# Supplementary material for: Research on optimization of emergency supplies customs clearance strategy from the perspective of public health security based on Chinese trade data
Source: Front Public Health. 2025 Jan 24;13:1520705. doi: 10.3389/fpubh.2025.1520705 (PMC11802811; doi:10.3389/fpubh.2025.1520705)
Supplement: Supplementary file 1 [file Data_Sheet_1.ZIP]

Archive with 82 entries (76 files):
- Paper Code-Part1/
- Paper Code-Part1/.DS_Store
- __MACOSX/Paper Code-Part1/._.DS_Store
- Paper Code-Part1/1-Import/
- Paper Code-Part1/ImportMerge(2019-2022).csv
- Paper Code-Part1/Paper1-DataTransform.py
- __MACOSX/Paper Code-Part1/._Paper1-DataTransform.py
- Paper Code-Part1/Paper1-CalculateRFM.py
- __MACOSX/Paper Code-Part1/._Paper1-CalculateRFM.py
- Paper Code-Part1/Paper1-DataKMeans.py
- __MACOSX/Paper Code-Part1/._Paper1-DataKMeans.py
- Paper Code-Part1/Paper1-DataExtraction.py
- __MACOSX/Paper Code-Part1/._Paper1-DataExtraction.py
- Paper Code-Part1/Paper1-DataKMeansMark.py
- __MACOSX/Paper Code-Part1/._Paper1-DataKMeansMark.py
- Paper Code-Part1/Paper1-TableMerge(2019).py
- __MACOSX/Paper Code-Part1/._Paper1-TableMerge(2019).py
- Paper Code-Part1/Paper1-TableMerge(2022).py
- __MACOSX/Paper Code-Part1/._Paper1-TableMerge(2022).py
- Paper Code-Part1/Paper1-DataExploratory.py
- __MACOSX/Paper Code-Part1/._Paper1-DataExploratory.py
- Paper Code-Part1/Paper1-TableMerge(2021).py
- __MACOSX/Paper Code-Part1/._Paper1-TableMerge(2021).py
- Paper Code-Part1/Paper1-TableMerge(2020).py
- __MACOSX/Paper Code-Part1/._Paper1-TableMerge(2020).py
- Paper Code-Part1/1-Import/2022/
- Paper Code-Part1/1-Import/TR-TF-TV-Materiel_mean-compare.csv
- Paper Code-Part1/1-Import/.DS_Store
- __MACOSX/Paper Code-Part1/1-Import/._.DS_Store
- Paper Code-Part1/1-Import/TR-TF-TV-Materiel_mean.csv
- Paper Code-Part1/1-Import/ImportMerge(2019-2022)-result.csv
- Paper Code-Part1/1-Import/TR-TF-TV-Materiel.csv
- Paper Code-Part1/1-Import/TR-TF-TV-Transform.csv
- Paper Code-Part1/1-Import/ImportMerge(2019-2022).csv
- Paper Code-Part1/1-Import/2019/
- Paper Code-Part1/1-Import/2021/
- Paper Code-Part1/1-Import/2020/
- Paper Code-Part1/1-Import/KMeans-type.csv
- Paper Code-Part1/1-Import/TR-TF-TV.csv
- Paper Code-Part1/1-Import/2022/2022∩╝ê1-5∩╝ë-μ╢êμ»Æ-Φ┐¢σÅú.csv
- Paper Code-Part1/1-Import/2022/2022∩╝ê1-5∩╝ë-μëïσÑù-Φ┐¢σÅú.csv
- Paper Code-Part1/1-Import/2022/2022∩╝ê1-5∩╝ë-μèñτ¢«Θò£-Φ┐¢σÅú.csv
- Paper Code-Part1/1-Import/2022/2022∩╝ê1-5∩╝ë-Θó¥μ╕⌐μ₧¬-Φ┐¢σÅú.csv
- Paper Code-Part1/1-Import/2022/2022∩╝ê1-5∩╝ë-μèùσÄƒΦ»òσëé-Φ┐¢σÅú.csv
- Paper Code-Part1/1-Import/2022/2022(1-5)-ImportMerge.csv
- Paper Code-Part1/1-Import/2022/2022∩╝ê1-5∩╝ë-σÅúτ╜⌐-Φ┐¢σÅú.csv
- Paper Code-Part1/1-Import/2022/2022∩╝ê1-5∩╝ë-σê╢μ░oμ£║-Φ┐¢σÅú.csv
- Paper Code-Part1/1-Import/2022/2022∩╝ê1-5∩╝ë-Θÿ▓μèñμ£ì-Φ┐¢σÅú.csv
- Paper Code-Part1/1-Import/2022/2022∩╝ê1-5∩╝ë-σæ╝σÉ╕μ£║-Φ┐¢σÅú.csv
- Paper Code-Part1/1-Import/2019/2019∩╝ê11-12∩╝ë-τû1⁄2Φïù-Φ┐¢σÅú.csv
- Paper Code-Part1/1-Import/2019/2019(11-12)-ImportMerge.csv
- Paper Code-Part1/1-Import/2019/2019∩╝ê11-12∩╝ë-Θÿ▓μèñμ£ì-Φ┐¢σÅú.csv
- Paper Code-Part1/1-Import/2019/2019∩╝ê11-12∩╝ë-σê╢μ░oμ£║-Φ┐¢σÅú.csv
- Paper Code-Part1/1-Import/2019/2019∩╝ê11-12∩╝ë-μèñτ¢«Θò£-Φ┐¢σÅú.csv
- Paper Code-Part1/1-Import/2019/2019∩╝ê11-12∩╝ë-Θó¥μ╕⌐μ₧¬-Φ┐¢σÅú.csv
- Paper Code-Part1/1-Import/2019/2019∩╝ê11-12∩╝ë-μ╢êμ»Æ-Φ┐¢σÅú.csv
- Paper Code-Part1/1-Import/2019/2019∩╝ê11-12∩╝ë-μèùσÄƒΦ»òσëé-Φ┐¢σÅú.csv
- Paper Code-Part1/1-Import/2019/2019∩╝ê11-12∩╝ë-σÅúτ╜⌐-Φ┐¢σÅú.csv
- Paper Code-Part1/1-Import/2019/2019∩╝ê11-12∩╝ë-μëïσÑù-Φ┐¢σÅú.csv
- Paper Code-Part1/1-Import/2019/2019∩╝ê11-12∩╝ë-μá╕Θà╕Φ»òσëé-Φ┐¢σÅú.csv
- Paper Code-Part1/1-Import/2021/2021∩╝ê1-12∩╝ë-μèùσÄƒΦ»òσëé-Φ┐¢σÅú.csv
- Paper Code-Part1/1-Import/2021/2021∩╝ê1-12∩╝ë-μèñτ¢«Θò£-Φ┐¢σÅú.csv
- Paper Code-Part1/1-Import/2021/2021∩╝ê1-12∩╝ë-Θó¥μ╕⌐μ₧¬-Φ┐¢σÅú.csv
- Paper Code-Part1/1-Import/2021/2021∩╝ê1-12∩╝ë-μá╕Θà╕Φ»òσëé-Φ┐¢σÅú.csv
- Paper Code-Part1/1-Import/2021/2021∩╝ê1-12∩╝ë-τû1⁄2Φïù-Φ┐¢σÅú.csv
- Paper Code-Part1/1-Import/2021/2021(1-12)-ImportMerge.csv
- Paper Code-Part1/1-Import/2021/2021∩╝ê1-12∩╝ë-μëïσÑù-Φ┐¢σÅú.csv
- Paper Code-Part1/1-Import/2021/2021∩╝ê1-12∩╝ë-σÅúτ╜⌐-Φ┐¢σÅú.csv
- Paper Code-Part1/1-Import/2021/2021∩╝ê1-12∩╝ë-σê╢μ░oμ£║-Φ┐¢σÅú.csv
- Paper Code-Part1/1-Import/2021/2021∩╝ê1-12∩╝ë-μ╢êμ»Æ-Φ┐¢σÅú.csv
- Paper Code-Part1/1-Import/2021/2021∩╝ê1-12∩╝ë-Θÿ▓μèñμ£ì-Φ┐¢σÅú.csv
- Paper Code-Part1/1-Import/2020/2020∩╝ê1-12∩╝ë-Θó¥μ╕⌐μ₧¬-Φ┐¢σÅú.csv
- Paper Code-Part1/1-Import/2020/2020∩╝ê1-12∩╝ë-μèñτ¢«Θò£-Φ┐¢σÅú.csv
- Paper Code-Part1/1-Import/2020/2020∩╝ê1-12∩╝ë-τû1⁄2Φïù-Φ┐¢σÅú.csv
- Paper Code-Part1/1-Import/2020/2020(1-12)-ImportMerge.csv
- Paper Code-Part1/1-Import/2020/2020∩╝ê1-12∩╝ë-μèùσÄƒΦ»òσëé-Φ┐¢σÅú.csv
- Paper Code-Part1/1-Import/2020/2020∩╝ê1-12∩╝ë-μá╕Θà╕Φ»òσëé-Φ┐¢σÅú.csv
- Paper Code-Part1/1-Import/2020/2020∩╝ê1-12∩╝ë-μ╢êμ»Æ-Φ┐¢σÅú.csv
- Paper Code-Part1/1-Import/2020/2020∩╝ê1-12∩╝ë-Θÿ▓μèñμ£ì-Φ┐¢σÅú.csv
- Paper Code-Part1/1-Import/2020/2020∩╝ê1-12∩╝ë-σÅúτ╜⌐-Φ┐¢σÅú.csv
- Paper Code-Part1/1-Import/2020/2020∩╝ê1-12∩╝ë-μëïσÑù-Φ┐¢σÅú.csv
- Paper Code-Part1/1-Import/2020/2020∩╝ê1-12∩╝ë-σê╢μ░oμ£║-Φ┐¢σÅú.csv
