# Supplementary material for: Research on optimization of emergency supplies customs clearance strategy from the perspective of public health security based on Chinese trade data
Source: Front Public Health. 2025 Jan 24;13:1520705. doi: 10.3389/fpubh.2025.1520705 (PMC11802811; doi:10.3389/fpubh.2025.1520705)
Supplement: Supplementary file 1 [file Data_Sheet_1.ZIP › Paper Code-Part1/ImportMerge(2019-2022).csv]

	���ݱ���	�����	��������
0	84196019	38,875	201911
1	84196019	1,272,575	201912
2	84196019	76,359	201912
3	84196019	603,909	201912
4	63079000	11,824	201911
5	63079000	717,702	201911
6	63079000	890,626	201911
7	63079000	214,044	201911
8	63079000	282,162	201911
9	63079000	54,637	201911
10	63079000	761	201911
11	63079000	13,272,123	201911
12	63079000	137,809	201911
13	63079000	4,610	201911
14	63079000	21,785	201911
15	63079000	1,763,458	201911
16	63079000	726,560	201911
17	63079000	1,799,172	201911
18	63079000	25,955	201911
19	63079000	1,211,743	201911
20	63079000	87,849	201911
21	63079000	2,856,961	201911
22	63079000	4,210,700	201911
23	63079000	5,641,641	201911
24	63079000	283	201911
25	63079000	10,053	201911
26	63079000	1,733	201911
27	63079000	230,162	201911
28	63079000	90,018	201911
29	63079000	94,833	201911
30	63079000	725,073	201911
31	63079000	3,072,591	201911
32	63079000	2,478,451	201911
33	63079000	2,522	201911
34	63079000	2,481,492	201911
35	63079000	46,126	201911
36	63079000	74,644	201911
37	63079000	2,240,638	201911
38	63079000	6,623	201911
39	63079000	32,421	201911
40	63079000	294,419	201911
41	63079000	253,560	201911
42	63079000	33,397	201911
43	63079000	140,961	201911
44	63079000	39,177	201911
45	63079000	226	201911
46	63079000	107	201911
47	63079000	411	201911
48	63079000	1,015	201911
49	63079000	317	201911
50	63079000	42,475	201911
51	63079000	71,285	201911
52	63079000	63	201911
53	63079000	3,042	201911
54	63079000	1,869	201911
55	63079000	28	201911
56	63079000	163,907	201911
57	63079000	517,336	201911
58	63079000	396,474	201911
59	63079000	2,843,632	201911
60	63079000	291,730	201911
61	63079000	541,574	201911
62	63079000	8,039	201911
63	63079000	1,901	201912
64	63079000	223,242	201912
65	63079000	645,388	201912
66	63079000	91,718	201912
67	63079000	356,276	201912
68	63079000	17,249	201912
69	63079000	2,782	201912
70	63079000	10,485,031	201912
71	63079000	270,717	201912
72	63079000	396	201912
73	63079000	1,183	201912
74	63079000	20,093	201912
75	63079000	330,330	201912
76	63079000	948,211	201912
77	63079000	1,617,217	201912
78	63079000	323	201912
79	63079000	267,828	201912
80	63079000	114,105	201912
81	63079000	7,744	201912
82	63079000	2,228,891	201912
83	63079000	3,901,041	201912
84	63079000	2,230,654	201912
85	63079000	732	201912
86	63079000	161	201912
87	63079000	18,864	201912
88	63079000	48,203	201912
89	63079000	113,735	201912
90	63079000	95,604	201912
91	63079000	98,064	201912
92	63079000	453,513	201912
93	63079000	1,941,597	201912
94	63079000	1,210,276	201912
95	63079000	3,090	201912
96	63079000	1,364,532	201912
97	63079000	35,430	201912
98	63079000	6,729	201912
99	63079000	919,743	201912
100	63079000	47,935	201912
101	63079000	196,561	201912
102	63079000	2,075	201912
103	63079000	131,338	201912
104	63079000	184,965	201912
105	63079000	207,196	201912
106	63079000	30,063	201912
107	63079000	19,828	201912
108	63079000	146	201912
109	63079000	89,128	201912
110	63079000	9,125	201912
111	63079000	50	201912
112	63079000	80	201912
113	63079000	254	201912
114	63079000	8,177	201912
115	63079000	84	201912
116	63079000	1,105,054	201912
117	63079000	439,334	201912
118	63079000	240,538	201912
119	63079000	2,389,564	201912
120	63079000	151,315	201912
121	63079000	59,519	201912
122	63079000	297	201912
123	39262011	334	201911
124	39262011	531,783	201911
125	39262011	2,037	201911
126	39262011	47,086	201911
127	39262011	580	201911
128	39262011	6,549	201911
129	39262011	274,503	201911
130	39262011	4,444	201911
131	39262011	4,356	201911
132	39262011	178	201911
133	39262011	35,729	201911
134	40151900	622	201911
135	40151900	37,925	201911
136	40151900	8,437,140	201911
137	40151900	1,227,792	201911
138	40151900	112,795,492	201911
139	40151900	36,633	201911
140	40151900	412,803	201911
141	40151900	365,577	201911
142	40151900	27,786,105	201911
143	40151900	6,200,407	201911
144	40151900	74,569	201911
145	40151900	18,238	201911
146	40151900	20,424	201911
147	40151900	573,912	201911
148	40151900	382,807	201911
149	40151900	2,688	201911
150	40151900	94	201911
151	40151900	934	201911
152	40151900	17,209	201911
153	40151900	2,068	201911
154	40151900	185	201911
155	40151900	1,460,375	201911
156	39262011	364	201912
157	39262011	629,783	201912
158	39262011	102,533	201912
159	39262011	124	201912
160	39262011	99,878	201912
161	39262011	962,373	201912
162	39262011	289,764	201912
163	39262011	267,354	201912
164	39262011	12,669	201912
165	39262011	5,112	201912
166	39262011	8,458	201912
167	39262011	27,370	201912
168	40151900	302	201912
169	40151900	28,595	201912
170	40151900	2,427	201912
171	40151900	8,195,652	201912
172	40151900	1,350,165	201912
173	40151900	106,419,090	201912
174	40151900	98,588	201912
175	40151900	82	201912
176	40151900	294,360	201912
177	40151900	353,674	201912
178	40151900	36,542,460	201912
179	40151900	7,505,565	201912
180	40151900	95,963	201912
181	40151900	75,023	201912
182	40151900	1,288	201912
183	40151900	543,173	201912
184	40151900	798,842	201912
185	40151900	35,138	201912
186	40151900	239	201912
187	40151900	527	201912
188	40151900	4,698	201912
189	40151900	1,031	201912
190	40151900	203,874	201912
191	40151900	1,661	201912
192	40151900	1,498,410	201912
193	40151900	77	201912
194	30021500	623,968	201911
195	30021500	1,270,383	201911
196	30021500	71,499,851	201911
197	30021500	200,730	201911
198	30021500	3,171,196	201911
199	30021500	2,059,282	201911
200	30021500	45,418	201911
201	30021500	1,513,991	201911
202	30021500	678,687	201911
203	30021500	2,289,682	201911
204	30021500	138,681	201911
205	30021500	4,058,539	201911
206	30021500	28,082,120	201911
207	30021500	1,038,221,295	201911
208	30021500	29,853,465	201911
209	30021500	926,814	201911
210	30021500	2,534,728	201911
211	30021500	1,838,445	201911
212	30021500	16	201911
213	30021500	18,106	201911
214	30021500	712,539	201911
215	30021500	26,150,839	201911
216	30021500	1,584,371	201911
217	30021500	6,431	201911
218	30021500	1,904,104	201911
219	30021500	2,363,615	201911
220	30021500	23,042	201911
221	30021500	171,946	201911
222	30021500	431,539	201911
223	30021500	1,986,691	201911
224	30021500	430,877,596	201911
225	30021500	49,739	201911
226	30021500	1,058,356	201912
227	30021500	1,290,600	201912
228	30021500	65,152,835	201912
229	30021500	267,276	201912
230	30021500	1,545,996	201912
231	30021500	3,175,369	201912
232	30021500	43,544	201912
233	30021500	3,568,718	201912
234	30021500	1,490,559	201912
235	30021500	165,908	201912
236	30021500	20,976	201912
237	30021500	856,616	201912
238	30021500	2,288,072	201912
239	30021500	6,565,679	201912
240	30021500	375,056,360	201912
241	30021500	58,831,355	201912
242	30021500	3,506,227	201912
243	30021500	1,144,004	201912
244	30021500	2,312,948	201912
245	30021500	513,519	201912
246	30021500	640,250	201912
247	30021500	31,882,528	201912
248	30021500	871,149	201912
249	30021500	13,181	201912
250	30021500	65,667	201912
251	30021500	3,481,115	201912
252	30021500	42,503,550	201912
253	30021500	98,270	201912
254	30021500	402,749	201912
255	30021500	5,800	201912
256	30021500	440,622	201912
257	30021500	533,540	201912
258	30021500	1,302	201912
259	30021500	1,935	201912
260	30021500	4,129,690	201912
261	30021500	577,267,243	201912
262	30021500	52,871	201912
263	90049090	2,623	201911
264	90049090	72	201911
265	90049090	4,978,961	201911
266	90049090	181,015	201911
267	90049090	417,972	201911
268	90049090	6,518	201911
269	90049090	226	201911
270	90049090	4,419,179	201911
271	90049090	2,421,883	201911
272	90049090	1,846	201911
273	90049090	29,090	201911
274	90049090	33,199	201911
275	90049090	561,254	201911
276	90049090	50,569	201911
277	90049090	374,814	201911
278	90049090	40	201911
279	90049090	23,169	201911
280	90049090	2,006	201911
281	90049090	9,197	201911
282	90049090	4,046	201911
283	90049090	49,310	201911
284	90049090	23,161	201911
285	90049090	551	201911
286	90049090	197,280	201911
287	90049090	3,944	201911
288	90049090	1,581,738	201911
289	90049090	13,595	201911
290	90049090	476	201911
291	90049090	2,182	201912
292	90049090	139,287	201912
293	90049090	12,470	201912
294	90049090	5,221,880	201912
295	90049090	258,289	201912
296	90049090	212,914	201912
297	90049090	15,620	201912
298	90049090	158,005	201912
299	90049090	770,971	201912
300	90049090	3,384,004	201912
301	90049090	6,451	201912
302	90049090	20,432	201912
303	90049090	12,135	201912
304	90049090	1,043,274	201912
305	90049090	112,345	201912
306	90049090	668,829	201912
307	90049090	25,040	201912
308	90049090	9,459	201912
309	90049090	5,528	201912
310	90049090	17,529	201912
311	90049090	57,241	201912
312	90049090	13,730	201912
313	90049090	6,319	201912
314	90049090	3,961	201912
315	90049090	151,059	201912
316	90049090	79,021	201912
317	90049090	158,261	201912
318	90049090	1,761,060	201912
319	90049090	3,887	201912
320	38220090	310	201911
321	38220090	3,362,088	201911
322	38220090	11,577	201911
323	38220090	1,036,331	201911
324	38220090	52,262,474	201911
325	38220090	42,908	201911
326	38220090	70,684,606	201911
327	38220090	1,314,161	201911
328	38220090	6,680,457	201911
329	38220090	1,356,950	201911
330	38220090	5,294,816	201911
331	38220090	29,193	201911
332	38220090	590,463	201911
333	38220090	5,809,566	201911
334	38220090	22,184,010	201911
335	38220090	52,500,871	201911
336	38220090	20,866,345	201911
337	38220090	2,772,924	201911
338	38220090	1,099,747	201911
339	38220090	2,575,425	201911
340	38220090	108,704	201911
341	38220090	24,728,558	201911
342	38220090	2,174,364	201911
343	38220090	347,013	201911
344	38220090	6,663,075	201911
345	38220090	605,075	201911
346	38220090	39,616	201911
347	38220090	77,594	201911
348	38220090	3,576,206	201911
349	38220090	2,860,175	201911
350	38220090	670,483	201911
351	38220090	26,388,319	201911
352	38220090	5,623,865	201911
353	38220090	525	201911
354	38220090	10,094,214	201911
355	38220090	2,415	201911
356	38220090	366,335	201911
357	38220090	22,705	201911
358	38220090	142,626	201911
359	38220090	97,470	201911
360	38220090	11,073	201911
361	38220090	10,801	201911
362	38220090	4,306,108	201911
363	38220090	292,239,035	201911
364	38220090	1,999,209	201911
365	38220090	392,166	201911
366	38220090	2,306	201911
367	38220090	643	201912
368	38220090	446,249	201912
369	38220090	704,970	201912
370	38220090	51,484,895	201912
371	38220090	9,696	201912
372	38220090	3,486	201912
373	38220090	1,087	201912
374	38220090	73,139,395	201912
375	38220090	2,191,758	201912
376	38220090	6,955,519	201912
377	38220090	406,405	201912
378	38220090	2,319,412	201912
379	38220090	4,797,318	201912
380	38220090	8,546	201912
381	38220090	3,634,624	201912
382	38220090	10,727,691	201912
383	38220090	40,921,875	201912
384	38220090	63,918,938	201912
385	38220090	36,466,981	201912
386	38220090	1,110,317	201912
387	38220090	1,307,463	201912
388	38220090	3,379,858	201912
389	38220090	638,882	201912
390	38220090	48,847,182	201912
391	38220090	3,348,253	201912
392	38220090	191,399	201912
393	38220090	12,613,260	201912
394	38220090	44,945	201912
395	38220090	32,710	201912
396	38220090	3,663,084	201912
397	38220090	3,042,516	201912
398	38220090	393,803	201912
399	38220090	11,869,588	201912
400	38220090	2,349,011	201912
401	38220090	14,219,011	201912
402	38220090	60,058	201912
403	38220090	25,011	201912
404	38220090	319,749	201912
405	38220090	42,910	201912
406	38220090	44,136	201912
407	38220090	4,679	201912
408	38220090	1,621	201912
409	38220090	2,883,046	201912
410	38220090	3,754,985	201912
411	38220090	335,097,330	201912
412	38220090	145,310	201912
413	38220090	1,658,776	201912
414	38089400	330,832	201911
415	38089400	4,912,174	201911
416	38089400	1,393,453	201911
417	38089400	3,899	201911
418	38089400	10,648,753	201911
419	38089400	781,610	201911
420	38089400	7,796,849	201911
421	38089400	2,020,853	201911
422	38089400	4,551,559	201911
423	38089400	411,174	201911
424	38089400	1,791,735	201911
425	38089400	5,175,074	201911
426	38089400	1,693,239	201911
427	38089400	51,749	201911
428	38089400	19,873,285	201911
429	38089400	10,510,080	201911
430	38089400	2,449,274	201911
431	38089400	4,137	201911
432	38089400	576	201911
433	38089400	1,343,041	201911
434	38089400	706,033	201911
435	38089400	13,074	201911
436	38089400	3,350,841	201911
437	38089400	217,332	201911
438	38089400	44,629	201911
439	38089400	12,814,207	201911
440	38089400	345,468	201911
441	38089400	537,738	201911
442	84192000	2,923,203	201911
443	84192000	56,479	201911
444	84192000	1,561,916	201911
445	84192000	2,076,527	201911
446	84192000	8,542,791	201911
447	84192000	503,272	201911
448	84192000	103,029	201911
449	84192000	804,221	201911
450	84192000	274,812	201911
451	84192000	10,688,331	201911
452	84192000	612,790	201911
453	84192000	1,329,927	201911
454	84192000	4,081,789	201911
455	38089400	268,750	201912
456	38089400	2,329,729	201912
457	38089400	361,761	201912
458	38089400	10,983,512	201912
459	38089400	426,646	201912
460	38089400	8,564,491	201912
461	38089400	3,285,598	201912
462	38089400	4,511,374	201912
463	38089400	4,033,747	201912
464	38089400	6,063,283	201912
465	38089400	3,392,061	201912
466	38089400	22,223	201912
467	38089400	15,316,508	201912
468	38089400	14,126,979	201912
469	38089400	778,127	201912
470	38089400	244,240	201912
471	38089400	268,381	201912
472	38089400	961,013	201912
473	38089400	441,019	201912
474	38089400	5,541,102	201912
475	38089400	165,899	201912
476	38089400	273,234	201912
477	38089400	221,769	201912
478	38089400	88,466	201912
479	38089400	37,022	201912
480	38089400	190,953	201912
481	38089400	16,563,028	201912
482	38089400	381,008	201912
483	84192000	5,836,066	201912
484	84192000	1,803,486	201912
485	84192000	4,730	201912
486	84192000	101,333	201912
487	84192000	118,829	201912
488	84192000	1,663,767	201912
489	84192000	3,375,865	201912
490	84192000	13,582,355	201912
491	84192000	14,314,028	201912
492	84192000	1,797,991	201912
493	84192000	7,804,688	201912
494	84192000	906,712	201912
495	84192000	3,241,390	201912
496	84192000	892,380	201912
497	84192000	315,169	201912
498	84192000	4,923,857	201912
499	84192000	2,454,151	201912
500	30022000	18,978,300	201911
501	62101030	368	201911
502	62101030	9,636	201911
503	62101030	157,446	201911
504	62101030	434,191	201911
505	62101030	405,385	201911
506	62101030	1,396	201911
507	62101030	4,466	201911
508	62101030	174	201911
509	62101030	70,203	201911
510	62101030	45,145	201911
511	62101030	2,117	201912
512	62101030	316,841	201912
513	62101030	1,559	201912
514	62101030	1,088	201912
515	62101030	462,825	201912
516	62101030	475,185	201912
517	62101030	11,843	201912
518	62101030	5,693	201912
519	62101030	4,967	201912
520	62101030	322	201912
521	90251990	361,318	201911
522	90251990	9,460	201911
523	90251990	130,456	201911
524	90251990	1,346,468	201911
525	90251990	192,751	201911
526	90251990	8,729,084	201911
527	90251990	1,647,176	201911
528	90251990	110,364	201911
529	90251990	4,994	201911
530	90251990	311,439	201911
531	90251990	2,606,786	201911
532	90251990	52	201911
533	90251990	2,022,750	201911
534	90251990	1,747,621	201911
535	90251990	677,353	201911
536	90251990	3,377	201911
537	90251990	129	201911
538	90251990	16,550	201911
539	90251990	53,492	201911
540	90251990	1,036,427	201911
541	90251990	13,288,210	201911
542	90251990	1,612,766	201911
543	90251990	220,964	201911
544	90251990	410,244	201911
545	90251990	988,490	201911
546	90251990	8,686	201911
547	90251990	740	201911
548	90251990	53,434	201911
549	90251990	22,440	201911
550	90251990	13,013	201911
551	90251990	46,705	201911
552	90251990	88,594	201911
553	90251990	796,780	201911
554	90251990	17,801	201911
555	90251990	3,069,133	201911
556	90251990	946	201911
557	90251990	2,346	201911
558	90251990	4,966,015	201911
559	90251990	922,803	201911
560	90251990	10,105,150	201911
561	90251990	2,308	201911
562	90251990	43,231	201911
563	90251990	2,105	201911
564	90251990	254,445	201912
565	90251990	261,118	201912
566	90251990	25,316	201912
567	90251990	1,631,466	201912
568	90251990	265,288	201912
569	90251990	8,327,348	201912
570	90251990	608,400	201912
571	90251990	386,662	201912
572	90251990	82	201912
573	90251990	462,956	201912
574	90251990	844,482	201912
575	90251990	571	201912
576	90251990	2,808,550	201912
577	90251990	3,334,020	201912
578	90251990	454,479	201912
579	90251990	6,027	201912
580	90251990	193,567	201912
581	90251990	10,214	201912
582	90251990	1,527,470	201912
583	90251990	15,832,547	201912
584	90251990	1,760,706	201912
585	90251990	3,950	201912
586	90251990	150,641	201912
587	90251990	912,728	201912
588	90251990	300,788	201912
589	90251990	16,132	201912
590	90251990	40,446	201912
591	90251990	770,100	201912
592	90251990	27,760	201912
593	90251990	20,174	201912
594	90251990	73,527	201912
595	90251990	202,468	201912
596	90251990	18,113	201912
597	90251990	1,689,712	201912
598	90251990	2,805	201912
599	90251990	54,972	201912
600	90251990	167,652	201912
601	90251990	1,701,191	201912
602	90251990	3,608	201912
603	90251990	10,847,964	201912
604	90251990	424,473	201912
605	90251990	10,333,665	201912
606	90251990	325	201912
607	90251990	34,451	201912
0	84196019	246,991	202001
1	84196019	40,579	202003
2	84196019	154,055	202003
3	84196019	103,618	202003
4	84196019	105,832	202003
5	84196019	154,477	202004
6	84196019	34,498	202004
7	84196019	185,889	202005
8	84196019	4,864	202005
9	84196019	34,267	202005
10	84196019	243,356	202006
11	84196019	58,773	202006
12	84196019	149,160	202006
13	84196019	26,075	202007
14	84196019	26,000	202008
15	84196019	2,704,462	202009
16	84196019	16,895	202009
17	84196019	413,618	202009
18	84196019	594,603	202010
19	84196019	30,362	202011
20	84196019	132,000	202012
21	63079000	94,742	202001
22	63079000	261,649	202001
23	63079000	576,795	202001
24	63079000	34,634	202001
25	63079000	370,461	202001
26	63079000	389,005	202001
27	63079000	248,888	202001
28	63079000	1,438,319	202001
29	63079000	359,156	202001
30	63079000	427,422	202001
31	63079000	15,967,198	202001
32	63079000	185,978	202001
33	63079000	1,660	202001
34	63079000	609,505	202001
35	63079000	246,582	202001
36	63079000	53,962	202001
37	63079000	63,023	202001
38	63079000	602,542	202001
39	63079000	137,734	202001
40	63079000	30,087	202001
41	63079000	1,256,475	202001
42	63079000	52,597	202001
43	63079000	155,573,962	202001
44	63079000	3,852,456	202001
45	63079000	368	202001
46	63079000	2,810,742	202001
47	63079000	2,546,857	202001
48	63079000	1,880,857	202001
49	63079000	1,468,994	202001
50	63079000	12,087	202001
51	63079000	3,084,491	202001
52	63079000	18,926,208	202001
53	63079000	342,189	202001
54	63079000	2,134,215	202001
55	63079000	5,926	202001
56	63079000	320,512	202001
57	63079000	61	202001
58	63079000	6,000	202001
59	63079000	5,946	202001
60	63079000	21,543	202001
61	63079000	45,861	202001
62	63079000	20,972	202001
63	63079000	114,134	202001
64	63079000	796,355	202001
65	63079000	90,120	202001
66	63079000	4,589,974	202001
67	63079000	30,806	202001
68	63079000	1,322,511	202001
69	63079000	218,445	202001
70	63079000	37,450	202001
71	63079000	833,532	202001
72	63079000	70,134	202001
73	63079000	363,558	202001
74	63079000	121,933	202001
75	63079000	2,506,717	202001
76	63079000	4,631	202001
77	63079000	15,392	202001
78	63079000	1,570	202001
79	63079000	1,089	202001
80	63079000	67,259	202001
81	63079000	16,788	202001
82	63079000	80,373	202001
83	63079000	78,596	202001
84	63079000	935	202001
85	63079000	677	202001
86	63079000	1,378	202001
87	63079000	2,318	202001
88	63079000	3,349	202001
89	63079000	8,096	202001
90	63079000	29,279	202001
91	63079000	3,557	202001
92	63079000	134	202001
93	63079000	356	202001
94	63079000	5,635	202001
95	63079000	896	202001
96	63079000	618,635	202001
97	63079000	435,613	202001
98	63079000	82,355	202001
99	63079000	125,976	202001
100	63079000	4,894,311	202001
101	63079000	339,351	202001
102	63079000	160,164	202001
103	63079000	46,294	202001
104	63079000	14,997	202001
105	63079000	513	202001
106	63079000	383,429	202002
107	63079000	230,020	202002
108	63079000	4,015,102	202002
109	63079000	328,494	202002
110	63079000	27,949	202002
111	63079000	24,287	202002
112	63079000	1,754,229	202002
113	63079000	517,450	202002
114	63079000	26,698,074	202002
115	63079000	3,516,447	202002
116	63079000	19,537	202002
117	63079000	110,500	202002
118	63079000	794,194	202002
119	63079000	473,032	202002
120	63079000	70,842,067	202002
121	63079000	3,191,735	202002
122	63079000	133,719,498	202002
123	63079000	28,075,954	202002
124	63079000	1,225,913	202002
125	63079000	280,481	202002
126	63079000	55,800	202002
127	63079000	3,595,250	202002
128	63079000	466,689	202002
129	63079000	190,440,511	202002
130	63079000	28,992,773	202002
131	63079000	210,587	202002
132	63079000	937,452	202002
133	63079000	32,850	202002
134	63079000	57,341	202002
135	63079000	1,623,735	202002
136	63079000	2,572,866	202002
137	63079000	363,420	202002
138	63079000	17,873,876	202002
139	63079000	4,586,148	202002
140	63079000	33,672	202002
141	63079000	99,840	202002
142	63079000	26,261	202002
143	63079000	4,457,138	202002
144	63079000	250,760	202002
145	63079000	374,503	202002
146	63079000	164,245	202002
147	63079000	1,215,128	202002
148	63079000	95,405	202002
149	63079000	3,570,645	202002
150	63079000	17,475,619	202002
151	63079000	647,664	202002
152	63079000	1,041,278	202002
153	63079000	5,330,731	202002
154	63079000	1,307,345	202002
155	63079000	9,769,094	202002
156	63079000	4,099,738	202002
157	63079000	875,692,894	202002
158	63079000	70,345,284	202002
159	63079000	3,340,403	202002
160	63079000	72,406	202002
161	63079000	2,134,674	202002
162	63079000	47,718	202002
163	63079000	24,792,052	202002
164	63079000	13,600,881	202002
165	63079000	124,524,395	202002
166	63079000	315,792	202002
167	63079000	14,057,059	202002
168	63079000	6,222,975	202002
169	63079000	6,087,584	202002
170	63079000	11,009	202002
171	63079000	136,576,036	202002
172	63079000	65,059	202002
173	63079000	12,243,921	202002
174	63079000	576,315,353	202002
175	63079000	94,006,169	202002
176	63079000	10,959,988	202002
177	63079000	2,103,177	202002
178	63079000	5,266,723	202002
179	63079000	94,100	202002
180	63079000	1,376,900	202002
181	63079000	3,066,951	202002
182	63079000	887,214	202002
183	63079000	72,372,317	202002
184	63079000	180,463	202002
185	63079000	92,822	202002
186	63079000	61,054	202002
187	63079000	10,602	202002
188	63079000	156,686	202002
189	63079000	8,548	202002
190	63079000	156,113	202002
191	63079000	19,841	202002
192	63079000	16,027	202002
193	63079000	15,849,568	202002
194	63079000	266,385	202002
195	63079000	56,288	202002
196	63079000	22,673	202002
197	63079000	511,364	202002
198	63079000	88,483	202002
199	63079000	14,570	202002
200	63079000	25,473	202002
201	63079000	649,521	202002
202	63079000	840,784	202002
203	63079000	1,530,905	202002
204	63079000	1,434,476	202002
205	63079000	58,174	202002
206	63079000	20,309	202002
207	63079000	27,149	202002
208	63079000	31,000	202002
209	63079000	1,136,601	202002
210	63079000	47,497	202002
211	63079000	48,236	202002
212	63079000	4,129,708	202002
213	63079000	476,787	202002
214	63079000	344,756	202002
215	63079000	38,880	202002
216	63079000	54,587	202002
217	63079000	389,609	202002
218	63079000	4,258,301	202002
219	63079000	2,812,785	202002
220	63079000	29,412	202002
221	63079000	28,365	202002
222	63079000	101,965,017	202002
223	63079000	24,550,285	202002
224	63079000	66,160	202002
225	63079000	250,849	202002
226	63079000	4,000	202002
227	63079000	49,990	202002
228	63079000	12,374,593	202002
229	63079000	428,736	202002
230	63079000	323,961	202002
231	63079000	640,164	202002
232	63079000	604,016	202002
233	63079000	97,760	202002
234	63079000	143,695	202002
235	63079000	409,620	202002
236	63079000	6,540	202002
237	63079000	68,751	202002
238	63079000	2,386,591	202002
239	63079000	420,870	202002
240	63079000	3,298,680	202002
241	63079000	16,905	202002
242	63079000	44,108,206	202002
243	63079000	11,308,592	202002
244	63079000	89,824,829	202002
245	63079000	49,230	202002
246	63079000	24,316,386	202002
247	63079000	50,171,660	202002
248	63079000	27,031,476	202002
249	63079000	3,133,513	202002
250	63079000	460,079	202002
251	63079000	34,478,718	202002
252	63079000	8,613,883	202002
253	63079000	65,726	202002
254	63079000	45,509	202002
255	63079000	22,453,196	202002
256	63079000	3,485,400	202002
257	63079000	930,904	202002
258	63079000	5,029,009	202002
259	63079000	6,319,371	202002
260	63079000	1,676,815	202002
261	63079000	23,645,184	202002
262	63079000	5,456,749	202002
263	63079000	56,393	202002
264	63079000	29,114	202002
265	63079000	390	202002
266	63079000	1,570,027	202002
267	63079000	569,337	202002
268	63079000	1,646,724	202002
269	63079000	36,900	202002
270	63079000	1,072,258	202002
271	63079000	706,897	202002
272	63079000	1,200,053	202002
273	63079000	138,229	202002
274	63079000	4,726	202002
275	63079000	470,117	202002
276	63079000	290,138	202002
277	63079000	23,381,036	202002
278	63079000	4,333,757	202002
279	63079000	1,024,838	202002
280	63079000	51,340	202002
281	63079000	8,515,026	202002
282	63079000	2,324,879	202002
283	63079000	5,042,299	202002
284	63079000	1,503,962	202002
285	63079000	559,436	202002
286	63079000	119,770	202002
287	63079000	709,509	202002
288	63079000	403,761	202002
289	63079000	14,143	202002
290	63079000	3,432,239	202002
291	63079000	275,101	202002
292	63079000	258,169	202002
293	63079000	1,551,768	202002
294	63079000	392,910	202002
295	63079000	353,605	202002
296	63079000	154,901	202002
297	63079000	90,981,504	202002
298	63079000	13,334,503	202002
299	63079000	30,478,258	202002
300	63079000	2,043,121	202002
301	63079000	1,139,437	202002
302	63079000	145,260	202002
303	63079000	66,775	202002
304	63079000	155,029	202002
305	63079000	2,955,109	202002
306	63079000	1,160,676	202002
307	63079000	1,017,179	202002
308	63079000	932,205	202002
309	63079000	750,221	202002
310	63079000	236,369	202002
311	63079000	268,216	202002
312	63079000	2,541,014	202002
313	63079000	879,791	202002
314	63079000	1,028,795	202002
315	63079000	1,367,876	202002
316	63079000	150,000	202002
317	63079000	62,336	202002
318	63079000	42,694,471	202002
319	63079000	6,212,548	202002
320	63079000	2,072,449	202002
321	63079000	866,263	202002
322	63079000	16,932,123	202002
323	63079000	686,630	202002
324	63079000	476,218	202002
325	63079000	89,636	202002
326	63079000	74,153	202002
327	63079000	591,071	202002
328	63079000	501,651	202002
329	63079000	4,113,465	202002
330	63079000	659,527	202002
331	63079000	1,157,027	202002
332	63079000	57,427	202002
333	63079000	144,795	202002
334	63079000	76,960	202002
335	63079000	4,102	202002
336	63079000	44,798,602	202002
337	63079000	6,509,546	202002
338	63079000	2,669,959	202002
339	63079000	793,448	202002
340	63079000	1,977,346	202002
341	63079000	909,689	202002
342	63079000	588,471	202002
343	63079000	1,782,356	202002
344	63079000	11,083,607	202002
345	63079000	996,808	202002
346	63079000	390,343	202002
347	63079000	94,000	202002
348	63079000	58,896	202002
349	63079000	5,854	202002
350	63079000	10,689	202002
351	63079000	138,701	202002
352	63079000	890,748	202002
353	63079000	5,565,185	202002
354	63079000	2,959,376	202002
355	63079000	112,054,706	202002
356	63079000	64,204,032	202002
357	63079000	3,273,516	202002
358	63079000	2,666,721	202002
359	63079000	20,669	202002
360	63079000	2,616,570	202002
361	63079000	833,133	202002
362	63079000	240,333	202002
363	63079000	20,910	202002
364	63079000	12,926	202002
365	63079000	55,137	202003
366	63079000	12,000	202003
367	63079000	35,400	202003
368	63079000	4,775,360	202003
369	63079000	504,500	202003
370	63079000	206,878	202003
371	63079000	49,000	202003
372	63079000	354,443	202003
373	63079000	3,958,870	202003
374	63079000	13,185,054	202003
375	63079000	798,138	202003
376	63079000	4,140,970	202003
377	63079000	4,471,156	202003
378	63079000	317,994	202003
379	63079000	83,726,407	202003
380	63079000	5,855,495	202003
381	63079000	23,916,649	202003
382	63079000	12,227,796	202003
383	63079000	4,771,340	202003
384	63079000	1,820,000	202003
385	63079000	49,148	202003
386	63079000	637,964	202003
387	63079000	246,511	202003
388	63079000	76,992,608	202003
389	63079000	17,532,722	202003
390	63079000	2,147,651	202003
391	63079000	200	202003
392	63079000	42,706	202003
393	63079000	2,602,411	202003
394	63079000	431,529	202003
395	63079000	6,112,294	202003
396	63079000	2,185,566	202003
397	63079000	33,200	202003
398	63079000	18,750	202003
399	63079000	526,659	202003
400	63079000	49,092	202003
401	63079000	1,278,166	202003
402	63079000	13,158	202003
403	63079000	3,117,428	202003
404	63079000	53,324,547	202003
405	63079000	2,764,720	202003
406	63079000	2,161,435	202003
407	63079000	1,363,126	202003
408	63079000	494,622	202003
409	63079000	2,161,248	202003
410	63079000	810,134	202003
411	63079000	71,570,381	202003
412	63079000	40,679,901	202003
413	63079000	758,113	202003
414	63079000	149,900	202003
415	63079000	878,232	202003
416	63079000	154,000	202003
417	63079000	4,448,809	202003
418	63079000	6,413,466	202003
419	63079000	26,459,127	202003
420	63079000	6,744,938	202003
421	63079000	552,318	202003
422	63079000	3,425,841	202003
423	63079000	23,767,993	202003
424	63079000	18,490,055	202003
425	63079000	202,132,336	202003
426	63079000	100,693	202003
427	63079000	92,547,199	202003
428	63079000	9,913,672	202003
429	63079000	2,933,192	202003
430	63079000	7,407,994	202003
431	63079000	2,679,400	202003
432	63079000	609,638	202003
433	63079000	4,553,322	202003
434	63079000	5,420,563	202003
435	63079000	69,060	202003
436	63079000	125,000	202003
437	63079000	6,714	202003
438	63079000	29,670	202003
439	63079000	86,239	202003
440	63079000	30,261	202003
441	63079000	12,737,264	202003
442	63079000	407,996	202003
443	63079000	1,000	202003
444	63079000	38,695	202003
445	63079000	140,024	202003
446	63079000	14,000	202003
447	63079000	10,318	202003
448	63079000	1,022,568	202003
449	63079000	16,523	202003
450	63079000	248,193	202003
451	63079000	11,005	202003
452	63079000	240,645	202003
453	63079000	16,600	202003
454	63079000	49,568	202003
455	63079000	266,237	202003
456	63079000	4,528,926	202003
457	63079000	3,116,488	202003
458	63079000	3,501	202003
459	63079000	28,068	202003
460	63079000	46,200	202003
461	63079000	300,593	202003
462	63079000	182,192	202003
463	63079000	6,087	202003
464	63079000	41,687	202003
465	63079000	11,315,967	202003
466	63079000	3,510,164	202003
467	63079000	575,100	202003
468	63079000	65,748	202003
469	63079000	2,837,701	202003
470	63079000	325,286	202003
471	63079000	3,991	202003
472	63079000	1,367,011	202003
473	63079000	13,652	202003
474	63079000	36,941	202003
475	63079000	116,014	202003
476	63079000	39,907	202003
477	63079000	1,170,586	202003
478	63079000	2,039,673	202003
479	63079000	1,373,858	202003
480	63079000	1,281,129	202003
481	63079000	6,738,761	202003
482	63079000	7,378,481	202003
483	63079000	41,573,826	202003
484	63079000	105,823	202003
485	63079000	18,712,145	202003
486	63079000	32,758,922	202003
487	63079000	20,462,690	202003
488	63079000	1,053,657	202003
489	63079000	6,555,649	202003
490	63079000	6,743,923	202003
491	63079000	3,905,841	202003
492	63079000	630,981	202003
493	63079000	4,862,992	202003
494	63079000	4,593,472	202003
495	63079000	10,006	202003
496	63079000	217,891	202003
497	63079000	4,331,941	202003
498	63079000	1,256,642	202003
499	63079000	3,927,989	202003
500	63079000	2,016,202	202003
501	63079000	4,856,923	202003
502	63079000	354,890	202003
503	63079000	250,256	202003
504	63079000	567,125	202003
505	63079000	190,197	202003
506	63079000	1,470,089	202003
507	63079000	965,909	202003
508	63079000	258,508	202003
509	63079000	6,886,664	202003
510	63079000	2,543,484	202003
511	63079000	250,817	202003
512	63079000	457,370	202003
513	63079000	368,792	202003
514	63079000	4,161,450	202003
515	63079000	911,665	202003
516	63079000	1,118,708	202003
517	63079000	151,792	202003
518	63079000	358,317	202003
519	63079000	16,992	202003
520	63079000	323,859	202003
521	63079000	1,975,089	202003
522	63079000	1,607	202003
523	63079000	819,508	202003
524	63079000	373,323	202003
525	63079000	176,039	202003
526	63079000	328,937	202003
527	63079000	17,999,113	202003
528	63079000	42,004,106	202003
529	63079000	21,546,739	202003
530	63079000	659,472	202003
531	63079000	101,805	202003
532	63079000	35,000	202003
533	63079000	31,643	202003
534	63079000	94,920	202003
535	63079000	1,075,733	202003
536	63079000	616,562	202003
537	63079000	37,751	202003
538	63079000	298,703	202003
539	63079000	155,987	202003
540	63079000	1,421,484	202003
541	63079000	4,597,778	202003
542	63079000	132,262	202003
543	63079000	218,064	202003
544	63079000	52,990,375	202003
545	63079000	3,822,338	202003
546	63079000	3,027,161	202003
547	63079000	56,836	202003
548	63079000	16,441,403	202003
549	63079000	1,547,908	202003
550	63079000	77,152	202003
551	63079000	553,247	202003
552	63079000	20,304	202003
553	63079000	30,780	202003
554	63079000	2,258,465	202003
555	63079000	600,000	202003
556	63079000	82,778	202003
557	63079000	133,419	202003
558	63079000	21,600	202003
559	63079000	104,948	202003
560	63079000	25,772,372	202003
561	63079000	5,716,502	202003
562	63079000	1,231,186	202003
563	63079000	41,902	202003
564	63079000	1,495,399	202003
565	63079000	5,153,258	202003
566	63079000	3,482,601	202003
567	63079000	3,536,520	202003
568	63079000	488,088	202003
569	63079000	120,000	202003
570	63079000	30,455	202003
571	63079000	211,457	202003
572	63079000	782,845	202003
573	63079000	6,502,285	202003
574	63079000	3,539,352	202003
575	63079000	45,481,502	202003
576	63079000	41,383,739	202003
577	63079000	2,362,212	202003
578	63079000	1,396,417	202003
579	63079000	245,612	202003
580	63079000	125,441	202003
581	63079000	100,000	202003
582	63079000	417	202003
583	63079000	1,865,943	202004
584	63079000	239	202004
585	63079000	1,461,731	202004
586	63079000	73,680	202004
587	63079000	1,718,797	202004
588	63079000	208,509	202004
589	63079000	605,620	202004
590	63079000	1,775,416	202004
591	63079000	492	202004
592	63079000	439,550	202004
593	63079000	25,733,881	202004
594	63079000	628,407	202004
595	63079000	3,032,531	202004
596	63079000	46,129	202004
597	63079000	95,000	202004
598	63079000	471,536	202004
599	63079000	766,999	202004
600	63079000	23,667	202004
601	63079000	54,078	202004
602	63079000	784,123	202004
603	63079000	1,183,898	202004
604	63079000	169,817	202004
605	63079000	10,941,677	202004
606	63079000	810,720	202004
607	63079000	8,492,363	202004
608	63079000	14,985,817	202004
609	63079000	733	202004
610	63079000	23,835	202004
611	63079000	1,084,303	202004
612	63079000	772,235	202004
613	63079000	3,406,005	202004
614	63079000	1,248,727	202004
615	63079000	193,162	202004
616	63079000	7,836,328	202004
617	63079000	666,879	202004
618	63079000	21,300,872	202004
619	63079000	8,212,785	202004
620	63079000	3,030,748	202004
621	63079000	315,874	202004
622	63079000	864,330	202004
623	63079000	582,038	202004
624	63079000	3,730,230	202004
625	63079000	1,146,946	202004
626	63079000	63,996	202004
627	63079000	909	202004
628	63079000	1,498	202004
629	63079000	4,923	202004
630	63079000	461,327	202004
631	63079000	3,143,172	202004
632	63079000	524,830	202004
633	63079000	556,793	202004
634	63079000	65,420	202004
635	63079000	104,341	202004
636	63079000	1,127,945	202004
637	63079000	3,907,907	202004
638	63079000	8,907,837	202004
639	63079000	539,207	202004
640	63079000	7,496,324	202004
641	63079000	1,719,564	202004
642	63079000	3,750	202004
643	63079000	1,270,065	202004
644	63079000	73,766	202004
645	63079000	3,400	202004
646	63079000	228,182	202004
647	63079000	119,041	202004
648	63079000	11,534	202004
649	63079000	135,861	202004
650	63079000	2,814,349	202004
651	63079000	265,276	202004
652	63079000	125,309	202004
653	63079000	65,806	202004
654	63079000	104,255	202004
655	63079000	185,581	202004
656	63079000	77,000	202004
657	63079000	282	202004
658	63079000	745,563	202004
659	63079000	80,204	202004
660	63079000	142,156	202004
661	63079000	152,171	202004
662	63079000	120,700	202004
663	63079000	16,584	202004
664	63079000	1,565	202004
665	63079000	3,653	202004
666	63079000	1,388,862	202004
667	63079000	566,141	202004
668	63079000	103,554	202004
669	63079000	87,118	202004
670	63079000	8,849	202004
671	63079000	526,632	202004
672	63079000	2,754,285	202004
673	63079000	10,828	202004
674	63079000	36,923	202004
675	63079000	95,723	202004
676	63079000	28,992	202004
677	63079000	7,446	202004
678	63079000	1,573,800	202004
679	63079000	435,536	202004
680	63079000	504,086	202004
681	63079000	1,353,378	202004
682	63079000	128,151	202004
683	63079000	407,645	202004
684	63079000	27,924	202004
685	63079000	1,560,761	202004
686	63079000	14,612,565	202004
687	63079000	4,733,669	202004
688	63079000	258	202004
689	63079000	2,202,697	202004
690	63079000	188	202004
691	63079000	18	202004
692	63079000	2,313,314	202005
693	63079000	1,217,944	202005
694	63079000	301,813	202005
695	63079000	5,132	202005
696	63079000	66,906	202005
697	63079000	668,646	202005
698	63079000	271,189	202005
699	63079000	6,266,157	202005
700	63079000	765,665	202005
701	63079000	35,201	202005
702	63079000	145,747	202005
703	63079000	17,131	202005
704	63079000	481	202005
705	63079000	1,223	202005
706	63079000	535,092	202005
707	63079000	1,259,019	202005
708	63079000	85,385	202005
709	63079000	22,451	202005
710	63079000	366,096	202005
711	63079000	1,712,299	202005
712	63079000	8,733,902	202005
713	63079000	240,891	202005
714	63079000	300,621	202005
715	63079000	121,266	202005
716	63079000	51,809	202005
717	63079000	2,793,489	202005
718	63079000	45,479	202005
719	63079000	5,565,136	202005
720	63079000	1,223,603	202005
721	63079000	977,021	202005
722	63079000	23,688	202005
723	63079000	10,000	202005
724	63079000	614,233	202005
725	63079000	15,789	202005
726	63079000	1,335,772	202005
727	63079000	14,080	202005
728	63079000	70,578	202005
729	63079000	1,208,403	202005
730	63079000	30,000	202005
731	63079000	10,560	202005
732	63079000	264,157	202005
733	63079000	23,761	202005
734	63079000	402,776	202005
735	63079000	313,980	202005
736	63079000	6,990,069	202005
737	63079000	372,540	202005
738	63079000	1,392,414	202005
739	63079000	10,231	202005
740	63079000	950,392	202005
741	63079000	152,135	202005
742	63079000	138,573	202005
743	63079000	244	202005
744	63079000	1,836,609	202005
745	63079000	29,170	202005
746	63079000	432	202005
747	63079000	1,969	202005
748	63079000	7,287	202005
749	63079000	55,969	202005
750	63079000	449,314	202005
751	63079000	18,636	202005
752	63079000	20,000	202005
753	63079000	126,996	202005
754	63079000	87,670	202005
755	63079000	19,703	202005
756	63079000	216	202005
757	63079000	207	202005
758	63079000	1,003	202005
759	63079000	4,963,681	202005
760	63079000	16,188	202005
761	63079000	3,125	202005
762	63079000	4,378	202005
763	63079000	21,409	202005
764	63079000	2,931	202005
765	63079000	133	202005
766	63079000	61,699	202005
767	63079000	15,523	202005
768	63079000	37	202005
769	63079000	70,402	202005
770	63079000	4,050,604	202005
771	63079000	9,655	202005
772	63079000	359,211	202005
773	63079000	92,272	202005
774	63079000	642,801	202005
775	63079000	143,023	202005
776	63079000	173,711	202005
777	63079000	1,637,598	202005
778	63079000	4,998,867	202005
779	63079000	8,856	202005
780	63079000	711,409	202005
781	63079000	2,742	202005
782	63079000	32,740	202005
783	63079000	364	202005
784	63079000	273,648	202006
785	63079000	1,536,527	202006
786	63079000	90,000	202006
787	63079000	462,326	202006
788	63079000	59,942	202006
789	63079000	551,987	202006
790	63079000	2,960	202006
791	63079000	115,658	202006
792	63079000	226,624	202006
793	63079000	19,201	202006
794	63079000	100,809	202006
795	63079000	9,198,485	202006
796	63079000	861,727	202006
797	63079000	3,308	202006
798	63079000	40,635	202006
799	63079000	648	202006
800	63079000	14,830	202006
801	63079000	17,903	202006
802	63079000	783,946	202006
803	63079000	138,211	202006
804	63079000	62,002	202006
805	63079000	14,800,530	202006
806	63079000	2,342,818	202006
807	63079000	1,601	202006
808	63079000	2,317,176	202006
809	63079000	27,510	202006
810	63079000	105,457	202006
811	63079000	127,926	202006
812	63079000	2,899,125	202006
813	63079000	132,252	202006
814	63079000	18,692,881	202006
815	63079000	3,311,858	202006
816	63079000	1,439,920	202006
817	63079000	27,864	202006
818	63079000	1,155,000	202006
819	63079000	875,930	202006
820	63079000	100,048	202006
821	63079000	1,716,348	202006
822	63079000	955	202006
823	63079000	17,847	202006
824	63079000	282	202006
825	63079000	35,271	202006
826	63079000	1,640,085	202006
827	63079000	18,281	202006
828	63079000	53,299	202006
829	63079000	3,850	202006
830	63079000	16,910	202006
831	63079000	681,888	202006
832	63079000	430,600	202006
833	63079000	3,639,924	202006
834	63079000	887,394	202006
835	63079000	1,227,089	202006
836	63079000	542,025	202006
837	63079000	19,389	202006
838	63079000	2,625,791	202006
839	63079000	26,217	202006
840	63079000	13,778	202006
841	63079000	45,953	202006
842	63079000	229	202006
843	63079000	13,534	202006
844	63079000	2,871,503	202006
845	63079000	7,910	202006
846	63079000	28,157	202006
847	63079000	100,108	202006
848	63079000	1,509	202006
849	63079000	196,073	202006
850	63079000	36,461	202006
851	63079000	86,285	202006
852	63079000	616,128	202006
853	63079000	148,739	202006
854	63079000	15,114	202006
855	63079000	47,769	202006
856	63079000	43,796	202006
857	63079000	1,026	202006
858	63079000	242,274	202006
859	63079000	3,437,137	202006
860	63079000	379,067	202006
861	63079000	5,384,673	202006
862	63079000	6,160	202006
863	63079000	15,925	202006
864	63079000	223,222	202006
865	63079000	50,943	202006
866	63079000	133	202006
867	63079000	4,181	202006
868	63079000	371,809	202006
869	63079000	38,272	202006
870	63079000	10,021	202006
871	63079000	871	202006
872	63079000	1,667	202006
873	63079000	237,370	202006
874	63079000	1,644	202006
875	63079000	733,825	202006
876	63079000	10,400	202006
877	63079000	664,430	202006
878	63079000	281,164	202006
879	63079000	2,914,524	202006
880	63079000	927,031	202006
881	63079000	3,868	202006
882	63079000	4,608	202006
883	63079000	1,783	202006
884	63079000	249	202006
885	63079000	21	202007
886	63079000	268,044	202007
887	63079000	956,683	202007
888	63079000	114,154	202007
889	63079000	146,173	202007
890	63079000	320,960	202007
891	63079000	299,454	202007
892	63079000	750,000	202007
893	63079000	232,934	202007
894	63079000	42,685	202007
895	63079000	48,996,190	202007
896	63079000	563,334	202007
897	63079000	8,203,323	202007
898	63079000	137	202007
899	63079000	66,320	202007
900	63079000	251,664	202007
901	63079000	1,219	202007
902	63079000	48,960	202007
903	63079000	22,076	202007
904	63079000	2,427,785	202007
905	63079000	190,433	202007
906	63079000	86,313	202007
907	63079000	3,643,135	202007
908	63079000	1,080,505	202007
909	63079000	7,036	202007
910	63079000	658,548	202007
911	63079000	1,006,392	202007
912	63079000	20,399	202007
913	63079000	208,874	202007
914	63079000	379	202007
915	63079000	2,564,104	202007
916	63079000	716,086	202007
917	63079000	12,082,158	202007
918	63079000	1,808,699	202007
919	63079000	4,147,677	202007
920	63079000	7,008	202007
921	63079000	26,152	202007
922	63079000	1,047,664	202007
923	63079000	235,000	202007
924	63079000	178,474	202007
925	63079000	91,188	202007
926	63079000	11,308	202007
927	63079000	58,957	202007
928	63079000	3,781	202007
929	63079000	117,292	202007
930	63079000	424,884	202007
931	63079000	44,673	202007
932	63079000	891,090	202007
933	63079000	951,407	202007
934	63079000	3,611,153	202007
935	63079000	381,687	202007
936	63079000	1,900,783	202007
937	63079000	35,824	202007
938	63079000	7,700	202007
939	63079000	1,731,817	202007
940	63079000	5,250	202007
941	63079000	108,099	202007
942	63079000	32,966	202007
943	63079000	82,529	202007
944	63079000	3,606,371	202007
945	63079000	176,075	202007
946	63079000	27,408	202007
947	63079000	66,228	202007
948	63079000	273,689	202007
949	63079000	13,943	202007
950	63079000	2,211	202007
951	63079000	83,731	202007
952	63079000	75,991	202007
953	63079000	79,479	202007
954	63079000	1,404	202007
955	63079000	1,508	202007
956	63079000	2,693	202007
957	63079000	6,000	202007
958	63079000	70,000	202007
959	63079000	357	202007
960	63079000	4,736	202007
961	63079000	49,459	202007
962	63079000	138,202	202007
963	63079000	26,922	202007
964	63079000	242	202007
965	63079000	56,757	202007
966	63079000	32,376	202007
967	63079000	761,600	202007
968	63079000	86,358	202007
969	63079000	12,680	202007
970	63079000	117,733	202007
971	63079000	932,335	202007
972	63079000	9,880	202007
973	63079000	7	202007
974	63079000	272,350	202007
975	63079000	17,801	202007
976	63079000	54,486	202007
977	63079000	380,730	202007
978	63079000	3,666,243	202007
979	63079000	1,219,626	202007
980	63079000	7,161	202007
981	63079000	17,625	202007
982	63079000	4,403	202007
983	63079000	7,984	202007
984	63079000	55,117	202008
985	63079000	4,306,174	202008
986	63079000	912,799	202008
987	63079000	1,246,316	202008
988	63079000	122,696	202008
989	63079000	168,516	202008
990	63079000	96,712	202008
991	63079000	4,060,013	202008
992	63079000	386,657	202008
993	63079000	46,512	202008
994	63079000	5,479	202008
995	63079000	619	202008
996	63079000	6,948	202008
997	63079000	1,883,309	202008
998	63079000	133,469	202008
999	63079000	35,356	202008
1000	63079000	5,272,874	202008
1001	63079000	251,219	202008
1002	63079000	1,849	202008
1003	63079000	1,511,055	202008
1004	63079000	3,524	202008
1005	63079000	26,394	202008
1006	63079000	4,527	202008
1007	63079000	5,669,369	202008
1008	63079000	60,513	202008
1009	63079000	14,375,929	202008
1010	63079000	411,738	202008
1011	63079000	2,774,722	202008
1012	63079000	867,777	202008
1013	63079000	5,350,000	202008
1014	63079000	464,000	202008
1015	63079000	33,635	202008
1016	63079000	922,953	202008
1017	63079000	1,037	202008
1018	63079000	11,230	202008
1019	63079000	43,603	202008
1020	63079000	375,120	202008
1021	63079000	42,935	202008
1022	63079000	393,140	202008
1023	63079000	5,168,638	202008
1024	63079000	60,318	202008
1025	63079000	1,406,876	202008
1026	63079000	2,235,716	202008
1027	63079000	76,686	202008
1028	63079000	453	202008
1029	63079000	2,426,075	202008
1030	63079000	1,907	202008
1031	63079000	4,031	202008
1032	63079000	32,825	202008
1033	63079000	3,684,668	202008
1034	63079000	4,339	202008
1035	63079000	463	202008
1036	63079000	114,221	202008
1037	63079000	1,251	202008
1038	63079000	339,163	202008
1039	63079000	3,987	202008
1040	63079000	40,943	202008
1041	63079000	104,099	202008
1042	63079000	27,520	202008
1043	63079000	38,322	202008
1044	63079000	438	202008
1045	63079000	2,356	202008
1046	63079000	5,521	202008
1047	63079000	1,405,568	202008
1048	63079000	2,621,374	202008
1049	63079000	211,600	202008
1050	63079000	726,908	202008
1051	63079000	10,233	202008
1052	63079000	16,255	202008
1053	63079000	17,790	202008
1054	63079000	3,223	202008
1055	63079000	192	202008
1056	63079000	11,423	202008
1057	63079000	249,686	202008
1058	63079000	681,244	202008
1059	63079000	323,056	202008
1060	63079000	46,435	202008
1061	63079000	481,744	202008
1062	63079000	7,825,137	202008
1063	63079000	481,294	202008
1064	63079000	2,904	202008
1065	63079000	190,695	202008
1066	63079000	415	202008
1067	63079000	72	202008
1068	63079000	638	202009
1069	63079000	5,186,915	202009
1070	63079000	169,752	202009
1071	63079000	799,883	202009
1072	63079000	268,569	202009
1073	63079000	34,337	202009
1074	63079000	225,923	202009
1075	63079000	100	202009
1076	63079000	9,886,055	202009
1077	63079000	6,970,149	202009
1078	63079000	92,147	202009
1079	63079000	327,628	202009
1080	63079000	185	202009
1081	63079000	15,560	202009
1082	63079000	57,274	202009
1083	63079000	27,468	202009
1084	63079000	5,563,662	202009
1085	63079000	95	202009
1086	63079000	906,000	202009
1087	63079000	57,980	202009
1088	63079000	4,976,345	202009
1089	63079000	5,657,146	202009
1090	63079000	9,101	202009
1091	63079000	72,781	202009
1092	63079000	2,821,799	202009
1093	63079000	237,542	202009
1094	63079000	20,000	202009
1095	63079000	1,563	202009
1096	63079000	1,515,960	202009
1097	63079000	3,327,605	202009
1098	63079000	68,869,350	202009
1099	63079000	111,153	202009
1100	63079000	2,335,992	202009
1101	63079000	83,630	202009
1102	63079000	953,303	202009
1103	63079000	13,229	202009
1104	63079000	69,941	202009
1105	63079000	6,606	202009
1106	63079000	12,952	202009
1107	63079000	293,852	202009
1108	63079000	19,877	202009
1109	63079000	4,987,699	202009
1110	63079000	592,968	202009
1111	63079000	1,900,217	202009
1112	63079000	3,241,646	202009
1113	63079000	25,112	202009
1114	63079000	2,230	202009
1115	63079000	3,375,152	202009
1116	63079000	75,869	202009
1117	63079000	7,452	202009
1118	63079000	337	202009
1119	63079000	30,202	202009
1120	63079000	290,753	202009
1121	63079000	72,854	202009
1122	63079000	79,070	202009
1123	63079000	5,672	202009
1124	63079000	511,562	202009
1125	63079000	96,315	202009
1126	63079000	44,052	202009
1127	63079000	893	202009
1128	63079000	23,368	202009
1129	63079000	524	202009
1130	63079000	582,754	202009
1131	63079000	26,292	202009
1132	63079000	10,225	202009
1133	63079000	3,865,414	202009
1134	63079000	215,892	202009
1135	63079000	171,854	202009
1136	63079000	61,571	202009
1137	63079000	7,810	202009
1138	63079000	193	202009
1139	63079000	5,355	202009
1140	63079000	237	202009
1141	63079000	15,902	202009
1142	63079000	871	202009
1143	63079000	405,081	202009
1144	63079000	934,448	202009
1145	63079000	663,063	202009
1146	63079000	237,101	202009
1147	63079000	4,170,141	202009
1148	63079000	1,710,293	202009
1149	63079000	9,619	202009
1150	63079000	989	202009
1151	63079000	462	202009
1152	63079000	17,674	202010
1153	63079000	10,222	202010
1154	63079000	5,311,750	202010
1155	63079000	371,603	202010
1156	63079000	1,763,728	202010
1157	63079000	16,735	202010
1158	63079000	41,130	202010
1159	63079000	11,430,602	202010
1160	63079000	2,710,969	202010
1161	63079000	3,854	202010
1162	63079000	53,481	202010
1163	63079000	5,521,932	202010
1164	63079000	387	202010
1165	63079000	9,848	202010
1166	63079000	2,579,667	202010
1167	63079000	2,378	202010
1168	63079000	444,220	202010
1169	63079000	7,350	202010
1170	63079000	76,501	202010
1171	63079000	2,419,886	202010
1172	63079000	8,101,476	202010
1173	63079000	5,915,178	202010
1174	63079000	217,879	202010
1175	63079000	64,756	202010
1176	63079000	19,351	202010
1177	63079000	34,894	202010
1178	63079000	62,240	202010
1179	63079000	732,811	202010
1180	63079000	4,829	202010
1181	63079000	5,251,760	202010
1182	63079000	105,608	202010
1183	63079000	1,945,374	202010
1184	63079000	3,122,807	202010
1185	63079000	11,370	202010
1186	63079000	170,977	202010
1187	63079000	1,465	202010
1188	63079000	52,327	202010
1189	63079000	3,298,592	202010
1190	63079000	10,947	202010
1191	63079000	38,850	202010
1192	63079000	11,167	202010
1193	63079000	14	202010
1194	63079000	189,148	202010
1195	63079000	109	202010
1196	63079000	109,504	202010
1197	63079000	541,707	202010
1198	63079000	177,406	202010
1199	63079000	15,072	202010
1200	63079000	1,810	202010
1201	63079000	871	202010
1202	63079000	7,200	202010
1203	63079000	3,806	202010
1204	63079000	103,841	202010
1205	63079000	18,505	202010
1206	63079000	31,659	202010
1207	63079000	21,035	202010
1208	63079000	3,376	202010
1209	63079000	38,190	202010
1210	63079000	171,282	202010
1211	63079000	633	202010
1212	63079000	164	202010
1213	63079000	611	202010
1214	63079000	453,674	202010
1215	63079000	676,331	202010
1216	63079000	146,000	202010
1217	63079000	1,982,560	202010
1218	63079000	86,564	202010
1219	63079000	61,584	202010
1220	63079000	77	202010
1221	63079000	3,254	202010
1222	63079000	274	202011
1223	63079000	923,369	202011
1224	63079000	672,120	202011
1225	63079000	2,708,921	202011
1226	63079000	9,066	202011
1227	63079000	5,401,402	202011
1228	63079000	119,763	202011
1229	63079000	400,000	202011
1230	63079000	4,145	202011
1231	63079000	6,343	202011
1232	63079000	34,109	202011
1233	63079000	332,468	202011
1234	63079000	359,603	202011
1235	63079000	491,970	202011
1236	63079000	4,824,710	202011
1237	63079000	483,135	202011
1238	63079000	3,783	202011
1239	63079000	313,896	202011
1240	63079000	5,339	202011
1241	63079000	5,232	202011
1242	63079000	2,526,309	202011
1243	63079000	10,810,682	202011
1244	63079000	4,007	202011
1245	63079000	7,712,207	202011
1246	63079000	362	202011
1247	63079000	489	202011
1248	63079000	170,099	202011
1249	63079000	57,932	202011
1250	63079000	53,682	202011
1251	63079000	93,433	202011
1252	63079000	61,088	202011
1253	63079000	825,789	202011
1254	63079000	32,716	202011
1255	63079000	3,415,204	202011
1256	63079000	10,000	202011
1257	63079000	2,120,393	202011
1258	63079000	31,130	202011
1259	63079000	1,521,990	202011
1260	63079000	22,607	202011
1261	63079000	121,222	202011
1262	63079000	2,881,757	202011
1263	63079000	26,412	202011
1264	63079000	143,407	202011
1265	63079000	97,196	202011
1266	63079000	321,893	202011
1267	63079000	243,780	202011
1268	63079000	74,283	202011
1269	63079000	70,802	202011
1270	63079000	20,501	202011
1271	63079000	363	202011
1272	63079000	685	202011
1273	63079000	631	202011
1274	63079000	5,065	202011
1275	63079000	140,405	202011
1276	63079000	5,002	202011
1277	63079000	51	202011
1278	63079000	25,011	202011
1279	63079000	6,034	202011
1280	63079000	202	202011
1281	63079000	284	202011
1282	63079000	32,614	202011
1283	63079000	188,755	202011
1284	63079000	840	202011
1285	63079000	399	202011
1286	63079000	29,337	202011
1287	63079000	38,744	202011
1288	63079000	929	202011
1289	63079000	236	202011
1290	63079000	303,522	202011
1291	63079000	431	202011
1292	63079000	757,449	202011
1293	63079000	264,087	202011
1294	63079000	146,477	202011
1295	63079000	920	202011
1296	63079000	1,720,205	202011
1297	63079000	39,337	202011
1298	63079000	4,463	202011
1299	63079000	7,549	202011
1300	63079000	1,680	202011
1301	63079000	8,291	202012
1302	63079000	11,610	202012
1303	63079000	523,756	202012
1304	63079000	760,281	202012
1305	63079000	71,508	202012
1306	63079000	1,488,544	202012
1307	63079000	3,155	202012
1308	63079000	43,911	202012
1309	63079000	6,391,814	202012
1310	63079000	38,002	202012
1311	63079000	177,704	202012
1312	63079000	116,399	202012
1313	63079000	15,097	202012
1314	63079000	4,842	202012
1315	63079000	16,032	202012
1316	63079000	7,013,540	202012
1317	63079000	3,889	202012
1318	63079000	441,821	202012
1319	63079000	556	202012
1320	63079000	3,936,096	202012
1321	63079000	79,449	202012
1322	63079000	1,590,746	202012
1323	63079000	22,000	202012
1324	63079000	12,373	202012
1325	63079000	252,452	202012
1326	63079000	2,810	202012
1327	63079000	2,890,808	202012
1328	63079000	6,538,020	202012
1329	63079000	94,700	202012
1330	63079000	3,112,001	202012
1331	63079000	5,488	202012
1332	63079000	9,605	202012
1333	63079000	44,620	202012
1334	63079000	73,787	202012
1335	63079000	45,324	202012
1336	63079000	146,542	202012
1337	63079000	1,235,871	202012
1338	63079000	3,078,257	202012
1339	63079000	6,606	202012
1340	63079000	1,255,589	202012
1341	63079000	84	202012
1342	63079000	4,940,736	202012
1343	63079000	26,538	202012
1344	63079000	131	202012
1345	63079000	161,645	202012
1346	63079000	3,014,748	202012
1347	63079000	147	202012
1348	63079000	225	202012
1349	63079000	11,771	202012
1350	63079000	311,952	202012
1351	63079000	107,289	202012
1352	63079000	208,994	202012
1353	63079000	56,151	202012
1354	63079000	91,940	202012
1355	63079000	3,782	202012
1356	63079000	449	202012
1357	63079000	3,345	202012
1358	63079000	2,102	202012
1359	63079000	566	202012
1360	63079000	51,876	202012
1361	63079000	111,260	202012
1362	63079000	10,000	202012
1363	63079000	80,441	202012
1364	63079000	92,400	202012
1365	63079000	21,620	202012
1366	63079000	255	202012
1367	63079000	74,818	202012
1368	63079000	85	202012
1369	63079000	674,443	202012
1370	63079000	23,123	202012
1371	63079000	206,898	202012
1372	63079000	93,359	202012
1373	63079000	92,591	202012
1374	63079000	1,213,408	202012
1375	63079000	307	202012
1376	63079000	1,923	202012
1377	63079000	39	202012
1378	63079000	28	202012
1379	39262011	745	202001
1380	39262011	707,095	202001
1381	39262011	1,758	202001
1382	39262011	1,368	202001
1383	39262011	34,667	202001
1384	39262011	973,393	202001
1385	39262011	319	202001
1386	39262011	4,965	202001
1387	39262011	393,141	202001
1388	39262011	1,224	202001
1389	39262011	12,193	202001
1390	39262011	2,239	202001
[truncated: 9,178 more rows]
