# Supplementary material for: Research on optimization of emergency supplies customs clearance strategy from the perspective of public health security based on Chinese trade data
Source: Front Public Health. 2025 Jan 24;13:1520705. doi: 10.3389/fpubh.2025.1520705 (PMC11802811; doi:10.3389/fpubh.2025.1520705)
Supplement: Supplementary file 1 [file Data_Sheet_1.ZIP › Paper Code-Part1/Paper1-DataTransform.py]

import pandas as pd
data = pd.read_csv('./1-source dataV3/1-Import/TR-TF-TV.csv',encoding='gbk')
data = data[['最近贸易时间间隔','进口贸易频率','进口贸易额度']]  #提取指定列数据
data = (data - data.mean(axis = 0))/(data.std(axis = 0))  #标准化处理
data.columns =['TR','TF','TV']     #表头的重命名
print(data.head())         #输出表头部分数据
data.to_csv('./1-source dataV3/1-Import/TR-TF-TV-Transform.csv', index = False) #导出数据
