# Supplementary material for: Research on optimization of emergency supplies customs clearance strategy from the perspective of public health security based on Chinese trade data
Source: Front Public Health. 2025 Jan 24;13:1520705. doi: 10.3389/fpubh.2025.1520705 (PMC11802811; doi:10.3389/fpubh.2025.1520705)
Supplement: Supplementary file 1 [file Data_Sheet_1.ZIP › Paper Code-Part1/Paper1-DataKMeans.py]

import matplotlib.pyplot
import pandas as pd
#引入sklearn模块，导入KMeans方法（K均值聚类算法）
from sklearn.cluster import KMeans
import matplotlib.pyplot as plt
#读取数据并进行聚类分析
data = pd.read_csv('./1-source dataV3/1-Import/TR-TF-TV-Transform.csv',encoding='gbk')
k = 2      #设置聚类类别数
kmodel = KMeans(n_clusters=k)   #创建聚类模型
kmodel.fit(data)         #训练模型
r1 = pd.Series(kmodel.labels_).value_counts()
r2 = pd.DataFrame(kmodel.cluster_centers_)
r = pd.concat([r2,r1],axis=1)
r.columns = list(data.columns)+[u'聚类数量']
r3 = pd.Series(kmodel.labels_,index=data.index)  #类别标记
r = pd.concat([data,r3],axis=1) #数据合并
r.columns = list(data.columns)+[u'聚类类别']
r.to_csv('./1-source dataV3/1-Import/KMeans-type.csv')   #导出数据

plt.rcParams['font.sans-serif']=['SimHei']   #解决中文乱码问题
plt.rcParams['axes.unicode_minus']=False   #解决负号不显示
#密度图
for i in range(k):
    cls=data[r[u'聚类类别']==i]
    cls.plot(kind='kde',linewidth=2,subplots=True,sharex=False)
    plt.suptitle('应急物资类别群=%d;聚类数量=%d' %(i,r1[i]))
plt.show()
