# Supplementary material for: Research on optimization of emergency supplies customs clearance strategy from the perspective of public health security based on Chinese trade data
Source: Front Public Health. 2025 Jan 24;13:1520705. doi: 10.3389/fpubh.2025.1520705 (PMC11802811; doi:10.3389/fpubh.2025.1520705)
Supplement: Supplementary file 1 [file Data_Sheet_1.ZIP › Paper Code-Part1/Paper1-DataExtraction.py]

import pandas as pd
#读取csv文件
df_2019 = pd.read_csv('./1-source dataV3/1-Import/2019/2019(11-12)-ImportMerge.csv',encoding='gbk')
df_2020 = pd.read_csv('./1-source dataV3/1-Import/2020/2020(1-12)-ImportMerge.csv',encoding='gbk')
df_2021 = pd.read_csv('./1-source dataV3/1-Import/2021/2021(1-12)-ImportMerge.csv',encoding='gbk')
df_2022 = pd.read_csv('./1-source dataV3/1-Import/2022/2022(1-5)-ImportMerge.csv',encoding='gbk')

#抽取指定列数据
df_2019 = df_2019[['商品编码','人民币','数据年月']]
df_2020 = df_2020[['商品编码','人民币','数据年月']]
df_2021 = df_2021[['商品编码','人民币','数据年月']]
df_2022 = df_2022[['商品编码','人民币','数据年月']]

#数据合并与导出
dfs = pd.concat([df_2019,df_2020,df_2021,df_2022])
print(dfs.head())
dfs.to_csv('./1-source dataV3/1-Import/ImportMerge(2019-2022).csv')
