# Supplementary material for: Research on optimization of emergency supplies customs clearance strategy from the perspective of public health security based on Chinese trade data
Source: Front Public Health. 2025 Jan 24;13:1520705. doi: 10.3389/fpubh.2025.1520705 (PMC11802811; doi:10.3389/fpubh.2025.1520705)
Supplement: Supplementary file 1 [file Data_Sheet_1.ZIP › Paper Code-Part1/Paper1-DataKMeansMark.py]

import pandas as pd
#解决数据输出时列名不对齐的问题
pd.set_option('display.unicode.east_asian_width',True)
#引入sklearn模块，导入KMeans方法（K均值聚类算法）
from sklearn.cluster import KMeans
import matplotlib.pyplot as plt
#读取数据并进行聚类分析
data = pd.read_csv('./1-source dataV3/1-Import/TR-TF-TV-Transform.csv',encoding='gbk')
#读取数据
cdata = pd.read_csv('./1-source dataV3/1-Import/TR-TF-TV.csv',encoding='gbk')
cdata = cdata[['数据编码','最近贸易时间间隔','进口贸易频率','进口贸易额度']] #提取指定列数据
k = 2      #设置聚类类别数
kmodel = KMeans(n_clusters=k)   #创建聚类模型
kmodel.fit(data)         #训练模型
#标记原始数据的类别
cdata = pd.concat([cdata,pd.Series(kmodel.labels_,index=cdata.index)], axis=1)
#重命名最后一列为“类别”
cdata.columns=['数据编码','TR-最近贸易时间间隔','TF-进口贸易频率','TV-进口贸易额度','类别']
cdata.to_csv('./1-source dataV3/1-Import/TR-TF-TV-Materiel.csv')
#按照类别分组统计TR、TF、TV的指标均值
data_mean = cdata.groupby(['类别']).mean()
#print(data_mean)
data_mean.to_csv('./1-source dataV3/1-Import/TR-TF-TV-Materiel_mean.csv')
new = data_mean.mean()
#增加一行TR-TF-TV平均值（忽略索引），判断TR-TF-TV值的高低
#df = data_mean.append(new,ignore_index=True)
#估计是pandas版本升级弃用了 老版本'DataFrame'的append方法。由于pandas与众多的第三方软件包捆绑，
# 一般不宜轻易降低其版本号。故采用使用pandas的concat()方法将两个DataFrame对象连接起来：
#df = pd.concat([data_mean,new],ignore_index=True)
df = pd.concat([data_mean,pd.DataFrame([new])],ignore_index=True)
#print(df)
df.to_csv('./1-source dataV3/1-Import/TR-TF-TV-Materiel_mean-compare.csv')


r1 = pd.Series(kmodel.labels_).value_counts()
r2 = pd.DataFrame(kmodel.cluster_centers_)
r = pd.concat([r2,r1],axis=1)
r.columns = list(data.columns)+[u'聚类数量']
r3 = pd.Series(kmodel.labels_,index=data.index)  #类别标记
r = pd.concat([data,r3],axis=1) #数据合并
r.columns = list(data.columns)+[u'聚类类别']
#r.to_csv('./1-source dataV3/1-Import/KMeans-type.csv')   #导出数据

plt.rcParams['font.sans-serif']=['SimHei']   #解决中文乱码问题
plt.rcParams['axes.unicode_minus']=False   #解决负号不显示
#密度图
for i in range(k):
    cls=data[r[u'聚类类别']==i]
    cls.plot(kind='kde',linewidth=2,subplots=True,sharex=False)
    plt.suptitle('应急物资类别群=%d;聚类数量=%d' %(i,r1[i]))
plt.show()
