# Supplementary material for: Research on optimization of emergency supplies customs clearance strategy from the perspective of public health security based on Chinese trade data
Source: Front Public Health. 2025 Jan 24;13:1520705. doi: 10.3389/fpubh.2025.1520705 (PMC11802811; doi:10.3389/fpubh.2025.1520705)
Supplement: Supplementary file 1 [file Data_Sheet_1.ZIP › Paper Code-Part1/1-Import/TR-TF-TV-Materiel_mean-compare.csv]

Àà±ð	Êý¾Ý±àÂë	TR-×î½üÃ³Ò×Ê±¼ä¼ä¸ô	TF-½ø¿ÚÃ³Ò×ÆµÂÊ	TV-½ø¿ÚÃ³Ò×¶î¶È
0	67275809	18975.22222	126.5555556	623718503.3
1	56495500	17859.25	1254.75	9854081285
2	61885654.5	18417.23611	690.6527778	5238899894
