# Supplementary material for: Research on optimization of emergency supplies customs clearance strategy from the perspective of public health security based on Chinese trade data
Source: Front Public Health. 2025 Jan 24;13:1520705. doi: 10.3389/fpubh.2025.1520705 (PMC11802811; doi:10.3389/fpubh.2025.1520705)
Supplement: Supplementary file 1 [file Data_Sheet_1.ZIP › Paper Code-Part1/1-Import/ImportMerge(2019-2022)-result.csv]

	¿ÕÖµÊý	×î´óÖµ	×îÐ¡Öµ
Unnamed: 0	0	5654	0
Êý¾Ý±àÂë	0	90251990	30021500
ÈËÃñ±Ò
Êý¾ÝÄêÔÂ	0	202205	201911
