# Supplementary material for: Research on optimization of emergency supplies customs clearance strategy from the perspective of public health security based on Chinese trade data
Source: Front Public Health. 2025 Jan 24;13:1520705. doi: 10.3389/fpubh.2025.1520705 (PMC11802811; doi:10.3389/fpubh.2025.1520705)
Supplement: Supplementary file 1 [file Data_Sheet_1.ZIP › Paper Code-Part1/1-Import/TR-TF-TV-Materiel.csv]

	Êý¾Ý±àÂë	TR-×î½üÃ³Ò×Ê±¼ä¼ä¸ô	TF-½ø¿ÚÃ³Ò×ÆµÂÊ	TV-½ø¿ÚÃ³Ò×¶î¶È	Àà±ð
0	30021500	17993	1121	36117388838	1
1	30022000	19072	42	3746093018	0
2	38089400	17988	1126	4299436737	1
3	38220090	17956	1158	15892552662	1
4	39262011	18722	392	120351660	0
5	40151200	19094	20	228418812	0
6	40151900	18125	989	9147272861	1
7	62101030	18254	860	2270572323	1
8	63079000	16883	2231	6991630495	1
9	63079010	18896	108	42594097	0
10	84192000	18668	446	1020499511	0
11	84196011	19113	1	365333	0
12	84196019	19067	47	18588676	0
13	90049090	18013	1101	569681629	1
14	90192010	19076	38	177253366	0
15	90192020	19069	45	259302057	0
16	90251990	17662	1452	3544114735	1
