# Supplementary material for: Research on optimization of emergency supplies customs clearance strategy from the perspective of public health security based on Chinese trade data
Source: Front Public Health. 2025 Jan 24;13:1520705. doi: 10.3389/fpubh.2025.1520705 (PMC11802811; doi:10.3389/fpubh.2025.1520705)
Supplement: Supplementary file 1 [file Data_Sheet_1.ZIP › Paper Code-Part1/1-Import/TR-TF-TV-Transform.csv]

TR	TF	TV
-0.7013484037872878	0.7056150404604635	3.4270549056928514
0.9543573582037284	-0.9369099198398263	-0.1343677031809015
-0.7090208123229274	0.7132263702116234	-0.07348997859789823
-0.7581242269510204	0.7619388806190462	1.201960512855099
0.4172887607089595	-0.4041168372586386	-0.5332642230518142
0.9881159557605425	-0.9703997707449294	-0.5213748998517337
-0.4987968184464035	0.5046759350298442	0.4598588645293987
-0.300848678226903	0.3083036274499208	-0.29670141982462755
-2.404623098699269	2.395330245217944	0.22269957681947256
0.684288577749216	-0.8364403671245166	-0.5418189483374184
0.33442674852405224	-0.32191447594611255	-0.43423182948603445
1.0172711081959727	-0.9993228237993368	-0.5464648690843251
0.9466849496680888	-0.9292985900886664	-0.5444599748060626
-0.6706587696447296	0.6751697214558242	-0.48382987481505146
0.96049528503224	-0.9429989836407541	-0.5270040157570948
0.9497539130823447	-0.9323431219891304	-0.5179771894977838
-1.2092618488466265	1.209485069987244	-0.1565889336060758
