# Supplementary material for: Research on optimization of emergency supplies customs clearance strategy from the perspective of public health security based on Chinese trade data
Source: Front Public Health. 2025 Jan 24;13:1520705. doi: 10.3389/fpubh.2025.1520705 (PMC11802811; doi:10.3389/fpubh.2025.1520705)
Supplement: Supplementary file 1 [file Data_Sheet_1.ZIP › Paper Code-Part1/1-Import/ImportMerge(2019-2022).csv]

���ݱ���	�����	��������
84196019	38875.00	201911
84196019	1272575.00	201912
84196019	76359.00	201912
84196019	603909.00	201912
63079000	11824.00	201911
63079000	717702.00	201911
63079000	890626.00	201911
63079000	214044.00	201911
63079000	282162.00	201911
63079000	54637.00	201911
63079000	761.00	201911
63079000	13272123.00	201911
63079000	137809.00	201911
63079000	4610.00	201911
63079000	21785.00	201911
63079000	1763458.00	201911
63079000	726560.00	201911
63079000	1799172.00	201911
63079000	25955.00	201911
63079000	1211743.00	201911
63079000	87849.00	201911
63079000	2856961.00	201911
63079000	4210700.00	201911
63079000	5641641.00	201911
63079000	283.00	201911
63079000	10053.00	201911
63079000	1733.00	201911
63079000	230162.00	201911
63079000	90018.00	201911
63079000	94833.00	201911
63079000	725073.00	201911
63079000	3072591.00	201911
63079000	2478451.00	201911
63079000	2522.00	201911
63079000	2481492.00	201911
63079000	46126.00	201911
63079000	74644.00	201911
63079000	2240638.00	201911
63079000	6623.00	201911
63079000	32421.00	201911
63079000	294419.00	201911
63079000	253560.00	201911
63079000	33397.00	201911
63079000	140961.00	201911
63079000	39177.00	201911
63079000	226.00	201911
63079000	107.00	201911
63079000	411.00	201911
63079000	1015.00	201911
63079000	317.00	201911
63079000	42475.00	201911
63079000	71285.00	201911
63079000	63.00	201911
63079000	3042.00	201911
63079000	1869.00	201911
63079000	28.00	201911
63079000	163907.00	201911
63079000	517336.00	201911
63079000	396474.00	201911
63079000	2843632.00	201911
63079000	291730.00	201911
63079000	541574.00	201911
63079000	8039.00	201911
63079000	1901.00	201912
63079000	223242.00	201912
63079000	645388.00	201912
63079000	91718.00	201912
63079000	356276.00	201912
63079000	17249.00	201912
63079000	2782.00	201912
63079000	10485031.00	201912
63079000	270717.00	201912
63079000	396.00	201912
63079000	1183.00	201912
63079000	20093.00	201912
63079000	330330.00	201912
63079000	948211.00	201912
63079000	1617217.00	201912
63079000	323.00	201912
63079000	267828.00	201912
63079000	114105.00	201912
63079000	7744.00	201912
63079000	2228891.00	201912
63079000	3901041.00	201912
63079000	2230654.00	201912
63079000	732.00	201912
63079000	161.00	201912
63079000	18864.00	201912
63079000	48203.00	201912
63079000	113735.00	201912
63079000	95604.00	201912
63079000	98064.00	201912
63079000	453513.00	201912
63079000	1941597.00	201912
63079000	1210276.00	201912
63079000	3090.00	201912
63079000	1364532.00	201912
63079000	35430.00	201912
63079000	6729.00	201912
63079000	919743.00	201912
63079000	47935.00	201912
63079000	196561.00	201912
63079000	2075.00	201912
63079000	131338.00	201912
63079000	184965.00	201912
63079000	207196.00	201912
63079000	30063.00	201912
63079000	19828.00	201912
63079000	146.00	201912
63079000	89128.00	201912
63079000	9125.00	201912
63079000	50.00	201912
63079000	80.00	201912
63079000	254.00	201912
63079000	8177.00	201912
63079000	84.00	201912
63079000	1105054.00	201912
63079000	439334.00	201912
63079000	240538.00	201912
63079000	2389564.00	201912
63079000	151315.00	201912
63079000	59519.00	201912
63079000	297.00	201912
39262011	334.00	201911
39262011	531783.00	201911
39262011	2037.00	201911
39262011	47086.00	201911
39262011	580.00	201911
39262011	6549.00	201911
39262011	274503.00	201911
39262011	4444.00	201911
39262011	4356.00	201911
39262011	178.00	201911
39262011	35729.00	201911
40151900	622.00	201911
40151900	37925.00	201911
40151900	8437140.00	201911
40151900	1227792.00	201911
40151900	112795492.00	201911
40151900	36633.00	201911
40151900	412803.00	201911
40151900	365577.00	201911
40151900	27786105.00	201911
40151900	6200407.00	201911
40151900	74569.00	201911
40151900	18238.00	201911
40151900	20424.00	201911
40151900	573912.00	201911
40151900	382807.00	201911
40151900	2688.00	201911
40151900	94.00	201911
40151900	934.00	201911
40151900	17209.00	201911
40151900	2068.00	201911
40151900	185.00	201911
40151900	1460375.00	201911
39262011	364.00	201912
39262011	629783.00	201912
39262011	102533.00	201912
39262011	124.00	201912
39262011	99878.00	201912
39262011	962373.00	201912
39262011	289764.00	201912
39262011	267354.00	201912
39262011	12669.00	201912
39262011	5112.00	201912
39262011	8458.00	201912
39262011	27370.00	201912
40151900	302.00	201912
40151900	28595.00	201912
40151900	2427.00	201912
40151900	8195652.00	201912
40151900	1350165.00	201912
40151900	106419090.00	201912
40151900	98588.00	201912
40151900	82.00	201912
40151900	294360.00	201912
40151900	353674.00	201912
40151900	36542460.00	201912
40151900	7505565.00	201912
40151900	95963.00	201912
40151900	75023.00	201912
40151900	1288.00	201912
40151900	543173.00	201912
40151900	798842.00	201912
40151900	35138.00	201912
40151900	239.00	201912
40151900	527.00	201912
40151900	4698.00	201912
40151900	1031.00	201912
40151900	203874.00	201912
40151900	1661.00	201912
40151900	1498410.00	201912
40151900	77.00	201912
30021500	623968.00	201911
30021500	1270383.00	201911
30021500	71499851.00	201911
30021500	200730.00	201911
30021500	3171196.00	201911
30021500	2059282.00	201911
30021500	45418.00	201911
30021500	1513991.00	201911
30021500	678687.00	201911
30021500	2289682.00	201911
30021500	138681.00	201911
30021500	4058539.00	201911
30021500	28082120.00	201911
30021500	1038221295.00	201911
30021500	29853465.00	201911
30021500	926814.00	201911
30021500	2534728.00	201911
30021500	1838445.00	201911
30021500	16.00	201911
30021500	18106.00	201911
30021500	712539.00	201911
30021500	26150839.00	201911
30021500	1584371.00	201911
30021500	6431.00	201911
30021500	1904104.00	201911
30021500	2363615.00	201911
30021500	23042.00	201911
30021500	171946.00	201911
30021500	431539.00	201911
30021500	1986691.00	201911
30021500	430877596.00	201911
30021500	49739.00	201911
30021500	1058356.00	201912
30021500	1290600.00	201912
30021500	65152835.00	201912
30021500	267276.00	201912
30021500	1545996.00	201912
30021500	3175369.00	201912
30021500	43544.00	201912
30021500	3568718.00	201912
30021500	1490559.00	201912
30021500	165908.00	201912
30021500	20976.00	201912
30021500	856616.00	201912
30021500	2288072.00	201912
30021500	6565679.00	201912
30021500	375056360.00	201912
30021500	58831355.00	201912
30021500	3506227.00	201912
30021500	1144004.00	201912
30021500	2312948.00	201912
30021500	513519.00	201912
30021500	640250.00	201912
30021500	31882528.00	201912
30021500	871149.00	201912
30021500	13181.00	201912
30021500	65667.00	201912
30021500	3481115.00	201912
30021500	42503550.00	201912
30021500	98270.00	201912
30021500	402749.00	201912
30021500	5800.00	201912
30021500	440622.00	201912
30021500	533540.00	201912
30021500	1302.00	201912
30021500	1935.00	201912
30021500	4129690.00	201912
30021500	577267243.00	201912
30021500	52871.00	201912
90049090	2623.00	201911
90049090	72.00	201911
90049090	4978961.00	201911
90049090	181015.00	201911
90049090	417972.00	201911
90049090	6518.00	201911
90049090	226.00	201911
90049090	4419179.00	201911
90049090	2421883.00	201911
90049090	1846.00	201911
90049090	29090.00	201911
90049090	33199.00	201911
90049090	561254.00	201911
90049090	50569.00	201911
90049090	374814.00	201911
90049090	40.00	201911
90049090	23169.00	201911
90049090	2006.00	201911
90049090	9197.00	201911
90049090	4046.00	201911
90049090	49310.00	201911
90049090	23161.00	201911
90049090	551.00	201911
90049090	197280.00	201911
90049090	3944.00	201911
90049090	1581738.00	201911
90049090	13595.00	201911
90049090	476.00	201911
90049090	2182.00	201912
90049090	139287.00	201912
90049090	12470.00	201912
90049090	5221880.00	201912
90049090	258289.00	201912
90049090	212914.00	201912
90049090	15620.00	201912
90049090	158005.00	201912
90049090	770971.00	201912
90049090	3384004.00	201912
90049090	6451.00	201912
90049090	20432.00	201912
90049090	12135.00	201912
90049090	1043274.00	201912
90049090	112345.00	201912
90049090	668829.00	201912
90049090	25040.00	201912
90049090	9459.00	201912
90049090	5528.00	201912
90049090	17529.00	201912
90049090	57241.00	201912
90049090	13730.00	201912
90049090	6319.00	201912
90049090	3961.00	201912
90049090	151059.00	201912
90049090	79021.00	201912
90049090	158261.00	201912
90049090	1761060.00	201912
90049090	3887.00	201912
38220090	310.00	201911
38220090	3362088.00	201911
38220090	11577.00	201911
38220090	1036331.00	201911
38220090	52262474.00	201911
38220090	42908.00	201911
38220090	70684606.00	201911
38220090	1314161.00	201911
38220090	6680457.00	201911
38220090	1356950.00	201911
38220090	5294816.00	201911
38220090	29193.00	201911
38220090	590463.00	201911
38220090	5809566.00	201911
38220090	22184010.00	201911
38220090	52500871.00	201911
38220090	20866345.00	201911
38220090	2772924.00	201911
38220090	1099747.00	201911
38220090	2575425.00	201911
38220090	108704.00	201911
38220090	24728558.00	201911
38220090	2174364.00	201911
38220090	347013.00	201911
38220090	6663075.00	201911
38220090	605075.00	201911
38220090	39616.00	201911
38220090	77594.00	201911
38220090	3576206.00	201911
38220090	2860175.00	201911
38220090	670483.00	201911
38220090	26388319.00	201911
38220090	5623865.00	201911
38220090	525.00	201911
38220090	10094214.00	201911
38220090	2415.00	201911
38220090	366335.00	201911
38220090	22705.00	201911
38220090	142626.00	201911
38220090	97470.00	201911
38220090	11073.00	201911
38220090	10801.00	201911
38220090	4306108.00	201911
38220090	292239035.00	201911
38220090	1999209.00	201911
38220090	392166.00	201911
38220090	2306.00	201911
38220090	643.00	201912
38220090	446249.00	201912
38220090	704970.00	201912
38220090	51484895.00	201912
38220090	9696.00	201912
38220090	3486.00	201912
38220090	1087.00	201912
38220090	73139395.00	201912
38220090	2191758.00	201912
38220090	6955519.00	201912
38220090	406405.00	201912
38220090	2319412.00	201912
38220090	4797318.00	201912
38220090	8546.00	201912
38220090	3634624.00	201912
38220090	10727691.00	201912
38220090	40921875.00	201912
38220090	63918938.00	201912
38220090	36466981.00	201912
38220090	1110317.00	201912
38220090	1307463.00	201912
38220090	3379858.00	201912
38220090	638882.00	201912
38220090	48847182.00	201912
38220090	3348253.00	201912
38220090	191399.00	201912
38220090	12613260.00	201912
38220090	44945.00	201912
38220090	32710.00	201912
38220090	3663084.00	201912
38220090	3042516.00	201912
38220090	393803.00	201912
38220090	11869588.00	201912
38220090	2349011.00	201912
38220090	14219011.00	201912
38220090	60058.00	201912
38220090	25011.00	201912
38220090	319749.00	201912
38220090	42910.00	201912
38220090	44136.00	201912
38220090	4679.00	201912
38220090	1621.00	201912
38220090	2883046.00	201912
38220090	3754985.00	201912
38220090	335097330.00	201912
38220090	145310.00	201912
38220090	1658776.00	201912
38089400	330832.00	201911
38089400	4912174.00	201911
38089400	1393453.00	201911
38089400	3899.00	201911
38089400	10648753.00	201911
38089400	781610.00	201911
38089400	7796849.00	201911
38089400	2020853.00	201911
38089400	4551559.00	201911
38089400	411174.00	201911
38089400	1791735.00	201911
38089400	5175074.00	201911
38089400	1693239.00	201911
38089400	51749.00	201911
38089400	19873285.00	201911
38089400	10510080.00	201911
38089400	2449274.00	201911
38089400	4137.00	201911
38089400	576.00	201911
38089400	1343041.00	201911
38089400	706033.00	201911
38089400	13074.00	201911
38089400	3350841.00	201911
38089400	217332.00	201911
38089400	44629.00	201911
38089400	12814207.00	201911
38089400	345468.00	201911
38089400	537738.00	201911
84192000	2923203.00	201911
84192000	56479.00	201911
84192000	1561916.00	201911
84192000	2076527.00	201911
84192000	8542791.00	201911
84192000	503272.00	201911
84192000	103029.00	201911
84192000	804221.00	201911
84192000	274812.00	201911
84192000	10688331.00	201911
84192000	612790.00	201911
84192000	1329927.00	201911
84192000	4081789.00	201911
38089400	268750.00	201912
38089400	2329729.00	201912
38089400	361761.00	201912
38089400	10983512.00	201912
38089400	426646.00	201912
38089400	8564491.00	201912
38089400	3285598.00	201912
38089400	4511374.00	201912
38089400	4033747.00	201912
38089400	6063283.00	201912
38089400	3392061.00	201912
38089400	22223.00	201912
38089400	15316508.00	201912
38089400	14126979.00	201912
38089400	778127.00	201912
38089400	244240.00	201912
38089400	268381.00	201912
38089400	961013.00	201912
38089400	441019.00	201912
38089400	5541102.00	201912
38089400	165899.00	201912
38089400	273234.00	201912
38089400	221769.00	201912
38089400	88466.00	201912
38089400	37022.00	201912
38089400	190953.00	201912
38089400	16563028.00	201912
38089400	381008.00	201912
84192000	5836066.00	201912
84192000	1803486.00	201912
84192000	4730.00	201912
84192000	101333.00	201912
84192000	118829.00	201912
84192000	1663767.00	201912
84192000	3375865.00	201912
84192000	13582355.00	201912
84192000	14314028.00	201912
84192000	1797991.00	201912
84192000	7804688.00	201912
84192000	906712.00	201912
84192000	3241390.00	201912
84192000	892380.00	201912
84192000	315169.00	201912
84192000	4923857.00	201912
84192000	2454151.00	201912
30022000	18978300.00	201911
62101030	368.00	201911
62101030	9636.00	201911
62101030	157446.00	201911
62101030	434191.00	201911
62101030	405385.00	201911
62101030	1396.00	201911
62101030	4466.00	201911
62101030	174.00	201911
62101030	70203.00	201911
62101030	45145.00	201911
62101030	2117.00	201912
62101030	316841.00	201912
62101030	1559.00	201912
62101030	1088.00	201912
62101030	462825.00	201912
62101030	475185.00	201912
62101030	11843.00	201912
62101030	5693.00	201912
62101030	4967.00	201912
62101030	322.00	201912
90251990	361318.00	201911
90251990	9460.00	201911
90251990	130456.00	201911
90251990	1346468.00	201911
90251990	192751.00	201911
90251990	8729084.00	201911
90251990	1647176.00	201911
90251990	110364.00	201911
90251990	4994.00	201911
90251990	311439.00	201911
90251990	2606786.00	201911
90251990	52.00	201911
90251990	2022750.00	201911
90251990	1747621.00	201911
90251990	677353.00	201911
90251990	3377.00	201911
90251990	129.00	201911
90251990	16550.00	201911
90251990	53492.00	201911
90251990	1036427.00	201911
90251990	13288210.00	201911
90251990	1612766.00	201911
90251990	220964.00	201911
90251990	410244.00	201911
90251990	988490.00	201911
90251990	8686.00	201911
90251990	740.00	201911
90251990	53434.00	201911
90251990	22440.00	201911
90251990	13013.00	201911
90251990	46705.00	201911
90251990	88594.00	201911
90251990	796780.00	201911
90251990	17801.00	201911
90251990	3069133.00	201911
90251990	946.00	201911
90251990	2346.00	201911
90251990	4966015.00	201911
90251990	922803.00	201911
90251990	10105150.00	201911
90251990	2308.00	201911
90251990	43231.00	201911
90251990	2105.00	201911
90251990	254445.00	201912
90251990	261118.00	201912
90251990	25316.00	201912
90251990	1631466.00	201912
90251990	265288.00	201912
90251990	8327348.00	201912
90251990	608400.00	201912
90251990	386662.00	201912
90251990	82.00	201912
90251990	462956.00	201912
90251990	844482.00	201912
90251990	571.00	201912
90251990	2808550.00	201912
90251990	3334020.00	201912
90251990	454479.00	201912
90251990	6027.00	201912
90251990	193567.00	201912
90251990	10214.00	201912
90251990	1527470.00	201912
90251990	15832547.00	201912
90251990	1760706.00	201912
90251990	3950.00	201912
90251990	150641.00	201912
90251990	912728.00	201912
90251990	300788.00	201912
90251990	16132.00	201912
90251990	40446.00	201912
90251990	770100.00	201912
90251990	27760.00	201912
90251990	20174.00	201912
90251990	73527.00	201912
90251990	202468.00	201912
90251990	18113.00	201912
90251990	1689712.00	201912
90251990	2805.00	201912
90251990	54972.00	201912
90251990	167652.00	201912
90251990	1701191.00	201912
90251990	3608.00	201912
90251990	10847964.00	201912
90251990	424473.00	201912
90251990	10333665.00	201912
90251990	325.00	201912
90251990	34451.00	201912
84196019	246991.00	202001
84196019	40579.00	202003
84196019	154055.00	202003
84196019	103618.00	202003
84196019	105832.00	202003
84196019	154477.00	202004
84196019	34498.00	202004
84196019	185889.00	202005
84196019	4864.00	202005
84196019	34267.00	202005
84196019	243356.00	202006
84196019	58773.00	202006
84196019	149160.00	202006
84196019	26075.00	202007
84196019	26000.00	202008
84196019	2704462.00	202009
84196019	16895.00	202009
84196019	413618.00	202009
84196019	594603.00	202010
84196019	30362.00	202011
84196019	132000.00	202012
63079000	94742.00	202001
63079000	261649.00	202001
63079000	576795.00	202001
63079000	34634.00	202001
63079000	370461.00	202001
63079000	389005.00	202001
63079000	248888.00	202001
63079000	1438319.00	202001
63079000	359156.00	202001
63079000	427422.00	202001
63079000	15967198.00	202001
63079000	185978.00	202001
63079000	1660.00	202001
63079000	609505.00	202001
63079000	246582.00	202001
63079000	53962.00	202001
63079000	63023.00	202001
63079000	602542.00	202001
63079000	137734.00	202001
63079000	30087.00	202001
63079000	1256475.00	202001
63079000	52597.00	202001
63079000	155573962.00	202001
63079000	3852456.00	202001
63079000	368.00	202001
63079000	2810742.00	202001
63079000	2546857.00	202001
63079000	1880857.00	202001
63079000	1468994.00	202001
63079000	12087.00	202001
63079000	3084491.00	202001
63079000	18926208.00	202001
63079000	342189.00	202001
63079000	2134215.00	202001
63079000	5926.00	202001
63079000	320512.00	202001
63079000	61.00	202001
63079000	6000.00	202001
63079000	5946.00	202001
63079000	21543.00	202001
63079000	45861.00	202001
63079000	20972.00	202001
63079000	114134.00	202001
63079000	796355.00	202001
63079000	90120.00	202001
63079000	4589974.00	202001
63079000	30806.00	202001
63079000	1322511.00	202001
63079000	218445.00	202001
63079000	37450.00	202001
63079000	833532.00	202001
63079000	70134.00	202001
63079000	363558.00	202001
63079000	121933.00	202001
63079000	2506717.00	202001
63079000	4631.00	202001
63079000	15392.00	202001
63079000	1570.00	202001
63079000	1089.00	202001
63079000	67259.00	202001
63079000	16788.00	202001
63079000	80373.00	202001
63079000	78596.00	202001
63079000	935.00	202001
63079000	677.00	202001
63079000	1378.00	202001
63079000	2318.00	202001
63079000	3349.00	202001
63079000	8096.00	202001
63079000	29279.00	202001
63079000	3557.00	202001
63079000	134.00	202001
63079000	356.00	202001
63079000	5635.00	202001
63079000	896.00	202001
63079000	618635.00	202001
63079000	435613.00	202001
63079000	82355.00	202001
63079000	125976.00	202001
63079000	4894311.00	202001
63079000	339351.00	202001
63079000	160164.00	202001
63079000	46294.00	202001
63079000	14997.00	202001
63079000	513.00	202001
63079000	383429.00	202002
63079000	230020.00	202002
63079000	4015102.00	202002
63079000	328494.00	202002
63079000	27949.00	202002
63079000	24287.00	202002
63079000	1754229.00	202002
63079000	517450.00	202002
63079000	26698074.00	202002
63079000	3516447.00	202002
63079000	19537.00	202002
63079000	110500.00	202002
63079000	794194.00	202002
63079000	473032.00	202002
63079000	70842067.00	202002
63079000	3191735.00	202002
63079000	133719498.00	202002
63079000	28075954.00	202002
63079000	1225913.00	202002
63079000	280481.00	202002
63079000	55800.00	202002
63079000	3595250.00	202002
63079000	466689.00	202002
63079000	190440511.00	202002
63079000	28992773.00	202002
63079000	210587.00	202002
63079000	937452.00	202002
63079000	32850.00	202002
63079000	57341.00	202002
63079000	1623735.00	202002
63079000	2572866.00	202002
63079000	363420.00	202002
63079000	17873876.00	202002
63079000	4586148.00	202002
63079000	33672.00	202002
63079000	99840.00	202002
63079000	26261.00	202002
63079000	4457138.00	202002
63079000	250760.00	202002
63079000	374503.00	202002
63079000	164245.00	202002
63079000	1215128.00	202002
63079000	95405.00	202002
63079000	3570645.00	202002
63079000	17475619.00	202002
63079000	647664.00	202002
63079000	1041278.00	202002
63079000	5330731.00	202002
63079000	1307345.00	202002
63079000	9769094.00	202002
63079000	4099738.00	202002
63079000	875692894.00	202002
63079000	70345284.00	202002
63079000	3340403.00	202002
63079000	72406.00	202002
63079000	2134674.00	202002
63079000	47718.00	202002
63079000	24792052.00	202002
63079000	13600881.00	202002
63079000	124524395.00	202002
63079000	315792.00	202002
63079000	14057059.00	202002
63079000	6222975.00	202002
63079000	6087584.00	202002
63079000	11009.00	202002
63079000	136576036.00	202002
63079000	65059.00	202002
63079000	12243921.00	202002
63079000	576315353.00	202002
63079000	94006169.00	202002
63079000	10959988.00	202002
63079000	2103177.00	202002
63079000	5266723.00	202002
63079000	94100.00	202002
63079000	1376900.00	202002
63079000	3066951.00	202002
63079000	887214.00	202002
63079000	72372317.00	202002
63079000	180463.00	202002
63079000	92822.00	202002
63079000	61054.00	202002
63079000	10602.00	202002
63079000	156686.00	202002
63079000	8548.00	202002
63079000	156113.00	202002
63079000	19841.00	202002
63079000	16027.00	202002
63079000	15849568.00	202002
63079000	266385.00	202002
63079000	56288.00	202002
63079000	22673.00	202002
63079000	511364.00	202002
63079000	88483.00	202002
63079000	14570.00	202002
63079000	25473.00	202002
63079000	649521.00	202002
63079000	840784.00	202002
63079000	1530905.00	202002
63079000	1434476.00	202002
63079000	58174.00	202002
63079000	20309.00	202002
63079000	27149.00	202002
63079000	31000.00	202002
63079000	1136601.00	202002
63079000	47497.00	202002
63079000	48236.00	202002
63079000	4129708.00	202002
63079000	476787.00	202002
63079000	344756.00	202002
63079000	38880.00	202002
63079000	54587.00	202002
63079000	389609.00	202002
63079000	4258301.00	202002
63079000	2812785.00	202002
63079000	29412.00	202002
63079000	28365.00	202002
63079000	101965017.00	202002
63079000	24550285.00	202002
63079000	66160.00	202002
63079000	250849.00	202002
63079000	4000.00	202002
63079000	49990.00	202002
63079000	12374593.00	202002
63079000	428736.00	202002
63079000	323961.00	202002
63079000	640164.00	202002
63079000	604016.00	202002
63079000	97760.00	202002
63079000	143695.00	202002
63079000	409620.00	202002
63079000	6540.00	202002
63079000	68751.00	202002
63079000	2386591.00	202002
63079000	420870.00	202002
63079000	3298680.00	202002
63079000	16905.00	202002
63079000	44108206.00	202002
63079000	11308592.00	202002
63079000	89824829.00	202002
63079000	49230.00	202002
63079000	24316386.00	202002
63079000	50171660.00	202002
63079000	27031476.00	202002
63079000	3133513.00	202002
63079000	460079.00	202002
63079000	34478718.00	202002
63079000	8613883.00	202002
63079000	65726.00	202002
63079000	45509.00	202002
63079000	22453196.00	202002
63079000	3485400.00	202002
63079000	930904.00	202002
63079000	5029009.00	202002
63079000	6319371.00	202002
63079000	1676815.00	202002
63079000	23645184.00	202002
63079000	5456749.00	202002
63079000	56393.00	202002
63079000	29114.00	202002
63079000	390.00	202002
63079000	1570027.00	202002
63079000	569337.00	202002
63079000	1646724.00	202002
63079000	36900.00	202002
63079000	1072258.00	202002
63079000	706897.00	202002
63079000	1200053.00	202002
63079000	138229.00	202002
63079000	4726.00	202002
63079000	470117.00	202002
63079000	290138.00	202002
63079000	23381036.00	202002
63079000	4333757.00	202002
63079000	1024838.00	202002
63079000	51340.00	202002
63079000	8515026.00	202002
63079000	2324879.00	202002
63079000	5042299.00	202002
63079000	1503962.00	202002
63079000	559436.00	202002
63079000	119770.00	202002
63079000	709509.00	202002
63079000	403761.00	202002
63079000	14143.00	202002
63079000	3432239.00	202002
63079000	275101.00	202002
63079000	258169.00	202002
63079000	1551768.00	202002
63079000	392910.00	202002
63079000	353605.00	202002
63079000	154901.00	202002
63079000	90981504.00	202002
63079000	13334503.00	202002
63079000	30478258.00	202002
63079000	2043121.00	202002
63079000	1139437.00	202002
63079000	145260.00	202002
63079000	66775.00	202002
63079000	155029.00	202002
63079000	2955109.00	202002
63079000	1160676.00	202002
63079000	1017179.00	202002
63079000	932205.00	202002
63079000	750221.00	202002
63079000	236369.00	202002
63079000	268216.00	202002
63079000	2541014.00	202002
63079000	879791.00	202002
63079000	1028795.00	202002
63079000	1367876.00	202002
63079000	150000.00	202002
63079000	62336.00	202002
63079000	42694471.00	202002
63079000	6212548.00	202002
63079000	2072449.00	202002
63079000	866263.00	202002
63079000	16932123.00	202002
63079000	686630.00	202002
63079000	476218.00	202002
63079000	89636.00	202002
63079000	74153.00	202002
63079000	591071.00	202002
63079000	501651.00	202002
63079000	4113465.00	202002
63079000	659527.00	202002
63079000	1157027.00	202002
63079000	57427.00	202002
63079000	144795.00	202002
63079000	76960.00	202002
63079000	4102.00	202002
63079000	44798602.00	202002
63079000	6509546.00	202002
63079000	2669959.00	202002
63079000	793448.00	202002
63079000	1977346.00	202002
63079000	909689.00	202002
63079000	588471.00	202002
63079000	1782356.00	202002
63079000	11083607.00	202002
63079000	996808.00	202002
63079000	390343.00	202002
63079000	94000.00	202002
63079000	58896.00	202002
63079000	5854.00	202002
63079000	10689.00	202002
63079000	138701.00	202002
63079000	890748.00	202002
63079000	5565185.00	202002
63079000	2959376.00	202002
63079000	112054706.00	202002
63079000	64204032.00	202002
63079000	3273516.00	202002
63079000	2666721.00	202002
63079000	20669.00	202002
63079000	2616570.00	202002
63079000	833133.00	202002
63079000	240333.00	202002
63079000	20910.00	202002
63079000	12926.00	202002
63079000	55137.00	202003
63079000	12000.00	202003
63079000	35400.00	202003
63079000	4775360.00	202003
63079000	504500.00	202003
63079000	206878.00	202003
63079000	49000.00	202003
63079000	354443.00	202003
63079000	3958870.00	202003
63079000	13185054.00	202003
63079000	798138.00	202003
63079000	4140970.00	202003
63079000	4471156.00	202003
63079000	317994.00	202003
63079000	83726407.00	202003
63079000	5855495.00	202003
63079000	23916649.00	202003
63079000	12227796.00	202003
63079000	4771340.00	202003
63079000	1820000.00	202003
63079000	49148.00	202003
63079000	637964.00	202003
63079000	246511.00	202003
63079000	76992608.00	202003
63079000	17532722.00	202003
63079000	2147651.00	202003
63079000	200.00	202003
63079000	42706.00	202003
63079000	2602411.00	202003
63079000	431529.00	202003
63079000	6112294.00	202003
63079000	2185566.00	202003
63079000	33200.00	202003
63079000	18750.00	202003
63079000	526659.00	202003
63079000	49092.00	202003
63079000	1278166.00	202003
63079000	13158.00	202003
63079000	3117428.00	202003
63079000	53324547.00	202003
63079000	2764720.00	202003
63079000	2161435.00	202003
63079000	1363126.00	202003
63079000	494622.00	202003
63079000	2161248.00	202003
63079000	810134.00	202003
63079000	71570381.00	202003
63079000	40679901.00	202003
63079000	758113.00	202003
63079000	149900.00	202003
63079000	878232.00	202003
63079000	154000.00	202003
63079000	4448809.00	202003
63079000	6413466.00	202003
63079000	26459127.00	202003
63079000	6744938.00	202003
63079000	552318.00	202003
63079000	3425841.00	202003
63079000	23767993.00	202003
63079000	18490055.00	202003
63079000	202132336.00	202003
63079000	100693.00	202003
63079000	92547199.00	202003
63079000	9913672.00	202003
63079000	2933192.00	202003
63079000	7407994.00	202003
63079000	2679400.00	202003
63079000	609638.00	202003
63079000	4553322.00	202003
63079000	5420563.00	202003
63079000	69060.00	202003
63079000	125000.00	202003
63079000	6714.00	202003
63079000	29670.00	202003
63079000	86239.00	202003
63079000	30261.00	202003
63079000	12737264.00	202003
63079000	407996.00	202003
63079000	1000.00	202003
63079000	38695.00	202003
63079000	140024.00	202003
63079000	14000.00	202003
63079000	10318.00	202003
63079000	1022568.00	202003
63079000	16523.00	202003
63079000	248193.00	202003
63079000	11005.00	202003
63079000	240645.00	202003
63079000	16600.00	202003
63079000	49568.00	202003
63079000	266237.00	202003
63079000	4528926.00	202003
63079000	3116488.00	202003
63079000	3501.00	202003
63079000	28068.00	202003
63079000	46200.00	202003
63079000	300593.00	202003
63079000	182192.00	202003
63079000	6087.00	202003
63079000	41687.00	202003
63079000	11315967.00	202003
63079000	3510164.00	202003
63079000	575100.00	202003
63079000	65748.00	202003
63079000	2837701.00	202003
63079000	325286.00	202003
63079000	3991.00	202003
63079000	1367011.00	202003
63079000	13652.00	202003
63079000	36941.00	202003
63079000	116014.00	202003
63079000	39907.00	202003
63079000	1170586.00	202003
63079000	2039673.00	202003
63079000	1373858.00	202003
63079000	1281129.00	202003
63079000	6738761.00	202003
63079000	7378481.00	202003
63079000	41573826.00	202003
63079000	105823.00	202003
63079000	18712145.00	202003
63079000	32758922.00	202003
63079000	20462690.00	202003
63079000	1053657.00	202003
63079000	6555649.00	202003
63079000	6743923.00	202003
63079000	3905841.00	202003
63079000	630981.00	202003
63079000	4862992.00	202003
63079000	4593472.00	202003
63079000	10006.00	202003
63079000	217891.00	202003
63079000	4331941.00	202003
63079000	1256642.00	202003
63079000	3927989.00	202003
63079000	2016202.00	202003
63079000	4856923.00	202003
63079000	354890.00	202003
63079000	250256.00	202003
63079000	567125.00	202003
63079000	190197.00	202003
63079000	1470089.00	202003
63079000	965909.00	202003
63079000	258508.00	202003
63079000	6886664.00	202003
63079000	2543484.00	202003
63079000	250817.00	202003
63079000	457370.00	202003
63079000	368792.00	202003
63079000	4161450.00	202003
63079000	911665.00	202003
63079000	1118708.00	202003
63079000	151792.00	202003
63079000	358317.00	202003
63079000	16992.00	202003
63079000	323859.00	202003
63079000	1975089.00	202003
63079000	1607.00	202003
63079000	819508.00	202003
63079000	373323.00	202003
63079000	176039.00	202003
63079000	328937.00	202003
63079000	17999113.00	202003
63079000	42004106.00	202003
63079000	21546739.00	202003
63079000	659472.00	202003
63079000	101805.00	202003
63079000	35000.00	202003
63079000	31643.00	202003
63079000	94920.00	202003
63079000	1075733.00	202003
63079000	616562.00	202003
63079000	37751.00	202003
63079000	298703.00	202003
63079000	155987.00	202003
63079000	1421484.00	202003
63079000	4597778.00	202003
63079000	132262.00	202003
63079000	218064.00	202003
63079000	52990375.00	202003
63079000	3822338.00	202003
63079000	3027161.00	202003
63079000	56836.00	202003
63079000	16441403.00	202003
63079000	1547908.00	202003
63079000	77152.00	202003
63079000	553247.00	202003
63079000	20304.00	202003
63079000	30780.00	202003
63079000	2258465.00	202003
63079000	600000.00	202003
63079000	82778.00	202003
63079000	133419.00	202003
63079000	21600.00	202003
63079000	104948.00	202003
63079000	25772372.00	202003
63079000	5716502.00	202003
63079000	1231186.00	202003
63079000	41902.00	202003
63079000	1495399.00	202003
63079000	5153258.00	202003
63079000	3482601.00	202003
63079000	3536520.00	202003
63079000	488088.00	202003
63079000	120000.00	202003
63079000	30455.00	202003
63079000	211457.00	202003
63079000	782845.00	202003
63079000	6502285.00	202003
63079000	3539352.00	202003
63079000	45481502.00	202003
63079000	41383739.00	202003
63079000	2362212.00	202003
63079000	1396417.00	202003
63079000	245612.00	202003
63079000	125441.00	202003
63079000	100000.00	202003
63079000	417.00	202003
63079000	1865943.00	202004
63079000	239.00	202004
63079000	1461731.00	202004
63079000	73680.00	202004
63079000	1718797.00	202004
63079000	208509.00	202004
63079000	605620.00	202004
63079000	1775416.00	202004
63079000	492.00	202004
63079000	439550.00	202004
63079000	25733881.00	202004
63079000	628407.00	202004
63079000	3032531.00	202004
63079000	46129.00	202004
63079000	95000.00	202004
63079000	471536.00	202004
63079000	766999.00	202004
63079000	23667.00	202004
63079000	54078.00	202004
63079000	784123.00	202004
63079000	1183898.00	202004
63079000	169817.00	202004
63079000	10941677.00	202004
63079000	810720.00	202004
63079000	8492363.00	202004
63079000	14985817.00	202004
63079000	733.00	202004
63079000	23835.00	202004
63079000	1084303.00	202004
63079000	772235.00	202004
63079000	3406005.00	202004
63079000	1248727.00	202004
63079000	193162.00	202004
63079000	7836328.00	202004
63079000	666879.00	202004
63079000	21300872.00	202004
63079000	8212785.00	202004
63079000	3030748.00	202004
63079000	315874.00	202004
63079000	864330.00	202004
63079000	582038.00	202004
63079000	3730230.00	202004
63079000	1146946.00	202004
63079000	63996.00	202004
63079000	909.00	202004
63079000	1498.00	202004
63079000	4923.00	202004
63079000	461327.00	202004
63079000	3143172.00	202004
63079000	524830.00	202004
63079000	556793.00	202004
63079000	65420.00	202004
63079000	104341.00	202004
63079000	1127945.00	202004
63079000	3907907.00	202004
63079000	8907837.00	202004
63079000	539207.00	202004
63079000	7496324.00	202004
63079000	1719564.00	202004
63079000	3750.00	202004
63079000	1270065.00	202004
63079000	73766.00	202004
63079000	3400.00	202004
63079000	228182.00	202004
63079000	119041.00	202004
63079000	11534.00	202004
63079000	135861.00	202004
63079000	2814349.00	202004
63079000	265276.00	202004
63079000	125309.00	202004
63079000	65806.00	202004
63079000	104255.00	202004
63079000	185581.00	202004
63079000	77000.00	202004
63079000	282.00	202004
63079000	745563.00	202004
63079000	80204.00	202004
63079000	142156.00	202004
63079000	152171.00	202004
63079000	120700.00	202004
63079000	16584.00	202004
63079000	1565.00	202004
63079000	3653.00	202004
63079000	1388862.00	202004
63079000	566141.00	202004
63079000	103554.00	202004
63079000	87118.00	202004
63079000	8849.00	202004
63079000	526632.00	202004
63079000	2754285.00	202004
63079000	10828.00	202004
63079000	36923.00	202004
63079000	95723.00	202004
63079000	28992.00	202004
63079000	7446.00	202004
63079000	1573800.00	202004
63079000	435536.00	202004
63079000	504086.00	202004
63079000	1353378.00	202004
63079000	128151.00	202004
63079000	407645.00	202004
63079000	27924.00	202004
63079000	1560761.00	202004
63079000	14612565.00	202004
63079000	4733669.00	202004
63079000	258.00	202004
63079000	2202697.00	202004
63079000	188.00	202004
63079000	18.00	202004
63079000	2313314.00	202005
63079000	1217944.00	202005
63079000	301813.00	202005
63079000	5132.00	202005
63079000	66906.00	202005
63079000	668646.00	202005
63079000	271189.00	202005
63079000	6266157.00	202005
63079000	765665.00	202005
63079000	35201.00	202005
63079000	145747.00	202005
63079000	17131.00	202005
63079000	481.00	202005
63079000	1223.00	202005
63079000	535092.00	202005
63079000	1259019.00	202005
63079000	85385.00	202005
63079000	22451.00	202005
63079000	366096.00	202005
63079000	1712299.00	202005
63079000	8733902.00	202005
63079000	240891.00	202005
63079000	300621.00	202005
63079000	121266.00	202005
63079000	51809.00	202005
63079000	2793489.00	202005
63079000	45479.00	202005
63079000	5565136.00	202005
63079000	1223603.00	202005
63079000	977021.00	202005
63079000	23688.00	202005
63079000	10000.00	202005
63079000	614233.00	202005
63079000	15789.00	202005
63079000	1335772.00	202005
63079000	14080.00	202005
63079000	70578.00	202005
63079000	1208403.00	202005
63079000	30000.00	202005
63079000	10560.00	202005
63079000	264157.00	202005
63079000	23761.00	202005
63079000	402776.00	202005
63079000	313980.00	202005
63079000	6990069.00	202005
63079000	372540.00	202005
63079000	1392414.00	202005
63079000	10231.00	202005
63079000	950392.00	202005
63079000	152135.00	202005
63079000	138573.00	202005
63079000	244.00	202005
63079000	1836609.00	202005
63079000	29170.00	202005
63079000	432.00	202005
63079000	1969.00	202005
63079000	7287.00	202005
63079000	55969.00	202005
63079000	449314.00	202005
63079000	18636.00	202005
63079000	20000.00	202005
63079000	126996.00	202005
63079000	87670.00	202005
63079000	19703.00	202005
63079000	216.00	202005
63079000	207.00	202005
63079000	1003.00	202005
63079000	4963681.00	202005
63079000	16188.00	202005
63079000	3125.00	202005
63079000	4378.00	202005
63079000	21409.00	202005
63079000	2931.00	202005
63079000	133.00	202005
63079000	61699.00	202005
63079000	15523.00	202005
63079000	37.00	202005
63079000	70402.00	202005
63079000	4050604.00	202005
63079000	9655.00	202005
63079000	359211.00	202005
63079000	92272.00	202005
63079000	642801.00	202005
63079000	143023.00	202005
63079000	173711.00	202005
63079000	1637598.00	202005
63079000	4998867.00	202005
63079000	8856.00	202005
63079000	711409.00	202005
63079000	2742.00	202005
63079000	32740.00	202005
63079000	364.00	202005
63079000	273648.00	202006
63079000	1536527.00	202006
63079000	90000.00	202006
63079000	462326.00	202006
63079000	59942.00	202006
63079000	551987.00	202006
63079000	2960.00	202006
63079000	115658.00	202006
63079000	226624.00	202006
63079000	19201.00	202006
63079000	100809.00	202006
63079000	9198485.00	202006
63079000	861727.00	202006
63079000	3308.00	202006
63079000	40635.00	202006
63079000	648.00	202006
63079000	14830.00	202006
63079000	17903.00	202006
63079000	783946.00	202006
63079000	138211.00	202006
63079000	62002.00	202006
63079000	14800530.00	202006
63079000	2342818.00	202006
63079000	1601.00	202006
63079000	2317176.00	202006
63079000	27510.00	202006
63079000	105457.00	202006
63079000	127926.00	202006
63079000	2899125.00	202006
63079000	132252.00	202006
63079000	18692881.00	202006
63079000	3311858.00	202006
63079000	1439920.00	202006
63079000	27864.00	202006
63079000	1155000.00	202006
63079000	875930.00	202006
63079000	100048.00	202006
63079000	1716348.00	202006
63079000	955.00	202006
63079000	17847.00	202006
63079000	282.00	202006
63079000	35271.00	202006
63079000	1640085.00	202006
63079000	18281.00	202006
63079000	53299.00	202006
63079000	3850.00	202006
63079000	16910.00	202006
63079000	681888.00	202006
63079000	430600.00	202006
63079000	3639924.00	202006
63079000	887394.00	202006
63079000	1227089.00	202006
63079000	542025.00	202006
63079000	19389.00	202006
63079000	2625791.00	202006
63079000	26217.00	202006
63079000	13778.00	202006
63079000	45953.00	202006
63079000	229.00	202006
63079000	13534.00	202006
63079000	2871503.00	202006
63079000	7910.00	202006
63079000	28157.00	202006
63079000	100108.00	202006
63079000	1509.00	202006
63079000	196073.00	202006
63079000	36461.00	202006
63079000	86285.00	202006
63079000	616128.00	202006
63079000	148739.00	202006
63079000	15114.00	202006
63079000	47769.00	202006
63079000	43796.00	202006
63079000	1026.00	202006
63079000	242274.00	202006
63079000	3437137.00	202006
63079000	379067.00	202006
63079000	5384673.00	202006
63079000	6160.00	202006
63079000	15925.00	202006
63079000	223222.00	202006
63079000	50943.00	202006
63079000	133.00	202006
63079000	4181.00	202006
63079000	371809.00	202006
63079000	38272.00	202006
63079000	10021.00	202006
63079000	871.00	202006
63079000	1667.00	202006
63079000	237370.00	202006
63079000	1644.00	202006
63079000	733825.00	202006
63079000	10400.00	202006
63079000	664430.00	202006
63079000	281164.00	202006
63079000	2914524.00	202006
63079000	927031.00	202006
63079000	3868.00	202006
63079000	4608.00	202006
63079000	1783.00	202006
63079000	249.00	202006
63079000	21.00	202007
63079000	268044.00	202007
63079000	956683.00	202007
63079000	114154.00	202007
63079000	146173.00	202007
63079000	320960.00	202007
63079000	299454.00	202007
63079000	750000.00	202007
63079000	232934.00	202007
63079000	42685.00	202007
63079000	48996190.00	202007
63079000	563334.00	202007
63079000	8203323.00	202007
63079000	137.00	202007
63079000	66320.00	202007
63079000	251664.00	202007
63079000	1219.00	202007
63079000	48960.00	202007
63079000	22076.00	202007
63079000	2427785.00	202007
63079000	190433.00	202007
63079000	86313.00	202007
63079000	3643135.00	202007
63079000	1080505.00	202007
63079000	7036.00	202007
63079000	658548.00	202007
63079000	1006392.00	202007
63079000	20399.00	202007
63079000	208874.00	202007
63079000	379.00	202007
63079000	2564104.00	202007
63079000	716086.00	202007
63079000	12082158.00	202007
63079000	1808699.00	202007
63079000	4147677.00	202007
63079000	7008.00	202007
63079000	26152.00	202007
63079000	1047664.00	202007
63079000	235000.00	202007
63079000	178474.00	202007
63079000	91188.00	202007
63079000	11308.00	202007
63079000	58957.00	202007
63079000	3781.00	202007
63079000	117292.00	202007
63079000	424884.00	202007
63079000	44673.00	202007
63079000	891090.00	202007
63079000	951407.00	202007
63079000	3611153.00	202007
63079000	381687.00	202007
63079000	1900783.00	202007
63079000	35824.00	202007
63079000	7700.00	202007
63079000	1731817.00	202007
63079000	5250.00	202007
63079000	108099.00	202007
63079000	32966.00	202007
63079000	82529.00	202007
63079000	3606371.00	202007
63079000	176075.00	202007
63079000	27408.00	202007
63079000	66228.00	202007
63079000	273689.00	202007
63079000	13943.00	202007
63079000	2211.00	202007
63079000	83731.00	202007
63079000	75991.00	202007
63079000	79479.00	202007
63079000	1404.00	202007
63079000	1508.00	202007
63079000	2693.00	202007
63079000	6000.00	202007
63079000	70000.00	202007
63079000	357.00	202007
63079000	4736.00	202007
63079000	49459.00	202007
63079000	138202.00	202007
63079000	26922.00	202007
63079000	242.00	202007
63079000	56757.00	202007
63079000	32376.00	202007
63079000	761600.00	202007
63079000	86358.00	202007
63079000	12680.00	202007
63079000	117733.00	202007
63079000	932335.00	202007
63079000	9880.00	202007
63079000	7.00	202007
63079000	272350.00	202007
63079000	17801.00	202007
63079000	54486.00	202007
63079000	380730.00	202007
63079000	3666243.00	202007
63079000	1219626.00	202007
63079000	7161.00	202007
63079000	17625.00	202007
63079000	4403.00	202007
63079000	7984.00	202007
63079000	55117.00	202008
63079000	4306174.00	202008
63079000	912799.00	202008
63079000	1246316.00	202008
63079000	122696.00	202008
63079000	168516.00	202008
63079000	96712.00	202008
63079000	4060013.00	202008
63079000	386657.00	202008
63079000	46512.00	202008
63079000	5479.00	202008
63079000	619.00	202008
63079000	6948.00	202008
63079000	1883309.00	202008
63079000	133469.00	202008
63079000	35356.00	202008
63079000	5272874.00	202008
63079000	251219.00	202008
63079000	1849.00	202008
63079000	1511055.00	202008
63079000	3524.00	202008
63079000	26394.00	202008
63079000	4527.00	202008
63079000	5669369.00	202008
63079000	60513.00	202008
63079000	14375929.00	202008
63079000	411738.00	202008
63079000	2774722.00	202008
63079000	867777.00	202008
63079000	5350000.00	202008
63079000	464000.00	202008
63079000	33635.00	202008
63079000	922953.00	202008
63079000	1037.00	202008
63079000	11230.00	202008
63079000	43603.00	202008
63079000	375120.00	202008
63079000	42935.00	202008
63079000	393140.00	202008
63079000	5168638.00	202008
63079000	60318.00	202008
63079000	1406876.00	202008
63079000	2235716.00	202008
63079000	76686.00	202008
63079000	453.00	202008
63079000	2426075.00	202008
63079000	1907.00	202008
63079000	4031.00	202008
63079000	32825.00	202008
63079000	3684668.00	202008
63079000	4339.00	202008
63079000	463.00	202008
63079000	114221.00	202008
63079000	1251.00	202008
63079000	339163.00	202008
63079000	3987.00	202008
63079000	40943.00	202008
63079000	104099.00	202008
63079000	27520.00	202008
63079000	38322.00	202008
63079000	438.00	202008
63079000	2356.00	202008
63079000	5521.00	202008
63079000	1405568.00	202008
63079000	2621374.00	202008
63079000	211600.00	202008
63079000	726908.00	202008
63079000	10233.00	202008
63079000	16255.00	202008
63079000	17790.00	202008
63079000	3223.00	202008
63079000	192.00	202008
63079000	11423.00	202008
63079000	249686.00	202008
63079000	681244.00	202008
63079000	323056.00	202008
63079000	46435.00	202008
63079000	481744.00	202008
63079000	7825137.00	202008
63079000	481294.00	202008
63079000	2904.00	202008
63079000	190695.00	202008
63079000	415.00	202008
63079000	72.00	202008
63079000	638.00	202009
63079000	5186915.00	202009
63079000	169752.00	202009
63079000	799883.00	202009
63079000	268569.00	202009
63079000	34337.00	202009
63079000	225923.00	202009
63079000	100.00	202009
63079000	9886055.00	202009
63079000	6970149.00	202009
63079000	92147.00	202009
63079000	327628.00	202009
63079000	185.00	202009
63079000	15560.00	202009
63079000	57274.00	202009
63079000	27468.00	202009
63079000	5563662.00	202009
63079000	95.00	202009
63079000	906000.00	202009
63079000	57980.00	202009
63079000	4976345.00	202009
63079000	5657146.00	202009
63079000	9101.00	202009
63079000	72781.00	202009
63079000	2821799.00	202009
63079000	237542.00	202009
63079000	20000.00	202009
63079000	1563.00	202009
63079000	1515960.00	202009
63079000	3327605.00	202009
63079000	68869350.00	202009
63079000	111153.00	202009
63079000	2335992.00	202009
63079000	83630.00	202009
63079000	953303.00	202009
63079000	13229.00	202009
63079000	69941.00	202009
63079000	6606.00	202009
63079000	12952.00	202009
63079000	293852.00	202009
63079000	19877.00	202009
63079000	4987699.00	202009
63079000	592968.00	202009
63079000	1900217.00	202009
63079000	3241646.00	202009
63079000	25112.00	202009
63079000	2230.00	202009
63079000	3375152.00	202009
63079000	75869.00	202009
63079000	7452.00	202009
63079000	337.00	202009
63079000	30202.00	202009
63079000	290753.00	202009
63079000	72854.00	202009
63079000	79070.00	202009
63079000	5672.00	202009
63079000	511562.00	202009
63079000	96315.00	202009
63079000	44052.00	202009
63079000	893.00	202009
63079000	23368.00	202009
63079000	524.00	202009
63079000	582754.00	202009
63079000	26292.00	202009
63079000	10225.00	202009
63079000	3865414.00	202009
63079000	215892.00	202009
63079000	171854.00	202009
63079000	61571.00	202009
63079000	7810.00	202009
63079000	193.00	202009
63079000	5355.00	202009
63079000	237.00	202009
63079000	15902.00	202009
63079000	871.00	202009
63079000	405081.00	202009
63079000	934448.00	202009
63079000	663063.00	202009
63079000	237101.00	202009
63079000	4170141.00	202009
63079000	1710293.00	202009
63079000	9619.00	202009
63079000	989.00	202009
63079000	462.00	202009
63079000	17674.00	202010
63079000	10222.00	202010
63079000	5311750.00	202010
63079000	371603.00	202010
63079000	1763728.00	202010
63079000	16735.00	202010
63079000	41130.00	202010
63079000	11430602.00	202010
63079000	2710969.00	202010
63079000	3854.00	202010
63079000	53481.00	202010
63079000	5521932.00	202010
63079000	387.00	202010
63079000	9848.00	202010
63079000	2579667.00	202010
63079000	2378.00	202010
63079000	444220.00	202010
63079000	7350.00	202010
63079000	76501.00	202010
63079000	2419886.00	202010
63079000	8101476.00	202010
63079000	5915178.00	202010
63079000	217879.00	202010
63079000	64756.00	202010
63079000	19351.00	202010
63079000	34894.00	202010
63079000	62240.00	202010
63079000	732811.00	202010
63079000	4829.00	202010
63079000	5251760.00	202010
63079000	105608.00	202010
63079000	1945374.00	202010
63079000	3122807.00	202010
63079000	11370.00	202010
63079000	170977.00	202010
63079000	1465.00	202010
63079000	52327.00	202010
63079000	3298592.00	202010
63079000	10947.00	202010
63079000	38850.00	202010
63079000	11167.00	202010
63079000	14.00	202010
63079000	189148.00	202010
63079000	109.00	202010
63079000	109504.00	202010
63079000	541707.00	202010
63079000	177406.00	202010
63079000	15072.00	202010
63079000	1810.00	202010
63079000	871.00	202010
63079000	7200.00	202010
63079000	3806.00	202010
63079000	103841.00	202010
63079000	18505.00	202010
63079000	31659.00	202010
63079000	21035.00	202010
63079000	3376.00	202010
63079000	38190.00	202010
63079000	171282.00	202010
63079000	633.00	202010
63079000	164.00	202010
63079000	611.00	202010
63079000	453674.00	202010
63079000	676331.00	202010
63079000	146000.00	202010
63079000	1982560.00	202010
63079000	86564.00	202010
63079000	61584.00	202010
63079000	77.00	202010
63079000	3254.00	202010
63079000	274.00	202011
63079000	923369.00	202011
63079000	672120.00	202011
63079000	2708921.00	202011
63079000	9066.00	202011
63079000	5401402.00	202011
63079000	119763.00	202011
63079000	400000.00	202011
63079000	4145.00	202011
63079000	6343.00	202011
63079000	34109.00	202011
63079000	332468.00	202011
63079000	359603.00	202011
63079000	491970.00	202011
63079000	4824710.00	202011
63079000	483135.00	202011
63079000	3783.00	202011
63079000	313896.00	202011
63079000	5339.00	202011
63079000	5232.00	202011
63079000	2526309.00	202011
63079000	10810682.00	202011
63079000	4007.00	202011
63079000	7712207.00	202011
63079000	362.00	202011
63079000	489.00	202011
63079000	170099.00	202011
63079000	57932.00	202011
63079000	53682.00	202011
63079000	93433.00	202011
63079000	61088.00	202011
63079000	825789.00	202011
63079000	32716.00	202011
63079000	3415204.00	202011
63079000	10000.00	202011
63079000	2120393.00	202011
63079000	31130.00	202011
63079000	1521990.00	202011
63079000	22607.00	202011
63079000	121222.00	202011
63079000	2881757.00	202011
63079000	26412.00	202011
63079000	143407.00	202011
63079000	97196.00	202011
63079000	321893.00	202011
63079000	243780.00	202011
63079000	74283.00	202011
63079000	70802.00	202011
63079000	20501.00	202011
63079000	363.00	202011
63079000	685.00	202011
63079000	631.00	202011
63079000	5065.00	202011
63079000	140405.00	202011
63079000	5002.00	202011
63079000	51.00	202011
63079000	25011.00	202011
63079000	6034.00	202011
63079000	202.00	202011
63079000	284.00	202011
63079000	32614.00	202011
63079000	188755.00	202011
63079000	840.00	202011
63079000	399.00	202011
63079000	29337.00	202011
63079000	38744.00	202011
63079000	929.00	202011
63079000	236.00	202011
63079000	303522.00	202011
63079000	431.00	202011
63079000	757449.00	202011
63079000	264087.00	202011
63079000	146477.00	202011
63079000	920.00	202011
63079000	1720205.00	202011
63079000	39337.00	202011
63079000	4463.00	202011
63079000	7549.00	202011
63079000	1680.00	202011
63079000	8291.00	202012
63079000	11610.00	202012
63079000	523756.00	202012
63079000	760281.00	202012
63079000	71508.00	202012
63079000	1488544.00	202012
63079000	3155.00	202012
63079000	43911.00	202012
63079000	6391814.00	202012
63079000	38002.00	202012
63079000	177704.00	202012
63079000	116399.00	202012
63079000	15097.00	202012
63079000	4842.00	202012
63079000	16032.00	202012
63079000	7013540.00	202012
63079000	3889.00	202012
63079000	441821.00	202012
63079000	556.00	202012
63079000	3936096.00	202012
63079000	79449.00	202012
63079000	1590746.00	202012
63079000	22000.00	202012
63079000	12373.00	202012
63079000	252452.00	202012
63079000	2810.00	202012
63079000	2890808.00	202012
63079000	6538020.00	202012
63079000	94700.00	202012
63079000	3112001.00	202012
63079000	5488.00	202012
63079000	9605.00	202012
63079000	44620.00	202012
63079000	73787.00	202012
63079000	45324.00	202012
63079000	146542.00	202012
63079000	1235871.00	202012
63079000	3078257.00	202012
63079000	6606.00	202012
63079000	1255589.00	202012
63079000	84.00	202012
63079000	4940736.00	202012
63079000	26538.00	202012
63079000	131.00	202012
63079000	161645.00	202012
63079000	3014748.00	202012
63079000	147.00	202012
63079000	225.00	202012
63079000	11771.00	202012
63079000	311952.00	202012
63079000	107289.00	202012
63079000	208994.00	202012
63079000	56151.00	202012
63079000	91940.00	202012
63079000	3782.00	202012
63079000	449.00	202012
63079000	3345.00	202012
63079000	2102.00	202012
63079000	566.00	202012
63079000	51876.00	202012
63079000	111260.00	202012
63079000	10000.00	202012
63079000	80441.00	202012
63079000	92400.00	202012
63079000	21620.00	202012
63079000	255.00	202012
63079000	74818.00	202012
63079000	85.00	202012
63079000	674443.00	202012
63079000	23123.00	202012
63079000	206898.00	202012
63079000	93359.00	202012
63079000	92591.00	202012
63079000	1213408.00	202012
63079000	307.00	202012
63079000	1923.00	202012
63079000	39.00	202012
63079000	28.00	202012
39262011	745.00	202001
39262011	707095.00	202001
39262011	1758.00	202001
39262011	1368.00	202001
39262011	34667.00	202001
39262011	973393.00	202001
39262011	319.00	202001
39262011	4965.00	202001
39262011	393141.00	202001
39262011	1224.00	202001
39262011	12193.00	202001
39262011	2239.00	202001
[truncated: 9,178 more rows]
