# Supplementary material for: Research on optimization of emergency supplies customs clearance strategy from the perspective of public health security based on Chinese trade data
Source: Front Public Health. 2025 Jan 24;13:1520705. doi: 10.3389/fpubh.2025.1520705 (PMC11802811; doi:10.3389/fpubh.2025.1520705)
Supplement: Supplementary file 1 [file Data_Sheet_1.ZIP › Paper Code-Part1/1-Import/KMeans-type.csv]

	TR	TF	TV	¾ÛÀàÀà±ð
0	-0.701348404	0.70561504	3.427054906	1
1	0.954357358	-0.93690992	-0.134367703	0
2	-0.709020812	0.71322637	-0.073489979	1
3	-0.758124227	0.761938881	1.201960513	1
4	0.417288761	-0.404116837	-0.533264223	0
5	0.988115956	-0.970399771	-0.5213749	0
6	-0.498796818	0.504675935	0.459858865	1
7	-0.300848678	0.308303627	-0.29670142	1
8	-2.404623099	2.395330245	0.222699577	1
9	0.684288578	-0.836440367	-0.541818948	0
10	0.334426749	-0.321914476	-0.434231829	0
11	1.017271108	-0.999322824	-0.546464869	0
12	0.94668495	-0.92929859	-0.544459975	0
13	-0.67065877	0.675169721	-0.483829875	1
14	0.960495285	-0.942998984	-0.527004016	0
15	0.949753913	-0.932343122	-0.517977189	0
16	-1.209261849	1.20948507	-0.156588934	1
