# Supplementary material for: Research on optimization of emergency supplies customs clearance strategy from the perspective of public health security based on Chinese trade data
Source: Front Public Health. 2025 Jan 24;13:1520705. doi: 10.3389/fpubh.2025.1520705 (PMC11802811; doi:10.3389/fpubh.2025.1520705)
Supplement: Supplementary file 1 [file Data_Sheet_1.ZIP › Paper Code-Part1/1-Import/TR-TF-TV.csv]

Êý¾Ý±àÂë	½ø¿ÚÃ³Ò×ÆµÂÊ	×î½üÃ³Ò×Ê±¼ä¼ä¸ô	½ø¿ÚÃ³Ò×¶î¶È
30021500	1121	17993	36117388838
30022000	42	19072	3746093018
38089400	1126	17988	4299436737
38220090	1158	17956	15892552662
39262011	392	18722	120351660
40151200	20	19094	228418812
40151900	989	18125	9147272861
62101030	860	18254	2270572323
63079000	2231	16883	6991630495
63079010	108	18896	42594097
84192000	446	18668	1020499511
84196011	1	19113	365333
84196019	47	19067	18588676
90049090	1101	18013	569681629
90192010	38	19076	177253366
90192020	45	19069	259302057
90251990	1452	17662	3544114735
