# Supplementary material for: Research on optimization of emergency supplies customs clearance strategy from the perspective of public health security based on Chinese trade data
Source: Front Public Health. 2025 Jan 24;13:1520705. doi: 10.3389/fpubh.2025.1520705 (PMC11802811; doi:10.3389/fpubh.2025.1520705)
Supplement: Supplementary file 1 [file Data_Sheet_1.ZIP › Paper Code-Part1/1-Import/2022/2022∩╝ê1-5∩╝ë-μ╢êμ»Æ-Φ┐¢σÅú.csv]

202201	38089400	Ïû¶¾¼Á	108	ÈûÆÖÂ·Ë¹	10	Ò»°ãÃ³Ò×	12	Ç§¿Ë	0	?	8,593
202201	38089400	Ïû¶¾¼Á	110	ÖÐ¹úÏã¸Û	10	Ò»°ãÃ³Ò×	2560	Ç§¿Ë	0	?	260,045
202201	38089400	Ïû¶¾¼Á	111	Ó¡¶È	10	Ò»°ãÃ³Ò×	26808	Ç§¿Ë	0	?	2,380,762
202201	38089400	Ïû¶¾¼Á	112	Ó¡¶ÈÄáÎ÷ÑÇ	10	Ò»°ãÃ³Ò×	8179	Ç§¿Ë	0	?	116,524
202201	38089400	Ïû¶¾¼Á	115	ÒÔÉ«ÁÐ	10	Ò»°ãÃ³Ò×	92	Ç§¿Ë	0	?	85,997
202201	38089400	Ïû¶¾¼Á	116	ÈÕ±¾	10	Ò»°ãÃ³Ò×	80533	Ç§¿Ë	0	?	7,315,402
202201	38089400	Ïû¶¾¼Á	122	ÂíÀ´Î÷ÑÇ	10	Ò»°ãÃ³Ò×	3746	Ç§¿Ë	0	?	213,058
202201	38089400	Ïû¶¾¼Á	132	ÐÂ¼ÓÆÂ	10	Ò»°ãÃ³Ò×	125613	Ç§¿Ë	0	?	6,471,468
202201	38089400	Ïû¶¾¼Á	133	º«¹ú	10	Ò»°ãÃ³Ò×	45221	Ç§¿Ë	0	?	4,117,204
202201	38089400	Ïû¶¾¼Á	136	Ì©¹ú	10	Ò»°ãÃ³Ò×	31385	Ç§¿Ë	0	?	443,967
202201	38089400	Ïû¶¾¼Á	142	ÖÐ¹ú	10	Ò»°ãÃ³Ò×	47994	Ç§¿Ë	0	?	2,809,584
202201	38089400	Ïû¶¾¼Á	143	ÖÐ¹úÌ¨Íå	10	Ò»°ãÃ³Ò×	210157	Ç§¿Ë	0	?	3,892,212
202201	38089400	Ïû¶¾¼Á	301	±ÈÀûÊ±	10	Ò»°ãÃ³Ò×	140347	Ç§¿Ë	0	?	1,677,166
202201	38089400	Ïû¶¾¼Á	302	µ¤Âó	10	Ò»°ãÃ³Ò×	3	Ç§¿Ë	0	?	881
202201	38089400	Ïû¶¾¼Á	303	Ó¢¹ú	10	Ò»°ãÃ³Ò×	372358	Ç§¿Ë	0	?	16,845,197
202201	38089400	Ïû¶¾¼Á	304	µÂ¹ú	10	Ò»°ãÃ³Ò×	508112	Ç§¿Ë	0	?	17,417,994
202201	38089400	Ïû¶¾¼Á	305	·¨¹ú	10	Ò»°ãÃ³Ò×	34987	Ç§¿Ë	0	?	1,229,937
202201	38089400	Ïû¶¾¼Á	307	Òâ´óÀû	10	Ò»°ãÃ³Ò×	74686	Ç§¿Ë	0	?	1,118,560
202201	38089400	Ïû¶¾¼Á	309	ºÉÀ¼	10	Ò»°ãÃ³Ò×	109026	Ç§¿Ë	0	?	1,898,794
202201	38089400	Ïû¶¾¼Á	311	ÆÏÌÑÑÀ	10	Ò»°ãÃ³Ò×	70575	Ç§¿Ë	0	?	1,212,833
202201	38089400	Ïû¶¾¼Á	312	Î÷°àÑÀ	10	Ò»°ãÃ³Ò×	33512	Ç§¿Ë	0	?	633,740
202201	38089400	Ïû¶¾¼Á	315	°ÂµØÀû	10	Ò»°ãÃ³Ò×	3239	Ç§¿Ë	0	?	54,056
202201	38089400	Ïû¶¾¼Á	327	²¨À¼	10	Ò»°ãÃ³Ò×	56195	Ç§¿Ë	0	?	305,098
202201	38089400	Ïû¶¾¼Á	331	ÈðÊ¿	10	Ò»°ãÃ³Ò×	20527	Ç§¿Ë	0	?	7,045,301
202201	38089400	Ïû¶¾¼Á	402	°¢¸ùÍ¢	10	Ò»°ãÃ³Ò×	3	Ç§¿Ë	0	?	3,748
202201	38089400	Ïû¶¾¼Á	429	Ä«Î÷¸ç	10	Ò»°ãÃ³Ò×	90	Ç§¿Ë	0	?	494
202201	38089400	Ïû¶¾¼Á	501	¼ÓÄÃ´ó	10	Ò»°ãÃ³Ò×	960	Ç§¿Ë	0	?	89,304
202201	38089400	Ïû¶¾¼Á	502	ÃÀ¹ú	10	Ò»°ãÃ³Ò×	288452	Ç§¿Ë	0	?	16,061,477
202201	38089400	Ïû¶¾¼Á	601	°Ä´óÀûÑÇ	10	Ò»°ãÃ³Ò×	164597	Ç§¿Ë	0	?	6,721,416
202201	38089400	Ïû¶¾¼Á	609	ÐÂÎ÷À¼	10	Ò»°ãÃ³Ò×	31104	Ç§¿Ë	0	?	770,752
202201	38089400	Ïû¶¾¼Á	701	¹ú(µØ)±ð²»Ïê	10	Ò»°ãÃ³Ò×	1	Ç§¿Ë	0	?	7,776
202201	84192000	Ò½ÓÃ»òÊµÑéÊÒÓÃÏû¶¾Æ÷¾ß	115	ÒÔÉ«ÁÐ	10	Ò»°ãÃ³Ò×	3	Ì¨	3200	Ç§¿Ë	1,022,899
202201	84192000	Ò½ÓÃ»òÊµÑéÊÒÓÃÏû¶¾Æ÷¾ß	127	°Í»ùË¹Ì¹	10	Ò»°ãÃ³Ò×	132	Ì¨	40	Ç§¿Ë	1,416
202201	84192000	Ò½ÓÃ»òÊµÑéÊÒÓÃÏû¶¾Æ÷¾ß	303	Ó¢¹ú	10	Ò»°ãÃ³Ò×	2	Ì¨	154	Ç§¿Ë	1,089,800
202201	84192000	Ò½ÓÃ»òÊµÑéÊÒÓÃÏû¶¾Æ÷¾ß	304	µÂ¹ú	10	Ò»°ãÃ³Ò×	46	Ì¨	3611	Ç§¿Ë	2,154,057
202201	84192000	Ò½ÓÃ»òÊµÑéÊÒÓÃÏû¶¾Æ÷¾ß	307	Òâ´óÀû	10	Ò»°ãÃ³Ò×	15	Ì¨	8898	Ç§¿Ë	4,249,524
202201	84192000	Ò½ÓÃ»òÊµÑéÊÒÓÃÏû¶¾Æ÷¾ß	309	ºÉÀ¼	10	Ò»°ãÃ³Ò×	1	Ì¨	182	Ç§¿Ë	133,615
202201	84192000	Ò½ÓÃ»òÊµÑéÊÒÓÃÏû¶¾Æ÷¾ß	331	ÈðÊ¿	10	Ò»°ãÃ³Ò×	25	Ì¨	1282	Ç§¿Ë	1,134,125
202201	84192000	Ò½ÓÃ»òÊµÑéÊÒÓÃÏû¶¾Æ÷¾ß	350	Ë¹ÂåÎÄÄáÑÇ	10	Ò»°ãÃ³Ò×	33	Ì¨	37356	Ç§¿Ë	13,300,944
202201	84192000	Ò½ÓÃ»òÊµÑéÊÒÓÃÏû¶¾Æ÷¾ß	352	½Ý¿Ë	10	Ò»°ãÃ³Ò×	1	Ì¨	2217	Ç§¿Ë	741,560
202201	84192000	Ò½ÓÃ»òÊµÑéÊÒÓÃÏû¶¾Æ÷¾ß	429	Ä«Î÷¸ç	10	Ò»°ãÃ³Ò×	4	Ì¨	10233	Ç§¿Ë	1,875,271
202201	84192000	Ò½ÓÃ»òÊµÑéÊÒÓÃÏû¶¾Æ÷¾ß	501	¼ÓÄÃ´ó	10	Ò»°ãÃ³Ò×	3	Ì¨	3501	Ç§¿Ë	2,050,689
202201	84192000	Ò½ÓÃ»òÊµÑéÊÒÓÃÏû¶¾Æ÷¾ß	502	ÃÀ¹ú	10	Ò»°ãÃ³Ò×	33	Ì¨	5590	Ç§¿Ë	7,064,466
202202	38089400	Ïû¶¾¼Á	110	ÖÐ¹úÏã¸Û	10	Ò»°ãÃ³Ò×	1163	Ç§¿Ë	0	?	234,372
202202	38089400	Ïû¶¾¼Á	111	Ó¡¶È	10	Ò»°ãÃ³Ò×	57000	Ç§¿Ë	0	?	4,370,299
202202	38089400	Ïû¶¾¼Á	115	ÒÔÉ«ÁÐ	10	Ò»°ãÃ³Ò×	0	Ç§¿Ë	0	?	170,711
202202	38089400	Ïû¶¾¼Á	116	ÈÕ±¾	10	Ò»°ãÃ³Ò×	74499	Ç§¿Ë	0	?	9,651,822
202202	38089400	Ïû¶¾¼Á	122	ÂíÀ´Î÷ÑÇ	10	Ò»°ãÃ³Ò×	12853	Ç§¿Ë	0	?	489,446
202202	38089400	Ïû¶¾¼Á	132	ÐÂ¼ÓÆÂ	10	Ò»°ãÃ³Ò×	52520	Ç§¿Ë	0	?	2,704,647
202202	38089400	Ïû¶¾¼Á	133	º«¹ú	10	Ò»°ãÃ³Ò×	28977	Ç§¿Ë	0	?	1,317,579
202202	38089400	Ïû¶¾¼Á	136	Ì©¹ú	10	Ò»°ãÃ³Ò×	113521	Ç§¿Ë	0	?	1,559,784
202202	38089400	Ïû¶¾¼Á	142	ÖÐ¹ú	10	Ò»°ãÃ³Ò×	21785	Ç§¿Ë	0	?	2,098,215
202202	38089400	Ïû¶¾¼Á	143	ÖÐ¹úÌ¨Íå	10	Ò»°ãÃ³Ò×	165306	Ç§¿Ë	0	?	3,300,170
202202	38089400	Ïû¶¾¼Á	244	ÄÏ·Ç	10	Ò»°ãÃ³Ò×	1667	Ç§¿Ë	0	?	213,933
202202	38089400	Ïû¶¾¼Á	301	±ÈÀûÊ±	10	Ò»°ãÃ³Ò×	57294	Ç§¿Ë	0	?	743,270
202202	38089400	Ïû¶¾¼Á	302	µ¤Âó	10	Ò»°ãÃ³Ò×	25003	Ç§¿Ë	0	?	108,871
202202	38089400	Ïû¶¾¼Á	303	Ó¢¹ú	10	Ò»°ãÃ³Ò×	176462	Ç§¿Ë	0	?	11,312,614
202202	38089400	Ïû¶¾¼Á	304	µÂ¹ú	10	Ò»°ãÃ³Ò×	288213	Ç§¿Ë	0	?	16,252,032
202202	38089400	Ïû¶¾¼Á	305	·¨¹ú	10	Ò»°ãÃ³Ò×	13779	Ç§¿Ë	0	?	2,145,284
202202	38089400	Ïû¶¾¼Á	307	Òâ´óÀû	10	Ò»°ãÃ³Ò×	31227	Ç§¿Ë	0	?	496,685
202202	38089400	Ïû¶¾¼Á	309	ºÉÀ¼	10	Ò»°ãÃ³Ò×	684	Ç§¿Ë	0	?	113,092
202202	38089400	Ïû¶¾¼Á	311	ÆÏÌÑÑÀ	10	Ò»°ãÃ³Ò×	146035	Ç§¿Ë	0	?	2,077,388
202202	38089400	Ïû¶¾¼Á	312	Î÷°àÑÀ	10	Ò»°ãÃ³Ò×	18710	Ç§¿Ë	0	?	681,378
202202	38089400	Ïû¶¾¼Á	327	²¨À¼	10	Ò»°ãÃ³Ò×	12699	Ç§¿Ë	0	?	138,135
202202	38089400	Ïû¶¾¼Á	330	Èðµä	10	Ò»°ãÃ³Ò×	964	Ç§¿Ë	0	?	43,900
202202	38089400	Ïû¶¾¼Á	331	ÈðÊ¿	10	Ò»°ãÃ³Ò×	24157	Ç§¿Ë	0	?	7,314,257
202202	38089400	Ïû¶¾¼Á	402	°¢¸ùÍ¢	10	Ò»°ãÃ³Ò×	10000	Ç§¿Ë	0	?	99,036
202202	38089400	Ïû¶¾¼Á	410	°ÍÎ÷	10	Ò»°ãÃ³Ò×	1080	Ç§¿Ë	0	?	39,899
202202	38089400	Ïû¶¾¼Á	501	¼ÓÄÃ´ó	10	Ò»°ãÃ³Ò×	183	Ç§¿Ë	0	?	8,353
202202	38089400	Ïû¶¾¼Á	502	ÃÀ¹ú	10	Ò»°ãÃ³Ò×	207776	Ç§¿Ë	0	?	12,704,575
202202	38089400	Ïû¶¾¼Á	601	°Ä´óÀûÑÇ	10	Ò»°ãÃ³Ò×	45101	Ç§¿Ë	0	?	1,197,201
202202	38089400	Ïû¶¾¼Á	701	¹ú(µØ)±ð²»Ïê	10	Ò»°ãÃ³Ò×	0	Ç§¿Ë	0	?	633
202202	84192000	Ò½ÓÃ»òÊµÑéÊÒÓÃÏû¶¾Æ÷¾ß	116	ÈÕ±¾	10	Ò»°ãÃ³Ò×	10	Ì¨	800	Ç§¿Ë	765,778
202202	84192000	Ò½ÓÃ»òÊµÑéÊÒÓÃÏû¶¾Æ÷¾ß	127	°Í»ùË¹Ì¹	10	Ò»°ãÃ³Ò×	20	Ì¨	6	Ç§¿Ë	230
202202	84192000	Ò½ÓÃ»òÊµÑéÊÒÓÃÏû¶¾Æ÷¾ß	133	º«¹ú	10	Ò»°ãÃ³Ò×	50	Ì¨	30	Ç§¿Ë	26,518
202202	84192000	Ò½ÓÃ»òÊµÑéÊÒÓÃÏû¶¾Æ÷¾ß	136	Ì©¹ú	10	Ò»°ãÃ³Ò×	3	Ì¨	405	Ç§¿Ë	235,148
202202	84192000	Ò½ÓÃ»òÊµÑéÊÒÓÃÏû¶¾Æ÷¾ß	304	µÂ¹ú	10	Ò»°ãÃ³Ò×	33	Ì¨	3586	Ç§¿Ë	2,325,343
202202	84192000	Ò½ÓÃ»òÊµÑéÊÒÓÃÏû¶¾Æ÷¾ß	305	·¨¹ú	10	Ò»°ãÃ³Ò×	2	Ì¨	3140	Ç§¿Ë	4,081,683
202202	84192000	Ò½ÓÃ»òÊµÑéÊÒÓÃÏû¶¾Æ÷¾ß	307	Òâ´óÀû	10	Ò»°ãÃ³Ò×	7	Ì¨	1855	Ç§¿Ë	582,302
202202	84192000	Ò½ÓÃ»òÊµÑéÊÒÓÃÏû¶¾Æ÷¾ß	331	ÈðÊ¿	10	Ò»°ãÃ³Ò×	62	Ì¨	738	Ç§¿Ë	2,329,143
202202	84192000	Ò½ÓÃ»òÊµÑéÊÒÓÃÏû¶¾Æ÷¾ß	350	Ë¹ÂåÎÄÄáÑÇ	10	Ò»°ãÃ³Ò×	23	Ì¨	25243	Ç§¿Ë	5,594,108
202202	84192000	Ò½ÓÃ»òÊµÑéÊÒÓÃÏû¶¾Æ÷¾ß	352	½Ý¿Ë	10	Ò»°ãÃ³Ò×	2	Ì¨	1752	Ç§¿Ë	842,553
202202	84192000	Ò½ÓÃ»òÊµÑéÊÒÓÃÏû¶¾Æ÷¾ß	501	¼ÓÄÃ´ó	10	Ò»°ãÃ³Ò×	51	Ì¨	3534	Ç§¿Ë	2,178,984
202202	84192000	Ò½ÓÃ»òÊµÑéÊÒÓÃÏû¶¾Æ÷¾ß	502	ÃÀ¹ú	10	Ò»°ãÃ³Ò×	18	Ì¨	3240	Ç§¿Ë	1,849,700
202203	38089400	Ïû¶¾¼Á	110	ÖÐ¹úÏã¸Û	10	Ò»°ãÃ³Ò×	1133	Ç§¿Ë	0	?	185,516
202203	38089400	Ïû¶¾¼Á	111	Ó¡¶È	10	Ò»°ãÃ³Ò×	24012	Ç§¿Ë	0	?	1,130,239
202203	38089400	Ïû¶¾¼Á	112	Ó¡¶ÈÄáÎ÷ÑÇ	10	Ò»°ãÃ³Ò×	17760	Ç§¿Ë	0	?	463,953
202203	38089400	Ïû¶¾¼Á	115	ÒÔÉ«ÁÐ	10	Ò»°ãÃ³Ò×	3600	Ç§¿Ë	0	?	197,027
202203	38089400	Ïû¶¾¼Á	116	ÈÕ±¾	10	Ò»°ãÃ³Ò×	102894	Ç§¿Ë	0	?	5,387,149
202203	38089400	Ïû¶¾¼Á	122	ÂíÀ´Î÷ÑÇ	10	Ò»°ãÃ³Ò×	7725	Ç§¿Ë	0	?	117,554
202203	38089400	Ïû¶¾¼Á	132	ÐÂ¼ÓÆÂ	10	Ò»°ãÃ³Ò×	147809	Ç§¿Ë	0	?	8,923,010
202203	38089400	Ïû¶¾¼Á	133	º«¹ú	10	Ò»°ãÃ³Ò×	34646	Ç§¿Ë	0	?	1,677,772
202203	38089400	Ïû¶¾¼Á	136	Ì©¹ú	10	Ò»°ãÃ³Ò×	174901	Ç§¿Ë	0	?	2,602,547
202203	38089400	Ïû¶¾¼Á	141	Ô½ÄÏ	10	Ò»°ãÃ³Ò×	8211	Ç§¿Ë	0	?	183,888
202203	38089400	Ïû¶¾¼Á	142	ÖÐ¹ú	10	Ò»°ãÃ³Ò×	90845	Ç§¿Ë	0	?	9,977,416
202203	38089400	Ïû¶¾¼Á	143	ÖÐ¹úÌ¨Íå	10	Ò»°ãÃ³Ò×	44515	Ç§¿Ë	0	?	2,469,969
202203	38089400	Ïû¶¾¼Á	244	ÄÏ·Ç	10	Ò»°ãÃ³Ò×	7880	Ç§¿Ë	0	?	370,624
202203	38089400	Ïû¶¾¼Á	301	±ÈÀûÊ±	10	Ò»°ãÃ³Ò×	236243	Ç§¿Ë	0	?	4,208,282
202203	38089400	Ïû¶¾¼Á	303	Ó¢¹ú	10	Ò»°ãÃ³Ò×	294254	Ç§¿Ë	0	?	9,916,538
202203	38089400	Ïû¶¾¼Á	304	µÂ¹ú	10	Ò»°ãÃ³Ò×	331092	Ç§¿Ë	0	?	12,712,562
202203	38089400	Ïû¶¾¼Á	305	·¨¹ú	10	Ò»°ãÃ³Ò×	12201	Ç§¿Ë	0	?	605,751
202203	38089400	Ïû¶¾¼Á	306	°®¶ûÀ¼	10	Ò»°ãÃ³Ò×	7	Ç§¿Ë	0	?	35,173
202203	38089400	Ïû¶¾¼Á	307	Òâ´óÀû	10	Ò»°ãÃ³Ò×	48063	Ç§¿Ë	0	?	2,568,159
202203	38089400	Ïû¶¾¼Á	309	ºÉÀ¼	10	Ò»°ãÃ³Ò×	69590	Ç§¿Ë	0	?	966,026
202203	38089400	Ïû¶¾¼Á	311	ÆÏÌÑÑÀ	10	Ò»°ãÃ³Ò×	114085	Ç§¿Ë	0	?	2,424,272
202203	38089400	Ïû¶¾¼Á	312	Î÷°àÑÀ	10	Ò»°ãÃ³Ò×	52910	Ç§¿Ë	0	?	648,673
202203	38089400	Ïû¶¾¼Á	327	²¨À¼	10	Ò»°ãÃ³Ò×	80640	Ç§¿Ë	0	?	374,877
202203	38089400	Ïû¶¾¼Á	330	Èðµä	10	Ò»°ãÃ³Ò×	642	Ç§¿Ë	0	?	33,108
202203	38089400	Ïû¶¾¼Á	331	ÈðÊ¿	10	Ò»°ãÃ³Ò×	18895	Ç§¿Ë	0	?	6,533,118
202203	38089400	Ïû¶¾¼Á	344	¶íÂÞË¹Áª°î	10	Ò»°ãÃ³Ò×	36	Ç§¿Ë	0	?	4,912
202203	38089400	Ïû¶¾¼Á	501	¼ÓÄÃ´ó	10	Ò»°ãÃ³Ò×	0	Ç§¿Ë	0	?	33
202203	38089400	Ïû¶¾¼Á	502	ÃÀ¹ú	10	Ò»°ãÃ³Ò×	321493	Ç§¿Ë	0	?	18,515,949
202203	38089400	Ïû¶¾¼Á	601	°Ä´óÀûÑÇ	10	Ò»°ãÃ³Ò×	47261	Ç§¿Ë	0	?	1,757,216
202203	38089400	Ïû¶¾¼Á	609	ÐÂÎ÷À¼	10	Ò»°ãÃ³Ò×	0	Ç§¿Ë	0	?	105
202203	38089400	Ïû¶¾¼Á	701	¹ú(µØ)±ð²»Ïê	10	Ò»°ãÃ³Ò×	0	Ç§¿Ë	0	?	10,469
202203	84192000	Ò½ÓÃ»òÊµÑéÊÒÓÃÏû¶¾Æ÷¾ß	115	ÒÔÉ«ÁÐ	10	Ò»°ãÃ³Ò×	7	Ì¨	2356	Ç§¿Ë	995,305
202203	84192000	Ò½ÓÃ»òÊµÑéÊÒÓÃÏû¶¾Æ÷¾ß	116	ÈÕ±¾	10	Ò»°ãÃ³Ò×	35	Ì¨	1354	Ç§¿Ë	541,124
202203	84192000	Ò½ÓÃ»òÊµÑéÊÒÓÃÏû¶¾Æ÷¾ß	303	Ó¢¹ú	10	Ò»°ãÃ³Ò×	2	Ì¨	134	Ç§¿Ë	1,215,316
202203	84192000	Ò½ÓÃ»òÊµÑéÊÒÓÃÏû¶¾Æ÷¾ß	304	µÂ¹ú	10	Ò»°ãÃ³Ò×	69	Ì¨	5156	Ç§¿Ë	2,835,131
202203	84192000	Ò½ÓÃ»òÊµÑéÊÒÓÃÏû¶¾Æ÷¾ß	307	Òâ´óÀû	10	Ò»°ãÃ³Ò×	4	Ì¨	10296	Ç§¿Ë	8,043,458
202203	84192000	Ò½ÓÃ»òÊµÑéÊÒÓÃÏû¶¾Æ÷¾ß	330	Èðµä	10	Ò»°ãÃ³Ò×	7	Ì¨	7863	Ç§¿Ë	7,722,685
202203	84192000	Ò½ÓÃ»òÊµÑéÊÒÓÃÏû¶¾Æ÷¾ß	331	ÈðÊ¿	10	Ò»°ãÃ³Ò×	17	Ì¨	985	Ç§¿Ë	735,390
202203	84192000	Ò½ÓÃ»òÊµÑéÊÒÓÃÏû¶¾Æ÷¾ß	350	Ë¹ÂåÎÄÄáÑÇ	10	Ò»°ãÃ³Ò×	14	Ì¨	21605	Ç§¿Ë	3,500,183
202203	84192000	Ò½ÓÃ»òÊµÑéÊÒÓÃÏû¶¾Æ÷¾ß	352	½Ý¿Ë	10	Ò»°ãÃ³Ò×	2	Ì¨	2916	Ç§¿Ë	1,488,628
202203	84192000	Ò½ÓÃ»òÊµÑéÊÒÓÃÏû¶¾Æ÷¾ß	429	Ä«Î÷¸ç	10	Ò»°ãÃ³Ò×	1	Ì¨	2241	Ç§¿Ë	372,366
202203	84192000	Ò½ÓÃ»òÊµÑéÊÒÓÃÏû¶¾Æ÷¾ß	501	¼ÓÄÃ´ó	10	Ò»°ãÃ³Ò×	50	Ì¨	3623	Ç§¿Ë	2,423,134
202203	84192000	Ò½ÓÃ»òÊµÑéÊÒÓÃÏû¶¾Æ÷¾ß	502	ÃÀ¹ú	10	Ò»°ãÃ³Ò×	47	Ì¨	8779	Ç§¿Ë	18,056,968
202204	38089400	Ïû¶¾¼Á	110	ÖÐ¹úÏã¸Û	10	Ò»°ãÃ³Ò×	12027	Ç§¿Ë	0	?	220,891
202204	38089400	Ïû¶¾¼Á	111	Ó¡¶È	10	Ò»°ãÃ³Ò×	8002	Ç§¿Ë	0	?	709,871
202204	38089400	Ïû¶¾¼Á	115	ÒÔÉ«ÁÐ	10	Ò»°ãÃ³Ò×	0	Ç§¿Ë	0	?	19,638
202204	38089400	Ïû¶¾¼Á	116	ÈÕ±¾	10	Ò»°ãÃ³Ò×	141768	Ç§¿Ë	0	?	10,295,388
202204	38089400	Ïû¶¾¼Á	122	ÂíÀ´Î÷ÑÇ	10	Ò»°ãÃ³Ò×	30215	Ç§¿Ë	0	?	497,327
202204	38089400	Ïû¶¾¼Á	129	·ÆÂÉ±ö	10	Ò»°ãÃ³Ò×	24	Ç§¿Ë	0	?	369
202204	38089400	Ïû¶¾¼Á	132	ÐÂ¼ÓÆÂ	10	Ò»°ãÃ³Ò×	98929	Ç§¿Ë	0	?	8,179,501
202204	38089400	Ïû¶¾¼Á	133	º«¹ú	10	Ò»°ãÃ³Ò×	26091	Ç§¿Ë	0	?	1,150,639
202204	38089400	Ïû¶¾¼Á	136	Ì©¹ú	10	Ò»°ãÃ³Ò×	18121	Ç§¿Ë	0	?	104,150
202204	38089400	Ïû¶¾¼Á	142	ÖÐ¹ú	10	Ò»°ãÃ³Ò×	54186	Ç§¿Ë	0	?	3,932,854
202204	38089400	Ïû¶¾¼Á	143	ÖÐ¹úÌ¨Íå	10	Ò»°ãÃ³Ò×	35803	Ç§¿Ë	0	?	2,824,937
202204	38089400	Ïû¶¾¼Á	301	±ÈÀûÊ±	10	Ò»°ãÃ³Ò×	261456	Ç§¿Ë	0	?	2,938,946
202204	38089400	Ïû¶¾¼Á	302	µ¤Âó	10	Ò»°ãÃ³Ò×	69680	Ç§¿Ë	0	?	456,196
202204	38089400	Ïû¶¾¼Á	303	Ó¢¹ú	10	Ò»°ãÃ³Ò×	604567	Ç§¿Ë	0	?	18,822,075
202204	38089400	Ïû¶¾¼Á	304	µÂ¹ú	10	Ò»°ãÃ³Ò×	208259	Ç§¿Ë	0	?	8,992,080
202204	38089400	Ïû¶¾¼Á	305	·¨¹ú	10	Ò»°ãÃ³Ò×	50211	Ç§¿Ë	0	?	3,176,842
202204	38089400	Ïû¶¾¼Á	307	Òâ´óÀû	10	Ò»°ãÃ³Ò×	35208	Ç§¿Ë	0	?	2,041,637
202204	38089400	Ïû¶¾¼Á	309	ºÉÀ¼	10	Ò»°ãÃ³Ò×	14979	Ç§¿Ë	0	?	626,561
202204	38089400	Ïû¶¾¼Á	311	ÆÏÌÑÑÀ	10	Ò»°ãÃ³Ò×	201390	Ç§¿Ë	0	?	2,869,527
202204	38089400	Ïû¶¾¼Á	312	Î÷°àÑÀ	10	Ò»°ãÃ³Ò×	19623	Ç§¿Ë	0	?	752,448
202204	38089400	Ïû¶¾¼Á	318	·ÒÀ¼	10	Ò»°ãÃ³Ò×	4606	Ç§¿Ë	0	?	290,545
202204	38089400	Ïû¶¾¼Á	327	²¨À¼	10	Ò»°ãÃ³Ò×	12917	Ç§¿Ë	0	?	120,168
202204	38089400	Ïû¶¾¼Á	330	Èðµä	10	Ò»°ãÃ³Ò×	2405	Ç§¿Ë	0	?	136,639
202204	38089400	Ïû¶¾¼Á	331	ÈðÊ¿	10	Ò»°ãÃ³Ò×	14028	Ç§¿Ë	0	?	1,850,489
202204	38089400	Ïû¶¾¼Á	402	°¢¸ùÍ¢	10	Ò»°ãÃ³Ò×	40320	Ç§¿Ë	0	?	419,549
202204	38089400	Ïû¶¾¼Á	412	ÖÇÀû	10	Ò»°ãÃ³Ò×	0	Ç§¿Ë	0	?	266
202204	38089400	Ïû¶¾¼Á	502	ÃÀ¹ú	10	Ò»°ãÃ³Ò×	330490	Ç§¿Ë	0	?	9,357,808
202204	38089400	Ïû¶¾¼Á	601	°Ä´óÀûÑÇ	10	Ò»°ãÃ³Ò×	172647	Ç§¿Ë	0	?	8,760,476
202204	84192000	Ò½ÓÃ»òÊµÑéÊÒÓÃÏû¶¾Æ÷¾ß	115	ÒÔÉ«ÁÐ	10	Ò»°ãÃ³Ò×	3	Ì¨	624	Ç§¿Ë	229,365
202204	84192000	Ò½ÓÃ»òÊµÑéÊÒÓÃÏû¶¾Æ÷¾ß	133	º«¹ú	10	Ò»°ãÃ³Ò×	3	Ì¨	830	Ç§¿Ë	402,370
202204	84192000	Ò½ÓÃ»òÊµÑéÊÒÓÃÏû¶¾Æ÷¾ß	136	Ì©¹ú	10	Ò»°ãÃ³Ò×	5	Ì¨	1005	Ç§¿Ë	1,088,632
202204	84192000	Ò½ÓÃ»òÊµÑéÊÒÓÃÏû¶¾Æ÷¾ß	303	Ó¢¹ú	10	Ò»°ãÃ³Ò×	1	Ì¨	9	Ç§¿Ë	8,391
202204	84192000	Ò½ÓÃ»òÊµÑéÊÒÓÃÏû¶¾Æ÷¾ß	304	µÂ¹ú	10	Ò»°ãÃ³Ò×	13	Ì¨	793	Ç§¿Ë	468,923
202204	84192000	Ò½ÓÃ»òÊµÑéÊÒÓÃÏû¶¾Æ÷¾ß	307	Òâ´óÀû	10	Ò»°ãÃ³Ò×	7	Ì¨	13814	Ç§¿Ë	8,679,345
202204	84192000	Ò½ÓÃ»òÊµÑéÊÒÓÃÏû¶¾Æ÷¾ß	331	ÈðÊ¿	10	Ò»°ãÃ³Ò×	21	Ì¨	393	Ç§¿Ë	868,102
202204	84192000	Ò½ÓÃ»òÊµÑéÊÒÓÃÏû¶¾Æ÷¾ß	334	°®É³ÄáÑÇ	10	Ò»°ãÃ³Ò×	2	Ì¨	60	Ç§¿Ë	62,670
202204	84192000	Ò½ÓÃ»òÊµÑéÊÒÓÃÏû¶¾Æ÷¾ß	350	Ë¹ÂåÎÄÄáÑÇ	10	Ò»°ãÃ³Ò×	5	Ì¨	5787	Ç§¿Ë	1,558,870
202204	84192000	Ò½ÓÃ»òÊµÑéÊÒÓÃÏû¶¾Æ÷¾ß	429	Ä«Î÷¸ç	10	Ò»°ãÃ³Ò×	1	Ì¨	466	Ç§¿Ë	469,838
202204	84192000	Ò½ÓÃ»òÊµÑéÊÒÓÃÏû¶¾Æ÷¾ß	501	¼ÓÄÃ´ó	10	Ò»°ãÃ³Ò×	39	Ì¨	4073	Ç§¿Ë	3,075,420
202205	38089400	Ïû¶¾¼Á	110	ÖÐ¹úÏã¸Û	10	Ò»°ãÃ³Ò×	994	Ç§¿Ë	0	?	234,062
202205	38089400	Ïû¶¾¼Á	111	Ó¡¶È	10	Ò»°ãÃ³Ò×	60040	Ç§¿Ë	0	?	5,954,614
202205	38089400	Ïû¶¾¼Á	115	ÒÔÉ«ÁÐ	10	Ò»°ãÃ³Ò×	4560	Ç§¿Ë	0	?	174,893
202205	38089400	Ïû¶¾¼Á	116	ÈÕ±¾	10	Ò»°ãÃ³Ò×	80691	Ç§¿Ë	0	?	7,463,672
202205	38089400	Ïû¶¾¼Á	122	ÂíÀ´Î÷ÑÇ	10	Ò»°ãÃ³Ò×	29510	Ç§¿Ë	0	?	755,984
202205	38089400	Ïû¶¾¼Á	132	ÐÂ¼ÓÆÂ	10	Ò»°ãÃ³Ò×	100193	Ç§¿Ë	0	?	7,899,078
202205	38089400	Ïû¶¾¼Á	133	º«¹ú	10	Ò»°ãÃ³Ò×	60788	Ç§¿Ë	0	?	4,602,484
202205	38089400	Ïû¶¾¼Á	136	Ì©¹ú	10	Ò»°ãÃ³Ò×	181851	Ç§¿Ë	0	?	3,765,692
202205	38089400	Ïû¶¾¼Á	141	Ô½ÄÏ	10	Ò»°ãÃ³Ò×	5831	Ç§¿Ë	0	?	120,549
202205	38089400	Ïû¶¾¼Á	142	ÖÐ¹ú	10	Ò»°ãÃ³Ò×	32266	Ç§¿Ë	0	?	1,742,773
202205	38089400	Ïû¶¾¼Á	143	ÖÐ¹úÌ¨Íå	10	Ò»°ãÃ³Ò×	70102	Ç§¿Ë	0	?	2,288,181
202205	38089400	Ïû¶¾¼Á	301	±ÈÀûÊ±	10	Ò»°ãÃ³Ò×	183453	Ç§¿Ë	0	?	2,015,491
202205	38089400	Ïû¶¾¼Á	303	Ó¢¹ú	10	Ò»°ãÃ³Ò×	337829	Ç§¿Ë	0	?	15,178,414
202205	38089400	Ïû¶¾¼Á	304	µÂ¹ú	10	Ò»°ãÃ³Ò×	509851	Ç§¿Ë	0	?	14,088,479
202205	38089400	Ïû¶¾¼Á	305	·¨¹ú	10	Ò»°ãÃ³Ò×	12581	Ç§¿Ë	0	?	289,126
202205	38089400	Ïû¶¾¼Á	307	Òâ´óÀû	10	Ò»°ãÃ³Ò×	429	Ç§¿Ë	0	?	35,650
202205	38089400	Ïû¶¾¼Á	309	ºÉÀ¼	10	Ò»°ãÃ³Ò×	136544	Ç§¿Ë	0	?	2,966,857
202205	38089400	Ïû¶¾¼Á	310	Ï£À°	10	Ò»°ãÃ³Ò×	0	Ç§¿Ë	0	?	110
202205	38089400	Ïû¶¾¼Á	311	ÆÏÌÑÑÀ	10	Ò»°ãÃ³Ò×	253551	Ç§¿Ë	0	?	3,547,859
202205	38089400	Ïû¶¾¼Á	312	Î÷°àÑÀ	10	Ò»°ãÃ³Ò×	92425	Ç§¿Ë	0	?	1,471,968
202205	38089400	Ïû¶¾¼Á	315	°ÂµØÀû	10	Ò»°ãÃ³Ò×	1892	Ç§¿Ë	0	?	29,590
202205	38089400	Ïû¶¾¼Á	327	²¨À¼	10	Ò»°ãÃ³Ò×	10921	Ç§¿Ë	0	?	101,911
202205	38089400	Ïû¶¾¼Á	330	Èðµä	10	Ò»°ãÃ³Ò×	1099	Ç§¿Ë	0	?	49,144
202205	38089400	Ïû¶¾¼Á	331	ÈðÊ¿	10	Ò»°ãÃ³Ò×	27863	Ç§¿Ë	0	?	10,591,561
202205	38089400	Ïû¶¾¼Á	344	¶íÂÞË¹Áª°î	10	Ò»°ãÃ³Ò×	18	Ç§¿Ë	0	?	2,477
202205	38089400	Ïû¶¾¼Á	501	¼ÓÄÃ´ó	10	Ò»°ãÃ³Ò×	4340	Ç§¿Ë	0	?	86,212
202205	38089400	Ïû¶¾¼Á	502	ÃÀ¹ú	10	Ò»°ãÃ³Ò×	781961	Ç§¿Ë	0	?	26,494,443
202205	38089400	Ïû¶¾¼Á	601	°Ä´óÀûÑÇ	10	Ò»°ãÃ³Ò×	260347	Ç§¿Ë	0	?	8,289,457
202205	38089400	Ïû¶¾¼Á	609	ÐÂÎ÷À¼	10	Ò»°ãÃ³Ò×	7440	Ç§¿Ë	0	?	380,904
202205	38089400	Ïû¶¾¼Á	701	¹ú(µØ)±ð²»Ïê	10	Ò»°ãÃ³Ò×	0	Ç§¿Ë	0	?	4,297
202205	84192000	Ò½ÓÃ»òÊµÑéÊÒÓÃÏû¶¾Æ÷¾ß	115	ÒÔÉ«ÁÐ	10	Ò»°ãÃ³Ò×	6	Ì¨	1141	Ç§¿Ë	519,402
202205	84192000	Ò½ÓÃ»òÊµÑéÊÒÓÃÏû¶¾Æ÷¾ß	116	ÈÕ±¾	10	Ò»°ãÃ³Ò×	4	Ì¨	365	Ç§¿Ë	256,551
202205	84192000	Ò½ÓÃ»òÊµÑéÊÒÓÃÏû¶¾Æ÷¾ß	127	°Í»ùË¹Ì¹	10	Ò»°ãÃ³Ò×	270	Ì¨	75	Ç§¿Ë	1,643
202205	84192000	Ò½ÓÃ»òÊµÑéÊÒÓÃÏû¶¾Æ÷¾ß	142	ÖÐ¹ú	10	Ò»°ãÃ³Ò×	1	Ì¨	55	Ç§¿Ë	10,011
202205	84192000	Ò½ÓÃ»òÊµÑéÊÒÓÃÏû¶¾Æ÷¾ß	303	Ó¢¹ú	10	Ò»°ãÃ³Ò×	4	Ì¨	1304	Ç§¿Ë	2,418,759
202205	84192000	Ò½ÓÃ»òÊµÑéÊÒÓÃÏû¶¾Æ÷¾ß	304	µÂ¹ú	10	Ò»°ãÃ³Ò×	28	Ì¨	2311	Ç§¿Ë	1,316,074
202205	84192000	Ò½ÓÃ»òÊµÑéÊÒÓÃÏû¶¾Æ÷¾ß	307	Òâ´óÀû	10	Ò»°ãÃ³Ò×	18	Ì¨	9454	Ç§¿Ë	5,253,438
202205	84192000	Ò½ÓÃ»òÊµÑéÊÒÓÃÏû¶¾Æ÷¾ß	330	Èðµä	10	Ò»°ãÃ³Ò×	1	Ì¨	1214	Ç§¿Ë	1,375,342
202205	84192000	Ò½ÓÃ»òÊµÑéÊÒÓÃÏû¶¾Æ÷¾ß	331	ÈðÊ¿	10	Ò»°ãÃ³Ò×	2	Ì¨	1275	Ç§¿Ë	857,160
202205	84192000	Ò½ÓÃ»òÊµÑéÊÒÓÃÏû¶¾Æ÷¾ß	350	Ë¹ÂåÎÄÄáÑÇ	10	Ò»°ãÃ³Ò×	4	Ì¨	3268	Ç§¿Ë	757,711
202205	84192000	Ò½ÓÃ»òÊµÑéÊÒÓÃÏû¶¾Æ÷¾ß	352	½Ý¿Ë	10	Ò»°ãÃ³Ò×	3	Ì¨	4402	Ç§¿Ë	2,569,548
202205	84192000	Ò½ÓÃ»òÊµÑéÊÒÓÃÏû¶¾Æ÷¾ß	429	Ä«Î÷¸ç	10	Ò»°ãÃ³Ò×	2	Ì¨	3384	Ç§¿Ë	2,463,846
202205	84192000	Ò½ÓÃ»òÊµÑéÊÒÓÃÏû¶¾Æ÷¾ß	501	¼ÓÄÃ´ó	10	Ò»°ãÃ³Ò×	18	Ì¨	548	Ç§¿Ë	618,007
202205	84192000	Ò½ÓÃ»òÊµÑéÊÒÓÃÏû¶¾Æ÷¾ß	502	ÃÀ¹ú	10	Ò»°ãÃ³Ò×	4	Ì¨	221	Ç§¿Ë	626,960
