# Supplementary material for: Research on optimization of emergency supplies customs clearance strategy from the perspective of public health security based on Chinese trade data
Source: Front Public Health. 2025 Jan 24;13:1520705. doi: 10.3389/fpubh.2025.1520705 (PMC11802811; doi:10.3389/fpubh.2025.1520705)
Supplement: Supplementary file 1 [file Data_Sheet_1.ZIP › Paper Code-Part1/1-Import/2022/2022∩╝ê1-5∩╝ë-μëïσÑù-Φ┐¢σÅú.csv]

202201	39262011	¾ÛÂÈÒÒÏ©ÖÆÊÖÌ×£¨·ÖÖ¸ÊÖÌ×¡¢Á¬Ö¸ÊÖÌ×µÈ£©	116	ÈÕ±¾	10	Ò»°ãÃ³Ò×	6792	Ç§¿Ë	116384	Ë«	611,250
202201	39262011	¾ÛÂÈÒÒÏ©ÖÆÊÖÌ×£¨·ÖÖ¸ÊÖÌ×¡¢Á¬Ö¸ÊÖÌ×µÈ£©	122	ÂíÀ´Î÷ÑÇ	10	Ò»°ãÃ³Ò×	4136	Ç§¿Ë	74491	Ë«	282,038
202201	39262011	¾ÛÂÈÒÒÏ©ÖÆÊÖÌ×£¨·ÖÖ¸ÊÖÌ×¡¢Á¬Ö¸ÊÖÌ×µÈ£©	127	°Í»ùË¹Ì¹	10	Ò»°ãÃ³Ò×	23	Ç§¿Ë	102	Ë«	6,240
202201	39262011	¾ÛÂÈÒÒÏ©ÖÆÊÖÌ×£¨·ÖÖ¸ÊÖÌ×¡¢Á¬Ö¸ÊÖÌ×µÈ£©	133	º«¹ú	10	Ò»°ãÃ³Ò×	3346	Ç§¿Ë	509780	Ë«	55,247
202201	39262011	¾ÛÂÈÒÒÏ©ÖÆÊÖÌ×£¨·ÖÖ¸ÊÖÌ×¡¢Á¬Ö¸ÊÖÌ×µÈ£©	141	Ô½ÄÏ	10	Ò»°ãÃ³Ò×	109704	Ç§¿Ë	12666502	Ë«	2,600,105
202201	39262011	¾ÛÂÈÒÒÏ©ÖÆÊÖÌ×£¨·ÖÖ¸ÊÖÌ×¡¢Á¬Ö¸ÊÖÌ×µÈ£©	142	ÖÐ¹ú	10	Ò»°ãÃ³Ò×	7	Ç§¿Ë	405	Ë«	1,203
202201	39262011	¾ÛÂÈÒÒÏ©ÖÆÊÖÌ×£¨·ÖÖ¸ÊÖÌ×¡¢Á¬Ö¸ÊÖÌ×µÈ£©	143	ÖÐ¹úÌ¨Íå	10	Ò»°ãÃ³Ò×	13143	Ç§¿Ë	507410	Ë«	967,425
202201	39262011	¾ÛÂÈÒÒÏ©ÖÆÊÖÌ×£¨·ÖÖ¸ÊÖÌ×¡¢Á¬Ö¸ÊÖÌ×µÈ£©	303	Ó¢¹ú	10	Ò»°ãÃ³Ò×	0	Ç§¿Ë	1	Ë«	121
202201	39262011	¾ÛÂÈÒÒÏ©ÖÆÊÖÌ×£¨·ÖÖ¸ÊÖÌ×¡¢Á¬Ö¸ÊÖÌ×µÈ£©	304	µÂ¹ú	10	Ò»°ãÃ³Ò×	412	Ç§¿Ë	636	Ë«	615,382
202201	39262011	¾ÛÂÈÒÒÏ©ÖÆÊÖÌ×£¨·ÖÖ¸ÊÖÌ×¡¢Á¬Ö¸ÊÖÌ×µÈ£©	307	Òâ´óÀû	10	Ò»°ãÃ³Ò×	0	Ç§¿Ë	1	Ë«	528
202201	39262011	¾ÛÂÈÒÒÏ©ÖÆÊÖÌ×£¨·ÖÖ¸ÊÖÌ×¡¢Á¬Ö¸ÊÖÌ×µÈ£©	429	Ä«Î÷¸ç	10	Ò»°ãÃ³Ò×	1	Ç§¿Ë	1	Ë«	1,113
202201	39262011	¾ÛÂÈÒÒÏ©ÖÆÊÖÌ×£¨·ÖÖ¸ÊÖÌ×¡¢Á¬Ö¸ÊÖÌ×µÈ£©	502	ÃÀ¹ú	10	Ò»°ãÃ³Ò×	2	Ç§¿Ë	4	Ë«	954
202201	40151200	Áò»¯Ïð½ºÖÆÒ½ÁÆ¡¢Íâ¿Æ¡¢ÑÀ¿Æ»òÊÞÒ½ÓÃ·ÖÖ¸ÊÖÌ×¡¢Á¬Ö¸ÊÖÌ×¼°Â¶Ö¸ÊÖÌ×	112	Ó¡¶ÈÄáÎ÷ÑÇ	10	Ò»°ãÃ³Ò×	180820	Ç§¿Ë	14200000	Ë«	5,432,723
202201	40151200	Áò»¯Ïð½ºÖÆÒ½ÁÆ¡¢Íâ¿Æ¡¢ÑÀ¿Æ»òÊÞÒ½ÓÃ·ÖÖ¸ÊÖÌ×¡¢Á¬Ö¸ÊÖÌ×¼°Â¶Ö¸ÊÖÌ×	122	ÂíÀ´Î÷ÑÇ	10	Ò»°ãÃ³Ò×	450680	Ç§¿Ë	30460400	Ë«	16,229,227
202201	40151200	Áò»¯Ïð½ºÖÆÒ½ÁÆ¡¢Íâ¿Æ¡¢ÑÀ¿Æ»òÊÞÒ½ÓÃ·ÖÖ¸ÊÖÌ×¡¢Á¬Ö¸ÊÖÌ×¼°Â¶Ö¸ÊÖÌ×	141	Ô½ÄÏ	10	Ò»°ãÃ³Ò×	8910	Ç§¿Ë	750000	Ë«	295,505
202201	40151900	Áò»¯Ïð½ºÖÆÆäËû·ÖÖ¸¡¢Á¬Ö¸¼°Â¶Ö¸ÊÖÌ×	106	Ãåµé	10	Ò»°ãÃ³Ò×	0	Ç§¿Ë	2	Ë«	656
202201	40151900	Áò»¯Ïð½ºÖÆÆäËû·ÖÖ¸¡¢Á¬Ö¸¼°Â¶Ö¸ÊÖÌ×	107	¼íÆÒÕ¯	10	Ò»°ãÃ³Ò×	5	Ç§¿Ë	15	Ë«	1,878
202201	40151900	Áò»¯Ïð½ºÖÆÆäËû·ÖÖ¸¡¢Á¬Ö¸¼°Â¶Ö¸ÊÖÌ×	111	Ó¡¶È	10	Ò»°ãÃ³Ò×	32	Ç§¿Ë	250	Ë«	22,300
202201	40151900	Áò»¯Ïð½ºÖÆÆäËû·ÖÖ¸¡¢Á¬Ö¸¼°Â¶Ö¸ÊÖÌ×	112	Ó¡¶ÈÄáÎ÷ÑÇ	10	Ò»°ãÃ³Ò×	553565	Ç§¿Ë	45743000	Ë«	17,636,633
202201	40151900	Áò»¯Ïð½ºÖÆÆäËû·ÖÖ¸¡¢Á¬Ö¸¼°Â¶Ö¸ÊÖÌ×	116	ÈÕ±¾	10	Ò»°ãÃ³Ò×	2643	Ç§¿Ë	52141	Ë«	934,277
202201	40151900	Áò»¯Ïð½ºÖÆÆäËû·ÖÖ¸¡¢Á¬Ö¸¼°Â¶Ö¸ÊÖÌ×	122	ÂíÀ´Î÷ÑÇ	10	Ò»°ãÃ³Ò×	3436632	Ç§¿Ë	274828154	Ë«	119,908,659
202201	40151900	Áò»¯Ïð½ºÖÆÆäËû·ÖÖ¸¡¢Á¬Ö¸¼°Â¶Ö¸ÊÖÌ×	127	°Í»ùË¹Ì¹	10	Ò»°ãÃ³Ò×	7	Ç§¿Ë	77	Ë«	2,715
202201	40151900	Áò»¯Ïð½ºÖÆÆäËû·ÖÖ¸¡¢Á¬Ö¸¼°Â¶Ö¸ÊÖÌ×	132	ÐÂ¼ÓÆÂ	10	Ò»°ãÃ³Ò×	0	Ç§¿Ë	1	Ë«	3,956
202201	40151900	Áò»¯Ïð½ºÖÆÆäËû·ÖÖ¸¡¢Á¬Ö¸¼°Â¶Ö¸ÊÖÌ×	133	º«¹ú	10	Ò»°ãÃ³Ò×	1785	Ç§¿Ë	23220	Ë«	43,857
202201	40151900	Áò»¯Ïð½ºÖÆÆäËû·ÖÖ¸¡¢Á¬Ö¸¼°Â¶Ö¸ÊÖÌ×	134	Ë¹ÀïÀ¼¿¨	10	Ò»°ãÃ³Ò×	18309	Ç§¿Ë	404486	Ë«	834,449
202201	40151900	Áò»¯Ïð½ºÖÆÆäËû·ÖÖ¸¡¢Á¬Ö¸¼°Â¶Ö¸ÊÖÌ×	136	Ì©¹ú	10	Ò»°ãÃ³Ò×	1780440	Ç§¿Ë	156086273	Ë«	57,367,735
202201	40151900	Áò»¯Ïð½ºÖÆÆäËû·ÖÖ¸¡¢Á¬Ö¸¼°Â¶Ö¸ÊÖÌ×	141	Ô½ÄÏ	10	Ò»°ãÃ³Ò×	76951	Ç§¿Ë	4260328	Ë«	3,171,106
202201	40151900	Áò»¯Ïð½ºÖÆÆäËû·ÖÖ¸¡¢Á¬Ö¸¼°Â¶Ö¸ÊÖÌ×	142	ÖÐ¹ú	10	Ò»°ãÃ³Ò×	11969	Ç§¿Ë	1530229	Ë«	2,012,772
202201	40151900	Áò»¯Ïð½ºÖÆÆäËû·ÖÖ¸¡¢Á¬Ö¸¼°Â¶Ö¸ÊÖÌ×	143	ÖÐ¹úÌ¨Íå	10	Ò»°ãÃ³Ò×	14675	Ç§¿Ë	180570	Ë«	873,142
202201	40151900	Áò»¯Ïð½ºÖÆÆäËû·ÖÖ¸¡¢Á¬Ö¸¼°Â¶Ö¸ÊÖÌ×	303	Ó¢¹ú	10	Ò»°ãÃ³Ò×	0	Ç§¿Ë	1	Ë«	903
202201	40151900	Áò»¯Ïð½ºÖÆÆäËû·ÖÖ¸¡¢Á¬Ö¸¼°Â¶Ö¸ÊÖÌ×	304	µÂ¹ú	10	Ò»°ãÃ³Ò×	410	Ç§¿Ë	6624	Ë«	1,099,847
202201	40151900	Áò»¯Ïð½ºÖÆÆäËû·ÖÖ¸¡¢Á¬Ö¸¼°Â¶Ö¸ÊÖÌ×	305	·¨¹ú	10	Ò»°ãÃ³Ò×	150	Ç§¿Ë	784	Ë«	322,105
202201	40151900	Áò»¯Ïð½ºÖÆÆäËû·ÖÖ¸¡¢Á¬Ö¸¼°Â¶Ö¸ÊÖÌ×	307	Òâ´óÀû	10	Ò»°ãÃ³Ò×	19	Ç§¿Ë	94	Ë«	13,389
202201	40151900	Áò»¯Ïð½ºÖÆÆäËû·ÖÖ¸¡¢Á¬Ö¸¼°Â¶Ö¸ÊÖÌ×	309	ºÉÀ¼	10	Ò»°ãÃ³Ò×	1	Ç§¿Ë	1	Ë«	1,337
202201	40151900	Áò»¯Ïð½ºÖÆÆäËû·ÖÖ¸¡¢Á¬Ö¸¼°Â¶Ö¸ÊÖÌ×	330	Èðµä	10	Ò»°ãÃ³Ò×	42	Ç§¿Ë	201	Ë«	2,814
202201	40151900	Áò»¯Ïð½ºÖÆÆäËû·ÖÖ¸¡¢Á¬Ö¸¼°Â¶Ö¸ÊÖÌ×	331	ÈðÊ¿	10	Ò»°ãÃ³Ò×	0	Ç§¿Ë	80	Ë«	602
202201	40151900	Áò»¯Ïð½ºÖÆÆäËû·ÖÖ¸¡¢Á¬Ö¸¼°Â¶Ö¸ÊÖÌ×	423	Î£µØÂíÀ­	10	Ò»°ãÃ³Ò×	1763	Ç§¿Ë	39168	Ë«	100,124
202201	40151900	Áò»¯Ïð½ºÖÆÆäËû·ÖÖ¸¡¢Á¬Ö¸¼°Â¶Ö¸ÊÖÌ×	429	Ä«Î÷¸ç	10	Ò»°ãÃ³Ò×	3	Ç§¿Ë	30	Ë«	416
202201	40151900	Áò»¯Ïð½ºÖÆÆäËû·ÖÖ¸¡¢Á¬Ö¸¼°Â¶Ö¸ÊÖÌ×	502	ÃÀ¹ú	10	Ò»°ãÃ³Ò×	4392	Ç§¿Ë	5509	Ë«	2,956,169
202202	39262011	¾ÛÂÈÒÒÏ©ÖÆÊÖÌ×£¨·ÖÖ¸ÊÖÌ×¡¢Á¬Ö¸ÊÖÌ×µÈ£©	103	ÃÏ¼ÓÀ­¹ú	10	Ò»°ãÃ³Ò×	3	Ç§¿Ë	12	Ë«	981
202202	39262011	¾ÛÂÈÒÒÏ©ÖÆÊÖÌ×£¨·ÖÖ¸ÊÖÌ×¡¢Á¬Ö¸ÊÖÌ×µÈ£©	112	Ó¡¶ÈÄáÎ÷ÑÇ	10	Ò»°ãÃ³Ò×	0	Ç§¿Ë	1	Ë«	216
202202	39262011	¾ÛÂÈÒÒÏ©ÖÆÊÖÌ×£¨·ÖÖ¸ÊÖÌ×¡¢Á¬Ö¸ÊÖÌ×µÈ£©	116	ÈÕ±¾	10	Ò»°ãÃ³Ò×	4787	Ç§¿Ë	80961	Ë«	279,396
202202	39262011	¾ÛÂÈÒÒÏ©ÖÆÊÖÌ×£¨·ÖÖ¸ÊÖÌ×¡¢Á¬Ö¸ÊÖÌ×µÈ£©	122	ÂíÀ´Î÷ÑÇ	10	Ò»°ãÃ³Ò×	270	Ç§¿Ë	4800	Ë«	18,552
202202	39262011	¾ÛÂÈÒÒÏ©ÖÆÊÖÌ×£¨·ÖÖ¸ÊÖÌ×¡¢Á¬Ö¸ÊÖÌ×µÈ£©	132	ÐÂ¼ÓÆÂ	10	Ò»°ãÃ³Ò×	37	Ç§¿Ë	2500	Ë«	5,714
202202	39262011	¾ÛÂÈÒÒÏ©ÖÆÊÖÌ×£¨·ÖÖ¸ÊÖÌ×¡¢Á¬Ö¸ÊÖÌ×µÈ£©	133	º«¹ú	10	Ò»°ãÃ³Ò×	138	Ç§¿Ë	27500	Ë«	1,765
202202	39262011	¾ÛÂÈÒÒÏ©ÖÆÊÖÌ×£¨·ÖÖ¸ÊÖÌ×¡¢Á¬Ö¸ÊÖÌ×µÈ£©	136	Ì©¹ú	10	Ò»°ãÃ³Ò×	18802	Ç§¿Ë	1250000	Ë«	1,530,568
202202	39262011	¾ÛÂÈÒÒÏ©ÖÆÊÖÌ×£¨·ÖÖ¸ÊÖÌ×¡¢Á¬Ö¸ÊÖÌ×µÈ£©	141	Ô½ÄÏ	10	Ò»°ãÃ³Ò×	1	Ç§¿Ë	3	Ë«	404
202202	39262011	¾ÛÂÈÒÒÏ©ÖÆÊÖÌ×£¨·ÖÖ¸ÊÖÌ×¡¢Á¬Ö¸ÊÖÌ×µÈ£©	142	ÖÐ¹ú	10	Ò»°ãÃ³Ò×	26	Ç§¿Ë	24007	Ë«	1,745
202202	39262011	¾ÛÂÈÒÒÏ©ÖÆÊÖÌ×£¨·ÖÖ¸ÊÖÌ×¡¢Á¬Ö¸ÊÖÌ×µÈ£©	143	ÖÐ¹úÌ¨Íå	10	Ò»°ãÃ³Ò×	949	Ç§¿Ë	19720	Ë«	75,140
202202	39262011	¾ÛÂÈÒÒÏ©ÖÆÊÖÌ×£¨·ÖÖ¸ÊÖÌ×¡¢Á¬Ö¸ÊÖÌ×µÈ£©	304	µÂ¹ú	10	Ò»°ãÃ³Ò×	594	Ç§¿Ë	1077	Ë«	1,009,871
202202	39262011	¾ÛÂÈÒÒÏ©ÖÆÊÖÌ×£¨·ÖÖ¸ÊÖÌ×¡¢Á¬Ö¸ÊÖÌ×µÈ£©	429	Ä«Î÷¸ç	10	Ò»°ãÃ³Ò×	3	Ç§¿Ë	3	Ë«	3,395
202202	39262011	¾ÛÂÈÒÒÏ©ÖÆÊÖÌ×£¨·ÖÖ¸ÊÖÌ×¡¢Á¬Ö¸ÊÖÌ×µÈ£©	502	ÃÀ¹ú	10	Ò»°ãÃ³Ò×	0	Ç§¿Ë	2	Ë«	368
202202	40151200	Áò»¯Ïð½ºÖÆÒ½ÁÆ¡¢Íâ¿Æ¡¢ÑÀ¿Æ»òÊÞÒ½ÓÃ·ÖÖ¸ÊÖÌ×¡¢Á¬Ö¸ÊÖÌ×¼°Â¶Ö¸ÊÖÌ×	112	Ó¡¶ÈÄáÎ÷ÑÇ	10	Ò»°ãÃ³Ò×	163842	Ç§¿Ë	12780000	Ë«	4,302,906
202202	40151200	Áò»¯Ïð½ºÖÆÒ½ÁÆ¡¢Íâ¿Æ¡¢ÑÀ¿Æ»òÊÞÒ½ÓÃ·ÖÖ¸ÊÖÌ×¡¢Á¬Ö¸ÊÖÌ×¼°Â¶Ö¸ÊÖÌ×	122	ÂíÀ´Î÷ÑÇ	10	Ò»°ãÃ³Ò×	538605	Ç§¿Ë	40457400	Ë«	21,202,475
202202	40151200	Áò»¯Ïð½ºÖÆÒ½ÁÆ¡¢Íâ¿Æ¡¢ÑÀ¿Æ»òÊÞÒ½ÓÃ·ÖÖ¸ÊÖÌ×¡¢Á¬Ö¸ÊÖÌ×¼°Â¶Ö¸ÊÖÌ×	136	Ì©¹ú	10	Ò»°ãÃ³Ò×	34972	Ç§¿Ë	3760000	Ë«	1,358,008
202202	40151200	Áò»¯Ïð½ºÖÆÒ½ÁÆ¡¢Íâ¿Æ¡¢ÑÀ¿Æ»òÊÞÒ½ÓÃ·ÖÖ¸ÊÖÌ×¡¢Á¬Ö¸ÊÖÌ×¼°Â¶Ö¸ÊÖÌ×	142	ÖÐ¹ú	10	Ò»°ãÃ³Ò×	105	Ç§¿Ë	25000	Ë«	4,772
202202	40151200	Áò»¯Ïð½ºÖÆÒ½ÁÆ¡¢Íâ¿Æ¡¢ÑÀ¿Æ»òÊÞÒ½ÓÃ·ÖÖ¸ÊÖÌ×¡¢Á¬Ö¸ÊÖÌ×¼°Â¶Ö¸ÊÖÌ×	307	Òâ´óÀû	10	Ò»°ãÃ³Ò×	9	Ç§¿Ë	65	Ë«	8,230
202202	40151900	Áò»¯Ïð½ºÖÆÆäËû·ÖÖ¸¡¢Á¬Ö¸¼°Â¶Ö¸ÊÖÌ×	103	ÃÏ¼ÓÀ­¹ú	10	Ò»°ãÃ³Ò×	2	Ç§¿Ë	13	Ë«	381
202202	40151900	Áò»¯Ïð½ºÖÆÆäËû·ÖÖ¸¡¢Á¬Ö¸¼°Â¶Ö¸ÊÖÌ×	106	Ãåµé	10	Ò»°ãÃ³Ò×	1	Ç§¿Ë	2	Ë«	834
202202	40151900	Áò»¯Ïð½ºÖÆÆäËû·ÖÖ¸¡¢Á¬Ö¸¼°Â¶Ö¸ÊÖÌ×	107	¼íÆÒÕ¯	10	Ò»°ãÃ³Ò×	19	Ç§¿Ë	171	Ë«	22,054
202202	40151900	Áò»¯Ïð½ºÖÆÆäËû·ÖÖ¸¡¢Á¬Ö¸¼°Â¶Ö¸ÊÖÌ×	110	ÖÐ¹úÏã¸Û	10	Ò»°ãÃ³Ò×	1	Ç§¿Ë	100	Ë«	1,162
202202	40151900	Áò»¯Ïð½ºÖÆÆäËû·ÖÖ¸¡¢Á¬Ö¸¼°Â¶Ö¸ÊÖÌ×	112	Ó¡¶ÈÄáÎ÷ÑÇ	10	Ò»°ãÃ³Ò×	665520	Ç§¿Ë	54023173	Ë«	19,353,480
202202	40151900	Áò»¯Ïð½ºÖÆÆäËû·ÖÖ¸¡¢Á¬Ö¸¼°Â¶Ö¸ÊÖÌ×	116	ÈÕ±¾	10	Ò»°ãÃ³Ò×	3735	Ç§¿Ë	83256	Ë«	1,513,668
202202	40151900	Áò»¯Ïð½ºÖÆÆäËû·ÖÖ¸¡¢Á¬Ö¸¼°Â¶Ö¸ÊÖÌ×	122	ÂíÀ´Î÷ÑÇ	10	Ò»°ãÃ³Ò×	3332934	Ç§¿Ë	271012750	Ë«	105,273,671
202202	40151900	Áò»¯Ïð½ºÖÆÆäËû·ÖÖ¸¡¢Á¬Ö¸¼°Â¶Ö¸ÊÖÌ×	127	°Í»ùË¹Ì¹	10	Ò»°ãÃ³Ò×	20	Ç§¿Ë	221	Ë«	5,809
202202	40151900	Áò»¯Ïð½ºÖÆÆäËû·ÖÖ¸¡¢Á¬Ö¸¼°Â¶Ö¸ÊÖÌ×	133	º«¹ú	10	Ò»°ãÃ³Ò×	1300	Ç§¿Ë	75201	Ë«	35,335
202202	40151900	Áò»¯Ïð½ºÖÆÆäËû·ÖÖ¸¡¢Á¬Ö¸¼°Â¶Ö¸ÊÖÌ×	134	Ë¹ÀïÀ¼¿¨	10	Ò»°ãÃ³Ò×	30977	Ç§¿Ë	1034893	Ë«	1,535,890
202202	40151900	Áò»¯Ïð½ºÖÆÆäËû·ÖÖ¸¡¢Á¬Ö¸¼°Â¶Ö¸ÊÖÌ×	136	Ì©¹ú	10	Ò»°ãÃ³Ò×	1309998	Ç§¿Ë	112998078	Ë«	39,980,607
202202	40151900	Áò»¯Ïð½ºÖÆÆäËû·ÖÖ¸¡¢Á¬Ö¸¼°Â¶Ö¸ÊÖÌ×	141	Ô½ÄÏ	10	Ò»°ãÃ³Ò×	39435	Ç§¿Ë	3303608	Ë«	1,258,555
202202	40151900	Áò»¯Ïð½ºÖÆÆäËû·ÖÖ¸¡¢Á¬Ö¸¼°Â¶Ö¸ÊÖÌ×	142	ÖÐ¹ú	10	Ò»°ãÃ³Ò×	168	Ç§¿Ë	20218	Ë«	307,389
202202	40151900	Áò»¯Ïð½ºÖÆÆäËû·ÖÖ¸¡¢Á¬Ö¸¼°Â¶Ö¸ÊÖÌ×	143	ÖÐ¹úÌ¨Íå	10	Ò»°ãÃ³Ò×	116	Ç§¿Ë	2727	Ë«	60,590
202202	40151900	Áò»¯Ïð½ºÖÆÆäËû·ÖÖ¸¡¢Á¬Ö¸¼°Â¶Ö¸ÊÖÌ×	303	Ó¢¹ú	10	Ò»°ãÃ³Ò×	10	Ç§¿Ë	241	Ë«	3,361
202202	40151900	Áò»¯Ïð½ºÖÆÆäËû·ÖÖ¸¡¢Á¬Ö¸¼°Â¶Ö¸ÊÖÌ×	304	µÂ¹ú	10	Ò»°ãÃ³Ò×	335	Ç§¿Ë	1801	Ë«	621,642
202202	40151900	Áò»¯Ïð½ºÖÆÆäËû·ÖÖ¸¡¢Á¬Ö¸¼°Â¶Ö¸ÊÖÌ×	305	·¨¹ú	10	Ò»°ãÃ³Ò×	333	Ç§¿Ë	734	Ë«	956,823
202202	40151900	Áò»¯Ïð½ºÖÆÆäËû·ÖÖ¸¡¢Á¬Ö¸¼°Â¶Ö¸ÊÖÌ×	307	Òâ´óÀû	10	Ò»°ãÃ³Ò×	34	Ç§¿Ë	36	Ë«	15,962
202202	40151900	Áò»¯Ïð½ºÖÆÆäËû·ÖÖ¸¡¢Á¬Ö¸¼°Â¶Ö¸ÊÖÌ×	309	ºÉÀ¼	10	Ò»°ãÃ³Ò×	0	Ç§¿Ë	20	Ë«	12
202202	40151900	Áò»¯Ïð½ºÖÆÆäËû·ÖÖ¸¡¢Á¬Ö¸¼°Â¶Ö¸ÊÖÌ×	330	Èðµä	10	Ò»°ãÃ³Ò×	42	Ç§¿Ë	200	Ë«	231
202202	40151900	Áò»¯Ïð½ºÖÆÆäËû·ÖÖ¸¡¢Á¬Ö¸¼°Â¶Ö¸ÊÖÌ×	331	ÈðÊ¿	10	Ò»°ãÃ³Ò×	2	Ç§¿Ë	109	Ë«	1,563
202202	40151900	Áò»¯Ïð½ºÖÆÆäËû·ÖÖ¸¡¢Á¬Ö¸¼°Â¶Ö¸ÊÖÌ×	347	ÎÚ¿ËÀ¼	10	Ò»°ãÃ³Ò×	89	Ç§¿Ë	375	Ë«	73,060
202202	40151900	Áò»¯Ïð½ºÖÆÆäËû·ÖÖ¸¡¢Á¬Ö¸¼°Â¶Ö¸ÊÖÌ×	352	½Ý¿Ë	10	Ò»°ãÃ³Ò×	1	Ç§¿Ë	20	Ë«	480
202202	40151900	Áò»¯Ïð½ºÖÆÆäËû·ÖÖ¸¡¢Á¬Ö¸¼°Â¶Ö¸ÊÖÌ×	423	Î£µØÂíÀ­	10	Ò»°ãÃ³Ò×	22	Ç§¿Ë	135	Ë«	6,734
202202	40151900	Áò»¯Ïð½ºÖÆÆäËû·ÖÖ¸¡¢Á¬Ö¸¼°Â¶Ö¸ÊÖÌ×	502	ÃÀ¹ú	10	Ò»°ãÃ³Ò×	1686	Ç§¿Ë	14104	Ë«	2,600,443
202203	39262011	¾ÛÂÈÒÒÏ©ÖÆÊÖÌ×£¨·ÖÖ¸ÊÖÌ×¡¢Á¬Ö¸ÊÖÌ×µÈ£©	116	ÈÕ±¾	10	Ò»°ãÃ³Ò×	10394	Ç§¿Ë	172735	Ë«	1,234,156
202203	39262011	¾ÛÂÈÒÒÏ©ÖÆÊÖÌ×£¨·ÖÖ¸ÊÖÌ×¡¢Á¬Ö¸ÊÖÌ×µÈ£©	122	ÂíÀ´Î÷ÑÇ	10	Ò»°ãÃ³Ò×	8385	Ç§¿Ë	196440	Ë«	647,346
202203	39262011	¾ÛÂÈÒÒÏ©ÖÆÊÖÌ×£¨·ÖÖ¸ÊÖÌ×¡¢Á¬Ö¸ÊÖÌ×µÈ£©	133	º«¹ú	10	Ò»°ãÃ³Ò×	7292	Ç§¿Ë	1269750	Ë«	136,036
202203	39262011	¾ÛÂÈÒÒÏ©ÖÆÊÖÌ×£¨·ÖÖ¸ÊÖÌ×¡¢Á¬Ö¸ÊÖÌ×µÈ£©	141	Ô½ÄÏ	10	Ò»°ãÃ³Ò×	521	Ç§¿Ë	37501	Ë«	14,549
202203	39262011	¾ÛÂÈÒÒÏ©ÖÆÊÖÌ×£¨·ÖÖ¸ÊÖÌ×¡¢Á¬Ö¸ÊÖÌ×µÈ£©	142	ÖÐ¹ú	10	Ò»°ãÃ³Ò×	20501	Ç§¿Ë	2515002	Ë«	319,207
202203	39262011	¾ÛÂÈÒÒÏ©ÖÆÊÖÌ×£¨·ÖÖ¸ÊÖÌ×¡¢Á¬Ö¸ÊÖÌ×µÈ£©	143	ÖÐ¹úÌ¨Íå	10	Ò»°ãÃ³Ò×	554	Ç§¿Ë	10396	Ë«	54,424
202203	39262011	¾ÛÂÈÒÒÏ©ÖÆÊÖÌ×£¨·ÖÖ¸ÊÖÌ×¡¢Á¬Ö¸ÊÖÌ×µÈ£©	303	Ó¢¹ú	10	Ò»°ãÃ³Ò×	31	Ç§¿Ë	155	Ë«	2,260
202203	39262011	¾ÛÂÈÒÒÏ©ÖÆÊÖÌ×£¨·ÖÖ¸ÊÖÌ×¡¢Á¬Ö¸ÊÖÌ×µÈ£©	304	µÂ¹ú	10	Ò»°ãÃ³Ò×	429	Ç§¿Ë	660	Ë«	657,589
202203	39262011	¾ÛÂÈÒÒÏ©ÖÆÊÖÌ×£¨·ÖÖ¸ÊÖÌ×¡¢Á¬Ö¸ÊÖÌ×µÈ£©	502	ÃÀ¹ú	10	Ò»°ãÃ³Ò×	3	Ç§¿Ë	207	Ë«	2,113
202203	40151200	Áò»¯Ïð½ºÖÆÒ½ÁÆ¡¢Íâ¿Æ¡¢ÑÀ¿Æ»òÊÞÒ½ÓÃ·ÖÖ¸ÊÖÌ×¡¢Á¬Ö¸ÊÖÌ×¼°Â¶Ö¸ÊÖÌ×	112	Ó¡¶ÈÄáÎ÷ÑÇ	10	Ò»°ãÃ³Ò×	127773	Ç§¿Ë	9940000	Ë«	3,354,839
202203	40151200	Áò»¯Ïð½ºÖÆÒ½ÁÆ¡¢Íâ¿Æ¡¢ÑÀ¿Æ»òÊÞÒ½ÓÃ·ÖÖ¸ÊÖÌ×¡¢Á¬Ö¸ÊÖÌ×¼°Â¶Ö¸ÊÖÌ×	122	ÂíÀ´Î÷ÑÇ	10	Ò»°ãÃ³Ò×	905556	Ç§¿Ë	73628250	Ë«	34,003,920
202203	40151200	Áò»¯Ïð½ºÖÆÒ½ÁÆ¡¢Íâ¿Æ¡¢ÑÀ¿Æ»òÊÞÒ½ÓÃ·ÖÖ¸ÊÖÌ×¡¢Á¬Ö¸ÊÖÌ×¼°Â¶Ö¸ÊÖÌ×	136	Ì©¹ú	10	Ò»°ãÃ³Ò×	34997	Ç§¿Ë	3760000	Ë«	1,354,666
202203	40151200	Áò»¯Ïð½ºÖÆÒ½ÁÆ¡¢Íâ¿Æ¡¢ÑÀ¿Æ»òÊÞÒ½ÓÃ·ÖÖ¸ÊÖÌ×¡¢Á¬Ö¸ÊÖÌ×¼°Â¶Ö¸ÊÖÌ×	142	ÖÐ¹ú	10	Ò»°ãÃ³Ò×	14900	Ç§¿Ë	3465000	Ë«	1,633,538
202203	40151200	Áò»¯Ïð½ºÖÆÒ½ÁÆ¡¢Íâ¿Æ¡¢ÑÀ¿Æ»òÊÞÒ½ÓÃ·ÖÖ¸ÊÖÌ×¡¢Á¬Ö¸ÊÖÌ×¼°Â¶Ö¸ÊÖÌ×	307	Òâ´óÀû	10	Ò»°ãÃ³Ò×	18	Ç§¿Ë	200	Ë«	23,819
202203	40151900	Áò»¯Ïð½ºÖÆÆäËû·ÖÖ¸¡¢Á¬Ö¸¼°Â¶Ö¸ÊÖÌ×	106	Ãåµé	10	Ò»°ãÃ³Ò×	0	Ç§¿Ë	1	Ë«	235
202203	40151900	Áò»¯Ïð½ºÖÆÆäËû·ÖÖ¸¡¢Á¬Ö¸¼°Â¶Ö¸ÊÖÌ×	112	Ó¡¶ÈÄáÎ÷ÑÇ	10	Ò»°ãÃ³Ò×	426459	Ç§¿Ë	34298000	Ë«	11,987,082
202203	40151900	Áò»¯Ïð½ºÖÆÆäËû·ÖÖ¸¡¢Á¬Ö¸¼°Â¶Ö¸ÊÖÌ×	116	ÈÕ±¾	10	Ò»°ãÃ³Ò×	2313	Ç§¿Ë	33279	Ë«	876,907
202203	40151900	Áò»¯Ïð½ºÖÆÆäËû·ÖÖ¸¡¢Á¬Ö¸¼°Â¶Ö¸ÊÖÌ×	122	ÂíÀ´Î÷ÑÇ	10	Ò»°ãÃ³Ò×	3784264	Ç§¿Ë	318492021	Ë«	129,714,434
202203	40151900	Áò»¯Ïð½ºÖÆÆäËû·ÖÖ¸¡¢Á¬Ö¸¼°Â¶Ö¸ÊÖÌ×	127	°Í»ùË¹Ì¹	10	Ò»°ãÃ³Ò×	3	Ç§¿Ë	5	Ë«	2,325
202203	40151900	Áò»¯Ïð½ºÖÆÆäËû·ÖÖ¸¡¢Á¬Ö¸¼°Â¶Ö¸ÊÖÌ×	133	º«¹ú	10	Ò»°ãÃ³Ò×	2428	Ç§¿Ë	41681	Ë«	86,256
202203	40151900	Áò»¯Ïð½ºÖÆÆäËû·ÖÖ¸¡¢Á¬Ö¸¼°Â¶Ö¸ÊÖÌ×	134	Ë¹ÀïÀ¼¿¨	10	Ò»°ãÃ³Ò×	5017	Ç§¿Ë	295652	Ë«	273,621
202203	40151900	Áò»¯Ïð½ºÖÆÆäËû·ÖÖ¸¡¢Á¬Ö¸¼°Â¶Ö¸ÊÖÌ×	136	Ì©¹ú	10	Ò»°ãÃ³Ò×	2209949	Ç§¿Ë	185932794	Ë«	63,197,578
202203	40151900	Áò»¯Ïð½ºÖÆÆäËû·ÖÖ¸¡¢Á¬Ö¸¼°Â¶Ö¸ÊÖÌ×	137	ÍÁ¶úÆä	10	Ò»°ãÃ³Ò×	0	Ç§¿Ë	1	Ë«	117
202203	40151900	Áò»¯Ïð½ºÖÆÆäËû·ÖÖ¸¡¢Á¬Ö¸¼°Â¶Ö¸ÊÖÌ×	141	Ô½ÄÏ	10	Ò»°ãÃ³Ò×	71603	Ç§¿Ë	5752768	Ë«	2,348,532
202203	40151900	Áò»¯Ïð½ºÖÆÆäËû·ÖÖ¸¡¢Á¬Ö¸¼°Â¶Ö¸ÊÖÌ×	142	ÖÐ¹ú	10	Ò»°ãÃ³Ò×	33	Ç§¿Ë	250	Ë«	10,489
202203	40151900	Áò»¯Ïð½ºÖÆÆäËû·ÖÖ¸¡¢Á¬Ö¸¼°Â¶Ö¸ÊÖÌ×	143	ÖÐ¹úÌ¨Íå	10	Ò»°ãÃ³Ò×	14491	Ç§¿Ë	224206	Ë«	496,061
202203	40151900	Áò»¯Ïð½ºÖÆÆäËû·ÖÖ¸¡¢Á¬Ö¸¼°Â¶Ö¸ÊÖÌ×	303	Ó¢¹ú	10	Ò»°ãÃ³Ò×	12	Ç§¿Ë	200	Ë«	6,861
202203	40151900	Áò»¯Ïð½ºÖÆÆäËû·ÖÖ¸¡¢Á¬Ö¸¼°Â¶Ö¸ÊÖÌ×	304	µÂ¹ú	10	Ò»°ãÃ³Ò×	210	Ç§¿Ë	1769	Ë«	300,435
202203	40151900	Áò»¯Ïð½ºÖÆÆäËû·ÖÖ¸¡¢Á¬Ö¸¼°Â¶Ö¸ÊÖÌ×	305	·¨¹ú	10	Ò»°ãÃ³Ò×	495	Ç§¿Ë	1071	Ë«	1,055,278
202203	40151900	Áò»¯Ïð½ºÖÆÆäËû·ÖÖ¸¡¢Á¬Ö¸¼°Â¶Ö¸ÊÖÌ×	307	Òâ´óÀû	10	Ò»°ãÃ³Ò×	18	Ç§¿Ë	22	Ë«	14,733
202203	40151900	Áò»¯Ïð½ºÖÆÆäËû·ÖÖ¸¡¢Á¬Ö¸¼°Â¶Ö¸ÊÖÌ×	331	ÈðÊ¿	10	Ò»°ãÃ³Ò×	0	Ç§¿Ë	90	Ë«	675
202203	40151900	Áò»¯Ïð½ºÖÆÆäËû·ÖÖ¸¡¢Á¬Ö¸¼°Â¶Ö¸ÊÖÌ×	423	Î£µØÂíÀ­	10	Ò»°ãÃ³Ò×	927	Ç§¿Ë	8251	Ë«	173,245
202203	40151900	Áò»¯Ïð½ºÖÆÆäËû·ÖÖ¸¡¢Á¬Ö¸¼°Â¶Ö¸ÊÖÌ×	502	ÃÀ¹ú	10	Ò»°ãÃ³Ò×	1374	Ç§¿Ë	2867	Ë«	1,761,946
202204	39262011	¾ÛÂÈÒÒÏ©ÖÆÊÖÌ×£¨·ÖÖ¸ÊÖÌ×¡¢Á¬Ö¸ÊÖÌ×µÈ£©	112	Ó¡¶ÈÄáÎ÷ÑÇ	10	Ò»°ãÃ³Ò×	0	Ç§¿Ë	2	Ë«	387
202204	39262011	¾ÛÂÈÒÒÏ©ÖÆÊÖÌ×£¨·ÖÖ¸ÊÖÌ×¡¢Á¬Ö¸ÊÖÌ×µÈ£©	116	ÈÕ±¾	10	Ò»°ãÃ³Ò×	6570	Ç§¿Ë	55450	Ë«	224,865
202204	39262011	¾ÛÂÈÒÒÏ©ÖÆÊÖÌ×£¨·ÖÖ¸ÊÖÌ×¡¢Á¬Ö¸ÊÖÌ×µÈ£©	122	ÂíÀ´Î÷ÑÇ	10	Ò»°ãÃ³Ò×	2510	Ç§¿Ë	45600	Ë«	151,148
202204	39262011	¾ÛÂÈÒÒÏ©ÖÆÊÖÌ×£¨·ÖÖ¸ÊÖÌ×¡¢Á¬Ö¸ÊÖÌ×µÈ£©	133	º«¹ú	10	Ò»°ãÃ³Ò×	8672	Ç§¿Ë	509250	Ë«	120,243
202204	39262011	¾ÛÂÈÒÒÏ©ÖÆÊÖÌ×£¨·ÖÖ¸ÊÖÌ×¡¢Á¬Ö¸ÊÖÌ×µÈ£©	141	Ô½ÄÏ	10	Ò»°ãÃ³Ò×	8047	Ç§¿Ë	410001	Ë«	205,197
202204	39262011	¾ÛÂÈÒÒÏ©ÖÆÊÖÌ×£¨·ÖÖ¸ÊÖÌ×¡¢Á¬Ö¸ÊÖÌ×µÈ£©	142	ÖÐ¹ú	10	Ò»°ãÃ³Ò×	109	Ç§¿Ë	310	Ë«	14,750
202204	39262011	¾ÛÂÈÒÒÏ©ÖÆÊÖÌ×£¨·ÖÖ¸ÊÖÌ×¡¢Á¬Ö¸ÊÖÌ×µÈ£©	143	ÖÐ¹úÌ¨Íå	10	Ò»°ãÃ³Ò×	5647	Ç§¿Ë	174026	Ë«	774,102
202204	39262011	¾ÛÂÈÒÒÏ©ÖÆÊÖÌ×£¨·ÖÖ¸ÊÖÌ×¡¢Á¬Ö¸ÊÖÌ×µÈ£©	303	Ó¢¹ú	10	Ò»°ãÃ³Ò×	2	Ç§¿Ë	10	Ë«	157
202204	39262011	¾ÛÂÈÒÒÏ©ÖÆÊÖÌ×£¨·ÖÖ¸ÊÖÌ×¡¢Á¬Ö¸ÊÖÌ×µÈ£©	304	µÂ¹ú	10	Ò»°ãÃ³Ò×	440	Ç§¿Ë	705	Ë«	644,950
202204	39262011	¾ÛÂÈÒÒÏ©ÖÆÊÖÌ×£¨·ÖÖ¸ÊÖÌ×¡¢Á¬Ö¸ÊÖÌ×µÈ£©	429	Ä«Î÷¸ç	10	Ò»°ãÃ³Ò×	1	Ç§¿Ë	1	Ë«	977
202204	39262011	¾ÛÂÈÒÒÏ©ÖÆÊÖÌ×£¨·ÖÖ¸ÊÖÌ×¡¢Á¬Ö¸ÊÖÌ×µÈ£©	502	ÃÀ¹ú	10	Ò»°ãÃ³Ò×	3	Ç§¿Ë	9	Ë«	1,720
202204	40151200	Áò»¯Ïð½ºÖÆÒ½ÁÆ¡¢Íâ¿Æ¡¢ÑÀ¿Æ»òÊÞÒ½ÓÃ·ÖÖ¸ÊÖÌ×¡¢Á¬Ö¸ÊÖÌ×¼°Â¶Ö¸ÊÖÌ×	112	Ó¡¶ÈÄáÎ÷ÑÇ	10	Ò»°ãÃ³Ò×	201055	Ç§¿Ë	15620000	Ë«	5,299,019
202204	40151200	Áò»¯Ïð½ºÖÆÒ½ÁÆ¡¢Íâ¿Æ¡¢ÑÀ¿Æ»òÊÞÒ½ÓÃ·ÖÖ¸ÊÖÌ×¡¢Á¬Ö¸ÊÖÌ×¼°Â¶Ö¸ÊÖÌ×	122	ÂíÀ´Î÷ÑÇ	10	Ò»°ãÃ³Ò×	1271620	Ç§¿Ë	100823100	Ë«	49,946,930
202204	40151200	Áò»¯Ïð½ºÖÆÒ½ÁÆ¡¢Íâ¿Æ¡¢ÑÀ¿Æ»òÊÞÒ½ÓÃ·ÖÖ¸ÊÖÌ×¡¢Á¬Ö¸ÊÖÌ×¼°Â¶Ö¸ÊÖÌ×	136	Ì©¹ú	10	Ò»°ãÃ³Ò×	17972	Ç§¿Ë	1880000	Ë«	644,738
202204	40151200	Áò»¯Ïð½ºÖÆÒ½ÁÆ¡¢Íâ¿Æ¡¢ÑÀ¿Æ»òÊÞÒ½ÓÃ·ÖÖ¸ÊÖÌ×¡¢Á¬Ö¸ÊÖÌ×¼°Â¶Ö¸ÊÖÌ×	142	ÖÐ¹ú	10	Ò»°ãÃ³Ò×	14900	Ç§¿Ë	3465000	Ë«	1,642,212
202204	40151900	Áò»¯Ïð½ºÖÆÆäËû·ÖÖ¸¡¢Á¬Ö¸¼°Â¶Ö¸ÊÖÌ×	106	Ãåµé	10	Ò»°ãÃ³Ò×	352	Ç§¿Ë	1330	Ë«	227,966
202204	40151900	Áò»¯Ïð½ºÖÆÆäËû·ÖÖ¸¡¢Á¬Ö¸¼°Â¶Ö¸ÊÖÌ×	107	¼íÆÒÕ¯	10	Ò»°ãÃ³Ò×	20	Ç§¿Ë	200	Ë«	25,582
202204	40151900	Áò»¯Ïð½ºÖÆÆäËû·ÖÖ¸¡¢Á¬Ö¸¼°Â¶Ö¸ÊÖÌ×	112	Ó¡¶ÈÄáÎ÷ÑÇ	10	Ò»°ãÃ³Ò×	754833	Ç§¿Ë	60221500	Ë«	21,394,387
202204	40151900	Áò»¯Ïð½ºÖÆÆäËû·ÖÖ¸¡¢Á¬Ö¸¼°Â¶Ö¸ÊÖÌ×	116	ÈÕ±¾	10	Ò»°ãÃ³Ò×	2802	Ç§¿Ë	51375	Ë«	1,255,914
202204	40151900	Áò»¯Ïð½ºÖÆÆäËû·ÖÖ¸¡¢Á¬Ö¸¼°Â¶Ö¸ÊÖÌ×	122	ÂíÀ´Î÷ÑÇ	10	Ò»°ãÃ³Ò×	3621961	Ç§¿Ë	288886063	Ë«	104,271,667
202204	40151900	Áò»¯Ïð½ºÖÆÆäËû·ÖÖ¸¡¢Á¬Ö¸¼°Â¶Ö¸ÊÖÌ×	127	°Í»ùË¹Ì¹	10	Ò»°ãÃ³Ò×	110	Ç§¿Ë	1157	Ë«	29,506
202204	40151900	Áò»¯Ïð½ºÖÆÆäËû·ÖÖ¸¡¢Á¬Ö¸¼°Â¶Ö¸ÊÖÌ×	133	º«¹ú	10	Ò»°ãÃ³Ò×	1385	Ç§¿Ë	17514	Ë«	44,720
202204	40151900	Áò»¯Ïð½ºÖÆÆäËû·ÖÖ¸¡¢Á¬Ö¸¼°Â¶Ö¸ÊÖÌ×	134	Ë¹ÀïÀ¼¿¨	10	Ò»°ãÃ³Ò×	19670	Ç§¿Ë	609570	Ë«	1,090,517
202204	40151900	Áò»¯Ïð½ºÖÆÆäËû·ÖÖ¸¡¢Á¬Ö¸¼°Â¶Ö¸ÊÖÌ×	136	Ì©¹ú	10	Ò»°ãÃ³Ò×	1833049	Ç§¿Ë	151753994	Ë«	53,015,773
202204	40151900	Áò»¯Ïð½ºÖÆÆäËû·ÖÖ¸¡¢Á¬Ö¸¼°Â¶Ö¸ÊÖÌ×	141	Ô½ÄÏ	10	Ò»°ãÃ³Ò×	14679	Ç§¿Ë	417021	Ë«	588,025
202204	40151900	Áò»¯Ïð½ºÖÆÆäËû·ÖÖ¸¡¢Á¬Ö¸¼°Â¶Ö¸ÊÖÌ×	142	ÖÐ¹ú	10	Ò»°ãÃ³Ò×	775	Ç§¿Ë	86330	Ë«	58,044
202204	40151900	Áò»¯Ïð½ºÖÆÆäËû·ÖÖ¸¡¢Á¬Ö¸¼°Â¶Ö¸ÊÖÌ×	143	ÖÐ¹úÌ¨Íå	10	Ò»°ãÃ³Ò×	7559	Ç§¿Ë	171084	Ë«	451,832
202204	40151900	Áò»¯Ïð½ºÖÆÆäËû·ÖÖ¸¡¢Á¬Ö¸¼°Â¶Ö¸ÊÖÌ×	249	Í»ÄáË¹	10	Ò»°ãÃ³Ò×	145	Ç§¿Ë	429	Ë«	21,682
202204	40151900	Áò»¯Ïð½ºÖÆÆäËû·ÖÖ¸¡¢Á¬Ö¸¼°Â¶Ö¸ÊÖÌ×	303	Ó¢¹ú	10	Ò»°ãÃ³Ò×	7	Ç§¿Ë	5402	Ë«	15,699
202204	40151900	Áò»¯Ïð½ºÖÆÆäËû·ÖÖ¸¡¢Á¬Ö¸¼°Â¶Ö¸ÊÖÌ×	304	µÂ¹ú	10	Ò»°ãÃ³Ò×	120	Ç§¿Ë	733	Ë«	254,076
202204	40151900	Áò»¯Ïð½ºÖÆÆäËû·ÖÖ¸¡¢Á¬Ö¸¼°Â¶Ö¸ÊÖÌ×	305	·¨¹ú	10	Ò»°ãÃ³Ò×	187	Ç§¿Ë	1509	Ë«	352,150
202204	40151900	Áò»¯Ïð½ºÖÆÆäËû·ÖÖ¸¡¢Á¬Ö¸¼°Â¶Ö¸ÊÖÌ×	331	ÈðÊ¿	10	Ò»°ãÃ³Ò×	0	Ç§¿Ë	111	Ë«	1,415
202204	40151900	Áò»¯Ïð½ºÖÆÆäËû·ÖÖ¸¡¢Á¬Ö¸¼°Â¶Ö¸ÊÖÌ×	344	¶íÂÞË¹Áª°î	10	Ò»°ãÃ³Ò×	5	Ç§¿Ë	25	Ë«	100
202204	40151900	Áò»¯Ïð½ºÖÆÆäËû·ÖÖ¸¡¢Á¬Ö¸¼°Â¶Ö¸ÊÖÌ×	352	½Ý¿Ë	10	Ò»°ãÃ³Ò×	45	Ç§¿Ë	360	Ë«	2,876
202204	40151900	Áò»¯Ïð½ºÖÆÆäËû·ÖÖ¸¡¢Á¬Ö¸¼°Â¶Ö¸ÊÖÌ×	423	Î£µØÂíÀ­	10	Ò»°ãÃ³Ò×	4182	Ç§¿Ë	193140	Ë«	306,790
202204	40151900	Áò»¯Ïð½ºÖÆÆäËû·ÖÖ¸¡¢Á¬Ö¸¼°Â¶Ö¸ÊÖÌ×	429	Ä«Î÷¸ç	10	Ò»°ãÃ³Ò×	13	Ç§¿Ë	144	Ë«	2,063
202204	40151900	Áò»¯Ïð½ºÖÆÆäËû·ÖÖ¸¡¢Á¬Ö¸¼°Â¶Ö¸ÊÖÌ×	502	ÃÀ¹ú	10	Ò»°ãÃ³Ò×	2210	Ç§¿Ë	8706	Ë«	2,582,209
202205	39262011	¾ÛÂÈÒÒÏ©ÖÆÊÖÌ×£¨·ÖÖ¸ÊÖÌ×¡¢Á¬Ö¸ÊÖÌ×µÈ£©	112	Ó¡¶ÈÄáÎ÷ÑÇ	10	Ò»°ãÃ³Ò×	0	Ç§¿Ë	1	Ë«	209
202205	39262011	¾ÛÂÈÒÒÏ©ÖÆÊÖÌ×£¨·ÖÖ¸ÊÖÌ×¡¢Á¬Ö¸ÊÖÌ×µÈ£©	116	ÈÕ±¾	10	Ò»°ãÃ³Ò×	3009	Ç§¿Ë	52817	Ë«	236,026
202205	39262011	¾ÛÂÈÒÒÏ©ÖÆÊÖÌ×£¨·ÖÖ¸ÊÖÌ×¡¢Á¬Ö¸ÊÖÌ×µÈ£©	122	ÂíÀ´Î÷ÑÇ	10	Ò»°ãÃ³Ò×	122	Ç§¿Ë	2400	Ë«	10,632
202205	39262011	¾ÛÂÈÒÒÏ©ÖÆÊÖÌ×£¨·ÖÖ¸ÊÖÌ×¡¢Á¬Ö¸ÊÖÌ×µÈ£©	133	º«¹ú	10	Ò»°ãÃ³Ò×	372	Ç§¿Ë	107250	Ë«	13,113
202205	39262011	¾ÛÂÈÒÒÏ©ÖÆÊÖÌ×£¨·ÖÖ¸ÊÖÌ×¡¢Á¬Ö¸ÊÖÌ×µÈ£©	141	Ô½ÄÏ	10	Ò»°ãÃ³Ò×	6712	Ç§¿Ë	700003	Ë«	182,720
202205	39262011	¾ÛÂÈÒÒÏ©ÖÆÊÖÌ×£¨·ÖÖ¸ÊÖÌ×¡¢Á¬Ö¸ÊÖÌ×µÈ£©	142	ÖÐ¹ú	10	Ò»°ãÃ³Ò×	9	Ç§¿Ë	7	Ë«	1,678
202205	39262011	¾ÛÂÈÒÒÏ©ÖÆÊÖÌ×£¨·ÖÖ¸ÊÖÌ×¡¢Á¬Ö¸ÊÖÌ×µÈ£©	143	ÖÐ¹úÌ¨Íå	10	Ò»°ãÃ³Ò×	542	Ç§¿Ë	51000	Ë«	129,815
202205	39262011	¾ÛÂÈÒÒÏ©ÖÆÊÖÌ×£¨·ÖÖ¸ÊÖÌ×¡¢Á¬Ö¸ÊÖÌ×µÈ£©	303	Ó¢¹ú	10	Ò»°ãÃ³Ò×	1	Ç§¿Ë	10	Ë«	302
202205	39262011	¾ÛÂÈÒÒÏ©ÖÆÊÖÌ×£¨·ÖÖ¸ÊÖÌ×¡¢Á¬Ö¸ÊÖÌ×µÈ£©	304	µÂ¹ú	10	Ò»°ãÃ³Ò×	44	Ç§¿Ë	64	Ë«	68,430
202205	39262011	¾ÛÂÈÒÒÏ©ÖÆÊÖÌ×£¨·ÖÖ¸ÊÖÌ×¡¢Á¬Ö¸ÊÖÌ×µÈ£©	429	Ä«Î÷¸ç	10	Ò»°ãÃ³Ò×	1	Ç§¿Ë	1	Ë«	1,065
202205	39262011	¾ÛÂÈÒÒÏ©ÖÆÊÖÌ×£¨·ÖÖ¸ÊÖÌ×¡¢Á¬Ö¸ÊÖÌ×µÈ£©	502	ÃÀ¹ú	10	Ò»°ãÃ³Ò×	24	Ç§¿Ë	30	Ë«	62,540
202205	40151200	Áò»¯Ïð½ºÖÆÒ½ÁÆ¡¢Íâ¿Æ¡¢ÑÀ¿Æ»òÊÞÒ½ÓÃ·ÖÖ¸ÊÖÌ×¡¢Á¬Ö¸ÊÖÌ×¼°Â¶Ö¸ÊÖÌ×	112	Ó¡¶ÈÄáÎ÷ÑÇ	10	Ò»°ãÃ³Ò×	146145	Ç§¿Ë	11360000	Ë«	3,865,317
202205	40151200	Áò»¯Ïð½ºÖÆÒ½ÁÆ¡¢Íâ¿Æ¡¢ÑÀ¿Æ»òÊÞÒ½ÓÃ·ÖÖ¸ÊÖÌ×¡¢Á¬Ö¸ÊÖÌ×¼°Â¶Ö¸ÊÖÌ×	122	ÂíÀ´Î÷ÑÇ	10	Ò»°ãÃ³Ò×	1967280	Ç§¿Ë	167615300	Ë«	75,875,991
202205	40151200	Áò»¯Ïð½ºÖÆÒ½ÁÆ¡¢Íâ¿Æ¡¢ÑÀ¿Æ»òÊÞÒ½ÓÃ·ÖÖ¸ÊÖÌ×¡¢Á¬Ö¸ÊÖÌ×¼°Â¶Ö¸ÊÖÌ×	136	Ì©¹ú	10	Ò»°ãÃ³Ò×	53568	Ç§¿Ë	5640000	Ë«	1,939,977
202205	40151900	Áò»¯Ïð½ºÖÆÆäËû·ÖÖ¸¡¢Á¬Ö¸¼°Â¶Ö¸ÊÖÌ×	112	Ó¡¶ÈÄáÎ÷ÑÇ	10	Ò»°ãÃ³Ò×	852005	Ç§¿Ë	67777500	Ë«	25,092,437
202205	40151900	Áò»¯Ïð½ºÖÆÆäËû·ÖÖ¸¡¢Á¬Ö¸¼°Â¶Ö¸ÊÖÌ×	116	ÈÕ±¾	10	Ò»°ãÃ³Ò×	2008	Ç§¿Ë	28325	Ë«	794,139
202205	40151900	Áò»¯Ïð½ºÖÆÆäËû·ÖÖ¸¡¢Á¬Ö¸¼°Â¶Ö¸ÊÖÌ×	122	ÂíÀ´Î÷ÑÇ	10	Ò»°ãÃ³Ò×	3981487	Ç§¿Ë	324066780	Ë«	112,013,834
202205	40151900	Áò»¯Ïð½ºÖÆÆäËû·ÖÖ¸¡¢Á¬Ö¸¼°Â¶Ö¸ÊÖÌ×	133	º«¹ú	10	Ò»°ãÃ³Ò×	4130	Ç§¿Ë	48061	Ë«	115,179
202205	40151900	Áò»¯Ïð½ºÖÆÆäËû·ÖÖ¸¡¢Á¬Ö¸¼°Â¶Ö¸ÊÖÌ×	134	Ë¹ÀïÀ¼¿¨	10	Ò»°ãÃ³Ò×	32814	Ç§¿Ë	1174304	Ë«	2,005,932
202205	40151900	Áò»¯Ïð½ºÖÆÆäËû·ÖÖ¸¡¢Á¬Ö¸¼°Â¶Ö¸ÊÖÌ×	136	Ì©¹ú	10	Ò»°ãÃ³Ò×	1988993	Ç§¿Ë	168448194	Ë«	59,002,042
202205	40151900	Áò»¯Ïð½ºÖÆÆäËû·ÖÖ¸¡¢Á¬Ö¸¼°Â¶Ö¸ÊÖÌ×	141	Ô½ÄÏ	10	Ò»°ãÃ³Ò×	111188	Ç§¿Ë	9077302	Ë«	3,572,899
202205	40151900	Áò»¯Ïð½ºÖÆÆäËû·ÖÖ¸¡¢Á¬Ö¸¼°Â¶Ö¸ÊÖÌ×	142	ÖÐ¹ú	10	Ò»°ãÃ³Ò×	279	Ç§¿Ë	643	Ë«	21,412
202205	40151900	Áò»¯Ïð½ºÖÆÆäËû·ÖÖ¸¡¢Á¬Ö¸¼°Â¶Ö¸ÊÖÌ×	143	ÖÐ¹úÌ¨Íå	10	Ò»°ãÃ³Ò×	17257	Ç§¿Ë	342143	Ë«	1,133,334
202205	40151900	Áò»¯Ïð½ºÖÆÆäËû·ÖÖ¸¡¢Á¬Ö¸¼°Â¶Ö¸ÊÖÌ×	303	Ó¢¹ú	10	Ò»°ãÃ³Ò×	2	Ç§¿Ë	100	Ë«	512
202205	40151900	Áò»¯Ïð½ºÖÆÆäËû·ÖÖ¸¡¢Á¬Ö¸¼°Â¶Ö¸ÊÖÌ×	304	µÂ¹ú	10	Ò»°ãÃ³Ò×	86	Ç§¿Ë	617	Ë«	58,167
202205	40151900	Áò»¯Ïð½ºÖÆÆäËû·ÖÖ¸¡¢Á¬Ö¸¼°Â¶Ö¸ÊÖÌ×	305	·¨¹ú	10	Ò»°ãÃ³Ò×	396	Ç§¿Ë	1342	Ë«	816,711
202205	40151900	Áò»¯Ïð½ºÖÆÆäËû·ÖÖ¸¡¢Á¬Ö¸¼°Â¶Ö¸ÊÖÌ×	307	Òâ´óÀû	10	Ò»°ãÃ³Ò×	50	Ç§¿Ë	73	Ë«	44,820
202205	40151900	Áò»¯Ïð½ºÖÆÆäËû·ÖÖ¸¡¢Á¬Ö¸¼°Â¶Ö¸ÊÖÌ×	310	Ï£À°	10	Ò»°ãÃ³Ò×	1	Ç§¿Ë	10	Ë«	154
202205	40151900	Áò»¯Ïð½ºÖÆÆäËû·ÖÖ¸¡¢Á¬Ö¸¼°Â¶Ö¸ÊÖÌ×	330	Èðµä	10	Ò»°ãÃ³Ò×	42	Ç§¿Ë	200	Ë«	226
202205	40151900	Áò»¯Ïð½ºÖÆÆäËû·ÖÖ¸¡¢Á¬Ö¸¼°Â¶Ö¸ÊÖÌ×	331	ÈðÊ¿	10	Ò»°ãÃ³Ò×	0	Ç§¿Ë	120	Ë«	908
202205	40151900	Áò»¯Ïð½ºÖÆÆäËû·ÖÖ¸¡¢Á¬Ö¸¼°Â¶Ö¸ÊÖÌ×	347	ÎÚ¿ËÀ¼	10	Ò»°ãÃ³Ò×	45	Ç§¿Ë	209	Ë«	39,768
202205	40151900	Áò»¯Ïð½ºÖÆÆäËû·ÖÖ¸¡¢Á¬Ö¸¼°Â¶Ö¸ÊÖÌ×	412	ÖÇÀû	10	Ò»°ãÃ³Ò×	1	Ç§¿Ë	4	Ë«	191
202205	40151900	Áò»¯Ïð½ºÖÆÆäËû·ÖÖ¸¡¢Á¬Ö¸¼°Â¶Ö¸ÊÖÌ×	423	Î£µØÂíÀ­	10	Ò»°ãÃ³Ò×	96	Ç§¿Ë	605	Ë«	32,147
202205	40151900	Áò»¯Ïð½ºÖÆÆäËû·ÖÖ¸¡¢Á¬Ö¸¼°Â¶Ö¸ÊÖÌ×	429	Ä«Î÷¸ç	10	Ò»°ãÃ³Ò×	5	Ç§¿Ë	61	Ë«	900
202205	40151900	Áò»¯Ïð½ºÖÆÆäËû·ÖÖ¸¡¢Á¬Ö¸¼°Â¶Ö¸ÊÖÌ×	502	ÃÀ¹ú	10	Ò»°ãÃ³Ò×	1930	Ç§¿Ë	6321	Ë«	2,381,431
202205	40151900	Áò»¯Ïð½ºÖÆÆäËû·ÖÖ¸¡¢Á¬Ö¸¼°Â¶Ö¸ÊÖÌ×	601	°Ä´óÀûÑÇ	10	Ò»°ãÃ³Ò×	6	Ç§¿Ë	6	Ë«	5,269
