# Supplementary material for: Research on optimization of emergency supplies customs clearance strategy from the perspective of public health security based on Chinese trade data
Source: Front Public Health. 2025 Jan 24;13:1520705. doi: 10.3389/fpubh.2025.1520705 (PMC11802811; doi:10.3389/fpubh.2025.1520705)
Supplement: Supplementary file 1 [file Data_Sheet_1.ZIP › Paper Code-Part1/1-Import/2022/2022∩╝ê1-5∩╝ë-Θó¥μ╕⌐μ₧¬-Φ┐¢σÅú.csv]

202201	90251990	Î´ÁÐÃûÎÂ¶È¼Æ¼°¸ßÎÂ¼Æ£¬Î´ÓëÆäËûÒÇÆ÷×éºÏ	102	°ÍÁÖ	10	Ò»°ãÃ³Ò×	1	¸ö	0	Ç§¿Ë	118
202201	90251990	Î´ÁÐÃûÎÂ¶È¼Æ¼°¸ßÎÂ¼Æ£¬Î´ÓëÆäËûÒÇÆ÷×éºÏ	110	ÖÐ¹úÏã¸Û	10	Ò»°ãÃ³Ò×	7176	¸ö	545	Ç§¿Ë	247,758
202201	90251990	Î´ÁÐÃûÎÂ¶È¼Æ¼°¸ßÎÂ¼Æ£¬Î´ÓëÆäËûÒÇÆ÷×éºÏ	111	Ó¡¶È	10	Ò»°ãÃ³Ò×	1	¸ö	0	Ç§¿Ë	50
202201	90251990	Î´ÁÐÃûÎÂ¶È¼Æ¼°¸ßÎÂ¼Æ£¬Î´ÓëÆäËûÒÇÆ÷×éºÏ	112	Ó¡¶ÈÄáÎ÷ÑÇ	10	Ò»°ãÃ³Ò×	285355	¸ö	5769	Ç§¿Ë	1,180,661
202201	90251990	Î´ÁÐÃûÎÂ¶È¼Æ¼°¸ßÎÂ¼Æ£¬Î´ÓëÆäËûÒÇÆ÷×éºÏ	115	ÒÔÉ«ÁÐ	10	Ò»°ãÃ³Ò×	250	¸ö	13	Ç§¿Ë	26,155
202201	90251990	Î´ÁÐÃûÎÂ¶È¼Æ¼°¸ßÎÂ¼Æ£¬Î´ÓëÆäËûÒÇÆ÷×éºÏ	116	ÈÕ±¾	10	Ò»°ãÃ³Ò×	138167	¸ö	3599	Ç§¿Ë	7,014,021
202201	90251990	Î´ÁÐÃûÎÂ¶È¼Æ¼°¸ßÎÂ¼Æ£¬Î´ÓëÆäËûÒÇÆ÷×éºÏ	122	ÂíÀ´Î÷ÑÇ	10	Ò»°ãÃ³Ò×	22205	¸ö	45	Ç§¿Ë	1,665,498
202201	90251990	Î´ÁÐÃûÎÂ¶È¼Æ¼°¸ßÎÂ¼Æ£¬Î´ÓëÆäËûÒÇÆ÷×éºÏ	129	·ÆÂÉ±ö	10	Ò»°ãÃ³Ò×	25537	¸ö	49	Ç§¿Ë	475,081
202201	90251990	Î´ÁÐÃûÎÂ¶È¼Æ¼°¸ßÎÂ¼Æ£¬Î´ÓëÆäËûÒÇÆ÷×éºÏ	132	ÐÂ¼ÓÆÂ	10	Ò»°ãÃ³Ò×	151	¸ö	9	Ç§¿Ë	26,652
202201	90251990	Î´ÁÐÃûÎÂ¶È¼Æ¼°¸ßÎÂ¼Æ£¬Î´ÓëÆäËûÒÇÆ÷×éºÏ	133	º«¹ú	10	Ò»°ãÃ³Ò×	511252	¸ö	136	Ç§¿Ë	254,112
202201	90251990	Î´ÁÐÃûÎÂ¶È¼Æ¼°¸ßÎÂ¼Æ£¬Î´ÓëÆäËûÒÇÆ÷×éºÏ	136	Ì©¹ú	10	Ò»°ãÃ³Ò×	275674	¸ö	12780	Ç§¿Ë	13,085,024
202201	90251990	Î´ÁÐÃûÎÂ¶È¼Æ¼°¸ßÎÂ¼Æ£¬Î´ÓëÆäËûÒÇÆ÷×éºÏ	141	Ô½ÄÏ	10	Ò»°ãÃ³Ò×	662600	¸ö	2567	Ç§¿Ë	1,869,297
202201	90251990	Î´ÁÐÃûÎÂ¶È¼Æ¼°¸ßÎÂ¼Æ£¬Î´ÓëÆäËûÒÇÆ÷×éºÏ	142	ÖÐ¹ú	10	Ò»°ãÃ³Ò×	49494	¸ö	465	Ç§¿Ë	677,772
202201	90251990	Î´ÁÐÃûÎÂ¶È¼Æ¼°¸ßÎÂ¼Æ£¬Î´ÓëÆäËûÒÇÆ÷×éºÏ	143	ÖÐ¹úÌ¨Íå	10	Ò»°ãÃ³Ò×	123793	¸ö	596	Ç§¿Ë	1,042,526
202201	90251990	Î´ÁÐÃûÎÂ¶È¼Æ¼°¸ßÎÂ¼Æ£¬Î´ÓëÆäËûÒÇÆ÷×éºÏ	302	µ¤Âó	10	Ò»°ãÃ³Ò×	180	¸ö	0	Ç§¿Ë	26,339
202201	90251990	Î´ÁÐÃûÎÂ¶È¼Æ¼°¸ßÎÂ¼Æ£¬Î´ÓëÆäËûÒÇÆ÷×éºÏ	303	Ó¢¹ú	10	Ò»°ãÃ³Ò×	70785	¸ö	265	Ç§¿Ë	1,928,305
202201	90251990	Î´ÁÐÃûÎÂ¶È¼Æ¼°¸ßÎÂ¼Æ£¬Î´ÓëÆäËûÒÇÆ÷×éºÏ	304	µÂ¹ú	10	Ò»°ãÃ³Ò×	63002	¸ö	1104	Ç§¿Ë	4,680,260
202201	90251990	Î´ÁÐÃûÎÂ¶È¼Æ¼°¸ßÎÂ¼Æ£¬Î´ÓëÆäËûÒÇÆ÷×éºÏ	305	·¨¹ú	10	Ò»°ãÃ³Ò×	2170	¸ö	131	Ç§¿Ë	971,451
202201	90251990	Î´ÁÐÃûÎÂ¶È¼Æ¼°¸ßÎÂ¼Æ£¬Î´ÓëÆäËûÒÇÆ÷×éºÏ	307	Òâ´óÀû	10	Ò»°ãÃ³Ò×	18359	¸ö	137	Ç§¿Ë	188,747
202201	90251990	Î´ÁÐÃûÎÂ¶È¼Æ¼°¸ßÎÂ¼Æ£¬Î´ÓëÆäËûÒÇÆ÷×éºÏ	308	Â¬É­±¤	10	Ò»°ãÃ³Ò×	46	¸ö	0	Ç§¿Ë	4,826
202201	90251990	Î´ÁÐÃûÎÂ¶È¼Æ¼°¸ßÎÂ¼Æ£¬Î´ÓëÆäËûÒÇÆ÷×éºÏ	309	ºÉÀ¼	10	Ò»°ãÃ³Ò×	36	¸ö	2	Ç§¿Ë	5,647
202201	90251990	Î´ÁÐÃûÎÂ¶È¼Æ¼°¸ßÎÂ¼Æ£¬Î´ÓëÆäËûÒÇÆ÷×éºÏ	312	Î÷°àÑÀ	10	Ò»°ãÃ³Ò×	27	¸ö	12	Ç§¿Ë	29,631
202201	90251990	Î´ÁÐÃûÎÂ¶È¼Æ¼°¸ßÎÂ¼Æ£¬Î´ÓëÆäËûÒÇÆ÷×éºÏ	315	°ÂµØÀû	10	Ò»°ãÃ³Ò×	2	¸ö	7	Ç§¿Ë	15,125
202201	90251990	Î´ÁÐÃûÎÂ¶È¼Æ¼°¸ßÎÂ¼Æ£¬Î´ÓëÆäËûÒÇÆ÷×éºÏ	316	±£¼ÓÀûÑÇ	10	Ò»°ãÃ³Ò×	125908	¸ö	8291	Ç§¿Ë	9,051,799
202201	90251990	Î´ÁÐÃûÎÂ¶È¼Æ¼°¸ßÎÂ¼Æ£¬Î´ÓëÆäËûÒÇÆ÷×éºÏ	318	·ÒÀ¼	10	Ò»°ãÃ³Ò×	3	¸ö	11	Ç§¿Ë	14,116
202201	90251990	Î´ÁÐÃûÎÂ¶È¼Æ¼°¸ßÎÂ¼Æ£¬Î´ÓëÆäËûÒÇÆ÷×éºÏ	321	ÐÙÑÀÀû	10	Ò»°ãÃ³Ò×	11	¸ö	1	Ç§¿Ë	18,986
202201	90251990	Î´ÁÐÃûÎÂ¶È¼Æ¼°¸ßÎÂ¼Æ£¬Î´ÓëÆäËûÒÇÆ÷×éºÏ	327	²¨À¼	10	Ò»°ãÃ³Ò×	2	¸ö	1	Ç§¿Ë	3,977
202201	90251990	Î´ÁÐÃûÎÂ¶È¼Æ¼°¸ßÎÂ¼Æ£¬Î´ÓëÆäËûÒÇÆ÷×éºÏ	328	ÂÞÂíÄáÑÇ	10	Ò»°ãÃ³Ò×	114	¸ö	5	Ç§¿Ë	27,992
202201	90251990	Î´ÁÐÃûÎÂ¶È¼Æ¼°¸ßÎÂ¼Æ£¬Î´ÓëÆäËûÒÇÆ÷×éºÏ	330	Èðµä	10	Ò»°ãÃ³Ò×	31	¸ö	71	Ç§¿Ë	4,958
202201	90251990	Î´ÁÐÃûÎÂ¶È¼Æ¼°¸ßÎÂ¼Æ£¬Î´ÓëÆäËûÒÇÆ÷×éºÏ	331	ÈðÊ¿	10	Ò»°ãÃ³Ò×	16807	¸ö	202	Ç§¿Ë	635,423
202201	90251990	Î´ÁÐÃûÎÂ¶È¼Æ¼°¸ßÎÂ¼Æ£¬Î´ÓëÆäËûÒÇÆ÷×éºÏ	343	Ä¦¶û¶àÍß	10	Ò»°ãÃ³Ò×	1	¸ö	0	Ç§¿Ë	1,592
202201	90251990	Î´ÁÐÃûÎÂ¶È¼Æ¼°¸ßÎÂ¼Æ£¬Î´ÓëÆäËûÒÇÆ÷×éºÏ	344	¶íÂÞË¹Áª°î	10	Ò»°ãÃ³Ò×	5	¸ö	12	Ç§¿Ë	31,627
202201	90251990	Î´ÁÐÃûÎÂ¶È¼Æ¼°¸ßÎÂ¼Æ£¬Î´ÓëÆäËûÒÇÆ÷×éºÏ	350	Ë¹ÂåÎÄÄáÑÇ	10	Ò»°ãÃ³Ò×	1	¸ö	0	Ç§¿Ë	92
202201	90251990	Î´ÁÐÃûÎÂ¶È¼Æ¼°¸ßÎÂ¼Æ£¬Î´ÓëÆäËûÒÇÆ÷×éºÏ	352	½Ý¿Ë	10	Ò»°ãÃ³Ò×	13565	¸ö	116	Ç§¿Ë	209,149
202201	90251990	Î´ÁÐÃûÎÂ¶È¼Æ¼°¸ßÎÂ¼Æ£¬Î´ÓëÆäËûÒÇÆ÷×éºÏ	358	Èû¶ûÎ¬ÑÇ	10	Ò»°ãÃ³Ò×	4	¸ö	2	Ç§¿Ë	5,313
202201	90251990	Î´ÁÐÃûÎÂ¶È¼Æ¼°¸ßÎÂ¼Æ£¬Î´ÓëÆäËûÒÇÆ÷×éºÏ	429	Ä«Î÷¸ç	10	Ò»°ãÃ³Ò×	121486	¸ö	32965	Ç§¿Ë	23,515,077
202201	90251990	Î´ÁÐÃûÎÂ¶È¼Æ¼°¸ßÎÂ¼Æ£¬Î´ÓëÆäËûÒÇÆ÷×éºÏ	501	¼ÓÄÃ´ó	10	Ò»°ãÃ³Ò×	452	¸ö	53	Ç§¿Ë	191,329
202201	90251990	Î´ÁÐÃûÎÂ¶È¼Æ¼°¸ßÎÂ¼Æ£¬Î´ÓëÆäËûÒÇÆ÷×éºÏ	502	ÃÀ¹ú	10	Ò»°ãÃ³Ò×	3635053	¸ö	877	Ç§¿Ë	8,614,602
202201	90251990	Î´ÁÐÃûÎÂ¶È¼Æ¼°¸ßÎÂ¼Æ£¬Î´ÓëÆäËûÒÇÆ÷×éºÏ	609	ÐÂÎ÷À¼	10	Ò»°ãÃ³Ò×	601	¸ö	53	Ç§¿Ë	244,153
202202	90251990	Î´ÁÐÃûÎÂ¶È¼Æ¼°¸ßÎÂ¼Æ£¬Î´ÓëÆäËûÒÇÆ÷×éºÏ	102	°ÍÁÖ	10	Ò»°ãÃ³Ò×	2	¸ö	0	Ç§¿Ë	285
202202	90251990	Î´ÁÐÃûÎÂ¶È¼Æ¼°¸ßÎÂ¼Æ£¬Î´ÓëÆäËûÒÇÆ÷×éºÏ	106	Ãåµé	10	Ò»°ãÃ³Ò×	9603	¸ö	130	Ç§¿Ë	146,988
202202	90251990	Î´ÁÐÃûÎÂ¶È¼Æ¼°¸ßÎÂ¼Æ£¬Î´ÓëÆäËûÒÇÆ÷×éºÏ	107	¼íÆÒÕ¯	10	Ò»°ãÃ³Ò×	20	¸ö	43	Ç§¿Ë	1,909
202202	90251990	Î´ÁÐÃûÎÂ¶È¼Æ¼°¸ßÎÂ¼Æ£¬Î´ÓëÆäËûÒÇÆ÷×éºÏ	111	Ó¡¶È	10	Ò»°ãÃ³Ò×	7	¸ö	3	Ç§¿Ë	84,163
202202	90251990	Î´ÁÐÃûÎÂ¶È¼Æ¼°¸ßÎÂ¼Æ£¬Î´ÓëÆäËûÒÇÆ÷×éºÏ	112	Ó¡¶ÈÄáÎ÷ÑÇ	10	Ò»°ãÃ³Ò×	380584	¸ö	13070	Ç§¿Ë	1,549,910
202202	90251990	Î´ÁÐÃûÎÂ¶È¼Æ¼°¸ßÎÂ¼Æ£¬Î´ÓëÆäËûÒÇÆ÷×éºÏ	115	ÒÔÉ«ÁÐ	10	Ò»°ãÃ³Ò×	689	¸ö	176	Ç§¿Ë	68,242
202202	90251990	Î´ÁÐÃûÎÂ¶È¼Æ¼°¸ßÎÂ¼Æ£¬Î´ÓëÆäËûÒÇÆ÷×éºÏ	116	ÈÕ±¾	10	Ò»°ãÃ³Ò×	272275	¸ö	1775	Ç§¿Ë	3,051,228
202202	90251990	Î´ÁÐÃûÎÂ¶È¼Æ¼°¸ßÎÂ¼Æ£¬Î´ÓëÆäËûÒÇÆ÷×éºÏ	122	ÂíÀ´Î÷ÑÇ	10	Ò»°ãÃ³Ò×	38880	¸ö	260	Ç§¿Ë	466,071
202202	90251990	Î´ÁÐÃûÎÂ¶È¼Æ¼°¸ßÎÂ¼Æ£¬Î´ÓëÆäËûÒÇÆ÷×éºÏ	129	·ÆÂÉ±ö	10	Ò»°ãÃ³Ò×	15605	¸ö	31	Ç§¿Ë	347,227
202202	90251990	Î´ÁÐÃûÎÂ¶È¼Æ¼°¸ßÎÂ¼Æ£¬Î´ÓëÆäËûÒÇÆ÷×éºÏ	132	ÐÂ¼ÓÆÂ	10	Ò»°ãÃ³Ò×	1	¸ö	0	Ç§¿Ë	1,228
202202	90251990	Î´ÁÐÃûÎÂ¶È¼Æ¼°¸ßÎÂ¼Æ£¬Î´ÓëÆäËûÒÇÆ÷×éºÏ	133	º«¹ú	10	Ò»°ãÃ³Ò×	8025	¸ö	85	Ç§¿Ë	74,210
202202	90251990	Î´ÁÐÃûÎÂ¶È¼Æ¼°¸ßÎÂ¼Æ£¬Î´ÓëÆäËûÒÇÆ÷×éºÏ	136	Ì©¹ú	10	Ò»°ãÃ³Ò×	86430	¸ö	284	Ç§¿Ë	594,953
202202	90251990	Î´ÁÐÃûÎÂ¶È¼Æ¼°¸ßÎÂ¼Æ£¬Î´ÓëÆäËûÒÇÆ÷×éºÏ	137	ÍÁ¶úÆä	10	Ò»°ãÃ³Ò×	14	¸ö	1	Ç§¿Ë	226
202202	90251990	Î´ÁÐÃûÎÂ¶È¼Æ¼°¸ßÎÂ¼Æ£¬Î´ÓëÆäËûÒÇÆ÷×éºÏ	141	Ô½ÄÏ	10	Ò»°ãÃ³Ò×	494800	¸ö	2120	Ç§¿Ë	1,367,894
202202	90251990	Î´ÁÐÃûÎÂ¶È¼Æ¼°¸ßÎÂ¼Æ£¬Î´ÓëÆäËûÒÇÆ÷×éºÏ	142	ÖÐ¹ú	10	Ò»°ãÃ³Ò×	43676	¸ö	1738	Ç§¿Ë	1,446,119
202202	90251990	Î´ÁÐÃûÎÂ¶È¼Æ¼°¸ßÎÂ¼Æ£¬Î´ÓëÆäËûÒÇÆ÷×éºÏ	143	ÖÐ¹úÌ¨Íå	10	Ò»°ãÃ³Ò×	564548	¸ö	1712	Ç§¿Ë	2,858,575
202202	90251990	Î´ÁÐÃûÎÂ¶È¼Æ¼°¸ßÎÂ¼Æ£¬Î´ÓëÆäËûÒÇÆ÷×éºÏ	301	±ÈÀûÊ±	10	Ò»°ãÃ³Ò×	20	¸ö	1	Ç§¿Ë	2,368
202202	90251990	Î´ÁÐÃûÎÂ¶È¼Æ¼°¸ßÎÂ¼Æ£¬Î´ÓëÆäËûÒÇÆ÷×éºÏ	302	µ¤Âó	10	Ò»°ãÃ³Ò×	1	¸ö	1	Ç§¿Ë	702
202202	90251990	Î´ÁÐÃûÎÂ¶È¼Æ¼°¸ßÎÂ¼Æ£¬Î´ÓëÆäËûÒÇÆ÷×éºÏ	303	Ó¢¹ú	10	Ò»°ãÃ³Ò×	123507	¸ö	284	Ç§¿Ë	1,036,288
202202	90251990	Î´ÁÐÃûÎÂ¶È¼Æ¼°¸ßÎÂ¼Æ£¬Î´ÓëÆäËûÒÇÆ÷×éºÏ	304	µÂ¹ú	10	Ò»°ãÃ³Ò×	262860	¸ö	4776	Ç§¿Ë	11,094,706
202202	90251990	Î´ÁÐÃûÎÂ¶È¼Æ¼°¸ßÎÂ¼Æ£¬Î´ÓëÆäËûÒÇÆ÷×éºÏ	305	·¨¹ú	10	Ò»°ãÃ³Ò×	6317	¸ö	201	Ç§¿Ë	365,438
202202	90251990	Î´ÁÐÃûÎÂ¶È¼Æ¼°¸ßÎÂ¼Æ£¬Î´ÓëÆäËûÒÇÆ÷×éºÏ	307	Òâ´óÀû	10	Ò»°ãÃ³Ò×	52011	¸ö	482	Ç§¿Ë	238,625
202202	90251990	Î´ÁÐÃûÎÂ¶È¼Æ¼°¸ßÎÂ¼Æ£¬Î´ÓëÆäËûÒÇÆ÷×éºÏ	308	Â¬É­±¤	10	Ò»°ãÃ³Ò×	28	¸ö	0	Ç§¿Ë	2,937
202202	90251990	Î´ÁÐÃûÎÂ¶È¼Æ¼°¸ßÎÂ¼Æ£¬Î´ÓëÆäËûÒÇÆ÷×éºÏ	309	ºÉÀ¼	10	Ò»°ãÃ³Ò×	5056	¸ö	75	Ç§¿Ë	84,889
202202	90251990	Î´ÁÐÃûÎÂ¶È¼Æ¼°¸ßÎÂ¼Æ£¬Î´ÓëÆäËûÒÇÆ÷×éºÏ	312	Î÷°àÑÀ	10	Ò»°ãÃ³Ò×	2	¸ö	1	Ç§¿Ë	915
202202	90251990	Î´ÁÐÃûÎÂ¶È¼Æ¼°¸ßÎÂ¼Æ£¬Î´ÓëÆäËûÒÇÆ÷×éºÏ	315	°ÂµØÀû	10	Ò»°ãÃ³Ò×	5	¸ö	5	Ç§¿Ë	17,440
202202	90251990	Î´ÁÐÃûÎÂ¶È¼Æ¼°¸ßÎÂ¼Æ£¬Î´ÓëÆäËûÒÇÆ÷×éºÏ	316	±£¼ÓÀûÑÇ	10	Ò»°ãÃ³Ò×	134339	¸ö	9268	Ç§¿Ë	10,038,954
202202	90251990	Î´ÁÐÃûÎÂ¶È¼Æ¼°¸ßÎÂ¼Æ£¬Î´ÓëÆäËûÒÇÆ÷×éºÏ	318	·ÒÀ¼	10	Ò»°ãÃ³Ò×	14	¸ö	30	Ç§¿Ë	46,013
202202	90251990	Î´ÁÐÃûÎÂ¶È¼Æ¼°¸ßÎÂ¼Æ£¬Î´ÓëÆäËûÒÇÆ÷×éºÏ	321	ÐÙÑÀÀû	10	Ò»°ãÃ³Ò×	30	¸ö	2	Ç§¿Ë	20,138
202202	90251990	Î´ÁÐÃûÎÂ¶È¼Æ¼°¸ßÎÂ¼Æ£¬Î´ÓëÆäËûÒÇÆ÷×éºÏ	324	Âí¶úËû	10	Ò»°ãÃ³Ò×	172	¸ö	8	Ç§¿Ë	8,392
202202	90251990	Î´ÁÐÃûÎÂ¶È¼Æ¼°¸ßÎÂ¼Æ£¬Î´ÓëÆäËûÒÇÆ÷×éºÏ	328	ÂÞÂíÄáÑÇ	10	Ò»°ãÃ³Ò×	5260	¸ö	45	Ç§¿Ë	24,724
202202	90251990	Î´ÁÐÃûÎÂ¶È¼Æ¼°¸ßÎÂ¼Æ£¬Î´ÓëÆäËûÒÇÆ÷×éºÏ	330	Èðµä	10	Ò»°ãÃ³Ò×	407	¸ö	8	Ç§¿Ë	15,801
202202	90251990	Î´ÁÐÃûÎÂ¶È¼Æ¼°¸ßÎÂ¼Æ£¬Î´ÓëÆäËûÒÇÆ÷×éºÏ	331	ÈðÊ¿	10	Ò»°ãÃ³Ò×	11932	¸ö	240	Ç§¿Ë	993,875
202202	90251990	Î´ÁÐÃûÎÂ¶È¼Æ¼°¸ßÎÂ¼Æ£¬Î´ÓëÆäËûÒÇÆ÷×éºÏ	344	¶íÂÞË¹Áª°î	10	Ò»°ãÃ³Ò×	2	¸ö	13	Ç§¿Ë	22,777
202202	90251990	Î´ÁÐÃûÎÂ¶È¼Æ¼°¸ßÎÂ¼Æ£¬Î´ÓëÆäËûÒÇÆ÷×éºÏ	350	Ë¹ÂåÎÄÄáÑÇ	10	Ò»°ãÃ³Ò×	8	¸ö	2	Ç§¿Ë	10,088
202202	90251990	Î´ÁÐÃûÎÂ¶È¼Æ¼°¸ßÎÂ¼Æ£¬Î´ÓëÆäËûÒÇÆ÷×éºÏ	352	½Ý¿Ë	10	Ò»°ãÃ³Ò×	15798	¸ö	131	Ç§¿Ë	267,393
202202	90251990	Î´ÁÐÃûÎÂ¶È¼Æ¼°¸ßÎÂ¼Æ£¬Î´ÓëÆäËûÒÇÆ÷×éºÏ	429	Ä«Î÷¸ç	10	Ò»°ãÃ³Ò×	72280	¸ö	11371	Ç§¿Ë	10,360,979
202202	90251990	Î´ÁÐÃûÎÂ¶È¼Æ¼°¸ßÎÂ¼Æ£¬Î´ÓëÆäËûÒÇÆ÷×éºÏ	501	¼ÓÄÃ´ó	10	Ò»°ãÃ³Ò×	182	¸ö	983	Ç§¿Ë	195,301
202202	90251990	Î´ÁÐÃûÎÂ¶È¼Æ¼°¸ßÎÂ¼Æ£¬Î´ÓëÆäËûÒÇÆ÷×éºÏ	502	ÃÀ¹ú	10	Ò»°ãÃ³Ò×	5031	¸ö	655	Ç§¿Ë	12,640,351
202203	90251990	Î´ÁÐÃûÎÂ¶È¼Æ¼°¸ßÎÂ¼Æ£¬Î´ÓëÆäËûÒÇÆ÷×éºÏ	106	Ãåµé	10	Ò»°ãÃ³Ò×	13680	¸ö	188	Ç§¿Ë	217,430
202203	90251990	Î´ÁÐÃûÎÂ¶È¼Æ¼°¸ßÎÂ¼Æ£¬Î´ÓëÆäËûÒÇÆ÷×éºÏ	111	Ó¡¶È	10	Ò»°ãÃ³Ò×	2	¸ö	0	Ç§¿Ë	399
202203	90251990	Î´ÁÐÃûÎÂ¶È¼Æ¼°¸ßÎÂ¼Æ£¬Î´ÓëÆäËûÒÇÆ÷×éºÏ	112	Ó¡¶ÈÄáÎ÷ÑÇ	10	Ò»°ãÃ³Ò×	401566	¸ö	9018	Ç§¿Ë	1,266,452
202203	90251990	Î´ÁÐÃûÎÂ¶È¼Æ¼°¸ßÎÂ¼Æ£¬Î´ÓëÆäËûÒÇÆ÷×éºÏ	115	ÒÔÉ«ÁÐ	10	Ò»°ãÃ³Ò×	796	¸ö	190	Ç§¿Ë	78,779
202203	90251990	Î´ÁÐÃûÎÂ¶È¼Æ¼°¸ßÎÂ¼Æ£¬Î´ÓëÆäËûÒÇÆ÷×éºÏ	116	ÈÕ±¾	10	Ò»°ãÃ³Ò×	378071	¸ö	6508	Ç§¿Ë	11,653,754
202203	90251990	Î´ÁÐÃûÎÂ¶È¼Æ¼°¸ßÎÂ¼Æ£¬Î´ÓëÆäËûÒÇÆ÷×éºÏ	122	ÂíÀ´Î÷ÑÇ	10	Ò»°ãÃ³Ò×	26707	¸ö	349	Ç§¿Ë	385,988
202203	90251990	Î´ÁÐÃûÎÂ¶È¼Æ¼°¸ßÎÂ¼Æ£¬Î´ÓëÆäËûÒÇÆ÷×éºÏ	129	·ÆÂÉ±ö	10	Ò»°ãÃ³Ò×	22563	¸ö	30	Ç§¿Ë	262,988
202203	90251990	Î´ÁÐÃûÎÂ¶È¼Æ¼°¸ßÎÂ¼Æ£¬Î´ÓëÆäËûÒÇÆ÷×éºÏ	132	ÐÂ¼ÓÆÂ	10	Ò»°ãÃ³Ò×	3	¸ö	0	Ç§¿Ë	2,354
202203	90251990	Î´ÁÐÃûÎÂ¶È¼Æ¼°¸ßÎÂ¼Æ£¬Î´ÓëÆäËûÒÇÆ÷×éºÏ	133	º«¹ú	10	Ò»°ãÃ³Ò×	5577	¸ö	46	Ç§¿Ë	60,831
202203	90251990	Î´ÁÐÃûÎÂ¶È¼Æ¼°¸ßÎÂ¼Æ£¬Î´ÓëÆäËûÒÇÆ÷×éºÏ	136	Ì©¹ú	10	Ò»°ãÃ³Ò×	261868	¸ö	10550	Ç§¿Ë	11,689,433
202203	90251990	Î´ÁÐÃûÎÂ¶È¼Æ¼°¸ßÎÂ¼Æ£¬Î´ÓëÆäËûÒÇÆ÷×éºÏ	137	ÍÁ¶úÆä	10	Ò»°ãÃ³Ò×	180	¸ö	12	Ç§¿Ë	6,302
202203	90251990	Î´ÁÐÃûÎÂ¶È¼Æ¼°¸ßÎÂ¼Æ£¬Î´ÓëÆäËûÒÇÆ÷×éºÏ	141	Ô½ÄÏ	10	Ò»°ãÃ³Ò×	1113800	¸ö	3666	Ç§¿Ë	2,615,458
202203	90251990	Î´ÁÐÃûÎÂ¶È¼Æ¼°¸ßÎÂ¼Æ£¬Î´ÓëÆäËûÒÇÆ÷×éºÏ	142	ÖÐ¹ú	10	Ò»°ãÃ³Ò×	41253	¸ö	6682	Ç§¿Ë	2,825,290
202203	90251990	Î´ÁÐÃûÎÂ¶È¼Æ¼°¸ßÎÂ¼Æ£¬Î´ÓëÆäËûÒÇÆ÷×éºÏ	143	ÖÐ¹úÌ¨Íå	10	Ò»°ãÃ³Ò×	76229	¸ö	1342	Ç§¿Ë	1,177,302
202203	90251990	Î´ÁÐÃûÎÂ¶È¼Æ¼°¸ßÎÂ¼Æ£¬Î´ÓëÆäËûÒÇÆ÷×éºÏ	301	±ÈÀûÊ±	10	Ò»°ãÃ³Ò×	21	¸ö	6	Ç§¿Ë	2,136
202203	90251990	Î´ÁÐÃûÎÂ¶È¼Æ¼°¸ßÎÂ¼Æ£¬Î´ÓëÆäËûÒÇÆ÷×éºÏ	302	µ¤Âó	10	Ò»°ãÃ³Ò×	2	¸ö	2	Ç§¿Ë	13,726
202203	90251990	Î´ÁÐÃûÎÂ¶È¼Æ¼°¸ßÎÂ¼Æ£¬Î´ÓëÆäËûÒÇÆ÷×éºÏ	303	Ó¢¹ú	10	Ò»°ãÃ³Ò×	299919	¸ö	665	Ç§¿Ë	3,169,251
202203	90251990	Î´ÁÐÃûÎÂ¶È¼Æ¼°¸ßÎÂ¼Æ£¬Î´ÓëÆäËûÒÇÆ÷×éºÏ	304	µÂ¹ú	10	Ò»°ãÃ³Ò×	173577	¸ö	3971	Ç§¿Ë	11,510,723
202203	90251990	Î´ÁÐÃûÎÂ¶È¼Æ¼°¸ßÎÂ¼Æ£¬Î´ÓëÆäËûÒÇÆ÷×éºÏ	305	·¨¹ú	10	Ò»°ãÃ³Ò×	1162	¸ö	109	Ç§¿Ë	1,955,524
202203	90251990	Î´ÁÐÃûÎÂ¶È¼Æ¼°¸ßÎÂ¼Æ£¬Î´ÓëÆäËûÒÇÆ÷×éºÏ	306	°®¶ûÀ¼	10	Ò»°ãÃ³Ò×	1250	¸ö	2	Ç§¿Ë	17,373
202203	90251990	Î´ÁÐÃûÎÂ¶È¼Æ¼°¸ßÎÂ¼Æ£¬Î´ÓëÆäËûÒÇÆ÷×éºÏ	307	Òâ´óÀû	10	Ò»°ãÃ³Ò×	64700	¸ö	694	Ç§¿Ë	426,837
202203	90251990	Î´ÁÐÃûÎÂ¶È¼Æ¼°¸ßÎÂ¼Æ£¬Î´ÓëÆäËûÒÇÆ÷×éºÏ	308	Â¬É­±¤	10	Ò»°ãÃ³Ò×	7	¸ö	0	Ç§¿Ë	1,100
202203	90251990	Î´ÁÐÃûÎÂ¶È¼Æ¼°¸ßÎÂ¼Æ£¬Î´ÓëÆäËûÒÇÆ÷×éºÏ	309	ºÉÀ¼	10	Ò»°ãÃ³Ò×	590	¸ö	147	Ç§¿Ë	51,356
202203	90251990	Î´ÁÐÃûÎÂ¶È¼Æ¼°¸ßÎÂ¼Æ£¬Î´ÓëÆäËûÒÇÆ÷×éºÏ	312	Î÷°àÑÀ	10	Ò»°ãÃ³Ò×	51	¸ö	4	Ç§¿Ë	5,844
202203	90251990	Î´ÁÐÃûÎÂ¶È¼Æ¼°¸ßÎÂ¼Æ£¬Î´ÓëÆäËûÒÇÆ÷×éºÏ	315	°ÂµØÀû	10	Ò»°ãÃ³Ò×	2	¸ö	2	Ç§¿Ë	10,757
202203	90251990	Î´ÁÐÃûÎÂ¶È¼Æ¼°¸ßÎÂ¼Æ£¬Î´ÓëÆäËûÒÇÆ÷×éºÏ	316	±£¼ÓÀûÑÇ	10	Ò»°ãÃ³Ò×	149947	¸ö	11863	Ç§¿Ë	12,792,961
202203	90251990	Î´ÁÐÃûÎÂ¶È¼Æ¼°¸ßÎÂ¼Æ£¬Î´ÓëÆäËûÒÇÆ÷×éºÏ	318	·ÒÀ¼	10	Ò»°ãÃ³Ò×	5	¸ö	6	Ç§¿Ë	72,200
202203	90251990	Î´ÁÐÃûÎÂ¶È¼Æ¼°¸ßÎÂ¼Æ£¬Î´ÓëÆäËûÒÇÆ÷×éºÏ	321	ÐÙÑÀÀû	10	Ò»°ãÃ³Ò×	71	¸ö	2	Ç§¿Ë	466,384
202203	90251990	Î´ÁÐÃûÎÂ¶È¼Æ¼°¸ßÎÂ¼Æ£¬Î´ÓëÆäËûÒÇÆ÷×éºÏ	327	²¨À¼	10	Ò»°ãÃ³Ò×	54479	¸ö	550	Ç§¿Ë	351,151
202203	90251990	Î´ÁÐÃûÎÂ¶È¼Æ¼°¸ßÎÂ¼Æ£¬Î´ÓëÆäËûÒÇÆ÷×éºÏ	328	ÂÞÂíÄáÑÇ	10	Ò»°ãÃ³Ò×	1022	¸ö	4	Ç§¿Ë	49,106
202203	90251990	Î´ÁÐÃûÎÂ¶È¼Æ¼°¸ßÎÂ¼Æ£¬Î´ÓëÆäËûÒÇÆ÷×éºÏ	330	Èðµä	10	Ò»°ãÃ³Ò×	1	¸ö	4	Ç§¿Ë	935
202203	90251990	Î´ÁÐÃûÎÂ¶È¼Æ¼°¸ßÎÂ¼Æ£¬Î´ÓëÆäËûÒÇÆ÷×éºÏ	331	ÈðÊ¿	10	Ò»°ãÃ³Ò×	36682	¸ö	1190	Ç§¿Ë	1,628,286
202203	90251990	Î´ÁÐÃûÎÂ¶È¼Æ¼°¸ßÎÂ¼Æ£¬Î´ÓëÆäËûÒÇÆ÷×éºÏ	352	½Ý¿Ë	10	Ò»°ãÃ³Ò×	28397	¸ö	222	Ç§¿Ë	529,992
202203	90251990	Î´ÁÐÃûÎÂ¶È¼Æ¼°¸ßÎÂ¼Æ£¬Î´ÓëÆäËûÒÇÆ÷×éºÏ	353	Ë¹Âå·¥¿Ë	10	Ò»°ãÃ³Ò×	3	¸ö	0	Ç§¿Ë	219
202203	90251990	Î´ÁÐÃûÎÂ¶È¼Æ¼°¸ßÎÂ¼Æ£¬Î´ÓëÆäËûÒÇÆ÷×éºÏ	358	Èû¶ûÎ¬ÑÇ	10	Ò»°ãÃ³Ò×	6	¸ö	1	Ç§¿Ë	5,362
202203	90251990	Î´ÁÐÃûÎÂ¶È¼Æ¼°¸ßÎÂ¼Æ£¬Î´ÓëÆäËûÒÇÆ÷×éºÏ	429	Ä«Î÷¸ç	10	Ò»°ãÃ³Ò×	99787	¸ö	12463	Ç§¿Ë	9,344,624
202203	90251990	Î´ÁÐÃûÎÂ¶È¼Æ¼°¸ßÎÂ¼Æ£¬Î´ÓëÆäËûÒÇÆ÷×éºÏ	501	¼ÓÄÃ´ó	10	Ò»°ãÃ³Ò×	334	¸ö	48	Ç§¿Ë	631,060
202203	90251990	Î´ÁÐÃûÎÂ¶È¼Æ¼°¸ßÎÂ¼Æ£¬Î´ÓëÆäËûÒÇÆ÷×éºÏ	502	ÃÀ¹ú	10	Ò»°ãÃ³Ò×	4160327	¸ö	1315	Ç§¿Ë	9,552,363
202203	90251990	Î´ÁÐÃûÎÂ¶È¼Æ¼°¸ßÎÂ¼Æ£¬Î´ÓëÆäËûÒÇÆ÷×éºÏ	601	°Ä´óÀûÑÇ	10	Ò»°ãÃ³Ò×	20	¸ö	1	Ç§¿Ë	4,492
202203	90251990	Î´ÁÐÃûÎÂ¶È¼Æ¼°¸ßÎÂ¼Æ£¬Î´ÓëÆäËûÒÇÆ÷×éºÏ	609	ÐÂÎ÷À¼	10	Ò»°ãÃ³Ò×	1997	¸ö	186	Ç§¿Ë	809,869
202204	90251990	Î´ÁÐÃûÎÂ¶È¼Æ¼°¸ßÎÂ¼Æ£¬Î´ÓëÆäËûÒÇÆ÷×éºÏ	106	Ãåµé	10	Ò»°ãÃ³Ò×	5760	¸ö	79	Ç§¿Ë	88,330
202204	90251990	Î´ÁÐÃûÎÂ¶È¼Æ¼°¸ßÎÂ¼Æ£¬Î´ÓëÆäËûÒÇÆ÷×éºÏ	110	ÖÐ¹úÏã¸Û	10	Ò»°ãÃ³Ò×	1000	¸ö	75	Ç§¿Ë	267,960
202204	90251990	Î´ÁÐÃûÎÂ¶È¼Æ¼°¸ßÎÂ¼Æ£¬Î´ÓëÆäËûÒÇÆ÷×éºÏ	111	Ó¡¶È	10	Ò»°ãÃ³Ò×	2	¸ö	0	Ç§¿Ë	46,088
202204	90251990	Î´ÁÐÃûÎÂ¶È¼Æ¼°¸ßÎÂ¼Æ£¬Î´ÓëÆäËûÒÇÆ÷×éºÏ	112	Ó¡¶ÈÄáÎ÷ÑÇ	10	Ò»°ãÃ³Ò×	753200	¸ö	20947	Ç§¿Ë	2,369,610
202204	90251990	Î´ÁÐÃûÎÂ¶È¼Æ¼°¸ßÎÂ¼Æ£¬Î´ÓëÆäËûÒÇÆ÷×éºÏ	115	ÒÔÉ«ÁÐ	10	Ò»°ãÃ³Ò×	1216	¸ö	317	Ç§¿Ë	316,386
202204	90251990	Î´ÁÐÃûÎÂ¶È¼Æ¼°¸ßÎÂ¼Æ£¬Î´ÓëÆäËûÒÇÆ÷×éºÏ	116	ÈÕ±¾	10	Ò»°ãÃ³Ò×	206158	¸ö	3635	Ç§¿Ë	7,477,743
202204	90251990	Î´ÁÐÃûÎÂ¶È¼Æ¼°¸ßÎÂ¼Æ£¬Î´ÓëÆäËûÒÇÆ÷×éºÏ	122	ÂíÀ´Î÷ÑÇ	10	Ò»°ãÃ³Ò×	27737	¸ö	420	Ç§¿Ë	1,414,914
202204	90251990	Î´ÁÐÃûÎÂ¶È¼Æ¼°¸ßÎÂ¼Æ£¬Î´ÓëÆäËûÒÇÆ÷×éºÏ	129	·ÆÂÉ±ö	10	Ò»°ãÃ³Ò×	32106	¸ö	79	Ç§¿Ë	781,714
202204	90251990	Î´ÁÐÃûÎÂ¶È¼Æ¼°¸ßÎÂ¼Æ£¬Î´ÓëÆäËûÒÇÆ÷×éºÏ	132	ÐÂ¼ÓÆÂ	10	Ò»°ãÃ³Ò×	32	¸ö	105	Ç§¿Ë	62,046
202204	90251990	Î´ÁÐÃûÎÂ¶È¼Æ¼°¸ßÎÂ¼Æ£¬Î´ÓëÆäËûÒÇÆ÷×éºÏ	133	º«¹ú	10	Ò»°ãÃ³Ò×	307002	¸ö	231	Ç§¿Ë	865,465
202204	90251990	Î´ÁÐÃûÎÂ¶È¼Æ¼°¸ßÎÂ¼Æ£¬Î´ÓëÆäËûÒÇÆ÷×éºÏ	136	Ì©¹ú	10	Ò»°ãÃ³Ò×	226976	¸ö	8552	Ç§¿Ë	10,604,197
202204	90251990	Î´ÁÐÃûÎÂ¶È¼Æ¼°¸ßÎÂ¼Æ£¬Î´ÓëÆäËûÒÇÆ÷×éºÏ	137	ÍÁ¶úÆä	10	Ò»°ãÃ³Ò×	500	¸ö	50	Ç§¿Ë	13,080
202204	90251990	Î´ÁÐÃûÎÂ¶È¼Æ¼°¸ßÎÂ¼Æ£¬Î´ÓëÆäËûÒÇÆ÷×éºÏ	141	Ô½ÄÏ	10	Ò»°ãÃ³Ò×	888600	¸ö	4106	Ç§¿Ë	2,306,300
202204	90251990	Î´ÁÐÃûÎÂ¶È¼Æ¼°¸ßÎÂ¼Æ£¬Î´ÓëÆäËûÒÇÆ÷×éºÏ	142	ÖÐ¹ú	10	Ò»°ãÃ³Ò×	174338	¸ö	2290	Ç§¿Ë	1,908,924
202204	90251990	Î´ÁÐÃûÎÂ¶È¼Æ¼°¸ßÎÂ¼Æ£¬Î´ÓëÆäËûÒÇÆ÷×éºÏ	143	ÖÐ¹úÌ¨Íå	10	Ò»°ãÃ³Ò×	83572	¸ö	883	Ç§¿Ë	959,197
202204	90251990	Î´ÁÐÃûÎÂ¶È¼Æ¼°¸ßÎÂ¼Æ£¬Î´ÓëÆäËûÒÇÆ÷×éºÏ	303	Ó¢¹ú	10	Ò»°ãÃ³Ò×	204260	¸ö	272	Ç§¿Ë	3,380,646
202204	90251990	Î´ÁÐÃûÎÂ¶È¼Æ¼°¸ßÎÂ¼Æ£¬Î´ÓëÆäËûÒÇÆ÷×éºÏ	304	µÂ¹ú	10	Ò»°ãÃ³Ò×	157898	¸ö	4627	Ç§¿Ë	12,167,562
202204	90251990	Î´ÁÐÃûÎÂ¶È¼Æ¼°¸ßÎÂ¼Æ£¬Î´ÓëÆäËûÒÇÆ÷×éºÏ	305	·¨¹ú	10	Ò»°ãÃ³Ò×	211	¸ö	58	Ç§¿Ë	1,550,620
202204	90251990	Î´ÁÐÃûÎÂ¶È¼Æ¼°¸ßÎÂ¼Æ£¬Î´ÓëÆäËûÒÇÆ÷×éºÏ	306	°®¶ûÀ¼	10	Ò»°ãÃ³Ò×	900	¸ö	51	Ç§¿Ë	12,575
202204	90251990	Î´ÁÐÃûÎÂ¶È¼Æ¼°¸ßÎÂ¼Æ£¬Î´ÓëÆäËûÒÇÆ÷×éºÏ	307	Òâ´óÀû	10	Ò»°ãÃ³Ò×	1145	¸ö	175	Ç§¿Ë	539,241
202204	90251990	Î´ÁÐÃûÎÂ¶È¼Æ¼°¸ßÎÂ¼Æ£¬Î´ÓëÆäËûÒÇÆ÷×éºÏ	308	Â¬É­±¤	10	Ò»°ãÃ³Ò×	10	¸ö	0	Ç§¿Ë	1,106
202204	90251990	Î´ÁÐÃûÎÂ¶È¼Æ¼°¸ßÎÂ¼Æ£¬Î´ÓëÆäËûÒÇÆ÷×éºÏ	309	ºÉÀ¼	10	Ò»°ãÃ³Ò×	5041	¸ö	83	Ç§¿Ë	119,290
202204	90251990	Î´ÁÐÃûÎÂ¶È¼Æ¼°¸ßÎÂ¼Æ£¬Î´ÓëÆäËûÒÇÆ÷×éºÏ	310	Ï£À°	10	Ò»°ãÃ³Ò×	1	¸ö	0	Ç§¿Ë	172
202204	90251990	Î´ÁÐÃûÎÂ¶È¼Æ¼°¸ßÎÂ¼Æ£¬Î´ÓëÆäËûÒÇÆ÷×éºÏ	312	Î÷°àÑÀ	10	Ò»°ãÃ³Ò×	98	¸ö	159	Ç§¿Ë	5,492
202204	90251990	Î´ÁÐÃûÎÂ¶È¼Æ¼°¸ßÎÂ¼Æ£¬Î´ÓëÆäËûÒÇÆ÷×éºÏ	315	°ÂµØÀû	10	Ò»°ãÃ³Ò×	19	¸ö	2	Ç§¿Ë	33,860
202204	90251990	Î´ÁÐÃûÎÂ¶È¼Æ¼°¸ßÎÂ¼Æ£¬Î´ÓëÆäËûÒÇÆ÷×éºÏ	316	±£¼ÓÀûÑÇ	10	Ò»°ãÃ³Ò×	105237	¸ö	8162	Ç§¿Ë	8,601,269
202204	90251990	Î´ÁÐÃûÎÂ¶È¼Æ¼°¸ßÎÂ¼Æ£¬Î´ÓëÆäËûÒÇÆ÷×éºÏ	318	·ÒÀ¼	10	Ò»°ãÃ³Ò×	5	¸ö	3	Ç§¿Ë	8,069
202204	90251990	Î´ÁÐÃûÎÂ¶È¼Æ¼°¸ßÎÂ¼Æ£¬Î´ÓëÆäËûÒÇÆ÷×éºÏ	321	ÐÙÑÀÀû	10	Ò»°ãÃ³Ò×	72	¸ö	1	Ç§¿Ë	23,565
202204	90251990	Î´ÁÐÃûÎÂ¶È¼Æ¼°¸ßÎÂ¼Æ£¬Î´ÓëÆäËûÒÇÆ÷×éºÏ	327	²¨À¼	10	Ò»°ãÃ³Ò×	1639	¸ö	46	Ç§¿Ë	40,121
202204	90251990	Î´ÁÐÃûÎÂ¶È¼Æ¼°¸ßÎÂ¼Æ£¬Î´ÓëÆäËûÒÇÆ÷×éºÏ	328	ÂÞÂíÄáÑÇ	10	Ò»°ãÃ³Ò×	3881	¸ö	3	Ç§¿Ë	103,854
202204	90251990	Î´ÁÐÃûÎÂ¶È¼Æ¼°¸ßÎÂ¼Æ£¬Î´ÓëÆäËûÒÇÆ÷×éºÏ	330	Èðµä	10	Ò»°ãÃ³Ò×	331	¸ö	14	Ç§¿Ë	9,372
202204	90251990	Î´ÁÐÃûÎÂ¶È¼Æ¼°¸ßÎÂ¼Æ£¬Î´ÓëÆäËûÒÇÆ÷×éºÏ	331	ÈðÊ¿	10	Ò»°ãÃ³Ò×	55139	¸ö	424	Ç§¿Ë	1,511,516
202204	90251990	Î´ÁÐÃûÎÂ¶È¼Æ¼°¸ßÎÂ¼Æ£¬Î´ÓëÆäËûÒÇÆ÷×éºÏ	344	¶íÂÞË¹Áª°î	10	Ò»°ãÃ³Ò×	500	¸ö	12	Ç§¿Ë	236,754
202204	90251990	Î´ÁÐÃûÎÂ¶È¼Æ¼°¸ßÎÂ¼Æ£¬Î´ÓëÆäËûÒÇÆ÷×éºÏ	352	½Ý¿Ë	10	Ò»°ãÃ³Ò×	28146	¸ö	194	Ç§¿Ë	517,625
202204	90251990	Î´ÁÐÃûÎÂ¶È¼Æ¼°¸ßÎÂ¼Æ£¬Î´ÓëÆäËûÒÇÆ÷×éºÏ	358	Èû¶ûÎ¬ÑÇ	10	Ò»°ãÃ³Ò×	6	¸ö	0	Ç§¿Ë	2,765
202204	90251990	Î´ÁÐÃûÎÂ¶È¼Æ¼°¸ßÎÂ¼Æ£¬Î´ÓëÆäËûÒÇÆ÷×éºÏ	410	°ÍÎ÷	10	Ò»°ãÃ³Ò×	3	¸ö	0	Ç§¿Ë	757
202204	90251990	Î´ÁÐÃûÎÂ¶È¼Æ¼°¸ßÎÂ¼Æ£¬Î´ÓëÆäËûÒÇÆ÷×éºÏ	429	Ä«Î÷¸ç	10	Ò»°ãÃ³Ò×	92613	¸ö	13866	Ç§¿Ë	14,434,097
202204	90251990	Î´ÁÐÃûÎÂ¶È¼Æ¼°¸ßÎÂ¼Æ£¬Î´ÓëÆäËûÒÇÆ÷×éºÏ	501	¼ÓÄÃ´ó	10	Ò»°ãÃ³Ò×	546	¸ö	24	Ç§¿Ë	472,944
202204	90251990	Î´ÁÐÃûÎÂ¶È¼Æ¼°¸ßÎÂ¼Æ£¬Î´ÓëÆäËûÒÇÆ÷×éºÏ	502	ÃÀ¹ú	10	Ò»°ãÃ³Ò×	3109137	¸ö	1006	Ç§¿Ë	7,458,483
202205	90251990	Î´ÁÐÃûÎÂ¶È¼Æ¼°¸ßÎÂ¼Æ£¬Î´ÓëÆäËûÒÇÆ÷×éºÏ	106	Ãåµé	10	Ò»°ãÃ³Ò×	5760	¸ö	79	Ç§¿Ë	92,293
202205	90251990	Î´ÁÐÃûÎÂ¶È¼Æ¼°¸ßÎÂ¼Æ£¬Î´ÓëÆäËûÒÇÆ÷×éºÏ	110	ÖÐ¹úÏã¸Û	10	Ò»°ãÃ³Ò×	1500	¸ö	115	Ç§¿Ë	374,377
202205	90251990	Î´ÁÐÃûÎÂ¶È¼Æ¼°¸ßÎÂ¼Æ£¬Î´ÓëÆäËûÒÇÆ÷×éºÏ	111	Ó¡¶È	10	Ò»°ãÃ³Ò×	404	¸ö	7	Ç§¿Ë	105,747
202205	90251990	Î´ÁÐÃûÎÂ¶È¼Æ¼°¸ßÎÂ¼Æ£¬Î´ÓëÆäËûÒÇÆ÷×éºÏ	112	Ó¡¶ÈÄáÎ÷ÑÇ	10	Ò»°ãÃ³Ò×	665331	¸ö	11443	Ç§¿Ë	2,601,000
202205	90251990	Î´ÁÐÃûÎÂ¶È¼Æ¼°¸ßÎÂ¼Æ£¬Î´ÓëÆäËûÒÇÆ÷×éºÏ	115	ÒÔÉ«ÁÐ	10	Ò»°ãÃ³Ò×	36	¸ö	38	Ç§¿Ë	1,412,823
202205	90251990	Î´ÁÐÃûÎÂ¶È¼Æ¼°¸ßÎÂ¼Æ£¬Î´ÓëÆäËûÒÇÆ÷×éºÏ	116	ÈÕ±¾	10	Ò»°ãÃ³Ò×	370852	¸ö	3449	Ç§¿Ë	5,305,510
202205	90251990	Î´ÁÐÃûÎÂ¶È¼Æ¼°¸ßÎÂ¼Æ£¬Î´ÓëÆäËûÒÇÆ÷×éºÏ	122	ÂíÀ´Î÷ÑÇ	10	Ò»°ãÃ³Ò×	30754	¸ö	211	Ç§¿Ë	1,354,499
202205	90251990	Î´ÁÐÃûÎÂ¶È¼Æ¼°¸ßÎÂ¼Æ£¬Î´ÓëÆäËûÒÇÆ÷×éºÏ	129	·ÆÂÉ±ö	10	Ò»°ãÃ³Ò×	39470	¸ö	25	Ç§¿Ë	572,851
202205	90251990	Î´ÁÐÃûÎÂ¶È¼Æ¼°¸ßÎÂ¼Æ£¬Î´ÓëÆäËûÒÇÆ÷×éºÏ	132	ÐÂ¼ÓÆÂ	10	Ò»°ãÃ³Ò×	3	¸ö	3	Ç§¿Ë	4,200
202205	90251990	Î´ÁÐÃûÎÂ¶È¼Æ¼°¸ßÎÂ¼Æ£¬Î´ÓëÆäËûÒÇÆ÷×éºÏ	133	º«¹ú	10	Ò»°ãÃ³Ò×	6329	¸ö	79	Ç§¿Ë	118,509
202205	90251990	Î´ÁÐÃûÎÂ¶È¼Æ¼°¸ßÎÂ¼Æ£¬Î´ÓëÆäËûÒÇÆ÷×éºÏ	136	Ì©¹ú	10	Ò»°ãÃ³Ò×	319611	¸ö	13647	Ç§¿Ë	14,268,959
202205	90251990	Î´ÁÐÃûÎÂ¶È¼Æ¼°¸ßÎÂ¼Æ£¬Î´ÓëÆäËûÒÇÆ÷×éºÏ	137	ÍÁ¶úÆä	10	Ò»°ãÃ³Ò×	120	¸ö	10	Ç§¿Ë	3,851
202205	90251990	Î´ÁÐÃûÎÂ¶È¼Æ¼°¸ßÎÂ¼Æ£¬Î´ÓëÆäËûÒÇÆ÷×éºÏ	138	°¢ÁªÇõ	10	Ò»°ãÃ³Ò×	2	¸ö	0	Ç§¿Ë	874
202205	90251990	Î´ÁÐÃûÎÂ¶È¼Æ¼°¸ßÎÂ¼Æ£¬Î´ÓëÆäËûÒÇÆ÷×éºÏ	141	Ô½ÄÏ	10	Ò»°ãÃ³Ò×	1749665	¸ö	8210	Ç§¿Ë	2,867,860
202205	90251990	Î´ÁÐÃûÎÂ¶È¼Æ¼°¸ßÎÂ¼Æ£¬Î´ÓëÆäËûÒÇÆ÷×éºÏ	142	ÖÐ¹ú	10	Ò»°ãÃ³Ò×	23711	¸ö	1660	Ç§¿Ë	1,752,068
202205	90251990	Î´ÁÐÃûÎÂ¶È¼Æ¼°¸ßÎÂ¼Æ£¬Î´ÓëÆäËûÒÇÆ÷×éºÏ	143	ÖÐ¹úÌ¨Íå	10	Ò»°ãÃ³Ò×	3519	¸ö	143	Ç§¿Ë	188,385
202205	90251990	Î´ÁÐÃûÎÂ¶È¼Æ¼°¸ßÎÂ¼Æ£¬Î´ÓëÆäËûÒÇÆ÷×éºÏ	301	±ÈÀûÊ±	10	Ò»°ãÃ³Ò×	2	¸ö	0	Ç§¿Ë	1,911
202205	90251990	Î´ÁÐÃûÎÂ¶È¼Æ¼°¸ßÎÂ¼Æ£¬Î´ÓëÆäËûÒÇÆ÷×éºÏ	302	µ¤Âó	10	Ò»°ãÃ³Ò×	8	¸ö	4	Ç§¿Ë	11,418
202205	90251990	Î´ÁÐÃûÎÂ¶È¼Æ¼°¸ßÎÂ¼Æ£¬Î´ÓëÆäËûÒÇÆ÷×éºÏ	303	Ó¢¹ú	10	Ò»°ãÃ³Ò×	206717	¸ö	531	Ç§¿Ë	1,474,462
202205	90251990	Î´ÁÐÃûÎÂ¶È¼Æ¼°¸ßÎÂ¼Æ£¬Î´ÓëÆäËûÒÇÆ÷×éºÏ	304	µÂ¹ú	10	Ò»°ãÃ³Ò×	322644	¸ö	6073	Ç§¿Ë	13,334,561
202205	90251990	Î´ÁÐÃûÎÂ¶È¼Æ¼°¸ßÎÂ¼Æ£¬Î´ÓëÆäËûÒÇÆ÷×éºÏ	305	·¨¹ú	10	Ò»°ãÃ³Ò×	6729	¸ö	226	Ç§¿Ë	1,430,382
202205	90251990	Î´ÁÐÃûÎÂ¶È¼Æ¼°¸ßÎÂ¼Æ£¬Î´ÓëÆäËûÒÇÆ÷×éºÏ	306	°®¶ûÀ¼	10	Ò»°ãÃ³Ò×	2014	¸ö	23	Ç§¿Ë	53,105
202205	90251990	Î´ÁÐÃûÎÂ¶È¼Æ¼°¸ßÎÂ¼Æ£¬Î´ÓëÆäËûÒÇÆ÷×éºÏ	307	Òâ´óÀû	10	Ò»°ãÃ³Ò×	60504	¸ö	681	Ç§¿Ë	255,344
202205	90251990	Î´ÁÐÃûÎÂ¶È¼Æ¼°¸ßÎÂ¼Æ£¬Î´ÓëÆäËûÒÇÆ÷×éºÏ	308	Â¬É­±¤	10	Ò»°ãÃ³Ò×	4	¸ö	0	Ç§¿Ë	841
202205	90251990	Î´ÁÐÃûÎÂ¶È¼Æ¼°¸ßÎÂ¼Æ£¬Î´ÓëÆäËûÒÇÆ÷×éºÏ	309	ºÉÀ¼	10	Ò»°ãÃ³Ò×	43	¸ö	35	Ç§¿Ë	83,976
202205	90251990	Î´ÁÐÃûÎÂ¶È¼Æ¼°¸ßÎÂ¼Æ£¬Î´ÓëÆäËûÒÇÆ÷×éºÏ	312	Î÷°àÑÀ	10	Ò»°ãÃ³Ò×	24	¸ö	3	Ç§¿Ë	20,196
202205	90251990	Î´ÁÐÃûÎÂ¶È¼Æ¼°¸ßÎÂ¼Æ£¬Î´ÓëÆäËûÒÇÆ÷×éºÏ	315	°ÂµØÀû	10	Ò»°ãÃ³Ò×	7	¸ö	3	Ç§¿Ë	16,736
202205	90251990	Î´ÁÐÃûÎÂ¶È¼Æ¼°¸ßÎÂ¼Æ£¬Î´ÓëÆäËûÒÇÆ÷×éºÏ	316	±£¼ÓÀûÑÇ	10	Ò»°ãÃ³Ò×	111661	¸ö	8377	Ç§¿Ë	8,195,952
202205	90251990	Î´ÁÐÃûÎÂ¶È¼Æ¼°¸ßÎÂ¼Æ£¬Î´ÓëÆäËûÒÇÆ÷×éºÏ	318	·ÒÀ¼	10	Ò»°ãÃ³Ò×	2	¸ö	0	Ç§¿Ë	1,018
202205	90251990	Î´ÁÐÃûÎÂ¶È¼Æ¼°¸ßÎÂ¼Æ£¬Î´ÓëÆäËûÒÇÆ÷×éºÏ	321	ÐÙÑÀÀû	10	Ò»°ãÃ³Ò×	148	¸ö	3	Ç§¿Ë	50,686
202205	90251990	Î´ÁÐÃûÎÂ¶È¼Æ¼°¸ßÎÂ¼Æ£¬Î´ÓëÆäËûÒÇÆ÷×éºÏ	327	²¨À¼	10	Ò»°ãÃ³Ò×	3201	¸ö	122	Ç§¿Ë	479,579
202205	90251990	Î´ÁÐÃûÎÂ¶È¼Æ¼°¸ßÎÂ¼Æ£¬Î´ÓëÆäËûÒÇÆ÷×éºÏ	328	ÂÞÂíÄáÑÇ	10	Ò»°ãÃ³Ò×	848	¸ö	32	Ç§¿Ë	81,486
202205	90251990	Î´ÁÐÃûÎÂ¶È¼Æ¼°¸ßÎÂ¼Æ£¬Î´ÓëÆäËûÒÇÆ÷×éºÏ	330	Èðµä	10	Ò»°ãÃ³Ò×	487	¸ö	16	Ç§¿Ë	33,288
202205	90251990	Î´ÁÐÃûÎÂ¶È¼Æ¼°¸ßÎÂ¼Æ£¬Î´ÓëÆäËûÒÇÆ÷×éºÏ	331	ÈðÊ¿	10	Ò»°ãÃ³Ò×	51156	¸ö	791	Ç§¿Ë	3,030,534
202205	90251990	Î´ÁÐÃûÎÂ¶È¼Æ¼°¸ßÎÂ¼Æ£¬Î´ÓëÆäËûÒÇÆ÷×éºÏ	352	½Ý¿Ë	10	Ò»°ãÃ³Ò×	29614	¸ö	194	Ç§¿Ë	396,007
202205	90251990	Î´ÁÐÃûÎÂ¶È¼Æ¼°¸ßÎÂ¼Æ£¬Î´ÓëÆäËûÒÇÆ÷×éºÏ	358	Èû¶ûÎ¬ÑÇ	10	Ò»°ãÃ³Ò×	6	¸ö	4	Ç§¿Ë	9,662
202205	90251990	Î´ÁÐÃûÎÂ¶È¼Æ¼°¸ßÎÂ¼Æ£¬Î´ÓëÆäËûÒÇÆ÷×éºÏ	429	Ä«Î÷¸ç	10	Ò»°ãÃ³Ò×	131556	¸ö	25207	Ç§¿Ë	26,262,074
202205	90251990	Î´ÁÐÃûÎÂ¶È¼Æ¼°¸ßÎÂ¼Æ£¬Î´ÓëÆäËûÒÇÆ÷×éºÏ	501	¼ÓÄÃ´ó	10	Ò»°ãÃ³Ò×	1911	¸ö	1143	Ç§¿Ë	672,565
202205	90251990	Î´ÁÐÃûÎÂ¶È¼Æ¼°¸ßÎÂ¼Æ£¬Î´ÓëÆäËûÒÇÆ÷×éºÏ	502	ÃÀ¹ú	10	Ò»°ãÃ³Ò×	383238	¸ö	643	Ç§¿Ë	7,308,814
