# Supplementary material for: Research on optimization of emergency supplies customs clearance strategy from the perspective of public health security based on Chinese trade data
Source: Front Public Health. 2025 Jan 24;13:1520705. doi: 10.3389/fpubh.2025.1520705 (PMC11802811; doi:10.3389/fpubh.2025.1520705)
Supplement: Supplementary file 1 [file Data_Sheet_1.ZIP › Paper Code-Part1/1-Import/2022/2022∩╝ê1-5∩╝ë-μèùσÄƒΦ»òσëé-Φ┐¢σÅú.csv]

202201	30021500	ÃâÒßÖÆÆ·£¬ÒÑÅä¶¨¼ÁÁ¿»òÖÆ³ÉÁãÊÛ°ü×°	111	Ó¡¶È	10	Ò»°ãÃ³Ò×	22	Ç§¿Ë	0	?	235,694
202201	30021500	ÃâÒßÖÆÆ·£¬ÒÑÅä¶¨¼ÁÁ¿»òÖÆ³ÉÁãÊÛ°ü×°	115	ÒÔÉ«ÁÐ	10	Ò»°ãÃ³Ò×	1	Ç§¿Ë	0	?	1,986,946
202201	30021500	ÃâÒßÖÆÆ·£¬ÒÑÅä¶¨¼ÁÁ¿»òÖÆ³ÉÁãÊÛ°ü×°	116	ÈÕ±¾	10	Ò»°ãÃ³Ò×	7445	Ç§¿Ë	0	?	41,028,223
202201	30021500	ÃâÒßÖÆÆ·£¬ÒÑÅä¶¨¼ÁÁ¿»òÖÆ³ÉÁãÊÛ°ü×°	122	ÂíÀ´Î÷ÑÇ	10	Ò»°ãÃ³Ò×	0	Ç§¿Ë	0	?	12,072
202201	30021500	ÃâÒßÖÆÆ·£¬ÒÑÅä¶¨¼ÁÁ¿»òÖÆ³ÉÁãÊÛ°ü×°	125	Äá²´¶ûÁª°îÃñÖ÷¹²ºÍ¹ú	10	Ò»°ãÃ³Ò×	0	Ç§¿Ë	0	?	161,986
202201	30021500	ÃâÒßÖÆÆ·£¬ÒÑÅä¶¨¼ÁÁ¿»òÖÆ³ÉÁãÊÛ°ü×°	132	ÐÂ¼ÓÆÂ	10	Ò»°ãÃ³Ò×	3	Ç§¿Ë	0	?	52,866
202201	30021500	ÃâÒßÖÆÆ·£¬ÒÑÅä¶¨¼ÁÁ¿»òÖÆ³ÉÁãÊÛ°ü×°	133	º«¹ú	10	Ò»°ãÃ³Ò×	16853	Ç§¿Ë	0	?	7,823,645
202201	30021500	ÃâÒßÖÆÆ·£¬ÒÑÅä¶¨¼ÁÁ¿»òÖÆ³ÉÁãÊÛ°ü×°	142	ÖÐ¹ú	10	Ò»°ãÃ³Ò×	15	Ç§¿Ë	0	?	6,070,268
202201	30021500	ÃâÒßÖÆÆ·£¬ÒÑÅä¶¨¼ÁÁ¿»òÖÆ³ÉÁãÊÛ°ü×°	143	ÖÐ¹úÌ¨Íå	10	Ò»°ãÃ³Ò×	25	Ç§¿Ë	0	?	1,147,081
202201	30021500	ÃâÒßÖÆÆ·£¬ÒÑÅä¶¨¼ÁÁ¿»òÖÆ³ÉÁãÊÛ°ü×°	258	¶òÁ¢ÌØÀïÑÇ	10	Ò»°ãÃ³Ò×	0	Ç§¿Ë	0	?	19,323
202201	30021500	ÃâÒßÖÆÆ·£¬ÒÑÅä¶¨¼ÁÁ¿»òÖÆ³ÉÁãÊÛ°ü×°	301	±ÈÀûÊ±	10	Ò»°ãÃ³Ò×	0	Ç§¿Ë	0	?	134,442
202201	30021500	ÃâÒßÖÆÆ·£¬ÒÑÅä¶¨¼ÁÁ¿»òÖÆ³ÉÁãÊÛ°ü×°	302	µ¤Âó	10	Ò»°ãÃ³Ò×	9	Ç§¿Ë	0	?	2,659,728
202201	30021500	ÃâÒßÖÆÆ·£¬ÒÑÅä¶¨¼ÁÁ¿»òÖÆ³ÉÁãÊÛ°ü×°	303	Ó¢¹ú	10	Ò»°ãÃ³Ò×	3312	Ç§¿Ë	0	?	44,539,823
202201	30021500	ÃâÒßÖÆÆ·£¬ÒÑÅä¶¨¼ÁÁ¿»òÖÆ³ÉÁãÊÛ°ü×°	304	µÂ¹ú	10	Ò»°ãÃ³Ò×	9992	Ç§¿Ë	0	?	388,303,270
202201	30021500	ÃâÒßÖÆÆ·£¬ÒÑÅä¶¨¼ÁÁ¿»òÖÆ³ÉÁãÊÛ°ü×°	305	·¨¹ú	10	Ò»°ãÃ³Ò×	11764	Ç§¿Ë	0	?	121,463,019
202201	30021500	ÃâÒßÖÆÆ·£¬ÒÑÅä¶¨¼ÁÁ¿»òÖÆ³ÉÁãÊÛ°ü×°	306	°®¶ûÀ¼	10	Ò»°ãÃ³Ò×	2484	Ç§¿Ë	0	?	36,558,858
202201	30021500	ÃâÒßÖÆÆ·£¬ÒÑÅä¶¨¼ÁÁ¿»òÖÆ³ÉÁãÊÛ°ü×°	307	Òâ´óÀû	10	Ò»°ãÃ³Ò×	34	Ç§¿Ë	0	?	4,380,295
202201	30021500	ÃâÒßÖÆÆ·£¬ÒÑÅä¶¨¼ÁÁ¿»òÖÆ³ÉÁãÊÛ°ü×°	309	ºÉÀ¼	10	Ò»°ãÃ³Ò×	5	Ç§¿Ë	0	?	376,881
202201	30021500	ÃâÒßÖÆÆ·£¬ÒÑÅä¶¨¼ÁÁ¿»òÖÆ³ÉÁãÊÛ°ü×°	310	Ï£À°	10	Ò»°ãÃ³Ò×	16	Ç§¿Ë	0	?	863,534
202201	30021500	ÃâÒßÖÆÆ·£¬ÒÑÅä¶¨¼ÁÁ¿»òÖÆ³ÉÁãÊÛ°ü×°	311	ÆÏÌÑÑÀ	10	Ò»°ãÃ³Ò×	0	Ç§¿Ë	0	?	3,213
202201	30021500	ÃâÒßÖÆÆ·£¬ÒÑÅä¶¨¼ÁÁ¿»òÖÆ³ÉÁãÊÛ°ü×°	312	Î÷°àÑÀ	10	Ò»°ãÃ³Ò×	493	Ç§¿Ë	0	?	2,657,342
202201	30021500	ÃâÒßÖÆÆ·£¬ÒÑÅä¶¨¼ÁÁ¿»òÖÆ³ÉÁãÊÛ°ü×°	315	°ÂµØÀû	10	Ò»°ãÃ³Ò×	64	Ç§¿Ë	0	?	1,164,781
202201	30021500	ÃâÒßÖÆÆ·£¬ÒÑÅä¶¨¼ÁÁ¿»òÖÆ³ÉÁãÊÛ°ü×°	318	·ÒÀ¼	10	Ò»°ãÃ³Ò×	15288	Ç§¿Ë	0	?	15,692,003
202201	30021500	ÃâÒßÖÆÆ·£¬ÒÑÅä¶¨¼ÁÁ¿»òÖÆ³ÉÁãÊÛ°ü×°	321	ÐÙÑÀÀû	10	Ò»°ãÃ³Ò×	8	Ç§¿Ë	0	?	894,419
202201	30021500	ÃâÒßÖÆÆ·£¬ÒÑÅä¶¨¼ÁÁ¿»òÖÆ³ÉÁãÊÛ°ü×°	322	±ùµº	10	Ò»°ãÃ³Ò×	0	Ç§¿Ë	0	?	3,299
202201	30021500	ÃâÒßÖÆÆ·£¬ÒÑÅä¶¨¼ÁÁ¿»òÖÆ³ÉÁãÊÛ°ü×°	330	Èðµä	10	Ò»°ãÃ³Ò×	33	Ç§¿Ë	0	?	2,252,750
202201	30021500	ÃâÒßÖÆÆ·£¬ÒÑÅä¶¨¼ÁÁ¿»òÖÆ³ÉÁãÊÛ°ü×°	331	ÈðÊ¿	10	Ò»°ãÃ³Ò×	39	Ç§¿Ë	0	?	220,479
202201	30021500	ÃâÒßÖÆÆ·£¬ÒÑÅä¶¨¼ÁÁ¿»òÖÆ³ÉÁãÊÛ°ü×°	334	°®É³ÄáÑÇ	10	Ò»°ãÃ³Ò×	0	Ç§¿Ë	0	?	25,361
202201	30021500	ÃâÒßÖÆÆ·£¬ÒÑÅä¶¨¼ÁÁ¿»òÖÆ³ÉÁãÊÛ°ü×°	344	¶íÂÞË¹Áª°î	10	Ò»°ãÃ³Ò×	3	Ç§¿Ë	0	?	151,028
202201	30021500	ÃâÒßÖÆÆ·£¬ÒÑÅä¶¨¼ÁÁ¿»òÖÆ³ÉÁãÊÛ°ü×°	352	½Ý¿Ë	10	Ò»°ãÃ³Ò×	1	Ç§¿Ë	0	?	235,526
202201	30021500	ÃâÒßÖÆÆ·£¬ÒÑÅä¶¨¼ÁÁ¿»òÖÆ³ÉÁãÊÛ°ü×°	353	Ë¹Âå·¥¿Ë	10	Ò»°ãÃ³Ò×	0	Ç§¿Ë	0	?	4,100
202201	30021500	ÃâÒßÖÆÆ·£¬ÒÑÅä¶¨¼ÁÁ¿»òÖÆ³ÉÁãÊÛ°ü×°	435	²¨¶àÀè¸÷	10	Ò»°ãÃ³Ò×	3	Ç§¿Ë	0	?	195,529
202201	30021500	ÃâÒßÖÆÆ·£¬ÒÑÅä¶¨¼ÁÁ¿»òÖÆ³ÉÁãÊÛ°ü×°	501	¼ÓÄÃ´ó	10	Ò»°ãÃ³Ò×	16	Ç§¿Ë	0	?	1,848,084
202201	30021500	ÃâÒßÖÆÆ·£¬ÒÑÅä¶¨¼ÁÁ¿»òÖÆ³ÉÁãÊÛ°ü×°	502	ÃÀ¹ú	10	Ò»°ãÃ³Ò×	8672	Ç§¿Ë	0	?	187,012,811
202201	30021500	ÃâÒßÖÆÆ·£¬ÒÑÅä¶¨¼ÁÁ¿»òÖÆ³ÉÁãÊÛ°ü×°	601	°Ä´óÀûÑÇ	10	Ò»°ãÃ³Ò×	5	Ç§¿Ë	0	?	125,352
202202	30021500	ÃâÒßÖÆÆ·£¬ÒÑÅä¶¨¼ÁÁ¿»òÖÆ³ÉÁãÊÛ°ü×°	111	Ó¡¶È	10	Ò»°ãÃ³Ò×	0	Ç§¿Ë	0	?	151,834
202202	30021500	ÃâÒßÖÆÆ·£¬ÒÑÅä¶¨¼ÁÁ¿»òÖÆ³ÉÁãÊÛ°ü×°	115	ÒÔÉ«ÁÐ	10	Ò»°ãÃ³Ò×	0	Ç§¿Ë	0	?	4,112,999
202202	30021500	ÃâÒßÖÆÆ·£¬ÒÑÅä¶¨¼ÁÁ¿»òÖÆ³ÉÁãÊÛ°ü×°	116	ÈÕ±¾	10	Ò»°ãÃ³Ò×	10035	Ç§¿Ë	0	?	21,440,100
202202	30021500	ÃâÒßÖÆÆ·£¬ÒÑÅä¶¨¼ÁÁ¿»òÖÆ³ÉÁãÊÛ°ü×°	122	ÂíÀ´Î÷ÑÇ	10	Ò»°ãÃ³Ò×	0	Ç§¿Ë	0	?	6,206
202202	30021500	ÃâÒßÖÆÆ·£¬ÒÑÅä¶¨¼ÁÁ¿»òÖÆ³ÉÁãÊÛ°ü×°	125	Äá²´¶ûÁª°îÃñÖ÷¹²ºÍ¹ú	10	Ò»°ãÃ³Ò×	0	Ç§¿Ë	0	?	113,730
202202	30021500	ÃâÒßÖÆÆ·£¬ÒÑÅä¶¨¼ÁÁ¿»òÖÆ³ÉÁãÊÛ°ü×°	132	ÐÂ¼ÓÆÂ	10	Ò»°ãÃ³Ò×	1328	Ç§¿Ë	0	?	5,534,919
202202	30021500	ÃâÒßÖÆÆ·£¬ÒÑÅä¶¨¼ÁÁ¿»òÖÆ³ÉÁãÊÛ°ü×°	133	º«¹ú	10	Ò»°ãÃ³Ò×	4860	Ç§¿Ë	0	?	3,523,357
202202	30021500	ÃâÒßÖÆÆ·£¬ÒÑÅä¶¨¼ÁÁ¿»òÖÆ³ÉÁãÊÛ°ü×°	136	Ì©¹ú	10	Ò»°ãÃ³Ò×	0	Ç§¿Ë	0	?	16,308
202202	30021500	ÃâÒßÖÆÆ·£¬ÒÑÅä¶¨¼ÁÁ¿»òÖÆ³ÉÁãÊÛ°ü×°	137	ÍÁ¶úÆä	10	Ò»°ãÃ³Ò×	3	Ç§¿Ë	0	?	17,178
202202	30021500	ÃâÒßÖÆÆ·£¬ÒÑÅä¶¨¼ÁÁ¿»òÖÆ³ÉÁãÊÛ°ü×°	142	ÖÐ¹ú	10	Ò»°ãÃ³Ò×	2	Ç§¿Ë	0	?	3,018,141
202202	30021500	ÃâÒßÖÆÆ·£¬ÒÑÅä¶¨¼ÁÁ¿»òÖÆ³ÉÁãÊÛ°ü×°	143	ÖÐ¹úÌ¨Íå	10	Ò»°ãÃ³Ò×	16	Ç§¿Ë	0	?	1,037,266
202202	30021500	ÃâÒßÖÆÆ·£¬ÒÑÅä¶¨¼ÁÁ¿»òÖÆ³ÉÁãÊÛ°ü×°	244	ÄÏ·Ç	10	Ò»°ãÃ³Ò×	0	Ç§¿Ë	0	?	145,922
202202	30021500	ÃâÒßÖÆÆ·£¬ÒÑÅä¶¨¼ÁÁ¿»òÖÆ³ÉÁãÊÛ°ü×°	258	¶òÁ¢ÌØÀïÑÇ	10	Ò»°ãÃ³Ò×	0	Ç§¿Ë	0	?	10,412
202202	30021500	ÃâÒßÖÆÆ·£¬ÒÑÅä¶¨¼ÁÁ¿»òÖÆ³ÉÁãÊÛ°ü×°	301	±ÈÀûÊ±	10	Ò»°ãÃ³Ò×	5	Ç§¿Ë	0	?	71,809
202202	30021500	ÃâÒßÖÆÆ·£¬ÒÑÅä¶¨¼ÁÁ¿»òÖÆ³ÉÁãÊÛ°ü×°	302	µ¤Âó	10	Ò»°ãÃ³Ò×	35	Ç§¿Ë	0	?	1,325,928
202202	30021500	ÃâÒßÖÆÆ·£¬ÒÑÅä¶¨¼ÁÁ¿»òÖÆ³ÉÁãÊÛ°ü×°	303	Ó¢¹ú	10	Ò»°ãÃ³Ò×	1847	Ç§¿Ë	0	?	10,388,533
202202	30021500	ÃâÒßÖÆÆ·£¬ÒÑÅä¶¨¼ÁÁ¿»òÖÆ³ÉÁãÊÛ°ü×°	304	µÂ¹ú	10	Ò»°ãÃ³Ò×	3719	Ç§¿Ë	0	?	107,180,948
202202	30021500	ÃâÒßÖÆÆ·£¬ÒÑÅä¶¨¼ÁÁ¿»òÖÆ³ÉÁãÊÛ°ü×°	305	·¨¹ú	10	Ò»°ãÃ³Ò×	6166	Ç§¿Ë	0	?	16,427,691
202202	30021500	ÃâÒßÖÆÆ·£¬ÒÑÅä¶¨¼ÁÁ¿»òÖÆ³ÉÁãÊÛ°ü×°	306	°®¶ûÀ¼	10	Ò»°ãÃ³Ò×	9	Ç§¿Ë	0	?	92,987
202202	30021500	ÃâÒßÖÆÆ·£¬ÒÑÅä¶¨¼ÁÁ¿»òÖÆ³ÉÁãÊÛ°ü×°	307	Òâ´óÀû	10	Ò»°ãÃ³Ò×	38	Ç§¿Ë	0	?	6,158,861
202202	30021500	ÃâÒßÖÆÆ·£¬ÒÑÅä¶¨¼ÁÁ¿»òÖÆ³ÉÁãÊÛ°ü×°	309	ºÉÀ¼	10	Ò»°ãÃ³Ò×	226	Ç§¿Ë	0	?	1,030,160
202202	30021500	ÃâÒßÖÆÆ·£¬ÒÑÅä¶¨¼ÁÁ¿»òÖÆ³ÉÁãÊÛ°ü×°	312	Î÷°àÑÀ	10	Ò»°ãÃ³Ò×	2150	Ç§¿Ë	0	?	13,606,162
202202	30021500	ÃâÒßÖÆÆ·£¬ÒÑÅä¶¨¼ÁÁ¿»òÖÆ³ÉÁãÊÛ°ü×°	315	°ÂµØÀû	10	Ò»°ãÃ³Ò×	0	Ç§¿Ë	0	?	3,214
202202	30021500	ÃâÒßÖÆÆ·£¬ÒÑÅä¶¨¼ÁÁ¿»òÖÆ³ÉÁãÊÛ°ü×°	318	·ÒÀ¼	10	Ò»°ãÃ³Ò×	3485	Ç§¿Ë	0	?	6,885,915
202202	30021500	ÃâÒßÖÆÆ·£¬ÒÑÅä¶¨¼ÁÁ¿»òÖÆ³ÉÁãÊÛ°ü×°	321	ÐÙÑÀÀû	10	Ò»°ãÃ³Ò×	13	Ç§¿Ë	0	?	1,333,423
202202	30021500	ÃâÒßÖÆÆ·£¬ÒÑÅä¶¨¼ÁÁ¿»òÖÆ³ÉÁãÊÛ°ü×°	330	Èðµä	10	Ò»°ãÃ³Ò×	30	Ç§¿Ë	0	?	1,848,347
202202	30021500	ÃâÒßÖÆÆ·£¬ÒÑÅä¶¨¼ÁÁ¿»òÖÆ³ÉÁãÊÛ°ü×°	331	ÈðÊ¿	10	Ò»°ãÃ³Ò×	548	Ç§¿Ë	0	?	11,192,049
202202	30021500	ÃâÒßÖÆÆ·£¬ÒÑÅä¶¨¼ÁÁ¿»òÖÆ³ÉÁãÊÛ°ü×°	334	°®É³ÄáÑÇ	10	Ò»°ãÃ³Ò×	0	Ç§¿Ë	0	?	166,304
202202	30021500	ÃâÒßÖÆÆ·£¬ÒÑÅä¶¨¼ÁÁ¿»òÖÆ³ÉÁãÊÛ°ü×°	352	½Ý¿Ë	10	Ò»°ãÃ³Ò×	2	Ç§¿Ë	0	?	231,336
202202	30021500	ÃâÒßÖÆÆ·£¬ÒÑÅä¶¨¼ÁÁ¿»òÖÆ³ÉÁãÊÛ°ü×°	353	Ë¹Âå·¥¿Ë	10	Ò»°ãÃ³Ò×	0	Ç§¿Ë	0	?	6,315
202202	30021500	ÃâÒßÖÆÆ·£¬ÒÑÅä¶¨¼ÁÁ¿»òÖÆ³ÉÁãÊÛ°ü×°	402	°¢¸ùÍ¢	10	Ò»°ãÃ³Ò×	2	Ç§¿Ë	0	?	639,682
202202	30021500	ÃâÒßÖÆÆ·£¬ÒÑÅä¶¨¼ÁÁ¿»òÖÆ³ÉÁãÊÛ°ü×°	429	Ä«Î÷¸ç	10	Ò»°ãÃ³Ò×	0	Ç§¿Ë	0	?	3,405
202202	30021500	ÃâÒßÖÆÆ·£¬ÒÑÅä¶¨¼ÁÁ¿»òÖÆ³ÉÁãÊÛ°ü×°	435	²¨¶àÀè¸÷	10	Ò»°ãÃ³Ò×	2	Ç§¿Ë	0	?	186,438
202202	30021500	ÃâÒßÖÆÆ·£¬ÒÑÅä¶¨¼ÁÁ¿»òÖÆ³ÉÁãÊÛ°ü×°	501	¼ÓÄÃ´ó	10	Ò»°ãÃ³Ò×	134	Ç§¿Ë	0	?	1,978,652
202202	30021500	ÃâÒßÖÆÆ·£¬ÒÑÅä¶¨¼ÁÁ¿»òÖÆ³ÉÁãÊÛ°ü×°	502	ÃÀ¹ú	10	Ò»°ãÃ³Ò×	15683	Ç§¿Ë	0	?	425,575,656
202202	30021500	ÃâÒßÖÆÆ·£¬ÒÑÅä¶¨¼ÁÁ¿»òÖÆ³ÉÁãÊÛ°ü×°	601	°Ä´óÀûÑÇ	10	Ò»°ãÃ³Ò×	23	Ç§¿Ë	0	?	538,467
202203	30021500	ÃâÒßÖÆÆ·£¬ÒÑÅä¶¨¼ÁÁ¿»òÖÆ³ÉÁãÊÛ°ü×°	111	Ó¡¶È	10	Ò»°ãÃ³Ò×	0	Ç§¿Ë	0	?	20,148
202203	30021500	ÃâÒßÖÆÆ·£¬ÒÑÅä¶¨¼ÁÁ¿»òÖÆ³ÉÁãÊÛ°ü×°	115	ÒÔÉ«ÁÐ	10	Ò»°ãÃ³Ò×	0	Ç§¿Ë	0	?	1,574,751
202203	30021500	ÃâÒßÖÆÆ·£¬ÒÑÅä¶¨¼ÁÁ¿»òÖÆ³ÉÁãÊÛ°ü×°	116	ÈÕ±¾	10	Ò»°ãÃ³Ò×	7431	Ç§¿Ë	0	?	22,666,043
202203	30021500	ÃâÒßÖÆÆ·£¬ÒÑÅä¶¨¼ÁÁ¿»òÖÆ³ÉÁãÊÛ°ü×°	122	ÂíÀ´Î÷ÑÇ	10	Ò»°ãÃ³Ò×	0	Ç§¿Ë	0	?	10,157
202203	30021500	ÃâÒßÖÆÆ·£¬ÒÑÅä¶¨¼ÁÁ¿»òÖÆ³ÉÁãÊÛ°ü×°	125	Äá²´¶ûÁª°îÃñÖ÷¹²ºÍ¹ú	10	Ò»°ãÃ³Ò×	0	Ç§¿Ë	0	?	236,024
202203	30021500	ÃâÒßÖÆÆ·£¬ÒÑÅä¶¨¼ÁÁ¿»òÖÆ³ÉÁãÊÛ°ü×°	133	º«¹ú	10	Ò»°ãÃ³Ò×	0	Ç§¿Ë	0	?	354,016
202203	30021500	ÃâÒßÖÆÆ·£¬ÒÑÅä¶¨¼ÁÁ¿»òÖÆ³ÉÁãÊÛ°ü×°	136	Ì©¹ú	10	Ò»°ãÃ³Ò×	0	Ç§¿Ë	0	?	23,647
202203	30021500	ÃâÒßÖÆÆ·£¬ÒÑÅä¶¨¼ÁÁ¿»òÖÆ³ÉÁãÊÛ°ü×°	142	ÖÐ¹ú	10	Ò»°ãÃ³Ò×	1	Ç§¿Ë	0	?	4,948,798
202203	30021500	ÃâÒßÖÆÆ·£¬ÒÑÅä¶¨¼ÁÁ¿»òÖÆ³ÉÁãÊÛ°ü×°	143	ÖÐ¹úÌ¨Íå	10	Ò»°ãÃ³Ò×	19	Ç§¿Ë	0	?	1,492,113
202203	30021500	ÃâÒßÖÆÆ·£¬ÒÑÅä¶¨¼ÁÁ¿»òÖÆ³ÉÁãÊÛ°ü×°	258	¶òÁ¢ÌØÀïÑÇ	10	Ò»°ãÃ³Ò×	0	Ç§¿Ë	0	?	25,597
202203	30021500	ÃâÒßÖÆÆ·£¬ÒÑÅä¶¨¼ÁÁ¿»òÖÆ³ÉÁãÊÛ°ü×°	301	±ÈÀûÊ±	10	Ò»°ãÃ³Ò×	0	Ç§¿Ë	0	?	84,401
202203	30021500	ÃâÒßÖÆÆ·£¬ÒÑÅä¶¨¼ÁÁ¿»òÖÆ³ÉÁãÊÛ°ü×°	302	µ¤Âó	10	Ò»°ãÃ³Ò×	64	Ç§¿Ë	0	?	2,809,277
202203	30021500	ÃâÒßÖÆÆ·£¬ÒÑÅä¶¨¼ÁÁ¿»òÖÆ³ÉÁãÊÛ°ü×°	303	Ó¢¹ú	10	Ò»°ãÃ³Ò×	601	Ç§¿Ë	0	?	11,606,945
202203	30021500	ÃâÒßÖÆÆ·£¬ÒÑÅä¶¨¼ÁÁ¿»òÖÆ³ÉÁãÊÛ°ü×°	304	µÂ¹ú	10	Ò»°ãÃ³Ò×	5979	Ç§¿Ë	0	?	235,399,435
202203	30021500	ÃâÒßÖÆÆ·£¬ÒÑÅä¶¨¼ÁÁ¿»òÖÆ³ÉÁãÊÛ°ü×°	305	·¨¹ú	10	Ò»°ãÃ³Ò×	7662	Ç§¿Ë	0	?	97,566,002
202203	30021500	ÃâÒßÖÆÆ·£¬ÒÑÅä¶¨¼ÁÁ¿»òÖÆ³ÉÁãÊÛ°ü×°	306	°®¶ûÀ¼	10	Ò»°ãÃ³Ò×	24	Ç§¿Ë	0	?	331,438
202203	30021500	ÃâÒßÖÆÆ·£¬ÒÑÅä¶¨¼ÁÁ¿»òÖÆ³ÉÁãÊÛ°ü×°	307	Òâ´óÀû	10	Ò»°ãÃ³Ò×	1733	Ç§¿Ë	0	?	6,648,038
202203	30021500	ÃâÒßÖÆÆ·£¬ÒÑÅä¶¨¼ÁÁ¿»òÖÆ³ÉÁãÊÛ°ü×°	309	ºÉÀ¼	10	Ò»°ãÃ³Ò×	225	Ç§¿Ë	0	?	1,082,492
202203	30021500	ÃâÒßÖÆÆ·£¬ÒÑÅä¶¨¼ÁÁ¿»òÖÆ³ÉÁãÊÛ°ü×°	310	Ï£À°	10	Ò»°ãÃ³Ò×	4	Ç§¿Ë	0	?	87,735
202203	30021500	ÃâÒßÖÆÆ·£¬ÒÑÅä¶¨¼ÁÁ¿»òÖÆ³ÉÁãÊÛ°ü×°	311	ÆÏÌÑÑÀ	10	Ò»°ãÃ³Ò×	0	Ç§¿Ë	0	?	6,458
202203	30021500	ÃâÒßÖÆÆ·£¬ÒÑÅä¶¨¼ÁÁ¿»òÖÆ³ÉÁãÊÛ°ü×°	312	Î÷°àÑÀ	10	Ò»°ãÃ³Ò×	2961	Ç§¿Ë	0	?	24,976,938
202203	30021500	ÃâÒßÖÆÆ·£¬ÒÑÅä¶¨¼ÁÁ¿»òÖÆ³ÉÁãÊÛ°ü×°	315	°ÂµØÀû	10	Ò»°ãÃ³Ò×	0	Ç§¿Ë	0	?	5,813
202203	30021500	ÃâÒßÖÆÆ·£¬ÒÑÅä¶¨¼ÁÁ¿»òÖÆ³ÉÁãÊÛ°ü×°	318	·ÒÀ¼	10	Ò»°ãÃ³Ò×	8538	Ç§¿Ë	0	?	13,326,481
202203	30021500	ÃâÒßÖÆÆ·£¬ÒÑÅä¶¨¼ÁÁ¿»òÖÆ³ÉÁãÊÛ°ü×°	321	ÐÙÑÀÀû	10	Ò»°ãÃ³Ò×	47	Ç§¿Ë	0	?	4,915,030
202203	30021500	ÃâÒßÖÆÆ·£¬ÒÑÅä¶¨¼ÁÁ¿»òÖÆ³ÉÁãÊÛ°ü×°	322	±ùµº	10	Ò»°ãÃ³Ò×	0	Ç§¿Ë	0	?	1,658
202203	30021500	ÃâÒßÖÆÆ·£¬ÒÑÅä¶¨¼ÁÁ¿»òÖÆ³ÉÁãÊÛ°ü×°	326	Å²Íþ	10	Ò»°ãÃ³Ò×	3	Ç§¿Ë	0	?	330,890
202203	30021500	ÃâÒßÖÆÆ·£¬ÒÑÅä¶¨¼ÁÁ¿»òÖÆ³ÉÁãÊÛ°ü×°	328	ÂÞÂíÄáÑÇ	10	Ò»°ãÃ³Ò×	0	Ç§¿Ë	0	?	162,815
202203	30021500	ÃâÒßÖÆÆ·£¬ÒÑÅä¶¨¼ÁÁ¿»òÖÆ³ÉÁãÊÛ°ü×°	330	Èðµä	10	Ò»°ãÃ³Ò×	39	Ç§¿Ë	0	?	2,223,441
202203	30021500	ÃâÒßÖÆÆ·£¬ÒÑÅä¶¨¼ÁÁ¿»òÖÆ³ÉÁãÊÛ°ü×°	331	ÈðÊ¿	10	Ò»°ãÃ³Ò×	661	Ç§¿Ë	0	?	1,587,219
202203	30021500	ÃâÒßÖÆÆ·£¬ÒÑÅä¶¨¼ÁÁ¿»òÖÆ³ÉÁãÊÛ°ü×°	334	°®É³ÄáÑÇ	10	Ò»°ãÃ³Ò×	0	Ç§¿Ë	0	?	117,722
202203	30021500	ÃâÒßÖÆÆ·£¬ÒÑÅä¶¨¼ÁÁ¿»òÖÆ³ÉÁãÊÛ°ü×°	352	½Ý¿Ë	10	Ò»°ãÃ³Ò×	0	Ç§¿Ë	0	?	386,470
202203	30021500	ÃâÒßÖÆÆ·£¬ÒÑÅä¶¨¼ÁÁ¿»òÖÆ³ÉÁãÊÛ°ü×°	353	Ë¹Âå·¥¿Ë	10	Ò»°ãÃ³Ò×	0	Ç§¿Ë	0	?	8,244
202203	30021500	ÃâÒßÖÆÆ·£¬ÒÑÅä¶¨¼ÁÁ¿»òÖÆ³ÉÁãÊÛ°ü×°	402	°¢¸ùÍ¢	10	Ò»°ãÃ³Ò×	0	Ç§¿Ë	0	?	2,429,891
202203	30021500	ÃâÒßÖÆÆ·£¬ÒÑÅä¶¨¼ÁÁ¿»òÖÆ³ÉÁãÊÛ°ü×°	410	°ÍÎ÷	10	Ò»°ãÃ³Ò×	0	Ç§¿Ë	0	?	373
202203	30021500	ÃâÒßÖÆÆ·£¬ÒÑÅä¶¨¼ÁÁ¿»òÖÆ³ÉÁãÊÛ°ü×°	435	²¨¶àÀè¸÷	10	Ò»°ãÃ³Ò×	16	Ç§¿Ë	0	?	884,508
202203	30021500	ÃâÒßÖÆÆ·£¬ÒÑÅä¶¨¼ÁÁ¿»òÖÆ³ÉÁãÊÛ°ü×°	501	¼ÓÄÃ´ó	10	Ò»°ãÃ³Ò×	14	Ç§¿Ë	0	?	1,058,125
202203	30021500	ÃâÒßÖÆÆ·£¬ÒÑÅä¶¨¼ÁÁ¿»òÖÆ³ÉÁãÊÛ°ü×°	502	ÃÀ¹ú	10	Ò»°ãÃ³Ò×	7177	Ç§¿Ë	0	?	311,852,452
202203	30021500	ÃâÒßÖÆÆ·£¬ÒÑÅä¶¨¼ÁÁ¿»òÖÆ³ÉÁãÊÛ°ü×°	601	°Ä´óÀûÑÇ	10	Ò»°ãÃ³Ò×	2	Ç§¿Ë	0	?	89,380
202204	30021500	ÃâÒßÖÆÆ·£¬ÒÑÅä¶¨¼ÁÁ¿»òÖÆ³ÉÁãÊÛ°ü×°	111	Ó¡¶È	10	Ò»°ãÃ³Ò×	30	Ç§¿Ë	0	?	479,346
202204	30021500	ÃâÒßÖÆÆ·£¬ÒÑÅä¶¨¼ÁÁ¿»òÖÆ³ÉÁãÊÛ°ü×°	115	ÒÔÉ«ÁÐ	10	Ò»°ãÃ³Ò×	1	Ç§¿Ë	0	?	1,632,978
202204	30021500	ÃâÒßÖÆÆ·£¬ÒÑÅä¶¨¼ÁÁ¿»òÖÆ³ÉÁãÊÛ°ü×°	116	ÈÕ±¾	10	Ò»°ãÃ³Ò×	4820	Ç§¿Ë	0	?	24,246,194
202204	30021500	ÃâÒßÖÆÆ·£¬ÒÑÅä¶¨¼ÁÁ¿»òÖÆ³ÉÁãÊÛ°ü×°	125	Äá²´¶ûÁª°îÃñÖ÷¹²ºÍ¹ú	10	Ò»°ãÃ³Ò×	0	Ç§¿Ë	0	?	161,314
202204	30021500	ÃâÒßÖÆÆ·£¬ÒÑÅä¶¨¼ÁÁ¿»òÖÆ³ÉÁãÊÛ°ü×°	132	ÐÂ¼ÓÆÂ	10	Ò»°ãÃ³Ò×	55	Ç§¿Ë	0	?	379,612
202204	30021500	ÃâÒßÖÆÆ·£¬ÒÑÅä¶¨¼ÁÁ¿»òÖÆ³ÉÁãÊÛ°ü×°	133	º«¹ú	10	Ò»°ãÃ³Ò×	380	Ç§¿Ë	0	?	532,839
202204	30021500	ÃâÒßÖÆÆ·£¬ÒÑÅä¶¨¼ÁÁ¿»òÖÆ³ÉÁãÊÛ°ü×°	142	ÖÐ¹ú	10	Ò»°ãÃ³Ò×	0	Ç§¿Ë	0	?	2,434,111
202204	30021500	ÃâÒßÖÆÆ·£¬ÒÑÅä¶¨¼ÁÁ¿»òÖÆ³ÉÁãÊÛ°ü×°	143	ÖÐ¹úÌ¨Íå	10	Ò»°ãÃ³Ò×	9	Ç§¿Ë	0	?	1,020,291
202204	30021500	ÃâÒßÖÆÆ·£¬ÒÑÅä¶¨¼ÁÁ¿»òÖÆ³ÉÁãÊÛ°ü×°	258	¶òÁ¢ÌØÀïÑÇ	10	Ò»°ãÃ³Ò×	0	Ç§¿Ë	0	?	19,110
202204	30021500	ÃâÒßÖÆÆ·£¬ÒÑÅä¶¨¼ÁÁ¿»òÖÆ³ÉÁãÊÛ°ü×°	301	±ÈÀûÊ±	10	Ò»°ãÃ³Ò×	0	Ç§¿Ë	0	?	4,290
202204	30021500	ÃâÒßÖÆÆ·£¬ÒÑÅä¶¨¼ÁÁ¿»òÖÆ³ÉÁãÊÛ°ü×°	302	µ¤Âó	10	Ò»°ãÃ³Ò×	1	Ç§¿Ë	0	?	675,906
202204	30021500	ÃâÒßÖÆÆ·£¬ÒÑÅä¶¨¼ÁÁ¿»òÖÆ³ÉÁãÊÛ°ü×°	303	Ó¢¹ú	10	Ò»°ãÃ³Ò×	239	Ç§¿Ë	0	?	6,813,547
202204	30021500	ÃâÒßÖÆÆ·£¬ÒÑÅä¶¨¼ÁÁ¿»òÖÆ³ÉÁãÊÛ°ü×°	304	µÂ¹ú	10	Ò»°ãÃ³Ò×	1172	Ç§¿Ë	0	?	2,770,295
202204	30021500	ÃâÒßÖÆÆ·£¬ÒÑÅä¶¨¼ÁÁ¿»òÖÆ³ÉÁãÊÛ°ü×°	305	·¨¹ú	10	Ò»°ãÃ³Ò×	724	Ç§¿Ë	0	?	2,607,109
202204	30021500	ÃâÒßÖÆÆ·£¬ÒÑÅä¶¨¼ÁÁ¿»òÖÆ³ÉÁãÊÛ°ü×°	306	°®¶ûÀ¼	10	Ò»°ãÃ³Ò×	16	Ç§¿Ë	0	?	302,223
202204	30021500	ÃâÒßÖÆÆ·£¬ÒÑÅä¶¨¼ÁÁ¿»òÖÆ³ÉÁãÊÛ°ü×°	307	Òâ´óÀû	10	Ò»°ãÃ³Ò×	65	Ç§¿Ë	0	?	2,635,136
202204	30021500	ÃâÒßÖÆÆ·£¬ÒÑÅä¶¨¼ÁÁ¿»òÖÆ³ÉÁãÊÛ°ü×°	309	ºÉÀ¼	10	Ò»°ãÃ³Ò×	5	Ç§¿Ë	0	?	663,234
202204	30021500	ÃâÒßÖÆÆ·£¬ÒÑÅä¶¨¼ÁÁ¿»òÖÆ³ÉÁãÊÛ°ü×°	311	ÆÏÌÑÑÀ	10	Ò»°ãÃ³Ò×	0	Ç§¿Ë	0	?	12,400
202204	30021500	ÃâÒßÖÆÆ·£¬ÒÑÅä¶¨¼ÁÁ¿»òÖÆ³ÉÁãÊÛ°ü×°	312	Î÷°àÑÀ	10	Ò»°ãÃ³Ò×	0	Ç§¿Ë	0	?	225,925
202204	30021500	ÃâÒßÖÆÆ·£¬ÒÑÅä¶¨¼ÁÁ¿»òÖÆ³ÉÁãÊÛ°ü×°	315	°ÂµØÀû	10	Ò»°ãÃ³Ò×	0	Ç§¿Ë	0	?	956,251
202204	30021500	ÃâÒßÖÆÆ·£¬ÒÑÅä¶¨¼ÁÁ¿»òÖÆ³ÉÁãÊÛ°ü×°	318	·ÒÀ¼	10	Ò»°ãÃ³Ò×	284	Ç§¿Ë	0	?	3,099,459
202204	30021500	ÃâÒßÖÆÆ·£¬ÒÑÅä¶¨¼ÁÁ¿»òÖÆ³ÉÁãÊÛ°ü×°	321	ÐÙÑÀÀû	10	Ò»°ãÃ³Ò×	37	Ç§¿Ë	0	?	3,736,233
202204	30021500	ÃâÒßÖÆÆ·£¬ÒÑÅä¶¨¼ÁÁ¿»òÖÆ³ÉÁãÊÛ°ü×°	326	Å²Íþ	10	Ò»°ãÃ³Ò×	5	Ç§¿Ë	0	?	91,652
202204	30021500	ÃâÒßÖÆÆ·£¬ÒÑÅä¶¨¼ÁÁ¿»òÖÆ³ÉÁãÊÛ°ü×°	330	Èðµä	10	Ò»°ãÃ³Ò×	1	Ç§¿Ë	0	?	2,213,228
202204	30021500	ÃâÒßÖÆÆ·£¬ÒÑÅä¶¨¼ÁÁ¿»òÖÆ³ÉÁãÊÛ°ü×°	331	ÈðÊ¿	10	Ò»°ãÃ³Ò×	2	Ç§¿Ë	0	?	154,665
202204	30021500	ÃâÒßÖÆÆ·£¬ÒÑÅä¶¨¼ÁÁ¿»òÖÆ³ÉÁãÊÛ°ü×°	334	°®É³ÄáÑÇ	10	Ò»°ãÃ³Ò×	0	Ç§¿Ë	0	?	4,707
202204	30021500	ÃâÒßÖÆÆ·£¬ÒÑÅä¶¨¼ÁÁ¿»òÖÆ³ÉÁãÊÛ°ü×°	352	½Ý¿Ë	10	Ò»°ãÃ³Ò×	0	Ç§¿Ë	0	?	202,931
202204	30021500	ÃâÒßÖÆÆ·£¬ÒÑÅä¶¨¼ÁÁ¿»òÖÆ³ÉÁãÊÛ°ü×°	353	Ë¹Âå·¥¿Ë	10	Ò»°ãÃ³Ò×	0	Ç§¿Ë	0	?	2,105
202204	30021500	ÃâÒßÖÆÆ·£¬ÒÑÅä¶¨¼ÁÁ¿»òÖÆ³ÉÁãÊÛ°ü×°	435	²¨¶àÀè¸÷	10	Ò»°ãÃ³Ò×	11	Ç§¿Ë	0	?	642,502
202204	30021500	ÃâÒßÖÆÆ·£¬ÒÑÅä¶¨¼ÁÁ¿»òÖÆ³ÉÁãÊÛ°ü×°	501	¼ÓÄÃ´ó	10	Ò»°ãÃ³Ò×	20	Ç§¿Ë	0	?	1,144,905
202204	30021500	ÃâÒßÖÆÆ·£¬ÒÑÅä¶¨¼ÁÁ¿»òÖÆ³ÉÁãÊÛ°ü×°	502	ÃÀ¹ú	10	Ò»°ãÃ³Ò×	476	Ç§¿Ë	0	?	49,776,962
202204	30021500	ÃâÒßÖÆÆ·£¬ÒÑÅä¶¨¼ÁÁ¿»òÖÆ³ÉÁãÊÛ°ü×°	601	°Ä´óÀûÑÇ	10	Ò»°ãÃ³Ò×	0	Ç§¿Ë	0	?	20,169
202205	30021500	ÃâÒßÖÆÆ·£¬ÒÑÅä¶¨¼ÁÁ¿»òÖÆ³ÉÁãÊÛ°ü×°	110	ÖÐ¹úÏã¸Û	10	Ò»°ãÃ³Ò×	0	Ç§¿Ë	0	?	2,008
202205	30021500	ÃâÒßÖÆÆ·£¬ÒÑÅä¶¨¼ÁÁ¿»òÖÆ³ÉÁãÊÛ°ü×°	111	Ó¡¶È	10	Ò»°ãÃ³Ò×	0	Ç§¿Ë	0	?	206,027
202205	30021500	ÃâÒßÖÆÆ·£¬ÒÑÅä¶¨¼ÁÁ¿»òÖÆ³ÉÁãÊÛ°ü×°	115	ÒÔÉ«ÁÐ	10	Ò»°ãÃ³Ò×	0	Ç§¿Ë	0	?	1,810,794
202205	30021500	ÃâÒßÖÆÆ·£¬ÒÑÅä¶¨¼ÁÁ¿»òÖÆ³ÉÁãÊÛ°ü×°	116	ÈÕ±¾	10	Ò»°ãÃ³Ò×	1599	Ç§¿Ë	0	?	7,786,169
202205	30021500	ÃâÒßÖÆÆ·£¬ÒÑÅä¶¨¼ÁÁ¿»òÖÆ³ÉÁãÊÛ°ü×°	122	ÂíÀ´Î÷ÑÇ	10	Ò»°ãÃ³Ò×	0	Ç§¿Ë	0	?	12,794
202205	30021500	ÃâÒßÖÆÆ·£¬ÒÑÅä¶¨¼ÁÁ¿»òÖÆ³ÉÁãÊÛ°ü×°	125	Äá²´¶ûÁª°îÃñÖ÷¹²ºÍ¹ú	10	Ò»°ãÃ³Ò×	0	Ç§¿Ë	0	?	210,129
202205	30021500	ÃâÒßÖÆÆ·£¬ÒÑÅä¶¨¼ÁÁ¿»òÖÆ³ÉÁãÊÛ°ü×°	133	º«¹ú	10	Ò»°ãÃ³Ò×	112	Ç§¿Ë	0	?	290,385
202205	30021500	ÃâÒßÖÆÆ·£¬ÒÑÅä¶¨¼ÁÁ¿»òÖÆ³ÉÁãÊÛ°ü×°	136	Ì©¹ú	10	Ò»°ãÃ³Ò×	0	Ç§¿Ë	0	?	9,018
202205	30021500	ÃâÒßÖÆÆ·£¬ÒÑÅä¶¨¼ÁÁ¿»òÖÆ³ÉÁãÊÛ°ü×°	142	ÖÐ¹ú	10	Ò»°ãÃ³Ò×	0	Ç§¿Ë	0	?	3,644,337
202205	30021500	ÃâÒßÖÆÆ·£¬ÒÑÅä¶¨¼ÁÁ¿»òÖÆ³ÉÁãÊÛ°ü×°	143	ÖÐ¹úÌ¨Íå	10	Ò»°ãÃ³Ò×	11	Ç§¿Ë	0	?	1,265,454
202205	30021500	ÃâÒßÖÆÆ·£¬ÒÑÅä¶¨¼ÁÁ¿»òÖÆ³ÉÁãÊÛ°ü×°	258	¶òÁ¢ÌØÀïÑÇ	10	Ò»°ãÃ³Ò×	0	Ç§¿Ë	0	?	6,493
202205	30021500	ÃâÒßÖÆÆ·£¬ÒÑÅä¶¨¼ÁÁ¿»òÖÆ³ÉÁãÊÛ°ü×°	301	±ÈÀûÊ±	10	Ò»°ãÃ³Ò×	11	Ç§¿Ë	0	?	108,010
202205	30021500	ÃâÒßÖÆÆ·£¬ÒÑÅä¶¨¼ÁÁ¿»òÖÆ³ÉÁãÊÛ°ü×°	302	µ¤Âó	10	Ò»°ãÃ³Ò×	95	Ç§¿Ë	0	?	3,322,414
202205	30021500	ÃâÒßÖÆÆ·£¬ÒÑÅä¶¨¼ÁÁ¿»òÖÆ³ÉÁãÊÛ°ü×°	303	Ó¢¹ú	10	Ò»°ãÃ³Ò×	84	Ç§¿Ë	0	?	8,613,248
202205	30021500	ÃâÒßÖÆÆ·£¬ÒÑÅä¶¨¼ÁÁ¿»òÖÆ³ÉÁãÊÛ°ü×°	304	µÂ¹ú	10	Ò»°ãÃ³Ò×	11629	Ç§¿Ë	0	?	615,485,347
202205	30021500	ÃâÒßÖÆÆ·£¬ÒÑÅä¶¨¼ÁÁ¿»òÖÆ³ÉÁãÊÛ°ü×°	305	·¨¹ú	10	Ò»°ãÃ³Ò×	2184	Ç§¿Ë	0	?	67,132,588
202205	30021500	ÃâÒßÖÆÆ·£¬ÒÑÅä¶¨¼ÁÁ¿»òÖÆ³ÉÁãÊÛ°ü×°	306	°®¶ûÀ¼	10	Ò»°ãÃ³Ò×	2	Ç§¿Ë	0	?	55,522
202205	30021500	ÃâÒßÖÆÆ·£¬ÒÑÅä¶¨¼ÁÁ¿»òÖÆ³ÉÁãÊÛ°ü×°	307	Òâ´óÀû	10	Ò»°ãÃ³Ò×	0	Ç§¿Ë	0	?	7,155
202205	30021500	ÃâÒßÖÆÆ·£¬ÒÑÅä¶¨¼ÁÁ¿»òÖÆ³ÉÁãÊÛ°ü×°	309	ºÉÀ¼	10	Ò»°ãÃ³Ò×	0	Ç§¿Ë	0	?	335,475
202205	30021500	ÃâÒßÖÆÆ·£¬ÒÑÅä¶¨¼ÁÁ¿»òÖÆ³ÉÁãÊÛ°ü×°	311	ÆÏÌÑÑÀ	10	Ò»°ãÃ³Ò×	0	Ç§¿Ë	0	?	4,632
202205	30021500	ÃâÒßÖÆÆ·£¬ÒÑÅä¶¨¼ÁÁ¿»òÖÆ³ÉÁãÊÛ°ü×°	312	Î÷°àÑÀ	10	Ò»°ãÃ³Ò×	0	Ç§¿Ë	0	?	38,716
202205	30021500	ÃâÒßÖÆÆ·£¬ÒÑÅä¶¨¼ÁÁ¿»òÖÆ³ÉÁãÊÛ°ü×°	315	°ÂµØÀû	10	Ò»°ãÃ³Ò×	0	Ç§¿Ë	0	?	3,280
202205	30021500	ÃâÒßÖÆÆ·£¬ÒÑÅä¶¨¼ÁÁ¿»òÖÆ³ÉÁãÊÛ°ü×°	318	·ÒÀ¼	10	Ò»°ãÃ³Ò×	688	Ç§¿Ë	0	?	8,415,818
202205	30021500	ÃâÒßÖÆÆ·£¬ÒÑÅä¶¨¼ÁÁ¿»òÖÆ³ÉÁãÊÛ°ü×°	321	ÐÙÑÀÀû	10	Ò»°ãÃ³Ò×	38	Ç§¿Ë	0	?	3,963,840
202205	30021500	ÃâÒßÖÆÆ·£¬ÒÑÅä¶¨¼ÁÁ¿»òÖÆ³ÉÁãÊÛ°ü×°	326	Å²Íþ	10	Ò»°ãÃ³Ò×	7	Ç§¿Ë	0	?	554,795
202205	30021500	ÃâÒßÖÆÆ·£¬ÒÑÅä¶¨¼ÁÁ¿»òÖÆ³ÉÁãÊÛ°ü×°	330	Èðµä	10	Ò»°ãÃ³Ò×	153	Ç§¿Ë	0	?	1,063,215
202205	30021500	ÃâÒßÖÆÆ·£¬ÒÑÅä¶¨¼ÁÁ¿»òÖÆ³ÉÁãÊÛ°ü×°	331	ÈðÊ¿	10	Ò»°ãÃ³Ò×	401	Ç§¿Ë	0	?	14,234,201
202205	30021500	ÃâÒßÖÆÆ·£¬ÒÑÅä¶¨¼ÁÁ¿»òÖÆ³ÉÁãÊÛ°ü×°	334	°®É³ÄáÑÇ	10	Ò»°ãÃ³Ò×	0	Ç§¿Ë	0	?	7,499
202205	30021500	ÃâÒßÖÆÆ·£¬ÒÑÅä¶¨¼ÁÁ¿»òÖÆ³ÉÁãÊÛ°ü×°	336	Á¢ÌÕÍð	10	Ò»°ãÃ³Ò×	0	Ç§¿Ë	0	?	44,940
202205	30021500	ÃâÒßÖÆÆ·£¬ÒÑÅä¶¨¼ÁÁ¿»òÖÆ³ÉÁãÊÛ°ü×°	344	¶íÂÞË¹Áª°î	10	Ò»°ãÃ³Ò×	4	Ç§¿Ë	0	?	277,710
202205	30021500	ÃâÒßÖÆÆ·£¬ÒÑÅä¶¨¼ÁÁ¿»òÖÆ³ÉÁãÊÛ°ü×°	352	½Ý¿Ë	10	Ò»°ãÃ³Ò×	0	Ç§¿Ë	0	?	465,321
202205	30021500	ÃâÒßÖÆÆ·£¬ÒÑÅä¶¨¼ÁÁ¿»òÖÆ³ÉÁãÊÛ°ü×°	353	Ë¹Âå·¥¿Ë	10	Ò»°ãÃ³Ò×	0	Ç§¿Ë	0	?	4,210
202205	30021500	ÃâÒßÖÆÆ·£¬ÒÑÅä¶¨¼ÁÁ¿»òÖÆ³ÉÁãÊÛ°ü×°	435	²¨¶àÀè¸÷	10	Ò»°ãÃ³Ò×	9	Ç§¿Ë	0	?	661,732
202205	30021500	ÃâÒßÖÆÆ·£¬ÒÑÅä¶¨¼ÁÁ¿»òÖÆ³ÉÁãÊÛ°ü×°	501	¼ÓÄÃ´ó	10	Ò»°ãÃ³Ò×	52	Ç§¿Ë	0	?	978,665
202205	30021500	ÃâÒßÖÆÆ·£¬ÒÑÅä¶¨¼ÁÁ¿»òÖÆ³ÉÁãÊÛ°ü×°	502	ÃÀ¹ú	10	Ò»°ãÃ³Ò×	2274	Ç§¿Ë	0	?	441,311,912
202205	30021500	ÃâÒßÖÆÆ·£¬ÒÑÅä¶¨¼ÁÁ¿»òÖÆ³ÉÁãÊÛ°ü×°	601	°Ä´óÀûÑÇ	10	Ò»°ãÃ³Ò×	0	Ç§¿Ë	0	?	38,840
