# Supplementary material for: Research on optimization of emergency supplies customs clearance strategy from the perspective of public health security based on Chinese trade data
Source: Front Public Health. 2025 Jan 24;13:1520705. doi: 10.3389/fpubh.2025.1520705 (PMC11802811; doi:10.3389/fpubh.2025.1520705)
Supplement: Supplementary file 1 [file Data_Sheet_1.ZIP › Paper Code-Part1/1-Import/2022/2022(1-5)-ImportMerge.csv]

Êý¾ÝÄêÔÂ	ÉÌÆ·±àÂë	ÉÌÆ·Ãû³Æ	Ã³Ò×»ï°é±àÂë	Ã³Ò×»ï°éÃû³Æ	Ã³Ò×·½Ê½±àÂë	Ã³Ò×·½Ê½Ãû³Æ	µÚÒ»ÊýÁ¿	µÚÒ»¼ÆÁ¿µ¥Î»	µÚ¶þÊýÁ¿	µÚ¶þ¼ÆÁ¿µ¥Î»	ÈËÃñ±Ò
202201	84196019	ÆäËûÖÆÑõ»ú	304	µÂ¹ú	10	Ò»°ãÃ³Ò×	510	Ì¨	305	Ç§¿Ë	1,320,179
202203	84196019	ÆäËûÖÆÑõ»ú	133	º«¹ú	10	Ò»°ãÃ³Ò×	280	Ì¨	68	Ç§¿Ë	29,932
202203	84196019	ÆäËûÖÆÑõ»ú	304	µÂ¹ú	10	Ò»°ãÃ³Ò×	275	Ì¨	165	Ç§¿Ë	413,401
202204	84196019	ÆäËûÖÆÑõ»ú	133	º«¹ú	10	Ò»°ãÃ³Ò×	670	Ì¨	260	Ç§¿Ë	72,186
202205	84196011	ÖÆÑõÁ¿¡Ý15000Á¢·½Ã×/Ð¡Ê±µÄÖÆÑõ»ú	133	º«¹ú	10	Ò»°ãÃ³Ò×	1	Ì¨	300	Ç§¿Ë	365,333
202205	84196019	ÆäËûÖÆÑõ»ú	142	ÖÐ¹ú	10	Ò»°ãÃ³Ò×	1	Ì¨	16	Ç§¿Ë	4,077
202201	63079000	-	110	ÖÐ¹úÏã¸Û	10	Ò»°ãÃ³Ò×	3	-	420	-	1,156
202201	63079000	-	111	Ó¡¶È	10	Ò»°ãÃ³Ò×	1	-	3	-	419
202201	63079000	-	112	Ó¡¶ÈÄáÎ÷ÑÇ	10	Ò»°ãÃ³Ò×	0	-	2	-	770
202201	63079000	-	116	ÈÕ±¾	10	Ò»°ãÃ³Ò×	144	-	3401	-	84,902
202201	63079000	-	127	°Í»ùË¹Ì¹	10	Ò»°ãÃ³Ò×	2	-	1	-	314
202201	63079000	-	129	·ÆÂÉ±ö	10	Ò»°ãÃ³Ò×	4	-	1210	-	2,067
202201	63079000	-	133	º«¹ú	10	Ò»°ãÃ³Ò×	6	-	51	-	3,111
202201	63079000	-	136	Ì©¹ú	10	Ò»°ãÃ³Ò×	0	-	6	-	530
202201	63079000	-	141	Ô½ÄÏ	10	Ò»°ãÃ³Ò×	1	-	6	-	1,308
202201	63079000	-	142	ÖÐ¹ú	10	Ò»°ãÃ³Ò×	131	-	5251	-	37,969
202201	63079000	-	143	ÖÐ¹úÌ¨Íå	10	Ò»°ãÃ³Ò×	3	-	25	-	1,382
202201	63079000	-	302	µ¤Âó	10	Ò»°ãÃ³Ò×	2	-	1	-	365
202201	63079000	-	303	Ó¢¹ú	10	Ò»°ãÃ³Ò×	0	-	2	-	169
202201	63079000	-	304	µÂ¹ú	10	Ò»°ãÃ³Ò×	2	-	14	-	1,505
202201	63079000	-	305	·¨¹ú	10	Ò»°ãÃ³Ò×	2	-	3	-	2,422
202201	63079000	-	307	Òâ´óÀû	10	Ò»°ãÃ³Ò×	0	-	2	-	161
202201	63079000	-	309	ºÉÀ¼	10	Ò»°ãÃ³Ò×	0	-	1	-	276
202201	63079000	-	312	Î÷°àÑÀ	10	Ò»°ãÃ³Ò×	1	-	6	-	747
202201	63079000	-	328	ÂÞÂíÄáÑÇ	10	Ò»°ãÃ³Ò×	0	-	1	-	301
202201	63079000	-	429	Ä«Î÷¸ç	10	Ò»°ãÃ³Ò×	2	-	2	-	722
202201	63079000	-	502	ÃÀ¹ú	10	Ò»°ãÃ³Ò×	55	-	232	-	46,804
202201	63079010	¿ÚÕÖ	107	¼íÆÒÕ¯	10	Ò»°ãÃ³Ò×	30352	Ç§¿Ë	5443040	¸ö	2,084,445
202201	63079010	¿ÚÕÖ	110	ÖÐ¹úÏã¸Û	10	Ò»°ãÃ³Ò×	1710	Ç§¿Ë	521450	¸ö	490,577
202201	63079010	¿ÚÕÖ	112	Ó¡¶ÈÄáÎ÷ÑÇ	10	Ò»°ãÃ³Ò×	0	Ç§¿Ë	1	¸ö	137
202201	63079010	¿ÚÕÖ	116	ÈÕ±¾	10	Ò»°ãÃ³Ò×	4148	Ç§¿Ë	943187	¸ö	453,305
202201	63079010	¿ÚÕÖ	122	ÂíÀ´Î÷ÑÇ	10	Ò»°ãÃ³Ò×	207	Ç§¿Ë	23040	¸ö	67,701
202201	63079010	¿ÚÕÖ	132	ÐÂ¼ÓÆÂ	10	Ò»°ãÃ³Ò×	520	Ç§¿Ë	39680	¸ö	217,394
202201	63079010	¿ÚÕÖ	133	º«¹ú	10	Ò»°ãÃ³Ò×	6136	Ç§¿Ë	392270	¸ö	1,737,102
202201	63079010	¿ÚÕÖ	136	Ì©¹ú	10	Ò»°ãÃ³Ò×	950	Ç§¿Ë	270501	¸ö	115,010
202201	63079010	¿ÚÕÖ	141	Ô½ÄÏ	10	Ò»°ãÃ³Ò×	2702	Ç§¿Ë	696422	¸ö	263,693
202201	63079010	¿ÚÕÖ	142	ÖÐ¹ú	10	Ò»°ãÃ³Ò×	2389	Ç§¿Ë	254809	¸ö	721,210
202201	63079010	¿ÚÕÖ	143	ÖÐ¹úÌ¨Íå	10	Ò»°ãÃ³Ò×	13	Ç§¿Ë	2221	¸ö	2,927
202201	63079010	¿ÚÕÖ	223	¿ÆÌØµÏÍß	10	Ò»°ãÃ³Ò×	0	Ç§¿Ë	4	¸ö	312
202201	63079010	¿ÚÕÖ	249	Í»ÄáË¹	10	Ò»°ãÃ³Ò×	112	Ç§¿Ë	7000	¸ö	24,817
202201	63079010	¿ÚÕÖ	304	µÂ¹ú	10	Ò»°ãÃ³Ò×	1	Ç§¿Ë	3	¸ö	2,431
202201	63079010	¿ÚÕÖ	305	·¨¹ú	10	Ò»°ãÃ³Ò×	0	Ç§¿Ë	6	¸ö	1,949
202201	63079010	¿ÚÕÖ	307	Òâ´óÀû	10	Ò»°ãÃ³Ò×	57	Ç§¿Ë	1219	¸ö	123,070
202201	63079010	¿ÚÕÖ	310	Ï£À°	10	Ò»°ãÃ³Ò×	0	Ç§¿Ë	26	¸ö	792
202201	63079010	¿ÚÕÖ	311	ÆÏÌÑÑÀ	10	Ò»°ãÃ³Ò×	0	Ç§¿Ë	1	¸ö	234
202201	63079010	¿ÚÕÖ	312	Î÷°àÑÀ	10	Ò»°ãÃ³Ò×	111	Ç§¿Ë	10240	¸ö	100,264
202201	63079010	¿ÚÕÖ	429	Ä«Î÷¸ç	10	Ò»°ãÃ³Ò×	1	Ç§¿Ë	500	¸ö	1,164
202201	63079010	¿ÚÕÖ	501	¼ÓÄÃ´ó	10	Ò»°ãÃ³Ò×	2	Ç§¿Ë	29	¸ö	17,293
202201	63079010	¿ÚÕÖ	502	ÃÀ¹ú	10	Ò»°ãÃ³Ò×	353	Ç§¿Ë	30088	¸ö	863,154
202202	63079000	-	304	µÂ¹ú	10	Ò»°ãÃ³Ò×	1	-	3	-	794
202202	63079010	¿ÚÕÖ	105	ÎÄÀ³	10	Ò»°ãÃ³Ò×	200	Ç§¿Ë	100000	¸ö	25,000
202202	63079010	¿ÚÕÖ	107	¼íÆÒÕ¯	10	Ò»°ãÃ³Ò×	15830	Ç§¿Ë	2133980	¸ö	796,160
202202	63079010	¿ÚÕÖ	110	ÖÐ¹úÏã¸Û	10	Ò»°ãÃ³Ò×	1795	Ç§¿Ë	559210	¸ö	514,410
202202	63079010	¿ÚÕÖ	111	Ó¡¶È	10	Ò»°ãÃ³Ò×	2	Ç§¿Ë	40	¸ö	4,578
202202	63079010	¿ÚÕÖ	116	ÈÕ±¾	10	Ò»°ãÃ³Ò×	1184	Ç§¿Ë	343234	¸ö	435,582
202202	63079010	¿ÚÕÖ	129	·ÆÂÉ±ö	10	Ò»°ãÃ³Ò×	1	Ç§¿Ë	34	¸ö	216
202202	63079010	¿ÚÕÖ	132	ÐÂ¼ÓÆÂ	10	Ò»°ãÃ³Ò×	5641	Ç§¿Ë	352022	¸ö	937,413
202202	63079010	¿ÚÕÖ	133	º«¹ú	10	Ò»°ãÃ³Ò×	9498	Ç§¿Ë	611008	¸ö	2,331,820
202202	63079010	¿ÚÕÖ	136	Ì©¹ú	10	Ò»°ãÃ³Ò×	1140	Ç§¿Ë	197301	¸ö	215,127
202202	63079010	¿ÚÕÖ	138	°¢ÁªÇõ	10	Ò»°ãÃ³Ò×	4	Ç§¿Ë	50	¸ö	511
202202	63079010	¿ÚÕÖ	141	Ô½ÄÏ	10	Ò»°ãÃ³Ò×	2735	Ç§¿Ë	748041	¸ö	122,116
202202	63079010	¿ÚÕÖ	142	ÖÐ¹ú	10	Ò»°ãÃ³Ò×	1436	Ç§¿Ë	226111	¸ö	214,434
202202	63079010	¿ÚÕÖ	143	ÖÐ¹úÌ¨Íå	10	Ò»°ãÃ³Ò×	3141	Ç§¿Ë	90007	¸ö	149,805
202202	63079010	¿ÚÕÖ	303	Ó¢¹ú	10	Ò»°ãÃ³Ò×	3	Ç§¿Ë	152	¸ö	1,982
202202	63079010	¿ÚÕÖ	304	µÂ¹ú	10	Ò»°ãÃ³Ò×	279	Ç§¿Ë	12972	¸ö	130,179
202202	63079010	¿ÚÕÖ	305	·¨¹ú	10	Ò»°ãÃ³Ò×	15	Ç§¿Ë	723	¸ö	2,943
202202	63079010	¿ÚÕÖ	307	Òâ´óÀû	10	Ò»°ãÃ³Ò×	5	Ç§¿Ë	525	¸ö	46,902
202202	63079010	¿ÚÕÖ	311	ÆÏÌÑÑÀ	10	Ò»°ãÃ³Ò×	0	Ç§¿Ë	2	¸ö	467
202202	63079010	¿ÚÕÖ	312	Î÷°àÑÀ	10	Ò»°ãÃ³Ò×	0	Ç§¿Ë	22	¸ö	462
202202	63079010	¿ÚÕÖ	328	ÂÞÂíÄáÑÇ	10	Ò»°ãÃ³Ò×	1	Ç§¿Ë	3	¸ö	1,190
202202	63079010	¿ÚÕÖ	330	Èðµä	10	Ò»°ãÃ³Ò×	0	Ç§¿Ë	3	¸ö	2,100
202202	63079010	¿ÚÕÖ	337	¸ñÂ³¼ªÑÇ	10	Ò»°ãÃ³Ò×	0	Ç§¿Ë	2	¸ö	766
202202	63079010	¿ÚÕÖ	499	À­¶¡ÃÀÖÞÆäËû¹ú¼Ò(µØÇø)	10	Ò»°ãÃ³Ò×	0	Ç§¿Ë	2	¸ö	766
202202	63079010	¿ÚÕÖ	502	ÃÀ¹ú	10	Ò»°ãÃ³Ò×	4	Ç§¿Ë	170	¸ö	8,547
202202	63079010	¿ÚÕÖ	701	¹ú(µØ)±ð²»Ïê	10	Ò»°ãÃ³Ò×	0	Ç§¿Ë	20	¸ö	12
202203	63079010	¿ÚÕÖ	103	ÃÏ¼ÓÀ­¹ú	10	Ò»°ãÃ³Ò×	0	Ç§¿Ë	4	¸ö	1,384
202203	63079010	¿ÚÕÖ	107	¼íÆÒÕ¯	10	Ò»°ãÃ³Ò×	31760	Ç§¿Ë	5307060	¸ö	2,104,489
202203	63079010	¿ÚÕÖ	110	ÖÐ¹úÏã¸Û	10	Ò»°ãÃ³Ò×	1	Ç§¿Ë	121	¸ö	396
202203	63079010	¿ÚÕÖ	112	Ó¡¶ÈÄáÎ÷ÑÇ	10	Ò»°ãÃ³Ò×	1	Ç§¿Ë	3	¸ö	450
202203	63079010	¿ÚÕÖ	116	ÈÕ±¾	10	Ò»°ãÃ³Ò×	1525	Ç§¿Ë	178267	¸ö	380,562
202203	63079010	¿ÚÕÖ	122	ÂíÀ´Î÷ÑÇ	10	Ò»°ãÃ³Ò×	14	Ç§¿Ë	1800	¸ö	2,823
202203	63079010	¿ÚÕÖ	129	·ÆÂÉ±ö	10	Ò»°ãÃ³Ò×	0	Ç§¿Ë	1	¸ö	89
202203	63079010	¿ÚÕÖ	132	ÐÂ¼ÓÆÂ	10	Ò»°ãÃ³Ò×	3894	Ç§¿Ë	182160	¸ö	945,997
202203	63079010	¿ÚÕÖ	133	º«¹ú	10	Ò»°ãÃ³Ò×	9449	Ç§¿Ë	680199	¸ö	2,274,676
202203	63079010	¿ÚÕÖ	136	Ì©¹ú	10	Ò»°ãÃ³Ò×	3865	Ç§¿Ë	1035750	¸ö	470,905
202203	63079010	¿ÚÕÖ	141	Ô½ÄÏ	10	Ò»°ãÃ³Ò×	2347	Ç§¿Ë	593904	¸ö	112,348
202203	63079010	¿ÚÕÖ	142	ÖÐ¹ú	10	Ò»°ãÃ³Ò×	30940	Ç§¿Ë	8026235	¸ö	1,820,777
202203	63079010	¿ÚÕÖ	143	ÖÐ¹úÌ¨Íå	10	Ò»°ãÃ³Ò×	260	Ç§¿Ë	73117	¸ö	123,606
202203	63079010	¿ÚÕÖ	303	Ó¢¹ú	10	Ò»°ãÃ³Ò×	1	Ç§¿Ë	9	¸ö	869
202203	63079010	¿ÚÕÖ	304	µÂ¹ú	10	Ò»°ãÃ³Ò×	2	Ç§¿Ë	51	¸ö	2,545
202203	63079010	¿ÚÕÖ	305	·¨¹ú	10	Ò»°ãÃ³Ò×	101	Ç§¿Ë	22800	¸ö	19,315
202203	63079010	¿ÚÕÖ	307	Òâ´óÀû	10	Ò»°ãÃ³Ò×	3	Ç§¿Ë	244	¸ö	24,815
202203	63079010	¿ÚÕÖ	309	ºÉÀ¼	10	Ò»°ãÃ³Ò×	0	Ç§¿Ë	100	¸ö	72
202203	63079010	¿ÚÕÖ	311	ÆÏÌÑÑÀ	10	Ò»°ãÃ³Ò×	1	Ç§¿Ë	2	¸ö	350
202203	63079010	¿ÚÕÖ	327	²¨À¼	10	Ò»°ãÃ³Ò×	6	Ç§¿Ë	101	¸ö	6,362
202203	63079010	¿ÚÕÖ	328	ÂÞÂíÄáÑÇ	10	Ò»°ãÃ³Ò×	6	Ç§¿Ë	119	¸ö	10,489
202203	63079010	¿ÚÕÖ	501	¼ÓÄÃ´ó	10	Ò»°ãÃ³Ò×	1	Ç§¿Ë	18	¸ö	9,228
202203	63079010	¿ÚÕÖ	502	ÃÀ¹ú	10	Ò»°ãÃ³Ò×	516	Ç§¿Ë	22567	¸ö	576,645
202204	63079000	-	116	ÈÕ±¾	10	Ò»°ãÃ³Ò×	0	-	0	-	31
202204	63079010	¿ÚÕÖ	107	¼íÆÒÕ¯	10	Ò»°ãÃ³Ò×	45405	Ç§¿Ë	10514540	¸ö	2,974,961
202204	63079010	¿ÚÕÖ	110	ÖÐ¹úÏã¸Û	10	Ò»°ãÃ³Ò×	8	Ç§¿Ë	2380	¸ö	7,808
202204	63079010	¿ÚÕÖ	116	ÈÕ±¾	10	Ò»°ãÃ³Ò×	2303	Ç§¿Ë	304106	¸ö	615,984
202204	63079010	¿ÚÕÖ	129	·ÆÂÉ±ö	10	Ò»°ãÃ³Ò×	1	Ç§¿Ë	3	¸ö	330
202204	63079010	¿ÚÕÖ	132	ÐÂ¼ÓÆÂ	10	Ò»°ãÃ³Ò×	15415	Ç§¿Ë	890526	¸ö	3,433,122
202204	63079010	¿ÚÕÖ	133	º«¹ú	10	Ò»°ãÃ³Ò×	7275	Ç§¿Ë	498076	¸ö	1,808,937
202204	63079010	¿ÚÕÖ	136	Ì©¹ú	10	Ò»°ãÃ³Ò×	1194	Ç§¿Ë	273600	¸ö	278,525
202204	63079010	¿ÚÕÖ	141	Ô½ÄÏ	10	Ò»°ãÃ³Ò×	2644	Ç§¿Ë	812761	¸ö	152,241
202204	63079010	¿ÚÕÖ	142	ÖÐ¹ú	10	Ò»°ãÃ³Ò×	4981	Ç§¿Ë	696672	¸ö	3,853,086
202204	63079010	¿ÚÕÖ	143	ÖÐ¹úÌ¨Íå	10	Ò»°ãÃ³Ò×	3775	Ç§¿Ë	1361957	¸ö	546,337
202204	63079010	¿ÚÕÖ	303	Ó¢¹ú	10	Ò»°ãÃ³Ò×	600	Ç§¿Ë	24103	¸ö	96,947
202204	63079010	¿ÚÕÖ	304	µÂ¹ú	10	Ò»°ãÃ³Ò×	11	Ç§¿Ë	250	¸ö	3,485
202204	63079010	¿ÚÕÖ	305	·¨¹ú	10	Ò»°ãÃ³Ò×	0	Ç§¿Ë	2	¸ö	709
202204	63079010	¿ÚÕÖ	307	Òâ´óÀû	10	Ò»°ãÃ³Ò×	6	Ç§¿Ë	1525	¸ö	35,763
202204	63079010	¿ÚÕÖ	311	ÆÏÌÑÑÀ	10	Ò»°ãÃ³Ò×	0	Ç§¿Ë	6	¸ö	334
202204	63079010	¿ÚÕÖ	328	ÂÞÂíÄáÑÇ	10	Ò»°ãÃ³Ò×	3	Ç§¿Ë	13	¸ö	5,004
202204	63079010	¿ÚÕÖ	330	Èðµä	10	Ò»°ãÃ³Ò×	21	Ç§¿Ë	840	¸ö	4,309
202204	63079010	¿ÚÕÖ	502	ÃÀ¹ú	10	Ò»°ãÃ³Ò×	4	Ç§¿Ë	59	¸ö	6,381
202205	63079010	¿ÚÕÖ	103	ÃÏ¼ÓÀ­¹ú	10	Ò»°ãÃ³Ò×	0	Ç§¿Ë	2	¸ö	1,508
202205	63079010	¿ÚÕÖ	107	¼íÆÒÕ¯	10	Ò»°ãÃ³Ò×	9535	Ç§¿Ë	1942520	¸ö	786,514
202205	63079010	¿ÚÕÖ	110	ÖÐ¹úÏã¸Û	10	Ò»°ãÃ³Ò×	655	Ç§¿Ë	183970	¸ö	194,817
202205	63079010	¿ÚÕÖ	116	ÈÕ±¾	10	Ò»°ãÃ³Ò×	1593	Ç§¿Ë	260509	¸ö	984,945
202205	63079010	¿ÚÕÖ	132	ÐÂ¼ÓÆÂ	10	Ò»°ãÃ³Ò×	6418	Ç§¿Ë	347420	¸ö	1,616,951
202205	63079010	¿ÚÕÖ	133	º«¹ú	10	Ò»°ãÃ³Ò×	7365	Ç§¿Ë	519620	¸ö	1,511,863
202205	63079010	¿ÚÕÖ	141	Ô½ÄÏ	10	Ò»°ãÃ³Ò×	11054	Ç§¿Ë	3206496	¸ö	411,608
202205	63079010	¿ÚÕÖ	142	ÖÐ¹ú	10	Ò»°ãÃ³Ò×	6557	Ç§¿Ë	1064201	¸ö	1,015,120
202205	63079010	¿ÚÕÖ	143	ÖÐ¹úÌ¨Íå	10	Ò»°ãÃ³Ò×	218	Ç§¿Ë	26470	¸ö	26,134
202205	63079010	¿ÚÕÖ	249	Í»ÄáË¹	10	Ò»°ãÃ³Ò×	0	Ç§¿Ë	1	¸ö	201
202205	63079010	¿ÚÕÖ	303	Ó¢¹ú	10	Ò»°ãÃ³Ò×	0	Ç§¿Ë	1	¸ö	47
202205	63079010	¿ÚÕÖ	304	µÂ¹ú	10	Ò»°ãÃ³Ò×	1	Ç§¿Ë	5	¸ö	3,809
202205	63079010	¿ÚÕÖ	305	·¨¹ú	10	Ò»°ãÃ³Ò×	2	Ç§¿Ë	3	¸ö	2,063
202205	63079010	¿ÚÕÖ	307	Òâ´óÀû	10	Ò»°ãÃ³Ò×	6	Ç§¿Ë	125	¸ö	32,542
202205	63079010	¿ÚÕÖ	312	Î÷°àÑÀ	10	Ò»°ãÃ³Ò×	1	Ç§¿Ë	1	¸ö	669
202205	63079010	¿ÚÕÖ	328	ÂÞÂíÄáÑÇ	10	Ò»°ãÃ³Ò×	2	Ç§¿Ë	8	¸ö	2,290
202205	63079010	¿ÚÕÖ	330	Èðµä	10	Ò»°ãÃ³Ò×	50	Ç§¿Ë	1930	¸ö	16,044
202205	63079010	¿ÚÕÖ	352	½Ý¿Ë	10	Ò»°ãÃ³Ò×	24	Ç§¿Ë	1900	¸ö	17,763
202205	63079010	¿ÚÕÖ	502	ÃÀ¹ú	10	Ò»°ãÃ³Ò×	25	Ç§¿Ë	60	¸ö	12,946
202205	63079010	¿ÚÕÖ	609	ÐÂÎ÷À¼	10	Ò»°ãÃ³Ò×	60	Ç§¿Ë	9000	¸ö	10,339
202201	90192010	ÓÐ´´ºôÎü»ú	115	ÒÔÉ«ÁÐ	10	Ò»°ãÃ³Ò×	79	Ì¨	378	Ç§¿Ë	1,318,395
202201	90192010	ÓÐ´´ºôÎü»ú	122	ÂíÀ´Î÷ÑÇ	10	Ò»°ãÃ³Ò×	2	Ì¨	1	Ç§¿Ë	9,760
202201	90192010	ÓÐ´´ºôÎü»ú	143	ÖÐ¹úÌ¨Íå	10	Ò»°ãÃ³Ò×	158192	Ì¨	23137	Ç§¿Ë	4,866,548
202201	90192010	ÓÐ´´ºôÎü»ú	303	Ó¢¹ú	10	Ò»°ãÃ³Ò×	27	Ì¨	918	Ç§¿Ë	2,440,281
202201	90192010	ÓÐ´´ºôÎü»ú	304	µÂ¹ú	10	Ò»°ãÃ³Ò×	447	Ì¨	2626	Ç§¿Ë	4,124,811
202201	90192010	ÓÐ´´ºôÎü»ú	330	Èðµä	10	Ò»°ãÃ³Ò×	124	Ì¨	215	Ç§¿Ë	888,125
202201	90192010	ÓÐ´´ºôÎü»ú	331	ÈðÊ¿	10	Ò»°ãÃ³Ò×	31	Ì¨	407	Ç§¿Ë	1,071,396
202201	90192010	ÓÐ´´ºôÎü»ú	502	ÃÀ¹ú	10	Ò»°ãÃ³Ò×	169	Ì¨	732	Ç§¿Ë	774,846
202201	90192020	ÎÞ´´ºôÎü»ú	122	ÂíÀ´Î÷ÑÇ	10	Ò»°ãÃ³Ò×	6283	Ì¨	305	Ç§¿Ë	648,718
202201	90192020	ÎÞ´´ºôÎü»ú	142	ÖÐ¹ú	10	Ò»°ãÃ³Ò×	6435	Ì¨	853	Ç§¿Ë	919,783
202201	90192020	ÎÞ´´ºôÎü»ú	143	ÖÐ¹úÌ¨Íå	10	Ò»°ãÃ³Ò×	6200	Ì¨	2539	Ç§¿Ë	244,801
202201	90192020	ÎÞ´´ºôÎü»ú	304	µÂ¹ú	10	Ò»°ãÃ³Ò×	13	Ì¨	4	Ç§¿Ë	311,917
202201	90192020	ÎÞ´´ºôÎü»ú	418	¶àÃ×Äá¼Ó¹²ºÍ¹ú	10	Ò»°ãÃ³Ò×	20	Ì¨	0	Ç§¿Ë	945
202201	90192020	ÎÞ´´ºôÎü»ú	429	Ä«Î÷¸ç	10	Ò»°ãÃ³Ò×	6	Ì¨	1	Ç§¿Ë	4,252
202201	90192020	ÎÞ´´ºôÎü»ú	502	ÃÀ¹ú	10	Ò»°ãÃ³Ò×	15214	Ì¨	5268	Ç§¿Ë	7,976,512
202201	90192020	ÎÞ´´ºôÎü»ú	601	°Ä´óÀûÑÇ	10	Ò»°ãÃ³Ò×	11151	Ì¨	13995	Ç§¿Ë	12,950,682
202201	90192020	ÎÞ´´ºôÎü»ú	609	ÐÂÎ÷À¼	10	Ò»°ãÃ³Ò×	323	Ì¨	635	Ç§¿Ë	1,062,651
202202	90192010	ÓÐ´´ºôÎü»ú	143	ÖÐ¹úÌ¨Íå	10	Ò»°ãÃ³Ò×	119690	Ì¨	11528	Ç§¿Ë	1,227,591
202202	90192010	ÓÐ´´ºôÎü»ú	304	µÂ¹ú	10	Ò»°ãÃ³Ò×	958	Ì¨	5649	Ç§¿Ë	9,447,015
202202	90192010	ÓÐ´´ºôÎü»ú	330	Èðµä	10	Ò»°ãÃ³Ò×	46	Ì¨	357	Ç§¿Ë	788,475
202202	90192010	ÓÐ´´ºôÎü»ú	502	ÃÀ¹ú	10	Ò»°ãÃ³Ò×	203	Ì¨	8598	Ç§¿Ë	8,728,238
202202	90192020	ÎÞ´´ºôÎü»ú	122	ÂíÀ´Î÷ÑÇ	10	Ò»°ãÃ³Ò×	10	Ì¨	1	Ç§¿Ë	434
202202	90192020	ÎÞ´´ºôÎü»ú	142	ÖÐ¹ú	10	Ò»°ãÃ³Ò×	35	Ì¨	815	Ç§¿Ë	490,028
202202	90192020	ÎÞ´´ºôÎü»ú	331	ÈðÊ¿	10	Ò»°ãÃ³Ò×	12	Ì¨	600	Ç§¿Ë	1,401,281
202202	90192020	ÎÞ´´ºôÎü»ú	418	¶àÃ×Äá¼Ó¹²ºÍ¹ú	10	Ò»°ãÃ³Ò×	20	Ì¨	0	Ç§¿Ë	945
202202	90192020	ÎÞ´´ºôÎü»ú	502	ÃÀ¹ú	10	Ò»°ãÃ³Ò×	9228	Ì¨	11090	Ç§¿Ë	29,587,996
202202	90192020	ÎÞ´´ºôÎü»ú	601	°Ä´óÀûÑÇ	10	Ò»°ãÃ³Ò×	31707	Ì¨	41962	Ç§¿Ë	39,676,306
202203	90192010	ÓÐ´´ºôÎü»ú	115	ÒÔÉ«ÁÐ	10	Ò»°ãÃ³Ò×	13	Ì¨	87	Ç§¿Ë	341,056
202203	90192010	ÓÐ´´ºôÎü»ú	137	ÍÁ¶úÆä	10	Ò»°ãÃ³Ò×	5000	Ì¨	6	Ç§¿Ë	594
202203	90192010	ÓÐ´´ºôÎü»ú	142	ÖÐ¹ú	10	Ò»°ãÃ³Ò×	50	Ì¨	50	Ç§¿Ë	33,681
202203	90192010	ÓÐ´´ºôÎü»ú	143	ÖÐ¹úÌ¨Íå	10	Ò»°ãÃ³Ò×	153760	Ì¨	15298	Ç§¿Ë	1,578,121
202203	90192010	ÓÐ´´ºôÎü»ú	303	Ó¢¹ú	10	Ò»°ãÃ³Ò×	20	Ì¨	229	Ç§¿Ë	717,472
202203	90192010	ÓÐ´´ºôÎü»ú	304	µÂ¹ú	10	Ò»°ãÃ³Ò×	372	Ì¨	11180	Ç§¿Ë	19,658,116
202203	90192010	ÓÐ´´ºôÎü»ú	306	°®¶ûÀ¼	10	Ò»°ãÃ³Ò×	3	Ì¨	1	Ç§¿Ë	6,835
202203	90192010	ÓÐ´´ºôÎü»ú	307	Òâ´óÀû	10	Ò»°ãÃ³Ò×	2	Ì¨	1	Ç§¿Ë	235
202203	90192010	ÓÐ´´ºôÎü»ú	330	Èðµä	10	Ò»°ãÃ³Ò×	188	Ì¨	1907	Ç§¿Ë	5,741,362
202203	90192010	ÓÐ´´ºôÎü»ú	331	ÈðÊ¿	10	Ò»°ãÃ³Ò×	74	Ì¨	757	Ç§¿Ë	2,323,672
202203	90192010	ÓÐ´´ºôÎü»ú	502	ÃÀ¹ú	10	Ò»°ãÃ³Ò×	9	Ì¨	25	Ç§¿Ë	122,974
202203	90192020	ÎÞ´´ºôÎü»ú	142	ÖÐ¹ú	10	Ò»°ãÃ³Ò×	54	Ì¨	2	Ç§¿Ë	2,687
202203	90192020	ÎÞ´´ºôÎü»ú	143	ÖÐ¹úÌ¨Íå	10	Ò»°ãÃ³Ò×	2000	Ì¨	2918	Ç§¿Ë	202,054
202203	90192020	ÎÞ´´ºôÎü»ú	304	µÂ¹ú	10	Ò»°ãÃ³Ò×	72	Ì¨	279	Ç§¿Ë	170,543
202203	90192020	ÎÞ´´ºôÎü»ú	315	°ÂµØÀû	10	Ò»°ãÃ³Ò×	84	Ì¨	10	Ç§¿Ë	373,376
202203	90192020	ÎÞ´´ºôÎü»ú	418	¶àÃ×Äá¼Ó¹²ºÍ¹ú	10	Ò»°ãÃ³Ò×	65	Ì¨	0	Ç§¿Ë	3,072
202203	90192020	ÎÞ´´ºôÎü»ú	502	ÃÀ¹ú	10	Ò»°ãÃ³Ò×	4819	Ì¨	1375	Ç§¿Ë	6,962,093
202203	90192020	ÎÞ´´ºôÎü»ú	601	°Ä´óÀûÑÇ	10	Ò»°ãÃ³Ò×	14597	Ì¨	5253	Ç§¿Ë	5,275,383
202203	90192020	ÎÞ´´ºôÎü»ú	609	ÐÂÎ÷À¼	10	Ò»°ãÃ³Ò×	967	Ì¨	1923	Ç§¿Ë	3,217,675
202204	90192010	ÓÐ´´ºôÎü»ú	142	ÖÐ¹ú	10	Ò»°ãÃ³Ò×	1	Ì¨	17	Ç§¿Ë	10,801
202204	90192010	ÓÐ´´ºôÎü»ú	143	ÖÐ¹úÌ¨Íå	10	Ò»°ãÃ³Ò×	151822	Ì¨	17283	Ç§¿Ë	3,618,352
202204	90192010	ÓÐ´´ºôÎü»ú	304	µÂ¹ú	10	Ò»°ãÃ³Ò×	749	Ì¨	20335	Ç§¿Ë	41,046,395
202204	90192010	ÓÐ´´ºôÎü»ú	315	°ÂµØÀû	10	Ò»°ãÃ³Ò×	15	Ì¨	306	Ç§¿Ë	2,214,369
202204	90192010	ÓÐ´´ºôÎü»ú	328	ÂÞÂíÄáÑÇ	10	Ò»°ãÃ³Ò×	3	Ì¨	1	Ç§¿Ë	6,508
202204	90192010	ÓÐ´´ºôÎü»ú	330	Èðµä	10	Ò»°ãÃ³Ò×	11	Ì¨	6	Ç§¿Ë	148,149
202204	90192010	ÓÐ´´ºôÎü»ú	331	ÈðÊ¿	10	Ò»°ãÃ³Ò×	50	Ì¨	1010	Ç§¿Ë	6,267,807
202204	90192010	ÓÐ´´ºôÎü»ú	502	ÃÀ¹ú	10	Ò»°ãÃ³Ò×	662	Ì¨	241	Ç§¿Ë	272,635
202204	90192020	ÎÞ´´ºôÎü»ú	112	Ó¡¶ÈÄáÎ÷ÑÇ	10	Ò»°ãÃ³Ò×	100	Ì¨	200	Ç§¿Ë	296,032
202204	90192020	ÎÞ´´ºôÎü»ú	136	Ì©¹ú	10	Ò»°ãÃ³Ò×	50	Ì¨	10	Ç§¿Ë	48,350
202204	90192020	ÎÞ´´ºôÎü»ú	142	ÖÐ¹ú	10	Ò»°ãÃ³Ò×	13450	Ì¨	1906	Ç§¿Ë	2,287,628
202204	90192020	ÎÞ´´ºôÎü»ú	303	Ó¢¹ú	10	Ò»°ãÃ³Ò×	6450	Ì¨	15	Ç§¿Ë	214,458
202204	90192020	ÎÞ´´ºôÎü»ú	304	µÂ¹ú	10	Ò»°ãÃ³Ò×	40	Ì¨	422	Ç§¿Ë	872,147
202204	90192020	ÎÞ´´ºôÎü»ú	307	Òâ´óÀû	10	Ò»°ãÃ³Ò×	1	Ì¨	11	Ç§¿Ë	5,524
202204	90192020	ÎÞ´´ºôÎü»ú	331	ÈðÊ¿	10	Ò»°ãÃ³Ò×	20	Ì¨	248	Ç§¿Ë	1,185,801
202204	90192020	ÎÞ´´ºôÎü»ú	418	¶àÃ×Äá¼Ó¹²ºÍ¹ú	10	Ò»°ãÃ³Ò×	20	Ì¨	0	Ç§¿Ë	694
202204	90192020	ÎÞ´´ºôÎü»ú	429	Ä«Î÷¸ç	10	Ò»°ãÃ³Ò×	233	Ì¨	304	Ç§¿Ë	576,363
202204	90192020	ÎÞ´´ºôÎü»ú	502	ÃÀ¹ú	10	Ò»°ãÃ³Ò×	15877	Ì¨	4534	Ç§¿Ë	53,967,825
202204	90192020	ÎÞ´´ºôÎü»ú	601	°Ä´óÀûÑÇ	10	Ò»°ãÃ³Ò×	7768	Ì¨	17537	Ç§¿Ë	16,533,213
202204	90192020	ÎÞ´´ºôÎü»ú	609	ÐÂÎ÷À¼	10	Ò»°ãÃ³Ò×	480	Ì¨	1145	Ç§¿Ë	1,914,437
202205	90192010	ÓÐ´´ºôÎü»ú	122	ÂíÀ´Î÷ÑÇ	10	Ò»°ãÃ³Ò×	30	Ì¨	600	Ç§¿Ë	2,073,270
202205	90192010	ÓÐ´´ºôÎü»ú	143	ÖÐ¹úÌ¨Íå	10	Ò»°ãÃ³Ò×	91580	Ì¨	17135	Ç§¿Ë	4,713,255
202205	90192010	ÓÐ´´ºôÎü»ú	303	Ó¢¹ú	10	Ò»°ãÃ³Ò×	5	Ì¨	146	Ç§¿Ë	451,320
202205	90192010	ÓÐ´´ºôÎü»ú	304	µÂ¹ú	10	Ò»°ãÃ³Ò×	1115	Ì¨	26935	Ç§¿Ë	46,771,405
202205	90192010	ÓÐ´´ºôÎü»ú	330	Èðµä	10	Ò»°ãÃ³Ò×	66	Ì¨	904	Ç§¿Ë	3,027,317
202205	90192010	ÓÐ´´ºôÎü»ú	331	ÈðÊ¿	10	Ò»°ãÃ³Ò×	111	Ì¨	31	Ç§¿Ë	46,706
202205	90192010	ÓÐ´´ºôÎü»ú	502	ÃÀ¹ú	10	Ò»°ãÃ³Ò×	250	Ì¨	302	Ç§¿Ë	375,478
202205	90192020	ÎÞ´´ºôÎü»ú	122	ÂíÀ´Î÷ÑÇ	10	Ò»°ãÃ³Ò×	6048	Ì¨	762	Ç§¿Ë	1,587,349
202205	90192020	ÎÞ´´ºôÎü»ú	142	ÖÐ¹ú	10	Ò»°ãÃ³Ò×	19750	Ì¨	2207	Ç§¿Ë	2,613,052
202205	90192020	ÎÞ´´ºôÎü»ú	143	ÖÐ¹úÌ¨Íå	10	Ò»°ãÃ³Ò×	3000	Ì¨	2597	Ç§¿Ë	253,031
202205	90192020	ÎÞ´´ºôÎü»ú	303	Ó¢¹ú	10	Ò»°ãÃ³Ò×	1205	Ì¨	106	Ç§¿Ë	150,099
202205	90192020	ÎÞ´´ºôÎü»ú	304	µÂ¹ú	10	Ò»°ãÃ³Ò×	43	Ì¨	324	Ç§¿Ë	302,188
202205	90192020	ÎÞ´´ºôÎü»ú	330	Èðµä	10	Ò»°ãÃ³Ò×	30	Ì¨	82	Ç§¿Ë	107,462
202205	90192020	ÎÞ´´ºôÎü»ú	418	¶àÃ×Äá¼Ó¹²ºÍ¹ú	10	Ò»°ãÃ³Ò×	50	Ì¨	0	Ç§¿Ë	2,363
202205	90192020	ÎÞ´´ºôÎü»ú	502	ÃÀ¹ú	10	Ò»°ãÃ³Ò×	1797	Ì¨	1207	Ç§¿Ë	16,940,592
202205	90192020	ÎÞ´´ºôÎü»ú	601	°Ä´óÀûÑÇ	10	Ò»°ãÃ³Ò×	59348	Ì¨	50727	Ç§¿Ë	46,926,316
202205	90192020	ÎÞ´´ºôÎü»ú	609	ÐÂÎ÷À¼	10	Ò»°ãÃ³Ò×	259	Ì¨	618	Ç§¿Ë	1,032,999
202201	39262011	¾ÛÂÈÒÒÏ©ÖÆÊÖÌ×£¨·ÖÖ¸ÊÖÌ×¡¢Á¬Ö¸ÊÖÌ×µÈ£©	116	ÈÕ±¾	10	Ò»°ãÃ³Ò×	6792	Ç§¿Ë	116384	Ë«	611,250
202201	39262011	¾ÛÂÈÒÒÏ©ÖÆÊÖÌ×£¨·ÖÖ¸ÊÖÌ×¡¢Á¬Ö¸ÊÖÌ×µÈ£©	122	ÂíÀ´Î÷ÑÇ	10	Ò»°ãÃ³Ò×	4136	Ç§¿Ë	74491	Ë«	282,038
202201	39262011	¾ÛÂÈÒÒÏ©ÖÆÊÖÌ×£¨·ÖÖ¸ÊÖÌ×¡¢Á¬Ö¸ÊÖÌ×µÈ£©	127	°Í»ùË¹Ì¹	10	Ò»°ãÃ³Ò×	23	Ç§¿Ë	102	Ë«	6,240
202201	39262011	¾ÛÂÈÒÒÏ©ÖÆÊÖÌ×£¨·ÖÖ¸ÊÖÌ×¡¢Á¬Ö¸ÊÖÌ×µÈ£©	133	º«¹ú	10	Ò»°ãÃ³Ò×	3346	Ç§¿Ë	509780	Ë«	55,247
202201	39262011	¾ÛÂÈÒÒÏ©ÖÆÊÖÌ×£¨·ÖÖ¸ÊÖÌ×¡¢Á¬Ö¸ÊÖÌ×µÈ£©	141	Ô½ÄÏ	10	Ò»°ãÃ³Ò×	109704	Ç§¿Ë	12666502	Ë«	2,600,105
202201	39262011	¾ÛÂÈÒÒÏ©ÖÆÊÖÌ×£¨·ÖÖ¸ÊÖÌ×¡¢Á¬Ö¸ÊÖÌ×µÈ£©	142	ÖÐ¹ú	10	Ò»°ãÃ³Ò×	7	Ç§¿Ë	405	Ë«	1,203
202201	39262011	¾ÛÂÈÒÒÏ©ÖÆÊÖÌ×£¨·ÖÖ¸ÊÖÌ×¡¢Á¬Ö¸ÊÖÌ×µÈ£©	143	ÖÐ¹úÌ¨Íå	10	Ò»°ãÃ³Ò×	13143	Ç§¿Ë	507410	Ë«	967,425
202201	39262011	¾ÛÂÈÒÒÏ©ÖÆÊÖÌ×£¨·ÖÖ¸ÊÖÌ×¡¢Á¬Ö¸ÊÖÌ×µÈ£©	303	Ó¢¹ú	10	Ò»°ãÃ³Ò×	0	Ç§¿Ë	1	Ë«	121
202201	39262011	¾ÛÂÈÒÒÏ©ÖÆÊÖÌ×£¨·ÖÖ¸ÊÖÌ×¡¢Á¬Ö¸ÊÖÌ×µÈ£©	304	µÂ¹ú	10	Ò»°ãÃ³Ò×	412	Ç§¿Ë	636	Ë«	615,382
202201	39262011	¾ÛÂÈÒÒÏ©ÖÆÊÖÌ×£¨·ÖÖ¸ÊÖÌ×¡¢Á¬Ö¸ÊÖÌ×µÈ£©	307	Òâ´óÀû	10	Ò»°ãÃ³Ò×	0	Ç§¿Ë	1	Ë«	528
202201	39262011	¾ÛÂÈÒÒÏ©ÖÆÊÖÌ×£¨·ÖÖ¸ÊÖÌ×¡¢Á¬Ö¸ÊÖÌ×µÈ£©	429	Ä«Î÷¸ç	10	Ò»°ãÃ³Ò×	1	Ç§¿Ë	1	Ë«	1,113
202201	39262011	¾ÛÂÈÒÒÏ©ÖÆÊÖÌ×£¨·ÖÖ¸ÊÖÌ×¡¢Á¬Ö¸ÊÖÌ×µÈ£©	502	ÃÀ¹ú	10	Ò»°ãÃ³Ò×	2	Ç§¿Ë	4	Ë«	954
202201	40151200	Áò»¯Ïð½ºÖÆÒ½ÁÆ¡¢Íâ¿Æ¡¢ÑÀ¿Æ»òÊÞÒ½ÓÃ·ÖÖ¸ÊÖÌ×¡¢Á¬Ö¸ÊÖÌ×¼°Â¶Ö¸ÊÖÌ×	112	Ó¡¶ÈÄáÎ÷ÑÇ	10	Ò»°ãÃ³Ò×	180820	Ç§¿Ë	14200000	Ë«	5,432,723
202201	40151200	Áò»¯Ïð½ºÖÆÒ½ÁÆ¡¢Íâ¿Æ¡¢ÑÀ¿Æ»òÊÞÒ½ÓÃ·ÖÖ¸ÊÖÌ×¡¢Á¬Ö¸ÊÖÌ×¼°Â¶Ö¸ÊÖÌ×	122	ÂíÀ´Î÷ÑÇ	10	Ò»°ãÃ³Ò×	450680	Ç§¿Ë	30460400	Ë«	16,229,227
202201	40151200	Áò»¯Ïð½ºÖÆÒ½ÁÆ¡¢Íâ¿Æ¡¢ÑÀ¿Æ»òÊÞÒ½ÓÃ·ÖÖ¸ÊÖÌ×¡¢Á¬Ö¸ÊÖÌ×¼°Â¶Ö¸ÊÖÌ×	141	Ô½ÄÏ	10	Ò»°ãÃ³Ò×	8910	Ç§¿Ë	750000	Ë«	295,505
202201	40151900	Áò»¯Ïð½ºÖÆÆäËû·ÖÖ¸¡¢Á¬Ö¸¼°Â¶Ö¸ÊÖÌ×	106	Ãåµé	10	Ò»°ãÃ³Ò×	0	Ç§¿Ë	2	Ë«	656
202201	40151900	Áò»¯Ïð½ºÖÆÆäËû·ÖÖ¸¡¢Á¬Ö¸¼°Â¶Ö¸ÊÖÌ×	107	¼íÆÒÕ¯	10	Ò»°ãÃ³Ò×	5	Ç§¿Ë	15	Ë«	1,878
202201	40151900	Áò»¯Ïð½ºÖÆÆäËû·ÖÖ¸¡¢Á¬Ö¸¼°Â¶Ö¸ÊÖÌ×	111	Ó¡¶È	10	Ò»°ãÃ³Ò×	32	Ç§¿Ë	250	Ë«	22,300
202201	40151900	Áò»¯Ïð½ºÖÆÆäËû·ÖÖ¸¡¢Á¬Ö¸¼°Â¶Ö¸ÊÖÌ×	112	Ó¡¶ÈÄáÎ÷ÑÇ	10	Ò»°ãÃ³Ò×	553565	Ç§¿Ë	45743000	Ë«	17,636,633
202201	40151900	Áò»¯Ïð½ºÖÆÆäËû·ÖÖ¸¡¢Á¬Ö¸¼°Â¶Ö¸ÊÖÌ×	116	ÈÕ±¾	10	Ò»°ãÃ³Ò×	2643	Ç§¿Ë	52141	Ë«	934,277
202201	40151900	Áò»¯Ïð½ºÖÆÆäËû·ÖÖ¸¡¢Á¬Ö¸¼°Â¶Ö¸ÊÖÌ×	122	ÂíÀ´Î÷ÑÇ	10	Ò»°ãÃ³Ò×	3436632	Ç§¿Ë	274828154	Ë«	119,908,659
202201	40151900	Áò»¯Ïð½ºÖÆÆäËû·ÖÖ¸¡¢Á¬Ö¸¼°Â¶Ö¸ÊÖÌ×	127	°Í»ùË¹Ì¹	10	Ò»°ãÃ³Ò×	7	Ç§¿Ë	77	Ë«	2,715
202201	40151900	Áò»¯Ïð½ºÖÆÆäËû·ÖÖ¸¡¢Á¬Ö¸¼°Â¶Ö¸ÊÖÌ×	132	ÐÂ¼ÓÆÂ	10	Ò»°ãÃ³Ò×	0	Ç§¿Ë	1	Ë«	3,956
202201	40151900	Áò»¯Ïð½ºÖÆÆäËû·ÖÖ¸¡¢Á¬Ö¸¼°Â¶Ö¸ÊÖÌ×	133	º«¹ú	10	Ò»°ãÃ³Ò×	1785	Ç§¿Ë	23220	Ë«	43,857
202201	40151900	Áò»¯Ïð½ºÖÆÆäËû·ÖÖ¸¡¢Á¬Ö¸¼°Â¶Ö¸ÊÖÌ×	134	Ë¹ÀïÀ¼¿¨	10	Ò»°ãÃ³Ò×	18309	Ç§¿Ë	404486	Ë«	834,449
202201	40151900	Áò»¯Ïð½ºÖÆÆäËû·ÖÖ¸¡¢Á¬Ö¸¼°Â¶Ö¸ÊÖÌ×	136	Ì©¹ú	10	Ò»°ãÃ³Ò×	1780440	Ç§¿Ë	156086273	Ë«	57,367,735
202201	40151900	Áò»¯Ïð½ºÖÆÆäËû·ÖÖ¸¡¢Á¬Ö¸¼°Â¶Ö¸ÊÖÌ×	141	Ô½ÄÏ	10	Ò»°ãÃ³Ò×	76951	Ç§¿Ë	4260328	Ë«	3,171,106
202201	40151900	Áò»¯Ïð½ºÖÆÆäËû·ÖÖ¸¡¢Á¬Ö¸¼°Â¶Ö¸ÊÖÌ×	142	ÖÐ¹ú	10	Ò»°ãÃ³Ò×	11969	Ç§¿Ë	1530229	Ë«	2,012,772
202201	40151900	Áò»¯Ïð½ºÖÆÆäËû·ÖÖ¸¡¢Á¬Ö¸¼°Â¶Ö¸ÊÖÌ×	143	ÖÐ¹úÌ¨Íå	10	Ò»°ãÃ³Ò×	14675	Ç§¿Ë	180570	Ë«	873,142
202201	40151900	Áò»¯Ïð½ºÖÆÆäËû·ÖÖ¸¡¢Á¬Ö¸¼°Â¶Ö¸ÊÖÌ×	303	Ó¢¹ú	10	Ò»°ãÃ³Ò×	0	Ç§¿Ë	1	Ë«	903
202201	40151900	Áò»¯Ïð½ºÖÆÆäËû·ÖÖ¸¡¢Á¬Ö¸¼°Â¶Ö¸ÊÖÌ×	304	µÂ¹ú	10	Ò»°ãÃ³Ò×	410	Ç§¿Ë	6624	Ë«	1,099,847
202201	40151900	Áò»¯Ïð½ºÖÆÆäËû·ÖÖ¸¡¢Á¬Ö¸¼°Â¶Ö¸ÊÖÌ×	305	·¨¹ú	10	Ò»°ãÃ³Ò×	150	Ç§¿Ë	784	Ë«	322,105
202201	40151900	Áò»¯Ïð½ºÖÆÆäËû·ÖÖ¸¡¢Á¬Ö¸¼°Â¶Ö¸ÊÖÌ×	307	Òâ´óÀû	10	Ò»°ãÃ³Ò×	19	Ç§¿Ë	94	Ë«	13,389
202201	40151900	Áò»¯Ïð½ºÖÆÆäËû·ÖÖ¸¡¢Á¬Ö¸¼°Â¶Ö¸ÊÖÌ×	309	ºÉÀ¼	10	Ò»°ãÃ³Ò×	1	Ç§¿Ë	1	Ë«	1,337
202201	40151900	Áò»¯Ïð½ºÖÆÆäËû·ÖÖ¸¡¢Á¬Ö¸¼°Â¶Ö¸ÊÖÌ×	330	Èðµä	10	Ò»°ãÃ³Ò×	42	Ç§¿Ë	201	Ë«	2,814
202201	40151900	Áò»¯Ïð½ºÖÆÆäËû·ÖÖ¸¡¢Á¬Ö¸¼°Â¶Ö¸ÊÖÌ×	331	ÈðÊ¿	10	Ò»°ãÃ³Ò×	0	Ç§¿Ë	80	Ë«	602
202201	40151900	Áò»¯Ïð½ºÖÆÆäËû·ÖÖ¸¡¢Á¬Ö¸¼°Â¶Ö¸ÊÖÌ×	423	Î£µØÂíÀ­	10	Ò»°ãÃ³Ò×	1763	Ç§¿Ë	39168	Ë«	100,124
202201	40151900	Áò»¯Ïð½ºÖÆÆäËû·ÖÖ¸¡¢Á¬Ö¸¼°Â¶Ö¸ÊÖÌ×	429	Ä«Î÷¸ç	10	Ò»°ãÃ³Ò×	3	Ç§¿Ë	30	Ë«	416
202201	40151900	Áò»¯Ïð½ºÖÆÆäËû·ÖÖ¸¡¢Á¬Ö¸¼°Â¶Ö¸ÊÖÌ×	502	ÃÀ¹ú	10	Ò»°ãÃ³Ò×	4392	Ç§¿Ë	5509	Ë«	2,956,169
202202	39262011	¾ÛÂÈÒÒÏ©ÖÆÊÖÌ×£¨·ÖÖ¸ÊÖÌ×¡¢Á¬Ö¸ÊÖÌ×µÈ£©	103	ÃÏ¼ÓÀ­¹ú	10	Ò»°ãÃ³Ò×	3	Ç§¿Ë	12	Ë«	981
202202	39262011	¾ÛÂÈÒÒÏ©ÖÆÊÖÌ×£¨·ÖÖ¸ÊÖÌ×¡¢Á¬Ö¸ÊÖÌ×µÈ£©	112	Ó¡¶ÈÄáÎ÷ÑÇ	10	Ò»°ãÃ³Ò×	0	Ç§¿Ë	1	Ë«	216
202202	39262011	¾ÛÂÈÒÒÏ©ÖÆÊÖÌ×£¨·ÖÖ¸ÊÖÌ×¡¢Á¬Ö¸ÊÖÌ×µÈ£©	116	ÈÕ±¾	10	Ò»°ãÃ³Ò×	4787	Ç§¿Ë	80961	Ë«	279,396
202202	39262011	¾ÛÂÈÒÒÏ©ÖÆÊÖÌ×£¨·ÖÖ¸ÊÖÌ×¡¢Á¬Ö¸ÊÖÌ×µÈ£©	122	ÂíÀ´Î÷ÑÇ	10	Ò»°ãÃ³Ò×	270	Ç§¿Ë	4800	Ë«	18,552
202202	39262011	¾ÛÂÈÒÒÏ©ÖÆÊÖÌ×£¨·ÖÖ¸ÊÖÌ×¡¢Á¬Ö¸ÊÖÌ×µÈ£©	132	ÐÂ¼ÓÆÂ	10	Ò»°ãÃ³Ò×	37	Ç§¿Ë	2500	Ë«	5,714
202202	39262011	¾ÛÂÈÒÒÏ©ÖÆÊÖÌ×£¨·ÖÖ¸ÊÖÌ×¡¢Á¬Ö¸ÊÖÌ×µÈ£©	133	º«¹ú	10	Ò»°ãÃ³Ò×	138	Ç§¿Ë	27500	Ë«	1,765
202202	39262011	¾ÛÂÈÒÒÏ©ÖÆÊÖÌ×£¨·ÖÖ¸ÊÖÌ×¡¢Á¬Ö¸ÊÖÌ×µÈ£©	136	Ì©¹ú	10	Ò»°ãÃ³Ò×	18802	Ç§¿Ë	1250000	Ë«	1,530,568
202202	39262011	¾ÛÂÈÒÒÏ©ÖÆÊÖÌ×£¨·ÖÖ¸ÊÖÌ×¡¢Á¬Ö¸ÊÖÌ×µÈ£©	141	Ô½ÄÏ	10	Ò»°ãÃ³Ò×	1	Ç§¿Ë	3	Ë«	404
202202	39262011	¾ÛÂÈÒÒÏ©ÖÆÊÖÌ×£¨·ÖÖ¸ÊÖÌ×¡¢Á¬Ö¸ÊÖÌ×µÈ£©	142	ÖÐ¹ú	10	Ò»°ãÃ³Ò×	26	Ç§¿Ë	24007	Ë«	1,745
202202	39262011	¾ÛÂÈÒÒÏ©ÖÆÊÖÌ×£¨·ÖÖ¸ÊÖÌ×¡¢Á¬Ö¸ÊÖÌ×µÈ£©	143	ÖÐ¹úÌ¨Íå	10	Ò»°ãÃ³Ò×	949	Ç§¿Ë	19720	Ë«	75,140
202202	39262011	¾ÛÂÈÒÒÏ©ÖÆÊÖÌ×£¨·ÖÖ¸ÊÖÌ×¡¢Á¬Ö¸ÊÖÌ×µÈ£©	304	µÂ¹ú	10	Ò»°ãÃ³Ò×	594	Ç§¿Ë	1077	Ë«	1,009,871
202202	39262011	¾ÛÂÈÒÒÏ©ÖÆÊÖÌ×£¨·ÖÖ¸ÊÖÌ×¡¢Á¬Ö¸ÊÖÌ×µÈ£©	429	Ä«Î÷¸ç	10	Ò»°ãÃ³Ò×	3	Ç§¿Ë	3	Ë«	3,395
202202	39262011	¾ÛÂÈÒÒÏ©ÖÆÊÖÌ×£¨·ÖÖ¸ÊÖÌ×¡¢Á¬Ö¸ÊÖÌ×µÈ£©	502	ÃÀ¹ú	10	Ò»°ãÃ³Ò×	0	Ç§¿Ë	2	Ë«	368
202202	40151200	Áò»¯Ïð½ºÖÆÒ½ÁÆ¡¢Íâ¿Æ¡¢ÑÀ¿Æ»òÊÞÒ½ÓÃ·ÖÖ¸ÊÖÌ×¡¢Á¬Ö¸ÊÖÌ×¼°Â¶Ö¸ÊÖÌ×	112	Ó¡¶ÈÄáÎ÷ÑÇ	10	Ò»°ãÃ³Ò×	163842	Ç§¿Ë	12780000	Ë«	4,302,906
202202	40151200	Áò»¯Ïð½ºÖÆÒ½ÁÆ¡¢Íâ¿Æ¡¢ÑÀ¿Æ»òÊÞÒ½ÓÃ·ÖÖ¸ÊÖÌ×¡¢Á¬Ö¸ÊÖÌ×¼°Â¶Ö¸ÊÖÌ×	122	ÂíÀ´Î÷ÑÇ	10	Ò»°ãÃ³Ò×	538605	Ç§¿Ë	40457400	Ë«	21,202,475
202202	40151200	Áò»¯Ïð½ºÖÆÒ½ÁÆ¡¢Íâ¿Æ¡¢ÑÀ¿Æ»òÊÞÒ½ÓÃ·ÖÖ¸ÊÖÌ×¡¢Á¬Ö¸ÊÖÌ×¼°Â¶Ö¸ÊÖÌ×	136	Ì©¹ú	10	Ò»°ãÃ³Ò×	34972	Ç§¿Ë	3760000	Ë«	1,358,008
202202	40151200	Áò»¯Ïð½ºÖÆÒ½ÁÆ¡¢Íâ¿Æ¡¢ÑÀ¿Æ»òÊÞÒ½ÓÃ·ÖÖ¸ÊÖÌ×¡¢Á¬Ö¸ÊÖÌ×¼°Â¶Ö¸ÊÖÌ×	142	ÖÐ¹ú	10	Ò»°ãÃ³Ò×	105	Ç§¿Ë	25000	Ë«	4,772
202202	40151200	Áò»¯Ïð½ºÖÆÒ½ÁÆ¡¢Íâ¿Æ¡¢ÑÀ¿Æ»òÊÞÒ½ÓÃ·ÖÖ¸ÊÖÌ×¡¢Á¬Ö¸ÊÖÌ×¼°Â¶Ö¸ÊÖÌ×	307	Òâ´óÀû	10	Ò»°ãÃ³Ò×	9	Ç§¿Ë	65	Ë«	8,230
202202	40151900	Áò»¯Ïð½ºÖÆÆäËû·ÖÖ¸¡¢Á¬Ö¸¼°Â¶Ö¸ÊÖÌ×	103	ÃÏ¼ÓÀ­¹ú	10	Ò»°ãÃ³Ò×	2	Ç§¿Ë	13	Ë«	381
202202	40151900	Áò»¯Ïð½ºÖÆÆäËû·ÖÖ¸¡¢Á¬Ö¸¼°Â¶Ö¸ÊÖÌ×	106	Ãåµé	10	Ò»°ãÃ³Ò×	1	Ç§¿Ë	2	Ë«	834
202202	40151900	Áò»¯Ïð½ºÖÆÆäËû·ÖÖ¸¡¢Á¬Ö¸¼°Â¶Ö¸ÊÖÌ×	107	¼íÆÒÕ¯	10	Ò»°ãÃ³Ò×	19	Ç§¿Ë	171	Ë«	22,054
202202	40151900	Áò»¯Ïð½ºÖÆÆäËû·ÖÖ¸¡¢Á¬Ö¸¼°Â¶Ö¸ÊÖÌ×	110	ÖÐ¹úÏã¸Û	10	Ò»°ãÃ³Ò×	1	Ç§¿Ë	100	Ë«	1,162
202202	40151900	Áò»¯Ïð½ºÖÆÆäËû·ÖÖ¸¡¢Á¬Ö¸¼°Â¶Ö¸ÊÖÌ×	112	Ó¡¶ÈÄáÎ÷ÑÇ	10	Ò»°ãÃ³Ò×	665520	Ç§¿Ë	54023173	Ë«	19,353,480
202202	40151900	Áò»¯Ïð½ºÖÆÆäËû·ÖÖ¸¡¢Á¬Ö¸¼°Â¶Ö¸ÊÖÌ×	116	ÈÕ±¾	10	Ò»°ãÃ³Ò×	3735	Ç§¿Ë	83256	Ë«	1,513,668
202202	40151900	Áò»¯Ïð½ºÖÆÆäËû·ÖÖ¸¡¢Á¬Ö¸¼°Â¶Ö¸ÊÖÌ×	122	ÂíÀ´Î÷ÑÇ	10	Ò»°ãÃ³Ò×	3332934	Ç§¿Ë	271012750	Ë«	105,273,671
202202	40151900	Áò»¯Ïð½ºÖÆÆäËû·ÖÖ¸¡¢Á¬Ö¸¼°Â¶Ö¸ÊÖÌ×	127	°Í»ùË¹Ì¹	10	Ò»°ãÃ³Ò×	20	Ç§¿Ë	221	Ë«	5,809
202202	40151900	Áò»¯Ïð½ºÖÆÆäËû·ÖÖ¸¡¢Á¬Ö¸¼°Â¶Ö¸ÊÖÌ×	133	º«¹ú	10	Ò»°ãÃ³Ò×	1300	Ç§¿Ë	75201	Ë«	35,335
202202	40151900	Áò»¯Ïð½ºÖÆÆäËû·ÖÖ¸¡¢Á¬Ö¸¼°Â¶Ö¸ÊÖÌ×	134	Ë¹ÀïÀ¼¿¨	10	Ò»°ãÃ³Ò×	30977	Ç§¿Ë	1034893	Ë«	1,535,890
202202	40151900	Áò»¯Ïð½ºÖÆÆäËû·ÖÖ¸¡¢Á¬Ö¸¼°Â¶Ö¸ÊÖÌ×	136	Ì©¹ú	10	Ò»°ãÃ³Ò×	1309998	Ç§¿Ë	112998078	Ë«	39,980,607
202202	40151900	Áò»¯Ïð½ºÖÆÆäËû·ÖÖ¸¡¢Á¬Ö¸¼°Â¶Ö¸ÊÖÌ×	141	Ô½ÄÏ	10	Ò»°ãÃ³Ò×	39435	Ç§¿Ë	3303608	Ë«	1,258,555
202202	40151900	Áò»¯Ïð½ºÖÆÆäËû·ÖÖ¸¡¢Á¬Ö¸¼°Â¶Ö¸ÊÖÌ×	142	ÖÐ¹ú	10	Ò»°ãÃ³Ò×	168	Ç§¿Ë	20218	Ë«	307,389
202202	40151900	Áò»¯Ïð½ºÖÆÆäËû·ÖÖ¸¡¢Á¬Ö¸¼°Â¶Ö¸ÊÖÌ×	143	ÖÐ¹úÌ¨Íå	10	Ò»°ãÃ³Ò×	116	Ç§¿Ë	2727	Ë«	60,590
202202	40151900	Áò»¯Ïð½ºÖÆÆäËû·ÖÖ¸¡¢Á¬Ö¸¼°Â¶Ö¸ÊÖÌ×	303	Ó¢¹ú	10	Ò»°ãÃ³Ò×	10	Ç§¿Ë	241	Ë«	3,361
202202	40151900	Áò»¯Ïð½ºÖÆÆäËû·ÖÖ¸¡¢Á¬Ö¸¼°Â¶Ö¸ÊÖÌ×	304	µÂ¹ú	10	Ò»°ãÃ³Ò×	335	Ç§¿Ë	1801	Ë«	621,642
202202	40151900	Áò»¯Ïð½ºÖÆÆäËû·ÖÖ¸¡¢Á¬Ö¸¼°Â¶Ö¸ÊÖÌ×	305	·¨¹ú	10	Ò»°ãÃ³Ò×	333	Ç§¿Ë	734	Ë«	956,823
202202	40151900	Áò»¯Ïð½ºÖÆÆäËû·ÖÖ¸¡¢Á¬Ö¸¼°Â¶Ö¸ÊÖÌ×	307	Òâ´óÀû	10	Ò»°ãÃ³Ò×	34	Ç§¿Ë	36	Ë«	15,962
202202	40151900	Áò»¯Ïð½ºÖÆÆäËû·ÖÖ¸¡¢Á¬Ö¸¼°Â¶Ö¸ÊÖÌ×	309	ºÉÀ¼	10	Ò»°ãÃ³Ò×	0	Ç§¿Ë	20	Ë«	12
202202	40151900	Áò»¯Ïð½ºÖÆÆäËû·ÖÖ¸¡¢Á¬Ö¸¼°Â¶Ö¸ÊÖÌ×	330	Èðµä	10	Ò»°ãÃ³Ò×	42	Ç§¿Ë	200	Ë«	231
202202	40151900	Áò»¯Ïð½ºÖÆÆäËû·ÖÖ¸¡¢Á¬Ö¸¼°Â¶Ö¸ÊÖÌ×	331	ÈðÊ¿	10	Ò»°ãÃ³Ò×	2	Ç§¿Ë	109	Ë«	1,563
202202	40151900	Áò»¯Ïð½ºÖÆÆäËû·ÖÖ¸¡¢Á¬Ö¸¼°Â¶Ö¸ÊÖÌ×	347	ÎÚ¿ËÀ¼	10	Ò»°ãÃ³Ò×	89	Ç§¿Ë	375	Ë«	73,060
202202	40151900	Áò»¯Ïð½ºÖÆÆäËû·ÖÖ¸¡¢Á¬Ö¸¼°Â¶Ö¸ÊÖÌ×	352	½Ý¿Ë	10	Ò»°ãÃ³Ò×	1	Ç§¿Ë	20	Ë«	480
202202	40151900	Áò»¯Ïð½ºÖÆÆäËû·ÖÖ¸¡¢Á¬Ö¸¼°Â¶Ö¸ÊÖÌ×	423	Î£µØÂíÀ­	10	Ò»°ãÃ³Ò×	22	Ç§¿Ë	135	Ë«	6,734
202202	40151900	Áò»¯Ïð½ºÖÆÆäËû·ÖÖ¸¡¢Á¬Ö¸¼°Â¶Ö¸ÊÖÌ×	502	ÃÀ¹ú	10	Ò»°ãÃ³Ò×	1686	Ç§¿Ë	14104	Ë«	2,600,443
202203	39262011	¾ÛÂÈÒÒÏ©ÖÆÊÖÌ×£¨·ÖÖ¸ÊÖÌ×¡¢Á¬Ö¸ÊÖÌ×µÈ£©	116	ÈÕ±¾	10	Ò»°ãÃ³Ò×	10394	Ç§¿Ë	172735	Ë«	1,234,156
202203	39262011	¾ÛÂÈÒÒÏ©ÖÆÊÖÌ×£¨·ÖÖ¸ÊÖÌ×¡¢Á¬Ö¸ÊÖÌ×µÈ£©	122	ÂíÀ´Î÷ÑÇ	10	Ò»°ãÃ³Ò×	8385	Ç§¿Ë	196440	Ë«	647,346
202203	39262011	¾ÛÂÈÒÒÏ©ÖÆÊÖÌ×£¨·ÖÖ¸ÊÖÌ×¡¢Á¬Ö¸ÊÖÌ×µÈ£©	133	º«¹ú	10	Ò»°ãÃ³Ò×	7292	Ç§¿Ë	1269750	Ë«	136,036
202203	39262011	¾ÛÂÈÒÒÏ©ÖÆÊÖÌ×£¨·ÖÖ¸ÊÖÌ×¡¢Á¬Ö¸ÊÖÌ×µÈ£©	141	Ô½ÄÏ	10	Ò»°ãÃ³Ò×	521	Ç§¿Ë	37501	Ë«	14,549
202203	39262011	¾ÛÂÈÒÒÏ©ÖÆÊÖÌ×£¨·ÖÖ¸ÊÖÌ×¡¢Á¬Ö¸ÊÖÌ×µÈ£©	142	ÖÐ¹ú	10	Ò»°ãÃ³Ò×	20501	Ç§¿Ë	2515002	Ë«	319,207
202203	39262011	¾ÛÂÈÒÒÏ©ÖÆÊÖÌ×£¨·ÖÖ¸ÊÖÌ×¡¢Á¬Ö¸ÊÖÌ×µÈ£©	143	ÖÐ¹úÌ¨Íå	10	Ò»°ãÃ³Ò×	554	Ç§¿Ë	10396	Ë«	54,424
202203	39262011	¾ÛÂÈÒÒÏ©ÖÆÊÖÌ×£¨·ÖÖ¸ÊÖÌ×¡¢Á¬Ö¸ÊÖÌ×µÈ£©	303	Ó¢¹ú	10	Ò»°ãÃ³Ò×	31	Ç§¿Ë	155	Ë«	2,260
202203	39262011	¾ÛÂÈÒÒÏ©ÖÆÊÖÌ×£¨·ÖÖ¸ÊÖÌ×¡¢Á¬Ö¸ÊÖÌ×µÈ£©	304	µÂ¹ú	10	Ò»°ãÃ³Ò×	429	Ç§¿Ë	660	Ë«	657,589
202203	39262011	¾ÛÂÈÒÒÏ©ÖÆÊÖÌ×£¨·ÖÖ¸ÊÖÌ×¡¢Á¬Ö¸ÊÖÌ×µÈ£©	502	ÃÀ¹ú	10	Ò»°ãÃ³Ò×	3	Ç§¿Ë	207	Ë«	2,113
202203	40151200	Áò»¯Ïð½ºÖÆÒ½ÁÆ¡¢Íâ¿Æ¡¢ÑÀ¿Æ»òÊÞÒ½ÓÃ·ÖÖ¸ÊÖÌ×¡¢Á¬Ö¸ÊÖÌ×¼°Â¶Ö¸ÊÖÌ×	112	Ó¡¶ÈÄáÎ÷ÑÇ	10	Ò»°ãÃ³Ò×	127773	Ç§¿Ë	9940000	Ë«	3,354,839
202203	40151200	Áò»¯Ïð½ºÖÆÒ½ÁÆ¡¢Íâ¿Æ¡¢ÑÀ¿Æ»òÊÞÒ½ÓÃ·ÖÖ¸ÊÖÌ×¡¢Á¬Ö¸ÊÖÌ×¼°Â¶Ö¸ÊÖÌ×	122	ÂíÀ´Î÷ÑÇ	10	Ò»°ãÃ³Ò×	905556	Ç§¿Ë	73628250	Ë«	34,003,920
202203	40151200	Áò»¯Ïð½ºÖÆÒ½ÁÆ¡¢Íâ¿Æ¡¢ÑÀ¿Æ»òÊÞÒ½ÓÃ·ÖÖ¸ÊÖÌ×¡¢Á¬Ö¸ÊÖÌ×¼°Â¶Ö¸ÊÖÌ×	136	Ì©¹ú	10	Ò»°ãÃ³Ò×	34997	Ç§¿Ë	3760000	Ë«	1,354,666
202203	40151200	Áò»¯Ïð½ºÖÆÒ½ÁÆ¡¢Íâ¿Æ¡¢ÑÀ¿Æ»òÊÞÒ½ÓÃ·ÖÖ¸ÊÖÌ×¡¢Á¬Ö¸ÊÖÌ×¼°Â¶Ö¸ÊÖÌ×	142	ÖÐ¹ú	10	Ò»°ãÃ³Ò×	14900	Ç§¿Ë	3465000	Ë«	1,633,538
202203	40151200	Áò»¯Ïð½ºÖÆÒ½ÁÆ¡¢Íâ¿Æ¡¢ÑÀ¿Æ»òÊÞÒ½ÓÃ·ÖÖ¸ÊÖÌ×¡¢Á¬Ö¸ÊÖÌ×¼°Â¶Ö¸ÊÖÌ×	307	Òâ´óÀû	10	Ò»°ãÃ³Ò×	18	Ç§¿Ë	200	Ë«	23,819
202203	40151900	Áò»¯Ïð½ºÖÆÆäËû·ÖÖ¸¡¢Á¬Ö¸¼°Â¶Ö¸ÊÖÌ×	106	Ãåµé	10	Ò»°ãÃ³Ò×	0	Ç§¿Ë	1	Ë«	235
202203	40151900	Áò»¯Ïð½ºÖÆÆäËû·ÖÖ¸¡¢Á¬Ö¸¼°Â¶Ö¸ÊÖÌ×	112	Ó¡¶ÈÄáÎ÷ÑÇ	10	Ò»°ãÃ³Ò×	426459	Ç§¿Ë	34298000	Ë«	11,987,082
202203	40151900	Áò»¯Ïð½ºÖÆÆäËû·ÖÖ¸¡¢Á¬Ö¸¼°Â¶Ö¸ÊÖÌ×	116	ÈÕ±¾	10	Ò»°ãÃ³Ò×	2313	Ç§¿Ë	33279	Ë«	876,907
202203	40151900	Áò»¯Ïð½ºÖÆÆäËû·ÖÖ¸¡¢Á¬Ö¸¼°Â¶Ö¸ÊÖÌ×	122	ÂíÀ´Î÷ÑÇ	10	Ò»°ãÃ³Ò×	3784264	Ç§¿Ë	318492021	Ë«	129,714,434
202203	40151900	Áò»¯Ïð½ºÖÆÆäËû·ÖÖ¸¡¢Á¬Ö¸¼°Â¶Ö¸ÊÖÌ×	127	°Í»ùË¹Ì¹	10	Ò»°ãÃ³Ò×	3	Ç§¿Ë	5	Ë«	2,325
202203	40151900	Áò»¯Ïð½ºÖÆÆäËû·ÖÖ¸¡¢Á¬Ö¸¼°Â¶Ö¸ÊÖÌ×	133	º«¹ú	10	Ò»°ãÃ³Ò×	2428	Ç§¿Ë	41681	Ë«	86,256
202203	40151900	Áò»¯Ïð½ºÖÆÆäËû·ÖÖ¸¡¢Á¬Ö¸¼°Â¶Ö¸ÊÖÌ×	134	Ë¹ÀïÀ¼¿¨	10	Ò»°ãÃ³Ò×	5017	Ç§¿Ë	295652	Ë«	273,621
202203	40151900	Áò»¯Ïð½ºÖÆÆäËû·ÖÖ¸¡¢Á¬Ö¸¼°Â¶Ö¸ÊÖÌ×	136	Ì©¹ú	10	Ò»°ãÃ³Ò×	2209949	Ç§¿Ë	185932794	Ë«	63,197,578
202203	40151900	Áò»¯Ïð½ºÖÆÆäËû·ÖÖ¸¡¢Á¬Ö¸¼°Â¶Ö¸ÊÖÌ×	137	ÍÁ¶úÆä	10	Ò»°ãÃ³Ò×	0	Ç§¿Ë	1	Ë«	117
202203	40151900	Áò»¯Ïð½ºÖÆÆäËû·ÖÖ¸¡¢Á¬Ö¸¼°Â¶Ö¸ÊÖÌ×	141	Ô½ÄÏ	10	Ò»°ãÃ³Ò×	71603	Ç§¿Ë	5752768	Ë«	2,348,532
202203	40151900	Áò»¯Ïð½ºÖÆÆäËû·ÖÖ¸¡¢Á¬Ö¸¼°Â¶Ö¸ÊÖÌ×	142	ÖÐ¹ú	10	Ò»°ãÃ³Ò×	33	Ç§¿Ë	250	Ë«	10,489
202203	40151900	Áò»¯Ïð½ºÖÆÆäËû·ÖÖ¸¡¢Á¬Ö¸¼°Â¶Ö¸ÊÖÌ×	143	ÖÐ¹úÌ¨Íå	10	Ò»°ãÃ³Ò×	14491	Ç§¿Ë	224206	Ë«	496,061
202203	40151900	Áò»¯Ïð½ºÖÆÆäËû·ÖÖ¸¡¢Á¬Ö¸¼°Â¶Ö¸ÊÖÌ×	303	Ó¢¹ú	10	Ò»°ãÃ³Ò×	12	Ç§¿Ë	200	Ë«	6,861
202203	40151900	Áò»¯Ïð½ºÖÆÆäËû·ÖÖ¸¡¢Á¬Ö¸¼°Â¶Ö¸ÊÖÌ×	304	µÂ¹ú	10	Ò»°ãÃ³Ò×	210	Ç§¿Ë	1769	Ë«	300,435
202203	40151900	Áò»¯Ïð½ºÖÆÆäËû·ÖÖ¸¡¢Á¬Ö¸¼°Â¶Ö¸ÊÖÌ×	305	·¨¹ú	10	Ò»°ãÃ³Ò×	495	Ç§¿Ë	1071	Ë«	1,055,278
202203	40151900	Áò»¯Ïð½ºÖÆÆäËû·ÖÖ¸¡¢Á¬Ö¸¼°Â¶Ö¸ÊÖÌ×	307	Òâ´óÀû	10	Ò»°ãÃ³Ò×	18	Ç§¿Ë	22	Ë«	14,733
202203	40151900	Áò»¯Ïð½ºÖÆÆäËû·ÖÖ¸¡¢Á¬Ö¸¼°Â¶Ö¸ÊÖÌ×	331	ÈðÊ¿	10	Ò»°ãÃ³Ò×	0	Ç§¿Ë	90	Ë«	675
202203	40151900	Áò»¯Ïð½ºÖÆÆäËû·ÖÖ¸¡¢Á¬Ö¸¼°Â¶Ö¸ÊÖÌ×	423	Î£µØÂíÀ­	10	Ò»°ãÃ³Ò×	927	Ç§¿Ë	8251	Ë«	173,245
202203	40151900	Áò»¯Ïð½ºÖÆÆäËû·ÖÖ¸¡¢Á¬Ö¸¼°Â¶Ö¸ÊÖÌ×	502	ÃÀ¹ú	10	Ò»°ãÃ³Ò×	1374	Ç§¿Ë	2867	Ë«	1,761,946
202204	39262011	¾ÛÂÈÒÒÏ©ÖÆÊÖÌ×£¨·ÖÖ¸ÊÖÌ×¡¢Á¬Ö¸ÊÖÌ×µÈ£©	112	Ó¡¶ÈÄáÎ÷ÑÇ	10	Ò»°ãÃ³Ò×	0	Ç§¿Ë	2	Ë«	387
202204	39262011	¾ÛÂÈÒÒÏ©ÖÆÊÖÌ×£¨·ÖÖ¸ÊÖÌ×¡¢Á¬Ö¸ÊÖÌ×µÈ£©	116	ÈÕ±¾	10	Ò»°ãÃ³Ò×	6570	Ç§¿Ë	55450	Ë«	224,865
202204	39262011	¾ÛÂÈÒÒÏ©ÖÆÊÖÌ×£¨·ÖÖ¸ÊÖÌ×¡¢Á¬Ö¸ÊÖÌ×µÈ£©	122	ÂíÀ´Î÷ÑÇ	10	Ò»°ãÃ³Ò×	2510	Ç§¿Ë	45600	Ë«	151,148
202204	39262011	¾ÛÂÈÒÒÏ©ÖÆÊÖÌ×£¨·ÖÖ¸ÊÖÌ×¡¢Á¬Ö¸ÊÖÌ×µÈ£©	133	º«¹ú	10	Ò»°ãÃ³Ò×	8672	Ç§¿Ë	509250	Ë«	120,243
202204	39262011	¾ÛÂÈÒÒÏ©ÖÆÊÖÌ×£¨·ÖÖ¸ÊÖÌ×¡¢Á¬Ö¸ÊÖÌ×µÈ£©	141	Ô½ÄÏ	10	Ò»°ãÃ³Ò×	8047	Ç§¿Ë	410001	Ë«	205,197
202204	39262011	¾ÛÂÈÒÒÏ©ÖÆÊÖÌ×£¨·ÖÖ¸ÊÖÌ×¡¢Á¬Ö¸ÊÖÌ×µÈ£©	142	ÖÐ¹ú	10	Ò»°ãÃ³Ò×	109	Ç§¿Ë	310	Ë«	14,750
202204	39262011	¾ÛÂÈÒÒÏ©ÖÆÊÖÌ×£¨·ÖÖ¸ÊÖÌ×¡¢Á¬Ö¸ÊÖÌ×µÈ£©	143	ÖÐ¹úÌ¨Íå	10	Ò»°ãÃ³Ò×	5647	Ç§¿Ë	174026	Ë«	774,102
202204	39262011	¾ÛÂÈÒÒÏ©ÖÆÊÖÌ×£¨·ÖÖ¸ÊÖÌ×¡¢Á¬Ö¸ÊÖÌ×µÈ£©	303	Ó¢¹ú	10	Ò»°ãÃ³Ò×	2	Ç§¿Ë	10	Ë«	157
202204	39262011	¾ÛÂÈÒÒÏ©ÖÆÊÖÌ×£¨·ÖÖ¸ÊÖÌ×¡¢Á¬Ö¸ÊÖÌ×µÈ£©	304	µÂ¹ú	10	Ò»°ãÃ³Ò×	440	Ç§¿Ë	705	Ë«	644,950
202204	39262011	¾ÛÂÈÒÒÏ©ÖÆÊÖÌ×£¨·ÖÖ¸ÊÖÌ×¡¢Á¬Ö¸ÊÖÌ×µÈ£©	429	Ä«Î÷¸ç	10	Ò»°ãÃ³Ò×	1	Ç§¿Ë	1	Ë«	977
202204	39262011	¾ÛÂÈÒÒÏ©ÖÆÊÖÌ×£¨·ÖÖ¸ÊÖÌ×¡¢Á¬Ö¸ÊÖÌ×µÈ£©	502	ÃÀ¹ú	10	Ò»°ãÃ³Ò×	3	Ç§¿Ë	9	Ë«	1,720
202204	40151200	Áò»¯Ïð½ºÖÆÒ½ÁÆ¡¢Íâ¿Æ¡¢ÑÀ¿Æ»òÊÞÒ½ÓÃ·ÖÖ¸ÊÖÌ×¡¢Á¬Ö¸ÊÖÌ×¼°Â¶Ö¸ÊÖÌ×	112	Ó¡¶ÈÄáÎ÷ÑÇ	10	Ò»°ãÃ³Ò×	201055	Ç§¿Ë	15620000	Ë«	5,299,019
202204	40151200	Áò»¯Ïð½ºÖÆÒ½ÁÆ¡¢Íâ¿Æ¡¢ÑÀ¿Æ»òÊÞÒ½ÓÃ·ÖÖ¸ÊÖÌ×¡¢Á¬Ö¸ÊÖÌ×¼°Â¶Ö¸ÊÖÌ×	122	ÂíÀ´Î÷ÑÇ	10	Ò»°ãÃ³Ò×	1271620	Ç§¿Ë	100823100	Ë«	49,946,930
202204	40151200	Áò»¯Ïð½ºÖÆÒ½ÁÆ¡¢Íâ¿Æ¡¢ÑÀ¿Æ»òÊÞÒ½ÓÃ·ÖÖ¸ÊÖÌ×¡¢Á¬Ö¸ÊÖÌ×¼°Â¶Ö¸ÊÖÌ×	136	Ì©¹ú	10	Ò»°ãÃ³Ò×	17972	Ç§¿Ë	1880000	Ë«	644,738
202204	40151200	Áò»¯Ïð½ºÖÆÒ½ÁÆ¡¢Íâ¿Æ¡¢ÑÀ¿Æ»òÊÞÒ½ÓÃ·ÖÖ¸ÊÖÌ×¡¢Á¬Ö¸ÊÖÌ×¼°Â¶Ö¸ÊÖÌ×	142	ÖÐ¹ú	10	Ò»°ãÃ³Ò×	14900	Ç§¿Ë	3465000	Ë«	1,642,212
202204	40151900	Áò»¯Ïð½ºÖÆÆäËû·ÖÖ¸¡¢Á¬Ö¸¼°Â¶Ö¸ÊÖÌ×	106	Ãåµé	10	Ò»°ãÃ³Ò×	352	Ç§¿Ë	1330	Ë«	227,966
202204	40151900	Áò»¯Ïð½ºÖÆÆäËû·ÖÖ¸¡¢Á¬Ö¸¼°Â¶Ö¸ÊÖÌ×	107	¼íÆÒÕ¯	10	Ò»°ãÃ³Ò×	20	Ç§¿Ë	200	Ë«	25,582
202204	40151900	Áò»¯Ïð½ºÖÆÆäËû·ÖÖ¸¡¢Á¬Ö¸¼°Â¶Ö¸ÊÖÌ×	112	Ó¡¶ÈÄáÎ÷ÑÇ	10	Ò»°ãÃ³Ò×	754833	Ç§¿Ë	60221500	Ë«	21,394,387
202204	40151900	Áò»¯Ïð½ºÖÆÆäËû·ÖÖ¸¡¢Á¬Ö¸¼°Â¶Ö¸ÊÖÌ×	116	ÈÕ±¾	10	Ò»°ãÃ³Ò×	2802	Ç§¿Ë	51375	Ë«	1,255,914
202204	40151900	Áò»¯Ïð½ºÖÆÆäËû·ÖÖ¸¡¢Á¬Ö¸¼°Â¶Ö¸ÊÖÌ×	122	ÂíÀ´Î÷ÑÇ	10	Ò»°ãÃ³Ò×	3621961	Ç§¿Ë	288886063	Ë«	104,271,667
202204	40151900	Áò»¯Ïð½ºÖÆÆäËû·ÖÖ¸¡¢Á¬Ö¸¼°Â¶Ö¸ÊÖÌ×	127	°Í»ùË¹Ì¹	10	Ò»°ãÃ³Ò×	110	Ç§¿Ë	1157	Ë«	29,506
202204	40151900	Áò»¯Ïð½ºÖÆÆäËû·ÖÖ¸¡¢Á¬Ö¸¼°Â¶Ö¸ÊÖÌ×	133	º«¹ú	10	Ò»°ãÃ³Ò×	1385	Ç§¿Ë	17514	Ë«	44,720
202204	40151900	Áò»¯Ïð½ºÖÆÆäËû·ÖÖ¸¡¢Á¬Ö¸¼°Â¶Ö¸ÊÖÌ×	134	Ë¹ÀïÀ¼¿¨	10	Ò»°ãÃ³Ò×	19670	Ç§¿Ë	609570	Ë«	1,090,517
202204	40151900	Áò»¯Ïð½ºÖÆÆäËû·ÖÖ¸¡¢Á¬Ö¸¼°Â¶Ö¸ÊÖÌ×	136	Ì©¹ú	10	Ò»°ãÃ³Ò×	1833049	Ç§¿Ë	151753994	Ë«	53,015,773
202204	40151900	Áò»¯Ïð½ºÖÆÆäËû·ÖÖ¸¡¢Á¬Ö¸¼°Â¶Ö¸ÊÖÌ×	141	Ô½ÄÏ	10	Ò»°ãÃ³Ò×	14679	Ç§¿Ë	417021	Ë«	588,025
202204	40151900	Áò»¯Ïð½ºÖÆÆäËû·ÖÖ¸¡¢Á¬Ö¸¼°Â¶Ö¸ÊÖÌ×	142	ÖÐ¹ú	10	Ò»°ãÃ³Ò×	775	Ç§¿Ë	86330	Ë«	58,044
202204	40151900	Áò»¯Ïð½ºÖÆÆäËû·ÖÖ¸¡¢Á¬Ö¸¼°Â¶Ö¸ÊÖÌ×	143	ÖÐ¹úÌ¨Íå	10	Ò»°ãÃ³Ò×	7559	Ç§¿Ë	171084	Ë«	451,832
202204	40151900	Áò»¯Ïð½ºÖÆÆäËû·ÖÖ¸¡¢Á¬Ö¸¼°Â¶Ö¸ÊÖÌ×	249	Í»ÄáË¹	10	Ò»°ãÃ³Ò×	145	Ç§¿Ë	429	Ë«	21,682
202204	40151900	Áò»¯Ïð½ºÖÆÆäËû·ÖÖ¸¡¢Á¬Ö¸¼°Â¶Ö¸ÊÖÌ×	303	Ó¢¹ú	10	Ò»°ãÃ³Ò×	7	Ç§¿Ë	5402	Ë«	15,699
202204	40151900	Áò»¯Ïð½ºÖÆÆäËû·ÖÖ¸¡¢Á¬Ö¸¼°Â¶Ö¸ÊÖÌ×	304	µÂ¹ú	10	Ò»°ãÃ³Ò×	120	Ç§¿Ë	733	Ë«	254,076
202204	40151900	Áò»¯Ïð½ºÖÆÆäËû·ÖÖ¸¡¢Á¬Ö¸¼°Â¶Ö¸ÊÖÌ×	305	·¨¹ú	10	Ò»°ãÃ³Ò×	187	Ç§¿Ë	1509	Ë«	352,150
202204	40151900	Áò»¯Ïð½ºÖÆÆäËû·ÖÖ¸¡¢Á¬Ö¸¼°Â¶Ö¸ÊÖÌ×	331	ÈðÊ¿	10	Ò»°ãÃ³Ò×	0	Ç§¿Ë	111	Ë«	1,415
202204	40151900	Áò»¯Ïð½ºÖÆÆäËû·ÖÖ¸¡¢Á¬Ö¸¼°Â¶Ö¸ÊÖÌ×	344	¶íÂÞË¹Áª°î	10	Ò»°ãÃ³Ò×	5	Ç§¿Ë	25	Ë«	100
202204	40151900	Áò»¯Ïð½ºÖÆÆäËû·ÖÖ¸¡¢Á¬Ö¸¼°Â¶Ö¸ÊÖÌ×	352	½Ý¿Ë	10	Ò»°ãÃ³Ò×	45	Ç§¿Ë	360	Ë«	2,876
202204	40151900	Áò»¯Ïð½ºÖÆÆäËû·ÖÖ¸¡¢Á¬Ö¸¼°Â¶Ö¸ÊÖÌ×	423	Î£µØÂíÀ­	10	Ò»°ãÃ³Ò×	4182	Ç§¿Ë	193140	Ë«	306,790
202204	40151900	Áò»¯Ïð½ºÖÆÆäËû·ÖÖ¸¡¢Á¬Ö¸¼°Â¶Ö¸ÊÖÌ×	429	Ä«Î÷¸ç	10	Ò»°ãÃ³Ò×	13	Ç§¿Ë	144	Ë«	2,063
202204	40151900	Áò»¯Ïð½ºÖÆÆäËû·ÖÖ¸¡¢Á¬Ö¸¼°Â¶Ö¸ÊÖÌ×	502	ÃÀ¹ú	10	Ò»°ãÃ³Ò×	2210	Ç§¿Ë	8706	Ë«	2,582,209
202205	39262011	¾ÛÂÈÒÒÏ©ÖÆÊÖÌ×£¨·ÖÖ¸ÊÖÌ×¡¢Á¬Ö¸ÊÖÌ×µÈ£©	112	Ó¡¶ÈÄáÎ÷ÑÇ	10	Ò»°ãÃ³Ò×	0	Ç§¿Ë	1	Ë«	209
202205	39262011	¾ÛÂÈÒÒÏ©ÖÆÊÖÌ×£¨·ÖÖ¸ÊÖÌ×¡¢Á¬Ö¸ÊÖÌ×µÈ£©	116	ÈÕ±¾	10	Ò»°ãÃ³Ò×	3009	Ç§¿Ë	52817	Ë«	236,026
202205	39262011	¾ÛÂÈÒÒÏ©ÖÆÊÖÌ×£¨·ÖÖ¸ÊÖÌ×¡¢Á¬Ö¸ÊÖÌ×µÈ£©	122	ÂíÀ´Î÷ÑÇ	10	Ò»°ãÃ³Ò×	122	Ç§¿Ë	2400	Ë«	10,632
202205	39262011	¾ÛÂÈÒÒÏ©ÖÆÊÖÌ×£¨·ÖÖ¸ÊÖÌ×¡¢Á¬Ö¸ÊÖÌ×µÈ£©	133	º«¹ú	10	Ò»°ãÃ³Ò×	372	Ç§¿Ë	107250	Ë«	13,113
202205	39262011	¾ÛÂÈÒÒÏ©ÖÆÊÖÌ×£¨·ÖÖ¸ÊÖÌ×¡¢Á¬Ö¸ÊÖÌ×µÈ£©	141	Ô½ÄÏ	10	Ò»°ãÃ³Ò×	6712	Ç§¿Ë	700003	Ë«	182,720
202205	39262011	¾ÛÂÈÒÒÏ©ÖÆÊÖÌ×£¨·ÖÖ¸ÊÖÌ×¡¢Á¬Ö¸ÊÖÌ×µÈ£©	142	ÖÐ¹ú	10	Ò»°ãÃ³Ò×	9	Ç§¿Ë	7	Ë«	1,678
202205	39262011	¾ÛÂÈÒÒÏ©ÖÆÊÖÌ×£¨·ÖÖ¸ÊÖÌ×¡¢Á¬Ö¸ÊÖÌ×µÈ£©	143	ÖÐ¹úÌ¨Íå	10	Ò»°ãÃ³Ò×	542	Ç§¿Ë	51000	Ë«	129,815
202205	39262011	¾ÛÂÈÒÒÏ©ÖÆÊÖÌ×£¨·ÖÖ¸ÊÖÌ×¡¢Á¬Ö¸ÊÖÌ×µÈ£©	303	Ó¢¹ú	10	Ò»°ãÃ³Ò×	1	Ç§¿Ë	10	Ë«	302
202205	39262011	¾ÛÂÈÒÒÏ©ÖÆÊÖÌ×£¨·ÖÖ¸ÊÖÌ×¡¢Á¬Ö¸ÊÖÌ×µÈ£©	304	µÂ¹ú	10	Ò»°ãÃ³Ò×	44	Ç§¿Ë	64	Ë«	68,430
202205	39262011	¾ÛÂÈÒÒÏ©ÖÆÊÖÌ×£¨·ÖÖ¸ÊÖÌ×¡¢Á¬Ö¸ÊÖÌ×µÈ£©	429	Ä«Î÷¸ç	10	Ò»°ãÃ³Ò×	1	Ç§¿Ë	1	Ë«	1,065
202205	39262011	¾ÛÂÈÒÒÏ©ÖÆÊÖÌ×£¨·ÖÖ¸ÊÖÌ×¡¢Á¬Ö¸ÊÖÌ×µÈ£©	502	ÃÀ¹ú	10	Ò»°ãÃ³Ò×	24	Ç§¿Ë	30	Ë«	62,540
202205	40151200	Áò»¯Ïð½ºÖÆÒ½ÁÆ¡¢Íâ¿Æ¡¢ÑÀ¿Æ»òÊÞÒ½ÓÃ·ÖÖ¸ÊÖÌ×¡¢Á¬Ö¸ÊÖÌ×¼°Â¶Ö¸ÊÖÌ×	112	Ó¡¶ÈÄáÎ÷ÑÇ	10	Ò»°ãÃ³Ò×	146145	Ç§¿Ë	11360000	Ë«	3,865,317
202205	40151200	Áò»¯Ïð½ºÖÆÒ½ÁÆ¡¢Íâ¿Æ¡¢ÑÀ¿Æ»òÊÞÒ½ÓÃ·ÖÖ¸ÊÖÌ×¡¢Á¬Ö¸ÊÖÌ×¼°Â¶Ö¸ÊÖÌ×	122	ÂíÀ´Î÷ÑÇ	10	Ò»°ãÃ³Ò×	1967280	Ç§¿Ë	167615300	Ë«	75,875,991
202205	40151200	Áò»¯Ïð½ºÖÆÒ½ÁÆ¡¢Íâ¿Æ¡¢ÑÀ¿Æ»òÊÞÒ½ÓÃ·ÖÖ¸ÊÖÌ×¡¢Á¬Ö¸ÊÖÌ×¼°Â¶Ö¸ÊÖÌ×	136	Ì©¹ú	10	Ò»°ãÃ³Ò×	53568	Ç§¿Ë	5640000	Ë«	1,939,977
202205	40151900	Áò»¯Ïð½ºÖÆÆäËû·ÖÖ¸¡¢Á¬Ö¸¼°Â¶Ö¸ÊÖÌ×	112	Ó¡¶ÈÄáÎ÷ÑÇ	10	Ò»°ãÃ³Ò×	852005	Ç§¿Ë	67777500	Ë«	25,092,437
202205	40151900	Áò»¯Ïð½ºÖÆÆäËû·ÖÖ¸¡¢Á¬Ö¸¼°Â¶Ö¸ÊÖÌ×	116	ÈÕ±¾	10	Ò»°ãÃ³Ò×	2008	Ç§¿Ë	28325	Ë«	794,139
202205	40151900	Áò»¯Ïð½ºÖÆÆäËû·ÖÖ¸¡¢Á¬Ö¸¼°Â¶Ö¸ÊÖÌ×	122	ÂíÀ´Î÷ÑÇ	10	Ò»°ãÃ³Ò×	3981487	Ç§¿Ë	324066780	Ë«	112,013,834
202205	40151900	Áò»¯Ïð½ºÖÆÆäËû·ÖÖ¸¡¢Á¬Ö¸¼°Â¶Ö¸ÊÖÌ×	133	º«¹ú	10	Ò»°ãÃ³Ò×	4130	Ç§¿Ë	48061	Ë«	115,179
202205	40151900	Áò»¯Ïð½ºÖÆÆäËû·ÖÖ¸¡¢Á¬Ö¸¼°Â¶Ö¸ÊÖÌ×	134	Ë¹ÀïÀ¼¿¨	10	Ò»°ãÃ³Ò×	32814	Ç§¿Ë	1174304	Ë«	2,005,932
202205	40151900	Áò»¯Ïð½ºÖÆÆäËû·ÖÖ¸¡¢Á¬Ö¸¼°Â¶Ö¸ÊÖÌ×	136	Ì©¹ú	10	Ò»°ãÃ³Ò×	1988993	Ç§¿Ë	168448194	Ë«	59,002,042
202205	40151900	Áò»¯Ïð½ºÖÆÆäËû·ÖÖ¸¡¢Á¬Ö¸¼°Â¶Ö¸ÊÖÌ×	141	Ô½ÄÏ	10	Ò»°ãÃ³Ò×	111188	Ç§¿Ë	9077302	Ë«	3,572,899
202205	40151900	Áò»¯Ïð½ºÖÆÆäËû·ÖÖ¸¡¢Á¬Ö¸¼°Â¶Ö¸ÊÖÌ×	142	ÖÐ¹ú	10	Ò»°ãÃ³Ò×	279	Ç§¿Ë	643	Ë«	21,412
202205	40151900	Áò»¯Ïð½ºÖÆÆäËû·ÖÖ¸¡¢Á¬Ö¸¼°Â¶Ö¸ÊÖÌ×	143	ÖÐ¹úÌ¨Íå	10	Ò»°ãÃ³Ò×	17257	Ç§¿Ë	342143	Ë«	1,133,334
202205	40151900	Áò»¯Ïð½ºÖÆÆäËû·ÖÖ¸¡¢Á¬Ö¸¼°Â¶Ö¸ÊÖÌ×	303	Ó¢¹ú	10	Ò»°ãÃ³Ò×	2	Ç§¿Ë	100	Ë«	512
202205	40151900	Áò»¯Ïð½ºÖÆÆäËû·ÖÖ¸¡¢Á¬Ö¸¼°Â¶Ö¸ÊÖÌ×	304	µÂ¹ú	10	Ò»°ãÃ³Ò×	86	Ç§¿Ë	617	Ë«	58,167
202205	40151900	Áò»¯Ïð½ºÖÆÆäËû·ÖÖ¸¡¢Á¬Ö¸¼°Â¶Ö¸ÊÖÌ×	305	·¨¹ú	10	Ò»°ãÃ³Ò×	396	Ç§¿Ë	1342	Ë«	816,711
202205	40151900	Áò»¯Ïð½ºÖÆÆäËû·ÖÖ¸¡¢Á¬Ö¸¼°Â¶Ö¸ÊÖÌ×	307	Òâ´óÀû	10	Ò»°ãÃ³Ò×	50	Ç§¿Ë	73	Ë«	44,820
202205	40151900	Áò»¯Ïð½ºÖÆÆäËû·ÖÖ¸¡¢Á¬Ö¸¼°Â¶Ö¸ÊÖÌ×	310	Ï£À°	10	Ò»°ãÃ³Ò×	1	Ç§¿Ë	10	Ë«	154
202205	40151900	Áò»¯Ïð½ºÖÆÆäËû·ÖÖ¸¡¢Á¬Ö¸¼°Â¶Ö¸ÊÖÌ×	330	Èðµä	10	Ò»°ãÃ³Ò×	42	Ç§¿Ë	200	Ë«	226
202205	40151900	Áò»¯Ïð½ºÖÆÆäËû·ÖÖ¸¡¢Á¬Ö¸¼°Â¶Ö¸ÊÖÌ×	331	ÈðÊ¿	10	Ò»°ãÃ³Ò×	0	Ç§¿Ë	120	Ë«	908
202205	40151900	Áò»¯Ïð½ºÖÆÆäËû·ÖÖ¸¡¢Á¬Ö¸¼°Â¶Ö¸ÊÖÌ×	347	ÎÚ¿ËÀ¼	10	Ò»°ãÃ³Ò×	45	Ç§¿Ë	209	Ë«	39,768
202205	40151900	Áò»¯Ïð½ºÖÆÆäËû·ÖÖ¸¡¢Á¬Ö¸¼°Â¶Ö¸ÊÖÌ×	412	ÖÇÀû	10	Ò»°ãÃ³Ò×	1	Ç§¿Ë	4	Ë«	191
202205	40151900	Áò»¯Ïð½ºÖÆÆäËû·ÖÖ¸¡¢Á¬Ö¸¼°Â¶Ö¸ÊÖÌ×	423	Î£µØÂíÀ­	10	Ò»°ãÃ³Ò×	96	Ç§¿Ë	605	Ë«	32,147
202205	40151900	Áò»¯Ïð½ºÖÆÆäËû·ÖÖ¸¡¢Á¬Ö¸¼°Â¶Ö¸ÊÖÌ×	429	Ä«Î÷¸ç	10	Ò»°ãÃ³Ò×	5	Ç§¿Ë	61	Ë«	900
202205	40151900	Áò»¯Ïð½ºÖÆÆäËû·ÖÖ¸¡¢Á¬Ö¸¼°Â¶Ö¸ÊÖÌ×	502	ÃÀ¹ú	10	Ò»°ãÃ³Ò×	1930	Ç§¿Ë	6321	Ë«	2,381,431
202205	40151900	Áò»¯Ïð½ºÖÆÆäËû·ÖÖ¸¡¢Á¬Ö¸¼°Â¶Ö¸ÊÖÌ×	601	°Ä´óÀûÑÇ	10	Ò»°ãÃ³Ò×	6	Ç§¿Ë	6	Ë«	5,269
202201	30021500	ÃâÒßÖÆÆ·£¬ÒÑÅä¶¨¼ÁÁ¿»òÖÆ³ÉÁãÊÛ°ü×°	111	Ó¡¶È	10	Ò»°ãÃ³Ò×	22	Ç§¿Ë	0	?	235,694
202201	30021500	ÃâÒßÖÆÆ·£¬ÒÑÅä¶¨¼ÁÁ¿»òÖÆ³ÉÁãÊÛ°ü×°	115	ÒÔÉ«ÁÐ	10	Ò»°ãÃ³Ò×	1	Ç§¿Ë	0	?	1,986,946
202201	30021500	ÃâÒßÖÆÆ·£¬ÒÑÅä¶¨¼ÁÁ¿»òÖÆ³ÉÁãÊÛ°ü×°	116	ÈÕ±¾	10	Ò»°ãÃ³Ò×	7445	Ç§¿Ë	0	?	41,028,223
202201	30021500	ÃâÒßÖÆÆ·£¬ÒÑÅä¶¨¼ÁÁ¿»òÖÆ³ÉÁãÊÛ°ü×°	122	ÂíÀ´Î÷ÑÇ	10	Ò»°ãÃ³Ò×	0	Ç§¿Ë	0	?	12,072
202201	30021500	ÃâÒßÖÆÆ·£¬ÒÑÅä¶¨¼ÁÁ¿»òÖÆ³ÉÁãÊÛ°ü×°	125	Äá²´¶ûÁª°îÃñÖ÷¹²ºÍ¹ú	10	Ò»°ãÃ³Ò×	0	Ç§¿Ë	0	?	161,986
202201	30021500	ÃâÒßÖÆÆ·£¬ÒÑÅä¶¨¼ÁÁ¿»òÖÆ³ÉÁãÊÛ°ü×°	132	ÐÂ¼ÓÆÂ	10	Ò»°ãÃ³Ò×	3	Ç§¿Ë	0	?	52,866
202201	30021500	ÃâÒßÖÆÆ·£¬ÒÑÅä¶¨¼ÁÁ¿»òÖÆ³ÉÁãÊÛ°ü×°	133	º«¹ú	10	Ò»°ãÃ³Ò×	16853	Ç§¿Ë	0	?	7,823,645
202201	30021500	ÃâÒßÖÆÆ·£¬ÒÑÅä¶¨¼ÁÁ¿»òÖÆ³ÉÁãÊÛ°ü×°	142	ÖÐ¹ú	10	Ò»°ãÃ³Ò×	15	Ç§¿Ë	0	?	6,070,268
202201	30021500	ÃâÒßÖÆÆ·£¬ÒÑÅä¶¨¼ÁÁ¿»òÖÆ³ÉÁãÊÛ°ü×°	143	ÖÐ¹úÌ¨Íå	10	Ò»°ãÃ³Ò×	25	Ç§¿Ë	0	?	1,147,081
202201	30021500	ÃâÒßÖÆÆ·£¬ÒÑÅä¶¨¼ÁÁ¿»òÖÆ³ÉÁãÊÛ°ü×°	258	¶òÁ¢ÌØÀïÑÇ	10	Ò»°ãÃ³Ò×	0	Ç§¿Ë	0	?	19,323
202201	30021500	ÃâÒßÖÆÆ·£¬ÒÑÅä¶¨¼ÁÁ¿»òÖÆ³ÉÁãÊÛ°ü×°	301	±ÈÀûÊ±	10	Ò»°ãÃ³Ò×	0	Ç§¿Ë	0	?	134,442
202201	30021500	ÃâÒßÖÆÆ·£¬ÒÑÅä¶¨¼ÁÁ¿»òÖÆ³ÉÁãÊÛ°ü×°	302	µ¤Âó	10	Ò»°ãÃ³Ò×	9	Ç§¿Ë	0	?	2,659,728
202201	30021500	ÃâÒßÖÆÆ·£¬ÒÑÅä¶¨¼ÁÁ¿»òÖÆ³ÉÁãÊÛ°ü×°	303	Ó¢¹ú	10	Ò»°ãÃ³Ò×	3312	Ç§¿Ë	0	?	44,539,823
202201	30021500	ÃâÒßÖÆÆ·£¬ÒÑÅä¶¨¼ÁÁ¿»òÖÆ³ÉÁãÊÛ°ü×°	304	µÂ¹ú	10	Ò»°ãÃ³Ò×	9992	Ç§¿Ë	0	?	388,303,270
202201	30021500	ÃâÒßÖÆÆ·£¬ÒÑÅä¶¨¼ÁÁ¿»òÖÆ³ÉÁãÊÛ°ü×°	305	·¨¹ú	10	Ò»°ãÃ³Ò×	11764	Ç§¿Ë	0	?	121,463,019
202201	30021500	ÃâÒßÖÆÆ·£¬ÒÑÅä¶¨¼ÁÁ¿»òÖÆ³ÉÁãÊÛ°ü×°	306	°®¶ûÀ¼	10	Ò»°ãÃ³Ò×	2484	Ç§¿Ë	0	?	36,558,858
202201	30021500	ÃâÒßÖÆÆ·£¬ÒÑÅä¶¨¼ÁÁ¿»òÖÆ³ÉÁãÊÛ°ü×°	307	Òâ´óÀû	10	Ò»°ãÃ³Ò×	34	Ç§¿Ë	0	?	4,380,295
202201	30021500	ÃâÒßÖÆÆ·£¬ÒÑÅä¶¨¼ÁÁ¿»òÖÆ³ÉÁãÊÛ°ü×°	309	ºÉÀ¼	10	Ò»°ãÃ³Ò×	5	Ç§¿Ë	0	?	376,881
202201	30021500	ÃâÒßÖÆÆ·£¬ÒÑÅä¶¨¼ÁÁ¿»òÖÆ³ÉÁãÊÛ°ü×°	310	Ï£À°	10	Ò»°ãÃ³Ò×	16	Ç§¿Ë	0	?	863,534
202201	30021500	ÃâÒßÖÆÆ·£¬ÒÑÅä¶¨¼ÁÁ¿»òÖÆ³ÉÁãÊÛ°ü×°	311	ÆÏÌÑÑÀ	10	Ò»°ãÃ³Ò×	0	Ç§¿Ë	0	?	3,213
202201	30021500	ÃâÒßÖÆÆ·£¬ÒÑÅä¶¨¼ÁÁ¿»òÖÆ³ÉÁãÊÛ°ü×°	312	Î÷°àÑÀ	10	Ò»°ãÃ³Ò×	493	Ç§¿Ë	0	?	2,657,342
202201	30021500	ÃâÒßÖÆÆ·£¬ÒÑÅä¶¨¼ÁÁ¿»òÖÆ³ÉÁãÊÛ°ü×°	315	°ÂµØÀû	10	Ò»°ãÃ³Ò×	64	Ç§¿Ë	0	?	1,164,781
202201	30021500	ÃâÒßÖÆÆ·£¬ÒÑÅä¶¨¼ÁÁ¿»òÖÆ³ÉÁãÊÛ°ü×°	318	·ÒÀ¼	10	Ò»°ãÃ³Ò×	15288	Ç§¿Ë	0	?	15,692,003
202201	30021500	ÃâÒßÖÆÆ·£¬ÒÑÅä¶¨¼ÁÁ¿»òÖÆ³ÉÁãÊÛ°ü×°	321	ÐÙÑÀÀû	10	Ò»°ãÃ³Ò×	8	Ç§¿Ë	0	?	894,419
202201	30021500	ÃâÒßÖÆÆ·£¬ÒÑÅä¶¨¼ÁÁ¿»òÖÆ³ÉÁãÊÛ°ü×°	322	±ùµº	10	Ò»°ãÃ³Ò×	0	Ç§¿Ë	0	?	3,299
202201	30021500	ÃâÒßÖÆÆ·£¬ÒÑÅä¶¨¼ÁÁ¿»òÖÆ³ÉÁãÊÛ°ü×°	330	Èðµä	10	Ò»°ãÃ³Ò×	33	Ç§¿Ë	0	?	2,252,750
202201	30021500	ÃâÒßÖÆÆ·£¬ÒÑÅä¶¨¼ÁÁ¿»òÖÆ³ÉÁãÊÛ°ü×°	331	ÈðÊ¿	10	Ò»°ãÃ³Ò×	39	Ç§¿Ë	0	?	220,479
202201	30021500	ÃâÒßÖÆÆ·£¬ÒÑÅä¶¨¼ÁÁ¿»òÖÆ³ÉÁãÊÛ°ü×°	334	°®É³ÄáÑÇ	10	Ò»°ãÃ³Ò×	0	Ç§¿Ë	0	?	25,361
202201	30021500	ÃâÒßÖÆÆ·£¬ÒÑÅä¶¨¼ÁÁ¿»òÖÆ³ÉÁãÊÛ°ü×°	344	¶íÂÞË¹Áª°î	10	Ò»°ãÃ³Ò×	3	Ç§¿Ë	0	?	151,028
202201	30021500	ÃâÒßÖÆÆ·£¬ÒÑÅä¶¨¼ÁÁ¿»òÖÆ³ÉÁãÊÛ°ü×°	352	½Ý¿Ë	10	Ò»°ãÃ³Ò×	1	Ç§¿Ë	0	?	235,526
202201	30021500	ÃâÒßÖÆÆ·£¬ÒÑÅä¶¨¼ÁÁ¿»òÖÆ³ÉÁãÊÛ°ü×°	353	Ë¹Âå·¥¿Ë	10	Ò»°ãÃ³Ò×	0	Ç§¿Ë	0	?	4,100
202201	30021500	ÃâÒßÖÆÆ·£¬ÒÑÅä¶¨¼ÁÁ¿»òÖÆ³ÉÁãÊÛ°ü×°	435	²¨¶àÀè¸÷	10	Ò»°ãÃ³Ò×	3	Ç§¿Ë	0	?	195,529
202201	30021500	ÃâÒßÖÆÆ·£¬ÒÑÅä¶¨¼ÁÁ¿»òÖÆ³ÉÁãÊÛ°ü×°	501	¼ÓÄÃ´ó	10	Ò»°ãÃ³Ò×	16	Ç§¿Ë	0	?	1,848,084
202201	30021500	ÃâÒßÖÆÆ·£¬ÒÑÅä¶¨¼ÁÁ¿»òÖÆ³ÉÁãÊÛ°ü×°	502	ÃÀ¹ú	10	Ò»°ãÃ³Ò×	8672	Ç§¿Ë	0	?	187,012,811
202201	30021500	ÃâÒßÖÆÆ·£¬ÒÑÅä¶¨¼ÁÁ¿»òÖÆ³ÉÁãÊÛ°ü×°	601	°Ä´óÀûÑÇ	10	Ò»°ãÃ³Ò×	5	Ç§¿Ë	0	?	125,352
202202	30021500	ÃâÒßÖÆÆ·£¬ÒÑÅä¶¨¼ÁÁ¿»òÖÆ³ÉÁãÊÛ°ü×°	111	Ó¡¶È	10	Ò»°ãÃ³Ò×	0	Ç§¿Ë	0	?	151,834
202202	30021500	ÃâÒßÖÆÆ·£¬ÒÑÅä¶¨¼ÁÁ¿»òÖÆ³ÉÁãÊÛ°ü×°	115	ÒÔÉ«ÁÐ	10	Ò»°ãÃ³Ò×	0	Ç§¿Ë	0	?	4,112,999
202202	30021500	ÃâÒßÖÆÆ·£¬ÒÑÅä¶¨¼ÁÁ¿»òÖÆ³ÉÁãÊÛ°ü×°	116	ÈÕ±¾	10	Ò»°ãÃ³Ò×	10035	Ç§¿Ë	0	?	21,440,100
202202	30021500	ÃâÒßÖÆÆ·£¬ÒÑÅä¶¨¼ÁÁ¿»òÖÆ³ÉÁãÊÛ°ü×°	122	ÂíÀ´Î÷ÑÇ	10	Ò»°ãÃ³Ò×	0	Ç§¿Ë	0	?	6,206
202202	30021500	ÃâÒßÖÆÆ·£¬ÒÑÅä¶¨¼ÁÁ¿»òÖÆ³ÉÁãÊÛ°ü×°	125	Äá²´¶ûÁª°îÃñÖ÷¹²ºÍ¹ú	10	Ò»°ãÃ³Ò×	0	Ç§¿Ë	0	?	113,730
202202	30021500	ÃâÒßÖÆÆ·£¬ÒÑÅä¶¨¼ÁÁ¿»òÖÆ³ÉÁãÊÛ°ü×°	132	ÐÂ¼ÓÆÂ	10	Ò»°ãÃ³Ò×	1328	Ç§¿Ë	0	?	5,534,919
202202	30021500	ÃâÒßÖÆÆ·£¬ÒÑÅä¶¨¼ÁÁ¿»òÖÆ³ÉÁãÊÛ°ü×°	133	º«¹ú	10	Ò»°ãÃ³Ò×	4860	Ç§¿Ë	0	?	3,523,357
202202	30021500	ÃâÒßÖÆÆ·£¬ÒÑÅä¶¨¼ÁÁ¿»òÖÆ³ÉÁãÊÛ°ü×°	136	Ì©¹ú	10	Ò»°ãÃ³Ò×	0	Ç§¿Ë	0	?	16,308
202202	30021500	ÃâÒßÖÆÆ·£¬ÒÑÅä¶¨¼ÁÁ¿»òÖÆ³ÉÁãÊÛ°ü×°	137	ÍÁ¶úÆä	10	Ò»°ãÃ³Ò×	3	Ç§¿Ë	0	?	17,178
202202	30021500	ÃâÒßÖÆÆ·£¬ÒÑÅä¶¨¼ÁÁ¿»òÖÆ³ÉÁãÊÛ°ü×°	142	ÖÐ¹ú	10	Ò»°ãÃ³Ò×	2	Ç§¿Ë	0	?	3,018,141
202202	30021500	ÃâÒßÖÆÆ·£¬ÒÑÅä¶¨¼ÁÁ¿»òÖÆ³ÉÁãÊÛ°ü×°	143	ÖÐ¹úÌ¨Íå	10	Ò»°ãÃ³Ò×	16	Ç§¿Ë	0	?	1,037,266
202202	30021500	ÃâÒßÖÆÆ·£¬ÒÑÅä¶¨¼ÁÁ¿»òÖÆ³ÉÁãÊÛ°ü×°	244	ÄÏ·Ç	10	Ò»°ãÃ³Ò×	0	Ç§¿Ë	0	?	145,922
202202	30021500	ÃâÒßÖÆÆ·£¬ÒÑÅä¶¨¼ÁÁ¿»òÖÆ³ÉÁãÊÛ°ü×°	258	¶òÁ¢ÌØÀïÑÇ	10	Ò»°ãÃ³Ò×	0	Ç§¿Ë	0	?	10,412
202202	30021500	ÃâÒßÖÆÆ·£¬ÒÑÅä¶¨¼ÁÁ¿»òÖÆ³ÉÁãÊÛ°ü×°	301	±ÈÀûÊ±	10	Ò»°ãÃ³Ò×	5	Ç§¿Ë	0	?	71,809
202202	30021500	ÃâÒßÖÆÆ·£¬ÒÑÅä¶¨¼ÁÁ¿»òÖÆ³ÉÁãÊÛ°ü×°	302	µ¤Âó	10	Ò»°ãÃ³Ò×	35	Ç§¿Ë	0	?	1,325,928
202202	30021500	ÃâÒßÖÆÆ·£¬ÒÑÅä¶¨¼ÁÁ¿»òÖÆ³ÉÁãÊÛ°ü×°	303	Ó¢¹ú	10	Ò»°ãÃ³Ò×	1847	Ç§¿Ë	0	?	10,388,533
202202	30021500	ÃâÒßÖÆÆ·£¬ÒÑÅä¶¨¼ÁÁ¿»òÖÆ³ÉÁãÊÛ°ü×°	304	µÂ¹ú	10	Ò»°ãÃ³Ò×	3719	Ç§¿Ë	0	?	107,180,948
202202	30021500	ÃâÒßÖÆÆ·£¬ÒÑÅä¶¨¼ÁÁ¿»òÖÆ³ÉÁãÊÛ°ü×°	305	·¨¹ú	10	Ò»°ãÃ³Ò×	6166	Ç§¿Ë	0	?	16,427,691
202202	30021500	ÃâÒßÖÆÆ·£¬ÒÑÅä¶¨¼ÁÁ¿»òÖÆ³ÉÁãÊÛ°ü×°	306	°®¶ûÀ¼	10	Ò»°ãÃ³Ò×	9	Ç§¿Ë	0	?	92,987
202202	30021500	ÃâÒßÖÆÆ·£¬ÒÑÅä¶¨¼ÁÁ¿»òÖÆ³ÉÁãÊÛ°ü×°	307	Òâ´óÀû	10	Ò»°ãÃ³Ò×	38	Ç§¿Ë	0	?	6,158,861
202202	30021500	ÃâÒßÖÆÆ·£¬ÒÑÅä¶¨¼ÁÁ¿»òÖÆ³ÉÁãÊÛ°ü×°	309	ºÉÀ¼	10	Ò»°ãÃ³Ò×	226	Ç§¿Ë	0	?	1,030,160
202202	30021500	ÃâÒßÖÆÆ·£¬ÒÑÅä¶¨¼ÁÁ¿»òÖÆ³ÉÁãÊÛ°ü×°	312	Î÷°àÑÀ	10	Ò»°ãÃ³Ò×	2150	Ç§¿Ë	0	?	13,606,162
202202	30021500	ÃâÒßÖÆÆ·£¬ÒÑÅä¶¨¼ÁÁ¿»òÖÆ³ÉÁãÊÛ°ü×°	315	°ÂµØÀû	10	Ò»°ãÃ³Ò×	0	Ç§¿Ë	0	?	3,214
202202	30021500	ÃâÒßÖÆÆ·£¬ÒÑÅä¶¨¼ÁÁ¿»òÖÆ³ÉÁãÊÛ°ü×°	318	·ÒÀ¼	10	Ò»°ãÃ³Ò×	3485	Ç§¿Ë	0	?	6,885,915
202202	30021500	ÃâÒßÖÆÆ·£¬ÒÑÅä¶¨¼ÁÁ¿»òÖÆ³ÉÁãÊÛ°ü×°	321	ÐÙÑÀÀû	10	Ò»°ãÃ³Ò×	13	Ç§¿Ë	0	?	1,333,423
202202	30021500	ÃâÒßÖÆÆ·£¬ÒÑÅä¶¨¼ÁÁ¿»òÖÆ³ÉÁãÊÛ°ü×°	330	Èðµä	10	Ò»°ãÃ³Ò×	30	Ç§¿Ë	0	?	1,848,347
202202	30021500	ÃâÒßÖÆÆ·£¬ÒÑÅä¶¨¼ÁÁ¿»òÖÆ³ÉÁãÊÛ°ü×°	331	ÈðÊ¿	10	Ò»°ãÃ³Ò×	548	Ç§¿Ë	0	?	11,192,049
202202	30021500	ÃâÒßÖÆÆ·£¬ÒÑÅä¶¨¼ÁÁ¿»òÖÆ³ÉÁãÊÛ°ü×°	334	°®É³ÄáÑÇ	10	Ò»°ãÃ³Ò×	0	Ç§¿Ë	0	?	166,304
202202	30021500	ÃâÒßÖÆÆ·£¬ÒÑÅä¶¨¼ÁÁ¿»òÖÆ³ÉÁãÊÛ°ü×°	352	½Ý¿Ë	10	Ò»°ãÃ³Ò×	2	Ç§¿Ë	0	?	231,336
202202	30021500	ÃâÒßÖÆÆ·£¬ÒÑÅä¶¨¼ÁÁ¿»òÖÆ³ÉÁãÊÛ°ü×°	353	Ë¹Âå·¥¿Ë	10	Ò»°ãÃ³Ò×	0	Ç§¿Ë	0	?	6,315
202202	30021500	ÃâÒßÖÆÆ·£¬ÒÑÅä¶¨¼ÁÁ¿»òÖÆ³ÉÁãÊÛ°ü×°	402	°¢¸ùÍ¢	10	Ò»°ãÃ³Ò×	2	Ç§¿Ë	0	?	639,682
202202	30021500	ÃâÒßÖÆÆ·£¬ÒÑÅä¶¨¼ÁÁ¿»òÖÆ³ÉÁãÊÛ°ü×°	429	Ä«Î÷¸ç	10	Ò»°ãÃ³Ò×	0	Ç§¿Ë	0	?	3,405
202202	30021500	ÃâÒßÖÆÆ·£¬ÒÑÅä¶¨¼ÁÁ¿»òÖÆ³ÉÁãÊÛ°ü×°	435	²¨¶àÀè¸÷	10	Ò»°ãÃ³Ò×	2	Ç§¿Ë	0	?	186,438
202202	30021500	ÃâÒßÖÆÆ·£¬ÒÑÅä¶¨¼ÁÁ¿»òÖÆ³ÉÁãÊÛ°ü×°	501	¼ÓÄÃ´ó	10	Ò»°ãÃ³Ò×	134	Ç§¿Ë	0	?	1,978,652
202202	30021500	ÃâÒßÖÆÆ·£¬ÒÑÅä¶¨¼ÁÁ¿»òÖÆ³ÉÁãÊÛ°ü×°	502	ÃÀ¹ú	10	Ò»°ãÃ³Ò×	15683	Ç§¿Ë	0	?	425,575,656
202202	30021500	ÃâÒßÖÆÆ·£¬ÒÑÅä¶¨¼ÁÁ¿»òÖÆ³ÉÁãÊÛ°ü×°	601	°Ä´óÀûÑÇ	10	Ò»°ãÃ³Ò×	23	Ç§¿Ë	0	?	538,467
202203	30021500	ÃâÒßÖÆÆ·£¬ÒÑÅä¶¨¼ÁÁ¿»òÖÆ³ÉÁãÊÛ°ü×°	111	Ó¡¶È	10	Ò»°ãÃ³Ò×	0	Ç§¿Ë	0	?	20,148
202203	30021500	ÃâÒßÖÆÆ·£¬ÒÑÅä¶¨¼ÁÁ¿»òÖÆ³ÉÁãÊÛ°ü×°	115	ÒÔÉ«ÁÐ	10	Ò»°ãÃ³Ò×	0	Ç§¿Ë	0	?	1,574,751
202203	30021500	ÃâÒßÖÆÆ·£¬ÒÑÅä¶¨¼ÁÁ¿»òÖÆ³ÉÁãÊÛ°ü×°	116	ÈÕ±¾	10	Ò»°ãÃ³Ò×	7431	Ç§¿Ë	0	?	22,666,043
202203	30021500	ÃâÒßÖÆÆ·£¬ÒÑÅä¶¨¼ÁÁ¿»òÖÆ³ÉÁãÊÛ°ü×°	122	ÂíÀ´Î÷ÑÇ	10	Ò»°ãÃ³Ò×	0	Ç§¿Ë	0	?	10,157
202203	30021500	ÃâÒßÖÆÆ·£¬ÒÑÅä¶¨¼ÁÁ¿»òÖÆ³ÉÁãÊÛ°ü×°	125	Äá²´¶ûÁª°îÃñÖ÷¹²ºÍ¹ú	10	Ò»°ãÃ³Ò×	0	Ç§¿Ë	0	?	236,024
202203	30021500	ÃâÒßÖÆÆ·£¬ÒÑÅä¶¨¼ÁÁ¿»òÖÆ³ÉÁãÊÛ°ü×°	133	º«¹ú	10	Ò»°ãÃ³Ò×	0	Ç§¿Ë	0	?	354,016
202203	30021500	ÃâÒßÖÆÆ·£¬ÒÑÅä¶¨¼ÁÁ¿»òÖÆ³ÉÁãÊÛ°ü×°	136	Ì©¹ú	10	Ò»°ãÃ³Ò×	0	Ç§¿Ë	0	?	23,647
202203	30021500	ÃâÒßÖÆÆ·£¬ÒÑÅä¶¨¼ÁÁ¿»òÖÆ³ÉÁãÊÛ°ü×°	142	ÖÐ¹ú	10	Ò»°ãÃ³Ò×	1	Ç§¿Ë	0	?	4,948,798
202203	30021500	ÃâÒßÖÆÆ·£¬ÒÑÅä¶¨¼ÁÁ¿»òÖÆ³ÉÁãÊÛ°ü×°	143	ÖÐ¹úÌ¨Íå	10	Ò»°ãÃ³Ò×	19	Ç§¿Ë	0	?	1,492,113
202203	30021500	ÃâÒßÖÆÆ·£¬ÒÑÅä¶¨¼ÁÁ¿»òÖÆ³ÉÁãÊÛ°ü×°	258	¶òÁ¢ÌØÀïÑÇ	10	Ò»°ãÃ³Ò×	0	Ç§¿Ë	0	?	25,597
202203	30021500	ÃâÒßÖÆÆ·£¬ÒÑÅä¶¨¼ÁÁ¿»òÖÆ³ÉÁãÊÛ°ü×°	301	±ÈÀûÊ±	10	Ò»°ãÃ³Ò×	0	Ç§¿Ë	0	?	84,401
202203	30021500	ÃâÒßÖÆÆ·£¬ÒÑÅä¶¨¼ÁÁ¿»òÖÆ³ÉÁãÊÛ°ü×°	302	µ¤Âó	10	Ò»°ãÃ³Ò×	64	Ç§¿Ë	0	?	2,809,277
202203	30021500	ÃâÒßÖÆÆ·£¬ÒÑÅä¶¨¼ÁÁ¿»òÖÆ³ÉÁãÊÛ°ü×°	303	Ó¢¹ú	10	Ò»°ãÃ³Ò×	601	Ç§¿Ë	0	?	11,606,945
202203	30021500	ÃâÒßÖÆÆ·£¬ÒÑÅä¶¨¼ÁÁ¿»òÖÆ³ÉÁãÊÛ°ü×°	304	µÂ¹ú	10	Ò»°ãÃ³Ò×	5979	Ç§¿Ë	0	?	235,399,435
202203	30021500	ÃâÒßÖÆÆ·£¬ÒÑÅä¶¨¼ÁÁ¿»òÖÆ³ÉÁãÊÛ°ü×°	305	·¨¹ú	10	Ò»°ãÃ³Ò×	7662	Ç§¿Ë	0	?	97,566,002
202203	30021500	ÃâÒßÖÆÆ·£¬ÒÑÅä¶¨¼ÁÁ¿»òÖÆ³ÉÁãÊÛ°ü×°	306	°®¶ûÀ¼	10	Ò»°ãÃ³Ò×	24	Ç§¿Ë	0	?	331,438
202203	30021500	ÃâÒßÖÆÆ·£¬ÒÑÅä¶¨¼ÁÁ¿»òÖÆ³ÉÁãÊÛ°ü×°	307	Òâ´óÀû	10	Ò»°ãÃ³Ò×	1733	Ç§¿Ë	0	?	6,648,038
202203	30021500	ÃâÒßÖÆÆ·£¬ÒÑÅä¶¨¼ÁÁ¿»òÖÆ³ÉÁãÊÛ°ü×°	309	ºÉÀ¼	10	Ò»°ãÃ³Ò×	225	Ç§¿Ë	0	?	1,082,492
202203	30021500	ÃâÒßÖÆÆ·£¬ÒÑÅä¶¨¼ÁÁ¿»òÖÆ³ÉÁãÊÛ°ü×°	310	Ï£À°	10	Ò»°ãÃ³Ò×	4	Ç§¿Ë	0	?	87,735
202203	30021500	ÃâÒßÖÆÆ·£¬ÒÑÅä¶¨¼ÁÁ¿»òÖÆ³ÉÁãÊÛ°ü×°	311	ÆÏÌÑÑÀ	10	Ò»°ãÃ³Ò×	0	Ç§¿Ë	0	?	6,458
202203	30021500	ÃâÒßÖÆÆ·£¬ÒÑÅä¶¨¼ÁÁ¿»òÖÆ³ÉÁãÊÛ°ü×°	312	Î÷°àÑÀ	10	Ò»°ãÃ³Ò×	2961	Ç§¿Ë	0	?	24,976,938
202203	30021500	ÃâÒßÖÆÆ·£¬ÒÑÅä¶¨¼ÁÁ¿»òÖÆ³ÉÁãÊÛ°ü×°	315	°ÂµØÀû	10	Ò»°ãÃ³Ò×	0	Ç§¿Ë	0	?	5,813
202203	30021500	ÃâÒßÖÆÆ·£¬ÒÑÅä¶¨¼ÁÁ¿»òÖÆ³ÉÁãÊÛ°ü×°	318	·ÒÀ¼	10	Ò»°ãÃ³Ò×	8538	Ç§¿Ë	0	?	13,326,481
202203	30021500	ÃâÒßÖÆÆ·£¬ÒÑÅä¶¨¼ÁÁ¿»òÖÆ³ÉÁãÊÛ°ü×°	321	ÐÙÑÀÀû	10	Ò»°ãÃ³Ò×	47	Ç§¿Ë	0	?	4,915,030
202203	30021500	ÃâÒßÖÆÆ·£¬ÒÑÅä¶¨¼ÁÁ¿»òÖÆ³ÉÁãÊÛ°ü×°	322	±ùµº	10	Ò»°ãÃ³Ò×	0	Ç§¿Ë	0	?	1,658
202203	30021500	ÃâÒßÖÆÆ·£¬ÒÑÅä¶¨¼ÁÁ¿»òÖÆ³ÉÁãÊÛ°ü×°	326	Å²Íþ	10	Ò»°ãÃ³Ò×	3	Ç§¿Ë	0	?	330,890
202203	30021500	ÃâÒßÖÆÆ·£¬ÒÑÅä¶¨¼ÁÁ¿»òÖÆ³ÉÁãÊÛ°ü×°	328	ÂÞÂíÄáÑÇ	10	Ò»°ãÃ³Ò×	0	Ç§¿Ë	0	?	162,815
202203	30021500	ÃâÒßÖÆÆ·£¬ÒÑÅä¶¨¼ÁÁ¿»òÖÆ³ÉÁãÊÛ°ü×°	330	Èðµä	10	Ò»°ãÃ³Ò×	39	Ç§¿Ë	0	?	2,223,441
202203	30021500	ÃâÒßÖÆÆ·£¬ÒÑÅä¶¨¼ÁÁ¿»òÖÆ³ÉÁãÊÛ°ü×°	331	ÈðÊ¿	10	Ò»°ãÃ³Ò×	661	Ç§¿Ë	0	?	1,587,219
202203	30021500	ÃâÒßÖÆÆ·£¬ÒÑÅä¶¨¼ÁÁ¿»òÖÆ³ÉÁãÊÛ°ü×°	334	°®É³ÄáÑÇ	10	Ò»°ãÃ³Ò×	0	Ç§¿Ë	0	?	117,722
202203	30021500	ÃâÒßÖÆÆ·£¬ÒÑÅä¶¨¼ÁÁ¿»òÖÆ³ÉÁãÊÛ°ü×°	352	½Ý¿Ë	10	Ò»°ãÃ³Ò×	0	Ç§¿Ë	0	?	386,470
202203	30021500	ÃâÒßÖÆÆ·£¬ÒÑÅä¶¨¼ÁÁ¿»òÖÆ³ÉÁãÊÛ°ü×°	353	Ë¹Âå·¥¿Ë	10	Ò»°ãÃ³Ò×	0	Ç§¿Ë	0	?	8,244
202203	30021500	ÃâÒßÖÆÆ·£¬ÒÑÅä¶¨¼ÁÁ¿»òÖÆ³ÉÁãÊÛ°ü×°	402	°¢¸ùÍ¢	10	Ò»°ãÃ³Ò×	0	Ç§¿Ë	0	?	2,429,891
202203	30021500	ÃâÒßÖÆÆ·£¬ÒÑÅä¶¨¼ÁÁ¿»òÖÆ³ÉÁãÊÛ°ü×°	410	°ÍÎ÷	10	Ò»°ãÃ³Ò×	0	Ç§¿Ë	0	?	373
202203	30021500	ÃâÒßÖÆÆ·£¬ÒÑÅä¶¨¼ÁÁ¿»òÖÆ³ÉÁãÊÛ°ü×°	435	²¨¶àÀè¸÷	10	Ò»°ãÃ³Ò×	16	Ç§¿Ë	0	?	884,508
202203	30021500	ÃâÒßÖÆÆ·£¬ÒÑÅä¶¨¼ÁÁ¿»òÖÆ³ÉÁãÊÛ°ü×°	501	¼ÓÄÃ´ó	10	Ò»°ãÃ³Ò×	14	Ç§¿Ë	0	?	1,058,125
202203	30021500	ÃâÒßÖÆÆ·£¬ÒÑÅä¶¨¼ÁÁ¿»òÖÆ³ÉÁãÊÛ°ü×°	502	ÃÀ¹ú	10	Ò»°ãÃ³Ò×	7177	Ç§¿Ë	0	?	311,852,452
202203	30021500	ÃâÒßÖÆÆ·£¬ÒÑÅä¶¨¼ÁÁ¿»òÖÆ³ÉÁãÊÛ°ü×°	601	°Ä´óÀûÑÇ	10	Ò»°ãÃ³Ò×	2	Ç§¿Ë	0	?	89,380
202204	30021500	ÃâÒßÖÆÆ·£¬ÒÑÅä¶¨¼ÁÁ¿»òÖÆ³ÉÁãÊÛ°ü×°	111	Ó¡¶È	10	Ò»°ãÃ³Ò×	30	Ç§¿Ë	0	?	479,346
202204	30021500	ÃâÒßÖÆÆ·£¬ÒÑÅä¶¨¼ÁÁ¿»òÖÆ³ÉÁãÊÛ°ü×°	115	ÒÔÉ«ÁÐ	10	Ò»°ãÃ³Ò×	1	Ç§¿Ë	0	?	1,632,978
202204	30021500	ÃâÒßÖÆÆ·£¬ÒÑÅä¶¨¼ÁÁ¿»òÖÆ³ÉÁãÊÛ°ü×°	116	ÈÕ±¾	10	Ò»°ãÃ³Ò×	4820	Ç§¿Ë	0	?	24,246,194
202204	30021500	ÃâÒßÖÆÆ·£¬ÒÑÅä¶¨¼ÁÁ¿»òÖÆ³ÉÁãÊÛ°ü×°	125	Äá²´¶ûÁª°îÃñÖ÷¹²ºÍ¹ú	10	Ò»°ãÃ³Ò×	0	Ç§¿Ë	0	?	161,314
202204	30021500	ÃâÒßÖÆÆ·£¬ÒÑÅä¶¨¼ÁÁ¿»òÖÆ³ÉÁãÊÛ°ü×°	132	ÐÂ¼ÓÆÂ	10	Ò»°ãÃ³Ò×	55	Ç§¿Ë	0	?	379,612
202204	30021500	ÃâÒßÖÆÆ·£¬ÒÑÅä¶¨¼ÁÁ¿»òÖÆ³ÉÁãÊÛ°ü×°	133	º«¹ú	10	Ò»°ãÃ³Ò×	380	Ç§¿Ë	0	?	532,839
202204	30021500	ÃâÒßÖÆÆ·£¬ÒÑÅä¶¨¼ÁÁ¿»òÖÆ³ÉÁãÊÛ°ü×°	142	ÖÐ¹ú	10	Ò»°ãÃ³Ò×	0	Ç§¿Ë	0	?	2,434,111
202204	30021500	ÃâÒßÖÆÆ·£¬ÒÑÅä¶¨¼ÁÁ¿»òÖÆ³ÉÁãÊÛ°ü×°	143	ÖÐ¹úÌ¨Íå	10	Ò»°ãÃ³Ò×	9	Ç§¿Ë	0	?	1,020,291
202204	30021500	ÃâÒßÖÆÆ·£¬ÒÑÅä¶¨¼ÁÁ¿»òÖÆ³ÉÁãÊÛ°ü×°	258	¶òÁ¢ÌØÀïÑÇ	10	Ò»°ãÃ³Ò×	0	Ç§¿Ë	0	?	19,110
202204	30021500	ÃâÒßÖÆÆ·£¬ÒÑÅä¶¨¼ÁÁ¿»òÖÆ³ÉÁãÊÛ°ü×°	301	±ÈÀûÊ±	10	Ò»°ãÃ³Ò×	0	Ç§¿Ë	0	?	4,290
202204	30021500	ÃâÒßÖÆÆ·£¬ÒÑÅä¶¨¼ÁÁ¿»òÖÆ³ÉÁãÊÛ°ü×°	302	µ¤Âó	10	Ò»°ãÃ³Ò×	1	Ç§¿Ë	0	?	675,906
202204	30021500	ÃâÒßÖÆÆ·£¬ÒÑÅä¶¨¼ÁÁ¿»òÖÆ³ÉÁãÊÛ°ü×°	303	Ó¢¹ú	10	Ò»°ãÃ³Ò×	239	Ç§¿Ë	0	?	6,813,547
202204	30021500	ÃâÒßÖÆÆ·£¬ÒÑÅä¶¨¼ÁÁ¿»òÖÆ³ÉÁãÊÛ°ü×°	304	µÂ¹ú	10	Ò»°ãÃ³Ò×	1172	Ç§¿Ë	0	?	2,770,295
202204	30021500	ÃâÒßÖÆÆ·£¬ÒÑÅä¶¨¼ÁÁ¿»òÖÆ³ÉÁãÊÛ°ü×°	305	·¨¹ú	10	Ò»°ãÃ³Ò×	724	Ç§¿Ë	0	?	2,607,109
202204	30021500	ÃâÒßÖÆÆ·£¬ÒÑÅä¶¨¼ÁÁ¿»òÖÆ³ÉÁãÊÛ°ü×°	306	°®¶ûÀ¼	10	Ò»°ãÃ³Ò×	16	Ç§¿Ë	0	?	302,223
202204	30021500	ÃâÒßÖÆÆ·£¬ÒÑÅä¶¨¼ÁÁ¿»òÖÆ³ÉÁãÊÛ°ü×°	307	Òâ´óÀû	10	Ò»°ãÃ³Ò×	65	Ç§¿Ë	0	?	2,635,136
202204	30021500	ÃâÒßÖÆÆ·£¬ÒÑÅä¶¨¼ÁÁ¿»òÖÆ³ÉÁãÊÛ°ü×°	309	ºÉÀ¼	10	Ò»°ãÃ³Ò×	5	Ç§¿Ë	0	?	663,234
202204	30021500	ÃâÒßÖÆÆ·£¬ÒÑÅä¶¨¼ÁÁ¿»òÖÆ³ÉÁãÊÛ°ü×°	311	ÆÏÌÑÑÀ	10	Ò»°ãÃ³Ò×	0	Ç§¿Ë	0	?	12,400
202204	30021500	ÃâÒßÖÆÆ·£¬ÒÑÅä¶¨¼ÁÁ¿»òÖÆ³ÉÁãÊÛ°ü×°	312	Î÷°àÑÀ	10	Ò»°ãÃ³Ò×	0	Ç§¿Ë	0	?	225,925
202204	30021500	ÃâÒßÖÆÆ·£¬ÒÑÅä¶¨¼ÁÁ¿»òÖÆ³ÉÁãÊÛ°ü×°	315	°ÂµØÀû	10	Ò»°ãÃ³Ò×	0	Ç§¿Ë	0	?	956,251
202204	30021500	ÃâÒßÖÆÆ·£¬ÒÑÅä¶¨¼ÁÁ¿»òÖÆ³ÉÁãÊÛ°ü×°	318	·ÒÀ¼	10	Ò»°ãÃ³Ò×	284	Ç§¿Ë	0	?	3,099,459
202204	30021500	ÃâÒßÖÆÆ·£¬ÒÑÅä¶¨¼ÁÁ¿»òÖÆ³ÉÁãÊÛ°ü×°	321	ÐÙÑÀÀû	10	Ò»°ãÃ³Ò×	37	Ç§¿Ë	0	?	3,736,233
202204	30021500	ÃâÒßÖÆÆ·£¬ÒÑÅä¶¨¼ÁÁ¿»òÖÆ³ÉÁãÊÛ°ü×°	326	Å²Íþ	10	Ò»°ãÃ³Ò×	5	Ç§¿Ë	0	?	91,652
202204	30021500	ÃâÒßÖÆÆ·£¬ÒÑÅä¶¨¼ÁÁ¿»òÖÆ³ÉÁãÊÛ°ü×°	330	Èðµä	10	Ò»°ãÃ³Ò×	1	Ç§¿Ë	0	?	2,213,228
202204	30021500	ÃâÒßÖÆÆ·£¬ÒÑÅä¶¨¼ÁÁ¿»òÖÆ³ÉÁãÊÛ°ü×°	331	ÈðÊ¿	10	Ò»°ãÃ³Ò×	2	Ç§¿Ë	0	?	154,665
202204	30021500	ÃâÒßÖÆÆ·£¬ÒÑÅä¶¨¼ÁÁ¿»òÖÆ³ÉÁãÊÛ°ü×°	334	°®É³ÄáÑÇ	10	Ò»°ãÃ³Ò×	0	Ç§¿Ë	0	?	4,707
202204	30021500	ÃâÒßÖÆÆ·£¬ÒÑÅä¶¨¼ÁÁ¿»òÖÆ³ÉÁãÊÛ°ü×°	352	½Ý¿Ë	10	Ò»°ãÃ³Ò×	0	Ç§¿Ë	0	?	202,931
202204	30021500	ÃâÒßÖÆÆ·£¬ÒÑÅä¶¨¼ÁÁ¿»òÖÆ³ÉÁãÊÛ°ü×°	353	Ë¹Âå·¥¿Ë	10	Ò»°ãÃ³Ò×	0	Ç§¿Ë	0	?	2,105
202204	30021500	ÃâÒßÖÆÆ·£¬ÒÑÅä¶¨¼ÁÁ¿»òÖÆ³ÉÁãÊÛ°ü×°	435	²¨¶àÀè¸÷	10	Ò»°ãÃ³Ò×	11	Ç§¿Ë	0	?	642,502
202204	30021500	ÃâÒßÖÆÆ·£¬ÒÑÅä¶¨¼ÁÁ¿»òÖÆ³ÉÁãÊÛ°ü×°	501	¼ÓÄÃ´ó	10	Ò»°ãÃ³Ò×	20	Ç§¿Ë	0	?	1,144,905
202204	30021500	ÃâÒßÖÆÆ·£¬ÒÑÅä¶¨¼ÁÁ¿»òÖÆ³ÉÁãÊÛ°ü×°	502	ÃÀ¹ú	10	Ò»°ãÃ³Ò×	476	Ç§¿Ë	0	?	49,776,962
202204	30021500	ÃâÒßÖÆÆ·£¬ÒÑÅä¶¨¼ÁÁ¿»òÖÆ³ÉÁãÊÛ°ü×°	601	°Ä´óÀûÑÇ	10	Ò»°ãÃ³Ò×	0	Ç§¿Ë	0	?	20,169
202205	30021500	ÃâÒßÖÆÆ·£¬ÒÑÅä¶¨¼ÁÁ¿»òÖÆ³ÉÁãÊÛ°ü×°	110	ÖÐ¹úÏã¸Û	10	Ò»°ãÃ³Ò×	0	Ç§¿Ë	0	?	2,008
202205	30021500	ÃâÒßÖÆÆ·£¬ÒÑÅä¶¨¼ÁÁ¿»òÖÆ³ÉÁãÊÛ°ü×°	111	Ó¡¶È	10	Ò»°ãÃ³Ò×	0	Ç§¿Ë	0	?	206,027
202205	30021500	ÃâÒßÖÆÆ·£¬ÒÑÅä¶¨¼ÁÁ¿»òÖÆ³ÉÁãÊÛ°ü×°	115	ÒÔÉ«ÁÐ	10	Ò»°ãÃ³Ò×	0	Ç§¿Ë	0	?	1,810,794
202205	30021500	ÃâÒßÖÆÆ·£¬ÒÑÅä¶¨¼ÁÁ¿»òÖÆ³ÉÁãÊÛ°ü×°	116	ÈÕ±¾	10	Ò»°ãÃ³Ò×	1599	Ç§¿Ë	0	?	7,786,169
202205	30021500	ÃâÒßÖÆÆ·£¬ÒÑÅä¶¨¼ÁÁ¿»òÖÆ³ÉÁãÊÛ°ü×°	122	ÂíÀ´Î÷ÑÇ	10	Ò»°ãÃ³Ò×	0	Ç§¿Ë	0	?	12,794
202205	30021500	ÃâÒßÖÆÆ·£¬ÒÑÅä¶¨¼ÁÁ¿»òÖÆ³ÉÁãÊÛ°ü×°	125	Äá²´¶ûÁª°îÃñÖ÷¹²ºÍ¹ú	10	Ò»°ãÃ³Ò×	0	Ç§¿Ë	0	?	210,129
202205	30021500	ÃâÒßÖÆÆ·£¬ÒÑÅä¶¨¼ÁÁ¿»òÖÆ³ÉÁãÊÛ°ü×°	133	º«¹ú	10	Ò»°ãÃ³Ò×	112	Ç§¿Ë	0	?	290,385
202205	30021500	ÃâÒßÖÆÆ·£¬ÒÑÅä¶¨¼ÁÁ¿»òÖÆ³ÉÁãÊÛ°ü×°	136	Ì©¹ú	10	Ò»°ãÃ³Ò×	0	Ç§¿Ë	0	?	9,018
202205	30021500	ÃâÒßÖÆÆ·£¬ÒÑÅä¶¨¼ÁÁ¿»òÖÆ³ÉÁãÊÛ°ü×°	142	ÖÐ¹ú	10	Ò»°ãÃ³Ò×	0	Ç§¿Ë	0	?	3,644,337
202205	30021500	ÃâÒßÖÆÆ·£¬ÒÑÅä¶¨¼ÁÁ¿»òÖÆ³ÉÁãÊÛ°ü×°	143	ÖÐ¹úÌ¨Íå	10	Ò»°ãÃ³Ò×	11	Ç§¿Ë	0	?	1,265,454
202205	30021500	ÃâÒßÖÆÆ·£¬ÒÑÅä¶¨¼ÁÁ¿»òÖÆ³ÉÁãÊÛ°ü×°	258	¶òÁ¢ÌØÀïÑÇ	10	Ò»°ãÃ³Ò×	0	Ç§¿Ë	0	?	6,493
202205	30021500	ÃâÒßÖÆÆ·£¬ÒÑÅä¶¨¼ÁÁ¿»òÖÆ³ÉÁãÊÛ°ü×°	301	±ÈÀûÊ±	10	Ò»°ãÃ³Ò×	11	Ç§¿Ë	0	?	108,010
202205	30021500	ÃâÒßÖÆÆ·£¬ÒÑÅä¶¨¼ÁÁ¿»òÖÆ³ÉÁãÊÛ°ü×°	302	µ¤Âó	10	Ò»°ãÃ³Ò×	95	Ç§¿Ë	0	?	3,322,414
202205	30021500	ÃâÒßÖÆÆ·£¬ÒÑÅä¶¨¼ÁÁ¿»òÖÆ³ÉÁãÊÛ°ü×°	303	Ó¢¹ú	10	Ò»°ãÃ³Ò×	84	Ç§¿Ë	0	?	8,613,248
202205	30021500	ÃâÒßÖÆÆ·£¬ÒÑÅä¶¨¼ÁÁ¿»òÖÆ³ÉÁãÊÛ°ü×°	304	µÂ¹ú	10	Ò»°ãÃ³Ò×	11629	Ç§¿Ë	0	?	615,485,347
202205	30021500	ÃâÒßÖÆÆ·£¬ÒÑÅä¶¨¼ÁÁ¿»òÖÆ³ÉÁãÊÛ°ü×°	305	·¨¹ú	10	Ò»°ãÃ³Ò×	2184	Ç§¿Ë	0	?	67,132,588
202205	30021500	ÃâÒßÖÆÆ·£¬ÒÑÅä¶¨¼ÁÁ¿»òÖÆ³ÉÁãÊÛ°ü×°	306	°®¶ûÀ¼	10	Ò»°ãÃ³Ò×	2	Ç§¿Ë	0	?	55,522
202205	30021500	ÃâÒßÖÆÆ·£¬ÒÑÅä¶¨¼ÁÁ¿»òÖÆ³ÉÁãÊÛ°ü×°	307	Òâ´óÀû	10	Ò»°ãÃ³Ò×	0	Ç§¿Ë	0	?	7,155
202205	30021500	ÃâÒßÖÆÆ·£¬ÒÑÅä¶¨¼ÁÁ¿»òÖÆ³ÉÁãÊÛ°ü×°	309	ºÉÀ¼	10	Ò»°ãÃ³Ò×	0	Ç§¿Ë	0	?	335,475
202205	30021500	ÃâÒßÖÆÆ·£¬ÒÑÅä¶¨¼ÁÁ¿»òÖÆ³ÉÁãÊÛ°ü×°	311	ÆÏÌÑÑÀ	10	Ò»°ãÃ³Ò×	0	Ç§¿Ë	0	?	4,632
202205	30021500	ÃâÒßÖÆÆ·£¬ÒÑÅä¶¨¼ÁÁ¿»òÖÆ³ÉÁãÊÛ°ü×°	312	Î÷°àÑÀ	10	Ò»°ãÃ³Ò×	0	Ç§¿Ë	0	?	38,716
202205	30021500	ÃâÒßÖÆÆ·£¬ÒÑÅä¶¨¼ÁÁ¿»òÖÆ³ÉÁãÊÛ°ü×°	315	°ÂµØÀû	10	Ò»°ãÃ³Ò×	0	Ç§¿Ë	0	?	3,280
202205	30021500	ÃâÒßÖÆÆ·£¬ÒÑÅä¶¨¼ÁÁ¿»òÖÆ³ÉÁãÊÛ°ü×°	318	·ÒÀ¼	10	Ò»°ãÃ³Ò×	688	Ç§¿Ë	0	?	8,415,818
202205	30021500	ÃâÒßÖÆÆ·£¬ÒÑÅä¶¨¼ÁÁ¿»òÖÆ³ÉÁãÊÛ°ü×°	321	ÐÙÑÀÀû	10	Ò»°ãÃ³Ò×	38	Ç§¿Ë	0	?	3,963,840
202205	30021500	ÃâÒßÖÆÆ·£¬ÒÑÅä¶¨¼ÁÁ¿»òÖÆ³ÉÁãÊÛ°ü×°	326	Å²Íþ	10	Ò»°ãÃ³Ò×	7	Ç§¿Ë	0	?	554,795
202205	30021500	ÃâÒßÖÆÆ·£¬ÒÑÅä¶¨¼ÁÁ¿»òÖÆ³ÉÁãÊÛ°ü×°	330	Èðµä	10	Ò»°ãÃ³Ò×	153	Ç§¿Ë	0	?	1,063,215
202205	30021500	ÃâÒßÖÆÆ·£¬ÒÑÅä¶¨¼ÁÁ¿»òÖÆ³ÉÁãÊÛ°ü×°	331	ÈðÊ¿	10	Ò»°ãÃ³Ò×	401	Ç§¿Ë	0	?	14,234,201
202205	30021500	ÃâÒßÖÆÆ·£¬ÒÑÅä¶¨¼ÁÁ¿»òÖÆ³ÉÁãÊÛ°ü×°	334	°®É³ÄáÑÇ	10	Ò»°ãÃ³Ò×	0	Ç§¿Ë	0	?	7,499
202205	30021500	ÃâÒßÖÆÆ·£¬ÒÑÅä¶¨¼ÁÁ¿»òÖÆ³ÉÁãÊÛ°ü×°	336	Á¢ÌÕÍð	10	Ò»°ãÃ³Ò×	0	Ç§¿Ë	0	?	44,940
202205	30021500	ÃâÒßÖÆÆ·£¬ÒÑÅä¶¨¼ÁÁ¿»òÖÆ³ÉÁãÊÛ°ü×°	344	¶íÂÞË¹Áª°î	10	Ò»°ãÃ³Ò×	4	Ç§¿Ë	0	?	277,710
202205	30021500	ÃâÒßÖÆÆ·£¬ÒÑÅä¶¨¼ÁÁ¿»òÖÆ³ÉÁãÊÛ°ü×°	352	½Ý¿Ë	10	Ò»°ãÃ³Ò×	0	Ç§¿Ë	0	?	465,321
202205	30021500	ÃâÒßÖÆÆ·£¬ÒÑÅä¶¨¼ÁÁ¿»òÖÆ³ÉÁãÊÛ°ü×°	353	Ë¹Âå·¥¿Ë	10	Ò»°ãÃ³Ò×	0	Ç§¿Ë	0	?	4,210
202205	30021500	ÃâÒßÖÆÆ·£¬ÒÑÅä¶¨¼ÁÁ¿»òÖÆ³ÉÁãÊÛ°ü×°	435	²¨¶àÀè¸÷	10	Ò»°ãÃ³Ò×	9	Ç§¿Ë	0	?	661,732
202205	30021500	ÃâÒßÖÆÆ·£¬ÒÑÅä¶¨¼ÁÁ¿»òÖÆ³ÉÁãÊÛ°ü×°	501	¼ÓÄÃ´ó	10	Ò»°ãÃ³Ò×	52	Ç§¿Ë	0	?	978,665
202205	30021500	ÃâÒßÖÆÆ·£¬ÒÑÅä¶¨¼ÁÁ¿»òÖÆ³ÉÁãÊÛ°ü×°	502	ÃÀ¹ú	10	Ò»°ãÃ³Ò×	2274	Ç§¿Ë	0	?	441,311,912
202205	30021500	ÃâÒßÖÆÆ·£¬ÒÑÅä¶¨¼ÁÁ¿»òÖÆ³ÉÁãÊÛ°ü×°	601	°Ä´óÀûÑÇ	10	Ò»°ãÃ³Ò×	0	Ç§¿Ë	0	?	38,840
202201	90049090	Î´ÁÐÃû½ÃÕýÊÓÁ¦¡¢»¤Ä¿µÈÓÃÍ¾µÄÑÛ¾µµÈÎïÆ·	103	ÃÏ¼ÓÀ­¹ú	10	Ò»°ãÃ³Ò×	8	Ç§¿Ë	11	¸±	15,278
202201	90049090	Î´ÁÐÃû½ÃÕýÊÓÁ¦¡¢»¤Ä¿µÈÓÃÍ¾µÄÑÛ¾µµÈÎïÆ·	110	ÖÐ¹úÏã¸Û	10	Ò»°ãÃ³Ò×	5	Ç§¿Ë	6	¸±	13,404
202201	90049090	Î´ÁÐÃû½ÃÕýÊÓÁ¦¡¢»¤Ä¿µÈÓÃÍ¾µÄÑÛ¾µµÈÎïÆ·	116	ÈÕ±¾	10	Ò»°ãÃ³Ò×	609	Ç§¿Ë	3930	¸±	1,285,421
202201	90049090	Î´ÁÐÃû½ÃÕýÊÓÁ¦¡¢»¤Ä¿µÈÓÃÍ¾µÄÑÛ¾µµÈÎïÆ·	122	ÂíÀ´Î÷ÑÇ	10	Ò»°ãÃ³Ò×	829	Ç§¿Ë	8340	¸±	130,673
202201	90049090	Î´ÁÐÃû½ÃÕýÊÓÁ¦¡¢»¤Ä¿µÈÓÃÍ¾µÄÑÛ¾µµÈÎïÆ·	133	º«¹ú	10	Ò»°ãÃ³Ò×	105	Ç§¿Ë	737	¸±	80,034
202201	90049090	Î´ÁÐÃû½ÃÕýÊÓÁ¦¡¢»¤Ä¿µÈÓÃÍ¾µÄÑÛ¾µµÈÎïÆ·	134	Ë¹ÀïÀ¼¿¨	10	Ò»°ãÃ³Ò×	0	Ç§¿Ë	6	¸±	755
202201	90049090	Î´ÁÐÃû½ÃÕýÊÓÁ¦¡¢»¤Ä¿µÈÓÃÍ¾µÄÑÛ¾µµÈÎïÆ·	136	Ì©¹ú	10	Ò»°ãÃ³Ò×	0	Ç§¿Ë	1	¸±	141
202201	90049090	Î´ÁÐÃû½ÃÕýÊÓÁ¦¡¢»¤Ä¿µÈÓÃÍ¾µÄÑÛ¾µµÈÎïÆ·	141	Ô½ÄÏ	10	Ò»°ãÃ³Ò×	14	Ç§¿Ë	14	¸±	20,196
202201	90049090	Î´ÁÐÃû½ÃÕýÊÓÁ¦¡¢»¤Ä¿µÈÓÃÍ¾µÄÑÛ¾µµÈÎïÆ·	142	ÖÐ¹ú	10	Ò»°ãÃ³Ò×	3241	Ç§¿Ë	16896	¸±	1,333,927
202201	90049090	Î´ÁÐÃû½ÃÕýÊÓÁ¦¡¢»¤Ä¿µÈÓÃÍ¾µÄÑÛ¾µµÈÎïÆ·	143	ÖÐ¹úÌ¨Íå	10	Ò»°ãÃ³Ò×	18262	Ç§¿Ë	319476	¸±	2,725,124
202201	90049090	Î´ÁÐÃû½ÃÕýÊÓÁ¦¡¢»¤Ä¿µÈÓÃÍ¾µÄÑÛ¾µµÈÎïÆ·	302	µ¤Âó	10	Ò»°ãÃ³Ò×	22	Ç§¿Ë	8	¸±	37,732
202201	90049090	Î´ÁÐÃû½ÃÕýÊÓÁ¦¡¢»¤Ä¿µÈÓÃÍ¾µÄÑÛ¾µµÈÎïÆ·	303	Ó¢¹ú	10	Ò»°ãÃ³Ò×	0	Ç§¿Ë	5	¸±	1,264
202201	90049090	Î´ÁÐÃû½ÃÕýÊÓÁ¦¡¢»¤Ä¿µÈÓÃÍ¾µÄÑÛ¾µµÈÎïÆ·	304	µÂ¹ú	10	Ò»°ãÃ³Ò×	1407	Ç§¿Ë	27093	¸±	1,032,477
202201	90049090	Î´ÁÐÃû½ÃÕýÊÓÁ¦¡¢»¤Ä¿µÈÓÃÍ¾µÄÑÛ¾µµÈÎïÆ·	305	·¨¹ú	10	Ò»°ãÃ³Ò×	7	Ç§¿Ë	63	¸±	76,616
202201	90049090	Î´ÁÐÃû½ÃÕýÊÓÁ¦¡¢»¤Ä¿µÈÓÃÍ¾µÄÑÛ¾µµÈÎïÆ·	307	Òâ´óÀû	10	Ò»°ãÃ³Ò×	290	Ç§¿Ë	926	¸±	915,102
202201	90049090	Î´ÁÐÃû½ÃÕýÊÓÁ¦¡¢»¤Ä¿µÈÓÃÍ¾µÄÑÛ¾µµÈÎïÆ·	309	ºÉÀ¼	10	Ò»°ãÃ³Ò×	1	Ç§¿Ë	3	¸±	761
202201	90049090	Î´ÁÐÃû½ÃÕýÊÓÁ¦¡¢»¤Ä¿µÈÓÃÍ¾µÄÑÛ¾µµÈÎïÆ·	312	Î÷°àÑÀ	10	Ò»°ãÃ³Ò×	0	Ç§¿Ë	1	¸±	858
202201	90049090	Î´ÁÐÃû½ÃÕýÊÓÁ¦¡¢»¤Ä¿µÈÓÃÍ¾µÄÑÛ¾µµÈÎïÆ·	315	°ÂµØÀû	10	Ò»°ãÃ³Ò×	7	Ç§¿Ë	31	¸±	8,137
202201	90049090	Î´ÁÐÃû½ÃÕýÊÓÁ¦¡¢»¤Ä¿µÈÓÃÍ¾µÄÑÛ¾µµÈÎïÆ·	328	ÂÞÂíÄáÑÇ	10	Ò»°ãÃ³Ò×	0	Ç§¿Ë	6	¸±	3,347
202201	90049090	Î´ÁÐÃû½ÃÕýÊÓÁ¦¡¢»¤Ä¿µÈÓÃÍ¾µÄÑÛ¾µµÈÎïÆ·	331	ÈðÊ¿	10	Ò»°ãÃ³Ò×	2	Ç§¿Ë	21	¸±	2,775
202201	90049090	Î´ÁÐÃû½ÃÕýÊÓÁ¦¡¢»¤Ä¿µÈÓÃÍ¾µÄÑÛ¾µµÈÎïÆ·	350	Ë¹ÂåÎÄÄáÑÇ	10	Ò»°ãÃ³Ò×	0	Ç§¿Ë	2	¸±	2,137
202201	90049090	Î´ÁÐÃû½ÃÕýÊÓÁ¦¡¢»¤Ä¿µÈÓÃÍ¾µÄÑÛ¾µµÈÎïÆ·	352	½Ý¿Ë	10	Ò»°ãÃ³Ò×	63	Ç§¿Ë	175	¸±	89,909
202201	90049090	Î´ÁÐÃû½ÃÕýÊÓÁ¦¡¢»¤Ä¿µÈÓÃÍ¾µÄÑÛ¾µµÈÎïÆ·	353	Ë¹Âå·¥¿Ë	10	Ò»°ãÃ³Ò×	44	Ç§¿Ë	213	¸±	5,413
202201	90049090	Î´ÁÐÃû½ÃÕýÊÓÁ¦¡¢»¤Ä¿µÈÓÃÍ¾µÄÑÛ¾µµÈÎïÆ·	501	¼ÓÄÃ´ó	10	Ò»°ãÃ³Ò×	109	Ç§¿Ë	1456	¸±	330,021
202201	90049090	Î´ÁÐÃû½ÃÕýÊÓÁ¦¡¢»¤Ä¿µÈÓÃÍ¾µÄÑÛ¾µµÈÎïÆ·	502	ÃÀ¹ú	10	Ò»°ãÃ³Ò×	654	Ç§¿Ë	3029	¸±	1,220,793
202202	90049090	Î´ÁÐÃû½ÃÕýÊÓÁ¦¡¢»¤Ä¿µÈÓÃÍ¾µÄÑÛ¾µµÈÎïÆ·	103	ÃÏ¼ÓÀ­¹ú	10	Ò»°ãÃ³Ò×	6	Ç§¿Ë	10	¸±	15,090
202202	90049090	Î´ÁÐÃû½ÃÕýÊÓÁ¦¡¢»¤Ä¿µÈÓÃÍ¾µÄÑÛ¾µµÈÎïÆ·	107	¼íÆÒÕ¯	10	Ò»°ãÃ³Ò×	0	Ç§¿Ë	3	¸±	102
202202	90049090	Î´ÁÐÃû½ÃÕýÊÓÁ¦¡¢»¤Ä¿µÈÓÃÍ¾µÄÑÛ¾µµÈÎïÆ·	110	ÖÐ¹úÏã¸Û	10	Ò»°ãÃ³Ò×	3	Ç§¿Ë	2	¸±	2,246
202202	90049090	Î´ÁÐÃû½ÃÕýÊÓÁ¦¡¢»¤Ä¿µÈÓÃÍ¾µÄÑÛ¾µµÈÎïÆ·	115	ÒÔÉ«ÁÐ	10	Ò»°ãÃ³Ò×	0	Ç§¿Ë	1	¸±	5,079
202202	90049090	Î´ÁÐÃû½ÃÕýÊÓÁ¦¡¢»¤Ä¿µÈÓÃÍ¾µÄÑÛ¾µµÈÎïÆ·	116	ÈÕ±¾	10	Ò»°ãÃ³Ò×	5305	Ç§¿Ë	52608	¸±	3,392,721
202202	90049090	Î´ÁÐÃû½ÃÕýÊÓÁ¦¡¢»¤Ä¿µÈÓÃÍ¾µÄÑÛ¾µµÈÎïÆ·	122	ÂíÀ´Î÷ÑÇ	10	Ò»°ãÃ³Ò×	1049	Ç§¿Ë	38592	¸±	291,687
202202	90049090	Î´ÁÐÃû½ÃÕýÊÓÁ¦¡¢»¤Ä¿µÈÓÃÍ¾µÄÑÛ¾µµÈÎïÆ·	133	º«¹ú	10	Ò»°ãÃ³Ò×	379	Ç§¿Ë	972	¸±	800,961
202202	90049090	Î´ÁÐÃû½ÃÕýÊÓÁ¦¡¢»¤Ä¿µÈÓÃÍ¾µÄÑÛ¾µµÈÎïÆ·	136	Ì©¹ú	10	Ò»°ãÃ³Ò×	11	Ç§¿Ë	31	¸±	5,492
202202	90049090	Î´ÁÐÃû½ÃÕýÊÓÁ¦¡¢»¤Ä¿µÈÓÃÍ¾µÄÑÛ¾µµÈÎïÆ·	141	Ô½ÄÏ	10	Ò»°ãÃ³Ò×	21	Ç§¿Ë	29	¸±	29,414
202202	90049090	Î´ÁÐÃû½ÃÕýÊÓÁ¦¡¢»¤Ä¿µÈÓÃÍ¾µÄÑÛ¾µµÈÎïÆ·	142	ÖÐ¹ú	10	Ò»°ãÃ³Ò×	553	Ç§¿Ë	2931	¸±	777,454
202202	90049090	Î´ÁÐÃû½ÃÕýÊÓÁ¦¡¢»¤Ä¿µÈÓÃÍ¾µÄÑÛ¾µµÈÎïÆ·	143	ÖÐ¹úÌ¨Íå	10	Ò»°ãÃ³Ò×	18446	Ç§¿Ë	310328	¸±	2,140,702
202202	90049090	Î´ÁÐÃû½ÃÕýÊÓÁ¦¡¢»¤Ä¿µÈÓÃÍ¾µÄÑÛ¾µµÈÎïÆ·	302	µ¤Âó	10	Ò»°ãÃ³Ò×	1	Ç§¿Ë	5	¸±	13,401
202202	90049090	Î´ÁÐÃû½ÃÕýÊÓÁ¦¡¢»¤Ä¿µÈÓÃÍ¾µÄÑÛ¾µµÈÎïÆ·	303	Ó¢¹ú	10	Ò»°ãÃ³Ò×	3	Ç§¿Ë	13	¸±	1,750
202202	90049090	Î´ÁÐÃû½ÃÕýÊÓÁ¦¡¢»¤Ä¿µÈÓÃÍ¾µÄÑÛ¾µµÈÎïÆ·	304	µÂ¹ú	10	Ò»°ãÃ³Ò×	74	Ç§¿Ë	429	¸±	358,638
202202	90049090	Î´ÁÐÃû½ÃÕýÊÓÁ¦¡¢»¤Ä¿µÈÓÃÍ¾µÄÑÛ¾µµÈÎïÆ·	305	·¨¹ú	10	Ò»°ãÃ³Ò×	4	Ç§¿Ë	24	¸±	9,802
202202	90049090	Î´ÁÐÃû½ÃÕýÊÓÁ¦¡¢»¤Ä¿µÈÓÃÍ¾µÄÑÛ¾µµÈÎïÆ·	307	Òâ´óÀû	10	Ò»°ãÃ³Ò×	138	Ç§¿Ë	1268	¸±	519,577
202202	90049090	Î´ÁÐÃû½ÃÕýÊÓÁ¦¡¢»¤Ä¿µÈÓÃÍ¾µÄÑÛ¾µµÈÎïÆ·	309	ºÉÀ¼	10	Ò»°ãÃ³Ò×	3	Ç§¿Ë	12	¸±	4,794
202202	90049090	Î´ÁÐÃû½ÃÕýÊÓÁ¦¡¢»¤Ä¿µÈÓÃÍ¾µÄÑÛ¾µµÈÎïÆ·	312	Î÷°àÑÀ	10	Ò»°ãÃ³Ò×	4	Ç§¿Ë	11	¸±	6,937
202202	90049090	Î´ÁÐÃû½ÃÕýÊÓÁ¦¡¢»¤Ä¿µÈÓÃÍ¾µÄÑÛ¾µµÈÎïÆ·	328	ÂÞÂíÄáÑÇ	10	Ò»°ãÃ³Ò×	0	Ç§¿Ë	2	¸±	1,350
202202	90049090	Î´ÁÐÃû½ÃÕýÊÓÁ¦¡¢»¤Ä¿µÈÓÃÍ¾µÄÑÛ¾µµÈÎïÆ·	352	½Ý¿Ë	10	Ò»°ãÃ³Ò×	46	Ç§¿Ë	151	¸±	65,164
202202	90049090	Î´ÁÐÃû½ÃÕýÊÓÁ¦¡¢»¤Ä¿µÈÓÃÍ¾µÄÑÛ¾µµÈÎïÆ·	353	Ë¹Âå·¥¿Ë	10	Ò»°ãÃ³Ò×	1	Ç§¿Ë	26	¸±	1,162
202202	90049090	Î´ÁÐÃû½ÃÕýÊÓÁ¦¡¢»¤Ä¿µÈÓÃÍ¾µÄÑÛ¾µµÈÎïÆ·	410	°ÍÎ÷	10	Ò»°ãÃ³Ò×	0	Ç§¿Ë	2	¸±	4,524
202202	90049090	Î´ÁÐÃû½ÃÕýÊÓÁ¦¡¢»¤Ä¿µÈÓÃÍ¾µÄÑÛ¾µµÈÎïÆ·	501	¼ÓÄÃ´ó	10	Ò»°ãÃ³Ò×	0	Ç§¿Ë	1	¸±	83
202202	90049090	Î´ÁÐÃû½ÃÕýÊÓÁ¦¡¢»¤Ä¿µÈÓÃÍ¾µÄÑÛ¾µµÈÎïÆ·	502	ÃÀ¹ú	10	Ò»°ãÃ³Ò×	1435	Ç§¿Ë	7341	¸±	1,600,029
202203	90049090	Î´ÁÐÃû½ÃÕýÊÓÁ¦¡¢»¤Ä¿µÈÓÃÍ¾µÄÑÛ¾µµÈÎïÆ·	103	ÃÏ¼ÓÀ­¹ú	10	Ò»°ãÃ³Ò×	5	Ç§¿Ë	12	¸±	12,210
202203	90049090	Î´ÁÐÃû½ÃÕýÊÓÁ¦¡¢»¤Ä¿µÈÓÃÍ¾µÄÑÛ¾µµÈÎïÆ·	110	ÖÐ¹úÏã¸Û	10	Ò»°ãÃ³Ò×	4	Ç§¿Ë	53	¸±	15,282
202203	90049090	Î´ÁÐÃû½ÃÕýÊÓÁ¦¡¢»¤Ä¿µÈÓÃÍ¾µÄÑÛ¾µµÈÎïÆ·	111	Ó¡¶È	10	Ò»°ãÃ³Ò×	0	Ç§¿Ë	1	¸±	501
202203	90049090	Î´ÁÐÃû½ÃÕýÊÓÁ¦¡¢»¤Ä¿µÈÓÃÍ¾µÄÑÛ¾µµÈÎïÆ·	116	ÈÕ±¾	10	Ò»°ãÃ³Ò×	16435	Ç§¿Ë	141197	¸±	5,732,261
202203	90049090	Î´ÁÐÃû½ÃÕýÊÓÁ¦¡¢»¤Ä¿µÈÓÃÍ¾µÄÑÛ¾µµÈÎïÆ·	122	ÂíÀ´Î÷ÑÇ	10	Ò»°ãÃ³Ò×	138	Ç§¿Ë	1157	¸±	29,541
202203	90049090	Î´ÁÐÃû½ÃÕýÊÓÁ¦¡¢»¤Ä¿µÈÓÃÍ¾µÄÑÛ¾µµÈÎïÆ·	133	º«¹ú	10	Ò»°ãÃ³Ò×	118	Ç§¿Ë	3887	¸±	238,355
202203	90049090	Î´ÁÐÃû½ÃÕýÊÓÁ¦¡¢»¤Ä¿µÈÓÃÍ¾µÄÑÛ¾µµÈÎïÆ·	134	Ë¹ÀïÀ¼¿¨	10	Ò»°ãÃ³Ò×	0	Ç§¿Ë	4	¸±	529
202203	90049090	Î´ÁÐÃû½ÃÕýÊÓÁ¦¡¢»¤Ä¿µÈÓÃÍ¾µÄÑÛ¾µµÈÎïÆ·	136	Ì©¹ú	10	Ò»°ãÃ³Ò×	1	Ç§¿Ë	6	¸±	1,159
202203	90049090	Î´ÁÐÃû½ÃÕýÊÓÁ¦¡¢»¤Ä¿µÈÓÃÍ¾µÄÑÛ¾µµÈÎïÆ·	141	Ô½ÄÏ	10	Ò»°ãÃ³Ò×	26	Ç§¿Ë	26	¸±	35,664
202203	90049090	Î´ÁÐÃû½ÃÕýÊÓÁ¦¡¢»¤Ä¿µÈÓÃÍ¾µÄÑÛ¾µµÈÎïÆ·	142	ÖÐ¹ú	10	Ò»°ãÃ³Ò×	1422	Ç§¿Ë	13667	¸±	2,213,948
202203	90049090	Î´ÁÐÃû½ÃÕýÊÓÁ¦¡¢»¤Ä¿µÈÓÃÍ¾µÄÑÛ¾µµÈÎïÆ·	143	ÖÐ¹úÌ¨Íå	10	Ò»°ãÃ³Ò×	32806	Ç§¿Ë	574623	¸±	3,748,990
202203	90049090	Î´ÁÐÃû½ÃÕýÊÓÁ¦¡¢»¤Ä¿µÈÓÃÍ¾µÄÑÛ¾µµÈÎïÆ·	301	±ÈÀûÊ±	10	Ò»°ãÃ³Ò×	5	Ç§¿Ë	10	¸±	1,396
202203	90049090	Î´ÁÐÃû½ÃÕýÊÓÁ¦¡¢»¤Ä¿µÈÓÃÍ¾µÄÑÛ¾µµÈÎïÆ·	302	µ¤Âó	10	Ò»°ãÃ³Ò×	0	Ç§¿Ë	5	¸±	4,581
202203	90049090	Î´ÁÐÃû½ÃÕýÊÓÁ¦¡¢»¤Ä¿µÈÓÃÍ¾µÄÑÛ¾µµÈÎïÆ·	303	Ó¢¹ú	10	Ò»°ãÃ³Ò×	0	Ç§¿Ë	26	¸±	3,008
202203	90049090	Î´ÁÐÃû½ÃÕýÊÓÁ¦¡¢»¤Ä¿µÈÓÃÍ¾µÄÑÛ¾µµÈÎïÆ·	304	µÂ¹ú	10	Ò»°ãÃ³Ò×	2509	Ç§¿Ë	37959	¸±	1,754,664
202203	90049090	Î´ÁÐÃû½ÃÕýÊÓÁ¦¡¢»¤Ä¿µÈÓÃÍ¾µÄÑÛ¾µµÈÎïÆ·	305	·¨¹ú	10	Ò»°ãÃ³Ò×	163	Ç§¿Ë	1223	¸±	134,013
202203	90049090	Î´ÁÐÃû½ÃÕýÊÓÁ¦¡¢»¤Ä¿µÈÓÃÍ¾µÄÑÛ¾µµÈÎïÆ·	307	Òâ´óÀû	10	Ò»°ãÃ³Ò×	1026	Ç§¿Ë	3508	¸±	1,283,291
202203	90049090	Î´ÁÐÃû½ÃÕýÊÓÁ¦¡¢»¤Ä¿µÈÓÃÍ¾µÄÑÛ¾µµÈÎïÆ·	309	ºÉÀ¼	10	Ò»°ãÃ³Ò×	3	Ç§¿Ë	6	¸±	5,993
202203	90049090	Î´ÁÐÃû½ÃÕýÊÓÁ¦¡¢»¤Ä¿µÈÓÃÍ¾µÄÑÛ¾µµÈÎïÆ·	312	Î÷°àÑÀ	10	Ò»°ãÃ³Ò×	0	Ç§¿Ë	1	¸±	1,049
202203	90049090	Î´ÁÐÃû½ÃÕýÊÓÁ¦¡¢»¤Ä¿µÈÓÃÍ¾µÄÑÛ¾µµÈÎïÆ·	315	°ÂµØÀû	10	Ò»°ãÃ³Ò×	37	Ç§¿Ë	160	¸±	35,680
202203	90049090	Î´ÁÐÃû½ÃÕýÊÓÁ¦¡¢»¤Ä¿µÈÓÃÍ¾µÄÑÛ¾µµÈÎïÆ·	318	·ÒÀ¼	10	Ò»°ãÃ³Ò×	4	Ç§¿Ë	1	¸±	39,343
202203	90049090	Î´ÁÐÃû½ÃÕýÊÓÁ¦¡¢»¤Ä¿µÈÓÃÍ¾µÄÑÛ¾µµÈÎïÆ·	328	ÂÞÂíÄáÑÇ	10	Ò»°ãÃ³Ò×	3	Ç§¿Ë	24	¸±	17,947
202203	90049090	Î´ÁÐÃû½ÃÕýÊÓÁ¦¡¢»¤Ä¿µÈÓÃÍ¾µÄÑÛ¾µµÈÎïÆ·	352	½Ý¿Ë	10	Ò»°ãÃ³Ò×	57	Ç§¿Ë	307	¸±	118,139
202203	90049090	Î´ÁÐÃû½ÃÕýÊÓÁ¦¡¢»¤Ä¿µÈÓÃÍ¾µÄÑÛ¾µµÈÎïÆ·	353	Ë¹Âå·¥¿Ë	10	Ò»°ãÃ³Ò×	1	Ç§¿Ë	19	¸±	802
202203	90049090	Î´ÁÐÃû½ÃÕýÊÓÁ¦¡¢»¤Ä¿µÈÓÃÍ¾µÄÑÛ¾µµÈÎïÆ·	501	¼ÓÄÃ´ó	10	Ò»°ãÃ³Ò×	40	Ç§¿Ë	508	¸±	121,336
202203	90049090	Î´ÁÐÃû½ÃÕýÊÓÁ¦¡¢»¤Ä¿µÈÓÃÍ¾µÄÑÛ¾µµÈÎïÆ·	502	ÃÀ¹ú	10	Ò»°ãÃ³Ò×	573	Ç§¿Ë	2959	¸±	1,748,441
202204	90049090	Î´ÁÐÃû½ÃÕýÊÓÁ¦¡¢»¤Ä¿µÈÓÃÍ¾µÄÑÛ¾µµÈÎïÆ·	103	ÃÏ¼ÓÀ­¹ú	10	Ò»°ãÃ³Ò×	2	Ç§¿Ë	2	¸±	2,776
202204	90049090	Î´ÁÐÃû½ÃÕýÊÓÁ¦¡¢»¤Ä¿µÈÓÃÍ¾µÄÑÛ¾µµÈÎïÆ·	110	ÖÐ¹úÏã¸Û	10	Ò»°ãÃ³Ò×	76	Ç§¿Ë	15	¸±	357,739
202204	90049090	Î´ÁÐÃû½ÃÕýÊÓÁ¦¡¢»¤Ä¿µÈÓÃÍ¾µÄÑÛ¾µµÈÎïÆ·	111	Ó¡¶È	10	Ò»°ãÃ³Ò×	171	Ç§¿Ë	2003	¸±	38,350
202204	90049090	Î´ÁÐÃû½ÃÕýÊÓÁ¦¡¢»¤Ä¿µÈÓÃÍ¾µÄÑÛ¾µµÈÎïÆ·	116	ÈÕ±¾	10	Ò»°ãÃ³Ò×	1244	Ç§¿Ë	7588	¸±	1,278,713
202204	90049090	Î´ÁÐÃû½ÃÕýÊÓÁ¦¡¢»¤Ä¿µÈÓÃÍ¾µÄÑÛ¾µµÈÎïÆ·	122	ÂíÀ´Î÷ÑÇ	10	Ò»°ãÃ³Ò×	256	Ç§¿Ë	2520	¸±	33,818
202204	90049090	Î´ÁÐÃû½ÃÕýÊÓÁ¦¡¢»¤Ä¿µÈÓÃÍ¾µÄÑÛ¾µµÈÎïÆ·	133	º«¹ú	10	Ò»°ãÃ³Ò×	63	Ç§¿Ë	293	¸±	65,022
202204	90049090	Î´ÁÐÃû½ÃÕýÊÓÁ¦¡¢»¤Ä¿µÈÓÃÍ¾µÄÑÛ¾µµÈÎïÆ·	136	Ì©¹ú	10	Ò»°ãÃ³Ò×	12	Ç§¿Ë	36	¸±	4,961
202204	90049090	Î´ÁÐÃû½ÃÕýÊÓÁ¦¡¢»¤Ä¿µÈÓÃÍ¾µÄÑÛ¾µµÈÎïÆ·	141	Ô½ÄÏ	10	Ò»°ãÃ³Ò×	19	Ç§¿Ë	19	¸±	28,981
202204	90049090	Î´ÁÐÃû½ÃÕýÊÓÁ¦¡¢»¤Ä¿µÈÓÃÍ¾µÄÑÛ¾µµÈÎïÆ·	142	ÖÐ¹ú	10	Ò»°ãÃ³Ò×	710	Ç§¿Ë	11847	¸±	2,104,132
202204	90049090	Î´ÁÐÃû½ÃÕýÊÓÁ¦¡¢»¤Ä¿µÈÓÃÍ¾µÄÑÛ¾µµÈÎïÆ·	143	ÖÐ¹úÌ¨Íå	10	Ò»°ãÃ³Ò×	26066	Ç§¿Ë	484697	¸±	3,122,793
202204	90049090	Î´ÁÐÃû½ÃÕýÊÓÁ¦¡¢»¤Ä¿µÈÓÃÍ¾µÄÑÛ¾µµÈÎïÆ·	301	±ÈÀûÊ±	10	Ò»°ãÃ³Ò×	631	Ç§¿Ë	13650	¸±	527,747
202204	90049090	Î´ÁÐÃû½ÃÕýÊÓÁ¦¡¢»¤Ä¿µÈÓÃÍ¾µÄÑÛ¾µµÈÎïÆ·	302	µ¤Âó	10	Ò»°ãÃ³Ò×	0	Ç§¿Ë	1	¸±	2,533
202204	90049090	Î´ÁÐÃû½ÃÕýÊÓÁ¦¡¢»¤Ä¿µÈÓÃÍ¾µÄÑÛ¾µµÈÎïÆ·	303	Ó¢¹ú	10	Ò»°ãÃ³Ò×	4	Ç§¿Ë	9	¸±	4,504
202204	90049090	Î´ÁÐÃû½ÃÕýÊÓÁ¦¡¢»¤Ä¿µÈÓÃÍ¾µÄÑÛ¾µµÈÎïÆ·	304	µÂ¹ú	10	Ò»°ãÃ³Ò×	22	Ç§¿Ë	304	¸±	184,395
202204	90049090	Î´ÁÐÃû½ÃÕýÊÓÁ¦¡¢»¤Ä¿µÈÓÃÍ¾µÄÑÛ¾µµÈÎïÆ·	305	·¨¹ú	10	Ò»°ãÃ³Ò×	65	Ç§¿Ë	410	¸±	168,368
202204	90049090	Î´ÁÐÃû½ÃÕýÊÓÁ¦¡¢»¤Ä¿µÈÓÃÍ¾µÄÑÛ¾µµÈÎïÆ·	307	Òâ´óÀû	10	Ò»°ãÃ³Ò×	175	Ç§¿Ë	1728	¸±	603,902
202204	90049090	Î´ÁÐÃû½ÃÕýÊÓÁ¦¡¢»¤Ä¿µÈÓÃÍ¾µÄÑÛ¾µµÈÎïÆ·	312	Î÷°àÑÀ	10	Ò»°ãÃ³Ò×	5	Ç§¿Ë	5	¸±	7,325
202204	90049090	Î´ÁÐÃû½ÃÕýÊÓÁ¦¡¢»¤Ä¿µÈÓÃÍ¾µÄÑÛ¾µµÈÎïÆ·	315	°ÂµØÀû	10	Ò»°ãÃ³Ò×	7	Ç§¿Ë	31	¸±	9,328
202204	90049090	Î´ÁÐÃû½ÃÕýÊÓÁ¦¡¢»¤Ä¿µÈÓÃÍ¾µÄÑÛ¾µµÈÎïÆ·	328	ÂÞÂíÄáÑÇ	10	Ò»°ãÃ³Ò×	0	Ç§¿Ë	1	¸±	259
202204	90049090	Î´ÁÐÃû½ÃÕýÊÓÁ¦¡¢»¤Ä¿µÈÓÃÍ¾µÄÑÛ¾µµÈÎïÆ·	343	Ä¦¶û¶àÍß	10	Ò»°ãÃ³Ò×	0	Ç§¿Ë	1	¸±	660
202204	90049090	Î´ÁÐÃû½ÃÕýÊÓÁ¦¡¢»¤Ä¿µÈÓÃÍ¾µÄÑÛ¾µµÈÎïÆ·	352	½Ý¿Ë	10	Ò»°ãÃ³Ò×	4	Ç§¿Ë	10	¸±	5,862
202204	90049090	Î´ÁÐÃû½ÃÕýÊÓÁ¦¡¢»¤Ä¿µÈÓÃÍ¾µÄÑÛ¾µµÈÎïÆ·	353	Ë¹Âå·¥¿Ë	10	Ò»°ãÃ³Ò×	28	Ç§¿Ë	709	¸±	28,900
202204	90049090	Î´ÁÐÃû½ÃÕýÊÓÁ¦¡¢»¤Ä¿µÈÓÃÍ¾µÄÑÛ¾µµÈÎïÆ·	501	¼ÓÄÃ´ó	10	Ò»°ãÃ³Ò×	20	Ç§¿Ë	26	¸±	5,493
202204	90049090	Î´ÁÐÃû½ÃÕýÊÓÁ¦¡¢»¤Ä¿µÈÓÃÍ¾µÄÑÛ¾µµÈÎïÆ·	502	ÃÀ¹ú	10	Ò»°ãÃ³Ò×	140	Ç§¿Ë	870	¸±	464,370
202204	90049090	Î´ÁÐÃû½ÃÕýÊÓÁ¦¡¢»¤Ä¿µÈÓÃÍ¾µÄÑÛ¾µµÈÎïÆ·	601	°Ä´óÀûÑÇ	10	Ò»°ãÃ³Ò×	0	Ç§¿Ë	3	¸±	5,682
202205	90049090	Î´ÁÐÃû½ÃÕýÊÓÁ¦¡¢»¤Ä¿µÈÓÃÍ¾µÄÑÛ¾µµÈÎïÆ·	103	ÃÏ¼ÓÀ­¹ú	10	Ò»°ãÃ³Ò×	1	Ç§¿Ë	4	¸±	2,556
202205	90049090	Î´ÁÐÃû½ÃÕýÊÓÁ¦¡¢»¤Ä¿µÈÓÃÍ¾µÄÑÛ¾µµÈÎïÆ·	110	ÖÐ¹úÏã¸Û	10	Ò»°ãÃ³Ò×	228	Ç§¿Ë	50	¸±	1,520,866
202205	90049090	Î´ÁÐÃû½ÃÕýÊÓÁ¦¡¢»¤Ä¿µÈÓÃÍ¾µÄÑÛ¾µµÈÎïÆ·	111	Ó¡¶È	10	Ò»°ãÃ³Ò×	0	Ç§¿Ë	1	¸±	159
202205	90049090	Î´ÁÐÃû½ÃÕýÊÓÁ¦¡¢»¤Ä¿µÈÓÃÍ¾µÄÑÛ¾µµÈÎïÆ·	116	ÈÕ±¾	10	Ò»°ãÃ³Ò×	5999	Ç§¿Ë	57208	¸±	3,479,351
202205	90049090	Î´ÁÐÃû½ÃÕýÊÓÁ¦¡¢»¤Ä¿µÈÓÃÍ¾µÄÑÛ¾µµÈÎïÆ·	122	ÂíÀ´Î÷ÑÇ	10	Ò»°ãÃ³Ò×	891	Ç§¿Ë	6459	¸±	140,767
202205	90049090	Î´ÁÐÃû½ÃÕýÊÓÁ¦¡¢»¤Ä¿µÈÓÃÍ¾µÄÑÛ¾µµÈÎïÆ·	133	º«¹ú	10	Ò»°ãÃ³Ò×	9	Ç§¿Ë	69	¸±	42,594
202205	90049090	Î´ÁÐÃû½ÃÕýÊÓÁ¦¡¢»¤Ä¿µÈÓÃÍ¾µÄÑÛ¾µµÈÎïÆ·	136	Ì©¹ú	10	Ò»°ãÃ³Ò×	10	Ç§¿Ë	26	¸±	3,825
202205	90049090	Î´ÁÐÃû½ÃÕýÊÓÁ¦¡¢»¤Ä¿µÈÓÃÍ¾µÄÑÛ¾µµÈÎïÆ·	141	Ô½ÄÏ	10	Ò»°ãÃ³Ò×	2	Ç§¿Ë	4	¸±	237
202205	90049090	Î´ÁÐÃû½ÃÕýÊÓÁ¦¡¢»¤Ä¿µÈÓÃÍ¾µÄÑÛ¾µµÈÎïÆ·	142	ÖÐ¹ú	10	Ò»°ãÃ³Ò×	3515	Ç§¿Ë	26047	¸±	4,583,721
202205	90049090	Î´ÁÐÃû½ÃÕýÊÓÁ¦¡¢»¤Ä¿µÈÓÃÍ¾µÄÑÛ¾µµÈÎïÆ·	143	ÖÐ¹úÌ¨Íå	10	Ò»°ãÃ³Ò×	26156	Ç§¿Ë	450815	¸±	2,957,284
202205	90049090	Î´ÁÐÃû½ÃÕýÊÓÁ¦¡¢»¤Ä¿µÈÓÃÍ¾µÄÑÛ¾µµÈÎïÆ·	301	±ÈÀûÊ±	10	Ò»°ãÃ³Ò×	1	Ç§¿Ë	1	¸±	192
202205	90049090	Î´ÁÐÃû½ÃÕýÊÓÁ¦¡¢»¤Ä¿µÈÓÃÍ¾µÄÑÛ¾µµÈÎïÆ·	302	µ¤Âó	10	Ò»°ãÃ³Ò×	0	Ç§¿Ë	1	¸±	1,223
202205	90049090	Î´ÁÐÃû½ÃÕýÊÓÁ¦¡¢»¤Ä¿µÈÓÃÍ¾µÄÑÛ¾µµÈÎïÆ·	303	Ó¢¹ú	10	Ò»°ãÃ³Ò×	2	Ç§¿Ë	7	¸±	5,491
202205	90049090	Î´ÁÐÃû½ÃÕýÊÓÁ¦¡¢»¤Ä¿µÈÓÃÍ¾µÄÑÛ¾µµÈÎïÆ·	304	µÂ¹ú	10	Ò»°ãÃ³Ò×	48	Ç§¿Ë	654	¸±	389,699
202205	90049090	Î´ÁÐÃû½ÃÕýÊÓÁ¦¡¢»¤Ä¿µÈÓÃÍ¾µÄÑÛ¾µµÈÎïÆ·	305	·¨¹ú	10	Ò»°ãÃ³Ò×	118	Ç§¿Ë	721	¸±	247,529
202205	90049090	Î´ÁÐÃû½ÃÕýÊÓÁ¦¡¢»¤Ä¿µÈÓÃÍ¾µÄÑÛ¾µµÈÎïÆ·	307	Òâ´óÀû	10	Ò»°ãÃ³Ò×	315	Ç§¿Ë	2227	¸±	576,146
202205	90049090	Î´ÁÐÃû½ÃÕýÊÓÁ¦¡¢»¤Ä¿µÈÓÃÍ¾µÄÑÛ¾µµÈÎïÆ·	309	ºÉÀ¼	10	Ò»°ãÃ³Ò×	1	Ç§¿Ë	6	¸±	1,989
202205	90049090	Î´ÁÐÃû½ÃÕýÊÓÁ¦¡¢»¤Ä¿µÈÓÃÍ¾µÄÑÛ¾µµÈÎïÆ·	312	Î÷°àÑÀ	10	Ò»°ãÃ³Ò×	10	Ç§¿Ë	11	¸±	15,006
202205	90049090	Î´ÁÐÃû½ÃÕýÊÓÁ¦¡¢»¤Ä¿µÈÓÃÍ¾µÄÑÛ¾µµÈÎïÆ·	328	ÂÞÂíÄáÑÇ	10	Ò»°ãÃ³Ò×	2	Ç§¿Ë	10	¸±	8,300
202205	90049090	Î´ÁÐÃû½ÃÕýÊÓÁ¦¡¢»¤Ä¿µÈÓÃÍ¾µÄÑÛ¾µµÈÎïÆ·	352	½Ý¿Ë	10	Ò»°ãÃ³Ò×	20	Ç§¿Ë	67	¸±	19,647
202205	90049090	Î´ÁÐÃû½ÃÕýÊÓÁ¦¡¢»¤Ä¿µÈÓÃÍ¾µÄÑÛ¾µµÈÎïÆ·	353	Ë¹Âå·¥¿Ë	10	Ò»°ãÃ³Ò×	70	Ç§¿Ë	323	¸±	7,286
202205	90049090	Î´ÁÐÃû½ÃÕýÊÓÁ¦¡¢»¤Ä¿µÈÓÃÍ¾µÄÑÛ¾µµÈÎïÆ·	501	¼ÓÄÃ´ó	10	Ò»°ãÃ³Ò×	51	Ç§¿Ë	68	¸±	13,542
202205	90049090	Î´ÁÐÃû½ÃÕýÊÓÁ¦¡¢»¤Ä¿µÈÓÃÍ¾µÄÑÛ¾µµÈÎïÆ·	502	ÃÀ¹ú	10	Ò»°ãÃ³Ò×	427	Ç§¿Ë	6270	¸±	951,987
202201	38089400	Ïû¶¾¼Á	108	ÈûÆÖÂ·Ë¹	10	Ò»°ãÃ³Ò×	12	Ç§¿Ë	0	?	8,593
202201	38089400	Ïû¶¾¼Á	110	ÖÐ¹úÏã¸Û	10	Ò»°ãÃ³Ò×	2560	Ç§¿Ë	0	?	260,045
202201	38089400	Ïû¶¾¼Á	111	Ó¡¶È	10	Ò»°ãÃ³Ò×	26808	Ç§¿Ë	0	?	2,380,762
202201	38089400	Ïû¶¾¼Á	112	Ó¡¶ÈÄáÎ÷ÑÇ	10	Ò»°ãÃ³Ò×	8179	Ç§¿Ë	0	?	116,524
202201	38089400	Ïû¶¾¼Á	115	ÒÔÉ«ÁÐ	10	Ò»°ãÃ³Ò×	92	Ç§¿Ë	0	?	85,997
202201	38089400	Ïû¶¾¼Á	116	ÈÕ±¾	10	Ò»°ãÃ³Ò×	80533	Ç§¿Ë	0	?	7,315,402
202201	38089400	Ïû¶¾¼Á	122	ÂíÀ´Î÷ÑÇ	10	Ò»°ãÃ³Ò×	3746	Ç§¿Ë	0	?	213,058
202201	38089400	Ïû¶¾¼Á	132	ÐÂ¼ÓÆÂ	10	Ò»°ãÃ³Ò×	125613	Ç§¿Ë	0	?	6,471,468
202201	38089400	Ïû¶¾¼Á	133	º«¹ú	10	Ò»°ãÃ³Ò×	45221	Ç§¿Ë	0	?	4,117,204
202201	38089400	Ïû¶¾¼Á	136	Ì©¹ú	10	Ò»°ãÃ³Ò×	31385	Ç§¿Ë	0	?	443,967
202201	38089400	Ïû¶¾¼Á	142	ÖÐ¹ú	10	Ò»°ãÃ³Ò×	47994	Ç§¿Ë	0	?	2,809,584
202201	38089400	Ïû¶¾¼Á	143	ÖÐ¹úÌ¨Íå	10	Ò»°ãÃ³Ò×	210157	Ç§¿Ë	0	?	3,892,212
202201	38089400	Ïû¶¾¼Á	301	±ÈÀûÊ±	10	Ò»°ãÃ³Ò×	140347	Ç§¿Ë	0	?	1,677,166
202201	38089400	Ïû¶¾¼Á	302	µ¤Âó	10	Ò»°ãÃ³Ò×	3	Ç§¿Ë	0	?	881
202201	38089400	Ïû¶¾¼Á	303	Ó¢¹ú	10	Ò»°ãÃ³Ò×	372358	Ç§¿Ë	0	?	16,845,197
202201	38089400	Ïû¶¾¼Á	304	µÂ¹ú	10	Ò»°ãÃ³Ò×	508112	Ç§¿Ë	0	?	17,417,994
202201	38089400	Ïû¶¾¼Á	305	·¨¹ú	10	Ò»°ãÃ³Ò×	34987	Ç§¿Ë	0	?	1,229,937
202201	38089400	Ïû¶¾¼Á	307	Òâ´óÀû	10	Ò»°ãÃ³Ò×	74686	Ç§¿Ë	0	?	1,118,560
202201	38089400	Ïû¶¾¼Á	309	ºÉÀ¼	10	Ò»°ãÃ³Ò×	109026	Ç§¿Ë	0	?	1,898,794
202201	38089400	Ïû¶¾¼Á	311	ÆÏÌÑÑÀ	10	Ò»°ãÃ³Ò×	70575	Ç§¿Ë	0	?	1,212,833
202201	38089400	Ïû¶¾¼Á	312	Î÷°àÑÀ	10	Ò»°ãÃ³Ò×	33512	Ç§¿Ë	0	?	633,740
202201	38089400	Ïû¶¾¼Á	315	°ÂµØÀû	10	Ò»°ãÃ³Ò×	3239	Ç§¿Ë	0	?	54,056
202201	38089400	Ïû¶¾¼Á	327	²¨À¼	10	Ò»°ãÃ³Ò×	56195	Ç§¿Ë	0	?	305,098
202201	38089400	Ïû¶¾¼Á	331	ÈðÊ¿	10	Ò»°ãÃ³Ò×	20527	Ç§¿Ë	0	?	7,045,301
202201	38089400	Ïû¶¾¼Á	402	°¢¸ùÍ¢	10	Ò»°ãÃ³Ò×	3	Ç§¿Ë	0	?	3,748
202201	38089400	Ïû¶¾¼Á	429	Ä«Î÷¸ç	10	Ò»°ãÃ³Ò×	90	Ç§¿Ë	0	?	494
202201	38089400	Ïû¶¾¼Á	501	¼ÓÄÃ´ó	10	Ò»°ãÃ³Ò×	960	Ç§¿Ë	0	?	89,304
202201	38089400	Ïû¶¾¼Á	502	ÃÀ¹ú	10	Ò»°ãÃ³Ò×	288452	Ç§¿Ë	0	?	16,061,477
202201	38089400	Ïû¶¾¼Á	601	°Ä´óÀûÑÇ	10	Ò»°ãÃ³Ò×	164597	Ç§¿Ë	0	?	6,721,416
202201	38089400	Ïû¶¾¼Á	609	ÐÂÎ÷À¼	10	Ò»°ãÃ³Ò×	31104	Ç§¿Ë	0	?	770,752
202201	38089400	Ïû¶¾¼Á	701	¹ú(µØ)±ð²»Ïê	10	Ò»°ãÃ³Ò×	1	Ç§¿Ë	0	?	7,776
202201	84192000	Ò½ÓÃ»òÊµÑéÊÒÓÃÏû¶¾Æ÷¾ß	115	ÒÔÉ«ÁÐ	10	Ò»°ãÃ³Ò×	3	Ì¨	3200	Ç§¿Ë	1,022,899
202201	84192000	Ò½ÓÃ»òÊµÑéÊÒÓÃÏû¶¾Æ÷¾ß	127	°Í»ùË¹Ì¹	10	Ò»°ãÃ³Ò×	132	Ì¨	40	Ç§¿Ë	1,416
202201	84192000	Ò½ÓÃ»òÊµÑéÊÒÓÃÏû¶¾Æ÷¾ß	303	Ó¢¹ú	10	Ò»°ãÃ³Ò×	2	Ì¨	154	Ç§¿Ë	1,089,800
202201	84192000	Ò½ÓÃ»òÊµÑéÊÒÓÃÏû¶¾Æ÷¾ß	304	µÂ¹ú	10	Ò»°ãÃ³Ò×	46	Ì¨	3611	Ç§¿Ë	2,154,057
202201	84192000	Ò½ÓÃ»òÊµÑéÊÒÓÃÏû¶¾Æ÷¾ß	307	Òâ´óÀû	10	Ò»°ãÃ³Ò×	15	Ì¨	8898	Ç§¿Ë	4,249,524
202201	84192000	Ò½ÓÃ»òÊµÑéÊÒÓÃÏû¶¾Æ÷¾ß	309	ºÉÀ¼	10	Ò»°ãÃ³Ò×	1	Ì¨	182	Ç§¿Ë	133,615
202201	84192000	Ò½ÓÃ»òÊµÑéÊÒÓÃÏû¶¾Æ÷¾ß	331	ÈðÊ¿	10	Ò»°ãÃ³Ò×	25	Ì¨	1282	Ç§¿Ë	1,134,125
202201	84192000	Ò½ÓÃ»òÊµÑéÊÒÓÃÏû¶¾Æ÷¾ß	350	Ë¹ÂåÎÄÄáÑÇ	10	Ò»°ãÃ³Ò×	33	Ì¨	37356	Ç§¿Ë	13,300,944
202201	84192000	Ò½ÓÃ»òÊµÑéÊÒÓÃÏû¶¾Æ÷¾ß	352	½Ý¿Ë	10	Ò»°ãÃ³Ò×	1	Ì¨	2217	Ç§¿Ë	741,560
202201	84192000	Ò½ÓÃ»òÊµÑéÊÒÓÃÏû¶¾Æ÷¾ß	429	Ä«Î÷¸ç	10	Ò»°ãÃ³Ò×	4	Ì¨	10233	Ç§¿Ë	1,875,271
202201	84192000	Ò½ÓÃ»òÊµÑéÊÒÓÃÏû¶¾Æ÷¾ß	501	¼ÓÄÃ´ó	10	Ò»°ãÃ³Ò×	3	Ì¨	3501	Ç§¿Ë	2,050,689
202201	84192000	Ò½ÓÃ»òÊµÑéÊÒÓÃÏû¶¾Æ÷¾ß	502	ÃÀ¹ú	10	Ò»°ãÃ³Ò×	33	Ì¨	5590	Ç§¿Ë	7,064,466
202202	38089400	Ïû¶¾¼Á	110	ÖÐ¹úÏã¸Û	10	Ò»°ãÃ³Ò×	1163	Ç§¿Ë	0	?	234,372
202202	38089400	Ïû¶¾¼Á	111	Ó¡¶È	10	Ò»°ãÃ³Ò×	57000	Ç§¿Ë	0	?	4,370,299
202202	38089400	Ïû¶¾¼Á	115	ÒÔÉ«ÁÐ	10	Ò»°ãÃ³Ò×	0	Ç§¿Ë	0	?	170,711
202202	38089400	Ïû¶¾¼Á	116	ÈÕ±¾	10	Ò»°ãÃ³Ò×	74499	Ç§¿Ë	0	?	9,651,822
202202	38089400	Ïû¶¾¼Á	122	ÂíÀ´Î÷ÑÇ	10	Ò»°ãÃ³Ò×	12853	Ç§¿Ë	0	?	489,446
202202	38089400	Ïû¶¾¼Á	132	ÐÂ¼ÓÆÂ	10	Ò»°ãÃ³Ò×	52520	Ç§¿Ë	0	?	2,704,647
202202	38089400	Ïû¶¾¼Á	133	º«¹ú	10	Ò»°ãÃ³Ò×	28977	Ç§¿Ë	0	?	1,317,579
202202	38089400	Ïû¶¾¼Á	136	Ì©¹ú	10	Ò»°ãÃ³Ò×	113521	Ç§¿Ë	0	?	1,559,784
202202	38089400	Ïû¶¾¼Á	142	ÖÐ¹ú	10	Ò»°ãÃ³Ò×	21785	Ç§¿Ë	0	?	2,098,215
202202	38089400	Ïû¶¾¼Á	143	ÖÐ¹úÌ¨Íå	10	Ò»°ãÃ³Ò×	165306	Ç§¿Ë	0	?	3,300,170
202202	38089400	Ïû¶¾¼Á	244	ÄÏ·Ç	10	Ò»°ãÃ³Ò×	1667	Ç§¿Ë	0	?	213,933
202202	38089400	Ïû¶¾¼Á	301	±ÈÀûÊ±	10	Ò»°ãÃ³Ò×	57294	Ç§¿Ë	0	?	743,270
202202	38089400	Ïû¶¾¼Á	302	µ¤Âó	10	Ò»°ãÃ³Ò×	25003	Ç§¿Ë	0	?	108,871
202202	38089400	Ïû¶¾¼Á	303	Ó¢¹ú	10	Ò»°ãÃ³Ò×	176462	Ç§¿Ë	0	?	11,312,614
202202	38089400	Ïû¶¾¼Á	304	µÂ¹ú	10	Ò»°ãÃ³Ò×	288213	Ç§¿Ë	0	?	16,252,032
202202	38089400	Ïû¶¾¼Á	305	·¨¹ú	10	Ò»°ãÃ³Ò×	13779	Ç§¿Ë	0	?	2,145,284
202202	38089400	Ïû¶¾¼Á	307	Òâ´óÀû	10	Ò»°ãÃ³Ò×	31227	Ç§¿Ë	0	?	496,685
202202	38089400	Ïû¶¾¼Á	309	ºÉÀ¼	10	Ò»°ãÃ³Ò×	684	Ç§¿Ë	0	?	113,092
202202	38089400	Ïû¶¾¼Á	311	ÆÏÌÑÑÀ	10	Ò»°ãÃ³Ò×	146035	Ç§¿Ë	0	?	2,077,388
202202	38089400	Ïû¶¾¼Á	312	Î÷°àÑÀ	10	Ò»°ãÃ³Ò×	18710	Ç§¿Ë	0	?	681,378
202202	38089400	Ïû¶¾¼Á	327	²¨À¼	10	Ò»°ãÃ³Ò×	12699	Ç§¿Ë	0	?	138,135
202202	38089400	Ïû¶¾¼Á	330	Èðµä	10	Ò»°ãÃ³Ò×	964	Ç§¿Ë	0	?	43,900
202202	38089400	Ïû¶¾¼Á	331	ÈðÊ¿	10	Ò»°ãÃ³Ò×	24157	Ç§¿Ë	0	?	7,314,257
202202	38089400	Ïû¶¾¼Á	402	°¢¸ùÍ¢	10	Ò»°ãÃ³Ò×	10000	Ç§¿Ë	0	?	99,036
202202	38089400	Ïû¶¾¼Á	410	°ÍÎ÷	10	Ò»°ãÃ³Ò×	1080	Ç§¿Ë	0	?	39,899
202202	38089400	Ïû¶¾¼Á	501	¼ÓÄÃ´ó	10	Ò»°ãÃ³Ò×	183	Ç§¿Ë	0	?	8,353
202202	38089400	Ïû¶¾¼Á	502	ÃÀ¹ú	10	Ò»°ãÃ³Ò×	207776	Ç§¿Ë	0	?	12,704,575
202202	38089400	Ïû¶¾¼Á	601	°Ä´óÀûÑÇ	10	Ò»°ãÃ³Ò×	45101	Ç§¿Ë	0	?	1,197,201
202202	38089400	Ïû¶¾¼Á	701	¹ú(µØ)±ð²»Ïê	10	Ò»°ãÃ³Ò×	0	Ç§¿Ë	0	?	633
202202	84192000	Ò½ÓÃ»òÊµÑéÊÒÓÃÏû¶¾Æ÷¾ß	116	ÈÕ±¾	10	Ò»°ãÃ³Ò×	10	Ì¨	800	Ç§¿Ë	765,778
202202	84192000	Ò½ÓÃ»òÊµÑéÊÒÓÃÏû¶¾Æ÷¾ß	127	°Í»ùË¹Ì¹	10	Ò»°ãÃ³Ò×	20	Ì¨	6	Ç§¿Ë	230
202202	84192000	Ò½ÓÃ»òÊµÑéÊÒÓÃÏû¶¾Æ÷¾ß	133	º«¹ú	10	Ò»°ãÃ³Ò×	50	Ì¨	30	Ç§¿Ë	26,518
202202	84192000	Ò½ÓÃ»òÊµÑéÊÒÓÃÏû¶¾Æ÷¾ß	136	Ì©¹ú	10	Ò»°ãÃ³Ò×	3	Ì¨	405	Ç§¿Ë	235,148
202202	84192000	Ò½ÓÃ»òÊµÑéÊÒÓÃÏû¶¾Æ÷¾ß	304	µÂ¹ú	10	Ò»°ãÃ³Ò×	33	Ì¨	3586	Ç§¿Ë	2,325,343
202202	84192000	Ò½ÓÃ»òÊµÑéÊÒÓÃÏû¶¾Æ÷¾ß	305	·¨¹ú	10	Ò»°ãÃ³Ò×	2	Ì¨	3140	Ç§¿Ë	4,081,683
202202	84192000	Ò½ÓÃ»òÊµÑéÊÒÓÃÏû¶¾Æ÷¾ß	307	Òâ´óÀû	10	Ò»°ãÃ³Ò×	7	Ì¨	1855	Ç§¿Ë	582,302
202202	84192000	Ò½ÓÃ»òÊµÑéÊÒÓÃÏû¶¾Æ÷¾ß	331	ÈðÊ¿	10	Ò»°ãÃ³Ò×	62	Ì¨	738	Ç§¿Ë	2,329,143
202202	84192000	Ò½ÓÃ»òÊµÑéÊÒÓÃÏû¶¾Æ÷¾ß	350	Ë¹ÂåÎÄÄáÑÇ	10	Ò»°ãÃ³Ò×	23	Ì¨	25243	Ç§¿Ë	5,594,108
202202	84192000	Ò½ÓÃ»òÊµÑéÊÒÓÃÏû¶¾Æ÷¾ß	352	½Ý¿Ë	10	Ò»°ãÃ³Ò×	2	Ì¨	1752	Ç§¿Ë	842,553
202202	84192000	Ò½ÓÃ»òÊµÑéÊÒÓÃÏû¶¾Æ÷¾ß	501	¼ÓÄÃ´ó	10	Ò»°ãÃ³Ò×	51	Ì¨	3534	Ç§¿Ë	2,178,984
202202	84192000	Ò½ÓÃ»òÊµÑéÊÒÓÃÏû¶¾Æ÷¾ß	502	ÃÀ¹ú	10	Ò»°ãÃ³Ò×	18	Ì¨	3240	Ç§¿Ë	1,849,700
202203	38089400	Ïû¶¾¼Á	110	ÖÐ¹úÏã¸Û	10	Ò»°ãÃ³Ò×	1133	Ç§¿Ë	0	?	185,516
202203	38089400	Ïû¶¾¼Á	111	Ó¡¶È	10	Ò»°ãÃ³Ò×	24012	Ç§¿Ë	0	?	1,130,239
202203	38089400	Ïû¶¾¼Á	112	Ó¡¶ÈÄáÎ÷ÑÇ	10	Ò»°ãÃ³Ò×	17760	Ç§¿Ë	0	?	463,953
202203	38089400	Ïû¶¾¼Á	115	ÒÔÉ«ÁÐ	10	Ò»°ãÃ³Ò×	3600	Ç§¿Ë	0	?	197,027
202203	38089400	Ïû¶¾¼Á	116	ÈÕ±¾	10	Ò»°ãÃ³Ò×	102894	Ç§¿Ë	0	?	5,387,149
202203	38089400	Ïû¶¾¼Á	122	ÂíÀ´Î÷ÑÇ	10	Ò»°ãÃ³Ò×	7725	Ç§¿Ë	0	?	117,554
202203	38089400	Ïû¶¾¼Á	132	ÐÂ¼ÓÆÂ	10	Ò»°ãÃ³Ò×	147809	Ç§¿Ë	0	?	8,923,010
202203	38089400	Ïû¶¾¼Á	133	º«¹ú	10	Ò»°ãÃ³Ò×	34646	Ç§¿Ë	0	?	1,677,772
202203	38089400	Ïû¶¾¼Á	136	Ì©¹ú	10	Ò»°ãÃ³Ò×	174901	Ç§¿Ë	0	?	2,602,547
202203	38089400	Ïû¶¾¼Á	141	Ô½ÄÏ	10	Ò»°ãÃ³Ò×	8211	Ç§¿Ë	0	?	183,888
202203	38089400	Ïû¶¾¼Á	142	ÖÐ¹ú	10	Ò»°ãÃ³Ò×	90845	Ç§¿Ë	0	?	9,977,416
202203	38089400	Ïû¶¾¼Á	143	ÖÐ¹úÌ¨Íå	10	Ò»°ãÃ³Ò×	44515	Ç§¿Ë	0	?	2,469,969
202203	38089400	Ïû¶¾¼Á	244	ÄÏ·Ç	10	Ò»°ãÃ³Ò×	7880	Ç§¿Ë	0	?	370,624
202203	38089400	Ïû¶¾¼Á	301	±ÈÀûÊ±	10	Ò»°ãÃ³Ò×	236243	Ç§¿Ë	0	?	4,208,282
202203	38089400	Ïû¶¾¼Á	303	Ó¢¹ú	10	Ò»°ãÃ³Ò×	294254	Ç§¿Ë	0	?	9,916,538
202203	38089400	Ïû¶¾¼Á	304	µÂ¹ú	10	Ò»°ãÃ³Ò×	331092	Ç§¿Ë	0	?	12,712,562
202203	38089400	Ïû¶¾¼Á	305	·¨¹ú	10	Ò»°ãÃ³Ò×	12201	Ç§¿Ë	0	?	605,751
202203	38089400	Ïû¶¾¼Á	306	°®¶ûÀ¼	10	Ò»°ãÃ³Ò×	7	Ç§¿Ë	0	?	35,173
202203	38089400	Ïû¶¾¼Á	307	Òâ´óÀû	10	Ò»°ãÃ³Ò×	48063	Ç§¿Ë	0	?	2,568,159
202203	38089400	Ïû¶¾¼Á	309	ºÉÀ¼	10	Ò»°ãÃ³Ò×	69590	Ç§¿Ë	0	?	966,026
202203	38089400	Ïû¶¾¼Á	311	ÆÏÌÑÑÀ	10	Ò»°ãÃ³Ò×	114085	Ç§¿Ë	0	?	2,424,272
202203	38089400	Ïû¶¾¼Á	312	Î÷°àÑÀ	10	Ò»°ãÃ³Ò×	52910	Ç§¿Ë	0	?	648,673
202203	38089400	Ïû¶¾¼Á	327	²¨À¼	10	Ò»°ãÃ³Ò×	80640	Ç§¿Ë	0	?	374,877
202203	38089400	Ïû¶¾¼Á	330	Èðµä	10	Ò»°ãÃ³Ò×	642	Ç§¿Ë	0	?	33,108
202203	38089400	Ïû¶¾¼Á	331	ÈðÊ¿	10	Ò»°ãÃ³Ò×	18895	Ç§¿Ë	0	?	6,533,118
202203	38089400	Ïû¶¾¼Á	344	¶íÂÞË¹Áª°î	10	Ò»°ãÃ³Ò×	36	Ç§¿Ë	0	?	4,912
202203	38089400	Ïû¶¾¼Á	501	¼ÓÄÃ´ó	10	Ò»°ãÃ³Ò×	0	Ç§¿Ë	0	?	33
202203	38089400	Ïû¶¾¼Á	502	ÃÀ¹ú	10	Ò»°ãÃ³Ò×	321493	Ç§¿Ë	0	?	18,515,949
202203	38089400	Ïû¶¾¼Á	601	°Ä´óÀûÑÇ	10	Ò»°ãÃ³Ò×	47261	Ç§¿Ë	0	?	1,757,216
202203	38089400	Ïû¶¾¼Á	609	ÐÂÎ÷À¼	10	Ò»°ãÃ³Ò×	0	Ç§¿Ë	0	?	105
202203	38089400	Ïû¶¾¼Á	701	¹ú(µØ)±ð²»Ïê	10	Ò»°ãÃ³Ò×	0	Ç§¿Ë	0	?	10,469
202203	84192000	Ò½ÓÃ»òÊµÑéÊÒÓÃÏû¶¾Æ÷¾ß	115	ÒÔÉ«ÁÐ	10	Ò»°ãÃ³Ò×	7	Ì¨	2356	Ç§¿Ë	995,305
202203	84192000	Ò½ÓÃ»òÊµÑéÊÒÓÃÏû¶¾Æ÷¾ß	116	ÈÕ±¾	10	Ò»°ãÃ³Ò×	35	Ì¨	1354	Ç§¿Ë	541,124
202203	84192000	Ò½ÓÃ»òÊµÑéÊÒÓÃÏû¶¾Æ÷¾ß	303	Ó¢¹ú	10	Ò»°ãÃ³Ò×	2	Ì¨	134	Ç§¿Ë	1,215,316
202203	84192000	Ò½ÓÃ»òÊµÑéÊÒÓÃÏû¶¾Æ÷¾ß	304	µÂ¹ú	10	Ò»°ãÃ³Ò×	69	Ì¨	5156	Ç§¿Ë	2,835,131
202203	84192000	Ò½ÓÃ»òÊµÑéÊÒÓÃÏû¶¾Æ÷¾ß	307	Òâ´óÀû	10	Ò»°ãÃ³Ò×	4	Ì¨	10296	Ç§¿Ë	8,043,458
202203	84192000	Ò½ÓÃ»òÊµÑéÊÒÓÃÏû¶¾Æ÷¾ß	330	Èðµä	10	Ò»°ãÃ³Ò×	7	Ì¨	7863	Ç§¿Ë	7,722,685
202203	84192000	Ò½ÓÃ»òÊµÑéÊÒÓÃÏû¶¾Æ÷¾ß	331	ÈðÊ¿	10	Ò»°ãÃ³Ò×	17	Ì¨	985	Ç§¿Ë	735,390
202203	84192000	Ò½ÓÃ»òÊµÑéÊÒÓÃÏû¶¾Æ÷¾ß	350	Ë¹ÂåÎÄÄáÑÇ	10	Ò»°ãÃ³Ò×	14	Ì¨	21605	Ç§¿Ë	3,500,183
202203	84192000	Ò½ÓÃ»òÊµÑéÊÒÓÃÏû¶¾Æ÷¾ß	352	½Ý¿Ë	10	Ò»°ãÃ³Ò×	2	Ì¨	2916	Ç§¿Ë	1,488,628
202203	84192000	Ò½ÓÃ»òÊµÑéÊÒÓÃÏû¶¾Æ÷¾ß	429	Ä«Î÷¸ç	10	Ò»°ãÃ³Ò×	1	Ì¨	2241	Ç§¿Ë	372,366
202203	84192000	Ò½ÓÃ»òÊµÑéÊÒÓÃÏû¶¾Æ÷¾ß	501	¼ÓÄÃ´ó	10	Ò»°ãÃ³Ò×	50	Ì¨	3623	Ç§¿Ë	2,423,134
202203	84192000	Ò½ÓÃ»òÊµÑéÊÒÓÃÏû¶¾Æ÷¾ß	502	ÃÀ¹ú	10	Ò»°ãÃ³Ò×	47	Ì¨	8779	Ç§¿Ë	18,056,968
202204	38089400	Ïû¶¾¼Á	110	ÖÐ¹úÏã¸Û	10	Ò»°ãÃ³Ò×	12027	Ç§¿Ë	0	?	220,891
202204	38089400	Ïû¶¾¼Á	111	Ó¡¶È	10	Ò»°ãÃ³Ò×	8002	Ç§¿Ë	0	?	709,871
202204	38089400	Ïû¶¾¼Á	115	ÒÔÉ«ÁÐ	10	Ò»°ãÃ³Ò×	0	Ç§¿Ë	0	?	19,638
202204	38089400	Ïû¶¾¼Á	116	ÈÕ±¾	10	Ò»°ãÃ³Ò×	141768	Ç§¿Ë	0	?	10,295,388
202204	38089400	Ïû¶¾¼Á	122	ÂíÀ´Î÷ÑÇ	10	Ò»°ãÃ³Ò×	30215	Ç§¿Ë	0	?	497,327
202204	38089400	Ïû¶¾¼Á	129	·ÆÂÉ±ö	10	Ò»°ãÃ³Ò×	24	Ç§¿Ë	0	?	369
202204	38089400	Ïû¶¾¼Á	132	ÐÂ¼ÓÆÂ	10	Ò»°ãÃ³Ò×	98929	Ç§¿Ë	0	?	8,179,501
202204	38089400	Ïû¶¾¼Á	133	º«¹ú	10	Ò»°ãÃ³Ò×	26091	Ç§¿Ë	0	?	1,150,639
202204	38089400	Ïû¶¾¼Á	136	Ì©¹ú	10	Ò»°ãÃ³Ò×	18121	Ç§¿Ë	0	?	104,150
202204	38089400	Ïû¶¾¼Á	142	ÖÐ¹ú	10	Ò»°ãÃ³Ò×	54186	Ç§¿Ë	0	?	3,932,854
202204	38089400	Ïû¶¾¼Á	143	ÖÐ¹úÌ¨Íå	10	Ò»°ãÃ³Ò×	35803	Ç§¿Ë	0	?	2,824,937
202204	38089400	Ïû¶¾¼Á	301	±ÈÀûÊ±	10	Ò»°ãÃ³Ò×	261456	Ç§¿Ë	0	?	2,938,946
202204	38089400	Ïû¶¾¼Á	302	µ¤Âó	10	Ò»°ãÃ³Ò×	69680	Ç§¿Ë	0	?	456,196
202204	38089400	Ïû¶¾¼Á	303	Ó¢¹ú	10	Ò»°ãÃ³Ò×	604567	Ç§¿Ë	0	?	18,822,075
202204	38089400	Ïû¶¾¼Á	304	µÂ¹ú	10	Ò»°ãÃ³Ò×	208259	Ç§¿Ë	0	?	8,992,080
202204	38089400	Ïû¶¾¼Á	305	·¨¹ú	10	Ò»°ãÃ³Ò×	50211	Ç§¿Ë	0	?	3,176,842
202204	38089400	Ïû¶¾¼Á	307	Òâ´óÀû	10	Ò»°ãÃ³Ò×	35208	Ç§¿Ë	0	?	2,041,637
202204	38089400	Ïû¶¾¼Á	309	ºÉÀ¼	10	Ò»°ãÃ³Ò×	14979	Ç§¿Ë	0	?	626,561
202204	38089400	Ïû¶¾¼Á	311	ÆÏÌÑÑÀ	10	Ò»°ãÃ³Ò×	201390	Ç§¿Ë	0	?	2,869,527
202204	38089400	Ïû¶¾¼Á	312	Î÷°àÑÀ	10	Ò»°ãÃ³Ò×	19623	Ç§¿Ë	0	?	752,448
202204	38089400	Ïû¶¾¼Á	318	·ÒÀ¼	10	Ò»°ãÃ³Ò×	4606	Ç§¿Ë	0	?	290,545
202204	38089400	Ïû¶¾¼Á	327	²¨À¼	10	Ò»°ãÃ³Ò×	12917	Ç§¿Ë	0	?	120,168
202204	38089400	Ïû¶¾¼Á	330	Èðµä	10	Ò»°ãÃ³Ò×	2405	Ç§¿Ë	0	?	136,639
202204	38089400	Ïû¶¾¼Á	331	ÈðÊ¿	10	Ò»°ãÃ³Ò×	14028	Ç§¿Ë	0	?	1,850,489
202204	38089400	Ïû¶¾¼Á	402	°¢¸ùÍ¢	10	Ò»°ãÃ³Ò×	40320	Ç§¿Ë	0	?	419,549
202204	38089400	Ïû¶¾¼Á	412	ÖÇÀû	10	Ò»°ãÃ³Ò×	0	Ç§¿Ë	0	?	266
202204	38089400	Ïû¶¾¼Á	502	ÃÀ¹ú	10	Ò»°ãÃ³Ò×	330490	Ç§¿Ë	0	?	9,357,808
202204	38089400	Ïû¶¾¼Á	601	°Ä´óÀûÑÇ	10	Ò»°ãÃ³Ò×	172647	Ç§¿Ë	0	?	8,760,476
202204	84192000	Ò½ÓÃ»òÊµÑéÊÒÓÃÏû¶¾Æ÷¾ß	115	ÒÔÉ«ÁÐ	10	Ò»°ãÃ³Ò×	3	Ì¨	624	Ç§¿Ë	229,365
202204	84192000	Ò½ÓÃ»òÊµÑéÊÒÓÃÏû¶¾Æ÷¾ß	133	º«¹ú	10	Ò»°ãÃ³Ò×	3	Ì¨	830	Ç§¿Ë	402,370
202204	84192000	Ò½ÓÃ»òÊµÑéÊÒÓÃÏû¶¾Æ÷¾ß	136	Ì©¹ú	10	Ò»°ãÃ³Ò×	5	Ì¨	1005	Ç§¿Ë	1,088,632
202204	84192000	Ò½ÓÃ»òÊµÑéÊÒÓÃÏû¶¾Æ÷¾ß	303	Ó¢¹ú	10	Ò»°ãÃ³Ò×	1	Ì¨	9	Ç§¿Ë	8,391
202204	84192000	Ò½ÓÃ»òÊµÑéÊÒÓÃÏû¶¾Æ÷¾ß	304	µÂ¹ú	10	Ò»°ãÃ³Ò×	13	Ì¨	793	Ç§¿Ë	468,923
202204	84192000	Ò½ÓÃ»òÊµÑéÊÒÓÃÏû¶¾Æ÷¾ß	307	Òâ´óÀû	10	Ò»°ãÃ³Ò×	7	Ì¨	13814	Ç§¿Ë	8,679,345
202204	84192000	Ò½ÓÃ»òÊµÑéÊÒÓÃÏû¶¾Æ÷¾ß	331	ÈðÊ¿	10	Ò»°ãÃ³Ò×	21	Ì¨	393	Ç§¿Ë	868,102
202204	84192000	Ò½ÓÃ»òÊµÑéÊÒÓÃÏû¶¾Æ÷¾ß	334	°®É³ÄáÑÇ	10	Ò»°ãÃ³Ò×	2	Ì¨	60	Ç§¿Ë	62,670
202204	84192000	Ò½ÓÃ»òÊµÑéÊÒÓÃÏû¶¾Æ÷¾ß	350	Ë¹ÂåÎÄÄáÑÇ	10	Ò»°ãÃ³Ò×	5	Ì¨	5787	Ç§¿Ë	1,558,870
202204	84192000	Ò½ÓÃ»òÊµÑéÊÒÓÃÏû¶¾Æ÷¾ß	429	Ä«Î÷¸ç	10	Ò»°ãÃ³Ò×	1	Ì¨	466	Ç§¿Ë	469,838
202204	84192000	Ò½ÓÃ»òÊµÑéÊÒÓÃÏû¶¾Æ÷¾ß	501	¼ÓÄÃ´ó	10	Ò»°ãÃ³Ò×	39	Ì¨	4073	Ç§¿Ë	3,075,420
202205	38089400	Ïû¶¾¼Á	110	ÖÐ¹úÏã¸Û	10	Ò»°ãÃ³Ò×	994	Ç§¿Ë	0	?	234,062
202205	38089400	Ïû¶¾¼Á	111	Ó¡¶È	10	Ò»°ãÃ³Ò×	60040	Ç§¿Ë	0	?	5,954,614
202205	38089400	Ïû¶¾¼Á	115	ÒÔÉ«ÁÐ	10	Ò»°ãÃ³Ò×	4560	Ç§¿Ë	0	?	174,893
202205	38089400	Ïû¶¾¼Á	116	ÈÕ±¾	10	Ò»°ãÃ³Ò×	80691	Ç§¿Ë	0	?	7,463,672
202205	38089400	Ïû¶¾¼Á	122	ÂíÀ´Î÷ÑÇ	10	Ò»°ãÃ³Ò×	29510	Ç§¿Ë	0	?	755,984
202205	38089400	Ïû¶¾¼Á	132	ÐÂ¼ÓÆÂ	10	Ò»°ãÃ³Ò×	100193	Ç§¿Ë	0	?	7,899,078
202205	38089400	Ïû¶¾¼Á	133	º«¹ú	10	Ò»°ãÃ³Ò×	60788	Ç§¿Ë	0	?	4,602,484
202205	38089400	Ïû¶¾¼Á	136	Ì©¹ú	10	Ò»°ãÃ³Ò×	181851	Ç§¿Ë	0	?	3,765,692
202205	38089400	Ïû¶¾¼Á	141	Ô½ÄÏ	10	Ò»°ãÃ³Ò×	5831	Ç§¿Ë	0	?	120,549
202205	38089400	Ïû¶¾¼Á	142	ÖÐ¹ú	10	Ò»°ãÃ³Ò×	32266	Ç§¿Ë	0	?	1,742,773
202205	38089400	Ïû¶¾¼Á	143	ÖÐ¹úÌ¨Íå	10	Ò»°ãÃ³Ò×	70102	Ç§¿Ë	0	?	2,288,181
202205	38089400	Ïû¶¾¼Á	301	±ÈÀûÊ±	10	Ò»°ãÃ³Ò×	183453	Ç§¿Ë	0	?	2,015,491
202205	38089400	Ïû¶¾¼Á	303	Ó¢¹ú	10	Ò»°ãÃ³Ò×	337829	Ç§¿Ë	0	?	15,178,414
202205	38089400	Ïû¶¾¼Á	304	µÂ¹ú	10	Ò»°ãÃ³Ò×	509851	Ç§¿Ë	0	?	14,088,479
202205	38089400	Ïû¶¾¼Á	305	·¨¹ú	10	Ò»°ãÃ³Ò×	12581	Ç§¿Ë	0	?	289,126
202205	38089400	Ïû¶¾¼Á	307	Òâ´óÀû	10	Ò»°ãÃ³Ò×	429	Ç§¿Ë	0	?	35,650
202205	38089400	Ïû¶¾¼Á	309	ºÉÀ¼	10	Ò»°ãÃ³Ò×	136544	Ç§¿Ë	0	?	2,966,857
202205	38089400	Ïû¶¾¼Á	310	Ï£À°	10	Ò»°ãÃ³Ò×	0	Ç§¿Ë	0	?	110
202205	38089400	Ïû¶¾¼Á	311	ÆÏÌÑÑÀ	10	Ò»°ãÃ³Ò×	253551	Ç§¿Ë	0	?	3,547,859
202205	38089400	Ïû¶¾¼Á	312	Î÷°àÑÀ	10	Ò»°ãÃ³Ò×	92425	Ç§¿Ë	0	?	1,471,968
202205	38089400	Ïû¶¾¼Á	315	°ÂµØÀû	10	Ò»°ãÃ³Ò×	1892	Ç§¿Ë	0	?	29,590
202205	38089400	Ïû¶¾¼Á	327	²¨À¼	10	Ò»°ãÃ³Ò×	10921	Ç§¿Ë	0	?	101,911
202205	38089400	Ïû¶¾¼Á	330	Èðµä	10	Ò»°ãÃ³Ò×	1099	Ç§¿Ë	0	?	49,144
202205	38089400	Ïû¶¾¼Á	331	ÈðÊ¿	10	Ò»°ãÃ³Ò×	27863	Ç§¿Ë	0	?	10,591,561
202205	38089400	Ïû¶¾¼Á	344	¶íÂÞË¹Áª°î	10	Ò»°ãÃ³Ò×	18	Ç§¿Ë	0	?	2,477
202205	38089400	Ïû¶¾¼Á	501	¼ÓÄÃ´ó	10	Ò»°ãÃ³Ò×	4340	Ç§¿Ë	0	?	86,212
202205	38089400	Ïû¶¾¼Á	502	ÃÀ¹ú	10	Ò»°ãÃ³Ò×	781961	Ç§¿Ë	0	?	26,494,443
202205	38089400	Ïû¶¾¼Á	601	°Ä´óÀûÑÇ	10	Ò»°ãÃ³Ò×	260347	Ç§¿Ë	0	?	8,289,457
202205	38089400	Ïû¶¾¼Á	609	ÐÂÎ÷À¼	10	Ò»°ãÃ³Ò×	7440	Ç§¿Ë	0	?	380,904
202205	38089400	Ïû¶¾¼Á	701	¹ú(µØ)±ð²»Ïê	10	Ò»°ãÃ³Ò×	0	Ç§¿Ë	0	?	4,297
202205	84192000	Ò½ÓÃ»òÊµÑéÊÒÓÃÏû¶¾Æ÷¾ß	115	ÒÔÉ«ÁÐ	10	Ò»°ãÃ³Ò×	6	Ì¨	1141	Ç§¿Ë	519,402
202205	84192000	Ò½ÓÃ»òÊµÑéÊÒÓÃÏû¶¾Æ÷¾ß	116	ÈÕ±¾	10	Ò»°ãÃ³Ò×	4	Ì¨	365	Ç§¿Ë	256,551
202205	84192000	Ò½ÓÃ»òÊµÑéÊÒÓÃÏû¶¾Æ÷¾ß	127	°Í»ùË¹Ì¹	10	Ò»°ãÃ³Ò×	270	Ì¨	75	Ç§¿Ë	1,643
202205	84192000	Ò½ÓÃ»òÊµÑéÊÒÓÃÏû¶¾Æ÷¾ß	142	ÖÐ¹ú	10	Ò»°ãÃ³Ò×	1	Ì¨	55	Ç§¿Ë	10,011
202205	84192000	Ò½ÓÃ»òÊµÑéÊÒÓÃÏû¶¾Æ÷¾ß	303	Ó¢¹ú	10	Ò»°ãÃ³Ò×	4	Ì¨	1304	Ç§¿Ë	2,418,759
202205	84192000	Ò½ÓÃ»òÊµÑéÊÒÓÃÏû¶¾Æ÷¾ß	304	µÂ¹ú	10	Ò»°ãÃ³Ò×	28	Ì¨	2311	Ç§¿Ë	1,316,074
202205	84192000	Ò½ÓÃ»òÊµÑéÊÒÓÃÏû¶¾Æ÷¾ß	307	Òâ´óÀû	10	Ò»°ãÃ³Ò×	18	Ì¨	9454	Ç§¿Ë	5,253,438
202205	84192000	Ò½ÓÃ»òÊµÑéÊÒÓÃÏû¶¾Æ÷¾ß	330	Èðµä	10	Ò»°ãÃ³Ò×	1	Ì¨	1214	Ç§¿Ë	1,375,342
202205	84192000	Ò½ÓÃ»òÊµÑéÊÒÓÃÏû¶¾Æ÷¾ß	331	ÈðÊ¿	10	Ò»°ãÃ³Ò×	2	Ì¨	1275	Ç§¿Ë	857,160
202205	84192000	Ò½ÓÃ»òÊµÑéÊÒÓÃÏû¶¾Æ÷¾ß	350	Ë¹ÂåÎÄÄáÑÇ	10	Ò»°ãÃ³Ò×	4	Ì¨	3268	Ç§¿Ë	757,711
202205	84192000	Ò½ÓÃ»òÊµÑéÊÒÓÃÏû¶¾Æ÷¾ß	352	½Ý¿Ë	10	Ò»°ãÃ³Ò×	3	Ì¨	4402	Ç§¿Ë	2,569,548
202205	84192000	Ò½ÓÃ»òÊµÑéÊÒÓÃÏû¶¾Æ÷¾ß	429	Ä«Î÷¸ç	10	Ò»°ãÃ³Ò×	2	Ì¨	3384	Ç§¿Ë	2,463,846
202205	84192000	Ò½ÓÃ»òÊµÑéÊÒÓÃÏû¶¾Æ÷¾ß	501	¼ÓÄÃ´ó	10	Ò»°ãÃ³Ò×	18	Ì¨	548	Ç§¿Ë	618,007
202205	84192000	Ò½ÓÃ»òÊµÑéÊÒÓÃÏû¶¾Æ÷¾ß	502	ÃÀ¹ú	10	Ò»°ãÃ³Ò×	4	Ì¨	221	Ç§¿Ë	626,960
202201	62101030	»¯ÏËÕ±ÄØ»òÎÞ·ÄÖ¯ÎïÖÆ·þ×°	107	¼íÆÒÕ¯	10	Ò»°ãÃ³Ò×	111175	¼þ	12727	Ç§¿Ë	911,720
202201	62101030	»¯ÏËÕ±ÄØ»òÎÞ·ÄÖ¯ÎïÖÆ·þ×°	116	ÈÕ±¾	10	Ò»°ãÃ³Ò×	1	¼þ	0	Ç§¿Ë	130
202201	62101030	»¯ÏËÕ±ÄØ»òÎÞ·ÄÖ¯ÎïÖÆ·þ×°	141	Ô½ÄÏ	10	Ò»°ãÃ³Ò×	10122	¼þ	1811	Ç§¿Ë	306,165
202201	62101030	»¯ÏËÕ±ÄØ»òÎÞ·ÄÖ¯ÎïÖÆ·þ×°	142	ÖÐ¹ú	10	Ò»°ãÃ³Ò×	7430	¼þ	1273	Ç§¿Ë	308,099
202201	62101030	»¯ÏËÕ±ÄØ»òÎÞ·ÄÖ¯ÎïÖÆ·þ×°	143	ÖÐ¹úÌ¨Íå	10	Ò»°ãÃ³Ò×	60	¼þ	29	Ç§¿Ë	10,320
202201	62101030	»¯ÏËÕ±ÄØ»òÎÞ·ÄÖ¯ÎïÖÆ·þ×°	249	Í»ÄáË¹	10	Ò»°ãÃ³Ò×	10	¼þ	8	Ç§¿Ë	3,661
202201	62101030	»¯ÏËÕ±ÄØ»òÎÞ·ÄÖ¯ÎïÖÆ·þ×°	327	²¨À¼	10	Ò»°ãÃ³Ò×	167	¼þ	109	Ç§¿Ë	68,600
202201	62101030	»¯ÏËÕ±ÄØ»òÎÞ·ÄÖ¯ÎïÖÆ·þ×°	330	Èðµä	10	Ò»°ãÃ³Ò×	14	¼þ	7	Ç§¿Ë	45,875
202202	62101030	»¯ÏËÕ±ÄØ»òÎÞ·ÄÖ¯ÎïÖÆ·þ×°	107	¼íÆÒÕ¯	10	Ò»°ãÃ³Ò×	27110	¼þ	3107	Ç§¿Ë	215,090
202202	62101030	»¯ÏËÕ±ÄØ»òÎÞ·ÄÖ¯ÎïÖÆ·þ×°	116	ÈÕ±¾	10	Ò»°ãÃ³Ò×	42	¼þ	10	Ç§¿Ë	1,333
202202	62101030	»¯ÏËÕ±ÄØ»òÎÞ·ÄÖ¯ÎïÖÆ·þ×°	129	·ÆÂÉ±ö	10	Ò»°ãÃ³Ò×	25	¼þ	6	Ç§¿Ë	954
202202	62101030	»¯ÏËÕ±ÄØ»òÎÞ·ÄÖ¯ÎïÖÆ·þ×°	141	Ô½ÄÏ	10	Ò»°ãÃ³Ò×	780	¼þ	155	Ç§¿Ë	20,706
202202	62101030	»¯ÏËÕ±ÄØ»òÎÞ·ÄÖ¯ÎïÖÆ·þ×°	142	ÖÐ¹ú	10	Ò»°ãÃ³Ò×	93333	¼þ	23660	Ç§¿Ë	505,167
202202	62101030	»¯ÏËÕ±ÄØ»òÎÞ·ÄÖ¯ÎïÖÆ·þ×°	143	ÖÐ¹úÌ¨Íå	10	Ò»°ãÃ³Ò×	140	¼þ	53	Ç§¿Ë	31,907
202202	62101030	»¯ÏËÕ±ÄØ»òÎÞ·ÄÖ¯ÎïÖÆ·þ×°	327	²¨À¼	10	Ò»°ãÃ³Ò×	120	¼þ	70	Ç§¿Ë	28,112
202202	62101030	»¯ÏËÕ±ÄØ»òÎÞ·ÄÖ¯ÎïÖÆ·þ×°	335	À­ÍÑÎ¬ÑÇ	10	Ò»°ãÃ³Ò×	40	¼þ	95	Ç§¿Ë	137,565
202202	62101030	»¯ÏËÕ±ÄØ»òÎÞ·ÄÖ¯ÎïÖÆ·þ×°	502	ÃÀ¹ú	10	Ò»°ãÃ³Ò×	1	¼þ	0	Ç§¿Ë	185
202203	62101030	»¯ÏËÕ±ÄØ»òÎÞ·ÄÖ¯ÎïÖÆ·þ×°	107	¼íÆÒÕ¯	10	Ò»°ãÃ³Ò×	57790	¼þ	6605	Ç§¿Ë	476,078
202203	62101030	»¯ÏËÕ±ÄØ»òÎÞ·ÄÖ¯ÎïÖÆ·þ×°	141	Ô½ÄÏ	10	Ò»°ãÃ³Ò×	9157	¼þ	1885	Ç§¿Ë	111,966
202203	62101030	»¯ÏËÕ±ÄØ»òÎÞ·ÄÖ¯ÎïÖÆ·þ×°	142	ÖÐ¹ú	10	Ò»°ãÃ³Ò×	12605	¼þ	2222	Ç§¿Ë	655,876
202203	62101030	»¯ÏËÕ±ÄØ»òÎÞ·ÄÖ¯ÎïÖÆ·þ×°	143	ÖÐ¹úÌ¨Íå	10	Ò»°ãÃ³Ò×	80	¼þ	64	Ç§¿Ë	19,015
202203	62101030	»¯ÏËÕ±ÄØ»òÎÞ·ÄÖ¯ÎïÖÆ·þ×°	305	·¨¹ú	10	Ò»°ãÃ³Ò×	3000	¼þ	588	Ç§¿Ë	495,474
202203	62101030	»¯ÏËÕ±ÄØ»òÎÞ·ÄÖ¯ÎïÖÆ·þ×°	307	Òâ´óÀû	10	Ò»°ãÃ³Ò×	60	¼þ	48	Ç§¿Ë	52,021
202203	62101030	»¯ÏËÕ±ÄØ»òÎÞ·ÄÖ¯ÎïÖÆ·þ×°	327	²¨À¼	10	Ò»°ãÃ³Ò×	20	¼þ	24	Ç§¿Ë	14,044
202203	62101030	»¯ÏËÕ±ÄØ»òÎÞ·ÄÖ¯ÎïÖÆ·þ×°	328	ÂÞÂíÄáÑÇ	10	Ò»°ãÃ³Ò×	1	¼þ	1	Ç§¿Ë	542
202203	62101030	»¯ÏËÕ±ÄØ»òÎÞ·ÄÖ¯ÎïÖÆ·þ×°	502	ÃÀ¹ú	10	Ò»°ãÃ³Ò×	27	¼þ	6	Ç§¿Ë	1,896
202204	62101030	»¯ÏËÕ±ÄØ»òÎÞ·ÄÖ¯ÎïÖÆ·þ×°	106	Ãåµé	10	Ò»°ãÃ³Ò×	35000	¼þ	8886	Ç§¿Ë	615,820
202204	62101030	»¯ÏËÕ±ÄØ»òÎÞ·ÄÖ¯ÎïÖÆ·þ×°	107	¼íÆÒÕ¯	10	Ò»°ãÃ³Ò×	62740	¼þ	11163	Ç§¿Ë	1,111,090
202204	62101030	»¯ÏËÕ±ÄØ»òÎÞ·ÄÖ¯ÎïÖÆ·þ×°	136	Ì©¹ú	10	Ò»°ãÃ³Ò×	1	¼þ	0	Ç§¿Ë	177
202204	62101030	»¯ÏËÕ±ÄØ»òÎÞ·ÄÖ¯ÎïÖÆ·þ×°	141	Ô½ÄÏ	10	Ò»°ãÃ³Ò×	71500	¼þ	14023	Ç§¿Ë	1,188,921
202204	62101030	»¯ÏËÕ±ÄØ»òÎÞ·ÄÖ¯ÎïÖÆ·þ×°	142	ÖÐ¹ú	10	Ò»°ãÃ³Ò×	113025	¼þ	30466	Ç§¿Ë	1,778,679
202204	62101030	»¯ÏËÕ±ÄØ»òÎÞ·ÄÖ¯ÎïÖÆ·þ×°	143	ÖÐ¹úÌ¨Íå	10	Ò»°ãÃ³Ò×	108439	¼þ	17357	Ç§¿Ë	135,032
202204	62101030	»¯ÏËÕ±ÄØ»òÎÞ·ÄÖ¯ÎïÖÆ·þ×°	305	·¨¹ú	10	Ò»°ãÃ³Ò×	2	¼þ	3	Ç§¿Ë	7,482
202204	62101030	»¯ÏËÕ±ÄØ»òÎÞ·ÄÖ¯ÎïÖÆ·þ×°	327	²¨À¼	10	Ò»°ãÃ³Ò×	85	¼þ	79	Ç§¿Ë	42,287
202204	62101030	»¯ÏËÕ±ÄØ»òÎÞ·ÄÖ¯ÎïÖÆ·þ×°	344	¶íÂÞË¹Áª°î	10	Ò»°ãÃ³Ò×	22	¼þ	88	Ç§¿Ë	145,465
202205	62101030	»¯ÏËÕ±ÄØ»òÎÞ·ÄÖ¯ÎïÖÆ·þ×°	107	¼íÆÒÕ¯	10	Ò»°ãÃ³Ò×	61240	¼þ	10288	Ç§¿Ë	1,140,507
202205	62101030	»¯ÏËÕ±ÄØ»òÎÞ·ÄÖ¯ÎïÖÆ·þ×°	133	º«¹ú	10	Ò»°ãÃ³Ò×	23	¼þ	10	Ç§¿Ë	1,144
202205	62101030	»¯ÏËÕ±ÄØ»òÎÞ·ÄÖ¯ÎïÖÆ·þ×°	134	Ë¹ÀïÀ¼¿¨	10	Ò»°ãÃ³Ò×	5	¼þ	1	Ç§¿Ë	229
202205	62101030	»¯ÏËÕ±ÄØ»òÎÞ·ÄÖ¯ÎïÖÆ·þ×°	141	Ô½ÄÏ	10	Ò»°ãÃ³Ò×	89244	¼þ	19602	Ç§¿Ë	992,172
202205	62101030	»¯ÏËÕ±ÄØ»òÎÞ·ÄÖ¯ÎïÖÆ·þ×°	142	ÖÐ¹ú	10	Ò»°ãÃ³Ò×	2211	¼þ	488	Ç§¿Ë	51,964
202205	62101030	»¯ÏËÕ±ÄØ»òÎÞ·ÄÖ¯ÎïÖÆ·þ×°	303	Ó¢¹ú	10	Ò»°ãÃ³Ò×	3	¼þ	1	Ç§¿Ë	784
202205	62101030	»¯ÏËÕ±ÄØ»òÎÞ·ÄÖ¯ÎïÖÆ·þ×°	304	µÂ¹ú	10	Ò»°ãÃ³Ò×	22	¼þ	5	Ç§¿Ë	1,039
202205	62101030	»¯ÏËÕ±ÄØ»òÎÞ·ÄÖ¯ÎïÖÆ·þ×°	307	Òâ´óÀû	10	Ò»°ãÃ³Ò×	9	¼þ	1	Ç§¿Ë	260
202205	62101030	»¯ÏËÕ±ÄØ»òÎÞ·ÄÖ¯ÎïÖÆ·þ×°	310	Ï£À°	10	Ò»°ãÃ³Ò×	12	¼þ	2	Ç§¿Ë	1,152
202205	62101030	»¯ÏËÕ±ÄØ»òÎÞ·ÄÖ¯ÎïÖÆ·þ×°	327	²¨À¼	10	Ò»°ãÃ³Ò×	50	¼þ	23	Ç§¿Ë	7,034
202205	62101030	»¯ÏËÕ±ÄØ»òÎÞ·ÄÖ¯ÎïÖÆ·þ×°	336	Á¢ÌÕÍð	10	Ò»°ãÃ³Ò×	150	¼þ	399	Ç§¿Ë	59,160
202201	90251990	Î´ÁÐÃûÎÂ¶È¼Æ¼°¸ßÎÂ¼Æ£¬Î´ÓëÆäËûÒÇÆ÷×éºÏ	102	°ÍÁÖ	10	Ò»°ãÃ³Ò×	1	¸ö	0	Ç§¿Ë	118
202201	90251990	Î´ÁÐÃûÎÂ¶È¼Æ¼°¸ßÎÂ¼Æ£¬Î´ÓëÆäËûÒÇÆ÷×éºÏ	110	ÖÐ¹úÏã¸Û	10	Ò»°ãÃ³Ò×	7176	¸ö	545	Ç§¿Ë	247,758
202201	90251990	Î´ÁÐÃûÎÂ¶È¼Æ¼°¸ßÎÂ¼Æ£¬Î´ÓëÆäËûÒÇÆ÷×éºÏ	111	Ó¡¶È	10	Ò»°ãÃ³Ò×	1	¸ö	0	Ç§¿Ë	50
202201	90251990	Î´ÁÐÃûÎÂ¶È¼Æ¼°¸ßÎÂ¼Æ£¬Î´ÓëÆäËûÒÇÆ÷×éºÏ	112	Ó¡¶ÈÄáÎ÷ÑÇ	10	Ò»°ãÃ³Ò×	285355	¸ö	5769	Ç§¿Ë	1,180,661
202201	90251990	Î´ÁÐÃûÎÂ¶È¼Æ¼°¸ßÎÂ¼Æ£¬Î´ÓëÆäËûÒÇÆ÷×éºÏ	115	ÒÔÉ«ÁÐ	10	Ò»°ãÃ³Ò×	250	¸ö	13	Ç§¿Ë	26,155
202201	90251990	Î´ÁÐÃûÎÂ¶È¼Æ¼°¸ßÎÂ¼Æ£¬Î´ÓëÆäËûÒÇÆ÷×éºÏ	116	ÈÕ±¾	10	Ò»°ãÃ³Ò×	138167	¸ö	3599	Ç§¿Ë	7,014,021
202201	90251990	Î´ÁÐÃûÎÂ¶È¼Æ¼°¸ßÎÂ¼Æ£¬Î´ÓëÆäËûÒÇÆ÷×éºÏ	122	ÂíÀ´Î÷ÑÇ	10	Ò»°ãÃ³Ò×	22205	¸ö	45	Ç§¿Ë	1,665,498
202201	90251990	Î´ÁÐÃûÎÂ¶È¼Æ¼°¸ßÎÂ¼Æ£¬Î´ÓëÆäËûÒÇÆ÷×éºÏ	129	·ÆÂÉ±ö	10	Ò»°ãÃ³Ò×	25537	¸ö	49	Ç§¿Ë	475,081
202201	90251990	Î´ÁÐÃûÎÂ¶È¼Æ¼°¸ßÎÂ¼Æ£¬Î´ÓëÆäËûÒÇÆ÷×éºÏ	132	ÐÂ¼ÓÆÂ	10	Ò»°ãÃ³Ò×	151	¸ö	9	Ç§¿Ë	26,652
202201	90251990	Î´ÁÐÃûÎÂ¶È¼Æ¼°¸ßÎÂ¼Æ£¬Î´ÓëÆäËûÒÇÆ÷×éºÏ	133	º«¹ú	10	Ò»°ãÃ³Ò×	511252	¸ö	136	Ç§¿Ë	254,112
202201	90251990	Î´ÁÐÃûÎÂ¶È¼Æ¼°¸ßÎÂ¼Æ£¬Î´ÓëÆäËûÒÇÆ÷×éºÏ	136	Ì©¹ú	10	Ò»°ãÃ³Ò×	275674	¸ö	12780	Ç§¿Ë	13,085,024
202201	90251990	Î´ÁÐÃûÎÂ¶È¼Æ¼°¸ßÎÂ¼Æ£¬Î´ÓëÆäËûÒÇÆ÷×éºÏ	141	Ô½ÄÏ	10	Ò»°ãÃ³Ò×	662600	¸ö	2567	Ç§¿Ë	1,869,297
202201	90251990	Î´ÁÐÃûÎÂ¶È¼Æ¼°¸ßÎÂ¼Æ£¬Î´ÓëÆäËûÒÇÆ÷×éºÏ	142	ÖÐ¹ú	10	Ò»°ãÃ³Ò×	49494	¸ö	465	Ç§¿Ë	677,772
202201	90251990	Î´ÁÐÃûÎÂ¶È¼Æ¼°¸ßÎÂ¼Æ£¬Î´ÓëÆäËûÒÇÆ÷×éºÏ	143	ÖÐ¹úÌ¨Íå	10	Ò»°ãÃ³Ò×	123793	¸ö	596	Ç§¿Ë	1,042,526
202201	90251990	Î´ÁÐÃûÎÂ¶È¼Æ¼°¸ßÎÂ¼Æ£¬Î´ÓëÆäËûÒÇÆ÷×éºÏ	302	µ¤Âó	10	Ò»°ãÃ³Ò×	180	¸ö	0	Ç§¿Ë	26,339
202201	90251990	Î´ÁÐÃûÎÂ¶È¼Æ¼°¸ßÎÂ¼Æ£¬Î´ÓëÆäËûÒÇÆ÷×éºÏ	303	Ó¢¹ú	10	Ò»°ãÃ³Ò×	70785	¸ö	265	Ç§¿Ë	1,928,305
202201	90251990	Î´ÁÐÃûÎÂ¶È¼Æ¼°¸ßÎÂ¼Æ£¬Î´ÓëÆäËûÒÇÆ÷×éºÏ	304	µÂ¹ú	10	Ò»°ãÃ³Ò×	63002	¸ö	1104	Ç§¿Ë	4,680,260
202201	90251990	Î´ÁÐÃûÎÂ¶È¼Æ¼°¸ßÎÂ¼Æ£¬Î´ÓëÆäËûÒÇÆ÷×éºÏ	305	·¨¹ú	10	Ò»°ãÃ³Ò×	2170	¸ö	131	Ç§¿Ë	971,451
202201	90251990	Î´ÁÐÃûÎÂ¶È¼Æ¼°¸ßÎÂ¼Æ£¬Î´ÓëÆäËûÒÇÆ÷×éºÏ	307	Òâ´óÀû	10	Ò»°ãÃ³Ò×	18359	¸ö	137	Ç§¿Ë	188,747
202201	90251990	Î´ÁÐÃûÎÂ¶È¼Æ¼°¸ßÎÂ¼Æ£¬Î´ÓëÆäËûÒÇÆ÷×éºÏ	308	Â¬É­±¤	10	Ò»°ãÃ³Ò×	46	¸ö	0	Ç§¿Ë	4,826
202201	90251990	Î´ÁÐÃûÎÂ¶È¼Æ¼°¸ßÎÂ¼Æ£¬Î´ÓëÆäËûÒÇÆ÷×éºÏ	309	ºÉÀ¼	10	Ò»°ãÃ³Ò×	36	¸ö	2	Ç§¿Ë	5,647
202201	90251990	Î´ÁÐÃûÎÂ¶È¼Æ¼°¸ßÎÂ¼Æ£¬Î´ÓëÆäËûÒÇÆ÷×éºÏ	312	Î÷°àÑÀ	10	Ò»°ãÃ³Ò×	27	¸ö	12	Ç§¿Ë	29,631
202201	90251990	Î´ÁÐÃûÎÂ¶È¼Æ¼°¸ßÎÂ¼Æ£¬Î´ÓëÆäËûÒÇÆ÷×éºÏ	315	°ÂµØÀû	10	Ò»°ãÃ³Ò×	2	¸ö	7	Ç§¿Ë	15,125
202201	90251990	Î´ÁÐÃûÎÂ¶È¼Æ¼°¸ßÎÂ¼Æ£¬Î´ÓëÆäËûÒÇÆ÷×éºÏ	316	±£¼ÓÀûÑÇ	10	Ò»°ãÃ³Ò×	125908	¸ö	8291	Ç§¿Ë	9,051,799
202201	90251990	Î´ÁÐÃûÎÂ¶È¼Æ¼°¸ßÎÂ¼Æ£¬Î´ÓëÆäËûÒÇÆ÷×éºÏ	318	·ÒÀ¼	10	Ò»°ãÃ³Ò×	3	¸ö	11	Ç§¿Ë	14,116
202201	90251990	Î´ÁÐÃûÎÂ¶È¼Æ¼°¸ßÎÂ¼Æ£¬Î´ÓëÆäËûÒÇÆ÷×éºÏ	321	ÐÙÑÀÀû	10	Ò»°ãÃ³Ò×	11	¸ö	1	Ç§¿Ë	18,986
202201	90251990	Î´ÁÐÃûÎÂ¶È¼Æ¼°¸ßÎÂ¼Æ£¬Î´ÓëÆäËûÒÇÆ÷×éºÏ	327	²¨À¼	10	Ò»°ãÃ³Ò×	2	¸ö	1	Ç§¿Ë	3,977
202201	90251990	Î´ÁÐÃûÎÂ¶È¼Æ¼°¸ßÎÂ¼Æ£¬Î´ÓëÆäËûÒÇÆ÷×éºÏ	328	ÂÞÂíÄáÑÇ	10	Ò»°ãÃ³Ò×	114	¸ö	5	Ç§¿Ë	27,992
202201	90251990	Î´ÁÐÃûÎÂ¶È¼Æ¼°¸ßÎÂ¼Æ£¬Î´ÓëÆäËûÒÇÆ÷×éºÏ	330	Èðµä	10	Ò»°ãÃ³Ò×	31	¸ö	71	Ç§¿Ë	4,958
202201	90251990	Î´ÁÐÃûÎÂ¶È¼Æ¼°¸ßÎÂ¼Æ£¬Î´ÓëÆäËûÒÇÆ÷×éºÏ	331	ÈðÊ¿	10	Ò»°ãÃ³Ò×	16807	¸ö	202	Ç§¿Ë	635,423
202201	90251990	Î´ÁÐÃûÎÂ¶È¼Æ¼°¸ßÎÂ¼Æ£¬Î´ÓëÆäËûÒÇÆ÷×éºÏ	343	Ä¦¶û¶àÍß	10	Ò»°ãÃ³Ò×	1	¸ö	0	Ç§¿Ë	1,592
202201	90251990	Î´ÁÐÃûÎÂ¶È¼Æ¼°¸ßÎÂ¼Æ£¬Î´ÓëÆäËûÒÇÆ÷×éºÏ	344	¶íÂÞË¹Áª°î	10	Ò»°ãÃ³Ò×	5	¸ö	12	Ç§¿Ë	31,627
202201	90251990	Î´ÁÐÃûÎÂ¶È¼Æ¼°¸ßÎÂ¼Æ£¬Î´ÓëÆäËûÒÇÆ÷×éºÏ	350	Ë¹ÂåÎÄÄáÑÇ	10	Ò»°ãÃ³Ò×	1	¸ö	0	Ç§¿Ë	92
202201	90251990	Î´ÁÐÃûÎÂ¶È¼Æ¼°¸ßÎÂ¼Æ£¬Î´ÓëÆäËûÒÇÆ÷×éºÏ	352	½Ý¿Ë	10	Ò»°ãÃ³Ò×	13565	¸ö	116	Ç§¿Ë	209,149
202201	90251990	Î´ÁÐÃûÎÂ¶È¼Æ¼°¸ßÎÂ¼Æ£¬Î´ÓëÆäËûÒÇÆ÷×éºÏ	358	Èû¶ûÎ¬ÑÇ	10	Ò»°ãÃ³Ò×	4	¸ö	2	Ç§¿Ë	5,313
202201	90251990	Î´ÁÐÃûÎÂ¶È¼Æ¼°¸ßÎÂ¼Æ£¬Î´ÓëÆäËûÒÇÆ÷×éºÏ	429	Ä«Î÷¸ç	10	Ò»°ãÃ³Ò×	121486	¸ö	32965	Ç§¿Ë	23,515,077
202201	90251990	Î´ÁÐÃûÎÂ¶È¼Æ¼°¸ßÎÂ¼Æ£¬Î´ÓëÆäËûÒÇÆ÷×éºÏ	501	¼ÓÄÃ´ó	10	Ò»°ãÃ³Ò×	452	¸ö	53	Ç§¿Ë	191,329
202201	90251990	Î´ÁÐÃûÎÂ¶È¼Æ¼°¸ßÎÂ¼Æ£¬Î´ÓëÆäËûÒÇÆ÷×éºÏ	502	ÃÀ¹ú	10	Ò»°ãÃ³Ò×	3635053	¸ö	877	Ç§¿Ë	8,614,602
202201	90251990	Î´ÁÐÃûÎÂ¶È¼Æ¼°¸ßÎÂ¼Æ£¬Î´ÓëÆäËûÒÇÆ÷×éºÏ	609	ÐÂÎ÷À¼	10	Ò»°ãÃ³Ò×	601	¸ö	53	Ç§¿Ë	244,153
202202	90251990	Î´ÁÐÃûÎÂ¶È¼Æ¼°¸ßÎÂ¼Æ£¬Î´ÓëÆäËûÒÇÆ÷×éºÏ	102	°ÍÁÖ	10	Ò»°ãÃ³Ò×	2	¸ö	0	Ç§¿Ë	285
202202	90251990	Î´ÁÐÃûÎÂ¶È¼Æ¼°¸ßÎÂ¼Æ£¬Î´ÓëÆäËûÒÇÆ÷×éºÏ	106	Ãåµé	10	Ò»°ãÃ³Ò×	9603	¸ö	130	Ç§¿Ë	146,988
202202	90251990	Î´ÁÐÃûÎÂ¶È¼Æ¼°¸ßÎÂ¼Æ£¬Î´ÓëÆäËûÒÇÆ÷×éºÏ	107	¼íÆÒÕ¯	10	Ò»°ãÃ³Ò×	20	¸ö	43	Ç§¿Ë	1,909
202202	90251990	Î´ÁÐÃûÎÂ¶È¼Æ¼°¸ßÎÂ¼Æ£¬Î´ÓëÆäËûÒÇÆ÷×éºÏ	111	Ó¡¶È	10	Ò»°ãÃ³Ò×	7	¸ö	3	Ç§¿Ë	84,163
202202	90251990	Î´ÁÐÃûÎÂ¶È¼Æ¼°¸ßÎÂ¼Æ£¬Î´ÓëÆäËûÒÇÆ÷×éºÏ	112	Ó¡¶ÈÄáÎ÷ÑÇ	10	Ò»°ãÃ³Ò×	380584	¸ö	13070	Ç§¿Ë	1,549,910
202202	90251990	Î´ÁÐÃûÎÂ¶È¼Æ¼°¸ßÎÂ¼Æ£¬Î´ÓëÆäËûÒÇÆ÷×éºÏ	115	ÒÔÉ«ÁÐ	10	Ò»°ãÃ³Ò×	689	¸ö	176	Ç§¿Ë	68,242
202202	90251990	Î´ÁÐÃûÎÂ¶È¼Æ¼°¸ßÎÂ¼Æ£¬Î´ÓëÆäËûÒÇÆ÷×éºÏ	116	ÈÕ±¾	10	Ò»°ãÃ³Ò×	272275	¸ö	1775	Ç§¿Ë	3,051,228
202202	90251990	Î´ÁÐÃûÎÂ¶È¼Æ¼°¸ßÎÂ¼Æ£¬Î´ÓëÆäËûÒÇÆ÷×éºÏ	122	ÂíÀ´Î÷ÑÇ	10	Ò»°ãÃ³Ò×	38880	¸ö	260	Ç§¿Ë	466,071
202202	90251990	Î´ÁÐÃûÎÂ¶È¼Æ¼°¸ßÎÂ¼Æ£¬Î´ÓëÆäËûÒÇÆ÷×éºÏ	129	·ÆÂÉ±ö	10	Ò»°ãÃ³Ò×	15605	¸ö	31	Ç§¿Ë	347,227
202202	90251990	Î´ÁÐÃûÎÂ¶È¼Æ¼°¸ßÎÂ¼Æ£¬Î´ÓëÆäËûÒÇÆ÷×éºÏ	132	ÐÂ¼ÓÆÂ	10	Ò»°ãÃ³Ò×	1	¸ö	0	Ç§¿Ë	1,228
202202	90251990	Î´ÁÐÃûÎÂ¶È¼Æ¼°¸ßÎÂ¼Æ£¬Î´ÓëÆäËûÒÇÆ÷×éºÏ	133	º«¹ú	10	Ò»°ãÃ³Ò×	8025	¸ö	85	Ç§¿Ë	74,210
202202	90251990	Î´ÁÐÃûÎÂ¶È¼Æ¼°¸ßÎÂ¼Æ£¬Î´ÓëÆäËûÒÇÆ÷×éºÏ	136	Ì©¹ú	10	Ò»°ãÃ³Ò×	86430	¸ö	284	Ç§¿Ë	594,953
202202	90251990	Î´ÁÐÃûÎÂ¶È¼Æ¼°¸ßÎÂ¼Æ£¬Î´ÓëÆäËûÒÇÆ÷×éºÏ	137	ÍÁ¶úÆä	10	Ò»°ãÃ³Ò×	14	¸ö	1	Ç§¿Ë	226
202202	90251990	Î´ÁÐÃûÎÂ¶È¼Æ¼°¸ßÎÂ¼Æ£¬Î´ÓëÆäËûÒÇÆ÷×éºÏ	141	Ô½ÄÏ	10	Ò»°ãÃ³Ò×	494800	¸ö	2120	Ç§¿Ë	1,367,894
202202	90251990	Î´ÁÐÃûÎÂ¶È¼Æ¼°¸ßÎÂ¼Æ£¬Î´ÓëÆäËûÒÇÆ÷×éºÏ	142	ÖÐ¹ú	10	Ò»°ãÃ³Ò×	43676	¸ö	1738	Ç§¿Ë	1,446,119
202202	90251990	Î´ÁÐÃûÎÂ¶È¼Æ¼°¸ßÎÂ¼Æ£¬Î´ÓëÆäËûÒÇÆ÷×éºÏ	143	ÖÐ¹úÌ¨Íå	10	Ò»°ãÃ³Ò×	564548	¸ö	1712	Ç§¿Ë	2,858,575
202202	90251990	Î´ÁÐÃûÎÂ¶È¼Æ¼°¸ßÎÂ¼Æ£¬Î´ÓëÆäËûÒÇÆ÷×éºÏ	301	±ÈÀûÊ±	10	Ò»°ãÃ³Ò×	20	¸ö	1	Ç§¿Ë	2,368
202202	90251990	Î´ÁÐÃûÎÂ¶È¼Æ¼°¸ßÎÂ¼Æ£¬Î´ÓëÆäËûÒÇÆ÷×éºÏ	302	µ¤Âó	10	Ò»°ãÃ³Ò×	1	¸ö	1	Ç§¿Ë	702
202202	90251990	Î´ÁÐÃûÎÂ¶È¼Æ¼°¸ßÎÂ¼Æ£¬Î´ÓëÆäËûÒÇÆ÷×éºÏ	303	Ó¢¹ú	10	Ò»°ãÃ³Ò×	123507	¸ö	284	Ç§¿Ë	1,036,288
202202	90251990	Î´ÁÐÃûÎÂ¶È¼Æ¼°¸ßÎÂ¼Æ£¬Î´ÓëÆäËûÒÇÆ÷×éºÏ	304	µÂ¹ú	10	Ò»°ãÃ³Ò×	262860	¸ö	4776	Ç§¿Ë	11,094,706
202202	90251990	Î´ÁÐÃûÎÂ¶È¼Æ¼°¸ßÎÂ¼Æ£¬Î´ÓëÆäËûÒÇÆ÷×éºÏ	305	·¨¹ú	10	Ò»°ãÃ³Ò×	6317	¸ö	201	Ç§¿Ë	365,438
202202	90251990	Î´ÁÐÃûÎÂ¶È¼Æ¼°¸ßÎÂ¼Æ£¬Î´ÓëÆäËûÒÇÆ÷×éºÏ	307	Òâ´óÀû	10	Ò»°ãÃ³Ò×	52011	¸ö	482	Ç§¿Ë	238,625
202202	90251990	Î´ÁÐÃûÎÂ¶È¼Æ¼°¸ßÎÂ¼Æ£¬Î´ÓëÆäËûÒÇÆ÷×éºÏ	308	Â¬É­±¤	10	Ò»°ãÃ³Ò×	28	¸ö	0	Ç§¿Ë	2,937
202202	90251990	Î´ÁÐÃûÎÂ¶È¼Æ¼°¸ßÎÂ¼Æ£¬Î´ÓëÆäËûÒÇÆ÷×éºÏ	309	ºÉÀ¼	10	Ò»°ãÃ³Ò×	5056	¸ö	75	Ç§¿Ë	84,889
202202	90251990	Î´ÁÐÃûÎÂ¶È¼Æ¼°¸ßÎÂ¼Æ£¬Î´ÓëÆäËûÒÇÆ÷×éºÏ	312	Î÷°àÑÀ	10	Ò»°ãÃ³Ò×	2	¸ö	1	Ç§¿Ë	915
202202	90251990	Î´ÁÐÃûÎÂ¶È¼Æ¼°¸ßÎÂ¼Æ£¬Î´ÓëÆäËûÒÇÆ÷×éºÏ	315	°ÂµØÀû	10	Ò»°ãÃ³Ò×	5	¸ö	5	Ç§¿Ë	17,440
202202	90251990	Î´ÁÐÃûÎÂ¶È¼Æ¼°¸ßÎÂ¼Æ£¬Î´ÓëÆäËûÒÇÆ÷×éºÏ	316	±£¼ÓÀûÑÇ	10	Ò»°ãÃ³Ò×	134339	¸ö	9268	Ç§¿Ë	10,038,954
202202	90251990	Î´ÁÐÃûÎÂ¶È¼Æ¼°¸ßÎÂ¼Æ£¬Î´ÓëÆäËûÒÇÆ÷×éºÏ	318	·ÒÀ¼	10	Ò»°ãÃ³Ò×	14	¸ö	30	Ç§¿Ë	46,013
202202	90251990	Î´ÁÐÃûÎÂ¶È¼Æ¼°¸ßÎÂ¼Æ£¬Î´ÓëÆäËûÒÇÆ÷×éºÏ	321	ÐÙÑÀÀû	10	Ò»°ãÃ³Ò×	30	¸ö	2	Ç§¿Ë	20,138
202202	90251990	Î´ÁÐÃûÎÂ¶È¼Æ¼°¸ßÎÂ¼Æ£¬Î´ÓëÆäËûÒÇÆ÷×éºÏ	324	Âí¶úËû	10	Ò»°ãÃ³Ò×	172	¸ö	8	Ç§¿Ë	8,392
202202	90251990	Î´ÁÐÃûÎÂ¶È¼Æ¼°¸ßÎÂ¼Æ£¬Î´ÓëÆäËûÒÇÆ÷×éºÏ	328	ÂÞÂíÄáÑÇ	10	Ò»°ãÃ³Ò×	5260	¸ö	45	Ç§¿Ë	24,724
202202	90251990	Î´ÁÐÃûÎÂ¶È¼Æ¼°¸ßÎÂ¼Æ£¬Î´ÓëÆäËûÒÇÆ÷×éºÏ	330	Èðµä	10	Ò»°ãÃ³Ò×	407	¸ö	8	Ç§¿Ë	15,801
202202	90251990	Î´ÁÐÃûÎÂ¶È¼Æ¼°¸ßÎÂ¼Æ£¬Î´ÓëÆäËûÒÇÆ÷×éºÏ	331	ÈðÊ¿	10	Ò»°ãÃ³Ò×	11932	¸ö	240	Ç§¿Ë	993,875
202202	90251990	Î´ÁÐÃûÎÂ¶È¼Æ¼°¸ßÎÂ¼Æ£¬Î´ÓëÆäËûÒÇÆ÷×éºÏ	344	¶íÂÞË¹Áª°î	10	Ò»°ãÃ³Ò×	2	¸ö	13	Ç§¿Ë	22,777
202202	90251990	Î´ÁÐÃûÎÂ¶È¼Æ¼°¸ßÎÂ¼Æ£¬Î´ÓëÆäËûÒÇÆ÷×éºÏ	350	Ë¹ÂåÎÄÄáÑÇ	10	Ò»°ãÃ³Ò×	8	¸ö	2	Ç§¿Ë	10,088
202202	90251990	Î´ÁÐÃûÎÂ¶È¼Æ¼°¸ßÎÂ¼Æ£¬Î´ÓëÆäËûÒÇÆ÷×éºÏ	352	½Ý¿Ë	10	Ò»°ãÃ³Ò×	15798	¸ö	131	Ç§¿Ë	267,393
202202	90251990	Î´ÁÐÃûÎÂ¶È¼Æ¼°¸ßÎÂ¼Æ£¬Î´ÓëÆäËûÒÇÆ÷×éºÏ	429	Ä«Î÷¸ç	10	Ò»°ãÃ³Ò×	72280	¸ö	11371	Ç§¿Ë	10,360,979
202202	90251990	Î´ÁÐÃûÎÂ¶È¼Æ¼°¸ßÎÂ¼Æ£¬Î´ÓëÆäËûÒÇÆ÷×éºÏ	501	¼ÓÄÃ´ó	10	Ò»°ãÃ³Ò×	182	¸ö	983	Ç§¿Ë	195,301
202202	90251990	Î´ÁÐÃûÎÂ¶È¼Æ¼°¸ßÎÂ¼Æ£¬Î´ÓëÆäËûÒÇÆ÷×éºÏ	502	ÃÀ¹ú	10	Ò»°ãÃ³Ò×	5031	¸ö	655	Ç§¿Ë	12,640,351
202203	90251990	Î´ÁÐÃûÎÂ¶È¼Æ¼°¸ßÎÂ¼Æ£¬Î´ÓëÆäËûÒÇÆ÷×éºÏ	106	Ãåµé	10	Ò»°ãÃ³Ò×	13680	¸ö	188	Ç§¿Ë	217,430
202203	90251990	Î´ÁÐÃûÎÂ¶È¼Æ¼°¸ßÎÂ¼Æ£¬Î´ÓëÆäËûÒÇÆ÷×éºÏ	111	Ó¡¶È	10	Ò»°ãÃ³Ò×	2	¸ö	0	Ç§¿Ë	399
202203	90251990	Î´ÁÐÃûÎÂ¶È¼Æ¼°¸ßÎÂ¼Æ£¬Î´ÓëÆäËûÒÇÆ÷×éºÏ	112	Ó¡¶ÈÄáÎ÷ÑÇ	10	Ò»°ãÃ³Ò×	401566	¸ö	9018	Ç§¿Ë	1,266,452
202203	90251990	Î´ÁÐÃûÎÂ¶È¼Æ¼°¸ßÎÂ¼Æ£¬Î´ÓëÆäËûÒÇÆ÷×éºÏ	115	ÒÔÉ«ÁÐ	10	Ò»°ãÃ³Ò×	796	¸ö	190	Ç§¿Ë	78,779
202203	90251990	Î´ÁÐÃûÎÂ¶È¼Æ¼°¸ßÎÂ¼Æ£¬Î´ÓëÆäËûÒÇÆ÷×éºÏ	116	ÈÕ±¾	10	Ò»°ãÃ³Ò×	378071	¸ö	6508	Ç§¿Ë	11,653,754
202203	90251990	Î´ÁÐÃûÎÂ¶È¼Æ¼°¸ßÎÂ¼Æ£¬Î´ÓëÆäËûÒÇÆ÷×éºÏ	122	ÂíÀ´Î÷ÑÇ	10	Ò»°ãÃ³Ò×	26707	¸ö	349	Ç§¿Ë	385,988
202203	90251990	Î´ÁÐÃûÎÂ¶È¼Æ¼°¸ßÎÂ¼Æ£¬Î´ÓëÆäËûÒÇÆ÷×éºÏ	129	·ÆÂÉ±ö	10	Ò»°ãÃ³Ò×	22563	¸ö	30	Ç§¿Ë	262,988
202203	90251990	Î´ÁÐÃûÎÂ¶È¼Æ¼°¸ßÎÂ¼Æ£¬Î´ÓëÆäËûÒÇÆ÷×éºÏ	132	ÐÂ¼ÓÆÂ	10	Ò»°ãÃ³Ò×	3	¸ö	0	Ç§¿Ë	2,354
202203	90251990	Î´ÁÐÃûÎÂ¶È¼Æ¼°¸ßÎÂ¼Æ£¬Î´ÓëÆäËûÒÇÆ÷×éºÏ	133	º«¹ú	10	Ò»°ãÃ³Ò×	5577	¸ö	46	Ç§¿Ë	60,831
202203	90251990	Î´ÁÐÃûÎÂ¶È¼Æ¼°¸ßÎÂ¼Æ£¬Î´ÓëÆäËûÒÇÆ÷×éºÏ	136	Ì©¹ú	10	Ò»°ãÃ³Ò×	261868	¸ö	10550	Ç§¿Ë	11,689,433
202203	90251990	Î´ÁÐÃûÎÂ¶È¼Æ¼°¸ßÎÂ¼Æ£¬Î´ÓëÆäËûÒÇÆ÷×éºÏ	137	ÍÁ¶úÆä	10	Ò»°ãÃ³Ò×	180	¸ö	12	Ç§¿Ë	6,302
202203	90251990	Î´ÁÐÃûÎÂ¶È¼Æ¼°¸ßÎÂ¼Æ£¬Î´ÓëÆäËûÒÇÆ÷×éºÏ	141	Ô½ÄÏ	10	Ò»°ãÃ³Ò×	1113800	¸ö	3666	Ç§¿Ë	2,615,458
202203	90251990	Î´ÁÐÃûÎÂ¶È¼Æ¼°¸ßÎÂ¼Æ£¬Î´ÓëÆäËûÒÇÆ÷×éºÏ	142	ÖÐ¹ú	10	Ò»°ãÃ³Ò×	41253	¸ö	6682	Ç§¿Ë	2,825,290
202203	90251990	Î´ÁÐÃûÎÂ¶È¼Æ¼°¸ßÎÂ¼Æ£¬Î´ÓëÆäËûÒÇÆ÷×éºÏ	143	ÖÐ¹úÌ¨Íå	10	Ò»°ãÃ³Ò×	76229	¸ö	1342	Ç§¿Ë	1,177,302
202203	90251990	Î´ÁÐÃûÎÂ¶È¼Æ¼°¸ßÎÂ¼Æ£¬Î´ÓëÆäËûÒÇÆ÷×éºÏ	301	±ÈÀûÊ±	10	Ò»°ãÃ³Ò×	21	¸ö	6	Ç§¿Ë	2,136
202203	90251990	Î´ÁÐÃûÎÂ¶È¼Æ¼°¸ßÎÂ¼Æ£¬Î´ÓëÆäËûÒÇÆ÷×éºÏ	302	µ¤Âó	10	Ò»°ãÃ³Ò×	2	¸ö	2	Ç§¿Ë	13,726
202203	90251990	Î´ÁÐÃûÎÂ¶È¼Æ¼°¸ßÎÂ¼Æ£¬Î´ÓëÆäËûÒÇÆ÷×éºÏ	303	Ó¢¹ú	10	Ò»°ãÃ³Ò×	299919	¸ö	665	Ç§¿Ë	3,169,251
202203	90251990	Î´ÁÐÃûÎÂ¶È¼Æ¼°¸ßÎÂ¼Æ£¬Î´ÓëÆäËûÒÇÆ÷×éºÏ	304	µÂ¹ú	10	Ò»°ãÃ³Ò×	173577	¸ö	3971	Ç§¿Ë	11,510,723
202203	90251990	Î´ÁÐÃûÎÂ¶È¼Æ¼°¸ßÎÂ¼Æ£¬Î´ÓëÆäËûÒÇÆ÷×éºÏ	305	·¨¹ú	10	Ò»°ãÃ³Ò×	1162	¸ö	109	Ç§¿Ë	1,955,524
202203	90251990	Î´ÁÐÃûÎÂ¶È¼Æ¼°¸ßÎÂ¼Æ£¬Î´ÓëÆäËûÒÇÆ÷×éºÏ	306	°®¶ûÀ¼	10	Ò»°ãÃ³Ò×	1250	¸ö	2	Ç§¿Ë	17,373
202203	90251990	Î´ÁÐÃûÎÂ¶È¼Æ¼°¸ßÎÂ¼Æ£¬Î´ÓëÆäËûÒÇÆ÷×éºÏ	307	Òâ´óÀû	10	Ò»°ãÃ³Ò×	64700	¸ö	694	Ç§¿Ë	426,837
202203	90251990	Î´ÁÐÃûÎÂ¶È¼Æ¼°¸ßÎÂ¼Æ£¬Î´ÓëÆäËûÒÇÆ÷×éºÏ	308	Â¬É­±¤	10	Ò»°ãÃ³Ò×	7	¸ö	0	Ç§¿Ë	1,100
202203	90251990	Î´ÁÐÃûÎÂ¶È¼Æ¼°¸ßÎÂ¼Æ£¬Î´ÓëÆäËûÒÇÆ÷×éºÏ	309	ºÉÀ¼	10	Ò»°ãÃ³Ò×	590	¸ö	147	Ç§¿Ë	51,356
202203	90251990	Î´ÁÐÃûÎÂ¶È¼Æ¼°¸ßÎÂ¼Æ£¬Î´ÓëÆäËûÒÇÆ÷×éºÏ	312	Î÷°àÑÀ	10	Ò»°ãÃ³Ò×	51	¸ö	4	Ç§¿Ë	5,844
202203	90251990	Î´ÁÐÃûÎÂ¶È¼Æ¼°¸ßÎÂ¼Æ£¬Î´ÓëÆäËûÒÇÆ÷×éºÏ	315	°ÂµØÀû	10	Ò»°ãÃ³Ò×	2	¸ö	2	Ç§¿Ë	10,757
202203	90251990	Î´ÁÐÃûÎÂ¶È¼Æ¼°¸ßÎÂ¼Æ£¬Î´ÓëÆäËûÒÇÆ÷×éºÏ	316	±£¼ÓÀûÑÇ	10	Ò»°ãÃ³Ò×	149947	¸ö	11863	Ç§¿Ë	12,792,961
202203	90251990	Î´ÁÐÃûÎÂ¶È¼Æ¼°¸ßÎÂ¼Æ£¬Î´ÓëÆäËûÒÇÆ÷×éºÏ	318	·ÒÀ¼	10	Ò»°ãÃ³Ò×	5	¸ö	6	Ç§¿Ë	72,200
202203	90251990	Î´ÁÐÃûÎÂ¶È¼Æ¼°¸ßÎÂ¼Æ£¬Î´ÓëÆäËûÒÇÆ÷×éºÏ	321	ÐÙÑÀÀû	10	Ò»°ãÃ³Ò×	71	¸ö	2	Ç§¿Ë	466,384
202203	90251990	Î´ÁÐÃûÎÂ¶È¼Æ¼°¸ßÎÂ¼Æ£¬Î´ÓëÆäËûÒÇÆ÷×éºÏ	327	²¨À¼	10	Ò»°ãÃ³Ò×	54479	¸ö	550	Ç§¿Ë	351,151
202203	90251990	Î´ÁÐÃûÎÂ¶È¼Æ¼°¸ßÎÂ¼Æ£¬Î´ÓëÆäËûÒÇÆ÷×éºÏ	328	ÂÞÂíÄáÑÇ	10	Ò»°ãÃ³Ò×	1022	¸ö	4	Ç§¿Ë	49,106
202203	90251990	Î´ÁÐÃûÎÂ¶È¼Æ¼°¸ßÎÂ¼Æ£¬Î´ÓëÆäËûÒÇÆ÷×éºÏ	330	Èðµä	10	Ò»°ãÃ³Ò×	1	¸ö	4	Ç§¿Ë	935
202203	90251990	Î´ÁÐÃûÎÂ¶È¼Æ¼°¸ßÎÂ¼Æ£¬Î´ÓëÆäËûÒÇÆ÷×éºÏ	331	ÈðÊ¿	10	Ò»°ãÃ³Ò×	36682	¸ö	1190	Ç§¿Ë	1,628,286
202203	90251990	Î´ÁÐÃûÎÂ¶È¼Æ¼°¸ßÎÂ¼Æ£¬Î´ÓëÆäËûÒÇÆ÷×éºÏ	352	½Ý¿Ë	10	Ò»°ãÃ³Ò×	28397	¸ö	222	Ç§¿Ë	529,992
202203	90251990	Î´ÁÐÃûÎÂ¶È¼Æ¼°¸ßÎÂ¼Æ£¬Î´ÓëÆäËûÒÇÆ÷×éºÏ	353	Ë¹Âå·¥¿Ë	10	Ò»°ãÃ³Ò×	3	¸ö	0	Ç§¿Ë	219
202203	90251990	Î´ÁÐÃûÎÂ¶È¼Æ¼°¸ßÎÂ¼Æ£¬Î´ÓëÆäËûÒÇÆ÷×éºÏ	358	Èû¶ûÎ¬ÑÇ	10	Ò»°ãÃ³Ò×	6	¸ö	1	Ç§¿Ë	5,362
202203	90251990	Î´ÁÐÃûÎÂ¶È¼Æ¼°¸ßÎÂ¼Æ£¬Î´ÓëÆäËûÒÇÆ÷×éºÏ	429	Ä«Î÷¸ç	10	Ò»°ãÃ³Ò×	99787	¸ö	12463	Ç§¿Ë	9,344,624
202203	90251990	Î´ÁÐÃûÎÂ¶È¼Æ¼°¸ßÎÂ¼Æ£¬Î´ÓëÆäËûÒÇÆ÷×éºÏ	501	¼ÓÄÃ´ó	10	Ò»°ãÃ³Ò×	334	¸ö	48	Ç§¿Ë	631,060
202203	90251990	Î´ÁÐÃûÎÂ¶È¼Æ¼°¸ßÎÂ¼Æ£¬Î´ÓëÆäËûÒÇÆ÷×éºÏ	502	ÃÀ¹ú	10	Ò»°ãÃ³Ò×	4160327	¸ö	1315	Ç§¿Ë	9,552,363
202203	90251990	Î´ÁÐÃûÎÂ¶È¼Æ¼°¸ßÎÂ¼Æ£¬Î´ÓëÆäËûÒÇÆ÷×éºÏ	601	°Ä´óÀûÑÇ	10	Ò»°ãÃ³Ò×	20	¸ö	1	Ç§¿Ë	4,492
202203	90251990	Î´ÁÐÃûÎÂ¶È¼Æ¼°¸ßÎÂ¼Æ£¬Î´ÓëÆäËûÒÇÆ÷×éºÏ	609	ÐÂÎ÷À¼	10	Ò»°ãÃ³Ò×	1997	¸ö	186	Ç§¿Ë	809,869
202204	90251990	Î´ÁÐÃûÎÂ¶È¼Æ¼°¸ßÎÂ¼Æ£¬Î´ÓëÆäËûÒÇÆ÷×éºÏ	106	Ãåµé	10	Ò»°ãÃ³Ò×	5760	¸ö	79	Ç§¿Ë	88,330
202204	90251990	Î´ÁÐÃûÎÂ¶È¼Æ¼°¸ßÎÂ¼Æ£¬Î´ÓëÆäËûÒÇÆ÷×éºÏ	110	ÖÐ¹úÏã¸Û	10	Ò»°ãÃ³Ò×	1000	¸ö	75	Ç§¿Ë	267,960
202204	90251990	Î´ÁÐÃûÎÂ¶È¼Æ¼°¸ßÎÂ¼Æ£¬Î´ÓëÆäËûÒÇÆ÷×éºÏ	111	Ó¡¶È	10	Ò»°ãÃ³Ò×	2	¸ö	0	Ç§¿Ë	46,088
202204	90251990	Î´ÁÐÃûÎÂ¶È¼Æ¼°¸ßÎÂ¼Æ£¬Î´ÓëÆäËûÒÇÆ÷×éºÏ	112	Ó¡¶ÈÄáÎ÷ÑÇ	10	Ò»°ãÃ³Ò×	753200	¸ö	20947	Ç§¿Ë	2,369,610
202204	90251990	Î´ÁÐÃûÎÂ¶È¼Æ¼°¸ßÎÂ¼Æ£¬Î´ÓëÆäËûÒÇÆ÷×éºÏ	115	ÒÔÉ«ÁÐ	10	Ò»°ãÃ³Ò×	1216	¸ö	317	Ç§¿Ë	316,386
202204	90251990	Î´ÁÐÃûÎÂ¶È¼Æ¼°¸ßÎÂ¼Æ£¬Î´ÓëÆäËûÒÇÆ÷×éºÏ	116	ÈÕ±¾	10	Ò»°ãÃ³Ò×	206158	¸ö	3635	Ç§¿Ë	7,477,743
202204	90251990	Î´ÁÐÃûÎÂ¶È¼Æ¼°¸ßÎÂ¼Æ£¬Î´ÓëÆäËûÒÇÆ÷×éºÏ	122	ÂíÀ´Î÷ÑÇ	10	Ò»°ãÃ³Ò×	27737	¸ö	420	Ç§¿Ë	1,414,914
202204	90251990	Î´ÁÐÃûÎÂ¶È¼Æ¼°¸ßÎÂ¼Æ£¬Î´ÓëÆäËûÒÇÆ÷×éºÏ	129	·ÆÂÉ±ö	10	Ò»°ãÃ³Ò×	32106	¸ö	79	Ç§¿Ë	781,714
202204	90251990	Î´ÁÐÃûÎÂ¶È¼Æ¼°¸ßÎÂ¼Æ£¬Î´ÓëÆäËûÒÇÆ÷×éºÏ	132	ÐÂ¼ÓÆÂ	10	Ò»°ãÃ³Ò×	32	¸ö	105	Ç§¿Ë	62,046
202204	90251990	Î´ÁÐÃûÎÂ¶È¼Æ¼°¸ßÎÂ¼Æ£¬Î´ÓëÆäËûÒÇÆ÷×éºÏ	133	º«¹ú	10	Ò»°ãÃ³Ò×	307002	¸ö	231	Ç§¿Ë	865,465
202204	90251990	Î´ÁÐÃûÎÂ¶È¼Æ¼°¸ßÎÂ¼Æ£¬Î´ÓëÆäËûÒÇÆ÷×éºÏ	136	Ì©¹ú	10	Ò»°ãÃ³Ò×	226976	¸ö	8552	Ç§¿Ë	10,604,197
202204	90251990	Î´ÁÐÃûÎÂ¶È¼Æ¼°¸ßÎÂ¼Æ£¬Î´ÓëÆäËûÒÇÆ÷×éºÏ	137	ÍÁ¶úÆä	10	Ò»°ãÃ³Ò×	500	¸ö	50	Ç§¿Ë	13,080
202204	90251990	Î´ÁÐÃûÎÂ¶È¼Æ¼°¸ßÎÂ¼Æ£¬Î´ÓëÆäËûÒÇÆ÷×éºÏ	141	Ô½ÄÏ	10	Ò»°ãÃ³Ò×	888600	¸ö	4106	Ç§¿Ë	2,306,300
202204	90251990	Î´ÁÐÃûÎÂ¶È¼Æ¼°¸ßÎÂ¼Æ£¬Î´ÓëÆäËûÒÇÆ÷×éºÏ	142	ÖÐ¹ú	10	Ò»°ãÃ³Ò×	174338	¸ö	2290	Ç§¿Ë	1,908,924
202204	90251990	Î´ÁÐÃûÎÂ¶È¼Æ¼°¸ßÎÂ¼Æ£¬Î´ÓëÆäËûÒÇÆ÷×éºÏ	143	ÖÐ¹úÌ¨Íå	10	Ò»°ãÃ³Ò×	83572	¸ö	883	Ç§¿Ë	959,197
202204	90251990	Î´ÁÐÃûÎÂ¶È¼Æ¼°¸ßÎÂ¼Æ£¬Î´ÓëÆäËûÒÇÆ÷×éºÏ	303	Ó¢¹ú	10	Ò»°ãÃ³Ò×	204260	¸ö	272	Ç§¿Ë	3,380,646
202204	90251990	Î´ÁÐÃûÎÂ¶È¼Æ¼°¸ßÎÂ¼Æ£¬Î´ÓëÆäËûÒÇÆ÷×éºÏ	304	µÂ¹ú	10	Ò»°ãÃ³Ò×	157898	¸ö	4627	Ç§¿Ë	12,167,562
202204	90251990	Î´ÁÐÃûÎÂ¶È¼Æ¼°¸ßÎÂ¼Æ£¬Î´ÓëÆäËûÒÇÆ÷×éºÏ	305	·¨¹ú	10	Ò»°ãÃ³Ò×	211	¸ö	58	Ç§¿Ë	1,550,620
202204	90251990	Î´ÁÐÃûÎÂ¶È¼Æ¼°¸ßÎÂ¼Æ£¬Î´ÓëÆäËûÒÇÆ÷×éºÏ	306	°®¶ûÀ¼	10	Ò»°ãÃ³Ò×	900	¸ö	51	Ç§¿Ë	12,575
202204	90251990	Î´ÁÐÃûÎÂ¶È¼Æ¼°¸ßÎÂ¼Æ£¬Î´ÓëÆäËûÒÇÆ÷×éºÏ	307	Òâ´óÀû	10	Ò»°ãÃ³Ò×	1145	¸ö	175	Ç§¿Ë	539,241
202204	90251990	Î´ÁÐÃûÎÂ¶È¼Æ¼°¸ßÎÂ¼Æ£¬Î´ÓëÆäËûÒÇÆ÷×éºÏ	308	Â¬É­±¤	10	Ò»°ãÃ³Ò×	10	¸ö	0	Ç§¿Ë	1,106
202204	90251990	Î´ÁÐÃûÎÂ¶È¼Æ¼°¸ßÎÂ¼Æ£¬Î´ÓëÆäËûÒÇÆ÷×éºÏ	309	ºÉÀ¼	10	Ò»°ãÃ³Ò×	5041	¸ö	83	Ç§¿Ë	119,290
202204	90251990	Î´ÁÐÃûÎÂ¶È¼Æ¼°¸ßÎÂ¼Æ£¬Î´ÓëÆäËûÒÇÆ÷×éºÏ	310	Ï£À°	10	Ò»°ãÃ³Ò×	1	¸ö	0	Ç§¿Ë	172
202204	90251990	Î´ÁÐÃûÎÂ¶È¼Æ¼°¸ßÎÂ¼Æ£¬Î´ÓëÆäËûÒÇÆ÷×éºÏ	312	Î÷°àÑÀ	10	Ò»°ãÃ³Ò×	98	¸ö	159	Ç§¿Ë	5,492
202204	90251990	Î´ÁÐÃûÎÂ¶È¼Æ¼°¸ßÎÂ¼Æ£¬Î´ÓëÆäËûÒÇÆ÷×éºÏ	315	°ÂµØÀû	10	Ò»°ãÃ³Ò×	19	¸ö	2	Ç§¿Ë	33,860
202204	90251990	Î´ÁÐÃûÎÂ¶È¼Æ¼°¸ßÎÂ¼Æ£¬Î´ÓëÆäËûÒÇÆ÷×éºÏ	316	±£¼ÓÀûÑÇ	10	Ò»°ãÃ³Ò×	105237	¸ö	8162	Ç§¿Ë	8,601,269
202204	90251990	Î´ÁÐÃûÎÂ¶È¼Æ¼°¸ßÎÂ¼Æ£¬Î´ÓëÆäËûÒÇÆ÷×éºÏ	318	·ÒÀ¼	10	Ò»°ãÃ³Ò×	5	¸ö	3	Ç§¿Ë	8,069
202204	90251990	Î´ÁÐÃûÎÂ¶È¼Æ¼°¸ßÎÂ¼Æ£¬Î´ÓëÆäËûÒÇÆ÷×éºÏ	321	ÐÙÑÀÀû	10	Ò»°ãÃ³Ò×	72	¸ö	1	Ç§¿Ë	23,565
202204	90251990	Î´ÁÐÃûÎÂ¶È¼Æ¼°¸ßÎÂ¼Æ£¬Î´ÓëÆäËûÒÇÆ÷×éºÏ	327	²¨À¼	10	Ò»°ãÃ³Ò×	1639	¸ö	46	Ç§¿Ë	40,121
202204	90251990	Î´ÁÐÃûÎÂ¶È¼Æ¼°¸ßÎÂ¼Æ£¬Î´ÓëÆäËûÒÇÆ÷×éºÏ	328	ÂÞÂíÄáÑÇ	10	Ò»°ãÃ³Ò×	3881	¸ö	3	Ç§¿Ë	103,854
202204	90251990	Î´ÁÐÃûÎÂ¶È¼Æ¼°¸ßÎÂ¼Æ£¬Î´ÓëÆäËûÒÇÆ÷×éºÏ	330	Èðµä	10	Ò»°ãÃ³Ò×	331	¸ö	14	Ç§¿Ë	9,372
202204	90251990	Î´ÁÐÃûÎÂ¶È¼Æ¼°¸ßÎÂ¼Æ£¬Î´ÓëÆäËûÒÇÆ÷×éºÏ	331	ÈðÊ¿	10	Ò»°ãÃ³Ò×	55139	¸ö	424	Ç§¿Ë	1,511,516
202204	90251990	Î´ÁÐÃûÎÂ¶È¼Æ¼°¸ßÎÂ¼Æ£¬Î´ÓëÆäËûÒÇÆ÷×éºÏ	344	¶íÂÞË¹Áª°î	10	Ò»°ãÃ³Ò×	500	¸ö	12	Ç§¿Ë	236,754
202204	90251990	Î´ÁÐÃûÎÂ¶È¼Æ¼°¸ßÎÂ¼Æ£¬Î´ÓëÆäËûÒÇÆ÷×éºÏ	352	½Ý¿Ë	10	Ò»°ãÃ³Ò×	28146	¸ö	194	Ç§¿Ë	517,625
202204	90251990	Î´ÁÐÃûÎÂ¶È¼Æ¼°¸ßÎÂ¼Æ£¬Î´ÓëÆäËûÒÇÆ÷×éºÏ	358	Èû¶ûÎ¬ÑÇ	10	Ò»°ãÃ³Ò×	6	¸ö	0	Ç§¿Ë	2,765
202204	90251990	Î´ÁÐÃûÎÂ¶È¼Æ¼°¸ßÎÂ¼Æ£¬Î´ÓëÆäËûÒÇÆ÷×éºÏ	410	°ÍÎ÷	10	Ò»°ãÃ³Ò×	3	¸ö	0	Ç§¿Ë	757
202204	90251990	Î´ÁÐÃûÎÂ¶È¼Æ¼°¸ßÎÂ¼Æ£¬Î´ÓëÆäËûÒÇÆ÷×éºÏ	429	Ä«Î÷¸ç	10	Ò»°ãÃ³Ò×	92613	¸ö	13866	Ç§¿Ë	14,434,097
202204	90251990	Î´ÁÐÃûÎÂ¶È¼Æ¼°¸ßÎÂ¼Æ£¬Î´ÓëÆäËûÒÇÆ÷×éºÏ	501	¼ÓÄÃ´ó	10	Ò»°ãÃ³Ò×	546	¸ö	24	Ç§¿Ë	472,944
202204	90251990	Î´ÁÐÃûÎÂ¶È¼Æ¼°¸ßÎÂ¼Æ£¬Î´ÓëÆäËûÒÇÆ÷×éºÏ	502	ÃÀ¹ú	10	Ò»°ãÃ³Ò×	3109137	¸ö	1006	Ç§¿Ë	7,458,483
202205	90251990	Î´ÁÐÃûÎÂ¶È¼Æ¼°¸ßÎÂ¼Æ£¬Î´ÓëÆäËûÒÇÆ÷×éºÏ	106	Ãåµé	10	Ò»°ãÃ³Ò×	5760	¸ö	79	Ç§¿Ë	92,293
202205	90251990	Î´ÁÐÃûÎÂ¶È¼Æ¼°¸ßÎÂ¼Æ£¬Î´ÓëÆäËûÒÇÆ÷×éºÏ	110	ÖÐ¹úÏã¸Û	10	Ò»°ãÃ³Ò×	1500	¸ö	115	Ç§¿Ë	374,377
202205	90251990	Î´ÁÐÃûÎÂ¶È¼Æ¼°¸ßÎÂ¼Æ£¬Î´ÓëÆäËûÒÇÆ÷×éºÏ	111	Ó¡¶È	10	Ò»°ãÃ³Ò×	404	¸ö	7	Ç§¿Ë	105,747
202205	90251990	Î´ÁÐÃûÎÂ¶È¼Æ¼°¸ßÎÂ¼Æ£¬Î´ÓëÆäËûÒÇÆ÷×éºÏ	112	Ó¡¶ÈÄáÎ÷ÑÇ	10	Ò»°ãÃ³Ò×	665331	¸ö	11443	Ç§¿Ë	2,601,000
202205	90251990	Î´ÁÐÃûÎÂ¶È¼Æ¼°¸ßÎÂ¼Æ£¬Î´ÓëÆäËûÒÇÆ÷×éºÏ	115	ÒÔÉ«ÁÐ	10	Ò»°ãÃ³Ò×	36	¸ö	38	Ç§¿Ë	1,412,823
202205	90251990	Î´ÁÐÃûÎÂ¶È¼Æ¼°¸ßÎÂ¼Æ£¬Î´ÓëÆäËûÒÇÆ÷×éºÏ	116	ÈÕ±¾	10	Ò»°ãÃ³Ò×	370852	¸ö	3449	Ç§¿Ë	5,305,510
202205	90251990	Î´ÁÐÃûÎÂ¶È¼Æ¼°¸ßÎÂ¼Æ£¬Î´ÓëÆäËûÒÇÆ÷×éºÏ	122	ÂíÀ´Î÷ÑÇ	10	Ò»°ãÃ³Ò×	30754	¸ö	211	Ç§¿Ë	1,354,499
202205	90251990	Î´ÁÐÃûÎÂ¶È¼Æ¼°¸ßÎÂ¼Æ£¬Î´ÓëÆäËûÒÇÆ÷×éºÏ	129	·ÆÂÉ±ö	10	Ò»°ãÃ³Ò×	39470	¸ö	25	Ç§¿Ë	572,851
202205	90251990	Î´ÁÐÃûÎÂ¶È¼Æ¼°¸ßÎÂ¼Æ£¬Î´ÓëÆäËûÒÇÆ÷×éºÏ	132	ÐÂ¼ÓÆÂ	10	Ò»°ãÃ³Ò×	3	¸ö	3	Ç§¿Ë	4,200
202205	90251990	Î´ÁÐÃûÎÂ¶È¼Æ¼°¸ßÎÂ¼Æ£¬Î´ÓëÆäËûÒÇÆ÷×éºÏ	133	º«¹ú	10	Ò»°ãÃ³Ò×	6329	¸ö	79	Ç§¿Ë	118,509
202205	90251990	Î´ÁÐÃûÎÂ¶È¼Æ¼°¸ßÎÂ¼Æ£¬Î´ÓëÆäËûÒÇÆ÷×éºÏ	136	Ì©¹ú	10	Ò»°ãÃ³Ò×	319611	¸ö	13647	Ç§¿Ë	14,268,959
202205	90251990	Î´ÁÐÃûÎÂ¶È¼Æ¼°¸ßÎÂ¼Æ£¬Î´ÓëÆäËûÒÇÆ÷×éºÏ	137	ÍÁ¶úÆä	10	Ò»°ãÃ³Ò×	120	¸ö	10	Ç§¿Ë	3,851
202205	90251990	Î´ÁÐÃûÎÂ¶È¼Æ¼°¸ßÎÂ¼Æ£¬Î´ÓëÆäËûÒÇÆ÷×éºÏ	138	°¢ÁªÇõ	10	Ò»°ãÃ³Ò×	2	¸ö	0	Ç§¿Ë	874
202205	90251990	Î´ÁÐÃûÎÂ¶È¼Æ¼°¸ßÎÂ¼Æ£¬Î´ÓëÆäËûÒÇÆ÷×éºÏ	141	Ô½ÄÏ	10	Ò»°ãÃ³Ò×	1749665	¸ö	8210	Ç§¿Ë	2,867,860
202205	90251990	Î´ÁÐÃûÎÂ¶È¼Æ¼°¸ßÎÂ¼Æ£¬Î´ÓëÆäËûÒÇÆ÷×éºÏ	142	ÖÐ¹ú	10	Ò»°ãÃ³Ò×	23711	¸ö	1660	Ç§¿Ë	1,752,068
202205	90251990	Î´ÁÐÃûÎÂ¶È¼Æ¼°¸ßÎÂ¼Æ£¬Î´ÓëÆäËûÒÇÆ÷×éºÏ	143	ÖÐ¹úÌ¨Íå	10	Ò»°ãÃ³Ò×	3519	¸ö	143	Ç§¿Ë	188,385
202205	90251990	Î´ÁÐÃûÎÂ¶È¼Æ¼°¸ßÎÂ¼Æ£¬Î´ÓëÆäËûÒÇÆ÷×éºÏ	301	±ÈÀûÊ±	10	Ò»°ãÃ³Ò×	2	¸ö	0	Ç§¿Ë	1,911
202205	90251990	Î´ÁÐÃûÎÂ¶È¼Æ¼°¸ßÎÂ¼Æ£¬Î´ÓëÆäËûÒÇÆ÷×éºÏ	302	µ¤Âó	10	Ò»°ãÃ³Ò×	8	¸ö	4	Ç§¿Ë	11,418
202205	90251990	Î´ÁÐÃûÎÂ¶È¼Æ¼°¸ßÎÂ¼Æ£¬Î´ÓëÆäËûÒÇÆ÷×éºÏ	303	Ó¢¹ú	10	Ò»°ãÃ³Ò×	206717	¸ö	531	Ç§¿Ë	1,474,462
202205	90251990	Î´ÁÐÃûÎÂ¶È¼Æ¼°¸ßÎÂ¼Æ£¬Î´ÓëÆäËûÒÇÆ÷×éºÏ	304	µÂ¹ú	10	Ò»°ãÃ³Ò×	322644	¸ö	6073	Ç§¿Ë	13,334,561
202205	90251990	Î´ÁÐÃûÎÂ¶È¼Æ¼°¸ßÎÂ¼Æ£¬Î´ÓëÆäËûÒÇÆ÷×éºÏ	305	·¨¹ú	10	Ò»°ãÃ³Ò×	6729	¸ö	226	Ç§¿Ë	1,430,382
202205	90251990	Î´ÁÐÃûÎÂ¶È¼Æ¼°¸ßÎÂ¼Æ£¬Î´ÓëÆäËûÒÇÆ÷×éºÏ	306	°®¶ûÀ¼	10	Ò»°ãÃ³Ò×	2014	¸ö	23	Ç§¿Ë	53,105
202205	90251990	Î´ÁÐÃûÎÂ¶È¼Æ¼°¸ßÎÂ¼Æ£¬Î´ÓëÆäËûÒÇÆ÷×éºÏ	307	Òâ´óÀû	10	Ò»°ãÃ³Ò×	60504	¸ö	681	Ç§¿Ë	255,344
202205	90251990	Î´ÁÐÃûÎÂ¶È¼Æ¼°¸ßÎÂ¼Æ£¬Î´ÓëÆäËûÒÇÆ÷×éºÏ	308	Â¬É­±¤	10	Ò»°ãÃ³Ò×	4	¸ö	0	Ç§¿Ë	841
202205	90251990	Î´ÁÐÃûÎÂ¶È¼Æ¼°¸ßÎÂ¼Æ£¬Î´ÓëÆäËûÒÇÆ÷×éºÏ	309	ºÉÀ¼	10	Ò»°ãÃ³Ò×	43	¸ö	35	Ç§¿Ë	83,976
202205	90251990	Î´ÁÐÃûÎÂ¶È¼Æ¼°¸ßÎÂ¼Æ£¬Î´ÓëÆäËûÒÇÆ÷×éºÏ	312	Î÷°àÑÀ	10	Ò»°ãÃ³Ò×	24	¸ö	3	Ç§¿Ë	20,196
202205	90251990	Î´ÁÐÃûÎÂ¶È¼Æ¼°¸ßÎÂ¼Æ£¬Î´ÓëÆäËûÒÇÆ÷×éºÏ	315	°ÂµØÀû	10	Ò»°ãÃ³Ò×	7	¸ö	3	Ç§¿Ë	16,736
202205	90251990	Î´ÁÐÃûÎÂ¶È¼Æ¼°¸ßÎÂ¼Æ£¬Î´ÓëÆäËûÒÇÆ÷×éºÏ	316	±£¼ÓÀûÑÇ	10	Ò»°ãÃ³Ò×	111661	¸ö	8377	Ç§¿Ë	8,195,952
202205	90251990	Î´ÁÐÃûÎÂ¶È¼Æ¼°¸ßÎÂ¼Æ£¬Î´ÓëÆäËûÒÇÆ÷×éºÏ	318	·ÒÀ¼	10	Ò»°ãÃ³Ò×	2	¸ö	0	Ç§¿Ë	1,018
202205	90251990	Î´ÁÐÃûÎÂ¶È¼Æ¼°¸ßÎÂ¼Æ£¬Î´ÓëÆäËûÒÇÆ÷×éºÏ	321	ÐÙÑÀÀû	10	Ò»°ãÃ³Ò×	148	¸ö	3	Ç§¿Ë	50,686
202205	90251990	Î´ÁÐÃûÎÂ¶È¼Æ¼°¸ßÎÂ¼Æ£¬Î´ÓëÆäËûÒÇÆ÷×éºÏ	327	²¨À¼	10	Ò»°ãÃ³Ò×	3201	¸ö	122	Ç§¿Ë	479,579
202205	90251990	Î´ÁÐÃûÎÂ¶È¼Æ¼°¸ßÎÂ¼Æ£¬Î´ÓëÆäËûÒÇÆ÷×éºÏ	328	ÂÞÂíÄáÑÇ	10	Ò»°ãÃ³Ò×	848	¸ö	32	Ç§¿Ë	81,486
202205	90251990	Î´ÁÐÃûÎÂ¶È¼Æ¼°¸ßÎÂ¼Æ£¬Î´ÓëÆäËûÒÇÆ÷×éºÏ	330	Èðµä	10	Ò»°ãÃ³Ò×	487	¸ö	16	Ç§¿Ë	33,288
202205	90251990	Î´ÁÐÃûÎÂ¶È¼Æ¼°¸ßÎÂ¼Æ£¬Î´ÓëÆäËûÒÇÆ÷×éºÏ	331	ÈðÊ¿	10	Ò»°ãÃ³Ò×	51156	¸ö	791	Ç§¿Ë	3,030,534
202205	90251990	Î´ÁÐÃûÎÂ¶È¼Æ¼°¸ßÎÂ¼Æ£¬Î´ÓëÆäËûÒÇÆ÷×éºÏ	352	½Ý¿Ë	10	Ò»°ãÃ³Ò×	29614	¸ö	194	Ç§¿Ë	396,007
202205	90251990	Î´ÁÐÃûÎÂ¶È¼Æ¼°¸ßÎÂ¼Æ£¬Î´ÓëÆäËûÒÇÆ÷×éºÏ	358	Èû¶ûÎ¬ÑÇ	10	Ò»°ãÃ³Ò×	6	¸ö	4	Ç§¿Ë	9,662
202205	90251990	Î´ÁÐÃûÎÂ¶È¼Æ¼°¸ßÎÂ¼Æ£¬Î´ÓëÆäËûÒÇÆ÷×éºÏ	429	Ä«Î÷¸ç	10	Ò»°ãÃ³Ò×	131556	¸ö	25207	Ç§¿Ë	26,262,074
202205	90251990	Î´ÁÐÃûÎÂ¶È¼Æ¼°¸ßÎÂ¼Æ£¬Î´ÓëÆäËûÒÇÆ÷×éºÏ	501	¼ÓÄÃ´ó	10	Ò»°ãÃ³Ò×	1911	¸ö	1143	Ç§¿Ë	672,565
202205	90251990	Î´ÁÐÃûÎÂ¶È¼Æ¼°¸ßÎÂ¼Æ£¬Î´ÓëÆäËûÒÇÆ÷×éºÏ	502	ÃÀ¹ú	10	Ò»°ãÃ³Ò×	383238	¸ö	643	Ç§¿Ë	7,308,814
