# Supplementary material for: Research on optimization of emergency supplies customs clearance strategy from the perspective of public health security based on Chinese trade data
Source: Front Public Health. 2025 Jan 24;13:1520705. doi: 10.3389/fpubh.2025.1520705 (PMC11802811; doi:10.3389/fpubh.2025.1520705)
Supplement: Supplementary file 1 [file Data_Sheet_1.ZIP › Paper Code-Part1/1-Import/2022/2022∩╝ê1-5∩╝ë-σÅúτ╜⌐-Φ┐¢σÅú.csv]

202201	63079000	-	110	ÖÐ¹úÏã¸Û	10	Ò»°ãÃ³Ò×	3	-	420	-	1,156
202201	63079000	-	111	Ó¡¶È	10	Ò»°ãÃ³Ò×	1	-	3	-	419
202201	63079000	-	112	Ó¡¶ÈÄáÎ÷ÑÇ	10	Ò»°ãÃ³Ò×	0	-	2	-	770
202201	63079000	-	116	ÈÕ±¾	10	Ò»°ãÃ³Ò×	144	-	3401	-	84,902
202201	63079000	-	127	°Í»ùË¹Ì¹	10	Ò»°ãÃ³Ò×	2	-	1	-	314
202201	63079000	-	129	·ÆÂÉ±ö	10	Ò»°ãÃ³Ò×	4	-	1210	-	2,067
202201	63079000	-	133	º«¹ú	10	Ò»°ãÃ³Ò×	6	-	51	-	3,111
202201	63079000	-	136	Ì©¹ú	10	Ò»°ãÃ³Ò×	0	-	6	-	530
202201	63079000	-	141	Ô½ÄÏ	10	Ò»°ãÃ³Ò×	1	-	6	-	1,308
202201	63079000	-	142	ÖÐ¹ú	10	Ò»°ãÃ³Ò×	131	-	5251	-	37,969
202201	63079000	-	143	ÖÐ¹úÌ¨Íå	10	Ò»°ãÃ³Ò×	3	-	25	-	1,382
202201	63079000	-	302	µ¤Âó	10	Ò»°ãÃ³Ò×	2	-	1	-	365
202201	63079000	-	303	Ó¢¹ú	10	Ò»°ãÃ³Ò×	0	-	2	-	169
202201	63079000	-	304	µÂ¹ú	10	Ò»°ãÃ³Ò×	2	-	14	-	1,505
202201	63079000	-	305	·¨¹ú	10	Ò»°ãÃ³Ò×	2	-	3	-	2,422
202201	63079000	-	307	Òâ´óÀû	10	Ò»°ãÃ³Ò×	0	-	2	-	161
202201	63079000	-	309	ºÉÀ¼	10	Ò»°ãÃ³Ò×	0	-	1	-	276
202201	63079000	-	312	Î÷°àÑÀ	10	Ò»°ãÃ³Ò×	1	-	6	-	747
202201	63079000	-	328	ÂÞÂíÄáÑÇ	10	Ò»°ãÃ³Ò×	0	-	1	-	301
202201	63079000	-	429	Ä«Î÷¸ç	10	Ò»°ãÃ³Ò×	2	-	2	-	722
202201	63079000	-	502	ÃÀ¹ú	10	Ò»°ãÃ³Ò×	55	-	232	-	46,804
202201	63079010	¿ÚÕÖ	107	¼íÆÒÕ¯	10	Ò»°ãÃ³Ò×	30352	Ç§¿Ë	5443040	¸ö	2,084,445
202201	63079010	¿ÚÕÖ	110	ÖÐ¹úÏã¸Û	10	Ò»°ãÃ³Ò×	1710	Ç§¿Ë	521450	¸ö	490,577
202201	63079010	¿ÚÕÖ	112	Ó¡¶ÈÄáÎ÷ÑÇ	10	Ò»°ãÃ³Ò×	0	Ç§¿Ë	1	¸ö	137
202201	63079010	¿ÚÕÖ	116	ÈÕ±¾	10	Ò»°ãÃ³Ò×	4148	Ç§¿Ë	943187	¸ö	453,305
202201	63079010	¿ÚÕÖ	122	ÂíÀ´Î÷ÑÇ	10	Ò»°ãÃ³Ò×	207	Ç§¿Ë	23040	¸ö	67,701
202201	63079010	¿ÚÕÖ	132	ÐÂ¼ÓÆÂ	10	Ò»°ãÃ³Ò×	520	Ç§¿Ë	39680	¸ö	217,394
202201	63079010	¿ÚÕÖ	133	º«¹ú	10	Ò»°ãÃ³Ò×	6136	Ç§¿Ë	392270	¸ö	1,737,102
202201	63079010	¿ÚÕÖ	136	Ì©¹ú	10	Ò»°ãÃ³Ò×	950	Ç§¿Ë	270501	¸ö	115,010
202201	63079010	¿ÚÕÖ	141	Ô½ÄÏ	10	Ò»°ãÃ³Ò×	2702	Ç§¿Ë	696422	¸ö	263,693
202201	63079010	¿ÚÕÖ	142	ÖÐ¹ú	10	Ò»°ãÃ³Ò×	2389	Ç§¿Ë	254809	¸ö	721,210
202201	63079010	¿ÚÕÖ	143	ÖÐ¹úÌ¨Íå	10	Ò»°ãÃ³Ò×	13	Ç§¿Ë	2221	¸ö	2,927
202201	63079010	¿ÚÕÖ	223	¿ÆÌØµÏÍß	10	Ò»°ãÃ³Ò×	0	Ç§¿Ë	4	¸ö	312
202201	63079010	¿ÚÕÖ	249	Í»ÄáË¹	10	Ò»°ãÃ³Ò×	112	Ç§¿Ë	7000	¸ö	24,817
202201	63079010	¿ÚÕÖ	304	µÂ¹ú	10	Ò»°ãÃ³Ò×	1	Ç§¿Ë	3	¸ö	2,431
202201	63079010	¿ÚÕÖ	305	·¨¹ú	10	Ò»°ãÃ³Ò×	0	Ç§¿Ë	6	¸ö	1,949
202201	63079010	¿ÚÕÖ	307	Òâ´óÀû	10	Ò»°ãÃ³Ò×	57	Ç§¿Ë	1219	¸ö	123,070
202201	63079010	¿ÚÕÖ	310	Ï£À°	10	Ò»°ãÃ³Ò×	0	Ç§¿Ë	26	¸ö	792
202201	63079010	¿ÚÕÖ	311	ÆÏÌÑÑÀ	10	Ò»°ãÃ³Ò×	0	Ç§¿Ë	1	¸ö	234
202201	63079010	¿ÚÕÖ	312	Î÷°àÑÀ	10	Ò»°ãÃ³Ò×	111	Ç§¿Ë	10240	¸ö	100,264
202201	63079010	¿ÚÕÖ	429	Ä«Î÷¸ç	10	Ò»°ãÃ³Ò×	1	Ç§¿Ë	500	¸ö	1,164
202201	63079010	¿ÚÕÖ	501	¼ÓÄÃ´ó	10	Ò»°ãÃ³Ò×	2	Ç§¿Ë	29	¸ö	17,293
202201	63079010	¿ÚÕÖ	502	ÃÀ¹ú	10	Ò»°ãÃ³Ò×	353	Ç§¿Ë	30088	¸ö	863,154
202202	63079000	-	304	µÂ¹ú	10	Ò»°ãÃ³Ò×	1	-	3	-	794
202202	63079010	¿ÚÕÖ	105	ÎÄÀ³	10	Ò»°ãÃ³Ò×	200	Ç§¿Ë	100000	¸ö	25,000
202202	63079010	¿ÚÕÖ	107	¼íÆÒÕ¯	10	Ò»°ãÃ³Ò×	15830	Ç§¿Ë	2133980	¸ö	796,160
202202	63079010	¿ÚÕÖ	110	ÖÐ¹úÏã¸Û	10	Ò»°ãÃ³Ò×	1795	Ç§¿Ë	559210	¸ö	514,410
202202	63079010	¿ÚÕÖ	111	Ó¡¶È	10	Ò»°ãÃ³Ò×	2	Ç§¿Ë	40	¸ö	4,578
202202	63079010	¿ÚÕÖ	116	ÈÕ±¾	10	Ò»°ãÃ³Ò×	1184	Ç§¿Ë	343234	¸ö	435,582
202202	63079010	¿ÚÕÖ	129	·ÆÂÉ±ö	10	Ò»°ãÃ³Ò×	1	Ç§¿Ë	34	¸ö	216
202202	63079010	¿ÚÕÖ	132	ÐÂ¼ÓÆÂ	10	Ò»°ãÃ³Ò×	5641	Ç§¿Ë	352022	¸ö	937,413
202202	63079010	¿ÚÕÖ	133	º«¹ú	10	Ò»°ãÃ³Ò×	9498	Ç§¿Ë	611008	¸ö	2,331,820
202202	63079010	¿ÚÕÖ	136	Ì©¹ú	10	Ò»°ãÃ³Ò×	1140	Ç§¿Ë	197301	¸ö	215,127
202202	63079010	¿ÚÕÖ	138	°¢ÁªÇõ	10	Ò»°ãÃ³Ò×	4	Ç§¿Ë	50	¸ö	511
202202	63079010	¿ÚÕÖ	141	Ô½ÄÏ	10	Ò»°ãÃ³Ò×	2735	Ç§¿Ë	748041	¸ö	122,116
202202	63079010	¿ÚÕÖ	142	ÖÐ¹ú	10	Ò»°ãÃ³Ò×	1436	Ç§¿Ë	226111	¸ö	214,434
202202	63079010	¿ÚÕÖ	143	ÖÐ¹úÌ¨Íå	10	Ò»°ãÃ³Ò×	3141	Ç§¿Ë	90007	¸ö	149,805
202202	63079010	¿ÚÕÖ	303	Ó¢¹ú	10	Ò»°ãÃ³Ò×	3	Ç§¿Ë	152	¸ö	1,982
202202	63079010	¿ÚÕÖ	304	µÂ¹ú	10	Ò»°ãÃ³Ò×	279	Ç§¿Ë	12972	¸ö	130,179
202202	63079010	¿ÚÕÖ	305	·¨¹ú	10	Ò»°ãÃ³Ò×	15	Ç§¿Ë	723	¸ö	2,943
202202	63079010	¿ÚÕÖ	307	Òâ´óÀû	10	Ò»°ãÃ³Ò×	5	Ç§¿Ë	525	¸ö	46,902
202202	63079010	¿ÚÕÖ	311	ÆÏÌÑÑÀ	10	Ò»°ãÃ³Ò×	0	Ç§¿Ë	2	¸ö	467
202202	63079010	¿ÚÕÖ	312	Î÷°àÑÀ	10	Ò»°ãÃ³Ò×	0	Ç§¿Ë	22	¸ö	462
202202	63079010	¿ÚÕÖ	328	ÂÞÂíÄáÑÇ	10	Ò»°ãÃ³Ò×	1	Ç§¿Ë	3	¸ö	1,190
202202	63079010	¿ÚÕÖ	330	Èðµä	10	Ò»°ãÃ³Ò×	0	Ç§¿Ë	3	¸ö	2,100
202202	63079010	¿ÚÕÖ	337	¸ñÂ³¼ªÑÇ	10	Ò»°ãÃ³Ò×	0	Ç§¿Ë	2	¸ö	766
202202	63079010	¿ÚÕÖ	499	À­¶¡ÃÀÖÞÆäËû¹ú¼Ò(µØÇø)	10	Ò»°ãÃ³Ò×	0	Ç§¿Ë	2	¸ö	766
202202	63079010	¿ÚÕÖ	502	ÃÀ¹ú	10	Ò»°ãÃ³Ò×	4	Ç§¿Ë	170	¸ö	8,547
202202	63079010	¿ÚÕÖ	701	¹ú(µØ)±ð²»Ïê	10	Ò»°ãÃ³Ò×	0	Ç§¿Ë	20	¸ö	12
202203	63079010	¿ÚÕÖ	103	ÃÏ¼ÓÀ­¹ú	10	Ò»°ãÃ³Ò×	0	Ç§¿Ë	4	¸ö	1,384
202203	63079010	¿ÚÕÖ	107	¼íÆÒÕ¯	10	Ò»°ãÃ³Ò×	31760	Ç§¿Ë	5307060	¸ö	2,104,489
202203	63079010	¿ÚÕÖ	110	ÖÐ¹úÏã¸Û	10	Ò»°ãÃ³Ò×	1	Ç§¿Ë	121	¸ö	396
202203	63079010	¿ÚÕÖ	112	Ó¡¶ÈÄáÎ÷ÑÇ	10	Ò»°ãÃ³Ò×	1	Ç§¿Ë	3	¸ö	450
202203	63079010	¿ÚÕÖ	116	ÈÕ±¾	10	Ò»°ãÃ³Ò×	1525	Ç§¿Ë	178267	¸ö	380,562
202203	63079010	¿ÚÕÖ	122	ÂíÀ´Î÷ÑÇ	10	Ò»°ãÃ³Ò×	14	Ç§¿Ë	1800	¸ö	2,823
202203	63079010	¿ÚÕÖ	129	·ÆÂÉ±ö	10	Ò»°ãÃ³Ò×	0	Ç§¿Ë	1	¸ö	89
202203	63079010	¿ÚÕÖ	132	ÐÂ¼ÓÆÂ	10	Ò»°ãÃ³Ò×	3894	Ç§¿Ë	182160	¸ö	945,997
202203	63079010	¿ÚÕÖ	133	º«¹ú	10	Ò»°ãÃ³Ò×	9449	Ç§¿Ë	680199	¸ö	2,274,676
202203	63079010	¿ÚÕÖ	136	Ì©¹ú	10	Ò»°ãÃ³Ò×	3865	Ç§¿Ë	1035750	¸ö	470,905
202203	63079010	¿ÚÕÖ	141	Ô½ÄÏ	10	Ò»°ãÃ³Ò×	2347	Ç§¿Ë	593904	¸ö	112,348
202203	63079010	¿ÚÕÖ	142	ÖÐ¹ú	10	Ò»°ãÃ³Ò×	30940	Ç§¿Ë	8026235	¸ö	1,820,777
202203	63079010	¿ÚÕÖ	143	ÖÐ¹úÌ¨Íå	10	Ò»°ãÃ³Ò×	260	Ç§¿Ë	73117	¸ö	123,606
202203	63079010	¿ÚÕÖ	303	Ó¢¹ú	10	Ò»°ãÃ³Ò×	1	Ç§¿Ë	9	¸ö	869
202203	63079010	¿ÚÕÖ	304	µÂ¹ú	10	Ò»°ãÃ³Ò×	2	Ç§¿Ë	51	¸ö	2,545
202203	63079010	¿ÚÕÖ	305	·¨¹ú	10	Ò»°ãÃ³Ò×	101	Ç§¿Ë	22800	¸ö	19,315
202203	63079010	¿ÚÕÖ	307	Òâ´óÀû	10	Ò»°ãÃ³Ò×	3	Ç§¿Ë	244	¸ö	24,815
202203	63079010	¿ÚÕÖ	309	ºÉÀ¼	10	Ò»°ãÃ³Ò×	0	Ç§¿Ë	100	¸ö	72
202203	63079010	¿ÚÕÖ	311	ÆÏÌÑÑÀ	10	Ò»°ãÃ³Ò×	1	Ç§¿Ë	2	¸ö	350
202203	63079010	¿ÚÕÖ	327	²¨À¼	10	Ò»°ãÃ³Ò×	6	Ç§¿Ë	101	¸ö	6,362
202203	63079010	¿ÚÕÖ	328	ÂÞÂíÄáÑÇ	10	Ò»°ãÃ³Ò×	6	Ç§¿Ë	119	¸ö	10,489
202203	63079010	¿ÚÕÖ	501	¼ÓÄÃ´ó	10	Ò»°ãÃ³Ò×	1	Ç§¿Ë	18	¸ö	9,228
202203	63079010	¿ÚÕÖ	502	ÃÀ¹ú	10	Ò»°ãÃ³Ò×	516	Ç§¿Ë	22567	¸ö	576,645
202204	63079000	-	116	ÈÕ±¾	10	Ò»°ãÃ³Ò×	0	-	0	-	31
202204	63079010	¿ÚÕÖ	107	¼íÆÒÕ¯	10	Ò»°ãÃ³Ò×	45405	Ç§¿Ë	10514540	¸ö	2,974,961
202204	63079010	¿ÚÕÖ	110	ÖÐ¹úÏã¸Û	10	Ò»°ãÃ³Ò×	8	Ç§¿Ë	2380	¸ö	7,808
202204	63079010	¿ÚÕÖ	116	ÈÕ±¾	10	Ò»°ãÃ³Ò×	2303	Ç§¿Ë	304106	¸ö	615,984
202204	63079010	¿ÚÕÖ	129	·ÆÂÉ±ö	10	Ò»°ãÃ³Ò×	1	Ç§¿Ë	3	¸ö	330
202204	63079010	¿ÚÕÖ	132	ÐÂ¼ÓÆÂ	10	Ò»°ãÃ³Ò×	15415	Ç§¿Ë	890526	¸ö	3,433,122
202204	63079010	¿ÚÕÖ	133	º«¹ú	10	Ò»°ãÃ³Ò×	7275	Ç§¿Ë	498076	¸ö	1,808,937
202204	63079010	¿ÚÕÖ	136	Ì©¹ú	10	Ò»°ãÃ³Ò×	1194	Ç§¿Ë	273600	¸ö	278,525
202204	63079010	¿ÚÕÖ	141	Ô½ÄÏ	10	Ò»°ãÃ³Ò×	2644	Ç§¿Ë	812761	¸ö	152,241
202204	63079010	¿ÚÕÖ	142	ÖÐ¹ú	10	Ò»°ãÃ³Ò×	4981	Ç§¿Ë	696672	¸ö	3,853,086
202204	63079010	¿ÚÕÖ	143	ÖÐ¹úÌ¨Íå	10	Ò»°ãÃ³Ò×	3775	Ç§¿Ë	1361957	¸ö	546,337
202204	63079010	¿ÚÕÖ	303	Ó¢¹ú	10	Ò»°ãÃ³Ò×	600	Ç§¿Ë	24103	¸ö	96,947
202204	63079010	¿ÚÕÖ	304	µÂ¹ú	10	Ò»°ãÃ³Ò×	11	Ç§¿Ë	250	¸ö	3,485
202204	63079010	¿ÚÕÖ	305	·¨¹ú	10	Ò»°ãÃ³Ò×	0	Ç§¿Ë	2	¸ö	709
202204	63079010	¿ÚÕÖ	307	Òâ´óÀû	10	Ò»°ãÃ³Ò×	6	Ç§¿Ë	1525	¸ö	35,763
202204	63079010	¿ÚÕÖ	311	ÆÏÌÑÑÀ	10	Ò»°ãÃ³Ò×	0	Ç§¿Ë	6	¸ö	334
202204	63079010	¿ÚÕÖ	328	ÂÞÂíÄáÑÇ	10	Ò»°ãÃ³Ò×	3	Ç§¿Ë	13	¸ö	5,004
202204	63079010	¿ÚÕÖ	330	Èðµä	10	Ò»°ãÃ³Ò×	21	Ç§¿Ë	840	¸ö	4,309
202204	63079010	¿ÚÕÖ	502	ÃÀ¹ú	10	Ò»°ãÃ³Ò×	4	Ç§¿Ë	59	¸ö	6,381
202205	63079010	¿ÚÕÖ	103	ÃÏ¼ÓÀ­¹ú	10	Ò»°ãÃ³Ò×	0	Ç§¿Ë	2	¸ö	1,508
202205	63079010	¿ÚÕÖ	107	¼íÆÒÕ¯	10	Ò»°ãÃ³Ò×	9535	Ç§¿Ë	1942520	¸ö	786,514
202205	63079010	¿ÚÕÖ	110	ÖÐ¹úÏã¸Û	10	Ò»°ãÃ³Ò×	655	Ç§¿Ë	183970	¸ö	194,817
202205	63079010	¿ÚÕÖ	116	ÈÕ±¾	10	Ò»°ãÃ³Ò×	1593	Ç§¿Ë	260509	¸ö	984,945
202205	63079010	¿ÚÕÖ	132	ÐÂ¼ÓÆÂ	10	Ò»°ãÃ³Ò×	6418	Ç§¿Ë	347420	¸ö	1,616,951
202205	63079010	¿ÚÕÖ	133	º«¹ú	10	Ò»°ãÃ³Ò×	7365	Ç§¿Ë	519620	¸ö	1,511,863
202205	63079010	¿ÚÕÖ	141	Ô½ÄÏ	10	Ò»°ãÃ³Ò×	11054	Ç§¿Ë	3206496	¸ö	411,608
202205	63079010	¿ÚÕÖ	142	ÖÐ¹ú	10	Ò»°ãÃ³Ò×	6557	Ç§¿Ë	1064201	¸ö	1,015,120
202205	63079010	¿ÚÕÖ	143	ÖÐ¹úÌ¨Íå	10	Ò»°ãÃ³Ò×	218	Ç§¿Ë	26470	¸ö	26,134
202205	63079010	¿ÚÕÖ	249	Í»ÄáË¹	10	Ò»°ãÃ³Ò×	0	Ç§¿Ë	1	¸ö	201
202205	63079010	¿ÚÕÖ	303	Ó¢¹ú	10	Ò»°ãÃ³Ò×	0	Ç§¿Ë	1	¸ö	47
202205	63079010	¿ÚÕÖ	304	µÂ¹ú	10	Ò»°ãÃ³Ò×	1	Ç§¿Ë	5	¸ö	3,809
202205	63079010	¿ÚÕÖ	305	·¨¹ú	10	Ò»°ãÃ³Ò×	2	Ç§¿Ë	3	¸ö	2,063
202205	63079010	¿ÚÕÖ	307	Òâ´óÀû	10	Ò»°ãÃ³Ò×	6	Ç§¿Ë	125	¸ö	32,542
202205	63079010	¿ÚÕÖ	312	Î÷°àÑÀ	10	Ò»°ãÃ³Ò×	1	Ç§¿Ë	1	¸ö	669
202205	63079010	¿ÚÕÖ	328	ÂÞÂíÄáÑÇ	10	Ò»°ãÃ³Ò×	2	Ç§¿Ë	8	¸ö	2,290
202205	63079010	¿ÚÕÖ	330	Èðµä	10	Ò»°ãÃ³Ò×	50	Ç§¿Ë	1930	¸ö	16,044
202205	63079010	¿ÚÕÖ	352	½Ý¿Ë	10	Ò»°ãÃ³Ò×	24	Ç§¿Ë	1900	¸ö	17,763
202205	63079010	¿ÚÕÖ	502	ÃÀ¹ú	10	Ò»°ãÃ³Ò×	25	Ç§¿Ë	60	¸ö	12,946
202205	63079010	¿ÚÕÖ	609	ÐÂÎ÷À¼	10	Ò»°ãÃ³Ò×	60	Ç§¿Ë	9000	¸ö	10,339
