# Supplementary material for: Research on optimization of emergency supplies customs clearance strategy from the perspective of public health security based on Chinese trade data
Source: Front Public Health. 2025 Jan 24;13:1520705. doi: 10.3389/fpubh.2025.1520705 (PMC11802811; doi:10.3389/fpubh.2025.1520705)
Supplement: Supplementary file 1 [file Data_Sheet_1.ZIP › Paper Code-Part1/1-Import/2022/2022∩╝ê1-5∩╝ë-σê╢μ░oμ£║-Φ┐¢σÅú.csv]

Êý¾ÝÄêÔÂ	ÉÌÆ·±àÂë	ÉÌÆ·Ãû³Æ	Ã³Ò×»ï°é±àÂë	Ã³Ò×»ï°éÃû³Æ	Ã³Ò×·½Ê½±àÂë	Ã³Ò×·½Ê½Ãû³Æ	µÚÒ»ÊýÁ¿	µÚÒ»¼ÆÁ¿µ¥Î»	µÚ¶þÊýÁ¿	µÚ¶þ¼ÆÁ¿µ¥Î»	ÈËÃñ±Ò
202201	84196019	ÆäËûÖÆÑõ»ú	304	µÂ¹ú	10	Ò»°ãÃ³Ò×	510	Ì¨	305	Ç§¿Ë	1,320,179
202203	84196019	ÆäËûÖÆÑõ»ú	133	º«¹ú	10	Ò»°ãÃ³Ò×	280	Ì¨	68	Ç§¿Ë	29,932
202203	84196019	ÆäËûÖÆÑõ»ú	304	µÂ¹ú	10	Ò»°ãÃ³Ò×	275	Ì¨	165	Ç§¿Ë	413,401
202204	84196019	ÆäËûÖÆÑõ»ú	133	º«¹ú	10	Ò»°ãÃ³Ò×	670	Ì¨	260	Ç§¿Ë	72,186
202205	84196011	ÖÆÑõÁ¿¡Ý15000Á¢·½Ã×/Ð¡Ê±µÄÖÆÑõ»ú	133	º«¹ú	10	Ò»°ãÃ³Ò×	1	Ì¨	300	Ç§¿Ë	365,333
202205	84196019	ÆäËûÖÆÑõ»ú	142	ÖÐ¹ú	10	Ò»°ãÃ³Ò×	1	Ì¨	16	Ç§¿Ë	4,077
