# Supplementary material for: Research on optimization of emergency supplies customs clearance strategy from the perspective of public health security based on Chinese trade data
Source: Front Public Health. 2025 Jan 24;13:1520705. doi: 10.3389/fpubh.2025.1520705 (PMC11802811; doi:10.3389/fpubh.2025.1520705)
Supplement: Supplementary file 1 [file Data_Sheet_1.ZIP › Paper Code-Part1/1-Import/2022/2022∩╝ê1-5∩╝ë-σæ╝σÉ╕μ£║-Φ┐¢σÅú.csv]

202201	90192010	ÓÐ´´ºôÎü»ú	115	ÒÔÉ«ÁÐ	10	Ò»°ãÃ³Ò×	79	Ì¨	378	Ç§¿Ë	1,318,395
202201	90192010	ÓÐ´´ºôÎü»ú	122	ÂíÀ´Î÷ÑÇ	10	Ò»°ãÃ³Ò×	2	Ì¨	1	Ç§¿Ë	9,760
202201	90192010	ÓÐ´´ºôÎü»ú	143	ÖÐ¹úÌ¨Íå	10	Ò»°ãÃ³Ò×	158192	Ì¨	23137	Ç§¿Ë	4,866,548
202201	90192010	ÓÐ´´ºôÎü»ú	303	Ó¢¹ú	10	Ò»°ãÃ³Ò×	27	Ì¨	918	Ç§¿Ë	2,440,281
202201	90192010	ÓÐ´´ºôÎü»ú	304	µÂ¹ú	10	Ò»°ãÃ³Ò×	447	Ì¨	2626	Ç§¿Ë	4,124,811
202201	90192010	ÓÐ´´ºôÎü»ú	330	Èðµä	10	Ò»°ãÃ³Ò×	124	Ì¨	215	Ç§¿Ë	888,125
202201	90192010	ÓÐ´´ºôÎü»ú	331	ÈðÊ¿	10	Ò»°ãÃ³Ò×	31	Ì¨	407	Ç§¿Ë	1,071,396
202201	90192010	ÓÐ´´ºôÎü»ú	502	ÃÀ¹ú	10	Ò»°ãÃ³Ò×	169	Ì¨	732	Ç§¿Ë	774,846
202201	90192020	ÎÞ´´ºôÎü»ú	122	ÂíÀ´Î÷ÑÇ	10	Ò»°ãÃ³Ò×	6283	Ì¨	305	Ç§¿Ë	648,718
202201	90192020	ÎÞ´´ºôÎü»ú	142	ÖÐ¹ú	10	Ò»°ãÃ³Ò×	6435	Ì¨	853	Ç§¿Ë	919,783
202201	90192020	ÎÞ´´ºôÎü»ú	143	ÖÐ¹úÌ¨Íå	10	Ò»°ãÃ³Ò×	6200	Ì¨	2539	Ç§¿Ë	244,801
202201	90192020	ÎÞ´´ºôÎü»ú	304	µÂ¹ú	10	Ò»°ãÃ³Ò×	13	Ì¨	4	Ç§¿Ë	311,917
202201	90192020	ÎÞ´´ºôÎü»ú	418	¶àÃ×Äá¼Ó¹²ºÍ¹ú	10	Ò»°ãÃ³Ò×	20	Ì¨	0	Ç§¿Ë	945
202201	90192020	ÎÞ´´ºôÎü»ú	429	Ä«Î÷¸ç	10	Ò»°ãÃ³Ò×	6	Ì¨	1	Ç§¿Ë	4,252
202201	90192020	ÎÞ´´ºôÎü»ú	502	ÃÀ¹ú	10	Ò»°ãÃ³Ò×	15214	Ì¨	5268	Ç§¿Ë	7,976,512
202201	90192020	ÎÞ´´ºôÎü»ú	601	°Ä´óÀûÑÇ	10	Ò»°ãÃ³Ò×	11151	Ì¨	13995	Ç§¿Ë	12,950,682
202201	90192020	ÎÞ´´ºôÎü»ú	609	ÐÂÎ÷À¼	10	Ò»°ãÃ³Ò×	323	Ì¨	635	Ç§¿Ë	1,062,651
202202	90192010	ÓÐ´´ºôÎü»ú	143	ÖÐ¹úÌ¨Íå	10	Ò»°ãÃ³Ò×	119690	Ì¨	11528	Ç§¿Ë	1,227,591
202202	90192010	ÓÐ´´ºôÎü»ú	304	µÂ¹ú	10	Ò»°ãÃ³Ò×	958	Ì¨	5649	Ç§¿Ë	9,447,015
202202	90192010	ÓÐ´´ºôÎü»ú	330	Èðµä	10	Ò»°ãÃ³Ò×	46	Ì¨	357	Ç§¿Ë	788,475
202202	90192010	ÓÐ´´ºôÎü»ú	502	ÃÀ¹ú	10	Ò»°ãÃ³Ò×	203	Ì¨	8598	Ç§¿Ë	8,728,238
202202	90192020	ÎÞ´´ºôÎü»ú	122	ÂíÀ´Î÷ÑÇ	10	Ò»°ãÃ³Ò×	10	Ì¨	1	Ç§¿Ë	434
202202	90192020	ÎÞ´´ºôÎü»ú	142	ÖÐ¹ú	10	Ò»°ãÃ³Ò×	35	Ì¨	815	Ç§¿Ë	490,028
202202	90192020	ÎÞ´´ºôÎü»ú	331	ÈðÊ¿	10	Ò»°ãÃ³Ò×	12	Ì¨	600	Ç§¿Ë	1,401,281
202202	90192020	ÎÞ´´ºôÎü»ú	418	¶àÃ×Äá¼Ó¹²ºÍ¹ú	10	Ò»°ãÃ³Ò×	20	Ì¨	0	Ç§¿Ë	945
202202	90192020	ÎÞ´´ºôÎü»ú	502	ÃÀ¹ú	10	Ò»°ãÃ³Ò×	9228	Ì¨	11090	Ç§¿Ë	29,587,996
202202	90192020	ÎÞ´´ºôÎü»ú	601	°Ä´óÀûÑÇ	10	Ò»°ãÃ³Ò×	31707	Ì¨	41962	Ç§¿Ë	39,676,306
202203	90192010	ÓÐ´´ºôÎü»ú	115	ÒÔÉ«ÁÐ	10	Ò»°ãÃ³Ò×	13	Ì¨	87	Ç§¿Ë	341,056
202203	90192010	ÓÐ´´ºôÎü»ú	137	ÍÁ¶úÆä	10	Ò»°ãÃ³Ò×	5000	Ì¨	6	Ç§¿Ë	594
202203	90192010	ÓÐ´´ºôÎü»ú	142	ÖÐ¹ú	10	Ò»°ãÃ³Ò×	50	Ì¨	50	Ç§¿Ë	33,681
202203	90192010	ÓÐ´´ºôÎü»ú	143	ÖÐ¹úÌ¨Íå	10	Ò»°ãÃ³Ò×	153760	Ì¨	15298	Ç§¿Ë	1,578,121
202203	90192010	ÓÐ´´ºôÎü»ú	303	Ó¢¹ú	10	Ò»°ãÃ³Ò×	20	Ì¨	229	Ç§¿Ë	717,472
202203	90192010	ÓÐ´´ºôÎü»ú	304	µÂ¹ú	10	Ò»°ãÃ³Ò×	372	Ì¨	11180	Ç§¿Ë	19,658,116
202203	90192010	ÓÐ´´ºôÎü»ú	306	°®¶ûÀ¼	10	Ò»°ãÃ³Ò×	3	Ì¨	1	Ç§¿Ë	6,835
202203	90192010	ÓÐ´´ºôÎü»ú	307	Òâ´óÀû	10	Ò»°ãÃ³Ò×	2	Ì¨	1	Ç§¿Ë	235
202203	90192010	ÓÐ´´ºôÎü»ú	330	Èðµä	10	Ò»°ãÃ³Ò×	188	Ì¨	1907	Ç§¿Ë	5,741,362
202203	90192010	ÓÐ´´ºôÎü»ú	331	ÈðÊ¿	10	Ò»°ãÃ³Ò×	74	Ì¨	757	Ç§¿Ë	2,323,672
202203	90192010	ÓÐ´´ºôÎü»ú	502	ÃÀ¹ú	10	Ò»°ãÃ³Ò×	9	Ì¨	25	Ç§¿Ë	122,974
202203	90192020	ÎÞ´´ºôÎü»ú	142	ÖÐ¹ú	10	Ò»°ãÃ³Ò×	54	Ì¨	2	Ç§¿Ë	2,687
202203	90192020	ÎÞ´´ºôÎü»ú	143	ÖÐ¹úÌ¨Íå	10	Ò»°ãÃ³Ò×	2000	Ì¨	2918	Ç§¿Ë	202,054
202203	90192020	ÎÞ´´ºôÎü»ú	304	µÂ¹ú	10	Ò»°ãÃ³Ò×	72	Ì¨	279	Ç§¿Ë	170,543
202203	90192020	ÎÞ´´ºôÎü»ú	315	°ÂµØÀû	10	Ò»°ãÃ³Ò×	84	Ì¨	10	Ç§¿Ë	373,376
202203	90192020	ÎÞ´´ºôÎü»ú	418	¶àÃ×Äá¼Ó¹²ºÍ¹ú	10	Ò»°ãÃ³Ò×	65	Ì¨	0	Ç§¿Ë	3,072
202203	90192020	ÎÞ´´ºôÎü»ú	502	ÃÀ¹ú	10	Ò»°ãÃ³Ò×	4819	Ì¨	1375	Ç§¿Ë	6,962,093
202203	90192020	ÎÞ´´ºôÎü»ú	601	°Ä´óÀûÑÇ	10	Ò»°ãÃ³Ò×	14597	Ì¨	5253	Ç§¿Ë	5,275,383
202203	90192020	ÎÞ´´ºôÎü»ú	609	ÐÂÎ÷À¼	10	Ò»°ãÃ³Ò×	967	Ì¨	1923	Ç§¿Ë	3,217,675
202204	90192010	ÓÐ´´ºôÎü»ú	142	ÖÐ¹ú	10	Ò»°ãÃ³Ò×	1	Ì¨	17	Ç§¿Ë	10,801
202204	90192010	ÓÐ´´ºôÎü»ú	143	ÖÐ¹úÌ¨Íå	10	Ò»°ãÃ³Ò×	151822	Ì¨	17283	Ç§¿Ë	3,618,352
202204	90192010	ÓÐ´´ºôÎü»ú	304	µÂ¹ú	10	Ò»°ãÃ³Ò×	749	Ì¨	20335	Ç§¿Ë	41,046,395
202204	90192010	ÓÐ´´ºôÎü»ú	315	°ÂµØÀû	10	Ò»°ãÃ³Ò×	15	Ì¨	306	Ç§¿Ë	2,214,369
202204	90192010	ÓÐ´´ºôÎü»ú	328	ÂÞÂíÄáÑÇ	10	Ò»°ãÃ³Ò×	3	Ì¨	1	Ç§¿Ë	6,508
202204	90192010	ÓÐ´´ºôÎü»ú	330	Èðµä	10	Ò»°ãÃ³Ò×	11	Ì¨	6	Ç§¿Ë	148,149
202204	90192010	ÓÐ´´ºôÎü»ú	331	ÈðÊ¿	10	Ò»°ãÃ³Ò×	50	Ì¨	1010	Ç§¿Ë	6,267,807
202204	90192010	ÓÐ´´ºôÎü»ú	502	ÃÀ¹ú	10	Ò»°ãÃ³Ò×	662	Ì¨	241	Ç§¿Ë	272,635
202204	90192020	ÎÞ´´ºôÎü»ú	112	Ó¡¶ÈÄáÎ÷ÑÇ	10	Ò»°ãÃ³Ò×	100	Ì¨	200	Ç§¿Ë	296,032
202204	90192020	ÎÞ´´ºôÎü»ú	136	Ì©¹ú	10	Ò»°ãÃ³Ò×	50	Ì¨	10	Ç§¿Ë	48,350
202204	90192020	ÎÞ´´ºôÎü»ú	142	ÖÐ¹ú	10	Ò»°ãÃ³Ò×	13450	Ì¨	1906	Ç§¿Ë	2,287,628
202204	90192020	ÎÞ´´ºôÎü»ú	303	Ó¢¹ú	10	Ò»°ãÃ³Ò×	6450	Ì¨	15	Ç§¿Ë	214,458
202204	90192020	ÎÞ´´ºôÎü»ú	304	µÂ¹ú	10	Ò»°ãÃ³Ò×	40	Ì¨	422	Ç§¿Ë	872,147
202204	90192020	ÎÞ´´ºôÎü»ú	307	Òâ´óÀû	10	Ò»°ãÃ³Ò×	1	Ì¨	11	Ç§¿Ë	5,524
202204	90192020	ÎÞ´´ºôÎü»ú	331	ÈðÊ¿	10	Ò»°ãÃ³Ò×	20	Ì¨	248	Ç§¿Ë	1,185,801
202204	90192020	ÎÞ´´ºôÎü»ú	418	¶àÃ×Äá¼Ó¹²ºÍ¹ú	10	Ò»°ãÃ³Ò×	20	Ì¨	0	Ç§¿Ë	694
202204	90192020	ÎÞ´´ºôÎü»ú	429	Ä«Î÷¸ç	10	Ò»°ãÃ³Ò×	233	Ì¨	304	Ç§¿Ë	576,363
202204	90192020	ÎÞ´´ºôÎü»ú	502	ÃÀ¹ú	10	Ò»°ãÃ³Ò×	15877	Ì¨	4534	Ç§¿Ë	53,967,825
202204	90192020	ÎÞ´´ºôÎü»ú	601	°Ä´óÀûÑÇ	10	Ò»°ãÃ³Ò×	7768	Ì¨	17537	Ç§¿Ë	16,533,213
202204	90192020	ÎÞ´´ºôÎü»ú	609	ÐÂÎ÷À¼	10	Ò»°ãÃ³Ò×	480	Ì¨	1145	Ç§¿Ë	1,914,437
202205	90192010	ÓÐ´´ºôÎü»ú	122	ÂíÀ´Î÷ÑÇ	10	Ò»°ãÃ³Ò×	30	Ì¨	600	Ç§¿Ë	2,073,270
202205	90192010	ÓÐ´´ºôÎü»ú	143	ÖÐ¹úÌ¨Íå	10	Ò»°ãÃ³Ò×	91580	Ì¨	17135	Ç§¿Ë	4,713,255
202205	90192010	ÓÐ´´ºôÎü»ú	303	Ó¢¹ú	10	Ò»°ãÃ³Ò×	5	Ì¨	146	Ç§¿Ë	451,320
202205	90192010	ÓÐ´´ºôÎü»ú	304	µÂ¹ú	10	Ò»°ãÃ³Ò×	1115	Ì¨	26935	Ç§¿Ë	46,771,405
202205	90192010	ÓÐ´´ºôÎü»ú	330	Èðµä	10	Ò»°ãÃ³Ò×	66	Ì¨	904	Ç§¿Ë	3,027,317
202205	90192010	ÓÐ´´ºôÎü»ú	331	ÈðÊ¿	10	Ò»°ãÃ³Ò×	111	Ì¨	31	Ç§¿Ë	46,706
202205	90192010	ÓÐ´´ºôÎü»ú	502	ÃÀ¹ú	10	Ò»°ãÃ³Ò×	250	Ì¨	302	Ç§¿Ë	375,478
202205	90192020	ÎÞ´´ºôÎü»ú	122	ÂíÀ´Î÷ÑÇ	10	Ò»°ãÃ³Ò×	6048	Ì¨	762	Ç§¿Ë	1,587,349
202205	90192020	ÎÞ´´ºôÎü»ú	142	ÖÐ¹ú	10	Ò»°ãÃ³Ò×	19750	Ì¨	2207	Ç§¿Ë	2,613,052
202205	90192020	ÎÞ´´ºôÎü»ú	143	ÖÐ¹úÌ¨Íå	10	Ò»°ãÃ³Ò×	3000	Ì¨	2597	Ç§¿Ë	253,031
202205	90192020	ÎÞ´´ºôÎü»ú	303	Ó¢¹ú	10	Ò»°ãÃ³Ò×	1205	Ì¨	106	Ç§¿Ë	150,099
202205	90192020	ÎÞ´´ºôÎü»ú	304	µÂ¹ú	10	Ò»°ãÃ³Ò×	43	Ì¨	324	Ç§¿Ë	302,188
202205	90192020	ÎÞ´´ºôÎü»ú	330	Èðµä	10	Ò»°ãÃ³Ò×	30	Ì¨	82	Ç§¿Ë	107,462
202205	90192020	ÎÞ´´ºôÎü»ú	418	¶àÃ×Äá¼Ó¹²ºÍ¹ú	10	Ò»°ãÃ³Ò×	50	Ì¨	0	Ç§¿Ë	2,363
202205	90192020	ÎÞ´´ºôÎü»ú	502	ÃÀ¹ú	10	Ò»°ãÃ³Ò×	1797	Ì¨	1207	Ç§¿Ë	16,940,592
202205	90192020	ÎÞ´´ºôÎü»ú	601	°Ä´óÀûÑÇ	10	Ò»°ãÃ³Ò×	59348	Ì¨	50727	Ç§¿Ë	46,926,316
202205	90192020	ÎÞ´´ºôÎü»ú	609	ÐÂÎ÷À¼	10	Ò»°ãÃ³Ò×	259	Ì¨	618	Ç§¿Ë	1,032,999
