# Supplementary material for: Research on optimization of emergency supplies customs clearance strategy from the perspective of public health security based on Chinese trade data
Source: Front Public Health. 2025 Jan 24;13:1520705. doi: 10.3389/fpubh.2025.1520705 (PMC11802811; doi:10.3389/fpubh.2025.1520705)
Supplement: Supplementary file 1 [file Data_Sheet_1.ZIP › Paper Code-Part1/1-Import/2019/2019(11-12)-ImportMerge.csv]

Êý¾ÝÄêÔÂ	ÉÌÆ·±àÂë	ÉÌÆ·Ãû³Æ	Ã³Ò×»ï°é±àÂë	Ã³Ò×»ï°éÃû³Æ	Ã³Ò×·½Ê½±àÂë	Ã³Ò×·½Ê½Ãû³Æ	µÚÒ»ÊýÁ¿	µÚÒ»¼ÆÁ¿µ¥Î»	µÚ¶þÊýÁ¿	µÚ¶þ¼ÆÁ¿µ¥Î»	ÈËÃñ±Ò
201911	84196019	ÆäËûÖÆÑõ»ú	502	ÃÀ¹ú	10	Ò»°ãÃ³Ò×	1	Ì¨	40	Ç§¿Ë	38,875
201912	84196019	ÆäËûÖÆÑõ»ú	133	º«¹ú	10	Ò»°ãÃ³Ò×	55	Ì¨	4351	Ç§¿Ë	1,272,575
201912	84196019	ÆäËûÖÆÑõ»ú	304	µÂ¹ú	10	Ò»°ãÃ³Ò×	20	Ì¨	10	Ç§¿Ë	76,359
201912	84196019	ÆäËûÖÆÑõ»ú	502	ÃÀ¹ú	10	Ò»°ãÃ³Ò×	10	Ì¨	340	Ç§¿Ë	603,909
201911	63079000	6301ÖÁ6307µÄÎ´ÁÐÃûÖÆ³ÉÆ·,°üÀ¨·þ×°²Ã¼ôÑù	103	ÃÏ¼ÓÀ­¹ú	10	Ò»°ãÃ³Ò×	70	Ç§¿Ë	0	?	11,824
201911	63079000	6301ÖÁ6307µÄÎ´ÁÐÃûÖÆ³ÉÆ·,°üÀ¨·þ×°²Ã¼ôÑù	106	Ãåµé	10	Ò»°ãÃ³Ò×	13273	Ç§¿Ë	0	?	717,702
201911	63079000	6301ÖÁ6307µÄÎ´ÁÐÃûÖÆ³ÉÆ·,°üÀ¨·þ×°²Ã¼ôÑù	107	¼íÆÒÕ¯	10	Ò»°ãÃ³Ò×	19435	Ç§¿Ë	0	?	890,626
201911	63079000	6301ÖÁ6307µÄÎ´ÁÐÃûÖÆ³ÉÆ·,°üÀ¨·þ×°²Ã¼ôÑù	110	ÖÐ¹úÏã¸Û	10	Ò»°ãÃ³Ò×	648	Ç§¿Ë	0	?	214,044
201911	63079000	6301ÖÁ6307µÄÎ´ÁÐÃûÖÆ³ÉÆ·,°üÀ¨·þ×°²Ã¼ôÑù	111	Ó¡¶È	10	Ò»°ãÃ³Ò×	1524	Ç§¿Ë	0	?	282,162
201911	63079000	6301ÖÁ6307µÄÎ´ÁÐÃûÖÆ³ÉÆ·,°üÀ¨·þ×°²Ã¼ôÑù	112	Ó¡¶ÈÄáÎ÷ÑÇ	10	Ò»°ãÃ³Ò×	338	Ç§¿Ë	0	?	54,637
201911	63079000	6301ÖÁ6307µÄÎ´ÁÐÃûÖÆ³ÉÆ·,°üÀ¨·þ×°²Ã¼ôÑù	115	ÒÔÉ«ÁÐ	10	Ò»°ãÃ³Ò×	18	Ç§¿Ë	0	?	761
201911	63079000	6301ÖÁ6307µÄÎ´ÁÐÃûÖÆ³ÉÆ·,°üÀ¨·þ×°²Ã¼ôÑù	116	ÈÕ±¾	10	Ò»°ãÃ³Ò×	28356	Ç§¿Ë	0	?	13,272,123
201911	63079000	6301ÖÁ6307µÄÎ´ÁÐÃûÖÆ³ÉÆ·,°üÀ¨·þ×°²Ã¼ôÑù	122	ÂíÀ´Î÷ÑÇ	10	Ò»°ãÃ³Ò×	829	Ç§¿Ë	0	?	137,809
201911	63079000	6301ÖÁ6307µÄÎ´ÁÐÃûÖÆ³ÉÆ·,°üÀ¨·þ×°²Ã¼ôÑù	125	Äá²´¶ûÁª°îÃñÖ÷¹²ºÍ¹ú	10	Ò»°ãÃ³Ò×	178	Ç§¿Ë	0	?	4,610
201911	63079000	6301ÖÁ6307µÄÎ´ÁÐÃûÖÆ³ÉÆ·,°üÀ¨·þ×°²Ã¼ôÑù	127	°Í»ùË¹Ì¹	10	Ò»°ãÃ³Ò×	123	Ç§¿Ë	0	?	21,785
201911	63079000	6301ÖÁ6307µÄÎ´ÁÐÃûÖÆ³ÉÆ·,°üÀ¨·þ×°²Ã¼ôÑù	129	·ÆÂÉ±ö	10	Ò»°ãÃ³Ò×	3148	Ç§¿Ë	0	?	1,763,458
201911	63079000	6301ÖÁ6307µÄÎ´ÁÐÃûÖÆ³ÉÆ·,°üÀ¨·þ×°²Ã¼ôÑù	132	ÐÂ¼ÓÆÂ	10	Ò»°ãÃ³Ò×	3602	Ç§¿Ë	0	?	726,560
201911	63079000	6301ÖÁ6307µÄÎ´ÁÐÃûÖÆ³ÉÆ·,°üÀ¨·þ×°²Ã¼ôÑù	133	º«¹ú	10	Ò»°ãÃ³Ò×	10982	Ç§¿Ë	0	?	1,799,172
201911	63079000	6301ÖÁ6307µÄÎ´ÁÐÃûÖÆ³ÉÆ·,°üÀ¨·þ×°²Ã¼ôÑù	134	Ë¹ÀïÀ¼¿¨	10	Ò»°ãÃ³Ò×	2	Ç§¿Ë	0	?	25,955
201911	63079000	6301ÖÁ6307µÄÎ´ÁÐÃûÖÆ³ÉÆ·,°üÀ¨·þ×°²Ã¼ôÑù	136	Ì©¹ú	10	Ò»°ãÃ³Ò×	1980	Ç§¿Ë	0	?	1,211,743
201911	63079000	6301ÖÁ6307µÄÎ´ÁÐÃûÖÆ³ÉÆ·,°üÀ¨·þ×°²Ã¼ôÑù	137	ÍÁ¶úÆä	10	Ò»°ãÃ³Ò×	200	Ç§¿Ë	0	?	87,849
201911	63079000	6301ÖÁ6307µÄÎ´ÁÐÃûÖÆ³ÉÆ·,°üÀ¨·þ×°²Ã¼ôÑù	141	Ô½ÄÏ	10	Ò»°ãÃ³Ò×	58660	Ç§¿Ë	0	?	2,856,961
201911	63079000	6301ÖÁ6307µÄÎ´ÁÐÃûÖÆ³ÉÆ·,°üÀ¨·þ×°²Ã¼ôÑù	142	ÖÐ¹ú	10	Ò»°ãÃ³Ò×	24077	Ç§¿Ë	0	?	4,210,700
201911	63079000	6301ÖÁ6307µÄÎ´ÁÐÃûÖÆ³ÉÆ·,°üÀ¨·þ×°²Ã¼ôÑù	143	ÖÐ¹úÌ¨Íå	10	Ò»°ãÃ³Ò×	20467	Ç§¿Ë	0	?	5,641,641
201911	63079000	6301ÖÁ6307µÄÎ´ÁÐÃûÖÆ³ÉÆ·,°üÀ¨·þ×°²Ã¼ôÑù	217	°£Èû¶í±ÈÑÇ	10	Ò»°ãÃ³Ò×	1	Ç§¿Ë	0	?	283
201911	63079000	6301ÖÁ6307µÄÎ´ÁÐÃûÖÆ³ÉÆ·,°üÀ¨·þ×°²Ã¼ôÑù	231	Ã«ÀïÇóË¹	10	Ò»°ãÃ³Ò×	10	Ç§¿Ë	0	?	10,053
201911	63079000	6301ÖÁ6307µÄÎ´ÁÐÃûÖÆ³ÉÆ·,°üÀ¨·þ×°²Ã¼ôÑù	232	Ä¦Âå¸ç	10	Ò»°ãÃ³Ò×	3	Ç§¿Ë	0	?	1,733
201911	63079000	6301ÖÁ6307µÄÎ´ÁÐÃûÖÆ³ÉÆ·,°üÀ¨·þ×°²Ã¼ôÑù	249	Í»ÄáË¹	10	Ò»°ãÃ³Ò×	753	Ç§¿Ë	0	?	230,162
201911	63079000	6301ÖÁ6307µÄÎ´ÁÐÃûÖÆ³ÉÆ·,°üÀ¨·þ×°²Ã¼ôÑù	301	±ÈÀûÊ±	10	Ò»°ãÃ³Ò×	75	Ç§¿Ë	0	?	90,018
201911	63079000	6301ÖÁ6307µÄÎ´ÁÐÃûÖÆ³ÉÆ·,°üÀ¨·þ×°²Ã¼ôÑù	302	µ¤Âó	10	Ò»°ãÃ³Ò×	256	Ç§¿Ë	0	?	94,833
201911	63079000	6301ÖÁ6307µÄÎ´ÁÐÃûÖÆ³ÉÆ·,°üÀ¨·þ×°²Ã¼ôÑù	303	Ó¢¹ú	10	Ò»°ãÃ³Ò×	1714	Ç§¿Ë	0	?	725,073
201911	63079000	6301ÖÁ6307µÄÎ´ÁÐÃûÖÆ³ÉÆ·,°üÀ¨·þ×°²Ã¼ôÑù	304	µÂ¹ú	10	Ò»°ãÃ³Ò×	20507	Ç§¿Ë	0	?	3,072,591
201911	63079000	6301ÖÁ6307µÄÎ´ÁÐÃûÖÆ³ÉÆ·,°üÀ¨·þ×°²Ã¼ôÑù	305	·¨¹ú	10	Ò»°ãÃ³Ò×	1702	Ç§¿Ë	0	?	2,478,451
201911	63079000	6301ÖÁ6307µÄÎ´ÁÐÃûÖÆ³ÉÆ·,°üÀ¨·þ×°²Ã¼ôÑù	306	°®¶ûÀ¼	10	Ò»°ãÃ³Ò×	2	Ç§¿Ë	0	?	2,522
201911	63079000	6301ÖÁ6307µÄÎ´ÁÐÃûÖÆ³ÉÆ·,°üÀ¨·þ×°²Ã¼ôÑù	307	Òâ´óÀû	10	Ò»°ãÃ³Ò×	7021	Ç§¿Ë	0	?	2,481,492
201911	63079000	6301ÖÁ6307µÄÎ´ÁÐÃûÖÆ³ÉÆ·,°üÀ¨·þ×°²Ã¼ôÑù	309	ºÉÀ¼	10	Ò»°ãÃ³Ò×	279	Ç§¿Ë	0	?	46,126
201911	63079000	6301ÖÁ6307µÄÎ´ÁÐÃûÖÆ³ÉÆ·,°üÀ¨·þ×°²Ã¼ôÑù	311	ÆÏÌÑÑÀ	10	Ò»°ãÃ³Ò×	36	Ç§¿Ë	0	?	74,644
201911	63079000	6301ÖÁ6307µÄÎ´ÁÐÃûÖÆ³ÉÆ·,°üÀ¨·þ×°²Ã¼ôÑù	312	Î÷°àÑÀ	10	Ò»°ãÃ³Ò×	261	Ç§¿Ë	0	?	2,240,638
201911	63079000	6301ÖÁ6307µÄÎ´ÁÐÃûÖÆ³ÉÆ·,°üÀ¨·þ×°²Ã¼ôÑù	315	°ÂµØÀû	10	Ò»°ãÃ³Ò×	7	Ç§¿Ë	0	?	6,623
201911	63079000	6301ÖÁ6307µÄÎ´ÁÐÃûÖÆ³ÉÆ·,°üÀ¨·þ×°²Ã¼ôÑù	318	·ÒÀ¼	10	Ò»°ãÃ³Ò×	308	Ç§¿Ë	0	?	32,421
201911	63079000	6301ÖÁ6307µÄÎ´ÁÐÃûÖÆ³ÉÆ·,°üÀ¨·þ×°²Ã¼ôÑù	321	ÐÙÑÀÀû	10	Ò»°ãÃ³Ò×	415	Ç§¿Ë	0	?	294,419
201911	63079000	6301ÖÁ6307µÄÎ´ÁÐÃûÖÆ³ÉÆ·,°üÀ¨·þ×°²Ã¼ôÑù	327	²¨À¼	10	Ò»°ãÃ³Ò×	562	Ç§¿Ë	0	?	253,560
201911	63079000	6301ÖÁ6307µÄÎ´ÁÐÃûÖÆ³ÉÆ·,°üÀ¨·þ×°²Ã¼ôÑù	328	ÂÞÂíÄáÑÇ	10	Ò»°ãÃ³Ò×	60	Ç§¿Ë	0	?	33,397
201911	63079000	6301ÖÁ6307µÄÎ´ÁÐÃûÖÆ³ÉÆ·,°üÀ¨·þ×°²Ã¼ôÑù	330	Èðµä	10	Ò»°ãÃ³Ò×	836	Ç§¿Ë	0	?	140,961
201911	63079000	6301ÖÁ6307µÄÎ´ÁÐÃûÖÆ³ÉÆ·,°üÀ¨·þ×°²Ã¼ôÑù	331	ÈðÊ¿	10	Ò»°ãÃ³Ò×	144	Ç§¿Ë	0	?	39,177
201911	63079000	6301ÖÁ6307µÄÎ´ÁÐÃûÖÆ³ÉÆ·,°üÀ¨·þ×°²Ã¼ôÑù	334	°®É³ÄáÑÇ	10	Ò»°ãÃ³Ò×	0	Ç§¿Ë	0	?	226
201911	63079000	6301ÖÁ6307µÄÎ´ÁÐÃûÖÆ³ÉÆ·,°üÀ¨·þ×°²Ã¼ôÑù	336	Á¢ÌÕÍð	10	Ò»°ãÃ³Ò×	0	Ç§¿Ë	0	?	107
201911	63079000	6301ÖÁ6307µÄÎ´ÁÐÃûÖÆ³ÉÆ·,°üÀ¨·þ×°²Ã¼ôÑù	344	¶íÂÞË¹Áª°î	10	Ò»°ãÃ³Ò×	2	Ç§¿Ë	0	?	411
201911	63079000	6301ÖÁ6307µÄÎ´ÁÐÃûÖÆ³ÉÆ·,°üÀ¨·þ×°²Ã¼ôÑù	350	Ë¹ÂåÎÄÄáÑÇ	10	Ò»°ãÃ³Ò×	1	Ç§¿Ë	0	?	1,015
201911	63079000	6301ÖÁ6307µÄÎ´ÁÐÃûÖÆ³ÉÆ·,°üÀ¨·þ×°²Ã¼ôÑù	351	¿ËÂÞµØÑÇ	10	Ò»°ãÃ³Ò×	0	Ç§¿Ë	0	?	317
201911	63079000	6301ÖÁ6307µÄÎ´ÁÐÃûÖÆ³ÉÆ·,°üÀ¨·þ×°²Ã¼ôÑù	352	½Ý¿Ë	10	Ò»°ãÃ³Ò×	102	Ç§¿Ë	0	?	42,475
201911	63079000	6301ÖÁ6307µÄÎ´ÁÐÃûÖÆ³ÉÆ·,°üÀ¨·þ×°²Ã¼ôÑù	353	Ë¹Âå·¥¿Ë	10	Ò»°ãÃ³Ò×	516	Ç§¿Ë	0	?	71,285
201911	63079000	6301ÖÁ6307µÄÎ´ÁÐÃûÖÆ³ÉÆ·,°üÀ¨·þ×°²Ã¼ôÑù	358	Èû¶ûÎ¬ÑÇ	10	Ò»°ãÃ³Ò×	0	Ç§¿Ë	0	?	63
201911	63079000	6301ÖÁ6307µÄÎ´ÁÐÃûÖÆ³ÉÆ·,°üÀ¨·þ×°²Ã¼ôÑù	410	°ÍÎ÷	10	Ò»°ãÃ³Ò×	0	Ç§¿Ë	0	?	3,042
201911	63079000	6301ÖÁ6307µÄÎ´ÁÐÃûÖÆ³ÉÆ·,°üÀ¨·þ×°²Ã¼ôÑù	412	ÖÇÀû	10	Ò»°ãÃ³Ò×	1	Ç§¿Ë	0	?	1,869
201911	63079000	6301ÖÁ6307µÄÎ´ÁÐÃûÖÆ³ÉÆ·,°üÀ¨·þ×°²Ã¼ôÑù	418	¶àÃ×Äá¼Ó¹²ºÍ¹ú	10	Ò»°ãÃ³Ò×	0	Ç§¿Ë	0	?	28
201911	63079000	6301ÖÁ6307µÄÎ´ÁÐÃûÖÆ³ÉÆ·,°üÀ¨·þ×°²Ã¼ôÑù	429	Ä«Î÷¸ç	10	Ò»°ãÃ³Ò×	563	Ç§¿Ë	0	?	163,907
201911	63079000	6301ÖÁ6307µÄÎ´ÁÐÃûÖÆ³ÉÆ·,°üÀ¨·þ×°²Ã¼ôÑù	434	ÃØÂ³	10	Ò»°ãÃ³Ò×	606	Ç§¿Ë	0	?	517,336
201911	63079000	6301ÖÁ6307µÄÎ´ÁÐÃûÖÆ³ÉÆ·,°üÀ¨·þ×°²Ã¼ôÑù	501	¼ÓÄÃ´ó	10	Ò»°ãÃ³Ò×	246	Ç§¿Ë	0	?	396,474
201911	63079000	6301ÖÁ6307µÄÎ´ÁÐÃûÖÆ³ÉÆ·,°üÀ¨·þ×°²Ã¼ôÑù	502	ÃÀ¹ú	10	Ò»°ãÃ³Ò×	12085	Ç§¿Ë	0	?	2,843,632
201911	63079000	6301ÖÁ6307µÄÎ´ÁÐÃûÖÆ³ÉÆ·,°üÀ¨·þ×°²Ã¼ôÑù	601	°Ä´óÀûÑÇ	10	Ò»°ãÃ³Ò×	963	Ç§¿Ë	0	?	291,730
201911	63079000	6301ÖÁ6307µÄÎ´ÁÐÃûÖÆ³ÉÆ·,°üÀ¨·þ×°²Ã¼ôÑù	609	ÐÂÎ÷À¼	10	Ò»°ãÃ³Ò×	5539	Ç§¿Ë	0	?	541,574
201911	63079000	6301ÖÁ6307µÄÎ´ÁÐÃûÖÆ³ÉÆ·,°üÀ¨·þ×°²Ã¼ôÑù	701	¹ú(µØ)±ð²»Ïê	10	Ò»°ãÃ³Ò×	21	Ç§¿Ë	0	?	8,039
201912	63079000	6301ÖÁ6307µÄÎ´ÁÐÃûÖÆ³ÉÆ·,°üÀ¨·þ×°²Ã¼ôÑù	103	ÃÏ¼ÓÀ­¹ú	10	Ò»°ãÃ³Ò×	11	Ç§¿Ë	0	?	1,901
201912	63079000	6301ÖÁ6307µÄÎ´ÁÐÃûÖÆ³ÉÆ·,°üÀ¨·þ×°²Ã¼ôÑù	106	Ãåµé	10	Ò»°ãÃ³Ò×	4263	Ç§¿Ë	0	?	223,242
201912	63079000	6301ÖÁ6307µÄÎ´ÁÐÃûÖÆ³ÉÆ·,°üÀ¨·þ×°²Ã¼ôÑù	107	¼íÆÒÕ¯	10	Ò»°ãÃ³Ò×	14726	Ç§¿Ë	0	?	645,388
201912	63079000	6301ÖÁ6307µÄÎ´ÁÐÃûÖÆ³ÉÆ·,°üÀ¨·þ×°²Ã¼ôÑù	110	ÖÐ¹úÏã¸Û	10	Ò»°ãÃ³Ò×	135	Ç§¿Ë	0	?	91,718
201912	63079000	6301ÖÁ6307µÄÎ´ÁÐÃûÖÆ³ÉÆ·,°üÀ¨·þ×°²Ã¼ôÑù	111	Ó¡¶È	10	Ò»°ãÃ³Ò×	1631	Ç§¿Ë	0	?	356,276
201912	63079000	6301ÖÁ6307µÄÎ´ÁÐÃûÖÆ³ÉÆ·,°üÀ¨·þ×°²Ã¼ôÑù	112	Ó¡¶ÈÄáÎ÷ÑÇ	10	Ò»°ãÃ³Ò×	193	Ç§¿Ë	0	?	17,249
201912	63079000	6301ÖÁ6307µÄÎ´ÁÐÃûÖÆ³ÉÆ·,°üÀ¨·þ×°²Ã¼ôÑù	115	ÒÔÉ«ÁÐ	10	Ò»°ãÃ³Ò×	10	Ç§¿Ë	0	?	2,782
201912	63079000	6301ÖÁ6307µÄÎ´ÁÐÃûÖÆ³ÉÆ·,°üÀ¨·þ×°²Ã¼ôÑù	116	ÈÕ±¾	10	Ò»°ãÃ³Ò×	23832	Ç§¿Ë	0	?	10,485,031
201912	63079000	6301ÖÁ6307µÄÎ´ÁÐÃûÖÆ³ÉÆ·,°üÀ¨·þ×°²Ã¼ôÑù	122	ÂíÀ´Î÷ÑÇ	10	Ò»°ãÃ³Ò×	890	Ç§¿Ë	0	?	270,717
201912	63079000	6301ÖÁ6307µÄÎ´ÁÐÃûÖÆ³ÉÆ·,°üÀ¨·þ×°²Ã¼ôÑù	124	ÃÉ¹Å	10	Ò»°ãÃ³Ò×	0	Ç§¿Ë	0	?	396
201912	63079000	6301ÖÁ6307µÄÎ´ÁÐÃûÖÆ³ÉÆ·,°üÀ¨·þ×°²Ã¼ôÑù	125	Äá²´¶ûÁª°îÃñÖ÷¹²ºÍ¹ú	10	Ò»°ãÃ³Ò×	2	Ç§¿Ë	0	?	1,183
201912	63079000	6301ÖÁ6307µÄÎ´ÁÐÃûÖÆ³ÉÆ·,°üÀ¨·þ×°²Ã¼ôÑù	127	°Í»ùË¹Ì¹	10	Ò»°ãÃ³Ò×	126	Ç§¿Ë	0	?	20,093
201912	63079000	6301ÖÁ6307µÄÎ´ÁÐÃûÖÆ³ÉÆ·,°üÀ¨·þ×°²Ã¼ôÑù	129	·ÆÂÉ±ö	10	Ò»°ãÃ³Ò×	255	Ç§¿Ë	0	?	330,330
201912	63079000	6301ÖÁ6307µÄÎ´ÁÐÃûÖÆ³ÉÆ·,°üÀ¨·þ×°²Ã¼ôÑù	132	ÐÂ¼ÓÆÂ	10	Ò»°ãÃ³Ò×	5125	Ç§¿Ë	0	?	948,211
201912	63079000	6301ÖÁ6307µÄÎ´ÁÐÃûÖÆ³ÉÆ·,°üÀ¨·þ×°²Ã¼ôÑù	133	º«¹ú	10	Ò»°ãÃ³Ò×	11081	Ç§¿Ë	0	?	1,617,217
201912	63079000	6301ÖÁ6307µÄÎ´ÁÐÃûÖÆ³ÉÆ·,°üÀ¨·þ×°²Ã¼ôÑù	134	Ë¹ÀïÀ¼¿¨	10	Ò»°ãÃ³Ò×	0	Ç§¿Ë	0	?	323
201912	63079000	6301ÖÁ6307µÄÎ´ÁÐÃûÖÆ³ÉÆ·,°üÀ¨·þ×°²Ã¼ôÑù	136	Ì©¹ú	10	Ò»°ãÃ³Ò×	769	Ç§¿Ë	0	?	267,828
201912	63079000	6301ÖÁ6307µÄÎ´ÁÐÃûÖÆ³ÉÆ·,°üÀ¨·þ×°²Ã¼ôÑù	137	ÍÁ¶úÆä	10	Ò»°ãÃ³Ò×	242	Ç§¿Ë	0	?	114,105
201912	63079000	6301ÖÁ6307µÄÎ´ÁÐÃûÖÆ³ÉÆ·,°üÀ¨·þ×°²Ã¼ôÑù	138	°¢ÁªÇõ	10	Ò»°ãÃ³Ò×	30	Ç§¿Ë	0	?	7,744
201912	63079000	6301ÖÁ6307µÄÎ´ÁÐÃûÖÆ³ÉÆ·,°üÀ¨·þ×°²Ã¼ôÑù	141	Ô½ÄÏ	10	Ò»°ãÃ³Ò×	53079	Ç§¿Ë	0	?	2,228,891
201912	63079000	6301ÖÁ6307µÄÎ´ÁÐÃûÖÆ³ÉÆ·,°üÀ¨·þ×°²Ã¼ôÑù	142	ÖÐ¹ú	10	Ò»°ãÃ³Ò×	31587	Ç§¿Ë	0	?	3,901,041
201912	63079000	6301ÖÁ6307µÄÎ´ÁÐÃûÖÆ³ÉÆ·,°üÀ¨·þ×°²Ã¼ôÑù	143	ÖÐ¹úÌ¨Íå	10	Ò»°ãÃ³Ò×	12918	Ç§¿Ë	0	?	2,230,654
201912	63079000	6301ÖÁ6307µÄÎ´ÁÐÃûÖÆ³ÉÆ·,°üÀ¨·þ×°²Ã¼ôÑù	215	°£¼°	10	Ò»°ãÃ³Ò×	2	Ç§¿Ë	0	?	732
201912	63079000	6301ÖÁ6307µÄÎ´ÁÐÃûÖÆ³ÉÆ·,°üÀ¨·þ×°²Ã¼ôÑù	217	°£Èû¶í±ÈÑÇ	10	Ò»°ãÃ³Ò×	1	Ç§¿Ë	0	?	161
201912	63079000	6301ÖÁ6307µÄÎ´ÁÐÃûÖÆ³ÉÆ·,°üÀ¨·þ×°²Ã¼ôÑù	231	Ã«ÀïÇóË¹	10	Ò»°ãÃ³Ò×	9	Ç§¿Ë	0	?	18,864
201912	63079000	6301ÖÁ6307µÄÎ´ÁÐÃûÖÆ³ÉÆ·,°üÀ¨·þ×°²Ã¼ôÑù	232	Ä¦Âå¸ç	10	Ò»°ãÃ³Ò×	29	Ç§¿Ë	0	?	48,203
201912	63079000	6301ÖÁ6307µÄÎ´ÁÐÃûÖÆ³ÉÆ·,°üÀ¨·þ×°²Ã¼ôÑù	249	Í»ÄáË¹	10	Ò»°ãÃ³Ò×	229	Ç§¿Ë	0	?	113,735
201912	63079000	6301ÖÁ6307µÄÎ´ÁÐÃûÖÆ³ÉÆ·,°üÀ¨·þ×°²Ã¼ôÑù	301	±ÈÀûÊ±	10	Ò»°ãÃ³Ò×	1063	Ç§¿Ë	0	?	95,604
201912	63079000	6301ÖÁ6307µÄÎ´ÁÐÃûÖÆ³ÉÆ·,°üÀ¨·þ×°²Ã¼ôÑù	302	µ¤Âó	10	Ò»°ãÃ³Ò×	180	Ç§¿Ë	0	?	98,064
201912	63079000	6301ÖÁ6307µÄÎ´ÁÐÃûÖÆ³ÉÆ·,°üÀ¨·þ×°²Ã¼ôÑù	303	Ó¢¹ú	10	Ò»°ãÃ³Ò×	4346	Ç§¿Ë	0	?	453,513
201912	63079000	6301ÖÁ6307µÄÎ´ÁÐÃûÖÆ³ÉÆ·,°üÀ¨·þ×°²Ã¼ôÑù	304	µÂ¹ú	10	Ò»°ãÃ³Ò×	7194	Ç§¿Ë	0	?	1,941,597
201912	63079000	6301ÖÁ6307µÄÎ´ÁÐÃûÖÆ³ÉÆ·,°üÀ¨·þ×°²Ã¼ôÑù	305	·¨¹ú	10	Ò»°ãÃ³Ò×	2080	Ç§¿Ë	0	?	1,210,276
201912	63079000	6301ÖÁ6307µÄÎ´ÁÐÃûÖÆ³ÉÆ·,°üÀ¨·þ×°²Ã¼ôÑù	306	°®¶ûÀ¼	10	Ò»°ãÃ³Ò×	2	Ç§¿Ë	0	?	3,090
201912	63079000	6301ÖÁ6307µÄÎ´ÁÐÃûÖÆ³ÉÆ·,°üÀ¨·þ×°²Ã¼ôÑù	307	Òâ´óÀû	10	Ò»°ãÃ³Ò×	2990	Ç§¿Ë	0	?	1,364,532
201912	63079000	6301ÖÁ6307µÄÎ´ÁÐÃûÖÆ³ÉÆ·,°üÀ¨·þ×°²Ã¼ôÑù	309	ºÉÀ¼	10	Ò»°ãÃ³Ò×	49	Ç§¿Ë	0	?	35,430
201912	63079000	6301ÖÁ6307µÄÎ´ÁÐÃûÖÆ³ÉÆ·,°üÀ¨·þ×°²Ã¼ôÑù	311	ÆÏÌÑÑÀ	10	Ò»°ãÃ³Ò×	28	Ç§¿Ë	0	?	6,729
201912	63079000	6301ÖÁ6307µÄÎ´ÁÐÃûÖÆ³ÉÆ·,°üÀ¨·þ×°²Ã¼ôÑù	312	Î÷°àÑÀ	10	Ò»°ãÃ³Ò×	1272	Ç§¿Ë	0	?	919,743
201912	63079000	6301ÖÁ6307µÄÎ´ÁÐÃûÖÆ³ÉÆ·,°üÀ¨·þ×°²Ã¼ôÑù	315	°ÂµØÀû	10	Ò»°ãÃ³Ò×	30	Ç§¿Ë	0	?	47,935
201912	63079000	6301ÖÁ6307µÄÎ´ÁÐÃûÖÆ³ÉÆ·,°üÀ¨·þ×°²Ã¼ôÑù	321	ÐÙÑÀÀû	10	Ò»°ãÃ³Ò×	217	Ç§¿Ë	0	?	196,561
201912	63079000	6301ÖÁ6307µÄÎ´ÁÐÃûÖÆ³ÉÆ·,°üÀ¨·þ×°²Ã¼ôÑù	326	Å²Íþ	10	Ò»°ãÃ³Ò×	6	Ç§¿Ë	0	?	2,075
201912	63079000	6301ÖÁ6307µÄÎ´ÁÐÃûÖÆ³ÉÆ·,°üÀ¨·þ×°²Ã¼ôÑù	327	²¨À¼	10	Ò»°ãÃ³Ò×	429	Ç§¿Ë	0	?	131,338
201912	63079000	6301ÖÁ6307µÄÎ´ÁÐÃûÖÆ³ÉÆ·,°üÀ¨·þ×°²Ã¼ôÑù	328	ÂÞÂíÄáÑÇ	10	Ò»°ãÃ³Ò×	607	Ç§¿Ë	0	?	184,965
201912	63079000	6301ÖÁ6307µÄÎ´ÁÐÃûÖÆ³ÉÆ·,°üÀ¨·þ×°²Ã¼ôÑù	330	Èðµä	10	Ò»°ãÃ³Ò×	286	Ç§¿Ë	0	?	207,196
201912	63079000	6301ÖÁ6307µÄÎ´ÁÐÃûÖÆ³ÉÆ·,°üÀ¨·þ×°²Ã¼ôÑù	331	ÈðÊ¿	10	Ò»°ãÃ³Ò×	42	Ç§¿Ë	0	?	30,063
201912	63079000	6301ÖÁ6307µÄÎ´ÁÐÃûÖÆ³ÉÆ·,°üÀ¨·þ×°²Ã¼ôÑù	334	°®É³ÄáÑÇ	10	Ò»°ãÃ³Ò×	12	Ç§¿Ë	0	?	19,828
201912	63079000	6301ÖÁ6307µÄÎ´ÁÐÃûÖÆ³ÉÆ·,°üÀ¨·þ×°²Ã¼ôÑù	336	Á¢ÌÕÍð	10	Ò»°ãÃ³Ò×	0	Ç§¿Ë	0	?	146
201912	63079000	6301ÖÁ6307µÄÎ´ÁÐÃûÖÆ³ÉÆ·,°üÀ¨·þ×°²Ã¼ôÑù	352	½Ý¿Ë	10	Ò»°ãÃ³Ò×	344	Ç§¿Ë	0	?	89,128
201912	63079000	6301ÖÁ6307µÄÎ´ÁÐÃûÖÆ³ÉÆ·,°üÀ¨·þ×°²Ã¼ôÑù	353	Ë¹Âå·¥¿Ë	10	Ò»°ãÃ³Ò×	30	Ç§¿Ë	0	?	9,125
201912	63079000	6301ÖÁ6307µÄÎ´ÁÐÃûÖÆ³ÉÆ·,°üÀ¨·þ×°²Ã¼ôÑù	358	Èû¶ûÎ¬ÑÇ	10	Ò»°ãÃ³Ò×	0	Ç§¿Ë	0	?	50
201912	63079000	6301ÖÁ6307µÄÎ´ÁÐÃûÖÆ³ÉÆ·,°üÀ¨·þ×°²Ã¼ôÑù	410	°ÍÎ÷	10	Ò»°ãÃ³Ò×	0	Ç§¿Ë	0	?	80
201912	63079000	6301ÖÁ6307µÄÎ´ÁÐÃûÖÆ³ÉÆ·,°üÀ¨·þ×°²Ã¼ôÑù	412	ÖÇÀû	10	Ò»°ãÃ³Ò×	0	Ç§¿Ë	0	?	254
201912	63079000	6301ÖÁ6307µÄÎ´ÁÐÃûÖÆ³ÉÆ·,°üÀ¨·þ×°²Ã¼ôÑù	413	¸çÂ×±ÈÑÇ	10	Ò»°ãÃ³Ò×	1	Ç§¿Ë	0	?	8,177
201912	63079000	6301ÖÁ6307µÄÎ´ÁÐÃûÖÆ³ÉÆ·,°üÀ¨·þ×°²Ã¼ôÑù	418	¶àÃ×Äá¼Ó¹²ºÍ¹ú	10	Ò»°ãÃ³Ò×	0	Ç§¿Ë	0	?	84
201912	63079000	6301ÖÁ6307µÄÎ´ÁÐÃûÖÆ³ÉÆ·,°üÀ¨·þ×°²Ã¼ôÑù	429	Ä«Î÷¸ç	10	Ò»°ãÃ³Ò×	1061	Ç§¿Ë	0	?	1,105,054
201912	63079000	6301ÖÁ6307µÄÎ´ÁÐÃûÖÆ³ÉÆ·,°üÀ¨·þ×°²Ã¼ôÑù	434	ÃØÂ³	10	Ò»°ãÃ³Ò×	117	Ç§¿Ë	0	?	439,334
201912	63079000	6301ÖÁ6307µÄÎ´ÁÐÃûÖÆ³ÉÆ·,°üÀ¨·þ×°²Ã¼ôÑù	501	¼ÓÄÃ´ó	10	Ò»°ãÃ³Ò×	172	Ç§¿Ë	0	?	240,538
201912	63079000	6301ÖÁ6307µÄÎ´ÁÐÃûÖÆ³ÉÆ·,°üÀ¨·þ×°²Ã¼ôÑù	502	ÃÀ¹ú	10	Ò»°ãÃ³Ò×	8213	Ç§¿Ë	0	?	2,389,564
201912	63079000	6301ÖÁ6307µÄÎ´ÁÐÃûÖÆ³ÉÆ·,°üÀ¨·þ×°²Ã¼ôÑù	601	°Ä´óÀûÑÇ	10	Ò»°ãÃ³Ò×	427	Ç§¿Ë	0	?	151,315
201912	63079000	6301ÖÁ6307µÄÎ´ÁÐÃûÖÆ³ÉÆ·,°üÀ¨·þ×°²Ã¼ôÑù	609	ÐÂÎ÷À¼	10	Ò»°ãÃ³Ò×	1363	Ç§¿Ë	0	?	59,519
201912	63079000	6301ÖÁ6307µÄÎ´ÁÐÃûÖÆ³ÉÆ·,°üÀ¨·þ×°²Ã¼ôÑù	701	¹ú(µØ)±ð²»Ïê	10	Ò»°ãÃ³Ò×	3	Ç§¿Ë	0	?	297
201911	39262011	¾ÛÂÈÒÒÏ©ÖÆÊÖÌ×£¨·ÖÖ¸ÊÖÌ×¡¢Á¬Ö¸ÊÖÌ×µÈ£©	112	Ó¡¶ÈÄáÎ÷ÑÇ	10	Ò»°ãÃ³Ò×	0	Ç§¿Ë	2	Ë«	334
201911	39262011	¾ÛÂÈÒÒÏ©ÖÆÊÖÌ×£¨·ÖÖ¸ÊÖÌ×¡¢Á¬Ö¸ÊÖÌ×µÈ£©	116	ÈÕ±¾	10	Ò»°ãÃ³Ò×	4160	Ç§¿Ë	73400	Ë«	531,783
201911	39262011	¾ÛÂÈÒÒÏ©ÖÆÊÖÌ×£¨·ÖÖ¸ÊÖÌ×¡¢Á¬Ö¸ÊÖÌ×µÈ£©	127	°Í»ùË¹Ì¹	10	Ò»°ãÃ³Ò×	7	Ç§¿Ë	30	Ë«	2,037
201911	39262011	¾ÛÂÈÒÒÏ©ÖÆÊÖÌ×£¨·ÖÖ¸ÊÖÌ×¡¢Á¬Ö¸ÊÖÌ×µÈ£©	133	º«¹ú	10	Ò»°ãÃ³Ò×	1824	Ç§¿Ë	24954	Ë«	47,086
201911	39262011	¾ÛÂÈÒÒÏ©ÖÆÊÖÌ×£¨·ÖÖ¸ÊÖÌ×¡¢Á¬Ö¸ÊÖÌ×µÈ£©	141	Ô½ÄÏ	10	Ò»°ãÃ³Ò×	0	Ç§¿Ë	3	Ë«	580
201911	39262011	¾ÛÂÈÒÒÏ©ÖÆÊÖÌ×£¨·ÖÖ¸ÊÖÌ×¡¢Á¬Ö¸ÊÖÌ×µÈ£©	142	ÖÐ¹ú	10	Ò»°ãÃ³Ò×	20	Ç§¿Ë	250	Ë«	6,549
201911	39262011	¾ÛÂÈÒÒÏ©ÖÆÊÖÌ×£¨·ÖÖ¸ÊÖÌ×¡¢Á¬Ö¸ÊÖÌ×µÈ£©	143	ÖÐ¹úÌ¨Íå	10	Ò»°ãÃ³Ò×	3932	Ç§¿Ë	215502	Ë«	274,503
201911	39262011	¾ÛÂÈÒÒÏ©ÖÆÊÖÌ×£¨·ÖÖ¸ÊÖÌ×¡¢Á¬Ö¸ÊÖÌ×µÈ£©	304	µÂ¹ú	10	Ò»°ãÃ³Ò×	3	Ç§¿Ë	11	Ë«	4,444
201911	39262011	¾ÛÂÈÒÒÏ©ÖÆÊÖÌ×£¨·ÖÖ¸ÊÖÌ×¡¢Á¬Ö¸ÊÖÌ×µÈ£©	305	·¨¹ú	10	Ò»°ãÃ³Ò×	5	Ç§¿Ë	80	Ë«	4,356
201911	39262011	¾ÛÂÈÒÒÏ©ÖÆÊÖÌ×£¨·ÖÖ¸ÊÖÌ×¡¢Á¬Ö¸ÊÖÌ×µÈ£©	307	Òâ´óÀû	10	Ò»°ãÃ³Ò×	0	Ç§¿Ë	5	Ë«	178
201911	39262011	¾ÛÂÈÒÒÏ©ÖÆÊÖÌ×£¨·ÖÖ¸ÊÖÌ×¡¢Á¬Ö¸ÊÖÌ×µÈ£©	502	ÃÀ¹ú	10	Ò»°ãÃ³Ò×	55	Ç§¿Ë	619	Ë«	35,729
201911	40151900	Áò»¯Ïð½ºÖÆÆäËû·ÖÖ¸¡¢Á¬Ö¸¼°Â¶Ö¸ÊÖÌ×	106	Ãåµé	10	Ò»°ãÃ³Ò×	1	Ç§¿Ë	3	Ë«	622
201911	40151900	Áò»¯Ïð½ºÖÆÆäËû·ÖÖ¸¡¢Á¬Ö¸¼°Â¶Ö¸ÊÖÌ×	107	¼íÆÒÕ¯	10	Ò»°ãÃ³Ò×	84	Ç§¿Ë	1019	Ë«	37,925
201911	40151900	Áò»¯Ïð½ºÖÆÆäËû·ÖÖ¸¡¢Á¬Ö¸¼°Â¶Ö¸ÊÖÌ×	112	Ó¡¶ÈÄáÎ÷ÑÇ	10	Ò»°ãÃ³Ò×	358767	Ç§¿Ë	31015700	Ë«	8,437,140
201911	40151900	Áò»¯Ïð½ºÖÆÆäËû·ÖÖ¸¡¢Á¬Ö¸¼°Â¶Ö¸ÊÖÌ×	116	ÈÕ±¾	10	Ò»°ãÃ³Ò×	3962	Ç§¿Ë	125748	Ë«	1,227,792
201911	40151900	Áò»¯Ïð½ºÖÆÆäËû·ÖÖ¸¡¢Á¬Ö¸¼°Â¶Ö¸ÊÖÌ×	122	ÂíÀ´Î÷ÑÇ	10	Ò»°ãÃ³Ò×	3962183	Ç§¿Ë	342526611	Ë«	112,795,492
201911	40151900	Áò»¯Ïð½ºÖÆÆäËû·ÖÖ¸¡¢Á¬Ö¸¼°Â¶Ö¸ÊÖÌ×	127	°Í»ùË¹Ì¹	10	Ò»°ãÃ³Ò×	991	Ç§¿Ë	3130	Ë«	36,633
201911	40151900	Áò»¯Ïð½ºÖÆÆäËû·ÖÖ¸¡¢Á¬Ö¸¼°Â¶Ö¸ÊÖÌ×	133	º«¹ú	10	Ò»°ãÃ³Ò×	8453	Ç§¿Ë	120970	Ë«	412,803
201911	40151900	Áò»¯Ïð½ºÖÆÆäËû·ÖÖ¸¡¢Á¬Ö¸¼°Â¶Ö¸ÊÖÌ×	134	Ë¹ÀïÀ¼¿¨	10	Ò»°ãÃ³Ò×	6230	Ç§¿Ë	161733	Ë«	365,577
201911	40151900	Áò»¯Ïð½ºÖÆÆäËû·ÖÖ¸¡¢Á¬Ö¸¼°Â¶Ö¸ÊÖÌ×	136	Ì©¹ú	10	Ò»°ãÃ³Ò×	953753	Ç§¿Ë	95243282	Ë«	27,786,105
201911	40151900	Áò»¯Ïð½ºÖÆÆäËû·ÖÖ¸¡¢Á¬Ö¸¼°Â¶Ö¸ÊÖÌ×	141	Ô½ÄÏ	10	Ò»°ãÃ³Ò×	228453	Ç§¿Ë	19356563	Ë«	6,200,407
201911	40151900	Áò»¯Ïð½ºÖÆÆäËû·ÖÖ¸¡¢Á¬Ö¸¼°Â¶Ö¸ÊÖÌ×	142	ÖÐ¹ú	10	Ò»°ãÃ³Ò×	106	Ç§¿Ë	2781	Ë«	74,569
201911	40151900	Áò»¯Ïð½ºÖÆÆäËû·ÖÖ¸¡¢Á¬Ö¸¼°Â¶Ö¸ÊÖÌ×	143	ÖÐ¹úÌ¨Íå	10	Ò»°ãÃ³Ò×	168	Ç§¿Ë	1516	Ë«	18,238
201911	40151900	Áò»¯Ïð½ºÖÆÆäËû·ÖÖ¸¡¢Á¬Ö¸¼°Â¶Ö¸ÊÖÌ×	303	Ó¢¹ú	10	Ò»°ãÃ³Ò×	36	Ç§¿Ë	857	Ë«	20,424
201911	40151900	Áò»¯Ïð½ºÖÆÆäËû·ÖÖ¸¡¢Á¬Ö¸¼°Â¶Ö¸ÊÖÌ×	304	µÂ¹ú	10	Ò»°ãÃ³Ò×	232	Ç§¿Ë	1021	Ë«	573,912
201911	40151900	Áò»¯Ïð½ºÖÆÆäËû·ÖÖ¸¡¢Á¬Ö¸¼°Â¶Ö¸ÊÖÌ×	305	·¨¹ú	10	Ò»°ãÃ³Ò×	798	Ç§¿Ë	3009	Ë«	382,807
201911	40151900	Áò»¯Ïð½ºÖÆÆäËû·ÖÖ¸¡¢Á¬Ö¸¼°Â¶Ö¸ÊÖÌ×	307	Òâ´óÀû	10	Ò»°ãÃ³Ò×	1	Ç§¿Ë	3	Ë«	2,688
201911	40151900	Áò»¯Ïð½ºÖÆÆäËû·ÖÖ¸¡¢Á¬Ö¸¼°Â¶Ö¸ÊÖÌ×	315	°ÂµØÀû	10	Ò»°ãÃ³Ò×	6	Ç§¿Ë	12	Ë«	94
201911	40151900	Áò»¯Ïð½ºÖÆÆäËû·ÖÖ¸¡¢Á¬Ö¸¼°Â¶Ö¸ÊÖÌ×	331	ÈðÊ¿	10	Ò»°ãÃ³Ò×	1	Ç§¿Ë	340	Ë«	934
201911	40151900	Áò»¯Ïð½ºÖÆÆäËû·ÖÖ¸¡¢Á¬Ö¸¼°Â¶Ö¸ÊÖÌ×	347	ÎÚ¿ËÀ¼	10	Ò»°ãÃ³Ò×	18	Ç§¿Ë	56	Ë«	17,209
201911	40151900	Áò»¯Ïð½ºÖÆÆäËû·ÖÖ¸¡¢Á¬Ö¸¼°Â¶Ö¸ÊÖÌ×	423	Î£µØÂíÀ­	10	Ò»°ãÃ³Ò×	52	Ç§¿Ë	576	Ë«	2,068
201911	40151900	Áò»¯Ïð½ºÖÆÆäËû·ÖÖ¸¡¢Á¬Ö¸¼°Â¶Ö¸ÊÖÌ×	429	Ä«Î÷¸ç	10	Ò»°ãÃ³Ò×	1	Ç§¿Ë	20	Ë«	185
201911	40151900	Áò»¯Ïð½ºÖÆÆäËû·ÖÖ¸¡¢Á¬Ö¸¼°Â¶Ö¸ÊÖÌ×	502	ÃÀ¹ú	10	Ò»°ãÃ³Ò×	1923	Ç§¿Ë	5240	Ë«	1,460,375
201912	39262011	¾ÛÂÈÒÒÏ©ÖÆÊÖÌ×£¨·ÖÖ¸ÊÖÌ×¡¢Á¬Ö¸ÊÖÌ×µÈ£©	112	Ó¡¶ÈÄáÎ÷ÑÇ	10	Ò»°ãÃ³Ò×	2	Ç§¿Ë	3	Ë«	364
201912	39262011	¾ÛÂÈÒÒÏ©ÖÆÊÖÌ×£¨·ÖÖ¸ÊÖÌ×¡¢Á¬Ö¸ÊÖÌ×µÈ£©	116	ÈÕ±¾	10	Ò»°ãÃ³Ò×	4842	Ç§¿Ë	74391	Ë«	629,783
201912	39262011	¾ÛÂÈÒÒÏ©ÖÆÊÖÌ×£¨·ÖÖ¸ÊÖÌ×¡¢Á¬Ö¸ÊÖÌ×µÈ£©	122	ÂíÀ´Î÷ÑÇ	10	Ò»°ãÃ³Ò×	1495	Ç§¿Ë	27840	Ë«	102,533
201912	39262011	¾ÛÂÈÒÒÏ©ÖÆÊÖÌ×£¨·ÖÖ¸ÊÖÌ×¡¢Á¬Ö¸ÊÖÌ×µÈ£©	132	ÐÂ¼ÓÆÂ	10	Ò»°ãÃ³Ò×	0	Ç§¿Ë	8	Ë«	124
201912	39262011	¾ÛÂÈÒÒÏ©ÖÆÊÖÌ×£¨·ÖÖ¸ÊÖÌ×¡¢Á¬Ö¸ÊÖÌ×µÈ£©	133	º«¹ú	10	Ò»°ãÃ³Ò×	5052	Ç§¿Ë	49794	Ë«	99,878
201912	39262011	¾ÛÂÈÒÒÏ©ÖÆÊÖÌ×£¨·ÖÖ¸ÊÖÌ×¡¢Á¬Ö¸ÊÖÌ×µÈ£©	136	Ì©¹ú	10	Ò»°ãÃ³Ò×	16150	Ç§¿Ë	22000	Ë«	962,373
201912	39262011	¾ÛÂÈÒÒÏ©ÖÆÊÖÌ×£¨·ÖÖ¸ÊÖÌ×¡¢Á¬Ö¸ÊÖÌ×µÈ£©	142	ÖÐ¹ú	10	Ò»°ãÃ³Ò×	16933	Ç§¿Ë	2025595	Ë«	289,764
201912	39262011	¾ÛÂÈÒÒÏ©ÖÆÊÖÌ×£¨·ÖÖ¸ÊÖÌ×¡¢Á¬Ö¸ÊÖÌ×µÈ£©	143	ÖÐ¹úÌ¨Íå	10	Ò»°ãÃ³Ò×	5736	Ç§¿Ë	341095	Ë«	267,354
201912	39262011	¾ÛÂÈÒÒÏ©ÖÆÊÖÌ×£¨·ÖÖ¸ÊÖÌ×¡¢Á¬Ö¸ÊÖÌ×µÈ£©	304	µÂ¹ú	10	Ò»°ãÃ³Ò×	217	Ç§¿Ë	2162	Ë«	12,669
201912	39262011	¾ÛÂÈÒÒÏ©ÖÆÊÖÌ×£¨·ÖÖ¸ÊÖÌ×¡¢Á¬Ö¸ÊÖÌ×µÈ£©	312	Î÷°àÑÀ	10	Ò»°ãÃ³Ò×	10	Ç§¿Ë	21	Ë«	5,112
201912	39262011	¾ÛÂÈÒÒÏ©ÖÆÊÖÌ×£¨·ÖÖ¸ÊÖÌ×¡¢Á¬Ö¸ÊÖÌ×µÈ£©	423	Î£µØÂíÀ­	10	Ò»°ãÃ³Ò×	112	Ç§¿Ë	1440	Ë«	8,458
201912	39262011	¾ÛÂÈÒÒÏ©ÖÆÊÖÌ×£¨·ÖÖ¸ÊÖÌ×¡¢Á¬Ö¸ÊÖÌ×µÈ£©	502	ÃÀ¹ú	10	Ò»°ãÃ³Ò×	39	Ç§¿Ë	303	Ë«	27,370
201912	40151900	Áò»¯Ïð½ºÖÆÆäËû·ÖÖ¸¡¢Á¬Ö¸¼°Â¶Ö¸ÊÖÌ×	106	Ãåµé	10	Ò»°ãÃ³Ò×	0	Ç§¿Ë	1	Ë«	302
201912	40151900	Áò»¯Ïð½ºÖÆÆäËû·ÖÖ¸¡¢Á¬Ö¸¼°Â¶Ö¸ÊÖÌ×	107	¼íÆÒÕ¯	10	Ò»°ãÃ³Ò×	67	Ç§¿Ë	779	Ë«	28,595
201912	40151900	Áò»¯Ïð½ºÖÆÆäËû·ÖÖ¸¡¢Á¬Ö¸¼°Â¶Ö¸ÊÖÌ×	111	Ó¡¶È	10	Ò»°ãÃ³Ò×	19	Ç§¿Ë	1000	Ë«	2,427
201912	40151900	Áò»¯Ïð½ºÖÆÆäËû·ÖÖ¸¡¢Á¬Ö¸¼°Â¶Ö¸ÊÖÌ×	112	Ó¡¶ÈÄáÎ÷ÑÇ	10	Ò»°ãÃ³Ò×	332433	Ç§¿Ë	30334014	Ë«	8,195,652
201912	40151900	Áò»¯Ïð½ºÖÆÆäËû·ÖÖ¸¡¢Á¬Ö¸¼°Â¶Ö¸ÊÖÌ×	116	ÈÕ±¾	10	Ò»°ãÃ³Ò×	4230	Ç§¿Ë	66105	Ë«	1,350,165
201912	40151900	Áò»¯Ïð½ºÖÆÆäËû·ÖÖ¸¡¢Á¬Ö¸¼°Â¶Ö¸ÊÖÌ×	122	ÂíÀ´Î÷ÑÇ	10	Ò»°ãÃ³Ò×	3965717	Ç§¿Ë	338611736	Ë«	106,419,090
201912	40151900	Áò»¯Ïð½ºÖÆÆäËû·ÖÖ¸¡¢Á¬Ö¸¼°Â¶Ö¸ÊÖÌ×	127	°Í»ùË¹Ì¹	10	Ò»°ãÃ³Ò×	622	Ç§¿Ë	1945	Ë«	98,588
201912	40151900	Áò»¯Ïð½ºÖÆÆäËû·ÖÖ¸¡¢Á¬Ö¸¼°Â¶Ö¸ÊÖÌ×	132	ÐÂ¼ÓÆÂ	10	Ò»°ãÃ³Ò×	2	Ç§¿Ë	10	Ë«	82
201912	40151900	Áò»¯Ïð½ºÖÆÆäËû·ÖÖ¸¡¢Á¬Ö¸¼°Â¶Ö¸ÊÖÌ×	133	º«¹ú	10	Ò»°ãÃ³Ò×	9869	Ç§¿Ë	94132	Ë«	294,360
201912	40151900	Áò»¯Ïð½ºÖÆÆäËû·ÖÖ¸¡¢Á¬Ö¸¼°Â¶Ö¸ÊÖÌ×	134	Ë¹ÀïÀ¼¿¨	10	Ò»°ãÃ³Ò×	7781	Ç§¿Ë	162864	Ë«	353,674
201912	40151900	Áò»¯Ïð½ºÖÆÆäËû·ÖÖ¸¡¢Á¬Ö¸¼°Â¶Ö¸ÊÖÌ×	136	Ì©¹ú	10	Ò»°ãÃ³Ò×	1274102	Ç§¿Ë	123332610	Ë«	36,542,460
201912	40151900	Áò»¯Ïð½ºÖÆÆäËû·ÖÖ¸¡¢Á¬Ö¸¼°Â¶Ö¸ÊÖÌ×	141	Ô½ÄÏ	10	Ò»°ãÃ³Ò×	253106	Ç§¿Ë	23690722	Ë«	7,505,565
201912	40151900	Áò»¯Ïð½ºÖÆÆäËû·ÖÖ¸¡¢Á¬Ö¸¼°Â¶Ö¸ÊÖÌ×	142	ÖÐ¹ú	10	Ò»°ãÃ³Ò×	1010	Ç§¿Ë	103612	Ë«	95,963
201912	40151900	Áò»¯Ïð½ºÖÆÆäËû·ÖÖ¸¡¢Á¬Ö¸¼°Â¶Ö¸ÊÖÌ×	143	ÖÐ¹úÌ¨Íå	10	Ò»°ãÃ³Ò×	209	Ç§¿Ë	1154	Ë«	75,023
201912	40151900	Áò»¯Ïð½ºÖÆÆäËû·ÖÖ¸¡¢Á¬Ö¸¼°Â¶Ö¸ÊÖÌ×	303	Ó¢¹ú	10	Ò»°ãÃ³Ò×	2	Ç§¿Ë	18	Ë«	1,288
201912	40151900	Áò»¯Ïð½ºÖÆÆäËû·ÖÖ¸¡¢Á¬Ö¸¼°Â¶Ö¸ÊÖÌ×	304	µÂ¹ú	10	Ò»°ãÃ³Ò×	543	Ç§¿Ë	56373	Ë«	543,173
201912	40151900	Áò»¯Ïð½ºÖÆÆäËû·ÖÖ¸¡¢Á¬Ö¸¼°Â¶Ö¸ÊÖÌ×	305	·¨¹ú	10	Ò»°ãÃ³Ò×	1897	Ç§¿Ë	8368	Ë«	798,842
201912	40151900	Áò»¯Ïð½ºÖÆÆäËû·ÖÖ¸¡¢Á¬Ö¸¼°Â¶Ö¸ÊÖÌ×	307	Òâ´óÀû	10	Ò»°ãÃ³Ò×	18	Ç§¿Ë	40	Ë«	35,138
201912	40151900	Áò»¯Ïð½ºÖÆÆäËû·ÖÖ¸¡¢Á¬Ö¸¼°Â¶Ö¸ÊÖÌ×	330	Èðµä	10	Ò»°ãÃ³Ò×	42	Ç§¿Ë	200	Ë«	239
201912	40151900	Áò»¯Ïð½ºÖÆÆäËû·ÖÖ¸¡¢Á¬Ö¸¼°Â¶Ö¸ÊÖÌ×	331	ÈðÊ¿	10	Ò»°ãÃ³Ò×	3	Ç§¿Ë	25	Ë«	527
201912	40151900	Áò»¯Ïð½ºÖÆÆäËû·ÖÖ¸¡¢Á¬Ö¸¼°Â¶Ö¸ÊÖÌ×	347	ÎÚ¿ËÀ¼	10	Ò»°ãÃ³Ò×	9	Ç§¿Ë	14	Ë«	4,698
201912	40151900	Áò»¯Ïð½ºÖÆÆäËû·ÖÖ¸¡¢Á¬Ö¸¼°Â¶Ö¸ÊÖÌ×	352	½Ý¿Ë	10	Ò»°ãÃ³Ò×	9	Ç§¿Ë	160	Ë«	1,031
201912	40151900	Áò»¯Ïð½ºÖÆÆäËû·ÖÖ¸¡¢Á¬Ö¸¼°Â¶Ö¸ÊÖÌ×	423	Î£µØÂíÀ­	10	Ò»°ãÃ³Ò×	2842	Ç§¿Ë	54240	Ë«	203,874
201912	40151900	Áò»¯Ïð½ºÖÆÆäËû·ÖÖ¸¡¢Á¬Ö¸¼°Â¶Ö¸ÊÖÌ×	429	Ä«Î÷¸ç	10	Ò»°ãÃ³Ò×	3	Ç§¿Ë	8	Ë«	1,661
201912	40151900	Áò»¯Ïð½ºÖÆÆäËû·ÖÖ¸¡¢Á¬Ö¸¼°Â¶Ö¸ÊÖÌ×	502	ÃÀ¹ú	10	Ò»°ãÃ³Ò×	1682	Ç§¿Ë	8279	Ë«	1,498,410
201912	40151900	Áò»¯Ïð½ºÖÆÆäËû·ÖÖ¸¡¢Á¬Ö¸¼°Â¶Ö¸ÊÖÌ×	701	¹ú(µØ)±ð²»Ïê	10	Ò»°ãÃ³Ò×	0	Ç§¿Ë	1	Ë«	77
201911	30021500	ÃâÒßÖÆÆ·,ÒÑÅä¶¨¼ÁÁ¿»òÖÆ³ÉÁãÊÛ°ü×°	111	Ó¡¶È	10	Ò»°ãÃ³Ò×	72	Ç§¿Ë	0	?	623,968
201911	30021500	ÃâÒßÖÆÆ·,ÒÑÅä¶¨¼ÁÁ¿»òÖÆ³ÉÁãÊÛ°ü×°	115	ÒÔÉ«ÁÐ	10	Ò»°ãÃ³Ò×	2	Ç§¿Ë	0	?	1,270,383
201911	30021500	ÃâÒßÖÆÆ·,ÒÑÅä¶¨¼ÁÁ¿»òÖÆ³ÉÁãÊÛ°ü×°	116	ÈÕ±¾	10	Ò»°ãÃ³Ò×	9632	Ç§¿Ë	0	?	71,499,851
201911	30021500	ÃâÒßÖÆÆ·,ÒÑÅä¶¨¼ÁÁ¿»òÖÆ³ÉÁãÊÛ°ü×°	125	Äá²´¶ûÁª°îÃñÖ÷¹²ºÍ¹ú	10	Ò»°ãÃ³Ò×	0	Ç§¿Ë	0	?	200,730
201911	30021500	ÃâÒßÖÆÆ·,ÒÑÅä¶¨¼ÁÁ¿»òÖÆ³ÉÁãÊÛ°ü×°	132	ÐÂ¼ÓÆÂ	10	Ò»°ãÃ³Ò×	1594	Ç§¿Ë	0	?	3,171,196
201911	30021500	ÃâÒßÖÆÆ·,ÒÑÅä¶¨¼ÁÁ¿»òÖÆ³ÉÁãÊÛ°ü×°	133	º«¹ú	10	Ò»°ãÃ³Ò×	2581	Ç§¿Ë	0	?	2,059,282
201911	30021500	ÃâÒßÖÆÆ·,ÒÑÅä¶¨¼ÁÁ¿»òÖÆ³ÉÁãÊÛ°ü×°	136	Ì©¹ú	10	Ò»°ãÃ³Ò×	1	Ç§¿Ë	0	?	45,418
201911	30021500	ÃâÒßÖÆÆ·,ÒÑÅä¶¨¼ÁÁ¿»òÖÆ³ÉÁãÊÛ°ü×°	142	ÖÐ¹ú	10	Ò»°ãÃ³Ò×	4	Ç§¿Ë	0	?	1,513,991
201911	30021500	ÃâÒßÖÆÆ·,ÒÑÅä¶¨¼ÁÁ¿»òÖÆ³ÉÁãÊÛ°ü×°	143	ÖÐ¹úÌ¨Íå	10	Ò»°ãÃ³Ò×	9	Ç§¿Ë	0	?	678,687
201911	30021500	ÃâÒßÖÆÆ·,ÒÑÅä¶¨¼ÁÁ¿»òÖÆ³ÉÁãÊÛ°ü×°	244	ÄÏ·Ç	10	Ò»°ãÃ³Ò×	126	Ç§¿Ë	0	?	2,289,682
201911	30021500	ÃâÒßÖÆÆ·,ÒÑÅä¶¨¼ÁÁ¿»òÖÆ³ÉÁãÊÛ°ü×°	301	±ÈÀûÊ±	10	Ò»°ãÃ³Ò×	13	Ç§¿Ë	0	?	138,681
201911	30021500	ÃâÒßÖÆÆ·,ÒÑÅä¶¨¼ÁÁ¿»òÖÆ³ÉÁãÊÛ°ü×°	302	µ¤Âó	10	Ò»°ãÃ³Ò×	58	Ç§¿Ë	0	?	4,058,539
201911	30021500	ÃâÒßÖÆÆ·,ÒÑÅä¶¨¼ÁÁ¿»òÖÆ³ÉÁãÊÛ°ü×°	303	Ó¢¹ú	10	Ò»°ãÃ³Ò×	2003	Ç§¿Ë	0	?	28,082,120
201911	30021500	ÃâÒßÖÆÆ·,ÒÑÅä¶¨¼ÁÁ¿»òÖÆ³ÉÁãÊÛ°ü×°	304	µÂ¹ú	10	Ò»°ãÃ³Ò×	31817	Ç§¿Ë	0	?	1,038,221,295
201911	30021500	ÃâÒßÖÆÆ·,ÒÑÅä¶¨¼ÁÁ¿»òÖÆ³ÉÁãÊÛ°ü×°	305	·¨¹ú	10	Ò»°ãÃ³Ò×	5399	Ç§¿Ë	0	?	29,853,465
201911	30021500	ÃâÒßÖÆÆ·,ÒÑÅä¶¨¼ÁÁ¿»òÖÆ³ÉÁãÊÛ°ü×°	306	°®¶ûÀ¼	10	Ò»°ãÃ³Ò×	21	Ç§¿Ë	0	?	926,814
201911	30021500	ÃâÒßÖÆÆ·,ÒÑÅä¶¨¼ÁÁ¿»òÖÆ³ÉÁãÊÛ°ü×°	307	Òâ´óÀû	10	Ò»°ãÃ³Ò×	2350	Ç§¿Ë	0	?	2,534,728
201911	30021500	ÃâÒßÖÆÆ·,ÒÑÅä¶¨¼ÁÁ¿»òÖÆ³ÉÁãÊÛ°ü×°	309	ºÉÀ¼	10	Ò»°ãÃ³Ò×	675	Ç§¿Ë	0	?	1,838,445
201911	30021500	ÃâÒßÖÆÆ·,ÒÑÅä¶¨¼ÁÁ¿»òÖÆ³ÉÁãÊÛ°ü×°	310	Ï£À°	10	Ò»°ãÃ³Ò×	0	Ç§¿Ë	0	?	16
201911	30021500	ÃâÒßÖÆÆ·,ÒÑÅä¶¨¼ÁÁ¿»òÖÆ³ÉÁãÊÛ°ü×°	312	Î÷°àÑÀ	10	Ò»°ãÃ³Ò×	0	Ç§¿Ë	0	?	18,106
201911	30021500	ÃâÒßÖÆÆ·,ÒÑÅä¶¨¼ÁÁ¿»òÖÆ³ÉÁãÊÛ°ü×°	315	°ÂµØÀû	10	Ò»°ãÃ³Ò×	37	Ç§¿Ë	0	?	712,539
201911	30021500	ÃâÒßÖÆÆ·,ÒÑÅä¶¨¼ÁÁ¿»òÖÆ³ÉÁãÊÛ°ü×°	318	·ÒÀ¼	10	Ò»°ãÃ³Ò×	12864	Ç§¿Ë	0	?	26,150,839
201911	30021500	ÃâÒßÖÆÆ·,ÒÑÅä¶¨¼ÁÁ¿»òÖÆ³ÉÁãÊÛ°ü×°	321	ÐÙÑÀÀû	10	Ò»°ãÃ³Ò×	124	Ç§¿Ë	0	?	1,584,371
201911	30021500	ÃâÒßÖÆÆ·,ÒÑÅä¶¨¼ÁÁ¿»òÖÆ³ÉÁãÊÛ°ü×°	326	Å²Íþ	10	Ò»°ãÃ³Ò×	0	Ç§¿Ë	0	?	6,431
201911	30021500	ÃâÒßÖÆÆ·,ÒÑÅä¶¨¼ÁÁ¿»òÖÆ³ÉÁãÊÛ°ü×°	330	Èðµä	10	Ò»°ãÃ³Ò×	620	Ç§¿Ë	0	?	1,904,104
201911	30021500	ÃâÒßÖÆÆ·,ÒÑÅä¶¨¼ÁÁ¿»òÖÆ³ÉÁãÊÛ°ü×°	331	ÈðÊ¿	10	Ò»°ãÃ³Ò×	736	Ç§¿Ë	0	?	2,363,615
201911	30021500	ÃâÒßÖÆÆ·,ÒÑÅä¶¨¼ÁÁ¿»òÖÆ³ÉÁãÊÛ°ü×°	336	Á¢ÌÕÍð	10	Ò»°ãÃ³Ò×	8	Ç§¿Ë	0	?	23,042
201911	30021500	ÃâÒßÖÆÆ·,ÒÑÅä¶¨¼ÁÁ¿»òÖÆ³ÉÁãÊÛ°ü×°	352	½Ý¿Ë	10	Ò»°ãÃ³Ò×	3	Ç§¿Ë	0	?	171,946
201911	30021500	ÃâÒßÖÆÆ·,ÒÑÅä¶¨¼ÁÁ¿»òÖÆ³ÉÁãÊÛ°ü×°	402	°¢¸ùÍ¢	10	Ò»°ãÃ³Ò×	1	Ç§¿Ë	0	?	431,539
201911	30021500	ÃâÒßÖÆÆ·,ÒÑÅä¶¨¼ÁÁ¿»òÖÆ³ÉÁãÊÛ°ü×°	501	¼ÓÄÃ´ó	10	Ò»°ãÃ³Ò×	48	Ç§¿Ë	0	?	1,986,691
201911	30021500	ÃâÒßÖÆÆ·,ÒÑÅä¶¨¼ÁÁ¿»òÖÆ³ÉÁãÊÛ°ü×°	502	ÃÀ¹ú	10	Ò»°ãÃ³Ò×	21463	Ç§¿Ë	0	?	430,877,596
201911	30021500	ÃâÒßÖÆÆ·,ÒÑÅä¶¨¼ÁÁ¿»òÖÆ³ÉÁãÊÛ°ü×°	601	°Ä´óÀûÑÇ	10	Ò»°ãÃ³Ò×	1	Ç§¿Ë	0	?	49,739
201912	30021500	ÃâÒßÖÆÆ·,ÒÑÅä¶¨¼ÁÁ¿»òÖÆ³ÉÁãÊÛ°ü×°	111	Ó¡¶È	10	Ò»°ãÃ³Ò×	50	Ç§¿Ë	0	?	1,058,356
201912	30021500	ÃâÒßÖÆÆ·,ÒÑÅä¶¨¼ÁÁ¿»òÖÆ³ÉÁãÊÛ°ü×°	115	ÒÔÉ«ÁÐ	10	Ò»°ãÃ³Ò×	2	Ç§¿Ë	0	?	1,290,600
201912	30021500	ÃâÒßÖÆÆ·,ÒÑÅä¶¨¼ÁÁ¿»òÖÆ³ÉÁãÊÛ°ü×°	116	ÈÕ±¾	10	Ò»°ãÃ³Ò×	13981	Ç§¿Ë	0	?	65,152,835
201912	30021500	ÃâÒßÖÆÆ·,ÒÑÅä¶¨¼ÁÁ¿»òÖÆ³ÉÁãÊÛ°ü×°	125	Äá²´¶ûÁª°îÃñÖ÷¹²ºÍ¹ú	10	Ò»°ãÃ³Ò×	0	Ç§¿Ë	0	?	267,276
201912	30021500	ÃâÒßÖÆÆ·,ÒÑÅä¶¨¼ÁÁ¿»òÖÆ³ÉÁãÊÛ°ü×°	132	ÐÂ¼ÓÆÂ	10	Ò»°ãÃ³Ò×	1502	Ç§¿Ë	0	?	1,545,996
201912	30021500	ÃâÒßÖÆÆ·,ÒÑÅä¶¨¼ÁÁ¿»òÖÆ³ÉÁãÊÛ°ü×°	133	º«¹ú	10	Ò»°ãÃ³Ò×	4553	Ç§¿Ë	0	?	3,175,369
201912	30021500	ÃâÒßÖÆÆ·,ÒÑÅä¶¨¼ÁÁ¿»òÖÆ³ÉÁãÊÛ°ü×°	136	Ì©¹ú	10	Ò»°ãÃ³Ò×	1	Ç§¿Ë	0	?	43,544
201912	30021500	ÃâÒßÖÆÆ·,ÒÑÅä¶¨¼ÁÁ¿»òÖÆ³ÉÁãÊÛ°ü×°	142	ÖÐ¹ú	10	Ò»°ãÃ³Ò×	26	Ç§¿Ë	0	?	3,568,718
201912	30021500	ÃâÒßÖÆÆ·,ÒÑÅä¶¨¼ÁÁ¿»òÖÆ³ÉÁãÊÛ°ü×°	143	ÖÐ¹úÌ¨Íå	10	Ò»°ãÃ³Ò×	22	Ç§¿Ë	0	?	1,490,559
201912	30021500	ÃâÒßÖÆÆ·,ÒÑÅä¶¨¼ÁÁ¿»òÖÆ³ÉÁãÊÛ°ü×°	244	ÄÏ·Ç	10	Ò»°ãÃ³Ò×	9	Ç§¿Ë	0	?	165,908
201912	30021500	ÃâÒßÖÆÆ·,ÒÑÅä¶¨¼ÁÁ¿»òÖÆ³ÉÁãÊÛ°ü×°	258	¶òÁ¢ÌØÀïÑÇ	10	Ò»°ãÃ³Ò×	0	Ç§¿Ë	0	?	20,976
201912	30021500	ÃâÒßÖÆÆ·,ÒÑÅä¶¨¼ÁÁ¿»òÖÆ³ÉÁãÊÛ°ü×°	301	±ÈÀûÊ±	10	Ò»°ãÃ³Ò×	31	Ç§¿Ë	0	?	856,616
201912	30021500	ÃâÒßÖÆÆ·,ÒÑÅä¶¨¼ÁÁ¿»òÖÆ³ÉÁãÊÛ°ü×°	302	µ¤Âó	10	Ò»°ãÃ³Ò×	1	Ç§¿Ë	0	?	2,288,072
201912	30021500	ÃâÒßÖÆÆ·,ÒÑÅä¶¨¼ÁÁ¿»òÖÆ³ÉÁãÊÛ°ü×°	303	Ó¢¹ú	10	Ò»°ãÃ³Ò×	441	Ç§¿Ë	0	?	6,565,679
201912	30021500	ÃâÒßÖÆÆ·,ÒÑÅä¶¨¼ÁÁ¿»òÖÆ³ÉÁãÊÛ°ü×°	304	µÂ¹ú	10	Ò»°ãÃ³Ò×	30768	Ç§¿Ë	0	?	375,056,360
201912	30021500	ÃâÒßÖÆÆ·,ÒÑÅä¶¨¼ÁÁ¿»òÖÆ³ÉÁãÊÛ°ü×°	305	·¨¹ú	10	Ò»°ãÃ³Ò×	6736	Ç§¿Ë	0	?	58,831,355
201912	30021500	ÃâÒßÖÆÆ·,ÒÑÅä¶¨¼ÁÁ¿»òÖÆ³ÉÁãÊÛ°ü×°	306	°®¶ûÀ¼	10	Ò»°ãÃ³Ò×	101	Ç§¿Ë	0	?	3,506,227
201912	30021500	ÃâÒßÖÆÆ·,ÒÑÅä¶¨¼ÁÁ¿»òÖÆ³ÉÁãÊÛ°ü×°	307	Òâ´óÀû	10	Ò»°ãÃ³Ò×	302	Ç§¿Ë	0	?	1,144,004
201912	30021500	ÃâÒßÖÆÆ·,ÒÑÅä¶¨¼ÁÁ¿»òÖÆ³ÉÁãÊÛ°ü×°	309	ºÉÀ¼	10	Ò»°ãÃ³Ò×	652	Ç§¿Ë	0	?	2,312,948
201912	30021500	ÃâÒßÖÆÆ·,ÒÑÅä¶¨¼ÁÁ¿»òÖÆ³ÉÁãÊÛ°ü×°	312	Î÷°àÑÀ	10	Ò»°ãÃ³Ò×	3	Ç§¿Ë	0	?	513,519
201912	30021500	ÃâÒßÖÆÆ·,ÒÑÅä¶¨¼ÁÁ¿»òÖÆ³ÉÁãÊÛ°ü×°	315	°ÂµØÀû	10	Ò»°ãÃ³Ò×	31	Ç§¿Ë	0	?	640,250
201912	30021500	ÃâÒßÖÆÆ·,ÒÑÅä¶¨¼ÁÁ¿»òÖÆ³ÉÁãÊÛ°ü×°	318	·ÒÀ¼	10	Ò»°ãÃ³Ò×	14558	Ç§¿Ë	0	?	31,882,528
201912	30021500	ÃâÒßÖÆÆ·,ÒÑÅä¶¨¼ÁÁ¿»òÖÆ³ÉÁãÊÛ°ü×°	321	ÐÙÑÀÀû	10	Ò»°ãÃ³Ò×	43	Ç§¿Ë	0	?	871,149
201912	30021500	ÃâÒßÖÆÆ·,ÒÑÅä¶¨¼ÁÁ¿»òÖÆ³ÉÁãÊÛ°ü×°	326	Å²Íþ	10	Ò»°ãÃ³Ò×	0	Ç§¿Ë	0	?	13,181
201912	30021500	ÃâÒßÖÆÆ·,ÒÑÅä¶¨¼ÁÁ¿»òÖÆ³ÉÁãÊÛ°ü×°	327	²¨À¼	10	Ò»°ãÃ³Ò×	6	Ç§¿Ë	0	?	65,667
201912	30021500	ÃâÒßÖÆÆ·,ÒÑÅä¶¨¼ÁÁ¿»òÖÆ³ÉÁãÊÛ°ü×°	330	Èðµä	10	Ò»°ãÃ³Ò×	865	Ç§¿Ë	0	?	3,481,115
201912	30021500	ÃâÒßÖÆÆ·,ÒÑÅä¶¨¼ÁÁ¿»òÖÆ³ÉÁãÊÛ°ü×°	331	ÈðÊ¿	10	Ò»°ãÃ³Ò×	2062	Ç§¿Ë	0	?	42,503,550
201912	30021500	ÃâÒßÖÆÆ·,ÒÑÅä¶¨¼ÁÁ¿»òÖÆ³ÉÁãÊÛ°ü×°	336	Á¢ÌÕÍð	10	Ò»°ãÃ³Ò×	5	Ç§¿Ë	0	?	98,270
201912	30021500	ÃâÒßÖÆÆ·,ÒÑÅä¶¨¼ÁÁ¿»òÖÆ³ÉÁãÊÛ°ü×°	352	½Ý¿Ë	10	Ò»°ãÃ³Ò×	1	Ç§¿Ë	0	?	402,749
201912	30021500	ÃâÒßÖÆÆ·,ÒÑÅä¶¨¼ÁÁ¿»òÖÆ³ÉÁãÊÛ°ü×°	353	Ë¹Âå·¥¿Ë	10	Ò»°ãÃ³Ò×	0	Ç§¿Ë	0	?	5,800
201912	30021500	ÃâÒßÖÆÆ·,ÒÑÅä¶¨¼ÁÁ¿»òÖÆ³ÉÁãÊÛ°ü×°	358	Èû¶ûÎ¬ÑÇ	10	Ò»°ãÃ³Ò×	21	Ç§¿Ë	0	?	440,622
201912	30021500	ÃâÒßÖÆÆ·,ÒÑÅä¶¨¼ÁÁ¿»òÖÆ³ÉÁãÊÛ°ü×°	402	°¢¸ùÍ¢	10	Ò»°ãÃ³Ò×	0	Ç§¿Ë	0	?	533,540
201912	30021500	ÃâÒßÖÆÆ·,ÒÑÅä¶¨¼ÁÁ¿»òÖÆ³ÉÁãÊÛ°ü×°	410	°ÍÎ÷	10	Ò»°ãÃ³Ò×	0	Ç§¿Ë	0	?	1,302
201912	30021500	ÃâÒßÖÆÆ·,ÒÑÅä¶¨¼ÁÁ¿»òÖÆ³ÉÁãÊÛ°ü×°	435	²¨¶àÀè¸÷	10	Ò»°ãÃ³Ò×	0	Ç§¿Ë	0	?	1,935
201912	30021500	ÃâÒßÖÆÆ·,ÒÑÅä¶¨¼ÁÁ¿»òÖÆ³ÉÁãÊÛ°ü×°	501	¼ÓÄÃ´ó	10	Ò»°ãÃ³Ò×	66	Ç§¿Ë	0	?	4,129,690
201912	30021500	ÃâÒßÖÆÆ·,ÒÑÅä¶¨¼ÁÁ¿»òÖÆ³ÉÁãÊÛ°ü×°	502	ÃÀ¹ú	10	Ò»°ãÃ³Ò×	26417	Ç§¿Ë	0	?	577,267,243
201912	30021500	ÃâÒßÖÆÆ·,ÒÑÅä¶¨¼ÁÁ¿»òÖÆ³ÉÁãÊÛ°ü×°	601	°Ä´óÀûÑÇ	10	Ò»°ãÃ³Ò×	2	Ç§¿Ë	0	?	52,871
201911	90049090	Î´ÁÐÃû½ÃÕýÊÓÁ¦¡¢»¤Ä¿µÈÓÃÍ¾µÄÑÛ¾µµÈÎïÆ·	110	ÖÐ¹úÏã¸Û	10	Ò»°ãÃ³Ò×	1	Ç§¿Ë	5	¸±	2,623
201911	90049090	Î´ÁÐÃû½ÃÕýÊÓÁ¦¡¢»¤Ä¿µÈÓÃÍ¾µÄÑÛ¾µµÈÎïÆ·	111	Ó¡¶È	10	Ò»°ãÃ³Ò×	1	Ç§¿Ë	1	¸±	72
201911	90049090	Î´ÁÐÃû½ÃÕýÊÓÁ¦¡¢»¤Ä¿µÈÓÃÍ¾µÄÑÛ¾µµÈÎïÆ·	116	ÈÕ±¾	10	Ò»°ãÃ³Ò×	10923	Ç§¿Ë	86686	¸±	4,978,961
201911	90049090	Î´ÁÐÃû½ÃÕýÊÓÁ¦¡¢»¤Ä¿µÈÓÃÍ¾µÄÑÛ¾µµÈÎïÆ·	122	ÂíÀ´Î÷ÑÇ	10	Ò»°ãÃ³Ò×	593	Ç§¿Ë	10455	¸±	181,015
201911	90049090	Î´ÁÐÃû½ÃÕýÊÓÁ¦¡¢»¤Ä¿µÈÓÃÍ¾µÄÑÛ¾µµÈÎïÆ·	133	º«¹ú	10	Ò»°ãÃ³Ò×	258	Ç§¿Ë	1363	¸±	417,972
201911	90049090	Î´ÁÐÃû½ÃÕýÊÓÁ¦¡¢»¤Ä¿µÈÓÃÍ¾µÄÑÛ¾µµÈÎïÆ·	136	Ì©¹ú	10	Ò»°ãÃ³Ò×	23	Ç§¿Ë	60	¸±	6,518
201911	90049090	Î´ÁÐÃû½ÃÕýÊÓÁ¦¡¢»¤Ä¿µÈÓÃÍ¾µÄÑÛ¾µµÈÎïÆ·	141	Ô½ÄÏ	10	Ò»°ãÃ³Ò×	1	Ç§¿Ë	4	¸±	226
201911	90049090	Î´ÁÐÃû½ÃÕýÊÓÁ¦¡¢»¤Ä¿µÈÓÃÍ¾µÄÑÛ¾µµÈÎïÆ·	142	ÖÐ¹ú	10	Ò»°ãÃ³Ò×	5013	Ç§¿Ë	94114	¸±	4,419,179
201911	90049090	Î´ÁÐÃû½ÃÕýÊÓÁ¦¡¢»¤Ä¿µÈÓÃÍ¾µÄÑÛ¾µµÈÎïÆ·	143	ÖÐ¹úÌ¨Íå	10	Ò»°ãÃ³Ò×	13386	Ç§¿Ë	228628	¸±	2,421,883
201911	90049090	Î´ÁÐÃû½ÃÕýÊÓÁ¦¡¢»¤Ä¿µÈÓÃÍ¾µÄÑÛ¾µµÈÎïÆ·	249	Í»ÄáË¹	10	Ò»°ãÃ³Ò×	1	Ç§¿Ë	3	¸±	1,846
201911	90049090	Î´ÁÐÃû½ÃÕýÊÓÁ¦¡¢»¤Ä¿µÈÓÃÍ¾µÄÑÛ¾µµÈÎïÆ·	302	µ¤Âó	10	Ò»°ãÃ³Ò×	3	Ç§¿Ë	26	¸±	29,090
201911	90049090	Î´ÁÐÃû½ÃÕýÊÓÁ¦¡¢»¤Ä¿µÈÓÃÍ¾µÄÑÛ¾µµÈÎïÆ·	303	Ó¢¹ú	10	Ò»°ãÃ³Ò×	23	Ç§¿Ë	238	¸±	33,199
201911	90049090	Î´ÁÐÃû½ÃÕýÊÓÁ¦¡¢»¤Ä¿µÈÓÃÍ¾µÄÑÛ¾µµÈÎïÆ·	304	µÂ¹ú	10	Ò»°ãÃ³Ò×	125	Ç§¿Ë	1380	¸±	561,254
201911	90049090	Î´ÁÐÃû½ÃÕýÊÓÁ¦¡¢»¤Ä¿µÈÓÃÍ¾µÄÑÛ¾µµÈÎïÆ·	305	·¨¹ú	10	Ò»°ãÃ³Ò×	10	Ç§¿Ë	81	¸±	50,569
201911	90049090	Î´ÁÐÃû½ÃÕýÊÓÁ¦¡¢»¤Ä¿µÈÓÃÍ¾µÄÑÛ¾µµÈÎïÆ·	307	Òâ´óÀû	10	Ò»°ãÃ³Ò×	283	Ç§¿Ë	4956	¸±	374,814
201911	90049090	Î´ÁÐÃû½ÃÕýÊÓÁ¦¡¢»¤Ä¿µÈÓÃÍ¾µÄÑÛ¾µµÈÎïÆ·	309	ºÉÀ¼	10	Ò»°ãÃ³Ò×	0	Ç§¿Ë	2	¸±	40
201911	90049090	Î´ÁÐÃû½ÃÕýÊÓÁ¦¡¢»¤Ä¿µÈÓÃÍ¾µÄÑÛ¾µµÈÎïÆ·	312	Î÷°àÑÀ	10	Ò»°ãÃ³Ò×	7	Ç§¿Ë	41	¸±	23,169
201911	90049090	Î´ÁÐÃû½ÃÕýÊÓÁ¦¡¢»¤Ä¿µÈÓÃÍ¾µÄÑÛ¾µµÈÎïÆ·	315	°ÂµØÀû	10	Ò»°ãÃ³Ò×	2	Ç§¿Ë	6	¸±	2,006
201911	90049090	Î´ÁÐÃû½ÃÕýÊÓÁ¦¡¢»¤Ä¿µÈÓÃÍ¾µÄÑÛ¾µµÈÎïÆ·	316	±£¼ÓÀûÑÇ	10	Ò»°ãÃ³Ò×	18	Ç§¿Ë	48	¸±	9,197
201911	90049090	Î´ÁÐÃû½ÃÕýÊÓÁ¦¡¢»¤Ä¿µÈÓÃÍ¾µÄÑÛ¾µµÈÎïÆ·	327	²¨À¼	10	Ò»°ãÃ³Ò×	8	Ç§¿Ë	102	¸±	4,046
201911	90049090	Î´ÁÐÃû½ÃÕýÊÓÁ¦¡¢»¤Ä¿µÈÓÃÍ¾µÄÑÛ¾µµÈÎïÆ·	328	ÂÞÂíÄáÑÇ	10	Ò»°ãÃ³Ò×	62	Ç§¿Ë	322	¸±	49,310
201911	90049090	Î´ÁÐÃû½ÃÕýÊÓÁ¦¡¢»¤Ä¿µÈÓÃÍ¾µÄÑÛ¾µµÈÎïÆ·	352	½Ý¿Ë	10	Ò»°ãÃ³Ò×	19	Ç§¿Ë	181	¸±	23,161
201911	90049090	Î´ÁÐÃû½ÃÕýÊÓÁ¦¡¢»¤Ä¿µÈÓÃÍ¾µÄÑÛ¾µµÈÎïÆ·	353	Ë¹Âå·¥¿Ë	10	Ò»°ãÃ³Ò×	0	Ç§¿Ë	11	¸±	551
201911	90049090	Î´ÁÐÃû½ÃÕýÊÓÁ¦¡¢»¤Ä¿µÈÓÃÍ¾µÄÑÛ¾µµÈÎïÆ·	429	Ä«Î÷¸ç	10	Ò»°ãÃ³Ò×	121	Ç§¿Ë	2940	¸±	197,280
201911	90049090	Î´ÁÐÃû½ÃÕýÊÓÁ¦¡¢»¤Ä¿µÈÓÃÍ¾µÄÑÛ¾µµÈÎïÆ·	501	¼ÓÄÃ´ó	10	Ò»°ãÃ³Ò×	10	Ç§¿Ë	43	¸±	3,944
201911	90049090	Î´ÁÐÃû½ÃÕýÊÓÁ¦¡¢»¤Ä¿µÈÓÃÍ¾µÄÑÛ¾µµÈÎïÆ·	502	ÃÀ¹ú	10	Ò»°ãÃ³Ò×	1797	Ç§¿Ë	10350	¸±	1,581,738
201911	90049090	Î´ÁÐÃû½ÃÕýÊÓÁ¦¡¢»¤Ä¿µÈÓÃÍ¾µÄÑÛ¾µµÈÎïÆ·	601	°Ä´óÀûÑÇ	10	Ò»°ãÃ³Ò×	6	Ç§¿Ë	86	¸±	13,595
201911	90049090	Î´ÁÐÃû½ÃÕýÊÓÁ¦¡¢»¤Ä¿µÈÓÃÍ¾µÄÑÛ¾µµÈÎïÆ·	609	ÐÂÎ÷À¼	10	Ò»°ãÃ³Ò×	8	Ç§¿Ë	26	¸±	476
201912	90049090	Î´ÁÐÃû½ÃÕýÊÓÁ¦¡¢»¤Ä¿µÈÓÃÍ¾µÄÑÛ¾µµÈÎïÆ·	101	°¢¸»º¹	10	Ò»°ãÃ³Ò×	0	Ç§¿Ë	1	¸±	2,182
201912	90049090	Î´ÁÐÃû½ÃÕýÊÓÁ¦¡¢»¤Ä¿µÈÓÃÍ¾µÄÑÛ¾µµÈÎïÆ·	110	ÖÐ¹úÏã¸Û	10	Ò»°ãÃ³Ò×	67	Ç§¿Ë	226	¸±	139,287
201912	90049090	Î´ÁÐÃû½ÃÕýÊÓÁ¦¡¢»¤Ä¿µÈÓÃÍ¾µÄÑÛ¾µµÈÎïÆ·	115	ÒÔÉ«ÁÐ	10	Ò»°ãÃ³Ò×	3	Ç§¿Ë	20	¸±	12,470
201912	90049090	Î´ÁÐÃû½ÃÕýÊÓÁ¦¡¢»¤Ä¿µÈÓÃÍ¾µÄÑÛ¾µµÈÎïÆ·	116	ÈÕ±¾	10	Ò»°ãÃ³Ò×	10649	Ç§¿Ë	80547	¸±	5,221,880
201912	90049090	Î´ÁÐÃû½ÃÕýÊÓÁ¦¡¢»¤Ä¿µÈÓÃÍ¾µÄÑÛ¾µµÈÎïÆ·	122	ÂíÀ´Î÷ÑÇ	10	Ò»°ãÃ³Ò×	287	Ç§¿Ë	2361	¸±	258,289
201912	90049090	Î´ÁÐÃû½ÃÕýÊÓÁ¦¡¢»¤Ä¿µÈÓÃÍ¾µÄÑÛ¾µµÈÎïÆ·	133	º«¹ú	10	Ò»°ãÃ³Ò×	93	Ç§¿Ë	1041	¸±	212,914
201912	90049090	Î´ÁÐÃû½ÃÕýÊÓÁ¦¡¢»¤Ä¿µÈÓÃÍ¾µÄÑÛ¾µµÈÎïÆ·	136	Ì©¹ú	10	Ò»°ãÃ³Ò×	33	Ç§¿Ë	98	¸±	15,620
201912	90049090	Î´ÁÐÃû½ÃÕýÊÓÁ¦¡¢»¤Ä¿µÈÓÃÍ¾µÄÑÛ¾µµÈÎïÆ·	141	Ô½ÄÏ	10	Ò»°ãÃ³Ò×	1709	Ç§¿Ë	11200	¸±	158,005
201912	90049090	Î´ÁÐÃû½ÃÕýÊÓÁ¦¡¢»¤Ä¿µÈÓÃÍ¾µÄÑÛ¾µµÈÎïÆ·	142	ÖÐ¹ú	10	Ò»°ãÃ³Ò×	1538	Ç§¿Ë	23315	¸±	770,971
201912	90049090	Î´ÁÐÃû½ÃÕýÊÓÁ¦¡¢»¤Ä¿µÈÓÃÍ¾µÄÑÛ¾µµÈÎïÆ·	143	ÖÐ¹úÌ¨Íå	10	Ò»°ãÃ³Ò×	19536	Ç§¿Ë	290768	¸±	3,384,004
201912	90049090	Î´ÁÐÃû½ÃÕýÊÓÁ¦¡¢»¤Ä¿µÈÓÃÍ¾µÄÑÛ¾µµÈÎïÆ·	301	±ÈÀûÊ±	10	Ò»°ãÃ³Ò×	2	Ç§¿Ë	15	¸±	6,451
201912	90049090	Î´ÁÐÃû½ÃÕýÊÓÁ¦¡¢»¤Ä¿µÈÓÃÍ¾µÄÑÛ¾µµÈÎïÆ·	302	µ¤Âó	10	Ò»°ãÃ³Ò×	2	Ç§¿Ë	19	¸±	20,432
201912	90049090	Î´ÁÐÃû½ÃÕýÊÓÁ¦¡¢»¤Ä¿µÈÓÃÍ¾µÄÑÛ¾µµÈÎïÆ·	303	Ó¢¹ú	10	Ò»°ãÃ³Ò×	4	Ç§¿Ë	38	¸±	12,135
201912	90049090	Î´ÁÐÃû½ÃÕýÊÓÁ¦¡¢»¤Ä¿µÈÓÃÍ¾µÄÑÛ¾µµÈÎïÆ·	304	µÂ¹ú	10	Ò»°ãÃ³Ò×	1557	Ç§¿Ë	19694	¸±	1,043,274
201912	90049090	Î´ÁÐÃû½ÃÕýÊÓÁ¦¡¢»¤Ä¿µÈÓÃÍ¾µÄÑÛ¾µµÈÎïÆ·	305	·¨¹ú	10	Ò»°ãÃ³Ò×	6	Ç§¿Ë	71	¸±	112,345
201912	90049090	Î´ÁÐÃû½ÃÕýÊÓÁ¦¡¢»¤Ä¿µÈÓÃÍ¾µÄÑÛ¾µµÈÎïÆ·	307	Òâ´óÀû	10	Ò»°ãÃ³Ò×	446	Ç§¿Ë	4590	¸±	668,829
201912	90049090	Î´ÁÐÃû½ÃÕýÊÓÁ¦¡¢»¤Ä¿µÈÓÃÍ¾µÄÑÛ¾µµÈÎïÆ·	309	ºÉÀ¼	10	Ò»°ãÃ³Ò×	26	Ç§¿Ë	82	¸±	25,040
201912	90049090	Î´ÁÐÃû½ÃÕýÊÓÁ¦¡¢»¤Ä¿µÈÓÃÍ¾µÄÑÛ¾µµÈÎïÆ·	312	Î÷°àÑÀ	10	Ò»°ãÃ³Ò×	1	Ç§¿Ë	15	¸±	9,459
201912	90049090	Î´ÁÐÃû½ÃÕýÊÓÁ¦¡¢»¤Ä¿µÈÓÃÍ¾µÄÑÛ¾µµÈÎïÆ·	315	°ÂµØÀû	10	Ò»°ãÃ³Ò×	48	Ç§¿Ë	17	¸±	5,528
201912	90049090	Î´ÁÐÃû½ÃÕýÊÓÁ¦¡¢»¤Ä¿µÈÓÃÍ¾µÄÑÛ¾µµÈÎïÆ·	327	²¨À¼	10	Ò»°ãÃ³Ò×	2	Ç§¿Ë	1	¸±	17,529
201912	90049090	Î´ÁÐÃû½ÃÕýÊÓÁ¦¡¢»¤Ä¿µÈÓÃÍ¾µÄÑÛ¾µµÈÎïÆ·	328	ÂÞÂíÄáÑÇ	10	Ò»°ãÃ³Ò×	84	Ç§¿Ë	306	¸±	57,241
201912	90049090	Î´ÁÐÃû½ÃÕýÊÓÁ¦¡¢»¤Ä¿µÈÓÃÍ¾µÄÑÛ¾µµÈÎïÆ·	331	ÈðÊ¿	10	Ò»°ãÃ³Ò×	4	Ç§¿Ë	102	¸±	13,730
201912	90049090	Î´ÁÐÃû½ÃÕýÊÓÁ¦¡¢»¤Ä¿µÈÓÃÍ¾µÄÑÛ¾µµÈÎïÆ·	350	Ë¹ÂåÎÄÄáÑÇ	10	Ò»°ãÃ³Ò×	1	Ç§¿Ë	7	¸±	6,319
201912	90049090	Î´ÁÐÃû½ÃÕýÊÓÁ¦¡¢»¤Ä¿µÈÓÃÍ¾µÄÑÛ¾µµÈÎïÆ·	351	¿ËÂÞµØÑÇ	10	Ò»°ãÃ³Ò×	3	Ç§¿Ë	30	¸±	3,961
201912	90049090	Î´ÁÐÃû½ÃÕýÊÓÁ¦¡¢»¤Ä¿µÈÓÃÍ¾µÄÑÛ¾µµÈÎïÆ·	352	½Ý¿Ë	10	Ò»°ãÃ³Ò×	71	Ç§¿Ë	460	¸±	151,059
201912	90049090	Î´ÁÐÃû½ÃÕýÊÓÁ¦¡¢»¤Ä¿µÈÓÃÍ¾µÄÑÛ¾µµÈÎïÆ·	353	Ë¹Âå·¥¿Ë	10	Ò»°ãÃ³Ò×	195	Ç§¿Ë	2750	¸±	79,021
201912	90049090	Î´ÁÐÃû½ÃÕýÊÓÁ¦¡¢»¤Ä¿µÈÓÃÍ¾µÄÑÛ¾µµÈÎïÆ·	501	¼ÓÄÃ´ó	10	Ò»°ãÃ³Ò×	59	Ç§¿Ë	631	¸±	158,261
201912	90049090	Î´ÁÐÃû½ÃÕýÊÓÁ¦¡¢»¤Ä¿µÈÓÃÍ¾µÄÑÛ¾µµÈÎïÆ·	502	ÃÀ¹ú	10	Ò»°ãÃ³Ò×	1215	Ç§¿Ë	5273	¸±	1,761,060
201912	90049090	Î´ÁÐÃû½ÃÕýÊÓÁ¦¡¢»¤Ä¿µÈÓÃÍ¾µÄÑÛ¾µµÈÎïÆ·	601	°Ä´óÀûÑÇ	10	Ò»°ãÃ³Ò×	3	Ç§¿Ë	51	¸±	3,887
201911	38220090	ÆäËûÕï¶Ï»òÊµÑéÓÃÊÔ¼Á¼°ÅäÖÆÊÔ¼Á£»¼ì¶¨²ÎÕÕÎï	110	ÖÐ¹úÏã¸Û	10	Ò»°ãÃ³Ò×	0	Ç§¿Ë	0	?	310
201911	38220090	ÆäËûÕï¶Ï»òÊµÑéÓÃÊÔ¼Á¼°ÅäÖÆÊÔ¼Á£»¼ì¶¨²ÎÕÕÎï	111	Ó¡¶È	10	Ò»°ãÃ³Ò×	3029	Ç§¿Ë	0	?	3,362,088
201911	38220090	ÆäËûÕï¶Ï»òÊµÑéÓÃÊÔ¼Á¼°ÅäÖÆÊÔ¼Á£»¼ì¶¨²ÎÕÕÎï	112	Ó¡¶ÈÄáÎ÷ÑÇ	10	Ò»°ãÃ³Ò×	18	Ç§¿Ë	0	?	11,577
201911	38220090	ÆäËûÕï¶Ï»òÊµÑéÓÃÊÔ¼Á¼°ÅäÖÆÊÔ¼Á£»¼ì¶¨²ÎÕÕÎï	115	ÒÔÉ«ÁÐ	10	Ò»°ãÃ³Ò×	267	Ç§¿Ë	0	?	1,036,331
201911	38220090	ÆäËûÕï¶Ï»òÊµÑéÓÃÊÔ¼Á¼°ÅäÖÆÊÔ¼Á£»¼ì¶¨²ÎÕÕÎï	116	ÈÕ±¾	10	Ò»°ãÃ³Ò×	90029	Ç§¿Ë	0	?	52,262,474
201911	38220090	ÆäËûÕï¶Ï»òÊµÑéÓÃÊÔ¼Á¼°ÅäÖÆÊÔ¼Á£»¼ì¶¨²ÎÕÕÎï	116	ÈÕ±¾	12	ÆäËû¾èÔùÎï×Ê	0	Ç§¿Ë	0	?	42,908
201911	38220090	ÆäËûÕï¶Ï»òÊµÑéÓÃÊÔ¼Á¼°ÅäÖÆÊÔ¼Á£»¼ì¶¨²ÎÕÕÎï	132	ÐÂ¼ÓÆÂ	10	Ò»°ãÃ³Ò×	15138	Ç§¿Ë	0	?	70,684,606
201911	38220090	ÆäËûÕï¶Ï»òÊµÑéÓÃÊÔ¼Á¼°ÅäÖÆÊÔ¼Á£»¼ì¶¨²ÎÕÕÎï	133	º«¹ú	10	Ò»°ãÃ³Ò×	2010	Ç§¿Ë	0	?	1,314,161
201911	38220090	ÆäËûÕï¶Ï»òÊµÑéÓÃÊÔ¼Á¼°ÅäÖÆÊÔ¼Á£»¼ì¶¨²ÎÕÕÎï	136	Ì©¹ú	10	Ò»°ãÃ³Ò×	31689	Ç§¿Ë	0	?	6,680,457
201911	38220090	ÆäËûÕï¶Ï»òÊµÑéÓÃÊÔ¼Á¼°ÅäÖÆÊÔ¼Á£»¼ì¶¨²ÎÕÕÎï	142	ÖÐ¹ú	10	Ò»°ãÃ³Ò×	251	Ç§¿Ë	0	?	1,356,950
201911	38220090	ÆäËûÕï¶Ï»òÊµÑéÓÃÊÔ¼Á¼°ÅäÖÆÊÔ¼Á£»¼ì¶¨²ÎÕÕÎï	143	ÖÐ¹úÌ¨Íå	10	Ò»°ãÃ³Ò×	5609	Ç§¿Ë	0	?	5,294,816
201911	38220090	ÆäËûÕï¶Ï»òÊµÑéÓÃÊÔ¼Á¼°ÅäÖÆÊÔ¼Á£»¼ì¶¨²ÎÕÕÎï	244	ÄÏ·Ç	10	Ò»°ãÃ³Ò×	2	Ç§¿Ë	0	?	29,193
201911	38220090	ÆäËûÕï¶Ï»òÊµÑéÓÃÊÔ¼Á¼°ÅäÖÆÊÔ¼Á£»¼ì¶¨²ÎÕÕÎï	301	±ÈÀûÊ±	10	Ò»°ãÃ³Ò×	282	Ç§¿Ë	0	?	590,463
201911	38220090	ÆäËûÕï¶Ï»òÊµÑéÓÃÊÔ¼Á¼°ÅäÖÆÊÔ¼Á£»¼ì¶¨²ÎÕÕÎï	302	µ¤Âó	10	Ò»°ãÃ³Ò×	5524	Ç§¿Ë	0	?	5,809,566
201911	38220090	ÆäËûÕï¶Ï»òÊµÑéÓÃÊÔ¼Á¼°ÅäÖÆÊÔ¼Á£»¼ì¶¨²ÎÕÕÎï	303	Ó¢¹ú	10	Ò»°ãÃ³Ò×	8075	Ç§¿Ë	0	?	22,184,010
201911	38220090	ÆäËûÕï¶Ï»òÊµÑéÓÃÊÔ¼Á¼°ÅäÖÆÊÔ¼Á£»¼ì¶¨²ÎÕÕÎï	304	µÂ¹ú	10	Ò»°ãÃ³Ò×	53502	Ç§¿Ë	0	?	52,500,871
201911	38220090	ÆäËûÕï¶Ï»òÊµÑéÓÃÊÔ¼Á¼°ÅäÖÆÊÔ¼Á£»¼ì¶¨²ÎÕÕÎï	305	·¨¹ú	10	Ò»°ãÃ³Ò×	8299	Ç§¿Ë	0	?	20,866,345
201911	38220090	ÆäËûÕï¶Ï»òÊµÑéÓÃÊÔ¼Á¼°ÅäÖÆÊÔ¼Á£»¼ì¶¨²ÎÕÕÎï	306	°®¶ûÀ¼	10	Ò»°ãÃ³Ò×	3062	Ç§¿Ë	0	?	2,772,924
201911	38220090	ÆäËûÕï¶Ï»òÊµÑéÓÃÊÔ¼Á¼°ÅäÖÆÊÔ¼Á£»¼ì¶¨²ÎÕÕÎï	307	Òâ´óÀû	10	Ò»°ãÃ³Ò×	668	Ç§¿Ë	0	?	1,099,747
201911	38220090	ÆäËûÕï¶Ï»òÊµÑéÓÃÊÔ¼Á¼°ÅäÖÆÊÔ¼Á£»¼ì¶¨²ÎÕÕÎï	309	ºÉÀ¼	10	Ò»°ãÃ³Ò×	1550	Ç§¿Ë	0	?	2,575,425
201911	38220090	ÆäËûÕï¶Ï»òÊµÑéÓÃÊÔ¼Á¼°ÅäÖÆÊÔ¼Á£»¼ì¶¨²ÎÕÕÎï	310	Ï£À°	10	Ò»°ãÃ³Ò×	25	Ç§¿Ë	0	?	108,704
201911	38220090	ÆäËûÕï¶Ï»òÊµÑéÓÃÊÔ¼Á¼°ÅäÖÆÊÔ¼Á£»¼ì¶¨²ÎÕÕÎï	312	Î÷°àÑÀ	10	Ò»°ãÃ³Ò×	3774	Ç§¿Ë	0	?	24,728,558
201911	38220090	ÆäËûÕï¶Ï»òÊµÑéÓÃÊÔ¼Á¼°ÅäÖÆÊÔ¼Á£»¼ì¶¨²ÎÕÕÎï	315	°ÂµØÀû	10	Ò»°ãÃ³Ò×	849	Ç§¿Ë	0	?	2,174,364
201911	38220090	ÆäËûÕï¶Ï»òÊµÑéÓÃÊÔ¼Á¼°ÅäÖÆÊÔ¼Á£»¼ì¶¨²ÎÕÕÎï	316	±£¼ÓÀûÑÇ	10	Ò»°ãÃ³Ò×	5	Ç§¿Ë	0	?	347,013
201911	38220090	ÆäËûÕï¶Ï»òÊµÑéÓÃÊÔ¼Á¼°ÅäÖÆÊÔ¼Á£»¼ì¶¨²ÎÕÕÎï	318	·ÒÀ¼	10	Ò»°ãÃ³Ò×	1289	Ç§¿Ë	0	?	6,663,075
201911	38220090	ÆäËûÕï¶Ï»òÊµÑéÓÃÊÔ¼Á¼°ÅäÖÆÊÔ¼Á£»¼ì¶¨²ÎÕÕÎï	321	ÐÙÑÀÀû	10	Ò»°ãÃ³Ò×	362	Ç§¿Ë	0	?	605,075
201911	38220090	ÆäËûÕï¶Ï»òÊµÑéÓÃÊÔ¼Á¼°ÅäÖÆÊÔ¼Á£»¼ì¶¨²ÎÕÕÎï	323	ÁÐÖ§¶ØÊ¿µÇ	10	Ò»°ãÃ³Ò×	0	Ç§¿Ë	0	?	39,616
201911	38220090	ÆäËûÕï¶Ï»òÊµÑéÓÃÊÔ¼Á¼°ÅäÖÆÊÔ¼Á£»¼ì¶¨²ÎÕÕÎï	325	Ä¦ÄÉ¸ç	10	Ò»°ãÃ³Ò×	10	Ç§¿Ë	0	?	77,594
201911	38220090	ÆäËûÕï¶Ï»òÊµÑéÓÃÊÔ¼Á¼°ÅäÖÆÊÔ¼Á£»¼ì¶¨²ÎÕÕÎï	326	Å²Íþ	10	Ò»°ãÃ³Ò×	102	Ç§¿Ë	0	?	3,576,206
201911	38220090	ÆäËûÕï¶Ï»òÊµÑéÓÃÊÔ¼Á¼°ÅäÖÆÊÔ¼Á£»¼ì¶¨²ÎÕÕÎï	327	²¨À¼	10	Ò»°ãÃ³Ò×	5723	Ç§¿Ë	0	?	2,860,175
201911	38220090	ÆäËûÕï¶Ï»òÊµÑéÓÃÊÔ¼Á¼°ÅäÖÆÊÔ¼Á£»¼ì¶¨²ÎÕÕÎï	328	ÂÞÂíÄáÑÇ	10	Ò»°ãÃ³Ò×	2288	Ç§¿Ë	0	?	670,483
201911	38220090	ÆäËûÕï¶Ï»òÊµÑéÓÃÊÔ¼Á¼°ÅäÖÆÊÔ¼Á£»¼ì¶¨²ÎÕÕÎï	330	Èðµä	10	Ò»°ãÃ³Ò×	7256	Ç§¿Ë	0	?	26,388,319
201911	38220090	ÆäËûÕï¶Ï»òÊµÑéÓÃÊÔ¼Á¼°ÅäÖÆÊÔ¼Á£»¼ì¶¨²ÎÕÕÎï	331	ÈðÊ¿	10	Ò»°ãÃ³Ò×	7380	Ç§¿Ë	0	?	5,623,865
201911	38220090	ÆäËûÕï¶Ï»òÊµÑéÓÃÊÔ¼Á¼°ÅäÖÆÊÔ¼Á£»¼ì¶¨²ÎÕÕÎï	334	°®É³ÄáÑÇ	10	Ò»°ãÃ³Ò×	0	Ç§¿Ë	0	?	525
201911	38220090	ÆäËûÕï¶Ï»òÊµÑéÓÃÊÔ¼Á¼°ÅäÖÆÊÔ¼Á£»¼ì¶¨²ÎÕÕÎï	336	Á¢ÌÕÍð	10	Ò»°ãÃ³Ò×	2632	Ç§¿Ë	0	?	10,094,214
201911	38220090	ÆäËûÕï¶Ï»òÊµÑéÓÃÊÔ¼Á¼°ÅäÖÆÊÔ¼Á£»¼ì¶¨²ÎÕÕÎï	344	¶íÂÞË¹Áª°î	10	Ò»°ãÃ³Ò×	0	Ç§¿Ë	0	?	2,415
201911	38220090	ÆäËûÕï¶Ï»òÊµÑéÓÃÊÔ¼Á¼°ÅäÖÆÊÔ¼Á£»¼ì¶¨²ÎÕÕÎï	352	½Ý¿Ë	10	Ò»°ãÃ³Ò×	95	Ç§¿Ë	0	?	366,335
201911	38220090	ÆäËûÕï¶Ï»òÊµÑéÓÃÊÔ¼Á¼°ÅäÖÆÊÔ¼Á£»¼ì¶¨²ÎÕÕÎï	353	Ë¹Âå·¥¿Ë	10	Ò»°ãÃ³Ò×	1	Ç§¿Ë	0	?	22,705
201911	38220090	ÆäËûÕï¶Ï»òÊµÑéÓÃÊÔ¼Á¼°ÅäÖÆÊÔ¼Á£»¼ì¶¨²ÎÕÕÎï	358	Èû¶ûÎ¬ÑÇ	10	Ò»°ãÃ³Ò×	40	Ç§¿Ë	0	?	142,626
201911	38220090	ÆäËûÕï¶Ï»òÊµÑéÓÃÊÔ¼Á¼°ÅäÖÆÊÔ¼Á£»¼ì¶¨²ÎÕÕÎï	402	°¢¸ùÍ¢	10	Ò»°ãÃ³Ò×	309	Ç§¿Ë	0	?	97,470
201911	38220090	ÆäËûÕï¶Ï»òÊµÑéÓÃÊÔ¼Á¼°ÅäÖÆÊÔ¼Á£»¼ì¶¨²ÎÕÕÎï	410	°ÍÎ÷	10	Ò»°ãÃ³Ò×	3	Ç§¿Ë	0	?	11,073
201911	38220090	ÆäËûÕï¶Ï»òÊµÑéÓÃÊÔ¼Á¼°ÅäÖÆÊÔ¼Á£»¼ì¶¨²ÎÕÕÎï	429	Ä«Î÷¸ç	10	Ò»°ãÃ³Ò×	14	Ç§¿Ë	0	?	10,801
201911	38220090	ÆäËûÕï¶Ï»òÊµÑéÓÃÊÔ¼Á¼°ÅäÖÆÊÔ¼Á£»¼ì¶¨²ÎÕÕÎï	501	¼ÓÄÃ´ó	10	Ò»°ãÃ³Ò×	176	Ç§¿Ë	0	?	4,306,108
201911	38220090	ÆäËûÕï¶Ï»òÊµÑéÓÃÊÔ¼Á¼°ÅäÖÆÊÔ¼Á£»¼ì¶¨²ÎÕÕÎï	502	ÃÀ¹ú	10	Ò»°ãÃ³Ò×	138913	Ç§¿Ë	0	?	292,239,035
201911	38220090	ÆäËûÕï¶Ï»òÊµÑéÓÃÊÔ¼Á¼°ÅäÖÆÊÔ¼Á£»¼ì¶¨²ÎÕÕÎï	601	°Ä´óÀûÑÇ	10	Ò»°ãÃ³Ò×	18	Ç§¿Ë	0	?	1,999,209
201911	38220090	ÆäËûÕï¶Ï»òÊµÑéÓÃÊÔ¼Á¼°ÅäÖÆÊÔ¼Á£»¼ì¶¨²ÎÕÕÎï	609	ÐÂÎ÷À¼	10	Ò»°ãÃ³Ò×	26	Ç§¿Ë	0	?	392,166
201911	38220090	ÆäËûÕï¶Ï»òÊµÑéÓÃÊÔ¼Á¼°ÅäÖÆÊÔ¼Á£»¼ì¶¨²ÎÕÕÎï	701	¹ú(µØ)±ð²»Ïê	10	Ò»°ãÃ³Ò×	1	Ç§¿Ë	0	?	2,306
201912	38220090	ÆäËûÕï¶Ï»òÊµÑéÓÃÊÔ¼Á¼°ÅäÖÆÊÔ¼Á£»¼ì¶¨²ÎÕÕÎï	110	ÖÐ¹úÏã¸Û	10	Ò»°ãÃ³Ò×	0	Ç§¿Ë	0	?	643
201912	38220090	ÆäËûÕï¶Ï»òÊµÑéÓÃÊÔ¼Á¼°ÅäÖÆÊÔ¼Á£»¼ì¶¨²ÎÕÕÎï	111	Ó¡¶È	10	Ò»°ãÃ³Ò×	145	Ç§¿Ë	0	?	446,249
201912	38220090	ÆäËûÕï¶Ï»òÊµÑéÓÃÊÔ¼Á¼°ÅäÖÆÊÔ¼Á£»¼ì¶¨²ÎÕÕÎï	115	ÒÔÉ«ÁÐ	10	Ò»°ãÃ³Ò×	544	Ç§¿Ë	0	?	704,970
201912	38220090	ÆäËûÕï¶Ï»òÊµÑéÓÃÊÔ¼Á¼°ÅäÖÆÊÔ¼Á£»¼ì¶¨²ÎÕÕÎï	116	ÈÕ±¾	10	Ò»°ãÃ³Ò×	100532	Ç§¿Ë	0	?	51,484,895
201912	38220090	ÆäËûÕï¶Ï»òÊµÑéÓÃÊÔ¼Á¼°ÅäÖÆÊÔ¼Á£»¼ì¶¨²ÎÕÕÎï	116	ÈÕ±¾	12	ÆäËû¾èÔùÎï×Ê	3	Ç§¿Ë	0	?	9,696
201912	38220090	ÆäËûÕï¶Ï»òÊµÑéÓÃÊÔ¼Á¼°ÅäÖÆÊÔ¼Á£»¼ì¶¨²ÎÕÕÎï	122	ÂíÀ´Î÷ÑÇ	10	Ò»°ãÃ³Ò×	1	Ç§¿Ë	0	?	3,486
201912	38220090	ÆäËûÕï¶Ï»òÊµÑéÓÃÊÔ¼Á¼°ÅäÖÆÊÔ¼Á£»¼ì¶¨²ÎÕÕÎï	125	Äá²´¶ûÁª°îÃñÖ÷¹²ºÍ¹ú	10	Ò»°ãÃ³Ò×	0	Ç§¿Ë	0	?	1,087
201912	38220090	ÆäËûÕï¶Ï»òÊµÑéÓÃÊÔ¼Á¼°ÅäÖÆÊÔ¼Á£»¼ì¶¨²ÎÕÕÎï	132	ÐÂ¼ÓÆÂ	10	Ò»°ãÃ³Ò×	15780	Ç§¿Ë	0	?	73,139,395
201912	38220090	ÆäËûÕï¶Ï»òÊµÑéÓÃÊÔ¼Á¼°ÅäÖÆÊÔ¼Á£»¼ì¶¨²ÎÕÕÎï	133	º«¹ú	10	Ò»°ãÃ³Ò×	1092	Ç§¿Ë	0	?	2,191,758
201912	38220090	ÆäËûÕï¶Ï»òÊµÑéÓÃÊÔ¼Á¼°ÅäÖÆÊÔ¼Á£»¼ì¶¨²ÎÕÕÎï	136	Ì©¹ú	10	Ò»°ãÃ³Ò×	30196	Ç§¿Ë	0	?	6,955,519
201912	38220090	ÆäËûÕï¶Ï»òÊµÑéÓÃÊÔ¼Á¼°ÅäÖÆÊÔ¼Á£»¼ì¶¨²ÎÕÕÎï	137	ÍÁ¶úÆä	10	Ò»°ãÃ³Ò×	54	Ç§¿Ë	0	?	406,405
201912	38220090	ÆäËûÕï¶Ï»òÊµÑéÓÃÊÔ¼Á¼°ÅäÖÆÊÔ¼Á£»¼ì¶¨²ÎÕÕÎï	142	ÖÐ¹ú	10	Ò»°ãÃ³Ò×	161	Ç§¿Ë	0	?	2,319,412
201912	38220090	ÆäËûÕï¶Ï»òÊµÑéÓÃÊÔ¼Á¼°ÅäÖÆÊÔ¼Á£»¼ì¶¨²ÎÕÕÎï	143	ÖÐ¹úÌ¨Íå	10	Ò»°ãÃ³Ò×	5109	Ç§¿Ë	0	?	4,797,318
201912	38220090	ÆäËûÕï¶Ï»òÊµÑéÓÃÊÔ¼Á¼°ÅäÖÆÊÔ¼Á£»¼ì¶¨²ÎÕÕÎï	244	ÄÏ·Ç	10	Ò»°ãÃ³Ò×	1	Ç§¿Ë	0	?	8,546
201912	38220090	ÆäËûÕï¶Ï»òÊµÑéÓÃÊÔ¼Á¼°ÅäÖÆÊÔ¼Á£»¼ì¶¨²ÎÕÕÎï	301	±ÈÀûÊ±	10	Ò»°ãÃ³Ò×	864	Ç§¿Ë	0	?	3,634,624
201912	38220090	ÆäËûÕï¶Ï»òÊµÑéÓÃÊÔ¼Á¼°ÅäÖÆÊÔ¼Á£»¼ì¶¨²ÎÕÕÎï	302	µ¤Âó	10	Ò»°ãÃ³Ò×	11170	Ç§¿Ë	0	?	10,727,691
201912	38220090	ÆäËûÕï¶Ï»òÊµÑéÓÃÊÔ¼Á¼°ÅäÖÆÊÔ¼Á£»¼ì¶¨²ÎÕÕÎï	303	Ó¢¹ú	10	Ò»°ãÃ³Ò×	5623	Ç§¿Ë	0	?	40,921,875
201912	38220090	ÆäËûÕï¶Ï»òÊµÑéÓÃÊÔ¼Á¼°ÅäÖÆÊÔ¼Á£»¼ì¶¨²ÎÕÕÎï	304	µÂ¹ú	10	Ò»°ãÃ³Ò×	59930	Ç§¿Ë	0	?	63,918,938
201912	38220090	ÆäËûÕï¶Ï»òÊµÑéÓÃÊÔ¼Á¼°ÅäÖÆÊÔ¼Á£»¼ì¶¨²ÎÕÕÎï	305	·¨¹ú	10	Ò»°ãÃ³Ò×	18491	Ç§¿Ë	0	?	36,466,981
201912	38220090	ÆäËûÕï¶Ï»òÊµÑéÓÃÊÔ¼Á¼°ÅäÖÆÊÔ¼Á£»¼ì¶¨²ÎÕÕÎï	306	°®¶ûÀ¼	10	Ò»°ãÃ³Ò×	1841	Ç§¿Ë	0	?	1,110,317
201912	38220090	ÆäËûÕï¶Ï»òÊµÑéÓÃÊÔ¼Á¼°ÅäÖÆÊÔ¼Á£»¼ì¶¨²ÎÕÕÎï	307	Òâ´óÀû	10	Ò»°ãÃ³Ò×	719	Ç§¿Ë	0	?	1,307,463
201912	38220090	ÆäËûÕï¶Ï»òÊµÑéÓÃÊÔ¼Á¼°ÅäÖÆÊÔ¼Á£»¼ì¶¨²ÎÕÕÎï	309	ºÉÀ¼	10	Ò»°ãÃ³Ò×	1547	Ç§¿Ë	0	?	3,379,858
201912	38220090	ÆäËûÕï¶Ï»òÊµÑéÓÃÊÔ¼Á¼°ÅäÖÆÊÔ¼Á£»¼ì¶¨²ÎÕÕÎï	310	Ï£À°	10	Ò»°ãÃ³Ò×	229	Ç§¿Ë	0	?	638,882
201912	38220090	ÆäËûÕï¶Ï»òÊµÑéÓÃÊÔ¼Á¼°ÅäÖÆÊÔ¼Á£»¼ì¶¨²ÎÕÕÎï	312	Î÷°àÑÀ	10	Ò»°ãÃ³Ò×	7443	Ç§¿Ë	0	?	48,847,182
201912	38220090	ÆäËûÕï¶Ï»òÊµÑéÓÃÊÔ¼Á¼°ÅäÖÆÊÔ¼Á£»¼ì¶¨²ÎÕÕÎï	315	°ÂµØÀû	10	Ò»°ãÃ³Ò×	1704	Ç§¿Ë	0	?	3,348,253
201912	38220090	ÆäËûÕï¶Ï»òÊµÑéÓÃÊÔ¼Á¼°ÅäÖÆÊÔ¼Á£»¼ì¶¨²ÎÕÕÎï	316	±£¼ÓÀûÑÇ	10	Ò»°ãÃ³Ò×	3	Ç§¿Ë	0	?	191,399
201912	38220090	ÆäËûÕï¶Ï»òÊµÑéÓÃÊÔ¼Á¼°ÅäÖÆÊÔ¼Á£»¼ì¶¨²ÎÕÕÎï	318	·ÒÀ¼	10	Ò»°ãÃ³Ò×	4500	Ç§¿Ë	0	?	12,613,260
201912	38220090	ÆäËûÕï¶Ï»òÊµÑéÓÃÊÔ¼Á¼°ÅäÖÆÊÔ¼Á£»¼ì¶¨²ÎÕÕÎï	321	ÐÙÑÀÀû	10	Ò»°ãÃ³Ò×	4	Ç§¿Ë	0	?	44,945
201912	38220090	ÆäËûÕï¶Ï»òÊµÑéÓÃÊÔ¼Á¼°ÅäÖÆÊÔ¼Á£»¼ì¶¨²ÎÕÕÎï	323	ÁÐÖ§¶ØÊ¿µÇ	10	Ò»°ãÃ³Ò×	0	Ç§¿Ë	0	?	32,710
201912	38220090	ÆäËûÕï¶Ï»òÊµÑéÓÃÊÔ¼Á¼°ÅäÖÆÊÔ¼Á£»¼ì¶¨²ÎÕÕÎï	326	Å²Íþ	10	Ò»°ãÃ³Ò×	109	Ç§¿Ë	0	?	3,663,084
201912	38220090	ÆäËûÕï¶Ï»òÊµÑéÓÃÊÔ¼Á¼°ÅäÖÆÊÔ¼Á£»¼ì¶¨²ÎÕÕÎï	327	²¨À¼	10	Ò»°ãÃ³Ò×	10931	Ç§¿Ë	0	?	3,042,516
201912	38220090	ÆäËûÕï¶Ï»òÊµÑéÓÃÊÔ¼Á¼°ÅäÖÆÊÔ¼Á£»¼ì¶¨²ÎÕÕÎï	328	ÂÞÂíÄáÑÇ	10	Ò»°ãÃ³Ò×	1389	Ç§¿Ë	0	?	393,803
201912	38220090	ÆäËûÕï¶Ï»òÊµÑéÓÃÊÔ¼Á¼°ÅäÖÆÊÔ¼Á£»¼ì¶¨²ÎÕÕÎï	330	Èðµä	10	Ò»°ãÃ³Ò×	4508	Ç§¿Ë	0	?	11,869,588
201912	38220090	ÆäËûÕï¶Ï»òÊµÑéÓÃÊÔ¼Á¼°ÅäÖÆÊÔ¼Á£»¼ì¶¨²ÎÕÕÎï	331	ÈðÊ¿	10	Ò»°ãÃ³Ò×	3176	Ç§¿Ë	0	?	2,349,011
201912	38220090	ÆäËûÕï¶Ï»òÊµÑéÓÃÊÔ¼Á¼°ÅäÖÆÊÔ¼Á£»¼ì¶¨²ÎÕÕÎï	336	Á¢ÌÕÍð	10	Ò»°ãÃ³Ò×	2806	Ç§¿Ë	0	?	14,219,011
201912	38220090	ÆäËûÕï¶Ï»òÊµÑéÓÃÊÔ¼Á¼°ÅäÖÆÊÔ¼Á£»¼ì¶¨²ÎÕÕÎï	344	¶íÂÞË¹Áª°î	10	Ò»°ãÃ³Ò×	0	Ç§¿Ë	0	?	60,058
201912	38220090	ÆäËûÕï¶Ï»òÊµÑéÓÃÊÔ¼Á¼°ÅäÖÆÊÔ¼Á£»¼ì¶¨²ÎÕÕÎï	347	ÎÚ¿ËÀ¼	10	Ò»°ãÃ³Ò×	0	Ç§¿Ë	0	?	25,011
201912	38220090	ÆäËûÕï¶Ï»òÊµÑéÓÃÊÔ¼Á¼°ÅäÖÆÊÔ¼Á£»¼ì¶¨²ÎÕÕÎï	352	½Ý¿Ë	10	Ò»°ãÃ³Ò×	80	Ç§¿Ë	0	?	319,749
201912	38220090	ÆäËûÕï¶Ï»òÊµÑéÓÃÊÔ¼Á¼°ÅäÖÆÊÔ¼Á£»¼ì¶¨²ÎÕÕÎï	353	Ë¹Âå·¥¿Ë	10	Ò»°ãÃ³Ò×	1	Ç§¿Ë	0	?	42,910
201912	38220090	ÆäËûÕï¶Ï»òÊµÑéÓÃÊÔ¼Á¼°ÅäÖÆÊÔ¼Á£»¼ì¶¨²ÎÕÕÎï	402	°¢¸ùÍ¢	10	Ò»°ãÃ³Ò×	150	Ç§¿Ë	0	?	44,136
201912	38220090	ÆäËûÕï¶Ï»òÊµÑéÓÃÊÔ¼Á¼°ÅäÖÆÊÔ¼Á£»¼ì¶¨²ÎÕÕÎï	410	°ÍÎ÷	10	Ò»°ãÃ³Ò×	1	Ç§¿Ë	0	?	4,679
201912	38220090	ÆäËûÕï¶Ï»òÊµÑéÓÃÊÔ¼Á¼°ÅäÖÆÊÔ¼Á£»¼ì¶¨²ÎÕÕÎï	416	¹Å°Í	10	Ò»°ãÃ³Ò×	1	Ç§¿Ë	0	?	1,621
201912	38220090	ÆäËûÕï¶Ï»òÊµÑéÓÃÊÔ¼Á¼°ÅäÖÆÊÔ¼Á£»¼ì¶¨²ÎÕÕÎï	435	²¨¶àÀè¸÷	10	Ò»°ãÃ³Ò×	1320	Ç§¿Ë	0	?	2,883,046
201912	38220090	ÆäËûÕï¶Ï»òÊµÑéÓÃÊÔ¼Á¼°ÅäÖÆÊÔ¼Á£»¼ì¶¨²ÎÕÕÎï	501	¼ÓÄÃ´ó	10	Ò»°ãÃ³Ò×	324	Ç§¿Ë	0	?	3,754,985
201912	38220090	ÆäËûÕï¶Ï»òÊµÑéÓÃÊÔ¼Á¼°ÅäÖÆÊÔ¼Á£»¼ì¶¨²ÎÕÕÎï	502	ÃÀ¹ú	10	Ò»°ãÃ³Ò×	128268	Ç§¿Ë	0	?	335,097,330
201912	38220090	ÆäËûÕï¶Ï»òÊµÑéÓÃÊÔ¼Á¼°ÅäÖÆÊÔ¼Á£»¼ì¶¨²ÎÕÕÎï	601	°Ä´óÀûÑÇ	10	Ò»°ãÃ³Ò×	18	Ç§¿Ë	0	?	145,310
201912	38220090	ÆäËûÕï¶Ï»òÊµÑéÓÃÊÔ¼Á¼°ÅäÖÆÊÔ¼Á£»¼ì¶¨²ÎÕÕÎï	609	ÐÂÎ÷À¼	10	Ò»°ãÃ³Ò×	0	Ç§¿Ë	0	?	1,658,776
201911	38089400	Ïû¶¾¼Á	110	ÖÐ¹úÏã¸Û	10	Ò»°ãÃ³Ò×	5344	Ç§¿Ë	0	?	330,832
201911	38089400	Ïû¶¾¼Á	111	Ó¡¶È	10	Ò»°ãÃ³Ò×	34646	Ç§¿Ë	0	?	4,912,174
201911	38089400	Ïû¶¾¼Á	112	Ó¡¶ÈÄáÎ÷ÑÇ	10	Ò»°ãÃ³Ò×	14000	Ç§¿Ë	0	?	1,393,453
201911	38089400	Ïû¶¾¼Á	115	ÒÔÉ«ÁÐ	10	Ò»°ãÃ³Ò×	0	Ç§¿Ë	0	?	3,899
201911	38089400	Ïû¶¾¼Á	116	ÈÕ±¾	10	Ò»°ãÃ³Ò×	66038	Ç§¿Ë	0	?	10,648,753
201911	38089400	Ïû¶¾¼Á	122	ÂíÀ´Î÷ÑÇ	10	Ò»°ãÃ³Ò×	69650	Ç§¿Ë	0	?	781,610
201911	38089400	Ïû¶¾¼Á	132	ÐÂ¼ÓÆÂ	10	Ò»°ãÃ³Ò×	304107	Ç§¿Ë	0	?	7,796,849
201911	38089400	Ïû¶¾¼Á	133	º«¹ú	10	Ò»°ãÃ³Ò×	70551	Ç§¿Ë	0	?	2,020,853
201911	38089400	Ïû¶¾¼Á	136	Ì©¹ú	10	Ò»°ãÃ³Ò×	145095	Ç§¿Ë	0	?	4,551,559
201911	38089400	Ïû¶¾¼Á	141	Ô½ÄÏ	10	Ò»°ãÃ³Ò×	15128	Ç§¿Ë	0	?	411,174
201911	38089400	Ïû¶¾¼Á	142	ÖÐ¹ú	10	Ò»°ãÃ³Ò×	11111	Ç§¿Ë	0	?	1,791,735
201911	38089400	Ïû¶¾¼Á	143	ÖÐ¹úÌ¨Íå	10	Ò»°ãÃ³Ò×	161358	Ç§¿Ë	0	?	5,175,074
201911	38089400	Ïû¶¾¼Á	301	±ÈÀûÊ±	10	Ò»°ãÃ³Ò×	147436	Ç§¿Ë	0	?	1,693,239
201911	38089400	Ïû¶¾¼Á	302	µ¤Âó	10	Ò»°ãÃ³Ò×	196	Ç§¿Ë	0	?	51,749
201911	38089400	Ïû¶¾¼Á	303	Ó¢¹ú	10	Ò»°ãÃ³Ò×	438685	Ç§¿Ë	0	?	19,873,285
201911	38089400	Ïû¶¾¼Á	304	µÂ¹ú	10	Ò»°ãÃ³Ò×	348874	Ç§¿Ë	0	?	10,510,080
201911	38089400	Ïû¶¾¼Á	305	·¨¹ú	10	Ò»°ãÃ³Ò×	29706	Ç§¿Ë	0	?	2,449,274
201911	38089400	Ïû¶¾¼Á	306	°®¶ûÀ¼	10	Ò»°ãÃ³Ò×	800	Ç§¿Ë	0	?	4,137
201911	38089400	Ïû¶¾¼Á	307	Òâ´óÀû	10	Ò»°ãÃ³Ò×	20	Ç§¿Ë	0	?	576
201911	38089400	Ïû¶¾¼Á	309	ºÉÀ¼	10	Ò»°ãÃ³Ò×	131500	Ç§¿Ë	0	?	1,343,041
201911	38089400	Ïû¶¾¼Á	312	Î÷°àÑÀ	10	Ò»°ãÃ³Ò×	48550	Ç§¿Ë	0	?	706,033
201911	38089400	Ïû¶¾¼Á	330	Èðµä	10	Ò»°ãÃ³Ò×	40	Ç§¿Ë	0	?	13,074
201911	38089400	Ïû¶¾¼Á	331	ÈðÊ¿	10	Ò»°ãÃ³Ò×	42603	Ç§¿Ë	0	?	3,350,841
201911	38089400	Ïû¶¾¼Á	402	°¢¸ùÍ¢	10	Ò»°ãÃ³Ò×	20160	Ç§¿Ë	0	?	217,332
201911	38089400	Ïû¶¾¼Á	429	Ä«Î÷¸ç	10	Ò»°ãÃ³Ò×	2500	Ç§¿Ë	0	?	44,629
201911	38089400	Ïû¶¾¼Á	502	ÃÀ¹ú	10	Ò»°ãÃ³Ò×	310565	Ç§¿Ë	0	?	12,814,207
201911	38089400	Ïû¶¾¼Á	601	°Ä´óÀûÑÇ	10	Ò»°ãÃ³Ò×	8243	Ç§¿Ë	0	?	345,468
201911	38089400	Ïû¶¾¼Á	609	ÐÂÎ÷À¼	10	Ò»°ãÃ³Ò×	20545	Ç§¿Ë	0	?	537,738
201911	84192000	Ò½ÓÃ»òÊµÑéÊÒÓÃÏû¶¾Æ÷¾ß	116	ÈÕ±¾	10	Ò»°ãÃ³Ò×	73	Ì¨	4414	Ç§¿Ë	2,923,203
201911	84192000	Ò½ÓÃ»òÊµÑéÊÒÓÃÏû¶¾Æ÷¾ß	133	º«¹ú	10	Ò»°ãÃ³Ò×	59	Ì¨	123	Ç§¿Ë	56,479
201911	84192000	Ò½ÓÃ»òÊµÑéÊÒÓÃÏû¶¾Æ÷¾ß	303	Ó¢¹ú	10	Ò»°ãÃ³Ò×	2	Ì¨	482	Ç§¿Ë	1,561,916
201911	84192000	Ò½ÓÃ»òÊµÑéÊÒÓÃÏû¶¾Æ÷¾ß	304	µÂ¹ú	10	Ò»°ãÃ³Ò×	68	Ì¨	4498	Ç§¿Ë	2,076,527
201911	84192000	Ò½ÓÃ»òÊµÑéÊÒÓÃÏû¶¾Æ÷¾ß	307	Òâ´óÀû	10	Ò»°ãÃ³Ò×	3	Ì¨	2966	Ç§¿Ë	8,542,791
201911	84192000	Ò½ÓÃ»òÊµÑéÊÒÓÃÏû¶¾Æ÷¾ß	309	ºÉÀ¼	10	Ò»°ãÃ³Ò×	1	Ì¨	263	Ç§¿Ë	503,272
201911	84192000	Ò½ÓÃ»òÊµÑéÊÒÓÃÏû¶¾Æ÷¾ß	312	Î÷°àÑÀ	10	Ò»°ãÃ³Ò×	2	Ì¨	94	Ç§¿Ë	103,029
201911	84192000	Ò½ÓÃ»òÊµÑéÊÒÓÃÏû¶¾Æ÷¾ß	330	Èðµä	10	Ò»°ãÃ³Ò×	20	Ì¨	1815	Ç§¿Ë	804,221
201911	84192000	Ò½ÓÃ»òÊµÑéÊÒÓÃÏû¶¾Æ÷¾ß	331	ÈðÊ¿	10	Ò»°ãÃ³Ò×	20	Ì¨	174	Ç§¿Ë	274,812
201911	84192000	Ò½ÓÃ»òÊµÑéÊÒÓÃÏû¶¾Æ÷¾ß	350	Ë¹ÂåÎÄÄáÑÇ	10	Ò»°ãÃ³Ò×	53	Ì¨	48022	Ç§¿Ë	10,688,331
201911	84192000	Ò½ÓÃ»òÊµÑéÊÒÓÃÏû¶¾Æ÷¾ß	352	½Ý¿Ë	10	Ò»°ãÃ³Ò×	1	Ì¨	1652	Ç§¿Ë	612,790
201911	84192000	Ò½ÓÃ»òÊµÑéÊÒÓÃÏû¶¾Æ÷¾ß	501	¼ÓÄÃ´ó	10	Ò»°ãÃ³Ò×	1	Ì¨	1808	Ç§¿Ë	1,329,927
201911	84192000	Ò½ÓÃ»òÊµÑéÊÒÓÃÏû¶¾Æ÷¾ß	502	ÃÀ¹ú	10	Ò»°ãÃ³Ò×	29	Ì¨	3857	Ç§¿Ë	4,081,789
201912	38089400	Ïû¶¾¼Á	110	ÖÐ¹úÏã¸Û	10	Ò»°ãÃ³Ò×	1409	Ç§¿Ë	0	?	268,750
201912	38089400	Ïû¶¾¼Á	111	Ó¡¶È	10	Ò»°ãÃ³Ò×	17144	Ç§¿Ë	0	?	2,329,729
201912	38089400	Ïû¶¾¼Á	115	ÒÔÉ«ÁÐ	10	Ò»°ãÃ³Ò×	5595	Ç§¿Ë	0	?	361,761
201912	38089400	Ïû¶¾¼Á	116	ÈÕ±¾	10	Ò»°ãÃ³Ò×	98064	Ç§¿Ë	0	?	10,983,512
201912	38089400	Ïû¶¾¼Á	122	ÂíÀ´Î÷ÑÇ	10	Ò»°ãÃ³Ò×	29625	Ç§¿Ë	0	?	426,646
201912	38089400	Ïû¶¾¼Á	132	ÐÂ¼ÓÆÂ	10	Ò»°ãÃ³Ò×	288235	Ç§¿Ë	0	?	8,564,491
201912	38089400	Ïû¶¾¼Á	133	º«¹ú	10	Ò»°ãÃ³Ò×	92301	Ç§¿Ë	0	?	3,285,598
201912	38089400	Ïû¶¾¼Á	136	Ì©¹ú	10	Ò»°ãÃ³Ò×	148978	Ç§¿Ë	0	?	4,511,374
201912	38089400	Ïû¶¾¼Á	142	ÖÐ¹ú	10	Ò»°ãÃ³Ò×	8249	Ç§¿Ë	0	?	4,033,747
201912	38089400	Ïû¶¾¼Á	143	ÖÐ¹úÌ¨Íå	10	Ò»°ãÃ³Ò×	228688	Ç§¿Ë	0	?	6,063,283
201912	38089400	Ïû¶¾¼Á	301	±ÈÀûÊ±	10	Ò»°ãÃ³Ò×	239388	Ç§¿Ë	0	?	3,392,061
201912	38089400	Ïû¶¾¼Á	302	µ¤Âó	10	Ò»°ãÃ³Ò×	87	Ç§¿Ë	0	?	22,223
201912	38089400	Ïû¶¾¼Á	303	Ó¢¹ú	10	Ò»°ãÃ³Ò×	360888	Ç§¿Ë	0	?	15,316,508
201912	38089400	Ïû¶¾¼Á	304	µÂ¹ú	10	Ò»°ãÃ³Ò×	564576	Ç§¿Ë	0	?	14,126,979
201912	38089400	Ïû¶¾¼Á	305	·¨¹ú	10	Ò»°ãÃ³Ò×	17654	Ç§¿Ë	0	?	778,127
201912	38089400	Ïû¶¾¼Á	307	Òâ´óÀû	10	Ò»°ãÃ³Ò×	9756	Ç§¿Ë	0	?	244,240
201912	38089400	Ïû¶¾¼Á	309	ºÉÀ¼	10	Ò»°ãÃ³Ò×	9200	Ç§¿Ë	0	?	268,381
201912	38089400	Ïû¶¾¼Á	311	ÆÏÌÑÑÀ	10	Ò»°ãÃ³Ò×	4486	Ç§¿Ë	0	?	961,013
201912	38089400	Ïû¶¾¼Á	312	Î÷°àÑÀ	10	Ò»°ãÃ³Ò×	19751	Ç§¿Ë	0	?	441,019
201912	38089400	Ïû¶¾¼Á	331	ÈðÊ¿	10	Ò»°ãÃ³Ò×	46964	Ç§¿Ë	0	?	5,541,102
201912	38089400	Ïû¶¾¼Á	344	¶íÂÞË¹Áª°î	10	Ò»°ãÃ³Ò×	10650	Ç§¿Ë	0	?	165,899
201912	38089400	Ïû¶¾¼Á	352	½Ý¿Ë	10	Ò»°ãÃ³Ò×	700	Ç§¿Ë	0	?	273,234
201912	38089400	Ïû¶¾¼Á	402	°¢¸ùÍ¢	10	Ò»°ãÃ³Ò×	20160	Ç§¿Ë	0	?	221,769
201912	38089400	Ïû¶¾¼Á	429	Ä«Î÷¸ç	10	Ò»°ãÃ³Ò×	5000	Ç§¿Ë	0	?	88,466
201912	38089400	Ïû¶¾¼Á	444	ÎÚÀ­¹ç	10	Ò»°ãÃ³Ò×	4400	Ç§¿Ë	0	?	37,022
201912	38089400	Ïû¶¾¼Á	501	¼ÓÄÃ´ó	10	Ò»°ãÃ³Ò×	1799	Ç§¿Ë	0	?	190,953
201912	38089400	Ïû¶¾¼Á	502	ÃÀ¹ú	10	Ò»°ãÃ³Ò×	218101	Ç§¿Ë	0	?	16,563,028
201912	38089400	Ïû¶¾¼Á	601	°Ä´óÀûÑÇ	10	Ò»°ãÃ³Ò×	14417	Ç§¿Ë	0	?	381,008
201912	84192000	Ò½ÓÃ»òÊµÑéÊÒÓÃÏû¶¾Æ÷¾ß	115	ÒÔÉ«ÁÐ	10	Ò»°ãÃ³Ò×	19	Ì¨	17554	Ç§¿Ë	5,836,066
201912	84192000	Ò½ÓÃ»òÊµÑéÊÒÓÃÏû¶¾Æ÷¾ß	116	ÈÕ±¾	10	Ò»°ãÃ³Ò×	56	Ì¨	3687	Ç§¿Ë	1,803,486
201912	84192000	Ò½ÓÃ»òÊµÑéÊÒÓÃÏû¶¾Æ÷¾ß	127	°Í»ùË¹Ì¹	10	Ò»°ãÃ³Ò×	27	Ì¨	10	Ç§¿Ë	4,730
201912	84192000	Ò½ÓÃ»òÊµÑéÊÒÓÃÏû¶¾Æ÷¾ß	133	º«¹ú	10	Ò»°ãÃ³Ò×	1	Ì¨	58	Ç§¿Ë	101,333
201912	84192000	Ò½ÓÃ»òÊµÑéÊÒÓÃÏû¶¾Æ÷¾ß	142	ÖÐ¹ú	10	Ò»°ãÃ³Ò×	1	Ì¨	105	Ç§¿Ë	118,829
201912	84192000	Ò½ÓÃ»òÊµÑéÊÒÓÃÏû¶¾Æ÷¾ß	303	Ó¢¹ú	10	Ò»°ãÃ³Ò×	2	Ì¨	526	Ç§¿Ë	1,663,767
201912	84192000	Ò½ÓÃ»òÊµÑéÊÒÓÃÏû¶¾Æ÷¾ß	304	µÂ¹ú	10	Ò»°ãÃ³Ò×	63	Ì¨	4400	Ç§¿Ë	3,375,865
201912	84192000	Ò½ÓÃ»òÊµÑéÊÒÓÃÏû¶¾Æ÷¾ß	307	Òâ´óÀû	10	Ò»°ãÃ³Ò×	99	Ì¨	25516	Ç§¿Ë	13,582,355
201912	84192000	Ò½ÓÃ»òÊµÑéÊÒÓÃÏû¶¾Æ÷¾ß	315	°ÂµØÀû	10	Ò»°ãÃ³Ò×	2	Ì¨	36920	Ç§¿Ë	14,314,028
201912	84192000	Ò½ÓÃ»òÊµÑéÊÒÓÃÏû¶¾Æ÷¾ß	318	·ÒÀ¼	10	Ò»°ãÃ³Ò×	1	Ì¨	2240	Ç§¿Ë	1,797,991
201912	84192000	Ò½ÓÃ»òÊµÑéÊÒÓÃÏû¶¾Æ÷¾ß	330	Èðµä	10	Ò»°ãÃ³Ò×	11	Ì¨	20612	Ç§¿Ë	7,804,688
201912	84192000	Ò½ÓÃ»òÊµÑéÊÒÓÃÏû¶¾Æ÷¾ß	331	ÈðÊ¿	10	Ò»°ãÃ³Ò×	45	Ì¨	496	Ç§¿Ë	906,712
201912	84192000	Ò½ÓÃ»òÊµÑéÊÒÓÃÏû¶¾Æ÷¾ß	350	Ë¹ÂåÎÄÄáÑÇ	10	Ò»°ãÃ³Ò×	11	Ì¨	15155	Ç§¿Ë	3,241,390
201912	84192000	Ò½ÓÃ»òÊµÑéÊÒÓÃÏû¶¾Æ÷¾ß	352	½Ý¿Ë	10	Ò»°ãÃ³Ò×	3	Ì¨	2864	Ç§¿Ë	892,380
201912	84192000	Ò½ÓÃ»òÊµÑéÊÒÓÃÏû¶¾Æ÷¾ß	429	Ä«Î÷¸ç	10	Ò»°ãÃ³Ò×	1	Ì¨	798	Ç§¿Ë	315,169
201912	84192000	Ò½ÓÃ»òÊµÑéÊÒÓÃÏû¶¾Æ÷¾ß	501	¼ÓÄÃ´ó	10	Ò»°ãÃ³Ò×	136	Ì¨	7020	Ç§¿Ë	4,923,857
201912	84192000	Ò½ÓÃ»òÊµÑéÊÒÓÃÏû¶¾Æ÷¾ß	502	ÃÀ¹ú	10	Ò»°ãÃ³Ò×	26	Ì¨	4065	Ç§¿Ë	2,454,151
201911	30022000	ÈËÓÃÒßÃç	305	·¨¹ú	10	Ò»°ãÃ³Ò×	69	Ç§¿Ë	0	?	18,978,300
201911	62101030	»¯ÏËÕ±ÄØ»òÎÞ·ÄÖ¯ÎïÖÆ·þ×°	116	ÈÕ±¾	10	Ò»°ãÃ³Ò×	1	¼þ	0	Ç§¿Ë	368
201911	62101030	»¯ÏËÕ±ÄØ»òÎÞ·ÄÖ¯ÎïÖÆ·þ×°	122	ÂíÀ´Î÷ÑÇ	10	Ò»°ãÃ³Ò×	430	¼þ	45	Ç§¿Ë	9,636
201911	62101030	»¯ÏËÕ±ÄØ»òÎÞ·ÄÖ¯ÎïÖÆ·þ×°	133	º«¹ú	10	Ò»°ãÃ³Ò×	180	¼þ	123	Ç§¿Ë	157,446
201911	62101030	»¯ÏËÕ±ÄØ»òÎÞ·ÄÖ¯ÎïÖÆ·þ×°	141	Ô½ÄÏ	10	Ò»°ãÃ³Ò×	67555	¼þ	18835	Ç§¿Ë	434,191
201911	62101030	»¯ÏËÕ±ÄØ»òÎÞ·ÄÖ¯ÎïÖÆ·þ×°	142	ÖÐ¹ú	10	Ò»°ãÃ³Ò×	14007	¼þ	3710	Ç§¿Ë	405,385
201911	62101030	»¯ÏËÕ±ÄØ»òÎÞ·ÄÖ¯ÎïÖÆ·þ×°	249	Í»ÄáË¹	10	Ò»°ãÃ³Ò×	4	¼þ	2	Ç§¿Ë	1,396
201911	62101030	»¯ÏËÕ±ÄØ»òÎÞ·ÄÖ¯ÎïÖÆ·þ×°	303	Ó¢¹ú	10	Ò»°ãÃ³Ò×	2	¼þ	4	Ç§¿Ë	4,466
201911	62101030	»¯ÏËÕ±ÄØ»òÎÞ·ÄÖ¯ÎïÖÆ·þ×°	312	Î÷°àÑÀ	10	Ò»°ãÃ³Ò×	12	¼þ	4	Ç§¿Ë	174
201911	62101030	»¯ÏËÕ±ÄØ»òÎÞ·ÄÖ¯ÎïÖÆ·þ×°	318	·ÒÀ¼	10	Ò»°ãÃ³Ò×	14	¼þ	43	Ç§¿Ë	70,203
201911	62101030	»¯ÏËÕ±ÄØ»òÎÞ·ÄÖ¯ÎïÖÆ·þ×°	429	Ä«Î÷¸ç	10	Ò»°ãÃ³Ò×	2664	¼þ	463	Ç§¿Ë	45,145
201912	62101030	»¯ÏËÕ±ÄØ»òÎÞ·ÄÖ¯ÎïÖÆ·þ×°	103	ÃÏ¼ÓÀ­¹ú	10	Ò»°ãÃ³Ò×	2	¼þ	0	Ç§¿Ë	2,117
201912	62101030	»¯ÏËÕ±ÄØ»òÎÞ·ÄÖ¯ÎïÖÆ·þ×°	107	¼íÆÒÕ¯	10	Ò»°ãÃ³Ò×	66920	¼þ	7575	Ç§¿Ë	316,841
201912	62101030	»¯ÏËÕ±ÄØ»òÎÞ·ÄÖ¯ÎïÖÆ·þ×°	116	ÈÕ±¾	10	Ò»°ãÃ³Ò×	20	¼þ	3	Ç§¿Ë	1,559
201912	62101030	»¯ÏËÕ±ÄØ»òÎÞ·ÄÖ¯ÎïÖÆ·þ×°	133	º«¹ú	10	Ò»°ãÃ³Ò×	1	¼þ	1	Ç§¿Ë	1,088
201912	62101030	»¯ÏËÕ±ÄØ»òÎÞ·ÄÖ¯ÎïÖÆ·þ×°	141	Ô½ÄÏ	10	Ò»°ãÃ³Ò×	67050	¼þ	19340	Ç§¿Ë	462,825
201912	62101030	»¯ÏËÕ±ÄØ»òÎÞ·ÄÖ¯ÎïÖÆ·þ×°	142	ÖÐ¹ú	10	Ò»°ãÃ³Ò×	34810	¼þ	6296	Ç§¿Ë	475,185
201912	62101030	»¯ÏËÕ±ÄØ»òÎÞ·ÄÖ¯ÎïÖÆ·þ×°	327	²¨À¼	10	Ò»°ãÃ³Ò×	57	¼þ	44	Ç§¿Ë	11,843
201912	62101030	»¯ÏËÕ±ÄØ»òÎÞ·ÄÖ¯ÎïÖÆ·þ×°	330	Èðµä	10	Ò»°ãÃ³Ò×	1	¼þ	5	Ç§¿Ë	5,693
201912	62101030	»¯ÏËÕ±ÄØ»òÎÞ·ÄÖ¯ÎïÖÆ·þ×°	429	Ä«Î÷¸ç	10	Ò»°ãÃ³Ò×	552	¼þ	70	Ç§¿Ë	4,967
201912	62101030	»¯ÏËÕ±ÄØ»òÎÞ·ÄÖ¯ÎïÖÆ·þ×°	502	ÃÀ¹ú	10	Ò»°ãÃ³Ò×	1	¼þ	1	Ç§¿Ë	322
201911	90251990	Î´ÁÐÃûÎÂ¶È¼Æ¼°¸ßÎÂ¼Æ,Î´ÓëÆäËûÒÇÆ÷×éºÏ	106	Ãåµé	10	Ò»°ãÃ³Ò×	20175	¸ö	0	?	361,318
201911	90251990	Î´ÁÐÃûÎÂ¶È¼Æ¼°¸ßÎÂ¼Æ,Î´ÓëÆäËûÒÇÆ÷×éºÏ	110	ÖÐ¹úÏã¸Û	10	Ò»°ãÃ³Ò×	207	¸ö	0	?	9,460
201911	90251990	Î´ÁÐÃûÎÂ¶È¼Æ¼°¸ßÎÂ¼Æ,Î´ÓëÆäËûÒÇÆ÷×éºÏ	111	Ó¡¶È	10	Ò»°ãÃ³Ò×	9756	¸ö	0	?	130,456
201911	90251990	Î´ÁÐÃûÎÂ¶È¼Æ¼°¸ßÎÂ¼Æ,Î´ÓëÆäËûÒÇÆ÷×éºÏ	112	Ó¡¶ÈÄáÎ÷ÑÇ	10	Ò»°ãÃ³Ò×	236651	¸ö	0	?	1,346,468
201911	90251990	Î´ÁÐÃûÎÂ¶È¼Æ¼°¸ßÎÂ¼Æ,Î´ÓëÆäËûÒÇÆ÷×éºÏ	115	ÒÔÉ«ÁÐ	10	Ò»°ãÃ³Ò×	2283	¸ö	0	?	192,751
201911	90251990	Î´ÁÐÃûÎÂ¶È¼Æ¼°¸ßÎÂ¼Æ,Î´ÓëÆäËûÒÇÆ÷×éºÏ	116	ÈÕ±¾	10	Ò»°ãÃ³Ò×	287896	¸ö	0	?	8,729,084
201911	90251990	Î´ÁÐÃûÎÂ¶È¼Æ¼°¸ßÎÂ¼Æ,Î´ÓëÆäËûÒÇÆ÷×éºÏ	122	ÂíÀ´Î÷ÑÇ	10	Ò»°ãÃ³Ò×	297313	¸ö	0	?	1,647,176
201911	90251990	Î´ÁÐÃûÎÂ¶È¼Æ¼°¸ßÎÂ¼Æ,Î´ÓëÆäËûÒÇÆ÷×éºÏ	129	·ÆÂÉ±ö	10	Ò»°ãÃ³Ò×	12578	¸ö	0	?	110,364
201911	90251990	Î´ÁÐÃûÎÂ¶È¼Æ¼°¸ßÎÂ¼Æ,Î´ÓëÆäËûÒÇÆ÷×éºÏ	132	ÐÂ¼ÓÆÂ	10	Ò»°ãÃ³Ò×	4	¸ö	0	?	4,994
201911	90251990	Î´ÁÐÃûÎÂ¶È¼Æ¼°¸ßÎÂ¼Æ,Î´ÓëÆäËûÒÇÆ÷×éºÏ	133	º«¹ú	10	Ò»°ãÃ³Ò×	23274	¸ö	0	?	311,439
201911	90251990	Î´ÁÐÃûÎÂ¶È¼Æ¼°¸ßÎÂ¼Æ,Î´ÓëÆäËûÒÇÆ÷×éºÏ	136	Ì©¹ú	10	Ò»°ãÃ³Ò×	76229	¸ö	0	?	2,606,786
201911	90251990	Î´ÁÐÃûÎÂ¶È¼Æ¼°¸ßÎÂ¼Æ,Î´ÓëÆäËûÒÇÆ÷×éºÏ	137	ÍÁ¶úÆä	10	Ò»°ãÃ³Ò×	3	¸ö	0	?	52
201911	90251990	Î´ÁÐÃûÎÂ¶È¼Æ¼°¸ßÎÂ¼Æ,Î´ÓëÆäËûÒÇÆ÷×éºÏ	141	Ô½ÄÏ	10	Ò»°ãÃ³Ò×	1336512	¸ö	0	?	2,022,750
201911	90251990	Î´ÁÐÃûÎÂ¶È¼Æ¼°¸ßÎÂ¼Æ,Î´ÓëÆäËûÒÇÆ÷×éºÏ	142	ÖÐ¹ú	10	Ò»°ãÃ³Ò×	64777	¸ö	0	?	1,747,621
201911	90251990	Î´ÁÐÃûÎÂ¶È¼Æ¼°¸ßÎÂ¼Æ,Î´ÓëÆäËûÒÇÆ÷×éºÏ	143	ÖÐ¹úÌ¨Íå	10	Ò»°ãÃ³Ò×	10237	¸ö	0	?	677,353
201911	90251990	Î´ÁÐÃûÎÂ¶È¼Æ¼°¸ßÎÂ¼Æ,Î´ÓëÆäËûÒÇÆ÷×éºÏ	232	Ä¦Âå¸ç	10	Ò»°ãÃ³Ò×	4	¸ö	0	?	3,377
201911	90251990	Î´ÁÐÃûÎÂ¶È¼Æ¼°¸ßÎÂ¼Æ,Î´ÓëÆäËûÒÇÆ÷×éºÏ	234	ÄÉÃ×±ÈÑÇ	10	Ò»°ãÃ³Ò×	1	¸ö	0	?	129
201911	90251990	Î´ÁÐÃûÎÂ¶È¼Æ¼°¸ßÎÂ¼Æ,Î´ÓëÆäËûÒÇÆ÷×éºÏ	301	±ÈÀûÊ±	10	Ò»°ãÃ³Ò×	5	¸ö	0	?	16,550
201911	90251990	Î´ÁÐÃûÎÂ¶È¼Æ¼°¸ßÎÂ¼Æ,Î´ÓëÆäËûÒÇÆ÷×éºÏ	302	µ¤Âó	10	Ò»°ãÃ³Ò×	8635	¸ö	0	?	53,492
201911	90251990	Î´ÁÐÃûÎÂ¶È¼Æ¼°¸ßÎÂ¼Æ,Î´ÓëÆäËûÒÇÆ÷×éºÏ	303	Ó¢¹ú	10	Ò»°ãÃ³Ò×	157782	¸ö	0	?	1,036,427
201911	90251990	Î´ÁÐÃûÎÂ¶È¼Æ¼°¸ßÎÂ¼Æ,Î´ÓëÆäËûÒÇÆ÷×éºÏ	304	µÂ¹ú	10	Ò»°ãÃ³Ò×	347078	¸ö	0	?	13,288,210
201911	90251990	Î´ÁÐÃûÎÂ¶È¼Æ¼°¸ßÎÂ¼Æ,Î´ÓëÆäËûÒÇÆ÷×éºÏ	305	·¨¹ú	10	Ò»°ãÃ³Ò×	1917	¸ö	0	?	1,612,766
201911	90251990	Î´ÁÐÃûÎÂ¶È¼Æ¼°¸ßÎÂ¼Æ,Î´ÓëÆäËûÒÇÆ÷×éºÏ	307	Òâ´óÀû	10	Ò»°ãÃ³Ò×	34629	¸ö	0	?	220,964
201911	90251990	Î´ÁÐÃûÎÂ¶È¼Æ¼°¸ßÎÂ¼Æ,Î´ÓëÆäËûÒÇÆ÷×éºÏ	308	Â¬É­±¤	10	Ò»°ãÃ³Ò×	70333	¸ö	0	?	410,244
201911	90251990	Î´ÁÐÃûÎÂ¶È¼Æ¼°¸ßÎÂ¼Æ,Î´ÓëÆäËûÒÇÆ÷×éºÏ	309	ºÉÀ¼	10	Ò»°ãÃ³Ò×	4602	¸ö	0	?	988,490
201911	90251990	Î´ÁÐÃûÎÂ¶È¼Æ¼°¸ßÎÂ¼Æ,Î´ÓëÆäËûÒÇÆ÷×éºÏ	312	Î÷°àÑÀ	10	Ò»°ãÃ³Ò×	88	¸ö	0	?	8,686
201911	90251990	Î´ÁÐÃûÎÂ¶È¼Æ¼°¸ßÎÂ¼Æ,Î´ÓëÆäËûÒÇÆ÷×éºÏ	316	±£¼ÓÀûÑÇ	10	Ò»°ãÃ³Ò×	1	¸ö	0	?	740
201911	90251990	Î´ÁÐÃûÎÂ¶È¼Æ¼°¸ßÎÂ¼Æ,Î´ÓëÆäËûÒÇÆ÷×éºÏ	318	·ÒÀ¼	10	Ò»°ãÃ³Ò×	588	¸ö	0	?	53,434
201911	90251990	Î´ÁÐÃûÎÂ¶È¼Æ¼°¸ßÎÂ¼Æ,Î´ÓëÆäËûÒÇÆ÷×éºÏ	321	ÐÙÑÀÀû	10	Ò»°ãÃ³Ò×	22	¸ö	0	?	22,440
201911	90251990	Î´ÁÐÃûÎÂ¶È¼Æ¼°¸ßÎÂ¼Æ,Î´ÓëÆäËûÒÇÆ÷×éºÏ	326	Å²Íþ	10	Ò»°ãÃ³Ò×	4	¸ö	0	?	13,013
201911	90251990	Î´ÁÐÃûÎÂ¶È¼Æ¼°¸ßÎÂ¼Æ,Î´ÓëÆäËûÒÇÆ÷×éºÏ	328	ÂÞÂíÄáÑÇ	10	Ò»°ãÃ³Ò×	8749	¸ö	0	?	46,705
201911	90251990	Î´ÁÐÃûÎÂ¶È¼Æ¼°¸ßÎÂ¼Æ,Î´ÓëÆäËûÒÇÆ÷×éºÏ	330	Èðµä	10	Ò»°ãÃ³Ò×	9	¸ö	0	?	88,594
201911	90251990	Î´ÁÐÃûÎÂ¶È¼Æ¼°¸ßÎÂ¼Æ,Î´ÓëÆäËûÒÇÆ÷×éºÏ	331	ÈðÊ¿	10	Ò»°ãÃ³Ò×	965	¸ö	0	?	796,780
201911	90251990	Î´ÁÐÃûÎÂ¶È¼Æ¼°¸ßÎÂ¼Æ,Î´ÓëÆäËûÒÇÆ÷×éºÏ	338	ÑÇÃÀÄáÑÇ	10	Ò»°ãÃ³Ò×	239	¸ö	0	?	17,801
201911	90251990	Î´ÁÐÃûÎÂ¶È¼Æ¼°¸ßÎÂ¼Æ,Î´ÓëÆäËûÒÇÆ÷×éºÏ	352	½Ý¿Ë	10	Ò»°ãÃ³Ò×	51007	¸ö	0	?	3,069,133
201911	90251990	Î´ÁÐÃûÎÂ¶È¼Æ¼°¸ßÎÂ¼Æ,Î´ÓëÆäËûÒÇÆ÷×éºÏ	410	°ÍÎ÷	10	Ò»°ãÃ³Ò×	7	¸ö	0	?	946
201911	90251990	Î´ÁÐÃûÎÂ¶È¼Æ¼°¸ßÎÂ¼Æ,Î´ÓëÆäËûÒÇÆ÷×éºÏ	413	¸çÂ×±ÈÑÇ	10	Ò»°ãÃ³Ò×	2	¸ö	0	?	2,346
201911	90251990	Î´ÁÐÃûÎÂ¶È¼Æ¼°¸ßÎÂ¼Æ,Î´ÓëÆäËûÒÇÆ÷×éºÏ	429	Ä«Î÷¸ç	10	Ò»°ãÃ³Ò×	46812	¸ö	0	?	4,966,015
201911	90251990	Î´ÁÐÃûÎÂ¶È¼Æ¼°¸ßÎÂ¼Æ,Î´ÓëÆäËûÒÇÆ÷×éºÏ	501	¼ÓÄÃ´ó	10	Ò»°ãÃ³Ò×	671	¸ö	0	?	922,803
201911	90251990	Î´ÁÐÃûÎÂ¶È¼Æ¼°¸ßÎÂ¼Æ,Î´ÓëÆäËûÒÇÆ÷×éºÏ	502	ÃÀ¹ú	10	Ò»°ãÃ³Ò×	2090879	¸ö	0	?	10,105,150
201911	90251990	Î´ÁÐÃûÎÂ¶È¼Æ¼°¸ßÎÂ¼Æ,Î´ÓëÆäËûÒÇÆ÷×éºÏ	601	°Ä´óÀûÑÇ	10	Ò»°ãÃ³Ò×	42	¸ö	0	?	2,308
201911	90251990	Î´ÁÐÃûÎÂ¶È¼Æ¼°¸ßÎÂ¼Æ,Î´ÓëÆäËûÒÇÆ÷×éºÏ	609	ÐÂÎ÷À¼	10	Ò»°ãÃ³Ò×	112	¸ö	0	?	43,231
201911	90251990	Î´ÁÐÃûÎÂ¶È¼Æ¼°¸ßÎÂ¼Æ,Î´ÓëÆäËûÒÇÆ÷×éºÏ	701	¹ú(µØ)±ð²»Ïê	10	Ò»°ãÃ³Ò×	1	¸ö	0	?	2,105
201912	90251990	Î´ÁÐÃûÎÂ¶È¼Æ¼°¸ßÎÂ¼Æ,Î´ÓëÆäËûÒÇÆ÷×éºÏ	106	Ãåµé	10	Ò»°ãÃ³Ò×	14400	¸ö	0	?	254,445
201912	90251990	Î´ÁÐÃûÎÂ¶È¼Æ¼°¸ßÎÂ¼Æ,Î´ÓëÆäËûÒÇÆ÷×éºÏ	110	ÖÐ¹úÏã¸Û	10	Ò»°ãÃ³Ò×	7163	¸ö	0	?	261,118
201912	90251990	Î´ÁÐÃûÎÂ¶È¼Æ¼°¸ßÎÂ¼Æ,Î´ÓëÆäËûÒÇÆ÷×éºÏ	111	Ó¡¶È	10	Ò»°ãÃ³Ò×	2400	¸ö	0	?	25,316
201912	90251990	Î´ÁÐÃûÎÂ¶È¼Æ¼°¸ßÎÂ¼Æ,Î´ÓëÆäËûÒÇÆ÷×éºÏ	112	Ó¡¶ÈÄáÎ÷ÑÇ	10	Ò»°ãÃ³Ò×	180905	¸ö	0	?	1,631,466
201912	90251990	Î´ÁÐÃûÎÂ¶È¼Æ¼°¸ßÎÂ¼Æ,Î´ÓëÆäËûÒÇÆ÷×éºÏ	115	ÒÔÉ«ÁÐ	10	Ò»°ãÃ³Ò×	2609	¸ö	0	?	265,288
201912	90251990	Î´ÁÐÃûÎÂ¶È¼Æ¼°¸ßÎÂ¼Æ,Î´ÓëÆäËûÒÇÆ÷×éºÏ	116	ÈÕ±¾	10	Ò»°ãÃ³Ò×	238699	¸ö	0	?	8,327,348
201912	90251990	Î´ÁÐÃûÎÂ¶È¼Æ¼°¸ßÎÂ¼Æ,Î´ÓëÆäËûÒÇÆ÷×éºÏ	122	ÂíÀ´Î÷ÑÇ	10	Ò»°ãÃ³Ò×	96326	¸ö	0	?	608,400
201912	90251990	Î´ÁÐÃûÎÂ¶È¼Æ¼°¸ßÎÂ¼Æ,Î´ÓëÆäËûÒÇÆ÷×éºÏ	129	·ÆÂÉ±ö	10	Ò»°ãÃ³Ò×	13721	¸ö	0	?	386,662
201912	90251990	Î´ÁÐÃûÎÂ¶È¼Æ¼°¸ßÎÂ¼Æ,Î´ÓëÆäËûÒÇÆ÷×éºÏ	132	ÐÂ¼ÓÆÂ	10	Ò»°ãÃ³Ò×	1	¸ö	0	?	82
201912	90251990	Î´ÁÐÃûÎÂ¶È¼Æ¼°¸ßÎÂ¼Æ,Î´ÓëÆäËûÒÇÆ÷×éºÏ	133	º«¹ú	10	Ò»°ãÃ³Ò×	72029	¸ö	0	?	462,956
201912	90251990	Î´ÁÐÃûÎÂ¶È¼Æ¼°¸ßÎÂ¼Æ,Î´ÓëÆäËûÒÇÆ÷×éºÏ	136	Ì©¹ú	10	Ò»°ãÃ³Ò×	28678	¸ö	0	?	844,482
201912	90251990	Î´ÁÐÃûÎÂ¶È¼Æ¼°¸ßÎÂ¼Æ,Î´ÓëÆäËûÒÇÆ÷×éºÏ	137	ÍÁ¶úÆä	10	Ò»°ãÃ³Ò×	4	¸ö	0	?	571
201912	90251990	Î´ÁÐÃûÎÂ¶È¼Æ¼°¸ßÎÂ¼Æ,Î´ÓëÆäËûÒÇÆ÷×éºÏ	141	Ô½ÄÏ	10	Ò»°ãÃ³Ò×	1717407	¸ö	0	?	2,808,550
201912	90251990	Î´ÁÐÃûÎÂ¶È¼Æ¼°¸ßÎÂ¼Æ,Î´ÓëÆäËûÒÇÆ÷×éºÏ	142	ÖÐ¹ú	10	Ò»°ãÃ³Ò×	177664	¸ö	0	?	3,334,020
201912	90251990	Î´ÁÐÃûÎÂ¶È¼Æ¼°¸ßÎÂ¼Æ,Î´ÓëÆäËûÒÇÆ÷×éºÏ	143	ÖÐ¹úÌ¨Íå	10	Ò»°ãÃ³Ò×	5860	¸ö	0	?	454,479
201912	90251990	Î´ÁÐÃûÎÂ¶È¼Æ¼°¸ßÎÂ¼Æ,Î´ÓëÆäËûÒÇÆ÷×éºÏ	232	Ä¦Âå¸ç	10	Ò»°ãÃ³Ò×	2500	¸ö	0	?	6,027
201912	90251990	Î´ÁÐÃûÎÂ¶È¼Æ¼°¸ßÎÂ¼Æ,Î´ÓëÆäËûÒÇÆ÷×éºÏ	301	±ÈÀûÊ±	10	Ò»°ãÃ³Ò×	1362	¸ö	0	?	193,567
201912	90251990	Î´ÁÐÃûÎÂ¶È¼Æ¼°¸ßÎÂ¼Æ,Î´ÓëÆäËûÒÇÆ÷×éºÏ	302	µ¤Âó	10	Ò»°ãÃ³Ò×	48	¸ö	0	?	10,214
201912	90251990	Î´ÁÐÃûÎÂ¶È¼Æ¼°¸ßÎÂ¼Æ,Î´ÓëÆäËûÒÇÆ÷×éºÏ	303	Ó¢¹ú	10	Ò»°ãÃ³Ò×	234864	¸ö	0	?	1,527,470
201912	90251990	Î´ÁÐÃûÎÂ¶È¼Æ¼°¸ßÎÂ¼Æ,Î´ÓëÆäËûÒÇÆ÷×éºÏ	304	µÂ¹ú	10	Ò»°ãÃ³Ò×	198296	¸ö	0	?	15,832,547
201912	90251990	Î´ÁÐÃûÎÂ¶È¼Æ¼°¸ßÎÂ¼Æ,Î´ÓëÆäËûÒÇÆ÷×éºÏ	305	·¨¹ú	10	Ò»°ãÃ³Ò×	1212	¸ö	0	?	1,760,706
201912	90251990	Î´ÁÐÃûÎÂ¶È¼Æ¼°¸ßÎÂ¼Æ,Î´ÓëÆäËûÒÇÆ÷×éºÏ	306	°®¶ûÀ¼	10	Ò»°ãÃ³Ò×	16	¸ö	0	?	3,950
201912	90251990	Î´ÁÐÃûÎÂ¶È¼Æ¼°¸ßÎÂ¼Æ,Î´ÓëÆäËûÒÇÆ÷×éºÏ	307	Òâ´óÀû	10	Ò»°ãÃ³Ò×	17286	¸ö	0	?	150,641
201912	90251990	Î´ÁÐÃûÎÂ¶È¼Æ¼°¸ßÎÂ¼Æ,Î´ÓëÆäËûÒÇÆ÷×éºÏ	308	Â¬É­±¤	10	Ò»°ãÃ³Ò×	153055	¸ö	0	?	912,728
201912	90251990	Î´ÁÐÃûÎÂ¶È¼Æ¼°¸ßÎÂ¼Æ,Î´ÓëÆäËûÒÇÆ÷×éºÏ	309	ºÉÀ¼	10	Ò»°ãÃ³Ò×	5511	¸ö	0	?	300,788
201912	90251990	Î´ÁÐÃûÎÂ¶È¼Æ¼°¸ßÎÂ¼Æ,Î´ÓëÆäËûÒÇÆ÷×éºÏ	312	Î÷°àÑÀ	10	Ò»°ãÃ³Ò×	51	¸ö	0	?	16,132
201912	90251990	Î´ÁÐÃûÎÂ¶È¼Æ¼°¸ßÎÂ¼Æ,Î´ÓëÆäËûÒÇÆ÷×éºÏ	315	°ÂµØÀû	10	Ò»°ãÃ³Ò×	12014	¸ö	0	?	40,446
201912	90251990	Î´ÁÐÃûÎÂ¶È¼Æ¼°¸ßÎÂ¼Æ,Î´ÓëÆäËûÒÇÆ÷×éºÏ	316	±£¼ÓÀûÑÇ	10	Ò»°ãÃ³Ò×	41874	¸ö	0	?	770,100
201912	90251990	Î´ÁÐÃûÎÂ¶È¼Æ¼°¸ßÎÂ¼Æ,Î´ÓëÆäËûÒÇÆ÷×éºÏ	318	·ÒÀ¼	10	Ò»°ãÃ³Ò×	10	¸ö	0	?	27,760
201912	90251990	Î´ÁÐÃûÎÂ¶È¼Æ¼°¸ßÎÂ¼Æ,Î´ÓëÆäËûÒÇÆ÷×éºÏ	321	ÐÙÑÀÀû	10	Ò»°ãÃ³Ò×	32	¸ö	0	?	20,174
201912	90251990	Î´ÁÐÃûÎÂ¶È¼Æ¼°¸ßÎÂ¼Æ,Î´ÓëÆäËûÒÇÆ÷×éºÏ	327	²¨À¼	10	Ò»°ãÃ³Ò×	2708	¸ö	0	?	73,527
201912	90251990	Î´ÁÐÃûÎÂ¶È¼Æ¼°¸ßÎÂ¼Æ,Î´ÓëÆäËûÒÇÆ÷×éºÏ	328	ÂÞÂíÄáÑÇ	10	Ò»°ãÃ³Ò×	26226	¸ö	0	?	202,468
201912	90251990	Î´ÁÐÃûÎÂ¶È¼Æ¼°¸ßÎÂ¼Æ,Î´ÓëÆäËûÒÇÆ÷×éºÏ	330	Èðµä	10	Ò»°ãÃ³Ò×	8	¸ö	0	?	18,113
201912	90251990	Î´ÁÐÃûÎÂ¶È¼Æ¼°¸ßÎÂ¼Æ,Î´ÓëÆäËûÒÇÆ÷×éºÏ	331	ÈðÊ¿	10	Ò»°ãÃ³Ò×	17241	¸ö	0	?	1,689,712
201912	90251990	Î´ÁÐÃûÎÂ¶È¼Æ¼°¸ßÎÂ¼Æ,Î´ÓëÆäËûÒÇÆ÷×éºÏ	336	Á¢ÌÕÍð	10	Ò»°ãÃ³Ò×	1	¸ö	0	?	2,805
201912	90251990	Î´ÁÐÃûÎÂ¶È¼Æ¼°¸ßÎÂ¼Æ,Î´ÓëÆäËûÒÇÆ÷×éºÏ	338	ÑÇÃÀÄáÑÇ	10	Ò»°ãÃ³Ò×	922	¸ö	0	?	54,972
201912	90251990	Î´ÁÐÃûÎÂ¶È¼Æ¼°¸ßÎÂ¼Æ,Î´ÓëÆäËûÒÇÆ÷×éºÏ	344	¶íÂÞË¹Áª°î	10	Ò»°ãÃ³Ò×	3	¸ö	0	?	167,652
201912	90251990	Î´ÁÐÃûÎÂ¶È¼Æ¼°¸ßÎÂ¼Æ,Î´ÓëÆäËûÒÇÆ÷×éºÏ	352	½Ý¿Ë	10	Ò»°ãÃ³Ò×	49251	¸ö	0	?	1,701,191
201912	90251990	Î´ÁÐÃûÎÂ¶È¼Æ¼°¸ßÎÂ¼Æ,Î´ÓëÆäËûÒÇÆ÷×éºÏ	410	°ÍÎ÷	10	Ò»°ãÃ³Ò×	5	¸ö	0	?	3,608
201912	90251990	Î´ÁÐÃûÎÂ¶È¼Æ¼°¸ßÎÂ¼Æ,Î´ÓëÆäËûÒÇÆ÷×éºÏ	429	Ä«Î÷¸ç	10	Ò»°ãÃ³Ò×	83252	¸ö	0	?	10,847,964
201912	90251990	Î´ÁÐÃûÎÂ¶È¼Æ¼°¸ßÎÂ¼Æ,Î´ÓëÆäËûÒÇÆ÷×éºÏ	501	¼ÓÄÃ´ó	10	Ò»°ãÃ³Ò×	838	¸ö	0	?	424,473
201912	90251990	Î´ÁÐÃûÎÂ¶È¼Æ¼°¸ßÎÂ¼Æ,Î´ÓëÆäËûÒÇÆ÷×éºÏ	502	ÃÀ¹ú	10	Ò»°ãÃ³Ò×	1054040	¸ö	0	?	10,333,665
201912	90251990	Î´ÁÐÃûÎÂ¶È¼Æ¼°¸ßÎÂ¼Æ,Î´ÓëÆäËûÒÇÆ÷×éºÏ	601	°Ä´óÀûÑÇ	10	Ò»°ãÃ³Ò×	6	¸ö	0	?	325
201912	90251990	Î´ÁÐÃûÎÂ¶È¼Æ¼°¸ßÎÂ¼Æ,Î´ÓëÆäËûÒÇÆ÷×éºÏ	609	ÐÂÎ÷À¼	10	Ò»°ãÃ³Ò×	95	¸ö	0	?	34,451
