# Supplementary material for: Research on optimization of emergency supplies customs clearance strategy from the perspective of public health security based on Chinese trade data
Source: Front Public Health. 2025 Jan 24;13:1520705. doi: 10.3389/fpubh.2025.1520705 (PMC11802811; doi:10.3389/fpubh.2025.1520705)
Supplement: Supplementary file 1 [file Data_Sheet_1.ZIP › Paper Code-Part1/1-Import/2019/2019∩╝ê11-12∩╝ë-Θÿ▓μèñμ£ì-Φ┐¢σÅú.csv]

201911	62101030	»¯ÏËÕ±ÄØ»òÎÞ·ÄÖ¯ÎïÖÆ·þ×°	116	ÈÕ±¾	10	Ò»°ãÃ³Ò×	1	¼þ	0	Ç§¿Ë	368
201911	62101030	»¯ÏËÕ±ÄØ»òÎÞ·ÄÖ¯ÎïÖÆ·þ×°	122	ÂíÀ´Î÷ÑÇ	10	Ò»°ãÃ³Ò×	430	¼þ	45	Ç§¿Ë	9,636
201911	62101030	»¯ÏËÕ±ÄØ»òÎÞ·ÄÖ¯ÎïÖÆ·þ×°	133	º«¹ú	10	Ò»°ãÃ³Ò×	180	¼þ	123	Ç§¿Ë	157,446
201911	62101030	»¯ÏËÕ±ÄØ»òÎÞ·ÄÖ¯ÎïÖÆ·þ×°	141	Ô½ÄÏ	10	Ò»°ãÃ³Ò×	67555	¼þ	18835	Ç§¿Ë	434,191
201911	62101030	»¯ÏËÕ±ÄØ»òÎÞ·ÄÖ¯ÎïÖÆ·þ×°	142	ÖÐ¹ú	10	Ò»°ãÃ³Ò×	14007	¼þ	3710	Ç§¿Ë	405,385
201911	62101030	»¯ÏËÕ±ÄØ»òÎÞ·ÄÖ¯ÎïÖÆ·þ×°	249	Í»ÄáË¹	10	Ò»°ãÃ³Ò×	4	¼þ	2	Ç§¿Ë	1,396
201911	62101030	»¯ÏËÕ±ÄØ»òÎÞ·ÄÖ¯ÎïÖÆ·þ×°	303	Ó¢¹ú	10	Ò»°ãÃ³Ò×	2	¼þ	4	Ç§¿Ë	4,466
201911	62101030	»¯ÏËÕ±ÄØ»òÎÞ·ÄÖ¯ÎïÖÆ·þ×°	312	Î÷°àÑÀ	10	Ò»°ãÃ³Ò×	12	¼þ	4	Ç§¿Ë	174
201911	62101030	»¯ÏËÕ±ÄØ»òÎÞ·ÄÖ¯ÎïÖÆ·þ×°	318	·ÒÀ¼	10	Ò»°ãÃ³Ò×	14	¼þ	43	Ç§¿Ë	70,203
201911	62101030	»¯ÏËÕ±ÄØ»òÎÞ·ÄÖ¯ÎïÖÆ·þ×°	429	Ä«Î÷¸ç	10	Ò»°ãÃ³Ò×	2664	¼þ	463	Ç§¿Ë	45,145
201912	62101030	»¯ÏËÕ±ÄØ»òÎÞ·ÄÖ¯ÎïÖÆ·þ×°	103	ÃÏ¼ÓÀ­¹ú	10	Ò»°ãÃ³Ò×	2	¼þ	0	Ç§¿Ë	2,117
201912	62101030	»¯ÏËÕ±ÄØ»òÎÞ·ÄÖ¯ÎïÖÆ·þ×°	107	¼íÆÒÕ¯	10	Ò»°ãÃ³Ò×	66920	¼þ	7575	Ç§¿Ë	316,841
201912	62101030	»¯ÏËÕ±ÄØ»òÎÞ·ÄÖ¯ÎïÖÆ·þ×°	116	ÈÕ±¾	10	Ò»°ãÃ³Ò×	20	¼þ	3	Ç§¿Ë	1,559
201912	62101030	»¯ÏËÕ±ÄØ»òÎÞ·ÄÖ¯ÎïÖÆ·þ×°	133	º«¹ú	10	Ò»°ãÃ³Ò×	1	¼þ	1	Ç§¿Ë	1,088
201912	62101030	»¯ÏËÕ±ÄØ»òÎÞ·ÄÖ¯ÎïÖÆ·þ×°	141	Ô½ÄÏ	10	Ò»°ãÃ³Ò×	67050	¼þ	19340	Ç§¿Ë	462,825
201912	62101030	»¯ÏËÕ±ÄØ»òÎÞ·ÄÖ¯ÎïÖÆ·þ×°	142	ÖÐ¹ú	10	Ò»°ãÃ³Ò×	34810	¼þ	6296	Ç§¿Ë	475,185
201912	62101030	»¯ÏËÕ±ÄØ»òÎÞ·ÄÖ¯ÎïÖÆ·þ×°	327	²¨À¼	10	Ò»°ãÃ³Ò×	57	¼þ	44	Ç§¿Ë	11,843
201912	62101030	»¯ÏËÕ±ÄØ»òÎÞ·ÄÖ¯ÎïÖÆ·þ×°	330	Èðµä	10	Ò»°ãÃ³Ò×	1	¼þ	5	Ç§¿Ë	5,693
201912	62101030	»¯ÏËÕ±ÄØ»òÎÞ·ÄÖ¯ÎïÖÆ·þ×°	429	Ä«Î÷¸ç	10	Ò»°ãÃ³Ò×	552	¼þ	70	Ç§¿Ë	4,967
201912	62101030	»¯ÏËÕ±ÄØ»òÎÞ·ÄÖ¯ÎïÖÆ·þ×°	502	ÃÀ¹ú	10	Ò»°ãÃ³Ò×	1	¼þ	1	Ç§¿Ë	322
