# Supplementary material for: Research on optimization of emergency supplies customs clearance strategy from the perspective of public health security based on Chinese trade data
Source: Front Public Health. 2025 Jan 24;13:1520705. doi: 10.3389/fpubh.2025.1520705 (PMC11802811; doi:10.3389/fpubh.2025.1520705)
Supplement: Supplementary file 1 [file Data_Sheet_1.ZIP › Paper Code-Part1/1-Import/2019/2019∩╝ê11-12∩╝ë-Θó¥μ╕⌐μ₧¬-Φ┐¢σÅú.csv]

201911	90251990	Î´ÁÐÃûÎÂ¶È¼Æ¼°¸ßÎÂ¼Æ,Î´ÓëÆäËûÒÇÆ÷×éºÏ	106	Ãåµé	10	Ò»°ãÃ³Ò×	20175	¸ö	0	?	361,318
201911	90251990	Î´ÁÐÃûÎÂ¶È¼Æ¼°¸ßÎÂ¼Æ,Î´ÓëÆäËûÒÇÆ÷×éºÏ	110	ÖÐ¹úÏã¸Û	10	Ò»°ãÃ³Ò×	207	¸ö	0	?	9,460
201911	90251990	Î´ÁÐÃûÎÂ¶È¼Æ¼°¸ßÎÂ¼Æ,Î´ÓëÆäËûÒÇÆ÷×éºÏ	111	Ó¡¶È	10	Ò»°ãÃ³Ò×	9756	¸ö	0	?	130,456
201911	90251990	Î´ÁÐÃûÎÂ¶È¼Æ¼°¸ßÎÂ¼Æ,Î´ÓëÆäËûÒÇÆ÷×éºÏ	112	Ó¡¶ÈÄáÎ÷ÑÇ	10	Ò»°ãÃ³Ò×	236651	¸ö	0	?	1,346,468
201911	90251990	Î´ÁÐÃûÎÂ¶È¼Æ¼°¸ßÎÂ¼Æ,Î´ÓëÆäËûÒÇÆ÷×éºÏ	115	ÒÔÉ«ÁÐ	10	Ò»°ãÃ³Ò×	2283	¸ö	0	?	192,751
201911	90251990	Î´ÁÐÃûÎÂ¶È¼Æ¼°¸ßÎÂ¼Æ,Î´ÓëÆäËûÒÇÆ÷×éºÏ	116	ÈÕ±¾	10	Ò»°ãÃ³Ò×	287896	¸ö	0	?	8,729,084
201911	90251990	Î´ÁÐÃûÎÂ¶È¼Æ¼°¸ßÎÂ¼Æ,Î´ÓëÆäËûÒÇÆ÷×éºÏ	122	ÂíÀ´Î÷ÑÇ	10	Ò»°ãÃ³Ò×	297313	¸ö	0	?	1,647,176
201911	90251990	Î´ÁÐÃûÎÂ¶È¼Æ¼°¸ßÎÂ¼Æ,Î´ÓëÆäËûÒÇÆ÷×éºÏ	129	·ÆÂÉ±ö	10	Ò»°ãÃ³Ò×	12578	¸ö	0	?	110,364
201911	90251990	Î´ÁÐÃûÎÂ¶È¼Æ¼°¸ßÎÂ¼Æ,Î´ÓëÆäËûÒÇÆ÷×éºÏ	132	ÐÂ¼ÓÆÂ	10	Ò»°ãÃ³Ò×	4	¸ö	0	?	4,994
201911	90251990	Î´ÁÐÃûÎÂ¶È¼Æ¼°¸ßÎÂ¼Æ,Î´ÓëÆäËûÒÇÆ÷×éºÏ	133	º«¹ú	10	Ò»°ãÃ³Ò×	23274	¸ö	0	?	311,439
201911	90251990	Î´ÁÐÃûÎÂ¶È¼Æ¼°¸ßÎÂ¼Æ,Î´ÓëÆäËûÒÇÆ÷×éºÏ	136	Ì©¹ú	10	Ò»°ãÃ³Ò×	76229	¸ö	0	?	2,606,786
201911	90251990	Î´ÁÐÃûÎÂ¶È¼Æ¼°¸ßÎÂ¼Æ,Î´ÓëÆäËûÒÇÆ÷×éºÏ	137	ÍÁ¶úÆä	10	Ò»°ãÃ³Ò×	3	¸ö	0	?	52
201911	90251990	Î´ÁÐÃûÎÂ¶È¼Æ¼°¸ßÎÂ¼Æ,Î´ÓëÆäËûÒÇÆ÷×éºÏ	141	Ô½ÄÏ	10	Ò»°ãÃ³Ò×	1336512	¸ö	0	?	2,022,750
201911	90251990	Î´ÁÐÃûÎÂ¶È¼Æ¼°¸ßÎÂ¼Æ,Î´ÓëÆäËûÒÇÆ÷×éºÏ	142	ÖÐ¹ú	10	Ò»°ãÃ³Ò×	64777	¸ö	0	?	1,747,621
201911	90251990	Î´ÁÐÃûÎÂ¶È¼Æ¼°¸ßÎÂ¼Æ,Î´ÓëÆäËûÒÇÆ÷×éºÏ	143	ÖÐ¹úÌ¨Íå	10	Ò»°ãÃ³Ò×	10237	¸ö	0	?	677,353
201911	90251990	Î´ÁÐÃûÎÂ¶È¼Æ¼°¸ßÎÂ¼Æ,Î´ÓëÆäËûÒÇÆ÷×éºÏ	232	Ä¦Âå¸ç	10	Ò»°ãÃ³Ò×	4	¸ö	0	?	3,377
201911	90251990	Î´ÁÐÃûÎÂ¶È¼Æ¼°¸ßÎÂ¼Æ,Î´ÓëÆäËûÒÇÆ÷×éºÏ	234	ÄÉÃ×±ÈÑÇ	10	Ò»°ãÃ³Ò×	1	¸ö	0	?	129
201911	90251990	Î´ÁÐÃûÎÂ¶È¼Æ¼°¸ßÎÂ¼Æ,Î´ÓëÆäËûÒÇÆ÷×éºÏ	301	±ÈÀûÊ±	10	Ò»°ãÃ³Ò×	5	¸ö	0	?	16,550
201911	90251990	Î´ÁÐÃûÎÂ¶È¼Æ¼°¸ßÎÂ¼Æ,Î´ÓëÆäËûÒÇÆ÷×éºÏ	302	µ¤Âó	10	Ò»°ãÃ³Ò×	8635	¸ö	0	?	53,492
201911	90251990	Î´ÁÐÃûÎÂ¶È¼Æ¼°¸ßÎÂ¼Æ,Î´ÓëÆäËûÒÇÆ÷×éºÏ	303	Ó¢¹ú	10	Ò»°ãÃ³Ò×	157782	¸ö	0	?	1,036,427
201911	90251990	Î´ÁÐÃûÎÂ¶È¼Æ¼°¸ßÎÂ¼Æ,Î´ÓëÆäËûÒÇÆ÷×éºÏ	304	µÂ¹ú	10	Ò»°ãÃ³Ò×	347078	¸ö	0	?	13,288,210
201911	90251990	Î´ÁÐÃûÎÂ¶È¼Æ¼°¸ßÎÂ¼Æ,Î´ÓëÆäËûÒÇÆ÷×éºÏ	305	·¨¹ú	10	Ò»°ãÃ³Ò×	1917	¸ö	0	?	1,612,766
201911	90251990	Î´ÁÐÃûÎÂ¶È¼Æ¼°¸ßÎÂ¼Æ,Î´ÓëÆäËûÒÇÆ÷×éºÏ	307	Òâ´óÀû	10	Ò»°ãÃ³Ò×	34629	¸ö	0	?	220,964
201911	90251990	Î´ÁÐÃûÎÂ¶È¼Æ¼°¸ßÎÂ¼Æ,Î´ÓëÆäËûÒÇÆ÷×éºÏ	308	Â¬É­±¤	10	Ò»°ãÃ³Ò×	70333	¸ö	0	?	410,244
201911	90251990	Î´ÁÐÃûÎÂ¶È¼Æ¼°¸ßÎÂ¼Æ,Î´ÓëÆäËûÒÇÆ÷×éºÏ	309	ºÉÀ¼	10	Ò»°ãÃ³Ò×	4602	¸ö	0	?	988,490
201911	90251990	Î´ÁÐÃûÎÂ¶È¼Æ¼°¸ßÎÂ¼Æ,Î´ÓëÆäËûÒÇÆ÷×éºÏ	312	Î÷°àÑÀ	10	Ò»°ãÃ³Ò×	88	¸ö	0	?	8,686
201911	90251990	Î´ÁÐÃûÎÂ¶È¼Æ¼°¸ßÎÂ¼Æ,Î´ÓëÆäËûÒÇÆ÷×éºÏ	316	±£¼ÓÀûÑÇ	10	Ò»°ãÃ³Ò×	1	¸ö	0	?	740
201911	90251990	Î´ÁÐÃûÎÂ¶È¼Æ¼°¸ßÎÂ¼Æ,Î´ÓëÆäËûÒÇÆ÷×éºÏ	318	·ÒÀ¼	10	Ò»°ãÃ³Ò×	588	¸ö	0	?	53,434
201911	90251990	Î´ÁÐÃûÎÂ¶È¼Æ¼°¸ßÎÂ¼Æ,Î´ÓëÆäËûÒÇÆ÷×éºÏ	321	ÐÙÑÀÀû	10	Ò»°ãÃ³Ò×	22	¸ö	0	?	22,440
201911	90251990	Î´ÁÐÃûÎÂ¶È¼Æ¼°¸ßÎÂ¼Æ,Î´ÓëÆäËûÒÇÆ÷×éºÏ	326	Å²Íþ	10	Ò»°ãÃ³Ò×	4	¸ö	0	?	13,013
201911	90251990	Î´ÁÐÃûÎÂ¶È¼Æ¼°¸ßÎÂ¼Æ,Î´ÓëÆäËûÒÇÆ÷×éºÏ	328	ÂÞÂíÄáÑÇ	10	Ò»°ãÃ³Ò×	8749	¸ö	0	?	46,705
201911	90251990	Î´ÁÐÃûÎÂ¶È¼Æ¼°¸ßÎÂ¼Æ,Î´ÓëÆäËûÒÇÆ÷×éºÏ	330	Èðµä	10	Ò»°ãÃ³Ò×	9	¸ö	0	?	88,594
201911	90251990	Î´ÁÐÃûÎÂ¶È¼Æ¼°¸ßÎÂ¼Æ,Î´ÓëÆäËûÒÇÆ÷×éºÏ	331	ÈðÊ¿	10	Ò»°ãÃ³Ò×	965	¸ö	0	?	796,780
201911	90251990	Î´ÁÐÃûÎÂ¶È¼Æ¼°¸ßÎÂ¼Æ,Î´ÓëÆäËûÒÇÆ÷×éºÏ	338	ÑÇÃÀÄáÑÇ	10	Ò»°ãÃ³Ò×	239	¸ö	0	?	17,801
201911	90251990	Î´ÁÐÃûÎÂ¶È¼Æ¼°¸ßÎÂ¼Æ,Î´ÓëÆäËûÒÇÆ÷×éºÏ	352	½Ý¿Ë	10	Ò»°ãÃ³Ò×	51007	¸ö	0	?	3,069,133
201911	90251990	Î´ÁÐÃûÎÂ¶È¼Æ¼°¸ßÎÂ¼Æ,Î´ÓëÆäËûÒÇÆ÷×éºÏ	410	°ÍÎ÷	10	Ò»°ãÃ³Ò×	7	¸ö	0	?	946
201911	90251990	Î´ÁÐÃûÎÂ¶È¼Æ¼°¸ßÎÂ¼Æ,Î´ÓëÆäËûÒÇÆ÷×éºÏ	413	¸çÂ×±ÈÑÇ	10	Ò»°ãÃ³Ò×	2	¸ö	0	?	2,346
201911	90251990	Î´ÁÐÃûÎÂ¶È¼Æ¼°¸ßÎÂ¼Æ,Î´ÓëÆäËûÒÇÆ÷×éºÏ	429	Ä«Î÷¸ç	10	Ò»°ãÃ³Ò×	46812	¸ö	0	?	4,966,015
201911	90251990	Î´ÁÐÃûÎÂ¶È¼Æ¼°¸ßÎÂ¼Æ,Î´ÓëÆäËûÒÇÆ÷×éºÏ	501	¼ÓÄÃ´ó	10	Ò»°ãÃ³Ò×	671	¸ö	0	?	922,803
201911	90251990	Î´ÁÐÃûÎÂ¶È¼Æ¼°¸ßÎÂ¼Æ,Î´ÓëÆäËûÒÇÆ÷×éºÏ	502	ÃÀ¹ú	10	Ò»°ãÃ³Ò×	2090879	¸ö	0	?	10,105,150
201911	90251990	Î´ÁÐÃûÎÂ¶È¼Æ¼°¸ßÎÂ¼Æ,Î´ÓëÆäËûÒÇÆ÷×éºÏ	601	°Ä´óÀûÑÇ	10	Ò»°ãÃ³Ò×	42	¸ö	0	?	2,308
201911	90251990	Î´ÁÐÃûÎÂ¶È¼Æ¼°¸ßÎÂ¼Æ,Î´ÓëÆäËûÒÇÆ÷×éºÏ	609	ÐÂÎ÷À¼	10	Ò»°ãÃ³Ò×	112	¸ö	0	?	43,231
201911	90251990	Î´ÁÐÃûÎÂ¶È¼Æ¼°¸ßÎÂ¼Æ,Î´ÓëÆäËûÒÇÆ÷×éºÏ	701	¹ú(µØ)±ð²»Ïê	10	Ò»°ãÃ³Ò×	1	¸ö	0	?	2,105
201912	90251990	Î´ÁÐÃûÎÂ¶È¼Æ¼°¸ßÎÂ¼Æ,Î´ÓëÆäËûÒÇÆ÷×éºÏ	106	Ãåµé	10	Ò»°ãÃ³Ò×	14400	¸ö	0	?	254,445
201912	90251990	Î´ÁÐÃûÎÂ¶È¼Æ¼°¸ßÎÂ¼Æ,Î´ÓëÆäËûÒÇÆ÷×éºÏ	110	ÖÐ¹úÏã¸Û	10	Ò»°ãÃ³Ò×	7163	¸ö	0	?	261,118
201912	90251990	Î´ÁÐÃûÎÂ¶È¼Æ¼°¸ßÎÂ¼Æ,Î´ÓëÆäËûÒÇÆ÷×éºÏ	111	Ó¡¶È	10	Ò»°ãÃ³Ò×	2400	¸ö	0	?	25,316
201912	90251990	Î´ÁÐÃûÎÂ¶È¼Æ¼°¸ßÎÂ¼Æ,Î´ÓëÆäËûÒÇÆ÷×éºÏ	112	Ó¡¶ÈÄáÎ÷ÑÇ	10	Ò»°ãÃ³Ò×	180905	¸ö	0	?	1,631,466
201912	90251990	Î´ÁÐÃûÎÂ¶È¼Æ¼°¸ßÎÂ¼Æ,Î´ÓëÆäËûÒÇÆ÷×éºÏ	115	ÒÔÉ«ÁÐ	10	Ò»°ãÃ³Ò×	2609	¸ö	0	?	265,288
201912	90251990	Î´ÁÐÃûÎÂ¶È¼Æ¼°¸ßÎÂ¼Æ,Î´ÓëÆäËûÒÇÆ÷×éºÏ	116	ÈÕ±¾	10	Ò»°ãÃ³Ò×	238699	¸ö	0	?	8,327,348
201912	90251990	Î´ÁÐÃûÎÂ¶È¼Æ¼°¸ßÎÂ¼Æ,Î´ÓëÆäËûÒÇÆ÷×éºÏ	122	ÂíÀ´Î÷ÑÇ	10	Ò»°ãÃ³Ò×	96326	¸ö	0	?	608,400
201912	90251990	Î´ÁÐÃûÎÂ¶È¼Æ¼°¸ßÎÂ¼Æ,Î´ÓëÆäËûÒÇÆ÷×éºÏ	129	·ÆÂÉ±ö	10	Ò»°ãÃ³Ò×	13721	¸ö	0	?	386,662
201912	90251990	Î´ÁÐÃûÎÂ¶È¼Æ¼°¸ßÎÂ¼Æ,Î´ÓëÆäËûÒÇÆ÷×éºÏ	132	ÐÂ¼ÓÆÂ	10	Ò»°ãÃ³Ò×	1	¸ö	0	?	82
201912	90251990	Î´ÁÐÃûÎÂ¶È¼Æ¼°¸ßÎÂ¼Æ,Î´ÓëÆäËûÒÇÆ÷×éºÏ	133	º«¹ú	10	Ò»°ãÃ³Ò×	72029	¸ö	0	?	462,956
201912	90251990	Î´ÁÐÃûÎÂ¶È¼Æ¼°¸ßÎÂ¼Æ,Î´ÓëÆäËûÒÇÆ÷×éºÏ	136	Ì©¹ú	10	Ò»°ãÃ³Ò×	28678	¸ö	0	?	844,482
201912	90251990	Î´ÁÐÃûÎÂ¶È¼Æ¼°¸ßÎÂ¼Æ,Î´ÓëÆäËûÒÇÆ÷×éºÏ	137	ÍÁ¶úÆä	10	Ò»°ãÃ³Ò×	4	¸ö	0	?	571
201912	90251990	Î´ÁÐÃûÎÂ¶È¼Æ¼°¸ßÎÂ¼Æ,Î´ÓëÆäËûÒÇÆ÷×éºÏ	141	Ô½ÄÏ	10	Ò»°ãÃ³Ò×	1717407	¸ö	0	?	2,808,550
201912	90251990	Î´ÁÐÃûÎÂ¶È¼Æ¼°¸ßÎÂ¼Æ,Î´ÓëÆäËûÒÇÆ÷×éºÏ	142	ÖÐ¹ú	10	Ò»°ãÃ³Ò×	177664	¸ö	0	?	3,334,020
201912	90251990	Î´ÁÐÃûÎÂ¶È¼Æ¼°¸ßÎÂ¼Æ,Î´ÓëÆäËûÒÇÆ÷×éºÏ	143	ÖÐ¹úÌ¨Íå	10	Ò»°ãÃ³Ò×	5860	¸ö	0	?	454,479
201912	90251990	Î´ÁÐÃûÎÂ¶È¼Æ¼°¸ßÎÂ¼Æ,Î´ÓëÆäËûÒÇÆ÷×éºÏ	232	Ä¦Âå¸ç	10	Ò»°ãÃ³Ò×	2500	¸ö	0	?	6,027
201912	90251990	Î´ÁÐÃûÎÂ¶È¼Æ¼°¸ßÎÂ¼Æ,Î´ÓëÆäËûÒÇÆ÷×éºÏ	301	±ÈÀûÊ±	10	Ò»°ãÃ³Ò×	1362	¸ö	0	?	193,567
201912	90251990	Î´ÁÐÃûÎÂ¶È¼Æ¼°¸ßÎÂ¼Æ,Î´ÓëÆäËûÒÇÆ÷×éºÏ	302	µ¤Âó	10	Ò»°ãÃ³Ò×	48	¸ö	0	?	10,214
201912	90251990	Î´ÁÐÃûÎÂ¶È¼Æ¼°¸ßÎÂ¼Æ,Î´ÓëÆäËûÒÇÆ÷×éºÏ	303	Ó¢¹ú	10	Ò»°ãÃ³Ò×	234864	¸ö	0	?	1,527,470
201912	90251990	Î´ÁÐÃûÎÂ¶È¼Æ¼°¸ßÎÂ¼Æ,Î´ÓëÆäËûÒÇÆ÷×éºÏ	304	µÂ¹ú	10	Ò»°ãÃ³Ò×	198296	¸ö	0	?	15,832,547
201912	90251990	Î´ÁÐÃûÎÂ¶È¼Æ¼°¸ßÎÂ¼Æ,Î´ÓëÆäËûÒÇÆ÷×éºÏ	305	·¨¹ú	10	Ò»°ãÃ³Ò×	1212	¸ö	0	?	1,760,706
201912	90251990	Î´ÁÐÃûÎÂ¶È¼Æ¼°¸ßÎÂ¼Æ,Î´ÓëÆäËûÒÇÆ÷×éºÏ	306	°®¶ûÀ¼	10	Ò»°ãÃ³Ò×	16	¸ö	0	?	3,950
201912	90251990	Î´ÁÐÃûÎÂ¶È¼Æ¼°¸ßÎÂ¼Æ,Î´ÓëÆäËûÒÇÆ÷×éºÏ	307	Òâ´óÀû	10	Ò»°ãÃ³Ò×	17286	¸ö	0	?	150,641
201912	90251990	Î´ÁÐÃûÎÂ¶È¼Æ¼°¸ßÎÂ¼Æ,Î´ÓëÆäËûÒÇÆ÷×éºÏ	308	Â¬É­±¤	10	Ò»°ãÃ³Ò×	153055	¸ö	0	?	912,728
201912	90251990	Î´ÁÐÃûÎÂ¶È¼Æ¼°¸ßÎÂ¼Æ,Î´ÓëÆäËûÒÇÆ÷×éºÏ	309	ºÉÀ¼	10	Ò»°ãÃ³Ò×	5511	¸ö	0	?	300,788
201912	90251990	Î´ÁÐÃûÎÂ¶È¼Æ¼°¸ßÎÂ¼Æ,Î´ÓëÆäËûÒÇÆ÷×éºÏ	312	Î÷°àÑÀ	10	Ò»°ãÃ³Ò×	51	¸ö	0	?	16,132
201912	90251990	Î´ÁÐÃûÎÂ¶È¼Æ¼°¸ßÎÂ¼Æ,Î´ÓëÆäËûÒÇÆ÷×éºÏ	315	°ÂµØÀû	10	Ò»°ãÃ³Ò×	12014	¸ö	0	?	40,446
201912	90251990	Î´ÁÐÃûÎÂ¶È¼Æ¼°¸ßÎÂ¼Æ,Î´ÓëÆäËûÒÇÆ÷×éºÏ	316	±£¼ÓÀûÑÇ	10	Ò»°ãÃ³Ò×	41874	¸ö	0	?	770,100
201912	90251990	Î´ÁÐÃûÎÂ¶È¼Æ¼°¸ßÎÂ¼Æ,Î´ÓëÆäËûÒÇÆ÷×éºÏ	318	·ÒÀ¼	10	Ò»°ãÃ³Ò×	10	¸ö	0	?	27,760
201912	90251990	Î´ÁÐÃûÎÂ¶È¼Æ¼°¸ßÎÂ¼Æ,Î´ÓëÆäËûÒÇÆ÷×éºÏ	321	ÐÙÑÀÀû	10	Ò»°ãÃ³Ò×	32	¸ö	0	?	20,174
201912	90251990	Î´ÁÐÃûÎÂ¶È¼Æ¼°¸ßÎÂ¼Æ,Î´ÓëÆäËûÒÇÆ÷×éºÏ	327	²¨À¼	10	Ò»°ãÃ³Ò×	2708	¸ö	0	?	73,527
201912	90251990	Î´ÁÐÃûÎÂ¶È¼Æ¼°¸ßÎÂ¼Æ,Î´ÓëÆäËûÒÇÆ÷×éºÏ	328	ÂÞÂíÄáÑÇ	10	Ò»°ãÃ³Ò×	26226	¸ö	0	?	202,468
201912	90251990	Î´ÁÐÃûÎÂ¶È¼Æ¼°¸ßÎÂ¼Æ,Î´ÓëÆäËûÒÇÆ÷×éºÏ	330	Èðµä	10	Ò»°ãÃ³Ò×	8	¸ö	0	?	18,113
201912	90251990	Î´ÁÐÃûÎÂ¶È¼Æ¼°¸ßÎÂ¼Æ,Î´ÓëÆäËûÒÇÆ÷×éºÏ	331	ÈðÊ¿	10	Ò»°ãÃ³Ò×	17241	¸ö	0	?	1,689,712
201912	90251990	Î´ÁÐÃûÎÂ¶È¼Æ¼°¸ßÎÂ¼Æ,Î´ÓëÆäËûÒÇÆ÷×éºÏ	336	Á¢ÌÕÍð	10	Ò»°ãÃ³Ò×	1	¸ö	0	?	2,805
201912	90251990	Î´ÁÐÃûÎÂ¶È¼Æ¼°¸ßÎÂ¼Æ,Î´ÓëÆäËûÒÇÆ÷×éºÏ	338	ÑÇÃÀÄáÑÇ	10	Ò»°ãÃ³Ò×	922	¸ö	0	?	54,972
201912	90251990	Î´ÁÐÃûÎÂ¶È¼Æ¼°¸ßÎÂ¼Æ,Î´ÓëÆäËûÒÇÆ÷×éºÏ	344	¶íÂÞË¹Áª°î	10	Ò»°ãÃ³Ò×	3	¸ö	0	?	167,652
201912	90251990	Î´ÁÐÃûÎÂ¶È¼Æ¼°¸ßÎÂ¼Æ,Î´ÓëÆäËûÒÇÆ÷×éºÏ	352	½Ý¿Ë	10	Ò»°ãÃ³Ò×	49251	¸ö	0	?	1,701,191
201912	90251990	Î´ÁÐÃûÎÂ¶È¼Æ¼°¸ßÎÂ¼Æ,Î´ÓëÆäËûÒÇÆ÷×éºÏ	410	°ÍÎ÷	10	Ò»°ãÃ³Ò×	5	¸ö	0	?	3,608
201912	90251990	Î´ÁÐÃûÎÂ¶È¼Æ¼°¸ßÎÂ¼Æ,Î´ÓëÆäËûÒÇÆ÷×éºÏ	429	Ä«Î÷¸ç	10	Ò»°ãÃ³Ò×	83252	¸ö	0	?	10,847,964
201912	90251990	Î´ÁÐÃûÎÂ¶È¼Æ¼°¸ßÎÂ¼Æ,Î´ÓëÆäËûÒÇÆ÷×éºÏ	501	¼ÓÄÃ´ó	10	Ò»°ãÃ³Ò×	838	¸ö	0	?	424,473
201912	90251990	Î´ÁÐÃûÎÂ¶È¼Æ¼°¸ßÎÂ¼Æ,Î´ÓëÆäËûÒÇÆ÷×éºÏ	502	ÃÀ¹ú	10	Ò»°ãÃ³Ò×	1054040	¸ö	0	?	10,333,665
201912	90251990	Î´ÁÐÃûÎÂ¶È¼Æ¼°¸ßÎÂ¼Æ,Î´ÓëÆäËûÒÇÆ÷×éºÏ	601	°Ä´óÀûÑÇ	10	Ò»°ãÃ³Ò×	6	¸ö	0	?	325
201912	90251990	Î´ÁÐÃûÎÂ¶È¼Æ¼°¸ßÎÂ¼Æ,Î´ÓëÆäËûÒÇÆ÷×éºÏ	609	ÐÂÎ÷À¼	10	Ò»°ãÃ³Ò×	95	¸ö	0	?	34,451
