# Supplementary material for: Research on optimization of emergency supplies customs clearance strategy from the perspective of public health security based on Chinese trade data
Source: Front Public Health. 2025 Jan 24;13:1520705. doi: 10.3389/fpubh.2025.1520705 (PMC11802811; doi:10.3389/fpubh.2025.1520705)
Supplement: Supplementary file 1 [file Data_Sheet_1.ZIP › Paper Code-Part1/1-Import/2019/2019∩╝ê11-12∩╝ë-μ╢êμ»Æ-Φ┐¢σÅú.csv]

201911	38089400	Ïû¶¾¼Á	110	ÖÐ¹úÏã¸Û	10	Ò»°ãÃ³Ò×	5344	Ç§¿Ë	0	?	330,832
201911	38089400	Ïû¶¾¼Á	111	Ó¡¶È	10	Ò»°ãÃ³Ò×	34646	Ç§¿Ë	0	?	4,912,174
201911	38089400	Ïû¶¾¼Á	112	Ó¡¶ÈÄáÎ÷ÑÇ	10	Ò»°ãÃ³Ò×	14000	Ç§¿Ë	0	?	1,393,453
201911	38089400	Ïû¶¾¼Á	115	ÒÔÉ«ÁÐ	10	Ò»°ãÃ³Ò×	0	Ç§¿Ë	0	?	3,899
201911	38089400	Ïû¶¾¼Á	116	ÈÕ±¾	10	Ò»°ãÃ³Ò×	66038	Ç§¿Ë	0	?	10,648,753
201911	38089400	Ïû¶¾¼Á	122	ÂíÀ´Î÷ÑÇ	10	Ò»°ãÃ³Ò×	69650	Ç§¿Ë	0	?	781,610
201911	38089400	Ïû¶¾¼Á	132	ÐÂ¼ÓÆÂ	10	Ò»°ãÃ³Ò×	304107	Ç§¿Ë	0	?	7,796,849
201911	38089400	Ïû¶¾¼Á	133	º«¹ú	10	Ò»°ãÃ³Ò×	70551	Ç§¿Ë	0	?	2,020,853
201911	38089400	Ïû¶¾¼Á	136	Ì©¹ú	10	Ò»°ãÃ³Ò×	145095	Ç§¿Ë	0	?	4,551,559
201911	38089400	Ïû¶¾¼Á	141	Ô½ÄÏ	10	Ò»°ãÃ³Ò×	15128	Ç§¿Ë	0	?	411,174
201911	38089400	Ïû¶¾¼Á	142	ÖÐ¹ú	10	Ò»°ãÃ³Ò×	11111	Ç§¿Ë	0	?	1,791,735
201911	38089400	Ïû¶¾¼Á	143	ÖÐ¹úÌ¨Íå	10	Ò»°ãÃ³Ò×	161358	Ç§¿Ë	0	?	5,175,074
201911	38089400	Ïû¶¾¼Á	301	±ÈÀûÊ±	10	Ò»°ãÃ³Ò×	147436	Ç§¿Ë	0	?	1,693,239
201911	38089400	Ïû¶¾¼Á	302	µ¤Âó	10	Ò»°ãÃ³Ò×	196	Ç§¿Ë	0	?	51,749
201911	38089400	Ïû¶¾¼Á	303	Ó¢¹ú	10	Ò»°ãÃ³Ò×	438685	Ç§¿Ë	0	?	19,873,285
201911	38089400	Ïû¶¾¼Á	304	µÂ¹ú	10	Ò»°ãÃ³Ò×	348874	Ç§¿Ë	0	?	10,510,080
201911	38089400	Ïû¶¾¼Á	305	·¨¹ú	10	Ò»°ãÃ³Ò×	29706	Ç§¿Ë	0	?	2,449,274
201911	38089400	Ïû¶¾¼Á	306	°®¶ûÀ¼	10	Ò»°ãÃ³Ò×	800	Ç§¿Ë	0	?	4,137
201911	38089400	Ïû¶¾¼Á	307	Òâ´óÀû	10	Ò»°ãÃ³Ò×	20	Ç§¿Ë	0	?	576
201911	38089400	Ïû¶¾¼Á	309	ºÉÀ¼	10	Ò»°ãÃ³Ò×	131500	Ç§¿Ë	0	?	1,343,041
201911	38089400	Ïû¶¾¼Á	312	Î÷°àÑÀ	10	Ò»°ãÃ³Ò×	48550	Ç§¿Ë	0	?	706,033
201911	38089400	Ïû¶¾¼Á	330	Èðµä	10	Ò»°ãÃ³Ò×	40	Ç§¿Ë	0	?	13,074
201911	38089400	Ïû¶¾¼Á	331	ÈðÊ¿	10	Ò»°ãÃ³Ò×	42603	Ç§¿Ë	0	?	3,350,841
201911	38089400	Ïû¶¾¼Á	402	°¢¸ùÍ¢	10	Ò»°ãÃ³Ò×	20160	Ç§¿Ë	0	?	217,332
201911	38089400	Ïû¶¾¼Á	429	Ä«Î÷¸ç	10	Ò»°ãÃ³Ò×	2500	Ç§¿Ë	0	?	44,629
201911	38089400	Ïû¶¾¼Á	502	ÃÀ¹ú	10	Ò»°ãÃ³Ò×	310565	Ç§¿Ë	0	?	12,814,207
201911	38089400	Ïû¶¾¼Á	601	°Ä´óÀûÑÇ	10	Ò»°ãÃ³Ò×	8243	Ç§¿Ë	0	?	345,468
201911	38089400	Ïû¶¾¼Á	609	ÐÂÎ÷À¼	10	Ò»°ãÃ³Ò×	20545	Ç§¿Ë	0	?	537,738
201911	84192000	Ò½ÓÃ»òÊµÑéÊÒÓÃÏû¶¾Æ÷¾ß	116	ÈÕ±¾	10	Ò»°ãÃ³Ò×	73	Ì¨	4414	Ç§¿Ë	2,923,203
201911	84192000	Ò½ÓÃ»òÊµÑéÊÒÓÃÏû¶¾Æ÷¾ß	133	º«¹ú	10	Ò»°ãÃ³Ò×	59	Ì¨	123	Ç§¿Ë	56,479
201911	84192000	Ò½ÓÃ»òÊµÑéÊÒÓÃÏû¶¾Æ÷¾ß	303	Ó¢¹ú	10	Ò»°ãÃ³Ò×	2	Ì¨	482	Ç§¿Ë	1,561,916
201911	84192000	Ò½ÓÃ»òÊµÑéÊÒÓÃÏû¶¾Æ÷¾ß	304	µÂ¹ú	10	Ò»°ãÃ³Ò×	68	Ì¨	4498	Ç§¿Ë	2,076,527
201911	84192000	Ò½ÓÃ»òÊµÑéÊÒÓÃÏû¶¾Æ÷¾ß	307	Òâ´óÀû	10	Ò»°ãÃ³Ò×	3	Ì¨	2966	Ç§¿Ë	8,542,791
201911	84192000	Ò½ÓÃ»òÊµÑéÊÒÓÃÏû¶¾Æ÷¾ß	309	ºÉÀ¼	10	Ò»°ãÃ³Ò×	1	Ì¨	263	Ç§¿Ë	503,272
201911	84192000	Ò½ÓÃ»òÊµÑéÊÒÓÃÏû¶¾Æ÷¾ß	312	Î÷°àÑÀ	10	Ò»°ãÃ³Ò×	2	Ì¨	94	Ç§¿Ë	103,029
201911	84192000	Ò½ÓÃ»òÊµÑéÊÒÓÃÏû¶¾Æ÷¾ß	330	Èðµä	10	Ò»°ãÃ³Ò×	20	Ì¨	1815	Ç§¿Ë	804,221
201911	84192000	Ò½ÓÃ»òÊµÑéÊÒÓÃÏû¶¾Æ÷¾ß	331	ÈðÊ¿	10	Ò»°ãÃ³Ò×	20	Ì¨	174	Ç§¿Ë	274,812
201911	84192000	Ò½ÓÃ»òÊµÑéÊÒÓÃÏû¶¾Æ÷¾ß	350	Ë¹ÂåÎÄÄáÑÇ	10	Ò»°ãÃ³Ò×	53	Ì¨	48022	Ç§¿Ë	10,688,331
201911	84192000	Ò½ÓÃ»òÊµÑéÊÒÓÃÏû¶¾Æ÷¾ß	352	½Ý¿Ë	10	Ò»°ãÃ³Ò×	1	Ì¨	1652	Ç§¿Ë	612,790
201911	84192000	Ò½ÓÃ»òÊµÑéÊÒÓÃÏû¶¾Æ÷¾ß	501	¼ÓÄÃ´ó	10	Ò»°ãÃ³Ò×	1	Ì¨	1808	Ç§¿Ë	1,329,927
201911	84192000	Ò½ÓÃ»òÊµÑéÊÒÓÃÏû¶¾Æ÷¾ß	502	ÃÀ¹ú	10	Ò»°ãÃ³Ò×	29	Ì¨	3857	Ç§¿Ë	4,081,789
201912	38089400	Ïû¶¾¼Á	110	ÖÐ¹úÏã¸Û	10	Ò»°ãÃ³Ò×	1409	Ç§¿Ë	0	?	268,750
201912	38089400	Ïû¶¾¼Á	111	Ó¡¶È	10	Ò»°ãÃ³Ò×	17144	Ç§¿Ë	0	?	2,329,729
201912	38089400	Ïû¶¾¼Á	115	ÒÔÉ«ÁÐ	10	Ò»°ãÃ³Ò×	5595	Ç§¿Ë	0	?	361,761
201912	38089400	Ïû¶¾¼Á	116	ÈÕ±¾	10	Ò»°ãÃ³Ò×	98064	Ç§¿Ë	0	?	10,983,512
201912	38089400	Ïû¶¾¼Á	122	ÂíÀ´Î÷ÑÇ	10	Ò»°ãÃ³Ò×	29625	Ç§¿Ë	0	?	426,646
201912	38089400	Ïû¶¾¼Á	132	ÐÂ¼ÓÆÂ	10	Ò»°ãÃ³Ò×	288235	Ç§¿Ë	0	?	8,564,491
201912	38089400	Ïû¶¾¼Á	133	º«¹ú	10	Ò»°ãÃ³Ò×	92301	Ç§¿Ë	0	?	3,285,598
201912	38089400	Ïû¶¾¼Á	136	Ì©¹ú	10	Ò»°ãÃ³Ò×	148978	Ç§¿Ë	0	?	4,511,374
201912	38089400	Ïû¶¾¼Á	142	ÖÐ¹ú	10	Ò»°ãÃ³Ò×	8249	Ç§¿Ë	0	?	4,033,747
201912	38089400	Ïû¶¾¼Á	143	ÖÐ¹úÌ¨Íå	10	Ò»°ãÃ³Ò×	228688	Ç§¿Ë	0	?	6,063,283
201912	38089400	Ïû¶¾¼Á	301	±ÈÀûÊ±	10	Ò»°ãÃ³Ò×	239388	Ç§¿Ë	0	?	3,392,061
201912	38089400	Ïû¶¾¼Á	302	µ¤Âó	10	Ò»°ãÃ³Ò×	87	Ç§¿Ë	0	?	22,223
201912	38089400	Ïû¶¾¼Á	303	Ó¢¹ú	10	Ò»°ãÃ³Ò×	360888	Ç§¿Ë	0	?	15,316,508
201912	38089400	Ïû¶¾¼Á	304	µÂ¹ú	10	Ò»°ãÃ³Ò×	564576	Ç§¿Ë	0	?	14,126,979
201912	38089400	Ïû¶¾¼Á	305	·¨¹ú	10	Ò»°ãÃ³Ò×	17654	Ç§¿Ë	0	?	778,127
201912	38089400	Ïû¶¾¼Á	307	Òâ´óÀû	10	Ò»°ãÃ³Ò×	9756	Ç§¿Ë	0	?	244,240
201912	38089400	Ïû¶¾¼Á	309	ºÉÀ¼	10	Ò»°ãÃ³Ò×	9200	Ç§¿Ë	0	?	268,381
201912	38089400	Ïû¶¾¼Á	311	ÆÏÌÑÑÀ	10	Ò»°ãÃ³Ò×	4486	Ç§¿Ë	0	?	961,013
201912	38089400	Ïû¶¾¼Á	312	Î÷°àÑÀ	10	Ò»°ãÃ³Ò×	19751	Ç§¿Ë	0	?	441,019
201912	38089400	Ïû¶¾¼Á	331	ÈðÊ¿	10	Ò»°ãÃ³Ò×	46964	Ç§¿Ë	0	?	5,541,102
201912	38089400	Ïû¶¾¼Á	344	¶íÂÞË¹Áª°î	10	Ò»°ãÃ³Ò×	10650	Ç§¿Ë	0	?	165,899
201912	38089400	Ïû¶¾¼Á	352	½Ý¿Ë	10	Ò»°ãÃ³Ò×	700	Ç§¿Ë	0	?	273,234
201912	38089400	Ïû¶¾¼Á	402	°¢¸ùÍ¢	10	Ò»°ãÃ³Ò×	20160	Ç§¿Ë	0	?	221,769
201912	38089400	Ïû¶¾¼Á	429	Ä«Î÷¸ç	10	Ò»°ãÃ³Ò×	5000	Ç§¿Ë	0	?	88,466
201912	38089400	Ïû¶¾¼Á	444	ÎÚÀ­¹ç	10	Ò»°ãÃ³Ò×	4400	Ç§¿Ë	0	?	37,022
201912	38089400	Ïû¶¾¼Á	501	¼ÓÄÃ´ó	10	Ò»°ãÃ³Ò×	1799	Ç§¿Ë	0	?	190,953
201912	38089400	Ïû¶¾¼Á	502	ÃÀ¹ú	10	Ò»°ãÃ³Ò×	218101	Ç§¿Ë	0	?	16,563,028
201912	38089400	Ïû¶¾¼Á	601	°Ä´óÀûÑÇ	10	Ò»°ãÃ³Ò×	14417	Ç§¿Ë	0	?	381,008
201912	84192000	Ò½ÓÃ»òÊµÑéÊÒÓÃÏû¶¾Æ÷¾ß	115	ÒÔÉ«ÁÐ	10	Ò»°ãÃ³Ò×	19	Ì¨	17554	Ç§¿Ë	5,836,066
201912	84192000	Ò½ÓÃ»òÊµÑéÊÒÓÃÏû¶¾Æ÷¾ß	116	ÈÕ±¾	10	Ò»°ãÃ³Ò×	56	Ì¨	3687	Ç§¿Ë	1,803,486
201912	84192000	Ò½ÓÃ»òÊµÑéÊÒÓÃÏû¶¾Æ÷¾ß	127	°Í»ùË¹Ì¹	10	Ò»°ãÃ³Ò×	27	Ì¨	10	Ç§¿Ë	4,730
201912	84192000	Ò½ÓÃ»òÊµÑéÊÒÓÃÏû¶¾Æ÷¾ß	133	º«¹ú	10	Ò»°ãÃ³Ò×	1	Ì¨	58	Ç§¿Ë	101,333
201912	84192000	Ò½ÓÃ»òÊµÑéÊÒÓÃÏû¶¾Æ÷¾ß	142	ÖÐ¹ú	10	Ò»°ãÃ³Ò×	1	Ì¨	105	Ç§¿Ë	118,829
201912	84192000	Ò½ÓÃ»òÊµÑéÊÒÓÃÏû¶¾Æ÷¾ß	303	Ó¢¹ú	10	Ò»°ãÃ³Ò×	2	Ì¨	526	Ç§¿Ë	1,663,767
201912	84192000	Ò½ÓÃ»òÊµÑéÊÒÓÃÏû¶¾Æ÷¾ß	304	µÂ¹ú	10	Ò»°ãÃ³Ò×	63	Ì¨	4400	Ç§¿Ë	3,375,865
201912	84192000	Ò½ÓÃ»òÊµÑéÊÒÓÃÏû¶¾Æ÷¾ß	307	Òâ´óÀû	10	Ò»°ãÃ³Ò×	99	Ì¨	25516	Ç§¿Ë	13,582,355
201912	84192000	Ò½ÓÃ»òÊµÑéÊÒÓÃÏû¶¾Æ÷¾ß	315	°ÂµØÀû	10	Ò»°ãÃ³Ò×	2	Ì¨	36920	Ç§¿Ë	14,314,028
201912	84192000	Ò½ÓÃ»òÊµÑéÊÒÓÃÏû¶¾Æ÷¾ß	318	·ÒÀ¼	10	Ò»°ãÃ³Ò×	1	Ì¨	2240	Ç§¿Ë	1,797,991
201912	84192000	Ò½ÓÃ»òÊµÑéÊÒÓÃÏû¶¾Æ÷¾ß	330	Èðµä	10	Ò»°ãÃ³Ò×	11	Ì¨	20612	Ç§¿Ë	7,804,688
201912	84192000	Ò½ÓÃ»òÊµÑéÊÒÓÃÏû¶¾Æ÷¾ß	331	ÈðÊ¿	10	Ò»°ãÃ³Ò×	45	Ì¨	496	Ç§¿Ë	906,712
201912	84192000	Ò½ÓÃ»òÊµÑéÊÒÓÃÏû¶¾Æ÷¾ß	350	Ë¹ÂåÎÄÄáÑÇ	10	Ò»°ãÃ³Ò×	11	Ì¨	15155	Ç§¿Ë	3,241,390
201912	84192000	Ò½ÓÃ»òÊµÑéÊÒÓÃÏû¶¾Æ÷¾ß	352	½Ý¿Ë	10	Ò»°ãÃ³Ò×	3	Ì¨	2864	Ç§¿Ë	892,380
201912	84192000	Ò½ÓÃ»òÊµÑéÊÒÓÃÏû¶¾Æ÷¾ß	429	Ä«Î÷¸ç	10	Ò»°ãÃ³Ò×	1	Ì¨	798	Ç§¿Ë	315,169
201912	84192000	Ò½ÓÃ»òÊµÑéÊÒÓÃÏû¶¾Æ÷¾ß	501	¼ÓÄÃ´ó	10	Ò»°ãÃ³Ò×	136	Ì¨	7020	Ç§¿Ë	4,923,857
201912	84192000	Ò½ÓÃ»òÊµÑéÊÒÓÃÏû¶¾Æ÷¾ß	502	ÃÀ¹ú	10	Ò»°ãÃ³Ò×	26	Ì¨	4065	Ç§¿Ë	2,454,151
