# Supplementary material for: Research on optimization of emergency supplies customs clearance strategy from the perspective of public health security based on Chinese trade data
Source: Front Public Health. 2025 Jan 24;13:1520705. doi: 10.3389/fpubh.2025.1520705 (PMC11802811; doi:10.3389/fpubh.2025.1520705)
Supplement: Supplementary file 1 [file Data_Sheet_1.ZIP › Paper Code-Part1/1-Import/2019/2019∩╝ê11-12∩╝ë-μèùσÄƒΦ»òσëé-Φ┐¢σÅú.csv]

201911	30021500	ÃâÒßÖÆÆ·,ÒÑÅä¶¨¼ÁÁ¿»òÖÆ³ÉÁãÊÛ°ü×°	111	Ó¡¶È	10	Ò»°ãÃ³Ò×	72	Ç§¿Ë	0	?	623,968
201911	30021500	ÃâÒßÖÆÆ·,ÒÑÅä¶¨¼ÁÁ¿»òÖÆ³ÉÁãÊÛ°ü×°	115	ÒÔÉ«ÁÐ	10	Ò»°ãÃ³Ò×	2	Ç§¿Ë	0	?	1,270,383
201911	30021500	ÃâÒßÖÆÆ·,ÒÑÅä¶¨¼ÁÁ¿»òÖÆ³ÉÁãÊÛ°ü×°	116	ÈÕ±¾	10	Ò»°ãÃ³Ò×	9632	Ç§¿Ë	0	?	71,499,851
201911	30021500	ÃâÒßÖÆÆ·,ÒÑÅä¶¨¼ÁÁ¿»òÖÆ³ÉÁãÊÛ°ü×°	125	Äá²´¶ûÁª°îÃñÖ÷¹²ºÍ¹ú	10	Ò»°ãÃ³Ò×	0	Ç§¿Ë	0	?	200,730
201911	30021500	ÃâÒßÖÆÆ·,ÒÑÅä¶¨¼ÁÁ¿»òÖÆ³ÉÁãÊÛ°ü×°	132	ÐÂ¼ÓÆÂ	10	Ò»°ãÃ³Ò×	1594	Ç§¿Ë	0	?	3,171,196
201911	30021500	ÃâÒßÖÆÆ·,ÒÑÅä¶¨¼ÁÁ¿»òÖÆ³ÉÁãÊÛ°ü×°	133	º«¹ú	10	Ò»°ãÃ³Ò×	2581	Ç§¿Ë	0	?	2,059,282
201911	30021500	ÃâÒßÖÆÆ·,ÒÑÅä¶¨¼ÁÁ¿»òÖÆ³ÉÁãÊÛ°ü×°	136	Ì©¹ú	10	Ò»°ãÃ³Ò×	1	Ç§¿Ë	0	?	45,418
201911	30021500	ÃâÒßÖÆÆ·,ÒÑÅä¶¨¼ÁÁ¿»òÖÆ³ÉÁãÊÛ°ü×°	142	ÖÐ¹ú	10	Ò»°ãÃ³Ò×	4	Ç§¿Ë	0	?	1,513,991
201911	30021500	ÃâÒßÖÆÆ·,ÒÑÅä¶¨¼ÁÁ¿»òÖÆ³ÉÁãÊÛ°ü×°	143	ÖÐ¹úÌ¨Íå	10	Ò»°ãÃ³Ò×	9	Ç§¿Ë	0	?	678,687
201911	30021500	ÃâÒßÖÆÆ·,ÒÑÅä¶¨¼ÁÁ¿»òÖÆ³ÉÁãÊÛ°ü×°	244	ÄÏ·Ç	10	Ò»°ãÃ³Ò×	126	Ç§¿Ë	0	?	2,289,682
201911	30021500	ÃâÒßÖÆÆ·,ÒÑÅä¶¨¼ÁÁ¿»òÖÆ³ÉÁãÊÛ°ü×°	301	±ÈÀûÊ±	10	Ò»°ãÃ³Ò×	13	Ç§¿Ë	0	?	138,681
201911	30021500	ÃâÒßÖÆÆ·,ÒÑÅä¶¨¼ÁÁ¿»òÖÆ³ÉÁãÊÛ°ü×°	302	µ¤Âó	10	Ò»°ãÃ³Ò×	58	Ç§¿Ë	0	?	4,058,539
201911	30021500	ÃâÒßÖÆÆ·,ÒÑÅä¶¨¼ÁÁ¿»òÖÆ³ÉÁãÊÛ°ü×°	303	Ó¢¹ú	10	Ò»°ãÃ³Ò×	2003	Ç§¿Ë	0	?	28,082,120
201911	30021500	ÃâÒßÖÆÆ·,ÒÑÅä¶¨¼ÁÁ¿»òÖÆ³ÉÁãÊÛ°ü×°	304	µÂ¹ú	10	Ò»°ãÃ³Ò×	31817	Ç§¿Ë	0	?	1,038,221,295
201911	30021500	ÃâÒßÖÆÆ·,ÒÑÅä¶¨¼ÁÁ¿»òÖÆ³ÉÁãÊÛ°ü×°	305	·¨¹ú	10	Ò»°ãÃ³Ò×	5399	Ç§¿Ë	0	?	29,853,465
201911	30021500	ÃâÒßÖÆÆ·,ÒÑÅä¶¨¼ÁÁ¿»òÖÆ³ÉÁãÊÛ°ü×°	306	°®¶ûÀ¼	10	Ò»°ãÃ³Ò×	21	Ç§¿Ë	0	?	926,814
201911	30021500	ÃâÒßÖÆÆ·,ÒÑÅä¶¨¼ÁÁ¿»òÖÆ³ÉÁãÊÛ°ü×°	307	Òâ´óÀû	10	Ò»°ãÃ³Ò×	2350	Ç§¿Ë	0	?	2,534,728
201911	30021500	ÃâÒßÖÆÆ·,ÒÑÅä¶¨¼ÁÁ¿»òÖÆ³ÉÁãÊÛ°ü×°	309	ºÉÀ¼	10	Ò»°ãÃ³Ò×	675	Ç§¿Ë	0	?	1,838,445
201911	30021500	ÃâÒßÖÆÆ·,ÒÑÅä¶¨¼ÁÁ¿»òÖÆ³ÉÁãÊÛ°ü×°	310	Ï£À°	10	Ò»°ãÃ³Ò×	0	Ç§¿Ë	0	?	16
201911	30021500	ÃâÒßÖÆÆ·,ÒÑÅä¶¨¼ÁÁ¿»òÖÆ³ÉÁãÊÛ°ü×°	312	Î÷°àÑÀ	10	Ò»°ãÃ³Ò×	0	Ç§¿Ë	0	?	18,106
201911	30021500	ÃâÒßÖÆÆ·,ÒÑÅä¶¨¼ÁÁ¿»òÖÆ³ÉÁãÊÛ°ü×°	315	°ÂµØÀû	10	Ò»°ãÃ³Ò×	37	Ç§¿Ë	0	?	712,539
201911	30021500	ÃâÒßÖÆÆ·,ÒÑÅä¶¨¼ÁÁ¿»òÖÆ³ÉÁãÊÛ°ü×°	318	·ÒÀ¼	10	Ò»°ãÃ³Ò×	12864	Ç§¿Ë	0	?	26,150,839
201911	30021500	ÃâÒßÖÆÆ·,ÒÑÅä¶¨¼ÁÁ¿»òÖÆ³ÉÁãÊÛ°ü×°	321	ÐÙÑÀÀû	10	Ò»°ãÃ³Ò×	124	Ç§¿Ë	0	?	1,584,371
201911	30021500	ÃâÒßÖÆÆ·,ÒÑÅä¶¨¼ÁÁ¿»òÖÆ³ÉÁãÊÛ°ü×°	326	Å²Íþ	10	Ò»°ãÃ³Ò×	0	Ç§¿Ë	0	?	6,431
201911	30021500	ÃâÒßÖÆÆ·,ÒÑÅä¶¨¼ÁÁ¿»òÖÆ³ÉÁãÊÛ°ü×°	330	Èðµä	10	Ò»°ãÃ³Ò×	620	Ç§¿Ë	0	?	1,904,104
201911	30021500	ÃâÒßÖÆÆ·,ÒÑÅä¶¨¼ÁÁ¿»òÖÆ³ÉÁãÊÛ°ü×°	331	ÈðÊ¿	10	Ò»°ãÃ³Ò×	736	Ç§¿Ë	0	?	2,363,615
201911	30021500	ÃâÒßÖÆÆ·,ÒÑÅä¶¨¼ÁÁ¿»òÖÆ³ÉÁãÊÛ°ü×°	336	Á¢ÌÕÍð	10	Ò»°ãÃ³Ò×	8	Ç§¿Ë	0	?	23,042
201911	30021500	ÃâÒßÖÆÆ·,ÒÑÅä¶¨¼ÁÁ¿»òÖÆ³ÉÁãÊÛ°ü×°	352	½Ý¿Ë	10	Ò»°ãÃ³Ò×	3	Ç§¿Ë	0	?	171,946
201911	30021500	ÃâÒßÖÆÆ·,ÒÑÅä¶¨¼ÁÁ¿»òÖÆ³ÉÁãÊÛ°ü×°	402	°¢¸ùÍ¢	10	Ò»°ãÃ³Ò×	1	Ç§¿Ë	0	?	431,539
201911	30021500	ÃâÒßÖÆÆ·,ÒÑÅä¶¨¼ÁÁ¿»òÖÆ³ÉÁãÊÛ°ü×°	501	¼ÓÄÃ´ó	10	Ò»°ãÃ³Ò×	48	Ç§¿Ë	0	?	1,986,691
201911	30021500	ÃâÒßÖÆÆ·,ÒÑÅä¶¨¼ÁÁ¿»òÖÆ³ÉÁãÊÛ°ü×°	502	ÃÀ¹ú	10	Ò»°ãÃ³Ò×	21463	Ç§¿Ë	0	?	430,877,596
201911	30021500	ÃâÒßÖÆÆ·,ÒÑÅä¶¨¼ÁÁ¿»òÖÆ³ÉÁãÊÛ°ü×°	601	°Ä´óÀûÑÇ	10	Ò»°ãÃ³Ò×	1	Ç§¿Ë	0	?	49,739
201912	30021500	ÃâÒßÖÆÆ·,ÒÑÅä¶¨¼ÁÁ¿»òÖÆ³ÉÁãÊÛ°ü×°	111	Ó¡¶È	10	Ò»°ãÃ³Ò×	50	Ç§¿Ë	0	?	1,058,356
201912	30021500	ÃâÒßÖÆÆ·,ÒÑÅä¶¨¼ÁÁ¿»òÖÆ³ÉÁãÊÛ°ü×°	115	ÒÔÉ«ÁÐ	10	Ò»°ãÃ³Ò×	2	Ç§¿Ë	0	?	1,290,600
201912	30021500	ÃâÒßÖÆÆ·,ÒÑÅä¶¨¼ÁÁ¿»òÖÆ³ÉÁãÊÛ°ü×°	116	ÈÕ±¾	10	Ò»°ãÃ³Ò×	13981	Ç§¿Ë	0	?	65,152,835
201912	30021500	ÃâÒßÖÆÆ·,ÒÑÅä¶¨¼ÁÁ¿»òÖÆ³ÉÁãÊÛ°ü×°	125	Äá²´¶ûÁª°îÃñÖ÷¹²ºÍ¹ú	10	Ò»°ãÃ³Ò×	0	Ç§¿Ë	0	?	267,276
201912	30021500	ÃâÒßÖÆÆ·,ÒÑÅä¶¨¼ÁÁ¿»òÖÆ³ÉÁãÊÛ°ü×°	132	ÐÂ¼ÓÆÂ	10	Ò»°ãÃ³Ò×	1502	Ç§¿Ë	0	?	1,545,996
201912	30021500	ÃâÒßÖÆÆ·,ÒÑÅä¶¨¼ÁÁ¿»òÖÆ³ÉÁãÊÛ°ü×°	133	º«¹ú	10	Ò»°ãÃ³Ò×	4553	Ç§¿Ë	0	?	3,175,369
201912	30021500	ÃâÒßÖÆÆ·,ÒÑÅä¶¨¼ÁÁ¿»òÖÆ³ÉÁãÊÛ°ü×°	136	Ì©¹ú	10	Ò»°ãÃ³Ò×	1	Ç§¿Ë	0	?	43,544
201912	30021500	ÃâÒßÖÆÆ·,ÒÑÅä¶¨¼ÁÁ¿»òÖÆ³ÉÁãÊÛ°ü×°	142	ÖÐ¹ú	10	Ò»°ãÃ³Ò×	26	Ç§¿Ë	0	?	3,568,718
201912	30021500	ÃâÒßÖÆÆ·,ÒÑÅä¶¨¼ÁÁ¿»òÖÆ³ÉÁãÊÛ°ü×°	143	ÖÐ¹úÌ¨Íå	10	Ò»°ãÃ³Ò×	22	Ç§¿Ë	0	?	1,490,559
201912	30021500	ÃâÒßÖÆÆ·,ÒÑÅä¶¨¼ÁÁ¿»òÖÆ³ÉÁãÊÛ°ü×°	244	ÄÏ·Ç	10	Ò»°ãÃ³Ò×	9	Ç§¿Ë	0	?	165,908
201912	30021500	ÃâÒßÖÆÆ·,ÒÑÅä¶¨¼ÁÁ¿»òÖÆ³ÉÁãÊÛ°ü×°	258	¶òÁ¢ÌØÀïÑÇ	10	Ò»°ãÃ³Ò×	0	Ç§¿Ë	0	?	20,976
201912	30021500	ÃâÒßÖÆÆ·,ÒÑÅä¶¨¼ÁÁ¿»òÖÆ³ÉÁãÊÛ°ü×°	301	±ÈÀûÊ±	10	Ò»°ãÃ³Ò×	31	Ç§¿Ë	0	?	856,616
201912	30021500	ÃâÒßÖÆÆ·,ÒÑÅä¶¨¼ÁÁ¿»òÖÆ³ÉÁãÊÛ°ü×°	302	µ¤Âó	10	Ò»°ãÃ³Ò×	1	Ç§¿Ë	0	?	2,288,072
201912	30021500	ÃâÒßÖÆÆ·,ÒÑÅä¶¨¼ÁÁ¿»òÖÆ³ÉÁãÊÛ°ü×°	303	Ó¢¹ú	10	Ò»°ãÃ³Ò×	441	Ç§¿Ë	0	?	6,565,679
201912	30021500	ÃâÒßÖÆÆ·,ÒÑÅä¶¨¼ÁÁ¿»òÖÆ³ÉÁãÊÛ°ü×°	304	µÂ¹ú	10	Ò»°ãÃ³Ò×	30768	Ç§¿Ë	0	?	375,056,360
201912	30021500	ÃâÒßÖÆÆ·,ÒÑÅä¶¨¼ÁÁ¿»òÖÆ³ÉÁãÊÛ°ü×°	305	·¨¹ú	10	Ò»°ãÃ³Ò×	6736	Ç§¿Ë	0	?	58,831,355
201912	30021500	ÃâÒßÖÆÆ·,ÒÑÅä¶¨¼ÁÁ¿»òÖÆ³ÉÁãÊÛ°ü×°	306	°®¶ûÀ¼	10	Ò»°ãÃ³Ò×	101	Ç§¿Ë	0	?	3,506,227
201912	30021500	ÃâÒßÖÆÆ·,ÒÑÅä¶¨¼ÁÁ¿»òÖÆ³ÉÁãÊÛ°ü×°	307	Òâ´óÀû	10	Ò»°ãÃ³Ò×	302	Ç§¿Ë	0	?	1,144,004
201912	30021500	ÃâÒßÖÆÆ·,ÒÑÅä¶¨¼ÁÁ¿»òÖÆ³ÉÁãÊÛ°ü×°	309	ºÉÀ¼	10	Ò»°ãÃ³Ò×	652	Ç§¿Ë	0	?	2,312,948
201912	30021500	ÃâÒßÖÆÆ·,ÒÑÅä¶¨¼ÁÁ¿»òÖÆ³ÉÁãÊÛ°ü×°	312	Î÷°àÑÀ	10	Ò»°ãÃ³Ò×	3	Ç§¿Ë	0	?	513,519
201912	30021500	ÃâÒßÖÆÆ·,ÒÑÅä¶¨¼ÁÁ¿»òÖÆ³ÉÁãÊÛ°ü×°	315	°ÂµØÀû	10	Ò»°ãÃ³Ò×	31	Ç§¿Ë	0	?	640,250
201912	30021500	ÃâÒßÖÆÆ·,ÒÑÅä¶¨¼ÁÁ¿»òÖÆ³ÉÁãÊÛ°ü×°	318	·ÒÀ¼	10	Ò»°ãÃ³Ò×	14558	Ç§¿Ë	0	?	31,882,528
201912	30021500	ÃâÒßÖÆÆ·,ÒÑÅä¶¨¼ÁÁ¿»òÖÆ³ÉÁãÊÛ°ü×°	321	ÐÙÑÀÀû	10	Ò»°ãÃ³Ò×	43	Ç§¿Ë	0	?	871,149
201912	30021500	ÃâÒßÖÆÆ·,ÒÑÅä¶¨¼ÁÁ¿»òÖÆ³ÉÁãÊÛ°ü×°	326	Å²Íþ	10	Ò»°ãÃ³Ò×	0	Ç§¿Ë	0	?	13,181
201912	30021500	ÃâÒßÖÆÆ·,ÒÑÅä¶¨¼ÁÁ¿»òÖÆ³ÉÁãÊÛ°ü×°	327	²¨À¼	10	Ò»°ãÃ³Ò×	6	Ç§¿Ë	0	?	65,667
201912	30021500	ÃâÒßÖÆÆ·,ÒÑÅä¶¨¼ÁÁ¿»òÖÆ³ÉÁãÊÛ°ü×°	330	Èðµä	10	Ò»°ãÃ³Ò×	865	Ç§¿Ë	0	?	3,481,115
201912	30021500	ÃâÒßÖÆÆ·,ÒÑÅä¶¨¼ÁÁ¿»òÖÆ³ÉÁãÊÛ°ü×°	331	ÈðÊ¿	10	Ò»°ãÃ³Ò×	2062	Ç§¿Ë	0	?	42,503,550
201912	30021500	ÃâÒßÖÆÆ·,ÒÑÅä¶¨¼ÁÁ¿»òÖÆ³ÉÁãÊÛ°ü×°	336	Á¢ÌÕÍð	10	Ò»°ãÃ³Ò×	5	Ç§¿Ë	0	?	98,270
201912	30021500	ÃâÒßÖÆÆ·,ÒÑÅä¶¨¼ÁÁ¿»òÖÆ³ÉÁãÊÛ°ü×°	352	½Ý¿Ë	10	Ò»°ãÃ³Ò×	1	Ç§¿Ë	0	?	402,749
201912	30021500	ÃâÒßÖÆÆ·,ÒÑÅä¶¨¼ÁÁ¿»òÖÆ³ÉÁãÊÛ°ü×°	353	Ë¹Âå·¥¿Ë	10	Ò»°ãÃ³Ò×	0	Ç§¿Ë	0	?	5,800
201912	30021500	ÃâÒßÖÆÆ·,ÒÑÅä¶¨¼ÁÁ¿»òÖÆ³ÉÁãÊÛ°ü×°	358	Èû¶ûÎ¬ÑÇ	10	Ò»°ãÃ³Ò×	21	Ç§¿Ë	0	?	440,622
201912	30021500	ÃâÒßÖÆÆ·,ÒÑÅä¶¨¼ÁÁ¿»òÖÆ³ÉÁãÊÛ°ü×°	402	°¢¸ùÍ¢	10	Ò»°ãÃ³Ò×	0	Ç§¿Ë	0	?	533,540
201912	30021500	ÃâÒßÖÆÆ·,ÒÑÅä¶¨¼ÁÁ¿»òÖÆ³ÉÁãÊÛ°ü×°	410	°ÍÎ÷	10	Ò»°ãÃ³Ò×	0	Ç§¿Ë	0	?	1,302
201912	30021500	ÃâÒßÖÆÆ·,ÒÑÅä¶¨¼ÁÁ¿»òÖÆ³ÉÁãÊÛ°ü×°	435	²¨¶àÀè¸÷	10	Ò»°ãÃ³Ò×	0	Ç§¿Ë	0	?	1,935
201912	30021500	ÃâÒßÖÆÆ·,ÒÑÅä¶¨¼ÁÁ¿»òÖÆ³ÉÁãÊÛ°ü×°	501	¼ÓÄÃ´ó	10	Ò»°ãÃ³Ò×	66	Ç§¿Ë	0	?	4,129,690
201912	30021500	ÃâÒßÖÆÆ·,ÒÑÅä¶¨¼ÁÁ¿»òÖÆ³ÉÁãÊÛ°ü×°	502	ÃÀ¹ú	10	Ò»°ãÃ³Ò×	26417	Ç§¿Ë	0	?	577,267,243
201912	30021500	ÃâÒßÖÆÆ·,ÒÑÅä¶¨¼ÁÁ¿»òÖÆ³ÉÁãÊÛ°ü×°	601	°Ä´óÀûÑÇ	10	Ò»°ãÃ³Ò×	2	Ç§¿Ë	0	?	52,871
