# Supplementary material for: Research on optimization of emergency supplies customs clearance strategy from the perspective of public health security based on Chinese trade data
Source: Front Public Health. 2025 Jan 24;13:1520705. doi: 10.3389/fpubh.2025.1520705 (PMC11802811; doi:10.3389/fpubh.2025.1520705)
Supplement: Supplementary file 1 [file Data_Sheet_1.ZIP › Paper Code-Part1/1-Import/2019/2019∩╝ê11-12∩╝ë-μá╕Θà╕Φ»òσëé-Φ┐¢σÅú.csv]

201911	38220090	ÆäËûÕï¶Ï»òÊµÑéÓÃÊÔ¼Á¼°ÅäÖÆÊÔ¼Á£»¼ì¶¨²ÎÕÕÎï	110	ÖÐ¹úÏã¸Û	10	Ò»°ãÃ³Ò×	0	Ç§¿Ë	0	?	310
201911	38220090	ÆäËûÕï¶Ï»òÊµÑéÓÃÊÔ¼Á¼°ÅäÖÆÊÔ¼Á£»¼ì¶¨²ÎÕÕÎï	111	Ó¡¶È	10	Ò»°ãÃ³Ò×	3029	Ç§¿Ë	0	?	3,362,088
201911	38220090	ÆäËûÕï¶Ï»òÊµÑéÓÃÊÔ¼Á¼°ÅäÖÆÊÔ¼Á£»¼ì¶¨²ÎÕÕÎï	112	Ó¡¶ÈÄáÎ÷ÑÇ	10	Ò»°ãÃ³Ò×	18	Ç§¿Ë	0	?	11,577
201911	38220090	ÆäËûÕï¶Ï»òÊµÑéÓÃÊÔ¼Á¼°ÅäÖÆÊÔ¼Á£»¼ì¶¨²ÎÕÕÎï	115	ÒÔÉ«ÁÐ	10	Ò»°ãÃ³Ò×	267	Ç§¿Ë	0	?	1,036,331
201911	38220090	ÆäËûÕï¶Ï»òÊµÑéÓÃÊÔ¼Á¼°ÅäÖÆÊÔ¼Á£»¼ì¶¨²ÎÕÕÎï	116	ÈÕ±¾	10	Ò»°ãÃ³Ò×	90029	Ç§¿Ë	0	?	52,262,474
201911	38220090	ÆäËûÕï¶Ï»òÊµÑéÓÃÊÔ¼Á¼°ÅäÖÆÊÔ¼Á£»¼ì¶¨²ÎÕÕÎï	116	ÈÕ±¾	12	ÆäËû¾èÔùÎï×Ê	0	Ç§¿Ë	0	?	42,908
201911	38220090	ÆäËûÕï¶Ï»òÊµÑéÓÃÊÔ¼Á¼°ÅäÖÆÊÔ¼Á£»¼ì¶¨²ÎÕÕÎï	132	ÐÂ¼ÓÆÂ	10	Ò»°ãÃ³Ò×	15138	Ç§¿Ë	0	?	70,684,606
201911	38220090	ÆäËûÕï¶Ï»òÊµÑéÓÃÊÔ¼Á¼°ÅäÖÆÊÔ¼Á£»¼ì¶¨²ÎÕÕÎï	133	º«¹ú	10	Ò»°ãÃ³Ò×	2010	Ç§¿Ë	0	?	1,314,161
201911	38220090	ÆäËûÕï¶Ï»òÊµÑéÓÃÊÔ¼Á¼°ÅäÖÆÊÔ¼Á£»¼ì¶¨²ÎÕÕÎï	136	Ì©¹ú	10	Ò»°ãÃ³Ò×	31689	Ç§¿Ë	0	?	6,680,457
201911	38220090	ÆäËûÕï¶Ï»òÊµÑéÓÃÊÔ¼Á¼°ÅäÖÆÊÔ¼Á£»¼ì¶¨²ÎÕÕÎï	142	ÖÐ¹ú	10	Ò»°ãÃ³Ò×	251	Ç§¿Ë	0	?	1,356,950
201911	38220090	ÆäËûÕï¶Ï»òÊµÑéÓÃÊÔ¼Á¼°ÅäÖÆÊÔ¼Á£»¼ì¶¨²ÎÕÕÎï	143	ÖÐ¹úÌ¨Íå	10	Ò»°ãÃ³Ò×	5609	Ç§¿Ë	0	?	5,294,816
201911	38220090	ÆäËûÕï¶Ï»òÊµÑéÓÃÊÔ¼Á¼°ÅäÖÆÊÔ¼Á£»¼ì¶¨²ÎÕÕÎï	244	ÄÏ·Ç	10	Ò»°ãÃ³Ò×	2	Ç§¿Ë	0	?	29,193
201911	38220090	ÆäËûÕï¶Ï»òÊµÑéÓÃÊÔ¼Á¼°ÅäÖÆÊÔ¼Á£»¼ì¶¨²ÎÕÕÎï	301	±ÈÀûÊ±	10	Ò»°ãÃ³Ò×	282	Ç§¿Ë	0	?	590,463
201911	38220090	ÆäËûÕï¶Ï»òÊµÑéÓÃÊÔ¼Á¼°ÅäÖÆÊÔ¼Á£»¼ì¶¨²ÎÕÕÎï	302	µ¤Âó	10	Ò»°ãÃ³Ò×	5524	Ç§¿Ë	0	?	5,809,566
201911	38220090	ÆäËûÕï¶Ï»òÊµÑéÓÃÊÔ¼Á¼°ÅäÖÆÊÔ¼Á£»¼ì¶¨²ÎÕÕÎï	303	Ó¢¹ú	10	Ò»°ãÃ³Ò×	8075	Ç§¿Ë	0	?	22,184,010
201911	38220090	ÆäËûÕï¶Ï»òÊµÑéÓÃÊÔ¼Á¼°ÅäÖÆÊÔ¼Á£»¼ì¶¨²ÎÕÕÎï	304	µÂ¹ú	10	Ò»°ãÃ³Ò×	53502	Ç§¿Ë	0	?	52,500,871
201911	38220090	ÆäËûÕï¶Ï»òÊµÑéÓÃÊÔ¼Á¼°ÅäÖÆÊÔ¼Á£»¼ì¶¨²ÎÕÕÎï	305	·¨¹ú	10	Ò»°ãÃ³Ò×	8299	Ç§¿Ë	0	?	20,866,345
201911	38220090	ÆäËûÕï¶Ï»òÊµÑéÓÃÊÔ¼Á¼°ÅäÖÆÊÔ¼Á£»¼ì¶¨²ÎÕÕÎï	306	°®¶ûÀ¼	10	Ò»°ãÃ³Ò×	3062	Ç§¿Ë	0	?	2,772,924
201911	38220090	ÆäËûÕï¶Ï»òÊµÑéÓÃÊÔ¼Á¼°ÅäÖÆÊÔ¼Á£»¼ì¶¨²ÎÕÕÎï	307	Òâ´óÀû	10	Ò»°ãÃ³Ò×	668	Ç§¿Ë	0	?	1,099,747
201911	38220090	ÆäËûÕï¶Ï»òÊµÑéÓÃÊÔ¼Á¼°ÅäÖÆÊÔ¼Á£»¼ì¶¨²ÎÕÕÎï	309	ºÉÀ¼	10	Ò»°ãÃ³Ò×	1550	Ç§¿Ë	0	?	2,575,425
201911	38220090	ÆäËûÕï¶Ï»òÊµÑéÓÃÊÔ¼Á¼°ÅäÖÆÊÔ¼Á£»¼ì¶¨²ÎÕÕÎï	310	Ï£À°	10	Ò»°ãÃ³Ò×	25	Ç§¿Ë	0	?	108,704
201911	38220090	ÆäËûÕï¶Ï»òÊµÑéÓÃÊÔ¼Á¼°ÅäÖÆÊÔ¼Á£»¼ì¶¨²ÎÕÕÎï	312	Î÷°àÑÀ	10	Ò»°ãÃ³Ò×	3774	Ç§¿Ë	0	?	24,728,558
201911	38220090	ÆäËûÕï¶Ï»òÊµÑéÓÃÊÔ¼Á¼°ÅäÖÆÊÔ¼Á£»¼ì¶¨²ÎÕÕÎï	315	°ÂµØÀû	10	Ò»°ãÃ³Ò×	849	Ç§¿Ë	0	?	2,174,364
201911	38220090	ÆäËûÕï¶Ï»òÊµÑéÓÃÊÔ¼Á¼°ÅäÖÆÊÔ¼Á£»¼ì¶¨²ÎÕÕÎï	316	±£¼ÓÀûÑÇ	10	Ò»°ãÃ³Ò×	5	Ç§¿Ë	0	?	347,013
201911	38220090	ÆäËûÕï¶Ï»òÊµÑéÓÃÊÔ¼Á¼°ÅäÖÆÊÔ¼Á£»¼ì¶¨²ÎÕÕÎï	318	·ÒÀ¼	10	Ò»°ãÃ³Ò×	1289	Ç§¿Ë	0	?	6,663,075
201911	38220090	ÆäËûÕï¶Ï»òÊµÑéÓÃÊÔ¼Á¼°ÅäÖÆÊÔ¼Á£»¼ì¶¨²ÎÕÕÎï	321	ÐÙÑÀÀû	10	Ò»°ãÃ³Ò×	362	Ç§¿Ë	0	?	605,075
201911	38220090	ÆäËûÕï¶Ï»òÊµÑéÓÃÊÔ¼Á¼°ÅäÖÆÊÔ¼Á£»¼ì¶¨²ÎÕÕÎï	323	ÁÐÖ§¶ØÊ¿µÇ	10	Ò»°ãÃ³Ò×	0	Ç§¿Ë	0	?	39,616
201911	38220090	ÆäËûÕï¶Ï»òÊµÑéÓÃÊÔ¼Á¼°ÅäÖÆÊÔ¼Á£»¼ì¶¨²ÎÕÕÎï	325	Ä¦ÄÉ¸ç	10	Ò»°ãÃ³Ò×	10	Ç§¿Ë	0	?	77,594
201911	38220090	ÆäËûÕï¶Ï»òÊµÑéÓÃÊÔ¼Á¼°ÅäÖÆÊÔ¼Á£»¼ì¶¨²ÎÕÕÎï	326	Å²Íþ	10	Ò»°ãÃ³Ò×	102	Ç§¿Ë	0	?	3,576,206
201911	38220090	ÆäËûÕï¶Ï»òÊµÑéÓÃÊÔ¼Á¼°ÅäÖÆÊÔ¼Á£»¼ì¶¨²ÎÕÕÎï	327	²¨À¼	10	Ò»°ãÃ³Ò×	5723	Ç§¿Ë	0	?	2,860,175
201911	38220090	ÆäËûÕï¶Ï»òÊµÑéÓÃÊÔ¼Á¼°ÅäÖÆÊÔ¼Á£»¼ì¶¨²ÎÕÕÎï	328	ÂÞÂíÄáÑÇ	10	Ò»°ãÃ³Ò×	2288	Ç§¿Ë	0	?	670,483
201911	38220090	ÆäËûÕï¶Ï»òÊµÑéÓÃÊÔ¼Á¼°ÅäÖÆÊÔ¼Á£»¼ì¶¨²ÎÕÕÎï	330	Èðµä	10	Ò»°ãÃ³Ò×	7256	Ç§¿Ë	0	?	26,388,319
201911	38220090	ÆäËûÕï¶Ï»òÊµÑéÓÃÊÔ¼Á¼°ÅäÖÆÊÔ¼Á£»¼ì¶¨²ÎÕÕÎï	331	ÈðÊ¿	10	Ò»°ãÃ³Ò×	7380	Ç§¿Ë	0	?	5,623,865
201911	38220090	ÆäËûÕï¶Ï»òÊµÑéÓÃÊÔ¼Á¼°ÅäÖÆÊÔ¼Á£»¼ì¶¨²ÎÕÕÎï	334	°®É³ÄáÑÇ	10	Ò»°ãÃ³Ò×	0	Ç§¿Ë	0	?	525
201911	38220090	ÆäËûÕï¶Ï»òÊµÑéÓÃÊÔ¼Á¼°ÅäÖÆÊÔ¼Á£»¼ì¶¨²ÎÕÕÎï	336	Á¢ÌÕÍð	10	Ò»°ãÃ³Ò×	2632	Ç§¿Ë	0	?	10,094,214
201911	38220090	ÆäËûÕï¶Ï»òÊµÑéÓÃÊÔ¼Á¼°ÅäÖÆÊÔ¼Á£»¼ì¶¨²ÎÕÕÎï	344	¶íÂÞË¹Áª°î	10	Ò»°ãÃ³Ò×	0	Ç§¿Ë	0	?	2,415
201911	38220090	ÆäËûÕï¶Ï»òÊµÑéÓÃÊÔ¼Á¼°ÅäÖÆÊÔ¼Á£»¼ì¶¨²ÎÕÕÎï	352	½Ý¿Ë	10	Ò»°ãÃ³Ò×	95	Ç§¿Ë	0	?	366,335
201911	38220090	ÆäËûÕï¶Ï»òÊµÑéÓÃÊÔ¼Á¼°ÅäÖÆÊÔ¼Á£»¼ì¶¨²ÎÕÕÎï	353	Ë¹Âå·¥¿Ë	10	Ò»°ãÃ³Ò×	1	Ç§¿Ë	0	?	22,705
201911	38220090	ÆäËûÕï¶Ï»òÊµÑéÓÃÊÔ¼Á¼°ÅäÖÆÊÔ¼Á£»¼ì¶¨²ÎÕÕÎï	358	Èû¶ûÎ¬ÑÇ	10	Ò»°ãÃ³Ò×	40	Ç§¿Ë	0	?	142,626
201911	38220090	ÆäËûÕï¶Ï»òÊµÑéÓÃÊÔ¼Á¼°ÅäÖÆÊÔ¼Á£»¼ì¶¨²ÎÕÕÎï	402	°¢¸ùÍ¢	10	Ò»°ãÃ³Ò×	309	Ç§¿Ë	0	?	97,470
201911	38220090	ÆäËûÕï¶Ï»òÊµÑéÓÃÊÔ¼Á¼°ÅäÖÆÊÔ¼Á£»¼ì¶¨²ÎÕÕÎï	410	°ÍÎ÷	10	Ò»°ãÃ³Ò×	3	Ç§¿Ë	0	?	11,073
201911	38220090	ÆäËûÕï¶Ï»òÊµÑéÓÃÊÔ¼Á¼°ÅäÖÆÊÔ¼Á£»¼ì¶¨²ÎÕÕÎï	429	Ä«Î÷¸ç	10	Ò»°ãÃ³Ò×	14	Ç§¿Ë	0	?	10,801
201911	38220090	ÆäËûÕï¶Ï»òÊµÑéÓÃÊÔ¼Á¼°ÅäÖÆÊÔ¼Á£»¼ì¶¨²ÎÕÕÎï	501	¼ÓÄÃ´ó	10	Ò»°ãÃ³Ò×	176	Ç§¿Ë	0	?	4,306,108
201911	38220090	ÆäËûÕï¶Ï»òÊµÑéÓÃÊÔ¼Á¼°ÅäÖÆÊÔ¼Á£»¼ì¶¨²ÎÕÕÎï	502	ÃÀ¹ú	10	Ò»°ãÃ³Ò×	138913	Ç§¿Ë	0	?	292,239,035
201911	38220090	ÆäËûÕï¶Ï»òÊµÑéÓÃÊÔ¼Á¼°ÅäÖÆÊÔ¼Á£»¼ì¶¨²ÎÕÕÎï	601	°Ä´óÀûÑÇ	10	Ò»°ãÃ³Ò×	18	Ç§¿Ë	0	?	1,999,209
201911	38220090	ÆäËûÕï¶Ï»òÊµÑéÓÃÊÔ¼Á¼°ÅäÖÆÊÔ¼Á£»¼ì¶¨²ÎÕÕÎï	609	ÐÂÎ÷À¼	10	Ò»°ãÃ³Ò×	26	Ç§¿Ë	0	?	392,166
201911	38220090	ÆäËûÕï¶Ï»òÊµÑéÓÃÊÔ¼Á¼°ÅäÖÆÊÔ¼Á£»¼ì¶¨²ÎÕÕÎï	701	¹ú(µØ)±ð²»Ïê	10	Ò»°ãÃ³Ò×	1	Ç§¿Ë	0	?	2,306
201912	38220090	ÆäËûÕï¶Ï»òÊµÑéÓÃÊÔ¼Á¼°ÅäÖÆÊÔ¼Á£»¼ì¶¨²ÎÕÕÎï	110	ÖÐ¹úÏã¸Û	10	Ò»°ãÃ³Ò×	0	Ç§¿Ë	0	?	643
201912	38220090	ÆäËûÕï¶Ï»òÊµÑéÓÃÊÔ¼Á¼°ÅäÖÆÊÔ¼Á£»¼ì¶¨²ÎÕÕÎï	111	Ó¡¶È	10	Ò»°ãÃ³Ò×	145	Ç§¿Ë	0	?	446,249
201912	38220090	ÆäËûÕï¶Ï»òÊµÑéÓÃÊÔ¼Á¼°ÅäÖÆÊÔ¼Á£»¼ì¶¨²ÎÕÕÎï	115	ÒÔÉ«ÁÐ	10	Ò»°ãÃ³Ò×	544	Ç§¿Ë	0	?	704,970
201912	38220090	ÆäËûÕï¶Ï»òÊµÑéÓÃÊÔ¼Á¼°ÅäÖÆÊÔ¼Á£»¼ì¶¨²ÎÕÕÎï	116	ÈÕ±¾	10	Ò»°ãÃ³Ò×	100532	Ç§¿Ë	0	?	51,484,895
201912	38220090	ÆäËûÕï¶Ï»òÊµÑéÓÃÊÔ¼Á¼°ÅäÖÆÊÔ¼Á£»¼ì¶¨²ÎÕÕÎï	116	ÈÕ±¾	12	ÆäËû¾èÔùÎï×Ê	3	Ç§¿Ë	0	?	9,696
201912	38220090	ÆäËûÕï¶Ï»òÊµÑéÓÃÊÔ¼Á¼°ÅäÖÆÊÔ¼Á£»¼ì¶¨²ÎÕÕÎï	122	ÂíÀ´Î÷ÑÇ	10	Ò»°ãÃ³Ò×	1	Ç§¿Ë	0	?	3,486
201912	38220090	ÆäËûÕï¶Ï»òÊµÑéÓÃÊÔ¼Á¼°ÅäÖÆÊÔ¼Á£»¼ì¶¨²ÎÕÕÎï	125	Äá²´¶ûÁª°îÃñÖ÷¹²ºÍ¹ú	10	Ò»°ãÃ³Ò×	0	Ç§¿Ë	0	?	1,087
201912	38220090	ÆäËûÕï¶Ï»òÊµÑéÓÃÊÔ¼Á¼°ÅäÖÆÊÔ¼Á£»¼ì¶¨²ÎÕÕÎï	132	ÐÂ¼ÓÆÂ	10	Ò»°ãÃ³Ò×	15780	Ç§¿Ë	0	?	73,139,395
201912	38220090	ÆäËûÕï¶Ï»òÊµÑéÓÃÊÔ¼Á¼°ÅäÖÆÊÔ¼Á£»¼ì¶¨²ÎÕÕÎï	133	º«¹ú	10	Ò»°ãÃ³Ò×	1092	Ç§¿Ë	0	?	2,191,758
201912	38220090	ÆäËûÕï¶Ï»òÊµÑéÓÃÊÔ¼Á¼°ÅäÖÆÊÔ¼Á£»¼ì¶¨²ÎÕÕÎï	136	Ì©¹ú	10	Ò»°ãÃ³Ò×	30196	Ç§¿Ë	0	?	6,955,519
201912	38220090	ÆäËûÕï¶Ï»òÊµÑéÓÃÊÔ¼Á¼°ÅäÖÆÊÔ¼Á£»¼ì¶¨²ÎÕÕÎï	137	ÍÁ¶úÆä	10	Ò»°ãÃ³Ò×	54	Ç§¿Ë	0	?	406,405
201912	38220090	ÆäËûÕï¶Ï»òÊµÑéÓÃÊÔ¼Á¼°ÅäÖÆÊÔ¼Á£»¼ì¶¨²ÎÕÕÎï	142	ÖÐ¹ú	10	Ò»°ãÃ³Ò×	161	Ç§¿Ë	0	?	2,319,412
201912	38220090	ÆäËûÕï¶Ï»òÊµÑéÓÃÊÔ¼Á¼°ÅäÖÆÊÔ¼Á£»¼ì¶¨²ÎÕÕÎï	143	ÖÐ¹úÌ¨Íå	10	Ò»°ãÃ³Ò×	5109	Ç§¿Ë	0	?	4,797,318
201912	38220090	ÆäËûÕï¶Ï»òÊµÑéÓÃÊÔ¼Á¼°ÅäÖÆÊÔ¼Á£»¼ì¶¨²ÎÕÕÎï	244	ÄÏ·Ç	10	Ò»°ãÃ³Ò×	1	Ç§¿Ë	0	?	8,546
201912	38220090	ÆäËûÕï¶Ï»òÊµÑéÓÃÊÔ¼Á¼°ÅäÖÆÊÔ¼Á£»¼ì¶¨²ÎÕÕÎï	301	±ÈÀûÊ±	10	Ò»°ãÃ³Ò×	864	Ç§¿Ë	0	?	3,634,624
201912	38220090	ÆäËûÕï¶Ï»òÊµÑéÓÃÊÔ¼Á¼°ÅäÖÆÊÔ¼Á£»¼ì¶¨²ÎÕÕÎï	302	µ¤Âó	10	Ò»°ãÃ³Ò×	11170	Ç§¿Ë	0	?	10,727,691
201912	38220090	ÆäËûÕï¶Ï»òÊµÑéÓÃÊÔ¼Á¼°ÅäÖÆÊÔ¼Á£»¼ì¶¨²ÎÕÕÎï	303	Ó¢¹ú	10	Ò»°ãÃ³Ò×	5623	Ç§¿Ë	0	?	40,921,875
201912	38220090	ÆäËûÕï¶Ï»òÊµÑéÓÃÊÔ¼Á¼°ÅäÖÆÊÔ¼Á£»¼ì¶¨²ÎÕÕÎï	304	µÂ¹ú	10	Ò»°ãÃ³Ò×	59930	Ç§¿Ë	0	?	63,918,938
201912	38220090	ÆäËûÕï¶Ï»òÊµÑéÓÃÊÔ¼Á¼°ÅäÖÆÊÔ¼Á£»¼ì¶¨²ÎÕÕÎï	305	·¨¹ú	10	Ò»°ãÃ³Ò×	18491	Ç§¿Ë	0	?	36,466,981
201912	38220090	ÆäËûÕï¶Ï»òÊµÑéÓÃÊÔ¼Á¼°ÅäÖÆÊÔ¼Á£»¼ì¶¨²ÎÕÕÎï	306	°®¶ûÀ¼	10	Ò»°ãÃ³Ò×	1841	Ç§¿Ë	0	?	1,110,317
201912	38220090	ÆäËûÕï¶Ï»òÊµÑéÓÃÊÔ¼Á¼°ÅäÖÆÊÔ¼Á£»¼ì¶¨²ÎÕÕÎï	307	Òâ´óÀû	10	Ò»°ãÃ³Ò×	719	Ç§¿Ë	0	?	1,307,463
201912	38220090	ÆäËûÕï¶Ï»òÊµÑéÓÃÊÔ¼Á¼°ÅäÖÆÊÔ¼Á£»¼ì¶¨²ÎÕÕÎï	309	ºÉÀ¼	10	Ò»°ãÃ³Ò×	1547	Ç§¿Ë	0	?	3,379,858
201912	38220090	ÆäËûÕï¶Ï»òÊµÑéÓÃÊÔ¼Á¼°ÅäÖÆÊÔ¼Á£»¼ì¶¨²ÎÕÕÎï	310	Ï£À°	10	Ò»°ãÃ³Ò×	229	Ç§¿Ë	0	?	638,882
201912	38220090	ÆäËûÕï¶Ï»òÊµÑéÓÃÊÔ¼Á¼°ÅäÖÆÊÔ¼Á£»¼ì¶¨²ÎÕÕÎï	312	Î÷°àÑÀ	10	Ò»°ãÃ³Ò×	7443	Ç§¿Ë	0	?	48,847,182
201912	38220090	ÆäËûÕï¶Ï»òÊµÑéÓÃÊÔ¼Á¼°ÅäÖÆÊÔ¼Á£»¼ì¶¨²ÎÕÕÎï	315	°ÂµØÀû	10	Ò»°ãÃ³Ò×	1704	Ç§¿Ë	0	?	3,348,253
201912	38220090	ÆäËûÕï¶Ï»òÊµÑéÓÃÊÔ¼Á¼°ÅäÖÆÊÔ¼Á£»¼ì¶¨²ÎÕÕÎï	316	±£¼ÓÀûÑÇ	10	Ò»°ãÃ³Ò×	3	Ç§¿Ë	0	?	191,399
201912	38220090	ÆäËûÕï¶Ï»òÊµÑéÓÃÊÔ¼Á¼°ÅäÖÆÊÔ¼Á£»¼ì¶¨²ÎÕÕÎï	318	·ÒÀ¼	10	Ò»°ãÃ³Ò×	4500	Ç§¿Ë	0	?	12,613,260
201912	38220090	ÆäËûÕï¶Ï»òÊµÑéÓÃÊÔ¼Á¼°ÅäÖÆÊÔ¼Á£»¼ì¶¨²ÎÕÕÎï	321	ÐÙÑÀÀû	10	Ò»°ãÃ³Ò×	4	Ç§¿Ë	0	?	44,945
201912	38220090	ÆäËûÕï¶Ï»òÊµÑéÓÃÊÔ¼Á¼°ÅäÖÆÊÔ¼Á£»¼ì¶¨²ÎÕÕÎï	323	ÁÐÖ§¶ØÊ¿µÇ	10	Ò»°ãÃ³Ò×	0	Ç§¿Ë	0	?	32,710
201912	38220090	ÆäËûÕï¶Ï»òÊµÑéÓÃÊÔ¼Á¼°ÅäÖÆÊÔ¼Á£»¼ì¶¨²ÎÕÕÎï	326	Å²Íþ	10	Ò»°ãÃ³Ò×	109	Ç§¿Ë	0	?	3,663,084
201912	38220090	ÆäËûÕï¶Ï»òÊµÑéÓÃÊÔ¼Á¼°ÅäÖÆÊÔ¼Á£»¼ì¶¨²ÎÕÕÎï	327	²¨À¼	10	Ò»°ãÃ³Ò×	10931	Ç§¿Ë	0	?	3,042,516
201912	38220090	ÆäËûÕï¶Ï»òÊµÑéÓÃÊÔ¼Á¼°ÅäÖÆÊÔ¼Á£»¼ì¶¨²ÎÕÕÎï	328	ÂÞÂíÄáÑÇ	10	Ò»°ãÃ³Ò×	1389	Ç§¿Ë	0	?	393,803
201912	38220090	ÆäËûÕï¶Ï»òÊµÑéÓÃÊÔ¼Á¼°ÅäÖÆÊÔ¼Á£»¼ì¶¨²ÎÕÕÎï	330	Èðµä	10	Ò»°ãÃ³Ò×	4508	Ç§¿Ë	0	?	11,869,588
201912	38220090	ÆäËûÕï¶Ï»òÊµÑéÓÃÊÔ¼Á¼°ÅäÖÆÊÔ¼Á£»¼ì¶¨²ÎÕÕÎï	331	ÈðÊ¿	10	Ò»°ãÃ³Ò×	3176	Ç§¿Ë	0	?	2,349,011
201912	38220090	ÆäËûÕï¶Ï»òÊµÑéÓÃÊÔ¼Á¼°ÅäÖÆÊÔ¼Á£»¼ì¶¨²ÎÕÕÎï	336	Á¢ÌÕÍð	10	Ò»°ãÃ³Ò×	2806	Ç§¿Ë	0	?	14,219,011
201912	38220090	ÆäËûÕï¶Ï»òÊµÑéÓÃÊÔ¼Á¼°ÅäÖÆÊÔ¼Á£»¼ì¶¨²ÎÕÕÎï	344	¶íÂÞË¹Áª°î	10	Ò»°ãÃ³Ò×	0	Ç§¿Ë	0	?	60,058
201912	38220090	ÆäËûÕï¶Ï»òÊµÑéÓÃÊÔ¼Á¼°ÅäÖÆÊÔ¼Á£»¼ì¶¨²ÎÕÕÎï	347	ÎÚ¿ËÀ¼	10	Ò»°ãÃ³Ò×	0	Ç§¿Ë	0	?	25,011
201912	38220090	ÆäËûÕï¶Ï»òÊµÑéÓÃÊÔ¼Á¼°ÅäÖÆÊÔ¼Á£»¼ì¶¨²ÎÕÕÎï	352	½Ý¿Ë	10	Ò»°ãÃ³Ò×	80	Ç§¿Ë	0	?	319,749
201912	38220090	ÆäËûÕï¶Ï»òÊµÑéÓÃÊÔ¼Á¼°ÅäÖÆÊÔ¼Á£»¼ì¶¨²ÎÕÕÎï	353	Ë¹Âå·¥¿Ë	10	Ò»°ãÃ³Ò×	1	Ç§¿Ë	0	?	42,910
201912	38220090	ÆäËûÕï¶Ï»òÊµÑéÓÃÊÔ¼Á¼°ÅäÖÆÊÔ¼Á£»¼ì¶¨²ÎÕÕÎï	402	°¢¸ùÍ¢	10	Ò»°ãÃ³Ò×	150	Ç§¿Ë	0	?	44,136
201912	38220090	ÆäËûÕï¶Ï»òÊµÑéÓÃÊÔ¼Á¼°ÅäÖÆÊÔ¼Á£»¼ì¶¨²ÎÕÕÎï	410	°ÍÎ÷	10	Ò»°ãÃ³Ò×	1	Ç§¿Ë	0	?	4,679
201912	38220090	ÆäËûÕï¶Ï»òÊµÑéÓÃÊÔ¼Á¼°ÅäÖÆÊÔ¼Á£»¼ì¶¨²ÎÕÕÎï	416	¹Å°Í	10	Ò»°ãÃ³Ò×	1	Ç§¿Ë	0	?	1,621
201912	38220090	ÆäËûÕï¶Ï»òÊµÑéÓÃÊÔ¼Á¼°ÅäÖÆÊÔ¼Á£»¼ì¶¨²ÎÕÕÎï	435	²¨¶àÀè¸÷	10	Ò»°ãÃ³Ò×	1320	Ç§¿Ë	0	?	2,883,046
201912	38220090	ÆäËûÕï¶Ï»òÊµÑéÓÃÊÔ¼Á¼°ÅäÖÆÊÔ¼Á£»¼ì¶¨²ÎÕÕÎï	501	¼ÓÄÃ´ó	10	Ò»°ãÃ³Ò×	324	Ç§¿Ë	0	?	3,754,985
201912	38220090	ÆäËûÕï¶Ï»òÊµÑéÓÃÊÔ¼Á¼°ÅäÖÆÊÔ¼Á£»¼ì¶¨²ÎÕÕÎï	502	ÃÀ¹ú	10	Ò»°ãÃ³Ò×	128268	Ç§¿Ë	0	?	335,097,330
201912	38220090	ÆäËûÕï¶Ï»òÊµÑéÓÃÊÔ¼Á¼°ÅäÖÆÊÔ¼Á£»¼ì¶¨²ÎÕÕÎï	601	°Ä´óÀûÑÇ	10	Ò»°ãÃ³Ò×	18	Ç§¿Ë	0	?	145,310
201912	38220090	ÆäËûÕï¶Ï»òÊµÑéÓÃÊÔ¼Á¼°ÅäÖÆÊÔ¼Á£»¼ì¶¨²ÎÕÕÎï	609	ÐÂÎ÷À¼	10	Ò»°ãÃ³Ò×	0	Ç§¿Ë	0	?	1,658,776
