# Supplementary material for: Research on optimization of emergency supplies customs clearance strategy from the perspective of public health security based on Chinese trade data
Source: Front Public Health. 2025 Jan 24;13:1520705. doi: 10.3389/fpubh.2025.1520705 (PMC11802811; doi:10.3389/fpubh.2025.1520705)
Supplement: Supplementary file 1 [file Data_Sheet_1.ZIP › Paper Code-Part1/1-Import/2021/2021∩╝ê1-12∩╝ë-μèùσÄƒΦ»òσëé-Φ┐¢σÅú.csv]

202101	30021500	ÃâÒßÖÆÆ·£¬ÒÑÅä¶¨¼ÁÁ¿»òÖÆ³ÉÁãÊÛ°ü×°	111	Ó¡¶È	10	Ò»°ãÃ³Ò×	17	Ç§¿Ë	0	?	273,012
202101	30021500	ÃâÒßÖÆÆ·£¬ÒÑÅä¶¨¼ÁÁ¿»òÖÆ³ÉÁãÊÛ°ü×°	115	ÒÔÉ«ÁÐ	10	Ò»°ãÃ³Ò×	0	Ç§¿Ë	0	?	784,668
202101	30021500	ÃâÒßÖÆÆ·£¬ÒÑÅä¶¨¼ÁÁ¿»òÖÆ³ÉÁãÊÛ°ü×°	116	ÈÕ±¾	10	Ò»°ãÃ³Ò×	5510	Ç§¿Ë	0	?	53,995,995
202101	30021500	ÃâÒßÖÆÆ·£¬ÒÑÅä¶¨¼ÁÁ¿»òÖÆ³ÉÁãÊÛ°ü×°	122	ÂíÀ´Î÷ÑÇ	10	Ò»°ãÃ³Ò×	0	Ç§¿Ë	0	?	1,940
202101	30021500	ÃâÒßÖÆÆ·£¬ÒÑÅä¶¨¼ÁÁ¿»òÖÆ³ÉÁãÊÛ°ü×°	125	Äá²´¶ûÁª°îÃñÖ÷¹²ºÍ¹ú	10	Ò»°ãÃ³Ò×	1	Ç§¿Ë	0	?	158,226
202101	30021500	ÃâÒßÖÆÆ·£¬ÒÑÅä¶¨¼ÁÁ¿»òÖÆ³ÉÁãÊÛ°ü×°	132	ÐÂ¼ÓÆÂ	10	Ò»°ãÃ³Ò×	872	Ç§¿Ë	0	?	5,400,891
202101	30021500	ÃâÒßÖÆÆ·£¬ÒÑÅä¶¨¼ÁÁ¿»òÖÆ³ÉÁãÊÛ°ü×°	133	º«¹ú	10	Ò»°ãÃ³Ò×	11205	Ç§¿Ë	0	?	4,666,124
202101	30021500	ÃâÒßÖÆÆ·£¬ÒÑÅä¶¨¼ÁÁ¿»òÖÆ³ÉÁãÊÛ°ü×°	142	ÖÐ¹ú	10	Ò»°ãÃ³Ò×	19	Ç§¿Ë	0	?	2,022,090
202101	30021500	ÃâÒßÖÆÆ·£¬ÒÑÅä¶¨¼ÁÁ¿»òÖÆ³ÉÁãÊÛ°ü×°	143	ÖÐ¹úÌ¨Íå	10	Ò»°ãÃ³Ò×	188	Ç§¿Ë	0	?	2,211,167
202101	30021500	ÃâÒßÖÆÆ·£¬ÒÑÅä¶¨¼ÁÁ¿»òÖÆ³ÉÁãÊÛ°ü×°	258	¶òÁ¢ÌØÀïÑÇ	10	Ò»°ãÃ³Ò×	0	Ç§¿Ë	0	?	7,727
202101	30021500	ÃâÒßÖÆÆ·£¬ÒÑÅä¶¨¼ÁÁ¿»òÖÆ³ÉÁãÊÛ°ü×°	301	±ÈÀûÊ±	10	Ò»°ãÃ³Ò×	1	Ç§¿Ë	0	?	1,008,891
202101	30021500	ÃâÒßÖÆÆ·£¬ÒÑÅä¶¨¼ÁÁ¿»òÖÆ³ÉÁãÊÛ°ü×°	302	µ¤Âó	10	Ò»°ãÃ³Ò×	89	Ç§¿Ë	0	?	3,261,658
202101	30021500	ÃâÒßÖÆÆ·£¬ÒÑÅä¶¨¼ÁÁ¿»òÖÆ³ÉÁãÊÛ°ü×°	303	Ó¢¹ú	10	Ò»°ãÃ³Ò×	2790	Ç§¿Ë	0	?	42,939,036
202101	30021500	ÃâÒßÖÆÆ·£¬ÒÑÅä¶¨¼ÁÁ¿»òÖÆ³ÉÁãÊÛ°ü×°	304	µÂ¹ú	10	Ò»°ãÃ³Ò×	25495	Ç§¿Ë	0	?	741,711,918
202101	30021500	ÃâÒßÖÆÆ·£¬ÒÑÅä¶¨¼ÁÁ¿»òÖÆ³ÉÁãÊÛ°ü×°	305	·¨¹ú	10	Ò»°ãÃ³Ò×	10094	Ç§¿Ë	0	?	63,928,558
202101	30021500	ÃâÒßÖÆÆ·£¬ÒÑÅä¶¨¼ÁÁ¿»òÖÆ³ÉÁãÊÛ°ü×°	306	°®¶ûÀ¼	10	Ò»°ãÃ³Ò×	4923	Ç§¿Ë	0	?	94,080,766
202101	30021500	ÃâÒßÖÆÆ·£¬ÒÑÅä¶¨¼ÁÁ¿»òÖÆ³ÉÁãÊÛ°ü×°	307	Òâ´óÀû	10	Ò»°ãÃ³Ò×	198	Ç§¿Ë	0	?	4,114,804
202101	30021500	ÃâÒßÖÆÆ·£¬ÒÑÅä¶¨¼ÁÁ¿»òÖÆ³ÉÁãÊÛ°ü×°	309	ºÉÀ¼	10	Ò»°ãÃ³Ò×	207	Ç§¿Ë	0	?	912,062
202101	30021500	ÃâÒßÖÆÆ·£¬ÒÑÅä¶¨¼ÁÁ¿»òÖÆ³ÉÁãÊÛ°ü×°	310	Ï£À°	10	Ò»°ãÃ³Ò×	2	Ç§¿Ë	0	?	48,446
202101	30021500	ÃâÒßÖÆÆ·£¬ÒÑÅä¶¨¼ÁÁ¿»òÖÆ³ÉÁãÊÛ°ü×°	311	ÆÏÌÑÑÀ	10	Ò»°ãÃ³Ò×	0	Ç§¿Ë	0	?	1,779
202101	30021500	ÃâÒßÖÆÆ·£¬ÒÑÅä¶¨¼ÁÁ¿»òÖÆ³ÉÁãÊÛ°ü×°	312	Î÷°àÑÀ	10	Ò»°ãÃ³Ò×	1657	Ç§¿Ë	0	?	11,391,389
202101	30021500	ÃâÒßÖÆÆ·£¬ÒÑÅä¶¨¼ÁÁ¿»òÖÆ³ÉÁãÊÛ°ü×°	315	°ÂµØÀû	10	Ò»°ãÃ³Ò×	44	Ç§¿Ë	0	?	510,391
202101	30021500	ÃâÒßÖÆÆ·£¬ÒÑÅä¶¨¼ÁÁ¿»òÖÆ³ÉÁãÊÛ°ü×°	318	·ÒÀ¼	10	Ò»°ãÃ³Ò×	14759	Ç§¿Ë	0	?	23,024,172
202101	30021500	ÃâÒßÖÆÆ·£¬ÒÑÅä¶¨¼ÁÁ¿»òÖÆ³ÉÁãÊÛ°ü×°	321	ÐÙÑÀÀû	10	Ò»°ãÃ³Ò×	121	Ç§¿Ë	0	?	3,282,568
202101	30021500	ÃâÒßÖÆÆ·£¬ÒÑÅä¶¨¼ÁÁ¿»òÖÆ³ÉÁãÊÛ°ü×°	326	Å²Íþ	10	Ò»°ãÃ³Ò×	0	Ç§¿Ë	0	?	7,921
202101	30021500	ÃâÒßÖÆÆ·£¬ÒÑÅä¶¨¼ÁÁ¿»òÖÆ³ÉÁãÊÛ°ü×°	330	Èðµä	10	Ò»°ãÃ³Ò×	1572	Ç§¿Ë	0	?	4,150,402
202101	30021500	ÃâÒßÖÆÆ·£¬ÒÑÅä¶¨¼ÁÁ¿»òÖÆ³ÉÁãÊÛ°ü×°	331	ÈðÊ¿	10	Ò»°ãÃ³Ò×	12	Ç§¿Ë	0	?	115,666
202101	30021500	ÃâÒßÖÆÆ·£¬ÒÑÅä¶¨¼ÁÁ¿»òÖÆ³ÉÁãÊÛ°ü×°	336	Á¢ÌÕÍð	10	Ò»°ãÃ³Ò×	1	Ç§¿Ë	0	?	435,227
202101	30021500	ÃâÒßÖÆÆ·£¬ÒÑÅä¶¨¼ÁÁ¿»òÖÆ³ÉÁãÊÛ°ü×°	344	¶íÂÞË¹Áª°î	10	Ò»°ãÃ³Ò×	1	Ç§¿Ë	0	?	157,702
202101	30021500	ÃâÒßÖÆÆ·£¬ÒÑÅä¶¨¼ÁÁ¿»òÖÆ³ÉÁãÊÛ°ü×°	352	½Ý¿Ë	10	Ò»°ãÃ³Ò×	2	Ç§¿Ë	0	?	300,393
202101	30021500	ÃâÒßÖÆÆ·£¬ÒÑÅä¶¨¼ÁÁ¿»òÖÆ³ÉÁãÊÛ°ü×°	353	Ë¹Âå·¥¿Ë	10	Ò»°ãÃ³Ò×	0	Ç§¿Ë	0	?	11,635
202101	30021500	ÃâÒßÖÆÆ·£¬ÒÑÅä¶¨¼ÁÁ¿»òÖÆ³ÉÁãÊÛ°ü×°	402	°¢¸ùÍ¢	10	Ò»°ãÃ³Ò×	0	Ç§¿Ë	0	?	26,261
202101	30021500	ÃâÒßÖÆÆ·£¬ÒÑÅä¶¨¼ÁÁ¿»òÖÆ³ÉÁãÊÛ°ü×°	410	°ÍÎ÷	10	Ò»°ãÃ³Ò×	0	Ç§¿Ë	0	?	1,903
202101	30021500	ÃâÒßÖÆÆ·£¬ÒÑÅä¶¨¼ÁÁ¿»òÖÆ³ÉÁãÊÛ°ü×°	435	²¨¶àÀè¸÷	10	Ò»°ãÃ³Ò×	97	Ç§¿Ë	0	?	1,846,520
202101	30021500	ÃâÒßÖÆÆ·£¬ÒÑÅä¶¨¼ÁÁ¿»òÖÆ³ÉÁãÊÛ°ü×°	501	¼ÓÄÃ´ó	10	Ò»°ãÃ³Ò×	46	Ç§¿Ë	0	?	2,163,769
202101	30021500	ÃâÒßÖÆÆ·£¬ÒÑÅä¶¨¼ÁÁ¿»òÖÆ³ÉÁãÊÛ°ü×°	502	ÃÀ¹ú	10	Ò»°ãÃ³Ò×	18708	Ç§¿Ë	0	?	503,707,316
202101	30021500	ÃâÒßÖÆÆ·£¬ÒÑÅä¶¨¼ÁÁ¿»òÖÆ³ÉÁãÊÛ°ü×°	601	°Ä´óÀûÑÇ	10	Ò»°ãÃ³Ò×	1	Ç§¿Ë	0	?	81,824
202101	30021500	ÃâÒßÖÆÆ·£¬ÒÑÅä¶¨¼ÁÁ¿»òÖÆ³ÉÁãÊÛ°ü×°	609	ÐÂÎ÷À¼	10	Ò»°ãÃ³Ò×	0	Ç§¿Ë	0	?	1,995
202102	30021500	ÃâÒßÖÆÆ·£¬ÒÑÅä¶¨¼ÁÁ¿»òÖÆ³ÉÁãÊÛ°ü×°	111	Ó¡¶È	10	Ò»°ãÃ³Ò×	0	Ç§¿Ë	0	?	40,130
202102	30021500	ÃâÒßÖÆÆ·£¬ÒÑÅä¶¨¼ÁÁ¿»òÖÆ³ÉÁãÊÛ°ü×°	115	ÒÔÉ«ÁÐ	10	Ò»°ãÃ³Ò×	1	Ç§¿Ë	0	?	881,006
202102	30021500	ÃâÒßÖÆÆ·£¬ÒÑÅä¶¨¼ÁÁ¿»òÖÆ³ÉÁãÊÛ°ü×°	116	ÈÕ±¾	10	Ò»°ãÃ³Ò×	14280	Ç§¿Ë	0	?	74,814,288
202102	30021500	ÃâÒßÖÆÆ·£¬ÒÑÅä¶¨¼ÁÁ¿»òÖÆ³ÉÁãÊÛ°ü×°	122	ÂíÀ´Î÷ÑÇ	10	Ò»°ãÃ³Ò×	0	Ç§¿Ë	0	?	8,144
202102	30021500	ÃâÒßÖÆÆ·£¬ÒÑÅä¶¨¼ÁÁ¿»òÖÆ³ÉÁãÊÛ°ü×°	125	Äá²´¶ûÁª°îÃñÖ÷¹²ºÍ¹ú	10	Ò»°ãÃ³Ò×	0	Ç§¿Ë	0	?	110,170
202102	30021500	ÃâÒßÖÆÆ·£¬ÒÑÅä¶¨¼ÁÁ¿»òÖÆ³ÉÁãÊÛ°ü×°	132	ÐÂ¼ÓÆÂ	10	Ò»°ãÃ³Ò×	1467	Ç§¿Ë	0	?	1,182,409
202102	30021500	ÃâÒßÖÆÆ·£¬ÒÑÅä¶¨¼ÁÁ¿»òÖÆ³ÉÁãÊÛ°ü×°	133	º«¹ú	10	Ò»°ãÃ³Ò×	562	Ç§¿Ë	0	?	757,952
202102	30021500	ÃâÒßÖÆÆ·£¬ÒÑÅä¶¨¼ÁÁ¿»òÖÆ³ÉÁãÊÛ°ü×°	142	ÖÐ¹ú	10	Ò»°ãÃ³Ò×	2	Ç§¿Ë	0	?	1,180,707
202102	30021500	ÃâÒßÖÆÆ·£¬ÒÑÅä¶¨¼ÁÁ¿»òÖÆ³ÉÁãÊÛ°ü×°	143	ÖÐ¹úÌ¨Íå	10	Ò»°ãÃ³Ò×	287	Ç§¿Ë	0	?	2,813,022
202102	30021500	ÃâÒßÖÆÆ·£¬ÒÑÅä¶¨¼ÁÁ¿»òÖÆ³ÉÁãÊÛ°ü×°	258	¶òÁ¢ÌØÀïÑÇ	10	Ò»°ãÃ³Ò×	0	Ç§¿Ë	0	?	2,012
202102	30021500	ÃâÒßÖÆÆ·£¬ÒÑÅä¶¨¼ÁÁ¿»òÖÆ³ÉÁãÊÛ°ü×°	301	±ÈÀûÊ±	10	Ò»°ãÃ³Ò×	0	Ç§¿Ë	0	?	90,003
202102	30021500	ÃâÒßÖÆÆ·£¬ÒÑÅä¶¨¼ÁÁ¿»òÖÆ³ÉÁãÊÛ°ü×°	302	µ¤Âó	10	Ò»°ãÃ³Ò×	2	Ç§¿Ë	0	?	2,826,561
202102	30021500	ÃâÒßÖÆÆ·£¬ÒÑÅä¶¨¼ÁÁ¿»òÖÆ³ÉÁãÊÛ°ü×°	303	Ó¢¹ú	10	Ò»°ãÃ³Ò×	660	Ç§¿Ë	0	?	6,647,408
202102	30021500	ÃâÒßÖÆÆ·£¬ÒÑÅä¶¨¼ÁÁ¿»òÖÆ³ÉÁãÊÛ°ü×°	304	µÂ¹ú	10	Ò»°ãÃ³Ò×	10326	Ç§¿Ë	0	?	108,946,297
202102	30021500	ÃâÒßÖÆÆ·£¬ÒÑÅä¶¨¼ÁÁ¿»òÖÆ³ÉÁãÊÛ°ü×°	305	·¨¹ú	10	Ò»°ãÃ³Ò×	4851	Ç§¿Ë	0	?	120,311,574
202102	30021500	ÃâÒßÖÆÆ·£¬ÒÑÅä¶¨¼ÁÁ¿»òÖÆ³ÉÁãÊÛ°ü×°	306	°®¶ûÀ¼	10	Ò»°ãÃ³Ò×	2615	Ç§¿Ë	0	?	59,460,335
202102	30021500	ÃâÒßÖÆÆ·£¬ÒÑÅä¶¨¼ÁÁ¿»òÖÆ³ÉÁãÊÛ°ü×°	307	Òâ´óÀû	10	Ò»°ãÃ³Ò×	70	Ç§¿Ë	0	?	486,463
202102	30021500	ÃâÒßÖÆÆ·£¬ÒÑÅä¶¨¼ÁÁ¿»òÖÆ³ÉÁãÊÛ°ü×°	309	ºÉÀ¼	10	Ò»°ãÃ³Ò×	278	Ç§¿Ë	0	?	999,765
202102	30021500	ÃâÒßÖÆÆ·£¬ÒÑÅä¶¨¼ÁÁ¿»òÖÆ³ÉÁãÊÛ°ü×°	311	ÆÏÌÑÑÀ	10	Ò»°ãÃ³Ò×	0	Ç§¿Ë	0	?	2,717
202102	30021500	ÃâÒßÖÆÆ·£¬ÒÑÅä¶¨¼ÁÁ¿»òÖÆ³ÉÁãÊÛ°ü×°	312	Î÷°àÑÀ	10	Ò»°ãÃ³Ò×	4167	Ç§¿Ë	0	?	41,945,406
202102	30021500	ÃâÒßÖÆÆ·£¬ÒÑÅä¶¨¼ÁÁ¿»òÖÆ³ÉÁãÊÛ°ü×°	315	°ÂµØÀû	10	Ò»°ãÃ³Ò×	44	Ç§¿Ë	0	?	277,691
202102	30021500	ÃâÒßÖÆÆ·£¬ÒÑÅä¶¨¼ÁÁ¿»òÖÆ³ÉÁãÊÛ°ü×°	318	·ÒÀ¼	10	Ò»°ãÃ³Ò×	8322	Ç§¿Ë	0	?	20,039,073
202102	30021500	ÃâÒßÖÆÆ·£¬ÒÑÅä¶¨¼ÁÁ¿»òÖÆ³ÉÁãÊÛ°ü×°	321	ÐÙÑÀÀû	10	Ò»°ãÃ³Ò×	84	Ç§¿Ë	0	?	1,894,333
202102	30021500	ÃâÒßÖÆÆ·£¬ÒÑÅä¶¨¼ÁÁ¿»òÖÆ³ÉÁãÊÛ°ü×°	326	Å²Íþ	10	Ò»°ãÃ³Ò×	2	Ç§¿Ë	0	?	39,290
202102	30021500	ÃâÒßÖÆÆ·£¬ÒÑÅä¶¨¼ÁÁ¿»òÖÆ³ÉÁãÊÛ°ü×°	330	Èðµä	10	Ò»°ãÃ³Ò×	1591	Ç§¿Ë	0	?	5,152,265
202102	30021500	ÃâÒßÖÆÆ·£¬ÒÑÅä¶¨¼ÁÁ¿»òÖÆ³ÉÁãÊÛ°ü×°	331	ÈðÊ¿	10	Ò»°ãÃ³Ò×	838	Ç§¿Ë	0	?	2,280,758
202102	30021500	ÃâÒßÖÆÆ·£¬ÒÑÅä¶¨¼ÁÁ¿»òÖÆ³ÉÁãÊÛ°ü×°	334	°®É³ÄáÑÇ	10	Ò»°ãÃ³Ò×	0	Ç§¿Ë	0	?	6,087
202102	30021500	ÃâÒßÖÆÆ·£¬ÒÑÅä¶¨¼ÁÁ¿»òÖÆ³ÉÁãÊÛ°ü×°	336	Á¢ÌÕÍð	10	Ò»°ãÃ³Ò×	0	Ç§¿Ë	0	?	29,217
202102	30021500	ÃâÒßÖÆÆ·£¬ÒÑÅä¶¨¼ÁÁ¿»òÖÆ³ÉÁãÊÛ°ü×°	352	½Ý¿Ë	10	Ò»°ãÃ³Ò×	2	Ç§¿Ë	0	?	124,114
202102	30021500	ÃâÒßÖÆÆ·£¬ÒÑÅä¶¨¼ÁÁ¿»òÖÆ³ÉÁãÊÛ°ü×°	410	°ÍÎ÷	10	Ò»°ãÃ³Ò×	0	Ç§¿Ë	0	?	1,903
202102	30021500	ÃâÒßÖÆÆ·£¬ÒÑÅä¶¨¼ÁÁ¿»òÖÆ³ÉÁãÊÛ°ü×°	435	²¨¶àÀè¸÷	10	Ò»°ãÃ³Ò×	42	Ç§¿Ë	0	?	867,255
202102	30021500	ÃâÒßÖÆÆ·£¬ÒÑÅä¶¨¼ÁÁ¿»òÖÆ³ÉÁãÊÛ°ü×°	501	¼ÓÄÃ´ó	10	Ò»°ãÃ³Ò×	13	Ç§¿Ë	0	?	1,570,268
202102	30021500	ÃâÒßÖÆÆ·£¬ÒÑÅä¶¨¼ÁÁ¿»òÖÆ³ÉÁãÊÛ°ü×°	502	ÃÀ¹ú	10	Ò»°ãÃ³Ò×	18338	Ç§¿Ë	0	?	478,904,596
202102	30021500	ÃâÒßÖÆÆ·£¬ÒÑÅä¶¨¼ÁÁ¿»òÖÆ³ÉÁãÊÛ°ü×°	601	°Ä´óÀûÑÇ	10	Ò»°ãÃ³Ò×	0	Ç§¿Ë	0	?	28,719
202103	30021500	ÃâÒßÖÆÆ·£¬ÒÑÅä¶¨¼ÁÁ¿»òÖÆ³ÉÁãÊÛ°ü×°	111	Ó¡¶È	10	Ò»°ãÃ³Ò×	0	Ç§¿Ë	0	?	15,019
202103	30021500	ÃâÒßÖÆÆ·£¬ÒÑÅä¶¨¼ÁÁ¿»òÖÆ³ÉÁãÊÛ°ü×°	115	ÒÔÉ«ÁÐ	10	Ò»°ãÃ³Ò×	2	Ç§¿Ë	0	?	1,457,863
202103	30021500	ÃâÒßÖÆÆ·£¬ÒÑÅä¶¨¼ÁÁ¿»òÖÆ³ÉÁãÊÛ°ü×°	116	ÈÕ±¾	10	Ò»°ãÃ³Ò×	17277	Ç§¿Ë	0	?	118,773,378
202103	30021500	ÃâÒßÖÆÆ·£¬ÒÑÅä¶¨¼ÁÁ¿»òÖÆ³ÉÁãÊÛ°ü×°	125	Äá²´¶ûÁª°îÃñÖ÷¹²ºÍ¹ú	10	Ò»°ãÃ³Ò×	0	Ç§¿Ë	0	?	199,833
202103	30021500	ÃâÒßÖÆÆ·£¬ÒÑÅä¶¨¼ÁÁ¿»òÖÆ³ÉÁãÊÛ°ü×°	132	ÐÂ¼ÓÆÂ	10	Ò»°ãÃ³Ò×	533	Ç§¿Ë	0	?	610,594
202103	30021500	ÃâÒßÖÆÆ·£¬ÒÑÅä¶¨¼ÁÁ¿»òÖÆ³ÉÁãÊÛ°ü×°	133	º«¹ú	10	Ò»°ãÃ³Ò×	20905	Ç§¿Ë	0	?	8,224,987
202103	30021500	ÃâÒßÖÆÆ·£¬ÒÑÅä¶¨¼ÁÁ¿»òÖÆ³ÉÁãÊÛ°ü×°	136	Ì©¹ú	10	Ò»°ãÃ³Ò×	1	Ç§¿Ë	0	?	87,841
202103	30021500	ÃâÒßÖÆÆ·£¬ÒÑÅä¶¨¼ÁÁ¿»òÖÆ³ÉÁãÊÛ°ü×°	142	ÖÐ¹ú	10	Ò»°ãÃ³Ò×	8	Ç§¿Ë	0	?	1,936,568
202103	30021500	ÃâÒßÖÆÆ·£¬ÒÑÅä¶¨¼ÁÁ¿»òÖÆ³ÉÁãÊÛ°ü×°	143	ÖÐ¹úÌ¨Íå	10	Ò»°ãÃ³Ò×	32	Ç§¿Ë	0	?	1,360,091
202103	30021500	ÃâÒßÖÆÆ·£¬ÒÑÅä¶¨¼ÁÁ¿»òÖÆ³ÉÁãÊÛ°ü×°	258	¶òÁ¢ÌØÀïÑÇ	10	Ò»°ãÃ³Ò×	0	Ç§¿Ë	0	?	23,319
202103	30021500	ÃâÒßÖÆÆ·£¬ÒÑÅä¶¨¼ÁÁ¿»òÖÆ³ÉÁãÊÛ°ü×°	301	±ÈÀûÊ±	10	Ò»°ãÃ³Ò×	48	Ç§¿Ë	0	?	839,580
202103	30021500	ÃâÒßÖÆÆ·£¬ÒÑÅä¶¨¼ÁÁ¿»òÖÆ³ÉÁãÊÛ°ü×°	302	µ¤Âó	10	Ò»°ãÃ³Ò×	0	Ç§¿Ë	0	?	2,326,795
202103	30021500	ÃâÒßÖÆÆ·£¬ÒÑÅä¶¨¼ÁÁ¿»òÖÆ³ÉÁãÊÛ°ü×°	303	Ó¢¹ú	10	Ò»°ãÃ³Ò×	518	Ç§¿Ë	0	?	11,421,413
202103	30021500	ÃâÒßÖÆÆ·£¬ÒÑÅä¶¨¼ÁÁ¿»òÖÆ³ÉÁãÊÛ°ü×°	304	µÂ¹ú	10	Ò»°ãÃ³Ò×	42128	Ç§¿Ë	0	?	361,556,378
202103	30021500	ÃâÒßÖÆÆ·£¬ÒÑÅä¶¨¼ÁÁ¿»òÖÆ³ÉÁãÊÛ°ü×°	305	·¨¹ú	10	Ò»°ãÃ³Ò×	9431	Ç§¿Ë	0	?	115,775,992
202103	30021500	ÃâÒßÖÆÆ·£¬ÒÑÅä¶¨¼ÁÁ¿»òÖÆ³ÉÁãÊÛ°ü×°	306	°®¶ûÀ¼	10	Ò»°ãÃ³Ò×	3595	Ç§¿Ë	0	?	78,730,388
202103	30021500	ÃâÒßÖÆÆ·£¬ÒÑÅä¶¨¼ÁÁ¿»òÖÆ³ÉÁãÊÛ°ü×°	307	Òâ´óÀû	10	Ò»°ãÃ³Ò×	1933	Ç§¿Ë	0	?	9,061,522
202103	30021500	ÃâÒßÖÆÆ·£¬ÒÑÅä¶¨¼ÁÁ¿»òÖÆ³ÉÁãÊÛ°ü×°	309	ºÉÀ¼	10	Ò»°ãÃ³Ò×	270	Ç§¿Ë	0	?	1,781,932
202103	30021500	ÃâÒßÖÆÆ·£¬ÒÑÅä¶¨¼ÁÁ¿»òÖÆ³ÉÁãÊÛ°ü×°	312	Î÷°àÑÀ	10	Ò»°ãÃ³Ò×	853	Ç§¿Ë	0	?	5,079,545
202103	30021500	ÃâÒßÖÆÆ·£¬ÒÑÅä¶¨¼ÁÁ¿»òÖÆ³ÉÁãÊÛ°ü×°	315	°ÂµØÀû	10	Ò»°ãÃ³Ò×	47	Ç§¿Ë	0	?	285,403
202103	30021500	ÃâÒßÖÆÆ·£¬ÒÑÅä¶¨¼ÁÁ¿»òÖÆ³ÉÁãÊÛ°ü×°	318	·ÒÀ¼	10	Ò»°ãÃ³Ò×	13927	Ç§¿Ë	0	?	28,589,353
202103	30021500	ÃâÒßÖÆÆ·£¬ÒÑÅä¶¨¼ÁÁ¿»òÖÆ³ÉÁãÊÛ°ü×°	321	ÐÙÑÀÀû	10	Ò»°ãÃ³Ò×	96	Ç§¿Ë	0	?	2,585,618
202103	30021500	ÃâÒßÖÆÆ·£¬ÒÑÅä¶¨¼ÁÁ¿»òÖÆ³ÉÁãÊÛ°ü×°	326	Å²Íþ	10	Ò»°ãÃ³Ò×	41	Ç§¿Ë	0	?	773,655
202103	30021500	ÃâÒßÖÆÆ·£¬ÒÑÅä¶¨¼ÁÁ¿»òÖÆ³ÉÁãÊÛ°ü×°	330	Èðµä	10	Ò»°ãÃ³Ò×	687	Ç§¿Ë	0	?	2,660,142
202103	30021500	ÃâÒßÖÆÆ·£¬ÒÑÅä¶¨¼ÁÁ¿»òÖÆ³ÉÁãÊÛ°ü×°	331	ÈðÊ¿	10	Ò»°ãÃ³Ò×	1312	Ç§¿Ë	0	?	4,660,027
202103	30021500	ÃâÒßÖÆÆ·£¬ÒÑÅä¶¨¼ÁÁ¿»òÖÆ³ÉÁãÊÛ°ü×°	334	°®É³ÄáÑÇ	10	Ò»°ãÃ³Ò×	0	Ç§¿Ë	0	?	13,338
202103	30021500	ÃâÒßÖÆÆ·£¬ÒÑÅä¶¨¼ÁÁ¿»òÖÆ³ÉÁãÊÛ°ü×°	336	Á¢ÌÕÍð	10	Ò»°ãÃ³Ò×	1	Ç§¿Ë	0	?	788,285
202103	30021500	ÃâÒßÖÆÆ·£¬ÒÑÅä¶¨¼ÁÁ¿»òÖÆ³ÉÁãÊÛ°ü×°	352	½Ý¿Ë	10	Ò»°ãÃ³Ò×	58	Ç§¿Ë	0	?	475,072
202103	30021500	ÃâÒßÖÆÆ·£¬ÒÑÅä¶¨¼ÁÁ¿»òÖÆ³ÉÁãÊÛ°ü×°	353	Ë¹Âå·¥¿Ë	10	Ò»°ãÃ³Ò×	0	Ç§¿Ë	0	?	15,426
202103	30021500	ÃâÒßÖÆÆ·£¬ÒÑÅä¶¨¼ÁÁ¿»òÖÆ³ÉÁãÊÛ°ü×°	402	°¢¸ùÍ¢	10	Ò»°ãÃ³Ò×	1	Ç§¿Ë	0	?	165,566
202103	30021500	ÃâÒßÖÆÆ·£¬ÒÑÅä¶¨¼ÁÁ¿»òÖÆ³ÉÁãÊÛ°ü×°	429	Ä«Î÷¸ç	10	Ò»°ãÃ³Ò×	0	Ç§¿Ë	0	?	3,476
202103	30021500	ÃâÒßÖÆÆ·£¬ÒÑÅä¶¨¼ÁÁ¿»òÖÆ³ÉÁãÊÛ°ü×°	435	²¨¶àÀè¸÷	10	Ò»°ãÃ³Ò×	46	Ç§¿Ë	0	?	940,723
202103	30021500	ÃâÒßÖÆÆ·£¬ÒÑÅä¶¨¼ÁÁ¿»òÖÆ³ÉÁãÊÛ°ü×°	501	¼ÓÄÃ´ó	10	Ò»°ãÃ³Ò×	48	Ç§¿Ë	0	?	4,652,653
202103	30021500	ÃâÒßÖÆÆ·£¬ÒÑÅä¶¨¼ÁÁ¿»òÖÆ³ÉÁãÊÛ°ü×°	502	ÃÀ¹ú	10	Ò»°ãÃ³Ò×	38520	Ç§¿Ë	0	?	1,376,475,562
202103	30021500	ÃâÒßÖÆÆ·£¬ÒÑÅä¶¨¼ÁÁ¿»òÖÆ³ÉÁãÊÛ°ü×°	601	°Ä´óÀûÑÇ	10	Ò»°ãÃ³Ò×	24	Ç§¿Ë	0	?	478,686
202104	30021500	ÃâÒßÖÆÆ·£¬ÒÑÅä¶¨¼ÁÁ¿»òÖÆ³ÉÁãÊÛ°ü×°	111	Ó¡¶È	10	Ò»°ãÃ³Ò×	0	Ç§¿Ë	0	?	168,851
202104	30021500	ÃâÒßÖÆÆ·£¬ÒÑÅä¶¨¼ÁÁ¿»òÖÆ³ÉÁãÊÛ°ü×°	115	ÒÔÉ«ÁÐ	10	Ò»°ãÃ³Ò×	1	Ç§¿Ë	0	?	1,794,267
202104	30021500	ÃâÒßÖÆÆ·£¬ÒÑÅä¶¨¼ÁÁ¿»òÖÆ³ÉÁãÊÛ°ü×°	116	ÈÕ±¾	10	Ò»°ãÃ³Ò×	11171	Ç§¿Ë	0	?	91,532,923
202104	30021500	ÃâÒßÖÆÆ·£¬ÒÑÅä¶¨¼ÁÁ¿»òÖÆ³ÉÁãÊÛ°ü×°	122	ÂíÀ´Î÷ÑÇ	10	Ò»°ãÃ³Ò×	0	Ç§¿Ë	0	?	3,899
202104	30021500	ÃâÒßÖÆÆ·£¬ÒÑÅä¶¨¼ÁÁ¿»òÖÆ³ÉÁãÊÛ°ü×°	125	Äá²´¶ûÁª°îÃñÖ÷¹²ºÍ¹ú	10	Ò»°ãÃ³Ò×	0	Ç§¿Ë	0	?	192,846
202104	30021500	ÃâÒßÖÆÆ·£¬ÒÑÅä¶¨¼ÁÁ¿»òÖÆ³ÉÁãÊÛ°ü×°	132	ÐÂ¼ÓÆÂ	10	Ò»°ãÃ³Ò×	1416	Ç§¿Ë	0	?	1,807,749
202104	30021500	ÃâÒßÖÆÆ·£¬ÒÑÅä¶¨¼ÁÁ¿»òÖÆ³ÉÁãÊÛ°ü×°	133	º«¹ú	10	Ò»°ãÃ³Ò×	815	Ç§¿Ë	0	?	4,701,779
202104	30021500	ÃâÒßÖÆÆ·£¬ÒÑÅä¶¨¼ÁÁ¿»òÖÆ³ÉÁãÊÛ°ü×°	136	Ì©¹ú	10	Ò»°ãÃ³Ò×	0	Ç§¿Ë	0	?	29,377
202104	30021500	ÃâÒßÖÆÆ·£¬ÒÑÅä¶¨¼ÁÁ¿»òÖÆ³ÉÁãÊÛ°ü×°	142	ÖÐ¹ú	10	Ò»°ãÃ³Ò×	9	Ç§¿Ë	0	?	2,199,988
202104	30021500	ÃâÒßÖÆÆ·£¬ÒÑÅä¶¨¼ÁÁ¿»òÖÆ³ÉÁãÊÛ°ü×°	143	ÖÐ¹úÌ¨Íå	10	Ò»°ãÃ³Ò×	45	Ç§¿Ë	0	?	1,616,817
202104	30021500	ÃâÒßÖÆÆ·£¬ÒÑÅä¶¨¼ÁÁ¿»òÖÆ³ÉÁãÊÛ°ü×°	258	¶òÁ¢ÌØÀïÑÇ	10	Ò»°ãÃ³Ò×	0	Ç§¿Ë	0	?	23,668
202104	30021500	ÃâÒßÖÆÆ·£¬ÒÑÅä¶¨¼ÁÁ¿»òÖÆ³ÉÁãÊÛ°ü×°	301	±ÈÀûÊ±	10	Ò»°ãÃ³Ò×	56	Ç§¿Ë	0	?	354,311
202104	30021500	ÃâÒßÖÆÆ·£¬ÒÑÅä¶¨¼ÁÁ¿»òÖÆ³ÉÁãÊÛ°ü×°	302	µ¤Âó	10	Ò»°ãÃ³Ò×	31	Ç§¿Ë	0	?	2,414,831
202104	30021500	ÃâÒßÖÆÆ·£¬ÒÑÅä¶¨¼ÁÁ¿»òÖÆ³ÉÁãÊÛ°ü×°	303	Ó¢¹ú	10	Ò»°ãÃ³Ò×	687	Ç§¿Ë	0	?	9,712,432
202104	30021500	ÃâÒßÖÆÆ·£¬ÒÑÅä¶¨¼ÁÁ¿»òÖÆ³ÉÁãÊÛ°ü×°	304	µÂ¹ú	10	Ò»°ãÃ³Ò×	32441	Ç§¿Ë	0	?	265,702,391
202104	30021500	ÃâÒßÖÆÆ·£¬ÒÑÅä¶¨¼ÁÁ¿»òÖÆ³ÉÁãÊÛ°ü×°	305	·¨¹ú	10	Ò»°ãÃ³Ò×	8934	Ç§¿Ë	0	?	150,066,323
202104	30021500	ÃâÒßÖÆÆ·£¬ÒÑÅä¶¨¼ÁÁ¿»òÖÆ³ÉÁãÊÛ°ü×°	306	°®¶ûÀ¼	10	Ò»°ãÃ³Ò×	6108	Ç§¿Ë	0	?	89,991,725
202104	30021500	ÃâÒßÖÆÆ·£¬ÒÑÅä¶¨¼ÁÁ¿»òÖÆ³ÉÁãÊÛ°ü×°	307	Òâ´óÀû	10	Ò»°ãÃ³Ò×	18	Ç§¿Ë	0	?	436,841
202104	30021500	ÃâÒßÖÆÆ·£¬ÒÑÅä¶¨¼ÁÁ¿»òÖÆ³ÉÁãÊÛ°ü×°	309	ºÉÀ¼	10	Ò»°ãÃ³Ò×	227	Ç§¿Ë	0	?	1,450,412
202104	30021500	ÃâÒßÖÆÆ·£¬ÒÑÅä¶¨¼ÁÁ¿»òÖÆ³ÉÁãÊÛ°ü×°	311	ÆÏÌÑÑÀ	10	Ò»°ãÃ³Ò×	0	Ç§¿Ë	0	?	15,344
202104	30021500	ÃâÒßÖÆÆ·£¬ÒÑÅä¶¨¼ÁÁ¿»òÖÆ³ÉÁãÊÛ°ü×°	312	Î÷°àÑÀ	10	Ò»°ãÃ³Ò×	5805	Ç§¿Ë	0	?	50,634,714
202104	30021500	ÃâÒßÖÆÆ·£¬ÒÑÅä¶¨¼ÁÁ¿»òÖÆ³ÉÁãÊÛ°ü×°	315	°ÂµØÀû	10	Ò»°ãÃ³Ò×	86	Ç§¿Ë	0	?	1,477,188
202104	30021500	ÃâÒßÖÆÆ·£¬ÒÑÅä¶¨¼ÁÁ¿»òÖÆ³ÉÁãÊÛ°ü×°	318	·ÒÀ¼	10	Ò»°ãÃ³Ò×	18297	Ç§¿Ë	0	?	32,016,906
202104	30021500	ÃâÒßÖÆÆ·£¬ÒÑÅä¶¨¼ÁÁ¿»òÖÆ³ÉÁãÊÛ°ü×°	321	ÐÙÑÀÀû	10	Ò»°ãÃ³Ò×	41	Ç§¿Ë	0	?	1,395,465
202104	30021500	ÃâÒßÖÆÆ·£¬ÒÑÅä¶¨¼ÁÁ¿»òÖÆ³ÉÁãÊÛ°ü×°	326	Å²Íþ	10	Ò»°ãÃ³Ò×	2	Ç§¿Ë	0	?	39,376
202104	30021500	ÃâÒßÖÆÆ·£¬ÒÑÅä¶¨¼ÁÁ¿»òÖÆ³ÉÁãÊÛ°ü×°	330	Èðµä	10	Ò»°ãÃ³Ò×	207	Ç§¿Ë	0	?	2,485,347
202104	30021500	ÃâÒßÖÆÆ·£¬ÒÑÅä¶¨¼ÁÁ¿»òÖÆ³ÉÁãÊÛ°ü×°	331	ÈðÊ¿	10	Ò»°ãÃ³Ò×	745	Ç§¿Ë	0	?	2,048,250
202104	30021500	ÃâÒßÖÆÆ·£¬ÒÑÅä¶¨¼ÁÁ¿»òÖÆ³ÉÁãÊÛ°ü×°	334	°®É³ÄáÑÇ	10	Ò»°ãÃ³Ò×	0	Ç§¿Ë	0	?	1,960
202104	30021500	ÃâÒßÖÆÆ·£¬ÒÑÅä¶¨¼ÁÁ¿»òÖÆ³ÉÁãÊÛ°ü×°	336	Á¢ÌÕÍð	10	Ò»°ãÃ³Ò×	0	Ç§¿Ë	0	?	265,929
202104	30021500	ÃâÒßÖÆÆ·£¬ÒÑÅä¶¨¼ÁÁ¿»òÖÆ³ÉÁãÊÛ°ü×°	352	½Ý¿Ë	10	Ò»°ãÃ³Ò×	6	Ç§¿Ë	0	?	434,458
202104	30021500	ÃâÒßÖÆÆ·£¬ÒÑÅä¶¨¼ÁÁ¿»òÖÆ³ÉÁãÊÛ°ü×°	429	Ä«Î÷¸ç	10	Ò»°ãÃ³Ò×	0	Ç§¿Ë	0	?	3,476
202104	30021500	ÃâÒßÖÆÆ·£¬ÒÑÅä¶¨¼ÁÁ¿»òÖÆ³ÉÁãÊÛ°ü×°	435	²¨¶àÀè¸÷	10	Ò»°ãÃ³Ò×	15	Ç§¿Ë	0	?	763,240
202104	30021500	ÃâÒßÖÆÆ·£¬ÒÑÅä¶¨¼ÁÁ¿»òÖÆ³ÉÁãÊÛ°ü×°	501	¼ÓÄÃ´ó	10	Ò»°ãÃ³Ò×	36	Ç§¿Ë	0	?	3,268,434
202104	30021500	ÃâÒßÖÆÆ·£¬ÒÑÅä¶¨¼ÁÁ¿»òÖÆ³ÉÁãÊÛ°ü×°	502	ÃÀ¹ú	10	Ò»°ãÃ³Ò×	15870	Ç§¿Ë	0	?	211,175,996
202104	30021500	ÃâÒßÖÆÆ·£¬ÒÑÅä¶¨¼ÁÁ¿»òÖÆ³ÉÁãÊÛ°ü×°	601	°Ä´óÀûÑÇ	10	Ò»°ãÃ³Ò×	2	Ç§¿Ë	0	?	69,789
202104	30021500	ÃâÒßÖÆÆ·£¬ÒÑÅä¶¨¼ÁÁ¿»òÖÆ³ÉÁãÊÛ°ü×°	609	ÐÂÎ÷À¼	10	Ò»°ãÃ³Ò×	25	Ç§¿Ë	0	?	46,080
202105	30021500	ÃâÒßÖÆÆ·£¬ÒÑÅä¶¨¼ÁÁ¿»òÖÆ³ÉÁãÊÛ°ü×°	111	Ó¡¶È	10	Ò»°ãÃ³Ò×	0	Ç§¿Ë	0	?	164,288
202105	30021500	ÃâÒßÖÆÆ·£¬ÒÑÅä¶¨¼ÁÁ¿»òÖÆ³ÉÁãÊÛ°ü×°	115	ÒÔÉ«ÁÐ	10	Ò»°ãÃ³Ò×	2	Ç§¿Ë	0	?	3,396,758
202105	30021500	ÃâÒßÖÆÆ·£¬ÒÑÅä¶¨¼ÁÁ¿»òÖÆ³ÉÁãÊÛ°ü×°	116	ÈÕ±¾	10	Ò»°ãÃ³Ò×	10728	Ç§¿Ë	0	?	58,981,910
202105	30021500	ÃâÒßÖÆÆ·£¬ÒÑÅä¶¨¼ÁÁ¿»òÖÆ³ÉÁãÊÛ°ü×°	122	ÂíÀ´Î÷ÑÇ	10	Ò»°ãÃ³Ò×	0	Ç§¿Ë	0	?	7,992
202105	30021500	ÃâÒßÖÆÆ·£¬ÒÑÅä¶¨¼ÁÁ¿»òÖÆ³ÉÁãÊÛ°ü×°	125	Äá²´¶ûÁª°îÃñÖ÷¹²ºÍ¹ú	10	Ò»°ãÃ³Ò×	0	Ç§¿Ë	0	?	195,207
202105	30021500	ÃâÒßÖÆÆ·£¬ÒÑÅä¶¨¼ÁÁ¿»òÖÆ³ÉÁãÊÛ°ü×°	133	º«¹ú	10	Ò»°ãÃ³Ò×	10163	Ç§¿Ë	0	?	4,193,544
202105	30021500	ÃâÒßÖÆÆ·£¬ÒÑÅä¶¨¼ÁÁ¿»òÖÆ³ÉÁãÊÛ°ü×°	142	ÖÐ¹ú	10	Ò»°ãÃ³Ò×	17	Ç§¿Ë	0	?	2,394,150
202105	30021500	ÃâÒßÖÆÆ·£¬ÒÑÅä¶¨¼ÁÁ¿»òÖÆ³ÉÁãÊÛ°ü×°	143	ÖÐ¹úÌ¨Íå	10	Ò»°ãÃ³Ò×	44	Ç§¿Ë	0	?	1,816,953
202105	30021500	ÃâÒßÖÆÆ·£¬ÒÑÅä¶¨¼ÁÁ¿»òÖÆ³ÉÁãÊÛ°ü×°	258	¶òÁ¢ÌØÀïÑÇ	10	Ò»°ãÃ³Ò×	0	Ç§¿Ë	0	?	19,595
202105	30021500	ÃâÒßÖÆÆ·£¬ÒÑÅä¶¨¼ÁÁ¿»òÖÆ³ÉÁãÊÛ°ü×°	301	±ÈÀûÊ±	10	Ò»°ãÃ³Ò×	3	Ç§¿Ë	0	?	1,809,180
202105	30021500	ÃâÒßÖÆÆ·£¬ÒÑÅä¶¨¼ÁÁ¿»òÖÆ³ÉÁãÊÛ°ü×°	302	µ¤Âó	10	Ò»°ãÃ³Ò×	56	Ç§¿Ë	0	?	1,979,820
202105	30021500	ÃâÒßÖÆÆ·£¬ÒÑÅä¶¨¼ÁÁ¿»òÖÆ³ÉÁãÊÛ°ü×°	303	Ó¢¹ú	10	Ò»°ãÃ³Ò×	1423	Ç§¿Ë	0	?	23,861,828
202105	30021500	ÃâÒßÖÆÆ·£¬ÒÑÅä¶¨¼ÁÁ¿»òÖÆ³ÉÁãÊÛ°ü×°	304	µÂ¹ú	10	Ò»°ãÃ³Ò×	27227	Ç§¿Ë	0	?	166,908,801
202105	30021500	ÃâÒßÖÆÆ·£¬ÒÑÅä¶¨¼ÁÁ¿»òÖÆ³ÉÁãÊÛ°ü×°	305	·¨¹ú	10	Ò»°ãÃ³Ò×	9174	Ç§¿Ë	0	?	39,985,865
202105	30021500	ÃâÒßÖÆÆ·£¬ÒÑÅä¶¨¼ÁÁ¿»òÖÆ³ÉÁãÊÛ°ü×°	306	°®¶ûÀ¼	10	Ò»°ãÃ³Ò×	5779	Ç§¿Ë	0	?	79,966,680
202105	30021500	ÃâÒßÖÆÆ·£¬ÒÑÅä¶¨¼ÁÁ¿»òÖÆ³ÉÁãÊÛ°ü×°	307	Òâ´óÀû	10	Ò»°ãÃ³Ò×	19	Ç§¿Ë	0	?	270,880
202105	30021500	ÃâÒßÖÆÆ·£¬ÒÑÅä¶¨¼ÁÁ¿»òÖÆ³ÉÁãÊÛ°ü×°	309	ºÉÀ¼	10	Ò»°ãÃ³Ò×	253	Ç§¿Ë	0	?	1,047,320
202105	30021500	ÃâÒßÖÆÆ·£¬ÒÑÅä¶¨¼ÁÁ¿»òÖÆ³ÉÁãÊÛ°ü×°	310	Ï£À°	10	Ò»°ãÃ³Ò×	15	Ç§¿Ë	0	?	809,611
202105	30021500	ÃâÒßÖÆÆ·£¬ÒÑÅä¶¨¼ÁÁ¿»òÖÆ³ÉÁãÊÛ°ü×°	311	ÆÏÌÑÑÀ	10	Ò»°ãÃ³Ò×	0	Ç§¿Ë	0	?	8,831
202105	30021500	ÃâÒßÖÆÆ·£¬ÒÑÅä¶¨¼ÁÁ¿»òÖÆ³ÉÁãÊÛ°ü×°	312	Î÷°àÑÀ	10	Ò»°ãÃ³Ò×	931	Ç§¿Ë	0	?	8,569,565
202105	30021500	ÃâÒßÖÆÆ·£¬ÒÑÅä¶¨¼ÁÁ¿»òÖÆ³ÉÁãÊÛ°ü×°	315	°ÂµØÀû	10	Ò»°ãÃ³Ò×	35	Ç§¿Ë	0	?	305,382
202105	30021500	ÃâÒßÖÆÆ·£¬ÒÑÅä¶¨¼ÁÁ¿»òÖÆ³ÉÁãÊÛ°ü×°	318	·ÒÀ¼	10	Ò»°ãÃ³Ò×	9463	Ç§¿Ë	0	?	21,287,214
202105	30021500	ÃâÒßÖÆÆ·£¬ÒÑÅä¶¨¼ÁÁ¿»òÖÆ³ÉÁãÊÛ°ü×°	321	ÐÙÑÀÀû	10	Ò»°ãÃ³Ò×	0	Ç§¿Ë	0	?	65,765
202105	30021500	ÃâÒßÖÆÆ·£¬ÒÑÅä¶¨¼ÁÁ¿»òÖÆ³ÉÁãÊÛ°ü×°	326	Å²Íþ	10	Ò»°ãÃ³Ò×	2	Ç§¿Ë	0	?	39,416
202105	30021500	ÃâÒßÖÆÆ·£¬ÒÑÅä¶¨¼ÁÁ¿»òÖÆ³ÉÁãÊÛ°ü×°	330	Èðµä	10	Ò»°ãÃ³Ò×	942	Ç§¿Ë	0	?	6,390,348
202105	30021500	ÃâÒßÖÆÆ·£¬ÒÑÅä¶¨¼ÁÁ¿»òÖÆ³ÉÁãÊÛ°ü×°	331	ÈðÊ¿	10	Ò»°ãÃ³Ò×	628	Ç§¿Ë	0	?	1,869,728
202105	30021500	ÃâÒßÖÆÆ·£¬ÒÑÅä¶¨¼ÁÁ¿»òÖÆ³ÉÁãÊÛ°ü×°	334	°®É³ÄáÑÇ	10	Ò»°ãÃ³Ò×	0	Ç§¿Ë	0	?	5,457
202105	30021500	ÃâÒßÖÆÆ·£¬ÒÑÅä¶¨¼ÁÁ¿»òÖÆ³ÉÁãÊÛ°ü×°	336	Á¢ÌÕÍð	10	Ò»°ãÃ³Ò×	2	Ç§¿Ë	0	?	653,130
202105	30021500	ÃâÒßÖÆÆ·£¬ÒÑÅä¶¨¼ÁÁ¿»òÖÆ³ÉÁãÊÛ°ü×°	344	¶íÂÞË¹Áª°î	10	Ò»°ãÃ³Ò×	0	Ç§¿Ë	0	?	10,577
202105	30021500	ÃâÒßÖÆÆ·£¬ÒÑÅä¶¨¼ÁÁ¿»òÖÆ³ÉÁãÊÛ°ü×°	352	½Ý¿Ë	10	Ò»°ãÃ³Ò×	2	Ç§¿Ë	0	?	289,880
202105	30021500	ÃâÒßÖÆÆ·£¬ÒÑÅä¶¨¼ÁÁ¿»òÖÆ³ÉÁãÊÛ°ü×°	353	Ë¹Âå·¥¿Ë	10	Ò»°ãÃ³Ò×	2	Ç§¿Ë	0	?	47,431
202105	30021500	ÃâÒßÖÆÆ·£¬ÒÑÅä¶¨¼ÁÁ¿»òÖÆ³ÉÁãÊÛ°ü×°	402	°¢¸ùÍ¢	10	Ò»°ãÃ³Ò×	0	Ç§¿Ë	0	?	106,376
202105	30021500	ÃâÒßÖÆÆ·£¬ÒÑÅä¶¨¼ÁÁ¿»òÖÆ³ÉÁãÊÛ°ü×°	429	Ä«Î÷¸ç	10	Ò»°ãÃ³Ò×	0	Ç§¿Ë	0	?	3,477
202105	30021500	ÃâÒßÖÆÆ·£¬ÒÑÅä¶¨¼ÁÁ¿»òÖÆ³ÉÁãÊÛ°ü×°	501	¼ÓÄÃ´ó	10	Ò»°ãÃ³Ò×	64	Ç§¿Ë	0	?	4,644,852
202105	30021500	ÃâÒßÖÆÆ·£¬ÒÑÅä¶¨¼ÁÁ¿»òÖÆ³ÉÁãÊÛ°ü×°	502	ÃÀ¹ú	10	Ò»°ãÃ³Ò×	12194	Ç§¿Ë	0	?	163,063,349
202105	30021500	ÃâÒßÖÆÆ·£¬ÒÑÅä¶¨¼ÁÁ¿»òÖÆ³ÉÁãÊÛ°ü×°	601	°Ä´óÀûÑÇ	10	Ò»°ãÃ³Ò×	3	Ç§¿Ë	0	?	131,087
202105	30021500	ÃâÒßÖÆÆ·£¬ÒÑÅä¶¨¼ÁÁ¿»òÖÆ³ÉÁãÊÛ°ü×°	609	ÐÂÎ÷À¼	10	Ò»°ãÃ³Ò×	4	Ç§¿Ë	0	?	11,892
202106	30021500	ÃâÒßÖÆÆ·£¬ÒÑÅä¶¨¼ÁÁ¿»òÖÆ³ÉÁãÊÛ°ü×°	110	ÖÐ¹úÏã¸Û	10	Ò»°ãÃ³Ò×	0	Ç§¿Ë	0	?	2,900,071
202106	30021500	ÃâÒßÖÆÆ·£¬ÒÑÅä¶¨¼ÁÁ¿»òÖÆ³ÉÁãÊÛ°ü×°	111	Ó¡¶È	10	Ò»°ãÃ³Ò×	17	Ç§¿Ë	0	?	84,108
202106	30021500	ÃâÒßÖÆÆ·£¬ÒÑÅä¶¨¼ÁÁ¿»òÖÆ³ÉÁãÊÛ°ü×°	115	ÒÔÉ«ÁÐ	10	Ò»°ãÃ³Ò×	1	Ç§¿Ë	0	?	2,077,597
202106	30021500	ÃâÒßÖÆÆ·£¬ÒÑÅä¶¨¼ÁÁ¿»òÖÆ³ÉÁãÊÛ°ü×°	116	ÈÕ±¾	10	Ò»°ãÃ³Ò×	21905	Ç§¿Ë	0	?	104,787,454
202106	30021500	ÃâÒßÖÆÆ·£¬ÒÑÅä¶¨¼ÁÁ¿»òÖÆ³ÉÁãÊÛ°ü×°	122	ÂíÀ´Î÷ÑÇ	10	Ò»°ãÃ³Ò×	0	Ç§¿Ë	0	?	2,002
202106	30021500	ÃâÒßÖÆÆ·£¬ÒÑÅä¶¨¼ÁÁ¿»òÖÆ³ÉÁãÊÛ°ü×°	125	Äá²´¶ûÁª°îÃñÖ÷¹²ºÍ¹ú	10	Ò»°ãÃ³Ò×	0	Ç§¿Ë	0	?	165,229
202106	30021500	ÃâÒßÖÆÆ·£¬ÒÑÅä¶¨¼ÁÁ¿»òÖÆ³ÉÁãÊÛ°ü×°	132	ÐÂ¼ÓÆÂ	10	Ò»°ãÃ³Ò×	2305	Ç§¿Ë	0	?	7,038,966
202106	30021500	ÃâÒßÖÆÆ·£¬ÒÑÅä¶¨¼ÁÁ¿»òÖÆ³ÉÁãÊÛ°ü×°	133	º«¹ú	10	Ò»°ãÃ³Ò×	14746	Ç§¿Ë	0	?	6,539,341
202106	30021500	ÃâÒßÖÆÆ·£¬ÒÑÅä¶¨¼ÁÁ¿»òÖÆ³ÉÁãÊÛ°ü×°	136	Ì©¹ú	10	Ò»°ãÃ³Ò×	1	Ç§¿Ë	0	?	71,579
202106	30021500	ÃâÒßÖÆÆ·£¬ÒÑÅä¶¨¼ÁÁ¿»òÖÆ³ÉÁãÊÛ°ü×°	137	ÍÁ¶úÆä	10	Ò»°ãÃ³Ò×	2	Ç§¿Ë	0	?	15,345
202106	30021500	ÃâÒßÖÆÆ·£¬ÒÑÅä¶¨¼ÁÁ¿»òÖÆ³ÉÁãÊÛ°ü×°	142	ÖÐ¹ú	10	Ò»°ãÃ³Ò×	27	Ç§¿Ë	0	?	6,036,872
202106	30021500	ÃâÒßÖÆÆ·£¬ÒÑÅä¶¨¼ÁÁ¿»òÖÆ³ÉÁãÊÛ°ü×°	143	ÖÐ¹úÌ¨Íå	10	Ò»°ãÃ³Ò×	12	Ç§¿Ë	0	?	1,133,476
202106	30021500	ÃâÒßÖÆÆ·£¬ÒÑÅä¶¨¼ÁÁ¿»òÖÆ³ÉÁãÊÛ°ü×°	258	¶òÁ¢ÌØÀïÑÇ	10	Ò»°ãÃ³Ò×	1	Ç§¿Ë	0	?	40,232
202106	30021500	ÃâÒßÖÆÆ·£¬ÒÑÅä¶¨¼ÁÁ¿»òÖÆ³ÉÁãÊÛ°ü×°	301	±ÈÀûÊ±	10	Ò»°ãÃ³Ò×	43	Ç§¿Ë	0	?	261,683
202106	30021500	ÃâÒßÖÆÆ·£¬ÒÑÅä¶¨¼ÁÁ¿»òÖÆ³ÉÁãÊÛ°ü×°	302	µ¤Âó	10	Ò»°ãÃ³Ò×	417	Ç§¿Ë	0	?	2,912,384
202106	30021500	ÃâÒßÖÆÆ·£¬ÒÑÅä¶¨¼ÁÁ¿»òÖÆ³ÉÁãÊÛ°ü×°	303	Ó¢¹ú	10	Ò»°ãÃ³Ò×	2918	Ç§¿Ë	0	?	27,004,062
202106	30021500	ÃâÒßÖÆÆ·£¬ÒÑÅä¶¨¼ÁÁ¿»òÖÆ³ÉÁãÊÛ°ü×°	304	µÂ¹ú	10	Ò»°ãÃ³Ò×	31186	Ç§¿Ë	0	?	268,927,490
202106	30021500	ÃâÒßÖÆÆ·£¬ÒÑÅä¶¨¼ÁÁ¿»òÖÆ³ÉÁãÊÛ°ü×°	305	·¨¹ú	10	Ò»°ãÃ³Ò×	8379	Ç§¿Ë	0	?	36,727,768
202106	30021500	ÃâÒßÖÆÆ·£¬ÒÑÅä¶¨¼ÁÁ¿»òÖÆ³ÉÁãÊÛ°ü×°	306	°®¶ûÀ¼	10	Ò»°ãÃ³Ò×	9058	Ç§¿Ë	0	?	122,038,639
202106	30021500	ÃâÒßÖÆÆ·£¬ÒÑÅä¶¨¼ÁÁ¿»òÖÆ³ÉÁãÊÛ°ü×°	307	Òâ´óÀû	10	Ò»°ãÃ³Ò×	65	Ç§¿Ë	0	?	600,697
202106	30021500	ÃâÒßÖÆÆ·£¬ÒÑÅä¶¨¼ÁÁ¿»òÖÆ³ÉÁãÊÛ°ü×°	309	ºÉÀ¼	10	Ò»°ãÃ³Ò×	29	Ç§¿Ë	0	?	690,071
202106	30021500	ÃâÒßÖÆÆ·£¬ÒÑÅä¶¨¼ÁÁ¿»òÖÆ³ÉÁãÊÛ°ü×°	311	ÆÏÌÑÑÀ	10	Ò»°ãÃ³Ò×	0	Ç§¿Ë	0	?	1,759
202106	30021500	ÃâÒßÖÆÆ·£¬ÒÑÅä¶¨¼ÁÁ¿»òÖÆ³ÉÁãÊÛ°ü×°	312	Î÷°àÑÀ	10	Ò»°ãÃ³Ò×	3516	Ç§¿Ë	0	?	33,281,560
202106	30021500	ÃâÒßÖÆÆ·£¬ÒÑÅä¶¨¼ÁÁ¿»òÖÆ³ÉÁãÊÛ°ü×°	315	°ÂµØÀû	10	Ò»°ãÃ³Ò×	26	Ç§¿Ë	0	?	320,199
202106	30021500	ÃâÒßÖÆÆ·£¬ÒÑÅä¶¨¼ÁÁ¿»òÖÆ³ÉÁãÊÛ°ü×°	318	·ÒÀ¼	10	Ò»°ãÃ³Ò×	12864	Ç§¿Ë	0	?	26,503,795
202106	30021500	ÃâÒßÖÆÆ·£¬ÒÑÅä¶¨¼ÁÁ¿»òÖÆ³ÉÁãÊÛ°ü×°	321	ÐÙÑÀÀû	10	Ò»°ãÃ³Ò×	0	Ç§¿Ë	0	?	37,888
202106	30021500	ÃâÒßÖÆÆ·£¬ÒÑÅä¶¨¼ÁÁ¿»òÖÆ³ÉÁãÊÛ°ü×°	330	Èðµä	10	Ò»°ãÃ³Ò×	84	Ç§¿Ë	0	?	2,024,533
202106	30021500	ÃâÒßÖÆÆ·£¬ÒÑÅä¶¨¼ÁÁ¿»òÖÆ³ÉÁãÊÛ°ü×°	331	ÈðÊ¿	10	Ò»°ãÃ³Ò×	1103	Ç§¿Ë	0	?	23,226,782
202106	30021500	ÃâÒßÖÆÆ·£¬ÒÑÅä¶¨¼ÁÁ¿»òÖÆ³ÉÁãÊÛ°ü×°	334	°®É³ÄáÑÇ	10	Ò»°ãÃ³Ò×	0	Ç§¿Ë	0	?	5,457
202106	30021500	ÃâÒßÖÆÆ·£¬ÒÑÅä¶¨¼ÁÁ¿»òÖÆ³ÉÁãÊÛ°ü×°	336	Á¢ÌÕÍð	10	Ò»°ãÃ³Ò×	1	Ç§¿Ë	0	?	619,318
202106	30021500	ÃâÒßÖÆÆ·£¬ÒÑÅä¶¨¼ÁÁ¿»òÖÆ³ÉÁãÊÛ°ü×°	352	½Ý¿Ë	10	Ò»°ãÃ³Ò×	7	Ç§¿Ë	0	?	451,633
202106	30021500	ÃâÒßÖÆÆ·£¬ÒÑÅä¶¨¼ÁÁ¿»òÖÆ³ÉÁãÊÛ°ü×°	353	Ë¹Âå·¥¿Ë	10	Ò»°ãÃ³Ò×	1	Ç§¿Ë	0	?	23,282
202106	30021500	ÃâÒßÖÆÆ·£¬ÒÑÅä¶¨¼ÁÁ¿»òÖÆ³ÉÁãÊÛ°ü×°	402	°¢¸ùÍ¢	10	Ò»°ãÃ³Ò×	0	Ç§¿Ë	0	?	4,570,937
202106	30021500	ÃâÒßÖÆÆ·£¬ÒÑÅä¶¨¼ÁÁ¿»òÖÆ³ÉÁãÊÛ°ü×°	435	²¨¶àÀè¸÷	10	Ò»°ãÃ³Ò×	0	Ç§¿Ë	0	?	226,374
202106	30021500	ÃâÒßÖÆÆ·£¬ÒÑÅä¶¨¼ÁÁ¿»òÖÆ³ÉÁãÊÛ°ü×°	501	¼ÓÄÃ´ó	10	Ò»°ãÃ³Ò×	169	Ç§¿Ë	0	?	4,223,974
202106	30021500	ÃâÒßÖÆÆ·£¬ÒÑÅä¶¨¼ÁÁ¿»òÖÆ³ÉÁãÊÛ°ü×°	502	ÃÀ¹ú	10	Ò»°ãÃ³Ò×	14119	Ç§¿Ë	0	?	172,031,676
202106	30021500	ÃâÒßÖÆÆ·£¬ÒÑÅä¶¨¼ÁÁ¿»òÖÆ³ÉÁãÊÛ°ü×°	601	°Ä´óÀûÑÇ	10	Ò»°ãÃ³Ò×	0	Ç§¿Ë	0	?	69,445
202107	30021500	ÃâÒßÖÆÆ·£¬ÒÑÅä¶¨¼ÁÁ¿»òÖÆ³ÉÁãÊÛ°ü×°	111	Ó¡¶È	10	Ò»°ãÃ³Ò×	0	Ç§¿Ë	0	?	5,658
202107	30021500	ÃâÒßÖÆÆ·£¬ÒÑÅä¶¨¼ÁÁ¿»òÖÆ³ÉÁãÊÛ°ü×°	115	ÒÔÉ«ÁÐ	10	Ò»°ãÃ³Ò×	3	Ç§¿Ë	0	?	2,542,179
202107	30021500	ÃâÒßÖÆÆ·£¬ÒÑÅä¶¨¼ÁÁ¿»òÖÆ³ÉÁãÊÛ°ü×°	116	ÈÕ±¾	10	Ò»°ãÃ³Ò×	10224	Ç§¿Ë	0	?	88,693,092
202107	30021500	ÃâÒßÖÆÆ·£¬ÒÑÅä¶¨¼ÁÁ¿»òÖÆ³ÉÁãÊÛ°ü×°	122	ÂíÀ´Î÷ÑÇ	10	Ò»°ãÃ³Ò×	0	Ç§¿Ë	0	?	2,106
202107	30021500	ÃâÒßÖÆÆ·£¬ÒÑÅä¶¨¼ÁÁ¿»òÖÆ³ÉÁãÊÛ°ü×°	125	Äá²´¶ûÁª°îÃñÖ÷¹²ºÍ¹ú	10	Ò»°ãÃ³Ò×	0	Ç§¿Ë	0	?	180,568
202107	30021500	ÃâÒßÖÆÆ·£¬ÒÑÅä¶¨¼ÁÁ¿»òÖÆ³ÉÁãÊÛ°ü×°	132	ÐÂ¼ÓÆÂ	10	Ò»°ãÃ³Ò×	1602	Ç§¿Ë	0	?	1,748,158
202107	30021500	ÃâÒßÖÆÆ·£¬ÒÑÅä¶¨¼ÁÁ¿»òÖÆ³ÉÁãÊÛ°ü×°	133	º«¹ú	10	Ò»°ãÃ³Ò×	2220	Ç§¿Ë	0	?	1,105,333
202107	30021500	ÃâÒßÖÆÆ·£¬ÒÑÅä¶¨¼ÁÁ¿»òÖÆ³ÉÁãÊÛ°ü×°	142	ÖÐ¹ú	10	Ò»°ãÃ³Ò×	8	Ç§¿Ë	0	?	7,500,944
202107	30021500	ÃâÒßÖÆÆ·£¬ÒÑÅä¶¨¼ÁÁ¿»òÖÆ³ÉÁãÊÛ°ü×°	143	ÖÐ¹úÌ¨Íå	10	Ò»°ãÃ³Ò×	12	Ç§¿Ë	0	?	1,548,756
202107	30021500	ÃâÒßÖÆÆ·£¬ÒÑÅä¶¨¼ÁÁ¿»òÖÆ³ÉÁãÊÛ°ü×°	244	ÄÏ·Ç	10	Ò»°ãÃ³Ò×	1	Ç§¿Ë	0	?	513,397
202107	30021500	ÃâÒßÖÆÆ·£¬ÒÑÅä¶¨¼ÁÁ¿»òÖÆ³ÉÁãÊÛ°ü×°	258	¶òÁ¢ÌØÀïÑÇ	10	Ò»°ãÃ³Ò×	1	Ç§¿Ë	0	?	76,801
202107	30021500	ÃâÒßÖÆÆ·£¬ÒÑÅä¶¨¼ÁÁ¿»òÖÆ³ÉÁãÊÛ°ü×°	301	±ÈÀûÊ±	10	Ò»°ãÃ³Ò×	46	Ç§¿Ë	0	?	403,853
202107	30021500	ÃâÒßÖÆÆ·£¬ÒÑÅä¶¨¼ÁÁ¿»òÖÆ³ÉÁãÊÛ°ü×°	302	µ¤Âó	10	Ò»°ãÃ³Ò×	142	Ç§¿Ë	0	?	3,385,473
202107	30021500	ÃâÒßÖÆÆ·£¬ÒÑÅä¶¨¼ÁÁ¿»òÖÆ³ÉÁãÊÛ°ü×°	303	Ó¢¹ú	10	Ò»°ãÃ³Ò×	4311	Ç§¿Ë	0	?	55,292,389
202107	30021500	ÃâÒßÖÆÆ·£¬ÒÑÅä¶¨¼ÁÁ¿»òÖÆ³ÉÁãÊÛ°ü×°	304	µÂ¹ú	10	Ò»°ãÃ³Ò×	28301	Ç§¿Ë	0	?	228,422,140
202107	30021500	ÃâÒßÖÆÆ·£¬ÒÑÅä¶¨¼ÁÁ¿»òÖÆ³ÉÁãÊÛ°ü×°	305	·¨¹ú	10	Ò»°ãÃ³Ò×	8055	Ç§¿Ë	0	?	59,723,188
202107	30021500	ÃâÒßÖÆÆ·£¬ÒÑÅä¶¨¼ÁÁ¿»òÖÆ³ÉÁãÊÛ°ü×°	306	°®¶ûÀ¼	10	Ò»°ãÃ³Ò×	8043	Ç§¿Ë	0	?	94,528,891
202107	30021500	ÃâÒßÖÆÆ·£¬ÒÑÅä¶¨¼ÁÁ¿»òÖÆ³ÉÁãÊÛ°ü×°	307	Òâ´óÀû	10	Ò»°ãÃ³Ò×	1502	Ç§¿Ë	0	?	1,655,631
202107	30021500	ÃâÒßÖÆÆ·£¬ÒÑÅä¶¨¼ÁÁ¿»òÖÆ³ÉÁãÊÛ°ü×°	309	ºÉÀ¼	10	Ò»°ãÃ³Ò×	215	Ç§¿Ë	0	?	1,788,963
202107	30021500	ÃâÒßÖÆÆ·£¬ÒÑÅä¶¨¼ÁÁ¿»òÖÆ³ÉÁãÊÛ°ü×°	310	Ï£À°	10	Ò»°ãÃ³Ò×	2	Ç§¿Ë	0	?	47,291
202107	30021500	ÃâÒßÖÆÆ·£¬ÒÑÅä¶¨¼ÁÁ¿»òÖÆ³ÉÁãÊÛ°ü×°	311	ÆÏÌÑÑÀ	10	Ò»°ãÃ³Ò×	0	Ç§¿Ë	0	?	8,158
202107	30021500	ÃâÒßÖÆÆ·£¬ÒÑÅä¶¨¼ÁÁ¿»òÖÆ³ÉÁãÊÛ°ü×°	312	Î÷°àÑÀ	10	Ò»°ãÃ³Ò×	6055	Ç§¿Ë	0	?	54,228,771
202107	30021500	ÃâÒßÖÆÆ·£¬ÒÑÅä¶¨¼ÁÁ¿»òÖÆ³ÉÁãÊÛ°ü×°	315	°ÂµØÀû	10	Ò»°ãÃ³Ò×	57	Ç§¿Ë	0	?	940,011
202107	30021500	ÃâÒßÖÆÆ·£¬ÒÑÅä¶¨¼ÁÁ¿»òÖÆ³ÉÁãÊÛ°ü×°	318	·ÒÀ¼	10	Ò»°ãÃ³Ò×	15602	Ç§¿Ë	0	?	34,827,943
202107	30021500	ÃâÒßÖÆÆ·£¬ÒÑÅä¶¨¼ÁÁ¿»òÖÆ³ÉÁãÊÛ°ü×°	321	ÐÙÑÀÀû	10	Ò»°ãÃ³Ò×	0	Ç§¿Ë	0	?	63,002
202107	30021500	ÃâÒßÖÆÆ·£¬ÒÑÅä¶¨¼ÁÁ¿»òÖÆ³ÉÁãÊÛ°ü×°	326	Å²Íþ	10	Ò»°ãÃ³Ò×	4	Ç§¿Ë	0	?	110,667
202107	30021500	ÃâÒßÖÆÆ·£¬ÒÑÅä¶¨¼ÁÁ¿»òÖÆ³ÉÁãÊÛ°ü×°	330	Èðµä	10	Ò»°ãÃ³Ò×	1783	Ç§¿Ë	0	?	5,101,202
202107	30021500	ÃâÒßÖÆÆ·£¬ÒÑÅä¶¨¼ÁÁ¿»òÖÆ³ÉÁãÊÛ°ü×°	331	ÈðÊ¿	10	Ò»°ãÃ³Ò×	745	Ç§¿Ë	0	?	2,108,342
202107	30021500	ÃâÒßÖÆÆ·£¬ÒÑÅä¶¨¼ÁÁ¿»òÖÆ³ÉÁãÊÛ°ü×°	336	Á¢ÌÕÍð	10	Ò»°ãÃ³Ò×	0	Ç§¿Ë	0	?	316,521
202107	30021500	ÃâÒßÖÆÆ·£¬ÒÑÅä¶¨¼ÁÁ¿»òÖÆ³ÉÁãÊÛ°ü×°	344	¶íÂÞË¹Áª°î	10	Ò»°ãÃ³Ò×	1	Ç§¿Ë	0	?	161,158
202107	30021500	ÃâÒßÖÆÆ·£¬ÒÑÅä¶¨¼ÁÁ¿»òÖÆ³ÉÁãÊÛ°ü×°	352	½Ý¿Ë	10	Ò»°ãÃ³Ò×	5	Ç§¿Ë	0	?	889,657
202107	30021500	ÃâÒßÖÆÆ·£¬ÒÑÅä¶¨¼ÁÁ¿»òÖÆ³ÉÁãÊÛ°ü×°	353	Ë¹Âå·¥¿Ë	10	Ò»°ãÃ³Ò×	4	Ç§¿Ë	0	?	108,338
202107	30021500	ÃâÒßÖÆÆ·£¬ÒÑÅä¶¨¼ÁÁ¿»òÖÆ³ÉÁãÊÛ°ü×°	435	²¨¶àÀè¸÷	10	Ò»°ãÃ³Ò×	0	Ç§¿Ë	0	?	28,869
202107	30021500	ÃâÒßÖÆÆ·£¬ÒÑÅä¶¨¼ÁÁ¿»òÖÆ³ÉÁãÊÛ°ü×°	501	¼ÓÄÃ´ó	10	Ò»°ãÃ³Ò×	90	Ç§¿Ë	0	?	2,652,073
202107	30021500	ÃâÒßÖÆÆ·£¬ÒÑÅä¶¨¼ÁÁ¿»òÖÆ³ÉÁãÊÛ°ü×°	502	ÃÀ¹ú	10	Ò»°ãÃ³Ò×	15764	Ç§¿Ë	0	?	151,502,290
202107	30021500	ÃâÒßÖÆÆ·£¬ÒÑÅä¶¨¼ÁÁ¿»òÖÆ³ÉÁãÊÛ°ü×°	601	°Ä´óÀûÑÇ	10	Ò»°ãÃ³Ò×	1	Ç§¿Ë	0	?	66,572
202107	30021500	ÃâÒßÖÆÆ·£¬ÒÑÅä¶¨¼ÁÁ¿»òÖÆ³ÉÁãÊÛ°ü×°	609	ÐÂÎ÷À¼	10	Ò»°ãÃ³Ò×	0	Ç§¿Ë	0	?	14,001
202108	30021500	ÃâÒßÖÆÆ·£¬ÒÑÅä¶¨¼ÁÁ¿»òÖÆ³ÉÁãÊÛ°ü×°	111	Ó¡¶È	10	Ò»°ãÃ³Ò×	32	Ç§¿Ë	0	?	343,431
202108	30021500	ÃâÒßÖÆÆ·£¬ÒÑÅä¶¨¼ÁÁ¿»òÖÆ³ÉÁãÊÛ°ü×°	115	ÒÔÉ«ÁÐ	10	Ò»°ãÃ³Ò×	1	Ç§¿Ë	0	?	2,225,614
202108	30021500	ÃâÒßÖÆÆ·£¬ÒÑÅä¶¨¼ÁÁ¿»òÖÆ³ÉÁãÊÛ°ü×°	116	ÈÕ±¾	10	Ò»°ãÃ³Ò×	18345	Ç§¿Ë	0	?	62,773,831
202108	30021500	ÃâÒßÖÆÆ·£¬ÒÑÅä¶¨¼ÁÁ¿»òÖÆ³ÉÁãÊÛ°ü×°	125	Äá²´¶ûÁª°îÃñÖ÷¹²ºÍ¹ú	10	Ò»°ãÃ³Ò×	0	Ç§¿Ë	0	?	139,383
202108	30021500	ÃâÒßÖÆÆ·£¬ÒÑÅä¶¨¼ÁÁ¿»òÖÆ³ÉÁãÊÛ°ü×°	132	ÐÂ¼ÓÆÂ	10	Ò»°ãÃ³Ò×	1402	Ç§¿Ë	0	?	1,121,929
202108	30021500	ÃâÒßÖÆÆ·£¬ÒÑÅä¶¨¼ÁÁ¿»òÖÆ³ÉÁãÊÛ°ü×°	133	º«¹ú	10	Ò»°ãÃ³Ò×	10023	Ç§¿Ë	0	?	19,371,040
202108	30021500	ÃâÒßÖÆÆ·£¬ÒÑÅä¶¨¼ÁÁ¿»òÖÆ³ÉÁãÊÛ°ü×°	136	Ì©¹ú	10	Ò»°ãÃ³Ò×	2	Ç§¿Ë	0	?	147,702
202108	30021500	ÃâÒßÖÆÆ·£¬ÒÑÅä¶¨¼ÁÁ¿»òÖÆ³ÉÁãÊÛ°ü×°	137	ÍÁ¶úÆä	10	Ò»°ãÃ³Ò×	13	Ç§¿Ë	0	?	197,652
202108	30021500	ÃâÒßÖÆÆ·£¬ÒÑÅä¶¨¼ÁÁ¿»òÖÆ³ÉÁãÊÛ°ü×°	142	ÖÐ¹ú	10	Ò»°ãÃ³Ò×	99	Ç§¿Ë	0	?	7,187,822
202108	30021500	ÃâÒßÖÆÆ·£¬ÒÑÅä¶¨¼ÁÁ¿»òÖÆ³ÉÁãÊÛ°ü×°	143	ÖÐ¹úÌ¨Íå	10	Ò»°ãÃ³Ò×	45	Ç§¿Ë	0	?	1,477,599
202108	30021500	ÃâÒßÖÆÆ·£¬ÒÑÅä¶¨¼ÁÁ¿»òÖÆ³ÉÁãÊÛ°ü×°	244	ÄÏ·Ç	10	Ò»°ãÃ³Ò×	0	Ç§¿Ë	0	?	75,121
202108	30021500	ÃâÒßÖÆÆ·£¬ÒÑÅä¶¨¼ÁÁ¿»òÖÆ³ÉÁãÊÛ°ü×°	258	¶òÁ¢ÌØÀïÑÇ	10	Ò»°ãÃ³Ò×	0	Ç§¿Ë	0	?	1,960
202108	30021500	ÃâÒßÖÆÆ·£¬ÒÑÅä¶¨¼ÁÁ¿»òÖÆ³ÉÁãÊÛ°ü×°	301	±ÈÀûÊ±	10	Ò»°ãÃ³Ò×	40	Ç§¿Ë	0	?	335,225
202108	30021500	ÃâÒßÖÆÆ·£¬ÒÑÅä¶¨¼ÁÁ¿»òÖÆ³ÉÁãÊÛ°ü×°	302	µ¤Âó	10	Ò»°ãÃ³Ò×	111	Ç§¿Ë	0	?	2,623,154
202108	30021500	ÃâÒßÖÆÆ·£¬ÒÑÅä¶¨¼ÁÁ¿»òÖÆ³ÉÁãÊÛ°ü×°	303	Ó¢¹ú	10	Ò»°ãÃ³Ò×	878	Ç§¿Ë	0	?	9,386,080
202108	30021500	ÃâÒßÖÆÆ·£¬ÒÑÅä¶¨¼ÁÁ¿»òÖÆ³ÉÁãÊÛ°ü×°	304	µÂ¹ú	10	Ò»°ãÃ³Ò×	34053	Ç§¿Ë	0	?	193,004,767
202108	30021500	ÃâÒßÖÆÆ·£¬ÒÑÅä¶¨¼ÁÁ¿»òÖÆ³ÉÁãÊÛ°ü×°	305	·¨¹ú	10	Ò»°ãÃ³Ò×	8835	Ç§¿Ë	0	?	49,351,678
202108	30021500	ÃâÒßÖÆÆ·£¬ÒÑÅä¶¨¼ÁÁ¿»òÖÆ³ÉÁãÊÛ°ü×°	306	°®¶ûÀ¼	10	Ò»°ãÃ³Ò×	7953	Ç§¿Ë	0	?	118,893,375
202108	30021500	ÃâÒßÖÆÆ·£¬ÒÑÅä¶¨¼ÁÁ¿»òÖÆ³ÉÁãÊÛ°ü×°	307	Òâ´óÀû	10	Ò»°ãÃ³Ò×	58	Ç§¿Ë	0	?	3,167,735
202108	30021500	ÃâÒßÖÆÆ·£¬ÒÑÅä¶¨¼ÁÁ¿»òÖÆ³ÉÁãÊÛ°ü×°	309	ºÉÀ¼	10	Ò»°ãÃ³Ò×	406	Ç§¿Ë	0	?	2,370,190
202108	30021500	ÃâÒßÖÆÆ·£¬ÒÑÅä¶¨¼ÁÁ¿»òÖÆ³ÉÁãÊÛ°ü×°	311	ÆÏÌÑÑÀ	10	Ò»°ãÃ³Ò×	0	Ç§¿Ë	0	?	3,421
202108	30021500	ÃâÒßÖÆÆ·£¬ÒÑÅä¶¨¼ÁÁ¿»òÖÆ³ÉÁãÊÛ°ü×°	312	Î÷°àÑÀ	10	Ò»°ãÃ³Ò×	5556	Ç§¿Ë	0	?	52,890,992
202108	30021500	ÃâÒßÖÆÆ·£¬ÒÑÅä¶¨¼ÁÁ¿»òÖÆ³ÉÁãÊÛ°ü×°	315	°ÂµØÀû	10	Ò»°ãÃ³Ò×	21	Ç§¿Ë	0	?	317,614
202108	30021500	ÃâÒßÖÆÆ·£¬ÒÑÅä¶¨¼ÁÁ¿»òÖÆ³ÉÁãÊÛ°ü×°	318	·ÒÀ¼	10	Ò»°ãÃ³Ò×	13523	Ç§¿Ë	0	?	29,874,521
202108	30021500	ÃâÒßÖÆÆ·£¬ÒÑÅä¶¨¼ÁÁ¿»òÖÆ³ÉÁãÊÛ°ü×°	321	ÐÙÑÀÀû	10	Ò»°ãÃ³Ò×	0	Ç§¿Ë	0	?	37,533
202108	30021500	ÃâÒßÖÆÆ·£¬ÒÑÅä¶¨¼ÁÁ¿»òÖÆ³ÉÁãÊÛ°ü×°	322	±ùµº	10	Ò»°ãÃ³Ò×	0	Ç§¿Ë	0	?	3,513
202108	30021500	ÃâÒßÖÆÆ·£¬ÒÑÅä¶¨¼ÁÁ¿»òÖÆ³ÉÁãÊÛ°ü×°	326	Å²Íþ	10	Ò»°ãÃ³Ò×	0	Ç§¿Ë	0	?	3,806
202108	30021500	ÃâÒßÖÆÆ·£¬ÒÑÅä¶¨¼ÁÁ¿»òÖÆ³ÉÁãÊÛ°ü×°	330	Èðµä	10	Ò»°ãÃ³Ò×	306	Ç§¿Ë	0	?	4,963,003
202108	30021500	ÃâÒßÖÆÆ·£¬ÒÑÅä¶¨¼ÁÁ¿»òÖÆ³ÉÁãÊÛ°ü×°	331	ÈðÊ¿	10	Ò»°ãÃ³Ò×	540	Ç§¿Ë	0	?	1,521,435
202108	30021500	ÃâÒßÖÆÆ·£¬ÒÑÅä¶¨¼ÁÁ¿»òÖÆ³ÉÁãÊÛ°ü×°	336	Á¢ÌÕÍð	10	Ò»°ãÃ³Ò×	0	Ç§¿Ë	0	?	415,536
202108	30021500	ÃâÒßÖÆÆ·£¬ÒÑÅä¶¨¼ÁÁ¿»òÖÆ³ÉÁãÊÛ°ü×°	352	½Ý¿Ë	10	Ò»°ãÃ³Ò×	21	Ç§¿Ë	0	?	373,806
202108	30021500	ÃâÒßÖÆÆ·£¬ÒÑÅä¶¨¼ÁÁ¿»òÖÆ³ÉÁãÊÛ°ü×°	353	Ë¹Âå·¥¿Ë	10	Ò»°ãÃ³Ò×	0	Ç§¿Ë	0	?	7,980
202108	30021500	ÃâÒßÖÆÆ·£¬ÒÑÅä¶¨¼ÁÁ¿»òÖÆ³ÉÁãÊÛ°ü×°	402	°¢¸ùÍ¢	10	Ò»°ãÃ³Ò×	0	Ç§¿Ë	0	?	5,766,700
202108	30021500	ÃâÒßÖÆÆ·£¬ÒÑÅä¶¨¼ÁÁ¿»òÖÆ³ÉÁãÊÛ°ü×°	435	²¨¶àÀè¸÷	10	Ò»°ãÃ³Ò×	0	Ç§¿Ë	0	?	12,084
202108	30021500	ÃâÒßÖÆÆ·£¬ÒÑÅä¶¨¼ÁÁ¿»òÖÆ³ÉÁãÊÛ°ü×°	501	¼ÓÄÃ´ó	10	Ò»°ãÃ³Ò×	22	Ç§¿Ë	0	?	2,321,094
202108	30021500	ÃâÒßÖÆÆ·£¬ÒÑÅä¶¨¼ÁÁ¿»òÖÆ³ÉÁãÊÛ°ü×°	502	ÃÀ¹ú	10	Ò»°ãÃ³Ò×	20335	Ç§¿Ë	0	?	640,949,908
202108	30021500	ÃâÒßÖÆÆ·£¬ÒÑÅä¶¨¼ÁÁ¿»òÖÆ³ÉÁãÊÛ°ü×°	601	°Ä´óÀûÑÇ	10	Ò»°ãÃ³Ò×	2	Ç§¿Ë	0	?	62,901
202109	30021500	ÃâÒßÖÆÆ·£¬ÒÑÅä¶¨¼ÁÁ¿»òÖÆ³ÉÁãÊÛ°ü×°	111	Ó¡¶È	10	Ò»°ãÃ³Ò×	1	Ç§¿Ë	0	?	1,566,625
202109	30021500	ÃâÒßÖÆÆ·£¬ÒÑÅä¶¨¼ÁÁ¿»òÖÆ³ÉÁãÊÛ°ü×°	115	ÒÔÉ«ÁÐ	10	Ò»°ãÃ³Ò×	1	Ç§¿Ë	0	?	1,960,973
202109	30021500	ÃâÒßÖÆÆ·£¬ÒÑÅä¶¨¼ÁÁ¿»òÖÆ³ÉÁãÊÛ°ü×°	116	ÈÕ±¾	10	Ò»°ãÃ³Ò×	11983	Ç§¿Ë	0	?	76,208,394
202109	30021500	ÃâÒßÖÆÆ·£¬ÒÑÅä¶¨¼ÁÁ¿»òÖÆ³ÉÁãÊÛ°ü×°	122	ÂíÀ´Î÷ÑÇ	10	Ò»°ãÃ³Ò×	0	Ç§¿Ë	0	?	4,108
202109	30021500	ÃâÒßÖÆÆ·£¬ÒÑÅä¶¨¼ÁÁ¿»òÖÆ³ÉÁãÊÛ°ü×°	125	Äá²´¶ûÁª°îÃñÖ÷¹²ºÍ¹ú	10	Ò»°ãÃ³Ò×	0	Ç§¿Ë	0	?	175,329
202109	30021500	ÃâÒßÖÆÆ·£¬ÒÑÅä¶¨¼ÁÁ¿»òÖÆ³ÉÁãÊÛ°ü×°	132	ÐÂ¼ÓÆÂ	10	Ò»°ãÃ³Ò×	1372	Ç§¿Ë	0	?	5,998,065
202109	30021500	ÃâÒßÖÆÆ·£¬ÒÑÅä¶¨¼ÁÁ¿»òÖÆ³ÉÁãÊÛ°ü×°	133	º«¹ú	10	Ò»°ãÃ³Ò×	14314	Ç§¿Ë	0	?	5,246,387
202109	30021500	ÃâÒßÖÆÆ·£¬ÒÑÅä¶¨¼ÁÁ¿»òÖÆ³ÉÁãÊÛ°ü×°	136	Ì©¹ú	10	Ò»°ãÃ³Ò×	1	Ç§¿Ë	0	?	30,995
202109	30021500	ÃâÒßÖÆÆ·£¬ÒÑÅä¶¨¼ÁÁ¿»òÖÆ³ÉÁãÊÛ°ü×°	137	ÍÁ¶úÆä	10	Ò»°ãÃ³Ò×	6	Ç§¿Ë	0	?	27,248
202109	30021500	ÃâÒßÖÆÆ·£¬ÒÑÅä¶¨¼ÁÁ¿»òÖÆ³ÉÁãÊÛ°ü×°	142	ÖÐ¹ú	10	Ò»°ãÃ³Ò×	116	Ç§¿Ë	0	?	12,966,488
202109	30021500	ÃâÒßÖÆÆ·£¬ÒÑÅä¶¨¼ÁÁ¿»òÖÆ³ÉÁãÊÛ°ü×°	143	ÖÐ¹úÌ¨Íå	10	Ò»°ãÃ³Ò×	231	Ç§¿Ë	0	?	1,408,141
202109	30021500	ÃâÒßÖÆÆ·£¬ÒÑÅä¶¨¼ÁÁ¿»òÖÆ³ÉÁãÊÛ°ü×°	258	¶òÁ¢ÌØÀïÑÇ	10	Ò»°ãÃ³Ò×	0	Ç§¿Ë	0	?	5,971
202109	30021500	ÃâÒßÖÆÆ·£¬ÒÑÅä¶¨¼ÁÁ¿»òÖÆ³ÉÁãÊÛ°ü×°	301	±ÈÀûÊ±	10	Ò»°ãÃ³Ò×	11	Ç§¿Ë	0	?	660,081
202109	30021500	ÃâÒßÖÆÆ·£¬ÒÑÅä¶¨¼ÁÁ¿»òÖÆ³ÉÁãÊÛ°ü×°	302	µ¤Âó	10	Ò»°ãÃ³Ò×	42	Ç§¿Ë	0	?	1,569,312
202109	30021500	ÃâÒßÖÆÆ·£¬ÒÑÅä¶¨¼ÁÁ¿»òÖÆ³ÉÁãÊÛ°ü×°	303	Ó¢¹ú	10	Ò»°ãÃ³Ò×	2855	Ç§¿Ë	0	?	26,368,163
202109	30021500	ÃâÒßÖÆÆ·£¬ÒÑÅä¶¨¼ÁÁ¿»òÖÆ³ÉÁãÊÛ°ü×°	304	µÂ¹ú	10	Ò»°ãÃ³Ò×	35926	Ç§¿Ë	0	?	879,255,824
202109	30021500	ÃâÒßÖÆÆ·£¬ÒÑÅä¶¨¼ÁÁ¿»òÖÆ³ÉÁãÊÛ°ü×°	305	·¨¹ú	10	Ò»°ãÃ³Ò×	15110	Ç§¿Ë	0	?	214,349,367
202109	30021500	ÃâÒßÖÆÆ·£¬ÒÑÅä¶¨¼ÁÁ¿»òÖÆ³ÉÁãÊÛ°ü×°	306	°®¶ûÀ¼	10	Ò»°ãÃ³Ò×	9193	Ç§¿Ë	0	?	98,543,327
202109	30021500	ÃâÒßÖÆÆ·£¬ÒÑÅä¶¨¼ÁÁ¿»òÖÆ³ÉÁãÊÛ°ü×°	307	Òâ´óÀû	10	Ò»°ãÃ³Ò×	116	Ç§¿Ë	0	?	1,636,817
202109	30021500	ÃâÒßÖÆÆ·£¬ÒÑÅä¶¨¼ÁÁ¿»òÖÆ³ÉÁãÊÛ°ü×°	309	ºÉÀ¼	10	Ò»°ãÃ³Ò×	21	Ç§¿Ë	0	?	458,425
202109	30021500	ÃâÒßÖÆÆ·£¬ÒÑÅä¶¨¼ÁÁ¿»òÖÆ³ÉÁãÊÛ°ü×°	311	ÆÏÌÑÑÀ	10	Ò»°ãÃ³Ò×	0	Ç§¿Ë	0	?	6,346
202109	30021500	ÃâÒßÖÆÆ·£¬ÒÑÅä¶¨¼ÁÁ¿»òÖÆ³ÉÁãÊÛ°ü×°	312	Î÷°àÑÀ	10	Ò»°ãÃ³Ò×	5723	Ç§¿Ë	0	?	48,755,808
202109	30021500	ÃâÒßÖÆÆ·£¬ÒÑÅä¶¨¼ÁÁ¿»òÖÆ³ÉÁãÊÛ°ü×°	315	°ÂµØÀû	10	Ò»°ãÃ³Ò×	19	Ç§¿Ë	0	?	380,919
202109	30021500	ÃâÒßÖÆÆ·£¬ÒÑÅä¶¨¼ÁÁ¿»òÖÆ³ÉÁãÊÛ°ü×°	318	·ÒÀ¼	10	Ò»°ãÃ³Ò×	11445	Ç§¿Ë	0	?	24,080,860
202109	30021500	ÃâÒßÖÆÆ·£¬ÒÑÅä¶¨¼ÁÁ¿»òÖÆ³ÉÁãÊÛ°ü×°	321	ÐÙÑÀÀû	10	Ò»°ãÃ³Ò×	15	Ç§¿Ë	0	?	1,644,943
202109	30021500	ÃâÒßÖÆÆ·£¬ÒÑÅä¶¨¼ÁÁ¿»òÖÆ³ÉÁãÊÛ°ü×°	322	±ùµº	10	Ò»°ãÃ³Ò×	0	Ç§¿Ë	0	?	4,579
202109	30021500	ÃâÒßÖÆÆ·£¬ÒÑÅä¶¨¼ÁÁ¿»òÖÆ³ÉÁãÊÛ°ü×°	326	Å²Íþ	10	Ò»°ãÃ³Ò×	11	Ç§¿Ë	0	?	281,268
202109	30021500	ÃâÒßÖÆÆ·£¬ÒÑÅä¶¨¼ÁÁ¿»òÖÆ³ÉÁãÊÛ°ü×°	330	Èðµä	10	Ò»°ãÃ³Ò×	1492	Ç§¿Ë	0	?	6,392,543
202109	30021500	ÃâÒßÖÆÆ·£¬ÒÑÅä¶¨¼ÁÁ¿»òÖÆ³ÉÁãÊÛ°ü×°	331	ÈðÊ¿	10	Ò»°ãÃ³Ò×	218	Ç§¿Ë	0	?	778,573
202109	30021500	ÃâÒßÖÆÆ·£¬ÒÑÅä¶¨¼ÁÁ¿»òÖÆ³ÉÁãÊÛ°ü×°	336	Á¢ÌÕÍð	10	Ò»°ãÃ³Ò×	0	Ç§¿Ë	0	?	255,099
202109	30021500	ÃâÒßÖÆÆ·£¬ÒÑÅä¶¨¼ÁÁ¿»òÖÆ³ÉÁãÊÛ°ü×°	344	¶íÂÞË¹Áª°î	10	Ò»°ãÃ³Ò×	0	Ç§¿Ë	0	?	694
202109	30021500	ÃâÒßÖÆÆ·£¬ÒÑÅä¶¨¼ÁÁ¿»òÖÆ³ÉÁãÊÛ°ü×°	352	½Ý¿Ë	10	Ò»°ãÃ³Ò×	4	Ç§¿Ë	0	?	390,660
202109	30021500	ÃâÒßÖÆÆ·£¬ÒÑÅä¶¨¼ÁÁ¿»òÖÆ³ÉÁãÊÛ°ü×°	353	Ë¹Âå·¥¿Ë	10	Ò»°ãÃ³Ò×	0	Ç§¿Ë	0	?	2,879
202109	30021500	ÃâÒßÖÆÆ·£¬ÒÑÅä¶¨¼ÁÁ¿»òÖÆ³ÉÁãÊÛ°ü×°	402	°¢¸ùÍ¢	10	Ò»°ãÃ³Ò×	1	Ç§¿Ë	0	?	569,622
202109	30021500	ÃâÒßÖÆÆ·£¬ÒÑÅä¶¨¼ÁÁ¿»òÖÆ³ÉÁãÊÛ°ü×°	435	²¨¶àÀè¸÷	10	Ò»°ãÃ³Ò×	7	Ç§¿Ë	0	?	387,229
202109	30021500	ÃâÒßÖÆÆ·£¬ÒÑÅä¶¨¼ÁÁ¿»òÖÆ³ÉÁãÊÛ°ü×°	501	¼ÓÄÃ´ó	10	Ò»°ãÃ³Ò×	119	Ç§¿Ë	0	?	4,048,306
202109	30021500	ÃâÒßÖÆÆ·£¬ÒÑÅä¶¨¼ÁÁ¿»òÖÆ³ÉÁãÊÛ°ü×°	502	ÃÀ¹ú	10	Ò»°ãÃ³Ò×	25604	Ç§¿Ë	0	?	1,003,471,328
202109	30021500	ÃâÒßÖÆÆ·£¬ÒÑÅä¶¨¼ÁÁ¿»òÖÆ³ÉÁãÊÛ°ü×°	601	°Ä´óÀûÑÇ	10	Ò»°ãÃ³Ò×	10	Ç§¿Ë	0	?	247,647
202110	30021500	ÃâÒßÖÆÆ·£¬ÒÑÅä¶¨¼ÁÁ¿»òÖÆ³ÉÁãÊÛ°ü×°	110	ÖÐ¹úÏã¸Û	10	Ò»°ãÃ³Ò×	2	Ç§¿Ë	0	?	4,863
202110	30021500	ÃâÒßÖÆÆ·£¬ÒÑÅä¶¨¼ÁÁ¿»òÖÆ³ÉÁãÊÛ°ü×°	111	Ó¡¶È	10	Ò»°ãÃ³Ò×	0	Ç§¿Ë	0	?	1,377,986
202110	30021500	ÃâÒßÖÆÆ·£¬ÒÑÅä¶¨¼ÁÁ¿»òÖÆ³ÉÁãÊÛ°ü×°	115	ÒÔÉ«ÁÐ	10	Ò»°ãÃ³Ò×	1	Ç§¿Ë	0	?	2,617,749
202110	30021500	ÃâÒßÖÆÆ·£¬ÒÑÅä¶¨¼ÁÁ¿»òÖÆ³ÉÁãÊÛ°ü×°	116	ÈÕ±¾	10	Ò»°ãÃ³Ò×	10915	Ç§¿Ë	0	?	91,226,062
202110	30021500	ÃâÒßÖÆÆ·£¬ÒÑÅä¶¨¼ÁÁ¿»òÖÆ³ÉÁãÊÛ°ü×°	122	ÂíÀ´Î÷ÑÇ	10	Ò»°ãÃ³Ò×	0	Ç§¿Ë	0	?	20,897
202110	30021500	ÃâÒßÖÆÆ·£¬ÒÑÅä¶¨¼ÁÁ¿»òÖÆ³ÉÁãÊÛ°ü×°	125	Äá²´¶ûÁª°îÃñÖ÷¹²ºÍ¹ú	10	Ò»°ãÃ³Ò×	0	Ç§¿Ë	0	?	239,445
202110	30021500	ÃâÒßÖÆÆ·£¬ÒÑÅä¶¨¼ÁÁ¿»òÖÆ³ÉÁãÊÛ°ü×°	133	º«¹ú	10	Ò»°ãÃ³Ò×	8635	Ç§¿Ë	0	?	3,764,891
202110	30021500	ÃâÒßÖÆÆ·£¬ÒÑÅä¶¨¼ÁÁ¿»òÖÆ³ÉÁãÊÛ°ü×°	137	ÍÁ¶úÆä	10	Ò»°ãÃ³Ò×	1	Ç§¿Ë	0	?	5,115
202110	30021500	ÃâÒßÖÆÆ·£¬ÒÑÅä¶¨¼ÁÁ¿»òÖÆ³ÉÁãÊÛ°ü×°	142	ÖÐ¹ú	10	Ò»°ãÃ³Ò×	27	Ç§¿Ë	0	?	10,888,479
202110	30021500	ÃâÒßÖÆÆ·£¬ÒÑÅä¶¨¼ÁÁ¿»òÖÆ³ÉÁãÊÛ°ü×°	143	ÖÐ¹úÌ¨Íå	10	Ò»°ãÃ³Ò×	18	Ç§¿Ë	0	?	1,423,624
202110	30021500	ÃâÒßÖÆÆ·£¬ÒÑÅä¶¨¼ÁÁ¿»òÖÆ³ÉÁãÊÛ°ü×°	258	¶òÁ¢ÌØÀïÑÇ	10	Ò»°ãÃ³Ò×	0	Ç§¿Ë	0	?	1,903
202110	30021500	ÃâÒßÖÆÆ·£¬ÒÑÅä¶¨¼ÁÁ¿»òÖÆ³ÉÁãÊÛ°ü×°	301	±ÈÀûÊ±	10	Ò»°ãÃ³Ò×	1	Ç§¿Ë	0	?	101,714
202110	30021500	ÃâÒßÖÆÆ·£¬ÒÑÅä¶¨¼ÁÁ¿»òÖÆ³ÉÁãÊÛ°ü×°	302	µ¤Âó	10	Ò»°ãÃ³Ò×	7	Ç§¿Ë	0	?	556,077
202110	30021500	ÃâÒßÖÆÆ·£¬ÒÑÅä¶¨¼ÁÁ¿»òÖÆ³ÉÁãÊÛ°ü×°	303	Ó¢¹ú	10	Ò»°ãÃ³Ò×	1335	Ç§¿Ë	0	?	15,220,875
202110	30021500	ÃâÒßÖÆÆ·£¬ÒÑÅä¶¨¼ÁÁ¿»òÖÆ³ÉÁãÊÛ°ü×°	304	µÂ¹ú	10	Ò»°ãÃ³Ò×	36253	Ç§¿Ë	0	?	333,980,406
202110	30021500	ÃâÒßÖÆÆ·£¬ÒÑÅä¶¨¼ÁÁ¿»òÖÆ³ÉÁãÊÛ°ü×°	305	·¨¹ú	10	Ò»°ãÃ³Ò×	7474	Ç§¿Ë	0	?	57,115,557
202110	30021500	ÃâÒßÖÆÆ·£¬ÒÑÅä¶¨¼ÁÁ¿»òÖÆ³ÉÁãÊÛ°ü×°	306	°®¶ûÀ¼	10	Ò»°ãÃ³Ò×	7152	Ç§¿Ë	0	?	91,921,482
202110	30021500	ÃâÒßÖÆÆ·£¬ÒÑÅä¶¨¼ÁÁ¿»òÖÆ³ÉÁãÊÛ°ü×°	307	Òâ´óÀû	10	Ò»°ãÃ³Ò×	39	Ç§¿Ë	0	?	1,418,844
202110	30021500	ÃâÒßÖÆÆ·£¬ÒÑÅä¶¨¼ÁÁ¿»òÖÆ³ÉÁãÊÛ°ü×°	309	ºÉÀ¼	10	Ò»°ãÃ³Ò×	214	Ç§¿Ë	0	?	1,104,393
202110	30021500	ÃâÒßÖÆÆ·£¬ÒÑÅä¶¨¼ÁÁ¿»òÖÆ³ÉÁãÊÛ°ü×°	311	ÆÏÌÑÑÀ	10	Ò»°ãÃ³Ò×	0	Ç§¿Ë	0	?	11,350
202110	30021500	ÃâÒßÖÆÆ·£¬ÒÑÅä¶¨¼ÁÁ¿»òÖÆ³ÉÁãÊÛ°ü×°	312	Î÷°àÑÀ	10	Ò»°ãÃ³Ò×	4132	Ç§¿Ë	0	?	37,417,314
202110	30021500	ÃâÒßÖÆÆ·£¬ÒÑÅä¶¨¼ÁÁ¿»òÖÆ³ÉÁãÊÛ°ü×°	315	°ÂµØÀû	10	Ò»°ãÃ³Ò×	33	Ç§¿Ë	0	?	221,251
202110	30021500	ÃâÒßÖÆÆ·£¬ÒÑÅä¶¨¼ÁÁ¿»òÖÆ³ÉÁãÊÛ°ü×°	318	·ÒÀ¼	10	Ò»°ãÃ³Ò×	9184	Ç§¿Ë	0	?	31,563,340
202110	30021500	ÃâÒßÖÆÆ·£¬ÒÑÅä¶¨¼ÁÁ¿»òÖÆ³ÉÁãÊÛ°ü×°	321	ÐÙÑÀÀû	10	Ò»°ãÃ³Ò×	1	Ç§¿Ë	0	?	19,587
202110	30021500	ÃâÒßÖÆÆ·£¬ÒÑÅä¶¨¼ÁÁ¿»òÖÆ³ÉÁãÊÛ°ü×°	326	Å²Íþ	10	Ò»°ãÃ³Ò×	0	Ç§¿Ë	0	?	5,811
202110	30021500	ÃâÒßÖÆÆ·£¬ÒÑÅä¶¨¼ÁÁ¿»òÖÆ³ÉÁãÊÛ°ü×°	330	Èðµä	10	Ò»°ãÃ³Ò×	475	Ç§¿Ë	0	?	5,185,163
202110	30021500	ÃâÒßÖÆÆ·£¬ÒÑÅä¶¨¼ÁÁ¿»òÖÆ³ÉÁãÊÛ°ü×°	331	ÈðÊ¿	10	Ò»°ãÃ³Ò×	829	Ç§¿Ë	0	?	20,747,496
202110	30021500	ÃâÒßÖÆÆ·£¬ÒÑÅä¶¨¼ÁÁ¿»òÖÆ³ÉÁãÊÛ°ü×°	336	Á¢ÌÕÍð	10	Ò»°ãÃ³Ò×	0	Ç§¿Ë	0	?	158,432
202110	30021500	ÃâÒßÖÆÆ·£¬ÒÑÅä¶¨¼ÁÁ¿»òÖÆ³ÉÁãÊÛ°ü×°	352	½Ý¿Ë	10	Ò»°ãÃ³Ò×	7	Ç§¿Ë	0	?	489,930
202110	30021500	ÃâÒßÖÆÆ·£¬ÒÑÅä¶¨¼ÁÁ¿»òÖÆ³ÉÁãÊÛ°ü×°	353	Ë¹Âå·¥¿Ë	10	Ò»°ãÃ³Ò×	0	Ç§¿Ë	0	?	1,995
202110	30021500	ÃâÒßÖÆÆ·£¬ÒÑÅä¶¨¼ÁÁ¿»òÖÆ³ÉÁãÊÛ°ü×°	402	°¢¸ùÍ¢	10	Ò»°ãÃ³Ò×	1	Ç§¿Ë	0	?	451,804
202110	30021500	ÃâÒßÖÆÆ·£¬ÒÑÅä¶¨¼ÁÁ¿»òÖÆ³ÉÁãÊÛ°ü×°	501	¼ÓÄÃ´ó	10	Ò»°ãÃ³Ò×	88	Ç§¿Ë	0	?	3,667,232
202110	30021500	ÃâÒßÖÆÆ·£¬ÒÑÅä¶¨¼ÁÁ¿»òÖÆ³ÉÁãÊÛ°ü×°	502	ÃÀ¹ú	10	Ò»°ãÃ³Ò×	16438	Ç§¿Ë	0	?	169,613,545
202110	30021500	ÃâÒßÖÆÆ·£¬ÒÑÅä¶¨¼ÁÁ¿»òÖÆ³ÉÁãÊÛ°ü×°	601	°Ä´óÀûÑÇ	10	Ò»°ãÃ³Ò×	0	Ç§¿Ë	0	?	84,988
202111	30021500	ÃâÒßÖÆÆ·£¬ÒÑÅä¶¨¼ÁÁ¿»òÖÆ³ÉÁãÊÛ°ü×°	111	Ó¡¶È	10	Ò»°ãÃ³Ò×	0	Ç§¿Ë	0	?	92,214
202111	30021500	ÃâÒßÖÆÆ·£¬ÒÑÅä¶¨¼ÁÁ¿»òÖÆ³ÉÁãÊÛ°ü×°	115	ÒÔÉ«ÁÐ	10	Ò»°ãÃ³Ò×	2	Ç§¿Ë	0	?	2,949,395
202111	30021500	ÃâÒßÖÆÆ·£¬ÒÑÅä¶¨¼ÁÁ¿»òÖÆ³ÉÁãÊÛ°ü×°	116	ÈÕ±¾	10	Ò»°ãÃ³Ò×	20146	Ç§¿Ë	0	?	101,532,884
202111	30021500	ÃâÒßÖÆÆ·£¬ÒÑÅä¶¨¼ÁÁ¿»òÖÆ³ÉÁãÊÛ°ü×°	122	ÂíÀ´Î÷ÑÇ	10	Ò»°ãÃ³Ò×	0	Ç§¿Ë	0	?	7,943
202111	30021500	ÃâÒßÖÆÆ·£¬ÒÑÅä¶¨¼ÁÁ¿»òÖÆ³ÉÁãÊÛ°ü×°	125	Äá²´¶ûÁª°îÃñÖ÷¹²ºÍ¹ú	10	Ò»°ãÃ³Ò×	0	Ç§¿Ë	0	?	176,707
202111	30021500	ÃâÒßÖÆÆ·£¬ÒÑÅä¶¨¼ÁÁ¿»òÖÆ³ÉÁãÊÛ°ü×°	132	ÐÂ¼ÓÆÂ	10	Ò»°ãÃ³Ò×	2336	Ç§¿Ë	0	?	5,107,581
202111	30021500	ÃâÒßÖÆÆ·£¬ÒÑÅä¶¨¼ÁÁ¿»òÖÆ³ÉÁãÊÛ°ü×°	133	º«¹ú	10	Ò»°ãÃ³Ò×	10219	Ç§¿Ë	0	?	4,237,956
202111	30021500	ÃâÒßÖÆÆ·£¬ÒÑÅä¶¨¼ÁÁ¿»òÖÆ³ÉÁãÊÛ°ü×°	137	ÍÁ¶úÆä	10	Ò»°ãÃ³Ò×	7	Ç§¿Ë	0	?	68,241
202111	30021500	ÃâÒßÖÆÆ·£¬ÒÑÅä¶¨¼ÁÁ¿»òÖÆ³ÉÁãÊÛ°ü×°	142	ÖÐ¹ú	10	Ò»°ãÃ³Ò×	25	Ç§¿Ë	0	?	10,397,540
202111	30021500	ÃâÒßÖÆÆ·£¬ÒÑÅä¶¨¼ÁÁ¿»òÖÆ³ÉÁãÊÛ°ü×°	143	ÖÐ¹úÌ¨Íå	10	Ò»°ãÃ³Ò×	15	Ç§¿Ë	0	?	1,223,867
202111	30021500	ÃâÒßÖÆÆ·£¬ÒÑÅä¶¨¼ÁÁ¿»òÖÆ³ÉÁãÊÛ°ü×°	244	ÄÏ·Ç	10	Ò»°ãÃ³Ò×	0	Ç§¿Ë	0	?	74,355
202111	30021500	ÃâÒßÖÆÆ·£¬ÒÑÅä¶¨¼ÁÁ¿»òÖÆ³ÉÁãÊÛ°ü×°	258	¶òÁ¢ÌØÀïÑÇ	10	Ò»°ãÃ³Ò×	0	Ç§¿Ë	0	?	10,219
202111	30021500	ÃâÒßÖÆÆ·£¬ÒÑÅä¶¨¼ÁÁ¿»òÖÆ³ÉÁãÊÛ°ü×°	301	±ÈÀûÊ±	10	Ò»°ãÃ³Ò×	2	Ç§¿Ë	0	?	1,825,015
202111	30021500	ÃâÒßÖÆÆ·£¬ÒÑÅä¶¨¼ÁÁ¿»òÖÆ³ÉÁãÊÛ°ü×°	302	µ¤Âó	10	Ò»°ãÃ³Ò×	52	Ç§¿Ë	0	?	2,512,360
202111	30021500	ÃâÒßÖÆÆ·£¬ÒÑÅä¶¨¼ÁÁ¿»òÖÆ³ÉÁãÊÛ°ü×°	303	Ó¢¹ú	10	Ò»°ãÃ³Ò×	4452	Ç§¿Ë	0	?	48,681,885
202111	30021500	ÃâÒßÖÆÆ·£¬ÒÑÅä¶¨¼ÁÁ¿»òÖÆ³ÉÁãÊÛ°ü×°	304	µÂ¹ú	10	Ò»°ãÃ³Ò×	37287	Ç§¿Ë	0	?	231,358,864
202111	30021500	ÃâÒßÖÆÆ·£¬ÒÑÅä¶¨¼ÁÁ¿»òÖÆ³ÉÁãÊÛ°ü×°	305	·¨¹ú	10	Ò»°ãÃ³Ò×	8620	Ç§¿Ë	0	?	43,147,508
202111	30021500	ÃâÒßÖÆÆ·£¬ÒÑÅä¶¨¼ÁÁ¿»òÖÆ³ÉÁãÊÛ°ü×°	306	°®¶ûÀ¼	10	Ò»°ãÃ³Ò×	8520	Ç§¿Ë	0	?	88,505,563
202111	30021500	ÃâÒßÖÆÆ·£¬ÒÑÅä¶¨¼ÁÁ¿»òÖÆ³ÉÁãÊÛ°ü×°	307	Òâ´óÀû	10	Ò»°ãÃ³Ò×	2047	Ç§¿Ë	0	?	2,972,109
202111	30021500	ÃâÒßÖÆÆ·£¬ÒÑÅä¶¨¼ÁÁ¿»òÖÆ³ÉÁãÊÛ°ü×°	309	ºÉÀ¼	10	Ò»°ãÃ³Ò×	197	Ç§¿Ë	0	?	1,730,377
202111	30021500	ÃâÒßÖÆÆ·£¬ÒÑÅä¶¨¼ÁÁ¿»òÖÆ³ÉÁãÊÛ°ü×°	310	Ï£À°	10	Ò»°ãÃ³Ò×	2	Ç§¿Ë	0	?	88,947
202111	30021500	ÃâÒßÖÆÆ·£¬ÒÑÅä¶¨¼ÁÁ¿»òÖÆ³ÉÁãÊÛ°ü×°	311	ÆÏÌÑÑÀ	10	Ò»°ãÃ³Ò×	0	Ç§¿Ë	0	?	1,668
202111	30021500	ÃâÒßÖÆÆ·£¬ÒÑÅä¶¨¼ÁÁ¿»òÖÆ³ÉÁãÊÛ°ü×°	312	Î÷°àÑÀ	10	Ò»°ãÃ³Ò×	4729	Ç§¿Ë	0	?	43,120,279
202111	30021500	ÃâÒßÖÆÆ·£¬ÒÑÅä¶¨¼ÁÁ¿»òÖÆ³ÉÁãÊÛ°ü×°	315	°ÂµØÀû	10	Ò»°ãÃ³Ò×	73	Ç§¿Ë	0	?	1,405,404
202111	30021500	ÃâÒßÖÆÆ·£¬ÒÑÅä¶¨¼ÁÁ¿»òÖÆ³ÉÁãÊÛ°ü×°	318	·ÒÀ¼	10	Ò»°ãÃ³Ò×	15815	Ç§¿Ë	0	?	30,878,386
202111	30021500	ÃâÒßÖÆÆ·£¬ÒÑÅä¶¨¼ÁÁ¿»òÖÆ³ÉÁãÊÛ°ü×°	321	ÐÙÑÀÀû	10	Ò»°ãÃ³Ò×	29	Ç§¿Ë	0	?	3,426,021
202111	30021500	ÃâÒßÖÆÆ·£¬ÒÑÅä¶¨¼ÁÁ¿»òÖÆ³ÉÁãÊÛ°ü×°	326	Å²Íþ	10	Ò»°ãÃ³Ò×	0	Ç§¿Ë	0	?	4,669
202111	30021500	ÃâÒßÖÆÆ·£¬ÒÑÅä¶¨¼ÁÁ¿»òÖÆ³ÉÁãÊÛ°ü×°	330	Èðµä	10	Ò»°ãÃ³Ò×	73	Ç§¿Ë	0	?	3,874,499
202111	30021500	ÃâÒßÖÆÆ·£¬ÒÑÅä¶¨¼ÁÁ¿»òÖÆ³ÉÁãÊÛ°ü×°	331	ÈðÊ¿	10	Ò»°ãÃ³Ò×	607	Ç§¿Ë	0	?	1,720,283
202111	30021500	ÃâÒßÖÆÆ·£¬ÒÑÅä¶¨¼ÁÁ¿»òÖÆ³ÉÁãÊÛ°ü×°	334	°®É³ÄáÑÇ	10	Ò»°ãÃ³Ò×	0	Ç§¿Ë	0	?	3,062
202111	30021500	ÃâÒßÖÆÆ·£¬ÒÑÅä¶¨¼ÁÁ¿»òÖÆ³ÉÁãÊÛ°ü×°	336	Á¢ÌÕÍð	10	Ò»°ãÃ³Ò×	0	Ç§¿Ë	0	?	564,338
202111	30021500	ÃâÒßÖÆÆ·£¬ÒÑÅä¶¨¼ÁÁ¿»òÖÆ³ÉÁãÊÛ°ü×°	344	¶íÂÞË¹Áª°î	10	Ò»°ãÃ³Ò×	1	Ç§¿Ë	0	?	145,668
202111	30021500	ÃâÒßÖÆÆ·£¬ÒÑÅä¶¨¼ÁÁ¿»òÖÆ³ÉÁãÊÛ°ü×°	352	½Ý¿Ë	10	Ò»°ãÃ³Ò×	5	Ç§¿Ë	0	?	504,340
202111	30021500	ÃâÒßÖÆÆ·£¬ÒÑÅä¶¨¼ÁÁ¿»òÖÆ³ÉÁãÊÛ°ü×°	353	Ë¹Âå·¥¿Ë	10	Ò»°ãÃ³Ò×	0	Ç§¿Ë	0	?	3,707
202111	30021500	ÃâÒßÖÆÆ·£¬ÒÑÅä¶¨¼ÁÁ¿»òÖÆ³ÉÁãÊÛ°ü×°	402	°¢¸ùÍ¢	10	Ò»°ãÃ³Ò×	0	Ç§¿Ë	0	?	4,293,376
202111	30021500	ÃâÒßÖÆÆ·£¬ÒÑÅä¶¨¼ÁÁ¿»òÖÆ³ÉÁãÊÛ°ü×°	435	²¨¶àÀè¸÷	10	Ò»°ãÃ³Ò×	18	Ç§¿Ë	0	?	1,149,179
202111	30021500	ÃâÒßÖÆÆ·£¬ÒÑÅä¶¨¼ÁÁ¿»òÖÆ³ÉÁãÊÛ°ü×°	501	¼ÓÄÃ´ó	10	Ò»°ãÃ³Ò×	85	Ç§¿Ë	0	?	6,621,760
202111	30021500	ÃâÒßÖÆÆ·£¬ÒÑÅä¶¨¼ÁÁ¿»òÖÆ³ÉÁãÊÛ°ü×°	502	ÃÀ¹ú	10	Ò»°ãÃ³Ò×	21533	Ç§¿Ë	0	?	425,138,882
202111	30021500	ÃâÒßÖÆÆ·£¬ÒÑÅä¶¨¼ÁÁ¿»òÖÆ³ÉÁãÊÛ°ü×°	601	°Ä´óÀûÑÇ	10	Ò»°ãÃ³Ò×	2	Ç§¿Ë	0	?	152,851
202111	30021500	ÃâÒßÖÆÆ·£¬ÒÑÅä¶¨¼ÁÁ¿»òÖÆ³ÉÁãÊÛ°ü×°	609	ÐÂÎ÷À¼	10	Ò»°ãÃ³Ò×	20	Ç§¿Ë	0	?	43,058
202112	30021500	ÃâÒßÖÆÆ·£¬ÒÑÅä¶¨¼ÁÁ¿»òÖÆ³ÉÁãÊÛ°ü×°	110	ÖÐ¹úÏã¸Û	10	Ò»°ãÃ³Ò×	0	Ç§¿Ë	0	?	2,551
202112	30021500	ÃâÒßÖÆÆ·£¬ÒÑÅä¶¨¼ÁÁ¿»òÖÆ³ÉÁãÊÛ°ü×°	111	Ó¡¶È	10	Ò»°ãÃ³Ò×	27	Ç§¿Ë	0	?	2,037,612
202112	30021500	ÃâÒßÖÆÆ·£¬ÒÑÅä¶¨¼ÁÁ¿»òÖÆ³ÉÁãÊÛ°ü×°	115	ÒÔÉ«ÁÐ	10	Ò»°ãÃ³Ò×	2	Ç§¿Ë	0	?	2,530,863
202112	30021500	ÃâÒßÖÆÆ·£¬ÒÑÅä¶¨¼ÁÁ¿»òÖÆ³ÉÁãÊÛ°ü×°	116	ÈÕ±¾	10	Ò»°ãÃ³Ò×	8448	Ç§¿Ë	0	?	83,092,612
202112	30021500	ÃâÒßÖÆÆ·£¬ÒÑÅä¶¨¼ÁÁ¿»òÖÆ³ÉÁãÊÛ°ü×°	122	ÂíÀ´Î÷ÑÇ	10	Ò»°ãÃ³Ò×	0	Ç§¿Ë	0	?	11,973
202112	30021500	ÃâÒßÖÆÆ·£¬ÒÑÅä¶¨¼ÁÁ¿»òÖÆ³ÉÁãÊÛ°ü×°	125	Äá²´¶ûÁª°îÃñÖ÷¹²ºÍ¹ú	10	Ò»°ãÃ³Ò×	0	Ç§¿Ë	0	?	295,046
202112	30021500	ÃâÒßÖÆÆ·£¬ÒÑÅä¶¨¼ÁÁ¿»òÖÆ³ÉÁãÊÛ°ü×°	132	ÐÂ¼ÓÆÂ	10	Ò»°ãÃ³Ò×	1551	Ç§¿Ë	0	?	1,468,199
202112	30021500	ÃâÒßÖÆÆ·£¬ÒÑÅä¶¨¼ÁÁ¿»òÖÆ³ÉÁãÊÛ°ü×°	133	º«¹ú	10	Ò»°ãÃ³Ò×	20644	Ç§¿Ë	0	?	8,519,177
202112	30021500	ÃâÒßÖÆÆ·£¬ÒÑÅä¶¨¼ÁÁ¿»òÖÆ³ÉÁãÊÛ°ü×°	142	ÖÐ¹ú	10	Ò»°ãÃ³Ò×	34	Ç§¿Ë	0	?	10,566,518
202112	30021500	ÃâÒßÖÆÆ·£¬ÒÑÅä¶¨¼ÁÁ¿»òÖÆ³ÉÁãÊÛ°ü×°	143	ÖÐ¹úÌ¨Íå	10	Ò»°ãÃ³Ò×	181	Ç§¿Ë	0	?	1,850,678
202112	30021500	ÃâÒßÖÆÆ·£¬ÒÑÅä¶¨¼ÁÁ¿»òÖÆ³ÉÁãÊÛ°ü×°	244	ÄÏ·Ç	10	Ò»°ãÃ³Ò×	0	Ç§¿Ë	0	?	356,632
202112	30021500	ÃâÒßÖÆÆ·£¬ÒÑÅä¶¨¼ÁÁ¿»òÖÆ³ÉÁãÊÛ°ü×°	258	¶òÁ¢ÌØÀïÑÇ	10	Ò»°ãÃ³Ò×	0	Ç§¿Ë	0	?	21,988
202112	30021500	ÃâÒßÖÆÆ·£¬ÒÑÅä¶¨¼ÁÁ¿»òÖÆ³ÉÁãÊÛ°ü×°	301	±ÈÀûÊ±	10	Ò»°ãÃ³Ò×	3	Ç§¿Ë	0	?	332,883
202112	30021500	ÃâÒßÖÆÆ·£¬ÒÑÅä¶¨¼ÁÁ¿»òÖÆ³ÉÁãÊÛ°ü×°	302	µ¤Âó	10	Ò»°ãÃ³Ò×	62	Ç§¿Ë	0	?	1,827,294
202112	30021500	ÃâÒßÖÆÆ·£¬ÒÑÅä¶¨¼ÁÁ¿»òÖÆ³ÉÁãÊÛ°ü×°	303	Ó¢¹ú	10	Ò»°ãÃ³Ò×	1841	Ç§¿Ë	0	?	18,949,668
202112	30021500	ÃâÒßÖÆÆ·£¬ÒÑÅä¶¨¼ÁÁ¿»òÖÆ³ÉÁãÊÛ°ü×°	304	µÂ¹ú	10	Ò»°ãÃ³Ò×	37217	Ç§¿Ë	0	?	166,851,437
202112	30021500	ÃâÒßÖÆÆ·£¬ÒÑÅä¶¨¼ÁÁ¿»òÖÆ³ÉÁãÊÛ°ü×°	305	·¨¹ú	10	Ò»°ãÃ³Ò×	8630	Ç§¿Ë	0	?	73,598,480
202112	30021500	ÃâÒßÖÆÆ·£¬ÒÑÅä¶¨¼ÁÁ¿»òÖÆ³ÉÁãÊÛ°ü×°	306	°®¶ûÀ¼	10	Ò»°ãÃ³Ò×	6361	Ç§¿Ë	0	?	77,449,476
202112	30021500	ÃâÒßÖÆÆ·£¬ÒÑÅä¶¨¼ÁÁ¿»òÖÆ³ÉÁãÊÛ°ü×°	307	Òâ´óÀû	10	Ò»°ãÃ³Ò×	21	Ç§¿Ë	0	?	205,624
202112	30021500	ÃâÒßÖÆÆ·£¬ÒÑÅä¶¨¼ÁÁ¿»òÖÆ³ÉÁãÊÛ°ü×°	309	ºÉÀ¼	10	Ò»°ãÃ³Ò×	229	Ç§¿Ë	0	?	1,580,735
202112	30021500	ÃâÒßÖÆÆ·£¬ÒÑÅä¶¨¼ÁÁ¿»òÖÆ³ÉÁãÊÛ°ü×°	312	Î÷°àÑÀ	10	Ò»°ãÃ³Ò×	6990	Ç§¿Ë	0	?	58,238,934
202112	30021500	ÃâÒßÖÆÆ·£¬ÒÑÅä¶¨¼ÁÁ¿»òÖÆ³ÉÁãÊÛ°ü×°	315	°ÂµØÀû	10	Ò»°ãÃ³Ò×	66	Ç§¿Ë	0	?	733,328
202112	30021500	ÃâÒßÖÆÆ·£¬ÒÑÅä¶¨¼ÁÁ¿»òÖÆ³ÉÁãÊÛ°ü×°	318	·ÒÀ¼	10	Ò»°ãÃ³Ò×	13057	Ç§¿Ë	0	?	42,631,412
202112	30021500	ÃâÒßÖÆÆ·£¬ÒÑÅä¶¨¼ÁÁ¿»òÖÆ³ÉÁãÊÛ°ü×°	321	ÐÙÑÀÀû	10	Ò»°ãÃ³Ò×	43	Ç§¿Ë	0	?	4,369,890
202112	30021500	ÃâÒßÖÆÆ·£¬ÒÑÅä¶¨¼ÁÁ¿»òÖÆ³ÉÁãÊÛ°ü×°	322	±ùµº	10	Ò»°ãÃ³Ò×	0	Ç§¿Ë	0	?	3,329
202112	30021500	ÃâÒßÖÆÆ·£¬ÒÑÅä¶¨¼ÁÁ¿»òÖÆ³ÉÁãÊÛ°ü×°	326	Å²Íþ	10	Ò»°ãÃ³Ò×	45	Ç§¿Ë	0	?	941,751
202112	30021500	ÃâÒßÖÆÆ·£¬ÒÑÅä¶¨¼ÁÁ¿»òÖÆ³ÉÁãÊÛ°ü×°	327	²¨À¼	10	Ò»°ãÃ³Ò×	0	Ç§¿Ë	0	?	958
202112	30021500	ÃâÒßÖÆÆ·£¬ÒÑÅä¶¨¼ÁÁ¿»òÖÆ³ÉÁãÊÛ°ü×°	330	Èðµä	10	Ò»°ãÃ³Ò×	1311	Ç§¿Ë	0	?	7,574,833
202112	30021500	ÃâÒßÖÆÆ·£¬ÒÑÅä¶¨¼ÁÁ¿»òÖÆ³ÉÁãÊÛ°ü×°	331	ÈðÊ¿	10	Ò»°ãÃ³Ò×	1293	Ç§¿Ë	0	?	12,695,724
202112	30021500	ÃâÒßÖÆÆ·£¬ÒÑÅä¶¨¼ÁÁ¿»òÖÆ³ÉÁãÊÛ°ü×°	334	°®É³ÄáÑÇ	10	Ò»°ãÃ³Ò×	0	Ç§¿Ë	0	?	176,831
202112	30021500	ÃâÒßÖÆÆ·£¬ÒÑÅä¶¨¼ÁÁ¿»òÖÆ³ÉÁãÊÛ°ü×°	344	¶íÂÞË¹Áª°î	10	Ò»°ãÃ³Ò×	0	Ç§¿Ë	0	?	2,866
202112	30021500	ÃâÒßÖÆÆ·£¬ÒÑÅä¶¨¼ÁÁ¿»òÖÆ³ÉÁãÊÛ°ü×°	352	½Ý¿Ë	10	Ò»°ãÃ³Ò×	18	Ç§¿Ë	0	?	677,769
202112	30021500	ÃâÒßÖÆÆ·£¬ÒÑÅä¶¨¼ÁÁ¿»òÖÆ³ÉÁãÊÛ°ü×°	353	Ë¹Âå·¥¿Ë	10	Ò»°ãÃ³Ò×	0	Ç§¿Ë	0	?	12,674
202112	30021500	ÃâÒßÖÆÆ·£¬ÒÑÅä¶¨¼ÁÁ¿»òÖÆ³ÉÁãÊÛ°ü×°	402	°¢¸ùÍ¢	10	Ò»°ãÃ³Ò×	0	Ç§¿Ë	0	?	1,209,875
202112	30021500	ÃâÒßÖÆÆ·£¬ÒÑÅä¶¨¼ÁÁ¿»òÖÆ³ÉÁãÊÛ°ü×°	410	°ÍÎ÷	10	Ò»°ãÃ³Ò×	0	Ç§¿Ë	0	?	530
202112	30021500	ÃâÒßÖÆÆ·£¬ÒÑÅä¶¨¼ÁÁ¿»òÖÆ³ÉÁãÊÛ°ü×°	416	¹Å°Í	10	Ò»°ãÃ³Ò×	0	Ç§¿Ë	0	?	8,419
202112	30021500	ÃâÒßÖÆÆ·£¬ÒÑÅä¶¨¼ÁÁ¿»òÖÆ³ÉÁãÊÛ°ü×°	435	²¨¶àÀè¸÷	10	Ò»°ãÃ³Ò×	16	Ç§¿Ë	0	?	988,060
202112	30021500	ÃâÒßÖÆÆ·£¬ÒÑÅä¶¨¼ÁÁ¿»òÖÆ³ÉÁãÊÛ°ü×°	501	¼ÓÄÃ´ó	10	Ò»°ãÃ³Ò×	105	Ç§¿Ë	0	?	5,718,151
202112	30021500	ÃâÒßÖÆÆ·£¬ÒÑÅä¶¨¼ÁÁ¿»òÖÆ³ÉÁãÊÛ°ü×°	502	ÃÀ¹ú	10	Ò»°ãÃ³Ò×	20882	Ç§¿Ë	0	?	671,080,059
202112	30021500	ÃâÒßÖÆÆ·£¬ÒÑÅä¶¨¼ÁÁ¿»òÖÆ³ÉÁãÊÛ°ü×°	601	°Ä´óÀûÑÇ	10	Ò»°ãÃ³Ò×	0	Ç§¿Ë	0	?	82,424
202112	30021500	ÃâÒßÖÆÆ·£¬ÒÑÅä¶¨¼ÁÁ¿»òÖÆ³ÉÁãÊÛ°ü×°	609	ÐÂÎ÷À¼	10	Ò»°ãÃ³Ò×	24	Ç§¿Ë	0	?	54,631
