# Supplementary material for: Research on optimization of emergency supplies customs clearance strategy from the perspective of public health security based on Chinese trade data
Source: Front Public Health. 2025 Jan 24;13:1520705. doi: 10.3389/fpubh.2025.1520705 (PMC11802811; doi:10.3389/fpubh.2025.1520705)
Supplement: Supplementary file 1 [file Data_Sheet_1.ZIP › Paper Code-Part1/1-Import/2021/2021∩╝ê1-12∩╝ë-μèñτ¢«Θò£-Φ┐¢σÅú.csv]

202101	90049090	Î´ÁÐÃû½ÃÕýÊÓÁ¦¡¢»¤Ä¿µÈÓÃÍ¾µÄÑÛ¾µµÈÎïÆ·	107	¼íÆÒÕ¯	10	Ò»°ãÃ³Ò×	0	Ç§¿Ë	1	¸±	131
202101	90049090	Î´ÁÐÃû½ÃÕýÊÓÁ¦¡¢»¤Ä¿µÈÓÃÍ¾µÄÑÛ¾µµÈÎïÆ·	115	ÒÔÉ«ÁÐ	10	Ò»°ãÃ³Ò×	3	Ç§¿Ë	10	¸±	11,699
202101	90049090	Î´ÁÐÃû½ÃÕýÊÓÁ¦¡¢»¤Ä¿µÈÓÃÍ¾µÄÑÛ¾µµÈÎïÆ·	116	ÈÕ±¾	10	Ò»°ãÃ³Ò×	1647	Ç§¿Ë	16788	¸±	1,382,931
202101	90049090	Î´ÁÐÃû½ÃÕýÊÓÁ¦¡¢»¤Ä¿µÈÓÃÍ¾µÄÑÛ¾µµÈÎïÆ·	122	ÂíÀ´Î÷ÑÇ	10	Ò»°ãÃ³Ò×	2975	Ç§¿Ë	33359	¸±	191,411
202101	90049090	Î´ÁÐÃû½ÃÕýÊÓÁ¦¡¢»¤Ä¿µÈÓÃÍ¾µÄÑÛ¾µµÈÎïÆ·	133	º«¹ú	10	Ò»°ãÃ³Ò×	4190	Ç§¿Ë	99419	¸±	3,350,489
202101	90049090	Î´ÁÐÃû½ÃÕýÊÓÁ¦¡¢»¤Ä¿µÈÓÃÍ¾µÄÑÛ¾µµÈÎïÆ·	136	Ì©¹ú	11	¹ú¼Ò¼ä¡¢¹ú¼Ê×éÖ¯ÎÞ³¥Ô®ÖúºÍÔùËÍµÄÎï×Ê	2	Ç§¿Ë	200	¸±	8,000
202101	90049090	Î´ÁÐÃû½ÃÕýÊÓÁ¦¡¢»¤Ä¿µÈÓÃÍ¾µÄÑÛ¾µµÈÎïÆ·	137	ÍÁ¶úÆä	10	Ò»°ãÃ³Ò×	180	Ç§¿Ë	3564	¸±	7,665
202101	90049090	Î´ÁÐÃû½ÃÕýÊÓÁ¦¡¢»¤Ä¿µÈÓÃÍ¾µÄÑÛ¾µµÈÎïÆ·	141	Ô½ÄÏ	10	Ò»°ãÃ³Ò×	261	Ç§¿Ë	1800	¸±	37,172
202101	90049090	Î´ÁÐÃû½ÃÕýÊÓÁ¦¡¢»¤Ä¿µÈÓÃÍ¾µÄÑÛ¾µµÈÎïÆ·	142	ÖÐ¹ú	10	Ò»°ãÃ³Ò×	1832	Ç§¿Ë	19767	¸±	1,423,865
202101	90049090	Î´ÁÐÃû½ÃÕýÊÓÁ¦¡¢»¤Ä¿µÈÓÃÍ¾µÄÑÛ¾µµÈÎïÆ·	143	ÖÐ¹úÌ¨Íå	10	Ò»°ãÃ³Ò×	21322	Ç§¿Ë	351610	¸±	2,643,449
202101	90049090	Î´ÁÐÃû½ÃÕýÊÓÁ¦¡¢»¤Ä¿µÈÓÃÍ¾µÄÑÛ¾µµÈÎïÆ·	301	±ÈÀûÊ±	10	Ò»°ãÃ³Ò×	0	Ç§¿Ë	1	¸±	191
202101	90049090	Î´ÁÐÃû½ÃÕýÊÓÁ¦¡¢»¤Ä¿µÈÓÃÍ¾µÄÑÛ¾µµÈÎïÆ·	302	µ¤Âó	10	Ò»°ãÃ³Ò×	322	Ç§¿Ë	1227	¸±	54,170
202101	90049090	Î´ÁÐÃû½ÃÕýÊÓÁ¦¡¢»¤Ä¿µÈÓÃÍ¾µÄÑÛ¾µµÈÎïÆ·	303	Ó¢¹ú	10	Ò»°ãÃ³Ò×	21	Ç§¿Ë	218	¸±	10,664
202101	90049090	Î´ÁÐÃû½ÃÕýÊÓÁ¦¡¢»¤Ä¿µÈÓÃÍ¾µÄÑÛ¾µµÈÎïÆ·	304	µÂ¹ú	10	Ò»°ãÃ³Ò×	1072	Ç§¿Ë	12000	¸±	509,046
202101	90049090	Î´ÁÐÃû½ÃÕýÊÓÁ¦¡¢»¤Ä¿µÈÓÃÍ¾µÄÑÛ¾µµÈÎïÆ·	305	·¨¹ú	10	Ò»°ãÃ³Ò×	32	Ç§¿Ë	90	¸±	1,857,666
202101	90049090	Î´ÁÐÃû½ÃÕýÊÓÁ¦¡¢»¤Ä¿µÈÓÃÍ¾µÄÑÛ¾µµÈÎïÆ·	306	°®¶ûÀ¼	10	Ò»°ãÃ³Ò×	20	Ç§¿Ë	300	¸±	95,059
202101	90049090	Î´ÁÐÃû½ÃÕýÊÓÁ¦¡¢»¤Ä¿µÈÓÃÍ¾µÄÑÛ¾µµÈÎïÆ·	307	Òâ´óÀû	10	Ò»°ãÃ³Ò×	329	Ç§¿Ë	4299	¸±	848,377
202101	90049090	Î´ÁÐÃû½ÃÕýÊÓÁ¦¡¢»¤Ä¿µÈÓÃÍ¾µÄÑÛ¾µµÈÎïÆ·	309	ºÉÀ¼	10	Ò»°ãÃ³Ò×	3	Ç§¿Ë	10	¸±	6,261
202101	90049090	Î´ÁÐÃû½ÃÕýÊÓÁ¦¡¢»¤Ä¿µÈÓÃÍ¾µÄÑÛ¾µµÈÎïÆ·	312	Î÷°àÑÀ	10	Ò»°ãÃ³Ò×	1	Ç§¿Ë	16	¸±	12,857
202101	90049090	Î´ÁÐÃû½ÃÕýÊÓÁ¦¡¢»¤Ä¿µÈÓÃÍ¾µÄÑÛ¾µµÈÎïÆ·	315	°ÂµØÀû	10	Ò»°ãÃ³Ò×	10	Ç§¿Ë	46	¸±	15,077
202101	90049090	Î´ÁÐÃû½ÃÕýÊÓÁ¦¡¢»¤Ä¿µÈÓÃÍ¾µÄÑÛ¾µµÈÎïÆ·	327	²¨À¼	10	Ò»°ãÃ³Ò×	0	Ç§¿Ë	12	¸±	8,026
202101	90049090	Î´ÁÐÃû½ÃÕýÊÓÁ¦¡¢»¤Ä¿µÈÓÃÍ¾µÄÑÛ¾µµÈÎïÆ·	328	ÂÞÂíÄáÑÇ	10	Ò»°ãÃ³Ò×	6	Ç§¿Ë	44	¸±	10,104
202101	90049090	Î´ÁÐÃû½ÃÕýÊÓÁ¦¡¢»¤Ä¿µÈÓÃÍ¾µÄÑÛ¾µµÈÎïÆ·	330	Èðµä	10	Ò»°ãÃ³Ò×	0	Ç§¿Ë	1	¸±	635
202101	90049090	Î´ÁÐÃû½ÃÕýÊÓÁ¦¡¢»¤Ä¿µÈÓÃÍ¾µÄÑÛ¾µµÈÎïÆ·	331	ÈðÊ¿	10	Ò»°ãÃ³Ò×	0	Ç§¿Ë	3	¸±	1,431
202101	90049090	Î´ÁÐÃû½ÃÕýÊÓÁ¦¡¢»¤Ä¿µÈÓÃÍ¾µÄÑÛ¾µµÈÎïÆ·	352	½Ý¿Ë	10	Ò»°ãÃ³Ò×	22	Ç§¿Ë	84	¸±	27,829
202101	90049090	Î´ÁÐÃû½ÃÕýÊÓÁ¦¡¢»¤Ä¿µÈÓÃÍ¾µÄÑÛ¾µµÈÎïÆ·	353	Ë¹Âå·¥¿Ë	10	Ò»°ãÃ³Ò×	20	Ç§¿Ë	522	¸±	26,688
202101	90049090	Î´ÁÐÃû½ÃÕýÊÓÁ¦¡¢»¤Ä¿µÈÓÃÍ¾µÄÑÛ¾µµÈÎïÆ·	501	¼ÓÄÃ´ó	10	Ò»°ãÃ³Ò×	200	Ç§¿Ë	2600	¸±	686,867
202101	90049090	Î´ÁÐÃû½ÃÕýÊÓÁ¦¡¢»¤Ä¿µÈÓÃÍ¾µÄÑÛ¾µµÈÎïÆ·	502	ÃÀ¹ú	10	Ò»°ãÃ³Ò×	421	Ç§¿Ë	2016	¸±	1,085,539
202101	90049090	Î´ÁÐÃû½ÃÕýÊÓÁ¦¡¢»¤Ä¿µÈÓÃÍ¾µÄÑÛ¾µµÈÎïÆ·	601	°Ä´óÀûÑÇ	10	Ò»°ãÃ³Ò×	5	Ç§¿Ë	13	¸±	2,468
202102	90049090	Î´ÁÐÃû½ÃÕýÊÓÁ¦¡¢»¤Ä¿µÈÓÃÍ¾µÄÑÛ¾µµÈÎïÆ·	103	ÃÏ¼ÓÀ­¹ú	10	Ò»°ãÃ³Ò×	0	Ç§¿Ë	2	¸±	1,264
202102	90049090	Î´ÁÐÃû½ÃÕýÊÓÁ¦¡¢»¤Ä¿µÈÓÃÍ¾µÄÑÛ¾µµÈÎïÆ·	110	ÖÐ¹úÏã¸Û	10	Ò»°ãÃ³Ò×	0	Ç§¿Ë	2	¸±	1,300
202102	90049090	Î´ÁÐÃû½ÃÕýÊÓÁ¦¡¢»¤Ä¿µÈÓÃÍ¾µÄÑÛ¾µµÈÎïÆ·	115	ÒÔÉ«ÁÐ	10	Ò»°ãÃ³Ò×	1	Ç§¿Ë	2	¸±	792
202102	90049090	Î´ÁÐÃû½ÃÕýÊÓÁ¦¡¢»¤Ä¿µÈÓÃÍ¾µÄÑÛ¾µµÈÎïÆ·	116	ÈÕ±¾	10	Ò»°ãÃ³Ò×	1018	Ç§¿Ë	8402	¸±	1,269,469
202102	90049090	Î´ÁÐÃû½ÃÕýÊÓÁ¦¡¢»¤Ä¿µÈÓÃÍ¾µÄÑÛ¾µµÈÎïÆ·	122	ÂíÀ´Î÷ÑÇ	10	Ò»°ãÃ³Ò×	156	Ç§¿Ë	1284	¸±	30,098
202102	90049090	Î´ÁÐÃû½ÃÕýÊÓÁ¦¡¢»¤Ä¿µÈÓÃÍ¾µÄÑÛ¾µµÈÎïÆ·	133	º«¹ú	10	Ò»°ãÃ³Ò×	43	Ç§¿Ë	714	¸±	124,107
202102	90049090	Î´ÁÐÃû½ÃÕýÊÓÁ¦¡¢»¤Ä¿µÈÓÃÍ¾µÄÑÛ¾µµÈÎïÆ·	142	ÖÐ¹ú	10	Ò»°ãÃ³Ò×	1903	Ç§¿Ë	8096	¸±	1,430,660
202102	90049090	Î´ÁÐÃû½ÃÕýÊÓÁ¦¡¢»¤Ä¿µÈÓÃÍ¾µÄÑÛ¾µµÈÎïÆ·	143	ÖÐ¹úÌ¨Íå	10	Ò»°ãÃ³Ò×	7784	Ç§¿Ë	135545	¸±	834,360
202102	90049090	Î´ÁÐÃû½ÃÕýÊÓÁ¦¡¢»¤Ä¿µÈÓÃÍ¾µÄÑÛ¾µµÈÎïÆ·	301	±ÈÀûÊ±	10	Ò»°ãÃ³Ò×	0	Ç§¿Ë	1	¸±	676
202102	90049090	Î´ÁÐÃû½ÃÕýÊÓÁ¦¡¢»¤Ä¿µÈÓÃÍ¾µÄÑÛ¾µµÈÎïÆ·	302	µ¤Âó	10	Ò»°ãÃ³Ò×	0	Ç§¿Ë	13	¸±	13,426
202102	90049090	Î´ÁÐÃû½ÃÕýÊÓÁ¦¡¢»¤Ä¿µÈÓÃÍ¾µÄÑÛ¾µµÈÎïÆ·	303	Ó¢¹ú	10	Ò»°ãÃ³Ò×	2	Ç§¿Ë	50	¸±	21,218
202102	90049090	Î´ÁÐÃû½ÃÕýÊÓÁ¦¡¢»¤Ä¿µÈÓÃÍ¾µÄÑÛ¾µµÈÎïÆ·	304	µÂ¹ú	10	Ò»°ãÃ³Ò×	3830	Ç§¿Ë	58784	¸±	3,204,281
202102	90049090	Î´ÁÐÃû½ÃÕýÊÓÁ¦¡¢»¤Ä¿µÈÓÃÍ¾µÄÑÛ¾µµÈÎïÆ·	304	µÂ¹ú	12	ÆäËû¾èÔùÎï×Ê	11	Ç§¿Ë	50	¸±	4,558
202102	90049090	Î´ÁÐÃû½ÃÕýÊÓÁ¦¡¢»¤Ä¿µÈÓÃÍ¾µÄÑÛ¾µµÈÎïÆ·	305	·¨¹ú	10	Ò»°ãÃ³Ò×	10	Ç§¿Ë	68	¸±	145,399
202102	90049090	Î´ÁÐÃû½ÃÕýÊÓÁ¦¡¢»¤Ä¿µÈÓÃÍ¾µÄÑÛ¾µµÈÎïÆ·	307	Òâ´óÀû	10	Ò»°ãÃ³Ò×	214	Ç§¿Ë	1990	¸±	558,393
202102	90049090	Î´ÁÐÃû½ÃÕýÊÓÁ¦¡¢»¤Ä¿µÈÓÃÍ¾µÄÑÛ¾µµÈÎïÆ·	309	ºÉÀ¼	10	Ò»°ãÃ³Ò×	2	Ç§¿Ë	8	¸±	4,266
202102	90049090	Î´ÁÐÃû½ÃÕýÊÓÁ¦¡¢»¤Ä¿µÈÓÃÍ¾µÄÑÛ¾µµÈÎïÆ·	312	Î÷°àÑÀ	10	Ò»°ãÃ³Ò×	0	Ç§¿Ë	2	¸±	2,562
202102	90049090	Î´ÁÐÃû½ÃÕýÊÓÁ¦¡¢»¤Ä¿µÈÓÃÍ¾µÄÑÛ¾µµÈÎïÆ·	315	°ÂµØÀû	10	Ò»°ãÃ³Ò×	1	Ç§¿Ë	2	¸±	2,059
202102	90049090	Î´ÁÐÃû½ÃÕýÊÓÁ¦¡¢»¤Ä¿µÈÓÃÍ¾µÄÑÛ¾µµÈÎïÆ·	327	²¨À¼	10	Ò»°ãÃ³Ò×	1	Ç§¿Ë	13	¸±	4,891
202102	90049090	Î´ÁÐÃû½ÃÕýÊÓÁ¦¡¢»¤Ä¿µÈÓÃÍ¾µÄÑÛ¾µµÈÎïÆ·	328	ÂÞÂíÄáÑÇ	10	Ò»°ãÃ³Ò×	9	Ç§¿Ë	41	¸±	9,523
202102	90049090	Î´ÁÐÃû½ÃÕýÊÓÁ¦¡¢»¤Ä¿µÈÓÃÍ¾µÄÑÛ¾µµÈÎïÆ·	331	ÈðÊ¿	10	Ò»°ãÃ³Ò×	0	Ç§¿Ë	2	¸±	625
202102	90049090	Î´ÁÐÃû½ÃÕýÊÓÁ¦¡¢»¤Ä¿µÈÓÃÍ¾µÄÑÛ¾µµÈÎïÆ·	350	Ë¹ÂåÎÄÄáÑÇ	10	Ò»°ãÃ³Ò×	0	Ç§¿Ë	1	¸±	1,045
202102	90049090	Î´ÁÐÃû½ÃÕýÊÓÁ¦¡¢»¤Ä¿µÈÓÃÍ¾µÄÑÛ¾µµÈÎïÆ·	352	½Ý¿Ë	10	Ò»°ãÃ³Ò×	11	Ç§¿Ë	32	¸±	15,496
202102	90049090	Î´ÁÐÃû½ÃÕýÊÓÁ¦¡¢»¤Ä¿µÈÓÃÍ¾µÄÑÛ¾µµÈÎïÆ·	353	Ë¹Âå·¥¿Ë	10	Ò»°ãÃ³Ò×	0	Ç§¿Ë	4	¸±	229
202102	90049090	Î´ÁÐÃû½ÃÕýÊÓÁ¦¡¢»¤Ä¿µÈÓÃÍ¾µÄÑÛ¾µµÈÎïÆ·	501	¼ÓÄÃ´ó	10	Ò»°ãÃ³Ò×	90	Ç§¿Ë	701	¸±	176,129
202102	90049090	Î´ÁÐÃû½ÃÕýÊÓÁ¦¡¢»¤Ä¿µÈÓÃÍ¾µÄÑÛ¾µµÈÎïÆ·	502	ÃÀ¹ú	10	Ò»°ãÃ³Ò×	213	Ç§¿Ë	1192	¸±	614,161
202102	90049090	Î´ÁÐÃû½ÃÕýÊÓÁ¦¡¢»¤Ä¿µÈÓÃÍ¾µÄÑÛ¾µµÈÎïÆ·	601	°Ä´óÀûÑÇ	10	Ò»°ãÃ³Ò×	0	Ç§¿Ë	1	¸±	133
202103	90049090	Î´ÁÐÃû½ÃÕýÊÓÁ¦¡¢»¤Ä¿µÈÓÃÍ¾µÄÑÛ¾µµÈÎïÆ·	110	ÖÐ¹úÏã¸Û	10	Ò»°ãÃ³Ò×	0	Ç§¿Ë	2	¸±	1,983
202103	90049090	Î´ÁÐÃû½ÃÕýÊÓÁ¦¡¢»¤Ä¿µÈÓÃÍ¾µÄÑÛ¾µµÈÎïÆ·	111	Ó¡¶È	10	Ò»°ãÃ³Ò×	2	Ç§¿Ë	5	¸±	1,494
202103	90049090	Î´ÁÐÃû½ÃÕýÊÓÁ¦¡¢»¤Ä¿µÈÓÃÍ¾µÄÑÛ¾µµÈÎïÆ·	116	ÈÕ±¾	10	Ò»°ãÃ³Ò×	13697	Ç§¿Ë	118539	¸±	4,729,391
202103	90049090	Î´ÁÐÃû½ÃÕýÊÓÁ¦¡¢»¤Ä¿µÈÓÃÍ¾µÄÑÛ¾µµÈÎïÆ·	122	ÂíÀ´Î÷ÑÇ	10	Ò»°ãÃ³Ò×	2078	Ç§¿Ë	29165	¸±	193,217
202103	90049090	Î´ÁÐÃû½ÃÕýÊÓÁ¦¡¢»¤Ä¿µÈÓÃÍ¾µÄÑÛ¾µµÈÎïÆ·	126	°¢Âü	10	Ò»°ãÃ³Ò×	1	Ç§¿Ë	13	¸±	1,405
202103	90049090	Î´ÁÐÃû½ÃÕýÊÓÁ¦¡¢»¤Ä¿µÈÓÃÍ¾µÄÑÛ¾µµÈÎïÆ·	133	º«¹ú	10	Ò»°ãÃ³Ò×	38	Ç§¿Ë	483	¸±	230,890
202103	90049090	Î´ÁÐÃû½ÃÕýÊÓÁ¦¡¢»¤Ä¿µÈÓÃÍ¾µÄÑÛ¾µµÈÎïÆ·	133	º«¹ú	12	ÆäËû¾èÔùÎï×Ê	43	Ç§¿Ë	1000	¸±	13,910
202103	90049090	Î´ÁÐÃû½ÃÕýÊÓÁ¦¡¢»¤Ä¿µÈÓÃÍ¾µÄÑÛ¾µµÈÎïÆ·	134	Ë¹ÀïÀ¼¿¨	10	Ò»°ãÃ³Ò×	0	Ç§¿Ë	1	¸±	166
202103	90049090	Î´ÁÐÃû½ÃÕýÊÓÁ¦¡¢»¤Ä¿µÈÓÃÍ¾µÄÑÛ¾µµÈÎïÆ·	136	Ì©¹ú	10	Ò»°ãÃ³Ò×	60	Ç§¿Ë	181	¸±	32,766
202103	90049090	Î´ÁÐÃû½ÃÕýÊÓÁ¦¡¢»¤Ä¿µÈÓÃÍ¾µÄÑÛ¾µµÈÎïÆ·	142	ÖÐ¹ú	10	Ò»°ãÃ³Ò×	2651	Ç§¿Ë	40607	¸±	4,387,859
202103	90049090	Î´ÁÐÃû½ÃÕýÊÓÁ¦¡¢»¤Ä¿µÈÓÃÍ¾µÄÑÛ¾µµÈÎïÆ·	143	ÖÐ¹úÌ¨Íå	10	Ò»°ãÃ³Ò×	42039	Ç§¿Ë	712942	¸±	3,831,724
202103	90049090	Î´ÁÐÃû½ÃÕýÊÓÁ¦¡¢»¤Ä¿µÈÓÃÍ¾µÄÑÛ¾µµÈÎïÆ·	301	±ÈÀûÊ±	10	Ò»°ãÃ³Ò×	1	Ç§¿Ë	1	¸±	13,711
202103	90049090	Î´ÁÐÃû½ÃÕýÊÓÁ¦¡¢»¤Ä¿µÈÓÃÍ¾µÄÑÛ¾µµÈÎïÆ·	302	µ¤Âó	10	Ò»°ãÃ³Ò×	16	Ç§¿Ë	152	¸±	42,970
202103	90049090	Î´ÁÐÃû½ÃÕýÊÓÁ¦¡¢»¤Ä¿µÈÓÃÍ¾µÄÑÛ¾µµÈÎïÆ·	303	Ó¢¹ú	10	Ò»°ãÃ³Ò×	4	Ç§¿Ë	31	¸±	10,239
202103	90049090	Î´ÁÐÃû½ÃÕýÊÓÁ¦¡¢»¤Ä¿µÈÓÃÍ¾µÄÑÛ¾µµÈÎïÆ·	304	µÂ¹ú	10	Ò»°ãÃ³Ò×	7504	Ç§¿Ë	88321	¸±	2,811,264
202103	90049090	Î´ÁÐÃû½ÃÕýÊÓÁ¦¡¢»¤Ä¿µÈÓÃÍ¾µÄÑÛ¾µµÈÎïÆ·	305	·¨¹ú	10	Ò»°ãÃ³Ò×	33	Ç§¿Ë	126	¸±	168,133
202103	90049090	Î´ÁÐÃû½ÃÕýÊÓÁ¦¡¢»¤Ä¿µÈÓÃÍ¾µÄÑÛ¾µµÈÎïÆ·	307	Òâ´óÀû	10	Ò»°ãÃ³Ò×	599	Ç§¿Ë	3308	¸±	959,322
202103	90049090	Î´ÁÐÃû½ÃÕýÊÓÁ¦¡¢»¤Ä¿µÈÓÃÍ¾µÄÑÛ¾µµÈÎïÆ·	309	ºÉÀ¼	10	Ò»°ãÃ³Ò×	0	Ç§¿Ë	4	¸±	4,252
202103	90049090	Î´ÁÐÃû½ÃÕýÊÓÁ¦¡¢»¤Ä¿µÈÓÃÍ¾µÄÑÛ¾µµÈÎïÆ·	312	Î÷°àÑÀ	10	Ò»°ãÃ³Ò×	1	Ç§¿Ë	17	¸±	15,659
202103	90049090	Î´ÁÐÃû½ÃÕýÊÓÁ¦¡¢»¤Ä¿µÈÓÃÍ¾µÄÑÛ¾µµÈÎïÆ·	315	°ÂµØÀû	10	Ò»°ãÃ³Ò×	8	Ç§¿Ë	40	¸±	13,061
202103	90049090	Î´ÁÐÃû½ÃÕýÊÓÁ¦¡¢»¤Ä¿µÈÓÃÍ¾µÄÑÛ¾µµÈÎïÆ·	327	²¨À¼	10	Ò»°ãÃ³Ò×	0	Ç§¿Ë	4	¸±	1,775
202103	90049090	Î´ÁÐÃû½ÃÕýÊÓÁ¦¡¢»¤Ä¿µÈÓÃÍ¾µÄÑÛ¾µµÈÎïÆ·	328	ÂÞÂíÄáÑÇ	10	Ò»°ãÃ³Ò×	39	Ç§¿Ë	175	¸±	41,927
202103	90049090	Î´ÁÐÃû½ÃÕýÊÓÁ¦¡¢»¤Ä¿µÈÓÃÍ¾µÄÑÛ¾µµÈÎïÆ·	330	Èðµä	10	Ò»°ãÃ³Ò×	3	Ç§¿Ë	30	¸±	4,059
202103	90049090	Î´ÁÐÃû½ÃÕýÊÓÁ¦¡¢»¤Ä¿µÈÓÃÍ¾µÄÑÛ¾µµÈÎïÆ·	331	ÈðÊ¿	10	Ò»°ãÃ³Ò×	1	Ç§¿Ë	2	¸±	7,007
202103	90049090	Î´ÁÐÃû½ÃÕýÊÓÁ¦¡¢»¤Ä¿µÈÓÃÍ¾µÄÑÛ¾µµÈÎïÆ·	350	Ë¹ÂåÎÄÄáÑÇ	10	Ò»°ãÃ³Ò×	0	Ç§¿Ë	3	¸±	3,183
202103	90049090	Î´ÁÐÃû½ÃÕýÊÓÁ¦¡¢»¤Ä¿µÈÓÃÍ¾µÄÑÛ¾µµÈÎïÆ·	352	½Ý¿Ë	10	Ò»°ãÃ³Ò×	7	Ç§¿Ë	28	¸±	10,920
202103	90049090	Î´ÁÐÃû½ÃÕýÊÓÁ¦¡¢»¤Ä¿µÈÓÃÍ¾µÄÑÛ¾µµÈÎïÆ·	353	Ë¹Âå·¥¿Ë	10	Ò»°ãÃ³Ò×	147	Ç§¿Ë	2178	¸±	45,632
202103	90049090	Î´ÁÐÃû½ÃÕýÊÓÁ¦¡¢»¤Ä¿µÈÓÃÍ¾µÄÑÛ¾µµÈÎïÆ·	501	¼ÓÄÃ´ó	10	Ò»°ãÃ³Ò×	58	Ç§¿Ë	812	¸±	196,877
202103	90049090	Î´ÁÐÃû½ÃÕýÊÓÁ¦¡¢»¤Ä¿µÈÓÃÍ¾µÄÑÛ¾µµÈÎïÆ·	502	ÃÀ¹ú	10	Ò»°ãÃ³Ò×	578	Ç§¿Ë	4524	¸±	1,085,635
202103	90049090	Î´ÁÐÃû½ÃÕýÊÓÁ¦¡¢»¤Ä¿µÈÓÃÍ¾µÄÑÛ¾µµÈÎïÆ·	601	°Ä´óÀûÑÇ	10	Ò»°ãÃ³Ò×	0	Ç§¿Ë	3	¸±	1,071
202104	90049090	Î´ÁÐÃû½ÃÕýÊÓÁ¦¡¢»¤Ä¿µÈÓÃÍ¾µÄÑÛ¾µµÈÎïÆ·	103	ÃÏ¼ÓÀ­¹ú	10	Ò»°ãÃ³Ò×	2	Ç§¿Ë	5	¸±	8,463
202104	90049090	Î´ÁÐÃû½ÃÕýÊÓÁ¦¡¢»¤Ä¿µÈÓÃÍ¾µÄÑÛ¾µµÈÎïÆ·	107	¼íÆÒÕ¯	10	Ò»°ãÃ³Ò×	1	Ç§¿Ë	1	¸±	180
202104	90049090	Î´ÁÐÃû½ÃÕýÊÓÁ¦¡¢»¤Ä¿µÈÓÃÍ¾µÄÑÛ¾µµÈÎïÆ·	110	ÖÐ¹úÏã¸Û	10	Ò»°ãÃ³Ò×	9	Ç§¿Ë	62	¸±	9,242
202104	90049090	Î´ÁÐÃû½ÃÕýÊÓÁ¦¡¢»¤Ä¿µÈÓÃÍ¾µÄÑÛ¾µµÈÎïÆ·	111	Ó¡¶È	10	Ò»°ãÃ³Ò×	0	Ç§¿Ë	3	¸±	316
202104	90049090	Î´ÁÐÃû½ÃÕýÊÓÁ¦¡¢»¤Ä¿µÈÓÃÍ¾µÄÑÛ¾µµÈÎïÆ·	115	ÒÔÉ«ÁÐ	10	Ò»°ãÃ³Ò×	1	Ç§¿Ë	14	¸±	9,097
202104	90049090	Î´ÁÐÃû½ÃÕýÊÓÁ¦¡¢»¤Ä¿µÈÓÃÍ¾µÄÑÛ¾µµÈÎïÆ·	116	ÈÕ±¾	10	Ò»°ãÃ³Ò×	3123	Ç§¿Ë	27593	¸±	2,892,024
202104	90049090	Î´ÁÐÃû½ÃÕýÊÓÁ¦¡¢»¤Ä¿µÈÓÃÍ¾µÄÑÛ¾µµÈÎïÆ·	122	ÂíÀ´Î÷ÑÇ	10	Ò»°ãÃ³Ò×	1339	Ç§¿Ë	17758	¸±	115,096
202104	90049090	Î´ÁÐÃû½ÃÕýÊÓÁ¦¡¢»¤Ä¿µÈÓÃÍ¾µÄÑÛ¾µµÈÎïÆ·	132	ÐÂ¼ÓÆÂ	10	Ò»°ãÃ³Ò×	1	Ç§¿Ë	28	¸±	9,603
202104	90049090	Î´ÁÐÃû½ÃÕýÊÓÁ¦¡¢»¤Ä¿µÈÓÃÍ¾µÄÑÛ¾µµÈÎïÆ·	133	º«¹ú	10	Ò»°ãÃ³Ò×	92	Ç§¿Ë	840	¸±	217,566
202104	90049090	Î´ÁÐÃû½ÃÕýÊÓÁ¦¡¢»¤Ä¿µÈÓÃÍ¾µÄÑÛ¾µµÈÎïÆ·	136	Ì©¹ú	10	Ò»°ãÃ³Ò×	47	Ç§¿Ë	162	¸±	22,194
202104	90049090	Î´ÁÐÃû½ÃÕýÊÓÁ¦¡¢»¤Ä¿µÈÓÃÍ¾µÄÑÛ¾µµÈÎïÆ·	142	ÖÐ¹ú	10	Ò»°ãÃ³Ò×	1194	Ç§¿Ë	11500	¸±	1,971,726
202104	90049090	Î´ÁÐÃû½ÃÕýÊÓÁ¦¡¢»¤Ä¿µÈÓÃÍ¾µÄÑÛ¾µµÈÎïÆ·	143	ÖÐ¹úÌ¨Íå	10	Ò»°ãÃ³Ò×	26079	Ç§¿Ë	495542	¸±	2,906,986
202104	90049090	Î´ÁÐÃû½ÃÕýÊÓÁ¦¡¢»¤Ä¿µÈÓÃÍ¾µÄÑÛ¾µµÈÎïÆ·	302	µ¤Âó	10	Ò»°ãÃ³Ò×	2	Ç§¿Ë	14	¸±	8,769
202104	90049090	Î´ÁÐÃû½ÃÕýÊÓÁ¦¡¢»¤Ä¿µÈÓÃÍ¾µÄÑÛ¾µµÈÎïÆ·	303	Ó¢¹ú	10	Ò»°ãÃ³Ò×	0	Ç§¿Ë	11	¸±	23,932
202104	90049090	Î´ÁÐÃû½ÃÕýÊÓÁ¦¡¢»¤Ä¿µÈÓÃÍ¾µÄÑÛ¾µµÈÎïÆ·	304	µÂ¹ú	10	Ò»°ãÃ³Ò×	1269	Ç§¿Ë	12464	¸±	850,505
202104	90049090	Î´ÁÐÃû½ÃÕýÊÓÁ¦¡¢»¤Ä¿µÈÓÃÍ¾µÄÑÛ¾µµÈÎïÆ·	305	·¨¹ú	10	Ò»°ãÃ³Ò×	42	Ç§¿Ë	247	¸±	114,412
202104	90049090	Î´ÁÐÃû½ÃÕýÊÓÁ¦¡¢»¤Ä¿µÈÓÃÍ¾µÄÑÛ¾µµÈÎïÆ·	307	Òâ´óÀû	10	Ò»°ãÃ³Ò×	1412	Ç§¿Ë	6356	¸±	1,473,689
202104	90049090	Î´ÁÐÃû½ÃÕýÊÓÁ¦¡¢»¤Ä¿µÈÓÃÍ¾µÄÑÛ¾µµÈÎïÆ·	309	ºÉÀ¼	10	Ò»°ãÃ³Ò×	2	Ç§¿Ë	12	¸±	1,409
202104	90049090	Î´ÁÐÃû½ÃÕýÊÓÁ¦¡¢»¤Ä¿µÈÓÃÍ¾µÄÑÛ¾µµÈÎïÆ·	310	Ï£À°	10	Ò»°ãÃ³Ò×	2	Ç§¿Ë	1	¸±	6,469
202104	90049090	Î´ÁÐÃû½ÃÕýÊÓÁ¦¡¢»¤Ä¿µÈÓÃÍ¾µÄÑÛ¾µµÈÎïÆ·	312	Î÷°àÑÀ	10	Ò»°ãÃ³Ò×	2	Ç§¿Ë	26	¸±	20,804
202104	90049090	Î´ÁÐÃû½ÃÕýÊÓÁ¦¡¢»¤Ä¿µÈÓÃÍ¾µÄÑÛ¾µµÈÎïÆ·	315	°ÂµØÀû	10	Ò»°ãÃ³Ò×	5	Ç§¿Ë	29	¸±	8,907
202104	90049090	Î´ÁÐÃû½ÃÕýÊÓÁ¦¡¢»¤Ä¿µÈÓÃÍ¾µÄÑÛ¾µµÈÎïÆ·	318	·ÒÀ¼	10	Ò»°ãÃ³Ò×	1	Ç§¿Ë	2	¸±	67,285
202104	90049090	Î´ÁÐÃû½ÃÕýÊÓÁ¦¡¢»¤Ä¿µÈÓÃÍ¾µÄÑÛ¾µµÈÎïÆ·	352	½Ý¿Ë	10	Ò»°ãÃ³Ò×	25	Ç§¿Ë	206	¸±	18,302
202104	90049090	Î´ÁÐÃû½ÃÕýÊÓÁ¦¡¢»¤Ä¿µÈÓÃÍ¾µÄÑÛ¾µµÈÎïÆ·	353	Ë¹Âå·¥¿Ë	10	Ò»°ãÃ³Ò×	0	Ç§¿Ë	4	¸±	179
202104	90049090	Î´ÁÐÃû½ÃÕýÊÓÁ¦¡¢»¤Ä¿µÈÓÃÍ¾µÄÑÛ¾µµÈÎïÆ·	429	Ä«Î÷¸ç	10	Ò»°ãÃ³Ò×	792	Ç§¿Ë	66000	¸±	42,885
202104	90049090	Î´ÁÐÃû½ÃÕýÊÓÁ¦¡¢»¤Ä¿µÈÓÃÍ¾µÄÑÛ¾µµÈÎïÆ·	501	¼ÓÄÃ´ó	10	Ò»°ãÃ³Ò×	0	Ç§¿Ë	5	¸±	394
202104	90049090	Î´ÁÐÃû½ÃÕýÊÓÁ¦¡¢»¤Ä¿µÈÓÃÍ¾µÄÑÛ¾µµÈÎïÆ·	502	ÃÀ¹ú	10	Ò»°ãÃ³Ò×	1598	Ç§¿Ë	7105	¸±	1,738,576
202104	90049090	Î´ÁÐÃû½ÃÕýÊÓÁ¦¡¢»¤Ä¿µÈÓÃÍ¾µÄÑÛ¾µµÈÎïÆ·	601	°Ä´óÀûÑÇ	10	Ò»°ãÃ³Ò×	2	Ç§¿Ë	4	¸±	3,602
202105	90049090	Î´ÁÐÃû½ÃÕýÊÓÁ¦¡¢»¤Ä¿µÈÓÃÍ¾µÄÑÛ¾µµÈÎïÆ·	110	ÖÐ¹úÏã¸Û	10	Ò»°ãÃ³Ò×	3	Ç§¿Ë	5	¸±	1,928
202105	90049090	Î´ÁÐÃû½ÃÕýÊÓÁ¦¡¢»¤Ä¿µÈÓÃÍ¾µÄÑÛ¾µµÈÎïÆ·	111	Ó¡¶È	10	Ò»°ãÃ³Ò×	1	Ç§¿Ë	5	¸±	700
202105	90049090	Î´ÁÐÃû½ÃÕýÊÓÁ¦¡¢»¤Ä¿µÈÓÃÍ¾µÄÑÛ¾µµÈÎïÆ·	112	Ó¡¶ÈÄáÎ÷ÑÇ	10	Ò»°ãÃ³Ò×	0	Ç§¿Ë	1	¸±	371
202105	90049090	Î´ÁÐÃû½ÃÕýÊÓÁ¦¡¢»¤Ä¿µÈÓÃÍ¾µÄÑÛ¾µµÈÎïÆ·	116	ÈÕ±¾	10	Ò»°ãÃ³Ò×	4141	Ç§¿Ë	120187	¸±	6,007,820
202105	90049090	Î´ÁÐÃû½ÃÕýÊÓÁ¦¡¢»¤Ä¿µÈÓÃÍ¾µÄÑÛ¾µµÈÎïÆ·	122	ÂíÀ´Î÷ÑÇ	10	Ò»°ãÃ³Ò×	4438	Ç§¿Ë	51260	¸±	355,632
202105	90049090	Î´ÁÐÃû½ÃÕýÊÓÁ¦¡¢»¤Ä¿µÈÓÃÍ¾µÄÑÛ¾µµÈÎïÆ·	129	·ÆÂÉ±ö	10	Ò»°ãÃ³Ò×	2	Ç§¿Ë	10	¸±	3,349
202105	90049090	Î´ÁÐÃû½ÃÕýÊÓÁ¦¡¢»¤Ä¿µÈÓÃÍ¾µÄÑÛ¾µµÈÎïÆ·	133	º«¹ú	10	Ò»°ãÃ³Ò×	52	Ç§¿Ë	1462	¸±	290,647
202105	90049090	Î´ÁÐÃû½ÃÕýÊÓÁ¦¡¢»¤Ä¿µÈÓÃÍ¾µÄÑÛ¾µµÈÎïÆ·	136	Ì©¹ú	10	Ò»°ãÃ³Ò×	112	Ç§¿Ë	407	¸±	131,948
202105	90049090	Î´ÁÐÃû½ÃÕýÊÓÁ¦¡¢»¤Ä¿µÈÓÃÍ¾µÄÑÛ¾µµÈÎïÆ·	141	Ô½ÄÏ	10	Ò»°ãÃ³Ò×	4	Ç§¿Ë	4	¸±	6,596
202105	90049090	Î´ÁÐÃû½ÃÕýÊÓÁ¦¡¢»¤Ä¿µÈÓÃÍ¾µÄÑÛ¾µµÈÎïÆ·	142	ÖÐ¹ú	10	Ò»°ãÃ³Ò×	6487	Ç§¿Ë	98904	¸±	1,731,025
202105	90049090	Î´ÁÐÃû½ÃÕýÊÓÁ¦¡¢»¤Ä¿µÈÓÃÍ¾µÄÑÛ¾µµÈÎïÆ·	143	ÖÐ¹úÌ¨Íå	10	Ò»°ãÃ³Ò×	17832	Ç§¿Ë	293118	¸±	2,229,779
202105	90049090	Î´ÁÐÃû½ÃÕýÊÓÁ¦¡¢»¤Ä¿µÈÓÃÍ¾µÄÑÛ¾µµÈÎïÆ·	230	Ã«ÀïËþÄáÑÇ	10	Ò»°ãÃ³Ò×	0	Ç§¿Ë	1	¸±	1,036
202105	90049090	Î´ÁÐÃû½ÃÕýÊÓÁ¦¡¢»¤Ä¿µÈÓÃÍ¾µÄÑÛ¾µµÈÎïÆ·	302	µ¤Âó	10	Ò»°ãÃ³Ò×	1	Ç§¿Ë	3	¸±	1,368
202105	90049090	Î´ÁÐÃû½ÃÕýÊÓÁ¦¡¢»¤Ä¿µÈÓÃÍ¾µÄÑÛ¾µµÈÎïÆ·	303	Ó¢¹ú	10	Ò»°ãÃ³Ò×	2	Ç§¿Ë	8	¸±	4,270
202105	90049090	Î´ÁÐÃû½ÃÕýÊÓÁ¦¡¢»¤Ä¿µÈÓÃÍ¾µÄÑÛ¾µµÈÎïÆ·	304	µÂ¹ú	10	Ò»°ãÃ³Ò×	3661	Ç§¿Ë	30477	¸±	1,011,839
202105	90049090	Î´ÁÐÃû½ÃÕýÊÓÁ¦¡¢»¤Ä¿µÈÓÃÍ¾µÄÑÛ¾µµÈÎïÆ·	305	·¨¹ú	10	Ò»°ãÃ³Ò×	50	Ç§¿Ë	246	¸±	266,999
202105	90049090	Î´ÁÐÃû½ÃÕýÊÓÁ¦¡¢»¤Ä¿µÈÓÃÍ¾µÄÑÛ¾µµÈÎïÆ·	307	Òâ´óÀû	10	Ò»°ãÃ³Ò×	345	Ç§¿Ë	1866	¸±	917,602
202105	90049090	Î´ÁÐÃû½ÃÕýÊÓÁ¦¡¢»¤Ä¿µÈÓÃÍ¾µÄÑÛ¾µµÈÎïÆ·	309	ºÉÀ¼	10	Ò»°ãÃ³Ò×	0	Ç§¿Ë	2	¸±	1,979
202105	90049090	Î´ÁÐÃû½ÃÕýÊÓÁ¦¡¢»¤Ä¿µÈÓÃÍ¾µÄÑÛ¾µµÈÎïÆ·	311	ÆÏÌÑÑÀ	10	Ò»°ãÃ³Ò×	10	Ç§¿Ë	32	¸±	35,548
202105	90049090	Î´ÁÐÃû½ÃÕýÊÓÁ¦¡¢»¤Ä¿µÈÓÃÍ¾µÄÑÛ¾µµÈÎïÆ·	312	Î÷°àÑÀ	10	Ò»°ãÃ³Ò×	2	Ç§¿Ë	6	¸±	4,105
202105	90049090	Î´ÁÐÃû½ÃÕýÊÓÁ¦¡¢»¤Ä¿µÈÓÃÍ¾µÄÑÛ¾µµÈÎïÆ·	315	°ÂµØÀû	10	Ò»°ãÃ³Ò×	10	Ç§¿Ë	38	¸±	12,455
202105	90049090	Î´ÁÐÃû½ÃÕýÊÓÁ¦¡¢»¤Ä¿µÈÓÃÍ¾µÄÑÛ¾µµÈÎïÆ·	328	ÂÞÂíÄáÑÇ	10	Ò»°ãÃ³Ò×	378	Ç§¿Ë	1524	¸±	309,473
202105	90049090	Î´ÁÐÃû½ÃÕýÊÓÁ¦¡¢»¤Ä¿µÈÓÃÍ¾µÄÑÛ¾µµÈÎïÆ·	343	Ä¦¶û¶àÍß	10	Ò»°ãÃ³Ò×	0	Ç§¿Ë	1	¸±	196
202105	90049090	Î´ÁÐÃû½ÃÕýÊÓÁ¦¡¢»¤Ä¿µÈÓÃÍ¾µÄÑÛ¾µµÈÎïÆ·	352	½Ý¿Ë	10	Ò»°ãÃ³Ò×	0	Ç§¿Ë	1	¸±	264
202105	90049090	Î´ÁÐÃû½ÃÕýÊÓÁ¦¡¢»¤Ä¿µÈÓÃÍ¾µÄÑÛ¾µµÈÎïÆ·	353	Ë¹Âå·¥¿Ë	10	Ò»°ãÃ³Ò×	1	Ç§¿Ë	18	¸±	865
202105	90049090	Î´ÁÐÃû½ÃÕýÊÓÁ¦¡¢»¤Ä¿µÈÓÃÍ¾µÄÑÛ¾µµÈÎïÆ·	429	Ä«Î÷¸ç	10	Ò»°ãÃ³Ò×	4	Ç§¿Ë	16	¸±	5,359
202105	90049090	Î´ÁÐÃû½ÃÕýÊÓÁ¦¡¢»¤Ä¿µÈÓÃÍ¾µÄÑÛ¾µµÈÎïÆ·	501	¼ÓÄÃ´ó	10	Ò»°ãÃ³Ò×	15	Ç§¿Ë	80	¸±	16,858
202105	90049090	Î´ÁÐÃû½ÃÕýÊÓÁ¦¡¢»¤Ä¿µÈÓÃÍ¾µÄÑÛ¾µµÈÎïÆ·	502	ÃÀ¹ú	10	Ò»°ãÃ³Ò×	584	Ç§¿Ë	5476	¸±	1,005,938
202105	90049090	Î´ÁÐÃû½ÃÕýÊÓÁ¦¡¢»¤Ä¿µÈÓÃÍ¾µÄÑÛ¾µµÈÎïÆ·	601	°Ä´óÀûÑÇ	10	Ò»°ãÃ³Ò×	0	Ç§¿Ë	1	¸±	1,406
202106	90049090	Î´ÁÐÃû½ÃÕýÊÓÁ¦¡¢»¤Ä¿µÈÓÃÍ¾µÄÑÛ¾µµÈÎïÆ·	103	ÃÏ¼ÓÀ­¹ú	10	Ò»°ãÃ³Ò×	3	Ç§¿Ë	9	¸±	8,642
202106	90049090	Î´ÁÐÃû½ÃÕýÊÓÁ¦¡¢»¤Ä¿µÈÓÃÍ¾µÄÑÛ¾µµÈÎïÆ·	110	ÖÐ¹úÏã¸Û	10	Ò»°ãÃ³Ò×	16	Ç§¿Ë	7	¸±	24,518
202106	90049090	Î´ÁÐÃû½ÃÕýÊÓÁ¦¡¢»¤Ä¿µÈÓÃÍ¾µÄÑÛ¾µµÈÎïÆ·	111	Ó¡¶È	10	Ò»°ãÃ³Ò×	0	Ç§¿Ë	2	¸±	205
202106	90049090	Î´ÁÐÃû½ÃÕýÊÓÁ¦¡¢»¤Ä¿µÈÓÃÍ¾µÄÑÛ¾µµÈÎïÆ·	115	ÒÔÉ«ÁÐ	10	Ò»°ãÃ³Ò×	1	Ç§¿Ë	16	¸±	5,750
202106	90049090	Î´ÁÐÃû½ÃÕýÊÓÁ¦¡¢»¤Ä¿µÈÓÃÍ¾µÄÑÛ¾µµÈÎïÆ·	116	ÈÕ±¾	10	Ò»°ãÃ³Ò×	7072	Ç§¿Ë	57868	¸±	3,488,020
202106	90049090	Î´ÁÐÃû½ÃÕýÊÓÁ¦¡¢»¤Ä¿µÈÓÃÍ¾µÄÑÛ¾µµÈÎïÆ·	122	ÂíÀ´Î÷ÑÇ	10	Ò»°ãÃ³Ò×	348	Ç§¿Ë	3907	¸±	83,102
202106	90049090	Î´ÁÐÃû½ÃÕýÊÓÁ¦¡¢»¤Ä¿µÈÓÃÍ¾µÄÑÛ¾µµÈÎïÆ·	133	º«¹ú	10	Ò»°ãÃ³Ò×	109	Ç§¿Ë	930	¸±	303,263
202106	90049090	Î´ÁÐÃû½ÃÕýÊÓÁ¦¡¢»¤Ä¿µÈÓÃÍ¾µÄÑÛ¾µµÈÎïÆ·	136	Ì©¹ú	10	Ò»°ãÃ³Ò×	9	Ç§¿Ë	31	¸±	4,104
202106	90049090	Î´ÁÐÃû½ÃÕýÊÓÁ¦¡¢»¤Ä¿µÈÓÃÍ¾µÄÑÛ¾µµÈÎïÆ·	141	Ô½ÄÏ	10	Ò»°ãÃ³Ò×	5	Ç§¿Ë	6	¸±	8,647
202106	90049090	Î´ÁÐÃû½ÃÕýÊÓÁ¦¡¢»¤Ä¿µÈÓÃÍ¾µÄÑÛ¾µµÈÎïÆ·	142	ÖÐ¹ú	10	Ò»°ãÃ³Ò×	1218	Ç§¿Ë	12760	¸±	1,568,788
202106	90049090	Î´ÁÐÃû½ÃÕýÊÓÁ¦¡¢»¤Ä¿µÈÓÃÍ¾µÄÑÛ¾µµÈÎïÆ·	143	ÖÐ¹úÌ¨Íå	10	Ò»°ãÃ³Ò×	35344	Ç§¿Ë	652619	¸±	3,371,931
202106	90049090	Î´ÁÐÃû½ÃÕýÊÓÁ¦¡¢»¤Ä¿µÈÓÃÍ¾µÄÑÛ¾µµÈÎïÆ·	302	µ¤Âó	10	Ò»°ãÃ³Ò×	0	Ç§¿Ë	21	¸±	10,310
202106	90049090	Î´ÁÐÃû½ÃÕýÊÓÁ¦¡¢»¤Ä¿µÈÓÃÍ¾µÄÑÛ¾µµÈÎïÆ·	303	Ó¢¹ú	10	Ò»°ãÃ³Ò×	4	Ç§¿Ë	27	¸±	8,739
202106	90049090	Î´ÁÐÃû½ÃÕýÊÓÁ¦¡¢»¤Ä¿µÈÓÃÍ¾µÄÑÛ¾µµÈÎïÆ·	304	µÂ¹ú	10	Ò»°ãÃ³Ò×	3131	Ç§¿Ë	32383	¸±	1,452,799
202106	90049090	Î´ÁÐÃû½ÃÕýÊÓÁ¦¡¢»¤Ä¿µÈÓÃÍ¾µÄÑÛ¾µµÈÎïÆ·	305	·¨¹ú	10	Ò»°ãÃ³Ò×	88	Ç§¿Ë	414	¸±	269,765
202106	90049090	Î´ÁÐÃû½ÃÕýÊÓÁ¦¡¢»¤Ä¿µÈÓÃÍ¾µÄÑÛ¾µµÈÎïÆ·	307	Òâ´óÀû	10	Ò»°ãÃ³Ò×	854	Ç§¿Ë	5035	¸±	2,105,423
202106	90049090	Î´ÁÐÃû½ÃÕýÊÓÁ¦¡¢»¤Ä¿µÈÓÃÍ¾µÄÑÛ¾µµÈÎïÆ·	311	ÆÏÌÑÑÀ	10	Ò»°ãÃ³Ò×	7	Ç§¿Ë	22	¸±	22,288
202106	90049090	Î´ÁÐÃû½ÃÕýÊÓÁ¦¡¢»¤Ä¿µÈÓÃÍ¾µÄÑÛ¾µµÈÎïÆ·	312	Î÷°àÑÀ	10	Ò»°ãÃ³Ò×	1	Ç§¿Ë	30	¸±	23,190
202106	90049090	Î´ÁÐÃû½ÃÕýÊÓÁ¦¡¢»¤Ä¿µÈÓÃÍ¾µÄÑÛ¾µµÈÎïÆ·	314	°²µÀ¶û	10	Ò»°ãÃ³Ò×	0	Ç§¿Ë	1	¸±	114
202106	90049090	Î´ÁÐÃû½ÃÕýÊÓÁ¦¡¢»¤Ä¿µÈÓÃÍ¾µÄÑÛ¾µµÈÎïÆ·	315	°ÂµØÀû	10	Ò»°ãÃ³Ò×	13	Ç§¿Ë	53	¸±	16,849
202106	90049090	Î´ÁÐÃû½ÃÕýÊÓÁ¦¡¢»¤Ä¿µÈÓÃÍ¾µÄÑÛ¾µµÈÎïÆ·	328	ÂÞÂíÄáÑÇ	10	Ò»°ãÃ³Ò×	0	Ç§¿Ë	2	¸±	814
202106	90049090	Î´ÁÐÃû½ÃÕýÊÓÁ¦¡¢»¤Ä¿µÈÓÃÍ¾µÄÑÛ¾µµÈÎïÆ·	331	ÈðÊ¿	10	Ò»°ãÃ³Ò×	4	Ç§¿Ë	20	¸±	1,278
202106	90049090	Î´ÁÐÃû½ÃÕýÊÓÁ¦¡¢»¤Ä¿µÈÓÃÍ¾µÄÑÛ¾µµÈÎïÆ·	343	Ä¦¶û¶àÍß	10	Ò»°ãÃ³Ò×	0	Ç§¿Ë	2	¸±	296
202106	90049090	Î´ÁÐÃû½ÃÕýÊÓÁ¦¡¢»¤Ä¿µÈÓÃÍ¾µÄÑÛ¾µµÈÎïÆ·	352	½Ý¿Ë	10	Ò»°ãÃ³Ò×	9	Ç§¿Ë	63	¸±	1,869
202106	90049090	Î´ÁÐÃû½ÃÕýÊÓÁ¦¡¢»¤Ä¿µÈÓÃÍ¾µÄÑÛ¾µµÈÎïÆ·	353	Ë¹Âå·¥¿Ë	10	Ò»°ãÃ³Ò×	4	Ç§¿Ë	39	¸±	1,701
202106	90049090	Î´ÁÐÃû½ÃÕýÊÓÁ¦¡¢»¤Ä¿µÈÓÃÍ¾µÄÑÛ¾µµÈÎïÆ·	501	¼ÓÄÃ´ó	10	Ò»°ãÃ³Ò×	36	Ç§¿Ë	435	¸±	104,530
202106	90049090	Î´ÁÐÃû½ÃÕýÊÓÁ¦¡¢»¤Ä¿µÈÓÃÍ¾µÄÑÛ¾µµÈÎïÆ·	502	ÃÀ¹ú	10	Ò»°ãÃ³Ò×	259	Ç§¿Ë	1507	¸±	767,718
202106	90049090	Î´ÁÐÃû½ÃÕýÊÓÁ¦¡¢»¤Ä¿µÈÓÃÍ¾µÄÑÛ¾µµÈÎïÆ·	601	°Ä´óÀûÑÇ	10	Ò»°ãÃ³Ò×	0	Ç§¿Ë	1	¸±	263
202107	90049090	Î´ÁÐÃû½ÃÕýÊÓÁ¦¡¢»¤Ä¿µÈÓÃÍ¾µÄÑÛ¾µµÈÎïÆ·	103	ÃÏ¼ÓÀ­¹ú	10	Ò»°ãÃ³Ò×	0	Ç§¿Ë	1	¸±	656
202107	90049090	Î´ÁÐÃû½ÃÕýÊÓÁ¦¡¢»¤Ä¿µÈÓÃÍ¾µÄÑÛ¾µµÈÎïÆ·	110	ÖÐ¹úÏã¸Û	10	Ò»°ãÃ³Ò×	1	Ç§¿Ë	6	¸±	648
202107	90049090	Î´ÁÐÃû½ÃÕýÊÓÁ¦¡¢»¤Ä¿µÈÓÃÍ¾µÄÑÛ¾µµÈÎïÆ·	111	Ó¡¶È	10	Ò»°ãÃ³Ò×	111	Ç§¿Ë	5991	¸±	18,060
202107	90049090	Î´ÁÐÃû½ÃÕýÊÓÁ¦¡¢»¤Ä¿µÈÓÃÍ¾µÄÑÛ¾µµÈÎïÆ·	116	ÈÕ±¾	10	Ò»°ãÃ³Ò×	9320	Ç§¿Ë	76550	¸±	4,224,150
202107	90049090	Î´ÁÐÃû½ÃÕýÊÓÁ¦¡¢»¤Ä¿µÈÓÃÍ¾µÄÑÛ¾µµÈÎïÆ·	122	ÂíÀ´Î÷ÑÇ	10	Ò»°ãÃ³Ò×	291	Ç§¿Ë	2720	¸±	48,114
202107	90049090	Î´ÁÐÃû½ÃÕýÊÓÁ¦¡¢»¤Ä¿µÈÓÃÍ¾µÄÑÛ¾µµÈÎïÆ·	133	º«¹ú	10	Ò»°ãÃ³Ò×	226	Ç§¿Ë	1884	¸±	276,605
202107	90049090	Î´ÁÐÃû½ÃÕýÊÓÁ¦¡¢»¤Ä¿µÈÓÃÍ¾µÄÑÛ¾µµÈÎïÆ·	134	Ë¹ÀïÀ¼¿¨	10	Ò»°ãÃ³Ò×	0	Ç§¿Ë	1	¸±	165
202107	90049090	Î´ÁÐÃû½ÃÕýÊÓÁ¦¡¢»¤Ä¿µÈÓÃÍ¾µÄÑÛ¾µµÈÎïÆ·	136	Ì©¹ú	10	Ò»°ãÃ³Ò×	54	Ç§¿Ë	183	¸±	26,516
202107	90049090	Î´ÁÐÃû½ÃÕýÊÓÁ¦¡¢»¤Ä¿µÈÓÃÍ¾µÄÑÛ¾µµÈÎïÆ·	141	Ô½ÄÏ	10	Ò»°ãÃ³Ò×	4	Ç§¿Ë	4	¸±	6,536
202107	90049090	Î´ÁÐÃû½ÃÕýÊÓÁ¦¡¢»¤Ä¿µÈÓÃÍ¾µÄÑÛ¾µµÈÎïÆ·	142	ÖÐ¹ú	10	Ò»°ãÃ³Ò×	1333	Ç§¿Ë	8543	¸±	1,447,330
202107	90049090	Î´ÁÐÃû½ÃÕýÊÓÁ¦¡¢»¤Ä¿µÈÓÃÍ¾µÄÑÛ¾µµÈÎïÆ·	143	ÖÐ¹úÌ¨Íå	10	Ò»°ãÃ³Ò×	33674	Ç§¿Ë	579375	¸±	4,310,741
202107	90049090	Î´ÁÐÃû½ÃÕýÊÓÁ¦¡¢»¤Ä¿µÈÓÃÍ¾µÄÑÛ¾µµÈÎïÆ·	301	±ÈÀûÊ±	10	Ò»°ãÃ³Ò×	276	Ç§¿Ë	6012	¸±	241,060
202107	90049090	Î´ÁÐÃû½ÃÕýÊÓÁ¦¡¢»¤Ä¿µÈÓÃÍ¾µÄÑÛ¾µµÈÎïÆ·	302	µ¤Âó	10	Ò»°ãÃ³Ò×	204	Ç§¿Ë	3332	¸±	90,537
202107	90049090	Î´ÁÐÃû½ÃÕýÊÓÁ¦¡¢»¤Ä¿µÈÓÃÍ¾µÄÑÛ¾µµÈÎïÆ·	303	Ó¢¹ú	10	Ò»°ãÃ³Ò×	11	Ç§¿Ë	88	¸±	9,683
202107	90049090	Î´ÁÐÃû½ÃÕýÊÓÁ¦¡¢»¤Ä¿µÈÓÃÍ¾µÄÑÛ¾µµÈÎïÆ·	304	µÂ¹ú	10	Ò»°ãÃ³Ò×	78	Ç§¿Ë	671	¸±	447,976
202107	90049090	Î´ÁÐÃû½ÃÕýÊÓÁ¦¡¢»¤Ä¿µÈÓÃÍ¾µÄÑÛ¾µµÈÎïÆ·	305	·¨¹ú	10	Ò»°ãÃ³Ò×	36	Ç§¿Ë	172	¸±	73,693
202107	90049090	Î´ÁÐÃû½ÃÕýÊÓÁ¦¡¢»¤Ä¿µÈÓÃÍ¾µÄÑÛ¾µµÈÎïÆ·	307	Òâ´óÀû	10	Ò»°ãÃ³Ò×	247	Ç§¿Ë	2409	¸±	737,300
202107	90049090	Î´ÁÐÃû½ÃÕýÊÓÁ¦¡¢»¤Ä¿µÈÓÃÍ¾µÄÑÛ¾µµÈÎïÆ·	309	ºÉÀ¼	10	Ò»°ãÃ³Ò×	0	Ç§¿Ë	1	¸±	494
202107	90049090	Î´ÁÐÃû½ÃÕýÊÓÁ¦¡¢»¤Ä¿µÈÓÃÍ¾µÄÑÛ¾µµÈÎïÆ·	312	Î÷°àÑÀ	10	Ò»°ãÃ³Ò×	0	Ç§¿Ë	2	¸±	1,539
202107	90049090	Î´ÁÐÃû½ÃÕýÊÓÁ¦¡¢»¤Ä¿µÈÓÃÍ¾µÄÑÛ¾µµÈÎïÆ·	315	°ÂµØÀû	10	Ò»°ãÃ³Ò×	0	Ç§¿Ë	3	¸±	641
202107	90049090	Î´ÁÐÃû½ÃÕýÊÓÁ¦¡¢»¤Ä¿µÈÓÃÍ¾µÄÑÛ¾µµÈÎïÆ·	316	±£¼ÓÀûÑÇ	10	Ò»°ãÃ³Ò×	5	Ç§¿Ë	12	¸±	2,372
202107	90049090	Î´ÁÐÃû½ÃÕýÊÓÁ¦¡¢»¤Ä¿µÈÓÃÍ¾µÄÑÛ¾µµÈÎïÆ·	328	ÂÞÂíÄáÑÇ	10	Ò»°ãÃ³Ò×	3	Ç§¿Ë	7	¸±	1,563
202107	90049090	Î´ÁÐÃû½ÃÕýÊÓÁ¦¡¢»¤Ä¿µÈÓÃÍ¾µÄÑÛ¾µµÈÎïÆ·	352	½Ý¿Ë	10	Ò»°ãÃ³Ò×	3	Ç§¿Ë	16	¸±	5,837
202107	90049090	Î´ÁÐÃû½ÃÕýÊÓÁ¦¡¢»¤Ä¿µÈÓÃÍ¾µÄÑÛ¾µµÈÎïÆ·	353	Ë¹Âå·¥¿Ë	10	Ò»°ãÃ³Ò×	51	Ç§¿Ë	702	¸±	29,803
202107	90049090	Î´ÁÐÃû½ÃÕýÊÓÁ¦¡¢»¤Ä¿µÈÓÃÍ¾µÄÑÛ¾µµÈÎïÆ·	501	¼ÓÄÃ´ó	10	Ò»°ãÃ³Ò×	12	Ç§¿Ë	60	¸±	2,103
202107	90049090	Î´ÁÐÃû½ÃÕýÊÓÁ¦¡¢»¤Ä¿µÈÓÃÍ¾µÄÑÛ¾µµÈÎïÆ·	502	ÃÀ¹ú	10	Ò»°ãÃ³Ò×	505	Ç§¿Ë	3175	¸±	968,087
202107	90049090	Î´ÁÐÃû½ÃÕýÊÓÁ¦¡¢»¤Ä¿µÈÓÃÍ¾µÄÑÛ¾µµÈÎïÆ·	601	°Ä´óÀûÑÇ	10	Ò»°ãÃ³Ò×	0	Ç§¿Ë	1	¸±	38
202108	90049090	Î´ÁÐÃû½ÃÕýÊÓÁ¦¡¢»¤Ä¿µÈÓÃÍ¾µÄÑÛ¾µµÈÎïÆ·	103	ÃÏ¼ÓÀ­¹ú	10	Ò»°ãÃ³Ò×	0	Ç§¿Ë	1	¸±	1,087
202108	90049090	Î´ÁÐÃû½ÃÕýÊÓÁ¦¡¢»¤Ä¿µÈÓÃÍ¾µÄÑÛ¾µµÈÎïÆ·	110	ÖÐ¹úÏã¸Û	10	Ò»°ãÃ³Ò×	2	Ç§¿Ë	4	¸±	415
202108	90049090	Î´ÁÐÃû½ÃÕýÊÓÁ¦¡¢»¤Ä¿µÈÓÃÍ¾µÄÑÛ¾µµÈÎïÆ·	116	ÈÕ±¾	10	Ò»°ãÃ³Ò×	11359	Ç§¿Ë	102172	¸±	6,202,178
202108	90049090	Î´ÁÐÃû½ÃÕýÊÓÁ¦¡¢»¤Ä¿µÈÓÃÍ¾µÄÑÛ¾µµÈÎïÆ·	122	ÂíÀ´Î÷ÑÇ	10	Ò»°ãÃ³Ò×	1243	Ç§¿Ë	19212	¸±	118,679
202108	90049090	Î´ÁÐÃû½ÃÕýÊÓÁ¦¡¢»¤Ä¿µÈÓÃÍ¾µÄÑÛ¾µµÈÎïÆ·	133	º«¹ú	10	Ò»°ãÃ³Ò×	462	Ç§¿Ë	1774	¸±	306,388
202108	90049090	Î´ÁÐÃû½ÃÕýÊÓÁ¦¡¢»¤Ä¿µÈÓÃÍ¾µÄÑÛ¾µµÈÎïÆ·	134	Ë¹ÀïÀ¼¿¨	10	Ò»°ãÃ³Ò×	0	Ç§¿Ë	4	¸±	589
202108	90049090	Î´ÁÐÃû½ÃÕýÊÓÁ¦¡¢»¤Ä¿µÈÓÃÍ¾µÄÑÛ¾µµÈÎïÆ·	136	Ì©¹ú	10	Ò»°ãÃ³Ò×	37	Ç§¿Ë	80	¸±	13,299
202108	90049090	Î´ÁÐÃû½ÃÕýÊÓÁ¦¡¢»¤Ä¿µÈÓÃÍ¾µÄÑÛ¾µµÈÎïÆ·	141	Ô½ÄÏ	10	Ò»°ãÃ³Ò×	3	Ç§¿Ë	4	¸±	4,465
202108	90049090	Î´ÁÐÃû½ÃÕýÊÓÁ¦¡¢»¤Ä¿µÈÓÃÍ¾µÄÑÛ¾µµÈÎïÆ·	142	ÖÐ¹ú	10	Ò»°ãÃ³Ò×	996	Ç§¿Ë	12012	¸±	667,299
202108	90049090	Î´ÁÐÃû½ÃÕýÊÓÁ¦¡¢»¤Ä¿µÈÓÃÍ¾µÄÑÛ¾µµÈÎïÆ·	143	ÖÐ¹úÌ¨Íå	10	Ò»°ãÃ³Ò×	17447	Ç§¿Ë	304419	¸±	2,214,787
202108	90049090	Î´ÁÐÃû½ÃÕýÊÓÁ¦¡¢»¤Ä¿µÈÓÃÍ¾µÄÑÛ¾µµÈÎïÆ·	302	µ¤Âó	10	Ò»°ãÃ³Ò×	1	Ç§¿Ë	13	¸±	12,257
202108	90049090	Î´ÁÐÃû½ÃÕýÊÓÁ¦¡¢»¤Ä¿µÈÓÃÍ¾µÄÑÛ¾µµÈÎïÆ·	303	Ó¢¹ú	10	Ò»°ãÃ³Ò×	0	Ç§¿Ë	6	¸±	3,922
202108	90049090	Î´ÁÐÃû½ÃÕýÊÓÁ¦¡¢»¤Ä¿µÈÓÃÍ¾µÄÑÛ¾µµÈÎïÆ·	304	µÂ¹ú	10	Ò»°ãÃ³Ò×	3515	Ç§¿Ë	53660	¸±	1,867,685
202108	90049090	Î´ÁÐÃû½ÃÕýÊÓÁ¦¡¢»¤Ä¿µÈÓÃÍ¾µÄÑÛ¾µµÈÎïÆ·	305	·¨¹ú	10	Ò»°ãÃ³Ò×	22	Ç§¿Ë	49	¸±	39,413
202108	90049090	Î´ÁÐÃû½ÃÕýÊÓÁ¦¡¢»¤Ä¿µÈÓÃÍ¾µÄÑÛ¾µµÈÎïÆ·	307	Òâ´óÀû	10	Ò»°ãÃ³Ò×	229	Ç§¿Ë	3004	¸±	1,279,922
202108	90049090	Î´ÁÐÃû½ÃÕýÊÓÁ¦¡¢»¤Ä¿µÈÓÃÍ¾µÄÑÛ¾µµÈÎïÆ·	309	ºÉÀ¼	10	Ò»°ãÃ³Ò×	0	Ç§¿Ë	2	¸±	828
202108	90049090	Î´ÁÐÃû½ÃÕýÊÓÁ¦¡¢»¤Ä¿µÈÓÃÍ¾µÄÑÛ¾µµÈÎïÆ·	312	Î÷°àÑÀ	10	Ò»°ãÃ³Ò×	1	Ç§¿Ë	36	¸±	25,031
202108	90049090	Î´ÁÐÃû½ÃÕýÊÓÁ¦¡¢»¤Ä¿µÈÓÃÍ¾µÄÑÛ¾µµÈÎïÆ·	314	°²µÀ¶û	10	Ò»°ãÃ³Ò×	0	Ç§¿Ë	1	¸±	132
202108	90049090	Î´ÁÐÃû½ÃÕýÊÓÁ¦¡¢»¤Ä¿µÈÓÃÍ¾µÄÑÛ¾µµÈÎïÆ·	315	°ÂµØÀû	10	Ò»°ãÃ³Ò×	4	Ç§¿Ë	14	¸±	4,005
202108	90049090	Î´ÁÐÃû½ÃÕýÊÓÁ¦¡¢»¤Ä¿µÈÓÃÍ¾µÄÑÛ¾µµÈÎïÆ·	318	·ÒÀ¼	10	Ò»°ãÃ³Ò×	3	Ç§¿Ë	1	¸±	25,901
202108	90049090	Î´ÁÐÃû½ÃÕýÊÓÁ¦¡¢»¤Ä¿µÈÓÃÍ¾µÄÑÛ¾µµÈÎïÆ·	328	ÂÞÂíÄáÑÇ	10	Ò»°ãÃ³Ò×	807	Ç§¿Ë	3597	¸±	642,305
202108	90049090	Î´ÁÐÃû½ÃÕýÊÓÁ¦¡¢»¤Ä¿µÈÓÃÍ¾µÄÑÛ¾µµÈÎïÆ·	352	½Ý¿Ë	10	Ò»°ãÃ³Ò×	2	Ç§¿Ë	7	¸±	2,951
202108	90049090	Î´ÁÐÃû½ÃÕýÊÓÁ¦¡¢»¤Ä¿µÈÓÃÍ¾µÄÑÛ¾µµÈÎïÆ·	353	Ë¹Âå·¥¿Ë	10	Ò»°ãÃ³Ò×	1	Ç§¿Ë	18	¸±	813
202108	90049090	Î´ÁÐÃû½ÃÕýÊÓÁ¦¡¢»¤Ä¿µÈÓÃÍ¾µÄÑÛ¾µµÈÎïÆ·	429	Ä«Î÷¸ç	10	Ò»°ãÃ³Ò×	52	Ç§¿Ë	1540	¸±	5,491
202108	90049090	Î´ÁÐÃû½ÃÕýÊÓÁ¦¡¢»¤Ä¿µÈÓÃÍ¾µÄÑÛ¾µµÈÎïÆ·	501	¼ÓÄÃ´ó	10	Ò»°ãÃ³Ò×	123	Ç§¿Ë	1400	¸±	322,098
202108	90049090	Î´ÁÐÃû½ÃÕýÊÓÁ¦¡¢»¤Ä¿µÈÓÃÍ¾µÄÑÛ¾µµÈÎïÆ·	502	ÃÀ¹ú	10	Ò»°ãÃ³Ò×	1683	Ç§¿Ë	6989	¸±	1,379,433
202108	90049090	Î´ÁÐÃû½ÃÕýÊÓÁ¦¡¢»¤Ä¿µÈÓÃÍ¾µÄÑÛ¾µµÈÎïÆ·	601	°Ä´óÀûÑÇ	10	Ò»°ãÃ³Ò×	0	Ç§¿Ë	1	¸±	25
202108	90049090	Î´ÁÐÃû½ÃÕýÊÓÁ¦¡¢»¤Ä¿µÈÓÃÍ¾µÄÑÛ¾µµÈÎïÆ·	609	ÐÂÎ÷À¼	10	Ò»°ãÃ³Ò×	0	Ç§¿Ë	2	¸±	2,043
202109	90049090	Î´ÁÐÃû½ÃÕýÊÓÁ¦¡¢»¤Ä¿µÈÓÃÍ¾µÄÑÛ¾µµÈÎïÆ·	103	ÃÏ¼ÓÀ­¹ú	10	Ò»°ãÃ³Ò×	0	Ç§¿Ë	1	¸±	672
202109	90049090	Î´ÁÐÃû½ÃÕýÊÓÁ¦¡¢»¤Ä¿µÈÓÃÍ¾µÄÑÛ¾µµÈÎïÆ·	110	ÖÐ¹úÏã¸Û	10	Ò»°ãÃ³Ò×	6	Ç§¿Ë	21	¸±	46,070
202109	90049090	Î´ÁÐÃû½ÃÕýÊÓÁ¦¡¢»¤Ä¿µÈÓÃÍ¾µÄÑÛ¾µµÈÎïÆ·	111	Ó¡¶È	10	Ò»°ãÃ³Ò×	0	Ç§¿Ë	2	¸±	240
202109	90049090	Î´ÁÐÃû½ÃÕýÊÓÁ¦¡¢»¤Ä¿µÈÓÃÍ¾µÄÑÛ¾µµÈÎïÆ·	115	ÒÔÉ«ÁÐ	10	Ò»°ãÃ³Ò×	2	Ç§¿Ë	3	¸±	1,243
202109	90049090	Î´ÁÐÃû½ÃÕýÊÓÁ¦¡¢»¤Ä¿µÈÓÃÍ¾µÄÑÛ¾µµÈÎïÆ·	116	ÈÕ±¾	10	Ò»°ãÃ³Ò×	1057	Ç§¿Ë	9329	¸±	1,698,250
202109	90049090	Î´ÁÐÃû½ÃÕýÊÓÁ¦¡¢»¤Ä¿µÈÓÃÍ¾µÄÑÛ¾µµÈÎïÆ·	122	ÂíÀ´Î÷ÑÇ	10	Ò»°ãÃ³Ò×	386	Ç§¿Ë	6248	¸±	102,584
202109	90049090	Î´ÁÐÃû½ÃÕýÊÓÁ¦¡¢»¤Ä¿µÈÓÃÍ¾µÄÑÛ¾µµÈÎïÆ·	133	º«¹ú	10	Ò»°ãÃ³Ò×	28	Ç§¿Ë	318	¸±	133,028
202109	90049090	Î´ÁÐÃû½ÃÕýÊÓÁ¦¡¢»¤Ä¿µÈÓÃÍ¾µÄÑÛ¾µµÈÎïÆ·	134	Ë¹ÀïÀ¼¿¨	10	Ò»°ãÃ³Ò×	0	Ç§¿Ë	3	¸±	403
202109	90049090	Î´ÁÐÃû½ÃÕýÊÓÁ¦¡¢»¤Ä¿µÈÓÃÍ¾µÄÑÛ¾µµÈÎïÆ·	136	Ì©¹ú	10	Ò»°ãÃ³Ò×	27	Ç§¿Ë	91	¸±	10,806
202109	90049090	Î´ÁÐÃû½ÃÕýÊÓÁ¦¡¢»¤Ä¿µÈÓÃÍ¾µÄÑÛ¾µµÈÎïÆ·	141	Ô½ÄÏ	10	Ò»°ãÃ³Ò×	5	Ç§¿Ë	6	¸±	8,293
202109	90049090	Î´ÁÐÃû½ÃÕýÊÓÁ¦¡¢»¤Ä¿µÈÓÃÍ¾µÄÑÛ¾µµÈÎïÆ·	142	ÖÐ¹ú	10	Ò»°ãÃ³Ò×	816	Ç§¿Ë	12994	¸±	1,564,080
202109	90049090	Î´ÁÐÃû½ÃÕýÊÓÁ¦¡¢»¤Ä¿µÈÓÃÍ¾µÄÑÛ¾µµÈÎïÆ·	143	ÖÐ¹úÌ¨Íå	10	Ò»°ãÃ³Ò×	17895	Ç§¿Ë	317788	¸±	2,809,264
202109	90049090	Î´ÁÐÃû½ÃÕýÊÓÁ¦¡¢»¤Ä¿µÈÓÃÍ¾µÄÑÛ¾µµÈÎïÆ·	302	µ¤Âó	10	Ò»°ãÃ³Ò×	0	Ç§¿Ë	8	¸±	5,064
202109	90049090	Î´ÁÐÃû½ÃÕýÊÓÁ¦¡¢»¤Ä¿µÈÓÃÍ¾µÄÑÛ¾µµÈÎïÆ·	303	Ó¢¹ú	10	Ò»°ãÃ³Ò×	13	Ç§¿Ë	42	¸±	7,640
202109	90049090	Î´ÁÐÃû½ÃÕýÊÓÁ¦¡¢»¤Ä¿µÈÓÃÍ¾µÄÑÛ¾µµÈÎïÆ·	304	µÂ¹ú	10	Ò»°ãÃ³Ò×	81	Ç§¿Ë	1151	¸±	589,025
202109	90049090	Î´ÁÐÃû½ÃÕýÊÓÁ¦¡¢»¤Ä¿µÈÓÃÍ¾µÄÑÛ¾µµÈÎïÆ·	305	·¨¹ú	10	Ò»°ãÃ³Ò×	17	Ç§¿Ë	86	¸±	111,651
202109	90049090	Î´ÁÐÃû½ÃÕýÊÓÁ¦¡¢»¤Ä¿µÈÓÃÍ¾µÄÑÛ¾µµÈÎïÆ·	307	Òâ´óÀû	10	Ò»°ãÃ³Ò×	583	Ç§¿Ë	2191	¸±	816,901
202109	90049090	Î´ÁÐÃû½ÃÕýÊÓÁ¦¡¢»¤Ä¿µÈÓÃÍ¾µÄÑÛ¾µµÈÎïÆ·	309	ºÉÀ¼	10	Ò»°ãÃ³Ò×	0	Ç§¿Ë	1	¸±	55
202109	90049090	Î´ÁÐÃû½ÃÕýÊÓÁ¦¡¢»¤Ä¿µÈÓÃÍ¾µÄÑÛ¾µµÈÎïÆ·	312	Î÷°àÑÀ	10	Ò»°ãÃ³Ò×	3	Ç§¿Ë	11	¸±	18,296
202109	90049090	Î´ÁÐÃû½ÃÕýÊÓÁ¦¡¢»¤Ä¿µÈÓÃÍ¾µÄÑÛ¾µµÈÎïÆ·	326	Å²Íþ	10	Ò»°ãÃ³Ò×	0	Ç§¿Ë	1	¸±	130
202109	90049090	Î´ÁÐÃû½ÃÕýÊÓÁ¦¡¢»¤Ä¿µÈÓÃÍ¾µÄÑÛ¾µµÈÎïÆ·	327	²¨À¼	10	Ò»°ãÃ³Ò×	1	Ç§¿Ë	2	¸±	9,818
202109	90049090	Î´ÁÐÃû½ÃÕýÊÓÁ¦¡¢»¤Ä¿µÈÓÃÍ¾µÄÑÛ¾µµÈÎïÆ·	328	ÂÞÂíÄáÑÇ	10	Ò»°ãÃ³Ò×	315	Ç§¿Ë	1142	¸±	288,012
202109	90049090	Î´ÁÐÃû½ÃÕýÊÓÁ¦¡¢»¤Ä¿µÈÓÃÍ¾µÄÑÛ¾µµÈÎïÆ·	352	½Ý¿Ë	10	Ò»°ãÃ³Ò×	584	Ç§¿Ë	4728	¸±	1,164,718
202109	90049090	Î´ÁÐÃû½ÃÕýÊÓÁ¦¡¢»¤Ä¿µÈÓÃÍ¾µÄÑÛ¾µµÈÎïÆ·	353	Ë¹Âå·¥¿Ë	10	Ò»°ãÃ³Ò×	60	Ç§¿Ë	663	¸±	16,095
202109	90049090	Î´ÁÐÃû½ÃÕýÊÓÁ¦¡¢»¤Ä¿µÈÓÃÍ¾µÄÑÛ¾µµÈÎïÆ·	429	Ä«Î÷¸ç	10	Ò»°ãÃ³Ò×	294	Ç§¿Ë	8660	¸±	30,908
202109	90049090	Î´ÁÐÃû½ÃÕýÊÓÁ¦¡¢»¤Ä¿µÈÓÃÍ¾µÄÑÛ¾µµÈÎïÆ·	501	¼ÓÄÃ´ó	10	Ò»°ãÃ³Ò×	1	Ç§¿Ë	13	¸±	3,299
202109	90049090	Î´ÁÐÃû½ÃÕýÊÓÁ¦¡¢»¤Ä¿µÈÓÃÍ¾µÄÑÛ¾µµÈÎïÆ·	502	ÃÀ¹ú	10	Ò»°ãÃ³Ò×	1011	Ç§¿Ë	4070	¸±	1,207,717
202110	90049090	Î´ÁÐÃû½ÃÕýÊÓÁ¦¡¢»¤Ä¿µÈÓÃÍ¾µÄÑÛ¾µµÈÎïÆ·	107	¼íÆÒÕ¯	10	Ò»°ãÃ³Ò×	1	Ç§¿Ë	1	¸±	47
202110	90049090	Î´ÁÐÃû½ÃÕýÊÓÁ¦¡¢»¤Ä¿µÈÓÃÍ¾µÄÑÛ¾µµÈÎïÆ·	110	ÖÐ¹úÏã¸Û	10	Ò»°ãÃ³Ò×	5	Ç§¿Ë	1	¸±	4,781
202110	90049090	Î´ÁÐÃû½ÃÕýÊÓÁ¦¡¢»¤Ä¿µÈÓÃÍ¾µÄÑÛ¾µµÈÎïÆ·	115	ÒÔÉ«ÁÐ	10	Ò»°ãÃ³Ò×	0	Ç§¿Ë	2	¸±	2,714
202110	90049090	Î´ÁÐÃû½ÃÕýÊÓÁ¦¡¢»¤Ä¿µÈÓÃÍ¾µÄÑÛ¾µµÈÎïÆ·	116	ÈÕ±¾	10	Ò»°ãÃ³Ò×	6056	Ç§¿Ë	53072	¸±	3,007,204
202110	90049090	Î´ÁÐÃû½ÃÕýÊÓÁ¦¡¢»¤Ä¿µÈÓÃÍ¾µÄÑÛ¾µµÈÎïÆ·	122	ÂíÀ´Î÷ÑÇ	10	Ò»°ãÃ³Ò×	185	Ç§¿Ë	1986	¸±	36,330
202110	90049090	Î´ÁÐÃû½ÃÕýÊÓÁ¦¡¢»¤Ä¿µÈÓÃÍ¾µÄÑÛ¾µµÈÎïÆ·	132	ÐÂ¼ÓÆÂ	10	Ò»°ãÃ³Ò×	0	Ç§¿Ë	2	¸±	2,202
202110	90049090	Î´ÁÐÃû½ÃÕýÊÓÁ¦¡¢»¤Ä¿µÈÓÃÍ¾µÄÑÛ¾µµÈÎïÆ·	133	º«¹ú	10	Ò»°ãÃ³Ò×	94	Ç§¿Ë	460	¸±	116,209
202110	90049090	Î´ÁÐÃû½ÃÕýÊÓÁ¦¡¢»¤Ä¿µÈÓÃÍ¾µÄÑÛ¾µµÈÎïÆ·	134	Ë¹ÀïÀ¼¿¨	10	Ò»°ãÃ³Ò×	0	Ç§¿Ë	1	¸±	140
202110	90049090	Î´ÁÐÃû½ÃÕýÊÓÁ¦¡¢»¤Ä¿µÈÓÃÍ¾µÄÑÛ¾µµÈÎïÆ·	136	Ì©¹ú	10	Ò»°ãÃ³Ò×	0	Ç§¿Ë	2	¸±	250
202110	90049090	Î´ÁÐÃû½ÃÕýÊÓÁ¦¡¢»¤Ä¿µÈÓÃÍ¾µÄÑÛ¾µµÈÎïÆ·	141	Ô½ÄÏ	10	Ò»°ãÃ³Ò×	7	Ç§¿Ë	8	¸±	11,180
202110	90049090	Î´ÁÐÃû½ÃÕýÊÓÁ¦¡¢»¤Ä¿µÈÓÃÍ¾µÄÑÛ¾µµÈÎïÆ·	142	ÖÐ¹ú	10	Ò»°ãÃ³Ò×	933	Ç§¿Ë	6758	¸±	814,760
202110	90049090	Î´ÁÐÃû½ÃÕýÊÓÁ¦¡¢»¤Ä¿µÈÓÃÍ¾µÄÑÛ¾µµÈÎïÆ·	143	ÖÐ¹úÌ¨Íå	10	Ò»°ãÃ³Ò×	16582	Ç§¿Ë	289155	¸±	2,366,852
202110	90049090	Î´ÁÐÃû½ÃÕýÊÓÁ¦¡¢»¤Ä¿µÈÓÃÍ¾µÄÑÛ¾µµÈÎïÆ·	301	±ÈÀûÊ±	10	Ò»°ãÃ³Ò×	0	Ç§¿Ë	2	¸±	451
202110	90049090	Î´ÁÐÃû½ÃÕýÊÓÁ¦¡¢»¤Ä¿µÈÓÃÍ¾µÄÑÛ¾µµÈÎïÆ·	302	µ¤Âó	10	Ò»°ãÃ³Ò×	1	Ç§¿Ë	12	¸±	18,446
202110	90049090	Î´ÁÐÃû½ÃÕýÊÓÁ¦¡¢»¤Ä¿µÈÓÃÍ¾µÄÑÛ¾µµÈÎïÆ·	303	Ó¢¹ú	10	Ò»°ãÃ³Ò×	1	Ç§¿Ë	9	¸±	24,838
202110	90049090	Î´ÁÐÃû½ÃÕýÊÓÁ¦¡¢»¤Ä¿µÈÓÃÍ¾µÄÑÛ¾µµÈÎïÆ·	304	µÂ¹ú	10	Ò»°ãÃ³Ò×	4447	Ç§¿Ë	55848	¸±	2,156,943
202110	90049090	Î´ÁÐÃû½ÃÕýÊÓÁ¦¡¢»¤Ä¿µÈÓÃÍ¾µÄÑÛ¾µµÈÎïÆ·	305	·¨¹ú	10	Ò»°ãÃ³Ò×	5	Ç§¿Ë	32	¸±	28,158
202110	90049090	Î´ÁÐÃû½ÃÕýÊÓÁ¦¡¢»¤Ä¿µÈÓÃÍ¾µÄÑÛ¾µµÈÎïÆ·	307	Òâ´óÀû	10	Ò»°ãÃ³Ò×	449	Ç§¿Ë	1550	¸±	609,026
202110	90049090	Î´ÁÐÃû½ÃÕýÊÓÁ¦¡¢»¤Ä¿µÈÓÃÍ¾µÄÑÛ¾µµÈÎïÆ·	315	°ÂµØÀû	10	Ò»°ãÃ³Ò×	119	Ç§¿Ë	496	¸±	67,189
202110	90049090	Î´ÁÐÃû½ÃÕýÊÓÁ¦¡¢»¤Ä¿µÈÓÃÍ¾µÄÑÛ¾µµÈÎïÆ·	318	·ÒÀ¼	10	Ò»°ãÃ³Ò×	69	Ç§¿Ë	13	¸±	250,003
202110	90049090	Î´ÁÐÃû½ÃÕýÊÓÁ¦¡¢»¤Ä¿µÈÓÃÍ¾µÄÑÛ¾µµÈÎïÆ·	326	Å²Íþ	10	Ò»°ãÃ³Ò×	0	Ç§¿Ë	5	¸±	106
202110	90049090	Î´ÁÐÃû½ÃÕýÊÓÁ¦¡¢»¤Ä¿µÈÓÃÍ¾µÄÑÛ¾µµÈÎïÆ·	328	ÂÞÂíÄáÑÇ	10	Ò»°ãÃ³Ò×	21	Ç§¿Ë	84	¸±	57,081
202110	90049090	Î´ÁÐÃû½ÃÕýÊÓÁ¦¡¢»¤Ä¿µÈÓÃÍ¾µÄÑÛ¾µµÈÎïÆ·	343	Ä¦¶û¶àÍß	10	Ò»°ãÃ³Ò×	0	Ç§¿Ë	1	¸±	194
202110	90049090	Î´ÁÐÃû½ÃÕýÊÓÁ¦¡¢»¤Ä¿µÈÓÃÍ¾µÄÑÛ¾µµÈÎïÆ·	352	½Ý¿Ë	10	Ò»°ãÃ³Ò×	7	Ç§¿Ë	19	¸±	9,747
202110	90049090	Î´ÁÐÃû½ÃÕýÊÓÁ¦¡¢»¤Ä¿µÈÓÃÍ¾µÄÑÛ¾µµÈÎïÆ·	353	Ë¹Âå·¥¿Ë	10	Ò»°ãÃ³Ò×	0	Ç§¿Ë	2	¸±	193
202110	90049090	Î´ÁÐÃû½ÃÕýÊÓÁ¦¡¢»¤Ä¿µÈÓÃÍ¾µÄÑÛ¾µµÈÎïÆ·	412	ÖÇÀû	10	Ò»°ãÃ³Ò×	1	Ç§¿Ë	6	¸±	77
202110	90049090	Î´ÁÐÃû½ÃÕýÊÓÁ¦¡¢»¤Ä¿µÈÓÃÍ¾µÄÑÛ¾µµÈÎïÆ·	501	¼ÓÄÃ´ó	10	Ò»°ãÃ³Ò×	58	Ç§¿Ë	660	¸±	150,407
202110	90049090	Î´ÁÐÃû½ÃÕýÊÓÁ¦¡¢»¤Ä¿µÈÓÃÍ¾µÄÑÛ¾µµÈÎïÆ·	502	ÃÀ¹ú	10	Ò»°ãÃ³Ò×	408	Ç§¿Ë	1449	¸±	995,047
202110	90049090	Î´ÁÐÃû½ÃÕýÊÓÁ¦¡¢»¤Ä¿µÈÓÃÍ¾µÄÑÛ¾µµÈÎïÆ·	609	ÐÂÎ÷À¼	10	Ò»°ãÃ³Ò×	0	Ç§¿Ë	2	¸±	121
202111	90049090	Î´ÁÐÃû½ÃÕýÊÓÁ¦¡¢»¤Ä¿µÈÓÃÍ¾µÄÑÛ¾µµÈÎïÆ·	101	°¢¸»º¹	10	Ò»°ãÃ³Ò×	0	Ç§¿Ë	1	¸±	1,221
202111	90049090	Î´ÁÐÃû½ÃÕýÊÓÁ¦¡¢»¤Ä¿µÈÓÃÍ¾µÄÑÛ¾µµÈÎïÆ·	103	ÃÏ¼ÓÀ­¹ú	10	Ò»°ãÃ³Ò×	1	Ç§¿Ë	2	¸±	3,318
202111	90049090	Î´ÁÐÃû½ÃÕýÊÓÁ¦¡¢»¤Ä¿µÈÓÃÍ¾µÄÑÛ¾µµÈÎïÆ·	107	¼íÆÒÕ¯	10	Ò»°ãÃ³Ò×	3	Ç§¿Ë	56	¸±	1,243
202111	90049090	Î´ÁÐÃû½ÃÕýÊÓÁ¦¡¢»¤Ä¿µÈÓÃÍ¾µÄÑÛ¾µµÈÎïÆ·	110	ÖÐ¹úÏã¸Û	10	Ò»°ãÃ³Ò×	39	Ç§¿Ë	9	¸±	254,596
202111	90049090	Î´ÁÐÃû½ÃÕýÊÓÁ¦¡¢»¤Ä¿µÈÓÃÍ¾µÄÑÛ¾µµÈÎïÆ·	112	Ó¡¶ÈÄáÎ÷ÑÇ	10	Ò»°ãÃ³Ò×	3	Ç§¿Ë	15	¸±	3,165
202111	90049090	Î´ÁÐÃû½ÃÕýÊÓÁ¦¡¢»¤Ä¿µÈÓÃÍ¾µÄÑÛ¾µµÈÎïÆ·	115	ÒÔÉ«ÁÐ	10	Ò»°ãÃ³Ò×	2	Ç§¿Ë	15	¸±	7,522
202111	90049090	Î´ÁÐÃû½ÃÕýÊÓÁ¦¡¢»¤Ä¿µÈÓÃÍ¾µÄÑÛ¾µµÈÎïÆ·	116	ÈÕ±¾	10	Ò»°ãÃ³Ò×	2485	Ç§¿Ë	22419	¸±	2,708,860
202111	90049090	Î´ÁÐÃû½ÃÕýÊÓÁ¦¡¢»¤Ä¿µÈÓÃÍ¾µÄÑÛ¾µµÈÎïÆ·	122	ÂíÀ´Î÷ÑÇ	10	Ò»°ãÃ³Ò×	2503	Ç§¿Ë	35321	¸±	244,014
202111	90049090	Î´ÁÐÃû½ÃÕýÊÓÁ¦¡¢»¤Ä¿µÈÓÃÍ¾µÄÑÛ¾µµÈÎïÆ·	129	·ÆÂÉ±ö	10	Ò»°ãÃ³Ò×	2	Ç§¿Ë	19	¸±	747
202111	90049090	Î´ÁÐÃû½ÃÕýÊÓÁ¦¡¢»¤Ä¿µÈÓÃÍ¾µÄÑÛ¾µµÈÎïÆ·	132	ÐÂ¼ÓÆÂ	10	Ò»°ãÃ³Ò×	0	Ç§¿Ë	1	¸±	527
202111	90049090	Î´ÁÐÃû½ÃÕýÊÓÁ¦¡¢»¤Ä¿µÈÓÃÍ¾µÄÑÛ¾µµÈÎïÆ·	133	º«¹ú	10	Ò»°ãÃ³Ò×	49	Ç§¿Ë	331	¸±	177,716
202111	90049090	Î´ÁÐÃû½ÃÕýÊÓÁ¦¡¢»¤Ä¿µÈÓÃÍ¾µÄÑÛ¾µµÈÎïÆ·	134	Ë¹ÀïÀ¼¿¨	10	Ò»°ãÃ³Ò×	0	Ç§¿Ë	2	¸±	256
202111	90049090	Î´ÁÐÃû½ÃÕýÊÓÁ¦¡¢»¤Ä¿µÈÓÃÍ¾µÄÑÛ¾µµÈÎïÆ·	136	Ì©¹ú	10	Ò»°ãÃ³Ò×	4	Ç§¿Ë	15	¸±	1,930
202111	90049090	Î´ÁÐÃû½ÃÕýÊÓÁ¦¡¢»¤Ä¿µÈÓÃÍ¾µÄÑÛ¾µµÈÎïÆ·	141	Ô½ÄÏ	10	Ò»°ãÃ³Ò×	11	Ç§¿Ë	71	¸±	11,022
202111	90049090	Î´ÁÐÃû½ÃÕýÊÓÁ¦¡¢»¤Ä¿µÈÓÃÍ¾µÄÑÛ¾µµÈÎïÆ·	142	ÖÐ¹ú	10	Ò»°ãÃ³Ò×	1976	Ç§¿Ë	21719	¸±	1,120,568
202111	90049090	Î´ÁÐÃû½ÃÕýÊÓÁ¦¡¢»¤Ä¿µÈÓÃÍ¾µÄÑÛ¾µµÈÎïÆ·	143	ÖÐ¹úÌ¨Íå	10	Ò»°ãÃ³Ò×	25212	Ç§¿Ë	433546	¸±	3,446,747
202111	90049090	Î´ÁÐÃû½ÃÕýÊÓÁ¦¡¢»¤Ä¿µÈÓÃÍ¾µÄÑÛ¾µµÈÎïÆ·	302	µ¤Âó	10	Ò»°ãÃ³Ò×	0	Ç§¿Ë	14	¸±	14,125
202111	90049090	Î´ÁÐÃû½ÃÕýÊÓÁ¦¡¢»¤Ä¿µÈÓÃÍ¾µÄÑÛ¾µµÈÎïÆ·	303	Ó¢¹ú	10	Ò»°ãÃ³Ò×	65	Ç§¿Ë	205	¸±	21,795
202111	90049090	Î´ÁÐÃû½ÃÕýÊÓÁ¦¡¢»¤Ä¿µÈÓÃÍ¾µÄÑÛ¾µµÈÎïÆ·	304	µÂ¹ú	10	Ò»°ãÃ³Ò×	841	Ç§¿Ë	14820	¸±	977,497
202111	90049090	Î´ÁÐÃû½ÃÕýÊÓÁ¦¡¢»¤Ä¿µÈÓÃÍ¾µÄÑÛ¾µµÈÎïÆ·	305	·¨¹ú	10	Ò»°ãÃ³Ò×	14	Ç§¿Ë	160	¸±	90,825
202111	90049090	Î´ÁÐÃû½ÃÕýÊÓÁ¦¡¢»¤Ä¿µÈÓÃÍ¾µÄÑÛ¾µµÈÎïÆ·	307	Òâ´óÀû	10	Ò»°ãÃ³Ò×	529	Ç§¿Ë	1529	¸±	950,053
202111	90049090	Î´ÁÐÃû½ÃÕýÊÓÁ¦¡¢»¤Ä¿µÈÓÃÍ¾µÄÑÛ¾µµÈÎïÆ·	309	ºÉÀ¼	10	Ò»°ãÃ³Ò×	9	Ç§¿Ë	13	¸±	6,334
202111	90049090	Î´ÁÐÃû½ÃÕýÊÓÁ¦¡¢»¤Ä¿µÈÓÃÍ¾µÄÑÛ¾µµÈÎïÆ·	312	Î÷°àÑÀ	10	Ò»°ãÃ³Ò×	3	Ç§¿Ë	16	¸±	14,013
202111	90049090	Î´ÁÐÃû½ÃÕýÊÓÁ¦¡¢»¤Ä¿µÈÓÃÍ¾µÄÑÛ¾µµÈÎïÆ·	315	°ÂµØÀû	10	Ò»°ãÃ³Ò×	15	Ç§¿Ë	69	¸±	18,111
202111	90049090	Î´ÁÐÃû½ÃÕýÊÓÁ¦¡¢»¤Ä¿µÈÓÃÍ¾µÄÑÛ¾µµÈÎïÆ·	328	ÂÞÂíÄáÑÇ	10	Ò»°ãÃ³Ò×	551	Ç§¿Ë	2002	¸±	704,241
202111	90049090	Î´ÁÐÃû½ÃÕýÊÓÁ¦¡¢»¤Ä¿µÈÓÃÍ¾µÄÑÛ¾µµÈÎïÆ·	343	Ä¦¶û¶àÍß	10	Ò»°ãÃ³Ò×	0	Ç§¿Ë	1	¸±	214
202111	90049090	Î´ÁÐÃû½ÃÕýÊÓÁ¦¡¢»¤Ä¿µÈÓÃÍ¾µÄÑÛ¾µµÈÎïÆ·	352	½Ý¿Ë	10	Ò»°ãÃ³Ò×	57	Ç§¿Ë	235	¸±	109,386
202111	90049090	Î´ÁÐÃû½ÃÕýÊÓÁ¦¡¢»¤Ä¿µÈÓÃÍ¾µÄÑÛ¾µµÈÎïÆ·	353	Ë¹Âå·¥¿Ë	10	Ò»°ãÃ³Ò×	1	Ç§¿Ë	18	¸±	1,001
202111	90049090	Î´ÁÐÃû½ÃÕýÊÓÁ¦¡¢»¤Ä¿µÈÓÃÍ¾µÄÑÛ¾µµÈÎïÆ·	501	¼ÓÄÃ´ó	10	Ò»°ãÃ³Ò×	12	Ç§¿Ë	127	¸±	22,781
202111	90049090	Î´ÁÐÃû½ÃÕýÊÓÁ¦¡¢»¤Ä¿µÈÓÃÍ¾µÄÑÛ¾µµÈÎïÆ·	502	ÃÀ¹ú	10	Ò»°ãÃ³Ò×	427	Ç§¿Ë	2366	¸±	1,222,293
202111	90049090	Î´ÁÐÃû½ÃÕýÊÓÁ¦¡¢»¤Ä¿µÈÓÃÍ¾µÄÑÛ¾µµÈÎïÆ·	601	°Ä´óÀûÑÇ	10	Ò»°ãÃ³Ò×	0	Ç§¿Ë	2	¸±	2,393
202112	90049090	Î´ÁÐÃû½ÃÕýÊÓÁ¦¡¢»¤Ä¿µÈÓÃÍ¾µÄÑÛ¾µµÈÎïÆ·	103	ÃÏ¼ÓÀ­¹ú	10	Ò»°ãÃ³Ò×	4	Ç§¿Ë	13	¸±	9,213
202112	90049090	Î´ÁÐÃû½ÃÕýÊÓÁ¦¡¢»¤Ä¿µÈÓÃÍ¾µÄÑÛ¾µµÈÎïÆ·	107	¼íÆÒÕ¯	10	Ò»°ãÃ³Ò×	2	Ç§¿Ë	7	¸±	501
202112	90049090	Î´ÁÐÃû½ÃÕýÊÓÁ¦¡¢»¤Ä¿µÈÓÃÍ¾µÄÑÛ¾µµÈÎïÆ·	110	ÖÐ¹úÏã¸Û	10	Ò»°ãÃ³Ò×	90	Ç§¿Ë	33	¸±	507,412
202112	90049090	Î´ÁÐÃû½ÃÕýÊÓÁ¦¡¢»¤Ä¿µÈÓÃÍ¾µÄÑÛ¾µµÈÎïÆ·	111	Ó¡¶È	10	Ò»°ãÃ³Ò×	0	Ç§¿Ë	1	¸±	148
202112	90049090	Î´ÁÐÃû½ÃÕýÊÓÁ¦¡¢»¤Ä¿µÈÓÃÍ¾µÄÑÛ¾µµÈÎïÆ·	116	ÈÕ±¾	10	Ò»°ãÃ³Ò×	16565	Ç§¿Ë	126521	¸±	6,247,410
202112	90049090	Î´ÁÐÃû½ÃÕýÊÓÁ¦¡¢»¤Ä¿µÈÓÃÍ¾µÄÑÛ¾µµÈÎïÆ·	122	ÂíÀ´Î÷ÑÇ	10	Ò»°ãÃ³Ò×	533	Ç§¿Ë	6973	¸±	109,595
202112	90049090	Î´ÁÐÃû½ÃÕýÊÓÁ¦¡¢»¤Ä¿µÈÓÃÍ¾µÄÑÛ¾µµÈÎïÆ·	129	·ÆÂÉ±ö	10	Ò»°ãÃ³Ò×	10	Ç§¿Ë	51	¸±	2,850
202112	90049090	Î´ÁÐÃû½ÃÕýÊÓÁ¦¡¢»¤Ä¿µÈÓÃÍ¾µÄÑÛ¾µµÈÎïÆ·	133	º«¹ú	10	Ò»°ãÃ³Ò×	61	Ç§¿Ë	427	¸±	284,038
202112	90049090	Î´ÁÐÃû½ÃÕýÊÓÁ¦¡¢»¤Ä¿µÈÓÃÍ¾µÄÑÛ¾µµÈÎïÆ·	134	Ë¹ÀïÀ¼¿¨	10	Ò»°ãÃ³Ò×	3	Ç§¿Ë	22	¸±	2,627
202112	90049090	Î´ÁÐÃû½ÃÕýÊÓÁ¦¡¢»¤Ä¿µÈÓÃÍ¾µÄÑÛ¾µµÈÎïÆ·	136	Ì©¹ú	10	Ò»°ãÃ³Ò×	32	Ç§¿Ë	122	¸±	9,159
202112	90049090	Î´ÁÐÃû½ÃÕýÊÓÁ¦¡¢»¤Ä¿µÈÓÃÍ¾µÄÑÛ¾µµÈÎïÆ·	141	Ô½ÄÏ	10	Ò»°ãÃ³Ò×	32	Ç§¿Ë	154	¸±	21,256
202112	90049090	Î´ÁÐÃû½ÃÕýÊÓÁ¦¡¢»¤Ä¿µÈÓÃÍ¾µÄÑÛ¾µµÈÎïÆ·	142	ÖÐ¹ú	10	Ò»°ãÃ³Ò×	2005	Ç§¿Ë	14395	¸±	1,463,734
202112	90049090	Î´ÁÐÃû½ÃÕýÊÓÁ¦¡¢»¤Ä¿µÈÓÃÍ¾µÄÑÛ¾µµÈÎïÆ·	143	ÖÐ¹úÌ¨Íå	10	Ò»°ãÃ³Ò×	16461	Ç§¿Ë	305746	¸±	2,410,997
202112	90049090	Î´ÁÐÃû½ÃÕýÊÓÁ¦¡¢»¤Ä¿µÈÓÃÍ¾µÄÑÛ¾µµÈÎïÆ·	301	±ÈÀûÊ±	10	Ò»°ãÃ³Ò×	273	Ç§¿Ë	6000	¸±	232,467
202112	90049090	Î´ÁÐÃû½ÃÕýÊÓÁ¦¡¢»¤Ä¿µÈÓÃÍ¾µÄÑÛ¾µµÈÎïÆ·	302	µ¤Âó	10	Ò»°ãÃ³Ò×	20	Ç§¿Ë	34	¸±	19,035
202112	90049090	Î´ÁÐÃû½ÃÕýÊÓÁ¦¡¢»¤Ä¿µÈÓÃÍ¾µÄÑÛ¾µµÈÎïÆ·	303	Ó¢¹ú	10	Ò»°ãÃ³Ò×	1	Ç§¿Ë	11	¸±	17,886
202112	90049090	Î´ÁÐÃû½ÃÕýÊÓÁ¦¡¢»¤Ä¿µÈÓÃÍ¾µÄÑÛ¾µµÈÎïÆ·	304	µÂ¹ú	10	Ò»°ãÃ³Ò×	79	Ç§¿Ë	873	¸±	501,469
202112	90049090	Î´ÁÐÃû½ÃÕýÊÓÁ¦¡¢»¤Ä¿µÈÓÃÍ¾µÄÑÛ¾µµÈÎïÆ·	305	·¨¹ú	10	Ò»°ãÃ³Ò×	10	Ç§¿Ë	113	¸±	26,494
202112	90049090	Î´ÁÐÃû½ÃÕýÊÓÁ¦¡¢»¤Ä¿µÈÓÃÍ¾µÄÑÛ¾µµÈÎïÆ·	307	Òâ´óÀû	10	Ò»°ãÃ³Ò×	342	Ç§¿Ë	1296	¸±	977,485
202112	90049090	Î´ÁÐÃû½ÃÕýÊÓÁ¦¡¢»¤Ä¿µÈÓÃÍ¾µÄÑÛ¾µµÈÎïÆ·	312	Î÷°àÑÀ	10	Ò»°ãÃ³Ò×	1	Ç§¿Ë	4	¸±	2,434
202112	90049090	Î´ÁÐÃû½ÃÕýÊÓÁ¦¡¢»¤Ä¿µÈÓÃÍ¾µÄÑÛ¾µµÈÎïÆ·	315	°ÂµØÀû	10	Ò»°ãÃ³Ò×	28	Ç§¿Ë	389	¸±	47,227
202112	90049090	Î´ÁÐÃû½ÃÕýÊÓÁ¦¡¢»¤Ä¿µÈÓÃÍ¾µÄÑÛ¾µµÈÎïÆ·	328	ÂÞÂíÄáÑÇ	10	Ò»°ãÃ³Ò×	140	Ç§¿Ë	737	¸±	140,519
202112	90049090	Î´ÁÐÃû½ÃÕýÊÓÁ¦¡¢»¤Ä¿µÈÓÃÍ¾µÄÑÛ¾µµÈÎïÆ·	330	Èðµä	10	Ò»°ãÃ³Ò×	3	Ç§¿Ë	52	¸±	12,344
202112	90049090	Î´ÁÐÃû½ÃÕýÊÓÁ¦¡¢»¤Ä¿µÈÓÃÍ¾µÄÑÛ¾µµÈÎïÆ·	331	ÈðÊ¿	10	Ò»°ãÃ³Ò×	0	Ç§¿Ë	8	¸±	2,958
202112	90049090	Î´ÁÐÃû½ÃÕýÊÓÁ¦¡¢»¤Ä¿µÈÓÃÍ¾µÄÑÛ¾µµÈÎïÆ·	352	½Ý¿Ë	10	Ò»°ãÃ³Ò×	80	Ç§¿Ë	342	¸±	106,010
202112	90049090	Î´ÁÐÃû½ÃÕýÊÓÁ¦¡¢»¤Ä¿µÈÓÃÍ¾µÄÑÛ¾µµÈÎïÆ·	353	Ë¹Âå·¥¿Ë	10	Ò»°ãÃ³Ò×	22	Ç§¿Ë	550	¸±	27,652
202112	90049090	Î´ÁÐÃû½ÃÕýÊÓÁ¦¡¢»¤Ä¿µÈÓÃÍ¾µÄÑÛ¾µµÈÎïÆ·	402	°¢¸ùÍ¢	10	Ò»°ãÃ³Ò×	1	Ç§¿Ë	1	¸±	127
202112	90049090	Î´ÁÐÃû½ÃÕýÊÓÁ¦¡¢»¤Ä¿µÈÓÃÍ¾µÄÑÛ¾µµÈÎïÆ·	501	¼ÓÄÃ´ó	10	Ò»°ãÃ³Ò×	43	Ç§¿Ë	350	¸±	75,814
202112	90049090	Î´ÁÐÃû½ÃÕýÊÓÁ¦¡¢»¤Ä¿µÈÓÃÍ¾µÄÑÛ¾µµÈÎïÆ·	502	ÃÀ¹ú	10	Ò»°ãÃ³Ò×	820	Ç§¿Ë	4826	¸±	1,507,962
