# Supplementary material for: Research on optimization of emergency supplies customs clearance strategy from the perspective of public health security based on Chinese trade data
Source: Front Public Health. 2025 Jan 24;13:1520705. doi: 10.3389/fpubh.2025.1520705 (PMC11802811; doi:10.3389/fpubh.2025.1520705)
Supplement: Supplementary file 1 [file Data_Sheet_1.ZIP › Paper Code-Part1/1-Import/2021/2021∩╝ê1-12∩╝ë-μá╕Θà╕Φ»òσëé-Φ┐¢σÅú.csv]

202101	38220090	ÆäËûÕï¶Ï»òÊµÑéÓÃÊÔ¼Á¼°ÅäÖÆÊÔ¼Á£»ÓÐÖ¤±ê×¼ÑùÆ·	110	ÖÐ¹úÏã¸Û	10	Ò»°ãÃ³Ò×	0	Ç§¿Ë	0	?	817
202101	38220090	ÆäËûÕï¶Ï»òÊµÑéÓÃÊÔ¼Á¼°ÅäÖÆÊÔ¼Á£»ÓÐÖ¤±ê×¼ÑùÆ·	111	Ó¡¶È	10	Ò»°ãÃ³Ò×	12	Ç§¿Ë	0	?	528,208
202101	38220090	ÆäËûÕï¶Ï»òÊµÑéÓÃÊÔ¼Á¼°ÅäÖÆÊÔ¼Á£»ÓÐÖ¤±ê×¼ÑùÆ·	115	ÒÔÉ«ÁÐ	10	Ò»°ãÃ³Ò×	15	Ç§¿Ë	0	?	666,243
202101	38220090	ÆäËûÕï¶Ï»òÊµÑéÓÃÊÔ¼Á¼°ÅäÖÆÊÔ¼Á£»ÓÐÖ¤±ê×¼ÑùÆ·	116	ÈÕ±¾	10	Ò»°ãÃ³Ò×	72374	Ç§¿Ë	0	?	47,498,251
202101	38220090	ÆäËûÕï¶Ï»òÊµÑéÓÃÊÔ¼Á¼°ÅäÖÆÊÔ¼Á£»ÓÐÖ¤±ê×¼ÑùÆ·	122	ÂíÀ´Î÷ÑÇ	10	Ò»°ãÃ³Ò×	37	Ç§¿Ë	0	?	14,178
202101	38220090	ÆäËûÕï¶Ï»òÊµÑéÓÃÊÔ¼Á¼°ÅäÖÆÊÔ¼Á£»ÓÐÖ¤±ê×¼ÑùÆ·	132	ÐÂ¼ÓÆÂ	10	Ò»°ãÃ³Ò×	15128	Ç§¿Ë	0	?	66,166,555
202101	38220090	ÆäËûÕï¶Ï»òÊµÑéÓÃÊÔ¼Á¼°ÅäÖÆÊÔ¼Á£»ÓÐÖ¤±ê×¼ÑùÆ·	133	º«¹ú	10	Ò»°ãÃ³Ò×	9764	Ç§¿Ë	0	?	8,719,416
202101	38220090	ÆäËûÕï¶Ï»òÊµÑéÓÃÊÔ¼Á¼°ÅäÖÆÊÔ¼Á£»ÓÐÖ¤±ê×¼ÑùÆ·	136	Ì©¹ú	10	Ò»°ãÃ³Ò×	38987	Ç§¿Ë	0	?	8,716,688
202101	38220090	ÆäËûÕï¶Ï»òÊµÑéÓÃÊÔ¼Á¼°ÅäÖÆÊÔ¼Á£»ÓÐÖ¤±ê×¼ÑùÆ·	142	ÖÐ¹ú	10	Ò»°ãÃ³Ò×	398	Ç§¿Ë	0	?	3,053,100
202101	38220090	ÆäËûÕï¶Ï»òÊµÑéÓÃÊÔ¼Á¼°ÅäÖÆÊÔ¼Á£»ÓÐÖ¤±ê×¼ÑùÆ·	143	ÖÐ¹úÌ¨Íå	10	Ò»°ãÃ³Ò×	8537	Ç§¿Ë	0	?	4,674,468
202101	38220090	ÆäËûÕï¶Ï»òÊµÑéÓÃÊÔ¼Á¼°ÅäÖÆÊÔ¼Á£»ÓÐÖ¤±ê×¼ÑùÆ·	244	ÄÏ·Ç	10	Ò»°ãÃ³Ò×	29	Ç§¿Ë	0	?	563,706
202101	38220090	ÆäËûÕï¶Ï»òÊµÑéÓÃÊÔ¼Á¼°ÅäÖÆÊÔ¼Á£»ÓÐÖ¤±ê×¼ÑùÆ·	301	±ÈÀûÊ±	10	Ò»°ãÃ³Ò×	944	Ç§¿Ë	0	?	2,034,836
202101	38220090	ÆäËûÕï¶Ï»òÊµÑéÓÃÊÔ¼Á¼°ÅäÖÆÊÔ¼Á£»ÓÐÖ¤±ê×¼ÑùÆ·	302	µ¤Âó	10	Ò»°ãÃ³Ò×	5271	Ç§¿Ë	0	?	3,856,425
202101	38220090	ÆäËûÕï¶Ï»òÊµÑéÓÃÊÔ¼Á¼°ÅäÖÆÊÔ¼Á£»ÓÐÖ¤±ê×¼ÑùÆ·	303	Ó¢¹ú	10	Ò»°ãÃ³Ò×	6252	Ç§¿Ë	0	?	35,324,091
202101	38220090	ÆäËûÕï¶Ï»òÊµÑéÓÃÊÔ¼Á¼°ÅäÖÆÊÔ¼Á£»ÓÐÖ¤±ê×¼ÑùÆ·	304	µÂ¹ú	10	Ò»°ãÃ³Ò×	39478	Ç§¿Ë	0	?	38,970,710
202101	38220090	ÆäËûÕï¶Ï»òÊµÑéÓÃÊÔ¼Á¼°ÅäÖÆÊÔ¼Á£»ÓÐÖ¤±ê×¼ÑùÆ·	305	·¨¹ú	10	Ò»°ãÃ³Ò×	426	Ç§¿Ë	0	?	9,895,424
202101	38220090	ÆäËûÕï¶Ï»òÊµÑéÓÃÊÔ¼Á¼°ÅäÖÆÊÔ¼Á£»ÓÐÖ¤±ê×¼ÑùÆ·	306	°®¶ûÀ¼	10	Ò»°ãÃ³Ò×	30186	Ç§¿Ë	0	?	10,890,577
202101	38220090	ÆäËûÕï¶Ï»òÊµÑéÓÃÊÔ¼Á¼°ÅäÖÆÊÔ¼Á£»ÓÐÖ¤±ê×¼ÑùÆ·	307	Òâ´óÀû	10	Ò»°ãÃ³Ò×	884	Ç§¿Ë	0	?	2,047,988
202101	38220090	ÆäËûÕï¶Ï»òÊµÑéÓÃÊÔ¼Á¼°ÅäÖÆÊÔ¼Á£»ÓÐÖ¤±ê×¼ÑùÆ·	309	ºÉÀ¼	10	Ò»°ãÃ³Ò×	2724	Ç§¿Ë	0	?	3,932,867
202101	38220090	ÆäËûÕï¶Ï»òÊµÑéÓÃÊÔ¼Á¼°ÅäÖÆÊÔ¼Á£»ÓÐÖ¤±ê×¼ÑùÆ·	310	Ï£À°	10	Ò»°ãÃ³Ò×	48	Ç§¿Ë	0	?	198,766
202101	38220090	ÆäËûÕï¶Ï»òÊµÑéÓÃÊÔ¼Á¼°ÅäÖÆÊÔ¼Á£»ÓÐÖ¤±ê×¼ÑùÆ·	311	ÆÏÌÑÑÀ	10	Ò»°ãÃ³Ò×	1	Ç§¿Ë	0	?	394
202101	38220090	ÆäËûÕï¶Ï»òÊµÑéÓÃÊÔ¼Á¼°ÅäÖÆÊÔ¼Á£»ÓÐÖ¤±ê×¼ÑùÆ·	312	Î÷°àÑÀ	10	Ò»°ãÃ³Ò×	2489	Ç§¿Ë	0	?	2,330,100
202101	38220090	ÆäËûÕï¶Ï»òÊµÑéÓÃÊÔ¼Á¼°ÅäÖÆÊÔ¼Á£»ÓÐÖ¤±ê×¼ÑùÆ·	315	°ÂµØÀû	10	Ò»°ãÃ³Ò×	2206	Ç§¿Ë	0	?	1,553,634
202101	38220090	ÆäËûÕï¶Ï»òÊµÑéÓÃÊÔ¼Á¼°ÅäÖÆÊÔ¼Á£»ÓÐÖ¤±ê×¼ÑùÆ·	316	±£¼ÓÀûÑÇ	10	Ò»°ãÃ³Ò×	0	Ç§¿Ë	0	?	12,540
202101	38220090	ÆäËûÕï¶Ï»òÊµÑéÓÃÊÔ¼Á¼°ÅäÖÆÊÔ¼Á£»ÓÐÖ¤±ê×¼ÑùÆ·	318	·ÒÀ¼	10	Ò»°ãÃ³Ò×	3368	Ç§¿Ë	0	?	10,485,406
202101	38220090	ÆäËûÕï¶Ï»òÊµÑéÓÃÊÔ¼Á¼°ÅäÖÆÊÔ¼Á£»ÓÐÖ¤±ê×¼ÑùÆ·	321	ÐÙÑÀÀû	10	Ò»°ãÃ³Ò×	2693	Ç§¿Ë	0	?	438,768
202101	38220090	ÆäËûÕï¶Ï»òÊµÑéÓÃÊÔ¼Á¼°ÅäÖÆÊÔ¼Á£»ÓÐÖ¤±ê×¼ÑùÆ·	323	ÁÐÖ§¶ØÊ¿µÇ	10	Ò»°ãÃ³Ò×	0	Ç§¿Ë	0	?	146,399
202101	38220090	ÆäËûÕï¶Ï»òÊµÑéÓÃÊÔ¼Á¼°ÅäÖÆÊÔ¼Á£»ÓÐÖ¤±ê×¼ÑùÆ·	326	Å²Íþ	10	Ò»°ãÃ³Ò×	102	Ç§¿Ë	0	?	1,136,237
202101	38220090	ÆäËûÕï¶Ï»òÊµÑéÓÃÊÔ¼Á¼°ÅäÖÆÊÔ¼Á£»ÓÐÖ¤±ê×¼ÑùÆ·	327	²¨À¼	10	Ò»°ãÃ³Ò×	4810	Ç§¿Ë	0	?	2,772,555
202101	38220090	ÆäËûÕï¶Ï»òÊµÑéÓÃÊÔ¼Á¼°ÅäÖÆÊÔ¼Á£»ÓÐÖ¤±ê×¼ÑùÆ·	328	ÂÞÂíÄáÑÇ	10	Ò»°ãÃ³Ò×	1278	Ç§¿Ë	0	?	374,277
202101	38220090	ÆäËûÕï¶Ï»òÊµÑéÓÃÊÔ¼Á¼°ÅäÖÆÊÔ¼Á£»ÓÐÖ¤±ê×¼ÑùÆ·	330	Èðµä	10	Ò»°ãÃ³Ò×	8567	Ç§¿Ë	0	?	35,586,149
202101	38220090	ÆäËûÕï¶Ï»òÊµÑéÓÃÊÔ¼Á¼°ÅäÖÆÊÔ¼Á£»ÓÐÖ¤±ê×¼ÑùÆ·	331	ÈðÊ¿	10	Ò»°ãÃ³Ò×	6261	Ç§¿Ë	0	?	2,931,134
202101	38220090	ÆäËûÕï¶Ï»òÊµÑéÓÃÊÔ¼Á¼°ÅäÖÆÊÔ¼Á£»ÓÐÖ¤±ê×¼ÑùÆ·	334	°®É³ÄáÑÇ	10	Ò»°ãÃ³Ò×	0	Ç§¿Ë	0	?	8,441
202101	38220090	ÆäËûÕï¶Ï»òÊµÑéÓÃÊÔ¼Á¼°ÅäÖÆÊÔ¼Á£»ÓÐÖ¤±ê×¼ÑùÆ·	336	Á¢ÌÕÍð	10	Ò»°ãÃ³Ò×	4420	Ç§¿Ë	0	?	13,038,023
202101	38220090	ÆäËûÕï¶Ï»òÊµÑéÓÃÊÔ¼Á¼°ÅäÖÆÊÔ¼Á£»ÓÐÖ¤±ê×¼ÑùÆ·	337	¸ñÂ³¼ªÑÇ	10	Ò»°ãÃ³Ò×	0	Ç§¿Ë	0	?	13,346
202101	38220090	ÆäËûÕï¶Ï»òÊµÑéÓÃÊÔ¼Á¼°ÅäÖÆÊÔ¼Á£»ÓÐÖ¤±ê×¼ÑùÆ·	344	¶íÂÞË¹Áª°î	10	Ò»°ãÃ³Ò×	1	Ç§¿Ë	0	?	104,974
202101	38220090	ÆäËûÕï¶Ï»òÊµÑéÓÃÊÔ¼Á¼°ÅäÖÆÊÔ¼Á£»ÓÐÖ¤±ê×¼ÑùÆ·	347	ÎÚ¿ËÀ¼	10	Ò»°ãÃ³Ò×	1	Ç§¿Ë	0	?	510,540
202101	38220090	ÆäËûÕï¶Ï»òÊµÑéÓÃÊÔ¼Á¼°ÅäÖÆÊÔ¼Á£»ÓÐÖ¤±ê×¼ÑùÆ·	352	½Ý¿Ë	10	Ò»°ãÃ³Ò×	0	Ç§¿Ë	0	?	6,504
202101	38220090	ÆäËûÕï¶Ï»òÊµÑéÓÃÊÔ¼Á¼°ÅäÖÆÊÔ¼Á£»ÓÐÖ¤±ê×¼ÑùÆ·	358	Èû¶ûÎ¬ÑÇ	10	Ò»°ãÃ³Ò×	41	Ç§¿Ë	0	?	131,758
202101	38220090	ÆäËûÕï¶Ï»òÊµÑéÓÃÊÔ¼Á¼°ÅäÖÆÊÔ¼Á£»ÓÐÖ¤±ê×¼ÑùÆ·	410	°ÍÎ÷	10	Ò»°ãÃ³Ò×	0	Ç§¿Ë	0	?	10,021
202101	38220090	ÆäËûÕï¶Ï»òÊµÑéÓÃÊÔ¼Á¼°ÅäÖÆÊÔ¼Á£»ÓÐÖ¤±ê×¼ÑùÆ·	501	¼ÓÄÃ´ó	10	Ò»°ãÃ³Ò×	1686	Ç§¿Ë	0	?	4,369,512
202101	38220090	ÆäËûÕï¶Ï»òÊµÑéÓÃÊÔ¼Á¼°ÅäÖÆÊÔ¼Á£»ÓÐÖ¤±ê×¼ÑùÆ·	502	ÃÀ¹ú	10	Ò»°ãÃ³Ò×	93539	Ç§¿Ë	0	?	240,594,216
202101	38220090	ÆäËûÕï¶Ï»òÊµÑéÓÃÊÔ¼Á¼°ÅäÖÆÊÔ¼Á£»ÓÐÖ¤±ê×¼ÑùÆ·	601	°Ä´óÀûÑÇ	10	Ò»°ãÃ³Ò×	1037	Ç§¿Ë	0	?	1,342,179
202101	38220090	ÆäËûÕï¶Ï»òÊµÑéÓÃÊÔ¼Á¼°ÅäÖÆÊÔ¼Á£»ÓÐÖ¤±ê×¼ÑùÆ·	609	ÐÂÎ÷À¼	10	Ò»°ãÃ³Ò×	3	Ç§¿Ë	0	?	579,012
202101	38220090	ÆäËûÕï¶Ï»òÊµÑéÓÃÊÔ¼Á¼°ÅäÖÆÊÔ¼Á£»ÓÐÖ¤±ê×¼ÑùÆ·	701	¹ú(µØ)±ð²»Ïê	10	Ò»°ãÃ³Ò×	0	Ç§¿Ë	0	?	34,147
202102	38220090	ÆäËûÕï¶Ï»òÊµÑéÓÃÊÔ¼Á¼°ÅäÖÆÊÔ¼Á£»ÓÐÖ¤±ê×¼ÑùÆ·	110	ÖÐ¹úÏã¸Û	10	Ò»°ãÃ³Ò×	1	Ç§¿Ë	0	?	434,172
202102	38220090	ÆäËûÕï¶Ï»òÊµÑéÓÃÊÔ¼Á¼°ÅäÖÆÊÔ¼Á£»ÓÐÖ¤±ê×¼ÑùÆ·	111	Ó¡¶È	10	Ò»°ãÃ³Ò×	221	Ç§¿Ë	0	?	972,881
202102	38220090	ÆäËûÕï¶Ï»òÊµÑéÓÃÊÔ¼Á¼°ÅäÖÆÊÔ¼Á£»ÓÐÖ¤±ê×¼ÑùÆ·	115	ÒÔÉ«ÁÐ	10	Ò»°ãÃ³Ò×	21	Ç§¿Ë	0	?	371,442
202102	38220090	ÆäËûÕï¶Ï»òÊµÑéÓÃÊÔ¼Á¼°ÅäÖÆÊÔ¼Á£»ÓÐÖ¤±ê×¼ÑùÆ·	116	ÈÕ±¾	10	Ò»°ãÃ³Ò×	107635	Ç§¿Ë	0	?	38,889,402
202102	38220090	ÆäËûÕï¶Ï»òÊµÑéÓÃÊÔ¼Á¼°ÅäÖÆÊÔ¼Á£»ÓÐÖ¤±ê×¼ÑùÆ·	122	ÂíÀ´Î÷ÑÇ	10	Ò»°ãÃ³Ò×	1	Ç§¿Ë	0	?	2,042
202102	38220090	ÆäËûÕï¶Ï»òÊµÑéÓÃÊÔ¼Á¼°ÅäÖÆÊÔ¼Á£»ÓÐÖ¤±ê×¼ÑùÆ·	132	ÐÂ¼ÓÆÂ	10	Ò»°ãÃ³Ò×	9842	Ç§¿Ë	0	?	39,380,244
202102	38220090	ÆäËûÕï¶Ï»òÊµÑéÓÃÊÔ¼Á¼°ÅäÖÆÊÔ¼Á£»ÓÐÖ¤±ê×¼ÑùÆ·	133	º«¹ú	10	Ò»°ãÃ³Ò×	9688	Ç§¿Ë	0	?	8,981,758
202102	38220090	ÆäËûÕï¶Ï»òÊµÑéÓÃÊÔ¼Á¼°ÅäÖÆÊÔ¼Á£»ÓÐÖ¤±ê×¼ÑùÆ·	136	Ì©¹ú	10	Ò»°ãÃ³Ò×	10350	Ç§¿Ë	0	?	2,538,612
202102	38220090	ÆäËûÕï¶Ï»òÊµÑéÓÃÊÔ¼Á¼°ÅäÖÆÊÔ¼Á£»ÓÐÖ¤±ê×¼ÑùÆ·	137	ÍÁ¶úÆä	10	Ò»°ãÃ³Ò×	14	Ç§¿Ë	0	?	108,680
202102	38220090	ÆäËûÕï¶Ï»òÊµÑéÓÃÊÔ¼Á¼°ÅäÖÆÊÔ¼Á£»ÓÐÖ¤±ê×¼ÑùÆ·	142	ÖÐ¹ú	10	Ò»°ãÃ³Ò×	609	Ç§¿Ë	0	?	4,481,539
202102	38220090	ÆäËûÕï¶Ï»òÊµÑéÓÃÊÔ¼Á¼°ÅäÖÆÊÔ¼Á£»ÓÐÖ¤±ê×¼ÑùÆ·	143	ÖÐ¹úÌ¨Íå	10	Ò»°ãÃ³Ò×	13471	Ç§¿Ë	0	?	4,837,708
202102	38220090	ÆäËûÕï¶Ï»òÊµÑéÓÃÊÔ¼Á¼°ÅäÖÆÊÔ¼Á£»ÓÐÖ¤±ê×¼ÑùÆ·	244	ÄÏ·Ç	10	Ò»°ãÃ³Ò×	3	Ç§¿Ë	0	?	79,593
202102	38220090	ÆäËûÕï¶Ï»òÊµÑéÓÃÊÔ¼Á¼°ÅäÖÆÊÔ¼Á£»ÓÐÖ¤±ê×¼ÑùÆ·	301	±ÈÀûÊ±	10	Ò»°ãÃ³Ò×	390	Ç§¿Ë	0	?	905,397
202102	38220090	ÆäËûÕï¶Ï»òÊµÑéÓÃÊÔ¼Á¼°ÅäÖÆÊÔ¼Á£»ÓÐÖ¤±ê×¼ÑùÆ·	302	µ¤Âó	10	Ò»°ãÃ³Ò×	7964	Ç§¿Ë	0	?	5,446,650
202102	38220090	ÆäËûÕï¶Ï»òÊµÑéÓÃÊÔ¼Á¼°ÅäÖÆÊÔ¼Á£»ÓÐÖ¤±ê×¼ÑùÆ·	303	Ó¢¹ú	10	Ò»°ãÃ³Ò×	5550	Ç§¿Ë	0	?	27,780,854
202102	38220090	ÆäËûÕï¶Ï»òÊµÑéÓÃÊÔ¼Á¼°ÅäÖÆÊÔ¼Á£»ÓÐÖ¤±ê×¼ÑùÆ·	304	µÂ¹ú	10	Ò»°ãÃ³Ò×	42306	Ç§¿Ë	0	?	46,292,765
202102	38220090	ÆäËûÕï¶Ï»òÊµÑéÓÃÊÔ¼Á¼°ÅäÖÆÊÔ¼Á£»ÓÐÖ¤±ê×¼ÑùÆ·	305	·¨¹ú	10	Ò»°ãÃ³Ò×	9609	Ç§¿Ë	0	?	17,935,752
202102	38220090	ÆäËûÕï¶Ï»òÊµÑéÓÃÊÔ¼Á¼°ÅäÖÆÊÔ¼Á£»ÓÐÖ¤±ê×¼ÑùÆ·	306	°®¶ûÀ¼	10	Ò»°ãÃ³Ò×	28201	Ç§¿Ë	0	?	25,353,124
202102	38220090	ÆäËûÕï¶Ï»òÊµÑéÓÃÊÔ¼Á¼°ÅäÖÆÊÔ¼Á£»ÓÐÖ¤±ê×¼ÑùÆ·	307	Òâ´óÀû	10	Ò»°ãÃ³Ò×	511	Ç§¿Ë	0	?	879,386
202102	38220090	ÆäËûÕï¶Ï»òÊµÑéÓÃÊÔ¼Á¼°ÅäÖÆÊÔ¼Á£»ÓÐÖ¤±ê×¼ÑùÆ·	309	ºÉÀ¼	10	Ò»°ãÃ³Ò×	597	Ç§¿Ë	0	?	2,667,316
202102	38220090	ÆäËûÕï¶Ï»òÊµÑéÓÃÊÔ¼Á¼°ÅäÖÆÊÔ¼Á£»ÓÐÖ¤±ê×¼ÑùÆ·	312	Î÷°àÑÀ	10	Ò»°ãÃ³Ò×	1006	Ç§¿Ë	0	?	2,084,574
202102	38220090	ÆäËûÕï¶Ï»òÊµÑéÓÃÊÔ¼Á¼°ÅäÖÆÊÔ¼Á£»ÓÐÖ¤±ê×¼ÑùÆ·	315	°ÂµØÀû	10	Ò»°ãÃ³Ò×	623	Ç§¿Ë	0	?	2,471,549
202102	38220090	ÆäËûÕï¶Ï»òÊµÑéÓÃÊÔ¼Á¼°ÅäÖÆÊÔ¼Á£»ÓÐÖ¤±ê×¼ÑùÆ·	316	±£¼ÓÀûÑÇ	10	Ò»°ãÃ³Ò×	6	Ç§¿Ë	0	?	91,340
202102	38220090	ÆäËûÕï¶Ï»òÊµÑéÓÃÊÔ¼Á¼°ÅäÖÆÊÔ¼Á£»ÓÐÖ¤±ê×¼ÑùÆ·	318	·ÒÀ¼	10	Ò»°ãÃ³Ò×	1637	Ç§¿Ë	0	?	2,778,648
202102	38220090	ÆäËûÕï¶Ï»òÊµÑéÓÃÊÔ¼Á¼°ÅäÖÆÊÔ¼Á£»ÓÐÖ¤±ê×¼ÑùÆ·	321	ÐÙÑÀÀû	10	Ò»°ãÃ³Ò×	2402	Ç§¿Ë	0	?	160,853
202102	38220090	ÆäËûÕï¶Ï»òÊµÑéÓÃÊÔ¼Á¼°ÅäÖÆÊÔ¼Á£»ÓÐÖ¤±ê×¼ÑùÆ·	323	ÁÐÖ§¶ØÊ¿µÇ	10	Ò»°ãÃ³Ò×	0	Ç§¿Ë	0	?	48,413
202102	38220090	ÆäËûÕï¶Ï»òÊµÑéÓÃÊÔ¼Á¼°ÅäÖÆÊÔ¼Á£»ÓÐÖ¤±ê×¼ÑùÆ·	326	Å²Íþ	10	Ò»°ãÃ³Ò×	45	Ç§¿Ë	0	?	2,906,714
202102	38220090	ÆäËûÕï¶Ï»òÊµÑéÓÃÊÔ¼Á¼°ÅäÖÆÊÔ¼Á£»ÓÐÖ¤±ê×¼ÑùÆ·	327	²¨À¼	10	Ò»°ãÃ³Ò×	42	Ç§¿Ë	0	?	186,382
202102	38220090	ÆäËûÕï¶Ï»òÊµÑéÓÃÊÔ¼Á¼°ÅäÖÆÊÔ¼Á£»ÓÐÖ¤±ê×¼ÑùÆ·	328	ÂÞÂíÄáÑÇ	10	Ò»°ãÃ³Ò×	895	Ç§¿Ë	0	?	301,883
202102	38220090	ÆäËûÕï¶Ï»òÊµÑéÓÃÊÔ¼Á¼°ÅäÖÆÊÔ¼Á£»ÓÐÖ¤±ê×¼ÑùÆ·	330	Èðµä	10	Ò»°ãÃ³Ò×	7990	Ç§¿Ë	0	?	13,535,439
202102	38220090	ÆäËûÕï¶Ï»òÊµÑéÓÃÊÔ¼Á¼°ÅäÖÆÊÔ¼Á£»ÓÐÖ¤±ê×¼ÑùÆ·	331	ÈðÊ¿	10	Ò»°ãÃ³Ò×	7059	Ç§¿Ë	0	?	6,454,857
202102	38220090	ÆäËûÕï¶Ï»òÊµÑéÓÃÊÔ¼Á¼°ÅäÖÆÊÔ¼Á£»ÓÐÖ¤±ê×¼ÑùÆ·	334	°®É³ÄáÑÇ	10	Ò»°ãÃ³Ò×	0	Ç§¿Ë	0	?	699
202102	38220090	ÆäËûÕï¶Ï»òÊµÑéÓÃÊÔ¼Á¼°ÅäÖÆÊÔ¼Á£»ÓÐÖ¤±ê×¼ÑùÆ·	336	Á¢ÌÕÍð	10	Ò»°ãÃ³Ò×	1346	Ç§¿Ë	0	?	7,953,264
202102	38220090	ÆäËûÕï¶Ï»òÊµÑéÓÃÊÔ¼Á¼°ÅäÖÆÊÔ¼Á£»ÓÐÖ¤±ê×¼ÑùÆ·	344	¶íÂÞË¹Áª°î	10	Ò»°ãÃ³Ò×	2	Ç§¿Ë	0	?	41,324
202102	38220090	ÆäËûÕï¶Ï»òÊµÑéÓÃÊÔ¼Á¼°ÅäÖÆÊÔ¼Á£»ÓÐÖ¤±ê×¼ÑùÆ·	347	ÎÚ¿ËÀ¼	10	Ò»°ãÃ³Ò×	0	Ç§¿Ë	0	?	313,463
202102	38220090	ÆäËûÕï¶Ï»òÊµÑéÓÃÊÔ¼Á¼°ÅäÖÆÊÔ¼Á£»ÓÐÖ¤±ê×¼ÑùÆ·	352	½Ý¿Ë	10	Ò»°ãÃ³Ò×	5	Ç§¿Ë	0	?	32,970
202102	38220090	ÆäËûÕï¶Ï»òÊµÑéÓÃÊÔ¼Á¼°ÅäÖÆÊÔ¼Á£»ÓÐÖ¤±ê×¼ÑùÆ·	353	Ë¹Âå·¥¿Ë	10	Ò»°ãÃ³Ò×	61	Ç§¿Ë	0	?	189,408
202102	38220090	ÆäËûÕï¶Ï»òÊµÑéÓÃÊÔ¼Á¼°ÅäÖÆÊÔ¼Á£»ÓÐÖ¤±ê×¼ÑùÆ·	435	²¨¶àÀè¸÷	10	Ò»°ãÃ³Ò×	591	Ç§¿Ë	0	?	1,432,137
202102	38220090	ÆäËûÕï¶Ï»òÊµÑéÓÃÊÔ¼Á¼°ÅäÖÆÊÔ¼Á£»ÓÐÖ¤±ê×¼ÑùÆ·	501	¼ÓÄÃ´ó	10	Ò»°ãÃ³Ò×	3777	Ç§¿Ë	0	?	5,491,396
202102	38220090	ÆäËûÕï¶Ï»òÊµÑéÓÃÊÔ¼Á¼°ÅäÖÆÊÔ¼Á£»ÓÐÖ¤±ê×¼ÑùÆ·	502	ÃÀ¹ú	10	Ò»°ãÃ³Ò×	61330	Ç§¿Ë	0	?	191,038,344
202102	38220090	ÆäËûÕï¶Ï»òÊµÑéÓÃÊÔ¼Á¼°ÅäÖÆÊÔ¼Á£»ÓÐÖ¤±ê×¼ÑùÆ·	601	°Ä´óÀûÑÇ	10	Ò»°ãÃ³Ò×	762	Ç§¿Ë	0	?	352,203
202102	38220090	ÆäËûÕï¶Ï»òÊµÑéÓÃÊÔ¼Á¼°ÅäÖÆÊÔ¼Á£»ÓÐÖ¤±ê×¼ÑùÆ·	609	ÐÂÎ÷À¼	10	Ò»°ãÃ³Ò×	0	Ç§¿Ë	0	?	199,973
202102	38220090	ÆäËûÕï¶Ï»òÊµÑéÓÃÊÔ¼Á¼°ÅäÖÆÊÔ¼Á£»ÓÐÖ¤±ê×¼ÑùÆ·	701	¹ú(µØ)±ð²»Ïê	10	Ò»°ãÃ³Ò×	2	Ç§¿Ë	0	?	40,262
202103	38220090	ÆäËûÕï¶Ï»òÊµÑéÓÃÊÔ¼Á¼°ÅäÖÆÊÔ¼Á£»ÓÐÖ¤±ê×¼ÑùÆ·	110	ÖÐ¹úÏã¸Û	10	Ò»°ãÃ³Ò×	59	Ç§¿Ë	0	?	397,765
202103	38220090	ÆäËûÕï¶Ï»òÊµÑéÓÃÊÔ¼Á¼°ÅäÖÆÊÔ¼Á£»ÓÐÖ¤±ê×¼ÑùÆ·	111	Ó¡¶È	10	Ò»°ãÃ³Ò×	4	Ç§¿Ë	0	?	553,598
202103	38220090	ÆäËûÕï¶Ï»òÊµÑéÓÃÊÔ¼Á¼°ÅäÖÆÊÔ¼Á£»ÓÐÖ¤±ê×¼ÑùÆ·	112	Ó¡¶ÈÄáÎ÷ÑÇ	10	Ò»°ãÃ³Ò×	9	Ç§¿Ë	0	?	7,706
202103	38220090	ÆäËûÕï¶Ï»òÊµÑéÓÃÊÔ¼Á¼°ÅäÖÆÊÔ¼Á£»ÓÐÖ¤±ê×¼ÑùÆ·	115	ÒÔÉ«ÁÐ	10	Ò»°ãÃ³Ò×	243	Ç§¿Ë	0	?	1,315,280
202103	38220090	ÆäËûÕï¶Ï»òÊµÑéÓÃÊÔ¼Á¼°ÅäÖÆÊÔ¼Á£»ÓÐÖ¤±ê×¼ÑùÆ·	116	ÈÕ±¾	10	Ò»°ãÃ³Ò×	229718	Ç§¿Ë	0	?	102,992,882
202103	38220090	ÆäËûÕï¶Ï»òÊµÑéÓÃÊÔ¼Á¼°ÅäÖÆÊÔ¼Á£»ÓÐÖ¤±ê×¼ÑùÆ·	127	°Í»ùË¹Ì¹	10	Ò»°ãÃ³Ò×	0	Ç§¿Ë	0	?	966
202103	38220090	ÆäËûÕï¶Ï»òÊµÑéÓÃÊÔ¼Á¼°ÅäÖÆÊÔ¼Á£»ÓÐÖ¤±ê×¼ÑùÆ·	132	ÐÂ¼ÓÆÂ	10	Ò»°ãÃ³Ò×	21940	Ç§¿Ë	0	?	86,734,118
202103	38220090	ÆäËûÕï¶Ï»òÊµÑéÓÃÊÔ¼Á¼°ÅäÖÆÊÔ¼Á£»ÓÐÖ¤±ê×¼ÑùÆ·	133	º«¹ú	10	Ò»°ãÃ³Ò×	8676	Ç§¿Ë	0	?	6,489,347
202103	38220090	ÆäËûÕï¶Ï»òÊµÑéÓÃÊÔ¼Á¼°ÅäÖÆÊÔ¼Á£»ÓÐÖ¤±ê×¼ÑùÆ·	136	Ì©¹ú	10	Ò»°ãÃ³Ò×	66579	Ç§¿Ë	0	?	14,115,427
202103	38220090	ÆäËûÕï¶Ï»òÊµÑéÓÃÊÔ¼Á¼°ÅäÖÆÊÔ¼Á£»ÓÐÖ¤±ê×¼ÑùÆ·	142	ÖÐ¹ú	10	Ò»°ãÃ³Ò×	352	Ç§¿Ë	0	?	2,582,928
202103	38220090	ÆäËûÕï¶Ï»òÊµÑéÓÃÊÔ¼Á¼°ÅäÖÆÊÔ¼Á£»ÓÐÖ¤±ê×¼ÑùÆ·	143	ÖÐ¹úÌ¨Íå	10	Ò»°ãÃ³Ò×	22307	Ç§¿Ë	0	?	6,724,629
202103	38220090	ÆäËûÕï¶Ï»òÊµÑéÓÃÊÔ¼Á¼°ÅäÖÆÊÔ¼Á£»ÓÐÖ¤±ê×¼ÑùÆ·	244	ÄÏ·Ç	10	Ò»°ãÃ³Ò×	16	Ç§¿Ë	0	?	344,796
202103	38220090	ÆäËûÕï¶Ï»òÊµÑéÓÃÊÔ¼Á¼°ÅäÖÆÊÔ¼Á£»ÓÐÖ¤±ê×¼ÑùÆ·	301	±ÈÀûÊ±	10	Ò»°ãÃ³Ò×	2449	Ç§¿Ë	0	?	4,400,125
202103	38220090	ÆäËûÕï¶Ï»òÊµÑéÓÃÊÔ¼Á¼°ÅäÖÆÊÔ¼Á£»ÓÐÖ¤±ê×¼ÑùÆ·	302	µ¤Âó	10	Ò»°ãÃ³Ò×	12137	Ç§¿Ë	0	?	6,374,919
202103	38220090	ÆäËûÕï¶Ï»òÊµÑéÓÃÊÔ¼Á¼°ÅäÖÆÊÔ¼Á£»ÓÐÖ¤±ê×¼ÑùÆ·	303	Ó¢¹ú	10	Ò»°ãÃ³Ò×	10801	Ç§¿Ë	0	?	45,759,027
202103	38220090	ÆäËûÕï¶Ï»òÊµÑéÓÃÊÔ¼Á¼°ÅäÖÆÊÔ¼Á£»ÓÐÖ¤±ê×¼ÑùÆ·	304	µÂ¹ú	10	Ò»°ãÃ³Ò×	57032	Ç§¿Ë	0	?	76,151,190
202103	38220090	ÆäËûÕï¶Ï»òÊµÑéÓÃÊÔ¼Á¼°ÅäÖÆÊÔ¼Á£»ÓÐÖ¤±ê×¼ÑùÆ·	305	·¨¹ú	10	Ò»°ãÃ³Ò×	5247	Ç§¿Ë	0	?	25,691,455
202103	38220090	ÆäËûÕï¶Ï»òÊµÑéÓÃÊÔ¼Á¼°ÅäÖÆÊÔ¼Á£»ÓÐÖ¤±ê×¼ÑùÆ·	306	°®¶ûÀ¼	10	Ò»°ãÃ³Ò×	35427	Ç§¿Ë	0	?	21,885,743
202103	38220090	ÆäËûÕï¶Ï»òÊµÑéÓÃÊÔ¼Á¼°ÅäÖÆÊÔ¼Á£»ÓÐÖ¤±ê×¼ÑùÆ·	307	Òâ´óÀû	10	Ò»°ãÃ³Ò×	224	Ç§¿Ë	0	?	937,774
202103	38220090	ÆäËûÕï¶Ï»òÊµÑéÓÃÊÔ¼Á¼°ÅäÖÆÊÔ¼Á£»ÓÐÖ¤±ê×¼ÑùÆ·	309	ºÉÀ¼	10	Ò»°ãÃ³Ò×	5348	Ç§¿Ë	0	?	4,381,623
202103	38220090	ÆäËûÕï¶Ï»òÊµÑéÓÃÊÔ¼Á¼°ÅäÖÆÊÔ¼Á£»ÓÐÖ¤±ê×¼ÑùÆ·	310	Ï£À°	10	Ò»°ãÃ³Ò×	97	Ç§¿Ë	0	?	260,397
202103	38220090	ÆäËûÕï¶Ï»òÊµÑéÓÃÊÔ¼Á¼°ÅäÖÆÊÔ¼Á£»ÓÐÖ¤±ê×¼ÑùÆ·	312	Î÷°àÑÀ	10	Ò»°ãÃ³Ò×	5065	Ç§¿Ë	0	?	5,638,855
202103	38220090	ÆäËûÕï¶Ï»òÊµÑéÓÃÊÔ¼Á¼°ÅäÖÆÊÔ¼Á£»ÓÐÖ¤±ê×¼ÑùÆ·	315	°ÂµØÀû	10	Ò»°ãÃ³Ò×	647	Ç§¿Ë	0	?	2,048,691
202103	38220090	ÆäËûÕï¶Ï»òÊµÑéÓÃÊÔ¼Á¼°ÅäÖÆÊÔ¼Á£»ÓÐÖ¤±ê×¼ÑùÆ·	316	±£¼ÓÀûÑÇ	10	Ò»°ãÃ³Ò×	10	Ç§¿Ë	0	?	160,612
202103	38220090	ÆäËûÕï¶Ï»òÊµÑéÓÃÊÔ¼Á¼°ÅäÖÆÊÔ¼Á£»ÓÐÖ¤±ê×¼ÑùÆ·	318	·ÒÀ¼	10	Ò»°ãÃ³Ò×	6475	Ç§¿Ë	0	?	28,259,944
202103	38220090	ÆäËûÕï¶Ï»òÊµÑéÓÃÊÔ¼Á¼°ÅäÖÆÊÔ¼Á£»ÓÐÖ¤±ê×¼ÑùÆ·	321	ÐÙÑÀÀû	10	Ò»°ãÃ³Ò×	5967	Ç§¿Ë	0	?	977,252
202103	38220090	ÆäËûÕï¶Ï»òÊµÑéÓÃÊÔ¼Á¼°ÅäÖÆÊÔ¼Á£»ÓÐÖ¤±ê×¼ÑùÆ·	323	ÁÐÖ§¶ØÊ¿µÇ	10	Ò»°ãÃ³Ò×	0	Ç§¿Ë	0	?	12,020
202103	38220090	ÆäËûÕï¶Ï»òÊµÑéÓÃÊÔ¼Á¼°ÅäÖÆÊÔ¼Á£»ÓÐÖ¤±ê×¼ÑùÆ·	326	Å²Íþ	10	Ò»°ãÃ³Ò×	174	Ç§¿Ë	0	?	4,798,158
202103	38220090	ÆäËûÕï¶Ï»òÊµÑéÓÃÊÔ¼Á¼°ÅäÖÆÊÔ¼Á£»ÓÐÖ¤±ê×¼ÑùÆ·	327	²¨À¼	10	Ò»°ãÃ³Ò×	262	Ç§¿Ë	0	?	193,026
202103	38220090	ÆäËûÕï¶Ï»òÊµÑéÓÃÊÔ¼Á¼°ÅäÖÆÊÔ¼Á£»ÓÐÖ¤±ê×¼ÑùÆ·	328	ÂÞÂíÄáÑÇ	10	Ò»°ãÃ³Ò×	1605	Ç§¿Ë	0	?	487,282
202103	38220090	ÆäËûÕï¶Ï»òÊµÑéÓÃÊÔ¼Á¼°ÅäÖÆÊÔ¼Á£»ÓÐÖ¤±ê×¼ÑùÆ·	330	Èðµä	10	Ò»°ãÃ³Ò×	6236	Ç§¿Ë	0	?	20,536,898
202103	38220090	ÆäËûÕï¶Ï»òÊµÑéÓÃÊÔ¼Á¼°ÅäÖÆÊÔ¼Á£»ÓÐÖ¤±ê×¼ÑùÆ·	331	ÈðÊ¿	10	Ò»°ãÃ³Ò×	7645	Ç§¿Ë	0	?	7,081,520
202103	38220090	ÆäËûÕï¶Ï»òÊµÑéÓÃÊÔ¼Á¼°ÅäÖÆÊÔ¼Á£»ÓÐÖ¤±ê×¼ÑùÆ·	336	Á¢ÌÕÍð	10	Ò»°ãÃ³Ò×	4751	Ç§¿Ë	0	?	11,507,093
202103	38220090	ÆäËûÕï¶Ï»òÊµÑéÓÃÊÔ¼Á¼°ÅäÖÆÊÔ¼Á£»ÓÐÖ¤±ê×¼ÑùÆ·	344	¶íÂÞË¹Áª°î	10	Ò»°ãÃ³Ò×	3	Ç§¿Ë	0	?	282,401
202103	38220090	ÆäËûÕï¶Ï»òÊµÑéÓÃÊÔ¼Á¼°ÅäÖÆÊÔ¼Á£»ÓÐÖ¤±ê×¼ÑùÆ·	347	ÎÚ¿ËÀ¼	10	Ò»°ãÃ³Ò×	0	Ç§¿Ë	0	?	409,552
202103	38220090	ÆäËûÕï¶Ï»òÊµÑéÓÃÊÔ¼Á¼°ÅäÖÆÊÔ¼Á£»ÓÐÖ¤±ê×¼ÑùÆ·	352	½Ý¿Ë	10	Ò»°ãÃ³Ò×	4	Ç§¿Ë	0	?	20,693
202103	38220090	ÆäËûÕï¶Ï»òÊµÑéÓÃÊÔ¼Á¼°ÅäÖÆÊÔ¼Á£»ÓÐÖ¤±ê×¼ÑùÆ·	410	°ÍÎ÷	10	Ò»°ãÃ³Ò×	342	Ç§¿Ë	0	?	60,195
202103	38220090	ÆäËûÕï¶Ï»òÊµÑéÓÃÊÔ¼Á¼°ÅäÖÆÊÔ¼Á£»ÓÐÖ¤±ê×¼ÑùÆ·	412	ÖÇÀû	10	Ò»°ãÃ³Ò×	0	Ç§¿Ë	0	?	367
202103	38220090	ÆäËûÕï¶Ï»òÊµÑéÓÃÊÔ¼Á¼°ÅäÖÆÊÔ¼Á£»ÓÐÖ¤±ê×¼ÑùÆ·	435	²¨¶àÀè¸÷	10	Ò»°ãÃ³Ò×	594	Ç§¿Ë	0	?	1,439,686
202103	38220090	ÆäËûÕï¶Ï»òÊµÑéÓÃÊÔ¼Á¼°ÅäÖÆÊÔ¼Á£»ÓÐÖ¤±ê×¼ÑùÆ·	501	¼ÓÄÃ´ó	10	Ò»°ãÃ³Ò×	1119	Ç§¿Ë	0	?	5,108,550
202103	38220090	ÆäËûÕï¶Ï»òÊµÑéÓÃÊÔ¼Á¼°ÅäÖÆÊÔ¼Á£»ÓÐÖ¤±ê×¼ÑùÆ·	502	ÃÀ¹ú	10	Ò»°ãÃ³Ò×	132789	Ç§¿Ë	0	?	281,484,646
202103	38220090	ÆäËûÕï¶Ï»òÊµÑéÓÃÊÔ¼Á¼°ÅäÖÆÊÔ¼Á£»ÓÐÖ¤±ê×¼ÑùÆ·	601	°Ä´óÀûÑÇ	10	Ò»°ãÃ³Ò×	5850	Ç§¿Ë	0	?	2,603,347
202103	38220090	ÆäËûÕï¶Ï»òÊµÑéÓÃÊÔ¼Á¼°ÅäÖÆÊÔ¼Á£»ÓÐÖ¤±ê×¼ÑùÆ·	609	ÐÂÎ÷À¼	10	Ò»°ãÃ³Ò×	0	Ç§¿Ë	0	?	1,818,147
202103	38220090	ÆäËûÕï¶Ï»òÊµÑéÓÃÊÔ¼Á¼°ÅäÖÆÊÔ¼Á£»ÓÐÖ¤±ê×¼ÑùÆ·	701	¹ú(µØ)±ð²»Ïê	10	Ò»°ãÃ³Ò×	1	Ç§¿Ë	0	?	56,904
202104	38220090	ÆäËûÕï¶Ï»òÊµÑéÓÃÊÔ¼Á¼°ÅäÖÆÊÔ¼Á£»ÓÐÖ¤±ê×¼ÑùÆ·	110	ÖÐ¹úÏã¸Û	10	Ò»°ãÃ³Ò×	0	Ç§¿Ë	0	?	175
202104	38220090	ÆäËûÕï¶Ï»òÊµÑéÓÃÊÔ¼Á¼°ÅäÖÆÊÔ¼Á£»ÓÐÖ¤±ê×¼ÑùÆ·	111	Ó¡¶È	10	Ò»°ãÃ³Ò×	2	Ç§¿Ë	0	?	303,543
202104	38220090	ÆäËûÕï¶Ï»òÊµÑéÓÃÊÔ¼Á¼°ÅäÖÆÊÔ¼Á£»ÓÐÖ¤±ê×¼ÑùÆ·	112	Ó¡¶ÈÄáÎ÷ÑÇ	10	Ò»°ãÃ³Ò×	1	Ç§¿Ë	0	?	1,069
202104	38220090	ÆäËûÕï¶Ï»òÊµÑéÓÃÊÔ¼Á¼°ÅäÖÆÊÔ¼Á£»ÓÐÖ¤±ê×¼ÑùÆ·	115	ÒÔÉ«ÁÐ	10	Ò»°ãÃ³Ò×	53	Ç§¿Ë	0	?	988,698
202104	38220090	ÆäËûÕï¶Ï»òÊµÑéÓÃÊÔ¼Á¼°ÅäÖÆÊÔ¼Á£»ÓÐÖ¤±ê×¼ÑùÆ·	116	ÈÕ±¾	10	Ò»°ãÃ³Ò×	145859	Ç§¿Ë	0	?	68,484,541
202104	38220090	ÆäËûÕï¶Ï»òÊµÑéÓÃÊÔ¼Á¼°ÅäÖÆÊÔ¼Á£»ÓÐÖ¤±ê×¼ÑùÆ·	122	ÂíÀ´Î÷ÑÇ	10	Ò»°ãÃ³Ò×	1	Ç§¿Ë	0	?	212
202104	38220090	ÆäËûÕï¶Ï»òÊµÑéÓÃÊÔ¼Á¼°ÅäÖÆÊÔ¼Á£»ÓÐÖ¤±ê×¼ÑùÆ·	132	ÐÂ¼ÓÆÂ	10	Ò»°ãÃ³Ò×	14525	Ç§¿Ë	0	?	58,429,322
202104	38220090	ÆäËûÕï¶Ï»òÊµÑéÓÃÊÔ¼Á¼°ÅäÖÆÊÔ¼Á£»ÓÐÖ¤±ê×¼ÑùÆ·	133	º«¹ú	10	Ò»°ãÃ³Ò×	1843	Ç§¿Ë	0	?	2,120,952
202104	38220090	ÆäËûÕï¶Ï»òÊµÑéÓÃÊÔ¼Á¼°ÅäÖÆÊÔ¼Á£»ÓÐÖ¤±ê×¼ÑùÆ·	136	Ì©¹ú	10	Ò»°ãÃ³Ò×	29032	Ç§¿Ë	0	?	6,518,853
202104	38220090	ÆäËûÕï¶Ï»òÊµÑéÓÃÊÔ¼Á¼°ÅäÖÆÊÔ¼Á£»ÓÐÖ¤±ê×¼ÑùÆ·	142	ÖÐ¹ú	10	Ò»°ãÃ³Ò×	1412	Ç§¿Ë	0	?	4,081,247
202104	38220090	ÆäËûÕï¶Ï»òÊµÑéÓÃÊÔ¼Á¼°ÅäÖÆÊÔ¼Á£»ÓÐÖ¤±ê×¼ÑùÆ·	143	ÖÐ¹úÌ¨Íå	10	Ò»°ãÃ³Ò×	3207	Ç§¿Ë	0	?	3,768,706
202104	38220090	ÆäËûÕï¶Ï»òÊµÑéÓÃÊÔ¼Á¼°ÅäÖÆÊÔ¼Á£»ÓÐÖ¤±ê×¼ÑùÆ·	244	ÄÏ·Ç	10	Ò»°ãÃ³Ò×	68	Ç§¿Ë	0	?	1,251,451
202104	38220090	ÆäËûÕï¶Ï»òÊµÑéÓÃÊÔ¼Á¼°ÅäÖÆÊÔ¼Á£»ÓÐÖ¤±ê×¼ÑùÆ·	301	±ÈÀûÊ±	10	Ò»°ãÃ³Ò×	1769	Ç§¿Ë	0	?	1,762,782
202104	38220090	ÆäËûÕï¶Ï»òÊµÑéÓÃÊÔ¼Á¼°ÅäÖÆÊÔ¼Á£»ÓÐÖ¤±ê×¼ÑùÆ·	302	µ¤Âó	10	Ò»°ãÃ³Ò×	10453	Ç§¿Ë	0	?	7,556,311
202104	38220090	ÆäËûÕï¶Ï»òÊµÑéÓÃÊÔ¼Á¼°ÅäÖÆÊÔ¼Á£»ÓÐÖ¤±ê×¼ÑùÆ·	303	Ó¢¹ú	10	Ò»°ãÃ³Ò×	8977	Ç§¿Ë	0	?	28,996,649
202104	38220090	ÆäËûÕï¶Ï»òÊµÑéÓÃÊÔ¼Á¼°ÅäÖÆÊÔ¼Á£»ÓÐÖ¤±ê×¼ÑùÆ·	304	µÂ¹ú	10	Ò»°ãÃ³Ò×	36235	Ç§¿Ë	0	?	41,045,265
202104	38220090	ÆäËûÕï¶Ï»òÊµÑéÓÃÊÔ¼Á¼°ÅäÖÆÊÔ¼Á£»ÓÐÖ¤±ê×¼ÑùÆ·	305	·¨¹ú	10	Ò»°ãÃ³Ò×	5346	Ç§¿Ë	0	?	23,114,619
202104	38220090	ÆäËûÕï¶Ï»òÊµÑéÓÃÊÔ¼Á¼°ÅäÖÆÊÔ¼Á£»ÓÐÖ¤±ê×¼ÑùÆ·	306	°®¶ûÀ¼	10	Ò»°ãÃ³Ò×	52020	Ç§¿Ë	0	?	23,784,530
202104	38220090	ÆäËûÕï¶Ï»òÊµÑéÓÃÊÔ¼Á¼°ÅäÖÆÊÔ¼Á£»ÓÐÖ¤±ê×¼ÑùÆ·	307	Òâ´óÀû	10	Ò»°ãÃ³Ò×	699	Ç§¿Ë	0	?	1,279,446
202104	38220090	ÆäËûÕï¶Ï»òÊµÑéÓÃÊÔ¼Á¼°ÅäÖÆÊÔ¼Á£»ÓÐÖ¤±ê×¼ÑùÆ·	309	ºÉÀ¼	10	Ò»°ãÃ³Ò×	1575	Ç§¿Ë	0	?	5,454,226
202104	38220090	ÆäËûÕï¶Ï»òÊµÑéÓÃÊÔ¼Á¼°ÅäÖÆÊÔ¼Á£»ÓÐÖ¤±ê×¼ÑùÆ·	310	Ï£À°	10	Ò»°ãÃ³Ò×	102	Ç§¿Ë	0	?	286,086
202104	38220090	ÆäËûÕï¶Ï»òÊµÑéÓÃÊÔ¼Á¼°ÅäÖÆÊÔ¼Á£»ÓÐÖ¤±ê×¼ÑùÆ·	312	Î÷°àÑÀ	10	Ò»°ãÃ³Ò×	2492	Ç§¿Ë	0	?	2,720,287
202104	38220090	ÆäËûÕï¶Ï»òÊµÑéÓÃÊÔ¼Á¼°ÅäÖÆÊÔ¼Á£»ÓÐÖ¤±ê×¼ÑùÆ·	315	°ÂµØÀû	10	Ò»°ãÃ³Ò×	1103	Ç§¿Ë	0	?	1,631,607
202104	38220090	ÆäËûÕï¶Ï»òÊµÑéÓÃÊÔ¼Á¼°ÅäÖÆÊÔ¼Á£»ÓÐÖ¤±ê×¼ÑùÆ·	316	±£¼ÓÀûÑÇ	10	Ò»°ãÃ³Ò×	1	Ç§¿Ë	0	?	30,137
202104	38220090	ÆäËûÕï¶Ï»òÊµÑéÓÃÊÔ¼Á¼°ÅäÖÆÊÔ¼Á£»ÓÐÖ¤±ê×¼ÑùÆ·	318	·ÒÀ¼	10	Ò»°ãÃ³Ò×	3217	Ç§¿Ë	0	?	7,228,449
202104	38220090	ÆäËûÕï¶Ï»òÊµÑéÓÃÊÔ¼Á¼°ÅäÖÆÊÔ¼Á£»ÓÐÖ¤±ê×¼ÑùÆ·	321	ÐÙÑÀÀû	10	Ò»°ãÃ³Ò×	0	Ç§¿Ë	0	?	32,122
202104	38220090	ÆäËûÕï¶Ï»òÊµÑéÓÃÊÔ¼Á¼°ÅäÖÆÊÔ¼Á£»ÓÐÖ¤±ê×¼ÑùÆ·	323	ÁÐÖ§¶ØÊ¿µÇ	10	Ò»°ãÃ³Ò×	0	Ç§¿Ë	0	?	72,767
202104	38220090	ÆäËûÕï¶Ï»òÊµÑéÓÃÊÔ¼Á¼°ÅäÖÆÊÔ¼Á£»ÓÐÖ¤±ê×¼ÑùÆ·	326	Å²Íþ	10	Ò»°ãÃ³Ò×	143	Ç§¿Ë	0	?	6,379,568
202104	38220090	ÆäËûÕï¶Ï»òÊµÑéÓÃÊÔ¼Á¼°ÅäÖÆÊÔ¼Á£»ÓÐÖ¤±ê×¼ÑùÆ·	327	²¨À¼	10	Ò»°ãÃ³Ò×	63	Ç§¿Ë	0	?	309,025
202104	38220090	ÆäËûÕï¶Ï»òÊµÑéÓÃÊÔ¼Á¼°ÅäÖÆÊÔ¼Á£»ÓÐÖ¤±ê×¼ÑùÆ·	328	ÂÞÂíÄáÑÇ	10	Ò»°ãÃ³Ò×	1121	Ç§¿Ë	0	?	224,157
202104	38220090	ÆäËûÕï¶Ï»òÊµÑéÓÃÊÔ¼Á¼°ÅäÖÆÊÔ¼Á£»ÓÐÖ¤±ê×¼ÑùÆ·	330	Èðµä	10	Ò»°ãÃ³Ò×	12007	Ç§¿Ë	0	?	34,541,517
202104	38220090	ÆäËûÕï¶Ï»òÊµÑéÓÃÊÔ¼Á¼°ÅäÖÆÊÔ¼Á£»ÓÐÖ¤±ê×¼ÑùÆ·	331	ÈðÊ¿	10	Ò»°ãÃ³Ò×	8336	Ç§¿Ë	0	?	8,285,315
202104	38220090	ÆäËûÕï¶Ï»òÊµÑéÓÃÊÔ¼Á¼°ÅäÖÆÊÔ¼Á£»ÓÐÖ¤±ê×¼ÑùÆ·	336	Á¢ÌÕÍð	10	Ò»°ãÃ³Ò×	4514	Ç§¿Ë	0	?	16,494,584
202104	38220090	ÆäËûÕï¶Ï»òÊµÑéÓÃÊÔ¼Á¼°ÅäÖÆÊÔ¼Á£»ÓÐÖ¤±ê×¼ÑùÆ·	344	¶íÂÞË¹Áª°î	10	Ò»°ãÃ³Ò×	1	Ç§¿Ë	0	?	11,218
202104	38220090	ÆäËûÕï¶Ï»òÊµÑéÓÃÊÔ¼Á¼°ÅäÖÆÊÔ¼Á£»ÓÐÖ¤±ê×¼ÑùÆ·	347	ÎÚ¿ËÀ¼	10	Ò»°ãÃ³Ò×	0	Ç§¿Ë	0	?	322,688
202104	38220090	ÆäËûÕï¶Ï»òÊµÑéÓÃÊÔ¼Á¼°ÅäÖÆÊÔ¼Á£»ÓÐÖ¤±ê×¼ÑùÆ·	352	½Ý¿Ë	10	Ò»°ãÃ³Ò×	6	Ç§¿Ë	0	?	62,240
202104	38220090	ÆäËûÕï¶Ï»òÊµÑéÓÃÊÔ¼Á¼°ÅäÖÆÊÔ¼Á£»ÓÐÖ¤±ê×¼ÑùÆ·	353	Ë¹Âå·¥¿Ë	10	Ò»°ãÃ³Ò×	0	Ç§¿Ë	0	?	2,291
202104	38220090	ÆäËûÕï¶Ï»òÊµÑéÓÃÊÔ¼Á¼°ÅäÖÆÊÔ¼Á£»ÓÐÖ¤±ê×¼ÑùÆ·	358	Èû¶ûÎ¬ÑÇ	10	Ò»°ãÃ³Ò×	15	Ç§¿Ë	0	?	138,988
202104	38220090	ÆäËûÕï¶Ï»òÊµÑéÓÃÊÔ¼Á¼°ÅäÖÆÊÔ¼Á£»ÓÐÖ¤±ê×¼ÑùÆ·	429	Ä«Î÷¸ç	10	Ò»°ãÃ³Ò×	15	Ç§¿Ë	0	?	10,672
202104	38220090	ÆäËûÕï¶Ï»òÊµÑéÓÃÊÔ¼Á¼°ÅäÖÆÊÔ¼Á£»ÓÐÖ¤±ê×¼ÑùÆ·	435	²¨¶àÀè¸÷	10	Ò»°ãÃ³Ò×	743	Ç§¿Ë	0	?	1,798,909
202104	38220090	ÆäËûÕï¶Ï»òÊµÑéÓÃÊÔ¼Á¼°ÅäÖÆÊÔ¼Á£»ÓÐÖ¤±ê×¼ÑùÆ·	501	¼ÓÄÃ´ó	10	Ò»°ãÃ³Ò×	2088	Ç§¿Ë	0	?	6,575,758
202104	38220090	ÆäËûÕï¶Ï»òÊµÑéÓÃÊÔ¼Á¼°ÅäÖÆÊÔ¼Á£»ÓÐÖ¤±ê×¼ÑùÆ·	502	ÃÀ¹ú	10	Ò»°ãÃ³Ò×	132275	Ç§¿Ë	0	?	257,525,304
202104	38220090	ÆäËûÕï¶Ï»òÊµÑéÓÃÊÔ¼Á¼°ÅäÖÆÊÔ¼Á£»ÓÐÖ¤±ê×¼ÑùÆ·	601	°Ä´óÀûÑÇ	10	Ò»°ãÃ³Ò×	1717	Ç§¿Ë	0	?	417,393
202104	38220090	ÆäËûÕï¶Ï»òÊµÑéÓÃÊÔ¼Á¼°ÅäÖÆÊÔ¼Á£»ÓÐÖ¤±ê×¼ÑùÆ·	609	ÐÂÎ÷À¼	10	Ò»°ãÃ³Ò×	1	Ç§¿Ë	0	?	519,445
202104	38220090	ÆäËûÕï¶Ï»òÊµÑéÓÃÊÔ¼Á¼°ÅäÖÆÊÔ¼Á£»ÓÐÖ¤±ê×¼ÑùÆ·	701	¹ú(µØ)±ð²»Ïê	10	Ò»°ãÃ³Ò×	3	Ç§¿Ë	0	?	100,908
202105	38220090	ÆäËûÕï¶Ï»òÊµÑéÓÃÊÔ¼Á¼°ÅäÖÆÊÔ¼Á£»ÓÐÖ¤±ê×¼ÑùÆ·	110	ÖÐ¹úÏã¸Û	10	Ò»°ãÃ³Ò×	17	Ç§¿Ë	0	?	4,715
202105	38220090	ÆäËûÕï¶Ï»òÊµÑéÓÃÊÔ¼Á¼°ÅäÖÆÊÔ¼Á£»ÓÐÖ¤±ê×¼ÑùÆ·	111	Ó¡¶È	10	Ò»°ãÃ³Ò×	2	Ç§¿Ë	0	?	729,939
202105	38220090	ÆäËûÕï¶Ï»òÊµÑéÓÃÊÔ¼Á¼°ÅäÖÆÊÔ¼Á£»ÓÐÖ¤±ê×¼ÑùÆ·	115	ÒÔÉ«ÁÐ	10	Ò»°ãÃ³Ò×	307	Ç§¿Ë	0	?	356,518
202105	38220090	ÆäËûÕï¶Ï»òÊµÑéÓÃÊÔ¼Á¼°ÅäÖÆÊÔ¼Á£»ÓÐÖ¤±ê×¼ÑùÆ·	116	ÈÕ±¾	10	Ò»°ãÃ³Ò×	120627	Ç§¿Ë	0	?	57,788,613
202105	38220090	ÆäËûÕï¶Ï»òÊµÑéÓÃÊÔ¼Á¼°ÅäÖÆÊÔ¼Á£»ÓÐÖ¤±ê×¼ÑùÆ·	124	ÃÉ¹Å	10	Ò»°ãÃ³Ò×	0	Ç§¿Ë	0	?	1,089
202105	38220090	ÆäËûÕï¶Ï»òÊµÑéÓÃÊÔ¼Á¼°ÅäÖÆÊÔ¼Á£»ÓÐÖ¤±ê×¼ÑùÆ·	132	ÐÂ¼ÓÆÂ	10	Ò»°ãÃ³Ò×	18271	Ç§¿Ë	0	?	67,054,181
202105	38220090	ÆäËûÕï¶Ï»òÊµÑéÓÃÊÔ¼Á¼°ÅäÖÆÊÔ¼Á£»ÓÐÖ¤±ê×¼ÑùÆ·	133	º«¹ú	10	Ò»°ãÃ³Ò×	3349	Ç§¿Ë	0	?	2,702,834
202105	38220090	ÆäËûÕï¶Ï»òÊµÑéÓÃÊÔ¼Á¼°ÅäÖÆÊÔ¼Á£»ÓÐÖ¤±ê×¼ÑùÆ·	136	Ì©¹ú	10	Ò»°ãÃ³Ò×	21710	Ç§¿Ë	0	?	5,362,212
202105	38220090	ÆäËûÕï¶Ï»òÊµÑéÓÃÊÔ¼Á¼°ÅäÖÆÊÔ¼Á£»ÓÐÖ¤±ê×¼ÑùÆ·	142	ÖÐ¹ú	10	Ò»°ãÃ³Ò×	405	Ç§¿Ë	0	?	4,267,412
202105	38220090	ÆäËûÕï¶Ï»òÊµÑéÓÃÊÔ¼Á¼°ÅäÖÆÊÔ¼Á£»ÓÐÖ¤±ê×¼ÑùÆ·	143	ÖÐ¹úÌ¨Íå	10	Ò»°ãÃ³Ò×	4017	Ç§¿Ë	0	?	4,499,487
202105	38220090	ÆäËûÕï¶Ï»òÊµÑéÓÃÊÔ¼Á¼°ÅäÖÆÊÔ¼Á£»ÓÐÖ¤±ê×¼ÑùÆ·	244	ÄÏ·Ç	10	Ò»°ãÃ³Ò×	20	Ç§¿Ë	0	?	364,330
202105	38220090	ÆäËûÕï¶Ï»òÊµÑéÓÃÊÔ¼Á¼°ÅäÖÆÊÔ¼Á£»ÓÐÖ¤±ê×¼ÑùÆ·	301	±ÈÀûÊ±	10	Ò»°ãÃ³Ò×	751	Ç§¿Ë	0	?	1,761,566
202105	38220090	ÆäËûÕï¶Ï»òÊµÑéÓÃÊÔ¼Á¼°ÅäÖÆÊÔ¼Á£»ÓÐÖ¤±ê×¼ÑùÆ·	302	µ¤Âó	10	Ò»°ãÃ³Ò×	3879	Ç§¿Ë	0	?	2,776,184
202105	38220090	ÆäËûÕï¶Ï»òÊµÑéÓÃÊÔ¼Á¼°ÅäÖÆÊÔ¼Á£»ÓÐÖ¤±ê×¼ÑùÆ·	303	Ó¢¹ú	10	Ò»°ãÃ³Ò×	9745	Ç§¿Ë	0	?	26,480,024
202105	38220090	ÆäËûÕï¶Ï»òÊµÑéÓÃÊÔ¼Á¼°ÅäÖÆÊÔ¼Á£»ÓÐÖ¤±ê×¼ÑùÆ·	304	µÂ¹ú	10	Ò»°ãÃ³Ò×	48159	Ç§¿Ë	0	?	49,413,132
202105	38220090	ÆäËûÕï¶Ï»òÊµÑéÓÃÊÔ¼Á¼°ÅäÖÆÊÔ¼Á£»ÓÐÖ¤±ê×¼ÑùÆ·	305	·¨¹ú	10	Ò»°ãÃ³Ò×	8259	Ç§¿Ë	0	?	19,612,727
202105	38220090	ÆäËûÕï¶Ï»òÊµÑéÓÃÊÔ¼Á¼°ÅäÖÆÊÔ¼Á£»ÓÐÖ¤±ê×¼ÑùÆ·	306	°®¶ûÀ¼	10	Ò»°ãÃ³Ò×	57230	Ç§¿Ë	0	?	16,765,665
202105	38220090	ÆäËûÕï¶Ï»òÊµÑéÓÃÊÔ¼Á¼°ÅäÖÆÊÔ¼Á£»ÓÐÖ¤±ê×¼ÑùÆ·	307	Òâ´óÀû	10	Ò»°ãÃ³Ò×	1284	Ç§¿Ë	0	?	1,709,069
202105	38220090	ÆäËûÕï¶Ï»òÊµÑéÓÃÊÔ¼Á¼°ÅäÖÆÊÔ¼Á£»ÓÐÖ¤±ê×¼ÑùÆ·	309	ºÉÀ¼	10	Ò»°ãÃ³Ò×	571	Ç§¿Ë	0	?	5,054,136
202105	38220090	ÆäËûÕï¶Ï»òÊµÑéÓÃÊÔ¼Á¼°ÅäÖÆÊÔ¼Á£»ÓÐÖ¤±ê×¼ÑùÆ·	310	Ï£À°	10	Ò»°ãÃ³Ò×	123	Ç§¿Ë	0	?	358,428
202105	38220090	ÆäËûÕï¶Ï»òÊµÑéÓÃÊÔ¼Á¼°ÅäÖÆÊÔ¼Á£»ÓÐÖ¤±ê×¼ÑùÆ·	312	Î÷°àÑÀ	10	Ò»°ãÃ³Ò×	3716	Ç§¿Ë	0	?	4,898,907
202105	38220090	ÆäËûÕï¶Ï»òÊµÑéÓÃÊÔ¼Á¼°ÅäÖÆÊÔ¼Á£»ÓÐÖ¤±ê×¼ÑùÆ·	315	°ÂµØÀû	10	Ò»°ãÃ³Ò×	668	Ç§¿Ë	0	?	2,369,479
202105	38220090	ÆäËûÕï¶Ï»òÊµÑéÓÃÊÔ¼Á¼°ÅäÖÆÊÔ¼Á£»ÓÐÖ¤±ê×¼ÑùÆ·	316	±£¼ÓÀûÑÇ	10	Ò»°ãÃ³Ò×	1	Ç§¿Ë	0	?	253,906
202105	38220090	ÆäËûÕï¶Ï»òÊµÑéÓÃÊÔ¼Á¼°ÅäÖÆÊÔ¼Á£»ÓÐÖ¤±ê×¼ÑùÆ·	318	·ÒÀ¼	10	Ò»°ãÃ³Ò×	3558	Ç§¿Ë	0	?	11,996,041
202105	38220090	ÆäËûÕï¶Ï»òÊµÑéÓÃÊÔ¼Á¼°ÅäÖÆÊÔ¼Á£»ÓÐÖ¤±ê×¼ÑùÆ·	321	ÐÙÑÀÀû	10	Ò»°ãÃ³Ò×	9763	Ç§¿Ë	0	?	824,834
202105	38220090	ÆäËûÕï¶Ï»òÊµÑéÓÃÊÔ¼Á¼°ÅäÖÆÊÔ¼Á£»ÓÐÖ¤±ê×¼ÑùÆ·	326	Å²Íþ	10	Ò»°ãÃ³Ò×	479	Ç§¿Ë	0	?	5,034,198
202105	38220090	ÆäËûÕï¶Ï»òÊµÑéÓÃÊÔ¼Á¼°ÅäÖÆÊÔ¼Á£»ÓÐÖ¤±ê×¼ÑùÆ·	327	²¨À¼	10	Ò»°ãÃ³Ò×	2492	Ç§¿Ë	0	?	1,493,634
202105	38220090	ÆäËûÕï¶Ï»òÊµÑéÓÃÊÔ¼Á¼°ÅäÖÆÊÔ¼Á£»ÓÐÖ¤±ê×¼ÑùÆ·	328	ÂÞÂíÄáÑÇ	10	Ò»°ãÃ³Ò×	1814	Ç§¿Ë	0	?	449,176
202105	38220090	ÆäËûÕï¶Ï»òÊµÑéÓÃÊÔ¼Á¼°ÅäÖÆÊÔ¼Á£»ÓÐÖ¤±ê×¼ÑùÆ·	330	Èðµä	10	Ò»°ãÃ³Ò×	5190	Ç§¿Ë	0	?	17,189,468
202105	38220090	ÆäËûÕï¶Ï»òÊµÑéÓÃÊÔ¼Á¼°ÅäÖÆÊÔ¼Á£»ÓÐÖ¤±ê×¼ÑùÆ·	331	ÈðÊ¿	10	Ò»°ãÃ³Ò×	9289	Ç§¿Ë	0	?	6,277,860
202105	38220090	ÆäËûÕï¶Ï»òÊµÑéÓÃÊÔ¼Á¼°ÅäÖÆÊÔ¼Á£»ÓÐÖ¤±ê×¼ÑùÆ·	336	Á¢ÌÕÍð	10	Ò»°ãÃ³Ò×	1943	Ç§¿Ë	0	?	5,192,101
202105	38220090	ÆäËûÕï¶Ï»òÊµÑéÓÃÊÔ¼Á¼°ÅäÖÆÊÔ¼Á£»ÓÐÖ¤±ê×¼ÑùÆ·	344	¶íÂÞË¹Áª°î	10	Ò»°ãÃ³Ò×	0	Ç§¿Ë	0	?	2,592
202105	38220090	ÆäËûÕï¶Ï»òÊµÑéÓÃÊÔ¼Á¼°ÅäÖÆÊÔ¼Á£»ÓÐÖ¤±ê×¼ÑùÆ·	347	ÎÚ¿ËÀ¼	10	Ò»°ãÃ³Ò×	0	Ç§¿Ë	0	?	281,156
202105	38220090	ÆäËûÕï¶Ï»òÊµÑéÓÃÊÔ¼Á¼°ÅäÖÆÊÔ¼Á£»ÓÐÖ¤±ê×¼ÑùÆ·	352	½Ý¿Ë	10	Ò»°ãÃ³Ò×	1	Ç§¿Ë	0	?	16,434
202105	38220090	ÆäËûÕï¶Ï»òÊµÑéÓÃÊÔ¼Á¼°ÅäÖÆÊÔ¼Á£»ÓÐÖ¤±ê×¼ÑùÆ·	353	Ë¹Âå·¥¿Ë	10	Ò»°ãÃ³Ò×	0	Ç§¿Ë	0	?	2,239
202105	38220090	ÆäËûÕï¶Ï»òÊµÑéÓÃÊÔ¼Á¼°ÅäÖÆÊÔ¼Á£»ÓÐÖ¤±ê×¼ÑùÆ·	410	°ÍÎ÷	10	Ò»°ãÃ³Ò×	0	Ç§¿Ë	0	?	2,352
202105	38220090	ÆäËûÕï¶Ï»òÊµÑéÓÃÊÔ¼Á¼°ÅäÖÆÊÔ¼Á£»ÓÐÖ¤±ê×¼ÑùÆ·	429	Ä«Î÷¸ç	10	Ò»°ãÃ³Ò×	15	Ç§¿Ë	0	?	27,860
202105	38220090	ÆäËûÕï¶Ï»òÊµÑéÓÃÊÔ¼Á¼°ÅäÖÆÊÔ¼Á£»ÓÐÖ¤±ê×¼ÑùÆ·	435	²¨¶àÀè¸÷	10	Ò»°ãÃ³Ò×	475	Ç§¿Ë	0	?	1,156,760
202105	38220090	ÆäËûÕï¶Ï»òÊµÑéÓÃÊÔ¼Á¼°ÅäÖÆÊÔ¼Á£»ÓÐÖ¤±ê×¼ÑùÆ·	501	¼ÓÄÃ´ó	10	Ò»°ãÃ³Ò×	1603	Ç§¿Ë	0	?	9,187,184
202105	38220090	ÆäËûÕï¶Ï»òÊµÑéÓÃÊÔ¼Á¼°ÅäÖÆÊÔ¼Á£»ÓÐÖ¤±ê×¼ÑùÆ·	502	ÃÀ¹ú	10	Ò»°ãÃ³Ò×	84661	Ç§¿Ë	0	?	211,510,978
202105	38220090	ÆäËûÕï¶Ï»òÊµÑéÓÃÊÔ¼Á¼°ÅäÖÆÊÔ¼Á£»ÓÐÖ¤±ê×¼ÑùÆ·	601	°Ä´óÀûÑÇ	10	Ò»°ãÃ³Ò×	4654	Ç§¿Ë	0	?	2,665,118
202105	38220090	ÆäËûÕï¶Ï»òÊµÑéÓÃÊÔ¼Á¼°ÅäÖÆÊÔ¼Á£»ÓÐÖ¤±ê×¼ÑùÆ·	609	ÐÂÎ÷À¼	10	Ò»°ãÃ³Ò×	0	Ç§¿Ë	0	?	349,845
202105	38220090	ÆäËûÕï¶Ï»òÊµÑéÓÃÊÔ¼Á¼°ÅäÖÆÊÔ¼Á£»ÓÐÖ¤±ê×¼ÑùÆ·	701	¹ú(µØ)±ð²»Ïê	10	Ò»°ãÃ³Ò×	0	Ç§¿Ë	0	?	148,193
202106	38220090	ÆäËûÕï¶Ï»òÊµÑéÓÃÊÔ¼Á¼°ÅäÖÆÊÔ¼Á£»ÓÐÖ¤±ê×¼ÑùÆ·	110	ÖÐ¹úÏã¸Û	10	Ò»°ãÃ³Ò×	0	Ç§¿Ë	0	?	11,130
202106	38220090	ÆäËûÕï¶Ï»òÊµÑéÓÃÊÔ¼Á¼°ÅäÖÆÊÔ¼Á£»ÓÐÖ¤±ê×¼ÑùÆ·	111	Ó¡¶È	10	Ò»°ãÃ³Ò×	260	Ç§¿Ë	0	?	1,807,968
202106	38220090	ÆäËûÕï¶Ï»òÊµÑéÓÃÊÔ¼Á¼°ÅäÖÆÊÔ¼Á£»ÓÐÖ¤±ê×¼ÑùÆ·	115	ÒÔÉ«ÁÐ	10	Ò»°ãÃ³Ò×	17	Ç§¿Ë	0	?	390,430
202106	38220090	ÆäËûÕï¶Ï»òÊµÑéÓÃÊÔ¼Á¼°ÅäÖÆÊÔ¼Á£»ÓÐÖ¤±ê×¼ÑùÆ·	116	ÈÕ±¾	10	Ò»°ãÃ³Ò×	183712	Ç§¿Ë	0	?	79,324,620
202106	38220090	ÆäËûÕï¶Ï»òÊµÑéÓÃÊÔ¼Á¼°ÅäÖÆÊÔ¼Á£»ÓÐÖ¤±ê×¼ÑùÆ·	124	ÃÉ¹Å	10	Ò»°ãÃ³Ò×	0	Ç§¿Ë	0	?	2,126
202106	38220090	ÆäËûÕï¶Ï»òÊµÑéÓÃÊÔ¼Á¼°ÅäÖÆÊÔ¼Á£»ÓÐÖ¤±ê×¼ÑùÆ·	132	ÐÂ¼ÓÆÂ	10	Ò»°ãÃ³Ò×	13457	Ç§¿Ë	0	?	50,131,651
202106	38220090	ÆäËûÕï¶Ï»òÊµÑéÓÃÊÔ¼Á¼°ÅäÖÆÊÔ¼Á£»ÓÐÖ¤±ê×¼ÑùÆ·	133	º«¹ú	10	Ò»°ãÃ³Ò×	2623	Ç§¿Ë	0	?	2,906,227
202106	38220090	ÆäËûÕï¶Ï»òÊµÑéÓÃÊÔ¼Á¼°ÅäÖÆÊÔ¼Á£»ÓÐÖ¤±ê×¼ÑùÆ·	136	Ì©¹ú	10	Ò»°ãÃ³Ò×	50315	Ç§¿Ë	0	?	12,359,333
202106	38220090	ÆäËûÕï¶Ï»òÊµÑéÓÃÊÔ¼Á¼°ÅäÖÆÊÔ¼Á£»ÓÐÖ¤±ê×¼ÑùÆ·	142	ÖÐ¹ú	10	Ò»°ãÃ³Ò×	506	Ç§¿Ë	0	?	3,371,723
202106	38220090	ÆäËûÕï¶Ï»òÊµÑéÓÃÊÔ¼Á¼°ÅäÖÆÊÔ¼Á£»ÓÐÖ¤±ê×¼ÑùÆ·	143	ÖÐ¹úÌ¨Íå	10	Ò»°ãÃ³Ò×	3424	Ç§¿Ë	0	?	3,896,544
202106	38220090	ÆäËûÕï¶Ï»òÊµÑéÓÃÊÔ¼Á¼°ÅäÖÆÊÔ¼Á£»ÓÐÖ¤±ê×¼ÑùÆ·	244	ÄÏ·Ç	10	Ò»°ãÃ³Ò×	18	Ç§¿Ë	0	?	389,725
202106	38220090	ÆäËûÕï¶Ï»òÊµÑéÓÃÊÔ¼Á¼°ÅäÖÆÊÔ¼Á£»ÓÐÖ¤±ê×¼ÑùÆ·	301	±ÈÀûÊ±	10	Ò»°ãÃ³Ò×	955	Ç§¿Ë	0	?	1,894,208
202106	38220090	ÆäËûÕï¶Ï»òÊµÑéÓÃÊÔ¼Á¼°ÅäÖÆÊÔ¼Á£»ÓÐÖ¤±ê×¼ÑùÆ·	302	µ¤Âó	10	Ò»°ãÃ³Ò×	6352	Ç§¿Ë	0	?	8,949,489
202106	38220090	ÆäËûÕï¶Ï»òÊµÑéÓÃÊÔ¼Á¼°ÅäÖÆÊÔ¼Á£»ÓÐÖ¤±ê×¼ÑùÆ·	303	Ó¢¹ú	10	Ò»°ãÃ³Ò×	10724	Ç§¿Ë	0	?	49,034,170
202106	38220090	ÆäËûÕï¶Ï»òÊµÑéÓÃÊÔ¼Á¼°ÅäÖÆÊÔ¼Á£»ÓÐÖ¤±ê×¼ÑùÆ·	304	µÂ¹ú	10	Ò»°ãÃ³Ò×	21051	Ç§¿Ë	0	?	38,027,799
202106	38220090	ÆäËûÕï¶Ï»òÊµÑéÓÃÊÔ¼Á¼°ÅäÖÆÊÔ¼Á£»ÓÐÖ¤±ê×¼ÑùÆ·	305	·¨¹ú	10	Ò»°ãÃ³Ò×	6149	Ç§¿Ë	0	?	20,657,262
202106	38220090	ÆäËûÕï¶Ï»òÊµÑéÓÃÊÔ¼Á¼°ÅäÖÆÊÔ¼Á£»ÓÐÖ¤±ê×¼ÑùÆ·	306	°®¶ûÀ¼	10	Ò»°ãÃ³Ò×	63228	Ç§¿Ë	0	?	30,003,605
202106	38220090	ÆäËûÕï¶Ï»òÊµÑéÓÃÊÔ¼Á¼°ÅäÖÆÊÔ¼Á£»ÓÐÖ¤±ê×¼ÑùÆ·	307	Òâ´óÀû	10	Ò»°ãÃ³Ò×	746	Ç§¿Ë	0	?	1,320,254
202106	38220090	ÆäËûÕï¶Ï»òÊµÑéÓÃÊÔ¼Á¼°ÅäÖÆÊÔ¼Á£»ÓÐÖ¤±ê×¼ÑùÆ·	309	ºÉÀ¼	10	Ò»°ãÃ³Ò×	612	Ç§¿Ë	0	?	3,686,500
202106	38220090	ÆäËûÕï¶Ï»òÊµÑéÓÃÊÔ¼Á¼°ÅäÖÆÊÔ¼Á£»ÓÐÖ¤±ê×¼ÑùÆ·	310	Ï£À°	10	Ò»°ãÃ³Ò×	111	Ç§¿Ë	0	?	333,286
202106	38220090	ÆäËûÕï¶Ï»òÊµÑéÓÃÊÔ¼Á¼°ÅäÖÆÊÔ¼Á£»ÓÐÖ¤±ê×¼ÑùÆ·	312	Î÷°àÑÀ	10	Ò»°ãÃ³Ò×	2678	Ç§¿Ë	0	?	5,210,310
202106	38220090	ÆäËûÕï¶Ï»òÊµÑéÓÃÊÔ¼Á¼°ÅäÖÆÊÔ¼Á£»ÓÐÖ¤±ê×¼ÑùÆ·	315	°ÂµØÀû	10	Ò»°ãÃ³Ò×	1128	Ç§¿Ë	0	?	3,257,060
202106	38220090	ÆäËûÕï¶Ï»òÊµÑéÓÃÊÔ¼Á¼°ÅäÖÆÊÔ¼Á£»ÓÐÖ¤±ê×¼ÑùÆ·	316	±£¼ÓÀûÑÇ	10	Ò»°ãÃ³Ò×	7	Ç§¿Ë	0	?	123,829
202106	38220090	ÆäËûÕï¶Ï»òÊµÑéÓÃÊÔ¼Á¼°ÅäÖÆÊÔ¼Á£»ÓÐÖ¤±ê×¼ÑùÆ·	318	·ÒÀ¼	10	Ò»°ãÃ³Ò×	5208	Ç§¿Ë	0	?	16,929,911
202106	38220090	ÆäËûÕï¶Ï»òÊµÑéÓÃÊÔ¼Á¼°ÅäÖÆÊÔ¼Á£»ÓÐÖ¤±ê×¼ÑùÆ·	321	ÐÙÑÀÀû	10	Ò»°ãÃ³Ò×	112	Ç§¿Ë	0	?	356,705
202106	38220090	ÆäËûÕï¶Ï»òÊµÑéÓÃÊÔ¼Á¼°ÅäÖÆÊÔ¼Á£»ÓÐÖ¤±ê×¼ÑùÆ·	326	Å²Íþ	10	Ò»°ãÃ³Ò×	72	Ç§¿Ë	0	?	1,361,820
202106	38220090	ÆäËûÕï¶Ï»òÊµÑéÓÃÊÔ¼Á¼°ÅäÖÆÊÔ¼Á£»ÓÐÖ¤±ê×¼ÑùÆ·	327	²¨À¼	10	Ò»°ãÃ³Ò×	9815	Ç§¿Ë	0	?	5,412,091
202106	38220090	ÆäËûÕï¶Ï»òÊµÑéÓÃÊÔ¼Á¼°ÅäÖÆÊÔ¼Á£»ÓÐÖ¤±ê×¼ÑùÆ·	328	ÂÞÂíÄáÑÇ	10	Ò»°ãÃ³Ò×	3402	Ç§¿Ë	0	?	908,547
202106	38220090	ÆäËûÕï¶Ï»òÊµÑéÓÃÊÔ¼Á¼°ÅäÖÆÊÔ¼Á£»ÓÐÖ¤±ê×¼ÑùÆ·	330	Èðµä	10	Ò»°ãÃ³Ò×	12613	Ç§¿Ë	0	?	44,022,253
202106	38220090	ÆäËûÕï¶Ï»òÊµÑéÓÃÊÔ¼Á¼°ÅäÖÆÊÔ¼Á£»ÓÐÖ¤±ê×¼ÑùÆ·	331	ÈðÊ¿	10	Ò»°ãÃ³Ò×	7801	Ç§¿Ë	0	?	4,743,136
202106	38220090	ÆäËûÕï¶Ï»òÊµÑéÓÃÊÔ¼Á¼°ÅäÖÆÊÔ¼Á£»ÓÐÖ¤±ê×¼ÑùÆ·	336	Á¢ÌÕÍð	10	Ò»°ãÃ³Ò×	2444	Ç§¿Ë	0	?	7,889,618
202106	38220090	ÆäËûÕï¶Ï»òÊµÑéÓÃÊÔ¼Á¼°ÅäÖÆÊÔ¼Á£»ÓÐÖ¤±ê×¼ÑùÆ·	344	¶íÂÞË¹Áª°î	10	Ò»°ãÃ³Ò×	4	Ç§¿Ë	0	?	133,942
202106	38220090	ÆäËûÕï¶Ï»òÊµÑéÓÃÊÔ¼Á¼°ÅäÖÆÊÔ¼Á£»ÓÐÖ¤±ê×¼ÑùÆ·	347	ÎÚ¿ËÀ¼	10	Ò»°ãÃ³Ò×	2	Ç§¿Ë	0	?	466,473
202106	38220090	ÆäËûÕï¶Ï»òÊµÑéÓÃÊÔ¼Á¼°ÅäÖÆÊÔ¼Á£»ÓÐÖ¤±ê×¼ÑùÆ·	352	½Ý¿Ë	10	Ò»°ãÃ³Ò×	1	Ç§¿Ë	0	?	16,559
202106	38220090	ÆäËûÕï¶Ï»òÊµÑéÓÃÊÔ¼Á¼°ÅäÖÆÊÔ¼Á£»ÓÐÖ¤±ê×¼ÑùÆ·	402	°¢¸ùÍ¢	10	Ò»°ãÃ³Ò×	40	Ç§¿Ë	0	?	100,269
202106	38220090	ÆäËûÕï¶Ï»òÊµÑéÓÃÊÔ¼Á¼°ÅäÖÆÊÔ¼Á£»ÓÐÖ¤±ê×¼ÑùÆ·	429	Ä«Î÷¸ç	10	Ò»°ãÃ³Ò×	19	Ç§¿Ë	0	?	42,609
202106	38220090	ÆäËûÕï¶Ï»òÊµÑéÓÃÊÔ¼Á¼°ÅäÖÆÊÔ¼Á£»ÓÐÖ¤±ê×¼ÑùÆ·	501	¼ÓÄÃ´ó	10	Ò»°ãÃ³Ò×	2501	Ç§¿Ë	0	?	6,292,068
202106	38220090	ÆäËûÕï¶Ï»òÊµÑéÓÃÊÔ¼Á¼°ÅäÖÆÊÔ¼Á£»ÓÐÖ¤±ê×¼ÑùÆ·	502	ÃÀ¹ú	10	Ò»°ãÃ³Ò×	94248	Ç§¿Ë	0	?	216,518,248
202106	38220090	ÆäËûÕï¶Ï»òÊµÑéÓÃÊÔ¼Á¼°ÅäÖÆÊÔ¼Á£»ÓÐÖ¤±ê×¼ÑùÆ·	601	°Ä´óÀûÑÇ	10	Ò»°ãÃ³Ò×	3322	Ç§¿Ë	0	?	2,581,277
202106	38220090	ÆäËûÕï¶Ï»òÊµÑéÓÃÊÔ¼Á¼°ÅäÖÆÊÔ¼Á£»ÓÐÖ¤±ê×¼ÑùÆ·	609	ÐÂÎ÷À¼	10	Ò»°ãÃ³Ò×	0	Ç§¿Ë	0	?	78,867
202106	38220090	ÆäËûÕï¶Ï»òÊµÑéÓÃÊÔ¼Á¼°ÅäÖÆÊÔ¼Á£»ÓÐÖ¤±ê×¼ÑùÆ·	701	¹ú(µØ)±ð²»Ïê	10	Ò»°ãÃ³Ò×	0	Ç§¿Ë	0	?	252,121
202107	38220090	ÆäËûÕï¶Ï»òÊµÑéÓÃÊÔ¼Á¼°ÅäÖÆÊÔ¼Á£»ÓÐÖ¤±ê×¼ÑùÆ·	110	ÖÐ¹úÏã¸Û	10	Ò»°ãÃ³Ò×	0	Ç§¿Ë	0	?	3,736
202107	38220090	ÆäËûÕï¶Ï»òÊµÑéÓÃÊÔ¼Á¼°ÅäÖÆÊÔ¼Á£»ÓÐÖ¤±ê×¼ÑùÆ·	111	Ó¡¶È	10	Ò»°ãÃ³Ò×	7	Ç§¿Ë	0	?	597,320
202107	38220090	ÆäËûÕï¶Ï»òÊµÑéÓÃÊÔ¼Á¼°ÅäÖÆÊÔ¼Á£»ÓÐÖ¤±ê×¼ÑùÆ·	112	Ó¡¶ÈÄáÎ÷ÑÇ	10	Ò»°ãÃ³Ò×	2	Ç§¿Ë	0	?	1,325
202107	38220090	ÆäËûÕï¶Ï»òÊµÑéÓÃÊÔ¼Á¼°ÅäÖÆÊÔ¼Á£»ÓÐÖ¤±ê×¼ÑùÆ·	115	ÒÔÉ«ÁÐ	10	Ò»°ãÃ³Ò×	698	Ç§¿Ë	0	?	661,951
202107	38220090	ÆäËûÕï¶Ï»òÊµÑéÓÃÊÔ¼Á¼°ÅäÖÆÊÔ¼Á£»ÓÐÖ¤±ê×¼ÑùÆ·	116	ÈÕ±¾	10	Ò»°ãÃ³Ò×	88788	Ç§¿Ë	0	?	51,805,480
202107	38220090	ÆäËûÕï¶Ï»òÊµÑéÓÃÊÔ¼Á¼°ÅäÖÆÊÔ¼Á£»ÓÐÖ¤±ê×¼ÑùÆ·	122	ÂíÀ´Î÷ÑÇ	10	Ò»°ãÃ³Ò×	20	Ç§¿Ë	0	?	8,255
202107	38220090	ÆäËûÕï¶Ï»òÊµÑéÓÃÊÔ¼Á¼°ÅäÖÆÊÔ¼Á£»ÓÐÖ¤±ê×¼ÑùÆ·	132	ÐÂ¼ÓÆÂ	10	Ò»°ãÃ³Ò×	18721	Ç§¿Ë	0	?	71,306,270
202107	38220090	ÆäËûÕï¶Ï»òÊµÑéÓÃÊÔ¼Á¼°ÅäÖÆÊÔ¼Á£»ÓÐÖ¤±ê×¼ÑùÆ·	133	º«¹ú	10	Ò»°ãÃ³Ò×	8185	Ç§¿Ë	0	?	5,307,200
202107	38220090	ÆäËûÕï¶Ï»òÊµÑéÓÃÊÔ¼Á¼°ÅäÖÆÊÔ¼Á£»ÓÐÖ¤±ê×¼ÑùÆ·	136	Ì©¹ú	10	Ò»°ãÃ³Ò×	22194	Ç§¿Ë	0	?	5,232,809
202107	38220090	ÆäËûÕï¶Ï»òÊµÑéÓÃÊÔ¼Á¼°ÅäÖÆÊÔ¼Á£»ÓÐÖ¤±ê×¼ÑùÆ·	142	ÖÐ¹ú	10	Ò»°ãÃ³Ò×	96	Ç§¿Ë	0	?	2,260,017
202107	38220090	ÆäËûÕï¶Ï»òÊµÑéÓÃÊÔ¼Á¼°ÅäÖÆÊÔ¼Á£»ÓÐÖ¤±ê×¼ÑùÆ·	143	ÖÐ¹úÌ¨Íå	10	Ò»°ãÃ³Ò×	3357	Ç§¿Ë	0	?	3,267,769
202107	38220090	ÆäËûÕï¶Ï»òÊµÑéÓÃÊÔ¼Á¼°ÅäÖÆÊÔ¼Á£»ÓÐÖ¤±ê×¼ÑùÆ·	244	ÄÏ·Ç	10	Ò»°ãÃ³Ò×	12	Ç§¿Ë	0	?	719,492
202107	38220090	ÆäËûÕï¶Ï»òÊµÑéÓÃÊÔ¼Á¼°ÅäÖÆÊÔ¼Á£»ÓÐÖ¤±ê×¼ÑùÆ·	301	±ÈÀûÊ±	10	Ò»°ãÃ³Ò×	1785	Ç§¿Ë	0	?	3,502,909
202107	38220090	ÆäËûÕï¶Ï»òÊµÑéÓÃÊÔ¼Á¼°ÅäÖÆÊÔ¼Á£»ÓÐÖ¤±ê×¼ÑùÆ·	302	µ¤Âó	10	Ò»°ãÃ³Ò×	4412	Ç§¿Ë	0	?	5,066,285
202107	38220090	ÆäËûÕï¶Ï»òÊµÑéÓÃÊÔ¼Á¼°ÅäÖÆÊÔ¼Á£»ÓÐÖ¤±ê×¼ÑùÆ·	303	Ó¢¹ú	10	Ò»°ãÃ³Ò×	12570	Ç§¿Ë	0	?	39,495,869
202107	38220090	ÆäËûÕï¶Ï»òÊµÑéÓÃÊÔ¼Á¼°ÅäÖÆÊÔ¼Á£»ÓÐÖ¤±ê×¼ÑùÆ·	304	µÂ¹ú	10	Ò»°ãÃ³Ò×	38956	Ç§¿Ë	0	?	55,630,840
202107	38220090	ÆäËûÕï¶Ï»òÊµÑéÓÃÊÔ¼Á¼°ÅäÖÆÊÔ¼Á£»ÓÐÖ¤±ê×¼ÑùÆ·	305	·¨¹ú	10	Ò»°ãÃ³Ò×	5981	Ç§¿Ë	0	?	21,414,123
202107	38220090	ÆäËûÕï¶Ï»òÊµÑéÓÃÊÔ¼Á¼°ÅäÖÆÊÔ¼Á£»ÓÐÖ¤±ê×¼ÑùÆ·	306	°®¶ûÀ¼	10	Ò»°ãÃ³Ò×	26167	Ç§¿Ë	0	?	29,889,999
202107	38220090	ÆäËûÕï¶Ï»òÊµÑéÓÃÊÔ¼Á¼°ÅäÖÆÊÔ¼Á£»ÓÐÖ¤±ê×¼ÑùÆ·	307	Òâ´óÀû	10	Ò»°ãÃ³Ò×	9819	Ç§¿Ë	0	?	1,099,380
202107	38220090	ÆäËûÕï¶Ï»òÊµÑéÓÃÊÔ¼Á¼°ÅäÖÆÊÔ¼Á£»ÓÐÖ¤±ê×¼ÑùÆ·	309	ºÉÀ¼	10	Ò»°ãÃ³Ò×	2165	Ç§¿Ë	0	?	3,424,242
202107	38220090	ÆäËûÕï¶Ï»òÊµÑéÓÃÊÔ¼Á¼°ÅäÖÆÊÔ¼Á£»ÓÐÖ¤±ê×¼ÑùÆ·	310	Ï£À°	10	Ò»°ãÃ³Ò×	128	Ç§¿Ë	0	?	421,466
202107	38220090	ÆäËûÕï¶Ï»òÊµÑéÓÃÊÔ¼Á¼°ÅäÖÆÊÔ¼Á£»ÓÐÖ¤±ê×¼ÑùÆ·	311	ÆÏÌÑÑÀ	10	Ò»°ãÃ³Ò×	4	Ç§¿Ë	0	?	50,494
202107	38220090	ÆäËûÕï¶Ï»òÊµÑéÓÃÊÔ¼Á¼°ÅäÖÆÊÔ¼Á£»ÓÐÖ¤±ê×¼ÑùÆ·	312	Î÷°àÑÀ	10	Ò»°ãÃ³Ò×	3839	Ç§¿Ë	0	?	3,336,022
202107	38220090	ÆäËûÕï¶Ï»òÊµÑéÓÃÊÔ¼Á¼°ÅäÖÆÊÔ¼Á£»ÓÐÖ¤±ê×¼ÑùÆ·	315	°ÂµØÀû	10	Ò»°ãÃ³Ò×	983	Ç§¿Ë	0	?	3,657,209
202107	38220090	ÆäËûÕï¶Ï»òÊµÑéÓÃÊÔ¼Á¼°ÅäÖÆÊÔ¼Á£»ÓÐÖ¤±ê×¼ÑùÆ·	316	±£¼ÓÀûÑÇ	10	Ò»°ãÃ³Ò×	4	Ç§¿Ë	0	?	208,168
202107	38220090	ÆäËûÕï¶Ï»òÊµÑéÓÃÊÔ¼Á¼°ÅäÖÆÊÔ¼Á£»ÓÐÖ¤±ê×¼ÑùÆ·	318	·ÒÀ¼	10	Ò»°ãÃ³Ò×	4064	Ç§¿Ë	0	?	15,741,515
202107	38220090	ÆäËûÕï¶Ï»òÊµÑéÓÃÊÔ¼Á¼°ÅäÖÆÊÔ¼Á£»ÓÐÖ¤±ê×¼ÑùÆ·	321	ÐÙÑÀÀû	10	Ò»°ãÃ³Ò×	9583	Ç§¿Ë	0	?	558,433
202107	38220090	ÆäËûÕï¶Ï»òÊµÑéÓÃÊÔ¼Á¼°ÅäÖÆÊÔ¼Á£»ÓÐÖ¤±ê×¼ÑùÆ·	326	Å²Íþ	10	Ò»°ãÃ³Ò×	52	Ç§¿Ë	0	?	1,046,209
202107	38220090	ÆäËûÕï¶Ï»òÊµÑéÓÃÊÔ¼Á¼°ÅäÖÆÊÔ¼Á£»ÓÐÖ¤±ê×¼ÑùÆ·	327	²¨À¼	10	Ò»°ãÃ³Ò×	10012	Ç§¿Ë	0	?	5,549,660
202107	38220090	ÆäËûÕï¶Ï»òÊµÑéÓÃÊÔ¼Á¼°ÅäÖÆÊÔ¼Á£»ÓÐÖ¤±ê×¼ÑùÆ·	328	ÂÞÂíÄáÑÇ	10	Ò»°ãÃ³Ò×	931	Ç§¿Ë	0	?	191,316
202107	38220090	ÆäËûÕï¶Ï»òÊµÑéÓÃÊÔ¼Á¼°ÅäÖÆÊÔ¼Á£»ÓÐÖ¤±ê×¼ÑùÆ·	330	Èðµä	10	Ò»°ãÃ³Ò×	12230	Ç§¿Ë	0	?	83,848,433
202107	38220090	ÆäËûÕï¶Ï»òÊµÑéÓÃÊÔ¼Á¼°ÅäÖÆÊÔ¼Á£»ÓÐÖ¤±ê×¼ÑùÆ·	331	ÈðÊ¿	10	Ò»°ãÃ³Ò×	3815	Ç§¿Ë	0	?	2,204,931
202107	38220090	ÆäËûÕï¶Ï»òÊµÑéÓÃÊÔ¼Á¼°ÅäÖÆÊÔ¼Á£»ÓÐÖ¤±ê×¼ÑùÆ·	336	Á¢ÌÕÍð	10	Ò»°ãÃ³Ò×	5728	Ç§¿Ë	0	?	14,518,429
202107	38220090	ÆäËûÕï¶Ï»òÊµÑéÓÃÊÔ¼Á¼°ÅäÖÆÊÔ¼Á£»ÓÐÖ¤±ê×¼ÑùÆ·	344	¶íÂÞË¹Áª°î	10	Ò»°ãÃ³Ò×	1	Ç§¿Ë	0	?	213,835
202107	38220090	ÆäËûÕï¶Ï»òÊµÑéÓÃÊÔ¼Á¼°ÅäÖÆÊÔ¼Á£»ÓÐÖ¤±ê×¼ÑùÆ·	347	ÎÚ¿ËÀ¼	10	Ò»°ãÃ³Ò×	0	Ç§¿Ë	0	?	493,529
202107	38220090	ÆäËûÕï¶Ï»òÊµÑéÓÃÊÔ¼Á¼°ÅäÖÆÊÔ¼Á£»ÓÐÖ¤±ê×¼ÑùÆ·	352	½Ý¿Ë	10	Ò»°ãÃ³Ò×	5	Ç§¿Ë	0	?	75,532
202107	38220090	ÆäËûÕï¶Ï»òÊµÑéÓÃÊÔ¼Á¼°ÅäÖÆÊÔ¼Á£»ÓÐÖ¤±ê×¼ÑùÆ·	429	Ä«Î÷¸ç	10	Ò»°ãÃ³Ò×	10	Ç§¿Ë	0	?	20,405
202107	38220090	ÆäËûÕï¶Ï»òÊµÑéÓÃÊÔ¼Á¼°ÅäÖÆÊÔ¼Á£»ÓÐÖ¤±ê×¼ÑùÆ·	435	²¨¶àÀè¸÷	10	Ò»°ãÃ³Ò×	980	Ç§¿Ë	0	?	2,383,912
202107	38220090	ÆäËûÕï¶Ï»òÊµÑéÓÃÊÔ¼Á¼°ÅäÖÆÊÔ¼Á£»ÓÐÖ¤±ê×¼ÑùÆ·	501	¼ÓÄÃ´ó	10	Ò»°ãÃ³Ò×	2081	Ç§¿Ë	0	?	8,788,145
202107	38220090	ÆäËûÕï¶Ï»òÊµÑéÓÃÊÔ¼Á¼°ÅäÖÆÊÔ¼Á£»ÓÐÖ¤±ê×¼ÑùÆ·	502	ÃÀ¹ú	10	Ò»°ãÃ³Ò×	77650	Ç§¿Ë	0	?	215,576,426
202107	38220090	ÆäËûÕï¶Ï»òÊµÑéÓÃÊÔ¼Á¼°ÅäÖÆÊÔ¼Á£»ÓÐÖ¤±ê×¼ÑùÆ·	601	°Ä´óÀûÑÇ	10	Ò»°ãÃ³Ò×	2065	Ç§¿Ë	0	?	1,028,242
202107	38220090	ÆäËûÕï¶Ï»òÊµÑéÓÃÊÔ¼Á¼°ÅäÖÆÊÔ¼Á£»ÓÐÖ¤±ê×¼ÑùÆ·	609	ÐÂÎ÷À¼	10	Ò»°ãÃ³Ò×	0	Ç§¿Ë	0	?	264,765
202107	38220090	ÆäËûÕï¶Ï»òÊµÑéÓÃÊÔ¼Á¼°ÅäÖÆÊÔ¼Á£»ÓÐÖ¤±ê×¼ÑùÆ·	701	¹ú(µØ)±ð²»Ïê	10	Ò»°ãÃ³Ò×	10	Ç§¿Ë	0	?	215,282
202108	38220090	ÆäËûÕï¶Ï»òÊµÑéÓÃÊÔ¼Á¼°ÅäÖÆÊÔ¼Á£»ÓÐÖ¤±ê×¼ÑùÆ·	110	ÖÐ¹úÏã¸Û	10	Ò»°ãÃ³Ò×	0	Ç§¿Ë	0	?	5,325
202108	38220090	ÆäËûÕï¶Ï»òÊµÑéÓÃÊÔ¼Á¼°ÅäÖÆÊÔ¼Á£»ÓÐÖ¤±ê×¼ÑùÆ·	111	Ó¡¶È	10	Ò»°ãÃ³Ò×	14	Ç§¿Ë	0	?	597,314
202108	38220090	ÆäËûÕï¶Ï»òÊµÑéÓÃÊÔ¼Á¼°ÅäÖÆÊÔ¼Á£»ÓÐÖ¤±ê×¼ÑùÆ·	115	ÒÔÉ«ÁÐ	10	Ò»°ãÃ³Ò×	1493	Ç§¿Ë	0	?	867,225
202108	38220090	ÆäËûÕï¶Ï»òÊµÑéÓÃÊÔ¼Á¼°ÅäÖÆÊÔ¼Á£»ÓÐÖ¤±ê×¼ÑùÆ·	116	ÈÕ±¾	10	Ò»°ãÃ³Ò×	122588	Ç§¿Ë	0	?	45,885,466
202108	38220090	ÆäËûÕï¶Ï»òÊµÑéÓÃÊÔ¼Á¼°ÅäÖÆÊÔ¼Á£»ÓÐÖ¤±ê×¼ÑùÆ·	132	ÐÂ¼ÓÆÂ	10	Ò»°ãÃ³Ò×	21895	Ç§¿Ë	0	?	84,011,531
202108	38220090	ÆäËûÕï¶Ï»òÊµÑéÓÃÊÔ¼Á¼°ÅäÖÆÊÔ¼Á£»ÓÐÖ¤±ê×¼ÑùÆ·	133	º«¹ú	10	Ò»°ãÃ³Ò×	5503	Ç§¿Ë	0	?	4,625,544
202108	38220090	ÆäËûÕï¶Ï»òÊµÑéÓÃÊÔ¼Á¼°ÅäÖÆÊÔ¼Á£»ÓÐÖ¤±ê×¼ÑùÆ·	136	Ì©¹ú	10	Ò»°ãÃ³Ò×	43144	Ç§¿Ë	0	?	9,786,950
202108	38220090	ÆäËûÕï¶Ï»òÊµÑéÓÃÊÔ¼Á¼°ÅäÖÆÊÔ¼Á£»ÓÐÖ¤±ê×¼ÑùÆ·	137	ÍÁ¶úÆä	10	Ò»°ãÃ³Ò×	5	Ç§¿Ë	0	?	3,570
202108	38220090	ÆäËûÕï¶Ï»òÊµÑéÓÃÊÔ¼Á¼°ÅäÖÆÊÔ¼Á£»ÓÐÖ¤±ê×¼ÑùÆ·	142	ÖÐ¹ú	10	Ò»°ãÃ³Ò×	190	Ç§¿Ë	0	?	2,955,284
202108	38220090	ÆäËûÕï¶Ï»òÊµÑéÓÃÊÔ¼Á¼°ÅäÖÆÊÔ¼Á£»ÓÐÖ¤±ê×¼ÑùÆ·	143	ÖÐ¹úÌ¨Íå	10	Ò»°ãÃ³Ò×	3691	Ç§¿Ë	0	?	3,047,939
202108	38220090	ÆäËûÕï¶Ï»òÊµÑéÓÃÊÔ¼Á¼°ÅäÖÆÊÔ¼Á£»ÓÐÖ¤±ê×¼ÑùÆ·	244	ÄÏ·Ç	10	Ò»°ãÃ³Ò×	27	Ç§¿Ë	0	?	439,723
202108	38220090	ÆäËûÕï¶Ï»òÊµÑéÓÃÊÔ¼Á¼°ÅäÖÆÊÔ¼Á£»ÓÐÖ¤±ê×¼ÑùÆ·	301	±ÈÀûÊ±	10	Ò»°ãÃ³Ò×	2064	Ç§¿Ë	0	?	3,183,525
202108	38220090	ÆäËûÕï¶Ï»òÊµÑéÓÃÊÔ¼Á¼°ÅäÖÆÊÔ¼Á£»ÓÐÖ¤±ê×¼ÑùÆ·	302	µ¤Âó	10	Ò»°ãÃ³Ò×	8187	Ç§¿Ë	0	?	10,780,830
202108	38220090	ÆäËûÕï¶Ï»òÊµÑéÓÃÊÔ¼Á¼°ÅäÖÆÊÔ¼Á£»ÓÐÖ¤±ê×¼ÑùÆ·	303	Ó¢¹ú	10	Ò»°ãÃ³Ò×	6794	Ç§¿Ë	0	?	23,021,047
202108	38220090	ÆäËûÕï¶Ï»òÊµÑéÓÃÊÔ¼Á¼°ÅäÖÆÊÔ¼Á£»ÓÐÖ¤±ê×¼ÑùÆ·	304	µÂ¹ú	10	Ò»°ãÃ³Ò×	47823	Ç§¿Ë	0	?	50,551,981
202108	38220090	ÆäËûÕï¶Ï»òÊµÑéÓÃÊÔ¼Á¼°ÅäÖÆÊÔ¼Á£»ÓÐÖ¤±ê×¼ÑùÆ·	305	·¨¹ú	10	Ò»°ãÃ³Ò×	8396	Ç§¿Ë	0	?	19,842,249
202108	38220090	ÆäËûÕï¶Ï»òÊµÑéÓÃÊÔ¼Á¼°ÅäÖÆÊÔ¼Á£»ÓÐÖ¤±ê×¼ÑùÆ·	306	°®¶ûÀ¼	10	Ò»°ãÃ³Ò×	15421	Ç§¿Ë	0	?	30,740,703
202108	38220090	ÆäËûÕï¶Ï»òÊµÑéÓÃÊÔ¼Á¼°ÅäÖÆÊÔ¼Á£»ÓÐÖ¤±ê×¼ÑùÆ·	307	Òâ´óÀû	10	Ò»°ãÃ³Ò×	5656	Ç§¿Ë	0	?	1,049,599
202108	38220090	ÆäËûÕï¶Ï»òÊµÑéÓÃÊÔ¼Á¼°ÅäÖÆÊÔ¼Á£»ÓÐÖ¤±ê×¼ÑùÆ·	309	ºÉÀ¼	10	Ò»°ãÃ³Ò×	3415	Ç§¿Ë	0	?	4,314,035
202108	38220090	ÆäËûÕï¶Ï»òÊµÑéÓÃÊÔ¼Á¼°ÅäÖÆÊÔ¼Á£»ÓÐÖ¤±ê×¼ÑùÆ·	310	Ï£À°	10	Ò»°ãÃ³Ò×	309	Ç§¿Ë	0	?	832,436
202108	38220090	ÆäËûÕï¶Ï»òÊµÑéÓÃÊÔ¼Á¼°ÅäÖÆÊÔ¼Á£»ÓÐÖ¤±ê×¼ÑùÆ·	312	Î÷°àÑÀ	10	Ò»°ãÃ³Ò×	4287	Ç§¿Ë	0	?	1,984,780
202108	38220090	ÆäËûÕï¶Ï»òÊµÑéÓÃÊÔ¼Á¼°ÅäÖÆÊÔ¼Á£»ÓÐÖ¤±ê×¼ÑùÆ·	315	°ÂµØÀû	10	Ò»°ãÃ³Ò×	169	Ç§¿Ë	0	?	609,751
202108	38220090	ÆäËûÕï¶Ï»òÊµÑéÓÃÊÔ¼Á¼°ÅäÖÆÊÔ¼Á£»ÓÐÖ¤±ê×¼ÑùÆ·	316	±£¼ÓÀûÑÇ	10	Ò»°ãÃ³Ò×	5	Ç§¿Ë	0	?	135,370
202108	38220090	ÆäËûÕï¶Ï»òÊµÑéÓÃÊÔ¼Á¼°ÅäÖÆÊÔ¼Á£»ÓÐÖ¤±ê×¼ÑùÆ·	318	·ÒÀ¼	10	Ò»°ãÃ³Ò×	2770	Ç§¿Ë	0	?	7,410,691
202108	38220090	ÆäËûÕï¶Ï»òÊµÑéÓÃÊÔ¼Á¼°ÅäÖÆÊÔ¼Á£»ÓÐÖ¤±ê×¼ÑùÆ·	321	ÐÙÑÀÀû	10	Ò»°ãÃ³Ò×	188	Ç§¿Ë	0	?	474,155
202108	38220090	ÆäËûÕï¶Ï»òÊµÑéÓÃÊÔ¼Á¼°ÅäÖÆÊÔ¼Á£»ÓÐÖ¤±ê×¼ÑùÆ·	326	Å²Íþ	10	Ò»°ãÃ³Ò×	96	Ç§¿Ë	0	?	1,225,350
202108	38220090	ÆäËûÕï¶Ï»òÊµÑéÓÃÊÔ¼Á¼°ÅäÖÆÊÔ¼Á£»ÓÐÖ¤±ê×¼ÑùÆ·	327	²¨À¼	10	Ò»°ãÃ³Ò×	4601	Ç§¿Ë	0	?	2,657,757
202108	38220090	ÆäËûÕï¶Ï»òÊµÑéÓÃÊÔ¼Á¼°ÅäÖÆÊÔ¼Á£»ÓÐÖ¤±ê×¼ÑùÆ·	328	ÂÞÂíÄáÑÇ	10	Ò»°ãÃ³Ò×	790	Ç§¿Ë	0	?	114,578
202108	38220090	ÆäËûÕï¶Ï»òÊµÑéÓÃÊÔ¼Á¼°ÅäÖÆÊÔ¼Á£»ÓÐÖ¤±ê×¼ÑùÆ·	330	Èðµä	10	Ò»°ãÃ³Ò×	14474	Ç§¿Ë	0	?	30,983,923
202108	38220090	ÆäËûÕï¶Ï»òÊµÑéÓÃÊÔ¼Á¼°ÅäÖÆÊÔ¼Á£»ÓÐÖ¤±ê×¼ÑùÆ·	331	ÈðÊ¿	10	Ò»°ãÃ³Ò×	8733	Ç§¿Ë	0	?	3,084,295
202108	38220090	ÆäËûÕï¶Ï»òÊµÑéÓÃÊÔ¼Á¼°ÅäÖÆÊÔ¼Á£»ÓÐÖ¤±ê×¼ÑùÆ·	335	À­ÍÑÎ¬ÑÇ	10	Ò»°ãÃ³Ò×	1	Ç§¿Ë	0	?	291,901
202108	38220090	ÆäËûÕï¶Ï»òÊµÑéÓÃÊÔ¼Á¼°ÅäÖÆÊÔ¼Á£»ÓÐÖ¤±ê×¼ÑùÆ·	336	Á¢ÌÕÍð	10	Ò»°ãÃ³Ò×	1951	Ç§¿Ë	0	?	8,615,567
202108	38220090	ÆäËûÕï¶Ï»òÊµÑéÓÃÊÔ¼Á¼°ÅäÖÆÊÔ¼Á£»ÓÐÖ¤±ê×¼ÑùÆ·	344	¶íÂÞË¹Áª°î	10	Ò»°ãÃ³Ò×	15	Ç§¿Ë	0	?	137,989
202108	38220090	ÆäËûÕï¶Ï»òÊµÑéÓÃÊÔ¼Á¼°ÅäÖÆÊÔ¼Á£»ÓÐÖ¤±ê×¼ÑùÆ·	347	ÎÚ¿ËÀ¼	10	Ò»°ãÃ³Ò×	0	Ç§¿Ë	0	?	360,677
202108	38220090	ÆäËûÕï¶Ï»òÊµÑéÓÃÊÔ¼Á¼°ÅäÖÆÊÔ¼Á£»ÓÐÖ¤±ê×¼ÑùÆ·	352	½Ý¿Ë	10	Ò»°ãÃ³Ò×	1	Ç§¿Ë	0	?	10,637
202108	38220090	ÆäËûÕï¶Ï»òÊµÑéÓÃÊÔ¼Á¼°ÅäÖÆÊÔ¼Á£»ÓÐÖ¤±ê×¼ÑùÆ·	402	°¢¸ùÍ¢	10	Ò»°ãÃ³Ò×	100	Ç§¿Ë	0	?	97,423
202108	38220090	ÆäËûÕï¶Ï»òÊµÑéÓÃÊÔ¼Á¼°ÅäÖÆÊÔ¼Á£»ÓÐÖ¤±ê×¼ÑùÆ·	501	¼ÓÄÃ´ó	10	Ò»°ãÃ³Ò×	5052	Ç§¿Ë	0	?	9,524,459
202108	38220090	ÆäËûÕï¶Ï»òÊµÑéÓÃÊÔ¼Á¼°ÅäÖÆÊÔ¼Á£»ÓÐÖ¤±ê×¼ÑùÆ·	502	ÃÀ¹ú	10	Ò»°ãÃ³Ò×	101734	Ç§¿Ë	0	?	210,534,219
202108	38220090	ÆäËûÕï¶Ï»òÊµÑéÓÃÊÔ¼Á¼°ÅäÖÆÊÔ¼Á£»ÓÐÖ¤±ê×¼ÑùÆ·	601	°Ä´óÀûÑÇ	10	Ò»°ãÃ³Ò×	3091	Ç§¿Ë	0	?	2,309,225
202108	38220090	ÆäËûÕï¶Ï»òÊµÑéÓÃÊÔ¼Á¼°ÅäÖÆÊÔ¼Á£»ÓÐÖ¤±ê×¼ÑùÆ·	609	ÐÂÎ÷À¼	10	Ò»°ãÃ³Ò×	0	Ç§¿Ë	0	?	238,730
202108	38220090	ÆäËûÕï¶Ï»òÊµÑéÓÃÊÔ¼Á¼°ÅäÖÆÊÔ¼Á£»ÓÐÖ¤±ê×¼ÑùÆ·	701	¹ú(µØ)±ð²»Ïê	10	Ò»°ãÃ³Ò×	17	Ç§¿Ë	0	?	257,088
202109	38220090	ÆäËûÕï¶Ï»òÊµÑéÓÃÊÔ¼Á¼°ÅäÖÆÊÔ¼Á£»ÓÐÖ¤±ê×¼ÑùÆ·	110	ÖÐ¹úÏã¸Û	10	Ò»°ãÃ³Ò×	33	Ç§¿Ë	0	?	3,444,228
202109	38220090	ÆäËûÕï¶Ï»òÊµÑéÓÃÊÔ¼Á¼°ÅäÖÆÊÔ¼Á£»ÓÐÖ¤±ê×¼ÑùÆ·	111	Ó¡¶È	10	Ò»°ãÃ³Ò×	0	Ç§¿Ë	0	?	826,587
202109	38220090	ÆäËûÕï¶Ï»òÊµÑéÓÃÊÔ¼Á¼°ÅäÖÆÊÔ¼Á£»ÓÐÖ¤±ê×¼ÑùÆ·	115	ÒÔÉ«ÁÐ	10	Ò»°ãÃ³Ò×	389	Ç§¿Ë	0	?	779,057
202109	38220090	ÆäËûÕï¶Ï»òÊµÑéÓÃÊÔ¼Á¼°ÅäÖÆÊÔ¼Á£»ÓÐÖ¤±ê×¼ÑùÆ·	116	ÈÕ±¾	10	Ò»°ãÃ³Ò×	127788	Ç§¿Ë	0	?	67,864,633
202109	38220090	ÆäËûÕï¶Ï»òÊµÑéÓÃÊÔ¼Á¼°ÅäÖÆÊÔ¼Á£»ÓÐÖ¤±ê×¼ÑùÆ·	122	ÂíÀ´Î÷ÑÇ	10	Ò»°ãÃ³Ò×	18	Ç§¿Ë	0	?	7,769
202109	38220090	ÆäËûÕï¶Ï»òÊµÑéÓÃÊÔ¼Á¼°ÅäÖÆÊÔ¼Á£»ÓÐÖ¤±ê×¼ÑùÆ·	132	ÐÂ¼ÓÆÂ	10	Ò»°ãÃ³Ò×	21160	Ç§¿Ë	0	?	92,513,028
202109	38220090	ÆäËûÕï¶Ï»òÊµÑéÓÃÊÔ¼Á¼°ÅäÖÆÊÔ¼Á£»ÓÐÖ¤±ê×¼ÑùÆ·	133	º«¹ú	10	Ò»°ãÃ³Ò×	4938	Ç§¿Ë	0	?	4,140,788
202109	38220090	ÆäËûÕï¶Ï»òÊµÑéÓÃÊÔ¼Á¼°ÅäÖÆÊÔ¼Á£»ÓÐÖ¤±ê×¼ÑùÆ·	136	Ì©¹ú	10	Ò»°ãÃ³Ò×	45049	Ç§¿Ë	0	?	10,794,734
202109	38220090	ÆäËûÕï¶Ï»òÊµÑéÓÃÊÔ¼Á¼°ÅäÖÆÊÔ¼Á£»ÓÐÖ¤±ê×¼ÑùÆ·	137	ÍÁ¶úÆä	10	Ò»°ãÃ³Ò×	5	Ç§¿Ë	0	?	83,137
202109	38220090	ÆäËûÕï¶Ï»òÊµÑéÓÃÊÔ¼Á¼°ÅäÖÆÊÔ¼Á£»ÓÐÖ¤±ê×¼ÑùÆ·	142	ÖÐ¹ú	10	Ò»°ãÃ³Ò×	257	Ç§¿Ë	0	?	1,723,310
202109	38220090	ÆäËûÕï¶Ï»òÊµÑéÓÃÊÔ¼Á¼°ÅäÖÆÊÔ¼Á£»ÓÐÖ¤±ê×¼ÑùÆ·	143	ÖÐ¹úÌ¨Íå	10	Ò»°ãÃ³Ò×	3745	Ç§¿Ë	0	?	4,760,542
202109	38220090	ÆäËûÕï¶Ï»òÊµÑéÓÃÊÔ¼Á¼°ÅäÖÆÊÔ¼Á£»ÓÐÖ¤±ê×¼ÑùÆ·	244	ÄÏ·Ç	10	Ò»°ãÃ³Ò×	44	Ç§¿Ë	0	?	772,989
202109	38220090	ÆäËûÕï¶Ï»òÊµÑéÓÃÊÔ¼Á¼°ÅäÖÆÊÔ¼Á£»ÓÐÖ¤±ê×¼ÑùÆ·	301	±ÈÀûÊ±	10	Ò»°ãÃ³Ò×	575	Ç§¿Ë	0	?	761,991
202109	38220090	ÆäËûÕï¶Ï»òÊµÑéÓÃÊÔ¼Á¼°ÅäÖÆÊÔ¼Á£»ÓÐÖ¤±ê×¼ÑùÆ·	302	µ¤Âó	10	Ò»°ãÃ³Ò×	7096	Ç§¿Ë	0	?	5,818,315
202109	38220090	ÆäËûÕï¶Ï»òÊµÑéÓÃÊÔ¼Á¼°ÅäÖÆÊÔ¼Á£»ÓÐÖ¤±ê×¼ÑùÆ·	303	Ó¢¹ú	10	Ò»°ãÃ³Ò×	13889	Ç§¿Ë	0	?	40,138,559
202109	38220090	ÆäËûÕï¶Ï»òÊµÑéÓÃÊÔ¼Á¼°ÅäÖÆÊÔ¼Á£»ÓÐÖ¤±ê×¼ÑùÆ·	304	µÂ¹ú	10	Ò»°ãÃ³Ò×	46721	Ç§¿Ë	0	?	64,319,797
202109	38220090	ÆäËûÕï¶Ï»òÊµÑéÓÃÊÔ¼Á¼°ÅäÖÆÊÔ¼Á£»ÓÐÖ¤±ê×¼ÑùÆ·	305	·¨¹ú	10	Ò»°ãÃ³Ò×	3554	Ç§¿Ë	0	?	17,835,858
202109	38220090	ÆäËûÕï¶Ï»òÊµÑéÓÃÊÔ¼Á¼°ÅäÖÆÊÔ¼Á£»ÓÐÖ¤±ê×¼ÑùÆ·	306	°®¶ûÀ¼	10	Ò»°ãÃ³Ò×	24010	Ç§¿Ë	0	?	19,586,029
202109	38220090	ÆäËûÕï¶Ï»òÊµÑéÓÃÊÔ¼Á¼°ÅäÖÆÊÔ¼Á£»ÓÐÖ¤±ê×¼ÑùÆ·	307	Òâ´óÀû	10	Ò»°ãÃ³Ò×	5246	Ç§¿Ë	0	?	1,407,380
202109	38220090	ÆäËûÕï¶Ï»òÊµÑéÓÃÊÔ¼Á¼°ÅäÖÆÊÔ¼Á£»ÓÐÖ¤±ê×¼ÑùÆ·	309	ºÉÀ¼	10	Ò»°ãÃ³Ò×	666	Ç§¿Ë	0	?	2,648,459
202109	38220090	ÆäËûÕï¶Ï»òÊµÑéÓÃÊÔ¼Á¼°ÅäÖÆÊÔ¼Á£»ÓÐÖ¤±ê×¼ÑùÆ·	310	Ï£À°	10	Ò»°ãÃ³Ò×	119	Ç§¿Ë	0	?	328,981
202109	38220090	ÆäËûÕï¶Ï»òÊµÑéÓÃÊÔ¼Á¼°ÅäÖÆÊÔ¼Á£»ÓÐÖ¤±ê×¼ÑùÆ·	311	ÆÏÌÑÑÀ	10	Ò»°ãÃ³Ò×	1	Ç§¿Ë	0	?	3,568
202109	38220090	ÆäËûÕï¶Ï»òÊµÑéÓÃÊÔ¼Á¼°ÅäÖÆÊÔ¼Á£»ÓÐÖ¤±ê×¼ÑùÆ·	312	Î÷°àÑÀ	10	Ò»°ãÃ³Ò×	879	Ç§¿Ë	0	?	2,119,417
202109	38220090	ÆäËûÕï¶Ï»òÊµÑéÓÃÊÔ¼Á¼°ÅäÖÆÊÔ¼Á£»ÓÐÖ¤±ê×¼ÑùÆ·	315	°ÂµØÀû	10	Ò»°ãÃ³Ò×	620	Ç§¿Ë	0	?	3,611,477
202109	38220090	ÆäËûÕï¶Ï»òÊµÑéÓÃÊÔ¼Á¼°ÅäÖÆÊÔ¼Á£»ÓÐÖ¤±ê×¼ÑùÆ·	316	±£¼ÓÀûÑÇ	10	Ò»°ãÃ³Ò×	1	Ç§¿Ë	0	?	24,255
202109	38220090	ÆäËûÕï¶Ï»òÊµÑéÓÃÊÔ¼Á¼°ÅäÖÆÊÔ¼Á£»ÓÐÖ¤±ê×¼ÑùÆ·	318	·ÒÀ¼	10	Ò»°ãÃ³Ò×	8063	Ç§¿Ë	0	?	25,813,766
202109	38220090	ÆäËûÕï¶Ï»òÊµÑéÓÃÊÔ¼Á¼°ÅäÖÆÊÔ¼Á£»ÓÐÖ¤±ê×¼ÑùÆ·	321	ÐÙÑÀÀû	10	Ò»°ãÃ³Ò×	56	Ç§¿Ë	0	?	89,181
202109	38220090	ÆäËûÕï¶Ï»òÊµÑéÓÃÊÔ¼Á¼°ÅäÖÆÊÔ¼Á£»ÓÐÖ¤±ê×¼ÑùÆ·	322	±ùµº	10	Ò»°ãÃ³Ò×	0	Ç§¿Ë	0	?	1,882
202109	38220090	ÆäËûÕï¶Ï»òÊµÑéÓÃÊÔ¼Á¼°ÅäÖÆÊÔ¼Á£»ÓÐÖ¤±ê×¼ÑùÆ·	326	Å²Íþ	10	Ò»°ãÃ³Ò×	35	Ç§¿Ë	0	?	361,996
202109	38220090	ÆäËûÕï¶Ï»òÊµÑéÓÃÊÔ¼Á¼°ÅäÖÆÊÔ¼Á£»ÓÐÖ¤±ê×¼ÑùÆ·	327	²¨À¼	10	Ò»°ãÃ³Ò×	8867	Ç§¿Ë	0	?	5,288,210
202109	38220090	ÆäËûÕï¶Ï»òÊµÑéÓÃÊÔ¼Á¼°ÅäÖÆÊÔ¼Á£»ÓÐÖ¤±ê×¼ÑùÆ·	328	ÂÞÂíÄáÑÇ	10	Ò»°ãÃ³Ò×	336	Ç§¿Ë	0	?	46,500
202109	38220090	ÆäËûÕï¶Ï»òÊµÑéÓÃÊÔ¼Á¼°ÅäÖÆÊÔ¼Á£»ÓÐÖ¤±ê×¼ÑùÆ·	330	Èðµä	10	Ò»°ãÃ³Ò×	9652	Ç§¿Ë	0	?	93,283,619
202109	38220090	ÆäËûÕï¶Ï»òÊµÑéÓÃÊÔ¼Á¼°ÅäÖÆÊÔ¼Á£»ÓÐÖ¤±ê×¼ÑùÆ·	331	ÈðÊ¿	10	Ò»°ãÃ³Ò×	7947	Ç§¿Ë	0	?	9,281,578
202109	38220090	ÆäËûÕï¶Ï»òÊµÑéÓÃÊÔ¼Á¼°ÅäÖÆÊÔ¼Á£»ÓÐÖ¤±ê×¼ÑùÆ·	334	°®É³ÄáÑÇ	10	Ò»°ãÃ³Ò×	0	Ç§¿Ë	0	?	1,683
202109	38220090	ÆäËûÕï¶Ï»òÊµÑéÓÃÊÔ¼Á¼°ÅäÖÆÊÔ¼Á£»ÓÐÖ¤±ê×¼ÑùÆ·	335	À­ÍÑÎ¬ÑÇ	10	Ò»°ãÃ³Ò×	0	Ç§¿Ë	0	?	6,080
202109	38220090	ÆäËûÕï¶Ï»òÊµÑéÓÃÊÔ¼Á¼°ÅäÖÆÊÔ¼Á£»ÓÐÖ¤±ê×¼ÑùÆ·	336	Á¢ÌÕÍð	10	Ò»°ãÃ³Ò×	9054	Ç§¿Ë	0	?	26,164,072
202109	38220090	ÆäËûÕï¶Ï»òÊµÑéÓÃÊÔ¼Á¼°ÅäÖÆÊÔ¼Á£»ÓÐÖ¤±ê×¼ÑùÆ·	344	¶íÂÞË¹Áª°î	10	Ò»°ãÃ³Ò×	2	Ç§¿Ë	0	?	347,461
202109	38220090	ÆäËûÕï¶Ï»òÊµÑéÓÃÊÔ¼Á¼°ÅäÖÆÊÔ¼Á£»ÓÐÖ¤±ê×¼ÑùÆ·	347	ÎÚ¿ËÀ¼	10	Ò»°ãÃ³Ò×	12	Ç§¿Ë	0	?	1,248,336
202109	38220090	ÆäËûÕï¶Ï»òÊµÑéÓÃÊÔ¼Á¼°ÅäÖÆÊÔ¼Á£»ÓÐÖ¤±ê×¼ÑùÆ·	352	½Ý¿Ë	10	Ò»°ãÃ³Ò×	3	Ç§¿Ë	0	?	20,477
202109	38220090	ÆäËûÕï¶Ï»òÊµÑéÓÃÊÔ¼Á¼°ÅäÖÆÊÔ¼Á£»ÓÐÖ¤±ê×¼ÑùÆ·	402	°¢¸ùÍ¢	10	Ò»°ãÃ³Ò×	100	Ç§¿Ë	0	?	97,543
202109	38220090	ÆäËûÕï¶Ï»òÊµÑéÓÃÊÔ¼Á¼°ÅäÖÆÊÔ¼Á£»ÓÐÖ¤±ê×¼ÑùÆ·	410	°ÍÎ÷	10	Ò»°ãÃ³Ò×	0	Ç§¿Ë	0	?	2,371
202109	38220090	ÆäËûÕï¶Ï»òÊµÑéÓÃÊÔ¼Á¼°ÅäÖÆÊÔ¼Á£»ÓÐÖ¤±ê×¼ÑùÆ·	429	Ä«Î÷¸ç	10	Ò»°ãÃ³Ò×	213	Ç§¿Ë	0	?	49,572
202109	38220090	ÆäËûÕï¶Ï»òÊµÑéÓÃÊÔ¼Á¼°ÅäÖÆÊÔ¼Á£»ÓÐÖ¤±ê×¼ÑùÆ·	435	²¨¶àÀè¸÷	10	Ò»°ãÃ³Ò×	413	Ç§¿Ë	0	?	461,604
202109	38220090	ÆäËûÕï¶Ï»òÊµÑéÓÃÊÔ¼Á¼°ÅäÖÆÊÔ¼Á£»ÓÐÖ¤±ê×¼ÑùÆ·	501	¼ÓÄÃ´ó	10	Ò»°ãÃ³Ò×	2172	Ç§¿Ë	0	?	6,669,861
202109	38220090	ÆäËûÕï¶Ï»òÊµÑéÓÃÊÔ¼Á¼°ÅäÖÆÊÔ¼Á£»ÓÐÖ¤±ê×¼ÑùÆ·	502	ÃÀ¹ú	10	Ò»°ãÃ³Ò×	155417	Ç§¿Ë	0	?	282,603,365
202109	38220090	ÆäËûÕï¶Ï»òÊµÑéÓÃÊÔ¼Á¼°ÅäÖÆÊÔ¼Á£»ÓÐÖ¤±ê×¼ÑùÆ·	601	°Ä´óÀûÑÇ	10	Ò»°ãÃ³Ò×	3519	Ç§¿Ë	0	?	1,002,129
202109	38220090	ÆäËûÕï¶Ï»òÊµÑéÓÃÊÔ¼Á¼°ÅäÖÆÊÔ¼Á£»ÓÐÖ¤±ê×¼ÑùÆ·	609	ÐÂÎ÷À¼	10	Ò»°ãÃ³Ò×	4	Ç§¿Ë	0	?	959,992
202109	38220090	ÆäËûÕï¶Ï»òÊµÑéÓÃÊÔ¼Á¼°ÅäÖÆÊÔ¼Á£»ÓÐÖ¤±ê×¼ÑùÆ·	701	¹ú(µØ)±ð²»Ïê	10	Ò»°ãÃ³Ò×	6	Ç§¿Ë	0	?	597,956
202110	38220090	ÆäËûÕï¶Ï»òÊµÑéÓÃÊÔ¼Á¼°ÅäÖÆÊÔ¼Á£»ÓÐÖ¤±ê×¼ÑùÆ·	110	ÖÐ¹úÏã¸Û	10	Ò»°ãÃ³Ò×	0	Ç§¿Ë	0	?	831
202110	38220090	ÆäËûÕï¶Ï»òÊµÑéÓÃÊÔ¼Á¼°ÅäÖÆÊÔ¼Á£»ÓÐÖ¤±ê×¼ÑùÆ·	111	Ó¡¶È	10	Ò»°ãÃ³Ò×	12	Ç§¿Ë	0	?	437,613
202110	38220090	ÆäËûÕï¶Ï»òÊµÑéÓÃÊÔ¼Á¼°ÅäÖÆÊÔ¼Á£»ÓÐÖ¤±ê×¼ÑùÆ·	115	ÒÔÉ«ÁÐ	10	Ò»°ãÃ³Ò×	11	Ç§¿Ë	0	?	390,952
202110	38220090	ÆäËûÕï¶Ï»òÊµÑéÓÃÊÔ¼Á¼°ÅäÖÆÊÔ¼Á£»ÓÐÖ¤±ê×¼ÑùÆ·	116	ÈÕ±¾	10	Ò»°ãÃ³Ò×	94051	Ç§¿Ë	0	?	51,609,807
202110	38220090	ÆäËûÕï¶Ï»òÊµÑéÓÃÊÔ¼Á¼°ÅäÖÆÊÔ¼Á£»ÓÐÖ¤±ê×¼ÑùÆ·	124	ÃÉ¹Å	10	Ò»°ãÃ³Ò×	0	Ç§¿Ë	0	?	5,369
202110	38220090	ÆäËûÕï¶Ï»òÊµÑéÓÃÊÔ¼Á¼°ÅäÖÆÊÔ¼Á£»ÓÐÖ¤±ê×¼ÑùÆ·	132	ÐÂ¼ÓÆÂ	10	Ò»°ãÃ³Ò×	14664	Ç§¿Ë	0	?	66,372,429
202110	38220090	ÆäËûÕï¶Ï»òÊµÑéÓÃÊÔ¼Á¼°ÅäÖÆÊÔ¼Á£»ÓÐÖ¤±ê×¼ÑùÆ·	133	º«¹ú	10	Ò»°ãÃ³Ò×	8431	Ç§¿Ë	0	?	5,949,812
202110	38220090	ÆäËûÕï¶Ï»òÊµÑéÓÃÊÔ¼Á¼°ÅäÖÆÊÔ¼Á£»ÓÐÖ¤±ê×¼ÑùÆ·	136	Ì©¹ú	10	Ò»°ãÃ³Ò×	29208	Ç§¿Ë	0	?	7,218,533
202110	38220090	ÆäËûÕï¶Ï»òÊµÑéÓÃÊÔ¼Á¼°ÅäÖÆÊÔ¼Á£»ÓÐÖ¤±ê×¼ÑùÆ·	142	ÖÐ¹ú	10	Ò»°ãÃ³Ò×	2217	Ç§¿Ë	0	?	5,328,028
202110	38220090	ÆäËûÕï¶Ï»òÊµÑéÓÃÊÔ¼Á¼°ÅäÖÆÊÔ¼Á£»ÓÐÖ¤±ê×¼ÑùÆ·	143	ÖÐ¹úÌ¨Íå	10	Ò»°ãÃ³Ò×	2682	Ç§¿Ë	0	?	3,495,447
202110	38220090	ÆäËûÕï¶Ï»òÊµÑéÓÃÊÔ¼Á¼°ÅäÖÆÊÔ¼Á£»ÓÐÖ¤±ê×¼ÑùÆ·	301	±ÈÀûÊ±	10	Ò»°ãÃ³Ò×	1117	Ç§¿Ë	0	?	2,460,910
202110	38220090	ÆäËûÕï¶Ï»òÊµÑéÓÃÊÔ¼Á¼°ÅäÖÆÊÔ¼Á£»ÓÐÖ¤±ê×¼ÑùÆ·	302	µ¤Âó	10	Ò»°ãÃ³Ò×	1354	Ç§¿Ë	0	?	1,990,156
202110	38220090	ÆäËûÕï¶Ï»òÊµÑéÓÃÊÔ¼Á¼°ÅäÖÆÊÔ¼Á£»ÓÐÖ¤±ê×¼ÑùÆ·	303	Ó¢¹ú	10	Ò»°ãÃ³Ò×	10582	Ç§¿Ë	0	?	41,899,045
202110	38220090	ÆäËûÕï¶Ï»òÊµÑéÓÃÊÔ¼Á¼°ÅäÖÆÊÔ¼Á£»ÓÐÖ¤±ê×¼ÑùÆ·	304	µÂ¹ú	10	Ò»°ãÃ³Ò×	51422	Ç§¿Ë	0	?	48,043,118
202110	38220090	ÆäËûÕï¶Ï»òÊµÑéÓÃÊÔ¼Á¼°ÅäÖÆÊÔ¼Á£»ÓÐÖ¤±ê×¼ÑùÆ·	305	·¨¹ú	10	Ò»°ãÃ³Ò×	5655	Ç§¿Ë	0	?	17,215,524
202110	38220090	ÆäËûÕï¶Ï»òÊµÑéÓÃÊÔ¼Á¼°ÅäÖÆÊÔ¼Á£»ÓÐÖ¤±ê×¼ÑùÆ·	306	°®¶ûÀ¼	10	Ò»°ãÃ³Ò×	40091	Ç§¿Ë	0	?	8,243,309
202110	38220090	ÆäËûÕï¶Ï»òÊµÑéÓÃÊÔ¼Á¼°ÅäÖÆÊÔ¼Á£»ÓÐÖ¤±ê×¼ÑùÆ·	307	Òâ´óÀû	10	Ò»°ãÃ³Ò×	1077	Ç§¿Ë	0	?	1,984,265
202110	38220090	ÆäËûÕï¶Ï»òÊµÑéÓÃÊÔ¼Á¼°ÅäÖÆÊÔ¼Á£»ÓÐÖ¤±ê×¼ÑùÆ·	309	ºÉÀ¼	10	Ò»°ãÃ³Ò×	995	Ç§¿Ë	0	?	4,310,146
202110	38220090	ÆäËûÕï¶Ï»òÊµÑéÓÃÊÔ¼Á¼°ÅäÖÆÊÔ¼Á£»ÓÐÖ¤±ê×¼ÑùÆ·	310	Ï£À°	10	Ò»°ãÃ³Ò×	56	Ç§¿Ë	0	?	165,750
202110	38220090	ÆäËûÕï¶Ï»òÊµÑéÓÃÊÔ¼Á¼°ÅäÖÆÊÔ¼Á£»ÓÐÖ¤±ê×¼ÑùÆ·	312	Î÷°àÑÀ	10	Ò»°ãÃ³Ò×	1256	Ç§¿Ë	0	?	1,551,357
202110	38220090	ÆäËûÕï¶Ï»òÊµÑéÓÃÊÔ¼Á¼°ÅäÖÆÊÔ¼Á£»ÓÐÖ¤±ê×¼ÑùÆ·	315	°ÂµØÀû	10	Ò»°ãÃ³Ò×	753	Ç§¿Ë	0	?	1,189,185
202110	38220090	ÆäËûÕï¶Ï»òÊµÑéÓÃÊÔ¼Á¼°ÅäÖÆÊÔ¼Á£»ÓÐÖ¤±ê×¼ÑùÆ·	316	±£¼ÓÀûÑÇ	10	Ò»°ãÃ³Ò×	11	Ç§¿Ë	0	?	293,153
202110	38220090	ÆäËûÕï¶Ï»òÊµÑéÓÃÊÔ¼Á¼°ÅäÖÆÊÔ¼Á£»ÓÐÖ¤±ê×¼ÑùÆ·	318	·ÒÀ¼	10	Ò»°ãÃ³Ò×	1988	Ç§¿Ë	0	?	8,558,947
202110	38220090	ÆäËûÕï¶Ï»òÊµÑéÓÃÊÔ¼Á¼°ÅäÖÆÊÔ¼Á£»ÓÐÖ¤±ê×¼ÑùÆ·	321	ÐÙÑÀÀû	10	Ò»°ãÃ³Ò×	12134	Ç§¿Ë	0	?	1,124,581
202110	38220090	ÆäËûÕï¶Ï»òÊµÑéÓÃÊÔ¼Á¼°ÅäÖÆÊÔ¼Á£»ÓÐÖ¤±ê×¼ÑùÆ·	326	Å²Íþ	10	Ò»°ãÃ³Ò×	179	Ç§¿Ë	0	?	5,134,886
202110	38220090	ÆäËûÕï¶Ï»òÊµÑéÓÃÊÔ¼Á¼°ÅäÖÆÊÔ¼Á£»ÓÐÖ¤±ê×¼ÑùÆ·	327	²¨À¼	10	Ò»°ãÃ³Ò×	10565	Ç§¿Ë	0	?	6,257,750
202110	38220090	ÆäËûÕï¶Ï»òÊµÑéÓÃÊÔ¼Á¼°ÅäÖÆÊÔ¼Á£»ÓÐÖ¤±ê×¼ÑùÆ·	328	ÂÞÂíÄáÑÇ	10	Ò»°ãÃ³Ò×	2126	Ç§¿Ë	0	?	678,542
202110	38220090	ÆäËûÕï¶Ï»òÊµÑéÓÃÊÔ¼Á¼°ÅäÖÆÊÔ¼Á£»ÓÐÖ¤±ê×¼ÑùÆ·	330	Èðµä	10	Ò»°ãÃ³Ò×	13917	Ç§¿Ë	0	?	69,375,122
202110	38220090	ÆäËûÕï¶Ï»òÊµÑéÓÃÊÔ¼Á¼°ÅäÖÆÊÔ¼Á£»ÓÐÖ¤±ê×¼ÑùÆ·	331	ÈðÊ¿	10	Ò»°ãÃ³Ò×	7704	Ç§¿Ë	0	?	8,430,106
202110	38220090	ÆäËûÕï¶Ï»òÊµÑéÓÃÊÔ¼Á¼°ÅäÖÆÊÔ¼Á£»ÓÐÖ¤±ê×¼ÑùÆ·	336	Á¢ÌÕÍð	10	Ò»°ãÃ³Ò×	977	Ç§¿Ë	0	?	8,629,229
202110	38220090	ÆäËûÕï¶Ï»òÊµÑéÓÃÊÔ¼Á¼°ÅäÖÆÊÔ¼Á£»ÓÐÖ¤±ê×¼ÑùÆ·	344	¶íÂÞË¹Áª°î	10	Ò»°ãÃ³Ò×	0	Ç§¿Ë	0	?	42,994
202110	38220090	ÆäËûÕï¶Ï»òÊµÑéÓÃÊÔ¼Á¼°ÅäÖÆÊÔ¼Á£»ÓÐÖ¤±ê×¼ÑùÆ·	347	ÎÚ¿ËÀ¼	10	Ò»°ãÃ³Ò×	0	Ç§¿Ë	0	?	744,081
202110	38220090	ÆäËûÕï¶Ï»òÊµÑéÓÃÊÔ¼Á¼°ÅäÖÆÊÔ¼Á£»ÓÐÖ¤±ê×¼ÑùÆ·	352	½Ý¿Ë	10	Ò»°ãÃ³Ò×	2	Ç§¿Ë	0	?	38,111
202110	38220090	ÆäËûÕï¶Ï»òÊµÑéÓÃÊÔ¼Á¼°ÅäÖÆÊÔ¼Á£»ÓÐÖ¤±ê×¼ÑùÆ·	402	°¢¸ùÍ¢	10	Ò»°ãÃ³Ò×	54	Ç§¿Ë	0	?	372,713
202110	38220090	ÆäËûÕï¶Ï»òÊµÑéÓÃÊÔ¼Á¼°ÅäÖÆÊÔ¼Á£»ÓÐÖ¤±ê×¼ÑùÆ·	429	Ä«Î÷¸ç	10	Ò»°ãÃ³Ò×	80	Ç§¿Ë	0	?	98,686
202110	38220090	ÆäËûÕï¶Ï»òÊµÑéÓÃÊÔ¼Á¼°ÅäÖÆÊÔ¼Á£»ÓÐÖ¤±ê×¼ÑùÆ·	435	²¨¶àÀè¸÷	10	Ò»°ãÃ³Ò×	924	Ç§¿Ë	0	?	1,034,423
202110	38220090	ÆäËûÕï¶Ï»òÊµÑéÓÃÊÔ¼Á¼°ÅäÖÆÊÔ¼Á£»ÓÐÖ¤±ê×¼ÑùÆ·	501	¼ÓÄÃ´ó	10	Ò»°ãÃ³Ò×	1797	Ç§¿Ë	0	?	5,829,981
202110	38220090	ÆäËûÕï¶Ï»òÊµÑéÓÃÊÔ¼Á¼°ÅäÖÆÊÔ¼Á£»ÓÐÖ¤±ê×¼ÑùÆ·	502	ÃÀ¹ú	10	Ò»°ãÃ³Ò×	125020	Ç§¿Ë	0	?	230,331,660
202110	38220090	ÆäËûÕï¶Ï»òÊµÑéÓÃÊÔ¼Á¼°ÅäÖÆÊÔ¼Á£»ÓÐÖ¤±ê×¼ÑùÆ·	601	°Ä´óÀûÑÇ	10	Ò»°ãÃ³Ò×	3839	Ç§¿Ë	0	?	1,340,150
202110	38220090	ÆäËûÕï¶Ï»òÊµÑéÓÃÊÔ¼Á¼°ÅäÖÆÊÔ¼Á£»ÓÐÖ¤±ê×¼ÑùÆ·	609	ÐÂÎ÷À¼	10	Ò»°ãÃ³Ò×	0	Ç§¿Ë	0	?	26,618
202110	38220090	ÆäËûÕï¶Ï»òÊµÑéÓÃÊÔ¼Á¼°ÅäÖÆÊÔ¼Á£»ÓÐÖ¤±ê×¼ÑùÆ·	701	¹ú(µØ)±ð²»Ïê	10	Ò»°ãÃ³Ò×	0	Ç§¿Ë	0	?	239,890
202111	38220090	ÆäËûÕï¶Ï»òÊµÑéÓÃÊÔ¼Á¼°ÅäÖÆÊÔ¼Á£»ÓÐÖ¤±ê×¼ÑùÆ·	110	ÖÐ¹úÏã¸Û	10	Ò»°ãÃ³Ò×	4	Ç§¿Ë	0	?	8,104
202111	38220090	ÆäËûÕï¶Ï»òÊµÑéÓÃÊÔ¼Á¼°ÅäÖÆÊÔ¼Á£»ÓÐÖ¤±ê×¼ÑùÆ·	111	Ó¡¶È	10	Ò»°ãÃ³Ò×	26	Ç§¿Ë	0	?	737,506
202111	38220090	ÆäËûÕï¶Ï»òÊµÑéÓÃÊÔ¼Á¼°ÅäÖÆÊÔ¼Á£»ÓÐÖ¤±ê×¼ÑùÆ·	115	ÒÔÉ«ÁÐ	10	Ò»°ãÃ³Ò×	31	Ç§¿Ë	0	?	794,888
202111	38220090	ÆäËûÕï¶Ï»òÊµÑéÓÃÊÔ¼Á¼°ÅäÖÆÊÔ¼Á£»ÓÐÖ¤±ê×¼ÑùÆ·	116	ÈÕ±¾	10	Ò»°ãÃ³Ò×	131249	Ç§¿Ë	0	?	56,228,366
202111	38220090	ÆäËûÕï¶Ï»òÊµÑéÓÃÊÔ¼Á¼°ÅäÖÆÊÔ¼Á£»ÓÐÖ¤±ê×¼ÑùÆ·	124	ÃÉ¹Å	10	Ò»°ãÃ³Ò×	1	Ç§¿Ë	0	?	8,555
202111	38220090	ÆäËûÕï¶Ï»òÊµÑéÓÃÊÔ¼Á¼°ÅäÖÆÊÔ¼Á£»ÓÐÖ¤±ê×¼ÑùÆ·	132	ÐÂ¼ÓÆÂ	10	Ò»°ãÃ³Ò×	22959	Ç§¿Ë	0	?	86,576,570
202111	38220090	ÆäËûÕï¶Ï»òÊµÑéÓÃÊÔ¼Á¼°ÅäÖÆÊÔ¼Á£»ÓÐÖ¤±ê×¼ÑùÆ·	133	º«¹ú	10	Ò»°ãÃ³Ò×	5423	Ç§¿Ë	0	?	5,036,549
202111	38220090	ÆäËûÕï¶Ï»òÊµÑéÓÃÊÔ¼Á¼°ÅäÖÆÊÔ¼Á£»ÓÐÖ¤±ê×¼ÑùÆ·	136	Ì©¹ú	10	Ò»°ãÃ³Ò×	62673	Ç§¿Ë	0	?	14,952,280
202111	38220090	ÆäËûÕï¶Ï»òÊµÑéÓÃÊÔ¼Á¼°ÅäÖÆÊÔ¼Á£»ÓÐÖ¤±ê×¼ÑùÆ·	142	ÖÐ¹ú	10	Ò»°ãÃ³Ò×	116	Ç§¿Ë	0	?	2,200,441
202111	38220090	ÆäËûÕï¶Ï»òÊµÑéÓÃÊÔ¼Á¼°ÅäÖÆÊÔ¼Á£»ÓÐÖ¤±ê×¼ÑùÆ·	143	ÖÐ¹úÌ¨Íå	10	Ò»°ãÃ³Ò×	8230	Ç§¿Ë	0	?	4,434,154
202111	38220090	ÆäËûÕï¶Ï»òÊµÑéÓÃÊÔ¼Á¼°ÅäÖÆÊÔ¼Á£»ÓÐÖ¤±ê×¼ÑùÆ·	244	ÄÏ·Ç	10	Ò»°ãÃ³Ò×	132	Ç§¿Ë	0	?	2,122,646
202111	38220090	ÆäËûÕï¶Ï»òÊµÑéÓÃÊÔ¼Á¼°ÅäÖÆÊÔ¼Á£»ÓÐÖ¤±ê×¼ÑùÆ·	301	±ÈÀûÊ±	10	Ò»°ãÃ³Ò×	913	Ç§¿Ë	0	?	2,185,820
202111	38220090	ÆäËûÕï¶Ï»òÊµÑéÓÃÊÔ¼Á¼°ÅäÖÆÊÔ¼Á£»ÓÐÖ¤±ê×¼ÑùÆ·	302	µ¤Âó	10	Ò»°ãÃ³Ò×	2068	Ç§¿Ë	0	?	1,901,031
202111	38220090	ÆäËûÕï¶Ï»òÊµÑéÓÃÊÔ¼Á¼°ÅäÖÆÊÔ¼Á£»ÓÐÖ¤±ê×¼ÑùÆ·	303	Ó¢¹ú	10	Ò»°ãÃ³Ò×	7267	Ç§¿Ë	0	?	30,193,489
202111	38220090	ÆäËûÕï¶Ï»òÊµÑéÓÃÊÔ¼Á¼°ÅäÖÆÊÔ¼Á£»ÓÐÖ¤±ê×¼ÑùÆ·	304	µÂ¹ú	10	Ò»°ãÃ³Ò×	65978	Ç§¿Ë	0	?	63,406,111
202111	38220090	ÆäËûÕï¶Ï»òÊµÑéÓÃÊÔ¼Á¼°ÅäÖÆÊÔ¼Á£»ÓÐÖ¤±ê×¼ÑùÆ·	305	·¨¹ú	10	Ò»°ãÃ³Ò×	11907	Ç§¿Ë	0	?	30,163,432
202111	38220090	ÆäËûÕï¶Ï»òÊµÑéÓÃÊÔ¼Á¼°ÅäÖÆÊÔ¼Á£»ÓÐÖ¤±ê×¼ÑùÆ·	306	°®¶ûÀ¼	10	Ò»°ãÃ³Ò×	36289	Ç§¿Ë	0	?	39,647,496
202111	38220090	ÆäËûÕï¶Ï»òÊµÑéÓÃÊÔ¼Á¼°ÅäÖÆÊÔ¼Á£»ÓÐÖ¤±ê×¼ÑùÆ·	307	Òâ´óÀû	10	Ò»°ãÃ³Ò×	6165	Ç§¿Ë	0	?	1,263,586
202111	38220090	ÆäËûÕï¶Ï»òÊµÑéÓÃÊÔ¼Á¼°ÅäÖÆÊÔ¼Á£»ÓÐÖ¤±ê×¼ÑùÆ·	309	ºÉÀ¼	10	Ò»°ãÃ³Ò×	5460	Ç§¿Ë	0	?	4,560,585
202111	38220090	ÆäËûÕï¶Ï»òÊµÑéÓÃÊÔ¼Á¼°ÅäÖÆÊÔ¼Á£»ÓÐÖ¤±ê×¼ÑùÆ·	310	Ï£À°	10	Ò»°ãÃ³Ò×	322	Ç§¿Ë	0	?	909,109
202111	38220090	ÆäËûÕï¶Ï»òÊµÑéÓÃÊÔ¼Á¼°ÅäÖÆÊÔ¼Á£»ÓÐÖ¤±ê×¼ÑùÆ·	312	Î÷°àÑÀ	10	Ò»°ãÃ³Ò×	1360	Ç§¿Ë	0	?	2,080,294
202111	38220090	ÆäËûÕï¶Ï»òÊµÑéÓÃÊÔ¼Á¼°ÅäÖÆÊÔ¼Á£»ÓÐÖ¤±ê×¼ÑùÆ·	315	°ÂµØÀû	10	Ò»°ãÃ³Ò×	1320	Ç§¿Ë	0	?	2,978,478
202111	38220090	ÆäËûÕï¶Ï»òÊµÑéÓÃÊÔ¼Á¼°ÅäÖÆÊÔ¼Á£»ÓÐÖ¤±ê×¼ÑùÆ·	316	±£¼ÓÀûÑÇ	10	Ò»°ãÃ³Ò×	2	Ç§¿Ë	0	?	39,804
202111	38220090	ÆäËûÕï¶Ï»òÊµÑéÓÃÊÔ¼Á¼°ÅäÖÆÊÔ¼Á£»ÓÐÖ¤±ê×¼ÑùÆ·	318	·ÒÀ¼	10	Ò»°ãÃ³Ò×	5903	Ç§¿Ë	0	?	13,293,981
202111	38220090	ÆäËûÕï¶Ï»òÊµÑéÓÃÊÔ¼Á¼°ÅäÖÆÊÔ¼Á£»ÓÐÖ¤±ê×¼ÑùÆ·	321	ÐÙÑÀÀû	10	Ò»°ãÃ³Ò×	48	Ç§¿Ë	0	?	111,642
202111	38220090	ÆäËûÕï¶Ï»òÊµÑéÓÃÊÔ¼Á¼°ÅäÖÆÊÔ¼Á£»ÓÐÖ¤±ê×¼ÑùÆ·	326	Å²Íþ	10	Ò»°ãÃ³Ò×	83	Ç§¿Ë	0	?	1,349,277
202111	38220090	ÆäËûÕï¶Ï»òÊµÑéÓÃÊÔ¼Á¼°ÅäÖÆÊÔ¼Á£»ÓÐÖ¤±ê×¼ÑùÆ·	327	²¨À¼	10	Ò»°ãÃ³Ò×	7738	Ç§¿Ë	0	?	4,663,612
202111	38220090	ÆäËûÕï¶Ï»òÊµÑéÓÃÊÔ¼Á¼°ÅäÖÆÊÔ¼Á£»ÓÐÖ¤±ê×¼ÑùÆ·	328	ÂÞÂíÄáÑÇ	10	Ò»°ãÃ³Ò×	856	Ç§¿Ë	0	?	179,099
202111	38220090	ÆäËûÕï¶Ï»òÊµÑéÓÃÊÔ¼Á¼°ÅäÖÆÊÔ¼Á£»ÓÐÖ¤±ê×¼ÑùÆ·	330	Èðµä	10	Ò»°ãÃ³Ò×	12762	Ç§¿Ë	0	?	47,476,942
202111	38220090	ÆäËûÕï¶Ï»òÊµÑéÓÃÊÔ¼Á¼°ÅäÖÆÊÔ¼Á£»ÓÐÖ¤±ê×¼ÑùÆ·	331	ÈðÊ¿	10	Ò»°ãÃ³Ò×	8827	Ç§¿Ë	0	?	8,831,232
202111	38220090	ÆäËûÕï¶Ï»òÊµÑéÓÃÊÔ¼Á¼°ÅäÖÆÊÔ¼Á£»ÓÐÖ¤±ê×¼ÑùÆ·	336	Á¢ÌÕÍð	10	Ò»°ãÃ³Ò×	901	Ç§¿Ë	0	?	8,728,369
202111	38220090	ÆäËûÕï¶Ï»òÊµÑéÓÃÊÔ¼Á¼°ÅäÖÆÊÔ¼Á£»ÓÐÖ¤±ê×¼ÑùÆ·	344	¶íÂÞË¹Áª°î	10	Ò»°ãÃ³Ò×	1	Ç§¿Ë	0	?	192,489
202111	38220090	ÆäËûÕï¶Ï»òÊµÑéÓÃÊÔ¼Á¼°ÅäÖÆÊÔ¼Á£»ÓÐÖ¤±ê×¼ÑùÆ·	347	ÎÚ¿ËÀ¼	10	Ò»°ãÃ³Ò×	1	Ç§¿Ë	0	?	477,358
202111	38220090	ÆäËûÕï¶Ï»òÊµÑéÓÃÊÔ¼Á¼°ÅäÖÆÊÔ¼Á£»ÓÐÖ¤±ê×¼ÑùÆ·	352	½Ý¿Ë	10	Ò»°ãÃ³Ò×	3	Ç§¿Ë	0	?	71,284
202111	38220090	ÆäËûÕï¶Ï»òÊµÑéÓÃÊÔ¼Á¼°ÅäÖÆÊÔ¼Á£»ÓÐÖ¤±ê×¼ÑùÆ·	402	°¢¸ùÍ¢	10	Ò»°ãÃ³Ò×	140	Ç§¿Ë	0	?	128,985
202111	38220090	ÆäËûÕï¶Ï»òÊµÑéÓÃÊÔ¼Á¼°ÅäÖÆÊÔ¼Á£»ÓÐÖ¤±ê×¼ÑùÆ·	410	°ÍÎ÷	10	Ò»°ãÃ³Ò×	739	Ç§¿Ë	0	?	96,192
202111	38220090	ÆäËûÕï¶Ï»òÊµÑéÓÃÊÔ¼Á¼°ÅäÖÆÊÔ¼Á£»ÓÐÖ¤±ê×¼ÑùÆ·	412	ÖÇÀû	10	Ò»°ãÃ³Ò×	0	Ç§¿Ë	0	?	2,568
202111	38220090	ÆäËûÕï¶Ï»òÊµÑéÓÃÊÔ¼Á¼°ÅäÖÆÊÔ¼Á£»ÓÐÖ¤±ê×¼ÑùÆ·	435	²¨¶àÀè¸÷	10	Ò»°ãÃ³Ò×	0	Ç§¿Ë	0	?	1,212
202111	38220090	ÆäËûÕï¶Ï»òÊµÑéÓÃÊÔ¼Á¼°ÅäÖÆÊÔ¼Á£»ÓÐÖ¤±ê×¼ÑùÆ·	501	¼ÓÄÃ´ó	10	Ò»°ãÃ³Ò×	2713	Ç§¿Ë	0	?	9,120,241
202111	38220090	ÆäËûÕï¶Ï»òÊµÑéÓÃÊÔ¼Á¼°ÅäÖÆÊÔ¼Á£»ÓÐÖ¤±ê×¼ÑùÆ·	502	ÃÀ¹ú	10	Ò»°ãÃ³Ò×	121030	Ç§¿Ë	0	?	308,784,840
202111	38220090	ÆäËûÕï¶Ï»òÊµÑéÓÃÊÔ¼Á¼°ÅäÖÆÊÔ¼Á£»ÓÐÖ¤±ê×¼ÑùÆ·	601	°Ä´óÀûÑÇ	10	Ò»°ãÃ³Ò×	2925	Ç§¿Ë	0	?	3,294,360
202111	38220090	ÆäËûÕï¶Ï»òÊµÑéÓÃÊÔ¼Á¼°ÅäÖÆÊÔ¼Á£»ÓÐÖ¤±ê×¼ÑùÆ·	609	ÐÂÎ÷À¼	10	Ò»°ãÃ³Ò×	0	Ç§¿Ë	0	?	1,576,921
202111	38220090	ÆäËûÕï¶Ï»òÊµÑéÓÃÊÔ¼Á¼°ÅäÖÆÊÔ¼Á£»ÓÐÖ¤±ê×¼ÑùÆ·	701	¹ú(µØ)±ð²»Ïê	10	Ò»°ãÃ³Ò×	0	Ç§¿Ë	0	?	101,768
202112	38220090	ÆäËûÕï¶Ï»òÊµÑéÓÃÊÔ¼Á¼°ÅäÖÆÊÔ¼Á£»ÓÐÖ¤±ê×¼ÑùÆ·	110	ÖÐ¹úÏã¸Û	10	Ò»°ãÃ³Ò×	0	Ç§¿Ë	0	?	724
202112	38220090	ÆäËûÕï¶Ï»òÊµÑéÓÃÊÔ¼Á¼°ÅäÖÆÊÔ¼Á£»ÓÐÖ¤±ê×¼ÑùÆ·	111	Ó¡¶È	10	Ò»°ãÃ³Ò×	14	Ç§¿Ë	0	?	813,434
202112	38220090	ÆäËûÕï¶Ï»òÊµÑéÓÃÊÔ¼Á¼°ÅäÖÆÊÔ¼Á£»ÓÐÖ¤±ê×¼ÑùÆ·	115	ÒÔÉ«ÁÐ	10	Ò»°ãÃ³Ò×	851	Ç§¿Ë	0	?	835,001
202112	38220090	ÆäËûÕï¶Ï»òÊµÑéÓÃÊÔ¼Á¼°ÅäÖÆÊÔ¼Á£»ÓÐÖ¤±ê×¼ÑùÆ·	116	ÈÕ±¾	10	Ò»°ãÃ³Ò×	137069	Ç§¿Ë	0	?	66,796,277
202112	38220090	ÆäËûÕï¶Ï»òÊµÑéÓÃÊÔ¼Á¼°ÅäÖÆÊÔ¼Á£»ÓÐÖ¤±ê×¼ÑùÆ·	132	ÐÂ¼ÓÆÂ	10	Ò»°ãÃ³Ò×	12336	Ç§¿Ë	0	?	54,472,608
202112	38220090	ÆäËûÕï¶Ï»òÊµÑéÓÃÊÔ¼Á¼°ÅäÖÆÊÔ¼Á£»ÓÐÖ¤±ê×¼ÑùÆ·	133	º«¹ú	10	Ò»°ãÃ³Ò×	2783	Ç§¿Ë	0	?	2,593,940
202112	38220090	ÆäËûÕï¶Ï»òÊµÑéÓÃÊÔ¼Á¼°ÅäÖÆÊÔ¼Á£»ÓÐÖ¤±ê×¼ÑùÆ·	136	Ì©¹ú	10	Ò»°ãÃ³Ò×	43058	Ç§¿Ë	0	?	10,508,796
202112	38220090	ÆäËûÕï¶Ï»òÊµÑéÓÃÊÔ¼Á¼°ÅäÖÆÊÔ¼Á£»ÓÐÖ¤±ê×¼ÑùÆ·	142	ÖÐ¹ú	10	Ò»°ãÃ³Ò×	219	Ç§¿Ë	0	?	4,864,228
202112	38220090	ÆäËûÕï¶Ï»òÊµÑéÓÃÊÔ¼Á¼°ÅäÖÆÊÔ¼Á£»ÓÐÖ¤±ê×¼ÑùÆ·	143	ÖÐ¹úÌ¨Íå	10	Ò»°ãÃ³Ò×	7927	Ç§¿Ë	0	?	4,868,296
202112	38220090	ÆäËûÕï¶Ï»òÊµÑéÓÃÊÔ¼Á¼°ÅäÖÆÊÔ¼Á£»ÓÐÖ¤±ê×¼ÑùÆ·	244	ÄÏ·Ç	10	Ò»°ãÃ³Ò×	0	Ç§¿Ë	0	?	1,524
202112	38220090	ÆäËûÕï¶Ï»òÊµÑéÓÃÊÔ¼Á¼°ÅäÖÆÊÔ¼Á£»ÓÐÖ¤±ê×¼ÑùÆ·	301	±ÈÀûÊ±	10	Ò»°ãÃ³Ò×	1406	Ç§¿Ë	0	?	3,753,559
202112	38220090	ÆäËûÕï¶Ï»òÊµÑéÓÃÊÔ¼Á¼°ÅäÖÆÊÔ¼Á£»ÓÐÖ¤±ê×¼ÑùÆ·	302	µ¤Âó	10	Ò»°ãÃ³Ò×	7041	Ç§¿Ë	0	?	5,137,386
202112	38220090	ÆäËûÕï¶Ï»òÊµÑéÓÃÊÔ¼Á¼°ÅäÖÆÊÔ¼Á£»ÓÐÖ¤±ê×¼ÑùÆ·	303	Ó¢¹ú	10	Ò»°ãÃ³Ò×	16663	Ç§¿Ë	0	?	52,419,339
202112	38220090	ÆäËûÕï¶Ï»òÊµÑéÓÃÊÔ¼Á¼°ÅäÖÆÊÔ¼Á£»ÓÐÖ¤±ê×¼ÑùÆ·	304	µÂ¹ú	10	Ò»°ãÃ³Ò×	38355	Ç§¿Ë	0	?	46,662,786
202112	38220090	ÆäËûÕï¶Ï»òÊµÑéÓÃÊÔ¼Á¼°ÅäÖÆÊÔ¼Á£»ÓÐÖ¤±ê×¼ÑùÆ·	305	·¨¹ú	10	Ò»°ãÃ³Ò×	6921	Ç§¿Ë	0	?	24,330,796
202112	38220090	ÆäËûÕï¶Ï»òÊµÑéÓÃÊÔ¼Á¼°ÅäÖÆÊÔ¼Á£»ÓÐÖ¤±ê×¼ÑùÆ·	306	°®¶ûÀ¼	10	Ò»°ãÃ³Ò×	58791	Ç§¿Ë	0	?	20,103,056
202112	38220090	ÆäËûÕï¶Ï»òÊµÑéÓÃÊÔ¼Á¼°ÅäÖÆÊÔ¼Á£»ÓÐÖ¤±ê×¼ÑùÆ·	307	Òâ´óÀû	10	Ò»°ãÃ³Ò×	6118	Ç§¿Ë	0	?	1,820,803
202112	38220090	ÆäËûÕï¶Ï»òÊµÑéÓÃÊÔ¼Á¼°ÅäÖÆÊÔ¼Á£»ÓÐÖ¤±ê×¼ÑùÆ·	309	ºÉÀ¼	10	Ò»°ãÃ³Ò×	1424	Ç§¿Ë	0	?	6,126,232
202112	38220090	ÆäËûÕï¶Ï»òÊµÑéÓÃÊÔ¼Á¼°ÅäÖÆÊÔ¼Á£»ÓÐÖ¤±ê×¼ÑùÆ·	310	Ï£À°	10	Ò»°ãÃ³Ò×	367	Ç§¿Ë	0	?	905,679
202112	38220090	ÆäËûÕï¶Ï»òÊµÑéÓÃÊÔ¼Á¼°ÅäÖÆÊÔ¼Á£»ÓÐÖ¤±ê×¼ÑùÆ·	311	ÆÏÌÑÑÀ	10	Ò»°ãÃ³Ò×	1	Ç§¿Ë	0	?	3,274
202112	38220090	ÆäËûÕï¶Ï»òÊµÑéÓÃÊÔ¼Á¼°ÅäÖÆÊÔ¼Á£»ÓÐÖ¤±ê×¼ÑùÆ·	312	Î÷°àÑÀ	10	Ò»°ãÃ³Ò×	2882	Ç§¿Ë	0	?	3,688,085
202112	38220090	ÆäËûÕï¶Ï»òÊµÑéÓÃÊÔ¼Á¼°ÅäÖÆÊÔ¼Á£»ÓÐÖ¤±ê×¼ÑùÆ·	315	°ÂµØÀû	10	Ò»°ãÃ³Ò×	791	Ç§¿Ë	0	?	2,129,732
202112	38220090	ÆäËûÕï¶Ï»òÊµÑéÓÃÊÔ¼Á¼°ÅäÖÆÊÔ¼Á£»ÓÐÖ¤±ê×¼ÑùÆ·	316	±£¼ÓÀûÑÇ	10	Ò»°ãÃ³Ò×	19	Ç§¿Ë	0	?	198,379
202112	38220090	ÆäËûÕï¶Ï»òÊµÑéÓÃÊÔ¼Á¼°ÅäÖÆÊÔ¼Á£»ÓÐÖ¤±ê×¼ÑùÆ·	318	·ÒÀ¼	10	Ò»°ãÃ³Ò×	4769	Ç§¿Ë	0	?	20,641,261
202112	38220090	ÆäËûÕï¶Ï»òÊµÑéÓÃÊÔ¼Á¼°ÅäÖÆÊÔ¼Á£»ÓÐÖ¤±ê×¼ÑùÆ·	321	ÐÙÑÀÀû	10	Ò»°ãÃ³Ò×	113	Ç§¿Ë	0	?	250,450
202112	38220090	ÆäËûÕï¶Ï»òÊµÑéÓÃÊÔ¼Á¼°ÅäÖÆÊÔ¼Á£»ÓÐÖ¤±ê×¼ÑùÆ·	326	Å²Íþ	10	Ò»°ãÃ³Ò×	95	Ç§¿Ë	0	?	1,563,623
202112	38220090	ÆäËûÕï¶Ï»òÊµÑéÓÃÊÔ¼Á¼°ÅäÖÆÊÔ¼Á£»ÓÐÖ¤±ê×¼ÑùÆ·	327	²¨À¼	10	Ò»°ãÃ³Ò×	10459	Ç§¿Ë	0	?	5,707,153
202112	38220090	ÆäËûÕï¶Ï»òÊµÑéÓÃÊÔ¼Á¼°ÅäÖÆÊÔ¼Á£»ÓÐÖ¤±ê×¼ÑùÆ·	328	ÂÞÂíÄáÑÇ	10	Ò»°ãÃ³Ò×	783	Ç§¿Ë	0	?	162,263
202112	38220090	ÆäËûÕï¶Ï»òÊµÑéÓÃÊÔ¼Á¼°ÅäÖÆÊÔ¼Á£»ÓÐÖ¤±ê×¼ÑùÆ·	330	Èðµä	10	Ò»°ãÃ³Ò×	12436	Ç§¿Ë	0	?	46,910,109
202112	38220090	ÆäËûÕï¶Ï»òÊµÑéÓÃÊÔ¼Á¼°ÅäÖÆÊÔ¼Á£»ÓÐÖ¤±ê×¼ÑùÆ·	331	ÈðÊ¿	10	Ò»°ãÃ³Ò×	10865	Ç§¿Ë	0	?	5,595,700
202112	38220090	ÆäËûÕï¶Ï»òÊµÑéÓÃÊÔ¼Á¼°ÅäÖÆÊÔ¼Á£»ÓÐÖ¤±ê×¼ÑùÆ·	334	°®É³ÄáÑÇ	10	Ò»°ãÃ³Ò×	0	Ç§¿Ë	0	?	14,772
202112	38220090	ÆäËûÕï¶Ï»òÊµÑéÓÃÊÔ¼Á¼°ÅäÖÆÊÔ¼Á£»ÓÐÖ¤±ê×¼ÑùÆ·	336	Á¢ÌÕÍð	10	Ò»°ãÃ³Ò×	753	Ç§¿Ë	0	?	142,664
202112	38220090	ÆäËûÕï¶Ï»òÊµÑéÓÃÊÔ¼Á¼°ÅäÖÆÊÔ¼Á£»ÓÐÖ¤±ê×¼ÑùÆ·	344	¶íÂÞË¹Áª°î	10	Ò»°ãÃ³Ò×	0	Ç§¿Ë	0	?	17,507
202112	38220090	ÆäËûÕï¶Ï»òÊµÑéÓÃÊÔ¼Á¼°ÅäÖÆÊÔ¼Á£»ÓÐÖ¤±ê×¼ÑùÆ·	347	ÎÚ¿ËÀ¼	10	Ò»°ãÃ³Ò×	0	Ç§¿Ë	0	?	1,707,210
202112	38220090	ÆäËûÕï¶Ï»òÊµÑéÓÃÊÔ¼Á¼°ÅäÖÆÊÔ¼Á£»ÓÐÖ¤±ê×¼ÑùÆ·	352	½Ý¿Ë	10	Ò»°ãÃ³Ò×	6	Ç§¿Ë	0	?	61,344
202112	38220090	ÆäËûÕï¶Ï»òÊµÑéÓÃÊÔ¼Á¼°ÅäÖÆÊÔ¼Á£»ÓÐÖ¤±ê×¼ÑùÆ·	353	Ë¹Âå·¥¿Ë	10	Ò»°ãÃ³Ò×	27	Ç§¿Ë	0	?	77,623
202112	38220090	ÆäËûÕï¶Ï»òÊµÑéÓÃÊÔ¼Á¼°ÅäÖÆÊÔ¼Á£»ÓÐÖ¤±ê×¼ÑùÆ·	410	°ÍÎ÷	10	Ò»°ãÃ³Ò×	0	Ç§¿Ë	0	?	3,006
202112	38220090	ÆäËûÕï¶Ï»òÊµÑéÓÃÊÔ¼Á¼°ÅäÖÆÊÔ¼Á£»ÓÐÖ¤±ê×¼ÑùÆ·	416	¹Å°Í	10	Ò»°ãÃ³Ò×	0	Ç§¿Ë	0	?	400
202112	38220090	ÆäËûÕï¶Ï»òÊµÑéÓÃÊÔ¼Á¼°ÅäÖÆÊÔ¼Á£»ÓÐÖ¤±ê×¼ÑùÆ·	435	²¨¶àÀè¸÷	10	Ò»°ãÃ³Ò×	1816	Ç§¿Ë	0	?	1,951,362
202112	38220090	ÆäËûÕï¶Ï»òÊµÑéÓÃÊÔ¼Á¼°ÅäÖÆÊÔ¼Á£»ÓÐÖ¤±ê×¼ÑùÆ·	501	¼ÓÄÃ´ó	10	Ò»°ãÃ³Ò×	1801	Ç§¿Ë	0	?	9,629,745
202112	38220090	ÆäËûÕï¶Ï»òÊµÑéÓÃÊÔ¼Á¼°ÅäÖÆÊÔ¼Á£»ÓÐÖ¤±ê×¼ÑùÆ·	502	ÃÀ¹ú	10	Ò»°ãÃ³Ò×	128020	Ç§¿Ë	0	?	300,074,163
202112	38220090	ÆäËûÕï¶Ï»òÊµÑéÓÃÊÔ¼Á¼°ÅäÖÆÊÔ¼Á£»ÓÐÖ¤±ê×¼ÑùÆ·	601	°Ä´óÀûÑÇ	10	Ò»°ãÃ³Ò×	1294	Ç§¿Ë	0	?	1,596,046
202112	38220090	ÆäËûÕï¶Ï»òÊµÑéÓÃÊÔ¼Á¼°ÅäÖÆÊÔ¼Á£»ÓÐÖ¤±ê×¼ÑùÆ·	609	ÐÂÎ÷À¼	10	Ò»°ãÃ³Ò×	0	Ç§¿Ë	0	?	660,128
202112	38220090	ÆäËûÕï¶Ï»òÊµÑéÓÃÊÔ¼Á¼°ÅäÖÆÊÔ¼Á£»ÓÐÖ¤±ê×¼ÑùÆ·	701	¹ú(µØ)±ð²»Ïê	10	Ò»°ãÃ³Ò×	0	Ç§¿Ë	0	?	14,516
