# Supplementary material for: Research on optimization of emergency supplies customs clearance strategy from the perspective of public health security based on Chinese trade data
Source: Front Public Health. 2025 Jan 24;13:1520705. doi: 10.3389/fpubh.2025.1520705 (PMC11802811; doi:10.3389/fpubh.2025.1520705)
Supplement: Supplementary file 1 [file Data_Sheet_1.ZIP › Paper Code-Part1/1-Import/2021/2021∩╝ê1-12∩╝ë-τû1⁄2Φïù-Φ┐¢σÅú.csv]

202101	30022000	ÈËÓÃÒßÃç	305	·¨¹ú	10	Ò»°ãÃ³Ò×	478	Ç§¿Ë	0	?	151,429,990
202102	30022000	ÈËÓÃÒßÃç	305	·¨¹ú	10	Ò»°ãÃ³Ò×	837	Ç§¿Ë	0	?	230,077,624
202103	30022000	ÈËÓÃÒßÃç	305	·¨¹ú	10	Ò»°ãÃ³Ò×	652	Ç§¿Ë	0	?	237,389,766
202104	30022000	ÈËÓÃÒßÃç	301	±ÈÀûÊ±	10	Ò»°ãÃ³Ò×	0	Ç§¿Ë	0	?	13,706
202104	30022000	ÈËÓÃÒßÃç	305	·¨¹ú	10	Ò»°ãÃ³Ò×	1036	Ç§¿Ë	0	?	307,939,572
202104	30022000	ÈËÓÃÒßÃç	307	Òâ´óÀû	10	Ò»°ãÃ³Ò×	1	Ç§¿Ë	0	?	66,247
202104	30022000	ÈËÓÃÒßÃç	502	ÃÀ¹ú	10	Ò»°ãÃ³Ò×	1	Ç§¿Ë	0	?	54,493
202105	30022000	ÈËÓÃÒßÃç	301	±ÈÀûÊ±	10	Ò»°ãÃ³Ò×	4	Ç§¿Ë	0	?	394,596
202105	30022000	ÈËÓÃÒßÃç	304	µÂ¹ú	10	Ò»°ãÃ³Ò×	1	Ç§¿Ë	0	?	10,022
202105	30022000	ÈËÓÃÒßÃç	305	·¨¹ú	10	Ò»°ãÃ³Ò×	761	Ç§¿Ë	0	?	136,675,092
202105	30022000	ÈËÓÃÒßÃç	307	Òâ´óÀû	10	Ò»°ãÃ³Ò×	4	Ç§¿Ë	0	?	92,777
202105	30022000	ÈËÓÃÒßÃç	309	ºÉÀ¼	10	Ò»°ãÃ³Ò×	11	Ç§¿Ë	0	?	510,388
202106	30022000	ÈËÓÃÒßÃç	301	±ÈÀûÊ±	10	Ò»°ãÃ³Ò×	0	Ç§¿Ë	0	?	76,461
202106	30022000	ÈËÓÃÒßÃç	305	·¨¹ú	10	Ò»°ãÃ³Ò×	194	Ç§¿Ë	0	?	70,669,544
202106	30022000	ÈËÓÃÒßÃç	307	Òâ´óÀû	10	Ò»°ãÃ³Ò×	4	Ç§¿Ë	0	?	93,062
202107	30022000	ÈËÓÃÒßÃç	301	±ÈÀûÊ±	10	Ò»°ãÃ³Ò×	0	Ç§¿Ë	0	?	27,902
202107	30022000	ÈËÓÃÒßÃç	305	·¨¹ú	10	Ò»°ãÃ³Ò×	738	Ç§¿Ë	0	?	268,696,625
202107	30022000	ÈËÓÃÒßÃç	502	ÃÀ¹ú	10	Ò»°ãÃ³Ò×	1	Ç§¿Ë	0	?	87,274
202108	30022000	ÈËÓÃÒßÃç	301	±ÈÀûÊ±	10	Ò»°ãÃ³Ò×	1	Ç§¿Ë	0	?	66,998
202108	30022000	ÈËÓÃÒßÃç	305	·¨¹ú	10	Ò»°ãÃ³Ò×	287	Ç§¿Ë	0	?	91,033,237
202109	30022000	ÈËÓÃÒßÃç	305	·¨¹ú	10	Ò»°ãÃ³Ò×	868	Ç§¿Ë	0	?	219,744,310
202110	30022000	ÈËÓÃÒßÃç	305	·¨¹ú	10	Ò»°ãÃ³Ò×	418	Ç§¿Ë	0	?	132,718,878
202111	30022000	ÈËÓÃÒßÃç	301	±ÈÀûÊ±	10	Ò»°ãÃ³Ò×	5	Ç§¿Ë	0	?	405,257
202111	30022000	ÈËÓÃÒßÃç	305	·¨¹ú	10	Ò»°ãÃ³Ò×	883	Ç§¿Ë	0	?	280,228,811
202111	30022000	ÈËÓÃÒßÃç	309	ºÉÀ¼	10	Ò»°ãÃ³Ò×	1	Ç§¿Ë	0	?	35,758
202112	30022000	ÈËÓÃÒßÃç	301	±ÈÀûÊ±	10	Ò»°ãÃ³Ò×	5	Ç§¿Ë	0	?	426,643
202112	30022000	ÈËÓÃÒßÃç	305	·¨¹ú	10	Ò»°ãÃ³Ò×	109	Ç§¿Ë	0	?	3,580,583
202112	30022000	ÈËÓÃÒßÃç	501	¼ÓÄÃ´ó	10	Ò»°ãÃ³Ò×	0	Ç§¿Ë	0	?	17,170
