# Supplementary material for: Research on optimization of emergency supplies customs clearance strategy from the perspective of public health security based on Chinese trade data
Source: Front Public Health. 2025 Jan 24;13:1520705. doi: 10.3389/fpubh.2025.1520705 (PMC11802811; doi:10.3389/fpubh.2025.1520705)
Supplement: Supplementary file 1 [file Data_Sheet_1.ZIP › Paper Code-Part1/1-Import/2021/2021(1-12)-ImportMerge.csv]

Êý¾ÝÄêÔÂ	ÉÌÆ·±àÂë	ÉÌÆ·Ãû³Æ	Ã³Ò×»ï°é±àÂë	Ã³Ò×»ï°éÃû³Æ	Ã³Ò×·½Ê½±àÂë	Ã³Ò×·½Ê½Ãû³Æ	µÚÒ»ÊýÁ¿	µÚÒ»¼ÆÁ¿µ¥Î»	µÚ¶þÊýÁ¿	µÚ¶þ¼ÆÁ¿µ¥Î»	ÈËÃñ±Ò
202102	84196019	ÆäËûÖÆÑõ»ú	142	ÖÐ¹ú	10	Ò»°ãÃ³Ò×	238	Ì¨	3660	Ç§¿Ë	351,929
202102	84196019	ÆäËûÖÆÑõ»ú	502	ÃÀ¹ú	10	Ò»°ãÃ³Ò×	3	Ì¨	10439	Ç§¿Ë	2,276,170
202103	84196019	ÆäËûÖÆÑõ»ú	133	º«¹ú	10	Ò»°ãÃ³Ò×	57	Ì¨	3306	Ç§¿Ë	1,105,709
202103	84196019	ÆäËûÖÆÑõ»ú	142	ÖÐ¹ú	10	Ò»°ãÃ³Ò×	5	Ì¨	40	Ç§¿Ë	5,500
202106	84196019	ÆäËûÖÆÑõ»ú	142	ÖÐ¹ú	10	Ò»°ãÃ³Ò×	100	Ì¨	930	Ç§¿Ë	77,337
202106	84196019	ÆäËûÖÆÑõ»ú	502	ÃÀ¹ú	10	Ò»°ãÃ³Ò×	1	Ì¨	15	Ç§¿Ë	17,045
202107	84196019	ÆäËûÖÆÑõ»ú	116	ÈÕ±¾	10	Ò»°ãÃ³Ò×	2	Ì¨	11	Ç§¿Ë	22,810
202107	84196019	ÆäËûÖÆÑõ»ú	133	º«¹ú	10	Ò»°ãÃ³Ò×	11	Ì¨	186	Ç§¿Ë	85,600
202107	84196019	ÆäËûÖÆÑõ»ú	142	ÖÐ¹ú	10	Ò»°ãÃ³Ò×	4	Ì¨	6	Ç§¿Ë	4,543
202107	84196019	ÆäËûÖÆÑõ»ú	502	ÃÀ¹ú	10	Ò»°ãÃ³Ò×	2	Ì¨	54	Ç§¿Ë	167,019
202109	84196019	ÆäËûÖÆÑõ»ú	111	Ó¡¶È	10	Ò»°ãÃ³Ò×	2	Ì¨	61	Ç§¿Ë	21,916
202110	84196019	ÆäËûÖÆÑõ»ú	133	º«¹ú	10	Ò»°ãÃ³Ò×	35	Ì¨	1295	Ç§¿Ë	416,843
202111	84196019	ÆäËûÖÆÑõ»ú	142	ÖÐ¹ú	10	Ò»°ãÃ³Ò×	1	Ì¨	30	Ç§¿Ë	11,786
202111	84196019	ÆäËûÖÆÑõ»ú	302	µ¤Âó	10	Ò»°ãÃ³Ò×	1	Ì¨	550	Ç§¿Ë	640,790
202112	84196019	ÆäËûÖÆÑõ»ú	122	ÂíÀ´Î÷ÑÇ	10	Ò»°ãÃ³Ò×	2	Ì¨	48	Ç§¿Ë	35,687
202112	84196019	ÆäËûÖÆÑõ»ú	304	µÂ¹ú	10	Ò»°ãÃ³Ò×	375	Ì¨	5221	Ç§¿Ë	2,472,755
202112	84196019	ÆäËûÖÆÑõ»ú	502	ÃÀ¹ú	10	Ò»°ãÃ³Ò×	2	Ì¨	5492	Ç§¿Ë	1,583,370
202101	63079000	6301ÖÁ6307µÄÎ´ÁÐÃûÖÆ³ÉÆ·£¬°üÀ¨·þ×°²Ã¼ôÑù	106	Ãåµé	10	Ò»°ãÃ³Ò×	4540	Ç§¿Ë	33600	¼þ	268,016
202101	63079000	6301ÖÁ6307µÄÎ´ÁÐÃûÖÆ³ÉÆ·£¬°üÀ¨·þ×°²Ã¼ôÑù	107	¼íÆÒÕ¯	10	Ò»°ãÃ³Ò×	78558	Ç§¿Ë	19154342	¼þ	3,328,776
202101	63079000	6301ÖÁ6307µÄÎ´ÁÐÃûÖÆ³ÉÆ·£¬°üÀ¨·þ×°²Ã¼ôÑù	110	ÖÐ¹úÏã¸Û	10	Ò»°ãÃ³Ò×	3794	Ç§¿Ë	809708	¼þ	756,813
202101	63079000	6301ÖÁ6307µÄÎ´ÁÐÃûÖÆ³ÉÆ·£¬°üÀ¨·þ×°²Ã¼ôÑù	111	Ó¡¶È	10	Ò»°ãÃ³Ò×	4769	Ç§¿Ë	45131	¼þ	776,149
202101	63079000	6301ÖÁ6307µÄÎ´ÁÐÃûÖÆ³ÉÆ·£¬°üÀ¨·þ×°²Ã¼ôÑù	112	Ó¡¶ÈÄáÎ÷ÑÇ	10	Ò»°ãÃ³Ò×	443	Ç§¿Ë	4067	¼þ	153,156
202101	63079000	6301ÖÁ6307µÄÎ´ÁÐÃûÖÆ³ÉÆ·£¬°üÀ¨·þ×°²Ã¼ôÑù	116	ÈÕ±¾	10	Ò»°ãÃ³Ò×	19286	Ç§¿Ë	1205789	¼þ	6,606,348
202101	63079000	6301ÖÁ6307µÄÎ´ÁÐÃûÖÆ³ÉÆ·£¬°üÀ¨·þ×°²Ã¼ôÑù	116	ÈÕ±¾	12	ÆäËû¾èÔùÎï×Ê	416	Ç§¿Ë	111417	¼þ	1,463,105
202101	63079000	6301ÖÁ6307µÄÎ´ÁÐÃûÖÆ³ÉÆ·£¬°üÀ¨·þ×°²Ã¼ôÑù	122	ÂíÀ´Î÷ÑÇ	10	Ò»°ãÃ³Ò×	1167	Ç§¿Ë	543152	¼þ	255,902
202101	63079000	6301ÖÁ6307µÄÎ´ÁÐÃûÖÆ³ÉÆ·£¬°üÀ¨·þ×°²Ã¼ôÑù	124	ÃÉ¹Å	10	Ò»°ãÃ³Ò×	0	Ç§¿Ë	4	¼þ	2,139
202101	63079000	6301ÖÁ6307µÄÎ´ÁÐÃûÖÆ³ÉÆ·£¬°üÀ¨·þ×°²Ã¼ôÑù	125	Äá²´¶ûÁª°îÃñÖ÷¹²ºÍ¹ú	10	Ò»°ãÃ³Ò×	613	Ç§¿Ë	9698	¼þ	14,501
202101	63079000	6301ÖÁ6307µÄÎ´ÁÐÃûÖÆ³ÉÆ·£¬°üÀ¨·þ×°²Ã¼ôÑù	127	°Í»ùË¹Ì¹	10	Ò»°ãÃ³Ò×	9	Ç§¿Ë	12	¼þ	821
202101	63079000	6301ÖÁ6307µÄÎ´ÁÐÃûÖÆ³ÉÆ·£¬°üÀ¨·þ×°²Ã¼ôÑù	129	·ÆÂÉ±ö	10	Ò»°ãÃ³Ò×	1191	Ç§¿Ë	1411326	¼þ	603,020
202101	63079000	6301ÖÁ6307µÄÎ´ÁÐÃûÖÆ³ÉÆ·£¬°üÀ¨·þ×°²Ã¼ôÑù	132	ÐÂ¼ÓÆÂ	10	Ò»°ãÃ³Ò×	3589	Ç§¿Ë	204983	¼þ	472,208
202101	63079000	6301ÖÁ6307µÄÎ´ÁÐÃûÖÆ³ÉÆ·£¬°üÀ¨·þ×°²Ã¼ôÑù	132	ÐÂ¼ÓÆÂ	12	ÆäËû¾èÔùÎï×Ê	100	Ç§¿Ë	8000	¼þ	128,261
202101	63079000	6301ÖÁ6307µÄÎ´ÁÐÃûÖÆ³ÉÆ·£¬°üÀ¨·þ×°²Ã¼ôÑù	133	º«¹ú	10	Ò»°ãÃ³Ò×	17709	Ç§¿Ë	2047116	¼þ	3,785,377
202101	63079000	6301ÖÁ6307µÄÎ´ÁÐÃûÖÆ³ÉÆ·£¬°üÀ¨·þ×°²Ã¼ôÑù	133	º«¹ú	12	ÆäËû¾èÔùÎï×Ê	60	Ç§¿Ë	10000	¼þ	46,358
202101	63079000	6301ÖÁ6307µÄÎ´ÁÐÃûÖÆ³ÉÆ·£¬°üÀ¨·þ×°²Ã¼ôÑù	134	Ë¹ÀïÀ¼¿¨	10	Ò»°ãÃ³Ò×	2	Ç§¿Ë	16	¼þ	2,136
202101	63079000	6301ÖÁ6307µÄÎ´ÁÐÃûÖÆ³ÉÆ·£¬°üÀ¨·þ×°²Ã¼ôÑù	134	Ë¹ÀïÀ¼¿¨	12	ÆäËû¾èÔùÎï×Ê	40	Ç§¿Ë	2240	¼þ	55,427
202101	63079000	6301ÖÁ6307µÄÎ´ÁÐÃûÖÆ³ÉÆ·£¬°üÀ¨·þ×°²Ã¼ôÑù	136	Ì©¹ú	10	Ò»°ãÃ³Ò×	5106	Ç§¿Ë	844723	¼þ	653,922
202101	63079000	6301ÖÁ6307µÄÎ´ÁÐÃûÖÆ³ÉÆ·£¬°üÀ¨·þ×°²Ã¼ôÑù	136	Ì©¹ú	11	¹ú¼Ò¼ä¡¢¹ú¼Ê×éÖ¯ÎÞ³¥Ô®ÖúºÍÔùËÍµÄÎï×Ê	1266	Ç§¿Ë	316369	¼þ	1,581,845
202101	63079000	6301ÖÁ6307µÄÎ´ÁÐÃûÖÆ³ÉÆ·£¬°üÀ¨·þ×°²Ã¼ôÑù	137	ÍÁ¶úÆä	10	Ò»°ãÃ³Ò×	5824	Ç§¿Ë	135349	¼þ	78,541
202101	63079000	6301ÖÁ6307µÄÎ´ÁÐÃûÖÆ³ÉÆ·£¬°üÀ¨·þ×°²Ã¼ôÑù	138	°¢ÁªÇõ	10	Ò»°ãÃ³Ò×	17	Ç§¿Ë	8	¼þ	880
202101	63079000	6301ÖÁ6307µÄÎ´ÁÐÃûÖÆ³ÉÆ·£¬°üÀ¨·þ×°²Ã¼ôÑù	141	Ô½ÄÏ	10	Ò»°ãÃ³Ò×	10484	Ç§¿Ë	163010	¼þ	1,600,446
202101	63079000	6301ÖÁ6307µÄÎ´ÁÐÃûÖÆ³ÉÆ·£¬°üÀ¨·þ×°²Ã¼ôÑù	142	ÖÐ¹ú	10	Ò»°ãÃ³Ò×	53987	Ç§¿Ë	7952975	¼þ	11,141,164
202101	63079000	6301ÖÁ6307µÄÎ´ÁÐÃûÖÆ³ÉÆ·£¬°üÀ¨·þ×°²Ã¼ôÑù	142	ÖÐ¹ú	12	ÆäËû¾èÔùÎï×Ê	60	Ç§¿Ë	20000	¼þ	21,180
202101	63079000	6301ÖÁ6307µÄÎ´ÁÐÃûÖÆ³ÉÆ·£¬°üÀ¨·þ×°²Ã¼ôÑù	143	ÖÐ¹úÌ¨Íå	10	Ò»°ãÃ³Ò×	12153	Ç§¿Ë	3124634	¼þ	2,561,000
202101	63079000	6301ÖÁ6307µÄÎ´ÁÐÃûÖÆ³ÉÆ·£¬°üÀ¨·þ×°²Ã¼ôÑù	231	Ã«ÀïÇóË¹	10	Ò»°ãÃ³Ò×	3	Ç§¿Ë	3	¼þ	805
202101	63079000	6301ÖÁ6307µÄÎ´ÁÐÃûÖÆ³ÉÆ·£¬°üÀ¨·þ×°²Ã¼ôÑù	232	Ä¦Âå¸ç	10	Ò»°ãÃ³Ò×	17	Ç§¿Ë	2064	¼þ	29,089
202101	63079000	6301ÖÁ6307µÄÎ´ÁÐÃûÖÆ³ÉÆ·£¬°üÀ¨·þ×°²Ã¼ôÑù	249	Í»ÄáË¹	10	Ò»°ãÃ³Ò×	5	Ç§¿Ë	27	¼þ	1,643
202101	63079000	6301ÖÁ6307µÄÎ´ÁÐÃûÖÆ³ÉÆ·£¬°üÀ¨·þ×°²Ã¼ôÑù	301	±ÈÀûÊ±	10	Ò»°ãÃ³Ò×	83	Ç§¿Ë	9812	¼þ	72,410
202101	63079000	6301ÖÁ6307µÄÎ´ÁÐÃûÖÆ³ÉÆ·£¬°üÀ¨·þ×°²Ã¼ôÑù	302	µ¤Âó	10	Ò»°ãÃ³Ò×	143	Ç§¿Ë	2126	¼þ	97,955
202101	63079000	6301ÖÁ6307µÄÎ´ÁÐÃûÖÆ³ÉÆ·£¬°üÀ¨·þ×°²Ã¼ôÑù	303	Ó¢¹ú	10	Ò»°ãÃ³Ò×	882	Ç§¿Ë	13911	¼þ	501,166
202101	63079000	6301ÖÁ6307µÄÎ´ÁÐÃûÖÆ³ÉÆ·£¬°üÀ¨·þ×°²Ã¼ôÑù	304	µÂ¹ú	10	Ò»°ãÃ³Ò×	13729	Ç§¿Ë	436345	¼þ	3,866,925
202101	63079000	6301ÖÁ6307µÄÎ´ÁÐÃûÖÆ³ÉÆ·£¬°üÀ¨·þ×°²Ã¼ôÑù	305	·¨¹ú	10	Ò»°ãÃ³Ò×	2180	Ç§¿Ë	121313	¼þ	1,892,540
202101	63079000	6301ÖÁ6307µÄÎ´ÁÐÃûÖÆ³ÉÆ·£¬°üÀ¨·þ×°²Ã¼ôÑù	305	·¨¹ú	12	ÆäËû¾èÔùÎï×Ê	355	Ç§¿Ë	52002	¼þ	437,952
202101	63079000	6301ÖÁ6307µÄÎ´ÁÐÃûÖÆ³ÉÆ·£¬°üÀ¨·þ×°²Ã¼ôÑù	306	°®¶ûÀ¼	10	Ò»°ãÃ³Ò×	45	Ç§¿Ë	2500	¼þ	22,057
202101	63079000	6301ÖÁ6307µÄÎ´ÁÐÃûÖÆ³ÉÆ·£¬°üÀ¨·þ×°²Ã¼ôÑù	307	Òâ´óÀû	10	Ò»°ãÃ³Ò×	6347	Ç§¿Ë	124452	¼þ	2,563,927
202101	63079000	6301ÖÁ6307µÄÎ´ÁÐÃûÖÆ³ÉÆ·£¬°üÀ¨·þ×°²Ã¼ôÑù	307	Òâ´óÀû	12	ÆäËû¾èÔùÎï×Ê	145	Ç§¿Ë	30000	¼þ	25,602
202101	63079000	6301ÖÁ6307µÄÎ´ÁÐÃûÖÆ³ÉÆ·£¬°üÀ¨·þ×°²Ã¼ôÑù	309	ºÉÀ¼	10	Ò»°ãÃ³Ò×	49	Ç§¿Ë	30	¼þ	3,740
202101	63079000	6301ÖÁ6307µÄÎ´ÁÐÃûÖÆ³ÉÆ·£¬°üÀ¨·þ×°²Ã¼ôÑù	311	ÆÏÌÑÑÀ	10	Ò»°ãÃ³Ò×	2	Ç§¿Ë	33	¼þ	6,946
202101	63079000	6301ÖÁ6307µÄÎ´ÁÐÃûÖÆ³ÉÆ·£¬°üÀ¨·þ×°²Ã¼ôÑù	312	Î÷°àÑÀ	10	Ò»°ãÃ³Ò×	1421	Ç§¿Ë	85651	¼þ	2,075,256
202101	63079000	6301ÖÁ6307µÄÎ´ÁÐÃûÖÆ³ÉÆ·£¬°üÀ¨·þ×°²Ã¼ôÑù	315	°ÂµØÀû	10	Ò»°ãÃ³Ò×	4	Ç§¿Ë	52	¼þ	819
202101	63079000	6301ÖÁ6307µÄÎ´ÁÐÃûÖÆ³ÉÆ·£¬°üÀ¨·þ×°²Ã¼ôÑù	316	±£¼ÓÀûÑÇ	10	Ò»°ãÃ³Ò×	18	Ç§¿Ë	1000	¼þ	28,257
202101	63079000	6301ÖÁ6307µÄÎ´ÁÐÃûÖÆ³ÉÆ·£¬°üÀ¨·þ×°²Ã¼ôÑù	318	·ÒÀ¼	10	Ò»°ãÃ³Ò×	70	Ç§¿Ë	13	¼þ	3,509
202101	63079000	6301ÖÁ6307µÄÎ´ÁÐÃûÖÆ³ÉÆ·£¬°üÀ¨·þ×°²Ã¼ôÑù	321	ÐÙÑÀÀû	10	Ò»°ãÃ³Ò×	848	Ç§¿Ë	14581	¼þ	157,243
202101	63079000	6301ÖÁ6307µÄÎ´ÁÐÃûÖÆ³ÉÆ·£¬°üÀ¨·þ×°²Ã¼ôÑù	326	Å²Íþ	12	ÆäËû¾èÔùÎï×Ê	18	Ç§¿Ë	1267	¼þ	6,917
202101	63079000	6301ÖÁ6307µÄÎ´ÁÐÃûÖÆ³ÉÆ·£¬°üÀ¨·þ×°²Ã¼ôÑù	327	²¨À¼	10	Ò»°ãÃ³Ò×	109	Ç§¿Ë	507	¼þ	24,001
202101	63079000	6301ÖÁ6307µÄÎ´ÁÐÃûÖÆ³ÉÆ·£¬°üÀ¨·þ×°²Ã¼ôÑù	327	²¨À¼	12	ÆäËû¾èÔùÎï×Ê	70	Ç§¿Ë	6000	¼þ	128,693
202101	63079000	6301ÖÁ6307µÄÎ´ÁÐÃûÖÆ³ÉÆ·£¬°üÀ¨·þ×°²Ã¼ôÑù	328	ÂÞÂíÄáÑÇ	10	Ò»°ãÃ³Ò×	195	Ç§¿Ë	984	¼þ	84,869
202101	63079000	6301ÖÁ6307µÄÎ´ÁÐÃûÖÆ³ÉÆ·£¬°üÀ¨·þ×°²Ã¼ôÑù	330	Èðµä	10	Ò»°ãÃ³Ò×	338	Ç§¿Ë	5620	¼þ	62,287
202101	63079000	6301ÖÁ6307µÄÎ´ÁÐÃûÖÆ³ÉÆ·£¬°üÀ¨·þ×°²Ã¼ôÑù	331	ÈðÊ¿	10	Ò»°ãÃ³Ò×	57	Ç§¿Ë	12662	¼þ	16,157
202101	63079000	6301ÖÁ6307µÄÎ´ÁÐÃûÖÆ³ÉÆ·£¬°üÀ¨·þ×°²Ã¼ôÑù	334	°®É³ÄáÑÇ	10	Ò»°ãÃ³Ò×	0	Ç§¿Ë	2	¼þ	518
202101	63079000	6301ÖÁ6307µÄÎ´ÁÐÃûÖÆ³ÉÆ·£¬°üÀ¨·þ×°²Ã¼ôÑù	335	À­ÍÑÎ¬ÑÇ	10	Ò»°ãÃ³Ò×	1	Ç§¿Ë	50	¼þ	14,665
202101	63079000	6301ÖÁ6307µÄÎ´ÁÐÃûÖÆ³ÉÆ·£¬°üÀ¨·þ×°²Ã¼ôÑù	339	°¢Èû°Ý½®	10	Ò»°ãÃ³Ò×	0	Ç§¿Ë	2	¼þ	52
202101	63079000	6301ÖÁ6307µÄÎ´ÁÐÃûÖÆ³ÉÆ·£¬°üÀ¨·þ×°²Ã¼ôÑù	344	¶íÂÞË¹Áª°î	10	Ò»°ãÃ³Ò×	24	Ç§¿Ë	1868	¼þ	7,700
202101	63079000	6301ÖÁ6307µÄÎ´ÁÐÃûÖÆ³ÉÆ·£¬°üÀ¨·þ×°²Ã¼ôÑù	347	ÎÚ¿ËÀ¼	10	Ò»°ãÃ³Ò×	4	Ç§¿Ë	2	¼þ	2,376
202101	63079000	6301ÖÁ6307µÄÎ´ÁÐÃûÖÆ³ÉÆ·£¬°üÀ¨·þ×°²Ã¼ôÑù	351	¿ËÂÞµØÑÇ	10	Ò»°ãÃ³Ò×	2	Ç§¿Ë	14	¼þ	445
202101	63079000	6301ÖÁ6307µÄÎ´ÁÐÃûÖÆ³ÉÆ·£¬°üÀ¨·þ×°²Ã¼ôÑù	352	½Ý¿Ë	10	Ò»°ãÃ³Ò×	78	Ç§¿Ë	234	¼þ	35,106
202101	63079000	6301ÖÁ6307µÄÎ´ÁÐÃûÖÆ³ÉÆ·£¬°üÀ¨·þ×°²Ã¼ôÑù	353	Ë¹Âå·¥¿Ë	10	Ò»°ãÃ³Ò×	54	Ç§¿Ë	3036	¼þ	20,107
202101	63079000	6301ÖÁ6307µÄÎ´ÁÐÃûÖÆ³ÉÆ·£¬°üÀ¨·þ×°²Ã¼ôÑù	418	¶àÃ×Äá¼Ó¹²ºÍ¹ú	10	Ò»°ãÃ³Ò×	2	Ç§¿Ë	3	¼þ	2,953
202101	63079000	6301ÖÁ6307µÄÎ´ÁÐÃûÖÆ³ÉÆ·£¬°üÀ¨·þ×°²Ã¼ôÑù	429	Ä«Î÷¸ç	10	Ò»°ãÃ³Ò×	732	Ç§¿Ë	10185	¼þ	291,185
202101	63079000	6301ÖÁ6307µÄÎ´ÁÐÃûÖÆ³ÉÆ·£¬°üÀ¨·þ×°²Ã¼ôÑù	434	ÃØÂ³	10	Ò»°ãÃ³Ò×	525	Ç§¿Ë	1733	¼þ	701,664
202101	63079000	6301ÖÁ6307µÄÎ´ÁÐÃûÖÆ³ÉÆ·£¬°üÀ¨·þ×°²Ã¼ôÑù	434	ÃØÂ³	12	ÆäËû¾èÔùÎï×Ê	137	Ç§¿Ë	20000	¼þ	522,840
202101	63079000	6301ÖÁ6307µÄÎ´ÁÐÃûÖÆ³ÉÆ·£¬°üÀ¨·þ×°²Ã¼ôÑù	442	ÌØÁ¢Äá´ïºÍ¶à°Í¸ç	12	ÆäËû¾èÔùÎï×Ê	125	Ç§¿Ë	10000	¼þ	150,000
202101	63079000	6301ÖÁ6307µÄÎ´ÁÐÃûÖÆ³ÉÆ·£¬°üÀ¨·þ×°²Ã¼ôÑù	501	¼ÓÄÃ´ó	10	Ò»°ãÃ³Ò×	290	Ç§¿Ë	2211	¼þ	75,233
202101	63079000	6301ÖÁ6307µÄÎ´ÁÐÃûÖÆ³ÉÆ·£¬°üÀ¨·þ×°²Ã¼ôÑù	502	ÃÀ¹ú	10	Ò»°ãÃ³Ò×	2573	Ç§¿Ë	460025	¼þ	1,523,211
202101	63079000	6301ÖÁ6307µÄÎ´ÁÐÃûÖÆ³ÉÆ·£¬°üÀ¨·þ×°²Ã¼ôÑù	502	ÃÀ¹ú	12	ÆäËû¾èÔùÎï×Ê	22	Ç§¿Ë	2217	¼þ	39,586
202101	63079000	6301ÖÁ6307µÄÎ´ÁÐÃûÖÆ³ÉÆ·£¬°üÀ¨·þ×°²Ã¼ôÑù	601	°Ä´óÀûÑÇ	10	Ò»°ãÃ³Ò×	120	Ç§¿Ë	21	¼þ	26,218
202101	63079000	6301ÖÁ6307µÄÎ´ÁÐÃûÖÆ³ÉÆ·£¬°üÀ¨·þ×°²Ã¼ôÑù	609	ÐÂÎ÷À¼	10	Ò»°ãÃ³Ò×	1	Ç§¿Ë	5	¼þ	1,085
202102	63079000	6301ÖÁ6307µÄÎ´ÁÐÃûÖÆ³ÉÆ·£¬°üÀ¨·þ×°²Ã¼ôÑù	103	ÃÏ¼ÓÀ­¹ú	10	Ò»°ãÃ³Ò×	2	Ç§¿Ë	57	¼þ	4,085
202102	63079000	6301ÖÁ6307µÄÎ´ÁÐÃûÖÆ³ÉÆ·£¬°üÀ¨·þ×°²Ã¼ôÑù	107	¼íÆÒÕ¯	10	Ò»°ãÃ³Ò×	36718	Ç§¿Ë	8155236	¼þ	3,033,479
202102	63079000	6301ÖÁ6307µÄÎ´ÁÐÃûÖÆ³ÉÆ·£¬°üÀ¨·þ×°²Ã¼ôÑù	110	ÖÐ¹úÏã¸Û	10	Ò»°ãÃ³Ò×	1864	Ç§¿Ë	181865	¼þ	197,619
202102	63079000	6301ÖÁ6307µÄÎ´ÁÐÃûÖÆ³ÉÆ·£¬°üÀ¨·þ×°²Ã¼ôÑù	111	Ó¡¶È	10	Ò»°ãÃ³Ò×	9267	Ç§¿Ë	62569	¼þ	1,501,410
202102	63079000	6301ÖÁ6307µÄÎ´ÁÐÃûÖÆ³ÉÆ·£¬°üÀ¨·þ×°²Ã¼ôÑù	112	Ó¡¶ÈÄáÎ÷ÑÇ	10	Ò»°ãÃ³Ò×	67	Ç§¿Ë	10034	¼þ	13,367
202102	63079000	6301ÖÁ6307µÄÎ´ÁÐÃûÖÆ³ÉÆ·£¬°üÀ¨·þ×°²Ã¼ôÑù	115	ÒÔÉ«ÁÐ	10	Ò»°ãÃ³Ò×	0	Ç§¿Ë	60	¼þ	1,416
202102	63079000	6301ÖÁ6307µÄÎ´ÁÐÃûÖÆ³ÉÆ·£¬°üÀ¨·þ×°²Ã¼ôÑù	116	ÈÕ±¾	10	Ò»°ãÃ³Ò×	10955	Ç§¿Ë	1493584	¼þ	5,005,960
202102	63079000	6301ÖÁ6307µÄÎ´ÁÐÃûÖÆ³ÉÆ·£¬°üÀ¨·þ×°²Ã¼ôÑù	122	ÂíÀ´Î÷ÑÇ	10	Ò»°ãÃ³Ò×	72	Ç§¿Ë	14	¼þ	43,955
202102	63079000	6301ÖÁ6307µÄÎ´ÁÐÃûÖÆ³ÉÆ·£¬°üÀ¨·þ×°²Ã¼ôÑù	125	Äá²´¶ûÁª°îÃñÖ÷¹²ºÍ¹ú	10	Ò»°ãÃ³Ò×	139	Ç§¿Ë	4131	¼þ	9,467
202102	63079000	6301ÖÁ6307µÄÎ´ÁÐÃûÖÆ³ÉÆ·£¬°üÀ¨·þ×°²Ã¼ôÑù	127	°Í»ùË¹Ì¹	10	Ò»°ãÃ³Ò×	149	Ç§¿Ë	2527	¼þ	21,374
202102	63079000	6301ÖÁ6307µÄÎ´ÁÐÃûÖÆ³ÉÆ·£¬°üÀ¨·þ×°²Ã¼ôÑù	129	·ÆÂÉ±ö	10	Ò»°ãÃ³Ò×	839	Ç§¿Ë	873613	¼þ	409,396
202102	63079000	6301ÖÁ6307µÄÎ´ÁÐÃûÖÆ³ÉÆ·£¬°üÀ¨·þ×°²Ã¼ôÑù	132	ÐÂ¼ÓÆÂ	10	Ò»°ãÃ³Ò×	3024	Ç§¿Ë	134924	¼þ	476,068
202102	63079000	6301ÖÁ6307µÄÎ´ÁÐÃûÖÆ³ÉÆ·£¬°üÀ¨·þ×°²Ã¼ôÑù	133	º«¹ú	10	Ò»°ãÃ³Ò×	15938	Ç§¿Ë	2241727	¼þ	2,826,256
202102	63079000	6301ÖÁ6307µÄÎ´ÁÐÃûÖÆ³ÉÆ·£¬°üÀ¨·þ×°²Ã¼ôÑù	133	º«¹ú	12	ÆäËû¾èÔùÎï×Ê	245	Ç§¿Ë	35000	¼þ	169,219
202102	63079000	6301ÖÁ6307µÄÎ´ÁÐÃûÖÆ³ÉÆ·£¬°üÀ¨·þ×°²Ã¼ôÑù	136	Ì©¹ú	10	Ò»°ãÃ³Ò×	3351	Ç§¿Ë	92738	¼þ	1,736,810
202102	63079000	6301ÖÁ6307µÄÎ´ÁÐÃûÖÆ³ÉÆ·£¬°üÀ¨·þ×°²Ã¼ôÑù	137	ÍÁ¶úÆä	10	Ò»°ãÃ³Ò×	58	Ç§¿Ë	913	¼þ	27,063
202102	63079000	6301ÖÁ6307µÄÎ´ÁÐÃûÖÆ³ÉÆ·£¬°üÀ¨·þ×°²Ã¼ôÑù	138	°¢ÁªÇõ	10	Ò»°ãÃ³Ò×	0	Ç§¿Ë	14	¼þ	327
202102	63079000	6301ÖÁ6307µÄÎ´ÁÐÃûÖÆ³ÉÆ·£¬°üÀ¨·þ×°²Ã¼ôÑù	141	Ô½ÄÏ	10	Ò»°ãÃ³Ò×	23595	Ç§¿Ë	1882694	¼þ	1,924,172
202102	63079000	6301ÖÁ6307µÄÎ´ÁÐÃûÖÆ³ÉÆ·£¬°üÀ¨·þ×°²Ã¼ôÑù	142	ÖÐ¹ú	10	Ò»°ãÃ³Ò×	39710	Ç§¿Ë	3534136	¼þ	3,758,271
202102	63079000	6301ÖÁ6307µÄÎ´ÁÐÃûÖÆ³ÉÆ·£¬°üÀ¨·þ×°²Ã¼ôÑù	143	ÖÐ¹úÌ¨Íå	10	Ò»°ãÃ³Ò×	6786	Ç§¿Ë	569638	¼þ	1,402,112
202102	63079000	6301ÖÁ6307µÄÎ´ÁÐÃûÖÆ³ÉÆ·£¬°üÀ¨·þ×°²Ã¼ôÑù	202	°²¸çÀ­	10	Ò»°ãÃ³Ò×	1	Ç§¿Ë	1	¼þ	314
202102	63079000	6301ÖÁ6307µÄÎ´ÁÐÃûÖÆ³ÉÆ·£¬°üÀ¨·þ×°²Ã¼ôÑù	227	Âí´ï¼ÓË¹¼Ó	10	Ò»°ãÃ³Ò×	0	Ç§¿Ë	1	¼þ	352
202102	63079000	6301ÖÁ6307µÄÎ´ÁÐÃûÖÆ³ÉÆ·£¬°üÀ¨·þ×°²Ã¼ôÑù	231	Ã«ÀïÇóË¹	12	ÆäËû¾èÔùÎï×Ê	40	Ç§¿Ë	10000	¼þ	20,750
202102	63079000	6301ÖÁ6307µÄÎ´ÁÐÃûÖÆ³ÉÆ·£¬°üÀ¨·þ×°²Ã¼ôÑù	232	Ä¦Âå¸ç	10	Ò»°ãÃ³Ò×	10	Ç§¿Ë	1011	¼þ	14,589
202102	63079000	6301ÖÁ6307µÄÎ´ÁÐÃûÖÆ³ÉÆ·£¬°üÀ¨·þ×°²Ã¼ôÑù	249	Í»ÄáË¹	10	Ò»°ãÃ³Ò×	0	Ç§¿Ë	3	¼þ	157
202102	63079000	6301ÖÁ6307µÄÎ´ÁÐÃûÖÆ³ÉÆ·£¬°üÀ¨·þ×°²Ã¼ôÑù	301	±ÈÀûÊ±	10	Ò»°ãÃ³Ò×	76	Ç§¿Ë	8826	¼þ	62,263
202102	63079000	6301ÖÁ6307µÄÎ´ÁÐÃûÖÆ³ÉÆ·£¬°üÀ¨·þ×°²Ã¼ôÑù	301	±ÈÀûÊ±	12	ÆäËû¾èÔùÎï×Ê	92	Ç§¿Ë	2620	¼þ	105,080
202102	63079000	6301ÖÁ6307µÄÎ´ÁÐÃûÖÆ³ÉÆ·£¬°üÀ¨·þ×°²Ã¼ôÑù	302	µ¤Âó	10	Ò»°ãÃ³Ò×	141	Ç§¿Ë	1514	¼þ	80,024
202102	63079000	6301ÖÁ6307µÄÎ´ÁÐÃûÖÆ³ÉÆ·£¬°üÀ¨·þ×°²Ã¼ôÑù	303	Ó¢¹ú	10	Ò»°ãÃ³Ò×	449	Ç§¿Ë	19624	¼þ	235,746
202102	63079000	6301ÖÁ6307µÄÎ´ÁÐÃûÖÆ³ÉÆ·£¬°üÀ¨·þ×°²Ã¼ôÑù	304	µÂ¹ú	10	Ò»°ãÃ³Ò×	7686	Ç§¿Ë	247896	¼þ	3,200,245
202102	63079000	6301ÖÁ6307µÄÎ´ÁÐÃûÖÆ³ÉÆ·£¬°üÀ¨·þ×°²Ã¼ôÑù	305	·¨¹ú	10	Ò»°ãÃ³Ò×	1291	Ç§¿Ë	91788	¼þ	1,143,893
202102	63079000	6301ÖÁ6307µÄÎ´ÁÐÃûÖÆ³ÉÆ·£¬°üÀ¨·þ×°²Ã¼ôÑù	307	Òâ´óÀû	10	Ò»°ãÃ³Ò×	1198	Ç§¿Ë	11327	¼þ	1,337,601
202102	63079000	6301ÖÁ6307µÄÎ´ÁÐÃûÖÆ³ÉÆ·£¬°üÀ¨·þ×°²Ã¼ôÑù	309	ºÉÀ¼	10	Ò»°ãÃ³Ò×	35	Ç§¿Ë	68	¼þ	6,146
202102	63079000	6301ÖÁ6307µÄÎ´ÁÐÃûÖÆ³ÉÆ·£¬°üÀ¨·þ×°²Ã¼ôÑù	311	ÆÏÌÑÑÀ	10	Ò»°ãÃ³Ò×	5	Ç§¿Ë	59	¼þ	10,955
202102	63079000	6301ÖÁ6307µÄÎ´ÁÐÃûÖÆ³ÉÆ·£¬°üÀ¨·þ×°²Ã¼ôÑù	312	Î÷°àÑÀ	10	Ò»°ãÃ³Ò×	120	Ç§¿Ë	2843	¼þ	2,884,183
202102	63079000	6301ÖÁ6307µÄÎ´ÁÐÃûÖÆ³ÉÆ·£¬°üÀ¨·þ×°²Ã¼ôÑù	313	°¢¶û°ÍÄáÑÇ	10	Ò»°ãÃ³Ò×	2485	Ç§¿Ë	2305	¼þ	511,511
202102	63079000	6301ÖÁ6307µÄÎ´ÁÐÃûÖÆ³ÉÆ·£¬°üÀ¨·þ×°²Ã¼ôÑù	315	°ÂµØÀû	10	Ò»°ãÃ³Ò×	188	Ç§¿Ë	111	¼þ	50,821
202102	63079000	6301ÖÁ6307µÄÎ´ÁÐÃûÖÆ³ÉÆ·£¬°üÀ¨·þ×°²Ã¼ôÑù	316	±£¼ÓÀûÑÇ	10	Ò»°ãÃ³Ò×	0	Ç§¿Ë	2	¼þ	173
202102	63079000	6301ÖÁ6307µÄÎ´ÁÐÃûÖÆ³ÉÆ·£¬°üÀ¨·þ×°²Ã¼ôÑù	318	·ÒÀ¼	10	Ò»°ãÃ³Ò×	21	Ç§¿Ë	7	¼þ	1,387
202102	63079000	6301ÖÁ6307µÄÎ´ÁÐÃûÖÆ³ÉÆ·£¬°üÀ¨·þ×°²Ã¼ôÑù	321	ÐÙÑÀÀû	10	Ò»°ãÃ³Ò×	555	Ç§¿Ë	14491	¼þ	224,458
202102	63079000	6301ÖÁ6307µÄÎ´ÁÐÃûÖÆ³ÉÆ·£¬°üÀ¨·þ×°²Ã¼ôÑù	326	Å²Íþ	10	Ò»°ãÃ³Ò×	11	Ç§¿Ë	44	¼þ	3,838
202102	63079000	6301ÖÁ6307µÄÎ´ÁÐÃûÖÆ³ÉÆ·£¬°üÀ¨·þ×°²Ã¼ôÑù	327	²¨À¼	10	Ò»°ãÃ³Ò×	218	Ç§¿Ë	302	¼þ	16,391
202102	63079000	6301ÖÁ6307µÄÎ´ÁÐÃûÖÆ³ÉÆ·£¬°üÀ¨·þ×°²Ã¼ôÑù	328	ÂÞÂíÄáÑÇ	10	Ò»°ãÃ³Ò×	72	Ç§¿Ë	25	¼þ	21,980
202102	63079000	6301ÖÁ6307µÄÎ´ÁÐÃûÖÆ³ÉÆ·£¬°üÀ¨·þ×°²Ã¼ôÑù	330	Èðµä	10	Ò»°ãÃ³Ò×	504	Ç§¿Ë	17170	¼þ	92,251
202102	63079000	6301ÖÁ6307µÄÎ´ÁÐÃûÖÆ³ÉÆ·£¬°üÀ¨·þ×°²Ã¼ôÑù	331	ÈðÊ¿	10	Ò»°ãÃ³Ò×	20	Ç§¿Ë	5007	¼þ	10,929
202102	63079000	6301ÖÁ6307µÄÎ´ÁÐÃûÖÆ³ÉÆ·£¬°üÀ¨·þ×°²Ã¼ôÑù	334	°®É³ÄáÑÇ	10	Ò»°ãÃ³Ò×	0	Ç§¿Ë	2	¼þ	612
202102	63079000	6301ÖÁ6307µÄÎ´ÁÐÃûÖÆ³ÉÆ·£¬°üÀ¨·þ×°²Ã¼ôÑù	335	À­ÍÑÎ¬ÑÇ	10	Ò»°ãÃ³Ò×	4	Ç§¿Ë	2	¼þ	961
202102	63079000	6301ÖÁ6307µÄÎ´ÁÐÃûÖÆ³ÉÆ·£¬°üÀ¨·þ×°²Ã¼ôÑù	340	°×¶íÂÞË¹	10	Ò»°ãÃ³Ò×	0	Ç§¿Ë	50	¼þ	130
202102	63079000	6301ÖÁ6307µÄÎ´ÁÐÃûÖÆ³ÉÆ·£¬°üÀ¨·þ×°²Ã¼ôÑù	343	Ä¦¶û¶àÍß	10	Ò»°ãÃ³Ò×	3	Ç§¿Ë	4	¼þ	3,009
202102	63079000	6301ÖÁ6307µÄÎ´ÁÐÃûÖÆ³ÉÆ·£¬°üÀ¨·þ×°²Ã¼ôÑù	347	ÎÚ¿ËÀ¼	12	ÆäËû¾èÔùÎï×Ê	138	Ç§¿Ë	20000	¼þ	76,563
202102	63079000	6301ÖÁ6307µÄÎ´ÁÐÃûÖÆ³ÉÆ·£¬°üÀ¨·þ×°²Ã¼ôÑù	350	Ë¹ÂåÎÄÄáÑÇ	10	Ò»°ãÃ³Ò×	0	Ç§¿Ë	1	¼þ	182
202102	63079000	6301ÖÁ6307µÄÎ´ÁÐÃûÖÆ³ÉÆ·£¬°üÀ¨·þ×°²Ã¼ôÑù	352	½Ý¿Ë	10	Ò»°ãÃ³Ò×	18	Ç§¿Ë	33	¼þ	11,329
202102	63079000	6301ÖÁ6307µÄÎ´ÁÐÃûÖÆ³ÉÆ·£¬°üÀ¨·þ×°²Ã¼ôÑù	353	Ë¹Âå·¥¿Ë	10	Ò»°ãÃ³Ò×	97	Ç§¿Ë	8012	¼þ	51,005
202102	63079000	6301ÖÁ6307µÄÎ´ÁÐÃûÖÆ³ÉÆ·£¬°üÀ¨·þ×°²Ã¼ôÑù	358	Èû¶ûÎ¬ÑÇ	10	Ò»°ãÃ³Ò×	0	Ç§¿Ë	2	¼þ	172
202102	63079000	6301ÖÁ6307µÄÎ´ÁÐÃûÖÆ³ÉÆ·£¬°üÀ¨·þ×°²Ã¼ôÑù	413	¸çÂ×±ÈÑÇ	10	Ò»°ãÃ³Ò×	2	Ç§¿Ë	18	¼þ	2,228
202102	63079000	6301ÖÁ6307µÄÎ´ÁÐÃûÖÆ³ÉÆ·£¬°üÀ¨·þ×°²Ã¼ôÑù	429	Ä«Î÷¸ç	10	Ò»°ãÃ³Ò×	532	Ç§¿Ë	15698	¼þ	292,467
202102	63079000	6301ÖÁ6307µÄÎ´ÁÐÃûÖÆ³ÉÆ·£¬°üÀ¨·þ×°²Ã¼ôÑù	434	ÃØÂ³	10	Ò»°ãÃ³Ò×	24	Ç§¿Ë	40	¼þ	62,913
202102	63079000	6301ÖÁ6307µÄÎ´ÁÐÃûÖÆ³ÉÆ·£¬°üÀ¨·þ×°²Ã¼ôÑù	440	Èø¶ûÍß¶à	10	Ò»°ãÃ³Ò×	0	Ç§¿Ë	1	¼þ	126
202102	63079000	6301ÖÁ6307µÄÎ´ÁÐÃûÖÆ³ÉÆ·£¬°üÀ¨·þ×°²Ã¼ôÑù	501	¼ÓÄÃ´ó	10	Ò»°ãÃ³Ò×	92	Ç§¿Ë	10476	¼þ	330,254
202102	63079000	6301ÖÁ6307µÄÎ´ÁÐÃûÖÆ³ÉÆ·£¬°üÀ¨·þ×°²Ã¼ôÑù	502	ÃÀ¹ú	10	Ò»°ãÃ³Ò×	3182	Ç§¿Ë	167924	¼þ	1,044,837
202102	63079000	6301ÖÁ6307µÄÎ´ÁÐÃûÖÆ³ÉÆ·£¬°üÀ¨·þ×°²Ã¼ôÑù	601	°Ä´óÀûÑÇ	10	Ò»°ãÃ³Ò×	117	Ç§¿Ë	19	¼þ	35,739
202102	63079000	6301ÖÁ6307µÄÎ´ÁÐÃûÖÆ³ÉÆ·£¬°üÀ¨·þ×°²Ã¼ôÑù	609	ÐÂÎ÷À¼	10	Ò»°ãÃ³Ò×	512	Ç§¿Ë	61241	¼þ	52,728
202102	63079000	6301ÖÁ6307µÄÎ´ÁÐÃûÖÆ³ÉÆ·£¬°üÀ¨·þ×°²Ã¼ôÑù	701	¹ú(µØ)±ð²»Ïê	10	Ò»°ãÃ³Ò×	0	Ç§¿Ë	288	¼þ	233
202103	63079000	6301ÖÁ6307µÄÎ´ÁÐÃûÖÆ³ÉÆ·£¬°üÀ¨·þ×°²Ã¼ôÑù	103	ÃÏ¼ÓÀ­¹ú	10	Ò»°ãÃ³Ò×	245	Ç§¿Ë	424	¼þ	72,777
202103	63079000	6301ÖÁ6307µÄÎ´ÁÐÃûÖÆ³ÉÆ·£¬°üÀ¨·þ×°²Ã¼ôÑù	106	Ãåµé	10	Ò»°ãÃ³Ò×	0	Ç§¿Ë	1	¼þ	151
202103	63079000	6301ÖÁ6307µÄÎ´ÁÐÃûÖÆ³ÉÆ·£¬°üÀ¨·þ×°²Ã¼ôÑù	107	¼íÆÒÕ¯	10	Ò»°ãÃ³Ò×	34693	Ç§¿Ë	6959769	¼þ	3,307,799
202103	63079000	6301ÖÁ6307µÄÎ´ÁÐÃûÖÆ³ÉÆ·£¬°üÀ¨·þ×°²Ã¼ôÑù	110	ÖÐ¹úÏã¸Û	10	Ò»°ãÃ³Ò×	1074	Ç§¿Ë	318476	¼þ	189,594
202103	63079000	6301ÖÁ6307µÄÎ´ÁÐÃûÖÆ³ÉÆ·£¬°üÀ¨·þ×°²Ã¼ôÑù	110	ÖÐ¹úÏã¸Û	12	ÆäËû¾èÔùÎï×Ê	119	Ç§¿Ë	12400	¼þ	217,000
202103	63079000	6301ÖÁ6307µÄÎ´ÁÐÃûÖÆ³ÉÆ·£¬°üÀ¨·þ×°²Ã¼ôÑù	111	Ó¡¶È	10	Ò»°ãÃ³Ò×	15432	Ç§¿Ë	123191	¼þ	3,053,502
202103	63079000	6301ÖÁ6307µÄÎ´ÁÐÃûÖÆ³ÉÆ·£¬°üÀ¨·þ×°²Ã¼ôÑù	112	Ó¡¶ÈÄáÎ÷ÑÇ	10	Ò»°ãÃ³Ò×	1640	Ç§¿Ë	232666	¼þ	150,873
202103	63079000	6301ÖÁ6307µÄÎ´ÁÐÃûÖÆ³ÉÆ·£¬°üÀ¨·þ×°²Ã¼ôÑù	116	ÈÕ±¾	10	Ò»°ãÃ³Ò×	19598	Ç§¿Ë	2267418	¼þ	6,879,272
202103	63079000	6301ÖÁ6307µÄÎ´ÁÐÃûÖÆ³ÉÆ·£¬°üÀ¨·þ×°²Ã¼ôÑù	122	ÂíÀ´Î÷ÑÇ	10	Ò»°ãÃ³Ò×	594	Ç§¿Ë	83750	¼þ	249,882
202103	63079000	6301ÖÁ6307µÄÎ´ÁÐÃûÖÆ³ÉÆ·£¬°üÀ¨·þ×°²Ã¼ôÑù	125	Äá²´¶ûÁª°îÃñÖ÷¹²ºÍ¹ú	10	Ò»°ãÃ³Ò×	382	Ç§¿Ë	11661	¼þ	13,679
202103	63079000	6301ÖÁ6307µÄÎ´ÁÐÃûÖÆ³ÉÆ·£¬°üÀ¨·þ×°²Ã¼ôÑù	127	°Í»ùË¹Ì¹	10	Ò»°ãÃ³Ò×	203	Ç§¿Ë	3561	¼þ	33,846
202103	63079000	6301ÖÁ6307µÄÎ´ÁÐÃûÖÆ³ÉÆ·£¬°üÀ¨·þ×°²Ã¼ôÑù	129	·ÆÂÉ±ö	10	Ò»°ãÃ³Ò×	648	Ç§¿Ë	978153	¼þ	360,856
202103	63079000	6301ÖÁ6307µÄÎ´ÁÐÃûÖÆ³ÉÆ·£¬°üÀ¨·þ×°²Ã¼ôÑù	132	ÐÂ¼ÓÆÂ	10	Ò»°ãÃ³Ò×	6053	Ç§¿Ë	224642	¼þ	1,442,430
202103	63079000	6301ÖÁ6307µÄÎ´ÁÐÃûÖÆ³ÉÆ·£¬°üÀ¨·þ×°²Ã¼ôÑù	133	º«¹ú	10	Ò»°ãÃ³Ò×	31792	Ç§¿Ë	2263637	¼þ	7,286,894
202103	63079000	6301ÖÁ6307µÄÎ´ÁÐÃûÖÆ³ÉÆ·£¬°üÀ¨·þ×°²Ã¼ôÑù	133	º«¹ú	12	ÆäËû¾èÔùÎï×Ê	610	Ç§¿Ë	18000	¼þ	98,771
202103	63079000	6301ÖÁ6307µÄÎ´ÁÐÃûÖÆ³ÉÆ·£¬°üÀ¨·þ×°²Ã¼ôÑù	134	Ë¹ÀïÀ¼¿¨	10	Ò»°ãÃ³Ò×	106	Ç§¿Ë	1181	¼þ	15,946
202103	63079000	6301ÖÁ6307µÄÎ´ÁÐÃûÖÆ³ÉÆ·£¬°üÀ¨·þ×°²Ã¼ôÑù	136	Ì©¹ú	10	Ò»°ãÃ³Ò×	2026	Ç§¿Ë	99226	¼þ	328,835
202103	63079000	6301ÖÁ6307µÄÎ´ÁÐÃûÖÆ³ÉÆ·£¬°üÀ¨·þ×°²Ã¼ôÑù	137	ÍÁ¶úÆä	10	Ò»°ãÃ³Ò×	38	Ç§¿Ë	222	¼þ	13,377
202103	63079000	6301ÖÁ6307µÄÎ´ÁÐÃûÖÆ³ÉÆ·£¬°üÀ¨·þ×°²Ã¼ôÑù	138	°¢ÁªÇõ	10	Ò»°ãÃ³Ò×	514	Ç§¿Ë	180	¼þ	27,618
202103	63079000	6301ÖÁ6307µÄÎ´ÁÐÃûÖÆ³ÉÆ·£¬°üÀ¨·þ×°²Ã¼ôÑù	141	Ô½ÄÏ	10	Ò»°ãÃ³Ò×	51113	Ç§¿Ë	771022	¼þ	2,891,799
202103	63079000	6301ÖÁ6307µÄÎ´ÁÐÃûÖÆ³ÉÆ·£¬°üÀ¨·þ×°²Ã¼ôÑù	142	ÖÐ¹ú	10	Ò»°ãÃ³Ò×	107873	Ç§¿Ë	12237320	¼þ	13,296,510
202103	63079000	6301ÖÁ6307µÄÎ´ÁÐÃûÖÆ³ÉÆ·£¬°üÀ¨·þ×°²Ã¼ôÑù	142	ÖÐ¹ú	12	ÆäËû¾èÔùÎï×Ê	1048	Ç§¿Ë	100000	¼þ	189,812
202103	63079000	6301ÖÁ6307µÄÎ´ÁÐÃûÖÆ³ÉÆ·£¬°üÀ¨·þ×°²Ã¼ôÑù	143	ÖÐ¹úÌ¨Íå	10	Ò»°ãÃ³Ò×	38404	Ç§¿Ë	1274460	¼þ	9,570,142
202103	63079000	6301ÖÁ6307µÄÎ´ÁÐÃûÖÆ³ÉÆ·£¬°üÀ¨·þ×°²Ã¼ôÑù	227	Âí´ï¼ÓË¹¼Ó	10	Ò»°ãÃ³Ò×	0	Ç§¿Ë	1	¼þ	202
202103	63079000	6301ÖÁ6307µÄÎ´ÁÐÃûÖÆ³ÉÆ·£¬°üÀ¨·þ×°²Ã¼ôÑù	231	Ã«ÀïÇóË¹	10	Ò»°ãÃ³Ò×	19	Ç§¿Ë	24	¼þ	22,615
202103	63079000	6301ÖÁ6307µÄÎ´ÁÐÃûÖÆ³ÉÆ·£¬°üÀ¨·þ×°²Ã¼ôÑù	232	Ä¦Âå¸ç	10	Ò»°ãÃ³Ò×	28	Ç§¿Ë	3552	¼þ	41,215
202103	63079000	6301ÖÁ6307µÄÎ´ÁÐÃûÖÆ³ÉÆ·£¬°üÀ¨·þ×°²Ã¼ôÑù	249	Í»ÄáË¹	10	Ò»°ãÃ³Ò×	21	Ç§¿Ë	67	¼þ	6,070
202103	63079000	6301ÖÁ6307µÄÎ´ÁÐÃûÖÆ³ÉÆ·£¬°üÀ¨·þ×°²Ã¼ôÑù	301	±ÈÀûÊ±	10	Ò»°ãÃ³Ò×	46	Ç§¿Ë	8366	¼þ	57,606
202103	63079000	6301ÖÁ6307µÄÎ´ÁÐÃûÖÆ³ÉÆ·£¬°üÀ¨·þ×°²Ã¼ôÑù	302	µ¤Âó	10	Ò»°ãÃ³Ò×	1311	Ç§¿Ë	805	¼þ	566,018
202103	63079000	6301ÖÁ6307µÄÎ´ÁÐÃûÖÆ³ÉÆ·£¬°üÀ¨·þ×°²Ã¼ôÑù	303	Ó¢¹ú	10	Ò»°ãÃ³Ò×	2205	Ç§¿Ë	65804	¼þ	468,470
202103	63079000	6301ÖÁ6307µÄÎ´ÁÐÃûÖÆ³ÉÆ·£¬°üÀ¨·þ×°²Ã¼ôÑù	304	µÂ¹ú	10	Ò»°ãÃ³Ò×	8545	Ç§¿Ë	341829	¼þ	3,410,777
202103	63079000	6301ÖÁ6307µÄÎ´ÁÐÃûÖÆ³ÉÆ·£¬°üÀ¨·þ×°²Ã¼ôÑù	305	·¨¹ú	10	Ò»°ãÃ³Ò×	733	Ç§¿Ë	22538	¼þ	943,546
202103	63079000	6301ÖÁ6307µÄÎ´ÁÐÃûÖÆ³ÉÆ·£¬°üÀ¨·þ×°²Ã¼ôÑù	307	Òâ´óÀû	10	Ò»°ãÃ³Ò×	7941	Ç§¿Ë	19327	¼þ	2,696,008
202103	63079000	6301ÖÁ6307µÄÎ´ÁÐÃûÖÆ³ÉÆ·£¬°üÀ¨·þ×°²Ã¼ôÑù	309	ºÉÀ¼	10	Ò»°ãÃ³Ò×	582	Ç§¿Ë	4330	¼þ	43,899
202103	63079000	6301ÖÁ6307µÄÎ´ÁÐÃûÖÆ³ÉÆ·£¬°üÀ¨·þ×°²Ã¼ôÑù	311	ÆÏÌÑÑÀ	10	Ò»°ãÃ³Ò×	5	Ç§¿Ë	79	¼þ	8,544
202103	63079000	6301ÖÁ6307µÄÎ´ÁÐÃûÖÆ³ÉÆ·£¬°üÀ¨·þ×°²Ã¼ôÑù	312	Î÷°àÑÀ	10	Ò»°ãÃ³Ò×	407	Ç§¿Ë	2699	¼þ	2,608,782
202103	63079000	6301ÖÁ6307µÄÎ´ÁÐÃûÖÆ³ÉÆ·£¬°üÀ¨·þ×°²Ã¼ôÑù	312	Î÷°àÑÀ	12	ÆäËû¾èÔùÎï×Ê	35	Ç§¿Ë	10000	¼þ	559
202103	63079000	6301ÖÁ6307µÄÎ´ÁÐÃûÖÆ³ÉÆ·£¬°üÀ¨·þ×°²Ã¼ôÑù	313	°¢¶û°ÍÄáÑÇ	10	Ò»°ãÃ³Ò×	1151	Ç§¿Ë	5915	¼þ	281,150
202103	63079000	6301ÖÁ6307µÄÎ´ÁÐÃûÖÆ³ÉÆ·£¬°üÀ¨·þ×°²Ã¼ôÑù	315	°ÂµØÀû	10	Ò»°ãÃ³Ò×	5	Ç§¿Ë	57	¼þ	17,124
202103	63079000	6301ÖÁ6307µÄÎ´ÁÐÃûÖÆ³ÉÆ·£¬°üÀ¨·þ×°²Ã¼ôÑù	318	·ÒÀ¼	10	Ò»°ãÃ³Ò×	549	Ç§¿Ë	55	¼þ	36,828
202103	63079000	6301ÖÁ6307µÄÎ´ÁÐÃûÖÆ³ÉÆ·£¬°üÀ¨·þ×°²Ã¼ôÑù	321	ÐÙÑÀÀû	10	Ò»°ãÃ³Ò×	1478	Ç§¿Ë	47190	¼þ	592,774
202103	63079000	6301ÖÁ6307µÄÎ´ÁÐÃûÖÆ³ÉÆ·£¬°üÀ¨·þ×°²Ã¼ôÑù	327	²¨À¼	10	Ò»°ãÃ³Ò×	286	Ç§¿Ë	11347	¼þ	145,632
202103	63079000	6301ÖÁ6307µÄÎ´ÁÐÃûÖÆ³ÉÆ·£¬°üÀ¨·þ×°²Ã¼ôÑù	328	ÂÞÂíÄáÑÇ	10	Ò»°ãÃ³Ò×	412	Ç§¿Ë	1546	¼þ	203,509
202103	63079000	6301ÖÁ6307µÄÎ´ÁÐÃûÖÆ³ÉÆ·£¬°üÀ¨·þ×°²Ã¼ôÑù	330	Èðµä	10	Ò»°ãÃ³Ò×	2333	Ç§¿Ë	19552	¼þ	1,087,138
202103	63079000	6301ÖÁ6307µÄÎ´ÁÐÃûÖÆ³ÉÆ·£¬°üÀ¨·þ×°²Ã¼ôÑù	331	ÈðÊ¿	10	Ò»°ãÃ³Ò×	19	Ç§¿Ë	2558	¼þ	7,479
202103	63079000	6301ÖÁ6307µÄÎ´ÁÐÃûÖÆ³ÉÆ·£¬°üÀ¨·þ×°²Ã¼ôÑù	334	°®É³ÄáÑÇ	10	Ò»°ãÃ³Ò×	5	Ç§¿Ë	300	¼þ	12,960
202103	63079000	6301ÖÁ6307µÄÎ´ÁÐÃûÖÆ³ÉÆ·£¬°üÀ¨·þ×°²Ã¼ôÑù	335	À­ÍÑÎ¬ÑÇ	10	Ò»°ãÃ³Ò×	2	Ç§¿Ë	1	¼þ	657
202103	63079000	6301ÖÁ6307µÄÎ´ÁÐÃûÖÆ³ÉÆ·£¬°üÀ¨·þ×°²Ã¼ôÑù	337	¸ñÂ³¼ªÑÇ	10	Ò»°ãÃ³Ò×	1	Ç§¿Ë	4	¼þ	1,645
202103	63079000	6301ÖÁ6307µÄÎ´ÁÐÃûÖÆ³ÉÆ·£¬°üÀ¨·þ×°²Ã¼ôÑù	343	Ä¦¶û¶àÍß	10	Ò»°ãÃ³Ò×	1	Ç§¿Ë	1	¼þ	1,448
202103	63079000	6301ÖÁ6307µÄÎ´ÁÐÃûÖÆ³ÉÆ·£¬°üÀ¨·þ×°²Ã¼ôÑù	344	¶íÂÞË¹Áª°î	10	Ò»°ãÃ³Ò×	780	Ç§¿Ë	46500	¼þ	997,374
202103	63079000	6301ÖÁ6307µÄÎ´ÁÐÃûÖÆ³ÉÆ·£¬°üÀ¨·þ×°²Ã¼ôÑù	352	½Ý¿Ë	10	Ò»°ãÃ³Ò×	372	Ç§¿Ë	1159	¼þ	104,980
202103	63079000	6301ÖÁ6307µÄÎ´ÁÐÃûÖÆ³ÉÆ·£¬°üÀ¨·þ×°²Ã¼ôÑù	353	Ë¹Âå·¥¿Ë	10	Ò»°ãÃ³Ò×	255	Ç§¿Ë	20001	¼þ	122,939
202103	63079000	6301ÖÁ6307µÄÎ´ÁÐÃûÖÆ³ÉÆ·£¬°üÀ¨·þ×°²Ã¼ôÑù	410	°ÍÎ÷	10	Ò»°ãÃ³Ò×	7188	Ç§¿Ë	72200	¼þ	836,118
202103	63079000	6301ÖÁ6307µÄÎ´ÁÐÃûÖÆ³ÉÆ·£¬°üÀ¨·þ×°²Ã¼ôÑù	418	¶àÃ×Äá¼Ó¹²ºÍ¹ú	10	Ò»°ãÃ³Ò×	5	Ç§¿Ë	5	¼þ	5,197
202103	63079000	6301ÖÁ6307µÄÎ´ÁÐÃûÖÆ³ÉÆ·£¬°üÀ¨·þ×°²Ã¼ôÑù	426	ºé¶¼À­Ë¹	10	Ò»°ãÃ³Ò×	18	Ç§¿Ë	18	¼þ	2,195
202103	63079000	6301ÖÁ6307µÄÎ´ÁÐÃûÖÆ³ÉÆ·£¬°üÀ¨·þ×°²Ã¼ôÑù	429	Ä«Î÷¸ç	10	Ò»°ãÃ³Ò×	1420	Ç§¿Ë	35313	¼þ	457,916
202103	63079000	6301ÖÁ6307µÄÎ´ÁÐÃûÖÆ³ÉÆ·£¬°üÀ¨·þ×°²Ã¼ôÑù	429	Ä«Î÷¸ç	12	ÆäËû¾èÔùÎï×Ê	443	Ç§¿Ë	99900	¼þ	349,650
202103	63079000	6301ÖÁ6307µÄÎ´ÁÐÃûÖÆ³ÉÆ·£¬°üÀ¨·þ×°²Ã¼ôÑù	434	ÃØÂ³	10	Ò»°ãÃ³Ò×	580	Ç§¿Ë	1869	¼þ	734,736
202103	63079000	6301ÖÁ6307µÄÎ´ÁÐÃûÖÆ³ÉÆ·£¬°üÀ¨·þ×°²Ã¼ôÑù	501	¼ÓÄÃ´ó	10	Ò»°ãÃ³Ò×	480	Ç§¿Ë	1341	¼þ	285,556
202103	63079000	6301ÖÁ6307µÄÎ´ÁÐÃûÖÆ³ÉÆ·£¬°üÀ¨·þ×°²Ã¼ôÑù	502	ÃÀ¹ú	10	Ò»°ãÃ³Ò×	3055	Ç§¿Ë	342375	¼þ	1,535,220
202103	63079000	6301ÖÁ6307µÄÎ´ÁÐÃûÖÆ³ÉÆ·£¬°üÀ¨·þ×°²Ã¼ôÑù	502	ÃÀ¹ú	12	ÆäËû¾èÔùÎï×Ê	42	Ç§¿Ë	6500	¼þ	69,659
202103	63079000	6301ÖÁ6307µÄÎ´ÁÐÃûÖÆ³ÉÆ·£¬°üÀ¨·þ×°²Ã¼ôÑù	601	°Ä´óÀûÑÇ	10	Ò»°ãÃ³Ò×	60	Ç§¿Ë	1028	¼þ	47,385
202103	63079000	6301ÖÁ6307µÄÎ´ÁÐÃûÖÆ³ÉÆ·£¬°üÀ¨·þ×°²Ã¼ôÑù	609	ÐÂÎ÷À¼	10	Ò»°ãÃ³Ò×	115	Ç§¿Ë	2160	¼þ	40,744
202103	63079000	6301ÖÁ6307µÄÎ´ÁÐÃûÖÆ³ÉÆ·£¬°üÀ¨·þ×°²Ã¼ôÑù	701	¹ú(µØ)±ð²»Ïê	10	Ò»°ãÃ³Ò×	1	Ç§¿Ë	2	¼þ	1,310
202104	63079000	6301ÖÁ6307µÄÎ´ÁÐÃûÖÆ³ÉÆ·£¬°üÀ¨·þ×°²Ã¼ôÑù	101	°¢¸»º¹	10	Ò»°ãÃ³Ò×	0	Ç§¿Ë	1	¼þ	131
202104	63079000	6301ÖÁ6307µÄÎ´ÁÐÃûÖÆ³ÉÆ·£¬°üÀ¨·þ×°²Ã¼ôÑù	103	ÃÏ¼ÓÀ­¹ú	10	Ò»°ãÃ³Ò×	7	Ç§¿Ë	149	¼þ	8,693
202104	63079000	6301ÖÁ6307µÄÎ´ÁÐÃûÖÆ³ÉÆ·£¬°üÀ¨·þ×°²Ã¼ôÑù	106	Ãåµé	10	Ò»°ãÃ³Ò×	1	Ç§¿Ë	5	¼þ	16
202104	63079000	6301ÖÁ6307µÄÎ´ÁÐÃûÖÆ³ÉÆ·£¬°üÀ¨·þ×°²Ã¼ôÑù	107	¼íÆÒÕ¯	10	Ò»°ãÃ³Ò×	28	Ç§¿Ë	31	¼þ	9,042
202104	63079000	6301ÖÁ6307µÄÎ´ÁÐÃûÖÆ³ÉÆ·£¬°üÀ¨·þ×°²Ã¼ôÑù	110	ÖÐ¹úÏã¸Û	10	Ò»°ãÃ³Ò×	743	Ç§¿Ë	108304	¼þ	370,451
202104	63079000	6301ÖÁ6307µÄÎ´ÁÐÃûÖÆ³ÉÆ·£¬°üÀ¨·þ×°²Ã¼ôÑù	111	Ó¡¶È	10	Ò»°ãÃ³Ò×	8736	Ç§¿Ë	70529	¼þ	1,578,489
202104	63079000	6301ÖÁ6307µÄÎ´ÁÐÃûÖÆ³ÉÆ·£¬°üÀ¨·þ×°²Ã¼ôÑù	112	Ó¡¶ÈÄáÎ÷ÑÇ	10	Ò»°ãÃ³Ò×	1393	Ç§¿Ë	1286	¼þ	94,184
202104	63079000	6301ÖÁ6307µÄÎ´ÁÐÃûÖÆ³ÉÆ·£¬°üÀ¨·þ×°²Ã¼ôÑù	116	ÈÕ±¾	10	Ò»°ãÃ³Ò×	16248	Ç§¿Ë	2902844	¼þ	5,078,557
202104	63079000	6301ÖÁ6307µÄÎ´ÁÐÃûÖÆ³ÉÆ·£¬°üÀ¨·þ×°²Ã¼ôÑù	122	ÂíÀ´Î÷ÑÇ	10	Ò»°ãÃ³Ò×	820	Ç§¿Ë	109375	¼þ	297,549
202104	63079000	6301ÖÁ6307µÄÎ´ÁÐÃûÖÆ³ÉÆ·£¬°üÀ¨·þ×°²Ã¼ôÑù	125	Äá²´¶ûÁª°îÃñÖ÷¹²ºÍ¹ú	10	Ò»°ãÃ³Ò×	258	Ç§¿Ë	2872	¼þ	8,596
202104	63079000	6301ÖÁ6307µÄÎ´ÁÐÃûÖÆ³ÉÆ·£¬°üÀ¨·þ×°²Ã¼ôÑù	127	°Í»ùË¹Ì¹	10	Ò»°ãÃ³Ò×	219	Ç§¿Ë	1642	¼þ	170,841
202104	63079000	6301ÖÁ6307µÄÎ´ÁÐÃûÖÆ³ÉÆ·£¬°üÀ¨·þ×°²Ã¼ôÑù	129	·ÆÂÉ±ö	10	Ò»°ãÃ³Ò×	1096	Ç§¿Ë	501271	¼þ	243,955
202104	63079000	6301ÖÁ6307µÄÎ´ÁÐÃûÖÆ³ÉÆ·£¬°üÀ¨·þ×°²Ã¼ôÑù	132	ÐÂ¼ÓÆÂ	10	Ò»°ãÃ³Ò×	3020	Ç§¿Ë	194831	¼þ	464,076
202104	63079000	6301ÖÁ6307µÄÎ´ÁÐÃûÖÆ³ÉÆ·£¬°üÀ¨·þ×°²Ã¼ôÑù	133	º«¹ú	10	Ò»°ãÃ³Ò×	18179	Ç§¿Ë	1694937	¼þ	2,936,600
202104	63079000	6301ÖÁ6307µÄÎ´ÁÐÃûÖÆ³ÉÆ·£¬°üÀ¨·þ×°²Ã¼ôÑù	134	Ë¹ÀïÀ¼¿¨	10	Ò»°ãÃ³Ò×	1	Ç§¿Ë	386	¼þ	251
202104	63079000	6301ÖÁ6307µÄÎ´ÁÐÃûÖÆ³ÉÆ·£¬°üÀ¨·þ×°²Ã¼ôÑù	136	Ì©¹ú	10	Ò»°ãÃ³Ò×	2111	Ç§¿Ë	454135	¼þ	329,269
202104	63079000	6301ÖÁ6307µÄÎ´ÁÐÃûÖÆ³ÉÆ·£¬°üÀ¨·þ×°²Ã¼ôÑù	137	ÍÁ¶úÆä	10	Ò»°ãÃ³Ò×	6605	Ç§¿Ë	1364	¼þ	279,575
202104	63079000	6301ÖÁ6307µÄÎ´ÁÐÃûÖÆ³ÉÆ·£¬°üÀ¨·þ×°²Ã¼ôÑù	141	Ô½ÄÏ	10	Ò»°ãÃ³Ò×	29443	Ç§¿Ë	276732	¼þ	1,791,764
202104	63079000	6301ÖÁ6307µÄÎ´ÁÐÃûÖÆ³ÉÆ·£¬°üÀ¨·þ×°²Ã¼ôÑù	142	ÖÐ¹ú	10	Ò»°ãÃ³Ò×	57648	Ç§¿Ë	7351973	¼þ	12,968,396
202104	63079000	6301ÖÁ6307µÄÎ´ÁÐÃûÖÆ³ÉÆ·£¬°üÀ¨·þ×°²Ã¼ôÑù	143	ÖÐ¹úÌ¨Íå	10	Ò»°ãÃ³Ò×	8521	Ç§¿Ë	918894	¼þ	1,892,908
202104	63079000	6301ÖÁ6307µÄÎ´ÁÐÃûÖÆ³ÉÆ·£¬°üÀ¨·þ×°²Ã¼ôÑù	232	Ä¦Âå¸ç	10	Ò»°ãÃ³Ò×	3	Ç§¿Ë	8	¼þ	1,689
202104	63079000	6301ÖÁ6307µÄÎ´ÁÐÃûÖÆ³ÉÆ·£¬°üÀ¨·þ×°²Ã¼ôÑù	249	Í»ÄáË¹	10	Ò»°ãÃ³Ò×	170	Ç§¿Ë	6916	¼þ	66,174
202104	63079000	6301ÖÁ6307µÄÎ´ÁÐÃûÖÆ³ÉÆ·£¬°üÀ¨·þ×°²Ã¼ôÑù	301	±ÈÀûÊ±	10	Ò»°ãÃ³Ò×	37	Ç§¿Ë	6776	¼þ	58,814
202104	63079000	6301ÖÁ6307µÄÎ´ÁÐÃûÖÆ³ÉÆ·£¬°üÀ¨·þ×°²Ã¼ôÑù	302	µ¤Âó	10	Ò»°ãÃ³Ò×	56	Ç§¿Ë	868	¼þ	42,784
202104	63079000	6301ÖÁ6307µÄÎ´ÁÐÃûÖÆ³ÉÆ·£¬°üÀ¨·þ×°²Ã¼ôÑù	303	Ó¢¹ú	10	Ò»°ãÃ³Ò×	1991	Ç§¿Ë	22045	¼þ	386,429
202104	63079000	6301ÖÁ6307µÄÎ´ÁÐÃûÖÆ³ÉÆ·£¬°üÀ¨·þ×°²Ã¼ôÑù	304	µÂ¹ú	10	Ò»°ãÃ³Ò×	10637	Ç§¿Ë	175322	¼þ	3,717,063
202104	63079000	6301ÖÁ6307µÄÎ´ÁÐÃûÖÆ³ÉÆ·£¬°üÀ¨·þ×°²Ã¼ôÑù	305	·¨¹ú	10	Ò»°ãÃ³Ò×	1674	Ç§¿Ë	58938	¼þ	1,774,984
202104	63079000	6301ÖÁ6307µÄÎ´ÁÐÃûÖÆ³ÉÆ·£¬°üÀ¨·þ×°²Ã¼ôÑù	307	Òâ´óÀû	10	Ò»°ãÃ³Ò×	4245	Ç§¿Ë	227361	¼þ	2,353,331
202104	63079000	6301ÖÁ6307µÄÎ´ÁÐÃûÖÆ³ÉÆ·£¬°üÀ¨·þ×°²Ã¼ôÑù	309	ºÉÀ¼	10	Ò»°ãÃ³Ò×	470	Ç§¿Ë	1147	¼þ	74,984
202104	63079000	6301ÖÁ6307µÄÎ´ÁÐÃûÖÆ³ÉÆ·£¬°üÀ¨·þ×°²Ã¼ôÑù	311	ÆÏÌÑÑÀ	10	Ò»°ãÃ³Ò×	36	Ç§¿Ë	181	¼þ	9,609
202104	63079000	6301ÖÁ6307µÄÎ´ÁÐÃûÖÆ³ÉÆ·£¬°üÀ¨·þ×°²Ã¼ôÑù	312	Î÷°àÑÀ	10	Ò»°ãÃ³Ò×	259	Ç§¿Ë	6531	¼þ	3,089,106
202104	63079000	6301ÖÁ6307µÄÎ´ÁÐÃûÖÆ³ÉÆ·£¬°üÀ¨·þ×°²Ã¼ôÑù	313	°¢¶û°ÍÄáÑÇ	10	Ò»°ãÃ³Ò×	253	Ç§¿Ë	570	¼þ	31,973
202104	63079000	6301ÖÁ6307µÄÎ´ÁÐÃûÖÆ³ÉÆ·£¬°üÀ¨·þ×°²Ã¼ôÑù	315	°ÂµØÀû	10	Ò»°ãÃ³Ò×	78	Ç§¿Ë	281	¼þ	32,387
202104	63079000	6301ÖÁ6307µÄÎ´ÁÐÃûÖÆ³ÉÆ·£¬°üÀ¨·þ×°²Ã¼ôÑù	318	·ÒÀ¼	10	Ò»°ãÃ³Ò×	45	Ç§¿Ë	62	¼þ	6,540
202104	63079000	6301ÖÁ6307µÄÎ´ÁÐÃûÖÆ³ÉÆ·£¬°üÀ¨·þ×°²Ã¼ôÑù	321	ÐÙÑÀÀû	10	Ò»°ãÃ³Ò×	677	Ç§¿Ë	211	¼þ	128,841
202104	63079000	6301ÖÁ6307µÄÎ´ÁÐÃûÖÆ³ÉÆ·£¬°üÀ¨·þ×°²Ã¼ôÑù	327	²¨À¼	10	Ò»°ãÃ³Ò×	494	Ç§¿Ë	5246	¼þ	216,853
202104	63079000	6301ÖÁ6307µÄÎ´ÁÐÃûÖÆ³ÉÆ·£¬°üÀ¨·þ×°²Ã¼ôÑù	328	ÂÞÂíÄáÑÇ	10	Ò»°ãÃ³Ò×	1087	Ç§¿Ë	4604	¼þ	280,222
202104	63079000	6301ÖÁ6307µÄÎ´ÁÐÃûÖÆ³ÉÆ·£¬°üÀ¨·þ×°²Ã¼ôÑù	330	Èðµä	10	Ò»°ãÃ³Ò×	577	Ç§¿Ë	9621	¼þ	83,154
202104	63079000	6301ÖÁ6307µÄÎ´ÁÐÃûÖÆ³ÉÆ·£¬°üÀ¨·þ×°²Ã¼ôÑù	331	ÈðÊ¿	10	Ò»°ãÃ³Ò×	2	Ç§¿Ë	56	¼þ	8,202
202104	63079000	6301ÖÁ6307µÄÎ´ÁÐÃûÖÆ³ÉÆ·£¬°üÀ¨·þ×°²Ã¼ôÑù	334	°®É³ÄáÑÇ	10	Ò»°ãÃ³Ò×	1	Ç§¿Ë	12	¼þ	856
202104	63079000	6301ÖÁ6307µÄÎ´ÁÐÃûÖÆ³ÉÆ·£¬°üÀ¨·þ×°²Ã¼ôÑù	335	À­ÍÑÎ¬ÑÇ	10	Ò»°ãÃ³Ò×	9	Ç§¿Ë	343	¼þ	9,388
202104	63079000	6301ÖÁ6307µÄÎ´ÁÐÃûÖÆ³ÉÆ·£¬°üÀ¨·þ×°²Ã¼ôÑù	337	¸ñÂ³¼ªÑÇ	10	Ò»°ãÃ³Ò×	0	Ç§¿Ë	1	¼þ	232
202104	63079000	6301ÖÁ6307µÄÎ´ÁÐÃûÖÆ³ÉÆ·£¬°üÀ¨·þ×°²Ã¼ôÑù	343	Ä¦¶û¶àÍß	10	Ò»°ãÃ³Ò×	0	Ç§¿Ë	10	¼þ	3,415
202104	63079000	6301ÖÁ6307µÄÎ´ÁÐÃûÖÆ³ÉÆ·£¬°üÀ¨·þ×°²Ã¼ôÑù	344	¶íÂÞË¹Áª°î	10	Ò»°ãÃ³Ò×	0	Ç§¿Ë	1	¼þ	260
202104	63079000	6301ÖÁ6307µÄÎ´ÁÐÃûÖÆ³ÉÆ·£¬°üÀ¨·þ×°²Ã¼ôÑù	350	Ë¹ÂåÎÄÄáÑÇ	10	Ò»°ãÃ³Ò×	13	Ç§¿Ë	818	¼þ	9,918
202104	63079000	6301ÖÁ6307µÄÎ´ÁÐÃûÖÆ³ÉÆ·£¬°üÀ¨·þ×°²Ã¼ôÑù	352	½Ý¿Ë	10	Ò»°ãÃ³Ò×	499	Ç§¿Ë	1929	¼þ	219,356
202104	63079000	6301ÖÁ6307µÄÎ´ÁÐÃûÖÆ³ÉÆ·£¬°üÀ¨·þ×°²Ã¼ôÑù	353	Ë¹Âå·¥¿Ë	10	Ò»°ãÃ³Ò×	646	Ç§¿Ë	36500	¼þ	412,682
202104	63079000	6301ÖÁ6307µÄÎ´ÁÐÃûÖÆ³ÉÆ·£¬°üÀ¨·þ×°²Ã¼ôÑù	358	Èû¶ûÎ¬ÑÇ	10	Ò»°ãÃ³Ò×	0	Ç§¿Ë	3	¼þ	388
202104	63079000	6301ÖÁ6307µÄÎ´ÁÐÃûÖÆ³ÉÆ·£¬°üÀ¨·þ×°²Ã¼ôÑù	410	°ÍÎ÷	10	Ò»°ãÃ³Ò×	2	Ç§¿Ë	1	¼þ	330
202104	63079000	6301ÖÁ6307µÄÎ´ÁÐÃûÖÆ³ÉÆ·£¬°üÀ¨·þ×°²Ã¼ôÑù	413	¸çÂ×±ÈÑÇ	10	Ò»°ãÃ³Ò×	22	Ç§¿Ë	596	¼þ	12,367
202104	63079000	6301ÖÁ6307µÄÎ´ÁÐÃûÖÆ³ÉÆ·£¬°üÀ¨·þ×°²Ã¼ôÑù	418	¶àÃ×Äá¼Ó¹²ºÍ¹ú	10	Ò»°ãÃ³Ò×	992	Ç§¿Ë	4553	¼þ	37,411
202104	63079000	6301ÖÁ6307µÄÎ´ÁÐÃûÖÆ³ÉÆ·£¬°üÀ¨·þ×°²Ã¼ôÑù	423	Î£µØÂíÀ­	10	Ò»°ãÃ³Ò×	0	Ç§¿Ë	1	¼þ	59
202104	63079000	6301ÖÁ6307µÄÎ´ÁÐÃûÖÆ³ÉÆ·£¬°üÀ¨·þ×°²Ã¼ôÑù	426	ºé¶¼À­Ë¹	10	Ò»°ãÃ³Ò×	25	Ç§¿Ë	9	¼þ	3,066
202104	63079000	6301ÖÁ6307µÄÎ´ÁÐÃûÖÆ³ÉÆ·£¬°üÀ¨·þ×°²Ã¼ôÑù	429	Ä«Î÷¸ç	10	Ò»°ãÃ³Ò×	226	Ç§¿Ë	4657	¼þ	121,522
202104	63079000	6301ÖÁ6307µÄÎ´ÁÐÃûÖÆ³ÉÆ·£¬°üÀ¨·þ×°²Ã¼ôÑù	434	ÃØÂ³	10	Ò»°ãÃ³Ò×	768	Ç§¿Ë	1043	¼þ	1,083,886
202104	63079000	6301ÖÁ6307µÄÎ´ÁÐÃûÖÆ³ÉÆ·£¬°üÀ¨·þ×°²Ã¼ôÑù	501	¼ÓÄÃ´ó	10	Ò»°ãÃ³Ò×	11	Ç§¿Ë	119	¼þ	117,808
202104	63079000	6301ÖÁ6307µÄÎ´ÁÐÃûÖÆ³ÉÆ·£¬°üÀ¨·þ×°²Ã¼ôÑù	502	ÃÀ¹ú	10	Ò»°ãÃ³Ò×	3189	Ç§¿Ë	263289	¼þ	1,508,586
202104	63079000	6301ÖÁ6307µÄÎ´ÁÐÃûÖÆ³ÉÆ·£¬°üÀ¨·þ×°²Ã¼ôÑù	601	°Ä´óÀûÑÇ	10	Ò»°ãÃ³Ò×	574	Ç§¿Ë	45	¼þ	35,720
202105	63079000	6301ÖÁ6307µÄÎ´ÁÐÃûÖÆ³ÉÆ·£¬°üÀ¨·þ×°²Ã¼ôÑù	103	ÃÏ¼ÓÀ­¹ú	10	Ò»°ãÃ³Ò×	3	Ç§¿Ë	20	¼þ	2,411
202105	63079000	6301ÖÁ6307µÄÎ´ÁÐÃûÖÆ³ÉÆ·£¬°üÀ¨·þ×°²Ã¼ôÑù	106	Ãåµé	10	Ò»°ãÃ³Ò×	854	Ç§¿Ë	370	¼þ	8,905
202105	63079000	6301ÖÁ6307µÄÎ´ÁÐÃûÖÆ³ÉÆ·£¬°üÀ¨·þ×°²Ã¼ôÑù	107	¼íÆÒÕ¯	10	Ò»°ãÃ³Ò×	11923	Ç§¿Ë	1603568	¼þ	593,991
202105	63079000	6301ÖÁ6307µÄÎ´ÁÐÃûÖÆ³ÉÆ·£¬°üÀ¨·þ×°²Ã¼ôÑù	110	ÖÐ¹úÏã¸Û	10	Ò»°ãÃ³Ò×	573	Ç§¿Ë	357059	¼þ	173,836
202105	63079000	6301ÖÁ6307µÄÎ´ÁÐÃûÖÆ³ÉÆ·£¬°üÀ¨·þ×°²Ã¼ôÑù	111	Ó¡¶È	10	Ò»°ãÃ³Ò×	14925	Ç§¿Ë	56190	¼þ	2,339,392
202105	63079000	6301ÖÁ6307µÄÎ´ÁÐÃûÖÆ³ÉÆ·£¬°üÀ¨·þ×°²Ã¼ôÑù	112	Ó¡¶ÈÄáÎ÷ÑÇ	10	Ò»°ãÃ³Ò×	43	Ç§¿Ë	1464	¼þ	12,857
202105	63079000	6301ÖÁ6307µÄÎ´ÁÐÃûÖÆ³ÉÆ·£¬°üÀ¨·þ×°²Ã¼ôÑù	116	ÈÕ±¾	10	Ò»°ãÃ³Ò×	33506	Ç§¿Ë	5481895	¼þ	6,715,893
202105	63079000	6301ÖÁ6307µÄÎ´ÁÐÃûÖÆ³ÉÆ·£¬°üÀ¨·þ×°²Ã¼ôÑù	122	ÂíÀ´Î÷ÑÇ	10	Ò»°ãÃ³Ò×	147	Ç§¿Ë	2831	¼þ	64,694
202105	63079000	6301ÖÁ6307µÄÎ´ÁÐÃûÖÆ³ÉÆ·£¬°üÀ¨·þ×°²Ã¼ôÑù	125	Äá²´¶ûÁª°îÃñÖ÷¹²ºÍ¹ú	10	Ò»°ãÃ³Ò×	635	Ç§¿Ë	13131	¼þ	18,092
202105	63079000	6301ÖÁ6307µÄÎ´ÁÐÃûÖÆ³ÉÆ·£¬°üÀ¨·þ×°²Ã¼ôÑù	127	°Í»ùË¹Ì¹	10	Ò»°ãÃ³Ò×	76	Ç§¿Ë	905	¼þ	13,717
202105	63079000	6301ÖÁ6307µÄÎ´ÁÐÃûÖÆ³ÉÆ·£¬°üÀ¨·þ×°²Ã¼ôÑù	129	·ÆÂÉ±ö	10	Ò»°ãÃ³Ò×	3421	Ç§¿Ë	7818952	¼þ	1,475,087
202105	63079000	6301ÖÁ6307µÄÎ´ÁÐÃûÖÆ³ÉÆ·£¬°üÀ¨·þ×°²Ã¼ôÑù	132	ÐÂ¼ÓÆÂ	10	Ò»°ãÃ³Ò×	3067	Ç§¿Ë	116402	¼þ	278,054
202105	63079000	6301ÖÁ6307µÄÎ´ÁÐÃûÖÆ³ÉÆ·£¬°üÀ¨·þ×°²Ã¼ôÑù	133	º«¹ú	10	Ò»°ãÃ³Ò×	28832	Ç§¿Ë	2635033	¼þ	6,190,378
202105	63079000	6301ÖÁ6307µÄÎ´ÁÐÃûÖÆ³ÉÆ·£¬°üÀ¨·þ×°²Ã¼ôÑù	134	Ë¹ÀïÀ¼¿¨	10	Ò»°ãÃ³Ò×	5	Ç§¿Ë	45	¼þ	5,833
202105	63079000	6301ÖÁ6307µÄÎ´ÁÐÃûÖÆ³ÉÆ·£¬°üÀ¨·þ×°²Ã¼ôÑù	136	Ì©¹ú	10	Ò»°ãÃ³Ò×	1766	Ç§¿Ë	241509	¼þ	259,745
202105	63079000	6301ÖÁ6307µÄÎ´ÁÐÃûÖÆ³ÉÆ·£¬°üÀ¨·þ×°²Ã¼ôÑù	137	ÍÁ¶úÆä	10	Ò»°ãÃ³Ò×	10	Ç§¿Ë	29	¼þ	4,857
202105	63079000	6301ÖÁ6307µÄÎ´ÁÐÃûÖÆ³ÉÆ·£¬°üÀ¨·þ×°²Ã¼ôÑù	138	°¢ÁªÇõ	10	Ò»°ãÃ³Ò×	146	Ç§¿Ë	88	¼þ	9,440
202105	63079000	6301ÖÁ6307µÄÎ´ÁÐÃûÖÆ³ÉÆ·£¬°üÀ¨·þ×°²Ã¼ôÑù	141	Ô½ÄÏ	10	Ò»°ãÃ³Ò×	23957	Ç§¿Ë	148626	¼þ	2,586,001
202105	63079000	6301ÖÁ6307µÄÎ´ÁÐÃûÖÆ³ÉÆ·£¬°üÀ¨·þ×°²Ã¼ôÑù	142	ÖÐ¹ú	10	Ò»°ãÃ³Ò×	31811	Ç§¿Ë	2277899	¼þ	6,381,085
202105	63079000	6301ÖÁ6307µÄÎ´ÁÐÃûÖÆ³ÉÆ·£¬°üÀ¨·þ×°²Ã¼ôÑù	143	ÖÐ¹úÌ¨Íå	10	Ò»°ãÃ³Ò×	33496	Ç§¿Ë	1339344	¼þ	8,037,191
202105	63079000	6301ÖÁ6307µÄÎ´ÁÐÃûÖÆ³ÉÆ·£¬°üÀ¨·þ×°²Ã¼ôÑù	231	Ã«ÀïÇóË¹	10	Ò»°ãÃ³Ò×	37	Ç§¿Ë	33	¼þ	11,108
202105	63079000	6301ÖÁ6307µÄÎ´ÁÐÃûÖÆ³ÉÆ·£¬°üÀ¨·þ×°²Ã¼ôÑù	244	ÄÏ·Ç	10	Ò»°ãÃ³Ò×	1	Ç§¿Ë	20	¼þ	600
202105	63079000	6301ÖÁ6307µÄÎ´ÁÐÃûÖÆ³ÉÆ·£¬°üÀ¨·þ×°²Ã¼ôÑù	249	Í»ÄáË¹	10	Ò»°ãÃ³Ò×	401	Ç§¿Ë	19951	¼þ	644,628
202105	63079000	6301ÖÁ6307µÄÎ´ÁÐÃûÖÆ³ÉÆ·£¬°üÀ¨·þ×°²Ã¼ôÑù	301	±ÈÀûÊ±	10	Ò»°ãÃ³Ò×	95	Ç§¿Ë	10452	¼þ	67,484
202105	63079000	6301ÖÁ6307µÄÎ´ÁÐÃûÖÆ³ÉÆ·£¬°üÀ¨·þ×°²Ã¼ôÑù	302	µ¤Âó	10	Ò»°ãÃ³Ò×	60	Ç§¿Ë	75	¼þ	19,449
202105	63079000	6301ÖÁ6307µÄÎ´ÁÐÃûÖÆ³ÉÆ·£¬°üÀ¨·þ×°²Ã¼ôÑù	303	Ó¢¹ú	10	Ò»°ãÃ³Ò×	868	Ç§¿Ë	2425	¼þ	539,236
202105	63079000	6301ÖÁ6307µÄÎ´ÁÐÃûÖÆ³ÉÆ·£¬°üÀ¨·þ×°²Ã¼ôÑù	304	µÂ¹ú	10	Ò»°ãÃ³Ò×	10871	Ç§¿Ë	466081	¼þ	3,728,636
202105	63079000	6301ÖÁ6307µÄÎ´ÁÐÃûÖÆ³ÉÆ·£¬°üÀ¨·þ×°²Ã¼ôÑù	305	·¨¹ú	10	Ò»°ãÃ³Ò×	888	Ç§¿Ë	39719	¼þ	918,411
202105	63079000	6301ÖÁ6307µÄÎ´ÁÐÃûÖÆ³ÉÆ·£¬°üÀ¨·þ×°²Ã¼ôÑù	306	°®¶ûÀ¼	10	Ò»°ãÃ³Ò×	0	Ç§¿Ë	500	¼þ	991
202105	63079000	6301ÖÁ6307µÄÎ´ÁÐÃûÖÆ³ÉÆ·£¬°üÀ¨·þ×°²Ã¼ôÑù	307	Òâ´óÀû	10	Ò»°ãÃ³Ò×	2804	Ç§¿Ë	34561	¼þ	1,334,474
202105	63079000	6301ÖÁ6307µÄÎ´ÁÐÃûÖÆ³ÉÆ·£¬°üÀ¨·þ×°²Ã¼ôÑù	309	ºÉÀ¼	10	Ò»°ãÃ³Ò×	72	Ç§¿Ë	2684	¼þ	56,861
202105	63079000	6301ÖÁ6307µÄÎ´ÁÐÃûÖÆ³ÉÆ·£¬°üÀ¨·þ×°²Ã¼ôÑù	311	ÆÏÌÑÑÀ	10	Ò»°ãÃ³Ò×	25	Ç§¿Ë	75	¼þ	9,661
202105	63079000	6301ÖÁ6307µÄÎ´ÁÐÃûÖÆ³ÉÆ·£¬°üÀ¨·þ×°²Ã¼ôÑù	312	Î÷°àÑÀ	10	Ò»°ãÃ³Ò×	655	Ç§¿Ë	3103	¼þ	2,726,836
202105	63079000	6301ÖÁ6307µÄÎ´ÁÐÃûÖÆ³ÉÆ·£¬°üÀ¨·þ×°²Ã¼ôÑù	315	°ÂµØÀû	10	Ò»°ãÃ³Ò×	27	Ç§¿Ë	376	¼þ	15,435
202105	63079000	6301ÖÁ6307µÄÎ´ÁÐÃûÖÆ³ÉÆ·£¬°üÀ¨·þ×°²Ã¼ôÑù	316	±£¼ÓÀûÑÇ	10	Ò»°ãÃ³Ò×	34	Ç§¿Ë	222	¼þ	7,416
202105	63079000	6301ÖÁ6307µÄÎ´ÁÐÃûÖÆ³ÉÆ·£¬°üÀ¨·þ×°²Ã¼ôÑù	318	·ÒÀ¼	10	Ò»°ãÃ³Ò×	12	Ç§¿Ë	1381	¼þ	7,605
202105	63079000	6301ÖÁ6307µÄÎ´ÁÐÃûÖÆ³ÉÆ·£¬°üÀ¨·þ×°²Ã¼ôÑù	321	ÐÙÑÀÀû	10	Ò»°ãÃ³Ò×	244	Ç§¿Ë	3666	¼þ	72,799
202105	63079000	6301ÖÁ6307µÄÎ´ÁÐÃûÖÆ³ÉÆ·£¬°üÀ¨·þ×°²Ã¼ôÑù	326	Å²Íþ	10	Ò»°ãÃ³Ò×	0	Ç§¿Ë	1	¼þ	1,264
202105	63079000	6301ÖÁ6307µÄÎ´ÁÐÃûÖÆ³ÉÆ·£¬°üÀ¨·þ×°²Ã¼ôÑù	327	²¨À¼	10	Ò»°ãÃ³Ò×	695	Ç§¿Ë	1223	¼þ	267,682
202105	63079000	6301ÖÁ6307µÄÎ´ÁÐÃûÖÆ³ÉÆ·£¬°üÀ¨·þ×°²Ã¼ôÑù	328	ÂÞÂíÄáÑÇ	10	Ò»°ãÃ³Ò×	822	Ç§¿Ë	2621	¼þ	310,445
202105	63079000	6301ÖÁ6307µÄÎ´ÁÐÃûÖÆ³ÉÆ·£¬°üÀ¨·þ×°²Ã¼ôÑù	330	Èðµä	10	Ò»°ãÃ³Ò×	484	Ç§¿Ë	8016	¼þ	69,459
202105	63079000	6301ÖÁ6307µÄÎ´ÁÐÃûÖÆ³ÉÆ·£¬°üÀ¨·þ×°²Ã¼ôÑù	331	ÈðÊ¿	10	Ò»°ãÃ³Ò×	84	Ç§¿Ë	20039	¼þ	35,328
202105	63079000	6301ÖÁ6307µÄÎ´ÁÐÃûÖÆ³ÉÆ·£¬°üÀ¨·þ×°²Ã¼ôÑù	334	°®É³ÄáÑÇ	10	Ò»°ãÃ³Ò×	12	Ç§¿Ë	17	¼þ	2,152
202105	63079000	6301ÖÁ6307µÄÎ´ÁÐÃûÖÆ³ÉÆ·£¬°üÀ¨·þ×°²Ã¼ôÑù	335	À­ÍÑÎ¬ÑÇ	10	Ò»°ãÃ³Ò×	10	Ç§¿Ë	480	¼þ	13,755
202105	63079000	6301ÖÁ6307µÄÎ´ÁÐÃûÖÆ³ÉÆ·£¬°üÀ¨·þ×°²Ã¼ôÑù	336	Á¢ÌÕÍð	10	Ò»°ãÃ³Ò×	0	Ç§¿Ë	2	¼þ	202
202105	63079000	6301ÖÁ6307µÄÎ´ÁÐÃûÖÆ³ÉÆ·£¬°üÀ¨·þ×°²Ã¼ôÑù	337	¸ñÂ³¼ªÑÇ	10	Ò»°ãÃ³Ò×	0	Ç§¿Ë	2	¼þ	712
202105	63079000	6301ÖÁ6307µÄÎ´ÁÐÃûÖÆ³ÉÆ·£¬°üÀ¨·þ×°²Ã¼ôÑù	343	Ä¦¶û¶àÍß	10	Ò»°ãÃ³Ò×	0	Ç§¿Ë	1	¼þ	37
202105	63079000	6301ÖÁ6307µÄÎ´ÁÐÃûÖÆ³ÉÆ·£¬°üÀ¨·þ×°²Ã¼ôÑù	344	¶íÂÞË¹Áª°î	10	Ò»°ãÃ³Ò×	0	Ç§¿Ë	8	¼þ	98
202105	63079000	6301ÖÁ6307µÄÎ´ÁÐÃûÖÆ³ÉÆ·£¬°üÀ¨·þ×°²Ã¼ôÑù	350	Ë¹ÂåÎÄÄáÑÇ	10	Ò»°ãÃ³Ò×	1	Ç§¿Ë	18	¼þ	1,351
202105	63079000	6301ÖÁ6307µÄÎ´ÁÐÃûÖÆ³ÉÆ·£¬°üÀ¨·þ×°²Ã¼ôÑù	352	½Ý¿Ë	10	Ò»°ãÃ³Ò×	363	Ç§¿Ë	10925	¼þ	217,744
202105	63079000	6301ÖÁ6307µÄÎ´ÁÐÃûÖÆ³ÉÆ·£¬°üÀ¨·þ×°²Ã¼ôÑù	353	Ë¹Âå·¥¿Ë	10	Ò»°ãÃ³Ò×	421	Ç§¿Ë	23605	¼þ	269,971
202105	63079000	6301ÖÁ6307µÄÎ´ÁÐÃûÖÆ³ÉÆ·£¬°üÀ¨·þ×°²Ã¼ôÑù	358	Èû¶ûÎ¬ÑÇ	10	Ò»°ãÃ³Ò×	1	Ç§¿Ë	1	¼þ	112
202105	63079000	6301ÖÁ6307µÄÎ´ÁÐÃûÖÆ³ÉÆ·£¬°üÀ¨·þ×°²Ã¼ôÑù	413	¸çÂ×±ÈÑÇ	10	Ò»°ãÃ³Ò×	6	Ç§¿Ë	31	¼þ	4,533
202105	63079000	6301ÖÁ6307µÄÎ´ÁÐÃûÖÆ³ÉÆ·£¬°üÀ¨·þ×°²Ã¼ôÑù	418	¶àÃ×Äá¼Ó¹²ºÍ¹ú	10	Ò»°ãÃ³Ò×	6	Ç§¿Ë	7	¼þ	8,716
202105	63079000	6301ÖÁ6307µÄÎ´ÁÐÃûÖÆ³ÉÆ·£¬°üÀ¨·þ×°²Ã¼ôÑù	426	ºé¶¼À­Ë¹	10	Ò»°ãÃ³Ò×	94	Ç§¿Ë	2883	¼þ	15,580
202105	63079000	6301ÖÁ6307µÄÎ´ÁÐÃûÖÆ³ÉÆ·£¬°üÀ¨·þ×°²Ã¼ôÑù	429	Ä«Î÷¸ç	10	Ò»°ãÃ³Ò×	148	Ç§¿Ë	790	¼þ	104,916
202105	63079000	6301ÖÁ6307µÄÎ´ÁÐÃûÖÆ³ÉÆ·£¬°üÀ¨·þ×°²Ã¼ôÑù	434	ÃØÂ³	10	Ò»°ãÃ³Ò×	1417	Ç§¿Ë	4859	¼þ	530,967
202105	63079000	6301ÖÁ6307µÄÎ´ÁÐÃûÖÆ³ÉÆ·£¬°üÀ¨·þ×°²Ã¼ôÑù	501	¼ÓÄÃ´ó	10	Ò»°ãÃ³Ò×	56	Ç§¿Ë	1544	¼þ	200,786
202105	63079000	6301ÖÁ6307µÄÎ´ÁÐÃûÖÆ³ÉÆ·£¬°üÀ¨·þ×°²Ã¼ôÑù	502	ÃÀ¹ú	10	Ò»°ãÃ³Ò×	2877	Ç§¿Ë	145360	¼þ	1,750,439
202105	63079000	6301ÖÁ6307µÄÎ´ÁÐÃûÖÆ³ÉÆ·£¬°üÀ¨·þ×°²Ã¼ôÑù	601	°Ä´óÀûÑÇ	10	Ò»°ãÃ³Ò×	26	Ç§¿Ë	355	¼þ	46,165
202105	63079000	6301ÖÁ6307µÄÎ´ÁÐÃûÖÆ³ÉÆ·£¬°üÀ¨·þ×°²Ã¼ôÑù	609	ÐÂÎ÷À¼	10	Ò»°ãÃ³Ò×	0	Ç§¿Ë	1	¼þ	149
202105	63079000	6301ÖÁ6307µÄÎ´ÁÐÃûÖÆ³ÉÆ·£¬°üÀ¨·þ×°²Ã¼ôÑù	701	¹ú(µØ)±ð²»Ïê	10	Ò»°ãÃ³Ò×	0	Ç§¿Ë	5	¼þ	6
202106	63079000	6301ÖÁ6307µÄÎ´ÁÐÃûÖÆ³ÉÆ·£¬°üÀ¨·þ×°²Ã¼ôÑù	103	ÃÏ¼ÓÀ­¹ú	10	Ò»°ãÃ³Ò×	208	Ç§¿Ë	348	¼þ	51,761
202106	63079000	6301ÖÁ6307µÄÎ´ÁÐÃûÖÆ³ÉÆ·£¬°üÀ¨·þ×°²Ã¼ôÑù	106	Ãåµé	10	Ò»°ãÃ³Ò×	4912	Ç§¿Ë	34272	¼þ	270,816
202106	63079000	6301ÖÁ6307µÄÎ´ÁÐÃûÖÆ³ÉÆ·£¬°üÀ¨·þ×°²Ã¼ôÑù	107	¼íÆÒÕ¯	10	Ò»°ãÃ³Ò×	34733	Ç§¿Ë	6637656	¼þ	3,228,750
202106	63079000	6301ÖÁ6307µÄÎ´ÁÐÃûÖÆ³ÉÆ·£¬°üÀ¨·þ×°²Ã¼ôÑù	110	ÖÐ¹úÏã¸Û	10	Ò»°ãÃ³Ò×	2510	Ç§¿Ë	573011	¼þ	536,620
202106	63079000	6301ÖÁ6307µÄÎ´ÁÐÃûÖÆ³ÉÆ·£¬°üÀ¨·þ×°²Ã¼ôÑù	111	Ó¡¶È	10	Ò»°ãÃ³Ò×	14575	Ç§¿Ë	77872	¼þ	2,857,440
202106	63079000	6301ÖÁ6307µÄÎ´ÁÐÃûÖÆ³ÉÆ·£¬°üÀ¨·þ×°²Ã¼ôÑù	112	Ó¡¶ÈÄáÎ÷ÑÇ	10	Ò»°ãÃ³Ò×	721	Ç§¿Ë	1059	¼þ	59,116
202106	63079000	6301ÖÁ6307µÄÎ´ÁÐÃûÖÆ³ÉÆ·£¬°üÀ¨·þ×°²Ã¼ôÑù	116	ÈÕ±¾	10	Ò»°ãÃ³Ò×	12307	Ç§¿Ë	1025372	¼þ	5,353,983
202106	63079000	6301ÖÁ6307µÄÎ´ÁÐÃûÖÆ³ÉÆ·£¬°üÀ¨·þ×°²Ã¼ôÑù	122	ÂíÀ´Î÷ÑÇ	10	Ò»°ãÃ³Ò×	4449	Ç§¿Ë	272749	¼þ	621,904
202106	63079000	6301ÖÁ6307µÄÎ´ÁÐÃûÖÆ³ÉÆ·£¬°üÀ¨·þ×°²Ã¼ôÑù	125	Äá²´¶ûÁª°îÃñÖ÷¹²ºÍ¹ú	10	Ò»°ãÃ³Ò×	354	Ç§¿Ë	4639	¼þ	7,444
202106	63079000	6301ÖÁ6307µÄÎ´ÁÐÃûÖÆ³ÉÆ·£¬°üÀ¨·þ×°²Ã¼ôÑù	127	°Í»ùË¹Ì¹	10	Ò»°ãÃ³Ò×	621	Ç§¿Ë	2867	¼þ	139,891
202106	63079000	6301ÖÁ6307µÄÎ´ÁÐÃûÖÆ³ÉÆ·£¬°üÀ¨·þ×°²Ã¼ôÑù	129	·ÆÂÉ±ö	10	Ò»°ãÃ³Ò×	4443	Ç§¿Ë	13145912	¼þ	1,717,399
202106	63079000	6301ÖÁ6307µÄÎ´ÁÐÃûÖÆ³ÉÆ·£¬°üÀ¨·þ×°²Ã¼ôÑù	132	ÐÂ¼ÓÆÂ	10	Ò»°ãÃ³Ò×	7655	Ç§¿Ë	298120	¼þ	1,889,158
202106	63079000	6301ÖÁ6307µÄÎ´ÁÐÃûÖÆ³ÉÆ·£¬°üÀ¨·þ×°²Ã¼ôÑù	133	º«¹ú	10	Ò»°ãÃ³Ò×	17786	Ç§¿Ë	1476699	¼þ	4,687,335
202106	63079000	6301ÖÁ6307µÄÎ´ÁÐÃûÖÆ³ÉÆ·£¬°üÀ¨·þ×°²Ã¼ôÑù	134	Ë¹ÀïÀ¼¿¨	10	Ò»°ãÃ³Ò×	1	Ç§¿Ë	10	¼þ	1,296
202106	63079000	6301ÖÁ6307µÄÎ´ÁÐÃûÖÆ³ÉÆ·£¬°üÀ¨·þ×°²Ã¼ôÑù	136	Ì©¹ú	10	Ò»°ãÃ³Ò×	6656	Ç§¿Ë	921455	¼þ	2,582,643
202106	63079000	6301ÖÁ6307µÄÎ´ÁÐÃûÖÆ³ÉÆ·£¬°üÀ¨·þ×°²Ã¼ôÑù	137	ÍÁ¶úÆä	10	Ò»°ãÃ³Ò×	63	Ç§¿Ë	10060	¼þ	21,720
202106	63079000	6301ÖÁ6307µÄÎ´ÁÐÃûÖÆ³ÉÆ·£¬°üÀ¨·þ×°²Ã¼ôÑù	138	°¢ÁªÇõ	10	Ò»°ãÃ³Ò×	26	Ç§¿Ë	14	¼þ	1,532
202106	63079000	6301ÖÁ6307µÄÎ´ÁÐÃûÖÆ³ÉÆ·£¬°üÀ¨·þ×°²Ã¼ôÑù	141	Ô½ÄÏ	10	Ò»°ãÃ³Ò×	27514	Ç§¿Ë	663961	¼þ	2,803,285
202106	63079000	6301ÖÁ6307µÄÎ´ÁÐÃûÖÆ³ÉÆ·£¬°üÀ¨·þ×°²Ã¼ôÑù	142	ÖÐ¹ú	10	Ò»°ãÃ³Ò×	83849	Ç§¿Ë	8139248	¼þ	5,578,611
202106	63079000	6301ÖÁ6307µÄÎ´ÁÐÃûÖÆ³ÉÆ·£¬°üÀ¨·þ×°²Ã¼ôÑù	143	ÖÐ¹úÌ¨Íå	10	Ò»°ãÃ³Ò×	8491	Ç§¿Ë	1180551	¼þ	1,664,507
202106	63079000	6301ÖÁ6307µÄÎ´ÁÐÃûÖÆ³ÉÆ·£¬°üÀ¨·þ×°²Ã¼ôÑù	215	°£¼°	10	Ò»°ãÃ³Ò×	0	Ç§¿Ë	9	¼þ	93
202106	63079000	6301ÖÁ6307µÄÎ´ÁÐÃûÖÆ³ÉÆ·£¬°üÀ¨·þ×°²Ã¼ôÑù	231	Ã«ÀïÇóË¹	10	Ò»°ãÃ³Ò×	3	Ç§¿Ë	45	¼þ	21,437
202106	63079000	6301ÖÁ6307µÄÎ´ÁÐÃûÖÆ³ÉÆ·£¬°üÀ¨·þ×°²Ã¼ôÑù	232	Ä¦Âå¸ç	10	Ò»°ãÃ³Ò×	0	Ç§¿Ë	28	¼þ	888
202106	63079000	6301ÖÁ6307µÄÎ´ÁÐÃûÖÆ³ÉÆ·£¬°üÀ¨·þ×°²Ã¼ôÑù	249	Í»ÄáË¹	10	Ò»°ãÃ³Ò×	2	Ç§¿Ë	16	¼þ	2,496
202106	63079000	6301ÖÁ6307µÄÎ´ÁÐÃûÖÆ³ÉÆ·£¬°üÀ¨·þ×°²Ã¼ôÑù	301	±ÈÀûÊ±	10	Ò»°ãÃ³Ò×	3012	Ç§¿Ë	13625	¼þ	287,092
202106	63079000	6301ÖÁ6307µÄÎ´ÁÐÃûÖÆ³ÉÆ·£¬°üÀ¨·þ×°²Ã¼ôÑù	302	µ¤Âó	10	Ò»°ãÃ³Ò×	10	Ç§¿Ë	31	¼þ	6,654
202106	63079000	6301ÖÁ6307µÄÎ´ÁÐÃûÖÆ³ÉÆ·£¬°üÀ¨·þ×°²Ã¼ôÑù	303	Ó¢¹ú	10	Ò»°ãÃ³Ò×	1781	Ç§¿Ë	6546	¼þ	485,719
202106	63079000	6301ÖÁ6307µÄÎ´ÁÐÃûÖÆ³ÉÆ·£¬°üÀ¨·þ×°²Ã¼ôÑù	304	µÂ¹ú	10	Ò»°ãÃ³Ò×	20003	Ç§¿Ë	328226	¼þ	4,950,209
202106	63079000	6301ÖÁ6307µÄÎ´ÁÐÃûÖÆ³ÉÆ·£¬°üÀ¨·þ×°²Ã¼ôÑù	305	·¨¹ú	10	Ò»°ãÃ³Ò×	355	Ç§¿Ë	66413	¼þ	1,722,779
202106	63079000	6301ÖÁ6307µÄÎ´ÁÐÃûÖÆ³ÉÆ·£¬°üÀ¨·þ×°²Ã¼ôÑù	307	Òâ´óÀû	10	Ò»°ãÃ³Ò×	4204	Ç§¿Ë	16111	¼þ	3,356,024
202106	63079000	6301ÖÁ6307µÄÎ´ÁÐÃûÖÆ³ÉÆ·£¬°üÀ¨·þ×°²Ã¼ôÑù	309	ºÉÀ¼	10	Ò»°ãÃ³Ò×	79	Ç§¿Ë	169	¼þ	30,888
202106	63079000	6301ÖÁ6307µÄÎ´ÁÐÃûÖÆ³ÉÆ·£¬°üÀ¨·þ×°²Ã¼ôÑù	310	Ï£À°	10	Ò»°ãÃ³Ò×	13	Ç§¿Ë	27	¼þ	5,604
202106	63079000	6301ÖÁ6307µÄÎ´ÁÐÃûÖÆ³ÉÆ·£¬°üÀ¨·þ×°²Ã¼ôÑù	311	ÆÏÌÑÑÀ	10	Ò»°ãÃ³Ò×	479	Ç§¿Ë	9758	¼þ	156,924
202106	63079000	6301ÖÁ6307µÄÎ´ÁÐÃûÖÆ³ÉÆ·£¬°üÀ¨·þ×°²Ã¼ôÑù	312	Î÷°àÑÀ	10	Ò»°ãÃ³Ò×	1362	Ç§¿Ë	69747	¼þ	3,021,521
202106	63079000	6301ÖÁ6307µÄÎ´ÁÐÃûÖÆ³ÉÆ·£¬°üÀ¨·þ×°²Ã¼ôÑù	313	°¢¶û°ÍÄáÑÇ	10	Ò»°ãÃ³Ò×	6	Ç§¿Ë	75	¼þ	1,420
202106	63079000	6301ÖÁ6307µÄÎ´ÁÐÃûÖÆ³ÉÆ·£¬°üÀ¨·þ×°²Ã¼ôÑù	315	°ÂµØÀû	10	Ò»°ãÃ³Ò×	36	Ç§¿Ë	328	¼þ	3,102
202106	63079000	6301ÖÁ6307µÄÎ´ÁÐÃûÖÆ³ÉÆ·£¬°üÀ¨·þ×°²Ã¼ôÑù	316	±£¼ÓÀûÑÇ	10	Ò»°ãÃ³Ò×	4	Ç§¿Ë	2	¼þ	884
202106	63079000	6301ÖÁ6307µÄÎ´ÁÐÃûÖÆ³ÉÆ·£¬°üÀ¨·þ×°²Ã¼ôÑù	318	·ÒÀ¼	10	Ò»°ãÃ³Ò×	941	Ç§¿Ë	52	¼þ	21,426
202106	63079000	6301ÖÁ6307µÄÎ´ÁÐÃûÖÆ³ÉÆ·£¬°üÀ¨·þ×°²Ã¼ôÑù	321	ÐÙÑÀÀû	10	Ò»°ãÃ³Ò×	43	Ç§¿Ë	3614	¼þ	37,972
202106	63079000	6301ÖÁ6307µÄÎ´ÁÐÃûÖÆ³ÉÆ·£¬°üÀ¨·þ×°²Ã¼ôÑù	327	²¨À¼	10	Ò»°ãÃ³Ò×	219	Ç§¿Ë	146	¼þ	21,331
202106	63079000	6301ÖÁ6307µÄÎ´ÁÐÃûÖÆ³ÉÆ·£¬°üÀ¨·þ×°²Ã¼ôÑù	328	ÂÞÂíÄáÑÇ	10	Ò»°ãÃ³Ò×	107	Ç§¿Ë	99	¼þ	42,160
202106	63079000	6301ÖÁ6307µÄÎ´ÁÐÃûÖÆ³ÉÆ·£¬°üÀ¨·þ×°²Ã¼ôÑù	330	Èðµä	10	Ò»°ãÃ³Ò×	57	Ç§¿Ë	415	¼þ	25,992
202106	63079000	6301ÖÁ6307µÄÎ´ÁÐÃûÖÆ³ÉÆ·£¬°üÀ¨·þ×°²Ã¼ôÑù	331	ÈðÊ¿	10	Ò»°ãÃ³Ò×	2	Ç§¿Ë	6	¼þ	1,691
202106	63079000	6301ÖÁ6307µÄÎ´ÁÐÃûÖÆ³ÉÆ·£¬°üÀ¨·þ×°²Ã¼ôÑù	334	°®É³ÄáÑÇ	10	Ò»°ãÃ³Ò×	4	Ç§¿Ë	125	¼þ	6,339
202106	63079000	6301ÖÁ6307µÄÎ´ÁÐÃûÖÆ³ÉÆ·£¬°üÀ¨·þ×°²Ã¼ôÑù	335	À­ÍÑÎ¬ÑÇ	10	Ò»°ãÃ³Ò×	9	Ç§¿Ë	450	¼þ	12,830
202106	63079000	6301ÖÁ6307µÄÎ´ÁÐÃûÖÆ³ÉÆ·£¬°üÀ¨·þ×°²Ã¼ôÑù	337	¸ñÂ³¼ªÑÇ	10	Ò»°ãÃ³Ò×	1	Ç§¿Ë	7	¼þ	1,634
202106	63079000	6301ÖÁ6307µÄÎ´ÁÐÃûÖÆ³ÉÆ·£¬°üÀ¨·þ×°²Ã¼ôÑù	343	Ä¦¶û¶àÍß	10	Ò»°ãÃ³Ò×	0	Ç§¿Ë	1	¼þ	36
202106	63079000	6301ÖÁ6307µÄÎ´ÁÐÃûÖÆ³ÉÆ·£¬°üÀ¨·þ×°²Ã¼ôÑù	344	¶íÂÞË¹Áª°î	10	Ò»°ãÃ³Ò×	0	Ç§¿Ë	39	¼þ	39
202106	63079000	6301ÖÁ6307µÄÎ´ÁÐÃûÖÆ³ÉÆ·£¬°üÀ¨·þ×°²Ã¼ôÑù	350	Ë¹ÂåÎÄÄáÑÇ	10	Ò»°ãÃ³Ò×	1	Ç§¿Ë	2	¼þ	1,102
202106	63079000	6301ÖÁ6307µÄÎ´ÁÐÃûÖÆ³ÉÆ·£¬°üÀ¨·þ×°²Ã¼ôÑù	352	½Ý¿Ë	10	Ò»°ãÃ³Ò×	59	Ç§¿Ë	150	¼þ	32,921
202106	63079000	6301ÖÁ6307µÄÎ´ÁÐÃûÖÆ³ÉÆ·£¬°üÀ¨·þ×°²Ã¼ôÑù	353	Ë¹Âå·¥¿Ë	10	Ò»°ãÃ³Ò×	315	Ç§¿Ë	15008	¼þ	179,180
202106	63079000	6301ÖÁ6307µÄÎ´ÁÐÃûÖÆ³ÉÆ·£¬°üÀ¨·þ×°²Ã¼ôÑù	358	Èû¶ûÎ¬ÑÇ	10	Ò»°ãÃ³Ò×	0	Ç§¿Ë	1	¼þ	119
202106	63079000	6301ÖÁ6307µÄÎ´ÁÐÃûÖÆ³ÉÆ·£¬°üÀ¨·þ×°²Ã¼ôÑù	410	°ÍÎ÷	10	Ò»°ãÃ³Ò×	1	Ç§¿Ë	40	¼þ	150
202106	63079000	6301ÖÁ6307µÄÎ´ÁÐÃûÖÆ³ÉÆ·£¬°üÀ¨·þ×°²Ã¼ôÑù	413	¸çÂ×±ÈÑÇ	10	Ò»°ãÃ³Ò×	20	Ç§¿Ë	105	¼þ	6,888
202106	63079000	6301ÖÁ6307µÄÎ´ÁÐÃûÖÆ³ÉÆ·£¬°üÀ¨·þ×°²Ã¼ôÑù	418	¶àÃ×Äá¼Ó¹²ºÍ¹ú	10	Ò»°ãÃ³Ò×	0	Ç§¿Ë	1	¼þ	321
202106	63079000	6301ÖÁ6307µÄÎ´ÁÐÃûÖÆ³ÉÆ·£¬°üÀ¨·þ×°²Ã¼ôÑù	426	ºé¶¼À­Ë¹	10	Ò»°ãÃ³Ò×	11	Ç§¿Ë	3	¼þ	1,313
202106	63079000	6301ÖÁ6307µÄÎ´ÁÐÃûÖÆ³ÉÆ·£¬°üÀ¨·þ×°²Ã¼ôÑù	429	Ä«Î÷¸ç	10	Ò»°ãÃ³Ò×	296	Ç§¿Ë	4698	¼þ	151,792
202106	63079000	6301ÖÁ6307µÄÎ´ÁÐÃûÖÆ³ÉÆ·£¬°üÀ¨·þ×°²Ã¼ôÑù	434	ÃØÂ³	10	Ò»°ãÃ³Ò×	400	Ç§¿Ë	547	¼þ	484,010
202106	63079000	6301ÖÁ6307µÄÎ´ÁÐÃûÖÆ³ÉÆ·£¬°üÀ¨·þ×°²Ã¼ôÑù	440	Èø¶ûÍß¶à	10	Ò»°ãÃ³Ò×	0	Ç§¿Ë	1	¼þ	107
202106	63079000	6301ÖÁ6307µÄÎ´ÁÐÃûÖÆ³ÉÆ·£¬°üÀ¨·þ×°²Ã¼ôÑù	501	¼ÓÄÃ´ó	10	Ò»°ãÃ³Ò×	58	Ç§¿Ë	352	¼þ	42,863
202106	63079000	6301ÖÁ6307µÄÎ´ÁÐÃûÖÆ³ÉÆ·£¬°üÀ¨·þ×°²Ã¼ôÑù	502	ÃÀ¹ú	10	Ò»°ãÃ³Ò×	3062	Ç§¿Ë	78263	¼þ	1,321,009
202106	63079000	6301ÖÁ6307µÄÎ´ÁÐÃûÖÆ³ÉÆ·£¬°üÀ¨·þ×°²Ã¼ôÑù	601	°Ä´óÀûÑÇ	10	Ò»°ãÃ³Ò×	41	Ç§¿Ë	1003	¼þ	26,660
202106	63079000	6301ÖÁ6307µÄÎ´ÁÐÃûÖÆ³ÉÆ·£¬°üÀ¨·þ×°²Ã¼ôÑù	609	ÐÂÎ÷À¼	10	Ò»°ãÃ³Ò×	5	Ç§¿Ë	10	¼þ	1,953
202107	63079000	6301ÖÁ6307µÄÎ´ÁÐÃûÖÆ³ÉÆ·£¬°üÀ¨·þ×°²Ã¼ôÑù	103	ÃÏ¼ÓÀ­¹ú	10	Ò»°ãÃ³Ò×	591	Ç§¿Ë	10290	¼þ	39,615
202107	63079000	6301ÖÁ6307µÄÎ´ÁÐÃûÖÆ³ÉÆ·£¬°üÀ¨·þ×°²Ã¼ôÑù	106	Ãåµé	10	Ò»°ãÃ³Ò×	12466	Ç§¿Ë	103060	¼þ	700,999
202107	63079000	6301ÖÁ6307µÄÎ´ÁÐÃûÖÆ³ÉÆ·£¬°üÀ¨·þ×°²Ã¼ôÑù	107	¼íÆÒÕ¯	10	Ò»°ãÃ³Ò×	22510	Ç§¿Ë	3293952	¼þ	1,393,409
202107	63079000	6301ÖÁ6307µÄÎ´ÁÐÃûÖÆ³ÉÆ·£¬°üÀ¨·þ×°²Ã¼ôÑù	110	ÖÐ¹úÏã¸Û	10	Ò»°ãÃ³Ò×	7590	Ç§¿Ë	1613198	¼þ	1,175,881
202107	63079000	6301ÖÁ6307µÄÎ´ÁÐÃûÖÆ³ÉÆ·£¬°üÀ¨·þ×°²Ã¼ôÑù	111	Ó¡¶È	10	Ò»°ãÃ³Ò×	2932	Ç§¿Ë	15149	¼þ	455,276
202107	63079000	6301ÖÁ6307µÄÎ´ÁÐÃûÖÆ³ÉÆ·£¬°üÀ¨·þ×°²Ã¼ôÑù	112	Ó¡¶ÈÄáÎ÷ÑÇ	10	Ò»°ãÃ³Ò×	214	Ç§¿Ë	3321	¼þ	127,325
202107	63079000	6301ÖÁ6307µÄÎ´ÁÐÃûÖÆ³ÉÆ·£¬°üÀ¨·þ×°²Ã¼ôÑù	116	ÈÕ±¾	10	Ò»°ãÃ³Ò×	9875	Ç§¿Ë	1509000	¼þ	3,522,856
202107	63079000	6301ÖÁ6307µÄÎ´ÁÐÃûÖÆ³ÉÆ·£¬°üÀ¨·þ×°²Ã¼ôÑù	122	ÂíÀ´Î÷ÑÇ	10	Ò»°ãÃ³Ò×	580	Ç§¿Ë	84095	¼þ	155,129
202107	63079000	6301ÖÁ6307µÄÎ´ÁÐÃûÖÆ³ÉÆ·£¬°üÀ¨·þ×°²Ã¼ôÑù	125	Äá²´¶ûÁª°îÃñÖ÷¹²ºÍ¹ú	10	Ò»°ãÃ³Ò×	1952	Ç§¿Ë	20536	¼þ	77,306
202107	63079000	6301ÖÁ6307µÄÎ´ÁÐÃûÖÆ³ÉÆ·£¬°üÀ¨·þ×°²Ã¼ôÑù	127	°Í»ùË¹Ì¹	10	Ò»°ãÃ³Ò×	55	Ç§¿Ë	1009	¼þ	7,921
202107	63079000	6301ÖÁ6307µÄÎ´ÁÐÃûÖÆ³ÉÆ·£¬°üÀ¨·þ×°²Ã¼ôÑù	129	·ÆÂÉ±ö	10	Ò»°ãÃ³Ò×	876	Ç§¿Ë	79003	¼þ	185,645
202107	63079000	6301ÖÁ6307µÄÎ´ÁÐÃûÖÆ³ÉÆ·£¬°üÀ¨·þ×°²Ã¼ôÑù	132	ÐÂ¼ÓÆÂ	10	Ò»°ãÃ³Ò×	6938	Ç§¿Ë	319315	¼þ	1,364,380
202107	63079000	6301ÖÁ6307µÄÎ´ÁÐÃûÖÆ³ÉÆ·£¬°üÀ¨·þ×°²Ã¼ôÑù	133	º«¹ú	10	Ò»°ãÃ³Ò×	17984	Ç§¿Ë	1639362	¼þ	4,703,192
202107	63079000	6301ÖÁ6307µÄÎ´ÁÐÃûÖÆ³ÉÆ·£¬°üÀ¨·þ×°²Ã¼ôÑù	134	Ë¹ÀïÀ¼¿¨	10	Ò»°ãÃ³Ò×	12	Ç§¿Ë	861	¼þ	20,896
202107	63079000	6301ÖÁ6307µÄÎ´ÁÐÃûÖÆ³ÉÆ·£¬°üÀ¨·þ×°²Ã¼ôÑù	136	Ì©¹ú	10	Ò»°ãÃ³Ò×	285	Ç§¿Ë	57236	¼þ	188,743
202107	63079000	6301ÖÁ6307µÄÎ´ÁÐÃûÖÆ³ÉÆ·£¬°üÀ¨·þ×°²Ã¼ôÑù	137	ÍÁ¶úÆä	10	Ò»°ãÃ³Ò×	888	Ç§¿Ë	100192	¼þ	397,101
202107	63079000	6301ÖÁ6307µÄÎ´ÁÐÃûÖÆ³ÉÆ·£¬°üÀ¨·þ×°²Ã¼ôÑù	141	Ô½ÄÏ	10	Ò»°ãÃ³Ò×	28989	Ç§¿Ë	683127	¼þ	3,520,048
202107	63079000	6301ÖÁ6307µÄÎ´ÁÐÃûÖÆ³ÉÆ·£¬°üÀ¨·þ×°²Ã¼ôÑù	142	ÖÐ¹ú	10	Ò»°ãÃ³Ò×	67681	Ç§¿Ë	7838725	¼þ	7,929,251
202107	63079000	6301ÖÁ6307µÄÎ´ÁÐÃûÖÆ³ÉÆ·£¬°üÀ¨·þ×°²Ã¼ôÑù	143	ÖÐ¹úÌ¨Íå	10	Ò»°ãÃ³Ò×	19191	Ç§¿Ë	1653813	¼þ	5,308,332
202107	63079000	6301ÖÁ6307µÄÎ´ÁÐÃûÖÆ³ÉÆ·£¬°üÀ¨·þ×°²Ã¼ôÑù	227	Âí´ï¼ÓË¹¼Ó	10	Ò»°ãÃ³Ò×	0	Ç§¿Ë	2	¼þ	139
202107	63079000	6301ÖÁ6307µÄÎ´ÁÐÃûÖÆ³ÉÆ·£¬°üÀ¨·þ×°²Ã¼ôÑù	231	Ã«ÀïÇóË¹	10	Ò»°ãÃ³Ò×	3	Ç§¿Ë	60	¼þ	31,208
202107	63079000	6301ÖÁ6307µÄÎ´ÁÐÃûÖÆ³ÉÆ·£¬°üÀ¨·þ×°²Ã¼ôÑù	232	Ä¦Âå¸ç	10	Ò»°ãÃ³Ò×	0	Ç§¿Ë	69	¼þ	2,020
202107	63079000	6301ÖÁ6307µÄÎ´ÁÐÃûÖÆ³ÉÆ·£¬°üÀ¨·þ×°²Ã¼ôÑù	249	Í»ÄáË¹	10	Ò»°ãÃ³Ò×	0	Ç§¿Ë	1	¼þ	535
202107	63079000	6301ÖÁ6307µÄÎ´ÁÐÃûÖÆ³ÉÆ·£¬°üÀ¨·þ×°²Ã¼ôÑù	301	±ÈÀûÊ±	10	Ò»°ãÃ³Ò×	313	Ç§¿Ë	1547	¼þ	87,933
202107	63079000	6301ÖÁ6307µÄÎ´ÁÐÃûÖÆ³ÉÆ·£¬°üÀ¨·þ×°²Ã¼ôÑù	302	µ¤Âó	10	Ò»°ãÃ³Ò×	35	Ç§¿Ë	100	¼þ	9,357
202107	63079000	6301ÖÁ6307µÄÎ´ÁÐÃûÖÆ³ÉÆ·£¬°üÀ¨·þ×°²Ã¼ôÑù	303	Ó¢¹ú	10	Ò»°ãÃ³Ò×	1589	Ç§¿Ë	52477	¼þ	266,235
202107	63079000	6301ÖÁ6307µÄÎ´ÁÐÃûÖÆ³ÉÆ·£¬°üÀ¨·þ×°²Ã¼ôÑù	304	µÂ¹ú	10	Ò»°ãÃ³Ò×	9475	Ç§¿Ë	312251	¼þ	2,680,685
202107	63079000	6301ÖÁ6307µÄÎ´ÁÐÃûÖÆ³ÉÆ·£¬°üÀ¨·þ×°²Ã¼ôÑù	305	·¨¹ú	10	Ò»°ãÃ³Ò×	1765	Ç§¿Ë	31256	¼þ	1,604,221
202107	63079000	6301ÖÁ6307µÄÎ´ÁÐÃûÖÆ³ÉÆ·£¬°üÀ¨·þ×°²Ã¼ôÑù	307	Òâ´óÀû	10	Ò»°ãÃ³Ò×	5138	Ç§¿Ë	31174	¼þ	4,747,523
202107	63079000	6301ÖÁ6307µÄÎ´ÁÐÃûÖÆ³ÉÆ·£¬°üÀ¨·þ×°²Ã¼ôÑù	309	ºÉÀ¼	10	Ò»°ãÃ³Ò×	1075	Ç§¿Ë	1859	¼þ	49,049
202107	63079000	6301ÖÁ6307µÄÎ´ÁÐÃûÖÆ³ÉÆ·£¬°üÀ¨·þ×°²Ã¼ôÑù	310	Ï£À°	10	Ò»°ãÃ³Ò×	0	Ç§¿Ë	1	¼þ	159
202107	63079000	6301ÖÁ6307µÄÎ´ÁÐÃûÖÆ³ÉÆ·£¬°üÀ¨·þ×°²Ã¼ôÑù	311	ÆÏÌÑÑÀ	10	Ò»°ãÃ³Ò×	22	Ç§¿Ë	854	¼þ	164,230
202107	63079000	6301ÖÁ6307µÄÎ´ÁÐÃûÖÆ³ÉÆ·£¬°üÀ¨·þ×°²Ã¼ôÑù	312	Î÷°àÑÀ	10	Ò»°ãÃ³Ò×	132	Ç§¿Ë	1546	¼þ	1,607,919
202107	63079000	6301ÖÁ6307µÄÎ´ÁÐÃûÖÆ³ÉÆ·£¬°üÀ¨·þ×°²Ã¼ôÑù	313	°¢¶û°ÍÄáÑÇ	10	Ò»°ãÃ³Ò×	1	Ç§¿Ë	12	¼þ	1,980
202107	63079000	6301ÖÁ6307µÄÎ´ÁÐÃûÖÆ³ÉÆ·£¬°üÀ¨·þ×°²Ã¼ôÑù	315	°ÂµØÀû	10	Ò»°ãÃ³Ò×	26	Ç§¿Ë	301	¼þ	23,281
202107	63079000	6301ÖÁ6307µÄÎ´ÁÐÃûÖÆ³ÉÆ·£¬°üÀ¨·þ×°²Ã¼ôÑù	316	±£¼ÓÀûÑÇ	10	Ò»°ãÃ³Ò×	98	Ç§¿Ë	683	¼þ	87,556
202107	63079000	6301ÖÁ6307µÄÎ´ÁÐÃûÖÆ³ÉÆ·£¬°üÀ¨·þ×°²Ã¼ôÑù	318	·ÒÀ¼	10	Ò»°ãÃ³Ò×	34	Ç§¿Ë	13	¼þ	2,118
202107	63079000	6301ÖÁ6307µÄÎ´ÁÐÃûÖÆ³ÉÆ·£¬°üÀ¨·þ×°²Ã¼ôÑù	321	ÐÙÑÀÀû	10	Ò»°ãÃ³Ò×	628	Ç§¿Ë	159	¼þ	110,279
202107	63079000	6301ÖÁ6307µÄÎ´ÁÐÃûÖÆ³ÉÆ·£¬°üÀ¨·þ×°²Ã¼ôÑù	326	Å²Íþ	10	Ò»°ãÃ³Ò×	0	Ç§¿Ë	1	¼þ	50
202107	63079000	6301ÖÁ6307µÄÎ´ÁÐÃûÖÆ³ÉÆ·£¬°üÀ¨·þ×°²Ã¼ôÑù	327	²¨À¼	10	Ò»°ãÃ³Ò×	648	Ç§¿Ë	1213	¼þ	140,734
202107	63079000	6301ÖÁ6307µÄÎ´ÁÐÃûÖÆ³ÉÆ·£¬°üÀ¨·þ×°²Ã¼ôÑù	328	ÂÞÂíÄáÑÇ	10	Ò»°ãÃ³Ò×	270	Ç§¿Ë	336	¼þ	105,238
202107	63079000	6301ÖÁ6307µÄÎ´ÁÐÃûÖÆ³ÉÆ·£¬°üÀ¨·þ×°²Ã¼ôÑù	330	Èðµä	10	Ò»°ãÃ³Ò×	541	Ç§¿Ë	18400	¼þ	91,658
202107	63079000	6301ÖÁ6307µÄÎ´ÁÐÃûÖÆ³ÉÆ·£¬°üÀ¨·þ×°²Ã¼ôÑù	331	ÈðÊ¿	10	Ò»°ãÃ³Ò×	8	Ç§¿Ë	29	¼þ	8,414
202107	63079000	6301ÖÁ6307µÄÎ´ÁÐÃûÖÆ³ÉÆ·£¬°üÀ¨·þ×°²Ã¼ôÑù	335	À­ÍÑÎ¬ÑÇ	10	Ò»°ãÃ³Ò×	6	Ç§¿Ë	300	¼þ	8,492
202107	63079000	6301ÖÁ6307µÄÎ´ÁÐÃûÖÆ³ÉÆ·£¬°üÀ¨·þ×°²Ã¼ôÑù	337	¸ñÂ³¼ªÑÇ	10	Ò»°ãÃ³Ò×	0	Ç§¿Ë	1	¼þ	258
202107	63079000	6301ÖÁ6307µÄÎ´ÁÐÃûÖÆ³ÉÆ·£¬°üÀ¨·þ×°²Ã¼ôÑù	343	Ä¦¶û¶àÍß	10	Ò»°ãÃ³Ò×	0	Ç§¿Ë	3	¼þ	107
202107	63079000	6301ÖÁ6307µÄÎ´ÁÐÃûÖÆ³ÉÆ·£¬°üÀ¨·þ×°²Ã¼ôÑù	344	¶íÂÞË¹Áª°î	10	Ò»°ãÃ³Ò×	132	Ç§¿Ë	1	¼þ	1,250
202107	63079000	6301ÖÁ6307µÄÎ´ÁÐÃûÖÆ³ÉÆ·£¬°üÀ¨·þ×°²Ã¼ôÑù	347	ÎÚ¿ËÀ¼	10	Ò»°ãÃ³Ò×	7	Ç§¿Ë	1	¼þ	825
202107	63079000	6301ÖÁ6307µÄÎ´ÁÐÃûÖÆ³ÉÆ·£¬°üÀ¨·þ×°²Ã¼ôÑù	350	Ë¹ÂåÎÄÄáÑÇ	10	Ò»°ãÃ³Ò×	0	Ç§¿Ë	2	¼þ	272
202107	63079000	6301ÖÁ6307µÄÎ´ÁÐÃûÖÆ³ÉÆ·£¬°üÀ¨·þ×°²Ã¼ôÑù	351	¿ËÂÞµØÑÇ	10	Ò»°ãÃ³Ò×	0	Ç§¿Ë	2	¼þ	46
202107	63079000	6301ÖÁ6307µÄÎ´ÁÐÃûÖÆ³ÉÆ·£¬°üÀ¨·þ×°²Ã¼ôÑù	352	½Ý¿Ë	10	Ò»°ãÃ³Ò×	68	Ç§¿Ë	232	¼þ	40,182
202107	63079000	6301ÖÁ6307µÄÎ´ÁÐÃûÖÆ³ÉÆ·£¬°üÀ¨·þ×°²Ã¼ôÑù	353	Ë¹Âå·¥¿Ë	10	Ò»°ãÃ³Ò×	530	Ç§¿Ë	29508	¼þ	352,727
202107	63079000	6301ÖÁ6307µÄÎ´ÁÐÃûÖÆ³ÉÆ·£¬°üÀ¨·þ×°²Ã¼ôÑù	413	¸çÂ×±ÈÑÇ	10	Ò»°ãÃ³Ò×	8	Ç§¿Ë	25	¼þ	3,682
202107	63079000	6301ÖÁ6307µÄÎ´ÁÐÃûÖÆ³ÉÆ·£¬°üÀ¨·þ×°²Ã¼ôÑù	418	¶àÃ×Äá¼Ó¹²ºÍ¹ú	10	Ò»°ãÃ³Ò×	0	Ç§¿Ë	3	¼þ	2,613
202107	63079000	6301ÖÁ6307µÄÎ´ÁÐÃûÖÆ³ÉÆ·£¬°üÀ¨·þ×°²Ã¼ôÑù	426	ºé¶¼À­Ë¹	10	Ò»°ãÃ³Ò×	4	Ç§¿Ë	1	¼þ	467
202107	63079000	6301ÖÁ6307µÄÎ´ÁÐÃûÖÆ³ÉÆ·£¬°üÀ¨·þ×°²Ã¼ôÑù	429	Ä«Î÷¸ç	10	Ò»°ãÃ³Ò×	730	Ç§¿Ë	23592	¼þ	220,395
202107	63079000	6301ÖÁ6307µÄÎ´ÁÐÃûÖÆ³ÉÆ·£¬°üÀ¨·þ×°²Ã¼ôÑù	434	ÃØÂ³	10	Ò»°ãÃ³Ò×	190	Ç§¿Ë	490	¼þ	392,983
202107	63079000	6301ÖÁ6307µÄÎ´ÁÐÃûÖÆ³ÉÆ·£¬°üÀ¨·þ×°²Ã¼ôÑù	440	Èø¶ûÍß¶à	10	Ò»°ãÃ³Ò×	11	Ç§¿Ë	240	¼þ	23,279
202107	63079000	6301ÖÁ6307µÄÎ´ÁÐÃûÖÆ³ÉÆ·£¬°üÀ¨·þ×°²Ã¼ôÑù	501	¼ÓÄÃ´ó	10	Ò»°ãÃ³Ò×	52	Ç§¿Ë	398	¼þ	43,708
202107	63079000	6301ÖÁ6307µÄÎ´ÁÐÃûÖÆ³ÉÆ·£¬°üÀ¨·þ×°²Ã¼ôÑù	502	ÃÀ¹ú	10	Ò»°ãÃ³Ò×	4295	Ç§¿Ë	274860	¼þ	1,339,697
202107	63079000	6301ÖÁ6307µÄÎ´ÁÐÃûÖÆ³ÉÆ·£¬°üÀ¨·þ×°²Ã¼ôÑù	601	°Ä´óÀûÑÇ	10	Ò»°ãÃ³Ò×	3	Ç§¿Ë	50	¼þ	4,409
202107	63079000	6301ÖÁ6307µÄÎ´ÁÐÃûÖÆ³ÉÆ·£¬°üÀ¨·þ×°²Ã¼ôÑù	609	ÐÂÎ÷À¼	10	Ò»°ãÃ³Ò×	0	Ç§¿Ë	1	¼þ	124
202107	63079000	6301ÖÁ6307µÄÎ´ÁÐÃûÖÆ³ÉÆ·£¬°üÀ¨·þ×°²Ã¼ôÑù	701	¹ú(µØ)±ð²»Ïê	10	Ò»°ãÃ³Ò×	0	Ç§¿Ë	15	¼þ	6
202108	63079000	6301ÖÁ6307µÄÎ´ÁÐÃûÖÆ³ÉÆ·£¬°üÀ¨·þ×°²Ã¼ôÑù	101	°¢¸»º¹	10	Ò»°ãÃ³Ò×	1	Ç§¿Ë	1	¼þ	1,415
202108	63079000	6301ÖÁ6307µÄÎ´ÁÐÃûÖÆ³ÉÆ·£¬°üÀ¨·þ×°²Ã¼ôÑù	103	ÃÏ¼ÓÀ­¹ú	10	Ò»°ãÃ³Ò×	210	Ç§¿Ë	1218	¼þ	67,363
202108	63079000	6301ÖÁ6307µÄÎ´ÁÐÃûÖÆ³ÉÆ·£¬°üÀ¨·þ×°²Ã¼ôÑù	106	Ãåµé	10	Ò»°ãÃ³Ò×	1	Ç§¿Ë	25	¼þ	612
202108	63079000	6301ÖÁ6307µÄÎ´ÁÐÃûÖÆ³ÉÆ·£¬°üÀ¨·þ×°²Ã¼ôÑù	107	¼íÆÒÕ¯	10	Ò»°ãÃ³Ò×	6030	Ç§¿Ë	627784	¼þ	276,238
202108	63079000	6301ÖÁ6307µÄÎ´ÁÐÃûÖÆ³ÉÆ·£¬°üÀ¨·þ×°²Ã¼ôÑù	110	ÖÐ¹úÏã¸Û	10	Ò»°ãÃ³Ò×	3655	Ç§¿Ë	1164603	¼þ	1,472,846
202108	63079000	6301ÖÁ6307µÄÎ´ÁÐÃûÖÆ³ÉÆ·£¬°üÀ¨·þ×°²Ã¼ôÑù	111	Ó¡¶È	10	Ò»°ãÃ³Ò×	13528	Ç§¿Ë	90564	¼þ	1,896,706
202108	63079000	6301ÖÁ6307µÄÎ´ÁÐÃûÖÆ³ÉÆ·£¬°üÀ¨·þ×°²Ã¼ôÑù	112	Ó¡¶ÈÄáÎ÷ÑÇ	10	Ò»°ãÃ³Ò×	1098	Ç§¿Ë	5271	¼þ	83,917
202108	63079000	6301ÖÁ6307µÄÎ´ÁÐÃûÖÆ³ÉÆ·£¬°üÀ¨·þ×°²Ã¼ôÑù	114	ÒÁÀ­¿Ë	10	Ò»°ãÃ³Ò×	3	Ç§¿Ë	6	¼þ	529
202108	63079000	6301ÖÁ6307µÄÎ´ÁÐÃûÖÆ³ÉÆ·£¬°üÀ¨·þ×°²Ã¼ôÑù	116	ÈÕ±¾	10	Ò»°ãÃ³Ò×	7048	Ç§¿Ë	558725	¼þ	4,239,386
202108	63079000	6301ÖÁ6307µÄÎ´ÁÐÃûÖÆ³ÉÆ·£¬°üÀ¨·þ×°²Ã¼ôÑù	122	ÂíÀ´Î÷ÑÇ	10	Ò»°ãÃ³Ò×	1	Ç§¿Ë	1	¼þ	309
202108	63079000	6301ÖÁ6307µÄÎ´ÁÐÃûÖÆ³ÉÆ·£¬°üÀ¨·þ×°²Ã¼ôÑù	125	Äá²´¶ûÁª°îÃñÖ÷¹²ºÍ¹ú	10	Ò»°ãÃ³Ò×	454	Ç§¿Ë	9876	¼þ	9,821
202108	63079000	6301ÖÁ6307µÄÎ´ÁÐÃûÖÆ³ÉÆ·£¬°üÀ¨·þ×°²Ã¼ôÑù	127	°Í»ùË¹Ì¹	10	Ò»°ãÃ³Ò×	203	Ç§¿Ë	3702	¼þ	29,981
202108	63079000	6301ÖÁ6307µÄÎ´ÁÐÃûÖÆ³ÉÆ·£¬°üÀ¨·þ×°²Ã¼ôÑù	129	·ÆÂÉ±ö	10	Ò»°ãÃ³Ò×	2982	Ç§¿Ë	7093592	¼þ	1,572,953
202108	63079000	6301ÖÁ6307µÄÎ´ÁÐÃûÖÆ³ÉÆ·£¬°üÀ¨·þ×°²Ã¼ôÑù	132	ÐÂ¼ÓÆÂ	10	Ò»°ãÃ³Ò×	9353	Ç§¿Ë	485952	¼þ	2,065,814
202108	63079000	6301ÖÁ6307µÄÎ´ÁÐÃûÖÆ³ÉÆ·£¬°üÀ¨·þ×°²Ã¼ôÑù	133	º«¹ú	10	Ò»°ãÃ³Ò×	18461	Ç§¿Ë	2514297	¼þ	5,206,338
202108	63079000	6301ÖÁ6307µÄÎ´ÁÐÃûÖÆ³ÉÆ·£¬°üÀ¨·þ×°²Ã¼ôÑù	134	Ë¹ÀïÀ¼¿¨	10	Ò»°ãÃ³Ò×	7	Ç§¿Ë	14	¼þ	7,355
202108	63079000	6301ÖÁ6307µÄÎ´ÁÐÃûÖÆ³ÉÆ·£¬°üÀ¨·þ×°²Ã¼ôÑù	136	Ì©¹ú	10	Ò»°ãÃ³Ò×	1714	Ç§¿Ë	340875	¼þ	448,072
202108	63079000	6301ÖÁ6307µÄÎ´ÁÐÃûÖÆ³ÉÆ·£¬°üÀ¨·þ×°²Ã¼ôÑù	137	ÍÁ¶úÆä	10	Ò»°ãÃ³Ò×	1105	Ç§¿Ë	31402	¼þ	162,718
202108	63079000	6301ÖÁ6307µÄÎ´ÁÐÃûÖÆ³ÉÆ·£¬°üÀ¨·þ×°²Ã¼ôÑù	138	°¢ÁªÇõ	10	Ò»°ãÃ³Ò×	19	Ç§¿Ë	10	¼þ	886
202108	63079000	6301ÖÁ6307µÄÎ´ÁÐÃûÖÆ³ÉÆ·£¬°üÀ¨·þ×°²Ã¼ôÑù	141	Ô½ÄÏ	10	Ò»°ãÃ³Ò×	23275	Ç§¿Ë	327227	¼þ	2,591,173
202108	63079000	6301ÖÁ6307µÄÎ´ÁÐÃûÖÆ³ÉÆ·£¬°üÀ¨·þ×°²Ã¼ôÑù	142	ÖÐ¹ú	10	Ò»°ãÃ³Ò×	46675	Ç§¿Ë	7178445	¼þ	6,257,173
202108	63079000	6301ÖÁ6307µÄÎ´ÁÐÃûÖÆ³ÉÆ·£¬°üÀ¨·þ×°²Ã¼ôÑù	143	ÖÐ¹úÌ¨Íå	10	Ò»°ãÃ³Ò×	11952	Ç§¿Ë	836851	¼þ	3,303,847
202108	63079000	6301ÖÁ6307µÄÎ´ÁÐÃûÖÆ³ÉÆ·£¬°üÀ¨·þ×°²Ã¼ôÑù	232	Ä¦Âå¸ç	10	Ò»°ãÃ³Ò×	4	Ç§¿Ë	42	¼þ	2,782
202108	63079000	6301ÖÁ6307µÄÎ´ÁÐÃûÖÆ³ÉÆ·£¬°üÀ¨·þ×°²Ã¼ôÑù	249	Í»ÄáË¹	10	Ò»°ãÃ³Ò×	18	Ç§¿Ë	7	¼þ	1,431
202108	63079000	6301ÖÁ6307µÄÎ´ÁÐÃûÖÆ³ÉÆ·£¬°üÀ¨·þ×°²Ã¼ôÑù	301	±ÈÀûÊ±	10	Ò»°ãÃ³Ò×	42	Ç§¿Ë	6115	¼þ	55,649
202108	63079000	6301ÖÁ6307µÄÎ´ÁÐÃûÖÆ³ÉÆ·£¬°üÀ¨·þ×°²Ã¼ôÑù	302	µ¤Âó	10	Ò»°ãÃ³Ò×	18	Ç§¿Ë	73	¼þ	11,692
202108	63079000	6301ÖÁ6307µÄÎ´ÁÐÃûÖÆ³ÉÆ·£¬°üÀ¨·þ×°²Ã¼ôÑù	303	Ó¢¹ú	10	Ò»°ãÃ³Ò×	2729	Ç§¿Ë	32762	¼þ	851,192
202108	63079000	6301ÖÁ6307µÄÎ´ÁÐÃûÖÆ³ÉÆ·£¬°üÀ¨·þ×°²Ã¼ôÑù	304	µÂ¹ú	10	Ò»°ãÃ³Ò×	14980	Ç§¿Ë	301494	¼þ	3,621,106
202108	63079000	6301ÖÁ6307µÄÎ´ÁÐÃûÖÆ³ÉÆ·£¬°üÀ¨·þ×°²Ã¼ôÑù	305	·¨¹ú	10	Ò»°ãÃ³Ò×	840	Ç§¿Ë	120313	¼þ	1,774,431
202108	63079000	6301ÖÁ6307µÄÎ´ÁÐÃûÖÆ³ÉÆ·£¬°üÀ¨·þ×°²Ã¼ôÑù	307	Òâ´óÀû	10	Ò»°ãÃ³Ò×	8079	Ç§¿Ë	287369	¼þ	5,031,128
202108	63079000	6301ÖÁ6307µÄÎ´ÁÐÃûÖÆ³ÉÆ·£¬°üÀ¨·þ×°²Ã¼ôÑù	309	ºÉÀ¼	10	Ò»°ãÃ³Ò×	36	Ç§¿Ë	250	¼þ	37,109
202108	63079000	6301ÖÁ6307µÄÎ´ÁÐÃûÖÆ³ÉÆ·£¬°üÀ¨·þ×°²Ã¼ôÑù	311	ÆÏÌÑÑÀ	10	Ò»°ãÃ³Ò×	93	Ç§¿Ë	843	¼þ	33,469
202108	63079000	6301ÖÁ6307µÄÎ´ÁÐÃûÖÆ³ÉÆ·£¬°üÀ¨·þ×°²Ã¼ôÑù	312	Î÷°àÑÀ	10	Ò»°ãÃ³Ò×	543	Ç§¿Ë	12076	¼þ	3,490,891
202108	63079000	6301ÖÁ6307µÄÎ´ÁÐÃûÖÆ³ÉÆ·£¬°üÀ¨·þ×°²Ã¼ôÑù	315	°ÂµØÀû	10	Ò»°ãÃ³Ò×	99	Ç§¿Ë	561	¼þ	29,640
202108	63079000	6301ÖÁ6307µÄÎ´ÁÐÃûÖÆ³ÉÆ·£¬°üÀ¨·þ×°²Ã¼ôÑù	316	±£¼ÓÀûÑÇ	10	Ò»°ãÃ³Ò×	0	Ç§¿Ë	2	¼þ	516
202108	63079000	6301ÖÁ6307µÄÎ´ÁÐÃûÖÆ³ÉÆ·£¬°üÀ¨·þ×°²Ã¼ôÑù	318	·ÒÀ¼	10	Ò»°ãÃ³Ò×	17	Ç§¿Ë	5	¼þ	3,985
202108	63079000	6301ÖÁ6307µÄÎ´ÁÐÃûÖÆ³ÉÆ·£¬°üÀ¨·þ×°²Ã¼ôÑù	321	ÐÙÑÀÀû	10	Ò»°ãÃ³Ò×	385	Ç§¿Ë	106	¼þ	113,291
202108	63079000	6301ÖÁ6307µÄÎ´ÁÐÃûÖÆ³ÉÆ·£¬°üÀ¨·þ×°²Ã¼ôÑù	327	²¨À¼	10	Ò»°ãÃ³Ò×	167	Ç§¿Ë	137	¼þ	11,620
202108	63079000	6301ÖÁ6307µÄÎ´ÁÐÃûÖÆ³ÉÆ·£¬°üÀ¨·þ×°²Ã¼ôÑù	328	ÂÞÂíÄáÑÇ	10	Ò»°ãÃ³Ò×	561	Ç§¿Ë	1296	¼þ	128,913
202108	63079000	6301ÖÁ6307µÄÎ´ÁÐÃûÖÆ³ÉÆ·£¬°üÀ¨·þ×°²Ã¼ôÑù	330	Èðµä	10	Ò»°ãÃ³Ò×	241	Ç§¿Ë	4010	¼þ	34,946
202108	63079000	6301ÖÁ6307µÄÎ´ÁÐÃûÖÆ³ÉÆ·£¬°üÀ¨·þ×°²Ã¼ôÑù	331	ÈðÊ¿	10	Ò»°ãÃ³Ò×	105	Ç§¿Ë	3823	¼þ	61,543
202108	63079000	6301ÖÁ6307µÄÎ´ÁÐÃûÖÆ³ÉÆ·£¬°üÀ¨·þ×°²Ã¼ôÑù	336	Á¢ÌÕÍð	10	Ò»°ãÃ³Ò×	0	Ç§¿Ë	1	¼þ	245
202108	63079000	6301ÖÁ6307µÄÎ´ÁÐÃûÖÆ³ÉÆ·£¬°üÀ¨·þ×°²Ã¼ôÑù	337	¸ñÂ³¼ªÑÇ	10	Ò»°ãÃ³Ò×	0	Ç§¿Ë	1	¼þ	293
202108	63079000	6301ÖÁ6307µÄÎ´ÁÐÃûÖÆ³ÉÆ·£¬°üÀ¨·þ×°²Ã¼ôÑù	344	¶íÂÞË¹Áª°î	10	Ò»°ãÃ³Ò×	0	Ç§¿Ë	2	¼þ	79
202108	63079000	6301ÖÁ6307µÄÎ´ÁÐÃûÖÆ³ÉÆ·£¬°üÀ¨·þ×°²Ã¼ôÑù	350	Ë¹ÂåÎÄÄáÑÇ	10	Ò»°ãÃ³Ò×	1	Ç§¿Ë	17	¼þ	2,888
202108	63079000	6301ÖÁ6307µÄÎ´ÁÐÃûÖÆ³ÉÆ·£¬°üÀ¨·þ×°²Ã¼ôÑù	352	½Ý¿Ë	10	Ò»°ãÃ³Ò×	111	Ç§¿Ë	568	¼þ	85,228
202108	63079000	6301ÖÁ6307µÄÎ´ÁÐÃûÖÆ³ÉÆ·£¬°üÀ¨·þ×°²Ã¼ôÑù	353	Ë¹Âå·¥¿Ë	10	Ò»°ãÃ³Ò×	488	Ç§¿Ë	28000	¼þ	308,011
202108	63079000	6301ÖÁ6307µÄÎ´ÁÐÃûÖÆ³ÉÆ·£¬°üÀ¨·þ×°²Ã¼ôÑù	358	Èû¶ûÎ¬ÑÇ	10	Ò»°ãÃ³Ò×	0	Ç§¿Ë	1	¼þ	80
202108	63079000	6301ÖÁ6307µÄÎ´ÁÐÃûÖÆ³ÉÆ·£¬°üÀ¨·þ×°²Ã¼ôÑù	410	°ÍÎ÷	10	Ò»°ãÃ³Ò×	715	Ç§¿Ë	6720	¼þ	95,239
202108	63079000	6301ÖÁ6307µÄÎ´ÁÐÃûÖÆ³ÉÆ·£¬°üÀ¨·þ×°²Ã¼ôÑù	415	¸çË¹´ïÀè¼Ó	10	Ò»°ãÃ³Ò×	0	Ç§¿Ë	1800	¼þ	297
202108	63079000	6301ÖÁ6307µÄÎ´ÁÐÃûÖÆ³ÉÆ·£¬°üÀ¨·þ×°²Ã¼ôÑù	418	¶àÃ×Äá¼Ó¹²ºÍ¹ú	10	Ò»°ãÃ³Ò×	3	Ç§¿Ë	2001	¼þ	7,864
202108	63079000	6301ÖÁ6307µÄÎ´ÁÐÃûÖÆ³ÉÆ·£¬°üÀ¨·þ×°²Ã¼ôÑù	426	ºé¶¼À­Ë¹	10	Ò»°ãÃ³Ò×	4	Ç§¿Ë	1	¼þ	475
202108	63079000	6301ÖÁ6307µÄÎ´ÁÐÃûÖÆ³ÉÆ·£¬°üÀ¨·þ×°²Ã¼ôÑù	429	Ä«Î÷¸ç	10	Ò»°ãÃ³Ò×	441	Ç§¿Ë	10283	¼þ	197,479
202108	63079000	6301ÖÁ6307µÄÎ´ÁÐÃûÖÆ³ÉÆ·£¬°üÀ¨·þ×°²Ã¼ôÑù	434	ÃØÂ³	10	Ò»°ãÃ³Ò×	231	Ç§¿Ë	2057	¼þ	548,634
202108	63079000	6301ÖÁ6307µÄÎ´ÁÐÃûÖÆ³ÉÆ·£¬°üÀ¨·þ×°²Ã¼ôÑù	501	¼ÓÄÃ´ó	10	Ò»°ãÃ³Ò×	451	Ç§¿Ë	7091	¼þ	481,854
202108	63079000	6301ÖÁ6307µÄÎ´ÁÐÃûÖÆ³ÉÆ·£¬°üÀ¨·þ×°²Ã¼ôÑù	502	ÃÀ¹ú	10	Ò»°ãÃ³Ò×	7273	Ç§¿Ë	326202	¼þ	1,437,786
202108	63079000	6301ÖÁ6307µÄÎ´ÁÐÃûÖÆ³ÉÆ·£¬°üÀ¨·þ×°²Ã¼ôÑù	601	°Ä´óÀûÑÇ	10	Ò»°ãÃ³Ò×	4	Ç§¿Ë	3	¼þ	5,713
202108	63079000	6301ÖÁ6307µÄÎ´ÁÐÃûÖÆ³ÉÆ·£¬°üÀ¨·þ×°²Ã¼ôÑù	609	ÐÂÎ÷À¼	10	Ò»°ãÃ³Ò×	244	Ç§¿Ë	32100	¼þ	76,994
202109	63079000	6301ÖÁ6307µÄÎ´ÁÐÃûÖÆ³ÉÆ·£¬°üÀ¨·þ×°²Ã¼ôÑù	103	ÃÏ¼ÓÀ­¹ú	10	Ò»°ãÃ³Ò×	26	Ç§¿Ë	144	¼þ	3,022
202109	63079000	6301ÖÁ6307µÄÎ´ÁÐÃûÖÆ³ÉÆ·£¬°üÀ¨·þ×°²Ã¼ôÑù	106	Ãåµé	10	Ò»°ãÃ³Ò×	8776	Ç§¿Ë	65730	¼þ	512,699
202109	63079000	6301ÖÁ6307µÄÎ´ÁÐÃûÖÆ³ÉÆ·£¬°üÀ¨·þ×°²Ã¼ôÑù	107	¼íÆÒÕ¯	10	Ò»°ãÃ³Ò×	22590	Ç§¿Ë	3281235	¼þ	826,072
202109	63079000	6301ÖÁ6307µÄÎ´ÁÐÃûÖÆ³ÉÆ·£¬°üÀ¨·þ×°²Ã¼ôÑù	110	ÖÐ¹úÏã¸Û	10	Ò»°ãÃ³Ò×	3920	Ç§¿Ë	1331473	¼þ	3,234,084
202109	63079000	6301ÖÁ6307µÄÎ´ÁÐÃûÖÆ³ÉÆ·£¬°üÀ¨·þ×°²Ã¼ôÑù	111	Ó¡¶È	10	Ò»°ãÃ³Ò×	11799	Ç§¿Ë	64096	¼þ	1,937,981
202109	63079000	6301ÖÁ6307µÄÎ´ÁÐÃûÖÆ³ÉÆ·£¬°üÀ¨·þ×°²Ã¼ôÑù	112	Ó¡¶ÈÄáÎ÷ÑÇ	10	Ò»°ãÃ³Ò×	188	Ç§¿Ë	987	¼þ	33,866
202109	63079000	6301ÖÁ6307µÄÎ´ÁÐÃûÖÆ³ÉÆ·£¬°üÀ¨·þ×°²Ã¼ôÑù	116	ÈÕ±¾	10	Ò»°ãÃ³Ò×	11570	Ç§¿Ë	2303803	¼þ	4,767,586
202109	63079000	6301ÖÁ6307µÄÎ´ÁÐÃûÖÆ³ÉÆ·£¬°üÀ¨·þ×°²Ã¼ôÑù	122	ÂíÀ´Î÷ÑÇ	10	Ò»°ãÃ³Ò×	254	Ç§¿Ë	10101	¼þ	164,884
202109	63079000	6301ÖÁ6307µÄÎ´ÁÐÃûÖÆ³ÉÆ·£¬°üÀ¨·þ×°²Ã¼ôÑù	125	Äá²´¶ûÁª°îÃñÖ÷¹²ºÍ¹ú	10	Ò»°ãÃ³Ò×	1685	Ç§¿Ë	31249	¼þ	47,451
202109	63079000	6301ÖÁ6307µÄÎ´ÁÐÃûÖÆ³ÉÆ·£¬°üÀ¨·þ×°²Ã¼ôÑù	127	°Í»ùË¹Ì¹	10	Ò»°ãÃ³Ò×	6	Ç§¿Ë	28	¼þ	2,779
202109	63079000	6301ÖÁ6307µÄÎ´ÁÐÃûÖÆ³ÉÆ·£¬°üÀ¨·þ×°²Ã¼ôÑù	129	·ÆÂÉ±ö	10	Ò»°ãÃ³Ò×	13257	Ç§¿Ë	50937991	¼þ	6,013,157
202109	63079000	6301ÖÁ6307µÄÎ´ÁÐÃûÖÆ³ÉÆ·£¬°üÀ¨·þ×°²Ã¼ôÑù	132	ÐÂ¼ÓÆÂ	10	Ò»°ãÃ³Ò×	13547	Ç§¿Ë	785049	¼þ	2,918,197
202109	63079000	6301ÖÁ6307µÄÎ´ÁÐÃûÖÆ³ÉÆ·£¬°üÀ¨·þ×°²Ã¼ôÑù	133	º«¹ú	10	Ò»°ãÃ³Ò×	4548	Ç§¿Ë	641907	¼þ	966,240
202109	63079000	6301ÖÁ6307µÄÎ´ÁÐÃûÖÆ³ÉÆ·£¬°üÀ¨·þ×°²Ã¼ôÑù	134	Ë¹ÀïÀ¼¿¨	10	Ò»°ãÃ³Ò×	1	Ç§¿Ë	11	¼þ	1,447
202109	63079000	6301ÖÁ6307µÄÎ´ÁÐÃûÖÆ³ÉÆ·£¬°üÀ¨·þ×°²Ã¼ôÑù	136	Ì©¹ú	10	Ò»°ãÃ³Ò×	10562	Ç§¿Ë	1924542	¼þ	3,339,351
202109	63079000	6301ÖÁ6307µÄÎ´ÁÐÃûÖÆ³ÉÆ·£¬°üÀ¨·þ×°²Ã¼ôÑù	137	ÍÁ¶úÆä	10	Ò»°ãÃ³Ò×	116	Ç§¿Ë	195	¼þ	42,246
202109	63079000	6301ÖÁ6307µÄÎ´ÁÐÃûÖÆ³ÉÆ·£¬°üÀ¨·þ×°²Ã¼ôÑù	138	°¢ÁªÇõ	10	Ò»°ãÃ³Ò×	1	Ç§¿Ë	1	¼þ	70
202109	63079000	6301ÖÁ6307µÄÎ´ÁÐÃûÖÆ³ÉÆ·£¬°üÀ¨·þ×°²Ã¼ôÑù	141	Ô½ÄÏ	10	Ò»°ãÃ³Ò×	82685	Ç§¿Ë	788455	¼þ	4,077,581
202109	63079000	6301ÖÁ6307µÄÎ´ÁÐÃûÖÆ³ÉÆ·£¬°üÀ¨·þ×°²Ã¼ôÑù	142	ÖÐ¹ú	10	Ò»°ãÃ³Ò×	61193	Ç§¿Ë	4689050	¼þ	11,091,367
202109	63079000	6301ÖÁ6307µÄÎ´ÁÐÃûÖÆ³ÉÆ·£¬°üÀ¨·þ×°²Ã¼ôÑù	143	ÖÐ¹úÌ¨Íå	10	Ò»°ãÃ³Ò×	36270	Ç§¿Ë	1969049	¼þ	9,691,398
202109	63079000	6301ÖÁ6307µÄÎ´ÁÐÃûÖÆ³ÉÆ·£¬°üÀ¨·þ×°²Ã¼ôÑù	232	Ä¦Âå¸ç	10	Ò»°ãÃ³Ò×	220	Ç§¿Ë	385	¼þ	33,048
202109	63079000	6301ÖÁ6307µÄÎ´ÁÐÃûÖÆ³ÉÆ·£¬°üÀ¨·þ×°²Ã¼ôÑù	301	±ÈÀûÊ±	10	Ò»°ãÃ³Ò×	59	Ç§¿Ë	10981	¼þ	79,551
202109	63079000	6301ÖÁ6307µÄÎ´ÁÐÃûÖÆ³ÉÆ·£¬°üÀ¨·þ×°²Ã¼ôÑù	302	µ¤Âó	10	Ò»°ãÃ³Ò×	11	Ç§¿Ë	44	¼þ	6,650
202109	63079000	6301ÖÁ6307µÄÎ´ÁÐÃûÖÆ³ÉÆ·£¬°üÀ¨·þ×°²Ã¼ôÑù	303	Ó¢¹ú	10	Ò»°ãÃ³Ò×	2165	Ç§¿Ë	137723	¼þ	478,742
202109	63079000	6301ÖÁ6307µÄÎ´ÁÐÃûÖÆ³ÉÆ·£¬°üÀ¨·þ×°²Ã¼ôÑù	304	µÂ¹ú	10	Ò»°ãÃ³Ò×	13964	Ç§¿Ë	154403	¼þ	4,614,095
202109	63079000	6301ÖÁ6307µÄÎ´ÁÐÃûÖÆ³ÉÆ·£¬°üÀ¨·þ×°²Ã¼ôÑù	305	·¨¹ú	10	Ò»°ãÃ³Ò×	1875	Ç§¿Ë	142899	¼þ	2,386,279
202109	63079000	6301ÖÁ6307µÄÎ´ÁÐÃûÖÆ³ÉÆ·£¬°üÀ¨·þ×°²Ã¼ôÑù	307	Òâ´óÀû	10	Ò»°ãÃ³Ò×	3486	Ç§¿Ë	45396	¼þ	1,622,739
202109	63079000	6301ÖÁ6307µÄÎ´ÁÐÃûÖÆ³ÉÆ·£¬°üÀ¨·þ×°²Ã¼ôÑù	309	ºÉÀ¼	10	Ò»°ãÃ³Ò×	56	Ç§¿Ë	51	¼þ	1,789
202109	63079000	6301ÖÁ6307µÄÎ´ÁÐÃûÖÆ³ÉÆ·£¬°üÀ¨·þ×°²Ã¼ôÑù	310	Ï£À°	10	Ò»°ãÃ³Ò×	7	Ç§¿Ë	14	¼þ	3,520
202109	63079000	6301ÖÁ6307µÄÎ´ÁÐÃûÖÆ³ÉÆ·£¬°üÀ¨·þ×°²Ã¼ôÑù	311	ÆÏÌÑÑÀ	10	Ò»°ãÃ³Ò×	1605	Ç§¿Ë	63806	¼þ	141,296
202109	63079000	6301ÖÁ6307µÄÎ´ÁÐÃûÖÆ³ÉÆ·£¬°üÀ¨·þ×°²Ã¼ôÑù	312	Î÷°àÑÀ	10	Ò»°ãÃ³Ò×	123	Ç§¿Ë	3484	¼þ	2,913,105
202109	63079000	6301ÖÁ6307µÄÎ´ÁÐÃûÖÆ³ÉÆ·£¬°üÀ¨·þ×°²Ã¼ôÑù	315	°ÂµØÀû	10	Ò»°ãÃ³Ò×	43	Ç§¿Ë	351	¼þ	33,698
202109	63079000	6301ÖÁ6307µÄÎ´ÁÐÃûÖÆ³ÉÆ·£¬°üÀ¨·þ×°²Ã¼ôÑù	316	±£¼ÓÀûÑÇ	10	Ò»°ãÃ³Ò×	0	Ç§¿Ë	1	¼þ	232
202109	63079000	6301ÖÁ6307µÄÎ´ÁÐÃûÖÆ³ÉÆ·£¬°üÀ¨·þ×°²Ã¼ôÑù	321	ÐÙÑÀÀû	10	Ò»°ãÃ³Ò×	1153	Ç§¿Ë	379	¼þ	186,002
202109	63079000	6301ÖÁ6307µÄÎ´ÁÐÃûÖÆ³ÉÆ·£¬°üÀ¨·þ×°²Ã¼ôÑù	327	²¨À¼	10	Ò»°ãÃ³Ò×	128	Ç§¿Ë	192	¼þ	54,037
202109	63079000	6301ÖÁ6307µÄÎ´ÁÐÃûÖÆ³ÉÆ·£¬°üÀ¨·þ×°²Ã¼ôÑù	328	ÂÞÂíÄáÑÇ	10	Ò»°ãÃ³Ò×	220	Ç§¿Ë	365	¼þ	81,430
202109	63079000	6301ÖÁ6307µÄÎ´ÁÐÃûÖÆ³ÉÆ·£¬°üÀ¨·þ×°²Ã¼ôÑù	330	Èðµä	10	Ò»°ãÃ³Ò×	550	Ç§¿Ë	7570	¼þ	301,221
202109	63079000	6301ÖÁ6307µÄÎ´ÁÐÃûÖÆ³ÉÆ·£¬°üÀ¨·þ×°²Ã¼ôÑù	331	ÈðÊ¿	10	Ò»°ãÃ³Ò×	124	Ç§¿Ë	9116	¼þ	30,765
202109	63079000	6301ÖÁ6307µÄÎ´ÁÐÃûÖÆ³ÉÆ·£¬°üÀ¨·þ×°²Ã¼ôÑù	334	°®É³ÄáÑÇ	10	Ò»°ãÃ³Ò×	0	Ç§¿Ë	1	¼þ	288
202109	63079000	6301ÖÁ6307µÄÎ´ÁÐÃûÖÆ³ÉÆ·£¬°üÀ¨·þ×°²Ã¼ôÑù	335	À­ÍÑÎ¬ÑÇ	10	Ò»°ãÃ³Ò×	2	Ç§¿Ë	1	¼þ	499
202109	63079000	6301ÖÁ6307µÄÎ´ÁÐÃûÖÆ³ÉÆ·£¬°üÀ¨·þ×°²Ã¼ôÑù	336	Á¢ÌÕÍð	10	Ò»°ãÃ³Ò×	4	Ç§¿Ë	60	¼þ	6,855
202109	63079000	6301ÖÁ6307µÄÎ´ÁÐÃûÖÆ³ÉÆ·£¬°üÀ¨·þ×°²Ã¼ôÑù	337	¸ñÂ³¼ªÑÇ	10	Ò»°ãÃ³Ò×	0	Ç§¿Ë	1	¼þ	218
202109	63079000	6301ÖÁ6307µÄÎ´ÁÐÃûÖÆ³ÉÆ·£¬°üÀ¨·þ×°²Ã¼ôÑù	343	Ä¦¶û¶àÍß	10	Ò»°ãÃ³Ò×	1	Ç§¿Ë	1	¼þ	1,522
202109	63079000	6301ÖÁ6307µÄÎ´ÁÐÃûÖÆ³ÉÆ·£¬°üÀ¨·þ×°²Ã¼ôÑù	344	¶íÂÞË¹Áª°î	10	Ò»°ãÃ³Ò×	1	Ç§¿Ë	30	¼þ	450
202109	63079000	6301ÖÁ6307µÄÎ´ÁÐÃûÖÆ³ÉÆ·£¬°üÀ¨·þ×°²Ã¼ôÑù	350	Ë¹ÂåÎÄÄáÑÇ	10	Ò»°ãÃ³Ò×	0	Ç§¿Ë	3	¼þ	866
202109	63079000	6301ÖÁ6307µÄÎ´ÁÐÃûÖÆ³ÉÆ·£¬°üÀ¨·þ×°²Ã¼ôÑù	352	½Ý¿Ë	10	Ò»°ãÃ³Ò×	71	Ç§¿Ë	375	¼þ	39,652
202109	63079000	6301ÖÁ6307µÄÎ´ÁÐÃûÖÆ³ÉÆ·£¬°üÀ¨·þ×°²Ã¼ôÑù	353	Ë¹Âå·¥¿Ë	10	Ò»°ãÃ³Ò×	493	Ç§¿Ë	32001	¼þ	305,425
202109	63079000	6301ÖÁ6307µÄÎ´ÁÐÃûÖÆ³ÉÆ·£¬°üÀ¨·þ×°²Ã¼ôÑù	413	¸çÂ×±ÈÑÇ	10	Ò»°ãÃ³Ò×	4	Ç§¿Ë	35	¼þ	1,232
202109	63079000	6301ÖÁ6307µÄÎ´ÁÐÃûÖÆ³ÉÆ·£¬°üÀ¨·þ×°²Ã¼ôÑù	418	¶àÃ×Äá¼Ó¹²ºÍ¹ú	10	Ò»°ãÃ³Ò×	2	Ç§¿Ë	6	¼þ	2,407
202109	63079000	6301ÖÁ6307µÄÎ´ÁÐÃûÖÆ³ÉÆ·£¬°üÀ¨·þ×°²Ã¼ôÑù	429	Ä«Î÷¸ç	10	Ò»°ãÃ³Ò×	781	Ç§¿Ë	18196	¼þ	426,548
202109	63079000	6301ÖÁ6307µÄÎ´ÁÐÃûÖÆ³ÉÆ·£¬°üÀ¨·þ×°²Ã¼ôÑù	434	ÃØÂ³	10	Ò»°ãÃ³Ò×	5	Ç§¿Ë	47	¼þ	1,250
202109	63079000	6301ÖÁ6307µÄÎ´ÁÐÃûÖÆ³ÉÆ·£¬°üÀ¨·þ×°²Ã¼ôÑù	501	¼ÓÄÃ´ó	10	Ò»°ãÃ³Ò×	273	Ç§¿Ë	321	¼þ	80,708
202109	63079000	6301ÖÁ6307µÄÎ´ÁÐÃûÖÆ³ÉÆ·£¬°üÀ¨·þ×°²Ã¼ôÑù	502	ÃÀ¹ú	10	Ò»°ãÃ³Ò×	6783	Ç§¿Ë	378587	¼þ	1,666,124
202109	63079000	6301ÖÁ6307µÄÎ´ÁÐÃûÖÆ³ÉÆ·£¬°üÀ¨·þ×°²Ã¼ôÑù	601	°Ä´óÀûÑÇ	10	Ò»°ãÃ³Ò×	28	Ç§¿Ë	27	¼þ	17,729
202109	63079000	6301ÖÁ6307µÄÎ´ÁÐÃûÖÆ³ÉÆ·£¬°üÀ¨·þ×°²Ã¼ôÑù	609	ÐÂÎ÷À¼	10	Ò»°ãÃ³Ò×	80	Ç§¿Ë	10801	¼þ	13,488
202110	63079000	6301ÖÁ6307µÄÎ´ÁÐÃûÖÆ³ÉÆ·£¬°üÀ¨·þ×°²Ã¼ôÑù	103	ÃÏ¼ÓÀ­¹ú	10	Ò»°ãÃ³Ò×	1	Ç§¿Ë	16	¼þ	891
202110	63079000	6301ÖÁ6307µÄÎ´ÁÐÃûÖÆ³ÉÆ·£¬°üÀ¨·þ×°²Ã¼ôÑù	107	¼íÆÒÕ¯	10	Ò»°ãÃ³Ò×	8887	Ç§¿Ë	2173243	¼þ	377,832
202110	63079000	6301ÖÁ6307µÄÎ´ÁÐÃûÖÆ³ÉÆ·£¬°üÀ¨·þ×°²Ã¼ôÑù	108	ÈûÆÖÂ·Ë¹	10	Ò»°ãÃ³Ò×	2	Ç§¿Ë	3	¼þ	66
202110	63079000	6301ÖÁ6307µÄÎ´ÁÐÃûÖÆ³ÉÆ·£¬°üÀ¨·þ×°²Ã¼ôÑù	110	ÖÐ¹úÏã¸Û	10	Ò»°ãÃ³Ò×	6732	Ç§¿Ë	1885938	¼þ	2,590,979
202110	63079000	6301ÖÁ6307µÄÎ´ÁÐÃûÖÆ³ÉÆ·£¬°üÀ¨·þ×°²Ã¼ôÑù	111	Ó¡¶È	10	Ò»°ãÃ³Ò×	4845	Ç§¿Ë	46816	¼þ	653,942
202110	63079000	6301ÖÁ6307µÄÎ´ÁÐÃûÖÆ³ÉÆ·£¬°üÀ¨·þ×°²Ã¼ôÑù	112	Ó¡¶ÈÄáÎ÷ÑÇ	10	Ò»°ãÃ³Ò×	1220	Ç§¿Ë	10095	¼þ	134,954
202110	63079000	6301ÖÁ6307µÄÎ´ÁÐÃûÖÆ³ÉÆ·£¬°üÀ¨·þ×°²Ã¼ôÑù	116	ÈÕ±¾	10	Ò»°ãÃ³Ò×	23635	Ç§¿Ë	10106169	¼þ	5,078,474
202110	63079000	6301ÖÁ6307µÄÎ´ÁÐÃûÖÆ³ÉÆ·£¬°üÀ¨·þ×°²Ã¼ôÑù	122	ÂíÀ´Î÷ÑÇ	10	Ò»°ãÃ³Ò×	17	Ç§¿Ë	500	¼þ	17,650
202110	63079000	6301ÖÁ6307µÄÎ´ÁÐÃûÖÆ³ÉÆ·£¬°üÀ¨·þ×°²Ã¼ôÑù	124	ÃÉ¹Å	10	Ò»°ãÃ³Ò×	56	Ç§¿Ë	555	¼þ	6,868
202110	63079000	6301ÖÁ6307µÄÎ´ÁÐÃûÖÆ³ÉÆ·£¬°üÀ¨·þ×°²Ã¼ôÑù	125	Äá²´¶ûÁª°îÃñÖ÷¹²ºÍ¹ú	10	Ò»°ãÃ³Ò×	1136	Ç§¿Ë	26527	¼þ	26,061
202110	63079000	6301ÖÁ6307µÄÎ´ÁÐÃûÖÆ³ÉÆ·£¬°üÀ¨·þ×°²Ã¼ôÑù	127	°Í»ùË¹Ì¹	10	Ò»°ãÃ³Ò×	0	Ç§¿Ë	3	¼þ	291
202110	63079000	6301ÖÁ6307µÄÎ´ÁÐÃûÖÆ³ÉÆ·£¬°üÀ¨·þ×°²Ã¼ôÑù	129	·ÆÂÉ±ö	10	Ò»°ãÃ³Ò×	7773	Ç§¿Ë	25802487	¼þ	3,459,368
202110	63079000	6301ÖÁ6307µÄÎ´ÁÐÃûÖÆ³ÉÆ·£¬°üÀ¨·þ×°²Ã¼ôÑù	132	ÐÂ¼ÓÆÂ	10	Ò»°ãÃ³Ò×	19824	Ç§¿Ë	1159700	¼þ	3,696,936
202110	63079000	6301ÖÁ6307µÄÎ´ÁÐÃûÖÆ³ÉÆ·£¬°üÀ¨·þ×°²Ã¼ôÑù	133	º«¹ú	10	Ò»°ãÃ³Ò×	48245	Ç§¿Ë	11429614	¼þ	5,042,928
202110	63079000	6301ÖÁ6307µÄÎ´ÁÐÃûÖÆ³ÉÆ·£¬°üÀ¨·þ×°²Ã¼ôÑù	134	Ë¹ÀïÀ¼¿¨	10	Ò»°ãÃ³Ò×	32	Ç§¿Ë	197	¼þ	3,340
202110	63079000	6301ÖÁ6307µÄÎ´ÁÐÃûÖÆ³ÉÆ·£¬°üÀ¨·þ×°²Ã¼ôÑù	136	Ì©¹ú	10	Ò»°ãÃ³Ò×	1272	Ç§¿Ë	164672	¼þ	532,066
202110	63079000	6301ÖÁ6307µÄÎ´ÁÐÃûÖÆ³ÉÆ·£¬°üÀ¨·þ×°²Ã¼ôÑù	137	ÍÁ¶úÆä	10	Ò»°ãÃ³Ò×	23	Ç§¿Ë	631	¼þ	19,565
202110	63079000	6301ÖÁ6307µÄÎ´ÁÐÃûÖÆ³ÉÆ·£¬°üÀ¨·þ×°²Ã¼ôÑù	141	Ô½ÄÏ	10	Ò»°ãÃ³Ò×	29036	Ç§¿Ë	924067	¼þ	1,490,849
202110	63079000	6301ÖÁ6307µÄÎ´ÁÐÃûÖÆ³ÉÆ·£¬°üÀ¨·þ×°²Ã¼ôÑù	142	ÖÐ¹ú	10	Ò»°ãÃ³Ò×	29556	Ç§¿Ë	4913188	¼þ	4,001,856
202110	63079000	6301ÖÁ6307µÄÎ´ÁÐÃûÖÆ³ÉÆ·£¬°üÀ¨·þ×°²Ã¼ôÑù	143	ÖÐ¹úÌ¨Íå	10	Ò»°ãÃ³Ò×	19211	Ç§¿Ë	863157	¼þ	4,263,410
202110	63079000	6301ÖÁ6307µÄÎ´ÁÐÃûÖÆ³ÉÆ·£¬°üÀ¨·þ×°²Ã¼ôÑù	227	Âí´ï¼ÓË¹¼Ó	10	Ò»°ãÃ³Ò×	6	Ç§¿Ë	4	¼þ	1,009
202110	63079000	6301ÖÁ6307µÄÎ´ÁÐÃûÖÆ³ÉÆ·£¬°üÀ¨·þ×°²Ã¼ôÑù	232	Ä¦Âå¸ç	10	Ò»°ãÃ³Ò×	60	Ç§¿Ë	105	¼þ	8,735
202110	63079000	6301ÖÁ6307µÄÎ´ÁÐÃûÖÆ³ÉÆ·£¬°üÀ¨·þ×°²Ã¼ôÑù	301	±ÈÀûÊ±	10	Ò»°ãÃ³Ò×	59	Ç§¿Ë	10445	¼þ	75,670
202110	63079000	6301ÖÁ6307µÄÎ´ÁÐÃûÖÆ³ÉÆ·£¬°üÀ¨·þ×°²Ã¼ôÑù	302	µ¤Âó	10	Ò»°ãÃ³Ò×	78	Ç§¿Ë	1273	¼þ	58,266
202110	63079000	6301ÖÁ6307µÄÎ´ÁÐÃûÖÆ³ÉÆ·£¬°üÀ¨·þ×°²Ã¼ôÑù	303	Ó¢¹ú	10	Ò»°ãÃ³Ò×	1638	Ç§¿Ë	13919	¼þ	1,111,361
202110	63079000	6301ÖÁ6307µÄÎ´ÁÐÃûÖÆ³ÉÆ·£¬°üÀ¨·þ×°²Ã¼ôÑù	304	µÂ¹ú	10	Ò»°ãÃ³Ò×	12659	Ç§¿Ë	220506	¼þ	4,780,548
202110	63079000	6301ÖÁ6307µÄÎ´ÁÐÃûÖÆ³ÉÆ·£¬°üÀ¨·þ×°²Ã¼ôÑù	305	·¨¹ú	10	Ò»°ãÃ³Ò×	2318	Ç§¿Ë	3253	¼þ	1,579,816
202110	63079000	6301ÖÁ6307µÄÎ´ÁÐÃûÖÆ³ÉÆ·£¬°üÀ¨·þ×°²Ã¼ôÑù	307	Òâ´óÀû	10	Ò»°ãÃ³Ò×	2183	Ç§¿Ë	15521	¼þ	3,761,981
202110	63079000	6301ÖÁ6307µÄÎ´ÁÐÃûÖÆ³ÉÆ·£¬°üÀ¨·þ×°²Ã¼ôÑù	309	ºÉÀ¼	10	Ò»°ãÃ³Ò×	66	Ç§¿Ë	117	¼þ	6,185
202110	63079000	6301ÖÁ6307µÄÎ´ÁÐÃûÖÆ³ÉÆ·£¬°üÀ¨·þ×°²Ã¼ôÑù	311	ÆÏÌÑÑÀ	10	Ò»°ãÃ³Ò×	93	Ç§¿Ë	734	¼þ	29,824
202110	63079000	6301ÖÁ6307µÄÎ´ÁÐÃûÖÆ³ÉÆ·£¬°üÀ¨·þ×°²Ã¼ôÑù	312	Î÷°àÑÀ	10	Ò»°ãÃ³Ò×	108	Ç§¿Ë	1897	¼þ	1,695,763
202110	63079000	6301ÖÁ6307µÄÎ´ÁÐÃûÖÆ³ÉÆ·£¬°üÀ¨·þ×°²Ã¼ôÑù	315	°ÂµØÀû	10	Ò»°ãÃ³Ò×	48	Ç§¿Ë	161	¼þ	53,428
202110	63079000	6301ÖÁ6307µÄÎ´ÁÐÃûÖÆ³ÉÆ·£¬°üÀ¨·þ×°²Ã¼ôÑù	316	±£¼ÓÀûÑÇ	10	Ò»°ãÃ³Ò×	3	Ç§¿Ë	90	¼þ	5,092
202110	63079000	6301ÖÁ6307µÄÎ´ÁÐÃûÖÆ³ÉÆ·£¬°üÀ¨·þ×°²Ã¼ôÑù	318	·ÒÀ¼	10	Ò»°ãÃ³Ò×	4	Ç§¿Ë	1	¼þ	2,456
202110	63079000	6301ÖÁ6307µÄÎ´ÁÐÃûÖÆ³ÉÆ·£¬°üÀ¨·þ×°²Ã¼ôÑù	321	ÐÙÑÀÀû	10	Ò»°ãÃ³Ò×	569	Ç§¿Ë	1414	¼þ	175,288
202110	63079000	6301ÖÁ6307µÄÎ´ÁÐÃûÖÆ³ÉÆ·£¬°üÀ¨·þ×°²Ã¼ôÑù	326	Å²Íþ	10	Ò»°ãÃ³Ò×	2	Ç§¿Ë	1	¼þ	5,675
202110	63079000	6301ÖÁ6307µÄÎ´ÁÐÃûÖÆ³ÉÆ·£¬°üÀ¨·þ×°²Ã¼ôÑù	327	²¨À¼	10	Ò»°ãÃ³Ò×	164	Ç§¿Ë	234	¼þ	57,623
202110	63079000	6301ÖÁ6307µÄÎ´ÁÐÃûÖÆ³ÉÆ·£¬°üÀ¨·þ×°²Ã¼ôÑù	328	ÂÞÂíÄáÑÇ	10	Ò»°ãÃ³Ò×	1012	Ç§¿Ë	2356	¼þ	222,799
202110	63079000	6301ÖÁ6307µÄÎ´ÁÐÃûÖÆ³ÉÆ·£¬°üÀ¨·þ×°²Ã¼ôÑù	330	Èðµä	10	Ò»°ãÃ³Ò×	171	Ç§¿Ë	14581	¼þ	60,160
202110	63079000	6301ÖÁ6307µÄÎ´ÁÐÃûÖÆ³ÉÆ·£¬°üÀ¨·þ×°²Ã¼ôÑù	331	ÈðÊ¿	10	Ò»°ãÃ³Ò×	15	Ç§¿Ë	90	¼þ	8,171
202110	63079000	6301ÖÁ6307µÄÎ´ÁÐÃûÖÆ³ÉÆ·£¬°üÀ¨·þ×°²Ã¼ôÑù	334	°®É³ÄáÑÇ	10	Ò»°ãÃ³Ò×	0	Ç§¿Ë	1	¼þ	300
202110	63079000	6301ÖÁ6307µÄÎ´ÁÐÃûÖÆ³ÉÆ·£¬°üÀ¨·þ×°²Ã¼ôÑù	335	À­ÍÑÎ¬ÑÇ	10	Ò»°ãÃ³Ò×	36	Ç§¿Ë	453	¼þ	478,456
202110	63079000	6301ÖÁ6307µÄÎ´ÁÐÃûÖÆ³ÉÆ·£¬°üÀ¨·þ×°²Ã¼ôÑù	336	Á¢ÌÕÍð	10	Ò»°ãÃ³Ò×	1	Ç§¿Ë	26	¼þ	2,012
202110	63079000	6301ÖÁ6307µÄÎ´ÁÐÃûÖÆ³ÉÆ·£¬°üÀ¨·þ×°²Ã¼ôÑù	344	¶íÂÞË¹Áª°î	10	Ò»°ãÃ³Ò×	2	Ç§¿Ë	15	¼þ	183
202110	63079000	6301ÖÁ6307µÄÎ´ÁÐÃûÖÆ³ÉÆ·£¬°üÀ¨·þ×°²Ã¼ôÑù	352	½Ý¿Ë	10	Ò»°ãÃ³Ò×	24	Ç§¿Ë	330	¼þ	20,758
202110	63079000	6301ÖÁ6307µÄÎ´ÁÐÃûÖÆ³ÉÆ·£¬°üÀ¨·þ×°²Ã¼ôÑù	353	Ë¹Âå·¥¿Ë	10	Ò»°ãÃ³Ò×	140	Ç§¿Ë	4039	¼þ	153,870
202110	63079000	6301ÖÁ6307µÄÎ´ÁÐÃûÖÆ³ÉÆ·£¬°üÀ¨·þ×°²Ã¼ôÑù	358	Èû¶ûÎ¬ÑÇ	10	Ò»°ãÃ³Ò×	0	Ç§¿Ë	2	¼þ	199
202110	63079000	6301ÖÁ6307µÄÎ´ÁÐÃûÖÆ³ÉÆ·£¬°üÀ¨·þ×°²Ã¼ôÑù	418	¶àÃ×Äá¼Ó¹²ºÍ¹ú	10	Ò»°ãÃ³Ò×	2	Ç§¿Ë	11	¼þ	9,588
202110	63079000	6301ÖÁ6307µÄÎ´ÁÐÃûÖÆ³ÉÆ·£¬°üÀ¨·þ×°²Ã¼ôÑù	429	Ä«Î÷¸ç	10	Ò»°ãÃ³Ò×	343	Ç§¿Ë	9495	¼þ	172,260
202110	63079000	6301ÖÁ6307µÄÎ´ÁÐÃûÖÆ³ÉÆ·£¬°üÀ¨·þ×°²Ã¼ôÑù	434	ÃØÂ³	10	Ò»°ãÃ³Ò×	203	Ç§¿Ë	228	¼þ	798,528
202110	63079000	6301ÖÁ6307µÄÎ´ÁÐÃûÖÆ³ÉÆ·£¬°üÀ¨·þ×°²Ã¼ôÑù	501	¼ÓÄÃ´ó	10	Ò»°ãÃ³Ò×	122	Ç§¿Ë	725	¼þ	56,832
202110	63079000	6301ÖÁ6307µÄÎ´ÁÐÃûÖÆ³ÉÆ·£¬°üÀ¨·þ×°²Ã¼ôÑù	502	ÃÀ¹ú	10	Ò»°ãÃ³Ò×	7099	Ç§¿Ë	471445	¼þ	1,944,598
202110	63079000	6301ÖÁ6307µÄÎ´ÁÐÃûÖÆ³ÉÆ·£¬°üÀ¨·þ×°²Ã¼ôÑù	601	°Ä´óÀûÑÇ	10	Ò»°ãÃ³Ò×	415	Ç§¿Ë	524	¼þ	45,178
202110	63079000	6301ÖÁ6307µÄÎ´ÁÐÃûÖÆ³ÉÆ·£¬°üÀ¨·þ×°²Ã¼ôÑù	701	¹ú(µØ)±ð²»Ïê	10	Ò»°ãÃ³Ò×	0	Ç§¿Ë	2	¼þ	21
202111	63079000	6301ÖÁ6307µÄÎ´ÁÐÃûÖÆ³ÉÆ·£¬°üÀ¨·þ×°²Ã¼ôÑù	103	ÃÏ¼ÓÀ­¹ú	10	Ò»°ãÃ³Ò×	0	Ç§¿Ë	3	¼þ	900
202111	63079000	6301ÖÁ6307µÄÎ´ÁÐÃûÖÆ³ÉÆ·£¬°üÀ¨·þ×°²Ã¼ôÑù	106	Ãåµé	10	Ò»°ãÃ³Ò×	8088	Ç§¿Ë	67200	¼þ	419,939
202111	63079000	6301ÖÁ6307µÄÎ´ÁÐÃûÖÆ³ÉÆ·£¬°üÀ¨·þ×°²Ã¼ôÑù	107	¼íÆÒÕ¯	10	Ò»°ãÃ³Ò×	8219	Ç§¿Ë	1097815	¼þ	357,894
202111	63079000	6301ÖÁ6307µÄÎ´ÁÐÃûÖÆ³ÉÆ·£¬°üÀ¨·þ×°²Ã¼ôÑù	108	ÈûÆÖÂ·Ë¹	10	Ò»°ãÃ³Ò×	3	Ç§¿Ë	3	¼þ	68
202111	63079000	6301ÖÁ6307µÄÎ´ÁÐÃûÖÆ³ÉÆ·£¬°üÀ¨·þ×°²Ã¼ôÑù	110	ÖÐ¹úÏã¸Û	10	Ò»°ãÃ³Ò×	2022	Ç§¿Ë	608775	¼þ	553,118
202111	63079000	6301ÖÁ6307µÄÎ´ÁÐÃûÖÆ³ÉÆ·£¬°üÀ¨·þ×°²Ã¼ôÑù	111	Ó¡¶È	10	Ò»°ãÃ³Ò×	11400	Ç§¿Ë	45032	¼þ	2,249,827
202111	63079000	6301ÖÁ6307µÄÎ´ÁÐÃûÖÆ³ÉÆ·£¬°üÀ¨·þ×°²Ã¼ôÑù	112	Ó¡¶ÈÄáÎ÷ÑÇ	10	Ò»°ãÃ³Ò×	602	Ç§¿Ë	2625	¼þ	94,943
202111	63079000	6301ÖÁ6307µÄÎ´ÁÐÃûÖÆ³ÉÆ·£¬°üÀ¨·þ×°²Ã¼ôÑù	116	ÈÕ±¾	10	Ò»°ãÃ³Ò×	33082	Ç§¿Ë	15289728	¼þ	6,267,848
202111	63079000	6301ÖÁ6307µÄÎ´ÁÐÃûÖÆ³ÉÆ·£¬°üÀ¨·þ×°²Ã¼ôÑù	122	ÂíÀ´Î÷ÑÇ	10	Ò»°ãÃ³Ò×	56	Ç§¿Ë	1655	¼þ	55,228
202111	63079000	6301ÖÁ6307µÄÎ´ÁÐÃûÖÆ³ÉÆ·£¬°üÀ¨·þ×°²Ã¼ôÑù	124	ÃÉ¹Å	10	Ò»°ãÃ³Ò×	17	Ç§¿Ë	346	¼þ	651
202111	63079000	6301ÖÁ6307µÄÎ´ÁÐÃûÖÆ³ÉÆ·£¬°üÀ¨·þ×°²Ã¼ôÑù	125	Äá²´¶ûÁª°îÃñÖ÷¹²ºÍ¹ú	10	Ò»°ãÃ³Ò×	197	Ç§¿Ë	3559	¼þ	3,801
202111	63079000	6301ÖÁ6307µÄÎ´ÁÐÃûÖÆ³ÉÆ·£¬°üÀ¨·þ×°²Ã¼ôÑù	127	°Í»ùË¹Ì¹	10	Ò»°ãÃ³Ò×	28	Ç§¿Ë	73	¼þ	8,004
202111	63079000	6301ÖÁ6307µÄÎ´ÁÐÃûÖÆ³ÉÆ·£¬°üÀ¨·þ×°²Ã¼ôÑù	129	·ÆÂÉ±ö	10	Ò»°ãÃ³Ò×	819	Ç§¿Ë	2583873	¼þ	738,939
202111	63079000	6301ÖÁ6307µÄÎ´ÁÐÃûÖÆ³ÉÆ·£¬°üÀ¨·þ×°²Ã¼ôÑù	132	ÐÂ¼ÓÆÂ	10	Ò»°ãÃ³Ò×	9257	Ç§¿Ë	589072	¼þ	2,023,030
202111	63079000	6301ÖÁ6307µÄÎ´ÁÐÃûÖÆ³ÉÆ·£¬°üÀ¨·þ×°²Ã¼ôÑù	133	º«¹ú	10	Ò»°ãÃ³Ò×	13148	Ç§¿Ë	1499098	¼þ	3,288,227
202111	63079000	6301ÖÁ6307µÄÎ´ÁÐÃûÖÆ³ÉÆ·£¬°üÀ¨·þ×°²Ã¼ôÑù	134	Ë¹ÀïÀ¼¿¨	10	Ò»°ãÃ³Ò×	34	Ç§¿Ë	300	¼þ	23,393
202111	63079000	6301ÖÁ6307µÄÎ´ÁÐÃûÖÆ³ÉÆ·£¬°üÀ¨·þ×°²Ã¼ôÑù	136	Ì©¹ú	10	Ò»°ãÃ³Ò×	1590	Ç§¿Ë	93189	¼þ	904,573
202111	63079000	6301ÖÁ6307µÄÎ´ÁÐÃûÖÆ³ÉÆ·£¬°üÀ¨·þ×°²Ã¼ôÑù	137	ÍÁ¶úÆä	10	Ò»°ãÃ³Ò×	90	Ç§¿Ë	208	¼þ	29,132
202111	63079000	6301ÖÁ6307µÄÎ´ÁÐÃûÖÆ³ÉÆ·£¬°üÀ¨·þ×°²Ã¼ôÑù	138	°¢ÁªÇõ	10	Ò»°ãÃ³Ò×	226	Ç§¿Ë	174	¼þ	8,127
202111	63079000	6301ÖÁ6307µÄÎ´ÁÐÃûÖÆ³ÉÆ·£¬°üÀ¨·þ×°²Ã¼ôÑù	141	Ô½ÄÏ	10	Ò»°ãÃ³Ò×	49326	Ç§¿Ë	651014	¼þ	2,846,159
202111	63079000	6301ÖÁ6307µÄÎ´ÁÐÃûÖÆ³ÉÆ·£¬°üÀ¨·þ×°²Ã¼ôÑù	142	ÖÐ¹ú	10	Ò»°ãÃ³Ò×	40187	Ç§¿Ë	2945286	¼þ	5,587,040
202111	63079000	6301ÖÁ6307µÄÎ´ÁÐÃûÖÆ³ÉÆ·£¬°üÀ¨·þ×°²Ã¼ôÑù	143	ÖÐ¹úÌ¨Íå	10	Ò»°ãÃ³Ò×	15382	Ç§¿Ë	2189692	¼þ	3,403,737
202111	63079000	6301ÖÁ6307µÄÎ´ÁÐÃûÖÆ³ÉÆ·£¬°üÀ¨·þ×°²Ã¼ôÑù	202	°²¸çÀ­	10	Ò»°ãÃ³Ò×	1	Ç§¿Ë	1	¼þ	302
202111	63079000	6301ÖÁ6307µÄÎ´ÁÐÃûÖÆ³ÉÆ·£¬°üÀ¨·þ×°²Ã¼ôÑù	227	Âí´ï¼ÓË¹¼Ó	10	Ò»°ãÃ³Ò×	522	Ç§¿Ë	197	¼þ	73,929
202111	63079000	6301ÖÁ6307µÄÎ´ÁÐÃûÖÆ³ÉÆ·£¬°üÀ¨·þ×°²Ã¼ôÑù	231	Ã«ÀïÇóË¹	10	Ò»°ãÃ³Ò×	1	Ç§¿Ë	10	¼þ	6,275
202111	63079000	6301ÖÁ6307µÄÎ´ÁÐÃûÖÆ³ÉÆ·£¬°üÀ¨·þ×°²Ã¼ôÑù	249	Í»ÄáË¹	10	Ò»°ãÃ³Ò×	8	Ç§¿Ë	11	¼þ	1,834
202111	63079000	6301ÖÁ6307µÄÎ´ÁÐÃûÖÆ³ÉÆ·£¬°üÀ¨·þ×°²Ã¼ôÑù	301	±ÈÀûÊ±	10	Ò»°ãÃ³Ò×	8	Ç§¿Ë	49	¼þ	1,413
202111	63079000	6301ÖÁ6307µÄÎ´ÁÐÃûÖÆ³ÉÆ·£¬°üÀ¨·þ×°²Ã¼ôÑù	302	µ¤Âó	10	Ò»°ãÃ³Ò×	48	Ç§¿Ë	492	¼þ	25,814
202111	63079000	6301ÖÁ6307µÄÎ´ÁÐÃûÖÆ³ÉÆ·£¬°üÀ¨·þ×°²Ã¼ôÑù	303	Ó¢¹ú	10	Ò»°ãÃ³Ò×	2525	Ç§¿Ë	20090	¼þ	1,368,255
202111	63079000	6301ÖÁ6307µÄÎ´ÁÐÃûÖÆ³ÉÆ·£¬°üÀ¨·þ×°²Ã¼ôÑù	304	µÂ¹ú	10	Ò»°ãÃ³Ò×	17130	Ç§¿Ë	242970	¼þ	3,742,037
202111	63079000	6301ÖÁ6307µÄÎ´ÁÐÃûÖÆ³ÉÆ·£¬°üÀ¨·þ×°²Ã¼ôÑù	305	·¨¹ú	10	Ò»°ãÃ³Ò×	857	Ç§¿Ë	335383	¼þ	2,903,101
202111	63079000	6301ÖÁ6307µÄÎ´ÁÐÃûÖÆ³ÉÆ·£¬°üÀ¨·þ×°²Ã¼ôÑù	307	Òâ´óÀû	10	Ò»°ãÃ³Ò×	2670	Ç§¿Ë	22236	¼þ	1,516,116
202111	63079000	6301ÖÁ6307µÄÎ´ÁÐÃûÖÆ³ÉÆ·£¬°üÀ¨·þ×°²Ã¼ôÑù	309	ºÉÀ¼	10	Ò»°ãÃ³Ò×	32	Ç§¿Ë	123	¼þ	7,551
202111	63079000	6301ÖÁ6307µÄÎ´ÁÐÃûÖÆ³ÉÆ·£¬°üÀ¨·þ×°²Ã¼ôÑù	310	Ï£À°	10	Ò»°ãÃ³Ò×	14	Ç§¿Ë	26	¼þ	5,525
202111	63079000	6301ÖÁ6307µÄÎ´ÁÐÃûÖÆ³ÉÆ·£¬°üÀ¨·þ×°²Ã¼ôÑù	311	ÆÏÌÑÑÀ	10	Ò»°ãÃ³Ò×	181	Ç§¿Ë	1942	¼þ	183,145
202111	63079000	6301ÖÁ6307µÄÎ´ÁÐÃûÖÆ³ÉÆ·£¬°üÀ¨·þ×°²Ã¼ôÑù	312	Î÷°àÑÀ	10	Ò»°ãÃ³Ò×	263	Ç§¿Ë	1733	¼þ	1,632,827
202111	63079000	6301ÖÁ6307µÄÎ´ÁÐÃûÖÆ³ÉÆ·£¬°üÀ¨·þ×°²Ã¼ôÑù	313	°¢¶û°ÍÄáÑÇ	10	Ò»°ãÃ³Ò×	345	Ç§¿Ë	7500	¼þ	77,200
202111	63079000	6301ÖÁ6307µÄÎ´ÁÐÃûÖÆ³ÉÆ·£¬°üÀ¨·þ×°²Ã¼ôÑù	315	°ÂµØÀû	10	Ò»°ãÃ³Ò×	4	Ç§¿Ë	13	¼þ	5,785
202111	63079000	6301ÖÁ6307µÄÎ´ÁÐÃûÖÆ³ÉÆ·£¬°üÀ¨·þ×°²Ã¼ôÑù	316	±£¼ÓÀûÑÇ	10	Ò»°ãÃ³Ò×	0	Ç§¿Ë	1	¼þ	1,515
202111	63079000	6301ÖÁ6307µÄÎ´ÁÐÃûÖÆ³ÉÆ·£¬°üÀ¨·þ×°²Ã¼ôÑù	318	·ÒÀ¼	10	Ò»°ãÃ³Ò×	4	Ç§¿Ë	12	¼þ	445
202111	63079000	6301ÖÁ6307µÄÎ´ÁÐÃûÖÆ³ÉÆ·£¬°üÀ¨·þ×°²Ã¼ôÑù	321	ÐÙÑÀÀû	10	Ò»°ãÃ³Ò×	134	Ç§¿Ë	83	¼þ	42,448
202111	63079000	6301ÖÁ6307µÄÎ´ÁÐÃûÖÆ³ÉÆ·£¬°üÀ¨·þ×°²Ã¼ôÑù	327	²¨À¼	10	Ò»°ãÃ³Ò×	381	Ç§¿Ë	625	¼þ	111,292
202111	63079000	6301ÖÁ6307µÄÎ´ÁÐÃûÖÆ³ÉÆ·£¬°üÀ¨·þ×°²Ã¼ôÑù	328	ÂÞÂíÄáÑÇ	10	Ò»°ãÃ³Ò×	380	Ç§¿Ë	729	¼þ	126,135
202111	63079000	6301ÖÁ6307µÄÎ´ÁÐÃûÖÆ³ÉÆ·£¬°üÀ¨·þ×°²Ã¼ôÑù	330	Èðµä	10	Ò»°ãÃ³Ò×	215	Ç§¿Ë	2614	¼þ	83,237
202111	63079000	6301ÖÁ6307µÄÎ´ÁÐÃûÖÆ³ÉÆ·£¬°üÀ¨·þ×°²Ã¼ôÑù	331	ÈðÊ¿	10	Ò»°ãÃ³Ò×	67	Ç§¿Ë	15594	¼þ	24,956
202111	63079000	6301ÖÁ6307µÄÎ´ÁÐÃûÖÆ³ÉÆ·£¬°üÀ¨·þ×°²Ã¼ôÑù	334	°®É³ÄáÑÇ	10	Ò»°ãÃ³Ò×	15	Ç§¿Ë	31	¼þ	6,401
202111	63079000	6301ÖÁ6307µÄÎ´ÁÐÃûÖÆ³ÉÆ·£¬°üÀ¨·þ×°²Ã¼ôÑù	335	À­ÍÑÎ¬ÑÇ	10	Ò»°ãÃ³Ò×	2	Ç§¿Ë	3	¼þ	1,737
202111	63079000	6301ÖÁ6307µÄÎ´ÁÐÃûÖÆ³ÉÆ·£¬°üÀ¨·þ×°²Ã¼ôÑù	336	Á¢ÌÕÍð	10	Ò»°ãÃ³Ò×	263	Ç§¿Ë	9504	¼þ	180,615
202111	63079000	6301ÖÁ6307µÄÎ´ÁÐÃûÖÆ³ÉÆ·£¬°üÀ¨·þ×°²Ã¼ôÑù	344	¶íÂÞË¹Áª°î	10	Ò»°ãÃ³Ò×	16	Ç§¿Ë	1521	¼þ	4,959
202111	63079000	6301ÖÁ6307µÄÎ´ÁÐÃûÖÆ³ÉÆ·£¬°üÀ¨·þ×°²Ã¼ôÑù	347	ÎÚ¿ËÀ¼	10	Ò»°ãÃ³Ò×	2	Ç§¿Ë	1	¼þ	1,632
202111	63079000	6301ÖÁ6307µÄÎ´ÁÐÃûÖÆ³ÉÆ·£¬°üÀ¨·þ×°²Ã¼ôÑù	350	Ë¹ÂåÎÄÄáÑÇ	10	Ò»°ãÃ³Ò×	1	Ç§¿Ë	12	¼þ	1,236
202111	63079000	6301ÖÁ6307µÄÎ´ÁÐÃûÖÆ³ÉÆ·£¬°üÀ¨·þ×°²Ã¼ôÑù	352	½Ý¿Ë	10	Ò»°ãÃ³Ò×	180	Ç§¿Ë	1039	¼þ	91,859
202111	63079000	6301ÖÁ6307µÄÎ´ÁÐÃûÖÆ³ÉÆ·£¬°üÀ¨·þ×°²Ã¼ôÑù	353	Ë¹Âå·¥¿Ë	10	Ò»°ãÃ³Ò×	482	Ç§¿Ë	27010	¼þ	290,114
202111	63079000	6301ÖÁ6307µÄÎ´ÁÐÃûÖÆ³ÉÆ·£¬°üÀ¨·þ×°²Ã¼ôÑù	358	Èû¶ûÎ¬ÑÇ	10	Ò»°ãÃ³Ò×	0	Ç§¿Ë	1	¼þ	94
202111	63079000	6301ÖÁ6307µÄÎ´ÁÐÃûÖÆ³ÉÆ·£¬°üÀ¨·þ×°²Ã¼ôÑù	415	¸çË¹´ïÀè¼Ó	10	Ò»°ãÃ³Ò×	1	Ç§¿Ë	30000	¼þ	5,654
202111	63079000	6301ÖÁ6307µÄÎ´ÁÐÃûÖÆ³ÉÆ·£¬°üÀ¨·þ×°²Ã¼ôÑù	418	¶àÃ×Äá¼Ó¹²ºÍ¹ú	10	Ò»°ãÃ³Ò×	9	Ç§¿Ë	10	¼þ	10,683
202111	63079000	6301ÖÁ6307µÄÎ´ÁÐÃûÖÆ³ÉÆ·£¬°üÀ¨·þ×°²Ã¼ôÑù	429	Ä«Î÷¸ç	10	Ò»°ãÃ³Ò×	214	Ç§¿Ë	1391	¼þ	76,965
202111	63079000	6301ÖÁ6307µÄÎ´ÁÐÃûÖÆ³ÉÆ·£¬°üÀ¨·þ×°²Ã¼ôÑù	434	ÃØÂ³	10	Ò»°ãÃ³Ò×	21	Ç§¿Ë	1464	¼þ	211,627
202111	63079000	6301ÖÁ6307µÄÎ´ÁÐÃûÖÆ³ÉÆ·£¬°üÀ¨·þ×°²Ã¼ôÑù	501	¼ÓÄÃ´ó	10	Ò»°ãÃ³Ò×	154	Ç§¿Ë	3231	¼þ	353,476
202111	63079000	6301ÖÁ6307µÄÎ´ÁÐÃûÖÆ³ÉÆ·£¬°üÀ¨·þ×°²Ã¼ôÑù	502	ÃÀ¹ú	10	Ò»°ãÃ³Ò×	12607	Ç§¿Ë	618843	¼þ	3,293,263
202111	63079000	6301ÖÁ6307µÄÎ´ÁÐÃûÖÆ³ÉÆ·£¬°üÀ¨·þ×°²Ã¼ôÑù	601	°Ä´óÀûÑÇ	10	Ò»°ãÃ³Ò×	11	Ç§¿Ë	8	¼þ	13,430
202111	63079000	6301ÖÁ6307µÄÎ´ÁÐÃûÖÆ³ÉÆ·£¬°üÀ¨·þ×°²Ã¼ôÑù	609	ÐÂÎ÷À¼	10	Ò»°ãÃ³Ò×	80	Ç§¿Ë	3600	¼þ	13,191
202112	63079000	6301ÖÁ6307µÄÎ´ÁÐÃûÖÆ³ÉÆ·£¬°üÀ¨·þ×°²Ã¼ôÑù	103	ÃÏ¼ÓÀ­¹ú	10	Ò»°ãÃ³Ò×	1	Ç§¿Ë	18	¼þ	3,633
202112	63079000	6301ÖÁ6307µÄÎ´ÁÐÃûÖÆ³ÉÆ·£¬°üÀ¨·þ×°²Ã¼ôÑù	106	Ãåµé	10	Ò»°ãÃ³Ò×	9080	Ç§¿Ë	67200	¼þ	536,032
202112	63079000	6301ÖÁ6307µÄÎ´ÁÐÃûÖÆ³ÉÆ·£¬°üÀ¨·þ×°²Ã¼ôÑù	107	¼íÆÒÕ¯	10	Ò»°ãÃ³Ò×	12064	Ç§¿Ë	1326560	¼þ	532,926
202112	63079000	6301ÖÁ6307µÄÎ´ÁÐÃûÖÆ³ÉÆ·£¬°üÀ¨·þ×°²Ã¼ôÑù	110	ÖÐ¹úÏã¸Û	10	Ò»°ãÃ³Ò×	3438	Ç§¿Ë	1017344	¼þ	970,454
202112	63079000	6301ÖÁ6307µÄÎ´ÁÐÃûÖÆ³ÉÆ·£¬°üÀ¨·þ×°²Ã¼ôÑù	111	Ó¡¶È	10	Ò»°ãÃ³Ò×	725	Ç§¿Ë	3193	¼þ	199,219
202112	63079000	6301ÖÁ6307µÄÎ´ÁÐÃûÖÆ³ÉÆ·£¬°üÀ¨·þ×°²Ã¼ôÑù	112	Ó¡¶ÈÄáÎ÷ÑÇ	10	Ò»°ãÃ³Ò×	1434	Ç§¿Ë	3811	¼þ	152,034
202112	63079000	6301ÖÁ6307µÄÎ´ÁÐÃûÖÆ³ÉÆ·£¬°üÀ¨·þ×°²Ã¼ôÑù	115	ÒÔÉ«ÁÐ	10	Ò»°ãÃ³Ò×	1	Ç§¿Ë	75	¼þ	57,099
202112	63079000	6301ÖÁ6307µÄÎ´ÁÐÃûÖÆ³ÉÆ·£¬°üÀ¨·þ×°²Ã¼ôÑù	116	ÈÕ±¾	10	Ò»°ãÃ³Ò×	28548	Ç§¿Ë	11978751	¼þ	5,866,490
202112	63079000	6301ÖÁ6307µÄÎ´ÁÐÃûÖÆ³ÉÆ·£¬°üÀ¨·þ×°²Ã¼ôÑù	122	ÂíÀ´Î÷ÑÇ	10	Ò»°ãÃ³Ò×	175	Ç§¿Ë	1730	¼þ	32,118
202112	63079000	6301ÖÁ6307µÄÎ´ÁÐÃûÖÆ³ÉÆ·£¬°üÀ¨·þ×°²Ã¼ôÑù	124	ÃÉ¹Å	10	Ò»°ãÃ³Ò×	87	Ç§¿Ë	1480	¼þ	3,680
202112	63079000	6301ÖÁ6307µÄÎ´ÁÐÃûÖÆ³ÉÆ·£¬°üÀ¨·þ×°²Ã¼ôÑù	125	Äá²´¶ûÁª°îÃñÖ÷¹²ºÍ¹ú	10	Ò»°ãÃ³Ò×	1078	Ç§¿Ë	16134	¼þ	17,298
202112	63079000	6301ÖÁ6307µÄÎ´ÁÐÃûÖÆ³ÉÆ·£¬°üÀ¨·þ×°²Ã¼ôÑù	127	°Í»ùË¹Ì¹	10	Ò»°ãÃ³Ò×	1	Ç§¿Ë	4	¼þ	257
202112	63079000	6301ÖÁ6307µÄÎ´ÁÐÃûÖÆ³ÉÆ·£¬°üÀ¨·þ×°²Ã¼ôÑù	129	·ÆÂÉ±ö	10	Ò»°ãÃ³Ò×	1313	Ç§¿Ë	2178395	¼þ	868,163
202112	63079000	6301ÖÁ6307µÄÎ´ÁÐÃûÖÆ³ÉÆ·£¬°üÀ¨·þ×°²Ã¼ôÑù	132	ÐÂ¼ÓÆÂ	10	Ò»°ãÃ³Ò×	17540	Ç§¿Ë	882960	¼þ	3,006,535
202112	63079000	6301ÖÁ6307µÄÎ´ÁÐÃûÖÆ³ÉÆ·£¬°üÀ¨·þ×°²Ã¼ôÑù	133	º«¹ú	10	Ò»°ãÃ³Ò×	12615	Ç§¿Ë	1194407	¼þ	2,939,505
202112	63079000	6301ÖÁ6307µÄÎ´ÁÐÃûÖÆ³ÉÆ·£¬°üÀ¨·þ×°²Ã¼ôÑù	134	Ë¹ÀïÀ¼¿¨	10	Ò»°ãÃ³Ò×	18	Ç§¿Ë	441	¼þ	15,451
202112	63079000	6301ÖÁ6307µÄÎ´ÁÐÃûÖÆ³ÉÆ·£¬°üÀ¨·þ×°²Ã¼ôÑù	136	Ì©¹ú	10	Ò»°ãÃ³Ò×	2079	Ç§¿Ë	197116	¼þ	683,369
202112	63079000	6301ÖÁ6307µÄÎ´ÁÐÃûÖÆ³ÉÆ·£¬°üÀ¨·þ×°²Ã¼ôÑù	137	ÍÁ¶úÆä	10	Ò»°ãÃ³Ò×	54	Ç§¿Ë	71	¼þ	16,359
202112	63079000	6301ÖÁ6307µÄÎ´ÁÐÃûÖÆ³ÉÆ·£¬°üÀ¨·þ×°²Ã¼ôÑù	138	°¢ÁªÇõ	10	Ò»°ãÃ³Ò×	33	Ç§¿Ë	13	¼þ	871
202112	63079000	6301ÖÁ6307µÄÎ´ÁÐÃûÖÆ³ÉÆ·£¬°üÀ¨·þ×°²Ã¼ôÑù	141	Ô½ÄÏ	10	Ò»°ãÃ³Ò×	34755	Ç§¿Ë	3352875	¼þ	2,928,454
202112	63079000	6301ÖÁ6307µÄÎ´ÁÐÃûÖÆ³ÉÆ·£¬°üÀ¨·þ×°²Ã¼ôÑù	142	ÖÐ¹ú	10	Ò»°ãÃ³Ò×	19705	Ç§¿Ë	2360096	¼þ	3,557,670
202112	63079000	6301ÖÁ6307µÄÎ´ÁÐÃûÖÆ³ÉÆ·£¬°üÀ¨·þ×°²Ã¼ôÑù	143	ÖÐ¹úÌ¨Íå	10	Ò»°ãÃ³Ò×	15834	Ç§¿Ë	1069573	¼þ	3,359,070
202112	63079000	6301ÖÁ6307µÄÎ´ÁÐÃûÖÆ³ÉÆ·£¬°üÀ¨·þ×°²Ã¼ôÑù	224	¿ÏÄáÑÇ	10	Ò»°ãÃ³Ò×	1	Ç§¿Ë	14	¼þ	276
202112	63079000	6301ÖÁ6307µÄÎ´ÁÐÃûÖÆ³ÉÆ·£¬°üÀ¨·þ×°²Ã¼ôÑù	231	Ã«ÀïÇóË¹	10	Ò»°ãÃ³Ò×	13	Ç§¿Ë	10	¼þ	3,527
202112	63079000	6301ÖÁ6307µÄÎ´ÁÐÃûÖÆ³ÉÆ·£¬°üÀ¨·þ×°²Ã¼ôÑù	232	Ä¦Âå¸ç	10	Ò»°ãÃ³Ò×	1	Ç§¿Ë	2	¼þ	516
202112	63079000	6301ÖÁ6307µÄÎ´ÁÐÃûÖÆ³ÉÆ·£¬°üÀ¨·þ×°²Ã¼ôÑù	249	Í»ÄáË¹	10	Ò»°ãÃ³Ò×	150	Ç§¿Ë	15000	¼þ	62,228
202112	63079000	6301ÖÁ6307µÄÎ´ÁÐÃûÖÆ³ÉÆ·£¬°üÀ¨·þ×°²Ã¼ôÑù	301	±ÈÀûÊ±	10	Ò»°ãÃ³Ò×	14	Ç§¿Ë	176	¼þ	6,636
202112	63079000	6301ÖÁ6307µÄÎ´ÁÐÃûÖÆ³ÉÆ·£¬°üÀ¨·þ×°²Ã¼ôÑù	302	µ¤Âó	10	Ò»°ãÃ³Ò×	75	Ç§¿Ë	875	¼þ	46,631
202112	63079000	6301ÖÁ6307µÄÎ´ÁÐÃûÖÆ³ÉÆ·£¬°üÀ¨·þ×°²Ã¼ôÑù	303	Ó¢¹ú	10	Ò»°ãÃ³Ò×	1371	Ç§¿Ë	49135	¼þ	460,677
202112	63079000	6301ÖÁ6307µÄÎ´ÁÐÃûÖÆ³ÉÆ·£¬°üÀ¨·þ×°²Ã¼ôÑù	304	µÂ¹ú	10	Ò»°ãÃ³Ò×	15881	Ç§¿Ë	226470	¼þ	3,013,535
202112	63079000	6301ÖÁ6307µÄÎ´ÁÐÃûÖÆ³ÉÆ·£¬°üÀ¨·þ×°²Ã¼ôÑù	305	·¨¹ú	10	Ò»°ãÃ³Ò×	12686	Ç§¿Ë	112307	¼þ	3,937,698
202112	63079000	6301ÖÁ6307µÄÎ´ÁÐÃûÖÆ³ÉÆ·£¬°üÀ¨·þ×°²Ã¼ôÑù	307	Òâ´óÀû	10	Ò»°ãÃ³Ò×	3631	Ç§¿Ë	17083	¼þ	1,139,160
202112	63079000	6301ÖÁ6307µÄÎ´ÁÐÃûÖÆ³ÉÆ·£¬°üÀ¨·þ×°²Ã¼ôÑù	309	ºÉÀ¼	10	Ò»°ãÃ³Ò×	213	Ç§¿Ë	438	¼þ	29,975
202112	63079000	6301ÖÁ6307µÄÎ´ÁÐÃûÖÆ³ÉÆ·£¬°üÀ¨·þ×°²Ã¼ôÑù	311	ÆÏÌÑÑÀ	10	Ò»°ãÃ³Ò×	92	Ç§¿Ë	1772	¼þ	279,137
202112	63079000	6301ÖÁ6307µÄÎ´ÁÐÃûÖÆ³ÉÆ·£¬°üÀ¨·þ×°²Ã¼ôÑù	312	Î÷°àÑÀ	10	Ò»°ãÃ³Ò×	109	Ç§¿Ë	1400	¼þ	1,537,338
202112	63079000	6301ÖÁ6307µÄÎ´ÁÐÃûÖÆ³ÉÆ·£¬°üÀ¨·þ×°²Ã¼ôÑù	313	°¢¶û°ÍÄáÑÇ	10	Ò»°ãÃ³Ò×	1606	Ç§¿Ë	8400	¼þ	169,472
202112	63079000	6301ÖÁ6307µÄÎ´ÁÐÃûÖÆ³ÉÆ·£¬°üÀ¨·þ×°²Ã¼ôÑù	315	°ÂµØÀû	10	Ò»°ãÃ³Ò×	3	Ç§¿Ë	213	¼þ	4,835
202112	63079000	6301ÖÁ6307µÄÎ´ÁÐÃûÖÆ³ÉÆ·£¬°üÀ¨·þ×°²Ã¼ôÑù	316	±£¼ÓÀûÑÇ	10	Ò»°ãÃ³Ò×	12	Ç§¿Ë	6	¼þ	27,660
202112	63079000	6301ÖÁ6307µÄÎ´ÁÐÃûÖÆ³ÉÆ·£¬°üÀ¨·þ×°²Ã¼ôÑù	318	·ÒÀ¼	10	Ò»°ãÃ³Ò×	115	Ç§¿Ë	59	¼þ	16,233
202112	63079000	6301ÖÁ6307µÄÎ´ÁÐÃûÖÆ³ÉÆ·£¬°üÀ¨·þ×°²Ã¼ôÑù	321	ÐÙÑÀÀû	10	Ò»°ãÃ³Ò×	973	Ç§¿Ë	10332	¼þ	161,081
202112	63079000	6301ÖÁ6307µÄÎ´ÁÐÃûÖÆ³ÉÆ·£¬°üÀ¨·þ×°²Ã¼ôÑù	327	²¨À¼	10	Ò»°ãÃ³Ò×	89	Ç§¿Ë	653	¼þ	58,716
202112	63079000	6301ÖÁ6307µÄÎ´ÁÐÃûÖÆ³ÉÆ·£¬°üÀ¨·þ×°²Ã¼ôÑù	328	ÂÞÂíÄáÑÇ	10	Ò»°ãÃ³Ò×	459	Ç§¿Ë	840	¼þ	185,055
202112	63079000	6301ÖÁ6307µÄÎ´ÁÐÃûÖÆ³ÉÆ·£¬°üÀ¨·þ×°²Ã¼ôÑù	330	Èðµä	10	Ò»°ãÃ³Ò×	812	Ç§¿Ë	11657	¼þ	127,685
202112	63079000	6301ÖÁ6307µÄÎ´ÁÐÃûÖÆ³ÉÆ·£¬°üÀ¨·þ×°²Ã¼ôÑù	331	ÈðÊ¿	10	Ò»°ãÃ³Ò×	28	Ç§¿Ë	5255	¼þ	16,317
202112	63079000	6301ÖÁ6307µÄÎ´ÁÐÃûÖÆ³ÉÆ·£¬°üÀ¨·þ×°²Ã¼ôÑù	334	°®É³ÄáÑÇ	10	Ò»°ãÃ³Ò×	13	Ç§¿Ë	59	¼þ	5,502
202112	63079000	6301ÖÁ6307µÄÎ´ÁÐÃûÖÆ³ÉÆ·£¬°üÀ¨·þ×°²Ã¼ôÑù	336	Á¢ÌÕÍð	10	Ò»°ãÃ³Ò×	0	Ç§¿Ë	2	¼þ	225
202112	63079000	6301ÖÁ6307µÄÎ´ÁÐÃûÖÆ³ÉÆ·£¬°üÀ¨·þ×°²Ã¼ôÑù	343	Ä¦¶û¶àÍß	10	Ò»°ãÃ³Ò×	0	Ç§¿Ë	4	¼þ	1,254
202112	63079000	6301ÖÁ6307µÄÎ´ÁÐÃûÖÆ³ÉÆ·£¬°üÀ¨·þ×°²Ã¼ôÑù	344	¶íÂÞË¹Áª°î	10	Ò»°ãÃ³Ò×	0	Ç§¿Ë	5	¼þ	3,913
202112	63079000	6301ÖÁ6307µÄÎ´ÁÐÃûÖÆ³ÉÆ·£¬°üÀ¨·þ×°²Ã¼ôÑù	350	Ë¹ÂåÎÄÄáÑÇ	10	Ò»°ãÃ³Ò×	3	Ç§¿Ë	26	¼þ	2,308
202112	63079000	6301ÖÁ6307µÄÎ´ÁÐÃûÖÆ³ÉÆ·£¬°üÀ¨·þ×°²Ã¼ôÑù	352	½Ý¿Ë	10	Ò»°ãÃ³Ò×	253	Ç§¿Ë	527	¼þ	123,160
202112	63079000	6301ÖÁ6307µÄÎ´ÁÐÃûÖÆ³ÉÆ·£¬°üÀ¨·þ×°²Ã¼ôÑù	353	Ë¹Âå·¥¿Ë	10	Ò»°ãÃ³Ò×	513	Ç§¿Ë	28602	¼þ	292,018
202112	63079000	6301ÖÁ6307µÄÎ´ÁÐÃûÖÆ³ÉÆ·£¬°üÀ¨·þ×°²Ã¼ôÑù	358	Èû¶ûÎ¬ÑÇ	10	Ò»°ãÃ³Ò×	0	Ç§¿Ë	1	¼þ	96
202112	63079000	6301ÖÁ6307µÄÎ´ÁÐÃûÖÆ³ÉÆ·£¬°üÀ¨·þ×°²Ã¼ôÑù	413	¸çÂ×±ÈÑÇ	10	Ò»°ãÃ³Ò×	1	Ç§¿Ë	10	¼þ	1,469
202112	63079000	6301ÖÁ6307µÄÎ´ÁÐÃûÖÆ³ÉÆ·£¬°üÀ¨·þ×°²Ã¼ôÑù	418	¶àÃ×Äá¼Ó¹²ºÍ¹ú	10	Ò»°ãÃ³Ò×	4	Ç§¿Ë	6	¼þ	5,981
202112	63079000	6301ÖÁ6307µÄÎ´ÁÐÃûÖÆ³ÉÆ·£¬°üÀ¨·þ×°²Ã¼ôÑù	426	ºé¶¼À­Ë¹	10	Ò»°ãÃ³Ò×	0	Ç§¿Ë	1	¼þ	71
202112	63079000	6301ÖÁ6307µÄÎ´ÁÐÃûÖÆ³ÉÆ·£¬°üÀ¨·þ×°²Ã¼ôÑù	429	Ä«Î÷¸ç	10	Ò»°ãÃ³Ò×	562	Ç§¿Ë	20797	¼þ	226,611
202112	63079000	6301ÖÁ6307µÄÎ´ÁÐÃûÖÆ³ÉÆ·£¬°üÀ¨·þ×°²Ã¼ôÑù	434	ÃØÂ³	10	Ò»°ãÃ³Ò×	388	Ç§¿Ë	622	¼þ	1,722,081
202112	63079000	6301ÖÁ6307µÄÎ´ÁÐÃûÖÆ³ÉÆ·£¬°üÀ¨·þ×°²Ã¼ôÑù	501	¼ÓÄÃ´ó	10	Ò»°ãÃ³Ò×	51	Ç§¿Ë	2244	¼þ	89,915
202112	63079000	6301ÖÁ6307µÄÎ´ÁÐÃûÖÆ³ÉÆ·£¬°üÀ¨·þ×°²Ã¼ôÑù	502	ÃÀ¹ú	10	Ò»°ãÃ³Ò×	2472	Ç§¿Ë	198430	¼þ	1,153,474
202112	63079000	6301ÖÁ6307µÄÎ´ÁÐÃûÖÆ³ÉÆ·£¬°üÀ¨·þ×°²Ã¼ôÑù	601	°Ä´óÀûÑÇ	10	Ò»°ãÃ³Ò×	1	Ç§¿Ë	3	¼þ	282
202101	39262011	¾ÛÂÈÒÒÏ©ÖÆÊÖÌ×£¨·ÖÖ¸ÊÖÌ×¡¢Á¬Ö¸ÊÖÌ×µÈ£©	112	Ó¡¶ÈÄáÎ÷ÑÇ	10	Ò»°ãÃ³Ò×	37630	Ç§¿Ë	3600001	Ë«	1,739,657
202101	39262011	¾ÛÂÈÒÒÏ©ÖÆÊÖÌ×£¨·ÖÖ¸ÊÖÌ×¡¢Á¬Ö¸ÊÖÌ×µÈ£©	116	ÈÕ±¾	10	Ò»°ãÃ³Ò×	6322	Ç§¿Ë	107243	Ë«	508,231
202101	39262011	¾ÛÂÈÒÒÏ©ÖÆÊÖÌ×£¨·ÖÖ¸ÊÖÌ×¡¢Á¬Ö¸ÊÖÌ×µÈ£©	122	ÂíÀ´Î÷ÑÇ	10	Ò»°ãÃ³Ò×	45	Ç§¿Ë	420	Ë«	36,837
202101	39262011	¾ÛÂÈÒÒÏ©ÖÆÊÖÌ×£¨·ÖÖ¸ÊÖÌ×¡¢Á¬Ö¸ÊÖÌ×µÈ£©	133	º«¹ú	10	Ò»°ãÃ³Ò×	2201	Ç§¿Ë	307733	Ë«	30,679
202101	39262011	¾ÛÂÈÒÒÏ©ÖÆÊÖÌ×£¨·ÖÖ¸ÊÖÌ×¡¢Á¬Ö¸ÊÖÌ×µÈ£©	136	Ì©¹ú	10	Ò»°ãÃ³Ò×	2600	Ç§¿Ë	260000	Ë«	200,509
202101	39262011	¾ÛÂÈÒÒÏ©ÖÆÊÖÌ×£¨·ÖÖ¸ÊÖÌ×¡¢Á¬Ö¸ÊÖÌ×µÈ£©	141	Ô½ÄÏ	10	Ò»°ãÃ³Ò×	1	Ç§¿Ë	2	Ë«	312
202101	39262011	¾ÛÂÈÒÒÏ©ÖÆÊÖÌ×£¨·ÖÖ¸ÊÖÌ×¡¢Á¬Ö¸ÊÖÌ×µÈ£©	142	ÖÐ¹ú	10	Ò»°ãÃ³Ò×	16711	Ç§¿Ë	1755199	Ë«	963,937
202101	39262011	¾ÛÂÈÒÒÏ©ÖÆÊÖÌ×£¨·ÖÖ¸ÊÖÌ×¡¢Á¬Ö¸ÊÖÌ×µÈ£©	143	ÖÐ¹úÌ¨Íå	10	Ò»°ãÃ³Ò×	14421	Ç§¿Ë	1226881	Ë«	892,835
202101	39262011	¾ÛÂÈÒÒÏ©ÖÆÊÖÌ×£¨·ÖÖ¸ÊÖÌ×¡¢Á¬Ö¸ÊÖÌ×µÈ£©	303	Ó¢¹ú	10	Ò»°ãÃ³Ò×	800	Ç§¿Ë	80001	Ë«	10,934
202101	39262011	¾ÛÂÈÒÒÏ©ÖÆÊÖÌ×£¨·ÖÖ¸ÊÖÌ×¡¢Á¬Ö¸ÊÖÌ×µÈ£©	304	µÂ¹ú	10	Ò»°ãÃ³Ò×	135	Ç§¿Ë	315	Ë«	230,191
202101	39262011	¾ÛÂÈÒÒÏ©ÖÆÊÖÌ×£¨·ÖÖ¸ÊÖÌ×¡¢Á¬Ö¸ÊÖÌ×µÈ£©	331	ÈðÊ¿	10	Ò»°ãÃ³Ò×	4	Ç§¿Ë	100	Ë«	3,141
202101	39262011	¾ÛÂÈÒÒÏ©ÖÆÊÖÌ×£¨·ÖÖ¸ÊÖÌ×¡¢Á¬Ö¸ÊÖÌ×µÈ£©	502	ÃÀ¹ú	10	Ò»°ãÃ³Ò×	90	Ç§¿Ë	588	Ë«	14,722
202101	40151900	Áò»¯Ïð½ºÖÆÆäËû·ÖÖ¸¡¢Á¬Ö¸¼°Â¶Ö¸ÊÖÌ×	107	¼íÆÒÕ¯	10	Ò»°ãÃ³Ò×	24	Ç§¿Ë	600	Ë«	9,993
202101	40151900	Áò»¯Ïð½ºÖÆÆäËû·ÖÖ¸¡¢Á¬Ö¸¼°Â¶Ö¸ÊÖÌ×	112	Ó¡¶ÈÄáÎ÷ÑÇ	10	Ò»°ãÃ³Ò×	535264	Ç§¿Ë	49580153	Ë«	34,907,653
202101	40151900	Áò»¯Ïð½ºÖÆÆäËû·ÖÖ¸¡¢Á¬Ö¸¼°Â¶Ö¸ÊÖÌ×	116	ÈÕ±¾	10	Ò»°ãÃ³Ò×	3696	Ç§¿Ë	66853	Ë«	1,113,981
202101	40151900	Áò»¯Ïð½ºÖÆÆäËû·ÖÖ¸¡¢Á¬Ö¸¼°Â¶Ö¸ÊÖÌ×	122	ÂíÀ´Î÷ÑÇ	10	Ò»°ãÃ³Ò×	5488704	Ç§¿Ë	494071106	Ë«	422,084,324
202101	40151900	Áò»¯Ïð½ºÖÆÆäËû·ÖÖ¸¡¢Á¬Ö¸¼°Â¶Ö¸ÊÖÌ×	132	ÐÂ¼ÓÆÂ	10	Ò»°ãÃ³Ò×	546	Ç§¿Ë	34500	Ë«	65,230
202101	40151900	Áò»¯Ïð½ºÖÆÆäËû·ÖÖ¸¡¢Á¬Ö¸¼°Â¶Ö¸ÊÖÌ×	133	º«¹ú	10	Ò»°ãÃ³Ò×	4523	Ç§¿Ë	59751	Ë«	145,478
202101	40151900	Áò»¯Ïð½ºÖÆÆäËû·ÖÖ¸¡¢Á¬Ö¸¼°Â¶Ö¸ÊÖÌ×	134	Ë¹ÀïÀ¼¿¨	10	Ò»°ãÃ³Ò×	19686	Ç§¿Ë	192048	Ë«	1,053,059
202101	40151900	Áò»¯Ïð½ºÖÆÆäËû·ÖÖ¸¡¢Á¬Ö¸¼°Â¶Ö¸ÊÖÌ×	136	Ì©¹ú	10	Ò»°ãÃ³Ò×	1339195	Ç§¿Ë	122452051	Ë«	99,822,845
202101	40151900	Áò»¯Ïð½ºÖÆÆäËû·ÖÖ¸¡¢Á¬Ö¸¼°Â¶Ö¸ÊÖÌ×	136	Ì©¹ú	11	¹ú¼Ò¼ä¡¢¹ú¼Ê×éÖ¯ÎÞ³¥Ô®ÖúºÍÔùËÍµÄÎï×Ê	1016	Ç§¿Ë	254000	Ë«	381,000
202101	40151900	Áò»¯Ïð½ºÖÆÆäËû·ÖÖ¸¡¢Á¬Ö¸¼°Â¶Ö¸ÊÖÌ×	141	Ô½ÄÏ	10	Ò»°ãÃ³Ò×	338485	Ç§¿Ë	33088040	Ë«	25,231,637
202101	40151900	Áò»¯Ïð½ºÖÆÆäËû·ÖÖ¸¡¢Á¬Ö¸¼°Â¶Ö¸ÊÖÌ×	142	ÖÐ¹ú	10	Ò»°ãÃ³Ò×	82	Ç§¿Ë	238	Ë«	3,953
202101	40151900	Áò»¯Ïð½ºÖÆÆäËû·ÖÖ¸¡¢Á¬Ö¸¼°Â¶Ö¸ÊÖÌ×	143	ÖÐ¹úÌ¨Íå	10	Ò»°ãÃ³Ò×	3032	Ç§¿Ë	87094	Ë«	157,191
202101	40151900	Áò»¯Ïð½ºÖÆÆäËû·ÖÖ¸¡¢Á¬Ö¸¼°Â¶Ö¸ÊÖÌ×	249	Í»ÄáË¹	10	Ò»°ãÃ³Ò×	214	Ç§¿Ë	630	Ë«	33,552
202101	40151900	Áò»¯Ïð½ºÖÆÆäËû·ÖÖ¸¡¢Á¬Ö¸¼°Â¶Ö¸ÊÖÌ×	304	µÂ¹ú	10	Ò»°ãÃ³Ò×	208	Ç§¿Ë	893	Ë«	400,374
202101	40151900	Áò»¯Ïð½ºÖÆÆäËû·ÖÖ¸¡¢Á¬Ö¸¼°Â¶Ö¸ÊÖÌ×	305	·¨¹ú	10	Ò»°ãÃ³Ò×	2021	Ç§¿Ë	7896	Ë«	851,817
202101	40151900	Áò»¯Ïð½ºÖÆÆäËû·ÖÖ¸¡¢Á¬Ö¸¼°Â¶Ö¸ÊÖÌ×	307	Òâ´óÀû	10	Ò»°ãÃ³Ò×	12	Ç§¿Ë	24	Ë«	60,596
202101	40151900	Áò»¯Ïð½ºÖÆÆäËû·ÖÖ¸¡¢Á¬Ö¸¼°Â¶Ö¸ÊÖÌ×	309	ºÉÀ¼	10	Ò»°ãÃ³Ò×	0	Ç§¿Ë	8	Ë«	131
202101	40151900	Áò»¯Ïð½ºÖÆÆäËû·ÖÖ¸¡¢Á¬Ö¸¼°Â¶Ö¸ÊÖÌ×	310	Ï£À°	10	Ò»°ãÃ³Ò×	2	Ç§¿Ë	60	Ë«	392
202101	40151900	Áò»¯Ïð½ºÖÆÆäËû·ÖÖ¸¡¢Á¬Ö¸¼°Â¶Ö¸ÊÖÌ×	327	²¨À¼	10	Ò»°ãÃ³Ò×	0	Ç§¿Ë	10	Ë«	98
202101	40151900	Áò»¯Ïð½ºÖÆÆäËû·ÖÖ¸¡¢Á¬Ö¸¼°Â¶Ö¸ÊÖÌ×	330	Èðµä	10	Ò»°ãÃ³Ò×	21	Ç§¿Ë	100	Ë«	123
202101	40151900	Áò»¯Ïð½ºÖÆÆäËû·ÖÖ¸¡¢Á¬Ö¸¼°Â¶Ö¸ÊÖÌ×	331	ÈðÊ¿	10	Ò»°ãÃ³Ò×	2	Ç§¿Ë	40	Ë«	308
202101	40151900	Áò»¯Ïð½ºÖÆÆäËû·ÖÖ¸¡¢Á¬Ö¸¼°Â¶Ö¸ÊÖÌ×	347	ÎÚ¿ËÀ¼	10	Ò»°ãÃ³Ò×	124	Ç§¿Ë	431	Ë«	84,043
202101	40151900	Áò»¯Ïð½ºÖÆÆäËû·ÖÖ¸¡¢Á¬Ö¸¼°Â¶Ö¸ÊÖÌ×	423	Î£µØÂíÀ­	10	Ò»°ãÃ³Ò×	51	Ç§¿Ë	190	Ë«	12,670
202101	40151900	Áò»¯Ïð½ºÖÆÆäËû·ÖÖ¸¡¢Á¬Ö¸¼°Â¶Ö¸ÊÖÌ×	502	ÃÀ¹ú	10	Ò»°ãÃ³Ò×	3747	Ç§¿Ë	5672	Ë«	1,811,978
202101	40151900	Áò»¯Ïð½ºÖÆÆäËû·ÖÖ¸¡¢Á¬Ö¸¼°Â¶Ö¸ÊÖÌ×	502	ÃÀ¹ú	12	ÆäËû¾èÔùÎï×Ê	40	Ç§¿Ë	8050	Ë«	13,153
202102	39262011	¾ÛÂÈÒÒÏ©ÖÆÊÖÌ×£¨·ÖÖ¸ÊÖÌ×¡¢Á¬Ö¸ÊÖÌ×µÈ£©	116	ÈÕ±¾	10	Ò»°ãÃ³Ò×	4843	Ç§¿Ë	85519	Ë«	729,038
202102	39262011	¾ÛÂÈÒÒÏ©ÖÆÊÖÌ×£¨·ÖÖ¸ÊÖÌ×¡¢Á¬Ö¸ÊÖÌ×µÈ£©	122	ÂíÀ´Î÷ÑÇ	10	Ò»°ãÃ³Ò×	779	Ç§¿Ë	13440	Ë«	55,755
202102	39262011	¾ÛÂÈÒÒÏ©ÖÆÊÖÌ×£¨·ÖÖ¸ÊÖÌ×¡¢Á¬Ö¸ÊÖÌ×µÈ£©	127	°Í»ùË¹Ì¹	10	Ò»°ãÃ³Ò×	1	Ç§¿Ë	1	Ë«	254
202102	39262011	¾ÛÂÈÒÒÏ©ÖÆÊÖÌ×£¨·ÖÖ¸ÊÖÌ×¡¢Á¬Ö¸ÊÖÌ×µÈ£©	133	º«¹ú	10	Ò»°ãÃ³Ò×	260	Ç§¿Ë	14021	Ë«	26,849
202102	39262011	¾ÛÂÈÒÒÏ©ÖÆÊÖÌ×£¨·ÖÖ¸ÊÖÌ×¡¢Á¬Ö¸ÊÖÌ×µÈ£©	141	Ô½ÄÏ	10	Ò»°ãÃ³Ò×	9252	Ç§¿Ë	675101	Ë«	266,796
202102	39262011	¾ÛÂÈÒÒÏ©ÖÆÊÖÌ×£¨·ÖÖ¸ÊÖÌ×¡¢Á¬Ö¸ÊÖÌ×µÈ£©	142	ÖÐ¹ú	10	Ò»°ãÃ³Ò×	22343	Ç§¿Ë	2234029	Ë«	875,675
202102	39262011	¾ÛÂÈÒÒÏ©ÖÆÊÖÌ×£¨·ÖÖ¸ÊÖÌ×¡¢Á¬Ö¸ÊÖÌ×µÈ£©	143	ÖÐ¹úÌ¨Íå	10	Ò»°ãÃ³Ò×	9981	Ç§¿Ë	707116	Ë«	433,463
202102	39262011	¾ÛÂÈÒÒÏ©ÖÆÊÖÌ×£¨·ÖÖ¸ÊÖÌ×¡¢Á¬Ö¸ÊÖÌ×µÈ£©	304	µÂ¹ú	10	Ò»°ãÃ³Ò×	343	Ç§¿Ë	518	Ë«	531,058
202102	39262011	¾ÛÂÈÒÒÏ©ÖÆÊÖÌ×£¨·ÖÖ¸ÊÖÌ×¡¢Á¬Ö¸ÊÖÌ×µÈ£©	429	Ä«Î÷¸ç	10	Ò»°ãÃ³Ò×	1	Ç§¿Ë	1	Ë«	978
202102	39262011	¾ÛÂÈÒÒÏ©ÖÆÊÖÌ×£¨·ÖÖ¸ÊÖÌ×¡¢Á¬Ö¸ÊÖÌ×µÈ£©	502	ÃÀ¹ú	10	Ò»°ãÃ³Ò×	34	Ç§¿Ë	91	Ë«	5,652
202102	40151900	Áò»¯Ïð½ºÖÆÆäËû·ÖÖ¸¡¢Á¬Ö¸¼°Â¶Ö¸ÊÖÌ×	106	Ãåµé	10	Ò»°ãÃ³Ò×	0	Ç§¿Ë	1	Ë«	239
202102	40151900	Áò»¯Ïð½ºÖÆÆäËû·ÖÖ¸¡¢Á¬Ö¸¼°Â¶Ö¸ÊÖÌ×	107	¼íÆÒÕ¯	10	Ò»°ãÃ³Ò×	46	Ç§¿Ë	660	Ë«	21,668
202102	40151900	Áò»¯Ïð½ºÖÆÆäËû·ÖÖ¸¡¢Á¬Ö¸¼°Â¶Ö¸ÊÖÌ×	111	Ó¡¶È	10	Ò»°ãÃ³Ò×	22	Ç§¿Ë	1200	Ë«	2,753
202102	40151900	Áò»¯Ïð½ºÖÆÆäËû·ÖÖ¸¡¢Á¬Ö¸¼°Â¶Ö¸ÊÖÌ×	112	Ó¡¶ÈÄáÎ÷ÑÇ	10	Ò»°ãÃ³Ò×	375158	Ç§¿Ë	33840000	Ë«	25,605,368
202102	40151900	Áò»¯Ïð½ºÖÆÆäËû·ÖÖ¸¡¢Á¬Ö¸¼°Â¶Ö¸ÊÖÌ×	116	ÈÕ±¾	10	Ò»°ãÃ³Ò×	5867	Ç§¿Ë	130489	Ë«	1,671,055
202102	40151900	Áò»¯Ïð½ºÖÆÆäËû·ÖÖ¸¡¢Á¬Ö¸¼°Â¶Ö¸ÊÖÌ×	122	ÂíÀ´Î÷ÑÇ	10	Ò»°ãÃ³Ò×	5222145	Ç§¿Ë	482171882	Ë«	408,335,076
202102	40151900	Áò»¯Ïð½ºÖÆÆäËû·ÖÖ¸¡¢Á¬Ö¸¼°Â¶Ö¸ÊÖÌ×	132	ÐÂ¼ÓÆÂ	10	Ò»°ãÃ³Ò×	3	Ç§¿Ë	100	Ë«	130
202102	40151900	Áò»¯Ïð½ºÖÆÆäËû·ÖÖ¸¡¢Á¬Ö¸¼°Â¶Ö¸ÊÖÌ×	133	º«¹ú	10	Ò»°ãÃ³Ò×	1426	Ç§¿Ë	14608	Ë«	70,603
202102	40151900	Áò»¯Ïð½ºÖÆÆäËû·ÖÖ¸¡¢Á¬Ö¸¼°Â¶Ö¸ÊÖÌ×	134	Ë¹ÀïÀ¼¿¨	10	Ò»°ãÃ³Ò×	7210	Ç§¿Ë	238019	Ë«	557,216
202102	40151900	Áò»¯Ïð½ºÖÆÆäËû·ÖÖ¸¡¢Á¬Ö¸¼°Â¶Ö¸ÊÖÌ×	136	Ì©¹ú	10	Ò»°ãÃ³Ò×	1048705	Ç§¿Ë	97247932	Ë«	85,835,800
202102	40151900	Áò»¯Ïð½ºÖÆÆäËû·ÖÖ¸¡¢Á¬Ö¸¼°Â¶Ö¸ÊÖÌ×	141	Ô½ÄÏ	10	Ò»°ãÃ³Ò×	118153	Ç§¿Ë	11821782	Ë«	11,419,299
202102	40151900	Áò»¯Ïð½ºÖÆÆäËû·ÖÖ¸¡¢Á¬Ö¸¼°Â¶Ö¸ÊÖÌ×	142	ÖÐ¹ú	10	Ò»°ãÃ³Ò×	142	Ç§¿Ë	106	Ë«	2,452
202102	40151900	Áò»¯Ïð½ºÖÆÆäËû·ÖÖ¸¡¢Á¬Ö¸¼°Â¶Ö¸ÊÖÌ×	143	ÖÐ¹úÌ¨Íå	10	Ò»°ãÃ³Ò×	81	Ç§¿Ë	10004	Ë«	20,853
202102	40151900	Áò»¯Ïð½ºÖÆÆäËû·ÖÖ¸¡¢Á¬Ö¸¼°Â¶Ö¸ÊÖÌ×	304	µÂ¹ú	10	Ò»°ãÃ³Ò×	143	Ç§¿Ë	454	Ë«	411,392
202102	40151900	Áò»¯Ïð½ºÖÆÆäËû·ÖÖ¸¡¢Á¬Ö¸¼°Â¶Ö¸ÊÖÌ×	305	·¨¹ú	10	Ò»°ãÃ³Ò×	218	Ç§¿Ë	1222	Ë«	202,792
202102	40151900	Áò»¯Ïð½ºÖÆÆäËû·ÖÖ¸¡¢Á¬Ö¸¼°Â¶Ö¸ÊÖÌ×	307	Òâ´óÀû	10	Ò»°ãÃ³Ò×	8	Ç§¿Ë	120	Ë«	2,008
202102	40151900	Áò»¯Ïð½ºÖÆÆäËû·ÖÖ¸¡¢Á¬Ö¸¼°Â¶Ö¸ÊÖÌ×	331	ÈðÊ¿	10	Ò»°ãÃ³Ò×	2	Ç§¿Ë	41	Ë«	2,261
202102	40151900	Áò»¯Ïð½ºÖÆÆäËû·ÖÖ¸¡¢Á¬Ö¸¼°Â¶Ö¸ÊÖÌ×	347	ÎÚ¿ËÀ¼	10	Ò»°ãÃ³Ò×	74	Ç§¿Ë	353	Ë«	42,883
202102	40151900	Áò»¯Ïð½ºÖÆÆäËû·ÖÖ¸¡¢Á¬Ö¸¼°Â¶Ö¸ÊÖÌ×	423	Î£µØÂíÀ­	10	Ò»°ãÃ³Ò×	5	Ç§¿Ë	30	Ë«	1,528
202102	40151900	Áò»¯Ïð½ºÖÆÆäËû·ÖÖ¸¡¢Á¬Ö¸¼°Â¶Ö¸ÊÖÌ×	429	Ä«Î÷¸ç	10	Ò»°ãÃ³Ò×	0	Ç§¿Ë	1	Ë«	10
202102	40151900	Áò»¯Ïð½ºÖÆÆäËû·ÖÖ¸¡¢Á¬Ö¸¼°Â¶Ö¸ÊÖÌ×	501	¼ÓÄÃ´ó	10	Ò»°ãÃ³Ò×	157	Ç§¿Ë	16650	Ë«	10,181
202102	40151900	Áò»¯Ïð½ºÖÆÆäËû·ÖÖ¸¡¢Á¬Ö¸¼°Â¶Ö¸ÊÖÌ×	502	ÃÀ¹ú	10	Ò»°ãÃ³Ò×	2502	Ç§¿Ë	4231	Ë«	1,206,147
202103	39262011	¾ÛÂÈÒÒÏ©ÖÆÊÖÌ×£¨·ÖÖ¸ÊÖÌ×¡¢Á¬Ö¸ÊÖÌ×µÈ£©	107	¼íÆÒÕ¯	10	Ò»°ãÃ³Ò×	0	Ç§¿Ë	1	Ë«	224
202103	39262011	¾ÛÂÈÒÒÏ©ÖÆÊÖÌ×£¨·ÖÖ¸ÊÖÌ×¡¢Á¬Ö¸ÊÖÌ×µÈ£©	116	ÈÕ±¾	10	Ò»°ãÃ³Ò×	14089	Ç§¿Ë	207973	Ë«	1,092,294
202103	39262011	¾ÛÂÈÒÒÏ©ÖÆÊÖÌ×£¨·ÖÖ¸ÊÖÌ×¡¢Á¬Ö¸ÊÖÌ×µÈ£©	127	°Í»ùË¹Ì¹	10	Ò»°ãÃ³Ò×	1	Ç§¿Ë	1	Ë«	277
202103	39262011	¾ÛÂÈÒÒÏ©ÖÆÊÖÌ×£¨·ÖÖ¸ÊÖÌ×¡¢Á¬Ö¸ÊÖÌ×µÈ£©	133	º«¹ú	10	Ò»°ãÃ³Ò×	1475	Ç§¿Ë	238673	Ë«	25,994
202103	39262011	¾ÛÂÈÒÒÏ©ÖÆÊÖÌ×£¨·ÖÖ¸ÊÖÌ×¡¢Á¬Ö¸ÊÖÌ×µÈ£©	141	Ô½ÄÏ	10	Ò»°ãÃ³Ò×	17907	Ç§¿Ë	1450003	Ë«	466,164
202103	39262011	¾ÛÂÈÒÒÏ©ÖÆÊÖÌ×£¨·ÖÖ¸ÊÖÌ×¡¢Á¬Ö¸ÊÖÌ×µÈ£©	142	ÖÐ¹ú	10	Ò»°ãÃ³Ò×	7854	Ç§¿Ë	651161	Ë«	310,281
202103	39262011	¾ÛÂÈÒÒÏ©ÖÆÊÖÌ×£¨·ÖÖ¸ÊÖÌ×¡¢Á¬Ö¸ÊÖÌ×µÈ£©	143	ÖÐ¹úÌ¨Íå	10	Ò»°ãÃ³Ò×	20932	Ç§¿Ë	1205101	Ë«	1,332,190
202103	39262011	¾ÛÂÈÒÒÏ©ÖÆÊÖÌ×£¨·ÖÖ¸ÊÖÌ×¡¢Á¬Ö¸ÊÖÌ×µÈ£©	304	µÂ¹ú	10	Ò»°ãÃ³Ò×	639	Ç§¿Ë	883	Ë«	963,384
202103	39262011	¾ÛÂÈÒÒÏ©ÖÆÊÖÌ×£¨·ÖÖ¸ÊÖÌ×¡¢Á¬Ö¸ÊÖÌ×µÈ£©	305	·¨¹ú	10	Ò»°ãÃ³Ò×	2	Ç§¿Ë	15	Ë«	11,074
202103	39262011	¾ÛÂÈÒÒÏ©ÖÆÊÖÌ×£¨·ÖÖ¸ÊÖÌ×¡¢Á¬Ö¸ÊÖÌ×µÈ£©	312	Î÷°àÑÀ	10	Ò»°ãÃ³Ò×	0	Ç§¿Ë	1	Ë«	77
202103	39262011	¾ÛÂÈÒÒÏ©ÖÆÊÖÌ×£¨·ÖÖ¸ÊÖÌ×¡¢Á¬Ö¸ÊÖÌ×µÈ£©	502	ÃÀ¹ú	10	Ò»°ãÃ³Ò×	28	Ç§¿Ë	111	Ë«	13,980
202103	40151900	Áò»¯Ïð½ºÖÆÆäËû·ÖÖ¸¡¢Á¬Ö¸¼°Â¶Ö¸ÊÖÌ×	106	Ãåµé	10	Ò»°ãÃ³Ò×	1	Ç§¿Ë	5	Ë«	1,593
202103	40151900	Áò»¯Ïð½ºÖÆÆäËû·ÖÖ¸¡¢Á¬Ö¸¼°Â¶Ö¸ÊÖÌ×	107	¼íÆÒÕ¯	10	Ò»°ãÃ³Ò×	382	Ç§¿Ë	5650	Ë«	196,457
202103	40151900	Áò»¯Ïð½ºÖÆÆäËû·ÖÖ¸¡¢Á¬Ö¸¼°Â¶Ö¸ÊÖÌ×	112	Ó¡¶ÈÄáÎ÷ÑÇ	10	Ò»°ãÃ³Ò×	416557	Ç§¿Ë	40139000	Ë«	32,167,448
202103	40151900	Áò»¯Ïð½ºÖÆÆäËû·ÖÖ¸¡¢Á¬Ö¸¼°Â¶Ö¸ÊÖÌ×	116	ÈÕ±¾	10	Ò»°ãÃ³Ò×	5385	Ç§¿Ë	539166	Ë«	2,052,300
202103	40151900	Áò»¯Ïð½ºÖÆÆäËû·ÖÖ¸¡¢Á¬Ö¸¼°Â¶Ö¸ÊÖÌ×	122	ÂíÀ´Î÷ÑÇ	10	Ò»°ãÃ³Ò×	5309223	Ç§¿Ë	495224038	Ë«	451,798,619
202103	40151900	Áò»¯Ïð½ºÖÆÆäËû·ÖÖ¸¡¢Á¬Ö¸¼°Â¶Ö¸ÊÖÌ×	127	°Í»ùË¹Ì¹	10	Ò»°ãÃ³Ò×	268	Ç§¿Ë	878	Ë«	37,195
202103	40151900	Áò»¯Ïð½ºÖÆÆäËû·ÖÖ¸¡¢Á¬Ö¸¼°Â¶Ö¸ÊÖÌ×	132	ÐÂ¼ÓÆÂ	10	Ò»°ãÃ³Ò×	0	Ç§¿Ë	1	Ë«	2,467
202103	40151900	Áò»¯Ïð½ºÖÆÆäËû·ÖÖ¸¡¢Á¬Ö¸¼°Â¶Ö¸ÊÖÌ×	133	º«¹ú	10	Ò»°ãÃ³Ò×	9009	Ç§¿Ë	215182	Ë«	389,264
202103	40151900	Áò»¯Ïð½ºÖÆÆäËû·ÖÖ¸¡¢Á¬Ö¸¼°Â¶Ö¸ÊÖÌ×	133	º«¹ú	12	ÆäËû¾èÔùÎï×Ê	73	Ç§¿Ë	10000	Ë«	59,340
202103	40151900	Áò»¯Ïð½ºÖÆÆäËû·ÖÖ¸¡¢Á¬Ö¸¼°Â¶Ö¸ÊÖÌ×	134	Ë¹ÀïÀ¼¿¨	10	Ò»°ãÃ³Ò×	6946	Ç§¿Ë	161473	Ë«	424,022
202103	40151900	Áò»¯Ïð½ºÖÆÆäËû·ÖÖ¸¡¢Á¬Ö¸¼°Â¶Ö¸ÊÖÌ×	136	Ì©¹ú	10	Ò»°ãÃ³Ò×	1888777	Ç§¿Ë	166732164	Ë«	150,633,217
202103	40151900	Áò»¯Ïð½ºÖÆÆäËû·ÖÖ¸¡¢Á¬Ö¸¼°Â¶Ö¸ÊÖÌ×	141	Ô½ÄÏ	10	Ò»°ãÃ³Ò×	156751	Ç§¿Ë	14013808	Ë«	12,422,271
202103	40151900	Áò»¯Ïð½ºÖÆÆäËû·ÖÖ¸¡¢Á¬Ö¸¼°Â¶Ö¸ÊÖÌ×	142	ÖÐ¹ú	10	Ò»°ãÃ³Ò×	1225	Ç§¿Ë	30754	Ë«	137,345
202103	40151900	Áò»¯Ïð½ºÖÆÆäËû·ÖÖ¸¡¢Á¬Ö¸¼°Â¶Ö¸ÊÖÌ×	143	ÖÐ¹úÌ¨Íå	10	Ò»°ãÃ³Ò×	1467	Ç§¿Ë	26721	Ë«	109,270
202103	40151900	Áò»¯Ïð½ºÖÆÆäËû·ÖÖ¸¡¢Á¬Ö¸¼°Â¶Ö¸ÊÖÌ×	301	±ÈÀûÊ±	10	Ò»°ãÃ³Ò×	1	Ç§¿Ë	250	Ë«	277
202103	40151900	Áò»¯Ïð½ºÖÆÆäËû·ÖÖ¸¡¢Á¬Ö¸¼°Â¶Ö¸ÊÖÌ×	303	Ó¢¹ú	10	Ò»°ãÃ³Ò×	1	Ç§¿Ë	110	Ë«	89
202103	40151900	Áò»¯Ïð½ºÖÆÆäËû·ÖÖ¸¡¢Á¬Ö¸¼°Â¶Ö¸ÊÖÌ×	304	µÂ¹ú	10	Ò»°ãÃ³Ò×	434	Ç§¿Ë	2686	Ë«	864,392
202103	40151900	Áò»¯Ïð½ºÖÆÆäËû·ÖÖ¸¡¢Á¬Ö¸¼°Â¶Ö¸ÊÖÌ×	305	·¨¹ú	10	Ò»°ãÃ³Ò×	769	Ç§¿Ë	2485	Ë«	414,113
202103	40151900	Áò»¯Ïð½ºÖÆÆäËû·ÖÖ¸¡¢Á¬Ö¸¼°Â¶Ö¸ÊÖÌ×	307	Òâ´óÀû	10	Ò»°ãÃ³Ò×	9	Ç§¿Ë	21	Ë«	9,033
202103	40151900	Áò»¯Ïð½ºÖÆÆäËû·ÖÖ¸¡¢Á¬Ö¸¼°Â¶Ö¸ÊÖÌ×	309	ºÉÀ¼	10	Ò»°ãÃ³Ò×	4	Ç§¿Ë	400	Ë«	869
202103	40151900	Áò»¯Ïð½ºÖÆÆäËû·ÖÖ¸¡¢Á¬Ö¸¼°Â¶Ö¸ÊÖÌ×	321	ÐÙÑÀÀû	10	Ò»°ãÃ³Ò×	6	Ç§¿Ë	36	Ë«	658
202103	40151900	Áò»¯Ïð½ºÖÆÆäËû·ÖÖ¸¡¢Á¬Ö¸¼°Â¶Ö¸ÊÖÌ×	327	²¨À¼	10	Ò»°ãÃ³Ò×	143	Ç§¿Ë	500	Ë«	59,963
202103	40151900	Áò»¯Ïð½ºÖÆÆäËû·ÖÖ¸¡¢Á¬Ö¸¼°Â¶Ö¸ÊÖÌ×	330	Èðµä	10	Ò»°ãÃ³Ò×	52	Ç§¿Ë	254	Ë«	899
202103	40151900	Áò»¯Ïð½ºÖÆÆäËû·ÖÖ¸¡¢Á¬Ö¸¼°Â¶Ö¸ÊÖÌ×	331	ÈðÊ¿	10	Ò»°ãÃ³Ò×	4	Ç§¿Ë	184	Ë«	1,643
202103	40151900	Áò»¯Ïð½ºÖÆÆäËû·ÖÖ¸¡¢Á¬Ö¸¼°Â¶Ö¸ÊÖÌ×	423	Î£µØÂíÀ­	10	Ò»°ãÃ³Ò×	135	Ç§¿Ë	1562	Ë«	59,931
202103	40151900	Áò»¯Ïð½ºÖÆÆäËû·ÖÖ¸¡¢Á¬Ö¸¼°Â¶Ö¸ÊÖÌ×	429	Ä«Î÷¸ç	10	Ò»°ãÃ³Ò×	11	Ç§¿Ë	126	Ë«	1,327
202103	40151900	Áò»¯Ïð½ºÖÆÆäËû·ÖÖ¸¡¢Á¬Ö¸¼°Â¶Ö¸ÊÖÌ×	502	ÃÀ¹ú	10	Ò»°ãÃ³Ò×	2683	Ç§¿Ë	9104	Ë«	1,472,502
202103	40151900	Áò»¯Ïð½ºÖÆÆäËû·ÖÖ¸¡¢Á¬Ö¸¼°Â¶Ö¸ÊÖÌ×	601	°Ä´óÀûÑÇ	10	Ò»°ãÃ³Ò×	5290	Ç§¿Ë	508250	Ë«	504,508
202104	39262011	¾ÛÂÈÒÒÏ©ÖÆÊÖÌ×£¨·ÖÖ¸ÊÖÌ×¡¢Á¬Ö¸ÊÖÌ×µÈ£©	112	Ó¡¶ÈÄáÎ÷ÑÇ	10	Ò»°ãÃ³Ò×	0	Ç§¿Ë	1	Ë«	249
202104	39262011	¾ÛÂÈÒÒÏ©ÖÆÊÖÌ×£¨·ÖÖ¸ÊÖÌ×¡¢Á¬Ö¸ÊÖÌ×µÈ£©	116	ÈÕ±¾	10	Ò»°ãÃ³Ò×	6473	Ç§¿Ë	114262	Ë«	744,328
202104	39262011	¾ÛÂÈÒÒÏ©ÖÆÊÖÌ×£¨·ÖÖ¸ÊÖÌ×¡¢Á¬Ö¸ÊÖÌ×µÈ£©	122	ÂíÀ´Î÷ÑÇ	10	Ò»°ãÃ³Ò×	913	Ç§¿Ë	16500	Ë«	71,760
202104	39262011	¾ÛÂÈÒÒÏ©ÖÆÊÖÌ×£¨·ÖÖ¸ÊÖÌ×¡¢Á¬Ö¸ÊÖÌ×µÈ£©	133	º«¹ú	10	Ò»°ãÃ³Ò×	6855	Ç§¿Ë	56090	Ë«	211,426
202104	39262011	¾ÛÂÈÒÒÏ©ÖÆÊÖÌ×£¨·ÖÖ¸ÊÖÌ×¡¢Á¬Ö¸ÊÖÌ×µÈ£©	141	Ô½ÄÏ	10	Ò»°ãÃ³Ò×	0	Ç§¿Ë	1	Ë«	160
202104	39262011	¾ÛÂÈÒÒÏ©ÖÆÊÖÌ×£¨·ÖÖ¸ÊÖÌ×¡¢Á¬Ö¸ÊÖÌ×µÈ£©	142	ÖÐ¹ú	10	Ò»°ãÃ³Ò×	65818	Ç§¿Ë	6615876	Ë«	1,059,944
202104	39262011	¾ÛÂÈÒÒÏ©ÖÆÊÖÌ×£¨·ÖÖ¸ÊÖÌ×¡¢Á¬Ö¸ÊÖÌ×µÈ£©	143	ÖÐ¹úÌ¨Íå	10	Ò»°ãÃ³Ò×	21627	Ç§¿Ë	1487307	Ë«	917,852
202104	39262011	¾ÛÂÈÒÒÏ©ÖÆÊÖÌ×£¨·ÖÖ¸ÊÖÌ×¡¢Á¬Ö¸ÊÖÌ×µÈ£©	304	µÂ¹ú	10	Ò»°ãÃ³Ò×	401	Ç§¿Ë	1413	Ë«	644,700
202104	39262011	¾ÛÂÈÒÒÏ©ÖÆÊÖÌ×£¨·ÖÖ¸ÊÖÌ×¡¢Á¬Ö¸ÊÖÌ×µÈ£©	429	Ä«Î÷¸ç	10	Ò»°ãÃ³Ò×	1	Ç§¿Ë	1	Ë«	1,114
202104	39262011	¾ÛÂÈÒÒÏ©ÖÆÊÖÌ×£¨·ÖÖ¸ÊÖÌ×¡¢Á¬Ö¸ÊÖÌ×µÈ£©	502	ÃÀ¹ú	10	Ò»°ãÃ³Ò×	9	Ç§¿Ë	34	Ë«	3,046
202104	40151900	Áò»¯Ïð½ºÖÆÆäËû·ÖÖ¸¡¢Á¬Ö¸¼°Â¶Ö¸ÊÖÌ×	106	Ãåµé	10	Ò»°ãÃ³Ò×	0	Ç§¿Ë	1	Ë«	161
202104	40151900	Áò»¯Ïð½ºÖÆÆäËû·ÖÖ¸¡¢Á¬Ö¸¼°Â¶Ö¸ÊÖÌ×	107	¼íÆÒÕ¯	10	Ò»°ãÃ³Ò×	0	Ç§¿Ë	25	Ë«	950
202104	40151900	Áò»¯Ïð½ºÖÆÆäËû·ÖÖ¸¡¢Á¬Ö¸¼°Â¶Ö¸ÊÖÌ×	112	Ó¡¶ÈÄáÎ÷ÑÇ	10	Ò»°ãÃ³Ò×	656411	Ç§¿Ë	62720908	Ë«	53,186,062
202104	40151900	Áò»¯Ïð½ºÖÆÆäËû·ÖÖ¸¡¢Á¬Ö¸¼°Â¶Ö¸ÊÖÌ×	116	ÈÕ±¾	10	Ò»°ãÃ³Ò×	3333	Ç§¿Ë	61865	Ë«	1,527,317
202104	40151900	Áò»¯Ïð½ºÖÆÆäËû·ÖÖ¸¡¢Á¬Ö¸¼°Â¶Ö¸ÊÖÌ×	122	ÂíÀ´Î÷ÑÇ	10	Ò»°ãÃ³Ò×	3290384	Ç§¿Ë	294984203	Ë«	281,770,429
202104	40151900	Áò»¯Ïð½ºÖÆÆäËû·ÖÖ¸¡¢Á¬Ö¸¼°Â¶Ö¸ÊÖÌ×	127	°Í»ùË¹Ì¹	10	Ò»°ãÃ³Ò×	1000	Ç§¿Ë	3096	Ë«	30,577
202104	40151900	Áò»¯Ïð½ºÖÆÆäËû·ÖÖ¸¡¢Á¬Ö¸¼°Â¶Ö¸ÊÖÌ×	132	ÐÂ¼ÓÆÂ	10	Ò»°ãÃ³Ò×	4	Ç§¿Ë	652	Ë«	1,141
202104	40151900	Áò»¯Ïð½ºÖÆÆäËû·ÖÖ¸¡¢Á¬Ö¸¼°Â¶Ö¸ÊÖÌ×	133	º«¹ú	10	Ò»°ãÃ³Ò×	2208	Ç§¿Ë	77886	Ë«	123,306
202104	40151900	Áò»¯Ïð½ºÖÆÆäËû·ÖÖ¸¡¢Á¬Ö¸¼°Â¶Ö¸ÊÖÌ×	134	Ë¹ÀïÀ¼¿¨	10	Ò»°ãÃ³Ò×	4165	Ç§¿Ë	101078	Ë«	193,232
202104	40151900	Áò»¯Ïð½ºÖÆÆäËû·ÖÖ¸¡¢Á¬Ö¸¼°Â¶Ö¸ÊÖÌ×	136	Ì©¹ú	10	Ò»°ãÃ³Ò×	1615982	Ç§¿Ë	145045287	Ë«	144,754,027
202104	40151900	Áò»¯Ïð½ºÖÆÆäËû·ÖÖ¸¡¢Á¬Ö¸¼°Â¶Ö¸ÊÖÌ×	141	Ô½ÄÏ	10	Ò»°ãÃ³Ò×	185503	Ç§¿Ë	18329415	Ë«	16,480,752
202104	40151900	Áò»¯Ïð½ºÖÆÆäËû·ÖÖ¸¡¢Á¬Ö¸¼°Â¶Ö¸ÊÖÌ×	142	ÖÐ¹ú	10	Ò»°ãÃ³Ò×	7698	Ç§¿Ë	48262	Ë«	2,074,168
202104	40151900	Áò»¯Ïð½ºÖÆÆäËû·ÖÖ¸¡¢Á¬Ö¸¼°Â¶Ö¸ÊÖÌ×	143	ÖÐ¹úÌ¨Íå	10	Ò»°ãÃ³Ò×	5695	Ç§¿Ë	117203	Ë«	125,832
202104	40151900	Áò»¯Ïð½ºÖÆÆäËû·ÖÖ¸¡¢Á¬Ö¸¼°Â¶Ö¸ÊÖÌ×	249	Í»ÄáË¹	10	Ò»°ãÃ³Ò×	272	Ç§¿Ë	965	Ë«	35,769
202104	40151900	Áò»¯Ïð½ºÖÆÆäËû·ÖÖ¸¡¢Á¬Ö¸¼°Â¶Ö¸ÊÖÌ×	303	Ó¢¹ú	10	Ò»°ãÃ³Ò×	6	Ç§¿Ë	1008	Ë«	14,099
202104	40151900	Áò»¯Ïð½ºÖÆÆäËû·ÖÖ¸¡¢Á¬Ö¸¼°Â¶Ö¸ÊÖÌ×	304	µÂ¹ú	10	Ò»°ãÃ³Ò×	247	Ç§¿Ë	902	Ë«	716,700
202104	40151900	Áò»¯Ïð½ºÖÆÆäËû·ÖÖ¸¡¢Á¬Ö¸¼°Â¶Ö¸ÊÖÌ×	305	·¨¹ú	10	Ò»°ãÃ³Ò×	987	Ç§¿Ë	2652	Ë«	630,684
202104	40151900	Áò»¯Ïð½ºÖÆÆäËû·ÖÖ¸¡¢Á¬Ö¸¼°Â¶Ö¸ÊÖÌ×	307	Òâ´óÀû	10	Ò»°ãÃ³Ò×	17	Ç§¿Ë	50	Ë«	112,983
202104	40151900	Áò»¯Ïð½ºÖÆÆäËû·ÖÖ¸¡¢Á¬Ö¸¼°Â¶Ö¸ÊÖÌ×	309	ºÉÀ¼	10	Ò»°ãÃ³Ò×	1	Ç§¿Ë	100	Ë«	3,870
202104	40151900	Áò»¯Ïð½ºÖÆÆäËû·ÖÖ¸¡¢Á¬Ö¸¼°Â¶Ö¸ÊÖÌ×	321	ÐÙÑÀÀû	10	Ò»°ãÃ³Ò×	12	Ç§¿Ë	24	Ë«	785
202104	40151900	Áò»¯Ïð½ºÖÆÆäËû·ÖÖ¸¡¢Á¬Ö¸¼°Â¶Ö¸ÊÖÌ×	331	ÈðÊ¿	10	Ò»°ãÃ³Ò×	0	Ç§¿Ë	85	Ë«	652
202104	40151900	Áò»¯Ïð½ºÖÆÆäËû·ÖÖ¸¡¢Á¬Ö¸¼°Â¶Ö¸ÊÖÌ×	347	ÎÚ¿ËÀ¼	10	Ò»°ãÃ³Ò×	157	Ç§¿Ë	560	Ë«	93,557
202104	40151900	Áò»¯Ïð½ºÖÆÆäËû·ÖÖ¸¡¢Á¬Ö¸¼°Â¶Ö¸ÊÖÌ×	413	¸çÂ×±ÈÑÇ	10	Ò»°ãÃ³Ò×	2	Ç§¿Ë	3	Ë«	577
202104	40151900	Áò»¯Ïð½ºÖÆÆäËû·ÖÖ¸¡¢Á¬Ö¸¼°Â¶Ö¸ÊÖÌ×	423	Î£µØÂíÀ­	10	Ò»°ãÃ³Ò×	289	Ç§¿Ë	3386	Ë«	29,254
202104	40151900	Áò»¯Ïð½ºÖÆÆäËû·ÖÖ¸¡¢Á¬Ö¸¼°Â¶Ö¸ÊÖÌ×	429	Ä«Î÷¸ç	10	Ò»°ãÃ³Ò×	0	Ç§¿Ë	2	Ë«	347
202104	40151900	Áò»¯Ïð½ºÖÆÆäËû·ÖÖ¸¡¢Á¬Ö¸¼°Â¶Ö¸ÊÖÌ×	502	ÃÀ¹ú	10	Ò»°ãÃ³Ò×	2751	Ç§¿Ë	4316	Ë«	1,671,165
202105	39262011	¾ÛÂÈÒÒÏ©ÖÆÊÖÌ×£¨·ÖÖ¸ÊÖÌ×¡¢Á¬Ö¸ÊÖÌ×µÈ£©	107	¼íÆÒÕ¯	10	Ò»°ãÃ³Ò×	0	Ç§¿Ë	1	Ë«	418
202105	39262011	¾ÛÂÈÒÒÏ©ÖÆÊÖÌ×£¨·ÖÖ¸ÊÖÌ×¡¢Á¬Ö¸ÊÖÌ×µÈ£©	111	Ó¡¶È	10	Ò»°ãÃ³Ò×	8	Ç§¿Ë	30	Ë«	928
202105	39262011	¾ÛÂÈÒÒÏ©ÖÆÊÖÌ×£¨·ÖÖ¸ÊÖÌ×¡¢Á¬Ö¸ÊÖÌ×µÈ£©	116	ÈÕ±¾	10	Ò»°ãÃ³Ò×	4539	Ç§¿Ë	84697	Ë«	770,446
202105	39262011	¾ÛÂÈÒÒÏ©ÖÆÊÖÌ×£¨·ÖÖ¸ÊÖÌ×¡¢Á¬Ö¸ÊÖÌ×µÈ£©	122	ÂíÀ´Î÷ÑÇ	10	Ò»°ãÃ³Ò×	1248	Ç§¿Ë	24000	Ë«	114,387
202105	39262011	¾ÛÂÈÒÒÏ©ÖÆÊÖÌ×£¨·ÖÖ¸ÊÖÌ×¡¢Á¬Ö¸ÊÖÌ×µÈ£©	127	°Í»ùË¹Ì¹	10	Ò»°ãÃ³Ò×	19	Ç§¿Ë	72	Ë«	4,651
202105	39262011	¾ÛÂÈÒÒÏ©ÖÆÊÖÌ×£¨·ÖÖ¸ÊÖÌ×¡¢Á¬Ö¸ÊÖÌ×µÈ£©	132	ÐÂ¼ÓÆÂ	10	Ò»°ãÃ³Ò×	406	Ç§¿Ë	25000	Ë«	32,526
202105	39262011	¾ÛÂÈÒÒÏ©ÖÆÊÖÌ×£¨·ÖÖ¸ÊÖÌ×¡¢Á¬Ö¸ÊÖÌ×µÈ£©	133	º«¹ú	10	Ò»°ãÃ³Ò×	1013	Ç§¿Ë	4810	Ë«	28,142
202105	39262011	¾ÛÂÈÒÒÏ©ÖÆÊÖÌ×£¨·ÖÖ¸ÊÖÌ×¡¢Á¬Ö¸ÊÖÌ×µÈ£©	136	Ì©¹ú	10	Ò»°ãÃ³Ò×	37598	Ç§¿Ë	2500000	Ë«	3,131,574
202105	39262011	¾ÛÂÈÒÒÏ©ÖÆÊÖÌ×£¨·ÖÖ¸ÊÖÌ×¡¢Á¬Ö¸ÊÖÌ×µÈ£©	141	Ô½ÄÏ	10	Ò»°ãÃ³Ò×	0	Ç§¿Ë	1	Ë«	129
202105	39262011	¾ÛÂÈÒÒÏ©ÖÆÊÖÌ×£¨·ÖÖ¸ÊÖÌ×¡¢Á¬Ö¸ÊÖÌ×µÈ£©	142	ÖÐ¹ú	10	Ò»°ãÃ³Ò×	2	Ç§¿Ë	18	Ë«	526
202105	39262011	¾ÛÂÈÒÒÏ©ÖÆÊÖÌ×£¨·ÖÖ¸ÊÖÌ×¡¢Á¬Ö¸ÊÖÌ×µÈ£©	143	ÖÐ¹úÌ¨Íå	10	Ò»°ãÃ³Ò×	22059	Ç§¿Ë	1520891	Ë«	856,494
202105	39262011	¾ÛÂÈÒÒÏ©ÖÆÊÖÌ×£¨·ÖÖ¸ÊÖÌ×¡¢Á¬Ö¸ÊÖÌ×µÈ£©	304	µÂ¹ú	10	Ò»°ãÃ³Ò×	418	Ç§¿Ë	657	Ë«	682,838
202105	39262011	¾ÛÂÈÒÒÏ©ÖÆÊÖÌ×£¨·ÖÖ¸ÊÖÌ×¡¢Á¬Ö¸ÊÖÌ×µÈ£©	429	Ä«Î÷¸ç	10	Ò»°ãÃ³Ò×	1	Ç§¿Ë	1	Ë«	1,167
202105	39262011	¾ÛÂÈÒÒÏ©ÖÆÊÖÌ×£¨·ÖÖ¸ÊÖÌ×¡¢Á¬Ö¸ÊÖÌ×µÈ£©	502	ÃÀ¹ú	10	Ò»°ãÃ³Ò×	14	Ç§¿Ë	30	Ë«	6,760
202105	40151900	Áò»¯Ïð½ºÖÆÆäËû·ÖÖ¸¡¢Á¬Ö¸¼°Â¶Ö¸ÊÖÌ×	106	Ãåµé	10	Ò»°ãÃ³Ò×	15	Ç§¿Ë	73	Ë«	12,623
202105	40151900	Áò»¯Ïð½ºÖÆÆäËû·ÖÖ¸¡¢Á¬Ö¸¼°Â¶Ö¸ÊÖÌ×	107	¼íÆÒÕ¯	10	Ò»°ãÃ³Ò×	27	Ç§¿Ë	390	Ë«	13,035
202105	40151900	Áò»¯Ïð½ºÖÆÆäËû·ÖÖ¸¡¢Á¬Ö¸¼°Â¶Ö¸ÊÖÌ×	110	ÖÐ¹úÏã¸Û	10	Ò»°ãÃ³Ò×	10	Ç§¿Ë	32	Ë«	67,578
202105	40151900	Áò»¯Ïð½ºÖÆÆäËû·ÖÖ¸¡¢Á¬Ö¸¼°Â¶Ö¸ÊÖÌ×	112	Ó¡¶ÈÄáÎ÷ÑÇ	10	Ò»°ãÃ³Ò×	431690	Ç§¿Ë	41045501	Ë«	31,281,695
202105	40151900	Áò»¯Ïð½ºÖÆÆäËû·ÖÖ¸¡¢Á¬Ö¸¼°Â¶Ö¸ÊÖÌ×	115	ÒÔÉ«ÁÐ	10	Ò»°ãÃ³Ò×	1	Ç§¿Ë	1	Ë«	122
202105	40151900	Áò»¯Ïð½ºÖÆÆäËû·ÖÖ¸¡¢Á¬Ö¸¼°Â¶Ö¸ÊÖÌ×	116	ÈÕ±¾	10	Ò»°ãÃ³Ò×	2869	Ç§¿Ë	121079	Ë«	1,201,493
202105	40151900	Áò»¯Ïð½ºÖÆÆäËû·ÖÖ¸¡¢Á¬Ö¸¼°Â¶Ö¸ÊÖÌ×	122	ÂíÀ´Î÷ÑÇ	10	Ò»°ãÃ³Ò×	2150795	Ç§¿Ë	215918058	Ë«	200,224,005
202105	40151900	Áò»¯Ïð½ºÖÆÆäËû·ÖÖ¸¡¢Á¬Ö¸¼°Â¶Ö¸ÊÖÌ×	127	°Í»ùË¹Ì¹	10	Ò»°ãÃ³Ò×	90	Ç§¿Ë	427	Ë«	44,985
202105	40151900	Áò»¯Ïð½ºÖÆÆäËû·ÖÖ¸¡¢Á¬Ö¸¼°Â¶Ö¸ÊÖÌ×	132	ÐÂ¼ÓÆÂ	10	Ò»°ãÃ³Ò×	147	Ç§¿Ë	10006	Ë«	25,935
202105	40151900	Áò»¯Ïð½ºÖÆÆäËû·ÖÖ¸¡¢Á¬Ö¸¼°Â¶Ö¸ÊÖÌ×	133	º«¹ú	10	Ò»°ãÃ³Ò×	3147	Ç§¿Ë	33290	Ë«	106,624
202105	40151900	Áò»¯Ïð½ºÖÆÆäËû·ÖÖ¸¡¢Á¬Ö¸¼°Â¶Ö¸ÊÖÌ×	134	Ë¹ÀïÀ¼¿¨	10	Ò»°ãÃ³Ò×	5533	Ç§¿Ë	67944	Ë«	492,222
202105	40151900	Áò»¯Ïð½ºÖÆÆäËû·ÖÖ¸¡¢Á¬Ö¸¼°Â¶Ö¸ÊÖÌ×	136	Ì©¹ú	10	Ò»°ãÃ³Ò×	523956	Ç§¿Ë	45504044	Ë«	42,519,354
202105	40151900	Áò»¯Ïð½ºÖÆÆäËû·ÖÖ¸¡¢Á¬Ö¸¼°Â¶Ö¸ÊÖÌ×	141	Ô½ÄÏ	10	Ò»°ãÃ³Ò×	130666	Ç§¿Ë	10953128	Ë«	9,511,366
202105	40151900	Áò»¯Ïð½ºÖÆÆäËû·ÖÖ¸¡¢Á¬Ö¸¼°Â¶Ö¸ÊÖÌ×	142	ÖÐ¹ú	10	Ò»°ãÃ³Ò×	17792	Ç§¿Ë	2557846	Ë«	3,960,810
202105	40151900	Áò»¯Ïð½ºÖÆÆäËû·ÖÖ¸¡¢Á¬Ö¸¼°Â¶Ö¸ÊÖÌ×	143	ÖÐ¹úÌ¨Íå	10	Ò»°ãÃ³Ò×	6232	Ç§¿Ë	77482	Ë«	240,252
202105	40151900	Áò»¯Ïð½ºÖÆÆäËû·ÖÖ¸¡¢Á¬Ö¸¼°Â¶Ö¸ÊÖÌ×	303	Ó¢¹ú	10	Ò»°ãÃ³Ò×	145	Ç§¿Ë	2365	Ë«	24,575
202105	40151900	Áò»¯Ïð½ºÖÆÆäËû·ÖÖ¸¡¢Á¬Ö¸¼°Â¶Ö¸ÊÖÌ×	304	µÂ¹ú	10	Ò»°ãÃ³Ò×	358	Ç§¿Ë	1316	Ë«	1,031,086
202105	40151900	Áò»¯Ïð½ºÖÆÆäËû·ÖÖ¸¡¢Á¬Ö¸¼°Â¶Ö¸ÊÖÌ×	305	·¨¹ú	10	Ò»°ãÃ³Ò×	1494	Ç§¿Ë	3978	Ë«	569,597
202105	40151900	Áò»¯Ïð½ºÖÆÆäËû·ÖÖ¸¡¢Á¬Ö¸¼°Â¶Ö¸ÊÖÌ×	307	Òâ´óÀû	10	Ò»°ãÃ³Ò×	2	Ç§¿Ë	3	Ë«	6,576
202105	40151900	Áò»¯Ïð½ºÖÆÆäËû·ÖÖ¸¡¢Á¬Ö¸¼°Â¶Ö¸ÊÖÌ×	309	ºÉÀ¼	10	Ò»°ãÃ³Ò×	0	Ç§¿Ë	405	Ë«	884
202105	40151900	Áò»¯Ïð½ºÖÆÆäËû·ÖÖ¸¡¢Á¬Ö¸¼°Â¶Ö¸ÊÖÌ×	312	Î÷°àÑÀ	10	Ò»°ãÃ³Ò×	8	Ç§¿Ë	15	Ë«	1,515
202105	40151900	Áò»¯Ïð½ºÖÆÆäËû·ÖÖ¸¡¢Á¬Ö¸¼°Â¶Ö¸ÊÖÌ×	330	Èðµä	10	Ò»°ãÃ³Ò×	42	Ç§¿Ë	201	Ë«	385
202105	40151900	Áò»¯Ïð½ºÖÆÆäËû·ÖÖ¸¡¢Á¬Ö¸¼°Â¶Ö¸ÊÖÌ×	331	ÈðÊ¿	10	Ò»°ãÃ³Ò×	0	Ç§¿Ë	87	Ë«	838
202105	40151900	Áò»¯Ïð½ºÖÆÆäËû·ÖÖ¸¡¢Á¬Ö¸¼°Â¶Ö¸ÊÖÌ×	352	½Ý¿Ë	10	Ò»°ãÃ³Ò×	0	Ç§¿Ë	5	Ë«	122
202105	40151900	Áò»¯Ïð½ºÖÆÆäËû·ÖÖ¸¡¢Á¬Ö¸¼°Â¶Ö¸ÊÖÌ×	423	Î£µØÂíÀ­	10	Ò»°ãÃ³Ò×	1310	Ç§¿Ë	15111	Ë«	87,811
202105	40151900	Áò»¯Ïð½ºÖÆÆäËû·ÖÖ¸¡¢Á¬Ö¸¼°Â¶Ö¸ÊÖÌ×	429	Ä«Î÷¸ç	10	Ò»°ãÃ³Ò×	1	Ç§¿Ë	12	Ë«	180
202105	40151900	Áò»¯Ïð½ºÖÆÆäËû·ÖÖ¸¡¢Á¬Ö¸¼°Â¶Ö¸ÊÖÌ×	502	ÃÀ¹ú	10	Ò»°ãÃ³Ò×	1751	Ç§¿Ë	6223	Ë«	1,419,814
202106	39262011	¾ÛÂÈÒÒÏ©ÖÆÊÖÌ×£¨·ÖÖ¸ÊÖÌ×¡¢Á¬Ö¸ÊÖÌ×µÈ£©	111	Ó¡¶È	10	Ò»°ãÃ³Ò×	4	Ç§¿Ë	28	Ë«	956
202106	39262011	¾ÛÂÈÒÒÏ©ÖÆÊÖÌ×£¨·ÖÖ¸ÊÖÌ×¡¢Á¬Ö¸ÊÖÌ×µÈ£©	112	Ó¡¶ÈÄáÎ÷ÑÇ	10	Ò»°ãÃ³Ò×	0	Ç§¿Ë	1	Ë«	136
202106	39262011	¾ÛÂÈÒÒÏ©ÖÆÊÖÌ×£¨·ÖÖ¸ÊÖÌ×¡¢Á¬Ö¸ÊÖÌ×µÈ£©	116	ÈÕ±¾	10	Ò»°ãÃ³Ò×	5237	Ç§¿Ë	92379	Ë«	407,239
202106	39262011	¾ÛÂÈÒÒÏ©ÖÆÊÖÌ×£¨·ÖÖ¸ÊÖÌ×¡¢Á¬Ö¸ÊÖÌ×µÈ£©	122	ÂíÀ´Î÷ÑÇ	10	Ò»°ãÃ³Ò×	1203	Ç§¿Ë	22222	Ë«	83,655
202106	39262011	¾ÛÂÈÒÒÏ©ÖÆÊÖÌ×£¨·ÖÖ¸ÊÖÌ×¡¢Á¬Ö¸ÊÖÌ×µÈ£©	133	º«¹ú	10	Ò»°ãÃ³Ò×	7168	Ç§¿Ë	46059	Ë«	153,710
202106	39262011	¾ÛÂÈÒÒÏ©ÖÆÊÖÌ×£¨·ÖÖ¸ÊÖÌ×¡¢Á¬Ö¸ÊÖÌ×µÈ£©	141	Ô½ÄÏ	10	Ò»°ãÃ³Ò×	278504	Ç§¿Ë	30253005	Ë«	5,054,821
202106	39262011	¾ÛÂÈÒÒÏ©ÖÆÊÖÌ×£¨·ÖÖ¸ÊÖÌ×¡¢Á¬Ö¸ÊÖÌ×µÈ£©	142	ÖÐ¹ú	10	Ò»°ãÃ³Ò×	15563	Ç§¿Ë	1498008	Ë«	277,734
202106	39262011	¾ÛÂÈÒÒÏ©ÖÆÊÖÌ×£¨·ÖÖ¸ÊÖÌ×¡¢Á¬Ö¸ÊÖÌ×µÈ£©	143	ÖÐ¹úÌ¨Íå	10	Ò»°ãÃ³Ò×	11759	Ç§¿Ë	852940	Ë«	598,209
202106	39262011	¾ÛÂÈÒÒÏ©ÖÆÊÖÌ×£¨·ÖÖ¸ÊÖÌ×¡¢Á¬Ö¸ÊÖÌ×µÈ£©	304	µÂ¹ú	10	Ò»°ãÃ³Ò×	207	Ç§¿Ë	346	Ë«	340,607
202106	39262011	¾ÛÂÈÒÒÏ©ÖÆÊÖÌ×£¨·ÖÖ¸ÊÖÌ×¡¢Á¬Ö¸ÊÖÌ×µÈ£©	429	Ä«Î÷¸ç	10	Ò»°ãÃ³Ò×	11	Ç§¿Ë	500	Ë«	13,207
202106	39262011	¾ÛÂÈÒÒÏ©ÖÆÊÖÌ×£¨·ÖÖ¸ÊÖÌ×¡¢Á¬Ö¸ÊÖÌ×µÈ£©	502	ÃÀ¹ú	10	Ò»°ãÃ³Ò×	12	Ç§¿Ë	713	Ë«	3,904
202106	40151900	Áò»¯Ïð½ºÖÆÆäËû·ÖÖ¸¡¢Á¬Ö¸¼°Â¶Ö¸ÊÖÌ×	112	Ó¡¶ÈÄáÎ÷ÑÇ	10	Ò»°ãÃ³Ò×	169419	Ç§¿Ë	17510000	Ë«	13,750,547
202106	40151900	Áò»¯Ïð½ºÖÆÆäËû·ÖÖ¸¡¢Á¬Ö¸¼°Â¶Ö¸ÊÖÌ×	116	ÈÕ±¾	10	Ò»°ãÃ³Ò×	2612	Ç§¿Ë	56556	Ë«	1,053,710
202106	40151900	Áò»¯Ïð½ºÖÆÆäËû·ÖÖ¸¡¢Á¬Ö¸¼°Â¶Ö¸ÊÖÌ×	122	ÂíÀ´Î÷ÑÇ	10	Ò»°ãÃ³Ò×	1675452	Ç§¿Ë	155297636	Ë«	143,845,171
202106	40151900	Áò»¯Ïð½ºÖÆÆäËû·ÖÖ¸¡¢Á¬Ö¸¼°Â¶Ö¸ÊÖÌ×	127	°Í»ùË¹Ì¹	10	Ò»°ãÃ³Ò×	1028	Ç§¿Ë	3542	Ë«	123,611
202106	40151900	Áò»¯Ïð½ºÖÆÆäËû·ÖÖ¸¡¢Á¬Ö¸¼°Â¶Ö¸ÊÖÌ×	133	º«¹ú	10	Ò»°ãÃ³Ò×	1103	Ç§¿Ë	20290	Ë«	38,736
202106	40151900	Áò»¯Ïð½ºÖÆÆäËû·ÖÖ¸¡¢Á¬Ö¸¼°Â¶Ö¸ÊÖÌ×	134	Ë¹ÀïÀ¼¿¨	10	Ò»°ãÃ³Ò×	12945	Ç§¿Ë	191452	Ë«	1,148,828
202106	40151900	Áò»¯Ïð½ºÖÆÆäËû·ÖÖ¸¡¢Á¬Ö¸¼°Â¶Ö¸ÊÖÌ×	136	Ì©¹ú	10	Ò»°ãÃ³Ò×	596684	Ç§¿Ë	48193080	Ë«	37,771,377
202106	40151900	Áò»¯Ïð½ºÖÆÆäËû·ÖÖ¸¡¢Á¬Ö¸¼°Â¶Ö¸ÊÖÌ×	137	ÍÁ¶úÆä	10	Ò»°ãÃ³Ò×	1	Ç§¿Ë	10	Ë«	1,042
202106	40151900	Áò»¯Ïð½ºÖÆÆäËû·ÖÖ¸¡¢Á¬Ö¸¼°Â¶Ö¸ÊÖÌ×	141	Ô½ÄÏ	10	Ò»°ãÃ³Ò×	130689	Ç§¿Ë	10839002	Ë«	9,151,252
202106	40151900	Áò»¯Ïð½ºÖÆÆäËû·ÖÖ¸¡¢Á¬Ö¸¼°Â¶Ö¸ÊÖÌ×	142	ÖÐ¹ú	10	Ò»°ãÃ³Ò×	4663	Ç§¿Ë	478929	Ë«	54,460
202106	40151900	Áò»¯Ïð½ºÖÆÆäËû·ÖÖ¸¡¢Á¬Ö¸¼°Â¶Ö¸ÊÖÌ×	143	ÖÐ¹úÌ¨Íå	10	Ò»°ãÃ³Ò×	934	Ç§¿Ë	14022	Ë«	130,226
202106	40151900	Áò»¯Ïð½ºÖÆÆäËû·ÖÖ¸¡¢Á¬Ö¸¼°Â¶Ö¸ÊÖÌ×	301	±ÈÀûÊ±	10	Ò»°ãÃ³Ò×	0	Ç§¿Ë	2	Ë«	100
202106	40151900	Áò»¯Ïð½ºÖÆÆäËû·ÖÖ¸¡¢Á¬Ö¸¼°Â¶Ö¸ÊÖÌ×	302	µ¤Âó	10	Ò»°ãÃ³Ò×	37	Ç§¿Ë	160	Ë«	10,478
202106	40151900	Áò»¯Ïð½ºÖÆÆäËû·ÖÖ¸¡¢Á¬Ö¸¼°Â¶Ö¸ÊÖÌ×	303	Ó¢¹ú	10	Ò»°ãÃ³Ò×	1	Ç§¿Ë	22	Ë«	387
202106	40151900	Áò»¯Ïð½ºÖÆÆäËû·ÖÖ¸¡¢Á¬Ö¸¼°Â¶Ö¸ÊÖÌ×	304	µÂ¹ú	10	Ò»°ãÃ³Ò×	239	Ç§¿Ë	2100	Ë«	560,114
202106	40151900	Áò»¯Ïð½ºÖÆÆäËû·ÖÖ¸¡¢Á¬Ö¸¼°Â¶Ö¸ÊÖÌ×	305	·¨¹ú	10	Ò»°ãÃ³Ò×	1322	Ç§¿Ë	3469	Ë«	724,527
202106	40151900	Áò»¯Ïð½ºÖÆÆäËû·ÖÖ¸¡¢Á¬Ö¸¼°Â¶Ö¸ÊÖÌ×	307	Òâ´óÀû	10	Ò»°ãÃ³Ò×	91	Ç§¿Ë	208	Ë«	54,934
202106	40151900	Áò»¯Ïð½ºÖÆÆäËû·ÖÖ¸¡¢Á¬Ö¸¼°Â¶Ö¸ÊÖÌ×	330	Èðµä	10	Ò»°ãÃ³Ò×	34	Ç§¿Ë	154	Ë«	783
202106	40151900	Áò»¯Ïð½ºÖÆÆäËû·ÖÖ¸¡¢Á¬Ö¸¼°Â¶Ö¸ÊÖÌ×	331	ÈðÊ¿	10	Ò»°ãÃ³Ò×	19	Ç§¿Ë	52	Ë«	20,388
202106	40151900	Áò»¯Ïð½ºÖÆÆäËû·ÖÖ¸¡¢Á¬Ö¸¼°Â¶Ö¸ÊÖÌ×	352	½Ý¿Ë	10	Ò»°ãÃ³Ò×	86	Ç§¿Ë	721	Ë«	5,550
202106	40151900	Áò»¯Ïð½ºÖÆÆäËû·ÖÖ¸¡¢Á¬Ö¸¼°Â¶Ö¸ÊÖÌ×	423	Î£µØÂíÀ­	10	Ò»°ãÃ³Ò×	16	Ç§¿Ë	100	Ë«	5,037
202106	40151900	Áò»¯Ïð½ºÖÆÆäËû·ÖÖ¸¡¢Á¬Ö¸¼°Â¶Ö¸ÊÖÌ×	429	Ä«Î÷¸ç	10	Ò»°ãÃ³Ò×	0	Ç§¿Ë	2	Ë«	28
202106	40151900	Áò»¯Ïð½ºÖÆÆäËû·ÖÖ¸¡¢Á¬Ö¸¼°Â¶Ö¸ÊÖÌ×	502	ÃÀ¹ú	10	Ò»°ãÃ³Ò×	2207	Ç§¿Ë	4788	Ë«	1,352,744
202107	39262011	¾ÛÂÈÒÒÏ©ÖÆÊÖÌ×£¨·ÖÖ¸ÊÖÌ×¡¢Á¬Ö¸ÊÖÌ×µÈ£©	116	ÈÕ±¾	10	Ò»°ãÃ³Ò×	5353	Ç§¿Ë	98401	Ë«	337,757
202107	39262011	¾ÛÂÈÒÒÏ©ÖÆÊÖÌ×£¨·ÖÖ¸ÊÖÌ×¡¢Á¬Ö¸ÊÖÌ×µÈ£©	122	ÂíÀ´Î÷ÑÇ	10	Ò»°ãÃ³Ò×	2143	Ç§¿Ë	42001	Ë«	144,343
202107	39262011	¾ÛÂÈÒÒÏ©ÖÆÊÖÌ×£¨·ÖÖ¸ÊÖÌ×¡¢Á¬Ö¸ÊÖÌ×µÈ£©	133	º«¹ú	10	Ò»°ãÃ³Ò×	110	Ç§¿Ë	33796	Ë«	740
202107	39262011	¾ÛÂÈÒÒÏ©ÖÆÊÖÌ×£¨·ÖÖ¸ÊÖÌ×¡¢Á¬Ö¸ÊÖÌ×µÈ£©	136	Ì©¹ú	10	Ò»°ãÃ³Ò×	18802	Ç§¿Ë	1250000	Ë«	1,743,330
202107	39262011	¾ÛÂÈÒÒÏ©ÖÆÊÖÌ×£¨·ÖÖ¸ÊÖÌ×¡¢Á¬Ö¸ÊÖÌ×µÈ£©	141	Ô½ÄÏ	10	Ò»°ãÃ³Ò×	141332	Ç§¿Ë	15700001	Ë«	2,646,685
202107	39262011	¾ÛÂÈÒÒÏ©ÖÆÊÖÌ×£¨·ÖÖ¸ÊÖÌ×¡¢Á¬Ö¸ÊÖÌ×µÈ£©	142	ÖÐ¹ú	10	Ò»°ãÃ³Ò×	14254	Ç§¿Ë	1700003	Ë«	1,133,683
202107	39262011	¾ÛÂÈÒÒÏ©ÖÆÊÖÌ×£¨·ÖÖ¸ÊÖÌ×¡¢Á¬Ö¸ÊÖÌ×µÈ£©	143	ÖÐ¹úÌ¨Íå	10	Ò»°ãÃ³Ò×	8287	Ç§¿Ë	340441	Ë«	608,159
202107	39262011	¾ÛÂÈÒÒÏ©ÖÆÊÖÌ×£¨·ÖÖ¸ÊÖÌ×¡¢Á¬Ö¸ÊÖÌ×µÈ£©	304	µÂ¹ú	10	Ò»°ãÃ³Ò×	426	Ç§¿Ë	629	Ë«	621,803
202107	39262011	¾ÛÂÈÒÒÏ©ÖÆÊÖÌ×£¨·ÖÖ¸ÊÖÌ×¡¢Á¬Ö¸ÊÖÌ×µÈ£©	307	Òâ´óÀû	10	Ò»°ãÃ³Ò×	0	Ç§¿Ë	1	Ë«	703
202107	39262011	¾ÛÂÈÒÒÏ©ÖÆÊÖÌ×£¨·ÖÖ¸ÊÖÌ×¡¢Á¬Ö¸ÊÖÌ×µÈ£©	502	ÃÀ¹ú	10	Ò»°ãÃ³Ò×	2	Ç§¿Ë	19	Ë«	1,524
202107	40151900	Áò»¯Ïð½ºÖÆÆäËû·ÖÖ¸¡¢Á¬Ö¸¼°Â¶Ö¸ÊÖÌ×	106	Ãåµé	10	Ò»°ãÃ³Ò×	204	Ç§¿Ë	1103	Ë«	152,678
202107	40151900	Áò»¯Ïð½ºÖÆÆäËû·ÖÖ¸¡¢Á¬Ö¸¼°Â¶Ö¸ÊÖÌ×	107	¼íÆÒÕ¯	10	Ò»°ãÃ³Ò×	17	Ç§¿Ë	165	Ë«	19,559
202107	40151900	Áò»¯Ïð½ºÖÆÆäËû·ÖÖ¸¡¢Á¬Ö¸¼°Â¶Ö¸ÊÖÌ×	111	Ó¡¶È	10	Ò»°ãÃ³Ò×	7	Ç§¿Ë	150	Ë«	7,082
202107	40151900	Áò»¯Ïð½ºÖÆÆäËû·ÖÖ¸¡¢Á¬Ö¸¼°Â¶Ö¸ÊÖÌ×	112	Ó¡¶ÈÄáÎ÷ÑÇ	10	Ò»°ãÃ³Ò×	143704	Ç§¿Ë	13964500	Ë«	10,364,394
202107	40151900	Áò»¯Ïð½ºÖÆÆäËû·ÖÖ¸¡¢Á¬Ö¸¼°Â¶Ö¸ÊÖÌ×	116	ÈÕ±¾	10	Ò»°ãÃ³Ò×	1839	Ç§¿Ë	118361	Ë«	870,917
202107	40151900	Áò»¯Ïð½ºÖÆÆäËû·ÖÖ¸¡¢Á¬Ö¸¼°Â¶Ö¸ÊÖÌ×	122	ÂíÀ´Î÷ÑÇ	10	Ò»°ãÃ³Ò×	948912	Ç§¿Ë	83435707	Ë«	66,347,859
202107	40151900	Áò»¯Ïð½ºÖÆÆäËû·ÖÖ¸¡¢Á¬Ö¸¼°Â¶Ö¸ÊÖÌ×	127	°Í»ùË¹Ì¹	10	Ò»°ãÃ³Ò×	394	Ç§¿Ë	504	Ë«	57,881
202107	40151900	Áò»¯Ïð½ºÖÆÆäËû·ÖÖ¸¡¢Á¬Ö¸¼°Â¶Ö¸ÊÖÌ×	133	º«¹ú	10	Ò»°ãÃ³Ò×	2238	Ç§¿Ë	31989	Ë«	46,244
202107	40151900	Áò»¯Ïð½ºÖÆÆäËû·ÖÖ¸¡¢Á¬Ö¸¼°Â¶Ö¸ÊÖÌ×	134	Ë¹ÀïÀ¼¿¨	10	Ò»°ãÃ³Ò×	13322	Ç§¿Ë	169553	Ë«	1,013,750
202107	40151900	Áò»¯Ïð½ºÖÆÆäËû·ÖÖ¸¡¢Á¬Ö¸¼°Â¶Ö¸ÊÖÌ×	136	Ì©¹ú	10	Ò»°ãÃ³Ò×	272020	Ç§¿Ë	20918174	Ë«	16,852,427
202107	40151900	Áò»¯Ïð½ºÖÆÆäËû·ÖÖ¸¡¢Á¬Ö¸¼°Â¶Ö¸ÊÖÌ×	141	Ô½ÄÏ	10	Ò»°ãÃ³Ò×	46626	Ç§¿Ë	3824952	Ë«	3,194,393
202107	40151900	Áò»¯Ïð½ºÖÆÆäËû·ÖÖ¸¡¢Á¬Ö¸¼°Â¶Ö¸ÊÖÌ×	142	ÖÐ¹ú	10	Ò»°ãÃ³Ò×	10083	Ç§¿Ë	797692	Ë«	512,325
202107	40151900	Áò»¯Ïð½ºÖÆÆäËû·ÖÖ¸¡¢Á¬Ö¸¼°Â¶Ö¸ÊÖÌ×	143	ÖÐ¹úÌ¨Íå	10	Ò»°ãÃ³Ò×	847	Ç§¿Ë	4069	Ë«	71,898
202107	40151900	Áò»¯Ïð½ºÖÆÆäËû·ÖÖ¸¡¢Á¬Ö¸¼°Â¶Ö¸ÊÖÌ×	303	Ó¢¹ú	10	Ò»°ãÃ³Ò×	2	Ç§¿Ë	100	Ë«	487
202107	40151900	Áò»¯Ïð½ºÖÆÆäËû·ÖÖ¸¡¢Á¬Ö¸¼°Â¶Ö¸ÊÖÌ×	304	µÂ¹ú	10	Ò»°ãÃ³Ò×	212	Ç§¿Ë	1610	Ë«	318,018
202107	40151900	Áò»¯Ïð½ºÖÆÆäËû·ÖÖ¸¡¢Á¬Ö¸¼°Â¶Ö¸ÊÖÌ×	305	·¨¹ú	10	Ò»°ãÃ³Ò×	1441	Ç§¿Ë	4122	Ë«	805,421
202107	40151900	Áò»¯Ïð½ºÖÆÆäËû·ÖÖ¸¡¢Á¬Ö¸¼°Â¶Ö¸ÊÖÌ×	307	Òâ´óÀû	10	Ò»°ãÃ³Ò×	13	Ç§¿Ë	508	Ë«	38,453
202107	40151900	Áò»¯Ïð½ºÖÆÆäËû·ÖÖ¸¡¢Á¬Ö¸¼°Â¶Ö¸ÊÖÌ×	309	ºÉÀ¼	10	Ò»°ãÃ³Ò×	0	Ç§¿Ë	15	Ë«	6
202107	40151900	Áò»¯Ïð½ºÖÆÆäËû·ÖÖ¸¡¢Á¬Ö¸¼°Â¶Ö¸ÊÖÌ×	330	Èðµä	10	Ò»°ãÃ³Ò×	40	Ç§¿Ë	114	Ë«	38,459
202107	40151900	Áò»¯Ïð½ºÖÆÆäËû·ÖÖ¸¡¢Á¬Ö¸¼°Â¶Ö¸ÊÖÌ×	331	ÈðÊ¿	10	Ò»°ãÃ³Ò×	0	Ç§¿Ë	50	Ë«	378
202107	40151900	Áò»¯Ïð½ºÖÆÆäËû·ÖÖ¸¡¢Á¬Ö¸¼°Â¶Ö¸ÊÖÌ×	347	ÎÚ¿ËÀ¼	10	Ò»°ãÃ³Ò×	75	Ç§¿Ë	221	Ë«	44,057
202107	40151900	Áò»¯Ïð½ºÖÆÆäËû·ÖÖ¸¡¢Á¬Ö¸¼°Â¶Ö¸ÊÖÌ×	352	½Ý¿Ë	10	Ò»°ãÃ³Ò×	0	Ç§¿Ë	15	Ë«	362
202107	40151900	Áò»¯Ïð½ºÖÆÆäËû·ÖÖ¸¡¢Á¬Ö¸¼°Â¶Ö¸ÊÖÌ×	423	Î£µØÂíÀ­	10	Ò»°ãÃ³Ò×	1211	Ç§¿Ë	13919	Ë«	175,192
202107	40151900	Áò»¯Ïð½ºÖÆÆäËû·ÖÖ¸¡¢Á¬Ö¸¼°Â¶Ö¸ÊÖÌ×	429	Ä«Î÷¸ç	10	Ò»°ãÃ³Ò×	11692	Ç§¿Ë	1578001	Ë«	1,011,158
202107	40151900	Áò»¯Ïð½ºÖÆÆäËû·ÖÖ¸¡¢Á¬Ö¸¼°Â¶Ö¸ÊÖÌ×	502	ÃÀ¹ú	10	Ò»°ãÃ³Ò×	2202	Ç§¿Ë	4720	Ë«	2,193,594
202108	39262011	¾ÛÂÈÒÒÏ©ÖÆÊÖÌ×£¨·ÖÖ¸ÊÖÌ×¡¢Á¬Ö¸ÊÖÌ×µÈ£©	107	¼íÆÒÕ¯	10	Ò»°ãÃ³Ò×	2	Ç§¿Ë	3	Ë«	1,767
202108	39262011	¾ÛÂÈÒÒÏ©ÖÆÊÖÌ×£¨·ÖÖ¸ÊÖÌ×¡¢Á¬Ö¸ÊÖÌ×µÈ£©	116	ÈÕ±¾	10	Ò»°ãÃ³Ò×	7977	Ç§¿Ë	121522	Ë«	631,207
202108	39262011	¾ÛÂÈÒÒÏ©ÖÆÊÖÌ×£¨·ÖÖ¸ÊÖÌ×¡¢Á¬Ö¸ÊÖÌ×µÈ£©	122	ÂíÀ´Î÷ÑÇ	10	Ò»°ãÃ³Ò×	421	Ç§¿Ë	7080	Ë«	38,222
202108	39262011	¾ÛÂÈÒÒÏ©ÖÆÊÖÌ×£¨·ÖÖ¸ÊÖÌ×¡¢Á¬Ö¸ÊÖÌ×µÈ£©	127	°Í»ùË¹Ì¹	10	Ò»°ãÃ³Ò×	5	Ç§¿Ë	13	Ë«	1,109
202108	39262011	¾ÛÂÈÒÒÏ©ÖÆÊÖÌ×£¨·ÖÖ¸ÊÖÌ×¡¢Á¬Ö¸ÊÖÌ×µÈ£©	129	·ÆÂÉ±ö	10	Ò»°ãÃ³Ò×	2	Ç§¿Ë	3	Ë«	1,946
202108	39262011	¾ÛÂÈÒÒÏ©ÖÆÊÖÌ×£¨·ÖÖ¸ÊÖÌ×¡¢Á¬Ö¸ÊÖÌ×µÈ£©	133	º«¹ú	10	Ò»°ãÃ³Ò×	987	Ç§¿Ë	102500	Ë«	23,321
202108	39262011	¾ÛÂÈÒÒÏ©ÖÆÊÖÌ×£¨·ÖÖ¸ÊÖÌ×¡¢Á¬Ö¸ÊÖÌ×µÈ£©	141	Ô½ÄÏ	10	Ò»°ãÃ³Ò×	1	Ç§¿Ë	4	Ë«	1,534
202108	39262011	¾ÛÂÈÒÒÏ©ÖÆÊÖÌ×£¨·ÖÖ¸ÊÖÌ×¡¢Á¬Ö¸ÊÖÌ×µÈ£©	142	ÖÐ¹ú	10	Ò»°ãÃ³Ò×	31450	Ç§¿Ë	3001309	Ë«	2,650,683
202108	39262011	¾ÛÂÈÒÒÏ©ÖÆÊÖÌ×£¨·ÖÖ¸ÊÖÌ×¡¢Á¬Ö¸ÊÖÌ×µÈ£©	143	ÖÐ¹úÌ¨Íå	10	Ò»°ãÃ³Ò×	4546	Ç§¿Ë	305323	Ë«	348,761
202108	39262011	¾ÛÂÈÒÒÏ©ÖÆÊÖÌ×£¨·ÖÖ¸ÊÖÌ×¡¢Á¬Ö¸ÊÖÌ×µÈ£©	303	Ó¢¹ú	10	Ò»°ãÃ³Ò×	8	Ç§¿Ë	21	Ë«	1,954
202108	39262011	¾ÛÂÈÒÒÏ©ÖÆÊÖÌ×£¨·ÖÖ¸ÊÖÌ×¡¢Á¬Ö¸ÊÖÌ×µÈ£©	304	µÂ¹ú	10	Ò»°ãÃ³Ò×	508	Ç§¿Ë	5644	Ë«	750,295
202108	39262011	¾ÛÂÈÒÒÏ©ÖÆÊÖÌ×£¨·ÖÖ¸ÊÖÌ×¡¢Á¬Ö¸ÊÖÌ×µÈ£©	429	Ä«Î÷¸ç	10	Ò»°ãÃ³Ò×	1	Ç§¿Ë	1	Ë«	1,108
202108	39262011	¾ÛÂÈÒÒÏ©ÖÆÊÖÌ×£¨·ÖÖ¸ÊÖÌ×¡¢Á¬Ö¸ÊÖÌ×µÈ£©	502	ÃÀ¹ú	10	Ò»°ãÃ³Ò×	3	Ç§¿Ë	27	Ë«	508
202108	40151900	Áò»¯Ïð½ºÖÆÆäËû·ÖÖ¸¡¢Á¬Ö¸¼°Â¶Ö¸ÊÖÌ×	106	Ãåµé	10	Ò»°ãÃ³Ò×	109	Ç§¿Ë	346	Ë«	56,698
202108	40151900	Áò»¯Ïð½ºÖÆÆäËû·ÖÖ¸¡¢Á¬Ö¸¼°Â¶Ö¸ÊÖÌ×	107	¼íÆÒÕ¯	10	Ò»°ãÃ³Ò×	15	Ç§¿Ë	150	Ë«	17,943
202108	40151900	Áò»¯Ïð½ºÖÆÆäËû·ÖÖ¸¡¢Á¬Ö¸¼°Â¶Ö¸ÊÖÌ×	112	Ó¡¶ÈÄáÎ÷ÑÇ	10	Ò»°ãÃ³Ò×	146002	Ç§¿Ë	12518650	Ë«	8,043,430
202108	40151900	Áò»¯Ïð½ºÖÆÆäËû·ÖÖ¸¡¢Á¬Ö¸¼°Â¶Ö¸ÊÖÌ×	115	ÒÔÉ«ÁÐ	10	Ò»°ãÃ³Ò×	0	Ç§¿Ë	1	Ë«	120
202108	40151900	Áò»¯Ïð½ºÖÆÆäËû·ÖÖ¸¡¢Á¬Ö¸¼°Â¶Ö¸ÊÖÌ×	116	ÈÕ±¾	10	Ò»°ãÃ³Ò×	12347	Ç§¿Ë	738617	Ë«	1,838,846
202108	40151900	Áò»¯Ïð½ºÖÆÆäËû·ÖÖ¸¡¢Á¬Ö¸¼°Â¶Ö¸ÊÖÌ×	122	ÂíÀ´Î÷ÑÇ	10	Ò»°ãÃ³Ò×	1684292	Ç§¿Ë	145787980	Ë«	100,813,982
202108	40151900	Áò»¯Ïð½ºÖÆÆäËû·ÖÖ¸¡¢Á¬Ö¸¼°Â¶Ö¸ÊÖÌ×	127	°Í»ùË¹Ì¹	10	Ò»°ãÃ³Ò×	2366	Ç§¿Ë	7956	Ë«	140,657
202108	40151900	Áò»¯Ïð½ºÖÆÆäËû·ÖÖ¸¡¢Á¬Ö¸¼°Â¶Ö¸ÊÖÌ×	133	º«¹ú	10	Ò»°ãÃ³Ò×	1436	Ç§¿Ë	19758	Ë«	47,595
202108	40151900	Áò»¯Ïð½ºÖÆÆäËû·ÖÖ¸¡¢Á¬Ö¸¼°Â¶Ö¸ÊÖÌ×	134	Ë¹ÀïÀ¼¿¨	10	Ò»°ãÃ³Ò×	25385	Ç§¿Ë	714285	Ë«	1,275,874
202108	40151900	Áò»¯Ïð½ºÖÆÆäËû·ÖÖ¸¡¢Á¬Ö¸¼°Â¶Ö¸ÊÖÌ×	136	Ì©¹ú	10	Ò»°ãÃ³Ò×	370853	Ç§¿Ë	31519422	Ë«	18,765,750
202108	40151900	Áò»¯Ïð½ºÖÆÆäËû·ÖÖ¸¡¢Á¬Ö¸¼°Â¶Ö¸ÊÖÌ×	141	Ô½ÄÏ	10	Ò»°ãÃ³Ò×	20063	Ç§¿Ë	2001981	Ë«	1,795,819
202108	40151900	Áò»¯Ïð½ºÖÆÆäËû·ÖÖ¸¡¢Á¬Ö¸¼°Â¶Ö¸ÊÖÌ×	142	ÖÐ¹ú	10	Ò»°ãÃ³Ò×	18663	Ç§¿Ë	2022167	Ë«	3,358,023
202108	40151900	Áò»¯Ïð½ºÖÆÆäËû·ÖÖ¸¡¢Á¬Ö¸¼°Â¶Ö¸ÊÖÌ×	143	ÖÐ¹úÌ¨Íå	10	Ò»°ãÃ³Ò×	578	Ç§¿Ë	3117	Ë«	69,145
202108	40151900	Áò»¯Ïð½ºÖÆÆäËû·ÖÖ¸¡¢Á¬Ö¸¼°Â¶Ö¸ÊÖÌ×	249	Í»ÄáË¹	10	Ò»°ãÃ³Ò×	142	Ç§¿Ë	441	Ë«	21,784
202108	40151900	Áò»¯Ïð½ºÖÆÆäËû·ÖÖ¸¡¢Á¬Ö¸¼°Â¶Ö¸ÊÖÌ×	303	Ó¢¹ú	10	Ò»°ãÃ³Ò×	0	Ç§¿Ë	2	Ë«	367
202108	40151900	Áò»¯Ïð½ºÖÆÆäËû·ÖÖ¸¡¢Á¬Ö¸¼°Â¶Ö¸ÊÖÌ×	304	µÂ¹ú	10	Ò»°ãÃ³Ò×	348	Ç§¿Ë	1297	Ë«	891,728
202108	40151900	Áò»¯Ïð½ºÖÆÆäËû·ÖÖ¸¡¢Á¬Ö¸¼°Â¶Ö¸ÊÖÌ×	305	·¨¹ú	10	Ò»°ãÃ³Ò×	742	Ç§¿Ë	2502	Ë«	462,933
202108	40151900	Áò»¯Ïð½ºÖÆÆäËû·ÖÖ¸¡¢Á¬Ö¸¼°Â¶Ö¸ÊÖÌ×	307	Òâ´óÀû	10	Ò»°ãÃ³Ò×	23	Ç§¿Ë	66	Ë«	45,790
202108	40151900	Áò»¯Ïð½ºÖÆÆäËû·ÖÖ¸¡¢Á¬Ö¸¼°Â¶Ö¸ÊÖÌ×	312	Î÷°àÑÀ	10	Ò»°ãÃ³Ò×	3	Ç§¿Ë	23	Ë«	1,247
202108	40151900	Áò»¯Ïð½ºÖÆÆäËû·ÖÖ¸¡¢Á¬Ö¸¼°Â¶Ö¸ÊÖÌ×	315	°ÂµØÀû	10	Ò»°ãÃ³Ò×	4	Ç§¿Ë	250	Ë«	627
202108	40151900	Áò»¯Ïð½ºÖÆÆäËû·ÖÖ¸¡¢Á¬Ö¸¼°Â¶Ö¸ÊÖÌ×	331	ÈðÊ¿	10	Ò»°ãÃ³Ò×	2	Ç§¿Ë	100	Ë«	8,069
202108	40151900	Áò»¯Ïð½ºÖÆÆäËû·ÖÖ¸¡¢Á¬Ö¸¼°Â¶Ö¸ÊÖÌ×	347	ÎÚ¿ËÀ¼	10	Ò»°ãÃ³Ò×	53	Ç§¿Ë	152	Ë«	29,626
202108	40151900	Áò»¯Ïð½ºÖÆÆäËû·ÖÖ¸¡¢Á¬Ö¸¼°Â¶Ö¸ÊÖÌ×	423	Î£µØÂíÀ­	10	Ò»°ãÃ³Ò×	28	Ç§¿Ë	142	Ë«	8,454
202108	40151900	Áò»¯Ïð½ºÖÆÆäËû·ÖÖ¸¡¢Á¬Ö¸¼°Â¶Ö¸ÊÖÌ×	429	Ä«Î÷¸ç	10	Ò»°ãÃ³Ò×	2	Ç§¿Ë	20	Ë«	302
202108	40151900	Áò»¯Ïð½ºÖÆÆäËû·ÖÖ¸¡¢Á¬Ö¸¼°Â¶Ö¸ÊÖÌ×	502	ÃÀ¹ú	10	Ò»°ãÃ³Ò×	841	Ç§¿Ë	2022	Ë«	1,254,292
202109	39262011	¾ÛÂÈÒÒÏ©ÖÆÊÖÌ×£¨·ÖÖ¸ÊÖÌ×¡¢Á¬Ö¸ÊÖÌ×µÈ£©	112	Ó¡¶ÈÄáÎ÷ÑÇ	10	Ò»°ãÃ³Ò×	0	Ç§¿Ë	7	Ë«	832
202109	39262011	¾ÛÂÈÒÒÏ©ÖÆÊÖÌ×£¨·ÖÖ¸ÊÖÌ×¡¢Á¬Ö¸ÊÖÌ×µÈ£©	116	ÈÕ±¾	10	Ò»°ãÃ³Ò×	5081	Ç§¿Ë	87030	Ë«	1,010,379
202109	39262011	¾ÛÂÈÒÒÏ©ÖÆÊÖÌ×£¨·ÖÖ¸ÊÖÌ×¡¢Á¬Ö¸ÊÖÌ×µÈ£©	122	ÂíÀ´Î÷ÑÇ	10	Ò»°ãÃ³Ò×	187	Ç§¿Ë	3360	Ë«	12,360
202109	39262011	¾ÛÂÈÒÒÏ©ÖÆÊÖÌ×£¨·ÖÖ¸ÊÖÌ×¡¢Á¬Ö¸ÊÖÌ×µÈ£©	127	°Í»ùË¹Ì¹	10	Ò»°ãÃ³Ò×	13	Ç§¿Ë	36	Ë«	2,114
202109	39262011	¾ÛÂÈÒÒÏ©ÖÆÊÖÌ×£¨·ÖÖ¸ÊÖÌ×¡¢Á¬Ö¸ÊÖÌ×µÈ£©	133	º«¹ú	10	Ò»°ãÃ³Ò×	5500	Ç§¿Ë	1100000	Ë«	130,390
202109	39262011	¾ÛÂÈÒÒÏ©ÖÆÊÖÌ×£¨·ÖÖ¸ÊÖÌ×¡¢Á¬Ö¸ÊÖÌ×µÈ£©	136	Ì©¹ú	10	Ò»°ãÃ³Ò×	151	Ç§¿Ë	1000	Ë«	19,873
202109	39262011	¾ÛÂÈÒÒÏ©ÖÆÊÖÌ×£¨·ÖÖ¸ÊÖÌ×¡¢Á¬Ö¸ÊÖÌ×µÈ£©	141	Ô½ÄÏ	10	Ò»°ãÃ³Ò×	162784	Ç§¿Ë	18291001	Ë«	3,087,261
202109	39262011	¾ÛÂÈÒÒÏ©ÖÆÊÖÌ×£¨·ÖÖ¸ÊÖÌ×¡¢Á¬Ö¸ÊÖÌ×µÈ£©	142	ÖÐ¹ú	10	Ò»°ãÃ³Ò×	37	Ç§¿Ë	18007	Ë«	3,116
202109	39262011	¾ÛÂÈÒÒÏ©ÖÆÊÖÌ×£¨·ÖÖ¸ÊÖÌ×¡¢Á¬Ö¸ÊÖÌ×µÈ£©	143	ÖÐ¹úÌ¨Íå	10	Ò»°ãÃ³Ò×	15478	Ç§¿Ë	638444	Ë«	1,400,547
202109	39262011	¾ÛÂÈÒÒÏ©ÖÆÊÖÌ×£¨·ÖÖ¸ÊÖÌ×¡¢Á¬Ö¸ÊÖÌ×µÈ£©	304	µÂ¹ú	10	Ò»°ãÃ³Ò×	620	Ç§¿Ë	16404	Ë«	965,440
202109	39262011	¾ÛÂÈÒÒÏ©ÖÆÊÖÌ×£¨·ÖÖ¸ÊÖÌ×¡¢Á¬Ö¸ÊÖÌ×µÈ£©	429	Ä«Î÷¸ç	10	Ò»°ãÃ³Ò×	22	Ç§¿Ë	1000	Ë«	27,374
202109	39262011	¾ÛÂÈÒÒÏ©ÖÆÊÖÌ×£¨·ÖÖ¸ÊÖÌ×¡¢Á¬Ö¸ÊÖÌ×µÈ£©	502	ÃÀ¹ú	10	Ò»°ãÃ³Ò×	2	Ç§¿Ë	22	Ë«	1,604
202109	40151900	Áò»¯Ïð½ºÖÆÆäËû·ÖÖ¸¡¢Á¬Ö¸¼°Â¶Ö¸ÊÖÌ×	106	Ãåµé	10	Ò»°ãÃ³Ò×	0	Ç§¿Ë	3	Ë«	438
202109	40151900	Áò»¯Ïð½ºÖÆÆäËû·ÖÖ¸¡¢Á¬Ö¸¼°Â¶Ö¸ÊÖÌ×	107	¼íÆÒÕ¯	10	Ò»°ãÃ³Ò×	7	Ç§¿Ë	46	Ë«	1,840
202109	40151900	Áò»¯Ïð½ºÖÆÆäËû·ÖÖ¸¡¢Á¬Ö¸¼°Â¶Ö¸ÊÖÌ×	112	Ó¡¶ÈÄáÎ÷ÑÇ	10	Ò»°ãÃ³Ò×	366254	Ç§¿Ë	33024500	Ë«	18,133,546
202109	40151900	Áò»¯Ïð½ºÖÆÆäËû·ÖÖ¸¡¢Á¬Ö¸¼°Â¶Ö¸ÊÖÌ×	116	ÈÕ±¾	10	Ò»°ãÃ³Ò×	3182	Ç§¿Ë	44795	Ë«	1,235,269
202109	40151900	Áò»¯Ïð½ºÖÆÆäËû·ÖÖ¸¡¢Á¬Ö¸¼°Â¶Ö¸ÊÖÌ×	122	ÂíÀ´Î÷ÑÇ	10	Ò»°ãÃ³Ò×	3111136	Ç§¿Ë	269588069	Ë«	150,536,174
202109	40151900	Áò»¯Ïð½ºÖÆÆäËû·ÖÖ¸¡¢Á¬Ö¸¼°Â¶Ö¸ÊÖÌ×	132	ÐÂ¼ÓÆÂ	10	Ò»°ãÃ³Ò×	300	Ç§¿Ë	25000	Ë«	65,200
202109	40151900	Áò»¯Ïð½ºÖÆÆäËû·ÖÖ¸¡¢Á¬Ö¸¼°Â¶Ö¸ÊÖÌ×	133	º«¹ú	10	Ò»°ãÃ³Ò×	4991	Ç§¿Ë	54730	Ë«	152,613
202109	40151900	Áò»¯Ïð½ºÖÆÆäËû·ÖÖ¸¡¢Á¬Ö¸¼°Â¶Ö¸ÊÖÌ×	134	Ë¹ÀïÀ¼¿¨	10	Ò»°ãÃ³Ò×	39940	Ç§¿Ë	796171	Ë«	1,437,941
202109	40151900	Áò»¯Ïð½ºÖÆÆäËû·ÖÖ¸¡¢Á¬Ö¸¼°Â¶Ö¸ÊÖÌ×	136	Ì©¹ú	10	Ò»°ãÃ³Ò×	1040205	Ç§¿Ë	93900359	Ë«	50,482,572
202109	40151900	Áò»¯Ïð½ºÖÆÆäËû·ÖÖ¸¡¢Á¬Ö¸¼°Â¶Ö¸ÊÖÌ×	141	Ô½ÄÏ	10	Ò»°ãÃ³Ò×	5871	Ç§¿Ë	803649	Ë«	493,210
202109	40151900	Áò»¯Ïð½ºÖÆÆäËû·ÖÖ¸¡¢Á¬Ö¸¼°Â¶Ö¸ÊÖÌ×	142	ÖÐ¹ú	10	Ò»°ãÃ³Ò×	14	Ç§¿Ë	443	Ë«	4,326
202109	40151900	Áò»¯Ïð½ºÖÆÆäËû·ÖÖ¸¡¢Á¬Ö¸¼°Â¶Ö¸ÊÖÌ×	143	ÖÐ¹úÌ¨Íå	10	Ò»°ãÃ³Ò×	1137	Ç§¿Ë	76354	Ë«	199,002
202109	40151900	Áò»¯Ïð½ºÖÆÆäËû·ÖÖ¸¡¢Á¬Ö¸¼°Â¶Ö¸ÊÖÌ×	301	±ÈÀûÊ±	10	Ò»°ãÃ³Ò×	65	Ç§¿Ë	864	Ë«	9,994
202109	40151900	Áò»¯Ïð½ºÖÆÆäËû·ÖÖ¸¡¢Á¬Ö¸¼°Â¶Ö¸ÊÖÌ×	303	Ó¢¹ú	10	Ò»°ãÃ³Ò×	3	Ç§¿Ë	25	Ë«	374
202109	40151900	Áò»¯Ïð½ºÖÆÆäËû·ÖÖ¸¡¢Á¬Ö¸¼°Â¶Ö¸ÊÖÌ×	304	µÂ¹ú	10	Ò»°ãÃ³Ò×	466	Ç§¿Ë	2623	Ë«	1,023,721
202109	40151900	Áò»¯Ïð½ºÖÆÆäËû·ÖÖ¸¡¢Á¬Ö¸¼°Â¶Ö¸ÊÖÌ×	305	·¨¹ú	10	Ò»°ãÃ³Ò×	1530	Ç§¿Ë	4120	Ë«	667,257
202109	40151900	Áò»¯Ïð½ºÖÆÆäËû·ÖÖ¸¡¢Á¬Ö¸¼°Â¶Ö¸ÊÖÌ×	307	Òâ´óÀû	10	Ò»°ãÃ³Ò×	17	Ç§¿Ë	138	Ë«	15,630
202109	40151900	Áò»¯Ïð½ºÖÆÆäËû·ÖÖ¸¡¢Á¬Ö¸¼°Â¶Ö¸ÊÖÌ×	330	Èðµä	10	Ò»°ãÃ³Ò×	21	Ç§¿Ë	100	Ë«	63
202109	40151900	Áò»¯Ïð½ºÖÆÆäËû·ÖÖ¸¡¢Á¬Ö¸¼°Â¶Ö¸ÊÖÌ×	331	ÈðÊ¿	10	Ò»°ãÃ³Ò×	0	Ç§¿Ë	299	Ë«	273
202109	40151900	Áò»¯Ïð½ºÖÆÆäËû·ÖÖ¸¡¢Á¬Ö¸¼°Â¶Ö¸ÊÖÌ×	352	½Ý¿Ë	10	Ò»°ãÃ³Ò×	173	Ç§¿Ë	1440	Ë«	11,322
202109	40151900	Áò»¯Ïð½ºÖÆÆäËû·ÖÖ¸¡¢Á¬Ö¸¼°Â¶Ö¸ÊÖÌ×	423	Î£µØÂíÀ­	10	Ò»°ãÃ³Ò×	32	Ç§¿Ë	198	Ë«	10,076
202109	40151900	Áò»¯Ïð½ºÖÆÆäËû·ÖÖ¸¡¢Á¬Ö¸¼°Â¶Ö¸ÊÖÌ×	429	Ä«Î÷¸ç	10	Ò»°ãÃ³Ò×	12	Ç§¿Ë	145	Ë«	2,413
202109	40151900	Áò»¯Ïð½ºÖÆÆäËû·ÖÖ¸¡¢Á¬Ö¸¼°Â¶Ö¸ÊÖÌ×	501	¼ÓÄÃ´ó	10	Ò»°ãÃ³Ò×	25	Ç§¿Ë	2000	Ë«	2,147
202109	40151900	Áò»¯Ïð½ºÖÆÆäËû·ÖÖ¸¡¢Á¬Ö¸¼°Â¶Ö¸ÊÖÌ×	502	ÃÀ¹ú	10	Ò»°ãÃ³Ò×	2607	Ç§¿Ë	7139	Ë«	2,577,860
202109	40151900	Áò»¯Ïð½ºÖÆÆäËû·ÖÖ¸¡¢Á¬Ö¸¼°Â¶Ö¸ÊÖÌ×	601	°Ä´óÀûÑÇ	10	Ò»°ãÃ³Ò×	2	Ç§¿Ë	1	Ë«	863
202110	39262011	¾ÛÂÈÒÒÏ©ÖÆÊÖÌ×£¨·ÖÖ¸ÊÖÌ×¡¢Á¬Ö¸ÊÖÌ×µÈ£©	106	Ãåµé	10	Ò»°ãÃ³Ò×	358	Ç§¿Ë	1350	Ë«	50,886
202110	39262011	¾ÛÂÈÒÒÏ©ÖÆÊÖÌ×£¨·ÖÖ¸ÊÖÌ×¡¢Á¬Ö¸ÊÖÌ×µÈ£©	116	ÈÕ±¾	10	Ò»°ãÃ³Ò×	6167	Ç§¿Ë	97257	Ë«	445,213
202110	39262011	¾ÛÂÈÒÒÏ©ÖÆÊÖÌ×£¨·ÖÖ¸ÊÖÌ×¡¢Á¬Ö¸ÊÖÌ×µÈ£©	122	ÂíÀ´Î÷ÑÇ	10	Ò»°ãÃ³Ò×	1402	Ç§¿Ë	25082	Ë«	94,184
202110	39262011	¾ÛÂÈÒÒÏ©ÖÆÊÖÌ×£¨·ÖÖ¸ÊÖÌ×¡¢Á¬Ö¸ÊÖÌ×µÈ£©	133	º«¹ú	10	Ò»°ãÃ³Ò×	7237	Ç§¿Ë	1024090	Ë«	241,164
202110	39262011	¾ÛÂÈÒÒÏ©ÖÆÊÖÌ×£¨·ÖÖ¸ÊÖÌ×¡¢Á¬Ö¸ÊÖÌ×µÈ£©	134	Ë¹ÀïÀ¼¿¨	10	Ò»°ãÃ³Ò×	3367	Ç§¿Ë	80160	Ë«	203,952
202110	39262011	¾ÛÂÈÒÒÏ©ÖÆÊÖÌ×£¨·ÖÖ¸ÊÖÌ×¡¢Á¬Ö¸ÊÖÌ×µÈ£©	141	Ô½ÄÏ	10	Ò»°ãÃ³Ò×	32749	Ç§¿Ë	3501000	Ë«	597,506
202110	39262011	¾ÛÂÈÒÒÏ©ÖÆÊÖÌ×£¨·ÖÖ¸ÊÖÌ×¡¢Á¬Ö¸ÊÖÌ×µÈ£©	142	ÖÐ¹ú	10	Ò»°ãÃ³Ò×	0	Ç§¿Ë	1	Ë«	156
202110	39262011	¾ÛÂÈÒÒÏ©ÖÆÊÖÌ×£¨·ÖÖ¸ÊÖÌ×¡¢Á¬Ö¸ÊÖÌ×µÈ£©	143	ÖÐ¹úÌ¨Íå	10	Ò»°ãÃ³Ò×	29	Ç§¿Ë	363	Ë«	2,276
202110	39262011	¾ÛÂÈÒÒÏ©ÖÆÊÖÌ×£¨·ÖÖ¸ÊÖÌ×¡¢Á¬Ö¸ÊÖÌ×µÈ£©	303	Ó¢¹ú	10	Ò»°ãÃ³Ò×	5	Ç§¿Ë	20	Ë«	4,639
202110	39262011	¾ÛÂÈÒÒÏ©ÖÆÊÖÌ×£¨·ÖÖ¸ÊÖÌ×¡¢Á¬Ö¸ÊÖÌ×µÈ£©	304	µÂ¹ú	10	Ò»°ãÃ³Ò×	634	Ç§¿Ë	1124	Ë«	1,054,889
202110	39262011	¾ÛÂÈÒÒÏ©ÖÆÊÖÌ×£¨·ÖÖ¸ÊÖÌ×¡¢Á¬Ö¸ÊÖÌ×µÈ£©	330	Èðµä	10	Ò»°ãÃ³Ò×	0	Ç§¿Ë	1	Ë«	172
202110	39262011	¾ÛÂÈÒÒÏ©ÖÆÊÖÌ×£¨·ÖÖ¸ÊÖÌ×¡¢Á¬Ö¸ÊÖÌ×µÈ£©	412	ÖÇÀû	10	Ò»°ãÃ³Ò×	0	Ç§¿Ë	1	Ë«	13
202110	39262011	¾ÛÂÈÒÒÏ©ÖÆÊÖÌ×£¨·ÖÖ¸ÊÖÌ×¡¢Á¬Ö¸ÊÖÌ×µÈ£©	502	ÃÀ¹ú	10	Ò»°ãÃ³Ò×	10	Ç§¿Ë	24	Ë«	4,457
202110	40151900	Áò»¯Ïð½ºÖÆÆäËû·ÖÖ¸¡¢Á¬Ö¸¼°Â¶Ö¸ÊÖÌ×	107	¼íÆÒÕ¯	10	Ò»°ãÃ³Ò×	2	Ç§¿Ë	20	Ë«	2,611
202110	40151900	Áò»¯Ïð½ºÖÆÆäËû·ÖÖ¸¡¢Á¬Ö¸¼°Â¶Ö¸ÊÖÌ×	111	Ó¡¶È	10	Ò»°ãÃ³Ò×	1	Ç§¿Ë	1	Ë«	1,077
202110	40151900	Áò»¯Ïð½ºÖÆÆäËû·ÖÖ¸¡¢Á¬Ö¸¼°Â¶Ö¸ÊÖÌ×	112	Ó¡¶ÈÄáÎ÷ÑÇ	10	Ò»°ãÃ³Ò×	558978	Ç§¿Ë	46090500	Ë«	19,080,819
202110	40151900	Áò»¯Ïð½ºÖÆÆäËû·ÖÖ¸¡¢Á¬Ö¸¼°Â¶Ö¸ÊÖÌ×	116	ÈÕ±¾	10	Ò»°ãÃ³Ò×	2674	Ç§¿Ë	42309	Ë«	1,627,450
202110	40151900	Áò»¯Ïð½ºÖÆÆäËû·ÖÖ¸¡¢Á¬Ö¸¼°Â¶Ö¸ÊÖÌ×	122	ÂíÀ´Î÷ÑÇ	10	Ò»°ãÃ³Ò×	3232342	Ç§¿Ë	280483598	Ë«	130,159,144
202110	40151900	Áò»¯Ïð½ºÖÆÆäËû·ÖÖ¸¡¢Á¬Ö¸¼°Â¶Ö¸ÊÖÌ×	133	º«¹ú	10	Ò»°ãÃ³Ò×	3955	Ç§¿Ë	35162	Ë«	99,174
202110	40151900	Áò»¯Ïð½ºÖÆÆäËû·ÖÖ¸¡¢Á¬Ö¸¼°Â¶Ö¸ÊÖÌ×	134	Ë¹ÀïÀ¼¿¨	10	Ò»°ãÃ³Ò×	699	Ç§¿Ë	25020	Ë«	166,545
202110	40151900	Áò»¯Ïð½ºÖÆÆäËû·ÖÖ¸¡¢Á¬Ö¸¼°Â¶Ö¸ÊÖÌ×	136	Ì©¹ú	10	Ò»°ãÃ³Ò×	1077650	Ç§¿Ë	92840753	Ë«	48,348,111
202110	40151900	Áò»¯Ïð½ºÖÆÆäËû·ÖÖ¸¡¢Á¬Ö¸¼°Â¶Ö¸ÊÖÌ×	141	Ô½ÄÏ	10	Ò»°ãÃ³Ò×	64	Ç§¿Ë	3434	Ë«	10,787
202110	40151900	Áò»¯Ïð½ºÖÆÆäËû·ÖÖ¸¡¢Á¬Ö¸¼°Â¶Ö¸ÊÖÌ×	142	ÖÐ¹ú	10	Ò»°ãÃ³Ò×	23292	Ç§¿Ë	3302820	Ë«	3,924,149
202110	40151900	Áò»¯Ïð½ºÖÆÆäËû·ÖÖ¸¡¢Á¬Ö¸¼°Â¶Ö¸ÊÖÌ×	143	ÖÐ¹úÌ¨Íå	10	Ò»°ãÃ³Ò×	4418	Ç§¿Ë	212055	Ë«	106,980
202110	40151900	Áò»¯Ïð½ºÖÆÆäËû·ÖÖ¸¡¢Á¬Ö¸¼°Â¶Ö¸ÊÖÌ×	301	±ÈÀûÊ±	10	Ò»°ãÃ³Ò×	21	Ç§¿Ë	314	Ë«	954
202110	40151900	Áò»¯Ïð½ºÖÆÆäËû·ÖÖ¸¡¢Á¬Ö¸¼°Â¶Ö¸ÊÖÌ×	303	Ó¢¹ú	10	Ò»°ãÃ³Ò×	48	Ç§¿Ë	1623	Ë«	2,956
202110	40151900	Áò»¯Ïð½ºÖÆÆäËû·ÖÖ¸¡¢Á¬Ö¸¼°Â¶Ö¸ÊÖÌ×	304	µÂ¹ú	10	Ò»°ãÃ³Ò×	465	Ç§¿Ë	11239	Ë«	644,970
202110	40151900	Áò»¯Ïð½ºÖÆÆäËû·ÖÖ¸¡¢Á¬Ö¸¼°Â¶Ö¸ÊÖÌ×	305	·¨¹ú	10	Ò»°ãÃ³Ò×	290	Ç§¿Ë	1330	Ë«	267,624
202110	40151900	Áò»¯Ïð½ºÖÆÆäËû·ÖÖ¸¡¢Á¬Ö¸¼°Â¶Ö¸ÊÖÌ×	307	Òâ´óÀû	10	Ò»°ãÃ³Ò×	34	Ç§¿Ë	47	Ë«	72,241
202110	40151900	Áò»¯Ïð½ºÖÆÆäËû·ÖÖ¸¡¢Á¬Ö¸¼°Â¶Ö¸ÊÖÌ×	315	°ÂµØÀû	10	Ò»°ãÃ³Ò×	1	Ç§¿Ë	3	Ë«	474
202110	40151900	Áò»¯Ïð½ºÖÆÆäËû·ÖÖ¸¡¢Á¬Ö¸¼°Â¶Ö¸ÊÖÌ×	330	Èðµä	10	Ò»°ãÃ³Ò×	0	Ç§¿Ë	1	Ë«	147
202110	40151900	Áò»¯Ïð½ºÖÆÆäËû·ÖÖ¸¡¢Á¬Ö¸¼°Â¶Ö¸ÊÖÌ×	331	ÈðÊ¿	10	Ò»°ãÃ³Ò×	3	Ç§¿Ë	236	Ë«	1,611
202110	40151900	Áò»¯Ïð½ºÖÆÆäËû·ÖÖ¸¡¢Á¬Ö¸¼°Â¶Ö¸ÊÖÌ×	344	¶íÂÞË¹Áª°î	10	Ò»°ãÃ³Ò×	1	Ç§¿Ë	15	Ë«	387
202110	40151900	Áò»¯Ïð½ºÖÆÆäËû·ÖÖ¸¡¢Á¬Ö¸¼°Â¶Ö¸ÊÖÌ×	412	ÖÇÀû	10	Ò»°ãÃ³Ò×	4	Ç§¿Ë	51	Ë«	1,322
202110	40151900	Áò»¯Ïð½ºÖÆÆäËû·ÖÖ¸¡¢Á¬Ö¸¼°Â¶Ö¸ÊÖÌ×	423	Î£µØÂíÀ­	10	Ò»°ãÃ³Ò×	127	Ç§¿Ë	2518	Ë«	31,713
202110	40151900	Áò»¯Ïð½ºÖÆÆäËû·ÖÖ¸¡¢Á¬Ö¸¼°Â¶Ö¸ÊÖÌ×	429	Ä«Î÷¸ç	10	Ò»°ãÃ³Ò×	0	Ç§¿Ë	1	Ë«	158
202110	40151900	Áò»¯Ïð½ºÖÆÆäËû·ÖÖ¸¡¢Á¬Ö¸¼°Â¶Ö¸ÊÖÌ×	502	ÃÀ¹ú	10	Ò»°ãÃ³Ò×	5297	Ç§¿Ë	9564	Ë«	3,472,437
202111	39262011	¾ÛÂÈÒÒÏ©ÖÆÊÖÌ×£¨·ÖÖ¸ÊÖÌ×¡¢Á¬Ö¸ÊÖÌ×µÈ£©	112	Ó¡¶ÈÄáÎ÷ÑÇ	10	Ò»°ãÃ³Ò×	0	Ç§¿Ë	2	Ë«	320
202111	39262011	¾ÛÂÈÒÒÏ©ÖÆÊÖÌ×£¨·ÖÖ¸ÊÖÌ×¡¢Á¬Ö¸ÊÖÌ×µÈ£©	116	ÈÕ±¾	10	Ò»°ãÃ³Ò×	9840	Ç§¿Ë	166724	Ë«	727,414
202111	39262011	¾ÛÂÈÒÒÏ©ÖÆÊÖÌ×£¨·ÖÖ¸ÊÖÌ×¡¢Á¬Ö¸ÊÖÌ×µÈ£©	122	ÂíÀ´Î÷ÑÇ	10	Ò»°ãÃ³Ò×	517	Ç§¿Ë	16180	Ë«	40,830
202111	39262011	¾ÛÂÈÒÒÏ©ÖÆÊÖÌ×£¨·ÖÖ¸ÊÖÌ×¡¢Á¬Ö¸ÊÖÌ×µÈ£©	129	·ÆÂÉ±ö	10	Ò»°ãÃ³Ò×	0	Ç§¿Ë	2	Ë«	1,211
202111	39262011	¾ÛÂÈÒÒÏ©ÖÆÊÖÌ×£¨·ÖÖ¸ÊÖÌ×¡¢Á¬Ö¸ÊÖÌ×µÈ£©	133	º«¹ú	10	Ò»°ãÃ³Ò×	3336	Ç§¿Ë	501800	Ë«	55,664
202111	39262011	¾ÛÂÈÒÒÏ©ÖÆÊÖÌ×£¨·ÖÖ¸ÊÖÌ×¡¢Á¬Ö¸ÊÖÌ×µÈ£©	136	Ì©¹ú	10	Ò»°ãÃ³Ò×	18802	Ç§¿Ë	1250000	Ë«	1,743,085
202111	39262011	¾ÛÂÈÒÒÏ©ÖÆÊÖÌ×£¨·ÖÖ¸ÊÖÌ×¡¢Á¬Ö¸ÊÖÌ×µÈ£©	141	Ô½ÄÏ	10	Ò»°ãÃ³Ò×	167683	Ç§¿Ë	19746150	Ë«	4,572,615
202111	39262011	¾ÛÂÈÒÒÏ©ÖÆÊÖÌ×£¨·ÖÖ¸ÊÖÌ×¡¢Á¬Ö¸ÊÖÌ×µÈ£©	142	ÖÐ¹ú	10	Ò»°ãÃ³Ò×	27798	Ç§¿Ë	3843512	Ë«	500,566
202111	39262011	¾ÛÂÈÒÒÏ©ÖÆÊÖÌ×£¨·ÖÖ¸ÊÖÌ×¡¢Á¬Ö¸ÊÖÌ×µÈ£©	143	ÖÐ¹úÌ¨Íå	10	Ò»°ãÃ³Ò×	893	Ç§¿Ë	21713	Ë«	82,662
202111	39262011	¾ÛÂÈÒÒÏ©ÖÆÊÖÌ×£¨·ÖÖ¸ÊÖÌ×¡¢Á¬Ö¸ÊÖÌ×µÈ£©	304	µÂ¹ú	10	Ò»°ãÃ³Ò×	493	Ç§¿Ë	761	Ë«	774,330
202111	39262011	¾ÛÂÈÒÒÏ©ÖÆÊÖÌ×£¨·ÖÖ¸ÊÖÌ×¡¢Á¬Ö¸ÊÖÌ×µÈ£©	305	·¨¹ú	10	Ò»°ãÃ³Ò×	1	Ç§¿Ë	10	Ë«	890
202111	39262011	¾ÛÂÈÒÒÏ©ÖÆÊÖÌ×£¨·ÖÖ¸ÊÖÌ×¡¢Á¬Ö¸ÊÖÌ×µÈ£©	501	¼ÓÄÃ´ó	10	Ò»°ãÃ³Ò×	0	Ç§¿Ë	2	Ë«	6
202111	39262011	¾ÛÂÈÒÒÏ©ÖÆÊÖÌ×£¨·ÖÖ¸ÊÖÌ×¡¢Á¬Ö¸ÊÖÌ×µÈ£©	502	ÃÀ¹ú	10	Ò»°ãÃ³Ò×	1	Ç§¿Ë	5	Ë«	1,189
202111	40151900	Áò»¯Ïð½ºÖÆÆäËû·ÖÖ¸¡¢Á¬Ö¸¼°Â¶Ö¸ÊÖÌ×	106	Ãåµé	10	Ò»°ãÃ³Ò×	0	Ç§¿Ë	1	Ë«	316
202111	40151900	Áò»¯Ïð½ºÖÆÆäËû·ÖÖ¸¡¢Á¬Ö¸¼°Â¶Ö¸ÊÖÌ×	107	¼íÆÒÕ¯	10	Ò»°ãÃ³Ò×	0	Ç§¿Ë	1	Ë«	384
202111	40151900	Áò»¯Ïð½ºÖÆÆäËû·ÖÖ¸¡¢Á¬Ö¸¼°Â¶Ö¸ÊÖÌ×	111	Ó¡¶È	10	Ò»°ãÃ³Ò×	19	Ç§¿Ë	1001	Ë«	4,171
202111	40151900	Áò»¯Ïð½ºÖÆÆäËû·ÖÖ¸¡¢Á¬Ö¸¼°Â¶Ö¸ÊÖÌ×	112	Ó¡¶ÈÄáÎ÷ÑÇ	10	Ò»°ãÃ³Ò×	927514	Ç§¿Ë	75045000	Ë«	30,042,959
202111	40151900	Áò»¯Ïð½ºÖÆÆäËû·ÖÖ¸¡¢Á¬Ö¸¼°Â¶Ö¸ÊÖÌ×	116	ÈÕ±¾	10	Ò»°ãÃ³Ò×	3830	Ç§¿Ë	76709	Ë«	1,438,382
202111	40151900	Áò»¯Ïð½ºÖÆÆäËû·ÖÖ¸¡¢Á¬Ö¸¼°Â¶Ö¸ÊÖÌ×	122	ÂíÀ´Î÷ÑÇ	10	Ò»°ãÃ³Ò×	4341368	Ç§¿Ë	367319012	Ë«	157,931,578
202111	40151900	Áò»¯Ïð½ºÖÆÆäËû·ÖÖ¸¡¢Á¬Ö¸¼°Â¶Ö¸ÊÖÌ×	132	ÐÂ¼ÓÆÂ	10	Ò»°ãÃ³Ò×	621	Ç§¿Ë	50024	Ë«	105,508
202111	40151900	Áò»¯Ïð½ºÖÆÆäËû·ÖÖ¸¡¢Á¬Ö¸¼°Â¶Ö¸ÊÖÌ×	133	º«¹ú	10	Ò»°ãÃ³Ò×	8080	Ç§¿Ë	89771	Ë«	238,885
202111	40151900	Áò»¯Ïð½ºÖÆÆäËû·ÖÖ¸¡¢Á¬Ö¸¼°Â¶Ö¸ÊÖÌ×	134	Ë¹ÀïÀ¼¿¨	10	Ò»°ãÃ³Ò×	22309	Ç§¿Ë	511032	Ë«	960,101
202111	40151900	Áò»¯Ïð½ºÖÆÆäËû·ÖÖ¸¡¢Á¬Ö¸¼°Â¶Ö¸ÊÖÌ×	136	Ì©¹ú	10	Ò»°ãÃ³Ò×	1529877	Ç§¿Ë	128716452	Ë«	59,609,331
202111	40151900	Áò»¯Ïð½ºÖÆÆäËû·ÖÖ¸¡¢Á¬Ö¸¼°Â¶Ö¸ÊÖÌ×	141	Ô½ÄÏ	10	Ò»°ãÃ³Ò×	7714	Ç§¿Ë	241733	Ë«	356,349
202111	40151900	Áò»¯Ïð½ºÖÆÆäËû·ÖÖ¸¡¢Á¬Ö¸¼°Â¶Ö¸ÊÖÌ×	142	ÖÐ¹ú	10	Ò»°ãÃ³Ò×	37642	Ç§¿Ë	7595610	Ë«	4,000,695
202111	40151900	Áò»¯Ïð½ºÖÆÆäËû·ÖÖ¸¡¢Á¬Ö¸¼°Â¶Ö¸ÊÖÌ×	143	ÖÐ¹úÌ¨Íå	10	Ò»°ãÃ³Ò×	10165	Ç§¿Ë	192349	Ë«	641,660
202111	40151900	Áò»¯Ïð½ºÖÆÆäËû·ÖÖ¸¡¢Á¬Ö¸¼°Â¶Ö¸ÊÖÌ×	249	Í»ÄáË¹	10	Ò»°ãÃ³Ò×	181	Ç§¿Ë	566	Ë«	29,426
202111	40151900	Áò»¯Ïð½ºÖÆÆäËû·ÖÖ¸¡¢Á¬Ö¸¼°Â¶Ö¸ÊÖÌ×	302	µ¤Âó	10	Ò»°ãÃ³Ò×	2	Ç§¿Ë	100	Ë«	34
202111	40151900	Áò»¯Ïð½ºÖÆÆäËû·ÖÖ¸¡¢Á¬Ö¸¼°Â¶Ö¸ÊÖÌ×	303	Ó¢¹ú	10	Ò»°ãÃ³Ò×	3	Ç§¿Ë	92	Ë«	1,353
202111	40151900	Áò»¯Ïð½ºÖÆÆäËû·ÖÖ¸¡¢Á¬Ö¸¼°Â¶Ö¸ÊÖÌ×	304	µÂ¹ú	10	Ò»°ãÃ³Ò×	331	Ç§¿Ë	2683	Ë«	778,416
202111	40151900	Áò»¯Ïð½ºÖÆÆäËû·ÖÖ¸¡¢Á¬Ö¸¼°Â¶Ö¸ÊÖÌ×	305	·¨¹ú	10	Ò»°ãÃ³Ò×	206	Ç§¿Ë	1052	Ë«	415,269
202111	40151900	Áò»¯Ïð½ºÖÆÆäËû·ÖÖ¸¡¢Á¬Ö¸¼°Â¶Ö¸ÊÖÌ×	307	Òâ´óÀû	10	Ò»°ãÃ³Ò×	14	Ç§¿Ë	129	Ë«	14,270
202111	40151900	Áò»¯Ïð½ºÖÆÆäËû·ÖÖ¸¡¢Á¬Ö¸¼°Â¶Ö¸ÊÖÌ×	309	ºÉÀ¼	10	Ò»°ãÃ³Ò×	1	Ç§¿Ë	1000	Ë«	1,922
202111	40151900	Áò»¯Ïð½ºÖÆÆäËû·ÖÖ¸¡¢Á¬Ö¸¼°Â¶Ö¸ÊÖÌ×	312	Î÷°àÑÀ	10	Ò»°ãÃ³Ò×	2	Ç§¿Ë	3	Ë«	297
202111	40151900	Áò»¯Ïð½ºÖÆÆäËû·ÖÖ¸¡¢Á¬Ö¸¼°Â¶Ö¸ÊÖÌ×	326	Å²Íþ	10	Ò»°ãÃ³Ò×	1	Ç§¿Ë	10	Ë«	496
202111	40151900	Áò»¯Ïð½ºÖÆÆäËû·ÖÖ¸¡¢Á¬Ö¸¼°Â¶Ö¸ÊÖÌ×	327	²¨À¼	10	Ò»°ãÃ³Ò×	117	Ç§¿Ë	522	Ë«	62,803
202111	40151900	Áò»¯Ïð½ºÖÆÆäËû·ÖÖ¸¡¢Á¬Ö¸¼°Â¶Ö¸ÊÖÌ×	330	Èðµä	10	Ò»°ãÃ³Ò×	22	Ç§¿Ë	102	Ë«	239
202111	40151900	Áò»¯Ïð½ºÖÆÆäËû·ÖÖ¸¡¢Á¬Ö¸¼°Â¶Ö¸ÊÖÌ×	331	ÈðÊ¿	10	Ò»°ãÃ³Ò×	0	Ç§¿Ë	70	Ë«	528
202111	40151900	Áò»¯Ïð½ºÖÆÆäËû·ÖÖ¸¡¢Á¬Ö¸¼°Â¶Ö¸ÊÖÌ×	352	½Ý¿Ë	10	Ò»°ãÃ³Ò×	0	Ç§¿Ë	1	Ë«	294
202111	40151900	Áò»¯Ïð½ºÖÆÆäËû·ÖÖ¸¡¢Á¬Ö¸¼°Â¶Ö¸ÊÖÌ×	423	Î£µØÂíÀ­	10	Ò»°ãÃ³Ò×	810	Ç§¿Ë	6685	Ë«	55,036
202111	40151900	Áò»¯Ïð½ºÖÆÆäËû·ÖÖ¸¡¢Á¬Ö¸¼°Â¶Ö¸ÊÖÌ×	429	Ä«Î÷¸ç	10	Ò»°ãÃ³Ò×	0	Ç§¿Ë	5	Ë«	77
202111	40151900	Áò»¯Ïð½ºÖÆÆäËû·ÖÖ¸¡¢Á¬Ö¸¼°Â¶Ö¸ÊÖÌ×	501	¼ÓÄÃ´ó	10	Ò»°ãÃ³Ò×	750	Ç§¿Ë	43500	Ë«	45,172
202111	40151900	Áò»¯Ïð½ºÖÆÆäËû·ÖÖ¸¡¢Á¬Ö¸¼°Â¶Ö¸ÊÖÌ×	502	ÃÀ¹ú	10	Ò»°ãÃ³Ò×	2031	Ç§¿Ë	3353	Ë«	1,704,579
202112	39262011	¾ÛÂÈÒÒÏ©ÖÆÊÖÌ×£¨·ÖÖ¸ÊÖÌ×¡¢Á¬Ö¸ÊÖÌ×µÈ£©	111	Ó¡¶È	10	Ò»°ãÃ³Ò×	25	Ç§¿Ë	104	Ë«	2,828
202112	39262011	¾ÛÂÈÒÒÏ©ÖÆÊÖÌ×£¨·ÖÖ¸ÊÖÌ×¡¢Á¬Ö¸ÊÖÌ×µÈ£©	112	Ó¡¶ÈÄáÎ÷ÑÇ	10	Ò»°ãÃ³Ò×	0	Ç§¿Ë	4	Ë«	960
202112	39262011	¾ÛÂÈÒÒÏ©ÖÆÊÖÌ×£¨·ÖÖ¸ÊÖÌ×¡¢Á¬Ö¸ÊÖÌ×µÈ£©	116	ÈÕ±¾	10	Ò»°ãÃ³Ò×	12471	Ç§¿Ë	197391	Ë«	1,213,500
202112	39262011	¾ÛÂÈÒÒÏ©ÖÆÊÖÌ×£¨·ÖÖ¸ÊÖÌ×¡¢Á¬Ö¸ÊÖÌ×µÈ£©	122	ÂíÀ´Î÷ÑÇ	10	Ò»°ãÃ³Ò×	253	Ç§¿Ë	26410	Ë«	13,900
202112	39262011	¾ÛÂÈÒÒÏ©ÖÆÊÖÌ×£¨·ÖÖ¸ÊÖÌ×¡¢Á¬Ö¸ÊÖÌ×µÈ£©	127	°Í»ùË¹Ì¹	10	Ò»°ãÃ³Ò×	28	Ç§¿Ë	100	Ë«	7,024
202112	39262011	¾ÛÂÈÒÒÏ©ÖÆÊÖÌ×£¨·ÖÖ¸ÊÖÌ×¡¢Á¬Ö¸ÊÖÌ×µÈ£©	133	º«¹ú	10	Ò»°ãÃ³Ò×	3740	Ç§¿Ë	621390	Ë«	69,234
202112	39262011	¾ÛÂÈÒÒÏ©ÖÆÊÖÌ×£¨·ÖÖ¸ÊÖÌ×¡¢Á¬Ö¸ÊÖÌ×µÈ£©	136	Ì©¹ú	10	Ò»°ãÃ³Ò×	270	Ç§¿Ë	5410	Ë«	37,757
202112	39262011	¾ÛÂÈÒÒÏ©ÖÆÊÖÌ×£¨·ÖÖ¸ÊÖÌ×¡¢Á¬Ö¸ÊÖÌ×µÈ£©	141	Ô½ÄÏ	10	Ò»°ãÃ³Ò×	83991	Ç§¿Ë	10160005	Ë«	2,339,562
202112	39262011	¾ÛÂÈÒÒÏ©ÖÆÊÖÌ×£¨·ÖÖ¸ÊÖÌ×¡¢Á¬Ö¸ÊÖÌ×µÈ£©	142	ÖÐ¹ú	10	Ò»°ãÃ³Ò×	41	Ç§¿Ë	13146	Ë«	6,024
202112	39262011	¾ÛÂÈÒÒÏ©ÖÆÊÖÌ×£¨·ÖÖ¸ÊÖÌ×¡¢Á¬Ö¸ÊÖÌ×µÈ£©	143	ÖÐ¹úÌ¨Íå	10	Ò»°ãÃ³Ò×	5426	Ç§¿Ë	750101	Ë«	231,363
202112	39262011	¾ÛÂÈÒÒÏ©ÖÆÊÖÌ×£¨·ÖÖ¸ÊÖÌ×¡¢Á¬Ö¸ÊÖÌ×µÈ£©	304	µÂ¹ú	10	Ò»°ãÃ³Ò×	605	Ç§¿Ë	867	Ë«	884,447
202112	39262011	¾ÛÂÈÒÒÏ©ÖÆÊÖÌ×£¨·ÖÖ¸ÊÖÌ×¡¢Á¬Ö¸ÊÖÌ×µÈ£©	502	ÃÀ¹ú	10	Ò»°ãÃ³Ò×	5	Ç§¿Ë	25	Ë«	19,413
202112	40151900	Áò»¯Ïð½ºÖÆÆäËû·ÖÖ¸¡¢Á¬Ö¸¼°Â¶Ö¸ÊÖÌ×	106	Ãåµé	10	Ò»°ãÃ³Ò×	483	Ç§¿Ë	2045	Ë«	312,270
202112	40151900	Áò»¯Ïð½ºÖÆÆäËû·ÖÖ¸¡¢Á¬Ö¸¼°Â¶Ö¸ÊÖÌ×	107	¼íÆÒÕ¯	10	Ò»°ãÃ³Ò×	6	Ç§¿Ë	55	Ë«	5,953
202112	40151900	Áò»¯Ïð½ºÖÆÆäËû·ÖÖ¸¡¢Á¬Ö¸¼°Â¶Ö¸ÊÖÌ×	112	Ó¡¶ÈÄáÎ÷ÑÇ	10	Ò»°ãÃ³Ò×	892364	Ç§¿Ë	71287500	Ë«	27,213,033
202112	40151900	Áò»¯Ïð½ºÖÆÆäËû·ÖÖ¸¡¢Á¬Ö¸¼°Â¶Ö¸ÊÖÌ×	116	ÈÕ±¾	10	Ò»°ãÃ³Ò×	3835	Ç§¿Ë	68219	Ë«	1,233,251
202112	40151900	Áò»¯Ïð½ºÖÆÆäËû·ÖÖ¸¡¢Á¬Ö¸¼°Â¶Ö¸ÊÖÌ×	122	ÂíÀ´Î÷ÑÇ	10	Ò»°ãÃ³Ò×	4532564	Ç§¿Ë	385299839	Ë«	156,140,249
202112	40151900	Áò»¯Ïð½ºÖÆÆäËû·ÖÖ¸¡¢Á¬Ö¸¼°Â¶Ö¸ÊÖÌ×	127	°Í»ùË¹Ì¹	10	Ò»°ãÃ³Ò×	0	Ç§¿Ë	1	Ë«	191
202112	40151900	Áò»¯Ïð½ºÖÆÆäËû·ÖÖ¸¡¢Á¬Ö¸¼°Â¶Ö¸ÊÖÌ×	131	É³ÌØ°¢À­²®	10	Ò»°ãÃ³Ò×	0	Ç§¿Ë	3	Ë«	370
202112	40151900	Áò»¯Ïð½ºÖÆÆäËû·ÖÖ¸¡¢Á¬Ö¸¼°Â¶Ö¸ÊÖÌ×	133	º«¹ú	10	Ò»°ãÃ³Ò×	6194	Ç§¿Ë	70106	Ë«	170,415
202112	40151900	Áò»¯Ïð½ºÖÆÆäËû·ÖÖ¸¡¢Á¬Ö¸¼°Â¶Ö¸ÊÖÌ×	134	Ë¹ÀïÀ¼¿¨	10	Ò»°ãÃ³Ò×	24857	Ç§¿Ë	375977	Ë«	1,470,402
202112	40151900	Áò»¯Ïð½ºÖÆÆäËû·ÖÖ¸¡¢Á¬Ö¸¼°Â¶Ö¸ÊÖÌ×	136	Ì©¹ú	10	Ò»°ãÃ³Ò×	2595155	Ç§¿Ë	223035815	Ë«	96,355,275
202112	40151900	Áò»¯Ïð½ºÖÆÆäËû·ÖÖ¸¡¢Á¬Ö¸¼°Â¶Ö¸ÊÖÌ×	141	Ô½ÄÏ	10	Ò»°ãÃ³Ò×	77237	Ç§¿Ë	5151181	Ë«	2,470,831
202112	40151900	Áò»¯Ïð½ºÖÆÆäËû·ÖÖ¸¡¢Á¬Ö¸¼°Â¶Ö¸ÊÖÌ×	142	ÖÐ¹ú	10	Ò»°ãÃ³Ò×	12002	Ç§¿Ë	3063517	Ë«	1,574,921
202112	40151900	Áò»¯Ïð½ºÖÆÆäËû·ÖÖ¸¡¢Á¬Ö¸¼°Â¶Ö¸ÊÖÌ×	143	ÖÐ¹úÌ¨Íå	10	Ò»°ãÃ³Ò×	19855	Ç§¿Ë	271292	Ë«	770,454
202112	40151900	Áò»¯Ïð½ºÖÆÆäËû·ÖÖ¸¡¢Á¬Ö¸¼°Â¶Ö¸ÊÖÌ×	303	Ó¢¹ú	10	Ò»°ãÃ³Ò×	3	Ç§¿Ë	19	Ë«	941
202112	40151900	Áò»¯Ïð½ºÖÆÆäËû·ÖÖ¸¡¢Á¬Ö¸¼°Â¶Ö¸ÊÖÌ×	304	µÂ¹ú	10	Ò»°ãÃ³Ò×	14030	Ç§¿Ë	31898	Ë«	505,768
202112	40151900	Áò»¯Ïð½ºÖÆÆäËû·ÖÖ¸¡¢Á¬Ö¸¼°Â¶Ö¸ÊÖÌ×	305	·¨¹ú	10	Ò»°ãÃ³Ò×	1154	Ç§¿Ë	4970	Ë«	1,283,966
202112	40151900	Áò»¯Ïð½ºÖÆÆäËû·ÖÖ¸¡¢Á¬Ö¸¼°Â¶Ö¸ÊÖÌ×	307	Òâ´óÀû	10	Ò»°ãÃ³Ò×	15	Ç§¿Ë	43	Ë«	10,820
202112	40151900	Áò»¯Ïð½ºÖÆÆäËû·ÖÖ¸¡¢Á¬Ö¸¼°Â¶Ö¸ÊÖÌ×	309	ºÉÀ¼	10	Ò»°ãÃ³Ò×	0	Ç§¿Ë	5	Ë«	2,130
202112	40151900	Áò»¯Ïð½ºÖÆÆäËû·ÖÖ¸¡¢Á¬Ö¸¼°Â¶Ö¸ÊÖÌ×	312	Î÷°àÑÀ	10	Ò»°ãÃ³Ò×	8	Ç§¿Ë	15	Ë«	1,168
202112	40151900	Áò»¯Ïð½ºÖÆÆäËû·ÖÖ¸¡¢Á¬Ö¸¼°Â¶Ö¸ÊÖÌ×	330	Èðµä	10	Ò»°ãÃ³Ò×	13	Ç§¿Ë	54	Ë«	654
202112	40151900	Áò»¯Ïð½ºÖÆÆäËû·ÖÖ¸¡¢Á¬Ö¸¼°Â¶Ö¸ÊÖÌ×	331	ÈðÊ¿	10	Ò»°ãÃ³Ò×	1	Ç§¿Ë	64	Ë«	1,439
202112	40151900	Áò»¯Ïð½ºÖÆÆäËû·ÖÖ¸¡¢Á¬Ö¸¼°Â¶Ö¸ÊÖÌ×	412	ÖÇÀû	10	Ò»°ãÃ³Ò×	18	Ç§¿Ë	250	Ë«	2,655
202112	40151900	Áò»¯Ïð½ºÖÆÆäËû·ÖÖ¸¡¢Á¬Ö¸¼°Â¶Ö¸ÊÖÌ×	423	Î£µØÂíÀ­	10	Ò»°ãÃ³Ò×	1157	Ç§¿Ë	14653	Ë«	92,159
202112	40151900	Áò»¯Ïð½ºÖÆÆäËû·ÖÖ¸¡¢Á¬Ö¸¼°Â¶Ö¸ÊÖÌ×	502	ÃÀ¹ú	10	Ò»°ãÃ³Ò×	2329	Ç§¿Ë	5298	Ë«	2,292,143
202101	30021500	ÃâÒßÖÆÆ·£¬ÒÑÅä¶¨¼ÁÁ¿»òÖÆ³ÉÁãÊÛ°ü×°	111	Ó¡¶È	10	Ò»°ãÃ³Ò×	17	Ç§¿Ë	0	?	273,012
202101	30021500	ÃâÒßÖÆÆ·£¬ÒÑÅä¶¨¼ÁÁ¿»òÖÆ³ÉÁãÊÛ°ü×°	115	ÒÔÉ«ÁÐ	10	Ò»°ãÃ³Ò×	0	Ç§¿Ë	0	?	784,668
202101	30021500	ÃâÒßÖÆÆ·£¬ÒÑÅä¶¨¼ÁÁ¿»òÖÆ³ÉÁãÊÛ°ü×°	116	ÈÕ±¾	10	Ò»°ãÃ³Ò×	5510	Ç§¿Ë	0	?	53,995,995
202101	30021500	ÃâÒßÖÆÆ·£¬ÒÑÅä¶¨¼ÁÁ¿»òÖÆ³ÉÁãÊÛ°ü×°	122	ÂíÀ´Î÷ÑÇ	10	Ò»°ãÃ³Ò×	0	Ç§¿Ë	0	?	1,940
202101	30021500	ÃâÒßÖÆÆ·£¬ÒÑÅä¶¨¼ÁÁ¿»òÖÆ³ÉÁãÊÛ°ü×°	125	Äá²´¶ûÁª°îÃñÖ÷¹²ºÍ¹ú	10	Ò»°ãÃ³Ò×	1	Ç§¿Ë	0	?	158,226
202101	30021500	ÃâÒßÖÆÆ·£¬ÒÑÅä¶¨¼ÁÁ¿»òÖÆ³ÉÁãÊÛ°ü×°	132	ÐÂ¼ÓÆÂ	10	Ò»°ãÃ³Ò×	872	Ç§¿Ë	0	?	5,400,891
202101	30021500	ÃâÒßÖÆÆ·£¬ÒÑÅä¶¨¼ÁÁ¿»òÖÆ³ÉÁãÊÛ°ü×°	133	º«¹ú	10	Ò»°ãÃ³Ò×	11205	Ç§¿Ë	0	?	4,666,124
202101	30021500	ÃâÒßÖÆÆ·£¬ÒÑÅä¶¨¼ÁÁ¿»òÖÆ³ÉÁãÊÛ°ü×°	142	ÖÐ¹ú	10	Ò»°ãÃ³Ò×	19	Ç§¿Ë	0	?	2,022,090
202101	30021500	ÃâÒßÖÆÆ·£¬ÒÑÅä¶¨¼ÁÁ¿»òÖÆ³ÉÁãÊÛ°ü×°	143	ÖÐ¹úÌ¨Íå	10	Ò»°ãÃ³Ò×	188	Ç§¿Ë	0	?	2,211,167
202101	30021500	ÃâÒßÖÆÆ·£¬ÒÑÅä¶¨¼ÁÁ¿»òÖÆ³ÉÁãÊÛ°ü×°	258	¶òÁ¢ÌØÀïÑÇ	10	Ò»°ãÃ³Ò×	0	Ç§¿Ë	0	?	7,727
202101	30021500	ÃâÒßÖÆÆ·£¬ÒÑÅä¶¨¼ÁÁ¿»òÖÆ³ÉÁãÊÛ°ü×°	301	±ÈÀûÊ±	10	Ò»°ãÃ³Ò×	1	Ç§¿Ë	0	?	1,008,891
202101	30021500	ÃâÒßÖÆÆ·£¬ÒÑÅä¶¨¼ÁÁ¿»òÖÆ³ÉÁãÊÛ°ü×°	302	µ¤Âó	10	Ò»°ãÃ³Ò×	89	Ç§¿Ë	0	?	3,261,658
202101	30021500	ÃâÒßÖÆÆ·£¬ÒÑÅä¶¨¼ÁÁ¿»òÖÆ³ÉÁãÊÛ°ü×°	303	Ó¢¹ú	10	Ò»°ãÃ³Ò×	2790	Ç§¿Ë	0	?	42,939,036
202101	30021500	ÃâÒßÖÆÆ·£¬ÒÑÅä¶¨¼ÁÁ¿»òÖÆ³ÉÁãÊÛ°ü×°	304	µÂ¹ú	10	Ò»°ãÃ³Ò×	25495	Ç§¿Ë	0	?	741,711,918
202101	30021500	ÃâÒßÖÆÆ·£¬ÒÑÅä¶¨¼ÁÁ¿»òÖÆ³ÉÁãÊÛ°ü×°	305	·¨¹ú	10	Ò»°ãÃ³Ò×	10094	Ç§¿Ë	0	?	63,928,558
202101	30021500	ÃâÒßÖÆÆ·£¬ÒÑÅä¶¨¼ÁÁ¿»òÖÆ³ÉÁãÊÛ°ü×°	306	°®¶ûÀ¼	10	Ò»°ãÃ³Ò×	4923	Ç§¿Ë	0	?	94,080,766
202101	30021500	ÃâÒßÖÆÆ·£¬ÒÑÅä¶¨¼ÁÁ¿»òÖÆ³ÉÁãÊÛ°ü×°	307	Òâ´óÀû	10	Ò»°ãÃ³Ò×	198	Ç§¿Ë	0	?	4,114,804
202101	30021500	ÃâÒßÖÆÆ·£¬ÒÑÅä¶¨¼ÁÁ¿»òÖÆ³ÉÁãÊÛ°ü×°	309	ºÉÀ¼	10	Ò»°ãÃ³Ò×	207	Ç§¿Ë	0	?	912,062
202101	30021500	ÃâÒßÖÆÆ·£¬ÒÑÅä¶¨¼ÁÁ¿»òÖÆ³ÉÁãÊÛ°ü×°	310	Ï£À°	10	Ò»°ãÃ³Ò×	2	Ç§¿Ë	0	?	48,446
202101	30021500	ÃâÒßÖÆÆ·£¬ÒÑÅä¶¨¼ÁÁ¿»òÖÆ³ÉÁãÊÛ°ü×°	311	ÆÏÌÑÑÀ	10	Ò»°ãÃ³Ò×	0	Ç§¿Ë	0	?	1,779
202101	30021500	ÃâÒßÖÆÆ·£¬ÒÑÅä¶¨¼ÁÁ¿»òÖÆ³ÉÁãÊÛ°ü×°	312	Î÷°àÑÀ	10	Ò»°ãÃ³Ò×	1657	Ç§¿Ë	0	?	11,391,389
202101	30021500	ÃâÒßÖÆÆ·£¬ÒÑÅä¶¨¼ÁÁ¿»òÖÆ³ÉÁãÊÛ°ü×°	315	°ÂµØÀû	10	Ò»°ãÃ³Ò×	44	Ç§¿Ë	0	?	510,391
202101	30021500	ÃâÒßÖÆÆ·£¬ÒÑÅä¶¨¼ÁÁ¿»òÖÆ³ÉÁãÊÛ°ü×°	318	·ÒÀ¼	10	Ò»°ãÃ³Ò×	14759	Ç§¿Ë	0	?	23,024,172
202101	30021500	ÃâÒßÖÆÆ·£¬ÒÑÅä¶¨¼ÁÁ¿»òÖÆ³ÉÁãÊÛ°ü×°	321	ÐÙÑÀÀû	10	Ò»°ãÃ³Ò×	121	Ç§¿Ë	0	?	3,282,568
202101	30021500	ÃâÒßÖÆÆ·£¬ÒÑÅä¶¨¼ÁÁ¿»òÖÆ³ÉÁãÊÛ°ü×°	326	Å²Íþ	10	Ò»°ãÃ³Ò×	0	Ç§¿Ë	0	?	7,921
202101	30021500	ÃâÒßÖÆÆ·£¬ÒÑÅä¶¨¼ÁÁ¿»òÖÆ³ÉÁãÊÛ°ü×°	330	Èðµä	10	Ò»°ãÃ³Ò×	1572	Ç§¿Ë	0	?	4,150,402
202101	30021500	ÃâÒßÖÆÆ·£¬ÒÑÅä¶¨¼ÁÁ¿»òÖÆ³ÉÁãÊÛ°ü×°	331	ÈðÊ¿	10	Ò»°ãÃ³Ò×	12	Ç§¿Ë	0	?	115,666
202101	30021500	ÃâÒßÖÆÆ·£¬ÒÑÅä¶¨¼ÁÁ¿»òÖÆ³ÉÁãÊÛ°ü×°	336	Á¢ÌÕÍð	10	Ò»°ãÃ³Ò×	1	Ç§¿Ë	0	?	435,227
202101	30021500	ÃâÒßÖÆÆ·£¬ÒÑÅä¶¨¼ÁÁ¿»òÖÆ³ÉÁãÊÛ°ü×°	344	¶íÂÞË¹Áª°î	10	Ò»°ãÃ³Ò×	1	Ç§¿Ë	0	?	157,702
202101	30021500	ÃâÒßÖÆÆ·£¬ÒÑÅä¶¨¼ÁÁ¿»òÖÆ³ÉÁãÊÛ°ü×°	352	½Ý¿Ë	10	Ò»°ãÃ³Ò×	2	Ç§¿Ë	0	?	300,393
202101	30021500	ÃâÒßÖÆÆ·£¬ÒÑÅä¶¨¼ÁÁ¿»òÖÆ³ÉÁãÊÛ°ü×°	353	Ë¹Âå·¥¿Ë	10	Ò»°ãÃ³Ò×	0	Ç§¿Ë	0	?	11,635
202101	30021500	ÃâÒßÖÆÆ·£¬ÒÑÅä¶¨¼ÁÁ¿»òÖÆ³ÉÁãÊÛ°ü×°	402	°¢¸ùÍ¢	10	Ò»°ãÃ³Ò×	0	Ç§¿Ë	0	?	26,261
202101	30021500	ÃâÒßÖÆÆ·£¬ÒÑÅä¶¨¼ÁÁ¿»òÖÆ³ÉÁãÊÛ°ü×°	410	°ÍÎ÷	10	Ò»°ãÃ³Ò×	0	Ç§¿Ë	0	?	1,903
202101	30021500	ÃâÒßÖÆÆ·£¬ÒÑÅä¶¨¼ÁÁ¿»òÖÆ³ÉÁãÊÛ°ü×°	435	²¨¶àÀè¸÷	10	Ò»°ãÃ³Ò×	97	Ç§¿Ë	0	?	1,846,520
202101	30021500	ÃâÒßÖÆÆ·£¬ÒÑÅä¶¨¼ÁÁ¿»òÖÆ³ÉÁãÊÛ°ü×°	501	¼ÓÄÃ´ó	10	Ò»°ãÃ³Ò×	46	Ç§¿Ë	0	?	2,163,769
202101	30021500	ÃâÒßÖÆÆ·£¬ÒÑÅä¶¨¼ÁÁ¿»òÖÆ³ÉÁãÊÛ°ü×°	502	ÃÀ¹ú	10	Ò»°ãÃ³Ò×	18708	Ç§¿Ë	0	?	503,707,316
202101	30021500	ÃâÒßÖÆÆ·£¬ÒÑÅä¶¨¼ÁÁ¿»òÖÆ³ÉÁãÊÛ°ü×°	601	°Ä´óÀûÑÇ	10	Ò»°ãÃ³Ò×	1	Ç§¿Ë	0	?	81,824
202101	30021500	ÃâÒßÖÆÆ·£¬ÒÑÅä¶¨¼ÁÁ¿»òÖÆ³ÉÁãÊÛ°ü×°	609	ÐÂÎ÷À¼	10	Ò»°ãÃ³Ò×	0	Ç§¿Ë	0	?	1,995
202102	30021500	ÃâÒßÖÆÆ·£¬ÒÑÅä¶¨¼ÁÁ¿»òÖÆ³ÉÁãÊÛ°ü×°	111	Ó¡¶È	10	Ò»°ãÃ³Ò×	0	Ç§¿Ë	0	?	40,130
202102	30021500	ÃâÒßÖÆÆ·£¬ÒÑÅä¶¨¼ÁÁ¿»òÖÆ³ÉÁãÊÛ°ü×°	115	ÒÔÉ«ÁÐ	10	Ò»°ãÃ³Ò×	1	Ç§¿Ë	0	?	881,006
202102	30021500	ÃâÒßÖÆÆ·£¬ÒÑÅä¶¨¼ÁÁ¿»òÖÆ³ÉÁãÊÛ°ü×°	116	ÈÕ±¾	10	Ò»°ãÃ³Ò×	14280	Ç§¿Ë	0	?	74,814,288
202102	30021500	ÃâÒßÖÆÆ·£¬ÒÑÅä¶¨¼ÁÁ¿»òÖÆ³ÉÁãÊÛ°ü×°	122	ÂíÀ´Î÷ÑÇ	10	Ò»°ãÃ³Ò×	0	Ç§¿Ë	0	?	8,144
202102	30021500	ÃâÒßÖÆÆ·£¬ÒÑÅä¶¨¼ÁÁ¿»òÖÆ³ÉÁãÊÛ°ü×°	125	Äá²´¶ûÁª°îÃñÖ÷¹²ºÍ¹ú	10	Ò»°ãÃ³Ò×	0	Ç§¿Ë	0	?	110,170
202102	30021500	ÃâÒßÖÆÆ·£¬ÒÑÅä¶¨¼ÁÁ¿»òÖÆ³ÉÁãÊÛ°ü×°	132	ÐÂ¼ÓÆÂ	10	Ò»°ãÃ³Ò×	1467	Ç§¿Ë	0	?	1,182,409
202102	30021500	ÃâÒßÖÆÆ·£¬ÒÑÅä¶¨¼ÁÁ¿»òÖÆ³ÉÁãÊÛ°ü×°	133	º«¹ú	10	Ò»°ãÃ³Ò×	562	Ç§¿Ë	0	?	757,952
202102	30021500	ÃâÒßÖÆÆ·£¬ÒÑÅä¶¨¼ÁÁ¿»òÖÆ³ÉÁãÊÛ°ü×°	142	ÖÐ¹ú	10	Ò»°ãÃ³Ò×	2	Ç§¿Ë	0	?	1,180,707
202102	30021500	ÃâÒßÖÆÆ·£¬ÒÑÅä¶¨¼ÁÁ¿»òÖÆ³ÉÁãÊÛ°ü×°	143	ÖÐ¹úÌ¨Íå	10	Ò»°ãÃ³Ò×	287	Ç§¿Ë	0	?	2,813,022
202102	30021500	ÃâÒßÖÆÆ·£¬ÒÑÅä¶¨¼ÁÁ¿»òÖÆ³ÉÁãÊÛ°ü×°	258	¶òÁ¢ÌØÀïÑÇ	10	Ò»°ãÃ³Ò×	0	Ç§¿Ë	0	?	2,012
202102	30021500	ÃâÒßÖÆÆ·£¬ÒÑÅä¶¨¼ÁÁ¿»òÖÆ³ÉÁãÊÛ°ü×°	301	±ÈÀûÊ±	10	Ò»°ãÃ³Ò×	0	Ç§¿Ë	0	?	90,003
202102	30021500	ÃâÒßÖÆÆ·£¬ÒÑÅä¶¨¼ÁÁ¿»òÖÆ³ÉÁãÊÛ°ü×°	302	µ¤Âó	10	Ò»°ãÃ³Ò×	2	Ç§¿Ë	0	?	2,826,561
202102	30021500	ÃâÒßÖÆÆ·£¬ÒÑÅä¶¨¼ÁÁ¿»òÖÆ³ÉÁãÊÛ°ü×°	303	Ó¢¹ú	10	Ò»°ãÃ³Ò×	660	Ç§¿Ë	0	?	6,647,408
202102	30021500	ÃâÒßÖÆÆ·£¬ÒÑÅä¶¨¼ÁÁ¿»òÖÆ³ÉÁãÊÛ°ü×°	304	µÂ¹ú	10	Ò»°ãÃ³Ò×	10326	Ç§¿Ë	0	?	108,946,297
202102	30021500	ÃâÒßÖÆÆ·£¬ÒÑÅä¶¨¼ÁÁ¿»òÖÆ³ÉÁãÊÛ°ü×°	305	·¨¹ú	10	Ò»°ãÃ³Ò×	4851	Ç§¿Ë	0	?	120,311,574
202102	30021500	ÃâÒßÖÆÆ·£¬ÒÑÅä¶¨¼ÁÁ¿»òÖÆ³ÉÁãÊÛ°ü×°	306	°®¶ûÀ¼	10	Ò»°ãÃ³Ò×	2615	Ç§¿Ë	0	?	59,460,335
202102	30021500	ÃâÒßÖÆÆ·£¬ÒÑÅä¶¨¼ÁÁ¿»òÖÆ³ÉÁãÊÛ°ü×°	307	Òâ´óÀû	10	Ò»°ãÃ³Ò×	70	Ç§¿Ë	0	?	486,463
202102	30021500	ÃâÒßÖÆÆ·£¬ÒÑÅä¶¨¼ÁÁ¿»òÖÆ³ÉÁãÊÛ°ü×°	309	ºÉÀ¼	10	Ò»°ãÃ³Ò×	278	Ç§¿Ë	0	?	999,765
202102	30021500	ÃâÒßÖÆÆ·£¬ÒÑÅä¶¨¼ÁÁ¿»òÖÆ³ÉÁãÊÛ°ü×°	311	ÆÏÌÑÑÀ	10	Ò»°ãÃ³Ò×	0	Ç§¿Ë	0	?	2,717
202102	30021500	ÃâÒßÖÆÆ·£¬ÒÑÅä¶¨¼ÁÁ¿»òÖÆ³ÉÁãÊÛ°ü×°	312	Î÷°àÑÀ	10	Ò»°ãÃ³Ò×	4167	Ç§¿Ë	0	?	41,945,406
202102	30021500	ÃâÒßÖÆÆ·£¬ÒÑÅä¶¨¼ÁÁ¿»òÖÆ³ÉÁãÊÛ°ü×°	315	°ÂµØÀû	10	Ò»°ãÃ³Ò×	44	Ç§¿Ë	0	?	277,691
202102	30021500	ÃâÒßÖÆÆ·£¬ÒÑÅä¶¨¼ÁÁ¿»òÖÆ³ÉÁãÊÛ°ü×°	318	·ÒÀ¼	10	Ò»°ãÃ³Ò×	8322	Ç§¿Ë	0	?	20,039,073
202102	30021500	ÃâÒßÖÆÆ·£¬ÒÑÅä¶¨¼ÁÁ¿»òÖÆ³ÉÁãÊÛ°ü×°	321	ÐÙÑÀÀû	10	Ò»°ãÃ³Ò×	84	Ç§¿Ë	0	?	1,894,333
202102	30021500	ÃâÒßÖÆÆ·£¬ÒÑÅä¶¨¼ÁÁ¿»òÖÆ³ÉÁãÊÛ°ü×°	326	Å²Íþ	10	Ò»°ãÃ³Ò×	2	Ç§¿Ë	0	?	39,290
202102	30021500	ÃâÒßÖÆÆ·£¬ÒÑÅä¶¨¼ÁÁ¿»òÖÆ³ÉÁãÊÛ°ü×°	330	Èðµä	10	Ò»°ãÃ³Ò×	1591	Ç§¿Ë	0	?	5,152,265
202102	30021500	ÃâÒßÖÆÆ·£¬ÒÑÅä¶¨¼ÁÁ¿»òÖÆ³ÉÁãÊÛ°ü×°	331	ÈðÊ¿	10	Ò»°ãÃ³Ò×	838	Ç§¿Ë	0	?	2,280,758
202102	30021500	ÃâÒßÖÆÆ·£¬ÒÑÅä¶¨¼ÁÁ¿»òÖÆ³ÉÁãÊÛ°ü×°	334	°®É³ÄáÑÇ	10	Ò»°ãÃ³Ò×	0	Ç§¿Ë	0	?	6,087
202102	30021500	ÃâÒßÖÆÆ·£¬ÒÑÅä¶¨¼ÁÁ¿»òÖÆ³ÉÁãÊÛ°ü×°	336	Á¢ÌÕÍð	10	Ò»°ãÃ³Ò×	0	Ç§¿Ë	0	?	29,217
202102	30021500	ÃâÒßÖÆÆ·£¬ÒÑÅä¶¨¼ÁÁ¿»òÖÆ³ÉÁãÊÛ°ü×°	352	½Ý¿Ë	10	Ò»°ãÃ³Ò×	2	Ç§¿Ë	0	?	124,114
202102	30021500	ÃâÒßÖÆÆ·£¬ÒÑÅä¶¨¼ÁÁ¿»òÖÆ³ÉÁãÊÛ°ü×°	410	°ÍÎ÷	10	Ò»°ãÃ³Ò×	0	Ç§¿Ë	0	?	1,903
202102	30021500	ÃâÒßÖÆÆ·£¬ÒÑÅä¶¨¼ÁÁ¿»òÖÆ³ÉÁãÊÛ°ü×°	435	²¨¶àÀè¸÷	10	Ò»°ãÃ³Ò×	42	Ç§¿Ë	0	?	867,255
202102	30021500	ÃâÒßÖÆÆ·£¬ÒÑÅä¶¨¼ÁÁ¿»òÖÆ³ÉÁãÊÛ°ü×°	501	¼ÓÄÃ´ó	10	Ò»°ãÃ³Ò×	13	Ç§¿Ë	0	?	1,570,268
202102	30021500	ÃâÒßÖÆÆ·£¬ÒÑÅä¶¨¼ÁÁ¿»òÖÆ³ÉÁãÊÛ°ü×°	502	ÃÀ¹ú	10	Ò»°ãÃ³Ò×	18338	Ç§¿Ë	0	?	478,904,596
202102	30021500	ÃâÒßÖÆÆ·£¬ÒÑÅä¶¨¼ÁÁ¿»òÖÆ³ÉÁãÊÛ°ü×°	601	°Ä´óÀûÑÇ	10	Ò»°ãÃ³Ò×	0	Ç§¿Ë	0	?	28,719
202103	30021500	ÃâÒßÖÆÆ·£¬ÒÑÅä¶¨¼ÁÁ¿»òÖÆ³ÉÁãÊÛ°ü×°	111	Ó¡¶È	10	Ò»°ãÃ³Ò×	0	Ç§¿Ë	0	?	15,019
202103	30021500	ÃâÒßÖÆÆ·£¬ÒÑÅä¶¨¼ÁÁ¿»òÖÆ³ÉÁãÊÛ°ü×°	115	ÒÔÉ«ÁÐ	10	Ò»°ãÃ³Ò×	2	Ç§¿Ë	0	?	1,457,863
202103	30021500	ÃâÒßÖÆÆ·£¬ÒÑÅä¶¨¼ÁÁ¿»òÖÆ³ÉÁãÊÛ°ü×°	116	ÈÕ±¾	10	Ò»°ãÃ³Ò×	17277	Ç§¿Ë	0	?	118,773,378
202103	30021500	ÃâÒßÖÆÆ·£¬ÒÑÅä¶¨¼ÁÁ¿»òÖÆ³ÉÁãÊÛ°ü×°	125	Äá²´¶ûÁª°îÃñÖ÷¹²ºÍ¹ú	10	Ò»°ãÃ³Ò×	0	Ç§¿Ë	0	?	199,833
202103	30021500	ÃâÒßÖÆÆ·£¬ÒÑÅä¶¨¼ÁÁ¿»òÖÆ³ÉÁãÊÛ°ü×°	132	ÐÂ¼ÓÆÂ	10	Ò»°ãÃ³Ò×	533	Ç§¿Ë	0	?	610,594
202103	30021500	ÃâÒßÖÆÆ·£¬ÒÑÅä¶¨¼ÁÁ¿»òÖÆ³ÉÁãÊÛ°ü×°	133	º«¹ú	10	Ò»°ãÃ³Ò×	20905	Ç§¿Ë	0	?	8,224,987
202103	30021500	ÃâÒßÖÆÆ·£¬ÒÑÅä¶¨¼ÁÁ¿»òÖÆ³ÉÁãÊÛ°ü×°	136	Ì©¹ú	10	Ò»°ãÃ³Ò×	1	Ç§¿Ë	0	?	87,841
202103	30021500	ÃâÒßÖÆÆ·£¬ÒÑÅä¶¨¼ÁÁ¿»òÖÆ³ÉÁãÊÛ°ü×°	142	ÖÐ¹ú	10	Ò»°ãÃ³Ò×	8	Ç§¿Ë	0	?	1,936,568
202103	30021500	ÃâÒßÖÆÆ·£¬ÒÑÅä¶¨¼ÁÁ¿»òÖÆ³ÉÁãÊÛ°ü×°	143	ÖÐ¹úÌ¨Íå	10	Ò»°ãÃ³Ò×	32	Ç§¿Ë	0	?	1,360,091
202103	30021500	ÃâÒßÖÆÆ·£¬ÒÑÅä¶¨¼ÁÁ¿»òÖÆ³ÉÁãÊÛ°ü×°	258	¶òÁ¢ÌØÀïÑÇ	10	Ò»°ãÃ³Ò×	0	Ç§¿Ë	0	?	23,319
202103	30021500	ÃâÒßÖÆÆ·£¬ÒÑÅä¶¨¼ÁÁ¿»òÖÆ³ÉÁãÊÛ°ü×°	301	±ÈÀûÊ±	10	Ò»°ãÃ³Ò×	48	Ç§¿Ë	0	?	839,580
202103	30021500	ÃâÒßÖÆÆ·£¬ÒÑÅä¶¨¼ÁÁ¿»òÖÆ³ÉÁãÊÛ°ü×°	302	µ¤Âó	10	Ò»°ãÃ³Ò×	0	Ç§¿Ë	0	?	2,326,795
202103	30021500	ÃâÒßÖÆÆ·£¬ÒÑÅä¶¨¼ÁÁ¿»òÖÆ³ÉÁãÊÛ°ü×°	303	Ó¢¹ú	10	Ò»°ãÃ³Ò×	518	Ç§¿Ë	0	?	11,421,413
202103	30021500	ÃâÒßÖÆÆ·£¬ÒÑÅä¶¨¼ÁÁ¿»òÖÆ³ÉÁãÊÛ°ü×°	304	µÂ¹ú	10	Ò»°ãÃ³Ò×	42128	Ç§¿Ë	0	?	361,556,378
202103	30021500	ÃâÒßÖÆÆ·£¬ÒÑÅä¶¨¼ÁÁ¿»òÖÆ³ÉÁãÊÛ°ü×°	305	·¨¹ú	10	Ò»°ãÃ³Ò×	9431	Ç§¿Ë	0	?	115,775,992
202103	30021500	ÃâÒßÖÆÆ·£¬ÒÑÅä¶¨¼ÁÁ¿»òÖÆ³ÉÁãÊÛ°ü×°	306	°®¶ûÀ¼	10	Ò»°ãÃ³Ò×	3595	Ç§¿Ë	0	?	78,730,388
202103	30021500	ÃâÒßÖÆÆ·£¬ÒÑÅä¶¨¼ÁÁ¿»òÖÆ³ÉÁãÊÛ°ü×°	307	Òâ´óÀû	10	Ò»°ãÃ³Ò×	1933	Ç§¿Ë	0	?	9,061,522
202103	30021500	ÃâÒßÖÆÆ·£¬ÒÑÅä¶¨¼ÁÁ¿»òÖÆ³ÉÁãÊÛ°ü×°	309	ºÉÀ¼	10	Ò»°ãÃ³Ò×	270	Ç§¿Ë	0	?	1,781,932
202103	30021500	ÃâÒßÖÆÆ·£¬ÒÑÅä¶¨¼ÁÁ¿»òÖÆ³ÉÁãÊÛ°ü×°	312	Î÷°àÑÀ	10	Ò»°ãÃ³Ò×	853	Ç§¿Ë	0	?	5,079,545
202103	30021500	ÃâÒßÖÆÆ·£¬ÒÑÅä¶¨¼ÁÁ¿»òÖÆ³ÉÁãÊÛ°ü×°	315	°ÂµØÀû	10	Ò»°ãÃ³Ò×	47	Ç§¿Ë	0	?	285,403
202103	30021500	ÃâÒßÖÆÆ·£¬ÒÑÅä¶¨¼ÁÁ¿»òÖÆ³ÉÁãÊÛ°ü×°	318	·ÒÀ¼	10	Ò»°ãÃ³Ò×	13927	Ç§¿Ë	0	?	28,589,353
202103	30021500	ÃâÒßÖÆÆ·£¬ÒÑÅä¶¨¼ÁÁ¿»òÖÆ³ÉÁãÊÛ°ü×°	321	ÐÙÑÀÀû	10	Ò»°ãÃ³Ò×	96	Ç§¿Ë	0	?	2,585,618
202103	30021500	ÃâÒßÖÆÆ·£¬ÒÑÅä¶¨¼ÁÁ¿»òÖÆ³ÉÁãÊÛ°ü×°	326	Å²Íþ	10	Ò»°ãÃ³Ò×	41	Ç§¿Ë	0	?	773,655
202103	30021500	ÃâÒßÖÆÆ·£¬ÒÑÅä¶¨¼ÁÁ¿»òÖÆ³ÉÁãÊÛ°ü×°	330	Èðµä	10	Ò»°ãÃ³Ò×	687	Ç§¿Ë	0	?	2,660,142
202103	30021500	ÃâÒßÖÆÆ·£¬ÒÑÅä¶¨¼ÁÁ¿»òÖÆ³ÉÁãÊÛ°ü×°	331	ÈðÊ¿	10	Ò»°ãÃ³Ò×	1312	Ç§¿Ë	0	?	4,660,027
202103	30021500	ÃâÒßÖÆÆ·£¬ÒÑÅä¶¨¼ÁÁ¿»òÖÆ³ÉÁãÊÛ°ü×°	334	°®É³ÄáÑÇ	10	Ò»°ãÃ³Ò×	0	Ç§¿Ë	0	?	13,338
202103	30021500	ÃâÒßÖÆÆ·£¬ÒÑÅä¶¨¼ÁÁ¿»òÖÆ³ÉÁãÊÛ°ü×°	336	Á¢ÌÕÍð	10	Ò»°ãÃ³Ò×	1	Ç§¿Ë	0	?	788,285
202103	30021500	ÃâÒßÖÆÆ·£¬ÒÑÅä¶¨¼ÁÁ¿»òÖÆ³ÉÁãÊÛ°ü×°	352	½Ý¿Ë	10	Ò»°ãÃ³Ò×	58	Ç§¿Ë	0	?	475,072
202103	30021500	ÃâÒßÖÆÆ·£¬ÒÑÅä¶¨¼ÁÁ¿»òÖÆ³ÉÁãÊÛ°ü×°	353	Ë¹Âå·¥¿Ë	10	Ò»°ãÃ³Ò×	0	Ç§¿Ë	0	?	15,426
202103	30021500	ÃâÒßÖÆÆ·£¬ÒÑÅä¶¨¼ÁÁ¿»òÖÆ³ÉÁãÊÛ°ü×°	402	°¢¸ùÍ¢	10	Ò»°ãÃ³Ò×	1	Ç§¿Ë	0	?	165,566
202103	30021500	ÃâÒßÖÆÆ·£¬ÒÑÅä¶¨¼ÁÁ¿»òÖÆ³ÉÁãÊÛ°ü×°	429	Ä«Î÷¸ç	10	Ò»°ãÃ³Ò×	0	Ç§¿Ë	0	?	3,476
202103	30021500	ÃâÒßÖÆÆ·£¬ÒÑÅä¶¨¼ÁÁ¿»òÖÆ³ÉÁãÊÛ°ü×°	435	²¨¶àÀè¸÷	10	Ò»°ãÃ³Ò×	46	Ç§¿Ë	0	?	940,723
202103	30021500	ÃâÒßÖÆÆ·£¬ÒÑÅä¶¨¼ÁÁ¿»òÖÆ³ÉÁãÊÛ°ü×°	501	¼ÓÄÃ´ó	10	Ò»°ãÃ³Ò×	48	Ç§¿Ë	0	?	4,652,653
202103	30021500	ÃâÒßÖÆÆ·£¬ÒÑÅä¶¨¼ÁÁ¿»òÖÆ³ÉÁãÊÛ°ü×°	502	ÃÀ¹ú	10	Ò»°ãÃ³Ò×	38520	Ç§¿Ë	0	?	1,376,475,562
202103	30021500	ÃâÒßÖÆÆ·£¬ÒÑÅä¶¨¼ÁÁ¿»òÖÆ³ÉÁãÊÛ°ü×°	601	°Ä´óÀûÑÇ	10	Ò»°ãÃ³Ò×	24	Ç§¿Ë	0	?	478,686
202104	30021500	ÃâÒßÖÆÆ·£¬ÒÑÅä¶¨¼ÁÁ¿»òÖÆ³ÉÁãÊÛ°ü×°	111	Ó¡¶È	10	Ò»°ãÃ³Ò×	0	Ç§¿Ë	0	?	168,851
202104	30021500	ÃâÒßÖÆÆ·£¬ÒÑÅä¶¨¼ÁÁ¿»òÖÆ³ÉÁãÊÛ°ü×°	115	ÒÔÉ«ÁÐ	10	Ò»°ãÃ³Ò×	1	Ç§¿Ë	0	?	1,794,267
202104	30021500	ÃâÒßÖÆÆ·£¬ÒÑÅä¶¨¼ÁÁ¿»òÖÆ³ÉÁãÊÛ°ü×°	116	ÈÕ±¾	10	Ò»°ãÃ³Ò×	11171	Ç§¿Ë	0	?	91,532,923
202104	30021500	ÃâÒßÖÆÆ·£¬ÒÑÅä¶¨¼ÁÁ¿»òÖÆ³ÉÁãÊÛ°ü×°	122	ÂíÀ´Î÷ÑÇ	10	Ò»°ãÃ³Ò×	0	Ç§¿Ë	0	?	3,899
202104	30021500	ÃâÒßÖÆÆ·£¬ÒÑÅä¶¨¼ÁÁ¿»òÖÆ³ÉÁãÊÛ°ü×°	125	Äá²´¶ûÁª°îÃñÖ÷¹²ºÍ¹ú	10	Ò»°ãÃ³Ò×	0	Ç§¿Ë	0	?	192,846
202104	30021500	ÃâÒßÖÆÆ·£¬ÒÑÅä¶¨¼ÁÁ¿»òÖÆ³ÉÁãÊÛ°ü×°	132	ÐÂ¼ÓÆÂ	10	Ò»°ãÃ³Ò×	1416	Ç§¿Ë	0	?	1,807,749
202104	30021500	ÃâÒßÖÆÆ·£¬ÒÑÅä¶¨¼ÁÁ¿»òÖÆ³ÉÁãÊÛ°ü×°	133	º«¹ú	10	Ò»°ãÃ³Ò×	815	Ç§¿Ë	0	?	4,701,779
202104	30021500	ÃâÒßÖÆÆ·£¬ÒÑÅä¶¨¼ÁÁ¿»òÖÆ³ÉÁãÊÛ°ü×°	136	Ì©¹ú	10	Ò»°ãÃ³Ò×	0	Ç§¿Ë	0	?	29,377
202104	30021500	ÃâÒßÖÆÆ·£¬ÒÑÅä¶¨¼ÁÁ¿»òÖÆ³ÉÁãÊÛ°ü×°	142	ÖÐ¹ú	10	Ò»°ãÃ³Ò×	9	Ç§¿Ë	0	?	2,199,988
202104	30021500	ÃâÒßÖÆÆ·£¬ÒÑÅä¶¨¼ÁÁ¿»òÖÆ³ÉÁãÊÛ°ü×°	143	ÖÐ¹úÌ¨Íå	10	Ò»°ãÃ³Ò×	45	Ç§¿Ë	0	?	1,616,817
202104	30021500	ÃâÒßÖÆÆ·£¬ÒÑÅä¶¨¼ÁÁ¿»òÖÆ³ÉÁãÊÛ°ü×°	258	¶òÁ¢ÌØÀïÑÇ	10	Ò»°ãÃ³Ò×	0	Ç§¿Ë	0	?	23,668
202104	30021500	ÃâÒßÖÆÆ·£¬ÒÑÅä¶¨¼ÁÁ¿»òÖÆ³ÉÁãÊÛ°ü×°	301	±ÈÀûÊ±	10	Ò»°ãÃ³Ò×	56	Ç§¿Ë	0	?	354,311
202104	30021500	ÃâÒßÖÆÆ·£¬ÒÑÅä¶¨¼ÁÁ¿»òÖÆ³ÉÁãÊÛ°ü×°	302	µ¤Âó	10	Ò»°ãÃ³Ò×	31	Ç§¿Ë	0	?	2,414,831
202104	30021500	ÃâÒßÖÆÆ·£¬ÒÑÅä¶¨¼ÁÁ¿»òÖÆ³ÉÁãÊÛ°ü×°	303	Ó¢¹ú	10	Ò»°ãÃ³Ò×	687	Ç§¿Ë	0	?	9,712,432
202104	30021500	ÃâÒßÖÆÆ·£¬ÒÑÅä¶¨¼ÁÁ¿»òÖÆ³ÉÁãÊÛ°ü×°	304	µÂ¹ú	10	Ò»°ãÃ³Ò×	32441	Ç§¿Ë	0	?	265,702,391
202104	30021500	ÃâÒßÖÆÆ·£¬ÒÑÅä¶¨¼ÁÁ¿»òÖÆ³ÉÁãÊÛ°ü×°	305	·¨¹ú	10	Ò»°ãÃ³Ò×	8934	Ç§¿Ë	0	?	150,066,323
202104	30021500	ÃâÒßÖÆÆ·£¬ÒÑÅä¶¨¼ÁÁ¿»òÖÆ³ÉÁãÊÛ°ü×°	306	°®¶ûÀ¼	10	Ò»°ãÃ³Ò×	6108	Ç§¿Ë	0	?	89,991,725
202104	30021500	ÃâÒßÖÆÆ·£¬ÒÑÅä¶¨¼ÁÁ¿»òÖÆ³ÉÁãÊÛ°ü×°	307	Òâ´óÀû	10	Ò»°ãÃ³Ò×	18	Ç§¿Ë	0	?	436,841
202104	30021500	ÃâÒßÖÆÆ·£¬ÒÑÅä¶¨¼ÁÁ¿»òÖÆ³ÉÁãÊÛ°ü×°	309	ºÉÀ¼	10	Ò»°ãÃ³Ò×	227	Ç§¿Ë	0	?	1,450,412
202104	30021500	ÃâÒßÖÆÆ·£¬ÒÑÅä¶¨¼ÁÁ¿»òÖÆ³ÉÁãÊÛ°ü×°	311	ÆÏÌÑÑÀ	10	Ò»°ãÃ³Ò×	0	Ç§¿Ë	0	?	15,344
202104	30021500	ÃâÒßÖÆÆ·£¬ÒÑÅä¶¨¼ÁÁ¿»òÖÆ³ÉÁãÊÛ°ü×°	312	Î÷°àÑÀ	10	Ò»°ãÃ³Ò×	5805	Ç§¿Ë	0	?	50,634,714
202104	30021500	ÃâÒßÖÆÆ·£¬ÒÑÅä¶¨¼ÁÁ¿»òÖÆ³ÉÁãÊÛ°ü×°	315	°ÂµØÀû	10	Ò»°ãÃ³Ò×	86	Ç§¿Ë	0	?	1,477,188
202104	30021500	ÃâÒßÖÆÆ·£¬ÒÑÅä¶¨¼ÁÁ¿»òÖÆ³ÉÁãÊÛ°ü×°	318	·ÒÀ¼	10	Ò»°ãÃ³Ò×	18297	Ç§¿Ë	0	?	32,016,906
202104	30021500	ÃâÒßÖÆÆ·£¬ÒÑÅä¶¨¼ÁÁ¿»òÖÆ³ÉÁãÊÛ°ü×°	321	ÐÙÑÀÀû	10	Ò»°ãÃ³Ò×	41	Ç§¿Ë	0	?	1,395,465
202104	30021500	ÃâÒßÖÆÆ·£¬ÒÑÅä¶¨¼ÁÁ¿»òÖÆ³ÉÁãÊÛ°ü×°	326	Å²Íþ	10	Ò»°ãÃ³Ò×	2	Ç§¿Ë	0	?	39,376
202104	30021500	ÃâÒßÖÆÆ·£¬ÒÑÅä¶¨¼ÁÁ¿»òÖÆ³ÉÁãÊÛ°ü×°	330	Èðµä	10	Ò»°ãÃ³Ò×	207	Ç§¿Ë	0	?	2,485,347
202104	30021500	ÃâÒßÖÆÆ·£¬ÒÑÅä¶¨¼ÁÁ¿»òÖÆ³ÉÁãÊÛ°ü×°	331	ÈðÊ¿	10	Ò»°ãÃ³Ò×	745	Ç§¿Ë	0	?	2,048,250
202104	30021500	ÃâÒßÖÆÆ·£¬ÒÑÅä¶¨¼ÁÁ¿»òÖÆ³ÉÁãÊÛ°ü×°	334	°®É³ÄáÑÇ	10	Ò»°ãÃ³Ò×	0	Ç§¿Ë	0	?	1,960
202104	30021500	ÃâÒßÖÆÆ·£¬ÒÑÅä¶¨¼ÁÁ¿»òÖÆ³ÉÁãÊÛ°ü×°	336	Á¢ÌÕÍð	10	Ò»°ãÃ³Ò×	0	Ç§¿Ë	0	?	265,929
202104	30021500	ÃâÒßÖÆÆ·£¬ÒÑÅä¶¨¼ÁÁ¿»òÖÆ³ÉÁãÊÛ°ü×°	352	½Ý¿Ë	10	Ò»°ãÃ³Ò×	6	Ç§¿Ë	0	?	434,458
202104	30021500	ÃâÒßÖÆÆ·£¬ÒÑÅä¶¨¼ÁÁ¿»òÖÆ³ÉÁãÊÛ°ü×°	429	Ä«Î÷¸ç	10	Ò»°ãÃ³Ò×	0	Ç§¿Ë	0	?	3,476
202104	30021500	ÃâÒßÖÆÆ·£¬ÒÑÅä¶¨¼ÁÁ¿»òÖÆ³ÉÁãÊÛ°ü×°	435	²¨¶àÀè¸÷	10	Ò»°ãÃ³Ò×	15	Ç§¿Ë	0	?	763,240
202104	30021500	ÃâÒßÖÆÆ·£¬ÒÑÅä¶¨¼ÁÁ¿»òÖÆ³ÉÁãÊÛ°ü×°	501	¼ÓÄÃ´ó	10	Ò»°ãÃ³Ò×	36	Ç§¿Ë	0	?	3,268,434
202104	30021500	ÃâÒßÖÆÆ·£¬ÒÑÅä¶¨¼ÁÁ¿»òÖÆ³ÉÁãÊÛ°ü×°	502	ÃÀ¹ú	10	Ò»°ãÃ³Ò×	15870	Ç§¿Ë	0	?	211,175,996
202104	30021500	ÃâÒßÖÆÆ·£¬ÒÑÅä¶¨¼ÁÁ¿»òÖÆ³ÉÁãÊÛ°ü×°	601	°Ä´óÀûÑÇ	10	Ò»°ãÃ³Ò×	2	Ç§¿Ë	0	?	69,789
202104	30021500	ÃâÒßÖÆÆ·£¬ÒÑÅä¶¨¼ÁÁ¿»òÖÆ³ÉÁãÊÛ°ü×°	609	ÐÂÎ÷À¼	10	Ò»°ãÃ³Ò×	25	Ç§¿Ë	0	?	46,080
202105	30021500	ÃâÒßÖÆÆ·£¬ÒÑÅä¶¨¼ÁÁ¿»òÖÆ³ÉÁãÊÛ°ü×°	111	Ó¡¶È	10	Ò»°ãÃ³Ò×	0	Ç§¿Ë	0	?	164,288
202105	30021500	ÃâÒßÖÆÆ·£¬ÒÑÅä¶¨¼ÁÁ¿»òÖÆ³ÉÁãÊÛ°ü×°	115	ÒÔÉ«ÁÐ	10	Ò»°ãÃ³Ò×	2	Ç§¿Ë	0	?	3,396,758
202105	30021500	ÃâÒßÖÆÆ·£¬ÒÑÅä¶¨¼ÁÁ¿»òÖÆ³ÉÁãÊÛ°ü×°	116	ÈÕ±¾	10	Ò»°ãÃ³Ò×	10728	Ç§¿Ë	0	?	58,981,910
202105	30021500	ÃâÒßÖÆÆ·£¬ÒÑÅä¶¨¼ÁÁ¿»òÖÆ³ÉÁãÊÛ°ü×°	122	ÂíÀ´Î÷ÑÇ	10	Ò»°ãÃ³Ò×	0	Ç§¿Ë	0	?	7,992
202105	30021500	ÃâÒßÖÆÆ·£¬ÒÑÅä¶¨¼ÁÁ¿»òÖÆ³ÉÁãÊÛ°ü×°	125	Äá²´¶ûÁª°îÃñÖ÷¹²ºÍ¹ú	10	Ò»°ãÃ³Ò×	0	Ç§¿Ë	0	?	195,207
202105	30021500	ÃâÒßÖÆÆ·£¬ÒÑÅä¶¨¼ÁÁ¿»òÖÆ³ÉÁãÊÛ°ü×°	133	º«¹ú	10	Ò»°ãÃ³Ò×	10163	Ç§¿Ë	0	?	4,193,544
202105	30021500	ÃâÒßÖÆÆ·£¬ÒÑÅä¶¨¼ÁÁ¿»òÖÆ³ÉÁãÊÛ°ü×°	142	ÖÐ¹ú	10	Ò»°ãÃ³Ò×	17	Ç§¿Ë	0	?	2,394,150
202105	30021500	ÃâÒßÖÆÆ·£¬ÒÑÅä¶¨¼ÁÁ¿»òÖÆ³ÉÁãÊÛ°ü×°	143	ÖÐ¹úÌ¨Íå	10	Ò»°ãÃ³Ò×	44	Ç§¿Ë	0	?	1,816,953
202105	30021500	ÃâÒßÖÆÆ·£¬ÒÑÅä¶¨¼ÁÁ¿»òÖÆ³ÉÁãÊÛ°ü×°	258	¶òÁ¢ÌØÀïÑÇ	10	Ò»°ãÃ³Ò×	0	Ç§¿Ë	0	?	19,595
202105	30021500	ÃâÒßÖÆÆ·£¬ÒÑÅä¶¨¼ÁÁ¿»òÖÆ³ÉÁãÊÛ°ü×°	301	±ÈÀûÊ±	10	Ò»°ãÃ³Ò×	3	Ç§¿Ë	0	?	1,809,180
202105	30021500	ÃâÒßÖÆÆ·£¬ÒÑÅä¶¨¼ÁÁ¿»òÖÆ³ÉÁãÊÛ°ü×°	302	µ¤Âó	10	Ò»°ãÃ³Ò×	56	Ç§¿Ë	0	?	1,979,820
202105	30021500	ÃâÒßÖÆÆ·£¬ÒÑÅä¶¨¼ÁÁ¿»òÖÆ³ÉÁãÊÛ°ü×°	303	Ó¢¹ú	10	Ò»°ãÃ³Ò×	1423	Ç§¿Ë	0	?	23,861,828
202105	30021500	ÃâÒßÖÆÆ·£¬ÒÑÅä¶¨¼ÁÁ¿»òÖÆ³ÉÁãÊÛ°ü×°	304	µÂ¹ú	10	Ò»°ãÃ³Ò×	27227	Ç§¿Ë	0	?	166,908,801
202105	30021500	ÃâÒßÖÆÆ·£¬ÒÑÅä¶¨¼ÁÁ¿»òÖÆ³ÉÁãÊÛ°ü×°	305	·¨¹ú	10	Ò»°ãÃ³Ò×	9174	Ç§¿Ë	0	?	39,985,865
202105	30021500	ÃâÒßÖÆÆ·£¬ÒÑÅä¶¨¼ÁÁ¿»òÖÆ³ÉÁãÊÛ°ü×°	306	°®¶ûÀ¼	10	Ò»°ãÃ³Ò×	5779	Ç§¿Ë	0	?	79,966,680
202105	30021500	ÃâÒßÖÆÆ·£¬ÒÑÅä¶¨¼ÁÁ¿»òÖÆ³ÉÁãÊÛ°ü×°	307	Òâ´óÀû	10	Ò»°ãÃ³Ò×	19	Ç§¿Ë	0	?	270,880
202105	30021500	ÃâÒßÖÆÆ·£¬ÒÑÅä¶¨¼ÁÁ¿»òÖÆ³ÉÁãÊÛ°ü×°	309	ºÉÀ¼	10	Ò»°ãÃ³Ò×	253	Ç§¿Ë	0	?	1,047,320
202105	30021500	ÃâÒßÖÆÆ·£¬ÒÑÅä¶¨¼ÁÁ¿»òÖÆ³ÉÁãÊÛ°ü×°	310	Ï£À°	10	Ò»°ãÃ³Ò×	15	Ç§¿Ë	0	?	809,611
202105	30021500	ÃâÒßÖÆÆ·£¬ÒÑÅä¶¨¼ÁÁ¿»òÖÆ³ÉÁãÊÛ°ü×°	311	ÆÏÌÑÑÀ	10	Ò»°ãÃ³Ò×	0	Ç§¿Ë	0	?	8,831
202105	30021500	ÃâÒßÖÆÆ·£¬ÒÑÅä¶¨¼ÁÁ¿»òÖÆ³ÉÁãÊÛ°ü×°	312	Î÷°àÑÀ	10	Ò»°ãÃ³Ò×	931	Ç§¿Ë	0	?	8,569,565
202105	30021500	ÃâÒßÖÆÆ·£¬ÒÑÅä¶¨¼ÁÁ¿»òÖÆ³ÉÁãÊÛ°ü×°	315	°ÂµØÀû	10	Ò»°ãÃ³Ò×	35	Ç§¿Ë	0	?	305,382
202105	30021500	ÃâÒßÖÆÆ·£¬ÒÑÅä¶¨¼ÁÁ¿»òÖÆ³ÉÁãÊÛ°ü×°	318	·ÒÀ¼	10	Ò»°ãÃ³Ò×	9463	Ç§¿Ë	0	?	21,287,214
202105	30021500	ÃâÒßÖÆÆ·£¬ÒÑÅä¶¨¼ÁÁ¿»òÖÆ³ÉÁãÊÛ°ü×°	321	ÐÙÑÀÀû	10	Ò»°ãÃ³Ò×	0	Ç§¿Ë	0	?	65,765
202105	30021500	ÃâÒßÖÆÆ·£¬ÒÑÅä¶¨¼ÁÁ¿»òÖÆ³ÉÁãÊÛ°ü×°	326	Å²Íþ	10	Ò»°ãÃ³Ò×	2	Ç§¿Ë	0	?	39,416
202105	30021500	ÃâÒßÖÆÆ·£¬ÒÑÅä¶¨¼ÁÁ¿»òÖÆ³ÉÁãÊÛ°ü×°	330	Èðµä	10	Ò»°ãÃ³Ò×	942	Ç§¿Ë	0	?	6,390,348
202105	30021500	ÃâÒßÖÆÆ·£¬ÒÑÅä¶¨¼ÁÁ¿»òÖÆ³ÉÁãÊÛ°ü×°	331	ÈðÊ¿	10	Ò»°ãÃ³Ò×	628	Ç§¿Ë	0	?	1,869,728
202105	30021500	ÃâÒßÖÆÆ·£¬ÒÑÅä¶¨¼ÁÁ¿»òÖÆ³ÉÁãÊÛ°ü×°	334	°®É³ÄáÑÇ	10	Ò»°ãÃ³Ò×	0	Ç§¿Ë	0	?	5,457
202105	30021500	ÃâÒßÖÆÆ·£¬ÒÑÅä¶¨¼ÁÁ¿»òÖÆ³ÉÁãÊÛ°ü×°	336	Á¢ÌÕÍð	10	Ò»°ãÃ³Ò×	2	Ç§¿Ë	0	?	653,130
202105	30021500	ÃâÒßÖÆÆ·£¬ÒÑÅä¶¨¼ÁÁ¿»òÖÆ³ÉÁãÊÛ°ü×°	344	¶íÂÞË¹Áª°î	10	Ò»°ãÃ³Ò×	0	Ç§¿Ë	0	?	10,577
202105	30021500	ÃâÒßÖÆÆ·£¬ÒÑÅä¶¨¼ÁÁ¿»òÖÆ³ÉÁãÊÛ°ü×°	352	½Ý¿Ë	10	Ò»°ãÃ³Ò×	2	Ç§¿Ë	0	?	289,880
202105	30021500	ÃâÒßÖÆÆ·£¬ÒÑÅä¶¨¼ÁÁ¿»òÖÆ³ÉÁãÊÛ°ü×°	353	Ë¹Âå·¥¿Ë	10	Ò»°ãÃ³Ò×	2	Ç§¿Ë	0	?	47,431
202105	30021500	ÃâÒßÖÆÆ·£¬ÒÑÅä¶¨¼ÁÁ¿»òÖÆ³ÉÁãÊÛ°ü×°	402	°¢¸ùÍ¢	10	Ò»°ãÃ³Ò×	0	Ç§¿Ë	0	?	106,376
202105	30021500	ÃâÒßÖÆÆ·£¬ÒÑÅä¶¨¼ÁÁ¿»òÖÆ³ÉÁãÊÛ°ü×°	429	Ä«Î÷¸ç	10	Ò»°ãÃ³Ò×	0	Ç§¿Ë	0	?	3,477
202105	30021500	ÃâÒßÖÆÆ·£¬ÒÑÅä¶¨¼ÁÁ¿»òÖÆ³ÉÁãÊÛ°ü×°	501	¼ÓÄÃ´ó	10	Ò»°ãÃ³Ò×	64	Ç§¿Ë	0	?	4,644,852
202105	30021500	ÃâÒßÖÆÆ·£¬ÒÑÅä¶¨¼ÁÁ¿»òÖÆ³ÉÁãÊÛ°ü×°	502	ÃÀ¹ú	10	Ò»°ãÃ³Ò×	12194	Ç§¿Ë	0	?	163,063,349
202105	30021500	ÃâÒßÖÆÆ·£¬ÒÑÅä¶¨¼ÁÁ¿»òÖÆ³ÉÁãÊÛ°ü×°	601	°Ä´óÀûÑÇ	10	Ò»°ãÃ³Ò×	3	Ç§¿Ë	0	?	131,087
202105	30021500	ÃâÒßÖÆÆ·£¬ÒÑÅä¶¨¼ÁÁ¿»òÖÆ³ÉÁãÊÛ°ü×°	609	ÐÂÎ÷À¼	10	Ò»°ãÃ³Ò×	4	Ç§¿Ë	0	?	11,892
202106	30021500	ÃâÒßÖÆÆ·£¬ÒÑÅä¶¨¼ÁÁ¿»òÖÆ³ÉÁãÊÛ°ü×°	110	ÖÐ¹úÏã¸Û	10	Ò»°ãÃ³Ò×	0	Ç§¿Ë	0	?	2,900,071
202106	30021500	ÃâÒßÖÆÆ·£¬ÒÑÅä¶¨¼ÁÁ¿»òÖÆ³ÉÁãÊÛ°ü×°	111	Ó¡¶È	10	Ò»°ãÃ³Ò×	17	Ç§¿Ë	0	?	84,108
202106	30021500	ÃâÒßÖÆÆ·£¬ÒÑÅä¶¨¼ÁÁ¿»òÖÆ³ÉÁãÊÛ°ü×°	115	ÒÔÉ«ÁÐ	10	Ò»°ãÃ³Ò×	1	Ç§¿Ë	0	?	2,077,597
202106	30021500	ÃâÒßÖÆÆ·£¬ÒÑÅä¶¨¼ÁÁ¿»òÖÆ³ÉÁãÊÛ°ü×°	116	ÈÕ±¾	10	Ò»°ãÃ³Ò×	21905	Ç§¿Ë	0	?	104,787,454
202106	30021500	ÃâÒßÖÆÆ·£¬ÒÑÅä¶¨¼ÁÁ¿»òÖÆ³ÉÁãÊÛ°ü×°	122	ÂíÀ´Î÷ÑÇ	10	Ò»°ãÃ³Ò×	0	Ç§¿Ë	0	?	2,002
202106	30021500	ÃâÒßÖÆÆ·£¬ÒÑÅä¶¨¼ÁÁ¿»òÖÆ³ÉÁãÊÛ°ü×°	125	Äá²´¶ûÁª°îÃñÖ÷¹²ºÍ¹ú	10	Ò»°ãÃ³Ò×	0	Ç§¿Ë	0	?	165,229
202106	30021500	ÃâÒßÖÆÆ·£¬ÒÑÅä¶¨¼ÁÁ¿»òÖÆ³ÉÁãÊÛ°ü×°	132	ÐÂ¼ÓÆÂ	10	Ò»°ãÃ³Ò×	2305	Ç§¿Ë	0	?	7,038,966
202106	30021500	ÃâÒßÖÆÆ·£¬ÒÑÅä¶¨¼ÁÁ¿»òÖÆ³ÉÁãÊÛ°ü×°	133	º«¹ú	10	Ò»°ãÃ³Ò×	14746	Ç§¿Ë	0	?	6,539,341
202106	30021500	ÃâÒßÖÆÆ·£¬ÒÑÅä¶¨¼ÁÁ¿»òÖÆ³ÉÁãÊÛ°ü×°	136	Ì©¹ú	10	Ò»°ãÃ³Ò×	1	Ç§¿Ë	0	?	71,579
202106	30021500	ÃâÒßÖÆÆ·£¬ÒÑÅä¶¨¼ÁÁ¿»òÖÆ³ÉÁãÊÛ°ü×°	137	ÍÁ¶úÆä	10	Ò»°ãÃ³Ò×	2	Ç§¿Ë	0	?	15,345
202106	30021500	ÃâÒßÖÆÆ·£¬ÒÑÅä¶¨¼ÁÁ¿»òÖÆ³ÉÁãÊÛ°ü×°	142	ÖÐ¹ú	10	Ò»°ãÃ³Ò×	27	Ç§¿Ë	0	?	6,036,872
202106	30021500	ÃâÒßÖÆÆ·£¬ÒÑÅä¶¨¼ÁÁ¿»òÖÆ³ÉÁãÊÛ°ü×°	143	ÖÐ¹úÌ¨Íå	10	Ò»°ãÃ³Ò×	12	Ç§¿Ë	0	?	1,133,476
202106	30021500	ÃâÒßÖÆÆ·£¬ÒÑÅä¶¨¼ÁÁ¿»òÖÆ³ÉÁãÊÛ°ü×°	258	¶òÁ¢ÌØÀïÑÇ	10	Ò»°ãÃ³Ò×	1	Ç§¿Ë	0	?	40,232
202106	30021500	ÃâÒßÖÆÆ·£¬ÒÑÅä¶¨¼ÁÁ¿»òÖÆ³ÉÁãÊÛ°ü×°	301	±ÈÀûÊ±	10	Ò»°ãÃ³Ò×	43	Ç§¿Ë	0	?	261,683
202106	30021500	ÃâÒßÖÆÆ·£¬ÒÑÅä¶¨¼ÁÁ¿»òÖÆ³ÉÁãÊÛ°ü×°	302	µ¤Âó	10	Ò»°ãÃ³Ò×	417	Ç§¿Ë	0	?	2,912,384
202106	30021500	ÃâÒßÖÆÆ·£¬ÒÑÅä¶¨¼ÁÁ¿»òÖÆ³ÉÁãÊÛ°ü×°	303	Ó¢¹ú	10	Ò»°ãÃ³Ò×	2918	Ç§¿Ë	0	?	27,004,062
202106	30021500	ÃâÒßÖÆÆ·£¬ÒÑÅä¶¨¼ÁÁ¿»òÖÆ³ÉÁãÊÛ°ü×°	304	µÂ¹ú	10	Ò»°ãÃ³Ò×	31186	Ç§¿Ë	0	?	268,927,490
202106	30021500	ÃâÒßÖÆÆ·£¬ÒÑÅä¶¨¼ÁÁ¿»òÖÆ³ÉÁãÊÛ°ü×°	305	·¨¹ú	10	Ò»°ãÃ³Ò×	8379	Ç§¿Ë	0	?	36,727,768
202106	30021500	ÃâÒßÖÆÆ·£¬ÒÑÅä¶¨¼ÁÁ¿»òÖÆ³ÉÁãÊÛ°ü×°	306	°®¶ûÀ¼	10	Ò»°ãÃ³Ò×	9058	Ç§¿Ë	0	?	122,038,639
202106	30021500	ÃâÒßÖÆÆ·£¬ÒÑÅä¶¨¼ÁÁ¿»òÖÆ³ÉÁãÊÛ°ü×°	307	Òâ´óÀû	10	Ò»°ãÃ³Ò×	65	Ç§¿Ë	0	?	600,697
202106	30021500	ÃâÒßÖÆÆ·£¬ÒÑÅä¶¨¼ÁÁ¿»òÖÆ³ÉÁãÊÛ°ü×°	309	ºÉÀ¼	10	Ò»°ãÃ³Ò×	29	Ç§¿Ë	0	?	690,071
202106	30021500	ÃâÒßÖÆÆ·£¬ÒÑÅä¶¨¼ÁÁ¿»òÖÆ³ÉÁãÊÛ°ü×°	311	ÆÏÌÑÑÀ	10	Ò»°ãÃ³Ò×	0	Ç§¿Ë	0	?	1,759
202106	30021500	ÃâÒßÖÆÆ·£¬ÒÑÅä¶¨¼ÁÁ¿»òÖÆ³ÉÁãÊÛ°ü×°	312	Î÷°àÑÀ	10	Ò»°ãÃ³Ò×	3516	Ç§¿Ë	0	?	33,281,560
202106	30021500	ÃâÒßÖÆÆ·£¬ÒÑÅä¶¨¼ÁÁ¿»òÖÆ³ÉÁãÊÛ°ü×°	315	°ÂµØÀû	10	Ò»°ãÃ³Ò×	26	Ç§¿Ë	0	?	320,199
202106	30021500	ÃâÒßÖÆÆ·£¬ÒÑÅä¶¨¼ÁÁ¿»òÖÆ³ÉÁãÊÛ°ü×°	318	·ÒÀ¼	10	Ò»°ãÃ³Ò×	12864	Ç§¿Ë	0	?	26,503,795
202106	30021500	ÃâÒßÖÆÆ·£¬ÒÑÅä¶¨¼ÁÁ¿»òÖÆ³ÉÁãÊÛ°ü×°	321	ÐÙÑÀÀû	10	Ò»°ãÃ³Ò×	0	Ç§¿Ë	0	?	37,888
202106	30021500	ÃâÒßÖÆÆ·£¬ÒÑÅä¶¨¼ÁÁ¿»òÖÆ³ÉÁãÊÛ°ü×°	330	Èðµä	10	Ò»°ãÃ³Ò×	84	Ç§¿Ë	0	?	2,024,533
202106	30021500	ÃâÒßÖÆÆ·£¬ÒÑÅä¶¨¼ÁÁ¿»òÖÆ³ÉÁãÊÛ°ü×°	331	ÈðÊ¿	10	Ò»°ãÃ³Ò×	1103	Ç§¿Ë	0	?	23,226,782
202106	30021500	ÃâÒßÖÆÆ·£¬ÒÑÅä¶¨¼ÁÁ¿»òÖÆ³ÉÁãÊÛ°ü×°	334	°®É³ÄáÑÇ	10	Ò»°ãÃ³Ò×	0	Ç§¿Ë	0	?	5,457
202106	30021500	ÃâÒßÖÆÆ·£¬ÒÑÅä¶¨¼ÁÁ¿»òÖÆ³ÉÁãÊÛ°ü×°	336	Á¢ÌÕÍð	10	Ò»°ãÃ³Ò×	1	Ç§¿Ë	0	?	619,318
202106	30021500	ÃâÒßÖÆÆ·£¬ÒÑÅä¶¨¼ÁÁ¿»òÖÆ³ÉÁãÊÛ°ü×°	352	½Ý¿Ë	10	Ò»°ãÃ³Ò×	7	Ç§¿Ë	0	?	451,633
202106	30021500	ÃâÒßÖÆÆ·£¬ÒÑÅä¶¨¼ÁÁ¿»òÖÆ³ÉÁãÊÛ°ü×°	353	Ë¹Âå·¥¿Ë	10	Ò»°ãÃ³Ò×	1	Ç§¿Ë	0	?	23,282
202106	30021500	ÃâÒßÖÆÆ·£¬ÒÑÅä¶¨¼ÁÁ¿»òÖÆ³ÉÁãÊÛ°ü×°	402	°¢¸ùÍ¢	10	Ò»°ãÃ³Ò×	0	Ç§¿Ë	0	?	4,570,937
202106	30021500	ÃâÒßÖÆÆ·£¬ÒÑÅä¶¨¼ÁÁ¿»òÖÆ³ÉÁãÊÛ°ü×°	435	²¨¶àÀè¸÷	10	Ò»°ãÃ³Ò×	0	Ç§¿Ë	0	?	226,374
202106	30021500	ÃâÒßÖÆÆ·£¬ÒÑÅä¶¨¼ÁÁ¿»òÖÆ³ÉÁãÊÛ°ü×°	501	¼ÓÄÃ´ó	10	Ò»°ãÃ³Ò×	169	Ç§¿Ë	0	?	4,223,974
202106	30021500	ÃâÒßÖÆÆ·£¬ÒÑÅä¶¨¼ÁÁ¿»òÖÆ³ÉÁãÊÛ°ü×°	502	ÃÀ¹ú	10	Ò»°ãÃ³Ò×	14119	Ç§¿Ë	0	?	172,031,676
202106	30021500	ÃâÒßÖÆÆ·£¬ÒÑÅä¶¨¼ÁÁ¿»òÖÆ³ÉÁãÊÛ°ü×°	601	°Ä´óÀûÑÇ	10	Ò»°ãÃ³Ò×	0	Ç§¿Ë	0	?	69,445
202107	30021500	ÃâÒßÖÆÆ·£¬ÒÑÅä¶¨¼ÁÁ¿»òÖÆ³ÉÁãÊÛ°ü×°	111	Ó¡¶È	10	Ò»°ãÃ³Ò×	0	Ç§¿Ë	0	?	5,658
202107	30021500	ÃâÒßÖÆÆ·£¬ÒÑÅä¶¨¼ÁÁ¿»òÖÆ³ÉÁãÊÛ°ü×°	115	ÒÔÉ«ÁÐ	10	Ò»°ãÃ³Ò×	3	Ç§¿Ë	0	?	2,542,179
202107	30021500	ÃâÒßÖÆÆ·£¬ÒÑÅä¶¨¼ÁÁ¿»òÖÆ³ÉÁãÊÛ°ü×°	116	ÈÕ±¾	10	Ò»°ãÃ³Ò×	10224	Ç§¿Ë	0	?	88,693,092
202107	30021500	ÃâÒßÖÆÆ·£¬ÒÑÅä¶¨¼ÁÁ¿»òÖÆ³ÉÁãÊÛ°ü×°	122	ÂíÀ´Î÷ÑÇ	10	Ò»°ãÃ³Ò×	0	Ç§¿Ë	0	?	2,106
202107	30021500	ÃâÒßÖÆÆ·£¬ÒÑÅä¶¨¼ÁÁ¿»òÖÆ³ÉÁãÊÛ°ü×°	125	Äá²´¶ûÁª°îÃñÖ÷¹²ºÍ¹ú	10	Ò»°ãÃ³Ò×	0	Ç§¿Ë	0	?	180,568
202107	30021500	ÃâÒßÖÆÆ·£¬ÒÑÅä¶¨¼ÁÁ¿»òÖÆ³ÉÁãÊÛ°ü×°	132	ÐÂ¼ÓÆÂ	10	Ò»°ãÃ³Ò×	1602	Ç§¿Ë	0	?	1,748,158
202107	30021500	ÃâÒßÖÆÆ·£¬ÒÑÅä¶¨¼ÁÁ¿»òÖÆ³ÉÁãÊÛ°ü×°	133	º«¹ú	10	Ò»°ãÃ³Ò×	2220	Ç§¿Ë	0	?	1,105,333
202107	30021500	ÃâÒßÖÆÆ·£¬ÒÑÅä¶¨¼ÁÁ¿»òÖÆ³ÉÁãÊÛ°ü×°	142	ÖÐ¹ú	10	Ò»°ãÃ³Ò×	8	Ç§¿Ë	0	?	7,500,944
202107	30021500	ÃâÒßÖÆÆ·£¬ÒÑÅä¶¨¼ÁÁ¿»òÖÆ³ÉÁãÊÛ°ü×°	143	ÖÐ¹úÌ¨Íå	10	Ò»°ãÃ³Ò×	12	Ç§¿Ë	0	?	1,548,756
202107	30021500	ÃâÒßÖÆÆ·£¬ÒÑÅä¶¨¼ÁÁ¿»òÖÆ³ÉÁãÊÛ°ü×°	244	ÄÏ·Ç	10	Ò»°ãÃ³Ò×	1	Ç§¿Ë	0	?	513,397
202107	30021500	ÃâÒßÖÆÆ·£¬ÒÑÅä¶¨¼ÁÁ¿»òÖÆ³ÉÁãÊÛ°ü×°	258	¶òÁ¢ÌØÀïÑÇ	10	Ò»°ãÃ³Ò×	1	Ç§¿Ë	0	?	76,801
202107	30021500	ÃâÒßÖÆÆ·£¬ÒÑÅä¶¨¼ÁÁ¿»òÖÆ³ÉÁãÊÛ°ü×°	301	±ÈÀûÊ±	10	Ò»°ãÃ³Ò×	46	Ç§¿Ë	0	?	403,853
202107	30021500	ÃâÒßÖÆÆ·£¬ÒÑÅä¶¨¼ÁÁ¿»òÖÆ³ÉÁãÊÛ°ü×°	302	µ¤Âó	10	Ò»°ãÃ³Ò×	142	Ç§¿Ë	0	?	3,385,473
202107	30021500	ÃâÒßÖÆÆ·£¬ÒÑÅä¶¨¼ÁÁ¿»òÖÆ³ÉÁãÊÛ°ü×°	303	Ó¢¹ú	10	Ò»°ãÃ³Ò×	4311	Ç§¿Ë	0	?	55,292,389
202107	30021500	ÃâÒßÖÆÆ·£¬ÒÑÅä¶¨¼ÁÁ¿»òÖÆ³ÉÁãÊÛ°ü×°	304	µÂ¹ú	10	Ò»°ãÃ³Ò×	28301	Ç§¿Ë	0	?	228,422,140
202107	30021500	ÃâÒßÖÆÆ·£¬ÒÑÅä¶¨¼ÁÁ¿»òÖÆ³ÉÁãÊÛ°ü×°	305	·¨¹ú	10	Ò»°ãÃ³Ò×	8055	Ç§¿Ë	0	?	59,723,188
202107	30021500	ÃâÒßÖÆÆ·£¬ÒÑÅä¶¨¼ÁÁ¿»òÖÆ³ÉÁãÊÛ°ü×°	306	°®¶ûÀ¼	10	Ò»°ãÃ³Ò×	8043	Ç§¿Ë	0	?	94,528,891
202107	30021500	ÃâÒßÖÆÆ·£¬ÒÑÅä¶¨¼ÁÁ¿»òÖÆ³ÉÁãÊÛ°ü×°	307	Òâ´óÀû	10	Ò»°ãÃ³Ò×	1502	Ç§¿Ë	0	?	1,655,631
202107	30021500	ÃâÒßÖÆÆ·£¬ÒÑÅä¶¨¼ÁÁ¿»òÖÆ³ÉÁãÊÛ°ü×°	309	ºÉÀ¼	10	Ò»°ãÃ³Ò×	215	Ç§¿Ë	0	?	1,788,963
202107	30021500	ÃâÒßÖÆÆ·£¬ÒÑÅä¶¨¼ÁÁ¿»òÖÆ³ÉÁãÊÛ°ü×°	310	Ï£À°	10	Ò»°ãÃ³Ò×	2	Ç§¿Ë	0	?	47,291
202107	30021500	ÃâÒßÖÆÆ·£¬ÒÑÅä¶¨¼ÁÁ¿»òÖÆ³ÉÁãÊÛ°ü×°	311	ÆÏÌÑÑÀ	10	Ò»°ãÃ³Ò×	0	Ç§¿Ë	0	?	8,158
202107	30021500	ÃâÒßÖÆÆ·£¬ÒÑÅä¶¨¼ÁÁ¿»òÖÆ³ÉÁãÊÛ°ü×°	312	Î÷°àÑÀ	10	Ò»°ãÃ³Ò×	6055	Ç§¿Ë	0	?	54,228,771
202107	30021500	ÃâÒßÖÆÆ·£¬ÒÑÅä¶¨¼ÁÁ¿»òÖÆ³ÉÁãÊÛ°ü×°	315	°ÂµØÀû	10	Ò»°ãÃ³Ò×	57	Ç§¿Ë	0	?	940,011
202107	30021500	ÃâÒßÖÆÆ·£¬ÒÑÅä¶¨¼ÁÁ¿»òÖÆ³ÉÁãÊÛ°ü×°	318	·ÒÀ¼	10	Ò»°ãÃ³Ò×	15602	Ç§¿Ë	0	?	34,827,943
202107	30021500	ÃâÒßÖÆÆ·£¬ÒÑÅä¶¨¼ÁÁ¿»òÖÆ³ÉÁãÊÛ°ü×°	321	ÐÙÑÀÀû	10	Ò»°ãÃ³Ò×	0	Ç§¿Ë	0	?	63,002
202107	30021500	ÃâÒßÖÆÆ·£¬ÒÑÅä¶¨¼ÁÁ¿»òÖÆ³ÉÁãÊÛ°ü×°	326	Å²Íþ	10	Ò»°ãÃ³Ò×	4	Ç§¿Ë	0	?	110,667
202107	30021500	ÃâÒßÖÆÆ·£¬ÒÑÅä¶¨¼ÁÁ¿»òÖÆ³ÉÁãÊÛ°ü×°	330	Èðµä	10	Ò»°ãÃ³Ò×	1783	Ç§¿Ë	0	?	5,101,202
202107	30021500	ÃâÒßÖÆÆ·£¬ÒÑÅä¶¨¼ÁÁ¿»òÖÆ³ÉÁãÊÛ°ü×°	331	ÈðÊ¿	10	Ò»°ãÃ³Ò×	745	Ç§¿Ë	0	?	2,108,342
202107	30021500	ÃâÒßÖÆÆ·£¬ÒÑÅä¶¨¼ÁÁ¿»òÖÆ³ÉÁãÊÛ°ü×°	336	Á¢ÌÕÍð	10	Ò»°ãÃ³Ò×	0	Ç§¿Ë	0	?	316,521
202107	30021500	ÃâÒßÖÆÆ·£¬ÒÑÅä¶¨¼ÁÁ¿»òÖÆ³ÉÁãÊÛ°ü×°	344	¶íÂÞË¹Áª°î	10	Ò»°ãÃ³Ò×	1	Ç§¿Ë	0	?	161,158
202107	30021500	ÃâÒßÖÆÆ·£¬ÒÑÅä¶¨¼ÁÁ¿»òÖÆ³ÉÁãÊÛ°ü×°	352	½Ý¿Ë	10	Ò»°ãÃ³Ò×	5	Ç§¿Ë	0	?	889,657
202107	30021500	ÃâÒßÖÆÆ·£¬ÒÑÅä¶¨¼ÁÁ¿»òÖÆ³ÉÁãÊÛ°ü×°	353	Ë¹Âå·¥¿Ë	10	Ò»°ãÃ³Ò×	4	Ç§¿Ë	0	?	108,338
202107	30021500	ÃâÒßÖÆÆ·£¬ÒÑÅä¶¨¼ÁÁ¿»òÖÆ³ÉÁãÊÛ°ü×°	435	²¨¶àÀè¸÷	10	Ò»°ãÃ³Ò×	0	Ç§¿Ë	0	?	28,869
202107	30021500	ÃâÒßÖÆÆ·£¬ÒÑÅä¶¨¼ÁÁ¿»òÖÆ³ÉÁãÊÛ°ü×°	501	¼ÓÄÃ´ó	10	Ò»°ãÃ³Ò×	90	Ç§¿Ë	0	?	2,652,073
202107	30021500	ÃâÒßÖÆÆ·£¬ÒÑÅä¶¨¼ÁÁ¿»òÖÆ³ÉÁãÊÛ°ü×°	502	ÃÀ¹ú	10	Ò»°ãÃ³Ò×	15764	Ç§¿Ë	0	?	151,502,290
202107	30021500	ÃâÒßÖÆÆ·£¬ÒÑÅä¶¨¼ÁÁ¿»òÖÆ³ÉÁãÊÛ°ü×°	601	°Ä´óÀûÑÇ	10	Ò»°ãÃ³Ò×	1	Ç§¿Ë	0	?	66,572
202107	30021500	ÃâÒßÖÆÆ·£¬ÒÑÅä¶¨¼ÁÁ¿»òÖÆ³ÉÁãÊÛ°ü×°	609	ÐÂÎ÷À¼	10	Ò»°ãÃ³Ò×	0	Ç§¿Ë	0	?	14,001
202108	30021500	ÃâÒßÖÆÆ·£¬ÒÑÅä¶¨¼ÁÁ¿»òÖÆ³ÉÁãÊÛ°ü×°	111	Ó¡¶È	10	Ò»°ãÃ³Ò×	32	Ç§¿Ë	0	?	343,431
202108	30021500	ÃâÒßÖÆÆ·£¬ÒÑÅä¶¨¼ÁÁ¿»òÖÆ³ÉÁãÊÛ°ü×°	115	ÒÔÉ«ÁÐ	10	Ò»°ãÃ³Ò×	1	Ç§¿Ë	0	?	2,225,614
202108	30021500	ÃâÒßÖÆÆ·£¬ÒÑÅä¶¨¼ÁÁ¿»òÖÆ³ÉÁãÊÛ°ü×°	116	ÈÕ±¾	10	Ò»°ãÃ³Ò×	18345	Ç§¿Ë	0	?	62,773,831
202108	30021500	ÃâÒßÖÆÆ·£¬ÒÑÅä¶¨¼ÁÁ¿»òÖÆ³ÉÁãÊÛ°ü×°	125	Äá²´¶ûÁª°îÃñÖ÷¹²ºÍ¹ú	10	Ò»°ãÃ³Ò×	0	Ç§¿Ë	0	?	139,383
202108	30021500	ÃâÒßÖÆÆ·£¬ÒÑÅä¶¨¼ÁÁ¿»òÖÆ³ÉÁãÊÛ°ü×°	132	ÐÂ¼ÓÆÂ	10	Ò»°ãÃ³Ò×	1402	Ç§¿Ë	0	?	1,121,929
202108	30021500	ÃâÒßÖÆÆ·£¬ÒÑÅä¶¨¼ÁÁ¿»òÖÆ³ÉÁãÊÛ°ü×°	133	º«¹ú	10	Ò»°ãÃ³Ò×	10023	Ç§¿Ë	0	?	19,371,040
202108	30021500	ÃâÒßÖÆÆ·£¬ÒÑÅä¶¨¼ÁÁ¿»òÖÆ³ÉÁãÊÛ°ü×°	136	Ì©¹ú	10	Ò»°ãÃ³Ò×	2	Ç§¿Ë	0	?	147,702
202108	30021500	ÃâÒßÖÆÆ·£¬ÒÑÅä¶¨¼ÁÁ¿»òÖÆ³ÉÁãÊÛ°ü×°	137	ÍÁ¶úÆä	10	Ò»°ãÃ³Ò×	13	Ç§¿Ë	0	?	197,652
202108	30021500	ÃâÒßÖÆÆ·£¬ÒÑÅä¶¨¼ÁÁ¿»òÖÆ³ÉÁãÊÛ°ü×°	142	ÖÐ¹ú	10	Ò»°ãÃ³Ò×	99	Ç§¿Ë	0	?	7,187,822
202108	30021500	ÃâÒßÖÆÆ·£¬ÒÑÅä¶¨¼ÁÁ¿»òÖÆ³ÉÁãÊÛ°ü×°	143	ÖÐ¹úÌ¨Íå	10	Ò»°ãÃ³Ò×	45	Ç§¿Ë	0	?	1,477,599
202108	30021500	ÃâÒßÖÆÆ·£¬ÒÑÅä¶¨¼ÁÁ¿»òÖÆ³ÉÁãÊÛ°ü×°	244	ÄÏ·Ç	10	Ò»°ãÃ³Ò×	0	Ç§¿Ë	0	?	75,121
202108	30021500	ÃâÒßÖÆÆ·£¬ÒÑÅä¶¨¼ÁÁ¿»òÖÆ³ÉÁãÊÛ°ü×°	258	¶òÁ¢ÌØÀïÑÇ	10	Ò»°ãÃ³Ò×	0	Ç§¿Ë	0	?	1,960
202108	30021500	ÃâÒßÖÆÆ·£¬ÒÑÅä¶¨¼ÁÁ¿»òÖÆ³ÉÁãÊÛ°ü×°	301	±ÈÀûÊ±	10	Ò»°ãÃ³Ò×	40	Ç§¿Ë	0	?	335,225
202108	30021500	ÃâÒßÖÆÆ·£¬ÒÑÅä¶¨¼ÁÁ¿»òÖÆ³ÉÁãÊÛ°ü×°	302	µ¤Âó	10	Ò»°ãÃ³Ò×	111	Ç§¿Ë	0	?	2,623,154
202108	30021500	ÃâÒßÖÆÆ·£¬ÒÑÅä¶¨¼ÁÁ¿»òÖÆ³ÉÁãÊÛ°ü×°	303	Ó¢¹ú	10	Ò»°ãÃ³Ò×	878	Ç§¿Ë	0	?	9,386,080
202108	30021500	ÃâÒßÖÆÆ·£¬ÒÑÅä¶¨¼ÁÁ¿»òÖÆ³ÉÁãÊÛ°ü×°	304	µÂ¹ú	10	Ò»°ãÃ³Ò×	34053	Ç§¿Ë	0	?	193,004,767
202108	30021500	ÃâÒßÖÆÆ·£¬ÒÑÅä¶¨¼ÁÁ¿»òÖÆ³ÉÁãÊÛ°ü×°	305	·¨¹ú	10	Ò»°ãÃ³Ò×	8835	Ç§¿Ë	0	?	49,351,678
202108	30021500	ÃâÒßÖÆÆ·£¬ÒÑÅä¶¨¼ÁÁ¿»òÖÆ³ÉÁãÊÛ°ü×°	306	°®¶ûÀ¼	10	Ò»°ãÃ³Ò×	7953	Ç§¿Ë	0	?	118,893,375
202108	30021500	ÃâÒßÖÆÆ·£¬ÒÑÅä¶¨¼ÁÁ¿»òÖÆ³ÉÁãÊÛ°ü×°	307	Òâ´óÀû	10	Ò»°ãÃ³Ò×	58	Ç§¿Ë	0	?	3,167,735
202108	30021500	ÃâÒßÖÆÆ·£¬ÒÑÅä¶¨¼ÁÁ¿»òÖÆ³ÉÁãÊÛ°ü×°	309	ºÉÀ¼	10	Ò»°ãÃ³Ò×	406	Ç§¿Ë	0	?	2,370,190
202108	30021500	ÃâÒßÖÆÆ·£¬ÒÑÅä¶¨¼ÁÁ¿»òÖÆ³ÉÁãÊÛ°ü×°	311	ÆÏÌÑÑÀ	10	Ò»°ãÃ³Ò×	0	Ç§¿Ë	0	?	3,421
202108	30021500	ÃâÒßÖÆÆ·£¬ÒÑÅä¶¨¼ÁÁ¿»òÖÆ³ÉÁãÊÛ°ü×°	312	Î÷°àÑÀ	10	Ò»°ãÃ³Ò×	5556	Ç§¿Ë	0	?	52,890,992
202108	30021500	ÃâÒßÖÆÆ·£¬ÒÑÅä¶¨¼ÁÁ¿»òÖÆ³ÉÁãÊÛ°ü×°	315	°ÂµØÀû	10	Ò»°ãÃ³Ò×	21	Ç§¿Ë	0	?	317,614
202108	30021500	ÃâÒßÖÆÆ·£¬ÒÑÅä¶¨¼ÁÁ¿»òÖÆ³ÉÁãÊÛ°ü×°	318	·ÒÀ¼	10	Ò»°ãÃ³Ò×	13523	Ç§¿Ë	0	?	29,874,521
202108	30021500	ÃâÒßÖÆÆ·£¬ÒÑÅä¶¨¼ÁÁ¿»òÖÆ³ÉÁãÊÛ°ü×°	321	ÐÙÑÀÀû	10	Ò»°ãÃ³Ò×	0	Ç§¿Ë	0	?	37,533
202108	30021500	ÃâÒßÖÆÆ·£¬ÒÑÅä¶¨¼ÁÁ¿»òÖÆ³ÉÁãÊÛ°ü×°	322	±ùµº	10	Ò»°ãÃ³Ò×	0	Ç§¿Ë	0	?	3,513
202108	30021500	ÃâÒßÖÆÆ·£¬ÒÑÅä¶¨¼ÁÁ¿»òÖÆ³ÉÁãÊÛ°ü×°	326	Å²Íþ	10	Ò»°ãÃ³Ò×	0	Ç§¿Ë	0	?	3,806
202108	30021500	ÃâÒßÖÆÆ·£¬ÒÑÅä¶¨¼ÁÁ¿»òÖÆ³ÉÁãÊÛ°ü×°	330	Èðµä	10	Ò»°ãÃ³Ò×	306	Ç§¿Ë	0	?	4,963,003
202108	30021500	ÃâÒßÖÆÆ·£¬ÒÑÅä¶¨¼ÁÁ¿»òÖÆ³ÉÁãÊÛ°ü×°	331	ÈðÊ¿	10	Ò»°ãÃ³Ò×	540	Ç§¿Ë	0	?	1,521,435
202108	30021500	ÃâÒßÖÆÆ·£¬ÒÑÅä¶¨¼ÁÁ¿»òÖÆ³ÉÁãÊÛ°ü×°	336	Á¢ÌÕÍð	10	Ò»°ãÃ³Ò×	0	Ç§¿Ë	0	?	415,536
202108	30021500	ÃâÒßÖÆÆ·£¬ÒÑÅä¶¨¼ÁÁ¿»òÖÆ³ÉÁãÊÛ°ü×°	352	½Ý¿Ë	10	Ò»°ãÃ³Ò×	21	Ç§¿Ë	0	?	373,806
202108	30021500	ÃâÒßÖÆÆ·£¬ÒÑÅä¶¨¼ÁÁ¿»òÖÆ³ÉÁãÊÛ°ü×°	353	Ë¹Âå·¥¿Ë	10	Ò»°ãÃ³Ò×	0	Ç§¿Ë	0	?	7,980
202108	30021500	ÃâÒßÖÆÆ·£¬ÒÑÅä¶¨¼ÁÁ¿»òÖÆ³ÉÁãÊÛ°ü×°	402	°¢¸ùÍ¢	10	Ò»°ãÃ³Ò×	0	Ç§¿Ë	0	?	5,766,700
202108	30021500	ÃâÒßÖÆÆ·£¬ÒÑÅä¶¨¼ÁÁ¿»òÖÆ³ÉÁãÊÛ°ü×°	435	²¨¶àÀè¸÷	10	Ò»°ãÃ³Ò×	0	Ç§¿Ë	0	?	12,084
202108	30021500	ÃâÒßÖÆÆ·£¬ÒÑÅä¶¨¼ÁÁ¿»òÖÆ³ÉÁãÊÛ°ü×°	501	¼ÓÄÃ´ó	10	Ò»°ãÃ³Ò×	22	Ç§¿Ë	0	?	2,321,094
202108	30021500	ÃâÒßÖÆÆ·£¬ÒÑÅä¶¨¼ÁÁ¿»òÖÆ³ÉÁãÊÛ°ü×°	502	ÃÀ¹ú	10	Ò»°ãÃ³Ò×	20335	Ç§¿Ë	0	?	640,949,908
202108	30021500	ÃâÒßÖÆÆ·£¬ÒÑÅä¶¨¼ÁÁ¿»òÖÆ³ÉÁãÊÛ°ü×°	601	°Ä´óÀûÑÇ	10	Ò»°ãÃ³Ò×	2	Ç§¿Ë	0	?	62,901
202109	30021500	ÃâÒßÖÆÆ·£¬ÒÑÅä¶¨¼ÁÁ¿»òÖÆ³ÉÁãÊÛ°ü×°	111	Ó¡¶È	10	Ò»°ãÃ³Ò×	1	Ç§¿Ë	0	?	1,566,625
202109	30021500	ÃâÒßÖÆÆ·£¬ÒÑÅä¶¨¼ÁÁ¿»òÖÆ³ÉÁãÊÛ°ü×°	115	ÒÔÉ«ÁÐ	10	Ò»°ãÃ³Ò×	1	Ç§¿Ë	0	?	1,960,973
202109	30021500	ÃâÒßÖÆÆ·£¬ÒÑÅä¶¨¼ÁÁ¿»òÖÆ³ÉÁãÊÛ°ü×°	116	ÈÕ±¾	10	Ò»°ãÃ³Ò×	11983	Ç§¿Ë	0	?	76,208,394
202109	30021500	ÃâÒßÖÆÆ·£¬ÒÑÅä¶¨¼ÁÁ¿»òÖÆ³ÉÁãÊÛ°ü×°	122	ÂíÀ´Î÷ÑÇ	10	Ò»°ãÃ³Ò×	0	Ç§¿Ë	0	?	4,108
202109	30021500	ÃâÒßÖÆÆ·£¬ÒÑÅä¶¨¼ÁÁ¿»òÖÆ³ÉÁãÊÛ°ü×°	125	Äá²´¶ûÁª°îÃñÖ÷¹²ºÍ¹ú	10	Ò»°ãÃ³Ò×	0	Ç§¿Ë	0	?	175,329
202109	30021500	ÃâÒßÖÆÆ·£¬ÒÑÅä¶¨¼ÁÁ¿»òÖÆ³ÉÁãÊÛ°ü×°	132	ÐÂ¼ÓÆÂ	10	Ò»°ãÃ³Ò×	1372	Ç§¿Ë	0	?	5,998,065
202109	30021500	ÃâÒßÖÆÆ·£¬ÒÑÅä¶¨¼ÁÁ¿»òÖÆ³ÉÁãÊÛ°ü×°	133	º«¹ú	10	Ò»°ãÃ³Ò×	14314	Ç§¿Ë	0	?	5,246,387
202109	30021500	ÃâÒßÖÆÆ·£¬ÒÑÅä¶¨¼ÁÁ¿»òÖÆ³ÉÁãÊÛ°ü×°	136	Ì©¹ú	10	Ò»°ãÃ³Ò×	1	Ç§¿Ë	0	?	30,995
202109	30021500	ÃâÒßÖÆÆ·£¬ÒÑÅä¶¨¼ÁÁ¿»òÖÆ³ÉÁãÊÛ°ü×°	137	ÍÁ¶úÆä	10	Ò»°ãÃ³Ò×	6	Ç§¿Ë	0	?	27,248
202109	30021500	ÃâÒßÖÆÆ·£¬ÒÑÅä¶¨¼ÁÁ¿»òÖÆ³ÉÁãÊÛ°ü×°	142	ÖÐ¹ú	10	Ò»°ãÃ³Ò×	116	Ç§¿Ë	0	?	12,966,488
202109	30021500	ÃâÒßÖÆÆ·£¬ÒÑÅä¶¨¼ÁÁ¿»òÖÆ³ÉÁãÊÛ°ü×°	143	ÖÐ¹úÌ¨Íå	10	Ò»°ãÃ³Ò×	231	Ç§¿Ë	0	?	1,408,141
202109	30021500	ÃâÒßÖÆÆ·£¬ÒÑÅä¶¨¼ÁÁ¿»òÖÆ³ÉÁãÊÛ°ü×°	258	¶òÁ¢ÌØÀïÑÇ	10	Ò»°ãÃ³Ò×	0	Ç§¿Ë	0	?	5,971
202109	30021500	ÃâÒßÖÆÆ·£¬ÒÑÅä¶¨¼ÁÁ¿»òÖÆ³ÉÁãÊÛ°ü×°	301	±ÈÀûÊ±	10	Ò»°ãÃ³Ò×	11	Ç§¿Ë	0	?	660,081
202109	30021500	ÃâÒßÖÆÆ·£¬ÒÑÅä¶¨¼ÁÁ¿»òÖÆ³ÉÁãÊÛ°ü×°	302	µ¤Âó	10	Ò»°ãÃ³Ò×	42	Ç§¿Ë	0	?	1,569,312
202109	30021500	ÃâÒßÖÆÆ·£¬ÒÑÅä¶¨¼ÁÁ¿»òÖÆ³ÉÁãÊÛ°ü×°	303	Ó¢¹ú	10	Ò»°ãÃ³Ò×	2855	Ç§¿Ë	0	?	26,368,163
202109	30021500	ÃâÒßÖÆÆ·£¬ÒÑÅä¶¨¼ÁÁ¿»òÖÆ³ÉÁãÊÛ°ü×°	304	µÂ¹ú	10	Ò»°ãÃ³Ò×	35926	Ç§¿Ë	0	?	879,255,824
202109	30021500	ÃâÒßÖÆÆ·£¬ÒÑÅä¶¨¼ÁÁ¿»òÖÆ³ÉÁãÊÛ°ü×°	305	·¨¹ú	10	Ò»°ãÃ³Ò×	15110	Ç§¿Ë	0	?	214,349,367
202109	30021500	ÃâÒßÖÆÆ·£¬ÒÑÅä¶¨¼ÁÁ¿»òÖÆ³ÉÁãÊÛ°ü×°	306	°®¶ûÀ¼	10	Ò»°ãÃ³Ò×	9193	Ç§¿Ë	0	?	98,543,327
202109	30021500	ÃâÒßÖÆÆ·£¬ÒÑÅä¶¨¼ÁÁ¿»òÖÆ³ÉÁãÊÛ°ü×°	307	Òâ´óÀû	10	Ò»°ãÃ³Ò×	116	Ç§¿Ë	0	?	1,636,817
202109	30021500	ÃâÒßÖÆÆ·£¬ÒÑÅä¶¨¼ÁÁ¿»òÖÆ³ÉÁãÊÛ°ü×°	309	ºÉÀ¼	10	Ò»°ãÃ³Ò×	21	Ç§¿Ë	0	?	458,425
202109	30021500	ÃâÒßÖÆÆ·£¬ÒÑÅä¶¨¼ÁÁ¿»òÖÆ³ÉÁãÊÛ°ü×°	311	ÆÏÌÑÑÀ	10	Ò»°ãÃ³Ò×	0	Ç§¿Ë	0	?	6,346
202109	30021500	ÃâÒßÖÆÆ·£¬ÒÑÅä¶¨¼ÁÁ¿»òÖÆ³ÉÁãÊÛ°ü×°	312	Î÷°àÑÀ	10	Ò»°ãÃ³Ò×	5723	Ç§¿Ë	0	?	48,755,808
202109	30021500	ÃâÒßÖÆÆ·£¬ÒÑÅä¶¨¼ÁÁ¿»òÖÆ³ÉÁãÊÛ°ü×°	315	°ÂµØÀû	10	Ò»°ãÃ³Ò×	19	Ç§¿Ë	0	?	380,919
202109	30021500	ÃâÒßÖÆÆ·£¬ÒÑÅä¶¨¼ÁÁ¿»òÖÆ³ÉÁãÊÛ°ü×°	318	·ÒÀ¼	10	Ò»°ãÃ³Ò×	11445	Ç§¿Ë	0	?	24,080,860
202109	30021500	ÃâÒßÖÆÆ·£¬ÒÑÅä¶¨¼ÁÁ¿»òÖÆ³ÉÁãÊÛ°ü×°	321	ÐÙÑÀÀû	10	Ò»°ãÃ³Ò×	15	Ç§¿Ë	0	?	1,644,943
202109	30021500	ÃâÒßÖÆÆ·£¬ÒÑÅä¶¨¼ÁÁ¿»òÖÆ³ÉÁãÊÛ°ü×°	322	±ùµº	10	Ò»°ãÃ³Ò×	0	Ç§¿Ë	0	?	4,579
202109	30021500	ÃâÒßÖÆÆ·£¬ÒÑÅä¶¨¼ÁÁ¿»òÖÆ³ÉÁãÊÛ°ü×°	326	Å²Íþ	10	Ò»°ãÃ³Ò×	11	Ç§¿Ë	0	?	281,268
202109	30021500	ÃâÒßÖÆÆ·£¬ÒÑÅä¶¨¼ÁÁ¿»òÖÆ³ÉÁãÊÛ°ü×°	330	Èðµä	10	Ò»°ãÃ³Ò×	1492	Ç§¿Ë	0	?	6,392,543
202109	30021500	ÃâÒßÖÆÆ·£¬ÒÑÅä¶¨¼ÁÁ¿»òÖÆ³ÉÁãÊÛ°ü×°	331	ÈðÊ¿	10	Ò»°ãÃ³Ò×	218	Ç§¿Ë	0	?	778,573
202109	30021500	ÃâÒßÖÆÆ·£¬ÒÑÅä¶¨¼ÁÁ¿»òÖÆ³ÉÁãÊÛ°ü×°	336	Á¢ÌÕÍð	10	Ò»°ãÃ³Ò×	0	Ç§¿Ë	0	?	255,099
202109	30021500	ÃâÒßÖÆÆ·£¬ÒÑÅä¶¨¼ÁÁ¿»òÖÆ³ÉÁãÊÛ°ü×°	344	¶íÂÞË¹Áª°î	10	Ò»°ãÃ³Ò×	0	Ç§¿Ë	0	?	694
202109	30021500	ÃâÒßÖÆÆ·£¬ÒÑÅä¶¨¼ÁÁ¿»òÖÆ³ÉÁãÊÛ°ü×°	352	½Ý¿Ë	10	Ò»°ãÃ³Ò×	4	Ç§¿Ë	0	?	390,660
202109	30021500	ÃâÒßÖÆÆ·£¬ÒÑÅä¶¨¼ÁÁ¿»òÖÆ³ÉÁãÊÛ°ü×°	353	Ë¹Âå·¥¿Ë	10	Ò»°ãÃ³Ò×	0	Ç§¿Ë	0	?	2,879
202109	30021500	ÃâÒßÖÆÆ·£¬ÒÑÅä¶¨¼ÁÁ¿»òÖÆ³ÉÁãÊÛ°ü×°	402	°¢¸ùÍ¢	10	Ò»°ãÃ³Ò×	1	Ç§¿Ë	0	?	569,622
202109	30021500	ÃâÒßÖÆÆ·£¬ÒÑÅä¶¨¼ÁÁ¿»òÖÆ³ÉÁãÊÛ°ü×°	435	²¨¶àÀè¸÷	10	Ò»°ãÃ³Ò×	7	Ç§¿Ë	0	?	387,229
202109	30021500	ÃâÒßÖÆÆ·£¬ÒÑÅä¶¨¼ÁÁ¿»òÖÆ³ÉÁãÊÛ°ü×°	501	¼ÓÄÃ´ó	10	Ò»°ãÃ³Ò×	119	Ç§¿Ë	0	?	4,048,306
202109	30021500	ÃâÒßÖÆÆ·£¬ÒÑÅä¶¨¼ÁÁ¿»òÖÆ³ÉÁãÊÛ°ü×°	502	ÃÀ¹ú	10	Ò»°ãÃ³Ò×	25604	Ç§¿Ë	0	?	1,003,471,328
202109	30021500	ÃâÒßÖÆÆ·£¬ÒÑÅä¶¨¼ÁÁ¿»òÖÆ³ÉÁãÊÛ°ü×°	601	°Ä´óÀûÑÇ	10	Ò»°ãÃ³Ò×	10	Ç§¿Ë	0	?	247,647
202110	30021500	ÃâÒßÖÆÆ·£¬ÒÑÅä¶¨¼ÁÁ¿»òÖÆ³ÉÁãÊÛ°ü×°	110	ÖÐ¹úÏã¸Û	10	Ò»°ãÃ³Ò×	2	Ç§¿Ë	0	?	4,863
202110	30021500	ÃâÒßÖÆÆ·£¬ÒÑÅä¶¨¼ÁÁ¿»òÖÆ³ÉÁãÊÛ°ü×°	111	Ó¡¶È	10	Ò»°ãÃ³Ò×	0	Ç§¿Ë	0	?	1,377,986
202110	30021500	ÃâÒßÖÆÆ·£¬ÒÑÅä¶¨¼ÁÁ¿»òÖÆ³ÉÁãÊÛ°ü×°	115	ÒÔÉ«ÁÐ	10	Ò»°ãÃ³Ò×	1	Ç§¿Ë	0	?	2,617,749
202110	30021500	ÃâÒßÖÆÆ·£¬ÒÑÅä¶¨¼ÁÁ¿»òÖÆ³ÉÁãÊÛ°ü×°	116	ÈÕ±¾	10	Ò»°ãÃ³Ò×	10915	Ç§¿Ë	0	?	91,226,062
202110	30021500	ÃâÒßÖÆÆ·£¬ÒÑÅä¶¨¼ÁÁ¿»òÖÆ³ÉÁãÊÛ°ü×°	122	ÂíÀ´Î÷ÑÇ	10	Ò»°ãÃ³Ò×	0	Ç§¿Ë	0	?	20,897
202110	30021500	ÃâÒßÖÆÆ·£¬ÒÑÅä¶¨¼ÁÁ¿»òÖÆ³ÉÁãÊÛ°ü×°	125	Äá²´¶ûÁª°îÃñÖ÷¹²ºÍ¹ú	10	Ò»°ãÃ³Ò×	0	Ç§¿Ë	0	?	239,445
202110	30021500	ÃâÒßÖÆÆ·£¬ÒÑÅä¶¨¼ÁÁ¿»òÖÆ³ÉÁãÊÛ°ü×°	133	º«¹ú	10	Ò»°ãÃ³Ò×	8635	Ç§¿Ë	0	?	3,764,891
202110	30021500	ÃâÒßÖÆÆ·£¬ÒÑÅä¶¨¼ÁÁ¿»òÖÆ³ÉÁãÊÛ°ü×°	137	ÍÁ¶úÆä	10	Ò»°ãÃ³Ò×	1	Ç§¿Ë	0	?	5,115
202110	30021500	ÃâÒßÖÆÆ·£¬ÒÑÅä¶¨¼ÁÁ¿»òÖÆ³ÉÁãÊÛ°ü×°	142	ÖÐ¹ú	10	Ò»°ãÃ³Ò×	27	Ç§¿Ë	0	?	10,888,479
202110	30021500	ÃâÒßÖÆÆ·£¬ÒÑÅä¶¨¼ÁÁ¿»òÖÆ³ÉÁãÊÛ°ü×°	143	ÖÐ¹úÌ¨Íå	10	Ò»°ãÃ³Ò×	18	Ç§¿Ë	0	?	1,423,624
202110	30021500	ÃâÒßÖÆÆ·£¬ÒÑÅä¶¨¼ÁÁ¿»òÖÆ³ÉÁãÊÛ°ü×°	258	¶òÁ¢ÌØÀïÑÇ	10	Ò»°ãÃ³Ò×	0	Ç§¿Ë	0	?	1,903
202110	30021500	ÃâÒßÖÆÆ·£¬ÒÑÅä¶¨¼ÁÁ¿»òÖÆ³ÉÁãÊÛ°ü×°	301	±ÈÀûÊ±	10	Ò»°ãÃ³Ò×	1	Ç§¿Ë	0	?	101,714
202110	30021500	ÃâÒßÖÆÆ·£¬ÒÑÅä¶¨¼ÁÁ¿»òÖÆ³ÉÁãÊÛ°ü×°	302	µ¤Âó	10	Ò»°ãÃ³Ò×	7	Ç§¿Ë	0	?	556,077
202110	30021500	ÃâÒßÖÆÆ·£¬ÒÑÅä¶¨¼ÁÁ¿»òÖÆ³ÉÁãÊÛ°ü×°	303	Ó¢¹ú	10	Ò»°ãÃ³Ò×	1335	Ç§¿Ë	0	?	15,220,875
202110	30021500	ÃâÒßÖÆÆ·£¬ÒÑÅä¶¨¼ÁÁ¿»òÖÆ³ÉÁãÊÛ°ü×°	304	µÂ¹ú	10	Ò»°ãÃ³Ò×	36253	Ç§¿Ë	0	?	333,980,406
202110	30021500	ÃâÒßÖÆÆ·£¬ÒÑÅä¶¨¼ÁÁ¿»òÖÆ³ÉÁãÊÛ°ü×°	305	·¨¹ú	10	Ò»°ãÃ³Ò×	7474	Ç§¿Ë	0	?	57,115,557
202110	30021500	ÃâÒßÖÆÆ·£¬ÒÑÅä¶¨¼ÁÁ¿»òÖÆ³ÉÁãÊÛ°ü×°	306	°®¶ûÀ¼	10	Ò»°ãÃ³Ò×	7152	Ç§¿Ë	0	?	91,921,482
202110	30021500	ÃâÒßÖÆÆ·£¬ÒÑÅä¶¨¼ÁÁ¿»òÖÆ³ÉÁãÊÛ°ü×°	307	Òâ´óÀû	10	Ò»°ãÃ³Ò×	39	Ç§¿Ë	0	?	1,418,844
202110	30021500	ÃâÒßÖÆÆ·£¬ÒÑÅä¶¨¼ÁÁ¿»òÖÆ³ÉÁãÊÛ°ü×°	309	ºÉÀ¼	10	Ò»°ãÃ³Ò×	214	Ç§¿Ë	0	?	1,104,393
202110	30021500	ÃâÒßÖÆÆ·£¬ÒÑÅä¶¨¼ÁÁ¿»òÖÆ³ÉÁãÊÛ°ü×°	311	ÆÏÌÑÑÀ	10	Ò»°ãÃ³Ò×	0	Ç§¿Ë	0	?	11,350
202110	30021500	ÃâÒßÖÆÆ·£¬ÒÑÅä¶¨¼ÁÁ¿»òÖÆ³ÉÁãÊÛ°ü×°	312	Î÷°àÑÀ	10	Ò»°ãÃ³Ò×	4132	Ç§¿Ë	0	?	37,417,314
202110	30021500	ÃâÒßÖÆÆ·£¬ÒÑÅä¶¨¼ÁÁ¿»òÖÆ³ÉÁãÊÛ°ü×°	315	°ÂµØÀû	10	Ò»°ãÃ³Ò×	33	Ç§¿Ë	0	?	221,251
202110	30021500	ÃâÒßÖÆÆ·£¬ÒÑÅä¶¨¼ÁÁ¿»òÖÆ³ÉÁãÊÛ°ü×°	318	·ÒÀ¼	10	Ò»°ãÃ³Ò×	9184	Ç§¿Ë	0	?	31,563,340
202110	30021500	ÃâÒßÖÆÆ·£¬ÒÑÅä¶¨¼ÁÁ¿»òÖÆ³ÉÁãÊÛ°ü×°	321	ÐÙÑÀÀû	10	Ò»°ãÃ³Ò×	1	Ç§¿Ë	0	?	19,587
202110	30021500	ÃâÒßÖÆÆ·£¬ÒÑÅä¶¨¼ÁÁ¿»òÖÆ³ÉÁãÊÛ°ü×°	326	Å²Íþ	10	Ò»°ãÃ³Ò×	0	Ç§¿Ë	0	?	5,811
202110	30021500	ÃâÒßÖÆÆ·£¬ÒÑÅä¶¨¼ÁÁ¿»òÖÆ³ÉÁãÊÛ°ü×°	330	Èðµä	10	Ò»°ãÃ³Ò×	475	Ç§¿Ë	0	?	5,185,163
202110	30021500	ÃâÒßÖÆÆ·£¬ÒÑÅä¶¨¼ÁÁ¿»òÖÆ³ÉÁãÊÛ°ü×°	331	ÈðÊ¿	10	Ò»°ãÃ³Ò×	829	Ç§¿Ë	0	?	20,747,496
202110	30021500	ÃâÒßÖÆÆ·£¬ÒÑÅä¶¨¼ÁÁ¿»òÖÆ³ÉÁãÊÛ°ü×°	336	Á¢ÌÕÍð	10	Ò»°ãÃ³Ò×	0	Ç§¿Ë	0	?	158,432
202110	30021500	ÃâÒßÖÆÆ·£¬ÒÑÅä¶¨¼ÁÁ¿»òÖÆ³ÉÁãÊÛ°ü×°	352	½Ý¿Ë	10	Ò»°ãÃ³Ò×	7	Ç§¿Ë	0	?	489,930
202110	30021500	ÃâÒßÖÆÆ·£¬ÒÑÅä¶¨¼ÁÁ¿»òÖÆ³ÉÁãÊÛ°ü×°	353	Ë¹Âå·¥¿Ë	10	Ò»°ãÃ³Ò×	0	Ç§¿Ë	0	?	1,995
202110	30021500	ÃâÒßÖÆÆ·£¬ÒÑÅä¶¨¼ÁÁ¿»òÖÆ³ÉÁãÊÛ°ü×°	402	°¢¸ùÍ¢	10	Ò»°ãÃ³Ò×	1	Ç§¿Ë	0	?	451,804
202110	30021500	ÃâÒßÖÆÆ·£¬ÒÑÅä¶¨¼ÁÁ¿»òÖÆ³ÉÁãÊÛ°ü×°	501	¼ÓÄÃ´ó	10	Ò»°ãÃ³Ò×	88	Ç§¿Ë	0	?	3,667,232
202110	30021500	ÃâÒßÖÆÆ·£¬ÒÑÅä¶¨¼ÁÁ¿»òÖÆ³ÉÁãÊÛ°ü×°	502	ÃÀ¹ú	10	Ò»°ãÃ³Ò×	16438	Ç§¿Ë	0	?	169,613,545
202110	30021500	ÃâÒßÖÆÆ·£¬ÒÑÅä¶¨¼ÁÁ¿»òÖÆ³ÉÁãÊÛ°ü×°	601	°Ä´óÀûÑÇ	10	Ò»°ãÃ³Ò×	0	Ç§¿Ë	0	?	84,988
202111	30021500	ÃâÒßÖÆÆ·£¬ÒÑÅä¶¨¼ÁÁ¿»òÖÆ³ÉÁãÊÛ°ü×°	111	Ó¡¶È	10	Ò»°ãÃ³Ò×	0	Ç§¿Ë	0	?	92,214
202111	30021500	ÃâÒßÖÆÆ·£¬ÒÑÅä¶¨¼ÁÁ¿»òÖÆ³ÉÁãÊÛ°ü×°	115	ÒÔÉ«ÁÐ	10	Ò»°ãÃ³Ò×	2	Ç§¿Ë	0	?	2,949,395
202111	30021500	ÃâÒßÖÆÆ·£¬ÒÑÅä¶¨¼ÁÁ¿»òÖÆ³ÉÁãÊÛ°ü×°	116	ÈÕ±¾	10	Ò»°ãÃ³Ò×	20146	Ç§¿Ë	0	?	101,532,884
202111	30021500	ÃâÒßÖÆÆ·£¬ÒÑÅä¶¨¼ÁÁ¿»òÖÆ³ÉÁãÊÛ°ü×°	122	ÂíÀ´Î÷ÑÇ	10	Ò»°ãÃ³Ò×	0	Ç§¿Ë	0	?	7,943
202111	30021500	ÃâÒßÖÆÆ·£¬ÒÑÅä¶¨¼ÁÁ¿»òÖÆ³ÉÁãÊÛ°ü×°	125	Äá²´¶ûÁª°îÃñÖ÷¹²ºÍ¹ú	10	Ò»°ãÃ³Ò×	0	Ç§¿Ë	0	?	176,707
202111	30021500	ÃâÒßÖÆÆ·£¬ÒÑÅä¶¨¼ÁÁ¿»òÖÆ³ÉÁãÊÛ°ü×°	132	ÐÂ¼ÓÆÂ	10	Ò»°ãÃ³Ò×	2336	Ç§¿Ë	0	?	5,107,581
202111	30021500	ÃâÒßÖÆÆ·£¬ÒÑÅä¶¨¼ÁÁ¿»òÖÆ³ÉÁãÊÛ°ü×°	133	º«¹ú	10	Ò»°ãÃ³Ò×	10219	Ç§¿Ë	0	?	4,237,956
202111	30021500	ÃâÒßÖÆÆ·£¬ÒÑÅä¶¨¼ÁÁ¿»òÖÆ³ÉÁãÊÛ°ü×°	137	ÍÁ¶úÆä	10	Ò»°ãÃ³Ò×	7	Ç§¿Ë	0	?	68,241
202111	30021500	ÃâÒßÖÆÆ·£¬ÒÑÅä¶¨¼ÁÁ¿»òÖÆ³ÉÁãÊÛ°ü×°	142	ÖÐ¹ú	10	Ò»°ãÃ³Ò×	25	Ç§¿Ë	0	?	10,397,540
202111	30021500	ÃâÒßÖÆÆ·£¬ÒÑÅä¶¨¼ÁÁ¿»òÖÆ³ÉÁãÊÛ°ü×°	143	ÖÐ¹úÌ¨Íå	10	Ò»°ãÃ³Ò×	15	Ç§¿Ë	0	?	1,223,867
202111	30021500	ÃâÒßÖÆÆ·£¬ÒÑÅä¶¨¼ÁÁ¿»òÖÆ³ÉÁãÊÛ°ü×°	244	ÄÏ·Ç	10	Ò»°ãÃ³Ò×	0	Ç§¿Ë	0	?	74,355
202111	30021500	ÃâÒßÖÆÆ·£¬ÒÑÅä¶¨¼ÁÁ¿»òÖÆ³ÉÁãÊÛ°ü×°	258	¶òÁ¢ÌØÀïÑÇ	10	Ò»°ãÃ³Ò×	0	Ç§¿Ë	0	?	10,219
202111	30021500	ÃâÒßÖÆÆ·£¬ÒÑÅä¶¨¼ÁÁ¿»òÖÆ³ÉÁãÊÛ°ü×°	301	±ÈÀûÊ±	10	Ò»°ãÃ³Ò×	2	Ç§¿Ë	0	?	1,825,015
202111	30021500	ÃâÒßÖÆÆ·£¬ÒÑÅä¶¨¼ÁÁ¿»òÖÆ³ÉÁãÊÛ°ü×°	302	µ¤Âó	10	Ò»°ãÃ³Ò×	52	Ç§¿Ë	0	?	2,512,360
202111	30021500	ÃâÒßÖÆÆ·£¬ÒÑÅä¶¨¼ÁÁ¿»òÖÆ³ÉÁãÊÛ°ü×°	303	Ó¢¹ú	10	Ò»°ãÃ³Ò×	4452	Ç§¿Ë	0	?	48,681,885
202111	30021500	ÃâÒßÖÆÆ·£¬ÒÑÅä¶¨¼ÁÁ¿»òÖÆ³ÉÁãÊÛ°ü×°	304	µÂ¹ú	10	Ò»°ãÃ³Ò×	37287	Ç§¿Ë	0	?	231,358,864
202111	30021500	ÃâÒßÖÆÆ·£¬ÒÑÅä¶¨¼ÁÁ¿»òÖÆ³ÉÁãÊÛ°ü×°	305	·¨¹ú	10	Ò»°ãÃ³Ò×	8620	Ç§¿Ë	0	?	43,147,508
202111	30021500	ÃâÒßÖÆÆ·£¬ÒÑÅä¶¨¼ÁÁ¿»òÖÆ³ÉÁãÊÛ°ü×°	306	°®¶ûÀ¼	10	Ò»°ãÃ³Ò×	8520	Ç§¿Ë	0	?	88,505,563
202111	30021500	ÃâÒßÖÆÆ·£¬ÒÑÅä¶¨¼ÁÁ¿»òÖÆ³ÉÁãÊÛ°ü×°	307	Òâ´óÀû	10	Ò»°ãÃ³Ò×	2047	Ç§¿Ë	0	?	2,972,109
202111	30021500	ÃâÒßÖÆÆ·£¬ÒÑÅä¶¨¼ÁÁ¿»òÖÆ³ÉÁãÊÛ°ü×°	309	ºÉÀ¼	10	Ò»°ãÃ³Ò×	197	Ç§¿Ë	0	?	1,730,377
202111	30021500	ÃâÒßÖÆÆ·£¬ÒÑÅä¶¨¼ÁÁ¿»òÖÆ³ÉÁãÊÛ°ü×°	310	Ï£À°	10	Ò»°ãÃ³Ò×	2	Ç§¿Ë	0	?	88,947
202111	30021500	ÃâÒßÖÆÆ·£¬ÒÑÅä¶¨¼ÁÁ¿»òÖÆ³ÉÁãÊÛ°ü×°	311	ÆÏÌÑÑÀ	10	Ò»°ãÃ³Ò×	0	Ç§¿Ë	0	?	1,668
202111	30021500	ÃâÒßÖÆÆ·£¬ÒÑÅä¶¨¼ÁÁ¿»òÖÆ³ÉÁãÊÛ°ü×°	312	Î÷°àÑÀ	10	Ò»°ãÃ³Ò×	4729	Ç§¿Ë	0	?	43,120,279
202111	30021500	ÃâÒßÖÆÆ·£¬ÒÑÅä¶¨¼ÁÁ¿»òÖÆ³ÉÁãÊÛ°ü×°	315	°ÂµØÀû	10	Ò»°ãÃ³Ò×	73	Ç§¿Ë	0	?	1,405,404
202111	30021500	ÃâÒßÖÆÆ·£¬ÒÑÅä¶¨¼ÁÁ¿»òÖÆ³ÉÁãÊÛ°ü×°	318	·ÒÀ¼	10	Ò»°ãÃ³Ò×	15815	Ç§¿Ë	0	?	30,878,386
202111	30021500	ÃâÒßÖÆÆ·£¬ÒÑÅä¶¨¼ÁÁ¿»òÖÆ³ÉÁãÊÛ°ü×°	321	ÐÙÑÀÀû	10	Ò»°ãÃ³Ò×	29	Ç§¿Ë	0	?	3,426,021
202111	30021500	ÃâÒßÖÆÆ·£¬ÒÑÅä¶¨¼ÁÁ¿»òÖÆ³ÉÁãÊÛ°ü×°	326	Å²Íþ	10	Ò»°ãÃ³Ò×	0	Ç§¿Ë	0	?	4,669
202111	30021500	ÃâÒßÖÆÆ·£¬ÒÑÅä¶¨¼ÁÁ¿»òÖÆ³ÉÁãÊÛ°ü×°	330	Èðµä	10	Ò»°ãÃ³Ò×	73	Ç§¿Ë	0	?	3,874,499
202111	30021500	ÃâÒßÖÆÆ·£¬ÒÑÅä¶¨¼ÁÁ¿»òÖÆ³ÉÁãÊÛ°ü×°	331	ÈðÊ¿	10	Ò»°ãÃ³Ò×	607	Ç§¿Ë	0	?	1,720,283
202111	30021500	ÃâÒßÖÆÆ·£¬ÒÑÅä¶¨¼ÁÁ¿»òÖÆ³ÉÁãÊÛ°ü×°	334	°®É³ÄáÑÇ	10	Ò»°ãÃ³Ò×	0	Ç§¿Ë	0	?	3,062
202111	30021500	ÃâÒßÖÆÆ·£¬ÒÑÅä¶¨¼ÁÁ¿»òÖÆ³ÉÁãÊÛ°ü×°	336	Á¢ÌÕÍð	10	Ò»°ãÃ³Ò×	0	Ç§¿Ë	0	?	564,338
202111	30021500	ÃâÒßÖÆÆ·£¬ÒÑÅä¶¨¼ÁÁ¿»òÖÆ³ÉÁãÊÛ°ü×°	344	¶íÂÞË¹Áª°î	10	Ò»°ãÃ³Ò×	1	Ç§¿Ë	0	?	145,668
202111	30021500	ÃâÒßÖÆÆ·£¬ÒÑÅä¶¨¼ÁÁ¿»òÖÆ³ÉÁãÊÛ°ü×°	352	½Ý¿Ë	10	Ò»°ãÃ³Ò×	5	Ç§¿Ë	0	?	504,340
202111	30021500	ÃâÒßÖÆÆ·£¬ÒÑÅä¶¨¼ÁÁ¿»òÖÆ³ÉÁãÊÛ°ü×°	353	Ë¹Âå·¥¿Ë	10	Ò»°ãÃ³Ò×	0	Ç§¿Ë	0	?	3,707
202111	30021500	ÃâÒßÖÆÆ·£¬ÒÑÅä¶¨¼ÁÁ¿»òÖÆ³ÉÁãÊÛ°ü×°	402	°¢¸ùÍ¢	10	Ò»°ãÃ³Ò×	0	Ç§¿Ë	0	?	4,293,376
202111	30021500	ÃâÒßÖÆÆ·£¬ÒÑÅä¶¨¼ÁÁ¿»òÖÆ³ÉÁãÊÛ°ü×°	435	²¨¶àÀè¸÷	10	Ò»°ãÃ³Ò×	18	Ç§¿Ë	0	?	1,149,179
202111	30021500	ÃâÒßÖÆÆ·£¬ÒÑÅä¶¨¼ÁÁ¿»òÖÆ³ÉÁãÊÛ°ü×°	501	¼ÓÄÃ´ó	10	Ò»°ãÃ³Ò×	85	Ç§¿Ë	0	?	6,621,760
202111	30021500	ÃâÒßÖÆÆ·£¬ÒÑÅä¶¨¼ÁÁ¿»òÖÆ³ÉÁãÊÛ°ü×°	502	ÃÀ¹ú	10	Ò»°ãÃ³Ò×	21533	Ç§¿Ë	0	?	425,138,882
202111	30021500	ÃâÒßÖÆÆ·£¬ÒÑÅä¶¨¼ÁÁ¿»òÖÆ³ÉÁãÊÛ°ü×°	601	°Ä´óÀûÑÇ	10	Ò»°ãÃ³Ò×	2	Ç§¿Ë	0	?	152,851
202111	30021500	ÃâÒßÖÆÆ·£¬ÒÑÅä¶¨¼ÁÁ¿»òÖÆ³ÉÁãÊÛ°ü×°	609	ÐÂÎ÷À¼	10	Ò»°ãÃ³Ò×	20	Ç§¿Ë	0	?	43,058
202112	30021500	ÃâÒßÖÆÆ·£¬ÒÑÅä¶¨¼ÁÁ¿»òÖÆ³ÉÁãÊÛ°ü×°	110	ÖÐ¹úÏã¸Û	10	Ò»°ãÃ³Ò×	0	Ç§¿Ë	0	?	2,551
202112	30021500	ÃâÒßÖÆÆ·£¬ÒÑÅä¶¨¼ÁÁ¿»òÖÆ³ÉÁãÊÛ°ü×°	111	Ó¡¶È	10	Ò»°ãÃ³Ò×	27	Ç§¿Ë	0	?	2,037,612
202112	30021500	ÃâÒßÖÆÆ·£¬ÒÑÅä¶¨¼ÁÁ¿»òÖÆ³ÉÁãÊÛ°ü×°	115	ÒÔÉ«ÁÐ	10	Ò»°ãÃ³Ò×	2	Ç§¿Ë	0	?	2,530,863
202112	30021500	ÃâÒßÖÆÆ·£¬ÒÑÅä¶¨¼ÁÁ¿»òÖÆ³ÉÁãÊÛ°ü×°	116	ÈÕ±¾	10	Ò»°ãÃ³Ò×	8448	Ç§¿Ë	0	?	83,092,612
202112	30021500	ÃâÒßÖÆÆ·£¬ÒÑÅä¶¨¼ÁÁ¿»òÖÆ³ÉÁãÊÛ°ü×°	122	ÂíÀ´Î÷ÑÇ	10	Ò»°ãÃ³Ò×	0	Ç§¿Ë	0	?	11,973
202112	30021500	ÃâÒßÖÆÆ·£¬ÒÑÅä¶¨¼ÁÁ¿»òÖÆ³ÉÁãÊÛ°ü×°	125	Äá²´¶ûÁª°îÃñÖ÷¹²ºÍ¹ú	10	Ò»°ãÃ³Ò×	0	Ç§¿Ë	0	?	295,046
202112	30021500	ÃâÒßÖÆÆ·£¬ÒÑÅä¶¨¼ÁÁ¿»òÖÆ³ÉÁãÊÛ°ü×°	132	ÐÂ¼ÓÆÂ	10	Ò»°ãÃ³Ò×	1551	Ç§¿Ë	0	?	1,468,199
202112	30021500	ÃâÒßÖÆÆ·£¬ÒÑÅä¶¨¼ÁÁ¿»òÖÆ³ÉÁãÊÛ°ü×°	133	º«¹ú	10	Ò»°ãÃ³Ò×	20644	Ç§¿Ë	0	?	8,519,177
202112	30021500	ÃâÒßÖÆÆ·£¬ÒÑÅä¶¨¼ÁÁ¿»òÖÆ³ÉÁãÊÛ°ü×°	142	ÖÐ¹ú	10	Ò»°ãÃ³Ò×	34	Ç§¿Ë	0	?	10,566,518
202112	30021500	ÃâÒßÖÆÆ·£¬ÒÑÅä¶¨¼ÁÁ¿»òÖÆ³ÉÁãÊÛ°ü×°	143	ÖÐ¹úÌ¨Íå	10	Ò»°ãÃ³Ò×	181	Ç§¿Ë	0	?	1,850,678
202112	30021500	ÃâÒßÖÆÆ·£¬ÒÑÅä¶¨¼ÁÁ¿»òÖÆ³ÉÁãÊÛ°ü×°	244	ÄÏ·Ç	10	Ò»°ãÃ³Ò×	0	Ç§¿Ë	0	?	356,632
202112	30021500	ÃâÒßÖÆÆ·£¬ÒÑÅä¶¨¼ÁÁ¿»òÖÆ³ÉÁãÊÛ°ü×°	258	¶òÁ¢ÌØÀïÑÇ	10	Ò»°ãÃ³Ò×	0	Ç§¿Ë	0	?	21,988
202112	30021500	ÃâÒßÖÆÆ·£¬ÒÑÅä¶¨¼ÁÁ¿»òÖÆ³ÉÁãÊÛ°ü×°	301	±ÈÀûÊ±	10	Ò»°ãÃ³Ò×	3	Ç§¿Ë	0	?	332,883
202112	30021500	ÃâÒßÖÆÆ·£¬ÒÑÅä¶¨¼ÁÁ¿»òÖÆ³ÉÁãÊÛ°ü×°	302	µ¤Âó	10	Ò»°ãÃ³Ò×	62	Ç§¿Ë	0	?	1,827,294
202112	30021500	ÃâÒßÖÆÆ·£¬ÒÑÅä¶¨¼ÁÁ¿»òÖÆ³ÉÁãÊÛ°ü×°	303	Ó¢¹ú	10	Ò»°ãÃ³Ò×	1841	Ç§¿Ë	0	?	18,949,668
202112	30021500	ÃâÒßÖÆÆ·£¬ÒÑÅä¶¨¼ÁÁ¿»òÖÆ³ÉÁãÊÛ°ü×°	304	µÂ¹ú	10	Ò»°ãÃ³Ò×	37217	Ç§¿Ë	0	?	166,851,437
202112	30021500	ÃâÒßÖÆÆ·£¬ÒÑÅä¶¨¼ÁÁ¿»òÖÆ³ÉÁãÊÛ°ü×°	305	·¨¹ú	10	Ò»°ãÃ³Ò×	8630	Ç§¿Ë	0	?	73,598,480
202112	30021500	ÃâÒßÖÆÆ·£¬ÒÑÅä¶¨¼ÁÁ¿»òÖÆ³ÉÁãÊÛ°ü×°	306	°®¶ûÀ¼	10	Ò»°ãÃ³Ò×	6361	Ç§¿Ë	0	?	77,449,476
202112	30021500	ÃâÒßÖÆÆ·£¬ÒÑÅä¶¨¼ÁÁ¿»òÖÆ³ÉÁãÊÛ°ü×°	307	Òâ´óÀû	10	Ò»°ãÃ³Ò×	21	Ç§¿Ë	0	?	205,624
202112	30021500	ÃâÒßÖÆÆ·£¬ÒÑÅä¶¨¼ÁÁ¿»òÖÆ³ÉÁãÊÛ°ü×°	309	ºÉÀ¼	10	Ò»°ãÃ³Ò×	229	Ç§¿Ë	0	?	1,580,735
202112	30021500	ÃâÒßÖÆÆ·£¬ÒÑÅä¶¨¼ÁÁ¿»òÖÆ³ÉÁãÊÛ°ü×°	312	Î÷°àÑÀ	10	Ò»°ãÃ³Ò×	6990	Ç§¿Ë	0	?	58,238,934
202112	30021500	ÃâÒßÖÆÆ·£¬ÒÑÅä¶¨¼ÁÁ¿»òÖÆ³ÉÁãÊÛ°ü×°	315	°ÂµØÀû	10	Ò»°ãÃ³Ò×	66	Ç§¿Ë	0	?	733,328
202112	30021500	ÃâÒßÖÆÆ·£¬ÒÑÅä¶¨¼ÁÁ¿»òÖÆ³ÉÁãÊÛ°ü×°	318	·ÒÀ¼	10	Ò»°ãÃ³Ò×	13057	Ç§¿Ë	0	?	42,631,412
202112	30021500	ÃâÒßÖÆÆ·£¬ÒÑÅä¶¨¼ÁÁ¿»òÖÆ³ÉÁãÊÛ°ü×°	321	ÐÙÑÀÀû	10	Ò»°ãÃ³Ò×	43	Ç§¿Ë	0	?	4,369,890
202112	30021500	ÃâÒßÖÆÆ·£¬ÒÑÅä¶¨¼ÁÁ¿»òÖÆ³ÉÁãÊÛ°ü×°	322	±ùµº	10	Ò»°ãÃ³Ò×	0	Ç§¿Ë	0	?	3,329
202112	30021500	ÃâÒßÖÆÆ·£¬ÒÑÅä¶¨¼ÁÁ¿»òÖÆ³ÉÁãÊÛ°ü×°	326	Å²Íþ	10	Ò»°ãÃ³Ò×	45	Ç§¿Ë	0	?	941,751
202112	30021500	ÃâÒßÖÆÆ·£¬ÒÑÅä¶¨¼ÁÁ¿»òÖÆ³ÉÁãÊÛ°ü×°	327	²¨À¼	10	Ò»°ãÃ³Ò×	0	Ç§¿Ë	0	?	958
202112	30021500	ÃâÒßÖÆÆ·£¬ÒÑÅä¶¨¼ÁÁ¿»òÖÆ³ÉÁãÊÛ°ü×°	330	Èðµä	10	Ò»°ãÃ³Ò×	1311	Ç§¿Ë	0	?	7,574,833
202112	30021500	ÃâÒßÖÆÆ·£¬ÒÑÅä¶¨¼ÁÁ¿»òÖÆ³ÉÁãÊÛ°ü×°	331	ÈðÊ¿	10	Ò»°ãÃ³Ò×	1293	Ç§¿Ë	0	?	12,695,724
202112	30021500	ÃâÒßÖÆÆ·£¬ÒÑÅä¶¨¼ÁÁ¿»òÖÆ³ÉÁãÊÛ°ü×°	334	°®É³ÄáÑÇ	10	Ò»°ãÃ³Ò×	0	Ç§¿Ë	0	?	176,831
202112	30021500	ÃâÒßÖÆÆ·£¬ÒÑÅä¶¨¼ÁÁ¿»òÖÆ³ÉÁãÊÛ°ü×°	344	¶íÂÞË¹Áª°î	10	Ò»°ãÃ³Ò×	0	Ç§¿Ë	0	?	2,866
202112	30021500	ÃâÒßÖÆÆ·£¬ÒÑÅä¶¨¼ÁÁ¿»òÖÆ³ÉÁãÊÛ°ü×°	352	½Ý¿Ë	10	Ò»°ãÃ³Ò×	18	Ç§¿Ë	0	?	677,769
202112	30021500	ÃâÒßÖÆÆ·£¬ÒÑÅä¶¨¼ÁÁ¿»òÖÆ³ÉÁãÊÛ°ü×°	353	Ë¹Âå·¥¿Ë	10	Ò»°ãÃ³Ò×	0	Ç§¿Ë	0	?	12,674
202112	30021500	ÃâÒßÖÆÆ·£¬ÒÑÅä¶¨¼ÁÁ¿»òÖÆ³ÉÁãÊÛ°ü×°	402	°¢¸ùÍ¢	10	Ò»°ãÃ³Ò×	0	Ç§¿Ë	0	?	1,209,875
202112	30021500	ÃâÒßÖÆÆ·£¬ÒÑÅä¶¨¼ÁÁ¿»òÖÆ³ÉÁãÊÛ°ü×°	410	°ÍÎ÷	10	Ò»°ãÃ³Ò×	0	Ç§¿Ë	0	?	530
202112	30021500	ÃâÒßÖÆÆ·£¬ÒÑÅä¶¨¼ÁÁ¿»òÖÆ³ÉÁãÊÛ°ü×°	416	¹Å°Í	10	Ò»°ãÃ³Ò×	0	Ç§¿Ë	0	?	8,419
202112	30021500	ÃâÒßÖÆÆ·£¬ÒÑÅä¶¨¼ÁÁ¿»òÖÆ³ÉÁãÊÛ°ü×°	435	²¨¶àÀè¸÷	10	Ò»°ãÃ³Ò×	16	Ç§¿Ë	0	?	988,060
202112	30021500	ÃâÒßÖÆÆ·£¬ÒÑÅä¶¨¼ÁÁ¿»òÖÆ³ÉÁãÊÛ°ü×°	501	¼ÓÄÃ´ó	10	Ò»°ãÃ³Ò×	105	Ç§¿Ë	0	?	5,718,151
202112	30021500	ÃâÒßÖÆÆ·£¬ÒÑÅä¶¨¼ÁÁ¿»òÖÆ³ÉÁãÊÛ°ü×°	502	ÃÀ¹ú	10	Ò»°ãÃ³Ò×	20882	Ç§¿Ë	0	?	671,080,059
202112	30021500	ÃâÒßÖÆÆ·£¬ÒÑÅä¶¨¼ÁÁ¿»òÖÆ³ÉÁãÊÛ°ü×°	601	°Ä´óÀûÑÇ	10	Ò»°ãÃ³Ò×	0	Ç§¿Ë	0	?	82,424
202112	30021500	ÃâÒßÖÆÆ·£¬ÒÑÅä¶¨¼ÁÁ¿»òÖÆ³ÉÁãÊÛ°ü×°	609	ÐÂÎ÷À¼	10	Ò»°ãÃ³Ò×	24	Ç§¿Ë	0	?	54,631
202101	90049090	Î´ÁÐÃû½ÃÕýÊÓÁ¦¡¢»¤Ä¿µÈÓÃÍ¾µÄÑÛ¾µµÈÎïÆ·	107	¼íÆÒÕ¯	10	Ò»°ãÃ³Ò×	0	Ç§¿Ë	1	¸±	131
202101	90049090	Î´ÁÐÃû½ÃÕýÊÓÁ¦¡¢»¤Ä¿µÈÓÃÍ¾µÄÑÛ¾µµÈÎïÆ·	115	ÒÔÉ«ÁÐ	10	Ò»°ãÃ³Ò×	3	Ç§¿Ë	10	¸±	11,699
202101	90049090	Î´ÁÐÃû½ÃÕýÊÓÁ¦¡¢»¤Ä¿µÈÓÃÍ¾µÄÑÛ¾µµÈÎïÆ·	116	ÈÕ±¾	10	Ò»°ãÃ³Ò×	1647	Ç§¿Ë	16788	¸±	1,382,931
202101	90049090	Î´ÁÐÃû½ÃÕýÊÓÁ¦¡¢»¤Ä¿µÈÓÃÍ¾µÄÑÛ¾µµÈÎïÆ·	122	ÂíÀ´Î÷ÑÇ	10	Ò»°ãÃ³Ò×	2975	Ç§¿Ë	33359	¸±	191,411
202101	90049090	Î´ÁÐÃû½ÃÕýÊÓÁ¦¡¢»¤Ä¿µÈÓÃÍ¾µÄÑÛ¾µµÈÎïÆ·	133	º«¹ú	10	Ò»°ãÃ³Ò×	4190	Ç§¿Ë	99419	¸±	3,350,489
202101	90049090	Î´ÁÐÃû½ÃÕýÊÓÁ¦¡¢»¤Ä¿µÈÓÃÍ¾µÄÑÛ¾µµÈÎïÆ·	136	Ì©¹ú	11	¹ú¼Ò¼ä¡¢¹ú¼Ê×éÖ¯ÎÞ³¥Ô®ÖúºÍÔùËÍµÄÎï×Ê	2	Ç§¿Ë	200	¸±	8,000
202101	90049090	Î´ÁÐÃû½ÃÕýÊÓÁ¦¡¢»¤Ä¿µÈÓÃÍ¾µÄÑÛ¾µµÈÎïÆ·	137	ÍÁ¶úÆä	10	Ò»°ãÃ³Ò×	180	Ç§¿Ë	3564	¸±	7,665
202101	90049090	Î´ÁÐÃû½ÃÕýÊÓÁ¦¡¢»¤Ä¿µÈÓÃÍ¾µÄÑÛ¾µµÈÎïÆ·	141	Ô½ÄÏ	10	Ò»°ãÃ³Ò×	261	Ç§¿Ë	1800	¸±	37,172
202101	90049090	Î´ÁÐÃû½ÃÕýÊÓÁ¦¡¢»¤Ä¿µÈÓÃÍ¾µÄÑÛ¾µµÈÎïÆ·	142	ÖÐ¹ú	10	Ò»°ãÃ³Ò×	1832	Ç§¿Ë	19767	¸±	1,423,865
202101	90049090	Î´ÁÐÃû½ÃÕýÊÓÁ¦¡¢»¤Ä¿µÈÓÃÍ¾µÄÑÛ¾µµÈÎïÆ·	143	ÖÐ¹úÌ¨Íå	10	Ò»°ãÃ³Ò×	21322	Ç§¿Ë	351610	¸±	2,643,449
202101	90049090	Î´ÁÐÃû½ÃÕýÊÓÁ¦¡¢»¤Ä¿µÈÓÃÍ¾µÄÑÛ¾µµÈÎïÆ·	301	±ÈÀûÊ±	10	Ò»°ãÃ³Ò×	0	Ç§¿Ë	1	¸±	191
202101	90049090	Î´ÁÐÃû½ÃÕýÊÓÁ¦¡¢»¤Ä¿µÈÓÃÍ¾µÄÑÛ¾µµÈÎïÆ·	302	µ¤Âó	10	Ò»°ãÃ³Ò×	322	Ç§¿Ë	1227	¸±	54,170
202101	90049090	Î´ÁÐÃû½ÃÕýÊÓÁ¦¡¢»¤Ä¿µÈÓÃÍ¾µÄÑÛ¾µµÈÎïÆ·	303	Ó¢¹ú	10	Ò»°ãÃ³Ò×	21	Ç§¿Ë	218	¸±	10,664
202101	90049090	Î´ÁÐÃû½ÃÕýÊÓÁ¦¡¢»¤Ä¿µÈÓÃÍ¾µÄÑÛ¾µµÈÎïÆ·	304	µÂ¹ú	10	Ò»°ãÃ³Ò×	1072	Ç§¿Ë	12000	¸±	509,046
202101	90049090	Î´ÁÐÃû½ÃÕýÊÓÁ¦¡¢»¤Ä¿µÈÓÃÍ¾µÄÑÛ¾µµÈÎïÆ·	305	·¨¹ú	10	Ò»°ãÃ³Ò×	32	Ç§¿Ë	90	¸±	1,857,666
202101	90049090	Î´ÁÐÃû½ÃÕýÊÓÁ¦¡¢»¤Ä¿µÈÓÃÍ¾µÄÑÛ¾µµÈÎïÆ·	306	°®¶ûÀ¼	10	Ò»°ãÃ³Ò×	20	Ç§¿Ë	300	¸±	95,059
202101	90049090	Î´ÁÐÃû½ÃÕýÊÓÁ¦¡¢»¤Ä¿µÈÓÃÍ¾µÄÑÛ¾µµÈÎïÆ·	307	Òâ´óÀû	10	Ò»°ãÃ³Ò×	329	Ç§¿Ë	4299	¸±	848,377
202101	90049090	Î´ÁÐÃû½ÃÕýÊÓÁ¦¡¢»¤Ä¿µÈÓÃÍ¾µÄÑÛ¾µµÈÎïÆ·	309	ºÉÀ¼	10	Ò»°ãÃ³Ò×	3	Ç§¿Ë	10	¸±	6,261
202101	90049090	Î´ÁÐÃû½ÃÕýÊÓÁ¦¡¢»¤Ä¿µÈÓÃÍ¾µÄÑÛ¾µµÈÎïÆ·	312	Î÷°àÑÀ	10	Ò»°ãÃ³Ò×	1	Ç§¿Ë	16	¸±	12,857
202101	90049090	Î´ÁÐÃû½ÃÕýÊÓÁ¦¡¢»¤Ä¿µÈÓÃÍ¾µÄÑÛ¾µµÈÎïÆ·	315	°ÂµØÀû	10	Ò»°ãÃ³Ò×	10	Ç§¿Ë	46	¸±	15,077
202101	90049090	Î´ÁÐÃû½ÃÕýÊÓÁ¦¡¢»¤Ä¿µÈÓÃÍ¾µÄÑÛ¾µµÈÎïÆ·	327	²¨À¼	10	Ò»°ãÃ³Ò×	0	Ç§¿Ë	12	¸±	8,026
202101	90049090	Î´ÁÐÃû½ÃÕýÊÓÁ¦¡¢»¤Ä¿µÈÓÃÍ¾µÄÑÛ¾µµÈÎïÆ·	328	ÂÞÂíÄáÑÇ	10	Ò»°ãÃ³Ò×	6	Ç§¿Ë	44	¸±	10,104
202101	90049090	Î´ÁÐÃû½ÃÕýÊÓÁ¦¡¢»¤Ä¿µÈÓÃÍ¾µÄÑÛ¾µµÈÎïÆ·	330	Èðµä	10	Ò»°ãÃ³Ò×	0	Ç§¿Ë	1	¸±	635
202101	90049090	Î´ÁÐÃû½ÃÕýÊÓÁ¦¡¢»¤Ä¿µÈÓÃÍ¾µÄÑÛ¾µµÈÎïÆ·	331	ÈðÊ¿	10	Ò»°ãÃ³Ò×	0	Ç§¿Ë	3	¸±	1,431
202101	90049090	Î´ÁÐÃû½ÃÕýÊÓÁ¦¡¢»¤Ä¿µÈÓÃÍ¾µÄÑÛ¾µµÈÎïÆ·	352	½Ý¿Ë	10	Ò»°ãÃ³Ò×	22	Ç§¿Ë	84	¸±	27,829
202101	90049090	Î´ÁÐÃû½ÃÕýÊÓÁ¦¡¢»¤Ä¿µÈÓÃÍ¾µÄÑÛ¾µµÈÎïÆ·	353	Ë¹Âå·¥¿Ë	10	Ò»°ãÃ³Ò×	20	Ç§¿Ë	522	¸±	26,688
202101	90049090	Î´ÁÐÃû½ÃÕýÊÓÁ¦¡¢»¤Ä¿µÈÓÃÍ¾µÄÑÛ¾µµÈÎïÆ·	501	¼ÓÄÃ´ó	10	Ò»°ãÃ³Ò×	200	Ç§¿Ë	2600	¸±	686,867
202101	90049090	Î´ÁÐÃû½ÃÕýÊÓÁ¦¡¢»¤Ä¿µÈÓÃÍ¾µÄÑÛ¾µµÈÎïÆ·	502	ÃÀ¹ú	10	Ò»°ãÃ³Ò×	421	Ç§¿Ë	2016	¸±	1,085,539
202101	90049090	Î´ÁÐÃû½ÃÕýÊÓÁ¦¡¢»¤Ä¿µÈÓÃÍ¾µÄÑÛ¾µµÈÎïÆ·	601	°Ä´óÀûÑÇ	10	Ò»°ãÃ³Ò×	5	Ç§¿Ë	13	¸±	2,468
202102	90049090	Î´ÁÐÃû½ÃÕýÊÓÁ¦¡¢»¤Ä¿µÈÓÃÍ¾µÄÑÛ¾µµÈÎïÆ·	103	ÃÏ¼ÓÀ­¹ú	10	Ò»°ãÃ³Ò×	0	Ç§¿Ë	2	¸±	1,264
202102	90049090	Î´ÁÐÃû½ÃÕýÊÓÁ¦¡¢»¤Ä¿µÈÓÃÍ¾µÄÑÛ¾µµÈÎïÆ·	110	ÖÐ¹úÏã¸Û	10	Ò»°ãÃ³Ò×	0	Ç§¿Ë	2	¸±	1,300
202102	90049090	Î´ÁÐÃû½ÃÕýÊÓÁ¦¡¢»¤Ä¿µÈÓÃÍ¾µÄÑÛ¾µµÈÎïÆ·	115	ÒÔÉ«ÁÐ	10	Ò»°ãÃ³Ò×	1	Ç§¿Ë	2	¸±	792
202102	90049090	Î´ÁÐÃû½ÃÕýÊÓÁ¦¡¢»¤Ä¿µÈÓÃÍ¾µÄÑÛ¾µµÈÎïÆ·	116	ÈÕ±¾	10	Ò»°ãÃ³Ò×	1018	Ç§¿Ë	8402	¸±	1,269,469
202102	90049090	Î´ÁÐÃû½ÃÕýÊÓÁ¦¡¢»¤Ä¿µÈÓÃÍ¾µÄÑÛ¾µµÈÎïÆ·	122	ÂíÀ´Î÷ÑÇ	10	Ò»°ãÃ³Ò×	156	Ç§¿Ë	1284	¸±	30,098
202102	90049090	Î´ÁÐÃû½ÃÕýÊÓÁ¦¡¢»¤Ä¿µÈÓÃÍ¾µÄÑÛ¾µµÈÎïÆ·	133	º«¹ú	10	Ò»°ãÃ³Ò×	43	Ç§¿Ë	714	¸±	124,107
202102	90049090	Î´ÁÐÃû½ÃÕýÊÓÁ¦¡¢»¤Ä¿µÈÓÃÍ¾µÄÑÛ¾µµÈÎïÆ·	142	ÖÐ¹ú	10	Ò»°ãÃ³Ò×	1903	Ç§¿Ë	8096	¸±	1,430,660
202102	90049090	Î´ÁÐÃû½ÃÕýÊÓÁ¦¡¢»¤Ä¿µÈÓÃÍ¾µÄÑÛ¾µµÈÎïÆ·	143	ÖÐ¹úÌ¨Íå	10	Ò»°ãÃ³Ò×	7784	Ç§¿Ë	135545	¸±	834,360
202102	90049090	Î´ÁÐÃû½ÃÕýÊÓÁ¦¡¢»¤Ä¿µÈÓÃÍ¾µÄÑÛ¾µµÈÎïÆ·	301	±ÈÀûÊ±	10	Ò»°ãÃ³Ò×	0	Ç§¿Ë	1	¸±	676
202102	90049090	Î´ÁÐÃû½ÃÕýÊÓÁ¦¡¢»¤Ä¿µÈÓÃÍ¾µÄÑÛ¾µµÈÎïÆ·	302	µ¤Âó	10	Ò»°ãÃ³Ò×	0	Ç§¿Ë	13	¸±	13,426
202102	90049090	Î´ÁÐÃû½ÃÕýÊÓÁ¦¡¢»¤Ä¿µÈÓÃÍ¾µÄÑÛ¾µµÈÎïÆ·	303	Ó¢¹ú	10	Ò»°ãÃ³Ò×	2	Ç§¿Ë	50	¸±	21,218
202102	90049090	Î´ÁÐÃû½ÃÕýÊÓÁ¦¡¢»¤Ä¿µÈÓÃÍ¾µÄÑÛ¾µµÈÎïÆ·	304	µÂ¹ú	10	Ò»°ãÃ³Ò×	3830	Ç§¿Ë	58784	¸±	3,204,281
202102	90049090	Î´ÁÐÃû½ÃÕýÊÓÁ¦¡¢»¤Ä¿µÈÓÃÍ¾µÄÑÛ¾µµÈÎïÆ·	304	µÂ¹ú	12	ÆäËû¾èÔùÎï×Ê	11	Ç§¿Ë	50	¸±	4,558
202102	90049090	Î´ÁÐÃû½ÃÕýÊÓÁ¦¡¢»¤Ä¿µÈÓÃÍ¾µÄÑÛ¾µµÈÎïÆ·	305	·¨¹ú	10	Ò»°ãÃ³Ò×	10	Ç§¿Ë	68	¸±	145,399
202102	90049090	Î´ÁÐÃû½ÃÕýÊÓÁ¦¡¢»¤Ä¿µÈÓÃÍ¾µÄÑÛ¾µµÈÎïÆ·	307	Òâ´óÀû	10	Ò»°ãÃ³Ò×	214	Ç§¿Ë	1990	¸±	558,393
202102	90049090	Î´ÁÐÃû½ÃÕýÊÓÁ¦¡¢»¤Ä¿µÈÓÃÍ¾µÄÑÛ¾µµÈÎïÆ·	309	ºÉÀ¼	10	Ò»°ãÃ³Ò×	2	Ç§¿Ë	8	¸±	4,266
202102	90049090	Î´ÁÐÃû½ÃÕýÊÓÁ¦¡¢»¤Ä¿µÈÓÃÍ¾µÄÑÛ¾µµÈÎïÆ·	312	Î÷°àÑÀ	10	Ò»°ãÃ³Ò×	0	Ç§¿Ë	2	¸±	2,562
202102	90049090	Î´ÁÐÃû½ÃÕýÊÓÁ¦¡¢»¤Ä¿µÈÓÃÍ¾µÄÑÛ¾µµÈÎïÆ·	315	°ÂµØÀû	10	Ò»°ãÃ³Ò×	1	Ç§¿Ë	2	¸±	2,059
202102	90049090	Î´ÁÐÃû½ÃÕýÊÓÁ¦¡¢»¤Ä¿µÈÓÃÍ¾µÄÑÛ¾µµÈÎïÆ·	327	²¨À¼	10	Ò»°ãÃ³Ò×	1	Ç§¿Ë	13	¸±	4,891
202102	90049090	Î´ÁÐÃû½ÃÕýÊÓÁ¦¡¢»¤Ä¿µÈÓÃÍ¾µÄÑÛ¾µµÈÎïÆ·	328	ÂÞÂíÄáÑÇ	10	Ò»°ãÃ³Ò×	9	Ç§¿Ë	41	¸±	9,523
202102	90049090	Î´ÁÐÃû½ÃÕýÊÓÁ¦¡¢»¤Ä¿µÈÓÃÍ¾µÄÑÛ¾µµÈÎïÆ·	331	ÈðÊ¿	10	Ò»°ãÃ³Ò×	0	Ç§¿Ë	2	¸±	625
202102	90049090	Î´ÁÐÃû½ÃÕýÊÓÁ¦¡¢»¤Ä¿µÈÓÃÍ¾µÄÑÛ¾µµÈÎïÆ·	350	Ë¹ÂåÎÄÄáÑÇ	10	Ò»°ãÃ³Ò×	0	Ç§¿Ë	1	¸±	1,045
202102	90049090	Î´ÁÐÃû½ÃÕýÊÓÁ¦¡¢»¤Ä¿µÈÓÃÍ¾µÄÑÛ¾µµÈÎïÆ·	352	½Ý¿Ë	10	Ò»°ãÃ³Ò×	11	Ç§¿Ë	32	¸±	15,496
202102	90049090	Î´ÁÐÃû½ÃÕýÊÓÁ¦¡¢»¤Ä¿µÈÓÃÍ¾µÄÑÛ¾µµÈÎïÆ·	353	Ë¹Âå·¥¿Ë	10	Ò»°ãÃ³Ò×	0	Ç§¿Ë	4	¸±	229
202102	90049090	Î´ÁÐÃû½ÃÕýÊÓÁ¦¡¢»¤Ä¿µÈÓÃÍ¾µÄÑÛ¾µµÈÎïÆ·	501	¼ÓÄÃ´ó	10	Ò»°ãÃ³Ò×	90	Ç§¿Ë	701	¸±	176,129
202102	90049090	Î´ÁÐÃû½ÃÕýÊÓÁ¦¡¢»¤Ä¿µÈÓÃÍ¾µÄÑÛ¾µµÈÎïÆ·	502	ÃÀ¹ú	10	Ò»°ãÃ³Ò×	213	Ç§¿Ë	1192	¸±	614,161
202102	90049090	Î´ÁÐÃû½ÃÕýÊÓÁ¦¡¢»¤Ä¿µÈÓÃÍ¾µÄÑÛ¾µµÈÎïÆ·	601	°Ä´óÀûÑÇ	10	Ò»°ãÃ³Ò×	0	Ç§¿Ë	1	¸±	133
202103	90049090	Î´ÁÐÃû½ÃÕýÊÓÁ¦¡¢»¤Ä¿µÈÓÃÍ¾µÄÑÛ¾µµÈÎïÆ·	110	ÖÐ¹úÏã¸Û	10	Ò»°ãÃ³Ò×	0	Ç§¿Ë	2	¸±	1,983
202103	90049090	Î´ÁÐÃû½ÃÕýÊÓÁ¦¡¢»¤Ä¿µÈÓÃÍ¾µÄÑÛ¾µµÈÎïÆ·	111	Ó¡¶È	10	Ò»°ãÃ³Ò×	2	Ç§¿Ë	5	¸±	1,494
202103	90049090	Î´ÁÐÃû½ÃÕýÊÓÁ¦¡¢»¤Ä¿µÈÓÃÍ¾µÄÑÛ¾µµÈÎïÆ·	116	ÈÕ±¾	10	Ò»°ãÃ³Ò×	13697	Ç§¿Ë	118539	¸±	4,729,391
202103	90049090	Î´ÁÐÃû½ÃÕýÊÓÁ¦¡¢»¤Ä¿µÈÓÃÍ¾µÄÑÛ¾µµÈÎïÆ·	122	ÂíÀ´Î÷ÑÇ	10	Ò»°ãÃ³Ò×	2078	Ç§¿Ë	29165	¸±	193,217
202103	90049090	Î´ÁÐÃû½ÃÕýÊÓÁ¦¡¢»¤Ä¿µÈÓÃÍ¾µÄÑÛ¾µµÈÎïÆ·	126	°¢Âü	10	Ò»°ãÃ³Ò×	1	Ç§¿Ë	13	¸±	1,405
202103	90049090	Î´ÁÐÃû½ÃÕýÊÓÁ¦¡¢»¤Ä¿µÈÓÃÍ¾µÄÑÛ¾µµÈÎïÆ·	133	º«¹ú	10	Ò»°ãÃ³Ò×	38	Ç§¿Ë	483	¸±	230,890
202103	90049090	Î´ÁÐÃû½ÃÕýÊÓÁ¦¡¢»¤Ä¿µÈÓÃÍ¾µÄÑÛ¾µµÈÎïÆ·	133	º«¹ú	12	ÆäËû¾èÔùÎï×Ê	43	Ç§¿Ë	1000	¸±	13,910
202103	90049090	Î´ÁÐÃû½ÃÕýÊÓÁ¦¡¢»¤Ä¿µÈÓÃÍ¾µÄÑÛ¾µµÈÎïÆ·	134	Ë¹ÀïÀ¼¿¨	10	Ò»°ãÃ³Ò×	0	Ç§¿Ë	1	¸±	166
202103	90049090	Î´ÁÐÃû½ÃÕýÊÓÁ¦¡¢»¤Ä¿µÈÓÃÍ¾µÄÑÛ¾µµÈÎïÆ·	136	Ì©¹ú	10	Ò»°ãÃ³Ò×	60	Ç§¿Ë	181	¸±	32,766
202103	90049090	Î´ÁÐÃû½ÃÕýÊÓÁ¦¡¢»¤Ä¿µÈÓÃÍ¾µÄÑÛ¾µµÈÎïÆ·	142	ÖÐ¹ú	10	Ò»°ãÃ³Ò×	2651	Ç§¿Ë	40607	¸±	4,387,859
202103	90049090	Î´ÁÐÃû½ÃÕýÊÓÁ¦¡¢»¤Ä¿µÈÓÃÍ¾µÄÑÛ¾µµÈÎïÆ·	143	ÖÐ¹úÌ¨Íå	10	Ò»°ãÃ³Ò×	42039	Ç§¿Ë	712942	¸±	3,831,724
202103	90049090	Î´ÁÐÃû½ÃÕýÊÓÁ¦¡¢»¤Ä¿µÈÓÃÍ¾µÄÑÛ¾µµÈÎïÆ·	301	±ÈÀûÊ±	10	Ò»°ãÃ³Ò×	1	Ç§¿Ë	1	¸±	13,711
202103	90049090	Î´ÁÐÃû½ÃÕýÊÓÁ¦¡¢»¤Ä¿µÈÓÃÍ¾µÄÑÛ¾µµÈÎïÆ·	302	µ¤Âó	10	Ò»°ãÃ³Ò×	16	Ç§¿Ë	152	¸±	42,970
202103	90049090	Î´ÁÐÃû½ÃÕýÊÓÁ¦¡¢»¤Ä¿µÈÓÃÍ¾µÄÑÛ¾µµÈÎïÆ·	303	Ó¢¹ú	10	Ò»°ãÃ³Ò×	4	Ç§¿Ë	31	¸±	10,239
202103	90049090	Î´ÁÐÃû½ÃÕýÊÓÁ¦¡¢»¤Ä¿µÈÓÃÍ¾µÄÑÛ¾µµÈÎïÆ·	304	µÂ¹ú	10	Ò»°ãÃ³Ò×	7504	Ç§¿Ë	88321	¸±	2,811,264
202103	90049090	Î´ÁÐÃû½ÃÕýÊÓÁ¦¡¢»¤Ä¿µÈÓÃÍ¾µÄÑÛ¾µµÈÎïÆ·	305	·¨¹ú	10	Ò»°ãÃ³Ò×	33	Ç§¿Ë	126	¸±	168,133
202103	90049090	Î´ÁÐÃû½ÃÕýÊÓÁ¦¡¢»¤Ä¿µÈÓÃÍ¾µÄÑÛ¾µµÈÎïÆ·	307	Òâ´óÀû	10	Ò»°ãÃ³Ò×	599	Ç§¿Ë	3308	¸±	959,322
202103	90049090	Î´ÁÐÃû½ÃÕýÊÓÁ¦¡¢»¤Ä¿µÈÓÃÍ¾µÄÑÛ¾µµÈÎïÆ·	309	ºÉÀ¼	10	Ò»°ãÃ³Ò×	0	Ç§¿Ë	4	¸±	4,252
202103	90049090	Î´ÁÐÃû½ÃÕýÊÓÁ¦¡¢»¤Ä¿µÈÓÃÍ¾µÄÑÛ¾µµÈÎïÆ·	312	Î÷°àÑÀ	10	Ò»°ãÃ³Ò×	1	Ç§¿Ë	17	¸±	15,659
202103	90049090	Î´ÁÐÃû½ÃÕýÊÓÁ¦¡¢»¤Ä¿µÈÓÃÍ¾µÄÑÛ¾µµÈÎïÆ·	315	°ÂµØÀû	10	Ò»°ãÃ³Ò×	8	Ç§¿Ë	40	¸±	13,061
202103	90049090	Î´ÁÐÃû½ÃÕýÊÓÁ¦¡¢»¤Ä¿µÈÓÃÍ¾µÄÑÛ¾µµÈÎïÆ·	327	²¨À¼	10	Ò»°ãÃ³Ò×	0	Ç§¿Ë	4	¸±	1,775
202103	90049090	Î´ÁÐÃû½ÃÕýÊÓÁ¦¡¢»¤Ä¿µÈÓÃÍ¾µÄÑÛ¾µµÈÎïÆ·	328	ÂÞÂíÄáÑÇ	10	Ò»°ãÃ³Ò×	39	Ç§¿Ë	175	¸±	41,927
202103	90049090	Î´ÁÐÃû½ÃÕýÊÓÁ¦¡¢»¤Ä¿µÈÓÃÍ¾µÄÑÛ¾µµÈÎïÆ·	330	Èðµä	10	Ò»°ãÃ³Ò×	3	Ç§¿Ë	30	¸±	4,059
202103	90049090	Î´ÁÐÃû½ÃÕýÊÓÁ¦¡¢»¤Ä¿µÈÓÃÍ¾µÄÑÛ¾µµÈÎïÆ·	331	ÈðÊ¿	10	Ò»°ãÃ³Ò×	1	Ç§¿Ë	2	¸±	7,007
202103	90049090	Î´ÁÐÃû½ÃÕýÊÓÁ¦¡¢»¤Ä¿µÈÓÃÍ¾µÄÑÛ¾µµÈÎïÆ·	350	Ë¹ÂåÎÄÄáÑÇ	10	Ò»°ãÃ³Ò×	0	Ç§¿Ë	3	¸±	3,183
202103	90049090	Î´ÁÐÃû½ÃÕýÊÓÁ¦¡¢»¤Ä¿µÈÓÃÍ¾µÄÑÛ¾µµÈÎïÆ·	352	½Ý¿Ë	10	Ò»°ãÃ³Ò×	7	Ç§¿Ë	28	¸±	10,920
202103	90049090	Î´ÁÐÃû½ÃÕýÊÓÁ¦¡¢»¤Ä¿µÈÓÃÍ¾µÄÑÛ¾µµÈÎïÆ·	353	Ë¹Âå·¥¿Ë	10	Ò»°ãÃ³Ò×	147	Ç§¿Ë	2178	¸±	45,632
202103	90049090	Î´ÁÐÃû½ÃÕýÊÓÁ¦¡¢»¤Ä¿µÈÓÃÍ¾µÄÑÛ¾µµÈÎïÆ·	501	¼ÓÄÃ´ó	10	Ò»°ãÃ³Ò×	58	Ç§¿Ë	812	¸±	196,877
202103	90049090	Î´ÁÐÃû½ÃÕýÊÓÁ¦¡¢»¤Ä¿µÈÓÃÍ¾µÄÑÛ¾µµÈÎïÆ·	502	ÃÀ¹ú	10	Ò»°ãÃ³Ò×	578	Ç§¿Ë	4524	¸±	1,085,635
202103	90049090	Î´ÁÐÃû½ÃÕýÊÓÁ¦¡¢»¤Ä¿µÈÓÃÍ¾µÄÑÛ¾µµÈÎïÆ·	601	°Ä´óÀûÑÇ	10	Ò»°ãÃ³Ò×	0	Ç§¿Ë	3	¸±	1,071
202104	90049090	Î´ÁÐÃû½ÃÕýÊÓÁ¦¡¢»¤Ä¿µÈÓÃÍ¾µÄÑÛ¾µµÈÎïÆ·	103	ÃÏ¼ÓÀ­¹ú	10	Ò»°ãÃ³Ò×	2	Ç§¿Ë	5	¸±	8,463
202104	90049090	Î´ÁÐÃû½ÃÕýÊÓÁ¦¡¢»¤Ä¿µÈÓÃÍ¾µÄÑÛ¾µµÈÎïÆ·	107	¼íÆÒÕ¯	10	Ò»°ãÃ³Ò×	1	Ç§¿Ë	1	¸±	180
202104	90049090	Î´ÁÐÃû½ÃÕýÊÓÁ¦¡¢»¤Ä¿µÈÓÃÍ¾µÄÑÛ¾µµÈÎïÆ·	110	ÖÐ¹úÏã¸Û	10	Ò»°ãÃ³Ò×	9	Ç§¿Ë	62	¸±	9,242
202104	90049090	Î´ÁÐÃû½ÃÕýÊÓÁ¦¡¢»¤Ä¿µÈÓÃÍ¾µÄÑÛ¾µµÈÎïÆ·	111	Ó¡¶È	10	Ò»°ãÃ³Ò×	0	Ç§¿Ë	3	¸±	316
202104	90049090	Î´ÁÐÃû½ÃÕýÊÓÁ¦¡¢»¤Ä¿µÈÓÃÍ¾µÄÑÛ¾µµÈÎïÆ·	115	ÒÔÉ«ÁÐ	10	Ò»°ãÃ³Ò×	1	Ç§¿Ë	14	¸±	9,097
202104	90049090	Î´ÁÐÃû½ÃÕýÊÓÁ¦¡¢»¤Ä¿µÈÓÃÍ¾µÄÑÛ¾µµÈÎïÆ·	116	ÈÕ±¾	10	Ò»°ãÃ³Ò×	3123	Ç§¿Ë	27593	¸±	2,892,024
202104	90049090	Î´ÁÐÃû½ÃÕýÊÓÁ¦¡¢»¤Ä¿µÈÓÃÍ¾µÄÑÛ¾µµÈÎïÆ·	122	ÂíÀ´Î÷ÑÇ	10	Ò»°ãÃ³Ò×	1339	Ç§¿Ë	17758	¸±	115,096
202104	90049090	Î´ÁÐÃû½ÃÕýÊÓÁ¦¡¢»¤Ä¿µÈÓÃÍ¾µÄÑÛ¾µµÈÎïÆ·	132	ÐÂ¼ÓÆÂ	10	Ò»°ãÃ³Ò×	1	Ç§¿Ë	28	¸±	9,603
202104	90049090	Î´ÁÐÃû½ÃÕýÊÓÁ¦¡¢»¤Ä¿µÈÓÃÍ¾µÄÑÛ¾µµÈÎïÆ·	133	º«¹ú	10	Ò»°ãÃ³Ò×	92	Ç§¿Ë	840	¸±	217,566
202104	90049090	Î´ÁÐÃû½ÃÕýÊÓÁ¦¡¢»¤Ä¿µÈÓÃÍ¾µÄÑÛ¾µµÈÎïÆ·	136	Ì©¹ú	10	Ò»°ãÃ³Ò×	47	Ç§¿Ë	162	¸±	22,194
202104	90049090	Î´ÁÐÃû½ÃÕýÊÓÁ¦¡¢»¤Ä¿µÈÓÃÍ¾µÄÑÛ¾µµÈÎïÆ·	142	ÖÐ¹ú	10	Ò»°ãÃ³Ò×	1194	Ç§¿Ë	11500	¸±	1,971,726
202104	90049090	Î´ÁÐÃû½ÃÕýÊÓÁ¦¡¢»¤Ä¿µÈÓÃÍ¾µÄÑÛ¾µµÈÎïÆ·	143	ÖÐ¹úÌ¨Íå	10	Ò»°ãÃ³Ò×	26079	Ç§¿Ë	495542	¸±	2,906,986
202104	90049090	Î´ÁÐÃû½ÃÕýÊÓÁ¦¡¢»¤Ä¿µÈÓÃÍ¾µÄÑÛ¾µµÈÎïÆ·	302	µ¤Âó	10	Ò»°ãÃ³Ò×	2	Ç§¿Ë	14	¸±	8,769
202104	90049090	Î´ÁÐÃû½ÃÕýÊÓÁ¦¡¢»¤Ä¿µÈÓÃÍ¾µÄÑÛ¾µµÈÎïÆ·	303	Ó¢¹ú	10	Ò»°ãÃ³Ò×	0	Ç§¿Ë	11	¸±	23,932
202104	90049090	Î´ÁÐÃû½ÃÕýÊÓÁ¦¡¢»¤Ä¿µÈÓÃÍ¾µÄÑÛ¾µµÈÎïÆ·	304	µÂ¹ú	10	Ò»°ãÃ³Ò×	1269	Ç§¿Ë	12464	¸±	850,505
202104	90049090	Î´ÁÐÃû½ÃÕýÊÓÁ¦¡¢»¤Ä¿µÈÓÃÍ¾µÄÑÛ¾µµÈÎïÆ·	305	·¨¹ú	10	Ò»°ãÃ³Ò×	42	Ç§¿Ë	247	¸±	114,412
202104	90049090	Î´ÁÐÃû½ÃÕýÊÓÁ¦¡¢»¤Ä¿µÈÓÃÍ¾µÄÑÛ¾µµÈÎïÆ·	307	Òâ´óÀû	10	Ò»°ãÃ³Ò×	1412	Ç§¿Ë	6356	¸±	1,473,689
202104	90049090	Î´ÁÐÃû½ÃÕýÊÓÁ¦¡¢»¤Ä¿µÈÓÃÍ¾µÄÑÛ¾µµÈÎïÆ·	309	ºÉÀ¼	10	Ò»°ãÃ³Ò×	2	Ç§¿Ë	12	¸±	1,409
202104	90049090	Î´ÁÐÃû½ÃÕýÊÓÁ¦¡¢»¤Ä¿µÈÓÃÍ¾µÄÑÛ¾µµÈÎïÆ·	310	Ï£À°	10	Ò»°ãÃ³Ò×	2	Ç§¿Ë	1	¸±	6,469
202104	90049090	Î´ÁÐÃû½ÃÕýÊÓÁ¦¡¢»¤Ä¿µÈÓÃÍ¾µÄÑÛ¾µµÈÎïÆ·	312	Î÷°àÑÀ	10	Ò»°ãÃ³Ò×	2	Ç§¿Ë	26	¸±	20,804
202104	90049090	Î´ÁÐÃû½ÃÕýÊÓÁ¦¡¢»¤Ä¿µÈÓÃÍ¾µÄÑÛ¾µµÈÎïÆ·	315	°ÂµØÀû	10	Ò»°ãÃ³Ò×	5	Ç§¿Ë	29	¸±	8,907
202104	90049090	Î´ÁÐÃû½ÃÕýÊÓÁ¦¡¢»¤Ä¿µÈÓÃÍ¾µÄÑÛ¾µµÈÎïÆ·	318	·ÒÀ¼	10	Ò»°ãÃ³Ò×	1	Ç§¿Ë	2	¸±	67,285
202104	90049090	Î´ÁÐÃû½ÃÕýÊÓÁ¦¡¢»¤Ä¿µÈÓÃÍ¾µÄÑÛ¾µµÈÎïÆ·	352	½Ý¿Ë	10	Ò»°ãÃ³Ò×	25	Ç§¿Ë	206	¸±	18,302
202104	90049090	Î´ÁÐÃû½ÃÕýÊÓÁ¦¡¢»¤Ä¿µÈÓÃÍ¾µÄÑÛ¾µµÈÎïÆ·	353	Ë¹Âå·¥¿Ë	10	Ò»°ãÃ³Ò×	0	Ç§¿Ë	4	¸±	179
202104	90049090	Î´ÁÐÃû½ÃÕýÊÓÁ¦¡¢»¤Ä¿µÈÓÃÍ¾µÄÑÛ¾µµÈÎïÆ·	429	Ä«Î÷¸ç	10	Ò»°ãÃ³Ò×	792	Ç§¿Ë	66000	¸±	42,885
202104	90049090	Î´ÁÐÃû½ÃÕýÊÓÁ¦¡¢»¤Ä¿µÈÓÃÍ¾µÄÑÛ¾µµÈÎïÆ·	501	¼ÓÄÃ´ó	10	Ò»°ãÃ³Ò×	0	Ç§¿Ë	5	¸±	394
202104	90049090	Î´ÁÐÃû½ÃÕýÊÓÁ¦¡¢»¤Ä¿µÈÓÃÍ¾µÄÑÛ¾µµÈÎïÆ·	502	ÃÀ¹ú	10	Ò»°ãÃ³Ò×	1598	Ç§¿Ë	7105	¸±	1,738,576
202104	90049090	Î´ÁÐÃû½ÃÕýÊÓÁ¦¡¢»¤Ä¿µÈÓÃÍ¾µÄÑÛ¾µµÈÎïÆ·	601	°Ä´óÀûÑÇ	10	Ò»°ãÃ³Ò×	2	Ç§¿Ë	4	¸±	3,602
202105	90049090	Î´ÁÐÃû½ÃÕýÊÓÁ¦¡¢»¤Ä¿µÈÓÃÍ¾µÄÑÛ¾µµÈÎïÆ·	110	ÖÐ¹úÏã¸Û	10	Ò»°ãÃ³Ò×	3	Ç§¿Ë	5	¸±	1,928
202105	90049090	Î´ÁÐÃû½ÃÕýÊÓÁ¦¡¢»¤Ä¿µÈÓÃÍ¾µÄÑÛ¾µµÈÎïÆ·	111	Ó¡¶È	10	Ò»°ãÃ³Ò×	1	Ç§¿Ë	5	¸±	700
202105	90049090	Î´ÁÐÃû½ÃÕýÊÓÁ¦¡¢»¤Ä¿µÈÓÃÍ¾µÄÑÛ¾µµÈÎïÆ·	112	Ó¡¶ÈÄáÎ÷ÑÇ	10	Ò»°ãÃ³Ò×	0	Ç§¿Ë	1	¸±	371
202105	90049090	Î´ÁÐÃû½ÃÕýÊÓÁ¦¡¢»¤Ä¿µÈÓÃÍ¾µÄÑÛ¾µµÈÎïÆ·	116	ÈÕ±¾	10	Ò»°ãÃ³Ò×	4141	Ç§¿Ë	120187	¸±	6,007,820
202105	90049090	Î´ÁÐÃû½ÃÕýÊÓÁ¦¡¢»¤Ä¿µÈÓÃÍ¾µÄÑÛ¾µµÈÎïÆ·	122	ÂíÀ´Î÷ÑÇ	10	Ò»°ãÃ³Ò×	4438	Ç§¿Ë	51260	¸±	355,632
202105	90049090	Î´ÁÐÃû½ÃÕýÊÓÁ¦¡¢»¤Ä¿µÈÓÃÍ¾µÄÑÛ¾µµÈÎïÆ·	129	·ÆÂÉ±ö	10	Ò»°ãÃ³Ò×	2	Ç§¿Ë	10	¸±	3,349
202105	90049090	Î´ÁÐÃû½ÃÕýÊÓÁ¦¡¢»¤Ä¿µÈÓÃÍ¾µÄÑÛ¾µµÈÎïÆ·	133	º«¹ú	10	Ò»°ãÃ³Ò×	52	Ç§¿Ë	1462	¸±	290,647
202105	90049090	Î´ÁÐÃû½ÃÕýÊÓÁ¦¡¢»¤Ä¿µÈÓÃÍ¾µÄÑÛ¾µµÈÎïÆ·	136	Ì©¹ú	10	Ò»°ãÃ³Ò×	112	Ç§¿Ë	407	¸±	131,948
202105	90049090	Î´ÁÐÃû½ÃÕýÊÓÁ¦¡¢»¤Ä¿µÈÓÃÍ¾µÄÑÛ¾µµÈÎïÆ·	141	Ô½ÄÏ	10	Ò»°ãÃ³Ò×	4	Ç§¿Ë	4	¸±	6,596
202105	90049090	Î´ÁÐÃû½ÃÕýÊÓÁ¦¡¢»¤Ä¿µÈÓÃÍ¾µÄÑÛ¾µµÈÎïÆ·	142	ÖÐ¹ú	10	Ò»°ãÃ³Ò×	6487	Ç§¿Ë	98904	¸±	1,731,025
202105	90049090	Î´ÁÐÃû½ÃÕýÊÓÁ¦¡¢»¤Ä¿µÈÓÃÍ¾µÄÑÛ¾µµÈÎïÆ·	143	ÖÐ¹úÌ¨Íå	10	Ò»°ãÃ³Ò×	17832	Ç§¿Ë	293118	¸±	2,229,779
202105	90049090	Î´ÁÐÃû½ÃÕýÊÓÁ¦¡¢»¤Ä¿µÈÓÃÍ¾µÄÑÛ¾µµÈÎïÆ·	230	Ã«ÀïËþÄáÑÇ	10	Ò»°ãÃ³Ò×	0	Ç§¿Ë	1	¸±	1,036
202105	90049090	Î´ÁÐÃû½ÃÕýÊÓÁ¦¡¢»¤Ä¿µÈÓÃÍ¾µÄÑÛ¾µµÈÎïÆ·	302	µ¤Âó	10	Ò»°ãÃ³Ò×	1	Ç§¿Ë	3	¸±	1,368
202105	90049090	Î´ÁÐÃû½ÃÕýÊÓÁ¦¡¢»¤Ä¿µÈÓÃÍ¾µÄÑÛ¾µµÈÎïÆ·	303	Ó¢¹ú	10	Ò»°ãÃ³Ò×	2	Ç§¿Ë	8	¸±	4,270
202105	90049090	Î´ÁÐÃû½ÃÕýÊÓÁ¦¡¢»¤Ä¿µÈÓÃÍ¾µÄÑÛ¾µµÈÎïÆ·	304	µÂ¹ú	10	Ò»°ãÃ³Ò×	3661	Ç§¿Ë	30477	¸±	1,011,839
202105	90049090	Î´ÁÐÃû½ÃÕýÊÓÁ¦¡¢»¤Ä¿µÈÓÃÍ¾µÄÑÛ¾µµÈÎïÆ·	305	·¨¹ú	10	Ò»°ãÃ³Ò×	50	Ç§¿Ë	246	¸±	266,999
202105	90049090	Î´ÁÐÃû½ÃÕýÊÓÁ¦¡¢»¤Ä¿µÈÓÃÍ¾µÄÑÛ¾µµÈÎïÆ·	307	Òâ´óÀû	10	Ò»°ãÃ³Ò×	345	Ç§¿Ë	1866	¸±	917,602
202105	90049090	Î´ÁÐÃû½ÃÕýÊÓÁ¦¡¢»¤Ä¿µÈÓÃÍ¾µÄÑÛ¾µµÈÎïÆ·	309	ºÉÀ¼	10	Ò»°ãÃ³Ò×	0	Ç§¿Ë	2	¸±	1,979
202105	90049090	Î´ÁÐÃû½ÃÕýÊÓÁ¦¡¢»¤Ä¿µÈÓÃÍ¾µÄÑÛ¾µµÈÎïÆ·	311	ÆÏÌÑÑÀ	10	Ò»°ãÃ³Ò×	10	Ç§¿Ë	32	¸±	35,548
202105	90049090	Î´ÁÐÃû½ÃÕýÊÓÁ¦¡¢»¤Ä¿µÈÓÃÍ¾µÄÑÛ¾µµÈÎïÆ·	312	Î÷°àÑÀ	10	Ò»°ãÃ³Ò×	2	Ç§¿Ë	6	¸±	4,105
202105	90049090	Î´ÁÐÃû½ÃÕýÊÓÁ¦¡¢»¤Ä¿µÈÓÃÍ¾µÄÑÛ¾µµÈÎïÆ·	315	°ÂµØÀû	10	Ò»°ãÃ³Ò×	10	Ç§¿Ë	38	¸±	12,455
202105	90049090	Î´ÁÐÃû½ÃÕýÊÓÁ¦¡¢»¤Ä¿µÈÓÃÍ¾µÄÑÛ¾µµÈÎïÆ·	328	ÂÞÂíÄáÑÇ	10	Ò»°ãÃ³Ò×	378	Ç§¿Ë	1524	¸±	309,473
202105	90049090	Î´ÁÐÃû½ÃÕýÊÓÁ¦¡¢»¤Ä¿µÈÓÃÍ¾µÄÑÛ¾µµÈÎïÆ·	343	Ä¦¶û¶àÍß	10	Ò»°ãÃ³Ò×	0	Ç§¿Ë	1	¸±	196
202105	90049090	Î´ÁÐÃû½ÃÕýÊÓÁ¦¡¢»¤Ä¿µÈÓÃÍ¾µÄÑÛ¾µµÈÎïÆ·	352	½Ý¿Ë	10	Ò»°ãÃ³Ò×	0	Ç§¿Ë	1	¸±	264
202105	90049090	Î´ÁÐÃû½ÃÕýÊÓÁ¦¡¢»¤Ä¿µÈÓÃÍ¾µÄÑÛ¾µµÈÎïÆ·	353	Ë¹Âå·¥¿Ë	10	Ò»°ãÃ³Ò×	1	Ç§¿Ë	18	¸±	865
202105	90049090	Î´ÁÐÃû½ÃÕýÊÓÁ¦¡¢»¤Ä¿µÈÓÃÍ¾µÄÑÛ¾µµÈÎïÆ·	429	Ä«Î÷¸ç	10	Ò»°ãÃ³Ò×	4	Ç§¿Ë	16	¸±	5,359
202105	90049090	Î´ÁÐÃû½ÃÕýÊÓÁ¦¡¢»¤Ä¿µÈÓÃÍ¾µÄÑÛ¾µµÈÎïÆ·	501	¼ÓÄÃ´ó	10	Ò»°ãÃ³Ò×	15	Ç§¿Ë	80	¸±	16,858
202105	90049090	Î´ÁÐÃû½ÃÕýÊÓÁ¦¡¢»¤Ä¿µÈÓÃÍ¾µÄÑÛ¾µµÈÎïÆ·	502	ÃÀ¹ú	10	Ò»°ãÃ³Ò×	584	Ç§¿Ë	5476	¸±	1,005,938
202105	90049090	Î´ÁÐÃû½ÃÕýÊÓÁ¦¡¢»¤Ä¿µÈÓÃÍ¾µÄÑÛ¾µµÈÎïÆ·	601	°Ä´óÀûÑÇ	10	Ò»°ãÃ³Ò×	0	Ç§¿Ë	1	¸±	1,406
202106	90049090	Î´ÁÐÃû½ÃÕýÊÓÁ¦¡¢»¤Ä¿µÈÓÃÍ¾µÄÑÛ¾µµÈÎïÆ·	103	ÃÏ¼ÓÀ­¹ú	10	Ò»°ãÃ³Ò×	3	Ç§¿Ë	9	¸±	8,642
202106	90049090	Î´ÁÐÃû½ÃÕýÊÓÁ¦¡¢»¤Ä¿µÈÓÃÍ¾µÄÑÛ¾µµÈÎïÆ·	110	ÖÐ¹úÏã¸Û	10	Ò»°ãÃ³Ò×	16	Ç§¿Ë	7	¸±	24,518
202106	90049090	Î´ÁÐÃû½ÃÕýÊÓÁ¦¡¢»¤Ä¿µÈÓÃÍ¾µÄÑÛ¾µµÈÎïÆ·	111	Ó¡¶È	10	Ò»°ãÃ³Ò×	0	Ç§¿Ë	2	¸±	205
202106	90049090	Î´ÁÐÃû½ÃÕýÊÓÁ¦¡¢»¤Ä¿µÈÓÃÍ¾µÄÑÛ¾µµÈÎïÆ·	115	ÒÔÉ«ÁÐ	10	Ò»°ãÃ³Ò×	1	Ç§¿Ë	16	¸±	5,750
202106	90049090	Î´ÁÐÃû½ÃÕýÊÓÁ¦¡¢»¤Ä¿µÈÓÃÍ¾µÄÑÛ¾µµÈÎïÆ·	116	ÈÕ±¾	10	Ò»°ãÃ³Ò×	7072	Ç§¿Ë	57868	¸±	3,488,020
202106	90049090	Î´ÁÐÃû½ÃÕýÊÓÁ¦¡¢»¤Ä¿µÈÓÃÍ¾µÄÑÛ¾µµÈÎïÆ·	122	ÂíÀ´Î÷ÑÇ	10	Ò»°ãÃ³Ò×	348	Ç§¿Ë	3907	¸±	83,102
202106	90049090	Î´ÁÐÃû½ÃÕýÊÓÁ¦¡¢»¤Ä¿µÈÓÃÍ¾µÄÑÛ¾µµÈÎïÆ·	133	º«¹ú	10	Ò»°ãÃ³Ò×	109	Ç§¿Ë	930	¸±	303,263
202106	90049090	Î´ÁÐÃû½ÃÕýÊÓÁ¦¡¢»¤Ä¿µÈÓÃÍ¾µÄÑÛ¾µµÈÎïÆ·	136	Ì©¹ú	10	Ò»°ãÃ³Ò×	9	Ç§¿Ë	31	¸±	4,104
202106	90049090	Î´ÁÐÃû½ÃÕýÊÓÁ¦¡¢»¤Ä¿µÈÓÃÍ¾µÄÑÛ¾µµÈÎïÆ·	141	Ô½ÄÏ	10	Ò»°ãÃ³Ò×	5	Ç§¿Ë	6	¸±	8,647
202106	90049090	Î´ÁÐÃû½ÃÕýÊÓÁ¦¡¢»¤Ä¿µÈÓÃÍ¾µÄÑÛ¾µµÈÎïÆ·	142	ÖÐ¹ú	10	Ò»°ãÃ³Ò×	1218	Ç§¿Ë	12760	¸±	1,568,788
202106	90049090	Î´ÁÐÃû½ÃÕýÊÓÁ¦¡¢»¤Ä¿µÈÓÃÍ¾µÄÑÛ¾µµÈÎïÆ·	143	ÖÐ¹úÌ¨Íå	10	Ò»°ãÃ³Ò×	35344	Ç§¿Ë	652619	¸±	3,371,931
202106	90049090	Î´ÁÐÃû½ÃÕýÊÓÁ¦¡¢»¤Ä¿µÈÓÃÍ¾µÄÑÛ¾µµÈÎïÆ·	302	µ¤Âó	10	Ò»°ãÃ³Ò×	0	Ç§¿Ë	21	¸±	10,310
202106	90049090	Î´ÁÐÃû½ÃÕýÊÓÁ¦¡¢»¤Ä¿µÈÓÃÍ¾µÄÑÛ¾µµÈÎïÆ·	303	Ó¢¹ú	10	Ò»°ãÃ³Ò×	4	Ç§¿Ë	27	¸±	8,739
202106	90049090	Î´ÁÐÃû½ÃÕýÊÓÁ¦¡¢»¤Ä¿µÈÓÃÍ¾µÄÑÛ¾µµÈÎïÆ·	304	µÂ¹ú	10	Ò»°ãÃ³Ò×	3131	Ç§¿Ë	32383	¸±	1,452,799
202106	90049090	Î´ÁÐÃû½ÃÕýÊÓÁ¦¡¢»¤Ä¿µÈÓÃÍ¾µÄÑÛ¾µµÈÎïÆ·	305	·¨¹ú	10	Ò»°ãÃ³Ò×	88	Ç§¿Ë	414	¸±	269,765
202106	90049090	Î´ÁÐÃû½ÃÕýÊÓÁ¦¡¢»¤Ä¿µÈÓÃÍ¾µÄÑÛ¾µµÈÎïÆ·	307	Òâ´óÀû	10	Ò»°ãÃ³Ò×	854	Ç§¿Ë	5035	¸±	2,105,423
202106	90049090	Î´ÁÐÃû½ÃÕýÊÓÁ¦¡¢»¤Ä¿µÈÓÃÍ¾µÄÑÛ¾µµÈÎïÆ·	311	ÆÏÌÑÑÀ	10	Ò»°ãÃ³Ò×	7	Ç§¿Ë	22	¸±	22,288
202106	90049090	Î´ÁÐÃû½ÃÕýÊÓÁ¦¡¢»¤Ä¿µÈÓÃÍ¾µÄÑÛ¾µµÈÎïÆ·	312	Î÷°àÑÀ	10	Ò»°ãÃ³Ò×	1	Ç§¿Ë	30	¸±	23,190
202106	90049090	Î´ÁÐÃû½ÃÕýÊÓÁ¦¡¢»¤Ä¿µÈÓÃÍ¾µÄÑÛ¾µµÈÎïÆ·	314	°²µÀ¶û	10	Ò»°ãÃ³Ò×	0	Ç§¿Ë	1	¸±	114
202106	90049090	Î´ÁÐÃû½ÃÕýÊÓÁ¦¡¢»¤Ä¿µÈÓÃÍ¾µÄÑÛ¾µµÈÎïÆ·	315	°ÂµØÀû	10	Ò»°ãÃ³Ò×	13	Ç§¿Ë	53	¸±	16,849
202106	90049090	Î´ÁÐÃû½ÃÕýÊÓÁ¦¡¢»¤Ä¿µÈÓÃÍ¾µÄÑÛ¾µµÈÎïÆ·	328	ÂÞÂíÄáÑÇ	10	Ò»°ãÃ³Ò×	0	Ç§¿Ë	2	¸±	814
202106	90049090	Î´ÁÐÃû½ÃÕýÊÓÁ¦¡¢»¤Ä¿µÈÓÃÍ¾µÄÑÛ¾µµÈÎïÆ·	331	ÈðÊ¿	10	Ò»°ãÃ³Ò×	4	Ç§¿Ë	20	¸±	1,278
202106	90049090	Î´ÁÐÃû½ÃÕýÊÓÁ¦¡¢»¤Ä¿µÈÓÃÍ¾µÄÑÛ¾µµÈÎïÆ·	343	Ä¦¶û¶àÍß	10	Ò»°ãÃ³Ò×	0	Ç§¿Ë	2	¸±	296
202106	90049090	Î´ÁÐÃû½ÃÕýÊÓÁ¦¡¢»¤Ä¿µÈÓÃÍ¾µÄÑÛ¾µµÈÎïÆ·	352	½Ý¿Ë	10	Ò»°ãÃ³Ò×	9	Ç§¿Ë	63	¸±	1,869
202106	90049090	Î´ÁÐÃû½ÃÕýÊÓÁ¦¡¢»¤Ä¿µÈÓÃÍ¾µÄÑÛ¾µµÈÎïÆ·	353	Ë¹Âå·¥¿Ë	10	Ò»°ãÃ³Ò×	4	Ç§¿Ë	39	¸±	1,701
202106	90049090	Î´ÁÐÃû½ÃÕýÊÓÁ¦¡¢»¤Ä¿µÈÓÃÍ¾µÄÑÛ¾µµÈÎïÆ·	501	¼ÓÄÃ´ó	10	Ò»°ãÃ³Ò×	36	Ç§¿Ë	435	¸±	104,530
202106	90049090	Î´ÁÐÃû½ÃÕýÊÓÁ¦¡¢»¤Ä¿µÈÓÃÍ¾µÄÑÛ¾µµÈÎïÆ·	502	ÃÀ¹ú	10	Ò»°ãÃ³Ò×	259	Ç§¿Ë	1507	¸±	767,718
202106	90049090	Î´ÁÐÃû½ÃÕýÊÓÁ¦¡¢»¤Ä¿µÈÓÃÍ¾µÄÑÛ¾µµÈÎïÆ·	601	°Ä´óÀûÑÇ	10	Ò»°ãÃ³Ò×	0	Ç§¿Ë	1	¸±	263
202107	90049090	Î´ÁÐÃû½ÃÕýÊÓÁ¦¡¢»¤Ä¿µÈÓÃÍ¾µÄÑÛ¾µµÈÎïÆ·	103	ÃÏ¼ÓÀ­¹ú	10	Ò»°ãÃ³Ò×	0	Ç§¿Ë	1	¸±	656
202107	90049090	Î´ÁÐÃû½ÃÕýÊÓÁ¦¡¢»¤Ä¿µÈÓÃÍ¾µÄÑÛ¾µµÈÎïÆ·	110	ÖÐ¹úÏã¸Û	10	Ò»°ãÃ³Ò×	1	Ç§¿Ë	6	¸±	648
202107	90049090	Î´ÁÐÃû½ÃÕýÊÓÁ¦¡¢»¤Ä¿µÈÓÃÍ¾µÄÑÛ¾µµÈÎïÆ·	111	Ó¡¶È	10	Ò»°ãÃ³Ò×	111	Ç§¿Ë	5991	¸±	18,060
202107	90049090	Î´ÁÐÃû½ÃÕýÊÓÁ¦¡¢»¤Ä¿µÈÓÃÍ¾µÄÑÛ¾µµÈÎïÆ·	116	ÈÕ±¾	10	Ò»°ãÃ³Ò×	9320	Ç§¿Ë	76550	¸±	4,224,150
202107	90049090	Î´ÁÐÃû½ÃÕýÊÓÁ¦¡¢»¤Ä¿µÈÓÃÍ¾µÄÑÛ¾µµÈÎïÆ·	122	ÂíÀ´Î÷ÑÇ	10	Ò»°ãÃ³Ò×	291	Ç§¿Ë	2720	¸±	48,114
202107	90049090	Î´ÁÐÃû½ÃÕýÊÓÁ¦¡¢»¤Ä¿µÈÓÃÍ¾µÄÑÛ¾µµÈÎïÆ·	133	º«¹ú	10	Ò»°ãÃ³Ò×	226	Ç§¿Ë	1884	¸±	276,605
202107	90049090	Î´ÁÐÃû½ÃÕýÊÓÁ¦¡¢»¤Ä¿µÈÓÃÍ¾µÄÑÛ¾µµÈÎïÆ·	134	Ë¹ÀïÀ¼¿¨	10	Ò»°ãÃ³Ò×	0	Ç§¿Ë	1	¸±	165
202107	90049090	Î´ÁÐÃû½ÃÕýÊÓÁ¦¡¢»¤Ä¿µÈÓÃÍ¾µÄÑÛ¾µµÈÎïÆ·	136	Ì©¹ú	10	Ò»°ãÃ³Ò×	54	Ç§¿Ë	183	¸±	26,516
202107	90049090	Î´ÁÐÃû½ÃÕýÊÓÁ¦¡¢»¤Ä¿µÈÓÃÍ¾µÄÑÛ¾µµÈÎïÆ·	141	Ô½ÄÏ	10	Ò»°ãÃ³Ò×	4	Ç§¿Ë	4	¸±	6,536
202107	90049090	Î´ÁÐÃû½ÃÕýÊÓÁ¦¡¢»¤Ä¿µÈÓÃÍ¾µÄÑÛ¾µµÈÎïÆ·	142	ÖÐ¹ú	10	Ò»°ãÃ³Ò×	1333	Ç§¿Ë	8543	¸±	1,447,330
202107	90049090	Î´ÁÐÃû½ÃÕýÊÓÁ¦¡¢»¤Ä¿µÈÓÃÍ¾µÄÑÛ¾µµÈÎïÆ·	143	ÖÐ¹úÌ¨Íå	10	Ò»°ãÃ³Ò×	33674	Ç§¿Ë	579375	¸±	4,310,741
202107	90049090	Î´ÁÐÃû½ÃÕýÊÓÁ¦¡¢»¤Ä¿µÈÓÃÍ¾µÄÑÛ¾µµÈÎïÆ·	301	±ÈÀûÊ±	10	Ò»°ãÃ³Ò×	276	Ç§¿Ë	6012	¸±	241,060
202107	90049090	Î´ÁÐÃû½ÃÕýÊÓÁ¦¡¢»¤Ä¿µÈÓÃÍ¾µÄÑÛ¾µµÈÎïÆ·	302	µ¤Âó	10	Ò»°ãÃ³Ò×	204	Ç§¿Ë	3332	¸±	90,537
202107	90049090	Î´ÁÐÃû½ÃÕýÊÓÁ¦¡¢»¤Ä¿µÈÓÃÍ¾µÄÑÛ¾µµÈÎïÆ·	303	Ó¢¹ú	10	Ò»°ãÃ³Ò×	11	Ç§¿Ë	88	¸±	9,683
202107	90049090	Î´ÁÐÃû½ÃÕýÊÓÁ¦¡¢»¤Ä¿µÈÓÃÍ¾µÄÑÛ¾µµÈÎïÆ·	304	µÂ¹ú	10	Ò»°ãÃ³Ò×	78	Ç§¿Ë	671	¸±	447,976
202107	90049090	Î´ÁÐÃû½ÃÕýÊÓÁ¦¡¢»¤Ä¿µÈÓÃÍ¾µÄÑÛ¾µµÈÎïÆ·	305	·¨¹ú	10	Ò»°ãÃ³Ò×	36	Ç§¿Ë	172	¸±	73,693
202107	90049090	Î´ÁÐÃû½ÃÕýÊÓÁ¦¡¢»¤Ä¿µÈÓÃÍ¾µÄÑÛ¾µµÈÎïÆ·	307	Òâ´óÀû	10	Ò»°ãÃ³Ò×	247	Ç§¿Ë	2409	¸±	737,300
202107	90049090	Î´ÁÐÃû½ÃÕýÊÓÁ¦¡¢»¤Ä¿µÈÓÃÍ¾µÄÑÛ¾µµÈÎïÆ·	309	ºÉÀ¼	10	Ò»°ãÃ³Ò×	0	Ç§¿Ë	1	¸±	494
202107	90049090	Î´ÁÐÃû½ÃÕýÊÓÁ¦¡¢»¤Ä¿µÈÓÃÍ¾µÄÑÛ¾µµÈÎïÆ·	312	Î÷°àÑÀ	10	Ò»°ãÃ³Ò×	0	Ç§¿Ë	2	¸±	1,539
202107	90049090	Î´ÁÐÃû½ÃÕýÊÓÁ¦¡¢»¤Ä¿µÈÓÃÍ¾µÄÑÛ¾µµÈÎïÆ·	315	°ÂµØÀû	10	Ò»°ãÃ³Ò×	0	Ç§¿Ë	3	¸±	641
202107	90049090	Î´ÁÐÃû½ÃÕýÊÓÁ¦¡¢»¤Ä¿µÈÓÃÍ¾µÄÑÛ¾µµÈÎïÆ·	316	±£¼ÓÀûÑÇ	10	Ò»°ãÃ³Ò×	5	Ç§¿Ë	12	¸±	2,372
202107	90049090	Î´ÁÐÃû½ÃÕýÊÓÁ¦¡¢»¤Ä¿µÈÓÃÍ¾µÄÑÛ¾µµÈÎïÆ·	328	ÂÞÂíÄáÑÇ	10	Ò»°ãÃ³Ò×	3	Ç§¿Ë	7	¸±	1,563
202107	90049090	Î´ÁÐÃû½ÃÕýÊÓÁ¦¡¢»¤Ä¿µÈÓÃÍ¾µÄÑÛ¾µµÈÎïÆ·	352	½Ý¿Ë	10	Ò»°ãÃ³Ò×	3	Ç§¿Ë	16	¸±	5,837
202107	90049090	Î´ÁÐÃû½ÃÕýÊÓÁ¦¡¢»¤Ä¿µÈÓÃÍ¾µÄÑÛ¾µµÈÎïÆ·	353	Ë¹Âå·¥¿Ë	10	Ò»°ãÃ³Ò×	51	Ç§¿Ë	702	¸±	29,803
202107	90049090	Î´ÁÐÃû½ÃÕýÊÓÁ¦¡¢»¤Ä¿µÈÓÃÍ¾µÄÑÛ¾µµÈÎïÆ·	501	¼ÓÄÃ´ó	10	Ò»°ãÃ³Ò×	12	Ç§¿Ë	60	¸±	2,103
202107	90049090	Î´ÁÐÃû½ÃÕýÊÓÁ¦¡¢»¤Ä¿µÈÓÃÍ¾µÄÑÛ¾µµÈÎïÆ·	502	ÃÀ¹ú	10	Ò»°ãÃ³Ò×	505	Ç§¿Ë	3175	¸±	968,087
202107	90049090	Î´ÁÐÃû½ÃÕýÊÓÁ¦¡¢»¤Ä¿µÈÓÃÍ¾µÄÑÛ¾µµÈÎïÆ·	601	°Ä´óÀûÑÇ	10	Ò»°ãÃ³Ò×	0	Ç§¿Ë	1	¸±	38
202108	90049090	Î´ÁÐÃû½ÃÕýÊÓÁ¦¡¢»¤Ä¿µÈÓÃÍ¾µÄÑÛ¾µµÈÎïÆ·	103	ÃÏ¼ÓÀ­¹ú	10	Ò»°ãÃ³Ò×	0	Ç§¿Ë	1	¸±	1,087
202108	90049090	Î´ÁÐÃû½ÃÕýÊÓÁ¦¡¢»¤Ä¿µÈÓÃÍ¾µÄÑÛ¾µµÈÎïÆ·	110	ÖÐ¹úÏã¸Û	10	Ò»°ãÃ³Ò×	2	Ç§¿Ë	4	¸±	415
202108	90049090	Î´ÁÐÃû½ÃÕýÊÓÁ¦¡¢»¤Ä¿µÈÓÃÍ¾µÄÑÛ¾µµÈÎïÆ·	116	ÈÕ±¾	10	Ò»°ãÃ³Ò×	11359	Ç§¿Ë	102172	¸±	6,202,178
202108	90049090	Î´ÁÐÃû½ÃÕýÊÓÁ¦¡¢»¤Ä¿µÈÓÃÍ¾µÄÑÛ¾µµÈÎïÆ·	122	ÂíÀ´Î÷ÑÇ	10	Ò»°ãÃ³Ò×	1243	Ç§¿Ë	19212	¸±	118,679
202108	90049090	Î´ÁÐÃû½ÃÕýÊÓÁ¦¡¢»¤Ä¿µÈÓÃÍ¾µÄÑÛ¾µµÈÎïÆ·	133	º«¹ú	10	Ò»°ãÃ³Ò×	462	Ç§¿Ë	1774	¸±	306,388
202108	90049090	Î´ÁÐÃû½ÃÕýÊÓÁ¦¡¢»¤Ä¿µÈÓÃÍ¾µÄÑÛ¾µµÈÎïÆ·	134	Ë¹ÀïÀ¼¿¨	10	Ò»°ãÃ³Ò×	0	Ç§¿Ë	4	¸±	589
202108	90049090	Î´ÁÐÃû½ÃÕýÊÓÁ¦¡¢»¤Ä¿µÈÓÃÍ¾µÄÑÛ¾µµÈÎïÆ·	136	Ì©¹ú	10	Ò»°ãÃ³Ò×	37	Ç§¿Ë	80	¸±	13,299
202108	90049090	Î´ÁÐÃû½ÃÕýÊÓÁ¦¡¢»¤Ä¿µÈÓÃÍ¾µÄÑÛ¾µµÈÎïÆ·	141	Ô½ÄÏ	10	Ò»°ãÃ³Ò×	3	Ç§¿Ë	4	¸±	4,465
202108	90049090	Î´ÁÐÃû½ÃÕýÊÓÁ¦¡¢»¤Ä¿µÈÓÃÍ¾µÄÑÛ¾µµÈÎïÆ·	142	ÖÐ¹ú	10	Ò»°ãÃ³Ò×	996	Ç§¿Ë	12012	¸±	667,299
202108	90049090	Î´ÁÐÃû½ÃÕýÊÓÁ¦¡¢»¤Ä¿µÈÓÃÍ¾µÄÑÛ¾µµÈÎïÆ·	143	ÖÐ¹úÌ¨Íå	10	Ò»°ãÃ³Ò×	17447	Ç§¿Ë	304419	¸±	2,214,787
202108	90049090	Î´ÁÐÃû½ÃÕýÊÓÁ¦¡¢»¤Ä¿µÈÓÃÍ¾µÄÑÛ¾µµÈÎïÆ·	302	µ¤Âó	10	Ò»°ãÃ³Ò×	1	Ç§¿Ë	13	¸±	12,257
202108	90049090	Î´ÁÐÃû½ÃÕýÊÓÁ¦¡¢»¤Ä¿µÈÓÃÍ¾µÄÑÛ¾µµÈÎïÆ·	303	Ó¢¹ú	10	Ò»°ãÃ³Ò×	0	Ç§¿Ë	6	¸±	3,922
202108	90049090	Î´ÁÐÃû½ÃÕýÊÓÁ¦¡¢»¤Ä¿µÈÓÃÍ¾µÄÑÛ¾µµÈÎïÆ·	304	µÂ¹ú	10	Ò»°ãÃ³Ò×	3515	Ç§¿Ë	53660	¸±	1,867,685
202108	90049090	Î´ÁÐÃû½ÃÕýÊÓÁ¦¡¢»¤Ä¿µÈÓÃÍ¾µÄÑÛ¾µµÈÎïÆ·	305	·¨¹ú	10	Ò»°ãÃ³Ò×	22	Ç§¿Ë	49	¸±	39,413
202108	90049090	Î´ÁÐÃû½ÃÕýÊÓÁ¦¡¢»¤Ä¿µÈÓÃÍ¾µÄÑÛ¾µµÈÎïÆ·	307	Òâ´óÀû	10	Ò»°ãÃ³Ò×	229	Ç§¿Ë	3004	¸±	1,279,922
202108	90049090	Î´ÁÐÃû½ÃÕýÊÓÁ¦¡¢»¤Ä¿µÈÓÃÍ¾µÄÑÛ¾µµÈÎïÆ·	309	ºÉÀ¼	10	Ò»°ãÃ³Ò×	0	Ç§¿Ë	2	¸±	828
202108	90049090	Î´ÁÐÃû½ÃÕýÊÓÁ¦¡¢»¤Ä¿µÈÓÃÍ¾µÄÑÛ¾µµÈÎïÆ·	312	Î÷°àÑÀ	10	Ò»°ãÃ³Ò×	1	Ç§¿Ë	36	¸±	25,031
202108	90049090	Î´ÁÐÃû½ÃÕýÊÓÁ¦¡¢»¤Ä¿µÈÓÃÍ¾µÄÑÛ¾µµÈÎïÆ·	314	°²µÀ¶û	10	Ò»°ãÃ³Ò×	0	Ç§¿Ë	1	¸±	132
202108	90049090	Î´ÁÐÃû½ÃÕýÊÓÁ¦¡¢»¤Ä¿µÈÓÃÍ¾µÄÑÛ¾µµÈÎïÆ·	315	°ÂµØÀû	10	Ò»°ãÃ³Ò×	4	Ç§¿Ë	14	¸±	4,005
202108	90049090	Î´ÁÐÃû½ÃÕýÊÓÁ¦¡¢»¤Ä¿µÈÓÃÍ¾µÄÑÛ¾µµÈÎïÆ·	318	·ÒÀ¼	10	Ò»°ãÃ³Ò×	3	Ç§¿Ë	1	¸±	25,901
202108	90049090	Î´ÁÐÃû½ÃÕýÊÓÁ¦¡¢»¤Ä¿µÈÓÃÍ¾µÄÑÛ¾µµÈÎïÆ·	328	ÂÞÂíÄáÑÇ	10	Ò»°ãÃ³Ò×	807	Ç§¿Ë	3597	¸±	642,305
202108	90049090	Î´ÁÐÃû½ÃÕýÊÓÁ¦¡¢»¤Ä¿µÈÓÃÍ¾µÄÑÛ¾µµÈÎïÆ·	352	½Ý¿Ë	10	Ò»°ãÃ³Ò×	2	Ç§¿Ë	7	¸±	2,951
202108	90049090	Î´ÁÐÃû½ÃÕýÊÓÁ¦¡¢»¤Ä¿µÈÓÃÍ¾µÄÑÛ¾µµÈÎïÆ·	353	Ë¹Âå·¥¿Ë	10	Ò»°ãÃ³Ò×	1	Ç§¿Ë	18	¸±	813
202108	90049090	Î´ÁÐÃû½ÃÕýÊÓÁ¦¡¢»¤Ä¿µÈÓÃÍ¾µÄÑÛ¾µµÈÎïÆ·	429	Ä«Î÷¸ç	10	Ò»°ãÃ³Ò×	52	Ç§¿Ë	1540	¸±	5,491
202108	90049090	Î´ÁÐÃû½ÃÕýÊÓÁ¦¡¢»¤Ä¿µÈÓÃÍ¾µÄÑÛ¾µµÈÎïÆ·	501	¼ÓÄÃ´ó	10	Ò»°ãÃ³Ò×	123	Ç§¿Ë	1400	¸±	322,098
202108	90049090	Î´ÁÐÃû½ÃÕýÊÓÁ¦¡¢»¤Ä¿µÈÓÃÍ¾µÄÑÛ¾µµÈÎïÆ·	502	ÃÀ¹ú	10	Ò»°ãÃ³Ò×	1683	Ç§¿Ë	6989	¸±	1,379,433
202108	90049090	Î´ÁÐÃû½ÃÕýÊÓÁ¦¡¢»¤Ä¿µÈÓÃÍ¾µÄÑÛ¾µµÈÎïÆ·	601	°Ä´óÀûÑÇ	10	Ò»°ãÃ³Ò×	0	Ç§¿Ë	1	¸±	25
202108	90049090	Î´ÁÐÃû½ÃÕýÊÓÁ¦¡¢»¤Ä¿µÈÓÃÍ¾µÄÑÛ¾µµÈÎïÆ·	609	ÐÂÎ÷À¼	10	Ò»°ãÃ³Ò×	0	Ç§¿Ë	2	¸±	2,043
202109	90049090	Î´ÁÐÃû½ÃÕýÊÓÁ¦¡¢»¤Ä¿µÈÓÃÍ¾µÄÑÛ¾µµÈÎïÆ·	103	ÃÏ¼ÓÀ­¹ú	10	Ò»°ãÃ³Ò×	0	Ç§¿Ë	1	¸±	672
202109	90049090	Î´ÁÐÃû½ÃÕýÊÓÁ¦¡¢»¤Ä¿µÈÓÃÍ¾µÄÑÛ¾µµÈÎïÆ·	110	ÖÐ¹úÏã¸Û	10	Ò»°ãÃ³Ò×	6	Ç§¿Ë	21	¸±	46,070
202109	90049090	Î´ÁÐÃû½ÃÕýÊÓÁ¦¡¢»¤Ä¿µÈÓÃÍ¾µÄÑÛ¾µµÈÎïÆ·	111	Ó¡¶È	10	Ò»°ãÃ³Ò×	0	Ç§¿Ë	2	¸±	240
202109	90049090	Î´ÁÐÃû½ÃÕýÊÓÁ¦¡¢»¤Ä¿µÈÓÃÍ¾µÄÑÛ¾µµÈÎïÆ·	115	ÒÔÉ«ÁÐ	10	Ò»°ãÃ³Ò×	2	Ç§¿Ë	3	¸±	1,243
202109	90049090	Î´ÁÐÃû½ÃÕýÊÓÁ¦¡¢»¤Ä¿µÈÓÃÍ¾µÄÑÛ¾µµÈÎïÆ·	116	ÈÕ±¾	10	Ò»°ãÃ³Ò×	1057	Ç§¿Ë	9329	¸±	1,698,250
202109	90049090	Î´ÁÐÃû½ÃÕýÊÓÁ¦¡¢»¤Ä¿µÈÓÃÍ¾µÄÑÛ¾µµÈÎïÆ·	122	ÂíÀ´Î÷ÑÇ	10	Ò»°ãÃ³Ò×	386	Ç§¿Ë	6248	¸±	102,584
202109	90049090	Î´ÁÐÃû½ÃÕýÊÓÁ¦¡¢»¤Ä¿µÈÓÃÍ¾µÄÑÛ¾µµÈÎïÆ·	133	º«¹ú	10	Ò»°ãÃ³Ò×	28	Ç§¿Ë	318	¸±	133,028
202109	90049090	Î´ÁÐÃû½ÃÕýÊÓÁ¦¡¢»¤Ä¿µÈÓÃÍ¾µÄÑÛ¾µµÈÎïÆ·	134	Ë¹ÀïÀ¼¿¨	10	Ò»°ãÃ³Ò×	0	Ç§¿Ë	3	¸±	403
202109	90049090	Î´ÁÐÃû½ÃÕýÊÓÁ¦¡¢»¤Ä¿µÈÓÃÍ¾µÄÑÛ¾µµÈÎïÆ·	136	Ì©¹ú	10	Ò»°ãÃ³Ò×	27	Ç§¿Ë	91	¸±	10,806
202109	90049090	Î´ÁÐÃû½ÃÕýÊÓÁ¦¡¢»¤Ä¿µÈÓÃÍ¾µÄÑÛ¾µµÈÎïÆ·	141	Ô½ÄÏ	10	Ò»°ãÃ³Ò×	5	Ç§¿Ë	6	¸±	8,293
202109	90049090	Î´ÁÐÃû½ÃÕýÊÓÁ¦¡¢»¤Ä¿µÈÓÃÍ¾µÄÑÛ¾µµÈÎïÆ·	142	ÖÐ¹ú	10	Ò»°ãÃ³Ò×	816	Ç§¿Ë	12994	¸±	1,564,080
202109	90049090	Î´ÁÐÃû½ÃÕýÊÓÁ¦¡¢»¤Ä¿µÈÓÃÍ¾µÄÑÛ¾µµÈÎïÆ·	143	ÖÐ¹úÌ¨Íå	10	Ò»°ãÃ³Ò×	17895	Ç§¿Ë	317788	¸±	2,809,264
202109	90049090	Î´ÁÐÃû½ÃÕýÊÓÁ¦¡¢»¤Ä¿µÈÓÃÍ¾µÄÑÛ¾µµÈÎïÆ·	302	µ¤Âó	10	Ò»°ãÃ³Ò×	0	Ç§¿Ë	8	¸±	5,064
202109	90049090	Î´ÁÐÃû½ÃÕýÊÓÁ¦¡¢»¤Ä¿µÈÓÃÍ¾µÄÑÛ¾µµÈÎïÆ·	303	Ó¢¹ú	10	Ò»°ãÃ³Ò×	13	Ç§¿Ë	42	¸±	7,640
202109	90049090	Î´ÁÐÃû½ÃÕýÊÓÁ¦¡¢»¤Ä¿µÈÓÃÍ¾µÄÑÛ¾µµÈÎïÆ·	304	µÂ¹ú	10	Ò»°ãÃ³Ò×	81	Ç§¿Ë	1151	¸±	589,025
202109	90049090	Î´ÁÐÃû½ÃÕýÊÓÁ¦¡¢»¤Ä¿µÈÓÃÍ¾µÄÑÛ¾µµÈÎïÆ·	305	·¨¹ú	10	Ò»°ãÃ³Ò×	17	Ç§¿Ë	86	¸±	111,651
202109	90049090	Î´ÁÐÃû½ÃÕýÊÓÁ¦¡¢»¤Ä¿µÈÓÃÍ¾µÄÑÛ¾µµÈÎïÆ·	307	Òâ´óÀû	10	Ò»°ãÃ³Ò×	583	Ç§¿Ë	2191	¸±	816,901
202109	90049090	Î´ÁÐÃû½ÃÕýÊÓÁ¦¡¢»¤Ä¿µÈÓÃÍ¾µÄÑÛ¾µµÈÎïÆ·	309	ºÉÀ¼	10	Ò»°ãÃ³Ò×	0	Ç§¿Ë	1	¸±	55
202109	90049090	Î´ÁÐÃû½ÃÕýÊÓÁ¦¡¢»¤Ä¿µÈÓÃÍ¾µÄÑÛ¾µµÈÎïÆ·	312	Î÷°àÑÀ	10	Ò»°ãÃ³Ò×	3	Ç§¿Ë	11	¸±	18,296
202109	90049090	Î´ÁÐÃû½ÃÕýÊÓÁ¦¡¢»¤Ä¿µÈÓÃÍ¾µÄÑÛ¾µµÈÎïÆ·	326	Å²Íþ	10	Ò»°ãÃ³Ò×	0	Ç§¿Ë	1	¸±	130
202109	90049090	Î´ÁÐÃû½ÃÕýÊÓÁ¦¡¢»¤Ä¿µÈÓÃÍ¾µÄÑÛ¾µµÈÎïÆ·	327	²¨À¼	10	Ò»°ãÃ³Ò×	1	Ç§¿Ë	2	¸±	9,818
202109	90049090	Î´ÁÐÃû½ÃÕýÊÓÁ¦¡¢»¤Ä¿µÈÓÃÍ¾µÄÑÛ¾µµÈÎïÆ·	328	ÂÞÂíÄáÑÇ	10	Ò»°ãÃ³Ò×	315	Ç§¿Ë	1142	¸±	288,012
202109	90049090	Î´ÁÐÃû½ÃÕýÊÓÁ¦¡¢»¤Ä¿µÈÓÃÍ¾µÄÑÛ¾µµÈÎïÆ·	352	½Ý¿Ë	10	Ò»°ãÃ³Ò×	584	Ç§¿Ë	4728	¸±	1,164,718
202109	90049090	Î´ÁÐÃû½ÃÕýÊÓÁ¦¡¢»¤Ä¿µÈÓÃÍ¾µÄÑÛ¾µµÈÎïÆ·	353	Ë¹Âå·¥¿Ë	10	Ò»°ãÃ³Ò×	60	Ç§¿Ë	663	¸±	16,095
202109	90049090	Î´ÁÐÃû½ÃÕýÊÓÁ¦¡¢»¤Ä¿µÈÓÃÍ¾µÄÑÛ¾µµÈÎïÆ·	429	Ä«Î÷¸ç	10	Ò»°ãÃ³Ò×	294	Ç§¿Ë	8660	¸±	30,908
202109	90049090	Î´ÁÐÃû½ÃÕýÊÓÁ¦¡¢»¤Ä¿µÈÓÃÍ¾µÄÑÛ¾µµÈÎïÆ·	501	¼ÓÄÃ´ó	10	Ò»°ãÃ³Ò×	1	Ç§¿Ë	13	¸±	3,299
202109	90049090	Î´ÁÐÃû½ÃÕýÊÓÁ¦¡¢»¤Ä¿µÈÓÃÍ¾µÄÑÛ¾µµÈÎïÆ·	502	ÃÀ¹ú	10	Ò»°ãÃ³Ò×	1011	Ç§¿Ë	4070	¸±	1,207,717
202110	90049090	Î´ÁÐÃû½ÃÕýÊÓÁ¦¡¢»¤Ä¿µÈÓÃÍ¾µÄÑÛ¾µµÈÎïÆ·	107	¼íÆÒÕ¯	10	Ò»°ãÃ³Ò×	1	Ç§¿Ë	1	¸±	47
202110	90049090	Î´ÁÐÃû½ÃÕýÊÓÁ¦¡¢»¤Ä¿µÈÓÃÍ¾µÄÑÛ¾µµÈÎïÆ·	110	ÖÐ¹úÏã¸Û	10	Ò»°ãÃ³Ò×	5	Ç§¿Ë	1	¸±	4,781
202110	90049090	Î´ÁÐÃû½ÃÕýÊÓÁ¦¡¢»¤Ä¿µÈÓÃÍ¾µÄÑÛ¾µµÈÎïÆ·	115	ÒÔÉ«ÁÐ	10	Ò»°ãÃ³Ò×	0	Ç§¿Ë	2	¸±	2,714
202110	90049090	Î´ÁÐÃû½ÃÕýÊÓÁ¦¡¢»¤Ä¿µÈÓÃÍ¾µÄÑÛ¾µµÈÎïÆ·	116	ÈÕ±¾	10	Ò»°ãÃ³Ò×	6056	Ç§¿Ë	53072	¸±	3,007,204
202110	90049090	Î´ÁÐÃû½ÃÕýÊÓÁ¦¡¢»¤Ä¿µÈÓÃÍ¾µÄÑÛ¾µµÈÎïÆ·	122	ÂíÀ´Î÷ÑÇ	10	Ò»°ãÃ³Ò×	185	Ç§¿Ë	1986	¸±	36,330
202110	90049090	Î´ÁÐÃû½ÃÕýÊÓÁ¦¡¢»¤Ä¿µÈÓÃÍ¾µÄÑÛ¾µµÈÎïÆ·	132	ÐÂ¼ÓÆÂ	10	Ò»°ãÃ³Ò×	0	Ç§¿Ë	2	¸±	2,202
202110	90049090	Î´ÁÐÃû½ÃÕýÊÓÁ¦¡¢»¤Ä¿µÈÓÃÍ¾µÄÑÛ¾µµÈÎïÆ·	133	º«¹ú	10	Ò»°ãÃ³Ò×	94	Ç§¿Ë	460	¸±	116,209
202110	90049090	Î´ÁÐÃû½ÃÕýÊÓÁ¦¡¢»¤Ä¿µÈÓÃÍ¾µÄÑÛ¾µµÈÎïÆ·	134	Ë¹ÀïÀ¼¿¨	10	Ò»°ãÃ³Ò×	0	Ç§¿Ë	1	¸±	140
202110	90049090	Î´ÁÐÃû½ÃÕýÊÓÁ¦¡¢»¤Ä¿µÈÓÃÍ¾µÄÑÛ¾µµÈÎïÆ·	136	Ì©¹ú	10	Ò»°ãÃ³Ò×	0	Ç§¿Ë	2	¸±	250
202110	90049090	Î´ÁÐÃû½ÃÕýÊÓÁ¦¡¢»¤Ä¿µÈÓÃÍ¾µÄÑÛ¾µµÈÎïÆ·	141	Ô½ÄÏ	10	Ò»°ãÃ³Ò×	7	Ç§¿Ë	8	¸±	11,180
202110	90049090	Î´ÁÐÃû½ÃÕýÊÓÁ¦¡¢»¤Ä¿µÈÓÃÍ¾µÄÑÛ¾µµÈÎïÆ·	142	ÖÐ¹ú	10	Ò»°ãÃ³Ò×	933	Ç§¿Ë	6758	¸±	814,760
202110	90049090	Î´ÁÐÃû½ÃÕýÊÓÁ¦¡¢»¤Ä¿µÈÓÃÍ¾µÄÑÛ¾µµÈÎïÆ·	143	ÖÐ¹úÌ¨Íå	10	Ò»°ãÃ³Ò×	16582	Ç§¿Ë	289155	¸±	2,366,852
202110	90049090	Î´ÁÐÃû½ÃÕýÊÓÁ¦¡¢»¤Ä¿µÈÓÃÍ¾µÄÑÛ¾µµÈÎïÆ·	301	±ÈÀûÊ±	10	Ò»°ãÃ³Ò×	0	Ç§¿Ë	2	¸±	451
202110	90049090	Î´ÁÐÃû½ÃÕýÊÓÁ¦¡¢»¤Ä¿µÈÓÃÍ¾µÄÑÛ¾µµÈÎïÆ·	302	µ¤Âó	10	Ò»°ãÃ³Ò×	1	Ç§¿Ë	12	¸±	18,446
202110	90049090	Î´ÁÐÃû½ÃÕýÊÓÁ¦¡¢»¤Ä¿µÈÓÃÍ¾µÄÑÛ¾µµÈÎïÆ·	303	Ó¢¹ú	10	Ò»°ãÃ³Ò×	1	Ç§¿Ë	9	¸±	24,838
202110	90049090	Î´ÁÐÃû½ÃÕýÊÓÁ¦¡¢»¤Ä¿µÈÓÃÍ¾µÄÑÛ¾µµÈÎïÆ·	304	µÂ¹ú	10	Ò»°ãÃ³Ò×	4447	Ç§¿Ë	55848	¸±	2,156,943
202110	90049090	Î´ÁÐÃû½ÃÕýÊÓÁ¦¡¢»¤Ä¿µÈÓÃÍ¾µÄÑÛ¾µµÈÎïÆ·	305	·¨¹ú	10	Ò»°ãÃ³Ò×	5	Ç§¿Ë	32	¸±	28,158
202110	90049090	Î´ÁÐÃû½ÃÕýÊÓÁ¦¡¢»¤Ä¿µÈÓÃÍ¾µÄÑÛ¾µµÈÎïÆ·	307	Òâ´óÀû	10	Ò»°ãÃ³Ò×	449	Ç§¿Ë	1550	¸±	609,026
202110	90049090	Î´ÁÐÃû½ÃÕýÊÓÁ¦¡¢»¤Ä¿µÈÓÃÍ¾µÄÑÛ¾µµÈÎïÆ·	315	°ÂµØÀû	10	Ò»°ãÃ³Ò×	119	Ç§¿Ë	496	¸±	67,189
202110	90049090	Î´ÁÐÃû½ÃÕýÊÓÁ¦¡¢»¤Ä¿µÈÓÃÍ¾µÄÑÛ¾µµÈÎïÆ·	318	·ÒÀ¼	10	Ò»°ãÃ³Ò×	69	Ç§¿Ë	13	¸±	250,003
202110	90049090	Î´ÁÐÃû½ÃÕýÊÓÁ¦¡¢»¤Ä¿µÈÓÃÍ¾µÄÑÛ¾µµÈÎïÆ·	326	Å²Íþ	10	Ò»°ãÃ³Ò×	0	Ç§¿Ë	5	¸±	106
202110	90049090	Î´ÁÐÃû½ÃÕýÊÓÁ¦¡¢»¤Ä¿µÈÓÃÍ¾µÄÑÛ¾µµÈÎïÆ·	328	ÂÞÂíÄáÑÇ	10	Ò»°ãÃ³Ò×	21	Ç§¿Ë	84	¸±	57,081
202110	90049090	Î´ÁÐÃû½ÃÕýÊÓÁ¦¡¢»¤Ä¿µÈÓÃÍ¾µÄÑÛ¾µµÈÎïÆ·	343	Ä¦¶û¶àÍß	10	Ò»°ãÃ³Ò×	0	Ç§¿Ë	1	¸±	194
202110	90049090	Î´ÁÐÃû½ÃÕýÊÓÁ¦¡¢»¤Ä¿µÈÓÃÍ¾µÄÑÛ¾µµÈÎïÆ·	352	½Ý¿Ë	10	Ò»°ãÃ³Ò×	7	Ç§¿Ë	19	¸±	9,747
202110	90049090	Î´ÁÐÃû½ÃÕýÊÓÁ¦¡¢»¤Ä¿µÈÓÃÍ¾µÄÑÛ¾µµÈÎïÆ·	353	Ë¹Âå·¥¿Ë	10	Ò»°ãÃ³Ò×	0	Ç§¿Ë	2	¸±	193
202110	90049090	Î´ÁÐÃû½ÃÕýÊÓÁ¦¡¢»¤Ä¿µÈÓÃÍ¾µÄÑÛ¾µµÈÎïÆ·	412	ÖÇÀû	10	Ò»°ãÃ³Ò×	1	Ç§¿Ë	6	¸±	77
202110	90049090	Î´ÁÐÃû½ÃÕýÊÓÁ¦¡¢»¤Ä¿µÈÓÃÍ¾µÄÑÛ¾µµÈÎïÆ·	501	¼ÓÄÃ´ó	10	Ò»°ãÃ³Ò×	58	Ç§¿Ë	660	¸±	150,407
202110	90049090	Î´ÁÐÃû½ÃÕýÊÓÁ¦¡¢»¤Ä¿µÈÓÃÍ¾µÄÑÛ¾µµÈÎïÆ·	502	ÃÀ¹ú	10	Ò»°ãÃ³Ò×	408	Ç§¿Ë	1449	¸±	995,047
202110	90049090	Î´ÁÐÃû½ÃÕýÊÓÁ¦¡¢»¤Ä¿µÈÓÃÍ¾µÄÑÛ¾µµÈÎïÆ·	609	ÐÂÎ÷À¼	10	Ò»°ãÃ³Ò×	0	Ç§¿Ë	2	¸±	121
202111	90049090	Î´ÁÐÃû½ÃÕýÊÓÁ¦¡¢»¤Ä¿µÈÓÃÍ¾µÄÑÛ¾µµÈÎïÆ·	101	°¢¸»º¹	10	Ò»°ãÃ³Ò×	0	Ç§¿Ë	1	¸±	1,221
202111	90049090	Î´ÁÐÃû½ÃÕýÊÓÁ¦¡¢»¤Ä¿µÈÓÃÍ¾µÄÑÛ¾µµÈÎïÆ·	103	ÃÏ¼ÓÀ­¹ú	10	Ò»°ãÃ³Ò×	1	Ç§¿Ë	2	¸±	3,318
202111	90049090	Î´ÁÐÃû½ÃÕýÊÓÁ¦¡¢»¤Ä¿µÈÓÃÍ¾µÄÑÛ¾µµÈÎïÆ·	107	¼íÆÒÕ¯	10	Ò»°ãÃ³Ò×	3	Ç§¿Ë	56	¸±	1,243
202111	90049090	Î´ÁÐÃû½ÃÕýÊÓÁ¦¡¢»¤Ä¿µÈÓÃÍ¾µÄÑÛ¾µµÈÎïÆ·	110	ÖÐ¹úÏã¸Û	10	Ò»°ãÃ³Ò×	39	Ç§¿Ë	9	¸±	254,596
202111	90049090	Î´ÁÐÃû½ÃÕýÊÓÁ¦¡¢»¤Ä¿µÈÓÃÍ¾µÄÑÛ¾µµÈÎïÆ·	112	Ó¡¶ÈÄáÎ÷ÑÇ	10	Ò»°ãÃ³Ò×	3	Ç§¿Ë	15	¸±	3,165
202111	90049090	Î´ÁÐÃû½ÃÕýÊÓÁ¦¡¢»¤Ä¿µÈÓÃÍ¾µÄÑÛ¾µµÈÎïÆ·	115	ÒÔÉ«ÁÐ	10	Ò»°ãÃ³Ò×	2	Ç§¿Ë	15	¸±	7,522
202111	90049090	Î´ÁÐÃû½ÃÕýÊÓÁ¦¡¢»¤Ä¿µÈÓÃÍ¾µÄÑÛ¾µµÈÎïÆ·	116	ÈÕ±¾	10	Ò»°ãÃ³Ò×	2485	Ç§¿Ë	22419	¸±	2,708,860
202111	90049090	Î´ÁÐÃû½ÃÕýÊÓÁ¦¡¢»¤Ä¿µÈÓÃÍ¾µÄÑÛ¾µµÈÎïÆ·	122	ÂíÀ´Î÷ÑÇ	10	Ò»°ãÃ³Ò×	2503	Ç§¿Ë	35321	¸±	244,014
202111	90049090	Î´ÁÐÃû½ÃÕýÊÓÁ¦¡¢»¤Ä¿µÈÓÃÍ¾µÄÑÛ¾µµÈÎïÆ·	129	·ÆÂÉ±ö	10	Ò»°ãÃ³Ò×	2	Ç§¿Ë	19	¸±	747
202111	90049090	Î´ÁÐÃû½ÃÕýÊÓÁ¦¡¢»¤Ä¿µÈÓÃÍ¾µÄÑÛ¾µµÈÎïÆ·	132	ÐÂ¼ÓÆÂ	10	Ò»°ãÃ³Ò×	0	Ç§¿Ë	1	¸±	527
202111	90049090	Î´ÁÐÃû½ÃÕýÊÓÁ¦¡¢»¤Ä¿µÈÓÃÍ¾µÄÑÛ¾µµÈÎïÆ·	133	º«¹ú	10	Ò»°ãÃ³Ò×	49	Ç§¿Ë	331	¸±	177,716
202111	90049090	Î´ÁÐÃû½ÃÕýÊÓÁ¦¡¢»¤Ä¿µÈÓÃÍ¾µÄÑÛ¾µµÈÎïÆ·	134	Ë¹ÀïÀ¼¿¨	10	Ò»°ãÃ³Ò×	0	Ç§¿Ë	2	¸±	256
202111	90049090	Î´ÁÐÃû½ÃÕýÊÓÁ¦¡¢»¤Ä¿µÈÓÃÍ¾µÄÑÛ¾µµÈÎïÆ·	136	Ì©¹ú	10	Ò»°ãÃ³Ò×	4	Ç§¿Ë	15	¸±	1,930
202111	90049090	Î´ÁÐÃû½ÃÕýÊÓÁ¦¡¢»¤Ä¿µÈÓÃÍ¾µÄÑÛ¾µµÈÎïÆ·	141	Ô½ÄÏ	10	Ò»°ãÃ³Ò×	11	Ç§¿Ë	71	¸±	11,022
202111	90049090	Î´ÁÐÃû½ÃÕýÊÓÁ¦¡¢»¤Ä¿µÈÓÃÍ¾µÄÑÛ¾µµÈÎïÆ·	142	ÖÐ¹ú	10	Ò»°ãÃ³Ò×	1976	Ç§¿Ë	21719	¸±	1,120,568
202111	90049090	Î´ÁÐÃû½ÃÕýÊÓÁ¦¡¢»¤Ä¿µÈÓÃÍ¾µÄÑÛ¾µµÈÎïÆ·	143	ÖÐ¹úÌ¨Íå	10	Ò»°ãÃ³Ò×	25212	Ç§¿Ë	433546	¸±	3,446,747
202111	90049090	Î´ÁÐÃû½ÃÕýÊÓÁ¦¡¢»¤Ä¿µÈÓÃÍ¾µÄÑÛ¾µµÈÎïÆ·	302	µ¤Âó	10	Ò»°ãÃ³Ò×	0	Ç§¿Ë	14	¸±	14,125
202111	90049090	Î´ÁÐÃû½ÃÕýÊÓÁ¦¡¢»¤Ä¿µÈÓÃÍ¾µÄÑÛ¾µµÈÎïÆ·	303	Ó¢¹ú	10	Ò»°ãÃ³Ò×	65	Ç§¿Ë	205	¸±	21,795
202111	90049090	Î´ÁÐÃû½ÃÕýÊÓÁ¦¡¢»¤Ä¿µÈÓÃÍ¾µÄÑÛ¾µµÈÎïÆ·	304	µÂ¹ú	10	Ò»°ãÃ³Ò×	841	Ç§¿Ë	14820	¸±	977,497
202111	90049090	Î´ÁÐÃû½ÃÕýÊÓÁ¦¡¢»¤Ä¿µÈÓÃÍ¾µÄÑÛ¾µµÈÎïÆ·	305	·¨¹ú	10	Ò»°ãÃ³Ò×	14	Ç§¿Ë	160	¸±	90,825
202111	90049090	Î´ÁÐÃû½ÃÕýÊÓÁ¦¡¢»¤Ä¿µÈÓÃÍ¾µÄÑÛ¾µµÈÎïÆ·	307	Òâ´óÀû	10	Ò»°ãÃ³Ò×	529	Ç§¿Ë	1529	¸±	950,053
202111	90049090	Î´ÁÐÃû½ÃÕýÊÓÁ¦¡¢»¤Ä¿µÈÓÃÍ¾µÄÑÛ¾µµÈÎïÆ·	309	ºÉÀ¼	10	Ò»°ãÃ³Ò×	9	Ç§¿Ë	13	¸±	6,334
202111	90049090	Î´ÁÐÃû½ÃÕýÊÓÁ¦¡¢»¤Ä¿µÈÓÃÍ¾µÄÑÛ¾µµÈÎïÆ·	312	Î÷°àÑÀ	10	Ò»°ãÃ³Ò×	3	Ç§¿Ë	16	¸±	14,013
202111	90049090	Î´ÁÐÃû½ÃÕýÊÓÁ¦¡¢»¤Ä¿µÈÓÃÍ¾µÄÑÛ¾µµÈÎïÆ·	315	°ÂµØÀû	10	Ò»°ãÃ³Ò×	15	Ç§¿Ë	69	¸±	18,111
202111	90049090	Î´ÁÐÃû½ÃÕýÊÓÁ¦¡¢»¤Ä¿µÈÓÃÍ¾µÄÑÛ¾µµÈÎïÆ·	328	ÂÞÂíÄáÑÇ	10	Ò»°ãÃ³Ò×	551	Ç§¿Ë	2002	¸±	704,241
202111	90049090	Î´ÁÐÃû½ÃÕýÊÓÁ¦¡¢»¤Ä¿µÈÓÃÍ¾µÄÑÛ¾µµÈÎïÆ·	343	Ä¦¶û¶àÍß	10	Ò»°ãÃ³Ò×	0	Ç§¿Ë	1	¸±	214
202111	90049090	Î´ÁÐÃû½ÃÕýÊÓÁ¦¡¢»¤Ä¿µÈÓÃÍ¾µÄÑÛ¾µµÈÎïÆ·	352	½Ý¿Ë	10	Ò»°ãÃ³Ò×	57	Ç§¿Ë	235	¸±	109,386
202111	90049090	Î´ÁÐÃû½ÃÕýÊÓÁ¦¡¢»¤Ä¿µÈÓÃÍ¾µÄÑÛ¾µµÈÎïÆ·	353	Ë¹Âå·¥¿Ë	10	Ò»°ãÃ³Ò×	1	Ç§¿Ë	18	¸±	1,001
202111	90049090	Î´ÁÐÃû½ÃÕýÊÓÁ¦¡¢»¤Ä¿µÈÓÃÍ¾µÄÑÛ¾µµÈÎïÆ·	501	¼ÓÄÃ´ó	10	Ò»°ãÃ³Ò×	12	Ç§¿Ë	127	¸±	22,781
202111	90049090	Î´ÁÐÃû½ÃÕýÊÓÁ¦¡¢»¤Ä¿µÈÓÃÍ¾µÄÑÛ¾µµÈÎïÆ·	502	ÃÀ¹ú	10	Ò»°ãÃ³Ò×	427	Ç§¿Ë	2366	¸±	1,222,293
202111	90049090	Î´ÁÐÃû½ÃÕýÊÓÁ¦¡¢»¤Ä¿µÈÓÃÍ¾µÄÑÛ¾µµÈÎïÆ·	601	°Ä´óÀûÑÇ	10	Ò»°ãÃ³Ò×	0	Ç§¿Ë	2	¸±	2,393
202112	90049090	Î´ÁÐÃû½ÃÕýÊÓÁ¦¡¢»¤Ä¿µÈÓÃÍ¾µÄÑÛ¾µµÈÎïÆ·	103	ÃÏ¼ÓÀ­¹ú	10	Ò»°ãÃ³Ò×	4	Ç§¿Ë	13	¸±	9,213
202112	90049090	Î´ÁÐÃû½ÃÕýÊÓÁ¦¡¢»¤Ä¿µÈÓÃÍ¾µÄÑÛ¾µµÈÎïÆ·	107	¼íÆÒÕ¯	10	Ò»°ãÃ³Ò×	2	Ç§¿Ë	7	¸±	501
202112	90049090	Î´ÁÐÃû½ÃÕýÊÓÁ¦¡¢»¤Ä¿µÈÓÃÍ¾µÄÑÛ¾µµÈÎïÆ·	110	ÖÐ¹úÏã¸Û	10	Ò»°ãÃ³Ò×	90	Ç§¿Ë	33	¸±	507,412
202112	90049090	Î´ÁÐÃû½ÃÕýÊÓÁ¦¡¢»¤Ä¿µÈÓÃÍ¾µÄÑÛ¾µµÈÎïÆ·	111	Ó¡¶È	10	Ò»°ãÃ³Ò×	0	Ç§¿Ë	1	¸±	148
202112	90049090	Î´ÁÐÃû½ÃÕýÊÓÁ¦¡¢»¤Ä¿µÈÓÃÍ¾µÄÑÛ¾µµÈÎïÆ·	116	ÈÕ±¾	10	Ò»°ãÃ³Ò×	16565	Ç§¿Ë	126521	¸±	6,247,410
202112	90049090	Î´ÁÐÃû½ÃÕýÊÓÁ¦¡¢»¤Ä¿µÈÓÃÍ¾µÄÑÛ¾µµÈÎïÆ·	122	ÂíÀ´Î÷ÑÇ	10	Ò»°ãÃ³Ò×	533	Ç§¿Ë	6973	¸±	109,595
202112	90049090	Î´ÁÐÃû½ÃÕýÊÓÁ¦¡¢»¤Ä¿µÈÓÃÍ¾µÄÑÛ¾µµÈÎïÆ·	129	·ÆÂÉ±ö	10	Ò»°ãÃ³Ò×	10	Ç§¿Ë	51	¸±	2,850
202112	90049090	Î´ÁÐÃû½ÃÕýÊÓÁ¦¡¢»¤Ä¿µÈÓÃÍ¾µÄÑÛ¾µµÈÎïÆ·	133	º«¹ú	10	Ò»°ãÃ³Ò×	61	Ç§¿Ë	427	¸±	284,038
202112	90049090	Î´ÁÐÃû½ÃÕýÊÓÁ¦¡¢»¤Ä¿µÈÓÃÍ¾µÄÑÛ¾µµÈÎïÆ·	134	Ë¹ÀïÀ¼¿¨	10	Ò»°ãÃ³Ò×	3	Ç§¿Ë	22	¸±	2,627
202112	90049090	Î´ÁÐÃû½ÃÕýÊÓÁ¦¡¢»¤Ä¿µÈÓÃÍ¾µÄÑÛ¾µµÈÎïÆ·	136	Ì©¹ú	10	Ò»°ãÃ³Ò×	32	Ç§¿Ë	122	¸±	9,159
202112	90049090	Î´ÁÐÃû½ÃÕýÊÓÁ¦¡¢»¤Ä¿µÈÓÃÍ¾µÄÑÛ¾µµÈÎïÆ·	141	Ô½ÄÏ	10	Ò»°ãÃ³Ò×	32	Ç§¿Ë	154	¸±	21,256
202112	90049090	Î´ÁÐÃû½ÃÕýÊÓÁ¦¡¢»¤Ä¿µÈÓÃÍ¾µÄÑÛ¾µµÈÎïÆ·	142	ÖÐ¹ú	10	Ò»°ãÃ³Ò×	2005	Ç§¿Ë	14395	¸±	1,463,734
202112	90049090	Î´ÁÐÃû½ÃÕýÊÓÁ¦¡¢»¤Ä¿µÈÓÃÍ¾µÄÑÛ¾µµÈÎïÆ·	143	ÖÐ¹úÌ¨Íå	10	Ò»°ãÃ³Ò×	16461	Ç§¿Ë	305746	¸±	2,410,997
202112	90049090	Î´ÁÐÃû½ÃÕýÊÓÁ¦¡¢»¤Ä¿µÈÓÃÍ¾µÄÑÛ¾µµÈÎïÆ·	301	±ÈÀûÊ±	10	Ò»°ãÃ³Ò×	273	Ç§¿Ë	6000	¸±	232,467
202112	90049090	Î´ÁÐÃû½ÃÕýÊÓÁ¦¡¢»¤Ä¿µÈÓÃÍ¾µÄÑÛ¾µµÈÎïÆ·	302	µ¤Âó	10	Ò»°ãÃ³Ò×	20	Ç§¿Ë	34	¸±	19,035
202112	90049090	Î´ÁÐÃû½ÃÕýÊÓÁ¦¡¢»¤Ä¿µÈÓÃÍ¾µÄÑÛ¾µµÈÎïÆ·	303	Ó¢¹ú	10	Ò»°ãÃ³Ò×	1	Ç§¿Ë	11	¸±	17,886
202112	90049090	Î´ÁÐÃû½ÃÕýÊÓÁ¦¡¢»¤Ä¿µÈÓÃÍ¾µÄÑÛ¾µµÈÎïÆ·	304	µÂ¹ú	10	Ò»°ãÃ³Ò×	79	Ç§¿Ë	873	¸±	501,469
202112	90049090	Î´ÁÐÃû½ÃÕýÊÓÁ¦¡¢»¤Ä¿µÈÓÃÍ¾µÄÑÛ¾µµÈÎïÆ·	305	·¨¹ú	10	Ò»°ãÃ³Ò×	10	Ç§¿Ë	113	¸±	26,494
202112	90049090	Î´ÁÐÃû½ÃÕýÊÓÁ¦¡¢»¤Ä¿µÈÓÃÍ¾µÄÑÛ¾µµÈÎïÆ·	307	Òâ´óÀû	10	Ò»°ãÃ³Ò×	342	Ç§¿Ë	1296	¸±	977,485
202112	90049090	Î´ÁÐÃû½ÃÕýÊÓÁ¦¡¢»¤Ä¿µÈÓÃÍ¾µÄÑÛ¾µµÈÎïÆ·	312	Î÷°àÑÀ	10	Ò»°ãÃ³Ò×	1	Ç§¿Ë	4	¸±	2,434
202112	90049090	Î´ÁÐÃû½ÃÕýÊÓÁ¦¡¢»¤Ä¿µÈÓÃÍ¾µÄÑÛ¾µµÈÎïÆ·	315	°ÂµØÀû	10	Ò»°ãÃ³Ò×	28	Ç§¿Ë	389	¸±	47,227
202112	90049090	Î´ÁÐÃû½ÃÕýÊÓÁ¦¡¢»¤Ä¿µÈÓÃÍ¾µÄÑÛ¾µµÈÎïÆ·	328	ÂÞÂíÄáÑÇ	10	Ò»°ãÃ³Ò×	140	Ç§¿Ë	737	¸±	140,519
202112	90049090	Î´ÁÐÃû½ÃÕýÊÓÁ¦¡¢»¤Ä¿µÈÓÃÍ¾µÄÑÛ¾µµÈÎïÆ·	330	Èðµä	10	Ò»°ãÃ³Ò×	3	Ç§¿Ë	52	¸±	12,344
202112	90049090	Î´ÁÐÃû½ÃÕýÊÓÁ¦¡¢»¤Ä¿µÈÓÃÍ¾µÄÑÛ¾µµÈÎïÆ·	331	ÈðÊ¿	10	Ò»°ãÃ³Ò×	0	Ç§¿Ë	8	¸±	2,958
202112	90049090	Î´ÁÐÃû½ÃÕýÊÓÁ¦¡¢»¤Ä¿µÈÓÃÍ¾µÄÑÛ¾µµÈÎïÆ·	352	½Ý¿Ë	10	Ò»°ãÃ³Ò×	80	Ç§¿Ë	342	¸±	106,010
202112	90049090	Î´ÁÐÃû½ÃÕýÊÓÁ¦¡¢»¤Ä¿µÈÓÃÍ¾µÄÑÛ¾µµÈÎïÆ·	353	Ë¹Âå·¥¿Ë	10	Ò»°ãÃ³Ò×	22	Ç§¿Ë	550	¸±	27,652
202112	90049090	Î´ÁÐÃû½ÃÕýÊÓÁ¦¡¢»¤Ä¿µÈÓÃÍ¾µÄÑÛ¾µµÈÎïÆ·	402	°¢¸ùÍ¢	10	Ò»°ãÃ³Ò×	1	Ç§¿Ë	1	¸±	127
202112	90049090	Î´ÁÐÃû½ÃÕýÊÓÁ¦¡¢»¤Ä¿µÈÓÃÍ¾µÄÑÛ¾µµÈÎïÆ·	501	¼ÓÄÃ´ó	10	Ò»°ãÃ³Ò×	43	Ç§¿Ë	350	¸±	75,814
202112	90049090	Î´ÁÐÃû½ÃÕýÊÓÁ¦¡¢»¤Ä¿µÈÓÃÍ¾µÄÑÛ¾µµÈÎïÆ·	502	ÃÀ¹ú	10	Ò»°ãÃ³Ò×	820	Ç§¿Ë	4826	¸±	1,507,962
202101	38220090	ÆäËûÕï¶Ï»òÊµÑéÓÃÊÔ¼Á¼°ÅäÖÆÊÔ¼Á£»ÓÐÖ¤±ê×¼ÑùÆ·	110	ÖÐ¹úÏã¸Û	10	Ò»°ãÃ³Ò×	0	Ç§¿Ë	0	?	817
202101	38220090	ÆäËûÕï¶Ï»òÊµÑéÓÃÊÔ¼Á¼°ÅäÖÆÊÔ¼Á£»ÓÐÖ¤±ê×¼ÑùÆ·	111	Ó¡¶È	10	Ò»°ãÃ³Ò×	12	Ç§¿Ë	0	?	528,208
202101	38220090	ÆäËûÕï¶Ï»òÊµÑéÓÃÊÔ¼Á¼°ÅäÖÆÊÔ¼Á£»ÓÐÖ¤±ê×¼ÑùÆ·	115	ÒÔÉ«ÁÐ	10	Ò»°ãÃ³Ò×	15	Ç§¿Ë	0	?	666,243
202101	38220090	ÆäËûÕï¶Ï»òÊµÑéÓÃÊÔ¼Á¼°ÅäÖÆÊÔ¼Á£»ÓÐÖ¤±ê×¼ÑùÆ·	116	ÈÕ±¾	10	Ò»°ãÃ³Ò×	72374	Ç§¿Ë	0	?	47,498,251
202101	38220090	ÆäËûÕï¶Ï»òÊµÑéÓÃÊÔ¼Á¼°ÅäÖÆÊÔ¼Á£»ÓÐÖ¤±ê×¼ÑùÆ·	122	ÂíÀ´Î÷ÑÇ	10	Ò»°ãÃ³Ò×	37	Ç§¿Ë	0	?	14,178
202101	38220090	ÆäËûÕï¶Ï»òÊµÑéÓÃÊÔ¼Á¼°ÅäÖÆÊÔ¼Á£»ÓÐÖ¤±ê×¼ÑùÆ·	132	ÐÂ¼ÓÆÂ	10	Ò»°ãÃ³Ò×	15128	Ç§¿Ë	0	?	66,166,555
202101	38220090	ÆäËûÕï¶Ï»òÊµÑéÓÃÊÔ¼Á¼°ÅäÖÆÊÔ¼Á£»ÓÐÖ¤±ê×¼ÑùÆ·	133	º«¹ú	10	Ò»°ãÃ³Ò×	9764	Ç§¿Ë	0	?	8,719,416
202101	38220090	ÆäËûÕï¶Ï»òÊµÑéÓÃÊÔ¼Á¼°ÅäÖÆÊÔ¼Á£»ÓÐÖ¤±ê×¼ÑùÆ·	136	Ì©¹ú	10	Ò»°ãÃ³Ò×	38987	Ç§¿Ë	0	?	8,716,688
202101	38220090	ÆäËûÕï¶Ï»òÊµÑéÓÃÊÔ¼Á¼°ÅäÖÆÊÔ¼Á£»ÓÐÖ¤±ê×¼ÑùÆ·	142	ÖÐ¹ú	10	Ò»°ãÃ³Ò×	398	Ç§¿Ë	0	?	3,053,100
202101	38220090	ÆäËûÕï¶Ï»òÊµÑéÓÃÊÔ¼Á¼°ÅäÖÆÊÔ¼Á£»ÓÐÖ¤±ê×¼ÑùÆ·	143	ÖÐ¹úÌ¨Íå	10	Ò»°ãÃ³Ò×	8537	Ç§¿Ë	0	?	4,674,468
202101	38220090	ÆäËûÕï¶Ï»òÊµÑéÓÃÊÔ¼Á¼°ÅäÖÆÊÔ¼Á£»ÓÐÖ¤±ê×¼ÑùÆ·	244	ÄÏ·Ç	10	Ò»°ãÃ³Ò×	29	Ç§¿Ë	0	?	563,706
202101	38220090	ÆäËûÕï¶Ï»òÊµÑéÓÃÊÔ¼Á¼°ÅäÖÆÊÔ¼Á£»ÓÐÖ¤±ê×¼ÑùÆ·	301	±ÈÀûÊ±	10	Ò»°ãÃ³Ò×	944	Ç§¿Ë	0	?	2,034,836
202101	38220090	ÆäËûÕï¶Ï»òÊµÑéÓÃÊÔ¼Á¼°ÅäÖÆÊÔ¼Á£»ÓÐÖ¤±ê×¼ÑùÆ·	302	µ¤Âó	10	Ò»°ãÃ³Ò×	5271	Ç§¿Ë	0	?	3,856,425
202101	38220090	ÆäËûÕï¶Ï»òÊµÑéÓÃÊÔ¼Á¼°ÅäÖÆÊÔ¼Á£»ÓÐÖ¤±ê×¼ÑùÆ·	303	Ó¢¹ú	10	Ò»°ãÃ³Ò×	6252	Ç§¿Ë	0	?	35,324,091
202101	38220090	ÆäËûÕï¶Ï»òÊµÑéÓÃÊÔ¼Á¼°ÅäÖÆÊÔ¼Á£»ÓÐÖ¤±ê×¼ÑùÆ·	304	µÂ¹ú	10	Ò»°ãÃ³Ò×	39478	Ç§¿Ë	0	?	38,970,710
202101	38220090	ÆäËûÕï¶Ï»òÊµÑéÓÃÊÔ¼Á¼°ÅäÖÆÊÔ¼Á£»ÓÐÖ¤±ê×¼ÑùÆ·	305	·¨¹ú	10	Ò»°ãÃ³Ò×	426	Ç§¿Ë	0	?	9,895,424
202101	38220090	ÆäËûÕï¶Ï»òÊµÑéÓÃÊÔ¼Á¼°ÅäÖÆÊÔ¼Á£»ÓÐÖ¤±ê×¼ÑùÆ·	306	°®¶ûÀ¼	10	Ò»°ãÃ³Ò×	30186	Ç§¿Ë	0	?	10,890,577
202101	38220090	ÆäËûÕï¶Ï»òÊµÑéÓÃÊÔ¼Á¼°ÅäÖÆÊÔ¼Á£»ÓÐÖ¤±ê×¼ÑùÆ·	307	Òâ´óÀû	10	Ò»°ãÃ³Ò×	884	Ç§¿Ë	0	?	2,047,988
202101	38220090	ÆäËûÕï¶Ï»òÊµÑéÓÃÊÔ¼Á¼°ÅäÖÆÊÔ¼Á£»ÓÐÖ¤±ê×¼ÑùÆ·	309	ºÉÀ¼	10	Ò»°ãÃ³Ò×	2724	Ç§¿Ë	0	?	3,932,867
202101	38220090	ÆäËûÕï¶Ï»òÊµÑéÓÃÊÔ¼Á¼°ÅäÖÆÊÔ¼Á£»ÓÐÖ¤±ê×¼ÑùÆ·	310	Ï£À°	10	Ò»°ãÃ³Ò×	48	Ç§¿Ë	0	?	198,766
[truncated: 1,755 more rows]
