# Supplementary material for: Research on optimization of emergency supplies customs clearance strategy from the perspective of public health security based on Chinese trade data
Source: Front Public Health. 2025 Jan 24;13:1520705. doi: 10.3389/fpubh.2025.1520705 (PMC11802811; doi:10.3389/fpubh.2025.1520705)
Supplement: Supplementary file 1 [file Data_Sheet_1.ZIP › Paper Code-Part1/1-Import/2021/2021∩╝ê1-12∩╝ë-σÅúτ╜⌐-Φ┐¢σÅú.csv]

202101	63079000	6301ÖÁ6307µÄÎ´ÁÐÃûÖÆ³ÉÆ·£¬°üÀ¨·þ×°²Ã¼ôÑù	106	Ãåµé	10	Ò»°ãÃ³Ò×	4540	Ç§¿Ë	33600	¼þ	268,016
202101	63079000	6301ÖÁ6307µÄÎ´ÁÐÃûÖÆ³ÉÆ·£¬°üÀ¨·þ×°²Ã¼ôÑù	107	¼íÆÒÕ¯	10	Ò»°ãÃ³Ò×	78558	Ç§¿Ë	19154342	¼þ	3,328,776
202101	63079000	6301ÖÁ6307µÄÎ´ÁÐÃûÖÆ³ÉÆ·£¬°üÀ¨·þ×°²Ã¼ôÑù	110	ÖÐ¹úÏã¸Û	10	Ò»°ãÃ³Ò×	3794	Ç§¿Ë	809708	¼þ	756,813
202101	63079000	6301ÖÁ6307µÄÎ´ÁÐÃûÖÆ³ÉÆ·£¬°üÀ¨·þ×°²Ã¼ôÑù	111	Ó¡¶È	10	Ò»°ãÃ³Ò×	4769	Ç§¿Ë	45131	¼þ	776,149
202101	63079000	6301ÖÁ6307µÄÎ´ÁÐÃûÖÆ³ÉÆ·£¬°üÀ¨·þ×°²Ã¼ôÑù	112	Ó¡¶ÈÄáÎ÷ÑÇ	10	Ò»°ãÃ³Ò×	443	Ç§¿Ë	4067	¼þ	153,156
202101	63079000	6301ÖÁ6307µÄÎ´ÁÐÃûÖÆ³ÉÆ·£¬°üÀ¨·þ×°²Ã¼ôÑù	116	ÈÕ±¾	10	Ò»°ãÃ³Ò×	19286	Ç§¿Ë	1205789	¼þ	6,606,348
202101	63079000	6301ÖÁ6307µÄÎ´ÁÐÃûÖÆ³ÉÆ·£¬°üÀ¨·þ×°²Ã¼ôÑù	116	ÈÕ±¾	12	ÆäËû¾èÔùÎï×Ê	416	Ç§¿Ë	111417	¼þ	1,463,105
202101	63079000	6301ÖÁ6307µÄÎ´ÁÐÃûÖÆ³ÉÆ·£¬°üÀ¨·þ×°²Ã¼ôÑù	122	ÂíÀ´Î÷ÑÇ	10	Ò»°ãÃ³Ò×	1167	Ç§¿Ë	543152	¼þ	255,902
202101	63079000	6301ÖÁ6307µÄÎ´ÁÐÃûÖÆ³ÉÆ·£¬°üÀ¨·þ×°²Ã¼ôÑù	124	ÃÉ¹Å	10	Ò»°ãÃ³Ò×	0	Ç§¿Ë	4	¼þ	2,139
202101	63079000	6301ÖÁ6307µÄÎ´ÁÐÃûÖÆ³ÉÆ·£¬°üÀ¨·þ×°²Ã¼ôÑù	125	Äá²´¶ûÁª°îÃñÖ÷¹²ºÍ¹ú	10	Ò»°ãÃ³Ò×	613	Ç§¿Ë	9698	¼þ	14,501
202101	63079000	6301ÖÁ6307µÄÎ´ÁÐÃûÖÆ³ÉÆ·£¬°üÀ¨·þ×°²Ã¼ôÑù	127	°Í»ùË¹Ì¹	10	Ò»°ãÃ³Ò×	9	Ç§¿Ë	12	¼þ	821
202101	63079000	6301ÖÁ6307µÄÎ´ÁÐÃûÖÆ³ÉÆ·£¬°üÀ¨·þ×°²Ã¼ôÑù	129	·ÆÂÉ±ö	10	Ò»°ãÃ³Ò×	1191	Ç§¿Ë	1411326	¼þ	603,020
202101	63079000	6301ÖÁ6307µÄÎ´ÁÐÃûÖÆ³ÉÆ·£¬°üÀ¨·þ×°²Ã¼ôÑù	132	ÐÂ¼ÓÆÂ	10	Ò»°ãÃ³Ò×	3589	Ç§¿Ë	204983	¼þ	472,208
202101	63079000	6301ÖÁ6307µÄÎ´ÁÐÃûÖÆ³ÉÆ·£¬°üÀ¨·þ×°²Ã¼ôÑù	132	ÐÂ¼ÓÆÂ	12	ÆäËû¾èÔùÎï×Ê	100	Ç§¿Ë	8000	¼þ	128,261
202101	63079000	6301ÖÁ6307µÄÎ´ÁÐÃûÖÆ³ÉÆ·£¬°üÀ¨·þ×°²Ã¼ôÑù	133	º«¹ú	10	Ò»°ãÃ³Ò×	17709	Ç§¿Ë	2047116	¼þ	3,785,377
202101	63079000	6301ÖÁ6307µÄÎ´ÁÐÃûÖÆ³ÉÆ·£¬°üÀ¨·þ×°²Ã¼ôÑù	133	º«¹ú	12	ÆäËû¾èÔùÎï×Ê	60	Ç§¿Ë	10000	¼þ	46,358
202101	63079000	6301ÖÁ6307µÄÎ´ÁÐÃûÖÆ³ÉÆ·£¬°üÀ¨·þ×°²Ã¼ôÑù	134	Ë¹ÀïÀ¼¿¨	10	Ò»°ãÃ³Ò×	2	Ç§¿Ë	16	¼þ	2,136
202101	63079000	6301ÖÁ6307µÄÎ´ÁÐÃûÖÆ³ÉÆ·£¬°üÀ¨·þ×°²Ã¼ôÑù	134	Ë¹ÀïÀ¼¿¨	12	ÆäËû¾èÔùÎï×Ê	40	Ç§¿Ë	2240	¼þ	55,427
202101	63079000	6301ÖÁ6307µÄÎ´ÁÐÃûÖÆ³ÉÆ·£¬°üÀ¨·þ×°²Ã¼ôÑù	136	Ì©¹ú	10	Ò»°ãÃ³Ò×	5106	Ç§¿Ë	844723	¼þ	653,922
202101	63079000	6301ÖÁ6307µÄÎ´ÁÐÃûÖÆ³ÉÆ·£¬°üÀ¨·þ×°²Ã¼ôÑù	136	Ì©¹ú	11	¹ú¼Ò¼ä¡¢¹ú¼Ê×éÖ¯ÎÞ³¥Ô®ÖúºÍÔùËÍµÄÎï×Ê	1266	Ç§¿Ë	316369	¼þ	1,581,845
202101	63079000	6301ÖÁ6307µÄÎ´ÁÐÃûÖÆ³ÉÆ·£¬°üÀ¨·þ×°²Ã¼ôÑù	137	ÍÁ¶úÆä	10	Ò»°ãÃ³Ò×	5824	Ç§¿Ë	135349	¼þ	78,541
202101	63079000	6301ÖÁ6307µÄÎ´ÁÐÃûÖÆ³ÉÆ·£¬°üÀ¨·þ×°²Ã¼ôÑù	138	°¢ÁªÇõ	10	Ò»°ãÃ³Ò×	17	Ç§¿Ë	8	¼þ	880
202101	63079000	6301ÖÁ6307µÄÎ´ÁÐÃûÖÆ³ÉÆ·£¬°üÀ¨·þ×°²Ã¼ôÑù	141	Ô½ÄÏ	10	Ò»°ãÃ³Ò×	10484	Ç§¿Ë	163010	¼þ	1,600,446
202101	63079000	6301ÖÁ6307µÄÎ´ÁÐÃûÖÆ³ÉÆ·£¬°üÀ¨·þ×°²Ã¼ôÑù	142	ÖÐ¹ú	10	Ò»°ãÃ³Ò×	53987	Ç§¿Ë	7952975	¼þ	11,141,164
202101	63079000	6301ÖÁ6307µÄÎ´ÁÐÃûÖÆ³ÉÆ·£¬°üÀ¨·þ×°²Ã¼ôÑù	142	ÖÐ¹ú	12	ÆäËû¾èÔùÎï×Ê	60	Ç§¿Ë	20000	¼þ	21,180
202101	63079000	6301ÖÁ6307µÄÎ´ÁÐÃûÖÆ³ÉÆ·£¬°üÀ¨·þ×°²Ã¼ôÑù	143	ÖÐ¹úÌ¨Íå	10	Ò»°ãÃ³Ò×	12153	Ç§¿Ë	3124634	¼þ	2,561,000
202101	63079000	6301ÖÁ6307µÄÎ´ÁÐÃûÖÆ³ÉÆ·£¬°üÀ¨·þ×°²Ã¼ôÑù	231	Ã«ÀïÇóË¹	10	Ò»°ãÃ³Ò×	3	Ç§¿Ë	3	¼þ	805
202101	63079000	6301ÖÁ6307µÄÎ´ÁÐÃûÖÆ³ÉÆ·£¬°üÀ¨·þ×°²Ã¼ôÑù	232	Ä¦Âå¸ç	10	Ò»°ãÃ³Ò×	17	Ç§¿Ë	2064	¼þ	29,089
202101	63079000	6301ÖÁ6307µÄÎ´ÁÐÃûÖÆ³ÉÆ·£¬°üÀ¨·þ×°²Ã¼ôÑù	249	Í»ÄáË¹	10	Ò»°ãÃ³Ò×	5	Ç§¿Ë	27	¼þ	1,643
202101	63079000	6301ÖÁ6307µÄÎ´ÁÐÃûÖÆ³ÉÆ·£¬°üÀ¨·þ×°²Ã¼ôÑù	301	±ÈÀûÊ±	10	Ò»°ãÃ³Ò×	83	Ç§¿Ë	9812	¼þ	72,410
202101	63079000	6301ÖÁ6307µÄÎ´ÁÐÃûÖÆ³ÉÆ·£¬°üÀ¨·þ×°²Ã¼ôÑù	302	µ¤Âó	10	Ò»°ãÃ³Ò×	143	Ç§¿Ë	2126	¼þ	97,955
202101	63079000	6301ÖÁ6307µÄÎ´ÁÐÃûÖÆ³ÉÆ·£¬°üÀ¨·þ×°²Ã¼ôÑù	303	Ó¢¹ú	10	Ò»°ãÃ³Ò×	882	Ç§¿Ë	13911	¼þ	501,166
202101	63079000	6301ÖÁ6307µÄÎ´ÁÐÃûÖÆ³ÉÆ·£¬°üÀ¨·þ×°²Ã¼ôÑù	304	µÂ¹ú	10	Ò»°ãÃ³Ò×	13729	Ç§¿Ë	436345	¼þ	3,866,925
202101	63079000	6301ÖÁ6307µÄÎ´ÁÐÃûÖÆ³ÉÆ·£¬°üÀ¨·þ×°²Ã¼ôÑù	305	·¨¹ú	10	Ò»°ãÃ³Ò×	2180	Ç§¿Ë	121313	¼þ	1,892,540
202101	63079000	6301ÖÁ6307µÄÎ´ÁÐÃûÖÆ³ÉÆ·£¬°üÀ¨·þ×°²Ã¼ôÑù	305	·¨¹ú	12	ÆäËû¾èÔùÎï×Ê	355	Ç§¿Ë	52002	¼þ	437,952
202101	63079000	6301ÖÁ6307µÄÎ´ÁÐÃûÖÆ³ÉÆ·£¬°üÀ¨·þ×°²Ã¼ôÑù	306	°®¶ûÀ¼	10	Ò»°ãÃ³Ò×	45	Ç§¿Ë	2500	¼þ	22,057
202101	63079000	6301ÖÁ6307µÄÎ´ÁÐÃûÖÆ³ÉÆ·£¬°üÀ¨·þ×°²Ã¼ôÑù	307	Òâ´óÀû	10	Ò»°ãÃ³Ò×	6347	Ç§¿Ë	124452	¼þ	2,563,927
202101	63079000	6301ÖÁ6307µÄÎ´ÁÐÃûÖÆ³ÉÆ·£¬°üÀ¨·þ×°²Ã¼ôÑù	307	Òâ´óÀû	12	ÆäËû¾èÔùÎï×Ê	145	Ç§¿Ë	30000	¼þ	25,602
202101	63079000	6301ÖÁ6307µÄÎ´ÁÐÃûÖÆ³ÉÆ·£¬°üÀ¨·þ×°²Ã¼ôÑù	309	ºÉÀ¼	10	Ò»°ãÃ³Ò×	49	Ç§¿Ë	30	¼þ	3,740
202101	63079000	6301ÖÁ6307µÄÎ´ÁÐÃûÖÆ³ÉÆ·£¬°üÀ¨·þ×°²Ã¼ôÑù	311	ÆÏÌÑÑÀ	10	Ò»°ãÃ³Ò×	2	Ç§¿Ë	33	¼þ	6,946
202101	63079000	6301ÖÁ6307µÄÎ´ÁÐÃûÖÆ³ÉÆ·£¬°üÀ¨·þ×°²Ã¼ôÑù	312	Î÷°àÑÀ	10	Ò»°ãÃ³Ò×	1421	Ç§¿Ë	85651	¼þ	2,075,256
202101	63079000	6301ÖÁ6307µÄÎ´ÁÐÃûÖÆ³ÉÆ·£¬°üÀ¨·þ×°²Ã¼ôÑù	315	°ÂµØÀû	10	Ò»°ãÃ³Ò×	4	Ç§¿Ë	52	¼þ	819
202101	63079000	6301ÖÁ6307µÄÎ´ÁÐÃûÖÆ³ÉÆ·£¬°üÀ¨·þ×°²Ã¼ôÑù	316	±£¼ÓÀûÑÇ	10	Ò»°ãÃ³Ò×	18	Ç§¿Ë	1000	¼þ	28,257
202101	63079000	6301ÖÁ6307µÄÎ´ÁÐÃûÖÆ³ÉÆ·£¬°üÀ¨·þ×°²Ã¼ôÑù	318	·ÒÀ¼	10	Ò»°ãÃ³Ò×	70	Ç§¿Ë	13	¼þ	3,509
202101	63079000	6301ÖÁ6307µÄÎ´ÁÐÃûÖÆ³ÉÆ·£¬°üÀ¨·þ×°²Ã¼ôÑù	321	ÐÙÑÀÀû	10	Ò»°ãÃ³Ò×	848	Ç§¿Ë	14581	¼þ	157,243
202101	63079000	6301ÖÁ6307µÄÎ´ÁÐÃûÖÆ³ÉÆ·£¬°üÀ¨·þ×°²Ã¼ôÑù	326	Å²Íþ	12	ÆäËû¾èÔùÎï×Ê	18	Ç§¿Ë	1267	¼þ	6,917
202101	63079000	6301ÖÁ6307µÄÎ´ÁÐÃûÖÆ³ÉÆ·£¬°üÀ¨·þ×°²Ã¼ôÑù	327	²¨À¼	10	Ò»°ãÃ³Ò×	109	Ç§¿Ë	507	¼þ	24,001
202101	63079000	6301ÖÁ6307µÄÎ´ÁÐÃûÖÆ³ÉÆ·£¬°üÀ¨·þ×°²Ã¼ôÑù	327	²¨À¼	12	ÆäËû¾èÔùÎï×Ê	70	Ç§¿Ë	6000	¼þ	128,693
202101	63079000	6301ÖÁ6307µÄÎ´ÁÐÃûÖÆ³ÉÆ·£¬°üÀ¨·þ×°²Ã¼ôÑù	328	ÂÞÂíÄáÑÇ	10	Ò»°ãÃ³Ò×	195	Ç§¿Ë	984	¼þ	84,869
202101	63079000	6301ÖÁ6307µÄÎ´ÁÐÃûÖÆ³ÉÆ·£¬°üÀ¨·þ×°²Ã¼ôÑù	330	Èðµä	10	Ò»°ãÃ³Ò×	338	Ç§¿Ë	5620	¼þ	62,287
202101	63079000	6301ÖÁ6307µÄÎ´ÁÐÃûÖÆ³ÉÆ·£¬°üÀ¨·þ×°²Ã¼ôÑù	331	ÈðÊ¿	10	Ò»°ãÃ³Ò×	57	Ç§¿Ë	12662	¼þ	16,157
202101	63079000	6301ÖÁ6307µÄÎ´ÁÐÃûÖÆ³ÉÆ·£¬°üÀ¨·þ×°²Ã¼ôÑù	334	°®É³ÄáÑÇ	10	Ò»°ãÃ³Ò×	0	Ç§¿Ë	2	¼þ	518
202101	63079000	6301ÖÁ6307µÄÎ´ÁÐÃûÖÆ³ÉÆ·£¬°üÀ¨·þ×°²Ã¼ôÑù	335	À­ÍÑÎ¬ÑÇ	10	Ò»°ãÃ³Ò×	1	Ç§¿Ë	50	¼þ	14,665
202101	63079000	6301ÖÁ6307µÄÎ´ÁÐÃûÖÆ³ÉÆ·£¬°üÀ¨·þ×°²Ã¼ôÑù	339	°¢Èû°Ý½®	10	Ò»°ãÃ³Ò×	0	Ç§¿Ë	2	¼þ	52
202101	63079000	6301ÖÁ6307µÄÎ´ÁÐÃûÖÆ³ÉÆ·£¬°üÀ¨·þ×°²Ã¼ôÑù	344	¶íÂÞË¹Áª°î	10	Ò»°ãÃ³Ò×	24	Ç§¿Ë	1868	¼þ	7,700
202101	63079000	6301ÖÁ6307µÄÎ´ÁÐÃûÖÆ³ÉÆ·£¬°üÀ¨·þ×°²Ã¼ôÑù	347	ÎÚ¿ËÀ¼	10	Ò»°ãÃ³Ò×	4	Ç§¿Ë	2	¼þ	2,376
202101	63079000	6301ÖÁ6307µÄÎ´ÁÐÃûÖÆ³ÉÆ·£¬°üÀ¨·þ×°²Ã¼ôÑù	351	¿ËÂÞµØÑÇ	10	Ò»°ãÃ³Ò×	2	Ç§¿Ë	14	¼þ	445
202101	63079000	6301ÖÁ6307µÄÎ´ÁÐÃûÖÆ³ÉÆ·£¬°üÀ¨·þ×°²Ã¼ôÑù	352	½Ý¿Ë	10	Ò»°ãÃ³Ò×	78	Ç§¿Ë	234	¼þ	35,106
202101	63079000	6301ÖÁ6307µÄÎ´ÁÐÃûÖÆ³ÉÆ·£¬°üÀ¨·þ×°²Ã¼ôÑù	353	Ë¹Âå·¥¿Ë	10	Ò»°ãÃ³Ò×	54	Ç§¿Ë	3036	¼þ	20,107
202101	63079000	6301ÖÁ6307µÄÎ´ÁÐÃûÖÆ³ÉÆ·£¬°üÀ¨·þ×°²Ã¼ôÑù	418	¶àÃ×Äá¼Ó¹²ºÍ¹ú	10	Ò»°ãÃ³Ò×	2	Ç§¿Ë	3	¼þ	2,953
202101	63079000	6301ÖÁ6307µÄÎ´ÁÐÃûÖÆ³ÉÆ·£¬°üÀ¨·þ×°²Ã¼ôÑù	429	Ä«Î÷¸ç	10	Ò»°ãÃ³Ò×	732	Ç§¿Ë	10185	¼þ	291,185
202101	63079000	6301ÖÁ6307µÄÎ´ÁÐÃûÖÆ³ÉÆ·£¬°üÀ¨·þ×°²Ã¼ôÑù	434	ÃØÂ³	10	Ò»°ãÃ³Ò×	525	Ç§¿Ë	1733	¼þ	701,664
202101	63079000	6301ÖÁ6307µÄÎ´ÁÐÃûÖÆ³ÉÆ·£¬°üÀ¨·þ×°²Ã¼ôÑù	434	ÃØÂ³	12	ÆäËû¾èÔùÎï×Ê	137	Ç§¿Ë	20000	¼þ	522,840
202101	63079000	6301ÖÁ6307µÄÎ´ÁÐÃûÖÆ³ÉÆ·£¬°üÀ¨·þ×°²Ã¼ôÑù	442	ÌØÁ¢Äá´ïºÍ¶à°Í¸ç	12	ÆäËû¾èÔùÎï×Ê	125	Ç§¿Ë	10000	¼þ	150,000
202101	63079000	6301ÖÁ6307µÄÎ´ÁÐÃûÖÆ³ÉÆ·£¬°üÀ¨·þ×°²Ã¼ôÑù	501	¼ÓÄÃ´ó	10	Ò»°ãÃ³Ò×	290	Ç§¿Ë	2211	¼þ	75,233
202101	63079000	6301ÖÁ6307µÄÎ´ÁÐÃûÖÆ³ÉÆ·£¬°üÀ¨·þ×°²Ã¼ôÑù	502	ÃÀ¹ú	10	Ò»°ãÃ³Ò×	2573	Ç§¿Ë	460025	¼þ	1,523,211
202101	63079000	6301ÖÁ6307µÄÎ´ÁÐÃûÖÆ³ÉÆ·£¬°üÀ¨·þ×°²Ã¼ôÑù	502	ÃÀ¹ú	12	ÆäËû¾èÔùÎï×Ê	22	Ç§¿Ë	2217	¼þ	39,586
202101	63079000	6301ÖÁ6307µÄÎ´ÁÐÃûÖÆ³ÉÆ·£¬°üÀ¨·þ×°²Ã¼ôÑù	601	°Ä´óÀûÑÇ	10	Ò»°ãÃ³Ò×	120	Ç§¿Ë	21	¼þ	26,218
202101	63079000	6301ÖÁ6307µÄÎ´ÁÐÃûÖÆ³ÉÆ·£¬°üÀ¨·þ×°²Ã¼ôÑù	609	ÐÂÎ÷À¼	10	Ò»°ãÃ³Ò×	1	Ç§¿Ë	5	¼þ	1,085
202102	63079000	6301ÖÁ6307µÄÎ´ÁÐÃûÖÆ³ÉÆ·£¬°üÀ¨·þ×°²Ã¼ôÑù	103	ÃÏ¼ÓÀ­¹ú	10	Ò»°ãÃ³Ò×	2	Ç§¿Ë	57	¼þ	4,085
202102	63079000	6301ÖÁ6307µÄÎ´ÁÐÃûÖÆ³ÉÆ·£¬°üÀ¨·þ×°²Ã¼ôÑù	107	¼íÆÒÕ¯	10	Ò»°ãÃ³Ò×	36718	Ç§¿Ë	8155236	¼þ	3,033,479
202102	63079000	6301ÖÁ6307µÄÎ´ÁÐÃûÖÆ³ÉÆ·£¬°üÀ¨·þ×°²Ã¼ôÑù	110	ÖÐ¹úÏã¸Û	10	Ò»°ãÃ³Ò×	1864	Ç§¿Ë	181865	¼þ	197,619
202102	63079000	6301ÖÁ6307µÄÎ´ÁÐÃûÖÆ³ÉÆ·£¬°üÀ¨·þ×°²Ã¼ôÑù	111	Ó¡¶È	10	Ò»°ãÃ³Ò×	9267	Ç§¿Ë	62569	¼þ	1,501,410
202102	63079000	6301ÖÁ6307µÄÎ´ÁÐÃûÖÆ³ÉÆ·£¬°üÀ¨·þ×°²Ã¼ôÑù	112	Ó¡¶ÈÄáÎ÷ÑÇ	10	Ò»°ãÃ³Ò×	67	Ç§¿Ë	10034	¼þ	13,367
202102	63079000	6301ÖÁ6307µÄÎ´ÁÐÃûÖÆ³ÉÆ·£¬°üÀ¨·þ×°²Ã¼ôÑù	115	ÒÔÉ«ÁÐ	10	Ò»°ãÃ³Ò×	0	Ç§¿Ë	60	¼þ	1,416
202102	63079000	6301ÖÁ6307µÄÎ´ÁÐÃûÖÆ³ÉÆ·£¬°üÀ¨·þ×°²Ã¼ôÑù	116	ÈÕ±¾	10	Ò»°ãÃ³Ò×	10955	Ç§¿Ë	1493584	¼þ	5,005,960
202102	63079000	6301ÖÁ6307µÄÎ´ÁÐÃûÖÆ³ÉÆ·£¬°üÀ¨·þ×°²Ã¼ôÑù	122	ÂíÀ´Î÷ÑÇ	10	Ò»°ãÃ³Ò×	72	Ç§¿Ë	14	¼þ	43,955
202102	63079000	6301ÖÁ6307µÄÎ´ÁÐÃûÖÆ³ÉÆ·£¬°üÀ¨·þ×°²Ã¼ôÑù	125	Äá²´¶ûÁª°îÃñÖ÷¹²ºÍ¹ú	10	Ò»°ãÃ³Ò×	139	Ç§¿Ë	4131	¼þ	9,467
202102	63079000	6301ÖÁ6307µÄÎ´ÁÐÃûÖÆ³ÉÆ·£¬°üÀ¨·þ×°²Ã¼ôÑù	127	°Í»ùË¹Ì¹	10	Ò»°ãÃ³Ò×	149	Ç§¿Ë	2527	¼þ	21,374
202102	63079000	6301ÖÁ6307µÄÎ´ÁÐÃûÖÆ³ÉÆ·£¬°üÀ¨·þ×°²Ã¼ôÑù	129	·ÆÂÉ±ö	10	Ò»°ãÃ³Ò×	839	Ç§¿Ë	873613	¼þ	409,396
202102	63079000	6301ÖÁ6307µÄÎ´ÁÐÃûÖÆ³ÉÆ·£¬°üÀ¨·þ×°²Ã¼ôÑù	132	ÐÂ¼ÓÆÂ	10	Ò»°ãÃ³Ò×	3024	Ç§¿Ë	134924	¼þ	476,068
202102	63079000	6301ÖÁ6307µÄÎ´ÁÐÃûÖÆ³ÉÆ·£¬°üÀ¨·þ×°²Ã¼ôÑù	133	º«¹ú	10	Ò»°ãÃ³Ò×	15938	Ç§¿Ë	2241727	¼þ	2,826,256
202102	63079000	6301ÖÁ6307µÄÎ´ÁÐÃûÖÆ³ÉÆ·£¬°üÀ¨·þ×°²Ã¼ôÑù	133	º«¹ú	12	ÆäËû¾èÔùÎï×Ê	245	Ç§¿Ë	35000	¼þ	169,219
202102	63079000	6301ÖÁ6307µÄÎ´ÁÐÃûÖÆ³ÉÆ·£¬°üÀ¨·þ×°²Ã¼ôÑù	136	Ì©¹ú	10	Ò»°ãÃ³Ò×	3351	Ç§¿Ë	92738	¼þ	1,736,810
202102	63079000	6301ÖÁ6307µÄÎ´ÁÐÃûÖÆ³ÉÆ·£¬°üÀ¨·þ×°²Ã¼ôÑù	137	ÍÁ¶úÆä	10	Ò»°ãÃ³Ò×	58	Ç§¿Ë	913	¼þ	27,063
202102	63079000	6301ÖÁ6307µÄÎ´ÁÐÃûÖÆ³ÉÆ·£¬°üÀ¨·þ×°²Ã¼ôÑù	138	°¢ÁªÇõ	10	Ò»°ãÃ³Ò×	0	Ç§¿Ë	14	¼þ	327
202102	63079000	6301ÖÁ6307µÄÎ´ÁÐÃûÖÆ³ÉÆ·£¬°üÀ¨·þ×°²Ã¼ôÑù	141	Ô½ÄÏ	10	Ò»°ãÃ³Ò×	23595	Ç§¿Ë	1882694	¼þ	1,924,172
202102	63079000	6301ÖÁ6307µÄÎ´ÁÐÃûÖÆ³ÉÆ·£¬°üÀ¨·þ×°²Ã¼ôÑù	142	ÖÐ¹ú	10	Ò»°ãÃ³Ò×	39710	Ç§¿Ë	3534136	¼þ	3,758,271
202102	63079000	6301ÖÁ6307µÄÎ´ÁÐÃûÖÆ³ÉÆ·£¬°üÀ¨·þ×°²Ã¼ôÑù	143	ÖÐ¹úÌ¨Íå	10	Ò»°ãÃ³Ò×	6786	Ç§¿Ë	569638	¼þ	1,402,112
202102	63079000	6301ÖÁ6307µÄÎ´ÁÐÃûÖÆ³ÉÆ·£¬°üÀ¨·þ×°²Ã¼ôÑù	202	°²¸çÀ­	10	Ò»°ãÃ³Ò×	1	Ç§¿Ë	1	¼þ	314
202102	63079000	6301ÖÁ6307µÄÎ´ÁÐÃûÖÆ³ÉÆ·£¬°üÀ¨·þ×°²Ã¼ôÑù	227	Âí´ï¼ÓË¹¼Ó	10	Ò»°ãÃ³Ò×	0	Ç§¿Ë	1	¼þ	352
202102	63079000	6301ÖÁ6307µÄÎ´ÁÐÃûÖÆ³ÉÆ·£¬°üÀ¨·þ×°²Ã¼ôÑù	231	Ã«ÀïÇóË¹	12	ÆäËû¾èÔùÎï×Ê	40	Ç§¿Ë	10000	¼þ	20,750
202102	63079000	6301ÖÁ6307µÄÎ´ÁÐÃûÖÆ³ÉÆ·£¬°üÀ¨·þ×°²Ã¼ôÑù	232	Ä¦Âå¸ç	10	Ò»°ãÃ³Ò×	10	Ç§¿Ë	1011	¼þ	14,589
202102	63079000	6301ÖÁ6307µÄÎ´ÁÐÃûÖÆ³ÉÆ·£¬°üÀ¨·þ×°²Ã¼ôÑù	249	Í»ÄáË¹	10	Ò»°ãÃ³Ò×	0	Ç§¿Ë	3	¼þ	157
202102	63079000	6301ÖÁ6307µÄÎ´ÁÐÃûÖÆ³ÉÆ·£¬°üÀ¨·þ×°²Ã¼ôÑù	301	±ÈÀûÊ±	10	Ò»°ãÃ³Ò×	76	Ç§¿Ë	8826	¼þ	62,263
202102	63079000	6301ÖÁ6307µÄÎ´ÁÐÃûÖÆ³ÉÆ·£¬°üÀ¨·þ×°²Ã¼ôÑù	301	±ÈÀûÊ±	12	ÆäËû¾èÔùÎï×Ê	92	Ç§¿Ë	2620	¼þ	105,080
202102	63079000	6301ÖÁ6307µÄÎ´ÁÐÃûÖÆ³ÉÆ·£¬°üÀ¨·þ×°²Ã¼ôÑù	302	µ¤Âó	10	Ò»°ãÃ³Ò×	141	Ç§¿Ë	1514	¼þ	80,024
202102	63079000	6301ÖÁ6307µÄÎ´ÁÐÃûÖÆ³ÉÆ·£¬°üÀ¨·þ×°²Ã¼ôÑù	303	Ó¢¹ú	10	Ò»°ãÃ³Ò×	449	Ç§¿Ë	19624	¼þ	235,746
202102	63079000	6301ÖÁ6307µÄÎ´ÁÐÃûÖÆ³ÉÆ·£¬°üÀ¨·þ×°²Ã¼ôÑù	304	µÂ¹ú	10	Ò»°ãÃ³Ò×	7686	Ç§¿Ë	247896	¼þ	3,200,245
202102	63079000	6301ÖÁ6307µÄÎ´ÁÐÃûÖÆ³ÉÆ·£¬°üÀ¨·þ×°²Ã¼ôÑù	305	·¨¹ú	10	Ò»°ãÃ³Ò×	1291	Ç§¿Ë	91788	¼þ	1,143,893
202102	63079000	6301ÖÁ6307µÄÎ´ÁÐÃûÖÆ³ÉÆ·£¬°üÀ¨·þ×°²Ã¼ôÑù	307	Òâ´óÀû	10	Ò»°ãÃ³Ò×	1198	Ç§¿Ë	11327	¼þ	1,337,601
202102	63079000	6301ÖÁ6307µÄÎ´ÁÐÃûÖÆ³ÉÆ·£¬°üÀ¨·þ×°²Ã¼ôÑù	309	ºÉÀ¼	10	Ò»°ãÃ³Ò×	35	Ç§¿Ë	68	¼þ	6,146
202102	63079000	6301ÖÁ6307µÄÎ´ÁÐÃûÖÆ³ÉÆ·£¬°üÀ¨·þ×°²Ã¼ôÑù	311	ÆÏÌÑÑÀ	10	Ò»°ãÃ³Ò×	5	Ç§¿Ë	59	¼þ	10,955
202102	63079000	6301ÖÁ6307µÄÎ´ÁÐÃûÖÆ³ÉÆ·£¬°üÀ¨·þ×°²Ã¼ôÑù	312	Î÷°àÑÀ	10	Ò»°ãÃ³Ò×	120	Ç§¿Ë	2843	¼þ	2,884,183
202102	63079000	6301ÖÁ6307µÄÎ´ÁÐÃûÖÆ³ÉÆ·£¬°üÀ¨·þ×°²Ã¼ôÑù	313	°¢¶û°ÍÄáÑÇ	10	Ò»°ãÃ³Ò×	2485	Ç§¿Ë	2305	¼þ	511,511
202102	63079000	6301ÖÁ6307µÄÎ´ÁÐÃûÖÆ³ÉÆ·£¬°üÀ¨·þ×°²Ã¼ôÑù	315	°ÂµØÀû	10	Ò»°ãÃ³Ò×	188	Ç§¿Ë	111	¼þ	50,821
202102	63079000	6301ÖÁ6307µÄÎ´ÁÐÃûÖÆ³ÉÆ·£¬°üÀ¨·þ×°²Ã¼ôÑù	316	±£¼ÓÀûÑÇ	10	Ò»°ãÃ³Ò×	0	Ç§¿Ë	2	¼þ	173
202102	63079000	6301ÖÁ6307µÄÎ´ÁÐÃûÖÆ³ÉÆ·£¬°üÀ¨·þ×°²Ã¼ôÑù	318	·ÒÀ¼	10	Ò»°ãÃ³Ò×	21	Ç§¿Ë	7	¼þ	1,387
202102	63079000	6301ÖÁ6307µÄÎ´ÁÐÃûÖÆ³ÉÆ·£¬°üÀ¨·þ×°²Ã¼ôÑù	321	ÐÙÑÀÀû	10	Ò»°ãÃ³Ò×	555	Ç§¿Ë	14491	¼þ	224,458
202102	63079000	6301ÖÁ6307µÄÎ´ÁÐÃûÖÆ³ÉÆ·£¬°üÀ¨·þ×°²Ã¼ôÑù	326	Å²Íþ	10	Ò»°ãÃ³Ò×	11	Ç§¿Ë	44	¼þ	3,838
202102	63079000	6301ÖÁ6307µÄÎ´ÁÐÃûÖÆ³ÉÆ·£¬°üÀ¨·þ×°²Ã¼ôÑù	327	²¨À¼	10	Ò»°ãÃ³Ò×	218	Ç§¿Ë	302	¼þ	16,391
202102	63079000	6301ÖÁ6307µÄÎ´ÁÐÃûÖÆ³ÉÆ·£¬°üÀ¨·þ×°²Ã¼ôÑù	328	ÂÞÂíÄáÑÇ	10	Ò»°ãÃ³Ò×	72	Ç§¿Ë	25	¼þ	21,980
202102	63079000	6301ÖÁ6307µÄÎ´ÁÐÃûÖÆ³ÉÆ·£¬°üÀ¨·þ×°²Ã¼ôÑù	330	Èðµä	10	Ò»°ãÃ³Ò×	504	Ç§¿Ë	17170	¼þ	92,251
202102	63079000	6301ÖÁ6307µÄÎ´ÁÐÃûÖÆ³ÉÆ·£¬°üÀ¨·þ×°²Ã¼ôÑù	331	ÈðÊ¿	10	Ò»°ãÃ³Ò×	20	Ç§¿Ë	5007	¼þ	10,929
202102	63079000	6301ÖÁ6307µÄÎ´ÁÐÃûÖÆ³ÉÆ·£¬°üÀ¨·þ×°²Ã¼ôÑù	334	°®É³ÄáÑÇ	10	Ò»°ãÃ³Ò×	0	Ç§¿Ë	2	¼þ	612
202102	63079000	6301ÖÁ6307µÄÎ´ÁÐÃûÖÆ³ÉÆ·£¬°üÀ¨·þ×°²Ã¼ôÑù	335	À­ÍÑÎ¬ÑÇ	10	Ò»°ãÃ³Ò×	4	Ç§¿Ë	2	¼þ	961
202102	63079000	6301ÖÁ6307µÄÎ´ÁÐÃûÖÆ³ÉÆ·£¬°üÀ¨·þ×°²Ã¼ôÑù	340	°×¶íÂÞË¹	10	Ò»°ãÃ³Ò×	0	Ç§¿Ë	50	¼þ	130
202102	63079000	6301ÖÁ6307µÄÎ´ÁÐÃûÖÆ³ÉÆ·£¬°üÀ¨·þ×°²Ã¼ôÑù	343	Ä¦¶û¶àÍß	10	Ò»°ãÃ³Ò×	3	Ç§¿Ë	4	¼þ	3,009
202102	63079000	6301ÖÁ6307µÄÎ´ÁÐÃûÖÆ³ÉÆ·£¬°üÀ¨·þ×°²Ã¼ôÑù	347	ÎÚ¿ËÀ¼	12	ÆäËû¾èÔùÎï×Ê	138	Ç§¿Ë	20000	¼þ	76,563
202102	63079000	6301ÖÁ6307µÄÎ´ÁÐÃûÖÆ³ÉÆ·£¬°üÀ¨·þ×°²Ã¼ôÑù	350	Ë¹ÂåÎÄÄáÑÇ	10	Ò»°ãÃ³Ò×	0	Ç§¿Ë	1	¼þ	182
202102	63079000	6301ÖÁ6307µÄÎ´ÁÐÃûÖÆ³ÉÆ·£¬°üÀ¨·þ×°²Ã¼ôÑù	352	½Ý¿Ë	10	Ò»°ãÃ³Ò×	18	Ç§¿Ë	33	¼þ	11,329
202102	63079000	6301ÖÁ6307µÄÎ´ÁÐÃûÖÆ³ÉÆ·£¬°üÀ¨·þ×°²Ã¼ôÑù	353	Ë¹Âå·¥¿Ë	10	Ò»°ãÃ³Ò×	97	Ç§¿Ë	8012	¼þ	51,005
202102	63079000	6301ÖÁ6307µÄÎ´ÁÐÃûÖÆ³ÉÆ·£¬°üÀ¨·þ×°²Ã¼ôÑù	358	Èû¶ûÎ¬ÑÇ	10	Ò»°ãÃ³Ò×	0	Ç§¿Ë	2	¼þ	172
202102	63079000	6301ÖÁ6307µÄÎ´ÁÐÃûÖÆ³ÉÆ·£¬°üÀ¨·þ×°²Ã¼ôÑù	413	¸çÂ×±ÈÑÇ	10	Ò»°ãÃ³Ò×	2	Ç§¿Ë	18	¼þ	2,228
202102	63079000	6301ÖÁ6307µÄÎ´ÁÐÃûÖÆ³ÉÆ·£¬°üÀ¨·þ×°²Ã¼ôÑù	429	Ä«Î÷¸ç	10	Ò»°ãÃ³Ò×	532	Ç§¿Ë	15698	¼þ	292,467
202102	63079000	6301ÖÁ6307µÄÎ´ÁÐÃûÖÆ³ÉÆ·£¬°üÀ¨·þ×°²Ã¼ôÑù	434	ÃØÂ³	10	Ò»°ãÃ³Ò×	24	Ç§¿Ë	40	¼þ	62,913
202102	63079000	6301ÖÁ6307µÄÎ´ÁÐÃûÖÆ³ÉÆ·£¬°üÀ¨·þ×°²Ã¼ôÑù	440	Èø¶ûÍß¶à	10	Ò»°ãÃ³Ò×	0	Ç§¿Ë	1	¼þ	126
202102	63079000	6301ÖÁ6307µÄÎ´ÁÐÃûÖÆ³ÉÆ·£¬°üÀ¨·þ×°²Ã¼ôÑù	501	¼ÓÄÃ´ó	10	Ò»°ãÃ³Ò×	92	Ç§¿Ë	10476	¼þ	330,254
202102	63079000	6301ÖÁ6307µÄÎ´ÁÐÃûÖÆ³ÉÆ·£¬°üÀ¨·þ×°²Ã¼ôÑù	502	ÃÀ¹ú	10	Ò»°ãÃ³Ò×	3182	Ç§¿Ë	167924	¼þ	1,044,837
202102	63079000	6301ÖÁ6307µÄÎ´ÁÐÃûÖÆ³ÉÆ·£¬°üÀ¨·þ×°²Ã¼ôÑù	601	°Ä´óÀûÑÇ	10	Ò»°ãÃ³Ò×	117	Ç§¿Ë	19	¼þ	35,739
202102	63079000	6301ÖÁ6307µÄÎ´ÁÐÃûÖÆ³ÉÆ·£¬°üÀ¨·þ×°²Ã¼ôÑù	609	ÐÂÎ÷À¼	10	Ò»°ãÃ³Ò×	512	Ç§¿Ë	61241	¼þ	52,728
202102	63079000	6301ÖÁ6307µÄÎ´ÁÐÃûÖÆ³ÉÆ·£¬°üÀ¨·þ×°²Ã¼ôÑù	701	¹ú(µØ)±ð²»Ïê	10	Ò»°ãÃ³Ò×	0	Ç§¿Ë	288	¼þ	233
202103	63079000	6301ÖÁ6307µÄÎ´ÁÐÃûÖÆ³ÉÆ·£¬°üÀ¨·þ×°²Ã¼ôÑù	103	ÃÏ¼ÓÀ­¹ú	10	Ò»°ãÃ³Ò×	245	Ç§¿Ë	424	¼þ	72,777
202103	63079000	6301ÖÁ6307µÄÎ´ÁÐÃûÖÆ³ÉÆ·£¬°üÀ¨·þ×°²Ã¼ôÑù	106	Ãåµé	10	Ò»°ãÃ³Ò×	0	Ç§¿Ë	1	¼þ	151
202103	63079000	6301ÖÁ6307µÄÎ´ÁÐÃûÖÆ³ÉÆ·£¬°üÀ¨·þ×°²Ã¼ôÑù	107	¼íÆÒÕ¯	10	Ò»°ãÃ³Ò×	34693	Ç§¿Ë	6959769	¼þ	3,307,799
202103	63079000	6301ÖÁ6307µÄÎ´ÁÐÃûÖÆ³ÉÆ·£¬°üÀ¨·þ×°²Ã¼ôÑù	110	ÖÐ¹úÏã¸Û	10	Ò»°ãÃ³Ò×	1074	Ç§¿Ë	318476	¼þ	189,594
202103	63079000	6301ÖÁ6307µÄÎ´ÁÐÃûÖÆ³ÉÆ·£¬°üÀ¨·þ×°²Ã¼ôÑù	110	ÖÐ¹úÏã¸Û	12	ÆäËû¾èÔùÎï×Ê	119	Ç§¿Ë	12400	¼þ	217,000
202103	63079000	6301ÖÁ6307µÄÎ´ÁÐÃûÖÆ³ÉÆ·£¬°üÀ¨·þ×°²Ã¼ôÑù	111	Ó¡¶È	10	Ò»°ãÃ³Ò×	15432	Ç§¿Ë	123191	¼þ	3,053,502
202103	63079000	6301ÖÁ6307µÄÎ´ÁÐÃûÖÆ³ÉÆ·£¬°üÀ¨·þ×°²Ã¼ôÑù	112	Ó¡¶ÈÄáÎ÷ÑÇ	10	Ò»°ãÃ³Ò×	1640	Ç§¿Ë	232666	¼þ	150,873
202103	63079000	6301ÖÁ6307µÄÎ´ÁÐÃûÖÆ³ÉÆ·£¬°üÀ¨·þ×°²Ã¼ôÑù	116	ÈÕ±¾	10	Ò»°ãÃ³Ò×	19598	Ç§¿Ë	2267418	¼þ	6,879,272
202103	63079000	6301ÖÁ6307µÄÎ´ÁÐÃûÖÆ³ÉÆ·£¬°üÀ¨·þ×°²Ã¼ôÑù	122	ÂíÀ´Î÷ÑÇ	10	Ò»°ãÃ³Ò×	594	Ç§¿Ë	83750	¼þ	249,882
202103	63079000	6301ÖÁ6307µÄÎ´ÁÐÃûÖÆ³ÉÆ·£¬°üÀ¨·þ×°²Ã¼ôÑù	125	Äá²´¶ûÁª°îÃñÖ÷¹²ºÍ¹ú	10	Ò»°ãÃ³Ò×	382	Ç§¿Ë	11661	¼þ	13,679
202103	63079000	6301ÖÁ6307µÄÎ´ÁÐÃûÖÆ³ÉÆ·£¬°üÀ¨·þ×°²Ã¼ôÑù	127	°Í»ùË¹Ì¹	10	Ò»°ãÃ³Ò×	203	Ç§¿Ë	3561	¼þ	33,846
202103	63079000	6301ÖÁ6307µÄÎ´ÁÐÃûÖÆ³ÉÆ·£¬°üÀ¨·þ×°²Ã¼ôÑù	129	·ÆÂÉ±ö	10	Ò»°ãÃ³Ò×	648	Ç§¿Ë	978153	¼þ	360,856
202103	63079000	6301ÖÁ6307µÄÎ´ÁÐÃûÖÆ³ÉÆ·£¬°üÀ¨·þ×°²Ã¼ôÑù	132	ÐÂ¼ÓÆÂ	10	Ò»°ãÃ³Ò×	6053	Ç§¿Ë	224642	¼þ	1,442,430
202103	63079000	6301ÖÁ6307µÄÎ´ÁÐÃûÖÆ³ÉÆ·£¬°üÀ¨·þ×°²Ã¼ôÑù	133	º«¹ú	10	Ò»°ãÃ³Ò×	31792	Ç§¿Ë	2263637	¼þ	7,286,894
202103	63079000	6301ÖÁ6307µÄÎ´ÁÐÃûÖÆ³ÉÆ·£¬°üÀ¨·þ×°²Ã¼ôÑù	133	º«¹ú	12	ÆäËû¾èÔùÎï×Ê	610	Ç§¿Ë	18000	¼þ	98,771
202103	63079000	6301ÖÁ6307µÄÎ´ÁÐÃûÖÆ³ÉÆ·£¬°üÀ¨·þ×°²Ã¼ôÑù	134	Ë¹ÀïÀ¼¿¨	10	Ò»°ãÃ³Ò×	106	Ç§¿Ë	1181	¼þ	15,946
202103	63079000	6301ÖÁ6307µÄÎ´ÁÐÃûÖÆ³ÉÆ·£¬°üÀ¨·þ×°²Ã¼ôÑù	136	Ì©¹ú	10	Ò»°ãÃ³Ò×	2026	Ç§¿Ë	99226	¼þ	328,835
202103	63079000	6301ÖÁ6307µÄÎ´ÁÐÃûÖÆ³ÉÆ·£¬°üÀ¨·þ×°²Ã¼ôÑù	137	ÍÁ¶úÆä	10	Ò»°ãÃ³Ò×	38	Ç§¿Ë	222	¼þ	13,377
202103	63079000	6301ÖÁ6307µÄÎ´ÁÐÃûÖÆ³ÉÆ·£¬°üÀ¨·þ×°²Ã¼ôÑù	138	°¢ÁªÇõ	10	Ò»°ãÃ³Ò×	514	Ç§¿Ë	180	¼þ	27,618
202103	63079000	6301ÖÁ6307µÄÎ´ÁÐÃûÖÆ³ÉÆ·£¬°üÀ¨·þ×°²Ã¼ôÑù	141	Ô½ÄÏ	10	Ò»°ãÃ³Ò×	51113	Ç§¿Ë	771022	¼þ	2,891,799
202103	63079000	6301ÖÁ6307µÄÎ´ÁÐÃûÖÆ³ÉÆ·£¬°üÀ¨·þ×°²Ã¼ôÑù	142	ÖÐ¹ú	10	Ò»°ãÃ³Ò×	107873	Ç§¿Ë	12237320	¼þ	13,296,510
202103	63079000	6301ÖÁ6307µÄÎ´ÁÐÃûÖÆ³ÉÆ·£¬°üÀ¨·þ×°²Ã¼ôÑù	142	ÖÐ¹ú	12	ÆäËû¾èÔùÎï×Ê	1048	Ç§¿Ë	100000	¼þ	189,812
202103	63079000	6301ÖÁ6307µÄÎ´ÁÐÃûÖÆ³ÉÆ·£¬°üÀ¨·þ×°²Ã¼ôÑù	143	ÖÐ¹úÌ¨Íå	10	Ò»°ãÃ³Ò×	38404	Ç§¿Ë	1274460	¼þ	9,570,142
202103	63079000	6301ÖÁ6307µÄÎ´ÁÐÃûÖÆ³ÉÆ·£¬°üÀ¨·þ×°²Ã¼ôÑù	227	Âí´ï¼ÓË¹¼Ó	10	Ò»°ãÃ³Ò×	0	Ç§¿Ë	1	¼þ	202
202103	63079000	6301ÖÁ6307µÄÎ´ÁÐÃûÖÆ³ÉÆ·£¬°üÀ¨·þ×°²Ã¼ôÑù	231	Ã«ÀïÇóË¹	10	Ò»°ãÃ³Ò×	19	Ç§¿Ë	24	¼þ	22,615
202103	63079000	6301ÖÁ6307µÄÎ´ÁÐÃûÖÆ³ÉÆ·£¬°üÀ¨·þ×°²Ã¼ôÑù	232	Ä¦Âå¸ç	10	Ò»°ãÃ³Ò×	28	Ç§¿Ë	3552	¼þ	41,215
202103	63079000	6301ÖÁ6307µÄÎ´ÁÐÃûÖÆ³ÉÆ·£¬°üÀ¨·þ×°²Ã¼ôÑù	249	Í»ÄáË¹	10	Ò»°ãÃ³Ò×	21	Ç§¿Ë	67	¼þ	6,070
202103	63079000	6301ÖÁ6307µÄÎ´ÁÐÃûÖÆ³ÉÆ·£¬°üÀ¨·þ×°²Ã¼ôÑù	301	±ÈÀûÊ±	10	Ò»°ãÃ³Ò×	46	Ç§¿Ë	8366	¼þ	57,606
202103	63079000	6301ÖÁ6307µÄÎ´ÁÐÃûÖÆ³ÉÆ·£¬°üÀ¨·þ×°²Ã¼ôÑù	302	µ¤Âó	10	Ò»°ãÃ³Ò×	1311	Ç§¿Ë	805	¼þ	566,018
202103	63079000	6301ÖÁ6307µÄÎ´ÁÐÃûÖÆ³ÉÆ·£¬°üÀ¨·þ×°²Ã¼ôÑù	303	Ó¢¹ú	10	Ò»°ãÃ³Ò×	2205	Ç§¿Ë	65804	¼þ	468,470
202103	63079000	6301ÖÁ6307µÄÎ´ÁÐÃûÖÆ³ÉÆ·£¬°üÀ¨·þ×°²Ã¼ôÑù	304	µÂ¹ú	10	Ò»°ãÃ³Ò×	8545	Ç§¿Ë	341829	¼þ	3,410,777
202103	63079000	6301ÖÁ6307µÄÎ´ÁÐÃûÖÆ³ÉÆ·£¬°üÀ¨·þ×°²Ã¼ôÑù	305	·¨¹ú	10	Ò»°ãÃ³Ò×	733	Ç§¿Ë	22538	¼þ	943,546
202103	63079000	6301ÖÁ6307µÄÎ´ÁÐÃûÖÆ³ÉÆ·£¬°üÀ¨·þ×°²Ã¼ôÑù	307	Òâ´óÀû	10	Ò»°ãÃ³Ò×	7941	Ç§¿Ë	19327	¼þ	2,696,008
202103	63079000	6301ÖÁ6307µÄÎ´ÁÐÃûÖÆ³ÉÆ·£¬°üÀ¨·þ×°²Ã¼ôÑù	309	ºÉÀ¼	10	Ò»°ãÃ³Ò×	582	Ç§¿Ë	4330	¼þ	43,899
202103	63079000	6301ÖÁ6307µÄÎ´ÁÐÃûÖÆ³ÉÆ·£¬°üÀ¨·þ×°²Ã¼ôÑù	311	ÆÏÌÑÑÀ	10	Ò»°ãÃ³Ò×	5	Ç§¿Ë	79	¼þ	8,544
202103	63079000	6301ÖÁ6307µÄÎ´ÁÐÃûÖÆ³ÉÆ·£¬°üÀ¨·þ×°²Ã¼ôÑù	312	Î÷°àÑÀ	10	Ò»°ãÃ³Ò×	407	Ç§¿Ë	2699	¼þ	2,608,782
202103	63079000	6301ÖÁ6307µÄÎ´ÁÐÃûÖÆ³ÉÆ·£¬°üÀ¨·þ×°²Ã¼ôÑù	312	Î÷°àÑÀ	12	ÆäËû¾èÔùÎï×Ê	35	Ç§¿Ë	10000	¼þ	559
202103	63079000	6301ÖÁ6307µÄÎ´ÁÐÃûÖÆ³ÉÆ·£¬°üÀ¨·þ×°²Ã¼ôÑù	313	°¢¶û°ÍÄáÑÇ	10	Ò»°ãÃ³Ò×	1151	Ç§¿Ë	5915	¼þ	281,150
202103	63079000	6301ÖÁ6307µÄÎ´ÁÐÃûÖÆ³ÉÆ·£¬°üÀ¨·þ×°²Ã¼ôÑù	315	°ÂµØÀû	10	Ò»°ãÃ³Ò×	5	Ç§¿Ë	57	¼þ	17,124
202103	63079000	6301ÖÁ6307µÄÎ´ÁÐÃûÖÆ³ÉÆ·£¬°üÀ¨·þ×°²Ã¼ôÑù	318	·ÒÀ¼	10	Ò»°ãÃ³Ò×	549	Ç§¿Ë	55	¼þ	36,828
202103	63079000	6301ÖÁ6307µÄÎ´ÁÐÃûÖÆ³ÉÆ·£¬°üÀ¨·þ×°²Ã¼ôÑù	321	ÐÙÑÀÀû	10	Ò»°ãÃ³Ò×	1478	Ç§¿Ë	47190	¼þ	592,774
202103	63079000	6301ÖÁ6307µÄÎ´ÁÐÃûÖÆ³ÉÆ·£¬°üÀ¨·þ×°²Ã¼ôÑù	327	²¨À¼	10	Ò»°ãÃ³Ò×	286	Ç§¿Ë	11347	¼þ	145,632
202103	63079000	6301ÖÁ6307µÄÎ´ÁÐÃûÖÆ³ÉÆ·£¬°üÀ¨·þ×°²Ã¼ôÑù	328	ÂÞÂíÄáÑÇ	10	Ò»°ãÃ³Ò×	412	Ç§¿Ë	1546	¼þ	203,509
202103	63079000	6301ÖÁ6307µÄÎ´ÁÐÃûÖÆ³ÉÆ·£¬°üÀ¨·þ×°²Ã¼ôÑù	330	Èðµä	10	Ò»°ãÃ³Ò×	2333	Ç§¿Ë	19552	¼þ	1,087,138
202103	63079000	6301ÖÁ6307µÄÎ´ÁÐÃûÖÆ³ÉÆ·£¬°üÀ¨·þ×°²Ã¼ôÑù	331	ÈðÊ¿	10	Ò»°ãÃ³Ò×	19	Ç§¿Ë	2558	¼þ	7,479
202103	63079000	6301ÖÁ6307µÄÎ´ÁÐÃûÖÆ³ÉÆ·£¬°üÀ¨·þ×°²Ã¼ôÑù	334	°®É³ÄáÑÇ	10	Ò»°ãÃ³Ò×	5	Ç§¿Ë	300	¼þ	12,960
202103	63079000	6301ÖÁ6307µÄÎ´ÁÐÃûÖÆ³ÉÆ·£¬°üÀ¨·þ×°²Ã¼ôÑù	335	À­ÍÑÎ¬ÑÇ	10	Ò»°ãÃ³Ò×	2	Ç§¿Ë	1	¼þ	657
202103	63079000	6301ÖÁ6307µÄÎ´ÁÐÃûÖÆ³ÉÆ·£¬°üÀ¨·þ×°²Ã¼ôÑù	337	¸ñÂ³¼ªÑÇ	10	Ò»°ãÃ³Ò×	1	Ç§¿Ë	4	¼þ	1,645
202103	63079000	6301ÖÁ6307µÄÎ´ÁÐÃûÖÆ³ÉÆ·£¬°üÀ¨·þ×°²Ã¼ôÑù	343	Ä¦¶û¶àÍß	10	Ò»°ãÃ³Ò×	1	Ç§¿Ë	1	¼þ	1,448
202103	63079000	6301ÖÁ6307µÄÎ´ÁÐÃûÖÆ³ÉÆ·£¬°üÀ¨·þ×°²Ã¼ôÑù	344	¶íÂÞË¹Áª°î	10	Ò»°ãÃ³Ò×	780	Ç§¿Ë	46500	¼þ	997,374
202103	63079000	6301ÖÁ6307µÄÎ´ÁÐÃûÖÆ³ÉÆ·£¬°üÀ¨·þ×°²Ã¼ôÑù	352	½Ý¿Ë	10	Ò»°ãÃ³Ò×	372	Ç§¿Ë	1159	¼þ	104,980
202103	63079000	6301ÖÁ6307µÄÎ´ÁÐÃûÖÆ³ÉÆ·£¬°üÀ¨·þ×°²Ã¼ôÑù	353	Ë¹Âå·¥¿Ë	10	Ò»°ãÃ³Ò×	255	Ç§¿Ë	20001	¼þ	122,939
202103	63079000	6301ÖÁ6307µÄÎ´ÁÐÃûÖÆ³ÉÆ·£¬°üÀ¨·þ×°²Ã¼ôÑù	410	°ÍÎ÷	10	Ò»°ãÃ³Ò×	7188	Ç§¿Ë	72200	¼þ	836,118
202103	63079000	6301ÖÁ6307µÄÎ´ÁÐÃûÖÆ³ÉÆ·£¬°üÀ¨·þ×°²Ã¼ôÑù	418	¶àÃ×Äá¼Ó¹²ºÍ¹ú	10	Ò»°ãÃ³Ò×	5	Ç§¿Ë	5	¼þ	5,197
202103	63079000	6301ÖÁ6307µÄÎ´ÁÐÃûÖÆ³ÉÆ·£¬°üÀ¨·þ×°²Ã¼ôÑù	426	ºé¶¼À­Ë¹	10	Ò»°ãÃ³Ò×	18	Ç§¿Ë	18	¼þ	2,195
202103	63079000	6301ÖÁ6307µÄÎ´ÁÐÃûÖÆ³ÉÆ·£¬°üÀ¨·þ×°²Ã¼ôÑù	429	Ä«Î÷¸ç	10	Ò»°ãÃ³Ò×	1420	Ç§¿Ë	35313	¼þ	457,916
202103	63079000	6301ÖÁ6307µÄÎ´ÁÐÃûÖÆ³ÉÆ·£¬°üÀ¨·þ×°²Ã¼ôÑù	429	Ä«Î÷¸ç	12	ÆäËû¾èÔùÎï×Ê	443	Ç§¿Ë	99900	¼þ	349,650
202103	63079000	6301ÖÁ6307µÄÎ´ÁÐÃûÖÆ³ÉÆ·£¬°üÀ¨·þ×°²Ã¼ôÑù	434	ÃØÂ³	10	Ò»°ãÃ³Ò×	580	Ç§¿Ë	1869	¼þ	734,736
202103	63079000	6301ÖÁ6307µÄÎ´ÁÐÃûÖÆ³ÉÆ·£¬°üÀ¨·þ×°²Ã¼ôÑù	501	¼ÓÄÃ´ó	10	Ò»°ãÃ³Ò×	480	Ç§¿Ë	1341	¼þ	285,556
202103	63079000	6301ÖÁ6307µÄÎ´ÁÐÃûÖÆ³ÉÆ·£¬°üÀ¨·þ×°²Ã¼ôÑù	502	ÃÀ¹ú	10	Ò»°ãÃ³Ò×	3055	Ç§¿Ë	342375	¼þ	1,535,220
202103	63079000	6301ÖÁ6307µÄÎ´ÁÐÃûÖÆ³ÉÆ·£¬°üÀ¨·þ×°²Ã¼ôÑù	502	ÃÀ¹ú	12	ÆäËû¾èÔùÎï×Ê	42	Ç§¿Ë	6500	¼þ	69,659
202103	63079000	6301ÖÁ6307µÄÎ´ÁÐÃûÖÆ³ÉÆ·£¬°üÀ¨·þ×°²Ã¼ôÑù	601	°Ä´óÀûÑÇ	10	Ò»°ãÃ³Ò×	60	Ç§¿Ë	1028	¼þ	47,385
202103	63079000	6301ÖÁ6307µÄÎ´ÁÐÃûÖÆ³ÉÆ·£¬°üÀ¨·þ×°²Ã¼ôÑù	609	ÐÂÎ÷À¼	10	Ò»°ãÃ³Ò×	115	Ç§¿Ë	2160	¼þ	40,744
202103	63079000	6301ÖÁ6307µÄÎ´ÁÐÃûÖÆ³ÉÆ·£¬°üÀ¨·þ×°²Ã¼ôÑù	701	¹ú(µØ)±ð²»Ïê	10	Ò»°ãÃ³Ò×	1	Ç§¿Ë	2	¼þ	1,310
202104	63079000	6301ÖÁ6307µÄÎ´ÁÐÃûÖÆ³ÉÆ·£¬°üÀ¨·þ×°²Ã¼ôÑù	101	°¢¸»º¹	10	Ò»°ãÃ³Ò×	0	Ç§¿Ë	1	¼þ	131
202104	63079000	6301ÖÁ6307µÄÎ´ÁÐÃûÖÆ³ÉÆ·£¬°üÀ¨·þ×°²Ã¼ôÑù	103	ÃÏ¼ÓÀ­¹ú	10	Ò»°ãÃ³Ò×	7	Ç§¿Ë	149	¼þ	8,693
202104	63079000	6301ÖÁ6307µÄÎ´ÁÐÃûÖÆ³ÉÆ·£¬°üÀ¨·þ×°²Ã¼ôÑù	106	Ãåµé	10	Ò»°ãÃ³Ò×	1	Ç§¿Ë	5	¼þ	16
202104	63079000	6301ÖÁ6307µÄÎ´ÁÐÃûÖÆ³ÉÆ·£¬°üÀ¨·þ×°²Ã¼ôÑù	107	¼íÆÒÕ¯	10	Ò»°ãÃ³Ò×	28	Ç§¿Ë	31	¼þ	9,042
202104	63079000	6301ÖÁ6307µÄÎ´ÁÐÃûÖÆ³ÉÆ·£¬°üÀ¨·þ×°²Ã¼ôÑù	110	ÖÐ¹úÏã¸Û	10	Ò»°ãÃ³Ò×	743	Ç§¿Ë	108304	¼þ	370,451
202104	63079000	6301ÖÁ6307µÄÎ´ÁÐÃûÖÆ³ÉÆ·£¬°üÀ¨·þ×°²Ã¼ôÑù	111	Ó¡¶È	10	Ò»°ãÃ³Ò×	8736	Ç§¿Ë	70529	¼þ	1,578,489
202104	63079000	6301ÖÁ6307µÄÎ´ÁÐÃûÖÆ³ÉÆ·£¬°üÀ¨·þ×°²Ã¼ôÑù	112	Ó¡¶ÈÄáÎ÷ÑÇ	10	Ò»°ãÃ³Ò×	1393	Ç§¿Ë	1286	¼þ	94,184
202104	63079000	6301ÖÁ6307µÄÎ´ÁÐÃûÖÆ³ÉÆ·£¬°üÀ¨·þ×°²Ã¼ôÑù	116	ÈÕ±¾	10	Ò»°ãÃ³Ò×	16248	Ç§¿Ë	2902844	¼þ	5,078,557
202104	63079000	6301ÖÁ6307µÄÎ´ÁÐÃûÖÆ³ÉÆ·£¬°üÀ¨·þ×°²Ã¼ôÑù	122	ÂíÀ´Î÷ÑÇ	10	Ò»°ãÃ³Ò×	820	Ç§¿Ë	109375	¼þ	297,549
202104	63079000	6301ÖÁ6307µÄÎ´ÁÐÃûÖÆ³ÉÆ·£¬°üÀ¨·þ×°²Ã¼ôÑù	125	Äá²´¶ûÁª°îÃñÖ÷¹²ºÍ¹ú	10	Ò»°ãÃ³Ò×	258	Ç§¿Ë	2872	¼þ	8,596
202104	63079000	6301ÖÁ6307µÄÎ´ÁÐÃûÖÆ³ÉÆ·£¬°üÀ¨·þ×°²Ã¼ôÑù	127	°Í»ùË¹Ì¹	10	Ò»°ãÃ³Ò×	219	Ç§¿Ë	1642	¼þ	170,841
202104	63079000	6301ÖÁ6307µÄÎ´ÁÐÃûÖÆ³ÉÆ·£¬°üÀ¨·þ×°²Ã¼ôÑù	129	·ÆÂÉ±ö	10	Ò»°ãÃ³Ò×	1096	Ç§¿Ë	501271	¼þ	243,955
202104	63079000	6301ÖÁ6307µÄÎ´ÁÐÃûÖÆ³ÉÆ·£¬°üÀ¨·þ×°²Ã¼ôÑù	132	ÐÂ¼ÓÆÂ	10	Ò»°ãÃ³Ò×	3020	Ç§¿Ë	194831	¼þ	464,076
202104	63079000	6301ÖÁ6307µÄÎ´ÁÐÃûÖÆ³ÉÆ·£¬°üÀ¨·þ×°²Ã¼ôÑù	133	º«¹ú	10	Ò»°ãÃ³Ò×	18179	Ç§¿Ë	1694937	¼þ	2,936,600
202104	63079000	6301ÖÁ6307µÄÎ´ÁÐÃûÖÆ³ÉÆ·£¬°üÀ¨·þ×°²Ã¼ôÑù	134	Ë¹ÀïÀ¼¿¨	10	Ò»°ãÃ³Ò×	1	Ç§¿Ë	386	¼þ	251
202104	63079000	6301ÖÁ6307µÄÎ´ÁÐÃûÖÆ³ÉÆ·£¬°üÀ¨·þ×°²Ã¼ôÑù	136	Ì©¹ú	10	Ò»°ãÃ³Ò×	2111	Ç§¿Ë	454135	¼þ	329,269
202104	63079000	6301ÖÁ6307µÄÎ´ÁÐÃûÖÆ³ÉÆ·£¬°üÀ¨·þ×°²Ã¼ôÑù	137	ÍÁ¶úÆä	10	Ò»°ãÃ³Ò×	6605	Ç§¿Ë	1364	¼þ	279,575
202104	63079000	6301ÖÁ6307µÄÎ´ÁÐÃûÖÆ³ÉÆ·£¬°üÀ¨·þ×°²Ã¼ôÑù	141	Ô½ÄÏ	10	Ò»°ãÃ³Ò×	29443	Ç§¿Ë	276732	¼þ	1,791,764
202104	63079000	6301ÖÁ6307µÄÎ´ÁÐÃûÖÆ³ÉÆ·£¬°üÀ¨·þ×°²Ã¼ôÑù	142	ÖÐ¹ú	10	Ò»°ãÃ³Ò×	57648	Ç§¿Ë	7351973	¼þ	12,968,396
202104	63079000	6301ÖÁ6307µÄÎ´ÁÐÃûÖÆ³ÉÆ·£¬°üÀ¨·þ×°²Ã¼ôÑù	143	ÖÐ¹úÌ¨Íå	10	Ò»°ãÃ³Ò×	8521	Ç§¿Ë	918894	¼þ	1,892,908
202104	63079000	6301ÖÁ6307µÄÎ´ÁÐÃûÖÆ³ÉÆ·£¬°üÀ¨·þ×°²Ã¼ôÑù	232	Ä¦Âå¸ç	10	Ò»°ãÃ³Ò×	3	Ç§¿Ë	8	¼þ	1,689
202104	63079000	6301ÖÁ6307µÄÎ´ÁÐÃûÖÆ³ÉÆ·£¬°üÀ¨·þ×°²Ã¼ôÑù	249	Í»ÄáË¹	10	Ò»°ãÃ³Ò×	170	Ç§¿Ë	6916	¼þ	66,174
202104	63079000	6301ÖÁ6307µÄÎ´ÁÐÃûÖÆ³ÉÆ·£¬°üÀ¨·þ×°²Ã¼ôÑù	301	±ÈÀûÊ±	10	Ò»°ãÃ³Ò×	37	Ç§¿Ë	6776	¼þ	58,814
202104	63079000	6301ÖÁ6307µÄÎ´ÁÐÃûÖÆ³ÉÆ·£¬°üÀ¨·þ×°²Ã¼ôÑù	302	µ¤Âó	10	Ò»°ãÃ³Ò×	56	Ç§¿Ë	868	¼þ	42,784
202104	63079000	6301ÖÁ6307µÄÎ´ÁÐÃûÖÆ³ÉÆ·£¬°üÀ¨·þ×°²Ã¼ôÑù	303	Ó¢¹ú	10	Ò»°ãÃ³Ò×	1991	Ç§¿Ë	22045	¼þ	386,429
202104	63079000	6301ÖÁ6307µÄÎ´ÁÐÃûÖÆ³ÉÆ·£¬°üÀ¨·þ×°²Ã¼ôÑù	304	µÂ¹ú	10	Ò»°ãÃ³Ò×	10637	Ç§¿Ë	175322	¼þ	3,717,063
202104	63079000	6301ÖÁ6307µÄÎ´ÁÐÃûÖÆ³ÉÆ·£¬°üÀ¨·þ×°²Ã¼ôÑù	305	·¨¹ú	10	Ò»°ãÃ³Ò×	1674	Ç§¿Ë	58938	¼þ	1,774,984
202104	63079000	6301ÖÁ6307µÄÎ´ÁÐÃûÖÆ³ÉÆ·£¬°üÀ¨·þ×°²Ã¼ôÑù	307	Òâ´óÀû	10	Ò»°ãÃ³Ò×	4245	Ç§¿Ë	227361	¼þ	2,353,331
202104	63079000	6301ÖÁ6307µÄÎ´ÁÐÃûÖÆ³ÉÆ·£¬°üÀ¨·þ×°²Ã¼ôÑù	309	ºÉÀ¼	10	Ò»°ãÃ³Ò×	470	Ç§¿Ë	1147	¼þ	74,984
202104	63079000	6301ÖÁ6307µÄÎ´ÁÐÃûÖÆ³ÉÆ·£¬°üÀ¨·þ×°²Ã¼ôÑù	311	ÆÏÌÑÑÀ	10	Ò»°ãÃ³Ò×	36	Ç§¿Ë	181	¼þ	9,609
202104	63079000	6301ÖÁ6307µÄÎ´ÁÐÃûÖÆ³ÉÆ·£¬°üÀ¨·þ×°²Ã¼ôÑù	312	Î÷°àÑÀ	10	Ò»°ãÃ³Ò×	259	Ç§¿Ë	6531	¼þ	3,089,106
202104	63079000	6301ÖÁ6307µÄÎ´ÁÐÃûÖÆ³ÉÆ·£¬°üÀ¨·þ×°²Ã¼ôÑù	313	°¢¶û°ÍÄáÑÇ	10	Ò»°ãÃ³Ò×	253	Ç§¿Ë	570	¼þ	31,973
202104	63079000	6301ÖÁ6307µÄÎ´ÁÐÃûÖÆ³ÉÆ·£¬°üÀ¨·þ×°²Ã¼ôÑù	315	°ÂµØÀû	10	Ò»°ãÃ³Ò×	78	Ç§¿Ë	281	¼þ	32,387
202104	63079000	6301ÖÁ6307µÄÎ´ÁÐÃûÖÆ³ÉÆ·£¬°üÀ¨·þ×°²Ã¼ôÑù	318	·ÒÀ¼	10	Ò»°ãÃ³Ò×	45	Ç§¿Ë	62	¼þ	6,540
202104	63079000	6301ÖÁ6307µÄÎ´ÁÐÃûÖÆ³ÉÆ·£¬°üÀ¨·þ×°²Ã¼ôÑù	321	ÐÙÑÀÀû	10	Ò»°ãÃ³Ò×	677	Ç§¿Ë	211	¼þ	128,841
202104	63079000	6301ÖÁ6307µÄÎ´ÁÐÃûÖÆ³ÉÆ·£¬°üÀ¨·þ×°²Ã¼ôÑù	327	²¨À¼	10	Ò»°ãÃ³Ò×	494	Ç§¿Ë	5246	¼þ	216,853
202104	63079000	6301ÖÁ6307µÄÎ´ÁÐÃûÖÆ³ÉÆ·£¬°üÀ¨·þ×°²Ã¼ôÑù	328	ÂÞÂíÄáÑÇ	10	Ò»°ãÃ³Ò×	1087	Ç§¿Ë	4604	¼þ	280,222
202104	63079000	6301ÖÁ6307µÄÎ´ÁÐÃûÖÆ³ÉÆ·£¬°üÀ¨·þ×°²Ã¼ôÑù	330	Èðµä	10	Ò»°ãÃ³Ò×	577	Ç§¿Ë	9621	¼þ	83,154
202104	63079000	6301ÖÁ6307µÄÎ´ÁÐÃûÖÆ³ÉÆ·£¬°üÀ¨·þ×°²Ã¼ôÑù	331	ÈðÊ¿	10	Ò»°ãÃ³Ò×	2	Ç§¿Ë	56	¼þ	8,202
202104	63079000	6301ÖÁ6307µÄÎ´ÁÐÃûÖÆ³ÉÆ·£¬°üÀ¨·þ×°²Ã¼ôÑù	334	°®É³ÄáÑÇ	10	Ò»°ãÃ³Ò×	1	Ç§¿Ë	12	¼þ	856
202104	63079000	6301ÖÁ6307µÄÎ´ÁÐÃûÖÆ³ÉÆ·£¬°üÀ¨·þ×°²Ã¼ôÑù	335	À­ÍÑÎ¬ÑÇ	10	Ò»°ãÃ³Ò×	9	Ç§¿Ë	343	¼þ	9,388
202104	63079000	6301ÖÁ6307µÄÎ´ÁÐÃûÖÆ³ÉÆ·£¬°üÀ¨·þ×°²Ã¼ôÑù	337	¸ñÂ³¼ªÑÇ	10	Ò»°ãÃ³Ò×	0	Ç§¿Ë	1	¼þ	232
202104	63079000	6301ÖÁ6307µÄÎ´ÁÐÃûÖÆ³ÉÆ·£¬°üÀ¨·þ×°²Ã¼ôÑù	343	Ä¦¶û¶àÍß	10	Ò»°ãÃ³Ò×	0	Ç§¿Ë	10	¼þ	3,415
202104	63079000	6301ÖÁ6307µÄÎ´ÁÐÃûÖÆ³ÉÆ·£¬°üÀ¨·þ×°²Ã¼ôÑù	344	¶íÂÞË¹Áª°î	10	Ò»°ãÃ³Ò×	0	Ç§¿Ë	1	¼þ	260
202104	63079000	6301ÖÁ6307µÄÎ´ÁÐÃûÖÆ³ÉÆ·£¬°üÀ¨·þ×°²Ã¼ôÑù	350	Ë¹ÂåÎÄÄáÑÇ	10	Ò»°ãÃ³Ò×	13	Ç§¿Ë	818	¼þ	9,918
202104	63079000	6301ÖÁ6307µÄÎ´ÁÐÃûÖÆ³ÉÆ·£¬°üÀ¨·þ×°²Ã¼ôÑù	352	½Ý¿Ë	10	Ò»°ãÃ³Ò×	499	Ç§¿Ë	1929	¼þ	219,356
202104	63079000	6301ÖÁ6307µÄÎ´ÁÐÃûÖÆ³ÉÆ·£¬°üÀ¨·þ×°²Ã¼ôÑù	353	Ë¹Âå·¥¿Ë	10	Ò»°ãÃ³Ò×	646	Ç§¿Ë	36500	¼þ	412,682
202104	63079000	6301ÖÁ6307µÄÎ´ÁÐÃûÖÆ³ÉÆ·£¬°üÀ¨·þ×°²Ã¼ôÑù	358	Èû¶ûÎ¬ÑÇ	10	Ò»°ãÃ³Ò×	0	Ç§¿Ë	3	¼þ	388
202104	63079000	6301ÖÁ6307µÄÎ´ÁÐÃûÖÆ³ÉÆ·£¬°üÀ¨·þ×°²Ã¼ôÑù	410	°ÍÎ÷	10	Ò»°ãÃ³Ò×	2	Ç§¿Ë	1	¼þ	330
202104	63079000	6301ÖÁ6307µÄÎ´ÁÐÃûÖÆ³ÉÆ·£¬°üÀ¨·þ×°²Ã¼ôÑù	413	¸çÂ×±ÈÑÇ	10	Ò»°ãÃ³Ò×	22	Ç§¿Ë	596	¼þ	12,367
202104	63079000	6301ÖÁ6307µÄÎ´ÁÐÃûÖÆ³ÉÆ·£¬°üÀ¨·þ×°²Ã¼ôÑù	418	¶àÃ×Äá¼Ó¹²ºÍ¹ú	10	Ò»°ãÃ³Ò×	992	Ç§¿Ë	4553	¼þ	37,411
202104	63079000	6301ÖÁ6307µÄÎ´ÁÐÃûÖÆ³ÉÆ·£¬°üÀ¨·þ×°²Ã¼ôÑù	423	Î£µØÂíÀ­	10	Ò»°ãÃ³Ò×	0	Ç§¿Ë	1	¼þ	59
202104	63079000	6301ÖÁ6307µÄÎ´ÁÐÃûÖÆ³ÉÆ·£¬°üÀ¨·þ×°²Ã¼ôÑù	426	ºé¶¼À­Ë¹	10	Ò»°ãÃ³Ò×	25	Ç§¿Ë	9	¼þ	3,066
202104	63079000	6301ÖÁ6307µÄÎ´ÁÐÃûÖÆ³ÉÆ·£¬°üÀ¨·þ×°²Ã¼ôÑù	429	Ä«Î÷¸ç	10	Ò»°ãÃ³Ò×	226	Ç§¿Ë	4657	¼þ	121,522
202104	63079000	6301ÖÁ6307µÄÎ´ÁÐÃûÖÆ³ÉÆ·£¬°üÀ¨·þ×°²Ã¼ôÑù	434	ÃØÂ³	10	Ò»°ãÃ³Ò×	768	Ç§¿Ë	1043	¼þ	1,083,886
202104	63079000	6301ÖÁ6307µÄÎ´ÁÐÃûÖÆ³ÉÆ·£¬°üÀ¨·þ×°²Ã¼ôÑù	501	¼ÓÄÃ´ó	10	Ò»°ãÃ³Ò×	11	Ç§¿Ë	119	¼þ	117,808
202104	63079000	6301ÖÁ6307µÄÎ´ÁÐÃûÖÆ³ÉÆ·£¬°üÀ¨·þ×°²Ã¼ôÑù	502	ÃÀ¹ú	10	Ò»°ãÃ³Ò×	3189	Ç§¿Ë	263289	¼þ	1,508,586
202104	63079000	6301ÖÁ6307µÄÎ´ÁÐÃûÖÆ³ÉÆ·£¬°üÀ¨·þ×°²Ã¼ôÑù	601	°Ä´óÀûÑÇ	10	Ò»°ãÃ³Ò×	574	Ç§¿Ë	45	¼þ	35,720
202105	63079000	6301ÖÁ6307µÄÎ´ÁÐÃûÖÆ³ÉÆ·£¬°üÀ¨·þ×°²Ã¼ôÑù	103	ÃÏ¼ÓÀ­¹ú	10	Ò»°ãÃ³Ò×	3	Ç§¿Ë	20	¼þ	2,411
202105	63079000	6301ÖÁ6307µÄÎ´ÁÐÃûÖÆ³ÉÆ·£¬°üÀ¨·þ×°²Ã¼ôÑù	106	Ãåµé	10	Ò»°ãÃ³Ò×	854	Ç§¿Ë	370	¼þ	8,905
202105	63079000	6301ÖÁ6307µÄÎ´ÁÐÃûÖÆ³ÉÆ·£¬°üÀ¨·þ×°²Ã¼ôÑù	107	¼íÆÒÕ¯	10	Ò»°ãÃ³Ò×	11923	Ç§¿Ë	1603568	¼þ	593,991
202105	63079000	6301ÖÁ6307µÄÎ´ÁÐÃûÖÆ³ÉÆ·£¬°üÀ¨·þ×°²Ã¼ôÑù	110	ÖÐ¹úÏã¸Û	10	Ò»°ãÃ³Ò×	573	Ç§¿Ë	357059	¼þ	173,836
202105	63079000	6301ÖÁ6307µÄÎ´ÁÐÃûÖÆ³ÉÆ·£¬°üÀ¨·þ×°²Ã¼ôÑù	111	Ó¡¶È	10	Ò»°ãÃ³Ò×	14925	Ç§¿Ë	56190	¼þ	2,339,392
202105	63079000	6301ÖÁ6307µÄÎ´ÁÐÃûÖÆ³ÉÆ·£¬°üÀ¨·þ×°²Ã¼ôÑù	112	Ó¡¶ÈÄáÎ÷ÑÇ	10	Ò»°ãÃ³Ò×	43	Ç§¿Ë	1464	¼þ	12,857
202105	63079000	6301ÖÁ6307µÄÎ´ÁÐÃûÖÆ³ÉÆ·£¬°üÀ¨·þ×°²Ã¼ôÑù	116	ÈÕ±¾	10	Ò»°ãÃ³Ò×	33506	Ç§¿Ë	5481895	¼þ	6,715,893
202105	63079000	6301ÖÁ6307µÄÎ´ÁÐÃûÖÆ³ÉÆ·£¬°üÀ¨·þ×°²Ã¼ôÑù	122	ÂíÀ´Î÷ÑÇ	10	Ò»°ãÃ³Ò×	147	Ç§¿Ë	2831	¼þ	64,694
202105	63079000	6301ÖÁ6307µÄÎ´ÁÐÃûÖÆ³ÉÆ·£¬°üÀ¨·þ×°²Ã¼ôÑù	125	Äá²´¶ûÁª°îÃñÖ÷¹²ºÍ¹ú	10	Ò»°ãÃ³Ò×	635	Ç§¿Ë	13131	¼þ	18,092
202105	63079000	6301ÖÁ6307µÄÎ´ÁÐÃûÖÆ³ÉÆ·£¬°üÀ¨·þ×°²Ã¼ôÑù	127	°Í»ùË¹Ì¹	10	Ò»°ãÃ³Ò×	76	Ç§¿Ë	905	¼þ	13,717
202105	63079000	6301ÖÁ6307µÄÎ´ÁÐÃûÖÆ³ÉÆ·£¬°üÀ¨·þ×°²Ã¼ôÑù	129	·ÆÂÉ±ö	10	Ò»°ãÃ³Ò×	3421	Ç§¿Ë	7818952	¼þ	1,475,087
202105	63079000	6301ÖÁ6307µÄÎ´ÁÐÃûÖÆ³ÉÆ·£¬°üÀ¨·þ×°²Ã¼ôÑù	132	ÐÂ¼ÓÆÂ	10	Ò»°ãÃ³Ò×	3067	Ç§¿Ë	116402	¼þ	278,054
202105	63079000	6301ÖÁ6307µÄÎ´ÁÐÃûÖÆ³ÉÆ·£¬°üÀ¨·þ×°²Ã¼ôÑù	133	º«¹ú	10	Ò»°ãÃ³Ò×	28832	Ç§¿Ë	2635033	¼þ	6,190,378
202105	63079000	6301ÖÁ6307µÄÎ´ÁÐÃûÖÆ³ÉÆ·£¬°üÀ¨·þ×°²Ã¼ôÑù	134	Ë¹ÀïÀ¼¿¨	10	Ò»°ãÃ³Ò×	5	Ç§¿Ë	45	¼þ	5,833
202105	63079000	6301ÖÁ6307µÄÎ´ÁÐÃûÖÆ³ÉÆ·£¬°üÀ¨·þ×°²Ã¼ôÑù	136	Ì©¹ú	10	Ò»°ãÃ³Ò×	1766	Ç§¿Ë	241509	¼þ	259,745
202105	63079000	6301ÖÁ6307µÄÎ´ÁÐÃûÖÆ³ÉÆ·£¬°üÀ¨·þ×°²Ã¼ôÑù	137	ÍÁ¶úÆä	10	Ò»°ãÃ³Ò×	10	Ç§¿Ë	29	¼þ	4,857
202105	63079000	6301ÖÁ6307µÄÎ´ÁÐÃûÖÆ³ÉÆ·£¬°üÀ¨·þ×°²Ã¼ôÑù	138	°¢ÁªÇõ	10	Ò»°ãÃ³Ò×	146	Ç§¿Ë	88	¼þ	9,440
202105	63079000	6301ÖÁ6307µÄÎ´ÁÐÃûÖÆ³ÉÆ·£¬°üÀ¨·þ×°²Ã¼ôÑù	141	Ô½ÄÏ	10	Ò»°ãÃ³Ò×	23957	Ç§¿Ë	148626	¼þ	2,586,001
202105	63079000	6301ÖÁ6307µÄÎ´ÁÐÃûÖÆ³ÉÆ·£¬°üÀ¨·þ×°²Ã¼ôÑù	142	ÖÐ¹ú	10	Ò»°ãÃ³Ò×	31811	Ç§¿Ë	2277899	¼þ	6,381,085
202105	63079000	6301ÖÁ6307µÄÎ´ÁÐÃûÖÆ³ÉÆ·£¬°üÀ¨·þ×°²Ã¼ôÑù	143	ÖÐ¹úÌ¨Íå	10	Ò»°ãÃ³Ò×	33496	Ç§¿Ë	1339344	¼þ	8,037,191
202105	63079000	6301ÖÁ6307µÄÎ´ÁÐÃûÖÆ³ÉÆ·£¬°üÀ¨·þ×°²Ã¼ôÑù	231	Ã«ÀïÇóË¹	10	Ò»°ãÃ³Ò×	37	Ç§¿Ë	33	¼þ	11,108
202105	63079000	6301ÖÁ6307µÄÎ´ÁÐÃûÖÆ³ÉÆ·£¬°üÀ¨·þ×°²Ã¼ôÑù	244	ÄÏ·Ç	10	Ò»°ãÃ³Ò×	1	Ç§¿Ë	20	¼þ	600
202105	63079000	6301ÖÁ6307µÄÎ´ÁÐÃûÖÆ³ÉÆ·£¬°üÀ¨·þ×°²Ã¼ôÑù	249	Í»ÄáË¹	10	Ò»°ãÃ³Ò×	401	Ç§¿Ë	19951	¼þ	644,628
202105	63079000	6301ÖÁ6307µÄÎ´ÁÐÃûÖÆ³ÉÆ·£¬°üÀ¨·þ×°²Ã¼ôÑù	301	±ÈÀûÊ±	10	Ò»°ãÃ³Ò×	95	Ç§¿Ë	10452	¼þ	67,484
202105	63079000	6301ÖÁ6307µÄÎ´ÁÐÃûÖÆ³ÉÆ·£¬°üÀ¨·þ×°²Ã¼ôÑù	302	µ¤Âó	10	Ò»°ãÃ³Ò×	60	Ç§¿Ë	75	¼þ	19,449
202105	63079000	6301ÖÁ6307µÄÎ´ÁÐÃûÖÆ³ÉÆ·£¬°üÀ¨·þ×°²Ã¼ôÑù	303	Ó¢¹ú	10	Ò»°ãÃ³Ò×	868	Ç§¿Ë	2425	¼þ	539,236
202105	63079000	6301ÖÁ6307µÄÎ´ÁÐÃûÖÆ³ÉÆ·£¬°üÀ¨·þ×°²Ã¼ôÑù	304	µÂ¹ú	10	Ò»°ãÃ³Ò×	10871	Ç§¿Ë	466081	¼þ	3,728,636
202105	63079000	6301ÖÁ6307µÄÎ´ÁÐÃûÖÆ³ÉÆ·£¬°üÀ¨·þ×°²Ã¼ôÑù	305	·¨¹ú	10	Ò»°ãÃ³Ò×	888	Ç§¿Ë	39719	¼þ	918,411
202105	63079000	6301ÖÁ6307µÄÎ´ÁÐÃûÖÆ³ÉÆ·£¬°üÀ¨·þ×°²Ã¼ôÑù	306	°®¶ûÀ¼	10	Ò»°ãÃ³Ò×	0	Ç§¿Ë	500	¼þ	991
202105	63079000	6301ÖÁ6307µÄÎ´ÁÐÃûÖÆ³ÉÆ·£¬°üÀ¨·þ×°²Ã¼ôÑù	307	Òâ´óÀû	10	Ò»°ãÃ³Ò×	2804	Ç§¿Ë	34561	¼þ	1,334,474
202105	63079000	6301ÖÁ6307µÄÎ´ÁÐÃûÖÆ³ÉÆ·£¬°üÀ¨·þ×°²Ã¼ôÑù	309	ºÉÀ¼	10	Ò»°ãÃ³Ò×	72	Ç§¿Ë	2684	¼þ	56,861
202105	63079000	6301ÖÁ6307µÄÎ´ÁÐÃûÖÆ³ÉÆ·£¬°üÀ¨·þ×°²Ã¼ôÑù	311	ÆÏÌÑÑÀ	10	Ò»°ãÃ³Ò×	25	Ç§¿Ë	75	¼þ	9,661
202105	63079000	6301ÖÁ6307µÄÎ´ÁÐÃûÖÆ³ÉÆ·£¬°üÀ¨·þ×°²Ã¼ôÑù	312	Î÷°àÑÀ	10	Ò»°ãÃ³Ò×	655	Ç§¿Ë	3103	¼þ	2,726,836
202105	63079000	6301ÖÁ6307µÄÎ´ÁÐÃûÖÆ³ÉÆ·£¬°üÀ¨·þ×°²Ã¼ôÑù	315	°ÂµØÀû	10	Ò»°ãÃ³Ò×	27	Ç§¿Ë	376	¼þ	15,435
202105	63079000	6301ÖÁ6307µÄÎ´ÁÐÃûÖÆ³ÉÆ·£¬°üÀ¨·þ×°²Ã¼ôÑù	316	±£¼ÓÀûÑÇ	10	Ò»°ãÃ³Ò×	34	Ç§¿Ë	222	¼þ	7,416
202105	63079000	6301ÖÁ6307µÄÎ´ÁÐÃûÖÆ³ÉÆ·£¬°üÀ¨·þ×°²Ã¼ôÑù	318	·ÒÀ¼	10	Ò»°ãÃ³Ò×	12	Ç§¿Ë	1381	¼þ	7,605
202105	63079000	6301ÖÁ6307µÄÎ´ÁÐÃûÖÆ³ÉÆ·£¬°üÀ¨·þ×°²Ã¼ôÑù	321	ÐÙÑÀÀû	10	Ò»°ãÃ³Ò×	244	Ç§¿Ë	3666	¼þ	72,799
202105	63079000	6301ÖÁ6307µÄÎ´ÁÐÃûÖÆ³ÉÆ·£¬°üÀ¨·þ×°²Ã¼ôÑù	326	Å²Íþ	10	Ò»°ãÃ³Ò×	0	Ç§¿Ë	1	¼þ	1,264
202105	63079000	6301ÖÁ6307µÄÎ´ÁÐÃûÖÆ³ÉÆ·£¬°üÀ¨·þ×°²Ã¼ôÑù	327	²¨À¼	10	Ò»°ãÃ³Ò×	695	Ç§¿Ë	1223	¼þ	267,682
202105	63079000	6301ÖÁ6307µÄÎ´ÁÐÃûÖÆ³ÉÆ·£¬°üÀ¨·þ×°²Ã¼ôÑù	328	ÂÞÂíÄáÑÇ	10	Ò»°ãÃ³Ò×	822	Ç§¿Ë	2621	¼þ	310,445
202105	63079000	6301ÖÁ6307µÄÎ´ÁÐÃûÖÆ³ÉÆ·£¬°üÀ¨·þ×°²Ã¼ôÑù	330	Èðµä	10	Ò»°ãÃ³Ò×	484	Ç§¿Ë	8016	¼þ	69,459
202105	63079000	6301ÖÁ6307µÄÎ´ÁÐÃûÖÆ³ÉÆ·£¬°üÀ¨·þ×°²Ã¼ôÑù	331	ÈðÊ¿	10	Ò»°ãÃ³Ò×	84	Ç§¿Ë	20039	¼þ	35,328
202105	63079000	6301ÖÁ6307µÄÎ´ÁÐÃûÖÆ³ÉÆ·£¬°üÀ¨·þ×°²Ã¼ôÑù	334	°®É³ÄáÑÇ	10	Ò»°ãÃ³Ò×	12	Ç§¿Ë	17	¼þ	2,152
202105	63079000	6301ÖÁ6307µÄÎ´ÁÐÃûÖÆ³ÉÆ·£¬°üÀ¨·þ×°²Ã¼ôÑù	335	À­ÍÑÎ¬ÑÇ	10	Ò»°ãÃ³Ò×	10	Ç§¿Ë	480	¼þ	13,755
202105	63079000	6301ÖÁ6307µÄÎ´ÁÐÃûÖÆ³ÉÆ·£¬°üÀ¨·þ×°²Ã¼ôÑù	336	Á¢ÌÕÍð	10	Ò»°ãÃ³Ò×	0	Ç§¿Ë	2	¼þ	202
202105	63079000	6301ÖÁ6307µÄÎ´ÁÐÃûÖÆ³ÉÆ·£¬°üÀ¨·þ×°²Ã¼ôÑù	337	¸ñÂ³¼ªÑÇ	10	Ò»°ãÃ³Ò×	0	Ç§¿Ë	2	¼þ	712
202105	63079000	6301ÖÁ6307µÄÎ´ÁÐÃûÖÆ³ÉÆ·£¬°üÀ¨·þ×°²Ã¼ôÑù	343	Ä¦¶û¶àÍß	10	Ò»°ãÃ³Ò×	0	Ç§¿Ë	1	¼þ	37
202105	63079000	6301ÖÁ6307µÄÎ´ÁÐÃûÖÆ³ÉÆ·£¬°üÀ¨·þ×°²Ã¼ôÑù	344	¶íÂÞË¹Áª°î	10	Ò»°ãÃ³Ò×	0	Ç§¿Ë	8	¼þ	98
202105	63079000	6301ÖÁ6307µÄÎ´ÁÐÃûÖÆ³ÉÆ·£¬°üÀ¨·þ×°²Ã¼ôÑù	350	Ë¹ÂåÎÄÄáÑÇ	10	Ò»°ãÃ³Ò×	1	Ç§¿Ë	18	¼þ	1,351
202105	63079000	6301ÖÁ6307µÄÎ´ÁÐÃûÖÆ³ÉÆ·£¬°üÀ¨·þ×°²Ã¼ôÑù	352	½Ý¿Ë	10	Ò»°ãÃ³Ò×	363	Ç§¿Ë	10925	¼þ	217,744
202105	63079000	6301ÖÁ6307µÄÎ´ÁÐÃûÖÆ³ÉÆ·£¬°üÀ¨·þ×°²Ã¼ôÑù	353	Ë¹Âå·¥¿Ë	10	Ò»°ãÃ³Ò×	421	Ç§¿Ë	23605	¼þ	269,971
202105	63079000	6301ÖÁ6307µÄÎ´ÁÐÃûÖÆ³ÉÆ·£¬°üÀ¨·þ×°²Ã¼ôÑù	358	Èû¶ûÎ¬ÑÇ	10	Ò»°ãÃ³Ò×	1	Ç§¿Ë	1	¼þ	112
202105	63079000	6301ÖÁ6307µÄÎ´ÁÐÃûÖÆ³ÉÆ·£¬°üÀ¨·þ×°²Ã¼ôÑù	413	¸çÂ×±ÈÑÇ	10	Ò»°ãÃ³Ò×	6	Ç§¿Ë	31	¼þ	4,533
202105	63079000	6301ÖÁ6307µÄÎ´ÁÐÃûÖÆ³ÉÆ·£¬°üÀ¨·þ×°²Ã¼ôÑù	418	¶àÃ×Äá¼Ó¹²ºÍ¹ú	10	Ò»°ãÃ³Ò×	6	Ç§¿Ë	7	¼þ	8,716
202105	63079000	6301ÖÁ6307µÄÎ´ÁÐÃûÖÆ³ÉÆ·£¬°üÀ¨·þ×°²Ã¼ôÑù	426	ºé¶¼À­Ë¹	10	Ò»°ãÃ³Ò×	94	Ç§¿Ë	2883	¼þ	15,580
202105	63079000	6301ÖÁ6307µÄÎ´ÁÐÃûÖÆ³ÉÆ·£¬°üÀ¨·þ×°²Ã¼ôÑù	429	Ä«Î÷¸ç	10	Ò»°ãÃ³Ò×	148	Ç§¿Ë	790	¼þ	104,916
202105	63079000	6301ÖÁ6307µÄÎ´ÁÐÃûÖÆ³ÉÆ·£¬°üÀ¨·þ×°²Ã¼ôÑù	434	ÃØÂ³	10	Ò»°ãÃ³Ò×	1417	Ç§¿Ë	4859	¼þ	530,967
202105	63079000	6301ÖÁ6307µÄÎ´ÁÐÃûÖÆ³ÉÆ·£¬°üÀ¨·þ×°²Ã¼ôÑù	501	¼ÓÄÃ´ó	10	Ò»°ãÃ³Ò×	56	Ç§¿Ë	1544	¼þ	200,786
202105	63079000	6301ÖÁ6307µÄÎ´ÁÐÃûÖÆ³ÉÆ·£¬°üÀ¨·þ×°²Ã¼ôÑù	502	ÃÀ¹ú	10	Ò»°ãÃ³Ò×	2877	Ç§¿Ë	145360	¼þ	1,750,439
202105	63079000	6301ÖÁ6307µÄÎ´ÁÐÃûÖÆ³ÉÆ·£¬°üÀ¨·þ×°²Ã¼ôÑù	601	°Ä´óÀûÑÇ	10	Ò»°ãÃ³Ò×	26	Ç§¿Ë	355	¼þ	46,165
202105	63079000	6301ÖÁ6307µÄÎ´ÁÐÃûÖÆ³ÉÆ·£¬°üÀ¨·þ×°²Ã¼ôÑù	609	ÐÂÎ÷À¼	10	Ò»°ãÃ³Ò×	0	Ç§¿Ë	1	¼þ	149
202105	63079000	6301ÖÁ6307µÄÎ´ÁÐÃûÖÆ³ÉÆ·£¬°üÀ¨·þ×°²Ã¼ôÑù	701	¹ú(µØ)±ð²»Ïê	10	Ò»°ãÃ³Ò×	0	Ç§¿Ë	5	¼þ	6
202106	63079000	6301ÖÁ6307µÄÎ´ÁÐÃûÖÆ³ÉÆ·£¬°üÀ¨·þ×°²Ã¼ôÑù	103	ÃÏ¼ÓÀ­¹ú	10	Ò»°ãÃ³Ò×	208	Ç§¿Ë	348	¼þ	51,761
202106	63079000	6301ÖÁ6307µÄÎ´ÁÐÃûÖÆ³ÉÆ·£¬°üÀ¨·þ×°²Ã¼ôÑù	106	Ãåµé	10	Ò»°ãÃ³Ò×	4912	Ç§¿Ë	34272	¼þ	270,816
202106	63079000	6301ÖÁ6307µÄÎ´ÁÐÃûÖÆ³ÉÆ·£¬°üÀ¨·þ×°²Ã¼ôÑù	107	¼íÆÒÕ¯	10	Ò»°ãÃ³Ò×	34733	Ç§¿Ë	6637656	¼þ	3,228,750
202106	63079000	6301ÖÁ6307µÄÎ´ÁÐÃûÖÆ³ÉÆ·£¬°üÀ¨·þ×°²Ã¼ôÑù	110	ÖÐ¹úÏã¸Û	10	Ò»°ãÃ³Ò×	2510	Ç§¿Ë	573011	¼þ	536,620
202106	63079000	6301ÖÁ6307µÄÎ´ÁÐÃûÖÆ³ÉÆ·£¬°üÀ¨·þ×°²Ã¼ôÑù	111	Ó¡¶È	10	Ò»°ãÃ³Ò×	14575	Ç§¿Ë	77872	¼þ	2,857,440
202106	63079000	6301ÖÁ6307µÄÎ´ÁÐÃûÖÆ³ÉÆ·£¬°üÀ¨·þ×°²Ã¼ôÑù	112	Ó¡¶ÈÄáÎ÷ÑÇ	10	Ò»°ãÃ³Ò×	721	Ç§¿Ë	1059	¼þ	59,116
202106	63079000	6301ÖÁ6307µÄÎ´ÁÐÃûÖÆ³ÉÆ·£¬°üÀ¨·þ×°²Ã¼ôÑù	116	ÈÕ±¾	10	Ò»°ãÃ³Ò×	12307	Ç§¿Ë	1025372	¼þ	5,353,983
202106	63079000	6301ÖÁ6307µÄÎ´ÁÐÃûÖÆ³ÉÆ·£¬°üÀ¨·þ×°²Ã¼ôÑù	122	ÂíÀ´Î÷ÑÇ	10	Ò»°ãÃ³Ò×	4449	Ç§¿Ë	272749	¼þ	621,904
202106	63079000	6301ÖÁ6307µÄÎ´ÁÐÃûÖÆ³ÉÆ·£¬°üÀ¨·þ×°²Ã¼ôÑù	125	Äá²´¶ûÁª°îÃñÖ÷¹²ºÍ¹ú	10	Ò»°ãÃ³Ò×	354	Ç§¿Ë	4639	¼þ	7,444
202106	63079000	6301ÖÁ6307µÄÎ´ÁÐÃûÖÆ³ÉÆ·£¬°üÀ¨·þ×°²Ã¼ôÑù	127	°Í»ùË¹Ì¹	10	Ò»°ãÃ³Ò×	621	Ç§¿Ë	2867	¼þ	139,891
202106	63079000	6301ÖÁ6307µÄÎ´ÁÐÃûÖÆ³ÉÆ·£¬°üÀ¨·þ×°²Ã¼ôÑù	129	·ÆÂÉ±ö	10	Ò»°ãÃ³Ò×	4443	Ç§¿Ë	13145912	¼þ	1,717,399
202106	63079000	6301ÖÁ6307µÄÎ´ÁÐÃûÖÆ³ÉÆ·£¬°üÀ¨·þ×°²Ã¼ôÑù	132	ÐÂ¼ÓÆÂ	10	Ò»°ãÃ³Ò×	7655	Ç§¿Ë	298120	¼þ	1,889,158
202106	63079000	6301ÖÁ6307µÄÎ´ÁÐÃûÖÆ³ÉÆ·£¬°üÀ¨·þ×°²Ã¼ôÑù	133	º«¹ú	10	Ò»°ãÃ³Ò×	17786	Ç§¿Ë	1476699	¼þ	4,687,335
202106	63079000	6301ÖÁ6307µÄÎ´ÁÐÃûÖÆ³ÉÆ·£¬°üÀ¨·þ×°²Ã¼ôÑù	134	Ë¹ÀïÀ¼¿¨	10	Ò»°ãÃ³Ò×	1	Ç§¿Ë	10	¼þ	1,296
202106	63079000	6301ÖÁ6307µÄÎ´ÁÐÃûÖÆ³ÉÆ·£¬°üÀ¨·þ×°²Ã¼ôÑù	136	Ì©¹ú	10	Ò»°ãÃ³Ò×	6656	Ç§¿Ë	921455	¼þ	2,582,643
202106	63079000	6301ÖÁ6307µÄÎ´ÁÐÃûÖÆ³ÉÆ·£¬°üÀ¨·þ×°²Ã¼ôÑù	137	ÍÁ¶úÆä	10	Ò»°ãÃ³Ò×	63	Ç§¿Ë	10060	¼þ	21,720
202106	63079000	6301ÖÁ6307µÄÎ´ÁÐÃûÖÆ³ÉÆ·£¬°üÀ¨·þ×°²Ã¼ôÑù	138	°¢ÁªÇõ	10	Ò»°ãÃ³Ò×	26	Ç§¿Ë	14	¼þ	1,532
202106	63079000	6301ÖÁ6307µÄÎ´ÁÐÃûÖÆ³ÉÆ·£¬°üÀ¨·þ×°²Ã¼ôÑù	141	Ô½ÄÏ	10	Ò»°ãÃ³Ò×	27514	Ç§¿Ë	663961	¼þ	2,803,285
202106	63079000	6301ÖÁ6307µÄÎ´ÁÐÃûÖÆ³ÉÆ·£¬°üÀ¨·þ×°²Ã¼ôÑù	142	ÖÐ¹ú	10	Ò»°ãÃ³Ò×	83849	Ç§¿Ë	8139248	¼þ	5,578,611
202106	63079000	6301ÖÁ6307µÄÎ´ÁÐÃûÖÆ³ÉÆ·£¬°üÀ¨·þ×°²Ã¼ôÑù	143	ÖÐ¹úÌ¨Íå	10	Ò»°ãÃ³Ò×	8491	Ç§¿Ë	1180551	¼þ	1,664,507
202106	63079000	6301ÖÁ6307µÄÎ´ÁÐÃûÖÆ³ÉÆ·£¬°üÀ¨·þ×°²Ã¼ôÑù	215	°£¼°	10	Ò»°ãÃ³Ò×	0	Ç§¿Ë	9	¼þ	93
202106	63079000	6301ÖÁ6307µÄÎ´ÁÐÃûÖÆ³ÉÆ·£¬°üÀ¨·þ×°²Ã¼ôÑù	231	Ã«ÀïÇóË¹	10	Ò»°ãÃ³Ò×	3	Ç§¿Ë	45	¼þ	21,437
202106	63079000	6301ÖÁ6307µÄÎ´ÁÐÃûÖÆ³ÉÆ·£¬°üÀ¨·þ×°²Ã¼ôÑù	232	Ä¦Âå¸ç	10	Ò»°ãÃ³Ò×	0	Ç§¿Ë	28	¼þ	888
202106	63079000	6301ÖÁ6307µÄÎ´ÁÐÃûÖÆ³ÉÆ·£¬°üÀ¨·þ×°²Ã¼ôÑù	249	Í»ÄáË¹	10	Ò»°ãÃ³Ò×	2	Ç§¿Ë	16	¼þ	2,496
202106	63079000	6301ÖÁ6307µÄÎ´ÁÐÃûÖÆ³ÉÆ·£¬°üÀ¨·þ×°²Ã¼ôÑù	301	±ÈÀûÊ±	10	Ò»°ãÃ³Ò×	3012	Ç§¿Ë	13625	¼þ	287,092
202106	63079000	6301ÖÁ6307µÄÎ´ÁÐÃûÖÆ³ÉÆ·£¬°üÀ¨·þ×°²Ã¼ôÑù	302	µ¤Âó	10	Ò»°ãÃ³Ò×	10	Ç§¿Ë	31	¼þ	6,654
202106	63079000	6301ÖÁ6307µÄÎ´ÁÐÃûÖÆ³ÉÆ·£¬°üÀ¨·þ×°²Ã¼ôÑù	303	Ó¢¹ú	10	Ò»°ãÃ³Ò×	1781	Ç§¿Ë	6546	¼þ	485,719
202106	63079000	6301ÖÁ6307µÄÎ´ÁÐÃûÖÆ³ÉÆ·£¬°üÀ¨·þ×°²Ã¼ôÑù	304	µÂ¹ú	10	Ò»°ãÃ³Ò×	20003	Ç§¿Ë	328226	¼þ	4,950,209
202106	63079000	6301ÖÁ6307µÄÎ´ÁÐÃûÖÆ³ÉÆ·£¬°üÀ¨·þ×°²Ã¼ôÑù	305	·¨¹ú	10	Ò»°ãÃ³Ò×	355	Ç§¿Ë	66413	¼þ	1,722,779
202106	63079000	6301ÖÁ6307µÄÎ´ÁÐÃûÖÆ³ÉÆ·£¬°üÀ¨·þ×°²Ã¼ôÑù	307	Òâ´óÀû	10	Ò»°ãÃ³Ò×	4204	Ç§¿Ë	16111	¼þ	3,356,024
202106	63079000	6301ÖÁ6307µÄÎ´ÁÐÃûÖÆ³ÉÆ·£¬°üÀ¨·þ×°²Ã¼ôÑù	309	ºÉÀ¼	10	Ò»°ãÃ³Ò×	79	Ç§¿Ë	169	¼þ	30,888
202106	63079000	6301ÖÁ6307µÄÎ´ÁÐÃûÖÆ³ÉÆ·£¬°üÀ¨·þ×°²Ã¼ôÑù	310	Ï£À°	10	Ò»°ãÃ³Ò×	13	Ç§¿Ë	27	¼þ	5,604
202106	63079000	6301ÖÁ6307µÄÎ´ÁÐÃûÖÆ³ÉÆ·£¬°üÀ¨·þ×°²Ã¼ôÑù	311	ÆÏÌÑÑÀ	10	Ò»°ãÃ³Ò×	479	Ç§¿Ë	9758	¼þ	156,924
202106	63079000	6301ÖÁ6307µÄÎ´ÁÐÃûÖÆ³ÉÆ·£¬°üÀ¨·þ×°²Ã¼ôÑù	312	Î÷°àÑÀ	10	Ò»°ãÃ³Ò×	1362	Ç§¿Ë	69747	¼þ	3,021,521
202106	63079000	6301ÖÁ6307µÄÎ´ÁÐÃûÖÆ³ÉÆ·£¬°üÀ¨·þ×°²Ã¼ôÑù	313	°¢¶û°ÍÄáÑÇ	10	Ò»°ãÃ³Ò×	6	Ç§¿Ë	75	¼þ	1,420
202106	63079000	6301ÖÁ6307µÄÎ´ÁÐÃûÖÆ³ÉÆ·£¬°üÀ¨·þ×°²Ã¼ôÑù	315	°ÂµØÀû	10	Ò»°ãÃ³Ò×	36	Ç§¿Ë	328	¼þ	3,102
202106	63079000	6301ÖÁ6307µÄÎ´ÁÐÃûÖÆ³ÉÆ·£¬°üÀ¨·þ×°²Ã¼ôÑù	316	±£¼ÓÀûÑÇ	10	Ò»°ãÃ³Ò×	4	Ç§¿Ë	2	¼þ	884
202106	63079000	6301ÖÁ6307µÄÎ´ÁÐÃûÖÆ³ÉÆ·£¬°üÀ¨·þ×°²Ã¼ôÑù	318	·ÒÀ¼	10	Ò»°ãÃ³Ò×	941	Ç§¿Ë	52	¼þ	21,426
202106	63079000	6301ÖÁ6307µÄÎ´ÁÐÃûÖÆ³ÉÆ·£¬°üÀ¨·þ×°²Ã¼ôÑù	321	ÐÙÑÀÀû	10	Ò»°ãÃ³Ò×	43	Ç§¿Ë	3614	¼þ	37,972
202106	63079000	6301ÖÁ6307µÄÎ´ÁÐÃûÖÆ³ÉÆ·£¬°üÀ¨·þ×°²Ã¼ôÑù	327	²¨À¼	10	Ò»°ãÃ³Ò×	219	Ç§¿Ë	146	¼þ	21,331
202106	63079000	6301ÖÁ6307µÄÎ´ÁÐÃûÖÆ³ÉÆ·£¬°üÀ¨·þ×°²Ã¼ôÑù	328	ÂÞÂíÄáÑÇ	10	Ò»°ãÃ³Ò×	107	Ç§¿Ë	99	¼þ	42,160
202106	63079000	6301ÖÁ6307µÄÎ´ÁÐÃûÖÆ³ÉÆ·£¬°üÀ¨·þ×°²Ã¼ôÑù	330	Èðµä	10	Ò»°ãÃ³Ò×	57	Ç§¿Ë	415	¼þ	25,992
202106	63079000	6301ÖÁ6307µÄÎ´ÁÐÃûÖÆ³ÉÆ·£¬°üÀ¨·þ×°²Ã¼ôÑù	331	ÈðÊ¿	10	Ò»°ãÃ³Ò×	2	Ç§¿Ë	6	¼þ	1,691
202106	63079000	6301ÖÁ6307µÄÎ´ÁÐÃûÖÆ³ÉÆ·£¬°üÀ¨·þ×°²Ã¼ôÑù	334	°®É³ÄáÑÇ	10	Ò»°ãÃ³Ò×	4	Ç§¿Ë	125	¼þ	6,339
202106	63079000	6301ÖÁ6307µÄÎ´ÁÐÃûÖÆ³ÉÆ·£¬°üÀ¨·þ×°²Ã¼ôÑù	335	À­ÍÑÎ¬ÑÇ	10	Ò»°ãÃ³Ò×	9	Ç§¿Ë	450	¼þ	12,830
202106	63079000	6301ÖÁ6307µÄÎ´ÁÐÃûÖÆ³ÉÆ·£¬°üÀ¨·þ×°²Ã¼ôÑù	337	¸ñÂ³¼ªÑÇ	10	Ò»°ãÃ³Ò×	1	Ç§¿Ë	7	¼þ	1,634
202106	63079000	6301ÖÁ6307µÄÎ´ÁÐÃûÖÆ³ÉÆ·£¬°üÀ¨·þ×°²Ã¼ôÑù	343	Ä¦¶û¶àÍß	10	Ò»°ãÃ³Ò×	0	Ç§¿Ë	1	¼þ	36
202106	63079000	6301ÖÁ6307µÄÎ´ÁÐÃûÖÆ³ÉÆ·£¬°üÀ¨·þ×°²Ã¼ôÑù	344	¶íÂÞË¹Áª°î	10	Ò»°ãÃ³Ò×	0	Ç§¿Ë	39	¼þ	39
202106	63079000	6301ÖÁ6307µÄÎ´ÁÐÃûÖÆ³ÉÆ·£¬°üÀ¨·þ×°²Ã¼ôÑù	350	Ë¹ÂåÎÄÄáÑÇ	10	Ò»°ãÃ³Ò×	1	Ç§¿Ë	2	¼þ	1,102
202106	63079000	6301ÖÁ6307µÄÎ´ÁÐÃûÖÆ³ÉÆ·£¬°üÀ¨·þ×°²Ã¼ôÑù	352	½Ý¿Ë	10	Ò»°ãÃ³Ò×	59	Ç§¿Ë	150	¼þ	32,921
202106	63079000	6301ÖÁ6307µÄÎ´ÁÐÃûÖÆ³ÉÆ·£¬°üÀ¨·þ×°²Ã¼ôÑù	353	Ë¹Âå·¥¿Ë	10	Ò»°ãÃ³Ò×	315	Ç§¿Ë	15008	¼þ	179,180
202106	63079000	6301ÖÁ6307µÄÎ´ÁÐÃûÖÆ³ÉÆ·£¬°üÀ¨·þ×°²Ã¼ôÑù	358	Èû¶ûÎ¬ÑÇ	10	Ò»°ãÃ³Ò×	0	Ç§¿Ë	1	¼þ	119
202106	63079000	6301ÖÁ6307µÄÎ´ÁÐÃûÖÆ³ÉÆ·£¬°üÀ¨·þ×°²Ã¼ôÑù	410	°ÍÎ÷	10	Ò»°ãÃ³Ò×	1	Ç§¿Ë	40	¼þ	150
202106	63079000	6301ÖÁ6307µÄÎ´ÁÐÃûÖÆ³ÉÆ·£¬°üÀ¨·þ×°²Ã¼ôÑù	413	¸çÂ×±ÈÑÇ	10	Ò»°ãÃ³Ò×	20	Ç§¿Ë	105	¼þ	6,888
202106	63079000	6301ÖÁ6307µÄÎ´ÁÐÃûÖÆ³ÉÆ·£¬°üÀ¨·þ×°²Ã¼ôÑù	418	¶àÃ×Äá¼Ó¹²ºÍ¹ú	10	Ò»°ãÃ³Ò×	0	Ç§¿Ë	1	¼þ	321
202106	63079000	6301ÖÁ6307µÄÎ´ÁÐÃûÖÆ³ÉÆ·£¬°üÀ¨·þ×°²Ã¼ôÑù	426	ºé¶¼À­Ë¹	10	Ò»°ãÃ³Ò×	11	Ç§¿Ë	3	¼þ	1,313
202106	63079000	6301ÖÁ6307µÄÎ´ÁÐÃûÖÆ³ÉÆ·£¬°üÀ¨·þ×°²Ã¼ôÑù	429	Ä«Î÷¸ç	10	Ò»°ãÃ³Ò×	296	Ç§¿Ë	4698	¼þ	151,792
202106	63079000	6301ÖÁ6307µÄÎ´ÁÐÃûÖÆ³ÉÆ·£¬°üÀ¨·þ×°²Ã¼ôÑù	434	ÃØÂ³	10	Ò»°ãÃ³Ò×	400	Ç§¿Ë	547	¼þ	484,010
202106	63079000	6301ÖÁ6307µÄÎ´ÁÐÃûÖÆ³ÉÆ·£¬°üÀ¨·þ×°²Ã¼ôÑù	440	Èø¶ûÍß¶à	10	Ò»°ãÃ³Ò×	0	Ç§¿Ë	1	¼þ	107
202106	63079000	6301ÖÁ6307µÄÎ´ÁÐÃûÖÆ³ÉÆ·£¬°üÀ¨·þ×°²Ã¼ôÑù	501	¼ÓÄÃ´ó	10	Ò»°ãÃ³Ò×	58	Ç§¿Ë	352	¼þ	42,863
202106	63079000	6301ÖÁ6307µÄÎ´ÁÐÃûÖÆ³ÉÆ·£¬°üÀ¨·þ×°²Ã¼ôÑù	502	ÃÀ¹ú	10	Ò»°ãÃ³Ò×	3062	Ç§¿Ë	78263	¼þ	1,321,009
202106	63079000	6301ÖÁ6307µÄÎ´ÁÐÃûÖÆ³ÉÆ·£¬°üÀ¨·þ×°²Ã¼ôÑù	601	°Ä´óÀûÑÇ	10	Ò»°ãÃ³Ò×	41	Ç§¿Ë	1003	¼þ	26,660
202106	63079000	6301ÖÁ6307µÄÎ´ÁÐÃûÖÆ³ÉÆ·£¬°üÀ¨·þ×°²Ã¼ôÑù	609	ÐÂÎ÷À¼	10	Ò»°ãÃ³Ò×	5	Ç§¿Ë	10	¼þ	1,953
202107	63079000	6301ÖÁ6307µÄÎ´ÁÐÃûÖÆ³ÉÆ·£¬°üÀ¨·þ×°²Ã¼ôÑù	103	ÃÏ¼ÓÀ­¹ú	10	Ò»°ãÃ³Ò×	591	Ç§¿Ë	10290	¼þ	39,615
202107	63079000	6301ÖÁ6307µÄÎ´ÁÐÃûÖÆ³ÉÆ·£¬°üÀ¨·þ×°²Ã¼ôÑù	106	Ãåµé	10	Ò»°ãÃ³Ò×	12466	Ç§¿Ë	103060	¼þ	700,999
202107	63079000	6301ÖÁ6307µÄÎ´ÁÐÃûÖÆ³ÉÆ·£¬°üÀ¨·þ×°²Ã¼ôÑù	107	¼íÆÒÕ¯	10	Ò»°ãÃ³Ò×	22510	Ç§¿Ë	3293952	¼þ	1,393,409
202107	63079000	6301ÖÁ6307µÄÎ´ÁÐÃûÖÆ³ÉÆ·£¬°üÀ¨·þ×°²Ã¼ôÑù	110	ÖÐ¹úÏã¸Û	10	Ò»°ãÃ³Ò×	7590	Ç§¿Ë	1613198	¼þ	1,175,881
202107	63079000	6301ÖÁ6307µÄÎ´ÁÐÃûÖÆ³ÉÆ·£¬°üÀ¨·þ×°²Ã¼ôÑù	111	Ó¡¶È	10	Ò»°ãÃ³Ò×	2932	Ç§¿Ë	15149	¼þ	455,276
202107	63079000	6301ÖÁ6307µÄÎ´ÁÐÃûÖÆ³ÉÆ·£¬°üÀ¨·þ×°²Ã¼ôÑù	112	Ó¡¶ÈÄáÎ÷ÑÇ	10	Ò»°ãÃ³Ò×	214	Ç§¿Ë	3321	¼þ	127,325
202107	63079000	6301ÖÁ6307µÄÎ´ÁÐÃûÖÆ³ÉÆ·£¬°üÀ¨·þ×°²Ã¼ôÑù	116	ÈÕ±¾	10	Ò»°ãÃ³Ò×	9875	Ç§¿Ë	1509000	¼þ	3,522,856
202107	63079000	6301ÖÁ6307µÄÎ´ÁÐÃûÖÆ³ÉÆ·£¬°üÀ¨·þ×°²Ã¼ôÑù	122	ÂíÀ´Î÷ÑÇ	10	Ò»°ãÃ³Ò×	580	Ç§¿Ë	84095	¼þ	155,129
202107	63079000	6301ÖÁ6307µÄÎ´ÁÐÃûÖÆ³ÉÆ·£¬°üÀ¨·þ×°²Ã¼ôÑù	125	Äá²´¶ûÁª°îÃñÖ÷¹²ºÍ¹ú	10	Ò»°ãÃ³Ò×	1952	Ç§¿Ë	20536	¼þ	77,306
202107	63079000	6301ÖÁ6307µÄÎ´ÁÐÃûÖÆ³ÉÆ·£¬°üÀ¨·þ×°²Ã¼ôÑù	127	°Í»ùË¹Ì¹	10	Ò»°ãÃ³Ò×	55	Ç§¿Ë	1009	¼þ	7,921
202107	63079000	6301ÖÁ6307µÄÎ´ÁÐÃûÖÆ³ÉÆ·£¬°üÀ¨·þ×°²Ã¼ôÑù	129	·ÆÂÉ±ö	10	Ò»°ãÃ³Ò×	876	Ç§¿Ë	79003	¼þ	185,645
202107	63079000	6301ÖÁ6307µÄÎ´ÁÐÃûÖÆ³ÉÆ·£¬°üÀ¨·þ×°²Ã¼ôÑù	132	ÐÂ¼ÓÆÂ	10	Ò»°ãÃ³Ò×	6938	Ç§¿Ë	319315	¼þ	1,364,380
202107	63079000	6301ÖÁ6307µÄÎ´ÁÐÃûÖÆ³ÉÆ·£¬°üÀ¨·þ×°²Ã¼ôÑù	133	º«¹ú	10	Ò»°ãÃ³Ò×	17984	Ç§¿Ë	1639362	¼þ	4,703,192
202107	63079000	6301ÖÁ6307µÄÎ´ÁÐÃûÖÆ³ÉÆ·£¬°üÀ¨·þ×°²Ã¼ôÑù	134	Ë¹ÀïÀ¼¿¨	10	Ò»°ãÃ³Ò×	12	Ç§¿Ë	861	¼þ	20,896
202107	63079000	6301ÖÁ6307µÄÎ´ÁÐÃûÖÆ³ÉÆ·£¬°üÀ¨·þ×°²Ã¼ôÑù	136	Ì©¹ú	10	Ò»°ãÃ³Ò×	285	Ç§¿Ë	57236	¼þ	188,743
202107	63079000	6301ÖÁ6307µÄÎ´ÁÐÃûÖÆ³ÉÆ·£¬°üÀ¨·þ×°²Ã¼ôÑù	137	ÍÁ¶úÆä	10	Ò»°ãÃ³Ò×	888	Ç§¿Ë	100192	¼þ	397,101
202107	63079000	6301ÖÁ6307µÄÎ´ÁÐÃûÖÆ³ÉÆ·£¬°üÀ¨·þ×°²Ã¼ôÑù	141	Ô½ÄÏ	10	Ò»°ãÃ³Ò×	28989	Ç§¿Ë	683127	¼þ	3,520,048
202107	63079000	6301ÖÁ6307µÄÎ´ÁÐÃûÖÆ³ÉÆ·£¬°üÀ¨·þ×°²Ã¼ôÑù	142	ÖÐ¹ú	10	Ò»°ãÃ³Ò×	67681	Ç§¿Ë	7838725	¼þ	7,929,251
202107	63079000	6301ÖÁ6307µÄÎ´ÁÐÃûÖÆ³ÉÆ·£¬°üÀ¨·þ×°²Ã¼ôÑù	143	ÖÐ¹úÌ¨Íå	10	Ò»°ãÃ³Ò×	19191	Ç§¿Ë	1653813	¼þ	5,308,332
202107	63079000	6301ÖÁ6307µÄÎ´ÁÐÃûÖÆ³ÉÆ·£¬°üÀ¨·þ×°²Ã¼ôÑù	227	Âí´ï¼ÓË¹¼Ó	10	Ò»°ãÃ³Ò×	0	Ç§¿Ë	2	¼þ	139
202107	63079000	6301ÖÁ6307µÄÎ´ÁÐÃûÖÆ³ÉÆ·£¬°üÀ¨·þ×°²Ã¼ôÑù	231	Ã«ÀïÇóË¹	10	Ò»°ãÃ³Ò×	3	Ç§¿Ë	60	¼þ	31,208
202107	63079000	6301ÖÁ6307µÄÎ´ÁÐÃûÖÆ³ÉÆ·£¬°üÀ¨·þ×°²Ã¼ôÑù	232	Ä¦Âå¸ç	10	Ò»°ãÃ³Ò×	0	Ç§¿Ë	69	¼þ	2,020
202107	63079000	6301ÖÁ6307µÄÎ´ÁÐÃûÖÆ³ÉÆ·£¬°üÀ¨·þ×°²Ã¼ôÑù	249	Í»ÄáË¹	10	Ò»°ãÃ³Ò×	0	Ç§¿Ë	1	¼þ	535
202107	63079000	6301ÖÁ6307µÄÎ´ÁÐÃûÖÆ³ÉÆ·£¬°üÀ¨·þ×°²Ã¼ôÑù	301	±ÈÀûÊ±	10	Ò»°ãÃ³Ò×	313	Ç§¿Ë	1547	¼þ	87,933
202107	63079000	6301ÖÁ6307µÄÎ´ÁÐÃûÖÆ³ÉÆ·£¬°üÀ¨·þ×°²Ã¼ôÑù	302	µ¤Âó	10	Ò»°ãÃ³Ò×	35	Ç§¿Ë	100	¼þ	9,357
202107	63079000	6301ÖÁ6307µÄÎ´ÁÐÃûÖÆ³ÉÆ·£¬°üÀ¨·þ×°²Ã¼ôÑù	303	Ó¢¹ú	10	Ò»°ãÃ³Ò×	1589	Ç§¿Ë	52477	¼þ	266,235
202107	63079000	6301ÖÁ6307µÄÎ´ÁÐÃûÖÆ³ÉÆ·£¬°üÀ¨·þ×°²Ã¼ôÑù	304	µÂ¹ú	10	Ò»°ãÃ³Ò×	9475	Ç§¿Ë	312251	¼þ	2,680,685
202107	63079000	6301ÖÁ6307µÄÎ´ÁÐÃûÖÆ³ÉÆ·£¬°üÀ¨·þ×°²Ã¼ôÑù	305	·¨¹ú	10	Ò»°ãÃ³Ò×	1765	Ç§¿Ë	31256	¼þ	1,604,221
202107	63079000	6301ÖÁ6307µÄÎ´ÁÐÃûÖÆ³ÉÆ·£¬°üÀ¨·þ×°²Ã¼ôÑù	307	Òâ´óÀû	10	Ò»°ãÃ³Ò×	5138	Ç§¿Ë	31174	¼þ	4,747,523
202107	63079000	6301ÖÁ6307µÄÎ´ÁÐÃûÖÆ³ÉÆ·£¬°üÀ¨·þ×°²Ã¼ôÑù	309	ºÉÀ¼	10	Ò»°ãÃ³Ò×	1075	Ç§¿Ë	1859	¼þ	49,049
202107	63079000	6301ÖÁ6307µÄÎ´ÁÐÃûÖÆ³ÉÆ·£¬°üÀ¨·þ×°²Ã¼ôÑù	310	Ï£À°	10	Ò»°ãÃ³Ò×	0	Ç§¿Ë	1	¼þ	159
202107	63079000	6301ÖÁ6307µÄÎ´ÁÐÃûÖÆ³ÉÆ·£¬°üÀ¨·þ×°²Ã¼ôÑù	311	ÆÏÌÑÑÀ	10	Ò»°ãÃ³Ò×	22	Ç§¿Ë	854	¼þ	164,230
202107	63079000	6301ÖÁ6307µÄÎ´ÁÐÃûÖÆ³ÉÆ·£¬°üÀ¨·þ×°²Ã¼ôÑù	312	Î÷°àÑÀ	10	Ò»°ãÃ³Ò×	132	Ç§¿Ë	1546	¼þ	1,607,919
202107	63079000	6301ÖÁ6307µÄÎ´ÁÐÃûÖÆ³ÉÆ·£¬°üÀ¨·þ×°²Ã¼ôÑù	313	°¢¶û°ÍÄáÑÇ	10	Ò»°ãÃ³Ò×	1	Ç§¿Ë	12	¼þ	1,980
202107	63079000	6301ÖÁ6307µÄÎ´ÁÐÃûÖÆ³ÉÆ·£¬°üÀ¨·þ×°²Ã¼ôÑù	315	°ÂµØÀû	10	Ò»°ãÃ³Ò×	26	Ç§¿Ë	301	¼þ	23,281
202107	63079000	6301ÖÁ6307µÄÎ´ÁÐÃûÖÆ³ÉÆ·£¬°üÀ¨·þ×°²Ã¼ôÑù	316	±£¼ÓÀûÑÇ	10	Ò»°ãÃ³Ò×	98	Ç§¿Ë	683	¼þ	87,556
202107	63079000	6301ÖÁ6307µÄÎ´ÁÐÃûÖÆ³ÉÆ·£¬°üÀ¨·þ×°²Ã¼ôÑù	318	·ÒÀ¼	10	Ò»°ãÃ³Ò×	34	Ç§¿Ë	13	¼þ	2,118
202107	63079000	6301ÖÁ6307µÄÎ´ÁÐÃûÖÆ³ÉÆ·£¬°üÀ¨·þ×°²Ã¼ôÑù	321	ÐÙÑÀÀû	10	Ò»°ãÃ³Ò×	628	Ç§¿Ë	159	¼þ	110,279
202107	63079000	6301ÖÁ6307µÄÎ´ÁÐÃûÖÆ³ÉÆ·£¬°üÀ¨·þ×°²Ã¼ôÑù	326	Å²Íþ	10	Ò»°ãÃ³Ò×	0	Ç§¿Ë	1	¼þ	50
202107	63079000	6301ÖÁ6307µÄÎ´ÁÐÃûÖÆ³ÉÆ·£¬°üÀ¨·þ×°²Ã¼ôÑù	327	²¨À¼	10	Ò»°ãÃ³Ò×	648	Ç§¿Ë	1213	¼þ	140,734
202107	63079000	6301ÖÁ6307µÄÎ´ÁÐÃûÖÆ³ÉÆ·£¬°üÀ¨·þ×°²Ã¼ôÑù	328	ÂÞÂíÄáÑÇ	10	Ò»°ãÃ³Ò×	270	Ç§¿Ë	336	¼þ	105,238
202107	63079000	6301ÖÁ6307µÄÎ´ÁÐÃûÖÆ³ÉÆ·£¬°üÀ¨·þ×°²Ã¼ôÑù	330	Èðµä	10	Ò»°ãÃ³Ò×	541	Ç§¿Ë	18400	¼þ	91,658
202107	63079000	6301ÖÁ6307µÄÎ´ÁÐÃûÖÆ³ÉÆ·£¬°üÀ¨·þ×°²Ã¼ôÑù	331	ÈðÊ¿	10	Ò»°ãÃ³Ò×	8	Ç§¿Ë	29	¼þ	8,414
202107	63079000	6301ÖÁ6307µÄÎ´ÁÐÃûÖÆ³ÉÆ·£¬°üÀ¨·þ×°²Ã¼ôÑù	335	À­ÍÑÎ¬ÑÇ	10	Ò»°ãÃ³Ò×	6	Ç§¿Ë	300	¼þ	8,492
202107	63079000	6301ÖÁ6307µÄÎ´ÁÐÃûÖÆ³ÉÆ·£¬°üÀ¨·þ×°²Ã¼ôÑù	337	¸ñÂ³¼ªÑÇ	10	Ò»°ãÃ³Ò×	0	Ç§¿Ë	1	¼þ	258
202107	63079000	6301ÖÁ6307µÄÎ´ÁÐÃûÖÆ³ÉÆ·£¬°üÀ¨·þ×°²Ã¼ôÑù	343	Ä¦¶û¶àÍß	10	Ò»°ãÃ³Ò×	0	Ç§¿Ë	3	¼þ	107
202107	63079000	6301ÖÁ6307µÄÎ´ÁÐÃûÖÆ³ÉÆ·£¬°üÀ¨·þ×°²Ã¼ôÑù	344	¶íÂÞË¹Áª°î	10	Ò»°ãÃ³Ò×	132	Ç§¿Ë	1	¼þ	1,250
202107	63079000	6301ÖÁ6307µÄÎ´ÁÐÃûÖÆ³ÉÆ·£¬°üÀ¨·þ×°²Ã¼ôÑù	347	ÎÚ¿ËÀ¼	10	Ò»°ãÃ³Ò×	7	Ç§¿Ë	1	¼þ	825
202107	63079000	6301ÖÁ6307µÄÎ´ÁÐÃûÖÆ³ÉÆ·£¬°üÀ¨·þ×°²Ã¼ôÑù	350	Ë¹ÂåÎÄÄáÑÇ	10	Ò»°ãÃ³Ò×	0	Ç§¿Ë	2	¼þ	272
202107	63079000	6301ÖÁ6307µÄÎ´ÁÐÃûÖÆ³ÉÆ·£¬°üÀ¨·þ×°²Ã¼ôÑù	351	¿ËÂÞµØÑÇ	10	Ò»°ãÃ³Ò×	0	Ç§¿Ë	2	¼þ	46
202107	63079000	6301ÖÁ6307µÄÎ´ÁÐÃûÖÆ³ÉÆ·£¬°üÀ¨·þ×°²Ã¼ôÑù	352	½Ý¿Ë	10	Ò»°ãÃ³Ò×	68	Ç§¿Ë	232	¼þ	40,182
202107	63079000	6301ÖÁ6307µÄÎ´ÁÐÃûÖÆ³ÉÆ·£¬°üÀ¨·þ×°²Ã¼ôÑù	353	Ë¹Âå·¥¿Ë	10	Ò»°ãÃ³Ò×	530	Ç§¿Ë	29508	¼þ	352,727
202107	63079000	6301ÖÁ6307µÄÎ´ÁÐÃûÖÆ³ÉÆ·£¬°üÀ¨·þ×°²Ã¼ôÑù	413	¸çÂ×±ÈÑÇ	10	Ò»°ãÃ³Ò×	8	Ç§¿Ë	25	¼þ	3,682
202107	63079000	6301ÖÁ6307µÄÎ´ÁÐÃûÖÆ³ÉÆ·£¬°üÀ¨·þ×°²Ã¼ôÑù	418	¶àÃ×Äá¼Ó¹²ºÍ¹ú	10	Ò»°ãÃ³Ò×	0	Ç§¿Ë	3	¼þ	2,613
202107	63079000	6301ÖÁ6307µÄÎ´ÁÐÃûÖÆ³ÉÆ·£¬°üÀ¨·þ×°²Ã¼ôÑù	426	ºé¶¼À­Ë¹	10	Ò»°ãÃ³Ò×	4	Ç§¿Ë	1	¼þ	467
202107	63079000	6301ÖÁ6307µÄÎ´ÁÐÃûÖÆ³ÉÆ·£¬°üÀ¨·þ×°²Ã¼ôÑù	429	Ä«Î÷¸ç	10	Ò»°ãÃ³Ò×	730	Ç§¿Ë	23592	¼þ	220,395
202107	63079000	6301ÖÁ6307µÄÎ´ÁÐÃûÖÆ³ÉÆ·£¬°üÀ¨·þ×°²Ã¼ôÑù	434	ÃØÂ³	10	Ò»°ãÃ³Ò×	190	Ç§¿Ë	490	¼þ	392,983
202107	63079000	6301ÖÁ6307µÄÎ´ÁÐÃûÖÆ³ÉÆ·£¬°üÀ¨·þ×°²Ã¼ôÑù	440	Èø¶ûÍß¶à	10	Ò»°ãÃ³Ò×	11	Ç§¿Ë	240	¼þ	23,279
202107	63079000	6301ÖÁ6307µÄÎ´ÁÐÃûÖÆ³ÉÆ·£¬°üÀ¨·þ×°²Ã¼ôÑù	501	¼ÓÄÃ´ó	10	Ò»°ãÃ³Ò×	52	Ç§¿Ë	398	¼þ	43,708
202107	63079000	6301ÖÁ6307µÄÎ´ÁÐÃûÖÆ³ÉÆ·£¬°üÀ¨·þ×°²Ã¼ôÑù	502	ÃÀ¹ú	10	Ò»°ãÃ³Ò×	4295	Ç§¿Ë	274860	¼þ	1,339,697
202107	63079000	6301ÖÁ6307µÄÎ´ÁÐÃûÖÆ³ÉÆ·£¬°üÀ¨·þ×°²Ã¼ôÑù	601	°Ä´óÀûÑÇ	10	Ò»°ãÃ³Ò×	3	Ç§¿Ë	50	¼þ	4,409
202107	63079000	6301ÖÁ6307µÄÎ´ÁÐÃûÖÆ³ÉÆ·£¬°üÀ¨·þ×°²Ã¼ôÑù	609	ÐÂÎ÷À¼	10	Ò»°ãÃ³Ò×	0	Ç§¿Ë	1	¼þ	124
202107	63079000	6301ÖÁ6307µÄÎ´ÁÐÃûÖÆ³ÉÆ·£¬°üÀ¨·þ×°²Ã¼ôÑù	701	¹ú(µØ)±ð²»Ïê	10	Ò»°ãÃ³Ò×	0	Ç§¿Ë	15	¼þ	6
202108	63079000	6301ÖÁ6307µÄÎ´ÁÐÃûÖÆ³ÉÆ·£¬°üÀ¨·þ×°²Ã¼ôÑù	101	°¢¸»º¹	10	Ò»°ãÃ³Ò×	1	Ç§¿Ë	1	¼þ	1,415
202108	63079000	6301ÖÁ6307µÄÎ´ÁÐÃûÖÆ³ÉÆ·£¬°üÀ¨·þ×°²Ã¼ôÑù	103	ÃÏ¼ÓÀ­¹ú	10	Ò»°ãÃ³Ò×	210	Ç§¿Ë	1218	¼þ	67,363
202108	63079000	6301ÖÁ6307µÄÎ´ÁÐÃûÖÆ³ÉÆ·£¬°üÀ¨·þ×°²Ã¼ôÑù	106	Ãåµé	10	Ò»°ãÃ³Ò×	1	Ç§¿Ë	25	¼þ	612
202108	63079000	6301ÖÁ6307µÄÎ´ÁÐÃûÖÆ³ÉÆ·£¬°üÀ¨·þ×°²Ã¼ôÑù	107	¼íÆÒÕ¯	10	Ò»°ãÃ³Ò×	6030	Ç§¿Ë	627784	¼þ	276,238
202108	63079000	6301ÖÁ6307µÄÎ´ÁÐÃûÖÆ³ÉÆ·£¬°üÀ¨·þ×°²Ã¼ôÑù	110	ÖÐ¹úÏã¸Û	10	Ò»°ãÃ³Ò×	3655	Ç§¿Ë	1164603	¼þ	1,472,846
202108	63079000	6301ÖÁ6307µÄÎ´ÁÐÃûÖÆ³ÉÆ·£¬°üÀ¨·þ×°²Ã¼ôÑù	111	Ó¡¶È	10	Ò»°ãÃ³Ò×	13528	Ç§¿Ë	90564	¼þ	1,896,706
202108	63079000	6301ÖÁ6307µÄÎ´ÁÐÃûÖÆ³ÉÆ·£¬°üÀ¨·þ×°²Ã¼ôÑù	112	Ó¡¶ÈÄáÎ÷ÑÇ	10	Ò»°ãÃ³Ò×	1098	Ç§¿Ë	5271	¼þ	83,917
202108	63079000	6301ÖÁ6307µÄÎ´ÁÐÃûÖÆ³ÉÆ·£¬°üÀ¨·þ×°²Ã¼ôÑù	114	ÒÁÀ­¿Ë	10	Ò»°ãÃ³Ò×	3	Ç§¿Ë	6	¼þ	529
202108	63079000	6301ÖÁ6307µÄÎ´ÁÐÃûÖÆ³ÉÆ·£¬°üÀ¨·þ×°²Ã¼ôÑù	116	ÈÕ±¾	10	Ò»°ãÃ³Ò×	7048	Ç§¿Ë	558725	¼þ	4,239,386
202108	63079000	6301ÖÁ6307µÄÎ´ÁÐÃûÖÆ³ÉÆ·£¬°üÀ¨·þ×°²Ã¼ôÑù	122	ÂíÀ´Î÷ÑÇ	10	Ò»°ãÃ³Ò×	1	Ç§¿Ë	1	¼þ	309
202108	63079000	6301ÖÁ6307µÄÎ´ÁÐÃûÖÆ³ÉÆ·£¬°üÀ¨·þ×°²Ã¼ôÑù	125	Äá²´¶ûÁª°îÃñÖ÷¹²ºÍ¹ú	10	Ò»°ãÃ³Ò×	454	Ç§¿Ë	9876	¼þ	9,821
202108	63079000	6301ÖÁ6307µÄÎ´ÁÐÃûÖÆ³ÉÆ·£¬°üÀ¨·þ×°²Ã¼ôÑù	127	°Í»ùË¹Ì¹	10	Ò»°ãÃ³Ò×	203	Ç§¿Ë	3702	¼þ	29,981
202108	63079000	6301ÖÁ6307µÄÎ´ÁÐÃûÖÆ³ÉÆ·£¬°üÀ¨·þ×°²Ã¼ôÑù	129	·ÆÂÉ±ö	10	Ò»°ãÃ³Ò×	2982	Ç§¿Ë	7093592	¼þ	1,572,953
202108	63079000	6301ÖÁ6307µÄÎ´ÁÐÃûÖÆ³ÉÆ·£¬°üÀ¨·þ×°²Ã¼ôÑù	132	ÐÂ¼ÓÆÂ	10	Ò»°ãÃ³Ò×	9353	Ç§¿Ë	485952	¼þ	2,065,814
202108	63079000	6301ÖÁ6307µÄÎ´ÁÐÃûÖÆ³ÉÆ·£¬°üÀ¨·þ×°²Ã¼ôÑù	133	º«¹ú	10	Ò»°ãÃ³Ò×	18461	Ç§¿Ë	2514297	¼þ	5,206,338
202108	63079000	6301ÖÁ6307µÄÎ´ÁÐÃûÖÆ³ÉÆ·£¬°üÀ¨·þ×°²Ã¼ôÑù	134	Ë¹ÀïÀ¼¿¨	10	Ò»°ãÃ³Ò×	7	Ç§¿Ë	14	¼þ	7,355
202108	63079000	6301ÖÁ6307µÄÎ´ÁÐÃûÖÆ³ÉÆ·£¬°üÀ¨·þ×°²Ã¼ôÑù	136	Ì©¹ú	10	Ò»°ãÃ³Ò×	1714	Ç§¿Ë	340875	¼þ	448,072
202108	63079000	6301ÖÁ6307µÄÎ´ÁÐÃûÖÆ³ÉÆ·£¬°üÀ¨·þ×°²Ã¼ôÑù	137	ÍÁ¶úÆä	10	Ò»°ãÃ³Ò×	1105	Ç§¿Ë	31402	¼þ	162,718
202108	63079000	6301ÖÁ6307µÄÎ´ÁÐÃûÖÆ³ÉÆ·£¬°üÀ¨·þ×°²Ã¼ôÑù	138	°¢ÁªÇõ	10	Ò»°ãÃ³Ò×	19	Ç§¿Ë	10	¼þ	886
202108	63079000	6301ÖÁ6307µÄÎ´ÁÐÃûÖÆ³ÉÆ·£¬°üÀ¨·þ×°²Ã¼ôÑù	141	Ô½ÄÏ	10	Ò»°ãÃ³Ò×	23275	Ç§¿Ë	327227	¼þ	2,591,173
202108	63079000	6301ÖÁ6307µÄÎ´ÁÐÃûÖÆ³ÉÆ·£¬°üÀ¨·þ×°²Ã¼ôÑù	142	ÖÐ¹ú	10	Ò»°ãÃ³Ò×	46675	Ç§¿Ë	7178445	¼þ	6,257,173
202108	63079000	6301ÖÁ6307µÄÎ´ÁÐÃûÖÆ³ÉÆ·£¬°üÀ¨·þ×°²Ã¼ôÑù	143	ÖÐ¹úÌ¨Íå	10	Ò»°ãÃ³Ò×	11952	Ç§¿Ë	836851	¼þ	3,303,847
202108	63079000	6301ÖÁ6307µÄÎ´ÁÐÃûÖÆ³ÉÆ·£¬°üÀ¨·þ×°²Ã¼ôÑù	232	Ä¦Âå¸ç	10	Ò»°ãÃ³Ò×	4	Ç§¿Ë	42	¼þ	2,782
202108	63079000	6301ÖÁ6307µÄÎ´ÁÐÃûÖÆ³ÉÆ·£¬°üÀ¨·þ×°²Ã¼ôÑù	249	Í»ÄáË¹	10	Ò»°ãÃ³Ò×	18	Ç§¿Ë	7	¼þ	1,431
202108	63079000	6301ÖÁ6307µÄÎ´ÁÐÃûÖÆ³ÉÆ·£¬°üÀ¨·þ×°²Ã¼ôÑù	301	±ÈÀûÊ±	10	Ò»°ãÃ³Ò×	42	Ç§¿Ë	6115	¼þ	55,649
202108	63079000	6301ÖÁ6307µÄÎ´ÁÐÃûÖÆ³ÉÆ·£¬°üÀ¨·þ×°²Ã¼ôÑù	302	µ¤Âó	10	Ò»°ãÃ³Ò×	18	Ç§¿Ë	73	¼þ	11,692
202108	63079000	6301ÖÁ6307µÄÎ´ÁÐÃûÖÆ³ÉÆ·£¬°üÀ¨·þ×°²Ã¼ôÑù	303	Ó¢¹ú	10	Ò»°ãÃ³Ò×	2729	Ç§¿Ë	32762	¼þ	851,192
202108	63079000	6301ÖÁ6307µÄÎ´ÁÐÃûÖÆ³ÉÆ·£¬°üÀ¨·þ×°²Ã¼ôÑù	304	µÂ¹ú	10	Ò»°ãÃ³Ò×	14980	Ç§¿Ë	301494	¼þ	3,621,106
202108	63079000	6301ÖÁ6307µÄÎ´ÁÐÃûÖÆ³ÉÆ·£¬°üÀ¨·þ×°²Ã¼ôÑù	305	·¨¹ú	10	Ò»°ãÃ³Ò×	840	Ç§¿Ë	120313	¼þ	1,774,431
202108	63079000	6301ÖÁ6307µÄÎ´ÁÐÃûÖÆ³ÉÆ·£¬°üÀ¨·þ×°²Ã¼ôÑù	307	Òâ´óÀû	10	Ò»°ãÃ³Ò×	8079	Ç§¿Ë	287369	¼þ	5,031,128
202108	63079000	6301ÖÁ6307µÄÎ´ÁÐÃûÖÆ³ÉÆ·£¬°üÀ¨·þ×°²Ã¼ôÑù	309	ºÉÀ¼	10	Ò»°ãÃ³Ò×	36	Ç§¿Ë	250	¼þ	37,109
202108	63079000	6301ÖÁ6307µÄÎ´ÁÐÃûÖÆ³ÉÆ·£¬°üÀ¨·þ×°²Ã¼ôÑù	311	ÆÏÌÑÑÀ	10	Ò»°ãÃ³Ò×	93	Ç§¿Ë	843	¼þ	33,469
202108	63079000	6301ÖÁ6307µÄÎ´ÁÐÃûÖÆ³ÉÆ·£¬°üÀ¨·þ×°²Ã¼ôÑù	312	Î÷°àÑÀ	10	Ò»°ãÃ³Ò×	543	Ç§¿Ë	12076	¼þ	3,490,891
202108	63079000	6301ÖÁ6307µÄÎ´ÁÐÃûÖÆ³ÉÆ·£¬°üÀ¨·þ×°²Ã¼ôÑù	315	°ÂµØÀû	10	Ò»°ãÃ³Ò×	99	Ç§¿Ë	561	¼þ	29,640
202108	63079000	6301ÖÁ6307µÄÎ´ÁÐÃûÖÆ³ÉÆ·£¬°üÀ¨·þ×°²Ã¼ôÑù	316	±£¼ÓÀûÑÇ	10	Ò»°ãÃ³Ò×	0	Ç§¿Ë	2	¼þ	516
202108	63079000	6301ÖÁ6307µÄÎ´ÁÐÃûÖÆ³ÉÆ·£¬°üÀ¨·þ×°²Ã¼ôÑù	318	·ÒÀ¼	10	Ò»°ãÃ³Ò×	17	Ç§¿Ë	5	¼þ	3,985
202108	63079000	6301ÖÁ6307µÄÎ´ÁÐÃûÖÆ³ÉÆ·£¬°üÀ¨·þ×°²Ã¼ôÑù	321	ÐÙÑÀÀû	10	Ò»°ãÃ³Ò×	385	Ç§¿Ë	106	¼þ	113,291
202108	63079000	6301ÖÁ6307µÄÎ´ÁÐÃûÖÆ³ÉÆ·£¬°üÀ¨·þ×°²Ã¼ôÑù	327	²¨À¼	10	Ò»°ãÃ³Ò×	167	Ç§¿Ë	137	¼þ	11,620
202108	63079000	6301ÖÁ6307µÄÎ´ÁÐÃûÖÆ³ÉÆ·£¬°üÀ¨·þ×°²Ã¼ôÑù	328	ÂÞÂíÄáÑÇ	10	Ò»°ãÃ³Ò×	561	Ç§¿Ë	1296	¼þ	128,913
202108	63079000	6301ÖÁ6307µÄÎ´ÁÐÃûÖÆ³ÉÆ·£¬°üÀ¨·þ×°²Ã¼ôÑù	330	Èðµä	10	Ò»°ãÃ³Ò×	241	Ç§¿Ë	4010	¼þ	34,946
202108	63079000	6301ÖÁ6307µÄÎ´ÁÐÃûÖÆ³ÉÆ·£¬°üÀ¨·þ×°²Ã¼ôÑù	331	ÈðÊ¿	10	Ò»°ãÃ³Ò×	105	Ç§¿Ë	3823	¼þ	61,543
202108	63079000	6301ÖÁ6307µÄÎ´ÁÐÃûÖÆ³ÉÆ·£¬°üÀ¨·þ×°²Ã¼ôÑù	336	Á¢ÌÕÍð	10	Ò»°ãÃ³Ò×	0	Ç§¿Ë	1	¼þ	245
202108	63079000	6301ÖÁ6307µÄÎ´ÁÐÃûÖÆ³ÉÆ·£¬°üÀ¨·þ×°²Ã¼ôÑù	337	¸ñÂ³¼ªÑÇ	10	Ò»°ãÃ³Ò×	0	Ç§¿Ë	1	¼þ	293
202108	63079000	6301ÖÁ6307µÄÎ´ÁÐÃûÖÆ³ÉÆ·£¬°üÀ¨·þ×°²Ã¼ôÑù	344	¶íÂÞË¹Áª°î	10	Ò»°ãÃ³Ò×	0	Ç§¿Ë	2	¼þ	79
202108	63079000	6301ÖÁ6307µÄÎ´ÁÐÃûÖÆ³ÉÆ·£¬°üÀ¨·þ×°²Ã¼ôÑù	350	Ë¹ÂåÎÄÄáÑÇ	10	Ò»°ãÃ³Ò×	1	Ç§¿Ë	17	¼þ	2,888
202108	63079000	6301ÖÁ6307µÄÎ´ÁÐÃûÖÆ³ÉÆ·£¬°üÀ¨·þ×°²Ã¼ôÑù	352	½Ý¿Ë	10	Ò»°ãÃ³Ò×	111	Ç§¿Ë	568	¼þ	85,228
202108	63079000	6301ÖÁ6307µÄÎ´ÁÐÃûÖÆ³ÉÆ·£¬°üÀ¨·þ×°²Ã¼ôÑù	353	Ë¹Âå·¥¿Ë	10	Ò»°ãÃ³Ò×	488	Ç§¿Ë	28000	¼þ	308,011
202108	63079000	6301ÖÁ6307µÄÎ´ÁÐÃûÖÆ³ÉÆ·£¬°üÀ¨·þ×°²Ã¼ôÑù	358	Èû¶ûÎ¬ÑÇ	10	Ò»°ãÃ³Ò×	0	Ç§¿Ë	1	¼þ	80
202108	63079000	6301ÖÁ6307µÄÎ´ÁÐÃûÖÆ³ÉÆ·£¬°üÀ¨·þ×°²Ã¼ôÑù	410	°ÍÎ÷	10	Ò»°ãÃ³Ò×	715	Ç§¿Ë	6720	¼þ	95,239
202108	63079000	6301ÖÁ6307µÄÎ´ÁÐÃûÖÆ³ÉÆ·£¬°üÀ¨·þ×°²Ã¼ôÑù	415	¸çË¹´ïÀè¼Ó	10	Ò»°ãÃ³Ò×	0	Ç§¿Ë	1800	¼þ	297
202108	63079000	6301ÖÁ6307µÄÎ´ÁÐÃûÖÆ³ÉÆ·£¬°üÀ¨·þ×°²Ã¼ôÑù	418	¶àÃ×Äá¼Ó¹²ºÍ¹ú	10	Ò»°ãÃ³Ò×	3	Ç§¿Ë	2001	¼þ	7,864
202108	63079000	6301ÖÁ6307µÄÎ´ÁÐÃûÖÆ³ÉÆ·£¬°üÀ¨·þ×°²Ã¼ôÑù	426	ºé¶¼À­Ë¹	10	Ò»°ãÃ³Ò×	4	Ç§¿Ë	1	¼þ	475
202108	63079000	6301ÖÁ6307µÄÎ´ÁÐÃûÖÆ³ÉÆ·£¬°üÀ¨·þ×°²Ã¼ôÑù	429	Ä«Î÷¸ç	10	Ò»°ãÃ³Ò×	441	Ç§¿Ë	10283	¼þ	197,479
202108	63079000	6301ÖÁ6307µÄÎ´ÁÐÃûÖÆ³ÉÆ·£¬°üÀ¨·þ×°²Ã¼ôÑù	434	ÃØÂ³	10	Ò»°ãÃ³Ò×	231	Ç§¿Ë	2057	¼þ	548,634
202108	63079000	6301ÖÁ6307µÄÎ´ÁÐÃûÖÆ³ÉÆ·£¬°üÀ¨·þ×°²Ã¼ôÑù	501	¼ÓÄÃ´ó	10	Ò»°ãÃ³Ò×	451	Ç§¿Ë	7091	¼þ	481,854
202108	63079000	6301ÖÁ6307µÄÎ´ÁÐÃûÖÆ³ÉÆ·£¬°üÀ¨·þ×°²Ã¼ôÑù	502	ÃÀ¹ú	10	Ò»°ãÃ³Ò×	7273	Ç§¿Ë	326202	¼þ	1,437,786
202108	63079000	6301ÖÁ6307µÄÎ´ÁÐÃûÖÆ³ÉÆ·£¬°üÀ¨·þ×°²Ã¼ôÑù	601	°Ä´óÀûÑÇ	10	Ò»°ãÃ³Ò×	4	Ç§¿Ë	3	¼þ	5,713
202108	63079000	6301ÖÁ6307µÄÎ´ÁÐÃûÖÆ³ÉÆ·£¬°üÀ¨·þ×°²Ã¼ôÑù	609	ÐÂÎ÷À¼	10	Ò»°ãÃ³Ò×	244	Ç§¿Ë	32100	¼þ	76,994
202109	63079000	6301ÖÁ6307µÄÎ´ÁÐÃûÖÆ³ÉÆ·£¬°üÀ¨·þ×°²Ã¼ôÑù	103	ÃÏ¼ÓÀ­¹ú	10	Ò»°ãÃ³Ò×	26	Ç§¿Ë	144	¼þ	3,022
202109	63079000	6301ÖÁ6307µÄÎ´ÁÐÃûÖÆ³ÉÆ·£¬°üÀ¨·þ×°²Ã¼ôÑù	106	Ãåµé	10	Ò»°ãÃ³Ò×	8776	Ç§¿Ë	65730	¼þ	512,699
202109	63079000	6301ÖÁ6307µÄÎ´ÁÐÃûÖÆ³ÉÆ·£¬°üÀ¨·þ×°²Ã¼ôÑù	107	¼íÆÒÕ¯	10	Ò»°ãÃ³Ò×	22590	Ç§¿Ë	3281235	¼þ	826,072
202109	63079000	6301ÖÁ6307µÄÎ´ÁÐÃûÖÆ³ÉÆ·£¬°üÀ¨·þ×°²Ã¼ôÑù	110	ÖÐ¹úÏã¸Û	10	Ò»°ãÃ³Ò×	3920	Ç§¿Ë	1331473	¼þ	3,234,084
202109	63079000	6301ÖÁ6307µÄÎ´ÁÐÃûÖÆ³ÉÆ·£¬°üÀ¨·þ×°²Ã¼ôÑù	111	Ó¡¶È	10	Ò»°ãÃ³Ò×	11799	Ç§¿Ë	64096	¼þ	1,937,981
202109	63079000	6301ÖÁ6307µÄÎ´ÁÐÃûÖÆ³ÉÆ·£¬°üÀ¨·þ×°²Ã¼ôÑù	112	Ó¡¶ÈÄáÎ÷ÑÇ	10	Ò»°ãÃ³Ò×	188	Ç§¿Ë	987	¼þ	33,866
202109	63079000	6301ÖÁ6307µÄÎ´ÁÐÃûÖÆ³ÉÆ·£¬°üÀ¨·þ×°²Ã¼ôÑù	116	ÈÕ±¾	10	Ò»°ãÃ³Ò×	11570	Ç§¿Ë	2303803	¼þ	4,767,586
202109	63079000	6301ÖÁ6307µÄÎ´ÁÐÃûÖÆ³ÉÆ·£¬°üÀ¨·þ×°²Ã¼ôÑù	122	ÂíÀ´Î÷ÑÇ	10	Ò»°ãÃ³Ò×	254	Ç§¿Ë	10101	¼þ	164,884
202109	63079000	6301ÖÁ6307µÄÎ´ÁÐÃûÖÆ³ÉÆ·£¬°üÀ¨·þ×°²Ã¼ôÑù	125	Äá²´¶ûÁª°îÃñÖ÷¹²ºÍ¹ú	10	Ò»°ãÃ³Ò×	1685	Ç§¿Ë	31249	¼þ	47,451
202109	63079000	6301ÖÁ6307µÄÎ´ÁÐÃûÖÆ³ÉÆ·£¬°üÀ¨·þ×°²Ã¼ôÑù	127	°Í»ùË¹Ì¹	10	Ò»°ãÃ³Ò×	6	Ç§¿Ë	28	¼þ	2,779
202109	63079000	6301ÖÁ6307µÄÎ´ÁÐÃûÖÆ³ÉÆ·£¬°üÀ¨·þ×°²Ã¼ôÑù	129	·ÆÂÉ±ö	10	Ò»°ãÃ³Ò×	13257	Ç§¿Ë	50937991	¼þ	6,013,157
202109	63079000	6301ÖÁ6307µÄÎ´ÁÐÃûÖÆ³ÉÆ·£¬°üÀ¨·þ×°²Ã¼ôÑù	132	ÐÂ¼ÓÆÂ	10	Ò»°ãÃ³Ò×	13547	Ç§¿Ë	785049	¼þ	2,918,197
202109	63079000	6301ÖÁ6307µÄÎ´ÁÐÃûÖÆ³ÉÆ·£¬°üÀ¨·þ×°²Ã¼ôÑù	133	º«¹ú	10	Ò»°ãÃ³Ò×	4548	Ç§¿Ë	641907	¼þ	966,240
202109	63079000	6301ÖÁ6307µÄÎ´ÁÐÃûÖÆ³ÉÆ·£¬°üÀ¨·þ×°²Ã¼ôÑù	134	Ë¹ÀïÀ¼¿¨	10	Ò»°ãÃ³Ò×	1	Ç§¿Ë	11	¼þ	1,447
202109	63079000	6301ÖÁ6307µÄÎ´ÁÐÃûÖÆ³ÉÆ·£¬°üÀ¨·þ×°²Ã¼ôÑù	136	Ì©¹ú	10	Ò»°ãÃ³Ò×	10562	Ç§¿Ë	1924542	¼þ	3,339,351
202109	63079000	6301ÖÁ6307µÄÎ´ÁÐÃûÖÆ³ÉÆ·£¬°üÀ¨·þ×°²Ã¼ôÑù	137	ÍÁ¶úÆä	10	Ò»°ãÃ³Ò×	116	Ç§¿Ë	195	¼þ	42,246
202109	63079000	6301ÖÁ6307µÄÎ´ÁÐÃûÖÆ³ÉÆ·£¬°üÀ¨·þ×°²Ã¼ôÑù	138	°¢ÁªÇõ	10	Ò»°ãÃ³Ò×	1	Ç§¿Ë	1	¼þ	70
202109	63079000	6301ÖÁ6307µÄÎ´ÁÐÃûÖÆ³ÉÆ·£¬°üÀ¨·þ×°²Ã¼ôÑù	141	Ô½ÄÏ	10	Ò»°ãÃ³Ò×	82685	Ç§¿Ë	788455	¼þ	4,077,581
202109	63079000	6301ÖÁ6307µÄÎ´ÁÐÃûÖÆ³ÉÆ·£¬°üÀ¨·þ×°²Ã¼ôÑù	142	ÖÐ¹ú	10	Ò»°ãÃ³Ò×	61193	Ç§¿Ë	4689050	¼þ	11,091,367
202109	63079000	6301ÖÁ6307µÄÎ´ÁÐÃûÖÆ³ÉÆ·£¬°üÀ¨·þ×°²Ã¼ôÑù	143	ÖÐ¹úÌ¨Íå	10	Ò»°ãÃ³Ò×	36270	Ç§¿Ë	1969049	¼þ	9,691,398
202109	63079000	6301ÖÁ6307µÄÎ´ÁÐÃûÖÆ³ÉÆ·£¬°üÀ¨·þ×°²Ã¼ôÑù	232	Ä¦Âå¸ç	10	Ò»°ãÃ³Ò×	220	Ç§¿Ë	385	¼þ	33,048
202109	63079000	6301ÖÁ6307µÄÎ´ÁÐÃûÖÆ³ÉÆ·£¬°üÀ¨·þ×°²Ã¼ôÑù	301	±ÈÀûÊ±	10	Ò»°ãÃ³Ò×	59	Ç§¿Ë	10981	¼þ	79,551
202109	63079000	6301ÖÁ6307µÄÎ´ÁÐÃûÖÆ³ÉÆ·£¬°üÀ¨·þ×°²Ã¼ôÑù	302	µ¤Âó	10	Ò»°ãÃ³Ò×	11	Ç§¿Ë	44	¼þ	6,650
202109	63079000	6301ÖÁ6307µÄÎ´ÁÐÃûÖÆ³ÉÆ·£¬°üÀ¨·þ×°²Ã¼ôÑù	303	Ó¢¹ú	10	Ò»°ãÃ³Ò×	2165	Ç§¿Ë	137723	¼þ	478,742
202109	63079000	6301ÖÁ6307µÄÎ´ÁÐÃûÖÆ³ÉÆ·£¬°üÀ¨·þ×°²Ã¼ôÑù	304	µÂ¹ú	10	Ò»°ãÃ³Ò×	13964	Ç§¿Ë	154403	¼þ	4,614,095
202109	63079000	6301ÖÁ6307µÄÎ´ÁÐÃûÖÆ³ÉÆ·£¬°üÀ¨·þ×°²Ã¼ôÑù	305	·¨¹ú	10	Ò»°ãÃ³Ò×	1875	Ç§¿Ë	142899	¼þ	2,386,279
202109	63079000	6301ÖÁ6307µÄÎ´ÁÐÃûÖÆ³ÉÆ·£¬°üÀ¨·þ×°²Ã¼ôÑù	307	Òâ´óÀû	10	Ò»°ãÃ³Ò×	3486	Ç§¿Ë	45396	¼þ	1,622,739
202109	63079000	6301ÖÁ6307µÄÎ´ÁÐÃûÖÆ³ÉÆ·£¬°üÀ¨·þ×°²Ã¼ôÑù	309	ºÉÀ¼	10	Ò»°ãÃ³Ò×	56	Ç§¿Ë	51	¼þ	1,789
202109	63079000	6301ÖÁ6307µÄÎ´ÁÐÃûÖÆ³ÉÆ·£¬°üÀ¨·þ×°²Ã¼ôÑù	310	Ï£À°	10	Ò»°ãÃ³Ò×	7	Ç§¿Ë	14	¼þ	3,520
202109	63079000	6301ÖÁ6307µÄÎ´ÁÐÃûÖÆ³ÉÆ·£¬°üÀ¨·þ×°²Ã¼ôÑù	311	ÆÏÌÑÑÀ	10	Ò»°ãÃ³Ò×	1605	Ç§¿Ë	63806	¼þ	141,296
202109	63079000	6301ÖÁ6307µÄÎ´ÁÐÃûÖÆ³ÉÆ·£¬°üÀ¨·þ×°²Ã¼ôÑù	312	Î÷°àÑÀ	10	Ò»°ãÃ³Ò×	123	Ç§¿Ë	3484	¼þ	2,913,105
202109	63079000	6301ÖÁ6307µÄÎ´ÁÐÃûÖÆ³ÉÆ·£¬°üÀ¨·þ×°²Ã¼ôÑù	315	°ÂµØÀû	10	Ò»°ãÃ³Ò×	43	Ç§¿Ë	351	¼þ	33,698
202109	63079000	6301ÖÁ6307µÄÎ´ÁÐÃûÖÆ³ÉÆ·£¬°üÀ¨·þ×°²Ã¼ôÑù	316	±£¼ÓÀûÑÇ	10	Ò»°ãÃ³Ò×	0	Ç§¿Ë	1	¼þ	232
202109	63079000	6301ÖÁ6307µÄÎ´ÁÐÃûÖÆ³ÉÆ·£¬°üÀ¨·þ×°²Ã¼ôÑù	321	ÐÙÑÀÀû	10	Ò»°ãÃ³Ò×	1153	Ç§¿Ë	379	¼þ	186,002
202109	63079000	6301ÖÁ6307µÄÎ´ÁÐÃûÖÆ³ÉÆ·£¬°üÀ¨·þ×°²Ã¼ôÑù	327	²¨À¼	10	Ò»°ãÃ³Ò×	128	Ç§¿Ë	192	¼þ	54,037
202109	63079000	6301ÖÁ6307µÄÎ´ÁÐÃûÖÆ³ÉÆ·£¬°üÀ¨·þ×°²Ã¼ôÑù	328	ÂÞÂíÄáÑÇ	10	Ò»°ãÃ³Ò×	220	Ç§¿Ë	365	¼þ	81,430
202109	63079000	6301ÖÁ6307µÄÎ´ÁÐÃûÖÆ³ÉÆ·£¬°üÀ¨·þ×°²Ã¼ôÑù	330	Èðµä	10	Ò»°ãÃ³Ò×	550	Ç§¿Ë	7570	¼þ	301,221
202109	63079000	6301ÖÁ6307µÄÎ´ÁÐÃûÖÆ³ÉÆ·£¬°üÀ¨·þ×°²Ã¼ôÑù	331	ÈðÊ¿	10	Ò»°ãÃ³Ò×	124	Ç§¿Ë	9116	¼þ	30,765
202109	63079000	6301ÖÁ6307µÄÎ´ÁÐÃûÖÆ³ÉÆ·£¬°üÀ¨·þ×°²Ã¼ôÑù	334	°®É³ÄáÑÇ	10	Ò»°ãÃ³Ò×	0	Ç§¿Ë	1	¼þ	288
202109	63079000	6301ÖÁ6307µÄÎ´ÁÐÃûÖÆ³ÉÆ·£¬°üÀ¨·þ×°²Ã¼ôÑù	335	À­ÍÑÎ¬ÑÇ	10	Ò»°ãÃ³Ò×	2	Ç§¿Ë	1	¼þ	499
202109	63079000	6301ÖÁ6307µÄÎ´ÁÐÃûÖÆ³ÉÆ·£¬°üÀ¨·þ×°²Ã¼ôÑù	336	Á¢ÌÕÍð	10	Ò»°ãÃ³Ò×	4	Ç§¿Ë	60	¼þ	6,855
202109	63079000	6301ÖÁ6307µÄÎ´ÁÐÃûÖÆ³ÉÆ·£¬°üÀ¨·þ×°²Ã¼ôÑù	337	¸ñÂ³¼ªÑÇ	10	Ò»°ãÃ³Ò×	0	Ç§¿Ë	1	¼þ	218
202109	63079000	6301ÖÁ6307µÄÎ´ÁÐÃûÖÆ³ÉÆ·£¬°üÀ¨·þ×°²Ã¼ôÑù	343	Ä¦¶û¶àÍß	10	Ò»°ãÃ³Ò×	1	Ç§¿Ë	1	¼þ	1,522
202109	63079000	6301ÖÁ6307µÄÎ´ÁÐÃûÖÆ³ÉÆ·£¬°üÀ¨·þ×°²Ã¼ôÑù	344	¶íÂÞË¹Áª°î	10	Ò»°ãÃ³Ò×	1	Ç§¿Ë	30	¼þ	450
202109	63079000	6301ÖÁ6307µÄÎ´ÁÐÃûÖÆ³ÉÆ·£¬°üÀ¨·þ×°²Ã¼ôÑù	350	Ë¹ÂåÎÄÄáÑÇ	10	Ò»°ãÃ³Ò×	0	Ç§¿Ë	3	¼þ	866
202109	63079000	6301ÖÁ6307µÄÎ´ÁÐÃûÖÆ³ÉÆ·£¬°üÀ¨·þ×°²Ã¼ôÑù	352	½Ý¿Ë	10	Ò»°ãÃ³Ò×	71	Ç§¿Ë	375	¼þ	39,652
202109	63079000	6301ÖÁ6307µÄÎ´ÁÐÃûÖÆ³ÉÆ·£¬°üÀ¨·þ×°²Ã¼ôÑù	353	Ë¹Âå·¥¿Ë	10	Ò»°ãÃ³Ò×	493	Ç§¿Ë	32001	¼þ	305,425
202109	63079000	6301ÖÁ6307µÄÎ´ÁÐÃûÖÆ³ÉÆ·£¬°üÀ¨·þ×°²Ã¼ôÑù	413	¸çÂ×±ÈÑÇ	10	Ò»°ãÃ³Ò×	4	Ç§¿Ë	35	¼þ	1,232
202109	63079000	6301ÖÁ6307µÄÎ´ÁÐÃûÖÆ³ÉÆ·£¬°üÀ¨·þ×°²Ã¼ôÑù	418	¶àÃ×Äá¼Ó¹²ºÍ¹ú	10	Ò»°ãÃ³Ò×	2	Ç§¿Ë	6	¼þ	2,407
202109	63079000	6301ÖÁ6307µÄÎ´ÁÐÃûÖÆ³ÉÆ·£¬°üÀ¨·þ×°²Ã¼ôÑù	429	Ä«Î÷¸ç	10	Ò»°ãÃ³Ò×	781	Ç§¿Ë	18196	¼þ	426,548
202109	63079000	6301ÖÁ6307µÄÎ´ÁÐÃûÖÆ³ÉÆ·£¬°üÀ¨·þ×°²Ã¼ôÑù	434	ÃØÂ³	10	Ò»°ãÃ³Ò×	5	Ç§¿Ë	47	¼þ	1,250
202109	63079000	6301ÖÁ6307µÄÎ´ÁÐÃûÖÆ³ÉÆ·£¬°üÀ¨·þ×°²Ã¼ôÑù	501	¼ÓÄÃ´ó	10	Ò»°ãÃ³Ò×	273	Ç§¿Ë	321	¼þ	80,708
202109	63079000	6301ÖÁ6307µÄÎ´ÁÐÃûÖÆ³ÉÆ·£¬°üÀ¨·þ×°²Ã¼ôÑù	502	ÃÀ¹ú	10	Ò»°ãÃ³Ò×	6783	Ç§¿Ë	378587	¼þ	1,666,124
202109	63079000	6301ÖÁ6307µÄÎ´ÁÐÃûÖÆ³ÉÆ·£¬°üÀ¨·þ×°²Ã¼ôÑù	601	°Ä´óÀûÑÇ	10	Ò»°ãÃ³Ò×	28	Ç§¿Ë	27	¼þ	17,729
202109	63079000	6301ÖÁ6307µÄÎ´ÁÐÃûÖÆ³ÉÆ·£¬°üÀ¨·þ×°²Ã¼ôÑù	609	ÐÂÎ÷À¼	10	Ò»°ãÃ³Ò×	80	Ç§¿Ë	10801	¼þ	13,488
202110	63079000	6301ÖÁ6307µÄÎ´ÁÐÃûÖÆ³ÉÆ·£¬°üÀ¨·þ×°²Ã¼ôÑù	103	ÃÏ¼ÓÀ­¹ú	10	Ò»°ãÃ³Ò×	1	Ç§¿Ë	16	¼þ	891
202110	63079000	6301ÖÁ6307µÄÎ´ÁÐÃûÖÆ³ÉÆ·£¬°üÀ¨·þ×°²Ã¼ôÑù	107	¼íÆÒÕ¯	10	Ò»°ãÃ³Ò×	8887	Ç§¿Ë	2173243	¼þ	377,832
202110	63079000	6301ÖÁ6307µÄÎ´ÁÐÃûÖÆ³ÉÆ·£¬°üÀ¨·þ×°²Ã¼ôÑù	108	ÈûÆÖÂ·Ë¹	10	Ò»°ãÃ³Ò×	2	Ç§¿Ë	3	¼þ	66
202110	63079000	6301ÖÁ6307µÄÎ´ÁÐÃûÖÆ³ÉÆ·£¬°üÀ¨·þ×°²Ã¼ôÑù	110	ÖÐ¹úÏã¸Û	10	Ò»°ãÃ³Ò×	6732	Ç§¿Ë	1885938	¼þ	2,590,979
202110	63079000	6301ÖÁ6307µÄÎ´ÁÐÃûÖÆ³ÉÆ·£¬°üÀ¨·þ×°²Ã¼ôÑù	111	Ó¡¶È	10	Ò»°ãÃ³Ò×	4845	Ç§¿Ë	46816	¼þ	653,942
202110	63079000	6301ÖÁ6307µÄÎ´ÁÐÃûÖÆ³ÉÆ·£¬°üÀ¨·þ×°²Ã¼ôÑù	112	Ó¡¶ÈÄáÎ÷ÑÇ	10	Ò»°ãÃ³Ò×	1220	Ç§¿Ë	10095	¼þ	134,954
202110	63079000	6301ÖÁ6307µÄÎ´ÁÐÃûÖÆ³ÉÆ·£¬°üÀ¨·þ×°²Ã¼ôÑù	116	ÈÕ±¾	10	Ò»°ãÃ³Ò×	23635	Ç§¿Ë	10106169	¼þ	5,078,474
202110	63079000	6301ÖÁ6307µÄÎ´ÁÐÃûÖÆ³ÉÆ·£¬°üÀ¨·þ×°²Ã¼ôÑù	122	ÂíÀ´Î÷ÑÇ	10	Ò»°ãÃ³Ò×	17	Ç§¿Ë	500	¼þ	17,650
202110	63079000	6301ÖÁ6307µÄÎ´ÁÐÃûÖÆ³ÉÆ·£¬°üÀ¨·þ×°²Ã¼ôÑù	124	ÃÉ¹Å	10	Ò»°ãÃ³Ò×	56	Ç§¿Ë	555	¼þ	6,868
202110	63079000	6301ÖÁ6307µÄÎ´ÁÐÃûÖÆ³ÉÆ·£¬°üÀ¨·þ×°²Ã¼ôÑù	125	Äá²´¶ûÁª°îÃñÖ÷¹²ºÍ¹ú	10	Ò»°ãÃ³Ò×	1136	Ç§¿Ë	26527	¼þ	26,061
202110	63079000	6301ÖÁ6307µÄÎ´ÁÐÃûÖÆ³ÉÆ·£¬°üÀ¨·þ×°²Ã¼ôÑù	127	°Í»ùË¹Ì¹	10	Ò»°ãÃ³Ò×	0	Ç§¿Ë	3	¼þ	291
202110	63079000	6301ÖÁ6307µÄÎ´ÁÐÃûÖÆ³ÉÆ·£¬°üÀ¨·þ×°²Ã¼ôÑù	129	·ÆÂÉ±ö	10	Ò»°ãÃ³Ò×	7773	Ç§¿Ë	25802487	¼þ	3,459,368
202110	63079000	6301ÖÁ6307µÄÎ´ÁÐÃûÖÆ³ÉÆ·£¬°üÀ¨·þ×°²Ã¼ôÑù	132	ÐÂ¼ÓÆÂ	10	Ò»°ãÃ³Ò×	19824	Ç§¿Ë	1159700	¼þ	3,696,936
202110	63079000	6301ÖÁ6307µÄÎ´ÁÐÃûÖÆ³ÉÆ·£¬°üÀ¨·þ×°²Ã¼ôÑù	133	º«¹ú	10	Ò»°ãÃ³Ò×	48245	Ç§¿Ë	11429614	¼þ	5,042,928
202110	63079000	6301ÖÁ6307µÄÎ´ÁÐÃûÖÆ³ÉÆ·£¬°üÀ¨·þ×°²Ã¼ôÑù	134	Ë¹ÀïÀ¼¿¨	10	Ò»°ãÃ³Ò×	32	Ç§¿Ë	197	¼þ	3,340
202110	63079000	6301ÖÁ6307µÄÎ´ÁÐÃûÖÆ³ÉÆ·£¬°üÀ¨·þ×°²Ã¼ôÑù	136	Ì©¹ú	10	Ò»°ãÃ³Ò×	1272	Ç§¿Ë	164672	¼þ	532,066
202110	63079000	6301ÖÁ6307µÄÎ´ÁÐÃûÖÆ³ÉÆ·£¬°üÀ¨·þ×°²Ã¼ôÑù	137	ÍÁ¶úÆä	10	Ò»°ãÃ³Ò×	23	Ç§¿Ë	631	¼þ	19,565
202110	63079000	6301ÖÁ6307µÄÎ´ÁÐÃûÖÆ³ÉÆ·£¬°üÀ¨·þ×°²Ã¼ôÑù	141	Ô½ÄÏ	10	Ò»°ãÃ³Ò×	29036	Ç§¿Ë	924067	¼þ	1,490,849
202110	63079000	6301ÖÁ6307µÄÎ´ÁÐÃûÖÆ³ÉÆ·£¬°üÀ¨·þ×°²Ã¼ôÑù	142	ÖÐ¹ú	10	Ò»°ãÃ³Ò×	29556	Ç§¿Ë	4913188	¼þ	4,001,856
202110	63079000	6301ÖÁ6307µÄÎ´ÁÐÃûÖÆ³ÉÆ·£¬°üÀ¨·þ×°²Ã¼ôÑù	143	ÖÐ¹úÌ¨Íå	10	Ò»°ãÃ³Ò×	19211	Ç§¿Ë	863157	¼þ	4,263,410
202110	63079000	6301ÖÁ6307µÄÎ´ÁÐÃûÖÆ³ÉÆ·£¬°üÀ¨·þ×°²Ã¼ôÑù	227	Âí´ï¼ÓË¹¼Ó	10	Ò»°ãÃ³Ò×	6	Ç§¿Ë	4	¼þ	1,009
202110	63079000	6301ÖÁ6307µÄÎ´ÁÐÃûÖÆ³ÉÆ·£¬°üÀ¨·þ×°²Ã¼ôÑù	232	Ä¦Âå¸ç	10	Ò»°ãÃ³Ò×	60	Ç§¿Ë	105	¼þ	8,735
202110	63079000	6301ÖÁ6307µÄÎ´ÁÐÃûÖÆ³ÉÆ·£¬°üÀ¨·þ×°²Ã¼ôÑù	301	±ÈÀûÊ±	10	Ò»°ãÃ³Ò×	59	Ç§¿Ë	10445	¼þ	75,670
202110	63079000	6301ÖÁ6307µÄÎ´ÁÐÃûÖÆ³ÉÆ·£¬°üÀ¨·þ×°²Ã¼ôÑù	302	µ¤Âó	10	Ò»°ãÃ³Ò×	78	Ç§¿Ë	1273	¼þ	58,266
202110	63079000	6301ÖÁ6307µÄÎ´ÁÐÃûÖÆ³ÉÆ·£¬°üÀ¨·þ×°²Ã¼ôÑù	303	Ó¢¹ú	10	Ò»°ãÃ³Ò×	1638	Ç§¿Ë	13919	¼þ	1,111,361
202110	63079000	6301ÖÁ6307µÄÎ´ÁÐÃûÖÆ³ÉÆ·£¬°üÀ¨·þ×°²Ã¼ôÑù	304	µÂ¹ú	10	Ò»°ãÃ³Ò×	12659	Ç§¿Ë	220506	¼þ	4,780,548
202110	63079000	6301ÖÁ6307µÄÎ´ÁÐÃûÖÆ³ÉÆ·£¬°üÀ¨·þ×°²Ã¼ôÑù	305	·¨¹ú	10	Ò»°ãÃ³Ò×	2318	Ç§¿Ë	3253	¼þ	1,579,816
202110	63079000	6301ÖÁ6307µÄÎ´ÁÐÃûÖÆ³ÉÆ·£¬°üÀ¨·þ×°²Ã¼ôÑù	307	Òâ´óÀû	10	Ò»°ãÃ³Ò×	2183	Ç§¿Ë	15521	¼þ	3,761,981
202110	63079000	6301ÖÁ6307µÄÎ´ÁÐÃûÖÆ³ÉÆ·£¬°üÀ¨·þ×°²Ã¼ôÑù	309	ºÉÀ¼	10	Ò»°ãÃ³Ò×	66	Ç§¿Ë	117	¼þ	6,185
202110	63079000	6301ÖÁ6307µÄÎ´ÁÐÃûÖÆ³ÉÆ·£¬°üÀ¨·þ×°²Ã¼ôÑù	311	ÆÏÌÑÑÀ	10	Ò»°ãÃ³Ò×	93	Ç§¿Ë	734	¼þ	29,824
202110	63079000	6301ÖÁ6307µÄÎ´ÁÐÃûÖÆ³ÉÆ·£¬°üÀ¨·þ×°²Ã¼ôÑù	312	Î÷°àÑÀ	10	Ò»°ãÃ³Ò×	108	Ç§¿Ë	1897	¼þ	1,695,763
202110	63079000	6301ÖÁ6307µÄÎ´ÁÐÃûÖÆ³ÉÆ·£¬°üÀ¨·þ×°²Ã¼ôÑù	315	°ÂµØÀû	10	Ò»°ãÃ³Ò×	48	Ç§¿Ë	161	¼þ	53,428
202110	63079000	6301ÖÁ6307µÄÎ´ÁÐÃûÖÆ³ÉÆ·£¬°üÀ¨·þ×°²Ã¼ôÑù	316	±£¼ÓÀûÑÇ	10	Ò»°ãÃ³Ò×	3	Ç§¿Ë	90	¼þ	5,092
202110	63079000	6301ÖÁ6307µÄÎ´ÁÐÃûÖÆ³ÉÆ·£¬°üÀ¨·þ×°²Ã¼ôÑù	318	·ÒÀ¼	10	Ò»°ãÃ³Ò×	4	Ç§¿Ë	1	¼þ	2,456
202110	63079000	6301ÖÁ6307µÄÎ´ÁÐÃûÖÆ³ÉÆ·£¬°üÀ¨·þ×°²Ã¼ôÑù	321	ÐÙÑÀÀû	10	Ò»°ãÃ³Ò×	569	Ç§¿Ë	1414	¼þ	175,288
202110	63079000	6301ÖÁ6307µÄÎ´ÁÐÃûÖÆ³ÉÆ·£¬°üÀ¨·þ×°²Ã¼ôÑù	326	Å²Íþ	10	Ò»°ãÃ³Ò×	2	Ç§¿Ë	1	¼þ	5,675
202110	63079000	6301ÖÁ6307µÄÎ´ÁÐÃûÖÆ³ÉÆ·£¬°üÀ¨·þ×°²Ã¼ôÑù	327	²¨À¼	10	Ò»°ãÃ³Ò×	164	Ç§¿Ë	234	¼þ	57,623
202110	63079000	6301ÖÁ6307µÄÎ´ÁÐÃûÖÆ³ÉÆ·£¬°üÀ¨·þ×°²Ã¼ôÑù	328	ÂÞÂíÄáÑÇ	10	Ò»°ãÃ³Ò×	1012	Ç§¿Ë	2356	¼þ	222,799
202110	63079000	6301ÖÁ6307µÄÎ´ÁÐÃûÖÆ³ÉÆ·£¬°üÀ¨·þ×°²Ã¼ôÑù	330	Èðµä	10	Ò»°ãÃ³Ò×	171	Ç§¿Ë	14581	¼þ	60,160
202110	63079000	6301ÖÁ6307µÄÎ´ÁÐÃûÖÆ³ÉÆ·£¬°üÀ¨·þ×°²Ã¼ôÑù	331	ÈðÊ¿	10	Ò»°ãÃ³Ò×	15	Ç§¿Ë	90	¼þ	8,171
202110	63079000	6301ÖÁ6307µÄÎ´ÁÐÃûÖÆ³ÉÆ·£¬°üÀ¨·þ×°²Ã¼ôÑù	334	°®É³ÄáÑÇ	10	Ò»°ãÃ³Ò×	0	Ç§¿Ë	1	¼þ	300
202110	63079000	6301ÖÁ6307µÄÎ´ÁÐÃûÖÆ³ÉÆ·£¬°üÀ¨·þ×°²Ã¼ôÑù	335	À­ÍÑÎ¬ÑÇ	10	Ò»°ãÃ³Ò×	36	Ç§¿Ë	453	¼þ	478,456
202110	63079000	6301ÖÁ6307µÄÎ´ÁÐÃûÖÆ³ÉÆ·£¬°üÀ¨·þ×°²Ã¼ôÑù	336	Á¢ÌÕÍð	10	Ò»°ãÃ³Ò×	1	Ç§¿Ë	26	¼þ	2,012
202110	63079000	6301ÖÁ6307µÄÎ´ÁÐÃûÖÆ³ÉÆ·£¬°üÀ¨·þ×°²Ã¼ôÑù	344	¶íÂÞË¹Áª°î	10	Ò»°ãÃ³Ò×	2	Ç§¿Ë	15	¼þ	183
202110	63079000	6301ÖÁ6307µÄÎ´ÁÐÃûÖÆ³ÉÆ·£¬°üÀ¨·þ×°²Ã¼ôÑù	352	½Ý¿Ë	10	Ò»°ãÃ³Ò×	24	Ç§¿Ë	330	¼þ	20,758
202110	63079000	6301ÖÁ6307µÄÎ´ÁÐÃûÖÆ³ÉÆ·£¬°üÀ¨·þ×°²Ã¼ôÑù	353	Ë¹Âå·¥¿Ë	10	Ò»°ãÃ³Ò×	140	Ç§¿Ë	4039	¼þ	153,870
202110	63079000	6301ÖÁ6307µÄÎ´ÁÐÃûÖÆ³ÉÆ·£¬°üÀ¨·þ×°²Ã¼ôÑù	358	Èû¶ûÎ¬ÑÇ	10	Ò»°ãÃ³Ò×	0	Ç§¿Ë	2	¼þ	199
202110	63079000	6301ÖÁ6307µÄÎ´ÁÐÃûÖÆ³ÉÆ·£¬°üÀ¨·þ×°²Ã¼ôÑù	418	¶àÃ×Äá¼Ó¹²ºÍ¹ú	10	Ò»°ãÃ³Ò×	2	Ç§¿Ë	11	¼þ	9,588
202110	63079000	6301ÖÁ6307µÄÎ´ÁÐÃûÖÆ³ÉÆ·£¬°üÀ¨·þ×°²Ã¼ôÑù	429	Ä«Î÷¸ç	10	Ò»°ãÃ³Ò×	343	Ç§¿Ë	9495	¼þ	172,260
202110	63079000	6301ÖÁ6307µÄÎ´ÁÐÃûÖÆ³ÉÆ·£¬°üÀ¨·þ×°²Ã¼ôÑù	434	ÃØÂ³	10	Ò»°ãÃ³Ò×	203	Ç§¿Ë	228	¼þ	798,528
202110	63079000	6301ÖÁ6307µÄÎ´ÁÐÃûÖÆ³ÉÆ·£¬°üÀ¨·þ×°²Ã¼ôÑù	501	¼ÓÄÃ´ó	10	Ò»°ãÃ³Ò×	122	Ç§¿Ë	725	¼þ	56,832
202110	63079000	6301ÖÁ6307µÄÎ´ÁÐÃûÖÆ³ÉÆ·£¬°üÀ¨·þ×°²Ã¼ôÑù	502	ÃÀ¹ú	10	Ò»°ãÃ³Ò×	7099	Ç§¿Ë	471445	¼þ	1,944,598
202110	63079000	6301ÖÁ6307µÄÎ´ÁÐÃûÖÆ³ÉÆ·£¬°üÀ¨·þ×°²Ã¼ôÑù	601	°Ä´óÀûÑÇ	10	Ò»°ãÃ³Ò×	415	Ç§¿Ë	524	¼þ	45,178
202110	63079000	6301ÖÁ6307µÄÎ´ÁÐÃûÖÆ³ÉÆ·£¬°üÀ¨·þ×°²Ã¼ôÑù	701	¹ú(µØ)±ð²»Ïê	10	Ò»°ãÃ³Ò×	0	Ç§¿Ë	2	¼þ	21
202111	63079000	6301ÖÁ6307µÄÎ´ÁÐÃûÖÆ³ÉÆ·£¬°üÀ¨·þ×°²Ã¼ôÑù	103	ÃÏ¼ÓÀ­¹ú	10	Ò»°ãÃ³Ò×	0	Ç§¿Ë	3	¼þ	900
202111	63079000	6301ÖÁ6307µÄÎ´ÁÐÃûÖÆ³ÉÆ·£¬°üÀ¨·þ×°²Ã¼ôÑù	106	Ãåµé	10	Ò»°ãÃ³Ò×	8088	Ç§¿Ë	67200	¼þ	419,939
202111	63079000	6301ÖÁ6307µÄÎ´ÁÐÃûÖÆ³ÉÆ·£¬°üÀ¨·þ×°²Ã¼ôÑù	107	¼íÆÒÕ¯	10	Ò»°ãÃ³Ò×	8219	Ç§¿Ë	1097815	¼þ	357,894
202111	63079000	6301ÖÁ6307µÄÎ´ÁÐÃûÖÆ³ÉÆ·£¬°üÀ¨·þ×°²Ã¼ôÑù	108	ÈûÆÖÂ·Ë¹	10	Ò»°ãÃ³Ò×	3	Ç§¿Ë	3	¼þ	68
202111	63079000	6301ÖÁ6307µÄÎ´ÁÐÃûÖÆ³ÉÆ·£¬°üÀ¨·þ×°²Ã¼ôÑù	110	ÖÐ¹úÏã¸Û	10	Ò»°ãÃ³Ò×	2022	Ç§¿Ë	608775	¼þ	553,118
202111	63079000	6301ÖÁ6307µÄÎ´ÁÐÃûÖÆ³ÉÆ·£¬°üÀ¨·þ×°²Ã¼ôÑù	111	Ó¡¶È	10	Ò»°ãÃ³Ò×	11400	Ç§¿Ë	45032	¼þ	2,249,827
202111	63079000	6301ÖÁ6307µÄÎ´ÁÐÃûÖÆ³ÉÆ·£¬°üÀ¨·þ×°²Ã¼ôÑù	112	Ó¡¶ÈÄáÎ÷ÑÇ	10	Ò»°ãÃ³Ò×	602	Ç§¿Ë	2625	¼þ	94,943
202111	63079000	6301ÖÁ6307µÄÎ´ÁÐÃûÖÆ³ÉÆ·£¬°üÀ¨·þ×°²Ã¼ôÑù	116	ÈÕ±¾	10	Ò»°ãÃ³Ò×	33082	Ç§¿Ë	15289728	¼þ	6,267,848
202111	63079000	6301ÖÁ6307µÄÎ´ÁÐÃûÖÆ³ÉÆ·£¬°üÀ¨·þ×°²Ã¼ôÑù	122	ÂíÀ´Î÷ÑÇ	10	Ò»°ãÃ³Ò×	56	Ç§¿Ë	1655	¼þ	55,228
202111	63079000	6301ÖÁ6307µÄÎ´ÁÐÃûÖÆ³ÉÆ·£¬°üÀ¨·þ×°²Ã¼ôÑù	124	ÃÉ¹Å	10	Ò»°ãÃ³Ò×	17	Ç§¿Ë	346	¼þ	651
202111	63079000	6301ÖÁ6307µÄÎ´ÁÐÃûÖÆ³ÉÆ·£¬°üÀ¨·þ×°²Ã¼ôÑù	125	Äá²´¶ûÁª°îÃñÖ÷¹²ºÍ¹ú	10	Ò»°ãÃ³Ò×	197	Ç§¿Ë	3559	¼þ	3,801
202111	63079000	6301ÖÁ6307µÄÎ´ÁÐÃûÖÆ³ÉÆ·£¬°üÀ¨·þ×°²Ã¼ôÑù	127	°Í»ùË¹Ì¹	10	Ò»°ãÃ³Ò×	28	Ç§¿Ë	73	¼þ	8,004
202111	63079000	6301ÖÁ6307µÄÎ´ÁÐÃûÖÆ³ÉÆ·£¬°üÀ¨·þ×°²Ã¼ôÑù	129	·ÆÂÉ±ö	10	Ò»°ãÃ³Ò×	819	Ç§¿Ë	2583873	¼þ	738,939
202111	63079000	6301ÖÁ6307µÄÎ´ÁÐÃûÖÆ³ÉÆ·£¬°üÀ¨·þ×°²Ã¼ôÑù	132	ÐÂ¼ÓÆÂ	10	Ò»°ãÃ³Ò×	9257	Ç§¿Ë	589072	¼þ	2,023,030
202111	63079000	6301ÖÁ6307µÄÎ´ÁÐÃûÖÆ³ÉÆ·£¬°üÀ¨·þ×°²Ã¼ôÑù	133	º«¹ú	10	Ò»°ãÃ³Ò×	13148	Ç§¿Ë	1499098	¼þ	3,288,227
202111	63079000	6301ÖÁ6307µÄÎ´ÁÐÃûÖÆ³ÉÆ·£¬°üÀ¨·þ×°²Ã¼ôÑù	134	Ë¹ÀïÀ¼¿¨	10	Ò»°ãÃ³Ò×	34	Ç§¿Ë	300	¼þ	23,393
202111	63079000	6301ÖÁ6307µÄÎ´ÁÐÃûÖÆ³ÉÆ·£¬°üÀ¨·þ×°²Ã¼ôÑù	136	Ì©¹ú	10	Ò»°ãÃ³Ò×	1590	Ç§¿Ë	93189	¼þ	904,573
202111	63079000	6301ÖÁ6307µÄÎ´ÁÐÃûÖÆ³ÉÆ·£¬°üÀ¨·þ×°²Ã¼ôÑù	137	ÍÁ¶úÆä	10	Ò»°ãÃ³Ò×	90	Ç§¿Ë	208	¼þ	29,132
202111	63079000	6301ÖÁ6307µÄÎ´ÁÐÃûÖÆ³ÉÆ·£¬°üÀ¨·þ×°²Ã¼ôÑù	138	°¢ÁªÇõ	10	Ò»°ãÃ³Ò×	226	Ç§¿Ë	174	¼þ	8,127
202111	63079000	6301ÖÁ6307µÄÎ´ÁÐÃûÖÆ³ÉÆ·£¬°üÀ¨·þ×°²Ã¼ôÑù	141	Ô½ÄÏ	10	Ò»°ãÃ³Ò×	49326	Ç§¿Ë	651014	¼þ	2,846,159
202111	63079000	6301ÖÁ6307µÄÎ´ÁÐÃûÖÆ³ÉÆ·£¬°üÀ¨·þ×°²Ã¼ôÑù	142	ÖÐ¹ú	10	Ò»°ãÃ³Ò×	40187	Ç§¿Ë	2945286	¼þ	5,587,040
202111	63079000	6301ÖÁ6307µÄÎ´ÁÐÃûÖÆ³ÉÆ·£¬°üÀ¨·þ×°²Ã¼ôÑù	143	ÖÐ¹úÌ¨Íå	10	Ò»°ãÃ³Ò×	15382	Ç§¿Ë	2189692	¼þ	3,403,737
202111	63079000	6301ÖÁ6307µÄÎ´ÁÐÃûÖÆ³ÉÆ·£¬°üÀ¨·þ×°²Ã¼ôÑù	202	°²¸çÀ­	10	Ò»°ãÃ³Ò×	1	Ç§¿Ë	1	¼þ	302
202111	63079000	6301ÖÁ6307µÄÎ´ÁÐÃûÖÆ³ÉÆ·£¬°üÀ¨·þ×°²Ã¼ôÑù	227	Âí´ï¼ÓË¹¼Ó	10	Ò»°ãÃ³Ò×	522	Ç§¿Ë	197	¼þ	73,929
202111	63079000	6301ÖÁ6307µÄÎ´ÁÐÃûÖÆ³ÉÆ·£¬°üÀ¨·þ×°²Ã¼ôÑù	231	Ã«ÀïÇóË¹	10	Ò»°ãÃ³Ò×	1	Ç§¿Ë	10	¼þ	6,275
202111	63079000	6301ÖÁ6307µÄÎ´ÁÐÃûÖÆ³ÉÆ·£¬°üÀ¨·þ×°²Ã¼ôÑù	249	Í»ÄáË¹	10	Ò»°ãÃ³Ò×	8	Ç§¿Ë	11	¼þ	1,834
202111	63079000	6301ÖÁ6307µÄÎ´ÁÐÃûÖÆ³ÉÆ·£¬°üÀ¨·þ×°²Ã¼ôÑù	301	±ÈÀûÊ±	10	Ò»°ãÃ³Ò×	8	Ç§¿Ë	49	¼þ	1,413
202111	63079000	6301ÖÁ6307µÄÎ´ÁÐÃûÖÆ³ÉÆ·£¬°üÀ¨·þ×°²Ã¼ôÑù	302	µ¤Âó	10	Ò»°ãÃ³Ò×	48	Ç§¿Ë	492	¼þ	25,814
202111	63079000	6301ÖÁ6307µÄÎ´ÁÐÃûÖÆ³ÉÆ·£¬°üÀ¨·þ×°²Ã¼ôÑù	303	Ó¢¹ú	10	Ò»°ãÃ³Ò×	2525	Ç§¿Ë	20090	¼þ	1,368,255
202111	63079000	6301ÖÁ6307µÄÎ´ÁÐÃûÖÆ³ÉÆ·£¬°üÀ¨·þ×°²Ã¼ôÑù	304	µÂ¹ú	10	Ò»°ãÃ³Ò×	17130	Ç§¿Ë	242970	¼þ	3,742,037
202111	63079000	6301ÖÁ6307µÄÎ´ÁÐÃûÖÆ³ÉÆ·£¬°üÀ¨·þ×°²Ã¼ôÑù	305	·¨¹ú	10	Ò»°ãÃ³Ò×	857	Ç§¿Ë	335383	¼þ	2,903,101
202111	63079000	6301ÖÁ6307µÄÎ´ÁÐÃûÖÆ³ÉÆ·£¬°üÀ¨·þ×°²Ã¼ôÑù	307	Òâ´óÀû	10	Ò»°ãÃ³Ò×	2670	Ç§¿Ë	22236	¼þ	1,516,116
202111	63079000	6301ÖÁ6307µÄÎ´ÁÐÃûÖÆ³ÉÆ·£¬°üÀ¨·þ×°²Ã¼ôÑù	309	ºÉÀ¼	10	Ò»°ãÃ³Ò×	32	Ç§¿Ë	123	¼þ	7,551
202111	63079000	6301ÖÁ6307µÄÎ´ÁÐÃûÖÆ³ÉÆ·£¬°üÀ¨·þ×°²Ã¼ôÑù	310	Ï£À°	10	Ò»°ãÃ³Ò×	14	Ç§¿Ë	26	¼þ	5,525
202111	63079000	6301ÖÁ6307µÄÎ´ÁÐÃûÖÆ³ÉÆ·£¬°üÀ¨·þ×°²Ã¼ôÑù	311	ÆÏÌÑÑÀ	10	Ò»°ãÃ³Ò×	181	Ç§¿Ë	1942	¼þ	183,145
202111	63079000	6301ÖÁ6307µÄÎ´ÁÐÃûÖÆ³ÉÆ·£¬°üÀ¨·þ×°²Ã¼ôÑù	312	Î÷°àÑÀ	10	Ò»°ãÃ³Ò×	263	Ç§¿Ë	1733	¼þ	1,632,827
202111	63079000	6301ÖÁ6307µÄÎ´ÁÐÃûÖÆ³ÉÆ·£¬°üÀ¨·þ×°²Ã¼ôÑù	313	°¢¶û°ÍÄáÑÇ	10	Ò»°ãÃ³Ò×	345	Ç§¿Ë	7500	¼þ	77,200
202111	63079000	6301ÖÁ6307µÄÎ´ÁÐÃûÖÆ³ÉÆ·£¬°üÀ¨·þ×°²Ã¼ôÑù	315	°ÂµØÀû	10	Ò»°ãÃ³Ò×	4	Ç§¿Ë	13	¼þ	5,785
202111	63079000	6301ÖÁ6307µÄÎ´ÁÐÃûÖÆ³ÉÆ·£¬°üÀ¨·þ×°²Ã¼ôÑù	316	±£¼ÓÀûÑÇ	10	Ò»°ãÃ³Ò×	0	Ç§¿Ë	1	¼þ	1,515
202111	63079000	6301ÖÁ6307µÄÎ´ÁÐÃûÖÆ³ÉÆ·£¬°üÀ¨·þ×°²Ã¼ôÑù	318	·ÒÀ¼	10	Ò»°ãÃ³Ò×	4	Ç§¿Ë	12	¼þ	445
202111	63079000	6301ÖÁ6307µÄÎ´ÁÐÃûÖÆ³ÉÆ·£¬°üÀ¨·þ×°²Ã¼ôÑù	321	ÐÙÑÀÀû	10	Ò»°ãÃ³Ò×	134	Ç§¿Ë	83	¼þ	42,448
202111	63079000	6301ÖÁ6307µÄÎ´ÁÐÃûÖÆ³ÉÆ·£¬°üÀ¨·þ×°²Ã¼ôÑù	327	²¨À¼	10	Ò»°ãÃ³Ò×	381	Ç§¿Ë	625	¼þ	111,292
202111	63079000	6301ÖÁ6307µÄÎ´ÁÐÃûÖÆ³ÉÆ·£¬°üÀ¨·þ×°²Ã¼ôÑù	328	ÂÞÂíÄáÑÇ	10	Ò»°ãÃ³Ò×	380	Ç§¿Ë	729	¼þ	126,135
202111	63079000	6301ÖÁ6307µÄÎ´ÁÐÃûÖÆ³ÉÆ·£¬°üÀ¨·þ×°²Ã¼ôÑù	330	Èðµä	10	Ò»°ãÃ³Ò×	215	Ç§¿Ë	2614	¼þ	83,237
202111	63079000	6301ÖÁ6307µÄÎ´ÁÐÃûÖÆ³ÉÆ·£¬°üÀ¨·þ×°²Ã¼ôÑù	331	ÈðÊ¿	10	Ò»°ãÃ³Ò×	67	Ç§¿Ë	15594	¼þ	24,956
202111	63079000	6301ÖÁ6307µÄÎ´ÁÐÃûÖÆ³ÉÆ·£¬°üÀ¨·þ×°²Ã¼ôÑù	334	°®É³ÄáÑÇ	10	Ò»°ãÃ³Ò×	15	Ç§¿Ë	31	¼þ	6,401
202111	63079000	6301ÖÁ6307µÄÎ´ÁÐÃûÖÆ³ÉÆ·£¬°üÀ¨·þ×°²Ã¼ôÑù	335	À­ÍÑÎ¬ÑÇ	10	Ò»°ãÃ³Ò×	2	Ç§¿Ë	3	¼þ	1,737
202111	63079000	6301ÖÁ6307µÄÎ´ÁÐÃûÖÆ³ÉÆ·£¬°üÀ¨·þ×°²Ã¼ôÑù	336	Á¢ÌÕÍð	10	Ò»°ãÃ³Ò×	263	Ç§¿Ë	9504	¼þ	180,615
202111	63079000	6301ÖÁ6307µÄÎ´ÁÐÃûÖÆ³ÉÆ·£¬°üÀ¨·þ×°²Ã¼ôÑù	344	¶íÂÞË¹Áª°î	10	Ò»°ãÃ³Ò×	16	Ç§¿Ë	1521	¼þ	4,959
202111	63079000	6301ÖÁ6307µÄÎ´ÁÐÃûÖÆ³ÉÆ·£¬°üÀ¨·þ×°²Ã¼ôÑù	347	ÎÚ¿ËÀ¼	10	Ò»°ãÃ³Ò×	2	Ç§¿Ë	1	¼þ	1,632
202111	63079000	6301ÖÁ6307µÄÎ´ÁÐÃûÖÆ³ÉÆ·£¬°üÀ¨·þ×°²Ã¼ôÑù	350	Ë¹ÂåÎÄÄáÑÇ	10	Ò»°ãÃ³Ò×	1	Ç§¿Ë	12	¼þ	1,236
202111	63079000	6301ÖÁ6307µÄÎ´ÁÐÃûÖÆ³ÉÆ·£¬°üÀ¨·þ×°²Ã¼ôÑù	352	½Ý¿Ë	10	Ò»°ãÃ³Ò×	180	Ç§¿Ë	1039	¼þ	91,859
202111	63079000	6301ÖÁ6307µÄÎ´ÁÐÃûÖÆ³ÉÆ·£¬°üÀ¨·þ×°²Ã¼ôÑù	353	Ë¹Âå·¥¿Ë	10	Ò»°ãÃ³Ò×	482	Ç§¿Ë	27010	¼þ	290,114
202111	63079000	6301ÖÁ6307µÄÎ´ÁÐÃûÖÆ³ÉÆ·£¬°üÀ¨·þ×°²Ã¼ôÑù	358	Èû¶ûÎ¬ÑÇ	10	Ò»°ãÃ³Ò×	0	Ç§¿Ë	1	¼þ	94
202111	63079000	6301ÖÁ6307µÄÎ´ÁÐÃûÖÆ³ÉÆ·£¬°üÀ¨·þ×°²Ã¼ôÑù	415	¸çË¹´ïÀè¼Ó	10	Ò»°ãÃ³Ò×	1	Ç§¿Ë	30000	¼þ	5,654
202111	63079000	6301ÖÁ6307µÄÎ´ÁÐÃûÖÆ³ÉÆ·£¬°üÀ¨·þ×°²Ã¼ôÑù	418	¶àÃ×Äá¼Ó¹²ºÍ¹ú	10	Ò»°ãÃ³Ò×	9	Ç§¿Ë	10	¼þ	10,683
202111	63079000	6301ÖÁ6307µÄÎ´ÁÐÃûÖÆ³ÉÆ·£¬°üÀ¨·þ×°²Ã¼ôÑù	429	Ä«Î÷¸ç	10	Ò»°ãÃ³Ò×	214	Ç§¿Ë	1391	¼þ	76,965
202111	63079000	6301ÖÁ6307µÄÎ´ÁÐÃûÖÆ³ÉÆ·£¬°üÀ¨·þ×°²Ã¼ôÑù	434	ÃØÂ³	10	Ò»°ãÃ³Ò×	21	Ç§¿Ë	1464	¼þ	211,627
202111	63079000	6301ÖÁ6307µÄÎ´ÁÐÃûÖÆ³ÉÆ·£¬°üÀ¨·þ×°²Ã¼ôÑù	501	¼ÓÄÃ´ó	10	Ò»°ãÃ³Ò×	154	Ç§¿Ë	3231	¼þ	353,476
202111	63079000	6301ÖÁ6307µÄÎ´ÁÐÃûÖÆ³ÉÆ·£¬°üÀ¨·þ×°²Ã¼ôÑù	502	ÃÀ¹ú	10	Ò»°ãÃ³Ò×	12607	Ç§¿Ë	618843	¼þ	3,293,263
202111	63079000	6301ÖÁ6307µÄÎ´ÁÐÃûÖÆ³ÉÆ·£¬°üÀ¨·þ×°²Ã¼ôÑù	601	°Ä´óÀûÑÇ	10	Ò»°ãÃ³Ò×	11	Ç§¿Ë	8	¼þ	13,430
202111	63079000	6301ÖÁ6307µÄÎ´ÁÐÃûÖÆ³ÉÆ·£¬°üÀ¨·þ×°²Ã¼ôÑù	609	ÐÂÎ÷À¼	10	Ò»°ãÃ³Ò×	80	Ç§¿Ë	3600	¼þ	13,191
202112	63079000	6301ÖÁ6307µÄÎ´ÁÐÃûÖÆ³ÉÆ·£¬°üÀ¨·þ×°²Ã¼ôÑù	103	ÃÏ¼ÓÀ­¹ú	10	Ò»°ãÃ³Ò×	1	Ç§¿Ë	18	¼þ	3,633
202112	63079000	6301ÖÁ6307µÄÎ´ÁÐÃûÖÆ³ÉÆ·£¬°üÀ¨·þ×°²Ã¼ôÑù	106	Ãåµé	10	Ò»°ãÃ³Ò×	9080	Ç§¿Ë	67200	¼þ	536,032
202112	63079000	6301ÖÁ6307µÄÎ´ÁÐÃûÖÆ³ÉÆ·£¬°üÀ¨·þ×°²Ã¼ôÑù	107	¼íÆÒÕ¯	10	Ò»°ãÃ³Ò×	12064	Ç§¿Ë	1326560	¼þ	532,926
202112	63079000	6301ÖÁ6307µÄÎ´ÁÐÃûÖÆ³ÉÆ·£¬°üÀ¨·þ×°²Ã¼ôÑù	110	ÖÐ¹úÏã¸Û	10	Ò»°ãÃ³Ò×	3438	Ç§¿Ë	1017344	¼þ	970,454
202112	63079000	6301ÖÁ6307µÄÎ´ÁÐÃûÖÆ³ÉÆ·£¬°üÀ¨·þ×°²Ã¼ôÑù	111	Ó¡¶È	10	Ò»°ãÃ³Ò×	725	Ç§¿Ë	3193	¼þ	199,219
202112	63079000	6301ÖÁ6307µÄÎ´ÁÐÃûÖÆ³ÉÆ·£¬°üÀ¨·þ×°²Ã¼ôÑù	112	Ó¡¶ÈÄáÎ÷ÑÇ	10	Ò»°ãÃ³Ò×	1434	Ç§¿Ë	3811	¼þ	152,034
202112	63079000	6301ÖÁ6307µÄÎ´ÁÐÃûÖÆ³ÉÆ·£¬°üÀ¨·þ×°²Ã¼ôÑù	115	ÒÔÉ«ÁÐ	10	Ò»°ãÃ³Ò×	1	Ç§¿Ë	75	¼þ	57,099
202112	63079000	6301ÖÁ6307µÄÎ´ÁÐÃûÖÆ³ÉÆ·£¬°üÀ¨·þ×°²Ã¼ôÑù	116	ÈÕ±¾	10	Ò»°ãÃ³Ò×	28548	Ç§¿Ë	11978751	¼þ	5,866,490
202112	63079000	6301ÖÁ6307µÄÎ´ÁÐÃûÖÆ³ÉÆ·£¬°üÀ¨·þ×°²Ã¼ôÑù	122	ÂíÀ´Î÷ÑÇ	10	Ò»°ãÃ³Ò×	175	Ç§¿Ë	1730	¼þ	32,118
202112	63079000	6301ÖÁ6307µÄÎ´ÁÐÃûÖÆ³ÉÆ·£¬°üÀ¨·þ×°²Ã¼ôÑù	124	ÃÉ¹Å	10	Ò»°ãÃ³Ò×	87	Ç§¿Ë	1480	¼þ	3,680
202112	63079000	6301ÖÁ6307µÄÎ´ÁÐÃûÖÆ³ÉÆ·£¬°üÀ¨·þ×°²Ã¼ôÑù	125	Äá²´¶ûÁª°îÃñÖ÷¹²ºÍ¹ú	10	Ò»°ãÃ³Ò×	1078	Ç§¿Ë	16134	¼þ	17,298
202112	63079000	6301ÖÁ6307µÄÎ´ÁÐÃûÖÆ³ÉÆ·£¬°üÀ¨·þ×°²Ã¼ôÑù	127	°Í»ùË¹Ì¹	10	Ò»°ãÃ³Ò×	1	Ç§¿Ë	4	¼þ	257
202112	63079000	6301ÖÁ6307µÄÎ´ÁÐÃûÖÆ³ÉÆ·£¬°üÀ¨·þ×°²Ã¼ôÑù	129	·ÆÂÉ±ö	10	Ò»°ãÃ³Ò×	1313	Ç§¿Ë	2178395	¼þ	868,163
202112	63079000	6301ÖÁ6307µÄÎ´ÁÐÃûÖÆ³ÉÆ·£¬°üÀ¨·þ×°²Ã¼ôÑù	132	ÐÂ¼ÓÆÂ	10	Ò»°ãÃ³Ò×	17540	Ç§¿Ë	882960	¼þ	3,006,535
202112	63079000	6301ÖÁ6307µÄÎ´ÁÐÃûÖÆ³ÉÆ·£¬°üÀ¨·þ×°²Ã¼ôÑù	133	º«¹ú	10	Ò»°ãÃ³Ò×	12615	Ç§¿Ë	1194407	¼þ	2,939,505
202112	63079000	6301ÖÁ6307µÄÎ´ÁÐÃûÖÆ³ÉÆ·£¬°üÀ¨·þ×°²Ã¼ôÑù	134	Ë¹ÀïÀ¼¿¨	10	Ò»°ãÃ³Ò×	18	Ç§¿Ë	441	¼þ	15,451
202112	63079000	6301ÖÁ6307µÄÎ´ÁÐÃûÖÆ³ÉÆ·£¬°üÀ¨·þ×°²Ã¼ôÑù	136	Ì©¹ú	10	Ò»°ãÃ³Ò×	2079	Ç§¿Ë	197116	¼þ	683,369
202112	63079000	6301ÖÁ6307µÄÎ´ÁÐÃûÖÆ³ÉÆ·£¬°üÀ¨·þ×°²Ã¼ôÑù	137	ÍÁ¶úÆä	10	Ò»°ãÃ³Ò×	54	Ç§¿Ë	71	¼þ	16,359
202112	63079000	6301ÖÁ6307µÄÎ´ÁÐÃûÖÆ³ÉÆ·£¬°üÀ¨·þ×°²Ã¼ôÑù	138	°¢ÁªÇõ	10	Ò»°ãÃ³Ò×	33	Ç§¿Ë	13	¼þ	871
202112	63079000	6301ÖÁ6307µÄÎ´ÁÐÃûÖÆ³ÉÆ·£¬°üÀ¨·þ×°²Ã¼ôÑù	141	Ô½ÄÏ	10	Ò»°ãÃ³Ò×	34755	Ç§¿Ë	3352875	¼þ	2,928,454
202112	63079000	6301ÖÁ6307µÄÎ´ÁÐÃûÖÆ³ÉÆ·£¬°üÀ¨·þ×°²Ã¼ôÑù	142	ÖÐ¹ú	10	Ò»°ãÃ³Ò×	19705	Ç§¿Ë	2360096	¼þ	3,557,670
202112	63079000	6301ÖÁ6307µÄÎ´ÁÐÃûÖÆ³ÉÆ·£¬°üÀ¨·þ×°²Ã¼ôÑù	143	ÖÐ¹úÌ¨Íå	10	Ò»°ãÃ³Ò×	15834	Ç§¿Ë	1069573	¼þ	3,359,070
202112	63079000	6301ÖÁ6307µÄÎ´ÁÐÃûÖÆ³ÉÆ·£¬°üÀ¨·þ×°²Ã¼ôÑù	224	¿ÏÄáÑÇ	10	Ò»°ãÃ³Ò×	1	Ç§¿Ë	14	¼þ	276
202112	63079000	6301ÖÁ6307µÄÎ´ÁÐÃûÖÆ³ÉÆ·£¬°üÀ¨·þ×°²Ã¼ôÑù	231	Ã«ÀïÇóË¹	10	Ò»°ãÃ³Ò×	13	Ç§¿Ë	10	¼þ	3,527
202112	63079000	6301ÖÁ6307µÄÎ´ÁÐÃûÖÆ³ÉÆ·£¬°üÀ¨·þ×°²Ã¼ôÑù	232	Ä¦Âå¸ç	10	Ò»°ãÃ³Ò×	1	Ç§¿Ë	2	¼þ	516
202112	63079000	6301ÖÁ6307µÄÎ´ÁÐÃûÖÆ³ÉÆ·£¬°üÀ¨·þ×°²Ã¼ôÑù	249	Í»ÄáË¹	10	Ò»°ãÃ³Ò×	150	Ç§¿Ë	15000	¼þ	62,228
202112	63079000	6301ÖÁ6307µÄÎ´ÁÐÃûÖÆ³ÉÆ·£¬°üÀ¨·þ×°²Ã¼ôÑù	301	±ÈÀûÊ±	10	Ò»°ãÃ³Ò×	14	Ç§¿Ë	176	¼þ	6,636
202112	63079000	6301ÖÁ6307µÄÎ´ÁÐÃûÖÆ³ÉÆ·£¬°üÀ¨·þ×°²Ã¼ôÑù	302	µ¤Âó	10	Ò»°ãÃ³Ò×	75	Ç§¿Ë	875	¼þ	46,631
202112	63079000	6301ÖÁ6307µÄÎ´ÁÐÃûÖÆ³ÉÆ·£¬°üÀ¨·þ×°²Ã¼ôÑù	303	Ó¢¹ú	10	Ò»°ãÃ³Ò×	1371	Ç§¿Ë	49135	¼þ	460,677
202112	63079000	6301ÖÁ6307µÄÎ´ÁÐÃûÖÆ³ÉÆ·£¬°üÀ¨·þ×°²Ã¼ôÑù	304	µÂ¹ú	10	Ò»°ãÃ³Ò×	15881	Ç§¿Ë	226470	¼þ	3,013,535
202112	63079000	6301ÖÁ6307µÄÎ´ÁÐÃûÖÆ³ÉÆ·£¬°üÀ¨·þ×°²Ã¼ôÑù	305	·¨¹ú	10	Ò»°ãÃ³Ò×	12686	Ç§¿Ë	112307	¼þ	3,937,698
202112	63079000	6301ÖÁ6307µÄÎ´ÁÐÃûÖÆ³ÉÆ·£¬°üÀ¨·þ×°²Ã¼ôÑù	307	Òâ´óÀû	10	Ò»°ãÃ³Ò×	3631	Ç§¿Ë	17083	¼þ	1,139,160
202112	63079000	6301ÖÁ6307µÄÎ´ÁÐÃûÖÆ³ÉÆ·£¬°üÀ¨·þ×°²Ã¼ôÑù	309	ºÉÀ¼	10	Ò»°ãÃ³Ò×	213	Ç§¿Ë	438	¼þ	29,975
202112	63079000	6301ÖÁ6307µÄÎ´ÁÐÃûÖÆ³ÉÆ·£¬°üÀ¨·þ×°²Ã¼ôÑù	311	ÆÏÌÑÑÀ	10	Ò»°ãÃ³Ò×	92	Ç§¿Ë	1772	¼þ	279,137
202112	63079000	6301ÖÁ6307µÄÎ´ÁÐÃûÖÆ³ÉÆ·£¬°üÀ¨·þ×°²Ã¼ôÑù	312	Î÷°àÑÀ	10	Ò»°ãÃ³Ò×	109	Ç§¿Ë	1400	¼þ	1,537,338
202112	63079000	6301ÖÁ6307µÄÎ´ÁÐÃûÖÆ³ÉÆ·£¬°üÀ¨·þ×°²Ã¼ôÑù	313	°¢¶û°ÍÄáÑÇ	10	Ò»°ãÃ³Ò×	1606	Ç§¿Ë	8400	¼þ	169,472
202112	63079000	6301ÖÁ6307µÄÎ´ÁÐÃûÖÆ³ÉÆ·£¬°üÀ¨·þ×°²Ã¼ôÑù	315	°ÂµØÀû	10	Ò»°ãÃ³Ò×	3	Ç§¿Ë	213	¼þ	4,835
202112	63079000	6301ÖÁ6307µÄÎ´ÁÐÃûÖÆ³ÉÆ·£¬°üÀ¨·þ×°²Ã¼ôÑù	316	±£¼ÓÀûÑÇ	10	Ò»°ãÃ³Ò×	12	Ç§¿Ë	6	¼þ	27,660
202112	63079000	6301ÖÁ6307µÄÎ´ÁÐÃûÖÆ³ÉÆ·£¬°üÀ¨·þ×°²Ã¼ôÑù	318	·ÒÀ¼	10	Ò»°ãÃ³Ò×	115	Ç§¿Ë	59	¼þ	16,233
202112	63079000	6301ÖÁ6307µÄÎ´ÁÐÃûÖÆ³ÉÆ·£¬°üÀ¨·þ×°²Ã¼ôÑù	321	ÐÙÑÀÀû	10	Ò»°ãÃ³Ò×	973	Ç§¿Ë	10332	¼þ	161,081
202112	63079000	6301ÖÁ6307µÄÎ´ÁÐÃûÖÆ³ÉÆ·£¬°üÀ¨·þ×°²Ã¼ôÑù	327	²¨À¼	10	Ò»°ãÃ³Ò×	89	Ç§¿Ë	653	¼þ	58,716
202112	63079000	6301ÖÁ6307µÄÎ´ÁÐÃûÖÆ³ÉÆ·£¬°üÀ¨·þ×°²Ã¼ôÑù	328	ÂÞÂíÄáÑÇ	10	Ò»°ãÃ³Ò×	459	Ç§¿Ë	840	¼þ	185,055
202112	63079000	6301ÖÁ6307µÄÎ´ÁÐÃûÖÆ³ÉÆ·£¬°üÀ¨·þ×°²Ã¼ôÑù	330	Èðµä	10	Ò»°ãÃ³Ò×	812	Ç§¿Ë	11657	¼þ	127,685
202112	63079000	6301ÖÁ6307µÄÎ´ÁÐÃûÖÆ³ÉÆ·£¬°üÀ¨·þ×°²Ã¼ôÑù	331	ÈðÊ¿	10	Ò»°ãÃ³Ò×	28	Ç§¿Ë	5255	¼þ	16,317
202112	63079000	6301ÖÁ6307µÄÎ´ÁÐÃûÖÆ³ÉÆ·£¬°üÀ¨·þ×°²Ã¼ôÑù	334	°®É³ÄáÑÇ	10	Ò»°ãÃ³Ò×	13	Ç§¿Ë	59	¼þ	5,502
202112	63079000	6301ÖÁ6307µÄÎ´ÁÐÃûÖÆ³ÉÆ·£¬°üÀ¨·þ×°²Ã¼ôÑù	336	Á¢ÌÕÍð	10	Ò»°ãÃ³Ò×	0	Ç§¿Ë	2	¼þ	225
202112	63079000	6301ÖÁ6307µÄÎ´ÁÐÃûÖÆ³ÉÆ·£¬°üÀ¨·þ×°²Ã¼ôÑù	343	Ä¦¶û¶àÍß	10	Ò»°ãÃ³Ò×	0	Ç§¿Ë	4	¼þ	1,254
202112	63079000	6301ÖÁ6307µÄÎ´ÁÐÃûÖÆ³ÉÆ·£¬°üÀ¨·þ×°²Ã¼ôÑù	344	¶íÂÞË¹Áª°î	10	Ò»°ãÃ³Ò×	0	Ç§¿Ë	5	¼þ	3,913
202112	63079000	6301ÖÁ6307µÄÎ´ÁÐÃûÖÆ³ÉÆ·£¬°üÀ¨·þ×°²Ã¼ôÑù	350	Ë¹ÂåÎÄÄáÑÇ	10	Ò»°ãÃ³Ò×	3	Ç§¿Ë	26	¼þ	2,308
202112	63079000	6301ÖÁ6307µÄÎ´ÁÐÃûÖÆ³ÉÆ·£¬°üÀ¨·þ×°²Ã¼ôÑù	352	½Ý¿Ë	10	Ò»°ãÃ³Ò×	253	Ç§¿Ë	527	¼þ	123,160
202112	63079000	6301ÖÁ6307µÄÎ´ÁÐÃûÖÆ³ÉÆ·£¬°üÀ¨·þ×°²Ã¼ôÑù	353	Ë¹Âå·¥¿Ë	10	Ò»°ãÃ³Ò×	513	Ç§¿Ë	28602	¼þ	292,018
202112	63079000	6301ÖÁ6307µÄÎ´ÁÐÃûÖÆ³ÉÆ·£¬°üÀ¨·þ×°²Ã¼ôÑù	358	Èû¶ûÎ¬ÑÇ	10	Ò»°ãÃ³Ò×	0	Ç§¿Ë	1	¼þ	96
202112	63079000	6301ÖÁ6307µÄÎ´ÁÐÃûÖÆ³ÉÆ·£¬°üÀ¨·þ×°²Ã¼ôÑù	413	¸çÂ×±ÈÑÇ	10	Ò»°ãÃ³Ò×	1	Ç§¿Ë	10	¼þ	1,469
202112	63079000	6301ÖÁ6307µÄÎ´ÁÐÃûÖÆ³ÉÆ·£¬°üÀ¨·þ×°²Ã¼ôÑù	418	¶àÃ×Äá¼Ó¹²ºÍ¹ú	10	Ò»°ãÃ³Ò×	4	Ç§¿Ë	6	¼þ	5,981
202112	63079000	6301ÖÁ6307µÄÎ´ÁÐÃûÖÆ³ÉÆ·£¬°üÀ¨·þ×°²Ã¼ôÑù	426	ºé¶¼À­Ë¹	10	Ò»°ãÃ³Ò×	0	Ç§¿Ë	1	¼þ	71
202112	63079000	6301ÖÁ6307µÄÎ´ÁÐÃûÖÆ³ÉÆ·£¬°üÀ¨·þ×°²Ã¼ôÑù	429	Ä«Î÷¸ç	10	Ò»°ãÃ³Ò×	562	Ç§¿Ë	20797	¼þ	226,611
202112	63079000	6301ÖÁ6307µÄÎ´ÁÐÃûÖÆ³ÉÆ·£¬°üÀ¨·þ×°²Ã¼ôÑù	434	ÃØÂ³	10	Ò»°ãÃ³Ò×	388	Ç§¿Ë	622	¼þ	1,722,081
202112	63079000	6301ÖÁ6307µÄÎ´ÁÐÃûÖÆ³ÉÆ·£¬°üÀ¨·þ×°²Ã¼ôÑù	501	¼ÓÄÃ´ó	10	Ò»°ãÃ³Ò×	51	Ç§¿Ë	2244	¼þ	89,915
202112	63079000	6301ÖÁ6307µÄÎ´ÁÐÃûÖÆ³ÉÆ·£¬°üÀ¨·þ×°²Ã¼ôÑù	502	ÃÀ¹ú	10	Ò»°ãÃ³Ò×	2472	Ç§¿Ë	198430	¼þ	1,153,474
202112	63079000	6301ÖÁ6307µÄÎ´ÁÐÃûÖÆ³ÉÆ·£¬°üÀ¨·þ×°²Ã¼ôÑù	601	°Ä´óÀûÑÇ	10	Ò»°ãÃ³Ò×	1	Ç§¿Ë	3	¼þ	282
