# Supplementary material for: Research on optimization of emergency supplies customs clearance strategy from the perspective of public health security based on Chinese trade data
Source: Front Public Health. 2025 Jan 24;13:1520705. doi: 10.3389/fpubh.2025.1520705 (PMC11802811; doi:10.3389/fpubh.2025.1520705)
Supplement: Supplementary file 1 [file Data_Sheet_1.ZIP › Paper Code-Part1/1-Import/2021/2021∩╝ê1-12∩╝ë-σê╢μ░oμ£║-Φ┐¢σÅú.csv]

Êý¾ÝÄêÔÂ	ÉÌÆ·±àÂë	ÉÌÆ·Ãû³Æ	Ã³Ò×»ï°é±àÂë	Ã³Ò×»ï°éÃû³Æ	Ã³Ò×·½Ê½±àÂë	Ã³Ò×·½Ê½Ãû³Æ	µÚÒ»ÊýÁ¿	µÚÒ»¼ÆÁ¿µ¥Î»	µÚ¶þÊýÁ¿	µÚ¶þ¼ÆÁ¿µ¥Î»	ÈËÃñ±Ò
202102	84196019	ÆäËûÖÆÑõ»ú	142	ÖÐ¹ú	10	Ò»°ãÃ³Ò×	238	Ì¨	3660	Ç§¿Ë	351,929
202102	84196019	ÆäËûÖÆÑõ»ú	502	ÃÀ¹ú	10	Ò»°ãÃ³Ò×	3	Ì¨	10439	Ç§¿Ë	2,276,170
202103	84196019	ÆäËûÖÆÑõ»ú	133	º«¹ú	10	Ò»°ãÃ³Ò×	57	Ì¨	3306	Ç§¿Ë	1,105,709
202103	84196019	ÆäËûÖÆÑõ»ú	142	ÖÐ¹ú	10	Ò»°ãÃ³Ò×	5	Ì¨	40	Ç§¿Ë	5,500
202106	84196019	ÆäËûÖÆÑõ»ú	142	ÖÐ¹ú	10	Ò»°ãÃ³Ò×	100	Ì¨	930	Ç§¿Ë	77,337
202106	84196019	ÆäËûÖÆÑõ»ú	502	ÃÀ¹ú	10	Ò»°ãÃ³Ò×	1	Ì¨	15	Ç§¿Ë	17,045
202107	84196019	ÆäËûÖÆÑõ»ú	116	ÈÕ±¾	10	Ò»°ãÃ³Ò×	2	Ì¨	11	Ç§¿Ë	22,810
202107	84196019	ÆäËûÖÆÑõ»ú	133	º«¹ú	10	Ò»°ãÃ³Ò×	11	Ì¨	186	Ç§¿Ë	85,600
202107	84196019	ÆäËûÖÆÑõ»ú	142	ÖÐ¹ú	10	Ò»°ãÃ³Ò×	4	Ì¨	6	Ç§¿Ë	4,543
202107	84196019	ÆäËûÖÆÑõ»ú	502	ÃÀ¹ú	10	Ò»°ãÃ³Ò×	2	Ì¨	54	Ç§¿Ë	167,019
202109	84196019	ÆäËûÖÆÑõ»ú	111	Ó¡¶È	10	Ò»°ãÃ³Ò×	2	Ì¨	61	Ç§¿Ë	21,916
202110	84196019	ÆäËûÖÆÑõ»ú	133	º«¹ú	10	Ò»°ãÃ³Ò×	35	Ì¨	1295	Ç§¿Ë	416,843
202111	84196019	ÆäËûÖÆÑõ»ú	142	ÖÐ¹ú	10	Ò»°ãÃ³Ò×	1	Ì¨	30	Ç§¿Ë	11,786
202111	84196019	ÆäËûÖÆÑõ»ú	302	µ¤Âó	10	Ò»°ãÃ³Ò×	1	Ì¨	550	Ç§¿Ë	640,790
202112	84196019	ÆäËûÖÆÑõ»ú	122	ÂíÀ´Î÷ÑÇ	10	Ò»°ãÃ³Ò×	2	Ì¨	48	Ç§¿Ë	35,687
202112	84196019	ÆäËûÖÆÑõ»ú	304	µÂ¹ú	10	Ò»°ãÃ³Ò×	375	Ì¨	5221	Ç§¿Ë	2,472,755
202112	84196019	ÆäËûÖÆÑõ»ú	502	ÃÀ¹ú	10	Ò»°ãÃ³Ò×	2	Ì¨	5492	Ç§¿Ë	1,583,370
