# Supplementary material for: Research on optimization of emergency supplies customs clearance strategy from the perspective of public health security based on Chinese trade data
Source: Front Public Health. 2025 Jan 24;13:1520705. doi: 10.3389/fpubh.2025.1520705 (PMC11802811; doi:10.3389/fpubh.2025.1520705)
Supplement: Supplementary file 1 [file Data_Sheet_1.ZIP › Paper Code-Part1/1-Import/2021/2021∩╝ê1-12∩╝ë-μ╢êμ»Æ-Φ┐¢σÅú.csv]

202101	38089400	Ïû¶¾¼Á	108	ÈûÆÖÂ·Ë¹	10	Ò»°ãÃ³Ò×	3	Ç§¿Ë	0	?	372
202101	38089400	Ïû¶¾¼Á	110	ÖÐ¹úÏã¸Û	10	Ò»°ãÃ³Ò×	41006	Ç§¿Ë	0	?	5,314,013
202101	38089400	Ïû¶¾¼Á	111	Ó¡¶È	10	Ò»°ãÃ³Ò×	5488	Ç§¿Ë	0	?	934,706
202101	38089400	Ïû¶¾¼Á	112	Ó¡¶ÈÄáÎ÷ÑÇ	10	Ò»°ãÃ³Ò×	3200	Ç§¿Ë	0	?	296,585
202101	38089400	Ïû¶¾¼Á	115	ÒÔÉ«ÁÐ	10	Ò»°ãÃ³Ò×	0	Ç§¿Ë	0	?	39,507
202101	38089400	Ïû¶¾¼Á	116	ÈÕ±¾	10	Ò»°ãÃ³Ò×	94837	Ç§¿Ë	0	?	9,765,355
202101	38089400	Ïû¶¾¼Á	122	ÂíÀ´Î÷ÑÇ	10	Ò»°ãÃ³Ò×	1878	Ç§¿Ë	0	?	103,079
202101	38089400	Ïû¶¾¼Á	129	·ÆÂÉ±ö	10	Ò»°ãÃ³Ò×	35	Ç§¿Ë	0	?	2,718
202101	38089400	Ïû¶¾¼Á	132	ÐÂ¼ÓÆÂ	10	Ò»°ãÃ³Ò×	340756	Ç§¿Ë	0	?	9,980,902
202101	38089400	Ïû¶¾¼Á	133	º«¹ú	10	Ò»°ãÃ³Ò×	104533	Ç§¿Ë	0	?	2,265,804
202101	38089400	Ïû¶¾¼Á	136	Ì©¹ú	10	Ò»°ãÃ³Ò×	214607	Ç§¿Ë	0	?	4,338,432
202101	38089400	Ïû¶¾¼Á	137	ÍÁ¶úÆä	10	Ò»°ãÃ³Ò×	7873	Ç§¿Ë	0	?	199,644
202101	38089400	Ïû¶¾¼Á	138	°¢ÁªÇõ	10	Ò»°ãÃ³Ò×	97225	Ç§¿Ë	0	?	1,068,858
202101	38089400	Ïû¶¾¼Á	141	Ô½ÄÏ	10	Ò»°ãÃ³Ò×	5878	Ç§¿Ë	0	?	76,668
202101	38089400	Ïû¶¾¼Á	142	ÖÐ¹ú	10	Ò»°ãÃ³Ò×	37045	Ç§¿Ë	0	?	1,633,844
202101	38089400	Ïû¶¾¼Á	143	ÖÐ¹úÌ¨Íå	10	Ò»°ãÃ³Ò×	98529	Ç§¿Ë	0	?	2,405,296
202101	38089400	Ïû¶¾¼Á	244	ÄÏ·Ç	10	Ò»°ãÃ³Ò×	398	Ç§¿Ë	0	?	75,799
202101	38089400	Ïû¶¾¼Á	301	±ÈÀûÊ±	10	Ò»°ãÃ³Ò×	37460	Ç§¿Ë	0	?	423,214
202101	38089400	Ïû¶¾¼Á	302	µ¤Âó	10	Ò»°ãÃ³Ò×	18	Ç§¿Ë	0	?	3,941
202101	38089400	Ïû¶¾¼Á	303	Ó¢¹ú	10	Ò»°ãÃ³Ò×	737122	Ç§¿Ë	0	?	34,452,050
202101	38089400	Ïû¶¾¼Á	304	µÂ¹ú	10	Ò»°ãÃ³Ò×	198072	Ç§¿Ë	0	?	7,734,876
202101	38089400	Ïû¶¾¼Á	305	·¨¹ú	10	Ò»°ãÃ³Ò×	8881	Ç§¿Ë	0	?	540,074
202101	38089400	Ïû¶¾¼Á	306	°®¶ûÀ¼	10	Ò»°ãÃ³Ò×	5760	Ç§¿Ë	0	?	106,037
202101	38089400	Ïû¶¾¼Á	307	Òâ´óÀû	10	Ò»°ãÃ³Ò×	70004	Ç§¿Ë	0	?	1,204,829
202101	38089400	Ïû¶¾¼Á	309	ºÉÀ¼	10	Ò»°ãÃ³Ò×	66930	Ç§¿Ë	0	?	1,158,604
202101	38089400	Ïû¶¾¼Á	311	ÆÏÌÑÑÀ	10	Ò»°ãÃ³Ò×	283	Ç§¿Ë	0	?	44,894
202101	38089400	Ïû¶¾¼Á	312	Î÷°àÑÀ	10	Ò»°ãÃ³Ò×	21465	Ç§¿Ë	0	?	502,741
202101	38089400	Ïû¶¾¼Á	327	²¨À¼	10	Ò»°ãÃ³Ò×	40804	Ç§¿Ë	0	?	214,175
202101	38089400	Ïû¶¾¼Á	330	Èðµä	10	Ò»°ãÃ³Ò×	56	Ç§¿Ë	0	?	9,144
202101	38089400	Ïû¶¾¼Á	331	ÈðÊ¿	10	Ò»°ãÃ³Ò×	27686	Ç§¿Ë	0	?	2,093,482
202101	38089400	Ïû¶¾¼Á	335	À­ÍÑÎ¬ÑÇ	10	Ò»°ãÃ³Ò×	20	Ç§¿Ë	0	?	5,322
202101	38089400	Ïû¶¾¼Á	402	°¢¸ùÍ¢	10	Ò»°ãÃ³Ò×	20160	Ç§¿Ë	0	?	211,750
202101	38089400	Ïû¶¾¼Á	429	Ä«Î÷¸ç	10	Ò»°ãÃ³Ò×	20760	Ç§¿Ë	0	?	440,539
202101	38089400	Ïû¶¾¼Á	501	¼ÓÄÃ´ó	10	Ò»°ãÃ³Ò×	7208	Ç§¿Ë	0	?	294,301
202101	38089400	Ïû¶¾¼Á	502	ÃÀ¹ú	10	Ò»°ãÃ³Ò×	473999	Ç§¿Ë	0	?	20,145,704
202101	38089400	Ïû¶¾¼Á	601	°Ä´óÀûÑÇ	10	Ò»°ãÃ³Ò×	99545	Ç§¿Ë	0	?	3,547,998
202101	38089400	Ïû¶¾¼Á	701	¹ú(µØ)±ð²»Ïê	10	Ò»°ãÃ³Ò×	0	Ç§¿Ë	0	?	8,438
202101	84192000	Ò½ÓÃ»òÊµÑéÊÒÓÃÏû¶¾Æ÷¾ß	115	ÒÔÉ«ÁÐ	10	Ò»°ãÃ³Ò×	9	Ì¨	3237	Ç§¿Ë	1,003,050
202101	84192000	Ò½ÓÃ»òÊµÑéÊÒÓÃÏû¶¾Æ÷¾ß	116	ÈÕ±¾	10	Ò»°ãÃ³Ò×	46	Ì¨	15830	Ç§¿Ë	4,148,348
202101	84192000	Ò½ÓÃ»òÊµÑéÊÒÓÃÏû¶¾Æ÷¾ß	127	°Í»ùË¹Ì¹	10	Ò»°ãÃ³Ò×	100	Ì¨	64	Ç§¿Ë	2,294
202101	84192000	Ò½ÓÃ»òÊµÑéÊÒÓÃÏû¶¾Æ÷¾ß	133	º«¹ú	10	Ò»°ãÃ³Ò×	10	Ì¨	8	Ç§¿Ë	8,990
202101	84192000	Ò½ÓÃ»òÊµÑéÊÒÓÃÏû¶¾Æ÷¾ß	136	Ì©¹ú	10	Ò»°ãÃ³Ò×	2	Ì¨	1050	Ç§¿Ë	335,970
202101	84192000	Ò½ÓÃ»òÊµÑéÊÒÓÃÏû¶¾Æ÷¾ß	303	Ó¢¹ú	10	Ò»°ãÃ³Ò×	6	Ì¨	155	Ç§¿Ë	487,052
202101	84192000	Ò½ÓÃ»òÊµÑéÊÒÓÃÏû¶¾Æ÷¾ß	304	µÂ¹ú	10	Ò»°ãÃ³Ò×	54	Ì¨	3342	Ç§¿Ë	1,118,980
202101	84192000	Ò½ÓÃ»òÊµÑéÊÒÓÃÏû¶¾Æ÷¾ß	307	Òâ´óÀû	10	Ò»°ãÃ³Ò×	77	Ì¨	11180	Ç§¿Ë	9,100,350
202101	84192000	Ò½ÓÃ»òÊµÑéÊÒÓÃÏû¶¾Æ÷¾ß	327	²¨À¼	10	Ò»°ãÃ³Ò×	6	Ì¨	5600	Ç§¿Ë	2,215,174
202101	84192000	Ò½ÓÃ»òÊµÑéÊÒÓÃÏû¶¾Æ÷¾ß	330	Èðµä	10	Ò»°ãÃ³Ò×	4	Ì¨	1600	Ç§¿Ë	908,724
202101	84192000	Ò½ÓÃ»òÊµÑéÊÒÓÃÏû¶¾Æ÷¾ß	331	ÈðÊ¿	10	Ò»°ãÃ³Ò×	15	Ì¨	343	Ç§¿Ë	636,567
202101	84192000	Ò½ÓÃ»òÊµÑéÊÒÓÃÏû¶¾Æ÷¾ß	350	Ë¹ÂåÎÄÄáÑÇ	10	Ò»°ãÃ³Ò×	10	Ì¨	10898	Ç§¿Ë	4,120,130
202101	84192000	Ò½ÓÃ»òÊµÑéÊÒÓÃÏû¶¾Æ÷¾ß	352	½Ý¿Ë	10	Ò»°ãÃ³Ò×	1	Ì¨	1352	Ç§¿Ë	426,053
202101	84192000	Ò½ÓÃ»òÊµÑéÊÒÓÃÏû¶¾Æ÷¾ß	501	¼ÓÄÃ´ó	10	Ò»°ãÃ³Ò×	29	Ì¨	3792	Ç§¿Ë	2,300,962
202101	84192000	Ò½ÓÃ»òÊµÑéÊÒÓÃÏû¶¾Æ÷¾ß	502	ÃÀ¹ú	10	Ò»°ãÃ³Ò×	40	Ì¨	5259	Ç§¿Ë	9,651,193
202102	38089400	Ïû¶¾¼Á	108	ÈûÆÖÂ·Ë¹	10	Ò»°ãÃ³Ò×	8	Ç§¿Ë	0	?	966
202102	38089400	Ïû¶¾¼Á	110	ÖÐ¹úÏã¸Û	10	Ò»°ãÃ³Ò×	5163	Ç§¿Ë	0	?	477,495
202102	38089400	Ïû¶¾¼Á	111	Ó¡¶È	10	Ò»°ãÃ³Ò×	34271	Ç§¿Ë	0	?	2,560,670
202102	38089400	Ïû¶¾¼Á	112	Ó¡¶ÈÄáÎ÷ÑÇ	10	Ò»°ãÃ³Ò×	800	Ç§¿Ë	0	?	27,083
202102	38089400	Ïû¶¾¼Á	115	ÒÔÉ«ÁÐ	10	Ò»°ãÃ³Ò×	601	Ç§¿Ë	0	?	67,770
202102	38089400	Ïû¶¾¼Á	116	ÈÕ±¾	10	Ò»°ãÃ³Ò×	129827	Ç§¿Ë	0	?	7,659,458
202102	38089400	Ïû¶¾¼Á	122	ÂíÀ´Î÷ÑÇ	10	Ò»°ãÃ³Ò×	595	Ç§¿Ë	0	?	48,009
202102	38089400	Ïû¶¾¼Á	129	·ÆÂÉ±ö	10	Ò»°ãÃ³Ò×	75	Ç§¿Ë	0	?	4,850
202102	38089400	Ïû¶¾¼Á	132	ÐÂ¼ÓÆÂ	10	Ò»°ãÃ³Ò×	173297	Ç§¿Ë	0	?	4,529,897
202102	38089400	Ïû¶¾¼Á	133	º«¹ú	10	Ò»°ãÃ³Ò×	36193	Ç§¿Ë	0	?	854,435
202102	38089400	Ïû¶¾¼Á	136	Ì©¹ú	10	Ò»°ãÃ³Ò×	164882	Ç§¿Ë	0	?	3,388,316
202102	38089400	Ïû¶¾¼Á	138	°¢ÁªÇõ	10	Ò»°ãÃ³Ò×	47616	Ç§¿Ë	0	?	572,268
202102	38089400	Ïû¶¾¼Á	141	Ô½ÄÏ	10	Ò»°ãÃ³Ò×	25157	Ç§¿Ë	0	?	322,672
202102	38089400	Ïû¶¾¼Á	142	ÖÐ¹ú	10	Ò»°ãÃ³Ò×	63485	Ç§¿Ë	0	?	4,328,646
202102	38089400	Ïû¶¾¼Á	143	ÖÐ¹úÌ¨Íå	10	Ò»°ãÃ³Ò×	63783	Ç§¿Ë	0	?	3,944,023
202102	38089400	Ïû¶¾¼Á	301	±ÈÀûÊ±	10	Ò»°ãÃ³Ò×	114260	Ç§¿Ë	0	?	1,547,734
202102	38089400	Ïû¶¾¼Á	302	µ¤Âó	10	Ò»°ãÃ³Ò×	12005	Ç§¿Ë	0	?	63,682
202102	38089400	Ïû¶¾¼Á	303	Ó¢¹ú	10	Ò»°ãÃ³Ò×	208757	Ç§¿Ë	0	?	13,420,792
202102	38089400	Ïû¶¾¼Á	304	µÂ¹ú	10	Ò»°ãÃ³Ò×	270673	Ç§¿Ë	0	?	13,907,505
202102	38089400	Ïû¶¾¼Á	305	·¨¹ú	10	Ò»°ãÃ³Ò×	32559	Ç§¿Ë	0	?	2,130,983
202102	38089400	Ïû¶¾¼Á	307	Òâ´óÀû	10	Ò»°ãÃ³Ò×	17527	Ç§¿Ë	0	?	266,053
202102	38089400	Ïû¶¾¼Á	309	ºÉÀ¼	10	Ò»°ãÃ³Ò×	41560	Ç§¿Ë	0	?	510,586
202102	38089400	Ïû¶¾¼Á	311	ÆÏÌÑÑÀ	10	Ò»°ãÃ³Ò×	3	Ç§¿Ë	0	?	300
202102	38089400	Ïû¶¾¼Á	312	Î÷°àÑÀ	10	Ò»°ãÃ³Ò×	45155	Ç§¿Ë	0	?	1,616,618
202102	38089400	Ïû¶¾¼Á	327	²¨À¼	10	Ò»°ãÃ³Ò×	43283	Ç§¿Ë	0	?	406,624
202102	38089400	Ïû¶¾¼Á	330	Èðµä	10	Ò»°ãÃ³Ò×	3	Ç§¿Ë	0	?	546
202102	38089400	Ïû¶¾¼Á	331	ÈðÊ¿	10	Ò»°ãÃ³Ò×	83808	Ç§¿Ë	0	?	7,876,861
202102	38089400	Ïû¶¾¼Á	501	¼ÓÄÃ´ó	10	Ò»°ãÃ³Ò×	3845	Ç§¿Ë	0	?	207,394
202102	38089400	Ïû¶¾¼Á	502	ÃÀ¹ú	10	Ò»°ãÃ³Ò×	272842	Ç§¿Ë	0	?	15,533,909
202102	38089400	Ïû¶¾¼Á	601	°Ä´óÀûÑÇ	10	Ò»°ãÃ³Ò×	14538	Ç§¿Ë	0	?	626,306
202102	38089400	Ïû¶¾¼Á	609	ÐÂÎ÷À¼	10	Ò»°ãÃ³Ò×	0	Ç§¿Ë	0	?	19
202102	38089400	Ïû¶¾¼Á	701	¹ú(µØ)±ð²»Ïê	10	Ò»°ãÃ³Ò×	0	Ç§¿Ë	0	?	1,171
202102	84192000	Ò½ÓÃ»òÊµÑéÊÒÓÃÏû¶¾Æ÷¾ß	116	ÈÕ±¾	10	Ò»°ãÃ³Ò×	9	Ì¨	678	Ç§¿Ë	425,689
202102	84192000	Ò½ÓÃ»òÊµÑéÊÒÓÃÏû¶¾Æ÷¾ß	127	°Í»ùË¹Ì¹	10	Ò»°ãÃ³Ò×	35	Ì¨	13	Ç§¿Ë	344
202102	84192000	Ò½ÓÃ»òÊµÑéÊÒÓÃÏû¶¾Æ÷¾ß	304	µÂ¹ú	10	Ò»°ãÃ³Ò×	63	Ì¨	5231	Ç§¿Ë	4,068,403
202102	84192000	Ò½ÓÃ»òÊµÑéÊÒÓÃÏû¶¾Æ÷¾ß	307	Òâ´óÀû	10	Ò»°ãÃ³Ò×	2	Ì¨	13631	Ç§¿Ë	4,477,735
202102	84192000	Ò½ÓÃ»òÊµÑéÊÒÓÃÏû¶¾Æ÷¾ß	330	Èðµä	10	Ò»°ãÃ³Ò×	8	Ì¨	14372	Ç§¿Ë	6,415,541
202102	84192000	Ò½ÓÃ»òÊµÑéÊÒÓÃÏû¶¾Æ÷¾ß	331	ÈðÊ¿	10	Ò»°ãÃ³Ò×	10	Ì¨	2990	Ç§¿Ë	3,675,128
202102	84192000	Ò½ÓÃ»òÊµÑéÊÒÓÃÏû¶¾Æ÷¾ß	350	Ë¹ÂåÎÄÄáÑÇ	10	Ò»°ãÃ³Ò×	9	Ì¨	4251	Ç§¿Ë	1,161,737
202102	84192000	Ò½ÓÃ»òÊµÑéÊÒÓÃÏû¶¾Æ÷¾ß	352	½Ý¿Ë	10	Ò»°ãÃ³Ò×	1	Ì¨	1692	Ç§¿Ë	472,588
202102	84192000	Ò½ÓÃ»òÊµÑéÊÒÓÃÏû¶¾Æ÷¾ß	429	Ä«Î÷¸ç	10	Ò»°ãÃ³Ò×	1	Ì¨	789	Ç§¿Ë	273,415
202102	84192000	Ò½ÓÃ»òÊµÑéÊÒÓÃÏû¶¾Æ÷¾ß	501	¼ÓÄÃ´ó	10	Ò»°ãÃ³Ò×	27	Ì¨	771	Ç§¿Ë	528,601
202102	84192000	Ò½ÓÃ»òÊµÑéÊÒÓÃÏû¶¾Æ÷¾ß	502	ÃÀ¹ú	10	Ò»°ãÃ³Ò×	53	Ì¨	3452	Ç§¿Ë	5,825,529
202103	38089400	Ïû¶¾¼Á	108	ÈûÆÖÂ·Ë¹	10	Ò»°ãÃ³Ò×	1	Ç§¿Ë	0	?	102
202103	38089400	Ïû¶¾¼Á	110	ÖÐ¹úÏã¸Û	10	Ò»°ãÃ³Ò×	44516	Ç§¿Ë	0	?	5,964,815
202103	38089400	Ïû¶¾¼Á	110	ÖÐ¹úÏã¸Û	12	ÆäËû¾èÔùÎï×Ê	1994	Ç§¿Ë	0	?	86,400
202103	38089400	Ïû¶¾¼Á	111	Ó¡¶È	10	Ò»°ãÃ³Ò×	35678	Ç§¿Ë	0	?	2,389,916
202103	38089400	Ïû¶¾¼Á	112	Ó¡¶ÈÄáÎ÷ÑÇ	10	Ò»°ãÃ³Ò×	42400	Ç§¿Ë	0	?	1,263,359
202103	38089400	Ïû¶¾¼Á	115	ÒÔÉ«ÁÐ	10	Ò»°ãÃ³Ò×	0	Ç§¿Ë	0	?	91,183
202103	38089400	Ïû¶¾¼Á	116	ÈÕ±¾	10	Ò»°ãÃ³Ò×	160064	Ç§¿Ë	0	?	14,322,635
202103	38089400	Ïû¶¾¼Á	122	ÂíÀ´Î÷ÑÇ	10	Ò»°ãÃ³Ò×	24530	Ç§¿Ë	0	?	630,740
202103	38089400	Ïû¶¾¼Á	129	·ÆÂÉ±ö	10	Ò»°ãÃ³Ò×	55	Ç§¿Ë	0	?	3,571
202103	38089400	Ïû¶¾¼Á	132	ÐÂ¼ÓÆÂ	10	Ò»°ãÃ³Ò×	316596	Ç§¿Ë	0	?	6,843,271
202103	38089400	Ïû¶¾¼Á	133	º«¹ú	10	Ò»°ãÃ³Ò×	68796	Ç§¿Ë	0	?	2,203,862
202103	38089400	Ïû¶¾¼Á	136	Ì©¹ú	10	Ò»°ãÃ³Ò×	362590	Ç§¿Ë	0	?	11,155,066
202103	38089400	Ïû¶¾¼Á	138	°¢ÁªÇõ	10	Ò»°ãÃ³Ò×	51485	Ç§¿Ë	0	?	716,889
202103	38089400	Ïû¶¾¼Á	141	Ô½ÄÏ	10	Ò»°ãÃ³Ò×	55369	Ç§¿Ë	0	?	811,433
202103	38089400	Ïû¶¾¼Á	142	ÖÐ¹ú	10	Ò»°ãÃ³Ò×	72264	Ç§¿Ë	0	?	4,583,713
202103	38089400	Ïû¶¾¼Á	143	ÖÐ¹úÌ¨Íå	10	Ò»°ãÃ³Ò×	234675	Ç§¿Ë	0	?	4,073,612
202103	38089400	Ïû¶¾¼Á	244	ÄÏ·Ç	10	Ò»°ãÃ³Ò×	15776	Ç§¿Ë	0	?	752,086
202103	38089400	Ïû¶¾¼Á	301	±ÈÀûÊ±	10	Ò»°ãÃ³Ò×	184229	Ç§¿Ë	0	?	3,645,040
202103	38089400	Ïû¶¾¼Á	302	µ¤Âó	10	Ò»°ãÃ³Ò×	10092	Ç§¿Ë	0	?	76,322
202103	38089400	Ïû¶¾¼Á	303	Ó¢¹ú	10	Ò»°ãÃ³Ò×	530595	Ç§¿Ë	0	?	30,876,086
202103	38089400	Ïû¶¾¼Á	304	µÂ¹ú	10	Ò»°ãÃ³Ò×	449932	Ç§¿Ë	0	?	12,206,468
202103	38089400	Ïû¶¾¼Á	305	·¨¹ú	10	Ò»°ãÃ³Ò×	23598	Ç§¿Ë	0	?	1,340,735
202103	38089400	Ïû¶¾¼Á	307	Òâ´óÀû	10	Ò»°ãÃ³Ò×	41915	Ç§¿Ë	0	?	867,130
202103	38089400	Ïû¶¾¼Á	309	ºÉÀ¼	10	Ò»°ãÃ³Ò×	170931	Ç§¿Ë	0	?	3,085,727
202103	38089400	Ïû¶¾¼Á	311	ÆÏÌÑÑÀ	10	Ò»°ãÃ³Ò×	250	Ç§¿Ë	0	?	23,502
202103	38089400	Ïû¶¾¼Á	312	Î÷°àÑÀ	10	Ò»°ãÃ³Ò×	18300	Ç§¿Ë	0	?	187,435
202103	38089400	Ïû¶¾¼Á	315	°ÂµØÀû	10	Ò»°ãÃ³Ò×	103	Ç§¿Ë	0	?	5,867
202103	38089400	Ïû¶¾¼Á	327	²¨À¼	10	Ò»°ãÃ³Ò×	22352	Ç§¿Ë	0	?	216,264
202103	38089400	Ïû¶¾¼Á	331	ÈðÊ¿	10	Ò»°ãÃ³Ò×	27288	Ç§¿Ë	0	?	4,509,897
202103	38089400	Ïû¶¾¼Á	352	½Ý¿Ë	10	Ò»°ãÃ³Ò×	307	Ç§¿Ë	0	?	86,197
202103	38089400	Ïû¶¾¼Á	429	Ä«Î÷¸ç	10	Ò»°ãÃ³Ò×	4920	Ç§¿Ë	0	?	99,514
202103	38089400	Ïû¶¾¼Á	501	¼ÓÄÃ´ó	10	Ò»°ãÃ³Ò×	53699	Ç§¿Ë	0	?	2,161,761
202103	38089400	Ïû¶¾¼Á	502	ÃÀ¹ú	10	Ò»°ãÃ³Ò×	429573	Ç§¿Ë	0	?	18,851,439
202103	38089400	Ïû¶¾¼Á	601	°Ä´óÀûÑÇ	10	Ò»°ãÃ³Ò×	139700	Ç§¿Ë	0	?	5,166,957
202103	38089400	Ïû¶¾¼Á	609	ÐÂÎ÷À¼	10	Ò»°ãÃ³Ò×	22320	Ç§¿Ë	0	?	315,384
202103	38089400	Ïû¶¾¼Á	701	¹ú(µØ)±ð²»Ïê	10	Ò»°ãÃ³Ò×	0	Ç§¿Ë	0	?	4,992
202103	84192000	Ò½ÓÃ»òÊµÑéÊÒÓÃÏû¶¾Æ÷¾ß	115	ÒÔÉ«ÁÐ	10	Ò»°ãÃ³Ò×	14	Ì¨	1890	Ç§¿Ë	724,206
202103	84192000	Ò½ÓÃ»òÊµÑéÊÒÓÃÏû¶¾Æ÷¾ß	116	ÈÕ±¾	10	Ò»°ãÃ³Ò×	24	Ì¨	3551	Ç§¿Ë	1,376,874
202103	84192000	Ò½ÓÃ»òÊµÑéÊÒÓÃÏû¶¾Æ÷¾ß	127	°Í»ùË¹Ì¹	10	Ò»°ãÃ³Ò×	4	Ì¨	1	Ç§¿Ë	65
202103	84192000	Ò½ÓÃ»òÊµÑéÊÒÓÃÏû¶¾Æ÷¾ß	136	Ì©¹ú	10	Ò»°ãÃ³Ò×	4	Ì¨	982	Ç§¿Ë	663,221
202103	84192000	Ò½ÓÃ»òÊµÑéÊÒÓÃÏû¶¾Æ÷¾ß	137	ÍÁ¶úÆä	10	Ò»°ãÃ³Ò×	1	Ì¨	1110	Ç§¿Ë	61,137
202103	84192000	Ò½ÓÃ»òÊµÑéÊÒÓÃÏû¶¾Æ÷¾ß	304	µÂ¹ú	10	Ò»°ãÃ³Ò×	33	Ì¨	3037	Ç§¿Ë	1,663,456
202103	84192000	Ò½ÓÃ»òÊµÑéÊÒÓÃÏû¶¾Æ÷¾ß	305	·¨¹ú	10	Ò»°ãÃ³Ò×	11	Ì¨	140	Ç§¿Ë	189,062
202103	84192000	Ò½ÓÃ»òÊµÑéÊÒÓÃÏû¶¾Æ÷¾ß	307	Òâ´óÀû	10	Ò»°ãÃ³Ò×	17	Ì¨	14255	Ç§¿Ë	9,054,546
202103	84192000	Ò½ÓÃ»òÊµÑéÊÒÓÃÏû¶¾Æ÷¾ß	309	ºÉÀ¼	10	Ò»°ãÃ³Ò×	1	Ì¨	266	Ç§¿Ë	486,142
202103	84192000	Ò½ÓÃ»òÊµÑéÊÒÓÃÏû¶¾Æ÷¾ß	315	°ÂµØÀû	10	Ò»°ãÃ³Ò×	2	Ì¨	68	Ç§¿Ë	33,170
202103	84192000	Ò½ÓÃ»òÊµÑéÊÒÓÃÏû¶¾Æ÷¾ß	318	·ÒÀ¼	10	Ò»°ãÃ³Ò×	4	Ì¨	11860	Ç§¿Ë	6,959,887
202103	84192000	Ò½ÓÃ»òÊµÑéÊÒÓÃÏû¶¾Æ÷¾ß	327	²¨À¼	10	Ò»°ãÃ³Ò×	1	Ì¨	363	Ç§¿Ë	98,294
202103	84192000	Ò½ÓÃ»òÊµÑéÊÒÓÃÏû¶¾Æ÷¾ß	330	Èðµä	10	Ò»°ãÃ³Ò×	9	Ì¨	4540	Ç§¿Ë	2,960,399
202103	84192000	Ò½ÓÃ»òÊµÑéÊÒÓÃÏû¶¾Æ÷¾ß	331	ÈðÊ¿	10	Ò»°ãÃ³Ò×	3	Ì¨	171	Ç§¿Ë	268,460
202103	84192000	Ò½ÓÃ»òÊµÑéÊÒÓÃÏû¶¾Æ÷¾ß	350	Ë¹ÂåÎÄÄáÑÇ	10	Ò»°ãÃ³Ò×	25	Ì¨	11441	Ç§¿Ë	4,450,302
202103	84192000	Ò½ÓÃ»òÊµÑéÊÒÓÃÏû¶¾Æ÷¾ß	501	¼ÓÄÃ´ó	10	Ò»°ãÃ³Ò×	53	Ì¨	4272	Ç§¿Ë	3,200,174
202103	84192000	Ò½ÓÃ»òÊµÑéÊÒÓÃÏû¶¾Æ÷¾ß	502	ÃÀ¹ú	10	Ò»°ãÃ³Ò×	14	Ì¨	2938	Ç§¿Ë	6,940,187
202104	38089400	Ïû¶¾¼Á	108	ÈûÆÖÂ·Ë¹	10	Ò»°ãÃ³Ò×	0	Ç§¿Ë	0	?	48
202104	38089400	Ïû¶¾¼Á	110	ÖÐ¹úÏã¸Û	10	Ò»°ãÃ³Ò×	41377	Ç§¿Ë	0	?	5,189,026
202104	38089400	Ïû¶¾¼Á	111	Ó¡¶È	10	Ò»°ãÃ³Ò×	44153	Ç§¿Ë	0	?	4,561,812
202104	38089400	Ïû¶¾¼Á	112	Ó¡¶ÈÄáÎ÷ÑÇ	10	Ò»°ãÃ³Ò×	8000	Ç§¿Ë	0	?	757,753
202104	38089400	Ïû¶¾¼Á	115	ÒÔÉ«ÁÐ	10	Ò»°ãÃ³Ò×	0	Ç§¿Ë	0	?	63,299
202104	38089400	Ïû¶¾¼Á	116	ÈÕ±¾	10	Ò»°ãÃ³Ò×	192087	Ç§¿Ë	0	?	15,105,053
202104	38089400	Ïû¶¾¼Á	122	ÂíÀ´Î÷ÑÇ	10	Ò»°ãÃ³Ò×	13890	Ç§¿Ë	0	?	728,179
202104	38089400	Ïû¶¾¼Á	129	·ÆÂÉ±ö	10	Ò»°ãÃ³Ò×	12	Ç§¿Ë	0	?	784
202104	38089400	Ïû¶¾¼Á	132	ÐÂ¼ÓÆÂ	10	Ò»°ãÃ³Ò×	239599	Ç§¿Ë	0	?	5,805,214
202104	38089400	Ïû¶¾¼Á	133	º«¹ú	10	Ò»°ãÃ³Ò×	79599	Ç§¿Ë	0	?	2,888,417
202104	38089400	Ïû¶¾¼Á	136	Ì©¹ú	10	Ò»°ãÃ³Ò×	157303	Ç§¿Ë	0	?	3,420,582
202104	38089400	Ïû¶¾¼Á	138	°¢ÁªÇõ	10	Ò»°ãÃ³Ò×	195516	Ç§¿Ë	0	?	2,670,121
202104	38089400	Ïû¶¾¼Á	141	Ô½ÄÏ	10	Ò»°ãÃ³Ò×	132	Ç§¿Ë	0	?	3,735
202104	38089400	Ïû¶¾¼Á	142	ÖÐ¹ú	10	Ò»°ãÃ³Ò×	66699	Ç§¿Ë	0	?	7,368,727
202104	38089400	Ïû¶¾¼Á	143	ÖÐ¹úÌ¨Íå	10	Ò»°ãÃ³Ò×	122318	Ç§¿Ë	0	?	4,739,744
202104	38089400	Ïû¶¾¼Á	301	±ÈÀûÊ±	10	Ò»°ãÃ³Ò×	157246	Ç§¿Ë	0	?	2,559,777
202104	38089400	Ïû¶¾¼Á	302	µ¤Âó	10	Ò»°ãÃ³Ò×	14	Ç§¿Ë	0	?	2,193
202104	38089400	Ïû¶¾¼Á	303	Ó¢¹ú	10	Ò»°ãÃ³Ò×	366720	Ç§¿Ë	0	?	17,006,733
202104	38089400	Ïû¶¾¼Á	304	µÂ¹ú	10	Ò»°ãÃ³Ò×	362214	Ç§¿Ë	0	?	11,528,280
202104	38089400	Ïû¶¾¼Á	305	·¨¹ú	10	Ò»°ãÃ³Ò×	14637	Ç§¿Ë	0	?	1,294,012
202104	38089400	Ïû¶¾¼Á	306	°®¶ûÀ¼	10	Ò»°ãÃ³Ò×	347	Ç§¿Ë	0	?	375,209
202104	38089400	Ïû¶¾¼Á	307	Òâ´óÀû	10	Ò»°ãÃ³Ò×	41128	Ç§¿Ë	0	?	855,757
202104	38089400	Ïû¶¾¼Á	309	ºÉÀ¼	10	Ò»°ãÃ³Ò×	151912	Ç§¿Ë	0	?	2,870,534
202104	38089400	Ïû¶¾¼Á	311	ÆÏÌÑÑÀ	10	Ò»°ãÃ³Ò×	3533	Ç§¿Ë	0	?	527,264
202104	38089400	Ïû¶¾¼Á	312	Î÷°àÑÀ	10	Ò»°ãÃ³Ò×	75255	Ç§¿Ë	0	?	1,621,177
202104	38089400	Ïû¶¾¼Á	327	²¨À¼	10	Ò»°ãÃ³Ò×	24488	Ç§¿Ë	0	?	229,155
202104	38089400	Ïû¶¾¼Á	330	Èðµä	10	Ò»°ãÃ³Ò×	9	Ç§¿Ë	0	?	1,443
202104	38089400	Ïû¶¾¼Á	331	ÈðÊ¿	10	Ò»°ãÃ³Ò×	17202	Ç§¿Ë	0	?	5,915,786
202104	38089400	Ïû¶¾¼Á	335	À­ÍÑÎ¬ÑÇ	10	Ò»°ãÃ³Ò×	2	Ç§¿Ë	0	?	194
202104	38089400	Ïû¶¾¼Á	402	°¢¸ùÍ¢	10	Ò»°ãÃ³Ò×	40320	Ç§¿Ë	0	?	410,141
202104	38089400	Ïû¶¾¼Á	501	¼ÓÄÃ´ó	10	Ò»°ãÃ³Ò×	3	Ç§¿Ë	0	?	233
202104	38089400	Ïû¶¾¼Á	502	ÃÀ¹ú	10	Ò»°ãÃ³Ò×	459417	Ç§¿Ë	0	?	23,353,023
202104	38089400	Ïû¶¾¼Á	601	°Ä´óÀûÑÇ	10	Ò»°ãÃ³Ò×	61421	Ç§¿Ë	0	?	1,947,519
202104	38089400	Ïû¶¾¼Á	701	¹ú(µØ)±ð²»Ïê	10	Ò»°ãÃ³Ò×	0	Ç§¿Ë	0	?	3,559
202104	84192000	Ò½ÓÃ»òÊµÑéÊÒÓÃÏû¶¾Æ÷¾ß	115	ÒÔÉ«ÁÐ	10	Ò»°ãÃ³Ò×	14	Ì¨	2642	Ç§¿Ë	1,055,375
202104	84192000	Ò½ÓÃ»òÊµÑéÊÒÓÃÏû¶¾Æ÷¾ß	116	ÈÕ±¾	10	Ò»°ãÃ³Ò×	24	Ì¨	9674	Ç§¿Ë	3,211,327
202104	84192000	Ò½ÓÃ»òÊµÑéÊÒÓÃÏû¶¾Æ÷¾ß	133	º«¹ú	10	Ò»°ãÃ³Ò×	3	Ì¨	1274	Ç§¿Ë	912,291
202104	84192000	Ò½ÓÃ»òÊµÑéÊÒÓÃÏû¶¾Æ÷¾ß	142	ÖÐ¹ú	10	Ò»°ãÃ³Ò×	2	Ì¨	201	Ç§¿Ë	177,941
202104	84192000	Ò½ÓÃ»òÊµÑéÊÒÓÃÏû¶¾Æ÷¾ß	303	Ó¢¹ú	10	Ò»°ãÃ³Ò×	12	Ì¨	280	Ç§¿Ë	231,942
202104	84192000	Ò½ÓÃ»òÊµÑéÊÒÓÃÏû¶¾Æ÷¾ß	304	µÂ¹ú	10	Ò»°ãÃ³Ò×	150	Ì¨	10018	Ç§¿Ë	5,129,678
202104	84192000	Ò½ÓÃ»òÊµÑéÊÒÓÃÏû¶¾Æ÷¾ß	305	·¨¹ú	10	Ò»°ãÃ³Ò×	2	Ì¨	105	Ç§¿Ë	176,723
202104	84192000	Ò½ÓÃ»òÊµÑéÊÒÓÃÏû¶¾Æ÷¾ß	307	Òâ´óÀû	10	Ò»°ãÃ³Ò×	9	Ì¨	13550	Ç§¿Ë	4,155,773
202104	84192000	Ò½ÓÃ»òÊµÑéÊÒÓÃÏû¶¾Æ÷¾ß	309	ºÉÀ¼	10	Ò»°ãÃ³Ò×	1	Ì¨	812	Ç§¿Ë	1,748,140
202104	84192000	Ò½ÓÃ»òÊµÑéÊÒÓÃÏû¶¾Æ÷¾ß	327	²¨À¼	10	Ò»°ãÃ³Ò×	2	Ì¨	938	Ç§¿Ë	474,467
202104	84192000	Ò½ÓÃ»òÊµÑéÊÒÓÃÏû¶¾Æ÷¾ß	330	Èðµä	10	Ò»°ãÃ³Ò×	4	Ì¨	2915	Ç§¿Ë	1,901,073
202104	84192000	Ò½ÓÃ»òÊµÑéÊÒÓÃÏû¶¾Æ÷¾ß	331	ÈðÊ¿	10	Ò»°ãÃ³Ò×	20	Ì¨	219	Ç§¿Ë	642,687
202104	84192000	Ò½ÓÃ»òÊµÑéÊÒÓÃÏû¶¾Æ÷¾ß	350	Ë¹ÂåÎÄÄáÑÇ	10	Ò»°ãÃ³Ò×	4	Ì¨	1530	Ç§¿Ë	547,840
202104	84192000	Ò½ÓÃ»òÊµÑéÊÒÓÃÏû¶¾Æ÷¾ß	429	Ä«Î÷¸ç	10	Ò»°ãÃ³Ò×	1	Ì¨	700	Ç§¿Ë	699,341
202104	84192000	Ò½ÓÃ»òÊµÑéÊÒÓÃÏû¶¾Æ÷¾ß	502	ÃÀ¹ú	10	Ò»°ãÃ³Ò×	40	Ì¨	327	Ç§¿Ë	734,735
202105	38089400	Ïû¶¾¼Á	108	ÈûÆÖÂ·Ë¹	10	Ò»°ãÃ³Ò×	0	Ç§¿Ë	0	?	24
202105	38089400	Ïû¶¾¼Á	110	ÖÐ¹úÏã¸Û	10	Ò»°ãÃ³Ò×	35622	Ç§¿Ë	0	?	5,439,654
202105	38089400	Ïû¶¾¼Á	111	Ó¡¶È	10	Ò»°ãÃ³Ò×	44824	Ç§¿Ë	0	?	3,311,585
202105	38089400	Ïû¶¾¼Á	112	Ó¡¶ÈÄáÎ÷ÑÇ	10	Ò»°ãÃ³Ò×	9600	Ç§¿Ë	0	?	821,841
202105	38089400	Ïû¶¾¼Á	115	ÒÔÉ«ÁÐ	10	Ò»°ãÃ³Ò×	0	Ç§¿Ë	0	?	24,715
202105	38089400	Ïû¶¾¼Á	116	ÈÕ±¾	10	Ò»°ãÃ³Ò×	185430	Ç§¿Ë	0	?	17,948,483
202105	38089400	Ïû¶¾¼Á	122	ÂíÀ´Î÷ÑÇ	10	Ò»°ãÃ³Ò×	7923	Ç§¿Ë	0	?	134,197
202105	38089400	Ïû¶¾¼Á	132	ÐÂ¼ÓÆÂ	10	Ò»°ãÃ³Ò×	171750	Ç§¿Ë	0	?	4,969,570
202105	38089400	Ïû¶¾¼Á	133	º«¹ú	10	Ò»°ãÃ³Ò×	28662	Ç§¿Ë	0	?	2,945,845
202105	38089400	Ïû¶¾¼Á	136	Ì©¹ú	10	Ò»°ãÃ³Ò×	287812	Ç§¿Ë	0	?	6,345,287
202105	38089400	Ïû¶¾¼Á	137	ÍÁ¶úÆä	10	Ò»°ãÃ³Ò×	35490	Ç§¿Ë	0	?	575,601
202105	38089400	Ïû¶¾¼Á	141	Ô½ÄÏ	10	Ò»°ãÃ³Ò×	11165	Ç§¿Ë	0	?	210,645
202105	38089400	Ïû¶¾¼Á	142	ÖÐ¹ú	10	Ò»°ãÃ³Ò×	131345	Ç§¿Ë	0	?	2,527,050
202105	38089400	Ïû¶¾¼Á	143	ÖÐ¹úÌ¨Íå	10	Ò»°ãÃ³Ò×	194109	Ç§¿Ë	0	?	3,764,891
202105	38089400	Ïû¶¾¼Á	244	ÄÏ·Ç	10	Ò»°ãÃ³Ò×	400	Ç§¿Ë	0	?	18,846
202105	38089400	Ïû¶¾¼Á	301	±ÈÀûÊ±	10	Ò»°ãÃ³Ò×	166215	Ç§¿Ë	0	?	2,175,559
202105	38089400	Ïû¶¾¼Á	302	µ¤Âó	10	Ò»°ãÃ³Ò×	17	Ç§¿Ë	0	?	2,982
202105	38089400	Ïû¶¾¼Á	303	Ó¢¹ú	10	Ò»°ãÃ³Ò×	444836	Ç§¿Ë	0	?	21,387,767
202105	38089400	Ïû¶¾¼Á	304	µÂ¹ú	10	Ò»°ãÃ³Ò×	354987	Ç§¿Ë	0	?	9,649,089
202105	38089400	Ïû¶¾¼Á	305	·¨¹ú	10	Ò»°ãÃ³Ò×	7896	Ç§¿Ë	0	?	449,621
202105	38089400	Ïû¶¾¼Á	306	°®¶ûÀ¼	10	Ò»°ãÃ³Ò×	346	Ç§¿Ë	0	?	374,290
202105	38089400	Ïû¶¾¼Á	307	Òâ´óÀû	10	Ò»°ãÃ³Ò×	23480	Ç§¿Ë	0	?	396,942
202105	38089400	Ïû¶¾¼Á	309	ºÉÀ¼	10	Ò»°ãÃ³Ò×	83607	Ç§¿Ë	0	?	1,635,272
202105	38089400	Ïû¶¾¼Á	311	ÆÏÌÑÑÀ	10	Ò»°ãÃ³Ò×	2	Ç§¿Ë	0	?	305
202105	38089400	Ïû¶¾¼Á	312	Î÷°àÑÀ	10	Ò»°ãÃ³Ò×	57629	Ç§¿Ë	0	?	991,564
202105	38089400	Ïû¶¾¼Á	315	°ÂµØÀû	10	Ò»°ãÃ³Ò×	1923	Ç§¿Ë	0	?	35,741
202105	38089400	Ïû¶¾¼Á	327	²¨À¼	10	Ò»°ãÃ³Ò×	42402	Ç§¿Ë	0	?	294,555
202105	38089400	Ïû¶¾¼Á	330	Èðµä	10	Ò»°ãÃ³Ò×	10	Ç§¿Ë	0	?	1,482
202105	38089400	Ïû¶¾¼Á	331	ÈðÊ¿	10	Ò»°ãÃ³Ò×	33376	Ç§¿Ë	0	?	8,487,579
202105	38089400	Ïû¶¾¼Á	344	¶íÂÞË¹Áª°î	10	Ò»°ãÃ³Ò×	40	Ç§¿Ë	0	?	17,812
202105	38089400	Ïû¶¾¼Á	410	°ÍÎ÷	10	Ò»°ãÃ³Ò×	0	Ç§¿Ë	0	?	2,694
202105	38089400	Ïû¶¾¼Á	429	Ä«Î÷¸ç	10	Ò»°ãÃ³Ò×	30	Ç§¿Ë	0	?	154
202105	38089400	Ïû¶¾¼Á	501	¼ÓÄÃ´ó	10	Ò»°ãÃ³Ò×	61720	Ç§¿Ë	0	?	3,260,234
202105	38089400	Ïû¶¾¼Á	502	ÃÀ¹ú	10	Ò»°ãÃ³Ò×	553539	Ç§¿Ë	0	?	18,392,016
202105	38089400	Ïû¶¾¼Á	601	°Ä´óÀûÑÇ	10	Ò»°ãÃ³Ò×	234567	Ç§¿Ë	0	?	7,365,933
202105	84192000	Ò½ÓÃ»òÊµÑéÊÒÓÃÏû¶¾Æ÷¾ß	115	ÒÔÉ«ÁÐ	10	Ò»°ãÃ³Ò×	9	Ì¨	2390	Ç§¿Ë	860,660
202105	84192000	Ò½ÓÃ»òÊµÑéÊÒÓÃÏû¶¾Æ÷¾ß	116	ÈÕ±¾	10	Ò»°ãÃ³Ò×	22	Ì¨	1330	Ç§¿Ë	582,210
202105	84192000	Ò½ÓÃ»òÊµÑéÊÒÓÃÏû¶¾Æ÷¾ß	304	µÂ¹ú	10	Ò»°ãÃ³Ò×	14	Ì¨	1243	Ç§¿Ë	816,565
202105	84192000	Ò½ÓÃ»òÊµÑéÊÒÓÃÏû¶¾Æ÷¾ß	305	·¨¹ú	10	Ò»°ãÃ³Ò×	7	Ì¨	560	Ç§¿Ë	377,733
202105	84192000	Ò½ÓÃ»òÊµÑéÊÒÓÃÏû¶¾Æ÷¾ß	327	²¨À¼	10	Ò»°ãÃ³Ò×	1	Ì¨	297	Ç§¿Ë	91,835
202105	84192000	Ò½ÓÃ»òÊµÑéÊÒÓÃÏû¶¾Æ÷¾ß	330	Èðµä	10	Ò»°ãÃ³Ò×	2	Ì¨	530	Ç§¿Ë	193,949
202105	84192000	Ò½ÓÃ»òÊµÑéÊÒÓÃÏû¶¾Æ÷¾ß	331	ÈðÊ¿	10	Ò»°ãÃ³Ò×	2	Ì¨	88	Ç§¿Ë	144,610
202105	84192000	Ò½ÓÃ»òÊµÑéÊÒÓÃÏû¶¾Æ÷¾ß	350	Ë¹ÂåÎÄÄáÑÇ	10	Ò»°ãÃ³Ò×	34	Ì¨	34498	Ç§¿Ë	6,779,403
202105	84192000	Ò½ÓÃ»òÊµÑéÊÒÓÃÏû¶¾Æ÷¾ß	352	½Ý¿Ë	10	Ò»°ãÃ³Ò×	1	Ì¨	1676	Ç§¿Ë	753,198
202105	84192000	Ò½ÓÃ»òÊµÑéÊÒÓÃÏû¶¾Æ÷¾ß	429	Ä«Î÷¸ç	10	Ò»°ãÃ³Ò×	1	Ì¨	2299	Ç§¿Ë	448,654
202105	84192000	Ò½ÓÃ»òÊµÑéÊÒÓÃÏû¶¾Æ÷¾ß	501	¼ÓÄÃ´ó	10	Ò»°ãÃ³Ò×	12	Ì¨	3805	Ç§¿Ë	1,974,449
202105	84192000	Ò½ÓÃ»òÊµÑéÊÒÓÃÏû¶¾Æ÷¾ß	502	ÃÀ¹ú	10	Ò»°ãÃ³Ò×	19	Ì¨	2066	Ç§¿Ë	4,894,167
202106	38089400	Ïû¶¾¼Á	108	ÈûÆÖÂ·Ë¹	10	Ò»°ãÃ³Ò×	448	Ç§¿Ë	0	?	146,626
202106	38089400	Ïû¶¾¼Á	110	ÖÐ¹úÏã¸Û	10	Ò»°ãÃ³Ò×	12340	Ç§¿Ë	0	?	1,973,250
202106	38089400	Ïû¶¾¼Á	111	Ó¡¶È	10	Ò»°ãÃ³Ò×	32767	Ç§¿Ë	0	?	2,774,919
202106	38089400	Ïû¶¾¼Á	112	Ó¡¶ÈÄáÎ÷ÑÇ	10	Ò»°ãÃ³Ò×	28600	Ç§¿Ë	0	?	1,854,637
202106	38089400	Ïû¶¾¼Á	115	ÒÔÉ«ÁÐ	10	Ò»°ãÃ³Ò×	4800	Ç§¿Ë	0	?	221,825
202106	38089400	Ïû¶¾¼Á	116	ÈÕ±¾	10	Ò»°ãÃ³Ò×	145227	Ç§¿Ë	0	?	17,227,449
202106	38089400	Ïû¶¾¼Á	122	ÂíÀ´Î÷ÑÇ	10	Ò»°ãÃ³Ò×	8165	Ç§¿Ë	0	?	169,383
202106	38089400	Ïû¶¾¼Á	129	·ÆÂÉ±ö	10	Ò»°ãÃ³Ò×	30	Ç§¿Ë	0	?	2,185
202106	38089400	Ïû¶¾¼Á	132	ÐÂ¼ÓÆÂ	10	Ò»°ãÃ³Ò×	331209	Ç§¿Ë	0	?	9,036,018
202106	38089400	Ïû¶¾¼Á	133	º«¹ú	10	Ò»°ãÃ³Ò×	42277	Ç§¿Ë	0	?	4,669,302
202106	38089400	Ïû¶¾¼Á	136	Ì©¹ú	10	Ò»°ãÃ³Ò×	287815	Ç§¿Ë	0	?	5,050,031
202106	38089400	Ïû¶¾¼Á	138	°¢ÁªÇõ	10	Ò»°ãÃ³Ò×	36000	Ç§¿Ë	0	?	438,663
202106	38089400	Ïû¶¾¼Á	141	Ô½ÄÏ	10	Ò»°ãÃ³Ò×	2345	Ç§¿Ë	0	?	69,379
202106	38089400	Ïû¶¾¼Á	142	ÖÐ¹ú	10	Ò»°ãÃ³Ò×	70927	Ç§¿Ë	0	?	1,438,236
202106	38089400	Ïû¶¾¼Á	143	ÖÐ¹úÌ¨Íå	10	Ò»°ãÃ³Ò×	125056	Ç§¿Ë	0	?	4,794,801
202106	38089400	Ïû¶¾¼Á	301	±ÈÀûÊ±	10	Ò»°ãÃ³Ò×	135454	Ç§¿Ë	0	?	2,453,799
202106	38089400	Ïû¶¾¼Á	302	µ¤Âó	10	Ò»°ãÃ³Ò×	9604	Ç§¿Ë	0	?	122,631
202106	38089400	Ïû¶¾¼Á	303	Ó¢¹ú	10	Ò»°ãÃ³Ò×	665974	Ç§¿Ë	0	?	31,137,761
202106	38089400	Ïû¶¾¼Á	304	µÂ¹ú	10	Ò»°ãÃ³Ò×	468898	Ç§¿Ë	0	?	12,225,771
202106	38089400	Ïû¶¾¼Á	305	·¨¹ú	10	Ò»°ãÃ³Ò×	63952	Ç§¿Ë	0	?	1,383,840
202106	38089400	Ïû¶¾¼Á	306	°®¶ûÀ¼	10	Ò»°ãÃ³Ò×	116	Ç§¿Ë	0	?	8,208
202106	38089400	Ïû¶¾¼Á	307	Òâ´óÀû	10	Ò»°ãÃ³Ò×	103029	Ç§¿Ë	0	?	1,650,190
202106	38089400	Ïû¶¾¼Á	309	ºÉÀ¼	10	Ò»°ãÃ³Ò×	215974	Ç§¿Ë	0	?	2,627,063
202106	38089400	Ïû¶¾¼Á	311	ÆÏÌÑÑÀ	10	Ò»°ãÃ³Ò×	14	Ç§¿Ë	0	?	4,121
202106	38089400	Ïû¶¾¼Á	312	Î÷°àÑÀ	10	Ò»°ãÃ³Ò×	47918	Ç§¿Ë	0	?	1,800,008
202106	38089400	Ïû¶¾¼Á	327	²¨À¼	10	Ò»°ãÃ³Ò×	12500	Ç§¿Ë	0	?	110,462
202106	38089400	Ïû¶¾¼Á	331	ÈðÊ¿	10	Ò»°ãÃ³Ò×	35356	Ç§¿Ë	0	?	7,021,112
202106	38089400	Ïû¶¾¼Á	344	¶íÂÞË¹Áª°î	10	Ò»°ãÃ³Ò×	25	Ç§¿Ë	0	?	3,454
202106	38089400	Ïû¶¾¼Á	402	°¢¸ùÍ¢	10	Ò»°ãÃ³Ò×	64	Ç§¿Ë	0	?	6,061
202106	38089400	Ïû¶¾¼Á	501	¼ÓÄÃ´ó	10	Ò»°ãÃ³Ò×	5	Ç§¿Ë	0	?	442
202106	38089400	Ïû¶¾¼Á	502	ÃÀ¹ú	10	Ò»°ãÃ³Ò×	489975	Ç§¿Ë	0	?	23,557,984
202106	38089400	Ïû¶¾¼Á	601	°Ä´óÀûÑÇ	10	Ò»°ãÃ³Ò×	26546	Ç§¿Ë	0	?	720,017
202106	38089400	Ïû¶¾¼Á	609	ÐÂÎ÷À¼	10	Ò»°ãÃ³Ò×	81	Ç§¿Ë	0	?	4,446
202106	84192000	Ò½ÓÃ»òÊµÑéÊÒÓÃÏû¶¾Æ÷¾ß	115	ÒÔÉ«ÁÐ	10	Ò»°ãÃ³Ò×	3	Ì¨	4648	Ç§¿Ë	1,826,768
202106	84192000	Ò½ÓÃ»òÊµÑéÊÒÓÃÏû¶¾Æ÷¾ß	116	ÈÕ±¾	10	Ò»°ãÃ³Ò×	36	Ì¨	2224	Ç§¿Ë	2,438,689
202106	84192000	Ò½ÓÃ»òÊµÑéÊÒÓÃÏû¶¾Æ÷¾ß	127	°Í»ùË¹Ì¹	10	Ò»°ãÃ³Ò×	31	Ì¨	7	Ç§¿Ë	523
202106	84192000	Ò½ÓÃ»òÊµÑéÊÒÓÃÏû¶¾Æ÷¾ß	133	º«¹ú	10	Ò»°ãÃ³Ò×	1	Ì¨	85	Ç§¿Ë	11,779
202106	84192000	Ò½ÓÃ»òÊµÑéÊÒÓÃÏû¶¾Æ÷¾ß	136	Ì©¹ú	10	Ò»°ãÃ³Ò×	1	Ì¨	168	Ç§¿Ë	159,445
202106	84192000	Ò½ÓÃ»òÊµÑéÊÒÓÃÏû¶¾Æ÷¾ß	142	ÖÐ¹ú	10	Ò»°ãÃ³Ò×	12	Ì¨	12	Ç§¿Ë	8,782
202106	84192000	Ò½ÓÃ»òÊµÑéÊÒÓÃÏû¶¾Æ÷¾ß	143	ÖÐ¹úÌ¨Íå	10	Ò»°ãÃ³Ò×	1	Ì¨	16	Ç§¿Ë	15,283
202106	84192000	Ò½ÓÃ»òÊµÑéÊÒÓÃÏû¶¾Æ÷¾ß	303	Ó¢¹ú	10	Ò»°ãÃ³Ò×	12	Ì¨	928	Ç§¿Ë	2,357,314
202106	84192000	Ò½ÓÃ»òÊµÑéÊÒÓÃÏû¶¾Æ÷¾ß	304	µÂ¹ú	10	Ò»°ãÃ³Ò×	78	Ì¨	4969	Ç§¿Ë	2,802,537
202106	84192000	Ò½ÓÃ»òÊµÑéÊÒÓÃÏû¶¾Æ÷¾ß	307	Òâ´óÀû	10	Ò»°ãÃ³Ò×	11	Ì¨	4100	Ç§¿Ë	3,192,914
202106	84192000	Ò½ÓÃ»òÊµÑéÊÒÓÃÏû¶¾Æ÷¾ß	311	ÆÏÌÑÑÀ	10	Ò»°ãÃ³Ò×	1	Ì¨	11	Ç§¿Ë	2,875
202106	84192000	Ò½ÓÃ»òÊµÑéÊÒÓÃÏû¶¾Æ÷¾ß	315	°ÂµØÀû	10	Ò»°ãÃ³Ò×	3	Ì¨	30	Ç§¿Ë	86,818
202106	84192000	Ò½ÓÃ»òÊµÑéÊÒÓÃÏû¶¾Æ÷¾ß	331	ÈðÊ¿	10	Ò»°ãÃ³Ò×	2	Ì¨	2430	Ç§¿Ë	4,437,650
202106	84192000	Ò½ÓÃ»òÊµÑéÊÒÓÃÏû¶¾Æ÷¾ß	350	Ë¹ÂåÎÄÄáÑÇ	10	Ò»°ãÃ³Ò×	32	Ì¨	23547	Ç§¿Ë	10,481,663
202106	84192000	Ò½ÓÃ»òÊµÑéÊÒÓÃÏû¶¾Æ÷¾ß	352	½Ý¿Ë	10	Ò»°ãÃ³Ò×	1	Ì¨	1999	Ç§¿Ë	373,733
202106	84192000	Ò½ÓÃ»òÊµÑéÊÒÓÃÏû¶¾Æ÷¾ß	501	¼ÓÄÃ´ó	10	Ò»°ãÃ³Ò×	13	Ì¨	6257	Ç§¿Ë	2,694,244
202106	84192000	Ò½ÓÃ»òÊµÑéÊÒÓÃÏû¶¾Æ÷¾ß	502	ÃÀ¹ú	10	Ò»°ãÃ³Ò×	30	Ì¨	3913	Ç§¿Ë	2,408,870
202107	38089400	Ïû¶¾¼Á	110	ÖÐ¹úÏã¸Û	10	Ò»°ãÃ³Ò×	6590	Ç§¿Ë	0	?	620,630
202107	38089400	Ïû¶¾¼Á	111	Ó¡¶È	10	Ò»°ãÃ³Ò×	40130	Ç§¿Ë	0	?	3,616,155
202107	38089400	Ïû¶¾¼Á	112	Ó¡¶ÈÄáÎ÷ÑÇ	10	Ò»°ãÃ³Ò×	19040	Ç§¿Ë	0	?	429,783
202107	38089400	Ïû¶¾¼Á	115	ÒÔÉ«ÁÐ	10	Ò»°ãÃ³Ò×	0	Ç§¿Ë	0	?	35,522
202107	38089400	Ïû¶¾¼Á	116	ÈÕ±¾	10	Ò»°ãÃ³Ò×	114452	Ç§¿Ë	0	?	13,448,337
202107	38089400	Ïû¶¾¼Á	122	ÂíÀ´Î÷ÑÇ	10	Ò»°ãÃ³Ò×	15290	Ç§¿Ë	0	?	727,897
202107	38089400	Ïû¶¾¼Á	129	·ÆÂÉ±ö	10	Ò»°ãÃ³Ò×	12	Ç§¿Ë	0	?	886
202107	38089400	Ïû¶¾¼Á	132	ÐÂ¼ÓÆÂ	10	Ò»°ãÃ³Ò×	383692	Ç§¿Ë	0	?	12,737,172
202107	38089400	Ïû¶¾¼Á	133	º«¹ú	10	Ò»°ãÃ³Ò×	45851	Ç§¿Ë	0	?	1,434,069
202107	38089400	Ïû¶¾¼Á	136	Ì©¹ú	10	Ò»°ãÃ³Ò×	245132	Ç§¿Ë	0	?	5,141,251
202107	38089400	Ïû¶¾¼Á	137	ÍÁ¶úÆä	10	Ò»°ãÃ³Ò×	22870	Ç§¿Ë	0	?	577,303
202107	38089400	Ïû¶¾¼Á	141	Ô½ÄÏ	10	Ò»°ãÃ³Ò×	2511	Ç§¿Ë	0	?	67,506
202107	38089400	Ïû¶¾¼Á	142	ÖÐ¹ú	10	Ò»°ãÃ³Ò×	18479	Ç§¿Ë	0	?	2,073,127
202107	38089400	Ïû¶¾¼Á	143	ÖÐ¹úÌ¨Íå	10	Ò»°ãÃ³Ò×	211664	Ç§¿Ë	0	?	4,241,866
202107	38089400	Ïû¶¾¼Á	301	±ÈÀûÊ±	10	Ò»°ãÃ³Ò×	185648	Ç§¿Ë	0	?	3,457,562
202107	38089400	Ïû¶¾¼Á	303	Ó¢¹ú	10	Ò»°ãÃ³Ò×	701816	Ç§¿Ë	0	?	31,426,839
202107	38089400	Ïû¶¾¼Á	304	µÂ¹ú	10	Ò»°ãÃ³Ò×	833817	Ç§¿Ë	0	?	24,647,257
202107	38089400	Ïû¶¾¼Á	305	·¨¹ú	10	Ò»°ãÃ³Ò×	43444	Ç§¿Ë	0	?	2,953,444
202107	38089400	Ïû¶¾¼Á	306	°®¶ûÀ¼	10	Ò»°ãÃ³Ò×	1418	Ç§¿Ë	0	?	75,172
202107	38089400	Ïû¶¾¼Á	307	Òâ´óÀû	10	Ò»°ãÃ³Ò×	2670	Ç§¿Ë	0	?	32,965
202107	38089400	Ïû¶¾¼Á	309	ºÉÀ¼	10	Ò»°ãÃ³Ò×	212103	Ç§¿Ë	0	?	2,728,287
202107	38089400	Ïû¶¾¼Á	311	ÆÏÌÑÑÀ	10	Ò»°ãÃ³Ò×	29185	Ç§¿Ë	0	?	1,369,598
202107	38089400	Ïû¶¾¼Á	312	Î÷°àÑÀ	10	Ò»°ãÃ³Ò×	74559	Ç§¿Ë	0	?	1,290,722
202107	38089400	Ïû¶¾¼Á	315	°ÂµØÀû	10	Ò»°ãÃ³Ò×	4850	Ç§¿Ë	0	?	85,440
202107	38089400	Ïû¶¾¼Á	327	²¨À¼	10	Ò»°ãÃ³Ò×	10020	Ç§¿Ë	0	?	93,207
202107	38089400	Ïû¶¾¼Á	331	ÈðÊ¿	10	Ò»°ãÃ³Ò×	12314	Ç§¿Ë	0	?	3,554,814
202107	38089400	Ïû¶¾¼Á	335	À­ÍÑÎ¬ÑÇ	10	Ò»°ãÃ³Ò×	800	Ç§¿Ë	0	?	86,622
202107	38089400	Ïû¶¾¼Á	444	ÎÚÀ­¹ç	10	Ò»°ãÃ³Ò×	7040	Ç§¿Ë	0	?	62,868
202107	38089400	Ïû¶¾¼Á	501	¼ÓÄÃ´ó	10	Ò»°ãÃ³Ò×	13382	Ç§¿Ë	0	?	546,308
202107	38089400	Ïû¶¾¼Á	502	ÃÀ¹ú	10	Ò»°ãÃ³Ò×	434100	Ç§¿Ë	0	?	22,620,504
202107	38089400	Ïû¶¾¼Á	601	°Ä´óÀûÑÇ	10	Ò»°ãÃ³Ò×	102648	Ç§¿Ë	0	?	3,362,435
202107	84192000	Ò½ÓÃ»òÊµÑéÊÒÓÃÏû¶¾Æ÷¾ß	115	ÒÔÉ«ÁÐ	10	Ò»°ãÃ³Ò×	2	Ì¨	1871	Ç§¿Ë	422,044
202107	84192000	Ò½ÓÃ»òÊµÑéÊÒÓÃÏû¶¾Æ÷¾ß	116	ÈÕ±¾	10	Ò»°ãÃ³Ò×	22	Ì¨	23230	Ç§¿Ë	4,952,097
202107	84192000	Ò½ÓÃ»òÊµÑéÊÒÓÃÏû¶¾Æ÷¾ß	133	º«¹ú	10	Ò»°ãÃ³Ò×	3	Ì¨	1274	Ç§¿Ë	899,655
202107	84192000	Ò½ÓÃ»òÊµÑéÊÒÓÃÏû¶¾Æ÷¾ß	136	Ì©¹ú	10	Ò»°ãÃ³Ò×	12	Ì¨	1774	Ç§¿Ë	1,910,372
202107	84192000	Ò½ÓÃ»òÊµÑéÊÒÓÃÏû¶¾Æ÷¾ß	142	ÖÐ¹ú	10	Ò»°ãÃ³Ò×	1	Ì¨	2	Ç§¿Ë	1,502
202107	84192000	Ò½ÓÃ»òÊµÑéÊÒÓÃÏû¶¾Æ÷¾ß	304	µÂ¹ú	10	Ò»°ãÃ³Ò×	24	Ì¨	2125	Ç§¿Ë	1,235,265
202107	84192000	Ò½ÓÃ»òÊµÑéÊÒÓÃÏû¶¾Æ÷¾ß	305	·¨¹ú	10	Ò»°ãÃ³Ò×	6	Ì¨	8700	Ç§¿Ë	6,806,365
202107	84192000	Ò½ÓÃ»òÊµÑéÊÒÓÃÏû¶¾Æ÷¾ß	307	Òâ´óÀû	10	Ò»°ãÃ³Ò×	11	Ì¨	9990	Ç§¿Ë	6,509,428
202107	84192000	Ò½ÓÃ»òÊµÑéÊÒÓÃÏû¶¾Æ÷¾ß	315	°ÂµØÀû	10	Ò»°ãÃ³Ò×	1	Ì¨	34	Ç§¿Ë	15,194
202107	84192000	Ò½ÓÃ»òÊµÑéÊÒÓÃÏû¶¾Æ÷¾ß	318	·ÒÀ¼	10	Ò»°ãÃ³Ò×	4	Ì¨	12820	Ç§¿Ë	9,468,098
202107	84192000	Ò½ÓÃ»òÊµÑéÊÒÓÃÏû¶¾Æ÷¾ß	330	Èðµä	10	Ò»°ãÃ³Ò×	1	Ì¨	465	Ç§¿Ë	212,944
202107	84192000	Ò½ÓÃ»òÊµÑéÊÒÓÃÏû¶¾Æ÷¾ß	331	ÈðÊ¿	10	Ò»°ãÃ³Ò×	1	Ì¨	225	Ç§¿Ë	231,819
202107	84192000	Ò½ÓÃ»òÊµÑéÊÒÓÃÏû¶¾Æ÷¾ß	350	Ë¹ÂåÎÄÄáÑÇ	10	Ò»°ãÃ³Ò×	4	Ì¨	2695	Ç§¿Ë	683,228
202107	84192000	Ò½ÓÃ»òÊµÑéÊÒÓÃÏû¶¾Æ÷¾ß	352	½Ý¿Ë	10	Ò»°ãÃ³Ò×	5	Ì¨	7614	Ç§¿Ë	2,521,245
202107	84192000	Ò½ÓÃ»òÊµÑéÊÒÓÃÏû¶¾Æ÷¾ß	501	¼ÓÄÃ´ó	10	Ò»°ãÃ³Ò×	10	Ì¨	647	Ç§¿Ë	409,319
202107	84192000	Ò½ÓÃ»òÊµÑéÊÒÓÃÏû¶¾Æ÷¾ß	502	ÃÀ¹ú	10	Ò»°ãÃ³Ò×	34	Ì¨	4938	Ç§¿Ë	11,745,422
202108	38089400	Ïû¶¾¼Á	110	ÖÐ¹úÏã¸Û	10	Ò»°ãÃ³Ò×	6535	Ç§¿Ë	0	?	829,893
202108	38089400	Ïû¶¾¼Á	111	Ó¡¶È	10	Ò»°ãÃ³Ò×	18040	Ç§¿Ë	0	?	2,600,257
202108	38089400	Ïû¶¾¼Á	112	Ó¡¶ÈÄáÎ÷ÑÇ	10	Ò»°ãÃ³Ò×	4987	Ç§¿Ë	0	?	83,195
202108	38089400	Ïû¶¾¼Á	115	ÒÔÉ«ÁÐ	10	Ò»°ãÃ³Ò×	50	Ç§¿Ë	0	?	43,662
202108	38089400	Ïû¶¾¼Á	116	ÈÕ±¾	10	Ò»°ãÃ³Ò×	108073	Ç§¿Ë	0	?	11,049,346
202108	38089400	Ïû¶¾¼Á	122	ÂíÀ´Î÷ÑÇ	10	Ò»°ãÃ³Ò×	11767	Ç§¿Ë	0	?	622,804
202108	38089400	Ïû¶¾¼Á	129	·ÆÂÉ±ö	10	Ò»°ãÃ³Ò×	16	Ç§¿Ë	0	?	1,150
202108	38089400	Ïû¶¾¼Á	132	ÐÂ¼ÓÆÂ	10	Ò»°ãÃ³Ò×	350136	Ç§¿Ë	0	?	9,708,409
202108	38089400	Ïû¶¾¼Á	133	º«¹ú	10	Ò»°ãÃ³Ò×	84276	Ç§¿Ë	0	?	2,586,103
202108	38089400	Ïû¶¾¼Á	136	Ì©¹ú	10	Ò»°ãÃ³Ò×	313657	Ç§¿Ë	0	?	6,364,955
202108	38089400	Ïû¶¾¼Á	137	ÍÁ¶úÆä	10	Ò»°ãÃ³Ò×	1253	Ç§¿Ë	0	?	27,269
202108	38089400	Ïû¶¾¼Á	138	°¢ÁªÇõ	10	Ò»°ãÃ³Ò×	51623	Ç§¿Ë	0	?	644,325
202108	38089400	Ïû¶¾¼Á	141	Ô½ÄÏ	10	Ò»°ãÃ³Ò×	2	Ç§¿Ë	0	?	280
202108	38089400	Ïû¶¾¼Á	142	ÖÐ¹ú	10	Ò»°ãÃ³Ò×	163978	Ç§¿Ë	0	?	2,937,839
202108	38089400	Ïû¶¾¼Á	143	ÖÐ¹úÌ¨Íå	10	Ò»°ãÃ³Ò×	188424	Ç§¿Ë	0	?	2,963,092
202108	38089400	Ïû¶¾¼Á	301	±ÈÀûÊ±	10	Ò»°ãÃ³Ò×	20260	Ç§¿Ë	0	?	365,793
202108	38089400	Ïû¶¾¼Á	302	µ¤Âó	10	Ò»°ãÃ³Ò×	19694	Ç§¿Ë	0	?	194,708
202108	38089400	Ïû¶¾¼Á	303	Ó¢¹ú	10	Ò»°ãÃ³Ò×	774692	Ç§¿Ë	0	?	36,991,948
202108	38089400	Ïû¶¾¼Á	304	µÂ¹ú	10	Ò»°ãÃ³Ò×	380349	Ç§¿Ë	0	?	14,647,474
202108	38089400	Ïû¶¾¼Á	305	·¨¹ú	10	Ò»°ãÃ³Ò×	50877	Ç§¿Ë	0	?	2,640,157
202108	38089400	Ïû¶¾¼Á	306	°®¶ûÀ¼	10	Ò»°ãÃ³Ò×	8826	Ç§¿Ë	0	?	342,930
202108	38089400	Ïû¶¾¼Á	307	Òâ´óÀû	10	Ò»°ãÃ³Ò×	82186	Ç§¿Ë	0	?	1,369,752
202108	38089400	Ïû¶¾¼Á	309	ºÉÀ¼	10	Ò»°ãÃ³Ò×	144068	Ç§¿Ë	0	?	2,359,057
202108	38089400	Ïû¶¾¼Á	311	ÆÏÌÑÑÀ	10	Ò»°ãÃ³Ò×	4029	Ç§¿Ë	0	?	810,499
202108	38089400	Ïû¶¾¼Á	312	Î÷°àÑÀ	10	Ò»°ãÃ³Ò×	113055	Ç§¿Ë	0	?	2,051,622
202108	38089400	Ïû¶¾¼Á	315	°ÂµØÀû	10	Ò»°ãÃ³Ò×	7444	Ç§¿Ë	0	?	112,961
202108	38089400	Ïû¶¾¼Á	327	²¨À¼	10	Ò»°ãÃ³Ò×	15396	Ç§¿Ë	0	?	133,705
202108	38089400	Ïû¶¾¼Á	330	Èðµä	10	Ò»°ãÃ³Ò×	89	Ç§¿Ë	0	?	7,842
202108	38089400	Ïû¶¾¼Á	331	ÈðÊ¿	10	Ò»°ãÃ³Ò×	26645	Ç§¿Ë	0	?	4,202,945
202108	38089400	Ïû¶¾¼Á	402	°¢¸ùÍ¢	10	Ò»°ãÃ³Ò×	20160	Ç§¿Ë	0	?	208,534
202108	38089400	Ïû¶¾¼Á	429	Ä«Î÷¸ç	10	Ò»°ãÃ³Ò×	300	Ç§¿Ë	0	?	91,245
202108	38089400	Ïû¶¾¼Á	501	¼ÓÄÃ´ó	10	Ò»°ãÃ³Ò×	57601	Ç§¿Ë	0	?	3,174,424
202108	38089400	Ïû¶¾¼Á	502	ÃÀ¹ú	10	Ò»°ãÃ³Ò×	400959	Ç§¿Ë	0	?	18,171,504
202108	38089400	Ïû¶¾¼Á	601	°Ä´óÀûÑÇ	10	Ò»°ãÃ³Ò×	126324	Ç§¿Ë	0	?	4,265,925
202108	38089400	Ïû¶¾¼Á	609	ÐÂÎ÷À¼	10	Ò»°ãÃ³Ò×	10693	Ç§¿Ë	0	?	7,713,258
202108	84192000	Ò½ÓÃ»òÊµÑéÊÒÓÃÏû¶¾Æ÷¾ß	116	ÈÕ±¾	10	Ò»°ãÃ³Ò×	32	Ì¨	9133	Ç§¿Ë	5,812,691
202108	84192000	Ò½ÓÃ»òÊµÑéÊÒÓÃÏû¶¾Æ÷¾ß	127	°Í»ùË¹Ì¹	10	Ò»°ãÃ³Ò×	120	Ì¨	61	Ç§¿Ë	1,580
202108	84192000	Ò½ÓÃ»òÊµÑéÊÒÓÃÏû¶¾Æ÷¾ß	133	º«¹ú	10	Ò»°ãÃ³Ò×	214	Ì¨	176	Ç§¿Ë	167,335
202108	84192000	Ò½ÓÃ»òÊµÑéÊÒÓÃÏû¶¾Æ÷¾ß	136	Ì©¹ú	10	Ò»°ãÃ³Ò×	4	Ì¨	1885	Ç§¿Ë	627,908
202108	84192000	Ò½ÓÃ»òÊµÑéÊÒÓÃÏû¶¾Æ÷¾ß	303	Ó¢¹ú	10	Ò»°ãÃ³Ò×	6	Ì¨	126	Ç§¿Ë	117,297
202108	84192000	Ò½ÓÃ»òÊµÑéÊÒÓÃÏû¶¾Æ÷¾ß	304	µÂ¹ú	10	Ò»°ãÃ³Ò×	66	Ì¨	4485	Ç§¿Ë	2,679,194
202108	84192000	Ò½ÓÃ»òÊµÑéÊÒÓÃÏû¶¾Æ÷¾ß	307	Òâ´óÀû	10	Ò»°ãÃ³Ò×	12	Ì¨	8520	Ç§¿Ë	4,035,451
202108	84192000	Ò½ÓÃ»òÊµÑéÊÒÓÃÏû¶¾Æ÷¾ß	309	ºÉÀ¼	10	Ò»°ãÃ³Ò×	1	Ì¨	248	Ç§¿Ë	502,068
202108	84192000	Ò½ÓÃ»òÊµÑéÊÒÓÃÏû¶¾Æ÷¾ß	330	Èðµä	10	Ò»°ãÃ³Ò×	5	Ì¨	2297	Ç§¿Ë	919,759
202108	84192000	Ò½ÓÃ»òÊµÑéÊÒÓÃÏû¶¾Æ÷¾ß	331	ÈðÊ¿	10	Ò»°ãÃ³Ò×	36	Ì¨	511	Ç§¿Ë	1,658,982
202108	84192000	Ò½ÓÃ»òÊµÑéÊÒÓÃÏû¶¾Æ÷¾ß	350	Ë¹ÂåÎÄÄáÑÇ	10	Ò»°ãÃ³Ò×	16	Ì¨	18151	Ç§¿Ë	3,280,824
202108	84192000	Ò½ÓÃ»òÊµÑéÊÒÓÃÏû¶¾Æ÷¾ß	352	½Ý¿Ë	10	Ò»°ãÃ³Ò×	2	Ì¨	4254	Ç§¿Ë	1,474,018
202108	84192000	Ò½ÓÃ»òÊµÑéÊÒÓÃÏû¶¾Æ÷¾ß	429	Ä«Î÷¸ç	10	Ò»°ãÃ³Ò×	2	Ì¨	4200	Ç§¿Ë	947,698
202108	84192000	Ò½ÓÃ»òÊµÑéÊÒÓÃÏû¶¾Æ÷¾ß	502	ÃÀ¹ú	10	Ò»°ãÃ³Ò×	30	Ì¨	5933	Ç§¿Ë	9,083,039
202109	38089400	Ïû¶¾¼Á	108	ÈûÆÖÂ·Ë¹	10	Ò»°ãÃ³Ò×	415	Ç§¿Ë	0	?	153,510
202109	38089400	Ïû¶¾¼Á	110	ÖÐ¹úÏã¸Û	10	Ò»°ãÃ³Ò×	7789	Ç§¿Ë	0	?	977,132
202109	38089400	Ïû¶¾¼Á	111	Ó¡¶È	10	Ò»°ãÃ³Ò×	0	Ç§¿Ë	0	?	994
202109	38089400	Ïû¶¾¼Á	112	Ó¡¶ÈÄáÎ÷ÑÇ	10	Ò»°ãÃ³Ò×	5898	Ç§¿Ë	0	?	130,130
202109	38089400	Ïû¶¾¼Á	115	ÒÔÉ«ÁÐ	10	Ò»°ãÃ³Ò×	0	Ç§¿Ë	0	?	102,961
202109	38089400	Ïû¶¾¼Á	116	ÈÕ±¾	10	Ò»°ãÃ³Ò×	107369	Ç§¿Ë	0	?	10,669,242
202109	38089400	Ïû¶¾¼Á	122	ÂíÀ´Î÷ÑÇ	10	Ò»°ãÃ³Ò×	2738	Ç§¿Ë	0	?	148,688
202109	38089400	Ïû¶¾¼Á	129	·ÆÂÉ±ö	10	Ò»°ãÃ³Ò×	14	Ç§¿Ë	0	?	843
202109	38089400	Ïû¶¾¼Á	132	ÐÂ¼ÓÆÂ	10	Ò»°ãÃ³Ò×	256717	Ç§¿Ë	0	?	9,939,168
202109	38089400	Ïû¶¾¼Á	133	º«¹ú	10	Ò»°ãÃ³Ò×	81489	Ç§¿Ë	0	?	2,580,499
202109	38089400	Ïû¶¾¼Á	136	Ì©¹ú	10	Ò»°ãÃ³Ò×	143694	Ç§¿Ë	0	?	3,231,615
202109	38089400	Ïû¶¾¼Á	142	ÖÐ¹ú	10	Ò»°ãÃ³Ò×	47058	Ç§¿Ë	0	?	3,666,579
202109	38089400	Ïû¶¾¼Á	143	ÖÐ¹úÌ¨Íå	10	Ò»°ãÃ³Ò×	115267	Ç§¿Ë	0	?	2,357,912
202109	38089400	Ïû¶¾¼Á	244	ÄÏ·Ç	10	Ò»°ãÃ³Ò×	1148	Ç§¿Ë	0	?	159,527
202109	38089400	Ïû¶¾¼Á	301	±ÈÀûÊ±	10	Ò»°ãÃ³Ò×	50	Ç§¿Ë	0	?	6,166
202109	38089400	Ïû¶¾¼Á	302	µ¤Âó	10	Ò»°ãÃ³Ò×	75000	Ç§¿Ë	0	?	325,303
202109	38089400	Ïû¶¾¼Á	303	Ó¢¹ú	10	Ò»°ãÃ³Ò×	382216	Ç§¿Ë	0	?	21,209,338
202109	38089400	Ïû¶¾¼Á	304	µÂ¹ú	10	Ò»°ãÃ³Ò×	203101	Ç§¿Ë	0	?	9,989,012
202109	38089400	Ïû¶¾¼Á	305	·¨¹ú	10	Ò»°ãÃ³Ò×	12851	Ç§¿Ë	0	?	966,699
202109	38089400	Ïû¶¾¼Á	306	°®¶ûÀ¼	10	Ò»°ãÃ³Ò×	46	Ç§¿Ë	0	?	7,530
202109	38089400	Ïû¶¾¼Á	307	Òâ´óÀû	10	Ò»°ãÃ³Ò×	29787	Ç§¿Ë	0	?	914,601
202109	38089400	Ïû¶¾¼Á	309	ºÉÀ¼	10	Ò»°ãÃ³Ò×	68829	Ç§¿Ë	0	?	636,508
202109	38089400	Ïû¶¾¼Á	311	ÆÏÌÑÑÀ	10	Ò»°ãÃ³Ò×	1338	Ç§¿Ë	0	?	252,715
202109	38089400	Ïû¶¾¼Á	312	Î÷°àÑÀ	10	Ò»°ãÃ³Ò×	53240	Ç§¿Ë	0	?	726,294
202109	38089400	Ïû¶¾¼Á	315	°ÂµØÀû	10	Ò»°ãÃ³Ò×	1825	Ç§¿Ë	0	?	91,839
202109	38089400	Ïû¶¾¼Á	326	Å²Íþ	10	Ò»°ãÃ³Ò×	230	Ç§¿Ë	0	?	10,905
202109	38089400	Ïû¶¾¼Á	327	²¨À¼	10	Ò»°ãÃ³Ò×	9604	Ç§¿Ë	0	?	110,078
202109	38089400	Ïû¶¾¼Á	331	ÈðÊ¿	10	Ò»°ãÃ³Ò×	16426	Ç§¿Ë	0	?	4,583,414
202109	38089400	Ïû¶¾¼Á	336	Á¢ÌÕÍð	10	Ò»°ãÃ³Ò×	187	Ç§¿Ë	0	?	5,703
202109	38089400	Ïû¶¾¼Á	352	½Ý¿Ë	10	Ò»°ãÃ³Ò×	0	Ç§¿Ë	0	?	68
202109	38089400	Ïû¶¾¼Á	429	Ä«Î÷¸ç	10	Ò»°ãÃ³Ò×	30	Ç§¿Ë	0	?	195
202109	38089400	Ïû¶¾¼Á	501	¼ÓÄÃ´ó	10	Ò»°ãÃ³Ò×	960	Ç§¿Ë	0	?	90,984
202109	38089400	Ïû¶¾¼Á	502	ÃÀ¹ú	10	Ò»°ãÃ³Ò×	199696	Ç§¿Ë	0	?	10,216,913
202109	38089400	Ïû¶¾¼Á	601	°Ä´óÀûÑÇ	10	Ò»°ãÃ³Ò×	240311	Ç§¿Ë	0	?	6,772,350
202109	38089400	Ïû¶¾¼Á	609	ÐÂÎ÷À¼	10	Ò»°ãÃ³Ò×	0	Ç§¿Ë	0	?	92
202109	84192000	Ò½ÓÃ»òÊµÑéÊÒÓÃÏû¶¾Æ÷¾ß	116	ÈÕ±¾	10	Ò»°ãÃ³Ò×	10	Ì¨	729	Ç§¿Ë	440,203
202109	84192000	Ò½ÓÃ»òÊµÑéÊÒÓÃÏû¶¾Æ÷¾ß	133	º«¹ú	10	Ò»°ãÃ³Ò×	2	Ì¨	849	Ç§¿Ë	607,604
202109	84192000	Ò½ÓÃ»òÊµÑéÊÒÓÃÏû¶¾Æ÷¾ß	303	Ó¢¹ú	10	Ò»°ãÃ³Ò×	1	Ì¨	67	Ç§¿Ë	707,573
202109	84192000	Ò½ÓÃ»òÊµÑéÊÒÓÃÏû¶¾Æ÷¾ß	304	µÂ¹ú	10	Ò»°ãÃ³Ò×	11	Ì¨	1601	Ç§¿Ë	1,423,192
202109	84192000	Ò½ÓÃ»òÊµÑéÊÒÓÃÏû¶¾Æ÷¾ß	307	Òâ´óÀû	10	Ò»°ãÃ³Ò×	45	Ì¨	7381	Ç§¿Ë	2,798,535
202109	84192000	Ò½ÓÃ»òÊµÑéÊÒÓÃÏû¶¾Æ÷¾ß	309	ºÉÀ¼	10	Ò»°ãÃ³Ò×	1	Ì¨	258	Ç§¿Ë	448,176
202109	84192000	Ò½ÓÃ»òÊµÑéÊÒÓÃÏû¶¾Æ÷¾ß	315	°ÂµØÀû	10	Ò»°ãÃ³Ò×	17	Ì¨	578	Ç§¿Ë	436,293
202109	84192000	Ò½ÓÃ»òÊµÑéÊÒÓÃÏû¶¾Æ÷¾ß	331	ÈðÊ¿	10	Ò»°ãÃ³Ò×	1	Ì¨	460	Ç§¿Ë	649,187
202109	84192000	Ò½ÓÃ»òÊµÑéÊÒÓÃÏû¶¾Æ÷¾ß	350	Ë¹ÂåÎÄÄáÑÇ	10	Ò»°ãÃ³Ò×	40	Ì¨	36195	Ç§¿Ë	9,040,075
202109	84192000	Ò½ÓÃ»òÊµÑéÊÒÓÃÏû¶¾Æ÷¾ß	352	½Ý¿Ë	10	Ò»°ãÃ³Ò×	4	Ì¨	4537	Ç§¿Ë	2,177,691
202109	84192000	Ò½ÓÃ»òÊµÑéÊÒÓÃÏû¶¾Æ÷¾ß	429	Ä«Î÷¸ç	10	Ò»°ãÃ³Ò×	1	Ì¨	2604	Ç§¿Ë	500,826
202109	84192000	Ò½ÓÃ»òÊµÑéÊÒÓÃÏû¶¾Æ÷¾ß	501	¼ÓÄÃ´ó	10	Ò»°ãÃ³Ò×	58	Ì¨	7755	Ç§¿Ë	3,917,750
202109	84192000	Ò½ÓÃ»òÊµÑéÊÒÓÃÏû¶¾Æ÷¾ß	502	ÃÀ¹ú	10	Ò»°ãÃ³Ò×	13	Ì¨	1612	Ç§¿Ë	8,661,730
202110	38089400	Ïû¶¾¼Á	110	ÖÐ¹úÏã¸Û	10	Ò»°ãÃ³Ò×	3496	Ç§¿Ë	0	?	374,780
202110	38089400	Ïû¶¾¼Á	111	Ó¡¶È	10	Ò»°ãÃ³Ò×	47330	Ç§¿Ë	0	?	5,012,920
202110	38089400	Ïû¶¾¼Á	112	Ó¡¶ÈÄáÎ÷ÑÇ	10	Ò»°ãÃ³Ò×	73817	Ç§¿Ë	0	?	977,479
202110	38089400	Ïû¶¾¼Á	115	ÒÔÉ«ÁÐ	10	Ò»°ãÃ³Ò×	4200	Ç§¿Ë	0	?	152,344
202110	38089400	Ïû¶¾¼Á	116	ÈÕ±¾	10	Ò»°ãÃ³Ò×	87145	Ç§¿Ë	0	?	9,542,353
202110	38089400	Ïû¶¾¼Á	122	ÂíÀ´Î÷ÑÇ	10	Ò»°ãÃ³Ò×	15034	Ç§¿Ë	0	?	222,499
202110	38089400	Ïû¶¾¼Á	129	·ÆÂÉ±ö	10	Ò»°ãÃ³Ò×	12	Ç§¿Ë	0	?	1,003
202110	38089400	Ïû¶¾¼Á	132	ÐÂ¼ÓÆÂ	10	Ò»°ãÃ³Ò×	323979	Ç§¿Ë	0	?	9,486,295
202110	38089400	Ïû¶¾¼Á	133	º«¹ú	10	Ò»°ãÃ³Ò×	49104	Ç§¿Ë	0	?	1,609,047
202110	38089400	Ïû¶¾¼Á	136	Ì©¹ú	10	Ò»°ãÃ³Ò×	70575	Ç§¿Ë	0	?	1,226,226
202110	38089400	Ïû¶¾¼Á	138	°¢ÁªÇõ	10	Ò»°ãÃ³Ò×	65501	Ç§¿Ë	0	?	793,755
202110	38089400	Ïû¶¾¼Á	141	Ô½ÄÏ	10	Ò»°ãÃ³Ò×	3737	Ç§¿Ë	0	?	95,307
202110	38089400	Ïû¶¾¼Á	142	ÖÐ¹ú	10	Ò»°ãÃ³Ò×	36489	Ç§¿Ë	0	?	2,014,623
202110	38089400	Ïû¶¾¼Á	143	ÖÐ¹úÌ¨Íå	10	Ò»°ãÃ³Ò×	101329	Ç§¿Ë	0	?	2,654,773
202110	38089400	Ïû¶¾¼Á	301	±ÈÀûÊ±	10	Ò»°ãÃ³Ò×	123331	Ç§¿Ë	0	?	2,277,983
202110	38089400	Ïû¶¾¼Á	303	Ó¢¹ú	10	Ò»°ãÃ³Ò×	1013997	Ç§¿Ë	0	?	43,883,824
202110	38089400	Ïû¶¾¼Á	304	µÂ¹ú	10	Ò»°ãÃ³Ò×	264804	Ç§¿Ë	0	?	10,643,483
202110	38089400	Ïû¶¾¼Á	305	·¨¹ú	10	Ò»°ãÃ³Ò×	102364	Ç§¿Ë	0	?	4,251,780
202110	38089400	Ïû¶¾¼Á	307	Òâ´óÀû	10	Ò»°ãÃ³Ò×	75799	Ç§¿Ë	0	?	1,176,228
202110	38089400	Ïû¶¾¼Á	309	ºÉÀ¼	10	Ò»°ãÃ³Ò×	37640	Ç§¿Ë	0	?	806,735
202110	38089400	Ïû¶¾¼Á	311	ÆÏÌÑÑÀ	10	Ò»°ãÃ³Ò×	464	Ç§¿Ë	0	?	64,391
202110	38089400	Ïû¶¾¼Á	312	Î÷°àÑÀ	10	Ò»°ãÃ³Ò×	57125	Ç§¿Ë	0	?	1,164,094
202110	38089400	Ïû¶¾¼Á	327	²¨À¼	10	Ò»°ãÃ³Ò×	3	Ç§¿Ë	0	?	244
202110	38089400	Ïû¶¾¼Á	331	ÈðÊ¿	10	Ò»°ãÃ³Ò×	18443	Ç§¿Ë	0	?	6,315,025
202110	38089400	Ïû¶¾¼Á	344	¶íÂÞË¹Áª°î	10	Ò»°ãÃ³Ò×	14	Ç§¿Ë	0	?	1,941
202110	38089400	Ïû¶¾¼Á	402	°¢¸ùÍ¢	10	Ò»°ãÃ³Ò×	20160	Ç§¿Ë	0	?	204,618
202110	38089400	Ïû¶¾¼Á	501	¼ÓÄÃ´ó	10	Ò»°ãÃ³Ò×	17	Ç§¿Ë	0	?	4,859
202110	38089400	Ïû¶¾¼Á	502	ÃÀ¹ú	10	Ò»°ãÃ³Ò×	427124	Ç§¿Ë	0	?	23,662,321
202110	38089400	Ïû¶¾¼Á	601	°Ä´óÀûÑÇ	10	Ò»°ãÃ³Ò×	52841	Ç§¿Ë	0	?	1,670,368
202110	38089400	Ïû¶¾¼Á	609	ÐÂÎ÷À¼	10	Ò»°ãÃ³Ò×	1298	Ç§¿Ë	0	?	76,520
202110	38089400	Ïû¶¾¼Á	701	¹ú(µØ)±ð²»Ïê	10	Ò»°ãÃ³Ò×	0	Ç§¿Ë	0	?	1,147
202110	84192000	Ò½ÓÃ»òÊµÑéÊÒÓÃÏû¶¾Æ÷¾ß	116	ÈÕ±¾	10	Ò»°ãÃ³Ò×	2	Ì¨	180	Ç§¿Ë	148,460
202110	84192000	Ò½ÓÃ»òÊµÑéÊÒÓÃÏû¶¾Æ÷¾ß	127	°Í»ùË¹Ì¹	10	Ò»°ãÃ³Ò×	20	Ì¨	1	Ç§¿Ë	155
202110	84192000	Ò½ÓÃ»òÊµÑéÊÒÓÃÏû¶¾Æ÷¾ß	133	º«¹ú	10	Ò»°ãÃ³Ò×	1	Ì¨	650	Ç§¿Ë	386,952
202110	84192000	Ò½ÓÃ»òÊµÑéÊÒÓÃÏû¶¾Æ÷¾ß	136	Ì©¹ú	10	Ò»°ãÃ³Ò×	3	Ì¨	1483	Ç§¿Ë	512,743
202110	84192000	Ò½ÓÃ»òÊµÑéÊÒÓÃÏû¶¾Æ÷¾ß	303	Ó¢¹ú	10	Ò»°ãÃ³Ò×	2	Ì¨	1677	Ç§¿Ë	1,897,394
202110	84192000	Ò½ÓÃ»òÊµÑéÊÒÓÃÏû¶¾Æ÷¾ß	304	µÂ¹ú	10	Ò»°ãÃ³Ò×	75	Ì¨	6020	Ç§¿Ë	3,198,132
202110	84192000	Ò½ÓÃ»òÊµÑéÊÒÓÃÏû¶¾Æ÷¾ß	307	Òâ´óÀû	10	Ò»°ãÃ³Ò×	5	Ì¨	1337	Ç§¿Ë	697,429
202110	84192000	Ò½ÓÃ»òÊµÑéÊÒÓÃÏû¶¾Æ÷¾ß	330	Èðµä	10	Ò»°ãÃ³Ò×	7	Ì¨	14305	Ç§¿Ë	7,346,975
202110	84192000	Ò½ÓÃ»òÊµÑéÊÒÓÃÏû¶¾Æ÷¾ß	331	ÈðÊ¿	10	Ò»°ãÃ³Ò×	3	Ì¨	860	Ç§¿Ë	1,639,769
202110	84192000	Ò½ÓÃ»òÊµÑéÊÒÓÃÏû¶¾Æ÷¾ß	350	Ë¹ÂåÎÄÄáÑÇ	10	Ò»°ãÃ³Ò×	2	Ì¨	702	Ç§¿Ë	182,048
202110	84192000	Ò½ÓÃ»òÊµÑéÊÒÓÃÏû¶¾Æ÷¾ß	352	½Ý¿Ë	10	Ò»°ãÃ³Ò×	7	Ì¨	12249	Ç§¿Ë	4,332,720
202110	84192000	Ò½ÓÃ»òÊµÑéÊÒÓÃÏû¶¾Æ÷¾ß	501	¼ÓÄÃ´ó	10	Ò»°ãÃ³Ò×	9	Ì¨	395	Ç§¿Ë	303,780
202110	84192000	Ò½ÓÃ»òÊµÑéÊÒÓÃÏû¶¾Æ÷¾ß	502	ÃÀ¹ú	10	Ò»°ãÃ³Ò×	34	Ì¨	6561	Ç§¿Ë	9,141,018
202111	38089400	Ïû¶¾¼Á	110	ÖÐ¹úÏã¸Û	10	Ò»°ãÃ³Ò×	1405	Ç§¿Ë	0	?	324,476
202111	38089400	Ïû¶¾¼Á	111	Ó¡¶È	10	Ò»°ãÃ³Ò×	111206	Ç§¿Ë	0	?	10,863,188
202111	38089400	Ïû¶¾¼Á	115	ÒÔÉ«ÁÐ	10	Ò»°ãÃ³Ò×	13	Ç§¿Ë	0	?	88,363
202111	38089400	Ïû¶¾¼Á	116	ÈÕ±¾	10	Ò»°ãÃ³Ò×	101375	Ç§¿Ë	0	?	9,825,195
202111	38089400	Ïû¶¾¼Á	122	ÂíÀ´Î÷ÑÇ	10	Ò»°ãÃ³Ò×	27562	Ç§¿Ë	0	?	553,164
202111	38089400	Ïû¶¾¼Á	129	·ÆÂÉ±ö	10	Ò»°ãÃ³Ò×	2	Ç§¿Ë	0	?	135
202111	38089400	Ïû¶¾¼Á	132	ÐÂ¼ÓÆÂ	10	Ò»°ãÃ³Ò×	404478	Ç§¿Ë	0	?	10,655,144
202111	38089400	Ïû¶¾¼Á	133	º«¹ú	10	Ò»°ãÃ³Ò×	48345	Ç§¿Ë	0	?	1,901,571
202111	38089400	Ïû¶¾¼Á	136	Ì©¹ú	10	Ò»°ãÃ³Ò×	247285	Ç§¿Ë	0	?	4,316,653
202111	38089400	Ïû¶¾¼Á	138	°¢ÁªÇõ	10	Ò»°ãÃ³Ò×	271950	Ç§¿Ë	0	?	3,259,966
202111	38089400	Ïû¶¾¼Á	141	Ô½ÄÏ	10	Ò»°ãÃ³Ò×	2657	Ç§¿Ë	0	?	70,851
202111	38089400	Ïû¶¾¼Á	142	ÖÐ¹ú	10	Ò»°ãÃ³Ò×	66865	Ç§¿Ë	0	?	2,840,751
202111	38089400	Ïû¶¾¼Á	143	ÖÐ¹úÌ¨Íå	10	Ò»°ãÃ³Ò×	114755	Ç§¿Ë	0	?	2,132,609
202111	38089400	Ïû¶¾¼Á	301	±ÈÀûÊ±	10	Ò»°ãÃ³Ò×	249018	Ç§¿Ë	0	?	4,160,282
202111	38089400	Ïû¶¾¼Á	302	µ¤Âó	10	Ò»°ãÃ³Ò×	14	Ç§¿Ë	0	?	4,296
202111	38089400	Ïû¶¾¼Á	303	Ó¢¹ú	10	Ò»°ãÃ³Ò×	640319	Ç§¿Ë	0	?	28,239,065
202111	38089400	Ïû¶¾¼Á	304	µÂ¹ú	10	Ò»°ãÃ³Ò×	310581	Ç§¿Ë	0	?	12,177,456
202111	38089400	Ïû¶¾¼Á	305	·¨¹ú	10	Ò»°ãÃ³Ò×	6390	Ç§¿Ë	0	?	984,859
202111	38089400	Ïû¶¾¼Á	307	Òâ´óÀû	10	Ò»°ãÃ³Ò×	69853	Ç§¿Ë	0	?	1,211,051
202111	38089400	Ïû¶¾¼Á	309	ºÉÀ¼	10	Ò»°ãÃ³Ò×	50776	Ç§¿Ë	0	?	491,576
202111	38089400	Ïû¶¾¼Á	310	Ï£À°	10	Ò»°ãÃ³Ò×	3	Ç§¿Ë	0	?	416
202111	38089400	Ïû¶¾¼Á	311	ÆÏÌÑÑÀ	10	Ò»°ãÃ³Ò×	93	Ç§¿Ë	0	?	10,978
202111	38089400	Ïû¶¾¼Á	312	Î÷°àÑÀ	10	Ò»°ãÃ³Ò×	39960	Ç§¿Ë	0	?	899,405
202111	38089400	Ïû¶¾¼Á	315	°ÂµØÀû	10	Ò»°ãÃ³Ò×	17685	Ç§¿Ë	0	?	258,955
202111	38089400	Ïû¶¾¼Á	326	Å²Íþ	10	Ò»°ãÃ³Ò×	51	Ç§¿Ë	0	?	869
202111	38089400	Ïû¶¾¼Á	327	²¨À¼	10	Ò»°ãÃ³Ò×	40328	Ç§¿Ë	0	?	192,788
202111	38089400	Ïû¶¾¼Á	330	Èðµä	10	Ò»°ãÃ³Ò×	875	Ç§¿Ë	0	?	46,551
202111	38089400	Ïû¶¾¼Á	331	ÈðÊ¿	10	Ò»°ãÃ³Ò×	28519	Ç§¿Ë	0	?	11,274,278
202111	38089400	Ïû¶¾¼Á	402	°¢¸ùÍ¢	10	Ò»°ãÃ³Ò×	60480	Ç§¿Ë	0	?	618,133
202111	38089400	Ïû¶¾¼Á	429	Ä«Î÷¸ç	10	Ò»°ãÃ³Ò×	800	Ç§¿Ë	0	?	240,627
202111	38089400	Ïû¶¾¼Á	501	¼ÓÄÃ´ó	10	Ò»°ãÃ³Ò×	724	Ç§¿Ë	0	?	77,644
202111	38089400	Ïû¶¾¼Á	502	ÃÀ¹ú	10	Ò»°ãÃ³Ò×	407488	Ç§¿Ë	0	?	17,304,498
202111	38089400	Ïû¶¾¼Á	601	°Ä´óÀûÑÇ	10	Ò»°ãÃ³Ò×	194675	Ç§¿Ë	0	?	8,090,634
202111	38089400	Ïû¶¾¼Á	609	ÐÂÎ÷À¼	10	Ò»°ãÃ³Ò×	22071	Ç§¿Ë	0	?	388,886
202111	38089400	Ïû¶¾¼Á	701	¹ú(µØ)±ð²»Ïê	10	Ò»°ãÃ³Ò×	0	Ç§¿Ë	0	?	10,092
202111	84192000	Ò½ÓÃ»òÊµÑéÊÒÓÃÏû¶¾Æ÷¾ß	115	ÒÔÉ«ÁÐ	10	Ò»°ãÃ³Ò×	12	Ì¨	2497	Ç§¿Ë	883,317
202111	84192000	Ò½ÓÃ»òÊµÑéÊÒÓÃÏû¶¾Æ÷¾ß	116	ÈÕ±¾	10	Ò»°ãÃ³Ò×	34	Ì¨	2157	Ç§¿Ë	959,830
202111	84192000	Ò½ÓÃ»òÊµÑéÊÒÓÃÏû¶¾Æ÷¾ß	127	°Í»ùË¹Ì¹	10	Ò»°ãÃ³Ò×	600	Ì¨	200	Ç§¿Ë	7,664
202111	84192000	Ò½ÓÃ»òÊµÑéÊÒÓÃÏû¶¾Æ÷¾ß	133	º«¹ú	10	Ò»°ãÃ³Ò×	8	Ì¨	18	Ç§¿Ë	7,444
202111	84192000	Ò½ÓÃ»òÊµÑéÊÒÓÃÏû¶¾Æ÷¾ß	303	Ó¢¹ú	10	Ò»°ãÃ³Ò×	8	Ì¨	251	Ç§¿Ë	1,663,430
202111	84192000	Ò½ÓÃ»òÊµÑéÊÒÓÃÏû¶¾Æ÷¾ß	304	µÂ¹ú	10	Ò»°ãÃ³Ò×	31	Ì¨	3197	Ç§¿Ë	3,938,058
202111	84192000	Ò½ÓÃ»òÊµÑéÊÒÓÃÏû¶¾Æ÷¾ß	305	·¨¹ú	10	Ò»°ãÃ³Ò×	4	Ì¨	68	Ç§¿Ë	207,096
202111	84192000	Ò½ÓÃ»òÊµÑéÊÒÓÃÏû¶¾Æ÷¾ß	307	Òâ´óÀû	10	Ò»°ãÃ³Ò×	15	Ì¨	2285	Ç§¿Ë	573,989
202111	84192000	Ò½ÓÃ»òÊµÑéÊÒÓÃÏû¶¾Æ÷¾ß	327	²¨À¼	10	Ò»°ãÃ³Ò×	11	Ì¨	7277	Ç§¿Ë	6,735,983
202111	84192000	Ò½ÓÃ»òÊµÑéÊÒÓÃÏû¶¾Æ÷¾ß	330	Èðµä	10	Ò»°ãÃ³Ò×	8	Ì¨	20265	Ç§¿Ë	11,381,517
202111	84192000	Ò½ÓÃ»òÊµÑéÊÒÓÃÏû¶¾Æ÷¾ß	331	ÈðÊ¿	10	Ò»°ãÃ³Ò×	8	Ì¨	80	Ç§¿Ë	231,757
202111	84192000	Ò½ÓÃ»òÊµÑéÊÒÓÃÏû¶¾Æ÷¾ß	350	Ë¹ÂåÎÄÄáÑÇ	10	Ò»°ãÃ³Ò×	22	Ì¨	20108	Ç§¿Ë	4,440,936
202111	84192000	Ò½ÓÃ»òÊµÑéÊÒÓÃÏû¶¾Æ÷¾ß	352	½Ý¿Ë	10	Ò»°ãÃ³Ò×	1	Ì¨	1841	Ç§¿Ë	611,290
202111	84192000	Ò½ÓÃ»òÊµÑéÊÒÓÃÏû¶¾Æ÷¾ß	429	Ä«Î÷¸ç	10	Ò»°ãÃ³Ò×	3	Ì¨	9969	Ç§¿Ë	2,090,824
202111	84192000	Ò½ÓÃ»òÊµÑéÊÒÓÃÏû¶¾Æ÷¾ß	501	¼ÓÄÃ´ó	10	Ò»°ãÃ³Ò×	57	Ì¨	5665	Ç§¿Ë	2,346,306
202111	84192000	Ò½ÓÃ»òÊµÑéÊÒÓÃÏû¶¾Æ÷¾ß	502	ÃÀ¹ú	10	Ò»°ãÃ³Ò×	29	Ì¨	4833	Ç§¿Ë	9,091,539
202112	38089400	Ïû¶¾¼Á	108	ÈûÆÖÂ·Ë¹	10	Ò»°ãÃ³Ò×	12	Ç§¿Ë	0	?	9,163
202112	38089400	Ïû¶¾¼Á	110	ÖÐ¹úÏã¸Û	10	Ò»°ãÃ³Ò×	3472	Ç§¿Ë	0	?	467,766
202112	38089400	Ïû¶¾¼Á	111	Ó¡¶È	10	Ò»°ãÃ³Ò×	74320	Ç§¿Ë	0	?	5,142,431
202112	38089400	Ïû¶¾¼Á	112	Ó¡¶ÈÄáÎ÷ÑÇ	10	Ò»°ãÃ³Ò×	921	Ç§¿Ë	0	?	73,548
202112	38089400	Ïû¶¾¼Á	115	ÒÔÉ«ÁÐ	10	Ò»°ãÃ³Ò×	10400	Ç§¿Ë	0	?	368,718
202112	38089400	Ïû¶¾¼Á	116	ÈÕ±¾	10	Ò»°ãÃ³Ò×	127690	Ç§¿Ë	0	?	11,878,939
202112	38089400	Ïû¶¾¼Á	122	ÂíÀ´Î÷ÑÇ	10	Ò»°ãÃ³Ò×	29147	Ç§¿Ë	0	?	586,187
202112	38089400	Ïû¶¾¼Á	132	ÐÂ¼ÓÆÂ	10	Ò»°ãÃ³Ò×	201039	Ç§¿Ë	0	?	9,418,073
202112	38089400	Ïû¶¾¼Á	133	º«¹ú	10	Ò»°ãÃ³Ò×	52854	Ç§¿Ë	0	?	1,997,428
202112	38089400	Ïû¶¾¼Á	136	Ì©¹ú	10	Ò»°ãÃ³Ò×	302932	Ç§¿Ë	0	?	3,736,595
202112	38089400	Ïû¶¾¼Á	141	Ô½ÄÏ	10	Ò»°ãÃ³Ò×	7166	Ç§¿Ë	0	?	183,031
202112	38089400	Ïû¶¾¼Á	142	ÖÐ¹ú	10	Ò»°ãÃ³Ò×	44313	Ç§¿Ë	0	?	9,076,915
202112	38089400	Ïû¶¾¼Á	143	ÖÐ¹úÌ¨Íå	10	Ò»°ãÃ³Ò×	135105	Ç§¿Ë	0	?	3,285,801
202112	38089400	Ïû¶¾¼Á	301	±ÈÀûÊ±	10	Ò»°ãÃ³Ò×	201867	Ç§¿Ë	0	?	3,017,227
202112	38089400	Ïû¶¾¼Á	302	µ¤Âó	10	Ò»°ãÃ³Ò×	20009	Ç§¿Ë	0	?	56,311
202112	38089400	Ïû¶¾¼Á	303	Ó¢¹ú	10	Ò»°ãÃ³Ò×	855632	Ç§¿Ë	0	?	39,960,648
202112	38089400	Ïû¶¾¼Á	304	µÂ¹ú	10	Ò»°ãÃ³Ò×	507746	Ç§¿Ë	0	?	15,153,173
202112	38089400	Ïû¶¾¼Á	305	·¨¹ú	10	Ò»°ãÃ³Ò×	30509	Ç§¿Ë	0	?	2,546,975
202112	38089400	Ïû¶¾¼Á	307	Òâ´óÀû	10	Ò»°ãÃ³Ò×	22128	Ç§¿Ë	0	?	693,691
202112	38089400	Ïû¶¾¼Á	309	ºÉÀ¼	10	Ò»°ãÃ³Ò×	153708	Ç§¿Ë	0	?	2,983,259
202112	38089400	Ïû¶¾¼Á	311	ÆÏÌÑÑÀ	10	Ò»°ãÃ³Ò×	41935	Ç§¿Ë	0	?	693,350
202112	38089400	Ïû¶¾¼Á	312	Î÷°àÑÀ	10	Ò»°ãÃ³Ò×	100	Ç§¿Ë	0	?	58,107
202112	38089400	Ïû¶¾¼Á	315	°ÂµØÀû	10	Ò»°ãÃ³Ò×	8439	Ç§¿Ë	0	?	114,710
202112	38089400	Ïû¶¾¼Á	327	²¨À¼	10	Ò»°ãÃ³Ò×	5848	Ç§¿Ë	0	?	85,298
202112	38089400	Ïû¶¾¼Á	331	ÈðÊ¿	10	Ò»°ãÃ³Ò×	25133	Ç§¿Ë	0	?	6,428,529
202112	38089400	Ïû¶¾¼Á	344	¶íÂÞË¹Áª°î	10	Ò»°ãÃ³Ò×	36	Ç§¿Ë	0	?	4,948
202112	38089400	Ïû¶¾¼Á	429	Ä«Î÷¸ç	10	Ò»°ãÃ³Ò×	3260	Ç§¿Ë	0	?	145,899
202112	38089400	Ïû¶¾¼Á	502	ÃÀ¹ú	10	Ò»°ãÃ³Ò×	266776	Ç§¿Ë	0	?	16,885,038
202112	38089400	Ïû¶¾¼Á	601	°Ä´óÀûÑÇ	10	Ò»°ãÃ³Ò×	25574	Ç§¿Ë	0	?	666,473
202112	38089400	Ïû¶¾¼Á	609	ÐÂÎ÷À¼	10	Ò»°ãÃ³Ò×	1917	Ç§¿Ë	0	?	69,863
202112	38089400	Ïû¶¾¼Á	701	¹ú(µØ)±ð²»Ïê	10	Ò»°ãÃ³Ò×	1	Ç§¿Ë	0	?	12,711
202112	84192000	Ò½ÓÃ»òÊµÑéÊÒÓÃÏû¶¾Æ÷¾ß	115	ÒÔÉ«ÁÐ	10	Ò»°ãÃ³Ò×	2	Ì¨	190	Ç§¿Ë	209,992
202112	84192000	Ò½ÓÃ»òÊµÑéÊÒÓÃÏû¶¾Æ÷¾ß	116	ÈÕ±¾	10	Ò»°ãÃ³Ò×	39	Ì¨	2519	Ç§¿Ë	1,040,539
202112	84192000	Ò½ÓÃ»òÊµÑéÊÒÓÃÏû¶¾Æ÷¾ß	133	º«¹ú	10	Ò»°ãÃ³Ò×	5	Ì¨	2115	Ç§¿Ë	1,918,050
202112	84192000	Ò½ÓÃ»òÊµÑéÊÒÓÃÏû¶¾Æ÷¾ß	303	Ó¢¹ú	10	Ò»°ãÃ³Ò×	2	Ì¨	176	Ç§¿Ë	978,000
202112	84192000	Ò½ÓÃ»òÊµÑéÊÒÓÃÏû¶¾Æ÷¾ß	304	µÂ¹ú	10	Ò»°ãÃ³Ò×	93	Ì¨	7112	Ç§¿Ë	3,378,726
202112	84192000	Ò½ÓÃ»òÊµÑéÊÒÓÃÏû¶¾Æ÷¾ß	305	·¨¹ú	10	Ò»°ãÃ³Ò×	1	Ì¨	94	Ç§¿Ë	51,087
202112	84192000	Ò½ÓÃ»òÊµÑéÊÒÓÃÏû¶¾Æ÷¾ß	307	Òâ´óÀû	10	Ò»°ãÃ³Ò×	7	Ì¨	4505	Ç§¿Ë	1,453,252
202112	84192000	Ò½ÓÃ»òÊµÑéÊÒÓÃÏû¶¾Æ÷¾ß	327	²¨À¼	10	Ò»°ãÃ³Ò×	1	Ì¨	840	Ç§¿Ë	381,879
202112	84192000	Ò½ÓÃ»òÊµÑéÊÒÓÃÏû¶¾Æ÷¾ß	330	Èðµä	10	Ò»°ãÃ³Ò×	12	Ì¨	27468	Ç§¿Ë	19,346,776
202112	84192000	Ò½ÓÃ»òÊµÑéÊÒÓÃÏû¶¾Æ÷¾ß	331	ÈðÊ¿	10	Ò»°ãÃ³Ò×	4	Ì¨	3388	Ç§¿Ë	1,991,815
202112	84192000	Ò½ÓÃ»òÊµÑéÊÒÓÃÏû¶¾Æ÷¾ß	335	À­ÍÑÎ¬ÑÇ	10	Ò»°ãÃ³Ò×	1	Ì¨	29	Ç§¿Ë	14,474
202112	84192000	Ò½ÓÃ»òÊµÑéÊÒÓÃÏû¶¾Æ÷¾ß	350	Ë¹ÂåÎÄÄáÑÇ	10	Ò»°ãÃ³Ò×	28	Ì¨	40649	Ç§¿Ë	7,712,762
202112	84192000	Ò½ÓÃ»òÊµÑéÊÒÓÃÏû¶¾Æ÷¾ß	352	½Ý¿Ë	10	Ò»°ãÃ³Ò×	2	Ì¨	3009	Ç§¿Ë	1,372,065
202112	84192000	Ò½ÓÃ»òÊµÑéÊÒÓÃÏû¶¾Æ÷¾ß	501	¼ÓÄÃ´ó	10	Ò»°ãÃ³Ò×	38	Ì¨	1235	Ç§¿Ë	845,867
202112	84192000	Ò½ÓÃ»òÊµÑéÊÒÓÃÏû¶¾Æ÷¾ß	502	ÃÀ¹ú	10	Ò»°ãÃ³Ò×	44	Ì¨	1135	Ç§¿Ë	6,494,425
