# Supplementary material for: Research on optimization of emergency supplies customs clearance strategy from the perspective of public health security based on Chinese trade data
Source: Front Public Health. 2025 Jan 24;13:1520705. doi: 10.3389/fpubh.2025.1520705 (PMC11802811; doi:10.3389/fpubh.2025.1520705)
Supplement: Supplementary file 1 [file Data_Sheet_1.ZIP › Paper Code-Part1/1-Import/2021/2021∩╝ê1-12∩╝ë-Θÿ▓μèñμ£ì-Φ┐¢σÅú.csv]

202101	62101030	»¯ÏËÕ±ÄØ»òÎÞ·ÄÖ¯ÎïÖÆ·þ×°	106	Ãåµé	10	Ò»°ãÃ³Ò×	216540	¼þ	23929	Ç§¿Ë	1,011,865
202101	62101030	»¯ÏËÕ±ÄØ»òÎÞ·ÄÖ¯ÎïÖÆ·þ×°	107	¼íÆÒÕ¯	10	Ò»°ãÃ³Ò×	98600	¼þ	11215	Ç§¿Ë	771,121
202101	62101030	»¯ÏËÕ±ÄØ»òÎÞ·ÄÖ¯ÎïÖÆ·þ×°	116	ÈÕ±¾	10	Ò»°ãÃ³Ò×	280	¼þ	76	Ç§¿Ë	119,499
202101	62101030	»¯ÏËÕ±ÄØ»òÎÞ·ÄÖ¯ÎïÖÆ·þ×°	133	º«¹ú	10	Ò»°ãÃ³Ò×	510	¼þ	70	Ç§¿Ë	22,250
202101	62101030	»¯ÏËÕ±ÄØ»òÎÞ·ÄÖ¯ÎïÖÆ·þ×°	136	Ì©¹ú	11	¹ú¼Ò¼ä¡¢¹ú¼Ê×éÖ¯ÎÞ³¥Ô®ÖúºÍÔùËÍµÄÎï×Ê	2200	¼þ	275	Ç§¿Ë	132,000
202101	62101030	»¯ÏËÕ±ÄØ»òÎÞ·ÄÖ¯ÎïÖÆ·þ×°	141	Ô½ÄÏ	10	Ò»°ãÃ³Ò×	358218	¼þ	67531	Ç§¿Ë	7,482,471
202101	62101030	»¯ÏËÕ±ÄØ»òÎÞ·ÄÖ¯ÎïÖÆ·þ×°	142	ÖÐ¹ú	10	Ò»°ãÃ³Ò×	358653	¼þ	34021	Ç§¿Ë	6,748,162
202101	62101030	»¯ÏËÕ±ÄØ»òÎÞ·ÄÖ¯ÎïÖÆ·þ×°	142	ÖÐ¹ú	12	ÆäËû¾èÔùÎï×Ê	38	¼þ	9	Ç§¿Ë	3,100
202101	62101030	»¯ÏËÕ±ÄØ»òÎÞ·ÄÖ¯ÎïÖÆ·þ×°	307	Òâ´óÀû	12	ÆäËû¾èÔùÎï×Ê	1500	¼þ	150	Ç§¿Ë	15,247
202101	62101030	»¯ÏËÕ±ÄØ»òÎÞ·ÄÖ¯ÎïÖÆ·þ×°	335	À­ÍÑÎ¬ÑÇ	12	ÆäËû¾èÔùÎï×Ê	100	¼þ	20	Ç§¿Ë	13,342
202101	62101030	»¯ÏËÕ±ÄØ»òÎÞ·ÄÖ¯ÎïÖÆ·þ×°	412	ÖÇÀû	12	ÆäËû¾èÔùÎï×Ê	6500	¼þ	1230	Ç§¿Ë	748,509
202101	62101030	»¯ÏËÕ±ÄØ»òÎÞ·ÄÖ¯ÎïÖÆ·þ×°	501	¼ÓÄÃ´ó	10	Ò»°ãÃ³Ò×	2725	¼þ	730	Ç§¿Ë	152,793
202101	62101030	»¯ÏËÕ±ÄØ»òÎÞ·ÄÖ¯ÎïÖÆ·þ×°	502	ÃÀ¹ú	10	Ò»°ãÃ³Ò×	258	¼þ	1171	Ç§¿Ë	1,973,495
202101	62101030	»¯ÏËÕ±ÄØ»òÎÞ·ÄÖ¯ÎïÖÆ·þ×°	502	ÃÀ¹ú	12	ÆäËû¾èÔùÎï×Ê	32	¼þ	14	Ç§¿Ë	1,866
202101	62101030	»¯ÏËÕ±ÄØ»òÎÞ·ÄÖ¯ÎïÖÆ·þ×°	609	ÐÂÎ÷À¼	11	¹ú¼Ò¼ä¡¢¹ú¼Ê×éÖ¯ÎÞ³¥Ô®ÖúºÍÔùËÍµÄÎï×Ê	2320	¼þ	264	Ç§¿Ë	38,381
202102	62101030	»¯ÏËÕ±ÄØ»òÎÞ·ÄÖ¯ÎïÖÆ·þ×°	103	ÃÏ¼ÓÀ­¹ú	10	Ò»°ãÃ³Ò×	70	¼þ	4	Ç§¿Ë	9,077
202102	62101030	»¯ÏËÕ±ÄØ»òÎÞ·ÄÖ¯ÎïÖÆ·þ×°	113	ÒÁÀÊ	10	Ò»°ãÃ³Ò×	150	¼þ	22	Ç§¿Ë	3,000
202102	62101030	»¯ÏËÕ±ÄØ»òÎÞ·ÄÖ¯ÎïÖÆ·þ×°	133	º«¹ú	10	Ò»°ãÃ³Ò×	13	¼þ	12	Ç§¿Ë	2,206
202102	62101030	»¯ÏËÕ±ÄØ»òÎÞ·ÄÖ¯ÎïÖÆ·þ×°	141	Ô½ÄÏ	10	Ò»°ãÃ³Ò×	84122	¼þ	17143	Ç§¿Ë	2,030,807
202102	62101030	»¯ÏËÕ±ÄØ»òÎÞ·ÄÖ¯ÎïÖÆ·þ×°	141	Ô½ÄÏ	12	ÆäËû¾èÔùÎï×Ê	500	¼þ	84	Ç§¿Ë	17,220
202102	62101030	»¯ÏËÕ±ÄØ»òÎÞ·ÄÖ¯ÎïÖÆ·þ×°	142	ÖÐ¹ú	10	Ò»°ãÃ³Ò×	6362	¼þ	1332	Ç§¿Ë	151,556
202102	62101030	»¯ÏËÕ±ÄØ»òÎÞ·ÄÖ¯ÎïÖÆ·þ×°	224	¿ÏÄáÑÇ	10	Ò»°ãÃ³Ò×	652	¼þ	176	Ç§¿Ë	125,604
202102	62101030	»¯ÏËÕ±ÄØ»òÎÞ·ÄÖ¯ÎïÖÆ·þ×°	301	±ÈÀûÊ±	12	ÆäËû¾èÔùÎï×Ê	1000	¼þ	240	Ç§¿Ë	77,111
202102	62101030	»¯ÏËÕ±ÄØ»òÎÞ·ÄÖ¯ÎïÖÆ·þ×°	304	µÂ¹ú	12	ÆäËû¾èÔùÎï×Ê	300	¼þ	60	Ç§¿Ë	41,818
202102	62101030	»¯ÏËÕ±ÄØ»òÎÞ·ÄÖ¯ÎïÖÆ·þ×°	330	Èðµä	10	Ò»°ãÃ³Ò×	8	¼þ	8	Ç§¿Ë	29,350
202102	62101030	»¯ÏËÕ±ÄØ»òÎÞ·ÄÖ¯ÎïÖÆ·þ×°	429	Ä«Î÷¸ç	10	Ò»°ãÃ³Ò×	4	¼þ	4	Ç§¿Ë	3,113
202102	62101030	»¯ÏËÕ±ÄØ»òÎÞ·ÄÖ¯ÎïÖÆ·þ×°	502	ÃÀ¹ú	10	Ò»°ãÃ³Ò×	27	¼þ	7	Ç§¿Ë	1,682
202103	62101030	»¯ÏËÕ±ÄØ»òÎÞ·ÄÖ¯ÎïÖÆ·þ×°	106	Ãåµé	10	Ò»°ãÃ³Ò×	124800	¼þ	21216	Ç§¿Ë	980,713
202103	62101030	»¯ÏËÕ±ÄØ»òÎÞ·ÄÖ¯ÎïÖÆ·þ×°	107	¼íÆÒÕ¯	10	Ò»°ãÃ³Ò×	238730	¼þ	28308	Ç§¿Ë	1,870,518
202103	62101030	»¯ÏËÕ±ÄØ»òÎÞ·ÄÖ¯ÎïÖÆ·þ×°	112	Ó¡¶ÈÄáÎ÷ÑÇ	10	Ò»°ãÃ³Ò×	20000	¼þ	6825	Ç§¿Ë	413,338
202103	62101030	»¯ÏËÕ±ÄØ»òÎÞ·ÄÖ¯ÎïÖÆ·þ×°	116	ÈÕ±¾	10	Ò»°ãÃ³Ò×	12	¼þ	3	Ç§¿Ë	1,920
202103	62101030	»¯ÏËÕ±ÄØ»òÎÞ·ÄÖ¯ÎïÖÆ·þ×°	133	º«¹ú	12	ÆäËû¾èÔùÎï×Ê	500	¼þ	19	Ç§¿Ë	31,270
202103	62101030	»¯ÏËÕ±ÄØ»òÎÞ·ÄÖ¯ÎïÖÆ·þ×°	141	Ô½ÄÏ	10	Ò»°ãÃ³Ò×	304352	¼þ	60044	Ç§¿Ë	6,028,197
202103	62101030	»¯ÏËÕ±ÄØ»òÎÞ·ÄÖ¯ÎïÖÆ·þ×°	141	Ô½ÄÏ	12	ÆäËû¾èÔùÎï×Ê	1620	¼þ	297	Ç§¿Ë	80,873
202103	62101030	»¯ÏËÕ±ÄØ»òÎÞ·ÄÖ¯ÎïÖÆ·þ×°	142	ÖÐ¹ú	10	Ò»°ãÃ³Ò×	47287	¼þ	12107	Ç§¿Ë	934,592
202103	62101030	»¯ÏËÕ±ÄØ»òÎÞ·ÄÖ¯ÎïÖÆ·þ×°	142	ÖÐ¹ú	12	ÆäËû¾èÔùÎï×Ê	3000	¼þ	100	Ç§¿Ë	6,282
202103	62101030	»¯ÏËÕ±ÄØ»òÎÞ·ÄÖ¯ÎïÖÆ·þ×°	143	ÖÐ¹úÌ¨Íå	12	ÆäËû¾èÔùÎï×Ê	1300	¼þ	190	Ç§¿Ë	130,000
202103	62101030	»¯ÏËÕ±ÄØ»òÎÞ·ÄÖ¯ÎïÖÆ·þ×°	249	Í»ÄáË¹	10	Ò»°ãÃ³Ò×	20	¼þ	17	Ç§¿Ë	7,423
202103	62101030	»¯ÏËÕ±ÄØ»òÎÞ·ÄÖ¯ÎïÖÆ·þ×°	303	Ó¢¹ú	10	Ò»°ãÃ³Ò×	20	¼þ	43	Ç§¿Ë	53,445
202103	62101030	»¯ÏËÕ±ÄØ»òÎÞ·ÄÖ¯ÎïÖÆ·þ×°	304	µÂ¹ú	10	Ò»°ãÃ³Ò×	40	¼þ	1	Ç§¿Ë	14,480
202103	62101030	»¯ÏËÕ±ÄØ»òÎÞ·ÄÖ¯ÎïÖÆ·þ×°	327	²¨À¼	10	Ò»°ãÃ³Ò×	865	¼þ	997	Ç§¿Ë	591,834
202103	62101030	»¯ÏËÕ±ÄØ»òÎÞ·ÄÖ¯ÎïÖÆ·þ×°	336	Á¢ÌÕÍð	10	Ò»°ãÃ³Ò×	18	¼þ	4	Ç§¿Ë	9,737
202103	62101030	»¯ÏËÕ±ÄØ»òÎÞ·ÄÖ¯ÎïÖÆ·þ×°	429	Ä«Î÷¸ç	10	Ò»°ãÃ³Ò×	5256	¼þ	1541	Ç§¿Ë	99,011
202103	62101030	»¯ÏËÕ±ÄØ»òÎÞ·ÄÖ¯ÎïÖÆ·þ×°	502	ÃÀ¹ú	10	Ò»°ãÃ³Ò×	166	¼þ	572	Ç§¿Ë	816,227
202104	62101030	»¯ÏËÕ±ÄØ»òÎÞ·ÄÖ¯ÎïÖÆ·þ×°	113	ÒÁÀÊ	10	Ò»°ãÃ³Ò×	250	¼þ	50	Ç§¿Ë	5,000
202104	62101030	»¯ÏËÕ±ÄØ»òÎÞ·ÄÖ¯ÎïÖÆ·þ×°	116	ÈÕ±¾	10	Ò»°ãÃ³Ò×	60	¼þ	10	Ç§¿Ë	1,528
202104	62101030	»¯ÏËÕ±ÄØ»òÎÞ·ÄÖ¯ÎïÖÆ·þ×°	141	Ô½ÄÏ	10	Ò»°ãÃ³Ò×	405340	¼þ	58953	Ç§¿Ë	4,609,875
202104	62101030	»¯ÏËÕ±ÄØ»òÎÞ·ÄÖ¯ÎïÖÆ·þ×°	142	ÖÐ¹ú	10	Ò»°ãÃ³Ò×	12171	¼þ	2609	Ç§¿Ë	535,021
202104	62101030	»¯ÏËÕ±ÄØ»òÎÞ·ÄÖ¯ÎïÖÆ·þ×°	326	Å²Íþ	10	Ò»°ãÃ³Ò×	1	¼þ	1	Ç§¿Ë	7,570
202104	62101030	»¯ÏËÕ±ÄØ»òÎÞ·ÄÖ¯ÎïÖÆ·þ×°	327	²¨À¼	10	Ò»°ãÃ³Ò×	16	¼þ	20	Ç§¿Ë	11,871
202104	62101030	»¯ÏËÕ±ÄØ»òÎÞ·ÄÖ¯ÎïÖÆ·þ×°	330	Èðµä	10	Ò»°ãÃ³Ò×	6	¼þ	18	Ç§¿Ë	6,236
202104	62101030	»¯ÏËÕ±ÄØ»òÎÞ·ÄÖ¯ÎïÖÆ·þ×°	502	ÃÀ¹ú	10	Ò»°ãÃ³Ò×	1	¼þ	0	Ç§¿Ë	178
202105	62101030	»¯ÏËÕ±ÄØ»òÎÞ·ÄÖ¯ÎïÖÆ·þ×°	107	¼íÆÒÕ¯	10	Ò»°ãÃ³Ò×	27420	¼þ	3117	Ç§¿Ë	222,718
202105	62101030	»¯ÏËÕ±ÄØ»òÎÞ·ÄÖ¯ÎïÖÆ·þ×°	132	ÐÂ¼ÓÆÂ	10	Ò»°ãÃ³Ò×	210	¼þ	20	Ç§¿Ë	6,829
202105	62101030	»¯ÏËÕ±ÄØ»òÎÞ·ÄÖ¯ÎïÖÆ·þ×°	133	º«¹ú	10	Ò»°ãÃ³Ò×	2	¼þ	0	Ç§¿Ë	158
202105	62101030	»¯ÏËÕ±ÄØ»òÎÞ·ÄÖ¯ÎïÖÆ·þ×°	141	Ô½ÄÏ	10	Ò»°ãÃ³Ò×	345730	¼þ	73964	Ç§¿Ë	8,676,562
202105	62101030	»¯ÏËÕ±ÄØ»òÎÞ·ÄÖ¯ÎïÖÆ·þ×°	142	ÖÐ¹ú	10	Ò»°ãÃ³Ò×	88075	¼þ	10968	Ç§¿Ë	994,211
202105	62101030	»¯ÏËÕ±ÄØ»òÎÞ·ÄÖ¯ÎïÖÆ·þ×°	249	Í»ÄáË¹	10	Ò»°ãÃ³Ò×	3	¼þ	3	Ç§¿Ë	1,098
202105	62101030	»¯ÏËÕ±ÄØ»òÎÞ·ÄÖ¯ÎïÖÆ·þ×°	303	Ó¢¹ú	10	Ò»°ãÃ³Ò×	165	¼þ	248	Ç§¿Ë	65,254
202105	62101030	»¯ÏËÕ±ÄØ»òÎÞ·ÄÖ¯ÎïÖÆ·þ×°	327	²¨À¼	10	Ò»°ãÃ³Ò×	72	¼þ	86	Ç§¿Ë	53,421
202105	62101030	»¯ÏËÕ±ÄØ»òÎÞ·ÄÖ¯ÎïÖÆ·þ×°	330	Èðµä	10	Ò»°ãÃ³Ò×	36	¼þ	53	Ç§¿Ë	99,016
202105	62101030	»¯ÏËÕ±ÄØ»òÎÞ·ÄÖ¯ÎïÖÆ·þ×°	426	ºé¶¼À­Ë¹	10	Ò»°ãÃ³Ò×	4	¼þ	2	Ç§¿Ë	311
202105	62101030	»¯ÏËÕ±ÄØ»òÎÞ·ÄÖ¯ÎïÖÆ·þ×°	502	ÃÀ¹ú	10	Ò»°ãÃ³Ò×	5	¼þ	2	Ç§¿Ë	891
202106	62101030	»¯ÏËÕ±ÄØ»òÎÞ·ÄÖ¯ÎïÖÆ·þ×°	107	¼íÆÒÕ¯	10	Ò»°ãÃ³Ò×	50400	¼þ	6349	Ç§¿Ë	393,549
202106	62101030	»¯ÏËÕ±ÄØ»òÎÞ·ÄÖ¯ÎïÖÆ·þ×°	112	Ó¡¶ÈÄáÎ÷ÑÇ	10	Ò»°ãÃ³Ò×	1	¼þ	0	Ç§¿Ë	411
202106	62101030	»¯ÏËÕ±ÄØ»òÎÞ·ÄÖ¯ÎïÖÆ·þ×°	116	ÈÕ±¾	10	Ò»°ãÃ³Ò×	6	¼þ	3	Ç§¿Ë	954
202106	62101030	»¯ÏËÕ±ÄØ»òÎÞ·ÄÖ¯ÎïÖÆ·þ×°	122	ÂíÀ´Î÷ÑÇ	10	Ò»°ãÃ³Ò×	25	¼þ	1	Ç§¿Ë	239
202106	62101030	»¯ÏËÕ±ÄØ»òÎÞ·ÄÖ¯ÎïÖÆ·þ×°	133	º«¹ú	10	Ò»°ãÃ³Ò×	10	¼þ	1	Ç§¿Ë	1,604
202106	62101030	»¯ÏËÕ±ÄØ»òÎÞ·ÄÖ¯ÎïÖÆ·þ×°	137	ÍÁ¶úÆä	10	Ò»°ãÃ³Ò×	10	¼þ	3	Ç§¿Ë	2,945
202106	62101030	»¯ÏËÕ±ÄØ»òÎÞ·ÄÖ¯ÎïÖÆ·þ×°	141	Ô½ÄÏ	10	Ò»°ãÃ³Ò×	81113	¼þ	16604	Ç§¿Ë	2,395,521
202106	62101030	»¯ÏËÕ±ÄØ»òÎÞ·ÄÖ¯ÎïÖÆ·þ×°	142	ÖÐ¹ú	10	Ò»°ãÃ³Ò×	154240	¼þ	20894	Ç§¿Ë	741,484
202106	62101030	»¯ÏËÕ±ÄØ»òÎÞ·ÄÖ¯ÎïÖÆ·þ×°	143	ÖÐ¹úÌ¨Íå	10	Ò»°ãÃ³Ò×	20	¼þ	10	Ç§¿Ë	4,568
202106	62101030	»¯ÏËÕ±ÄØ»òÎÞ·ÄÖ¯ÎïÖÆ·þ×°	249	Í»ÄáË¹	10	Ò»°ãÃ³Ò×	30	¼þ	17	Ç§¿Ë	10,984
202106	62101030	»¯ÏËÕ±ÄØ»òÎÞ·ÄÖ¯ÎïÖÆ·þ×°	304	µÂ¹ú	10	Ò»°ãÃ³Ò×	7	¼þ	9	Ç§¿Ë	3,338
202106	62101030	»¯ÏËÕ±ÄØ»òÎÞ·ÄÖ¯ÎïÖÆ·þ×°	307	Òâ´óÀû	10	Ò»°ãÃ³Ò×	9	¼þ	8	Ç§¿Ë	353
202106	62101030	»¯ÏËÕ±ÄØ»òÎÞ·ÄÖ¯ÎïÖÆ·þ×°	327	²¨À¼	10	Ò»°ãÃ³Ò×	40	¼þ	32	Ç§¿Ë	12,050
202106	62101030	»¯ÏËÕ±ÄØ»òÎÞ·ÄÖ¯ÎïÖÆ·þ×°	330	Èðµä	10	Ò»°ãÃ³Ò×	2	¼þ	6	Ç§¿Ë	21,471
202106	62101030	»¯ÏËÕ±ÄØ»òÎÞ·ÄÖ¯ÎïÖÆ·þ×°	336	Á¢ÌÕÍð	10	Ò»°ãÃ³Ò×	54	¼þ	19	Ç§¿Ë	18,611
202106	62101030	»¯ÏËÕ±ÄØ»òÎÞ·ÄÖ¯ÎïÖÆ·þ×°	502	ÃÀ¹ú	10	Ò»°ãÃ³Ò×	4	¼þ	3	Ç§¿Ë	1,805
202107	62101030	»¯ÏËÕ±ÄØ»òÎÞ·ÄÖ¯ÎïÖÆ·þ×°	107	¼íÆÒÕ¯	10	Ò»°ãÃ³Ò×	94898	¼þ	11131	Ç§¿Ë	726,017
202107	62101030	»¯ÏËÕ±ÄØ»òÎÞ·ÄÖ¯ÎïÖÆ·þ×°	116	ÈÕ±¾	10	Ò»°ãÃ³Ò×	157	¼þ	52	Ç§¿Ë	34,179
202107	62101030	»¯ÏËÕ±ÄØ»òÎÞ·ÄÖ¯ÎïÖÆ·þ×°	141	Ô½ÄÏ	10	Ò»°ãÃ³Ò×	74800	¼þ	19310	Ç§¿Ë	2,679,908
202107	62101030	»¯ÏËÕ±ÄØ»òÎÞ·ÄÖ¯ÎïÖÆ·þ×°	142	ÖÐ¹ú	10	Ò»°ãÃ³Ò×	9225	¼þ	1405	Ç§¿Ë	308,396
202107	62101030	»¯ÏËÕ±ÄØ»òÎÞ·ÄÖ¯ÎïÖÆ·þ×°	303	Ó¢¹ú	10	Ò»°ãÃ³Ò×	63	¼þ	45	Ç§¿Ë	9,674
202107	62101030	»¯ÏËÕ±ÄØ»òÎÞ·ÄÖ¯ÎïÖÆ·þ×°	327	²¨À¼	10	Ò»°ãÃ³Ò×	8	¼þ	10	Ç§¿Ë	5,935
202107	62101030	»¯ÏËÕ±ÄØ»òÎÞ·ÄÖ¯ÎïÖÆ·þ×°	429	Ä«Î÷¸ç	10	Ò»°ãÃ³Ò×	20	¼þ	30	Ç§¿Ë	8,748
202107	62101030	»¯ÏËÕ±ÄØ»òÎÞ·ÄÖ¯ÎïÖÆ·þ×°	440	Èø¶ûÍß¶à	10	Ò»°ãÃ³Ò×	70	¼þ	30	Ç§¿Ë	27,691
202107	62101030	»¯ÏËÕ±ÄØ»òÎÞ·ÄÖ¯ÎïÖÆ·þ×°	502	ÃÀ¹ú	10	Ò»°ãÃ³Ò×	2	¼þ	0	Ç§¿Ë	155
202108	62101030	»¯ÏËÕ±ÄØ»òÎÞ·ÄÖ¯ÎïÖÆ·þ×°	107	¼íÆÒÕ¯	10	Ò»°ãÃ³Ò×	31186	¼þ	3459	Ç§¿Ë	211,604
202108	62101030	»¯ÏËÕ±ÄØ»òÎÞ·ÄÖ¯ÎïÖÆ·þ×°	111	Ó¡¶È	10	Ò»°ãÃ³Ò×	32	¼þ	8	Ç§¿Ë	1,814
202108	62101030	»¯ÏËÕ±ÄØ»òÎÞ·ÄÖ¯ÎïÖÆ·þ×°	116	ÈÕ±¾	10	Ò»°ãÃ³Ò×	1	¼þ	0	Ç§¿Ë	433
202108	62101030	»¯ÏËÕ±ÄØ»òÎÞ·ÄÖ¯ÎïÖÆ·þ×°	136	Ì©¹ú	10	Ò»°ãÃ³Ò×	61200	¼þ	1683	Ç§¿Ë	162,552
202108	62101030	»¯ÏËÕ±ÄØ»òÎÞ·ÄÖ¯ÎïÖÆ·þ×°	141	Ô½ÄÏ	10	Ò»°ãÃ³Ò×	72525	¼þ	17035	Ç§¿Ë	1,716,969
202108	62101030	»¯ÏËÕ±ÄØ»òÎÞ·ÄÖ¯ÎïÖÆ·þ×°	142	ÖÐ¹ú	10	Ò»°ãÃ³Ò×	8486	¼þ	2296	Ç§¿Ë	174,033
202108	62101030	»¯ÏËÕ±ÄØ»òÎÞ·ÄÖ¯ÎïÖÆ·þ×°	143	ÖÐ¹úÌ¨Íå	10	Ò»°ãÃ³Ò×	14	¼þ	10	Ç§¿Ë	3,284
202108	62101030	»¯ÏËÕ±ÄØ»òÎÞ·ÄÖ¯ÎïÖÆ·þ×°	249	Í»ÄáË¹	10	Ò»°ãÃ³Ò×	30	¼þ	26	Ç§¿Ë	10,984
202108	62101030	»¯ÏËÕ±ÄØ»òÎÞ·ÄÖ¯ÎïÖÆ·þ×°	303	Ó¢¹ú	10	Ò»°ãÃ³Ò×	31	¼þ	32	Ç§¿Ë	13,836
202108	62101030	»¯ÏËÕ±ÄØ»òÎÞ·ÄÖ¯ÎïÖÆ·þ×°	304	µÂ¹ú	10	Ò»°ãÃ³Ò×	3	¼þ	0	Ç§¿Ë	206
202108	62101030	»¯ÏËÕ±ÄØ»òÎÞ·ÄÖ¯ÎïÖÆ·þ×°	312	Î÷°àÑÀ	10	Ò»°ãÃ³Ò×	1	¼þ	0	Ç§¿Ë	523
202108	62101030	»¯ÏËÕ±ÄØ»òÎÞ·ÄÖ¯ÎïÖÆ·þ×°	327	²¨À¼	10	Ò»°ãÃ³Ò×	28	¼þ	26	Ç§¿Ë	11,961
202108	62101030	»¯ÏËÕ±ÄØ»òÎÞ·ÄÖ¯ÎïÖÆ·þ×°	429	Ä«Î÷¸ç	10	Ò»°ãÃ³Ò×	636	¼þ	192	Ç§¿Ë	12,158
202109	62101030	»¯ÏËÕ±ÄØ»òÎÞ·ÄÖ¯ÎïÖÆ·þ×°	107	¼íÆÒÕ¯	10	Ò»°ãÃ³Ò×	88194	¼þ	9970	Ç§¿Ë	654,790
202109	62101030	»¯ÏËÕ±ÄØ»òÎÞ·ÄÖ¯ÎïÖÆ·þ×°	116	ÈÕ±¾	10	Ò»°ãÃ³Ò×	186	¼þ	104	Ç§¿Ë	55,685
202109	62101030	»¯ÏËÕ±ÄØ»òÎÞ·ÄÖ¯ÎïÖÆ·þ×°	141	Ô½ÄÏ	10	Ò»°ãÃ³Ò×	18352	¼þ	2591	Ç§¿Ë	312,178
202109	62101030	»¯ÏËÕ±ÄØ»òÎÞ·ÄÖ¯ÎïÖÆ·þ×°	142	ÖÐ¹ú	10	Ò»°ãÃ³Ò×	59455	¼þ	12541	Ç§¿Ë	734,538
202109	62101030	»¯ÏËÕ±ÄØ»òÎÞ·ÄÖ¯ÎïÖÆ·þ×°	143	ÖÐ¹úÌ¨Íå	10	Ò»°ãÃ³Ò×	4	¼þ	1	Ç§¿Ë	990
202109	62101030	»¯ÏËÕ±ÄØ»òÎÞ·ÄÖ¯ÎïÖÆ·þ×°	249	Í»ÄáË¹	10	Ò»°ãÃ³Ò×	70	¼þ	59	Ç§¿Ë	25,631
202109	62101030	»¯ÏËÕ±ÄØ»òÎÞ·ÄÖ¯ÎïÖÆ·þ×°	303	Ó¢¹ú	10	Ò»°ãÃ³Ò×	9	¼þ	27	Ç§¿Ë	8,214
202109	62101030	»¯ÏËÕ±ÄØ»òÎÞ·ÄÖ¯ÎïÖÆ·þ×°	304	µÂ¹ú	10	Ò»°ãÃ³Ò×	2	¼þ	1	Ç§¿Ë	1
202109	62101030	»¯ÏËÕ±ÄØ»òÎÞ·ÄÖ¯ÎïÖÆ·þ×°	307	Òâ´óÀû	10	Ò»°ãÃ³Ò×	2	¼þ	1	Ç§¿Ë	1
202109	62101030	»¯ÏËÕ±ÄØ»òÎÞ·ÄÖ¯ÎïÖÆ·þ×°	330	Èðµä	10	Ò»°ãÃ³Ò×	35	¼þ	85	Ç§¿Ë	122,654
202109	62101030	»¯ÏËÕ±ÄØ»òÎÞ·ÄÖ¯ÎïÖÆ·þ×°	429	Ä«Î÷¸ç	10	Ò»°ãÃ³Ò×	1800	¼þ	545	Ç§¿Ë	33,768
202109	62101030	»¯ÏËÕ±ÄØ»òÎÞ·ÄÖ¯ÎïÖÆ·þ×°	502	ÃÀ¹ú	10	Ò»°ãÃ³Ò×	10	¼þ	3	Ç§¿Ë	1,569
202110	62101030	»¯ÏËÕ±ÄØ»òÎÞ·ÄÖ¯ÎïÖÆ·þ×°	107	¼íÆÒÕ¯	10	Ò»°ãÃ³Ò×	29010	¼þ	3281	Ç§¿Ë	214,496
202110	62101030	»¯ÏËÕ±ÄØ»òÎÞ·ÄÖ¯ÎïÖÆ·þ×°	116	ÈÕ±¾	10	Ò»°ãÃ³Ò×	40	¼þ	10	Ç§¿Ë	1,030
202110	62101030	»¯ÏËÕ±ÄØ»òÎÞ·ÄÖ¯ÎïÖÆ·þ×°	141	Ô½ÄÏ	10	Ò»°ãÃ³Ò×	11205	¼þ	2753	Ç§¿Ë	180,268
202110	62101030	»¯ÏËÕ±ÄØ»òÎÞ·ÄÖ¯ÎïÖÆ·þ×°	142	ÖÐ¹ú	10	Ò»°ãÃ³Ò×	21343	¼þ	5836	Ç§¿Ë	285,155
202110	62101030	»¯ÏËÕ±ÄØ»òÎÞ·ÄÖ¯ÎïÖÆ·þ×°	143	ÖÐ¹úÌ¨Íå	10	Ò»°ãÃ³Ò×	80	¼þ	18	Ç§¿Ë	17,370
202110	62101030	»¯ÏËÕ±ÄØ»òÎÞ·ÄÖ¯ÎïÖÆ·þ×°	249	Í»ÄáË¹	10	Ò»°ãÃ³Ò×	26	¼þ	24	Ç§¿Ë	9,559
202110	62101030	»¯ÏËÕ±ÄØ»òÎÞ·ÄÖ¯ÎïÖÆ·þ×°	303	Ó¢¹ú	10	Ò»°ãÃ³Ò×	554	¼þ	410	Ç§¿Ë	77,352
202110	62101030	»¯ÏËÕ±ÄØ»òÎÞ·ÄÖ¯ÎïÖÆ·þ×°	308	Â¬É­±¤	10	Ò»°ãÃ³Ò×	5	¼þ	1	Ç§¿Ë	46
202110	62101030	»¯ÏËÕ±ÄØ»òÎÞ·ÄÖ¯ÎïÖÆ·þ×°	318	·ÒÀ¼	10	Ò»°ãÃ³Ò×	20	¼þ	6	Ç§¿Ë	5,734
202110	62101030	»¯ÏËÕ±ÄØ»òÎÞ·ÄÖ¯ÎïÖÆ·þ×°	327	²¨À¼	10	Ò»°ãÃ³Ò×	114	¼þ	95	Ç§¿Ë	24,882
202110	62101030	»¯ÏËÕ±ÄØ»òÎÞ·ÄÖ¯ÎïÖÆ·þ×°	335	À­ÍÑÎ¬ÑÇ	10	Ò»°ãÃ³Ò×	2	¼þ	1	Ç§¿Ë	9,280
202110	62101030	»¯ÏËÕ±ÄØ»òÎÞ·ÄÖ¯ÎïÖÆ·þ×°	336	Á¢ÌÕÍð	10	Ò»°ãÃ³Ò×	66	¼þ	7	Ç§¿Ë	22,040
202111	62101030	»¯ÏËÕ±ÄØ»òÎÞ·ÄÖ¯ÎïÖÆ·þ×°	107	¼íÆÒÕ¯	10	Ò»°ãÃ³Ò×	27540	¼þ	3155	Ç§¿Ë	223,025
202111	62101030	»¯ÏËÕ±ÄØ»òÎÞ·ÄÖ¯ÎïÖÆ·þ×°	111	Ó¡¶È	10	Ò»°ãÃ³Ò×	8	¼þ	7	Ç§¿Ë	192
202111	62101030	»¯ÏËÕ±ÄØ»òÎÞ·ÄÖ¯ÎïÖÆ·þ×°	116	ÈÕ±¾	10	Ò»°ãÃ³Ò×	24	¼þ	8	Ç§¿Ë	4,297
202111	62101030	»¯ÏËÕ±ÄØ»òÎÞ·ÄÖ¯ÎïÖÆ·þ×°	137	ÍÁ¶úÆä	10	Ò»°ãÃ³Ò×	30	¼þ	12	Ç§¿Ë	12,906
202111	62101030	»¯ÏËÕ±ÄØ»òÎÞ·ÄÖ¯ÎïÖÆ·þ×°	141	Ô½ÄÏ	10	Ò»°ãÃ³Ò×	44000	¼þ	9982	Ç§¿Ë	1,099,717
202111	62101030	»¯ÏËÕ±ÄØ»òÎÞ·ÄÖ¯ÎïÖÆ·þ×°	142	ÖÐ¹ú	10	Ò»°ãÃ³Ò×	7670	¼þ	1519	Ç§¿Ë	360,277
202111	62101030	»¯ÏËÕ±ÄØ»òÎÞ·ÄÖ¯ÎïÖÆ·þ×°	220	¼ÓÄÉ	10	Ò»°ãÃ³Ò×	1	¼þ	0	Ç§¿Ë	266
202111	62101030	»¯ÏËÕ±ÄØ»òÎÞ·ÄÖ¯ÎïÖÆ·þ×°	249	Í»ÄáË¹	10	Ò»°ãÃ³Ò×	38	¼þ	30	Ç§¿Ë	13,912
202111	62101030	»¯ÏËÕ±ÄØ»òÎÞ·ÄÖ¯ÎïÖÆ·þ×°	303	Ó¢¹ú	10	Ò»°ãÃ³Ò×	20	¼þ	65	Ç§¿Ë	13,454
202111	62101030	»¯ÏËÕ±ÄØ»òÎÞ·ÄÖ¯ÎïÖÆ·þ×°	327	²¨À¼	10	Ò»°ãÃ³Ò×	302	¼þ	269	Ç§¿Ë	85,414
202111	62101030	»¯ÏËÕ±ÄØ»òÎÞ·ÄÖ¯ÎïÖÆ·þ×°	330	Èðµä	10	Ò»°ãÃ³Ò×	18	¼þ	31	Ç§¿Ë	75,902
202111	62101030	»¯ÏËÕ±ÄØ»òÎÞ·ÄÖ¯ÎïÖÆ·þ×°	335	À­ÍÑÎ¬ÑÇ	10	Ò»°ãÃ³Ò×	2	¼þ	5	Ç§¿Ë	7,483
202111	62101030	»¯ÏËÕ±ÄØ»òÎÞ·ÄÖ¯ÎïÖÆ·þ×°	336	Á¢ÌÕÍð	10	Ò»°ãÃ³Ò×	46	¼þ	12	Ç§¿Ë	20,581
202112	62101030	»¯ÏËÕ±ÄØ»òÎÞ·ÄÖ¯ÎïÖÆ·þ×°	107	¼íÆÒÕ¯	10	Ò»°ãÃ³Ò×	27954	¼þ	3185	Ç§¿Ë	234,160
202112	62101030	»¯ÏËÕ±ÄØ»òÎÞ·ÄÖ¯ÎïÖÆ·þ×°	127	°Í»ùË¹Ì¹	10	Ò»°ãÃ³Ò×	9	¼þ	31	Ç§¿Ë	2,013
202112	62101030	»¯ÏËÕ±ÄØ»òÎÞ·ÄÖ¯ÎïÖÆ·þ×°	141	Ô½ÄÏ	10	Ò»°ãÃ³Ò×	47800	¼þ	6853	Ç§¿Ë	705,009
202112	62101030	»¯ÏËÕ±ÄØ»òÎÞ·ÄÖ¯ÎïÖÆ·þ×°	142	ÖÐ¹ú	10	Ò»°ãÃ³Ò×	15147	¼þ	3437	Ç§¿Ë	656,769
202112	62101030	»¯ÏËÕ±ÄØ»òÎÞ·ÄÖ¯ÎïÖÆ·þ×°	143	ÖÐ¹úÌ¨Íå	10	Ò»°ãÃ³Ò×	1296	¼þ	692	Ç§¿Ë	252,065
202112	62101030	»¯ÏËÕ±ÄØ»òÎÞ·ÄÖ¯ÎïÖÆ·þ×°	327	²¨À¼	10	Ò»°ãÃ³Ò×	145	¼þ	65	Ç§¿Ë	25,943
202112	62101030	»¯ÏËÕ±ÄØ»òÎÞ·ÄÖ¯ÎïÖÆ·þ×°	429	Ä«Î÷¸ç	10	Ò»°ãÃ³Ò×	200	¼þ	32	Ç§¿Ë	6,800
202112	62101030	»¯ÏËÕ±ÄØ»òÎÞ·ÄÖ¯ÎïÖÆ·þ×°	502	ÃÀ¹ú	10	Ò»°ãÃ³Ò×	5494	¼þ	305	Ç§¿Ë	358,772
202112	62101030	»¯ÏËÕ±ÄØ»òÎÞ·ÄÖ¯ÎïÖÆ·þ×°	601	°Ä´óÀûÑÇ	10	Ò»°ãÃ³Ò×	2	¼þ	0	Ç§¿Ë	2,764
