# Supplementary material for: Research on optimization of emergency supplies customs clearance strategy from the perspective of public health security based on Chinese trade data
Source: Front Public Health. 2025 Jan 24;13:1520705. doi: 10.3389/fpubh.2025.1520705 (PMC11802811; doi:10.3389/fpubh.2025.1520705)
Supplement: Supplementary file 1 [file Data_Sheet_1.ZIP › Paper Code-Part1/1-Import/2020/2020∩╝ê1-12∩╝ë-Θó¥μ╕⌐μ₧¬-Φ┐¢σÅú.csv]

202001	90251990	Î´ÁÐÃûÎÂ¶È¼Æ¼°¸ßÎÂ¼Æ,Î´ÓëÆäËûÒÇÆ÷×éºÏ	110	ÖÐ¹úÏã¸Û	10	Ò»°ãÃ³Ò×	3	¸ö	9	Ç§¿Ë	1,064
202001	90251990	Î´ÁÐÃûÎÂ¶È¼Æ¼°¸ßÎÂ¼Æ,Î´ÓëÆäËûÒÇÆ÷×éºÏ	111	Ó¡¶È	10	Ò»°ãÃ³Ò×	35760	¸ö	1517	Ç§¿Ë	412,199
202001	90251990	Î´ÁÐÃûÎÂ¶È¼Æ¼°¸ßÎÂ¼Æ,Î´ÓëÆäËûÒÇÆ÷×éºÏ	112	Ó¡¶ÈÄáÎ÷ÑÇ	10	Ò»°ãÃ³Ò×	216292	¸ö	1028	Ç§¿Ë	1,211,882
202001	90251990	Î´ÁÐÃûÎÂ¶È¼Æ¼°¸ßÎÂ¼Æ,Î´ÓëÆäËûÒÇÆ÷×éºÏ	113	ÒÁÀÊ	10	Ò»°ãÃ³Ò×	50	¸ö	25	Ç§¿Ë	6,400
202001	90251990	Î´ÁÐÃûÎÂ¶È¼Æ¼°¸ßÎÂ¼Æ,Î´ÓëÆäËûÒÇÆ÷×éºÏ	115	ÒÔÉ«ÁÐ	10	Ò»°ãÃ³Ò×	722	¸ö	94	Ç§¿Ë	53,934
202001	90251990	Î´ÁÐÃûÎÂ¶È¼Æ¼°¸ßÎÂ¼Æ,Î´ÓëÆäËûÒÇÆ÷×éºÏ	116	ÈÕ±¾	10	Ò»°ãÃ³Ò×	353551	¸ö	6137	Ç§¿Ë	9,689,255
202001	90251990	Î´ÁÐÃûÎÂ¶È¼Æ¼°¸ßÎÂ¼Æ,Î´ÓëÆäËûÒÇÆ÷×éºÏ	122	ÂíÀ´Î÷ÑÇ	10	Ò»°ãÃ³Ò×	58933	¸ö	280	Ç§¿Ë	435,242
202001	90251990	Î´ÁÐÃûÎÂ¶È¼Æ¼°¸ßÎÂ¼Æ,Î´ÓëÆäËûÒÇÆ÷×éºÏ	129	·ÆÂÉ±ö	10	Ò»°ãÃ³Ò×	9943	¸ö	1	Ç§¿Ë	29,360
202001	90251990	Î´ÁÐÃûÎÂ¶È¼Æ¼°¸ßÎÂ¼Æ,Î´ÓëÆäËûÒÇÆ÷×éºÏ	132	ÐÂ¼ÓÆÂ	10	Ò»°ãÃ³Ò×	401	¸ö	60	Ç§¿Ë	37,557
202001	90251990	Î´ÁÐÃûÎÂ¶È¼Æ¼°¸ßÎÂ¼Æ,Î´ÓëÆäËûÒÇÆ÷×éºÏ	133	º«¹ú	10	Ò»°ãÃ³Ò×	97449	¸ö	69	Ç§¿Ë	285,693
202001	90251990	Î´ÁÐÃûÎÂ¶È¼Æ¼°¸ßÎÂ¼Æ,Î´ÓëÆäËûÒÇÆ÷×éºÏ	136	Ì©¹ú	10	Ò»°ãÃ³Ò×	63999	¸ö	1564	Ç§¿Ë	2,940,164
202001	90251990	Î´ÁÐÃûÎÂ¶È¼Æ¼°¸ßÎÂ¼Æ,Î´ÓëÆäËûÒÇÆ÷×éºÏ	141	Ô½ÄÏ	10	Ò»°ãÃ³Ò×	2308164	¸ö	11949	Ç§¿Ë	3,206,034
202001	90251990	Î´ÁÐÃûÎÂ¶È¼Æ¼°¸ßÎÂ¼Æ,Î´ÓëÆäËûÒÇÆ÷×éºÏ	142	ÖÐ¹ú	10	Ò»°ãÃ³Ò×	56903	¸ö	5887	Ç§¿Ë	5,199,359
202001	90251990	Î´ÁÐÃûÎÂ¶È¼Æ¼°¸ßÎÂ¼Æ,Î´ÓëÆäËûÒÇÆ÷×éºÏ	143	ÖÐ¹úÌ¨Íå	10	Ò»°ãÃ³Ò×	1099	¸ö	266	Ç§¿Ë	385,406
202001	90251990	Î´ÁÐÃûÎÂ¶È¼Æ¼°¸ßÎÂ¼Æ,Î´ÓëÆäËûÒÇÆ÷×éºÏ	249	Í»ÄáË¹	10	Ò»°ãÃ³Ò×	2	¸ö	0	Ç§¿Ë	75
202001	90251990	Î´ÁÐÃûÎÂ¶È¼Æ¼°¸ßÎÂ¼Æ,Î´ÓëÆäËûÒÇÆ÷×éºÏ	301	±ÈÀûÊ±	10	Ò»°ãÃ³Ò×	6	¸ö	3	Ç§¿Ë	30,214
202001	90251990	Î´ÁÐÃûÎÂ¶È¼Æ¼°¸ßÎÂ¼Æ,Î´ÓëÆäËûÒÇÆ÷×éºÏ	302	µ¤Âó	10	Ò»°ãÃ³Ò×	16	¸ö	22	Ç§¿Ë	15,490
202001	90251990	Î´ÁÐÃûÎÂ¶È¼Æ¼°¸ßÎÂ¼Æ,Î´ÓëÆäËûÒÇÆ÷×éºÏ	303	Ó¢¹ú	10	Ò»°ãÃ³Ò×	91375	¸ö	370	Ç§¿Ë	2,701,588
202001	90251990	Î´ÁÐÃûÎÂ¶È¼Æ¼°¸ßÎÂ¼Æ,Î´ÓëÆäËûÒÇÆ÷×éºÏ	304	µÂ¹ú	10	Ò»°ãÃ³Ò×	320037	¸ö	12542	Ç§¿Ë	7,993,629
202001	90251990	Î´ÁÐÃûÎÂ¶È¼Æ¼°¸ßÎÂ¼Æ,Î´ÓëÆäËûÒÇÆ÷×éºÏ	305	·¨¹ú	10	Ò»°ãÃ³Ò×	12904	¸ö	88	Ç§¿Ë	1,407,685
202001	90251990	Î´ÁÐÃûÎÂ¶È¼Æ¼°¸ßÎÂ¼Æ,Î´ÓëÆäËûÒÇÆ÷×éºÏ	306	°®¶ûÀ¼	10	Ò»°ãÃ³Ò×	475	¸ö	33	Ç§¿Ë	82,121
202001	90251990	Î´ÁÐÃûÎÂ¶È¼Æ¼°¸ßÎÂ¼Æ,Î´ÓëÆäËûÒÇÆ÷×éºÏ	307	Òâ´óÀû	10	Ò»°ãÃ³Ò×	33935	¸ö	712	Ç§¿Ë	666,943
202001	90251990	Î´ÁÐÃûÎÂ¶È¼Æ¼°¸ßÎÂ¼Æ,Î´ÓëÆäËûÒÇÆ÷×éºÏ	308	Â¬É­±¤	10	Ò»°ãÃ³Ò×	4	¸ö	0	Ç§¿Ë	627
202001	90251990	Î´ÁÐÃûÎÂ¶È¼Æ¼°¸ßÎÂ¼Æ,Î´ÓëÆäËûÒÇÆ÷×éºÏ	309	ºÉÀ¼	10	Ò»°ãÃ³Ò×	2394	¸ö	453	Ç§¿Ë	378,453
202001	90251990	Î´ÁÐÃûÎÂ¶È¼Æ¼°¸ßÎÂ¼Æ,Î´ÓëÆäËûÒÇÆ÷×éºÏ	312	Î÷°àÑÀ	10	Ò»°ãÃ³Ò×	44	¸ö	21	Ç§¿Ë	3,321
202001	90251990	Î´ÁÐÃûÎÂ¶È¼Æ¼°¸ßÎÂ¼Æ,Î´ÓëÆäËûÒÇÆ÷×éºÏ	315	°ÂµØÀû	10	Ò»°ãÃ³Ò×	2	¸ö	3	Ç§¿Ë	4,197
202001	90251990	Î´ÁÐÃûÎÂ¶È¼Æ¼°¸ßÎÂ¼Æ,Î´ÓëÆäËûÒÇÆ÷×éºÏ	316	±£¼ÓÀûÑÇ	10	Ò»°ãÃ³Ò×	1	¸ö	0	Ç§¿Ë	442
202001	90251990	Î´ÁÐÃûÎÂ¶È¼Æ¼°¸ßÎÂ¼Æ,Î´ÓëÆäËûÒÇÆ÷×éºÏ	318	·ÒÀ¼	10	Ò»°ãÃ³Ò×	400	¸ö	18	Ç§¿Ë	36,362
202001	90251990	Î´ÁÐÃûÎÂ¶È¼Æ¼°¸ßÎÂ¼Æ,Î´ÓëÆäËûÒÇÆ÷×éºÏ	321	ÐÙÑÀÀû	10	Ò»°ãÃ³Ò×	11	¸ö	0	Ç§¿Ë	18,242
202001	90251990	Î´ÁÐÃûÎÂ¶È¼Æ¼°¸ßÎÂ¼Æ,Î´ÓëÆäËûÒÇÆ÷×éºÏ	326	Å²Íþ	10	Ò»°ãÃ³Ò×	1	¸ö	1	Ç§¿Ë	5,318
202001	90251990	Î´ÁÐÃûÎÂ¶È¼Æ¼°¸ßÎÂ¼Æ,Î´ÓëÆäËûÒÇÆ÷×éºÏ	327	²¨À¼	10	Ò»°ãÃ³Ò×	1346	¸ö	36	Ç§¿Ë	34,288
202001	90251990	Î´ÁÐÃûÎÂ¶È¼Æ¼°¸ßÎÂ¼Æ,Î´ÓëÆäËûÒÇÆ÷×éºÏ	328	ÂÞÂíÄáÑÇ	10	Ò»°ãÃ³Ò×	34977	¸ö	32	Ç§¿Ë	211,750
202001	90251990	Î´ÁÐÃûÎÂ¶È¼Æ¼°¸ßÎÂ¼Æ,Î´ÓëÆäËûÒÇÆ÷×éºÏ	330	Èðµä	10	Ò»°ãÃ³Ò×	503	¸ö	39	Ç§¿Ë	313,838
202001	90251990	Î´ÁÐÃûÎÂ¶È¼Æ¼°¸ßÎÂ¼Æ,Î´ÓëÆäËûÒÇÆ÷×éºÏ	331	ÈðÊ¿	10	Ò»°ãÃ³Ò×	3149	¸ö	329	Ç§¿Ë	910,645
202001	90251990	Î´ÁÐÃûÎÂ¶È¼Æ¼°¸ßÎÂ¼Æ,Î´ÓëÆäËûÒÇÆ÷×éºÏ	338	ÑÇÃÀÄáÑÇ	10	Ò»°ãÃ³Ò×	125	¸ö	1	Ç§¿Ë	9,275
202001	90251990	Î´ÁÐÃûÎÂ¶È¼Æ¼°¸ßÎÂ¼Æ,Î´ÓëÆäËûÒÇÆ÷×éºÏ	344	¶íÂÞË¹Áª°î	10	Ò»°ãÃ³Ò×	1	¸ö	0	Ç§¿Ë	3,149
202001	90251990	Î´ÁÐÃûÎÂ¶È¼Æ¼°¸ßÎÂ¼Æ,Î´ÓëÆäËûÒÇÆ÷×éºÏ	352	½Ý¿Ë	10	Ò»°ãÃ³Ò×	43776	¸ö	972	Ç§¿Ë	937,767
202001	90251990	Î´ÁÐÃûÎÂ¶È¼Æ¼°¸ßÎÂ¼Æ,Î´ÓëÆäËûÒÇÆ÷×éºÏ	415	¸çË¹´ïÀè¼Ó	10	Ò»°ãÃ³Ò×	40	¸ö	2	Ç§¿Ë	34,222
202001	90251990	Î´ÁÐÃûÎÂ¶È¼Æ¼°¸ßÎÂ¼Æ,Î´ÓëÆäËûÒÇÆ÷×éºÏ	429	Ä«Î÷¸ç	10	Ò»°ãÃ³Ò×	124501	¸ö	38772	Ç§¿Ë	26,751,255
202001	90251990	Î´ÁÐÃûÎÂ¶È¼Æ¼°¸ßÎÂ¼Æ,Î´ÓëÆäËûÒÇÆ÷×éºÏ	501	¼ÓÄÃ´ó	10	Ò»°ãÃ³Ò×	432	¸ö	24	Ç§¿Ë	196,804
202001	90251990	Î´ÁÐÃûÎÂ¶È¼Æ¼°¸ßÎÂ¼Æ,Î´ÓëÆäËûÒÇÆ÷×éºÏ	502	ÃÀ¹ú	10	Ò»°ãÃ³Ò×	1087751	¸ö	6605	Ç§¿Ë	16,579,124
202001	90251990	Î´ÁÐÃûÎÂ¶È¼Æ¼°¸ßÎÂ¼Æ,Î´ÓëÆäËûÒÇÆ÷×éºÏ	609	ÐÂÎ÷À¼	10	Ò»°ãÃ³Ò×	454	¸ö	41	Ç§¿Ë	175,481
202002	90251990	Î´ÁÐÃûÎÂ¶È¼Æ¼°¸ßÎÂ¼Æ,Î´ÓëÆäËûÒÇÆ÷×éºÏ	106	Ãåµé	10	Ò»°ãÃ³Ò×	19200	¸ö	275	Ç§¿Ë	337,722
202002	90251990	Î´ÁÐÃûÎÂ¶È¼Æ¼°¸ßÎÂ¼Æ,Î´ÓëÆäËûÒÇÆ÷×éºÏ	106	Ãåµé	12	ÆäËû¾èÔùÎï×Ê	300	¸ö	48	Ç§¿Ë	78,000
202002	90251990	Î´ÁÐÃûÎÂ¶È¼Æ¼°¸ßÎÂ¼Æ,Î´ÓëÆäËûÒÇÆ÷×éºÏ	107	¼íÆÒÕ¯	12	ÆäËû¾èÔùÎï×Ê	150	¸ö	33	Ç§¿Ë	30,909
202002	90251990	Î´ÁÐÃûÎÂ¶È¼Æ¼°¸ßÎÂ¼Æ,Î´ÓëÆäËûÒÇÆ÷×éºÏ	110	ÖÐ¹úÏã¸Û	10	Ò»°ãÃ³Ò×	3950	¸ö	1619	Ç§¿Ë	1,007,524
202002	90251990	Î´ÁÐÃûÎÂ¶È¼Æ¼°¸ßÎÂ¼Æ,Î´ÓëÆäËûÒÇÆ÷×éºÏ	111	Ó¡¶È	10	Ò»°ãÃ³Ò×	26760	¸ö	4416	Ç§¿Ë	2,616,943
202002	90251990	Î´ÁÐÃûÎÂ¶È¼Æ¼°¸ßÎÂ¼Æ,Î´ÓëÆäËûÒÇÆ÷×éºÏ	111	Ó¡¶È	12	ÆäËû¾èÔùÎï×Ê	900	¸ö	190	Ç§¿Ë	259,172
202002	90251990	Î´ÁÐÃûÎÂ¶È¼Æ¼°¸ßÎÂ¼Æ,Î´ÓëÆäËûÒÇÆ÷×éºÏ	112	Ó¡¶ÈÄáÎ÷ÑÇ	10	Ò»°ãÃ³Ò×	172704	¸ö	3150	Ç§¿Ë	2,555,604
202002	90251990	Î´ÁÐÃûÎÂ¶È¼Æ¼°¸ßÎÂ¼Æ,Î´ÓëÆäËûÒÇÆ÷×éºÏ	112	Ó¡¶ÈÄáÎ÷ÑÇ	12	ÆäËû¾èÔùÎï×Ê	300	¸ö	11	Ç§¿Ë	90,315
202002	90251990	Î´ÁÐÃûÎÂ¶È¼Æ¼°¸ßÎÂ¼Æ,Î´ÓëÆäËûÒÇÆ÷×éºÏ	115	ÒÔÉ«ÁÐ	10	Ò»°ãÃ³Ò×	1813	¸ö	458	Ç§¿Ë	189,129
202002	90251990	Î´ÁÐÃûÎÂ¶È¼Æ¼°¸ßÎÂ¼Æ,Î´ÓëÆäËûÒÇÆ÷×éºÏ	115	ÒÔÉ«ÁÐ	12	ÆäËû¾èÔùÎï×Ê	4375	¸ö	900	Ç§¿Ë	1,910,176
202002	90251990	Î´ÁÐÃûÎÂ¶È¼Æ¼°¸ßÎÂ¼Æ,Î´ÓëÆäËûÒÇÆ÷×éºÏ	116	ÈÕ±¾	10	Ò»°ãÃ³Ò×	297097	¸ö	6344	Ç§¿Ë	12,334,675
202002	90251990	Î´ÁÐÃûÎÂ¶È¼Æ¼°¸ßÎÂ¼Æ,Î´ÓëÆäËûÒÇÆ÷×éºÏ	116	ÈÕ±¾	12	ÆäËû¾èÔùÎï×Ê	3658	¸ö	648	Ç§¿Ë	1,261,679
202002	90251990	Î´ÁÐÃûÎÂ¶È¼Æ¼°¸ßÎÂ¼Æ,Î´ÓëÆäËûÒÇÆ÷×éºÏ	117	Ô¼µ©	10	Ò»°ãÃ³Ò×	5256	¸ö	793	Ç§¿Ë	819,017
202002	90251990	Î´ÁÐÃûÎÂ¶È¼Æ¼°¸ßÎÂ¼Æ,Î´ÓëÆäËûÒÇÆ÷×éºÏ	119	ÀÏÎÎ	10	Ò»°ãÃ³Ò×	1	¸ö	0	Ç§¿Ë	379
202002	90251990	Î´ÁÐÃûÎÂ¶È¼Æ¼°¸ßÎÂ¼Æ,Î´ÓëÆäËûÒÇÆ÷×éºÏ	121	ÖÐ¹ú°ÄÃÅ	12	ÆäËû¾èÔùÎï×Ê	200	¸ö	45	Ç§¿Ë	77,400
202002	90251990	Î´ÁÐÃûÎÂ¶È¼Æ¼°¸ßÎÂ¼Æ,Î´ÓëÆäËûÒÇÆ÷×éºÏ	122	ÂíÀ´Î÷ÑÇ	10	Ò»°ãÃ³Ò×	46813	¸ö	909	Ç§¿Ë	1,430,654
202002	90251990	Î´ÁÐÃûÎÂ¶È¼Æ¼°¸ßÎÂ¼Æ,Î´ÓëÆäËûÒÇÆ÷×éºÏ	122	ÂíÀ´Î÷ÑÇ	12	ÆäËû¾èÔùÎï×Ê	425	¸ö	58	Ç§¿Ë	94,003
202002	90251990	Î´ÁÐÃûÎÂ¶È¼Æ¼°¸ßÎÂ¼Æ,Î´ÓëÆäËûÒÇÆ÷×éºÏ	127	°Í»ùË¹Ì¹	10	Ò»°ãÃ³Ò×	1820	¸ö	267	Ç§¿Ë	192,609
202002	90251990	Î´ÁÐÃûÎÂ¶È¼Æ¼°¸ßÎÂ¼Æ,Î´ÓëÆäËûÒÇÆ÷×éºÏ	129	·ÆÂÉ±ö	10	Ò»°ãÃ³Ò×	10764	¸ö	150	Ç§¿Ë	416,988
202002	90251990	Î´ÁÐÃûÎÂ¶È¼Æ¼°¸ßÎÂ¼Æ,Î´ÓëÆäËûÒÇÆ÷×éºÏ	129	·ÆÂÉ±ö	12	ÆäËû¾èÔùÎï×Ê	90	¸ö	11	Ç§¿Ë	4,358
202002	90251990	Î´ÁÐÃûÎÂ¶È¼Æ¼°¸ßÎÂ¼Æ,Î´ÓëÆäËûÒÇÆ÷×éºÏ	130	¿¨Ëþ¶û	12	ÆäËû¾èÔùÎï×Ê	65	¸ö	10	Ç§¿Ë	9,555
202002	90251990	Î´ÁÐÃûÎÂ¶È¼Æ¼°¸ßÎÂ¼Æ,Î´ÓëÆäËûÒÇÆ÷×éºÏ	132	ÐÂ¼ÓÆÂ	10	Ò»°ãÃ³Ò×	636	¸ö	55	Ç§¿Ë	88,624
202002	90251990	Î´ÁÐÃûÎÂ¶È¼Æ¼°¸ßÎÂ¼Æ,Î´ÓëÆäËûÒÇÆ÷×éºÏ	133	º«¹ú	10	Ò»°ãÃ³Ò×	71328	¸ö	7588	Ç§¿Ë	8,095,432
202002	90251990	Î´ÁÐÃûÎÂ¶È¼Æ¼°¸ßÎÂ¼Æ,Î´ÓëÆäËûÒÇÆ÷×éºÏ	133	º«¹ú	12	ÆäËû¾èÔùÎï×Ê	3344	¸ö	457	Ç§¿Ë	1,007,462
202002	90251990	Î´ÁÐÃûÎÂ¶È¼Æ¼°¸ßÎÂ¼Æ,Î´ÓëÆäËûÒÇÆ÷×éºÏ	136	Ì©¹ú	10	Ò»°ãÃ³Ò×	82459	¸ö	2575	Ç§¿Ë	4,388,282
202002	90251990	Î´ÁÐÃûÎÂ¶È¼Æ¼°¸ßÎÂ¼Æ,Î´ÓëÆäËûÒÇÆ÷×éºÏ	136	Ì©¹ú	12	ÆäËû¾èÔùÎï×Ê	1170	¸ö	254	Ç§¿Ë	384,057
202002	90251990	Î´ÁÐÃûÎÂ¶È¼Æ¼°¸ßÎÂ¼Æ,Î´ÓëÆäËûÒÇÆ÷×éºÏ	137	ÍÁ¶úÆä	10	Ò»°ãÃ³Ò×	47055	¸ö	10266	Ç§¿Ë	6,083,453
202002	90251990	Î´ÁÐÃûÎÂ¶È¼Æ¼°¸ßÎÂ¼Æ,Î´ÓëÆäËûÒÇÆ÷×éºÏ	137	ÍÁ¶úÆä	12	ÆäËû¾èÔùÎï×Ê	5584	¸ö	1154	Ç§¿Ë	376,584
202002	90251990	Î´ÁÐÃûÎÂ¶È¼Æ¼°¸ßÎÂ¼Æ,Î´ÓëÆäËûÒÇÆ÷×éºÏ	138	°¢ÁªÇõ	10	Ò»°ãÃ³Ò×	3030	¸ö	728	Ç§¿Ë	458,290
202002	90251990	Î´ÁÐÃûÎÂ¶È¼Æ¼°¸ßÎÂ¼Æ,Î´ÓëÆäËûÒÇÆ÷×éºÏ	138	°¢ÁªÇõ	12	ÆäËû¾èÔùÎï×Ê	200	¸ö	44	Ç§¿Ë	40,120
202002	90251990	Î´ÁÐÃûÎÂ¶È¼Æ¼°¸ßÎÂ¼Æ,Î´ÓëÆäËûÒÇÆ÷×éºÏ	141	Ô½ÄÏ	10	Ò»°ãÃ³Ò×	269761	¸ö	2683	Ç§¿Ë	1,841,074
202002	90251990	Î´ÁÐÃûÎÂ¶È¼Æ¼°¸ßÎÂ¼Æ,Î´ÓëÆäËûÒÇÆ÷×éºÏ	141	Ô½ÄÏ	12	ÆäËû¾èÔùÎï×Ê	268	¸ö	83	Ç§¿Ë	63,720
202002	90251990	Î´ÁÐÃûÎÂ¶È¼Æ¼°¸ßÎÂ¼Æ,Î´ÓëÆäËûÒÇÆ÷×éºÏ	142	ÖÐ¹ú	10	Ò»°ãÃ³Ò×	460636	¸ö	74141	Ç§¿Ë	56,651,493
202002	90251990	Î´ÁÐÃûÎÂ¶È¼Æ¼°¸ßÎÂ¼Æ,Î´ÓëÆäËûÒÇÆ÷×éºÏ	142	ÖÐ¹ú	12	ÆäËû¾èÔùÎï×Ê	21353	¸ö	4119	Ç§¿Ë	4,512,227
202002	90251990	Î´ÁÐÃûÎÂ¶È¼Æ¼°¸ßÎÂ¼Æ,Î´ÓëÆäËûÒÇÆ÷×éºÏ	143	ÖÐ¹úÌ¨Íå	10	Ò»°ãÃ³Ò×	20833	¸ö	3653	Ç§¿Ë	4,022,131
202002	90251990	Î´ÁÐÃûÎÂ¶È¼Æ¼°¸ßÎÂ¼Æ,Î´ÓëÆäËûÒÇÆ÷×éºÏ	143	ÖÐ¹úÌ¨Íå	12	ÆäËû¾èÔùÎï×Ê	1920	¸ö	878	Ç§¿Ë	361,868
202002	90251990	Î´ÁÐÃûÎÂ¶È¼Æ¼°¸ßÎÂ¼Æ,Î´ÓëÆäËûÒÇÆ÷×éºÏ	145	¹þÈø¿ËË¹Ì¹	10	Ò»°ãÃ³Ò×	14	¸ö	5	Ç§¿Ë	4,774
202002	90251990	Î´ÁÐÃûÎÂ¶È¼Æ¼°¸ßÎÂ¼Æ,Î´ÓëÆäËûÒÇÆ÷×éºÏ	201	°¢¶û¼°ÀûÑÇ	10	Ò»°ãÃ³Ò×	2513	¸ö	452	Ç§¿Ë	271,450
202002	90251990	Î´ÁÐÃûÎÂ¶È¼Æ¼°¸ßÎÂ¼Æ,Î´ÓëÆäËûÒÇÆ÷×éºÏ	215	°£¼°	10	Ò»°ãÃ³Ò×	1124	¸ö	181	Ç§¿Ë	124,926
202002	90251990	Î´ÁÐÃûÎÂ¶È¼Æ¼°¸ßÎÂ¼Æ,Î´ÓëÆäËûÒÇÆ÷×éºÏ	220	¼ÓÄÉ	10	Ò»°ãÃ³Ò×	200	¸ö	35	Ç§¿Ë	15,716
202002	90251990	Î´ÁÐÃûÎÂ¶È¼Æ¼°¸ßÎÂ¼Æ,Î´ÓëÆäËûÒÇÆ÷×éºÏ	221	¼¸ÄÚÑÇ	10	Ò»°ãÃ³Ò×	3200	¸ö	360	Ç§¿Ë	333,600
202002	90251990	Î´ÁÐÃûÎÂ¶È¼Æ¼°¸ßÎÂ¼Æ,Î´ÓëÆäËûÒÇÆ÷×éºÏ	236	ÄáÈÕÀûÑÇ	10	Ò»°ãÃ³Ò×	12439	¸ö	2856	Ç§¿Ë	1,134,716
202002	90251990	Î´ÁÐÃûÎÂ¶È¼Æ¼°¸ßÎÂ¼Æ,Î´ÓëÆäËûÒÇÆ÷×éºÏ	244	ÄÏ·Ç	10	Ò»°ãÃ³Ò×	271	¸ö	57	Ç§¿Ë	32,721
202002	90251990	Î´ÁÐÃûÎÂ¶È¼Æ¼°¸ßÎÂ¼Æ,Î´ÓëÆäËûÒÇÆ÷×éºÏ	244	ÄÏ·Ç	12	ÆäËû¾èÔùÎï×Ê	2460	¸ö	464	Ç§¿Ë	340,674
202002	90251990	Î´ÁÐÃûÎÂ¶È¼Æ¼°¸ßÎÂ¼Æ,Î´ÓëÆäËûÒÇÆ÷×éºÏ	248	¶à¸ç	10	Ò»°ãÃ³Ò×	59	¸ö	26	Ç§¿Ë	5,495
202002	90251990	Î´ÁÐÃûÎÂ¶È¼Æ¼°¸ßÎÂ¼Æ,Î´ÓëÆäËûÒÇÆ÷×éºÏ	250	ÎÚ¸É´ï	12	ÆäËû¾èÔùÎï×Ê	1000	¸ö	306	Ç§¿Ë	128,295
202002	90251990	Î´ÁÐÃûÎÂ¶È¼Æ¼°¸ßÎÂ¼Æ,Î´ÓëÆäËûÒÇÆ÷×éºÏ	253	ÔÞ±ÈÑÇ	10	Ò»°ãÃ³Ò×	100	¸ö	12	Ç§¿Ë	16,254
202002	90251990	Î´ÁÐÃûÎÂ¶È¼Æ¼°¸ßÎÂ¼Æ,Î´ÓëÆäËûÒÇÆ÷×éºÏ	301	±ÈÀûÊ±	10	Ò»°ãÃ³Ò×	2678	¸ö	346	Ç§¿Ë	307,018
202002	90251990	Î´ÁÐÃûÎÂ¶È¼Æ¼°¸ßÎÂ¼Æ,Î´ÓëÆäËûÒÇÆ÷×éºÏ	302	µ¤Âó	10	Ò»°ãÃ³Ò×	460	¸ö	122	Ç§¿Ë	105,481
202002	90251990	Î´ÁÐÃûÎÂ¶È¼Æ¼°¸ßÎÂ¼Æ,Î´ÓëÆäËûÒÇÆ÷×éºÏ	302	µ¤Âó	12	ÆäËû¾èÔùÎï×Ê	100	¸ö	42	Ç§¿Ë	59,720
202002	90251990	Î´ÁÐÃûÎÂ¶È¼Æ¼°¸ßÎÂ¼Æ,Î´ÓëÆäËûÒÇÆ÷×éºÏ	303	Ó¢¹ú	10	Ò»°ãÃ³Ò×	186812	¸ö	2034	Ç§¿Ë	2,368,001
202002	90251990	Î´ÁÐÃûÎÂ¶È¼Æ¼°¸ßÎÂ¼Æ,Î´ÓëÆäËûÒÇÆ÷×éºÏ	303	Ó¢¹ú	12	ÆäËû¾èÔùÎï×Ê	60	¸ö	50	Ç§¿Ë	23,301
202002	90251990	Î´ÁÐÃûÎÂ¶È¼Æ¼°¸ßÎÂ¼Æ,Î´ÓëÆäËûÒÇÆ÷×éºÏ	304	µÂ¹ú	10	Ò»°ãÃ³Ò×	426891	¸ö	39653	Ç§¿Ë	45,510,498
202002	90251990	Î´ÁÐÃûÎÂ¶È¼Æ¼°¸ßÎÂ¼Æ,Î´ÓëÆäËûÒÇÆ÷×éºÏ	304	µÂ¹ú	12	ÆäËû¾èÔùÎï×Ê	2100	¸ö	521	Ç§¿Ë	562,566
202002	90251990	Î´ÁÐÃûÎÂ¶È¼Æ¼°¸ßÎÂ¼Æ,Î´ÓëÆäËûÒÇÆ÷×éºÏ	305	·¨¹ú	10	Ò»°ãÃ³Ò×	16533	¸ö	3479	Ç§¿Ë	5,008,224
202002	90251990	Î´ÁÐÃûÎÂ¶È¼Æ¼°¸ßÎÂ¼Æ,Î´ÓëÆäËûÒÇÆ÷×éºÏ	305	·¨¹ú	12	ÆäËû¾èÔùÎï×Ê	774	¸ö	244	Ç§¿Ë	226,205
202002	90251990	Î´ÁÐÃûÎÂ¶È¼Æ¼°¸ßÎÂ¼Æ,Î´ÓëÆäËûÒÇÆ÷×éºÏ	306	°®¶ûÀ¼	10	Ò»°ãÃ³Ò×	8175	¸ö	642	Ç§¿Ë	2,171,527
202002	90251990	Î´ÁÐÃûÎÂ¶È¼Æ¼°¸ßÎÂ¼Æ,Î´ÓëÆäËûÒÇÆ÷×éºÏ	307	Òâ´óÀû	10	Ò»°ãÃ³Ò×	79036	¸ö	7572	Ç§¿Ë	5,414,369
202002	90251990	Î´ÁÐÃûÎÂ¶È¼Æ¼°¸ßÎÂ¼Æ,Î´ÓëÆäËûÒÇÆ÷×éºÏ	307	Òâ´óÀû	12	ÆäËû¾èÔùÎï×Ê	5122	¸ö	845	Ç§¿Ë	1,327,853
202002	90251990	Î´ÁÐÃûÎÂ¶È¼Æ¼°¸ßÎÂ¼Æ,Î´ÓëÆäËûÒÇÆ÷×éºÏ	308	Â¬É­±¤	10	Ò»°ãÃ³Ò×	70104	¸ö	997	Ç§¿Ë	403,844
202002	90251990	Î´ÁÐÃûÎÂ¶È¼Æ¼°¸ßÎÂ¼Æ,Î´ÓëÆäËûÒÇÆ÷×éºÏ	309	ºÉÀ¼	10	Ò»°ãÃ³Ò×	17693	¸ö	4142	Ç§¿Ë	4,753,488
202002	90251990	Î´ÁÐÃûÎÂ¶È¼Æ¼°¸ßÎÂ¼Æ,Î´ÓëÆäËûÒÇÆ÷×éºÏ	309	ºÉÀ¼	12	ÆäËû¾èÔùÎï×Ê	1775	¸ö	605	Ç§¿Ë	496,983
202002	90251990	Î´ÁÐÃûÎÂ¶È¼Æ¼°¸ßÎÂ¼Æ,Î´ÓëÆäËûÒÇÆ÷×éºÏ	311	ÆÏÌÑÑÀ	10	Ò»°ãÃ³Ò×	370	¸ö	74	Ç§¿Ë	69,317
202002	90251990	Î´ÁÐÃûÎÂ¶È¼Æ¼°¸ßÎÂ¼Æ,Î´ÓëÆäËûÒÇÆ÷×éºÏ	311	ÆÏÌÑÑÀ	12	ÆäËû¾èÔùÎï×Ê	13	¸ö	1	Ç§¿Ë	9,859
202002	90251990	Î´ÁÐÃûÎÂ¶È¼Æ¼°¸ßÎÂ¼Æ,Î´ÓëÆäËûÒÇÆ÷×éºÏ	312	Î÷°àÑÀ	10	Ò»°ãÃ³Ò×	4666	¸ö	863	Ç§¿Ë	1,076,564
202002	90251990	Î´ÁÐÃûÎÂ¶È¼Æ¼°¸ßÎÂ¼Æ,Î´ÓëÆäËûÒÇÆ÷×éºÏ	312	Î÷°àÑÀ	12	ÆäËû¾èÔùÎï×Ê	516	¸ö	99	Ç§¿Ë	125,065
202002	90251990	Î´ÁÐÃûÎÂ¶È¼Æ¼°¸ßÎÂ¼Æ,Î´ÓëÆäËûÒÇÆ÷×éºÏ	315	°ÂµØÀû	10	Ò»°ãÃ³Ò×	35	¸ö	10	Ç§¿Ë	12,695
202002	90251990	Î´ÁÐÃûÎÂ¶È¼Æ¼°¸ßÎÂ¼Æ,Î´ÓëÆäËûÒÇÆ÷×éºÏ	316	±£¼ÓÀûÑÇ	10	Ò»°ãÃ³Ò×	301	¸ö	66	Ç§¿Ë	83,209
202002	90251990	Î´ÁÐÃûÎÂ¶È¼Æ¼°¸ßÎÂ¼Æ,Î´ÓëÆäËûÒÇÆ÷×éºÏ	318	·ÒÀ¼	10	Ò»°ãÃ³Ò×	2503	¸ö	577	Ç§¿Ë	404,230
202002	90251990	Î´ÁÐÃûÎÂ¶È¼Æ¼°¸ßÎÂ¼Æ,Î´ÓëÆäËûÒÇÆ÷×éºÏ	321	ÐÙÑÀÀû	10	Ò»°ãÃ³Ò×	259	¸ö	80	Ç§¿Ë	92,163
202002	90251990	Î´ÁÐÃûÎÂ¶È¼Æ¼°¸ßÎÂ¼Æ,Î´ÓëÆäËûÒÇÆ÷×éºÏ	321	ÐÙÑÀÀû	12	ÆäËû¾èÔùÎï×Ê	105	¸ö	84	Ç§¿Ë	26,547
202002	90251990	Î´ÁÐÃûÎÂ¶È¼Æ¼°¸ßÎÂ¼Æ,Î´ÓëÆäËûÒÇÆ÷×éºÏ	326	Å²Íþ	10	Ò»°ãÃ³Ò×	1	¸ö	0	Ç§¿Ë	346
202002	90251990	Î´ÁÐÃûÎÂ¶È¼Æ¼°¸ßÎÂ¼Æ,Î´ÓëÆäËûÒÇÆ÷×éºÏ	327	²¨À¼	10	Ò»°ãÃ³Ò×	36634	¸ö	7047	Ç§¿Ë	6,014,995
202002	90251990	Î´ÁÐÃûÎÂ¶È¼Æ¼°¸ßÎÂ¼Æ,Î´ÓëÆäËûÒÇÆ÷×éºÏ	327	²¨À¼	12	ÆäËû¾èÔùÎï×Ê	500	¸ö	124	Ç§¿Ë	139,080
202002	90251990	Î´ÁÐÃûÎÂ¶È¼Æ¼°¸ßÎÂ¼Æ,Î´ÓëÆäËûÒÇÆ÷×éºÏ	328	ÂÞÂíÄáÑÇ	10	Ò»°ãÃ³Ò×	1602	¸ö	82	Ç§¿Ë	105,791
202002	90251990	Î´ÁÐÃûÎÂ¶È¼Æ¼°¸ßÎÂ¼Æ,Î´ÓëÆäËûÒÇÆ÷×éºÏ	330	Èðµä	10	Ò»°ãÃ³Ò×	5031	¸ö	262	Ç§¿Ë	391,809
202002	90251990	Î´ÁÐÃûÎÂ¶È¼Æ¼°¸ßÎÂ¼Æ,Î´ÓëÆäËûÒÇÆ÷×éºÏ	330	Èðµä	12	ÆäËû¾èÔùÎï×Ê	21	¸ö	11	Ç§¿Ë	8,020
202002	90251990	Î´ÁÐÃûÎÂ¶È¼Æ¼°¸ßÎÂ¼Æ,Î´ÓëÆäËûÒÇÆ÷×éºÏ	331	ÈðÊ¿	10	Ò»°ãÃ³Ò×	7712	¸ö	1241	Ç§¿Ë	1,975,212
202002	90251990	Î´ÁÐÃûÎÂ¶È¼Æ¼°¸ßÎÂ¼Æ,Î´ÓëÆäËûÒÇÆ÷×éºÏ	331	ÈðÊ¿	12	ÆäËû¾èÔùÎï×Ê	667	¸ö	136	Ç§¿Ë	323,001
202002	90251990	Î´ÁÐÃûÎÂ¶È¼Æ¼°¸ßÎÂ¼Æ,Î´ÓëÆäËûÒÇÆ÷×éºÏ	336	Á¢ÌÕÍð	10	Ò»°ãÃ³Ò×	86	¸ö	20	Ç§¿Ë	14,632
202002	90251990	Î´ÁÐÃûÎÂ¶È¼Æ¼°¸ßÎÂ¼Æ,Î´ÓëÆäËûÒÇÆ÷×éºÏ	338	ÑÇÃÀÄáÑÇ	10	Ò»°ãÃ³Ò×	180	¸ö	2	Ç§¿Ë	15,336
202002	90251990	Î´ÁÐÃûÎÂ¶È¼Æ¼°¸ßÎÂ¼Æ,Î´ÓëÆäËûÒÇÆ÷×éºÏ	344	¶íÂÞË¹Áª°î	10	Ò»°ãÃ³Ò×	8863	¸ö	1679	Ç§¿Ë	1,002,180
202002	90251990	Î´ÁÐÃûÎÂ¶È¼Æ¼°¸ßÎÂ¼Æ,Î´ÓëÆäËûÒÇÆ÷×éºÏ	347	ÎÚ¿ËÀ¼	10	Ò»°ãÃ³Ò×	3495	¸ö	764	Ç§¿Ë	293,068
202002	90251990	Î´ÁÐÃûÎÂ¶È¼Æ¼°¸ßÎÂ¼Æ,Î´ÓëÆäËûÒÇÆ÷×éºÏ	350	Ë¹ÂåÎÄÄáÑÇ	10	Ò»°ãÃ³Ò×	1	¸ö	0	Ç§¿Ë	18
202002	90251990	Î´ÁÐÃûÎÂ¶È¼Æ¼°¸ßÎÂ¼Æ,Î´ÓëÆäËûÒÇÆ÷×éºÏ	350	Ë¹ÂåÎÄÄáÑÇ	12	ÆäËû¾èÔùÎï×Ê	13	¸ö	5	Ç§¿Ë	3,846
202002	90251990	Î´ÁÐÃûÎÂ¶È¼Æ¼°¸ßÎÂ¼Æ,Î´ÓëÆäËûÒÇÆ÷×éºÏ	351	¿ËÂÞµØÑÇ	12	ÆäËû¾èÔùÎï×Ê	300	¸ö	54	Ç§¿Ë	120,000
202002	90251990	Î´ÁÐÃûÎÂ¶È¼Æ¼°¸ßÎÂ¼Æ,Î´ÓëÆäËûÒÇÆ÷×éºÏ	352	½Ý¿Ë	10	Ò»°ãÃ³Ò×	56410	¸ö	2040	Ç§¿Ë	2,066,353
202002	90251990	Î´ÁÐÃûÎÂ¶È¼Æ¼°¸ßÎÂ¼Æ,Î´ÓëÆäËûÒÇÆ÷×éºÏ	353	Ë¹Âå·¥¿Ë	12	ÆäËû¾èÔùÎï×Ê	5200	¸ö	780	Ç§¿Ë	766,150
202002	90251990	Î´ÁÐÃûÎÂ¶È¼Æ¼°¸ßÎÂ¼Æ,Î´ÓëÆäËûÒÇÆ÷×éºÏ	358	Èû¶ûÎ¬ÑÇ	10	Ò»°ãÃ³Ò×	480	¸ö	96	Ç§¿Ë	58,237
202002	90251990	Î´ÁÐÃûÎÂ¶È¼Æ¼°¸ßÎÂ¼Æ,Î´ÓëÆäËûÒÇÆ÷×éºÏ	408	¶àÃñ×å²£ÀûÎ¬ÑÇ¹ú	10	Ò»°ãÃ³Ò×	90	¸ö	20	Ç§¿Ë	9,693
202002	90251990	Î´ÁÐÃûÎÂ¶È¼Æ¼°¸ßÎÂ¼Æ,Î´ÓëÆäËûÒÇÆ÷×éºÏ	410	°ÍÎ÷	10	Ò»°ãÃ³Ò×	18191	¸ö	3712	Ç§¿Ë	3,305,009
202002	90251990	Î´ÁÐÃûÎÂ¶È¼Æ¼°¸ßÎÂ¼Æ,Î´ÓëÆäËûÒÇÆ÷×éºÏ	412	ÖÇÀû	10	Ò»°ãÃ³Ò×	2653	¸ö	458	Ç§¿Ë	265,941
202002	90251990	Î´ÁÐÃûÎÂ¶È¼Æ¼°¸ßÎÂ¼Æ,Î´ÓëÆäËûÒÇÆ÷×éºÏ	413	¸çÂ×±ÈÑÇ	10	Ò»°ãÃ³Ò×	200	¸ö	48	Ç§¿Ë	34,423
202002	90251990	Î´ÁÐÃûÎÂ¶È¼Æ¼°¸ßÎÂ¼Æ,Î´ÓëÆäËûÒÇÆ÷×éºÏ	413	¸çÂ×±ÈÑÇ	12	ÆäËû¾èÔùÎï×Ê	1076	¸ö	190	Ç§¿Ë	152,967
202002	90251990	Î´ÁÐÃûÎÂ¶È¼Æ¼°¸ßÎÂ¼Æ,Î´ÓëÆäËûÒÇÆ÷×éºÏ	415	¸çË¹´ïÀè¼Ó	12	ÆäËû¾èÔùÎï×Ê	50	¸ö	5	Ç§¿Ë	8,000
202002	90251990	Î´ÁÐÃûÎÂ¶È¼Æ¼°¸ßÎÂ¼Æ,Î´ÓëÆäËûÒÇÆ÷×éºÏ	419	¶ò¹Ï¶à¶û	10	Ò»°ãÃ³Ò×	419	¸ö	50	Ç§¿Ë	49,039
202002	90251990	Î´ÁÐÃûÎÂ¶È¼Æ¼°¸ßÎÂ¼Æ,Î´ÓëÆäËûÒÇÆ÷×éºÏ	419	¶ò¹Ï¶à¶û	12	ÆäËû¾èÔùÎï×Ê	60	¸ö	15	Ç§¿Ë	12,353
202002	90251990	Î´ÁÐÃûÎÂ¶È¼Æ¼°¸ßÎÂ¼Æ,Î´ÓëÆäËûÒÇÆ÷×éºÏ	423	Î£µØÂíÀ­	10	Ò»°ãÃ³Ò×	186	¸ö	27	Ç§¿Ë	19,389
202002	90251990	Î´ÁÐÃûÎÂ¶È¼Æ¼°¸ßÎÂ¼Æ,Î´ÓëÆäËûÒÇÆ÷×éºÏ	429	Ä«Î÷¸ç	10	Ò»°ãÃ³Ò×	187884	¸ö	50169	Ç§¿Ë	41,099,926
202002	90251990	Î´ÁÐÃûÎÂ¶È¼Æ¼°¸ßÎÂ¼Æ,Î´ÓëÆäËûÒÇÆ÷×éºÏ	429	Ä«Î÷¸ç	12	ÆäËû¾èÔùÎï×Ê	4032	¸ö	1315	Ç§¿Ë	850,261
202002	90251990	Î´ÁÐÃûÎÂ¶È¼Æ¼°¸ßÎÂ¼Æ,Î´ÓëÆäËûÒÇÆ÷×éºÏ	501	¼ÓÄÃ´ó	10	Ò»°ãÃ³Ò×	1211	¸ö	155	Ç§¿Ë	151,231
202002	90251990	Î´ÁÐÃûÎÂ¶È¼Æ¼°¸ßÎÂ¼Æ,Î´ÓëÆäËûÒÇÆ÷×éºÏ	501	¼ÓÄÃ´ó	12	ÆäËû¾èÔùÎï×Ê	490	¸ö	102	Ç§¿Ë	123,813
202002	90251990	Î´ÁÐÃûÎÂ¶È¼Æ¼°¸ßÎÂ¼Æ,Î´ÓëÆäËûÒÇÆ÷×éºÏ	502	ÃÀ¹ú	10	Ò»°ãÃ³Ò×	3189298	¸ö	12241	Ç§¿Ë	23,925,232
202002	90251990	Î´ÁÐÃûÎÂ¶È¼Æ¼°¸ßÎÂ¼Æ,Î´ÓëÆäËûÒÇÆ÷×éºÏ	502	ÃÀ¹ú	12	ÆäËû¾èÔùÎï×Ê	8444	¸ö	1947	Ç§¿Ë	1,669,879
202002	90251990	Î´ÁÐÃûÎÂ¶È¼Æ¼°¸ßÎÂ¼Æ,Î´ÓëÆäËûÒÇÆ÷×éºÏ	601	°Ä´óÀûÑÇ	10	Ò»°ãÃ³Ò×	7550	¸ö	1686	Ç§¿Ë	1,558,774
202002	90251990	Î´ÁÐÃûÎÂ¶È¼Æ¼°¸ßÎÂ¼Æ,Î´ÓëÆäËûÒÇÆ÷×éºÏ	601	°Ä´óÀûÑÇ	12	ÆäËû¾èÔùÎï×Ê	988	¸ö	298	Ç§¿Ë	418,658
202002	90251990	Î´ÁÐÃûÎÂ¶È¼Æ¼°¸ßÎÂ¼Æ,Î´ÓëÆäËûÒÇÆ÷×éºÏ	609	ÐÂÎ÷À¼	10	Ò»°ãÃ³Ò×	660	¸ö	65	Ç§¿Ë	255,917
202002	90251990	Î´ÁÐÃûÎÂ¶È¼Æ¼°¸ßÎÂ¼Æ,Î´ÓëÆäËûÒÇÆ÷×éºÏ	609	ÐÂÎ÷À¼	12	ÆäËû¾èÔùÎï×Ê	45	¸ö	6	Ç§¿Ë	7,864
202003	90251990	Î´ÁÐÃûÎÂ¶È¼Æ¼°¸ßÎÂ¼Æ,Î´ÓëÆäËûÒÇÆ÷×éºÏ	106	Ãåµé	10	Ò»°ãÃ³Ò×	23040	¸ö	345	Ç§¿Ë	406,496
202003	90251990	Î´ÁÐÃûÎÂ¶È¼Æ¼°¸ßÎÂ¼Æ,Î´ÓëÆäËûÒÇÆ÷×éºÏ	106	Ãåµé	12	ÆäËû¾èÔùÎï×Ê	54	¸ö	5	Ç§¿Ë	8,562
202003	90251990	Î´ÁÐÃûÎÂ¶È¼Æ¼°¸ßÎÂ¼Æ,Î´ÓëÆäËûÒÇÆ÷×éºÏ	107	¼íÆÒÕ¯	12	ÆäËû¾èÔùÎï×Ê	132	¸ö	80	Ç§¿Ë	18,480
202003	90251990	Î´ÁÐÃûÎÂ¶È¼Æ¼°¸ßÎÂ¼Æ,Î´ÓëÆäËûÒÇÆ÷×éºÏ	110	ÖÐ¹úÏã¸Û	10	Ò»°ãÃ³Ò×	53	¸ö	47	Ç§¿Ë	16,817
202003	90251990	Î´ÁÐÃûÎÂ¶È¼Æ¼°¸ßÎÂ¼Æ,Î´ÓëÆäËûÒÇÆ÷×éºÏ	110	ÖÐ¹úÏã¸Û	12	ÆäËû¾èÔùÎï×Ê	34	¸ö	7	Ç§¿Ë	11,586
202003	90251990	Î´ÁÐÃûÎÂ¶È¼Æ¼°¸ßÎÂ¼Æ,Î´ÓëÆäËûÒÇÆ÷×éºÏ	111	Ó¡¶È	10	Ò»°ãÃ³Ò×	51993	¸ö	3639	Ç§¿Ë	2,371,173
202003	90251990	Î´ÁÐÃûÎÂ¶È¼Æ¼°¸ßÎÂ¼Æ,Î´ÓëÆäËûÒÇÆ÷×éºÏ	111	Ó¡¶È	12	ÆäËû¾èÔùÎï×Ê	332	¸ö	64	Ç§¿Ë	116,220
202003	90251990	Î´ÁÐÃûÎÂ¶È¼Æ¼°¸ßÎÂ¼Æ,Î´ÓëÆäËûÒÇÆ÷×éºÏ	112	Ó¡¶ÈÄáÎ÷ÑÇ	10	Ò»°ãÃ³Ò×	366344	¸ö	2601	Ç§¿Ë	3,312,623
202003	90251990	Î´ÁÐÃûÎÂ¶È¼Æ¼°¸ßÎÂ¼Æ,Î´ÓëÆäËûÒÇÆ÷×éºÏ	112	Ó¡¶ÈÄáÎ÷ÑÇ	12	ÆäËû¾èÔùÎï×Ê	1477	¸ö	330	Ç§¿Ë	645,517
202003	90251990	Î´ÁÐÃûÎÂ¶È¼Æ¼°¸ßÎÂ¼Æ,Î´ÓëÆäËûÒÇÆ÷×éºÏ	115	ÒÔÉ«ÁÐ	10	Ò»°ãÃ³Ò×	8040	¸ö	323	Ç§¿Ë	440,096
202003	90251990	Î´ÁÐÃûÎÂ¶È¼Æ¼°¸ßÎÂ¼Æ,Î´ÓëÆäËûÒÇÆ÷×éºÏ	116	ÈÕ±¾	10	Ò»°ãÃ³Ò×	399917	¸ö	7249	Ç§¿Ë	15,125,681
202003	90251990	Î´ÁÐÃûÎÂ¶È¼Æ¼°¸ßÎÂ¼Æ,Î´ÓëÆäËûÒÇÆ÷×éºÏ	116	ÈÕ±¾	12	ÆäËû¾èÔùÎï×Ê	239	¸ö	29	Ç§¿Ë	44,542
202003	90251990	Î´ÁÐÃûÎÂ¶È¼Æ¼°¸ßÎÂ¼Æ,Î´ÓëÆäËûÒÇÆ÷×éºÏ	120	Àè°ÍÄÛ	10	Ò»°ãÃ³Ò×	359	¸ö	72	Ç§¿Ë	53,030
202003	90251990	Î´ÁÐÃûÎÂ¶È¼Æ¼°¸ßÎÂ¼Æ,Î´ÓëÆäËûÒÇÆ÷×éºÏ	122	ÂíÀ´Î÷ÑÇ	10	Ò»°ãÃ³Ò×	454132	¸ö	865	Ç§¿Ë	6,242,985
202003	90251990	Î´ÁÐÃûÎÂ¶È¼Æ¼°¸ßÎÂ¼Æ,Î´ÓëÆäËûÒÇÆ÷×éºÏ	122	ÂíÀ´Î÷ÑÇ	12	ÆäËû¾èÔùÎï×Ê	832	¸ö	144	Ç§¿Ë	189,300
202003	90251990	Î´ÁÐÃûÎÂ¶È¼Æ¼°¸ßÎÂ¼Æ,Î´ÓëÆäËûÒÇÆ÷×éºÏ	129	·ÆÂÉ±ö	10	Ò»°ãÃ³Ò×	43807	¸ö	201	Ç§¿Ë	883,750
202003	90251990	Î´ÁÐÃûÎÂ¶È¼Æ¼°¸ßÎÂ¼Æ,Î´ÓëÆäËûÒÇÆ÷×éºÏ	131	É³ÌØ°¢À­²®	10	Ò»°ãÃ³Ò×	40	¸ö	2	Ç§¿Ë	927
202003	90251990	Î´ÁÐÃûÎÂ¶È¼Æ¼°¸ßÎÂ¼Æ,Î´ÓëÆäËûÒÇÆ÷×éºÏ	132	ÐÂ¼ÓÆÂ	10	Ò»°ãÃ³Ò×	682	¸ö	60	Ç§¿Ë	74,954
202003	90251990	Î´ÁÐÃûÎÂ¶È¼Æ¼°¸ßÎÂ¼Æ,Î´ÓëÆäËûÒÇÆ÷×éºÏ	132	ÐÂ¼ÓÆÂ	12	ÆäËû¾èÔùÎï×Ê	3	¸ö	1	Ç§¿Ë	602
202003	90251990	Î´ÁÐÃûÎÂ¶È¼Æ¼°¸ßÎÂ¼Æ,Î´ÓëÆäËûÒÇÆ÷×éºÏ	133	º«¹ú	10	Ò»°ãÃ³Ò×	201681	¸ö	3395	Ç§¿Ë	6,750,640
202003	90251990	Î´ÁÐÃûÎÂ¶È¼Æ¼°¸ßÎÂ¼Æ,Î´ÓëÆäËûÒÇÆ÷×éºÏ	133	º«¹ú	12	ÆäËû¾èÔùÎï×Ê	641	¸ö	274	Ç§¿Ë	449,956
202003	90251990	Î´ÁÐÃûÎÂ¶È¼Æ¼°¸ßÎÂ¼Æ,Î´ÓëÆäËûÒÇÆ÷×éºÏ	136	Ì©¹ú	10	Ò»°ãÃ³Ò×	161410	¸ö	7113	Ç§¿Ë	8,034,967
202003	90251990	Î´ÁÐÃûÎÂ¶È¼Æ¼°¸ßÎÂ¼Æ,Î´ÓëÆäËûÒÇÆ÷×éºÏ	136	Ì©¹ú	12	ÆäËû¾èÔùÎï×Ê	587	¸ö	103	Ç§¿Ë	223,100
202003	90251990	Î´ÁÐÃûÎÂ¶È¼Æ¼°¸ßÎÂ¼Æ,Î´ÓëÆäËûÒÇÆ÷×éºÏ	137	ÍÁ¶úÆä	10	Ò»°ãÃ³Ò×	29211	¸ö	7107	Ç§¿Ë	3,815,450
202003	90251990	Î´ÁÐÃûÎÂ¶È¼Æ¼°¸ßÎÂ¼Æ,Î´ÓëÆäËûÒÇÆ÷×éºÏ	137	ÍÁ¶úÆä	12	ÆäËû¾èÔùÎï×Ê	96	¸ö	26	Ç§¿Ë	7,680
202003	90251990	Î´ÁÐÃûÎÂ¶È¼Æ¼°¸ßÎÂ¼Æ,Î´ÓëÆäËûÒÇÆ÷×éºÏ	138	°¢ÁªÇõ	10	Ò»°ãÃ³Ò×	1145	¸ö	202	Ç§¿Ë	151,247
202003	90251990	Î´ÁÐÃûÎÂ¶È¼Æ¼°¸ßÎÂ¼Æ,Î´ÓëÆäËûÒÇÆ÷×éºÏ	141	Ô½ÄÏ	10	Ò»°ãÃ³Ò×	1857615	¸ö	13463	Ç§¿Ë	3,223,561
202003	90251990	Î´ÁÐÃûÎÂ¶È¼Æ¼°¸ßÎÂ¼Æ,Î´ÓëÆäËûÒÇÆ÷×éºÏ	141	Ô½ÄÏ	12	ÆäËû¾èÔùÎï×Ê	543	¸ö	163	Ç§¿Ë	128,837
202003	90251990	Î´ÁÐÃûÎÂ¶È¼Æ¼°¸ßÎÂ¼Æ,Î´ÓëÆäËûÒÇÆ÷×éºÏ	142	ÖÐ¹ú	10	Ò»°ãÃ³Ò×	309783	¸ö	38019	Ç§¿Ë	31,686,338
202003	90251990	Î´ÁÐÃûÎÂ¶È¼Æ¼°¸ßÎÂ¼Æ,Î´ÓëÆäËûÒÇÆ÷×éºÏ	142	ÖÐ¹ú	12	ÆäËû¾èÔùÎï×Ê	32092	¸ö	7229	Ç§¿Ë	13,294,623
202003	90251990	Î´ÁÐÃûÎÂ¶È¼Æ¼°¸ßÎÂ¼Æ,Î´ÓëÆäËûÒÇÆ÷×éºÏ	143	ÖÐ¹úÌ¨Íå	10	Ò»°ãÃ³Ò×	157761	¸ö	3306	Ç§¿Ë	5,816,345
202003	90251990	Î´ÁÐÃûÎÂ¶È¼Æ¼°¸ßÎÂ¼Æ,Î´ÓëÆäËûÒÇÆ÷×éºÏ	143	ÖÐ¹úÌ¨Íå	12	ÆäËû¾èÔùÎï×Ê	153	¸ö	36	Ç§¿Ë	49,766
202003	90251990	Î´ÁÐÃûÎÂ¶È¼Æ¼°¸ßÎÂ¼Æ,Î´ÓëÆäËûÒÇÆ÷×éºÏ	145	¹þÈø¿ËË¹Ì¹	10	Ò»°ãÃ³Ò×	900	¸ö	399	Ç§¿Ë	170,080
202003	90251990	Î´ÁÐÃûÎÂ¶È¼Æ¼°¸ßÎÂ¼Æ,Î´ÓëÆäËûÒÇÆ÷×éºÏ	149	ÎÚ×È±ð¿ËË¹Ì¹	10	Ò»°ãÃ³Ò×	17	¸ö	5	Ç§¿Ë	1,629
202003	90251990	Î´ÁÐÃûÎÂ¶È¼Æ¼°¸ßÎÂ¼Æ,Î´ÓëÆäËûÒÇÆ÷×éºÏ	149	ÎÚ×È±ð¿ËË¹Ì¹	12	ÆäËû¾èÔùÎï×Ê	983	¸ö	275	Ç§¿Ë	94,215
202003	90251990	Î´ÁÐÃûÎÂ¶È¼Æ¼°¸ßÎÂ¼Æ,Î´ÓëÆäËûÒÇÆ÷×éºÏ	203	±´Äþ	10	Ò»°ãÃ³Ò×	1	¸ö	0	Ç§¿Ë	175
202003	90251990	Î´ÁÐÃûÎÂ¶È¼Æ¼°¸ßÎÂ¼Æ,Î´ÓëÆäËûÒÇÆ÷×éºÏ	215	°£¼°	10	Ò»°ãÃ³Ò×	2413	¸ö	377	Ç§¿Ë	169,786
202003	90251990	Î´ÁÐÃûÎÂ¶È¼Æ¼°¸ßÎÂ¼Æ,Î´ÓëÆäËûÒÇÆ÷×éºÏ	220	¼ÓÄÉ	10	Ò»°ãÃ³Ò×	38	¸ö	10	Ç§¿Ë	9,609
202003	90251990	Î´ÁÐÃûÎÂ¶È¼Æ¼°¸ßÎÂ¼Æ,Î´ÓëÆäËûÒÇÆ÷×éºÏ	221	¼¸ÄÚÑÇ	10	Ò»°ãÃ³Ò×	900	¸ö	160	Ç§¿Ë	90,000
202003	90251990	Î´ÁÐÃûÎÂ¶È¼Æ¼°¸ßÎÂ¼Æ,Î´ÓëÆäËûÒÇÆ÷×éºÏ	227	Âí´ï¼ÓË¹¼Ó	10	Ò»°ãÃ³Ò×	110	¸ö	20	Ç§¿Ë	28,600
202003	90251990	Î´ÁÐÃûÎÂ¶È¼Æ¼°¸ßÎÂ¼Æ,Î´ÓëÆäËûÒÇÆ÷×éºÏ	232	Ä¦Âå¸ç	10	Ò»°ãÃ³Ò×	3	¸ö	10	Ç§¿Ë	472,801
202003	90251990	Î´ÁÐÃûÎÂ¶È¼Æ¼°¸ßÎÂ¼Æ,Î´ÓëÆäËûÒÇÆ÷×éºÏ	236	ÄáÈÕÀûÑÇ	10	Ò»°ãÃ³Ò×	3525	¸ö	747	Ç§¿Ë	257,975
202003	90251990	Î´ÁÐÃûÎÂ¶È¼Æ¼°¸ßÎÂ¼Æ,Î´ÓëÆäËûÒÇÆ÷×éºÏ	242	ÈûÀ­Àû°º	10	Ò»°ãÃ³Ò×	200	¸ö	40	Ç§¿Ë	24,000
202003	90251990	Î´ÁÐÃûÎÂ¶È¼Æ¼°¸ßÎÂ¼Æ,Î´ÓëÆäËûÒÇÆ÷×éºÏ	244	ÄÏ·Ç	10	Ò»°ãÃ³Ò×	3606	¸ö	674	Ç§¿Ë	783,363
202003	90251990	Î´ÁÐÃûÎÂ¶È¼Æ¼°¸ßÎÂ¼Æ,Î´ÓëÆäËûÒÇÆ÷×éºÏ	244	ÄÏ·Ç	12	ÆäËû¾èÔùÎï×Ê	96	¸ö	8	Ç§¿Ë	21,600
202003	90251990	Î´ÁÐÃûÎÂ¶È¼Æ¼°¸ßÎÂ¼Æ,Î´ÓëÆäËûÒÇÆ÷×éºÏ	248	¶à¸ç	10	Ò»°ãÃ³Ò×	100	¸ö	26	Ç§¿Ë	15,403
202003	90251990	Î´ÁÐÃûÎÂ¶È¼Æ¼°¸ßÎÂ¼Æ,Î´ÓëÆäËûÒÇÆ÷×éºÏ	252	¸Õ¹û(½ð)	10	Ò»°ãÃ³Ò×	120	¸ö	35	Ç§¿Ë	16,800
202003	90251990	Î´ÁÐÃûÎÂ¶È¼Æ¼°¸ßÎÂ¼Æ,Î´ÓëÆäËûÒÇÆ÷×éºÏ	301	±ÈÀûÊ±	10	Ò»°ãÃ³Ò×	1820	¸ö	11	Ç§¿Ë	120,679
202003	90251990	Î´ÁÐÃûÎÂ¶È¼Æ¼°¸ßÎÂ¼Æ,Î´ÓëÆäËûÒÇÆ÷×éºÏ	301	±ÈÀûÊ±	12	ÆäËû¾èÔùÎï×Ê	300	¸ö	102	Ç§¿Ë	66,723
202003	90251990	Î´ÁÐÃûÎÂ¶È¼Æ¼°¸ßÎÂ¼Æ,Î´ÓëÆäËûÒÇÆ÷×éºÏ	302	µ¤Âó	10	Ò»°ãÃ³Ò×	459	¸ö	84	Ç§¿Ë	144,493
202003	90251990	Î´ÁÐÃûÎÂ¶È¼Æ¼°¸ßÎÂ¼Æ,Î´ÓëÆäËûÒÇÆ÷×éºÏ	303	Ó¢¹ú	10	Ò»°ãÃ³Ò×	146698	¸ö	1917	Ç§¿Ë	3,378,494
202003	90251990	Î´ÁÐÃûÎÂ¶È¼Æ¼°¸ßÎÂ¼Æ,Î´ÓëÆäËûÒÇÆ÷×éºÏ	303	Ó¢¹ú	12	ÆäËû¾èÔùÎï×Ê	980	¸ö	297	Ç§¿Ë	368,104
202003	90251990	Î´ÁÐÃûÎÂ¶È¼Æ¼°¸ßÎÂ¼Æ,Î´ÓëÆäËûÒÇÆ÷×éºÏ	304	µÂ¹ú	10	Ò»°ãÃ³Ò×	409625	¸ö	19631	Ç§¿Ë	35,567,352
202003	90251990	Î´ÁÐÃûÎÂ¶È¼Æ¼°¸ßÎÂ¼Æ,Î´ÓëÆäËûÒÇÆ÷×éºÏ	304	µÂ¹ú	11	¹ú¼Ò¼ä¡¢¹ú¼Ê×éÖ¯ÎÞ³¥Ô®ÖúºÍÔùËÍµÄÎï×Ê	5916	¸ö	162	Ç§¿Ë	262,882
202003	90251990	Î´ÁÐÃûÎÂ¶È¼Æ¼°¸ßÎÂ¼Æ,Î´ÓëÆäËûÒÇÆ÷×éºÏ	304	µÂ¹ú	12	ÆäËû¾èÔùÎï×Ê	3292	¸ö	707	Ç§¿Ë	884,654
202003	90251990	Î´ÁÐÃûÎÂ¶È¼Æ¼°¸ßÎÂ¼Æ,Î´ÓëÆäËûÒÇÆ÷×éºÏ	305	·¨¹ú	10	Ò»°ãÃ³Ò×	13724	¸ö	1637	Ç§¿Ë	3,899,364
202003	90251990	Î´ÁÐÃûÎÂ¶È¼Æ¼°¸ßÎÂ¼Æ,Î´ÓëÆäËûÒÇÆ÷×éºÏ	305	·¨¹ú	12	ÆäËû¾èÔùÎï×Ê	1012	¸ö	176	Ç§¿Ë	218,965
202003	90251990	Î´ÁÐÃûÎÂ¶È¼Æ¼°¸ßÎÂ¼Æ,Î´ÓëÆäËûÒÇÆ÷×éºÏ	306	°®¶ûÀ¼	10	Ò»°ãÃ³Ò×	2150	¸ö	171	Ç§¿Ë	320,023
202003	90251990	Î´ÁÐÃûÎÂ¶È¼Æ¼°¸ßÎÂ¼Æ,Î´ÓëÆäËûÒÇÆ÷×éºÏ	307	Òâ´óÀû	10	Ò»°ãÃ³Ò×	39728	¸ö	1444	Ç§¿Ë	2,376,309
202003	90251990	Î´ÁÐÃûÎÂ¶È¼Æ¼°¸ßÎÂ¼Æ,Î´ÓëÆäËûÒÇÆ÷×éºÏ	307	Òâ´óÀû	12	ÆäËû¾èÔùÎï×Ê	520	¸ö	124	Ç§¿Ë	155,399
202003	90251990	Î´ÁÐÃûÎÂ¶È¼Æ¼°¸ßÎÂ¼Æ,Î´ÓëÆäËûÒÇÆ÷×éºÏ	308	Â¬É­±¤	10	Ò»°ãÃ³Ò×	150015	¸ö	2134	Ç§¿Ë	846,818
202003	90251990	Î´ÁÐÃûÎÂ¶È¼Æ¼°¸ßÎÂ¼Æ,Î´ÓëÆäËûÒÇÆ÷×éºÏ	309	ºÉÀ¼	10	Ò»°ãÃ³Ò×	8634	¸ö	3965	Ç§¿Ë	1,903,516
202003	90251990	Î´ÁÐÃûÎÂ¶È¼Æ¼°¸ßÎÂ¼Æ,Î´ÓëÆäËûÒÇÆ÷×éºÏ	309	ºÉÀ¼	12	ÆäËû¾èÔùÎï×Ê	50	¸ö	13	Ç§¿Ë	16,157
202003	90251990	Î´ÁÐÃûÎÂ¶È¼Æ¼°¸ßÎÂ¼Æ,Î´ÓëÆäËûÒÇÆ÷×éºÏ	310	Ï£À°	10	Ò»°ãÃ³Ò×	325	¸ö	51	Ç§¿Ë	32,968
202003	90251990	Î´ÁÐÃûÎÂ¶È¼Æ¼°¸ßÎÂ¼Æ,Î´ÓëÆäËûÒÇÆ÷×éºÏ	312	Î÷°àÑÀ	10	Ò»°ãÃ³Ò×	1631	¸ö	573	Ç§¿Ë	393,677
202003	90251990	Î´ÁÐÃûÎÂ¶È¼Æ¼°¸ßÎÂ¼Æ,Î´ÓëÆäËûÒÇÆ÷×éºÏ	312	Î÷°àÑÀ	12	ÆäËû¾èÔùÎï×Ê	65	¸ö	18	Ç§¿Ë	17,684
202003	90251990	Î´ÁÐÃûÎÂ¶È¼Æ¼°¸ßÎÂ¼Æ,Î´ÓëÆäËûÒÇÆ÷×éºÏ	315	°ÂµØÀû	10	Ò»°ãÃ³Ò×	6	¸ö	1	Ç§¿Ë	2,311
202003	90251990	Î´ÁÐÃûÎÂ¶È¼Æ¼°¸ßÎÂ¼Æ,Î´ÓëÆäËûÒÇÆ÷×éºÏ	316	±£¼ÓÀûÑÇ	10	Ò»°ãÃ³Ò×	1035	¸ö	5	Ç§¿Ë	38,120
202003	90251990	Î´ÁÐÃûÎÂ¶È¼Æ¼°¸ßÎÂ¼Æ,Î´ÓëÆäËûÒÇÆ÷×éºÏ	318	·ÒÀ¼	10	Ò»°ãÃ³Ò×	300	¸ö	25	Ç§¿Ë	27,255
202003	90251990	Î´ÁÐÃûÎÂ¶È¼Æ¼°¸ßÎÂ¼Æ,Î´ÓëÆäËûÒÇÆ÷×éºÏ	318	·ÒÀ¼	12	ÆäËû¾èÔùÎï×Ê	95	¸ö	13	Ç§¿Ë	43,349
202003	90251990	Î´ÁÐÃûÎÂ¶È¼Æ¼°¸ßÎÂ¼Æ,Î´ÓëÆäËûÒÇÆ÷×éºÏ	321	ÐÙÑÀÀû	10	Ò»°ãÃ³Ò×	41	¸ö	9	Ç§¿Ë	6,060
202003	90251990	Î´ÁÐÃûÎÂ¶È¼Æ¼°¸ßÎÂ¼Æ,Î´ÓëÆäËûÒÇÆ÷×éºÏ	321	ÐÙÑÀÀû	12	ÆäËû¾èÔùÎï×Ê	60	¸ö	16	Ç§¿Ë	9,069
202003	90251990	Î´ÁÐÃûÎÂ¶È¼Æ¼°¸ßÎÂ¼Æ,Î´ÓëÆäËûÒÇÆ÷×éºÏ	326	Å²Íþ	10	Ò»°ãÃ³Ò×	715	¸ö	78	Ç§¿Ë	99,039
202003	90251990	Î´ÁÐÃûÎÂ¶È¼Æ¼°¸ßÎÂ¼Æ,Î´ÓëÆäËûÒÇÆ÷×éºÏ	327	²¨À¼	10	Ò»°ãÃ³Ò×	8439	¸ö	1623	Ç§¿Ë	1,082,058
202003	90251990	Î´ÁÐÃûÎÂ¶È¼Æ¼°¸ßÎÂ¼Æ,Î´ÓëÆäËûÒÇÆ÷×éºÏ	327	²¨À¼	12	ÆäËû¾èÔùÎï×Ê	89	¸ö	13	Ç§¿Ë	39,990
202003	90251990	Î´ÁÐÃûÎÂ¶È¼Æ¼°¸ßÎÂ¼Æ,Î´ÓëÆäËûÒÇÆ÷×éºÏ	328	ÂÞÂíÄáÑÇ	10	Ò»°ãÃ³Ò×	20346	¸ö	8	Ç§¿Ë	187,952
202003	90251990	Î´ÁÐÃûÎÂ¶È¼Æ¼°¸ßÎÂ¼Æ,Î´ÓëÆäËûÒÇÆ÷×éºÏ	330	Èðµä	10	Ò»°ãÃ³Ò×	1525	¸ö	529	Ç§¿Ë	364,948
202003	90251990	Î´ÁÐÃûÎÂ¶È¼Æ¼°¸ßÎÂ¼Æ,Î´ÓëÆäËûÒÇÆ÷×éºÏ	331	ÈðÊ¿	10	Ò»°ãÃ³Ò×	36525	¸ö	1155	Ç§¿Ë	2,739,731
202003	90251990	Î´ÁÐÃûÎÂ¶È¼Æ¼°¸ßÎÂ¼Æ,Î´ÓëÆäËûÒÇÆ÷×éºÏ	331	ÈðÊ¿	12	ÆäËû¾èÔùÎï×Ê	483	¸ö	48	Ç§¿Ë	129,750
202003	90251990	Î´ÁÐÃûÎÂ¶È¼Æ¼°¸ßÎÂ¼Æ,Î´ÓëÆäËûÒÇÆ÷×éºÏ	337	¸ñÂ³¼ªÑÇ	12	ÆäËû¾èÔùÎï×Ê	40	¸ö	10	Ç§¿Ë	1,134
202003	90251990	Î´ÁÐÃûÎÂ¶È¼Æ¼°¸ßÎÂ¼Æ,Î´ÓëÆäËûÒÇÆ÷×éºÏ	338	ÑÇÃÀÄáÑÇ	10	Ò»°ãÃ³Ò×	1110	¸ö	8	Ç§¿Ë	62,870
202003	90251990	Î´ÁÐÃûÎÂ¶È¼Æ¼°¸ßÎÂ¼Æ,Î´ÓëÆäËûÒÇÆ÷×éºÏ	340	°×¶íÂÞË¹	10	Ò»°ãÃ³Ò×	138	¸ö	27	Ç§¿Ë	16,440
202003	90251990	Î´ÁÐÃûÎÂ¶È¼Æ¼°¸ßÎÂ¼Æ,Î´ÓëÆäËûÒÇÆ÷×éºÏ	340	°×¶íÂÞË¹	12	ÆäËû¾èÔùÎï×Ê	15	¸ö	3	Ç§¿Ë	10,470
202003	90251990	Î´ÁÐÃûÎÂ¶È¼Æ¼°¸ßÎÂ¼Æ,Î´ÓëÆäËûÒÇÆ÷×éºÏ	344	¶íÂÞË¹Áª°î	10	Ò»°ãÃ³Ò×	7365	¸ö	984	Ç§¿Ë	427,134
202003	90251990	Î´ÁÐÃûÎÂ¶È¼Æ¼°¸ßÎÂ¼Æ,Î´ÓëÆäËûÒÇÆ÷×éºÏ	344	¶íÂÞË¹Áª°î	12	ÆäËû¾èÔùÎï×Ê	9976	¸ö	2073	Ç§¿Ë	1,782,680
202003	90251990	Î´ÁÐÃûÎÂ¶È¼Æ¼°¸ßÎÂ¼Æ,Î´ÓëÆäËûÒÇÆ÷×éºÏ	347	ÎÚ¿ËÀ¼	10	Ò»°ãÃ³Ò×	1159	¸ö	130	Ç§¿Ë	176,630
202003	90251990	Î´ÁÐÃûÎÂ¶È¼Æ¼°¸ßÎÂ¼Æ,Î´ÓëÆäËûÒÇÆ÷×éºÏ	350	Ë¹ÂåÎÄÄáÑÇ	10	Ò»°ãÃ³Ò×	4	¸ö	0	Ç§¿Ë	5,532
202003	90251990	Î´ÁÐÃûÎÂ¶È¼Æ¼°¸ßÎÂ¼Æ,Î´ÓëÆäËûÒÇÆ÷×éºÏ	351	¿ËÂÞµØÑÇ	10	Ò»°ãÃ³Ò×	130	¸ö	40	Ç§¿Ë	21,613
202003	90251990	Î´ÁÐÃûÎÂ¶È¼Æ¼°¸ßÎÂ¼Æ,Î´ÓëÆäËûÒÇÆ÷×éºÏ	351	¿ËÂÞµØÑÇ	12	ÆäËû¾èÔùÎï×Ê	130	¸ö	11	Ç§¿Ë	6,500
202003	90251990	Î´ÁÐÃûÎÂ¶È¼Æ¼°¸ßÎÂ¼Æ,Î´ÓëÆäËûÒÇÆ÷×éºÏ	352	½Ý¿Ë	10	Ò»°ãÃ³Ò×	47552	¸ö	1248	Ç§¿Ë	1,225,202
202003	90251990	Î´ÁÐÃûÎÂ¶È¼Æ¼°¸ßÎÂ¼Æ,Î´ÓëÆäËûÒÇÆ÷×éºÏ	353	Ë¹Âå·¥¿Ë	10	Ò»°ãÃ³Ò×	1045	¸ö	5	Ç§¿Ë	8,530
202003	90251990	Î´ÁÐÃûÎÂ¶È¼Æ¼°¸ßÎÂ¼Æ,Î´ÓëÆäËûÒÇÆ÷×éºÏ	355	²¨ºÚ	10	Ò»°ãÃ³Ò×	600	¸ö	72	Ç§¿Ë	22,671
202003	90251990	Î´ÁÐÃûÎÂ¶È¼Æ¼°¸ßÎÂ¼Æ,Î´ÓëÆäËûÒÇÆ÷×éºÏ	358	Èû¶ûÎ¬ÑÇ	10	Ò»°ãÃ³Ò×	487	¸ö	45	Ç§¿Ë	91,971
202003	90251990	Î´ÁÐÃûÎÂ¶È¼Æ¼°¸ßÎÂ¼Æ,Î´ÓëÆäËûÒÇÆ÷×éºÏ	402	°¢¸ùÍ¢	12	ÆäËû¾èÔùÎï×Ê	98	¸ö	15	Ç§¿Ë	24,500
202003	90251990	Î´ÁÐÃûÎÂ¶È¼Æ¼°¸ßÎÂ¼Æ,Î´ÓëÆäËûÒÇÆ÷×éºÏ	408	¶àÃñ×å²£ÀûÎ¬ÑÇ¹ú	10	Ò»°ãÃ³Ò×	29	¸ö	7	Ç§¿Ë	2,491
202003	90251990	Î´ÁÐÃûÎÂ¶È¼Æ¼°¸ßÎÂ¼Æ,Î´ÓëÆäËûÒÇÆ÷×éºÏ	410	°ÍÎ÷	10	Ò»°ãÃ³Ò×	7030	¸ö	793	Ç§¿Ë	924,636
202003	90251990	Î´ÁÐÃûÎÂ¶È¼Æ¼°¸ßÎÂ¼Æ,Î´ÓëÆäËûÒÇÆ÷×éºÏ	412	ÖÇÀû	10	Ò»°ãÃ³Ò×	3194	¸ö	548	Ç§¿Ë	515,343
202003	90251990	Î´ÁÐÃûÎÂ¶È¼Æ¼°¸ßÎÂ¼Æ,Î´ÓëÆäËûÒÇÆ÷×éºÏ	413	¸çÂ×±ÈÑÇ	10	Ò»°ãÃ³Ò×	696	¸ö	135	Ç§¿Ë	99,651
202003	90251990	Î´ÁÐÃûÎÂ¶È¼Æ¼°¸ßÎÂ¼Æ,Î´ÓëÆäËûÒÇÆ÷×éºÏ	415	¸çË¹´ïÀè¼Ó	10	Ò»°ãÃ³Ò×	57	¸ö	2	Ç§¿Ë	33,417
202003	90251990	Î´ÁÐÃûÎÂ¶È¼Æ¼°¸ßÎÂ¼Æ,Î´ÓëÆäËûÒÇÆ÷×éºÏ	429	Ä«Î÷¸ç	10	Ò»°ãÃ³Ò×	170304	¸ö	50827	Ç§¿Ë	35,939,774
202003	90251990	Î´ÁÐÃûÎÂ¶È¼Æ¼°¸ßÎÂ¼Æ,Î´ÓëÆäËûÒÇÆ÷×éºÏ	429	Ä«Î÷¸ç	12	ÆäËû¾èÔùÎï×Ê	161	¸ö	20	Ç§¿Ë	46,812
202003	90251990	Î´ÁÐÃûÎÂ¶È¼Æ¼°¸ßÎÂ¼Æ,Î´ÓëÆäËûÒÇÆ÷×éºÏ	501	¼ÓÄÃ´ó	10	Ò»°ãÃ³Ò×	9624	¸ö	998	Ç§¿Ë	1,143,977
202003	90251990	Î´ÁÐÃûÎÂ¶È¼Æ¼°¸ßÎÂ¼Æ,Î´ÓëÆäËûÒÇÆ÷×éºÏ	501	¼ÓÄÃ´ó	12	ÆäËû¾èÔùÎï×Ê	171	¸ö	53	Ç§¿Ë	85,424
202003	90251990	Î´ÁÐÃûÎÂ¶È¼Æ¼°¸ßÎÂ¼Æ,Î´ÓëÆäËûÒÇÆ÷×éºÏ	502	ÃÀ¹ú	10	Ò»°ãÃ³Ò×	68452	¸ö	6927	Ç§¿Ë	26,724,184
202003	90251990	Î´ÁÐÃûÎÂ¶È¼Æ¼°¸ßÎÂ¼Æ,Î´ÓëÆäËûÒÇÆ÷×éºÏ	502	ÃÀ¹ú	12	ÆäËû¾èÔùÎï×Ê	7441	¸ö	2318	Ç§¿Ë	2,007,159
202003	90251990	Î´ÁÐÃûÎÂ¶È¼Æ¼°¸ßÎÂ¼Æ,Î´ÓëÆäËûÒÇÆ÷×éºÏ	601	°Ä´óÀûÑÇ	10	Ò»°ãÃ³Ò×	622	¸ö	92	Ç§¿Ë	71,138
202003	90251990	Î´ÁÐÃûÎÂ¶È¼Æ¼°¸ßÎÂ¼Æ,Î´ÓëÆäËûÒÇÆ÷×éºÏ	601	°Ä´óÀûÑÇ	12	ÆäËû¾èÔùÎï×Ê	110	¸ö	13	Ç§¿Ë	33,959
202003	90251990	Î´ÁÐÃûÎÂ¶È¼Æ¼°¸ßÎÂ¼Æ,Î´ÓëÆäËûÒÇÆ÷×éºÏ	609	ÐÂÎ÷À¼	10	Ò»°ãÃ³Ò×	410	¸ö	39	Ç§¿Ë	158,277
202003	90251990	Î´ÁÐÃûÎÂ¶È¼Æ¼°¸ßÎÂ¼Æ,Î´ÓëÆäËûÒÇÆ÷×éºÏ	701	¹ú(µØ)±ð²»Ïê	10	Ò»°ãÃ³Ò×	1	¸ö	1	Ç§¿Ë	2,146
202004	90251990	Î´ÁÐÃûÎÂ¶È¼Æ¼°¸ßÎÂ¼Æ,Î´ÓëÆäËûÒÇÆ÷×éºÏ	110	ÖÐ¹úÏã¸Û	10	Ò»°ãÃ³Ò×	7030	¸ö	559	Ç§¿Ë	271,648
202004	90251990	Î´ÁÐÃûÎÂ¶È¼Æ¼°¸ßÎÂ¼Æ,Î´ÓëÆäËûÒÇÆ÷×éºÏ	111	Ó¡¶È	10	Ò»°ãÃ³Ò×	1542	¸ö	234	Ç§¿Ë	90,613
202004	90251990	Î´ÁÐÃûÎÂ¶È¼Æ¼°¸ßÎÂ¼Æ,Î´ÓëÆäËûÒÇÆ÷×éºÏ	112	Ó¡¶ÈÄáÎ÷ÑÇ	10	Ò»°ãÃ³Ò×	269997	¸ö	2022	Ç§¿Ë	1,471,872
202004	90251990	Î´ÁÐÃûÎÂ¶È¼Æ¼°¸ßÎÂ¼Æ,Î´ÓëÆäËûÒÇÆ÷×éºÏ	115	ÒÔÉ«ÁÐ	10	Ò»°ãÃ³Ò×	857	¸ö	234	Ç§¿Ë	86,004
202004	90251990	Î´ÁÐÃûÎÂ¶È¼Æ¼°¸ßÎÂ¼Æ,Î´ÓëÆäËûÒÇÆ÷×éºÏ	116	ÈÕ±¾	10	Ò»°ãÃ³Ò×	303524	¸ö	4684	Ç§¿Ë	7,402,374
202004	90251990	Î´ÁÐÃûÎÂ¶È¼Æ¼°¸ßÎÂ¼Æ,Î´ÓëÆäËûÒÇÆ÷×éºÏ	116	ÈÕ±¾	11	¹ú¼Ò¼ä¡¢¹ú¼Ê×éÖ¯ÎÞ³¥Ô®ÖúºÍÔùËÍµÄÎï×Ê	1220	¸ö	109	Ç§¿Ë	34,534
202004	90251990	Î´ÁÐÃûÎÂ¶È¼Æ¼°¸ßÎÂ¼Æ,Î´ÓëÆäËûÒÇÆ÷×éºÏ	116	ÈÕ±¾	12	ÆäËû¾èÔùÎï×Ê	153	¸ö	16	Ç§¿Ë	16,522
202004	90251990	Î´ÁÐÃûÎÂ¶È¼Æ¼°¸ßÎÂ¼Æ,Î´ÓëÆäËûÒÇÆ÷×éºÏ	122	ÂíÀ´Î÷ÑÇ	10	Ò»°ãÃ³Ò×	175483	¸ö	520	Ç§¿Ë	4,236,379
202004	90251990	Î´ÁÐÃûÎÂ¶È¼Æ¼°¸ßÎÂ¼Æ,Î´ÓëÆäËûÒÇÆ÷×éºÏ	122	ÂíÀ´Î÷ÑÇ	12	ÆäËû¾èÔùÎï×Ê	650	¸ö	184	Ç§¿Ë	167,142
202004	90251990	Î´ÁÐÃûÎÂ¶È¼Æ¼°¸ßÎÂ¼Æ,Î´ÓëÆäËûÒÇÆ÷×éºÏ	129	·ÆÂÉ±ö	10	Ò»°ãÃ³Ò×	5438	¸ö	6	Ç§¿Ë	408,176
202004	90251990	Î´ÁÐÃûÎÂ¶È¼Æ¼°¸ßÎÂ¼Æ,Î´ÓëÆäËûÒÇÆ÷×éºÏ	132	ÐÂ¼ÓÆÂ	10	Ò»°ãÃ³Ò×	14	¸ö	6	Ç§¿Ë	13,894
202004	90251990	Î´ÁÐÃûÎÂ¶È¼Æ¼°¸ßÎÂ¼Æ,Î´ÓëÆäËûÒÇÆ÷×éºÏ	133	º«¹ú	10	Ò»°ãÃ³Ò×	154098	¸ö	728	Ç§¿Ë	2,675,881
202004	90251990	Î´ÁÐÃûÎÂ¶È¼Æ¼°¸ßÎÂ¼Æ,Î´ÓëÆäËûÒÇÆ÷×éºÏ	136	Ì©¹ú	10	Ò»°ãÃ³Ò×	220543	¸ö	9015	Ç§¿Ë	10,455,989
202004	90251990	Î´ÁÐÃûÎÂ¶È¼Æ¼°¸ßÎÂ¼Æ,Î´ÓëÆäËûÒÇÆ÷×éºÏ	137	ÍÁ¶úÆä	10	Ò»°ãÃ³Ò×	132	¸ö	32	Ç§¿Ë	40,888
202004	90251990	Î´ÁÐÃûÎÂ¶È¼Æ¼°¸ßÎÂ¼Æ,Î´ÓëÆäËûÒÇÆ÷×éºÏ	138	°¢ÁªÇõ	12	ÆäËû¾èÔùÎï×Ê	28	¸ö	4	Ç§¿Ë	11,200
202004	90251990	Î´ÁÐÃûÎÂ¶È¼Æ¼°¸ßÎÂ¼Æ,Î´ÓëÆäËûÒÇÆ÷×éºÏ	141	Ô½ÄÏ	10	Ò»°ãÃ³Ò×	2246643	¸ö	15393	Ç§¿Ë	3,631,278
202004	90251990	Î´ÁÐÃûÎÂ¶È¼Æ¼°¸ßÎÂ¼Æ,Î´ÓëÆäËûÒÇÆ÷×éºÏ	142	ÖÐ¹ú	10	Ò»°ãÃ³Ò×	79234	¸ö	4128	Ç§¿Ë	5,971,593
202004	90251990	Î´ÁÐÃûÎÂ¶È¼Æ¼°¸ßÎÂ¼Æ,Î´ÓëÆäËûÒÇÆ÷×éºÏ	142	ÖÐ¹ú	12	ÆäËû¾èÔùÎï×Ê	3529	¸ö	702	Ç§¿Ë	820,437
202004	90251990	Î´ÁÐÃûÎÂ¶È¼Æ¼°¸ßÎÂ¼Æ,Î´ÓëÆäËûÒÇÆ÷×éºÏ	143	ÖÐ¹úÌ¨Íå	10	Ò»°ãÃ³Ò×	261088	¸ö	874	Ç§¿Ë	8,761,268
202004	90251990	Î´ÁÐÃûÎÂ¶È¼Æ¼°¸ßÎÂ¼Æ,Î´ÓëÆäËûÒÇÆ÷×éºÏ	250	ÎÚ¸É´ï	10	Ò»°ãÃ³Ò×	200	¸ö	24	Ç§¿Ë	26,724
202004	90251990	Î´ÁÐÃûÎÂ¶È¼Æ¼°¸ßÎÂ¼Æ,Î´ÓëÆäËûÒÇÆ÷×éºÏ	301	±ÈÀûÊ±	10	Ò»°ãÃ³Ò×	225	¸ö	1	Ç§¿Ë	71,425
202004	90251990	Î´ÁÐÃûÎÂ¶È¼Æ¼°¸ßÎÂ¼Æ,Î´ÓëÆäËûÒÇÆ÷×éºÏ	302	µ¤Âó	10	Ò»°ãÃ³Ò×	254	¸ö	48	Ç§¿Ë	56,144
202004	90251990	Î´ÁÐÃûÎÂ¶È¼Æ¼°¸ßÎÂ¼Æ,Î´ÓëÆäËûÒÇÆ÷×éºÏ	303	Ó¢¹ú	10	Ò»°ãÃ³Ò×	159999	¸ö	360	Ç§¿Ë	1,484,614
202004	90251990	Î´ÁÐÃûÎÂ¶È¼Æ¼°¸ßÎÂ¼Æ,Î´ÓëÆäËûÒÇÆ÷×éºÏ	304	µÂ¹ú	10	Ò»°ãÃ³Ò×	219720	¸ö	4579	Ç§¿Ë	15,074,161
202004	90251990	Î´ÁÐÃûÎÂ¶È¼Æ¼°¸ßÎÂ¼Æ,Î´ÓëÆäËûÒÇÆ÷×éºÏ	304	µÂ¹ú	12	ÆäËû¾èÔùÎï×Ê	641	¸ö	82	Ç§¿Ë	83,010
202004	90251990	Î´ÁÐÃûÎÂ¶È¼Æ¼°¸ßÎÂ¼Æ,Î´ÓëÆäËûÒÇÆ÷×éºÏ	305	·¨¹ú	10	Ò»°ãÃ³Ò×	23957	¸ö	102	Ç§¿Ë	847,874
202004	90251990	Î´ÁÐÃûÎÂ¶È¼Æ¼°¸ßÎÂ¼Æ,Î´ÓëÆäËûÒÇÆ÷×éºÏ	307	Òâ´óÀû	10	Ò»°ãÃ³Ò×	32863	¸ö	349	Ç§¿Ë	557,348
202004	90251990	Î´ÁÐÃûÎÂ¶È¼Æ¼°¸ßÎÂ¼Æ,Î´ÓëÆäËûÒÇÆ÷×éºÏ	308	Â¬É­±¤	10	Ò»°ãÃ³Ò×	60012	¸ö	853	Ç§¿Ë	341,887
202004	90251990	Î´ÁÐÃûÎÂ¶È¼Æ¼°¸ßÎÂ¼Æ,Î´ÓëÆäËûÒÇÆ÷×éºÏ	309	ºÉÀ¼	10	Ò»°ãÃ³Ò×	4385	¸ö	1368	Ç§¿Ë	532,197
202004	90251990	Î´ÁÐÃûÎÂ¶È¼Æ¼°¸ßÎÂ¼Æ,Î´ÓëÆäËûÒÇÆ÷×éºÏ	312	Î÷°àÑÀ	10	Ò»°ãÃ³Ò×	55	¸ö	18	Ç§¿Ë	21,554
202004	90251990	Î´ÁÐÃûÎÂ¶È¼Æ¼°¸ßÎÂ¼Æ,Î´ÓëÆäËûÒÇÆ÷×éºÏ	315	°ÂµØÀû	10	Ò»°ãÃ³Ò×	14	¸ö	0	Ç§¿Ë	7,302
202004	90251990	Î´ÁÐÃûÎÂ¶È¼Æ¼°¸ßÎÂ¼Æ,Î´ÓëÆäËûÒÇÆ÷×éºÏ	316	±£¼ÓÀûÑÇ	10	Ò»°ãÃ³Ò×	1	¸ö	0	Ç§¿Ë	449
202004	90251990	Î´ÁÐÃûÎÂ¶È¼Æ¼°¸ßÎÂ¼Æ,Î´ÓëÆäËûÒÇÆ÷×éºÏ	318	·ÒÀ¼	10	Ò»°ãÃ³Ò×	212	¸ö	54	Ç§¿Ë	230,676
202004	90251990	Î´ÁÐÃûÎÂ¶È¼Æ¼°¸ßÎÂ¼Æ,Î´ÓëÆäËûÒÇÆ÷×éºÏ	321	ÐÙÑÀÀû	10	Ò»°ãÃ³Ò×	33	¸ö	2	Ç§¿Ë	26,634
202004	90251990	Î´ÁÐÃûÎÂ¶È¼Æ¼°¸ßÎÂ¼Æ,Î´ÓëÆäËûÒÇÆ÷×éºÏ	326	Å²Íþ	10	Ò»°ãÃ³Ò×	2	¸ö	10	Ç§¿Ë	15,678
202004	90251990	Î´ÁÐÃûÎÂ¶È¼Æ¼°¸ßÎÂ¼Æ,Î´ÓëÆäËûÒÇÆ÷×éºÏ	327	²¨À¼	10	Ò»°ãÃ³Ò×	4996	¸ö	135	Ç§¿Ë	128,559
202004	90251990	Î´ÁÐÃûÎÂ¶È¼Æ¼°¸ßÎÂ¼Æ,Î´ÓëÆäËûÒÇÆ÷×éºÏ	328	ÂÞÂíÄáÑÇ	10	Ò»°ãÃ³Ò×	594	¸ö	3	Ç§¿Ë	46,926
202004	90251990	Î´ÁÐÃûÎÂ¶È¼Æ¼°¸ßÎÂ¼Æ,Î´ÓëÆäËûÒÇÆ÷×éºÏ	330	Èðµä	10	Ò»°ãÃ³Ò×	34	¸ö	186	Ç§¿Ë	179,230
202004	90251990	Î´ÁÐÃûÎÂ¶È¼Æ¼°¸ßÎÂ¼Æ,Î´ÓëÆäËûÒÇÆ÷×éºÏ	331	ÈðÊ¿	10	Ò»°ãÃ³Ò×	953	¸ö	31	Ç§¿Ë	378,408
202004	90251990	Î´ÁÐÃûÎÂ¶È¼Æ¼°¸ßÎÂ¼Æ,Î´ÓëÆäËûÒÇÆ÷×éºÏ	338	ÑÇÃÀÄáÑÇ	10	Ò»°ãÃ³Ò×	411	¸ö	4	Ç§¿Ë	26,099
202004	90251990	Î´ÁÐÃûÎÂ¶È¼Æ¼°¸ßÎÂ¼Æ,Î´ÓëÆäËûÒÇÆ÷×éºÏ	344	¶íÂÞË¹Áª°î	10	Ò»°ãÃ³Ò×	1	¸ö	1	Ç§¿Ë	37,861
202004	90251990	Î´ÁÐÃûÎÂ¶È¼Æ¼°¸ßÎÂ¼Æ,Î´ÓëÆäËûÒÇÆ÷×éºÏ	352	½Ý¿Ë	10	Ò»°ãÃ³Ò×	48099	¸ö	1261	Ç§¿Ë	1,091,993
202004	90251990	Î´ÁÐÃûÎÂ¶È¼Æ¼°¸ßÎÂ¼Æ,Î´ÓëÆäËûÒÇÆ÷×éºÏ	410	°ÍÎ÷	10	Ò»°ãÃ³Ò×	2	¸ö	0	Ç§¿Ë	264
202004	90251990	Î´ÁÐÃûÎÂ¶È¼Æ¼°¸ßÎÂ¼Æ,Î´ÓëÆäËûÒÇÆ÷×éºÏ	415	¸çË¹´ïÀè¼Ó	10	Ò»°ãÃ³Ò×	113	¸ö	6	Ç§¿Ë	69,094
202004	90251990	Î´ÁÐÃûÎÂ¶È¼Æ¼°¸ßÎÂ¼Æ,Î´ÓëÆäËûÒÇÆ÷×éºÏ	429	Ä«Î÷¸ç	10	Ò»°ãÃ³Ò×	99463	¸ö	26802	Ç§¿Ë	23,649,160
202004	90251990	Î´ÁÐÃûÎÂ¶È¼Æ¼°¸ßÎÂ¼Æ,Î´ÓëÆäËûÒÇÆ÷×éºÏ	429	Ä«Î÷¸ç	12	ÆäËû¾èÔùÎï×Ê	40	¸ö	8	Ç§¿Ë	8,720
202004	90251990	Î´ÁÐÃûÎÂ¶È¼Æ¼°¸ßÎÂ¼Æ,Î´ÓëÆäËûÒÇÆ÷×éºÏ	501	¼ÓÄÃ´ó	10	Ò»°ãÃ³Ò×	564	¸ö	83	Ç§¿Ë	78,178
202004	90251990	Î´ÁÐÃûÎÂ¶È¼Æ¼°¸ßÎÂ¼Æ,Î´ÓëÆäËûÒÇÆ÷×éºÏ	502	ÃÀ¹ú	10	Ò»°ãÃ³Ò×	3153309	¸ö	2647	Ç§¿Ë	23,812,106
202004	90251990	Î´ÁÐÃûÎÂ¶È¼Æ¼°¸ßÎÂ¼Æ,Î´ÓëÆäËûÒÇÆ÷×éºÏ	502	ÃÀ¹ú	12	ÆäËû¾èÔùÎï×Ê	875	¸ö	216	Ç§¿Ë	172,609
202004	90251990	Î´ÁÐÃûÎÂ¶È¼Æ¼°¸ßÎÂ¼Æ,Î´ÓëÆäËûÒÇÆ÷×éºÏ	601	°Ä´óÀûÑÇ	10	Ò»°ãÃ³Ò×	15	¸ö	0	Ç§¿Ë	6,511
202004	90251990	Î´ÁÐÃûÎÂ¶È¼Æ¼°¸ßÎÂ¼Æ,Î´ÓëÆäËûÒÇÆ÷×éºÏ	601	°Ä´óÀûÑÇ	12	ÆäËû¾èÔùÎï×Ê	131	¸ö	32	Ç§¿Ë	60,693
202004	90251990	Î´ÁÐÃûÎÂ¶È¼Æ¼°¸ßÎÂ¼Æ,Î´ÓëÆäËûÒÇÆ÷×éºÏ	609	ÐÂÎ÷À¼	10	Ò»°ãÃ³Ò×	521	¸ö	50	Ç§¿Ë	209,409
202004	90251990	Î´ÁÐÃûÎÂ¶È¼Æ¼°¸ßÎÂ¼Æ,Î´ÓëÆäËûÒÇÆ÷×éºÏ	701	¹ú(µØ)±ð²»Ïê	10	Ò»°ãÃ³Ò×	10	¸ö	2	Ç§¿Ë	4,378
202005	90251990	Î´ÁÐÃûÎÂ¶È¼Æ¼°¸ßÎÂ¼Æ,Î´ÓëÆäËûÒÇÆ÷×éºÏ	106	Ãåµé	10	Ò»°ãÃ³Ò×	16320	¸ö	252	Ç§¿Ë	289,608
202005	90251990	Î´ÁÐÃûÎÂ¶È¼Æ¼°¸ßÎÂ¼Æ,Î´ÓëÆäËûÒÇÆ÷×éºÏ	110	ÖÐ¹úÏã¸Û	10	Ò»°ãÃ³Ò×	5027	¸ö	398	Ç§¿Ë	196,109
202005	90251990	Î´ÁÐÃûÎÂ¶È¼Æ¼°¸ßÎÂ¼Æ,Î´ÓëÆäËûÒÇÆ÷×éºÏ	111	Ó¡¶È	10	Ò»°ãÃ³Ò×	14522	¸ö	979	Ç§¿Ë	211,315
202005	90251990	Î´ÁÐÃûÎÂ¶È¼Æ¼°¸ßÎÂ¼Æ,Î´ÓëÆäËûÒÇÆ÷×éºÏ	112	Ó¡¶ÈÄáÎ÷ÑÇ	10	Ò»°ãÃ³Ò×	73404	¸ö	171	Ç§¿Ë	723,530
202005	90251990	Î´ÁÐÃûÎÂ¶È¼Æ¼°¸ßÎÂ¼Æ,Î´ÓëÆäËûÒÇÆ÷×éºÏ	112	Ó¡¶ÈÄáÎ÷ÑÇ	12	ÆäËû¾èÔùÎï×Ê	127	¸ö	28	Ç§¿Ë	19,218
202005	90251990	Î´ÁÐÃûÎÂ¶È¼Æ¼°¸ßÎÂ¼Æ,Î´ÓëÆäËûÒÇÆ÷×éºÏ	115	ÒÔÉ«ÁÐ	10	Ò»°ãÃ³Ò×	2591	¸ö	709	Ç§¿Ë	305,501
202005	90251990	Î´ÁÐÃûÎÂ¶È¼Æ¼°¸ßÎÂ¼Æ,Î´ÓëÆäËûÒÇÆ÷×éºÏ	116	ÈÕ±¾	10	Ò»°ãÃ³Ò×	242842	¸ö	4577	Ç§¿Ë	7,002,835
202005	90251990	Î´ÁÐÃûÎÂ¶È¼Æ¼°¸ßÎÂ¼Æ,Î´ÓëÆäËûÒÇÆ÷×éºÏ	116	ÈÕ±¾	12	ÆäËû¾èÔùÎï×Ê	250	¸ö	25	Ç§¿Ë	121,853
202005	90251990	Î´ÁÐÃûÎÂ¶È¼Æ¼°¸ßÎÂ¼Æ,Î´ÓëÆäËûÒÇÆ÷×éºÏ	122	ÂíÀ´Î÷ÑÇ	10	Ò»°ãÃ³Ò×	216667	¸ö	153	Ç§¿Ë	3,653,542
202005	90251990	Î´ÁÐÃûÎÂ¶È¼Æ¼°¸ßÎÂ¼Æ,Î´ÓëÆäËûÒÇÆ÷×éºÏ	129	·ÆÂÉ±ö	10	Ò»°ãÃ³Ò×	5232	¸ö	2	Ç§¿Ë	93,509
202005	90251990	Î´ÁÐÃûÎÂ¶È¼Æ¼°¸ßÎÂ¼Æ,Î´ÓëÆäËûÒÇÆ÷×éºÏ	132	ÐÂ¼ÓÆÂ	10	Ò»°ãÃ³Ò×	2	¸ö	1	Ç§¿Ë	960
202005	90251990	Î´ÁÐÃûÎÂ¶È¼Æ¼°¸ßÎÂ¼Æ,Î´ÓëÆäËûÒÇÆ÷×éºÏ	133	º«¹ú	10	Ò»°ãÃ³Ò×	188436	¸ö	329	Ç§¿Ë	2,934,232
202005	90251990	Î´ÁÐÃûÎÂ¶È¼Æ¼°¸ßÎÂ¼Æ,Î´ÓëÆäËûÒÇÆ÷×éºÏ	136	Ì©¹ú	10	Ò»°ãÃ³Ò×	250643	¸ö	12737	Ç§¿Ë	12,610,757
202005	90251990	Î´ÁÐÃûÎÂ¶È¼Æ¼°¸ßÎÂ¼Æ,Î´ÓëÆäËûÒÇÆ÷×éºÏ	137	ÍÁ¶úÆä	10	Ò»°ãÃ³Ò×	1	¸ö	0	Ç§¿Ë	12
202005	90251990	Î´ÁÐÃûÎÂ¶È¼Æ¼°¸ßÎÂ¼Æ,Î´ÓëÆäËûÒÇÆ÷×éºÏ	141	Ô½ÄÏ	10	Ò»°ãÃ³Ò×	1543296	¸ö	11716	Ç§¿Ë	2,449,475
202005	90251990	Î´ÁÐÃûÎÂ¶È¼Æ¼°¸ßÎÂ¼Æ,Î´ÓëÆäËûÒÇÆ÷×éºÏ	142	ÖÐ¹ú	10	Ò»°ãÃ³Ò×	252188	¸ö	3979	Ç§¿Ë	4,533,067
202005	90251990	Î´ÁÐÃûÎÂ¶È¼Æ¼°¸ßÎÂ¼Æ,Î´ÓëÆäËûÒÇÆ÷×éºÏ	143	ÖÐ¹úÌ¨Íå	10	Ò»°ãÃ³Ò×	465830	¸ö	844	Ç§¿Ë	6,896,412
202005	90251990	Î´ÁÐÃûÎÂ¶È¼Æ¼°¸ßÎÂ¼Æ,Î´ÓëÆäËûÒÇÆ÷×éºÏ	301	±ÈÀûÊ±	10	Ò»°ãÃ³Ò×	2	¸ö	1	Ç§¿Ë	1,089
202005	90251990	Î´ÁÐÃûÎÂ¶È¼Æ¼°¸ßÎÂ¼Æ,Î´ÓëÆäËûÒÇÆ÷×éºÏ	302	µ¤Âó	10	Ò»°ãÃ³Ò×	589	¸ö	106	Ç§¿Ë	304,094
202005	90251990	Î´ÁÐÃûÎÂ¶È¼Æ¼°¸ßÎÂ¼Æ,Î´ÓëÆäËûÒÇÆ÷×éºÏ	303	Ó¢¹ú	10	Ò»°ãÃ³Ò×	159437	¸ö	417	Ç§¿Ë	1,344,573
202005	90251990	Î´ÁÐÃûÎÂ¶È¼Æ¼°¸ßÎÂ¼Æ,Î´ÓëÆäËûÒÇÆ÷×éºÏ	304	µÂ¹ú	10	Ò»°ãÃ³Ò×	176256	¸ö	5603	Ç§¿Ë	19,277,903
202005	90251990	Î´ÁÐÃûÎÂ¶È¼Æ¼°¸ßÎÂ¼Æ,Î´ÓëÆäËûÒÇÆ÷×éºÏ	304	µÂ¹ú	12	ÆäËû¾èÔùÎï×Ê	235	¸ö	44	Ç§¿Ë	93,250
202005	90251990	Î´ÁÐÃûÎÂ¶È¼Æ¼°¸ßÎÂ¼Æ,Î´ÓëÆäËûÒÇÆ÷×éºÏ	305	·¨¹ú	10	Ò»°ãÃ³Ò×	158	¸ö	57	Ç§¿Ë	371,029
202005	90251990	Î´ÁÐÃûÎÂ¶È¼Æ¼°¸ßÎÂ¼Æ,Î´ÓëÆäËûÒÇÆ÷×éºÏ	305	·¨¹ú	12	ÆäËû¾èÔùÎï×Ê	48	¸ö	8	Ç§¿Ë	11,388
202005	90251990	Î´ÁÐÃûÎÂ¶È¼Æ¼°¸ßÎÂ¼Æ,Î´ÓëÆäËûÒÇÆ÷×éºÏ	307	Òâ´óÀû	10	Ò»°ãÃ³Ò×	6226	¸ö	100	Ç§¿Ë	116,280
202005	90251990	Î´ÁÐÃûÎÂ¶È¼Æ¼°¸ßÎÂ¼Æ,Î´ÓëÆäËûÒÇÆ÷×éºÏ	308	Â¬É­±¤	10	Ò»°ãÃ³Ò×	180036	¸ö	2559	Ç§¿Ë	1,008,795
202005	90251990	Î´ÁÐÃûÎÂ¶È¼Æ¼°¸ßÎÂ¼Æ,Î´ÓëÆäËûÒÇÆ÷×éºÏ	309	ºÉÀ¼	10	Ò»°ãÃ³Ò×	9812	¸ö	744	Ç§¿Ë	520,174
202005	90251990	Î´ÁÐÃûÎÂ¶È¼Æ¼°¸ßÎÂ¼Æ,Î´ÓëÆäËûÒÇÆ÷×éºÏ	312	Î÷°àÑÀ	10	Ò»°ãÃ³Ò×	22	¸ö	2	Ç§¿Ë	4,368
202005	90251990	Î´ÁÐÃûÎÂ¶È¼Æ¼°¸ßÎÂ¼Æ,Î´ÓëÆäËûÒÇÆ÷×éºÏ	315	°ÂµØÀû	10	Ò»°ãÃ³Ò×	21	¸ö	9	Ç§¿Ë	25,970
202005	90251990	Î´ÁÐÃûÎÂ¶È¼Æ¼°¸ßÎÂ¼Æ,Î´ÓëÆäËûÒÇÆ÷×éºÏ	316	±£¼ÓÀûÑÇ	10	Ò»°ãÃ³Ò×	6003	¸ö	263	Ç§¿Ë	648,121
202005	90251990	Î´ÁÐÃûÎÂ¶È¼Æ¼°¸ßÎÂ¼Æ,Î´ÓëÆäËûÒÇÆ÷×éºÏ	318	·ÒÀ¼	10	Ò»°ãÃ³Ò×	23	¸ö	12	Ç§¿Ë	96,541
202005	90251990	Î´ÁÐÃûÎÂ¶È¼Æ¼°¸ßÎÂ¼Æ,Î´ÓëÆäËûÒÇÆ÷×éºÏ	321	ÐÙÑÀÀû	10	Ò»°ãÃ³Ò×	17	¸ö	9	Ç§¿Ë	21,885
202005	90251990	Î´ÁÐÃûÎÂ¶È¼Æ¼°¸ßÎÂ¼Æ,Î´ÓëÆäËûÒÇÆ÷×éºÏ	322	±ùµº	10	Ò»°ãÃ³Ò×	5	¸ö	0	Ç§¿Ë	15,277
202005	90251990	Î´ÁÐÃûÎÂ¶È¼Æ¼°¸ßÎÂ¼Æ,Î´ÓëÆäËûÒÇÆ÷×éºÏ	327	²¨À¼	10	Ò»°ãÃ³Ò×	4033	¸ö	105	Ç§¿Ë	100,348
202005	90251990	Î´ÁÐÃûÎÂ¶È¼Æ¼°¸ßÎÂ¼Æ,Î´ÓëÆäËûÒÇÆ÷×éºÏ	328	ÂÞÂíÄáÑÇ	10	Ò»°ãÃ³Ò×	2931	¸ö	3	Ç§¿Ë	72,702
202005	90251990	Î´ÁÐÃûÎÂ¶È¼Æ¼°¸ßÎÂ¼Æ,Î´ÓëÆäËûÒÇÆ÷×éºÏ	330	Èðµä	10	Ò»°ãÃ³Ò×	14	¸ö	63	Ç§¿Ë	57,773
202005	90251990	Î´ÁÐÃûÎÂ¶È¼Æ¼°¸ßÎÂ¼Æ,Î´ÓëÆäËûÒÇÆ÷×éºÏ	331	ÈðÊ¿	10	Ò»°ãÃ³Ò×	30643	¸ö	30	Ç§¿Ë	683,394
202005	90251990	Î´ÁÐÃûÎÂ¶È¼Æ¼°¸ßÎÂ¼Æ,Î´ÓëÆäËûÒÇÆ÷×éºÏ	338	ÑÇÃÀÄáÑÇ	10	Ò»°ãÃ³Ò×	25	¸ö	0	Ç§¿Ë	2,446
202005	90251990	Î´ÁÐÃûÎÂ¶È¼Æ¼°¸ßÎÂ¼Æ,Î´ÓëÆäËûÒÇÆ÷×éºÏ	352	½Ý¿Ë	10	Ò»°ãÃ³Ò×	47052	¸ö	2390	Ç§¿Ë	2,377,808
202005	90251990	Î´ÁÐÃûÎÂ¶È¼Æ¼°¸ßÎÂ¼Æ,Î´ÓëÆäËûÒÇÆ÷×éºÏ	429	Ä«Î÷¸ç	10	Ò»°ãÃ³Ò×	84247	¸ö	27441	Ç§¿Ë	17,315,209
202005	90251990	Î´ÁÐÃûÎÂ¶È¼Æ¼°¸ßÎÂ¼Æ,Î´ÓëÆäËûÒÇÆ÷×éºÏ	501	¼ÓÄÃ´ó	10	Ò»°ãÃ³Ò×	3670	¸ö	247	Ç§¿Ë	126,900
202005	90251990	Î´ÁÐÃûÎÂ¶È¼Æ¼°¸ßÎÂ¼Æ,Î´ÓëÆäËûÒÇÆ÷×éºÏ	502	ÃÀ¹ú	10	Ò»°ãÃ³Ò×	9688	¸ö	1218	Ç§¿Ë	9,982,861
202005	90251990	Î´ÁÐÃûÎÂ¶È¼Æ¼°¸ßÎÂ¼Æ,Î´ÓëÆäËûÒÇÆ÷×éºÏ	502	ÃÀ¹ú	12	ÆäËû¾èÔùÎï×Ê	1000	¸ö	198	Ç§¿Ë	176,005
202005	90251990	Î´ÁÐÃûÎÂ¶È¼Æ¼°¸ßÎÂ¼Æ,Î´ÓëÆäËûÒÇÆ÷×éºÏ	601	°Ä´óÀûÑÇ	10	Ò»°ãÃ³Ò×	7	¸ö	1	Ç§¿Ë	1,902
202005	90251990	Î´ÁÐÃûÎÂ¶È¼Æ¼°¸ßÎÂ¼Æ,Î´ÓëÆäËûÒÇÆ÷×éºÏ	609	ÐÂÎ÷À¼	10	Ò»°ãÃ³Ò×	366	¸ö	34	Ç§¿Ë	144,602
202005	90251990	Î´ÁÐÃûÎÂ¶È¼Æ¼°¸ßÎÂ¼Æ,Î´ÓëÆäËûÒÇÆ÷×éºÏ	701	¹ú(µØ)±ð²»Ïê	10	Ò»°ãÃ³Ò×	1	¸ö	1	Ç§¿Ë	2,157
202006	90251990	Î´ÁÐÃûÎÂ¶È¼Æ¼°¸ßÎÂ¼Æ,Î´ÓëÆäËûÒÇÆ÷×éºÏ	106	Ãåµé	10	Ò»°ãÃ³Ò×	10710	¸ö	144	Ç§¿Ë	178,074
202006	90251990	Î´ÁÐÃûÎÂ¶È¼Æ¼°¸ßÎÂ¼Æ,Î´ÓëÆäËûÒÇÆ÷×éºÏ	110	ÖÐ¹úÏã¸Û	10	Ò»°ãÃ³Ò×	74	¸ö	34	Ç§¿Ë	22,109
202006	90251990	Î´ÁÐÃûÎÂ¶È¼Æ¼°¸ßÎÂ¼Æ,Î´ÓëÆäËûÒÇÆ÷×éºÏ	111	Ó¡¶È	10	Ò»°ãÃ³Ò×	17104	¸ö	572	Ç§¿Ë	292,108
202006	90251990	Î´ÁÐÃûÎÂ¶È¼Æ¼°¸ßÎÂ¼Æ,Î´ÓëÆäËûÒÇÆ÷×éºÏ	112	Ó¡¶ÈÄáÎ÷ÑÇ	10	Ò»°ãÃ³Ò×	119832	¸ö	373	Ç§¿Ë	1,043,531
202006	90251990	Î´ÁÐÃûÎÂ¶È¼Æ¼°¸ßÎÂ¼Æ,Î´ÓëÆäËûÒÇÆ÷×éºÏ	115	ÒÔÉ«ÁÐ	10	Ò»°ãÃ³Ò×	6052	¸ö	387	Ç§¿Ë	339,545
202006	90251990	Î´ÁÐÃûÎÂ¶È¼Æ¼°¸ßÎÂ¼Æ,Î´ÓëÆäËûÒÇÆ÷×éºÏ	116	ÈÕ±¾	10	Ò»°ãÃ³Ò×	304402	¸ö	7757	Ç§¿Ë	15,021,850
202006	90251990	Î´ÁÐÃûÎÂ¶È¼Æ¼°¸ßÎÂ¼Æ,Î´ÓëÆäËûÒÇÆ÷×éºÏ	116	ÈÕ±¾	12	ÆäËû¾èÔùÎï×Ê	1048	¸ö	156	Ç§¿Ë	208,269
202006	90251990	Î´ÁÐÃûÎÂ¶È¼Æ¼°¸ßÎÂ¼Æ,Î´ÓëÆäËûÒÇÆ÷×éºÏ	122	ÂíÀ´Î÷ÑÇ	10	Ò»°ãÃ³Ò×	130941	¸ö	702	Ç§¿Ë	4,820,218
202006	90251990	Î´ÁÐÃûÎÂ¶È¼Æ¼°¸ßÎÂ¼Æ,Î´ÓëÆäËûÒÇÆ÷×éºÏ	122	ÂíÀ´Î÷ÑÇ	12	ÆäËû¾èÔùÎï×Ê	5	¸ö	3	Ç§¿Ë	1,849
202006	90251990	Î´ÁÐÃûÎÂ¶È¼Æ¼°¸ßÎÂ¼Æ,Î´ÓëÆäËûÒÇÆ÷×éºÏ	129	·ÆÂÉ±ö	10	Ò»°ãÃ³Ò×	17961	¸ö	24	Ç§¿Ë	398,402
202006	90251990	Î´ÁÐÃûÎÂ¶È¼Æ¼°¸ßÎÂ¼Æ,Î´ÓëÆäËûÒÇÆ÷×éºÏ	132	ÐÂ¼ÓÆÂ	10	Ò»°ãÃ³Ò×	802	¸ö	62	Ç§¿Ë	62,271
202006	90251990	Î´ÁÐÃûÎÂ¶È¼Æ¼°¸ßÎÂ¼Æ,Î´ÓëÆäËûÒÇÆ÷×éºÏ	133	º«¹ú	10	Ò»°ãÃ³Ò×	179618	¸ö	1303	Ç§¿Ë	1,810,657
202006	90251990	Î´ÁÐÃûÎÂ¶È¼Æ¼°¸ßÎÂ¼Æ,Î´ÓëÆäËûÒÇÆ÷×éºÏ	136	Ì©¹ú	10	Ò»°ãÃ³Ò×	461281	¸ö	22532	Ç§¿Ë	22,565,448
202006	90251990	Î´ÁÐÃûÎÂ¶È¼Æ¼°¸ßÎÂ¼Æ,Î´ÓëÆäËûÒÇÆ÷×éºÏ	136	Ì©¹ú	12	ÆäËû¾èÔùÎï×Ê	20	¸ö	2	Ç§¿Ë	6,787
202006	90251990	Î´ÁÐÃûÎÂ¶È¼Æ¼°¸ßÎÂ¼Æ,Î´ÓëÆäËûÒÇÆ÷×éºÏ	141	Ô½ÄÏ	10	Ò»°ãÃ³Ò×	2031182	¸ö	12588	Ç§¿Ë	3,149,346
202006	90251990	Î´ÁÐÃûÎÂ¶È¼Æ¼°¸ßÎÂ¼Æ,Î´ÓëÆäËûÒÇÆ÷×éºÏ	142	ÖÐ¹ú	10	Ò»°ãÃ³Ò×	309816	¸ö	2806	Ç§¿Ë	7,141,662
202006	90251990	Î´ÁÐÃûÎÂ¶È¼Æ¼°¸ßÎÂ¼Æ,Î´ÓëÆäËûÒÇÆ÷×éºÏ	143	ÖÐ¹úÌ¨Íå	10	Ò»°ãÃ³Ò×	82189	¸ö	548	Ç§¿Ë	2,433,763
202006	90251990	Î´ÁÐÃûÎÂ¶È¼Æ¼°¸ßÎÂ¼Æ,Î´ÓëÆäËûÒÇÆ÷×éºÏ	247	Ì¹É£ÄáÑÇ	10	Ò»°ãÃ³Ò×	1	¸ö	0	Ç§¿Ë	136
202006	90251990	Î´ÁÐÃûÎÂ¶È¼Æ¼°¸ßÎÂ¼Æ,Î´ÓëÆäËûÒÇÆ÷×éºÏ	301	±ÈÀûÊ±	10	Ò»°ãÃ³Ò×	7	¸ö	3	Ç§¿Ë	14,674
202006	90251990	Î´ÁÐÃûÎÂ¶È¼Æ¼°¸ßÎÂ¼Æ,Î´ÓëÆäËûÒÇÆ÷×éºÏ	302	µ¤Âó	10	Ò»°ãÃ³Ò×	29	¸ö	12	Ç§¿Ë	326,398
202006	90251990	Î´ÁÐÃûÎÂ¶È¼Æ¼°¸ßÎÂ¼Æ,Î´ÓëÆäËûÒÇÆ÷×éºÏ	303	Ó¢¹ú	10	Ò»°ãÃ³Ò×	266894	¸ö	298	Ç§¿Ë	1,531,162
202006	90251990	Î´ÁÐÃûÎÂ¶È¼Æ¼°¸ßÎÂ¼Æ,Î´ÓëÆäËûÒÇÆ÷×éºÏ	303	Ó¢¹ú	12	ÆäËû¾èÔùÎï×Ê	286	¸ö	59	Ç§¿Ë	52,699
202006	90251990	Î´ÁÐÃûÎÂ¶È¼Æ¼°¸ßÎÂ¼Æ,Î´ÓëÆäËûÒÇÆ÷×éºÏ	304	µÂ¹ú	10	Ò»°ãÃ³Ò×	382221	¸ö	7542	Ç§¿Ë	17,949,303
202006	90251990	Î´ÁÐÃûÎÂ¶È¼Æ¼°¸ßÎÂ¼Æ,Î´ÓëÆäËûÒÇÆ÷×éºÏ	304	µÂ¹ú	12	ÆäËû¾èÔùÎï×Ê	13	¸ö	2	Ç§¿Ë	3,743
202006	90251990	Î´ÁÐÃûÎÂ¶È¼Æ¼°¸ßÎÂ¼Æ,Î´ÓëÆäËûÒÇÆ÷×éºÏ	305	·¨¹ú	10	Ò»°ãÃ³Ò×	3880	¸ö	53	Ç§¿Ë	610,534
202006	90251990	Î´ÁÐÃûÎÂ¶È¼Æ¼°¸ßÎÂ¼Æ,Î´ÓëÆäËûÒÇÆ÷×éºÏ	307	Òâ´óÀû	10	Ò»°ãÃ³Ò×	73027	¸ö	1126	Ç§¿Ë	371,767
202006	90251990	Î´ÁÐÃûÎÂ¶È¼Æ¼°¸ßÎÂ¼Æ,Î´ÓëÆäËûÒÇÆ÷×éºÏ	308	Â¬É­±¤	10	Ò»°ãÃ³Ò×	3	¸ö	0	Ç§¿Ë	468
202006	90251990	Î´ÁÐÃûÎÂ¶È¼Æ¼°¸ßÎÂ¼Æ,Î´ÓëÆäËûÒÇÆ÷×éºÏ	309	ºÉÀ¼	10	Ò»°ãÃ³Ò×	3303	¸ö	713	Ç§¿Ë	967,990
202006	90251990	Î´ÁÐÃûÎÂ¶È¼Æ¼°¸ßÎÂ¼Æ,Î´ÓëÆäËûÒÇÆ÷×éºÏ	312	Î÷°àÑÀ	10	Ò»°ãÃ³Ò×	822	¸ö	109	Ç§¿Ë	84,995
202006	90251990	Î´ÁÐÃûÎÂ¶È¼Æ¼°¸ßÎÂ¼Æ,Î´ÓëÆäËûÒÇÆ÷×éºÏ	315	°ÂµØÀû	10	Ò»°ãÃ³Ò×	12024	¸ö	10	Ç§¿Ë	30,081
202006	90251990	Î´ÁÐÃûÎÂ¶È¼Æ¼°¸ßÎÂ¼Æ,Î´ÓëÆäËûÒÇÆ÷×éºÏ	316	±£¼ÓÀûÑÇ	10	Ò»°ãÃ³Ò×	7	¸ö	0	Ç§¿Ë	4,633
202006	90251990	Î´ÁÐÃûÎÂ¶È¼Æ¼°¸ßÎÂ¼Æ,Î´ÓëÆäËûÒÇÆ÷×éºÏ	318	·ÒÀ¼	10	Ò»°ãÃ³Ò×	54	¸ö	3	Ç§¿Ë	25,713
202006	90251990	Î´ÁÐÃûÎÂ¶È¼Æ¼°¸ßÎÂ¼Æ,Î´ÓëÆäËûÒÇÆ÷×éºÏ	321	ÐÙÑÀÀû	10	Ò»°ãÃ³Ò×	19	¸ö	2	Ç§¿Ë	31,507
202006	90251990	Î´ÁÐÃûÎÂ¶È¼Æ¼°¸ßÎÂ¼Æ,Î´ÓëÆäËûÒÇÆ÷×éºÏ	322	±ùµº	10	Ò»°ãÃ³Ò×	14	¸ö	0	Ç§¿Ë	32,633
202006	90251990	Î´ÁÐÃûÎÂ¶È¼Æ¼°¸ßÎÂ¼Æ,Î´ÓëÆäËûÒÇÆ÷×éºÏ	327	²¨À¼	10	Ò»°ãÃ³Ò×	20	¸ö	56	Ç§¿Ë	142,093
202006	90251990	Î´ÁÐÃûÎÂ¶È¼Æ¼°¸ßÎÂ¼Æ,Î´ÓëÆäËûÒÇÆ÷×éºÏ	328	ÂÞÂíÄáÑÇ	10	Ò»°ãÃ³Ò×	362	¸ö	2	Ç§¿Ë	5,464
202006	90251990	Î´ÁÐÃûÎÂ¶È¼Æ¼°¸ßÎÂ¼Æ,Î´ÓëÆäËûÒÇÆ÷×éºÏ	330	Èðµä	10	Ò»°ãÃ³Ò×	4	¸ö	1	Ç§¿Ë	3,500
202006	90251990	Î´ÁÐÃûÎÂ¶È¼Æ¼°¸ßÎÂ¼Æ,Î´ÓëÆäËûÒÇÆ÷×éºÏ	331	ÈðÊ¿	10	Ò»°ãÃ³Ò×	5599	¸ö	27	Ç§¿Ë	450,220
202006	90251990	Î´ÁÐÃûÎÂ¶È¼Æ¼°¸ßÎÂ¼Æ,Î´ÓëÆäËûÒÇÆ÷×éºÏ	338	ÑÇÃÀÄáÑÇ	10	Ò»°ãÃ³Ò×	864	¸ö	6	Ç§¿Ë	41,011
202006	90251990	Î´ÁÐÃûÎÂ¶È¼Æ¼°¸ßÎÂ¼Æ,Î´ÓëÆäËûÒÇÆ÷×éºÏ	350	Ë¹ÂåÎÄÄáÑÇ	10	Ò»°ãÃ³Ò×	9	¸ö	3	Ç§¿Ë	7,515
202006	90251990	Î´ÁÐÃûÎÂ¶È¼Æ¼°¸ßÎÂ¼Æ,Î´ÓëÆäËûÒÇÆ÷×éºÏ	352	½Ý¿Ë	10	Ò»°ãÃ³Ò×	38876	¸ö	1507	Ç§¿Ë	1,714,605
202006	90251990	Î´ÁÐÃûÎÂ¶È¼Æ¼°¸ßÎÂ¼Æ,Î´ÓëÆäËûÒÇÆ÷×éºÏ	410	°ÍÎ÷	10	Ò»°ãÃ³Ò×	3	¸ö	11	Ç§¿Ë	100,516
202006	90251990	Î´ÁÐÃûÎÂ¶È¼Æ¼°¸ßÎÂ¼Æ,Î´ÓëÆäËûÒÇÆ÷×éºÏ	429	Ä«Î÷¸ç	10	Ò»°ãÃ³Ò×	154140	¸ö	32583	Ç§¿Ë	36,671,638
202006	90251990	Î´ÁÐÃûÎÂ¶È¼Æ¼°¸ßÎÂ¼Æ,Î´ÓëÆäËûÒÇÆ÷×éºÏ	501	¼ÓÄÃ´ó	10	Ò»°ãÃ³Ò×	989	¸ö	77	Ç§¿Ë	501,821
202006	90251990	Î´ÁÐÃûÎÂ¶È¼Æ¼°¸ßÎÂ¼Æ,Î´ÓëÆäËûÒÇÆ÷×éºÏ	502	ÃÀ¹ú	10	Ò»°ãÃ³Ò×	1051651	¸ö	1912	Ç§¿Ë	8,894,691
202006	90251990	Î´ÁÐÃûÎÂ¶È¼Æ¼°¸ßÎÂ¼Æ,Î´ÓëÆäËûÒÇÆ÷×éºÏ	601	°Ä´óÀûÑÇ	10	Ò»°ãÃ³Ò×	287	¸ö	68	Ç§¿Ë	44,830
202006	90251990	Î´ÁÐÃûÎÂ¶È¼Æ¼°¸ßÎÂ¼Æ,Î´ÓëÆäËûÒÇÆ÷×éºÏ	609	ÐÂÎ÷À¼	10	Ò»°ãÃ³Ò×	560	¸ö	53	Ç§¿Ë	226,806
202007	90251990	Î´ÁÐÃûÎÂ¶È¼Æ¼°¸ßÎÂ¼Æ,Î´ÓëÆäËûÒÇÆ÷×éºÏ	103	ÃÏ¼ÓÀ­¹ú	10	Ò»°ãÃ³Ò×	24	¸ö	30	Ç§¿Ë	1,701
202007	90251990	Î´ÁÐÃûÎÂ¶È¼Æ¼°¸ßÎÂ¼Æ,Î´ÓëÆäËûÒÇÆ÷×éºÏ	106	Ãåµé	10	Ò»°ãÃ³Ò×	3005	¸ö	41	Ç§¿Ë	53,052
202007	90251990	Î´ÁÐÃûÎÂ¶È¼Æ¼°¸ßÎÂ¼Æ,Î´ÓëÆäËûÒÇÆ÷×éºÏ	110	ÖÐ¹úÏã¸Û	10	Ò»°ãÃ³Ò×	21	¸ö	8	Ç§¿Ë	6,594
202007	90251990	Î´ÁÐÃûÎÂ¶È¼Æ¼°¸ßÎÂ¼Æ,Î´ÓëÆäËûÒÇÆ÷×éºÏ	111	Ó¡¶È	10	Ò»°ãÃ³Ò×	12276	¸ö	606	Ç§¿Ë	181,931
202007	90251990	Î´ÁÐÃûÎÂ¶È¼Æ¼°¸ßÎÂ¼Æ,Î´ÓëÆäËûÒÇÆ÷×éºÏ	112	Ó¡¶ÈÄáÎ÷ÑÇ	10	Ò»°ãÃ³Ò×	199277	¸ö	1249	Ç§¿Ë	1,255,312
202007	90251990	Î´ÁÐÃûÎÂ¶È¼Æ¼°¸ßÎÂ¼Æ,Î´ÓëÆäËûÒÇÆ÷×éºÏ	115	ÒÔÉ«ÁÐ	10	Ò»°ãÃ³Ò×	2925	¸ö	536	Ç§¿Ë	254,819
202007	90251990	Î´ÁÐÃûÎÂ¶È¼Æ¼°¸ßÎÂ¼Æ,Î´ÓëÆäËûÒÇÆ÷×éºÏ	116	ÈÕ±¾	10	Ò»°ãÃ³Ò×	418798	¸ö	11503	Ç§¿Ë	24,175,236
202007	90251990	Î´ÁÐÃûÎÂ¶È¼Æ¼°¸ßÎÂ¼Æ,Î´ÓëÆäËûÒÇÆ÷×éºÏ	116	ÈÕ±¾	12	ÆäËû¾èÔùÎï×Ê	33	¸ö	10	Ç§¿Ë	11,099
202007	90251990	Î´ÁÐÃûÎÂ¶È¼Æ¼°¸ßÎÂ¼Æ,Î´ÓëÆäËûÒÇÆ÷×éºÏ	122	ÂíÀ´Î÷ÑÇ	10	Ò»°ãÃ³Ò×	412262	¸ö	538	Ç§¿Ë	14,210,687
202007	90251990	Î´ÁÐÃûÎÂ¶È¼Æ¼°¸ßÎÂ¼Æ,Î´ÓëÆäËûÒÇÆ÷×éºÏ	129	·ÆÂÉ±ö	10	Ò»°ãÃ³Ò×	33097	¸ö	36	Ç§¿Ë	519,312
202007	90251990	Î´ÁÐÃûÎÂ¶È¼Æ¼°¸ßÎÂ¼Æ,Î´ÓëÆäËûÒÇÆ÷×éºÏ	132	ÐÂ¼ÓÆÂ	10	Ò»°ãÃ³Ò×	6	¸ö	5	Ç§¿Ë	52,348
202007	90251990	Î´ÁÐÃûÎÂ¶È¼Æ¼°¸ßÎÂ¼Æ,Î´ÓëÆäËûÒÇÆ÷×éºÏ	133	º«¹ú	10	Ò»°ãÃ³Ò×	70544	¸ö	1666	Ç§¿Ë	271,120
202007	90251990	Î´ÁÐÃûÎÂ¶È¼Æ¼°¸ßÎÂ¼Æ,Î´ÓëÆäËûÒÇÆ÷×éºÏ	133	º«¹ú	12	ÆäËû¾èÔùÎï×Ê	3	¸ö	1	Ç§¿Ë	789
202007	90251990	Î´ÁÐÃûÎÂ¶È¼Æ¼°¸ßÎÂ¼Æ,Î´ÓëÆäËûÒÇÆ÷×éºÏ	136	Ì©¹ú	10	Ò»°ãÃ³Ò×	332616	¸ö	16178	Ç§¿Ë	16,226,924
202007	90251990	Î´ÁÐÃûÎÂ¶È¼Æ¼°¸ßÎÂ¼Æ,Î´ÓëÆäËûÒÇÆ÷×éºÏ	137	ÍÁ¶úÆä	10	Ò»°ãÃ³Ò×	1363	¸ö	115	Ç§¿Ë	16,016
202007	90251990	Î´ÁÐÃûÎÂ¶È¼Æ¼°¸ßÎÂ¼Æ,Î´ÓëÆäËûÒÇÆ÷×éºÏ	141	Ô½ÄÏ	10	Ò»°ãÃ³Ò×	1427231	¸ö	7907	Ç§¿Ë	2,004,991
202007	90251990	Î´ÁÐÃûÎÂ¶È¼Æ¼°¸ßÎÂ¼Æ,Î´ÓëÆäËûÒÇÆ÷×éºÏ	142	ÖÐ¹ú	10	Ò»°ãÃ³Ò×	113974	¸ö	3302	Ç§¿Ë	3,083,061
202007	90251990	Î´ÁÐÃûÎÂ¶È¼Æ¼°¸ßÎÂ¼Æ,Î´ÓëÆäËûÒÇÆ÷×éºÏ	143	ÖÐ¹úÌ¨Íå	10	Ò»°ãÃ³Ò×	6608	¸ö	300	Ç§¿Ë	230,481
202007	90251990	Î´ÁÐÃûÎÂ¶È¼Æ¼°¸ßÎÂ¼Æ,Î´ÓëÆäËûÒÇÆ÷×éºÏ	302	µ¤Âó	10	Ò»°ãÃ³Ò×	8	¸ö	1	Ç§¿Ë	7,463
202007	90251990	Î´ÁÐÃûÎÂ¶È¼Æ¼°¸ßÎÂ¼Æ,Î´ÓëÆäËûÒÇÆ÷×éºÏ	303	Ó¢¹ú	10	Ò»°ãÃ³Ò×	151556	¸ö	208	Ç§¿Ë	868,662
202007	90251990	Î´ÁÐÃûÎÂ¶È¼Æ¼°¸ßÎÂ¼Æ,Î´ÓëÆäËûÒÇÆ÷×éºÏ	304	µÂ¹ú	10	Ò»°ãÃ³Ò×	550181	¸ö	9856	Ç§¿Ë	26,100,934
202007	90251990	Î´ÁÐÃûÎÂ¶È¼Æ¼°¸ßÎÂ¼Æ,Î´ÓëÆäËûÒÇÆ÷×éºÏ	305	·¨¹ú	10	Ò»°ãÃ³Ò×	340	¸ö	55	Ç§¿Ë	523,446
202007	90251990	Î´ÁÐÃûÎÂ¶È¼Æ¼°¸ßÎÂ¼Æ,Î´ÓëÆäËûÒÇÆ÷×éºÏ	306	°®¶ûÀ¼	10	Ò»°ãÃ³Ò×	730	¸ö	27	Ç§¿Ë	11,677
202007	90251990	Î´ÁÐÃûÎÂ¶È¼Æ¼°¸ßÎÂ¼Æ,Î´ÓëÆäËûÒÇÆ÷×éºÏ	307	Òâ´óÀû	10	Ò»°ãÃ³Ò×	43310	¸ö	379	Ç§¿Ë	335,903
202007	90251990	Î´ÁÐÃûÎÂ¶È¼Æ¼°¸ßÎÂ¼Æ,Î´ÓëÆäËûÒÇÆ÷×éºÏ	308	Â¬É­±¤	10	Ò»°ãÃ³Ò×	120020	¸ö	1707	Ç§¿Ë	702,907
202007	90251990	Î´ÁÐÃûÎÂ¶È¼Æ¼°¸ßÎÂ¼Æ,Î´ÓëÆäËûÒÇÆ÷×éºÏ	309	ºÉÀ¼	10	Ò»°ãÃ³Ò×	5229	¸ö	452	Ç§¿Ë	493,238
202007	90251990	Î´ÁÐÃûÎÂ¶È¼Æ¼°¸ßÎÂ¼Æ,Î´ÓëÆäËûÒÇÆ÷×éºÏ	311	ÆÏÌÑÑÀ	10	Ò»°ãÃ³Ò×	2	¸ö	0	Ç§¿Ë	26,243
202007	90251990	Î´ÁÐÃûÎÂ¶È¼Æ¼°¸ßÎÂ¼Æ,Î´ÓëÆäËûÒÇÆ÷×éºÏ	312	Î÷°àÑÀ	10	Ò»°ãÃ³Ò×	12	¸ö	6	Ç§¿Ë	1,679
202007	90251990	Î´ÁÐÃûÎÂ¶È¼Æ¼°¸ßÎÂ¼Æ,Î´ÓëÆäËûÒÇÆ÷×éºÏ	315	°ÂµØÀû	10	Ò»°ãÃ³Ò×	4	¸ö	2	Ç§¿Ë	1,376
202007	90251990	Î´ÁÐÃûÎÂ¶È¼Æ¼°¸ßÎÂ¼Æ,Î´ÓëÆäËûÒÇÆ÷×éºÏ	316	±£¼ÓÀûÑÇ	10	Ò»°ãÃ³Ò×	52	¸ö	5	Ç§¿Ë	2,516
202007	90251990	Î´ÁÐÃûÎÂ¶È¼Æ¼°¸ßÎÂ¼Æ,Î´ÓëÆäËûÒÇÆ÷×éºÏ	318	·ÒÀ¼	10	Ò»°ãÃ³Ò×	7	¸ö	3	Ç§¿Ë	5,323
202007	90251990	Î´ÁÐÃûÎÂ¶È¼Æ¼°¸ßÎÂ¼Æ,Î´ÓëÆäËûÒÇÆ÷×éºÏ	321	ÐÙÑÀÀû	10	Ò»°ãÃ³Ò×	1	¸ö	0	Ç§¿Ë	1,658
202007	90251990	Î´ÁÐÃûÎÂ¶È¼Æ¼°¸ßÎÂ¼Æ,Î´ÓëÆäËûÒÇÆ÷×éºÏ	326	Å²Íþ	10	Ò»°ãÃ³Ò×	1	¸ö	0	Ç§¿Ë	714
202007	90251990	Î´ÁÐÃûÎÂ¶È¼Æ¼°¸ßÎÂ¼Æ,Î´ÓëÆäËûÒÇÆ÷×éºÏ	328	ÂÞÂíÄáÑÇ	10	Ò»°ãÃ³Ò×	107	¸ö	8	Ç§¿Ë	19,100
202007	90251990	Î´ÁÐÃûÎÂ¶È¼Æ¼°¸ßÎÂ¼Æ,Î´ÓëÆäËûÒÇÆ÷×éºÏ	330	Èðµä	10	Ò»°ãÃ³Ò×	3	¸ö	1	Ç§¿Ë	3,176
202007	90251990	Î´ÁÐÃûÎÂ¶È¼Æ¼°¸ßÎÂ¼Æ,Î´ÓëÆäËûÒÇÆ÷×éºÏ	331	ÈðÊ¿	10	Ò»°ãÃ³Ò×	49043	¸ö	377	Ç§¿Ë	1,716,342
202007	90251990	Î´ÁÐÃûÎÂ¶È¼Æ¼°¸ßÎÂ¼Æ,Î´ÓëÆäËûÒÇÆ÷×éºÏ	338	ÑÇÃÀÄáÑÇ	10	Ò»°ãÃ³Ò×	326	¸ö	3	Ç§¿Ë	23,557
202007	90251990	Î´ÁÐÃûÎÂ¶È¼Æ¼°¸ßÎÂ¼Æ,Î´ÓëÆäËûÒÇÆ÷×éºÏ	352	½Ý¿Ë	10	Ò»°ãÃ³Ò×	58429	¸ö	1138	Ç§¿Ë	1,476,339
202007	90251990	Î´ÁÐÃûÎÂ¶È¼Æ¼°¸ßÎÂ¼Æ,Î´ÓëÆäËûÒÇÆ÷×éºÏ	410	°ÍÎ÷	10	Ò»°ãÃ³Ò×	1	¸ö	0	Ç§¿Ë	617
202007	90251990	Î´ÁÐÃûÎÂ¶È¼Æ¼°¸ßÎÂ¼Æ,Î´ÓëÆäËûÒÇÆ÷×éºÏ	429	Ä«Î÷¸ç	10	Ò»°ãÃ³Ò×	85069	¸ö	9524	Ç§¿Ë	11,151,794
202007	90251990	Î´ÁÐÃûÎÂ¶È¼Æ¼°¸ßÎÂ¼Æ,Î´ÓëÆäËûÒÇÆ÷×éºÏ	501	¼ÓÄÃ´ó	10	Ò»°ãÃ³Ò×	997	¸ö	128	Ç§¿Ë	260,207
202007	90251990	Î´ÁÐÃûÎÂ¶È¼Æ¼°¸ßÎÂ¼Æ,Î´ÓëÆäËûÒÇÆ÷×éºÏ	501	¼ÓÄÃ´ó	12	ÆäËû¾èÔùÎï×Ê	6	¸ö	4	Ç§¿Ë	2,500
202007	90251990	Î´ÁÐÃûÎÂ¶È¼Æ¼°¸ßÎÂ¼Æ,Î´ÓëÆäËûÒÇÆ÷×éºÏ	502	ÃÀ¹ú	10	Ò»°ãÃ³Ò×	1063084	¸ö	1488	Ç§¿Ë	10,832,083
202007	90251990	Î´ÁÐÃûÎÂ¶È¼Æ¼°¸ßÎÂ¼Æ,Î´ÓëÆäËûÒÇÆ÷×éºÏ	601	°Ä´óÀûÑÇ	10	Ò»°ãÃ³Ò×	2	¸ö	0	Ç§¿Ë	7,442
202007	90251990	Î´ÁÐÃûÎÂ¶È¼Æ¼°¸ßÎÂ¼Æ,Î´ÓëÆäËûÒÇÆ÷×éºÏ	609	ÐÂÎ÷À¼	10	Ò»°ãÃ³Ò×	583	¸ö	56	Ç§¿Ë	236,223
202007	90251990	Î´ÁÐÃûÎÂ¶È¼Æ¼°¸ßÎÂ¼Æ,Î´ÓëÆäËûÒÇÆ÷×éºÏ	701	¹ú(µØ)±ð²»Ïê	10	Ò»°ãÃ³Ò×	1	¸ö	1	Ç§¿Ë	2,172
202008	90251990	Î´ÁÐÃûÎÂ¶È¼Æ¼°¸ßÎÂ¼Æ,Î´ÓëÆäËûÒÇÆ÷×éºÏ	106	Ãåµé	10	Ò»°ãÃ³Ò×	35560	¸ö	477	Ç§¿Ë	596,487
202008	90251990	Î´ÁÐÃûÎÂ¶È¼Æ¼°¸ßÎÂ¼Æ,Î´ÓëÆäËûÒÇÆ÷×éºÏ	110	ÖÐ¹úÏã¸Û	10	Ò»°ãÃ³Ò×	5338	¸ö	426	Ç§¿Ë	208,799
202008	90251990	Î´ÁÐÃûÎÂ¶È¼Æ¼°¸ßÎÂ¼Æ,Î´ÓëÆäËûÒÇÆ÷×éºÏ	111	Ó¡¶È	10	Ò»°ãÃ³Ò×	15607	¸ö	401	Ç§¿Ë	294,669
202008	90251990	Î´ÁÐÃûÎÂ¶È¼Æ¼°¸ßÎÂ¼Æ,Î´ÓëÆäËûÒÇÆ÷×éºÏ	112	Ó¡¶ÈÄáÎ÷ÑÇ	10	Ò»°ãÃ³Ò×	92047	¸ö	552	Ç§¿Ë	581,962
202008	90251990	Î´ÁÐÃûÎÂ¶È¼Æ¼°¸ßÎÂ¼Æ,Î´ÓëÆäËûÒÇÆ÷×éºÏ	115	ÒÔÉ«ÁÐ	10	Ò»°ãÃ³Ò×	2153	¸ö	472	Ç§¿Ë	207,939
202008	90251990	Î´ÁÐÃûÎÂ¶È¼Æ¼°¸ßÎÂ¼Æ,Î´ÓëÆäËûÒÇÆ÷×éºÏ	116	ÈÕ±¾	10	Ò»°ãÃ³Ò×	324147	¸ö	10494	Ç§¿Ë	23,244,078
202008	90251990	Î´ÁÐÃûÎÂ¶È¼Æ¼°¸ßÎÂ¼Æ,Î´ÓëÆäËûÒÇÆ÷×éºÏ	122	ÂíÀ´Î÷ÑÇ	10	Ò»°ãÃ³Ò×	178701	¸ö	329	Ç§¿Ë	8,735,535
202008	90251990	Î´ÁÐÃûÎÂ¶È¼Æ¼°¸ßÎÂ¼Æ,Î´ÓëÆäËûÒÇÆ÷×éºÏ	129	·ÆÂÉ±ö	10	Ò»°ãÃ³Ò×	23044	¸ö	32	Ç§¿Ë	638,332
202008	90251990	Î´ÁÐÃûÎÂ¶È¼Æ¼°¸ßÎÂ¼Æ,Î´ÓëÆäËûÒÇÆ÷×éºÏ	132	ÐÂ¼ÓÆÂ	10	Ò»°ãÃ³Ò×	2	¸ö	0	Ç§¿Ë	3,687
202008	90251990	Î´ÁÐÃûÎÂ¶È¼Æ¼°¸ßÎÂ¼Æ,Î´ÓëÆäËûÒÇÆ÷×éºÏ	133	º«¹ú	10	Ò»°ãÃ³Ò×	63582	¸ö	420	Ç§¿Ë	698,055
202008	90251990	Î´ÁÐÃûÎÂ¶È¼Æ¼°¸ßÎÂ¼Æ,Î´ÓëÆäËûÒÇÆ÷×éºÏ	136	Ì©¹ú	10	Ò»°ãÃ³Ò×	438625	¸ö	21981	Ç§¿Ë	21,951,781
202008	90251990	Î´ÁÐÃûÎÂ¶È¼Æ¼°¸ßÎÂ¼Æ,Î´ÓëÆäËûÒÇÆ÷×éºÏ	137	ÍÁ¶úÆä	10	Ò»°ãÃ³Ò×	1	¸ö	0	Ç§¿Ë	12
202008	90251990	Î´ÁÐÃûÎÂ¶È¼Æ¼°¸ßÎÂ¼Æ,Î´ÓëÆäËûÒÇÆ÷×éºÏ	141	Ô½ÄÏ	10	Ò»°ãÃ³Ò×	2035518	¸ö	10087	Ç§¿Ë	3,287,840
202008	90251990	Î´ÁÐÃûÎÂ¶È¼Æ¼°¸ßÎÂ¼Æ,Î´ÓëÆäËûÒÇÆ÷×éºÏ	142	ÖÐ¹ú	10	Ò»°ãÃ³Ò×	25315	¸ö	1658	Ç§¿Ë	2,722,864
202008	90251990	Î´ÁÐÃûÎÂ¶È¼Æ¼°¸ßÎÂ¼Æ,Î´ÓëÆäËûÒÇÆ÷×éºÏ	143	ÖÐ¹úÌ¨Íå	10	Ò»°ãÃ³Ò×	7959	¸ö	444	Ç§¿Ë	375,644
202008	90251990	Î´ÁÐÃûÎÂ¶È¼Æ¼°¸ßÎÂ¼Æ,Î´ÓëÆäËûÒÇÆ÷×éºÏ	234	ÄÉÃ×±ÈÑÇ	10	Ò»°ãÃ³Ò×	880	¸ö	1	Ç§¿Ë	28,843
202008	90251990	Î´ÁÐÃûÎÂ¶È¼Æ¼°¸ßÎÂ¼Æ,Î´ÓëÆäËûÒÇÆ÷×éºÏ	301	±ÈÀûÊ±	10	Ò»°ãÃ³Ò×	352	¸ö	1	Ç§¿Ë	52,507
202008	90251990	Î´ÁÐÃûÎÂ¶È¼Æ¼°¸ßÎÂ¼Æ,Î´ÓëÆäËûÒÇÆ÷×éºÏ	302	µ¤Âó	10	Ò»°ãÃ³Ò×	48	¸ö	28	Ç§¿Ë	32,485
202008	90251990	Î´ÁÐÃûÎÂ¶È¼Æ¼°¸ßÎÂ¼Æ,Î´ÓëÆäËûÒÇÆ÷×éºÏ	303	Ó¢¹ú	10	Ò»°ãÃ³Ò×	128112	¸ö	188	Ç§¿Ë	958,375
202008	90251990	Î´ÁÐÃûÎÂ¶È¼Æ¼°¸ßÎÂ¼Æ,Î´ÓëÆäËûÒÇÆ÷×éºÏ	304	µÂ¹ú	10	Ò»°ãÃ³Ò×	506965	¸ö	7552	Ç§¿Ë	22,315,131
202008	90251990	Î´ÁÐÃûÎÂ¶È¼Æ¼°¸ßÎÂ¼Æ,Î´ÓëÆäËûÒÇÆ÷×éºÏ	304	µÂ¹ú	12	ÆäËû¾èÔùÎï×Ê	13	¸ö	2	Ç§¿Ë	3,743
202008	90251990	Î´ÁÐÃûÎÂ¶È¼Æ¼°¸ßÎÂ¼Æ,Î´ÓëÆäËûÒÇÆ÷×éºÏ	305	·¨¹ú	10	Ò»°ãÃ³Ò×	500	¸ö	24	Ç§¿Ë	445,724
202008	90251990	Î´ÁÐÃûÎÂ¶È¼Æ¼°¸ßÎÂ¼Æ,Î´ÓëÆäËûÒÇÆ÷×éºÏ	305	·¨¹ú	11	¹ú¼Ò¼ä¡¢¹ú¼Ê×éÖ¯ÎÞ³¥Ô®ÖúºÍÔùËÍµÄÎï×Ê	816	¸ö	400	Ç§¿Ë	58,256
202008	90251990	Î´ÁÐÃûÎÂ¶È¼Æ¼°¸ßÎÂ¼Æ,Î´ÓëÆäËûÒÇÆ÷×éºÏ	306	°®¶ûÀ¼	10	Ò»°ãÃ³Ò×	711	¸ö	26	Ç§¿Ë	11,066
202008	90251990	Î´ÁÐÃûÎÂ¶È¼Æ¼°¸ßÎÂ¼Æ,Î´ÓëÆäËûÒÇÆ÷×éºÏ	307	Òâ´óÀû	10	Ò»°ãÃ³Ò×	62006	¸ö	802	Ç§¿Ë	649,966
202008	90251990	Î´ÁÐÃûÎÂ¶È¼Æ¼°¸ßÎÂ¼Æ,Î´ÓëÆäËûÒÇÆ÷×éºÏ	308	Â¬É­±¤	10	Ò»°ãÃ³Ò×	90015	¸ö	1280	Ç§¿Ë	527,269
202008	90251990	Î´ÁÐÃûÎÂ¶È¼Æ¼°¸ßÎÂ¼Æ,Î´ÓëÆäËûÒÇÆ÷×éºÏ	309	ºÉÀ¼	10	Ò»°ãÃ³Ò×	703	¸ö	894	Ç§¿Ë	508,189
202008	90251990	Î´ÁÐÃûÎÂ¶È¼Æ¼°¸ßÎÂ¼Æ,Î´ÓëÆäËûÒÇÆ÷×éºÏ	312	Î÷°àÑÀ	10	Ò»°ãÃ³Ò×	22	¸ö	6	Ç§¿Ë	7,280
202008	90251990	Î´ÁÐÃûÎÂ¶È¼Æ¼°¸ßÎÂ¼Æ,Î´ÓëÆäËûÒÇÆ÷×éºÏ	315	°ÂµØÀû	10	Ò»°ãÃ³Ò×	24011	¸ö	9	Ç§¿Ë	53,773
202008	90251990	Î´ÁÐÃûÎÂ¶È¼Æ¼°¸ßÎÂ¼Æ,Î´ÓëÆäËûÒÇÆ÷×éºÏ	316	±£¼ÓÀûÑÇ	10	Ò»°ãÃ³Ò×	105	¸ö	5	Ç§¿Ë	25,197
202008	90251990	Î´ÁÐÃûÎÂ¶È¼Æ¼°¸ßÎÂ¼Æ,Î´ÓëÆäËûÒÇÆ÷×éºÏ	318	·ÒÀ¼	10	Ò»°ãÃ³Ò×	100	¸ö	4	Ç§¿Ë	9,024
202008	90251990	Î´ÁÐÃûÎÂ¶È¼Æ¼°¸ßÎÂ¼Æ,Î´ÓëÆäËûÒÇÆ÷×éºÏ	321	ÐÙÑÀÀû	10	Ò»°ãÃ³Ò×	8	¸ö	0	Ç§¿Ë	1,080
202008	90251990	Î´ÁÐÃûÎÂ¶È¼Æ¼°¸ßÎÂ¼Æ,Î´ÓëÆäËûÒÇÆ÷×éºÏ	327	²¨À¼	10	Ò»°ãÃ³Ò×	5	¸ö	0	Ç§¿Ë	144
202008	90251990	Î´ÁÐÃûÎÂ¶È¼Æ¼°¸ßÎÂ¼Æ,Î´ÓëÆäËûÒÇÆ÷×éºÏ	328	ÂÞÂíÄáÑÇ	10	Ò»°ãÃ³Ò×	636	¸ö	4	Ç§¿Ë	28,793
202008	90251990	Î´ÁÐÃûÎÂ¶È¼Æ¼°¸ßÎÂ¼Æ,Î´ÓëÆäËûÒÇÆ÷×éºÏ	330	Èðµä	10	Ò»°ãÃ³Ò×	71	¸ö	10	Ç§¿Ë	26,389
202008	90251990	Î´ÁÐÃûÎÂ¶È¼Æ¼°¸ßÎÂ¼Æ,Î´ÓëÆäËûÒÇÆ÷×éºÏ	331	ÈðÊ¿	10	Ò»°ãÃ³Ò×	15660	¸ö	20	Ç§¿Ë	184,974
202008	90251990	Î´ÁÐÃûÎÂ¶È¼Æ¼°¸ßÎÂ¼Æ,Î´ÓëÆäËûÒÇÆ÷×éºÏ	331	ÈðÊ¿	12	ÆäËû¾èÔùÎï×Ê	15	¸ö	5	Ç§¿Ë	1,680
202008	90251990	Î´ÁÐÃûÎÂ¶È¼Æ¼°¸ßÎÂ¼Æ,Î´ÓëÆäËûÒÇÆ÷×éºÏ	338	ÑÇÃÀÄáÑÇ	10	Ò»°ãÃ³Ò×	130	¸ö	2	Ç§¿Ë	12,056
202008	90251990	Î´ÁÐÃûÎÂ¶È¼Æ¼°¸ßÎÂ¼Æ,Î´ÓëÆäËûÒÇÆ÷×éºÏ	350	Ë¹ÂåÎÄÄáÑÇ	10	Ò»°ãÃ³Ò×	3	¸ö	0	Ç§¿Ë	176
202008	90251990	Î´ÁÐÃûÎÂ¶È¼Æ¼°¸ßÎÂ¼Æ,Î´ÓëÆäËûÒÇÆ÷×éºÏ	352	½Ý¿Ë	10	Ò»°ãÃ³Ò×	33124	¸ö	865	Ç§¿Ë	617,460
202008	90251990	Î´ÁÐÃûÎÂ¶È¼Æ¼°¸ßÎÂ¼Æ,Î´ÓëÆäËûÒÇÆ÷×éºÏ	410	°ÍÎ÷	10	Ò»°ãÃ³Ò×	7	¸ö	2	Ç§¿Ë	860
202008	90251990	Î´ÁÐÃûÎÂ¶È¼Æ¼°¸ßÎÂ¼Æ,Î´ÓëÆäËûÒÇÆ÷×éºÏ	429	Ä«Î÷¸ç	10	Ò»°ãÃ³Ò×	118280	¸ö	11039	Ç§¿Ë	18,211,678
202008	90251990	Î´ÁÐÃûÎÂ¶È¼Æ¼°¸ßÎÂ¼Æ,Î´ÓëÆäËûÒÇÆ÷×éºÏ	501	¼ÓÄÃ´ó	10	Ò»°ãÃ³Ò×	2815	¸ö	70	Ç§¿Ë	449,363
202008	90251990	Î´ÁÐÃûÎÂ¶È¼Æ¼°¸ßÎÂ¼Æ,Î´ÓëÆäËûÒÇÆ÷×éºÏ	502	ÃÀ¹ú	10	Ò»°ãÃ³Ò×	2096036	¸ö	3803	Ç§¿Ë	9,090,466
202008	90251990	Î´ÁÐÃûÎÂ¶È¼Æ¼°¸ßÎÂ¼Æ,Î´ÓëÆäËûÒÇÆ÷×éºÏ	601	°Ä´óÀûÑÇ	11	¹ú¼Ò¼ä¡¢¹ú¼Ê×éÖ¯ÎÞ³¥Ô®ÖúºÍÔùËÍµÄÎï×Ê	500	¸ö	151	Ç§¿Ë	647,647
202008	90251990	Î´ÁÐÃûÎÂ¶È¼Æ¼°¸ßÎÂ¼Æ,Î´ÓëÆäËûÒÇÆ÷×éºÏ	609	ÐÂÎ÷À¼	10	Ò»°ãÃ³Ò×	711	¸ö	66	Ç§¿Ë	288,487
202008	90251990	Î´ÁÐÃûÎÂ¶È¼Æ¼°¸ßÎÂ¼Æ,Î´ÓëÆäËûÒÇÆ÷×éºÏ	701	¹ú(µØ)±ð²»Ïê	10	Ò»°ãÃ³Ò×	1	¸ö	1	Ç§¿Ë	2,145
202009	90251990	Î´ÁÐÃûÎÂ¶È¼Æ¼°¸ßÎÂ¼Æ,Î´ÓëÆäËûÒÇÆ÷×éºÏ	106	Ãåµé	10	Ò»°ãÃ³Ò×	13440	¸ö	171	Ç§¿Ë	222,800
202009	90251990	Î´ÁÐÃûÎÂ¶È¼Æ¼°¸ßÎÂ¼Æ,Î´ÓëÆäËûÒÇÆ÷×éºÏ	108	ÈûÆÖÂ·Ë¹	12	ÆäËû¾èÔùÎï×Ê	58	¸ö	73	Ç§¿Ë	28,955
202009	90251990	Î´ÁÐÃûÎÂ¶È¼Æ¼°¸ßÎÂ¼Æ,Î´ÓëÆäËûÒÇÆ÷×éºÏ	110	ÖÐ¹úÏã¸Û	10	Ò»°ãÃ³Ò×	406	¸ö	43	Ç§¿Ë	21,110
202009	90251990	Î´ÁÐÃûÎÂ¶È¼Æ¼°¸ßÎÂ¼Æ,Î´ÓëÆäËûÒÇÆ÷×éºÏ	111	Ó¡¶È	10	Ò»°ãÃ³Ò×	9397	¸ö	1029	Ç§¿Ë	189,422
202009	90251990	Î´ÁÐÃûÎÂ¶È¼Æ¼°¸ßÎÂ¼Æ,Î´ÓëÆäËûÒÇÆ÷×éºÏ	112	Ó¡¶ÈÄáÎ÷ÑÇ	10	Ò»°ãÃ³Ò×	78986	¸ö	508	Ç§¿Ë	617,311
202009	90251990	Î´ÁÐÃûÎÂ¶È¼Æ¼°¸ßÎÂ¼Æ,Î´ÓëÆäËûÒÇÆ÷×éºÏ	112	Ó¡¶ÈÄáÎ÷ÑÇ	12	ÆäËû¾èÔùÎï×Ê	17	¸ö	5	Ç§¿Ë	5,558
202009	90251990	Î´ÁÐÃûÎÂ¶È¼Æ¼°¸ßÎÂ¼Æ,Î´ÓëÆäËûÒÇÆ÷×éºÏ	115	ÒÔÉ«ÁÐ	10	Ò»°ãÃ³Ò×	1283	¸ö	340	Ç§¿Ë	125,753
202009	90251990	Î´ÁÐÃûÎÂ¶È¼Æ¼°¸ßÎÂ¼Æ,Î´ÓëÆäËûÒÇÆ÷×éºÏ	116	ÈÕ±¾	10	Ò»°ãÃ³Ò×	306617	¸ö	9091	Ç§¿Ë	19,052,303
202009	90251990	Î´ÁÐÃûÎÂ¶È¼Æ¼°¸ßÎÂ¼Æ,Î´ÓëÆäËûÒÇÆ÷×éºÏ	122	ÂíÀ´Î÷ÑÇ	10	Ò»°ãÃ³Ò×	436450	¸ö	479	Ç§¿Ë	20,316,321
202009	90251990	Î´ÁÐÃûÎÂ¶È¼Æ¼°¸ßÎÂ¼Æ,Î´ÓëÆäËûÒÇÆ÷×éºÏ	129	·ÆÂÉ±ö	10	Ò»°ãÃ³Ò×	11162	¸ö	16	Ç§¿Ë	524,482
202009	90251990	Î´ÁÐÃûÎÂ¶È¼Æ¼°¸ßÎÂ¼Æ,Î´ÓëÆäËûÒÇÆ÷×éºÏ	132	ÐÂ¼ÓÆÂ	10	Ò»°ãÃ³Ò×	2	¸ö	2	Ç§¿Ë	18,155
202009	90251990	Î´ÁÐÃûÎÂ¶È¼Æ¼°¸ßÎÂ¼Æ,Î´ÓëÆäËûÒÇÆ÷×éºÏ	133	º«¹ú	10	Ò»°ãÃ³Ò×	139501	¸ö	433	Ç§¿Ë	1,055,319
202009	90251990	Î´ÁÐÃûÎÂ¶È¼Æ¼°¸ßÎÂ¼Æ,Î´ÓëÆäËûÒÇÆ÷×éºÏ	136	Ì©¹ú	10	Ò»°ãÃ³Ò×	522758	¸ö	25960	Ç§¿Ë	25,034,872
202009	90251990	Î´ÁÐÃûÎÂ¶È¼Æ¼°¸ßÎÂ¼Æ,Î´ÓëÆäËûÒÇÆ÷×éºÏ	137	ÍÁ¶úÆä	10	Ò»°ãÃ³Ò×	2000	¸ö	25	Ç§¿Ë	53,413
202009	90251990	Î´ÁÐÃûÎÂ¶È¼Æ¼°¸ßÎÂ¼Æ,Î´ÓëÆäËûÒÇÆ÷×éºÏ	141	Ô½ÄÏ	10	Ò»°ãÃ³Ò×	1504713	¸ö	7181	Ç§¿Ë	3,318,743
202009	90251990	Î´ÁÐÃûÎÂ¶È¼Æ¼°¸ßÎÂ¼Æ,Î´ÓëÆäËûÒÇÆ÷×éºÏ	142	ÖÐ¹ú	10	Ò»°ãÃ³Ò×	376211	¸ö	4565	Ç§¿Ë	4,749,722
202009	90251990	Î´ÁÐÃûÎÂ¶È¼Æ¼°¸ßÎÂ¼Æ,Î´ÓëÆäËûÒÇÆ÷×éºÏ	142	ÖÐ¹ú	12	ÆäËû¾èÔùÎï×Ê	13	¸ö	4	Ç§¿Ë	4,251
202009	90251990	Î´ÁÐÃûÎÂ¶È¼Æ¼°¸ßÎÂ¼Æ,Î´ÓëÆäËûÒÇÆ÷×éºÏ	143	ÖÐ¹úÌ¨Íå	10	Ò»°ãÃ³Ò×	27703	¸ö	440	Ç§¿Ë	787,510
202009	90251990	Î´ÁÐÃûÎÂ¶È¼Æ¼°¸ßÎÂ¼Æ,Î´ÓëÆäËûÒÇÆ÷×éºÏ	234	ÄÉÃ×±ÈÑÇ	10	Ò»°ãÃ³Ò×	303	¸ö	1	Ç§¿Ë	9,835
202009	90251990	Î´ÁÐÃûÎÂ¶È¼Æ¼°¸ßÎÂ¼Æ,Î´ÓëÆäËûÒÇÆ÷×éºÏ	302	µ¤Âó	10	Ò»°ãÃ³Ò×	16185	¸ö	378	Ç§¿Ë	338,413
202009	90251990	Î´ÁÐÃûÎÂ¶È¼Æ¼°¸ßÎÂ¼Æ,Î´ÓëÆäËûÒÇÆ÷×éºÏ	303	Ó¢¹ú	10	Ò»°ãÃ³Ò×	232295	¸ö	264	Ç§¿Ë	1,126,109
202009	90251990	Î´ÁÐÃûÎÂ¶È¼Æ¼°¸ßÎÂ¼Æ,Î´ÓëÆäËûÒÇÆ÷×éºÏ	304	µÂ¹ú	10	Ò»°ãÃ³Ò×	445479	¸ö	7865	Ç§¿Ë	24,372,839
202009	90251990	Î´ÁÐÃûÎÂ¶È¼Æ¼°¸ßÎÂ¼Æ,Î´ÓëÆäËûÒÇÆ÷×éºÏ	305	·¨¹ú	10	Ò»°ãÃ³Ò×	655	¸ö	129	Ç§¿Ë	4,515,704
202009	90251990	Î´ÁÐÃûÎÂ¶È¼Æ¼°¸ßÎÂ¼Æ,Î´ÓëÆäËûÒÇÆ÷×éºÏ	306	°®¶ûÀ¼	10	Ò»°ãÃ³Ò×	243	¸ö	9	Ç§¿Ë	3,915
202009	90251990	Î´ÁÐÃûÎÂ¶È¼Æ¼°¸ßÎÂ¼Æ,Î´ÓëÆäËûÒÇÆ÷×éºÏ	307	Òâ´óÀû	10	Ò»°ãÃ³Ò×	89371	¸ö	882	Ç§¿Ë	450,807
202009	90251990	Î´ÁÐÃûÎÂ¶È¼Æ¼°¸ßÎÂ¼Æ,Î´ÓëÆäËûÒÇÆ÷×éºÏ	308	Â¬É­±¤	10	Ò»°ãÃ³Ò×	30018	¸ö	427	Ç§¿Ë	184,126
202009	90251990	Î´ÁÐÃûÎÂ¶È¼Æ¼°¸ßÎÂ¼Æ,Î´ÓëÆäËûÒÇÆ÷×éºÏ	309	ºÉÀ¼	10	Ò»°ãÃ³Ò×	269	¸ö	251	Ç§¿Ë	396,310
202009	90251990	Î´ÁÐÃûÎÂ¶È¼Æ¼°¸ßÎÂ¼Æ,Î´ÓëÆäËûÒÇÆ÷×éºÏ	312	Î÷°àÑÀ	10	Ò»°ãÃ³Ò×	198	¸ö	80	Ç§¿Ë	13,932
202009	90251990	Î´ÁÐÃûÎÂ¶È¼Æ¼°¸ßÎÂ¼Æ,Î´ÓëÆäËûÒÇÆ÷×éºÏ	315	°ÂµØÀû	10	Ò»°ãÃ³Ò×	24044	¸ö	44	Ç§¿Ë	160,315
202009	90251990	Î´ÁÐÃûÎÂ¶È¼Æ¼°¸ßÎÂ¼Æ,Î´ÓëÆäËûÒÇÆ÷×éºÏ	316	±£¼ÓÀûÑÇ	10	Ò»°ãÃ³Ò×	89563	¸ö	7947	Ç§¿Ë	7,876,452
202009	90251990	Î´ÁÐÃûÎÂ¶È¼Æ¼°¸ßÎÂ¼Æ,Î´ÓëÆäËûÒÇÆ÷×éºÏ	318	·ÒÀ¼	10	Ò»°ãÃ³Ò×	9	¸ö	2	Ç§¿Ë	19,695
202009	90251990	Î´ÁÐÃûÎÂ¶È¼Æ¼°¸ßÎÂ¼Æ,Î´ÓëÆäËûÒÇÆ÷×éºÏ	321	ÐÙÑÀÀû	10	Ò»°ãÃ³Ò×	32	¸ö	2	Ç§¿Ë	40,844
202009	90251990	Î´ÁÐÃûÎÂ¶È¼Æ¼°¸ßÎÂ¼Æ,Î´ÓëÆäËûÒÇÆ÷×éºÏ	326	Å²Íþ	10	Ò»°ãÃ³Ò×	8	¸ö	4	Ç§¿Ë	11,162
202009	90251990	Î´ÁÐÃûÎÂ¶È¼Æ¼°¸ßÎÂ¼Æ,Î´ÓëÆäËûÒÇÆ÷×éºÏ	327	²¨À¼	10	Ò»°ãÃ³Ò×	2688	¸ö	70	Ç§¿Ë	68,542
202009	90251990	Î´ÁÐÃûÎÂ¶È¼Æ¼°¸ßÎÂ¼Æ,Î´ÓëÆäËûÒÇÆ÷×éºÏ	328	ÂÞÂíÄáÑÇ	10	Ò»°ãÃ³Ò×	391	¸ö	8	Ç§¿Ë	61,971
202009	90251990	Î´ÁÐÃûÎÂ¶È¼Æ¼°¸ßÎÂ¼Æ,Î´ÓëÆäËûÒÇÆ÷×éºÏ	330	Èðµä	10	Ò»°ãÃ³Ò×	5	¸ö	0	Ç§¿Ë	4,484
202009	90251990	Î´ÁÐÃûÎÂ¶È¼Æ¼°¸ßÎÂ¼Æ,Î´ÓëÆäËûÒÇÆ÷×éºÏ	331	ÈðÊ¿	10	Ò»°ãÃ³Ò×	11072	¸ö	106	Ç§¿Ë	737,933
202009	90251990	Î´ÁÐÃûÎÂ¶È¼Æ¼°¸ßÎÂ¼Æ,Î´ÓëÆäËûÒÇÆ÷×éºÏ	338	ÑÇÃÀÄáÑÇ	10	Ò»°ãÃ³Ò×	378	¸ö	3	Ç§¿Ë	25,614
202009	90251990	Î´ÁÐÃûÎÂ¶È¼Æ¼°¸ßÎÂ¼Æ,Î´ÓëÆäËûÒÇÆ÷×éºÏ	350	Ë¹ÂåÎÄÄáÑÇ	10	Ò»°ãÃ³Ò×	2	¸ö	1	Ç§¿Ë	6,904
202009	90251990	Î´ÁÐÃûÎÂ¶È¼Æ¼°¸ßÎÂ¼Æ,Î´ÓëÆäËûÒÇÆ÷×éºÏ	352	½Ý¿Ë	10	Ò»°ãÃ³Ò×	70584	¸ö	705	Ç§¿Ë	838,344
202009	90251990	Î´ÁÐÃûÎÂ¶È¼Æ¼°¸ßÎÂ¼Æ,Î´ÓëÆäËûÒÇÆ÷×éºÏ	429	Ä«Î÷¸ç	10	Ò»°ãÃ³Ò×	150720	¸ö	38445	Ç§¿Ë	31,622,238
202009	90251990	Î´ÁÐÃûÎÂ¶È¼Æ¼°¸ßÎÂ¼Æ,Î´ÓëÆäËûÒÇÆ÷×éºÏ	501	¼ÓÄÃ´ó	10	Ò»°ãÃ³Ò×	293	¸ö	26	Ç§¿Ë	165,204
202009	90251990	Î´ÁÐÃûÎÂ¶È¼Æ¼°¸ßÎÂ¼Æ,Î´ÓëÆäËûÒÇÆ÷×éºÏ	502	ÃÀ¹ú	10	Ò»°ãÃ³Ò×	3116741	¸ö	1306	Ç§¿Ë	6,681,101
202009	90251990	Î´ÁÐÃûÎÂ¶È¼Æ¼°¸ßÎÂ¼Æ,Î´ÓëÆäËûÒÇÆ÷×éºÏ	502	ÃÀ¹ú	12	ÆäËû¾èÔùÎï×Ê	20	¸ö	1	Ç§¿Ë	1,345
202009	90251990	Î´ÁÐÃûÎÂ¶È¼Æ¼°¸ßÎÂ¼Æ,Î´ÓëÆäËûÒÇÆ÷×éºÏ	609	ÐÂÎ÷À¼	10	Ò»°ãÃ³Ò×	2644	¸ö	251	Ç§¿Ë	1,071,794
202009	90251990	Î´ÁÐÃûÎÂ¶È¼Æ¼°¸ßÎÂ¼Æ,Î´ÓëÆäËûÒÇÆ÷×éºÏ	701	¹ú(µØ)±ð²»Ïê	10	Ò»°ãÃ³Ò×	13	¸ö	2	Ç§¿Ë	3,580
202010	90251990	Î´ÁÐÃûÎÂ¶È¼Æ¼°¸ßÎÂ¼Æ,Î´ÓëÆäËûÒÇÆ÷×éºÏ	106	Ãåµé	10	Ò»°ãÃ³Ò×	19200	¸ö	242	Ç§¿Ë	309,428
202010	90251990	Î´ÁÐÃûÎÂ¶È¼Æ¼°¸ßÎÂ¼Æ,Î´ÓëÆäËûÒÇÆ÷×éºÏ	110	ÖÐ¹úÏã¸Û	10	Ò»°ãÃ³Ò×	5015	¸ö	386	Ç§¿Ë	184,544
202010	90251990	Î´ÁÐÃûÎÂ¶È¼Æ¼°¸ßÎÂ¼Æ,Î´ÓëÆäËûÒÇÆ÷×éºÏ	111	Ó¡¶È	10	Ò»°ãÃ³Ò×	12012	¸ö	383	Ç§¿Ë	136,136
202010	90251990	Î´ÁÐÃûÎÂ¶È¼Æ¼°¸ßÎÂ¼Æ,Î´ÓëÆäËûÒÇÆ÷×éºÏ	112	Ó¡¶ÈÄáÎ÷ÑÇ	10	Ò»°ãÃ³Ò×	102489	¸ö	650	Ç§¿Ë	671,044
202010	90251990	Î´ÁÐÃûÎÂ¶È¼Æ¼°¸ßÎÂ¼Æ,Î´ÓëÆäËûÒÇÆ÷×éºÏ	115	ÒÔÉ«ÁÐ	10	Ò»°ãÃ³Ò×	1718	¸ö	354	Ç§¿Ë	163,308
202010	90251990	Î´ÁÐÃûÎÂ¶È¼Æ¼°¸ßÎÂ¼Æ,Î´ÓëÆäËûÒÇÆ÷×éºÏ	116	ÈÕ±¾	10	Ò»°ãÃ³Ò×	387209	¸ö	9937	Ç§¿Ë	20,268,684
202010	90251990	Î´ÁÐÃûÎÂ¶È¼Æ¼°¸ßÎÂ¼Æ,Î´ÓëÆäËûÒÇÆ÷×éºÏ	122	ÂíÀ´Î÷ÑÇ	10	Ò»°ãÃ³Ò×	675131	¸ö	496	Ç§¿Ë	16,225,689
202010	90251990	Î´ÁÐÃûÎÂ¶È¼Æ¼°¸ßÎÂ¼Æ,Î´ÓëÆäËûÒÇÆ÷×éºÏ	129	·ÆÂÉ±ö	10	Ò»°ãÃ³Ò×	16984	¸ö	22	Ç§¿Ë	554,063
202010	90251990	Î´ÁÐÃûÎÂ¶È¼Æ¼°¸ßÎÂ¼Æ,Î´ÓëÆäËûÒÇÆ÷×éºÏ	133	º«¹ú	10	Ò»°ãÃ³Ò×	21163	¸ö	317	Ç§¿Ë	1,133,882
202010	90251990	Î´ÁÐÃûÎÂ¶È¼Æ¼°¸ßÎÂ¼Æ,Î´ÓëÆäËûÒÇÆ÷×éºÏ	136	Ì©¹ú	10	Ò»°ãÃ³Ò×	471726	¸ö	23068	Ç§¿Ë	22,882,471
202010	90251990	Î´ÁÐÃûÎÂ¶È¼Æ¼°¸ßÎÂ¼Æ,Î´ÓëÆäËûÒÇÆ÷×éºÏ	141	Ô½ÄÏ	10	Ò»°ãÃ³Ò×	1865103	¸ö	9323	Ç§¿Ë	3,477,899
202010	90251990	Î´ÁÐÃûÎÂ¶È¼Æ¼°¸ßÎÂ¼Æ,Î´ÓëÆäËûÒÇÆ÷×éºÏ	142	ÖÐ¹ú	10	Ò»°ãÃ³Ò×	83867	¸ö	2027	Ç§¿Ë	1,467,919
202010	90251990	Î´ÁÐÃûÎÂ¶È¼Æ¼°¸ßÎÂ¼Æ,Î´ÓëÆäËûÒÇÆ÷×éºÏ	143	ÖÐ¹úÌ¨Íå	10	Ò»°ãÃ³Ò×	8897	¸ö	808	Ç§¿Ë	594,335
202010	90251990	Î´ÁÐÃûÎÂ¶È¼Æ¼°¸ßÎÂ¼Æ,Î´ÓëÆäËûÒÇÆ÷×éºÏ	301	±ÈÀûÊ±	10	Ò»°ãÃ³Ò×	1758	¸ö	4	Ç§¿Ë	448,674
202010	90251990	Î´ÁÐÃûÎÂ¶È¼Æ¼°¸ßÎÂ¼Æ,Î´ÓëÆäËûÒÇÆ÷×éºÏ	302	µ¤Âó	10	Ò»°ãÃ³Ò×	2	¸ö	0	Ç§¿Ë	2,765
202010	90251990	Î´ÁÐÃûÎÂ¶È¼Æ¼°¸ßÎÂ¼Æ,Î´ÓëÆäËûÒÇÆ÷×éºÏ	303	Ó¢¹ú	10	Ò»°ãÃ³Ò×	130297	¸ö	211	Ç§¿Ë	1,156,763
202010	90251990	Î´ÁÐÃûÎÂ¶È¼Æ¼°¸ßÎÂ¼Æ,Î´ÓëÆäËûÒÇÆ÷×éºÏ	304	µÂ¹ú	10	Ò»°ãÃ³Ò×	425345	¸ö	8317	Ç§¿Ë	27,862,732
202010	90251990	Î´ÁÐÃûÎÂ¶È¼Æ¼°¸ßÎÂ¼Æ,Î´ÓëÆäËûÒÇÆ÷×éºÏ	305	·¨¹ú	10	Ò»°ãÃ³Ò×	631	¸ö	29	Ç§¿Ë	421,503
202010	90251990	Î´ÁÐÃûÎÂ¶È¼Æ¼°¸ßÎÂ¼Æ,Î´ÓëÆäËûÒÇÆ÷×éºÏ	306	°®¶ûÀ¼	10	Ò»°ãÃ³Ò×	4	¸ö	0	Ç§¿Ë	923
202010	90251990	Î´ÁÐÃûÎÂ¶È¼Æ¼°¸ßÎÂ¼Æ,Î´ÓëÆäËûÒÇÆ÷×éºÏ	307	Òâ´óÀû	10	Ò»°ãÃ³Ò×	34782	¸ö	289	Ç§¿Ë	209,383
202010	90251990	Î´ÁÐÃûÎÂ¶È¼Æ¼°¸ßÎÂ¼Æ,Î´ÓëÆäËûÒÇÆ÷×éºÏ	308	Â¬É­±¤	10	Ò»°ãÃ³Ò×	74548	¸ö	1060	Ç§¿Ë	444,800
202010	90251990	Î´ÁÐÃûÎÂ¶È¼Æ¼°¸ßÎÂ¼Æ,Î´ÓëÆäËûÒÇÆ÷×éºÏ	309	ºÉÀ¼	10	Ò»°ãÃ³Ò×	6428	¸ö	127	Ç§¿Ë	271,028
202010	90251990	Î´ÁÐÃûÎÂ¶È¼Æ¼°¸ßÎÂ¼Æ,Î´ÓëÆäËûÒÇÆ÷×éºÏ	312	Î÷°àÑÀ	10	Ò»°ãÃ³Ò×	91	¸ö	28	Ç§¿Ë	11,497
202010	90251990	Î´ÁÐÃûÎÂ¶È¼Æ¼°¸ßÎÂ¼Æ,Î´ÓëÆäËûÒÇÆ÷×éºÏ	315	°ÂµØÀû	10	Ò»°ãÃ³Ò×	1	¸ö	3	Ç§¿Ë	15,727
202010	90251990	Î´ÁÐÃûÎÂ¶È¼Æ¼°¸ßÎÂ¼Æ,Î´ÓëÆäËûÒÇÆ÷×éºÏ	316	±£¼ÓÀûÑÇ	10	Ò»°ãÃ³Ò×	139705	¸ö	12581	Ç§¿Ë	12,841,031
202010	90251990	Î´ÁÐÃûÎÂ¶È¼Æ¼°¸ßÎÂ¼Æ,Î´ÓëÆäËûÒÇÆ÷×éºÏ	318	·ÒÀ¼	10	Ò»°ãÃ³Ò×	8	¸ö	3	Ç§¿Ë	23,005
202010	90251990	Î´ÁÐÃûÎÂ¶È¼Æ¼°¸ßÎÂ¼Æ,Î´ÓëÆäËûÒÇÆ÷×éºÏ	321	ÐÙÑÀÀû	10	Ò»°ãÃ³Ò×	15	¸ö	0	Ç§¿Ë	2,209
202010	90251990	Î´ÁÐÃûÎÂ¶È¼Æ¼°¸ßÎÂ¼Æ,Î´ÓëÆäËûÒÇÆ÷×éºÏ	324	Âí¶úËû	10	Ò»°ãÃ³Ò×	100	¸ö	0	Ç§¿Ë	1,056
202010	90251990	Î´ÁÐÃûÎÂ¶È¼Æ¼°¸ßÎÂ¼Æ,Î´ÓëÆäËûÒÇÆ÷×éºÏ	326	Å²Íþ	10	Ò»°ãÃ³Ò×	3	¸ö	1	Ç§¿Ë	5,348
202010	90251990	Î´ÁÐÃûÎÂ¶È¼Æ¼°¸ßÎÂ¼Æ,Î´ÓëÆäËûÒÇÆ÷×éºÏ	328	ÂÞÂíÄáÑÇ	10	Ò»°ãÃ³Ò×	316	¸ö	4	Ç§¿Ë	62,659
202010	90251990	Î´ÁÐÃûÎÂ¶È¼Æ¼°¸ßÎÂ¼Æ,Î´ÓëÆäËûÒÇÆ÷×éºÏ	330	Èðµä	10	Ò»°ãÃ³Ò×	18	¸ö	1	Ç§¿Ë	3,902
202010	90251990	Î´ÁÐÃûÎÂ¶È¼Æ¼°¸ßÎÂ¼Æ,Î´ÓëÆäËûÒÇÆ÷×éºÏ	331	ÈðÊ¿	10	Ò»°ãÃ³Ò×	495	¸ö	46	Ç§¿Ë	495,066
202010	90251990	Î´ÁÐÃûÎÂ¶È¼Æ¼°¸ßÎÂ¼Æ,Î´ÓëÆäËûÒÇÆ÷×éºÏ	350	Ë¹ÂåÎÄÄáÑÇ	10	Ò»°ãÃ³Ò×	2	¸ö	0	Ç§¿Ë	3,862
202010	90251990	Î´ÁÐÃûÎÂ¶È¼Æ¼°¸ßÎÂ¼Æ,Î´ÓëÆäËûÒÇÆ÷×éºÏ	352	½Ý¿Ë	10	Ò»°ãÃ³Ò×	33738	¸ö	789	Ç§¿Ë	645,680
202010	90251990	Î´ÁÐÃûÎÂ¶È¼Æ¼°¸ßÎÂ¼Æ,Î´ÓëÆäËûÒÇÆ÷×éºÏ	410	°ÍÎ÷	10	Ò»°ãÃ³Ò×	3	¸ö	2	Ç§¿Ë	1,771
202010	90251990	Î´ÁÐÃûÎÂ¶È¼Æ¼°¸ßÎÂ¼Æ,Î´ÓëÆäËûÒÇÆ÷×éºÏ	429	Ä«Î÷¸ç	10	Ò»°ãÃ³Ò×	251950	¸ö	72503	Ç§¿Ë	58,084,090
202010	90251990	Î´ÁÐÃûÎÂ¶È¼Æ¼°¸ßÎÂ¼Æ,Î´ÓëÆäËûÒÇÆ÷×éºÏ	501	¼ÓÄÃ´ó	10	Ò»°ãÃ³Ò×	1021	¸ö	4	Ç§¿Ë	51,675
202010	90251990	Î´ÁÐÃûÎÂ¶È¼Æ¼°¸ßÎÂ¼Æ,Î´ÓëÆäËûÒÇÆ÷×éºÏ	502	ÃÀ¹ú	10	Ò»°ãÃ³Ò×	21113	¸ö	1095	Ç§¿Ë	7,507,450
202010	90251990	Î´ÁÐÃûÎÂ¶È¼Æ¼°¸ßÎÂ¼Æ,Î´ÓëÆäËûÒÇÆ÷×éºÏ	609	ÐÂÎ÷À¼	10	Ò»°ãÃ³Ò×	211	¸ö	20	Ç§¿Ë	85,483
202010	90251990	Î´ÁÐÃûÎÂ¶È¼Æ¼°¸ßÎÂ¼Æ,Î´ÓëÆäËûÒÇÆ÷×éºÏ	701	¹ú(µØ)±ð²»Ïê	10	Ò»°ãÃ³Ò×	1	¸ö	1	Ç§¿Ë	1,256
202011	90251990	Î´ÁÐÃûÎÂ¶È¼Æ¼°¸ßÎÂ¼Æ,Î´ÓëÆäËûÒÇÆ÷×éºÏ	106	Ãåµé	10	Ò»°ãÃ³Ò×	14400	¸ö	184	Ç§¿Ë	230,567
202011	90251990	Î´ÁÐÃûÎÂ¶È¼Æ¼°¸ßÎÂ¼Æ,Î´ÓëÆäËûÒÇÆ÷×éºÏ	110	ÖÐ¹úÏã¸Û	10	Ò»°ãÃ³Ò×	24	¸ö	5	Ç§¿Ë	2,949
202011	90251990	Î´ÁÐÃûÎÂ¶È¼Æ¼°¸ßÎÂ¼Æ,Î´ÓëÆäËûÒÇÆ÷×éºÏ	111	Ó¡¶È	10	Ò»°ãÃ³Ò×	16800	¸ö	526	Ç§¿Ë	182,961
202011	90251990	Î´ÁÐÃûÎÂ¶È¼Æ¼°¸ßÎÂ¼Æ,Î´ÓëÆäËûÒÇÆ÷×éºÏ	112	Ó¡¶ÈÄáÎ÷ÑÇ	10	Ò»°ãÃ³Ò×	225066	¸ö	1328	Ç§¿Ë	1,056,658
202011	90251990	Î´ÁÐÃûÎÂ¶È¼Æ¼°¸ßÎÂ¼Æ,Î´ÓëÆäËûÒÇÆ÷×éºÏ	115	ÒÔÉ«ÁÐ	10	Ò»°ãÃ³Ò×	1338	¸ö	141	Ç§¿Ë	126,738
202011	90251990	Î´ÁÐÃûÎÂ¶È¼Æ¼°¸ßÎÂ¼Æ,Î´ÓëÆäËûÒÇÆ÷×éºÏ	116	ÈÕ±¾	10	Ò»°ãÃ³Ò×	379582	¸ö	6823	Ç§¿Ë	14,659,786
202011	90251990	Î´ÁÐÃûÎÂ¶È¼Æ¼°¸ßÎÂ¼Æ,Î´ÓëÆäËûÒÇÆ÷×éºÏ	122	ÂíÀ´Î÷ÑÇ	10	Ò»°ãÃ³Ò×	448576	¸ö	401	Ç§¿Ë	18,132,906
202011	90251990	Î´ÁÐÃûÎÂ¶È¼Æ¼°¸ßÎÂ¼Æ,Î´ÓëÆäËûÒÇÆ÷×éºÏ	129	·ÆÂÉ±ö	10	Ò»°ãÃ³Ò×	13105	¸ö	17	Ç§¿Ë	241,293
202011	90251990	Î´ÁÐÃûÎÂ¶È¼Æ¼°¸ßÎÂ¼Æ,Î´ÓëÆäËûÒÇÆ÷×éºÏ	132	ÐÂ¼ÓÆÂ	10	Ò»°ãÃ³Ò×	5	¸ö	13	Ç§¿Ë	20,967
202011	90251990	Î´ÁÐÃûÎÂ¶È¼Æ¼°¸ßÎÂ¼Æ,Î´ÓëÆäËûÒÇÆ÷×éºÏ	133	º«¹ú	10	Ò»°ãÃ³Ò×	69655	¸ö	183	Ç§¿Ë	251,621
202011	90251990	Î´ÁÐÃûÎÂ¶È¼Æ¼°¸ßÎÂ¼Æ,Î´ÓëÆäËûÒÇÆ÷×éºÏ	136	Ì©¹ú	10	Ò»°ãÃ³Ò×	478441	¸ö	23377	Ç§¿Ë	23,337,671
202011	90251990	Î´ÁÐÃûÎÂ¶È¼Æ¼°¸ßÎÂ¼Æ,Î´ÓëÆäËûÒÇÆ÷×éºÏ	137	ÍÁ¶úÆä	10	Ò»°ãÃ³Ò×	14	¸ö	0	Ç§¿Ë	137
202011	90251990	Î´ÁÐÃûÎÂ¶È¼Æ¼°¸ßÎÂ¼Æ,Î´ÓëÆäËûÒÇÆ÷×éºÏ	141	Ô½ÄÏ	10	Ò»°ãÃ³Ò×	1840243	¸ö	8965	Ç§¿Ë	2,785,891
202011	90251990	Î´ÁÐÃûÎÂ¶È¼Æ¼°¸ßÎÂ¼Æ,Î´ÓëÆäËûÒÇÆ÷×éºÏ	142	ÖÐ¹ú	10	Ò»°ãÃ³Ò×	168485	¸ö	5495	Ç§¿Ë	3,020,740
202011	90251990	Î´ÁÐÃûÎÂ¶È¼Æ¼°¸ßÎÂ¼Æ,Î´ÓëÆäËûÒÇÆ÷×éºÏ	143	ÖÐ¹úÌ¨Íå	10	Ò»°ãÃ³Ò×	3334	¸ö	209	Ç§¿Ë	283,723
202011	90251990	Î´ÁÐÃûÎÂ¶È¼Æ¼°¸ßÎÂ¼Æ,Î´ÓëÆäËûÒÇÆ÷×éºÏ	301	±ÈÀûÊ±	10	Ò»°ãÃ³Ò×	4	¸ö	0	Ç§¿Ë	3,331
202011	90251990	Î´ÁÐÃûÎÂ¶È¼Æ¼°¸ßÎÂ¼Æ,Î´ÓëÆäËûÒÇÆ÷×éºÏ	302	µ¤Âó	10	Ò»°ãÃ³Ò×	8	¸ö	1	Ç§¿Ë	10,359
202011	90251990	Î´ÁÐÃûÎÂ¶È¼Æ¼°¸ßÎÂ¼Æ,Î´ÓëÆäËûÒÇÆ÷×éºÏ	303	Ó¢¹ú	10	Ò»°ãÃ³Ò×	60183	¸ö	102	Ç§¿Ë	2,025,243
202011	90251990	Î´ÁÐÃûÎÂ¶È¼Æ¼°¸ßÎÂ¼Æ,Î´ÓëÆäËûÒÇÆ÷×éºÏ	304	µÂ¹ú	10	Ò»°ãÃ³Ò×	343343	¸ö	4705	Ç§¿Ë	22,866,575
202011	90251990	Î´ÁÐÃûÎÂ¶È¼Æ¼°¸ßÎÂ¼Æ,Î´ÓëÆäËûÒÇÆ÷×éºÏ	305	·¨¹ú	10	Ò»°ãÃ³Ò×	1884	¸ö	60	Ç§¿Ë	523,742
202011	90251990	Î´ÁÐÃûÎÂ¶È¼Æ¼°¸ßÎÂ¼Æ,Î´ÓëÆäËûÒÇÆ÷×éºÏ	306	°®¶ûÀ¼	10	Ò»°ãÃ³Ò×	489	¸ö	25	Ç§¿Ë	23,807
202011	90251990	Î´ÁÐÃûÎÂ¶È¼Æ¼°¸ßÎÂ¼Æ,Î´ÓëÆäËûÒÇÆ÷×éºÏ	307	Òâ´óÀû	10	Ò»°ãÃ³Ò×	39924	¸ö	354	Ç§¿Ë	197,664
202011	90251990	Î´ÁÐÃûÎÂ¶È¼Æ¼°¸ßÎÂ¼Æ,Î´ÓëÆäËûÒÇÆ÷×éºÏ	308	Â¬É­±¤	10	Ò»°ãÃ³Ò×	92535	¸ö	1316	Ç§¿Ë	538,940
202011	90251990	Î´ÁÐÃûÎÂ¶È¼Æ¼°¸ßÎÂ¼Æ,Î´ÓëÆäËûÒÇÆ÷×éºÏ	309	ºÉÀ¼	10	Ò»°ãÃ³Ò×	37	¸ö	7	Ç§¿Ë	128,791
202011	90251990	Î´ÁÐÃûÎÂ¶È¼Æ¼°¸ßÎÂ¼Æ,Î´ÓëÆäËûÒÇÆ÷×éºÏ	312	Î÷°àÑÀ	10	Ò»°ãÃ³Ò×	122	¸ö	28	Ç§¿Ë	8,710
202011	90251990	Î´ÁÐÃûÎÂ¶È¼Æ¼°¸ßÎÂ¼Æ,Î´ÓëÆäËûÒÇÆ÷×éºÏ	315	°ÂµØÀû	10	Ò»°ãÃ³Ò×	12002	¸ö	2	Ç§¿Ë	34,506
202011	90251990	Î´ÁÐÃûÎÂ¶È¼Æ¼°¸ßÎÂ¼Æ,Î´ÓëÆäËûÒÇÆ÷×éºÏ	316	±£¼ÓÀûÑÇ	10	Ò»°ãÃ³Ò×	188180	¸ö	15722	Ç§¿Ë	16,555,603
202011	90251990	Î´ÁÐÃûÎÂ¶È¼Æ¼°¸ßÎÂ¼Æ,Î´ÓëÆäËûÒÇÆ÷×éºÏ	318	·ÒÀ¼	10	Ò»°ãÃ³Ò×	2	¸ö	0	Ç§¿Ë	2,691
202011	90251990	Î´ÁÐÃûÎÂ¶È¼Æ¼°¸ßÎÂ¼Æ,Î´ÓëÆäËûÒÇÆ÷×éºÏ	321	ÐÙÑÀÀû	10	Ò»°ãÃ³Ò×	10	¸ö	1	Ç§¿Ë	16,194
202011	90251990	Î´ÁÐÃûÎÂ¶È¼Æ¼°¸ßÎÂ¼Æ,Î´ÓëÆäËûÒÇÆ÷×éºÏ	326	Å²Íþ	10	Ò»°ãÃ³Ò×	12	¸ö	7	Ç§¿Ë	34,392
202011	90251990	Î´ÁÐÃûÎÂ¶È¼Æ¼°¸ßÎÂ¼Æ,Î´ÓëÆäËûÒÇÆ÷×éºÏ	327	²¨À¼	10	Ò»°ãÃ³Ò×	6	¸ö	0	Ç§¿Ë	236
202011	90251990	Î´ÁÐÃûÎÂ¶È¼Æ¼°¸ßÎÂ¼Æ,Î´ÓëÆäËûÒÇÆ÷×éºÏ	328	ÂÞÂíÄáÑÇ	10	Ò»°ãÃ³Ò×	337	¸ö	3	Ç§¿Ë	38,951
202011	90251990	Î´ÁÐÃûÎÂ¶È¼Æ¼°¸ßÎÂ¼Æ,Î´ÓëÆäËûÒÇÆ÷×éºÏ	330	Èðµä	10	Ò»°ãÃ³Ò×	285	¸ö	12	Ç§¿Ë	79,637
202011	90251990	Î´ÁÐÃûÎÂ¶È¼Æ¼°¸ßÎÂ¼Æ,Î´ÓëÆäËûÒÇÆ÷×éºÏ	331	ÈðÊ¿	10	Ò»°ãÃ³Ò×	8048	¸ö	309	Ç§¿Ë	1,642,239
202011	90251990	Î´ÁÐÃûÎÂ¶È¼Æ¼°¸ßÎÂ¼Æ,Î´ÓëÆäËûÒÇÆ÷×éºÏ	335	À­ÍÑÎ¬ÑÇ	10	Ò»°ãÃ³Ò×	2	¸ö	14	Ç§¿Ë	35,427
202011	90251990	Î´ÁÐÃûÎÂ¶È¼Æ¼°¸ßÎÂ¼Æ,Î´ÓëÆäËûÒÇÆ÷×éºÏ	350	Ë¹ÂåÎÄÄáÑÇ	10	Ò»°ãÃ³Ò×	5	¸ö	0	Ç§¿Ë	276
202011	90251990	Î´ÁÐÃûÎÂ¶È¼Æ¼°¸ßÎÂ¼Æ,Î´ÓëÆäËûÒÇÆ÷×éºÏ	352	½Ý¿Ë	10	Ò»°ãÃ³Ò×	49675	¸ö	452	Ç§¿Ë	582,607
202011	90251990	Î´ÁÐÃûÎÂ¶È¼Æ¼°¸ßÎÂ¼Æ,Î´ÓëÆäËûÒÇÆ÷×éºÏ	429	Ä«Î÷¸ç	10	Ò»°ãÃ³Ò×	162588	¸ö	32198	Ç§¿Ë	32,252,481
202011	90251990	Î´ÁÐÃûÎÂ¶È¼Æ¼°¸ßÎÂ¼Æ,Î´ÓëÆäËûÒÇÆ÷×éºÏ	501	¼ÓÄÃ´ó	10	Ò»°ãÃ³Ò×	839	¸ö	25	Ç§¿Ë	447,900
202011	90251990	Î´ÁÐÃûÎÂ¶È¼Æ¼°¸ßÎÂ¼Æ,Î´ÓëÆäËûÒÇÆ÷×éºÏ	502	ÃÀ¹ú	10	Ò»°ãÃ³Ò×	30885	¸ö	1618	Ç§¿Ë	12,868,862
202011	90251990	Î´ÁÐÃûÎÂ¶È¼Æ¼°¸ßÎÂ¼Æ,Î´ÓëÆäËûÒÇÆ÷×éºÏ	601	°Ä´óÀûÑÇ	10	Ò»°ãÃ³Ò×	58	¸ö	4	Ç§¿Ë	5,128
202011	90251990	Î´ÁÐÃûÎÂ¶È¼Æ¼°¸ßÎÂ¼Æ,Î´ÓëÆäËûÒÇÆ÷×éºÏ	609	ÐÂÎ÷À¼	10	Ò»°ãÃ³Ò×	1064	¸ö	96	Ç§¿Ë	432,253
202012	90251990	Î´ÁÐÃûÎÂ¶È¼Æ¼°¸ßÎÂ¼Æ,Î´ÓëÆäËûÒÇÆ÷×éºÏ	106	Ãåµé	10	Ò»°ãÃ³Ò×	24114	¸ö	322	Ç§¿Ë	390,803
202012	90251990	Î´ÁÐÃûÎÂ¶È¼Æ¼°¸ßÎÂ¼Æ,Î´ÓëÆäËûÒÇÆ÷×éºÏ	110	ÖÐ¹úÏã¸Û	10	Ò»°ãÃ³Ò×	6001	¸ö	456	Ç§¿Ë	209,507
202012	90251990	Î´ÁÐÃûÎÂ¶È¼Æ¼°¸ßÎÂ¼Æ,Î´ÓëÆäËûÒÇÆ÷×éºÏ	111	Ó¡¶È	10	Ò»°ãÃ³Ò×	7	¸ö	13	Ç§¿Ë	6,459
202012	90251990	Î´ÁÐÃûÎÂ¶È¼Æ¼°¸ßÎÂ¼Æ,Î´ÓëÆäËûÒÇÆ÷×éºÏ	112	Ó¡¶ÈÄáÎ÷ÑÇ	10	Ò»°ãÃ³Ò×	192157	¸ö	1246	Ç§¿Ë	930,750
202012	90251990	Î´ÁÐÃûÎÂ¶È¼Æ¼°¸ßÎÂ¼Æ,Î´ÓëÆäËûÒÇÆ÷×éºÏ	115	ÒÔÉ«ÁÐ	10	Ò»°ãÃ³Ò×	193	¸ö	18	Ç§¿Ë	25,909
202012	90251990	Î´ÁÐÃûÎÂ¶È¼Æ¼°¸ßÎÂ¼Æ,Î´ÓëÆäËûÒÇÆ÷×éºÏ	116	ÈÕ±¾	10	Ò»°ãÃ³Ò×	255319	¸ö	6853	Ç§¿Ë	13,034,594
202012	90251990	Î´ÁÐÃûÎÂ¶È¼Æ¼°¸ßÎÂ¼Æ,Î´ÓëÆäËûÒÇÆ÷×éºÏ	122	ÂíÀ´Î÷ÑÇ	10	Ò»°ãÃ³Ò×	328731	¸ö	645	Ç§¿Ë	4,175,246
202012	90251990	Î´ÁÐÃûÎÂ¶È¼Æ¼°¸ßÎÂ¼Æ,Î´ÓëÆäËûÒÇÆ÷×éºÏ	129	·ÆÂÉ±ö	10	Ò»°ãÃ³Ò×	20556	¸ö	32	Ç§¿Ë	857,735
202012	90251990	Î´ÁÐÃûÎÂ¶È¼Æ¼°¸ßÎÂ¼Æ,Î´ÓëÆäËûÒÇÆ÷×éºÏ	132	ÐÂ¼ÓÆÂ	10	Ò»°ãÃ³Ò×	50	¸ö	3	Ç§¿Ë	6,891
202012	90251990	Î´ÁÐÃûÎÂ¶È¼Æ¼°¸ßÎÂ¼Æ,Î´ÓëÆäËûÒÇÆ÷×éºÏ	133	º«¹ú	10	Ò»°ãÃ³Ò×	131273	¸ö	233	Ç§¿Ë	730,563
202012	90251990	Î´ÁÐÃûÎÂ¶È¼Æ¼°¸ßÎÂ¼Æ,Î´ÓëÆäËûÒÇÆ÷×éºÏ	136	Ì©¹ú	10	Ò»°ãÃ³Ò×	567824	¸ö	26488	Ç§¿Ë	26,383,692
202012	90251990	Î´ÁÐÃûÎÂ¶È¼Æ¼°¸ßÎÂ¼Æ,Î´ÓëÆäËûÒÇÆ÷×éºÏ	137	ÍÁ¶úÆä	10	Ò»°ãÃ³Ò×	12	¸ö	0	Ç§¿Ë	196
202012	90251990	Î´ÁÐÃûÎÂ¶È¼Æ¼°¸ßÎÂ¼Æ,Î´ÓëÆäËûÒÇÆ÷×éºÏ	141	Ô½ÄÏ	10	Ò»°ãÃ³Ò×	2402185	¸ö	12270	Ç§¿Ë	4,592,069
202012	90251990	Î´ÁÐÃûÎÂ¶È¼Æ¼°¸ßÎÂ¼Æ,Î´ÓëÆäËûÒÇÆ÷×éºÏ	142	ÖÐ¹ú	10	Ò»°ãÃ³Ò×	135911	¸ö	4456	Ç§¿Ë	3,139,107
202012	90251990	Î´ÁÐÃûÎÂ¶È¼Æ¼°¸ßÎÂ¼Æ,Î´ÓëÆäËûÒÇÆ÷×éºÏ	143	ÖÐ¹úÌ¨Íå	10	Ò»°ãÃ³Ò×	7713	¸ö	795	Ç§¿Ë	610,211
202012	90251990	Î´ÁÐÃûÎÂ¶È¼Æ¼°¸ßÎÂ¼Æ,Î´ÓëÆäËûÒÇÆ÷×éºÏ	301	±ÈÀûÊ±	10	Ò»°ãÃ³Ò×	24	¸ö	9	Ç§¿Ë	35,080
202012	90251990	Î´ÁÐÃûÎÂ¶È¼Æ¼°¸ßÎÂ¼Æ,Î´ÓëÆäËûÒÇÆ÷×éºÏ	302	µ¤Âó	10	Ò»°ãÃ³Ò×	929	¸ö	3	Ç§¿Ë	40,725
202012	90251990	Î´ÁÐÃûÎÂ¶È¼Æ¼°¸ßÎÂ¼Æ,Î´ÓëÆäËûÒÇÆ÷×éºÏ	303	Ó¢¹ú	10	Ò»°ãÃ³Ò×	264428	¸ö	289	Ç§¿Ë	1,271,807
202012	90251990	Î´ÁÐÃûÎÂ¶È¼Æ¼°¸ßÎÂ¼Æ,Î´ÓëÆäËûÒÇÆ÷×éºÏ	304	µÂ¹ú	10	Ò»°ãÃ³Ò×	269451	¸ö	6667	Ç§¿Ë	23,400,299
202012	90251990	Î´ÁÐÃûÎÂ¶È¼Æ¼°¸ßÎÂ¼Æ,Î´ÓëÆäËûÒÇÆ÷×éºÏ	305	·¨¹ú	10	Ò»°ãÃ³Ò×	304	¸ö	419	Ç§¿Ë	2,158,837
202012	90251990	Î´ÁÐÃûÎÂ¶È¼Æ¼°¸ßÎÂ¼Æ,Î´ÓëÆäËûÒÇÆ÷×éºÏ	306	°®¶ûÀ¼	10	Ò»°ãÃ³Ò×	3	¸ö	0	Ç§¿Ë	659
202012	90251990	Î´ÁÐÃûÎÂ¶È¼Æ¼°¸ßÎÂ¼Æ,Î´ÓëÆäËûÒÇÆ÷×éºÏ	307	Òâ´óÀû	10	Ò»°ãÃ³Ò×	63826	¸ö	861	Ç§¿Ë	491,214
202012	90251990	Î´ÁÐÃûÎÂ¶È¼Æ¼°¸ßÎÂ¼Æ,Î´ÓëÆäËûÒÇÆ÷×éºÏ	308	Â¬É­±¤	10	Ò»°ãÃ³Ò×	87558	¸ö	1243	Ç§¿Ë	510,501
202012	90251990	Î´ÁÐÃûÎÂ¶È¼Æ¼°¸ßÎÂ¼Æ,Î´ÓëÆäËûÒÇÆ÷×éºÏ	309	ºÉÀ¼	10	Ò»°ãÃ³Ò×	2243	¸ö	550	Ç§¿Ë	369,172
202012	90251990	Î´ÁÐÃûÎÂ¶È¼Æ¼°¸ßÎÂ¼Æ,Î´ÓëÆäËûÒÇÆ÷×éºÏ	312	Î÷°àÑÀ	10	Ò»°ãÃ³Ò×	300	¸ö	22	Ç§¿Ë	22,027
202012	90251990	Î´ÁÐÃûÎÂ¶È¼Æ¼°¸ßÎÂ¼Æ,Î´ÓëÆäËûÒÇÆ÷×éºÏ	312	Î÷°àÑÀ	12	ÆäËû¾èÔùÎï×Ê	200	¸ö	100	Ç§¿Ë	24,818
202012	90251990	Î´ÁÐÃûÎÂ¶È¼Æ¼°¸ßÎÂ¼Æ,Î´ÓëÆäËûÒÇÆ÷×éºÏ	315	°ÂµØÀû	10	Ò»°ãÃ³Ò×	12044	¸ö	24	Ç§¿Ë	119,214
202012	90251990	Î´ÁÐÃûÎÂ¶È¼Æ¼°¸ßÎÂ¼Æ,Î´ÓëÆäËûÒÇÆ÷×éºÏ	316	±£¼ÓÀûÑÇ	10	Ò»°ãÃ³Ò×	171839	¸ö	14781	Ç§¿Ë	16,317,057
202012	90251990	Î´ÁÐÃûÎÂ¶È¼Æ¼°¸ßÎÂ¼Æ,Î´ÓëÆäËûÒÇÆ÷×éºÏ	318	·ÒÀ¼	10	Ò»°ãÃ³Ò×	2	¸ö	0	Ç§¿Ë	4,775
202012	90251990	Î´ÁÐÃûÎÂ¶È¼Æ¼°¸ßÎÂ¼Æ,Î´ÓëÆäËûÒÇÆ÷×éºÏ	321	ÐÙÑÀÀû	10	Ò»°ãÃ³Ò×	4	¸ö	0	Ç§¿Ë	684
202012	90251990	Î´ÁÐÃûÎÂ¶È¼Æ¼°¸ßÎÂ¼Æ,Î´ÓëÆäËûÒÇÆ÷×éºÏ	326	Å²Íþ	10	Ò»°ãÃ³Ò×	1	¸ö	0	Ç§¿Ë	263
202012	90251990	Î´ÁÐÃûÎÂ¶È¼Æ¼°¸ßÎÂ¼Æ,Î´ÓëÆäËûÒÇÆ÷×éºÏ	327	²¨À¼	10	Ò»°ãÃ³Ò×	1	¸ö	1	Ç§¿Ë	203
202012	90251990	Î´ÁÐÃûÎÂ¶È¼Æ¼°¸ßÎÂ¼Æ,Î´ÓëÆäËûÒÇÆ÷×éºÏ	328	ÂÞÂíÄáÑÇ	10	Ò»°ãÃ³Ò×	303	¸ö	2	Ç§¿Ë	53,569
202012	90251990	Î´ÁÐÃûÎÂ¶È¼Æ¼°¸ßÎÂ¼Æ,Î´ÓëÆäËûÒÇÆ÷×éºÏ	330	Èðµä	10	Ò»°ãÃ³Ò×	32	¸ö	8	Ç§¿Ë	39,425
202012	90251990	Î´ÁÐÃûÎÂ¶È¼Æ¼°¸ßÎÂ¼Æ,Î´ÓëÆäËûÒÇÆ÷×éºÏ	331	ÈðÊ¿	10	Ò»°ãÃ³Ò×	6218	¸ö	630	Ç§¿Ë	2,318,234
202012	90251990	Î´ÁÐÃûÎÂ¶È¼Æ¼°¸ßÎÂ¼Æ,Î´ÓëÆäËûÒÇÆ÷×éºÏ	352	½Ý¿Ë	10	Ò»°ãÃ³Ò×	47450	¸ö	594	Ç§¿Ë	619,551
202012	90251990	Î´ÁÐÃûÎÂ¶È¼Æ¼°¸ßÎÂ¼Æ,Î´ÓëÆäËûÒÇÆ÷×éºÏ	353	Ë¹Âå·¥¿Ë	10	Ò»°ãÃ³Ò×	4	¸ö	1	Ç§¿Ë	404
202012	90251990	Î´ÁÐÃûÎÂ¶È¼Æ¼°¸ßÎÂ¼Æ,Î´ÓëÆäËûÒÇÆ÷×éºÏ	429	Ä«Î÷¸ç	10	Ò»°ãÃ³Ò×	128718	¸ö	27044	Ç§¿Ë	19,930,643
202012	90251990	Î´ÁÐÃûÎÂ¶È¼Æ¼°¸ßÎÂ¼Æ,Î´ÓëÆäËûÒÇÆ÷×éºÏ	501	¼ÓÄÃ´ó	10	Ò»°ãÃ³Ò×	1052	¸ö	45	Ç§¿Ë	126,361
202012	90251990	Î´ÁÐÃûÎÂ¶È¼Æ¼°¸ßÎÂ¼Æ,Î´ÓëÆäËûÒÇÆ÷×éºÏ	502	ÃÀ¹ú	10	Ò»°ãÃ³Ò×	119303	¸ö	1229	Ç§¿Ë	9,311,722
202012	90251990	Î´ÁÐÃûÎÂ¶È¼Æ¼°¸ßÎÂ¼Æ,Î´ÓëÆäËûÒÇÆ÷×éºÏ	601	°Ä´óÀûÑÇ	10	Ò»°ãÃ³Ò×	5	¸ö	1	Ç§¿Ë	797
202012	90251990	Î´ÁÐÃûÎÂ¶È¼Æ¼°¸ßÎÂ¼Æ,Î´ÓëÆäËûÒÇÆ÷×éºÏ	609	ÐÂÎ÷À¼	10	Ò»°ãÃ³Ò×	947	¸ö	91	Ç§¿Ë	383,643
202012	90251990	Î´ÁÐÃûÎÂ¶È¼Æ¼°¸ßÎÂ¼Æ,Î´ÓëÆäËûÒÇÆ÷×éºÏ	701	¹ú(µØ)±ð²»Ïê	10	Ò»°ãÃ³Ò×	1	¸ö	1	Ç§¿Ë	2,010
