# Supplementary material for: Research on optimization of emergency supplies customs clearance strategy from the perspective of public health security based on Chinese trade data
Source: Front Public Health. 2025 Jan 24;13:1520705. doi: 10.3389/fpubh.2025.1520705 (PMC11802811; doi:10.3389/fpubh.2025.1520705)
Supplement: Supplementary file 1 [file Data_Sheet_1.ZIP › Paper Code-Part1/1-Import/2020/2020∩╝ê1-12∩╝ë-τû1⁄2Φïù-Φ┐¢σÅú.csv]

202001	30022000	ÈËÓÃÒßÃç	305	·¨¹ú	10	Ò»°ãÃ³Ò×	712	Ç§¿Ë	0	?	158,979,683
202001	30022000	ÈËÓÃÒßÃç	309	ºÉÀ¼	10	Ò»°ãÃ³Ò×	2	Ç§¿Ë	0	?	110,981
202002	30022000	ÈËÓÃÒßÃç	305	·¨¹ú	10	Ò»°ãÃ³Ò×	916	Ç§¿Ë	0	?	290,505,214
202003	30022000	ÈËÓÃÒßÃç	305	·¨¹ú	10	Ò»°ãÃ³Ò×	670	Ç§¿Ë	0	?	212,872,388
202004	30022000	ÈËÓÃÒßÃç	305	·¨¹ú	10	Ò»°ãÃ³Ò×	919	Ç§¿Ë	0	?	152,414,085
202005	30022000	ÈËÓÃÒßÃç	305	·¨¹ú	10	Ò»°ãÃ³Ò×	204	Ç§¿Ë	0	?	8,475,197
202007	30022000	ÈËÓÃÒßÃç	305	·¨¹ú	10	Ò»°ãÃ³Ò×	108	Ç§¿Ë	0	?	34,232,564
202008	30022000	ÈËÓÃÒßÃç	305	·¨¹ú	10	Ò»°ãÃ³Ò×	713	Ç§¿Ë	0	?	226,113,075
202009	30022000	ÈËÓÃÒßÃç	305	·¨¹ú	10	Ò»°ãÃ³Ò×	215	Ç§¿Ë	0	?	8,952,584
202010	30022000	ÈËÓÃÒßÃç	303	Ó¢¹ú	10	Ò»°ãÃ³Ò×	8	Ç§¿Ë	0	?	129,819
202010	30022000	ÈËÓÃÒßÃç	305	·¨¹ú	10	Ò»°ãÃ³Ò×	412	Ç§¿Ë	0	?	75,546,271
202011	30022000	ÈËÓÃÒßÃç	305	·¨¹ú	10	Ò»°ãÃ³Ò×	714	Ç§¿Ë	0	?	226,576,730
202012	30022000	ÈËÓÃÒßÃç	305	·¨¹ú	10	Ò»°ãÃ³Ò×	629	Ç§¿Ë	0	?	199,643,341
