# Supplementary material for: Research on optimization of emergency supplies customs clearance strategy from the perspective of public health security based on Chinese trade data
Source: Front Public Health. 2025 Jan 24;13:1520705. doi: 10.3389/fpubh.2025.1520705 (PMC11802811; doi:10.3389/fpubh.2025.1520705)
Supplement: Supplementary file 1 [file Data_Sheet_1.ZIP › Paper Code-Part1/1-Import/2020/2020∩╝ê1-12∩╝ë-μá╕Θà╕Φ»òσëé-Φ┐¢σÅú.csv]

202001	38220090	ÆäËûÕï¶Ï»òÊµÑéÓÃÊÔ¼Á¼°ÅäÖÆÊÔ¼Á£»¼ì¶¨²ÎÕÕÎï	110	ÖÐ¹úÏã¸Û	10	Ò»°ãÃ³Ò×	57	Ç§¿Ë	0	?	707,284
202001	38220090	ÆäËûÕï¶Ï»òÊµÑéÓÃÊÔ¼Á¼°ÅäÖÆÊÔ¼Á£»¼ì¶¨²ÎÕÕÎï	111	Ó¡¶È	10	Ò»°ãÃ³Ò×	8	Ç§¿Ë	0	?	378,911
202001	38220090	ÆäËûÕï¶Ï»òÊµÑéÓÃÊÔ¼Á¼°ÅäÖÆÊÔ¼Á£»¼ì¶¨²ÎÕÕÎï	115	ÒÔÉ«ÁÐ	10	Ò»°ãÃ³Ò×	34	Ç§¿Ë	0	?	279,850
202001	38220090	ÆäËûÕï¶Ï»òÊµÑéÓÃÊÔ¼Á¼°ÅäÖÆÊÔ¼Á£»¼ì¶¨²ÎÕÕÎï	116	ÈÕ±¾	10	Ò»°ãÃ³Ò×	60702	Ç§¿Ë	0	?	23,349,532
202001	38220090	ÆäËûÕï¶Ï»òÊµÑéÓÃÊÔ¼Á¼°ÅäÖÆÊÔ¼Á£»¼ì¶¨²ÎÕÕÎï	122	ÂíÀ´Î÷ÑÇ	10	Ò»°ãÃ³Ò×	0	Ç§¿Ë	0	?	29,982
202001	38220090	ÆäËûÕï¶Ï»òÊµÑéÓÃÊÔ¼Á¼°ÅäÖÆÊÔ¼Á£»¼ì¶¨²ÎÕÕÎï	132	ÐÂ¼ÓÆÂ	10	Ò»°ãÃ³Ò×	9450	Ç§¿Ë	0	?	47,486,858
202001	38220090	ÆäËûÕï¶Ï»òÊµÑéÓÃÊÔ¼Á¼°ÅäÖÆÊÔ¼Á£»¼ì¶¨²ÎÕÕÎï	133	º«¹ú	10	Ò»°ãÃ³Ò×	507	Ç§¿Ë	0	?	1,089,202
202001	38220090	ÆäËûÕï¶Ï»òÊµÑéÓÃÊÔ¼Á¼°ÅäÖÆÊÔ¼Á£»¼ì¶¨²ÎÕÕÎï	136	Ì©¹ú	10	Ò»°ãÃ³Ò×	12766	Ç§¿Ë	0	?	3,000,395
202001	38220090	ÆäËûÕï¶Ï»òÊµÑéÓÃÊÔ¼Á¼°ÅäÖÆÊÔ¼Á£»¼ì¶¨²ÎÕÕÎï	142	ÖÐ¹ú	10	Ò»°ãÃ³Ò×	199	Ç§¿Ë	0	?	2,263,154
202001	38220090	ÆäËûÕï¶Ï»òÊµÑéÓÃÊÔ¼Á¼°ÅäÖÆÊÔ¼Á£»¼ì¶¨²ÎÕÕÎï	143	ÖÐ¹úÌ¨Íå	10	Ò»°ãÃ³Ò×	3043	Ç§¿Ë	0	?	3,694,887
202001	38220090	ÆäËûÕï¶Ï»òÊµÑéÓÃÊÔ¼Á¼°ÅäÖÆÊÔ¼Á£»¼ì¶¨²ÎÕÕÎï	244	ÄÏ·Ç	10	Ò»°ãÃ³Ò×	0	Ç§¿Ë	0	?	1,512
202001	38220090	ÆäËûÕï¶Ï»òÊµÑéÓÃÊÔ¼Á¼°ÅäÖÆÊÔ¼Á£»¼ì¶¨²ÎÕÕÎï	301	±ÈÀûÊ±	10	Ò»°ãÃ³Ò×	71	Ç§¿Ë	0	?	340,346
202001	38220090	ÆäËûÕï¶Ï»òÊµÑéÓÃÊÔ¼Á¼°ÅäÖÆÊÔ¼Á£»¼ì¶¨²ÎÕÕÎï	302	µ¤Âó	10	Ò»°ãÃ³Ò×	5470	Ç§¿Ë	0	?	7,272,282
202001	38220090	ÆäËûÕï¶Ï»òÊµÑéÓÃÊÔ¼Á¼°ÅäÖÆÊÔ¼Á£»¼ì¶¨²ÎÕÕÎï	303	Ó¢¹ú	10	Ò»°ãÃ³Ò×	6058	Ç§¿Ë	0	?	25,528,090
202001	38220090	ÆäËûÕï¶Ï»òÊµÑéÓÃÊÔ¼Á¼°ÅäÖÆÊÔ¼Á£»¼ì¶¨²ÎÕÕÎï	304	µÂ¹ú	10	Ò»°ãÃ³Ò×	45754	Ç§¿Ë	0	?	39,872,986
202001	38220090	ÆäËûÕï¶Ï»òÊµÑéÓÃÊÔ¼Á¼°ÅäÖÆÊÔ¼Á£»¼ì¶¨²ÎÕÕÎï	305	·¨¹ú	10	Ò»°ãÃ³Ò×	17261	Ç§¿Ë	0	?	32,786,794
202001	38220090	ÆäËûÕï¶Ï»òÊµÑéÓÃÊÔ¼Á¼°ÅäÖÆÊÔ¼Á£»¼ì¶¨²ÎÕÕÎï	306	°®¶ûÀ¼	10	Ò»°ãÃ³Ò×	3048	Ç§¿Ë	0	?	2,983,470
202001	38220090	ÆäËûÕï¶Ï»òÊµÑéÓÃÊÔ¼Á¼°ÅäÖÆÊÔ¼Á£»¼ì¶¨²ÎÕÕÎï	307	Òâ´óÀû	10	Ò»°ãÃ³Ò×	17	Ç§¿Ë	0	?	185,942
202001	38220090	ÆäËûÕï¶Ï»òÊµÑéÓÃÊÔ¼Á¼°ÅäÖÆÊÔ¼Á£»¼ì¶¨²ÎÕÕÎï	309	ºÉÀ¼	10	Ò»°ãÃ³Ò×	582	Ç§¿Ë	0	?	986,898
202001	38220090	ÆäËûÕï¶Ï»òÊµÑéÓÃÊÔ¼Á¼°ÅäÖÆÊÔ¼Á£»¼ì¶¨²ÎÕÕÎï	310	Ï£À°	10	Ò»°ãÃ³Ò×	2	Ç§¿Ë	0	?	2,271
202001	38220090	ÆäËûÕï¶Ï»òÊµÑéÓÃÊÔ¼Á¼°ÅäÖÆÊÔ¼Á£»¼ì¶¨²ÎÕÕÎï	312	Î÷°àÑÀ	10	Ò»°ãÃ³Ò×	1373	Ç§¿Ë	0	?	12,080,103
202001	38220090	ÆäËûÕï¶Ï»òÊµÑéÓÃÊÔ¼Á¼°ÅäÖÆÊÔ¼Á£»¼ì¶¨²ÎÕÕÎï	315	°ÂµØÀû	10	Ò»°ãÃ³Ò×	1170	Ç§¿Ë	0	?	2,292,665
202001	38220090	ÆäËûÕï¶Ï»òÊµÑéÓÃÊÔ¼Á¼°ÅäÖÆÊÔ¼Á£»¼ì¶¨²ÎÕÕÎï	318	·ÒÀ¼	10	Ò»°ãÃ³Ò×	6681	Ç§¿Ë	0	?	33,860,671
202001	38220090	ÆäËûÕï¶Ï»òÊµÑéÓÃÊÔ¼Á¼°ÅäÖÆÊÔ¼Á£»¼ì¶¨²ÎÕÕÎï	321	ÐÙÑÀÀû	10	Ò»°ãÃ³Ò×	17	Ç§¿Ë	0	?	31,234
202001	38220090	ÆäËûÕï¶Ï»òÊµÑéÓÃÊÔ¼Á¼°ÅäÖÆÊÔ¼Á£»¼ì¶¨²ÎÕÕÎï	323	ÁÐÖ§¶ØÊ¿µÇ	10	Ò»°ãÃ³Ò×	0	Ç§¿Ë	0	?	13,059
202001	38220090	ÆäËûÕï¶Ï»òÊµÑéÓÃÊÔ¼Á¼°ÅäÖÆÊÔ¼Á£»¼ì¶¨²ÎÕÕÎï	326	Å²Íþ	10	Ò»°ãÃ³Ò×	122	Ç§¿Ë	0	?	3,900,764
202001	38220090	ÆäËûÕï¶Ï»òÊµÑéÓÃÊÔ¼Á¼°ÅäÖÆÊÔ¼Á£»¼ì¶¨²ÎÕÕÎï	327	²¨À¼	10	Ò»°ãÃ³Ò×	3629	Ç§¿Ë	0	?	2,438,766
202001	38220090	ÆäËûÕï¶Ï»òÊµÑéÓÃÊÔ¼Á¼°ÅäÖÆÊÔ¼Á£»¼ì¶¨²ÎÕÕÎï	328	ÂÞÂíÄáÑÇ	10	Ò»°ãÃ³Ò×	592	Ç§¿Ë	0	?	195,657
202001	38220090	ÆäËûÕï¶Ï»òÊµÑéÓÃÊÔ¼Á¼°ÅäÖÆÊÔ¼Á£»¼ì¶¨²ÎÕÕÎï	330	Èðµä	10	Ò»°ãÃ³Ò×	2335	Ç§¿Ë	0	?	6,316,514
202001	38220090	ÆäËûÕï¶Ï»òÊµÑéÓÃÊÔ¼Á¼°ÅäÖÆÊÔ¼Á£»¼ì¶¨²ÎÕÕÎï	331	ÈðÊ¿	10	Ò»°ãÃ³Ò×	4485	Ç§¿Ë	0	?	7,736,330
202001	38220090	ÆäËûÕï¶Ï»òÊµÑéÓÃÊÔ¼Á¼°ÅäÖÆÊÔ¼Á£»¼ì¶¨²ÎÕÕÎï	336	Á¢ÌÕÍð	10	Ò»°ãÃ³Ò×	1614	Ç§¿Ë	0	?	8,788,943
202001	38220090	ÆäËûÕï¶Ï»òÊµÑéÓÃÊÔ¼Á¼°ÅäÖÆÊÔ¼Á£»¼ì¶¨²ÎÕÕÎï	337	¸ñÂ³¼ªÑÇ	10	Ò»°ãÃ³Ò×	0	Ç§¿Ë	0	?	624
202001	38220090	ÆäËûÕï¶Ï»òÊµÑéÓÃÊÔ¼Á¼°ÅäÖÆÊÔ¼Á£»¼ì¶¨²ÎÕÕÎï	344	¶íÂÞË¹Áª°î	10	Ò»°ãÃ³Ò×	0	Ç§¿Ë	0	?	4,595
202001	38220090	ÆäËûÕï¶Ï»òÊµÑéÓÃÊÔ¼Á¼°ÅäÖÆÊÔ¼Á£»¼ì¶¨²ÎÕÕÎï	347	ÎÚ¿ËÀ¼	10	Ò»°ãÃ³Ò×	0	Ç§¿Ë	0	?	9,795
202001	38220090	ÆäËûÕï¶Ï»òÊµÑéÓÃÊÔ¼Á¼°ÅäÖÆÊÔ¼Á£»¼ì¶¨²ÎÕÕÎï	352	½Ý¿Ë	10	Ò»°ãÃ³Ò×	3	Ç§¿Ë	0	?	35,167
202001	38220090	ÆäËûÕï¶Ï»òÊµÑéÓÃÊÔ¼Á¼°ÅäÖÆÊÔ¼Á£»¼ì¶¨²ÎÕÕÎï	353	Ë¹Âå·¥¿Ë	10	Ò»°ãÃ³Ò×	0	Ç§¿Ë	0	?	5,585
202001	38220090	ÆäËûÕï¶Ï»òÊµÑéÓÃÊÔ¼Á¼°ÅäÖÆÊÔ¼Á£»¼ì¶¨²ÎÕÕÎï	402	°¢¸ùÍ¢	10	Ò»°ãÃ³Ò×	12	Ç§¿Ë	0	?	64,003
202001	38220090	ÆäËûÕï¶Ï»òÊµÑéÓÃÊÔ¼Á¼°ÅäÖÆÊÔ¼Á£»¼ì¶¨²ÎÕÕÎï	435	²¨¶àÀè¸÷	10	Ò»°ãÃ³Ò×	228	Ç§¿Ë	0	?	507,063
202001	38220090	ÆäËûÕï¶Ï»òÊµÑéÓÃÊÔ¼Á¼°ÅäÖÆÊÔ¼Á£»¼ì¶¨²ÎÕÕÎï	501	¼ÓÄÃ´ó	10	Ò»°ãÃ³Ò×	2365	Ç§¿Ë	0	?	3,653,603
202001	38220090	ÆäËûÕï¶Ï»òÊµÑéÓÃÊÔ¼Á¼°ÅäÖÆÊÔ¼Á£»¼ì¶¨²ÎÕÕÎï	502	ÃÀ¹ú	10	Ò»°ãÃ³Ò×	83903	Ç§¿Ë	0	?	265,822,522
202001	38220090	ÆäËûÕï¶Ï»òÊµÑéÓÃÊÔ¼Á¼°ÅäÖÆÊÔ¼Á£»¼ì¶¨²ÎÕÕÎï	601	°Ä´óÀûÑÇ	10	Ò»°ãÃ³Ò×	540	Ç§¿Ë	0	?	143,445
202001	38220090	ÆäËûÕï¶Ï»òÊµÑéÓÃÊÔ¼Á¼°ÅäÖÆÊÔ¼Á£»¼ì¶¨²ÎÕÕÎï	609	ÐÂÎ÷À¼	10	Ò»°ãÃ³Ò×	0	Ç§¿Ë	0	?	56,521
202001	38220090	ÆäËûÕï¶Ï»òÊµÑéÓÃÊÔ¼Á¼°ÅäÖÆÊÔ¼Á£»¼ì¶¨²ÎÕÕÎï	699	´óÑóÖÞÆäËû¹ú¼Ò(µØÇø)	10	Ò»°ãÃ³Ò×	7	Ç§¿Ë	0	?	8,808
202001	38220090	ÆäËûÕï¶Ï»òÊµÑéÓÃÊÔ¼Á¼°ÅäÖÆÊÔ¼Á£»¼ì¶¨²ÎÕÕÎï	701	¹ú(µØ)±ð²»Ïê	10	Ò»°ãÃ³Ò×	1	Ç§¿Ë	0	?	1,140
202002	38220090	ÆäËûÕï¶Ï»òÊµÑéÓÃÊÔ¼Á¼°ÅäÖÆÊÔ¼Á£»¼ì¶¨²ÎÕÕÎï	110	ÖÐ¹úÏã¸Û	10	Ò»°ãÃ³Ò×	0	Ç§¿Ë	0	?	10,721
202002	38220090	ÆäËûÕï¶Ï»òÊµÑéÓÃÊÔ¼Á¼°ÅäÖÆÊÔ¼Á£»¼ì¶¨²ÎÕÕÎï	111	Ó¡¶È	10	Ò»°ãÃ³Ò×	2	Ç§¿Ë	0	?	125,075
202002	38220090	ÆäËûÕï¶Ï»òÊµÑéÓÃÊÔ¼Á¼°ÅäÖÆÊÔ¼Á£»¼ì¶¨²ÎÕÕÎï	115	ÒÔÉ«ÁÐ	10	Ò»°ãÃ³Ò×	1	Ç§¿Ë	0	?	153,242
202002	38220090	ÆäËûÕï¶Ï»òÊµÑéÓÃÊÔ¼Á¼°ÅäÖÆÊÔ¼Á£»¼ì¶¨²ÎÕÕÎï	116	ÈÕ±¾	10	Ò»°ãÃ³Ò×	120802	Ç§¿Ë	0	?	44,629,290
202002	38220090	ÆäËûÕï¶Ï»òÊµÑéÓÃÊÔ¼Á¼°ÅäÖÆÊÔ¼Á£»¼ì¶¨²ÎÕÕÎï	125	Äá²´¶ûÁª°îÃñÖ÷¹²ºÍ¹ú	10	Ò»°ãÃ³Ò×	0	Ç§¿Ë	0	?	1,073
202002	38220090	ÆäËûÕï¶Ï»òÊµÑéÓÃÊÔ¼Á¼°ÅäÖÆÊÔ¼Á£»¼ì¶¨²ÎÕÕÎï	132	ÐÂ¼ÓÆÂ	10	Ò»°ãÃ³Ò×	11427	Ç§¿Ë	0	?	55,103,387
202002	38220090	ÆäËûÕï¶Ï»òÊµÑéÓÃÊÔ¼Á¼°ÅäÖÆÊÔ¼Á£»¼ì¶¨²ÎÕÕÎï	133	º«¹ú	10	Ò»°ãÃ³Ò×	3921	Ç§¿Ë	0	?	2,634,691
202002	38220090	ÆäËûÕï¶Ï»òÊµÑéÓÃÊÔ¼Á¼°ÅäÖÆÊÔ¼Á£»¼ì¶¨²ÎÕÕÎï	136	Ì©¹ú	10	Ò»°ãÃ³Ò×	23738	Ç§¿Ë	0	?	5,567,578
202002	38220090	ÆäËûÕï¶Ï»òÊµÑéÓÃÊÔ¼Á¼°ÅäÖÆÊÔ¼Á£»¼ì¶¨²ÎÕÕÎï	137	ÍÁ¶úÆä	10	Ò»°ãÃ³Ò×	0	Ç§¿Ë	0	?	21,883
202002	38220090	ÆäËûÕï¶Ï»òÊµÑéÓÃÊÔ¼Á¼°ÅäÖÆÊÔ¼Á£»¼ì¶¨²ÎÕÕÎï	142	ÖÐ¹ú	10	Ò»°ãÃ³Ò×	223	Ç§¿Ë	0	?	6,336,491
202002	38220090	ÆäËûÕï¶Ï»òÊµÑéÓÃÊÔ¼Á¼°ÅäÖÆÊÔ¼Á£»¼ì¶¨²ÎÕÕÎï	143	ÖÐ¹úÌ¨Íå	10	Ò»°ãÃ³Ò×	5969	Ç§¿Ë	0	?	4,569,581
202002	38220090	ÆäËûÕï¶Ï»òÊµÑéÓÃÊÔ¼Á¼°ÅäÖÆÊÔ¼Á£»¼ì¶¨²ÎÕÕÎï	244	ÄÏ·Ç	10	Ò»°ãÃ³Ò×	25	Ç§¿Ë	0	?	5,843
202002	38220090	ÆäËûÕï¶Ï»òÊµÑéÓÃÊÔ¼Á¼°ÅäÖÆÊÔ¼Á£»¼ì¶¨²ÎÕÕÎï	301	±ÈÀûÊ±	10	Ò»°ãÃ³Ò×	1019	Ç§¿Ë	0	?	2,242,236
202002	38220090	ÆäËûÕï¶Ï»òÊµÑéÓÃÊÔ¼Á¼°ÅäÖÆÊÔ¼Á£»¼ì¶¨²ÎÕÕÎï	302	µ¤Âó	10	Ò»°ãÃ³Ò×	4207	Ç§¿Ë	0	?	1,658,602
202002	38220090	ÆäËûÕï¶Ï»òÊµÑéÓÃÊÔ¼Á¼°ÅäÖÆÊÔ¼Á£»¼ì¶¨²ÎÕÕÎï	303	Ó¢¹ú	10	Ò»°ãÃ³Ò×	4275	Ç§¿Ë	0	?	16,716,738
202002	38220090	ÆäËûÕï¶Ï»òÊµÑéÓÃÊÔ¼Á¼°ÅäÖÆÊÔ¼Á£»¼ì¶¨²ÎÕÕÎï	304	µÂ¹ú	10	Ò»°ãÃ³Ò×	23467	Ç§¿Ë	0	?	30,637,978
202002	38220090	ÆäËûÕï¶Ï»òÊµÑéÓÃÊÔ¼Á¼°ÅäÖÆÊÔ¼Á£»¼ì¶¨²ÎÕÕÎï	305	·¨¹ú	10	Ò»°ãÃ³Ò×	1218	Ç§¿Ë	0	?	13,881,603
202002	38220090	ÆäËûÕï¶Ï»òÊµÑéÓÃÊÔ¼Á¼°ÅäÖÆÊÔ¼Á£»¼ì¶¨²ÎÕÕÎï	306	°®¶ûÀ¼	10	Ò»°ãÃ³Ò×	1726	Ç§¿Ë	0	?	807,526
202002	38220090	ÆäËûÕï¶Ï»òÊµÑéÓÃÊÔ¼Á¼°ÅäÖÆÊÔ¼Á£»¼ì¶¨²ÎÕÕÎï	307	Òâ´óÀû	10	Ò»°ãÃ³Ò×	2365	Ç§¿Ë	0	?	482,184
202002	38220090	ÆäËûÕï¶Ï»òÊµÑéÓÃÊÔ¼Á¼°ÅäÖÆÊÔ¼Á£»¼ì¶¨²ÎÕÕÎï	309	ºÉÀ¼	10	Ò»°ãÃ³Ò×	989	Ç§¿Ë	0	?	3,222,064
202002	38220090	ÆäËûÕï¶Ï»òÊµÑéÓÃÊÔ¼Á¼°ÅäÖÆÊÔ¼Á£»¼ì¶¨²ÎÕÕÎï	310	Ï£À°	10	Ò»°ãÃ³Ò×	101	Ç§¿Ë	0	?	263,157
202002	38220090	ÆäËûÕï¶Ï»òÊµÑéÓÃÊÔ¼Á¼°ÅäÖÆÊÔ¼Á£»¼ì¶¨²ÎÕÕÎï	312	Î÷°àÑÀ	10	Ò»°ãÃ³Ò×	1764	Ç§¿Ë	0	?	6,093,811
202002	38220090	ÆäËûÕï¶Ï»òÊµÑéÓÃÊÔ¼Á¼°ÅäÖÆÊÔ¼Á£»¼ì¶¨²ÎÕÕÎï	315	°ÂµØÀû	10	Ò»°ãÃ³Ò×	293	Ç§¿Ë	0	?	449,999
202002	38220090	ÆäËûÕï¶Ï»òÊµÑéÓÃÊÔ¼Á¼°ÅäÖÆÊÔ¼Á£»¼ì¶¨²ÎÕÕÎï	316	±£¼ÓÀûÑÇ	10	Ò»°ãÃ³Ò×	14	Ç§¿Ë	0	?	269,562
202002	38220090	ÆäËûÕï¶Ï»òÊµÑéÓÃÊÔ¼Á¼°ÅäÖÆÊÔ¼Á£»¼ì¶¨²ÎÕÕÎï	318	·ÒÀ¼	10	Ò»°ãÃ³Ò×	926	Ç§¿Ë	0	?	1,991,774
202002	38220090	ÆäËûÕï¶Ï»òÊµÑéÓÃÊÔ¼Á¼°ÅäÖÆÊÔ¼Á£»¼ì¶¨²ÎÕÕÎï	321	ÐÙÑÀÀû	10	Ò»°ãÃ³Ò×	3	Ç§¿Ë	0	?	172,760
202002	38220090	ÆäËûÕï¶Ï»òÊµÑéÓÃÊÔ¼Á¼°ÅäÖÆÊÔ¼Á£»¼ì¶¨²ÎÕÕÎï	323	ÁÐÖ§¶ØÊ¿µÇ	10	Ò»°ãÃ³Ò×	0	Ç§¿Ë	0	?	46,279
202002	38220090	ÆäËûÕï¶Ï»òÊµÑéÓÃÊÔ¼Á¼°ÅäÖÆÊÔ¼Á£»¼ì¶¨²ÎÕÕÎï	326	Å²Íþ	10	Ò»°ãÃ³Ò×	127	Ç§¿Ë	0	?	618,021
202002	38220090	ÆäËûÕï¶Ï»òÊµÑéÓÃÊÔ¼Á¼°ÅäÖÆÊÔ¼Á£»¼ì¶¨²ÎÕÕÎï	327	²¨À¼	10	Ò»°ãÃ³Ò×	4150	Ç§¿Ë	0	?	2,239,315
202002	38220090	ÆäËûÕï¶Ï»òÊµÑéÓÃÊÔ¼Á¼°ÅäÖÆÊÔ¼Á£»¼ì¶¨²ÎÕÕÎï	328	ÂÞÂíÄáÑÇ	10	Ò»°ãÃ³Ò×	582	Ç§¿Ë	0	?	362,813
202002	38220090	ÆäËûÕï¶Ï»òÊµÑéÓÃÊÔ¼Á¼°ÅäÖÆÊÔ¼Á£»¼ì¶¨²ÎÕÕÎï	330	Èðµä	10	Ò»°ãÃ³Ò×	14370	Ç§¿Ë	0	?	25,202,381
202002	38220090	ÆäËûÕï¶Ï»òÊµÑéÓÃÊÔ¼Á¼°ÅäÖÆÊÔ¼Á£»¼ì¶¨²ÎÕÕÎï	331	ÈðÊ¿	10	Ò»°ãÃ³Ò×	2938	Ç§¿Ë	0	?	9,633,948
202002	38220090	ÆäËûÕï¶Ï»òÊµÑéÓÃÊÔ¼Á¼°ÅäÖÆÊÔ¼Á£»¼ì¶¨²ÎÕÕÎï	336	Á¢ÌÕÍð	10	Ò»°ãÃ³Ò×	2006	Ç§¿Ë	0	?	9,933,411
202002	38220090	ÆäËûÕï¶Ï»òÊµÑéÓÃÊÔ¼Á¼°ÅäÖÆÊÔ¼Á£»¼ì¶¨²ÎÕÕÎï	344	¶íÂÞË¹Áª°î	10	Ò»°ãÃ³Ò×	0	Ç§¿Ë	0	?	742
202002	38220090	ÆäËûÕï¶Ï»òÊµÑéÓÃÊÔ¼Á¼°ÅäÖÆÊÔ¼Á£»¼ì¶¨²ÎÕÕÎï	352	½Ý¿Ë	10	Ò»°ãÃ³Ò×	7	Ç§¿Ë	0	?	75,632
202002	38220090	ÆäËûÕï¶Ï»òÊµÑéÓÃÊÔ¼Á¼°ÅäÖÆÊÔ¼Á£»¼ì¶¨²ÎÕÕÎï	358	Èû¶ûÎ¬ÑÇ	10	Ò»°ãÃ³Ò×	39	Ç§¿Ë	0	?	138,794
202002	38220090	ÆäËûÕï¶Ï»òÊµÑéÓÃÊÔ¼Á¼°ÅäÖÆÊÔ¼Á£»¼ì¶¨²ÎÕÕÎï	410	°ÍÎ÷	10	Ò»°ãÃ³Ò×	0	Ç§¿Ë	0	?	1,641
202002	38220090	ÆäËûÕï¶Ï»òÊµÑéÓÃÊÔ¼Á¼°ÅäÖÆÊÔ¼Á£»¼ì¶¨²ÎÕÕÎï	435	²¨¶àÀè¸÷	10	Ò»°ãÃ³Ò×	303	Ç§¿Ë	0	?	750,559
202002	38220090	ÆäËûÕï¶Ï»òÊµÑéÓÃÊÔ¼Á¼°ÅäÖÆÊÔ¼Á£»¼ì¶¨²ÎÕÕÎï	501	¼ÓÄÃ´ó	10	Ò»°ãÃ³Ò×	123	Ç§¿Ë	0	?	1,816,009
202002	38220090	ÆäËûÕï¶Ï»òÊµÑéÓÃÊÔ¼Á¼°ÅäÖÆÊÔ¼Á£»¼ì¶¨²ÎÕÕÎï	502	ÃÀ¹ú	10	Ò»°ãÃ³Ò×	113994	Ç§¿Ë	0	?	239,553,570
202002	38220090	ÆäËûÕï¶Ï»òÊµÑéÓÃÊÔ¼Á¼°ÅäÖÆÊÔ¼Á£»¼ì¶¨²ÎÕÕÎï	601	°Ä´óÀûÑÇ	10	Ò»°ãÃ³Ò×	7	Ç§¿Ë	0	?	2,952,855
202002	38220090	ÆäËûÕï¶Ï»òÊµÑéÓÃÊÔ¼Á¼°ÅäÖÆÊÔ¼Á£»¼ì¶¨²ÎÕÕÎï	609	ÐÂÎ÷À¼	10	Ò»°ãÃ³Ò×	0	Ç§¿Ë	0	?	163,745
202002	38220090	ÆäËûÕï¶Ï»òÊµÑéÓÃÊÔ¼Á¼°ÅäÖÆÊÔ¼Á£»¼ì¶¨²ÎÕÕÎï	701	¹ú(µØ)±ð²»Ïê	10	Ò»°ãÃ³Ò×	2	Ç§¿Ë	0	?	3,366
202003	38220090	ÆäËûÕï¶Ï»òÊµÑéÓÃÊÔ¼Á¼°ÅäÖÆÊÔ¼Á£»¼ì¶¨²ÎÕÕÎï	110	ÖÐ¹úÏã¸Û	10	Ò»°ãÃ³Ò×	0	Ç§¿Ë	0	?	19,568
202003	38220090	ÆäËûÕï¶Ï»òÊµÑéÓÃÊÔ¼Á¼°ÅäÖÆÊÔ¼Á£»¼ì¶¨²ÎÕÕÎï	111	Ó¡¶È	10	Ò»°ãÃ³Ò×	15	Ç§¿Ë	0	?	114,381
202003	38220090	ÆäËûÕï¶Ï»òÊµÑéÓÃÊÔ¼Á¼°ÅäÖÆÊÔ¼Á£»¼ì¶¨²ÎÕÕÎï	115	ÒÔÉ«ÁÐ	10	Ò»°ãÃ³Ò×	616	Ç§¿Ë	0	?	432,760
202003	38220090	ÆäËûÕï¶Ï»òÊµÑéÓÃÊÔ¼Á¼°ÅäÖÆÊÔ¼Á£»¼ì¶¨²ÎÕÕÎï	116	ÈÕ±¾	10	Ò»°ãÃ³Ò×	133053	Ç§¿Ë	0	?	50,386,590
202003	38220090	ÆäËûÕï¶Ï»òÊµÑéÓÃÊÔ¼Á¼°ÅäÖÆÊÔ¼Á£»¼ì¶¨²ÎÕÕÎï	132	ÐÂ¼ÓÆÂ	10	Ò»°ãÃ³Ò×	8771	Ç§¿Ë	0	?	37,431,329
202003	38220090	ÆäËûÕï¶Ï»òÊµÑéÓÃÊÔ¼Á¼°ÅäÖÆÊÔ¼Á£»¼ì¶¨²ÎÕÕÎï	133	º«¹ú	10	Ò»°ãÃ³Ò×	1197	Ç§¿Ë	0	?	1,005,074
202003	38220090	ÆäËûÕï¶Ï»òÊµÑéÓÃÊÔ¼Á¼°ÅäÖÆÊÔ¼Á£»¼ì¶¨²ÎÕÕÎï	136	Ì©¹ú	10	Ò»°ãÃ³Ò×	21328	Ç§¿Ë	0	?	5,201,247
202003	38220090	ÆäËûÕï¶Ï»òÊµÑéÓÃÊÔ¼Á¼°ÅäÖÆÊÔ¼Á£»¼ì¶¨²ÎÕÕÎï	137	ÍÁ¶úÆä	10	Ò»°ãÃ³Ò×	0	Ç§¿Ë	0	?	5,125
202003	38220090	ÆäËûÕï¶Ï»òÊµÑéÓÃÊÔ¼Á¼°ÅäÖÆÊÔ¼Á£»¼ì¶¨²ÎÕÕÎï	142	ÖÐ¹ú	10	Ò»°ãÃ³Ò×	86	Ç§¿Ë	0	?	2,984,835
202003	38220090	ÆäËûÕï¶Ï»òÊµÑéÓÃÊÔ¼Á¼°ÅäÖÆÊÔ¼Á£»¼ì¶¨²ÎÕÕÎï	143	ÖÐ¹úÌ¨Íå	10	Ò»°ãÃ³Ò×	3782	Ç§¿Ë	0	?	4,570,334
202003	38220090	ÆäËûÕï¶Ï»òÊµÑéÓÃÊÔ¼Á¼°ÅäÖÆÊÔ¼Á£»¼ì¶¨²ÎÕÕÎï	244	ÄÏ·Ç	10	Ò»°ãÃ³Ò×	26	Ç§¿Ë	0	?	64,466
202003	38220090	ÆäËûÕï¶Ï»òÊµÑéÓÃÊÔ¼Á¼°ÅäÖÆÊÔ¼Á£»¼ì¶¨²ÎÕÕÎï	301	±ÈÀûÊ±	10	Ò»°ãÃ³Ò×	523	Ç§¿Ë	0	?	1,036,078
202003	38220090	ÆäËûÕï¶Ï»òÊµÑéÓÃÊÔ¼Á¼°ÅäÖÆÊÔ¼Á£»¼ì¶¨²ÎÕÕÎï	302	µ¤Âó	10	Ò»°ãÃ³Ò×	3376	Ç§¿Ë	0	?	5,137,635
202003	38220090	ÆäËûÕï¶Ï»òÊµÑéÓÃÊÔ¼Á¼°ÅäÖÆÊÔ¼Á£»¼ì¶¨²ÎÕÕÎï	303	Ó¢¹ú	10	Ò»°ãÃ³Ò×	6899	Ç§¿Ë	0	?	30,627,647
202003	38220090	ÆäËûÕï¶Ï»òÊµÑéÓÃÊÔ¼Á¼°ÅäÖÆÊÔ¼Á£»¼ì¶¨²ÎÕÕÎï	304	µÂ¹ú	10	Ò»°ãÃ³Ò×	35317	Ç§¿Ë	0	?	34,379,855
202003	38220090	ÆäËûÕï¶Ï»òÊµÑéÓÃÊÔ¼Á¼°ÅäÖÆÊÔ¼Á£»¼ì¶¨²ÎÕÕÎï	305	·¨¹ú	10	Ò»°ãÃ³Ò×	23680	Ç§¿Ë	0	?	45,311,158
202003	38220090	ÆäËûÕï¶Ï»òÊµÑéÓÃÊÔ¼Á¼°ÅäÖÆÊÔ¼Á£»¼ì¶¨²ÎÕÕÎï	306	°®¶ûÀ¼	10	Ò»°ãÃ³Ò×	5395	Ç§¿Ë	0	?	4,923,153
202003	38220090	ÆäËûÕï¶Ï»òÊµÑéÓÃÊÔ¼Á¼°ÅäÖÆÊÔ¼Á£»¼ì¶¨²ÎÕÕÎï	307	Òâ´óÀû	10	Ò»°ãÃ³Ò×	1114	Ç§¿Ë	0	?	850,088
202003	38220090	ÆäËûÕï¶Ï»òÊµÑéÓÃÊÔ¼Á¼°ÅäÖÆÊÔ¼Á£»¼ì¶¨²ÎÕÕÎï	309	ºÉÀ¼	10	Ò»°ãÃ³Ò×	857	Ç§¿Ë	0	?	2,068,174
202003	38220090	ÆäËûÕï¶Ï»òÊµÑéÓÃÊÔ¼Á¼°ÅäÖÆÊÔ¼Á£»¼ì¶¨²ÎÕÕÎï	310	Ï£À°	10	Ò»°ãÃ³Ò×	313	Ç§¿Ë	0	?	913,434
202003	38220090	ÆäËûÕï¶Ï»òÊµÑéÓÃÊÔ¼Á¼°ÅäÖÆÊÔ¼Á£»¼ì¶¨²ÎÕÕÎï	312	Î÷°àÑÀ	10	Ò»°ãÃ³Ò×	3564	Ç§¿Ë	0	?	28,641,452
202003	38220090	ÆäËûÕï¶Ï»òÊµÑéÓÃÊÔ¼Á¼°ÅäÖÆÊÔ¼Á£»¼ì¶¨²ÎÕÕÎï	315	°ÂµØÀû	10	Ò»°ãÃ³Ò×	69	Ç§¿Ë	0	?	1,096,761
202003	38220090	ÆäËûÕï¶Ï»òÊµÑéÓÃÊÔ¼Á¼°ÅäÖÆÊÔ¼Á£»¼ì¶¨²ÎÕÕÎï	318	·ÒÀ¼	10	Ò»°ãÃ³Ò×	3097	Ç§¿Ë	0	?	6,973,235
202003	38220090	ÆäËûÕï¶Ï»òÊµÑéÓÃÊÔ¼Á¼°ÅäÖÆÊÔ¼Á£»¼ì¶¨²ÎÕÕÎï	321	ÐÙÑÀÀû	10	Ò»°ãÃ³Ò×	388	Ç§¿Ë	0	?	897,239
202003	38220090	ÆäËûÕï¶Ï»òÊµÑéÓÃÊÔ¼Á¼°ÅäÖÆÊÔ¼Á£»¼ì¶¨²ÎÕÕÎï	326	Å²Íþ	10	Ò»°ãÃ³Ò×	460	Ç§¿Ë	0	?	1,188,541
202003	38220090	ÆäËûÕï¶Ï»òÊµÑéÓÃÊÔ¼Á¼°ÅäÖÆÊÔ¼Á£»¼ì¶¨²ÎÕÕÎï	327	²¨À¼	10	Ò»°ãÃ³Ò×	3727	Ç§¿Ë	0	?	2,712,083
202003	38220090	ÆäËûÕï¶Ï»òÊµÑéÓÃÊÔ¼Á¼°ÅäÖÆÊÔ¼Á£»¼ì¶¨²ÎÕÕÎï	328	ÂÞÂíÄáÑÇ	10	Ò»°ãÃ³Ò×	691	Ç§¿Ë	0	?	343,751
202003	38220090	ÆäËûÕï¶Ï»òÊµÑéÓÃÊÔ¼Á¼°ÅäÖÆÊÔ¼Á£»¼ì¶¨²ÎÕÕÎï	330	Èðµä	10	Ò»°ãÃ³Ò×	4015	Ç§¿Ë	0	?	53,191,892
202003	38220090	ÆäËûÕï¶Ï»òÊµÑéÓÃÊÔ¼Á¼°ÅäÖÆÊÔ¼Á£»¼ì¶¨²ÎÕÕÎï	331	ÈðÊ¿	10	Ò»°ãÃ³Ò×	10846	Ç§¿Ë	0	?	5,061,141
202003	38220090	ÆäËûÕï¶Ï»òÊµÑéÓÃÊÔ¼Á¼°ÅäÖÆÊÔ¼Á£»¼ì¶¨²ÎÕÕÎï	336	Á¢ÌÕÍð	10	Ò»°ãÃ³Ò×	3695	Ç§¿Ë	0	?	12,097,208
202003	38220090	ÆäËûÕï¶Ï»òÊµÑéÓÃÊÔ¼Á¼°ÅäÖÆÊÔ¼Á£»¼ì¶¨²ÎÕÕÎï	344	¶íÂÞË¹Áª°î	10	Ò»°ãÃ³Ò×	0	Ç§¿Ë	0	?	6,814
202003	38220090	ÆäËûÕï¶Ï»òÊµÑéÓÃÊÔ¼Á¼°ÅäÖÆÊÔ¼Á£»¼ì¶¨²ÎÕÕÎï	352	½Ý¿Ë	10	Ò»°ãÃ³Ò×	97	Ç§¿Ë	0	?	227,527
202003	38220090	ÆäËûÕï¶Ï»òÊµÑéÓÃÊÔ¼Á¼°ÅäÖÆÊÔ¼Á£»¼ì¶¨²ÎÕÕÎï	353	Ë¹Âå·¥¿Ë	10	Ò»°ãÃ³Ò×	20	Ç§¿Ë	0	?	188,980
202003	38220090	ÆäËûÕï¶Ï»òÊµÑéÓÃÊÔ¼Á¼°ÅäÖÆÊÔ¼Á£»¼ì¶¨²ÎÕÕÎï	358	Èû¶ûÎ¬ÑÇ	10	Ò»°ãÃ³Ò×	39	Ç§¿Ë	0	?	141,146
202003	38220090	ÆäËûÕï¶Ï»òÊµÑéÓÃÊÔ¼Á¼°ÅäÖÆÊÔ¼Á£»¼ì¶¨²ÎÕÕÎï	402	°¢¸ùÍ¢	10	Ò»°ãÃ³Ò×	136	Ç§¿Ë	0	?	149,643
202003	38220090	ÆäËûÕï¶Ï»òÊµÑéÓÃÊÔ¼Á¼°ÅäÖÆÊÔ¼Á£»¼ì¶¨²ÎÕÕÎï	410	°ÍÎ÷	10	Ò»°ãÃ³Ò×	0	Ç§¿Ë	0	?	5,524
202003	38220090	ÆäËûÕï¶Ï»òÊµÑéÓÃÊÔ¼Á¼°ÅäÖÆÊÔ¼Á£»¼ì¶¨²ÎÕÕÎï	412	ÖÇÀû	10	Ò»°ãÃ³Ò×	0	Ç§¿Ë	0	?	2,498
202003	38220090	ÆäËûÕï¶Ï»òÊµÑéÓÃÊÔ¼Á¼°ÅäÖÆÊÔ¼Á£»¼ì¶¨²ÎÕÕÎï	418	¶àÃ×Äá¼Ó¹²ºÍ¹ú	10	Ò»°ãÃ³Ò×	4	Ç§¿Ë	0	?	47,169
202003	38220090	ÆäËûÕï¶Ï»òÊµÑéÓÃÊÔ¼Á¼°ÅäÖÆÊÔ¼Á£»¼ì¶¨²ÎÕÕÎï	429	Ä«Î÷¸ç	10	Ò»°ãÃ³Ò×	0	Ç§¿Ë	0	?	432
202003	38220090	ÆäËûÕï¶Ï»òÊµÑéÓÃÊÔ¼Á¼°ÅäÖÆÊÔ¼Á£»¼ì¶¨²ÎÕÕÎï	501	¼ÓÄÃ´ó	10	Ò»°ãÃ³Ò×	207	Ç§¿Ë	0	?	4,560,236
202003	38220090	ÆäËûÕï¶Ï»òÊµÑéÓÃÊÔ¼Á¼°ÅäÖÆÊÔ¼Á£»¼ì¶¨²ÎÕÕÎï	502	ÃÀ¹ú	10	Ò»°ãÃ³Ò×	99203	Ç§¿Ë	0	?	253,474,901
202003	38220090	ÆäËûÕï¶Ï»òÊµÑéÓÃÊÔ¼Á¼°ÅäÖÆÊÔ¼Á£»¼ì¶¨²ÎÕÕÎï	601	°Ä´óÀûÑÇ	10	Ò»°ãÃ³Ò×	15	Ç§¿Ë	0	?	1,105,239
202003	38220090	ÆäËûÕï¶Ï»òÊµÑéÓÃÊÔ¼Á¼°ÅäÖÆÊÔ¼Á£»¼ì¶¨²ÎÕÕÎï	609	ÐÂÎ÷À¼	10	Ò»°ãÃ³Ò×	0	Ç§¿Ë	0	?	374,430
202003	38220090	ÆäËûÕï¶Ï»òÊµÑéÓÃÊÔ¼Á¼°ÅäÖÆÊÔ¼Á£»¼ì¶¨²ÎÕÕÎï	701	¹ú(µØ)±ð²»Ïê	10	Ò»°ãÃ³Ò×	0	Ç§¿Ë	0	?	1,012
202004	38220090	ÆäËûÕï¶Ï»òÊµÑéÓÃÊÔ¼Á¼°ÅäÖÆÊÔ¼Á£»¼ì¶¨²ÎÕÕÎï	110	ÖÐ¹úÏã¸Û	10	Ò»°ãÃ³Ò×	1	Ç§¿Ë	0	?	596,528
202004	38220090	ÆäËûÕï¶Ï»òÊµÑéÓÃÊÔ¼Á¼°ÅäÖÆÊÔ¼Á£»¼ì¶¨²ÎÕÕÎï	111	Ó¡¶È	10	Ò»°ãÃ³Ò×	1	Ç§¿Ë	0	?	49,134
202004	38220090	ÆäËûÕï¶Ï»òÊµÑéÓÃÊÔ¼Á¼°ÅäÖÆÊÔ¼Á£»¼ì¶¨²ÎÕÕÎï	115	ÒÔÉ«ÁÐ	10	Ò»°ãÃ³Ò×	125	Ç§¿Ë	0	?	867,872
202004	38220090	ÆäËûÕï¶Ï»òÊµÑéÓÃÊÔ¼Á¼°ÅäÖÆÊÔ¼Á£»¼ì¶¨²ÎÕÕÎï	116	ÈÕ±¾	10	Ò»°ãÃ³Ò×	84018	Ç§¿Ë	0	?	45,940,906
202004	38220090	ÆäËûÕï¶Ï»òÊµÑéÓÃÊÔ¼Á¼°ÅäÖÆÊÔ¼Á£»¼ì¶¨²ÎÕÕÎï	132	ÐÂ¼ÓÆÂ	10	Ò»°ãÃ³Ò×	6926	Ç§¿Ë	0	?	38,266,109
202004	38220090	ÆäËûÕï¶Ï»òÊµÑéÓÃÊÔ¼Á¼°ÅäÖÆÊÔ¼Á£»¼ì¶¨²ÎÕÕÎï	133	º«¹ú	10	Ò»°ãÃ³Ò×	1664	Ç§¿Ë	0	?	2,547,010
202004	38220090	ÆäËûÕï¶Ï»òÊµÑéÓÃÊÔ¼Á¼°ÅäÖÆÊÔ¼Á£»¼ì¶¨²ÎÕÕÎï	136	Ì©¹ú	10	Ò»°ãÃ³Ò×	5686	Ç§¿Ë	0	?	1,106,354
202004	38220090	ÆäËûÕï¶Ï»òÊµÑéÓÃÊÔ¼Á¼°ÅäÖÆÊÔ¼Á£»¼ì¶¨²ÎÕÕÎï	137	ÍÁ¶úÆä	10	Ò»°ãÃ³Ò×	0	Ç§¿Ë	0	?	22,403
202004	38220090	ÆäËûÕï¶Ï»òÊµÑéÓÃÊÔ¼Á¼°ÅäÖÆÊÔ¼Á£»¼ì¶¨²ÎÕÕÎï	142	ÖÐ¹ú	10	Ò»°ãÃ³Ò×	378	Ç§¿Ë	0	?	2,166,090
202004	38220090	ÆäËûÕï¶Ï»òÊµÑéÓÃÊÔ¼Á¼°ÅäÖÆÊÔ¼Á£»¼ì¶¨²ÎÕÕÎï	143	ÖÐ¹úÌ¨Íå	10	Ò»°ãÃ³Ò×	4786	Ç§¿Ë	0	?	4,548,964
202004	38220090	ÆäËûÕï¶Ï»òÊµÑéÓÃÊÔ¼Á¼°ÅäÖÆÊÔ¼Á£»¼ì¶¨²ÎÕÕÎï	244	ÄÏ·Ç	10	Ò»°ãÃ³Ò×	1	Ç§¿Ë	0	?	13,029
202004	38220090	ÆäËûÕï¶Ï»òÊµÑéÓÃÊÔ¼Á¼°ÅäÖÆÊÔ¼Á£»¼ì¶¨²ÎÕÕÎï	301	±ÈÀûÊ±	10	Ò»°ãÃ³Ò×	1354	Ç§¿Ë	0	?	2,735,005
202004	38220090	ÆäËûÕï¶Ï»òÊµÑéÓÃÊÔ¼Á¼°ÅäÖÆÊÔ¼Á£»¼ì¶¨²ÎÕÕÎï	302	µ¤Âó	10	Ò»°ãÃ³Ò×	4296	Ç§¿Ë	0	?	7,474,266
202004	38220090	ÆäËûÕï¶Ï»òÊµÑéÓÃÊÔ¼Á¼°ÅäÖÆÊÔ¼Á£»¼ì¶¨²ÎÕÕÎï	303	Ó¢¹ú	10	Ò»°ãÃ³Ò×	6353	Ç§¿Ë	0	?	17,696,518
202004	38220090	ÆäËûÕï¶Ï»òÊµÑéÓÃÊÔ¼Á¼°ÅäÖÆÊÔ¼Á£»¼ì¶¨²ÎÕÕÎï	304	µÂ¹ú	10	Ò»°ãÃ³Ò×	31211	Ç§¿Ë	0	?	54,042,841
202004	38220090	ÆäËûÕï¶Ï»òÊµÑéÓÃÊÔ¼Á¼°ÅäÖÆÊÔ¼Á£»¼ì¶¨²ÎÕÕÎï	305	·¨¹ú	10	Ò»°ãÃ³Ò×	7342	Ç§¿Ë	0	?	27,713,614
202004	38220090	ÆäËûÕï¶Ï»òÊµÑéÓÃÊÔ¼Á¼°ÅäÖÆÊÔ¼Á£»¼ì¶¨²ÎÕÕÎï	306	°®¶ûÀ¼	10	Ò»°ãÃ³Ò×	15761	Ç§¿Ë	0	?	2,343,868
202004	38220090	ÆäËûÕï¶Ï»òÊµÑéÓÃÊÔ¼Á¼°ÅäÖÆÊÔ¼Á£»¼ì¶¨²ÎÕÕÎï	307	Òâ´óÀû	10	Ò»°ãÃ³Ò×	113	Ç§¿Ë	0	?	451,147
202004	38220090	ÆäËûÕï¶Ï»òÊµÑéÓÃÊÔ¼Á¼°ÅäÖÆÊÔ¼Á£»¼ì¶¨²ÎÕÕÎï	309	ºÉÀ¼	10	Ò»°ãÃ³Ò×	2114	Ç§¿Ë	0	?	4,222,105
202004	38220090	ÆäËûÕï¶Ï»òÊµÑéÓÃÊÔ¼Á¼°ÅäÖÆÊÔ¼Á£»¼ì¶¨²ÎÕÕÎï	310	Ï£À°	10	Ò»°ãÃ³Ò×	37	Ç§¿Ë	0	?	17,108
202004	38220090	ÆäËûÕï¶Ï»òÊµÑéÓÃÊÔ¼Á¼°ÅäÖÆÊÔ¼Á£»¼ì¶¨²ÎÕÕÎï	312	Î÷°àÑÀ	10	Ò»°ãÃ³Ò×	2677	Ç§¿Ë	0	?	18,225,597
202004	38220090	ÆäËûÕï¶Ï»òÊµÑéÓÃÊÔ¼Á¼°ÅäÖÆÊÔ¼Á£»¼ì¶¨²ÎÕÕÎï	315	°ÂµØÀû	10	Ò»°ãÃ³Ò×	793	Ç§¿Ë	0	?	2,514,151
202004	38220090	ÆäËûÕï¶Ï»òÊµÑéÓÃÊÔ¼Á¼°ÅäÖÆÊÔ¼Á£»¼ì¶¨²ÎÕÕÎï	316	±£¼ÓÀûÑÇ	10	Ò»°ãÃ³Ò×	15	Ç§¿Ë	0	?	416,078
202004	38220090	ÆäËûÕï¶Ï»òÊµÑéÓÃÊÔ¼Á¼°ÅäÖÆÊÔ¼Á£»¼ì¶¨²ÎÕÕÎï	318	·ÒÀ¼	10	Ò»°ãÃ³Ò×	10195	Ç§¿Ë	0	?	23,675,529
202004	38220090	ÆäËûÕï¶Ï»òÊµÑéÓÃÊÔ¼Á¼°ÅäÖÆÊÔ¼Á£»¼ì¶¨²ÎÕÕÎï	321	ÐÙÑÀÀû	10	Ò»°ãÃ³Ò×	2658	Ç§¿Ë	0	?	184,186
202004	38220090	ÆäËûÕï¶Ï»òÊµÑéÓÃÊÔ¼Á¼°ÅäÖÆÊÔ¼Á£»¼ì¶¨²ÎÕÕÎï	323	ÁÐÖ§¶ØÊ¿µÇ	10	Ò»°ãÃ³Ò×	0	Ç§¿Ë	0	?	78,767
202004	38220090	ÆäËûÕï¶Ï»òÊµÑéÓÃÊÔ¼Á¼°ÅäÖÆÊÔ¼Á£»¼ì¶¨²ÎÕÕÎï	326	Å²Íþ	10	Ò»°ãÃ³Ò×	285	Ç§¿Ë	0	?	4,547,876
202004	38220090	ÆäËûÕï¶Ï»òÊµÑéÓÃÊÔ¼Á¼°ÅäÖÆÊÔ¼Á£»¼ì¶¨²ÎÕÕÎï	327	²¨À¼	10	Ò»°ãÃ³Ò×	4558	Ç§¿Ë	0	?	2,664,448
202004	38220090	ÆäËûÕï¶Ï»òÊµÑéÓÃÊÔ¼Á¼°ÅäÖÆÊÔ¼Á£»¼ì¶¨²ÎÕÕÎï	328	ÂÞÂíÄáÑÇ	10	Ò»°ãÃ³Ò×	795	Ç§¿Ë	0	?	320,455
202004	38220090	ÆäËûÕï¶Ï»òÊµÑéÓÃÊÔ¼Á¼°ÅäÖÆÊÔ¼Á£»¼ì¶¨²ÎÕÕÎï	330	Èðµä	10	Ò»°ãÃ³Ò×	14103	Ç§¿Ë	0	?	57,165,519
202004	38220090	ÆäËûÕï¶Ï»òÊµÑéÓÃÊÔ¼Á¼°ÅäÖÆÊÔ¼Á£»¼ì¶¨²ÎÕÕÎï	331	ÈðÊ¿	10	Ò»°ãÃ³Ò×	6164	Ç§¿Ë	0	?	5,601,407
202004	38220090	ÆäËûÕï¶Ï»òÊµÑéÓÃÊÔ¼Á¼°ÅäÖÆÊÔ¼Á£»¼ì¶¨²ÎÕÕÎï	336	Á¢ÌÕÍð	10	Ò»°ãÃ³Ò×	3291	Ç§¿Ë	0	?	9,908,583
202004	38220090	ÆäËûÕï¶Ï»òÊµÑéÓÃÊÔ¼Á¼°ÅäÖÆÊÔ¼Á£»¼ì¶¨²ÎÕÕÎï	344	¶íÂÞË¹Áª°î	10	Ò»°ãÃ³Ò×	0	Ç§¿Ë	0	?	2,848
202004	38220090	ÆäËûÕï¶Ï»òÊµÑéÓÃÊÔ¼Á¼°ÅäÖÆÊÔ¼Á£»¼ì¶¨²ÎÕÕÎï	347	ÎÚ¿ËÀ¼	10	Ò»°ãÃ³Ò×	0	Ç§¿Ë	0	?	402
202004	38220090	ÆäËûÕï¶Ï»òÊµÑéÓÃÊÔ¼Á¼°ÅäÖÆÊÔ¼Á£»¼ì¶¨²ÎÕÕÎï	352	½Ý¿Ë	10	Ò»°ãÃ³Ò×	5	Ç§¿Ë	0	?	94,269
202004	38220090	ÆäËûÕï¶Ï»òÊµÑéÓÃÊÔ¼Á¼°ÅäÖÆÊÔ¼Á£»¼ì¶¨²ÎÕÕÎï	358	Èû¶ûÎ¬ÑÇ	10	Ò»°ãÃ³Ò×	39	Ç§¿Ë	0	?	142,771
202004	38220090	ÆäËûÕï¶Ï»òÊµÑéÓÃÊÔ¼Á¼°ÅäÖÆÊÔ¼Á£»¼ì¶¨²ÎÕÕÎï	402	°¢¸ùÍ¢	10	Ò»°ãÃ³Ò×	1200	Ç§¿Ë	0	?	415,207
202004	38220090	ÆäËûÕï¶Ï»òÊµÑéÓÃÊÔ¼Á¼°ÅäÖÆÊÔ¼Á£»¼ì¶¨²ÎÕÕÎï	429	Ä«Î÷¸ç	10	Ò»°ãÃ³Ò×	0	Ç§¿Ë	0	?	3,790
202004	38220090	ÆäËûÕï¶Ï»òÊµÑéÓÃÊÔ¼Á¼°ÅäÖÆÊÔ¼Á£»¼ì¶¨²ÎÕÕÎï	501	¼ÓÄÃ´ó	10	Ò»°ãÃ³Ò×	235	Ç§¿Ë	0	?	5,987,030
202004	38220090	ÆäËûÕï¶Ï»òÊµÑéÓÃÊÔ¼Á¼°ÅäÖÆÊÔ¼Á£»¼ì¶¨²ÎÕÕÎï	502	ÃÀ¹ú	10	Ò»°ãÃ³Ò×	118400	Ç§¿Ë	0	?	243,053,197
202004	38220090	ÆäËûÕï¶Ï»òÊµÑéÓÃÊÔ¼Á¼°ÅäÖÆÊÔ¼Á£»¼ì¶¨²ÎÕÕÎï	601	°Ä´óÀûÑÇ	10	Ò»°ãÃ³Ò×	2	Ç§¿Ë	0	?	63,905
202004	38220090	ÆäËûÕï¶Ï»òÊµÑéÓÃÊÔ¼Á¼°ÅäÖÆÊÔ¼Á£»¼ì¶¨²ÎÕÕÎï	609	ÐÂÎ÷À¼	10	Ò»°ãÃ³Ò×	3	Ç§¿Ë	0	?	124,427
202005	38220090	ÆäËûÕï¶Ï»òÊµÑéÓÃÊÔ¼Á¼°ÅäÖÆÊÔ¼Á£»¼ì¶¨²ÎÕÕÎï	110	ÖÐ¹úÏã¸Û	10	Ò»°ãÃ³Ò×	24	Ç§¿Ë	0	?	13,402
202005	38220090	ÆäËûÕï¶Ï»òÊµÑéÓÃÊÔ¼Á¼°ÅäÖÆÊÔ¼Á£»¼ì¶¨²ÎÕÕÎï	111	Ó¡¶È	10	Ò»°ãÃ³Ò×	3	Ç§¿Ë	0	?	383,131
202005	38220090	ÆäËûÕï¶Ï»òÊµÑéÓÃÊÔ¼Á¼°ÅäÖÆÊÔ¼Á£»¼ì¶¨²ÎÕÕÎï	115	ÒÔÉ«ÁÐ	10	Ò»°ãÃ³Ò×	39	Ç§¿Ë	0	?	1,203,520
202005	38220090	ÆäËûÕï¶Ï»òÊµÑéÓÃÊÔ¼Á¼°ÅäÖÆÊÔ¼Á£»¼ì¶¨²ÎÕÕÎï	116	ÈÕ±¾	10	Ò»°ãÃ³Ò×	87560	Ç§¿Ë	0	?	32,553,324
202005	38220090	ÆäËûÕï¶Ï»òÊµÑéÓÃÊÔ¼Á¼°ÅäÖÆÊÔ¼Á£»¼ì¶¨²ÎÕÕÎï	132	ÐÂ¼ÓÆÂ	10	Ò»°ãÃ³Ò×	10168	Ç§¿Ë	0	?	43,241,235
202005	38220090	ÆäËûÕï¶Ï»òÊµÑéÓÃÊÔ¼Á¼°ÅäÖÆÊÔ¼Á£»¼ì¶¨²ÎÕÕÎï	133	º«¹ú	10	Ò»°ãÃ³Ò×	1718	Ç§¿Ë	0	?	3,445,533
202005	38220090	ÆäËûÕï¶Ï»òÊµÑéÓÃÊÔ¼Á¼°ÅäÖÆÊÔ¼Á£»¼ì¶¨²ÎÕÕÎï	136	Ì©¹ú	10	Ò»°ãÃ³Ò×	51305	Ç§¿Ë	0	?	11,044,150
202005	38220090	ÆäËûÕï¶Ï»òÊµÑéÓÃÊÔ¼Á¼°ÅäÖÆÊÔ¼Á£»¼ì¶¨²ÎÕÕÎï	142	ÖÐ¹ú	10	Ò»°ãÃ³Ò×	49	Ç§¿Ë	0	?	1,111,856
202005	38220090	ÆäËûÕï¶Ï»òÊµÑéÓÃÊÔ¼Á¼°ÅäÖÆÊÔ¼Á£»¼ì¶¨²ÎÕÕÎï	143	ÖÐ¹úÌ¨Íå	10	Ò»°ãÃ³Ò×	5262	Ç§¿Ë	0	?	5,536,348
202005	38220090	ÆäËûÕï¶Ï»òÊµÑéÓÃÊÔ¼Á¼°ÅäÖÆÊÔ¼Á£»¼ì¶¨²ÎÕÕÎï	244	ÄÏ·Ç	10	Ò»°ãÃ³Ò×	0	Ç§¿Ë	0	?	5,729
202005	38220090	ÆäËûÕï¶Ï»òÊµÑéÓÃÊÔ¼Á¼°ÅäÖÆÊÔ¼Á£»¼ì¶¨²ÎÕÕÎï	301	±ÈÀûÊ±	10	Ò»°ãÃ³Ò×	261	Ç§¿Ë	0	?	639,547
202005	38220090	ÆäËûÕï¶Ï»òÊµÑéÓÃÊÔ¼Á¼°ÅäÖÆÊÔ¼Á£»¼ì¶¨²ÎÕÕÎï	302	µ¤Âó	10	Ò»°ãÃ³Ò×	730	Ç§¿Ë	0	?	552,248
202005	38220090	ÆäËûÕï¶Ï»òÊµÑéÓÃÊÔ¼Á¼°ÅäÖÆÊÔ¼Á£»¼ì¶¨²ÎÕÕÎï	303	Ó¢¹ú	10	Ò»°ãÃ³Ò×	12277	Ç§¿Ë	0	?	30,037,034
202005	38220090	ÆäËûÕï¶Ï»òÊµÑéÓÃÊÔ¼Á¼°ÅäÖÆÊÔ¼Á£»¼ì¶¨²ÎÕÕÎï	304	µÂ¹ú	10	Ò»°ãÃ³Ò×	51758	Ç§¿Ë	0	?	42,495,042
202005	38220090	ÆäËûÕï¶Ï»òÊµÑéÓÃÊÔ¼Á¼°ÅäÖÆÊÔ¼Á£»¼ì¶¨²ÎÕÕÎï	305	·¨¹ú	10	Ò»°ãÃ³Ò×	17239	Ç§¿Ë	0	?	27,841,104
202005	38220090	ÆäËûÕï¶Ï»òÊµÑéÓÃÊÔ¼Á¼°ÅäÖÆÊÔ¼Á£»¼ì¶¨²ÎÕÕÎï	306	°®¶ûÀ¼	10	Ò»°ãÃ³Ò×	2589	Ç§¿Ë	0	?	997,206
202005	38220090	ÆäËûÕï¶Ï»òÊµÑéÓÃÊÔ¼Á¼°ÅäÖÆÊÔ¼Á£»¼ì¶¨²ÎÕÕÎï	307	Òâ´óÀû	10	Ò»°ãÃ³Ò×	107	Ç§¿Ë	0	?	792,689
202005	38220090	ÆäËûÕï¶Ï»òÊµÑéÓÃÊÔ¼Á¼°ÅäÖÆÊÔ¼Á£»¼ì¶¨²ÎÕÕÎï	309	ºÉÀ¼	10	Ò»°ãÃ³Ò×	670	Ç§¿Ë	0	?	1,334,640
202005	38220090	ÆäËûÕï¶Ï»òÊµÑéÓÃÊÔ¼Á¼°ÅäÖÆÊÔ¼Á£»¼ì¶¨²ÎÕÕÎï	310	Ï£À°	10	Ò»°ãÃ³Ò×	222	Ç§¿Ë	0	?	640,505
202005	38220090	ÆäËûÕï¶Ï»òÊµÑéÓÃÊÔ¼Á¼°ÅäÖÆÊÔ¼Á£»¼ì¶¨²ÎÕÕÎï	312	Î÷°àÑÀ	10	Ò»°ãÃ³Ò×	1627	Ç§¿Ë	0	?	4,118,646
202005	38220090	ÆäËûÕï¶Ï»òÊµÑéÓÃÊÔ¼Á¼°ÅäÖÆÊÔ¼Á£»¼ì¶¨²ÎÕÕÎï	315	°ÂµØÀû	10	Ò»°ãÃ³Ò×	940	Ç§¿Ë	0	?	2,427,096
202005	38220090	ÆäËûÕï¶Ï»òÊµÑéÓÃÊÔ¼Á¼°ÅäÖÆÊÔ¼Á£»¼ì¶¨²ÎÕÕÎï	316	±£¼ÓÀûÑÇ	10	Ò»°ãÃ³Ò×	78	Ç§¿Ë	0	?	286,338
202005	38220090	ÆäËûÕï¶Ï»òÊµÑéÓÃÊÔ¼Á¼°ÅäÖÆÊÔ¼Á£»¼ì¶¨²ÎÕÕÎï	318	·ÒÀ¼	10	Ò»°ãÃ³Ò×	1845	Ç§¿Ë	0	?	4,988,398
202005	38220090	ÆäËûÕï¶Ï»òÊµÑéÓÃÊÔ¼Á¼°ÅäÖÆÊÔ¼Á£»¼ì¶¨²ÎÕÕÎï	321	ÐÙÑÀÀû	10	Ò»°ãÃ³Ò×	7	Ç§¿Ë	0	?	11,988
202005	38220090	ÆäËûÕï¶Ï»òÊµÑéÓÃÊÔ¼Á¼°ÅäÖÆÊÔ¼Á£»¼ì¶¨²ÎÕÕÎï	323	ÁÐÖ§¶ØÊ¿µÇ	10	Ò»°ãÃ³Ò×	0	Ç§¿Ë	0	?	13,141
202005	38220090	ÆäËûÕï¶Ï»òÊµÑéÓÃÊÔ¼Á¼°ÅäÖÆÊÔ¼Á£»¼ì¶¨²ÎÕÕÎï	326	Å²Íþ	10	Ò»°ãÃ³Ò×	73	Ç§¿Ë	0	?	1,406,213
202005	38220090	ÆäËûÕï¶Ï»òÊµÑéÓÃÊÔ¼Á¼°ÅäÖÆÊÔ¼Á£»¼ì¶¨²ÎÕÕÎï	327	²¨À¼	10	Ò»°ãÃ³Ò×	3974	Ç§¿Ë	0	?	2,200,376
202005	38220090	ÆäËûÕï¶Ï»òÊµÑéÓÃÊÔ¼Á¼°ÅäÖÆÊÔ¼Á£»¼ì¶¨²ÎÕÕÎï	328	ÂÞÂíÄáÑÇ	10	Ò»°ãÃ³Ò×	1108	Ç§¿Ë	0	?	435,627
202005	38220090	ÆäËûÕï¶Ï»òÊµÑéÓÃÊÔ¼Á¼°ÅäÖÆÊÔ¼Á£»¼ì¶¨²ÎÕÕÎï	330	Èðµä	10	Ò»°ãÃ³Ò×	9364	Ç§¿Ë	0	?	26,746,914
202005	38220090	ÆäËûÕï¶Ï»òÊµÑéÓÃÊÔ¼Á¼°ÅäÖÆÊÔ¼Á£»¼ì¶¨²ÎÕÕÎï	331	ÈðÊ¿	10	Ò»°ãÃ³Ò×	3485	Ç§¿Ë	0	?	3,455,750
202005	38220090	ÆäËûÕï¶Ï»òÊµÑéÓÃÊÔ¼Á¼°ÅäÖÆÊÔ¼Á£»¼ì¶¨²ÎÕÕÎï	336	Á¢ÌÕÍð	10	Ò»°ãÃ³Ò×	1441	Ç§¿Ë	0	?	6,274,482
202005	38220090	ÆäËûÕï¶Ï»òÊµÑéÓÃÊÔ¼Á¼°ÅäÖÆÊÔ¼Á£»¼ì¶¨²ÎÕÕÎï	344	¶íÂÞË¹Áª°î	10	Ò»°ãÃ³Ò×	50	Ç§¿Ë	0	?	775,003
202005	38220090	ÆäËûÕï¶Ï»òÊµÑéÓÃÊÔ¼Á¼°ÅäÖÆÊÔ¼Á£»¼ì¶¨²ÎÕÕÎï	347	ÎÚ¿ËÀ¼	10	Ò»°ãÃ³Ò×	0	Ç§¿Ë	0	?	255,116
202005	38220090	ÆäËûÕï¶Ï»òÊµÑéÓÃÊÔ¼Á¼°ÅäÖÆÊÔ¼Á£»¼ì¶¨²ÎÕÕÎï	352	½Ý¿Ë	10	Ò»°ãÃ³Ò×	2	Ç§¿Ë	0	?	16,856
202005	38220090	ÆäËûÕï¶Ï»òÊµÑéÓÃÊÔ¼Á¼°ÅäÖÆÊÔ¼Á£»¼ì¶¨²ÎÕÕÎï	402	°¢¸ùÍ¢	10	Ò»°ãÃ³Ò×	12	Ç§¿Ë	0	?	35,863
202005	38220090	ÆäËûÕï¶Ï»òÊµÑéÓÃÊÔ¼Á¼°ÅäÖÆÊÔ¼Á£»¼ì¶¨²ÎÕÕÎï	410	°ÍÎ÷	10	Ò»°ãÃ³Ò×	1	Ç§¿Ë	0	?	15,720
202005	38220090	ÆäËûÕï¶Ï»òÊµÑéÓÃÊÔ¼Á¼°ÅäÖÆÊÔ¼Á£»¼ì¶¨²ÎÕÕÎï	429	Ä«Î÷¸ç	10	Ò»°ãÃ³Ò×	2	Ç§¿Ë	0	?	32,051
202005	38220090	ÆäËûÕï¶Ï»òÊµÑéÓÃÊÔ¼Á¼°ÅäÖÆÊÔ¼Á£»¼ì¶¨²ÎÕÕÎï	435	²¨¶àÀè¸÷	10	Ò»°ãÃ³Ò×	415	Ç§¿Ë	0	?	998,815
202005	38220090	ÆäËûÕï¶Ï»òÊµÑéÓÃÊÔ¼Á¼°ÅäÖÆÊÔ¼Á£»¼ì¶¨²ÎÕÕÎï	501	¼ÓÄÃ´ó	10	Ò»°ãÃ³Ò×	1452	Ç§¿Ë	0	?	4,419,918
202005	38220090	ÆäËûÕï¶Ï»òÊµÑéÓÃÊÔ¼Á¼°ÅäÖÆÊÔ¼Á£»¼ì¶¨²ÎÕÕÎï	502	ÃÀ¹ú	10	Ò»°ãÃ³Ò×	104534	Ç§¿Ë	0	?	207,501,210
202005	38220090	ÆäËûÕï¶Ï»òÊµÑéÓÃÊÔ¼Á¼°ÅäÖÆÊÔ¼Á£»¼ì¶¨²ÎÕÕÎï	601	°Ä´óÀûÑÇ	10	Ò»°ãÃ³Ò×	35	Ç§¿Ë	0	?	583,581
202005	38220090	ÆäËûÕï¶Ï»òÊµÑéÓÃÊÔ¼Á¼°ÅäÖÆÊÔ¼Á£»¼ì¶¨²ÎÕÕÎï	609	ÐÂÎ÷À¼	10	Ò»°ãÃ³Ò×	0	Ç§¿Ë	0	?	362,151
202005	38220090	ÆäËûÕï¶Ï»òÊµÑéÓÃÊÔ¼Á¼°ÅäÖÆÊÔ¼Á£»¼ì¶¨²ÎÕÕÎï	701	¹ú(µØ)±ð²»Ïê	10	Ò»°ãÃ³Ò×	3	Ç§¿Ë	0	?	4,589
202006	38220090	ÆäËûÕï¶Ï»òÊµÑéÓÃÊÔ¼Á¼°ÅäÖÆÊÔ¼Á£»¼ì¶¨²ÎÕÕÎï	110	ÖÐ¹úÏã¸Û	10	Ò»°ãÃ³Ò×	0	Ç§¿Ë	0	?	146
202006	38220090	ÆäËûÕï¶Ï»òÊµÑéÓÃÊÔ¼Á¼°ÅäÖÆÊÔ¼Á£»¼ì¶¨²ÎÕÕÎï	111	Ó¡¶È	10	Ò»°ãÃ³Ò×	5	Ç§¿Ë	0	?	411,572
202006	38220090	ÆäËûÕï¶Ï»òÊµÑéÓÃÊÔ¼Á¼°ÅäÖÆÊÔ¼Á£»¼ì¶¨²ÎÕÕÎï	115	ÒÔÉ«ÁÐ	10	Ò»°ãÃ³Ò×	311	Ç§¿Ë	0	?	742,327
202006	38220090	ÆäËûÕï¶Ï»òÊµÑéÓÃÊÔ¼Á¼°ÅäÖÆÊÔ¼Á£»¼ì¶¨²ÎÕÕÎï	116	ÈÕ±¾	10	Ò»°ãÃ³Ò×	105568	Ç§¿Ë	0	?	53,734,073
202006	38220090	ÆäËûÕï¶Ï»òÊµÑéÓÃÊÔ¼Á¼°ÅäÖÆÊÔ¼Á£»¼ì¶¨²ÎÕÕÎï	132	ÐÂ¼ÓÆÂ	10	Ò»°ãÃ³Ò×	14663	Ç§¿Ë	0	?	66,024,116
202006	38220090	ÆäËûÕï¶Ï»òÊµÑéÓÃÊÔ¼Á¼°ÅäÖÆÊÔ¼Á£»¼ì¶¨²ÎÕÕÎï	133	º«¹ú	10	Ò»°ãÃ³Ò×	3586	Ç§¿Ë	0	?	3,316,068
202006	38220090	ÆäËûÕï¶Ï»òÊµÑéÓÃÊÔ¼Á¼°ÅäÖÆÊÔ¼Á£»¼ì¶¨²ÎÕÕÎï	133	º«¹ú	12	ÆäËû¾èÔùÎï×Ê	10	Ç§¿Ë	0	?	49,851
202006	38220090	ÆäËûÕï¶Ï»òÊµÑéÓÃÊÔ¼Á¼°ÅäÖÆÊÔ¼Á£»¼ì¶¨²ÎÕÕÎï	136	Ì©¹ú	10	Ò»°ãÃ³Ò×	82487	Ç§¿Ë	0	?	20,861,362
202006	38220090	ÆäËûÕï¶Ï»òÊµÑéÓÃÊÔ¼Á¼°ÅäÖÆÊÔ¼Á£»¼ì¶¨²ÎÕÕÎï	137	ÍÁ¶úÆä	10	Ò»°ãÃ³Ò×	2144	Ç§¿Ë	0	?	120,012
202006	38220090	ÆäËûÕï¶Ï»òÊµÑéÓÃÊÔ¼Á¼°ÅäÖÆÊÔ¼Á£»¼ì¶¨²ÎÕÕÎï	142	ÖÐ¹ú	10	Ò»°ãÃ³Ò×	337	Ç§¿Ë	0	?	2,569,919
202006	38220090	ÆäËûÕï¶Ï»òÊµÑéÓÃÊÔ¼Á¼°ÅäÖÆÊÔ¼Á£»¼ì¶¨²ÎÕÕÎï	143	ÖÐ¹úÌ¨Íå	10	Ò»°ãÃ³Ò×	7875	Ç§¿Ë	0	?	4,789,787
202006	38220090	ÆäËûÕï¶Ï»òÊµÑéÓÃÊÔ¼Á¼°ÅäÖÆÊÔ¼Á£»¼ì¶¨²ÎÕÕÎï	244	ÄÏ·Ç	10	Ò»°ãÃ³Ò×	4	Ç§¿Ë	0	?	454,688
202006	38220090	ÆäËûÕï¶Ï»òÊµÑéÓÃÊÔ¼Á¼°ÅäÖÆÊÔ¼Á£»¼ì¶¨²ÎÕÕÎï	301	±ÈÀûÊ±	10	Ò»°ãÃ³Ò×	830	Ç§¿Ë	0	?	2,646,667
202006	38220090	ÆäËûÕï¶Ï»òÊµÑéÓÃÊÔ¼Á¼°ÅäÖÆÊÔ¼Á£»¼ì¶¨²ÎÕÕÎï	302	µ¤Âó	10	Ò»°ãÃ³Ò×	12118	Ç§¿Ë	0	?	10,000,251
202006	38220090	ÆäËûÕï¶Ï»òÊµÑéÓÃÊÔ¼Á¼°ÅäÖÆÊÔ¼Á£»¼ì¶¨²ÎÕÕÎï	303	Ó¢¹ú	10	Ò»°ãÃ³Ò×	9582	Ç§¿Ë	0	?	30,637,854
202006	38220090	ÆäËûÕï¶Ï»òÊµÑéÓÃÊÔ¼Á¼°ÅäÖÆÊÔ¼Á£»¼ì¶¨²ÎÕÕÎï	304	µÂ¹ú	10	Ò»°ãÃ³Ò×	42323	Ç§¿Ë	0	?	36,970,893
202006	38220090	ÆäËûÕï¶Ï»òÊµÑéÓÃÊÔ¼Á¼°ÅäÖÆÊÔ¼Á£»¼ì¶¨²ÎÕÕÎï	305	·¨¹ú	10	Ò»°ãÃ³Ò×	6466	Ç§¿Ë	0	?	35,022,038
202006	38220090	ÆäËûÕï¶Ï»òÊµÑéÓÃÊÔ¼Á¼°ÅäÖÆÊÔ¼Á£»¼ì¶¨²ÎÕÕÎï	306	°®¶ûÀ¼	10	Ò»°ãÃ³Ò×	16228	Ç§¿Ë	0	?	2,454,946
202006	38220090	ÆäËûÕï¶Ï»òÊµÑéÓÃÊÔ¼Á¼°ÅäÖÆÊÔ¼Á£»¼ì¶¨²ÎÕÕÎï	307	Òâ´óÀû	10	Ò»°ãÃ³Ò×	364	Ç§¿Ë	0	?	285,668
202006	38220090	ÆäËûÕï¶Ï»òÊµÑéÓÃÊÔ¼Á¼°ÅäÖÆÊÔ¼Á£»¼ì¶¨²ÎÕÕÎï	309	ºÉÀ¼	10	Ò»°ãÃ³Ò×	1232	Ç§¿Ë	0	?	2,275,680
202006	38220090	ÆäËûÕï¶Ï»òÊµÑéÓÃÊÔ¼Á¼°ÅäÖÆÊÔ¼Á£»¼ì¶¨²ÎÕÕÎï	312	Î÷°àÑÀ	10	Ò»°ãÃ³Ò×	3612	Ç§¿Ë	0	?	5,825,266
202006	38220090	ÆäËûÕï¶Ï»òÊµÑéÓÃÊÔ¼Á¼°ÅäÖÆÊÔ¼Á£»¼ì¶¨²ÎÕÕÎï	315	°ÂµØÀû	10	Ò»°ãÃ³Ò×	369	Ç§¿Ë	0	?	2,605,971
202006	38220090	ÆäËûÕï¶Ï»òÊµÑéÓÃÊÔ¼Á¼°ÅäÖÆÊÔ¼Á£»¼ì¶¨²ÎÕÕÎï	316	±£¼ÓÀûÑÇ	10	Ò»°ãÃ³Ò×	7	Ç§¿Ë	0	?	620,059
202006	38220090	ÆäËûÕï¶Ï»òÊµÑéÓÃÊÔ¼Á¼°ÅäÖÆÊÔ¼Á£»¼ì¶¨²ÎÕÕÎï	318	·ÒÀ¼	10	Ò»°ãÃ³Ò×	1536	Ç§¿Ë	0	?	8,976,925
202006	38220090	ÆäËûÕï¶Ï»òÊµÑéÓÃÊÔ¼Á¼°ÅäÖÆÊÔ¼Á£»¼ì¶¨²ÎÕÕÎï	321	ÐÙÑÀÀû	10	Ò»°ãÃ³Ò×	6950	Ç§¿Ë	0	?	502,140
202006	38220090	ÆäËûÕï¶Ï»òÊµÑéÓÃÊÔ¼Á¼°ÅäÖÆÊÔ¼Á£»¼ì¶¨²ÎÕÕÎï	322	±ùµº	10	Ò»°ãÃ³Ò×	0	Ç§¿Ë	0	?	22,678
202006	38220090	ÆäËûÕï¶Ï»òÊµÑéÓÃÊÔ¼Á¼°ÅäÖÆÊÔ¼Á£»¼ì¶¨²ÎÕÕÎï	323	ÁÐÖ§¶ØÊ¿µÇ	10	Ò»°ãÃ³Ò×	0	Ç§¿Ë	0	?	13,243
202006	38220090	ÆäËûÕï¶Ï»òÊµÑéÓÃÊÔ¼Á¼°ÅäÖÆÊÔ¼Á£»¼ì¶¨²ÎÕÕÎï	326	Å²Íþ	10	Ò»°ãÃ³Ò×	22	Ç§¿Ë	0	?	52,657
202006	38220090	ÆäËûÕï¶Ï»òÊµÑéÓÃÊÔ¼Á¼°ÅäÖÆÊÔ¼Á£»¼ì¶¨²ÎÕÕÎï	327	²¨À¼	10	Ò»°ãÃ³Ò×	8068	Ç§¿Ë	0	?	4,363,080
202006	38220090	ÆäËûÕï¶Ï»òÊµÑéÓÃÊÔ¼Á¼°ÅäÖÆÊÔ¼Á£»¼ì¶¨²ÎÕÕÎï	328	ÂÞÂíÄáÑÇ	10	Ò»°ãÃ³Ò×	1154	Ç§¿Ë	0	?	388,650
202006	38220090	ÆäËûÕï¶Ï»òÊµÑéÓÃÊÔ¼Á¼°ÅäÖÆÊÔ¼Á£»¼ì¶¨²ÎÕÕÎï	330	Èðµä	10	Ò»°ãÃ³Ò×	9074	Ç§¿Ë	0	?	47,711,367
202006	38220090	ÆäËûÕï¶Ï»òÊµÑéÓÃÊÔ¼Á¼°ÅäÖÆÊÔ¼Á£»¼ì¶¨²ÎÕÕÎï	331	ÈðÊ¿	10	Ò»°ãÃ³Ò×	3398	Ç§¿Ë	0	?	11,297,332
202006	38220090	ÆäËûÕï¶Ï»òÊµÑéÓÃÊÔ¼Á¼°ÅäÖÆÊÔ¼Á£»¼ì¶¨²ÎÕÕÎï	334	°®É³ÄáÑÇ	10	Ò»°ãÃ³Ò×	0	Ç§¿Ë	0	?	1,921
202006	38220090	ÆäËûÕï¶Ï»òÊµÑéÓÃÊÔ¼Á¼°ÅäÖÆÊÔ¼Á£»¼ì¶¨²ÎÕÕÎï	336	Á¢ÌÕÍð	10	Ò»°ãÃ³Ò×	6035	Ç§¿Ë	0	?	15,888,096
202006	38220090	ÆäËûÕï¶Ï»òÊµÑéÓÃÊÔ¼Á¼°ÅäÖÆÊÔ¼Á£»¼ì¶¨²ÎÕÕÎï	344	¶íÂÞË¹Áª°î	10	Ò»°ãÃ³Ò×	2	Ç§¿Ë	0	?	137,482
202006	38220090	ÆäËûÕï¶Ï»òÊµÑéÓÃÊÔ¼Á¼°ÅäÖÆÊÔ¼Á£»¼ì¶¨²ÎÕÕÎï	347	ÎÚ¿ËÀ¼	10	Ò»°ãÃ³Ò×	0	Ç§¿Ë	0	?	221,103
202006	38220090	ÆäËûÕï¶Ï»òÊµÑéÓÃÊÔ¼Á¼°ÅäÖÆÊÔ¼Á£»¼ì¶¨²ÎÕÕÎï	352	½Ý¿Ë	10	Ò»°ãÃ³Ò×	93	Ç§¿Ë	0	?	215,175
202006	38220090	ÆäËûÕï¶Ï»òÊµÑéÓÃÊÔ¼Á¼°ÅäÖÆÊÔ¼Á£»¼ì¶¨²ÎÕÕÎï	353	Ë¹Âå·¥¿Ë	10	Ò»°ãÃ³Ò×	12	Ç§¿Ë	0	?	106,243
202006	38220090	ÆäËûÕï¶Ï»òÊµÑéÓÃÊÔ¼Á¼°ÅäÖÆÊÔ¼Á£»¼ì¶¨²ÎÕÕÎï	410	°ÍÎ÷	10	Ò»°ãÃ³Ò×	0	Ç§¿Ë	0	?	3,135
202006	38220090	ÆäËûÕï¶Ï»òÊµÑéÓÃÊÔ¼Á¼°ÅäÖÆÊÔ¼Á£»¼ì¶¨²ÎÕÕÎï	429	Ä«Î÷¸ç	10	Ò»°ãÃ³Ò×	2	Ç§¿Ë	0	?	4,918
202006	38220090	ÆäËûÕï¶Ï»òÊµÑéÓÃÊÔ¼Á¼°ÅäÖÆÊÔ¼Á£»¼ì¶¨²ÎÕÕÎï	501	¼ÓÄÃ´ó	10	Ò»°ãÃ³Ò×	161	Ç§¿Ë	0	?	4,771,127
202006	38220090	ÆäËûÕï¶Ï»òÊµÑéÓÃÊÔ¼Á¼°ÅäÖÆÊÔ¼Á£»¼ì¶¨²ÎÕÕÎï	502	ÃÀ¹ú	10	Ò»°ãÃ³Ò×	139309	Ç§¿Ë	0	?	231,527,768
202006	38220090	ÆäËûÕï¶Ï»òÊµÑéÓÃÊÔ¼Á¼°ÅäÖÆÊÔ¼Á£»¼ì¶¨²ÎÕÕÎï	601	°Ä´óÀûÑÇ	10	Ò»°ãÃ³Ò×	2669	Ç§¿Ë	0	?	282,014
202006	38220090	ÆäËûÕï¶Ï»òÊµÑéÓÃÊÔ¼Á¼°ÅäÖÆÊÔ¼Á£»¼ì¶¨²ÎÕÕÎï	609	ÐÂÎ÷À¼	10	Ò»°ãÃ³Ò×	0	Ç§¿Ë	0	?	172,756
202006	38220090	ÆäËûÕï¶Ï»òÊµÑéÓÃÊÔ¼Á¼°ÅäÖÆÊÔ¼Á£»¼ì¶¨²ÎÕÕÎï	701	¹ú(µØ)±ð²»Ïê	10	Ò»°ãÃ³Ò×	0	Ç§¿Ë	0	?	42,712
202007	38220090	ÆäËûÕï¶Ï»òÊµÑéÓÃÊÔ¼Á¼°ÅäÖÆÊÔ¼Á£»¼ì¶¨²ÎÕÕÎï	110	ÖÐ¹úÏã¸Û	10	Ò»°ãÃ³Ò×	0	Ç§¿Ë	0	?	289,805
202007	38220090	ÆäËûÕï¶Ï»òÊµÑéÓÃÊÔ¼Á¼°ÅäÖÆÊÔ¼Á£»¼ì¶¨²ÎÕÕÎï	111	Ó¡¶È	10	Ò»°ãÃ³Ò×	0	Ç§¿Ë	0	?	468,412
202007	38220090	ÆäËûÕï¶Ï»òÊµÑéÓÃÊÔ¼Á¼°ÅäÖÆÊÔ¼Á£»¼ì¶¨²ÎÕÕÎï	115	ÒÔÉ«ÁÐ	10	Ò»°ãÃ³Ò×	448	Ç§¿Ë	0	?	349,397
202007	38220090	ÆäËûÕï¶Ï»òÊµÑéÓÃÊÔ¼Á¼°ÅäÖÆÊÔ¼Á£»¼ì¶¨²ÎÕÕÎï	116	ÈÕ±¾	10	Ò»°ãÃ³Ò×	99452	Ç§¿Ë	0	?	40,640,339
202007	38220090	ÆäËûÕï¶Ï»òÊµÑéÓÃÊÔ¼Á¼°ÅäÖÆÊÔ¼Á£»¼ì¶¨²ÎÕÕÎï	122	ÂíÀ´Î÷ÑÇ	10	Ò»°ãÃ³Ò×	23	Ç§¿Ë	0	?	7,552
202007	38220090	ÆäËûÕï¶Ï»òÊµÑéÓÃÊÔ¼Á¼°ÅäÖÆÊÔ¼Á£»¼ì¶¨²ÎÕÕÎï	132	ÐÂ¼ÓÆÂ	10	Ò»°ãÃ³Ò×	8886	Ç§¿Ë	0	?	37,551,051
202007	38220090	ÆäËûÕï¶Ï»òÊµÑéÓÃÊÔ¼Á¼°ÅäÖÆÊÔ¼Á£»¼ì¶¨²ÎÕÕÎï	133	º«¹ú	10	Ò»°ãÃ³Ò×	6231	Ç§¿Ë	0	?	5,625,629
202007	38220090	ÆäËûÕï¶Ï»òÊµÑéÓÃÊÔ¼Á¼°ÅäÖÆÊÔ¼Á£»¼ì¶¨²ÎÕÕÎï	136	Ì©¹ú	10	Ò»°ãÃ³Ò×	39552	Ç§¿Ë	0	?	10,284,976
202007	38220090	ÆäËûÕï¶Ï»òÊµÑéÓÃÊÔ¼Á¼°ÅäÖÆÊÔ¼Á£»¼ì¶¨²ÎÕÕÎï	137	ÍÁ¶úÆä	10	Ò»°ãÃ³Ò×	7	Ç§¿Ë	0	?	12,627
202007	38220090	ÆäËûÕï¶Ï»òÊµÑéÓÃÊÔ¼Á¼°ÅäÖÆÊÔ¼Á£»¼ì¶¨²ÎÕÕÎï	142	ÖÐ¹ú	10	Ò»°ãÃ³Ò×	418	Ç§¿Ë	0	?	4,718,086
202007	38220090	ÆäËûÕï¶Ï»òÊµÑéÓÃÊÔ¼Á¼°ÅäÖÆÊÔ¼Á£»¼ì¶¨²ÎÕÕÎï	143	ÖÐ¹úÌ¨Íå	10	Ò»°ãÃ³Ò×	7876	Ç§¿Ë	0	?	6,607,944
202007	38220090	ÆäËûÕï¶Ï»òÊµÑéÓÃÊÔ¼Á¼°ÅäÖÆÊÔ¼Á£»¼ì¶¨²ÎÕÕÎï	244	ÄÏ·Ç	10	Ò»°ãÃ³Ò×	1	Ç§¿Ë	0	?	100,265
202007	38220090	ÆäËûÕï¶Ï»òÊµÑéÓÃÊÔ¼Á¼°ÅäÖÆÊÔ¼Á£»¼ì¶¨²ÎÕÕÎï	301	±ÈÀûÊ±	10	Ò»°ãÃ³Ò×	542	Ç§¿Ë	0	?	1,401,508
202007	38220090	ÆäËûÕï¶Ï»òÊµÑéÓÃÊÔ¼Á¼°ÅäÖÆÊÔ¼Á£»¼ì¶¨²ÎÕÕÎï	302	µ¤Âó	10	Ò»°ãÃ³Ò×	10175	Ç§¿Ë	0	?	13,990,942
202007	38220090	ÆäËûÕï¶Ï»òÊµÑéÓÃÊÔ¼Á¼°ÅäÖÆÊÔ¼Á£»¼ì¶¨²ÎÕÕÎï	303	Ó¢¹ú	10	Ò»°ãÃ³Ò×	6647	Ç§¿Ë	0	?	27,208,851
202007	38220090	ÆäËûÕï¶Ï»òÊµÑéÓÃÊÔ¼Á¼°ÅäÖÆÊÔ¼Á£»¼ì¶¨²ÎÕÕÎï	304	µÂ¹ú	10	Ò»°ãÃ³Ò×	67212	Ç§¿Ë	0	?	30,867,355
202007	38220090	ÆäËûÕï¶Ï»òÊµÑéÓÃÊÔ¼Á¼°ÅäÖÆÊÔ¼Á£»¼ì¶¨²ÎÕÕÎï	305	·¨¹ú	10	Ò»°ãÃ³Ò×	1619	Ç§¿Ë	0	?	15,404,032
202007	38220090	ÆäËûÕï¶Ï»òÊµÑéÓÃÊÔ¼Á¼°ÅäÖÆÊÔ¼Á£»¼ì¶¨²ÎÕÕÎï	306	°®¶ûÀ¼	10	Ò»°ãÃ³Ò×	16603	Ç§¿Ë	0	?	4,195,291
202007	38220090	ÆäËûÕï¶Ï»òÊµÑéÓÃÊÔ¼Á¼°ÅäÖÆÊÔ¼Á£»¼ì¶¨²ÎÕÕÎï	307	Òâ´óÀû	10	Ò»°ãÃ³Ò×	89	Ç§¿Ë	0	?	706,776
202007	38220090	ÆäËûÕï¶Ï»òÊµÑéÓÃÊÔ¼Á¼°ÅäÖÆÊÔ¼Á£»¼ì¶¨²ÎÕÕÎï	309	ºÉÀ¼	10	Ò»°ãÃ³Ò×	1797	Ç§¿Ë	0	?	4,070,374
202007	38220090	ÆäËûÕï¶Ï»òÊµÑéÓÃÊÔ¼Á¼°ÅäÖÆÊÔ¼Á£»¼ì¶¨²ÎÕÕÎï	310	Ï£À°	10	Ò»°ãÃ³Ò×	12	Ç§¿Ë	0	?	43,686
202007	38220090	ÆäËûÕï¶Ï»òÊµÑéÓÃÊÔ¼Á¼°ÅäÖÆÊÔ¼Á£»¼ì¶¨²ÎÕÕÎï	312	Î÷°àÑÀ	10	Ò»°ãÃ³Ò×	4599	Ç§¿Ë	0	?	9,279,156
202007	38220090	ÆäËûÕï¶Ï»òÊµÑéÓÃÊÔ¼Á¼°ÅäÖÆÊÔ¼Á£»¼ì¶¨²ÎÕÕÎï	315	°ÂµØÀû	10	Ò»°ãÃ³Ò×	550	Ç§¿Ë	0	?	2,348,330
202007	38220090	ÆäËûÕï¶Ï»òÊµÑéÓÃÊÔ¼Á¼°ÅäÖÆÊÔ¼Á£»¼ì¶¨²ÎÕÕÎï	316	±£¼ÓÀûÑÇ	10	Ò»°ãÃ³Ò×	7	Ç§¿Ë	0	?	220,007
202007	38220090	ÆäËûÕï¶Ï»òÊµÑéÓÃÊÔ¼Á¼°ÅäÖÆÊÔ¼Á£»¼ì¶¨²ÎÕÕÎï	318	·ÒÀ¼	10	Ò»°ãÃ³Ò×	8985	Ç§¿Ë	0	?	24,701,822
202007	38220090	ÆäËûÕï¶Ï»òÊµÑéÓÃÊÔ¼Á¼°ÅäÖÆÊÔ¼Á£»¼ì¶¨²ÎÕÕÎï	321	ÐÙÑÀÀû	10	Ò»°ãÃ³Ò×	106	Ç§¿Ë	0	?	178,924
202007	38220090	ÆäËûÕï¶Ï»òÊµÑéÓÃÊÔ¼Á¼°ÅäÖÆÊÔ¼Á£»¼ì¶¨²ÎÕÕÎï	323	ÁÐÖ§¶ØÊ¿µÇ	10	Ò»°ãÃ³Ò×	0	Ç§¿Ë	0	?	105,835
202007	38220090	ÆäËûÕï¶Ï»òÊµÑéÓÃÊÔ¼Á¼°ÅäÖÆÊÔ¼Á£»¼ì¶¨²ÎÕÕÎï	326	Å²Íþ	10	Ò»°ãÃ³Ò×	133	Ç§¿Ë	0	?	6,835,534
202007	38220090	ÆäËûÕï¶Ï»òÊµÑéÓÃÊÔ¼Á¼°ÅäÖÆÊÔ¼Á£»¼ì¶¨²ÎÕÕÎï	327	²¨À¼	10	Ò»°ãÃ³Ò×	7082	Ç§¿Ë	0	?	4,286,273
202007	38220090	ÆäËûÕï¶Ï»òÊµÑéÓÃÊÔ¼Á¼°ÅäÖÆÊÔ¼Á£»¼ì¶¨²ÎÕÕÎï	328	ÂÞÂíÄáÑÇ	10	Ò»°ãÃ³Ò×	667	Ç§¿Ë	0	?	151,045
202007	38220090	ÆäËûÕï¶Ï»òÊµÑéÓÃÊÔ¼Á¼°ÅäÖÆÊÔ¼Á£»¼ì¶¨²ÎÕÕÎï	330	Èðµä	10	Ò»°ãÃ³Ò×	10242	Ç§¿Ë	0	?	54,388,283
202007	38220090	ÆäËûÕï¶Ï»òÊµÑéÓÃÊÔ¼Á¼°ÅäÖÆÊÔ¼Á£»¼ì¶¨²ÎÕÕÎï	331	ÈðÊ¿	10	Ò»°ãÃ³Ò×	4165	Ç§¿Ë	0	?	4,599,856
202007	38220090	ÆäËûÕï¶Ï»òÊµÑéÓÃÊÔ¼Á¼°ÅäÖÆÊÔ¼Á£»¼ì¶¨²ÎÕÕÎï	336	Á¢ÌÕÍð	10	Ò»°ãÃ³Ò×	1065	Ç§¿Ë	0	?	6,473,070
202007	38220090	ÆäËûÕï¶Ï»òÊµÑéÓÃÊÔ¼Á¼°ÅäÖÆÊÔ¼Á£»¼ì¶¨²ÎÕÕÎï	344	¶íÂÞË¹Áª°î	10	Ò»°ãÃ³Ò×	0	Ç§¿Ë	0	?	35,502
202007	38220090	ÆäËûÕï¶Ï»òÊµÑéÓÃÊÔ¼Á¼°ÅäÖÆÊÔ¼Á£»¼ì¶¨²ÎÕÕÎï	347	ÎÚ¿ËÀ¼	10	Ò»°ãÃ³Ò×	0	Ç§¿Ë	0	?	16,222
202007	38220090	ÆäËûÕï¶Ï»òÊµÑéÓÃÊÔ¼Á¼°ÅäÖÆÊÔ¼Á£»¼ì¶¨²ÎÕÕÎï	352	½Ý¿Ë	10	Ò»°ãÃ³Ò×	264	Ç§¿Ë	0	?	889,375
202007	38220090	ÆäËûÕï¶Ï»òÊµÑéÓÃÊÔ¼Á¼°ÅäÖÆÊÔ¼Á£»¼ì¶¨²ÎÕÕÎï	353	Ë¹Âå·¥¿Ë	10	Ò»°ãÃ³Ò×	0	Ç§¿Ë	0	?	3,198
202007	38220090	ÆäËûÕï¶Ï»òÊµÑéÓÃÊÔ¼Á¼°ÅäÖÆÊÔ¼Á£»¼ì¶¨²ÎÕÕÎï	358	Èû¶ûÎ¬ÑÇ	10	Ò»°ãÃ³Ò×	42	Ç§¿Ë	0	?	142,882
202007	38220090	ÆäËûÕï¶Ï»òÊµÑéÓÃÊÔ¼Á¼°ÅäÖÆÊÔ¼Á£»¼ì¶¨²ÎÕÕÎï	410	°ÍÎ÷	10	Ò»°ãÃ³Ò×	0	Ç§¿Ë	0	?	1,521
202007	38220090	ÆäËûÕï¶Ï»òÊµÑéÓÃÊÔ¼Á¼°ÅäÖÆÊÔ¼Á£»¼ì¶¨²ÎÕÕÎï	435	²¨¶àÀè¸÷	10	Ò»°ãÃ³Ò×	598	Ç§¿Ë	0	?	1,421,305
202007	38220090	ÆäËûÕï¶Ï»òÊµÑéÓÃÊÔ¼Á¼°ÅäÖÆÊÔ¼Á£»¼ì¶¨²ÎÕÕÎï	501	¼ÓÄÃ´ó	10	Ò»°ãÃ³Ò×	222	Ç§¿Ë	0	?	3,535,118
202007	38220090	ÆäËûÕï¶Ï»òÊµÑéÓÃÊÔ¼Á¼°ÅäÖÆÊÔ¼Á£»¼ì¶¨²ÎÕÕÎï	502	ÃÀ¹ú	10	Ò»°ãÃ³Ò×	100412	Ç§¿Ë	0	?	202,265,485
202007	38220090	ÆäËûÕï¶Ï»òÊµÑéÓÃÊÔ¼Á¼°ÅäÖÆÊÔ¼Á£»¼ì¶¨²ÎÕÕÎï	601	°Ä´óÀûÑÇ	10	Ò»°ãÃ³Ò×	3285	Ç§¿Ë	0	?	547,154
202007	38220090	ÆäËûÕï¶Ï»òÊµÑéÓÃÊÔ¼Á¼°ÅäÖÆÊÔ¼Á£»¼ì¶¨²ÎÕÕÎï	609	ÐÂÎ÷À¼	10	Ò»°ãÃ³Ò×	2	Ç§¿Ë	0	?	471,796
202007	38220090	ÆäËûÕï¶Ï»òÊµÑéÓÃÊÔ¼Á¼°ÅäÖÆÊÔ¼Á£»¼ì¶¨²ÎÕÕÎï	701	¹ú(µØ)±ð²»Ïê	10	Ò»°ãÃ³Ò×	0	Ç§¿Ë	0	?	68,553
202008	38220090	ÆäËûÕï¶Ï»òÊµÑéÓÃÊÔ¼Á¼°ÅäÖÆÊÔ¼Á£»¼ì¶¨²ÎÕÕÎï	110	ÖÐ¹úÏã¸Û	10	Ò»°ãÃ³Ò×	0	Ç§¿Ë	0	?	228
202008	38220090	ÆäËûÕï¶Ï»òÊµÑéÓÃÊÔ¼Á¼°ÅäÖÆÊÔ¼Á£»¼ì¶¨²ÎÕÕÎï	111	Ó¡¶È	10	Ò»°ãÃ³Ò×	0	Ç§¿Ë	0	?	346,340
202008	38220090	ÆäËûÕï¶Ï»òÊµÑéÓÃÊÔ¼Á¼°ÅäÖÆÊÔ¼Á£»¼ì¶¨²ÎÕÕÎï	115	ÒÔÉ«ÁÐ	10	Ò»°ãÃ³Ò×	319	Ç§¿Ë	0	?	575,136
202008	38220090	ÆäËûÕï¶Ï»òÊµÑéÓÃÊÔ¼Á¼°ÅäÖÆÊÔ¼Á£»¼ì¶¨²ÎÕÕÎï	116	ÈÕ±¾	10	Ò»°ãÃ³Ò×	82103	Ç§¿Ë	0	?	33,216,758
202008	38220090	ÆäËûÕï¶Ï»òÊµÑéÓÃÊÔ¼Á¼°ÅäÖÆÊÔ¼Á£»¼ì¶¨²ÎÕÕÎï	117	Ô¼µ©	10	Ò»°ãÃ³Ò×	0	Ç§¿Ë	0	?	774
202008	38220090	ÆäËûÕï¶Ï»òÊµÑéÓÃÊÔ¼Á¼°ÅäÖÆÊÔ¼Á£»¼ì¶¨²ÎÕÕÎï	124	ÃÉ¹Å	10	Ò»°ãÃ³Ò×	0	Ç§¿Ë	0	?	1,124
202008	38220090	ÆäËûÕï¶Ï»òÊµÑéÓÃÊÔ¼Á¼°ÅäÖÆÊÔ¼Á£»¼ì¶¨²ÎÕÕÎï	132	ÐÂ¼ÓÆÂ	10	Ò»°ãÃ³Ò×	10726	Ç§¿Ë	0	?	52,672,823
202008	38220090	ÆäËûÕï¶Ï»òÊµÑéÓÃÊÔ¼Á¼°ÅäÖÆÊÔ¼Á£»¼ì¶¨²ÎÕÕÎï	132	ÐÂ¼ÓÆÂ	11	¹ú¼Ò¼ä¡¢¹ú¼Ê×éÖ¯ÎÞ³¥Ô®ÖúºÍÔùËÍµÄÎï×Ê	30	Ç§¿Ë	0	?	2,563,441
202008	38220090	ÆäËûÕï¶Ï»òÊµÑéÓÃÊÔ¼Á¼°ÅäÖÆÊÔ¼Á£»¼ì¶¨²ÎÕÕÎï	133	º«¹ú	10	Ò»°ãÃ³Ò×	3637	Ç§¿Ë	0	?	4,075,709
202008	38220090	ÆäËûÕï¶Ï»òÊµÑéÓÃÊÔ¼Á¼°ÅäÖÆÊÔ¼Á£»¼ì¶¨²ÎÕÕÎï	136	Ì©¹ú	10	Ò»°ãÃ³Ò×	55247	Ç§¿Ë	0	?	13,491,423
202008	38220090	ÆäËûÕï¶Ï»òÊµÑéÓÃÊÔ¼Á¼°ÅäÖÆÊÔ¼Á£»¼ì¶¨²ÎÕÕÎï	142	ÖÐ¹ú	10	Ò»°ãÃ³Ò×	159	Ç§¿Ë	0	?	1,987,869
202008	38220090	ÆäËûÕï¶Ï»òÊµÑéÓÃÊÔ¼Á¼°ÅäÖÆÊÔ¼Á£»¼ì¶¨²ÎÕÕÎï	143	ÖÐ¹úÌ¨Íå	10	Ò»°ãÃ³Ò×	7839	Ç§¿Ë	0	?	5,622,651
202008	38220090	ÆäËûÕï¶Ï»òÊµÑéÓÃÊÔ¼Á¼°ÅäÖÆÊÔ¼Á£»¼ì¶¨²ÎÕÕÎï	244	ÄÏ·Ç	10	Ò»°ãÃ³Ò×	45	Ç§¿Ë	0	?	646,229
202008	38220090	ÆäËûÕï¶Ï»òÊµÑéÓÃÊÔ¼Á¼°ÅäÖÆÊÔ¼Á£»¼ì¶¨²ÎÕÕÎï	301	±ÈÀûÊ±	10	Ò»°ãÃ³Ò×	1315	Ç§¿Ë	0	?	2,446,999
202008	38220090	ÆäËûÕï¶Ï»òÊµÑéÓÃÊÔ¼Á¼°ÅäÖÆÊÔ¼Á£»¼ì¶¨²ÎÕÕÎï	302	µ¤Âó	10	Ò»°ãÃ³Ò×	8066	Ç§¿Ë	0	?	13,787,452
202008	38220090	ÆäËûÕï¶Ï»òÊµÑéÓÃÊÔ¼Á¼°ÅäÖÆÊÔ¼Á£»¼ì¶¨²ÎÕÕÎï	303	Ó¢¹ú	10	Ò»°ãÃ³Ò×	7575	Ç§¿Ë	0	?	29,647,556
202008	38220090	ÆäËûÕï¶Ï»òÊµÑéÓÃÊÔ¼Á¼°ÅäÖÆÊÔ¼Á£»¼ì¶¨²ÎÕÕÎï	304	µÂ¹ú	10	Ò»°ãÃ³Ò×	48774	Ç§¿Ë	0	?	29,902,594
202008	38220090	ÆäËûÕï¶Ï»òÊµÑéÓÃÊÔ¼Á¼°ÅäÖÆÊÔ¼Á£»¼ì¶¨²ÎÕÕÎï	305	·¨¹ú	10	Ò»°ãÃ³Ò×	12079	Ç§¿Ë	0	?	24,452,036
202008	38220090	ÆäËûÕï¶Ï»òÊµÑéÓÃÊÔ¼Á¼°ÅäÖÆÊÔ¼Á£»¼ì¶¨²ÎÕÕÎï	306	°®¶ûÀ¼	10	Ò»°ãÃ³Ò×	521	Ç§¿Ë	0	?	1,212,117
202008	38220090	ÆäËûÕï¶Ï»òÊµÑéÓÃÊÔ¼Á¼°ÅäÖÆÊÔ¼Á£»¼ì¶¨²ÎÕÕÎï	307	Òâ´óÀû	10	Ò»°ãÃ³Ò×	850	Ç§¿Ë	0	?	3,214,472
202008	38220090	ÆäËûÕï¶Ï»òÊµÑéÓÃÊÔ¼Á¼°ÅäÖÆÊÔ¼Á£»¼ì¶¨²ÎÕÕÎï	309	ºÉÀ¼	10	Ò»°ãÃ³Ò×	1284	Ç§¿Ë	0	?	2,976,566
202008	38220090	ÆäËûÕï¶Ï»òÊµÑéÓÃÊÔ¼Á¼°ÅäÖÆÊÔ¼Á£»¼ì¶¨²ÎÕÕÎï	310	Ï£À°	10	Ò»°ãÃ³Ò×	108	Ç§¿Ë	0	?	326,494
202008	38220090	ÆäËûÕï¶Ï»òÊµÑéÓÃÊÔ¼Á¼°ÅäÖÆÊÔ¼Á£»¼ì¶¨²ÎÕÕÎï	312	Î÷°àÑÀ	10	Ò»°ãÃ³Ò×	3589	Ç§¿Ë	0	?	8,903,590
202008	38220090	ÆäËûÕï¶Ï»òÊµÑéÓÃÊÔ¼Á¼°ÅäÖÆÊÔ¼Á£»¼ì¶¨²ÎÕÕÎï	315	°ÂµØÀû	10	Ò»°ãÃ³Ò×	2705	Ç§¿Ë	0	?	2,376,667
202008	38220090	ÆäËûÕï¶Ï»òÊµÑéÓÃÊÔ¼Á¼°ÅäÖÆÊÔ¼Á£»¼ì¶¨²ÎÕÕÎï	316	±£¼ÓÀûÑÇ	10	Ò»°ãÃ³Ò×	10	Ç§¿Ë	0	?	244,521
202008	38220090	ÆäËûÕï¶Ï»òÊµÑéÓÃÊÔ¼Á¼°ÅäÖÆÊÔ¼Á£»¼ì¶¨²ÎÕÕÎï	318	·ÒÀ¼	10	Ò»°ãÃ³Ò×	2913	Ç§¿Ë	0	?	7,360,954
202008	38220090	ÆäËûÕï¶Ï»òÊµÑéÓÃÊÔ¼Á¼°ÅäÖÆÊÔ¼Á£»¼ì¶¨²ÎÕÕÎï	321	ÐÙÑÀÀû	10	Ò»°ãÃ³Ò×	12	Ç§¿Ë	0	?	40,472
202008	38220090	ÆäËûÕï¶Ï»òÊµÑéÓÃÊÔ¼Á¼°ÅäÖÆÊÔ¼Á£»¼ì¶¨²ÎÕÕÎï	323	ÁÐÖ§¶ØÊ¿µÇ	10	Ò»°ãÃ³Ò×	0	Ç§¿Ë	0	?	95,642
202008	38220090	ÆäËûÕï¶Ï»òÊµÑéÓÃÊÔ¼Á¼°ÅäÖÆÊÔ¼Á£»¼ì¶¨²ÎÕÕÎï	326	Å²Íþ	10	Ò»°ãÃ³Ò×	10	Ç§¿Ë	0	?	10,677
202008	38220090	ÆäËûÕï¶Ï»òÊµÑéÓÃÊÔ¼Á¼°ÅäÖÆÊÔ¼Á£»¼ì¶¨²ÎÕÕÎï	327	²¨À¼	10	Ò»°ãÃ³Ò×	7718	Ç§¿Ë	0	?	4,427,286
202008	38220090	ÆäËûÕï¶Ï»òÊµÑéÓÃÊÔ¼Á¼°ÅäÖÆÊÔ¼Á£»¼ì¶¨²ÎÕÕÎï	328	ÂÞÂíÄáÑÇ	10	Ò»°ãÃ³Ò×	818	Ç§¿Ë	0	?	304,687
202008	38220090	ÆäËûÕï¶Ï»òÊµÑéÓÃÊÔ¼Á¼°ÅäÖÆÊÔ¼Á£»¼ì¶¨²ÎÕÕÎï	330	Èðµä	10	Ò»°ãÃ³Ò×	4262	Ç§¿Ë	0	?	38,498,561
202008	38220090	ÆäËûÕï¶Ï»òÊµÑéÓÃÊÔ¼Á¼°ÅäÖÆÊÔ¼Á£»¼ì¶¨²ÎÕÕÎï	331	ÈðÊ¿	10	Ò»°ãÃ³Ò×	3850	Ç§¿Ë	0	?	7,930,998
202008	38220090	ÆäËûÕï¶Ï»òÊµÑéÓÃÊÔ¼Á¼°ÅäÖÆÊÔ¼Á£»¼ì¶¨²ÎÕÕÎï	336	Á¢ÌÕÍð	10	Ò»°ãÃ³Ò×	1526	Ç§¿Ë	0	?	6,917,262
202008	38220090	ÆäËûÕï¶Ï»òÊµÑéÓÃÊÔ¼Á¼°ÅäÖÆÊÔ¼Á£»¼ì¶¨²ÎÕÕÎï	344	¶íÂÞË¹Áª°î	10	Ò»°ãÃ³Ò×	1	Ç§¿Ë	0	?	21,356
202008	38220090	ÆäËûÕï¶Ï»òÊµÑéÓÃÊÔ¼Á¼°ÅäÖÆÊÔ¼Á£»¼ì¶¨²ÎÕÕÎï	347	ÎÚ¿ËÀ¼	10	Ò»°ãÃ³Ò×	0	Ç§¿Ë	0	?	316,979
202008	38220090	ÆäËûÕï¶Ï»òÊµÑéÓÃÊÔ¼Á¼°ÅäÖÆÊÔ¼Á£»¼ì¶¨²ÎÕÕÎï	352	½Ý¿Ë	10	Ò»°ãÃ³Ò×	2	Ç§¿Ë	0	?	41,294
202008	38220090	ÆäËûÕï¶Ï»òÊµÑéÓÃÊÔ¼Á¼°ÅäÖÆÊÔ¼Á£»¼ì¶¨²ÎÕÕÎï	358	Èû¶ûÎ¬ÑÇ	10	Ò»°ãÃ³Ò×	51	Ç§¿Ë	0	?	174,677
202008	38220090	ÆäËûÕï¶Ï»òÊµÑéÓÃÊÔ¼Á¼°ÅäÖÆÊÔ¼Á£»¼ì¶¨²ÎÕÕÎï	402	°¢¸ùÍ¢	10	Ò»°ãÃ³Ò×	931	Ç§¿Ë	0	?	240,919
202008	38220090	ÆäËûÕï¶Ï»òÊµÑéÓÃÊÔ¼Á¼°ÅäÖÆÊÔ¼Á£»¼ì¶¨²ÎÕÕÎï	410	°ÍÎ÷	10	Ò»°ãÃ³Ò×	1	Ç§¿Ë	0	?	10,921
202008	38220090	ÆäËûÕï¶Ï»òÊµÑéÓÃÊÔ¼Á¼°ÅäÖÆÊÔ¼Á£»¼ì¶¨²ÎÕÕÎï	429	Ä«Î÷¸ç	10	Ò»°ãÃ³Ò×	15	Ç§¿Ë	0	?	11,399
202008	38220090	ÆäËûÕï¶Ï»òÊµÑéÓÃÊÔ¼Á¼°ÅäÖÆÊÔ¼Á£»¼ì¶¨²ÎÕÕÎï	435	²¨¶àÀè¸÷	10	Ò»°ãÃ³Ò×	1052	Ç§¿Ë	0	?	2,484,851
202008	38220090	ÆäËûÕï¶Ï»òÊµÑéÓÃÊÔ¼Á¼°ÅäÖÆÊÔ¼Á£»¼ì¶¨²ÎÕÕÎï	501	¼ÓÄÃ´ó	10	Ò»°ãÃ³Ò×	746	Ç§¿Ë	0	?	4,343,273
202008	38220090	ÆäËûÕï¶Ï»òÊµÑéÓÃÊÔ¼Á¼°ÅäÖÆÊÔ¼Á£»¼ì¶¨²ÎÕÕÎï	502	ÃÀ¹ú	10	Ò»°ãÃ³Ò×	75898	Ç§¿Ë	0	?	187,273,918
202008	38220090	ÆäËûÕï¶Ï»òÊµÑéÓÃÊÔ¼Á¼°ÅäÖÆÊÔ¼Á£»¼ì¶¨²ÎÕÕÎï	601	°Ä´óÀûÑÇ	10	Ò»°ãÃ³Ò×	3992	Ç§¿Ë	0	?	775,050
202008	38220090	ÆäËûÕï¶Ï»òÊµÑéÓÃÊÔ¼Á¼°ÅäÖÆÊÔ¼Á£»¼ì¶¨²ÎÕÕÎï	609	ÐÂÎ÷À¼	10	Ò»°ãÃ³Ò×	0	Ç§¿Ë	0	?	41,622
202008	38220090	ÆäËûÕï¶Ï»òÊµÑéÓÃÊÔ¼Á¼°ÅäÖÆÊÔ¼Á£»¼ì¶¨²ÎÕÕÎï	701	¹ú(µØ)±ð²»Ïê	10	Ò»°ãÃ³Ò×	1	Ç§¿Ë	0	?	53,210
202009	38220090	ÆäËûÕï¶Ï»òÊµÑéÓÃÊÔ¼Á¼°ÅäÖÆÊÔ¼Á£»¼ì¶¨²ÎÕÕÎï	110	ÖÐ¹úÏã¸Û	10	Ò»°ãÃ³Ò×	0	Ç§¿Ë	0	?	2,414
202009	38220090	ÆäËûÕï¶Ï»òÊµÑéÓÃÊÔ¼Á¼°ÅäÖÆÊÔ¼Á£»¼ì¶¨²ÎÕÕÎï	111	Ó¡¶È	10	Ò»°ãÃ³Ò×	169	Ç§¿Ë	0	?	852,482
202009	38220090	ÆäËûÕï¶Ï»òÊµÑéÓÃÊÔ¼Á¼°ÅäÖÆÊÔ¼Á£»¼ì¶¨²ÎÕÕÎï	115	ÒÔÉ«ÁÐ	10	Ò»°ãÃ³Ò×	7	Ç§¿Ë	0	?	660,851
202009	38220090	ÆäËûÕï¶Ï»òÊµÑéÓÃÊÔ¼Á¼°ÅäÖÆÊÔ¼Á£»¼ì¶¨²ÎÕÕÎï	116	ÈÕ±¾	10	Ò»°ãÃ³Ò×	122138	Ç§¿Ë	0	?	46,756,189
202009	38220090	ÆäËûÕï¶Ï»òÊµÑéÓÃÊÔ¼Á¼°ÅäÖÆÊÔ¼Á£»¼ì¶¨²ÎÕÕÎï	117	Ô¼µ©	10	Ò»°ãÃ³Ò×	1	Ç§¿Ë	0	?	5,361
202009	38220090	ÆäËûÕï¶Ï»òÊµÑéÓÃÊÔ¼Á¼°ÅäÖÆÊÔ¼Á£»¼ì¶¨²ÎÕÕÎï	132	ÐÂ¼ÓÆÂ	10	Ò»°ãÃ³Ò×	10246	Ç§¿Ë	0	?	44,565,086
202009	38220090	ÆäËûÕï¶Ï»òÊµÑéÓÃÊÔ¼Á¼°ÅäÖÆÊÔ¼Á£»¼ì¶¨²ÎÕÕÎï	133	º«¹ú	10	Ò»°ãÃ³Ò×	5277	Ç§¿Ë	0	?	5,378,092
202009	38220090	ÆäËûÕï¶Ï»òÊµÑéÓÃÊÔ¼Á¼°ÅäÖÆÊÔ¼Á£»¼ì¶¨²ÎÕÕÎï	136	Ì©¹ú	10	Ò»°ãÃ³Ò×	62969	Ç§¿Ë	0	?	15,741,538
202009	38220090	ÆäËûÕï¶Ï»òÊµÑéÓÃÊÔ¼Á¼°ÅäÖÆÊÔ¼Á£»¼ì¶¨²ÎÕÕÎï	137	ÍÁ¶úÆä	10	Ò»°ãÃ³Ò×	150	Ç§¿Ë	0	?	2,875
202009	38220090	ÆäËûÕï¶Ï»òÊµÑéÓÃÊÔ¼Á¼°ÅäÖÆÊÔ¼Á£»¼ì¶¨²ÎÕÕÎï	138	°¢ÁªÇõ	10	Ò»°ãÃ³Ò×	0	Ç§¿Ë	0	?	548
202009	38220090	ÆäËûÕï¶Ï»òÊµÑéÓÃÊÔ¼Á¼°ÅäÖÆÊÔ¼Á£»¼ì¶¨²ÎÕÕÎï	142	ÖÐ¹ú	10	Ò»°ãÃ³Ò×	83	Ç§¿Ë	0	?	2,116,664
202009	38220090	ÆäËûÕï¶Ï»òÊµÑéÓÃÊÔ¼Á¼°ÅäÖÆÊÔ¼Á£»¼ì¶¨²ÎÕÕÎï	143	ÖÐ¹úÌ¨Íå	10	Ò»°ãÃ³Ò×	6121	Ç§¿Ë	0	?	3,655,925
202009	38220090	ÆäËûÕï¶Ï»òÊµÑéÓÃÊÔ¼Á¼°ÅäÖÆÊÔ¼Á£»¼ì¶¨²ÎÕÕÎï	244	ÄÏ·Ç	10	Ò»°ãÃ³Ò×	77	Ç§¿Ë	0	?	1,129,042
202009	38220090	ÆäËûÕï¶Ï»òÊµÑéÓÃÊÔ¼Á¼°ÅäÖÆÊÔ¼Á£»¼ì¶¨²ÎÕÕÎï	247	Ì¹É£ÄáÑÇ	10	Ò»°ãÃ³Ò×	0	Ç§¿Ë	0	?	367
202009	38220090	ÆäËûÕï¶Ï»òÊµÑéÓÃÊÔ¼Á¼°ÅäÖÆÊÔ¼Á£»¼ì¶¨²ÎÕÕÎï	301	±ÈÀûÊ±	10	Ò»°ãÃ³Ò×	1331	Ç§¿Ë	0	?	4,584,464
202009	38220090	ÆäËûÕï¶Ï»òÊµÑéÓÃÊÔ¼Á¼°ÅäÖÆÊÔ¼Á£»¼ì¶¨²ÎÕÕÎï	302	µ¤Âó	10	Ò»°ãÃ³Ò×	3978	Ç§¿Ë	0	?	5,971,185
202009	38220090	ÆäËûÕï¶Ï»òÊµÑéÓÃÊÔ¼Á¼°ÅäÖÆÊÔ¼Á£»¼ì¶¨²ÎÕÕÎï	303	Ó¢¹ú	10	Ò»°ãÃ³Ò×	13310	Ç§¿Ë	0	?	54,120,525
202009	38220090	ÆäËûÕï¶Ï»òÊµÑéÓÃÊÔ¼Á¼°ÅäÖÆÊÔ¼Á£»¼ì¶¨²ÎÕÕÎï	304	µÂ¹ú	10	Ò»°ãÃ³Ò×	99508	Ç§¿Ë	0	?	80,972,174
202009	38220090	ÆäËûÕï¶Ï»òÊµÑéÓÃÊÔ¼Á¼°ÅäÖÆÊÔ¼Á£»¼ì¶¨²ÎÕÕÎï	305	·¨¹ú	10	Ò»°ãÃ³Ò×	8695	Ç§¿Ë	0	?	25,507,288
202009	38220090	ÆäËûÕï¶Ï»òÊµÑéÓÃÊÔ¼Á¼°ÅäÖÆÊÔ¼Á£»¼ì¶¨²ÎÕÕÎï	306	°®¶ûÀ¼	10	Ò»°ãÃ³Ò×	43405	Ç§¿Ë	0	?	7,596,063
202009	38220090	ÆäËûÕï¶Ï»òÊµÑéÓÃÊÔ¼Á¼°ÅäÖÆÊÔ¼Á£»¼ì¶¨²ÎÕÕÎï	307	Òâ´óÀû	10	Ò»°ãÃ³Ò×	246	Ç§¿Ë	0	?	781,892
202009	38220090	ÆäËûÕï¶Ï»òÊµÑéÓÃÊÔ¼Á¼°ÅäÖÆÊÔ¼Á£»¼ì¶¨²ÎÕÕÎï	309	ºÉÀ¼	10	Ò»°ãÃ³Ò×	936	Ç§¿Ë	0	?	3,055,020
202009	38220090	ÆäËûÕï¶Ï»òÊµÑéÓÃÊÔ¼Á¼°ÅäÖÆÊÔ¼Á£»¼ì¶¨²ÎÕÕÎï	310	Ï£À°	10	Ò»°ãÃ³Ò×	167	Ç§¿Ë	0	?	522,148
202009	38220090	ÆäËûÕï¶Ï»òÊµÑéÓÃÊÔ¼Á¼°ÅäÖÆÊÔ¼Á£»¼ì¶¨²ÎÕÕÎï	312	Î÷°àÑÀ	10	Ò»°ãÃ³Ò×	2490	Ç§¿Ë	0	?	6,086,056
202009	38220090	ÆäËûÕï¶Ï»òÊµÑéÓÃÊÔ¼Á¼°ÅäÖÆÊÔ¼Á£»¼ì¶¨²ÎÕÕÎï	315	°ÂµØÀû	10	Ò»°ãÃ³Ò×	914	Ç§¿Ë	0	?	2,339,614
202009	38220090	ÆäËûÕï¶Ï»òÊµÑéÓÃÊÔ¼Á¼°ÅäÖÆÊÔ¼Á£»¼ì¶¨²ÎÕÕÎï	316	±£¼ÓÀûÑÇ	10	Ò»°ãÃ³Ò×	8	Ç§¿Ë	0	?	251,207
202009	38220090	ÆäËûÕï¶Ï»òÊµÑéÓÃÊÔ¼Á¼°ÅäÖÆÊÔ¼Á£»¼ì¶¨²ÎÕÕÎï	318	·ÒÀ¼	10	Ò»°ãÃ³Ò×	4613	Ç§¿Ë	0	?	13,905,909
202009	38220090	ÆäËûÕï¶Ï»òÊµÑéÓÃÊÔ¼Á¼°ÅäÖÆÊÔ¼Á£»¼ì¶¨²ÎÕÕÎï	321	ÐÙÑÀÀû	10	Ò»°ãÃ³Ò×	2824	Ç§¿Ë	0	?	338,507
202009	38220090	ÆäËûÕï¶Ï»òÊµÑéÓÃÊÔ¼Á¼°ÅäÖÆÊÔ¼Á£»¼ì¶¨²ÎÕÕÎï	326	Å²Íþ	10	Ò»°ãÃ³Ò×	27	Ç§¿Ë	0	?	429,793
202009	38220090	ÆäËûÕï¶Ï»òÊµÑéÓÃÊÔ¼Á¼°ÅäÖÆÊÔ¼Á£»¼ì¶¨²ÎÕÕÎï	327	²¨À¼	10	Ò»°ãÃ³Ò×	5979	Ç§¿Ë	0	?	3,248,700
202009	38220090	ÆäËûÕï¶Ï»òÊµÑéÓÃÊÔ¼Á¼°ÅäÖÆÊÔ¼Á£»¼ì¶¨²ÎÕÕÎï	328	ÂÞÂíÄáÑÇ	10	Ò»°ãÃ³Ò×	1007	Ç§¿Ë	0	?	218,651
202009	38220090	ÆäËûÕï¶Ï»òÊµÑéÓÃÊÔ¼Á¼°ÅäÖÆÊÔ¼Á£»¼ì¶¨²ÎÕÕÎï	330	Èðµä	10	Ò»°ãÃ³Ò×	24887	Ç§¿Ë	0	?	61,414,911
202009	38220090	ÆäËûÕï¶Ï»òÊµÑéÓÃÊÔ¼Á¼°ÅäÖÆÊÔ¼Á£»¼ì¶¨²ÎÕÕÎï	331	ÈðÊ¿	10	Ò»°ãÃ³Ò×	4425	Ç§¿Ë	0	?	10,086,124
202009	38220090	ÆäËûÕï¶Ï»òÊµÑéÓÃÊÔ¼Á¼°ÅäÖÆÊÔ¼Á£»¼ì¶¨²ÎÕÕÎï	334	°®É³ÄáÑÇ	10	Ò»°ãÃ³Ò×	0	Ç§¿Ë	0	?	3,957
202009	38220090	ÆäËûÕï¶Ï»òÊµÑéÓÃÊÔ¼Á¼°ÅäÖÆÊÔ¼Á£»¼ì¶¨²ÎÕÕÎï	335	À­ÍÑÎ¬ÑÇ	10	Ò»°ãÃ³Ò×	0	Ç§¿Ë	0	?	172,131
202009	38220090	ÆäËûÕï¶Ï»òÊµÑéÓÃÊÔ¼Á¼°ÅäÖÆÊÔ¼Á£»¼ì¶¨²ÎÕÕÎï	336	Á¢ÌÕÍð	10	Ò»°ãÃ³Ò×	2911	Ç§¿Ë	0	?	13,072,879
202009	38220090	ÆäËûÕï¶Ï»òÊµÑéÓÃÊÔ¼Á¼°ÅäÖÆÊÔ¼Á£»¼ì¶¨²ÎÕÕÎï	344	¶íÂÞË¹Áª°î	10	Ò»°ãÃ³Ò×	3	Ç§¿Ë	0	?	40,119
202009	38220090	ÆäËûÕï¶Ï»òÊµÑéÓÃÊÔ¼Á¼°ÅäÖÆÊÔ¼Á£»¼ì¶¨²ÎÕÕÎï	347	ÎÚ¿ËÀ¼	10	Ò»°ãÃ³Ò×	0	Ç§¿Ë	0	?	62,278
202009	38220090	ÆäËûÕï¶Ï»òÊµÑéÓÃÊÔ¼Á¼°ÅäÖÆÊÔ¼Á£»¼ì¶¨²ÎÕÕÎï	352	½Ý¿Ë	10	Ò»°ãÃ³Ò×	4	Ç§¿Ë	0	?	33,314
202009	38220090	ÆäËûÕï¶Ï»òÊµÑéÓÃÊÔ¼Á¼°ÅäÖÆÊÔ¼Á£»¼ì¶¨²ÎÕÕÎï	353	Ë¹Âå·¥¿Ë	10	Ò»°ãÃ³Ò×	0	Ç§¿Ë	0	?	2,988
202009	38220090	ÆäËûÕï¶Ï»òÊµÑéÓÃÊÔ¼Á¼°ÅäÖÆÊÔ¼Á£»¼ì¶¨²ÎÕÕÎï	358	Èû¶ûÎ¬ÑÇ	10	Ò»°ãÃ³Ò×	41	Ç§¿Ë	0	?	139,445
202009	38220090	ÆäËûÕï¶Ï»òÊµÑéÓÃÊÔ¼Á¼°ÅäÖÆÊÔ¼Á£»¼ì¶¨²ÎÕÕÎï	410	°ÍÎ÷	10	Ò»°ãÃ³Ò×	0	Ç§¿Ë	0	?	7,294
202009	38220090	ÆäËûÕï¶Ï»òÊµÑéÓÃÊÔ¼Á¼°ÅäÖÆÊÔ¼Á£»¼ì¶¨²ÎÕÕÎï	429	Ä«Î÷¸ç	10	Ò»°ãÃ³Ò×	1	Ç§¿Ë	0	?	7,984
202009	38220090	ÆäËûÕï¶Ï»òÊµÑéÓÃÊÔ¼Á¼°ÅäÖÆÊÔ¼Á£»¼ì¶¨²ÎÕÕÎï	435	²¨¶àÀè¸÷	10	Ò»°ãÃ³Ò×	1179	Ç§¿Ë	0	?	2,776,236
202009	38220090	ÆäËûÕï¶Ï»òÊµÑéÓÃÊÔ¼Á¼°ÅäÖÆÊÔ¼Á£»¼ì¶¨²ÎÕÕÎï	501	¼ÓÄÃ´ó	10	Ò»°ãÃ³Ò×	1185	Ç§¿Ë	0	?	5,602,466
202009	38220090	ÆäËûÕï¶Ï»òÊµÑéÓÃÊÔ¼Á¼°ÅäÖÆÊÔ¼Á£»¼ì¶¨²ÎÕÕÎï	502	ÃÀ¹ú	10	Ò»°ãÃ³Ò×	101202	Ç§¿Ë	0	?	259,784,537
202009	38220090	ÆäËûÕï¶Ï»òÊµÑéÓÃÊÔ¼Á¼°ÅäÖÆÊÔ¼Á£»¼ì¶¨²ÎÕÕÎï	601	°Ä´óÀûÑÇ	10	Ò»°ãÃ³Ò×	2412	Ç§¿Ë	0	?	360,876
202009	38220090	ÆäËûÕï¶Ï»òÊµÑéÓÃÊÔ¼Á¼°ÅäÖÆÊÔ¼Á£»¼ì¶¨²ÎÕÕÎï	609	ÐÂÎ÷À¼	10	Ò»°ãÃ³Ò×	1	Ç§¿Ë	0	?	565,563
202009	38220090	ÆäËûÕï¶Ï»òÊµÑéÓÃÊÔ¼Á¼°ÅäÖÆÊÔ¼Á£»¼ì¶¨²ÎÕÕÎï	701	¹ú(µØ)±ð²»Ïê	10	Ò»°ãÃ³Ò×	4	Ç§¿Ë	0	?	49,214
202010	38220090	ÆäËûÕï¶Ï»òÊµÑéÓÃÊÔ¼Á¼°ÅäÖÆÊÔ¼Á£»¼ì¶¨²ÎÕÕÎï	110	ÖÐ¹úÏã¸Û	10	Ò»°ãÃ³Ò×	25	Ç§¿Ë	0	?	1,157,660
202010	38220090	ÆäËûÕï¶Ï»òÊµÑéÓÃÊÔ¼Á¼°ÅäÖÆÊÔ¼Á£»¼ì¶¨²ÎÕÕÎï	111	Ó¡¶È	10	Ò»°ãÃ³Ò×	21	Ç§¿Ë	0	?	266,948
202010	38220090	ÆäËûÕï¶Ï»òÊµÑéÓÃÊÔ¼Á¼°ÅäÖÆÊÔ¼Á£»¼ì¶¨²ÎÕÕÎï	115	ÒÔÉ«ÁÐ	10	Ò»°ãÃ³Ò×	356	Ç§¿Ë	0	?	360,052
202010	38220090	ÆäËûÕï¶Ï»òÊµÑéÓÃÊÔ¼Á¼°ÅäÖÆÊÔ¼Á£»¼ì¶¨²ÎÕÕÎï	116	ÈÕ±¾	10	Ò»°ãÃ³Ò×	104080	Ç§¿Ë	0	?	41,975,437
202010	38220090	ÆäËûÕï¶Ï»òÊµÑéÓÃÊÔ¼Á¼°ÅäÖÆÊÔ¼Á£»¼ì¶¨²ÎÕÕÎï	122	ÂíÀ´Î÷ÑÇ	10	Ò»°ãÃ³Ò×	23	Ç§¿Ë	0	?	7,596
202010	38220090	ÆäËûÕï¶Ï»òÊµÑéÓÃÊÔ¼Á¼°ÅäÖÆÊÔ¼Á£»¼ì¶¨²ÎÕÕÎï	124	ÃÉ¹Å	10	Ò»°ãÃ³Ò×	0	Ç§¿Ë	0	?	1,083
202010	38220090	ÆäËûÕï¶Ï»òÊµÑéÓÃÊÔ¼Á¼°ÅäÖÆÊÔ¼Á£»¼ì¶¨²ÎÕÕÎï	132	ÐÂ¼ÓÆÂ	10	Ò»°ãÃ³Ò×	9569	Ç§¿Ë	0	?	48,430,922
202010	38220090	ÆäËûÕï¶Ï»òÊµÑéÓÃÊÔ¼Á¼°ÅäÖÆÊÔ¼Á£»¼ì¶¨²ÎÕÕÎï	133	º«¹ú	10	Ò»°ãÃ³Ò×	4748	Ç§¿Ë	0	?	4,631,265
202010	38220090	ÆäËûÕï¶Ï»òÊµÑéÓÃÊÔ¼Á¼°ÅäÖÆÊÔ¼Á£»¼ì¶¨²ÎÕÕÎï	136	Ì©¹ú	10	Ò»°ãÃ³Ò×	15740	Ç§¿Ë	0	?	4,206,264
202010	38220090	ÆäËûÕï¶Ï»òÊµÑéÓÃÊÔ¼Á¼°ÅäÖÆÊÔ¼Á£»¼ì¶¨²ÎÕÕÎï	142	ÖÐ¹ú	10	Ò»°ãÃ³Ò×	399	Ç§¿Ë	0	?	5,665,239
202010	38220090	ÆäËûÕï¶Ï»òÊµÑéÓÃÊÔ¼Á¼°ÅäÖÆÊÔ¼Á£»¼ì¶¨²ÎÕÕÎï	143	ÖÐ¹úÌ¨Íå	10	Ò»°ãÃ³Ò×	6710	Ç§¿Ë	0	?	4,389,307
202010	38220090	ÆäËûÕï¶Ï»òÊµÑéÓÃÊÔ¼Á¼°ÅäÖÆÊÔ¼Á£»¼ì¶¨²ÎÕÕÎï	244	ÄÏ·Ç	10	Ò»°ãÃ³Ò×	680	Ç§¿Ë	0	?	364,022
202010	38220090	ÆäËûÕï¶Ï»òÊµÑéÓÃÊÔ¼Á¼°ÅäÖÆÊÔ¼Á£»¼ì¶¨²ÎÕÕÎï	301	±ÈÀûÊ±	10	Ò»°ãÃ³Ò×	385	Ç§¿Ë	0	?	1,298,086
202010	38220090	ÆäËûÕï¶Ï»òÊµÑéÓÃÊÔ¼Á¼°ÅäÖÆÊÔ¼Á£»¼ì¶¨²ÎÕÕÎï	302	µ¤Âó	10	Ò»°ãÃ³Ò×	2797	Ç§¿Ë	0	?	4,176,841
202010	38220090	ÆäËûÕï¶Ï»òÊµÑéÓÃÊÔ¼Á¼°ÅäÖÆÊÔ¼Á£»¼ì¶¨²ÎÕÕÎï	303	Ó¢¹ú	10	Ò»°ãÃ³Ò×	8041	Ç§¿Ë	0	?	26,584,592
202010	38220090	ÆäËûÕï¶Ï»òÊµÑéÓÃÊÔ¼Á¼°ÅäÖÆÊÔ¼Á£»¼ì¶¨²ÎÕÕÎï	304	µÂ¹ú	10	Ò»°ãÃ³Ò×	31242	Ç§¿Ë	0	?	27,228,164
202010	38220090	ÆäËûÕï¶Ï»òÊµÑéÓÃÊÔ¼Á¼°ÅäÖÆÊÔ¼Á£»¼ì¶¨²ÎÕÕÎï	305	·¨¹ú	10	Ò»°ãÃ³Ò×	876	Ç§¿Ë	0	?	10,794,237
202010	38220090	ÆäËûÕï¶Ï»òÊµÑéÓÃÊÔ¼Á¼°ÅäÖÆÊÔ¼Á£»¼ì¶¨²ÎÕÕÎï	306	°®¶ûÀ¼	10	Ò»°ãÃ³Ò×	37927	Ç§¿Ë	0	?	26,082,710
202010	38220090	ÆäËûÕï¶Ï»òÊµÑéÓÃÊÔ¼Á¼°ÅäÖÆÊÔ¼Á£»¼ì¶¨²ÎÕÕÎï	307	Òâ´óÀû	10	Ò»°ãÃ³Ò×	270	Ç§¿Ë	0	?	921,061
202010	38220090	ÆäËûÕï¶Ï»òÊµÑéÓÃÊÔ¼Á¼°ÅäÖÆÊÔ¼Á£»¼ì¶¨²ÎÕÕÎï	309	ºÉÀ¼	10	Ò»°ãÃ³Ò×	945	Ç§¿Ë	0	?	2,647,027
202010	38220090	ÆäËûÕï¶Ï»òÊµÑéÓÃÊÔ¼Á¼°ÅäÖÆÊÔ¼Á£»¼ì¶¨²ÎÕÕÎï	310	Ï£À°	10	Ò»°ãÃ³Ò×	295	Ç§¿Ë	0	?	350,653
202010	38220090	ÆäËûÕï¶Ï»òÊµÑéÓÃÊÔ¼Á¼°ÅäÖÆÊÔ¼Á£»¼ì¶¨²ÎÕÕÎï	311	ÆÏÌÑÑÀ	10	Ò»°ãÃ³Ò×	0	Ç§¿Ë	0	?	766
202010	38220090	ÆäËûÕï¶Ï»òÊµÑéÓÃÊÔ¼Á¼°ÅäÖÆÊÔ¼Á£»¼ì¶¨²ÎÕÕÎï	312	Î÷°àÑÀ	10	Ò»°ãÃ³Ò×	2159	Ç§¿Ë	0	?	5,310,318
202010	38220090	ÆäËûÕï¶Ï»òÊµÑéÓÃÊÔ¼Á¼°ÅäÖÆÊÔ¼Á£»¼ì¶¨²ÎÕÕÎï	315	°ÂµØÀû	10	Ò»°ãÃ³Ò×	105	Ç§¿Ë	0	?	528,762
202010	38220090	ÆäËûÕï¶Ï»òÊµÑéÓÃÊÔ¼Á¼°ÅäÖÆÊÔ¼Á£»¼ì¶¨²ÎÕÕÎï	316	±£¼ÓÀûÑÇ	10	Ò»°ãÃ³Ò×	5	Ç§¿Ë	0	?	165,803
202010	38220090	ÆäËûÕï¶Ï»òÊµÑéÓÃÊÔ¼Á¼°ÅäÖÆÊÔ¼Á£»¼ì¶¨²ÎÕÕÎï	318	·ÒÀ¼	10	Ò»°ãÃ³Ò×	7080	Ç§¿Ë	0	?	20,830,694
202010	38220090	ÆäËûÕï¶Ï»òÊµÑéÓÃÊÔ¼Á¼°ÅäÖÆÊÔ¼Á£»¼ì¶¨²ÎÕÕÎï	321	ÐÙÑÀÀû	10	Ò»°ãÃ³Ò×	12212	Ç§¿Ë	0	?	1,113,033
202010	38220090	ÆäËûÕï¶Ï»òÊµÑéÓÃÊÔ¼Á¼°ÅäÖÆÊÔ¼Á£»¼ì¶¨²ÎÕÕÎï	326	Å²Íþ	10	Ò»°ãÃ³Ò×	363	Ç§¿Ë	0	?	3,476,581
202010	38220090	ÆäËûÕï¶Ï»òÊµÑéÓÃÊÔ¼Á¼°ÅäÖÆÊÔ¼Á£»¼ì¶¨²ÎÕÕÎï	327	²¨À¼	10	Ò»°ãÃ³Ò×	10190	Ç§¿Ë	0	?	2,664,625
202010	38220090	ÆäËûÕï¶Ï»òÊµÑéÓÃÊÔ¼Á¼°ÅäÖÆÊÔ¼Á£»¼ì¶¨²ÎÕÕÎï	328	ÂÞÂíÄáÑÇ	10	Ò»°ãÃ³Ò×	1103	Ç§¿Ë	0	?	399,616
202010	38220090	ÆäËûÕï¶Ï»òÊµÑéÓÃÊÔ¼Á¼°ÅäÖÆÊÔ¼Á£»¼ì¶¨²ÎÕÕÎï	330	Èðµä	10	Ò»°ãÃ³Ò×	12139	Ç§¿Ë	0	?	32,417,329
202010	38220090	ÆäËûÕï¶Ï»òÊµÑéÓÃÊÔ¼Á¼°ÅäÖÆÊÔ¼Á£»¼ì¶¨²ÎÕÕÎï	331	ÈðÊ¿	10	Ò»°ãÃ³Ò×	3473	Ç§¿Ë	0	?	1,509,184
202010	38220090	ÆäËûÕï¶Ï»òÊµÑéÓÃÊÔ¼Á¼°ÅäÖÆÊÔ¼Á£»¼ì¶¨²ÎÕÕÎï	336	Á¢ÌÕÍð	10	Ò»°ãÃ³Ò×	2220	Ç§¿Ë	0	?	6,510,697
202010	38220090	ÆäËûÕï¶Ï»òÊµÑéÓÃÊÔ¼Á¼°ÅäÖÆÊÔ¼Á£»¼ì¶¨²ÎÕÕÎï	344	¶íÂÞË¹Áª°î	10	Ò»°ãÃ³Ò×	5	Ç§¿Ë	0	?	61,481
202010	38220090	ÆäËûÕï¶Ï»òÊµÑéÓÃÊÔ¼Á¼°ÅäÖÆÊÔ¼Á£»¼ì¶¨²ÎÕÕÎï	347	ÎÚ¿ËÀ¼	10	Ò»°ãÃ³Ò×	0	Ç§¿Ë	0	?	15,534
202010	38220090	ÆäËûÕï¶Ï»òÊµÑéÓÃÊÔ¼Á¼°ÅäÖÆÊÔ¼Á£»¼ì¶¨²ÎÕÕÎï	352	½Ý¿Ë	10	Ò»°ãÃ³Ò×	206	Ç§¿Ë	0	?	413,524
202010	38220090	ÆäËûÕï¶Ï»òÊµÑéÓÃÊÔ¼Á¼°ÅäÖÆÊÔ¼Á£»¼ì¶¨²ÎÕÕÎï	353	Ë¹Âå·¥¿Ë	10	Ò»°ãÃ³Ò×	0	Ç§¿Ë	0	?	2,908
202010	38220090	ÆäËûÕï¶Ï»òÊµÑéÓÃÊÔ¼Á¼°ÅäÖÆÊÔ¼Á£»¼ì¶¨²ÎÕÕÎï	402	°¢¸ùÍ¢	10	Ò»°ãÃ³Ò×	1029	Ç§¿Ë	0	?	279,808
202010	38220090	ÆäËûÕï¶Ï»òÊµÑéÓÃÊÔ¼Á¼°ÅäÖÆÊÔ¼Á£»¼ì¶¨²ÎÕÕÎï	410	°ÍÎ÷	10	Ò»°ãÃ³Ò×	2	Ç§¿Ë	0	?	31,624
202010	38220090	ÆäËûÕï¶Ï»òÊµÑéÓÃÊÔ¼Á¼°ÅäÖÆÊÔ¼Á£»¼ì¶¨²ÎÕÕÎï	429	Ä«Î÷¸ç	10	Ò»°ãÃ³Ò×	15	Ç§¿Ë	0	?	11,233
202010	38220090	ÆäËûÕï¶Ï»òÊµÑéÓÃÊÔ¼Á¼°ÅäÖÆÊÔ¼Á£»¼ì¶¨²ÎÕÕÎï	435	²¨¶àÀè¸÷	10	Ò»°ãÃ³Ò×	594	Ç§¿Ë	0	?	1,427,943
202010	38220090	ÆäËûÕï¶Ï»òÊµÑéÓÃÊÔ¼Á¼°ÅäÖÆÊÔ¼Á£»¼ì¶¨²ÎÕÕÎï	501	¼ÓÄÃ´ó	10	Ò»°ãÃ³Ò×	945	Ç§¿Ë	0	?	4,428,265
202010	38220090	ÆäËûÕï¶Ï»òÊµÑéÓÃÊÔ¼Á¼°ÅäÖÆÊÔ¼Á£»¼ì¶¨²ÎÕÕÎï	502	ÃÀ¹ú	10	Ò»°ãÃ³Ò×	101186	Ç§¿Ë	0	?	220,872,855
202010	38220090	ÆäËûÕï¶Ï»òÊµÑéÓÃÊÔ¼Á¼°ÅäÖÆÊÔ¼Á£»¼ì¶¨²ÎÕÕÎï	601	°Ä´óÀûÑÇ	10	Ò»°ãÃ³Ò×	8	Ç§¿Ë	0	?	2,007,005
202010	38220090	ÆäËûÕï¶Ï»òÊµÑéÓÃÊÔ¼Á¼°ÅäÖÆÊÔ¼Á£»¼ì¶¨²ÎÕÕÎï	609	ÐÂÎ÷À¼	10	Ò»°ãÃ³Ò×	0	Ç§¿Ë	0	?	418,917
202010	38220090	ÆäËûÕï¶Ï»òÊµÑéÓÃÊÔ¼Á¼°ÅäÖÆÊÔ¼Á£»¼ì¶¨²ÎÕÕÎï	699	´óÑóÖÞÆäËû¹ú¼Ò(µØÇø)	10	Ò»°ãÃ³Ò×	0	Ç§¿Ë	0	?	532
202010	38220090	ÆäËûÕï¶Ï»òÊµÑéÓÃÊÔ¼Á¼°ÅäÖÆÊÔ¼Á£»¼ì¶¨²ÎÕÕÎï	701	¹ú(µØ)±ð²»Ïê	10	Ò»°ãÃ³Ò×	3	Ç§¿Ë	0	?	74,162
202011	38220090	ÆäËûÕï¶Ï»òÊµÑéÓÃÊÔ¼Á¼°ÅäÖÆÊÔ¼Á£»¼ì¶¨²ÎÕÕÎï	110	ÖÐ¹úÏã¸Û	10	Ò»°ãÃ³Ò×	23	Ç§¿Ë	0	?	1,455
202011	38220090	ÆäËûÕï¶Ï»òÊµÑéÓÃÊÔ¼Á¼°ÅäÖÆÊÔ¼Á£»¼ì¶¨²ÎÕÕÎï	111	Ó¡¶È	10	Ò»°ãÃ³Ò×	2	Ç§¿Ë	0	?	466,782
202011	38220090	ÆäËûÕï¶Ï»òÊµÑéÓÃÊÔ¼Á¼°ÅäÖÆÊÔ¼Á£»¼ì¶¨²ÎÕÕÎï	115	ÒÔÉ«ÁÐ	10	Ò»°ãÃ³Ò×	215	Ç§¿Ë	0	?	550,797
202011	38220090	ÆäËûÕï¶Ï»òÊµÑéÓÃÊÔ¼Á¼°ÅäÖÆÊÔ¼Á£»¼ì¶¨²ÎÕÕÎï	116	ÈÕ±¾	10	Ò»°ãÃ³Ò×	136036	Ç§¿Ë	0	?	48,600,298
202011	38220090	ÆäËûÕï¶Ï»òÊµÑéÓÃÊÔ¼Á¼°ÅäÖÆÊÔ¼Á£»¼ì¶¨²ÎÕÕÎï	117	Ô¼µ©	10	Ò»°ãÃ³Ò×	0	Ç§¿Ë	0	?	205
202011	38220090	ÆäËûÕï¶Ï»òÊµÑéÓÃÊÔ¼Á¼°ÅäÖÆÊÔ¼Á£»¼ì¶¨²ÎÕÕÎï	122	ÂíÀ´Î÷ÑÇ	10	Ò»°ãÃ³Ò×	5	Ç§¿Ë	0	?	2,927
202011	38220090	ÆäËûÕï¶Ï»òÊµÑéÓÃÊÔ¼Á¼°ÅäÖÆÊÔ¼Á£»¼ì¶¨²ÎÕÕÎï	124	ÃÉ¹Å	10	Ò»°ãÃ³Ò×	0	Ç§¿Ë	0	?	1,909
202011	38220090	ÆäËûÕï¶Ï»òÊµÑéÓÃÊÔ¼Á¼°ÅäÖÆÊÔ¼Á£»¼ì¶¨²ÎÕÕÎï	132	ÐÂ¼ÓÆÂ	10	Ò»°ãÃ³Ò×	9274	Ç§¿Ë	0	?	49,032,047
202011	38220090	ÆäËûÕï¶Ï»òÊµÑéÓÃÊÔ¼Á¼°ÅäÖÆÊÔ¼Á£»¼ì¶¨²ÎÕÕÎï	133	º«¹ú	10	Ò»°ãÃ³Ò×	5618	Ç§¿Ë	0	?	5,486,794
202011	38220090	ÆäËûÕï¶Ï»òÊµÑéÓÃÊÔ¼Á¼°ÅäÖÆÊÔ¼Á£»¼ì¶¨²ÎÕÕÎï	136	Ì©¹ú	10	Ò»°ãÃ³Ò×	27786	Ç§¿Ë	0	?	7,784,991
202011	38220090	ÆäËûÕï¶Ï»òÊµÑéÓÃÊÔ¼Á¼°ÅäÖÆÊÔ¼Á£»¼ì¶¨²ÎÕÕÎï	137	ÍÁ¶úÆä	10	Ò»°ãÃ³Ò×	0	Ç§¿Ë	0	?	170
202011	38220090	ÆäËûÕï¶Ï»òÊµÑéÓÃÊÔ¼Á¼°ÅäÖÆÊÔ¼Á£»¼ì¶¨²ÎÕÕÎï	142	ÖÐ¹ú	10	Ò»°ãÃ³Ò×	228	Ç§¿Ë	0	?	9,259,376
202011	38220090	ÆäËûÕï¶Ï»òÊµÑéÓÃÊÔ¼Á¼°ÅäÖÆÊÔ¼Á£»¼ì¶¨²ÎÕÕÎï	143	ÖÐ¹úÌ¨Íå	10	Ò»°ãÃ³Ò×	7407	Ç§¿Ë	0	?	5,806,112
202011	38220090	ÆäËûÕï¶Ï»òÊµÑéÓÃÊÔ¼Á¼°ÅäÖÆÊÔ¼Á£»¼ì¶¨²ÎÕÕÎï	244	ÄÏ·Ç	10	Ò»°ãÃ³Ò×	38	Ç§¿Ë	0	?	675,732
202011	38220090	ÆäËûÕï¶Ï»òÊµÑéÓÃÊÔ¼Á¼°ÅäÖÆÊÔ¼Á£»¼ì¶¨²ÎÕÕÎï	301	±ÈÀûÊ±	10	Ò»°ãÃ³Ò×	1319	Ç§¿Ë	0	?	2,574,255
202011	38220090	ÆäËûÕï¶Ï»òÊµÑéÓÃÊÔ¼Á¼°ÅäÖÆÊÔ¼Á£»¼ì¶¨²ÎÕÕÎï	302	µ¤Âó	10	Ò»°ãÃ³Ò×	5538	Ç§¿Ë	0	?	5,481,048
202011	38220090	ÆäËûÕï¶Ï»òÊµÑéÓÃÊÔ¼Á¼°ÅäÖÆÊÔ¼Á£»¼ì¶¨²ÎÕÕÎï	303	Ó¢¹ú	10	Ò»°ãÃ³Ò×	13078	Ç§¿Ë	0	?	26,305,333
202011	38220090	ÆäËûÕï¶Ï»òÊµÑéÓÃÊÔ¼Á¼°ÅäÖÆÊÔ¼Á£»¼ì¶¨²ÎÕÕÎï	304	µÂ¹ú	10	Ò»°ãÃ³Ò×	82594	Ç§¿Ë	0	?	44,466,773
202011	38220090	ÆäËûÕï¶Ï»òÊµÑéÓÃÊÔ¼Á¼°ÅäÖÆÊÔ¼Á£»¼ì¶¨²ÎÕÕÎï	305	·¨¹ú	10	Ò»°ãÃ³Ò×	5199	Ç§¿Ë	0	?	29,258,828
202011	38220090	ÆäËûÕï¶Ï»òÊµÑéÓÃÊÔ¼Á¼°ÅäÖÆÊÔ¼Á£»¼ì¶¨²ÎÕÕÎï	306	°®¶ûÀ¼	10	Ò»°ãÃ³Ò×	57907	Ç§¿Ë	0	?	18,395,241
202011	38220090	ÆäËûÕï¶Ï»òÊµÑéÓÃÊÔ¼Á¼°ÅäÖÆÊÔ¼Á£»¼ì¶¨²ÎÕÕÎï	307	Òâ´óÀû	10	Ò»°ãÃ³Ò×	746	Ç§¿Ë	0	?	1,262,067
202011	38220090	ÆäËûÕï¶Ï»òÊµÑéÓÃÊÔ¼Á¼°ÅäÖÆÊÔ¼Á£»¼ì¶¨²ÎÕÕÎï	309	ºÉÀ¼	10	Ò»°ãÃ³Ò×	951	Ç§¿Ë	0	?	3,159,299
202011	38220090	ÆäËûÕï¶Ï»òÊµÑéÓÃÊÔ¼Á¼°ÅäÖÆÊÔ¼Á£»¼ì¶¨²ÎÕÕÎï	310	Ï£À°	10	Ò»°ãÃ³Ò×	109	Ç§¿Ë	0	?	310,274
202011	38220090	ÆäËûÕï¶Ï»òÊµÑéÓÃÊÔ¼Á¼°ÅäÖÆÊÔ¼Á£»¼ì¶¨²ÎÕÕÎï	312	Î÷°àÑÀ	10	Ò»°ãÃ³Ò×	3811	Ç§¿Ë	0	?	5,638,597
202011	38220090	ÆäËûÕï¶Ï»òÊµÑéÓÃÊÔ¼Á¼°ÅäÖÆÊÔ¼Á£»¼ì¶¨²ÎÕÕÎï	315	°ÂµØÀû	10	Ò»°ãÃ³Ò×	1028	Ç§¿Ë	0	?	2,210,972
202011	38220090	ÆäËûÕï¶Ï»òÊµÑéÓÃÊÔ¼Á¼°ÅäÖÆÊÔ¼Á£»¼ì¶¨²ÎÕÕÎï	316	±£¼ÓÀûÑÇ	10	Ò»°ãÃ³Ò×	1	Ç§¿Ë	0	?	215,332
202011	38220090	ÆäËûÕï¶Ï»òÊµÑéÓÃÊÔ¼Á¼°ÅäÖÆÊÔ¼Á£»¼ì¶¨²ÎÕÕÎï	318	·ÒÀ¼	10	Ò»°ãÃ³Ò×	3621	Ç§¿Ë	0	?	10,458,258
202011	38220090	ÆäËûÕï¶Ï»òÊµÑéÓÃÊÔ¼Á¼°ÅäÖÆÊÔ¼Á£»¼ì¶¨²ÎÕÕÎï	321	ÐÙÑÀÀû	10	Ò»°ãÃ³Ò×	102	Ç§¿Ë	0	?	1,287,925
202011	38220090	ÆäËûÕï¶Ï»òÊµÑéÓÃÊÔ¼Á¼°ÅäÖÆÊÔ¼Á£»¼ì¶¨²ÎÕÕÎï	323	ÁÐÖ§¶ØÊ¿µÇ	10	Ò»°ãÃ³Ò×	0	Ç§¿Ë	0	?	52,350
202011	38220090	ÆäËûÕï¶Ï»òÊµÑéÓÃÊÔ¼Á¼°ÅäÖÆÊÔ¼Á£»¼ì¶¨²ÎÕÕÎï	326	Å²Íþ	10	Ò»°ãÃ³Ò×	76	Ç§¿Ë	0	?	1,069,154
202011	38220090	ÆäËûÕï¶Ï»òÊµÑéÓÃÊÔ¼Á¼°ÅäÖÆÊÔ¼Á£»¼ì¶¨²ÎÕÕÎï	327	²¨À¼	10	Ò»°ãÃ³Ò×	7426	Ç§¿Ë	0	?	4,300,004
202011	38220090	ÆäËûÕï¶Ï»òÊµÑéÓÃÊÔ¼Á¼°ÅäÖÆÊÔ¼Á£»¼ì¶¨²ÎÕÕÎï	328	ÂÞÂíÄáÑÇ	10	Ò»°ãÃ³Ò×	1102	Ç§¿Ë	0	?	265,617
202011	38220090	ÆäËûÕï¶Ï»òÊµÑéÓÃÊÔ¼Á¼°ÅäÖÆÊÔ¼Á£»¼ì¶¨²ÎÕÕÎï	330	Èðµä	10	Ò»°ãÃ³Ò×	26401	Ç§¿Ë	0	?	24,084,870
202011	38220090	ÆäËûÕï¶Ï»òÊµÑéÓÃÊÔ¼Á¼°ÅäÖÆÊÔ¼Á£»¼ì¶¨²ÎÕÕÎï	331	ÈðÊ¿	10	Ò»°ãÃ³Ò×	5891	Ç§¿Ë	0	?	3,019,852
202011	38220090	ÆäËûÕï¶Ï»òÊµÑéÓÃÊÔ¼Á¼°ÅäÖÆÊÔ¼Á£»¼ì¶¨²ÎÕÕÎï	336	Á¢ÌÕÍð	10	Ò»°ãÃ³Ò×	3517	Ç§¿Ë	0	?	16,429,904
202011	38220090	ÆäËûÕï¶Ï»òÊµÑéÓÃÊÔ¼Á¼°ÅäÖÆÊÔ¼Á£»¼ì¶¨²ÎÕÕÎï	344	¶íÂÞË¹Áª°î	10	Ò»°ãÃ³Ò×	4	Ç§¿Ë	0	?	73,812
202011	38220090	ÆäËûÕï¶Ï»òÊµÑéÓÃÊÔ¼Á¼°ÅäÖÆÊÔ¼Á£»¼ì¶¨²ÎÕÕÎï	347	ÎÚ¿ËÀ¼	10	Ò»°ãÃ³Ò×	0	Ç§¿Ë	0	?	27,287
202011	38220090	ÆäËûÕï¶Ï»òÊµÑéÓÃÊÔ¼Á¼°ÅäÖÆÊÔ¼Á£»¼ì¶¨²ÎÕÕÎï	352	½Ý¿Ë	10	Ò»°ãÃ³Ò×	3	Ç§¿Ë	0	?	49,350
202011	38220090	ÆäËûÕï¶Ï»òÊµÑéÓÃÊÔ¼Á¼°ÅäÖÆÊÔ¼Á£»¼ì¶¨²ÎÕÕÎï	358	Èû¶ûÎ¬ÑÇ	10	Ò»°ãÃ³Ò×	41	Ç§¿Ë	0	?	134,632
202011	38220090	ÆäËûÕï¶Ï»òÊµÑéÓÃÊÔ¼Á¼°ÅäÖÆÊÔ¼Á£»¼ì¶¨²ÎÕÕÎï	410	°ÍÎ÷	10	Ò»°ãÃ³Ò×	0	Ç§¿Ë	0	?	13,924
202011	38220090	ÆäËûÕï¶Ï»òÊµÑéÓÃÊÔ¼Á¼°ÅäÖÆÊÔ¼Á£»¼ì¶¨²ÎÕÕÎï	412	ÖÇÀû	10	Ò»°ãÃ³Ò×	0	Ç§¿Ë	0	?	2,516
202011	38220090	ÆäËûÕï¶Ï»òÊµÑéÓÃÊÔ¼Á¼°ÅäÖÆÊÔ¼Á£»¼ì¶¨²ÎÕÕÎï	435	²¨¶àÀè¸÷	10	Ò»°ãÃ³Ò×	1110	Ç§¿Ë	0	?	2,660,610
202011	38220090	ÆäËûÕï¶Ï»òÊµÑéÓÃÊÔ¼Á¼°ÅäÖÆÊÔ¼Á£»¼ì¶¨²ÎÕÕÎï	501	¼ÓÄÃ´ó	10	Ò»°ãÃ³Ò×	1573	Ç§¿Ë	0	?	7,558,826
202011	38220090	ÆäËûÕï¶Ï»òÊµÑéÓÃÊÔ¼Á¼°ÅäÖÆÊÔ¼Á£»¼ì¶¨²ÎÕÕÎï	502	ÃÀ¹ú	10	Ò»°ãÃ³Ò×	65630	Ç§¿Ë	0	?	221,944,785
202011	38220090	ÆäËûÕï¶Ï»òÊµÑéÓÃÊÔ¼Á¼°ÅäÖÆÊÔ¼Á£»¼ì¶¨²ÎÕÕÎï	601	°Ä´óÀûÑÇ	10	Ò»°ãÃ³Ò×	3337	Ç§¿Ë	0	?	499,587
202011	38220090	ÆäËûÕï¶Ï»òÊµÑéÓÃÊÔ¼Á¼°ÅäÖÆÊÔ¼Á£»¼ì¶¨²ÎÕÕÎï	609	ÐÂÎ÷À¼	10	Ò»°ãÃ³Ò×	0	Ç§¿Ë	0	?	635,784
202011	38220090	ÆäËûÕï¶Ï»òÊµÑéÓÃÊÔ¼Á¼°ÅäÖÆÊÔ¼Á£»¼ì¶¨²ÎÕÕÎï	701	¹ú(µØ)±ð²»Ïê	10	Ò»°ãÃ³Ò×	2	Ç§¿Ë	0	?	46,504
202012	38220090	ÆäËûÕï¶Ï»òÊµÑéÓÃÊÔ¼Á¼°ÅäÖÆÊÔ¼Á£»¼ì¶¨²ÎÕÕÎï	107	¼íÆÒÕ¯	10	Ò»°ãÃ³Ò×	2	Ç§¿Ë	0	?	1,987
202012	38220090	ÆäËûÕï¶Ï»òÊµÑéÓÃÊÔ¼Á¼°ÅäÖÆÊÔ¼Á£»¼ì¶¨²ÎÕÕÎï	110	ÖÐ¹úÏã¸Û	10	Ò»°ãÃ³Ò×	0	Ç§¿Ë	0	?	126
202012	38220090	ÆäËûÕï¶Ï»òÊµÑéÓÃÊÔ¼Á¼°ÅäÖÆÊÔ¼Á£»¼ì¶¨²ÎÕÕÎï	111	Ó¡¶È	10	Ò»°ãÃ³Ò×	30	Ç§¿Ë	0	?	4,042,711
202012	38220090	ÆäËûÕï¶Ï»òÊµÑéÓÃÊÔ¼Á¼°ÅäÖÆÊÔ¼Á£»¼ì¶¨²ÎÕÕÎï	112	Ó¡¶ÈÄáÎ÷ÑÇ	10	Ò»°ãÃ³Ò×	3	Ç§¿Ë	0	?	4,306
202012	38220090	ÆäËûÕï¶Ï»òÊµÑéÓÃÊÔ¼Á¼°ÅäÖÆÊÔ¼Á£»¼ì¶¨²ÎÕÕÎï	115	ÒÔÉ«ÁÐ	10	Ò»°ãÃ³Ò×	237	Ç§¿Ë	0	?	701,416
202012	38220090	ÆäËûÕï¶Ï»òÊµÑéÓÃÊÔ¼Á¼°ÅäÖÆÊÔ¼Á£»¼ì¶¨²ÎÕÕÎï	116	ÈÕ±¾	10	Ò»°ãÃ³Ò×	161750	Ç§¿Ë	0	?	66,258,868
202012	38220090	ÆäËûÕï¶Ï»òÊµÑéÓÃÊÔ¼Á¼°ÅäÖÆÊÔ¼Á£»¼ì¶¨²ÎÕÕÎï	117	Ô¼µ©	10	Ò»°ãÃ³Ò×	1	Ç§¿Ë	0	?	5,130
202012	38220090	ÆäËûÕï¶Ï»òÊµÑéÓÃÊÔ¼Á¼°ÅäÖÆÊÔ¼Á£»¼ì¶¨²ÎÕÕÎï	124	ÃÉ¹Å	10	Ò»°ãÃ³Ò×	0	Ç§¿Ë	0	?	2,118
202012	38220090	ÆäËûÕï¶Ï»òÊµÑéÓÃÊÔ¼Á¼°ÅäÖÆÊÔ¼Á£»¼ì¶¨²ÎÕÕÎï	132	ÐÂ¼ÓÆÂ	10	Ò»°ãÃ³Ò×	14051	Ç§¿Ë	0	?	55,818,461
202012	38220090	ÆäËûÕï¶Ï»òÊµÑéÓÃÊÔ¼Á¼°ÅäÖÆÊÔ¼Á£»¼ì¶¨²ÎÕÕÎï	133	º«¹ú	10	Ò»°ãÃ³Ò×	8534	Ç§¿Ë	0	?	7,055,099
202012	38220090	ÆäËûÕï¶Ï»òÊµÑéÓÃÊÔ¼Á¼°ÅäÖÆÊÔ¼Á£»¼ì¶¨²ÎÕÕÎï	136	Ì©¹ú	10	Ò»°ãÃ³Ò×	31476	Ç§¿Ë	0	?	7,688,817
202012	38220090	ÆäËûÕï¶Ï»òÊµÑéÓÃÊÔ¼Á¼°ÅäÖÆÊÔ¼Á£»¼ì¶¨²ÎÕÕÎï	142	ÖÐ¹ú	10	Ò»°ãÃ³Ò×	598	Ç§¿Ë	0	?	5,543,185
202012	38220090	ÆäËûÕï¶Ï»òÊµÑéÓÃÊÔ¼Á¼°ÅäÖÆÊÔ¼Á£»¼ì¶¨²ÎÕÕÎï	143	ÖÐ¹úÌ¨Íå	10	Ò»°ãÃ³Ò×	9619	Ç§¿Ë	0	?	6,880,687
202012	38220090	ÆäËûÕï¶Ï»òÊµÑéÓÃÊÔ¼Á¼°ÅäÖÆÊÔ¼Á£»¼ì¶¨²ÎÕÕÎï	244	ÄÏ·Ç	10	Ò»°ãÃ³Ò×	18	Ç§¿Ë	0	?	310,036
202012	38220090	ÆäËûÕï¶Ï»òÊµÑéÓÃÊÔ¼Á¼°ÅäÖÆÊÔ¼Á£»¼ì¶¨²ÎÕÕÎï	301	±ÈÀûÊ±	10	Ò»°ãÃ³Ò×	681	Ç§¿Ë	0	?	662,153
202012	38220090	ÆäËûÕï¶Ï»òÊµÑéÓÃÊÔ¼Á¼°ÅäÖÆÊÔ¼Á£»¼ì¶¨²ÎÕÕÎï	302	µ¤Âó	10	Ò»°ãÃ³Ò×	5295	Ç§¿Ë	0	?	6,284,245
202012	38220090	ÆäËûÕï¶Ï»òÊµÑéÓÃÊÔ¼Á¼°ÅäÖÆÊÔ¼Á£»¼ì¶¨²ÎÕÕÎï	303	Ó¢¹ú	10	Ò»°ãÃ³Ò×	14409	Ç§¿Ë	0	?	53,457,974
202012	38220090	ÆäËûÕï¶Ï»òÊµÑéÓÃÊÔ¼Á¼°ÅäÖÆÊÔ¼Á£»¼ì¶¨²ÎÕÕÎï	304	µÂ¹ú	10	Ò»°ãÃ³Ò×	48144	Ç§¿Ë	0	?	39,327,766
202012	38220090	ÆäËûÕï¶Ï»òÊµÑéÓÃÊÔ¼Á¼°ÅäÖÆÊÔ¼Á£»¼ì¶¨²ÎÕÕÎï	305	·¨¹ú	10	Ò»°ãÃ³Ò×	5219	Ç§¿Ë	0	?	34,580,071
202012	38220090	ÆäËûÕï¶Ï»òÊµÑéÓÃÊÔ¼Á¼°ÅäÖÆÊÔ¼Á£»¼ì¶¨²ÎÕÕÎï	306	°®¶ûÀ¼	10	Ò»°ãÃ³Ò×	26714	Ç§¿Ë	0	?	12,728,725
202012	38220090	ÆäËûÕï¶Ï»òÊµÑéÓÃÊÔ¼Á¼°ÅäÖÆÊÔ¼Á£»¼ì¶¨²ÎÕÕÎï	307	Òâ´óÀû	10	Ò»°ãÃ³Ò×	668	Ç§¿Ë	0	?	762,747
202012	38220090	ÆäËûÕï¶Ï»òÊµÑéÓÃÊÔ¼Á¼°ÅäÖÆÊÔ¼Á£»¼ì¶¨²ÎÕÕÎï	309	ºÉÀ¼	10	Ò»°ãÃ³Ò×	2104	Ç§¿Ë	0	?	5,362,728
202012	38220090	ÆäËûÕï¶Ï»òÊµÑéÓÃÊÔ¼Á¼°ÅäÖÆÊÔ¼Á£»¼ì¶¨²ÎÕÕÎï	310	Ï£À°	10	Ò»°ãÃ³Ò×	217	Ç§¿Ë	0	?	605,904
202012	38220090	ÆäËûÕï¶Ï»òÊµÑéÓÃÊÔ¼Á¼°ÅäÖÆÊÔ¼Á£»¼ì¶¨²ÎÕÕÎï	311	ÆÏÌÑÑÀ	10	Ò»°ãÃ³Ò×	0	Ç§¿Ë	0	?	232
202012	38220090	ÆäËûÕï¶Ï»òÊµÑéÓÃÊÔ¼Á¼°ÅäÖÆÊÔ¼Á£»¼ì¶¨²ÎÕÕÎï	312	Î÷°àÑÀ	10	Ò»°ãÃ³Ò×	2662	Ç§¿Ë	0	?	5,444,779
202012	38220090	ÆäËûÕï¶Ï»òÊµÑéÓÃÊÔ¼Á¼°ÅäÖÆÊÔ¼Á£»¼ì¶¨²ÎÕÕÎï	315	°ÂµØÀû	10	Ò»°ãÃ³Ò×	689	Ç§¿Ë	0	?	3,242,570
202012	38220090	ÆäËûÕï¶Ï»òÊµÑéÓÃÊÔ¼Á¼°ÅäÖÆÊÔ¼Á£»¼ì¶¨²ÎÕÕÎï	316	±£¼ÓÀûÑÇ	10	Ò»°ãÃ³Ò×	10	Ç§¿Ë	0	?	86,202
202012	38220090	ÆäËûÕï¶Ï»òÊµÑéÓÃÊÔ¼Á¼°ÅäÖÆÊÔ¼Á£»¼ì¶¨²ÎÕÕÎï	318	·ÒÀ¼	10	Ò»°ãÃ³Ò×	9955	Ç§¿Ë	0	?	29,157,185
202012	38220090	ÆäËûÕï¶Ï»òÊµÑéÓÃÊÔ¼Á¼°ÅäÖÆÊÔ¼Á£»¼ì¶¨²ÎÕÕÎï	321	ÐÙÑÀÀû	10	Ò»°ãÃ³Ò×	227	Ç§¿Ë	0	?	423,983
202012	38220090	ÆäËûÕï¶Ï»òÊµÑéÓÃÊÔ¼Á¼°ÅäÖÆÊÔ¼Á£»¼ì¶¨²ÎÕÕÎï	323	ÁÐÖ§¶ØÊ¿µÇ	10	Ò»°ãÃ³Ò×	0	Ç§¿Ë	0	?	73,459
202012	38220090	ÆäËûÕï¶Ï»òÊµÑéÓÃÊÔ¼Á¼°ÅäÖÆÊÔ¼Á£»¼ì¶¨²ÎÕÕÎï	326	Å²Íþ	10	Ò»°ãÃ³Ò×	87	Ç§¿Ë	0	?	3,877,577
202012	38220090	ÆäËûÕï¶Ï»òÊµÑéÓÃÊÔ¼Á¼°ÅäÖÆÊÔ¼Á£»¼ì¶¨²ÎÕÕÎï	327	²¨À¼	10	Ò»°ãÃ³Ò×	9164	Ç§¿Ë	0	?	5,140,675
202012	38220090	ÆäËûÕï¶Ï»òÊµÑéÓÃÊÔ¼Á¼°ÅäÖÆÊÔ¼Á£»¼ì¶¨²ÎÕÕÎï	328	ÂÞÂíÄáÑÇ	10	Ò»°ãÃ³Ò×	1656	Ç§¿Ë	0	?	354,471
202012	38220090	ÆäËûÕï¶Ï»òÊµÑéÓÃÊÔ¼Á¼°ÅäÖÆÊÔ¼Á£»¼ì¶¨²ÎÕÕÎï	330	Èðµä	10	Ò»°ãÃ³Ò×	9761	Ç§¿Ë	0	?	49,197,084
202012	38220090	ÆäËûÕï¶Ï»òÊµÑéÓÃÊÔ¼Á¼°ÅäÖÆÊÔ¼Á£»¼ì¶¨²ÎÕÕÎï	331	ÈðÊ¿	10	Ò»°ãÃ³Ò×	4535	Ç§¿Ë	0	?	4,131,765
202012	38220090	ÆäËûÕï¶Ï»òÊµÑéÓÃÊÔ¼Á¼°ÅäÖÆÊÔ¼Á£»¼ì¶¨²ÎÕÕÎï	334	°®É³ÄáÑÇ	10	Ò»°ãÃ³Ò×	0	Ç§¿Ë	0	?	14,552
202012	38220090	ÆäËûÕï¶Ï»òÊµÑéÓÃÊÔ¼Á¼°ÅäÖÆÊÔ¼Á£»¼ì¶¨²ÎÕÕÎï	336	Á¢ÌÕÍð	10	Ò»°ãÃ³Ò×	3549	Ç§¿Ë	0	?	17,466,032
202012	38220090	ÆäËûÕï¶Ï»òÊµÑéÓÃÊÔ¼Á¼°ÅäÖÆÊÔ¼Á£»¼ì¶¨²ÎÕÕÎï	344	¶íÂÞË¹Áª°î	10	Ò»°ãÃ³Ò×	6	Ç§¿Ë	0	?	2,743,568
202012	38220090	ÆäËûÕï¶Ï»òÊµÑéÓÃÊÔ¼Á¼°ÅäÖÆÊÔ¼Á£»¼ì¶¨²ÎÕÕÎï	347	ÎÚ¿ËÀ¼	10	Ò»°ãÃ³Ò×	1	Ç§¿Ë	0	?	2,771,287
202012	38220090	ÆäËûÕï¶Ï»òÊµÑéÓÃÊÔ¼Á¼°ÅäÖÆÊÔ¼Á£»¼ì¶¨²ÎÕÕÎï	352	½Ý¿Ë	10	Ò»°ãÃ³Ò×	0	Ç§¿Ë	0	?	20,462
202012	38220090	ÆäËûÕï¶Ï»òÊµÑéÓÃÊÔ¼Á¼°ÅäÖÆÊÔ¼Á£»¼ì¶¨²ÎÕÕÎï	410	°ÍÎ÷	10	Ò»°ãÃ³Ò×	2	Ç§¿Ë	0	?	33,537
202012	38220090	ÆäËûÕï¶Ï»òÊµÑéÓÃÊÔ¼Á¼°ÅäÖÆÊÔ¼Á£»¼ì¶¨²ÎÕÕÎï	435	²¨¶àÀè¸÷	10	Ò»°ãÃ³Ò×	959	Ç§¿Ë	0	?	2,301,348
202012	38220090	ÆäËûÕï¶Ï»òÊµÑéÓÃÊÔ¼Á¼°ÅäÖÆÊÔ¼Á£»¼ì¶¨²ÎÕÕÎï	501	¼ÓÄÃ´ó	10	Ò»°ãÃ³Ò×	1405	Ç§¿Ë	0	?	5,160,836
202012	38220090	ÆäËûÕï¶Ï»òÊµÑéÓÃÊÔ¼Á¼°ÅäÖÆÊÔ¼Á£»¼ì¶¨²ÎÕÕÎï	502	ÃÀ¹ú	10	Ò»°ãÃ³Ò×	99909	Ç§¿Ë	0	?	238,311,036
202012	38220090	ÆäËûÕï¶Ï»òÊµÑéÓÃÊÔ¼Á¼°ÅäÖÆÊÔ¼Á£»¼ì¶¨²ÎÕÕÎï	601	°Ä´óÀûÑÇ	10	Ò»°ãÃ³Ò×	5697	Ç§¿Ë	0	?	749,014
202012	38220090	ÆäËûÕï¶Ï»òÊµÑéÓÃÊÔ¼Á¼°ÅäÖÆÊÔ¼Á£»¼ì¶¨²ÎÕÕÎï	609	ÐÂÎ÷À¼	10	Ò»°ãÃ³Ò×	0	Ç§¿Ë	0	?	1,153,586
202012	38220090	ÆäËûÕï¶Ï»òÊµÑéÓÃÊÔ¼Á¼°ÅäÖÆÊÔ¼Á£»¼ì¶¨²ÎÕÕÎï	701	¹ú(µØ)±ð²»Ïê	10	Ò»°ãÃ³Ò×	0	Ç§¿Ë	0	?	34,912
