# Supplementary material for: Research on optimization of emergency supplies customs clearance strategy from the perspective of public health security based on Chinese trade data
Source: Front Public Health. 2025 Jan 24;13:1520705. doi: 10.3389/fpubh.2025.1520705 (PMC11802811; doi:10.3389/fpubh.2025.1520705)
Supplement: Supplementary file 1 [file Data_Sheet_1.ZIP › Paper Code-Part1/1-Import/2020/2020∩╝ê1-12∩╝ë-μ╢êμ»Æ-Φ┐¢σÅú.csv]

202001	38089400	Ïû¶¾¼Á	110	ÖÐ¹úÏã¸Û	10	Ò»°ãÃ³Ò×	5345	Ç§¿Ë	0	?	284,067
202001	38089400	Ïû¶¾¼Á	111	Ó¡¶È	10	Ò»°ãÃ³Ò×	8011	Ç§¿Ë	0	?	257,164
202001	38089400	Ïû¶¾¼Á	112	Ó¡¶ÈÄáÎ÷ÑÇ	10	Ò»°ãÃ³Ò×	8000	Ç§¿Ë	0	?	108,067
202001	38089400	Ïû¶¾¼Á	116	ÈÕ±¾	10	Ò»°ãÃ³Ò×	50159	Ç§¿Ë	0	?	7,179,895
202001	38089400	Ïû¶¾¼Á	117	Ô¼µ©	10	Ò»°ãÃ³Ò×	650	Ç§¿Ë	0	?	92,308
202001	38089400	Ïû¶¾¼Á	122	ÂíÀ´Î÷ÑÇ	10	Ò»°ãÃ³Ò×	7513	Ç§¿Ë	0	?	116,669
202001	38089400	Ïû¶¾¼Á	132	ÐÂ¼ÓÆÂ	10	Ò»°ãÃ³Ò×	253691	Ç§¿Ë	0	?	9,171,764
202001	38089400	Ïû¶¾¼Á	133	º«¹ú	10	Ò»°ãÃ³Ò×	20966	Ç§¿Ë	0	?	1,814,286
202001	38089400	Ïû¶¾¼Á	136	Ì©¹ú	10	Ò»°ãÃ³Ò×	27440	Ç§¿Ë	0	?	763,556
202001	38089400	Ïû¶¾¼Á	142	ÖÐ¹ú	10	Ò»°ãÃ³Ò×	10912	Ç§¿Ë	0	?	929,223
202001	38089400	Ïû¶¾¼Á	143	ÖÐ¹úÌ¨Íå	10	Ò»°ãÃ³Ò×	39173	Ç§¿Ë	0	?	1,567,903
202001	38089400	Ïû¶¾¼Á	301	±ÈÀûÊ±	10	Ò»°ãÃ³Ò×	37632	Ç§¿Ë	0	?	401,113
202001	38089400	Ïû¶¾¼Á	302	µ¤Âó	10	Ò»°ãÃ³Ò×	850	Ç§¿Ë	0	?	32,416
202001	38089400	Ïû¶¾¼Á	303	Ó¢¹ú	10	Ò»°ãÃ³Ò×	508878	Ç§¿Ë	0	?	19,382,893
202001	38089400	Ïû¶¾¼Á	304	µÂ¹ú	10	Ò»°ãÃ³Ò×	377714	Ç§¿Ë	0	?	9,155,389
202001	38089400	Ïû¶¾¼Á	305	·¨¹ú	10	Ò»°ãÃ³Ò×	4165	Ç§¿Ë	0	?	484,800
202001	38089400	Ïû¶¾¼Á	306	°®¶ûÀ¼	10	Ò»°ãÃ³Ò×	2	Ç§¿Ë	0	?	2,164
202001	38089400	Ïû¶¾¼Á	307	Òâ´óÀû	10	Ò»°ãÃ³Ò×	7000	Ç§¿Ë	0	?	137,250
202001	38089400	Ïû¶¾¼Á	309	ºÉÀ¼	10	Ò»°ãÃ³Ò×	68056	Ç§¿Ë	0	?	1,277,077
202001	38089400	Ïû¶¾¼Á	312	Î÷°àÑÀ	10	Ò»°ãÃ³Ò×	73039	Ç§¿Ë	0	?	1,234,167
202001	38089400	Ïû¶¾¼Á	331	ÈðÊ¿	10	Ò»°ãÃ³Ò×	82076	Ç§¿Ë	0	?	8,744,348
202001	38089400	Ïû¶¾¼Á	336	Á¢ÌÕÍð	10	Ò»°ãÃ³Ò×	30	Ç§¿Ë	0	?	826
202001	38089400	Ïû¶¾¼Á	410	°ÍÎ÷	10	Ò»°ãÃ³Ò×	6926	Ç§¿Ë	0	?	54,426
202001	38089400	Ïû¶¾¼Á	502	ÃÀ¹ú	10	Ò»°ãÃ³Ò×	271351	Ç§¿Ë	0	?	11,569,313
202001	38089400	Ïû¶¾¼Á	601	°Ä´óÀûÑÇ	10	Ò»°ãÃ³Ò×	10257	Ç§¿Ë	0	?	295,394
202001	84192000	Ò½ÓÃ»òÊµÑéÊÒÓÃÏû¶¾Æ÷¾ß	115	ÒÔÉ«ÁÐ	10	Ò»°ãÃ³Ò×	9	Ì¨	1835	Ç§¿Ë	781,998
202001	84192000	Ò½ÓÃ»òÊµÑéÊÒÓÃÏû¶¾Æ÷¾ß	116	ÈÕ±¾	10	Ò»°ãÃ³Ò×	19	Ì¨	1358	Ç§¿Ë	935,457
202001	84192000	Ò½ÓÃ»òÊµÑéÊÒÓÃÏû¶¾Æ÷¾ß	133	º«¹ú	10	Ò»°ãÃ³Ò×	5	Ì¨	1341	Ç§¿Ë	705,740
202001	84192000	Ò½ÓÃ»òÊµÑéÊÒÓÃÏû¶¾Æ÷¾ß	302	µ¤Âó	10	Ò»°ãÃ³Ò×	5	Ì¨	120	Ç§¿Ë	70,215
202001	84192000	Ò½ÓÃ»òÊµÑéÊÒÓÃÏû¶¾Æ÷¾ß	303	Ó¢¹ú	10	Ò»°ãÃ³Ò×	3	Ì¨	207	Ç§¿Ë	1,166,383
202001	84192000	Ò½ÓÃ»òÊµÑéÊÒÓÃÏû¶¾Æ÷¾ß	304	µÂ¹ú	10	Ò»°ãÃ³Ò×	2	Ì¨	391	Ç§¿Ë	411,219
202001	84192000	Ò½ÓÃ»òÊµÑéÊÒÓÃÏû¶¾Æ÷¾ß	305	·¨¹ú	10	Ò»°ãÃ³Ò×	1	Ì¨	8	Ç§¿Ë	268,331
202001	84192000	Ò½ÓÃ»òÊµÑéÊÒÓÃÏû¶¾Æ÷¾ß	307	Òâ´óÀû	10	Ò»°ãÃ³Ò×	3	Ì¨	1154	Ç§¿Ë	710,607
202001	84192000	Ò½ÓÃ»òÊµÑéÊÒÓÃÏû¶¾Æ÷¾ß	330	Èðµä	10	Ò»°ãÃ³Ò×	2	Ì¨	800	Ç§¿Ë	375,337
202001	84192000	Ò½ÓÃ»òÊµÑéÊÒÓÃÏû¶¾Æ÷¾ß	331	ÈðÊ¿	10	Ò»°ãÃ³Ò×	16	Ì¨	139	Ç§¿Ë	227,670
202001	84192000	Ò½ÓÃ»òÊµÑéÊÒÓÃÏû¶¾Æ÷¾ß	350	Ë¹ÂåÎÄÄáÑÇ	10	Ò»°ãÃ³Ò×	25	Ì¨	36482	Ç§¿Ë	7,736,367
202001	84192000	Ò½ÓÃ»òÊµÑéÊÒÓÃÏû¶¾Æ÷¾ß	429	Ä«Î÷¸ç	10	Ò»°ãÃ³Ò×	6	Ì¨	11849	Ç§¿Ë	5,003,980
202001	84192000	Ò½ÓÃ»òÊµÑéÊÒÓÃÏû¶¾Æ÷¾ß	501	¼ÓÄÃ´ó	10	Ò»°ãÃ³Ò×	28	Ì¨	4485	Ç§¿Ë	3,079,557
202001	84192000	Ò½ÓÃ»òÊµÑéÊÒÓÃÏû¶¾Æ÷¾ß	502	ÃÀ¹ú	10	Ò»°ãÃ³Ò×	20	Ì¨	3421	Ç§¿Ë	2,012,584
202002	38089400	Ïû¶¾¼Á	107	¼íÆÒÕ¯	10	Ò»°ãÃ³Ò×	4	Ç§¿Ë	0	?	658
202002	38089400	Ïû¶¾¼Á	110	ÖÐ¹úÏã¸Û	10	Ò»°ãÃ³Ò×	6624	Ç§¿Ë	0	?	690,147
202002	38089400	Ïû¶¾¼Á	111	Ó¡¶È	10	Ò»°ãÃ³Ò×	57215	Ç§¿Ë	0	?	3,420,797
202002	38089400	Ïû¶¾¼Á	112	Ó¡¶ÈÄáÎ÷ÑÇ	10	Ò»°ãÃ³Ò×	8842	Ç§¿Ë	0	?	908,133
202002	38089400	Ïû¶¾¼Á	112	Ó¡¶ÈÄáÎ÷ÑÇ	12	ÆäËû¾èÔùÎï×Ê	1000	Ç§¿Ë	0	?	65,949
202002	38089400	Ïû¶¾¼Á	115	ÒÔÉ«ÁÐ	10	Ò»°ãÃ³Ò×	7051	Ç§¿Ë	0	?	167,571
202002	38089400	Ïû¶¾¼Á	115	ÒÔÉ«ÁÐ	12	ÆäËû¾èÔùÎï×Ê	3730	Ç§¿Ë	0	?	233,100
202002	38089400	Ïû¶¾¼Á	116	ÈÕ±¾	10	Ò»°ãÃ³Ò×	297827	Ç§¿Ë	0	?	40,680,872
202002	38089400	Ïû¶¾¼Á	116	ÈÕ±¾	12	ÆäËû¾èÔùÎï×Ê	10086	Ç§¿Ë	0	?	750,879
202002	38089400	Ïû¶¾¼Á	117	Ô¼µ©	10	Ò»°ãÃ³Ò×	61442	Ç§¿Ë	0	?	3,288,056
202002	38089400	Ïû¶¾¼Á	117	Ô¼µ©	12	ÆäËû¾èÔùÎï×Ê	81498	Ç§¿Ë	0	?	2,345,285
202002	38089400	Ïû¶¾¼Á	122	ÂíÀ´Î÷ÑÇ	10	Ò»°ãÃ³Ò×	275091	Ç§¿Ë	0	?	2,436,159
202002	38089400	Ïû¶¾¼Á	122	ÂíÀ´Î÷ÑÇ	12	ÆäËû¾èÔùÎï×Ê	449	Ç§¿Ë	0	?	134,087
202002	38089400	Ïû¶¾¼Á	124	ÃÉ¹Å	10	Ò»°ãÃ³Ò×	220	Ç§¿Ë	0	?	2,550
202002	38089400	Ïû¶¾¼Á	129	·ÆÂÉ±ö	10	Ò»°ãÃ³Ò×	5493	Ç§¿Ë	0	?	122,149
202002	38089400	Ïû¶¾¼Á	129	·ÆÂÉ±ö	12	ÆäËû¾èÔùÎï×Ê	3945	Ç§¿Ë	0	?	149,983
202002	38089400	Ïû¶¾¼Á	130	¿¨Ëþ¶û	10	Ò»°ãÃ³Ò×	1	Ç§¿Ë	0	?	170
202002	38089400	Ïû¶¾¼Á	132	ÐÂ¼ÓÆÂ	10	Ò»°ãÃ³Ò×	234889	Ç§¿Ë	0	?	6,074,317
202002	38089400	Ïû¶¾¼Á	132	ÐÂ¼ÓÆÂ	12	ÆäËû¾èÔùÎï×Ê	531	Ç§¿Ë	0	?	182,655
202002	38089400	Ïû¶¾¼Á	133	º«¹ú	10	Ò»°ãÃ³Ò×	2467086	Ç§¿Ë	0	?	125,588,411
202002	38089400	Ïû¶¾¼Á	133	º«¹ú	12	ÆäËû¾èÔùÎï×Ê	16818	Ç§¿Ë	0	?	4,193,969
202002	38089400	Ïû¶¾¼Á	136	Ì©¹ú	10	Ò»°ãÃ³Ò×	550631	Ç§¿Ë	0	?	15,868,440
202002	38089400	Ïû¶¾¼Á	137	ÍÁ¶úÆä	10	Ò»°ãÃ³Ò×	20391	Ç§¿Ë	0	?	568,904
202002	38089400	Ïû¶¾¼Á	137	ÍÁ¶úÆä	11	¹ú¼Ò¼ä¡¢¹ú¼Ê×éÖ¯ÎÞ³¥Ô®ÖúºÍÔùËÍµÄÎï×Ê	440	Ç§¿Ë	0	?	1,515
202002	38089400	Ïû¶¾¼Á	137	ÍÁ¶úÆä	12	ÆäËû¾èÔùÎï×Ê	141	Ç§¿Ë	0	?	55,384
202002	38089400	Ïû¶¾¼Á	138	°¢ÁªÇõ	10	Ò»°ãÃ³Ò×	1050	Ç§¿Ë	0	?	36,055
202002	38089400	Ïû¶¾¼Á	141	Ô½ÄÏ	10	Ò»°ãÃ³Ò×	155	Ç§¿Ë	0	?	131,281
202002	38089400	Ïû¶¾¼Á	142	ÖÐ¹ú	10	Ò»°ãÃ³Ò×	34028	Ç§¿Ë	0	?	2,809,195
202002	38089400	Ïû¶¾¼Á	142	ÖÐ¹ú	12	ÆäËû¾èÔùÎï×Ê	30881	Ç§¿Ë	0	?	1,190,657
202002	38089400	Ïû¶¾¼Á	143	ÖÐ¹úÌ¨Íå	10	Ò»°ãÃ³Ò×	302678	Ç§¿Ë	0	?	8,643,231
202002	38089400	Ïû¶¾¼Á	143	ÖÐ¹úÌ¨Íå	12	ÆäËû¾èÔùÎï×Ê	40000	Ç§¿Ë	0	?	48,290
202002	38089400	Ïû¶¾¼Á	215	°£¼°	10	Ò»°ãÃ³Ò×	355	Ç§¿Ë	0	?	66,650
202002	38089400	Ïû¶¾¼Á	244	ÄÏ·Ç	10	Ò»°ãÃ³Ò×	772	Ç§¿Ë	0	?	136,337
202002	38089400	Ïû¶¾¼Á	244	ÄÏ·Ç	12	ÆäËû¾èÔùÎï×Ê	2220	Ç§¿Ë	0	?	136,014
202002	38089400	Ïû¶¾¼Á	301	±ÈÀûÊ±	10	Ò»°ãÃ³Ò×	169228	Ç§¿Ë	0	?	2,412,767
202002	38089400	Ïû¶¾¼Á	302	µ¤Âó	10	Ò»°ãÃ³Ò×	25843	Ç§¿Ë	0	?	340,010
202002	38089400	Ïû¶¾¼Á	303	Ó¢¹ú	10	Ò»°ãÃ³Ò×	792884	Ç§¿Ë	0	?	33,146,322
202002	38089400	Ïû¶¾¼Á	303	Ó¢¹ú	12	ÆäËû¾èÔùÎï×Ê	3703	Ç§¿Ë	0	?	549,227
202002	38089400	Ïû¶¾¼Á	304	µÂ¹ú	10	Ò»°ãÃ³Ò×	395343	Ç§¿Ë	0	?	17,084,636
202002	38089400	Ïû¶¾¼Á	304	µÂ¹ú	11	¹ú¼Ò¼ä¡¢¹ú¼Ê×éÖ¯ÎÞ³¥Ô®ÖúºÍÔùËÍµÄÎï×Ê	285	Ç§¿Ë	0	?	9,717
202002	38089400	Ïû¶¾¼Á	304	µÂ¹ú	12	ÆäËû¾èÔùÎï×Ê	57	Ç§¿Ë	0	?	2,165
202002	38089400	Ïû¶¾¼Á	305	·¨¹ú	10	Ò»°ãÃ³Ò×	117524	Ç§¿Ë	0	?	4,837,004
202002	38089400	Ïû¶¾¼Á	305	·¨¹ú	12	ÆäËû¾èÔùÎï×Ê	360	Ç§¿Ë	0	?	37,235
202002	38089400	Ïû¶¾¼Á	306	°®¶ûÀ¼	10	Ò»°ãÃ³Ò×	5956	Ç§¿Ë	0	?	468,466
202002	38089400	Ïû¶¾¼Á	306	°®¶ûÀ¼	12	ÆäËû¾èÔùÎï×Ê	7	Ç§¿Ë	0	?	7,456
202002	38089400	Ïû¶¾¼Á	307	Òâ´óÀû	10	Ò»°ãÃ³Ò×	8770	Ç§¿Ë	0	?	351,109
202002	38089400	Ïû¶¾¼Á	309	ºÉÀ¼	10	Ò»°ãÃ³Ò×	21546	Ç§¿Ë	0	?	629,851
202002	38089400	Ïû¶¾¼Á	309	ºÉÀ¼	12	ÆäËû¾èÔùÎï×Ê	350	Ç§¿Ë	0	?	96,988
202002	38089400	Ïû¶¾¼Á	311	ÆÏÌÑÑÀ	10	Ò»°ãÃ³Ò×	3346	Ç§¿Ë	0	?	531,695
202002	38089400	Ïû¶¾¼Á	312	Î÷°àÑÀ	10	Ò»°ãÃ³Ò×	29053	Ç§¿Ë	0	?	1,954,901
202002	38089400	Ïû¶¾¼Á	315	°ÂµØÀû	10	Ò»°ãÃ³Ò×	9296	Ç§¿Ë	0	?	459,813
202002	38089400	Ïû¶¾¼Á	321	ÐÙÑÀÀû	10	Ò»°ãÃ³Ò×	559	Ç§¿Ë	0	?	78,124
202002	38089400	Ïû¶¾¼Á	326	Å²Íþ	10	Ò»°ãÃ³Ò×	127	Ç§¿Ë	0	?	4,764
202002	38089400	Ïû¶¾¼Á	327	²¨À¼	10	Ò»°ãÃ³Ò×	10722	Ç§¿Ë	0	?	117,267
202002	38089400	Ïû¶¾¼Á	330	Èðµä	10	Ò»°ãÃ³Ò×	27	Ç§¿Ë	0	?	6,081
202002	38089400	Ïû¶¾¼Á	331	ÈðÊ¿	10	Ò»°ãÃ³Ò×	66022	Ç§¿Ë	0	?	9,253,718
202002	38089400	Ïû¶¾¼Á	331	ÈðÊ¿	12	ÆäËû¾èÔùÎï×Ê	585	Ç§¿Ë	0	?	123,675
202002	38089400	Ïû¶¾¼Á	344	¶íÂÞË¹Áª°î	10	Ò»°ãÃ³Ò×	632	Ç§¿Ë	0	?	119,200
202002	38089400	Ïû¶¾¼Á	347	ÎÚ¿ËÀ¼	10	Ò»°ãÃ³Ò×	2028	Ç§¿Ë	0	?	134,770
202002	38089400	Ïû¶¾¼Á	402	°¢¸ùÍ¢	10	Ò»°ãÃ³Ò×	20160	Ç§¿Ë	0	?	203,781
202002	38089400	Ïû¶¾¼Á	410	°ÍÎ÷	10	Ò»°ãÃ³Ò×	198	Ç§¿Ë	0	?	4,036
202002	38089400	Ïû¶¾¼Á	412	ÖÇÀû	10	Ò»°ãÃ³Ò×	35	Ç§¿Ë	0	?	9,844
202002	38089400	Ïû¶¾¼Á	429	Ä«Î÷¸ç	10	Ò»°ãÃ³Ò×	35147	Ç§¿Ë	0	?	633,227
202002	38089400	Ïû¶¾¼Á	501	¼ÓÄÃ´ó	10	Ò»°ãÃ³Ò×	7544	Ç§¿Ë	0	?	261,533
202002	38089400	Ïû¶¾¼Á	501	¼ÓÄÃ´ó	12	ÆäËû¾èÔùÎï×Ê	739	Ç§¿Ë	0	?	65,826
202002	38089400	Ïû¶¾¼Á	502	ÃÀ¹ú	10	Ò»°ãÃ³Ò×	711988	Ç§¿Ë	0	?	50,352,034
202002	38089400	Ïû¶¾¼Á	502	ÃÀ¹ú	12	ÆäËû¾èÔùÎï×Ê	5740	Ç§¿Ë	0	?	563,114
202002	38089400	Ïû¶¾¼Á	601	°Ä´óÀûÑÇ	10	Ò»°ãÃ³Ò×	83203	Ç§¿Ë	0	?	2,192,864
202002	38089400	Ïû¶¾¼Á	601	°Ä´óÀûÑÇ	12	ÆäËû¾èÔùÎï×Ê	3743	Ç§¿Ë	0	?	1,076,718
202002	38089400	Ïû¶¾¼Á	609	ÐÂÎ÷À¼	10	Ò»°ãÃ³Ò×	38104	Ç§¿Ë	0	?	955,287
202002	84192000	Ò½ÓÃ»òÊµÑéÊÒÓÃÏû¶¾Æ÷¾ß	115	ÒÔÉ«ÁÐ	10	Ò»°ãÃ³Ò×	2	Ì¨	371	Ç§¿Ë	161,364
202002	84192000	Ò½ÓÃ»òÊµÑéÊÒÓÃÏû¶¾Æ÷¾ß	116	ÈÕ±¾	10	Ò»°ãÃ³Ò×	188	Ì¨	13224	Ç§¿Ë	5,898,227
202002	84192000	Ò½ÓÃ»òÊµÑéÊÒÓÃÏû¶¾Æ÷¾ß	133	º«¹ú	10	Ò»°ãÃ³Ò×	9	Ì¨	7	Ç§¿Ë	4,551
202002	84192000	Ò½ÓÃ»òÊµÑéÊÒÓÃÏû¶¾Æ÷¾ß	142	ÖÐ¹ú	12	ÆäËû¾èÔùÎï×Ê	60	Ì¨	250	Ç§¿Ë	448,475
202002	84192000	Ò½ÓÃ»òÊµÑéÊÒÓÃÏû¶¾Æ÷¾ß	302	µ¤Âó	10	Ò»°ãÃ³Ò×	2	Ì¨	500	Ç§¿Ë	580,688
202002	84192000	Ò½ÓÃ»òÊµÑéÊÒÓÃÏû¶¾Æ÷¾ß	303	Ó¢¹ú	10	Ò»°ãÃ³Ò×	1	Ì¨	67	Ç§¿Ë	265,742
202002	84192000	Ò½ÓÃ»òÊµÑéÊÒÓÃÏû¶¾Æ÷¾ß	304	µÂ¹ú	10	Ò»°ãÃ³Ò×	80	Ì¨	4498	Ç§¿Ë	1,899,812
202002	84192000	Ò½ÓÃ»òÊµÑéÊÒÓÃÏû¶¾Æ÷¾ß	304	µÂ¹ú	12	ÆäËû¾èÔùÎï×Ê	1	Ì¨	173	Ç§¿Ë	151,459
202002	84192000	Ò½ÓÃ»òÊµÑéÊÒÓÃÏû¶¾Æ÷¾ß	307	Òâ´óÀû	10	Ò»°ãÃ³Ò×	22	Ì¨	6425	Ç§¿Ë	5,056,890
202002	84192000	Ò½ÓÃ»òÊµÑéÊÒÓÃÏû¶¾Æ÷¾ß	309	ºÉÀ¼	10	Ò»°ãÃ³Ò×	1	Ì¨	230	Ç§¿Ë	86,066
202002	84192000	Ò½ÓÃ»òÊµÑéÊÒÓÃÏû¶¾Æ÷¾ß	330	Èðµä	10	Ò»°ãÃ³Ò×	3	Ì¨	1200	Ç§¿Ë	521,222
202002	84192000	Ò½ÓÃ»òÊµÑéÊÒÓÃÏû¶¾Æ÷¾ß	331	ÈðÊ¿	10	Ò»°ãÃ³Ò×	40	Ì¨	558	Ç§¿Ë	983,226
202002	84192000	Ò½ÓÃ»òÊµÑéÊÒÓÃÏû¶¾Æ÷¾ß	350	Ë¹ÂåÎÄÄáÑÇ	10	Ò»°ãÃ³Ò×	9	Ì¨	3846	Ç§¿Ë	1,215,525
202002	84192000	Ò½ÓÃ»òÊµÑéÊÒÓÃÏû¶¾Æ÷¾ß	352	½Ý¿Ë	10	Ò»°ãÃ³Ò×	2	Ì¨	4180	Ç§¿Ë	1,160,372
202002	84192000	Ò½ÓÃ»òÊµÑéÊÒÓÃÏû¶¾Æ÷¾ß	501	¼ÓÄÃ´ó	10	Ò»°ãÃ³Ò×	176	Ì¨	9537	Ç§¿Ë	5,904,113
202002	84192000	Ò½ÓÃ»òÊµÑéÊÒÓÃÏû¶¾Æ÷¾ß	502	ÃÀ¹ú	10	Ò»°ãÃ³Ò×	28	Ì¨	3989	Ç§¿Ë	2,437,004
202002	84192000	Ò½ÓÃ»òÊµÑéÊÒÓÃÏû¶¾Æ÷¾ß	601	°Ä´óÀûÑÇ	10	Ò»°ãÃ³Ò×	1	Ì¨	130	Ç§¿Ë	124,202
202003	38089400	Ïû¶¾¼Á	106	Ãåµé	12	ÆäËû¾èÔùÎï×Ê	2163	Ç§¿Ë	0	?	117,640
202003	38089400	Ïû¶¾¼Á	108	ÈûÆÖÂ·Ë¹	10	Ò»°ãÃ³Ò×	990	Ç§¿Ë	0	?	285,500
202003	38089400	Ïû¶¾¼Á	110	ÖÐ¹úÏã¸Û	10	Ò»°ãÃ³Ò×	26290	Ç§¿Ë	0	?	1,491,908
202003	38089400	Ïû¶¾¼Á	110	ÖÐ¹úÏã¸Û	12	ÆäËû¾èÔùÎï×Ê	1310	Ç§¿Ë	0	?	64,670
202003	38089400	Ïû¶¾¼Á	111	Ó¡¶È	10	Ò»°ãÃ³Ò×	44993	Ç§¿Ë	0	?	1,856,159
202003	38089400	Ïû¶¾¼Á	111	Ó¡¶È	12	ÆäËû¾èÔùÎï×Ê	50	Ç§¿Ë	0	?	28,863
202003	38089400	Ïû¶¾¼Á	112	Ó¡¶ÈÄáÎ÷ÑÇ	10	Ò»°ãÃ³Ò×	74949	Ç§¿Ë	0	?	1,257,546
202003	38089400	Ïû¶¾¼Á	112	Ó¡¶ÈÄáÎ÷ÑÇ	12	ÆäËû¾èÔùÎï×Ê	900	Ç§¿Ë	0	?	129,773
202003	38089400	Ïû¶¾¼Á	115	ÒÔÉ«ÁÐ	10	Ò»°ãÃ³Ò×	6072	Ç§¿Ë	0	?	738,973
202003	38089400	Ïû¶¾¼Á	116	ÈÕ±¾	10	Ò»°ãÃ³Ò×	599643	Ç§¿Ë	0	?	85,732,075
202003	38089400	Ïû¶¾¼Á	116	ÈÕ±¾	12	ÆäËû¾èÔùÎï×Ê	424	Ç§¿Ë	0	?	52,211
202003	38089400	Ïû¶¾¼Á	117	Ô¼µ©	10	Ò»°ãÃ³Ò×	48240	Ç§¿Ë	0	?	1,588,102
202003	38089400	Ïû¶¾¼Á	117	Ô¼µ©	12	ÆäËû¾èÔùÎï×Ê	1350	Ç§¿Ë	0	?	69,308
202003	38089400	Ïû¶¾¼Á	121	ÖÐ¹ú°ÄÃÅ	10	Ò»°ãÃ³Ò×	0	Ç§¿Ë	0	?	22
202003	38089400	Ïû¶¾¼Á	122	ÂíÀ´Î÷ÑÇ	10	Ò»°ãÃ³Ò×	157561	Ç§¿Ë	0	?	1,966,869
202003	38089400	Ïû¶¾¼Á	122	ÂíÀ´Î÷ÑÇ	12	ÆäËû¾èÔùÎï×Ê	13194	Ç§¿Ë	0	?	157,327
202003	38089400	Ïû¶¾¼Á	129	·ÆÂÉ±ö	10	Ò»°ãÃ³Ò×	53801	Ç§¿Ë	0	?	689,068
202003	38089400	Ïû¶¾¼Á	132	ÐÂ¼ÓÆÂ	10	Ò»°ãÃ³Ò×	311677	Ç§¿Ë	0	?	9,404,989
202003	38089400	Ïû¶¾¼Á	132	ÐÂ¼ÓÆÂ	12	ÆäËû¾èÔùÎï×Ê	1509	Ç§¿Ë	0	?	242,643
202003	38089400	Ïû¶¾¼Á	133	º«¹ú	10	Ò»°ãÃ³Ò×	1587258	Ç§¿Ë	0	?	134,893,451
202003	38089400	Ïû¶¾¼Á	133	º«¹ú	12	ÆäËû¾èÔùÎï×Ê	21233	Ç§¿Ë	0	?	3,356,909
202003	38089400	Ïû¶¾¼Á	136	Ì©¹ú	10	Ò»°ãÃ³Ò×	658944	Ç§¿Ë	0	?	17,951,914
202003	38089400	Ïû¶¾¼Á	136	Ì©¹ú	12	ÆäËû¾èÔùÎï×Ê	35	Ç§¿Ë	0	?	3,500
202003	38089400	Ïû¶¾¼Á	137	ÍÁ¶úÆä	10	Ò»°ãÃ³Ò×	1802	Ç§¿Ë	0	?	173,015
202003	38089400	Ïû¶¾¼Á	138	°¢ÁªÇõ	10	Ò»°ãÃ³Ò×	900072	Ç§¿Ë	0	?	17,179,961
202003	38089400	Ïû¶¾¼Á	138	°¢ÁªÇõ	12	ÆäËû¾èÔùÎï×Ê	21	Ç§¿Ë	0	?	7,248
202003	38089400	Ïû¶¾¼Á	141	Ô½ÄÏ	10	Ò»°ãÃ³Ò×	25747	Ç§¿Ë	0	?	1,611,314
202003	38089400	Ïû¶¾¼Á	141	Ô½ÄÏ	12	ÆäËû¾èÔùÎï×Ê	1150	Ç§¿Ë	0	?	43,242
202003	38089400	Ïû¶¾¼Á	142	ÖÐ¹ú	10	Ò»°ãÃ³Ò×	28152	Ç§¿Ë	0	?	1,524,768
202003	38089400	Ïû¶¾¼Á	142	ÖÐ¹ú	12	ÆäËû¾èÔùÎï×Ê	188	Ç§¿Ë	0	?	12,732
202003	38089400	Ïû¶¾¼Á	143	ÖÐ¹úÌ¨Íå	10	Ò»°ãÃ³Ò×	248218	Ç§¿Ë	0	?	9,934,185
202003	38089400	Ïû¶¾¼Á	143	ÖÐ¹úÌ¨Íå	12	ÆäËû¾èÔùÎï×Ê	7501	Ç§¿Ë	0	?	1,382,505
202003	38089400	Ïû¶¾¼Á	145	¹þÈø¿ËË¹Ì¹	10	Ò»°ãÃ³Ò×	247	Ç§¿Ë	0	?	2,507
202003	38089400	Ïû¶¾¼Á	145	¹þÈø¿ËË¹Ì¹	12	ÆäËû¾èÔùÎï×Ê	3064	Ç§¿Ë	0	?	218,359
202003	38089400	Ïû¶¾¼Á	244	ÄÏ·Ç	10	Ò»°ãÃ³Ò×	17637	Ç§¿Ë	0	?	1,057,048
202003	38089400	Ïû¶¾¼Á	301	±ÈÀûÊ±	10	Ò»°ãÃ³Ò×	123518	Ç§¿Ë	0	?	1,694,937
202003	38089400	Ïû¶¾¼Á	302	µ¤Âó	10	Ò»°ãÃ³Ò×	20407	Ç§¿Ë	0	?	402,196
202003	38089400	Ïû¶¾¼Á	302	µ¤Âó	12	ÆäËû¾èÔùÎï×Ê	10	Ç§¿Ë	0	?	1,009
202003	38089400	Ïû¶¾¼Á	303	Ó¢¹ú	10	Ò»°ãÃ³Ò×	553326	Ç§¿Ë	0	?	22,430,829
202003	38089400	Ïû¶¾¼Á	303	Ó¢¹ú	12	ÆäËû¾èÔùÎï×Ê	245	Ç§¿Ë	0	?	21,138
202003	38089400	Ïû¶¾¼Á	304	µÂ¹ú	10	Ò»°ãÃ³Ò×	647543	Ç§¿Ë	0	?	26,203,621
202003	38089400	Ïû¶¾¼Á	304	µÂ¹ú	11	¹ú¼Ò¼ä¡¢¹ú¼Ê×éÖ¯ÎÞ³¥Ô®ÖúºÍÔùËÍµÄÎï×Ê	454	Ç§¿Ë	0	?	59,310
202003	38089400	Ïû¶¾¼Á	304	µÂ¹ú	12	ÆäËû¾èÔùÎï×Ê	3435	Ç§¿Ë	0	?	615,421
202003	38089400	Ïû¶¾¼Á	305	·¨¹ú	10	Ò»°ãÃ³Ò×	34383	Ç§¿Ë	0	?	2,883,005
202003	38089400	Ïû¶¾¼Á	305	·¨¹ú	12	ÆäËû¾èÔùÎï×Ê	2154	Ç§¿Ë	0	?	257,869
202003	38089400	Ïû¶¾¼Á	306	°®¶ûÀ¼	10	Ò»°ãÃ³Ò×	608	Ç§¿Ë	0	?	276,062
202003	38089400	Ïû¶¾¼Á	306	°®¶ûÀ¼	12	ÆäËû¾èÔùÎï×Ê	2	Ç§¿Ë	0	?	7,434
202003	38089400	Ïû¶¾¼Á	307	Òâ´óÀû	10	Ò»°ãÃ³Ò×	2784	Ç§¿Ë	0	?	532,062
202003	38089400	Ïû¶¾¼Á	307	Òâ´óÀû	12	ÆäËû¾èÔùÎï×Ê	300	Ç§¿Ë	0	?	100,000
202003	38089400	Ïû¶¾¼Á	309	ºÉÀ¼	10	Ò»°ãÃ³Ò×	96751	Ç§¿Ë	0	?	1,775,123
202003	38089400	Ïû¶¾¼Á	312	Î÷°àÑÀ	10	Ò»°ãÃ³Ò×	116928	Ç§¿Ë	0	?	3,307,397
202003	38089400	Ïû¶¾¼Á	315	°ÂµØÀû	10	Ò»°ãÃ³Ò×	16015	Ç§¿Ë	0	?	596,161
202003	38089400	Ïû¶¾¼Á	321	ÐÙÑÀÀû	10	Ò»°ãÃ³Ò×	972	Ç§¿Ë	0	?	71,100
202003	38089400	Ïû¶¾¼Á	327	²¨À¼	10	Ò»°ãÃ³Ò×	1335	Ç§¿Ë	0	?	186,777
202003	38089400	Ïû¶¾¼Á	330	Èðµä	10	Ò»°ãÃ³Ò×	782	Ç§¿Ë	0	?	143,475
202003	38089400	Ïû¶¾¼Á	331	ÈðÊ¿	10	Ò»°ãÃ³Ò×	33801	Ç§¿Ë	0	?	8,523,039
202003	38089400	Ïû¶¾¼Á	340	°×¶íÂÞË¹	12	ÆäËû¾èÔùÎï×Ê	14500	Ç§¿Ë	0	?	401,838
202003	38089400	Ïû¶¾¼Á	344	¶íÂÞË¹Áª°î	10	Ò»°ãÃ³Ò×	6556	Ç§¿Ë	0	?	187,523
202003	38089400	Ïû¶¾¼Á	344	¶íÂÞË¹Áª°î	12	ÆäËû¾èÔùÎï×Ê	62451	Ç§¿Ë	0	?	6,745,415
202003	38089400	Ïû¶¾¼Á	347	ÎÚ¿ËÀ¼	10	Ò»°ãÃ³Ò×	12	Ç§¿Ë	0	?	138
202003	38089400	Ïû¶¾¼Á	352	½Ý¿Ë	12	ÆäËû¾èÔùÎï×Ê	2	Ç§¿Ë	0	?	387
202003	38089400	Ïû¶¾¼Á	402	°¢¸ùÍ¢	10	Ò»°ãÃ³Ò×	20160	Ç§¿Ë	0	?	209,924
202003	38089400	Ïû¶¾¼Á	410	°ÍÎ÷	10	Ò»°ãÃ³Ò×	16	Ç§¿Ë	0	?	6,912
202003	38089400	Ïû¶¾¼Á	413	¸çÂ×±ÈÑÇ	10	Ò»°ãÃ³Ò×	1	Ç§¿Ë	0	?	52
202003	38089400	Ïû¶¾¼Á	429	Ä«Î÷¸ç	10	Ò»°ãÃ³Ò×	17505	Ç§¿Ë	0	?	311,417
202003	38089400	Ïû¶¾¼Á	429	Ä«Î÷¸ç	12	ÆäËû¾èÔùÎï×Ê	4907	Ç§¿Ë	0	?	1,291,877
202003	38089400	Ïû¶¾¼Á	501	¼ÓÄÃ´ó	10	Ò»°ãÃ³Ò×	5204	Ç§¿Ë	0	?	401,055
202003	38089400	Ïû¶¾¼Á	501	¼ÓÄÃ´ó	12	ÆäËû¾èÔùÎï×Ê	133	Ç§¿Ë	0	?	23,603
202003	38089400	Ïû¶¾¼Á	502	ÃÀ¹ú	10	Ò»°ãÃ³Ò×	706909	Ç§¿Ë	0	?	35,744,530
202003	38089400	Ïû¶¾¼Á	502	ÃÀ¹ú	12	ÆäËû¾èÔùÎï×Ê	5003	Ç§¿Ë	0	?	834,238
202003	38089400	Ïû¶¾¼Á	601	°Ä´óÀûÑÇ	10	Ò»°ãÃ³Ò×	77264	Ç§¿Ë	0	?	3,176,495
202003	38089400	Ïû¶¾¼Á	601	°Ä´óÀûÑÇ	12	ÆäËû¾èÔùÎï×Ê	3091	Ç§¿Ë	0	?	796,085
202003	38089400	Ïû¶¾¼Á	609	ÐÂÎ÷À¼	10	Ò»°ãÃ³Ò×	33613	Ç§¿Ë	0	?	1,620,006
202003	38089400	Ïû¶¾¼Á	609	ÐÂÎ÷À¼	12	ÆäËû¾èÔùÎï×Ê	683	Ç§¿Ë	0	?	85,768
202003	84192000	Ò½ÓÃ»òÊµÑéÊÒÓÃÏû¶¾Æ÷¾ß	115	ÒÔÉ«ÁÐ	10	Ò»°ãÃ³Ò×	2	Ì¨	681	Ç§¿Ë	247,520
202003	84192000	Ò½ÓÃ»òÊµÑéÊÒÓÃÏû¶¾Æ÷¾ß	116	ÈÕ±¾	10	Ò»°ãÃ³Ò×	60	Ì¨	4066	Ç§¿Ë	1,873,072
202003	84192000	Ò½ÓÃ»òÊµÑéÊÒÓÃÏû¶¾Æ÷¾ß	302	µ¤Âó	10	Ò»°ãÃ³Ò×	34	Ì¨	8050	Ç§¿Ë	14,555,987
202003	84192000	Ò½ÓÃ»òÊµÑéÊÒÓÃÏû¶¾Æ÷¾ß	303	Ó¢¹ú	10	Ò»°ãÃ³Ò×	1	Ì¨	88	Ç§¿Ë	280,188
202003	84192000	Ò½ÓÃ»òÊµÑéÊÒÓÃÏû¶¾Æ÷¾ß	304	µÂ¹ú	10	Ò»°ãÃ³Ò×	57	Ì¨	6532	Ç§¿Ë	5,035,507
202003	84192000	Ò½ÓÃ»òÊµÑéÊÒÓÃÏû¶¾Æ÷¾ß	305	·¨¹ú	10	Ò»°ãÃ³Ò×	55	Ì¨	1035	Ç§¿Ë	1,186,995
202003	84192000	Ò½ÓÃ»òÊµÑéÊÒÓÃÏû¶¾Æ÷¾ß	307	Òâ´óÀû	10	Ò»°ãÃ³Ò×	7	Ì¨	10070	Ç§¿Ë	4,558,824
202003	84192000	Ò½ÓÃ»òÊµÑéÊÒÓÃÏû¶¾Æ÷¾ß	330	Èðµä	10	Ò»°ãÃ³Ò×	7	Ì¨	5493	Ç§¿Ë	1,966,604
202003	84192000	Ò½ÓÃ»òÊµÑéÊÒÓÃÏû¶¾Æ÷¾ß	331	ÈðÊ¿	10	Ò»°ãÃ³Ò×	55	Ì¨	534	Ç§¿Ë	992,648
202003	84192000	Ò½ÓÃ»òÊµÑéÊÒÓÃÏû¶¾Æ÷¾ß	350	Ë¹ÂåÎÄÄáÑÇ	10	Ò»°ãÃ³Ò×	4	Ì¨	7780	Ç§¿Ë	1,546,494
202003	84192000	Ò½ÓÃ»òÊµÑéÊÒÓÃÏû¶¾Æ÷¾ß	352	½Ý¿Ë	10	Ò»°ãÃ³Ò×	1	Ì¨	1595	Ç§¿Ë	321,345
202003	84192000	Ò½ÓÃ»òÊµÑéÊÒÓÃÏû¶¾Æ÷¾ß	429	Ä«Î÷¸ç	10	Ò»°ãÃ³Ò×	6	Ì¨	11634	Ç§¿Ë	2,754,856
202003	84192000	Ò½ÓÃ»òÊµÑéÊÒÓÃÏû¶¾Æ÷¾ß	501	¼ÓÄÃ´ó	10	Ò»°ãÃ³Ò×	9	Ì¨	257	Ç§¿Ë	283,228
202003	84192000	Ò½ÓÃ»òÊµÑéÊÒÓÃÏû¶¾Æ÷¾ß	502	ÃÀ¹ú	10	Ò»°ãÃ³Ò×	17	Ì¨	1404	Ç§¿Ë	1,681,459
202003	84192000	Ò½ÓÃ»òÊµÑéÊÒÓÃÏû¶¾Æ÷¾ß	502	ÃÀ¹ú	12	ÆäËû¾èÔùÎï×Ê	15	Ì¨	150	Ç§¿Ë	48,975
202004	38089400	Ïû¶¾¼Á	107	¼íÆÒÕ¯	12	ÆäËû¾èÔùÎï×Ê	5000	Ç§¿Ë	0	?	344,607
202004	38089400	Ïû¶¾¼Á	110	ÖÐ¹úÏã¸Û	10	Ò»°ãÃ³Ò×	8622	Ç§¿Ë	0	?	769,227
202004	38089400	Ïû¶¾¼Á	111	Ó¡¶È	10	Ò»°ãÃ³Ò×	46275	Ç§¿Ë	0	?	2,226,171
202004	38089400	Ïû¶¾¼Á	112	Ó¡¶ÈÄáÎ÷ÑÇ	10	Ò»°ãÃ³Ò×	0	Ç§¿Ë	0	?	134
202004	38089400	Ïû¶¾¼Á	115	ÒÔÉ«ÁÐ	10	Ò»°ãÃ³Ò×	3602	Ç§¿Ë	0	?	129,109
202004	38089400	Ïû¶¾¼Á	116	ÈÕ±¾	10	Ò»°ãÃ³Ò×	364807	Ç§¿Ë	0	?	27,958,609
202004	38089400	Ïû¶¾¼Á	116	ÈÕ±¾	11	¹ú¼Ò¼ä¡¢¹ú¼Ê×éÖ¯ÎÞ³¥Ô®ÖúºÍÔùËÍµÄÎï×Ê	1320	Ç§¿Ë	0	?	112,102
202004	38089400	Ïû¶¾¼Á	116	ÈÕ±¾	12	ÆäËû¾èÔùÎï×Ê	1350	Ç§¿Ë	0	?	135,114
202004	38089400	Ïû¶¾¼Á	122	ÂíÀ´Î÷ÑÇ	10	Ò»°ãÃ³Ò×	7993	Ç§¿Ë	0	?	493,894
202004	38089400	Ïû¶¾¼Á	122	ÂíÀ´Î÷ÑÇ	12	ÆäËû¾èÔùÎï×Ê	9463	Ç§¿Ë	0	?	1,216,759
202004	38089400	Ïû¶¾¼Á	129	·ÆÂÉ±ö	10	Ò»°ãÃ³Ò×	500	Ç§¿Ë	0	?	29,800
202004	38089400	Ïû¶¾¼Á	132	ÐÂ¼ÓÆÂ	10	Ò»°ãÃ³Ò×	207720	Ç§¿Ë	0	?	4,885,331
202004	38089400	Ïû¶¾¼Á	132	ÐÂ¼ÓÆÂ	12	ÆäËû¾èÔùÎï×Ê	16000	Ç§¿Ë	0	?	3,226,800
202004	38089400	Ïû¶¾¼Á	133	º«¹ú	10	Ò»°ãÃ³Ò×	354802	Ç§¿Ë	0	?	39,737,907
202004	38089400	Ïû¶¾¼Á	133	º«¹ú	12	ÆäËû¾èÔùÎï×Ê	5561	Ç§¿Ë	0	?	324,197
202004	38089400	Ïû¶¾¼Á	136	Ì©¹ú	10	Ò»°ãÃ³Ò×	134140	Ç§¿Ë	0	?	4,981,379
202004	38089400	Ïû¶¾¼Á	137	ÍÁ¶úÆä	10	Ò»°ãÃ³Ò×	1446	Ç§¿Ë	0	?	10,929
202004	38089400	Ïû¶¾¼Á	138	°¢ÁªÇõ	10	Ò»°ãÃ³Ò×	1083565	Ç§¿Ë	0	?	16,446,457
202004	38089400	Ïû¶¾¼Á	141	Ô½ÄÏ	10	Ò»°ãÃ³Ò×	24806	Ç§¿Ë	0	?	1,069,137
202004	38089400	Ïû¶¾¼Á	142	ÖÐ¹ú	10	Ò»°ãÃ³Ò×	33160	Ç§¿Ë	0	?	3,117,661
202004	38089400	Ïû¶¾¼Á	142	ÖÐ¹ú	12	ÆäËû¾èÔùÎï×Ê	12	Ç§¿Ë	0	?	854
202004	38089400	Ïû¶¾¼Á	143	ÖÐ¹úÌ¨Íå	10	Ò»°ãÃ³Ò×	156431	Ç§¿Ë	0	?	5,228,274
202004	38089400	Ïû¶¾¼Á	145	¹þÈø¿ËË¹Ì¹	12	ÆäËû¾èÔùÎï×Ê	120	Ç§¿Ë	0	?	1,200
202004	38089400	Ïû¶¾¼Á	301	±ÈÀûÊ±	10	Ò»°ãÃ³Ò×	347644	Ç§¿Ë	0	?	5,284,852
202004	38089400	Ïû¶¾¼Á	302	µ¤Âó	10	Ò»°ãÃ³Ò×	226619	Ç§¿Ë	0	?	1,219,772
202004	38089400	Ïû¶¾¼Á	303	Ó¢¹ú	10	Ò»°ãÃ³Ò×	874486	Ç§¿Ë	0	?	29,871,787
202004	38089400	Ïû¶¾¼Á	303	Ó¢¹ú	12	ÆäËû¾èÔùÎï×Ê	314	Ç§¿Ë	0	?	57,772
202004	38089400	Ïû¶¾¼Á	304	µÂ¹ú	10	Ò»°ãÃ³Ò×	1231900	Ç§¿Ë	0	?	40,547,860
202004	38089400	Ïû¶¾¼Á	304	µÂ¹ú	12	ÆäËû¾èÔùÎï×Ê	60	Ç§¿Ë	0	?	7,800
202004	38089400	Ïû¶¾¼Á	305	·¨¹ú	10	Ò»°ãÃ³Ò×	30184	Ç§¿Ë	0	?	1,236,413
202004	38089400	Ïû¶¾¼Á	306	°®¶ûÀ¼	10	Ò»°ãÃ³Ò×	1064	Ç§¿Ë	0	?	107,571
202004	38089400	Ïû¶¾¼Á	307	Òâ´óÀû	10	Ò»°ãÃ³Ò×	170826	Ç§¿Ë	0	?	2,764,759
202004	38089400	Ïû¶¾¼Á	309	ºÉÀ¼	10	Ò»°ãÃ³Ò×	60658	Ç§¿Ë	0	?	1,877,275
202004	38089400	Ïû¶¾¼Á	311	ÆÏÌÑÑÀ	10	Ò»°ãÃ³Ò×	1801	Ç§¿Ë	0	?	389,200
202004	38089400	Ïû¶¾¼Á	312	Î÷°àÑÀ	10	Ò»°ãÃ³Ò×	35014	Ç§¿Ë	0	?	1,572,217
202004	38089400	Ïû¶¾¼Á	315	°ÂµØÀû	10	Ò»°ãÃ³Ò×	2888	Ç§¿Ë	0	?	93,325
202004	38089400	Ïû¶¾¼Á	321	ÐÙÑÀÀû	10	Ò»°ãÃ³Ò×	1130	Ç§¿Ë	0	?	119,774
202004	38089400	Ïû¶¾¼Á	327	²¨À¼	10	Ò»°ãÃ³Ò×	23	Ç§¿Ë	0	?	2,797
202004	38089400	Ïû¶¾¼Á	331	ÈðÊ¿	10	Ò»°ãÃ³Ò×	48732	Ç§¿Ë	0	?	2,019,487
202004	38089400	Ïû¶¾¼Á	402	°¢¸ùÍ¢	10	Ò»°ãÃ³Ò×	25160	Ç§¿Ë	0	?	278,825
202004	38089400	Ïû¶¾¼Á	412	ÖÇÀû	10	Ò»°ãÃ³Ò×	1482	Ç§¿Ë	0	?	93,048
202004	38089400	Ïû¶¾¼Á	429	Ä«Î÷¸ç	10	Ò»°ãÃ³Ò×	17500	Ç§¿Ë	0	?	313,348
202004	38089400	Ïû¶¾¼Á	501	¼ÓÄÃ´ó	10	Ò»°ãÃ³Ò×	58054	Ç§¿Ë	0	?	3,417,682
202004	38089400	Ïû¶¾¼Á	502	ÃÀ¹ú	10	Ò»°ãÃ³Ò×	800002	Ç§¿Ë	0	?	37,161,126
202004	38089400	Ïû¶¾¼Á	601	°Ä´óÀûÑÇ	10	Ò»°ãÃ³Ò×	162405	Ç§¿Ë	0	?	2,998,943
202004	38089400	Ïû¶¾¼Á	609	ÐÂÎ÷À¼	10	Ò»°ãÃ³Ò×	35010	Ç§¿Ë	0	?	3,040,325
202004	84192000	Ò½ÓÃ»òÊµÑéÊÒÓÃÏû¶¾Æ÷¾ß	116	ÈÕ±¾	10	Ò»°ãÃ³Ò×	227	Ì¨	13456	Ç§¿Ë	6,211,446
202004	84192000	Ò½ÓÃ»òÊµÑéÊÒÓÃÏû¶¾Æ÷¾ß	133	º«¹ú	10	Ò»°ãÃ³Ò×	1	Ì¨	42	Ç§¿Ë	102,782
202004	84192000	Ò½ÓÃ»òÊµÑéÊÒÓÃÏû¶¾Æ÷¾ß	136	Ì©¹ú	10	Ò»°ãÃ³Ò×	1	Ì¨	555	Ç§¿Ë	208,713
202004	84192000	Ò½ÓÃ»òÊµÑéÊÒÓÃÏû¶¾Æ÷¾ß	303	Ó¢¹ú	10	Ò»°ãÃ³Ò×	3	Ì¨	148	Ç§¿Ë	1,217,757
202004	84192000	Ò½ÓÃ»òÊµÑéÊÒÓÃÏû¶¾Æ÷¾ß	304	µÂ¹ú	10	Ò»°ãÃ³Ò×	97	Ì¨	8397	Ç§¿Ë	5,844,390
202004	84192000	Ò½ÓÃ»òÊµÑéÊÒÓÃÏû¶¾Æ÷¾ß	305	·¨¹ú	10	Ò»°ãÃ³Ò×	1	Ì¨	176	Ç§¿Ë	122,525
202004	84192000	Ò½ÓÃ»òÊµÑéÊÒÓÃÏû¶¾Æ÷¾ß	307	Òâ´óÀû	10	Ò»°ãÃ³Ò×	13	Ì¨	16803	Ç§¿Ë	8,577,535
202004	84192000	Ò½ÓÃ»òÊµÑéÊÒÓÃÏû¶¾Æ÷¾ß	309	ºÉÀ¼	10	Ò»°ãÃ³Ò×	1	Ì¨	263	Ç§¿Ë	509,447
202004	84192000	Ò½ÓÃ»òÊµÑéÊÒÓÃÏû¶¾Æ÷¾ß	327	²¨À¼	10	Ò»°ãÃ³Ò×	3	Ì¨	2520	Ç§¿Ë	1,035,559
202004	84192000	Ò½ÓÃ»òÊµÑéÊÒÓÃÏû¶¾Æ÷¾ß	330	Èðµä	10	Ò»°ãÃ³Ò×	1	Ì¨	1129	Ç§¿Ë	464,963
202004	84192000	Ò½ÓÃ»òÊµÑéÊÒÓÃÏû¶¾Æ÷¾ß	331	ÈðÊ¿	10	Ò»°ãÃ³Ò×	52	Ì¨	933	Ç§¿Ë	1,330,545
202004	84192000	Ò½ÓÃ»òÊµÑéÊÒÓÃÏû¶¾Æ÷¾ß	350	Ë¹ÂåÎÄÄáÑÇ	10	Ò»°ãÃ³Ò×	17	Ì¨	26585	Ç§¿Ë	10,758,186
202004	84192000	Ò½ÓÃ»òÊµÑéÊÒÓÃÏû¶¾Æ÷¾ß	352	½Ý¿Ë	10	Ò»°ãÃ³Ò×	3	Ì¨	4801	Ç§¿Ë	1,304,137
202004	84192000	Ò½ÓÃ»òÊµÑéÊÒÓÃÏû¶¾Æ÷¾ß	429	Ä«Î÷¸ç	10	Ò»°ãÃ³Ò×	1	Ì¨	2495	Ç§¿Ë	478,069
202004	84192000	Ò½ÓÃ»òÊµÑéÊÒÓÃÏû¶¾Æ÷¾ß	501	¼ÓÄÃ´ó	10	Ò»°ãÃ³Ò×	11	Ì¨	838	Ç§¿Ë	577,870
202004	84192000	Ò½ÓÃ»òÊµÑéÊÒÓÃÏû¶¾Æ÷¾ß	502	ÃÀ¹ú	10	Ò»°ãÃ³Ò×	10	Ì¨	1194	Ç§¿Ë	6,161,941
202005	38089400	Ïû¶¾¼Á	110	ÖÐ¹úÏã¸Û	10	Ò»°ãÃ³Ò×	4762	Ç§¿Ë	0	?	496,459
202005	38089400	Ïû¶¾¼Á	111	Ó¡¶È	10	Ò»°ãÃ³Ò×	41221	Ç§¿Ë	0	?	4,873,134
202005	38089400	Ïû¶¾¼Á	112	Ó¡¶ÈÄáÎ÷ÑÇ	10	Ò»°ãÃ³Ò×	22801	Ç§¿Ë	0	?	1,038,325
202005	38089400	Ïû¶¾¼Á	115	ÒÔÉ«ÁÐ	10	Ò»°ãÃ³Ò×	0	Ç§¿Ë	0	?	3,885
202005	38089400	Ïû¶¾¼Á	116	ÈÕ±¾	10	Ò»°ãÃ³Ò×	148011	Ç§¿Ë	0	?	13,413,320
202005	38089400	Ïû¶¾¼Á	122	ÂíÀ´Î÷ÑÇ	10	Ò»°ãÃ³Ò×	133	Ç§¿Ë	0	?	5,363
202005	38089400	Ïû¶¾¼Á	132	ÐÂ¼ÓÆÂ	10	Ò»°ãÃ³Ò×	342711	Ç§¿Ë	0	?	7,222,893
202005	38089400	Ïû¶¾¼Á	132	ÐÂ¼ÓÆÂ	12	ÆäËû¾èÔùÎï×Ê	1210	Ç§¿Ë	0	?	55,221
202005	38089400	Ïû¶¾¼Á	133	º«¹ú	10	Ò»°ãÃ³Ò×	122275	Ç§¿Ë	0	?	4,060,636
202005	38089400	Ïû¶¾¼Á	136	Ì©¹ú	10	Ò»°ãÃ³Ò×	100289	Ç§¿Ë	0	?	2,409,349
202005	38089400	Ïû¶¾¼Á	137	ÍÁ¶úÆä	10	Ò»°ãÃ³Ò×	76119	Ç§¿Ë	0	?	2,203,496
202005	38089400	Ïû¶¾¼Á	138	°¢ÁªÇõ	10	Ò»°ãÃ³Ò×	150	Ç§¿Ë	0	?	16,896
202005	38089400	Ïû¶¾¼Á	142	ÖÐ¹ú	10	Ò»°ãÃ³Ò×	11455	Ç§¿Ë	0	?	516,110
202005	38089400	Ïû¶¾¼Á	143	ÖÐ¹úÌ¨Íå	10	Ò»°ãÃ³Ò×	108734	Ç§¿Ë	0	?	4,438,503
202005	38089400	Ïû¶¾¼Á	244	ÄÏ·Ç	10	Ò»°ãÃ³Ò×	2669	Ç§¿Ë	0	?	65,761
202005	38089400	Ïû¶¾¼Á	301	±ÈÀûÊ±	10	Ò»°ãÃ³Ò×	125297	Ç§¿Ë	0	?	1,542,406
202005	38089400	Ïû¶¾¼Á	302	µ¤Âó	10	Ò»°ãÃ³Ò×	334230	Ç§¿Ë	0	?	2,188,959
202005	38089400	Ïû¶¾¼Á	303	Ó¢¹ú	10	Ò»°ãÃ³Ò×	1133355	Ç§¿Ë	0	?	44,228,435
202005	38089400	Ïû¶¾¼Á	304	µÂ¹ú	10	Ò»°ãÃ³Ò×	518260	Ç§¿Ë	0	?	14,425,949
202005	38089400	Ïû¶¾¼Á	305	·¨¹ú	10	Ò»°ãÃ³Ò×	17554	Ç§¿Ë	0	?	1,250,550
202005	38089400	Ïû¶¾¼Á	307	Òâ´óÀû	10	Ò»°ãÃ³Ò×	2085	Ç§¿Ë	0	?	116,023
202005	38089400	Ïû¶¾¼Á	309	ºÉÀ¼	10	Ò»°ãÃ³Ò×	7402	Ç§¿Ë	0	?	290,133
202005	38089400	Ïû¶¾¼Á	311	ÆÏÌÑÑÀ	10	Ò»°ãÃ³Ò×	2708	Ç§¿Ë	0	?	590,650
202005	38089400	Ïû¶¾¼Á	312	Î÷°àÑÀ	10	Ò»°ãÃ³Ò×	51434	Ç§¿Ë	0	?	1,161,375
202005	38089400	Ïû¶¾¼Á	315	°ÂµØÀû	10	Ò»°ãÃ³Ò×	17526	Ç§¿Ë	0	?	132,779
202005	38089400	Ïû¶¾¼Á	327	²¨À¼	10	Ò»°ãÃ³Ò×	7	Ç§¿Ë	0	?	927
202005	38089400	Ïû¶¾¼Á	330	Èðµä	10	Ò»°ãÃ³Ò×	18	Ç§¿Ë	0	?	2,830
202005	38089400	Ïû¶¾¼Á	331	ÈðÊ¿	10	Ò»°ãÃ³Ò×	8056	Ç§¿Ë	0	?	1,480,456
202005	38089400	Ïû¶¾¼Á	344	¶íÂÞË¹Áª°î	10	Ò»°ãÃ³Ò×	8	Ç§¿Ë	0	?	660
202005	38089400	Ïû¶¾¼Á	350	Ë¹ÂåÎÄÄáÑÇ	10	Ò»°ãÃ³Ò×	1	Ç§¿Ë	0	?	40
202005	38089400	Ïû¶¾¼Á	352	½Ý¿Ë	10	Ò»°ãÃ³Ò×	553	Ç§¿Ë	0	?	221,910
202005	38089400	Ïû¶¾¼Á	410	°ÍÎ÷	10	Ò»°ãÃ³Ò×	400	Ç§¿Ë	0	?	45,057
202005	38089400	Ïû¶¾¼Á	429	Ä«Î÷¸ç	10	Ò»°ãÃ³Ò×	22500	Ç§¿Ë	0	?	353,539
202005	38089400	Ïû¶¾¼Á	501	¼ÓÄÃ´ó	10	Ò»°ãÃ³Ò×	5920	Ç§¿Ë	0	?	350,989
202005	38089400	Ïû¶¾¼Á	502	ÃÀ¹ú	10	Ò»°ãÃ³Ò×	587489	Ç§¿Ë	0	?	27,798,811
202005	38089400	Ïû¶¾¼Á	601	°Ä´óÀûÑÇ	10	Ò»°ãÃ³Ò×	87645	Ç§¿Ë	0	?	1,378,197
202005	38089400	Ïû¶¾¼Á	609	ÐÂÎ÷À¼	10	Ò»°ãÃ³Ò×	20961	Ç§¿Ë	0	?	1,294,297
202005	84192000	Ò½ÓÃ»òÊµÑéÊÒÓÃÏû¶¾Æ÷¾ß	115	ÒÔÉ«ÁÐ	10	Ò»°ãÃ³Ò×	4	Ì¨	590	Ç§¿Ë	253,278
202005	84192000	Ò½ÓÃ»òÊµÑéÊÒÓÃÏû¶¾Æ÷¾ß	116	ÈÕ±¾	10	Ò»°ãÃ³Ò×	100	Ì¨	7099	Ç§¿Ë	3,546,279
202005	84192000	Ò½ÓÃ»òÊµÑéÊÒÓÃÏû¶¾Æ÷¾ß	133	º«¹ú	10	Ò»°ãÃ³Ò×	1	Ì¨	58	Ç§¿Ë	97,215
202005	84192000	Ò½ÓÃ»òÊµÑéÊÒÓÃÏû¶¾Æ÷¾ß	137	ÍÁ¶úÆä	10	Ò»°ãÃ³Ò×	342	Ì¨	961	Ç§¿Ë	375,123
202005	84192000	Ò½ÓÃ»òÊµÑéÊÒÓÃÏû¶¾Æ÷¾ß	142	ÖÐ¹ú	10	Ò»°ãÃ³Ò×	32	Ì¨	11	Ç§¿Ë	8,110
202005	84192000	Ò½ÓÃ»òÊµÑéÊÒÓÃÏû¶¾Æ÷¾ß	303	Ó¢¹ú	10	Ò»°ãÃ³Ò×	1	Ì¨	87	Ç§¿Ë	313,993
202005	84192000	Ò½ÓÃ»òÊµÑéÊÒÓÃÏû¶¾Æ÷¾ß	304	µÂ¹ú	10	Ò»°ãÃ³Ò×	53	Ì¨	11058	Ç§¿Ë	14,402,727
202005	84192000	Ò½ÓÃ»òÊµÑéÊÒÓÃÏû¶¾Æ÷¾ß	305	·¨¹ú	10	Ò»°ãÃ³Ò×	1	Ì¨	1530	Ç§¿Ë	1,200,894
202005	84192000	Ò½ÓÃ»òÊµÑéÊÒÓÃÏû¶¾Æ÷¾ß	307	Òâ´óÀû	10	Ò»°ãÃ³Ò×	2	Ì¨	624	Ç§¿Ë	237,836
202005	84192000	Ò½ÓÃ»òÊµÑéÊÒÓÃÏû¶¾Æ÷¾ß	327	²¨À¼	10	Ò»°ãÃ³Ò×	5	Ì¨	3380	Ç§¿Ë	1,715,983
202005	84192000	Ò½ÓÃ»òÊµÑéÊÒÓÃÏû¶¾Æ÷¾ß	330	Èðµä	10	Ò»°ãÃ³Ò×	3	Ì¨	12379	Ç§¿Ë	6,332,062
202005	84192000	Ò½ÓÃ»òÊµÑéÊÒÓÃÏû¶¾Æ÷¾ß	331	ÈðÊ¿	10	Ò»°ãÃ³Ò×	39	Ì¨	435	Ç§¿Ë	1,224,679
202005	84192000	Ò½ÓÃ»òÊµÑéÊÒÓÃÏû¶¾Æ÷¾ß	350	Ë¹ÂåÎÄÄáÑÇ	10	Ò»°ãÃ³Ò×	6	Ì¨	12540	Ç§¿Ë	2,245,229
202005	84192000	Ò½ÓÃ»òÊµÑéÊÒÓÃÏû¶¾Æ÷¾ß	501	¼ÓÄÃ´ó	10	Ò»°ãÃ³Ò×	1	Ì¨	500	Ç§¿Ë	1,462,822
202005	84192000	Ò½ÓÃ»òÊµÑéÊÒÓÃÏû¶¾Æ÷¾ß	502	ÃÀ¹ú	10	Ò»°ãÃ³Ò×	22	Ì¨	92	Ç§¿Ë	342,777
202006	38089400	Ïû¶¾¼Á	110	ÖÐ¹úÏã¸Û	10	Ò»°ãÃ³Ò×	16863	Ç§¿Ë	0	?	2,328,208
202006	38089400	Ïû¶¾¼Á	111	Ó¡¶È	10	Ò»°ãÃ³Ò×	27034	Ç§¿Ë	0	?	2,830,821
202006	38089400	Ïû¶¾¼Á	112	Ó¡¶ÈÄáÎ÷ÑÇ	10	Ò»°ãÃ³Ò×	3200	Ç§¿Ë	0	?	270,794
202006	38089400	Ïû¶¾¼Á	115	ÒÔÉ«ÁÐ	10	Ò»°ãÃ³Ò×	2402	Ç§¿Ë	0	?	105,632
202006	38089400	Ïû¶¾¼Á	116	ÈÕ±¾	10	Ò»°ãÃ³Ò×	151930	Ç§¿Ë	0	?	14,750,876
202006	38089400	Ïû¶¾¼Á	116	ÈÕ±¾	12	ÆäËû¾èÔùÎï×Ê	800	Ç§¿Ë	0	?	65,120
202006	38089400	Ïû¶¾¼Á	122	ÂíÀ´Î÷ÑÇ	10	Ò»°ãÃ³Ò×	45110	Ç§¿Ë	0	?	1,355,015
202006	38089400	Ïû¶¾¼Á	129	·ÆÂÉ±ö	10	Ò»°ãÃ³Ò×	2413	Ç§¿Ë	0	?	58,742
202006	38089400	Ïû¶¾¼Á	132	ÐÂ¼ÓÆÂ	10	Ò»°ãÃ³Ò×	259689	Ç§¿Ë	0	?	6,120,186
202006	38089400	Ïû¶¾¼Á	133	º«¹ú	10	Ò»°ãÃ³Ò×	68660	Ç§¿Ë	0	?	2,012,817
202006	38089400	Ïû¶¾¼Á	136	Ì©¹ú	10	Ò»°ãÃ³Ò×	477748	Ç§¿Ë	0	?	11,671,479
202006	38089400	Ïû¶¾¼Á	137	ÍÁ¶úÆä	10	Ò»°ãÃ³Ò×	3648	Ç§¿Ë	0	?	289,045
202006	38089400	Ïû¶¾¼Á	141	Ô½ÄÏ	10	Ò»°ãÃ³Ò×	69009	Ç§¿Ë	0	?	870,021
202006	38089400	Ïû¶¾¼Á	142	ÖÐ¹ú	10	Ò»°ãÃ³Ò×	13192	Ç§¿Ë	0	?	3,296,435
202006	38089400	Ïû¶¾¼Á	143	ÖÐ¹úÌ¨Íå	10	Ò»°ãÃ³Ò×	164152	Ç§¿Ë	0	?	6,728,786
202006	38089400	Ïû¶¾¼Á	146	¼ª¶û¼ªË¹Ë¹Ì¹	12	ÆäËû¾èÔùÎï×Ê	5169	Ç§¿Ë	0	?	405,810
202006	38089400	Ïû¶¾¼Á	301	±ÈÀûÊ±	10	Ò»°ãÃ³Ò×	128568	Ç§¿Ë	0	?	2,614,491
202006	38089400	Ïû¶¾¼Á	302	µ¤Âó	10	Ò»°ãÃ³Ò×	10	Ç§¿Ë	0	?	2,423
202006	38089400	Ïû¶¾¼Á	303	Ó¢¹ú	10	Ò»°ãÃ³Ò×	570184	Ç§¿Ë	0	?	19,464,348
202006	38089400	Ïû¶¾¼Á	304	µÂ¹ú	10	Ò»°ãÃ³Ò×	823292	Ç§¿Ë	0	?	26,880,826
202006	38089400	Ïû¶¾¼Á	305	·¨¹ú	10	Ò»°ãÃ³Ò×	25360	Ç§¿Ë	0	?	1,552,536
202006	38089400	Ïû¶¾¼Á	306	°®¶ûÀ¼	10	Ò»°ãÃ³Ò×	2790	Ç§¿Ë	0	?	203,816
202006	38089400	Ïû¶¾¼Á	307	Òâ´óÀû	10	Ò»°ãÃ³Ò×	53357	Ç§¿Ë	0	?	1,102,737
202006	38089400	Ïû¶¾¼Á	308	Â¬É­±¤	10	Ò»°ãÃ³Ò×	138	Ç§¿Ë	0	?	9,724
202006	38089400	Ïû¶¾¼Á	309	ºÉÀ¼	10	Ò»°ãÃ³Ò×	145651	Ç§¿Ë	0	?	923,210
202006	38089400	Ïû¶¾¼Á	311	ÆÏÌÑÑÀ	10	Ò»°ãÃ³Ò×	282	Ç§¿Ë	0	?	32,807
202006	38089400	Ïû¶¾¼Á	312	Î÷°àÑÀ	10	Ò»°ãÃ³Ò×	75077	Ç§¿Ë	0	?	1,112,816
202006	38089400	Ïû¶¾¼Á	315	°ÂµØÀû	10	Ò»°ãÃ³Ò×	1511	Ç§¿Ë	0	?	52,982
202006	38089400	Ïû¶¾¼Á	318	·ÒÀ¼	10	Ò»°ãÃ³Ò×	0	Ç§¿Ë	0	?	78
202006	38089400	Ïû¶¾¼Á	321	ÐÙÑÀÀû	10	Ò»°ãÃ³Ò×	50	Ç§¿Ë	0	?	10,972
202006	38089400	Ïû¶¾¼Á	327	²¨À¼	10	Ò»°ãÃ³Ò×	7	Ç§¿Ë	0	?	966
202006	38089400	Ïû¶¾¼Á	330	Èðµä	10	Ò»°ãÃ³Ò×	2310	Ç§¿Ë	0	?	266,862
202006	38089400	Ïû¶¾¼Á	331	ÈðÊ¿	10	Ò»°ãÃ³Ò×	85078	Ç§¿Ë	0	?	16,939,220
202006	38089400	Ïû¶¾¼Á	352	½Ý¿Ë	10	Ò»°ãÃ³Ò×	319	Ç§¿Ë	0	?	38,228
202006	38089400	Ïû¶¾¼Á	402	°¢¸ùÍ¢	10	Ò»°ãÃ³Ò×	21168	Ç§¿Ë	0	?	235,346
202006	38089400	Ïû¶¾¼Á	429	Ä«Î÷¸ç	10	Ò»°ãÃ³Ò×	29740	Ç§¿Ë	0	?	375,542
202006	38089400	Ïû¶¾¼Á	501	¼ÓÄÃ´ó	10	Ò»°ãÃ³Ò×	10709	Ç§¿Ë	0	?	1,327,417
202006	38089400	Ïû¶¾¼Á	502	ÃÀ¹ú	10	Ò»°ãÃ³Ò×	395098	Ç§¿Ë	0	?	16,052,268
202006	38089400	Ïû¶¾¼Á	601	°Ä´óÀûÑÇ	10	Ò»°ãÃ³Ò×	27061	Ç§¿Ë	0	?	724,781
202006	38089400	Ïû¶¾¼Á	609	ÐÂÎ÷À¼	10	Ò»°ãÃ³Ò×	829	Ç§¿Ë	0	?	654,653
202006	38089400	Ïû¶¾¼Á	701	¹ú(µØ)±ð²»Ïê	10	Ò»°ãÃ³Ò×	0	Ç§¿Ë	0	?	1,883
202006	84192000	Ò½ÓÃ»òÊµÑéÊÒÓÃÏû¶¾Æ÷¾ß	115	ÒÔÉ«ÁÐ	10	Ò»°ãÃ³Ò×	8	Ì¨	944	Ç§¿Ë	486,429
202006	84192000	Ò½ÓÃ»òÊµÑéÊÒÓÃÏû¶¾Æ÷¾ß	116	ÈÕ±¾	10	Ò»°ãÃ³Ò×	59	Ì¨	4343	Ç§¿Ë	2,346,236
202006	84192000	Ò½ÓÃ»òÊµÑéÊÒÓÃÏû¶¾Æ÷¾ß	133	º«¹ú	10	Ò»°ãÃ³Ò×	2	Ì¨	1068	Ç§¿Ë	487,780
202006	84192000	Ò½ÓÃ»òÊµÑéÊÒÓÃÏû¶¾Æ÷¾ß	142	ÖÐ¹ú	10	Ò»°ãÃ³Ò×	70	Ì¨	37	Ç§¿Ë	11,446
202006	84192000	Ò½ÓÃ»òÊµÑéÊÒÓÃÏû¶¾Æ÷¾ß	303	Ó¢¹ú	10	Ò»°ãÃ³Ò×	2	Ì¨	618	Ç§¿Ë	1,321,383
202006	84192000	Ò½ÓÃ»òÊµÑéÊÒÓÃÏû¶¾Æ÷¾ß	304	µÂ¹ú	10	Ò»°ãÃ³Ò×	13	Ì¨	2936	Ç§¿Ë	2,357,069
202006	84192000	Ò½ÓÃ»òÊµÑéÊÒÓÃÏû¶¾Æ÷¾ß	305	·¨¹ú	10	Ò»°ãÃ³Ò×	11	Ì¨	3628	Ç§¿Ë	2,452,257
202006	84192000	Ò½ÓÃ»òÊµÑéÊÒÓÃÏû¶¾Æ÷¾ß	307	Òâ´óÀû	10	Ò»°ãÃ³Ò×	17	Ì¨	2280	Ç§¿Ë	1,098,719
202006	84192000	Ò½ÓÃ»òÊµÑéÊÒÓÃÏû¶¾Æ÷¾ß	330	Èðµä	10	Ò»°ãÃ³Ò×	2	Ì¨	4923	Ç§¿Ë	2,627,346
202006	84192000	Ò½ÓÃ»òÊµÑéÊÒÓÃÏû¶¾Æ÷¾ß	331	ÈðÊ¿	10	Ò»°ãÃ³Ò×	38	Ì¨	314	Ç§¿Ë	551,337
202006	84192000	Ò½ÓÃ»òÊµÑéÊÒÓÃÏû¶¾Æ÷¾ß	335	À­ÍÑÎ¬ÑÇ	10	Ò»°ãÃ³Ò×	2	Ì¨	64	Ç§¿Ë	29,386
202006	84192000	Ò½ÓÃ»òÊµÑéÊÒÓÃÏû¶¾Æ÷¾ß	350	Ë¹ÂåÎÄÄáÑÇ	10	Ò»°ãÃ³Ò×	23	Ì¨	18407	Ç§¿Ë	4,715,854
202006	84192000	Ò½ÓÃ»òÊµÑéÊÒÓÃÏû¶¾Æ÷¾ß	352	½Ý¿Ë	10	Ò»°ãÃ³Ò×	5	Ì¨	9680	Ç§¿Ë	2,808,164
202006	84192000	Ò½ÓÃ»òÊµÑéÊÒÓÃÏû¶¾Æ÷¾ß	429	Ä«Î÷¸ç	10	Ò»°ãÃ³Ò×	3	Ì¨	8347	Ç§¿Ë	1,422,081
202006	84192000	Ò½ÓÃ»òÊµÑéÊÒÓÃÏû¶¾Æ÷¾ß	501	¼ÓÄÃ´ó	10	Ò»°ãÃ³Ò×	19	Ì¨	1139	Ç§¿Ë	926,282
202006	84192000	Ò½ÓÃ»òÊµÑéÊÒÓÃÏû¶¾Æ÷¾ß	502	ÃÀ¹ú	10	Ò»°ãÃ³Ò×	74	Ì¨	4233	Ç§¿Ë	4,401,741
202007	38089400	Ïû¶¾¼Á	108	ÈûÆÖÂ·Ë¹	10	Ò»°ãÃ³Ò×	50	Ç§¿Ë	0	?	43,252
202007	38089400	Ïû¶¾¼Á	110	ÖÐ¹úÏã¸Û	10	Ò»°ãÃ³Ò×	21350	Ç§¿Ë	0	?	3,498,964
202007	38089400	Ïû¶¾¼Á	111	Ó¡¶È	10	Ò»°ãÃ³Ò×	56880	Ç§¿Ë	0	?	2,835,356
202007	38089400	Ïû¶¾¼Á	112	Ó¡¶ÈÄáÎ÷ÑÇ	10	Ò»°ãÃ³Ò×	4	Ç§¿Ë	0	?	577
202007	38089400	Ïû¶¾¼Á	115	ÒÔÉ«ÁÐ	10	Ò»°ãÃ³Ò×	364	Ç§¿Ë	0	?	101,057
202007	38089400	Ïû¶¾¼Á	116	ÈÕ±¾	10	Ò»°ãÃ³Ò×	163281	Ç§¿Ë	0	?	20,852,469
202007	38089400	Ïû¶¾¼Á	116	ÈÕ±¾	12	ÆäËû¾èÔùÎï×Ê	909	Ç§¿Ë	0	?	18,154
202007	38089400	Ïû¶¾¼Á	117	Ô¼µ©	10	Ò»°ãÃ³Ò×	4211	Ç§¿Ë	0	?	238,297
202007	38089400	Ïû¶¾¼Á	122	ÂíÀ´Î÷ÑÇ	10	Ò»°ãÃ³Ò×	129909	Ç§¿Ë	0	?	1,583,956
202007	38089400	Ïû¶¾¼Á	129	·ÆÂÉ±ö	10	Ò»°ãÃ³Ò×	211	Ç§¿Ë	0	?	66,508
202007	38089400	Ïû¶¾¼Á	132	ÐÂ¼ÓÆÂ	10	Ò»°ãÃ³Ò×	321833	Ç§¿Ë	0	?	8,680,551
202007	38089400	Ïû¶¾¼Á	133	º«¹ú	10	Ò»°ãÃ³Ò×	48865	Ç§¿Ë	0	?	1,967,743
202007	38089400	Ïû¶¾¼Á	136	Ì©¹ú	10	Ò»°ãÃ³Ò×	255790	Ç§¿Ë	0	?	7,777,132
202007	38089400	Ïû¶¾¼Á	137	ÍÁ¶úÆä	10	Ò»°ãÃ³Ò×	4508	Ç§¿Ë	0	?	241,089
202007	38089400	Ïû¶¾¼Á	141	Ô½ÄÏ	10	Ò»°ãÃ³Ò×	5793	Ç§¿Ë	0	?	164,398
202007	38089400	Ïû¶¾¼Á	142	ÖÐ¹ú	10	Ò»°ãÃ³Ò×	56809	Ç§¿Ë	0	?	2,858,369
202007	38089400	Ïû¶¾¼Á	143	ÖÐ¹úÌ¨Íå	10	Ò»°ãÃ³Ò×	137247	Ç§¿Ë	0	?	6,817,426
202007	38089400	Ïû¶¾¼Á	244	ÄÏ·Ç	10	Ò»°ãÃ³Ò×	1265	Ç§¿Ë	0	?	201,021
202007	38089400	Ïû¶¾¼Á	301	±ÈÀûÊ±	10	Ò»°ãÃ³Ò×	125419	Ç§¿Ë	0	?	2,074,074
202007	38089400	Ïû¶¾¼Á	302	µ¤Âó	10	Ò»°ãÃ³Ò×	1	Ç§¿Ë	0	?	276
202007	38089400	Ïû¶¾¼Á	303	Ó¢¹ú	10	Ò»°ãÃ³Ò×	653307	Ç§¿Ë	0	?	22,811,786
202007	38089400	Ïû¶¾¼Á	304	µÂ¹ú	10	Ò»°ãÃ³Ò×	1007499	Ç§¿Ë	0	?	23,942,896
202007	38089400	Ïû¶¾¼Á	305	·¨¹ú	10	Ò»°ãÃ³Ò×	83199	Ç§¿Ë	0	?	4,890,621
202007	38089400	Ïû¶¾¼Á	306	°®¶ûÀ¼	10	Ò»°ãÃ³Ò×	700	Ç§¿Ë	0	?	38,140
202007	38089400	Ïû¶¾¼Á	307	Òâ´óÀû	10	Ò»°ãÃ³Ò×	58368	Ç§¿Ë	0	?	1,842,893
202007	38089400	Ïû¶¾¼Á	309	ºÉÀ¼	10	Ò»°ãÃ³Ò×	236840	Ç§¿Ë	0	?	2,795,799
202007	38089400	Ïû¶¾¼Á	312	Î÷°àÑÀ	10	Ò»°ãÃ³Ò×	112552	Ç§¿Ë	0	?	1,563,471
202007	38089400	Ïû¶¾¼Á	315	°ÂµØÀû	10	Ò»°ãÃ³Ò×	4035	Ç§¿Ë	0	?	205,773
202007	38089400	Ïû¶¾¼Á	323	ÁÐÖ§¶ØÊ¿µÇ	10	Ò»°ãÃ³Ò×	0	Ç§¿Ë	0	?	631
202007	38089400	Ïû¶¾¼Á	327	²¨À¼	10	Ò»°ãÃ³Ò×	1894	Ç§¿Ë	0	?	119,184
202007	38089400	Ïû¶¾¼Á	331	ÈðÊ¿	10	Ò»°ãÃ³Ò×	24882	Ç§¿Ë	0	?	4,092,236
202007	38089400	Ïû¶¾¼Á	344	¶íÂÞË¹Áª°î	10	Ò»°ãÃ³Ò×	14	Ç§¿Ë	0	?	2,133
202007	38089400	Ïû¶¾¼Á	352	½Ý¿Ë	10	Ò»°ãÃ³Ò×	355	Ç§¿Ë	0	?	87,806
202007	38089400	Ïû¶¾¼Á	402	°¢¸ùÍ¢	10	Ò»°ãÃ³Ò×	40320	Ç§¿Ë	0	?	447,350
202007	38089400	Ïû¶¾¼Á	413	¸çÂ×±ÈÑÇ	10	Ò»°ãÃ³Ò×	1	Ç§¿Ë	0	?	120
202007	38089400	Ïû¶¾¼Á	429	Ä«Î÷¸ç	10	Ò»°ãÃ³Ò×	17500	Ç§¿Ë	0	?	323,136
202007	38089400	Ïû¶¾¼Á	501	¼ÓÄÃ´ó	10	Ò»°ãÃ³Ò×	5842	Ç§¿Ë	0	?	397,070
202007	38089400	Ïû¶¾¼Á	502	ÃÀ¹ú	10	Ò»°ãÃ³Ò×	372293	Ç§¿Ë	0	?	13,660,538
202007	38089400	Ïû¶¾¼Á	601	°Ä´óÀûÑÇ	10	Ò»°ãÃ³Ò×	110858	Ç§¿Ë	0	?	3,603,808
202007	38089400	Ïû¶¾¼Á	609	ÐÂÎ÷À¼	10	Ò»°ãÃ³Ò×	17061	Ç§¿Ë	0	?	10,769,050
202007	38089400	Ïû¶¾¼Á	701	¹ú(µØ)±ð²»Ïê	10	Ò»°ãÃ³Ò×	0	Ç§¿Ë	0	?	1,909
202007	84192000	Ò½ÓÃ»òÊµÑéÊÒÓÃÏû¶¾Æ÷¾ß	115	ÒÔÉ«ÁÐ	10	Ò»°ãÃ³Ò×	16	Ì¨	1069	Ç§¿Ë	825,323
202007	84192000	Ò½ÓÃ»òÊµÑéÊÒÓÃÏû¶¾Æ÷¾ß	116	ÈÕ±¾	10	Ò»°ãÃ³Ò×	151	Ì¨	10157	Ç§¿Ë	4,509,974
202007	84192000	Ò½ÓÃ»òÊµÑéÊÒÓÃÏû¶¾Æ÷¾ß	133	º«¹ú	10	Ò»°ãÃ³Ò×	9	Ì¨	181	Ç§¿Ë	303,155
202007	84192000	Ò½ÓÃ»òÊµÑéÊÒÓÃÏû¶¾Æ÷¾ß	137	ÍÁ¶úÆä	10	Ò»°ãÃ³Ò×	3	Ì¨	3023	Ç§¿Ë	415,534
202007	84192000	Ò½ÓÃ»òÊµÑéÊÒÓÃÏû¶¾Æ÷¾ß	142	ÖÐ¹ú	10	Ò»°ãÃ³Ò×	6	Ì¨	350	Ç§¿Ë	50,298
202007	84192000	Ò½ÓÃ»òÊµÑéÊÒÓÃÏû¶¾Æ÷¾ß	302	µ¤Âó	10	Ò»°ãÃ³Ò×	2	Ì¨	50	Ç§¿Ë	30,260
202007	84192000	Ò½ÓÃ»òÊµÑéÊÒÓÃÏû¶¾Æ÷¾ß	303	Ó¢¹ú	10	Ò»°ãÃ³Ò×	1	Ì¨	87	Ç§¿Ë	385,322
202007	84192000	Ò½ÓÃ»òÊµÑéÊÒÓÃÏû¶¾Æ÷¾ß	304	µÂ¹ú	10	Ò»°ãÃ³Ò×	18	Ì¨	2949	Ç§¿Ë	3,841,343
202007	84192000	Ò½ÓÃ»òÊµÑéÊÒÓÃÏû¶¾Æ÷¾ß	305	·¨¹ú	10	Ò»°ãÃ³Ò×	2	Ì¨	223	Ç§¿Ë	263,679
202007	84192000	Ò½ÓÃ»òÊµÑéÊÒÓÃÏû¶¾Æ÷¾ß	307	Òâ´óÀû	10	Ò»°ãÃ³Ò×	2	Ì¨	323	Ç§¿Ë	116,662
202007	84192000	Ò½ÓÃ»òÊµÑéÊÒÓÃÏû¶¾Æ÷¾ß	330	Èðµä	10	Ò»°ãÃ³Ò×	5	Ì¨	472	Ç§¿Ë	229,020
202007	84192000	Ò½ÓÃ»òÊµÑéÊÒÓÃÏû¶¾Æ÷¾ß	331	ÈðÊ¿	10	Ò»°ãÃ³Ò×	60	Ì¨	528	Ç§¿Ë	1,742,820
202007	84192000	Ò½ÓÃ»òÊµÑéÊÒÓÃÏû¶¾Æ÷¾ß	350	Ë¹ÂåÎÄÄáÑÇ	10	Ò»°ãÃ³Ò×	3	Ì¨	6619	Ç§¿Ë	2,147,781
202007	84192000	Ò½ÓÃ»òÊµÑéÊÒÓÃÏû¶¾Æ÷¾ß	352	½Ý¿Ë	10	Ò»°ãÃ³Ò×	1	Ì¨	568	Ç§¿Ë	568,493
202007	84192000	Ò½ÓÃ»òÊµÑéÊÒÓÃÏû¶¾Æ÷¾ß	501	¼ÓÄÃ´ó	10	Ò»°ãÃ³Ò×	20	Ì¨	1391	Ç§¿Ë	922,787
202007	84192000	Ò½ÓÃ»òÊµÑéÊÒÓÃÏû¶¾Æ÷¾ß	502	ÃÀ¹ú	10	Ò»°ãÃ³Ò×	3	Ì¨	2104	Ç§¿Ë	7,520,527
202008	38089400	Ïû¶¾¼Á	110	ÖÐ¹úÏã¸Û	10	Ò»°ãÃ³Ò×	21285	Ç§¿Ë	0	?	2,929,660
202008	38089400	Ïû¶¾¼Á	111	Ó¡¶È	10	Ò»°ãÃ³Ò×	47283	Ç§¿Ë	0	?	3,640,064
202008	38089400	Ïû¶¾¼Á	112	Ó¡¶ÈÄáÎ÷ÑÇ	10	Ò»°ãÃ³Ò×	8400	Ç§¿Ë	0	?	672,968
202008	38089400	Ïû¶¾¼Á	115	ÒÔÉ«ÁÐ	10	Ò»°ãÃ³Ò×	2	Ç§¿Ë	0	?	28,361
202008	38089400	Ïû¶¾¼Á	116	ÈÕ±¾	10	Ò»°ãÃ³Ò×	226673	Ç§¿Ë	0	?	14,060,600
202008	38089400	Ïû¶¾¼Á	120	Àè°ÍÄÛ	10	Ò»°ãÃ³Ò×	4205	Ç§¿Ë	0	?	272,191
202008	38089400	Ïû¶¾¼Á	122	ÂíÀ´Î÷ÑÇ	10	Ò»°ãÃ³Ò×	2518	Ç§¿Ë	0	?	226,798
202008	38089400	Ïû¶¾¼Á	129	·ÆÂÉ±ö	10	Ò»°ãÃ³Ò×	10	Ç§¿Ë	0	?	7,879
202008	38089400	Ïû¶¾¼Á	132	ÐÂ¼ÓÆÂ	10	Ò»°ãÃ³Ò×	240557	Ç§¿Ë	0	?	7,823,986
202008	38089400	Ïû¶¾¼Á	133	º«¹ú	10	Ò»°ãÃ³Ò×	49181	Ç§¿Ë	0	?	1,312,788
202008	38089400	Ïû¶¾¼Á	136	Ì©¹ú	10	Ò»°ãÃ³Ò×	371872	Ç§¿Ë	0	?	10,640,958
202008	38089400	Ïû¶¾¼Á	138	°¢ÁªÇõ	10	Ò»°ãÃ³Ò×	85709	Ç§¿Ë	0	?	990,380
202008	38089400	Ïû¶¾¼Á	141	Ô½ÄÏ	10	Ò»°ãÃ³Ò×	35188	Ç§¿Ë	0	?	443,938
202008	38089400	Ïû¶¾¼Á	142	ÖÐ¹ú	10	Ò»°ãÃ³Ò×	11453	Ç§¿Ë	0	?	2,937,863
202008	38089400	Ïû¶¾¼Á	143	ÖÐ¹úÌ¨Íå	10	Ò»°ãÃ³Ò×	167787	Ç§¿Ë	0	?	4,553,301
202008	38089400	Ïû¶¾¼Á	143	ÖÐ¹úÌ¨Íå	12	ÆäËû¾èÔùÎï×Ê	990	Ç§¿Ë	0	?	4,000,000
202008	38089400	Ïû¶¾¼Á	215	°£¼°	11	¹ú¼Ò¼ä¡¢¹ú¼Ê×éÖ¯ÎÞ³¥Ô®ÖúºÍÔùËÍµÄÎï×Ê	1680	Ç§¿Ë	0	?	552,000
202008	38089400	Ïû¶¾¼Á	301	±ÈÀûÊ±	10	Ò»°ãÃ³Ò×	200909	Ç§¿Ë	0	?	3,553,088
202008	38089400	Ïû¶¾¼Á	302	µ¤Âó	10	Ò»°ãÃ³Ò×	11	Ç§¿Ë	0	?	2,868
202008	38089400	Ïû¶¾¼Á	303	Ó¢¹ú	10	Ò»°ãÃ³Ò×	796510	Ç§¿Ë	0	?	29,325,858
202008	38089400	Ïû¶¾¼Á	304	µÂ¹ú	10	Ò»°ãÃ³Ò×	621346	Ç§¿Ë	0	?	14,156,708
202008	38089400	Ïû¶¾¼Á	305	·¨¹ú	10	Ò»°ãÃ³Ò×	32670	Ç§¿Ë	0	?	2,639,459
202008	38089400	Ïû¶¾¼Á	306	°®¶ûÀ¼	10	Ò»°ãÃ³Ò×	3	Ç§¿Ë	0	?	35,931
202008	38089400	Ïû¶¾¼Á	307	Òâ´óÀû	10	Ò»°ãÃ³Ò×	532	Ç§¿Ë	0	?	20,296
202008	38089400	Ïû¶¾¼Á	309	ºÉÀ¼	10	Ò»°ãÃ³Ò×	100608	Ç§¿Ë	0	?	948,241
202008	38089400	Ïû¶¾¼Á	311	ÆÏÌÑÑÀ	10	Ò»°ãÃ³Ò×	3278	Ç§¿Ë	0	?	496,478
202008	38089400	Ïû¶¾¼Á	312	Î÷°àÑÀ	10	Ò»°ãÃ³Ò×	59388	Ç§¿Ë	0	?	1,979,771
202008	38089400	Ïû¶¾¼Á	315	°ÂµØÀû	10	Ò»°ãÃ³Ò×	9457	Ç§¿Ë	0	?	138,452
202008	38089400	Ïû¶¾¼Á	327	²¨À¼	10	Ò»°ãÃ³Ò×	20010	Ç§¿Ë	0	?	90,429
202008	38089400	Ïû¶¾¼Á	330	Èðµä	10	Ò»°ãÃ³Ò×	42	Ç§¿Ë	0	?	13,573
202008	38089400	Ïû¶¾¼Á	331	ÈðÊ¿	10	Ò»°ãÃ³Ò×	45006	Ç§¿Ë	0	?	6,500,456
202008	38089400	Ïû¶¾¼Á	352	½Ý¿Ë	10	Ò»°ãÃ³Ò×	745	Ç§¿Ë	0	?	48,316
202008	38089400	Ïû¶¾¼Á	352	½Ý¿Ë	11	¹ú¼Ò¼ä¡¢¹ú¼Ê×éÖ¯ÎÞ³¥Ô®ÖúºÍÔùËÍµÄÎï×Ê	12	Ç§¿Ë	0	?	1,692
202008	38089400	Ïû¶¾¼Á	410	°ÍÎ÷	10	Ò»°ãÃ³Ò×	277	Ç§¿Ë	0	?	3,962
202008	38089400	Ïû¶¾¼Á	429	Ä«Î÷¸ç	10	Ò»°ãÃ³Ò×	17501	Ç§¿Ë	0	?	313,887
202008	38089400	Ïû¶¾¼Á	501	¼ÓÄÃ´ó	10	Ò»°ãÃ³Ò×	643	Ç§¿Ë	0	?	510,462
202008	38089400	Ïû¶¾¼Á	502	ÃÀ¹ú	10	Ò»°ãÃ³Ò×	384537	Ç§¿Ë	0	?	19,763,116
202008	38089400	Ïû¶¾¼Á	601	°Ä´óÀûÑÇ	10	Ò»°ãÃ³Ò×	14525	Ç§¿Ë	0	?	521,520
202008	38089400	Ïû¶¾¼Á	601	°Ä´óÀûÑÇ	11	¹ú¼Ò¼ä¡¢¹ú¼Ê×éÖ¯ÎÞ³¥Ô®ÖúºÍÔùËÍµÄÎï×Ê	432	Ç§¿Ë	0	?	177,372
202008	38089400	Ïû¶¾¼Á	609	ÐÂÎ÷À¼	10	Ò»°ãÃ³Ò×	34040	Ç§¿Ë	0	?	3,029,880
202008	38089400	Ïû¶¾¼Á	701	¹ú(µØ)±ð²»Ïê	10	Ò»°ãÃ³Ò×	0	Ç§¿Ë	0	?	2,197
202008	84192000	Ò½ÓÃ»òÊµÑéÊÒÓÃÏû¶¾Æ÷¾ß	115	ÒÔÉ«ÁÐ	10	Ò»°ãÃ³Ò×	20	Ì¨	7068	Ç§¿Ë	1,638,635
202008	84192000	Ò½ÓÃ»òÊµÑéÊÒÓÃÏû¶¾Æ÷¾ß	116	ÈÕ±¾	10	Ò»°ãÃ³Ò×	48	Ì¨	2628	Ç§¿Ë	1,525,726
202008	84192000	Ò½ÓÃ»òÊµÑéÊÒÓÃÏû¶¾Æ÷¾ß	304	µÂ¹ú	10	Ò»°ãÃ³Ò×	12	Ì¨	1219	Ç§¿Ë	959,244
202008	84192000	Ò½ÓÃ»òÊµÑéÊÒÓÃÏû¶¾Æ÷¾ß	305	·¨¹ú	10	Ò»°ãÃ³Ò×	1	Ì¨	1200	Ç§¿Ë	1,254,879
202008	84192000	Ò½ÓÃ»òÊµÑéÊÒÓÃÏû¶¾Æ÷¾ß	307	Òâ´óÀû	10	Ò»°ãÃ³Ò×	34	Ì¨	15287	Ç§¿Ë	6,290,429
202008	84192000	Ò½ÓÃ»òÊµÑéÊÒÓÃÏû¶¾Æ÷¾ß	312	Î÷°àÑÀ	10	Ò»°ãÃ³Ò×	10	Ì¨	4000	Ç§¿Ë	3,409,068
202008	84192000	Ò½ÓÃ»òÊµÑéÊÒÓÃÏû¶¾Æ÷¾ß	318	·ÒÀ¼	10	Ò»°ãÃ³Ò×	1	Ì¨	3788	Ç§¿Ë	2,471,265
202008	84192000	Ò½ÓÃ»òÊµÑéÊÒÓÃÏû¶¾Æ÷¾ß	327	²¨À¼	10	Ò»°ãÃ³Ò×	4	Ì¨	400	Ç§¿Ë	66,481
202008	84192000	Ò½ÓÃ»òÊµÑéÊÒÓÃÏû¶¾Æ÷¾ß	331	ÈðÊ¿	10	Ò»°ãÃ³Ò×	249	Ì¨	2009	Ç§¿Ë	6,111,547
202008	84192000	Ò½ÓÃ»òÊµÑéÊÒÓÃÏû¶¾Æ÷¾ß	350	Ë¹ÂåÎÄÄáÑÇ	10	Ò»°ãÃ³Ò×	20	Ì¨	6495	Ç§¿Ë	2,818,611
202008	84192000	Ò½ÓÃ»òÊµÑéÊÒÓÃÏû¶¾Æ÷¾ß	501	¼ÓÄÃ´ó	10	Ò»°ãÃ³Ò×	5	Ì¨	200	Ç§¿Ë	166,705
202008	84192000	Ò½ÓÃ»òÊµÑéÊÒÓÃÏû¶¾Æ÷¾ß	502	ÃÀ¹ú	10	Ò»°ãÃ³Ò×	9	Ì¨	1661	Ç§¿Ë	8,786,184
202009	38089400	Ïû¶¾¼Á	110	ÖÐ¹úÏã¸Û	10	Ò»°ãÃ³Ò×	59807	Ç§¿Ë	0	?	6,814,948
202009	38089400	Ïû¶¾¼Á	111	Ó¡¶È	10	Ò»°ãÃ³Ò×	1901	Ç§¿Ë	0	?	78,215
202009	38089400	Ïû¶¾¼Á	115	ÒÔÉ«ÁÐ	10	Ò»°ãÃ³Ò×	0	Ç§¿Ë	0	?	63,555
202009	38089400	Ïû¶¾¼Á	116	ÈÕ±¾	10	Ò»°ãÃ³Ò×	231344	Ç§¿Ë	0	?	20,807,140
202009	38089400	Ïû¶¾¼Á	116	ÈÕ±¾	12	ÆäËû¾èÔùÎï×Ê	3	Ç§¿Ë	0	?	6,771
202009	38089400	Ïû¶¾¼Á	122	ÂíÀ´Î÷ÑÇ	10	Ò»°ãÃ³Ò×	9456	Ç§¿Ë	0	?	830,556
202009	38089400	Ïû¶¾¼Á	132	ÐÂ¼ÓÆÂ	10	Ò»°ãÃ³Ò×	258678	Ç§¿Ë	0	?	7,246,528
202009	38089400	Ïû¶¾¼Á	133	º«¹ú	10	Ò»°ãÃ³Ò×	63421	Ç§¿Ë	0	?	3,191,216
202009	38089400	Ïû¶¾¼Á	133	º«¹ú	12	ÆäËû¾èÔùÎï×Ê	1085	Ç§¿Ë	0	?	124,656
202009	38089400	Ïû¶¾¼Á	136	Ì©¹ú	10	Ò»°ãÃ³Ò×	320052	Ç§¿Ë	0	?	9,898,336
202009	38089400	Ïû¶¾¼Á	137	ÍÁ¶úÆä	10	Ò»°ãÃ³Ò×	193	Ç§¿Ë	0	?	40,584
202009	38089400	Ïû¶¾¼Á	138	°¢ÁªÇõ	10	Ò»°ãÃ³Ò×	78212	Ç§¿Ë	0	?	906,081
202009	38089400	Ïû¶¾¼Á	141	Ô½ÄÏ	10	Ò»°ãÃ³Ò×	25262	Ç§¿Ë	0	?	323,157
202009	38089400	Ïû¶¾¼Á	142	ÖÐ¹ú	10	Ò»°ãÃ³Ò×	89616	Ç§¿Ë	0	?	2,098,467
202009	38089400	Ïû¶¾¼Á	143	ÖÐ¹úÌ¨Íå	10	Ò»°ãÃ³Ò×	164089	Ç§¿Ë	0	?	3,438,868
202009	38089400	Ïû¶¾¼Á	301	±ÈÀûÊ±	10	Ò»°ãÃ³Ò×	188199	Ç§¿Ë	0	?	4,121,970
202009	38089400	Ïû¶¾¼Á	302	µ¤Âó	10	Ò»°ãÃ³Ò×	33	Ç§¿Ë	0	?	5,964
202009	38089400	Ïû¶¾¼Á	303	Ó¢¹ú	10	Ò»°ãÃ³Ò×	967209	Ç§¿Ë	0	?	31,832,638
202009	38089400	Ïû¶¾¼Á	304	µÂ¹ú	10	Ò»°ãÃ³Ò×	391851	Ç§¿Ë	0	?	12,599,365
202009	38089400	Ïû¶¾¼Á	305	·¨¹ú	10	Ò»°ãÃ³Ò×	5328	Ç§¿Ë	0	?	838,073
202009	38089400	Ïû¶¾¼Á	307	Òâ´óÀû	10	Ò»°ãÃ³Ò×	41505	Ç§¿Ë	0	?	772,792
202009	38089400	Ïû¶¾¼Á	309	ºÉÀ¼	10	Ò»°ãÃ³Ò×	24365	Ç§¿Ë	0	?	818,304
202009	38089400	Ïû¶¾¼Á	311	ÆÏÌÑÑÀ	10	Ò»°ãÃ³Ò×	5186	Ç§¿Ë	0	?	1,032,455
202009	38089400	Ïû¶¾¼Á	312	Î÷°àÑÀ	10	Ò»°ãÃ³Ò×	111423	Ç§¿Ë	0	?	1,762,569
202009	38089400	Ïû¶¾¼Á	315	°ÂµØÀû	10	Ò»°ãÃ³Ò×	2163	Ç§¿Ë	0	?	30,977
202009	38089400	Ïû¶¾¼Á	327	²¨À¼	10	Ò»°ãÃ³Ò×	5	Ç§¿Ë	0	?	667
202009	38089400	Ïû¶¾¼Á	331	ÈðÊ¿	10	Ò»°ãÃ³Ò×	25123	Ç§¿Ë	0	?	6,174,025
202009	38089400	Ïû¶¾¼Á	339	°¢Èû°Ý½®	12	ÆäËû¾èÔùÎï×Ê	17	Ç§¿Ë	0	?	2,034
202009	38089400	Ïû¶¾¼Á	344	¶íÂÞË¹Áª°î	10	Ò»°ãÃ³Ò×	1354	Ç§¿Ë	0	?	108,332
202009	38089400	Ïû¶¾¼Á	429	Ä«Î÷¸ç	10	Ò»°ãÃ³Ò×	5599	Ç§¿Ë	0	?	106,310
202009	38089400	Ïû¶¾¼Á	501	¼ÓÄÃ´ó	10	Ò»°ãÃ³Ò×	2487	Ç§¿Ë	0	?	362,416
202009	38089400	Ïû¶¾¼Á	502	ÃÀ¹ú	10	Ò»°ãÃ³Ò×	257183	Ç§¿Ë	0	?	11,352,183
202009	38089400	Ïû¶¾¼Á	502	ÃÀ¹ú	12	ÆäËû¾èÔùÎï×Ê	23	Ç§¿Ë	0	?	1,372
202009	38089400	Ïû¶¾¼Á	601	°Ä´óÀûÑÇ	10	Ò»°ãÃ³Ò×	59064	Ç§¿Ë	0	?	1,986,718
202009	38089400	Ïû¶¾¼Á	609	ÐÂÎ÷À¼	10	Ò»°ãÃ³Ò×	17333	Ç§¿Ë	0	?	324,145
202009	38089400	Ïû¶¾¼Á	701	¹ú(µØ)±ð²»Ïê	10	Ò»°ãÃ³Ò×	0	Ç§¿Ë	0	?	3,694
202009	84192000	Ò½ÓÃ»òÊµÑéÊÒÓÃÏû¶¾Æ÷¾ß	115	ÒÔÉ«ÁÐ	10	Ò»°ãÃ³Ò×	6	Ì¨	1835	Ç§¿Ë	583,038
202009	84192000	Ò½ÓÃ»òÊµÑéÊÒÓÃÏû¶¾Æ÷¾ß	116	ÈÕ±¾	10	Ò»°ãÃ³Ò×	150	Ì¨	18797	Ç§¿Ë	6,738,068
202009	84192000	Ò½ÓÃ»òÊµÑéÊÒÓÃÏû¶¾Æ÷¾ß	133	º«¹ú	10	Ò»°ãÃ³Ò×	1	Ì¨	17	Ç§¿Ë	98,911
202009	84192000	Ò½ÓÃ»òÊµÑéÊÒÓÃÏû¶¾Æ÷¾ß	303	Ó¢¹ú	10	Ò»°ãÃ³Ò×	3	Ì¨	225	Ç§¿Ë	1,241,987
202009	84192000	Ò½ÓÃ»òÊµÑéÊÒÓÃÏû¶¾Æ÷¾ß	304	µÂ¹ú	10	Ò»°ãÃ³Ò×	19	Ì¨	10034	Ç§¿Ë	8,921,066
202009	84192000	Ò½ÓÃ»òÊµÑéÊÒÓÃÏû¶¾Æ÷¾ß	305	·¨¹ú	10	Ò»°ãÃ³Ò×	4	Ì¨	414	Ç§¿Ë	242,690
202009	84192000	Ò½ÓÃ»òÊµÑéÊÒÓÃÏû¶¾Æ÷¾ß	307	Òâ´óÀû	10	Ò»°ãÃ³Ò×	9	Ì¨	11199	Ç§¿Ë	5,761,957
202009	84192000	Ò½ÓÃ»òÊµÑéÊÒÓÃÏû¶¾Æ÷¾ß	318	·ÒÀ¼	10	Ò»°ãÃ³Ò×	3	Ì¨	4319	Ç§¿Ë	4,174,446
202009	84192000	Ò½ÓÃ»òÊµÑéÊÒÓÃÏû¶¾Æ÷¾ß	330	Èðµä	10	Ò»°ãÃ³Ò×	1	Ì¨	2451	Ç§¿Ë	1,050,671
202009	84192000	Ò½ÓÃ»òÊµÑéÊÒÓÃÏû¶¾Æ÷¾ß	331	ÈðÊ¿	10	Ò»°ãÃ³Ò×	104	Ì¨	1034	Ç§¿Ë	3,311,970
202009	84192000	Ò½ÓÃ»òÊµÑéÊÒÓÃÏû¶¾Æ÷¾ß	350	Ë¹ÂåÎÄÄáÑÇ	10	Ò»°ãÃ³Ò×	3	Ì¨	1146	Ç§¿Ë	330,714
202009	84192000	Ò½ÓÃ»òÊµÑéÊÒÓÃÏû¶¾Æ÷¾ß	352	½Ý¿Ë	10	Ò»°ãÃ³Ò×	5	Ì¨	8357	Ç§¿Ë	3,205,994
202009	84192000	Ò½ÓÃ»òÊµÑéÊÒÓÃÏû¶¾Æ÷¾ß	429	Ä«Î÷¸ç	10	Ò»°ãÃ³Ò×	1	Ì¨	658	Ç§¿Ë	504,427
202009	84192000	Ò½ÓÃ»òÊµÑéÊÒÓÃÏû¶¾Æ÷¾ß	501	¼ÓÄÃ´ó	10	Ò»°ãÃ³Ò×	34	Ì¨	1528	Ç§¿Ë	1,219,862
202009	84192000	Ò½ÓÃ»òÊµÑéÊÒÓÃÏû¶¾Æ÷¾ß	502	ÃÀ¹ú	10	Ò»°ãÃ³Ò×	14	Ì¨	1866	Ç§¿Ë	1,141,691
202010	38089400	Ïû¶¾¼Á	110	ÖÐ¹úÏã¸Û	10	Ò»°ãÃ³Ò×	31073	Ç§¿Ë	0	?	4,565,065
202010	38089400	Ïû¶¾¼Á	111	Ó¡¶È	10	Ò»°ãÃ³Ò×	500	Ç§¿Ë	0	?	42,525
202010	38089400	Ïû¶¾¼Á	112	Ó¡¶ÈÄáÎ÷ÑÇ	10	Ò»°ãÃ³Ò×	5606	Ç§¿Ë	0	?	465,632
202010	38089400	Ïû¶¾¼Á	115	ÒÔÉ«ÁÐ	10	Ò»°ãÃ³Ò×	4276	Ç§¿Ë	0	?	190,118
202010	38089400	Ïû¶¾¼Á	116	ÈÕ±¾	10	Ò»°ãÃ³Ò×	166768	Ç§¿Ë	0	?	12,115,118
202010	38089400	Ïû¶¾¼Á	122	ÂíÀ´Î÷ÑÇ	10	Ò»°ãÃ³Ò×	4693	Ç§¿Ë	0	?	272,085
202010	38089400	Ïû¶¾¼Á	132	ÐÂ¼ÓÆÂ	10	Ò»°ãÃ³Ò×	360023	Ç§¿Ë	0	?	8,371,626
202010	38089400	Ïû¶¾¼Á	133	º«¹ú	10	Ò»°ãÃ³Ò×	39832	Ç§¿Ë	0	?	995,637
202010	38089400	Ïû¶¾¼Á	136	Ì©¹ú	10	Ò»°ãÃ³Ò×	233553	Ç§¿Ë	0	?	6,857,340
202010	38089400	Ïû¶¾¼Á	142	ÖÐ¹ú	10	Ò»°ãÃ³Ò×	3016	Ç§¿Ë	0	?	525,027
202010	38089400	Ïû¶¾¼Á	143	ÖÐ¹úÌ¨Íå	10	Ò»°ãÃ³Ò×	157851	Ç§¿Ë	0	?	4,801,103
202010	38089400	Ïû¶¾¼Á	301	±ÈÀûÊ±	10	Ò»°ãÃ³Ò×	70930	Ç§¿Ë	0	?	988,670
202010	38089400	Ïû¶¾¼Á	302	µ¤Âó	10	Ò»°ãÃ³Ò×	2022	Ç§¿Ë	0	?	27,931
202010	38089400	Ïû¶¾¼Á	303	Ó¢¹ú	10	Ò»°ãÃ³Ò×	837612	Ç§¿Ë	0	?	28,936,162
202010	38089400	Ïû¶¾¼Á	304	µÂ¹ú	10	Ò»°ãÃ³Ò×	264813	Ç§¿Ë	0	?	5,311,658
202010	38089400	Ïû¶¾¼Á	305	·¨¹ú	10	Ò»°ãÃ³Ò×	11986	Ç§¿Ë	0	?	1,087,402
202010	38089400	Ïû¶¾¼Á	306	°®¶ûÀ¼	10	Ò»°ãÃ³Ò×	195	Ç§¿Ë	0	?	3,120
202010	38089400	Ïû¶¾¼Á	307	Òâ´óÀû	10	Ò»°ãÃ³Ò×	32744	Ç§¿Ë	0	?	611,666
202010	38089400	Ïû¶¾¼Á	309	ºÉÀ¼	10	Ò»°ãÃ³Ò×	1020	Ç§¿Ë	0	?	41,801
202010	38089400	Ïû¶¾¼Á	311	ÆÏÌÑÑÀ	10	Ò»°ãÃ³Ò×	2	Ç§¿Ë	0	?	254
202010	38089400	Ïû¶¾¼Á	312	Î÷°àÑÀ	10	Ò»°ãÃ³Ò×	13383	Ç§¿Ë	0	?	224,861
202010	38089400	Ïû¶¾¼Á	327	²¨À¼	10	Ò»°ãÃ³Ò×	6	Ç§¿Ë	0	?	737
202010	38089400	Ïû¶¾¼Á	331	ÈðÊ¿	10	Ò»°ãÃ³Ò×	14454	Ç§¿Ë	0	?	3,763,054
202010	38089400	Ïû¶¾¼Á	344	¶íÂÞË¹Áª°î	10	Ò»°ãÃ³Ò×	20000	Ç§¿Ë	0	?	329,793
202010	38089400	Ïû¶¾¼Á	402	°¢¸ùÍ¢	10	Ò»°ãÃ³Ò×	20160	Ç§¿Ë	0	?	218,125
202010	38089400	Ïû¶¾¼Á	429	Ä«Î÷¸ç	10	Ò»°ãÃ³Ò×	17500	Ç§¿Ë	0	?	299,690
202010	38089400	Ïû¶¾¼Á	501	¼ÓÄÃ´ó	10	Ò»°ãÃ³Ò×	6005	Ç§¿Ë	0	?	436,007
202010	38089400	Ïû¶¾¼Á	502	ÃÀ¹ú	10	Ò»°ãÃ³Ò×	263739	Ç§¿Ë	0	?	13,798,109
202010	38089400	Ïû¶¾¼Á	601	°Ä´óÀûÑÇ	10	Ò»°ãÃ³Ò×	38566	Ç§¿Ë	0	?	1,014,149
202010	38089400	Ïû¶¾¼Á	609	ÐÂÎ÷À¼	10	Ò»°ãÃ³Ò×	14077	Ç§¿Ë	0	?	432,807
202010	38089400	Ïû¶¾¼Á	701	¹ú(µØ)±ð²»Ïê	10	Ò»°ãÃ³Ò×	0	Ç§¿Ë	0	?	6,825
202010	84192000	Ò½ÓÃ»òÊµÑéÊÒÓÃÏû¶¾Æ÷¾ß	116	ÈÕ±¾	10	Ò»°ãÃ³Ò×	14	Ì¨	6859	Ç§¿Ë	1,886,853
202010	84192000	Ò½ÓÃ»òÊµÑéÊÒÓÃÏû¶¾Æ÷¾ß	127	°Í»ùË¹Ì¹	10	Ò»°ãÃ³Ò×	30	Ì¨	9	Ç§¿Ë	306
202010	84192000	Ò½ÓÃ»òÊµÑéÊÒÓÃÏû¶¾Æ÷¾ß	303	Ó¢¹ú	10	Ò»°ãÃ³Ò×	5	Ì¨	361	Ç§¿Ë	1,988,905
202010	84192000	Ò½ÓÃ»òÊµÑéÊÒÓÃÏû¶¾Æ÷¾ß	304	µÂ¹ú	10	Ò»°ãÃ³Ò×	27	Ì¨	4016	Ç§¿Ë	4,072,779
202010	84192000	Ò½ÓÃ»òÊµÑéÊÒÓÃÏû¶¾Æ÷¾ß	305	·¨¹ú	10	Ò»°ãÃ³Ò×	1	Ì¨	11	Ç§¿Ë	55,788
202010	84192000	Ò½ÓÃ»òÊµÑéÊÒÓÃÏû¶¾Æ÷¾ß	307	Òâ´óÀû	10	Ò»°ãÃ³Ò×	3	Ì¨	8889	Ç§¿Ë	6,136,879
202010	84192000	Ò½ÓÃ»òÊµÑéÊÒÓÃÏû¶¾Æ÷¾ß	309	ºÉÀ¼	10	Ò»°ãÃ³Ò×	2	Ì¨	510	Ç§¿Ë	1,164,866
202010	84192000	Ò½ÓÃ»òÊµÑéÊÒÓÃÏû¶¾Æ÷¾ß	312	Î÷°àÑÀ	10	Ò»°ãÃ³Ò×	1	Ì¨	547	Ç§¿Ë	341,779
202010	84192000	Ò½ÓÃ»òÊµÑéÊÒÓÃÏû¶¾Æ÷¾ß	327	²¨À¼	10	Ò»°ãÃ³Ò×	3	Ì¨	2520	Ç§¿Ë	894,897
202010	84192000	Ò½ÓÃ»òÊµÑéÊÒÓÃÏû¶¾Æ÷¾ß	330	Èðµä	10	Ò»°ãÃ³Ò×	2	Ì¨	1265	Ç§¿Ë	801,984
202010	84192000	Ò½ÓÃ»òÊµÑéÊÒÓÃÏû¶¾Æ÷¾ß	331	ÈðÊ¿	10	Ò»°ãÃ³Ò×	2	Ì¨	20	Ç§¿Ë	61,851
202010	84192000	Ò½ÓÃ»òÊµÑéÊÒÓÃÏû¶¾Æ÷¾ß	350	Ë¹ÂåÎÄÄáÑÇ	10	Ò»°ãÃ³Ò×	10	Ì¨	7691	Ç§¿Ë	2,281,407
202010	84192000	Ò½ÓÃ»òÊµÑéÊÒÓÃÏû¶¾Æ÷¾ß	352	½Ý¿Ë	10	Ò»°ãÃ³Ò×	2	Ì¨	3752	Ç§¿Ë	772,283
202010	84192000	Ò½ÓÃ»òÊµÑéÊÒÓÃÏû¶¾Æ÷¾ß	501	¼ÓÄÃ´ó	10	Ò»°ãÃ³Ò×	20	Ì¨	644	Ç§¿Ë	696,914
202010	84192000	Ò½ÓÃ»òÊµÑéÊÒÓÃÏû¶¾Æ÷¾ß	502	ÃÀ¹ú	10	Ò»°ãÃ³Ò×	41	Ì¨	7417	Ç§¿Ë	4,000,280
202011	38089400	Ïû¶¾¼Á	108	ÈûÆÖÂ·Ë¹	10	Ò»°ãÃ³Ò×	1	Ç§¿Ë	0	?	215
202011	38089400	Ïû¶¾¼Á	110	ÖÐ¹úÏã¸Û	10	Ò»°ãÃ³Ò×	42488	Ç§¿Ë	0	?	5,019,332
202011	38089400	Ïû¶¾¼Á	111	Ó¡¶È	10	Ò»°ãÃ³Ò×	17204	Ç§¿Ë	0	?	2,108,412
202011	38089400	Ïû¶¾¼Á	115	ÒÔÉ«ÁÐ	10	Ò»°ãÃ³Ò×	660	Ç§¿Ë	0	?	35,002
202011	38089400	Ïû¶¾¼Á	116	ÈÕ±¾	10	Ò»°ãÃ³Ò×	146365	Ç§¿Ë	0	?	9,452,827
202011	38089400	Ïû¶¾¼Á	122	ÂíÀ´Î÷ÑÇ	10	Ò»°ãÃ³Ò×	11521	Ç§¿Ë	0	?	895,332
202011	38089400	Ïû¶¾¼Á	132	ÐÂ¼ÓÆÂ	10	Ò»°ãÃ³Ò×	279993	Ç§¿Ë	0	?	8,530,445
202011	38089400	Ïû¶¾¼Á	133	º«¹ú	10	Ò»°ãÃ³Ò×	65805	Ç§¿Ë	0	?	2,464,003
202011	38089400	Ïû¶¾¼Á	136	Ì©¹ú	10	Ò»°ãÃ³Ò×	144402	Ç§¿Ë	0	?	2,887,734
202011	38089400	Ïû¶¾¼Á	141	Ô½ÄÏ	10	Ò»°ãÃ³Ò×	5849	Ç§¿Ë	0	?	167,727
202011	38089400	Ïû¶¾¼Á	142	ÖÐ¹ú	10	Ò»°ãÃ³Ò×	6754	Ç§¿Ë	0	?	2,886,181
202011	38089400	Ïû¶¾¼Á	143	ÖÐ¹úÌ¨Íå	10	Ò»°ãÃ³Ò×	116064	Ç§¿Ë	0	?	3,521,588
202011	38089400	Ïû¶¾¼Á	301	±ÈÀûÊ±	10	Ò»°ãÃ³Ò×	91183	Ç§¿Ë	0	?	1,078,010
202011	38089400	Ïû¶¾¼Á	302	µ¤Âó	10	Ò»°ãÃ³Ò×	1029	Ç§¿Ë	0	?	6,029
202011	38089400	Ïû¶¾¼Á	303	Ó¢¹ú	10	Ò»°ãÃ³Ò×	873110	Ç§¿Ë	0	?	35,216,855
202011	38089400	Ïû¶¾¼Á	304	µÂ¹ú	10	Ò»°ãÃ³Ò×	463296	Ç§¿Ë	0	?	7,253,991
202011	38089400	Ïû¶¾¼Á	305	·¨¹ú	10	Ò»°ãÃ³Ò×	4321	Ç§¿Ë	0	?	1,621,691
202011	38089400	Ïû¶¾¼Á	306	°®¶ûÀ¼	10	Ò»°ãÃ³Ò×	182	Ç§¿Ë	0	?	29,423
202011	38089400	Ïû¶¾¼Á	307	Òâ´óÀû	10	Ò»°ãÃ³Ò×	35764	Ç§¿Ë	0	?	858,694
202011	38089400	Ïû¶¾¼Á	309	ºÉÀ¼	10	Ò»°ãÃ³Ò×	181579	Ç§¿Ë	0	?	1,390,048
202011	38089400	Ïû¶¾¼Á	311	ÆÏÌÑÑÀ	10	Ò»°ãÃ³Ò×	22042	Ç§¿Ë	0	?	304,834
202011	38089400	Ïû¶¾¼Á	312	Î÷°àÑÀ	10	Ò»°ãÃ³Ò×	93935	Ç§¿Ë	0	?	1,281,317
202011	38089400	Ïû¶¾¼Á	327	²¨À¼	10	Ò»°ãÃ³Ò×	11	Ç§¿Ë	0	?	908
202011	38089400	Ïû¶¾¼Á	330	Èðµä	10	Ò»°ãÃ³Ò×	40	Ç§¿Ë	0	?	12,341
202011	38089400	Ïû¶¾¼Á	331	ÈðÊ¿	10	Ò»°ãÃ³Ò×	26904	Ç§¿Ë	0	?	5,750,411
202011	38089400	Ïû¶¾¼Á	344	¶íÂÞË¹Áª°î	10	Ò»°ãÃ³Ò×	11	Ç§¿Ë	0	?	1,508
202011	38089400	Ïû¶¾¼Á	429	Ä«Î÷¸ç	10	Ò»°ãÃ³Ò×	35000	Ç§¿Ë	0	?	590,113
202011	38089400	Ïû¶¾¼Á	501	¼ÓÄÃ´ó	10	Ò»°ãÃ³Ò×	56068	Ç§¿Ë	0	?	3,024,306
202011	38089400	Ïû¶¾¼Á	502	ÃÀ¹ú	10	Ò»°ãÃ³Ò×	284831	Ç§¿Ë	0	?	13,060,655
202011	38089400	Ïû¶¾¼Á	601	°Ä´óÀûÑÇ	10	Ò»°ãÃ³Ò×	29463	Ç§¿Ë	0	?	544,933
202011	38089400	Ïû¶¾¼Á	609	ÐÂÎ÷À¼	10	Ò»°ãÃ³Ò×	16992	Ç§¿Ë	0	?	281,694
202011	38089400	Ïû¶¾¼Á	701	¹ú(µØ)±ð²»Ïê	10	Ò»°ãÃ³Ò×	0	Ç§¿Ë	0	?	8,715
202011	84192000	Ò½ÓÃ»òÊµÑéÊÒÓÃÏû¶¾Æ÷¾ß	115	ÒÔÉ«ÁÐ	10	Ò»°ãÃ³Ò×	7	Ì¨	1097	Ç§¿Ë	443,847
202011	84192000	Ò½ÓÃ»òÊµÑéÊÒÓÃÏû¶¾Æ÷¾ß	116	ÈÕ±¾	10	Ò»°ãÃ³Ò×	61	Ì¨	3297	Ç§¿Ë	2,085,047
202011	84192000	Ò½ÓÃ»òÊµÑéÊÒÓÃÏû¶¾Æ÷¾ß	302	µ¤Âó	10	Ò»°ãÃ³Ò×	1	Ì¨	26	Ç§¿Ë	16,036
202011	84192000	Ò½ÓÃ»òÊµÑéÊÒÓÃÏû¶¾Æ÷¾ß	303	Ó¢¹ú	10	Ò»°ãÃ³Ò×	10	Ì¨	680	Ç§¿Ë	5,003,841
202011	84192000	Ò½ÓÃ»òÊµÑéÊÒÓÃÏû¶¾Æ÷¾ß	304	µÂ¹ú	10	Ò»°ãÃ³Ò×	38	Ì¨	3500	Ç§¿Ë	2,641,741
202011	84192000	Ò½ÓÃ»òÊµÑéÊÒÓÃÏû¶¾Æ÷¾ß	305	·¨¹ú	10	Ò»°ãÃ³Ò×	3	Ì¨	75	Ç§¿Ë	682,986
202011	84192000	Ò½ÓÃ»òÊµÑéÊÒÓÃÏû¶¾Æ÷¾ß	307	Òâ´óÀû	10	Ò»°ãÃ³Ò×	17	Ì¨	9817	Ç§¿Ë	5,242,466
202011	84192000	Ò½ÓÃ»òÊµÑéÊÒÓÃÏû¶¾Æ÷¾ß	327	²¨À¼	10	Ò»°ãÃ³Ò×	1	Ì¨	840	Ç§¿Ë	366,767
202011	84192000	Ò½ÓÃ»òÊµÑéÊÒÓÃÏû¶¾Æ÷¾ß	330	Èðµä	10	Ò»°ãÃ³Ò×	3	Ì¨	1221	Ç§¿Ë	612,176
202011	84192000	Ò½ÓÃ»òÊµÑéÊÒÓÃÏû¶¾Æ÷¾ß	331	ÈðÊ¿	10	Ò»°ãÃ³Ò×	38	Ì¨	157	Ç§¿Ë	374,080
202011	84192000	Ò½ÓÃ»òÊµÑéÊÒÓÃÏû¶¾Æ÷¾ß	350	Ë¹ÂåÎÄÄáÑÇ	10	Ò»°ãÃ³Ò×	19	Ì¨	19615	Ç§¿Ë	5,311,544
202011	84192000	Ò½ÓÃ»òÊµÑéÊÒÓÃÏû¶¾Æ÷¾ß	352	½Ý¿Ë	10	Ò»°ãÃ³Ò×	1	Ì¨	950	Ç§¿Ë	980,000
202011	84192000	Ò½ÓÃ»òÊµÑéÊÒÓÃÏû¶¾Æ÷¾ß	501	¼ÓÄÃ´ó	10	Ò»°ãÃ³Ò×	36	Ì¨	1028	Ç§¿Ë	824,324
202011	84192000	Ò½ÓÃ»òÊµÑéÊÒÓÃÏû¶¾Æ÷¾ß	502	ÃÀ¹ú	10	Ò»°ãÃ³Ò×	20	Ì¨	2002	Ç§¿Ë	1,664,331
202012	38089400	Ïû¶¾¼Á	108	ÈûÆÖÂ·Ë¹	10	Ò»°ãÃ³Ò×	2	Ç§¿Ë	0	?	206
202012	38089400	Ïû¶¾¼Á	110	ÖÐ¹úÏã¸Û	10	Ò»°ãÃ³Ò×	27141	Ç§¿Ë	0	?	3,780,859
202012	38089400	Ïû¶¾¼Á	111	Ó¡¶È	10	Ò»°ãÃ³Ò×	33001	Ç§¿Ë	0	?	3,534,844
202012	38089400	Ïû¶¾¼Á	112	Ó¡¶ÈÄáÎ÷ÑÇ	10	Ò»°ãÃ³Ò×	8200	Ç§¿Ë	0	?	728,403
202012	38089400	Ïû¶¾¼Á	115	ÒÔÉ«ÁÐ	10	Ò»°ãÃ³Ò×	0	Ç§¿Ë	0	?	25,388
202012	38089400	Ïû¶¾¼Á	116	ÈÕ±¾	10	Ò»°ãÃ³Ò×	110888	Ç§¿Ë	0	?	11,500,653
202012	38089400	Ïû¶¾¼Á	122	ÂíÀ´Î÷ÑÇ	10	Ò»°ãÃ³Ò×	7013	Ç§¿Ë	0	?	472,836
202012	38089400	Ïû¶¾¼Á	129	·ÆÂÉ±ö	10	Ò»°ãÃ³Ò×	38	Ç§¿Ë	0	?	2,715
202012	38089400	Ïû¶¾¼Á	129	·ÆÂÉ±ö	11	¹ú¼Ò¼ä¡¢¹ú¼Ê×éÖ¯ÎÞ³¥Ô®ÖúºÍÔùËÍµÄÎï×Ê	3	Ç§¿Ë	0	?	11,922
202012	38089400	Ïû¶¾¼Á	132	ÐÂ¼ÓÆÂ	10	Ò»°ãÃ³Ò×	301249	Ç§¿Ë	0	?	8,325,717
202012	38089400	Ïû¶¾¼Á	133	º«¹ú	10	Ò»°ãÃ³Ò×	64931	Ç§¿Ë	0	?	2,107,505
202012	38089400	Ïû¶¾¼Á	136	Ì©¹ú	10	Ò»°ãÃ³Ò×	84798	Ç§¿Ë	0	?	3,098,724
202012	38089400	Ïû¶¾¼Á	141	Ô½ÄÏ	10	Ò»°ãÃ³Ò×	2335	Ç§¿Ë	0	?	67,953
202012	38089400	Ïû¶¾¼Á	142	ÖÐ¹ú	10	Ò»°ãÃ³Ò×	4741	Ç§¿Ë	0	?	844,119
202012	38089400	Ïû¶¾¼Á	142	ÖÐ¹ú	12	ÆäËû¾èÔùÎï×Ê	5	Ç§¿Ë	0	?	10
202012	38089400	Ïû¶¾¼Á	143	ÖÐ¹úÌ¨Íå	10	Ò»°ãÃ³Ò×	287054	Ç§¿Ë	0	?	8,320,792
202012	38089400	Ïû¶¾¼Á	301	±ÈÀûÊ±	10	Ò»°ãÃ³Ò×	71916	Ç§¿Ë	0	?	768,767
202012	38089400	Ïû¶¾¼Á	302	µ¤Âó	10	Ò»°ãÃ³Ò×	3	Ç§¿Ë	0	?	781
202012	38089400	Ïû¶¾¼Á	303	Ó¢¹ú	10	Ò»°ãÃ³Ò×	834643	Ç§¿Ë	0	?	28,927,346
202012	38089400	Ïû¶¾¼Á	304	µÂ¹ú	10	Ò»°ãÃ³Ò×	560199	Ç§¿Ë	0	?	17,370,475
202012	38089400	Ïû¶¾¼Á	304	µÂ¹ú	12	ÆäËû¾èÔùÎï×Ê	300	Ç§¿Ë	0	?	18,199
202012	38089400	Ïû¶¾¼Á	305	·¨¹ú	10	Ò»°ãÃ³Ò×	26685	Ç§¿Ë	0	?	2,264,795
202012	38089400	Ïû¶¾¼Á	307	Òâ´óÀû	10	Ò»°ãÃ³Ò×	20216	Ç§¿Ë	0	?	528,632
202012	38089400	Ïû¶¾¼Á	309	ºÉÀ¼	10	Ò»°ãÃ³Ò×	31993	Ç§¿Ë	0	?	455,937
202012	38089400	Ïû¶¾¼Á	311	ÆÏÌÑÑÀ	10	Ò»°ãÃ³Ò×	25535	Ç§¿Ë	0	?	855,355
202012	38089400	Ïû¶¾¼Á	312	Î÷°àÑÀ	10	Ò»°ãÃ³Ò×	25812	Ç§¿Ë	0	?	508,895
202012	38089400	Ïû¶¾¼Á	315	°ÂµØÀû	10	Ò»°ãÃ³Ò×	4224	Ç§¿Ë	0	?	62,829
202012	38089400	Ïû¶¾¼Á	326	Å²Íþ	10	Ò»°ãÃ³Ò×	156	Ç§¿Ë	0	?	7,493
202012	38089400	Ïû¶¾¼Á	327	²¨À¼	10	Ò»°ãÃ³Ò×	14235	Ç§¿Ë	0	?	131,178
202012	38089400	Ïû¶¾¼Á	330	Èðµä	10	Ò»°ãÃ³Ò×	0	Ç§¿Ë	0	?	69
202012	38089400	Ïû¶¾¼Á	331	ÈðÊ¿	10	Ò»°ãÃ³Ò×	20037	Ç§¿Ë	0	?	4,654,009
202012	38089400	Ïû¶¾¼Á	344	¶íÂÞË¹Áª°î	10	Ò»°ãÃ³Ò×	46	Ç§¿Ë	0	?	7,006
202012	38089400	Ïû¶¾¼Á	347	ÎÚ¿ËÀ¼	10	Ò»°ãÃ³Ò×	42	Ç§¿Ë	0	?	1,165
202012	38089400	Ïû¶¾¼Á	402	°¢¸ùÍ¢	10	Ò»°ãÃ³Ò×	20160	Ç§¿Ë	0	?	208,112
202012	38089400	Ïû¶¾¼Á	410	°ÍÎ÷	10	Ò»°ãÃ³Ò×	21	Ç§¿Ë	0	?	13,454
202012	38089400	Ïû¶¾¼Á	429	Ä«Î÷¸ç	10	Ò»°ãÃ³Ò×	58099	Ç§¿Ë	0	?	979,124
202012	38089400	Ïû¶¾¼Á	444	ÎÚÀ­¹ç	10	Ò»°ãÃ³Ò×	6160	Ç§¿Ë	0	?	47,714
202012	38089400	Ïû¶¾¼Á	501	¼ÓÄÃ´ó	10	Ò»°ãÃ³Ò×	27801	Ç§¿Ë	0	?	1,362,681
202012	38089400	Ïû¶¾¼Á	502	ÃÀ¹ú	10	Ò»°ãÃ³Ò×	310817	Ç§¿Ë	0	?	15,861,124
202012	38089400	Ïû¶¾¼Á	601	°Ä´óÀûÑÇ	10	Ò»°ãÃ³Ò×	105434	Ç§¿Ë	0	?	3,844,741
202012	38089400	Ïû¶¾¼Á	609	ÐÂÎ÷À¼	10	Ò»°ãÃ³Ò×	1613	Ç§¿Ë	0	?	58,603
202012	38089400	Ïû¶¾¼Á	701	¹ú(µØ)±ð²»Ïê	10	Ò»°ãÃ³Ò×	0	Ç§¿Ë	0	?	10,324
202012	84192000	Ò½ÓÃ»òÊµÑéÊÒÓÃÏû¶¾Æ÷¾ß	115	ÒÔÉ«ÁÐ	10	Ò»°ãÃ³Ò×	13	Ì¨	2229	Ç§¿Ë	876,128
202012	84192000	Ò½ÓÃ»òÊµÑéÊÒÓÃÏû¶¾Æ÷¾ß	116	ÈÕ±¾	10	Ò»°ãÃ³Ò×	41	Ì¨	2816	Ç§¿Ë	1,978,786
202012	84192000	Ò½ÓÃ»òÊµÑéÊÒÓÃÏû¶¾Æ÷¾ß	133	º«¹ú	10	Ò»°ãÃ³Ò×	5	Ì¨	1484	Ç§¿Ë	951,755
202012	84192000	Ò½ÓÃ»òÊµÑéÊÒÓÃÏû¶¾Æ÷¾ß	302	µ¤Âó	10	Ò»°ãÃ³Ò×	2	Ì¨	50	Ç§¿Ë	30,117
202012	84192000	Ò½ÓÃ»òÊµÑéÊÒÓÃÏû¶¾Æ÷¾ß	303	Ó¢¹ú	10	Ò»°ãÃ³Ò×	10	Ì¨	320	Ç§¿Ë	1,287,313
202012	84192000	Ò½ÓÃ»òÊµÑéÊÒÓÃÏû¶¾Æ÷¾ß	304	µÂ¹ú	10	Ò»°ãÃ³Ò×	63	Ì¨	4670	Ç§¿Ë	3,529,149
202012	84192000	Ò½ÓÃ»òÊµÑéÊÒÓÃÏû¶¾Æ÷¾ß	305	·¨¹ú	10	Ò»°ãÃ³Ò×	40	Ì¨	8204	Ç§¿Ë	6,371,026
202012	84192000	Ò½ÓÃ»òÊµÑéÊÒÓÃÏû¶¾Æ÷¾ß	307	Òâ´óÀû	10	Ò»°ãÃ³Ò×	8	Ì¨	6061	Ç§¿Ë	1,567,951
202012	84192000	Ò½ÓÃ»òÊµÑéÊÒÓÃÏû¶¾Æ÷¾ß	309	ºÉÀ¼	10	Ò»°ãÃ³Ò×	1	Ì¨	266	Ç§¿Ë	495,773
202012	84192000	Ò½ÓÃ»òÊµÑéÊÒÓÃÏû¶¾Æ÷¾ß	327	²¨À¼	10	Ò»°ãÃ³Ò×	2	Ì¨	1830	Ç§¿Ë	1,027,666
202012	84192000	Ò½ÓÃ»òÊµÑéÊÒÓÃÏû¶¾Æ÷¾ß	330	Èðµä	10	Ò»°ãÃ³Ò×	7	Ì¨	2043	Ç§¿Ë	1,334,664
202012	84192000	Ò½ÓÃ»òÊµÑéÊÒÓÃÏû¶¾Æ÷¾ß	331	ÈðÊ¿	10	Ò»°ãÃ³Ò×	7	Ì¨	83	Ç§¿Ë	277,234
202012	84192000	Ò½ÓÃ»òÊµÑéÊÒÓÃÏû¶¾Æ÷¾ß	350	Ë¹ÂåÎÄÄáÑÇ	10	Ò»°ãÃ³Ò×	9	Ì¨	10663	Ç§¿Ë	3,336,030
202012	84192000	Ò½ÓÃ»òÊµÑéÊÒÓÃÏû¶¾Æ÷¾ß	352	½Ý¿Ë	10	Ò»°ãÃ³Ò×	3	Ì¨	4512	Ç§¿Ë	1,957,820
202012	84192000	Ò½ÓÃ»òÊµÑéÊÒÓÃÏû¶¾Æ÷¾ß	501	¼ÓÄÃ´ó	10	Ò»°ãÃ³Ò×	2	Ì¨	3618	Ç§¿Ë	1,560,810
202012	84192000	Ò½ÓÃ»òÊµÑéÊÒÓÃÏû¶¾Æ÷¾ß	502	ÃÀ¹ú	10	Ò»°ãÃ³Ò×	23	Ì¨	4003	Ç§¿Ë	4,749,093
