# Supplementary material for: Research on optimization of emergency supplies customs clearance strategy from the perspective of public health security based on Chinese trade data
Source: Front Public Health. 2025 Jan 24;13:1520705. doi: 10.3389/fpubh.2025.1520705 (PMC11802811; doi:10.3389/fpubh.2025.1520705)
Supplement: Supplementary file 1 [file Data_Sheet_1.ZIP › Paper Code-Part1/1-Import/2020/2020∩╝ê1-12∩╝ë-Θÿ▓μèñμ£ì-Φ┐¢σÅú.csv]

202001	62101030	»¯ÏËÕ±ÄØ»òÎÞ·ÄÖ¯ÎïÖÆ·þ×°	103	ÃÏ¼ÓÀ­¹ú	10	Ò»°ãÃ³Ò×	4	¼þ	0	Ç§¿Ë	3,507
202001	62101030	»¯ÏËÕ±ÄØ»òÎÞ·ÄÖ¯ÎïÖÆ·þ×°	106	Ãåµé	12	ÆäËû¾èÔùÎï×Ê	1575	¼þ	240	Ç§¿Ë	159,284
202001	62101030	»¯ÏËÕ±ÄØ»òÎÞ·ÄÖ¯ÎïÖÆ·þ×°	107	¼íÆÒÕ¯	10	Ò»°ãÃ³Ò×	214710	¼þ	36158	Ç§¿Ë	3,882,563
202001	62101030	»¯ÏËÕ±ÄØ»òÎÞ·ÄÖ¯ÎïÖÆ·þ×°	111	Ó¡¶È	10	Ò»°ãÃ³Ò×	19064	¼þ	3630	Ç§¿Ë	542,166
202001	62101030	»¯ÏËÕ±ÄØ»òÎÞ·ÄÖ¯ÎïÖÆ·þ×°	113	ÒÁÀÊ	10	Ò»°ãÃ³Ò×	16320	¼þ	2449	Ç§¿Ë	2,579,323
202001	62101030	»¯ÏËÕ±ÄØ»òÎÞ·ÄÖ¯ÎïÖÆ·þ×°	116	ÈÕ±¾	10	Ò»°ãÃ³Ò×	21026	¼þ	5633	Ç§¿Ë	2,560,383
202001	62101030	»¯ÏËÕ±ÄØ»òÎÞ·ÄÖ¯ÎïÖÆ·þ×°	122	ÂíÀ´Î÷ÑÇ	10	Ò»°ãÃ³Ò×	270	¼þ	11	Ç§¿Ë	2,553
202001	62101030	»¯ÏËÕ±ÄØ»òÎÞ·ÄÖ¯ÎïÖÆ·þ×°	129	·ÆÂÉ±ö	10	Ò»°ãÃ³Ò×	1450	¼þ	290	Ç§¿Ë	30,426
202001	62101030	»¯ÏËÕ±ÄØ»òÎÞ·ÄÖ¯ÎïÖÆ·þ×°	129	·ÆÂÉ±ö	12	ÆäËû¾èÔùÎï×Ê	10000	¼þ	815	Ç§¿Ë	89,532
202001	62101030	»¯ÏËÕ±ÄØ»òÎÞ·ÄÖ¯ÎïÖÆ·þ×°	133	º«¹ú	10	Ò»°ãÃ³Ò×	56167	¼þ	12748	Ç§¿Ë	3,208,927
202001	62101030	»¯ÏËÕ±ÄØ»òÎÞ·ÄÖ¯ÎïÖÆ·þ×°	133	º«¹ú	12	ÆäËû¾èÔùÎï×Ê	565	¼þ	239	Ç§¿Ë	93,749
202001	62101030	»¯ÏËÕ±ÄØ»òÎÞ·ÄÖ¯ÎïÖÆ·þ×°	136	Ì©¹ú	10	Ò»°ãÃ³Ò×	35780	¼þ	5806	Ç§¿Ë	1,262,782
202001	62101030	»¯ÏËÕ±ÄØ»òÎÞ·ÄÖ¯ÎïÖÆ·þ×°	136	Ì©¹ú	12	ÆäËû¾èÔùÎï×Ê	1700	¼þ	339	Ç§¿Ë	118,907
202001	62101030	»¯ÏËÕ±ÄØ»òÎÞ·ÄÖ¯ÎïÖÆ·þ×°	141	Ô½ÄÏ	10	Ò»°ãÃ³Ò×	40600	¼þ	12006	Ç§¿Ë	254,439
202001	62101030	»¯ÏËÕ±ÄØ»òÎÞ·ÄÖ¯ÎïÖÆ·þ×°	141	Ô½ÄÏ	12	ÆäËû¾èÔùÎï×Ê	1000	¼þ	204	Ç§¿Ë	110,000
202001	62101030	»¯ÏËÕ±ÄØ»òÎÞ·ÄÖ¯ÎïÖÆ·þ×°	142	ÖÐ¹ú	10	Ò»°ãÃ³Ò×	265034	¼þ	54264	Ç§¿Ë	6,021,814
202001	62101030	»¯ÏËÕ±ÄØ»òÎÞ·ÄÖ¯ÎïÖÆ·þ×°	142	ÖÐ¹ú	12	ÆäËû¾èÔùÎï×Ê	24220	¼þ	3621	Ç§¿Ë	388,519
202001	62101030	»¯ÏËÕ±ÄØ»òÎÞ·ÄÖ¯ÎïÖÆ·þ×°	302	µ¤Âó	12	ÆäËû¾èÔùÎï×Ê	10861	¼þ	4900	Ç§¿Ë	487,252
202001	62101030	»¯ÏËÕ±ÄØ»òÎÞ·ÄÖ¯ÎïÖÆ·þ×°	303	Ó¢¹ú	10	Ò»°ãÃ³Ò×	32100	¼þ	7238	Ç§¿Ë	735,991
202001	62101030	»¯ÏËÕ±ÄØ»òÎÞ·ÄÖ¯ÎïÖÆ·þ×°	304	µÂ¹ú	10	Ò»°ãÃ³Ò×	5160	¼þ	1310	Ç§¿Ë	228,599
202001	62101030	»¯ÏËÕ±ÄØ»òÎÞ·ÄÖ¯ÎïÖÆ·þ×°	304	µÂ¹ú	12	ÆäËû¾èÔùÎï×Ê	64	¼þ	22	Ç§¿Ë	2,996
202001	62101030	»¯ÏËÕ±ÄØ»òÎÞ·ÄÖ¯ÎïÖÆ·þ×°	305	·¨¹ú	12	ÆäËû¾èÔùÎï×Ê	650	¼þ	110	Ç§¿Ë	18,724
202001	62101030	»¯ÏËÕ±ÄØ»òÎÞ·ÄÖ¯ÎïÖÆ·þ×°	306	°®¶ûÀ¼	12	ÆäËû¾èÔùÎï×Ê	270	¼þ	25	Ç§¿Ë	3,475
202001	62101030	»¯ÏËÕ±ÄØ»òÎÞ·ÄÖ¯ÎïÖÆ·þ×°	330	Èðµä	10	Ò»°ãÃ³Ò×	1	¼þ	2	Ç§¿Ë	4,462
202001	62101030	»¯ÏËÕ±ÄØ»òÎÞ·ÄÖ¯ÎïÖÆ·þ×°	501	¼ÓÄÃ´ó	12	ÆäËû¾èÔùÎï×Ê	1000	¼þ	300	Ç§¿Ë	1,329,700
202001	62101030	»¯ÏËÕ±ÄØ»òÎÞ·ÄÖ¯ÎïÖÆ·þ×°	502	ÃÀ¹ú	10	Ò»°ãÃ³Ò×	15000	¼þ	3751	Ç§¿Ë	439,570
202001	62101030	»¯ÏËÕ±ÄØ»òÎÞ·ÄÖ¯ÎïÖÆ·þ×°	502	ÃÀ¹ú	12	ÆäËû¾èÔùÎï×Ê	226	¼þ	40	Ç§¿Ë	4,397
202001	62101030	»¯ÏËÕ±ÄØ»òÎÞ·ÄÖ¯ÎïÖÆ·þ×°	601	°Ä´óÀûÑÇ	12	ÆäËû¾èÔùÎï×Ê	16379	¼þ	2288	Ç§¿Ë	156,914
202002	62101030	»¯ÏËÕ±ÄØ»òÎÞ·ÄÖ¯ÎïÖÆ·þ×°	102	°ÍÁÖ	10	Ò»°ãÃ³Ò×	30	¼þ	7	Ç§¿Ë	7,441
202002	62101030	»¯ÏËÕ±ÄØ»òÎÞ·ÄÖ¯ÎïÖÆ·þ×°	103	ÃÏ¼ÓÀ­¹ú	10	Ò»°ãÃ³Ò×	218644	¼þ	14594	Ç§¿Ë	1,063,341
202002	62101030	»¯ÏËÕ±ÄØ»òÎÞ·ÄÖ¯ÎïÖÆ·þ×°	103	ÃÏ¼ÓÀ­¹ú	12	ÆäËû¾èÔùÎï×Ê	4500	¼þ	939	Ç§¿Ë	619,040
202002	62101030	»¯ÏËÕ±ÄØ»òÎÞ·ÄÖ¯ÎïÖÆ·þ×°	106	Ãåµé	10	Ò»°ãÃ³Ò×	4100	¼þ	1049	Ç§¿Ë	65,000
202002	62101030	»¯ÏËÕ±ÄØ»òÎÞ·ÄÖ¯ÎïÖÆ·þ×°	106	Ãåµé	12	ÆäËû¾èÔùÎï×Ê	3500	¼þ	463	Ç§¿Ë	333,532
202002	62101030	»¯ÏËÕ±ÄØ»òÎÞ·ÄÖ¯ÎïÖÆ·þ×°	107	¼íÆÒÕ¯	10	Ò»°ãÃ³Ò×	1388752	¼þ	255630	Ç§¿Ë	56,831,825
202002	62101030	»¯ÏËÕ±ÄØ»òÎÞ·ÄÖ¯ÎïÖÆ·þ×°	107	¼íÆÒÕ¯	12	ÆäËû¾èÔùÎï×Ê	193157	¼þ	36196	Ç§¿Ë	18,146,185
202002	62101030	»¯ÏËÕ±ÄØ»òÎÞ·ÄÖ¯ÎïÖÆ·þ×°	110	ÖÐ¹úÏã¸Û	12	ÆäËû¾èÔùÎï×Ê	13987	¼þ	2067	Ç§¿Ë	1,754,896
202002	62101030	»¯ÏËÕ±ÄØ»òÎÞ·ÄÖ¯ÎïÖÆ·þ×°	111	Ó¡¶È	10	Ò»°ãÃ³Ò×	39484	¼þ	7673	Ç§¿Ë	1,563,635
202002	62101030	»¯ÏËÕ±ÄØ»òÎÞ·ÄÖ¯ÎïÖÆ·þ×°	111	Ó¡¶È	12	ÆäËû¾èÔùÎï×Ê	9390	¼þ	1943	Ç§¿Ë	1,034,456
202002	62101030	»¯ÏËÕ±ÄØ»òÎÞ·ÄÖ¯ÎïÖÆ·þ×°	112	Ó¡¶ÈÄáÎ÷ÑÇ	10	Ò»°ãÃ³Ò×	13546	¼þ	2506	Ç§¿Ë	1,099,394
202002	62101030	»¯ÏËÕ±ÄØ»òÎÞ·ÄÖ¯ÎïÖÆ·þ×°	112	Ó¡¶ÈÄáÎ÷ÑÇ	12	ÆäËû¾èÔùÎï×Ê	25911	¼þ	5211	Ç§¿Ë	3,142,988
202002	62101030	»¯ÏËÕ±ÄØ»òÎÞ·ÄÖ¯ÎïÖÆ·þ×°	113	ÒÁÀÊ	10	Ò»°ãÃ³Ò×	2520	¼þ	440	Ç§¿Ë	41,499
202002	62101030	»¯ÏËÕ±ÄØ»òÎÞ·ÄÖ¯ÎïÖÆ·þ×°	113	ÒÁÀÊ	12	ÆäËû¾èÔùÎï×Ê	5040	¼þ	1600	Ç§¿Ë	476,280
202002	62101030	»¯ÏËÕ±ÄØ»òÎÞ·ÄÖ¯ÎïÖÆ·þ×°	115	ÒÔÉ«ÁÐ	10	Ò»°ãÃ³Ò×	39110	¼þ	8571	Ç§¿Ë	4,606,962
202002	62101030	»¯ÏËÕ±ÄØ»òÎÞ·ÄÖ¯ÎïÖÆ·þ×°	115	ÒÔÉ«ÁÐ	12	ÆäËû¾èÔùÎï×Ê	24729	¼þ	5324	Ç§¿Ë	2,350,747
202002	62101030	»¯ÏËÕ±ÄØ»òÎÞ·ÄÖ¯ÎïÖÆ·þ×°	116	ÈÕ±¾	10	Ò»°ãÃ³Ò×	182116	¼þ	35413	Ç§¿Ë	19,390,349
202002	62101030	»¯ÏËÕ±ÄØ»òÎÞ·ÄÖ¯ÎïÖÆ·þ×°	116	ÈÕ±¾	12	ÆäËû¾èÔùÎï×Ê	396478	¼þ	109132	Ç§¿Ë	42,358,499
202002	62101030	»¯ÏËÕ±ÄØ»òÎÞ·ÄÖ¯ÎïÖÆ·þ×°	118	¿ÆÍþÌØ	12	ÆäËû¾èÔùÎï×Ê	260	¼þ	39	Ç§¿Ë	18,200
202002	62101030	»¯ÏËÕ±ÄØ»òÎÞ·ÄÖ¯ÎïÖÆ·þ×°	122	ÂíÀ´Î÷ÑÇ	10	Ò»°ãÃ³Ò×	82456	¼þ	19110	Ç§¿Ë	4,363,554
202002	62101030	»¯ÏËÕ±ÄØ»òÎÞ·ÄÖ¯ÎïÖÆ·þ×°	122	ÂíÀ´Î÷ÑÇ	12	ÆäËû¾èÔùÎï×Ê	77468	¼þ	10714	Ç§¿Ë	3,069,553
202002	62101030	»¯ÏËÕ±ÄØ»òÎÞ·ÄÖ¯ÎïÖÆ·þ×°	124	ÃÉ¹Å	10	Ò»°ãÃ³Ò×	22600	¼þ	5670	Ç§¿Ë	997,006
202002	62101030	»¯ÏËÕ±ÄØ»òÎÞ·ÄÖ¯ÎïÖÆ·þ×°	124	ÃÉ¹Å	12	ÆäËû¾èÔùÎï×Ê	31	¼þ	10	Ç§¿Ë	3,488
202002	62101030	»¯ÏËÕ±ÄØ»òÎÞ·ÄÖ¯ÎïÖÆ·þ×°	125	Äá²´¶ûÁª°îÃñÖ÷¹²ºÍ¹ú	10	Ò»°ãÃ³Ò×	635	¼þ	162	Ç§¿Ë	9,466
202002	62101030	»¯ÏËÕ±ÄØ»òÎÞ·ÄÖ¯ÎïÖÆ·þ×°	125	Äá²´¶ûÁª°îÃñÖ÷¹²ºÍ¹ú	12	ÆäËû¾èÔùÎï×Ê	100	¼þ	75	Ç§¿Ë	30,000
202002	62101030	»¯ÏËÕ±ÄØ»òÎÞ·ÄÖ¯ÎïÖÆ·þ×°	127	°Í»ùË¹Ì¹	10	Ò»°ãÃ³Ò×	1475	¼þ	357	Ç§¿Ë	210,709
202002	62101030	»¯ÏËÕ±ÄØ»òÎÞ·ÄÖ¯ÎïÖÆ·þ×°	127	°Í»ùË¹Ì¹	12	ÆäËû¾èÔùÎï×Ê	980	¼þ	200	Ç§¿Ë	78,400
202002	62101030	»¯ÏËÕ±ÄØ»òÎÞ·ÄÖ¯ÎïÖÆ·þ×°	129	·ÆÂÉ±ö	10	Ò»°ãÃ³Ò×	28374	¼þ	5433	Ç§¿Ë	2,385,632
202002	62101030	»¯ÏËÕ±ÄØ»òÎÞ·ÄÖ¯ÎïÖÆ·þ×°	129	·ÆÂÉ±ö	12	ÆäËû¾èÔùÎï×Ê	50283	¼þ	7873	Ç§¿Ë	2,164,868
202002	62101030	»¯ÏËÕ±ÄØ»òÎÞ·ÄÖ¯ÎïÖÆ·þ×°	130	¿¨Ëþ¶û	12	ÆäËû¾èÔùÎï×Ê	4000	¼þ	153	Ç§¿Ë	32,172
202002	62101030	»¯ÏËÕ±ÄØ»òÎÞ·ÄÖ¯ÎïÖÆ·þ×°	131	É³ÌØ°¢À­²®	10	Ò»°ãÃ³Ò×	1000	¼þ	3	Ç§¿Ë	1,773
202002	62101030	»¯ÏËÕ±ÄØ»òÎÞ·ÄÖ¯ÎïÖÆ·þ×°	131	É³ÌØ°¢À­²®	12	ÆäËû¾èÔùÎï×Ê	7477	¼þ	1761	Ç§¿Ë	180,960
202002	62101030	»¯ÏËÕ±ÄØ»òÎÞ·ÄÖ¯ÎïÖÆ·þ×°	132	ÐÂ¼ÓÆÂ	10	Ò»°ãÃ³Ò×	14762	¼þ	3912	Ç§¿Ë	808,481
202002	62101030	»¯ÏËÕ±ÄØ»òÎÞ·ÄÖ¯ÎïÖÆ·þ×°	132	ÐÂ¼ÓÆÂ	12	ÆäËû¾èÔùÎï×Ê	34594	¼þ	4062	Ç§¿Ë	1,641,784
202002	62101030	»¯ÏËÕ±ÄØ»òÎÞ·ÄÖ¯ÎïÖÆ·þ×°	133	º«¹ú	10	Ò»°ãÃ³Ò×	1103012	¼þ	260815	Ç§¿Ë	76,148,220
202002	62101030	»¯ÏËÕ±ÄØ»òÎÞ·ÄÖ¯ÎïÖÆ·þ×°	133	º«¹ú	12	ÆäËû¾èÔùÎï×Ê	205853	¼þ	49851	Ç§¿Ë	17,485,164
202002	62101030	»¯ÏËÕ±ÄØ»òÎÞ·ÄÖ¯ÎïÖÆ·þ×°	134	Ë¹ÀïÀ¼¿¨	10	Ò»°ãÃ³Ò×	6000	¼þ	920	Ç§¿Ë	155,273
202002	62101030	»¯ÏËÕ±ÄØ»òÎÞ·ÄÖ¯ÎïÖÆ·þ×°	134	Ë¹ÀïÀ¼¿¨	12	ÆäËû¾èÔùÎï×Ê	5700	¼þ	592	Ç§¿Ë	322,380
202002	62101030	»¯ÏËÕ±ÄØ»òÎÞ·ÄÖ¯ÎïÖÆ·þ×°	136	Ì©¹ú	10	Ò»°ãÃ³Ò×	139464	¼þ	24755	Ç§¿Ë	6,537,061
202002	62101030	»¯ÏËÕ±ÄØ»òÎÞ·ÄÖ¯ÎïÖÆ·þ×°	136	Ì©¹ú	12	ÆäËû¾èÔùÎï×Ê	106334	¼þ	20211	Ç§¿Ë	11,319,350
202002	62101030	»¯ÏËÕ±ÄØ»òÎÞ·ÄÖ¯ÎïÖÆ·þ×°	137	ÍÁ¶úÆä	10	Ò»°ãÃ³Ò×	939699	¼þ	167906	Ç§¿Ë	62,496,057
202002	62101030	»¯ÏËÕ±ÄØ»òÎÞ·ÄÖ¯ÎïÖÆ·þ×°	137	ÍÁ¶úÆä	12	ÆäËû¾èÔùÎï×Ê	108104	¼þ	19992	Ç§¿Ë	8,548,642
202002	62101030	»¯ÏËÕ±ÄØ»òÎÞ·ÄÖ¯ÎïÖÆ·þ×°	138	°¢ÁªÇõ	10	Ò»°ãÃ³Ò×	79163	¼þ	10903	Ç§¿Ë	2,978,732
202002	62101030	»¯ÏËÕ±ÄØ»òÎÞ·ÄÖ¯ÎïÖÆ·þ×°	138	°¢ÁªÇõ	12	ÆäËû¾èÔùÎï×Ê	30539	¼þ	5438	Ç§¿Ë	1,707,986
202002	62101030	»¯ÏËÕ±ÄØ»òÎÞ·ÄÖ¯ÎïÖÆ·þ×°	141	Ô½ÄÏ	10	Ò»°ãÃ³Ò×	1087906	¼þ	206287	Ç§¿Ë	36,298,921
202002	62101030	»¯ÏËÕ±ÄØ»òÎÞ·ÄÖ¯ÎïÖÆ·þ×°	141	Ô½ÄÏ	12	ÆäËû¾èÔùÎï×Ê	336636	¼þ	65344	Ç§¿Ë	30,121,437
202002	62101030	»¯ÏËÕ±ÄØ»òÎÞ·ÄÖ¯ÎïÖÆ·þ×°	142	ÖÐ¹ú	10	Ò»°ãÃ³Ò×	3635989	¼þ	618353	Ç§¿Ë	170,326,596
202002	62101030	»¯ÏËÕ±ÄØ»òÎÞ·ÄÖ¯ÎïÖÆ·þ×°	142	ÖÐ¹ú	12	ÆäËû¾èÔùÎï×Ê	2773262	¼þ	373899	Ç§¿Ë	126,766,610
202002	62101030	»¯ÏËÕ±ÄØ»òÎÞ·ÄÖ¯ÎïÖÆ·þ×°	143	ÖÐ¹úÌ¨Íå	10	Ò»°ãÃ³Ò×	338379	¼þ	65457	Ç§¿Ë	20,156,486
202002	62101030	»¯ÏËÕ±ÄØ»òÎÞ·ÄÖ¯ÎïÖÆ·þ×°	143	ÖÐ¹úÌ¨Íå	12	ÆäËû¾èÔùÎï×Ê	98577	¼þ	19197	Ç§¿Ë	10,443,115
202002	62101030	»¯ÏËÕ±ÄØ»òÎÞ·ÄÖ¯ÎïÖÆ·þ×°	145	¹þÈø¿ËË¹Ì¹	10	Ò»°ãÃ³Ò×	166125	¼þ	25754	Ç§¿Ë	3,572,234
202002	62101030	»¯ÏËÕ±ÄØ»òÎÞ·ÄÖ¯ÎïÖÆ·þ×°	149	ÎÚ×È±ð¿ËË¹Ì¹	10	Ò»°ãÃ³Ò×	6160	¼þ	1033	Ç§¿Ë	81,624
202002	62101030	»¯ÏËÕ±ÄØ»òÎÞ·ÄÖ¯ÎïÖÆ·þ×°	149	ÎÚ×È±ð¿ËË¹Ì¹	12	ÆäËû¾èÔùÎï×Ê	11813	¼þ	1668	Ç§¿Ë	362,247
202002	62101030	»¯ÏËÕ±ÄØ»òÎÞ·ÄÖ¯ÎïÖÆ·þ×°	201	°¢¶û¼°ÀûÑÇ	10	Ò»°ãÃ³Ò×	47009	¼þ	12296	Ç§¿Ë	8,289,836
202002	62101030	»¯ÏËÕ±ÄØ»òÎÞ·ÄÖ¯ÎïÖÆ·þ×°	201	°¢¶û¼°ÀûÑÇ	12	ÆäËû¾èÔùÎï×Ê	150	¼þ	32	Ç§¿Ë	17,400
202002	62101030	»¯ÏËÕ±ÄØ»òÎÞ·ÄÖ¯ÎïÖÆ·þ×°	214	¼ª²¼Ìá	12	ÆäËû¾èÔùÎï×Ê	328	¼þ	65	Ç§¿Ë	20,461
202002	62101030	»¯ÏËÕ±ÄØ»òÎÞ·ÄÖ¯ÎïÖÆ·þ×°	215	°£¼°	10	Ò»°ãÃ³Ò×	19123	¼þ	3699	Ç§¿Ë	696,786
202002	62101030	»¯ÏËÕ±ÄØ»òÎÞ·ÄÖ¯ÎïÖÆ·þ×°	215	°£¼°	12	ÆäËû¾èÔùÎï×Ê	185000	¼þ	11414	Ç§¿Ë	1,324,066
202002	62101030	»¯ÏËÕ±ÄØ»òÎÞ·ÄÖ¯ÎïÖÆ·þ×°	218	¼ÓÅî	10	Ò»°ãÃ³Ò×	80	¼þ	8	Ç§¿Ë	6,965
202002	62101030	»¯ÏËÕ±ÄØ»òÎÞ·ÄÖ¯ÎïÖÆ·þ×°	220	¼ÓÄÉ	10	Ò»°ãÃ³Ò×	200	¼þ	33	Ç§¿Ë	15,716
202002	62101030	»¯ÏËÕ±ÄØ»òÎÞ·ÄÖ¯ÎïÖÆ·þ×°	224	¿ÏÄáÑÇ	12	ÆäËû¾èÔùÎï×Ê	19700	¼þ	2353	Ç§¿Ë	713,743
202002	62101030	»¯ÏËÕ±ÄØ»òÎÞ·ÄÖ¯ÎïÖÆ·þ×°	225	Àû±ÈÀïÑÇ	12	ÆäËû¾èÔùÎï×Ê	2900	¼þ	320	Ç§¿Ë	298,477
202002	62101030	»¯ÏËÕ±ÄØ»òÎÞ·ÄÖ¯ÎïÖÆ·þ×°	231	Ã«ÀïÇóË¹	10	Ò»°ãÃ³Ò×	4746	¼þ	890	Ç§¿Ë	30,698
202002	62101030	»¯ÏËÕ±ÄØ»òÎÞ·ÄÖ¯ÎïÖÆ·þ×°	232	Ä¦Âå¸ç	12	ÆäËû¾èÔùÎï×Ê	2900	¼þ	1090	Ç§¿Ë	229,612
202002	62101030	»¯ÏËÕ±ÄØ»òÎÞ·ÄÖ¯ÎïÖÆ·þ×°	234	ÄÉÃ×±ÈÑÇ	10	Ò»°ãÃ³Ò×	1700	¼þ	294	Ç§¿Ë	117,037
202002	62101030	»¯ÏËÕ±ÄØ»òÎÞ·ÄÖ¯ÎïÖÆ·þ×°	236	ÄáÈÕÀûÑÇ	10	Ò»°ãÃ³Ò×	5700	¼þ	1196	Ç§¿Ë	345,094
202002	62101030	»¯ÏËÕ±ÄØ»òÎÞ·ÄÖ¯ÎïÖÆ·þ×°	244	ÄÏ·Ç	10	Ò»°ãÃ³Ò×	90060	¼þ	20575	Ç§¿Ë	7,023,491
202002	62101030	»¯ÏËÕ±ÄØ»òÎÞ·ÄÖ¯ÎïÖÆ·þ×°	244	ÄÏ·Ç	12	ÆäËû¾èÔùÎï×Ê	51694	¼þ	11684	Ç§¿Ë	5,755,128
202002	62101030	»¯ÏËÕ±ÄØ»òÎÞ·ÄÖ¯ÎïÖÆ·þ×°	249	Í»ÄáË¹	10	Ò»°ãÃ³Ò×	4453	¼þ	1347	Ç§¿Ë	374,639
202002	62101030	»¯ÏËÕ±ÄØ»òÎÞ·ÄÖ¯ÎïÖÆ·þ×°	250	ÎÚ¸É´ï	12	ÆäËû¾èÔùÎï×Ê	596	¼þ	77	Ç§¿Ë	55,249
202002	62101030	»¯ÏËÕ±ÄØ»òÎÞ·ÄÖ¯ÎïÖÆ·þ×°	301	±ÈÀûÊ±	10	Ò»°ãÃ³Ò×	6545	¼þ	1501	Ç§¿Ë	400,123
202002	62101030	»¯ÏËÕ±ÄØ»òÎÞ·ÄÖ¯ÎïÖÆ·þ×°	301	±ÈÀûÊ±	12	ÆäËû¾èÔùÎï×Ê	15258	¼þ	2406	Ç§¿Ë	508,253
202002	62101030	»¯ÏËÕ±ÄØ»òÎÞ·ÄÖ¯ÎïÖÆ·þ×°	302	µ¤Âó	10	Ò»°ãÃ³Ò×	36369	¼þ	8129	Ç§¿Ë	3,595,931
202002	62101030	»¯ÏËÕ±ÄØ»òÎÞ·ÄÖ¯ÎïÖÆ·þ×°	302	µ¤Âó	12	ÆäËû¾èÔùÎï×Ê	16805	¼þ	4420	Ç§¿Ë	850,324
202002	62101030	»¯ÏËÕ±ÄØ»òÎÞ·ÄÖ¯ÎïÖÆ·þ×°	303	Ó¢¹ú	10	Ò»°ãÃ³Ò×	782328	¼þ	183600	Ç§¿Ë	34,685,789
202002	62101030	»¯ÏËÕ±ÄØ»òÎÞ·ÄÖ¯ÎïÖÆ·þ×°	303	Ó¢¹ú	12	ÆäËû¾èÔùÎï×Ê	137754	¼þ	30479	Ç§¿Ë	10,351,609
202002	62101030	»¯ÏËÕ±ÄØ»òÎÞ·ÄÖ¯ÎïÖÆ·þ×°	304	µÂ¹ú	10	Ò»°ãÃ³Ò×	788785	¼þ	123575	Ç§¿Ë	47,053,612
202002	62101030	»¯ÏËÕ±ÄØ»òÎÞ·ÄÖ¯ÎïÖÆ·þ×°	304	µÂ¹ú	11	¹ú¼Ò¼ä¡¢¹ú¼Ê×éÖ¯ÎÞ³¥Ô®ÖúºÍÔùËÍµÄÎï×Ê	8096	¼þ	2458	Ç§¿Ë	520,085
202002	62101030	»¯ÏËÕ±ÄØ»òÎÞ·ÄÖ¯ÎïÖÆ·þ×°	304	µÂ¹ú	12	ÆäËû¾èÔùÎï×Ê	555017	¼þ	62993	Ç§¿Ë	26,401,062
202002	62101030	»¯ÏËÕ±ÄØ»òÎÞ·ÄÖ¯ÎïÖÆ·þ×°	305	·¨¹ú	10	Ò»°ãÃ³Ò×	156786	¼þ	38612	Ç§¿Ë	17,242,829
202002	62101030	»¯ÏËÕ±ÄØ»òÎÞ·ÄÖ¯ÎïÖÆ·þ×°	305	·¨¹ú	12	ÆäËû¾èÔùÎï×Ê	159245	¼þ	30341	Ç§¿Ë	10,930,237
202002	62101030	»¯ÏËÕ±ÄØ»òÎÞ·ÄÖ¯ÎïÖÆ·þ×°	306	°®¶ûÀ¼	10	Ò»°ãÃ³Ò×	5678	¼þ	1110	Ç§¿Ë	218,576
202002	62101030	»¯ÏËÕ±ÄØ»òÎÞ·ÄÖ¯ÎïÖÆ·þ×°	306	°®¶ûÀ¼	12	ÆäËû¾èÔùÎï×Ê	6170	¼þ	901	Ç§¿Ë	115,273
202002	62101030	»¯ÏËÕ±ÄØ»òÎÞ·ÄÖ¯ÎïÖÆ·þ×°	307	Òâ´óÀû	10	Ò»°ãÃ³Ò×	460989	¼þ	107965	Ç§¿Ë	35,618,950
202002	62101030	»¯ÏËÕ±ÄØ»òÎÞ·ÄÖ¯ÎïÖÆ·þ×°	307	Òâ´óÀû	12	ÆäËû¾èÔùÎï×Ê	159500	¼þ	24137	Ç§¿Ë	9,192,627
202002	62101030	»¯ÏËÕ±ÄØ»òÎÞ·ÄÖ¯ÎïÖÆ·þ×°	308	Â¬É­±¤	10	Ò»°ãÃ³Ò×	79899	¼þ	12716	Ç§¿Ë	8,001,139
202002	62101030	»¯ÏËÕ±ÄØ»òÎÞ·ÄÖ¯ÎïÖÆ·þ×°	308	Â¬É­±¤	12	ÆäËû¾èÔùÎï×Ê	16230	¼þ	4294	Ç§¿Ë	1,686,171
202002	62101030	»¯ÏËÕ±ÄØ»òÎÞ·ÄÖ¯ÎïÖÆ·þ×°	309	ºÉÀ¼	10	Ò»°ãÃ³Ò×	100693	¼þ	25000	Ç§¿Ë	10,262,333
202002	62101030	»¯ÏËÕ±ÄØ»òÎÞ·ÄÖ¯ÎïÖÆ·þ×°	309	ºÉÀ¼	12	ÆäËû¾èÔùÎï×Ê	148123	¼þ	31521	Ç§¿Ë	11,941,087
202002	62101030	»¯ÏËÕ±ÄØ»òÎÞ·ÄÖ¯ÎïÖÆ·þ×°	310	Ï£À°	10	Ò»°ãÃ³Ò×	3169	¼þ	680	Ç§¿Ë	263,018
202002	62101030	»¯ÏËÕ±ÄØ»òÎÞ·ÄÖ¯ÎïÖÆ·þ×°	310	Ï£À°	12	ÆäËû¾èÔùÎï×Ê	4765	¼þ	863	Ç§¿Ë	290,688
202002	62101030	»¯ÏËÕ±ÄØ»òÎÞ·ÄÖ¯ÎïÖÆ·þ×°	311	ÆÏÌÑÑÀ	10	Ò»°ãÃ³Ò×	145855	¼þ	19578	Ç§¿Ë	2,604,434
202002	62101030	»¯ÏËÕ±ÄØ»òÎÞ·ÄÖ¯ÎïÖÆ·þ×°	311	ÆÏÌÑÑÀ	12	ÆäËû¾èÔùÎï×Ê	33720	¼þ	7321	Ç§¿Ë	1,370,853
202002	62101030	»¯ÏËÕ±ÄØ»òÎÞ·ÄÖ¯ÎïÖÆ·þ×°	312	Î÷°àÑÀ	10	Ò»°ãÃ³Ò×	204979	¼þ	30149	Ç§¿Ë	5,256,451
202002	62101030	»¯ÏËÕ±ÄØ»òÎÞ·ÄÖ¯ÎïÖÆ·þ×°	312	Î÷°àÑÀ	12	ÆäËû¾èÔùÎï×Ê	170300	¼þ	24422	Ç§¿Ë	5,897,863
202002	62101030	»¯ÏËÕ±ÄØ»òÎÞ·ÄÖ¯ÎïÖÆ·þ×°	315	°ÂµØÀû	10	Ò»°ãÃ³Ò×	2507	¼þ	521	Ç§¿Ë	192,790
202002	62101030	»¯ÏËÕ±ÄØ»òÎÞ·ÄÖ¯ÎïÖÆ·þ×°	315	°ÂµØÀû	12	ÆäËû¾èÔùÎï×Ê	10351	¼þ	2147	Ç§¿Ë	748,466
202002	62101030	»¯ÏËÕ±ÄØ»òÎÞ·ÄÖ¯ÎïÖÆ·þ×°	316	±£¼ÓÀûÑÇ	12	ÆäËû¾èÔùÎï×Ê	2395	¼þ	500	Ç§¿Ë	72,540
202002	62101030	»¯ÏËÕ±ÄØ»òÎÞ·ÄÖ¯ÎïÖÆ·þ×°	318	·ÒÀ¼	10	Ò»°ãÃ³Ò×	60	¼þ	11	Ç§¿Ë	7,596
202002	62101030	»¯ÏËÕ±ÄØ»òÎÞ·ÄÖ¯ÎïÖÆ·þ×°	318	·ÒÀ¼	12	ÆäËû¾èÔùÎï×Ê	31551	¼þ	5534	Ç§¿Ë	355,374
202002	62101030	»¯ÏËÕ±ÄØ»òÎÞ·ÄÖ¯ÎïÖÆ·þ×°	321	ÐÙÑÀÀû	10	Ò»°ãÃ³Ò×	1383	¼þ	195	Ç§¿Ë	57,443
202002	62101030	»¯ÏËÕ±ÄØ»òÎÞ·ÄÖ¯ÎïÖÆ·þ×°	321	ÐÙÑÀÀû	12	ÆäËû¾èÔùÎï×Ê	3062	¼þ	407	Ç§¿Ë	148,322
202002	62101030	»¯ÏËÕ±ÄØ»òÎÞ·ÄÖ¯ÎïÖÆ·þ×°	326	Å²Íþ	10	Ò»°ãÃ³Ò×	2000	¼þ	600	Ç§¿Ë	59,791
202002	62101030	»¯ÏËÕ±ÄØ»òÎÞ·ÄÖ¯ÎïÖÆ·þ×°	326	Å²Íþ	12	ÆäËû¾èÔùÎï×Ê	2693	¼þ	781	Ç§¿Ë	254,887
202002	62101030	»¯ÏËÕ±ÄØ»òÎÞ·ÄÖ¯ÎïÖÆ·þ×°	327	²¨À¼	10	Ò»°ãÃ³Ò×	144276	¼þ	30986	Ç§¿Ë	8,495,113
202002	62101030	»¯ÏËÕ±ÄØ»òÎÞ·ÄÖ¯ÎïÖÆ·þ×°	327	²¨À¼	12	ÆäËû¾èÔùÎï×Ê	22229	¼þ	3645	Ç§¿Ë	1,388,876
202002	62101030	»¯ÏËÕ±ÄØ»òÎÞ·ÄÖ¯ÎïÖÆ·þ×°	328	ÂÞÂíÄáÑÇ	10	Ò»°ãÃ³Ò×	45829	¼þ	10134	Ç§¿Ë	4,328,859
202002	62101030	»¯ÏËÕ±ÄØ»òÎÞ·ÄÖ¯ÎïÖÆ·þ×°	328	ÂÞÂíÄáÑÇ	12	ÆäËû¾èÔùÎï×Ê	11675	¼þ	2735	Ç§¿Ë	1,467,431
202002	62101030	»¯ÏËÕ±ÄØ»òÎÞ·ÄÖ¯ÎïÖÆ·þ×°	330	Èðµä	10	Ò»°ãÃ³Ò×	2212	¼þ	608	Ç§¿Ë	215,096
202002	62101030	»¯ÏËÕ±ÄØ»òÎÞ·ÄÖ¯ÎïÖÆ·þ×°	330	Èðµä	12	ÆäËû¾èÔùÎï×Ê	9762	¼þ	2511	Ç§¿Ë	1,110,774
202002	62101030	»¯ÏËÕ±ÄØ»òÎÞ·ÄÖ¯ÎïÖÆ·þ×°	331	ÈðÊ¿	10	Ò»°ãÃ³Ò×	15175	¼þ	3626	Ç§¿Ë	1,608,585
202002	62101030	»¯ÏËÕ±ÄØ»òÎÞ·ÄÖ¯ÎïÖÆ·þ×°	331	ÈðÊ¿	12	ÆäËû¾èÔùÎï×Ê	21893	¼þ	4985	Ç§¿Ë	1,835,635
202002	62101030	»¯ÏËÕ±ÄØ»òÎÞ·ÄÖ¯ÎïÖÆ·þ×°	335	À­ÍÑÎ¬ÑÇ	10	Ò»°ãÃ³Ò×	248	¼þ	72	Ç§¿Ë	49,804
202002	62101030	»¯ÏËÕ±ÄØ»òÎÞ·ÄÖ¯ÎïÖÆ·þ×°	335	À­ÍÑÎ¬ÑÇ	12	ÆäËû¾èÔùÎï×Ê	378	¼þ	80	Ç§¿Ë	50,397
202002	62101030	»¯ÏËÕ±ÄØ»òÎÞ·ÄÖ¯ÎïÖÆ·þ×°	336	Á¢ÌÕÍð	10	Ò»°ãÃ³Ò×	1246	¼þ	233	Ç§¿Ë	48,689
202002	62101030	»¯ÏËÕ±ÄØ»òÎÞ·ÄÖ¯ÎïÖÆ·þ×°	337	¸ñÂ³¼ªÑÇ	10	Ò»°ãÃ³Ò×	523	¼þ	113	Ç§¿Ë	12,021
202002	62101030	»¯ÏËÕ±ÄØ»òÎÞ·ÄÖ¯ÎïÖÆ·þ×°	340	°×¶íÂÞË¹	10	Ò»°ãÃ³Ò×	200	¼þ	46	Ç§¿Ë	4,805
202002	62101030	»¯ÏËÕ±ÄØ»òÎÞ·ÄÖ¯ÎïÖÆ·þ×°	340	°×¶íÂÞË¹	12	ÆäËû¾èÔùÎï×Ê	4111	¼þ	572	Ç§¿Ë	187,502
202002	62101030	»¯ÏËÕ±ÄØ»òÎÞ·ÄÖ¯ÎïÖÆ·þ×°	344	¶íÂÞË¹Áª°î	10	Ò»°ãÃ³Ò×	255540	¼þ	47044	Ç§¿Ë	10,359,968
202002	62101030	»¯ÏËÕ±ÄØ»òÎÞ·ÄÖ¯ÎïÖÆ·þ×°	344	¶íÂÞË¹Áª°î	12	ÆäËû¾èÔùÎï×Ê	89063	¼þ	15618	Ç§¿Ë	4,439,879
202002	62101030	»¯ÏËÕ±ÄØ»òÎÞ·ÄÖ¯ÎïÖÆ·þ×°	347	ÎÚ¿ËÀ¼	10	Ò»°ãÃ³Ò×	33965	¼þ	6394	Ç§¿Ë	4,394,731
202002	62101030	»¯ÏËÕ±ÄØ»òÎÞ·ÄÖ¯ÎïÖÆ·þ×°	347	ÎÚ¿ËÀ¼	12	ÆäËû¾èÔùÎï×Ê	33501	¼þ	3943	Ç§¿Ë	1,276,862
202002	62101030	»¯ÏËÕ±ÄØ»òÎÞ·ÄÖ¯ÎïÖÆ·þ×°	350	Ë¹ÂåÎÄÄáÑÇ	10	Ò»°ãÃ³Ò×	424	¼þ	100	Ç§¿Ë	80,906
202002	62101030	»¯ÏËÕ±ÄØ»òÎÞ·ÄÖ¯ÎïÖÆ·þ×°	350	Ë¹ÂåÎÄÄáÑÇ	12	ÆäËû¾èÔùÎï×Ê	7656	¼þ	497	Ç§¿Ë	66,169
202002	62101030	»¯ÏËÕ±ÄØ»òÎÞ·ÄÖ¯ÎïÖÆ·þ×°	351	¿ËÂÞµØÑÇ	10	Ò»°ãÃ³Ò×	617	¼þ	51	Ç§¿Ë	15,020
202002	62101030	»¯ÏËÕ±ÄØ»òÎÞ·ÄÖ¯ÎïÖÆ·þ×°	351	¿ËÂÞµØÑÇ	12	ÆäËû¾èÔùÎï×Ê	500	¼þ	100	Ç§¿Ë	90,000
202002	62101030	»¯ÏËÕ±ÄØ»òÎÞ·ÄÖ¯ÎïÖÆ·þ×°	352	½Ý¿Ë	10	Ò»°ãÃ³Ò×	15544	¼þ	3138	Ç§¿Ë	1,722,544
202002	62101030	»¯ÏËÕ±ÄØ»òÎÞ·ÄÖ¯ÎïÖÆ·þ×°	352	½Ý¿Ë	12	ÆäËû¾èÔùÎï×Ê	8090	¼þ	1576	Ç§¿Ë	1,016,064
202002	62101030	»¯ÏËÕ±ÄØ»òÎÞ·ÄÖ¯ÎïÖÆ·þ×°	353	Ë¹Âå·¥¿Ë	10	Ò»°ãÃ³Ò×	477	¼þ	179	Ç§¿Ë	59,046
202002	62101030	»¯ÏËÕ±ÄØ»òÎÞ·ÄÖ¯ÎïÖÆ·þ×°	353	Ë¹Âå·¥¿Ë	12	ÆäËû¾èÔùÎï×Ê	61719	¼þ	12496	Ç§¿Ë	2,936,268
202002	62101030	»¯ÏËÕ±ÄØ»òÎÞ·ÄÖ¯ÎïÖÆ·þ×°	355	²¨ºÚ	12	ÆäËû¾èÔùÎï×Ê	1800	¼þ	320	Ç§¿Ë	63,625
202002	62101030	»¯ÏËÕ±ÄØ»òÎÞ·ÄÖ¯ÎïÖÆ·þ×°	358	Èû¶ûÎ¬ÑÇ	10	Ò»°ãÃ³Ò×	6171	¼þ	707	Ç§¿Ë	81,454
202002	62101030	»¯ÏËÕ±ÄØ»òÎÞ·ÄÖ¯ÎïÖÆ·þ×°	358	Èû¶ûÎ¬ÑÇ	12	ÆäËû¾èÔùÎï×Ê	12247	¼þ	2310	Ç§¿Ë	561,371
202002	62101030	»¯ÏËÕ±ÄØ»òÎÞ·ÄÖ¯ÎïÖÆ·þ×°	402	°¢¸ùÍ¢	10	Ò»°ãÃ³Ò×	13350	¼þ	2451	Ç§¿Ë	713,066
202002	62101030	»¯ÏËÕ±ÄØ»òÎÞ·ÄÖ¯ÎïÖÆ·þ×°	402	°¢¸ùÍ¢	12	ÆäËû¾èÔùÎï×Ê	25000	¼þ	6132	Ç§¿Ë	2,480,885
202002	62101030	»¯ÏËÕ±ÄØ»òÎÞ·ÄÖ¯ÎïÖÆ·þ×°	410	°ÍÎ÷	10	Ò»°ãÃ³Ò×	31937	¼þ	4103	Ç§¿Ë	1,479,118
202002	62101030	»¯ÏËÕ±ÄØ»òÎÞ·ÄÖ¯ÎïÖÆ·þ×°	410	°ÍÎ÷	12	ÆäËû¾èÔùÎï×Ê	35925	¼þ	6231	Ç§¿Ë	2,583,628
202002	62101030	»¯ÏËÕ±ÄØ»òÎÞ·ÄÖ¯ÎïÖÆ·þ×°	412	ÖÇÀû	10	Ò»°ãÃ³Ò×	1050	¼þ	189	Ç§¿Ë	22,392
202002	62101030	»¯ÏËÕ±ÄØ»òÎÞ·ÄÖ¯ÎïÖÆ·þ×°	412	ÖÇÀû	12	ÆäËû¾èÔùÎï×Ê	12300	¼þ	2680	Ç§¿Ë	683,469
202002	62101030	»¯ÏËÕ±ÄØ»òÎÞ·ÄÖ¯ÎïÖÆ·þ×°	413	¸çÂ×±ÈÑÇ	10	Ò»°ãÃ³Ò×	4900	¼þ	725	Ç§¿Ë	322,895
202002	62101030	»¯ÏËÕ±ÄØ»òÎÞ·ÄÖ¯ÎïÖÆ·þ×°	413	¸çÂ×±ÈÑÇ	12	ÆäËû¾èÔùÎï×Ê	350	¼þ	130	Ç§¿Ë	170,428
202002	62101030	»¯ÏËÕ±ÄØ»òÎÞ·ÄÖ¯ÎïÖÆ·þ×°	415	¸çË¹´ïÀè¼Ó	10	Ò»°ãÃ³Ò×	300	¼þ	48	Ç§¿Ë	16,936
202002	62101030	»¯ÏËÕ±ÄØ»òÎÞ·ÄÖ¯ÎïÖÆ·þ×°	415	¸çË¹´ïÀè¼Ó	12	ÆäËû¾èÔùÎï×Ê	1199	¼þ	121	Ç§¿Ë	41,391
202002	62101030	»¯ÏËÕ±ÄØ»òÎÞ·ÄÖ¯ÎïÖÆ·þ×°	419	¶ò¹Ï¶à¶û	10	Ò»°ãÃ³Ò×	1000	¼þ	120	Ç§¿Ë	7,711
202002	62101030	»¯ÏËÕ±ÄØ»òÎÞ·ÄÖ¯ÎïÖÆ·þ×°	426	ºé¶¼À­Ë¹	10	Ò»°ãÃ³Ò×	9158	¼þ	781	Ç§¿Ë	429,375
202002	62101030	»¯ÏËÕ±ÄØ»òÎÞ·ÄÖ¯ÎïÖÆ·þ×°	426	ºé¶¼À­Ë¹	12	ÆäËû¾èÔùÎï×Ê	13201	¼þ	2623	Ç§¿Ë	567,184
202002	62101030	»¯ÏËÕ±ÄØ»òÎÞ·ÄÖ¯ÎïÖÆ·þ×°	429	Ä«Î÷¸ç	10	Ò»°ãÃ³Ò×	166420	¼þ	29440	Ç§¿Ë	7,761,259
202002	62101030	»¯ÏËÕ±ÄØ»òÎÞ·ÄÖ¯ÎïÖÆ·þ×°	429	Ä«Î÷¸ç	12	ÆäËû¾èÔùÎï×Ê	28593	¼þ	5893	Ç§¿Ë	2,047,057
202002	62101030	»¯ÏËÕ±ÄØ»òÎÞ·ÄÖ¯ÎïÖÆ·þ×°	432	°ÍÄÃÂí	10	Ò»°ãÃ³Ò×	5000	¼þ	1200	Ç§¿Ë	251,909
202002	62101030	»¯ÏËÕ±ÄØ»òÎÞ·ÄÖ¯ÎïÖÆ·þ×°	434	ÃØÂ³	10	Ò»°ãÃ³Ò×	34475	¼þ	5498	Ç§¿Ë	3,411,224
202002	62101030	»¯ÏËÕ±ÄØ»òÎÞ·ÄÖ¯ÎïÖÆ·þ×°	434	ÃØÂ³	12	ÆäËû¾èÔùÎï×Ê	31434	¼þ	6032	Ç§¿Ë	1,400,708
202002	62101030	»¯ÏËÕ±ÄØ»òÎÞ·ÄÖ¯ÎïÖÆ·þ×°	442	ÌØÁ¢Äá´ïºÍ¶à°Í¸ç	10	Ò»°ãÃ³Ò×	3000	¼þ	600	Ç§¿Ë	332,258
202002	62101030	»¯ÏËÕ±ÄØ»òÎÞ·ÄÖ¯ÎïÖÆ·þ×°	501	¼ÓÄÃ´ó	10	Ò»°ãÃ³Ò×	21845	¼þ	5907	Ç§¿Ë	1,894,416
202002	62101030	»¯ÏËÕ±ÄØ»òÎÞ·ÄÖ¯ÎïÖÆ·þ×°	501	¼ÓÄÃ´ó	12	ÆäËû¾èÔùÎï×Ê	91716	¼þ	15197	Ç§¿Ë	6,265,510
202002	62101030	»¯ÏËÕ±ÄØ»òÎÞ·ÄÖ¯ÎïÖÆ·þ×°	502	ÃÀ¹ú	10	Ò»°ãÃ³Ò×	247303	¼þ	58578	Ç§¿Ë	18,210,604
202002	62101030	»¯ÏËÕ±ÄØ»òÎÞ·ÄÖ¯ÎïÖÆ·þ×°	502	ÃÀ¹ú	12	ÆäËû¾èÔùÎï×Ê	762689	¼þ	111818	Ç§¿Ë	38,330,618
202002	62101030	»¯ÏËÕ±ÄØ»òÎÞ·ÄÖ¯ÎïÖÆ·þ×°	601	°Ä´óÀûÑÇ	10	Ò»°ãÃ³Ò×	174744	¼þ	38126	Ç§¿Ë	11,688,340
202002	62101030	»¯ÏËÕ±ÄØ»òÎÞ·ÄÖ¯ÎïÖÆ·þ×°	601	°Ä´óÀûÑÇ	12	ÆäËû¾èÔùÎï×Ê	226565	¼þ	31116	Ç§¿Ë	7,384,022
202002	62101030	»¯ÏËÕ±ÄØ»òÎÞ·ÄÖ¯ÎïÖÆ·þ×°	609	ÐÂÎ÷À¼	10	Ò»°ãÃ³Ò×	442	¼þ	62	Ç§¿Ë	12,790
202002	62101030	»¯ÏËÕ±ÄØ»òÎÞ·ÄÖ¯ÎïÖÆ·þ×°	609	ÐÂÎ÷À¼	12	ÆäËû¾èÔùÎï×Ê	7874	¼þ	1656	Ç§¿Ë	617,363
202002	62101030	»¯ÏËÕ±ÄØ»òÎÞ·ÄÖ¯ÎïÖÆ·þ×°	701	¹ú(µØ)±ð²»Ïê	12	ÆäËû¾èÔùÎï×Ê	3086	¼þ	1344	Ç§¿Ë	452,419
202003	62101030	»¯ÏËÕ±ÄØ»òÎÞ·ÄÖ¯ÎïÖÆ·þ×°	102	°ÍÁÖ	10	Ò»°ãÃ³Ò×	3275	¼þ	726	Ç§¿Ë	244,604
202003	62101030	»¯ÏËÕ±ÄØ»òÎÞ·ÄÖ¯ÎïÖÆ·þ×°	103	ÃÏ¼ÓÀ­¹ú	10	Ò»°ãÃ³Ò×	50	¼þ	11	Ç§¿Ë	6,285
202003	62101030	»¯ÏËÕ±ÄØ»òÎÞ·ÄÖ¯ÎïÖÆ·þ×°	106	Ãåµé	10	Ò»°ãÃ³Ò×	840	¼þ	76	Ç§¿Ë	33,600
202003	62101030	»¯ÏËÕ±ÄØ»òÎÞ·ÄÖ¯ÎïÖÆ·þ×°	106	Ãåµé	12	ÆäËû¾èÔùÎï×Ê	20903	¼þ	2949	Ç§¿Ë	991,168
202003	62101030	»¯ÏËÕ±ÄØ»òÎÞ·ÄÖ¯ÎïÖÆ·þ×°	107	¼íÆÒÕ¯	10	Ò»°ãÃ³Ò×	188197	¼þ	40280	Ç§¿Ë	13,032,920
202003	62101030	»¯ÏËÕ±ÄØ»òÎÞ·ÄÖ¯ÎïÖÆ·þ×°	107	¼íÆÒÕ¯	12	ÆäËû¾èÔùÎï×Ê	541483	¼þ	67601	Ç§¿Ë	47,674,547
202003	62101030	»¯ÏËÕ±ÄØ»òÎÞ·ÄÖ¯ÎïÖÆ·þ×°	110	ÖÐ¹úÏã¸Û	12	ÆäËû¾èÔùÎï×Ê	5292	¼þ	835	Ç§¿Ë	373,833
202003	62101030	»¯ÏËÕ±ÄØ»òÎÞ·ÄÖ¯ÎïÖÆ·þ×°	111	Ó¡¶È	10	Ò»°ãÃ³Ò×	14564	¼þ	1906	Ç§¿Ë	389,442
202003	62101030	»¯ÏËÕ±ÄØ»òÎÞ·ÄÖ¯ÎïÖÆ·þ×°	111	Ó¡¶È	12	ÆäËû¾èÔùÎï×Ê	4835	¼þ	915	Ç§¿Ë	444,355
202003	62101030	»¯ÏËÕ±ÄØ»òÎÞ·ÄÖ¯ÎïÖÆ·þ×°	112	Ó¡¶ÈÄáÎ÷ÑÇ	10	Ò»°ãÃ³Ò×	25229	¼þ	7447	Ç§¿Ë	1,174,840
202003	62101030	»¯ÏËÕ±ÄØ»òÎÞ·ÄÖ¯ÎïÖÆ·þ×°	112	Ó¡¶ÈÄáÎ÷ÑÇ	12	ÆäËû¾èÔùÎï×Ê	15548	¼þ	2843	Ç§¿Ë	1,635,077
202003	62101030	»¯ÏËÕ±ÄØ»òÎÞ·ÄÖ¯ÎïÖÆ·þ×°	115	ÒÔÉ«ÁÐ	10	Ò»°ãÃ³Ò×	3235	¼þ	260	Ç§¿Ë	46,645
202003	62101030	»¯ÏËÕ±ÄØ»òÎÞ·ÄÖ¯ÎïÖÆ·þ×°	116	ÈÕ±¾	10	Ò»°ãÃ³Ò×	31042	¼þ	6439	Ç§¿Ë	3,357,287
202003	62101030	»¯ÏËÕ±ÄØ»òÎÞ·ÄÖ¯ÎïÖÆ·þ×°	116	ÈÕ±¾	12	ÆäËû¾èÔùÎï×Ê	96625	¼þ	21564	Ç§¿Ë	12,852,992
202003	62101030	»¯ÏËÕ±ÄØ»òÎÞ·ÄÖ¯ÎïÖÆ·þ×°	119	ÀÏÎÎ	12	ÆäËû¾èÔùÎï×Ê	2730	¼þ	708	Ç§¿Ë	504,920
202003	62101030	»¯ÏËÕ±ÄØ»òÎÞ·ÄÖ¯ÎïÖÆ·þ×°	122	ÂíÀ´Î÷ÑÇ	10	Ò»°ãÃ³Ò×	2718	¼þ	213	Ç§¿Ë	54,789
202003	62101030	»¯ÏËÕ±ÄØ»òÎÞ·ÄÖ¯ÎïÖÆ·þ×°	122	ÂíÀ´Î÷ÑÇ	12	ÆäËû¾èÔùÎï×Ê	11713	¼þ	2466	Ç§¿Ë	1,373,654
202003	62101030	»¯ÏËÕ±ÄØ»òÎÞ·ÄÖ¯ÎïÖÆ·þ×°	127	°Í»ùË¹Ì¹	10	Ò»°ãÃ³Ò×	7312	¼þ	1485	Ç§¿Ë	394,145
202003	62101030	»¯ÏËÕ±ÄØ»òÎÞ·ÄÖ¯ÎïÖÆ·þ×°	129	·ÆÂÉ±ö	12	ÆäËû¾èÔùÎï×Ê	18170	¼þ	1472	Ç§¿Ë	1,917,853
202003	62101030	»¯ÏËÕ±ÄØ»òÎÞ·ÄÖ¯ÎïÖÆ·þ×°	132	ÐÂ¼ÓÆÂ	10	Ò»°ãÃ³Ò×	8482	¼þ	2507	Ç§¿Ë	1,393,606
202003	62101030	»¯ÏËÕ±ÄØ»òÎÞ·ÄÖ¯ÎïÖÆ·þ×°	132	ÐÂ¼ÓÆÂ	12	ÆäËû¾èÔùÎï×Ê	13998	¼þ	2687	Ç§¿Ë	734,335
202003	62101030	»¯ÏËÕ±ÄØ»òÎÞ·ÄÖ¯ÎïÖÆ·þ×°	133	º«¹ú	10	Ò»°ãÃ³Ò×	174465	¼þ	34407	Ç§¿Ë	23,317,092
202003	62101030	»¯ÏËÕ±ÄØ»òÎÞ·ÄÖ¯ÎïÖÆ·þ×°	133	º«¹ú	12	ÆäËû¾èÔùÎï×Ê	99730	¼þ	22652	Ç§¿Ë	9,156,002
202003	62101030	»¯ÏËÕ±ÄØ»òÎÞ·ÄÖ¯ÎïÖÆ·þ×°	134	Ë¹ÀïÀ¼¿¨	10	Ò»°ãÃ³Ò×	11600	¼þ	1362	Ç§¿Ë	201,411
202003	62101030	»¯ÏËÕ±ÄØ»òÎÞ·ÄÖ¯ÎïÖÆ·þ×°	134	Ë¹ÀïÀ¼¿¨	12	ÆäËû¾èÔùÎï×Ê	49	¼þ	10	Ç§¿Ë	4,239
202003	62101030	»¯ÏËÕ±ÄØ»òÎÞ·ÄÖ¯ÎïÖÆ·þ×°	136	Ì©¹ú	10	Ò»°ãÃ³Ò×	11322	¼þ	2038	Ç§¿Ë	504,110
202003	62101030	»¯ÏËÕ±ÄØ»òÎÞ·ÄÖ¯ÎïÖÆ·þ×°	136	Ì©¹ú	11	¹ú¼Ò¼ä¡¢¹ú¼Ê×éÖ¯ÎÞ³¥Ô®ÖúºÍÔùËÍµÄÎï×Ê	380	¼þ	75	Ç§¿Ë	79,814
202003	62101030	»¯ÏËÕ±ÄØ»òÎÞ·ÄÖ¯ÎïÖÆ·þ×°	136	Ì©¹ú	12	ÆäËû¾èÔùÎï×Ê	50400	¼þ	10149	Ç§¿Ë	5,816,634
202003	62101030	»¯ÏËÕ±ÄØ»òÎÞ·ÄÖ¯ÎïÖÆ·þ×°	137	ÍÁ¶úÆä	10	Ò»°ãÃ³Ò×	168536	¼þ	34013	Ç§¿Ë	14,817,764
202003	62101030	»¯ÏËÕ±ÄØ»òÎÞ·ÄÖ¯ÎïÖÆ·þ×°	137	ÍÁ¶úÆä	12	ÆäËû¾èÔùÎï×Ê	175396	¼þ	32753	Ç§¿Ë	23,145,225
202003	62101030	»¯ÏËÕ±ÄØ»òÎÞ·ÄÖ¯ÎïÖÆ·þ×°	138	°¢ÁªÇõ	10	Ò»°ãÃ³Ò×	1200	¼þ	255	Ç§¿Ë	36,502
202003	62101030	»¯ÏËÕ±ÄØ»òÎÞ·ÄÖ¯ÎïÖÆ·þ×°	138	°¢ÁªÇõ	12	ÆäËû¾èÔùÎï×Ê	25600	¼þ	4560	Ç§¿Ë	1,330,205
202003	62101030	»¯ÏËÕ±ÄØ»òÎÞ·ÄÖ¯ÎïÖÆ·þ×°	141	Ô½ÄÏ	10	Ò»°ãÃ³Ò×	1245431	¼þ	228693	Ç§¿Ë	29,662,840
202003	62101030	»¯ÏËÕ±ÄØ»òÎÞ·ÄÖ¯ÎïÖÆ·þ×°	141	Ô½ÄÏ	12	ÆäËû¾èÔùÎï×Ê	225882	¼þ	45177	Ç§¿Ë	18,141,788
202003	62101030	»¯ÏËÕ±ÄØ»òÎÞ·ÄÖ¯ÎïÖÆ·þ×°	142	ÖÐ¹ú	10	Ò»°ãÃ³Ò×	838671	¼þ	164776	Ç§¿Ë	65,814,850
202003	62101030	»¯ÏËÕ±ÄØ»òÎÞ·ÄÖ¯ÎïÖÆ·þ×°	142	ÖÐ¹ú	11	¹ú¼Ò¼ä¡¢¹ú¼Ê×éÖ¯ÎÞ³¥Ô®ÖúºÍÔùËÍµÄÎï×Ê	27987	¼þ	6686	Ç§¿Ë	536,592
202003	62101030	»¯ÏËÕ±ÄØ»òÎÞ·ÄÖ¯ÎïÖÆ·þ×°	142	ÖÐ¹ú	12	ÆäËû¾èÔùÎï×Ê	1152488	¼þ	195367	Ç§¿Ë	78,370,456
202003	62101030	»¯ÏËÕ±ÄØ»òÎÞ·ÄÖ¯ÎïÖÆ·þ×°	143	ÖÐ¹úÌ¨Íå	10	Ò»°ãÃ³Ò×	29020	¼þ	7290	Ç§¿Ë	3,215,501
202003	62101030	»¯ÏËÕ±ÄØ»òÎÞ·ÄÖ¯ÎïÖÆ·þ×°	143	ÖÐ¹úÌ¨Íå	11	¹ú¼Ò¼ä¡¢¹ú¼Ê×éÖ¯ÎÞ³¥Ô®ÖúºÍÔùËÍµÄÎï×Ê	1120	¼þ	222	Ç§¿Ë	235,240
202003	62101030	»¯ÏËÕ±ÄØ»òÎÞ·ÄÖ¯ÎïÖÆ·þ×°	143	ÖÐ¹úÌ¨Íå	12	ÆäËû¾èÔùÎï×Ê	51470	¼þ	9953	Ç§¿Ë	4,105,322
202003	62101030	»¯ÏËÕ±ÄØ»òÎÞ·ÄÖ¯ÎïÖÆ·þ×°	145	¹þÈø¿ËË¹Ì¹	10	Ò»°ãÃ³Ò×	393944	¼þ	65449	Ç§¿Ë	21,821,247
202003	62101030	»¯ÏËÕ±ÄØ»òÎÞ·ÄÖ¯ÎïÖÆ·þ×°	145	¹þÈø¿ËË¹Ì¹	12	ÆäËû¾èÔùÎï×Ê	10810	¼þ	2042	Ç§¿Ë	1,212,000
202003	62101030	»¯ÏËÕ±ÄØ»òÎÞ·ÄÖ¯ÎïÖÆ·þ×°	146	¼ª¶û¼ªË¹Ë¹Ì¹	10	Ò»°ãÃ³Ò×	55820	¼þ	9505	Ç§¿Ë	703,452
202003	62101030	»¯ÏËÕ±ÄØ»òÎÞ·ÄÖ¯ÎïÖÆ·þ×°	149	ÎÚ×È±ð¿ËË¹Ì¹	10	Ò»°ãÃ³Ò×	600	¼þ	85	Ç§¿Ë	11,384
202003	62101030	»¯ÏËÕ±ÄØ»òÎÞ·ÄÖ¯ÎïÖÆ·þ×°	149	ÎÚ×È±ð¿ËË¹Ì¹	12	ÆäËû¾èÔùÎï×Ê	1200	¼þ	180	Ç§¿Ë	260,585
202003	62101030	»¯ÏËÕ±ÄØ»òÎÞ·ÄÖ¯ÎïÖÆ·þ×°	201	°¢¶û¼°ÀûÑÇ	10	Ò»°ãÃ³Ò×	100	¼þ	30	Ç§¿Ë	2,850
202003	62101030	»¯ÏËÕ±ÄØ»òÎÞ·ÄÖ¯ÎïÖÆ·þ×°	215	°£¼°	10	Ò»°ãÃ³Ò×	6350	¼þ	838	Ç§¿Ë	114,945
202003	62101030	»¯ÏËÕ±ÄØ»òÎÞ·ÄÖ¯ÎïÖÆ·þ×°	225	Àû±ÈÀïÑÇ	12	ÆäËû¾èÔùÎï×Ê	16550	¼þ	3490	Ç§¿Ë	1,732,256
202003	62101030	»¯ÏËÕ±ÄØ»òÎÞ·ÄÖ¯ÎïÖÆ·þ×°	232	Ä¦Âå¸ç	12	ÆäËû¾èÔùÎï×Ê	340	¼þ	74	Ç§¿Ë	16,663
202003	62101030	»¯ÏËÕ±ÄØ»òÎÞ·ÄÖ¯ÎïÖÆ·þ×°	236	ÄáÈÕÀûÑÇ	12	ÆäËû¾èÔùÎï×Ê	5720	¼þ	1000	Ç§¿Ë	219,076
202003	62101030	»¯ÏËÕ±ÄØ»òÎÞ·ÄÖ¯ÎïÖÆ·þ×°	244	ÄÏ·Ç	10	Ò»°ãÃ³Ò×	7202	¼þ	1925	Ç§¿Ë	669,941
202003	62101030	»¯ÏËÕ±ÄØ»òÎÞ·ÄÖ¯ÎïÖÆ·þ×°	244	ÄÏ·Ç	12	ÆäËû¾èÔùÎï×Ê	21073	¼þ	4655	Ç§¿Ë	2,622,880
202003	62101030	»¯ÏËÕ±ÄØ»òÎÞ·ÄÖ¯ÎïÖÆ·þ×°	301	±ÈÀûÊ±	10	Ò»°ãÃ³Ò×	22194	¼þ	4232	Ç§¿Ë	3,243,603
202003	62101030	»¯ÏËÕ±ÄØ»òÎÞ·ÄÖ¯ÎïÖÆ·þ×°	301	±ÈÀûÊ±	12	ÆäËû¾èÔùÎï×Ê	26593	¼þ	6019	Ç§¿Ë	4,647,561
202003	62101030	»¯ÏËÕ±ÄØ»òÎÞ·ÄÖ¯ÎïÖÆ·þ×°	302	µ¤Âó	10	Ò»°ãÃ³Ò×	38007	¼þ	8037	Ç§¿Ë	1,630,001
202003	62101030	»¯ÏËÕ±ÄØ»òÎÞ·ÄÖ¯ÎïÖÆ·þ×°	302	µ¤Âó	12	ÆäËû¾èÔùÎï×Ê	8023	¼þ	705	Ç§¿Ë	526,586
202003	62101030	»¯ÏËÕ±ÄØ»òÎÞ·ÄÖ¯ÎïÖÆ·þ×°	303	Ó¢¹ú	10	Ò»°ãÃ³Ò×	66015	¼þ	16881	Ç§¿Ë	6,444,096
202003	62101030	»¯ÏËÕ±ÄØ»òÎÞ·ÄÖ¯ÎïÖÆ·þ×°	303	Ó¢¹ú	12	ÆäËû¾èÔùÎï×Ê	166083	¼þ	36952	Ç§¿Ë	14,131,153
202003	62101030	»¯ÏËÕ±ÄØ»òÎÞ·ÄÖ¯ÎïÖÆ·þ×°	304	µÂ¹ú	10	Ò»°ãÃ³Ò×	578191	¼þ	56589	Ç§¿Ë	15,947,850
202003	62101030	»¯ÏËÕ±ÄØ»òÎÞ·ÄÖ¯ÎïÖÆ·þ×°	304	µÂ¹ú	11	¹ú¼Ò¼ä¡¢¹ú¼Ê×éÖ¯ÎÞ³¥Ô®ÖúºÍÔùËÍµÄÎï×Ê	16849	¼þ	4451	Ç§¿Ë	775,279
202003	62101030	»¯ÏËÕ±ÄØ»òÎÞ·ÄÖ¯ÎïÖÆ·þ×°	304	µÂ¹ú	12	ÆäËû¾èÔùÎï×Ê	643656	¼þ	81103	Ç§¿Ë	22,609,464
202003	62101030	»¯ÏËÕ±ÄØ»òÎÞ·ÄÖ¯ÎïÖÆ·þ×°	305	·¨¹ú	10	Ò»°ãÃ³Ò×	53744	¼þ	15086	Ç§¿Ë	7,484,063
202003	62101030	»¯ÏËÕ±ÄØ»òÎÞ·ÄÖ¯ÎïÖÆ·þ×°	305	·¨¹ú	12	ÆäËû¾èÔùÎï×Ê	181048	¼þ	40800	Ç§¿Ë	14,550,374
202003	62101030	»¯ÏËÕ±ÄØ»òÎÞ·ÄÖ¯ÎïÖÆ·þ×°	306	°®¶ûÀ¼	10	Ò»°ãÃ³Ò×	720	¼þ	173	Ç§¿Ë	41,866
202003	62101030	»¯ÏËÕ±ÄØ»òÎÞ·ÄÖ¯ÎïÖÆ·þ×°	306	°®¶ûÀ¼	12	ÆäËû¾èÔùÎï×Ê	2525	¼þ	729	Ç§¿Ë	277,242
202003	62101030	»¯ÏËÕ±ÄØ»òÎÞ·ÄÖ¯ÎïÖÆ·þ×°	307	Òâ´óÀû	10	Ò»°ãÃ³Ò×	129971	¼þ	28401	Ç§¿Ë	10,182,340
202003	62101030	»¯ÏËÕ±ÄØ»òÎÞ·ÄÖ¯ÎïÖÆ·þ×°	307	Òâ´óÀû	12	ÆäËû¾èÔùÎï×Ê	126572	¼þ	25235	Ç§¿Ë	7,675,694
202003	62101030	»¯ÏËÕ±ÄØ»òÎÞ·ÄÖ¯ÎïÖÆ·þ×°	308	Â¬É­±¤	10	Ò»°ãÃ³Ò×	9927	¼þ	2643	Ç§¿Ë	1,412,221
202003	62101030	»¯ÏËÕ±ÄØ»òÎÞ·ÄÖ¯ÎïÖÆ·þ×°	308	Â¬É­±¤	12	ÆäËû¾èÔùÎï×Ê	43354	¼þ	11311	Ç§¿Ë	6,432,309
202003	62101030	»¯ÏËÕ±ÄØ»òÎÞ·ÄÖ¯ÎïÖÆ·þ×°	309	ºÉÀ¼	10	Ò»°ãÃ³Ò×	24595	¼þ	5513	Ç§¿Ë	2,853,787
202003	62101030	»¯ÏËÕ±ÄØ»òÎÞ·ÄÖ¯ÎïÖÆ·þ×°	309	ºÉÀ¼	12	ÆäËû¾èÔùÎï×Ê	40499	¼þ	9501	Ç§¿Ë	5,188,648
202003	62101030	»¯ÏËÕ±ÄØ»òÎÞ·ÄÖ¯ÎïÖÆ·þ×°	311	ÆÏÌÑÑÀ	10	Ò»°ãÃ³Ò×	22256	¼þ	3947	Ç§¿Ë	1,485,648
202003	62101030	»¯ÏËÕ±ÄØ»òÎÞ·ÄÖ¯ÎïÖÆ·þ×°	311	ÆÏÌÑÑÀ	12	ÆäËû¾èÔùÎï×Ê	20230	¼þ	3688	Ç§¿Ë	845,003
202003	62101030	»¯ÏËÕ±ÄØ»òÎÞ·ÄÖ¯ÎïÖÆ·þ×°	312	Î÷°àÑÀ	10	Ò»°ãÃ³Ò×	39687	¼þ	9706	Ç§¿Ë	4,603,906
202003	62101030	»¯ÏËÕ±ÄØ»òÎÞ·ÄÖ¯ÎïÖÆ·þ×°	312	Î÷°àÑÀ	12	ÆäËû¾èÔùÎï×Ê	118290	¼þ	26067	Ç§¿Ë	12,801,486
202003	62101030	»¯ÏËÕ±ÄØ»òÎÞ·ÄÖ¯ÎïÖÆ·þ×°	315	°ÂµØÀû	10	Ò»°ãÃ³Ò×	5250	¼þ	1100	Ç§¿Ë	437,109
202003	62101030	»¯ÏËÕ±ÄØ»òÎÞ·ÄÖ¯ÎïÖÆ·þ×°	315	°ÂµØÀû	12	ÆäËû¾èÔùÎï×Ê	6891	¼þ	1433	Ç§¿Ë	633,871
202003	62101030	»¯ÏËÕ±ÄØ»òÎÞ·ÄÖ¯ÎïÖÆ·þ×°	316	±£¼ÓÀûÑÇ	10	Ò»°ãÃ³Ò×	3796	¼þ	750	Ç§¿Ë	310,536
202003	62101030	»¯ÏËÕ±ÄØ»òÎÞ·ÄÖ¯ÎïÖÆ·þ×°	318	·ÒÀ¼	10	Ò»°ãÃ³Ò×	309	¼þ	70	Ç§¿Ë	58,085
202003	62101030	»¯ÏËÕ±ÄØ»òÎÞ·ÄÖ¯ÎïÖÆ·þ×°	318	·ÒÀ¼	12	ÆäËû¾èÔùÎï×Ê	4034	¼þ	910	Ç§¿Ë	406,215
202003	62101030	»¯ÏËÕ±ÄØ»òÎÞ·ÄÖ¯ÎïÖÆ·þ×°	321	ÐÙÑÀÀû	10	Ò»°ãÃ³Ò×	10934	¼þ	1528	Ç§¿Ë	510,504
202003	62101030	»¯ÏËÕ±ÄØ»òÎÞ·ÄÖ¯ÎïÖÆ·þ×°	321	ÐÙÑÀÀû	12	ÆäËû¾èÔùÎï×Ê	23232	¼þ	3331	Ç§¿Ë	2,055,102
202003	62101030	»¯ÏËÕ±ÄØ»òÎÞ·ÄÖ¯ÎïÖÆ·þ×°	324	Âí¶úËû	10	Ò»°ãÃ³Ò×	1680	¼þ	459	Ç§¿Ë	120,461
202003	62101030	»¯ÏËÕ±ÄØ»òÎÞ·ÄÖ¯ÎïÖÆ·þ×°	326	Å²Íþ	11	¹ú¼Ò¼ä¡¢¹ú¼Ê×éÖ¯ÎÞ³¥Ô®ÖúºÍÔùËÍµÄÎï×Ê	1000	¼þ	218	Ç§¿Ë	34,158
202003	62101030	»¯ÏËÕ±ÄØ»òÎÞ·ÄÖ¯ÎïÖÆ·þ×°	326	Å²Íþ	12	ÆäËû¾èÔùÎï×Ê	5000	¼þ	800	Ç§¿Ë	957,015
202003	62101030	»¯ÏËÕ±ÄØ»òÎÞ·ÄÖ¯ÎïÖÆ·þ×°	327	²¨À¼	10	Ò»°ãÃ³Ò×	85044	¼þ	19598	Ç§¿Ë	4,155,565
202003	62101030	»¯ÏËÕ±ÄØ»òÎÞ·ÄÖ¯ÎïÖÆ·þ×°	327	²¨À¼	12	ÆäËû¾èÔùÎï×Ê	20547	¼þ	4771	Ç§¿Ë	2,697,040
202003	62101030	»¯ÏËÕ±ÄØ»òÎÞ·ÄÖ¯ÎïÖÆ·þ×°	328	ÂÞÂíÄáÑÇ	10	Ò»°ãÃ³Ò×	8620	¼þ	1675	Ç§¿Ë	890,834
202003	62101030	»¯ÏËÕ±ÄØ»òÎÞ·ÄÖ¯ÎïÖÆ·þ×°	328	ÂÞÂíÄáÑÇ	12	ÆäËû¾èÔùÎï×Ê	21359	¼þ	5646	Ç§¿Ë	3,330,739
202003	62101030	»¯ÏËÕ±ÄØ»òÎÞ·ÄÖ¯ÎïÖÆ·þ×°	330	Èðµä	10	Ò»°ãÃ³Ò×	4	¼þ	7	Ç§¿Ë	28,078
202003	62101030	»¯ÏËÕ±ÄØ»òÎÞ·ÄÖ¯ÎïÖÆ·þ×°	330	Èðµä	12	ÆäËû¾èÔùÎï×Ê	8359	¼þ	1995	Ç§¿Ë	451,716
202003	62101030	»¯ÏËÕ±ÄØ»òÎÞ·ÄÖ¯ÎïÖÆ·þ×°	331	ÈðÊ¿	10	Ò»°ãÃ³Ò×	20052	¼þ	3741	Ç§¿Ë	1,841,679
202003	62101030	»¯ÏËÕ±ÄØ»òÎÞ·ÄÖ¯ÎïÖÆ·þ×°	331	ÈðÊ¿	12	ÆäËû¾èÔùÎï×Ê	24596	¼þ	5290	Ç§¿Ë	3,327,109
202003	62101030	»¯ÏËÕ±ÄØ»òÎÞ·ÄÖ¯ÎïÖÆ·þ×°	336	Á¢ÌÕÍð	10	Ò»°ãÃ³Ò×	325	¼þ	246	Ç§¿Ë	210,159
202003	62101030	»¯ÏËÕ±ÄØ»òÎÞ·ÄÖ¯ÎïÖÆ·þ×°	337	¸ñÂ³¼ªÑÇ	12	ÆäËû¾èÔùÎï×Ê	17475	¼þ	3340	Ç§¿Ë	1,507,771
202003	62101030	»¯ÏËÕ±ÄØ»òÎÞ·ÄÖ¯ÎïÖÆ·þ×°	340	°×¶íÂÞË¹	10	Ò»°ãÃ³Ò×	15284	¼þ	3282	Ç§¿Ë	1,463,880
202003	62101030	»¯ÏËÕ±ÄØ»òÎÞ·ÄÖ¯ÎïÖÆ·þ×°	340	°×¶íÂÞË¹	12	ÆäËû¾èÔùÎï×Ê	3574	¼þ	820	Ç§¿Ë	91,327
202003	62101030	»¯ÏËÕ±ÄØ»òÎÞ·ÄÖ¯ÎïÖÆ·þ×°	344	¶íÂÞË¹Áª°î	10	Ò»°ãÃ³Ò×	61374	¼þ	11930	Ç§¿Ë	2,266,995
202003	62101030	»¯ÏËÕ±ÄØ»òÎÞ·ÄÖ¯ÎïÖÆ·þ×°	344	¶íÂÞË¹Áª°î	12	ÆäËû¾èÔùÎï×Ê	298425	¼þ	38966	Ç§¿Ë	12,787,155
202003	62101030	»¯ÏËÕ±ÄØ»òÎÞ·ÄÖ¯ÎïÖÆ·þ×°	347	ÎÚ¿ËÀ¼	10	Ò»°ãÃ³Ò×	3500	¼þ	704	Ç§¿Ë	79,206
202003	62101030	»¯ÏËÕ±ÄØ»òÎÞ·ÄÖ¯ÎïÖÆ·þ×°	347	ÎÚ¿ËÀ¼	12	ÆäËû¾èÔùÎï×Ê	4600	¼þ	943	Ç§¿Ë	373,035
202003	62101030	»¯ÏËÕ±ÄØ»òÎÞ·ÄÖ¯ÎïÖÆ·þ×°	350	Ë¹ÂåÎÄÄáÑÇ	10	Ò»°ãÃ³Ò×	1130	¼þ	222	Ç§¿Ë	57,402
202003	62101030	»¯ÏËÕ±ÄØ»òÎÞ·ÄÖ¯ÎïÖÆ·þ×°	352	½Ý¿Ë	10	Ò»°ãÃ³Ò×	6442	¼þ	992	Ç§¿Ë	769,918
202003	62101030	»¯ÏËÕ±ÄØ»òÎÞ·ÄÖ¯ÎïÖÆ·þ×°	352	½Ý¿Ë	12	ÆäËû¾èÔùÎï×Ê	7067	¼þ	1034	Ç§¿Ë	563,534
202003	62101030	»¯ÏËÕ±ÄØ»òÎÞ·ÄÖ¯ÎïÖÆ·þ×°	353	Ë¹Âå·¥¿Ë	10	Ò»°ãÃ³Ò×	825	¼þ	307	Ç§¿Ë	166,334
202003	62101030	»¯ÏËÕ±ÄØ»òÎÞ·ÄÖ¯ÎïÖÆ·þ×°	353	Ë¹Âå·¥¿Ë	12	ÆäËû¾èÔùÎï×Ê	19652	¼þ	3935	Ç§¿Ë	1,400,000
202003	62101030	»¯ÏËÕ±ÄØ»òÎÞ·ÄÖ¯ÎïÖÆ·þ×°	402	°¢¸ùÍ¢	10	Ò»°ãÃ³Ò×	3425	¼þ	608	Ç§¿Ë	254,397
202003	62101030	»¯ÏËÕ±ÄØ»òÎÞ·ÄÖ¯ÎïÖÆ·þ×°	402	°¢¸ùÍ¢	12	ÆäËû¾èÔùÎï×Ê	21924	¼þ	2663	Ç§¿Ë	1,549,114
202003	62101030	»¯ÏËÕ±ÄØ»òÎÞ·ÄÖ¯ÎïÖÆ·þ×°	410	°ÍÎ÷	10	Ò»°ãÃ³Ò×	45831	¼þ	6868	Ç§¿Ë	3,312,618
202003	62101030	»¯ÏËÕ±ÄØ»òÎÞ·ÄÖ¯ÎïÖÆ·þ×°	410	°ÍÎ÷	12	ÆäËû¾èÔùÎï×Ê	69836	¼þ	13875	Ç§¿Ë	5,509,673
202003	62101030	»¯ÏËÕ±ÄØ»òÎÞ·ÄÖ¯ÎïÖÆ·þ×°	412	ÖÇÀû	10	Ò»°ãÃ³Ò×	26547	¼þ	5696	Ç§¿Ë	1,158,172
202003	62101030	»¯ÏËÕ±ÄØ»òÎÞ·ÄÖ¯ÎïÖÆ·þ×°	412	ÖÇÀû	12	ÆäËû¾èÔùÎï×Ê	12585	¼þ	2374	Ç§¿Ë	583,146
202003	62101030	»¯ÏËÕ±ÄØ»òÎÞ·ÄÖ¯ÎïÖÆ·þ×°	413	¸çÂ×±ÈÑÇ	10	Ò»°ãÃ³Ò×	64201	¼þ	11331	Ç§¿Ë	2,930,881
202003	62101030	»¯ÏËÕ±ÄØ»òÎÞ·ÄÖ¯ÎïÖÆ·þ×°	413	¸çÂ×±ÈÑÇ	12	ÆäËû¾èÔùÎï×Ê	3586	¼þ	806	Ç§¿Ë	206,795
202003	62101030	»¯ÏËÕ±ÄØ»òÎÞ·ÄÖ¯ÎïÖÆ·þ×°	415	¸çË¹´ïÀè¼Ó	10	Ò»°ãÃ³Ò×	200	¼þ	66	Ç§¿Ë	11,762
202003	62101030	»¯ÏËÕ±ÄØ»òÎÞ·ÄÖ¯ÎïÖÆ·þ×°	419	¶ò¹Ï¶à¶û	10	Ò»°ãÃ³Ò×	3000	¼þ	595	Ç§¿Ë	75,077
202003	62101030	»¯ÏËÕ±ÄØ»òÎÞ·ÄÖ¯ÎïÖÆ·þ×°	426	ºé¶¼À­Ë¹	10	Ò»°ãÃ³Ò×	6550	¼þ	1048	Ç§¿Ë	261,665
202003	62101030	»¯ÏËÕ±ÄØ»òÎÞ·ÄÖ¯ÎïÖÆ·þ×°	426	ºé¶¼À­Ë¹	12	ÆäËû¾èÔùÎï×Ê	216	¼þ	65	Ç§¿Ë	28,609
202003	62101030	»¯ÏËÕ±ÄØ»òÎÞ·ÄÖ¯ÎïÖÆ·þ×°	427	ÑÀÂò¼Ó	12	ÆäËû¾èÔùÎï×Ê	2000	¼þ	370	Ç§¿Ë	277,248
202003	62101030	»¯ÏËÕ±ÄØ»òÎÞ·ÄÖ¯ÎïÖÆ·þ×°	429	Ä«Î÷¸ç	10	Ò»°ãÃ³Ò×	47909	¼þ	11753	Ç§¿Ë	4,443,040
202003	62101030	»¯ÏËÕ±ÄØ»òÎÞ·ÄÖ¯ÎïÖÆ·þ×°	429	Ä«Î÷¸ç	12	ÆäËû¾èÔùÎï×Ê	28756	¼þ	6782	Ç§¿Ë	2,121,820
202003	62101030	»¯ÏËÕ±ÄØ»òÎÞ·ÄÖ¯ÎïÖÆ·þ×°	432	°ÍÄÃÂí	12	ÆäËû¾èÔùÎï×Ê	912	¼þ	136	Ç§¿Ë	23,087
202003	62101030	»¯ÏËÕ±ÄØ»òÎÞ·ÄÖ¯ÎïÖÆ·þ×°	434	ÃØÂ³	10	Ò»°ãÃ³Ò×	500	¼þ	105	Ç§¿Ë	115,979
202003	62101030	»¯ÏËÕ±ÄØ»òÎÞ·ÄÖ¯ÎïÖÆ·þ×°	501	¼ÓÄÃ´ó	10	Ò»°ãÃ³Ò×	20035	¼þ	3641	Ç§¿Ë	588,872
202003	62101030	»¯ÏËÕ±ÄØ»òÎÞ·ÄÖ¯ÎïÖÆ·þ×°	501	¼ÓÄÃ´ó	12	ÆäËû¾èÔùÎï×Ê	111352	¼þ	19123	Ç§¿Ë	7,478,702
202003	62101030	»¯ÏËÕ±ÄØ»òÎÞ·ÄÖ¯ÎïÖÆ·þ×°	502	ÃÀ¹ú	10	Ò»°ãÃ³Ò×	187818	¼þ	26437	Ç§¿Ë	11,119,458
202003	62101030	»¯ÏËÕ±ÄØ»òÎÞ·ÄÖ¯ÎïÖÆ·þ×°	502	ÃÀ¹ú	12	ÆäËû¾èÔùÎï×Ê	748816	¼þ	96907	Ç§¿Ë	37,481,098
202003	62101030	»¯ÏËÕ±ÄØ»òÎÞ·ÄÖ¯ÎïÖÆ·þ×°	601	°Ä´óÀûÑÇ	10	Ò»°ãÃ³Ò×	17435	¼þ	4377	Ç§¿Ë	1,412,818
202003	62101030	»¯ÏËÕ±ÄØ»òÎÞ·ÄÖ¯ÎïÖÆ·þ×°	601	°Ä´óÀûÑÇ	12	ÆäËû¾èÔùÎï×Ê	131239	¼þ	17150	Ç§¿Ë	4,818,679
202003	62101030	»¯ÏËÕ±ÄØ»òÎÞ·ÄÖ¯ÎïÖÆ·þ×°	609	ÐÂÎ÷À¼	10	Ò»°ãÃ³Ò×	1877	¼þ	234	Ç§¿Ë	42,995
202003	62101030	»¯ÏËÕ±ÄØ»òÎÞ·ÄÖ¯ÎïÖÆ·þ×°	609	ÐÂÎ÷À¼	12	ÆäËû¾èÔùÎï×Ê	38770	¼þ	7752	Ç§¿Ë	2,931,607
202003	62101030	»¯ÏËÕ±ÄØ»òÎÞ·ÄÖ¯ÎïÖÆ·þ×°	611	°Í²¼ÑÇÐÂ¼¸ÄÚÑÇ	12	ÆäËû¾èÔùÎï×Ê	600	¼þ	150	Ç§¿Ë	120,000
202004	62101030	»¯ÏËÕ±ÄØ»òÎÞ·ÄÖ¯ÎïÖÆ·þ×°	103	ÃÏ¼ÓÀ­¹ú	10	Ò»°ãÃ³Ò×	299	¼þ	131	Ç§¿Ë	2,120
202004	62101030	»¯ÏËÕ±ÄØ»òÎÞ·ÄÖ¯ÎïÖÆ·þ×°	107	¼íÆÒÕ¯	10	Ò»°ãÃ³Ò×	167819	¼þ	25206	Ç§¿Ë	5,325,848
202004	62101030	»¯ÏËÕ±ÄØ»òÎÞ·ÄÖ¯ÎïÖÆ·þ×°	107	¼íÆÒÕ¯	12	ÆäËû¾èÔùÎï×Ê	33763	¼þ	5623	Ç§¿Ë	2,146,698
202004	62101030	»¯ÏËÕ±ÄØ»òÎÞ·ÄÖ¯ÎïÖÆ·þ×°	110	ÖÐ¹úÏã¸Û	12	ÆäËû¾èÔùÎï×Ê	1000	¼þ	179	Ç§¿Ë	206,256
202004	62101030	»¯ÏËÕ±ÄØ»òÎÞ·ÄÖ¯ÎïÖÆ·þ×°	112	Ó¡¶ÈÄáÎ÷ÑÇ	10	Ò»°ãÃ³Ò×	180	¼þ	192	Ç§¿Ë	90,917
202004	62101030	»¯ÏËÕ±ÄØ»òÎÞ·ÄÖ¯ÎïÖÆ·þ×°	112	Ó¡¶ÈÄáÎ÷ÑÇ	12	ÆäËû¾èÔùÎï×Ê	5140	¼þ	771	Ç§¿Ë	462,636
202004	62101030	»¯ÏËÕ±ÄØ»òÎÞ·ÄÖ¯ÎïÖÆ·þ×°	115	ÒÔÉ«ÁÐ	12	ÆäËû¾èÔùÎï×Ê	1500	¼þ	226	Ç§¿Ë	88,079
202004	62101030	»¯ÏËÕ±ÄØ»òÎÞ·ÄÖ¯ÎïÖÆ·þ×°	116	ÈÕ±¾	10	Ò»°ãÃ³Ò×	2207	¼þ	460	Ç§¿Ë	593,616
202004	62101030	»¯ÏËÕ±ÄØ»òÎÞ·ÄÖ¯ÎïÖÆ·þ×°	116	ÈÕ±¾	11	¹ú¼Ò¼ä¡¢¹ú¼Ê×éÖ¯ÎÞ³¥Ô®ÖúºÍÔùËÍµÄÎï×Ê	44893	¼þ	11178	Ç§¿Ë	2,874,689
202004	62101030	»¯ÏËÕ±ÄØ»òÎÞ·ÄÖ¯ÎïÖÆ·þ×°	116	ÈÕ±¾	12	ÆäËû¾èÔùÎï×Ê	44466	¼þ	6426	Ç§¿Ë	5,966,828
202004	62101030	»¯ÏËÕ±ÄØ»òÎÞ·ÄÖ¯ÎïÖÆ·þ×°	122	ÂíÀ´Î÷ÑÇ	10	Ò»°ãÃ³Ò×	225	¼þ	58	Ç§¿Ë	10,531
202004	62101030	»¯ÏËÕ±ÄØ»òÎÞ·ÄÖ¯ÎïÖÆ·þ×°	122	ÂíÀ´Î÷ÑÇ	12	ÆäËû¾èÔùÎï×Ê	30705	¼þ	5246	Ç§¿Ë	760,943
202004	62101030	»¯ÏËÕ±ÄØ»òÎÞ·ÄÖ¯ÎïÖÆ·þ×°	127	°Í»ùË¹Ì¹	11	¹ú¼Ò¼ä¡¢¹ú¼Ê×éÖ¯ÎÞ³¥Ô®ÖúºÍÔùËÍµÄÎï×Ê	22666	¼þ	4359	Ç§¿Ë	733,640
202004	62101030	»¯ÏËÕ±ÄØ»òÎÞ·ÄÖ¯ÎïÖÆ·þ×°	129	·ÆÂÉ±ö	12	ÆäËû¾èÔùÎï×Ê	1000	¼þ	150	Ç§¿Ë	75,000
202004	62101030	»¯ÏËÕ±ÄØ»òÎÞ·ÄÖ¯ÎïÖÆ·þ×°	132	ÐÂ¼ÓÆÂ	10	Ò»°ãÃ³Ò×	1205	¼þ	232	Ç§¿Ë	83,783
202004	62101030	»¯ÏËÕ±ÄØ»òÎÞ·ÄÖ¯ÎïÖÆ·þ×°	132	ÐÂ¼ÓÆÂ	12	ÆäËû¾èÔùÎï×Ê	1901	¼þ	462	Ç§¿Ë	155,920
202004	62101030	»¯ÏËÕ±ÄØ»òÎÞ·ÄÖ¯ÎïÖÆ·þ×°	133	º«¹ú	10	Ò»°ãÃ³Ò×	278	¼þ	90	Ç§¿Ë	54,568
202004	62101030	»¯ÏËÕ±ÄØ»òÎÞ·ÄÖ¯ÎïÖÆ·þ×°	133	º«¹ú	12	ÆäËû¾èÔùÎï×Ê	149643	¼þ	35980	Ç§¿Ë	8,076,889
202004	62101030	»¯ÏËÕ±ÄØ»òÎÞ·ÄÖ¯ÎïÖÆ·þ×°	134	Ë¹ÀïÀ¼¿¨	12	ÆäËû¾èÔùÎï×Ê	2000	¼þ	364	Ç§¿Ë	210,036
202004	62101030	»¯ÏËÕ±ÄØ»òÎÞ·ÄÖ¯ÎïÖÆ·þ×°	136	Ì©¹ú	10	Ò»°ãÃ³Ò×	1731	¼þ	468	Ç§¿Ë	35,921
202004	62101030	»¯ÏËÕ±ÄØ»òÎÞ·ÄÖ¯ÎïÖÆ·þ×°	136	Ì©¹ú	12	ÆäËû¾èÔùÎï×Ê	11610	¼þ	1967	Ç§¿Ë	607,246
202004	62101030	»¯ÏËÕ±ÄØ»òÎÞ·ÄÖ¯ÎïÖÆ·þ×°	137	ÍÁ¶úÆä	10	Ò»°ãÃ³Ò×	10500	¼þ	1820	Ç§¿Ë	884,690
202004	62101030	»¯ÏËÕ±ÄØ»òÎÞ·ÄÖ¯ÎïÖÆ·þ×°	137	ÍÁ¶úÆä	12	ÆäËû¾èÔùÎï×Ê	7000	¼þ	700	Ç§¿Ë	165,300
202004	62101030	»¯ÏËÕ±ÄØ»òÎÞ·ÄÖ¯ÎïÖÆ·þ×°	138	°¢ÁªÇõ	12	ÆäËû¾èÔùÎï×Ê	18550	¼þ	2935	Ç§¿Ë	3,865,539
202004	62101030	»¯ÏËÕ±ÄØ»òÎÞ·ÄÖ¯ÎïÖÆ·þ×°	141	Ô½ÄÏ	10	Ò»°ãÃ³Ò×	136536	¼þ	25753	Ç§¿Ë	4,327,692
202004	62101030	»¯ÏËÕ±ÄØ»òÎÞ·ÄÖ¯ÎïÖÆ·þ×°	141	Ô½ÄÏ	12	ÆäËû¾èÔùÎï×Ê	5778	¼þ	672	Ç§¿Ë	583,358
202004	62101030	»¯ÏËÕ±ÄØ»òÎÞ·ÄÖ¯ÎïÖÆ·þ×°	142	ÖÐ¹ú	10	Ò»°ãÃ³Ò×	123957	¼þ	21389	Ç§¿Ë	10,746,210
202004	62101030	»¯ÏËÕ±ÄØ»òÎÞ·ÄÖ¯ÎïÖÆ·þ×°	142	ÖÐ¹ú	12	ÆäËû¾èÔùÎï×Ê	99805	¼þ	15481	Ç§¿Ë	5,214,922
202004	62101030	»¯ÏËÕ±ÄØ»òÎÞ·ÄÖ¯ÎïÖÆ·þ×°	143	ÖÐ¹úÌ¨Íå	10	Ò»°ãÃ³Ò×	11800	¼þ	2387	Ç§¿Ë	1,378,778
202004	62101030	»¯ÏËÕ±ÄØ»òÎÞ·ÄÖ¯ÎïÖÆ·þ×°	143	ÖÐ¹úÌ¨Íå	12	ÆäËû¾èÔùÎï×Ê	5590	¼þ	1298	Ç§¿Ë	596,254
202004	62101030	»¯ÏËÕ±ÄØ»òÎÞ·ÄÖ¯ÎïÖÆ·þ×°	145	¹þÈø¿ËË¹Ì¹	10	Ò»°ãÃ³Ò×	49900	¼þ	10479	Ç§¿Ë	1,052,810
202004	62101030	»¯ÏËÕ±ÄØ»òÎÞ·ÄÖ¯ÎïÖÆ·þ×°	145	¹þÈø¿ËË¹Ì¹	12	ÆäËû¾èÔùÎï×Ê	64000	¼þ	7010	Ç§¿Ë	4,528,000
202004	62101030	»¯ÏËÕ±ÄØ»òÎÞ·ÄÖ¯ÎïÖÆ·þ×°	215	°£¼°	12	ÆäËû¾èÔùÎï×Ê	25000	¼þ	3300	Ç§¿Ë	148,653
202004	62101030	»¯ÏËÕ±ÄØ»òÎÞ·ÄÖ¯ÎïÖÆ·þ×°	244	ÄÏ·Ç	12	ÆäËû¾èÔùÎï×Ê	10550	¼þ	3100	Ç§¿Ë	1,496,580
202004	62101030	»¯ÏËÕ±ÄØ»òÎÞ·ÄÖ¯ÎïÖÆ·þ×°	301	±ÈÀûÊ±	10	Ò»°ãÃ³Ò×	3160	¼þ	702	Ç§¿Ë	188,901
202004	62101030	»¯ÏËÕ±ÄØ»òÎÞ·ÄÖ¯ÎïÖÆ·þ×°	301	±ÈÀûÊ±	12	ÆäËû¾èÔùÎï×Ê	20	¼þ	8	Ç§¿Ë	1,161
202004	62101030	»¯ÏËÕ±ÄØ»òÎÞ·ÄÖ¯ÎïÖÆ·þ×°	302	µ¤Âó	10	Ò»°ãÃ³Ò×	480	¼þ	24	Ç§¿Ë	66,198
202004	62101030	»¯ÏËÕ±ÄØ»òÎÞ·ÄÖ¯ÎïÖÆ·þ×°	303	Ó¢¹ú	10	Ò»°ãÃ³Ò×	4160	¼þ	838	Ç§¿Ë	1,005,916
202004	62101030	»¯ÏËÕ±ÄØ»òÎÞ·ÄÖ¯ÎïÖÆ·þ×°	303	Ó¢¹ú	12	ÆäËû¾èÔùÎï×Ê	20915	¼þ	5382	Ç§¿Ë	2,604,933
202004	62101030	»¯ÏËÕ±ÄØ»òÎÞ·ÄÖ¯ÎïÖÆ·þ×°	304	µÂ¹ú	10	Ò»°ãÃ³Ò×	29998	¼þ	5431	Ç§¿Ë	2,153,198
202004	62101030	»¯ÏËÕ±ÄØ»òÎÞ·ÄÖ¯ÎïÖÆ·þ×°	304	µÂ¹ú	12	ÆäËû¾èÔùÎï×Ê	18044	¼þ	3853	Ç§¿Ë	1,415,095
202004	62101030	»¯ÏËÕ±ÄØ»òÎÞ·ÄÖ¯ÎïÖÆ·þ×°	305	·¨¹ú	10	Ò»°ãÃ³Ò×	20578	¼þ	6579	Ç§¿Ë	3,384,111
202004	62101030	»¯ÏËÕ±ÄØ»òÎÞ·ÄÖ¯ÎïÖÆ·þ×°	305	·¨¹ú	12	ÆäËû¾èÔùÎï×Ê	4401	¼þ	1053	Ç§¿Ë	236,887
202004	62101030	»¯ÏËÕ±ÄØ»òÎÞ·ÄÖ¯ÎïÖÆ·þ×°	307	Òâ´óÀû	10	Ò»°ãÃ³Ò×	10320	¼þ	2961	Ç§¿Ë	823,214
202004	62101030	»¯ÏËÕ±ÄØ»òÎÞ·ÄÖ¯ÎïÖÆ·þ×°	307	Òâ´óÀû	12	ÆäËû¾èÔùÎï×Ê	3200	¼þ	624	Ç§¿Ë	344,787
202004	62101030	»¯ÏËÕ±ÄØ»òÎÞ·ÄÖ¯ÎïÖÆ·þ×°	308	Â¬É­±¤	12	ÆäËû¾èÔùÎï×Ê	1025	¼þ	210	Ç§¿Ë	62,542
202004	62101030	»¯ÏËÕ±ÄØ»òÎÞ·ÄÖ¯ÎïÖÆ·þ×°	309	ºÉÀ¼	12	ÆäËû¾èÔùÎï×Ê	1431	¼þ	230	Ç§¿Ë	179,541
202004	62101030	»¯ÏËÕ±ÄØ»òÎÞ·ÄÖ¯ÎïÖÆ·þ×°	311	ÆÏÌÑÑÀ	12	ÆäËû¾èÔùÎï×Ê	6000	¼þ	980	Ç§¿Ë	281,646
202004	62101030	»¯ÏËÕ±ÄØ»òÎÞ·ÄÖ¯ÎïÖÆ·þ×°	312	Î÷°àÑÀ	10	Ò»°ãÃ³Ò×	290	¼þ	49	Ç§¿Ë	14,306
202004	62101030	»¯ÏËÕ±ÄØ»òÎÞ·ÄÖ¯ÎïÖÆ·þ×°	312	Î÷°àÑÀ	12	ÆäËû¾èÔùÎï×Ê	2750	¼þ	493	Ç§¿Ë	115,013
202004	62101030	»¯ÏËÕ±ÄØ»òÎÞ·ÄÖ¯ÎïÖÆ·þ×°	327	²¨À¼	12	ÆäËû¾èÔùÎï×Ê	3425	¼þ	208	Ç§¿Ë	124,508
202004	62101030	»¯ÏËÕ±ÄØ»òÎÞ·ÄÖ¯ÎïÖÆ·þ×°	328	ÂÞÂíÄáÑÇ	10	Ò»°ãÃ³Ò×	2000	¼þ	912	Ç§¿Ë	366,148
202004	62101030	»¯ÏËÕ±ÄØ»òÎÞ·ÄÖ¯ÎïÖÆ·þ×°	330	Èðµä	10	Ò»°ãÃ³Ò×	15	¼þ	12	Ç§¿Ë	81,337
202004	62101030	»¯ÏËÕ±ÄØ»òÎÞ·ÄÖ¯ÎïÖÆ·þ×°	330	Èðµä	12	ÆäËû¾èÔùÎï×Ê	2500	¼þ	428	Ç§¿Ë	251,774
202004	62101030	»¯ÏËÕ±ÄØ»òÎÞ·ÄÖ¯ÎïÖÆ·þ×°	331	ÈðÊ¿	12	ÆäËû¾èÔùÎï×Ê	12377	¼þ	2141	Ç§¿Ë	1,347,321
202004	62101030	»¯ÏËÕ±ÄØ»òÎÞ·ÄÖ¯ÎïÖÆ·þ×°	344	¶íÂÞË¹Áª°î	10	Ò»°ãÃ³Ò×	16362	¼þ	1306	Ç§¿Ë	252,335
202004	62101030	»¯ÏËÕ±ÄØ»òÎÞ·ÄÖ¯ÎïÖÆ·þ×°	344	¶íÂÞË¹Áª°î	12	ÆäËû¾èÔùÎï×Ê	8163	¼þ	2423	Ç§¿Ë	688,378
202004	62101030	»¯ÏËÕ±ÄØ»òÎÞ·ÄÖ¯ÎïÖÆ·þ×°	410	°ÍÎ÷	12	ÆäËû¾èÔùÎï×Ê	6135	¼þ	1963	Ç§¿Ë	1,013,817
202004	62101030	»¯ÏËÕ±ÄØ»òÎÞ·ÄÖ¯ÎïÖÆ·þ×°	426	ºé¶¼À­Ë¹	10	Ò»°ãÃ³Ò×	1116	¼þ	271	Ç§¿Ë	44,670
202004	62101030	»¯ÏËÕ±ÄØ»òÎÞ·ÄÖ¯ÎïÖÆ·þ×°	429	Ä«Î÷¸ç	10	Ò»°ãÃ³Ò×	43620	¼þ	8925	Ç§¿Ë	6,616,598
202004	62101030	»¯ÏËÕ±ÄØ»òÎÞ·ÄÖ¯ÎïÖÆ·þ×°	429	Ä«Î÷¸ç	12	ÆäËû¾èÔùÎï×Ê	3600	¼þ	1779	Ç§¿Ë	319,415
202004	62101030	»¯ÏËÕ±ÄØ»òÎÞ·ÄÖ¯ÎïÖÆ·þ×°	501	¼ÓÄÃ´ó	12	ÆäËû¾èÔùÎï×Ê	18600	¼þ	1902	Ç§¿Ë	518,129
202004	62101030	»¯ÏËÕ±ÄØ»òÎÞ·ÄÖ¯ÎïÖÆ·þ×°	502	ÃÀ¹ú	10	Ò»°ãÃ³Ò×	8658	¼þ	1157	Ç§¿Ë	744,945
202004	62101030	»¯ÏËÕ±ÄØ»òÎÞ·ÄÖ¯ÎïÖÆ·þ×°	502	ÃÀ¹ú	12	ÆäËû¾èÔùÎï×Ê	97602	¼þ	14587	Ç§¿Ë	5,352,266
202004	62101030	»¯ÏËÕ±ÄØ»òÎÞ·ÄÖ¯ÎïÖÆ·þ×°	601	°Ä´óÀûÑÇ	10	Ò»°ãÃ³Ò×	2350	¼þ	500	Ç§¿Ë	327,825
202004	62101030	»¯ÏËÕ±ÄØ»òÎÞ·ÄÖ¯ÎïÖÆ·þ×°	601	°Ä´óÀûÑÇ	12	ÆäËû¾èÔùÎï×Ê	12530	¼þ	2783	Ç§¿Ë	622,442
202004	62101030	»¯ÏËÕ±ÄØ»òÎÞ·ÄÖ¯ÎïÖÆ·þ×°	609	ÐÂÎ÷À¼	12	ÆäËû¾èÔùÎï×Ê	370	¼þ	75	Ç§¿Ë	13,680
202005	62101030	»¯ÏËÕ±ÄØ»òÎÞ·ÄÖ¯ÎïÖÆ·þ×°	107	¼íÆÒÕ¯	10	Ò»°ãÃ³Ò×	110051	¼þ	13314	Ç§¿Ë	1,210,086
202005	62101030	»¯ÏËÕ±ÄØ»òÎÞ·ÄÖ¯ÎïÖÆ·þ×°	110	ÖÐ¹úÏã¸Û	10	Ò»°ãÃ³Ò×	2	¼þ	0	Ç§¿Ë	101
202005	62101030	»¯ÏËÕ±ÄØ»òÎÞ·ÄÖ¯ÎïÖÆ·þ×°	112	Ó¡¶ÈÄáÎ÷ÑÇ	12	ÆäËû¾èÔùÎï×Ê	270	¼þ	89	Ç§¿Ë	1,354
202005	62101030	»¯ÏËÕ±ÄØ»òÎÞ·ÄÖ¯ÎïÖÆ·þ×°	116	ÈÕ±¾	10	Ò»°ãÃ³Ò×	134	¼þ	19	Ç§¿Ë	14,348
202005	62101030	»¯ÏËÕ±ÄØ»òÎÞ·ÄÖ¯ÎïÖÆ·þ×°	116	ÈÕ±¾	12	ÆäËû¾èÔùÎï×Ê	53693	¼þ	10951	Ç§¿Ë	4,485,223
202005	62101030	»¯ÏËÕ±ÄØ»òÎÞ·ÄÖ¯ÎïÖÆ·þ×°	122	ÂíÀ´Î÷ÑÇ	10	Ò»°ãÃ³Ò×	390	¼þ	98	Ç§¿Ë	17,548
202005	62101030	»¯ÏËÕ±ÄØ»òÎÞ·ÄÖ¯ÎïÖÆ·þ×°	122	ÂíÀ´Î÷ÑÇ	12	ÆäËû¾èÔùÎï×Ê	16409	¼þ	1591	Ç§¿Ë	278,109
202005	62101030	»¯ÏËÕ±ÄØ»òÎÞ·ÄÖ¯ÎïÖÆ·þ×°	127	°Í»ùË¹Ì¹	12	ÆäËû¾èÔùÎï×Ê	550	¼þ	72	Ç§¿Ë	29,173
202005	62101030	»¯ÏËÕ±ÄØ»òÎÞ·ÄÖ¯ÎïÖÆ·þ×°	129	·ÆÂÉ±ö	12	ÆäËû¾èÔùÎï×Ê	4000	¼þ	293	Ç§¿Ë	35,690
202005	62101030	»¯ÏËÕ±ÄØ»òÎÞ·ÄÖ¯ÎïÖÆ·þ×°	132	ÐÂ¼ÓÆÂ	10	Ò»°ãÃ³Ò×	6154	¼þ	1292	Ç§¿Ë	302,777
202005	62101030	»¯ÏËÕ±ÄØ»òÎÞ·ÄÖ¯ÎïÖÆ·þ×°	133	º«¹ú	10	Ò»°ãÃ³Ò×	1220	¼þ	372	Ç§¿Ë	368,097
202005	62101030	»¯ÏËÕ±ÄØ»òÎÞ·ÄÖ¯ÎïÖÆ·þ×°	133	º«¹ú	12	ÆäËû¾èÔùÎï×Ê	5889	¼þ	1174	Ç§¿Ë	841,387
202005	62101030	»¯ÏËÕ±ÄØ»òÎÞ·ÄÖ¯ÎïÖÆ·þ×°	134	Ë¹ÀïÀ¼¿¨	10	Ò»°ãÃ³Ò×	1250	¼þ	215	Ç§¿Ë	64,508
202005	62101030	»¯ÏËÕ±ÄØ»òÎÞ·ÄÖ¯ÎïÖÆ·þ×°	136	Ì©¹ú	12	ÆäËû¾èÔùÎï×Ê	100	¼þ	20	Ç§¿Ë	7,000
202005	62101030	»¯ÏËÕ±ÄØ»òÎÞ·ÄÖ¯ÎïÖÆ·þ×°	137	ÍÁ¶úÆä	10	Ò»°ãÃ³Ò×	2500	¼þ	600	Ç§¿Ë	70,402
202005	62101030	»¯ÏËÕ±ÄØ»òÎÞ·ÄÖ¯ÎïÖÆ·þ×°	141	Ô½ÄÏ	10	Ò»°ãÃ³Ò×	283275	¼þ	57529	Ç§¿Ë	6,828,015
202005	62101030	»¯ÏËÕ±ÄØ»òÎÞ·ÄÖ¯ÎïÖÆ·þ×°	141	Ô½ÄÏ	12	ÆäËû¾èÔùÎï×Ê	200	¼þ	31	Ç§¿Ë	20,600
202005	62101030	»¯ÏËÕ±ÄØ»òÎÞ·ÄÖ¯ÎïÖÆ·þ×°	142	ÖÐ¹ú	10	Ò»°ãÃ³Ò×	37740	¼þ	7957	Ç§¿Ë	2,282,311
202005	62101030	»¯ÏËÕ±ÄØ»òÎÞ·ÄÖ¯ÎïÖÆ·þ×°	142	ÖÐ¹ú	12	ÆäËû¾èÔùÎï×Ê	2363	¼þ	518	Ç§¿Ë	202,756
202005	62101030	»¯ÏËÕ±ÄØ»òÎÞ·ÄÖ¯ÎïÖÆ·þ×°	143	ÖÐ¹úÌ¨Íå	12	ÆäËû¾èÔùÎï×Ê	2000	¼þ	306	Ç§¿Ë	365,706
202005	62101030	»¯ÏËÕ±ÄØ»òÎÞ·ÄÖ¯ÎïÖÆ·þ×°	303	Ó¢¹ú	10	Ò»°ãÃ³Ò×	1840	¼þ	394	Ç§¿Ë	150,452
202005	62101030	»¯ÏËÕ±ÄØ»òÎÞ·ÄÖ¯ÎïÖÆ·þ×°	303	Ó¢¹ú	12	ÆäËû¾èÔùÎï×Ê	1969	¼þ	421	Ç§¿Ë	286,464
202005	62101030	»¯ÏËÕ±ÄØ»òÎÞ·ÄÖ¯ÎïÖÆ·þ×°	304	µÂ¹ú	10	Ò»°ãÃ³Ò×	1	¼þ	1	Ç§¿Ë	600
202005	62101030	»¯ÏËÕ±ÄØ»òÎÞ·ÄÖ¯ÎïÖÆ·þ×°	304	µÂ¹ú	12	ÆäËû¾èÔùÎï×Ê	8433	¼þ	2775	Ç§¿Ë	504,660
202005	62101030	»¯ÏËÕ±ÄØ»òÎÞ·ÄÖ¯ÎïÖÆ·þ×°	307	Òâ´óÀû	10	Ò»°ãÃ³Ò×	68000	¼þ	12730	Ç§¿Ë	2,944,086
202005	62101030	»¯ÏËÕ±ÄØ»òÎÞ·ÄÖ¯ÎïÖÆ·þ×°	307	Òâ´óÀû	12	ÆäËû¾èÔùÎï×Ê	2800	¼þ	716	Ç§¿Ë	78,972
202005	62101030	»¯ÏËÕ±ÄØ»òÎÞ·ÄÖ¯ÎïÖÆ·þ×°	309	ºÉÀ¼	12	ÆäËû¾èÔùÎï×Ê	10000	¼þ	2100	Ç§¿Ë	1,604,836
202005	62101030	»¯ÏËÕ±ÄØ»òÎÞ·ÄÖ¯ÎïÖÆ·þ×°	312	Î÷°àÑÀ	12	ÆäËû¾èÔùÎï×Ê	18000	¼þ	5364	Ç§¿Ë	550,653
202005	62101030	»¯ÏËÕ±ÄØ»òÎÞ·ÄÖ¯ÎïÖÆ·þ×°	321	ÐÙÑÀÀû	12	ÆäËû¾èÔùÎï×Ê	230	¼þ	164	Ç§¿Ë	64,973
202005	62101030	»¯ÏËÕ±ÄØ»òÎÞ·ÄÖ¯ÎïÖÆ·þ×°	327	²¨À¼	12	ÆäËû¾èÔùÎï×Ê	563	¼þ	120	Ç§¿Ë	26,300
202005	62101030	»¯ÏËÕ±ÄØ»òÎÞ·ÄÖ¯ÎïÖÆ·þ×°	330	Èðµä	10	Ò»°ãÃ³Ò×	35	¼þ	66	Ç§¿Ë	101,600
202005	62101030	»¯ÏËÕ±ÄØ»òÎÞ·ÄÖ¯ÎïÖÆ·þ×°	344	¶íÂÞË¹Áª°î	12	ÆäËû¾èÔùÎï×Ê	200	¼þ	80	Ç§¿Ë	2,934
202005	62101030	»¯ÏËÕ±ÄØ»òÎÞ·ÄÖ¯ÎïÖÆ·þ×°	402	°¢¸ùÍ¢	12	ÆäËû¾èÔùÎï×Ê	6000	¼þ	1800	Ç§¿Ë	420,000
202005	62101030	»¯ÏËÕ±ÄØ»òÎÞ·ÄÖ¯ÎïÖÆ·þ×°	413	¸çÂ×±ÈÑÇ	10	Ò»°ãÃ³Ò×	4500	¼þ	1250	Ç§¿Ë	474,714
202005	62101030	»¯ÏËÕ±ÄØ»òÎÞ·ÄÖ¯ÎïÖÆ·þ×°	429	Ä«Î÷¸ç	10	Ò»°ãÃ³Ò×	636	¼þ	182	Ç§¿Ë	14,345
202005	62101030	»¯ÏËÕ±ÄØ»òÎÞ·ÄÖ¯ÎïÖÆ·þ×°	429	Ä«Î÷¸ç	12	ÆäËû¾èÔùÎï×Ê	123	¼þ	32	Ç§¿Ë	7,465
202005	62101030	»¯ÏËÕ±ÄØ»òÎÞ·ÄÖ¯ÎïÖÆ·þ×°	501	¼ÓÄÃ´ó	12	ÆäËû¾èÔùÎï×Ê	6222	¼þ	558	Ç§¿Ë	162,764
202005	62101030	»¯ÏËÕ±ÄØ»òÎÞ·ÄÖ¯ÎïÖÆ·þ×°	502	ÃÀ¹ú	10	Ò»°ãÃ³Ò×	15403	¼þ	7688	Ç§¿Ë	1,613,568
202005	62101030	»¯ÏËÕ±ÄØ»òÎÞ·ÄÖ¯ÎïÖÆ·þ×°	502	ÃÀ¹ú	12	ÆäËû¾èÔùÎï×Ê	12935	¼þ	1239	Ç§¿Ë	537,478
202005	62101030	»¯ÏËÕ±ÄØ»òÎÞ·ÄÖ¯ÎïÖÆ·þ×°	601	°Ä´óÀûÑÇ	10	Ò»°ãÃ³Ò×	7	¼þ	1	Ç§¿Ë	95
202005	62101030	»¯ÏËÕ±ÄØ»òÎÞ·ÄÖ¯ÎïÖÆ·þ×°	601	°Ä´óÀûÑÇ	12	ÆäËû¾èÔùÎï×Ê	25983	¼þ	4798	Ç§¿Ë	1,448,343
202006	62101030	»¯ÏËÕ±ÄØ»òÎÞ·ÄÖ¯ÎïÖÆ·þ×°	106	Ãåµé	10	Ò»°ãÃ³Ò×	51200	¼þ	8960	Ç§¿Ë	324,059
202006	62101030	»¯ÏËÕ±ÄØ»òÎÞ·ÄÖ¯ÎïÖÆ·þ×°	106	Ãåµé	12	ÆäËû¾èÔùÎï×Ê	1575	¼þ	240	Ç§¿Ë	161,531
202006	62101030	»¯ÏËÕ±ÄØ»òÎÞ·ÄÖ¯ÎïÖÆ·þ×°	107	¼íÆÒÕ¯	12	ÆäËû¾èÔùÎï×Ê	500	¼þ	85	Ç§¿Ë	30,188
202006	62101030	»¯ÏËÕ±ÄØ»òÎÞ·ÄÖ¯ÎïÖÆ·þ×°	112	Ó¡¶ÈÄáÎ÷ÑÇ	12	ÆäËû¾èÔùÎï×Ê	58	¼þ	20	Ç§¿Ë	1,488
202006	62101030	»¯ÏËÕ±ÄØ»òÎÞ·ÄÖ¯ÎïÖÆ·þ×°	115	ÒÔÉ«ÁÐ	12	ÆäËû¾èÔùÎï×Ê	14200	¼þ	2130	Ç§¿Ë	291,189
202006	62101030	»¯ÏËÕ±ÄØ»òÎÞ·ÄÖ¯ÎïÖÆ·þ×°	116	ÈÕ±¾	10	Ò»°ãÃ³Ò×	8114	¼þ	1269	Ç§¿Ë	752,713
202006	62101030	»¯ÏËÕ±ÄØ»òÎÞ·ÄÖ¯ÎïÖÆ·þ×°	116	ÈÕ±¾	12	ÆäËû¾èÔùÎï×Ê	6121	¼þ	1099	Ç§¿Ë	1,387,555
202006	62101030	»¯ÏËÕ±ÄØ»òÎÞ·ÄÖ¯ÎïÖÆ·þ×°	122	ÂíÀ´Î÷ÑÇ	12	ÆäËû¾èÔùÎï×Ê	18140	¼þ	1005	Ç§¿Ë	259,171
202006	62101030	»¯ÏËÕ±ÄØ»òÎÞ·ÄÖ¯ÎïÖÆ·þ×°	125	Äá²´¶ûÁª°îÃñÖ÷¹²ºÍ¹ú	12	ÆäËû¾èÔùÎï×Ê	688	¼þ	54	Ç§¿Ë	145,770
202006	62101030	»¯ÏËÕ±ÄØ»òÎÞ·ÄÖ¯ÎïÖÆ·þ×°	132	ÐÂ¼ÓÆÂ	12	ÆäËû¾èÔùÎï×Ê	660	¼þ	245	Ç§¿Ë	78,702
202006	62101030	»¯ÏËÕ±ÄØ»òÎÞ·ÄÖ¯ÎïÖÆ·þ×°	133	º«¹ú	10	Ò»°ãÃ³Ò×	2	¼þ	0	Ç§¿Ë	182
202006	62101030	»¯ÏËÕ±ÄØ»òÎÞ·ÄÖ¯ÎïÖÆ·þ×°	133	º«¹ú	12	ÆäËû¾èÔùÎï×Ê	7216	¼þ	2040	Ç§¿Ë	179,896
202006	62101030	»¯ÏËÕ±ÄØ»òÎÞ·ÄÖ¯ÎïÖÆ·þ×°	136	Ì©¹ú	12	ÆäËû¾èÔùÎï×Ê	1916	¼þ	507	Ç§¿Ë	738,536
202006	62101030	»¯ÏËÕ±ÄØ»òÎÞ·ÄÖ¯ÎïÖÆ·þ×°	141	Ô½ÄÏ	10	Ò»°ãÃ³Ò×	529875	¼þ	86075	Ç§¿Ë	12,118,522
202006	62101030	»¯ÏËÕ±ÄØ»òÎÞ·ÄÖ¯ÎïÖÆ·þ×°	141	Ô½ÄÏ	12	ÆäËû¾èÔùÎï×Ê	1380	¼þ	185	Ç§¿Ë	221,720
202006	62101030	»¯ÏËÕ±ÄØ»òÎÞ·ÄÖ¯ÎïÖÆ·þ×°	142	ÖÐ¹ú	10	Ò»°ãÃ³Ò×	70317	¼þ	15456	Ç§¿Ë	4,696,422
202006	62101030	»¯ÏËÕ±ÄØ»òÎÞ·ÄÖ¯ÎïÖÆ·þ×°	142	ÖÐ¹ú	12	ÆäËû¾èÔùÎï×Ê	119830	¼þ	15614	Ç§¿Ë	12,694,411
202006	62101030	»¯ÏËÕ±ÄØ»òÎÞ·ÄÖ¯ÎïÖÆ·þ×°	143	ÖÐ¹úÌ¨Íå	12	ÆäËû¾èÔùÎï×Ê	1500	¼þ	338	Ç§¿Ë	172,104
202006	62101030	»¯ÏËÕ±ÄØ»òÎÞ·ÄÖ¯ÎïÖÆ·þ×°	146	¼ª¶û¼ªË¹Ë¹Ì¹	10	Ò»°ãÃ³Ò×	8990	¼þ	659	Ç§¿Ë	593,340
202006	62101030	»¯ÏËÕ±ÄØ»òÎÞ·ÄÖ¯ÎïÖÆ·þ×°	232	Ä¦Âå¸ç	12	ÆäËû¾èÔùÎï×Ê	300	¼þ	300	Ç§¿Ë	21,612
202006	62101030	»¯ÏËÕ±ÄØ»òÎÞ·ÄÖ¯ÎïÖÆ·þ×°	249	Í»ÄáË¹	10	Ò»°ãÃ³Ò×	4	¼þ	2	Ç§¿Ë	1,430
202006	62101030	»¯ÏËÕ±ÄØ»òÎÞ·ÄÖ¯ÎïÖÆ·þ×°	301	±ÈÀûÊ±	12	ÆäËû¾èÔùÎï×Ê	1000	¼þ	192	Ç§¿Ë	62,524
202006	62101030	»¯ÏËÕ±ÄØ»òÎÞ·ÄÖ¯ÎïÖÆ·þ×°	303	Ó¢¹ú	10	Ò»°ãÃ³Ò×	5475	¼þ	1563	Ç§¿Ë	743,941
202006	62101030	»¯ÏËÕ±ÄØ»òÎÞ·ÄÖ¯ÎïÖÆ·þ×°	303	Ó¢¹ú	12	ÆäËû¾èÔùÎï×Ê	3340	¼þ	554	Ç§¿Ë	205,554
202006	62101030	»¯ÏËÕ±ÄØ»òÎÞ·ÄÖ¯ÎïÖÆ·þ×°	304	µÂ¹ú	12	ÆäËû¾èÔùÎï×Ê	15428	¼þ	3021	Ç§¿Ë	1,940,910
202006	62101030	»¯ÏËÕ±ÄØ»òÎÞ·ÄÖ¯ÎïÖÆ·þ×°	305	·¨¹ú	10	Ò»°ãÃ³Ò×	4015	¼þ	723	Ç§¿Ë	271,456
202006	62101030	»¯ÏËÕ±ÄØ»òÎÞ·ÄÖ¯ÎïÖÆ·þ×°	305	·¨¹ú	12	ÆäËû¾èÔùÎï×Ê	245	¼þ	60	Ç§¿Ë	24,255
202006	62101030	»¯ÏËÕ±ÄØ»òÎÞ·ÄÖ¯ÎïÖÆ·þ×°	307	Òâ´óÀû	10	Ò»°ãÃ³Ò×	200	¼þ	28	Ç§¿Ë	9,000
202006	62101030	»¯ÏËÕ±ÄØ»òÎÞ·ÄÖ¯ÎïÖÆ·þ×°	307	Òâ´óÀû	12	ÆäËû¾èÔùÎï×Ê	1000	¼þ	226	Ç§¿Ë	43,861
202006	62101030	»¯ÏËÕ±ÄØ»òÎÞ·ÄÖ¯ÎïÖÆ·þ×°	308	Â¬É­±¤	10	Ò»°ãÃ³Ò×	500	¼þ	125	Ç§¿Ë	46,470
202006	62101030	»¯ÏËÕ±ÄØ»òÎÞ·ÄÖ¯ÎïÖÆ·þ×°	311	ÆÏÌÑÑÀ	12	ÆäËû¾èÔùÎï×Ê	1500	¼þ	336	Ç§¿Ë	99,750
202006	62101030	»¯ÏËÕ±ÄØ»òÎÞ·ÄÖ¯ÎïÖÆ·þ×°	312	Î÷°àÑÀ	12	ÆäËû¾èÔùÎï×Ê	689	¼þ	15	Ç§¿Ë	29,520
202006	62101030	»¯ÏËÕ±ÄØ»òÎÞ·ÄÖ¯ÎïÖÆ·þ×°	330	Èðµä	10	Ò»°ãÃ³Ò×	19	¼þ	21	Ç§¿Ë	68,772
202006	62101030	»¯ÏËÕ±ÄØ»òÎÞ·ÄÖ¯ÎïÖÆ·þ×°	340	°×¶íÂÞË¹	12	ÆäËû¾èÔùÎï×Ê	450	¼þ	13	Ç§¿Ë	13,959
202006	62101030	»¯ÏËÕ±ÄØ»òÎÞ·ÄÖ¯ÎïÖÆ·þ×°	344	¶íÂÞË¹Áª°î	12	ÆäËû¾èÔùÎï×Ê	1540	¼þ	379	Ç§¿Ë	101,272
202006	62101030	»¯ÏËÕ±ÄØ»òÎÞ·ÄÖ¯ÎïÖÆ·þ×°	352	½Ý¿Ë	12	ÆäËû¾èÔùÎï×Ê	1297	¼þ	321	Ç§¿Ë	187,294
202006	62101030	»¯ÏËÕ±ÄØ»òÎÞ·ÄÖ¯ÎïÖÆ·þ×°	429	Ä«Î÷¸ç	10	Ò»°ãÃ³Ò×	70	¼þ	74	Ç§¿Ë	40,883
202006	62101030	»¯ÏËÕ±ÄØ»òÎÞ·ÄÖ¯ÎïÖÆ·þ×°	429	Ä«Î÷¸ç	12	ÆäËû¾èÔùÎï×Ê	432	¼þ	97	Ç§¿Ë	37,228
202006	62101030	»¯ÏËÕ±ÄØ»òÎÞ·ÄÖ¯ÎïÖÆ·þ×°	501	¼ÓÄÃ´ó	12	ÆäËû¾èÔùÎï×Ê	8272	¼þ	961	Ç§¿Ë	221,283
202006	62101030	»¯ÏËÕ±ÄØ»òÎÞ·ÄÖ¯ÎïÖÆ·þ×°	502	ÃÀ¹ú	10	Ò»°ãÃ³Ò×	649	¼þ	1029	Ç§¿Ë	1,464,497
202006	62101030	»¯ÏËÕ±ÄØ»òÎÞ·ÄÖ¯ÎïÖÆ·þ×°	502	ÃÀ¹ú	12	ÆäËû¾èÔùÎï×Ê	25087	¼þ	3143	Ç§¿Ë	542,960
202006	62101030	»¯ÏËÕ±ÄØ»òÎÞ·ÄÖ¯ÎïÖÆ·þ×°	601	°Ä´óÀûÑÇ	12	ÆäËû¾èÔùÎï×Ê	300	¼þ	63	Ç§¿Ë	10,000
202007	62101030	»¯ÏËÕ±ÄØ»òÎÞ·ÄÖ¯ÎïÖÆ·þ×°	106	Ãåµé	10	Ò»°ãÃ³Ò×	61700	¼þ	13649	Ç§¿Ë	1,317,305
202007	62101030	»¯ÏËÕ±ÄØ»òÎÞ·ÄÖ¯ÎïÖÆ·þ×°	107	¼íÆÒÕ¯	10	Ò»°ãÃ³Ò×	85849	¼þ	9171	Ç§¿Ë	1,050,729
202007	62101030	»¯ÏËÕ±ÄØ»òÎÞ·ÄÖ¯ÎïÖÆ·þ×°	107	¼íÆÒÕ¯	12	ÆäËû¾èÔùÎï×Ê	1000	¼þ	210	Ç§¿Ë	70,000
202007	62101030	»¯ÏËÕ±ÄØ»òÎÞ·ÄÖ¯ÎïÖÆ·þ×°	112	Ó¡¶ÈÄáÎ÷ÑÇ	11	¹ú¼Ò¼ä¡¢¹ú¼Ê×éÖ¯ÎÞ³¥Ô®ÖúºÍÔùËÍµÄÎï×Ê	5000	¼þ	625	Ç§¿Ë	300,000
202007	62101030	»¯ÏËÕ±ÄØ»òÎÞ·ÄÖ¯ÎïÖÆ·þ×°	112	Ó¡¶ÈÄáÎ÷ÑÇ	12	ÆäËû¾èÔùÎï×Ê	1500	¼þ	300	Ç§¿Ë	109,200
202007	62101030	»¯ÏËÕ±ÄØ»òÎÞ·ÄÖ¯ÎïÖÆ·þ×°	115	ÒÔÉ«ÁÐ	12	ÆäËû¾èÔùÎï×Ê	500	¼þ	75	Ç§¿Ë	25,387
202007	62101030	»¯ÏËÕ±ÄØ»òÎÞ·ÄÖ¯ÎïÖÆ·þ×°	116	ÈÕ±¾	10	Ò»°ãÃ³Ò×	1512	¼þ	338	Ç§¿Ë	216,983
202007	62101030	»¯ÏËÕ±ÄØ»òÎÞ·ÄÖ¯ÎïÖÆ·þ×°	116	ÈÕ±¾	12	ÆäËû¾èÔùÎï×Ê	48542	¼þ	9860	Ç§¿Ë	2,726,128
202007	62101030	»¯ÏËÕ±ÄØ»òÎÞ·ÄÖ¯ÎïÖÆ·þ×°	122	ÂíÀ´Î÷ÑÇ	12	ÆäËû¾èÔùÎï×Ê	158	¼þ	22	Ç§¿Ë	2,147
202007	62101030	»¯ÏËÕ±ÄØ»òÎÞ·ÄÖ¯ÎïÖÆ·þ×°	133	º«¹ú	10	Ò»°ãÃ³Ò×	2	¼þ	0	Ç§¿Ë	222
202007	62101030	»¯ÏËÕ±ÄØ»òÎÞ·ÄÖ¯ÎïÖÆ·þ×°	133	º«¹ú	12	ÆäËû¾èÔùÎï×Ê	442	¼þ	80	Ç§¿Ë	31,530
202007	62101030	»¯ÏËÕ±ÄØ»òÎÞ·ÄÖ¯ÎïÖÆ·þ×°	137	ÍÁ¶úÆä	10	Ò»°ãÃ³Ò×	40040	¼þ	8181	Ç§¿Ë	6,427,172
202007	62101030	»¯ÏËÕ±ÄØ»òÎÞ·ÄÖ¯ÎïÖÆ·þ×°	137	ÍÁ¶úÆä	12	ÆäËû¾èÔùÎï×Ê	20476	¼þ	4211	Ç§¿Ë	2,417,077
202007	62101030	»¯ÏËÕ±ÄØ»òÎÞ·ÄÖ¯ÎïÖÆ·þ×°	141	Ô½ÄÏ	10	Ò»°ãÃ³Ò×	322229	¼þ	50100	Ç§¿Ë	7,917,701
202007	62101030	»¯ÏËÕ±ÄØ»òÎÞ·ÄÖ¯ÎïÖÆ·þ×°	142	ÖÐ¹ú	10	Ò»°ãÃ³Ò×	101548	¼þ	11841	Ç§¿Ë	4,644,512
202007	62101030	»¯ÏËÕ±ÄØ»òÎÞ·ÄÖ¯ÎïÖÆ·þ×°	142	ÖÐ¹ú	12	ÆäËû¾èÔùÎï×Ê	17602	¼þ	1790	Ç§¿Ë	428,307
202007	62101030	»¯ÏËÕ±ÄØ»òÎÞ·ÄÖ¯ÎïÖÆ·þ×°	143	ÖÐ¹úÌ¨Íå	10	Ò»°ãÃ³Ò×	12880	¼þ	1420	Ç§¿Ë	39,113
202007	62101030	»¯ÏËÕ±ÄØ»òÎÞ·ÄÖ¯ÎïÖÆ·þ×°	143	ÖÐ¹úÌ¨Íå	12	ÆäËû¾èÔùÎï×Ê	9900	¼þ	2071	Ç§¿Ë	1,793,428
202007	62101030	»¯ÏËÕ±ÄØ»òÎÞ·ÄÖ¯ÎïÖÆ·þ×°	232	Ä¦Âå¸ç	12	ÆäËû¾èÔùÎï×Ê	2600	¼þ	790	Ç§¿Ë	208,000
202007	62101030	»¯ÏËÕ±ÄØ»òÎÞ·ÄÖ¯ÎïÖÆ·þ×°	244	ÄÏ·Ç	10	Ò»°ãÃ³Ò×	6700	¼þ	2412	Ç§¿Ë	736,149
202007	62101030	»¯ÏËÕ±ÄØ»òÎÞ·ÄÖ¯ÎïÖÆ·þ×°	249	Í»ÄáË¹	10	Ò»°ãÃ³Ò×	6	¼þ	3	Ç§¿Ë	2,146
202007	62101030	»¯ÏËÕ±ÄØ»òÎÞ·ÄÖ¯ÎïÖÆ·þ×°	301	±ÈÀûÊ±	10	Ò»°ãÃ³Ò×	15000	¼þ	2955	Ç§¿Ë	2,076,453
202007	62101030	»¯ÏËÕ±ÄØ»òÎÞ·ÄÖ¯ÎïÖÆ·þ×°	303	Ó¢¹ú	10	Ò»°ãÃ³Ò×	40	¼þ	7	Ç§¿Ë	7,700
202007	62101030	»¯ÏËÕ±ÄØ»òÎÞ·ÄÖ¯ÎïÖÆ·þ×°	303	Ó¢¹ú	12	ÆäËû¾èÔùÎï×Ê	5818	¼þ	1512	Ç§¿Ë	471,072
202007	62101030	»¯ÏËÕ±ÄØ»òÎÞ·ÄÖ¯ÎïÖÆ·þ×°	304	µÂ¹ú	10	Ò»°ãÃ³Ò×	7855	¼þ	2093	Ç§¿Ë	974,130
202007	62101030	»¯ÏËÕ±ÄØ»òÎÞ·ÄÖ¯ÎïÖÆ·þ×°	304	µÂ¹ú	12	ÆäËû¾èÔùÎï×Ê	11786	¼þ	2461	Ç§¿Ë	1,088,070
202007	62101030	»¯ÏËÕ±ÄØ»òÎÞ·ÄÖ¯ÎïÖÆ·þ×°	307	Òâ´óÀû	10	Ò»°ãÃ³Ò×	2000	¼þ	480	Ç§¿Ë	412,796
202007	62101030	»¯ÏËÕ±ÄØ»òÎÞ·ÄÖ¯ÎïÖÆ·þ×°	307	Òâ´óÀû	11	¹ú¼Ò¼ä¡¢¹ú¼Ê×éÖ¯ÎÞ³¥Ô®ÖúºÍÔùËÍµÄÎï×Ê	300	¼þ	150	Ç§¿Ë	18,000
202007	62101030	»¯ÏËÕ±ÄØ»òÎÞ·ÄÖ¯ÎïÖÆ·þ×°	308	Â¬É­±¤	10	Ò»°ãÃ³Ò×	400	¼þ	64	Ç§¿Ë	77,000
202007	62101030	»¯ÏËÕ±ÄØ»òÎÞ·ÄÖ¯ÎïÖÆ·þ×°	308	Â¬É­±¤	12	ÆäËû¾èÔùÎï×Ê	500	¼þ	128	Ç§¿Ë	64,858
202007	62101030	»¯ÏËÕ±ÄØ»òÎÞ·ÄÖ¯ÎïÖÆ·þ×°	315	°ÂµØÀû	10	Ò»°ãÃ³Ò×	3250	¼þ	670	Ç§¿Ë	380,759
202007	62101030	»¯ÏËÕ±ÄØ»òÎÞ·ÄÖ¯ÎïÖÆ·þ×°	328	ÂÞÂíÄáÑÇ	12	ÆäËû¾èÔùÎï×Ê	14	¼þ	4	Ç§¿Ë	447
202007	62101030	»¯ÏËÕ±ÄØ»òÎÞ·ÄÖ¯ÎïÖÆ·þ×°	330	Èðµä	10	Ò»°ãÃ³Ò×	1	¼þ	2	Ç§¿Ë	8,508
202007	62101030	»¯ÏËÕ±ÄØ»òÎÞ·ÄÖ¯ÎïÖÆ·þ×°	335	À­ÍÑÎ¬ÑÇ	12	ÆäËû¾èÔùÎï×Ê	378	¼þ	80	Ç§¿Ë	52,516
202007	62101030	»¯ÏËÕ±ÄØ»òÎÞ·ÄÖ¯ÎïÖÆ·þ×°	429	Ä«Î÷¸ç	10	Ò»°ãÃ³Ò×	474	¼þ	138	Ç§¿Ë	9,728
202007	62101030	»¯ÏËÕ±ÄØ»òÎÞ·ÄÖ¯ÎïÖÆ·þ×°	429	Ä«Î÷¸ç	12	ÆäËû¾èÔùÎï×Ê	516	¼þ	75	Ç§¿Ë	40,376
202007	62101030	»¯ÏËÕ±ÄØ»òÎÞ·ÄÖ¯ÎïÖÆ·þ×°	501	¼ÓÄÃ´ó	12	ÆäËû¾èÔùÎï×Ê	4439	¼þ	784	Ç§¿Ë	552,146
202007	62101030	»¯ÏËÕ±ÄØ»òÎÞ·ÄÖ¯ÎïÖÆ·þ×°	502	ÃÀ¹ú	10	Ò»°ãÃ³Ò×	904	¼þ	80	Ç§¿Ë	131,254
202007	62101030	»¯ÏËÕ±ÄØ»òÎÞ·ÄÖ¯ÎïÖÆ·þ×°	502	ÃÀ¹ú	12	ÆäËû¾èÔùÎï×Ê	36607	¼þ	5921	Ç§¿Ë	2,957,728
202007	62101030	»¯ÏËÕ±ÄØ»òÎÞ·ÄÖ¯ÎïÖÆ·þ×°	601	°Ä´óÀûÑÇ	10	Ò»°ãÃ³Ò×	5995	¼þ	1824	Ç§¿Ë	675,087
202007	62101030	»¯ÏËÕ±ÄØ»òÎÞ·ÄÖ¯ÎïÖÆ·þ×°	601	°Ä´óÀûÑÇ	12	ÆäËû¾èÔùÎï×Ê	1643	¼þ	333	Ç§¿Ë	79,481
202008	62101030	»¯ÏËÕ±ÄØ»òÎÞ·ÄÖ¯ÎïÖÆ·þ×°	106	Ãåµé	10	Ò»°ãÃ³Ò×	323500	¼þ	50249	Ç§¿Ë	2,019,416
202008	62101030	»¯ÏËÕ±ÄØ»òÎÞ·ÄÖ¯ÎïÖÆ·þ×°	107	¼íÆÒÕ¯	10	Ò»°ãÃ³Ò×	55530	¼þ	6980	Ç§¿Ë	633,053
202008	62101030	»¯ÏËÕ±ÄØ»òÎÞ·ÄÖ¯ÎïÖÆ·þ×°	112	Ó¡¶ÈÄáÎ÷ÑÇ	12	ÆäËû¾èÔùÎï×Ê	600	¼þ	75	Ç§¿Ë	21,818
202008	62101030	»¯ÏËÕ±ÄØ»òÎÞ·ÄÖ¯ÎïÖÆ·þ×°	116	ÈÕ±¾	10	Ò»°ãÃ³Ò×	8	¼þ	2	Ç§¿Ë	1,154
202008	62101030	»¯ÏËÕ±ÄØ»òÎÞ·ÄÖ¯ÎïÖÆ·þ×°	116	ÈÕ±¾	12	ÆäËû¾èÔùÎï×Ê	2038	¼þ	517	Ç§¿Ë	813,623
202008	62101030	»¯ÏËÕ±ÄØ»òÎÞ·ÄÖ¯ÎïÖÆ·þ×°	122	ÂíÀ´Î÷ÑÇ	10	Ò»°ãÃ³Ò×	520	¼þ	129	Ç§¿Ë	25,033
202008	62101030	»¯ÏËÕ±ÄØ»òÎÞ·ÄÖ¯ÎïÖÆ·þ×°	133	º«¹ú	10	Ò»°ãÃ³Ò×	30	¼þ	7	Ç§¿Ë	2,120
202008	62101030	»¯ÏËÕ±ÄØ»òÎÞ·ÄÖ¯ÎïÖÆ·þ×°	133	º«¹ú	12	ÆäËû¾èÔùÎï×Ê	1008	¼þ	202	Ç§¿Ë	63,307
202008	62101030	»¯ÏËÕ±ÄØ»òÎÞ·ÄÖ¯ÎïÖÆ·þ×°	134	Ë¹ÀïÀ¼¿¨	10	Ò»°ãÃ³Ò×	180	¼þ	95	Ç§¿Ë	18,092
202008	62101030	»¯ÏËÕ±ÄØ»òÎÞ·ÄÖ¯ÎïÖÆ·þ×°	141	Ô½ÄÏ	10	Ò»°ãÃ³Ò×	252545	¼þ	38661	Ç§¿Ë	5,992,943
202008	62101030	»¯ÏËÕ±ÄØ»òÎÞ·ÄÖ¯ÎïÖÆ·þ×°	141	Ô½ÄÏ	11	¹ú¼Ò¼ä¡¢¹ú¼Ê×éÖ¯ÎÞ³¥Ô®ÖúºÍÔùËÍµÄÎï×Ê	1200	¼þ	215	Ç§¿Ë	22,430
202008	62101030	»¯ÏËÕ±ÄØ»òÎÞ·ÄÖ¯ÎïÖÆ·þ×°	142	ÖÐ¹ú	10	Ò»°ãÃ³Ò×	14700	¼þ	3864	Ç§¿Ë	405,208
202008	62101030	»¯ÏËÕ±ÄØ»òÎÞ·ÄÖ¯ÎïÖÆ·þ×°	142	ÖÐ¹ú	12	ÆäËû¾èÔùÎï×Ê	1850	¼þ	330	Ç§¿Ë	10,199
202008	62101030	»¯ÏËÕ±ÄØ»òÎÞ·ÄÖ¯ÎïÖÆ·þ×°	303	Ó¢¹ú	11	¹ú¼Ò¼ä¡¢¹ú¼Ê×éÖ¯ÎÞ³¥Ô®ÖúºÍÔùËÍµÄÎï×Ê	35000	¼þ	1050	Ç§¿Ë	1,750,000
202008	62101030	»¯ÏËÕ±ÄØ»òÎÞ·ÄÖ¯ÎïÖÆ·þ×°	304	µÂ¹ú	12	ÆäËû¾èÔùÎï×Ê	2053	¼þ	487	Ç§¿Ë	195,508
202008	62101030	»¯ÏËÕ±ÄØ»òÎÞ·ÄÖ¯ÎïÖÆ·þ×°	305	·¨¹ú	11	¹ú¼Ò¼ä¡¢¹ú¼Ê×éÖ¯ÎÞ³¥Ô®ÖúºÍÔùËÍµÄÎï×Ê	20213	¼þ	3325	Ç§¿Ë	192,208
202008	62101030	»¯ÏËÕ±ÄØ»òÎÞ·ÄÖ¯ÎïÖÆ·þ×°	305	·¨¹ú	12	ÆäËû¾èÔùÎï×Ê	712	¼þ	13	Ç§¿Ë	43,956
202008	62101030	»¯ÏËÕ±ÄØ»òÎÞ·ÄÖ¯ÎïÖÆ·þ×°	306	°®¶ûÀ¼	12	ÆäËû¾èÔùÎï×Ê	75	¼þ	17	Ç§¿Ë	4,191
202008	62101030	»¯ÏËÕ±ÄØ»òÎÞ·ÄÖ¯ÎïÖÆ·þ×°	307	Òâ´óÀû	12	ÆäËû¾èÔùÎï×Ê	500	¼þ	100	Ç§¿Ë	48,324
202008	62101030	»¯ÏËÕ±ÄØ»òÎÞ·ÄÖ¯ÎïÖÆ·þ×°	308	Â¬É­±¤	12	ÆäËû¾èÔùÎï×Ê	2000	¼þ	350	Ç§¿Ë	148,495
202008	62101030	»¯ÏËÕ±ÄØ»òÎÞ·ÄÖ¯ÎïÖÆ·þ×°	315	°ÂµØÀû	11	¹ú¼Ò¼ä¡¢¹ú¼Ê×éÖ¯ÎÞ³¥Ô®ÖúºÍÔùËÍµÄÎï×Ê	972	¼þ	135	Ç§¿Ë	18,045
202008	62101030	»¯ÏËÕ±ÄØ»òÎÞ·ÄÖ¯ÎïÖÆ·þ×°	321	ÐÙÑÀÀû	11	¹ú¼Ò¼ä¡¢¹ú¼Ê×éÖ¯ÎÞ³¥Ô®ÖúºÍÔùËÍµÄÎï×Ê	1000	¼þ	200	Ç§¿Ë	8,943
202008	62101030	»¯ÏËÕ±ÄØ»òÎÞ·ÄÖ¯ÎïÖÆ·þ×°	330	Èðµä	10	Ò»°ãÃ³Ò×	12	¼þ	14	Ç§¿Ë	32,355
202008	62101030	»¯ÏËÕ±ÄØ»òÎÞ·ÄÖ¯ÎïÖÆ·þ×°	331	ÈðÊ¿	12	ÆäËû¾èÔùÎï×Ê	280	¼þ	25	Ç§¿Ë	25,200
202008	62101030	»¯ÏËÕ±ÄØ»òÎÞ·ÄÖ¯ÎïÖÆ·þ×°	335	À­ÍÑÎ¬ÑÇ	11	¹ú¼Ò¼ä¡¢¹ú¼Ê×éÖ¯ÎÞ³¥Ô®ÖúºÍÔùËÍµÄÎï×Ê	100	¼þ	5	Ç§¿Ë	1,437
202008	62101030	»¯ÏËÕ±ÄØ»òÎÞ·ÄÖ¯ÎïÖÆ·þ×°	344	¶íÂÞË¹Áª°î	11	¹ú¼Ò¼ä¡¢¹ú¼Ê×éÖ¯ÎÞ³¥Ô®ÖúºÍÔùËÍµÄÎï×Ê	22100	¼þ	3538	Ç§¿Ë	320,479
202008	62101030	»¯ÏËÕ±ÄØ»òÎÞ·ÄÖ¯ÎïÖÆ·þ×°	352	½Ý¿Ë	11	¹ú¼Ò¼ä¡¢¹ú¼Ê×éÖ¯ÎÞ³¥Ô®ÖúºÍÔùËÍµÄÎï×Ê	15364	¼þ	1530	Ç§¿Ë	429,369
202008	62101030	»¯ÏËÕ±ÄØ»òÎÞ·ÄÖ¯ÎïÖÆ·þ×°	353	Ë¹Âå·¥¿Ë	10	Ò»°ãÃ³Ò×	9500	¼þ	3920	Ç§¿Ë	246,806
202008	62101030	»¯ÏËÕ±ÄØ»òÎÞ·ÄÖ¯ÎïÖÆ·þ×°	429	Ä«Î÷¸ç	10	Ò»°ãÃ³Ò×	25	¼þ	3	Ç§¿Ë	752
202008	62101030	»¯ÏËÕ±ÄØ»òÎÞ·ÄÖ¯ÎïÖÆ·þ×°	501	¼ÓÄÃ´ó	12	ÆäËû¾èÔùÎï×Ê	5489	¼þ	884	Ç§¿Ë	357,603
202008	62101030	»¯ÏËÕ±ÄØ»òÎÞ·ÄÖ¯ÎïÖÆ·þ×°	502	ÃÀ¹ú	10	Ò»°ãÃ³Ò×	1047	¼þ	662	Ç§¿Ë	803,914
202008	62101030	»¯ÏËÕ±ÄØ»òÎÞ·ÄÖ¯ÎïÖÆ·þ×°	502	ÃÀ¹ú	12	ÆäËû¾èÔùÎï×Ê	1496	¼þ	393	Ç§¿Ë	59,311
202008	62101030	»¯ÏËÕ±ÄØ»òÎÞ·ÄÖ¯ÎïÖÆ·þ×°	601	°Ä´óÀûÑÇ	10	Ò»°ãÃ³Ò×	2000	¼þ	432	Ç§¿Ë	122,486
202008	62101030	»¯ÏËÕ±ÄØ»òÎÞ·ÄÖ¯ÎïÖÆ·þ×°	601	°Ä´óÀûÑÇ	11	¹ú¼Ò¼ä¡¢¹ú¼Ê×éÖ¯ÎÞ³¥Ô®ÖúºÍÔùËÍµÄÎï×Ê	2000	¼þ	355	Ç§¿Ë	175,476
202009	62101030	»¯ÏËÕ±ÄØ»òÎÞ·ÄÖ¯ÎïÖÆ·þ×°	106	Ãåµé	10	Ò»°ãÃ³Ò×	680000	¼þ	99220	Ç§¿Ë	4,221,325
202009	62101030	»¯ÏËÕ±ÄØ»òÎÞ·ÄÖ¯ÎïÖÆ·þ×°	107	¼íÆÒÕ¯	10	Ò»°ãÃ³Ò×	72101	¼þ	8979	Ç§¿Ë	1,702,614
202009	62101030	»¯ÏËÕ±ÄØ»òÎÞ·ÄÖ¯ÎïÖÆ·þ×°	107	¼íÆÒÕ¯	12	ÆäËû¾èÔùÎï×Ê	22	¼þ	4	Ç§¿Ë	3,880
202009	62101030	»¯ÏËÕ±ÄØ»òÎÞ·ÄÖ¯ÎïÖÆ·þ×°	108	ÈûÆÖÂ·Ë¹	12	ÆäËû¾èÔùÎï×Ê	3075	¼þ	80	Ç§¿Ë	134,000
202009	62101030	»¯ÏËÕ±ÄØ»òÎÞ·ÄÖ¯ÎïÖÆ·þ×°	112	Ó¡¶ÈÄáÎ÷ÑÇ	10	Ò»°ãÃ³Ò×	1	¼þ	1	Ç§¿Ë	391
202009	62101030	»¯ÏËÕ±ÄØ»òÎÞ·ÄÖ¯ÎïÖÆ·þ×°	112	Ó¡¶ÈÄáÎ÷ÑÇ	12	ÆäËû¾èÔùÎï×Ê	12915	¼þ	2870	Ç§¿Ë	329,109
202009	62101030	»¯ÏËÕ±ÄØ»òÎÞ·ÄÖ¯ÎïÖÆ·þ×°	116	ÈÕ±¾	10	Ò»°ãÃ³Ò×	1599	¼þ	288	Ç§¿Ë	95,567
202009	62101030	»¯ÏËÕ±ÄØ»òÎÞ·ÄÖ¯ÎïÖÆ·þ×°	116	ÈÕ±¾	12	ÆäËû¾èÔùÎï×Ê	22805	¼þ	3554	Ç§¿Ë	3,150,374
202009	62101030	»¯ÏËÕ±ÄØ»òÎÞ·ÄÖ¯ÎïÖÆ·þ×°	122	ÂíÀ´Î÷ÑÇ	10	Ò»°ãÃ³Ò×	80	¼þ	22	Ç§¿Ë	4,144
202009	62101030	»¯ÏËÕ±ÄØ»òÎÞ·ÄÖ¯ÎïÖÆ·þ×°	133	º«¹ú	10	Ò»°ãÃ³Ò×	30062	¼þ	4824	Ç§¿Ë	4,971,116
202009	62101030	»¯ÏËÕ±ÄØ»òÎÞ·ÄÖ¯ÎïÖÆ·þ×°	133	º«¹ú	12	ÆäËû¾èÔùÎï×Ê	2304	¼þ	230	Ç§¿Ë	188,942
202009	62101030	»¯ÏËÕ±ÄØ»òÎÞ·ÄÖ¯ÎïÖÆ·þ×°	138	°¢ÁªÇõ	12	ÆäËû¾èÔùÎï×Ê	6450	¼þ	416	Ç§¿Ë	586,500
202009	62101030	»¯ÏËÕ±ÄØ»òÎÞ·ÄÖ¯ÎïÖÆ·þ×°	141	Ô½ÄÏ	10	Ò»°ãÃ³Ò×	383338	¼þ	68843	Ç§¿Ë	7,762,791
202009	62101030	»¯ÏËÕ±ÄØ»òÎÞ·ÄÖ¯ÎïÖÆ·þ×°	141	Ô½ÄÏ	12	ÆäËû¾èÔùÎï×Ê	205	¼þ	34	Ç§¿Ë	22,197
202009	62101030	»¯ÏËÕ±ÄØ»òÎÞ·ÄÖ¯ÎïÖÆ·þ×°	142	ÖÐ¹ú	10	Ò»°ãÃ³Ò×	138145	¼þ	36765	Ç§¿Ë	10,024,513
202009	62101030	»¯ÏËÕ±ÄØ»òÎÞ·ÄÖ¯ÎïÖÆ·þ×°	142	ÖÐ¹ú	12	ÆäËû¾èÔùÎï×Ê	11879	¼þ	2249	Ç§¿Ë	531,607
202009	62101030	»¯ÏËÕ±ÄØ»òÎÞ·ÄÖ¯ÎïÖÆ·þ×°	232	Ä¦Âå¸ç	12	ÆäËû¾èÔùÎï×Ê	850	¼þ	235	Ç§¿Ë	93,925
202009	62101030	»¯ÏËÕ±ÄØ»òÎÞ·ÄÖ¯ÎïÖÆ·þ×°	244	ÄÏ·Ç	12	ÆäËû¾èÔùÎï×Ê	1500	¼þ	290	Ç§¿Ë	116,000
202009	62101030	»¯ÏËÕ±ÄØ»òÎÞ·ÄÖ¯ÎïÖÆ·þ×°	301	±ÈÀûÊ±	12	ÆäËû¾èÔùÎï×Ê	100	¼þ	20	Ç§¿Ë	8,258
202009	62101030	»¯ÏËÕ±ÄØ»òÎÞ·ÄÖ¯ÎïÖÆ·þ×°	303	Ó¢¹ú	10	Ò»°ãÃ³Ò×	63	¼þ	72	Ç§¿Ë	12,287
202009	62101030	»¯ÏËÕ±ÄØ»òÎÞ·ÄÖ¯ÎïÖÆ·þ×°	304	µÂ¹ú	10	Ò»°ãÃ³Ò×	1	¼þ	1	Ç§¿Ë	639
202009	62101030	»¯ÏËÕ±ÄØ»òÎÞ·ÄÖ¯ÎïÖÆ·þ×°	304	µÂ¹ú	12	ÆäËû¾èÔùÎï×Ê	4861	¼þ	937	Ç§¿Ë	723,928
202009	62101030	»¯ÏËÕ±ÄØ»òÎÞ·ÄÖ¯ÎïÖÆ·þ×°	307	Òâ´óÀû	10	Ò»°ãÃ³Ò×	1482	¼þ	290	Ç§¿Ë	229,158
202009	62101030	»¯ÏËÕ±ÄØ»òÎÞ·ÄÖ¯ÎïÖÆ·þ×°	312	Î÷°àÑÀ	12	ÆäËû¾èÔùÎï×Ê	3087	¼þ	713	Ç§¿Ë	367,087
202009	62101030	»¯ÏËÕ±ÄØ»òÎÞ·ÄÖ¯ÎïÖÆ·þ×°	324	Âí¶úËû	10	Ò»°ãÃ³Ò×	1680	¼þ	459	Ç§¿Ë	125,526
202009	62101030	»¯ÏËÕ±ÄØ»òÎÞ·ÄÖ¯ÎïÖÆ·þ×°	327	²¨À¼	10	Ò»°ãÃ³Ò×	8	¼þ	8	Ç§¿Ë	5,773
202009	62101030	»¯ÏËÕ±ÄØ»òÎÞ·ÄÖ¯ÎïÖÆ·þ×°	330	Èðµä	10	Ò»°ãÃ³Ò×	6	¼þ	8	Ç§¿Ë	23,684
202009	62101030	»¯ÏËÕ±ÄØ»òÎÞ·ÄÖ¯ÎïÖÆ·þ×°	330	Èðµä	12	ÆäËû¾èÔùÎï×Ê	300	¼þ	48	Ç§¿Ë	10,198
202009	62101030	»¯ÏËÕ±ÄØ»òÎÞ·ÄÖ¯ÎïÖÆ·þ×°	344	¶íÂÞË¹Áª°î	10	Ò»°ãÃ³Ò×	4	¼þ	1	Ç§¿Ë	508
202009	62101030	»¯ÏËÕ±ÄØ»òÎÞ·ÄÖ¯ÎïÖÆ·þ×°	412	ÖÇÀû	12	ÆäËû¾èÔùÎï×Ê	825	¼þ	260	Ç§¿Ë	231,000
202009	62101030	»¯ÏËÕ±ÄØ»òÎÞ·ÄÖ¯ÎïÖÆ·þ×°	429	Ä«Î÷¸ç	10	Ò»°ãÃ³Ò×	720	¼þ	211	Ç§¿Ë	14,504
202009	62101030	»¯ÏËÕ±ÄØ»òÎÞ·ÄÖ¯ÎïÖÆ·þ×°	501	¼ÓÄÃ´ó	12	ÆäËû¾èÔùÎï×Ê	2100	¼þ	550	Ç§¿Ë	93,545
202009	62101030	»¯ÏËÕ±ÄØ»òÎÞ·ÄÖ¯ÎïÖÆ·þ×°	502	ÃÀ¹ú	10	Ò»°ãÃ³Ò×	1030	¼þ	1528	Ç§¿Ë	1,611,348
202009	62101030	»¯ÏËÕ±ÄØ»òÎÞ·ÄÖ¯ÎïÖÆ·þ×°	502	ÃÀ¹ú	12	ÆäËû¾èÔùÎï×Ê	10997	¼þ	881	Ç§¿Ë	402,234
202009	62101030	»¯ÏËÕ±ÄØ»òÎÞ·ÄÖ¯ÎïÖÆ·þ×°	601	°Ä´óÀûÑÇ	12	ÆäËû¾èÔùÎï×Ê	44490	¼þ	7860	Ç§¿Ë	7,023,222
202010	62101030	»¯ÏËÕ±ÄØ»òÎÞ·ÄÖ¯ÎïÖÆ·þ×°	107	¼íÆÒÕ¯	10	Ò»°ãÃ³Ò×	56290	¼þ	6446	Ç§¿Ë	432,201
202010	62101030	»¯ÏËÕ±ÄØ»òÎÞ·ÄÖ¯ÎïÖÆ·þ×°	116	ÈÕ±¾	10	Ò»°ãÃ³Ò×	243	¼þ	109	Ç§¿Ë	59,826
202010	62101030	»¯ÏËÕ±ÄØ»òÎÞ·ÄÖ¯ÎïÖÆ·þ×°	116	ÈÕ±¾	12	ÆäËû¾èÔùÎï×Ê	1045	¼þ	221	Ç§¿Ë	414,296
202010	62101030	»¯ÏËÕ±ÄØ»òÎÞ·ÄÖ¯ÎïÖÆ·þ×°	132	ÐÂ¼ÓÆÂ	10	Ò»°ãÃ³Ò×	6	¼þ	5	Ç§¿Ë	3,473
202010	62101030	»¯ÏËÕ±ÄØ»òÎÞ·ÄÖ¯ÎïÖÆ·þ×°	133	º«¹ú	10	Ò»°ãÃ³Ò×	2	¼þ	0	Ç§¿Ë	169
202010	62101030	»¯ÏËÕ±ÄØ»òÎÞ·ÄÖ¯ÎïÖÆ·þ×°	137	ÍÁ¶úÆä	12	ÆäËû¾èÔùÎï×Ê	500	¼þ	200	Ç§¿Ë	60,000
202010	62101030	»¯ÏËÕ±ÄØ»òÎÞ·ÄÖ¯ÎïÖÆ·þ×°	141	Ô½ÄÏ	10	Ò»°ãÃ³Ò×	226100	¼þ	40106	Ç§¿Ë	5,484,055
202010	62101030	»¯ÏËÕ±ÄØ»òÎÞ·ÄÖ¯ÎïÖÆ·þ×°	142	ÖÐ¹ú	10	Ò»°ãÃ³Ò×	17052	¼þ	4220	Ç§¿Ë	595,654
202010	62101030	»¯ÏËÕ±ÄØ»òÎÞ·ÄÖ¯ÎïÖÆ·þ×°	303	Ó¢¹ú	10	Ò»°ãÃ³Ò×	49	¼þ	36	Ç§¿Ë	13,260
202010	62101030	»¯ÏËÕ±ÄØ»òÎÞ·ÄÖ¯ÎïÖÆ·þ×°	304	µÂ¹ú	10	Ò»°ãÃ³Ò×	3	¼þ	2	Ç§¿Ë	999
202010	62101030	»¯ÏËÕ±ÄØ»òÎÞ·ÄÖ¯ÎïÖÆ·þ×°	305	·¨¹ú	10	Ò»°ãÃ³Ò×	5369	¼þ	1550	Ç§¿Ë	589,160
202010	62101030	»¯ÏËÕ±ÄØ»òÎÞ·ÄÖ¯ÎïÖÆ·þ×°	327	²¨À¼	10	Ò»°ãÃ³Ò×	12	¼þ	12	Ç§¿Ë	8,659
202010	62101030	»¯ÏËÕ±ÄØ»òÎÞ·ÄÖ¯ÎïÖÆ·þ×°	330	Èðµä	10	Ò»°ãÃ³Ò×	8	¼þ	12	Ç§¿Ë	27,166
202010	62101030	»¯ÏËÕ±ÄØ»òÎÞ·ÄÖ¯ÎïÖÆ·þ×°	344	¶íÂÞË¹Áª°î	10	Ò»°ãÃ³Ò×	15	¼þ	173	Ç§¿Ë	370,760
202010	62101030	»¯ÏËÕ±ÄØ»òÎÞ·ÄÖ¯ÎïÖÆ·þ×°	429	Ä«Î÷¸ç	10	Ò»°ãÃ³Ò×	527	¼þ	54	Ç§¿Ë	19,147
202010	62101030	»¯ÏËÕ±ÄØ»òÎÞ·ÄÖ¯ÎïÖÆ·þ×°	502	ÃÀ¹ú	10	Ò»°ãÃ³Ò×	9	¼þ	6	Ç§¿Ë	8,382
202010	62101030	»¯ÏËÕ±ÄØ»òÎÞ·ÄÖ¯ÎïÖÆ·þ×°	601	°Ä´óÀûÑÇ	10	Ò»°ãÃ³Ò×	10000	¼þ	1573	Ç§¿Ë	502,553
202011	62101030	»¯ÏËÕ±ÄØ»òÎÞ·ÄÖ¯ÎïÖÆ·þ×°	106	Ãåµé	10	Ò»°ãÃ³Ò×	136000	¼þ	22326	Ç§¿Ë	797,608
202011	62101030	»¯ÏËÕ±ÄØ»òÎÞ·ÄÖ¯ÎïÖÆ·þ×°	107	¼íÆÒÕ¯	10	Ò»°ãÃ³Ò×	60157	¼þ	7822	Ç§¿Ë	2,569,528
202011	62101030	»¯ÏËÕ±ÄØ»òÎÞ·ÄÖ¯ÎïÖÆ·þ×°	115	ÒÔÉ«ÁÐ	10	Ò»°ãÃ³Ò×	1000	¼þ	311	Ç§¿Ë	298,770
202011	62101030	»¯ÏËÕ±ÄØ»òÎÞ·ÄÖ¯ÎïÖÆ·þ×°	116	ÈÕ±¾	12	ÆäËû¾èÔùÎï×Ê	859	¼þ	168	Ç§¿Ë	222,000
202011	62101030	»¯ÏËÕ±ÄØ»òÎÞ·ÄÖ¯ÎïÖÆ·þ×°	133	º«¹ú	10	Ò»°ãÃ³Ò×	4366	¼þ	1233	Ç§¿Ë	175,359
202011	62101030	»¯ÏËÕ±ÄØ»òÎÞ·ÄÖ¯ÎïÖÆ·þ×°	141	Ô½ÄÏ	10	Ò»°ãÃ³Ò×	212869	¼þ	41662	Ç§¿Ë	5,811,896
202011	62101030	»¯ÏËÕ±ÄØ»òÎÞ·ÄÖ¯ÎïÖÆ·þ×°	142	ÖÐ¹ú	10	Ò»°ãÃ³Ò×	143189	¼þ	25041	Ç§¿Ë	1,741,023
202011	62101030	»¯ÏËÕ±ÄØ»òÎÞ·ÄÖ¯ÎïÖÆ·þ×°	142	ÖÐ¹ú	12	ÆäËû¾èÔùÎï×Ê	2088	¼þ	435	Ç§¿Ë	98,576
202011	62101030	»¯ÏËÕ±ÄØ»òÎÞ·ÄÖ¯ÎïÖÆ·þ×°	143	ÖÐ¹úÌ¨Íå	10	Ò»°ãÃ³Ò×	2	¼þ	1	Ç§¿Ë	1,336
202011	62101030	»¯ÏËÕ±ÄØ»òÎÞ·ÄÖ¯ÎïÖÆ·þ×°	249	Í»ÄáË¹	10	Ò»°ãÃ³Ò×	10	¼þ	5	Ç§¿Ë	3,576
202011	62101030	»¯ÏËÕ±ÄØ»òÎÞ·ÄÖ¯ÎïÖÆ·þ×°	303	Ó¢¹ú	10	Ò»°ãÃ³Ò×	8	¼þ	0	Ç§¿Ë	2,070
202011	62101030	»¯ÏËÕ±ÄØ»òÎÞ·ÄÖ¯ÎïÖÆ·þ×°	303	Ó¢¹ú	12	ÆäËû¾èÔùÎï×Ê	418	¼þ	75	Ç§¿Ë	27,580
202011	62101030	»¯ÏËÕ±ÄØ»òÎÞ·ÄÖ¯ÎïÖÆ·þ×°	304	µÂ¹ú	10	Ò»°ãÃ³Ò×	17403	¼þ	2512	Ç§¿Ë	1,319,866
202011	62101030	»¯ÏËÕ±ÄØ»òÎÞ·ÄÖ¯ÎïÖÆ·þ×°	304	µÂ¹ú	12	ÆäËû¾èÔùÎï×Ê	6744	¼þ	732	Ç§¿Ë	227,454
202011	62101030	»¯ÏËÕ±ÄØ»òÎÞ·ÄÖ¯ÎïÖÆ·þ×°	307	Òâ´óÀû	10	Ò»°ãÃ³Ò×	963	¼þ	158	Ç§¿Ë	166,522
202011	62101030	»¯ÏËÕ±ÄØ»òÎÞ·ÄÖ¯ÎïÖÆ·þ×°	308	Â¬É­±¤	10	Ò»°ãÃ³Ò×	10000	¼þ	2000	Ç§¿Ë	2,180,248
202011	62101030	»¯ÏËÕ±ÄØ»òÎÞ·ÄÖ¯ÎïÖÆ·þ×°	327	²¨À¼	10	Ò»°ãÃ³Ò×	62	¼þ	39	Ç§¿Ë	13,611
202011	62101030	»¯ÏËÕ±ÄØ»òÎÞ·ÄÖ¯ÎïÖÆ·þ×°	330	Èðµä	10	Ò»°ãÃ³Ò×	4	¼þ	1	Ç§¿Ë	14,954
202011	62101030	»¯ÏËÕ±ÄØ»òÎÞ·ÄÖ¯ÎïÖÆ·þ×°	344	¶íÂÞË¹Áª°î	10	Ò»°ãÃ³Ò×	1577	¼þ	352	Ç§¿Ë	197,712
202011	62101030	»¯ÏËÕ±ÄØ»òÎÞ·ÄÖ¯ÎïÖÆ·þ×°	353	Ë¹Âå·¥¿Ë	10	Ò»°ãÃ³Ò×	2625	¼þ	1130	Ç§¿Ë	67,776
202011	62101030	»¯ÏËÕ±ÄØ»òÎÞ·ÄÖ¯ÎïÖÆ·þ×°	410	°ÍÎ÷	12	ÆäËû¾èÔùÎï×Ê	3000	¼þ	360	Ç§¿Ë	135,232
202011	62101030	»¯ÏËÕ±ÄØ»òÎÞ·ÄÖ¯ÎïÖÆ·þ×°	501	¼ÓÄÃ´ó	12	ÆäËû¾èÔùÎï×Ê	250	¼þ	20	Ç§¿Ë	11,496
202011	62101030	»¯ÏËÕ±ÄØ»òÎÞ·ÄÖ¯ÎïÖÆ·þ×°	502	ÃÀ¹ú	10	Ò»°ãÃ³Ò×	87	¼þ	402	Ç§¿Ë	911,509
202011	62101030	»¯ÏËÕ±ÄØ»òÎÞ·ÄÖ¯ÎïÖÆ·þ×°	502	ÃÀ¹ú	12	ÆäËû¾èÔùÎï×Ê	577	¼þ	105	Ç§¿Ë	31,205
202011	62101030	»¯ÏËÕ±ÄØ»òÎÞ·ÄÖ¯ÎïÖÆ·þ×°	601	°Ä´óÀûÑÇ	10	Ò»°ãÃ³Ò×	17500	¼þ	3250	Ç§¿Ë	659,601
202011	62101030	»¯ÏËÕ±ÄØ»òÎÞ·ÄÖ¯ÎïÖÆ·þ×°	601	°Ä´óÀûÑÇ	12	ÆäËû¾èÔùÎï×Ê	884	¼þ	200	Ç§¿Ë	114,700
202012	62101030	»¯ÏËÕ±ÄØ»òÎÞ·ÄÖ¯ÎïÖÆ·þ×°	106	Ãåµé	10	Ò»°ãÃ³Ò×	239220	¼þ	26453	Ç§¿Ë	1,082,938
202012	62101030	»¯ÏËÕ±ÄØ»òÎÞ·ÄÖ¯ÎïÖÆ·þ×°	107	¼íÆÒÕ¯	10	Ò»°ãÃ³Ò×	89580	¼þ	9880	Ç§¿Ë	770,377
202012	62101030	»¯ÏËÕ±ÄØ»òÎÞ·ÄÖ¯ÎïÖÆ·þ×°	107	¼íÆÒÕ¯	12	ÆäËû¾èÔùÎï×Ê	100	¼þ	17	Ç§¿Ë	8,726
202012	62101030	»¯ÏËÕ±ÄØ»òÎÞ·ÄÖ¯ÎïÖÆ·þ×°	112	Ó¡¶ÈÄáÎ÷ÑÇ	12	ÆäËû¾èÔùÎï×Ê	1000	¼þ	39	Ç§¿Ë	34,168
202012	62101030	»¯ÏËÕ±ÄØ»òÎÞ·ÄÖ¯ÎïÖÆ·þ×°	116	ÈÕ±¾	12	ÆäËû¾èÔùÎï×Ê	120	¼þ	24	Ç§¿Ë	5,610
202012	62101030	»¯ÏËÕ±ÄØ»òÎÞ·ÄÖ¯ÎïÖÆ·þ×°	122	ÂíÀ´Î÷ÑÇ	12	ÆäËû¾èÔùÎï×Ê	2340	¼þ	212	Ç§¿Ë	459,000
202012	62101030	»¯ÏËÕ±ÄØ»òÎÞ·ÄÖ¯ÎïÖÆ·þ×°	129	·ÆÂÉ±ö	11	¹ú¼Ò¼ä¡¢¹ú¼Ê×éÖ¯ÎÞ³¥Ô®ÖúºÍÔùËÍµÄÎï×Ê	100	¼þ	13	Ç§¿Ë	46,663
202012	62101030	»¯ÏËÕ±ÄØ»òÎÞ·ÄÖ¯ÎïÖÆ·þ×°	133	º«¹ú	10	Ò»°ãÃ³Ò×	20	¼þ	8	Ç§¿Ë	4,293
202012	62101030	»¯ÏËÕ±ÄØ»òÎÞ·ÄÖ¯ÎïÖÆ·þ×°	141	Ô½ÄÏ	10	Ò»°ãÃ³Ò×	407230	¼þ	67367	Ç§¿Ë	7,165,095
202012	62101030	»¯ÏËÕ±ÄØ»òÎÞ·ÄÖ¯ÎïÖÆ·þ×°	142	ÖÐ¹ú	10	Ò»°ãÃ³Ò×	13661	¼þ	3752	Ç§¿Ë	312,578
202012	62101030	»¯ÏËÕ±ÄØ»òÎÞ·ÄÖ¯ÎïÖÆ·þ×°	142	ÖÐ¹ú	12	ÆäËû¾èÔùÎï×Ê	9248	¼þ	986	Ç§¿Ë	83,897
202012	62101030	»¯ÏËÕ±ÄØ»òÎÞ·ÄÖ¯ÎïÖÆ·þ×°	303	Ó¢¹ú	10	Ò»°ãÃ³Ò×	60	¼þ	108	Ç§¿Ë	33,452
202012	62101030	»¯ÏËÕ±ÄØ»òÎÞ·ÄÖ¯ÎïÖÆ·þ×°	303	Ó¢¹ú	12	ÆäËû¾èÔùÎï×Ê	525	¼þ	104	Ç§¿Ë	24,783
202012	62101030	»¯ÏËÕ±ÄØ»òÎÞ·ÄÖ¯ÎïÖÆ·þ×°	304	µÂ¹ú	12	ÆäËû¾èÔùÎï×Ê	990	¼þ	242	Ç§¿Ë	257,400
202012	62101030	»¯ÏËÕ±ÄØ»òÎÞ·ÄÖ¯ÎïÖÆ·þ×°	307	Òâ´óÀû	12	ÆäËû¾èÔùÎï×Ê	394	¼þ	67	Ç§¿Ë	17,876
202012	62101030	»¯ÏËÕ±ÄØ»òÎÞ·ÄÖ¯ÎïÖÆ·þ×°	308	Â¬É­±¤	12	ÆäËû¾èÔùÎï×Ê	15	¼þ	5	Ç§¿Ë	1,309
202012	62101030	»¯ÏËÕ±ÄØ»òÎÞ·ÄÖ¯ÎïÖÆ·þ×°	309	ºÉÀ¼	12	ÆäËû¾èÔùÎï×Ê	2200	¼þ	560	Ç§¿Ë	154,440
202012	62101030	»¯ÏËÕ±ÄØ»òÎÞ·ÄÖ¯ÎïÖÆ·þ×°	312	Î÷°àÑÀ	12	ÆäËû¾èÔùÎï×Ê	5650	¼þ	4159	Ç§¿Ë	406,792
202012	62101030	»¯ÏËÕ±ÄØ»òÎÞ·ÄÖ¯ÎïÖÆ·þ×°	330	Èðµä	10	Ò»°ãÃ³Ò×	1	¼þ	1	Ç§¿Ë	3,861
202012	62101030	»¯ÏËÕ±ÄØ»òÎÞ·ÄÖ¯ÎïÖÆ·þ×°	351	¿ËÂÞµØÑÇ	12	ÆäËû¾èÔùÎï×Ê	29700	¼þ	5940	Ç§¿Ë	1,532,000
202012	62101030	»¯ÏËÕ±ÄØ»òÎÞ·ÄÖ¯ÎïÖÆ·þ×°	502	ÃÀ¹ú	10	Ò»°ãÃ³Ò×	51	¼þ	201	Ç§¿Ë	277,524
202012	62101030	»¯ÏËÕ±ÄØ»òÎÞ·ÄÖ¯ÎïÖÆ·þ×°	502	ÃÀ¹ú	12	ÆäËû¾èÔùÎï×Ê	125	¼þ	36	Ç§¿Ë	21,268
202012	62101030	»¯ÏËÕ±ÄØ»òÎÞ·ÄÖ¯ÎïÖÆ·þ×°	601	°Ä´óÀûÑÇ	12	ÆäËû¾èÔùÎï×Ê	542	¼þ	273	Ç§¿Ë	44,117
