# Supplementary material for: Research on optimization of emergency supplies customs clearance strategy from the perspective of public health security based on Chinese trade data
Source: Front Public Health. 2025 Jan 24;13:1520705. doi: 10.3389/fpubh.2025.1520705 (PMC11802811; doi:10.3389/fpubh.2025.1520705)
Supplement: Supplementary file 1 [file Data_Sheet_1.ZIP › Paper Code-Part1/1-Import/2020/2020∩╝ê1-12∩╝ë-σÅúτ╜⌐-Φ┐¢σÅú.csv]

202001	63079000	6301ÖÁ6307µÄÎ´ÁÐÃûÖÆ³ÉÆ·,°üÀ¨·þ×°²Ã¼ôÑù	103	ÃÏ¼ÓÀ­¹ú	10	Ò»°ãÃ³Ò×	234	Ç§¿Ë	90000	?	94,742
202001	63079000	6301ÖÁ6307µÄÎ´ÁÐÃûÖÆ³ÉÆ·,°üÀ¨·þ×°²Ã¼ôÑù	106	Ãåµé	10	Ò»°ãÃ³Ò×	4501	Ç§¿Ë	336400	?	261,649
202001	63079000	6301ÖÁ6307µÄÎ´ÁÐÃûÖÆ³ÉÆ·,°üÀ¨·þ×°²Ã¼ôÑù	107	¼íÆÒÕ¯	10	Ò»°ãÃ³Ò×	13602	Ç§¿Ë	3904910	?	576,795
202001	63079000	6301ÖÁ6307µÄÎ´ÁÐÃûÖÆ³ÉÆ·,°üÀ¨·þ×°²Ã¼ôÑù	107	¼íÆÒÕ¯	12	ÆäËû¾èÔùÎï×Ê	72	Ç§¿Ë	0	?	34,634
202001	63079000	6301ÖÁ6307µÄÎ´ÁÐÃûÖÆ³ÉÆ·,°üÀ¨·þ×°²Ã¼ôÑù	110	ÖÐ¹úÏã¸Û	10	Ò»°ãÃ³Ò×	80	Ç§¿Ë	1658730	?	370,461
202001	63079000	6301ÖÁ6307µÄÎ´ÁÐÃûÖÆ³ÉÆ·,°üÀ¨·þ×°²Ã¼ôÑù	111	Ó¡¶È	10	Ò»°ãÃ³Ò×	1751	Ç§¿Ë	115780	?	389,005
202001	63079000	6301ÖÁ6307µÄÎ´ÁÐÃûÖÆ³ÉÆ·,°üÀ¨·þ×°²Ã¼ôÑù	111	Ó¡¶È	12	ÆäËû¾èÔùÎï×Ê	500	Ç§¿Ë	99500	?	248,888
202001	63079000	6301ÖÁ6307µÄÎ´ÁÐÃûÖÆ³ÉÆ·,°üÀ¨·þ×°²Ã¼ôÑù	112	Ó¡¶ÈÄáÎ÷ÑÇ	10	Ò»°ãÃ³Ò×	9376	Ç§¿Ë	1842800	?	1,438,319
202001	63079000	6301ÖÁ6307µÄÎ´ÁÐÃûÖÆ³ÉÆ·,°üÀ¨·þ×°²Ã¼ôÑù	112	Ó¡¶ÈÄáÎ÷ÑÇ	12	ÆäËû¾èÔùÎï×Ê	988	Ç§¿Ë	0	?	359,156
202001	63079000	6301ÖÁ6307µÄÎ´ÁÐÃûÖÆ³ÉÆ·,°üÀ¨·þ×°²Ã¼ôÑù	113	ÒÁÀÊ	10	Ò»°ãÃ³Ò×	454	Ç§¿Ë	164000	?	427,422
202001	63079000	6301ÖÁ6307µÄÎ´ÁÐÃûÖÆ³ÉÆ·,°üÀ¨·þ×°²Ã¼ôÑù	116	ÈÕ±¾	10	Ò»°ãÃ³Ò×	25865	Ç§¿Ë	2754444	?	15,967,198
202001	63079000	6301ÖÁ6307µÄÎ´ÁÐÃûÖÆ³ÉÆ·,°üÀ¨·þ×°²Ã¼ôÑù	116	ÈÕ±¾	12	ÆäËû¾èÔùÎï×Ê	512	Ç§¿Ë	0	?	185,978
202001	63079000	6301ÖÁ6307µÄÎ´ÁÐÃûÖÆ³ÉÆ·,°üÀ¨·þ×°²Ã¼ôÑù	119	ÀÏÎÎ	10	Ò»°ãÃ³Ò×	17	Ç§¿Ë	4000	?	1,660
202001	63079000	6301ÖÁ6307µÄÎ´ÁÐÃûÖÆ³ÉÆ·,°üÀ¨·þ×°²Ã¼ôÑù	122	ÂíÀ´Î÷ÑÇ	10	Ò»°ãÃ³Ò×	3601	Ç§¿Ë	729900	?	609,505
202001	63079000	6301ÖÁ6307µÄÎ´ÁÐÃûÖÆ³ÉÆ·,°üÀ¨·þ×°²Ã¼ôÑù	122	ÂíÀ´Î÷ÑÇ	12	ÆäËû¾èÔùÎï×Ê	1332	Ç§¿Ë	40000	?	246,582
202001	63079000	6301ÖÁ6307µÄÎ´ÁÐÃûÖÆ³ÉÆ·,°üÀ¨·þ×°²Ã¼ôÑù	125	Äá²´¶ûÁª°îÃñÖ÷¹²ºÍ¹ú	10	Ò»°ãÃ³Ò×	1058	Ç§¿Ë	9000	?	53,962
202001	63079000	6301ÖÁ6307µÄÎ´ÁÐÃûÖÆ³ÉÆ·,°üÀ¨·þ×°²Ã¼ôÑù	127	°Í»ùË¹Ì¹	10	Ò»°ãÃ³Ò×	422	Ç§¿Ë	35790	?	63,023
202001	63079000	6301ÖÁ6307µÄÎ´ÁÐÃûÖÆ³ÉÆ·,°üÀ¨·þ×°²Ã¼ôÑù	129	·ÆÂÉ±ö	10	Ò»°ãÃ³Ò×	1858	Ç§¿Ë	443190	?	602,542
202001	63079000	6301ÖÁ6307µÄÎ´ÁÐÃûÖÆ³ÉÆ·,°üÀ¨·þ×°²Ã¼ôÑù	129	·ÆÂÉ±ö	12	ÆäËû¾èÔùÎï×Ê	53	Ç§¿Ë	10000	?	137,734
202001	63079000	6301ÖÁ6307µÄÎ´ÁÐÃûÖÆ³ÉÆ·,°üÀ¨·þ×°²Ã¼ôÑù	130	¿¨Ëþ¶û	10	Ò»°ãÃ³Ò×	150	Ç§¿Ë	10000	?	30,087
202001	63079000	6301ÖÁ6307µÄÎ´ÁÐÃûÖÆ³ÉÆ·,°üÀ¨·þ×°²Ã¼ôÑù	132	ÐÂ¼ÓÆÂ	10	Ò»°ãÃ³Ò×	5338	Ç§¿Ë	38090	?	1,256,475
202001	63079000	6301ÖÁ6307µÄÎ´ÁÐÃûÖÆ³ÉÆ·,°üÀ¨·þ×°²Ã¼ôÑù	132	ÐÂ¼ÓÆÂ	12	ÆäËû¾èÔùÎï×Ê	55	Ç§¿Ë	0	?	52,597
202001	63079000	6301ÖÁ6307µÄÎ´ÁÐÃûÖÆ³ÉÆ·,°üÀ¨·þ×°²Ã¼ôÑù	133	º«¹ú	10	Ò»°ãÃ³Ò×	572264	Ç§¿Ë	44108661	?	155,573,962
202001	63079000	6301ÖÁ6307µÄÎ´ÁÐÃûÖÆ³ÉÆ·,°üÀ¨·þ×°²Ã¼ôÑù	133	º«¹ú	12	ÆäËû¾èÔùÎï×Ê	5618	Ç§¿Ë	705000	?	3,852,456
202001	63079000	6301ÖÁ6307µÄÎ´ÁÐÃûÖÆ³ÉÆ·,°üÀ¨·þ×°²Ã¼ôÑù	134	Ë¹ÀïÀ¼¿¨	10	Ò»°ãÃ³Ò×	0	Ç§¿Ë	0	?	368
202001	63079000	6301ÖÁ6307µÄÎ´ÁÐÃûÖÆ³ÉÆ·,°üÀ¨·þ×°²Ã¼ôÑù	136	Ì©¹ú	10	Ò»°ãÃ³Ò×	11895	Ç§¿Ë	2349073	?	2,810,742
202001	63079000	6301ÖÁ6307µÄÎ´ÁÐÃûÖÆ³ÉÆ·,°üÀ¨·þ×°²Ã¼ôÑù	136	Ì©¹ú	12	ÆäËû¾èÔùÎï×Ê	4655	Ç§¿Ë	259390	?	2,546,857
202001	63079000	6301ÖÁ6307µÄÎ´ÁÐÃûÖÆ³ÉÆ·,°üÀ¨·þ×°²Ã¼ôÑù	137	ÍÁ¶úÆä	10	Ò»°ãÃ³Ò×	2492	Ç§¿Ë	590	?	1,880,857
202001	63079000	6301ÖÁ6307µÄÎ´ÁÐÃûÖÆ³ÉÆ·,°üÀ¨·þ×°²Ã¼ôÑù	138	°¢ÁªÇõ	10	Ò»°ãÃ³Ò×	5453	Ç§¿Ë	8600	?	1,468,994
202001	63079000	6301ÖÁ6307µÄÎ´ÁÐÃûÖÆ³ÉÆ·,°üÀ¨·þ×°²Ã¼ôÑù	138	°¢ÁªÇõ	12	ÆäËû¾èÔùÎï×Ê	10	Ç§¿Ë	1000	?	12,087
202001	63079000	6301ÖÁ6307µÄÎ´ÁÐÃûÖÆ³ÉÆ·,°üÀ¨·þ×°²Ã¼ôÑù	141	Ô½ÄÏ	10	Ò»°ãÃ³Ò×	36392	Ç§¿Ë	4262210	?	3,084,491
202001	63079000	6301ÖÁ6307µÄÎ´ÁÐÃûÖÆ³ÉÆ·,°üÀ¨·þ×°²Ã¼ôÑù	142	ÖÐ¹ú	10	Ò»°ãÃ³Ò×	52730	Ç§¿Ë	5718837	?	18,926,208
202001	63079000	6301ÖÁ6307µÄÎ´ÁÐÃûÖÆ³ÉÆ·,°üÀ¨·þ×°²Ã¼ôÑù	142	ÖÐ¹ú	12	ÆäËû¾èÔùÎï×Ê	2206	Ç§¿Ë	350000	?	342,189
202001	63079000	6301ÖÁ6307µÄÎ´ÁÐÃûÖÆ³ÉÆ·,°üÀ¨·þ×°²Ã¼ôÑù	143	ÖÐ¹úÌ¨Íå	10	Ò»°ãÃ³Ò×	8315	Ç§¿Ë	1709300	?	2,134,215
202001	63079000	6301ÖÁ6307µÄÎ´ÁÐÃûÖÆ³ÉÆ·,°üÀ¨·þ×°²Ã¼ôÑù	143	ÖÐ¹úÌ¨Íå	12	ÆäËû¾èÔùÎï×Ê	30	Ç§¿Ë	0	?	5,926
202001	63079000	6301ÖÁ6307µÄÎ´ÁÐÃûÖÆ³ÉÆ·,°üÀ¨·þ×°²Ã¼ôÑù	145	¹þÈø¿ËË¹Ì¹	10	Ò»°ãÃ³Ò×	1259	Ç§¿Ë	153800	?	320,512
202001	63079000	6301ÖÁ6307µÄÎ´ÁÐÃûÖÆ³ÉÆ·,°üÀ¨·þ×°²Ã¼ôÑù	217	°£Èû¶í±ÈÑÇ	10	Ò»°ãÃ³Ò×	0	Ç§¿Ë	0	?	61
202001	63079000	6301ÖÁ6307µÄÎ´ÁÐÃûÖÆ³ÉÆ·,°üÀ¨·þ×°²Ã¼ôÑù	224	¿ÏÄáÑÇ	10	Ò»°ãÃ³Ò×	36	Ç§¿Ë	12000	?	6,000
202001	63079000	6301ÖÁ6307µÄÎ´ÁÐÃûÖÆ³ÉÆ·,°üÀ¨·þ×°²Ã¼ôÑù	227	Âí´ï¼ÓË¹¼Ó	10	Ò»°ãÃ³Ò×	40	Ç§¿Ë	550	?	5,946
202001	63079000	6301ÖÁ6307µÄÎ´ÁÐÃûÖÆ³ÉÆ·,°üÀ¨·þ×°²Ã¼ôÑù	249	Í»ÄáË¹	10	Ò»°ãÃ³Ò×	40	Ç§¿Ë	5000	?	21,543
202001	63079000	6301ÖÁ6307µÄÎ´ÁÐÃûÖÆ³ÉÆ·,°üÀ¨·þ×°²Ã¼ôÑù	301	±ÈÀûÊ±	10	Ò»°ãÃ³Ò×	38	Ç§¿Ë	66730	?	45,861
202001	63079000	6301ÖÁ6307µÄÎ´ÁÐÃûÖÆ³ÉÆ·,°üÀ¨·þ×°²Ã¼ôÑù	302	µ¤Âó	10	Ò»°ãÃ³Ò×	42	Ç§¿Ë	4440	?	20,972
202001	63079000	6301ÖÁ6307µÄÎ´ÁÐÃûÖÆ³ÉÆ·,°üÀ¨·þ×°²Ã¼ôÑù	302	µ¤Âó	12	ÆäËû¾èÔùÎï×Ê	100	Ç§¿Ë	19948	?	114,134
202001	63079000	6301ÖÁ6307µÄÎ´ÁÐÃûÖÆ³ÉÆ·,°üÀ¨·þ×°²Ã¼ôÑù	303	Ó¢¹ú	10	Ò»°ãÃ³Ò×	1954	Ç§¿Ë	79510	?	796,355
202001	63079000	6301ÖÁ6307µÄÎ´ÁÐÃûÖÆ³ÉÆ·,°üÀ¨·þ×°²Ã¼ôÑù	303	Ó¢¹ú	12	ÆäËû¾èÔùÎï×Ê	64	Ç§¿Ë	0	?	90,120
202001	63079000	6301ÖÁ6307µÄÎ´ÁÐÃûÖÆ³ÉÆ·,°üÀ¨·þ×°²Ã¼ôÑù	304	µÂ¹ú	10	Ò»°ãÃ³Ò×	14084	Ç§¿Ë	4041140	?	4,589,974
202001	63079000	6301ÖÁ6307µÄÎ´ÁÐÃûÖÆ³ÉÆ·,°üÀ¨·þ×°²Ã¼ôÑù	304	µÂ¹ú	12	ÆäËû¾èÔùÎï×Ê	68	Ç§¿Ë	0	?	30,806
202001	63079000	6301ÖÁ6307µÄÎ´ÁÐÃûÖÆ³ÉÆ·,°üÀ¨·þ×°²Ã¼ôÑù	305	·¨¹ú	10	Ò»°ãÃ³Ò×	1223	Ç§¿Ë	220740	?	1,322,511
202001	63079000	6301ÖÁ6307µÄÎ´ÁÐÃûÖÆ³ÉÆ·,°üÀ¨·þ×°²Ã¼ôÑù	305	·¨¹ú	12	ÆäËû¾èÔùÎï×Ê	1149	Ç§¿Ë	80000	?	218,445
202001	63079000	6301ÖÁ6307µÄÎ´ÁÐÃûÖÆ³ÉÆ·,°üÀ¨·þ×°²Ã¼ôÑù	306	°®¶ûÀ¼	12	ÆäËû¾èÔùÎï×Ê	106	Ç§¿Ë	3500	?	37,450
202001	63079000	6301ÖÁ6307µÄÎ´ÁÐÃûÖÆ³ÉÆ·,°üÀ¨·þ×°²Ã¼ôÑù	307	Òâ´óÀû	10	Ò»°ãÃ³Ò×	643	Ç§¿Ë	19882	?	833,532
202001	63079000	6301ÖÁ6307µÄÎ´ÁÐÃûÖÆ³ÉÆ·,°üÀ¨·þ×°²Ã¼ôÑù	309	ºÉÀ¼	10	Ò»°ãÃ³Ò×	2265	Ç§¿Ë	60750	?	70,134
202001	63079000	6301ÖÁ6307µÄÎ´ÁÐÃûÖÆ³ÉÆ·,°üÀ¨·þ×°²Ã¼ôÑù	309	ºÉÀ¼	12	ÆäËû¾èÔùÎï×Ê	995	Ç§¿Ë	0	?	363,558
202001	63079000	6301ÖÁ6307µÄÎ´ÁÐÃûÖÆ³ÉÆ·,°üÀ¨·þ×°²Ã¼ôÑù	311	ÆÏÌÑÑÀ	10	Ò»°ãÃ³Ò×	170	Ç§¿Ë	14025	?	121,933
202001	63079000	6301ÖÁ6307µÄÎ´ÁÐÃûÖÆ³ÉÆ·,°üÀ¨·þ×°²Ã¼ôÑù	312	Î÷°àÑÀ	10	Ò»°ãÃ³Ò×	250	Ç§¿Ë	31520	?	2,506,717
202001	63079000	6301ÖÁ6307µÄÎ´ÁÐÃûÖÆ³ÉÆ·,°üÀ¨·þ×°²Ã¼ôÑù	315	°ÂµØÀû	10	Ò»°ãÃ³Ò×	14	Ç§¿Ë	1400	?	4,631
202001	63079000	6301ÖÁ6307µÄÎ´ÁÐÃûÖÆ³ÉÆ·,°üÀ¨·þ×°²Ã¼ôÑù	316	±£¼ÓÀûÑÇ	10	Ò»°ãÃ³Ò×	27	Ç§¿Ë	310	?	15,392
202001	63079000	6301ÖÁ6307µÄÎ´ÁÐÃûÖÆ³ÉÆ·,°üÀ¨·þ×°²Ã¼ôÑù	318	·ÒÀ¼	10	Ò»°ãÃ³Ò×	23	Ç§¿Ë	210	?	1,570
202001	63079000	6301ÖÁ6307µÄÎ´ÁÐÃûÖÆ³ÉÆ·,°üÀ¨·þ×°²Ã¼ôÑù	321	ÐÙÑÀÀû	10	Ò»°ãÃ³Ò×	24	Ç§¿Ë	0	?	1,089
202001	63079000	6301ÖÁ6307µÄÎ´ÁÐÃûÖÆ³ÉÆ·,°üÀ¨·þ×°²Ã¼ôÑù	327	²¨À¼	10	Ò»°ãÃ³Ò×	294	Ç§¿Ë	15410	?	67,259
202001	63079000	6301ÖÁ6307µÄÎ´ÁÐÃûÖÆ³ÉÆ·,°üÀ¨·þ×°²Ã¼ôÑù	328	ÂÞÂíÄáÑÇ	10	Ò»°ãÃ³Ò×	34	Ç§¿Ë	990	?	16,788
202001	63079000	6301ÖÁ6307µÄÎ´ÁÐÃûÖÆ³ÉÆ·,°üÀ¨·þ×°²Ã¼ôÑù	330	Èðµä	10	Ò»°ãÃ³Ò×	564	Ç§¿Ë	58130	?	80,373
202001	63079000	6301ÖÁ6307µÄÎ´ÁÐÃûÖÆ³ÉÆ·,°üÀ¨·þ×°²Ã¼ôÑù	331	ÈðÊ¿	10	Ò»°ãÃ³Ò×	86	Ç§¿Ë	71060	?	78,596
202001	63079000	6301ÖÁ6307µÄÎ´ÁÐÃûÖÆ³ÉÆ·,°üÀ¨·þ×°²Ã¼ôÑù	334	°®É³ÄáÑÇ	10	Ò»°ãÃ³Ò×	2	Ç§¿Ë	200	?	935
202001	63079000	6301ÖÁ6307µÄÎ´ÁÐÃûÖÆ³ÉÆ·,°üÀ¨·þ×°²Ã¼ôÑù	335	À­ÍÑÎ¬ÑÇ	10	Ò»°ãÃ³Ò×	0	Ç§¿Ë	0	?	677
202001	63079000	6301ÖÁ6307µÄÎ´ÁÐÃûÖÆ³ÉÆ·,°üÀ¨·þ×°²Ã¼ôÑù	336	Á¢ÌÕÍð	10	Ò»°ãÃ³Ò×	30	Ç§¿Ë	300	?	1,378
202001	63079000	6301ÖÁ6307µÄÎ´ÁÐÃûÖÆ³ÉÆ·,°üÀ¨·þ×°²Ã¼ôÑù	340	°×¶íÂÞË¹	10	Ò»°ãÃ³Ò×	12	Ç§¿Ë	10	?	2,318
202001	63079000	6301ÖÁ6307µÄÎ´ÁÐÃûÖÆ³ÉÆ·,°üÀ¨·þ×°²Ã¼ôÑù	350	Ë¹ÂåÎÄÄáÑÇ	10	Ò»°ãÃ³Ò×	3	Ç§¿Ë	3100	?	3,349
202001	63079000	6301ÖÁ6307µÄÎ´ÁÐÃûÖÆ³ÉÆ·,°üÀ¨·þ×°²Ã¼ôÑù	352	½Ý¿Ë	10	Ò»°ãÃ³Ò×	101	Ç§¿Ë	4400	?	8,096
202001	63079000	6301ÖÁ6307µÄÎ´ÁÐÃûÖÆ³ÉÆ·,°üÀ¨·þ×°²Ã¼ôÑù	353	Ë¹Âå·¥¿Ë	10	Ò»°ãÃ³Ò×	145	Ç§¿Ë	170000	?	29,279
202001	63079000	6301ÖÁ6307µÄÎ´ÁÐÃûÖÆ³ÉÆ·,°üÀ¨·þ×°²Ã¼ôÑù	354	±±ÂíÆä¶Ù¹²ºÍ¹ú	10	Ò»°ãÃ³Ò×	2	Ç§¿Ë	0	?	3,557
202001	63079000	6301ÖÁ6307µÄÎ´ÁÐÃûÖÆ³ÉÆ·,°üÀ¨·þ×°²Ã¼ôÑù	410	°ÍÎ÷	10	Ò»°ãÃ³Ò×	0	Ç§¿Ë	0	?	134
202001	63079000	6301ÖÁ6307µÄÎ´ÁÐÃûÖÆ³ÉÆ·,°üÀ¨·þ×°²Ã¼ôÑù	412	ÖÇÀû	10	Ò»°ãÃ³Ò×	0	Ç§¿Ë	0	?	356
202001	63079000	6301ÖÁ6307µÄÎ´ÁÐÃûÖÆ³ÉÆ·,°üÀ¨·þ×°²Ã¼ôÑù	418	¶àÃ×Äá¼Ó¹²ºÍ¹ú	10	Ò»°ãÃ³Ò×	13	Ç§¿Ë	210	?	5,635
202001	63079000	6301ÖÁ6307µÄÎ´ÁÐÃûÖÆ³ÉÆ·,°üÀ¨·þ×°²Ã¼ôÑù	426	ºé¶¼À­Ë¹	10	Ò»°ãÃ³Ò×	0	Ç§¿Ë	0	?	896
202001	63079000	6301ÖÁ6307µÄÎ´ÁÐÃûÖÆ³ÉÆ·,°üÀ¨·þ×°²Ã¼ôÑù	429	Ä«Î÷¸ç	10	Ò»°ãÃ³Ò×	1977	Ç§¿Ë	284950	?	618,635
202001	63079000	6301ÖÁ6307µÄÎ´ÁÐÃûÖÆ³ÉÆ·,°üÀ¨·þ×°²Ã¼ôÑù	434	ÃØÂ³	10	Ò»°ãÃ³Ò×	309	Ç§¿Ë	1740	?	435,613
202001	63079000	6301ÖÁ6307µÄÎ´ÁÐÃûÖÆ³ÉÆ·,°üÀ¨·þ×°²Ã¼ôÑù	501	¼ÓÄÃ´ó	10	Ò»°ãÃ³Ò×	186	Ç§¿Ë	11570	?	82,355
202001	63079000	6301ÖÁ6307µÄÎ´ÁÐÃûÖÆ³ÉÆ·,°üÀ¨·þ×°²Ã¼ôÑù	501	¼ÓÄÃ´ó	12	ÆäËû¾èÔùÎï×Ê	250	Ç§¿Ë	0	?	125,976
202001	63079000	6301ÖÁ6307µÄÎ´ÁÐÃûÖÆ³ÉÆ·,°üÀ¨·þ×°²Ã¼ôÑù	502	ÃÀ¹ú	10	Ò»°ãÃ³Ò×	19830	Ç§¿Ë	2776368	?	4,894,311
202001	63079000	6301ÖÁ6307µÄÎ´ÁÐÃûÖÆ³ÉÆ·,°üÀ¨·þ×°²Ã¼ôÑù	502	ÃÀ¹ú	12	ÆäËû¾èÔùÎï×Ê	603	Ç§¿Ë	63833	?	339,351
202001	63079000	6301ÖÁ6307µÄÎ´ÁÐÃûÖÆ³ÉÆ·,°üÀ¨·þ×°²Ã¼ôÑù	601	°Ä´óÀûÑÇ	10	Ò»°ãÃ³Ò×	428	Ç§¿Ë	8860	?	160,164
202001	63079000	6301ÖÁ6307µÄÎ´ÁÐÃûÖÆ³ÉÆ·,°üÀ¨·þ×°²Ã¼ôÑù	601	°Ä´óÀûÑÇ	12	ÆäËû¾èÔùÎï×Ê	114	Ç§¿Ë	16800	?	46,294
202001	63079000	6301ÖÁ6307µÄÎ´ÁÐÃûÖÆ³ÉÆ·,°üÀ¨·þ×°²Ã¼ôÑù	609	ÐÂÎ÷À¼	10	Ò»°ãÃ³Ò×	28	Ç§¿Ë	0	?	14,997
202001	63079000	6301ÖÁ6307µÄÎ´ÁÐÃûÖÆ³ÉÆ·,°üÀ¨·þ×°²Ã¼ôÑù	701	¹ú(µØ)±ð²»Ïê	10	Ò»°ãÃ³Ò×	5	Ç§¿Ë	570	?	513
202002	63079000	6301ÖÁ6307µÄÎ´ÁÐÃûÖÆ³ÉÆ·,°üÀ¨·þ×°²Ã¼ôÑù	101	°¢¸»º¹	10	Ò»°ãÃ³Ò×	1812	Ç§¿Ë	657910	?	383,429
202002	63079000	6301ÖÁ6307µÄÎ´ÁÐÃûÖÆ³ÉÆ·,°üÀ¨·þ×°²Ã¼ôÑù	102	°ÍÁÖ	10	Ò»°ãÃ³Ò×	629	Ç§¿Ë	186000	?	230,020
202002	63079000	6301ÖÁ6307µÄÎ´ÁÐÃûÖÆ³ÉÆ·,°üÀ¨·þ×°²Ã¼ôÑù	103	ÃÏ¼ÓÀ­¹ú	10	Ò»°ãÃ³Ò×	20600	Ç§¿Ë	5119155	?	4,015,102
202002	63079000	6301ÖÁ6307µÄÎ´ÁÐÃûÖÆ³ÉÆ·,°üÀ¨·þ×°²Ã¼ôÑù	103	ÃÏ¼ÓÀ­¹ú	12	ÆäËû¾èÔùÎï×Ê	936	Ç§¿Ë	280350	?	328,494
202002	63079000	6301ÖÁ6307µÄÎ´ÁÐÃûÖÆ³ÉÆ·,°üÀ¨·þ×°²Ã¼ôÑù	105	ÎÄÀ³	10	Ò»°ãÃ³Ò×	166	Ç§¿Ë	22480	?	27,949
202002	63079000	6301ÖÁ6307µÄÎ´ÁÐÃûÖÆ³ÉÆ·,°üÀ¨·þ×°²Ã¼ôÑù	105	ÎÄÀ³	12	ÆäËû¾èÔùÎï×Ê	22	Ç§¿Ë	0	?	24,287
202002	63079000	6301ÖÁ6307µÄÎ´ÁÐÃûÖÆ³ÉÆ·,°üÀ¨·þ×°²Ã¼ôÑù	106	Ãåµé	10	Ò»°ãÃ³Ò×	14862	Ç§¿Ë	2957938	?	1,754,229
202002	63079000	6301ÖÁ6307µÄÎ´ÁÐÃûÖÆ³ÉÆ·,°üÀ¨·þ×°²Ã¼ôÑù	106	Ãåµé	12	ÆäËû¾èÔùÎï×Ê	636	Ç§¿Ë	149600	?	517,450
202002	63079000	6301ÖÁ6307µÄÎ´ÁÐÃûÖÆ³ÉÆ·,°üÀ¨·þ×°²Ã¼ôÑù	107	¼íÆÒÕ¯	10	Ò»°ãÃ³Ò×	200943	Ç§¿Ë	45588954	?	26,698,074
202002	63079000	6301ÖÁ6307µÄÎ´ÁÐÃûÖÆ³ÉÆ·,°üÀ¨·þ×°²Ã¼ôÑù	107	¼íÆÒÕ¯	12	ÆäËû¾èÔùÎï×Ê	6414	Ç§¿Ë	1076642	?	3,516,447
202002	63079000	6301ÖÁ6307µÄÎ´ÁÐÃûÖÆ³ÉÆ·,°üÀ¨·þ×°²Ã¼ôÑù	108	ÈûÆÖÂ·Ë¹	10	Ò»°ãÃ³Ò×	40	Ç§¿Ë	4268	?	19,537
202002	63079000	6301ÖÁ6307µÄÎ´ÁÐÃûÖÆ³ÉÆ·,°üÀ¨·þ×°²Ã¼ôÑù	108	ÈûÆÖÂ·Ë¹	12	ÆäËû¾èÔùÎï×Ê	130	Ç§¿Ë	0	?	110,500
202002	63079000	6301ÖÁ6307µÄÎ´ÁÐÃûÖÆ³ÉÆ·,°üÀ¨·þ×°²Ã¼ôÑù	110	ÖÐ¹úÏã¸Û	10	Ò»°ãÃ³Ò×	4238	Ç§¿Ë	1527670	?	794,194
202002	63079000	6301ÖÁ6307µÄÎ´ÁÐÃûÖÆ³ÉÆ·,°üÀ¨·þ×°²Ã¼ôÑù	110	ÖÐ¹úÏã¸Û	12	ÆäËû¾èÔùÎï×Ê	962	Ç§¿Ë	118000	?	473,032
202002	63079000	6301ÖÁ6307µÄÎ´ÁÐÃûÖÆ³ÉÆ·,°üÀ¨·þ×°²Ã¼ôÑù	111	Ó¡¶È	10	Ò»°ãÃ³Ò×	281997	Ç§¿Ë	78307989	?	70,842,067
202002	63079000	6301ÖÁ6307µÄÎ´ÁÐÃûÖÆ³ÉÆ·,°üÀ¨·þ×°²Ã¼ôÑù	111	Ó¡¶È	12	ÆäËû¾èÔùÎï×Ê	55102	Ç§¿Ë	1023600	?	3,191,735
202002	63079000	6301ÖÁ6307µÄÎ´ÁÐÃûÖÆ³ÉÆ·,°üÀ¨·þ×°²Ã¼ôÑù	112	Ó¡¶ÈÄáÎ÷ÑÇ	10	Ò»°ãÃ³Ò×	367972	Ç§¿Ë	109493880	?	133,719,498
202002	63079000	6301ÖÁ6307µÄÎ´ÁÐÃûÖÆ³ÉÆ·,°üÀ¨·þ×°²Ã¼ôÑù	112	Ó¡¶ÈÄáÎ÷ÑÇ	12	ÆäËû¾èÔùÎï×Ê	56889	Ç§¿Ë	8132116	?	28,075,954
202002	63079000	6301ÖÁ6307µÄÎ´ÁÐÃûÖÆ³ÉÆ·,°üÀ¨·þ×°²Ã¼ôÑù	113	ÒÁÀÊ	10	Ò»°ãÃ³Ò×	3999	Ç§¿Ë	933600	?	1,225,913
202002	63079000	6301ÖÁ6307µÄÎ´ÁÐÃûÖÆ³ÉÆ·,°üÀ¨·þ×°²Ã¼ôÑù	114	ÒÁÀ­¿Ë	10	Ò»°ãÃ³Ò×	947	Ç§¿Ë	192505	?	280,481
202002	63079000	6301ÖÁ6307µÄÎ´ÁÐÃûÖÆ³ÉÆ·,°üÀ¨·þ×°²Ã¼ôÑù	114	ÒÁÀ­¿Ë	12	ÆäËû¾èÔùÎï×Ê	87	Ç§¿Ë	36000	?	55,800
202002	63079000	6301ÖÁ6307µÄÎ´ÁÐÃûÖÆ³ÉÆ·,°üÀ¨·þ×°²Ã¼ôÑù	115	ÒÔÉ«ÁÐ	10	Ò»°ãÃ³Ò×	7747	Ç§¿Ë	1179727	?	3,595,250
202002	63079000	6301ÖÁ6307µÄÎ´ÁÐÃûÖÆ³ÉÆ·,°üÀ¨·þ×°²Ã¼ôÑù	115	ÒÔÉ«ÁÐ	12	ÆäËû¾èÔùÎï×Ê	594	Ç§¿Ë	57220	?	466,689
202002	63079000	6301ÖÁ6307µÄÎ´ÁÐÃûÖÆ³ÉÆ·,°üÀ¨·þ×°²Ã¼ôÑù	116	ÈÕ±¾	10	Ò»°ãÃ³Ò×	289171	Ç§¿Ë	48594146	?	190,440,511
202002	63079000	6301ÖÁ6307µÄÎ´ÁÐÃûÖÆ³ÉÆ·,°üÀ¨·þ×°²Ã¼ôÑù	116	ÈÕ±¾	12	ÆäËû¾èÔùÎï×Ê	28590	Ç§¿Ë	2958641	?	28,992,773
202002	63079000	6301ÖÁ6307µÄÎ´ÁÐÃûÖÆ³ÉÆ·,°üÀ¨·þ×°²Ã¼ôÑù	117	Ô¼µ©	10	Ò»°ãÃ³Ò×	1009	Ç§¿Ë	139200	?	210,587
202002	63079000	6301ÖÁ6307µÄÎ´ÁÐÃûÖÆ³ÉÆ·,°üÀ¨·þ×°²Ã¼ôÑù	118	¿ÆÍþÌØ	10	Ò»°ãÃ³Ò×	2023	Ç§¿Ë	139430	?	937,452
202002	63079000	6301ÖÁ6307µÄÎ´ÁÐÃûÖÆ³ÉÆ·,°üÀ¨·þ×°²Ã¼ôÑù	118	¿ÆÍþÌØ	12	ÆäËû¾èÔùÎï×Ê	86	Ç§¿Ë	0	?	32,850
202002	63079000	6301ÖÁ6307µÄÎ´ÁÐÃûÖÆ³ÉÆ·,°üÀ¨·þ×°²Ã¼ôÑù	119	ÀÏÎÎ	10	Ò»°ãÃ³Ò×	277	Ç§¿Ë	57645	?	57,341
202002	63079000	6301ÖÁ6307µÄÎ´ÁÐÃûÖÆ³ÉÆ·,°üÀ¨·þ×°²Ã¼ôÑù	119	ÀÏÎÎ	12	ÆäËû¾èÔùÎï×Ê	3874	Ç§¿Ë	722000	?	1,623,735
202002	63079000	6301ÖÁ6307µÄÎ´ÁÐÃûÖÆ³ÉÆ·,°üÀ¨·þ×°²Ã¼ôÑù	120	Àè°ÍÄÛ	10	Ò»°ãÃ³Ò×	6551	Ç§¿Ë	1476700	?	2,572,866
202002	63079000	6301ÖÁ6307µÄÎ´ÁÐÃûÖÆ³ÉÆ·,°üÀ¨·þ×°²Ã¼ôÑù	120	Àè°ÍÄÛ	12	ÆäËû¾èÔùÎï×Ê	713	Ç§¿Ë	0	?	363,420
202002	63079000	6301ÖÁ6307µÄÎ´ÁÐÃûÖÆ³ÉÆ·,°üÀ¨·þ×°²Ã¼ôÑù	122	ÂíÀ´Î÷ÑÇ	10	Ò»°ãÃ³Ò×	46447	Ç§¿Ë	9904099	?	17,873,876
202002	63079000	6301ÖÁ6307µÄÎ´ÁÐÃûÖÆ³ÉÆ·,°üÀ¨·þ×°²Ã¼ôÑù	122	ÂíÀ´Î÷ÑÇ	12	ÆäËû¾èÔùÎï×Ê	11410	Ç§¿Ë	1595192	?	4,586,148
202002	63079000	6301ÖÁ6307µÄÎ´ÁÐÃûÖÆ³ÉÆ·,°üÀ¨·þ×°²Ã¼ôÑù	123	Âí¶û´ú·ò	10	Ò»°ãÃ³Ò×	103	Ç§¿Ë	20000	?	33,672
202002	63079000	6301ÖÁ6307µÄÎ´ÁÐÃûÖÆ³ÉÆ·,°üÀ¨·þ×°²Ã¼ôÑù	124	ÃÉ¹Å	10	Ò»°ãÃ³Ò×	161	Ç§¿Ë	12400	?	99,840
202002	63079000	6301ÖÁ6307µÄÎ´ÁÐÃûÖÆ³ÉÆ·,°üÀ¨·þ×°²Ã¼ôÑù	124	ÃÉ¹Å	12	ÆäËû¾èÔùÎï×Ê	53	Ç§¿Ë	0	?	26,261
202002	63079000	6301ÖÁ6307µÄÎ´ÁÐÃûÖÆ³ÉÆ·,°üÀ¨·þ×°²Ã¼ôÑù	125	Äá²´¶ûÁª°îÃñÖ÷¹²ºÍ¹ú	10	Ò»°ãÃ³Ò×	68468	Ç§¿Ë	11348557	?	4,457,138
202002	63079000	6301ÖÁ6307µÄÎ´ÁÐÃûÖÆ³ÉÆ·,°üÀ¨·þ×°²Ã¼ôÑù	125	Äá²´¶ûÁª°îÃñÖ÷¹²ºÍ¹ú	12	ÆäËû¾èÔùÎï×Ê	144	Ç§¿Ë	26700	?	250,760
202002	63079000	6301ÖÁ6307µÄÎ´ÁÐÃûÖÆ³ÉÆ·,°üÀ¨·þ×°²Ã¼ôÑù	126	°¢Âü	10	Ò»°ãÃ³Ò×	943	Ç§¿Ë	86000	?	374,503
202002	63079000	6301ÖÁ6307µÄÎ´ÁÐÃûÖÆ³ÉÆ·,°üÀ¨·þ×°²Ã¼ôÑù	126	°¢Âü	12	ÆäËû¾èÔùÎï×Ê	399	Ç§¿Ë	7400	?	164,245
202002	63079000	6301ÖÁ6307µÄÎ´ÁÐÃûÖÆ³ÉÆ·,°üÀ¨·þ×°²Ã¼ôÑù	127	°Í»ùË¹Ì¹	10	Ò»°ãÃ³Ò×	2636	Ç§¿Ë	943710	?	1,215,128
202002	63079000	6301ÖÁ6307µÄÎ´ÁÐÃûÖÆ³ÉÆ·,°üÀ¨·þ×°²Ã¼ôÑù	127	°Í»ùË¹Ì¹	12	ÆäËû¾èÔùÎï×Ê	435	Ç§¿Ë	0	?	95,405
202002	63079000	6301ÖÁ6307µÄÎ´ÁÐÃûÖÆ³ÉÆ·,°üÀ¨·þ×°²Ã¼ôÑù	129	·ÆÂÉ±ö	10	Ò»°ãÃ³Ò×	9205	Ç§¿Ë	2365419	?	3,570,645
202002	63079000	6301ÖÁ6307µÄÎ´ÁÐÃûÖÆ³ÉÆ·,°üÀ¨·þ×°²Ã¼ôÑù	129	·ÆÂÉ±ö	12	ÆäËû¾èÔùÎï×Ê	20502	Ç§¿Ë	4928985	?	17,475,619
202002	63079000	6301ÖÁ6307µÄÎ´ÁÐÃûÖÆ³ÉÆ·,°üÀ¨·þ×°²Ã¼ôÑù	130	¿¨Ëþ¶û	10	Ò»°ãÃ³Ò×	1545	Ç§¿Ë	98700	?	647,664
202002	63079000	6301ÖÁ6307µÄÎ´ÁÐÃûÖÆ³ÉÆ·,°üÀ¨·þ×°²Ã¼ôÑù	130	¿¨Ëþ¶û	12	ÆäËû¾èÔùÎï×Ê	34559	Ç§¿Ë	435000	?	1,041,278
202002	63079000	6301ÖÁ6307µÄÎ´ÁÐÃûÖÆ³ÉÆ·,°üÀ¨·þ×°²Ã¼ôÑù	131	É³ÌØ°¢À­²®	10	Ò»°ãÃ³Ò×	19120	Ç§¿Ë	3672240	?	5,330,731
202002	63079000	6301ÖÁ6307µÄÎ´ÁÐÃûÖÆ³ÉÆ·,°üÀ¨·þ×°²Ã¼ôÑù	131	É³ÌØ°¢À­²®	12	ÆäËû¾èÔùÎï×Ê	1072	Ç§¿Ë	87130	?	1,307,345
202002	63079000	6301ÖÁ6307µÄÎ´ÁÐÃûÖÆ³ÉÆ·,°üÀ¨·þ×°²Ã¼ôÑù	132	ÐÂ¼ÓÆÂ	10	Ò»°ãÃ³Ò×	19837	Ç§¿Ë	1451575	?	9,769,094
202002	63079000	6301ÖÁ6307µÄÎ´ÁÐÃûÖÆ³ÉÆ·,°üÀ¨·þ×°²Ã¼ôÑù	132	ÐÂ¼ÓÆÂ	12	ÆäËû¾èÔùÎï×Ê	5381	Ç§¿Ë	330620	?	4,099,738
202002	63079000	6301ÖÁ6307µÄÎ´ÁÐÃûÖÆ³ÉÆ·,°üÀ¨·þ×°²Ã¼ôÑù	133	º«¹ú	10	Ò»°ãÃ³Ò×	2141165	Ç§¿Ë	192146814	?	875,692,894
202002	63079000	6301ÖÁ6307µÄÎ´ÁÐÃûÖÆ³ÉÆ·,°üÀ¨·þ×°²Ã¼ôÑù	133	º«¹ú	12	ÆäËû¾èÔùÎï×Ê	86837	Ç§¿Ë	5774385	?	70,345,284
202002	63079000	6301ÖÁ6307µÄÎ´ÁÐÃûÖÆ³ÉÆ·,°üÀ¨·þ×°²Ã¼ôÑù	134	Ë¹ÀïÀ¼¿¨	10	Ò»°ãÃ³Ò×	8642	Ç§¿Ë	2491910	?	3,340,403
202002	63079000	6301ÖÁ6307µÄÎ´ÁÐÃûÖÆ³ÉÆ·,°üÀ¨·þ×°²Ã¼ôÑù	134	Ë¹ÀïÀ¼¿¨	12	ÆäËû¾èÔùÎï×Ê	297	Ç§¿Ë	221000	?	72,406
202002	63079000	6301ÖÁ6307µÄÎ´ÁÐÃûÖÆ³ÉÆ·,°üÀ¨·þ×°²Ã¼ôÑù	135	ÐðÀûÑÇ	10	Ò»°ãÃ³Ò×	5480	Ç§¿Ë	1534600	?	2,134,674
202002	63079000	6301ÖÁ6307µÄÎ´ÁÐÃûÖÆ³ÉÆ·,°üÀ¨·þ×°²Ã¼ôÑù	135	ÐðÀûÑÇ	12	ÆäËû¾èÔùÎï×Ê	126	Ç§¿Ë	14500	?	47,718
202002	63079000	6301ÖÁ6307µÄÎ´ÁÐÃûÖÆ³ÉÆ·,°üÀ¨·þ×°²Ã¼ôÑù	136	Ì©¹ú	10	Ò»°ãÃ³Ò×	60831	Ç§¿Ë	15666167	?	24,792,052
202002	63079000	6301ÖÁ6307µÄÎ´ÁÐÃûÖÆ³ÉÆ·,°üÀ¨·þ×°²Ã¼ôÑù	136	Ì©¹ú	12	ÆäËû¾èÔùÎï×Ê	24740	Ç§¿Ë	3322765	?	13,600,881
202002	63079000	6301ÖÁ6307µÄÎ´ÁÐÃûÖÆ³ÉÆ·,°üÀ¨·þ×°²Ã¼ôÑù	137	ÍÁ¶úÆä	10	Ò»°ãÃ³Ò×	204431	Ç§¿Ë	46421350	?	124,524,395
202002	63079000	6301ÖÁ6307µÄÎ´ÁÐÃûÖÆ³ÉÆ·,°üÀ¨·þ×°²Ã¼ôÑù	137	ÍÁ¶úÆä	11	¹ú¼Ò¼ä¡¢¹ú¼Ê×éÖ¯ÎÞ³¥Ô®ÖúºÍÔùËÍµÄÎï×Ê	547	Ç§¿Ë	0	?	315,792
202002	63079000	6301ÖÁ6307µÄÎ´ÁÐÃûÖÆ³ÉÆ·,°üÀ¨·þ×°²Ã¼ôÑù	137	ÍÁ¶úÆä	12	ÆäËû¾èÔùÎï×Ê	15615	Ç§¿Ë	1796730	?	14,057,059
202002	63079000	6301ÖÁ6307µÄÎ´ÁÐÃûÖÆ³ÉÆ·,°üÀ¨·þ×°²Ã¼ôÑù	138	°¢ÁªÇõ	10	Ò»°ãÃ³Ò×	28516	Ç§¿Ë	4172393	?	6,222,975
202002	63079000	6301ÖÁ6307µÄÎ´ÁÐÃûÖÆ³ÉÆ·,°üÀ¨·þ×°²Ã¼ôÑù	138	°¢ÁªÇõ	12	ÆäËû¾èÔùÎï×Ê	7420	Ç§¿Ë	707800	?	6,087,584
202002	63079000	6301ÖÁ6307µÄÎ´ÁÐÃûÖÆ³ÉÆ·,°üÀ¨·þ×°²Ã¼ôÑù	139	Ò²ÃÅ	10	Ò»°ãÃ³Ò×	40	Ç§¿Ë	10000	?	11,009
202002	63079000	6301ÖÁ6307µÄÎ´ÁÐÃûÖÆ³ÉÆ·,°üÀ¨·þ×°²Ã¼ôÑù	141	Ô½ÄÏ	10	Ò»°ãÃ³Ò×	689012	Ç§¿Ë	125753085	?	136,576,036
202002	63079000	6301ÖÁ6307µÄÎ´ÁÐÃûÖÆ³ÉÆ·,°üÀ¨·þ×°²Ã¼ôÑù	141	Ô½ÄÏ	11	¹ú¼Ò¼ä¡¢¹ú¼Ê×éÖ¯ÎÞ³¥Ô®ÖúºÍÔùËÍµÄÎï×Ê	250	Ç§¿Ë	0	?	65,059
202002	63079000	6301ÖÁ6307µÄÎ´ÁÐÃûÖÆ³ÉÆ·,°üÀ¨·þ×°²Ã¼ôÑù	141	Ô½ÄÏ	12	ÆäËû¾èÔùÎï×Ê	36261	Ç§¿Ë	4606146	?	12,243,921
202002	63079000	6301ÖÁ6307µÄÎ´ÁÐÃûÖÆ³ÉÆ·,°üÀ¨·þ×°²Ã¼ôÑù	142	ÖÐ¹ú	10	Ò»°ãÃ³Ò×	1272309	Ç§¿Ë	247476993	?	576,315,353
202002	63079000	6301ÖÁ6307µÄÎ´ÁÐÃûÖÆ³ÉÆ·,°üÀ¨·þ×°²Ã¼ôÑù	142	ÖÐ¹ú	12	ÆäËû¾èÔùÎï×Ê	180630	Ç§¿Ë	25015885	?	94,006,169
202002	63079000	6301ÖÁ6307µÄÎ´ÁÐÃûÖÆ³ÉÆ·,°üÀ¨·þ×°²Ã¼ôÑù	143	ÖÐ¹úÌ¨Íå	10	Ò»°ãÃ³Ò×	28964	Ç§¿Ë	4431040	?	10,959,988
202002	63079000	6301ÖÁ6307µÄÎ´ÁÐÃûÖÆ³ÉÆ·,°üÀ¨·þ×°²Ã¼ôÑù	143	ÖÐ¹úÌ¨Íå	12	ÆäËû¾èÔùÎï×Ê	2362	Ç§¿Ë	38160	?	2,103,177
202002	63079000	6301ÖÁ6307µÄÎ´ÁÐÃûÖÆ³ÉÆ·,°üÀ¨·þ×°²Ã¼ôÑù	145	¹þÈø¿ËË¹Ì¹	10	Ò»°ãÃ³Ò×	9456	Ç§¿Ë	1983060	?	5,266,723
202002	63079000	6301ÖÁ6307µÄÎ´ÁÐÃûÖÆ³ÉÆ·,°üÀ¨·þ×°²Ã¼ôÑù	145	¹þÈø¿ËË¹Ì¹	12	ÆäËû¾èÔùÎï×Ê	732	Ç§¿Ë	0	?	94,100
202002	63079000	6301ÖÁ6307µÄÎ´ÁÐÃûÖÆ³ÉÆ·,°üÀ¨·þ×°²Ã¼ôÑù	148	ÍÁ¿âÂüË¹Ì¹	10	Ò»°ãÃ³Ò×	3000	Ç§¿Ë	1000000	?	1,376,900
202002	63079000	6301ÖÁ6307µÄÎ´ÁÐÃûÖÆ³ÉÆ·,°üÀ¨·þ×°²Ã¼ôÑù	149	ÎÚ×È±ð¿ËË¹Ì¹	10	Ò»°ãÃ³Ò×	15388	Ç§¿Ë	2623941	?	3,066,951
202002	63079000	6301ÖÁ6307µÄÎ´ÁÐÃûÖÆ³ÉÆ·,°üÀ¨·þ×°²Ã¼ôÑù	149	ÎÚ×È±ð¿ËË¹Ì¹	12	ÆäËû¾èÔùÎï×Ê	1007	Ç§¿Ë	50000	?	887,214
202002	63079000	6301ÖÁ6307µÄÎ´ÁÐÃûÖÆ³ÉÆ·,°üÀ¨·þ×°²Ã¼ôÑù	201	°¢¶û¼°ÀûÑÇ	10	Ò»°ãÃ³Ò×	147615	Ç§¿Ë	17521940	?	72,372,317
202002	63079000	6301ÖÁ6307µÄÎ´ÁÐÃûÖÆ³ÉÆ·,°üÀ¨·þ×°²Ã¼ôÑù	201	°¢¶û¼°ÀûÑÇ	12	ÆäËû¾èÔùÎï×Ê	271	Ç§¿Ë	16900	?	180,463
202002	63079000	6301ÖÁ6307µÄÎ´ÁÐÃûÖÆ³ÉÆ·,°üÀ¨·þ×°²Ã¼ôÑù	202	°²¸çÀ­	10	Ò»°ãÃ³Ò×	153	Ç§¿Ë	10560	?	92,822
202002	63079000	6301ÖÁ6307µÄÎ´ÁÐÃûÖÆ³ÉÆ·,°üÀ¨·þ×°²Ã¼ôÑù	204	²©´ÄÍßÄÉ	10	Ò»°ãÃ³Ò×	68	Ç§¿Ë	5000	?	61,054
202002	63079000	6301ÖÁ6307µÄÎ´ÁÐÃûÖÆ³ÉÆ·,°üÀ¨·þ×°²Ã¼ôÑù	204	²©´ÄÍßÄÉ	12	ÆäËû¾èÔùÎï×Ê	36	Ç§¿Ë	0	?	10,602
202002	63079000	6301ÖÁ6307µÄÎ´ÁÐÃûÖÆ³ÉÆ·,°üÀ¨·þ×°²Ã¼ôÑù	206	¿¦ÂóÂ¡	10	Ò»°ãÃ³Ò×	515	Ç§¿Ë	187100	?	156,686
202002	63079000	6301ÖÁ6307µÄÎ´ÁÐÃûÖÆ³ÉÆ·,°üÀ¨·þ×°²Ã¼ôÑù	208	·ðµÃ½Ç	10	Ò»°ãÃ³Ò×	37	Ç§¿Ë	9600	?	8,548
202002	63079000	6301ÖÁ6307µÄÎ´ÁÐÃûÖÆ³ÉÆ·,°üÀ¨·þ×°²Ã¼ôÑù	213	¸Õ¹û(²¼)	10	Ò»°ãÃ³Ò×	480	Ç§¿Ë	75160	?	156,113
202002	63079000	6301ÖÁ6307µÄÎ´ÁÐÃûÖÆ³ÉÆ·,°üÀ¨·þ×°²Ã¼ôÑù	214	¼ª²¼Ìá	10	Ò»°ãÃ³Ò×	54	Ç§¿Ë	20000	?	19,841
202002	63079000	6301ÖÁ6307µÄÎ´ÁÐÃûÖÆ³ÉÆ·,°üÀ¨·þ×°²Ã¼ôÑù	214	¼ª²¼Ìá	12	ÆäËû¾èÔùÎï×Ê	14	Ç§¿Ë	0	?	16,027
202002	63079000	6301ÖÁ6307µÄÎ´ÁÐÃûÖÆ³ÉÆ·,°üÀ¨·þ×°²Ã¼ôÑù	215	°£¼°	10	Ò»°ãÃ³Ò×	70410	Ç§¿Ë	18613880	?	15,849,568
202002	63079000	6301ÖÁ6307µÄÎ´ÁÐÃûÖÆ³ÉÆ·,°üÀ¨·þ×°²Ã¼ôÑù	215	°£¼°	12	ÆäËû¾èÔùÎï×Ê	428	Ç§¿Ë	51500	?	266,385
202002	63079000	6301ÖÁ6307µÄÎ´ÁÐÃûÖÆ³ÉÆ·,°üÀ¨·þ×°²Ã¼ôÑù	217	°£Èû¶í±ÈÑÇ	10	Ò»°ãÃ³Ò×	453	Ç§¿Ë	106800	?	56,288
202002	63079000	6301ÖÁ6307µÄÎ´ÁÐÃûÖÆ³ÉÆ·,°üÀ¨·þ×°²Ã¼ôÑù	218	¼ÓÅî	10	Ò»°ãÃ³Ò×	46	Ç§¿Ë	10000	?	22,673
202002	63079000	6301ÖÁ6307µÄÎ´ÁÐÃûÖÆ³ÉÆ·,°üÀ¨·þ×°²Ã¼ôÑù	220	¼ÓÄÉ	10	Ò»°ãÃ³Ò×	3958	Ç§¿Ë	835818	?	511,364
202002	63079000	6301ÖÁ6307µÄÎ´ÁÐÃûÖÆ³ÉÆ·,°üÀ¨·þ×°²Ã¼ôÑù	220	¼ÓÄÉ	12	ÆäËû¾èÔùÎï×Ê	712	Ç§¿Ë	87000	?	88,483
202002	63079000	6301ÖÁ6307µÄÎ´ÁÐÃûÖÆ³ÉÆ·,°üÀ¨·þ×°²Ã¼ôÑù	221	¼¸ÄÚÑÇ	10	Ò»°ãÃ³Ò×	170	Ç§¿Ë	53500	?	14,570
202002	63079000	6301ÖÁ6307µÄÎ´ÁÐÃûÖÆ³ÉÆ·,°üÀ¨·þ×°²Ã¼ôÑù	221	¼¸ÄÚÑÇ	12	ÆäËû¾èÔùÎï×Ê	300	Ç§¿Ë	0	?	25,473
202002	63079000	6301ÖÁ6307µÄÎ´ÁÐÃûÖÆ³ÉÆ·,°üÀ¨·þ×°²Ã¼ôÑù	223	¿ÆÌØµÏÍß	10	Ò»°ãÃ³Ò×	1666	Ç§¿Ë	397934	?	649,521
202002	63079000	6301ÖÁ6307µÄÎ´ÁÐÃûÖÆ³ÉÆ·,°üÀ¨·þ×°²Ã¼ôÑù	223	¿ÆÌØµÏÍß	12	ÆäËû¾èÔùÎï×Ê	2736	Ç§¿Ë	0	?	840,784
202002	63079000	6301ÖÁ6307µÄÎ´ÁÐÃûÖÆ³ÉÆ·,°üÀ¨·þ×°²Ã¼ôÑù	224	¿ÏÄáÑÇ	10	Ò»°ãÃ³Ò×	4289	Ç§¿Ë	1090760	?	1,530,905
202002	63079000	6301ÖÁ6307µÄÎ´ÁÐÃûÖÆ³ÉÆ·,°üÀ¨·þ×°²Ã¼ôÑù	224	¿ÏÄáÑÇ	12	ÆäËû¾èÔùÎï×Ê	2631	Ç§¿Ë	316000	?	1,434,476
202002	63079000	6301ÖÁ6307µÄÎ´ÁÐÃûÖÆ³ÉÆ·,°üÀ¨·þ×°²Ã¼ôÑù	225	Àû±ÈÀïÑÇ	10	Ò»°ãÃ³Ò×	90	Ç§¿Ë	5000	?	58,174
202002	63079000	6301ÖÁ6307µÄÎ´ÁÐÃûÖÆ³ÉÆ·,°üÀ¨·þ×°²Ã¼ôÑù	225	Àû±ÈÀïÑÇ	12	ÆäËû¾èÔùÎï×Ê	80	Ç§¿Ë	0	?	20,309
202002	63079000	6301ÖÁ6307µÄÎ´ÁÐÃûÖÆ³ÉÆ·,°üÀ¨·þ×°²Ã¼ôÑù	227	Âí´ï¼ÓË¹¼Ó	10	Ò»°ãÃ³Ò×	80	Ç§¿Ë	11950	?	27,149
202002	63079000	6301ÖÁ6307µÄÎ´ÁÐÃûÖÆ³ÉÆ·,°üÀ¨·þ×°²Ã¼ôÑù	227	Âí´ï¼ÓË¹¼Ó	12	ÆäËû¾èÔùÎï×Ê	90	Ç§¿Ë	0	?	31,000
202002	63079000	6301ÖÁ6307µÄÎ´ÁÐÃûÖÆ³ÉÆ·,°üÀ¨·þ×°²Ã¼ôÑù	228	ÂíÀ­Î¬	10	Ò»°ãÃ³Ò×	3311	Ç§¿Ë	362650	?	1,136,601
202002	63079000	6301ÖÁ6307µÄÎ´ÁÐÃûÖÆ³ÉÆ·,°üÀ¨·þ×°²Ã¼ôÑù	228	ÂíÀ­Î¬	12	ÆäËû¾èÔùÎï×Ê	239	Ç§¿Ë	26250	?	47,497
202002	63079000	6301ÖÁ6307µÄÎ´ÁÐÃûÖÆ³ÉÆ·,°üÀ¨·þ×°²Ã¼ôÑù	231	Ã«ÀïÇóË¹	10	Ò»°ãÃ³Ò×	277	Ç§¿Ë	56120	?	48,236
202002	63079000	6301ÖÁ6307µÄÎ´ÁÐÃûÖÆ³ÉÆ·,°üÀ¨·þ×°²Ã¼ôÑù	232	Ä¦Âå¸ç	10	Ò»°ãÃ³Ò×	4129	Ç§¿Ë	449330	?	4,129,708
202002	63079000	6301ÖÁ6307µÄÎ´ÁÐÃûÖÆ³ÉÆ·,°üÀ¨·þ×°²Ã¼ôÑù	232	Ä¦Âå¸ç	12	ÆäËû¾èÔùÎï×Ê	511	Ç§¿Ë	30160	?	476,787
202002	63079000	6301ÖÁ6307µÄÎ´ÁÐÃûÖÆ³ÉÆ·,°üÀ¨·þ×°²Ã¼ôÑù	233	ÄªÉ£±È¿Ë	10	Ò»°ãÃ³Ò×	611	Ç§¿Ë	83150	?	344,756
202002	63079000	6301ÖÁ6307µÄÎ´ÁÐÃûÖÆ³ÉÆ·,°üÀ¨·þ×°²Ã¼ôÑù	233	ÄªÉ£±È¿Ë	12	ÆäËû¾èÔùÎï×Ê	33	Ç§¿Ë	0	?	38,880
202002	63079000	6301ÖÁ6307µÄÎ´ÁÐÃûÖÆ³ÉÆ·,°üÀ¨·þ×°²Ã¼ôÑù	234	ÄÉÃ×±ÈÑÇ	10	Ò»°ãÃ³Ò×	258	Ç§¿Ë	22360	?	54,587
202002	63079000	6301ÖÁ6307µÄÎ´ÁÐÃûÖÆ³ÉÆ·,°üÀ¨·þ×°²Ã¼ôÑù	235	ÄáÈÕ¶û	10	Ò»°ãÃ³Ò×	620	Ç§¿Ë	206600	?	389,609
202002	63079000	6301ÖÁ6307µÄÎ´ÁÐÃûÖÆ³ÉÆ·,°üÀ¨·þ×°²Ã¼ôÑù	236	ÄáÈÕÀûÑÇ	10	Ò»°ãÃ³Ò×	17261	Ç§¿Ë	3739262	?	4,258,301
202002	63079000	6301ÖÁ6307µÄÎ´ÁÐÃûÖÆ³ÉÆ·,°üÀ¨·þ×°²Ã¼ôÑù	240	ÈûÄÚ¼Ó¶û	10	Ò»°ãÃ³Ò×	7214	Ç§¿Ë	1948446	?	2,812,785
202002	63079000	6301ÖÁ6307µÄÎ´ÁÐÃûÖÆ³ÉÆ·,°üÀ¨·þ×°²Ã¼ôÑù	240	ÈûÄÚ¼Ó¶û	12	ÆäËû¾èÔùÎï×Ê	600	Ç§¿Ë	0	?	29,412
202002	63079000	6301ÖÁ6307µÄÎ´ÁÐÃûÖÆ³ÉÆ·,°üÀ¨·þ×°²Ã¼ôÑù	242	ÈûÀ­Àû°º	10	Ò»°ãÃ³Ò×	110	Ç§¿Ë	11500	?	28,365
202002	63079000	6301ÖÁ6307µÄÎ´ÁÐÃûÖÆ³ÉÆ·,°üÀ¨·þ×°²Ã¼ôÑù	244	ÄÏ·Ç	10	Ò»°ãÃ³Ò×	174120	Ç§¿Ë	13052867	?	101,965,017
202002	63079000	6301ÖÁ6307µÄÎ´ÁÐÃûÖÆ³ÉÆ·,°üÀ¨·þ×°²Ã¼ôÑù	244	ÄÏ·Ç	12	ÆäËû¾èÔùÎï×Ê	25521	Ç§¿Ë	595696	?	24,550,285
202002	63079000	6301ÖÁ6307µÄÎ´ÁÐÃûÖÆ³ÉÆ·,°üÀ¨·þ×°²Ã¼ôÑù	246	ËÕµ¤	10	Ò»°ãÃ³Ò×	193	Ç§¿Ë	61000	?	66,160
202002	63079000	6301ÖÁ6307µÄÎ´ÁÐÃûÖÆ³ÉÆ·,°üÀ¨·þ×°²Ã¼ôÑù	247	Ì¹É£ÄáÑÇ	10	Ò»°ãÃ³Ò×	875	Ç§¿Ë	267300	?	250,849
202002	63079000	6301ÖÁ6307µÄÎ´ÁÐÃûÖÆ³ÉÆ·,°üÀ¨·þ×°²Ã¼ôÑù	247	Ì¹É£ÄáÑÇ	12	ÆäËû¾èÔùÎï×Ê	50	Ç§¿Ë	2000	?	4,000
202002	63079000	6301ÖÁ6307µÄÎ´ÁÐÃûÖÆ³ÉÆ·,°üÀ¨·þ×°²Ã¼ôÑù	248	¶à¸ç	10	Ò»°ãÃ³Ò×	119	Ç§¿Ë	52900	?	49,990
202002	63079000	6301ÖÁ6307µÄÎ´ÁÐÃûÖÆ³ÉÆ·,°üÀ¨·þ×°²Ã¼ôÑù	249	Í»ÄáË¹	10	Ò»°ãÃ³Ò×	16553	Ç§¿Ë	1482293	?	12,374,593
202002	63079000	6301ÖÁ6307µÄÎ´ÁÐÃûÖÆ³ÉÆ·,°üÀ¨·þ×°²Ã¼ôÑù	249	Í»ÄáË¹	12	ÆäËû¾èÔùÎï×Ê	1366	Ç§¿Ë	7042	?	428,736
202002	63079000	6301ÖÁ6307µÄÎ´ÁÐÃûÖÆ³ÉÆ·,°üÀ¨·þ×°²Ã¼ôÑù	250	ÎÚ¸É´ï	10	Ò»°ãÃ³Ò×	703	Ç§¿Ë	160560	?	323,961
202002	63079000	6301ÖÁ6307µÄÎ´ÁÐÃûÖÆ³ÉÆ·,°üÀ¨·þ×°²Ã¼ôÑù	250	ÎÚ¸É´ï	12	ÆäËû¾èÔùÎï×Ê	1094	Ç§¿Ë	196880	?	640,164
202002	63079000	6301ÖÁ6307µÄÎ´ÁÐÃûÖÆ³ÉÆ·,°üÀ¨·þ×°²Ã¼ôÑù	251	²¼»ùÄÉ·¨Ë÷	10	Ò»°ãÃ³Ò×	1980	Ç§¿Ë	360000	?	604,016
202002	63079000	6301ÖÁ6307µÄÎ´ÁÐÃûÖÆ³ÉÆ·,°üÀ¨·þ×°²Ã¼ôÑù	251	²¼»ùÄÉ·¨Ë÷	12	ÆäËû¾èÔùÎï×Ê	231	Ç§¿Ë	65880	?	97,760
202002	63079000	6301ÖÁ6307µÄÎ´ÁÐÃûÖÆ³ÉÆ·,°üÀ¨·þ×°²Ã¼ôÑù	253	ÔÞ±ÈÑÇ	10	Ò»°ãÃ³Ò×	464	Ç§¿Ë	94190	?	143,695
202002	63079000	6301ÖÁ6307µÄÎ´ÁÐÃûÖÆ³ÉÆ·,°üÀ¨·þ×°²Ã¼ôÑù	253	ÔÞ±ÈÑÇ	12	ÆäËû¾èÔùÎï×Ê	328	Ç§¿Ë	136540	?	409,620
202002	63079000	6301ÖÁ6307µÄÎ´ÁÐÃûÖÆ³ÉÆ·,°üÀ¨·þ×°²Ã¼ôÑù	254	½ò°Í²¼Î¤	10	Ò»°ãÃ³Ò×	35	Ç§¿Ë	3120	?	6,540
202002	63079000	6301ÖÁ6307µÄÎ´ÁÐÃûÖÆ³ÉÆ·,°üÀ¨·þ×°²Ã¼ôÑù	254	½ò°Í²¼Î¤	12	ÆäËû¾èÔùÎï×Ê	215	Ç§¿Ë	48000	?	68,751
202002	63079000	6301ÖÁ6307µÄÎ´ÁÐÃûÖÆ³ÉÆ·,°üÀ¨·þ×°²Ã¼ôÑù	301	±ÈÀûÊ±	10	Ò»°ãÃ³Ò×	4956	Ç§¿Ë	882796	?	2,386,591
202002	63079000	6301ÖÁ6307µÄÎ´ÁÐÃûÖÆ³ÉÆ·,°üÀ¨·þ×°²Ã¼ôÑù	301	±ÈÀûÊ±	12	ÆäËû¾èÔùÎï×Ê	1354	Ç§¿Ë	101980	?	420,870
202002	63079000	6301ÖÁ6307µÄÎ´ÁÐÃûÖÆ³ÉÆ·,°üÀ¨·þ×°²Ã¼ôÑù	302	µ¤Âó	10	Ò»°ãÃ³Ò×	6997	Ç§¿Ë	697512	?	3,298,680
202002	63079000	6301ÖÁ6307µÄÎ´ÁÐÃûÖÆ³ÉÆ·,°üÀ¨·þ×°²Ã¼ôÑù	302	µ¤Âó	12	ÆäËû¾èÔùÎï×Ê	320	Ç§¿Ë	5040	?	16,905
202002	63079000	6301ÖÁ6307µÄÎ´ÁÐÃûÖÆ³ÉÆ·,°üÀ¨·þ×°²Ã¼ôÑù	303	Ó¢¹ú	10	Ò»°ãÃ³Ò×	66749	Ç§¿Ë	4969954	?	44,108,206
202002	63079000	6301ÖÁ6307µÄÎ´ÁÐÃûÖÆ³ÉÆ·,°üÀ¨·þ×°²Ã¼ôÑù	303	Ó¢¹ú	12	ÆäËû¾èÔùÎï×Ê	11181	Ç§¿Ë	523243	?	11,308,592
202002	63079000	6301ÖÁ6307µÄÎ´ÁÐÃûÖÆ³ÉÆ·,°üÀ¨·þ×°²Ã¼ôÑù	304	µÂ¹ú	10	Ò»°ãÃ³Ò×	183276	Ç§¿Ë	23865720	?	89,824,829
202002	63079000	6301ÖÁ6307µÄÎ´ÁÐÃûÖÆ³ÉÆ·,°üÀ¨·þ×°²Ã¼ôÑù	304	µÂ¹ú	11	¹ú¼Ò¼ä¡¢¹ú¼Ê×éÖ¯ÎÞ³¥Ô®ÖúºÍÔùËÍµÄÎï×Ê	40	Ç§¿Ë	0	?	49,230
202002	63079000	6301ÖÁ6307µÄÎ´ÁÐÃûÖÆ³ÉÆ·,°üÀ¨·þ×°²Ã¼ôÑù	304	µÂ¹ú	12	ÆäËû¾èÔùÎï×Ê	21074	Ç§¿Ë	1546247	?	24,316,386
202002	63079000	6301ÖÁ6307µÄÎ´ÁÐÃûÖÆ³ÉÆ·,°üÀ¨·þ×°²Ã¼ôÑù	305	·¨¹ú	10	Ò»°ãÃ³Ò×	53394	Ç§¿Ë	6166353	?	50,171,660
202002	63079000	6301ÖÁ6307µÄÎ´ÁÐÃûÖÆ³ÉÆ·,°üÀ¨·þ×°²Ã¼ôÑù	305	·¨¹ú	12	ÆäËû¾èÔùÎï×Ê	24505	Ç§¿Ë	2369078	?	27,031,476
202002	63079000	6301ÖÁ6307µÄÎ´ÁÐÃûÖÆ³ÉÆ·,°üÀ¨·þ×°²Ã¼ôÑù	306	°®¶ûÀ¼	10	Ò»°ãÃ³Ò×	7755	Ç§¿Ë	1571830	?	3,133,513
202002	63079000	6301ÖÁ6307µÄÎ´ÁÐÃûÖÆ³ÉÆ·,°üÀ¨·þ×°²Ã¼ôÑù	306	°®¶ûÀ¼	12	ÆäËû¾èÔùÎï×Ê	524	Ç§¿Ë	21400	?	460,079
202002	63079000	6301ÖÁ6307µÄÎ´ÁÐÃûÖÆ³ÉÆ·,°üÀ¨·þ×°²Ã¼ôÑù	307	Òâ´óÀû	10	Ò»°ãÃ³Ò×	43818	Ç§¿Ë	5925774	?	34,478,718
202002	63079000	6301ÖÁ6307µÄÎ´ÁÐÃûÖÆ³ÉÆ·,°üÀ¨·þ×°²Ã¼ôÑù	307	Òâ´óÀû	12	ÆäËû¾èÔùÎï×Ê	26478	Ç§¿Ë	3545129	?	8,613,883
202002	63079000	6301ÖÁ6307µÄÎ´ÁÐÃûÖÆ³ÉÆ·,°üÀ¨·þ×°²Ã¼ôÑù	308	Â¬É­±¤	10	Ò»°ãÃ³Ò×	190	Ç§¿Ë	2240	?	65,726
202002	63079000	6301ÖÁ6307µÄÎ´ÁÐÃûÖÆ³ÉÆ·,°üÀ¨·þ×°²Ã¼ôÑù	308	Â¬É­±¤	12	ÆäËû¾èÔùÎï×Ê	140	Ç§¿Ë	30000	?	45,509
202002	63079000	6301ÖÁ6307µÄÎ´ÁÐÃûÖÆ³ÉÆ·,°üÀ¨·þ×°²Ã¼ôÑù	309	ºÉÀ¼	10	Ò»°ãÃ³Ò×	38460	Ç§¿Ë	5193409	?	22,453,196
202002	63079000	6301ÖÁ6307µÄÎ´ÁÐÃûÖÆ³ÉÆ·,°üÀ¨·þ×°²Ã¼ôÑù	309	ºÉÀ¼	12	ÆäËû¾èÔùÎï×Ê	6537	Ç§¿Ë	770926	?	3,485,400
202002	63079000	6301ÖÁ6307µÄÎ´ÁÐÃûÖÆ³ÉÆ·,°üÀ¨·þ×°²Ã¼ôÑù	310	Ï£À°	10	Ò»°ãÃ³Ò×	1702	Ç§¿Ë	249590	?	930,904
202002	63079000	6301ÖÁ6307µÄÎ´ÁÐÃûÖÆ³ÉÆ·,°üÀ¨·þ×°²Ã¼ôÑù	310	Ï£À°	12	ÆäËû¾èÔùÎï×Ê	5707	Ç§¿Ë	969064	?	5,029,009
202002	63079000	6301ÖÁ6307µÄÎ´ÁÐÃûÖÆ³ÉÆ·,°üÀ¨·þ×°²Ã¼ôÑù	311	ÆÏÌÑÑÀ	10	Ò»°ãÃ³Ò×	10174	Ç§¿Ë	1729067	?	6,319,371
202002	63079000	6301ÖÁ6307µÄÎ´ÁÐÃûÖÆ³ÉÆ·,°üÀ¨·þ×°²Ã¼ôÑù	311	ÆÏÌÑÑÀ	12	ÆäËû¾èÔùÎï×Ê	4571	Ç§¿Ë	675154	?	1,676,815
202002	63079000	6301ÖÁ6307µÄÎ´ÁÐÃûÖÆ³ÉÆ·,°üÀ¨·þ×°²Ã¼ôÑù	312	Î÷°àÑÀ	10	Ò»°ãÃ³Ò×	39863	Ç§¿Ë	3229643	?	23,645,184
202002	63079000	6301ÖÁ6307µÄÎ´ÁÐÃûÖÆ³ÉÆ·,°üÀ¨·þ×°²Ã¼ôÑù	312	Î÷°àÑÀ	12	ÆäËû¾èÔùÎï×Ê	11716	Ç§¿Ë	1533712	?	5,456,749
202002	63079000	6301ÖÁ6307µÄÎ´ÁÐÃûÖÆ³ÉÆ·,°üÀ¨·þ×°²Ã¼ôÑù	313	°¢¶û°ÍÄáÑÇ	10	Ò»°ãÃ³Ò×	538	Ç§¿Ë	140000	?	56,393
202002	63079000	6301ÖÁ6307µÄÎ´ÁÐÃûÖÆ³ÉÆ·,°üÀ¨·þ×°²Ã¼ôÑù	313	°¢¶û°ÍÄáÑÇ	12	ÆäËû¾èÔùÎï×Ê	65	Ç§¿Ë	20000	?	29,114
202002	63079000	6301ÖÁ6307µÄÎ´ÁÐÃûÖÆ³ÉÆ·,°üÀ¨·þ×°²Ã¼ôÑù	314	°²µÀ¶û	10	Ò»°ãÃ³Ò×	1	Ç§¿Ë	0	?	390
202002	63079000	6301ÖÁ6307µÄÎ´ÁÐÃûÖÆ³ÉÆ·,°üÀ¨·þ×°²Ã¼ôÑù	315	°ÂµØÀû	10	Ò»°ãÃ³Ò×	1686	Ç§¿Ë	173633	?	1,570,027
202002	63079000	6301ÖÁ6307µÄÎ´ÁÐÃûÖÆ³ÉÆ·,°üÀ¨·þ×°²Ã¼ôÑù	315	°ÂµØÀû	12	ÆäËû¾èÔùÎï×Ê	1074	Ç§¿Ë	184660	?	569,337
202002	63079000	6301ÖÁ6307µÄÎ´ÁÐÃûÖÆ³ÉÆ·,°üÀ¨·þ×°²Ã¼ôÑù	316	±£¼ÓÀûÑÇ	10	Ò»°ãÃ³Ò×	4510	Ç§¿Ë	1225730	?	1,646,724
202002	63079000	6301ÖÁ6307µÄÎ´ÁÐÃûÖÆ³ÉÆ·,°üÀ¨·þ×°²Ã¼ôÑù	316	±£¼ÓÀûÑÇ	12	ÆäËû¾èÔùÎï×Ê	84	Ç§¿Ë	16200	?	36,900
202002	63079000	6301ÖÁ6307µÄÎ´ÁÐÃûÖÆ³ÉÆ·,°üÀ¨·þ×°²Ã¼ôÑù	318	·ÒÀ¼	10	Ò»°ãÃ³Ò×	2013	Ç§¿Ë	144510	?	1,072,258
202002	63079000	6301ÖÁ6307µÄÎ´ÁÐÃûÖÆ³ÉÆ·,°üÀ¨·þ×°²Ã¼ôÑù	318	·ÒÀ¼	12	ÆäËû¾èÔùÎï×Ê	2158	Ç§¿Ë	2389100	?	706,897
202002	63079000	6301ÖÁ6307µÄÎ´ÁÐÃûÖÆ³ÉÆ·,°üÀ¨·þ×°²Ã¼ôÑù	321	ÐÙÑÀÀû	10	Ò»°ãÃ³Ò×	1879	Ç§¿Ë	369297	?	1,200,053
202002	63079000	6301ÖÁ6307µÄÎ´ÁÐÃûÖÆ³ÉÆ·,°üÀ¨·þ×°²Ã¼ôÑù	321	ÐÙÑÀÀû	12	ÆäËû¾èÔùÎï×Ê	433	Ç§¿Ë	46796	?	138,229
202002	63079000	6301ÖÁ6307µÄÎ´ÁÐÃûÖÆ³ÉÆ·,°üÀ¨·þ×°²Ã¼ôÑù	324	Âí¶úËû	10	Ò»°ãÃ³Ò×	18	Ç§¿Ë	10500	?	4,726
202002	63079000	6301ÖÁ6307µÄÎ´ÁÐÃûÖÆ³ÉÆ·,°üÀ¨·þ×°²Ã¼ôÑù	326	Å²Íþ	10	Ò»°ãÃ³Ò×	1142	Ç§¿Ë	220444	?	470,117
202002	63079000	6301ÖÁ6307µÄÎ´ÁÐÃûÖÆ³ÉÆ·,°üÀ¨·þ×°²Ã¼ôÑù	326	Å²Íþ	12	ÆäËû¾èÔùÎï×Ê	644	Ç§¿Ë	144660	?	290,138
202002	63079000	6301ÖÁ6307µÄÎ´ÁÐÃûÖÆ³ÉÆ·,°üÀ¨·þ×°²Ã¼ôÑù	327	²¨À¼	10	Ò»°ãÃ³Ò×	30583	Ç§¿Ë	4565450	?	23,381,036
202002	63079000	6301ÖÁ6307µÄÎ´ÁÐÃûÖÆ³ÉÆ·,°üÀ¨·þ×°²Ã¼ôÑù	327	²¨À¼	12	ÆäËû¾èÔùÎï×Ê	6045	Ç§¿Ë	757933	?	4,333,757
202002	63079000	6301ÖÁ6307µÄÎ´ÁÐÃûÖÆ³ÉÆ·,°üÀ¨·þ×°²Ã¼ôÑù	328	ÂÞÂíÄáÑÇ	10	Ò»°ãÃ³Ò×	1544	Ç§¿Ë	309617	?	1,024,838
202002	63079000	6301ÖÁ6307µÄÎ´ÁÐÃûÖÆ³ÉÆ·,°üÀ¨·þ×°²Ã¼ôÑù	328	ÂÞÂíÄáÑÇ	12	ÆäËû¾èÔùÎï×Ê	178	Ç§¿Ë	45140	?	51,340
202002	63079000	6301ÖÁ6307µÄÎ´ÁÐÃûÖÆ³ÉÆ·,°üÀ¨·þ×°²Ã¼ôÑù	330	Èðµä	10	Ò»°ãÃ³Ò×	19344	Ç§¿Ë	993661	?	8,515,026
202002	63079000	6301ÖÁ6307µÄÎ´ÁÐÃûÖÆ³ÉÆ·,°üÀ¨·þ×°²Ã¼ôÑù	330	Èðµä	12	ÆäËû¾èÔùÎï×Ê	1892	Ç§¿Ë	14098	?	2,324,879
202002	63079000	6301ÖÁ6307µÄÎ´ÁÐÃûÖÆ³ÉÆ·,°üÀ¨·þ×°²Ã¼ôÑù	331	ÈðÊ¿	10	Ò»°ãÃ³Ò×	10674	Ç§¿Ë	2500277	?	5,042,299
202002	63079000	6301ÖÁ6307µÄÎ´ÁÐÃûÖÆ³ÉÆ·,°üÀ¨·þ×°²Ã¼ôÑù	331	ÈðÊ¿	12	ÆäËû¾èÔùÎï×Ê	4125	Ç§¿Ë	512740	?	1,503,962
202002	63079000	6301ÖÁ6307µÄÎ´ÁÐÃûÖÆ³ÉÆ·,°üÀ¨·þ×°²Ã¼ôÑù	334	°®É³ÄáÑÇ	10	Ò»°ãÃ³Ò×	382	Ç§¿Ë	48290	?	559,436
202002	63079000	6301ÖÁ6307µÄÎ´ÁÐÃûÖÆ³ÉÆ·,°üÀ¨·þ×°²Ã¼ôÑù	334	°®É³ÄáÑÇ	12	ÆäËû¾èÔùÎï×Ê	140	Ç§¿Ë	17150	?	119,770
202002	63079000	6301ÖÁ6307µÄÎ´ÁÐÃûÖÆ³ÉÆ·,°üÀ¨·þ×°²Ã¼ôÑù	335	À­ÍÑÎ¬ÑÇ	10	Ò»°ãÃ³Ò×	1040	Ç§¿Ë	262670	?	709,509
202002	63079000	6301ÖÁ6307µÄÎ´ÁÐÃûÖÆ³ÉÆ·,°üÀ¨·þ×°²Ã¼ôÑù	335	À­ÍÑÎ¬ÑÇ	12	ÆäËû¾èÔùÎï×Ê	760	Ç§¿Ë	0	?	403,761
202002	63079000	6301ÖÁ6307µÄÎ´ÁÐÃûÖÆ³ÉÆ·,°üÀ¨·þ×°²Ã¼ôÑù	336	Á¢ÌÕÍð	10	Ò»°ãÃ³Ò×	41	Ç§¿Ë	10110	?	14,143
202002	63079000	6301ÖÁ6307µÄÎ´ÁÐÃûÖÆ³ÉÆ·,°üÀ¨·þ×°²Ã¼ôÑù	337	¸ñÂ³¼ªÑÇ	10	Ò»°ãÃ³Ò×	3698	Ç§¿Ë	1132000	?	3,432,239
202002	63079000	6301ÖÁ6307µÄÎ´ÁÐÃûÖÆ³ÉÆ·,°üÀ¨·þ×°²Ã¼ôÑù	338	ÑÇÃÀÄáÑÇ	10	Ò»°ãÃ³Ò×	420	Ç§¿Ë	19920	?	275,101
202002	63079000	6301ÖÁ6307µÄÎ´ÁÐÃûÖÆ³ÉÆ·,°üÀ¨·þ×°²Ã¼ôÑù	339	°¢Èû°Ý½®	10	Ò»°ãÃ³Ò×	1272	Ç§¿Ë	500000	?	258,169
202002	63079000	6301ÖÁ6307µÄÎ´ÁÐÃûÖÆ³ÉÆ·,°üÀ¨·þ×°²Ã¼ôÑù	340	°×¶íÂÞË¹	10	Ò»°ãÃ³Ò×	2594	Ç§¿Ë	1084560	?	1,551,768
202002	63079000	6301ÖÁ6307µÄÎ´ÁÐÃûÖÆ³ÉÆ·,°üÀ¨·þ×°²Ã¼ôÑù	340	°×¶íÂÞË¹	12	ÆäËû¾èÔùÎï×Ê	1897	Ç§¿Ë	97042	?	392,910
202002	63079000	6301ÖÁ6307µÄÎ´ÁÐÃûÖÆ³ÉÆ·,°üÀ¨·þ×°²Ã¼ôÑù	343	Ä¦¶û¶àÍß	10	Ò»°ãÃ³Ò×	2581	Ç§¿Ë	799198	?	353,605
202002	63079000	6301ÖÁ6307µÄÎ´ÁÐÃûÖÆ³ÉÆ·,°üÀ¨·þ×°²Ã¼ôÑù	343	Ä¦¶û¶àÍß	12	ÆäËû¾èÔùÎï×Ê	171	Ç§¿Ë	50000	?	154,901
202002	63079000	6301ÖÁ6307µÄÎ´ÁÐÃûÖÆ³ÉÆ·,°üÀ¨·þ×°²Ã¼ôÑù	344	¶íÂÞË¹Áª°î	10	Ò»°ãÃ³Ò×	218408	Ç§¿Ë	78492243	?	90,981,504
202002	63079000	6301ÖÁ6307µÄÎ´ÁÐÃûÖÆ³ÉÆ·,°üÀ¨·þ×°²Ã¼ôÑù	344	¶íÂÞË¹Áª°î	12	ÆäËû¾èÔùÎï×Ê	21370	Ç§¿Ë	5483447	?	13,334,503
202002	63079000	6301ÖÁ6307µÄÎ´ÁÐÃûÖÆ³ÉÆ·,°üÀ¨·þ×°²Ã¼ôÑù	347	ÎÚ¿ËÀ¼	10	Ò»°ãÃ³Ò×	44878	Ç§¿Ë	7515813	?	30,478,258
202002	63079000	6301ÖÁ6307µÄÎ´ÁÐÃûÖÆ³ÉÆ·,°üÀ¨·þ×°²Ã¼ôÑù	347	ÎÚ¿ËÀ¼	12	ÆäËû¾èÔùÎï×Ê	3142	Ç§¿Ë	420600	?	2,043,121
202002	63079000	6301ÖÁ6307µÄÎ´ÁÐÃûÖÆ³ÉÆ·,°üÀ¨·þ×°²Ã¼ôÑù	350	Ë¹ÂåÎÄÄáÑÇ	10	Ò»°ãÃ³Ò×	1317	Ç§¿Ë	60230	?	1,139,437
202002	63079000	6301ÖÁ6307µÄÎ´ÁÐÃûÖÆ³ÉÆ·,°üÀ¨·þ×°²Ã¼ôÑù	350	Ë¹ÂåÎÄÄáÑÇ	12	ÆäËû¾èÔùÎï×Ê	354	Ç§¿Ë	63690	?	145,260
202002	63079000	6301ÖÁ6307µÄÎ´ÁÐÃûÖÆ³ÉÆ·,°üÀ¨·þ×°²Ã¼ôÑù	351	¿ËÂÞµØÑÇ	10	Ò»°ãÃ³Ò×	106	Ç§¿Ë	21415	?	66,775
202002	63079000	6301ÖÁ6307µÄÎ´ÁÐÃûÖÆ³ÉÆ·,°üÀ¨·þ×°²Ã¼ôÑù	351	¿ËÂÞµØÑÇ	12	ÆäËû¾èÔùÎï×Ê	182	Ç§¿Ë	4000	?	155,029
202002	63079000	6301ÖÁ6307µÄÎ´ÁÐÃûÖÆ³ÉÆ·,°üÀ¨·þ×°²Ã¼ôÑù	352	½Ý¿Ë	10	Ò»°ãÃ³Ò×	5129	Ç§¿Ë	654277	?	2,955,109
202002	63079000	6301ÖÁ6307µÄÎ´ÁÐÃûÖÆ³ÉÆ·,°üÀ¨·þ×°²Ã¼ôÑù	352	½Ý¿Ë	12	ÆäËû¾èÔùÎï×Ê	562	Ç§¿Ë	49650	?	1,160,676
202002	63079000	6301ÖÁ6307µÄÎ´ÁÐÃûÖÆ³ÉÆ·,°üÀ¨·þ×°²Ã¼ôÑù	353	Ë¹Âå·¥¿Ë	10	Ò»°ãÃ³Ò×	1598	Ç§¿Ë	365840	?	1,017,179
202002	63079000	6301ÖÁ6307µÄÎ´ÁÐÃûÖÆ³ÉÆ·,°üÀ¨·þ×°²Ã¼ôÑù	353	Ë¹Âå·¥¿Ë	12	ÆäËû¾èÔùÎï×Ê	230	Ç§¿Ë	0	?	932,205
202002	63079000	6301ÖÁ6307µÄÎ´ÁÐÃûÖÆ³ÉÆ·,°üÀ¨·þ×°²Ã¼ôÑù	354	±±ÂíÆä¶Ù¹²ºÍ¹ú	10	Ò»°ãÃ³Ò×	1791	Ç§¿Ë	411030	?	750,221
202002	63079000	6301ÖÁ6307µÄÎ´ÁÐÃûÖÆ³ÉÆ·,°üÀ¨·þ×°²Ã¼ôÑù	355	²¨ºÚ	10	Ò»°ãÃ³Ò×	1199	Ç§¿Ë	240750	?	236,369
202002	63079000	6301ÖÁ6307µÄÎ´ÁÐÃûÖÆ³ÉÆ·,°üÀ¨·þ×°²Ã¼ôÑù	355	²¨ºÚ	12	ÆäËû¾èÔùÎï×Ê	293	Ç§¿Ë	0	?	268,216
202002	63079000	6301ÖÁ6307µÄÎ´ÁÐÃûÖÆ³ÉÆ·,°üÀ¨·þ×°²Ã¼ôÑù	358	Èû¶ûÎ¬ÑÇ	10	Ò»°ãÃ³Ò×	7103	Ç§¿Ë	2113320	?	2,541,014
202002	63079000	6301ÖÁ6307µÄÎ´ÁÐÃûÖÆ³ÉÆ·,°üÀ¨·þ×°²Ã¼ôÑù	358	Èû¶ûÎ¬ÑÇ	12	ÆäËû¾èÔùÎï×Ê	2157	Ç§¿Ë	310200	?	879,791
202002	63079000	6301ÖÁ6307µÄÎ´ÁÐÃûÖÆ³ÉÆ·,°üÀ¨·þ×°²Ã¼ôÑù	402	°¢¸ùÍ¢	10	Ò»°ãÃ³Ò×	1624	Ç§¿Ë	432784	?	1,028,795
202002	63079000	6301ÖÁ6307µÄÎ´ÁÐÃûÖÆ³ÉÆ·,°üÀ¨·þ×°²Ã¼ôÑù	402	°¢¸ùÍ¢	12	ÆäËû¾èÔùÎï×Ê	1418	Ç§¿Ë	74900	?	1,367,876
202002	63079000	6301ÖÁ6307µÄÎ´ÁÐÃûÖÆ³ÉÆ·,°üÀ¨·þ×°²Ã¼ôÑù	403	°¢Â³°Í	12	ÆäËû¾èÔùÎï×Ê	450	Ç§¿Ë	150000	?	150,000
202002	63079000	6301ÖÁ6307µÄÎ´ÁÐÃûÖÆ³ÉÆ·,°üÀ¨·þ×°²Ã¼ôÑù	408	¶àÃñ×å²£ÀûÎ¬ÑÇ¹ú	10	Ò»°ãÃ³Ò×	380	Ç§¿Ë	110000	?	62,336
202002	63079000	6301ÖÁ6307µÄÎ´ÁÐÃûÖÆ³ÉÆ·,°üÀ¨·þ×°²Ã¼ôÑù	410	°ÍÎ÷	10	Ò»°ãÃ³Ò×	82465	Ç§¿Ë	17355701	?	42,694,471
202002	63079000	6301ÖÁ6307µÄÎ´ÁÐÃûÖÆ³ÉÆ·,°üÀ¨·þ×°²Ã¼ôÑù	410	°ÍÎ÷	12	ÆäËû¾èÔùÎï×Ê	15195	Ç§¿Ë	2153142	?	6,212,548
202002	63079000	6301ÖÁ6307µÄÎ´ÁÐÃûÖÆ³ÉÆ·,°üÀ¨·þ×°²Ã¼ôÑù	412	ÖÇÀû	10	Ò»°ãÃ³Ò×	5191	Ç§¿Ë	1224640	?	2,072,449
202002	63079000	6301ÖÁ6307µÄÎ´ÁÐÃûÖÆ³ÉÆ·,°üÀ¨·þ×°²Ã¼ôÑù	412	ÖÇÀû	12	ÆäËû¾èÔùÎï×Ê	2776	Ç§¿Ë	736458	?	866,263
202002	63079000	6301ÖÁ6307µÄÎ´ÁÐÃûÖÆ³ÉÆ·,°üÀ¨·þ×°²Ã¼ôÑù	413	¸çÂ×±ÈÑÇ	10	Ò»°ãÃ³Ò×	40012	Ç§¿Ë	10159157	?	16,932,123
202002	63079000	6301ÖÁ6307µÄÎ´ÁÐÃûÖÆ³ÉÆ·,°üÀ¨·þ×°²Ã¼ôÑù	413	¸çÂ×±ÈÑÇ	12	ÆäËû¾èÔùÎï×Ê	1701	Ç§¿Ë	0	?	686,630
202002	63079000	6301ÖÁ6307µÄÎ´ÁÐÃûÖÆ³ÉÆ·,°üÀ¨·þ×°²Ã¼ôÑù	415	¸çË¹´ïÀè¼Ó	10	Ò»°ãÃ³Ò×	966	Ç§¿Ë	169736	?	476,218
202002	63079000	6301ÖÁ6307µÄÎ´ÁÐÃûÖÆ³ÉÆ·,°üÀ¨·þ×°²Ã¼ôÑù	415	¸çË¹´ïÀè¼Ó	12	ÆäËû¾èÔùÎï×Ê	422	Ç§¿Ë	154050	?	89,636
202002	63079000	6301ÖÁ6307µÄÎ´ÁÐÃûÖÆ³ÉÆ·,°üÀ¨·þ×°²Ã¼ôÑù	417	¿âÀ°Ë÷µº	10	Ò»°ãÃ³Ò×	80	Ç§¿Ë	8700	?	74,153
202002	63079000	6301ÖÁ6307µÄÎ´ÁÐÃûÖÆ³ÉÆ·,°üÀ¨·þ×°²Ã¼ôÑù	418	¶àÃ×Äá¼Ó¹²ºÍ¹ú	10	Ò»°ãÃ³Ò×	1025	Ç§¿Ë	189190	?	591,071
202002	63079000	6301ÖÁ6307µÄÎ´ÁÐÃûÖÆ³ÉÆ·,°üÀ¨·þ×°²Ã¼ôÑù	418	¶àÃ×Äá¼Ó¹²ºÍ¹ú	12	ÆäËû¾èÔùÎï×Ê	1014	Ç§¿Ë	276000	?	501,651
202002	63079000	6301ÖÁ6307µÄÎ´ÁÐÃûÖÆ³ÉÆ·,°üÀ¨·þ×°²Ã¼ôÑù	419	¶ò¹Ï¶à¶û	10	Ò»°ãÃ³Ò×	18145	Ç§¿Ë	5161375	?	4,113,465
202002	63079000	6301ÖÁ6307µÄÎ´ÁÐÃûÖÆ³ÉÆ·,°üÀ¨·þ×°²Ã¼ôÑù	419	¶ò¹Ï¶à¶û	12	ÆäËû¾èÔùÎï×Ê	1235	Ç§¿Ë	148260	?	659,527
202002	63079000	6301ÖÁ6307µÄÎ´ÁÐÃûÖÆ³ÉÆ·,°üÀ¨·þ×°²Ã¼ôÑù	423	Î£µØÂíÀ­	10	Ò»°ãÃ³Ò×	3035	Ç§¿Ë	748320	?	1,157,027
202002	63079000	6301ÖÁ6307µÄÎ´ÁÐÃûÖÆ³ÉÆ·,°üÀ¨·þ×°²Ã¼ôÑù	423	Î£µØÂíÀ­	12	ÆäËû¾èÔùÎï×Ê	146	Ç§¿Ë	31440	?	57,427
202002	63079000	6301ÖÁ6307µÄÎ´ÁÐÃûÖÆ³ÉÆ·,°üÀ¨·þ×°²Ã¼ôÑù	424	¹çÑÇÄÇ	10	Ò»°ãÃ³Ò×	190	Ç§¿Ë	17100	?	144,795
202002	63079000	6301ÖÁ6307µÄÎ´ÁÐÃûÖÆ³ÉÆ·,°üÀ¨·þ×°²Ã¼ôÑù	426	ºé¶¼À­Ë¹	10	Ò»°ãÃ³Ò×	494	Ç§¿Ë	151500	?	76,960
202002	63079000	6301ÖÁ6307µÄÎ´ÁÐÃûÖÆ³ÉÆ·,°üÀ¨·þ×°²Ã¼ôÑù	427	ÑÀÂò¼Ó	10	Ò»°ãÃ³Ò×	7	Ç§¿Ë	250	?	4,102
202002	63079000	6301ÖÁ6307µÄÎ´ÁÐÃûÖÆ³ÉÆ·,°üÀ¨·þ×°²Ã¼ôÑù	429	Ä«Î÷¸ç	10	Ò»°ãÃ³Ò×	90769	Ç§¿Ë	24217396	?	44,798,602
202002	63079000	6301ÖÁ6307µÄÎ´ÁÐÃûÖÆ³ÉÆ·,°üÀ¨·þ×°²Ã¼ôÑù	429	Ä«Î÷¸ç	12	ÆäËû¾èÔùÎï×Ê	9078	Ç§¿Ë	930380	?	6,509,546
202002	63079000	6301ÖÁ6307µÄÎ´ÁÐÃûÖÆ³ÉÆ·,°üÀ¨·þ×°²Ã¼ôÑù	431	Äá¼ÓÀ­¹Ï	10	Ò»°ãÃ³Ò×	5695	Ç§¿Ë	2119470	?	2,669,959
202002	63079000	6301ÖÁ6307µÄÎ´ÁÐÃûÖÆ³ÉÆ·,°üÀ¨·þ×°²Ã¼ôÑù	431	Äá¼ÓÀ­¹Ï	12	ÆäËû¾èÔùÎï×Ê	1875	Ç§¿Ë	61500	?	793,448
202002	63079000	6301ÖÁ6307µÄÎ´ÁÐÃûÖÆ³ÉÆ·,°üÀ¨·þ×°²Ã¼ôÑù	432	°ÍÄÃÂí	10	Ò»°ãÃ³Ò×	2391	Ç§¿Ë	746043	?	1,977,346
202002	63079000	6301ÖÁ6307µÄÎ´ÁÐÃûÖÆ³ÉÆ·,°üÀ¨·þ×°²Ã¼ôÑù	432	°ÍÄÃÂí	12	ÆäËû¾èÔùÎï×Ê	2400	Ç§¿Ë	632420	?	909,689
202002	63079000	6301ÖÁ6307µÄÎ´ÁÐÃûÖÆ³ÉÆ·,°üÀ¨·þ×°²Ã¼ôÑù	433	°ÍÀ­¹ç	10	Ò»°ãÃ³Ò×	2304	Ç§¿Ë	728320	?	588,471
202002	63079000	6301ÖÁ6307µÄÎ´ÁÐÃûÖÆ³ÉÆ·,°üÀ¨·þ×°²Ã¼ôÑù	433	°ÍÀ­¹ç	12	ÆäËû¾èÔùÎï×Ê	4932	Ç§¿Ë	1475000	?	1,782,356
202002	63079000	6301ÖÁ6307µÄÎ´ÁÐÃûÖÆ³ÉÆ·,°üÀ¨·þ×°²Ã¼ôÑù	434	ÃØÂ³	10	Ò»°ãÃ³Ò×	26230	Ç§¿Ë	6046339	?	11,083,607
202002	63079000	6301ÖÁ6307µÄÎ´ÁÐÃûÖÆ³ÉÆ·,°üÀ¨·þ×°²Ã¼ôÑù	434	ÃØÂ³	12	ÆäËû¾èÔùÎï×Ê	1489	Ç§¿Ë	115200	?	996,808
202002	63079000	6301ÖÁ6307µÄÎ´ÁÐÃûÖÆ³ÉÆ·,°üÀ¨·þ×°²Ã¼ôÑù	440	Èø¶ûÍß¶à	10	Ò»°ãÃ³Ò×	900	Ç§¿Ë	205000	?	390,343
202002	63079000	6301ÖÁ6307µÄÎ´ÁÐÃûÖÆ³ÉÆ·,°üÀ¨·þ×°²Ã¼ôÑù	440	Èø¶ûÍß¶à	12	ÆäËû¾èÔùÎï×Ê	651	Ç§¿Ë	143440	?	94,000
202002	63079000	6301ÖÁ6307µÄÎ´ÁÐÃûÖÆ³ÉÆ·,°üÀ¨·þ×°²Ã¼ôÑù	441	ËÕÀïÄÏ	12	ÆäËû¾èÔùÎï×Ê	89	Ç§¿Ë	15500	?	58,896
202002	63079000	6301ÖÁ6307µÄÎ´ÁÐÃûÖÆ³ÉÆ·,°üÀ¨·þ×°²Ã¼ôÑù	442	ÌØÁ¢Äá´ïºÍ¶à°Í¸ç	10	Ò»°ãÃ³Ò×	6	Ç§¿Ë	1285	?	5,854
202002	63079000	6301ÖÁ6307µÄÎ´ÁÐÃûÖÆ³ÉÆ·,°üÀ¨·þ×°²Ã¼ôÑù	442	ÌØÁ¢Äá´ïºÍ¶à°Í¸ç	12	ÆäËû¾èÔùÎï×Ê	23	Ç§¿Ë	5600	?	10,689
202002	63079000	6301ÖÁ6307µÄÎ´ÁÐÃûÖÆ³ÉÆ·,°üÀ¨·þ×°²Ã¼ôÑù	444	ÎÚÀ­¹ç	10	Ò»°ãÃ³Ò×	422	Ç§¿Ë	81080	?	138,701
202002	63079000	6301ÖÁ6307µÄÎ´ÁÐÃûÖÆ³ÉÆ·,°üÀ¨·þ×°²Ã¼ôÑù	445	Î¯ÄÚÈðÀ­	10	Ò»°ãÃ³Ò×	1436	Ç§¿Ë	454100	?	890,748
202002	63079000	6301ÖÁ6307µÄÎ´ÁÐÃûÖÆ³ÉÆ·,°üÀ¨·þ×°²Ã¼ôÑù	501	¼ÓÄÃ´ó	10	Ò»°ãÃ³Ò×	9421	Ç§¿Ë	1075302	?	5,565,185
202002	63079000	6301ÖÁ6307µÄÎ´ÁÐÃûÖÆ³ÉÆ·,°üÀ¨·þ×°²Ã¼ôÑù	501	¼ÓÄÃ´ó	12	ÆäËû¾èÔùÎï×Ê	3330	Ç§¿Ë	247408	?	2,959,376
202002	63079000	6301ÖÁ6307µÄÎ´ÁÐÃûÖÆ³ÉÆ·,°üÀ¨·þ×°²Ã¼ôÑù	502	ÃÀ¹ú	10	Ò»°ãÃ³Ò×	182487	Ç§¿Ë	15720423	?	112,054,706
202002	63079000	6301ÖÁ6307µÄÎ´ÁÐÃûÖÆ³ÉÆ·,°üÀ¨·þ×°²Ã¼ôÑù	502	ÃÀ¹ú	12	ÆäËû¾èÔùÎï×Ê	102576	Ç§¿Ë	4666932	?	64,204,032
202002	63079000	6301ÖÁ6307µÄÎ´ÁÐÃûÖÆ³ÉÆ·,°üÀ¨·þ×°²Ã¼ôÑù	601	°Ä´óÀûÑÇ	10	Ò»°ãÃ³Ò×	4701	Ç§¿Ë	583552	?	3,273,516
202002	63079000	6301ÖÁ6307µÄÎ´ÁÐÃûÖÆ³ÉÆ·,°üÀ¨·þ×°²Ã¼ôÑù	601	°Ä´óÀûÑÇ	12	ÆäËû¾èÔùÎï×Ê	2720	Ç§¿Ë	838566	?	2,666,721
202002	63079000	6301ÖÁ6307µÄÎ´ÁÐÃûÖÆ³ÉÆ·,°üÀ¨·þ×°²Ã¼ôÑù	607	ÐÂ¿¦Àï¶àÄáÑÇ	12	ÆäËû¾èÔùÎï×Ê	23	Ç§¿Ë	1800	?	20,669
202002	63079000	6301ÖÁ6307µÄÎ´ÁÐÃûÖÆ³ÉÆ·,°üÀ¨·þ×°²Ã¼ôÑù	609	ÐÂÎ÷À¼	10	Ò»°ãÃ³Ò×	4417	Ç§¿Ë	247534	?	2,616,570
202002	63079000	6301ÖÁ6307µÄÎ´ÁÐÃûÖÆ³ÉÆ·,°üÀ¨·þ×°²Ã¼ôÑù	609	ÐÂÎ÷À¼	12	ÆäËû¾èÔùÎï×Ê	917	Ç§¿Ë	119829	?	833,133
202002	63079000	6301ÖÁ6307µÄÎ´ÁÐÃûÖÆ³ÉÆ·,°üÀ¨·þ×°²Ã¼ôÑù	611	°Í²¼ÑÇÐÂ¼¸ÄÚÑÇ	10	Ò»°ãÃ³Ò×	340	Ç§¿Ë	69100	?	240,333
202002	63079000	6301ÖÁ6307µÄÎ´ÁÐÃûÖÆ³ÉÆ·,°üÀ¨·þ×°²Ã¼ôÑù	611	°Í²¼ÑÇÐÂ¼¸ÄÚÑÇ	12	ÆäËû¾èÔùÎï×Ê	45	Ç§¿Ë	2440	?	20,910
202002	63079000	6301ÖÁ6307µÄÎ´ÁÐÃûÖÆ³ÉÆ·,°üÀ¨·þ×°²Ã¼ôÑù	701	¹ú(µØ)±ð²»Ïê	10	Ò»°ãÃ³Ò×	26	Ç§¿Ë	4250	?	12,926
202003	63079000	6301ÖÁ6307µÄÎ´ÁÐÃûÖÆ³ÉÆ·,°üÀ¨·þ×°²Ã¼ôÑù	101	°¢¸»º¹	10	Ò»°ãÃ³Ò×	371	Ç§¿Ë	106240	?	55,137
202003	63079000	6301ÖÁ6307µÄÎ´ÁÐÃûÖÆ³ÉÆ·,°üÀ¨·þ×°²Ã¼ôÑù	102	°ÍÁÖ	10	Ò»°ãÃ³Ò×	18	Ç§¿Ë	8000	?	12,000
202003	63079000	6301ÖÁ6307µÄÎ´ÁÐÃûÖÆ³ÉÆ·,°üÀ¨·þ×°²Ã¼ôÑù	102	°ÍÁÖ	12	ÆäËû¾èÔùÎï×Ê	35	Ç§¿Ë	0	?	35,400
202003	63079000	6301ÖÁ6307µÄÎ´ÁÐÃûÖÆ³ÉÆ·,°üÀ¨·þ×°²Ã¼ôÑù	103	ÃÏ¼ÓÀ­¹ú	10	Ò»°ãÃ³Ò×	10575	Ç§¿Ë	2738520	?	4,775,360
202003	63079000	6301ÖÁ6307µÄÎ´ÁÐÃûÖÆ³ÉÆ·,°üÀ¨·þ×°²Ã¼ôÑù	103	ÃÏ¼ÓÀ­¹ú	11	¹ú¼Ò¼ä¡¢¹ú¼Ê×éÖ¯ÎÞ³¥Ô®ÖúºÍÔùËÍµÄÎï×Ê	2100	Ç§¿Ë	0	?	504,500
202003	63079000	6301ÖÁ6307µÄÎ´ÁÐÃûÖÆ³ÉÆ·,°üÀ¨·þ×°²Ã¼ôÑù	103	ÃÏ¼ÓÀ­¹ú	12	ÆäËû¾èÔùÎï×Ê	950	Ç§¿Ë	200000	?	206,878
202003	63079000	6301ÖÁ6307µÄÎ´ÁÐÃûÖÆ³ÉÆ·,°üÀ¨·þ×°²Ã¼ôÑù	104	²»µ¤	12	ÆäËû¾èÔùÎï×Ê	17	Ç§¿Ë	10000	?	49,000
202003	63079000	6301ÖÁ6307µÄÎ´ÁÐÃûÖÆ³ÉÆ·,°üÀ¨·þ×°²Ã¼ôÑù	106	Ãåµé	10	Ò»°ãÃ³Ò×	5528	Ç§¿Ë	566360	?	354,443
202003	63079000	6301ÖÁ6307µÄÎ´ÁÐÃûÖÆ³ÉÆ·,°üÀ¨·þ×°²Ã¼ôÑù	106	Ãåµé	12	ÆäËû¾èÔùÎï×Ê	7512	Ç§¿Ë	1750787	?	3,958,870
202003	63079000	6301ÖÁ6307µÄÎ´ÁÐÃûÖÆ³ÉÆ·,°üÀ¨·þ×°²Ã¼ôÑù	107	¼íÆÒÕ¯	10	Ò»°ãÃ³Ò×	65488	Ç§¿Ë	6330105	?	13,185,054
202003	63079000	6301ÖÁ6307µÄÎ´ÁÐÃûÖÆ³ÉÆ·,°üÀ¨·þ×°²Ã¼ôÑù	107	¼íÆÒÕ¯	11	¹ú¼Ò¼ä¡¢¹ú¼Ê×éÖ¯ÎÞ³¥Ô®ÖúºÍÔùËÍµÄÎï×Ê	1400	Ç§¿Ë	300000	?	798,138
202003	63079000	6301ÖÁ6307µÄÎ´ÁÐÃûÖÆ³ÉÆ·,°üÀ¨·þ×°²Ã¼ôÑù	107	¼íÆÒÕ¯	12	ÆäËû¾èÔùÎï×Ê	6522	Ç§¿Ë	631548	?	4,140,970
202003	63079000	6301ÖÁ6307µÄÎ´ÁÐÃûÖÆ³ÉÆ·,°üÀ¨·þ×°²Ã¼ôÑù	110	ÖÐ¹úÏã¸Û	10	Ò»°ãÃ³Ò×	2134	Ç§¿Ë	249945	?	4,471,156
202003	63079000	6301ÖÁ6307µÄÎ´ÁÐÃûÖÆ³ÉÆ·,°üÀ¨·þ×°²Ã¼ôÑù	110	ÖÐ¹úÏã¸Û	12	ÆäËû¾èÔùÎï×Ê	279	Ç§¿Ë	216060	?	317,994
202003	63079000	6301ÖÁ6307µÄÎ´ÁÐÃûÖÆ³ÉÆ·,°üÀ¨·þ×°²Ã¼ôÑù	111	Ó¡¶È	10	Ò»°ãÃ³Ò×	143963	Ç§¿Ë	40654819	?	83,726,407
202003	63079000	6301ÖÁ6307µÄÎ´ÁÐÃûÖÆ³ÉÆ·,°üÀ¨·þ×°²Ã¼ôÑù	111	Ó¡¶È	12	ÆäËû¾èÔùÎï×Ê	4554	Ç§¿Ë	994760	?	5,855,495
202003	63079000	6301ÖÁ6307µÄÎ´ÁÐÃûÖÆ³ÉÆ·,°üÀ¨·þ×°²Ã¼ôÑù	112	Ó¡¶ÈÄáÎ÷ÑÇ	10	Ò»°ãÃ³Ò×	55840	Ç§¿Ë	16224341	?	23,916,649
202003	63079000	6301ÖÁ6307µÄÎ´ÁÐÃûÖÆ³ÉÆ·,°üÀ¨·þ×°²Ã¼ôÑù	112	Ó¡¶ÈÄáÎ÷ÑÇ	12	ÆäËû¾èÔùÎï×Ê	22978	Ç§¿Ë	4417605	?	12,227,796
202003	63079000	6301ÖÁ6307µÄÎ´ÁÐÃûÖÆ³ÉÆ·,°üÀ¨·þ×°²Ã¼ôÑù	113	ÒÁÀÊ	10	Ò»°ãÃ³Ò×	7746	Ç§¿Ë	2257500	?	4,771,340
202003	63079000	6301ÖÁ6307µÄÎ´ÁÐÃûÖÆ³ÉÆ·,°üÀ¨·þ×°²Ã¼ôÑù	113	ÒÁÀÊ	12	ÆäËû¾èÔùÎï×Ê	2350	Ç§¿Ë	0	?	1,820,000
202003	63079000	6301ÖÁ6307µÄÎ´ÁÐÃûÖÆ³ÉÆ·,°üÀ¨·þ×°²Ã¼ôÑù	114	ÒÁÀ­¿Ë	10	Ò»°ãÃ³Ò×	140	Ç§¿Ë	54000	?	49,148
202003	63079000	6301ÖÁ6307µÄÎ´ÁÐÃûÖÆ³ÉÆ·,°üÀ¨·þ×°²Ã¼ôÑù	115	ÒÔÉ«ÁÐ	10	Ò»°ãÃ³Ò×	1478	Ç§¿Ë	130000	?	637,964
202003	63079000	6301ÖÁ6307µÄÎ´ÁÐÃûÖÆ³ÉÆ·,°üÀ¨·þ×°²Ã¼ôÑù	115	ÒÔÉ«ÁÐ	12	ÆäËû¾èÔùÎï×Ê	140	Ç§¿Ë	0	?	246,511
202003	63079000	6301ÖÁ6307µÄÎ´ÁÐÃûÖÆ³ÉÆ·,°üÀ¨·þ×°²Ã¼ôÑù	116	ÈÕ±¾	10	Ò»°ãÃ³Ò×	79440	Ç§¿Ë	26250233	?	76,992,608
202003	63079000	6301ÖÁ6307µÄÎ´ÁÐÃûÖÆ³ÉÆ·,°üÀ¨·þ×°²Ã¼ôÑù	116	ÈÕ±¾	12	ÆäËû¾èÔùÎï×Ê	28151	Ç§¿Ë	4749113	?	17,532,722
202003	63079000	6301ÖÁ6307µÄÎ´ÁÐÃûÖÆ³ÉÆ·,°üÀ¨·þ×°²Ã¼ôÑù	117	Ô¼µ©	10	Ò»°ãÃ³Ò×	400	Ç§¿Ë	5000	?	2,147,651
202003	63079000	6301ÖÁ6307µÄÎ´ÁÐÃûÖÆ³ÉÆ·,°üÀ¨·þ×°²Ã¼ôÑù	118	¿ÆÍþÌØ	10	Ò»°ãÃ³Ò×	0	Ç§¿Ë	50	?	200
202003	63079000	6301ÖÁ6307µÄÎ´ÁÐÃûÖÆ³ÉÆ·,°üÀ¨·þ×°²Ã¼ôÑù	119	ÀÏÎÎ	10	Ò»°ãÃ³Ò×	693	Ç§¿Ë	139000	?	42,706
202003	63079000	6301ÖÁ6307µÄÎ´ÁÐÃûÖÆ³ÉÆ·,°üÀ¨·þ×°²Ã¼ôÑù	119	ÀÏÎÎ	12	ÆäËû¾èÔùÎï×Ê	3507	Ç§¿Ë	874930	?	2,602,411
202003	63079000	6301ÖÁ6307µÄÎ´ÁÐÃûÖÆ³ÉÆ·,°üÀ¨·þ×°²Ã¼ôÑù	120	Àè°ÍÄÛ	10	Ò»°ãÃ³Ò×	1605	Ç§¿Ë	400260	?	431,529
202003	63079000	6301ÖÁ6307µÄÎ´ÁÐÃûÖÆ³ÉÆ·,°üÀ¨·þ×°²Ã¼ôÑù	122	ÂíÀ´Î÷ÑÇ	10	Ò»°ãÃ³Ò×	11815	Ç§¿Ë	2938492	?	6,112,294
202003	63079000	6301ÖÁ6307µÄÎ´ÁÐÃûÖÆ³ÉÆ·,°üÀ¨·þ×°²Ã¼ôÑù	122	ÂíÀ´Î÷ÑÇ	12	ÆäËû¾èÔùÎï×Ê	3786	Ç§¿Ë	589218	?	2,185,566
202003	63079000	6301ÖÁ6307µÄÎ´ÁÐÃûÖÆ³ÉÆ·,°üÀ¨·þ×°²Ã¼ôÑù	123	Âí¶û´ú·ò	10	Ò»°ãÃ³Ò×	46	Ç§¿Ë	20000	?	33,200
202003	63079000	6301ÖÁ6307µÄÎ´ÁÐÃûÖÆ³ÉÆ·,°üÀ¨·þ×°²Ã¼ôÑù	124	ÃÉ¹Å	12	ÆäËû¾èÔùÎï×Ê	35	Ç§¿Ë	1500	?	18,750
202003	63079000	6301ÖÁ6307µÄÎ´ÁÐÃûÖÆ³ÉÆ·,°üÀ¨·þ×°²Ã¼ôÑù	125	Äá²´¶ûÁª°îÃñÖ÷¹²ºÍ¹ú	10	Ò»°ãÃ³Ò×	3397	Ç§¿Ë	909151	?	526,659
202003	63079000	6301ÖÁ6307µÄÎ´ÁÐÃûÖÆ³ÉÆ·,°üÀ¨·þ×°²Ã¼ôÑù	126	°¢Âü	10	Ò»°ãÃ³Ò×	114	Ç§¿Ë	30000	?	49,092
202003	63079000	6301ÖÁ6307µÄÎ´ÁÐÃûÖÆ³ÉÆ·,°üÀ¨·þ×°²Ã¼ôÑù	127	°Í»ùË¹Ì¹	10	Ò»°ãÃ³Ò×	4088	Ç§¿Ë	1417140	?	1,278,166
202003	63079000	6301ÖÁ6307µÄÎ´ÁÐÃûÖÆ³ÉÆ·,°üÀ¨·þ×°²Ã¼ôÑù	127	°Í»ùË¹Ì¹	12	ÆäËû¾èÔùÎï×Ê	45	Ç§¿Ë	20000	?	13,158
202003	63079000	6301ÖÁ6307µÄÎ´ÁÐÃûÖÆ³ÉÆ·,°üÀ¨·þ×°²Ã¼ôÑù	129	·ÆÂÉ±ö	10	Ò»°ãÃ³Ò×	4608	Ç§¿Ë	1711816	?	3,117,428
202003	63079000	6301ÖÁ6307µÄÎ´ÁÐÃûÖÆ³ÉÆ·,°üÀ¨·þ×°²Ã¼ôÑù	129	·ÆÂÉ±ö	12	ÆäËû¾èÔùÎï×Ê	14200	Ç§¿Ë	3518730	?	53,324,547
202003	63079000	6301ÖÁ6307µÄÎ´ÁÐÃûÖÆ³ÉÆ·,°üÀ¨·þ×°²Ã¼ôÑù	130	¿¨Ëþ¶û	10	Ò»°ãÃ³Ò×	1337	Ç§¿Ë	111200	?	2,764,720
202003	63079000	6301ÖÁ6307µÄÎ´ÁÐÃûÖÆ³ÉÆ·,°üÀ¨·þ×°²Ã¼ôÑù	131	É³ÌØ°¢À­²®	10	Ò»°ãÃ³Ò×	4849	Ç§¿Ë	501080	?	2,161,435
202003	63079000	6301ÖÁ6307µÄÎ´ÁÐÃûÖÆ³ÉÆ·,°üÀ¨·þ×°²Ã¼ôÑù	131	É³ÌØ°¢À­²®	11	¹ú¼Ò¼ä¡¢¹ú¼Ê×éÖ¯ÎÞ³¥Ô®ÖúºÍÔùËÍµÄÎï×Ê	9600	Ç§¿Ë	2000000	?	1,363,126
202003	63079000	6301ÖÁ6307µÄÎ´ÁÐÃûÖÆ³ÉÆ·,°üÀ¨·þ×°²Ã¼ôÑù	131	É³ÌØ°¢À­²®	12	ÆäËû¾èÔùÎï×Ê	468	Ç§¿Ë	33310	?	494,622
202003	63079000	6301ÖÁ6307µÄÎ´ÁÐÃûÖÆ³ÉÆ·,°üÀ¨·þ×°²Ã¼ôÑù	132	ÐÂ¼ÓÆÂ	10	Ò»°ãÃ³Ò×	6262	Ç§¿Ë	518921	?	2,161,248
202003	63079000	6301ÖÁ6307µÄÎ´ÁÐÃûÖÆ³ÉÆ·,°üÀ¨·þ×°²Ã¼ôÑù	132	ÐÂ¼ÓÆÂ	12	ÆäËû¾èÔùÎï×Ê	762	Ç§¿Ë	116964	?	810,134
202003	63079000	6301ÖÁ6307µÄÎ´ÁÐÃûÖÆ³ÉÆ·,°üÀ¨·þ×°²Ã¼ôÑù	133	º«¹ú	10	Ò»°ãÃ³Ò×	140216	Ç§¿Ë	21689952	?	71,570,381
202003	63079000	6301ÖÁ6307µÄÎ´ÁÐÃûÖÆ³ÉÆ·,°üÀ¨·þ×°²Ã¼ôÑù	133	º«¹ú	12	ÆäËû¾èÔùÎï×Ê	45097	Ç§¿Ë	2960721	?	40,679,901
202003	63079000	6301ÖÁ6307µÄÎ´ÁÐÃûÖÆ³ÉÆ·,°üÀ¨·þ×°²Ã¼ôÑù	134	Ë¹ÀïÀ¼¿¨	10	Ò»°ãÃ³Ò×	3419	Ç§¿Ë	1031220	?	758,113
202003	63079000	6301ÖÁ6307µÄÎ´ÁÐÃûÖÆ³ÉÆ·,°üÀ¨·þ×°²Ã¼ôÑù	134	Ë¹ÀïÀ¼¿¨	12	ÆäËû¾èÔùÎï×Ê	125	Ç§¿Ë	0	?	149,900
202003	63079000	6301ÖÁ6307µÄÎ´ÁÐÃûÖÆ³ÉÆ·,°üÀ¨·þ×°²Ã¼ôÑù	135	ÐðÀûÑÇ	10	Ò»°ãÃ³Ò×	3580	Ç§¿Ë	980400	?	878,232
202003	63079000	6301ÖÁ6307µÄÎ´ÁÐÃûÖÆ³ÉÆ·,°üÀ¨·þ×°²Ã¼ôÑù	135	ÐðÀûÑÇ	12	ÆäËû¾èÔùÎï×Ê	93	Ç§¿Ë	0	?	154,000
202003	63079000	6301ÖÁ6307µÄÎ´ÁÐÃûÖÆ³ÉÆ·,°üÀ¨·þ×°²Ã¼ôÑù	136	Ì©¹ú	10	Ò»°ãÃ³Ò×	11797	Ç§¿Ë	3543593	?	4,448,809
202003	63079000	6301ÖÁ6307µÄÎ´ÁÐÃûÖÆ³ÉÆ·,°üÀ¨·þ×°²Ã¼ôÑù	136	Ì©¹ú	12	ÆäËû¾èÔùÎï×Ê	12759	Ç§¿Ë	2113122	?	6,413,466
202003	63079000	6301ÖÁ6307µÄÎ´ÁÐÃûÖÆ³ÉÆ·,°üÀ¨·þ×°²Ã¼ôÑù	137	ÍÁ¶úÆä	10	Ò»°ãÃ³Ò×	38881	Ç§¿Ë	9949248	?	26,459,127
202003	63079000	6301ÖÁ6307µÄÎ´ÁÐÃûÖÆ³ÉÆ·,°üÀ¨·þ×°²Ã¼ôÑù	137	ÍÁ¶úÆä	12	ÆäËû¾èÔùÎï×Ê	3956	Ç§¿Ë	316890	?	6,744,938
202003	63079000	6301ÖÁ6307µÄÎ´ÁÐÃûÖÆ³ÉÆ·,°üÀ¨·þ×°²Ã¼ôÑù	138	°¢ÁªÇõ	10	Ò»°ãÃ³Ò×	3649	Ç§¿Ë	764810	?	552,318
202003	63079000	6301ÖÁ6307µÄÎ´ÁÐÃûÖÆ³ÉÆ·,°üÀ¨·þ×°²Ã¼ôÑù	138	°¢ÁªÇõ	12	ÆäËû¾èÔùÎï×Ê	5283	Ç§¿Ë	529445	?	3,425,841
202003	63079000	6301ÖÁ6307µÄÎ´ÁÐÃûÖÆ³ÉÆ·,°üÀ¨·þ×°²Ã¼ôÑù	141	Ô½ÄÏ	10	Ò»°ãÃ³Ò×	123960	Ç§¿Ë	21210782	?	23,767,993
202003	63079000	6301ÖÁ6307µÄÎ´ÁÐÃûÖÆ³ÉÆ·,°üÀ¨·þ×°²Ã¼ôÑù	141	Ô½ÄÏ	12	ÆäËû¾èÔùÎï×Ê	32602	Ç§¿Ë	7815108	?	18,490,055
202003	63079000	6301ÖÁ6307µÄÎ´ÁÐÃûÖÆ³ÉÆ·,°üÀ¨·þ×°²Ã¼ôÑù	142	ÖÐ¹ú	10	Ò»°ãÃ³Ò×	433835	Ç§¿Ë	77226670	?	202,132,336
202003	63079000	6301ÖÁ6307µÄÎ´ÁÐÃûÖÆ³ÉÆ·,°üÀ¨·þ×°²Ã¼ôÑù	142	ÖÐ¹ú	11	¹ú¼Ò¼ä¡¢¹ú¼Ê×éÖ¯ÎÞ³¥Ô®ÖúºÍÔùËÍµÄÎï×Ê	109	Ç§¿Ë	0	?	100,693
202003	63079000	6301ÖÁ6307µÄÎ´ÁÐÃûÖÆ³ÉÆ·,°üÀ¨·þ×°²Ã¼ôÑù	142	ÖÐ¹ú	12	ÆäËû¾èÔùÎï×Ê	111767	Ç§¿Ë	26374587	?	92,547,199
202003	63079000	6301ÖÁ6307µÄÎ´ÁÐÃûÖÆ³ÉÆ·,°üÀ¨·þ×°²Ã¼ôÑù	143	ÖÐ¹úÌ¨Íå	10	Ò»°ãÃ³Ò×	33598	Ç§¿Ë	5334538	?	9,913,672
202003	63079000	6301ÖÁ6307µÄÎ´ÁÐÃûÖÆ³ÉÆ·,°üÀ¨·þ×°²Ã¼ôÑù	143	ÖÐ¹úÌ¨Íå	12	ÆäËû¾èÔùÎï×Ê	2528	Ç§¿Ë	246500	?	2,933,192
202003	63079000	6301ÖÁ6307µÄÎ´ÁÐÃûÖÆ³ÉÆ·,°üÀ¨·þ×°²Ã¼ôÑù	145	¹þÈø¿ËË¹Ì¹	10	Ò»°ãÃ³Ò×	24367	Ç§¿Ë	7108651	?	7,407,994
202003	63079000	6301ÖÁ6307µÄÎ´ÁÐÃûÖÆ³ÉÆ·,°üÀ¨·þ×°²Ã¼ôÑù	145	¹þÈø¿ËË¹Ì¹	12	ÆäËû¾èÔùÎï×Ê	4494	Ç§¿Ë	1022040	?	2,679,400
202003	63079000	6301ÖÁ6307µÄÎ´ÁÐÃûÖÆ³ÉÆ·,°üÀ¨·þ×°²Ã¼ôÑù	146	¼ª¶û¼ªË¹Ë¹Ì¹	10	Ò»°ãÃ³Ò×	1875	Ç§¿Ë	613076	?	609,638
202003	63079000	6301ÖÁ6307µÄÎ´ÁÐÃûÖÆ³ÉÆ·,°üÀ¨·þ×°²Ã¼ôÑù	149	ÎÚ×È±ð¿ËË¹Ì¹	10	Ò»°ãÃ³Ò×	6635	Ç§¿Ë	490243	?	4,553,322
202003	63079000	6301ÖÁ6307µÄÎ´ÁÐÃûÖÆ³ÉÆ·,°üÀ¨·þ×°²Ã¼ôÑù	149	ÎÚ×È±ð¿ËË¹Ì¹	12	ÆäËû¾èÔùÎï×Ê	18788	Ç§¿Ë	2483740	?	5,420,563
202003	63079000	6301ÖÁ6307µÄÎ´ÁÐÃûÖÆ³ÉÆ·,°üÀ¨·þ×°²Ã¼ôÑù	201	°¢¶û¼°ÀûÑÇ	10	Ò»°ãÃ³Ò×	378	Ç§¿Ë	51940	?	69,060
202003	63079000	6301ÖÁ6307µÄÎ´ÁÐÃûÖÆ³ÉÆ·,°üÀ¨·þ×°²Ã¼ôÑù	201	°¢¶û¼°ÀûÑÇ	12	ÆäËû¾èÔùÎï×Ê	70	Ç§¿Ë	0	?	125,000
202003	63079000	6301ÖÁ6307µÄÎ´ÁÐÃûÖÆ³ÉÆ·,°üÀ¨·þ×°²Ã¼ôÑù	203	±´Äþ	10	Ò»°ãÃ³Ò×	29	Ç§¿Ë	2500	?	6,714
202003	63079000	6301ÖÁ6307µÄÎ´ÁÐÃûÖÆ³ÉÆ·,°üÀ¨·þ×°²Ã¼ôÑù	204	²©´ÄÍßÄÉ	12	ÆäËû¾èÔùÎï×Ê	200	Ç§¿Ë	0	?	29,670
202003	63079000	6301ÖÁ6307µÄÎ´ÁÐÃûÖÆ³ÉÆ·,°üÀ¨·þ×°²Ã¼ôÑù	206	¿¦ÂóÂ¡	10	Ò»°ãÃ³Ò×	351	Ç§¿Ë	99100	?	86,239
202003	63079000	6301ÖÁ6307µÄÎ´ÁÐÃûÖÆ³ÉÆ·,°üÀ¨·þ×°²Ã¼ôÑù	213	¸Õ¹û(²¼)	10	Ò»°ãÃ³Ò×	73	Ç§¿Ë	15130	?	30,261
202003	63079000	6301ÖÁ6307µÄÎ´ÁÐÃûÖÆ³ÉÆ·,°üÀ¨·þ×°²Ã¼ôÑù	215	°£¼°	10	Ò»°ãÃ³Ò×	34040	Ç§¿Ë	9946746	?	12,737,264
202003	63079000	6301ÖÁ6307µÄÎ´ÁÐÃûÖÆ³ÉÆ·,°üÀ¨·þ×°²Ã¼ôÑù	215	°£¼°	12	ÆäËû¾èÔùÎï×Ê	4295	Ç§¿Ë	71800	?	407,996
202003	63079000	6301ÖÁ6307µÄÎ´ÁÐÃûÖÆ³ÉÆ·,°üÀ¨·þ×°²Ã¼ôÑù	217	°£Èû¶í±ÈÑÇ	10	Ò»°ãÃ³Ò×	2	Ç§¿Ë	1000	?	1,000
202003	63079000	6301ÖÁ6307µÄÎ´ÁÐÃûÖÆ³ÉÆ·,°üÀ¨·þ×°²Ã¼ôÑù	220	¼ÓÄÉ	10	Ò»°ãÃ³Ò×	109	Ç§¿Ë	7325	?	38,695
202003	63079000	6301ÖÁ6307µÄÎ´ÁÐÃûÖÆ³ÉÆ·,°üÀ¨·þ×°²Ã¼ôÑù	220	¼ÓÄÉ	12	ÆäËû¾èÔùÎï×Ê	500	Ç§¿Ë	0	?	140,024
202003	63079000	6301ÖÁ6307µÄÎ´ÁÐÃûÖÆ³ÉÆ·,°üÀ¨·þ×°²Ã¼ôÑù	221	¼¸ÄÚÑÇ	10	Ò»°ãÃ³Ò×	90	Ç§¿Ë	28000	?	14,000
202003	63079000	6301ÖÁ6307µÄÎ´ÁÐÃûÖÆ³ÉÆ·,°üÀ¨·þ×°²Ã¼ôÑù	223	¿ÆÌØµÏÍß	10	Ò»°ãÃ³Ò×	51	Ç§¿Ë	11500	?	10,318
202003	63079000	6301ÖÁ6307µÄÎ´ÁÐÃûÖÆ³ÉÆ·,°üÀ¨·þ×°²Ã¼ôÑù	224	¿ÏÄáÑÇ	10	Ò»°ãÃ³Ò×	1729	Ç§¿Ë	494150	?	1,022,568
202003	63079000	6301ÖÁ6307µÄÎ´ÁÐÃûÖÆ³ÉÆ·,°üÀ¨·þ×°²Ã¼ôÑù	224	¿ÏÄáÑÇ	12	ÆäËû¾èÔùÎï×Ê	108	Ç§¿Ë	40000	?	16,523
202003	63079000	6301ÖÁ6307µÄÎ´ÁÐÃûÖÆ³ÉÆ·,°üÀ¨·þ×°²Ã¼ôÑù	225	Àû±ÈÀïÑÇ	12	ÆäËû¾èÔùÎï×Ê	200	Ç§¿Ë	0	?	248,193
202003	63079000	6301ÖÁ6307µÄÎ´ÁÐÃûÖÆ³ÉÆ·,°üÀ¨·þ×°²Ã¼ôÑù	227	Âí´ï¼ÓË¹¼Ó	10	Ò»°ãÃ³Ò×	17	Ç§¿Ë	270	?	11,005
202003	63079000	6301ÖÁ6307µÄÎ´ÁÐÃûÖÆ³ÉÆ·,°üÀ¨·þ×°²Ã¼ôÑù	228	ÂíÀ­Î¬	10	Ò»°ãÃ³Ò×	442	Ç§¿Ë	114330	?	240,645
202003	63079000	6301ÖÁ6307µÄÎ´ÁÐÃûÖÆ³ÉÆ·,°üÀ¨·þ×°²Ã¼ôÑù	228	ÂíÀ­Î¬	12	ÆäËû¾èÔùÎï×Ê	64	Ç§¿Ë	12000	?	16,600
202003	63079000	6301ÖÁ6307µÄÎ´ÁÐÃûÖÆ³ÉÆ·,°üÀ¨·þ×°²Ã¼ôÑù	229	ÂíÀï	10	Ò»°ãÃ³Ò×	200	Ç§¿Ë	48000	?	49,568
202003	63079000	6301ÖÁ6307µÄÎ´ÁÐÃûÖÆ³ÉÆ·,°üÀ¨·þ×°²Ã¼ôÑù	231	Ã«ÀïÇóË¹	10	Ò»°ãÃ³Ò×	49	Ç§¿Ë	5000	?	266,237
202003	63079000	6301ÖÁ6307µÄÎ´ÁÐÃûÖÆ³ÉÆ·,°üÀ¨·þ×°²Ã¼ôÑù	232	Ä¦Âå¸ç	10	Ò»°ãÃ³Ò×	3767	Ç§¿Ë	810530	?	4,528,926
202003	63079000	6301ÖÁ6307µÄÎ´ÁÐÃûÖÆ³ÉÆ·,°üÀ¨·þ×°²Ã¼ôÑù	232	Ä¦Âå¸ç	12	ÆäËû¾èÔùÎï×Ê	1067	Ç§¿Ë	0	?	3,116,488
202003	63079000	6301ÖÁ6307µÄÎ´ÁÐÃûÖÆ³ÉÆ·,°üÀ¨·þ×°²Ã¼ôÑù	234	ÄÉÃ×±ÈÑÇ	10	Ò»°ãÃ³Ò×	14	Ç§¿Ë	5000	?	3,501
202003	63079000	6301ÖÁ6307µÄÎ´ÁÐÃûÖÆ³ÉÆ·,°üÀ¨·þ×°²Ã¼ôÑù	235	ÄáÈÕ¶û	10	Ò»°ãÃ³Ò×	77	Ç§¿Ë	22000	?	28,068
202003	63079000	6301ÖÁ6307µÄÎ´ÁÐÃûÖÆ³ÉÆ·,°üÀ¨·þ×°²Ã¼ôÑù	235	ÄáÈÕ¶û	12	ÆäËû¾èÔùÎï×Ê	79	Ç§¿Ë	22000	?	46,200
202003	63079000	6301ÖÁ6307µÄÎ´ÁÐÃûÖÆ³ÉÆ·,°üÀ¨·þ×°²Ã¼ôÑù	236	ÄáÈÕÀûÑÇ	10	Ò»°ãÃ³Ò×	1444	Ç§¿Ë	338000	?	300,593
202003	63079000	6301ÖÁ6307µÄÎ´ÁÐÃûÖÆ³ÉÆ·,°üÀ¨·þ×°²Ã¼ôÑù	236	ÄáÈÕÀûÑÇ	12	ÆäËû¾èÔùÎï×Ê	1162	Ç§¿Ë	329000	?	182,192
202003	63079000	6301ÖÁ6307µÄÎ´ÁÐÃûÖÆ³ÉÆ·,°üÀ¨·þ×°²Ã¼ôÑù	238	Â¬Íú´ï	10	Ò»°ãÃ³Ò×	11	Ç§¿Ë	4000	?	6,087
202003	63079000	6301ÖÁ6307µÄÎ´ÁÐÃûÖÆ³ÉÆ·,°üÀ¨·þ×°²Ã¼ôÑù	240	ÈûÄÚ¼Ó¶û	10	Ò»°ãÃ³Ò×	293	Ç§¿Ë	122400	?	41,687
202003	63079000	6301ÖÁ6307µÄÎ´ÁÐÃûÖÆ³ÉÆ·,°üÀ¨·þ×°²Ã¼ôÑù	244	ÄÏ·Ç	10	Ò»°ãÃ³Ò×	25024	Ç§¿Ë	2019862	?	11,315,967
202003	63079000	6301ÖÁ6307µÄÎ´ÁÐÃûÖÆ³ÉÆ·,°üÀ¨·þ×°²Ã¼ôÑù	244	ÄÏ·Ç	12	ÆäËû¾èÔùÎï×Ê	4378	Ç§¿Ë	232480	?	3,510,164
202003	63079000	6301ÖÁ6307µÄÎ´ÁÐÃûÖÆ³ÉÆ·,°üÀ¨·þ×°²Ã¼ôÑù	247	Ì¹É£ÄáÑÇ	10	Ò»°ãÃ³Ò×	1601	Ç§¿Ë	2582000	?	575,100
202003	63079000	6301ÖÁ6307µÄÎ´ÁÐÃûÖÆ³ÉÆ·,°üÀ¨·þ×°²Ã¼ôÑù	248	¶à¸ç	10	Ò»°ãÃ³Ò×	273	Ç§¿Ë	60750	?	65,748
202003	63079000	6301ÖÁ6307µÄÎ´ÁÐÃûÖÆ³ÉÆ·,°üÀ¨·þ×°²Ã¼ôÑù	249	Í»ÄáË¹	10	Ò»°ãÃ³Ò×	5148	Ç§¿Ë	1416262	?	2,837,701
202003	63079000	6301ÖÁ6307µÄÎ´ÁÐÃûÖÆ³ÉÆ·,°üÀ¨·þ×°²Ã¼ôÑù	249	Í»ÄáË¹	12	ÆäËû¾èÔùÎï×Ê	260	Ç§¿Ë	10000	?	325,286
202003	63079000	6301ÖÁ6307µÄÎ´ÁÐÃûÖÆ³ÉÆ·,°üÀ¨·þ×°²Ã¼ôÑù	250	ÎÚ¸É´ï	10	Ò»°ãÃ³Ò×	30	Ç§¿Ë	10000	?	3,991
202003	63079000	6301ÖÁ6307µÄÎ´ÁÐÃûÖÆ³ÉÆ·,°üÀ¨·þ×°²Ã¼ôÑù	250	ÎÚ¸É´ï	12	ÆäËû¾èÔùÎï×Ê	1160	Ç§¿Ë	66480	?	1,367,011
202003	63079000	6301ÖÁ6307µÄÎ´ÁÐÃûÖÆ³ÉÆ·,°üÀ¨·þ×°²Ã¼ôÑù	252	¸Õ¹û(½ð)	12	ÆäËû¾èÔùÎï×Ê	450	Ç§¿Ë	0	?	13,652
202003	63079000	6301ÖÁ6307µÄÎ´ÁÐÃûÖÆ³ÉÆ·,°üÀ¨·þ×°²Ã¼ôÑù	253	ÔÞ±ÈÑÇ	10	Ò»°ãÃ³Ò×	99	Ç§¿Ë	10808	?	36,941
202003	63079000	6301ÖÁ6307µÄÎ´ÁÐÃûÖÆ³ÉÆ·,°üÀ¨·þ×°²Ã¼ôÑù	253	ÔÞ±ÈÑÇ	12	ÆäËû¾èÔùÎï×Ê	320	Ç§¿Ë	44000	?	116,014
202003	63079000	6301ÖÁ6307µÄÎ´ÁÐÃûÖÆ³ÉÆ·,°üÀ¨·þ×°²Ã¼ôÑù	254	½ò°Í²¼Î¤	10	Ò»°ãÃ³Ò×	122	Ç§¿Ë	38000	?	39,907
202003	63079000	6301ÖÁ6307µÄÎ´ÁÐÃûÖÆ³ÉÆ·,°üÀ¨·þ×°²Ã¼ôÑù	301	±ÈÀûÊ±	10	Ò»°ãÃ³Ò×	1562	Ç§¿Ë	167665	?	1,170,586
202003	63079000	6301ÖÁ6307µÄÎ´ÁÐÃûÖÆ³ÉÆ·,°üÀ¨·þ×°²Ã¼ôÑù	301	±ÈÀûÊ±	12	ÆäËû¾èÔùÎï×Ê	1036	Ç§¿Ë	173040	?	2,039,673
202003	63079000	6301ÖÁ6307µÄÎ´ÁÐÃûÖÆ³ÉÆ·,°üÀ¨·þ×°²Ã¼ôÑù	302	µ¤Âó	10	Ò»°ãÃ³Ò×	2144	Ç§¿Ë	205106	?	1,373,858
202003	63079000	6301ÖÁ6307µÄÎ´ÁÐÃûÖÆ³ÉÆ·,°üÀ¨·þ×°²Ã¼ôÑù	302	µ¤Âó	12	ÆäËû¾èÔùÎï×Ê	1425	Ç§¿Ë	37996	?	1,281,129
202003	63079000	6301ÖÁ6307µÄÎ´ÁÐÃûÖÆ³ÉÆ·,°üÀ¨·þ×°²Ã¼ôÑù	303	Ó¢¹ú	10	Ò»°ãÃ³Ò×	8726	Ç§¿Ë	669442	?	6,738,761
202003	63079000	6301ÖÁ6307µÄÎ´ÁÐÃûÖÆ³ÉÆ·,°üÀ¨·þ×°²Ã¼ôÑù	303	Ó¢¹ú	12	ÆäËû¾èÔùÎï×Ê	7157	Ç§¿Ë	549871	?	7,378,481
202003	63079000	6301ÖÁ6307µÄÎ´ÁÐÃûÖÆ³ÉÆ·,°üÀ¨·þ×°²Ã¼ôÑù	304	µÂ¹ú	10	Ò»°ãÃ³Ò×	40605	Ç§¿Ë	7023967	?	41,573,826
202003	63079000	6301ÖÁ6307µÄÎ´ÁÐÃûÖÆ³ÉÆ·,°üÀ¨·þ×°²Ã¼ôÑù	304	µÂ¹ú	11	¹ú¼Ò¼ä¡¢¹ú¼Ê×éÖ¯ÎÞ³¥Ô®ÖúºÍÔùËÍµÄÎï×Ê	351	Ç§¿Ë	0	?	105,823
202003	63079000	6301ÖÁ6307µÄÎ´ÁÐÃûÖÆ³ÉÆ·,°üÀ¨·þ×°²Ã¼ôÑù	304	µÂ¹ú	12	ÆäËû¾èÔùÎï×Ê	21539	Ç§¿Ë	2777377	?	18,712,145
202003	63079000	6301ÖÁ6307µÄÎ´ÁÐÃûÖÆ³ÉÆ·,°üÀ¨·þ×°²Ã¼ôÑù	305	·¨¹ú	10	Ò»°ãÃ³Ò×	23323	Ç§¿Ë	3623073	?	32,758,922
202003	63079000	6301ÖÁ6307µÄÎ´ÁÐÃûÖÆ³ÉÆ·,°üÀ¨·þ×°²Ã¼ôÑù	305	·¨¹ú	12	ÆäËû¾èÔùÎï×Ê	12827	Ç§¿Ë	1792300	?	20,462,690
202003	63079000	6301ÖÁ6307µÄÎ´ÁÐÃûÖÆ³ÉÆ·,°üÀ¨·þ×°²Ã¼ôÑù	306	°®¶ûÀ¼	10	Ò»°ãÃ³Ò×	2286	Ç§¿Ë	394218	?	1,053,657
202003	63079000	6301ÖÁ6307µÄÎ´ÁÐÃûÖÆ³ÉÆ·,°üÀ¨·þ×°²Ã¼ôÑù	306	°®¶ûÀ¼	12	ÆäËû¾èÔùÎï×Ê	1496	Ç§¿Ë	176174	?	6,555,649
202003	63079000	6301ÖÁ6307µÄÎ´ÁÐÃûÖÆ³ÉÆ·,°üÀ¨·þ×°²Ã¼ôÑù	307	Òâ´óÀû	10	Ò»°ãÃ³Ò×	11707	Ç§¿Ë	1314248	?	6,743,923
202003	63079000	6301ÖÁ6307µÄÎ´ÁÐÃûÖÆ³ÉÆ·,°üÀ¨·þ×°²Ã¼ôÑù	307	Òâ´óÀû	12	ÆäËû¾èÔùÎï×Ê	5789	Ç§¿Ë	823754	?	3,905,841
202003	63079000	6301ÖÁ6307µÄÎ´ÁÐÃûÖÆ³ÉÆ·,°üÀ¨·þ×°²Ã¼ôÑù	308	Â¬É­±¤	12	ÆäËû¾èÔùÎï×Ê	508	Ç§¿Ë	51000	?	630,981
202003	63079000	6301ÖÁ6307µÄÎ´ÁÐÃûÖÆ³ÉÆ·,°üÀ¨·þ×°²Ã¼ôÑù	309	ºÉÀ¼	10	Ò»°ãÃ³Ò×	4788	Ç§¿Ë	814982	?	4,862,992
202003	63079000	6301ÖÁ6307µÄÎ´ÁÐÃûÖÆ³ÉÆ·,°üÀ¨·þ×°²Ã¼ôÑù	309	ºÉÀ¼	12	ÆäËû¾èÔùÎï×Ê	11664	Ç§¿Ë	1830942	?	4,593,472
202003	63079000	6301ÖÁ6307µÄÎ´ÁÐÃûÖÆ³ÉÆ·,°üÀ¨·þ×°²Ã¼ôÑù	310	Ï£À°	10	Ò»°ãÃ³Ò×	60	Ç§¿Ë	0	?	10,006
202003	63079000	6301ÖÁ6307µÄÎ´ÁÐÃûÖÆ³ÉÆ·,°üÀ¨·þ×°²Ã¼ôÑù	310	Ï£À°	12	ÆäËû¾èÔùÎï×Ê	491	Ç§¿Ë	26300	?	217,891
202003	63079000	6301ÖÁ6307µÄÎ´ÁÐÃûÖÆ³ÉÆ·,°üÀ¨·þ×°²Ã¼ôÑù	311	ÆÏÌÑÑÀ	10	Ò»°ãÃ³Ò×	5603	Ç§¿Ë	585154	?	4,331,941
202003	63079000	6301ÖÁ6307µÄÎ´ÁÐÃûÖÆ³ÉÆ·,°üÀ¨·þ×°²Ã¼ôÑù	311	ÆÏÌÑÑÀ	12	ÆäËû¾èÔùÎï×Ê	1441	Ç§¿Ë	161480	?	1,256,642
202003	63079000	6301ÖÁ6307µÄÎ´ÁÐÃûÖÆ³ÉÆ·,°üÀ¨·þ×°²Ã¼ôÑù	312	Î÷°àÑÀ	10	Ò»°ãÃ³Ò×	6532	Ç§¿Ë	909056	?	3,927,989
202003	63079000	6301ÖÁ6307µÄÎ´ÁÐÃûÖÆ³ÉÆ·,°üÀ¨·þ×°²Ã¼ôÑù	312	Î÷°àÑÀ	12	ÆäËû¾èÔùÎï×Ê	3056	Ç§¿Ë	1284940	?	2,016,202
202003	63079000	6301ÖÁ6307µÄÎ´ÁÐÃûÖÆ³ÉÆ·,°üÀ¨·þ×°²Ã¼ôÑù	315	°ÂµØÀû	10	Ò»°ãÃ³Ò×	7266	Ç§¿Ë	125038	?	4,856,923
202003	63079000	6301ÖÁ6307µÄÎ´ÁÐÃûÖÆ³ÉÆ·,°üÀ¨·þ×°²Ã¼ôÑù	315	°ÂµØÀû	12	ÆäËû¾èÔùÎï×Ê	672	Ç§¿Ë	39878	?	354,890
202003	63079000	6301ÖÁ6307µÄÎ´ÁÐÃûÖÆ³ÉÆ·,°üÀ¨·þ×°²Ã¼ôÑù	316	±£¼ÓÀûÑÇ	10	Ò»°ãÃ³Ò×	265	Ç§¿Ë	110044	?	250,256
202003	63079000	6301ÖÁ6307µÄÎ´ÁÐÃûÖÆ³ÉÆ·,°üÀ¨·þ×°²Ã¼ôÑù	318	·ÒÀ¼	10	Ò»°ãÃ³Ò×	2473	Ç§¿Ë	585600	?	567,125
202003	63079000	6301ÖÁ6307µÄÎ´ÁÐÃûÖÆ³ÉÆ·,°üÀ¨·þ×°²Ã¼ôÑù	318	·ÒÀ¼	12	ÆäËû¾èÔùÎï×Ê	187	Ç§¿Ë	746	?	190,197
202003	63079000	6301ÖÁ6307µÄÎ´ÁÐÃûÖÆ³ÉÆ·,°üÀ¨·þ×°²Ã¼ôÑù	321	ÐÙÑÀÀû	10	Ò»°ãÃ³Ò×	4385	Ç§¿Ë	53200	?	1,470,089
202003	63079000	6301ÖÁ6307µÄÎ´ÁÐÃûÖÆ³ÉÆ·,°üÀ¨·þ×°²Ã¼ôÑù	321	ÐÙÑÀÀû	12	ÆäËû¾èÔùÎï×Ê	2040	Ç§¿Ë	474309	?	965,909
202003	63079000	6301ÖÁ6307µÄÎ´ÁÐÃûÖÆ³ÉÆ·,°üÀ¨·þ×°²Ã¼ôÑù	326	Å²Íþ	10	Ò»°ãÃ³Ò×	693	Ç§¿Ë	51675	?	258,508
202003	63079000	6301ÖÁ6307µÄÎ´ÁÐÃûÖÆ³ÉÆ·,°üÀ¨·þ×°²Ã¼ôÑù	327	²¨À¼	10	Ò»°ãÃ³Ò×	5911	Ç§¿Ë	1910115	?	6,886,664
202003	63079000	6301ÖÁ6307µÄÎ´ÁÐÃûÖÆ³ÉÆ·,°üÀ¨·þ×°²Ã¼ôÑù	327	²¨À¼	12	ÆäËû¾èÔùÎï×Ê	4152	Ç§¿Ë	304064	?	2,543,484
202003	63079000	6301ÖÁ6307µÄÎ´ÁÐÃûÖÆ³ÉÆ·,°üÀ¨·þ×°²Ã¼ôÑù	328	ÂÞÂíÄáÑÇ	10	Ò»°ãÃ³Ò×	692	Ç§¿Ë	61290	?	250,817
202003	63079000	6301ÖÁ6307µÄÎ´ÁÐÃûÖÆ³ÉÆ·,°üÀ¨·þ×°²Ã¼ôÑù	328	ÂÞÂíÄáÑÇ	12	ÆäËû¾èÔùÎï×Ê	1563	Ç§¿Ë	380000	?	457,370
202003	63079000	6301ÖÁ6307µÄÎ´ÁÐÃûÖÆ³ÉÆ·,°üÀ¨·þ×°²Ã¼ôÑù	330	Èðµä	10	Ò»°ãÃ³Ò×	1133	Ç§¿Ë	139502	?	368,792
202003	63079000	6301ÖÁ6307µÄÎ´ÁÐÃûÖÆ³ÉÆ·,°üÀ¨·þ×°²Ã¼ôÑù	330	Èðµä	12	ÆäËû¾èÔùÎï×Ê	3857	Ç§¿Ë	22351	?	4,161,450
202003	63079000	6301ÖÁ6307µÄÎ´ÁÐÃûÖÆ³ÉÆ·,°üÀ¨·þ×°²Ã¼ôÑù	331	ÈðÊ¿	10	Ò»°ãÃ³Ò×	1909	Ç§¿Ë	295689	?	911,665
202003	63079000	6301ÖÁ6307µÄÎ´ÁÐÃûÖÆ³ÉÆ·,°üÀ¨·þ×°²Ã¼ôÑù	331	ÈðÊ¿	12	ÆäËû¾èÔùÎï×Ê	1016	Ç§¿Ë	70515	?	1,118,708
202003	63079000	6301ÖÁ6307µÄÎ´ÁÐÃûÖÆ³ÉÆ·,°üÀ¨·þ×°²Ã¼ôÑù	334	°®É³ÄáÑÇ	10	Ò»°ãÃ³Ò×	352	Ç§¿Ë	17435	?	151,792
202003	63079000	6301ÖÁ6307µÄÎ´ÁÐÃûÖÆ³ÉÆ·,°üÀ¨·þ×°²Ã¼ôÑù	334	°®É³ÄáÑÇ	12	ÆäËû¾èÔùÎï×Ê	715	Ç§¿Ë	28460	?	358,317
202003	63079000	6301ÖÁ6307µÄÎ´ÁÐÃûÖÆ³ÉÆ·,°üÀ¨·þ×°²Ã¼ôÑù	336	Á¢ÌÕÍð	10	Ò»°ãÃ³Ò×	15	Ç§¿Ë	1060	?	16,992
202003	63079000	6301ÖÁ6307µÄÎ´ÁÐÃûÖÆ³ÉÆ·,°üÀ¨·þ×°²Ã¼ôÑù	337	¸ñÂ³¼ªÑÇ	10	Ò»°ãÃ³Ò×	336	Ç§¿Ë	95350	?	323,859
202003	63079000	6301ÖÁ6307µÄÎ´ÁÐÃûÖÆ³ÉÆ·,°üÀ¨·þ×°²Ã¼ôÑù	337	¸ñÂ³¼ªÑÇ	12	ÆäËû¾èÔùÎï×Ê	2834	Ç§¿Ë	815110	?	1,975,089
202003	63079000	6301ÖÁ6307µÄÎ´ÁÐÃûÖÆ³ÉÆ·,°üÀ¨·þ×°²Ã¼ôÑù	338	ÑÇÃÀÄáÑÇ	10	Ò»°ãÃ³Ò×	76	Ç§¿Ë	0	?	1,607
202003	63079000	6301ÖÁ6307µÄÎ´ÁÐÃûÖÆ³ÉÆ·,°üÀ¨·þ×°²Ã¼ôÑù	340	°×¶íÂÞË¹	10	Ò»°ãÃ³Ò×	1150	Ç§¿Ë	367225	?	819,508
202003	63079000	6301ÖÁ6307µÄÎ´ÁÐÃûÖÆ³ÉÆ·,°üÀ¨·þ×°²Ã¼ôÑù	340	°×¶íÂÞË¹	12	ÆäËû¾èÔùÎï×Ê	826	Ç§¿Ë	132740	?	373,323
202003	63079000	6301ÖÁ6307µÄÎ´ÁÐÃûÖÆ³ÉÆ·,°üÀ¨·þ×°²Ã¼ôÑù	343	Ä¦¶û¶àÍß	10	Ò»°ãÃ³Ò×	781	Ç§¿Ë	241550	?	176,039
202003	63079000	6301ÖÁ6307µÄÎ´ÁÐÃûÖÆ³ÉÆ·,°üÀ¨·þ×°²Ã¼ôÑù	343	Ä¦¶û¶àÍß	12	ÆäËû¾èÔùÎï×Ê	369	Ç§¿Ë	100000	?	328,937
202003	63079000	6301ÖÁ6307µÄÎ´ÁÐÃûÖÆ³ÉÆ·,°üÀ¨·þ×°²Ã¼ôÑù	344	¶íÂÞË¹Áª°î	10	Ò»°ãÃ³Ò×	49515	Ç§¿Ë	15342488	?	17,999,113
202003	63079000	6301ÖÁ6307µÄÎ´ÁÐÃûÖÆ³ÉÆ·,°üÀ¨·þ×°²Ã¼ôÑù	344	¶íÂÞË¹Áª°î	12	ÆäËû¾èÔùÎï×Ê	59040	Ç§¿Ë	16209298	?	42,004,106
202003	63079000	6301ÖÁ6307µÄÎ´ÁÐÃûÖÆ³ÉÆ·,°üÀ¨·þ×°²Ã¼ôÑù	347	ÎÚ¿ËÀ¼	10	Ò»°ãÃ³Ò×	26811	Ç§¿Ë	4091425	?	21,546,739
202003	63079000	6301ÖÁ6307µÄÎ´ÁÐÃûÖÆ³ÉÆ·,°üÀ¨·þ×°²Ã¼ôÑù	347	ÎÚ¿ËÀ¼	12	ÆäËû¾èÔùÎï×Ê	883	Ç§¿Ë	193227	?	659,472
202003	63079000	6301ÖÁ6307µÄÎ´ÁÐÃûÖÆ³ÉÆ·,°üÀ¨·þ×°²Ã¼ôÑù	350	Ë¹ÂåÎÄÄáÑÇ	10	Ò»°ãÃ³Ò×	128	Ç§¿Ë	23790	?	101,805
202003	63079000	6301ÖÁ6307µÄÎ´ÁÐÃûÖÆ³ÉÆ·,°üÀ¨·þ×°²Ã¼ôÑù	350	Ë¹ÂåÎÄÄáÑÇ	12	ÆäËû¾èÔùÎï×Ê	30	Ç§¿Ë	0	?	35,000
202003	63079000	6301ÖÁ6307µÄÎ´ÁÐÃûÖÆ³ÉÆ·,°üÀ¨·þ×°²Ã¼ôÑù	351	¿ËÂÞµØÑÇ	10	Ò»°ãÃ³Ò×	115	Ç§¿Ë	31100	?	31,643
202003	63079000	6301ÖÁ6307µÄÎ´ÁÐÃûÖÆ³ÉÆ·,°üÀ¨·þ×°²Ã¼ôÑù	351	¿ËÂÞµØÑÇ	12	ÆäËû¾èÔùÎï×Ê	79	Ç§¿Ë	26800	?	94,920
202003	63079000	6301ÖÁ6307µÄÎ´ÁÐÃûÖÆ³ÉÆ·,°üÀ¨·þ×°²Ã¼ôÑù	352	½Ý¿Ë	10	Ò»°ãÃ³Ò×	1325	Ç§¿Ë	150077	?	1,075,733
202003	63079000	6301ÖÁ6307µÄÎ´ÁÐÃûÖÆ³ÉÆ·,°üÀ¨·þ×°²Ã¼ôÑù	352	½Ý¿Ë	12	ÆäËû¾èÔùÎï×Ê	362	Ç§¿Ë	59929	?	616,562
202003	63079000	6301ÖÁ6307µÄÎ´ÁÐÃûÖÆ³ÉÆ·,°üÀ¨·þ×°²Ã¼ôÑù	353	Ë¹Âå·¥¿Ë	10	Ò»°ãÃ³Ò×	77	Ç§¿Ë	37902	?	37,751
202003	63079000	6301ÖÁ6307µÄÎ´ÁÐÃûÖÆ³ÉÆ·,°üÀ¨·þ×°²Ã¼ôÑù	355	²¨ºÚ	10	Ò»°ãÃ³Ò×	180	Ç§¿Ë	60000	?	298,703
202003	63079000	6301ÖÁ6307µÄÎ´ÁÐÃûÖÆ³ÉÆ·,°üÀ¨·þ×°²Ã¼ôÑù	358	Èû¶ûÎ¬ÑÇ	10	Ò»°ãÃ³Ò×	488	Ç§¿Ë	147500	?	155,987
202003	63079000	6301ÖÁ6307µÄÎ´ÁÐÃûÖÆ³ÉÆ·,°üÀ¨·þ×°²Ã¼ôÑù	402	°¢¸ùÍ¢	10	Ò»°ãÃ³Ò×	4202	Ç§¿Ë	1256665	?	1,421,484
202003	63079000	6301ÖÁ6307µÄÎ´ÁÐÃûÖÆ³ÉÆ·,°üÀ¨·þ×°²Ã¼ôÑù	402	°¢¸ùÍ¢	12	ÆäËû¾èÔùÎï×Ê	4477	Ç§¿Ë	1560553	?	4,597,778
202003	63079000	6301ÖÁ6307µÄÎ´ÁÐÃûÖÆ³ÉÆ·,°üÀ¨·þ×°²Ã¼ôÑù	408	¶àÃñ×å²£ÀûÎ¬ÑÇ¹ú	10	Ò»°ãÃ³Ò×	575	Ç§¿Ë	154900	?	132,262
202003	63079000	6301ÖÁ6307µÄÎ´ÁÐÃûÖÆ³ÉÆ·,°üÀ¨·þ×°²Ã¼ôÑù	408	¶àÃñ×å²£ÀûÎ¬ÑÇ¹ú	12	ÆäËû¾èÔùÎï×Ê	442	Ç§¿Ë	74000	?	218,064
202003	63079000	6301ÖÁ6307µÄÎ´ÁÐÃûÖÆ³ÉÆ·,°üÀ¨·þ×°²Ã¼ôÑù	410	°ÍÎ÷	10	Ò»°ãÃ³Ò×	70821	Ç§¿Ë	18232680	?	52,990,375
202003	63079000	6301ÖÁ6307µÄÎ´ÁÐÃûÖÆ³ÉÆ·,°üÀ¨·þ×°²Ã¼ôÑù	410	°ÍÎ÷	12	ÆäËû¾èÔùÎï×Ê	6470	Ç§¿Ë	1433550	?	3,822,338
202003	63079000	6301ÖÁ6307µÄÎ´ÁÐÃûÖÆ³ÉÆ·,°üÀ¨·þ×°²Ã¼ôÑù	412	ÖÇÀû	10	Ò»°ãÃ³Ò×	8277	Ç§¿Ë	1757995	?	3,027,161
202003	63079000	6301ÖÁ6307µÄÎ´ÁÐÃûÖÆ³ÉÆ·,°üÀ¨·þ×°²Ã¼ôÑù	412	ÖÇÀû	12	ÆäËû¾èÔùÎï×Ê	24	Ç§¿Ë	2840	?	56,836
202003	63079000	6301ÖÁ6307µÄÎ´ÁÐÃûÖÆ³ÉÆ·,°üÀ¨·þ×°²Ã¼ôÑù	413	¸çÂ×±ÈÑÇ	10	Ò»°ãÃ³Ò×	47104	Ç§¿Ë	14185808	?	16,441,403
202003	63079000	6301ÖÁ6307µÄÎ´ÁÐÃûÖÆ³ÉÆ·,°üÀ¨·þ×°²Ã¼ôÑù	413	¸çÂ×±ÈÑÇ	12	ÆäËû¾èÔùÎï×Ê	2036	Ç§¿Ë	424000	?	1,547,908
202003	63079000	6301ÖÁ6307µÄÎ´ÁÐÃûÖÆ³ÉÆ·,°üÀ¨·þ×°²Ã¼ôÑù	415	¸çË¹´ïÀè¼Ó	10	Ò»°ãÃ³Ò×	130	Ç§¿Ë	34000	?	77,152
202003	63079000	6301ÖÁ6307µÄÎ´ÁÐÃûÖÆ³ÉÆ·,°üÀ¨·þ×°²Ã¼ôÑù	415	¸çË¹´ïÀè¼Ó	12	ÆäËû¾èÔùÎï×Ê	2904	Ç§¿Ë	962950	?	553,247
202003	63079000	6301ÖÁ6307µÄÎ´ÁÐÃûÖÆ³ÉÆ·,°üÀ¨·þ×°²Ã¼ôÑù	418	¶àÃ×Äá¼Ó¹²ºÍ¹ú	10	Ò»°ãÃ³Ò×	22	Ç§¿Ë	14500	?	20,304
202003	63079000	6301ÖÁ6307µÄÎ´ÁÐÃûÖÆ³ÉÆ·,°üÀ¨·þ×°²Ã¼ôÑù	418	¶àÃ×Äá¼Ó¹²ºÍ¹ú	12	ÆäËû¾èÔùÎï×Ê	344	Ç§¿Ë	76000	?	30,780
202003	63079000	6301ÖÁ6307µÄÎ´ÁÐÃûÖÆ³ÉÆ·,°üÀ¨·þ×°²Ã¼ôÑù	419	¶ò¹Ï¶à¶û	10	Ò»°ãÃ³Ò×	5958	Ç§¿Ë	1252005	?	2,258,465
202003	63079000	6301ÖÁ6307µÄÎ´ÁÐÃûÖÆ³ÉÆ·,°üÀ¨·þ×°²Ã¼ôÑù	419	¶ò¹Ï¶à¶û	12	ÆäËû¾èÔùÎï×Ê	900	Ç§¿Ë	300000	?	600,000
202003	63079000	6301ÖÁ6307µÄÎ´ÁÐÃûÖÆ³ÉÆ·,°üÀ¨·þ×°²Ã¼ôÑù	423	Î£µØÂíÀ­	10	Ò»°ãÃ³Ò×	432	Ç§¿Ë	140000	?	82,778
202003	63079000	6301ÖÁ6307µÄÎ´ÁÐÃûÖÆ³ÉÆ·,°üÀ¨·þ×°²Ã¼ôÑù	426	ºé¶¼À­Ë¹	10	Ò»°ãÃ³Ò×	327	Ç§¿Ë	110800	?	133,419
202003	63079000	6301ÖÁ6307µÄÎ´ÁÐÃûÖÆ³ÉÆ·,°üÀ¨·þ×°²Ã¼ôÑù	426	ºé¶¼À­Ë¹	12	ÆäËû¾èÔùÎï×Ê	67	Ç§¿Ë	0	?	21,600
202003	63079000	6301ÖÁ6307µÄÎ´ÁÐÃûÖÆ³ÉÆ·,°üÀ¨·þ×°²Ã¼ôÑù	427	ÑÀÂò¼Ó	12	ÆäËû¾èÔùÎï×Ê	139	Ç§¿Ë	0	?	104,948
202003	63079000	6301ÖÁ6307µÄÎ´ÁÐÃûÖÆ³ÉÆ·,°üÀ¨·þ×°²Ã¼ôÑù	429	Ä«Î÷¸ç	10	Ò»°ãÃ³Ò×	42188	Ç§¿Ë	11021193	?	25,772,372
202003	63079000	6301ÖÁ6307µÄÎ´ÁÐÃûÖÆ³ÉÆ·,°üÀ¨·þ×°²Ã¼ôÑù	429	Ä«Î÷¸ç	12	ÆäËû¾èÔùÎï×Ê	12491	Ç§¿Ë	2291879	?	5,716,502
202003	63079000	6301ÖÁ6307µÄÎ´ÁÐÃûÖÆ³ÉÆ·,°üÀ¨·þ×°²Ã¼ôÑù	431	Äá¼ÓÀ­¹Ï	10	Ò»°ãÃ³Ò×	3898	Ç§¿Ë	1268330	?	1,231,186
202003	63079000	6301ÖÁ6307µÄÎ´ÁÐÃûÖÆ³ÉÆ·,°üÀ¨·þ×°²Ã¼ôÑù	432	°ÍÄÃÂí	10	Ò»°ãÃ³Ò×	194	Ç§¿Ë	39900	?	41,902
202003	63079000	6301ÖÁ6307µÄÎ´ÁÐÃûÖÆ³ÉÆ·,°üÀ¨·þ×°²Ã¼ôÑù	432	°ÍÄÃÂí	12	ÆäËû¾èÔùÎï×Ê	2127	Ç§¿Ë	219900	?	1,495,399
202003	63079000	6301ÖÁ6307µÄÎ´ÁÐÃûÖÆ³ÉÆ·,°üÀ¨·þ×°²Ã¼ôÑù	433	°ÍÀ­¹ç	10	Ò»°ãÃ³Ò×	7542	Ç§¿Ë	2511200	?	5,153,258
202003	63079000	6301ÖÁ6307µÄÎ´ÁÐÃûÖÆ³ÉÆ·,°üÀ¨·þ×°²Ã¼ôÑù	434	ÃØÂ³	10	Ò»°ãÃ³Ò×	7001	Ç§¿Ë	1275129	?	3,482,601
202003	63079000	6301ÖÁ6307µÄÎ´ÁÐÃûÖÆ³ÉÆ·,°üÀ¨·þ×°²Ã¼ôÑù	434	ÃØÂ³	12	ÆäËû¾èÔùÎï×Ê	3495	Ç§¿Ë	334800	?	3,536,520
202003	63079000	6301ÖÁ6307µÄÎ´ÁÐÃûÖÆ³ÉÆ·,°üÀ¨·þ×°²Ã¼ôÑù	440	Èø¶ûÍß¶à	10	Ò»°ãÃ³Ò×	972	Ç§¿Ë	239238	?	488,088
202003	63079000	6301ÖÁ6307µÄÎ´ÁÐÃûÖÆ³ÉÆ·,°üÀ¨·þ×°²Ã¼ôÑù	441	ËÕÀïÄÏ	12	ÆäËû¾èÔùÎï×Ê	82	Ç§¿Ë	0	?	120,000
202003	63079000	6301ÖÁ6307µÄÎ´ÁÐÃûÖÆ³ÉÆ·,°üÀ¨·þ×°²Ã¼ôÑù	444	ÎÚÀ­¹ç	10	Ò»°ãÃ³Ò×	23	Ç§¿Ë	9000	?	30,455
202003	63079000	6301ÖÁ6307µÄÎ´ÁÐÃûÖÆ³ÉÆ·,°üÀ¨·þ×°²Ã¼ôÑù	445	Î¯ÄÚÈðÀ­	10	Ò»°ãÃ³Ò×	701	Ç§¿Ë	220700	?	211,457
202003	63079000	6301ÖÁ6307µÄÎ´ÁÐÃûÖÆ³ÉÆ·,°üÀ¨·þ×°²Ã¼ôÑù	445	Î¯ÄÚÈðÀ­	12	ÆäËû¾èÔùÎï×Ê	1436	Ç§¿Ë	435200	?	782,845
202003	63079000	6301ÖÁ6307µÄÎ´ÁÐÃûÖÆ³ÉÆ·,°üÀ¨·þ×°²Ã¼ôÑù	501	¼ÓÄÃ´ó	10	Ò»°ãÃ³Ò×	5988	Ç§¿Ë	309774	?	6,502,285
202003	63079000	6301ÖÁ6307µÄÎ´ÁÐÃûÖÆ³ÉÆ·,°üÀ¨·þ×°²Ã¼ôÑù	501	¼ÓÄÃ´ó	12	ÆäËû¾èÔùÎï×Ê	5312	Ç§¿Ë	360559	?	3,539,352
202003	63079000	6301ÖÁ6307µÄÎ´ÁÐÃûÖÆ³ÉÆ·,°üÀ¨·þ×°²Ã¼ôÑù	502	ÃÀ¹ú	10	Ò»°ãÃ³Ò×	61699	Ç§¿Ë	4077210	?	45,481,502
202003	63079000	6301ÖÁ6307µÄÎ´ÁÐÃûÖÆ³ÉÆ·,°üÀ¨·þ×°²Ã¼ôÑù	502	ÃÀ¹ú	12	ÆäËû¾èÔùÎï×Ê	54805	Ç§¿Ë	4152944	?	41,383,739
202003	63079000	6301ÖÁ6307µÄÎ´ÁÐÃûÖÆ³ÉÆ·,°üÀ¨·þ×°²Ã¼ôÑù	601	°Ä´óÀûÑÇ	10	Ò»°ãÃ³Ò×	3402	Ç§¿Ë	296220	?	2,362,212
202003	63079000	6301ÖÁ6307µÄÎ´ÁÐÃûÖÆ³ÉÆ·,°üÀ¨·þ×°²Ã¼ôÑù	601	°Ä´óÀûÑÇ	12	ÆäËû¾èÔùÎï×Ê	1324	Ç§¿Ë	561897	?	1,396,417
202003	63079000	6301ÖÁ6307µÄÎ´ÁÐÃûÖÆ³ÉÆ·,°üÀ¨·þ×°²Ã¼ôÑù	609	ÐÂÎ÷À¼	10	Ò»°ãÃ³Ò×	285	Ç§¿Ë	26360	?	245,612
202003	63079000	6301ÖÁ6307µÄÎ´ÁÐÃûÖÆ³ÉÆ·,°üÀ¨·þ×°²Ã¼ôÑù	609	ÐÂÎ÷À¼	12	ÆäËû¾èÔùÎï×Ê	350	Ç§¿Ë	9069	?	125,441
202003	63079000	6301ÖÁ6307µÄÎ´ÁÐÃûÖÆ³ÉÆ·,°üÀ¨·þ×°²Ã¼ôÑù	611	°Í²¼ÑÇÐÂ¼¸ÄÚÑÇ	12	ÆäËû¾èÔùÎï×Ê	10	Ç§¿Ë	0	?	100,000
202003	63079000	6301ÖÁ6307µÄÎ´ÁÐÃûÖÆ³ÉÆ·,°üÀ¨·þ×°²Ã¼ôÑù	701	¹ú(µØ)±ð²»Ïê	10	Ò»°ãÃ³Ò×	6	Ç§¿Ë	422	?	417
202004	63079000	6301ÖÁ6307µÄÎ´ÁÐÃûÖÆ³ÉÆ·,°üÀ¨·þ×°²Ã¼ôÑù	103	ÃÏ¼ÓÀ­¹ú	10	Ò»°ãÃ³Ò×	2760	Ç§¿Ë	920000	?	1,865,943
202004	63079000	6301ÖÁ6307µÄÎ´ÁÐÃûÖÆ³ÉÆ·,°üÀ¨·þ×°²Ã¼ôÑù	106	Ãåµé	10	Ò»°ãÃ³Ò×	0	Ç§¿Ë	1	?	239
202004	63079000	6301ÖÁ6307µÄÎ´ÁÐÃûÖÆ³ÉÆ·,°üÀ¨·þ×°²Ã¼ôÑù	107	¼íÆÒÕ¯	10	Ò»°ãÃ³Ò×	7204	Ç§¿Ë	1992372	?	1,461,731
202004	63079000	6301ÖÁ6307µÄÎ´ÁÐÃûÖÆ³ÉÆ·,°üÀ¨·þ×°²Ã¼ôÑù	110	ÖÐ¹úÏã¸Û	10	Ò»°ãÃ³Ò×	111	Ç§¿Ë	96951	?	73,680
202004	63079000	6301ÖÁ6307µÄÎ´ÁÐÃûÖÆ³ÉÆ·,°üÀ¨·þ×°²Ã¼ôÑù	111	Ó¡¶È	10	Ò»°ãÃ³Ò×	4984	Ç§¿Ë	511382	?	1,718,797
202004	63079000	6301ÖÁ6307µÄÎ´ÁÐÃûÖÆ³ÉÆ·,°üÀ¨·þ×°²Ã¼ôÑù	111	Ó¡¶È	12	ÆäËû¾èÔùÎï×Ê	437	Ç§¿Ë	81091	?	208,509
202004	63079000	6301ÖÁ6307µÄÎ´ÁÐÃûÖÆ³ÉÆ·,°üÀ¨·þ×°²Ã¼ôÑù	112	Ó¡¶ÈÄáÎ÷ÑÇ	10	Ò»°ãÃ³Ò×	1600	Ç§¿Ë	505257	?	605,620
202004	63079000	6301ÖÁ6307µÄÎ´ÁÐÃûÖÆ³ÉÆ·,°üÀ¨·þ×°²Ã¼ôÑù	112	Ó¡¶ÈÄáÎ÷ÑÇ	12	ÆäËû¾èÔùÎï×Ê	3619	Ç§¿Ë	773960	?	1,775,416
202004	63079000	6301ÖÁ6307µÄÎ´ÁÐÃûÖÆ³ÉÆ·,°üÀ¨·þ×°²Ã¼ôÑù	113	ÒÁÀÊ	10	Ò»°ãÃ³Ò×	4	Ç§¿Ë	4	?	492
202004	63079000	6301ÖÁ6307µÄÎ´ÁÐÃûÖÆ³ÉÆ·,°üÀ¨·þ×°²Ã¼ôÑù	113	ÒÁÀÊ	12	ÆäËû¾èÔùÎï×Ê	3346	Ç§¿Ë	1000000	?	439,550
202004	63079000	6301ÖÁ6307µÄÎ´ÁÐÃûÖÆ³ÉÆ·,°üÀ¨·þ×°²Ã¼ôÑù	116	ÈÕ±¾	10	Ò»°ãÃ³Ò×	18554	Ç§¿Ë	2557743	?	25,733,881
202004	63079000	6301ÖÁ6307µÄÎ´ÁÐÃûÖÆ³ÉÆ·,°üÀ¨·þ×°²Ã¼ôÑù	116	ÈÕ±¾	11	¹ú¼Ò¼ä¡¢¹ú¼Ê×éÖ¯ÎÞ³¥Ô®ÖúºÍÔùËÍµÄÎï×Ê	1996	Ç§¿Ë	246255	?	628,407
202004	63079000	6301ÖÁ6307µÄÎ´ÁÐÃûÖÆ³ÉÆ·,°üÀ¨·þ×°²Ã¼ôÑù	116	ÈÕ±¾	12	ÆäËû¾èÔùÎï×Ê	3655	Ç§¿Ë	890575	?	3,032,531
202004	63079000	6301ÖÁ6307µÄÎ´ÁÐÃûÖÆ³ÉÆ·,°üÀ¨·þ×°²Ã¼ôÑù	117	Ô¼µ©	12	ÆäËû¾èÔùÎï×Ê	25	Ç§¿Ë	6200	?	46,129
202004	63079000	6301ÖÁ6307µÄÎ´ÁÐÃûÖÆ³ÉÆ·,°üÀ¨·þ×°²Ã¼ôÑù	119	ÀÏÎÎ	12	ÆäËû¾èÔùÎï×Ê	112	Ç§¿Ë	15300	?	95,000
202004	63079000	6301ÖÁ6307µÄÎ´ÁÐÃûÖÆ³ÉÆ·,°üÀ¨·þ×°²Ã¼ôÑù	122	ÂíÀ´Î÷ÑÇ	10	Ò»°ãÃ³Ò×	967	Ç§¿Ë	252975	?	471,536
202004	63079000	6301ÖÁ6307µÄÎ´ÁÐÃûÖÆ³ÉÆ·,°üÀ¨·þ×°²Ã¼ôÑù	122	ÂíÀ´Î÷ÑÇ	12	ÆäËû¾èÔùÎï×Ê	2861	Ç§¿Ë	748000	?	766,999
202004	63079000	6301ÖÁ6307µÄÎ´ÁÐÃûÖÆ³ÉÆ·,°üÀ¨·þ×°²Ã¼ôÑù	125	Äá²´¶ûÁª°îÃñÖ÷¹²ºÍ¹ú	10	Ò»°ãÃ³Ò×	60	Ç§¿Ë	16503	?	23,667
202004	63079000	6301ÖÁ6307µÄÎ´ÁÐÃûÖÆ³ÉÆ·,°üÀ¨·þ×°²Ã¼ôÑù	127	°Í»ùË¹Ì¹	10	Ò»°ãÃ³Ò×	387	Ç§¿Ë	78781	?	54,078
202004	63079000	6301ÖÁ6307µÄÎ´ÁÐÃûÖÆ³ÉÆ·,°üÀ¨·þ×°²Ã¼ôÑù	127	°Í»ùË¹Ì¹	11	¹ú¼Ò¼ä¡¢¹ú¼Ê×éÖ¯ÎÞ³¥Ô®ÖúºÍÔùËÍµÄÎï×Ê	1975	Ç§¿Ë	236551	?	784,123
202004	63079000	6301ÖÁ6307µÄÎ´ÁÐÃûÖÆ³ÉÆ·,°üÀ¨·þ×°²Ã¼ôÑù	129	·ÆÂÉ±ö	10	Ò»°ãÃ³Ò×	1141	Ç§¿Ë	476050	?	1,183,898
202004	63079000	6301ÖÁ6307µÄÎ´ÁÐÃûÖÆ³ÉÆ·,°üÀ¨·þ×°²Ã¼ôÑù	129	·ÆÂÉ±ö	12	ÆäËû¾èÔùÎï×Ê	259	Ç§¿Ë	52090	?	169,817
202004	63079000	6301ÖÁ6307µÄÎ´ÁÐÃûÖÆ³ÉÆ·,°üÀ¨·þ×°²Ã¼ôÑù	132	ÐÂ¼ÓÆÂ	10	Ò»°ãÃ³Ò×	7474	Ç§¿Ë	357660	?	10,941,677
202004	63079000	6301ÖÁ6307µÄÎ´ÁÐÃûÖÆ³ÉÆ·,°üÀ¨·þ×°²Ã¼ôÑù	132	ÐÂ¼ÓÆÂ	12	ÆäËû¾èÔùÎï×Ê	952	Ç§¿Ë	57940	?	810,720
202004	63079000	6301ÖÁ6307µÄÎ´ÁÐÃûÖÆ³ÉÆ·,°üÀ¨·þ×°²Ã¼ôÑù	133	º«¹ú	10	Ò»°ãÃ³Ò×	14601	Ç§¿Ë	1645648	?	8,492,363
202004	63079000	6301ÖÁ6307µÄÎ´ÁÐÃûÖÆ³ÉÆ·,°üÀ¨·þ×°²Ã¼ôÑù	133	º«¹ú	12	ÆäËû¾èÔùÎï×Ê	22266	Ç§¿Ë	2973141	?	14,985,817
202004	63079000	6301ÖÁ6307µÄÎ´ÁÐÃûÖÆ³ÉÆ·,°üÀ¨·þ×°²Ã¼ôÑù	134	Ë¹ÀïÀ¼¿¨	10	Ò»°ãÃ³Ò×	1	Ç§¿Ë	6	?	733
202004	63079000	6301ÖÁ6307µÄÎ´ÁÐÃûÖÆ³ÉÆ·,°üÀ¨·þ×°²Ã¼ôÑù	134	Ë¹ÀïÀ¼¿¨	12	ÆäËû¾èÔùÎï×Ê	131	Ç§¿Ë	23835	?	23,835
202004	63079000	6301ÖÁ6307µÄÎ´ÁÐÃûÖÆ³ÉÆ·,°üÀ¨·þ×°²Ã¼ôÑù	136	Ì©¹ú	10	Ò»°ãÃ³Ò×	5362	Ç§¿Ë	1119103	?	1,084,303
202004	63079000	6301ÖÁ6307µÄÎ´ÁÐÃûÖÆ³ÉÆ·,°üÀ¨·þ×°²Ã¼ôÑù	136	Ì©¹ú	12	ÆäËû¾èÔùÎï×Ê	1835	Ç§¿Ë	524889	?	772,235
202004	63079000	6301ÖÁ6307µÄÎ´ÁÐÃûÖÆ³ÉÆ·,°üÀ¨·þ×°²Ã¼ôÑù	137	ÍÁ¶úÆä	10	Ò»°ãÃ³Ò×	5451	Ç§¿Ë	1499048	?	3,406,005
202004	63079000	6301ÖÁ6307µÄÎ´ÁÐÃûÖÆ³ÉÆ·,°üÀ¨·þ×°²Ã¼ôÑù	138	°¢ÁªÇõ	10	Ò»°ãÃ³Ò×	1862	Ç§¿Ë	143042	?	1,248,727
202004	63079000	6301ÖÁ6307µÄÎ´ÁÐÃûÖÆ³ÉÆ·,°üÀ¨·þ×°²Ã¼ôÑù	138	°¢ÁªÇõ	12	ÆäËû¾èÔùÎï×Ê	74	Ç§¿Ë	8760	?	193,162
202004	63079000	6301ÖÁ6307µÄÎ´ÁÐÃûÖÆ³ÉÆ·,°üÀ¨·þ×°²Ã¼ôÑù	141	Ô½ÄÏ	10	Ò»°ãÃ³Ò×	33853	Ç§¿Ë	2370956	?	7,836,328
202004	63079000	6301ÖÁ6307µÄÎ´ÁÐÃûÖÆ³ÉÆ·,°üÀ¨·þ×°²Ã¼ôÑù	141	Ô½ÄÏ	12	ÆäËû¾èÔùÎï×Ê	1360	Ç§¿Ë	335700	?	666,879
202004	63079000	6301ÖÁ6307µÄÎ´ÁÐÃûÖÆ³ÉÆ·,°üÀ¨·þ×°²Ã¼ôÑù	142	ÖÐ¹ú	10	Ò»°ãÃ³Ò×	115512	Ç§¿Ë	4895795	?	21,300,872
202004	63079000	6301ÖÁ6307µÄÎ´ÁÐÃûÖÆ³ÉÆ·,°üÀ¨·þ×°²Ã¼ôÑù	142	ÖÐ¹ú	12	ÆäËû¾èÔùÎï×Ê	10683	Ç§¿Ë	2028130	?	8,212,785
202004	63079000	6301ÖÁ6307µÄÎ´ÁÐÃûÖÆ³ÉÆ·,°üÀ¨·þ×°²Ã¼ôÑù	143	ÖÐ¹úÌ¨Íå	10	Ò»°ãÃ³Ò×	12119	Ç§¿Ë	742860	?	3,030,748
202004	63079000	6301ÖÁ6307µÄÎ´ÁÐÃûÖÆ³ÉÆ·,°üÀ¨·þ×°²Ã¼ôÑù	145	¹þÈø¿ËË¹Ì¹	10	Ò»°ãÃ³Ò×	3693	Ç§¿Ë	1512500	?	315,874
202004	63079000	6301ÖÁ6307µÄÎ´ÁÐÃûÖÆ³ÉÆ·,°üÀ¨·þ×°²Ã¼ôÑù	145	¹þÈø¿ËË¹Ì¹	12	ÆäËû¾èÔùÎï×Ê	1736	Ç§¿Ë	325305	?	864,330
202004	63079000	6301ÖÁ6307µÄÎ´ÁÐÃûÖÆ³ÉÆ·,°üÀ¨·þ×°²Ã¼ôÑù	149	ÎÚ×È±ð¿ËË¹Ì¹	10	Ò»°ãÃ³Ò×	1408	Ç§¿Ë	478600	?	582,038
202004	63079000	6301ÖÁ6307µÄÎ´ÁÐÃûÖÆ³ÉÆ·,°üÀ¨·þ×°²Ã¼ôÑù	201	°¢¶û¼°ÀûÑÇ	11	¹ú¼Ò¼ä¡¢¹ú¼Ê×éÖ¯ÎÞ³¥Ô®ÖúºÍÔùËÍµÄÎï×Ê	3125	Ç§¿Ë	500000	?	3,730,230
202004	63079000	6301ÖÁ6307µÄÎ´ÁÐÃûÖÆ³ÉÆ·,°üÀ¨·þ×°²Ã¼ôÑù	215	°£¼°	10	Ò»°ãÃ³Ò×	1915	Ç§¿Ë	520000	?	1,146,946
202004	63079000	6301ÖÁ6307µÄÎ´ÁÐÃûÖÆ³ÉÆ·,°üÀ¨·þ×°²Ã¼ôÑù	215	°£¼°	12	ÆäËû¾èÔùÎï×Ê	110	Ç§¿Ë	37915	?	63,996
202004	63079000	6301ÖÁ6307µÄÎ´ÁÐÃûÖÆ³ÉÆ·,°üÀ¨·þ×°²Ã¼ôÑù	227	Âí´ï¼ÓË¹¼Ó	10	Ò»°ãÃ³Ò×	0	Ç§¿Ë	12	?	909
202004	63079000	6301ÖÁ6307µÄÎ´ÁÐÃûÖÆ³ÉÆ·,°üÀ¨·þ×°²Ã¼ôÑù	232	Ä¦Âå¸ç	10	Ò»°ãÃ³Ò×	1	Ç§¿Ë	50	?	1,498
202004	63079000	6301ÖÁ6307µÄÎ´ÁÐÃûÖÆ³ÉÆ·,°üÀ¨·þ×°²Ã¼ôÑù	236	ÄáÈÕÀûÑÇ	10	Ò»°ãÃ³Ò×	23	Ç§¿Ë	5000	?	4,923
202004	63079000	6301ÖÁ6307µÄÎ´ÁÐÃûÖÆ³ÉÆ·,°üÀ¨·þ×°²Ã¼ôÑù	244	ÄÏ·Ç	10	Ò»°ãÃ³Ò×	441	Ç§¿Ë	25760	?	461,327
202004	63079000	6301ÖÁ6307µÄÎ´ÁÐÃûÖÆ³ÉÆ·,°üÀ¨·þ×°²Ã¼ôÑù	244	ÄÏ·Ç	12	ÆäËû¾èÔùÎï×Ê	3562	Ç§¿Ë	271200	?	3,143,172
202004	63079000	6301ÖÁ6307µÄÎ´ÁÐÃûÖÆ³ÉÆ·,°üÀ¨·þ×°²Ã¼ôÑù	249	Í»ÄáË¹	10	Ò»°ãÃ³Ò×	781	Ç§¿Ë	29874	?	524,830
202004	63079000	6301ÖÁ6307µÄÎ´ÁÐÃûÖÆ³ÉÆ·,°üÀ¨·þ×°²Ã¼ôÑù	301	±ÈÀûÊ±	10	Ò»°ãÃ³Ò×	1029	Ç§¿Ë	42059	?	556,793
202004	63079000	6301ÖÁ6307µÄÎ´ÁÐÃûÖÆ³ÉÆ·,°üÀ¨·þ×°²Ã¼ôÑù	301	±ÈÀûÊ±	12	ÆäËû¾èÔùÎï×Ê	36	Ç§¿Ë	3900	?	65,420
202004	63079000	6301ÖÁ6307µÄÎ´ÁÐÃûÖÆ³ÉÆ·,°üÀ¨·þ×°²Ã¼ôÑù	302	µ¤Âó	10	Ò»°ãÃ³Ò×	254	Ç§¿Ë	903	?	104,341
202004	63079000	6301ÖÁ6307µÄÎ´ÁÐÃûÖÆ³ÉÆ·,°üÀ¨·þ×°²Ã¼ôÑù	303	Ó¢¹ú	10	Ò»°ãÃ³Ò×	1623	Ç§¿Ë	69501	?	1,127,945
202004	63079000	6301ÖÁ6307µÄÎ´ÁÐÃûÖÆ³ÉÆ·,°üÀ¨·þ×°²Ã¼ôÑù	303	Ó¢¹ú	12	ÆäËû¾èÔùÎï×Ê	3873	Ç§¿Ë	226460	?	3,907,907
202004	63079000	6301ÖÁ6307µÄÎ´ÁÐÃûÖÆ³ÉÆ·,°üÀ¨·þ×°²Ã¼ôÑù	304	µÂ¹ú	10	Ò»°ãÃ³Ò×	17678	Ç§¿Ë	1679450	?	8,907,837
202004	63079000	6301ÖÁ6307µÄÎ´ÁÐÃûÖÆ³ÉÆ·,°üÀ¨·þ×°²Ã¼ôÑù	304	µÂ¹ú	12	ÆäËû¾èÔùÎï×Ê	652	Ç§¿Ë	125730	?	539,207
202004	63079000	6301ÖÁ6307µÄÎ´ÁÐÃûÖÆ³ÉÆ·,°üÀ¨·þ×°²Ã¼ôÑù	305	·¨¹ú	10	Ò»°ãÃ³Ò×	7615	Ç§¿Ë	808619	?	7,496,324
202004	63079000	6301ÖÁ6307µÄÎ´ÁÐÃûÖÆ³ÉÆ·,°üÀ¨·þ×°²Ã¼ôÑù	305	·¨¹ú	12	ÆäËû¾èÔùÎï×Ê	2200	Ç§¿Ë	286840	?	1,719,564
202004	63079000	6301ÖÁ6307µÄÎ´ÁÐÃûÖÆ³ÉÆ·,°üÀ¨·þ×°²Ã¼ôÑù	306	°®¶ûÀ¼	10	Ò»°ãÃ³Ò×	7	Ç§¿Ë	240	?	3,750
202004	63079000	6301ÖÁ6307µÄÎ´ÁÐÃûÖÆ³ÉÆ·,°üÀ¨·þ×°²Ã¼ôÑù	307	Òâ´óÀû	10	Ò»°ãÃ³Ò×	1816	Ç§¿Ë	62440	?	1,270,065
202004	63079000	6301ÖÁ6307µÄÎ´ÁÐÃûÖÆ³ÉÆ·,°üÀ¨·þ×°²Ã¼ôÑù	307	Òâ´óÀû	12	ÆäËû¾èÔùÎï×Ê	150	Ç§¿Ë	4891	?	73,766
202004	63079000	6301ÖÁ6307µÄÎ´ÁÐÃûÖÆ³ÉÆ·,°üÀ¨·þ×°²Ã¼ôÑù	308	Â¬É­±¤	12	ÆäËû¾èÔùÎï×Ê	6	Ç§¿Ë	300	?	3,400
202004	63079000	6301ÖÁ6307µÄÎ´ÁÐÃûÖÆ³ÉÆ·,°üÀ¨·þ×°²Ã¼ôÑù	309	ºÉÀ¼	10	Ò»°ãÃ³Ò×	420	Ç§¿Ë	6351	?	228,182
202004	63079000	6301ÖÁ6307µÄÎ´ÁÐÃûÖÆ³ÉÆ·,°üÀ¨·þ×°²Ã¼ôÑù	309	ºÉÀ¼	12	ÆäËû¾èÔùÎï×Ê	480	Ç§¿Ë	132500	?	119,041
202004	63079000	6301ÖÁ6307µÄÎ´ÁÐÃûÖÆ³ÉÆ·,°üÀ¨·þ×°²Ã¼ôÑù	311	ÆÏÌÑÑÀ	10	Ò»°ãÃ³Ò×	2	Ç§¿Ë	48	?	11,534
202004	63079000	6301ÖÁ6307µÄÎ´ÁÐÃûÖÆ³ÉÆ·,°üÀ¨·þ×°²Ã¼ôÑù	311	ÆÏÌÑÑÀ	12	ÆäËû¾èÔùÎï×Ê	795	Ç§¿Ë	124810	?	135,861
202004	63079000	6301ÖÁ6307µÄÎ´ÁÐÃûÖÆ³ÉÆ·,°üÀ¨·þ×°²Ã¼ôÑù	312	Î÷°àÑÀ	10	Ò»°ãÃ³Ò×	505	Ç§¿Ë	40498	?	2,814,349
202004	63079000	6301ÖÁ6307µÄÎ´ÁÐÃûÖÆ³ÉÆ·,°üÀ¨·þ×°²Ã¼ôÑù	312	Î÷°àÑÀ	12	ÆäËû¾èÔùÎï×Ê	319	Ç§¿Ë	86810	?	265,276
202004	63079000	6301ÖÁ6307µÄÎ´ÁÐÃûÖÆ³ÉÆ·,°üÀ¨·þ×°²Ã¼ôÑù	315	°ÂµØÀû	10	Ò»°ãÃ³Ò×	50	Ç§¿Ë	194	?	125,309
202004	63079000	6301ÖÁ6307µÄÎ´ÁÐÃûÖÆ³ÉÆ·,°üÀ¨·þ×°²Ã¼ôÑù	318	·ÒÀ¼	10	Ò»°ãÃ³Ò×	504	Ç§¿Ë	113	?	65,806
202004	63079000	6301ÖÁ6307µÄÎ´ÁÐÃûÖÆ³ÉÆ·,°üÀ¨·þ×°²Ã¼ôÑù	318	·ÒÀ¼	12	ÆäËû¾èÔùÎï×Ê	62	Ç§¿Ë	3000	?	104,255
202004	63079000	6301ÖÁ6307µÄÎ´ÁÐÃûÖÆ³ÉÆ·,°üÀ¨·þ×°²Ã¼ôÑù	321	ÐÙÑÀÀû	10	Ò»°ãÃ³Ò×	404	Ç§¿Ë	14456	?	185,581
202004	63079000	6301ÖÁ6307µÄÎ´ÁÐÃûÖÆ³ÉÆ·,°üÀ¨·þ×°²Ã¼ôÑù	321	ÐÙÑÀÀû	12	ÆäËû¾èÔùÎï×Ê	150	Ç§¿Ë	10000	?	77,000
202004	63079000	6301ÖÁ6307µÄÎ´ÁÐÃûÖÆ³ÉÆ·,°üÀ¨·þ×°²Ã¼ôÑù	326	Å²Íþ	10	Ò»°ãÃ³Ò×	0	Ç§¿Ë	50	?	282
202004	63079000	6301ÖÁ6307µÄÎ´ÁÐÃûÖÆ³ÉÆ·,°üÀ¨·þ×°²Ã¼ôÑù	327	²¨À¼	10	Ò»°ãÃ³Ò×	750	Ç§¿Ë	66263	?	745,563
202004	63079000	6301ÖÁ6307µÄÎ´ÁÐÃûÖÆ³ÉÆ·,°üÀ¨·þ×°²Ã¼ôÑù	327	²¨À¼	12	ÆäËû¾èÔùÎï×Ê	95	Ç§¿Ë	33000	?	80,204
202004	63079000	6301ÖÁ6307µÄÎ´ÁÐÃûÖÆ³ÉÆ·,°üÀ¨·þ×°²Ã¼ôÑù	328	ÂÞÂíÄáÑÇ	10	Ò»°ãÃ³Ò×	396	Ç§¿Ë	13526	?	142,156
202004	63079000	6301ÖÁ6307µÄÎ´ÁÐÃûÖÆ³ÉÆ·,°üÀ¨·þ×°²Ã¼ôÑù	330	Èðµä	10	Ò»°ãÃ³Ò×	460	Ç§¿Ë	19811	?	152,171
202004	63079000	6301ÖÁ6307µÄÎ´ÁÐÃûÖÆ³ÉÆ·,°üÀ¨·þ×°²Ã¼ôÑù	331	ÈðÊ¿	10	Ò»°ãÃ³Ò×	169	Ç§¿Ë	42140	?	120,700
202004	63079000	6301ÖÁ6307µÄÎ´ÁÐÃûÖÆ³ÉÆ·,°üÀ¨·þ×°²Ã¼ôÑù	331	ÈðÊ¿	12	ÆäËû¾èÔùÎï×Ê	31	Ç§¿Ë	7450	?	16,584
202004	63079000	6301ÖÁ6307µÄÎ´ÁÐÃûÖÆ³ÉÆ·,°üÀ¨·þ×°²Ã¼ôÑù	334	°®É³ÄáÑÇ	10	Ò»°ãÃ³Ò×	1	Ç§¿Ë	9	?	1,565
202004	63079000	6301ÖÁ6307µÄÎ´ÁÐÃûÖÆ³ÉÆ·,°üÀ¨·þ×°²Ã¼ôÑù	343	Ä¦¶û¶àÍß	10	Ò»°ãÃ³Ò×	6	Ç§¿Ë	2	?	3,653
202004	63079000	6301ÖÁ6307µÄÎ´ÁÐÃûÖÆ³ÉÆ·,°üÀ¨·þ×°²Ã¼ôÑù	344	¶íÂÞË¹Áª°î	10	Ò»°ãÃ³Ò×	8438	Ç§¿Ë	2546010	?	1,388,862
202004	63079000	6301ÖÁ6307µÄÎ´ÁÐÃûÖÆ³ÉÆ·,°üÀ¨·þ×°²Ã¼ôÑù	344	¶íÂÞË¹Áª°î	12	ÆäËû¾èÔùÎï×Ê	1156	Ç§¿Ë	309500	?	566,141
202004	63079000	6301ÖÁ6307µÄÎ´ÁÐÃûÖÆ³ÉÆ·,°üÀ¨·þ×°²Ã¼ôÑù	347	ÎÚ¿ËÀ¼	10	Ò»°ãÃ³Ò×	191	Ç§¿Ë	20679	?	103,554
202004	63079000	6301ÖÁ6307µÄÎ´ÁÐÃûÖÆ³ÉÆ·,°üÀ¨·þ×°²Ã¼ôÑù	352	½Ý¿Ë	10	Ò»°ãÃ³Ò×	216	Ç§¿Ë	1821	?	87,118
202004	63079000	6301ÖÁ6307µÄÎ´ÁÐÃûÖÆ³ÉÆ·,°üÀ¨·þ×°²Ã¼ôÑù	353	Ë¹Âå·¥¿Ë	10	Ò»°ãÃ³Ò×	42	Ç§¿Ë	3009	?	8,849
202004	63079000	6301ÖÁ6307µÄÎ´ÁÐÃûÖÆ³ÉÆ·,°üÀ¨·þ×°²Ã¼ôÑù	402	°¢¸ùÍ¢	10	Ò»°ãÃ³Ò×	1120	Ç§¿Ë	336000	?	526,632
202004	63079000	6301ÖÁ6307µÄÎ´ÁÐÃûÖÆ³ÉÆ·,°üÀ¨·þ×°²Ã¼ôÑù	410	°ÍÎ÷	10	Ò»°ãÃ³Ò×	7989	Ç§¿Ë	1732601	?	2,754,285
202004	63079000	6301ÖÁ6307µÄÎ´ÁÐÃûÖÆ³ÉÆ·,°üÀ¨·þ×°²Ã¼ôÑù	410	°ÍÎ÷	12	ÆäËû¾èÔùÎï×Ê	17	Ç§¿Ë	4500	?	10,828
202004	63079000	6301ÖÁ6307µÄÎ´ÁÐÃûÖÆ³ÉÆ·,°üÀ¨·þ×°²Ã¼ôÑù	412	ÖÇÀû	10	Ò»°ãÃ³Ò×	86	Ç§¿Ë	20239	?	36,923
202004	63079000	6301ÖÁ6307µÄÎ´ÁÐÃûÖÆ³ÉÆ·,°üÀ¨·þ×°²Ã¼ôÑù	412	ÖÇÀû	12	ÆäËû¾èÔùÎï×Ê	32	Ç§¿Ë	12000	?	95,723
202004	63079000	6301ÖÁ6307µÄÎ´ÁÐÃûÖÆ³ÉÆ·,°üÀ¨·þ×°²Ã¼ôÑù	413	¸çÂ×±ÈÑÇ	10	Ò»°ãÃ³Ò×	120	Ç§¿Ë	533	?	28,992
202004	63079000	6301ÖÁ6307µÄÎ´ÁÐÃûÖÆ³ÉÆ·,°üÀ¨·þ×°²Ã¼ôÑù	418	¶àÃ×Äá¼Ó¹²ºÍ¹ú	10	Ò»°ãÃ³Ò×	3	Ç§¿Ë	2000	?	7,446
202004	63079000	6301ÖÁ6307µÄÎ´ÁÐÃûÖÆ³ÉÆ·,°üÀ¨·þ×°²Ã¼ôÑù	429	Ä«Î÷¸ç	10	Ò»°ãÃ³Ò×	1794	Ç§¿Ë	199058	?	1,573,800
202004	63079000	6301ÖÁ6307µÄÎ´ÁÐÃûÖÆ³ÉÆ·,°üÀ¨·þ×°²Ã¼ôÑù	429	Ä«Î÷¸ç	12	ÆäËû¾èÔùÎï×Ê	1179	Ç§¿Ë	226210	?	435,536
202004	63079000	6301ÖÁ6307µÄÎ´ÁÐÃûÖÆ³ÉÆ·,°üÀ¨·þ×°²Ã¼ôÑù	433	°ÍÀ­¹ç	12	ÆäËû¾èÔùÎï×Ê	1143	Ç§¿Ë	400000	?	504,086
202004	63079000	6301ÖÁ6307µÄÎ´ÁÐÃûÖÆ³ÉÆ·,°üÀ¨·þ×°²Ã¼ôÑù	434	ÃØÂ³	10	Ò»°ãÃ³Ò×	2026	Ç§¿Ë	242459	?	1,353,378
202004	63079000	6301ÖÁ6307µÄÎ´ÁÐÃûÖÆ³ÉÆ·,°üÀ¨·þ×°²Ã¼ôÑù	434	ÃØÂ³	12	ÆäËû¾èÔùÎï×Ê	573	Ç§¿Ë	153000	?	128,151
202004	63079000	6301ÖÁ6307µÄÎ´ÁÐÃûÖÆ³ÉÆ·,°üÀ¨·þ×°²Ã¼ôÑù	444	ÎÚÀ­¹ç	10	Ò»°ãÃ³Ò×	809	Ç§¿Ë	249000	?	407,645
202004	63079000	6301ÖÁ6307µÄÎ´ÁÐÃûÖÆ³ÉÆ·,°üÀ¨·þ×°²Ã¼ôÑù	501	¼ÓÄÃ´ó	10	Ò»°ãÃ³Ò×	63	Ç§¿Ë	1009	?	27,924
202004	63079000	6301ÖÁ6307µÄÎ´ÁÐÃûÖÆ³ÉÆ·,°üÀ¨·þ×°²Ã¼ôÑù	501	¼ÓÄÃ´ó	12	ÆäËû¾èÔùÎï×Ê	1448	Ç§¿Ë	121368	?	1,560,761
202004	63079000	6301ÖÁ6307µÄÎ´ÁÐÃûÖÆ³ÉÆ·,°üÀ¨·þ×°²Ã¼ôÑù	502	ÃÀ¹ú	10	Ò»°ãÃ³Ò×	12090	Ç§¿Ë	562943	?	14,612,565
202004	63079000	6301ÖÁ6307µÄÎ´ÁÐÃûÖÆ³ÉÆ·,°üÀ¨·þ×°²Ã¼ôÑù	502	ÃÀ¹ú	12	ÆäËû¾èÔùÎï×Ê	4916	Ç§¿Ë	393402	?	4,733,669
202004	63079000	6301ÖÁ6307µÄÎ´ÁÐÃûÖÆ³ÉÆ·,°üÀ¨·þ×°²Ã¼ôÑù	601	°Ä´óÀûÑÇ	10	Ò»°ãÃ³Ò×	0	Ç§¿Ë	1	?	258
202004	63079000	6301ÖÁ6307µÄÎ´ÁÐÃûÖÆ³ÉÆ·,°üÀ¨·þ×°²Ã¼ôÑù	601	°Ä´óÀûÑÇ	12	ÆäËû¾èÔùÎï×Ê	1088	Ç§¿Ë	298285	?	2,202,697
202004	63079000	6301ÖÁ6307µÄÎ´ÁÐÃûÖÆ³ÉÆ·,°üÀ¨·þ×°²Ã¼ôÑù	609	ÐÂÎ÷À¼	10	Ò»°ãÃ³Ò×	5	Ç§¿Ë	7	?	188
202004	63079000	6301ÖÁ6307µÄÎ´ÁÐÃûÖÆ³ÉÆ·,°üÀ¨·þ×°²Ã¼ôÑù	701	¹ú(µØ)±ð²»Ïê	10	Ò»°ãÃ³Ò×	0	Ç§¿Ë	2	?	18
202005	63079000	6301ÖÁ6307µÄÎ´ÁÐÃûÖÆ³ÉÆ·,°üÀ¨·þ×°²Ã¼ôÑù	107	¼íÆÒÕ¯	10	Ò»°ãÃ³Ò×	11238	Ç§¿Ë	2817842	?	2,313,314
202005	63079000	6301ÖÁ6307µÄÎ´ÁÐÃûÖÆ³ÉÆ·,°üÀ¨·þ×°²Ã¼ôÑù	110	ÖÐ¹úÏã¸Û	10	Ò»°ãÃ³Ò×	756	Ç§¿Ë	91894	?	1,217,944
202005	63079000	6301ÖÁ6307µÄÎ´ÁÐÃûÖÆ³ÉÆ·,°üÀ¨·þ×°²Ã¼ôÑù	111	Ó¡¶È	10	Ò»°ãÃ³Ò×	1505	Ç§¿Ë	20310	?	301,813
202005	63079000	6301ÖÁ6307µÄÎ´ÁÐÃûÖÆ³ÉÆ·,°üÀ¨·þ×°²Ã¼ôÑù	111	Ó¡¶È	12	ÆäËû¾èÔùÎï×Ê	10	Ç§¿Ë	1150	?	5,132
202005	63079000	6301ÖÁ6307µÄÎ´ÁÐÃûÖÆ³ÉÆ·,°üÀ¨·þ×°²Ã¼ôÑù	112	Ó¡¶ÈÄáÎ÷ÑÇ	10	Ò»°ãÃ³Ò×	712	Ç§¿Ë	3129	?	66,906
202005	63079000	6301ÖÁ6307µÄÎ´ÁÐÃûÖÆ³ÉÆ·,°üÀ¨·þ×°²Ã¼ôÑù	112	Ó¡¶ÈÄáÎ÷ÑÇ	12	ÆäËû¾èÔùÎï×Ê	2923	Ç§¿Ë	799088	?	668,646
202005	63079000	6301ÖÁ6307µÄÎ´ÁÐÃûÖÆ³ÉÆ·,°üÀ¨·þ×°²Ã¼ôÑù	115	ÒÔÉ«ÁÐ	10	Ò»°ãÃ³Ò×	146	Ç§¿Ë	52000	?	271,189
202005	63079000	6301ÖÁ6307µÄÎ´ÁÐÃûÖÆ³ÉÆ·,°üÀ¨·þ×°²Ã¼ôÑù	116	ÈÕ±¾	10	Ò»°ãÃ³Ò×	12499	Ç§¿Ë	1481963	?	6,266,157
202005	63079000	6301ÖÁ6307µÄÎ´ÁÐÃûÖÆ³ÉÆ·,°üÀ¨·þ×°²Ã¼ôÑù	116	ÈÕ±¾	12	ÆäËû¾èÔùÎï×Ê	1601	Ç§¿Ë	183950	?	765,665
202005	63079000	6301ÖÁ6307µÄÎ´ÁÐÃûÖÆ³ÉÆ·,°üÀ¨·þ×°²Ã¼ôÑù	117	Ô¼µ©	12	ÆäËû¾èÔùÎï×Ê	160	Ç§¿Ë	50000	?	35,201
202005	63079000	6301ÖÁ6307µÄÎ´ÁÐÃûÖÆ³ÉÆ·,°üÀ¨·þ×°²Ã¼ôÑù	122	ÂíÀ´Î÷ÑÇ	10	Ò»°ãÃ³Ò×	1826	Ç§¿Ë	35754	?	145,747
202005	63079000	6301ÖÁ6307µÄÎ´ÁÐÃûÖÆ³ÉÆ·,°üÀ¨·þ×°²Ã¼ôÑù	122	ÂíÀ´Î÷ÑÇ	12	ÆäËû¾èÔùÎï×Ê	24	Ç§¿Ë	10300	?	17,131
202005	63079000	6301ÖÁ6307µÄÎ´ÁÐÃûÖÆ³ÉÆ·,°üÀ¨·þ×°²Ã¼ôÑù	125	Äá²´¶ûÁª°îÃñÖ÷¹²ºÍ¹ú	10	Ò»°ãÃ³Ò×	1	Ç§¿Ë	2	?	481
202005	63079000	6301ÖÁ6307µÄÎ´ÁÐÃûÖÆ³ÉÆ·,°üÀ¨·þ×°²Ã¼ôÑù	127	°Í»ùË¹Ì¹	10	Ò»°ãÃ³Ò×	4	Ç§¿Ë	5	?	1,223
202005	63079000	6301ÖÁ6307µÄÎ´ÁÐÃûÖÆ³ÉÆ·,°üÀ¨·þ×°²Ã¼ôÑù	127	°Í»ùË¹Ì¹	12	ÆäËû¾èÔùÎï×Ê	584	Ç§¿Ë	129300	?	535,092
202005	63079000	6301ÖÁ6307µÄÎ´ÁÐÃûÖÆ³ÉÆ·,°üÀ¨·þ×°²Ã¼ôÑù	129	·ÆÂÉ±ö	10	Ò»°ãÃ³Ò×	4694	Ç§¿Ë	6121655	?	1,259,019
202005	63079000	6301ÖÁ6307µÄÎ´ÁÐÃûÖÆ³ÉÆ·,°üÀ¨·þ×°²Ã¼ôÑù	129	·ÆÂÉ±ö	12	ÆäËû¾èÔùÎï×Ê	355	Ç§¿Ë	103400	?	85,385
202005	63079000	6301ÖÁ6307µÄÎ´ÁÐÃûÖÆ³ÉÆ·,°üÀ¨·þ×°²Ã¼ôÑù	132	ÐÂ¼ÓÆÂ	10	Ò»°ãÃ³Ò×	520	Ç§¿Ë	20500	?	22,451
202005	63079000	6301ÖÁ6307µÄÎ´ÁÐÃûÖÆ³ÉÆ·,°üÀ¨·þ×°²Ã¼ôÑù	132	ÐÂ¼ÓÆÂ	12	ÆäËû¾èÔùÎï×Ê	420	Ç§¿Ë	25600	?	366,096
202005	63079000	6301ÖÁ6307µÄÎ´ÁÐÃûÖÆ³ÉÆ·,°üÀ¨·þ×°²Ã¼ôÑù	133	º«¹ú	10	Ò»°ãÃ³Ò×	4274	Ç§¿Ë	275078	?	1,712,299
202005	63079000	6301ÖÁ6307µÄÎ´ÁÐÃûÖÆ³ÉÆ·,°üÀ¨·þ×°²Ã¼ôÑù	133	º«¹ú	12	ÆäËû¾èÔùÎï×Ê	21519	Ç§¿Ë	1885396	?	8,733,902
202005	63079000	6301ÖÁ6307µÄÎ´ÁÐÃûÖÆ³ÉÆ·,°üÀ¨·þ×°²Ã¼ôÑù	136	Ì©¹ú	10	Ò»°ãÃ³Ò×	475	Ç§¿Ë	88644	?	240,891
202005	63079000	6301ÖÁ6307µÄÎ´ÁÐÃûÖÆ³ÉÆ·,°üÀ¨·þ×°²Ã¼ôÑù	136	Ì©¹ú	12	ÆäËû¾èÔùÎï×Ê	311	Ç§¿Ë	63221	?	300,621
202005	63079000	6301ÖÁ6307µÄÎ´ÁÐÃûÖÆ³ÉÆ·,°üÀ¨·þ×°²Ã¼ôÑù	137	ÍÁ¶úÆä	10	Ò»°ãÃ³Ò×	351	Ç§¿Ë	100526	?	121,266
202005	63079000	6301ÖÁ6307µÄÎ´ÁÐÃûÖÆ³ÉÆ·,°üÀ¨·þ×°²Ã¼ôÑù	138	°¢ÁªÇõ	10	Ò»°ãÃ³Ò×	482	Ç§¿Ë	20170	?	51,809
202005	63079000	6301ÖÁ6307µÄÎ´ÁÐÃûÖÆ³ÉÆ·,°üÀ¨·þ×°²Ã¼ôÑù	141	Ô½ÄÏ	10	Ò»°ãÃ³Ò×	37895	Ç§¿Ë	1460650	?	2,793,489
202005	63079000	6301ÖÁ6307µÄÎ´ÁÐÃûÖÆ³ÉÆ·,°üÀ¨·þ×°²Ã¼ôÑù	141	Ô½ÄÏ	12	ÆäËû¾èÔùÎï×Ê	157	Ç§¿Ë	30000	?	45,479
202005	63079000	6301ÖÁ6307µÄÎ´ÁÐÃûÖÆ³ÉÆ·,°üÀ¨·þ×°²Ã¼ôÑù	142	ÖÐ¹ú	10	Ò»°ãÃ³Ò×	20865	Ç§¿Ë	2775938	?	5,565,136
202005	63079000	6301ÖÁ6307µÄÎ´ÁÐÃûÖÆ³ÉÆ·,°üÀ¨·þ×°²Ã¼ôÑù	142	ÖÐ¹ú	12	ÆäËû¾èÔùÎï×Ê	1340	Ç§¿Ë	142090	?	1,223,603
202005	63079000	6301ÖÁ6307µÄÎ´ÁÐÃûÖÆ³ÉÆ·,°üÀ¨·þ×°²Ã¼ôÑù	143	ÖÐ¹úÌ¨Íå	10	Ò»°ãÃ³Ò×	5477	Ç§¿Ë	404298	?	977,021
202005	63079000	6301ÖÁ6307µÄÎ´ÁÐÃûÖÆ³ÉÆ·,°üÀ¨·þ×°²Ã¼ôÑù	145	¹þÈø¿ËË¹Ì¹	10	Ò»°ãÃ³Ò×	233	Ç§¿Ë	30200	?	23,688
202005	63079000	6301ÖÁ6307µÄÎ´ÁÐÃûÖÆ³ÉÆ·,°üÀ¨·þ×°²Ã¼ôÑù	145	¹þÈø¿ËË¹Ì¹	12	ÆäËû¾èÔùÎï×Ê	60	Ç§¿Ë	20000	?	10,000
202005	63079000	6301ÖÁ6307µÄÎ´ÁÐÃûÖÆ³ÉÆ·,°üÀ¨·þ×°²Ã¼ôÑù	215	°£¼°	10	Ò»°ãÃ³Ò×	1089	Ç§¿Ë	299950	?	614,233
202005	63079000	6301ÖÁ6307µÄÎ´ÁÐÃûÖÆ³ÉÆ·,°üÀ¨·þ×°²Ã¼ôÑù	231	Ã«ÀïÇóË¹	10	Ò»°ãÃ³Ò×	2	Ç§¿Ë	29	?	15,789
202005	63079000	6301ÖÁ6307µÄÎ´ÁÐÃûÖÆ³ÉÆ·,°üÀ¨·þ×°²Ã¼ôÑù	232	Ä¦Âå¸ç	10	Ò»°ãÃ³Ò×	1526	Ç§¿Ë	360057	?	1,335,772
202005	63079000	6301ÖÁ6307µÄÎ´ÁÐÃûÖÆ³ÉÆ·,°üÀ¨·þ×°²Ã¼ôÑù	236	ÄáÈÕÀûÑÇ	10	Ò»°ãÃ³Ò×	44	Ç§¿Ë	3000	?	14,080
202005	63079000	6301ÖÁ6307µÄÎ´ÁÐÃûÖÆ³ÉÆ·,°üÀ¨·þ×°²Ã¼ôÑù	236	ÄáÈÕÀûÑÇ	12	ÆäËû¾èÔùÎï×Ê	58	Ç§¿Ë	5000	?	70,578
202005	63079000	6301ÖÁ6307µÄÎ´ÁÐÃûÖÆ³ÉÆ·,°üÀ¨·þ×°²Ã¼ôÑù	244	ÄÏ·Ç	10	Ò»°ãÃ³Ò×	3027	Ç§¿Ë	200002	?	1,208,403
202005	63079000	6301ÖÁ6307µÄÎ´ÁÐÃûÖÆ³ÉÆ·,°üÀ¨·þ×°²Ã¼ôÑù	244	ÄÏ·Ç	12	ÆäËû¾èÔùÎï×Ê	95	Ç§¿Ë	30000	?	30,000
202005	63079000	6301ÖÁ6307µÄÎ´ÁÐÃûÖÆ³ÉÆ·,°üÀ¨·þ×°²Ã¼ôÑù	249	Í»ÄáË¹	10	Ò»°ãÃ³Ò×	18	Ç§¿Ë	1000	?	10,560
202005	63079000	6301ÖÁ6307µÄÎ´ÁÐÃûÖÆ³ÉÆ·,°üÀ¨·þ×°²Ã¼ôÑù	301	±ÈÀûÊ±	10	Ò»°ãÃ³Ò×	4221	Ç§¿Ë	169	?	264,157
202005	63079000	6301ÖÁ6307µÄÎ´ÁÐÃûÖÆ³ÉÆ·,°üÀ¨·þ×°²Ã¼ôÑù	302	µ¤Âó	10	Ò»°ãÃ³Ò×	42	Ç§¿Ë	86	?	23,761
202005	63079000	6301ÖÁ6307µÄÎ´ÁÐÃûÖÆ³ÉÆ·,°üÀ¨·þ×°²Ã¼ôÑù	303	Ó¢¹ú	10	Ò»°ãÃ³Ò×	1103	Ç§¿Ë	140283	?	402,776
202005	63079000	6301ÖÁ6307µÄÎ´ÁÐÃûÖÆ³ÉÆ·,°üÀ¨·þ×°²Ã¼ôÑù	303	Ó¢¹ú	12	ÆäËû¾èÔùÎï×Ê	390	Ç§¿Ë	34480	?	313,980
202005	63079000	6301ÖÁ6307µÄÎ´ÁÐÃûÖÆ³ÉÆ·,°üÀ¨·þ×°²Ã¼ôÑù	304	µÂ¹ú	10	Ò»°ãÃ³Ò×	38726	Ç§¿Ë	215567	?	6,990,069
202005	63079000	6301ÖÁ6307µÄÎ´ÁÐÃûÖÆ³ÉÆ·,°üÀ¨·þ×°²Ã¼ôÑù	304	µÂ¹ú	12	ÆäËû¾èÔùÎï×Ê	639	Ç§¿Ë	91078	?	372,540
202005	63079000	6301ÖÁ6307µÄÎ´ÁÐÃûÖÆ³ÉÆ·,°üÀ¨·þ×°²Ã¼ôÑù	305	·¨¹ú	10	Ò»°ãÃ³Ò×	950	Ç§¿Ë	24860	?	1,392,414
202005	63079000	6301ÖÁ6307µÄÎ´ÁÐÃûÖÆ³ÉÆ·,°üÀ¨·þ×°²Ã¼ôÑù	306	°®¶ûÀ¼	10	Ò»°ãÃ³Ò×	8	Ç§¿Ë	14	?	10,231
202005	63079000	6301ÖÁ6307µÄÎ´ÁÐÃûÖÆ³ÉÆ·,°üÀ¨·þ×°²Ã¼ôÑù	307	Òâ´óÀû	10	Ò»°ãÃ³Ò×	2041	Ç§¿Ë	35791	?	950,392
202005	63079000	6301ÖÁ6307µÄÎ´ÁÐÃûÖÆ³ÉÆ·,°üÀ¨·þ×°²Ã¼ôÑù	307	Òâ´óÀû	12	ÆäËû¾èÔùÎï×Ê	200	Ç§¿Ë	12750	?	152,135
202005	63079000	6301ÖÁ6307µÄÎ´ÁÐÃûÖÆ³ÉÆ·,°üÀ¨·þ×°²Ã¼ôÑù	309	ºÉÀ¼	10	Ò»°ãÃ³Ò×	745	Ç§¿Ë	5799	?	138,573
202005	63079000	6301ÖÁ6307µÄÎ´ÁÐÃûÖÆ³ÉÆ·,°üÀ¨·þ×°²Ã¼ôÑù	311	ÆÏÌÑÑÀ	10	Ò»°ãÃ³Ò×	2	Ç§¿Ë	11	?	244
202005	63079000	6301ÖÁ6307µÄÎ´ÁÐÃûÖÆ³ÉÆ·,°üÀ¨·þ×°²Ã¼ôÑù	312	Î÷°àÑÀ	10	Ò»°ãÃ³Ò×	380	Ç§¿Ë	4404	?	1,836,609
202005	63079000	6301ÖÁ6307µÄÎ´ÁÐÃûÖÆ³ÉÆ·,°üÀ¨·þ×°²Ã¼ôÑù	313	°¢¶û°ÍÄáÑÇ	10	Ò»°ãÃ³Ò×	150	Ç§¿Ë	1101	?	29,170
202005	63079000	6301ÖÁ6307µÄÎ´ÁÐÃûÖÆ³ÉÆ·,°üÀ¨·þ×°²Ã¼ôÑù	315	°ÂµØÀû	10	Ò»°ãÃ³Ò×	1	Ç§¿Ë	26	?	432
202005	63079000	6301ÖÁ6307µÄÎ´ÁÐÃûÖÆ³ÉÆ·,°üÀ¨·þ×°²Ã¼ôÑù	316	±£¼ÓÀûÑÇ	10	Ò»°ãÃ³Ò×	3	Ç§¿Ë	500	?	1,969
202005	63079000	6301ÖÁ6307µÄÎ´ÁÐÃûÖÆ³ÉÆ·,°üÀ¨·þ×°²Ã¼ôÑù	318	·ÒÀ¼	10	Ò»°ãÃ³Ò×	164	Ç§¿Ë	2023	?	7,287
202005	63079000	6301ÖÁ6307µÄÎ´ÁÐÃûÖÆ³ÉÆ·,°üÀ¨·þ×°²Ã¼ôÑù	321	ÐÙÑÀÀû	10	Ò»°ãÃ³Ò×	248	Ç§¿Ë	71	?	55,969
202005	63079000	6301ÖÁ6307µÄÎ´ÁÐÃûÖÆ³ÉÆ·,°üÀ¨·þ×°²Ã¼ôÑù	321	ÐÙÑÀÀû	12	ÆäËû¾èÔùÎï×Ê	415	Ç§¿Ë	100000	?	449,314
202005	63079000	6301ÖÁ6307µÄÎ´ÁÐÃûÖÆ³ÉÆ·,°üÀ¨·þ×°²Ã¼ôÑù	327	²¨À¼	10	Ò»°ãÃ³Ò×	65	Ç§¿Ë	10038	?	18,636
202005	63079000	6301ÖÁ6307µÄÎ´ÁÐÃûÖÆ³ÉÆ·,°üÀ¨·þ×°²Ã¼ôÑù	327	²¨À¼	12	ÆäËû¾èÔùÎï×Ê	150	Ç§¿Ë	10000	?	20,000
202005	63079000	6301ÖÁ6307µÄÎ´ÁÐÃûÖÆ³ÉÆ·,°üÀ¨·þ×°²Ã¼ôÑù	328	ÂÞÂíÄáÑÇ	10	Ò»°ãÃ³Ò×	312	Ç§¿Ë	1344	?	126,996
202005	63079000	6301ÖÁ6307µÄÎ´ÁÐÃûÖÆ³ÉÆ·,°üÀ¨·þ×°²Ã¼ôÑù	330	Èðµä	10	Ò»°ãÃ³Ò×	558	Ç§¿Ë	8793	?	87,670
202005	63079000	6301ÖÁ6307µÄÎ´ÁÐÃûÖÆ³ÉÆ·,°üÀ¨·þ×°²Ã¼ôÑù	331	ÈðÊ¿	10	Ò»°ãÃ³Ò×	96	Ç§¿Ë	7955	?	19,703
202005	63079000	6301ÖÁ6307µÄÎ´ÁÐÃûÖÆ³ÉÆ·,°üÀ¨·þ×°²Ã¼ôÑù	334	°®É³ÄáÑÇ	10	Ò»°ãÃ³Ò×	0	Ç§¿Ë	1	?	216
202005	63079000	6301ÖÁ6307µÄÎ´ÁÐÃûÖÆ³ÉÆ·,°üÀ¨·þ×°²Ã¼ôÑù	336	Á¢ÌÕÍð	10	Ò»°ãÃ³Ò×	0	Ç§¿Ë	1	?	207
202005	63079000	6301ÖÁ6307µÄÎ´ÁÐÃûÖÆ³ÉÆ·,°üÀ¨·þ×°²Ã¼ôÑù	337	¸ñÂ³¼ªÑÇ	10	Ò»°ãÃ³Ò×	1	Ç§¿Ë	2	?	1,003
202005	63079000	6301ÖÁ6307µÄÎ´ÁÐÃûÖÆ³ÉÆ·,°üÀ¨·þ×°²Ã¼ôÑù	344	¶íÂÞË¹Áª°î	10	Ò»°ãÃ³Ò×	4511	Ç§¿Ë	1795233	?	4,963,681
202005	63079000	6301ÖÁ6307µÄÎ´ÁÐÃûÖÆ³ÉÆ·,°üÀ¨·þ×°²Ã¼ôÑù	344	¶íÂÞË¹Áª°î	12	ÆäËû¾èÔùÎï×Ê	78	Ç§¿Ë	6000	?	16,188
202005	63079000	6301ÖÁ6307µÄÎ´ÁÐÃûÖÆ³ÉÆ·,°üÀ¨·þ×°²Ã¼ôÑù	350	Ë¹ÂåÎÄÄáÑÇ	10	Ò»°ãÃ³Ò×	3	Ç§¿Ë	270	?	3,125
202005	63079000	6301ÖÁ6307µÄÎ´ÁÐÃûÖÆ³ÉÆ·,°üÀ¨·þ×°²Ã¼ôÑù	352	½Ý¿Ë	10	Ò»°ãÃ³Ò×	12	Ç§¿Ë	32	?	4,378
202005	63079000	6301ÖÁ6307µÄÎ´ÁÐÃûÖÆ³ÉÆ·,°üÀ¨·þ×°²Ã¼ôÑù	353	Ë¹Âå·¥¿Ë	10	Ò»°ãÃ³Ò×	28	Ç§¿Ë	10113	?	21,409
202005	63079000	6301ÖÁ6307µÄÎ´ÁÐÃûÖÆ³ÉÆ·,°üÀ¨·þ×°²Ã¼ôÑù	354	±±ÂíÆä¶Ù¹²ºÍ¹ú	10	Ò»°ãÃ³Ò×	5	Ç§¿Ë	3	?	2,931
202005	63079000	6301ÖÁ6307µÄÎ´ÁÐÃûÖÆ³ÉÆ·,°üÀ¨·þ×°²Ã¼ôÑù	358	Èû¶ûÎ¬ÑÇ	10	Ò»°ãÃ³Ò×	0	Ç§¿Ë	2	?	133
202005	63079000	6301ÖÁ6307µÄÎ´ÁÐÃûÖÆ³ÉÆ·,°üÀ¨·þ×°²Ã¼ôÑù	410	°ÍÎ÷	10	Ò»°ãÃ³Ò×	168	Ç§¿Ë	32920	?	61,699
202005	63079000	6301ÖÁ6307µÄÎ´ÁÐÃûÖÆ³ÉÆ·,°üÀ¨·þ×°²Ã¼ôÑù	410	°ÍÎ÷	12	ÆäËû¾èÔùÎï×Ê	238	Ç§¿Ë	105000	?	15,523
202005	63079000	6301ÖÁ6307µÄÎ´ÁÐÃûÖÆ³ÉÆ·,°üÀ¨·þ×°²Ã¼ôÑù	412	ÖÇÀû	10	Ò»°ãÃ³Ò×	2	Ç§¿Ë	24	?	37
202005	63079000	6301ÖÁ6307µÄÎ´ÁÐÃûÖÆ³ÉÆ·,°üÀ¨·þ×°²Ã¼ôÑù	412	ÖÇÀû	12	ÆäËû¾èÔùÎï×Ê	252	Ç§¿Ë	100000	?	70,402
202005	63079000	6301ÖÁ6307µÄÎ´ÁÐÃûÖÆ³ÉÆ·,°üÀ¨·þ×°²Ã¼ôÑù	413	¸çÂ×±ÈÑÇ	10	Ò»°ãÃ³Ò×	8240	Ç§¿Ë	2512552	?	4,050,604
202005	63079000	6301ÖÁ6307µÄÎ´ÁÐÃûÖÆ³ÉÆ·,°üÀ¨·þ×°²Ã¼ôÑù	418	¶àÃ×Äá¼Ó¹²ºÍ¹ú	10	Ò»°ãÃ³Ò×	144	Ç§¿Ë	817	?	9,655
202005	63079000	6301ÖÁ6307µÄÎ´ÁÐÃûÖÆ³ÉÆ·,°üÀ¨·þ×°²Ã¼ôÑù	429	Ä«Î÷¸ç	10	Ò»°ãÃ³Ò×	850	Ç§¿Ë	38400	?	359,211
202005	63079000	6301ÖÁ6307µÄÎ´ÁÐÃûÖÆ³ÉÆ·,°üÀ¨·þ×°²Ã¼ôÑù	429	Ä«Î÷¸ç	12	ÆäËû¾èÔùÎï×Ê	119	Ç§¿Ë	26350	?	92,272
202005	63079000	6301ÖÁ6307µÄÎ´ÁÐÃûÖÆ³ÉÆ·,°üÀ¨·þ×°²Ã¼ôÑù	434	ÃØÂ³	10	Ò»°ãÃ³Ò×	791	Ç§¿Ë	148182	?	642,801
202005	63079000	6301ÖÁ6307µÄÎ´ÁÐÃûÖÆ³ÉÆ·,°üÀ¨·þ×°²Ã¼ôÑù	501	¼ÓÄÃ´ó	10	Ò»°ãÃ³Ò×	326	Ç§¿Ë	41523	?	143,023
202005	63079000	6301ÖÁ6307µÄÎ´ÁÐÃûÖÆ³ÉÆ·,°üÀ¨·þ×°²Ã¼ôÑù	501	¼ÓÄÃ´ó	12	ÆäËû¾èÔùÎï×Ê	196	Ç§¿Ë	43829	?	173,711
202005	63079000	6301ÖÁ6307µÄÎ´ÁÐÃûÖÆ³ÉÆ·,°üÀ¨·þ×°²Ã¼ôÑù	502	ÃÀ¹ú	10	Ò»°ãÃ³Ò×	3155	Ç§¿Ë	282164	?	1,637,598
202005	63079000	6301ÖÁ6307µÄÎ´ÁÐÃûÖÆ³ÉÆ·,°üÀ¨·þ×°²Ã¼ôÑù	502	ÃÀ¹ú	12	ÆäËû¾èÔùÎï×Ê	4339	Ç§¿Ë	753350	?	4,998,867
202005	63079000	6301ÖÁ6307µÄÎ´ÁÐÃûÖÆ³ÉÆ·,°üÀ¨·þ×°²Ã¼ôÑù	601	°Ä´óÀûÑÇ	10	Ò»°ãÃ³Ò×	7	Ç§¿Ë	464	?	8,856
202005	63079000	6301ÖÁ6307µÄÎ´ÁÐÃûÖÆ³ÉÆ·,°üÀ¨·þ×°²Ã¼ôÑù	601	°Ä´óÀûÑÇ	12	ÆäËû¾èÔùÎï×Ê	1067	Ç§¿Ë	302302	?	711,409
202005	63079000	6301ÖÁ6307µÄÎ´ÁÐÃûÖÆ³ÉÆ·,°üÀ¨·þ×°²Ã¼ôÑù	609	ÐÂÎ÷À¼	10	Ò»°ãÃ³Ò×	14	Ç§¿Ë	43	?	2,742
202005	63079000	6301ÖÁ6307µÄÎ´ÁÐÃûÖÆ³ÉÆ·,°üÀ¨·þ×°²Ã¼ôÑù	609	ÐÂÎ÷À¼	12	ÆäËû¾èÔùÎï×Ê	35	Ç§¿Ë	9150	?	32,740
202005	63079000	6301ÖÁ6307µÄÎ´ÁÐÃûÖÆ³ÉÆ·,°üÀ¨·þ×°²Ã¼ôÑù	701	¹ú(µØ)±ð²»Ïê	10	Ò»°ãÃ³Ò×	4	Ç§¿Ë	40	?	364
202006	63079000	6301ÖÁ6307µÄÎ´ÁÐÃûÖÆ³ÉÆ·,°üÀ¨·þ×°²Ã¼ôÑù	106	Ãåµé	10	Ò»°ãÃ³Ò×	4551	Ç§¿Ë	34600	?	273,648
202006	63079000	6301ÖÁ6307µÄÎ´ÁÐÃûÖÆ³ÉÆ·,°üÀ¨·þ×°²Ã¼ôÑù	107	¼íÆÒÕ¯	10	Ò»°ãÃ³Ò×	7789	Ç§¿Ë	2061139	?	1,536,527
202006	63079000	6301ÖÁ6307µÄÎ´ÁÐÃûÖÆ³ÉÆ·,°üÀ¨·þ×°²Ã¼ôÑù	107	¼íÆÒÕ¯	12	ÆäËû¾èÔùÎï×Ê	100	Ç§¿Ë	41650	?	90,000
202006	63079000	6301ÖÁ6307µÄÎ´ÁÐÃûÖÆ³ÉÆ·,°üÀ¨·þ×°²Ã¼ôÑù	110	ÖÐ¹úÏã¸Û	10	Ò»°ãÃ³Ò×	1166	Ç§¿Ë	285315	?	462,326
202006	63079000	6301ÖÁ6307µÄÎ´ÁÐÃûÖÆ³ÉÆ·,°üÀ¨·þ×°²Ã¼ôÑù	110	ÖÐ¹úÏã¸Û	12	ÆäËû¾èÔùÎï×Ê	19	Ç§¿Ë	3200	?	59,942
202006	63079000	6301ÖÁ6307µÄÎ´ÁÐÃûÖÆ³ÉÆ·,°üÀ¨·þ×°²Ã¼ôÑù	111	Ó¡¶È	10	Ò»°ãÃ³Ò×	2650	Ç§¿Ë	22021	?	551,987
202006	63079000	6301ÖÁ6307µÄÎ´ÁÐÃûÖÆ³ÉÆ·,°üÀ¨·þ×°²Ã¼ôÑù	111	Ó¡¶È	12	ÆäËû¾èÔùÎï×Ê	15	Ç§¿Ë	1650	?	2,960
202006	63079000	6301ÖÁ6307µÄÎ´ÁÐÃûÖÆ³ÉÆ·,°üÀ¨·þ×°²Ã¼ôÑù	112	Ó¡¶ÈÄáÎ÷ÑÇ	10	Ò»°ãÃ³Ò×	416	Ç§¿Ë	104725	?	115,658
202006	63079000	6301ÖÁ6307µÄÎ´ÁÐÃûÖÆ³ÉÆ·,°üÀ¨·þ×°²Ã¼ôÑù	112	Ó¡¶ÈÄáÎ÷ÑÇ	12	ÆäËû¾èÔùÎï×Ê	792	Ç§¿Ë	247500	?	226,624
202006	63079000	6301ÖÁ6307µÄÎ´ÁÐÃûÖÆ³ÉÆ·,°üÀ¨·þ×°²Ã¼ôÑù	115	ÒÔÉ«ÁÐ	10	Ò»°ãÃ³Ò×	60	Ç§¿Ë	6000	?	19,201
202006	63079000	6301ÖÁ6307µÄÎ´ÁÐÃûÖÆ³ÉÆ·,°üÀ¨·þ×°²Ã¼ôÑù	115	ÒÔÉ«ÁÐ	12	ÆäËû¾èÔùÎï×Ê	96	Ç§¿Ë	19920	?	100,809
202006	63079000	6301ÖÁ6307µÄÎ´ÁÐÃûÖÆ³ÉÆ·,°üÀ¨·þ×°²Ã¼ôÑù	116	ÈÕ±¾	10	Ò»°ãÃ³Ò×	18555	Ç§¿Ë	3121830	?	9,198,485
202006	63079000	6301ÖÁ6307µÄÎ´ÁÐÃûÖÆ³ÉÆ·,°üÀ¨·þ×°²Ã¼ôÑù	116	ÈÕ±¾	12	ÆäËû¾èÔùÎï×Ê	1544	Ç§¿Ë	399860	?	861,727
202006	63079000	6301ÖÁ6307µÄÎ´ÁÐÃûÖÆ³ÉÆ·,°üÀ¨·þ×°²Ã¼ôÑù	122	ÂíÀ´Î÷ÑÇ	10	Ò»°ãÃ³Ò×	10	Ç§¿Ë	250	?	3,308
202006	63079000	6301ÖÁ6307µÄÎ´ÁÐÃûÖÆ³ÉÆ·,°üÀ¨·þ×°²Ã¼ôÑù	122	ÂíÀ´Î÷ÑÇ	12	ÆäËû¾èÔùÎï×Ê	98	Ç§¿Ë	9000	?	40,635
202006	63079000	6301ÖÁ6307µÄÎ´ÁÐÃûÖÆ³ÉÆ·,°üÀ¨·þ×°²Ã¼ôÑù	125	Äá²´¶ûÁª°îÃñÖ÷¹²ºÍ¹ú	10	Ò»°ãÃ³Ò×	1	Ç§¿Ë	3	?	648
202006	63079000	6301ÖÁ6307µÄÎ´ÁÐÃûÖÆ³ÉÆ·,°üÀ¨·þ×°²Ã¼ôÑù	126	°¢Âü	12	ÆäËû¾èÔùÎï×Ê	27	Ç§¿Ë	7400	?	14,830
202006	63079000	6301ÖÁ6307µÄÎ´ÁÐÃûÖÆ³ÉÆ·,°üÀ¨·þ×°²Ã¼ôÑù	127	°Í»ùË¹Ì¹	10	Ò»°ãÃ³Ò×	8	Ç§¿Ë	351	?	17,903
202006	63079000	6301ÖÁ6307µÄÎ´ÁÐÃûÖÆ³ÉÆ·,°üÀ¨·þ×°²Ã¼ôÑù	129	·ÆÂÉ±ö	10	Ò»°ãÃ³Ò×	792	Ç§¿Ë	1915601	?	783,946
202006	63079000	6301ÖÁ6307µÄÎ´ÁÐÃûÖÆ³ÉÆ·,°üÀ¨·þ×°²Ã¼ôÑù	129	·ÆÂÉ±ö	12	ÆäËû¾èÔùÎï×Ê	158	Ç§¿Ë	26600	?	138,211
202006	63079000	6301ÖÁ6307µÄÎ´ÁÐÃûÖÆ³ÉÆ·,°üÀ¨·þ×°²Ã¼ôÑù	132	ÐÂ¼ÓÆÂ	12	ÆäËû¾èÔùÎï×Ê	20	Ç§¿Ë	21500	?	62,002
202006	63079000	6301ÖÁ6307µÄÎ´ÁÐÃûÖÆ³ÉÆ·,°üÀ¨·þ×°²Ã¼ôÑù	133	º«¹ú	10	Ò»°ãÃ³Ò×	19059	Ç§¿Ë	2245222	?	14,800,530
202006	63079000	6301ÖÁ6307µÄÎ´ÁÐÃûÖÆ³ÉÆ·,°üÀ¨·þ×°²Ã¼ôÑù	133	º«¹ú	12	ÆäËû¾èÔùÎï×Ê	2430	Ç§¿Ë	288650	?	2,342,818
202006	63079000	6301ÖÁ6307µÄÎ´ÁÐÃûÖÆ³ÉÆ·,°üÀ¨·þ×°²Ã¼ôÑù	134	Ë¹ÀïÀ¼¿¨	10	Ò»°ãÃ³Ò×	1	Ç§¿Ë	19	?	1,601
202006	63079000	6301ÖÁ6307µÄÎ´ÁÐÃûÖÆ³ÉÆ·,°üÀ¨·þ×°²Ã¼ôÑù	136	Ì©¹ú	10	Ò»°ãÃ³Ò×	4054	Ç§¿Ë	183499	?	2,317,176
202006	63079000	6301ÖÁ6307µÄÎ´ÁÐÃûÖÆ³ÉÆ·,°üÀ¨·þ×°²Ã¼ôÑù	136	Ì©¹ú	12	ÆäËû¾èÔùÎï×Ê	33	Ç§¿Ë	2500	?	27,510
202006	63079000	6301ÖÁ6307µÄÎ´ÁÐÃûÖÆ³ÉÆ·,°üÀ¨·þ×°²Ã¼ôÑù	137	ÍÁ¶úÆä	10	Ò»°ãÃ³Ò×	298	Ç§¿Ë	7273	?	105,457
202006	63079000	6301ÖÁ6307µÄÎ´ÁÐÃûÖÆ³ÉÆ·,°üÀ¨·þ×°²Ã¼ôÑù	138	°¢ÁªÇõ	10	Ò»°ãÃ³Ò×	240	Ç§¿Ë	16002	?	127,926
202006	63079000	6301ÖÁ6307µÄÎ´ÁÐÃûÖÆ³ÉÆ·,°üÀ¨·þ×°²Ã¼ôÑù	141	Ô½ÄÏ	10	Ò»°ãÃ³Ò×	20691	Ç§¿Ë	1119797	?	2,899,125
202006	63079000	6301ÖÁ6307µÄÎ´ÁÐÃûÖÆ³ÉÆ·,°üÀ¨·þ×°²Ã¼ôÑù	141	Ô½ÄÏ	12	ÆäËû¾èÔùÎï×Ê	395	Ç§¿Ë	77500	?	132,252
202006	63079000	6301ÖÁ6307µÄÎ´ÁÐÃûÖÆ³ÉÆ·,°üÀ¨·þ×°²Ã¼ôÑù	142	ÖÐ¹ú	10	Ò»°ãÃ³Ò×	52668	Ç§¿Ë	7127335	?	18,692,881
202006	63079000	6301ÖÁ6307µÄÎ´ÁÐÃûÖÆ³ÉÆ·,°üÀ¨·þ×°²Ã¼ôÑù	142	ÖÐ¹ú	12	ÆäËû¾èÔùÎï×Ê	5322	Ç§¿Ë	1249905	?	3,311,858
202006	63079000	6301ÖÁ6307µÄÎ´ÁÐÃûÖÆ³ÉÆ·,°üÀ¨·þ×°²Ã¼ôÑù	143	ÖÐ¹úÌ¨Íå	10	Ò»°ãÃ³Ò×	6470	Ç§¿Ë	751681	?	1,439,920
202006	63079000	6301ÖÁ6307µÄÎ´ÁÐÃûÖÆ³ÉÆ·,°üÀ¨·þ×°²Ã¼ôÑù	143	ÖÐ¹úÌ¨Íå	12	ÆäËû¾èÔùÎï×Ê	30	Ç§¿Ë	3500	?	27,864
202006	63079000	6301ÖÁ6307µÄÎ´ÁÐÃûÖÆ³ÉÆ·,°üÀ¨·þ×°²Ã¼ôÑù	145	¹þÈø¿ËË¹Ì¹	10	Ò»°ãÃ³Ò×	502	Ç§¿Ë	33000	?	1,155,000
202006	63079000	6301ÖÁ6307µÄÎ´ÁÐÃûÖÆ³ÉÆ·,°üÀ¨·þ×°²Ã¼ôÑù	146	¼ª¶û¼ªË¹Ë¹Ì¹	10	Ò»°ãÃ³Ò×	579	Ç§¿Ë	289950	?	875,930
202006	63079000	6301ÖÁ6307µÄÎ´ÁÐÃûÖÆ³ÉÆ·,°üÀ¨·þ×°²Ã¼ôÑù	146	¼ª¶û¼ªË¹Ë¹Ì¹	11	¹ú¼Ò¼ä¡¢¹ú¼Ê×éÖ¯ÎÞ³¥Ô®ÖúºÍÔùËÍµÄÎï×Ê	782	Ç§¿Ë	313250	?	100,048
202006	63079000	6301ÖÁ6307µÄÎ´ÁÐÃûÖÆ³ÉÆ·,°üÀ¨·þ×°²Ã¼ôÑù	215	°£¼°	10	Ò»°ãÃ³Ò×	2869	Ç§¿Ë	952550	?	1,716,348
202006	63079000	6301ÖÁ6307µÄÎ´ÁÐÃûÖÆ³ÉÆ·,°üÀ¨·þ×°²Ã¼ôÑù	227	Âí´ï¼ÓË¹¼Ó	10	Ò»°ãÃ³Ò×	0	Ç§¿Ë	3	?	955
202006	63079000	6301ÖÁ6307µÄÎ´ÁÐÃûÖÆ³ÉÆ·,°üÀ¨·þ×°²Ã¼ôÑù	231	Ã«ÀïÇóË¹	10	Ò»°ãÃ³Ò×	38	Ç§¿Ë	58	?	17,847
202006	63079000	6301ÖÁ6307µÄÎ´ÁÐÃûÖÆ³ÉÆ·,°üÀ¨·þ×°²Ã¼ôÑù	232	Ä¦Âå¸ç	10	Ò»°ãÃ³Ò×	0	Ç§¿Ë	9	?	282
202006	63079000	6301ÖÁ6307µÄÎ´ÁÐÃûÖÆ³ÉÆ·,°üÀ¨·þ×°²Ã¼ôÑù	232	Ä¦Âå¸ç	12	ÆäËû¾èÔùÎï×Ê	100	Ç§¿Ë	5760	?	35,271
202006	63079000	6301ÖÁ6307µÄÎ´ÁÐÃûÖÆ³ÉÆ·,°üÀ¨·þ×°²Ã¼ôÑù	244	ÄÏ·Ç	10	Ò»°ãÃ³Ò×	2070	Ç§¿Ë	138000	?	1,640,085
202006	63079000	6301ÖÁ6307µÄÎ´ÁÐÃûÖÆ³ÉÆ·,°üÀ¨·þ×°²Ã¼ôÑù	249	Í»ÄáË¹	10	Ò»°ãÃ³Ò×	343	Ç§¿Ë	1178	?	18,281
202006	63079000	6301ÖÁ6307µÄÎ´ÁÐÃûÖÆ³ÉÆ·,°üÀ¨·þ×°²Ã¼ôÑù	301	±ÈÀûÊ±	10	Ò»°ãÃ³Ò×	53	Ç§¿Ë	7569	?	53,299
202006	63079000	6301ÖÁ6307µÄÎ´ÁÐÃûÖÆ³ÉÆ·,°üÀ¨·þ×°²Ã¼ôÑù	301	±ÈÀûÊ±	12	ÆäËû¾èÔùÎï×Ê	7	Ç§¿Ë	1650	?	3,850
202006	63079000	6301ÖÁ6307µÄÎ´ÁÐÃûÖÆ³ÉÆ·,°üÀ¨·þ×°²Ã¼ôÑù	302	µ¤Âó	10	Ò»°ãÃ³Ò×	49	Ç§¿Ë	100	?	16,910
202006	63079000	6301ÖÁ6307µÄÎ´ÁÐÃûÖÆ³ÉÆ·,°üÀ¨·þ×°²Ã¼ôÑù	303	Ó¢¹ú	10	Ò»°ãÃ³Ò×	1439	Ç§¿Ë	20277	?	681,888
202006	63079000	6301ÖÁ6307µÄÎ´ÁÐÃûÖÆ³ÉÆ·,°üÀ¨·þ×°²Ã¼ôÑù	303	Ó¢¹ú	12	ÆäËû¾èÔùÎï×Ê	496	Ç§¿Ë	23663	?	430,600
202006	63079000	6301ÖÁ6307µÄÎ´ÁÐÃûÖÆ³ÉÆ·,°üÀ¨·þ×°²Ã¼ôÑù	304	µÂ¹ú	10	Ò»°ãÃ³Ò×	8978	Ç§¿Ë	317535	?	3,639,924
202006	63079000	6301ÖÁ6307µÄÎ´ÁÐÃûÖÆ³ÉÆ·,°üÀ¨·þ×°²Ã¼ôÑù	304	µÂ¹ú	12	ÆäËû¾èÔùÎï×Ê	1527	Ç§¿Ë	51301	?	887,394
202006	63079000	6301ÖÁ6307µÄÎ´ÁÐÃûÖÆ³ÉÆ·,°üÀ¨·þ×°²Ã¼ôÑù	305	·¨¹ú	10	Ò»°ãÃ³Ò×	987	Ç§¿Ë	201547	?	1,227,089
202006	63079000	6301ÖÁ6307µÄÎ´ÁÐÃûÖÆ³ÉÆ·,°üÀ¨·þ×°²Ã¼ôÑù	305	·¨¹ú	12	ÆäËû¾èÔùÎï×Ê	615	Ç§¿Ë	122690	?	542,025
202006	63079000	6301ÖÁ6307µÄÎ´ÁÐÃûÖÆ³ÉÆ·,°üÀ¨·þ×°²Ã¼ôÑù	306	°®¶ûÀ¼	12	ÆäËû¾èÔùÎï×Ê	35	Ç§¿Ë	1000	?	19,389
202006	63079000	6301ÖÁ6307µÄÎ´ÁÐÃûÖÆ³ÉÆ·,°üÀ¨·þ×°²Ã¼ôÑù	307	Òâ´óÀû	10	Ò»°ãÃ³Ò×	13475	Ç§¿Ë	145831	?	2,625,791
202006	63079000	6301ÖÁ6307µÄÎ´ÁÐÃûÖÆ³ÉÆ·,°üÀ¨·þ×°²Ã¼ôÑù	307	Òâ´óÀû	12	ÆäËû¾èÔùÎï×Ê	24	Ç§¿Ë	1306	?	26,217
202006	63079000	6301ÖÁ6307µÄÎ´ÁÐÃûÖÆ³ÉÆ·,°üÀ¨·þ×°²Ã¼ôÑù	309	ºÉÀ¼	10	Ò»°ãÃ³Ò×	8	Ç§¿Ë	32	?	13,778
202006	63079000	6301ÖÁ6307µÄÎ´ÁÐÃûÖÆ³ÉÆ·,°üÀ¨·þ×°²Ã¼ôÑù	309	ºÉÀ¼	12	ÆäËû¾èÔùÎï×Ê	25	Ç§¿Ë	1500	?	45,953
202006	63079000	6301ÖÁ6307µÄÎ´ÁÐÃûÖÆ³ÉÆ·,°üÀ¨·þ×°²Ã¼ôÑù	310	Ï£À°	10	Ò»°ãÃ³Ò×	0	Ç§¿Ë	2	?	229
202006	63079000	6301ÖÁ6307µÄÎ´ÁÐÃûÖÆ³ÉÆ·,°üÀ¨·þ×°²Ã¼ôÑù	311	ÆÏÌÑÑÀ	10	Ò»°ãÃ³Ò×	3	Ç§¿Ë	60	?	13,534
202006	63079000	6301ÖÁ6307µÄÎ´ÁÐÃûÖÆ³ÉÆ·,°üÀ¨·þ×°²Ã¼ôÑù	312	Î÷°àÑÀ	10	Ò»°ãÃ³Ò×	113	Ç§¿Ë	3531	?	2,871,503
202006	63079000	6301ÖÁ6307µÄÎ´ÁÐÃûÖÆ³ÉÆ·,°üÀ¨·þ×°²Ã¼ôÑù	312	Î÷°àÑÀ	12	ÆäËû¾èÔùÎï×Ê	5	Ç§¿Ë	500	?	7,910
202006	63079000	6301ÖÁ6307µÄÎ´ÁÐÃûÖÆ³ÉÆ·,°üÀ¨·þ×°²Ã¼ôÑù	315	°ÂµØÀû	10	Ò»°ãÃ³Ò×	17	Ç§¿Ë	207	?	28,157
202006	63079000	6301ÖÁ6307µÄÎ´ÁÐÃûÖÆ³ÉÆ·,°üÀ¨·þ×°²Ã¼ôÑù	316	±£¼ÓÀûÑÇ	10	Ò»°ãÃ³Ò×	130	Ç§¿Ë	741	?	100,108
202006	63079000	6301ÖÁ6307µÄÎ´ÁÐÃûÖÆ³ÉÆ·,°üÀ¨·þ×°²Ã¼ôÑù	318	·ÒÀ¼	10	Ò»°ãÃ³Ò×	27	Ç§¿Ë	24	?	1,509
202006	63079000	6301ÖÁ6307µÄÎ´ÁÐÃûÖÆ³ÉÆ·,°üÀ¨·þ×°²Ã¼ôÑù	321	ÐÙÑÀÀû	10	Ò»°ãÃ³Ò×	512	Ç§¿Ë	14434	?	196,073
202006	63079000	6301ÖÁ6307µÄÎ´ÁÐÃûÖÆ³ÉÆ·,°üÀ¨·þ×°²Ã¼ôÑù	321	ÐÙÑÀÀû	12	ÆäËû¾èÔùÎï×Ê	300	Ç§¿Ë	80000	?	36,461
202006	63079000	6301ÖÁ6307µÄÎ´ÁÐÃûÖÆ³ÉÆ·,°üÀ¨·þ×°²Ã¼ôÑù	327	²¨À¼	10	Ò»°ãÃ³Ò×	230	Ç§¿Ë	4918	?	86,285
202006	63079000	6301ÖÁ6307µÄÎ´ÁÐÃûÖÆ³ÉÆ·,°üÀ¨·þ×°²Ã¼ôÑù	327	²¨À¼	12	ÆäËû¾èÔùÎï×Ê	783	Ç§¿Ë	18631	?	616,128
202006	63079000	6301ÖÁ6307µÄÎ´ÁÐÃûÖÆ³ÉÆ·,°üÀ¨·þ×°²Ã¼ôÑù	328	ÂÞÂíÄáÑÇ	10	Ò»°ãÃ³Ò×	389	Ç§¿Ë	992	?	148,739
202006	63079000	6301ÖÁ6307µÄÎ´ÁÐÃûÖÆ³ÉÆ·,°üÀ¨·þ×°²Ã¼ôÑù	328	ÂÞÂíÄáÑÇ	12	ÆäËû¾èÔùÎï×Ê	34	Ç§¿Ë	10000	?	15,114
202006	63079000	6301ÖÁ6307µÄÎ´ÁÐÃûÖÆ³ÉÆ·,°üÀ¨·þ×°²Ã¼ôÑù	330	Èðµä	10	Ò»°ãÃ³Ò×	245	Ç§¿Ë	4009	?	47,769
202006	63079000	6301ÖÁ6307µÄÎ´ÁÐÃûÖÆ³ÉÆ·,°üÀ¨·þ×°²Ã¼ôÑù	331	ÈðÊ¿	10	Ò»°ãÃ³Ò×	456	Ç§¿Ë	8806	?	43,796
202006	63079000	6301ÖÁ6307µÄÎ´ÁÐÃûÖÆ³ÉÆ·,°üÀ¨·þ×°²Ã¼ôÑù	334	°®É³ÄáÑÇ	10	Ò»°ãÃ³Ò×	1	Ç§¿Ë	5	?	1,026
202006	63079000	6301ÖÁ6307µÄÎ´ÁÐÃûÖÆ³ÉÆ·,°üÀ¨·þ×°²Ã¼ôÑù	340	°×¶íÂÞË¹	12	ÆäËû¾èÔùÎï×Ê	472	Ç§¿Ë	29006	?	242,274
202006	63079000	6301ÖÁ6307µÄÎ´ÁÐÃûÖÆ³ÉÆ·,°üÀ¨·þ×°²Ã¼ôÑù	344	¶íÂÞË¹Áª°î	10	Ò»°ãÃ³Ò×	3394	Ç§¿Ë	1048004	?	3,437,137
202006	63079000	6301ÖÁ6307µÄÎ´ÁÐÃûÖÆ³ÉÆ·,°üÀ¨·þ×°²Ã¼ôÑù	344	¶íÂÞË¹Áª°î	12	ÆäËû¾èÔùÎï×Ê	297	Ç§¿Ë	133700	?	379,067
202006	63079000	6301ÖÁ6307µÄÎ´ÁÐÃûÖÆ³ÉÆ·,°üÀ¨·þ×°²Ã¼ôÑù	347	ÎÚ¿ËÀ¼	10	Ò»°ãÃ³Ò×	4059	Ç§¿Ë	367750	?	5,384,673
202006	63079000	6301ÖÁ6307µÄÎ´ÁÐÃûÖÆ³ÉÆ·,°üÀ¨·þ×°²Ã¼ôÑù	350	Ë¹ÂåÎÄÄáÑÇ	10	Ò»°ãÃ³Ò×	4	Ç§¿Ë	31	?	6,160
202006	63079000	6301ÖÁ6307µÄÎ´ÁÐÃûÖÆ³ÉÆ·,°üÀ¨·þ×°²Ã¼ôÑù	352	½Ý¿Ë	10	Ò»°ãÃ³Ò×	30	Ç§¿Ë	101	?	15,925
202006	63079000	6301ÖÁ6307µÄÎ´ÁÐÃûÖÆ³ÉÆ·,°üÀ¨·þ×°²Ã¼ôÑù	352	½Ý¿Ë	12	ÆäËû¾èÔùÎï×Ê	300	Ç§¿Ë	26300	?	223,222
202006	63079000	6301ÖÁ6307µÄÎ´ÁÐÃûÖÆ³ÉÆ·,°üÀ¨·þ×°²Ã¼ôÑù	353	Ë¹Âå·¥¿Ë	10	Ò»°ãÃ³Ò×	57	Ç§¿Ë	66010	?	50,943
202006	63079000	6301ÖÁ6307µÄÎ´ÁÐÃûÖÆ³ÉÆ·,°üÀ¨·þ×°²Ã¼ôÑù	358	Èû¶ûÎ¬ÑÇ	10	Ò»°ãÃ³Ò×	0	Ç§¿Ë	2	?	133
202006	63079000	6301ÖÁ6307µÄÎ´ÁÐÃûÖÆ³ÉÆ·,°üÀ¨·þ×°²Ã¼ôÑù	410	°ÍÎ÷	10	Ò»°ãÃ³Ò×	0	Ç§¿Ë	2	?	4,181
202006	63079000	6301ÖÁ6307µÄÎ´ÁÐÃûÖÆ³ÉÆ·,°üÀ¨·þ×°²Ã¼ôÑù	410	°ÍÎ÷	12	ÆäËû¾èÔùÎï×Ê	730	Ç§¿Ë	247800	?	371,809
202006	63079000	6301ÖÁ6307µÄÎ´ÁÐÃûÖÆ³ÉÆ·,°üÀ¨·þ×°²Ã¼ôÑù	412	ÖÇÀû	12	ÆäËû¾èÔùÎï×Ê	35	Ç§¿Ë	2920	?	38,272
202006	63079000	6301ÖÁ6307µÄÎ´ÁÐÃûÖÆ³ÉÆ·,°üÀ¨·þ×°²Ã¼ôÑù	413	¸çÂ×±ÈÑÇ	10	Ò»°ãÃ³Ò×	25	Ç§¿Ë	502	?	10,021
202006	63079000	6301ÖÁ6307µÄÎ´ÁÐÃûÖÆ³ÉÆ·,°üÀ¨·þ×°²Ã¼ôÑù	418	¶àÃ×Äá¼Ó¹²ºÍ¹ú	10	Ò»°ãÃ³Ò×	0	Ç§¿Ë	1	?	871
202006	63079000	6301ÖÁ6307µÄÎ´ÁÐÃûÖÆ³ÉÆ·,°üÀ¨·þ×°²Ã¼ôÑù	423	Î£µØÂíÀ­	10	Ò»°ãÃ³Ò×	10	Ç§¿Ë	47	?	1,667
202006	63079000	6301ÖÁ6307µÄÎ´ÁÐÃûÖÆ³ÉÆ·,°üÀ¨·þ×°²Ã¼ôÑù	429	Ä«Î÷¸ç	10	Ò»°ãÃ³Ò×	608	Ç§¿Ë	36390	?	237,370
202006	63079000	6301ÖÁ6307µÄÎ´ÁÐÃûÖÆ³ÉÆ·,°üÀ¨·þ×°²Ã¼ôÑù	429	Ä«Î÷¸ç	12	ÆäËû¾èÔùÎï×Ê	9	Ç§¿Ë	400	?	1,644
202006	63079000	6301ÖÁ6307µÄÎ´ÁÐÃûÖÆ³ÉÆ·,°üÀ¨·þ×°²Ã¼ôÑù	434	ÃØÂ³	10	Ò»°ãÃ³Ò×	591	Ç§¿Ë	4635	?	733,825
202006	63079000	6301ÖÁ6307µÄÎ´ÁÐÃûÖÆ³ÉÆ·,°üÀ¨·þ×°²Ã¼ôÑù	434	ÃØÂ³	12	ÆäËû¾èÔùÎï×Ê	12	Ç§¿Ë	4000	?	10,400
202006	63079000	6301ÖÁ6307µÄÎ´ÁÐÃûÖÆ³ÉÆ·,°üÀ¨·þ×°²Ã¼ôÑù	501	¼ÓÄÃ´ó	10	Ò»°ãÃ³Ò×	820	Ç§¿Ë	89595	?	664,430
202006	63079000	6301ÖÁ6307µÄÎ´ÁÐÃûÖÆ³ÉÆ·,°üÀ¨·þ×°²Ã¼ôÑù	501	¼ÓÄÃ´ó	12	ÆäËû¾èÔùÎï×Ê	235	Ç§¿Ë	47192	?	281,164
202006	63079000	6301ÖÁ6307µÄÎ´ÁÐÃûÖÆ³ÉÆ·,°üÀ¨·þ×°²Ã¼ôÑù	502	ÃÀ¹ú	10	Ò»°ãÃ³Ò×	5968	Ç§¿Ë	448976	?	2,914,524
202006	63079000	6301ÖÁ6307µÄÎ´ÁÐÃûÖÆ³ÉÆ·,°üÀ¨·þ×°²Ã¼ôÑù	502	ÃÀ¹ú	12	ÆäËû¾èÔùÎï×Ê	1268	Ç§¿Ë	173881	?	927,031
202006	63079000	6301ÖÁ6307µÄÎ´ÁÐÃûÖÆ³ÉÆ·,°üÀ¨·þ×°²Ã¼ôÑù	601	°Ä´óÀûÑÇ	10	Ò»°ãÃ³Ò×	5	Ç§¿Ë	3	?	3,868
202006	63079000	6301ÖÁ6307µÄÎ´ÁÐÃûÖÆ³ÉÆ·,°üÀ¨·þ×°²Ã¼ôÑù	601	°Ä´óÀûÑÇ	12	ÆäËû¾èÔùÎï×Ê	71	Ç§¿Ë	5000	?	4,608
202006	63079000	6301ÖÁ6307µÄÎ´ÁÐÃûÖÆ³ÉÆ·,°üÀ¨·þ×°²Ã¼ôÑù	609	ÐÂÎ÷À¼	10	Ò»°ãÃ³Ò×	4	Ç§¿Ë	24	?	1,783
202006	63079000	6301ÖÁ6307µÄÎ´ÁÐÃûÖÆ³ÉÆ·,°üÀ¨·þ×°²Ã¼ôÑù	701	¹ú(µØ)±ð²»Ïê	10	Ò»°ãÃ³Ò×	2	Ç§¿Ë	19	?	249
202007	63079000	6301ÖÁ6307µÄÎ´ÁÐÃûÖÆ³ÉÆ·,°üÀ¨·þ×°²Ã¼ôÑù	103	ÃÏ¼ÓÀ­¹ú	10	Ò»°ãÃ³Ò×	0	Ç§¿Ë	10	?	21
202007	63079000	6301ÖÁ6307µÄÎ´ÁÐÃûÖÆ³ÉÆ·,°üÀ¨·þ×°²Ã¼ôÑù	106	Ãåµé	10	Ò»°ãÃ³Ò×	4540	Ç§¿Ë	33680	?	268,044
202007	63079000	6301ÖÁ6307µÄÎ´ÁÐÃûÖÆ³ÉÆ·,°üÀ¨·þ×°²Ã¼ôÑù	107	¼íÆÒÕ¯	10	Ò»°ãÃ³Ò×	4712	Ç§¿Ë	1301420	?	956,683
202007	63079000	6301ÖÁ6307µÄÎ´ÁÐÃûÖÆ³ÉÆ·,°üÀ¨·þ×°²Ã¼ôÑù	110	ÖÐ¹úÏã¸Û	10	Ò»°ãÃ³Ò×	184	Ç§¿Ë	47131	?	114,154
202007	63079000	6301ÖÁ6307µÄÎ´ÁÐÃûÖÆ³ÉÆ·,°üÀ¨·þ×°²Ã¼ôÑù	111	Ó¡¶È	10	Ò»°ãÃ³Ò×	772	Ç§¿Ë	6231	?	146,173
202007	63079000	6301ÖÁ6307µÄÎ´ÁÐÃûÖÆ³ÉÆ·,°üÀ¨·þ×°²Ã¼ôÑù	111	Ó¡¶È	12	ÆäËû¾èÔùÎï×Ê	350	Ç§¿Ë	100000	?	320,960
202007	63079000	6301ÖÁ6307µÄÎ´ÁÐÃûÖÆ³ÉÆ·,°üÀ¨·þ×°²Ã¼ôÑù	112	Ó¡¶ÈÄáÎ÷ÑÇ	10	Ò»°ãÃ³Ò×	111	Ç§¿Ë	12477	?	299,454
202007	63079000	6301ÖÁ6307µÄÎ´ÁÐÃûÖÆ³ÉÆ·,°üÀ¨·þ×°²Ã¼ôÑù	112	Ó¡¶ÈÄáÎ÷ÑÇ	11	¹ú¼Ò¼ä¡¢¹ú¼Ê×éÖ¯ÎÞ³¥Ô®ÖúºÍÔùËÍµÄÎï×Ê	600	Ç§¿Ë	150000	?	750,000
202007	63079000	6301ÖÁ6307µÄÎ´ÁÐÃûÖÆ³ÉÆ·,°üÀ¨·þ×°²Ã¼ôÑù	112	Ó¡¶ÈÄáÎ÷ÑÇ	12	ÆäËû¾èÔùÎï×Ê	544	Ç§¿Ë	161100	?	232,934
202007	63079000	6301ÖÁ6307µÄÎ´ÁÐÃûÖÆ³ÉÆ·,°üÀ¨·þ×°²Ã¼ôÑù	115	ÒÔÉ«ÁÐ	12	ÆäËû¾èÔùÎï×Ê	28	Ç§¿Ë	1200	?	42,685
202007	63079000	6301ÖÁ6307µÄÎ´ÁÐÃûÖÆ³ÉÆ·,°üÀ¨·þ×°²Ã¼ôÑù	116	ÈÕ±¾	10	Ò»°ãÃ³Ò×	43290	Ç§¿Ë	6301653	?	48,996,190
202007	63079000	6301ÖÁ6307µÄÎ´ÁÐÃûÖÆ³ÉÆ·,°üÀ¨·þ×°²Ã¼ôÑù	116	ÈÕ±¾	12	ÆäËû¾èÔùÎï×Ê	1335	Ç§¿Ë	355234	?	563,334
202007	63079000	6301ÖÁ6307µÄÎ´ÁÐÃûÖÆ³ÉÆ·,°üÀ¨·þ×°²Ã¼ôÑù	119	ÀÏÎÎ	11	¹ú¼Ò¼ä¡¢¹ú¼Ê×éÖ¯ÎÞ³¥Ô®ÖúºÍÔùËÍµÄÎï×Ê	3999	Ç§¿Ë	1000000	?	8,203,323
202007	63079000	6301ÖÁ6307µÄÎ´ÁÐÃûÖÆ³ÉÆ·,°üÀ¨·þ×°²Ã¼ôÑù	120	Àè°ÍÄÛ	10	Ò»°ãÃ³Ò×	0	Ç§¿Ë	1	?	137
202007	63079000	6301ÖÁ6307µÄÎ´ÁÐÃûÖÆ³ÉÆ·,°üÀ¨·þ×°²Ã¼ôÑù	122	ÂíÀ´Î÷ÑÇ	10	Ò»°ãÃ³Ò×	330	Ç§¿Ë	3500	?	66,320
202007	63079000	6301ÖÁ6307µÄÎ´ÁÐÃûÖÆ³ÉÆ·,°üÀ¨·þ×°²Ã¼ôÑù	122	ÂíÀ´Î÷ÑÇ	12	ÆäËû¾èÔùÎï×Ê	276	Ç§¿Ë	50898	?	251,664
202007	63079000	6301ÖÁ6307µÄÎ´ÁÐÃûÖÆ³ÉÆ·,°üÀ¨·þ×°²Ã¼ôÑù	125	Äá²´¶ûÁª°îÃñÖ÷¹²ºÍ¹ú	10	Ò»°ãÃ³Ò×	9	Ç§¿Ë	43	?	1,219
202007	63079000	6301ÖÁ6307µÄÎ´ÁÐÃûÖÆ³ÉÆ·,°üÀ¨·þ×°²Ã¼ôÑù	125	Äá²´¶ûÁª°îÃñÖ÷¹²ºÍ¹ú	11	¹ú¼Ò¼ä¡¢¹ú¼Ê×éÖ¯ÎÞ³¥Ô®ÖúºÍÔùËÍµÄÎï×Ê	300	Ç§¿Ë	100000	?	48,960
202007	63079000	6301ÖÁ6307µÄÎ´ÁÐÃûÖÆ³ÉÆ·,°üÀ¨·þ×°²Ã¼ôÑù	127	°Í»ùË¹Ì¹	10	Ò»°ãÃ³Ò×	131	Ç§¿Ë	2222	?	22,076
202007	63079000	6301ÖÁ6307µÄÎ´ÁÐÃûÖÆ³ÉÆ·,°üÀ¨·þ×°²Ã¼ôÑù	129	·ÆÂÉ±ö	10	Ò»°ãÃ³Ò×	4081	Ç§¿Ë	18659522	?	2,427,785
202007	63079000	6301ÖÁ6307µÄÎ´ÁÐÃûÖÆ³ÉÆ·,°üÀ¨·þ×°²Ã¼ôÑù	132	ÐÂ¼ÓÆÂ	10	Ò»°ãÃ³Ò×	439	Ç§¿Ë	49326	?	190,433
202007	63079000	6301ÖÁ6307µÄÎ´ÁÐÃûÖÆ³ÉÆ·,°üÀ¨·þ×°²Ã¼ôÑù	132	ÐÂ¼ÓÆÂ	12	ÆäËû¾èÔùÎï×Ê	53	Ç§¿Ë	9040	?	86,313
202007	63079000	6301ÖÁ6307µÄÎ´ÁÐÃûÖÆ³ÉÆ·,°üÀ¨·þ×°²Ã¼ôÑù	133	º«¹ú	10	Ò»°ãÃ³Ò×	11240	Ç§¿Ë	1368060	?	3,643,135
202007	63079000	6301ÖÁ6307µÄÎ´ÁÐÃûÖÆ³ÉÆ·,°üÀ¨·þ×°²Ã¼ôÑù	133	º«¹ú	12	ÆäËû¾èÔùÎï×Ê	1622	Ç§¿Ë	170660	?	1,080,505
202007	63079000	6301ÖÁ6307µÄÎ´ÁÐÃûÖÆ³ÉÆ·,°üÀ¨·þ×°²Ã¼ôÑù	134	Ë¹ÀïÀ¼¿¨	10	Ò»°ãÃ³Ò×	1	Ç§¿Ë	15	?	7,036
202007	63079000	6301ÖÁ6307µÄÎ´ÁÐÃûÖÆ³ÉÆ·,°üÀ¨·þ×°²Ã¼ôÑù	136	Ì©¹ú	10	Ò»°ãÃ³Ò×	2329	Ç§¿Ë	398200	?	658,548
202007	63079000	6301ÖÁ6307µÄÎ´ÁÐÃûÖÆ³ÉÆ·,°üÀ¨·þ×°²Ã¼ôÑù	136	Ì©¹ú	12	ÆäËû¾èÔùÎï×Ê	1785	Ç§¿Ë	444500	?	1,006,392
202007	63079000	6301ÖÁ6307µÄÎ´ÁÐÃûÖÆ³ÉÆ·,°üÀ¨·þ×°²Ã¼ôÑù	137	ÍÁ¶úÆä	10	Ò»°ãÃ³Ò×	76	Ç§¿Ë	397	?	20,399
202007	63079000	6301ÖÁ6307µÄÎ´ÁÐÃûÖÆ³ÉÆ·,°üÀ¨·þ×°²Ã¼ôÑù	137	ÍÁ¶úÆä	12	ÆäËû¾èÔùÎï×Ê	192	Ç§¿Ë	66000	?	208,874
202007	63079000	6301ÖÁ6307µÄÎ´ÁÐÃûÖÆ³ÉÆ·,°üÀ¨·þ×°²Ã¼ôÑù	138	°¢ÁªÇõ	10	Ò»°ãÃ³Ò×	15	Ç§¿Ë	6	?	379
202007	63079000	6301ÖÁ6307µÄÎ´ÁÐÃûÖÆ³ÉÆ·,°üÀ¨·þ×°²Ã¼ôÑù	141	Ô½ÄÏ	10	Ò»°ãÃ³Ò×	29496	Ç§¿Ë	1996338	?	2,564,104
202007	63079000	6301ÖÁ6307µÄÎ´ÁÐÃûÖÆ³ÉÆ·,°üÀ¨·þ×°²Ã¼ôÑù	141	Ô½ÄÏ	12	ÆäËû¾èÔùÎï×Ê	1410	Ç§¿Ë	304980	?	716,086
202007	63079000	6301ÖÁ6307µÄÎ´ÁÐÃûÖÆ³ÉÆ·,°üÀ¨·þ×°²Ã¼ôÑù	142	ÖÐ¹ú	10	Ò»°ãÃ³Ò×	58948	Ç§¿Ë	9377129	?	12,082,158
202007	63079000	6301ÖÁ6307µÄÎ´ÁÐÃûÖÆ³ÉÆ·,°üÀ¨·þ×°²Ã¼ôÑù	142	ÖÐ¹ú	12	ÆäËû¾èÔùÎï×Ê	5520	Ç§¿Ë	1243605	?	1,808,699
202007	63079000	6301ÖÁ6307µÄÎ´ÁÐÃûÖÆ³ÉÆ·,°üÀ¨·þ×°²Ã¼ôÑù	143	ÖÐ¹úÌ¨Íå	10	Ò»°ãÃ³Ò×	18027	Ç§¿Ë	964130	?	4,147,677
202007	63079000	6301ÖÁ6307µÄÎ´ÁÐÃûÖÆ³ÉÆ·,°üÀ¨·þ×°²Ã¼ôÑù	227	Âí´ï¼ÓË¹¼Ó	10	Ò»°ãÃ³Ò×	27	Ç§¿Ë	30	?	7,008
202007	63079000	6301ÖÁ6307µÄÎ´ÁÐÃûÖÆ³ÉÆ·,°üÀ¨·þ×°²Ã¼ôÑù	231	Ã«ÀïÇóË¹	10	Ò»°ãÃ³Ò×	6	Ç§¿Ë	31	?	26,152
202007	63079000	6301ÖÁ6307µÄÎ´ÁÐÃûÖÆ³ÉÆ·,°üÀ¨·þ×°²Ã¼ôÑù	232	Ä¦Âå¸ç	10	Ò»°ãÃ³Ò×	1032	Ç§¿Ë	339016	?	1,047,664
202007	63079000	6301ÖÁ6307µÄÎ´ÁÐÃûÖÆ³ÉÆ·,°üÀ¨·þ×°²Ã¼ôÑù	232	Ä¦Âå¸ç	12	ÆäËû¾èÔùÎï×Ê	600	Ç§¿Ë	30000	?	235,000
202007	63079000	6301ÖÁ6307µÄÎ´ÁÐÃûÖÆ³ÉÆ·,°üÀ¨·þ×°²Ã¼ôÑù	244	ÄÏ·Ç	10	Ò»°ãÃ³Ò×	143	Ç§¿Ë	10380	?	178,474
202007	63079000	6301ÖÁ6307µÄÎ´ÁÐÃûÖÆ³ÉÆ·,°üÀ¨·þ×°²Ã¼ôÑù	244	ÄÏ·Ç	12	ÆäËû¾èÔùÎï×Ê	286	Ç§¿Ë	49300	?	91,188
202007	63079000	6301ÖÁ6307µÄÎ´ÁÐÃûÖÆ³ÉÆ·,°üÀ¨·þ×°²Ã¼ôÑù	248	¶à¸ç	10	Ò»°ãÃ³Ò×	90	Ç§¿Ë	21580	?	11,308
202007	63079000	6301ÖÁ6307µÄÎ´ÁÐÃûÖÆ³ÉÆ·,°üÀ¨·þ×°²Ã¼ôÑù	249	Í»ÄáË¹	10	Ò»°ãÃ³Ò×	265	Ç§¿Ë	396	?	58,957
202007	63079000	6301ÖÁ6307µÄÎ´ÁÐÃûÖÆ³ÉÆ·,°üÀ¨·þ×°²Ã¼ôÑù	250	ÎÚ¸É´ï	12	ÆäËû¾èÔùÎï×Ê	77	Ç§¿Ë	20000	?	3,781
202007	63079000	6301ÖÁ6307µÄÎ´ÁÐÃûÖÆ³ÉÆ·,°üÀ¨·þ×°²Ã¼ôÑù	301	±ÈÀûÊ±	10	Ò»°ãÃ³Ò×	400	Ç§¿Ë	14261	?	117,292
202007	63079000	6301ÖÁ6307µÄÎ´ÁÐÃûÖÆ³ÉÆ·,°üÀ¨·þ×°²Ã¼ôÑù	301	±ÈÀûÊ±	12	ÆäËû¾èÔùÎï×Ê	180	Ç§¿Ë	10000	?	424,884
202007	63079000	6301ÖÁ6307µÄÎ´ÁÐÃûÖÆ³ÉÆ·,°üÀ¨·þ×°²Ã¼ôÑù	302	µ¤Âó	10	Ò»°ãÃ³Ò×	81	Ç§¿Ë	849	?	44,673
202007	63079000	6301ÖÁ6307µÄÎ´ÁÐÃûÖÆ³ÉÆ·,°üÀ¨·þ×°²Ã¼ôÑù	303	Ó¢¹ú	10	Ò»°ãÃ³Ò×	1449	Ç§¿Ë	35112	?	891,090
202007	63079000	6301ÖÁ6307µÄÎ´ÁÐÃûÖÆ³ÉÆ·,°üÀ¨·þ×°²Ã¼ôÑù	303	Ó¢¹ú	12	ÆäËû¾èÔùÎï×Ê	1226	Ç§¿Ë	348832	?	951,407
202007	63079000	6301ÖÁ6307µÄÎ´ÁÐÃûÖÆ³ÉÆ·,°üÀ¨·þ×°²Ã¼ôÑù	304	µÂ¹ú	10	Ò»°ãÃ³Ò×	14780	Ç§¿Ë	334053	?	3,611,153
202007	63079000	6301ÖÁ6307µÄÎ´ÁÐÃûÖÆ³ÉÆ·,°üÀ¨·þ×°²Ã¼ôÑù	304	µÂ¹ú	12	ÆäËû¾èÔùÎï×Ê	202	Ç§¿Ë	25740	?	381,687
202007	63079000	6301ÖÁ6307µÄÎ´ÁÐÃûÖÆ³ÉÆ·,°üÀ¨·þ×°²Ã¼ôÑù	305	·¨¹ú	10	Ò»°ãÃ³Ò×	1769	Ç§¿Ë	133985	?	1,900,783
202007	63079000	6301ÖÁ6307µÄÎ´ÁÐÃûÖÆ³ÉÆ·,°üÀ¨·þ×°²Ã¼ôÑù	305	·¨¹ú	12	ÆäËû¾èÔùÎï×Ê	22	Ç§¿Ë	4500	?	35,824
202007	63079000	6301ÖÁ6307µÄÎ´ÁÐÃûÖÆ³ÉÆ·,°üÀ¨·þ×°²Ã¼ôÑù	306	°®¶ûÀ¼	12	ÆäËû¾èÔùÎï×Ê	180	Ç§¿Ë	9000	?	7,700
202007	63079000	6301ÖÁ6307µÄÎ´ÁÐÃûÖÆ³ÉÆ·,°üÀ¨·þ×°²Ã¼ôÑù	307	Òâ´óÀû	10	Ò»°ãÃ³Ò×	1128	Ç§¿Ë	14438	?	1,731,817
202007	63079000	6301ÖÁ6307µÄÎ´ÁÐÃûÖÆ³ÉÆ·,°üÀ¨·þ×°²Ã¼ôÑù	307	Òâ´óÀû	11	¹ú¼Ò¼ä¡¢¹ú¼Ê×éÖ¯ÎÞ³¥Ô®ÖúºÍÔùËÍµÄÎï×Ê	15	Ç§¿Ë	1050	?	5,250
202007	63079000	6301ÖÁ6307µÄÎ´ÁÐÃûÖÆ³ÉÆ·,°üÀ¨·þ×°²Ã¼ôÑù	307	Òâ´óÀû	12	ÆäËû¾èÔùÎï×Ê	385	Ç§¿Ë	48180	?	108,099
202007	63079000	6301ÖÁ6307µÄÎ´ÁÐÃûÖÆ³ÉÆ·,°üÀ¨·þ×°²Ã¼ôÑù	309	ºÉÀ¼	10	Ò»°ãÃ³Ò×	345	Ç§¿Ë	1622	?	32,966
202007	63079000	6301ÖÁ6307µÄÎ´ÁÐÃûÖÆ³ÉÆ·,°üÀ¨·þ×°²Ã¼ôÑù	311	ÆÏÌÑÑÀ	10	Ò»°ãÃ³Ò×	26	Ç§¿Ë	605	?	82,529
202007	63079000	6301ÖÁ6307µÄÎ´ÁÐÃûÖÆ³ÉÆ·,°üÀ¨·þ×°²Ã¼ôÑù	312	Î÷°àÑÀ	10	Ò»°ãÃ³Ò×	755	Ç§¿Ë	16004	?	3,606,371
202007	63079000	6301ÖÁ6307µÄÎ´ÁÐÃûÖÆ³ÉÆ·,°üÀ¨·þ×°²Ã¼ôÑù	315	°ÂµØÀû	10	Ò»°ãÃ³Ò×	581	Ç§¿Ë	8332	?	176,075
202007	63079000	6301ÖÁ6307µÄÎ´ÁÐÃûÖÆ³ÉÆ·,°üÀ¨·þ×°²Ã¼ôÑù	315	°ÂµØÀû	12	ÆäËû¾èÔùÎï×Ê	27	Ç§¿Ë	7500	?	27,408
202007	63079000	6301ÖÁ6307µÄÎ´ÁÐÃûÖÆ³ÉÆ·,°üÀ¨·þ×°²Ã¼ôÑù	318	·ÒÀ¼	10	Ò»°ãÃ³Ò×	357	Ç§¿Ë	130	?	66,228
202007	63079000	6301ÖÁ6307µÄÎ´ÁÐÃûÖÆ³ÉÆ·,°üÀ¨·þ×°²Ã¼ôÑù	321	ÐÙÑÀÀû	10	Ò»°ãÃ³Ò×	808	Ç§¿Ë	17192	?	273,689
202007	63079000	6301ÖÁ6307µÄÎ´ÁÐÃûÖÆ³ÉÆ·,°üÀ¨·þ×°²Ã¼ôÑù	327	²¨À¼	10	Ò»°ãÃ³Ò×	41	Ç§¿Ë	220	?	13,943
202007	63079000	6301ÖÁ6307µÄÎ´ÁÐÃûÖÆ³ÉÆ·,°üÀ¨·þ×°²Ã¼ôÑù	327	²¨À¼	12	ÆäËû¾èÔùÎï×Ê	5	Ç§¿Ë	2000	?	2,211
202007	63079000	6301ÖÁ6307µÄÎ´ÁÐÃûÖÆ³ÉÆ·,°üÀ¨·þ×°²Ã¼ôÑù	328	ÂÞÂíÄáÑÇ	10	Ò»°ãÃ³Ò×	189	Ç§¿Ë	796	?	83,731
202007	63079000	6301ÖÁ6307µÄÎ´ÁÐÃûÖÆ³ÉÆ·,°üÀ¨·þ×°²Ã¼ôÑù	330	Èðµä	10	Ò»°ãÃ³Ò×	338	Ç§¿Ë	5896	?	75,991
202007	63079000	6301ÖÁ6307µÄÎ´ÁÐÃûÖÆ³ÉÆ·,°üÀ¨·þ×°²Ã¼ôÑù	331	ÈðÊ¿	10	Ò»°ãÃ³Ò×	108	Ç§¿Ë	23352	?	79,479
202007	63079000	6301ÖÁ6307µÄÎ´ÁÐÃûÖÆ³ÉÆ·,°üÀ¨·þ×°²Ã¼ôÑù	334	°®É³ÄáÑÇ	10	Ò»°ãÃ³Ò×	0	Ç§¿Ë	67	?	1,404
202007	63079000	6301ÖÁ6307µÄÎ´ÁÐÃûÖÆ³ÉÆ·,°üÀ¨·þ×°²Ã¼ôÑù	335	À­ÍÑÎ¬ÑÇ	10	Ò»°ãÃ³Ò×	0	Ç§¿Ë	10	?	1,508
202007	63079000	6301ÖÁ6307µÄÎ´ÁÐÃûÖÆ³ÉÆ·,°üÀ¨·þ×°²Ã¼ôÑù	336	Á¢ÌÕÍð	10	Ò»°ãÃ³Ò×	1	Ç§¿Ë	51	?	2,693
202007	63079000	6301ÖÁ6307µÄÎ´ÁÐÃûÖÆ³ÉÆ·,°üÀ¨·þ×°²Ã¼ôÑù	344	¶íÂÞË¹Áª°î	10	Ò»°ãÃ³Ò×	8	Ç§¿Ë	3000	?	6,000
202007	63079000	6301ÖÁ6307µÄÎ´ÁÐÃûÖÆ³ÉÆ·,°üÀ¨·þ×°²Ã¼ôÑù	344	¶íÂÞË¹Áª°î	12	ÆäËû¾èÔùÎï×Ê	56	Ç§¿Ë	8000	?	70,000
202007	63079000	6301ÖÁ6307µÄÎ´ÁÐÃûÖÆ³ÉÆ·,°üÀ¨·þ×°²Ã¼ôÑù	347	ÎÚ¿ËÀ¼	10	Ò»°ãÃ³Ò×	2	Ç§¿Ë	42	?	357
202007	63079000	6301ÖÁ6307µÄÎ´ÁÐÃûÖÆ³ÉÆ·,°üÀ¨·þ×°²Ã¼ôÑù	350	Ë¹ÂåÎÄÄáÑÇ	10	Ò»°ãÃ³Ò×	4	Ç§¿Ë	12	?	4,736
202007	63079000	6301ÖÁ6307µÄÎ´ÁÐÃûÖÆ³ÉÆ·,°üÀ¨·þ×°²Ã¼ôÑù	352	½Ý¿Ë	10	Ò»°ãÃ³Ò×	143	Ç§¿Ë	653	?	49,459
202007	63079000	6301ÖÁ6307µÄÎ´ÁÐÃûÖÆ³ÉÆ·,°üÀ¨·þ×°²Ã¼ôÑù	352	½Ý¿Ë	12	ÆäËû¾èÔùÎï×Ê	135	Ç§¿Ë	30000	?	138,202
202007	63079000	6301ÖÁ6307µÄÎ´ÁÐÃûÖÆ³ÉÆ·,°üÀ¨·þ×°²Ã¼ôÑù	353	Ë¹Âå·¥¿Ë	10	Ò»°ãÃ³Ò×	78	Ç§¿Ë	16300	?	26,922
202007	63079000	6301ÖÁ6307µÄÎ´ÁÐÃûÖÆ³ÉÆ·,°üÀ¨·þ×°²Ã¼ôÑù	358	Èû¶ûÎ¬ÑÇ	10	Ò»°ãÃ³Ò×	1	Ç§¿Ë	5	?	242
202007	63079000	6301ÖÁ6307µÄÎ´ÁÐÃûÖÆ³ÉÆ·,°üÀ¨·þ×°²Ã¼ôÑù	402	°¢¸ùÍ¢	12	ÆäËû¾èÔùÎï×Ê	42	Ç§¿Ë	3279	?	56,757
202007	63079000	6301ÖÁ6307µÄÎ´ÁÐÃûÖÆ³ÉÆ·,°üÀ¨·þ×°²Ã¼ôÑù	408	¶àÃñ×å²£ÀûÎ¬ÑÇ¹ú	12	ÆäËû¾èÔùÎï×Ê	64	Ç§¿Ë	20000	?	32,376
202007	63079000	6301ÖÁ6307µÄÎ´ÁÐÃûÖÆ³ÉÆ·,°üÀ¨·þ×°²Ã¼ôÑù	410	°ÍÎ÷	12	ÆäËû¾èÔùÎï×Ê	1053	Ç§¿Ë	113600	?	761,600
202007	63079000	6301ÖÁ6307µÄÎ´ÁÐÃûÖÆ³ÉÆ·,°üÀ¨·þ×°²Ã¼ôÑù	413	¸çÂ×±ÈÑÇ	10	Ò»°ãÃ³Ò×	12	Ç§¿Ë	6001	?	86,358
202007	63079000	6301ÖÁ6307µÄÎ´ÁÐÃûÖÆ³ÉÆ·,°üÀ¨·þ×°²Ã¼ôÑù	418	¶àÃ×Äá¼Ó¹²ºÍ¹ú	10	Ò»°ãÃ³Ò×	97	Ç§¿Ë	1139	?	12,680
202007	63079000	6301ÖÁ6307µÄÎ´ÁÐÃûÖÆ³ÉÆ·,°üÀ¨·þ×°²Ã¼ôÑù	419	¶ò¹Ï¶à¶û	10	Ò»°ãÃ³Ò×	169	Ç§¿Ë	9260	?	117,733
202007	63079000	6301ÖÁ6307µÄÎ´ÁÐÃûÖÆ³ÉÆ·,°üÀ¨·þ×°²Ã¼ôÑù	429	Ä«Î÷¸ç	10	Ò»°ãÃ³Ò×	1741	Ç§¿Ë	375607	?	932,335
202007	63079000	6301ÖÁ6307µÄÎ´ÁÐÃûÖÆ³ÉÆ·,°üÀ¨·þ×°²Ã¼ôÑù	429	Ä«Î÷¸ç	12	ÆäËû¾èÔùÎï×Ê	23	Ç§¿Ë	8850	?	9,880
202007	63079000	6301ÖÁ6307µÄÎ´ÁÐÃûÖÆ³ÉÆ·,°üÀ¨·þ×°²Ã¼ôÑù	432	°ÍÄÃÂí	10	Ò»°ãÃ³Ò×	0	Ç§¿Ë	1	?	7
202007	63079000	6301ÖÁ6307µÄÎ´ÁÐÃûÖÆ³ÉÆ·,°üÀ¨·þ×°²Ã¼ôÑù	434	ÃØÂ³	10	Ò»°ãÃ³Ò×	202	Ç§¿Ë	124	?	272,350
202007	63079000	6301ÖÁ6307µÄÎ´ÁÐÃûÖÆ³ÉÆ·,°üÀ¨·þ×°²Ã¼ôÑù	434	ÃØÂ³	12	ÆäËû¾èÔùÎï×Ê	28	Ç§¿Ë	2960	?	17,801
202007	63079000	6301ÖÁ6307µÄÎ´ÁÐÃûÖÆ³ÉÆ·,°üÀ¨·þ×°²Ã¼ôÑù	501	¼ÓÄÃ´ó	10	Ò»°ãÃ³Ò×	101	Ç§¿Ë	10107	?	54,486
202007	63079000	6301ÖÁ6307µÄÎ´ÁÐÃûÖÆ³ÉÆ·,°üÀ¨·þ×°²Ã¼ôÑù	501	¼ÓÄÃ´ó	12	ÆäËû¾èÔùÎï×Ê	1169	Ç§¿Ë	46497	?	380,730
202007	63079000	6301ÖÁ6307µÄÎ´ÁÐÃûÖÆ³ÉÆ·,°üÀ¨·þ×°²Ã¼ôÑù	502	ÃÀ¹ú	10	Ò»°ãÃ³Ò×	8763	Ç§¿Ë	517844	?	3,666,243
202007	63079000	6301ÖÁ6307µÄÎ´ÁÐÃûÖÆ³ÉÆ·,°üÀ¨·þ×°²Ã¼ôÑù	502	ÃÀ¹ú	12	ÆäËû¾èÔùÎï×Ê	1741	Ç§¿Ë	156213	?	1,219,626
202007	63079000	6301ÖÁ6307µÄÎ´ÁÐÃûÖÆ³ÉÆ·,°üÀ¨·þ×°²Ã¼ôÑù	601	°Ä´óÀûÑÇ	10	Ò»°ãÃ³Ò×	31	Ç§¿Ë	253	?	7,161
202007	63079000	6301ÖÁ6307µÄÎ´ÁÐÃûÖÆ³ÉÆ·,°üÀ¨·þ×°²Ã¼ôÑù	601	°Ä´óÀûÑÇ	12	ÆäËû¾èÔùÎï×Ê	70	Ç§¿Ë	250	?	17,625
202007	63079000	6301ÖÁ6307µÄÎ´ÁÐÃûÖÆ³ÉÆ·,°üÀ¨·þ×°²Ã¼ôÑù	609	ÐÂÎ÷À¼	10	Ò»°ãÃ³Ò×	7	Ç§¿Ë	27	?	4,403
202007	63079000	6301ÖÁ6307µÄÎ´ÁÐÃûÖÆ³ÉÆ·,°üÀ¨·þ×°²Ã¼ôÑù	701	¹ú(µØ)±ð²»Ïê	10	Ò»°ãÃ³Ò×	19	Ç§¿Ë	185	?	7,984
202008	63079000	6301ÖÁ6307µÄÎ´ÁÐÃûÖÆ³ÉÆ·,°üÀ¨·þ×°²Ã¼ôÑù	103	ÃÏ¼ÓÀ­¹ú	10	Ò»°ãÃ³Ò×	190	Ç§¿Ë	537	?	55,117
202008	63079000	6301ÖÁ6307µÄÎ´ÁÐÃûÖÆ³ÉÆ·,°üÀ¨·þ×°²Ã¼ôÑù	107	¼íÆÒÕ¯	10	Ò»°ãÃ³Ò×	23483	Ç§¿Ë	6245197	?	4,306,174
202008	63079000	6301ÖÁ6307µÄÎ´ÁÐÃûÖÆ³ÉÆ·,°üÀ¨·þ×°²Ã¼ôÑù	110	ÖÐ¹úÏã¸Û	10	Ò»°ãÃ³Ò×	2354	Ç§¿Ë	630336	?	912,799
202008	63079000	6301ÖÁ6307µÄÎ´ÁÐÃûÖÆ³ÉÆ·,°üÀ¨·þ×°²Ã¼ôÑù	111	Ó¡¶È	10	Ò»°ãÃ³Ò×	2148	Ç§¿Ë	66911	?	1,246,316
202008	63079000	6301ÖÁ6307µÄÎ´ÁÐÃûÖÆ³ÉÆ·,°üÀ¨·þ×°²Ã¼ôÑù	111	Ó¡¶È	11	¹ú¼Ò¼ä¡¢¹ú¼Ê×éÖ¯ÎÞ³¥Ô®ÖúºÍÔùËÍµÄÎï×Ê	514	Ç§¿Ë	144650	?	122,696
202008	63079000	6301ÖÁ6307µÄÎ´ÁÐÃûÖÆ³ÉÆ·,°üÀ¨·þ×°²Ã¼ôÑù	112	Ó¡¶ÈÄáÎ÷ÑÇ	10	Ò»°ãÃ³Ò×	718	Ç§¿Ë	59281	?	168,516
202008	63079000	6301ÖÁ6307µÄÎ´ÁÐÃûÖÆ³ÉÆ·,°üÀ¨·þ×°²Ã¼ôÑù	112	Ó¡¶ÈÄáÎ÷ÑÇ	12	ÆäËû¾èÔùÎï×Ê	1222	Ç§¿Ë	333152	?	96,712
202008	63079000	6301ÖÁ6307µÄÎ´ÁÐÃûÖÆ³ÉÆ·,°üÀ¨·þ×°²Ã¼ôÑù	116	ÈÕ±¾	10	Ò»°ãÃ³Ò×	7340	Ç§¿Ë	566162	?	4,060,013
202008	63079000	6301ÖÁ6307µÄÎ´ÁÐÃûÖÆ³ÉÆ·,°üÀ¨·þ×°²Ã¼ôÑù	116	ÈÕ±¾	12	ÆäËû¾èÔùÎï×Ê	607	Ç§¿Ë	19850	?	386,657
202008	63079000	6301ÖÁ6307µÄÎ´ÁÐÃûÖÆ³ÉÆ·,°üÀ¨·þ×°²Ã¼ôÑù	122	ÂíÀ´Î÷ÑÇ	10	Ò»°ãÃ³Ò×	75	Ç§¿Ë	11075	?	46,512
202008	63079000	6301ÖÁ6307µÄÎ´ÁÐÃûÖÆ³ÉÆ·,°üÀ¨·þ×°²Ã¼ôÑù	122	ÂíÀ´Î÷ÑÇ	12	ÆäËû¾èÔùÎï×Ê	12	Ç§¿Ë	4000	?	5,479
202008	63079000	6301ÖÁ6307µÄÎ´ÁÐÃûÖÆ³ÉÆ·,°üÀ¨·þ×°²Ã¼ôÑù	125	Äá²´¶ûÁª°îÃñÖ÷¹²ºÍ¹ú	10	Ò»°ãÃ³Ò×	23	Ç§¿Ë	194	?	619
202008	63079000	6301ÖÁ6307µÄÎ´ÁÐÃûÖÆ³ÉÆ·,°üÀ¨·þ×°²Ã¼ôÑù	127	°Í»ùË¹Ì¹	10	Ò»°ãÃ³Ò×	48	Ç§¿Ë	732	?	6,948
202008	63079000	6301ÖÁ6307µÄÎ´ÁÐÃûÖÆ³ÉÆ·,°üÀ¨·þ×°²Ã¼ôÑù	129	·ÆÂÉ±ö	10	Ò»°ãÃ³Ò×	3811	Ç§¿Ë	13610227	?	1,883,309
202008	63079000	6301ÖÁ6307µÄÎ´ÁÐÃûÖÆ³ÉÆ·,°üÀ¨·þ×°²Ã¼ôÑù	132	ÐÂ¼ÓÆÂ	10	Ò»°ãÃ³Ò×	1222	Ç§¿Ë	89766	?	133,469
202008	63079000	6301ÖÁ6307µÄÎ´ÁÐÃûÖÆ³ÉÆ·,°üÀ¨·þ×°²Ã¼ôÑù	132	ÐÂ¼ÓÆÂ	12	ÆäËû¾èÔùÎï×Ê	664	Ç§¿Ë	255000	?	35,356
202008	63079000	6301ÖÁ6307µÄÎ´ÁÐÃûÖÆ³ÉÆ·,°üÀ¨·þ×°²Ã¼ôÑù	133	º«¹ú	10	Ò»°ãÃ³Ò×	24908	Ç§¿Ë	2149091	?	5,272,874
202008	63079000	6301ÖÁ6307µÄÎ´ÁÐÃûÖÆ³ÉÆ·,°üÀ¨·þ×°²Ã¼ôÑù	133	º«¹ú	12	ÆäËû¾èÔùÎï×Ê	306	Ç§¿Ë	46000	?	251,219
202008	63079000	6301ÖÁ6307µÄÎ´ÁÐÃûÖÆ³ÉÆ·,°üÀ¨·þ×°²Ã¼ôÑù	134	Ë¹ÀïÀ¼¿¨	10	Ò»°ãÃ³Ò×	2	Ç§¿Ë	12	?	1,849
202008	63079000	6301ÖÁ6307µÄÎ´ÁÐÃûÖÆ³ÉÆ·,°üÀ¨·þ×°²Ã¼ôÑù	136	Ì©¹ú	10	Ò»°ãÃ³Ò×	4219	Ç§¿Ë	722861	?	1,511,055
202008	63079000	6301ÖÁ6307µÄÎ´ÁÐÃûÖÆ³ÉÆ·,°üÀ¨·þ×°²Ã¼ôÑù	136	Ì©¹ú	12	ÆäËû¾èÔùÎï×Ê	26	Ç§¿Ë	2000	?	3,524
202008	63079000	6301ÖÁ6307µÄÎ´ÁÐÃûÖÆ³ÉÆ·,°üÀ¨·þ×°²Ã¼ôÑù	137	ÍÁ¶úÆä	10	Ò»°ãÃ³Ò×	64	Ç§¿Ë	567	?	26,394
202008	63079000	6301ÖÁ6307µÄÎ´ÁÐÃûÖÆ³ÉÆ·,°üÀ¨·þ×°²Ã¼ôÑù	138	°¢ÁªÇõ	10	Ò»°ãÃ³Ò×	66	Ç§¿Ë	35	?	4,527
202008	63079000	6301ÖÁ6307µÄÎ´ÁÐÃûÖÆ³ÉÆ·,°üÀ¨·þ×°²Ã¼ôÑù	141	Ô½ÄÏ	10	Ò»°ãÃ³Ò×	15316	Ç§¿Ë	92574	?	5,669,369
202008	63079000	6301ÖÁ6307µÄÎ´ÁÐÃûÖÆ³ÉÆ·,°üÀ¨·þ×°²Ã¼ôÑù	141	Ô½ÄÏ	11	¹ú¼Ò¼ä¡¢¹ú¼Ê×éÖ¯ÎÞ³¥Ô®ÖúºÍÔùËÍµÄÎï×Ê	1009	Ç§¿Ë	200000	?	60,513
202008	63079000	6301ÖÁ6307µÄÎ´ÁÐÃûÖÆ³ÉÆ·,°üÀ¨·þ×°²Ã¼ôÑù	142	ÖÐ¹ú	10	Ò»°ãÃ³Ò×	47169	Ç§¿Ë	5880138	?	14,375,929
202008	63079000	6301ÖÁ6307µÄÎ´ÁÐÃûÖÆ³ÉÆ·,°üÀ¨·þ×°²Ã¼ôÑù	142	ÖÐ¹ú	12	ÆäËû¾èÔùÎï×Ê	1670	Ç§¿Ë	139800	?	411,738
202008	63079000	6301ÖÁ6307µÄÎ´ÁÐÃûÖÆ³ÉÆ·,°üÀ¨·þ×°²Ã¼ôÑù	143	ÖÐ¹úÌ¨Íå	10	Ò»°ãÃ³Ò×	10356	Ç§¿Ë	1077896	?	2,774,722
202008	63079000	6301ÖÁ6307µÄÎ´ÁÐÃûÖÆ³ÉÆ·,°üÀ¨·þ×°²Ã¼ôÑù	147	Ëþ¼ª¿ËË¹Ì¹	11	¹ú¼Ò¼ä¡¢¹ú¼Ê×éÖ¯ÎÞ³¥Ô®ÖúºÍÔùËÍµÄÎï×Ê	800	Ç§¿Ë	400000	?	867,777
202008	63079000	6301ÖÁ6307µÄÎ´ÁÐÃûÖÆ³ÉÆ·,°üÀ¨·þ×°²Ã¼ôÑù	215	°£¼°	11	¹ú¼Ò¼ä¡¢¹ú¼Ê×éÖ¯ÎÞ³¥Ô®ÖúºÍÔùËÍµÄÎï×Ê	4164	Ç§¿Ë	2500000	?	5,350,000
202008	63079000	6301ÖÁ6307µÄÎ´ÁÐÃûÖÆ³ÉÆ·,°üÀ¨·þ×°²Ã¼ôÑù	215	°£¼°	12	ÆäËû¾èÔùÎï×Ê	200	Ç§¿Ë	20000	?	464,000
202008	63079000	6301ÖÁ6307µÄÎ´ÁÐÃûÖÆ³ÉÆ·,°üÀ¨·þ×°²Ã¼ôÑù	217	°£Èû¶í±ÈÑÇ	10	Ò»°ãÃ³Ò×	48	Ç§¿Ë	3914	?	33,635
202008	63079000	6301ÖÁ6307µÄÎ´ÁÐÃûÖÆ³ÉÆ·,°üÀ¨·þ×°²Ã¼ôÑù	232	Ä¦Âå¸ç	10	Ò»°ãÃ³Ò×	943	Ç§¿Ë	314038	?	922,953
202008	63079000	6301ÖÁ6307µÄÎ´ÁÐÃûÖÆ³ÉÆ·,°üÀ¨·þ×°²Ã¼ôÑù	244	ÄÏ·Ç	10	Ò»°ãÃ³Ò×	8	Ç§¿Ë	40	?	1,037
202008	63079000	6301ÖÁ6307µÄÎ´ÁÐÃûÖÆ³ÉÆ·,°üÀ¨·þ×°²Ã¼ôÑù	249	Í»ÄáË¹	10	Ò»°ãÃ³Ò×	23	Ç§¿Ë	380	?	11,230
202008	63079000	6301ÖÁ6307µÄÎ´ÁÐÃûÖÆ³ÉÆ·,°üÀ¨·þ×°²Ã¼ôÑù	249	Í»ÄáË¹	12	ÆäËû¾èÔùÎï×Ê	21	Ç§¿Ë	517	?	43,603
202008	63079000	6301ÖÁ6307µÄÎ´ÁÐÃûÖÆ³ÉÆ·,°üÀ¨·þ×°²Ã¼ôÑù	301	±ÈÀûÊ±	10	Ò»°ãÃ³Ò×	4904	Ç§¿Ë	10465	?	375,120
202008	63079000	6301ÖÁ6307µÄÎ´ÁÐÃûÖÆ³ÉÆ·,°üÀ¨·þ×°²Ã¼ôÑù	302	µ¤Âó	10	Ò»°ãÃ³Ò×	77	Ç§¿Ë	458	?	42,935
202008	63079000	6301ÖÁ6307µÄÎ´ÁÐÃûÖÆ³ÉÆ·,°üÀ¨·þ×°²Ã¼ôÑù	303	Ó¢¹ú	10	Ò»°ãÃ³Ò×	718	Ç§¿Ë	27907	?	393,140
202008	63079000	6301ÖÁ6307µÄÎ´ÁÐÃûÖÆ³ÉÆ·,°üÀ¨·þ×°²Ã¼ôÑù	304	µÂ¹ú	10	Ò»°ãÃ³Ò×	16439	Ç§¿Ë	555640	?	5,168,638
202008	63079000	6301ÖÁ6307µÄÎ´ÁÐÃûÖÆ³ÉÆ·,°üÀ¨·þ×°²Ã¼ôÑù	304	µÂ¹ú	12	ÆäËû¾èÔùÎï×Ê	320	Ç§¿Ë	25400	?	60,318
202008	63079000	6301ÖÁ6307µÄÎ´ÁÐÃûÖÆ³ÉÆ·,°üÀ¨·þ×°²Ã¼ôÑù	305	·¨¹ú	10	Ò»°ãÃ³Ò×	1153	Ç§¿Ë	148164	?	1,406,876
202008	63079000	6301ÖÁ6307µÄÎ´ÁÐÃûÖÆ³ÉÆ·,°üÀ¨·þ×°²Ã¼ôÑù	305	·¨¹ú	11	¹ú¼Ò¼ä¡¢¹ú¼Ê×éÖ¯ÎÞ³¥Ô®ÖúºÍÔùËÍµÄÎï×Ê	2240	Ç§¿Ë	633740	?	2,235,716
202008	63079000	6301ÖÁ6307µÄÎ´ÁÐÃûÖÆ³ÉÆ·,°üÀ¨·þ×°²Ã¼ôÑù	305	·¨¹ú	12	ÆäËû¾èÔùÎï×Ê	35	Ç§¿Ë	6100	?	76,686
202008	63079000	6301ÖÁ6307µÄÎ´ÁÐÃûÖÆ³ÉÆ·,°üÀ¨·þ×°²Ã¼ôÑù	306	°®¶ûÀ¼	12	ÆäËû¾èÔùÎï×Ê	1	Ç§¿Ë	20	?	453
202008	63079000	6301ÖÁ6307µÄÎ´ÁÐÃûÖÆ³ÉÆ·,°üÀ¨·þ×°²Ã¼ôÑù	307	Òâ´óÀû	10	Ò»°ãÃ³Ò×	1955	Ç§¿Ë	28293	?	2,426,075
202008	63079000	6301ÖÁ6307µÄÎ´ÁÐÃûÖÆ³ÉÆ·,°üÀ¨·þ×°²Ã¼ôÑù	309	ºÉÀ¼	10	Ò»°ãÃ³Ò×	2	Ç§¿Ë	4	?	1,907
202008	63079000	6301ÖÁ6307µÄÎ´ÁÐÃûÖÆ³ÉÆ·,°üÀ¨·þ×°²Ã¼ôÑù	310	Ï£À°	10	Ò»°ãÃ³Ò×	24	Ç§¿Ë	48	?	4,031
202008	63079000	6301ÖÁ6307µÄÎ´ÁÐÃûÖÆ³ÉÆ·,°üÀ¨·þ×°²Ã¼ôÑù	311	ÆÏÌÑÑÀ	10	Ò»°ãÃ³Ò×	14	Ç§¿Ë	340	?	32,825
202008	63079000	6301ÖÁ6307µÄÎ´ÁÐÃûÖÆ³ÉÆ·,°üÀ¨·þ×°²Ã¼ôÑù	312	Î÷°àÑÀ	10	Ò»°ãÃ³Ò×	150	Ç§¿Ë	3821	?	3,684,668
202008	63079000	6301ÖÁ6307µÄÎ´ÁÐÃûÖÆ³ÉÆ·,°üÀ¨·þ×°²Ã¼ôÑù	315	°ÂµØÀû	10	Ò»°ãÃ³Ò×	2	Ç§¿Ë	64	?	4,339
202008	63079000	6301ÖÁ6307µÄÎ´ÁÐÃûÖÆ³ÉÆ·,°üÀ¨·þ×°²Ã¼ôÑù	315	°ÂµØÀû	11	¹ú¼Ò¼ä¡¢¹ú¼Ê×éÖ¯ÎÞ³¥Ô®ÖúºÍÔùËÍµÄÎï×Ê	10	Ç§¿Ë	500	?	463
202008	63079000	6301ÖÁ6307µÄÎ´ÁÐÃûÖÆ³ÉÆ·,°üÀ¨·þ×°²Ã¼ôÑù	316	±£¼ÓÀûÑÇ	10	Ò»°ãÃ³Ò×	155	Ç§¿Ë	3106	?	114,221
202008	63079000	6301ÖÁ6307µÄÎ´ÁÐÃûÖÆ³ÉÆ·,°üÀ¨·þ×°²Ã¼ôÑù	318	·ÒÀ¼	10	Ò»°ãÃ³Ò×	5	Ç§¿Ë	10	?	1,251
202008	63079000	6301ÖÁ6307µÄÎ´ÁÐÃûÖÆ³ÉÆ·,°üÀ¨·þ×°²Ã¼ôÑù	321	ÐÙÑÀÀû	10	Ò»°ãÃ³Ò×	983	Ç§¿Ë	15092	?	339,163
202008	63079000	6301ÖÁ6307µÄÎ´ÁÐÃûÖÆ³ÉÆ·,°üÀ¨·þ×°²Ã¼ôÑù	327	²¨À¼	10	Ò»°ãÃ³Ò×	13	Ç§¿Ë	129	?	3,987
202008	63079000	6301ÖÁ6307µÄÎ´ÁÐÃûÖÆ³ÉÆ·,°üÀ¨·þ×°²Ã¼ôÑù	328	ÂÞÂíÄáÑÇ	10	Ò»°ãÃ³Ò×	87	Ç§¿Ë	298	?	40,943
202008	63079000	6301ÖÁ6307µÄÎ´ÁÐÃûÖÆ³ÉÆ·,°üÀ¨·þ×°²Ã¼ôÑù	330	Èðµä	10	Ò»°ãÃ³Ò×	458	Ç§¿Ë	7226	?	104,099
202008	63079000	6301ÖÁ6307µÄÎ´ÁÐÃûÖÆ³ÉÆ·,°üÀ¨·þ×°²Ã¼ôÑù	331	ÈðÊ¿	10	Ò»°ãÃ³Ò×	81	Ç§¿Ë	10482	?	27,520
202008	63079000	6301ÖÁ6307µÄÎ´ÁÐÃûÖÆ³ÉÆ·,°üÀ¨·þ×°²Ã¼ôÑù	331	ÈðÊ¿	12	ÆäËû¾èÔùÎï×Ê	151	Ç§¿Ë	12644	?	38,322
202008	63079000	6301ÖÁ6307µÄÎ´ÁÐÃûÖÆ³ÉÆ·,°üÀ¨·þ×°²Ã¼ôÑù	334	°®É³ÄáÑÇ	10	Ò»°ãÃ³Ò×	0	Ç§¿Ë	2	?	438
202008	63079000	6301ÖÁ6307µÄÎ´ÁÐÃûÖÆ³ÉÆ·,°üÀ¨·þ×°²Ã¼ôÑù	334	°®É³ÄáÑÇ	11	¹ú¼Ò¼ä¡¢¹ú¼Ê×éÖ¯ÎÞ³¥Ô®ÖúºÍÔùËÍµÄÎï×Ê	3	Ç§¿Ë	540	?	2,356
202008	63079000	6301ÖÁ6307µÄÎ´ÁÐÃûÖÆ³ÉÆ·,°üÀ¨·þ×°²Ã¼ôÑù	335	À­ÍÑÎ¬ÑÇ	10	Ò»°ãÃ³Ò×	8	Ç§¿Ë	16	?	5,521
202008	63079000	6301ÖÁ6307µÄÎ´ÁÐÃûÖÆ³ÉÆ·,°üÀ¨·þ×°²Ã¼ôÑù	344	¶íÂÞË¹Áª°î	10	Ò»°ãÃ³Ò×	1400	Ç§¿Ë	466000	?	1,405,568
202008	63079000	6301ÖÁ6307µÄÎ´ÁÐÃûÖÆ³ÉÆ·,°üÀ¨·þ×°²Ã¼ôÑù	344	¶íÂÞË¹Áª°î	11	¹ú¼Ò¼ä¡¢¹ú¼Ê×éÖ¯ÎÞ³¥Ô®ÖúºÍÔùËÍµÄÎï×Ê	7125	Ç§¿Ë	2191600	?	2,621,374
202008	63079000	6301ÖÁ6307µÄÎ´ÁÐÃûÖÆ³ÉÆ·,°üÀ¨·þ×°²Ã¼ôÑù	350	Ë¹ÂåÎÄÄáÑÇ	10	Ò»°ãÃ³Ò×	74	Ç§¿Ë	920	?	211,600
202008	63079000	6301ÖÁ6307µÄÎ´ÁÐÃûÖÆ³ÉÆ·,°üÀ¨·þ×°²Ã¼ôÑù	350	Ë¹ÂåÎÄÄáÑÇ	11	¹ú¼Ò¼ä¡¢¹ú¼Ê×éÖ¯ÎÞ³¥Ô®ÖúºÍÔùËÍµÄÎï×Ê	350	Ç§¿Ë	113797	?	726,908
202008	63079000	6301ÖÁ6307µÄÎ´ÁÐÃûÖÆ³ÉÆ·,°üÀ¨·þ×°²Ã¼ôÑù	352	½Ý¿Ë	10	Ò»°ãÃ³Ò×	19	Ç§¿Ë	159	?	10,233
202008	63079000	6301ÖÁ6307µÄÎ´ÁÐÃûÖÆ³ÉÆ·,°üÀ¨·þ×°²Ã¼ôÑù	353	Ë¹Âå·¥¿Ë	10	Ò»°ãÃ³Ò×	49	Ç§¿Ë	10006	?	16,255
202008	63079000	6301ÖÁ6307µÄÎ´ÁÐÃûÖÆ³ÉÆ·,°üÀ¨·þ×°²Ã¼ôÑù	354	±±ÂíÆä¶Ù¹²ºÍ¹ú	10	Ò»°ãÃ³Ò×	12	Ç§¿Ë	9	?	17,790
202008	63079000	6301ÖÁ6307µÄÎ´ÁÐÃûÖÆ³ÉÆ·,°üÀ¨·þ×°²Ã¼ôÑù	355	²¨ºÚ	10	Ò»°ãÃ³Ò×	4	Ç§¿Ë	105	?	3,223
202008	63079000	6301ÖÁ6307µÄÎ´ÁÐÃûÖÆ³ÉÆ·,°üÀ¨·þ×°²Ã¼ôÑù	358	Èû¶ûÎ¬ÑÇ	10	Ò»°ãÃ³Ò×	0	Ç§¿Ë	2	?	192
202008	63079000	6301ÖÁ6307µÄÎ´ÁÐÃûÖÆ³ÉÆ·,°üÀ¨·þ×°²Ã¼ôÑù	413	¸çÂ×±ÈÑÇ	10	Ò»°ãÃ³Ò×	23	Ç§¿Ë	141	?	11,423
202008	63079000	6301ÖÁ6307µÄÎ´ÁÐÃûÖÆ³ÉÆ·,°üÀ¨·þ×°²Ã¼ôÑù	418	¶àÃ×Äá¼Ó¹²ºÍ¹ú	10	Ò»°ãÃ³Ò×	318	Ç§¿Ë	25033	?	249,686
202008	63079000	6301ÖÁ6307µÄÎ´ÁÐÃûÖÆ³ÉÆ·,°üÀ¨·þ×°²Ã¼ôÑù	429	Ä«Î÷¸ç	10	Ò»°ãÃ³Ò×	1915	Ç§¿Ë	91836	?	681,244
202008	63079000	6301ÖÁ6307µÄÎ´ÁÐÃûÖÆ³ÉÆ·,°üÀ¨·þ×°²Ã¼ôÑù	434	ÃØÂ³	10	Ò»°ãÃ³Ò×	341	Ç§¿Ë	185	?	323,056
202008	63079000	6301ÖÁ6307µÄÎ´ÁÐÃûÖÆ³ÉÆ·,°üÀ¨·þ×°²Ã¼ôÑù	501	¼ÓÄÃ´ó	10	Ò»°ãÃ³Ò×	36	Ç§¿Ë	5169	?	46,435
202008	63079000	6301ÖÁ6307µÄÎ´ÁÐÃûÖÆ³ÉÆ·,°üÀ¨·þ×°²Ã¼ôÑù	501	¼ÓÄÃ´ó	12	ÆäËû¾èÔùÎï×Ê	1890	Ç§¿Ë	71001	?	481,744
202008	63079000	6301ÖÁ6307µÄÎ´ÁÐÃûÖÆ³ÉÆ·,°üÀ¨·þ×°²Ã¼ôÑù	502	ÃÀ¹ú	10	Ò»°ãÃ³Ò×	11653	Ç§¿Ë	636742	?	7,825,137
202008	63079000	6301ÖÁ6307µÄÎ´ÁÐÃûÖÆ³ÉÆ·,°üÀ¨·þ×°²Ã¼ôÑù	502	ÃÀ¹ú	12	ÆäËû¾èÔùÎï×Ê	583	Ç§¿Ë	62272	?	481,294
202008	63079000	6301ÖÁ6307µÄÎ´ÁÐÃûÖÆ³ÉÆ·,°üÀ¨·þ×°²Ã¼ôÑù	601	°Ä´óÀûÑÇ	10	Ò»°ãÃ³Ò×	11	Ç§¿Ë	37	?	2,904
202008	63079000	6301ÖÁ6307µÄÎ´ÁÐÃûÖÆ³ÉÆ·,°üÀ¨·þ×°²Ã¼ôÑù	601	°Ä´óÀûÑÇ	11	¹ú¼Ò¼ä¡¢¹ú¼Ê×éÖ¯ÎÞ³¥Ô®ÖúºÍÔùËÍµÄÎï×Ê	233	Ç§¿Ë	40500	?	190,695
202008	63079000	6301ÖÁ6307µÄÎ´ÁÐÃûÖÆ³ÉÆ·,°üÀ¨·þ×°²Ã¼ôÑù	609	ÐÂÎ÷À¼	10	Ò»°ãÃ³Ò×	1	Ç§¿Ë	5	?	415
202008	63079000	6301ÖÁ6307µÄÎ´ÁÐÃûÖÆ³ÉÆ·,°üÀ¨·þ×°²Ã¼ôÑù	701	¹ú(µØ)±ð²»Ïê	10	Ò»°ãÃ³Ò×	0	Ç§¿Ë	8	?	72
202009	63079000	6301ÖÁ6307µÄÎ´ÁÐÃûÖÆ³ÉÆ·,°üÀ¨·þ×°²Ã¼ôÑù	103	ÃÏ¼ÓÀ­¹ú	10	Ò»°ãÃ³Ò×	1	Ç§¿Ë	10	?	638
202009	63079000	6301ÖÁ6307µÄÎ´ÁÐÃûÖÆ³ÉÆ·,°üÀ¨·þ×°²Ã¼ôÑù	107	¼íÆÒÕ¯	10	Ò»°ãÃ³Ò×	27135	Ç§¿Ë	7310984	?	5,186,915
202009	63079000	6301ÖÁ6307µÄÎ´ÁÐÃûÖÆ³ÉÆ·,°üÀ¨·þ×°²Ã¼ôÑù	108	ÈûÆÖÂ·Ë¹	12	ÆäËû¾èÔùÎï×Ê	380	Ç§¿Ë	133000	?	169,752
202009	63079000	6301ÖÁ6307µÄÎ´ÁÐÃûÖÆ³ÉÆ·,°üÀ¨·þ×°²Ã¼ôÑù	110	ÖÐ¹úÏã¸Û	10	Ò»°ãÃ³Ò×	1945	Ç§¿Ë	499164	?	799,883
202009	63079000	6301ÖÁ6307µÄÎ´ÁÐÃûÖÆ³ÉÆ·,°üÀ¨·þ×°²Ã¼ôÑù	111	Ó¡¶È	10	Ò»°ãÃ³Ò×	731	Ç§¿Ë	10420	?	268,569
202009	63079000	6301ÖÁ6307µÄÎ´ÁÐÃûÖÆ³ÉÆ·,°üÀ¨·þ×°²Ã¼ôÑù	112	Ó¡¶ÈÄáÎ÷ÑÇ	10	Ò»°ãÃ³Ò×	1218	Ç§¿Ë	5334	?	34,337
202009	63079000	6301ÖÁ6307µÄÎ´ÁÐÃûÖÆ³ÉÆ·,°üÀ¨·þ×°²Ã¼ôÑù	112	Ó¡¶ÈÄáÎ÷ÑÇ	12	ÆäËû¾èÔùÎï×Ê	2478	Ç§¿Ë	596300	?	225,923
202009	63079000	6301ÖÁ6307µÄÎ´ÁÐÃûÖÆ³ÉÆ·,°üÀ¨·þ×°²Ã¼ôÑù	115	ÒÔÉ«ÁÐ	10	Ò»°ãÃ³Ò×	1	Ç§¿Ë	16	?	100
202009	63079000	6301ÖÁ6307µÄÎ´ÁÐÃûÖÆ³ÉÆ·,°üÀ¨·þ×°²Ã¼ôÑù	116	ÈÕ±¾	10	Ò»°ãÃ³Ò×	17355	Ç§¿Ë	2189684	?	9,886,055
202009	63079000	6301ÖÁ6307µÄÎ´ÁÐÃûÖÆ³ÉÆ·,°üÀ¨·þ×°²Ã¼ôÑù	116	ÈÕ±¾	12	ÆäËû¾èÔùÎï×Ê	4867	Ç§¿Ë	934824	?	6,970,149
202009	63079000	6301ÖÁ6307µÄÎ´ÁÐÃûÖÆ³ÉÆ·,°üÀ¨·þ×°²Ã¼ôÑù	119	ÀÏÎÎ	12	ÆäËû¾èÔùÎï×Ê	36	Ç§¿Ë	3100	?	92,147
202009	63079000	6301ÖÁ6307µÄÎ´ÁÐÃûÖÆ³ÉÆ·,°üÀ¨·þ×°²Ã¼ôÑù	122	ÂíÀ´Î÷ÑÇ	10	Ò»°ãÃ³Ò×	554	Ç§¿Ë	87035	?	327,628
202009	63079000	6301ÖÁ6307µÄÎ´ÁÐÃûÖÆ³ÉÆ·,°üÀ¨·þ×°²Ã¼ôÑù	123	Âí¶û´ú·ò	10	Ò»°ãÃ³Ò×	2	Ç§¿Ë	20	?	185
202009	63079000	6301ÖÁ6307µÄÎ´ÁÐÃûÖÆ³ÉÆ·,°üÀ¨·þ×°²Ã¼ôÑù	125	Äá²´¶ûÁª°îÃñÖ÷¹²ºÍ¹ú	10	Ò»°ãÃ³Ò×	458	Ç§¿Ë	15163	?	15,560
202009	63079000	6301ÖÁ6307µÄÎ´ÁÐÃûÖÆ³ÉÆ·,°üÀ¨·þ×°²Ã¼ôÑù	126	°¢Âü	12	ÆäËû¾èÔùÎï×Ê	148	Ç§¿Ë	87300	?	57,274
202009	63079000	6301ÖÁ6307µÄÎ´ÁÐÃûÖÆ³ÉÆ·,°üÀ¨·þ×°²Ã¼ôÑù	127	°Í»ùË¹Ì¹	10	Ò»°ãÃ³Ò×	167	Ç§¿Ë	2543	?	27,468
202009	63079000	6301ÖÁ6307µÄÎ´ÁÐÃûÖÆ³ÉÆ·,°üÀ¨·þ×°²Ã¼ôÑù	129	·ÆÂÉ±ö	10	Ò»°ãÃ³Ò×	11265	Ç§¿Ë	38211526	?	5,563,662
202009	63079000	6301ÖÁ6307µÄÎ´ÁÐÃûÖÆ³ÉÆ·,°üÀ¨·þ×°²Ã¼ôÑù	130	¿¨Ëþ¶û	10	Ò»°ãÃ³Ò×	0	Ç§¿Ë	1	?	95
202009	63079000	6301ÖÁ6307µÄÎ´ÁÐÃûÖÆ³ÉÆ·,°üÀ¨·þ×°²Ã¼ôÑù	131	É³ÌØ°¢À­²®	12	ÆäËû¾èÔùÎï×Ê	800	Ç§¿Ë	48000	?	906,000
202009	63079000	6301ÖÁ6307µÄÎ´ÁÐÃûÖÆ³ÉÆ·,°üÀ¨·þ×°²Ã¼ôÑù	132	ÐÂ¼ÓÆÂ	10	Ò»°ãÃ³Ò×	166	Ç§¿Ë	8823	?	57,980
202009	63079000	6301ÖÁ6307µÄÎ´ÁÐÃûÖÆ³ÉÆ·,°üÀ¨·þ×°²Ã¼ôÑù	133	º«¹ú	10	Ò»°ãÃ³Ò×	14417	Ç§¿Ë	1867312	?	4,976,345
202009	63079000	6301ÖÁ6307µÄÎ´ÁÐÃûÖÆ³ÉÆ·,°üÀ¨·þ×°²Ã¼ôÑù	133	º«¹ú	12	ÆäËû¾èÔùÎï×Ê	11439	Ç§¿Ë	1620020	?	5,657,146
202009	63079000	6301ÖÁ6307µÄÎ´ÁÐÃûÖÆ³ÉÆ·,°üÀ¨·þ×°²Ã¼ôÑù	134	Ë¹ÀïÀ¼¿¨	10	Ò»°ãÃ³Ò×	21	Ç§¿Ë	443	?	9,101
202009	63079000	6301ÖÁ6307µÄÎ´ÁÐÃûÖÆ³ÉÆ·,°üÀ¨·þ×°²Ã¼ôÑù	134	Ë¹ÀïÀ¼¿¨	12	ÆäËû¾èÔùÎï×Ê	70	Ç§¿Ë	25000	?	72,781
202009	63079000	6301ÖÁ6307µÄÎ´ÁÐÃûÖÆ³ÉÆ·,°üÀ¨·þ×°²Ã¼ôÑù	136	Ì©¹ú	10	Ò»°ãÃ³Ò×	2661	Ç§¿Ë	502478	?	2,821,799
202009	63079000	6301ÖÁ6307µÄÎ´ÁÐÃûÖÆ³ÉÆ·,°üÀ¨·þ×°²Ã¼ôÑù	137	ÍÁ¶úÆä	10	Ò»°ãÃ³Ò×	227	Ç§¿Ë	16812	?	237,542
202009	63079000	6301ÖÁ6307µÄÎ´ÁÐÃûÖÆ³ÉÆ·,°üÀ¨·þ×°²Ã¼ôÑù	137	ÍÁ¶úÆä	12	ÆäËû¾èÔùÎï×Ê	12	Ç§¿Ë	1000	?	20,000
202009	63079000	6301ÖÁ6307µÄÎ´ÁÐÃûÖÆ³ÉÆ·,°üÀ¨·þ×°²Ã¼ôÑù	138	°¢ÁªÇõ	10	Ò»°ãÃ³Ò×	18	Ç§¿Ë	8	?	1,563
202009	63079000	6301ÖÁ6307µÄÎ´ÁÐÃûÖÆ³ÉÆ·,°üÀ¨·þ×°²Ã¼ôÑù	138	°¢ÁªÇõ	12	ÆäËû¾èÔùÎï×Ê	1541	Ç§¿Ë	71580	?	1,515,960
202009	63079000	6301ÖÁ6307µÄÎ´ÁÐÃûÖÆ³ÉÆ·,°üÀ¨·þ×°²Ã¼ôÑù	141	Ô½ÄÏ	10	Ò»°ãÃ³Ò×	23249	Ç§¿Ë	66951	?	3,327,605
202009	63079000	6301ÖÁ6307µÄÎ´ÁÐÃûÖÆ³ÉÆ·,°üÀ¨·þ×°²Ã¼ôÑù	142	ÖÐ¹ú	10	Ò»°ãÃ³Ò×	46845	Ç§¿Ë	9270254	?	68,869,350
202009	63079000	6301ÖÁ6307µÄÎ´ÁÐÃûÖÆ³ÉÆ·,°üÀ¨·þ×°²Ã¼ôÑù	142	ÖÐ¹ú	12	ÆäËû¾èÔùÎï×Ê	473	Ç§¿Ë	126538	?	111,153
202009	63079000	6301ÖÁ6307µÄÎ´ÁÐÃûÖÆ³ÉÆ·,°üÀ¨·þ×°²Ã¼ôÑù	143	ÖÐ¹úÌ¨Íå	10	Ò»°ãÃ³Ò×	9071	Ç§¿Ë	563768	?	2,335,992
202009	63079000	6301ÖÁ6307µÄÎ´ÁÐÃûÖÆ³ÉÆ·,°üÀ¨·þ×°²Ã¼ôÑù	232	Ä¦Âå¸ç	10	Ò»°ãÃ³Ò×	52	Ç§¿Ë	6556	?	83,630
202009	63079000	6301ÖÁ6307µÄÎ´ÁÐÃûÖÆ³ÉÆ·,°üÀ¨·þ×°²Ã¼ôÑù	244	ÄÏ·Ç	12	ÆäËû¾èÔùÎï×Ê	1100	Ç§¿Ë	72520	?	953,303
202009	63079000	6301ÖÁ6307µÄÎ´ÁÐÃûÖÆ³ÉÆ·,°üÀ¨·þ×°²Ã¼ôÑù	249	Í»ÄáË¹	10	Ò»°ãÃ³Ò×	31	Ç§¿Ë	195	?	13,229
202009	63079000	6301ÖÁ6307µÄÎ´ÁÐÃûÖÆ³ÉÆ·,°üÀ¨·þ×°²Ã¼ôÑù	301	±ÈÀûÊ±	10	Ò»°ãÃ³Ò×	49	Ç§¿Ë	9516	?	69,941
202009	63079000	6301ÖÁ6307µÄÎ´ÁÐÃûÖÆ³ÉÆ·,°üÀ¨·þ×°²Ã¼ôÑù	301	±ÈÀûÊ±	12	ÆäËû¾èÔùÎï×Ê	10	Ç§¿Ë	960	?	6,606
202009	63079000	6301ÖÁ6307µÄÎ´ÁÐÃûÖÆ³ÉÆ·,°üÀ¨·þ×°²Ã¼ôÑù	302	µ¤Âó	10	Ò»°ãÃ³Ò×	742	Ç§¿Ë	31	?	12,952
202009	63079000	6301ÖÁ6307µÄÎ´ÁÐÃûÖÆ³ÉÆ·,°üÀ¨·þ×°²Ã¼ôÑù	303	Ó¢¹ú	10	Ò»°ãÃ³Ò×	2066	Ç§¿Ë	2555	?	293,852
202009	63079000	6301ÖÁ6307µÄÎ´ÁÐÃûÖÆ³ÉÆ·,°üÀ¨·þ×°²Ã¼ôÑù	303	Ó¢¹ú	12	ÆäËû¾èÔùÎï×Ê	15	Ç§¿Ë	5200	?	19,877
202009	63079000	6301ÖÁ6307µÄÎ´ÁÐÃûÖÆ³ÉÆ·,°üÀ¨·þ×°²Ã¼ôÑù	304	µÂ¹ú	10	Ò»°ãÃ³Ò×	11227	Ç§¿Ë	409961	?	4,987,699
202009	63079000	6301ÖÁ6307µÄÎ´ÁÐÃûÖÆ³ÉÆ·,°üÀ¨·þ×°²Ã¼ôÑù	304	µÂ¹ú	12	ÆäËû¾èÔùÎï×Ê	449	Ç§¿Ë	39260	?	592,968
202009	63079000	6301ÖÁ6307µÄÎ´ÁÐÃûÖÆ³ÉÆ·,°üÀ¨·þ×°²Ã¼ôÑù	305	·¨¹ú	10	Ò»°ãÃ³Ò×	1430	Ç§¿Ë	174222	?	1,900,217
202009	63079000	6301ÖÁ6307µÄÎ´ÁÐÃûÖÆ³ÉÆ·,°üÀ¨·þ×°²Ã¼ôÑù	307	Òâ´óÀû	10	Ò»°ãÃ³Ò×	3550	Ç§¿Ë	32775	?	3,241,646
202009	63079000	6301ÖÁ6307µÄÎ´ÁÐÃûÖÆ³ÉÆ·,°üÀ¨·þ×°²Ã¼ôÑù	309	ºÉÀ¼	10	Ò»°ãÃ³Ò×	241	Ç§¿Ë	166	?	25,112
202009	63079000	6301ÖÁ6307µÄÎ´ÁÐÃûÖÆ³ÉÆ·,°üÀ¨·þ×°²Ã¼ôÑù	311	ÆÏÌÑÑÀ	10	Ò»°ãÃ³Ò×	4	Ç§¿Ë	18	?	2,230
202009	63079000	6301ÖÁ6307µÄÎ´ÁÐÃûÖÆ³ÉÆ·,°üÀ¨·þ×°²Ã¼ôÑù	312	Î÷°àÑÀ	10	Ò»°ãÃ³Ò×	251	Ç§¿Ë	5519	?	3,375,152
202009	63079000	6301ÖÁ6307µÄÎ´ÁÐÃûÖÆ³ÉÆ·,°üÀ¨·þ×°²Ã¼ôÑù	315	°ÂµØÀû	10	Ò»°ãÃ³Ò×	286	Ç§¿Ë	223	?	75,869
202009	63079000	6301ÖÁ6307µÄÎ´ÁÐÃûÖÆ³ÉÆ·,°üÀ¨·þ×°²Ã¼ôÑù	316	±£¼ÓÀûÑÇ	10	Ò»°ãÃ³Ò×	5	Ç§¿Ë	72	?	7,452
202009	63079000	6301ÖÁ6307µÄÎ´ÁÐÃûÖÆ³ÉÆ·,°üÀ¨·þ×°²Ã¼ôÑù	318	·ÒÀ¼	10	Ò»°ãÃ³Ò×	5	Ç§¿Ë	1	?	337
202009	63079000	6301ÖÁ6307µÄÎ´ÁÐÃûÖÆ³ÉÆ·,°üÀ¨·þ×°²Ã¼ôÑù	318	·ÒÀ¼	12	ÆäËû¾èÔùÎï×Ê	80	Ç§¿Ë	2000	?	30,202
202009	63079000	6301ÖÁ6307µÄÎ´ÁÐÃûÖÆ³ÉÆ·,°üÀ¨·þ×°²Ã¼ôÑù	321	ÐÙÑÀÀû	10	Ò»°ãÃ³Ò×	827	Ç§¿Ë	14526	?	290,753
202009	63079000	6301ÖÁ6307µÄÎ´ÁÐÃûÖÆ³ÉÆ·,°üÀ¨·þ×°²Ã¼ôÑù	327	²¨À¼	10	Ò»°ãÃ³Ò×	199	Ç§¿Ë	414	?	72,854
202009	63079000	6301ÖÁ6307µÄÎ´ÁÐÃûÖÆ³ÉÆ·,°üÀ¨·þ×°²Ã¼ôÑù	328	ÂÞÂíÄáÑÇ	10	Ò»°ãÃ³Ò×	187	Ç§¿Ë	672	?	79,070
202009	63079000	6301ÖÁ6307µÄÎ´ÁÐÃûÖÆ³ÉÆ·,°üÀ¨·þ×°²Ã¼ôÑù	329	Ê¥ÂíÁ¦Åµ	10	Ò»°ãÃ³Ò×	1	Ç§¿Ë	100	?	5,672
202009	63079000	6301ÖÁ6307µÄÎ´ÁÐÃûÖÆ³ÉÆ·,°üÀ¨·þ×°²Ã¼ôÑù	330	Èðµä	10	Ò»°ãÃ³Ò×	729	Ç§¿Ë	24038	?	511,562
202009	63079000	6301ÖÁ6307µÄÎ´ÁÐÃûÖÆ³ÉÆ·,°üÀ¨·þ×°²Ã¼ôÑù	330	Èðµä	12	ÆäËû¾èÔùÎï×Ê	20	Ç§¿Ë	2000	?	96,315
202009	63079000	6301ÖÁ6307µÄÎ´ÁÐÃûÖÆ³ÉÆ·,°üÀ¨·þ×°²Ã¼ôÑù	331	ÈðÊ¿	10	Ò»°ãÃ³Ò×	81	Ç§¿Ë	20014	?	44,052
202009	63079000	6301ÖÁ6307µÄÎ´ÁÐÃûÖÆ³ÉÆ·,°üÀ¨·þ×°²Ã¼ôÑù	335	À­ÍÑÎ¬ÑÇ	10	Ò»°ãÃ³Ò×	3	Ç§¿Ë	2	?	893
202009	63079000	6301ÖÁ6307µÄÎ´ÁÐÃûÖÆ³ÉÆ·,°üÀ¨·þ×°²Ã¼ôÑù	336	Á¢ÌÕÍð	10	Ò»°ãÃ³Ò×	49	Ç§¿Ë	595	?	23,368
202009	63079000	6301ÖÁ6307µÄÎ´ÁÐÃûÖÆ³ÉÆ·,°üÀ¨·þ×°²Ã¼ôÑù	337	¸ñÂ³¼ªÑÇ	10	Ò»°ãÃ³Ò×	0	Ç§¿Ë	1	?	524
202009	63079000	6301ÖÁ6307µÄÎ´ÁÐÃûÖÆ³ÉÆ·,°üÀ¨·þ×°²Ã¼ôÑù	338	ÑÇÃÀÄáÑÇ	10	Ò»°ãÃ³Ò×	2500	Ç§¿Ë	1000000	?	582,754
202009	63079000	6301ÖÁ6307µÄÎ´ÁÐÃûÖÆ³ÉÆ·,°üÀ¨·þ×°²Ã¼ôÑù	339	°¢Èû°Ý½®	12	ÆäËû¾èÔùÎï×Ê	1600	Ç§¿Ë	40000	?	26,292
202009	63079000	6301ÖÁ6307µÄÎ´ÁÐÃûÖÆ³ÉÆ·,°üÀ¨·þ×°²Ã¼ôÑù	343	Ä¦¶û¶àÍß	10	Ò»°ãÃ³Ò×	5	Ç§¿Ë	8	?	10,225
202009	63079000	6301ÖÁ6307µÄÎ´ÁÐÃûÖÆ³ÉÆ·,°üÀ¨·þ×°²Ã¼ôÑù	344	¶íÂÞË¹Áª°î	10	Ò»°ãÃ³Ò×	7816	Ç§¿Ë	2396268	?	3,865,414
202009	63079000	6301ÖÁ6307µÄÎ´ÁÐÃûÖÆ³ÉÆ·,°üÀ¨·þ×°²Ã¼ôÑù	350	Ë¹ÂåÎÄÄáÑÇ	10	Ò»°ãÃ³Ò×	77	Ç§¿Ë	1262	?	215,892
202009	63079000	6301ÖÁ6307µÄÎ´ÁÐÃûÖÆ³ÉÆ·,°üÀ¨·þ×°²Ã¼ôÑù	352	½Ý¿Ë	10	Ò»°ãÃ³Ò×	382	Ç§¿Ë	27359	?	171,854
202009	63079000	6301ÖÁ6307µÄÎ´ÁÐÃûÖÆ³ÉÆ·,°üÀ¨·þ×°²Ã¼ôÑù	353	Ë¹Âå·¥¿Ë	10	Ò»°ãÃ³Ò×	91	Ç§¿Ë	9021	?	61,571
202009	63079000	6301ÖÁ6307µÄÎ´ÁÐÃûÖÆ³ÉÆ·,°üÀ¨·þ×°²Ã¼ôÑù	354	±±ÂíÆä¶Ù¹²ºÍ¹ú	10	Ò»°ãÃ³Ò×	6	Ç§¿Ë	4	?	7,810
202009	63079000	6301ÖÁ6307µÄÎ´ÁÐÃûÖÆ³ÉÆ·,°üÀ¨·þ×°²Ã¼ôÑù	358	Èû¶ûÎ¬ÑÇ	10	Ò»°ãÃ³Ò×	1	Ç§¿Ë	3	?	193
202009	63079000	6301ÖÁ6307µÄÎ´ÁÐÃûÖÆ³ÉÆ·,°üÀ¨·þ×°²Ã¼ôÑù	410	°ÍÎ÷	10	Ò»°ãÃ³Ò×	45	Ç§¿Ë	15000	?	5,355
202009	63079000	6301ÖÁ6307µÄÎ´ÁÐÃûÖÆ³ÉÆ·,°üÀ¨·þ×°²Ã¼ôÑù	412	ÖÇÀû	10	Ò»°ãÃ³Ò×	1	Ç§¿Ë	14	?	237
202009	63079000	6301ÖÁ6307µÄÎ´ÁÐÃûÖÆ³ÉÆ·,°üÀ¨·þ×°²Ã¼ôÑù	413	¸çÂ×±ÈÑÇ	10	Ò»°ãÃ³Ò×	15	Ç§¿Ë	100	?	15,902
202009	63079000	6301ÖÁ6307µÄÎ´ÁÐÃûÖÆ³ÉÆ·,°üÀ¨·þ×°²Ã¼ôÑù	418	¶àÃ×Äá¼Ó¹²ºÍ¹ú	10	Ò»°ãÃ³Ò×	0	Ç§¿Ë	1	?	871
202009	63079000	6301ÖÁ6307µÄÎ´ÁÐÃûÖÆ³ÉÆ·,°üÀ¨·þ×°²Ã¼ôÑù	429	Ä«Î÷¸ç	10	Ò»°ãÃ³Ò×	1123	Ç§¿Ë	68203	?	405,081
202009	63079000	6301ÖÁ6307µÄÎ´ÁÐÃûÖÆ³ÉÆ·,°üÀ¨·þ×°²Ã¼ôÑù	434	ÃØÂ³	10	Ò»°ãÃ³Ò×	829	Ç§¿Ë	152508	?	934,448
202009	63079000	6301ÖÁ6307µÄÎ´ÁÐÃûÖÆ³ÉÆ·,°üÀ¨·þ×°²Ã¼ôÑù	501	¼ÓÄÃ´ó	10	Ò»°ãÃ³Ò×	481	Ç§¿Ë	49205	?	663,063
202009	63079000	6301ÖÁ6307µÄÎ´ÁÐÃûÖÆ³ÉÆ·,°üÀ¨·þ×°²Ã¼ôÑù	501	¼ÓÄÃ´ó	12	ÆäËû¾èÔùÎï×Ê	1428	Ç§¿Ë	19100	?	237,101
202009	63079000	6301ÖÁ6307µÄÎ´ÁÐÃûÖÆ³ÉÆ·,°üÀ¨·þ×°²Ã¼ôÑù	502	ÃÀ¹ú	10	Ò»°ãÃ³Ò×	7698	Ç§¿Ë	412207	?	4,170,141
202009	63079000	6301ÖÁ6307µÄÎ´ÁÐÃûÖÆ³ÉÆ·,°üÀ¨·þ×°²Ã¼ôÑù	502	ÃÀ¹ú	12	ÆäËû¾èÔùÎï×Ê	7046	Ç§¿Ë	324680	?	1,710,293
202009	63079000	6301ÖÁ6307µÄÎ´ÁÐÃûÖÆ³ÉÆ·,°üÀ¨·þ×°²Ã¼ôÑù	601	°Ä´óÀûÑÇ	10	Ò»°ãÃ³Ò×	16	Ç§¿Ë	331	?	9,619
202009	63079000	6301ÖÁ6307µÄÎ´ÁÐÃûÖÆ³ÉÆ·,°üÀ¨·þ×°²Ã¼ôÑù	601	°Ä´óÀûÑÇ	12	ÆäËû¾èÔùÎï×Ê	2	Ç§¿Ë	40	?	989
202009	63079000	6301ÖÁ6307µÄÎ´ÁÐÃûÖÆ³ÉÆ·,°üÀ¨·þ×°²Ã¼ôÑù	701	¹ú(µØ)±ð²»Ïê	10	Ò»°ãÃ³Ò×	10	Ç§¿Ë	48	?	462
202010	63079000	6301ÖÁ6307µÄÎ´ÁÐÃûÖÆ³ÉÆ·,°üÀ¨·þ×°²Ã¼ôÑù	103	ÃÏ¼ÓÀ­¹ú	10	Ò»°ãÃ³Ò×	349	Ç§¿Ë	1702	?	17,674
202010	63079000	6301ÖÁ6307µÄÎ´ÁÐÃûÖÆ³ÉÆ·,°üÀ¨·þ×°²Ã¼ôÑù	106	Ãåµé	10	Ò»°ãÃ³Ò×	19	Ç§¿Ë	52	?	10,222
202010	63079000	6301ÖÁ6307µÄÎ´ÁÐÃûÖÆ³ÉÆ·,°üÀ¨·þ×°²Ã¼ôÑù	107	¼íÆÒÕ¯	10	Ò»°ãÃ³Ò×	36816	Ç§¿Ë	9855133	?	5,311,750
202010	63079000	6301ÖÁ6307µÄÎ´ÁÐÃûÖÆ³ÉÆ·,°üÀ¨·þ×°²Ã¼ôÑù	110	ÖÐ¹úÏã¸Û	10	Ò»°ãÃ³Ò×	1156	Ç§¿Ë	358802	?	371,603
202010	63079000	6301ÖÁ6307µÄÎ´ÁÐÃûÖÆ³ÉÆ·,°üÀ¨·þ×°²Ã¼ôÑù	111	Ó¡¶È	10	Ò»°ãÃ³Ò×	11061	Ç§¿Ë	85475	?	1,763,728
202010	63079000	6301ÖÁ6307µÄÎ´ÁÐÃûÖÆ³ÉÆ·,°üÀ¨·þ×°²Ã¼ôÑù	112	Ó¡¶ÈÄáÎ÷ÑÇ	10	Ò»°ãÃ³Ò×	3	Ç§¿Ë	108	?	16,735
202010	63079000	6301ÖÁ6307µÄÎ´ÁÐÃûÖÆ³ÉÆ·,°üÀ¨·þ×°²Ã¼ôÑù	115	ÒÔÉ«ÁÐ	10	Ò»°ãÃ³Ò×	7	Ç§¿Ë	170	?	41,130
202010	63079000	6301ÖÁ6307µÄÎ´ÁÐÃûÖÆ³ÉÆ·,°üÀ¨·þ×°²Ã¼ôÑù	116	ÈÕ±¾	10	Ò»°ãÃ³Ò×	25468	Ç§¿Ë	2355752	?	11,430,602
202010	63079000	6301ÖÁ6307µÄÎ´ÁÐÃûÖÆ³ÉÆ·,°üÀ¨·þ×°²Ã¼ôÑù	116	ÈÕ±¾	12	ÆäËû¾èÔùÎï×Ê	876	Ç§¿Ë	206443	?	2,710,969
202010	63079000	6301ÖÁ6307µÄÎ´ÁÐÃûÖÆ³ÉÆ·,°üÀ¨·þ×°²Ã¼ôÑù	125	Äá²´¶ûÁª°îÃñÖ÷¹²ºÍ¹ú	10	Ò»°ãÃ³Ò×	183	Ç§¿Ë	1644	?	3,854
202010	63079000	6301ÖÁ6307µÄÎ´ÁÐÃûÖÆ³ÉÆ·,°üÀ¨·þ×°²Ã¼ôÑù	127	°Í»ùË¹Ì¹	10	Ò»°ãÃ³Ò×	382	Ç§¿Ë	6013	?	53,481
202010	63079000	6301ÖÁ6307µÄÎ´ÁÐÃûÖÆ³ÉÆ·,°üÀ¨·þ×°²Ã¼ôÑù	129	·ÆÂÉ±ö	10	Ò»°ãÃ³Ò×	11320	Ç§¿Ë	38594784	?	5,521,932
202010	63079000	6301ÖÁ6307µÄÎ´ÁÐÃûÖÆ³ÉÆ·,°üÀ¨·þ×°²Ã¼ôÑù	131	É³ÌØ°¢À­²®	10	Ò»°ãÃ³Ò×	13	Ç§¿Ë	3	?	387
202010	63079000	6301ÖÁ6307µÄÎ´ÁÐÃûÖÆ³ÉÆ·,°üÀ¨·þ×°²Ã¼ôÑù	132	ÐÂ¼ÓÆÂ	10	Ò»°ãÃ³Ò×	298	Ç§¿Ë	6727	?	9,848
202010	63079000	6301ÖÁ6307µÄÎ´ÁÐÃûÖÆ³ÉÆ·,°üÀ¨·þ×°²Ã¼ôÑù	133	º«¹ú	10	Ò»°ãÃ³Ò×	11543	Ç§¿Ë	1607458	?	2,579,667
202010	63079000	6301ÖÁ6307µÄÎ´ÁÐÃûÖÆ³ÉÆ·,°üÀ¨·þ×°²Ã¼ôÑù	134	Ë¹ÀïÀ¼¿¨	10	Ò»°ãÃ³Ò×	5	Ç§¿Ë	222	?	2,378
202010	63079000	6301ÖÁ6307µÄÎ´ÁÐÃûÖÆ³ÉÆ·,°üÀ¨·þ×°²Ã¼ôÑù	136	Ì©¹ú	10	Ò»°ãÃ³Ò×	3469	Ç§¿Ë	555668	?	444,220
202010	63079000	6301ÖÁ6307µÄÎ´ÁÐÃûÖÆ³ÉÆ·,°üÀ¨·þ×°²Ã¼ôÑù	136	Ì©¹ú	12	ÆäËû¾èÔùÎï×Ê	35	Ç§¿Ë	9000	?	7,350
202010	63079000	6301ÖÁ6307µÄÎ´ÁÐÃûÖÆ³ÉÆ·,°üÀ¨·þ×°²Ã¼ôÑù	137	ÍÁ¶úÆä	10	Ò»°ãÃ³Ò×	174	Ç§¿Ë	733	?	76,501
202010	63079000	6301ÖÁ6307µÄÎ´ÁÐÃûÖÆ³ÉÆ·,°üÀ¨·þ×°²Ã¼ôÑù	141	Ô½ÄÏ	10	Ò»°ãÃ³Ò×	28000	Ç§¿Ë	1535321	?	2,419,886
202010	63079000	6301ÖÁ6307µÄÎ´ÁÐÃûÖÆ³ÉÆ·,°üÀ¨·þ×°²Ã¼ôÑù	142	ÖÐ¹ú	10	Ò»°ãÃ³Ò×	38843	Ç§¿Ë	2320739	?	8,101,476
202010	63079000	6301ÖÁ6307µÄÎ´ÁÐÃûÖÆ³ÉÆ·,°üÀ¨·þ×°²Ã¼ôÑù	143	ÖÐ¹úÌ¨Íå	10	Ò»°ãÃ³Ò×	20468	Ç§¿Ë	1190383	?	5,915,178
202010	63079000	6301ÖÁ6307µÄÎ´ÁÐÃûÖÆ³ÉÆ·,°üÀ¨·þ×°²Ã¼ôÑù	145	¹þÈø¿ËË¹Ì¹	11	¹ú¼Ò¼ä¡¢¹ú¼Ê×éÖ¯ÎÞ³¥Ô®ÖúºÍÔùËÍµÄÎï×Ê	1641	Ç§¿Ë	342000	?	217,879
202010	63079000	6301ÖÁ6307µÄÎ´ÁÐÃûÖÆ³ÉÆ·,°üÀ¨·þ×°²Ã¼ôÑù	232	Ä¦Âå¸ç	10	Ò»°ãÃ³Ò×	37	Ç§¿Ë	4550	?	64,756
202010	63079000	6301ÖÁ6307µÄÎ´ÁÐÃûÖÆ³ÉÆ·,°üÀ¨·þ×°²Ã¼ôÑù	249	Í»ÄáË¹	10	Ò»°ãÃ³Ò×	71	Ç§¿Ë	6412	?	19,351
202010	63079000	6301ÖÁ6307µÄÎ´ÁÐÃûÖÆ³ÉÆ·,°üÀ¨·þ×°²Ã¼ôÑù	301	±ÈÀûÊ±	10	Ò»°ãÃ³Ò×	41	Ç§¿Ë	4783	?	34,894
202010	63079000	6301ÖÁ6307µÄÎ´ÁÐÃûÖÆ³ÉÆ·,°üÀ¨·þ×°²Ã¼ôÑù	302	µ¤Âó	10	Ò»°ãÃ³Ò×	86	Ç§¿Ë	1299	?	62,240
202010	63079000	6301ÖÁ6307µÄÎ´ÁÐÃûÖÆ³ÉÆ·,°üÀ¨·þ×°²Ã¼ôÑù	303	Ó¢¹ú	10	Ò»°ãÃ³Ò×	1159	Ç§¿Ë	9482	?	732,811
202010	63079000	6301ÖÁ6307µÄÎ´ÁÐÃûÖÆ³ÉÆ·,°üÀ¨·þ×°²Ã¼ôÑù	303	Ó¢¹ú	12	ÆäËû¾èÔùÎï×Ê	3	Ç§¿Ë	120	?	4,829
202010	63079000	6301ÖÁ6307µÄÎ´ÁÐÃûÖÆ³ÉÆ·,°üÀ¨·þ×°²Ã¼ôÑù	304	µÂ¹ú	10	Ò»°ãÃ³Ò×	18121	Ç§¿Ë	846023	?	5,251,760
202010	63079000	6301ÖÁ6307µÄÎ´ÁÐÃûÖÆ³ÉÆ·,°üÀ¨·þ×°²Ã¼ôÑù	304	µÂ¹ú	12	ÆäËû¾èÔùÎï×Ê	126	Ç§¿Ë	5805	?	105,608
202010	63079000	6301ÖÁ6307µÄÎ´ÁÐÃûÖÆ³ÉÆ·,°üÀ¨·þ×°²Ã¼ôÑù	305	·¨¹ú	10	Ò»°ãÃ³Ò×	2548	Ç§¿Ë	119482	?	1,945,374
202010	63079000	6301ÖÁ6307µÄÎ´ÁÐÃûÖÆ³ÉÆ·,°üÀ¨·þ×°²Ã¼ôÑù	307	Òâ´óÀû	10	Ò»°ãÃ³Ò×	1813	Ç§¿Ë	234927	?	3,122,807
202010	63079000	6301ÖÁ6307µÄÎ´ÁÐÃûÖÆ³ÉÆ·,°üÀ¨·þ×°²Ã¼ôÑù	307	Òâ´óÀû	12	ÆäËû¾èÔùÎï×Ê	15	Ç§¿Ë	5400	?	11,370
202010	63079000	6301ÖÁ6307µÄÎ´ÁÐÃûÖÆ³ÉÆ·,°üÀ¨·þ×°²Ã¼ôÑù	309	ºÉÀ¼	10	Ò»°ãÃ³Ò×	687	Ç§¿Ë	663	?	170,977
202010	63079000	6301ÖÁ6307µÄÎ´ÁÐÃûÖÆ³ÉÆ·,°üÀ¨·þ×°²Ã¼ôÑù	310	Ï£À°	10	Ò»°ãÃ³Ò×	12	Ç§¿Ë	24	?	1,465
202010	63079000	6301ÖÁ6307µÄÎ´ÁÐÃûÖÆ³ÉÆ·,°üÀ¨·þ×°²Ã¼ôÑù	311	ÆÏÌÑÑÀ	10	Ò»°ãÃ³Ò×	43	Ç§¿Ë	510	?	52,327
202010	63079000	6301ÖÁ6307µÄÎ´ÁÐÃûÖÆ³ÉÆ·,°üÀ¨·þ×°²Ã¼ôÑù	312	Î÷°àÑÀ	10	Ò»°ãÃ³Ò×	209	Ç§¿Ë	3301	?	3,298,592
202010	63079000	6301ÖÁ6307µÄÎ´ÁÐÃûÖÆ³ÉÆ·,°üÀ¨·þ×°²Ã¼ôÑù	312	Î÷°àÑÀ	12	ÆäËû¾èÔùÎï×Ê	19	Ç§¿Ë	3480	?	10,947
202010	63079000	6301ÖÁ6307µÄÎ´ÁÐÃûÖÆ³ÉÆ·,°üÀ¨·þ×°²Ã¼ôÑù	313	°¢¶û°ÍÄáÑÇ	10	Ò»°ãÃ³Ò×	180	Ç§¿Ë	2250	?	38,850
202010	63079000	6301ÖÁ6307µÄÎ´ÁÐÃûÖÆ³ÉÆ·,°üÀ¨·þ×°²Ã¼ôÑù	315	°ÂµØÀû	10	Ò»°ãÃ³Ò×	11	Ç§¿Ë	196	?	11,167
202010	63079000	6301ÖÁ6307µÄÎ´ÁÐÃûÖÆ³ÉÆ·,°üÀ¨·þ×°²Ã¼ôÑù	318	·ÒÀ¼	10	Ò»°ãÃ³Ò×	0	Ç§¿Ë	1	?	14
202010	63079000	6301ÖÁ6307µÄÎ´ÁÐÃûÖÆ³ÉÆ·,°üÀ¨·þ×°²Ã¼ôÑù	321	ÐÙÑÀÀû	10	Ò»°ãÃ³Ò×	206	Ç§¿Ë	14533	?	189,148
202010	63079000	6301ÖÁ6307µÄÎ´ÁÐÃûÖÆ³ÉÆ·,°üÀ¨·þ×°²Ã¼ôÑù	326	Å²Íþ	10	Ò»°ãÃ³Ò×	2	Ç§¿Ë	28	?	109
202010	63079000	6301ÖÁ6307µÄÎ´ÁÐÃûÖÆ³ÉÆ·,°üÀ¨·þ×°²Ã¼ôÑù	327	²¨À¼	10	Ò»°ãÃ³Ò×	270	Ç§¿Ë	600	?	109,504
202010	63079000	6301ÖÁ6307µÄÎ´ÁÐÃûÖÆ³ÉÆ·,°üÀ¨·þ×°²Ã¼ôÑù	328	ÂÞÂíÄáÑÇ	10	Ò»°ãÃ³Ò×	434	Ç§¿Ë	15618	?	541,707
202010	63079000	6301ÖÁ6307µÄÎ´ÁÐÃûÖÆ³ÉÆ·,°üÀ¨·þ×°²Ã¼ôÑù	330	Èðµä	10	Ò»°ãÃ³Ò×	570	Ç§¿Ë	50068	?	177,406
202010	63079000	6301ÖÁ6307µÄÎ´ÁÐÃûÖÆ³ÉÆ·,°üÀ¨·þ×°²Ã¼ôÑù	331	ÈðÊ¿	10	Ò»°ãÃ³Ò×	37	Ç§¿Ë	7544	?	15,072
202010	63079000	6301ÖÁ6307µÄÎ´ÁÐÃûÖÆ³ÉÆ·,°üÀ¨·þ×°²Ã¼ôÑù	335	À­ÍÑÎ¬ÑÇ	10	Ò»°ãÃ³Ò×	6	Ç§¿Ë	4	?	1,810
202010	63079000	6301ÖÁ6307µÄÎ´ÁÐÃûÖÆ³ÉÆ·,°üÀ¨·þ×°²Ã¼ôÑù	336	Á¢ÌÕÍð	10	Ò»°ãÃ³Ò×	1	Ç§¿Ë	8	?	871
202010	63079000	6301ÖÁ6307µÄÎ´ÁÐÃûÖÆ³ÉÆ·,°üÀ¨·þ×°²Ã¼ôÑù	340	°×¶íÂÞË¹	10	Ò»°ãÃ³Ò×	17	Ç§¿Ë	160	?	7,200
202010	63079000	6301ÖÁ6307µÄÎ´ÁÐÃûÖÆ³ÉÆ·,°üÀ¨·þ×°²Ã¼ôÑù	343	Ä¦¶û¶àÍß	10	Ò»°ãÃ³Ò×	1	Ç§¿Ë	3	?	3,806
202010	63079000	6301ÖÁ6307µÄÎ´ÁÐÃûÖÆ³ÉÆ·,°üÀ¨·þ×°²Ã¼ôÑù	344	¶íÂÞË¹Áª°î	10	Ò»°ãÃ³Ò×	113	Ç§¿Ë	50200	?	103,841
202010	63079000	6301ÖÁ6307µÄÎ´ÁÐÃûÖÆ³ÉÆ·,°üÀ¨·þ×°²Ã¼ôÑù	350	Ë¹ÂåÎÄÄáÑÇ	10	Ò»°ãÃ³Ò×	17	Ç§¿Ë	166	?	18,505
202010	63079000	6301ÖÁ6307µÄÎ´ÁÐÃûÖÆ³ÉÆ·,°üÀ¨·þ×°²Ã¼ôÑù	352	½Ý¿Ë	10	Ò»°ãÃ³Ò×	281	Ç§¿Ë	599	?	31,659
202010	63079000	6301ÖÁ6307µÄÎ´ÁÐÃûÖÆ³ÉÆ·,°üÀ¨·þ×°²Ã¼ôÑù	353	Ë¹Âå·¥¿Ë	10	Ò»°ãÃ³Ò×	82	Ç§¿Ë	7006	?	21,035
202010	63079000	6301ÖÁ6307µÄÎ´ÁÐÃûÖÆ³ÉÆ·,°üÀ¨·þ×°²Ã¼ôÑù	354	±±ÂíÆä¶Ù¹²ºÍ¹ú	10	Ò»°ãÃ³Ò×	3	Ç§¿Ë	3	?	3,376
202010	63079000	6301ÖÁ6307µÄÎ´ÁÐÃûÖÆ³ÉÆ·,°üÀ¨·þ×°²Ã¼ôÑù	410	°ÍÎ÷	12	ÆäËû¾èÔùÎï×Ê	402	Ç§¿Ë	100500	?	38,190
202010	63079000	6301ÖÁ6307µÄÎ´ÁÐÃûÖÆ³ÉÆ·,°üÀ¨·þ×°²Ã¼ôÑù	413	¸çÂ×±ÈÑÇ	10	Ò»°ãÃ³Ò×	85	Ç§¿Ë	9300	?	171,282
202010	63079000	6301ÖÁ6307µÄÎ´ÁÐÃûÖÆ³ÉÆ·,°üÀ¨·þ×°²Ã¼ôÑù	418	¶àÃ×Äá¼Ó¹²ºÍ¹ú	10	Ò»°ãÃ³Ò×	0	Ç§¿Ë	18	?	633
202010	63079000	6301ÖÁ6307µÄÎ´ÁÐÃûÖÆ³ÉÆ·,°üÀ¨·þ×°²Ã¼ôÑù	423	Î£µØÂíÀ­	10	Ò»°ãÃ³Ò×	0	Ç§¿Ë	1	?	164
202010	63079000	6301ÖÁ6307µÄÎ´ÁÐÃûÖÆ³ÉÆ·,°üÀ¨·þ×°²Ã¼ôÑù	426	ºé¶¼À­Ë¹	10	Ò»°ãÃ³Ò×	1	Ç§¿Ë	14	?	611
202010	63079000	6301ÖÁ6307µÄÎ´ÁÐÃûÖÆ³ÉÆ·,°üÀ¨·þ×°²Ã¼ôÑù	429	Ä«Î÷¸ç	10	Ò»°ãÃ³Ò×	1070	Ç§¿Ë	52520	?	453,674
202010	63079000	6301ÖÁ6307µÄÎ´ÁÐÃûÖÆ³ÉÆ·,°üÀ¨·þ×°²Ã¼ôÑù	434	ÃØÂ³	10	Ò»°ãÃ³Ò×	609	Ç§¿Ë	551	?	676,331
202010	63079000	6301ÖÁ6307µÄÎ´ÁÐÃûÖÆ³ÉÆ·,°üÀ¨·þ×°²Ã¼ôÑù	501	¼ÓÄÃ´ó	10	Ò»°ãÃ³Ò×	103	Ç§¿Ë	16092	?	146,000
202010	63079000	6301ÖÁ6307µÄÎ´ÁÐÃûÖÆ³ÉÆ·,°üÀ¨·þ×°²Ã¼ôÑù	502	ÃÀ¹ú	10	Ò»°ãÃ³Ò×	7351	Ç§¿Ë	139050	?	1,982,560
202010	63079000	6301ÖÁ6307µÄÎ´ÁÐÃûÖÆ³ÉÆ·,°üÀ¨·þ×°²Ã¼ôÑù	601	°Ä´óÀûÑÇ	10	Ò»°ãÃ³Ò×	3722	Ç§¿Ë	520	?	86,564
202010	63079000	6301ÖÁ6307µÄÎ´ÁÐÃûÖÆ³ÉÆ·,°üÀ¨·þ×°²Ã¼ôÑù	601	°Ä´óÀûÑÇ	12	ÆäËû¾èÔùÎï×Ê	9	Ç§¿Ë	860	?	61,584
202010	63079000	6301ÖÁ6307µÄÎ´ÁÐÃûÖÆ³ÉÆ·,°üÀ¨·þ×°²Ã¼ôÑù	609	ÐÂÎ÷À¼	10	Ò»°ãÃ³Ò×	0	Ç§¿Ë	9	?	77
202010	63079000	6301ÖÁ6307µÄÎ´ÁÐÃûÖÆ³ÉÆ·,°üÀ¨·þ×°²Ã¼ôÑù	701	¹ú(µØ)±ð²»Ïê	10	Ò»°ãÃ³Ò×	9	Ç§¿Ë	237	?	3,254
202011	63079000	6301ÖÁ6307µÄÎ´ÁÐÃûÖÆ³ÉÆ·,°üÀ¨·þ×°²Ã¼ôÑù	103	ÃÏ¼ÓÀ­¹ú	10	Ò»°ãÃ³Ò×	1	Ç§¿Ë	1	?	274
202011	63079000	6301ÖÁ6307µÄÎ´ÁÐÃûÖÆ³ÉÆ·,°üÀ¨·þ×°²Ã¼ôÑù	107	¼íÆÒÕ¯	10	Ò»°ãÃ³Ò×	22060	Ç§¿Ë	6105626	?	923,369
202011	63079000	6301ÖÁ6307µÄÎ´ÁÐÃûÖÆ³ÉÆ·,°üÀ¨·þ×°²Ã¼ôÑù	110	ÖÐ¹úÏã¸Û	10	Ò»°ãÃ³Ò×	1565	Ç§¿Ë	380550	?	672,120
202011	63079000	6301ÖÁ6307µÄÎ´ÁÐÃûÖÆ³ÉÆ·,°üÀ¨·þ×°²Ã¼ôÑù	111	Ó¡¶È	10	Ò»°ãÃ³Ò×	11068	Ç§¿Ë	479052	?	2,708,921
202011	63079000	6301ÖÁ6307µÄÎ´ÁÐÃûÖÆ³ÉÆ·,°üÀ¨·þ×°²Ã¼ôÑù	112	Ó¡¶ÈÄáÎ÷ÑÇ	10	Ò»°ãÃ³Ò×	19	Ç§¿Ë	1995	?	9,066
202011	63079000	6301ÖÁ6307µÄÎ´ÁÐÃûÖÆ³ÉÆ·,°üÀ¨·þ×°²Ã¼ôÑù	116	ÈÕ±¾	10	Ò»°ãÃ³Ò×	12083	Ç§¿Ë	1454885	?	5,401,402
202011	63079000	6301ÖÁ6307µÄÎ´ÁÐÃûÖÆ³ÉÆ·,°üÀ¨·þ×°²Ã¼ôÑù	122	ÂíÀ´Î÷ÑÇ	10	Ò»°ãÃ³Ò×	202	Ç§¿Ë	28960	?	119,763
202011	63079000	6301ÖÁ6307µÄÎ´ÁÐÃûÖÆ³ÉÆ·,°üÀ¨·þ×°²Ã¼ôÑù	122	ÂíÀ´Î÷ÑÇ	12	ÆäËû¾èÔùÎï×Ê	1602	Ç§¿Ë	400000	?	400,000
202011	63079000	6301ÖÁ6307µÄÎ´ÁÐÃûÖÆ³ÉÆ·,°üÀ¨·þ×°²Ã¼ôÑù	125	Äá²´¶ûÁª°îÃñÖ÷¹²ºÍ¹ú	10	Ò»°ãÃ³Ò×	98	Ç§¿Ë	2508	?	4,145
202011	63079000	6301ÖÁ6307µÄÎ´ÁÐÃûÖÆ³ÉÆ·,°üÀ¨·þ×°²Ã¼ôÑù	126	°¢Âü	12	ÆäËû¾èÔùÎï×Ê	31	Ç§¿Ë	20000	?	6,343
202011	63079000	6301ÖÁ6307µÄÎ´ÁÐÃûÖÆ³ÉÆ·,°üÀ¨·þ×°²Ã¼ôÑù	127	°Í»ùË¹Ì¹	10	Ò»°ãÃ³Ò×	325	Ç§¿Ë	4502	?	34,109
202011	63079000	6301ÖÁ6307µÄÎ´ÁÐÃûÖÆ³ÉÆ·,°üÀ¨·þ×°²Ã¼ôÑù	129	·ÆÂÉ±ö	10	Ò»°ãÃ³Ò×	113	Ç§¿Ë	351139	?	332,468
202011	63079000	6301ÖÁ6307µÄÎ´ÁÐÃûÖÆ³ÉÆ·,°üÀ¨·þ×°²Ã¼ôÑù	132	ÐÂ¼ÓÆÂ	10	Ò»°ãÃ³Ò×	2116	Ç§¿Ë	113591	?	359,603
202011	63079000	6301ÖÁ6307µÄÎ´ÁÐÃûÖÆ³ÉÆ·,°üÀ¨·þ×°²Ã¼ôÑù	132	ÐÂ¼ÓÆÂ	12	ÆäËû¾èÔùÎï×Ê	382	Ç§¿Ë	40000	?	491,970
202011	63079000	6301ÖÁ6307µÄÎ´ÁÐÃûÖÆ³ÉÆ·,°üÀ¨·þ×°²Ã¼ôÑù	133	º«¹ú	10	Ò»°ãÃ³Ò×	22104	Ç§¿Ë	6856548	?	4,824,710
202011	63079000	6301ÖÁ6307µÄÎ´ÁÐÃûÖÆ³ÉÆ·,°üÀ¨·þ×°²Ã¼ôÑù	133	º«¹ú	12	ÆäËû¾èÔùÎï×Ê	240	Ç§¿Ë	60000	?	483,135
202011	63079000	6301ÖÁ6307µÄÎ´ÁÐÃûÖÆ³ÉÆ·,°üÀ¨·þ×°²Ã¼ôÑù	134	Ë¹ÀïÀ¼¿¨	10	Ò»°ãÃ³Ò×	4	Ç§¿Ë	30	?	3,783
202011	63079000	6301ÖÁ6307µÄÎ´ÁÐÃûÖÆ³ÉÆ·,°üÀ¨·þ×°²Ã¼ôÑù	136	Ì©¹ú	10	Ò»°ãÃ³Ò×	3153	Ç§¿Ë	158788	?	313,896
202011	63079000	6301ÖÁ6307µÄÎ´ÁÐÃûÖÆ³ÉÆ·,°üÀ¨·þ×°²Ã¼ôÑù	137	ÍÁ¶úÆä	10	Ò»°ãÃ³Ò×	11	Ç§¿Ë	31	?	5,339
202011	63079000	6301ÖÁ6307µÄÎ´ÁÐÃûÖÆ³ÉÆ·,°üÀ¨·þ×°²Ã¼ôÑù	138	°¢ÁªÇõ	10	Ò»°ãÃ³Ò×	103	Ç§¿Ë	42	?	5,232
202011	63079000	6301ÖÁ6307µÄÎ´ÁÐÃûÖÆ³ÉÆ·,°üÀ¨·þ×°²Ã¼ôÑù	141	Ô½ÄÏ	10	Ò»°ãÃ³Ò×	38164	Ç§¿Ë	439757	?	2,526,309
202011	63079000	6301ÖÁ6307µÄÎ´ÁÐÃûÖÆ³ÉÆ·,°üÀ¨·þ×°²Ã¼ôÑù	142	ÖÐ¹ú	10	Ò»°ãÃ³Ò×	34710	Ç§¿Ë	6324474	?	10,810,682
202011	63079000	6301ÖÁ6307µÄÎ´ÁÐÃûÖÆ³ÉÆ·,°üÀ¨·þ×°²Ã¼ôÑù	142	ÖÐ¹ú	12	ÆäËû¾èÔùÎï×Ê	20	Ç§¿Ë	3000	?	4,007
202011	63079000	6301ÖÁ6307µÄÎ´ÁÐÃûÖÆ³ÉÆ·,°üÀ¨·þ×°²Ã¼ôÑù	143	ÖÐ¹úÌ¨Íå	10	Ò»°ãÃ³Ò×	32382	Ç§¿Ë	2030787	?	7,712,207
202011	63079000	6301ÖÁ6307µÄÎ´ÁÐÃûÖÆ³ÉÆ·,°üÀ¨·þ×°²Ã¼ôÑù	227	Âí´ï¼ÓË¹¼Ó	10	Ò»°ãÃ³Ò×	1	Ç§¿Ë	2	?	362
202011	63079000	6301ÖÁ6307µÄÎ´ÁÐÃûÖÆ³ÉÆ·,°üÀ¨·þ×°²Ã¼ôÑù	232	Ä¦Âå¸ç	10	Ò»°ãÃ³Ò×	0	Ç§¿Ë	16	?	489
202011	63079000	6301ÖÁ6307µÄÎ´ÁÐÃûÖÆ³ÉÆ·,°üÀ¨·þ×°²Ã¼ôÑù	244	ÄÏ·Ç	10	Ò»°ãÃ³Ò×	1253	Ç§¿Ë	131260	?	170,099
202011	63079000	6301ÖÁ6307µÄÎ´ÁÐÃûÖÆ³ÉÆ·,°üÀ¨·þ×°²Ã¼ôÑù	244	ÄÏ·Ç	12	ÆäËû¾èÔùÎï×Ê	88	Ç§¿Ë	10000	?	57,932
202011	63079000	6301ÖÁ6307µÄÎ´ÁÐÃûÖÆ³ÉÆ·,°üÀ¨·þ×°²Ã¼ôÑù	249	Í»ÄáË¹	10	Ò»°ãÃ³Ò×	117	Ç§¿Ë	13633	?	53,682
202011	63079000	6301ÖÁ6307µÄÎ´ÁÐÃûÖÆ³ÉÆ·,°üÀ¨·þ×°²Ã¼ôÑù	301	±ÈÀûÊ±	10	Ò»°ãÃ³Ò×	78	Ç§¿Ë	11285	?	93,433
202011	63079000	6301ÖÁ6307µÄÎ´ÁÐÃûÖÆ³ÉÆ·,°üÀ¨·þ×°²Ã¼ôÑù	302	µ¤Âó	10	Ò»°ãÃ³Ò×	84	Ç§¿Ë	1294	?	61,088
202011	63079000	6301ÖÁ6307µÄÎ´ÁÐÃûÖÆ³ÉÆ·,°üÀ¨·þ×°²Ã¼ôÑù	303	Ó¢¹ú	10	Ò»°ãÃ³Ò×	1119	Ç§¿Ë	10677	?	825,789
202011	63079000	6301ÖÁ6307µÄÎ´ÁÐÃûÖÆ³ÉÆ·,°üÀ¨·þ×°²Ã¼ôÑù	303	Ó¢¹ú	12	ÆäËû¾èÔùÎï×Ê	52	Ç§¿Ë	2680	?	32,716
202011	63079000	6301ÖÁ6307µÄÎ´ÁÐÃûÖÆ³ÉÆ·,°üÀ¨·þ×°²Ã¼ôÑù	304	µÂ¹ú	10	Ò»°ãÃ³Ò×	10886	Ç§¿Ë	415638	?	3,415,204
202011	63079000	6301ÖÁ6307µÄÎ´ÁÐÃûÖÆ³ÉÆ·,°üÀ¨·þ×°²Ã¼ôÑù	304	µÂ¹ú	12	ÆäËû¾èÔùÎï×Ê	20	Ç§¿Ë	10000	?	10,000
202011	63079000	6301ÖÁ6307µÄÎ´ÁÐÃûÖÆ³ÉÆ·,°üÀ¨·þ×°²Ã¼ôÑù	305	·¨¹ú	10	Ò»°ãÃ³Ò×	1203	Ç§¿Ë	45626	?	2,120,393
202011	63079000	6301ÖÁ6307µÄÎ´ÁÐÃûÖÆ³ÉÆ·,°üÀ¨·þ×°²Ã¼ôÑù	306	°®¶ûÀ¼	12	ÆäËû¾èÔùÎï×Ê	60	Ç§¿Ë	1600	?	31,130
202011	63079000	6301ÖÁ6307µÄÎ´ÁÐÃûÖÆ³ÉÆ·,°üÀ¨·þ×°²Ã¼ôÑù	307	Òâ´óÀû	10	Ò»°ãÃ³Ò×	2285	Ç§¿Ë	15622	?	1,521,990
202011	63079000	6301ÖÁ6307µÄÎ´ÁÐÃûÖÆ³ÉÆ·,°üÀ¨·þ×°²Ã¼ôÑù	309	ºÉÀ¼	10	Ò»°ãÃ³Ò×	272	Ç§¿Ë	170	?	22,607
202011	63079000	6301ÖÁ6307µÄÎ´ÁÐÃûÖÆ³ÉÆ·,°üÀ¨·þ×°²Ã¼ôÑù	311	ÆÏÌÑÑÀ	10	Ò»°ãÃ³Ò×	62	Ç§¿Ë	772	?	121,222
202011	63079000	6301ÖÁ6307µÄÎ´ÁÐÃûÖÆ³ÉÆ·,°üÀ¨·þ×°²Ã¼ôÑù	312	Î÷°àÑÀ	10	Ò»°ãÃ³Ò×	413	Ç§¿Ë	4533	?	2,881,757
202011	63079000	6301ÖÁ6307µÄÎ´ÁÐÃûÖÆ³ÉÆ·,°üÀ¨·þ×°²Ã¼ôÑù	313	°¢¶û°ÍÄáÑÇ	10	Ò»°ãÃ³Ò×	215	Ç§¿Ë	143	?	26,412
202011	63079000	6301ÖÁ6307µÄÎ´ÁÐÃûÖÆ³ÉÆ·,°üÀ¨·þ×°²Ã¼ôÑù	315	°ÂµØÀû	10	Ò»°ãÃ³Ò×	332	Ç§¿Ë	1202	?	143,407
202011	63079000	6301ÖÁ6307µÄÎ´ÁÐÃûÖÆ³ÉÆ·,°üÀ¨·þ×°²Ã¼ôÑù	318	·ÒÀ¼	10	Ò»°ãÃ³Ò×	586	Ç§¿Ë	2136	?	97,196
202011	63079000	6301ÖÁ6307µÄÎ´ÁÐÃûÖÆ³ÉÆ·,°üÀ¨·þ×°²Ã¼ôÑù	321	ÐÙÑÀÀû	10	Ò»°ãÃ³Ò×	1054	Ç§¿Ë	15027	?	321,893
202011	63079000	6301ÖÁ6307µÄÎ´ÁÐÃûÖÆ³ÉÆ·,°üÀ¨·þ×°²Ã¼ôÑù	327	²¨À¼	10	Ò»°ãÃ³Ò×	1459	Ç§¿Ë	1586	?	243,780
202011	63079000	6301ÖÁ6307µÄÎ´ÁÐÃûÖÆ³ÉÆ·,°üÀ¨·þ×°²Ã¼ôÑù	328	ÂÞÂíÄáÑÇ	10	Ò»°ãÃ³Ò×	214	Ç§¿Ë	846	?	74,283
202011	63079000	6301ÖÁ6307µÄÎ´ÁÐÃûÖÆ³ÉÆ·,°üÀ¨·þ×°²Ã¼ôÑù	330	Èðµä	10	Ò»°ãÃ³Ò×	836	Ç§¿Ë	8014	?	70,802
202011	63079000	6301ÖÁ6307µÄÎ´ÁÐÃûÖÆ³ÉÆ·,°üÀ¨·þ×°²Ã¼ôÑù	331	ÈðÊ¿	10	Ò»°ãÃ³Ò×	17	Ç§¿Ë	44	?	20,501
202011	63079000	6301ÖÁ6307µÄÎ´ÁÐÃûÖÆ³ÉÆ·,°üÀ¨·þ×°²Ã¼ôÑù	334	°®É³ÄáÑÇ	10	Ò»°ãÃ³Ò×	0	Ç§¿Ë	1	?	363
202011	63079000	6301ÖÁ6307µÄÎ´ÁÐÃûÖÆ³ÉÆ·,°üÀ¨·þ×°²Ã¼ôÑù	336	Á¢ÌÕÍð	10	Ò»°ãÃ³Ò×	0	Ç§¿Ë	7	?	685
202011	63079000	6301ÖÁ6307µÄÎ´ÁÐÃûÖÆ³ÉÆ·,°üÀ¨·þ×°²Ã¼ôÑù	337	¸ñÂ³¼ªÑÇ	10	Ò»°ãÃ³Ò×	0	Ç§¿Ë	1	?	631
202011	63079000	6301ÖÁ6307µÄÎ´ÁÐÃûÖÆ³ÉÆ·,°üÀ¨·þ×°²Ã¼ôÑù	343	Ä¦¶û¶àÍß	10	Ò»°ãÃ³Ò×	1	Ç§¿Ë	4	?	5,065
202011	63079000	6301ÖÁ6307µÄÎ´ÁÐÃûÖÆ³ÉÆ·,°üÀ¨·þ×°²Ã¼ôÑù	344	¶íÂÞË¹Áª°î	10	Ò»°ãÃ³Ò×	161	Ç§¿Ë	81000	?	140,405
202011	63079000	6301ÖÁ6307µÄÎ´ÁÐÃûÖÆ³ÉÆ·,°üÀ¨·þ×°²Ã¼ôÑù	347	ÎÚ¿ËÀ¼	10	Ò»°ãÃ³Ò×	5	Ç§¿Ë	150	?	5,002
202011	63079000	6301ÖÁ6307µÄÎ´ÁÐÃûÖÆ³ÉÆ·,°üÀ¨·þ×°²Ã¼ôÑù	350	Ë¹ÂåÎÄÄáÑÇ	10	Ò»°ãÃ³Ò×	0	Ç§¿Ë	2	?	51
202011	63079000	6301ÖÁ6307µÄÎ´ÁÐÃûÖÆ³ÉÆ·,°üÀ¨·þ×°²Ã¼ôÑù	352	½Ý¿Ë	10	Ò»°ãÃ³Ò×	42	Ç§¿Ë	2093	?	25,011
202011	63079000	6301ÖÁ6307µÄÎ´ÁÐÃûÖÆ³ÉÆ·,°üÀ¨·þ×°²Ã¼ôÑù	353	Ë¹Âå·¥¿Ë	10	Ò»°ãÃ³Ò×	25	Ç§¿Ë	3000	?	6,034
202011	63079000	6301ÖÁ6307µÄÎ´ÁÐÃûÖÆ³ÉÆ·,°üÀ¨·þ×°²Ã¼ôÑù	358	Èû¶ûÎ¬ÑÇ	10	Ò»°ãÃ³Ò×	0	Ç§¿Ë	3	?	202
202011	63079000	6301ÖÁ6307µÄÎ´ÁÐÃûÖÆ³ÉÆ·,°üÀ¨·þ×°²Ã¼ôÑù	402	°¢¸ùÍ¢	10	Ò»°ãÃ³Ò×	2	Ç§¿Ë	6	?	284
202011	63079000	6301ÖÁ6307µÄÎ´ÁÐÃûÖÆ³ÉÆ·,°üÀ¨·þ×°²Ã¼ôÑù	410	°ÍÎ÷	10	Ò»°ãÃ³Ò×	138	Ç§¿Ë	320	?	32,614
202011	63079000	6301ÖÁ6307µÄÎ´ÁÐÃûÖÆ³ÉÆ·,°üÀ¨·þ×°²Ã¼ôÑù	410	°ÍÎ÷	12	ÆäËû¾èÔùÎï×Ê	753	Ç§¿Ë	187000	?	188,755
202011	63079000	6301ÖÁ6307µÄÎ´ÁÐÃûÖÆ³ÉÆ·,°üÀ¨·þ×°²Ã¼ôÑù	412	ÖÇÀû	10	Ò»°ãÃ³Ò×	6	Ç§¿Ë	76	?	840
202011	63079000	6301ÖÁ6307µÄÎ´ÁÐÃûÖÆ³ÉÆ·,°üÀ¨·þ×°²Ã¼ôÑù	413	¸çÂ×±ÈÑÇ	10	Ò»°ãÃ³Ò×	0	Ç§¿Ë	1	?	399
202011	63079000	6301ÖÁ6307µÄÎ´ÁÐÃûÖÆ³ÉÆ·,°üÀ¨·þ×°²Ã¼ôÑù	418	¶àÃ×Äá¼Ó¹²ºÍ¹ú	10	Ò»°ãÃ³Ò×	37	Ç§¿Ë	3202	?	29,337
202011	63079000	6301ÖÁ6307µÄÎ´ÁÐÃûÖÆ³ÉÆ·,°üÀ¨·þ×°²Ã¼ôÑù	419	¶ò¹Ï¶à¶û	10	Ò»°ãÃ³Ò×	83	Ç§¿Ë	3860	?	38,744
202011	63079000	6301ÖÁ6307µÄÎ´ÁÐÃûÖÆ³ÉÆ·,°üÀ¨·þ×°²Ã¼ôÑù	423	Î£µØÂíÀ­	10	Ò»°ãÃ³Ò×	5	Ç§¿Ë	24	?	929
202011	63079000	6301ÖÁ6307µÄÎ´ÁÐÃûÖÆ³ÉÆ·,°üÀ¨·þ×°²Ã¼ôÑù	426	ºé¶¼À­Ë¹	10	Ò»°ãÃ³Ò×	2	Ç§¿Ë	5	?	236
202011	63079000	6301ÖÁ6307µÄÎ´ÁÐÃûÖÆ³ÉÆ·,°üÀ¨·þ×°²Ã¼ôÑù	429	Ä«Î÷¸ç	10	Ò»°ãÃ³Ò×	606	Ç§¿Ë	24421	?	303,522
202011	63079000	6301ÖÁ6307µÄÎ´ÁÐÃûÖÆ³ÉÆ·,°üÀ¨·þ×°²Ã¼ôÑù	431	Äá¼ÓÀ­¹Ï	10	Ò»°ãÃ³Ò×	0	Ç§¿Ë	10	?	431
202011	63079000	6301ÖÁ6307µÄÎ´ÁÐÃûÖÆ³ÉÆ·,°üÀ¨·þ×°²Ã¼ôÑù	434	ÃØÂ³	10	Ò»°ãÃ³Ò×	520	Ç§¿Ë	597	?	757,449
202011	63079000	6301ÖÁ6307µÄÎ´ÁÐÃûÖÆ³ÉÆ·,°üÀ¨·þ×°²Ã¼ôÑù	442	ÌØÁ¢Äá´ïºÍ¶à°Í¸ç	12	ÆäËû¾èÔùÎï×Ê	162	Ç§¿Ë	15000	?	264,087
202011	63079000	6301ÖÁ6307µÄÎ´ÁÐÃûÖÆ³ÉÆ·,°üÀ¨·þ×°²Ã¼ôÑù	501	¼ÓÄÃ´ó	10	Ò»°ãÃ³Ò×	240	Ç§¿Ë	25084	?	146,477
202011	63079000	6301ÖÁ6307µÄÎ´ÁÐÃûÖÆ³ÉÆ·,°üÀ¨·þ×°²Ã¼ôÑù	501	¼ÓÄÃ´ó	12	ÆäËû¾èÔùÎï×Ê	2	Ç§¿Ë	200	?	920
202011	63079000	6301ÖÁ6307µÄÎ´ÁÐÃûÖÆ³ÉÆ·,°üÀ¨·þ×°²Ã¼ôÑù	502	ÃÀ¹ú	10	Ò»°ãÃ³Ò×	3158	Ç§¿Ë	103420	?	1,720,205
202011	63079000	6301ÖÁ6307µÄÎ´ÁÐÃûÖÆ³ÉÆ·,°üÀ¨·þ×°²Ã¼ôÑù	502	ÃÀ¹ú	12	ÆäËû¾èÔùÎï×Ê	28	Ç§¿Ë	1710	?	39,337
202011	63079000	6301ÖÁ6307µÄÎ´ÁÐÃûÖÆ³ÉÆ·,°üÀ¨·þ×°²Ã¼ôÑù	601	°Ä´óÀûÑÇ	10	Ò»°ãÃ³Ò×	16	Ç§¿Ë	153	?	4,463
202011	63079000	6301ÖÁ6307µÄÎ´ÁÐÃûÖÆ³ÉÆ·,°üÀ¨·þ×°²Ã¼ôÑù	609	ÐÂÎ÷À¼	10	Ò»°ãÃ³Ò×	11	Ç§¿Ë	27	?	7,549
202011	63079000	6301ÖÁ6307µÄÎ´ÁÐÃûÖÆ³ÉÆ·,°üÀ¨·þ×°²Ã¼ôÑù	701	¹ú(µØ)±ð²»Ïê	10	Ò»°ãÃ³Ò×	5	Ç§¿Ë	77	?	1,680
202012	63079000	6301ÖÁ6307µÄÎ´ÁÐÃûÖÆ³ÉÆ·,°üÀ¨·þ×°²Ã¼ôÑù	102	°ÍÁÖ	12	ÆäËû¾èÔùÎï×Ê	25	Ç§¿Ë	10000	?	8,291
202012	63079000	6301ÖÁ6307µÄÎ´ÁÐÃûÖÆ³ÉÆ·,°üÀ¨·þ×°²Ã¼ôÑù	103	ÃÏ¼ÓÀ­¹ú	10	Ò»°ãÃ³Ò×	99	Ç§¿Ë	114	?	11,610
202012	63079000	6301ÖÁ6307µÄÎ´ÁÐÃûÖÆ³ÉÆ·,°üÀ¨·þ×°²Ã¼ôÑù	106	Ãåµé	10	Ò»°ãÃ³Ò×	8952	Ç§¿Ë	67200	?	523,756
202012	63079000	6301ÖÁ6307µÄÎ´ÁÐÃûÖÆ³ÉÆ·,°üÀ¨·þ×°²Ã¼ôÑù	107	¼íÆÒÕ¯	10	Ò»°ãÃ³Ò×	16691	Ç§¿Ë	4317974	?	760,281
202012	63079000	6301ÖÁ6307µÄÎ´ÁÐÃûÖÆ³ÉÆ·,°üÀ¨·þ×°²Ã¼ôÑù	110	ÖÐ¹úÏã¸Û	10	Ò»°ãÃ³Ò×	475	Ç§¿Ë	133760	?	71,508
202012	63079000	6301ÖÁ6307µÄÎ´ÁÐÃûÖÆ³ÉÆ·,°üÀ¨·þ×°²Ã¼ôÑù	111	Ó¡¶È	10	Ò»°ãÃ³Ò×	3718	Ç§¿Ë	430626	?	1,488,544
202012	63079000	6301ÖÁ6307µÄÎ´ÁÐÃûÖÆ³ÉÆ·,°üÀ¨·þ×°²Ã¼ôÑù	112	Ó¡¶ÈÄáÎ÷ÑÇ	10	Ò»°ãÃ³Ò×	2	Ç§¿Ë	507	?	3,155
202012	63079000	6301ÖÁ6307µÄÎ´ÁÐÃûÖÆ³ÉÆ·,°üÀ¨·þ×°²Ã¼ôÑù	112	Ó¡¶ÈÄáÎ÷ÑÇ	12	ÆäËû¾èÔùÎï×Ê	565	Ç§¿Ë	166341	?	43,911
202012	63079000	6301ÖÁ6307µÄÎ´ÁÐÃûÖÆ³ÉÆ·,°üÀ¨·þ×°²Ã¼ôÑù	116	ÈÕ±¾	10	Ò»°ãÃ³Ò×	12880	Ç§¿Ë	1529806	?	6,391,814
202012	63079000	6301ÖÁ6307µÄÎ´ÁÐÃûÖÆ³ÉÆ·,°üÀ¨·þ×°²Ã¼ôÑù	116	ÈÕ±¾	12	ÆäËû¾èÔùÎï×Ê	48	Ç§¿Ë	5120	?	38,002
202012	63079000	6301ÖÁ6307µÄÎ´ÁÐÃûÖÆ³ÉÆ·,°üÀ¨·þ×°²Ã¼ôÑù	122	ÂíÀ´Î÷ÑÇ	10	Ò»°ãÃ³Ò×	420	Ç§¿Ë	53185	?	177,704
202012	63079000	6301ÖÁ6307µÄÎ´ÁÐÃûÖÆ³ÉÆ·,°üÀ¨·þ×°²Ã¼ôÑù	122	ÂíÀ´Î÷ÑÇ	12	ÆäËû¾èÔùÎï×Ê	155	Ç§¿Ë	38190	?	116,399
202012	63079000	6301ÖÁ6307µÄÎ´ÁÐÃûÖÆ³ÉÆ·,°üÀ¨·þ×°²Ã¼ôÑù	124	ÃÉ¹Å	10	Ò»°ãÃ³Ò×	2	Ç§¿Ë	29	?	15,097
202012	63079000	6301ÖÁ6307µÄÎ´ÁÐÃûÖÆ³ÉÆ·,°üÀ¨·þ×°²Ã¼ôÑù	125	Äá²´¶ûÁª°îÃñÖ÷¹²ºÍ¹ú	10	Ò»°ãÃ³Ò×	85	Ç§¿Ë	1830	?	4,842
202012	63079000	6301ÖÁ6307µÄÎ´ÁÐÃûÖÆ³ÉÆ·,°üÀ¨·þ×°²Ã¼ôÑù	127	°Í»ùË¹Ì¹	10	Ò»°ãÃ³Ò×	279	Ç§¿Ë	613	?	16,032
202012	63079000	6301ÖÁ6307µÄÎ´ÁÐÃûÖÆ³ÉÆ·,°üÀ¨·þ×°²Ã¼ôÑù	129	·ÆÂÉ±ö	10	Ò»°ãÃ³Ò×	14674	Ç§¿Ë	45536668	?	7,013,540
202012	63079000	6301ÖÁ6307µÄÎ´ÁÐÃûÖÆ³ÉÆ·,°üÀ¨·þ×°²Ã¼ôÑù	129	·ÆÂÉ±ö	11	¹ú¼Ò¼ä¡¢¹ú¼Ê×éÖ¯ÎÞ³¥Ô®ÖúºÍÔùËÍµÄÎï×Ê	0	Ç§¿Ë	100	?	3,889
202012	63079000	6301ÖÁ6307µÄÎ´ÁÐÃûÖÆ³ÉÆ·,°üÀ¨·þ×°²Ã¼ôÑù	132	ÐÂ¼ÓÆÂ	10	Ò»°ãÃ³Ò×	3835	Ç§¿Ë	162760	?	441,821
202012	63079000	6301ÖÁ6307µÄÎ´ÁÐÃûÖÆ³ÉÆ·,°üÀ¨·þ×°²Ã¼ôÑù	132	ÐÂ¼ÓÆÂ	12	ÆäËû¾èÔùÎï×Ê	41	Ç§¿Ë	4000	?	556
202012	63079000	6301ÖÁ6307µÄÎ´ÁÐÃûÖÆ³ÉÆ·,°üÀ¨·þ×°²Ã¼ôÑù	133	º«¹ú	10	Ò»°ãÃ³Ò×	18794	Ç§¿Ë	2180399	?	3,936,096
202012	63079000	6301ÖÁ6307µÄÎ´ÁÐÃûÖÆ³ÉÆ·,°üÀ¨·þ×°²Ã¼ôÑù	134	Ë¹ÀïÀ¼¿¨	10	Ò»°ãÃ³Ò×	88	Ç§¿Ë	630	?	79,449
202012	63079000	6301ÖÁ6307µÄÎ´ÁÐÃûÖÆ³ÉÆ·,°üÀ¨·þ×°²Ã¼ôÑù	136	Ì©¹ú	10	Ò»°ãÃ³Ò×	3891	Ç§¿Ë	310420	?	1,590,746
202012	63079000	6301ÖÁ6307µÄÎ´ÁÐÃûÖÆ³ÉÆ·,°üÀ¨·þ×°²Ã¼ôÑù	136	Ì©¹ú	12	ÆäËû¾èÔùÎï×Ê	30	Ç§¿Ë	10000	?	22,000
202012	63079000	6301ÖÁ6307µÄÎ´ÁÐÃûÖÆ³ÉÆ·,°üÀ¨·þ×°²Ã¼ôÑù	137	ÍÁ¶úÆä	10	Ò»°ãÃ³Ò×	26	Ç§¿Ë	89	?	12,373
202012	63079000	6301ÖÁ6307µÄÎ´ÁÐÃûÖÆ³ÉÆ·,°üÀ¨·þ×°²Ã¼ôÑù	137	ÍÁ¶úÆä	12	ÆäËû¾èÔùÎï×Ê	1362	Ç§¿Ë	78600	?	252,452
202012	63079000	6301ÖÁ6307µÄÎ´ÁÐÃûÖÆ³ÉÆ·,°üÀ¨·þ×°²Ã¼ôÑù	138	°¢ÁªÇõ	10	Ò»°ãÃ³Ò×	47	Ç§¿Ë	20	?	2,810
202012	63079000	6301ÖÁ6307µÄÎ´ÁÐÃûÖÆ³ÉÆ·,°üÀ¨·þ×°²Ã¼ôÑù	141	Ô½ÄÏ	10	Ò»°ãÃ³Ò×	14486	Ç§¿Ë	106046	?	2,890,808
202012	63079000	6301ÖÁ6307µÄÎ´ÁÐÃûÖÆ³ÉÆ·,°üÀ¨·þ×°²Ã¼ôÑù	142	ÖÐ¹ú	10	Ò»°ãÃ³Ò×	53491	Ç§¿Ë	9507182	?	6,538,020
202012	63079000	6301ÖÁ6307µÄÎ´ÁÐÃûÖÆ³ÉÆ·,°üÀ¨·þ×°²Ã¼ôÑù	142	ÖÐ¹ú	12	ÆäËû¾èÔùÎï×Ê	1019	Ç§¿Ë	304000	?	94,700
202012	63079000	6301ÖÁ6307µÄÎ´ÁÐÃûÖÆ³ÉÆ·,°üÀ¨·þ×°²Ã¼ôÑù	143	ÖÐ¹úÌ¨Íå	10	Ò»°ãÃ³Ò×	14109	Ç§¿Ë	1903369	?	3,112,001
202012	63079000	6301ÖÁ6307µÄÎ´ÁÐÃûÖÆ³ÉÆ·,°üÀ¨·þ×°²Ã¼ôÑù	223	¿ÆÌØµÏÍß	10	Ò»°ãÃ³Ò×	0	Ç§¿Ë	3	?	5,488
202012	63079000	6301ÖÁ6307µÄÎ´ÁÐÃûÖÆ³ÉÆ·,°üÀ¨·þ×°²Ã¼ôÑù	227	Âí´ï¼ÓË¹¼Ó	10	Ò»°ãÃ³Ò×	69	Ç§¿Ë	53	?	9,605
202012	63079000	6301ÖÁ6307µÄÎ´ÁÐÃûÖÆ³ÉÆ·,°üÀ¨·þ×°²Ã¼ôÑù	232	Ä¦Âå¸ç	10	Ò»°ãÃ³Ò×	35	Ç§¿Ë	4404	?	44,620
202012	63079000	6301ÖÁ6307µÄÎ´ÁÐÃûÖÆ³ÉÆ·,°üÀ¨·þ×°²Ã¼ôÑù	249	Í»ÄáË¹	10	Ò»°ãÃ³Ò×	147	Ç§¿Ë	8205	?	73,787
202012	63079000	6301ÖÁ6307µÄÎ´ÁÐÃûÖÆ³ÉÆ·,°üÀ¨·þ×°²Ã¼ôÑù	301	±ÈÀûÊ±	10	Ò»°ãÃ³Ò×	35	Ç§¿Ë	6561	?	45,324
202012	63079000	6301ÖÁ6307µÄÎ´ÁÐÃûÖÆ³ÉÆ·,°üÀ¨·þ×°²Ã¼ôÑù	302	µ¤Âó	10	Ò»°ãÃ³Ò×	329	Ç§¿Ë	257	?	146,542
202012	63079000	6301ÖÁ6307µÄÎ´ÁÐÃûÖÆ³ÉÆ·,°üÀ¨·þ×°²Ã¼ôÑù	303	Ó¢¹ú	10	Ò»°ãÃ³Ò×	1669	Ç§¿Ë	188856	?	1,235,871
202012	63079000	6301ÖÁ6307µÄÎ´ÁÐÃûÖÆ³ÉÆ·,°üÀ¨·þ×°²Ã¼ôÑù	304	µÂ¹ú	10	Ò»°ãÃ³Ò×	11142	Ç§¿Ë	265469	?	3,078,257
202012	63079000	6301ÖÁ6307µÄÎ´ÁÐÃûÖÆ³ÉÆ·,°üÀ¨·þ×°²Ã¼ôÑù	304	µÂ¹ú	12	ÆäËû¾èÔùÎï×Ê	9	Ç§¿Ë	2000	?	6,606
202012	63079000	6301ÖÁ6307µÄÎ´ÁÐÃûÖÆ³ÉÆ·,°üÀ¨·þ×°²Ã¼ôÑù	305	·¨¹ú	10	Ò»°ãÃ³Ò×	915	Ç§¿Ë	25736	?	1,255,589
202012	63079000	6301ÖÁ6307µÄÎ´ÁÐÃûÖÆ³ÉÆ·,°üÀ¨·þ×°²Ã¼ôÑù	306	°®¶ûÀ¼	10	Ò»°ãÃ³Ò×	0	Ç§¿Ë	1	?	84
202012	63079000	6301ÖÁ6307µÄÎ´ÁÐÃûÖÆ³ÉÆ·,°üÀ¨·þ×°²Ã¼ôÑù	307	Òâ´óÀû	10	Ò»°ãÃ³Ò×	8369	Ç§¿Ë	289669	?	4,940,736
202012	63079000	6301ÖÁ6307µÄÎ´ÁÐÃûÖÆ³ÉÆ·,°üÀ¨·þ×°²Ã¼ôÑù	309	ºÉÀ¼	10	Ò»°ãÃ³Ò×	72	Ç§¿Ë	806	?	26,538
202012	63079000	6301ÖÁ6307µÄÎ´ÁÐÃûÖÆ³ÉÆ·,°üÀ¨·þ×°²Ã¼ôÑù	310	Ï£À°	10	Ò»°ãÃ³Ò×	7	Ç§¿Ë	17	?	131
202012	63079000	6301ÖÁ6307µÄÎ´ÁÐÃûÖÆ³ÉÆ·,°üÀ¨·þ×°²Ã¼ôÑù	311	ÆÏÌÑÑÀ	10	Ò»°ãÃ³Ò×	23	Ç§¿Ë	975	?	161,645
202012	63079000	6301ÖÁ6307µÄÎ´ÁÐÃûÖÆ³ÉÆ·,°üÀ¨·þ×°²Ã¼ôÑù	312	Î÷°àÑÀ	10	Ò»°ãÃ³Ò×	447	Ç§¿Ë	3603	?	3,014,748
202012	63079000	6301ÖÁ6307µÄÎ´ÁÐÃûÖÆ³ÉÆ·,°üÀ¨·þ×°²Ã¼ôÑù	315	°ÂµØÀû	10	Ò»°ãÃ³Ò×	0	Ç§¿Ë	4	?	147
202012	63079000	6301ÖÁ6307µÄÎ´ÁÐÃûÖÆ³ÉÆ·,°üÀ¨·þ×°²Ã¼ôÑù	316	±£¼ÓÀûÑÇ	10	Ò»°ãÃ³Ò×	0	Ç§¿Ë	3	?	225
202012	63079000	6301ÖÁ6307µÄÎ´ÁÐÃûÖÆ³ÉÆ·,°üÀ¨·þ×°²Ã¼ôÑù	318	·ÒÀ¼	10	Ò»°ãÃ³Ò×	27	Ç§¿Ë	3123	?	11,771
202012	63079000	6301ÖÁ6307µÄÎ´ÁÐÃûÖÆ³ÉÆ·,°üÀ¨·þ×°²Ã¼ôÑù	321	ÐÙÑÀÀû	10	Ò»°ãÃ³Ò×	549	Ç§¿Ë	28880	?	311,952
202012	63079000	6301ÖÁ6307µÄÎ´ÁÐÃûÖÆ³ÉÆ·,°üÀ¨·þ×°²Ã¼ôÑù	327	²¨À¼	10	Ò»°ãÃ³Ò×	267	Ç§¿Ë	370	?	107,289
202012	63079000	6301ÖÁ6307µÄÎ´ÁÐÃûÖÆ³ÉÆ·,°üÀ¨·þ×°²Ã¼ôÑù	328	ÂÞÂíÄáÑÇ	10	Ò»°ãÃ³Ò×	440	Ç§¿Ë	1478	?	208,994
202012	63079000	6301ÖÁ6307µÄÎ´ÁÐÃûÖÆ³ÉÆ·,°üÀ¨·þ×°²Ã¼ôÑù	330	Èðµä	10	Ò»°ãÃ³Ò×	384	Ç§¿Ë	6433	?	56,151
202012	63079000	6301ÖÁ6307µÄÎ´ÁÐÃûÖÆ³ÉÆ·,°üÀ¨·þ×°²Ã¼ôÑù	331	ÈðÊ¿	10	Ò»°ãÃ³Ò×	113	Ç§¿Ë	12320	?	91,940
202012	63079000	6301ÖÁ6307µÄÎ´ÁÐÃûÖÆ³ÉÆ·,°üÀ¨·þ×°²Ã¼ôÑù	334	°®É³ÄáÑÇ	10	Ò»°ãÃ³Ò×	0	Ç§¿Ë	42	?	3,782
202012	63079000	6301ÖÁ6307µÄÎ´ÁÐÃûÖÆ³ÉÆ·,°üÀ¨·þ×°²Ã¼ôÑù	335	À­ÍÑÎ¬ÑÇ	10	Ò»°ãÃ³Ò×	2	Ç§¿Ë	1	?	449
202012	63079000	6301ÖÁ6307µÄÎ´ÁÐÃûÖÆ³ÉÆ·,°üÀ¨·þ×°²Ã¼ôÑù	336	Á¢ÌÕÍð	10	Ò»°ãÃ³Ò×	2	Ç§¿Ë	32	?	3,345
202012	63079000	6301ÖÁ6307µÄÎ´ÁÐÃûÖÆ³ÉÆ·,°üÀ¨·þ×°²Ã¼ôÑù	337	¸ñÂ³¼ªÑÇ	10	Ò»°ãÃ³Ò×	1	Ç§¿Ë	4	?	2,102
202012	63079000	6301ÖÁ6307µÄÎ´ÁÐÃûÖÆ³ÉÆ·,°üÀ¨·þ×°²Ã¼ôÑù	344	¶íÂÞË¹Áª°î	10	Ò»°ãÃ³Ò×	0	Ç§¿Ë	2	?	566
202012	63079000	6301ÖÁ6307µÄÎ´ÁÐÃûÖÆ³ÉÆ·,°üÀ¨·þ×°²Ã¼ôÑù	347	ÎÚ¿ËÀ¼	12	ÆäËû¾èÔùÎï×Ê	92	Ç§¿Ë	10000	?	51,876
202012	63079000	6301ÖÁ6307µÄÎ´ÁÐÃûÖÆ³ÉÆ·,°üÀ¨·þ×°²Ã¼ôÑù	350	Ë¹ÂåÎÄÄáÑÇ	10	Ò»°ãÃ³Ò×	39	Ç§¿Ë	486	?	111,260
202012	63079000	6301ÖÁ6307µÄÎ´ÁÐÃûÖÆ³ÉÆ·,°üÀ¨·þ×°²Ã¼ôÑù	351	¿ËÂÞµØÑÇ	12	ÆäËû¾èÔùÎï×Ê	34	Ç§¿Ë	5000	?	10,000
202012	63079000	6301ÖÁ6307µÄÎ´ÁÐÃûÖÆ³ÉÆ·,°üÀ¨·þ×°²Ã¼ôÑù	352	½Ý¿Ë	10	Ò»°ãÃ³Ò×	177	Ç§¿Ë	14992	?	80,441
202012	63079000	6301ÖÁ6307µÄÎ´ÁÐÃûÖÆ³ÉÆ·,°üÀ¨·þ×°²Ã¼ôÑù	352	½Ý¿Ë	12	ÆäËû¾èÔùÎï×Ê	99	Ç§¿Ë	4000	?	92,400
202012	63079000	6301ÖÁ6307µÄÎ´ÁÐÃûÖÆ³ÉÆ·,°üÀ¨·þ×°²Ã¼ôÑù	353	Ë¹Âå·¥¿Ë	10	Ò»°ãÃ³Ò×	42	Ç§¿Ë	2017	?	21,620
202012	63079000	6301ÖÁ6307µÄÎ´ÁÐÃûÖÆ³ÉÆ·,°üÀ¨·þ×°²Ã¼ôÑù	413	¸çÂ×±ÈÑÇ	10	Ò»°ãÃ³Ò×	0	Ç§¿Ë	2	?	255
202012	63079000	6301ÖÁ6307µÄÎ´ÁÐÃûÖÆ³ÉÆ·,°üÀ¨·þ×°²Ã¼ôÑù	413	¸çÂ×±ÈÑÇ	12	ÆäËû¾èÔùÎï×Ê	100	Ç§¿Ë	30000	?	74,818
202012	63079000	6301ÖÁ6307µÄÎ´ÁÐÃûÖÆ³ÉÆ·,°üÀ¨·þ×°²Ã¼ôÑù	415	¸çË¹´ïÀè¼Ó	10	Ò»°ãÃ³Ò×	0	Ç§¿Ë	1	?	85
202012	63079000	6301ÖÁ6307µÄÎ´ÁÐÃûÖÆ³ÉÆ·,°üÀ¨·þ×°²Ã¼ôÑù	429	Ä«Î÷¸ç	10	Ò»°ãÃ³Ò×	1225	Ç§¿Ë	59218	?	674,443
202012	63079000	6301ÖÁ6307µÄÎ´ÁÐÃûÖÆ³ÉÆ·,°üÀ¨·þ×°²Ã¼ôÑù	429	Ä«Î÷¸ç	12	ÆäËû¾èÔùÎï×Ê	10	Ç§¿Ë	10100	?	23,123
202012	63079000	6301ÖÁ6307µÄÎ´ÁÐÃûÖÆ³ÉÆ·,°üÀ¨·þ×°²Ã¼ôÑù	434	ÃØÂ³	10	Ò»°ãÃ³Ò×	97	Ç§¿Ë	1395	?	206,898
202012	63079000	6301ÖÁ6307µÄÎ´ÁÐÃûÖÆ³ÉÆ·,°üÀ¨·þ×°²Ã¼ôÑù	501	¼ÓÄÃ´ó	10	Ò»°ãÃ³Ò×	161	Ç§¿Ë	19449	?	93,359
202012	63079000	6301ÖÁ6307µÄÎ´ÁÐÃûÖÆ³ÉÆ·,°üÀ¨·þ×°²Ã¼ôÑù	501	¼ÓÄÃ´ó	12	ÆäËû¾èÔùÎï×Ê	71	Ç§¿Ë	3500	?	92,591
202012	63079000	6301ÖÁ6307µÄÎ´ÁÐÃûÖÆ³ÉÆ·,°üÀ¨·þ×°²Ã¼ôÑù	502	ÃÀ¹ú	10	Ò»°ãÃ³Ò×	2301	Ç§¿Ë	189781	?	1,213,408
202012	63079000	6301ÖÁ6307µÄÎ´ÁÐÃûÖÆ³ÉÆ·,°üÀ¨·þ×°²Ã¼ôÑù	502	ÃÀ¹ú	12	ÆäËû¾èÔùÎï×Ê	1	Ç§¿Ë	400	?	307
202012	63079000	6301ÖÁ6307µÄÎ´ÁÐÃûÖÆ³ÉÆ·,°üÀ¨·þ×°²Ã¼ôÑù	601	°Ä´óÀûÑÇ	10	Ò»°ãÃ³Ò×	53	Ç§¿Ë	132	?	1,923
202012	63079000	6301ÖÁ6307µÄÎ´ÁÐÃûÖÆ³ÉÆ·,°üÀ¨·þ×°²Ã¼ôÑù	609	ÐÂÎ÷À¼	10	Ò»°ãÃ³Ò×	0	Ç§¿Ë	1	?	39
202012	63079000	6301ÖÁ6307µÄÎ´ÁÐÃûÖÆ³ÉÆ·,°üÀ¨·þ×°²Ã¼ôÑù	701	¹ú(µØ)±ð²»Ïê	10	Ò»°ãÃ³Ò×	0	Ç§¿Ë	30	?	28
