# Supplementary material for: Research on optimization of emergency supplies customs clearance strategy from the perspective of public health security based on Chinese trade data
Source: Front Public Health. 2025 Jan 24;13:1520705. doi: 10.3389/fpubh.2025.1520705 (PMC11802811; doi:10.3389/fpubh.2025.1520705)
Supplement: Supplementary file 1 [file Data_Sheet_1.ZIP › Paper Code-Part1/1-Import/2020/2020∩╝ê1-12∩╝ë-σê╢μ░oμ£║-Φ┐¢σÅú.csv]

Êý¾ÝÄêÔÂ	ÉÌÆ·±àÂë	ÉÌÆ·Ãû³Æ	Ã³Ò×»ï°é±àÂë	Ã³Ò×»ï°éÃû³Æ	Ã³Ò×·½Ê½±àÂë	Ã³Ò×·½Ê½Ãû³Æ	µÚÒ»ÊýÁ¿	µÚÒ»¼ÆÁ¿µ¥Î»	µÚ¶þÊýÁ¿	µÚ¶þ¼ÆÁ¿µ¥Î»	ÈËÃñ±Ò
202001	84196019	ÆäËûÖÆÑõ»ú	133	º«¹ú	10	Ò»°ãÃ³Ò×	13	Ì¨	1011	Ç§¿Ë	246,991
202003	84196019	ÆäËûÖÆÑõ»ú	133	º«¹ú	10	Ò»°ãÃ³Ò×	2	Ì¨	147	Ç§¿Ë	40,579
202003	84196019	ÆäËûÖÆÑõ»ú	304	µÂ¹ú	10	Ò»°ãÃ³Ò×	53	Ì¨	34	Ç§¿Ë	154,055
202003	84196019	ÆäËûÖÆÑõ»ú	429	Ä«Î÷¸ç	12	ÆäËû¾èÔùÎï×Ê	20	Ì¨	310	Ç§¿Ë	103,618
202003	84196019	ÆäËûÖÆÑõ»ú	502	ÃÀ¹ú	12	ÆäËû¾èÔùÎï×Ê	22	Ì¨	378	Ç§¿Ë	105,832
202004	84196019	ÆäËûÖÆÑõ»ú	304	µÂ¹ú	10	Ò»°ãÃ³Ò×	55	Ì¨	58	Ç§¿Ë	154,477
202004	84196019	ÆäËûÖÆÑõ»ú	502	ÃÀ¹ú	10	Ò»°ãÃ³Ò×	1	Ì¨	99	Ç§¿Ë	34,498
202005	84196019	ÆäËûÖÆÑõ»ú	116	ÈÕ±¾	10	Ò»°ãÃ³Ò×	20	Ì¨	91	Ç§¿Ë	185,889
202005	84196019	ÆäËûÖÆÑõ»ú	142	ÖÐ¹ú	10	Ò»°ãÃ³Ò×	1	Ì¨	6	Ç§¿Ë	4,864
202005	84196019	ÆäËûÖÆÑõ»ú	502	ÃÀ¹ú	10	Ò»°ãÃ³Ò×	2	Ì¨	5	Ç§¿Ë	34,267
202006	84196019	ÆäËûÖÆÑõ»ú	116	ÈÕ±¾	10	Ò»°ãÃ³Ò×	20	Ì¨	82	Ç§¿Ë	243,356
202006	84196019	ÆäËûÖÆÑõ»ú	133	º«¹ú	10	Ò»°ãÃ³Ò×	3	Ì¨	129	Ç§¿Ë	58,773
202006	84196019	ÆäËûÖÆÑõ»ú	142	ÖÐ¹ú	10	Ò»°ãÃ³Ò×	239	Ì¨	1585	Ç§¿Ë	149,160
202007	84196019	ÆäËûÖÆÑõ»ú	133	º«¹ú	10	Ò»°ãÃ³Ò×	1	Ì¨	100	Ç§¿Ë	26,075
202008	84196019	ÆäËûÖÆÑõ»ú	133	º«¹ú	10	Ò»°ãÃ³Ò×	1	Ì¨	65	Ç§¿Ë	26,000
202009	84196019	ÆäËûÖÆÑõ»ú	304	µÂ¹ú	10	Ò»°ãÃ³Ò×	1	Ì¨	4820	Ç§¿Ë	2,704,462
202009	84196019	ÆäËûÖÆÑõ»ú	502	ÃÀ¹ú	10	Ò»°ãÃ³Ò×	2	Ì¨	126	Ç§¿Ë	16,895
202009	84196019	ÆäËûÖÆÑõ»ú	601	°Ä´óÀûÑÇ	12	ÆäËû¾èÔùÎï×Ê	70	Ì¨	790	Ç§¿Ë	413,618
202010	84196019	ÆäËûÖÆÑõ»ú	502	ÃÀ¹ú	10	Ò»°ãÃ³Ò×	9	Ì¨	434	Ç§¿Ë	594,603
202011	84196019	ÆäËûÖÆÑõ»ú	142	ÖÐ¹ú	10	Ò»°ãÃ³Ò×	5	Ì¨	32	Ç§¿Ë	30,362
202012	84196019	ÆäËûÖÆÑõ»ú	133	º«¹ú	10	Ò»°ãÃ³Ò×	12	Ì¨	336	Ç§¿Ë	132,000
