# Supplementary material for: Research on optimization of emergency supplies customs clearance strategy from the perspective of public health security based on Chinese trade data
Source: Front Public Health. 2025 Jan 24;13:1520705. doi: 10.3389/fpubh.2025.1520705 (PMC11802811; doi:10.3389/fpubh.2025.1520705)
Supplement: Supplementary file 2 [file Data_Sheet_2.ZIP]

Archive with 83 entries (77 files):
- Paper Code-Part2/
- Paper Code-Part2/Paper1-DataTransform-Ex.py
- __MACOSX/Paper Code-Part2/._Paper1-DataTransform-Ex.py
- Paper Code-Part2/.DS_Store
- __MACOSX/Paper Code-Part2/._.DS_Store
- Paper Code-Part2/Paper1-TableMerge(2020)-Ex.py
- __MACOSX/Paper Code-Part2/._Paper1-TableMerge(2020)-Ex.py
- Paper Code-Part2/ExportMerge(2019-2022).csv
- Paper Code-Part2/Paper1-DataKMeansMark-Ex.py
- __MACOSX/Paper Code-Part2/._Paper1-DataKMeansMark-Ex.py
- Paper Code-Part2/Paper1-TableMerge(2022)-Ex.py
- __MACOSX/Paper Code-Part2/._Paper1-TableMerge(2022)-Ex.py
- Paper Code-Part2/Paper1-DataKMeans-Ex.py
- __MACOSX/Paper Code-Part2/._Paper1-DataKMeans-Ex.py
- Paper Code-Part2/Paper1-CalculateRFM-Ex.py
- __MACOSX/Paper Code-Part2/._Paper1-CalculateRFM-Ex.py
- Paper Code-Part2/Paper1-DataExploratory-Ex.py
- __MACOSX/Paper Code-Part2/._Paper1-DataExploratory-Ex.py
- Paper Code-Part2/Paper1-DataExtraction-Ex.py
- __MACOSX/Paper Code-Part2/._Paper1-DataExtraction-Ex.py
- Paper Code-Part2/Paper1-TableMerge(2021)-Ex.py
- __MACOSX/Paper Code-Part2/._Paper1-TableMerge(2021)-Ex.py
- Paper Code-Part2/2-Export/
- Paper Code-Part2/Paper1-TableMerge(2019)-Ex.py
- __MACOSX/Paper Code-Part2/._Paper1-TableMerge(2019)-Ex.py
- Paper Code-Part2/2-Export/2022/
- Paper Code-Part2/2-Export/.DS_Store
- __MACOSX/Paper Code-Part2/2-Export/._.DS_Store
- Paper Code-Part2/2-Export/ExportMerge(2019-2022)V2.csv
- Paper Code-Part2/2-Export/TR-TF-TV-Materiel_mean-compare(Ex).csv
- Paper Code-Part2/2-Export/ExportMerge(2019-2022).csv
- Paper Code-Part2/2-Export/TR-TF-TV-Transform(Ex).csv
- Paper Code-Part2/2-Export/ExportMerge(2019-2022)-result.csv
- Paper Code-Part2/2-Export/TR-TF-TV-Materiel_mean(Ex).csv
- Paper Code-Part2/2-Export/2019/
- Paper Code-Part2/2-Export/TR-TF-TV-Materiel(Ex).csv
- Paper Code-Part2/2-Export/2021/
- Paper Code-Part2/2-Export/TR-TF-TV(Ex).csv
- Paper Code-Part2/2-Export/2020/
- Paper Code-Part2/2-Export/KMeans-type(Ex).csv
- Paper Code-Part2/2-Export/2022/2022∩╝ê1-5∩╝ë-σê╢μ░oμ£║-σç║σÅú.csv
- Paper Code-Part2/2-Export/2022/2022∩╝ê1-5∩╝ë-σæ╝σÉ╕μ£║-σç║σÅú.csv
- Paper Code-Part2/2-Export/2022/2022∩╝ê1-5∩╝ë-Θÿ▓μèñμ£ì-σç║σÅú.csv
- Paper Code-Part2/2-Export/2022/2022∩╝ê1-5∩╝ëμ╢êμ»Æ-σç║σÅú.csv
- Paper Code-Part2/2-Export/2022/2022(1-5)-ExportMerge.csv
- Paper Code-Part2/2-Export/2022/2022∩╝ê1-5∩╝ë-σÅúτ╜⌐-σç║σÅú.csv
- Paper Code-Part2/2-Export/2022/2022∩╝ê1-5∩╝ë-μèùσÄƒΦ»òσëé-σç║σÅú.csv
- Paper Code-Part2/2-Export/2022/2022∩╝ê1-5∩╝ë-μèñτ¢«Θò£-σç║σÅú.csv
- Paper Code-Part2/2-Export/2022/2022∩╝ê1-5∩╝ë-Θó¥μ╕⌐μ₧¬-σç║σÅú.csv
- Paper Code-Part2/2-Export/2022/2022∩╝ê1-5∩╝ë-μëïσÑù-σç║σÅú.csv
- Paper Code-Part2/2-Export/2019/2019∩╝ê11-12∩╝ë-μèùσÄƒΦ»òσëé-σç║σÅú.csv
- Paper Code-Part2/2-Export/2019/2019∩╝ê11-12∩╝ë-μ╢êμ»Æ-σç║σÅú.csv
- Paper Code-Part2/2-Export/2019/2019∩╝ê11-12∩╝ë-μèñτ¢«Θò£-σç║σÅú.csv
- Paper Code-Part2/2-Export/2019/2019∩╝ê11-12∩╝ë-Θó¥μ╕⌐μ₧¬-σç║σÅú.csv
- Paper Code-Part2/2-Export/2019/2019∩╝ê11-12∩╝ë-μá╕Θà╕Φ»òσëé-σç║σÅú.csv
- Paper Code-Part2/2-Export/2019/2019∩╝ê11-12∩╝ë-μëïσÑù-σç║σÅú.csv
- Paper Code-Part2/2-Export/2019/2019∩╝ê11-12∩╝ë-σÅúτ╜⌐-σç║σÅú.csv
- Paper Code-Part2/2-Export/2019/2019∩╝ê11-12∩╝ë-Θÿ▓μèñμ£ì-σç║σÅú.csv
- Paper Code-Part2/2-Export/2019/2019∩╝ê11-12∩╝ë-τû1⁄2Φïù-σç║σÅú.csv
- Paper Code-Part2/2-Export/2019/2019∩╝ê11-12∩╝ë-σê╢μ░oμ£║-σç║σÅú.csv
- Paper Code-Part2/2-Export/2019/2019(11-12)-ExportMerge.csv
- Paper Code-Part2/2-Export/2021/2021∩╝ê1-12∩╝ë-σê╢μ░oμ£║-σç║σÅú.csv
- Paper Code-Part2/2-Export/2021/2021∩╝ê1-12∩╝ë-σÅúτ╜⌐-σç║σÅú.csv
- Paper Code-Part2/2-Export/2021/2021∩╝ê1-12∩╝ë-μëïσÑù-σç║σÅú.csv
- Paper Code-Part2/2-Export/2021/2021(1-12)-ExportMerge.csv
- Paper Code-Part2/2-Export/2021/2021∩╝ê1-12∩╝ë-Θÿ▓μèñμ£ì-σç║σÅú.csv
- Paper Code-Part2/2-Export/2021/2021∩╝ê1-12∩╝ë-μ╢êμ»Æ-σç║σÅú.csv
- Paper Code-Part2/2-Export/2021/2021∩╝ê1-12∩╝ë-μèùσÄƒΦ»òσëé-σç║σÅú.csv
- Paper Code-Part2/2-Export/2021/2021∩╝ê1-12∩╝ë-τû1⁄2Φïù-σç║σÅú.csv
- Paper Code-Part2/2-Export/2021/2021∩╝ê1-12∩╝ë-μèñτ¢«Θò£-σç║σÅú.csv
- Paper Code-Part2/2-Export/2021/2021∩╝ê1-12∩╝ë-μá╕Θà╕Φ»òσëé-σç║σÅú.csv
- Paper Code-Part2/2-Export/2021/2021∩╝ê1-12∩╝ë-Θó¥μ╕⌐μ₧¬-σç║σÅú.csv
- Paper Code-Part2/2-Export/2020/2020∩╝ê1-12∩╝ë-Θÿ▓μèñμ£ì-σç║σÅú.csv
- Paper Code-Part2/2-Export/2020/2020∩╝ê1-12∩╝ë-μ╢êμ»Æ-σç║σÅú.csv
- Paper Code-Part2/2-Export/2020/2020∩╝ê1-12∩╝ë-σê╢μ░oμ£║-σç║σÅú.csv
- Paper Code-Part2/2-Export/2020/2020∩╝ê1-12∩╝ë-μëïσÑù-σç║σÅú.csv
- Paper Code-Part2/2-Export/2020/2020∩╝ê1-12∩╝ë-σÅúτ╜⌐-σç║σÅú.csv
- Paper Code-Part2/2-Export/2020/2020∩╝ê1-12∩╝ë-μèùσÄƒΦ»òσëé-σç║σÅú.csv
- Paper Code-Part2/2-Export/2020/2020∩╝ê1-12∩╝ë-Θó¥μ╕⌐μ₧¬-σç║σÅú.csv
- Paper Code-Part2/2-Export/2020/2020∩╝ê1-12∩╝ë-μèñτ¢«Θò£-σç║σÅú.csv
- Paper Code-Part2/2-Export/2020/2020∩╝ê1-12∩╝ë-τû1⁄2Φïù-σç║σÅú.csv
- Paper Code-Part2/2-Export/2020/2020(1-12)-ExportMerge.csv
- Paper Code-Part2/2-Export/2020/2020∩╝ê1-12∩╝ë-μá╕Θà╕Φ»òσëé-σç║σÅú.csv
