# Supplementary material for: Research on optimization of emergency supplies customs clearance strategy from the perspective of public health security based on Chinese trade data
Source: Front Public Health. 2025 Jan 24;13:1520705. doi: 10.3389/fpubh.2025.1520705 (PMC11802811; doi:10.3389/fpubh.2025.1520705)
Supplement: Supplementary file 2 [file Data_Sheet_2.ZIP › Paper Code-Part2/ExportMerge(2019-2022).csv]

	��Ʒ����	�����	��������
0	84196011	74,283	201911
1	84196011	354	201911
2	84196011	9,544	201911
3	84196011	1,344	201911
4	84196011	5,660	201911
5	84196019	2,830	201911
6	84196019	188,703	201911
7	84196019	196,229	201911
8	84196019	17,135,754	201911
9	84196019	106,512	201911
10	84196019	16,269	201911
11	84196019	9,999	201911
12	84196019	2,000	201911
13	84196019	23,091	201911
14	84196019	6,859,122	201911
15	84196019	2,547	201911
16	84196019	221,081	201911
17	84196019	675,348	201911
18	84196019	5,929	201911
19	84196019	7,799,212	201911
20	84196019	15,154	201911
21	84196019	138,069	201911
22	84196019	20,516	201911
23	84196019	454,028	201911
24	84196019	9,904	201911
25	84196019	846,441	201911
26	84196019	306,189	201911
27	84196019	19,455	201911
28	84196019	1,061	201911
29	84196019	31,694	201911
30	84196019	884	201911
31	84196019	56	201911
32	84196019	21,926	201911
33	84196019	2,667	201911
34	84196019	2,115	201911
35	84196019	22,391	201911
36	84196019	33,145	201911
37	84196019	4,484,155	201911
38	84196019	8,136	201911
39	84196019	86,065	201911
40	84196019	1,415,788	201911
41	84196019	3,849	201911
42	84196019	255,159	201911
43	84196011	22,285	201912
44	84196011	1,307,701	201912
45	84196011	140,236	201912
46	84196011	2,400	201912
47	84196011	5,119	201912
48	84196019	401,636	201912
49	84196019	39,892	201912
50	84196019	1,850	201912
51	84196019	1,262	201912
52	84196019	15,916	201912
53	84196019	1,472	201912
54	84196019	124,756	201912
55	84196019	553	201912
56	84196019	4,197,667	201912
57	84196019	5,273	201912
58	84196019	4,838	201912
59	84196019	14,725	201912
60	84196019	60,159	201912
61	84196019	188,456	201912
62	84196019	21,267	201912
63	84196019	221,827	201912
64	84196019	2,918	201912
65	84196019	10,612	201912
66	84196019	128,252	201912
67	84196019	5,125	201912
68	84196019	386,581	201912
69	84196019	43,840	201912
70	84196019	4,908	201912
71	84196019	171	201912
72	84196019	55,459	201912
73	84196019	23,263	201912
74	84196019	742	201912
75	84196019	31,627	201912
76	84196019	25	201912
77	84196019	303	201912
78	84196019	94,231	201912
79	84196019	214,561	201912
80	84196019	1,896	201912
81	84196019	107,281	201912
82	84196019	115,231	201912
83	84196019	2,128,709	201912
84	84196019	5,058	201912
85	84196019	982	201912
86	63079000	511,149	201911
87	63079000	125,587	201911
88	63079000	10,260,643	201911
89	63079000	3,511	201911
90	63079000	40,795	201911
91	63079000	3,831,535	201911
92	63079000	2,641,609	201911
93	63079000	440,939	201911
94	63079000	1,956,233	201911
95	63079000	64,595,161	201911
96	63079000	25,810,667	201911
97	63079000	16,787,013	201911
98	63079000	1,941,826	201911
99	63079000	13,496,430	201911
100	63079000	6,965,420	201911
101	63079000	337,170,482	201911
102	63079000	1,166,110	201911
103	63079000	2,917,695	201911
104	63079000	12,270	201911
105	63079000	31	201911
106	63079000	521,473	201911
107	63079000	189,729	201911
108	63079000	42,479,653	201911
109	63079000	23,024	201911
110	63079000	201,368	201911
111	63079000	12,627	201911
112	63079000	744,235	201911
113	63079000	1,584,738	201911
114	63079000	9,886	201911
115	63079000	12,998,093	201911
116	63079000	1,590,569	201911
117	63079000	18,599,412	201911
118	63079000	28,286,344	201911
119	63079000	98,891,305	201911
120	63079000	1,040,419	201911
121	63079000	101,039	201911
122	63079000	16,029,610	201911
123	63079000	2,716,201	201911
124	63079000	16,161,107	201911
125	63079000	1,035,802	201911
126	63079000	51,311,394	201911
127	63079000	17,247,654	201911
128	63079000	1,072,492	201911
129	63079000	349,696	201911
130	63079000	71,976	201911
131	63079000	71	201911
132	63079000	1,115,145	201911
133	63079000	4,120,693	201911
134	63079000	195,954	201911
135	63079000	8,436	201911
136	63079000	272,461	201911
137	63079000	226	201911
138	63079000	1,875	201911
139	63079000	589	201911
140	63079000	109,807	201911
141	63079000	16,346	201911
142	63079000	3,565,620	201911
143	63079000	14,036	201911
144	63079000	291,064	201911
145	63079000	149,926	201911
146	63079000	295	201911
147	63079000	325,218	201911
148	63079000	17,686	201911
149	63079000	2,519	201911
150	63079000	437,072	201911
151	63079000	429,245	201911
152	63079000	655,386	201911
153	63079000	98,532	201911
154	63079000	31,964	201911
155	63079000	1,540	201911
156	63079000	146,602	201911
157	63079000	223,026	201911
158	63079000	1,427,047	201911
159	63079000	1,028,504	201911
160	63079000	14,149	201911
161	63079000	16,311	201911
162	63079000	4,308,856	201911
163	63079000	23,413	201911
164	63079000	187,937	201911
165	63079000	9,558	201911
166	63079000	305,333	201911
167	63079000	79,370	201911
168	63079000	813	201911
169	63079000	13,754,286	201911
170	63079000	3,759,976	201911
171	63079000	363,149	201911
172	63079000	511,747	201911
173	63079000	253,223	201911
174	63079000	239	201911
175	63079000	108,516	201911
176	63079000	416,002	201911
177	63079000	166,414	201911
178	63079000	142,612	201911
179	63079000	159,872	201911
180	63079000	51,270	201911
181	63079000	25,102,790	201911
182	63079000	9,258,821	201911
183	63079000	116,248,711	201911
184	63079000	110,025,600	201911
185	63079000	47,601,178	201911
186	63079000	2,850,722	201911
187	63079000	22,511,841	201911
188	63079000	6,450	201911
189	63079000	61,382,271	201911
190	63079000	7,119,207	201911
191	63079000	4,125,458	201911
192	63079000	30,896,486	201911
193	63079000	193,343	201911
194	63079000	3,458,472	201911
195	63079000	2,011,008	201911
196	63079000	2,863,338	201911
197	63079000	2,144	201911
198	63079000	4,493,791	201911
199	63079000	28,354	201911
200	63079000	178,653	201911
201	63079000	44,871	201911
202	63079000	3,847,911	201911
203	63079000	29,452,239	201911
204	63079000	1,727,039	201911
205	63079000	30	201911
206	63079000	19,406,591	201911
207	63079000	6,378,640	201911
208	63079000	1,107,603	201911
209	63079000	749,017	201911
210	63079000	1,476,813	201911
211	63079000	344,116	201911
212	63079000	56,404	201911
213	63079000	165,912	201911
214	63079000	1,055,070	201911
215	63079000	1,998	201911
216	63079000	14,809,435	201911
217	63079000	2,319,061	201911
218	63079000	4,652,693	201911
219	63079000	577,912	201911
220	63079000	3,869,776	201911
221	63079000	1,509,639	201911
222	63079000	527,480	201911
223	63079000	67,284	201911
224	63079000	108,771	201911
225	63079000	1,000,089	201911
226	63079000	46,083	201911
227	63079000	113,180	201911
228	63079000	3,368	201911
229	63079000	100,562	201911
230	63079000	18,137,533	201911
231	63079000	18,406,167	201911
232	63079000	7,370,897	201911
233	63079000	1,768,600	201911
234	63079000	349,919	201911
235	63079000	17,068	201911
236	63079000	1,163,674	201911
237	63079000	1,856,446	201911
238	63079000	6,868	201911
239	63079000	1,136,397	201911
240	63079000	10,284	201911
241	63079000	2,056	201911
242	63079000	381,780	201911
243	63079000	35,096	201911
244	63079000	5,930	201911
245	63079000	20,735,799	201911
246	63079000	269,236	201911
247	63079000	1,398,926	201911
248	63079000	2,065,286	201911
249	63079000	5,158,534	201911
250	63079000	421,348	201911
251	63079000	17,682	201911
252	63079000	1,055,009	201911
253	63079000	111,387	201911
254	63079000	138,727	201911
255	63079000	734,090	201911
256	63079000	29,215,155	201911
257	63079000	22	201911
258	63079000	78,920,257	201911
259	63079000	1,050,726,292	201911
260	63079000	106	201911
261	63079000	84,693,756	201911
262	63079000	530	201911
263	63079000	67,104	201911
264	63079000	35,980	201911
265	63079000	5,621	201911
266	63079000	7,717,921	201911
267	63079000	95,786	201911
268	63079000	16,377	201911
269	63079000	1,000	201911
270	63079000	8,628	201911
271	63079000	15,681	201911
272	63079000	4,558	201912
273	63079000	410,826	201912
274	63079000	7,078,827	201912
275	63079000	763	201912
276	63079000	137,699	201912
277	63079000	3,850,791	201912
278	63079000	3,221,691	201912
279	63079000	197,999	201912
280	63079000	2,107,169	201912
281	63079000	74,831,858	201912
282	63079000	32,037,257	201912
283	63079000	16,820,832	201912
284	63079000	5,092,762	201912
285	63079000	6,948,836	201912
286	63079000	6,043,719	201912
287	63079000	305,851,603	201912
288	63079000	1,413,541	201912
289	63079000	2,581,899	201912
290	63079000	28,622	201912
291	63079000	453,809	201912
292	63079000	66,158	201912
293	63079000	51,740,615	201912
294	63079000	107,845	201912
295	63079000	130,719	201912
296	63079000	150,483	201912
297	63079000	694,974	201912
298	63079000	2,019,713	201912
299	63079000	960	201912
300	63079000	7,133	201912
301	63079000	9,366,164	201912
302	63079000	2,523,569	201912
303	63079000	20,990,092	201912
304	63079000	56,652,115	201912
305	63079000	113,417,968	201912
306	63079000	426,586	201912
307	63079000	582,080	201912
308	63079000	18,051,078	201912
309	63079000	2,155,255	201912
310	63079000	16,860,152	201912
311	63079000	1,179,022	201912
312	63079000	37,400,936	201912
313	63079000	18,900,984	201912
314	63079000	2,702	201912
315	63079000	1,655,232	201912
316	63079000	251,386	201912
317	63079000	2,279	201912
318	63079000	84,422	201912
319	63079000	648,583	201912
320	63079000	846,888	201912
321	63079000	828,761	201912
322	63079000	16,622	201912
323	63079000	128,745	201912
324	63079000	59,076	201912
325	63079000	50,391	201912
326	63079000	1,112	201912
327	63079000	434,732	201912
328	63079000	1,877	201912
329	63079000	238,401	201912
330	63079000	15,502	201912
331	63079000	90,622	201912
332	63079000	10,056,554	201912
333	63079000	347,815	201912
334	63079000	6,234	201912
335	63079000	53,321	201912
336	63079000	35	201912
337	63079000	998,373	201912
338	63079000	177,040	201912
339	63079000	2,095	201912
340	63079000	137,684	201912
341	63079000	373,855	201912
342	63079000	3,527	201912
343	63079000	2,069,678	201912
344	63079000	32,602	201912
345	63079000	1,400	201912
346	63079000	3,746	201912
347	63079000	1,094,763	201912
348	63079000	1,910	201912
349	63079000	264,155	201912
350	63079000	2,641,580	201912
351	63079000	119,112	201912
352	63079000	47,631	201912
353	63079000	56,007	201912
354	63079000	4,018,087	201912
355	63079000	49,470	201912
356	63079000	60,395	201912
357	63079000	139,579	201912
358	63079000	1,963	201912
359	63079000	98,165	201912
360	63079000	11,328,342	201912
361	63079000	3,990,163	201912
362	63079000	336,259	201912
363	63079000	2,720	201912
364	63079000	380,136	201912
365	63079000	3,437	201912
366	63079000	40,133	201912
367	63079000	91	201912
368	63079000	270,095	201912
369	63079000	5,200	201912
370	63079000	249,180	201912
371	63079000	14,925	201912
372	63079000	2,781	201912
373	63079000	15,096	201912
374	63079000	33,240,065	201912
375	63079000	12,589,000	201912
376	63079000	175,175,372	201912
377	63079000	159,697,769	201912
378	63079000	64,372,109	201912
379	63079000	4,904,303	201912
380	63079000	34,589,483	201912
381	63079000	29,618	201912
382	63079000	117,625,988	201912
383	63079000	5,992,934	201912
384	63079000	4,454,649	201912
385	63079000	33,381,157	201912
386	63079000	371,166	201912
387	63079000	5,168,503	201912
388	63079000	2,295,230	201912
389	63079000	6,308,356	201912
390	63079000	2,064,006	201912
391	63079000	28,632	201912
392	63079000	855	201912
393	63079000	206,639	201912
394	63079000	5,020,707	201912
395	63079000	41,152,327	201912
396	63079000	1,955,205	201912
397	63079000	52,448	201912
398	63079000	29,327,042	201912
399	63079000	4,806,282	201912
400	63079000	1,402,483	201912
401	63079000	1,970,636	201912
402	63079000	1,667,807	201912
403	63079000	626,257	201912
404	63079000	22,988	201912
405	63079000	214,617	201912
406	63079000	425,209	201912
407	63079000	24,203	201912
408	63079000	26,854,534	201912
409	63079000	4,041,346	201912
410	63079000	3,666,051	201912
411	63079000	1,268,941	201912
412	63079000	6,215,459	201912
413	63079000	813,130	201912
414	63079000	102,718	201912
415	63079000	17,947	201912
416	63079000	353,917	201912
417	63079000	33	201912
418	63079000	1,284,905	201912
419	63079000	52,065	201912
420	63079000	25,661	201912
421	63079000	359,653	201912
422	63079000	16,276,938	201912
423	63079000	285	201912
424	63079000	21,155,291	201912
425	63079000	5,292,868	201912
426	63079000	2,067,028	201912
427	63079000	34,758	201912
428	63079000	142,332	201912
429	63079000	2,482,032	201912
430	63079000	759,095	201912
431	63079000	171	201912
432	63079000	7,308	201912
433	63079000	1,218,192	201912
434	63079000	56,100	201912
435	63079000	616,695	201912
436	63079000	170,449	201912
437	63079000	2,533	201912
438	63079000	30,044,045	201912
439	63079000	18,599	201912
440	63079000	4,052,993	201912
441	63079000	397,881	201912
442	63079000	5,310,576	201912
443	63079000	763,475	201912
444	63079000	1,114,587	201912
445	63079000	364,163	201912
446	63079000	134,124	201912
447	63079000	14,725	201912
448	63079000	929,003	201912
449	63079000	4,928,517	201912
450	63079000	20	201912
451	63079000	153,117	201912
452	63079000	2,476	201912
453	63079000	76,383,458	201912
454	63079000	1,014,834,996	201912
455	63079000	2,539	201912
456	63079000	87,718,691	201912
457	63079000	93,302	201912
458	63079000	68,118	201912
459	63079000	7,885,750	201912
460	63079000	79,239	201912
461	63079000	843	201912
462	63079000	4,207	201912
463	63079000	4,374	201912
464	63079000	30,348	201912
465	63079000	3,085	201912
466	39262011	432,797	201911
467	39262011	2,913	201911
468	39262011	62,545	201911
469	39262011	163,432	201911
470	39262011	577,700	201911
471	39262011	547,868	201911
472	39262011	2,054,403	201911
473	39262011	155,651	201911
474	39262011	493,909	201911
475	39262011	40,718,466	201911
476	39262011	1,607,651	201911
477	39262011	114,099	201911
478	39262011	1,476,264	201911
479	39262011	8,507	201911
480	39262011	631,550	201911
481	39262011	123,573	201911
482	39262011	873,020	201911
483	39262011	2,338,445	201911
484	39262011	16,079,601	201911
485	39262011	1,485,432	201911
486	39262011	2,043,476	201911
487	39262011	5,724	201911
488	39262011	115,840	201911
489	39262011	6,289,030	201911
490	39262011	3,557,773	201911
491	39262011	986,296	201911
492	39262011	3,409,128	201911
493	39262011	130,476	201911
494	39262011	20,248	201911
495	39262011	50,664	201911
496	39262011	82,581	201911
497	39262011	18,895	201911
498	39262011	60,857	201911
499	39262011	5,602	201911
500	39262011	14,563	201911
501	39262011	10,065	201911
502	39262011	6,918	201911
503	39262011	4,566	201911
504	39262011	8,487	201911
505	39262011	92,772	201911
506	39262011	2,913	201911
507	39262011	2,218,105	201911
508	39262011	364,867	201911
509	39262011	13,121,025	201911
510	39262011	5,814,293	201911
511	39262011	8,601,258	201911
512	39262011	900,105	201911
513	39262011	2,049,090	201911
514	39262011	2,531,660	201911
515	39262011	566,646	201911
516	39262011	277,855	201911
517	39262011	4,163,664	201911
518	39262011	3,769	201911
519	39262011	20,483	201911
520	39262011	293,221	201911
521	39262011	438	201911
522	39262011	1,368,172	201911
523	39262011	706,353	201911
524	39262011	423	201911
525	39262011	3,336,012	201911
526	39262011	74,165	201911
527	39262011	132,006	201911
528	39262011	4,369,400	201911
529	39262011	581,989	201911
530	39262011	3,331	201911
531	39262011	707	201911
532	39262011	6,746,689	201911
533	39262011	900,062	201911
534	39262011	1,969,088	201911
535	39262011	2,873	201911
536	39262011	109,799	201911
537	39262011	5,620	201911
538	39262011	738,458	201911
539	39262011	196,756	201911
540	39262011	752,673	201911
541	39262011	14,783,107	201911
542	39262011	263,708,456	201911
543	39262011	9,520,727	201911
544	39262011	825,070	201911
545	39262011	1,585	201911
546	39262011	48,937	201911
547	40151900	34,026	201911
548	40151900	10,782	201911
549	40151900	148,239	201911
550	40151900	42,960	201911
551	40151900	265	201911
552	40151900	11,066	201911
553	40151900	1,677,190	201911
554	40151900	1,385,716	201911
555	40151900	586,307	201911
556	40151900	961,720	201911
557	40151900	788,319	201911
558	40151900	2,069,727	201911
559	40151900	8,885,472	201911
560	40151900	699,471	201911
561	40151900	94,446	201911
562	40151900	952,716	201911
563	40151900	31,790	201911
564	40151900	781,607	201911
565	40151900	467	201911
566	40151900	2,654	201911
567	40151900	303,931	201911
568	40151900	139,510	201911
569	40151900	36,704	201911
570	40151900	1,684,706	201911
571	40151900	3,571,430	201911
572	40151900	8,864,050	201911
573	40151900	1,190	201911
574	40151900	58,231	201911
575	40151900	2,901,458	201911
576	40151900	2,977,944	201911
577	40151900	1,721,262	201911
578	40151900	577,142	201911
579	40151900	391,027	201911
580	40151900	4,980,920	201911
581	40151900	1,281,944	201911
582	40151900	75,751	201911
583	40151900	35,373	201911
584	40151900	538,509	201911
585	40151900	193,911	201911
586	40151900	27,733	201911
587	40151900	46,197	201911
588	40151900	495	201911
589	40151900	930,029	201911
590	40151900	256,971	201911
591	40151900	3,170	201911
592	40151900	12,312	201911
593	40151900	2,988	201911
594	40151900	29,235	201911
595	40151900	3,600	201911
596	40151900	28,523	201911
597	40151900	55,324	201911
598	40151900	1,410	201911
599	40151900	707	201911
600	40151900	343,289	201911
601	40151900	74,291	201911
602	40151900	244,997	201911
603	40151900	108,253	201911
604	40151900	297,134	201911
605	40151900	875,056	201911
606	40151900	215,153	201911
607	40151900	254	201911
608	40151900	503,841	201911
609	40151900	12,245	201911
610	40151900	55,493	201911
611	40151900	55,083	201911
612	40151900	11,584	201911
613	40151900	26,487	201911
614	40151900	4,638,890	201911
615	40151900	598,002	201911
616	40151900	6,328,108	201911
617	40151900	5,018,422	201911
618	40151900	2,244,622	201911
619	40151900	346,033	201911
620	40151900	832,592	201911
621	40151900	993	201911
622	40151900	1,927,798	201911
623	40151900	662,524	201911
624	40151900	2,050,615	201911
625	40151900	2,028,211	201911
626	40151900	3,549	201911
627	40151900	29,947	201911
628	40151900	476,409	201911
629	40151900	176,305	201911
630	40151900	165,014	201911
631	40151900	3,763,377	201911
632	40151900	215,791	201911
633	40151900	1,058,995	201911
634	40151900	1,426,890	201911
635	40151900	3,553	201911
636	40151900	465,549	201911
637	40151900	3,395	201911
638	40151900	38,627	201911
639	40151900	14,655,423	201911
640	40151900	2,949,299	201911
641	40151900	11,015	201911
642	40151900	120,338	201911
643	40151900	33,086	201911
644	40151900	987,020	201911
645	40151900	10,895	201911
646	40151900	13,616,077	201911
647	40151900	2,193,101	201911
648	40151900	837,931	201911
649	40151900	690,159	201911
650	40151900	1,100	201911
651	40151900	59,572	201911
652	40151900	685,885	201911
653	40151900	265,253	201911
654	40151900	20,746	201911
655	40151900	6,598	201911
656	40151900	2,358,253	201911
657	40151900	271,169	201911
658	40151900	601,976	201911
659	40151900	65,202	201911
660	40151900	23,604	201911
661	40151900	43,933	201911
662	40151900	90,602	201911
663	40151900	1,091,730	201911
664	40151900	15,720	201911
665	40151900	2,457	201911
666	40151900	5,135,764	201911
667	40151900	54,506,871	201911
668	40151900	4,203,330	201911
669	40151900	441,145	201911
670	40151900	56,322	201911
671	40151900	2,400	201911
672	40151900	2,506	201911
673	40151900	63,582	201911
674	39262011	46,904	201912
675	39262011	11,886	201912
676	39262011	161,871	201912
677	39262011	505,405	201912
678	39262011	228,548	201912
679	39262011	254,424	201912
680	39262011	3,850,350	201912
681	39262011	16,611	201912
682	39262011	761,035	201912
683	39262011	31,374,790	201912
684	39262011	140,077	201912
685	39262011	2,247,273	201912
686	39262011	19,121	201912
687	39262011	210,473	201912
688	39262011	543,619	201912
689	39262011	959,972	201912
690	39262011	234,404	201912
691	39262011	1,067,745	201912
692	39262011	1,380,715	201912
693	39262011	16,921,507	201912
694	39262011	3,432,396	201912
695	39262011	1,115,863	201912
696	39262011	131,580	201912
697	39262011	116,343	201912
698	39262011	5,026,879	201912
699	39262011	7,609,230	201912
700	39262011	498,855	201912
701	39262011	2,535,321	201912
702	39262011	724,342	201912
703	39262011	299,911	201912
704	39262011	51,178	201912
705	39262011	458,969	201912
706	39262011	175,295	201912
707	39262011	5,909	201912
708	39262011	12,703	201912
709	39262011	40,180	201912
710	39262011	588,816	201912
711	39262011	3,887	201912
712	39262011	4,114	201912
713	39262011	3,381	201912
714	39262011	2,887	201912
715	39262011	143,300	201912
716	39262011	2,297	201912
717	39262011	43,689	201912
718	39262011	707	201912
719	39262011	2,642	201912
720	39262011	225,095	201912
721	39262011	722	201912
722	39262011	3,862	201912
723	39262011	475,986	201912
724	39262011	36,873	201912
725	39262011	421	201912
726	39262011	2,887	201912
727	39262011	5,746	201912
728	39262011	78	201912
729	39262011	2,464,474	201912
730	39262011	472,640	201912
731	39262011	11,988,666	201912
732	39262011	7,321,286	201912
733	39262011	9,573,091	201912
734	39262011	461,852	201912
735	39262011	3,648,060	201912
736	39262011	2,051,770	201912
737	39262011	640,003	201912
738	39262011	370,140	201912
739	39262011	2,124,321	201912
740	39262011	319,913	201912
741	39262011	33,219	201912
742	39262011	961,872	201912
743	39262011	947	201912
744	39262011	1,236,439	201912
745	39262011	624,112	201912
746	39262011	1,149,150	201912
747	39262011	211,923	201912
748	39262011	70,994	201912
749	39262011	269,674	201912
750	39262011	118,287	201912
751	39262011	208,457	201912
752	39262011	9,824,399	201912
753	39262011	548,888	201912
754	39262011	110,449	201912
755	39262011	2,735	201912
756	39262011	67,950	201912
757	39262011	8,726,205	201912
758	39262011	365,567	201912
759	39262011	2,249,554	201912
760	39262011	75,677	201912
761	39262011	49,422	201912
762	39262011	132,065	201912
763	39262011	304,600	201912
764	39262011	14,367	201912
765	39262011	594,390	201912
766	39262011	87,753	201912
767	39262011	250,321	201912
768	39262011	42,071	201912
769	39262011	381,279	201912
770	39262011	19,694,512	201912
771	39262011	221,175,993	201912
772	39262011	14,837,114	201912
773	39262011	116,746	201912
774	39262011	1,053,864	201912
775	39262011	169,632	201912
776	40151900	22,983	201912
777	40151900	240,241	201912
778	40151900	8,386	201912
779	40151900	194,530	201912
780	40151900	6,150	201912
781	40151900	264,040	201912
782	40151900	798,057	201912
783	40151900	3,294,790	201912
784	40151900	1,185,076	201912
785	40151900	350,377	201912
786	40151900	61,031	201912
787	40151900	16,899	201912
788	40151900	1,125,047	201912
789	40151900	8,863,533	201912
790	40151900	15,549	201912
791	40151900	580,462	201912
792	40151900	526	201912
793	40151900	221,720	201912
794	40151900	2,185,910	201912
795	40151900	42,048	201912
796	40151900	473	201912
797	40151900	4,208	201912
798	40151900	127,446	201912
799	40151900	1,215,975	201912
800	40151900	13,200	201912
801	40151900	1,146,709	201912
802	40151900	234,115	201912
803	40151900	424,277	201912
804	40151900	936,203	201912
805	40151900	5,889,338	201912
806	40151900	193	201912
807	40151900	6,891	201912
808	40151900	4,973,134	201912
809	40151900	1,917,750	201912
810	40151900	1,799,605	201912
811	40151900	535,413	201912
812	40151900	439,733	201912
813	40151900	915,792	201912
814	40151900	1,282,974	201912
815	40151900	34,256	201912
816	40151900	454,637	201912
817	40151900	3,905	201912
818	40151900	10,563	201912
819	40151900	2,714	201912
820	40151900	54,118	201912
821	40151900	1,058	201912
822	40151900	341,303	201912
823	40151900	194,499	201912
824	40151900	298,523	201912
825	40151900	153,871	201912
826	40151900	6,316	201912
827	40151900	18,152	201912
828	40151900	221,774	201912
829	40151900	231,309	201912
830	40151900	83	201912
831	40151900	5,833	201912
832	40151900	138,436	201912
833	40151900	26,391	201912
834	40151900	11,065	201912
835	40151900	2,385	201912
836	40151900	83,785	201912
837	40151900	13,088	201912
838	40151900	1,885	201912
839	40151900	1,052	201912
840	40151900	3,301,943	201912
841	40151900	129,705	201912
842	40151900	29,302	201912
843	40151900	68,540	201912
844	40151900	444	201912
845	40151900	7,656	201912
846	40151900	1,371,003	201912
847	40151900	106,933	201912
848	40151900	1,185	201912
849	40151900	2,025	201912
850	40151900	4,183,229	201912
851	40151900	90,905	201912
852	40151900	4,577,429	201912
853	40151900	7,977,445	201912
854	40151900	1,945,813	201912
855	40151900	91,831	201912
856	40151900	6,424,487	201912
857	40151900	569	201912
858	40151900	2,818,706	201912
859	40151900	1,030,390	201912
860	40151900	1,578,034	201912
861	40151900	4,967,556	201912
862	40151900	589	201912
863	40151900	1,601,685	201912
864	40151900	1,211,146	201912
865	40151900	14,725	201912
866	40151900	622,134	201912
867	40151900	1,577,120	201912
868	40151900	504,833	201912
869	40151900	984,666	201912
870	40151900	83,576	201912
871	40151900	48,745	201912
872	40151900	374,654	201912
873	40151900	444,557	201912
874	40151900	18,472	201912
875	40151900	11	201912
876	40151900	19,680,381	201912
877	40151900	2,732,830	201912
878	40151900	264,371	201912
879	40151900	259,129	201912
880	40151900	141,707	201912
881	40151900	182,587	201912
882	40151900	1,979,246	201912
883	40151900	66,612	201912
884	40151900	5,507,279	201912
885	40151900	2,545,122	201912
886	40151900	585,765	201912
887	40151900	563,132	201912
888	40151900	401,318	201912
889	40151900	629,918	201912
890	40151900	5,687	201912
891	40151900	153,545	201912
892	40151900	194,676	201912
893	40151900	1,973,395	201912
894	40151900	64,253	201912
895	40151900	48,970	201912
896	40151900	561,604	201912
897	40151900	403,362	201912
898	40151900	55,954	201912
899	40151900	22,048	201912
900	40151900	767,572	201912
901	40151900	4,891,675	201912
902	40151900	43,353,951	201912
903	40151900	2,049,604	201912
904	40151900	969	201912
905	40151900	363,836	201912
906	40151900	6,284	201912
907	30021500	332,552	201911
908	30021500	103,728	201911
909	30021500	80,624	201911
910	30021500	926	201911
911	30021500	1,310,451	201911
912	30021500	497,500	201911
913	30021500	10,948	201911
914	30021500	47,952	201911
915	30021500	111,430	201911
916	30021500	73,576	201911
917	30021500	29,685	201911
918	30021500	165,998	201911
919	30021500	27,199	201911
920	30021500	4,487,708	201911
921	30021500	291,686	201911
922	30021500	214,940	201911
923	30021500	955,674	201911
924	30021500	5,999	201911
925	30021500	625,079	201911
926	30021500	515,796	201911
927	30021500	252,188	201911
928	30021500	125,287	201911
929	30021500	203,720	201911
930	30021500	51,724	201911
931	30021500	318,138	201911
932	30021500	56,310	201911
933	30021500	129,654	201911
934	30021500	174,268	201911
935	30021500	137,696	201911
936	30021500	23,707	201911
937	30021500	73,967	201911
938	30021500	832	201911
939	30021500	124,207	201911
940	30021500	371,417	201911
941	30021500	1,417,248	201911
942	30021500	16,696	201911
943	30021500	1,768	201911
944	30021500	17,134	201911
945	30021500	365,151	201911
946	30021500	209,408	201911
947	30021500	23,594	201911
948	30021500	869,964	201911
949	30021500	40,750	201911
950	30021500	142,233	201911
951	30021500	1,290,209	201911
952	30021500	1,406,630	201911
953	30021500	127,898	201911
954	30021500	325,744	201911
955	30021500	377,125	201911
956	30021500	167,741	201911
957	30021500	4,456	201911
958	30021500	61,924	201911
959	30021500	165,354	201911
960	30021500	36,292	201911
961	30021500	35	201911
962	30021500	29,590	201911
963	30021500	272,246	201911
964	30021500	30,753	201911
965	30021500	141,979	201911
966	30021500	2,719	201911
967	30021500	147,937	201911
968	30021500	4,421	201911
969	30021500	33,596	201911
970	30021500	348,071	201911
971	30021500	118,965	201911
972	30021500	4,492	201911
973	30021500	271,871	201911
974	30021500	381,008	201911
975	30021500	214,488	201911
976	30021500	366,447	201911
977	30021500	68,081	201911
978	30021500	88,242	201911
979	30021500	93,667	201911
980	30021500	54,651	201911
981	30021500	125,111	201911
982	30021500	270,033	201911
983	30021500	702,927	201911
984	30021500	22,052,135	201911
985	30021500	1,566,807	201911
986	30021500	37,485	201912
987	30021500	74,325	201912
988	30021500	52,589	201912
989	30021500	41,604	201912
990	30021500	189,223	201912
991	30021500	2,659,774	201912
992	30021500	2,081,278	201912
993	30021500	904,522	201912
994	30021500	68,365	201912
995	30021500	69,749	201912
996	30021500	11,850	201912
997	30021500	42,597	201912
998	30021500	42,576	201912
999	30021500	229,619	201912
1000	30021500	3,867,532	201912
1001	30021500	201,712	201912
1002	30021500	607,222	201912
1003	30021500	386,737	201912
1004	30021500	345,524	201912
1005	30021500	316,534	201912
1006	30021500	400,093	201912
1007	30021500	1,850,433	201912
1008	30021500	398,937	201912
1009	30021500	8,996	201912
1010	30021500	130,946	201912
1011	30021500	18,161	201912
1012	30021500	427,719	201912
1013	30021500	89,681	201912
1014	30021500	399,213	201912
1015	30021500	176,283	201912
1016	30021500	9,648	201912
1017	30021500	73,577	201912
1018	30021500	122,707	201912
1019	30021500	36,311	201912
1020	30021500	649,468	201912
1021	30021500	56,481	201912
1022	30021500	1,319,890	201912
1023	30021500	29,972	201912
1024	30021500	619,028	201912
1025	30021500	559,873	201912
1026	30021500	17,404	201912
1027	30021500	212,246	201912
1028	30021500	5,377	201912
1029	30021500	36,317	201912
1030	30021500	14,900	201912
1031	30021500	206,900	201912
1032	30021500	1,006,193	201912
1033	30021500	42,228	201912
1034	30021500	427,260	201912
1035	30021500	72,782	201912
1036	30021500	309,779	201912
1037	30021500	61,001	201912
1038	30021500	5,151,955	201912
1039	30021500	316,071	201912
1040	30021500	445,488	201912
1041	30021500	144,939	201912
1042	30021500	293,870	201912
1043	30021500	77,234	201912
1044	30021500	728,088	201912
1045	30021500	31,251	201912
1046	30021500	1,262	201912
1047	30021500	38,040	201912
1048	30021500	197,352	201912
1049	30021500	89,381	201912
1050	30021500	174,643	201912
1051	30021500	32,189	201912
1052	30021500	399,183	201912
1053	30021500	53,956	201912
1054	30021500	78,953	201912
1055	30021500	1,262	201912
1056	30021500	371,247	201912
1057	30021500	2,391,059	201912
1058	30021500	108,500	201912
1059	30021500	160,752	201912
1060	30021500	264,257	201912
1061	30021500	509,648	201912
1062	30021500	237,925	201912
1063	30021500	67,280	201912
1064	30021500	33,832	201912
1065	30021500	5,427	201912
1066	30021500	35,052	201912
1067	30021500	475,137	201912
1068	30021500	127,390	201912
1069	30021500	77,324	201912
1070	30021500	32,254	201912
1071	30021500	313,013	201912
1072	30021500	1,502,683	201912
1073	30021500	13,872,178	201912
1074	30021500	309,066	201912
1075	90049090	206,831	201911
1076	90049090	177,524	201911
1077	90049090	847,237	201911
1078	90049090	101,649	201911
1079	90049090	110,422	201911
1080	90049090	1,820	201911
1081	90049090	1,665,713	201911
1082	90049090	1,549	201911
1083	90049090	737,692	201911
1084	90049090	52,153,287	201911
1085	90049090	6,924,042	201911
1086	90049090	7,866,590	201911
1087	90049090	302,346	201911
1088	90049090	587,553	201911
1089	90049090	2,408,138	201911
1090	90049090	18,527,463	201911
1091	90049090	476,477	201911
1092	90049090	82,112	201911
1093	90049090	4,030	201911
1094	90049090	12,419	201911
1095	90049090	110,654	201911
1096	90049090	1,718,438	201911
1097	90049090	21,612	201911
1098	90049090	60,525	201911
1099	90049090	159,277	201911
1100	90049090	2,371,212	201911
1101	90049090	132,101	201911
1102	90049090	1,288,987	201911
1103	90049090	4,427,761	201911
1104	90049090	8,148,599	201911
1105	90049090	54,812	201911
1106	90049090	2,078	201911
1107	90049090	2,340,687	201911
1108	90049090	642,010	201911
1109	90049090	5,851,175	201911
1110	90049090	37,049	201911
1111	90049090	47,559	201911
1112	90049090	905,228	201911
1113	90049090	2,379	201911
1114	90049090	478,424	201911
1115	90049090	256,277	201911
1116	90049090	17,724	201911
1117	90049090	6,708	201911
1118	90049090	376	201911
1119	90049090	246,527	201911
1120	90049090	15,497	201911
1121	90049090	61,808	201911
1122	90049090	33,220	201911
1123	90049090	30,874	201911
1124	90049090	531	201911
1125	90049090	1,949,189	201911
1126	90049090	179,981	201911
1127	90049090	129,055	201911
1128	90049090	179,056	201911
1129	90049090	3,106	201911
1130	90049090	385	201911
1131	90049090	91,039	201911
1132	90049090	79,599	201911
1133	90049090	537	201911
1134	90049090	7,139	201911
1135	90049090	62,482	201911
1136	90049090	6,843	201911
1137	90049090	186,718	201911
1138	90049090	875,521	201911
1139	90049090	225,283	201911
1140	90049090	27,676	201911
1141	90049090	14,565	201911
1142	90049090	404,847	201911
1143	90049090	168	201911
1144	90049090	12,697	201911
1145	90049090	17,274	201911
1146	90049090	121,822	201911
1147	90049090	4,802,957	201911
1148	90049090	25,705	201911
1149	90049090	520	201911
1150	90049090	98,479	201911
1151	90049090	20,019	201911
1152	90049090	25,542	201911
1153	90049090	114,903	201911
1154	90049090	4,078	201911
1155	90049090	19,113	201911
1156	90049090	11,516	201911
1157	90049090	2,328,347	201911
1158	90049090	1,239,173	201911
1159	90049090	16,118,853	201911
1160	90049090	17,157,920	201911
1161	90049090	13,591,571	201911
1162	90049090	179,029	201911
1163	90049090	13,251,975	201911
1164	90049090	506	201911
1165	90049090	10,527,500	201911
1166	90049090	5,011,562	201911
1167	90049090	16,040	201911
1168	90049090	4,865,882	201911
1169	90049090	9,004	201911
1170	90049090	138,341	201911
1171	90049090	409,538	201911
1172	90049090	236,527	201911
1173	90049090	850,264	201911
1174	90049090	1,835	201911
1175	90049090	1,465,093	201911
1176	90049090	2,540,890	201911
1177	90049090	1,597,145	201911
1178	90049090	2,978,733	201911
1179	90049090	2,260,468	201911
1180	90049090	40,238	201911
1181	90049090	170,345	201911
1182	90049090	433,783	201911
1183	90049090	28,046	201911
1184	90049090	34,649	201911
1185	90049090	21,710	201911
1186	90049090	90,380	201911
1187	90049090	224	201911
1188	90049090	5,984,854	201911
1189	90049090	2,190,778	201911
1190	90049090	205,163	201911
1191	90049090	260,346	201911
1192	90049090	2,505,667	201911
1193	90049090	45,591	201911
1194	90049090	199,461	201911
1195	90049090	2,406	201911
1196	90049090	1,378,440	201911
1197	90049090	4,307	201911
1198	90049090	11,104	201911
1199	90049090	6,262,511	201911
1200	90049090	741,395	201911
1201	90049090	3,109,682	201911
1202	90049090	39,136	201911
1203	90049090	7,075	201911
1204	90049090	18,433	201911
1205	90049090	432,101	201911
1206	90049090	287,924	201911
1207	90049090	6,483	201911
1208	90049090	162,407	201911
1209	90049090	8,354	201911
1210	90049090	18,252	201911
1211	90049090	6,760,057	201911
1212	90049090	1,558,175	201911
1213	90049090	155,075	201911
1214	90049090	4,365,724	201911
1215	90049090	10,456	201911
1216	90049090	108,170	201911
1217	90049090	83,385	201911
1218	90049090	1,158,824	201911
1219	90049090	186,962	201911
1220	90049090	13,668,583	201911
1221	90049090	128,962,963	201911
1222	90049090	7,398,937	201911
1223	90049090	3,565	201911
1224	90049090	11,152	201911
1225	90049090	8,304	201911
1226	90049090	10,842	201911
1227	90049090	265,979	201911
1228	90049090	67,174	201911
1229	90049090	785	201911
1230	90049090	1,488	201911
1231	90049090	4,034	201911
1232	90049090	1,444	201912
1233	90049090	67,032	201912
1234	90049090	8,371	201912
1235	90049090	1,525,372	201912
1236	90049090	48,242	201912
1237	90049090	762,557	201912
1238	90049090	66,485,656	201912
1239	90049090	9,739,269	201912
1240	90049090	11,026,106	201912
1241	90049090	421,218	201912
1242	90049090	764,426	201912
1243	90049090	1,856,408	201912
1244	90049090	21,456,894	201912
1245	90049090	76,173	201912
1246	90049090	295,331	201912
1247	90049090	11,711	201912
1248	90049090	142,256	201912
1249	90049090	29,396	201912
1250	90049090	2,114,420	201912
1251	90049090	49,525	201912
1252	90049090	7,583	201912
1253	90049090	9,584	201912
1254	90049090	211,090	201912
1255	90049090	311,136	201912
1256	90049090	2,100	201912
1257	90049090	3,036,429	201912
1258	90049090	476,959	201912
1259	90049090	1,654,410	201912
1260	90049090	3,585,022	201912
1261	90049090	12,691,192	201912
1262	90049090	25,060	201912
1263	90049090	42,629	201912
1264	90049090	4,947,250	201912
1265	90049090	645,810	201912
1266	90049090	3,006,855	201912
1267	90049090	42,129	201912
1268	90049090	205,233	201912
1269	90049090	1,386,208	201912
1270	90049090	2,825	201912
1271	90049090	1,345,313	201912
1272	90049090	2,210,407	201912
1273	90049090	722	201912
1274	90049090	9,564	201912
1275	90049090	1,676	201912
1276	90049090	1,215,615	201912
1277	90049090	81,357	201912
1278	90049090	7,992	201912
1279	90049090	11,730	201912
1280	90049090	53,919	201912
1281	90049090	5,354	201912
1282	90049090	3,526,845	201912
1283	90049090	5,903	201912
1284	90049090	2,075	201912
1285	90049090	53,455	201912
1286	90049090	1,122	201912
1287	90049090	9,116	201912
1288	90049090	585	201912
1289	90049090	1,257	201912
1290	90049090	1,553	201912
1291	90049090	108,013	201912
1292	90049090	3,162	201912
1293	90049090	33,826	201912
1294	90049090	46,713	201912
1295	90049090	16,926	201912
1296	90049090	6,062	201912
1297	90049090	18,839	201912
1298	90049090	169,980	201912
1299	90049090	20,361	201912
1300	90049090	19,784	201912
1301	90049090	214,384	201912
1302	90049090	10,046	201912
1303	90049090	9,501	201912
1304	90049090	10,615	201912
1305	90049090	4,189,668	201912
1306	90049090	8,169	201912
1307	90049090	26,153	201912
1308	90049090	2,550	201912
1309	90049090	53,191	201912
1310	90049090	198	201912
1311	90049090	136,528	201912
1312	90049090	38,735	201912
1313	90049090	216	201912
1314	90049090	85,197	201912
1315	90049090	257	201912
1316	90049090	1,000	201912
1317	90049090	11,249	201912
1318	90049090	4,619,831	201912
1319	90049090	1,714,834	201912
1320	90049090	21,479,021	201912
1321	90049090	15,565,328	201912
1322	90049090	12,483,753	201912
1323	90049090	696,662	201912
1324	90049090	14,987,308	201912
1325	90049090	19,993	201912
1326	90049090	16,548,004	201912
1327	90049090	3,792,370	201912
1328	90049090	164,871	201912
1329	90049090	6,202,781	201912
1330	90049090	15,889	201912
1331	90049090	260,660	201912
1332	90049090	193,993	201912
1333	90049090	587,351	201912
1334	90049090	1,137,029	201912
1335	90049090	97,980	201912
1336	90049090	2,529,452	201912
1337	90049090	4,911,102	201912
1338	90049090	871,149	201912
1339	90049090	5,253,763	201912
1340	90049090	500,958	201912
1341	90049090	27,217	201912
1342	90049090	155,305	201912
1343	90049090	354,034	201912
1344	90049090	5,329	201912
1345	90049090	10,517	201912
1346	90049090	244,303	201912
1347	90049090	542,088	201912
1348	90049090	35	201912
1349	90049090	6,880,545	201912
1350	90049090	1,893,621	201912
1351	90049090	2,725,918	201912
1352	90049090	574,406	201912
1353	90049090	1,118,668	201912
1354	90049090	20,020	201912
1355	90049090	37	201912
1356	90049090	105,217	201912
1357	90049090	72,150	201912
1358	90049090	602,236	201912
1359	90049090	38	201912
1360	90049090	1,747	201912
1361	90049090	2,394	201912
1362	90049090	3,396,518	201912
1363	90049090	1,955,114	201912
1364	90049090	1,974,616	201912
1365	90049090	37,480	201912
1366	90049090	1,244,498	201912
1367	90049090	220,186	201912
1368	90049090	535,376	201912
1369	90049090	28	201912
1370	90049090	17,676	201912
1371	90049090	446,476	201912
1372	90049090	17,296	201912
1373	90049090	70,200	201912
1374	90049090	9,302	201912
1375	90049090	66	201912
1376	90049090	7,877,348	201912
1377	90049090	1,298	201912
1378	90049090	2,332,817	201912
1379	90049090	71,404	201912
1380	90049090	2,752,967	201912
1381	90049090	6,370	201912
1382	90049090	34,772	201912
1383	90049090	1,513	201912
1384	90049090	10,672	201912
1385	90049090	939,807	201912
1386	90049090	485,246	201912
1387	90049090	14,749,663	201912
1388	90049090	159,178,154	201912
1389	90049090	8,859,528	201912
1390	90049090	48,034	201912
1391	90049090	841	201912
1392	90049090	890,861	201912
1393	90049090	73,983	201912
1394	90049090	764	201912
1395	90049090	40,799	201912
1396	38220090	259,318	201911
1397	38220090	48,416	201911
1398	38220090	8,586	201911
1399	38220090	269,332	201911
1400	38220090	91,650	201911
1401	38220090	21,436	201911
1402	38220090	2,783,879	201911
1403	38220090	4,870,718	201911
1404	38220090	1,432,536	201911
1405	38220090	3,375,991	201911
1406	38220090	208,863	201911
1407	38220090	86,657	201911
1408	38220090	15,712,502	201911
1409	38220090	130,152	201911
1410	38220090	2,876	201911
1411	38220090	95,183	201911
1412	38220090	237,813	201911
1413	38220090	24,625	201911
1414	38220090	757,150	201911
1415	38220090	6,872	201911
1416	38220090	335,847	201911
1417	38220090	156,022	201911
1418	38220090	1,920,150	201911
1419	38220090	1,917,822	201911
1420	38220090	33,539	201911
1421	38220090	18,516	201911
1422	38220090	1,243,581	201911
1423	38220090	4,551,546	201911
1424	38220090	1,861,400	201911
1425	38220090	3,588,189	201911
1426	38220090	5,514,747	201911
1427	38220090	374,408	201911
1428	38220090	264,921	201911
1429	38220090	4,043,737	201911
1430	38220090	781,679	201911
1431	38220090	557,916	201911
1432	38220090	31,078	201911
1433	38220090	95,714	201911
1434	38220090	295,887	201911
1435	38220090	82,590	201911
1436	38220090	45,030	201911
1437	38220090	1,415	201911
1438	38220090	11,390	201911
1439	38220090	77,793	201911
1440	38220090	5,042	201911
1441	38220090	45,624	201911
1442	38220090	241,120	201911
1443	38220090	4,951	201911
1444	38220090	16,562	201911
1445	38220090	294,648	201911
1446	38220090	36,649	201911
1447	38220090	204,289	201911
1448	38220090	6,721	201911
1449	38220090	539,425	201911
1450	38220090	42,784	201911
1451	38220090	20,619	201911
1452	38220090	1,627	201911
1453	38220090	125,537	201911
1454	38220090	34,253	201911
1455	38220090	34,666	201911
1456	38220090	1,495	201911
1457	38220090	410,860	201911
1458	38220090	22,681	201911
1459	38220090	2,404	201911
1460	38220090	28,452	201911
1461	38220090	41,188	201911
1462	38220090	28,357	201911
1463	38220090	21,802	201911
1464	38220090	135,040	201911
1465	38220090	23,977	201911
1466	38220090	39,169	201911
1467	38220090	11,217	201911
1468	38220090	11,453	201911
1469	38220090	72,621	201911
1470	38220090	70,017	201911
1471	38220090	348,176	201911
1472	38220090	57,436	201911
1473	38220090	1,632,218	201911
1474	38220090	4,605,556	201911
1475	38220090	953,130	201911
1476	38220090	129,011	201911
1477	38220090	1,447,809	201911
1478	38220090	5,646	201911
1479	38220090	1,043,564	201911
1480	38220090	71,455	201911
1481	38220090	2,688	201911
1482	38220090	1,112,431	201911
1483	38220090	355,122	201911
1484	38220090	275,472	201911
1485	38220090	165,769	201911
1486	38220090	94,598	201911
1487	38220090	538,200	201911
1488	38220090	117,458	201911
1489	38220090	199,737	201911
1490	38220090	228,767	201911
1491	38220090	1,134	201911
1492	38220090	400,539	201911
1493	38220090	37,023	201911
1494	38220090	21,846	201911
1495	38220090	8,840	201911
1496	38220090	23,153	201911
1497	38220090	81,400	201911
1498	38220090	40,514	201911
1499	38220090	1,586,190	201911
1500	38220090	155,686	201911
1501	38220090	2,529	201911
1502	38220090	53	201911
1503	38220090	211,447	201911
1504	38220090	90,525	201911
1505	38220090	27,612	201911
1506	38220090	539,091	201911
1507	38220090	174,651	201911
1508	38220090	401,791	201911
1509	38220090	703,901	201911
1510	38220090	1,087,376	201911
1511	38220090	20,157	201911
1512	38220090	223,700	201911
1513	38220090	673,123	201911
1514	38220090	3,091	201911
1515	38220090	7,018	201911
1516	38220090	317,668	201911
1517	38220090	269,050	201911
1518	38220090	25,050	201911
1519	38220090	154,344	201911
1520	38220090	48	201911
1521	38220090	60,256	201911
1522	38220090	5,893	201911
1523	38220090	21	201911
1524	38220090	40,257	201911
1525	38220090	628,791	201911
1526	38220090	24,493,061	201911
1527	38220090	471,673	201911
1528	38220090	2,910	201911
1529	38220090	12,758	201911
1530	38220090	3,367	201911
1531	38220090	548	201911
1532	38220090	423,656	201912
1533	38220090	154,562	201912
1534	38220090	84,639	201912
1535	38220090	1,434	201912
1536	38220090	2,551,300	201912
1537	38220090	3,611,797	201912
1538	38220090	1,579,257	201912
1539	38220090	1,672,647	201912
1540	38220090	151,069	201912
1541	38220090	66,646	201912
1542	38220090	15,724,545	201912
1543	38220090	90,255	201912
1544	38220090	136,932	201912
1545	38220090	10,766	201912
1546	38220090	66,942	201912
1547	38220090	9,949	201912
1548	38220090	515,390	201912
1549	38220090	109,003	201912
1550	38220090	43,183	201912
1551	38220090	328,529	201912
1552	38220090	426,943	201912
1553	38220090	1,540,295	201912
1554	38220090	47,205	201912
1555	38220090	222,385	201912
1556	38220090	528,262	201912
1557	38220090	6,392,862	201912
1558	38220090	111,808	201912
1559	38220090	2,811,555	201912
1560	38220090	2,125,841	201912
1561	38220090	54,935	201912
1562	38220090	91,200	201912
1563	38220090	2,814,823	201912
1564	38220090	916,252	201912
1565	38220090	285,686	201912
1566	38220090	64,468	201912
1567	38220090	33,391	201912
1568	38220090	99,824	201912
1569	38220090	939,383	201912
1570	38220090	11,864	201912
1571	38220090	351	201912
1572	38220090	218,111	201912
1573	38220090	106,463	201912
1574	38220090	15,103	201912
1575	38220090	48,983	201912
1576	38220090	736,186	201912
1577	38220090	257,919	201912
1578	38220090	48,307	201912
1579	38220090	1,982	201912
1580	38220090	138,364	201912
1581	38220090	1,402	201912
1582	38220090	109,443	201912
1583	38220090	532	201912
1584	38220090	19,356	201912
1585	38220090	5,903	201912
1586	38220090	454,218	201912
1587	38220090	7,836	201912
1588	38220090	140	201912
1589	38220090	238,083	201912
1590	38220090	67,379	201912
1591	38220090	51,097	201912
1592	38220090	72,710	201912
1593	38220090	168,573	201912
1594	38220090	834,608	201912
1595	38220090	410,190	201912
1596	38220090	4,750	201912
1597	38220090	93,402	201912
1598	38220090	49,020	201912
1599	38220090	75,097	201912
1600	38220090	313	201912
1601	38220090	4,658	201912
1602	38220090	236,549	201912
1603	38220090	169,790	201912
1604	38220090	11,241	201912
1605	38220090	1,393,057	201912
1606	38220090	2,587,972	201912
1607	38220090	1,803,954	201912
1608	38220090	72,555	201912
1609	38220090	443,246	201912
1610	38220090	5,575,229	201912
1611	38220090	33,545	201912
1612	38220090	5,776	201912
1613	38220090	789,455	201912
1614	38220090	265,165	201912
1615	38220090	241,837	201912
1616	38220090	701	201912
1617	38220090	99,725	201912
1618	38220090	56,156	201912
1619	38220090	389,760	201912
1620	38220090	115,683	201912
1621	38220090	299,216	201912
1622	38220090	241,693	201912
1623	38220090	85,318	201912
1624	38220090	3,366	201912
1625	38220090	1,364	201912
1626	38220090	3,471	201912
1627	38220090	148,096	201912
1628	38220090	141,518	201912
1629	38220090	733,858	201912
1630	38220090	256,023	201912
1631	38220090	18,852	201912
1632	38220090	29,809	201912
1633	38220090	366,738	201912
1634	38220090	221,052	201912
1635	38220090	23,069	201912
1636	38220090	148,919	201912
1637	38220090	607,962	201912
1638	38220090	49	201912
1639	38220090	14,201	201912
1640	38220090	1,127,811	201912
1641	38220090	481,480	201912
1642	38220090	568,074	201912
1643	38220090	707	201912
1644	38220090	3,991	201912
1645	38220090	211,671	201912
1646	38220090	142,269	201912
1647	38220090	315,411	201912
1648	38220090	55,062	201912
1649	38220090	51,444	201912
1650	38220090	54,262	201912
1651	38220090	300,035	201912
1652	38220090	106,616	201912
1653	38220090	28,164	201912
1654	38220090	1,042,314	201912
1655	38220090	17,319	201912
1656	38220090	2,830	201912
1657	38220090	13,176	201912
1658	38220090	5,257,545	201912
1659	38220090	796,821	201912
1660	38220090	26,344,926	201912
1661	38220090	485,682	201912
1662	38220090	6,644	201912
1663	38220090	81,164	201912
1664	38220090	3,822	201912
1665	38089400	200,073	201911
1666	38089400	18,394	201911
1667	38089400	33,958	201911
1668	38089400	8,982,087	201911
1669	38089400	3,234,530	201911
1670	38089400	2,111,253	201911
1671	38089400	140,247	201911
1672	38089400	552	201911
1673	38089400	92,876	201911
1674	38089400	1,782,973	201911
1675	38089400	63,903	201911
1676	38089400	16	201911
1677	38089400	109,734	201911
1678	38089400	187,173	201911
1679	38089400	304,443	201911
1680	38089400	2,971	201911
1681	38089400	108,024	201911
1682	38089400	132,807	201911
1683	38089400	1,540,769	201911
1684	38089400	200,163	201911
1685	38089400	11,460	201911
1686	38089400	2,142,276	201911
1687	38089400	1,807,140	201911
1688	38089400	492	201911
1689	38089400	2,139,476	201911
1690	38089400	440,973	201911
1691	38089400	432,976	201911
1692	38089400	1,569,760	201911
1693	38089400	2,613,027	201911
1694	38089400	166,890	201911
1695	38089400	7,639	201911
1696	38089400	18,960	201911
1697	38089400	354,367	201911
1698	38089400	1,406,997	201911
1699	38089400	238,070	201911
1700	38089400	410	201911
1701	38089400	1,442,361	201911
1702	38089400	1,296,931	201911
1703	38089400	588,679	201911
1704	38089400	498,250	201911
1705	38089400	4,729,274	201911
1706	38089400	520,388	201911
1707	38089400	14,857	201911
1708	38089400	18,040	201911
1709	38089400	101,327	201911
1710	38089400	19,738	201911
1711	38089400	2,047	201911
1712	38089400	1,840,052	201911
1713	38089400	715,157	201911
1714	38089400	136,597	201911
1715	38089400	68,436	201911
1716	38089400	263,537	201911
1717	38089400	493,135	201911
1718	38089400	140,976	201911
1719	38089400	216,075	201911
1720	38089400	60,651	201911
1721	38089400	1,164,477	201911
1722	38089400	13,080,471	201911
1723	38089400	4,293,421	201911
1724	38089400	190,137	201911
1725	38089400	546	201911
1726	38089400	31,399	201911
1727	38089400	142,594	201911
1728	38089400	1,910	201911
1729	84192000	55,114	201911
1730	84192000	531,251	201911
1731	84192000	99,422	201911
1732	84192000	85,618	201911
1733	84192000	627,191	201911
1734	84192000	674,577	201911
1735	84192000	2,932,334	201911
1736	84192000	254,447	201911
1737	84192000	21,790	201911
1738	84192000	9,480	201911
1739	84192000	4,286	201911
1740	84192000	8,702	201911
1741	84192000	3,322	201911
1742	84192000	20,866	201911
1743	84192000	1,814,728	201911
1744	84192000	57	201911
1745	84192000	47,872	201911
1746	84192000	63,884	201911
1747	84192000	21,258	201911
1748	84192000	185,372	201911
1749	84192000	862,138	201911
1750	84192000	589,827	201911
1751	84192000	3,469,956	201911
1752	84192000	623,154	201911
1753	84192000	4,420,153	201911
1754	84192000	26,261	201911
1755	84192000	238,819	201911
1756	84192000	2,341,085	201911
1757	84192000	150,033	201911
1758	84192000	2,838,024	201911
1759	84192000	193,562	201911
1760	84192000	35,364	201911
1761	84192000	89,117	201911
1762	84192000	114,609	201911
1763	84192000	1,131,873	201911
1764	84192000	737,221	201911
1765	84192000	191,014	201911
1766	84192000	6,339	201911
1767	84192000	81,377	201911
1768	84192000	126,381	201911
1769	84192000	7,188	201911
1770	84192000	10,272,057	201911
1771	84192000	4,816	201911
1772	84192000	58,604	201911
1773	84192000	77,462	201911
1774	84192000	38,442	201911
1775	84192000	256,163	201911
1776	84192000	81,491	201911
1777	84192000	50,817	201911
1778	84192000	6,153	201911
1779	84192000	54,500	201911
1780	84192000	1,029	201911
1781	84192000	573,034	201911
1782	84192000	1,312,826	201911
1783	84192000	567,368	201911
1784	84192000	86,775	201911
1785	84192000	2,883	201911
1786	84192000	343,118	201911
1787	84192000	563,095	201911
1788	84192000	6,507	201911
1789	84192000	496,991	201911
1790	84192000	108,241	201911
1791	84192000	68,270	201911
1792	84192000	42,306	201911
1793	84192000	126,413	201911
1794	84192000	55,719	201911
1795	84192000	12,508	201911
1796	84192000	1,077,230	201911
1797	84192000	1,856,501	201911
1798	84192000	2,726,695	201911
1799	84192000	713,035	201911
1800	84192000	6,464	201911
1801	84192000	1,086,174	201911
1802	84192000	296,811	201911
1803	84192000	125,218	201911
1804	84192000	702,588	201911
1805	84192000	68,553	201911
1806	84192000	396,617	201911
1807	84192000	7,181	201911
1808	84192000	11,375	201911
1809	84192000	1,658,301	201911
1810	84192000	792,224	201911
1811	84192000	102,706	201911
1812	84192000	21,312	201911
1813	84192000	299,763	201911
1814	84192000	25,462	201911
1815	84192000	192,046	201911
1816	84192000	117,015	201911
1817	84192000	41,911	201911
1818	84192000	143,710	201911
1819	84192000	116,586	201911
1820	84192000	8,407,313	201911
1821	84192000	606,293	201911
1822	84192000	22,426	201911
1823	84192000	26,884	201911
1824	84192000	145,653	201911
1825	84192000	681,475	201911
1826	84192000	601	201911
1827	84192000	106,298	201911
1828	84192000	945,683	201911
1829	84192000	67,636	201911
1830	84192000	248,069	201911
1831	84192000	304,350	201911
1832	84192000	2,264	201911
1833	84192000	65,531	201911
1834	84192000	189,981	201911
1835	84192000	1,096,822	201911
1836	84192000	13,866	201911
1837	84192000	76,462	201911
1838	84192000	720,261	201911
1839	84192000	117,762	201911
1840	84192000	14,857	201911
1841	84192000	14,574	201911
1842	84192000	2,345,300	201911
1843	84192000	679,828	201911
1844	84192000	4,303,315	201911
1845	84192000	798,744	201911
1846	84192000	1,132	201911
1847	84192000	16,813	201911
1848	38089400	87,179	201912
1849	38089400	6,381	201912
1850	38089400	127,358	201912
1851	38089400	61,156	201912
1852	38089400	10,612,284	201912
1853	38089400	2,879,989	201912
1854	38089400	4,906,932	201912
1855	38089400	42,133	201912
1856	38089400	1,544,232	201912
1857	38089400	49,532	201912
1858	38089400	321,105	201912
1859	38089400	1,662,342	201912
1860	38089400	35,455	201912
1861	38089400	44,000	201912
1862	38089400	22,759	201912
1863	38089400	347,179	201912
1864	38089400	4,779,319	201912
1865	38089400	48,464	201912
1866	38089400	2,206,452	201912
1867	38089400	1,620,738	201912
1868	38089400	30,210	201912
1869	38089400	1,870,170	201912
1870	38089400	669,752	201912
1871	38089400	675,446	201912
1872	38089400	3,034,176	201912
1873	38089400	3,863,186	201912
1874	38089400	1,310	201912
1875	38089400	294,580	201912
1876	38089400	7,573	201912
1877	38089400	44,591	201912
1878	38089400	140,785	201912
1879	38089400	1,780	201912
1880	38089400	318,004	201912
1881	38089400	1,214,347	201912
1882	38089400	489,516	201912
1883	38089400	1,052	201912
1884	38089400	45,508	201912
1885	38089400	3,099	201912
1886	38089400	2,114,848	201912
1887	38089400	756,794	201912
1888	38089400	1,220,448	201912
1889	38089400	987,783	201912
1890	38089400	7,268,823	201912
1891	38089400	1,522,040	201912
1892	38089400	28,864	201912
1893	38089400	5,643	201912
1894	38089400	17	201912
1895	38089400	218,947	201912
1896	38089400	9,443	201912
1897	38089400	5,540	201912
1898	38089400	1,019,650	201912
1899	38089400	499,551	201912
1900	38089400	89,200	201912
1901	38089400	3,136,272	201912
1902	38089400	1,221,368	201912
1903	38089400	275,464	201912
1904	38089400	222,782	201912
1905	38089400	271,427	201912
1906	38089400	24,974	201912
1907	38089400	1,288	201912
1908	38089400	628,748	201912
1909	38089400	18	201912
1910	38089400	142,836	201912
1911	38089400	326,095	201912
1912	38089400	326	201912
1913	38089400	2,233,211	201912
1914	38089400	15,313,519	201912
1915	38089400	5,521,066	201912
1916	38089400	15,460	201912
1917	38089400	101,070	201912
1918	84192000	21,035	201912
1919	84192000	123,626	201912
1920	84192000	478,430	201912
1921	84192000	473,581	201912
1922	84192000	300,471	201912
1923	84192000	2,273,522	201912
1924	84192000	3,514,133	201912
1925	84192000	240,400	201912
1926	84192000	239,902	201912
1927	84192000	47,317	201912
1928	84192000	10,671	201912
1929	84192000	102,653	201912
1930	84192000	9,684	201912
1931	84192000	31,401	201912
1932	84192000	671,710	201912
1933	84192000	152,088	201912
1934	84192000	84,142	201912
1935	84192000	212,826	201912
1936	84192000	1,348,367	201912
1937	84192000	6,989	201912
1938	84192000	711,107	201912
1939	84192000	316,603	201912
1940	84192000	928,722	201912
1941	84192000	634,658	201912
1942	84192000	2,531,270	201912
1943	84192000	731,185	201912
1944	84192000	1,162,160	201912
1945	84192000	693,318	201912
1946	84192000	763,218	201912
1947	84192000	195,033	201912
1948	84192000	141,269	201912
1949	84192000	542,245	201912
1950	84192000	1,088,474	201912
1951	84192000	404,910	201912
1952	84192000	71,030	201912
1953	84192000	2,466,346	201912
1954	84192000	1,739,258	201912
1955	84192000	63,672	201912
1956	84192000	81,428	201912
1957	84192000	75,645	201912
1958	84192000	4,271	201912
1959	84192000	653,687	201912
1960	84192000	211,234	201912
1961	84192000	7,931	201912
1962	84192000	9,802	201912
1963	84192000	42,071	201912
1964	84192000	397,839	201912
1965	84192000	6,283	201912
1966	84192000	72,923	201912
1967	84192000	11,744	201912
1968	84192000	8,975	201912
1969	84192000	411,718	201912
1970	84192000	221,394	201912
1971	84192000	97,773	201912
1972	84192000	309,327	201912
1973	84192000	24,600	201912
1974	84192000	51,781	201912
1975	84192000	317,984	201912
1976	84192000	328,490	201912
1977	84192000	875,050	201912
1978	84192000	278,073	201912
1979	84192000	20,481	201912
1980	84192000	53,031	201912
1981	84192000	73,499	201912
1982	84192000	1,461,568	201912
1983	84192000	983,731	201912
1984	84192000	909,420	201912
1985	84192000	1,063,544	201912
1986	84192000	4,252	201912
1987	84192000	918,716	201912
1988	84192000	61,645	201912
1989	84192000	424,664	201912
1990	84192000	1,403,196	201912
1991	84192000	5,766	201912
1992	84192000	72,927	201912
1993	84192000	160,013	201912
1994	84192000	98,301	201912
1995	84192000	219,540	201912
1996	84192000	1,136,688	201912
1997	84192000	715,172	201912
1998	84192000	73,574	201912
[truncated: 47,000 more rows]
