# Supplementary material for: Research on optimization of emergency supplies customs clearance strategy from the perspective of public health security based on Chinese trade data
Source: Front Public Health. 2025 Jan 24;13:1520705. doi: 10.3389/fpubh.2025.1520705 (PMC11802811; doi:10.3389/fpubh.2025.1520705)
Supplement: Supplementary file 2 [file Data_Sheet_2.ZIP › Paper Code-Part2/Paper1-CalculateRFM-Ex.py]

import pandas as pd
import numpy as np
#pandas中，双层括号的结果是行向的，大家一定要灵活应用
#data_all = pd.read_csv('./1-source dataV3/2-Export/ExportMerge(2019-2022).csv',encoding='gbk')  #读取csv文件
#去除空值，应急物资贸易时间非空值才保留
#去除应急物资实际贸易金额为0的记录
#data= data_all[data_all['数据年月'].notnull()&data_all['人民币'].notnull()]
#data = data.copy()

#计算RFM值
#timedelta64：表示两个datetime64相减后的数据类型，带单位（同减数与被减数中最小单位相同）
#data['最近贸易时间间隔'] = (pd.to_datetime('2022-05') - pd.to_datetime(data['数据年月'])).values/np.timedelta64(1,'D')
#df = data[['数据编码','人民币','数据年月','最近贸易时间间隔']]
#print(df)
#df.to_csv('./1-source dataV3/2-Export/ExportMerge(2019-2022)V2.csv')
#df1 = df.groupby('数据编码').agg({'数据编码':'size','最近贸易时间间隔':'min','人民币':'sum'})
#print(df1)

data_all2 = pd.read_csv('./1-source dataV3/2-Export/ExportMerge(2019-2022)V2.csv',encoding='gbk')  #读取csv文件
df2 = data_all2.groupby('数据编码').agg({'数据编码':'size','最近贸易时间间隔':'min','人民币':'sum'})

df3 = df2.rename(columns={'数据编码':'进口贸易频率','人民币':'出口贸易额度'})
df3.to_csv('./1-source dataV3/2-Export/TR-TF-TV(Ex).csv')
