# Supplementary material for: Research on optimization of emergency supplies customs clearance strategy from the perspective of public health security based on Chinese trade data
Source: Front Public Health. 2025 Jan 24;13:1520705. doi: 10.3389/fpubh.2025.1520705 (PMC11802811; doi:10.3389/fpubh.2025.1520705)
Supplement: Supplementary file 2 [file Data_Sheet_2.ZIP › Paper Code-Part2/Paper1-DataExploratory-Ex.py]

#对数据进行基本的探索
#返回缺失值个数以及最大值和最小值
import pandas as pd
data = pd.read_csv('./1-source dataV3/2-Export/ExportMerge(2019-2022).csv',encoding='gbk')    #读取csv文件数据
view = data.describe(percentiles=[], include='all').T #数据的基本描述
view['null'] = len(data) - view['count'] #describe（）函数自动计算非空值数，需要手动计算空值数
view = view[['null','max','min']]
view.columns = [u'空值数',u'最大值',u'最小值']
print(view)
view.to_csv('./1-source dataV3/2-Export/ExportMerge(2019-2022)-result.csv')
