# Supplementary material for: Research on optimization of emergency supplies customs clearance strategy from the perspective of public health security based on Chinese trade data
Source: Front Public Health. 2025 Jan 24;13:1520705. doi: 10.3389/fpubh.2025.1520705 (PMC11802811; doi:10.3389/fpubh.2025.1520705)
Supplement: Supplementary file 2 [file Data_Sheet_2.ZIP › Paper Code-Part2/Paper1-TableMerge(2021)-Ex.py]

#-*-coding:utf-8-*-
import os
import pandas as pd
import glob

csv_list = glob.glob('./1-source dataV3/2-Export/2021/*.csv') #查看同文件夹下的csv文件数
print(u'共发现%s个CSV文件'% len(csv_list))
print(u'正在处理............')
for i in csv_list: #循环读取同文件夹下的csv文件
    fr = open(i,'rb').read()
    with open('./1-source dataV3/2-Export/2021/2021(1-12)-ExportMerge.csv','ab') as f: #将结果保存为result.csv
        f.write(fr)
print('合并完毕！')

'''
共发现59个CSV文件
正在处理............
合并完毕！
'''
