# Supplementary material for: Research on optimization of emergency supplies customs clearance strategy from the perspective of public health security based on Chinese trade data
Source: Front Public Health. 2025 Jan 24;13:1520705. doi: 10.3389/fpubh.2025.1520705 (PMC11802811; doi:10.3389/fpubh.2025.1520705)
Supplement: Supplementary file 2 [file Data_Sheet_2.ZIP › Paper Code-Part2/2-Export/ExportMerge(2019-2022)V2.csv]

���ݱ���	�����	��������	���ó��ʱ����
84196011	74283	201911	19113
84196011	354	201911	19113
84196011	9544	201911	19113
84196011	1344	201911	19113
84196011	5660	201911	19113
84196019	2830	201911	19113
84196019	188703	201911	19113
84196019	196229	201911	19113
84196019	17135754	201911	19113
84196019	106512	201911	19113
84196019	16269	201911	19113
84196019	9999	201911	19113
84196019	2000	201911	19113
84196019	23091	201911	19113
84196019	6859122	201911	19113
84196019	2547	201911	19113
84196019	221081	201911	19113
84196019	675348	201911	19113
84196019	5929	201911	19113
84196019	7799212	201911	19113
84196019	15154	201911	19113
84196019	138069	201911	19113
84196019	20516	201911	19113
84196019	454028	201911	19113
84196019	9904	201911	19113
84196019	846441	201911	19113
84196019	306189	201911	19113
84196019	19455	201911	19113
84196019	1061	201911	19113
84196019	31694	201911	19113
84196019	884	201911	19113
84196019	56	201911	19113
84196019	21926	201911	19113
84196019	2667	201911	19113
84196019	2115	201911	19113
84196019	22391	201911	19113
84196019	33145	201911	19113
84196019	4484155	201911	19113
84196019	8136	201911	19113
84196019	86065	201911	19113
84196019	1415788	201911	19113
84196019	3849	201911	19113
84196019	255159	201911	19113
84196011	22285	201912	19113
84196011	1307701	201912	19113
84196011	140236	201912	19113
84196011	2400	201912	19113
84196011	5119	201912	19113
84196019	401636	201912	19113
84196019	39892	201912	19113
84196019	1850	201912	19113
84196019	1262	201912	19113
84196019	15916	201912	19113
84196019	1472	201912	19113
84196019	124756	201912	19113
84196019	553	201912	19113
84196019	4197667	201912	19113
84196019	5273	201912	19113
84196019	4838	201912	19113
84196019	14725	201912	19113
84196019	60159	201912	19113
84196019	188456	201912	19113
84196019	21267	201912	19113
84196019	221827	201912	19113
84196019	2918	201912	19113
84196019	10612	201912	19113
84196019	128252	201912	19113
84196019	5125	201912	19113
84196019	386581	201912	19113
84196019	43840	201912	19113
84196019	4908	201912	19113
84196019	171	201912	19113
84196019	55459	201912	19113
84196019	23263	201912	19113
84196019	742	201912	19113
84196019	31627	201912	19113
84196019	25	201912	19113
84196019	303	201912	19113
84196019	94231	201912	19113
84196019	214561	201912	19113
84196019	1896	201912	19113
84196019	107281	201912	19113
84196019	115231	201912	19113
84196019	2128709	201912	19113
84196019	5058	201912	19113
84196019	982	201912	19113
63079000	511149	201911	19113
63079000	125587	201911	19113
63079000	10260643	201911	19113
63079000	3511	201911	19113
63079000	40795	201911	19113
63079000	3831535	201911	19113
63079000	2641609	201911	19113
63079000	440939	201911	19113
63079000	1956233	201911	19113
63079000	64595161	201911	19113
63079000	25810667	201911	19113
63079000	16787013	201911	19113
63079000	1941826	201911	19113
63079000	13496430	201911	19113
63079000	6965420	201911	19113
63079000	337170482	201911	19113
63079000	1166110	201911	19113
63079000	2917695	201911	19113
63079000	12270	201911	19113
63079000	31	201911	19113
63079000	521473	201911	19113
63079000	189729	201911	19113
63079000	42479653	201911	19113
63079000	23024	201911	19113
63079000	201368	201911	19113
63079000	12627	201911	19113
63079000	744235	201911	19113
63079000	1584738	201911	19113
63079000	9886	201911	19113
63079000	12998093	201911	19113
63079000	1590569	201911	19113
63079000	18599412	201911	19113
63079000	28286344	201911	19113
63079000	98891305	201911	19113
63079000	1040419	201911	19113
63079000	101039	201911	19113
63079000	16029610	201911	19113
63079000	2716201	201911	19113
63079000	16161107	201911	19113
63079000	1035802	201911	19113
63079000	51311394	201911	19113
63079000	17247654	201911	19113
63079000	1072492	201911	19113
63079000	349696	201911	19113
63079000	71976	201911	19113
63079000	71	201911	19113
63079000	1115145	201911	19113
63079000	4120693	201911	19113
63079000	195954	201911	19113
63079000	8436	201911	19113
63079000	272461	201911	19113
63079000	226	201911	19113
63079000	1875	201911	19113
63079000	589	201911	19113
63079000	109807	201911	19113
63079000	16346	201911	19113
63079000	3565620	201911	19113
63079000	14036	201911	19113
63079000	291064	201911	19113
63079000	149926	201911	19113
63079000	295	201911	19113
63079000	325218	201911	19113
63079000	17686	201911	19113
63079000	2519	201911	19113
63079000	437072	201911	19113
63079000	429245	201911	19113
63079000	655386	201911	19113
63079000	98532	201911	19113
63079000	31964	201911	19113
63079000	1540	201911	19113
63079000	146602	201911	19113
63079000	223026	201911	19113
63079000	1427047	201911	19113
63079000	1028504	201911	19113
63079000	14149	201911	19113
63079000	16311	201911	19113
63079000	4308856	201911	19113
63079000	23413	201911	19113
63079000	187937	201911	19113
63079000	9558	201911	19113
63079000	305333	201911	19113
63079000	79370	201911	19113
63079000	813	201911	19113
63079000	13754286	201911	19113
63079000	3759976	201911	19113
63079000	363149	201911	19113
63079000	511747	201911	19113
63079000	253223	201911	19113
63079000	239	201911	19113
63079000	108516	201911	19113
63079000	416002	201911	19113
63079000	166414	201911	19113
63079000	142612	201911	19113
63079000	159872	201911	19113
63079000	51270	201911	19113
63079000	25102790	201911	19113
63079000	9258821	201911	19113
63079000	116248711	201911	19113
63079000	110025600	201911	19113
63079000	47601178	201911	19113
63079000	2850722	201911	19113
63079000	22511841	201911	19113
63079000	6450	201911	19113
63079000	61382271	201911	19113
63079000	7119207	201911	19113
63079000	4125458	201911	19113
63079000	30896486	201911	19113
63079000	193343	201911	19113
63079000	3458472	201911	19113
63079000	2011008	201911	19113
63079000	2863338	201911	19113
63079000	2144	201911	19113
63079000	4493791	201911	19113
63079000	28354	201911	19113
63079000	178653	201911	19113
63079000	44871	201911	19113
63079000	3847911	201911	19113
63079000	29452239	201911	19113
63079000	1727039	201911	19113
63079000	30	201911	19113
63079000	19406591	201911	19113
63079000	6378640	201911	19113
63079000	1107603	201911	19113
63079000	749017	201911	19113
63079000	1476813	201911	19113
63079000	344116	201911	19113
63079000	56404	201911	19113
63079000	165912	201911	19113
63079000	1055070	201911	19113
63079000	1998	201911	19113
63079000	14809435	201911	19113
63079000	2319061	201911	19113
63079000	4652693	201911	19113
63079000	577912	201911	19113
63079000	3869776	201911	19113
63079000	1509639	201911	19113
63079000	527480	201911	19113
63079000	67284	201911	19113
63079000	108771	201911	19113
63079000	1000089	201911	19113
63079000	46083	201911	19113
63079000	113180	201911	19113
63079000	3368	201911	19113
63079000	100562	201911	19113
63079000	18137533	201911	19113
63079000	18406167	201911	19113
63079000	7370897	201911	19113
63079000	1768600	201911	19113
63079000	349919	201911	19113
63079000	17068	201911	19113
63079000	1163674	201911	19113
63079000	1856446	201911	19113
63079000	6868	201911	19113
63079000	1136397	201911	19113
63079000	10284	201911	19113
63079000	2056	201911	19113
63079000	381780	201911	19113
63079000	35096	201911	19113
63079000	5930	201911	19113
63079000	20735799	201911	19113
63079000	269236	201911	19113
63079000	1398926	201911	19113
63079000	2065286	201911	19113
63079000	5158534	201911	19113
63079000	421348	201911	19113
63079000	17682	201911	19113
63079000	1055009	201911	19113
63079000	111387	201911	19113
63079000	138727	201911	19113
63079000	734090	201911	19113
63079000	29215155	201911	19113
63079000	22	201911	19113
63079000	78920257	201911	19113
63079000	1050726292	201911	19113
63079000	106	201911	19113
63079000	84693756	201911	19113
63079000	530	201911	19113
63079000	67104	201911	19113
63079000	35980	201911	19113
63079000	5621	201911	19113
63079000	7717921	201911	19113
63079000	95786	201911	19113
63079000	16377	201911	19113
63079000	1000	201911	19113
63079000	8628	201911	19113
63079000	15681	201911	19113
63079000	4558	201912	19113
63079000	410826	201912	19113
63079000	7078827	201912	19113
63079000	763	201912	19113
63079000	137699	201912	19113
63079000	3850791	201912	19113
63079000	3221691	201912	19113
63079000	197999	201912	19113
63079000	2107169	201912	19113
63079000	74831858	201912	19113
63079000	32037257	201912	19113
63079000	16820832	201912	19113
63079000	5092762	201912	19113
63079000	6948836	201912	19113
63079000	6043719	201912	19113
63079000	305851603	201912	19113
63079000	1413541	201912	19113
63079000	2581899	201912	19113
63079000	28622	201912	19113
63079000	453809	201912	19113
63079000	66158	201912	19113
63079000	51740615	201912	19113
63079000	107845	201912	19113
63079000	130719	201912	19113
63079000	150483	201912	19113
63079000	694974	201912	19113
63079000	2019713	201912	19113
63079000	960	201912	19113
63079000	7133	201912	19113
63079000	9366164	201912	19113
63079000	2523569	201912	19113
63079000	20990092	201912	19113
63079000	56652115	201912	19113
63079000	113417968	201912	19113
63079000	426586	201912	19113
63079000	582080	201912	19113
63079000	18051078	201912	19113
63079000	2155255	201912	19113
63079000	16860152	201912	19113
63079000	1179022	201912	19113
63079000	37400936	201912	19113
63079000	18900984	201912	19113
63079000	2702	201912	19113
63079000	1655232	201912	19113
63079000	251386	201912	19113
63079000	2279	201912	19113
63079000	84422	201912	19113
63079000	648583	201912	19113
63079000	846888	201912	19113
63079000	828761	201912	19113
63079000	16622	201912	19113
63079000	128745	201912	19113
63079000	59076	201912	19113
63079000	50391	201912	19113
63079000	1112	201912	19113
63079000	434732	201912	19113
63079000	1877	201912	19113
63079000	238401	201912	19113
63079000	15502	201912	19113
63079000	90622	201912	19113
63079000	10056554	201912	19113
63079000	347815	201912	19113
63079000	6234	201912	19113
63079000	53321	201912	19113
63079000	35	201912	19113
63079000	998373	201912	19113
63079000	177040	201912	19113
63079000	2095	201912	19113
63079000	137684	201912	19113
63079000	373855	201912	19113
63079000	3527	201912	19113
63079000	2069678	201912	19113
63079000	32602	201912	19113
63079000	1400	201912	19113
63079000	3746	201912	19113
63079000	1094763	201912	19113
63079000	1910	201912	19113
63079000	264155	201912	19113
63079000	2641580	201912	19113
63079000	119112	201912	19113
63079000	47631	201912	19113
63079000	56007	201912	19113
63079000	4018087	201912	19113
63079000	49470	201912	19113
63079000	60395	201912	19113
63079000	139579	201912	19113
63079000	1963	201912	19113
63079000	98165	201912	19113
63079000	11328342	201912	19113
63079000	3990163	201912	19113
63079000	336259	201912	19113
63079000	2720	201912	19113
63079000	380136	201912	19113
63079000	3437	201912	19113
63079000	40133	201912	19113
63079000	91	201912	19113
63079000	270095	201912	19113
63079000	5200	201912	19113
63079000	249180	201912	19113
63079000	14925	201912	19113
63079000	2781	201912	19113
63079000	15096	201912	19113
63079000	33240065	201912	19113
63079000	12589000	201912	19113
63079000	175175372	201912	19113
63079000	159697769	201912	19113
63079000	64372109	201912	19113
63079000	4904303	201912	19113
63079000	34589483	201912	19113
63079000	29618	201912	19113
63079000	117625988	201912	19113
63079000	5992934	201912	19113
63079000	4454649	201912	19113
63079000	33381157	201912	19113
63079000	371166	201912	19113
63079000	5168503	201912	19113
63079000	2295230	201912	19113
63079000	6308356	201912	19113
63079000	2064006	201912	19113
63079000	28632	201912	19113
63079000	855	201912	19113
63079000	206639	201912	19113
63079000	5020707	201912	19113
63079000	41152327	201912	19113
63079000	1955205	201912	19113
63079000	52448	201912	19113
63079000	29327042	201912	19113
63079000	4806282	201912	19113
63079000	1402483	201912	19113
63079000	1970636	201912	19113
63079000	1667807	201912	19113
63079000	626257	201912	19113
63079000	22988	201912	19113
63079000	214617	201912	19113
63079000	425209	201912	19113
63079000	24203	201912	19113
63079000	26854534	201912	19113
63079000	4041346	201912	19113
63079000	3666051	201912	19113
63079000	1268941	201912	19113
63079000	6215459	201912	19113
63079000	813130	201912	19113
63079000	102718	201912	19113
63079000	17947	201912	19113
63079000	353917	201912	19113
63079000	33	201912	19113
63079000	1284905	201912	19113
63079000	52065	201912	19113
63079000	25661	201912	19113
63079000	359653	201912	19113
63079000	16276938	201912	19113
63079000	285	201912	19113
63079000	21155291	201912	19113
63079000	5292868	201912	19113
63079000	2067028	201912	19113
63079000	34758	201912	19113
63079000	142332	201912	19113
63079000	2482032	201912	19113
63079000	759095	201912	19113
63079000	171	201912	19113
63079000	7308	201912	19113
63079000	1218192	201912	19113
63079000	56100	201912	19113
63079000	616695	201912	19113
63079000	170449	201912	19113
63079000	2533	201912	19113
63079000	30044045	201912	19113
63079000	18599	201912	19113
63079000	4052993	201912	19113
63079000	397881	201912	19113
63079000	5310576	201912	19113
63079000	763475	201912	19113
63079000	1114587	201912	19113
63079000	364163	201912	19113
63079000	134124	201912	19113
63079000	14725	201912	19113
63079000	929003	201912	19113
63079000	4928517	201912	19113
63079000	20	201912	19113
63079000	153117	201912	19113
63079000	2476	201912	19113
63079000	76383458	201912	19113
63079000	1014834996	201912	19113
63079000	2539	201912	19113
63079000	87718691	201912	19113
63079000	93302	201912	19113
63079000	68118	201912	19113
63079000	7885750	201912	19113
63079000	79239	201912	19113
63079000	843	201912	19113
63079000	4207	201912	19113
63079000	4374	201912	19113
63079000	30348	201912	19113
63079000	3085	201912	19113
39262011	432797	201911	19113
39262011	2913	201911	19113
39262011	62545	201911	19113
39262011	163432	201911	19113
39262011	577700	201911	19113
39262011	547868	201911	19113
39262011	2054403	201911	19113
39262011	155651	201911	19113
39262011	493909	201911	19113
39262011	40718466	201911	19113
39262011	1607651	201911	19113
39262011	114099	201911	19113
39262011	1476264	201911	19113
39262011	8507	201911	19113
39262011	631550	201911	19113
39262011	123573	201911	19113
39262011	873020	201911	19113
39262011	2338445	201911	19113
39262011	16079601	201911	19113
39262011	1485432	201911	19113
39262011	2043476	201911	19113
39262011	5724	201911	19113
39262011	115840	201911	19113
39262011	6289030	201911	19113
39262011	3557773	201911	19113
39262011	986296	201911	19113
39262011	3409128	201911	19113
39262011	130476	201911	19113
39262011	20248	201911	19113
39262011	50664	201911	19113
39262011	82581	201911	19113
39262011	18895	201911	19113
39262011	60857	201911	19113
39262011	5602	201911	19113
39262011	14563	201911	19113
39262011	10065	201911	19113
39262011	6918	201911	19113
39262011	4566	201911	19113
39262011	8487	201911	19113
39262011	92772	201911	19113
39262011	2913	201911	19113
39262011	2218105	201911	19113
39262011	364867	201911	19113
39262011	13121025	201911	19113
39262011	5814293	201911	19113
39262011	8601258	201911	19113
39262011	900105	201911	19113
39262011	2049090	201911	19113
39262011	2531660	201911	19113
39262011	566646	201911	19113
39262011	277855	201911	19113
39262011	4163664	201911	19113
39262011	3769	201911	19113
39262011	20483	201911	19113
39262011	293221	201911	19113
39262011	438	201911	19113
39262011	1368172	201911	19113
39262011	706353	201911	19113
39262011	423	201911	19113
39262011	3336012	201911	19113
39262011	74165	201911	19113
39262011	132006	201911	19113
39262011	4369400	201911	19113
39262011	581989	201911	19113
39262011	3331	201911	19113
39262011	707	201911	19113
39262011	6746689	201911	19113
39262011	900062	201911	19113
39262011	1969088	201911	19113
39262011	2873	201911	19113
39262011	109799	201911	19113
39262011	5620	201911	19113
39262011	738458	201911	19113
39262011	196756	201911	19113
39262011	752673	201911	19113
39262011	14783107	201911	19113
39262011	263708456	201911	19113
39262011	9520727	201911	19113
39262011	825070	201911	19113
39262011	1585	201911	19113
39262011	48937	201911	19113
40151900	34026	201911	19113
40151900	10782	201911	19113
40151900	148239	201911	19113
40151900	42960	201911	19113
40151900	265	201911	19113
40151900	11066	201911	19113
40151900	1677190	201911	19113
40151900	1385716	201911	19113
40151900	586307	201911	19113
40151900	961720	201911	19113
40151900	788319	201911	19113
40151900	2069727	201911	19113
40151900	8885472	201911	19113
40151900	699471	201911	19113
40151900	94446	201911	19113
40151900	952716	201911	19113
40151900	31790	201911	19113
40151900	781607	201911	19113
40151900	467	201911	19113
40151900	2654	201911	19113
40151900	303931	201911	19113
40151900	139510	201911	19113
40151900	36704	201911	19113
40151900	1684706	201911	19113
40151900	3571430	201911	19113
40151900	8864050	201911	19113
40151900	1190	201911	19113
40151900	58231	201911	19113
40151900	2901458	201911	19113
40151900	2977944	201911	19113
40151900	1721262	201911	19113
40151900	577142	201911	19113
40151900	391027	201911	19113
40151900	4980920	201911	19113
40151900	1281944	201911	19113
40151900	75751	201911	19113
40151900	35373	201911	19113
40151900	538509	201911	19113
40151900	193911	201911	19113
40151900	27733	201911	19113
40151900	46197	201911	19113
40151900	495	201911	19113
40151900	930029	201911	19113
40151900	256971	201911	19113
40151900	3170	201911	19113
40151900	12312	201911	19113
40151900	2988	201911	19113
40151900	29235	201911	19113
40151900	3600	201911	19113
40151900	28523	201911	19113
40151900	55324	201911	19113
40151900	1410	201911	19113
40151900	707	201911	19113
40151900	343289	201911	19113
40151900	74291	201911	19113
40151900	244997	201911	19113
40151900	108253	201911	19113
40151900	297134	201911	19113
40151900	875056	201911	19113
40151900	215153	201911	19113
40151900	254	201911	19113
40151900	503841	201911	19113
40151900	12245	201911	19113
40151900	55493	201911	19113
40151900	55083	201911	19113
40151900	11584	201911	19113
40151900	26487	201911	19113
40151900	4638890	201911	19113
40151900	598002	201911	19113
40151900	6328108	201911	19113
40151900	5018422	201911	19113
40151900	2244622	201911	19113
40151900	346033	201911	19113
40151900	832592	201911	19113
40151900	993	201911	19113
40151900	1927798	201911	19113
40151900	662524	201911	19113
40151900	2050615	201911	19113
40151900	2028211	201911	19113
40151900	3549	201911	19113
40151900	29947	201911	19113
40151900	476409	201911	19113
40151900	176305	201911	19113
40151900	165014	201911	19113
40151900	3763377	201911	19113
40151900	215791	201911	19113
40151900	1058995	201911	19113
40151900	1426890	201911	19113
40151900	3553	201911	19113
40151900	465549	201911	19113
40151900	3395	201911	19113
40151900	38627	201911	19113
40151900	14655423	201911	19113
40151900	2949299	201911	19113
40151900	11015	201911	19113
40151900	120338	201911	19113
40151900	33086	201911	19113
40151900	987020	201911	19113
40151900	10895	201911	19113
40151900	13616077	201911	19113
40151900	2193101	201911	19113
40151900	837931	201911	19113
40151900	690159	201911	19113
40151900	1100	201911	19113
40151900	59572	201911	19113
40151900	685885	201911	19113
40151900	265253	201911	19113
40151900	20746	201911	19113
40151900	6598	201911	19113
40151900	2358253	201911	19113
40151900	271169	201911	19113
40151900	601976	201911	19113
40151900	65202	201911	19113
40151900	23604	201911	19113
40151900	43933	201911	19113
40151900	90602	201911	19113
40151900	1091730	201911	19113
40151900	15720	201911	19113
40151900	2457	201911	19113
40151900	5135764	201911	19113
40151900	54506871	201911	19113
40151900	4203330	201911	19113
40151900	441145	201911	19113
40151900	56322	201911	19113
40151900	2400	201911	19113
40151900	2506	201911	19113
40151900	63582	201911	19113
39262011	46904	201912	19113
39262011	11886	201912	19113
39262011	161871	201912	19113
39262011	505405	201912	19113
39262011	228548	201912	19113
39262011	254424	201912	19113
39262011	3850350	201912	19113
39262011	16611	201912	19113
39262011	761035	201912	19113
39262011	31374790	201912	19113
39262011	140077	201912	19113
39262011	2247273	201912	19113
39262011	19121	201912	19113
39262011	210473	201912	19113
39262011	543619	201912	19113
39262011	959972	201912	19113
39262011	234404	201912	19113
39262011	1067745	201912	19113
39262011	1380715	201912	19113
39262011	16921507	201912	19113
39262011	3432396	201912	19113
39262011	1115863	201912	19113
39262011	131580	201912	19113
39262011	116343	201912	19113
39262011	5026879	201912	19113
39262011	7609230	201912	19113
39262011	498855	201912	19113
39262011	2535321	201912	19113
39262011	724342	201912	19113
39262011	299911	201912	19113
39262011	51178	201912	19113
39262011	458969	201912	19113
39262011	175295	201912	19113
39262011	5909	201912	19113
39262011	12703	201912	19113
39262011	40180	201912	19113
39262011	588816	201912	19113
39262011	3887	201912	19113
39262011	4114	201912	19113
39262011	3381	201912	19113
39262011	2887	201912	19113
39262011	143300	201912	19113
39262011	2297	201912	19113
39262011	43689	201912	19113
39262011	707	201912	19113
39262011	2642	201912	19113
39262011	225095	201912	19113
39262011	722	201912	19113
39262011	3862	201912	19113
39262011	475986	201912	19113
39262011	36873	201912	19113
39262011	421	201912	19113
39262011	2887	201912	19113
39262011	5746	201912	19113
39262011	78	201912	19113
39262011	2464474	201912	19113
39262011	472640	201912	19113
39262011	11988666	201912	19113
39262011	7321286	201912	19113
39262011	9573091	201912	19113
39262011	461852	201912	19113
39262011	3648060	201912	19113
39262011	2051770	201912	19113
39262011	640003	201912	19113
39262011	370140	201912	19113
39262011	2124321	201912	19113
39262011	319913	201912	19113
39262011	33219	201912	19113
39262011	961872	201912	19113
39262011	947	201912	19113
39262011	1236439	201912	19113
39262011	624112	201912	19113
39262011	1149150	201912	19113
39262011	211923	201912	19113
39262011	70994	201912	19113
39262011	269674	201912	19113
39262011	118287	201912	19113
39262011	208457	201912	19113
39262011	9824399	201912	19113
39262011	548888	201912	19113
39262011	110449	201912	19113
39262011	2735	201912	19113
39262011	67950	201912	19113
39262011	8726205	201912	19113
39262011	365567	201912	19113
39262011	2249554	201912	19113
39262011	75677	201912	19113
39262011	49422	201912	19113
39262011	132065	201912	19113
39262011	304600	201912	19113
39262011	14367	201912	19113
39262011	594390	201912	19113
39262011	87753	201912	19113
39262011	250321	201912	19113
39262011	42071	201912	19113
39262011	381279	201912	19113
39262011	19694512	201912	19113
39262011	221175993	201912	19113
39262011	14837114	201912	19113
39262011	116746	201912	19113
39262011	1053864	201912	19113
39262011	169632	201912	19113
40151900	22983	201912	19113
40151900	240241	201912	19113
40151900	8386	201912	19113
40151900	194530	201912	19113
40151900	6150	201912	19113
40151900	264040	201912	19113
40151900	798057	201912	19113
40151900	3294790	201912	19113
40151900	1185076	201912	19113
40151900	350377	201912	19113
40151900	61031	201912	19113
40151900	16899	201912	19113
40151900	1125047	201912	19113
40151900	8863533	201912	19113
40151900	15549	201912	19113
40151900	580462	201912	19113
40151900	526	201912	19113
40151900	221720	201912	19113
40151900	2185910	201912	19113
40151900	42048	201912	19113
40151900	473	201912	19113
40151900	4208	201912	19113
40151900	127446	201912	19113
40151900	1215975	201912	19113
40151900	13200	201912	19113
40151900	1146709	201912	19113
40151900	234115	201912	19113
40151900	424277	201912	19113
40151900	936203	201912	19113
40151900	5889338	201912	19113
40151900	193	201912	19113
40151900	6891	201912	19113
40151900	4973134	201912	19113
40151900	1917750	201912	19113
40151900	1799605	201912	19113
40151900	535413	201912	19113
40151900	439733	201912	19113
40151900	915792	201912	19113
40151900	1282974	201912	19113
40151900	34256	201912	19113
40151900	454637	201912	19113
40151900	3905	201912	19113
40151900	10563	201912	19113
40151900	2714	201912	19113
40151900	54118	201912	19113
40151900	1058	201912	19113
40151900	341303	201912	19113
40151900	194499	201912	19113
40151900	298523	201912	19113
40151900	153871	201912	19113
40151900	6316	201912	19113
40151900	18152	201912	19113
40151900	221774	201912	19113
40151900	231309	201912	19113
40151900	83	201912	19113
40151900	5833	201912	19113
40151900	138436	201912	19113
40151900	26391	201912	19113
40151900	11065	201912	19113
40151900	2385	201912	19113
40151900	83785	201912	19113
40151900	13088	201912	19113
40151900	1885	201912	19113
40151900	1052	201912	19113
40151900	3301943	201912	19113
40151900	129705	201912	19113
40151900	29302	201912	19113
40151900	68540	201912	19113
40151900	444	201912	19113
40151900	7656	201912	19113
40151900	1371003	201912	19113
40151900	106933	201912	19113
40151900	1185	201912	19113
40151900	2025	201912	19113
40151900	4183229	201912	19113
40151900	90905	201912	19113
40151900	4577429	201912	19113
40151900	7977445	201912	19113
40151900	1945813	201912	19113
40151900	91831	201912	19113
40151900	6424487	201912	19113
40151900	569	201912	19113
40151900	2818706	201912	19113
40151900	1030390	201912	19113
40151900	1578034	201912	19113
40151900	4967556	201912	19113
40151900	589	201912	19113
40151900	1601685	201912	19113
40151900	1211146	201912	19113
40151900	14725	201912	19113
40151900	622134	201912	19113
40151900	1577120	201912	19113
40151900	504833	201912	19113
40151900	984666	201912	19113
40151900	83576	201912	19113
40151900	48745	201912	19113
40151900	374654	201912	19113
40151900	444557	201912	19113
40151900	18472	201912	19113
40151900	11	201912	19113
40151900	19680381	201912	19113
40151900	2732830	201912	19113
40151900	264371	201912	19113
40151900	259129	201912	19113
40151900	141707	201912	19113
40151900	182587	201912	19113
40151900	1979246	201912	19113
40151900	66612	201912	19113
40151900	5507279	201912	19113
40151900	2545122	201912	19113
40151900	585765	201912	19113
40151900	563132	201912	19113
40151900	401318	201912	19113
40151900	629918	201912	19113
40151900	5687	201912	19113
40151900	153545	201912	19113
40151900	194676	201912	19113
40151900	1973395	201912	19113
40151900	64253	201912	19113
40151900	48970	201912	19113
40151900	561604	201912	19113
40151900	403362	201912	19113
40151900	55954	201912	19113
40151900	22048	201912	19113
40151900	767572	201912	19113
40151900	4891675	201912	19113
40151900	43353951	201912	19113
40151900	2049604	201912	19113
40151900	969	201912	19113
40151900	363836	201912	19113
40151900	6284	201912	19113
30021500	332552	201911	19113
30021500	103728	201911	19113
30021500	80624	201911	19113
30021500	926	201911	19113
30021500	1310451	201911	19113
30021500	497500	201911	19113
30021500	10948	201911	19113
30021500	47952	201911	19113
30021500	111430	201911	19113
30021500	73576	201911	19113
30021500	29685	201911	19113
30021500	165998	201911	19113
30021500	27199	201911	19113
30021500	4487708	201911	19113
30021500	291686	201911	19113
30021500	214940	201911	19113
30021500	955674	201911	19113
30021500	5999	201911	19113
30021500	625079	201911	19113
30021500	515796	201911	19113
30021500	252188	201911	19113
30021500	125287	201911	19113
30021500	203720	201911	19113
30021500	51724	201911	19113
30021500	318138	201911	19113
30021500	56310	201911	19113
30021500	129654	201911	19113
30021500	174268	201911	19113
30021500	137696	201911	19113
30021500	23707	201911	19113
30021500	73967	201911	19113
30021500	832	201911	19113
30021500	124207	201911	19113
30021500	371417	201911	19113
30021500	1417248	201911	19113
30021500	16696	201911	19113
30021500	1768	201911	19113
30021500	17134	201911	19113
30021500	365151	201911	19113
30021500	209408	201911	19113
30021500	23594	201911	19113
30021500	869964	201911	19113
30021500	40750	201911	19113
30021500	142233	201911	19113
30021500	1290209	201911	19113
30021500	1406630	201911	19113
30021500	127898	201911	19113
30021500	325744	201911	19113
30021500	377125	201911	19113
30021500	167741	201911	19113
30021500	4456	201911	19113
30021500	61924	201911	19113
30021500	165354	201911	19113
30021500	36292	201911	19113
30021500	35	201911	19113
30021500	29590	201911	19113
30021500	272246	201911	19113
30021500	30753	201911	19113
30021500	141979	201911	19113
30021500	2719	201911	19113
30021500	147937	201911	19113
30021500	4421	201911	19113
30021500	33596	201911	19113
30021500	348071	201911	19113
30021500	118965	201911	19113
30021500	4492	201911	19113
30021500	271871	201911	19113
30021500	381008	201911	19113
30021500	214488	201911	19113
30021500	366447	201911	19113
30021500	68081	201911	19113
30021500	88242	201911	19113
30021500	93667	201911	19113
30021500	54651	201911	19113
30021500	125111	201911	19113
30021500	270033	201911	19113
30021500	702927	201911	19113
30021500	22052135	201911	19113
30021500	1566807	201911	19113
30021500	37485	201912	19113
30021500	74325	201912	19113
30021500	52589	201912	19113
30021500	41604	201912	19113
30021500	189223	201912	19113
30021500	2659774	201912	19113
30021500	2081278	201912	19113
30021500	904522	201912	19113
30021500	68365	201912	19113
30021500	69749	201912	19113
30021500	11850	201912	19113
30021500	42597	201912	19113
30021500	42576	201912	19113
30021500	229619	201912	19113
30021500	3867532	201912	19113
30021500	201712	201912	19113
30021500	607222	201912	19113
30021500	386737	201912	19113
30021500	345524	201912	19113
30021500	316534	201912	19113
30021500	400093	201912	19113
30021500	1850433	201912	19113
30021500	398937	201912	19113
30021500	8996	201912	19113
30021500	130946	201912	19113
30021500	18161	201912	19113
30021500	427719	201912	19113
30021500	89681	201912	19113
30021500	399213	201912	19113
30021500	176283	201912	19113
30021500	9648	201912	19113
30021500	73577	201912	19113
30021500	122707	201912	19113
30021500	36311	201912	19113
30021500	649468	201912	19113
30021500	56481	201912	19113
30021500	1319890	201912	19113
30021500	29972	201912	19113
30021500	619028	201912	19113
30021500	559873	201912	19113
30021500	17404	201912	19113
30021500	212246	201912	19113
30021500	5377	201912	19113
30021500	36317	201912	19113
30021500	14900	201912	19113
30021500	206900	201912	19113
30021500	1006193	201912	19113
30021500	42228	201912	19113
30021500	427260	201912	19113
30021500	72782	201912	19113
30021500	309779	201912	19113
30021500	61001	201912	19113
30021500	5151955	201912	19113
30021500	316071	201912	19113
30021500	445488	201912	19113
30021500	144939	201912	19113
30021500	293870	201912	19113
30021500	77234	201912	19113
30021500	728088	201912	19113
30021500	31251	201912	19113
30021500	1262	201912	19113
30021500	38040	201912	19113
30021500	197352	201912	19113
30021500	89381	201912	19113
30021500	174643	201912	19113
30021500	32189	201912	19113
30021500	399183	201912	19113
30021500	53956	201912	19113
30021500	78953	201912	19113
30021500	1262	201912	19113
30021500	371247	201912	19113
30021500	2391059	201912	19113
30021500	108500	201912	19113
30021500	160752	201912	19113
30021500	264257	201912	19113
30021500	509648	201912	19113
30021500	237925	201912	19113
30021500	67280	201912	19113
30021500	33832	201912	19113
30021500	5427	201912	19113
30021500	35052	201912	19113
30021500	475137	201912	19113
30021500	127390	201912	19113
30021500	77324	201912	19113
30021500	32254	201912	19113
30021500	313013	201912	19113
30021500	1502683	201912	19113
30021500	13872178	201912	19113
30021500	309066	201912	19113
90049090	206831	201911	19113
90049090	177524	201911	19113
90049090	847237	201911	19113
90049090	101649	201911	19113
90049090	110422	201911	19113
90049090	1820	201911	19113
90049090	1665713	201911	19113
90049090	1549	201911	19113
90049090	737692	201911	19113
90049090	52153287	201911	19113
90049090	6924042	201911	19113
90049090	7866590	201911	19113
90049090	302346	201911	19113
90049090	587553	201911	19113
90049090	2408138	201911	19113
90049090	18527463	201911	19113
90049090	476477	201911	19113
90049090	82112	201911	19113
90049090	4030	201911	19113
90049090	12419	201911	19113
90049090	110654	201911	19113
90049090	1718438	201911	19113
90049090	21612	201911	19113
90049090	60525	201911	19113
90049090	159277	201911	19113
90049090	2371212	201911	19113
90049090	132101	201911	19113
90049090	1288987	201911	19113
90049090	4427761	201911	19113
90049090	8148599	201911	19113
90049090	54812	201911	19113
90049090	2078	201911	19113
90049090	2340687	201911	19113
90049090	642010	201911	19113
90049090	5851175	201911	19113
90049090	37049	201911	19113
90049090	47559	201911	19113
90049090	905228	201911	19113
90049090	2379	201911	19113
90049090	478424	201911	19113
90049090	256277	201911	19113
90049090	17724	201911	19113
90049090	6708	201911	19113
90049090	376	201911	19113
90049090	246527	201911	19113
90049090	15497	201911	19113
90049090	61808	201911	19113
90049090	33220	201911	19113
90049090	30874	201911	19113
90049090	531	201911	19113
90049090	1949189	201911	19113
90049090	179981	201911	19113
90049090	129055	201911	19113
90049090	179056	201911	19113
90049090	3106	201911	19113
90049090	385	201911	19113
90049090	91039	201911	19113
90049090	79599	201911	19113
90049090	537	201911	19113
90049090	7139	201911	19113
90049090	62482	201911	19113
90049090	6843	201911	19113
90049090	186718	201911	19113
90049090	875521	201911	19113
90049090	225283	201911	19113
90049090	27676	201911	19113
90049090	14565	201911	19113
90049090	404847	201911	19113
90049090	168	201911	19113
90049090	12697	201911	19113
90049090	17274	201911	19113
90049090	121822	201911	19113
90049090	4802957	201911	19113
90049090	25705	201911	19113
90049090	520	201911	19113
90049090	98479	201911	19113
90049090	20019	201911	19113
90049090	25542	201911	19113
90049090	114903	201911	19113
90049090	4078	201911	19113
90049090	19113	201911	19113
90049090	11516	201911	19113
90049090	2328347	201911	19113
90049090	1239173	201911	19113
90049090	16118853	201911	19113
90049090	17157920	201911	19113
90049090	13591571	201911	19113
90049090	179029	201911	19113
90049090	13251975	201911	19113
90049090	506	201911	19113
90049090	10527500	201911	19113
90049090	5011562	201911	19113
90049090	16040	201911	19113
90049090	4865882	201911	19113
90049090	9004	201911	19113
90049090	138341	201911	19113
90049090	409538	201911	19113
90049090	236527	201911	19113
90049090	850264	201911	19113
90049090	1835	201911	19113
90049090	1465093	201911	19113
90049090	2540890	201911	19113
90049090	1597145	201911	19113
90049090	2978733	201911	19113
90049090	2260468	201911	19113
90049090	40238	201911	19113
90049090	170345	201911	19113
90049090	433783	201911	19113
90049090	28046	201911	19113
90049090	34649	201911	19113
90049090	21710	201911	19113
90049090	90380	201911	19113
90049090	224	201911	19113
90049090	5984854	201911	19113
90049090	2190778	201911	19113
90049090	205163	201911	19113
90049090	260346	201911	19113
90049090	2505667	201911	19113
90049090	45591	201911	19113
90049090	199461	201911	19113
90049090	2406	201911	19113
90049090	1378440	201911	19113
90049090	4307	201911	19113
90049090	11104	201911	19113
90049090	6262511	201911	19113
90049090	741395	201911	19113
90049090	3109682	201911	19113
90049090	39136	201911	19113
90049090	7075	201911	19113
90049090	18433	201911	19113
90049090	432101	201911	19113
90049090	287924	201911	19113
90049090	6483	201911	19113
90049090	162407	201911	19113
90049090	8354	201911	19113
90049090	18252	201911	19113
90049090	6760057	201911	19113
90049090	1558175	201911	19113
90049090	155075	201911	19113
90049090	4365724	201911	19113
90049090	10456	201911	19113
90049090	108170	201911	19113
90049090	83385	201911	19113
90049090	1158824	201911	19113
90049090	186962	201911	19113
90049090	13668583	201911	19113
90049090	128962963	201911	19113
90049090	7398937	201911	19113
90049090	3565	201911	19113
90049090	11152	201911	19113
90049090	8304	201911	19113
90049090	10842	201911	19113
90049090	265979	201911	19113
90049090	67174	201911	19113
90049090	785	201911	19113
90049090	1488	201911	19113
90049090	4034	201911	19113
90049090	1444	201912	19113
90049090	67032	201912	19113
90049090	8371	201912	19113
90049090	1525372	201912	19113
90049090	48242	201912	19113
90049090	762557	201912	19113
90049090	66485656	201912	19113
90049090	9739269	201912	19113
90049090	11026106	201912	19113
90049090	421218	201912	19113
90049090	764426	201912	19113
90049090	1856408	201912	19113
90049090	21456894	201912	19113
90049090	76173	201912	19113
90049090	295331	201912	19113
90049090	11711	201912	19113
90049090	142256	201912	19113
90049090	29396	201912	19113
90049090	2114420	201912	19113
90049090	49525	201912	19113
90049090	7583	201912	19113
90049090	9584	201912	19113
90049090	211090	201912	19113
90049090	311136	201912	19113
90049090	2100	201912	19113
90049090	3036429	201912	19113
90049090	476959	201912	19113
90049090	1654410	201912	19113
90049090	3585022	201912	19113
90049090	12691192	201912	19113
90049090	25060	201912	19113
90049090	42629	201912	19113
90049090	4947250	201912	19113
90049090	645810	201912	19113
90049090	3006855	201912	19113
90049090	42129	201912	19113
90049090	205233	201912	19113
90049090	1386208	201912	19113
90049090	2825	201912	19113
90049090	1345313	201912	19113
90049090	2210407	201912	19113
90049090	722	201912	19113
90049090	9564	201912	19113
90049090	1676	201912	19113
90049090	1215615	201912	19113
90049090	81357	201912	19113
90049090	7992	201912	19113
90049090	11730	201912	19113
90049090	53919	201912	19113
90049090	5354	201912	19113
90049090	3526845	201912	19113
90049090	5903	201912	19113
90049090	2075	201912	19113
90049090	53455	201912	19113
90049090	1122	201912	19113
90049090	9116	201912	19113
90049090	585	201912	19113
90049090	1257	201912	19113
90049090	1553	201912	19113
90049090	108013	201912	19113
90049090	3162	201912	19113
90049090	33826	201912	19113
90049090	46713	201912	19113
90049090	16926	201912	19113
90049090	6062	201912	19113
90049090	18839	201912	19113
90049090	169980	201912	19113
90049090	20361	201912	19113
90049090	19784	201912	19113
90049090	214384	201912	19113
90049090	10046	201912	19113
90049090	9501	201912	19113
90049090	10615	201912	19113
90049090	4189668	201912	19113
90049090	8169	201912	19113
90049090	26153	201912	19113
90049090	2550	201912	19113
90049090	53191	201912	19113
90049090	198	201912	19113
90049090	136528	201912	19113
90049090	38735	201912	19113
90049090	216	201912	19113
90049090	85197	201912	19113
90049090	257	201912	19113
90049090	1000	201912	19113
90049090	11249	201912	19113
90049090	4619831	201912	19113
90049090	1714834	201912	19113
90049090	21479021	201912	19113
90049090	15565328	201912	19113
90049090	12483753	201912	19113
90049090	696662	201912	19113
90049090	14987308	201912	19113
90049090	19993	201912	19113
90049090	16548004	201912	19113
90049090	3792370	201912	19113
90049090	164871	201912	19113
90049090	6202781	201912	19113
90049090	15889	201912	19113
90049090	260660	201912	19113
90049090	193993	201912	19113
90049090	587351	201912	19113
90049090	1137029	201912	19113
90049090	97980	201912	19113
90049090	2529452	201912	19113
90049090	4911102	201912	19113
90049090	871149	201912	19113
90049090	5253763	201912	19113
90049090	500958	201912	19113
90049090	27217	201912	19113
90049090	155305	201912	19113
90049090	354034	201912	19113
90049090	5329	201912	19113
90049090	10517	201912	19113
90049090	244303	201912	19113
90049090	542088	201912	19113
90049090	35	201912	19113
90049090	6880545	201912	19113
90049090	1893621	201912	19113
90049090	2725918	201912	19113
90049090	574406	201912	19113
90049090	1118668	201912	19113
90049090	20020	201912	19113
90049090	37	201912	19113
90049090	105217	201912	19113
90049090	72150	201912	19113
90049090	602236	201912	19113
90049090	38	201912	19113
90049090	1747	201912	19113
90049090	2394	201912	19113
90049090	3396518	201912	19113
90049090	1955114	201912	19113
90049090	1974616	201912	19113
90049090	37480	201912	19113
90049090	1244498	201912	19113
90049090	220186	201912	19113
90049090	535376	201912	19113
90049090	28	201912	19113
90049090	17676	201912	19113
90049090	446476	201912	19113
90049090	17296	201912	19113
90049090	70200	201912	19113
90049090	9302	201912	19113
90049090	66	201912	19113
90049090	7877348	201912	19113
90049090	1298	201912	19113
90049090	2332817	201912	19113
90049090	71404	201912	19113
90049090	2752967	201912	19113
90049090	6370	201912	19113
90049090	34772	201912	19113
90049090	1513	201912	19113
90049090	10672	201912	19113
90049090	939807	201912	19113
90049090	485246	201912	19113
90049090	14749663	201912	19113
90049090	159178154	201912	19113
90049090	8859528	201912	19113
90049090	48034	201912	19113
90049090	841	201912	19113
90049090	890861	201912	19113
90049090	73983	201912	19113
90049090	764	201912	19113
90049090	40799	201912	19113
38220090	259318	201911	19113
38220090	48416	201911	19113
38220090	8586	201911	19113
38220090	269332	201911	19113
38220090	91650	201911	19113
38220090	21436	201911	19113
38220090	2783879	201911	19113
38220090	4870718	201911	19113
38220090	1432536	201911	19113
38220090	3375991	201911	19113
38220090	208863	201911	19113
38220090	86657	201911	19113
38220090	15712502	201911	19113
38220090	130152	201911	19113
38220090	2876	201911	19113
38220090	95183	201911	19113
38220090	237813	201911	19113
38220090	24625	201911	19113
38220090	757150	201911	19113
38220090	6872	201911	19113
38220090	335847	201911	19113
38220090	156022	201911	19113
38220090	1920150	201911	19113
38220090	1917822	201911	19113
38220090	33539	201911	19113
38220090	18516	201911	19113
38220090	1243581	201911	19113
38220090	4551546	201911	19113
38220090	1861400	201911	19113
38220090	3588189	201911	19113
38220090	5514747	201911	19113
38220090	374408	201911	19113
38220090	264921	201911	19113
38220090	4043737	201911	19113
38220090	781679	201911	19113
38220090	557916	201911	19113
38220090	31078	201911	19113
38220090	95714	201911	19113
38220090	295887	201911	19113
38220090	82590	201911	19113
38220090	45030	201911	19113
38220090	1415	201911	19113
38220090	11390	201911	19113
38220090	77793	201911	19113
38220090	5042	201911	19113
38220090	45624	201911	19113
38220090	241120	201911	19113
38220090	4951	201911	19113
38220090	16562	201911	19113
38220090	294648	201911	19113
38220090	36649	201911	19113
38220090	204289	201911	19113
38220090	6721	201911	19113
38220090	539425	201911	19113
38220090	42784	201911	19113
38220090	20619	201911	19113
38220090	1627	201911	19113
38220090	125537	201911	19113
38220090	34253	201911	19113
38220090	34666	201911	19113
38220090	1495	201911	19113
38220090	410860	201911	19113
38220090	22681	201911	19113
38220090	2404	201911	19113
38220090	28452	201911	19113
38220090	41188	201911	19113
38220090	28357	201911	19113
38220090	21802	201911	19113
38220090	135040	201911	19113
38220090	23977	201911	19113
38220090	39169	201911	19113
38220090	11217	201911	19113
38220090	11453	201911	19113
38220090	72621	201911	19113
38220090	70017	201911	19113
38220090	348176	201911	19113
38220090	57436	201911	19113
38220090	1632218	201911	19113
38220090	4605556	201911	19113
38220090	953130	201911	19113
38220090	129011	201911	19113
38220090	1447809	201911	19113
38220090	5646	201911	19113
38220090	1043564	201911	19113
38220090	71455	201911	19113
38220090	2688	201911	19113
38220090	1112431	201911	19113
38220090	355122	201911	19113
38220090	275472	201911	19113
38220090	165769	201911	19113
38220090	94598	201911	19113
38220090	538200	201911	19113
38220090	117458	201911	19113
38220090	199737	201911	19113
38220090	228767	201911	19113
38220090	1134	201911	19113
38220090	400539	201911	19113
38220090	37023	201911	19113
38220090	21846	201911	19113
38220090	8840	201911	19113
38220090	23153	201911	19113
38220090	81400	201911	19113
38220090	40514	201911	19113
38220090	1586190	201911	19113
38220090	155686	201911	19113
38220090	2529	201911	19113
38220090	53	201911	19113
38220090	211447	201911	19113
38220090	90525	201911	19113
38220090	27612	201911	19113
38220090	539091	201911	19113
38220090	174651	201911	19113
38220090	401791	201911	19113
38220090	703901	201911	19113
38220090	1087376	201911	19113
38220090	20157	201911	19113
38220090	223700	201911	19113
38220090	673123	201911	19113
38220090	3091	201911	19113
38220090	7018	201911	19113
38220090	317668	201911	19113
38220090	269050	201911	19113
38220090	25050	201911	19113
38220090	154344	201911	19113
38220090	48	201911	19113
38220090	60256	201911	19113
38220090	5893	201911	19113
38220090	21	201911	19113
38220090	40257	201911	19113
38220090	628791	201911	19113
38220090	24493061	201911	19113
38220090	471673	201911	19113
38220090	2910	201911	19113
38220090	12758	201911	19113
38220090	3367	201911	19113
38220090	548	201911	19113
38220090	423656	201912	19113
38220090	154562	201912	19113
38220090	84639	201912	19113
38220090	1434	201912	19113
38220090	2551300	201912	19113
38220090	3611797	201912	19113
38220090	1579257	201912	19113
38220090	1672647	201912	19113
38220090	151069	201912	19113
38220090	66646	201912	19113
38220090	15724545	201912	19113
38220090	90255	201912	19113
38220090	136932	201912	19113
38220090	10766	201912	19113
38220090	66942	201912	19113
38220090	9949	201912	19113
38220090	515390	201912	19113
38220090	109003	201912	19113
38220090	43183	201912	19113
38220090	328529	201912	19113
38220090	426943	201912	19113
38220090	1540295	201912	19113
38220090	47205	201912	19113
38220090	222385	201912	19113
38220090	528262	201912	19113
38220090	6392862	201912	19113
38220090	111808	201912	19113
38220090	2811555	201912	19113
38220090	2125841	201912	19113
38220090	54935	201912	19113
38220090	91200	201912	19113
38220090	2814823	201912	19113
38220090	916252	201912	19113
38220090	285686	201912	19113
38220090	64468	201912	19113
38220090	33391	201912	19113
38220090	99824	201912	19113
38220090	939383	201912	19113
38220090	11864	201912	19113
38220090	351	201912	19113
38220090	218111	201912	19113
38220090	106463	201912	19113
38220090	15103	201912	19113
38220090	48983	201912	19113
38220090	736186	201912	19113
38220090	257919	201912	19113
38220090	48307	201912	19113
38220090	1982	201912	19113
38220090	138364	201912	19113
38220090	1402	201912	19113
38220090	109443	201912	19113
38220090	532	201912	19113
38220090	19356	201912	19113
38220090	5903	201912	19113
38220090	454218	201912	19113
38220090	7836	201912	19113
38220090	140	201912	19113
38220090	238083	201912	19113
38220090	67379	201912	19113
38220090	51097	201912	19113
38220090	72710	201912	19113
38220090	168573	201912	19113
38220090	834608	201912	19113
38220090	410190	201912	19113
38220090	4750	201912	19113
38220090	93402	201912	19113
38220090	49020	201912	19113
38220090	75097	201912	19113
38220090	313	201912	19113
38220090	4658	201912	19113
38220090	236549	201912	19113
38220090	169790	201912	19113
38220090	11241	201912	19113
38220090	1393057	201912	19113
38220090	2587972	201912	19113
38220090	1803954	201912	19113
38220090	72555	201912	19113
38220090	443246	201912	19113
38220090	5575229	201912	19113
38220090	33545	201912	19113
38220090	5776	201912	19113
38220090	789455	201912	19113
38220090	265165	201912	19113
38220090	241837	201912	19113
38220090	701	201912	19113
38220090	99725	201912	19113
38220090	56156	201912	19113
38220090	389760	201912	19113
38220090	115683	201912	19113
38220090	299216	201912	19113
38220090	241693	201912	19113
38220090	85318	201912	19113
38220090	3366	201912	19113
38220090	1364	201912	19113
38220090	3471	201912	19113
38220090	148096	201912	19113
38220090	141518	201912	19113
38220090	733858	201912	19113
38220090	256023	201912	19113
38220090	18852	201912	19113
38220090	29809	201912	19113
38220090	366738	201912	19113
38220090	221052	201912	19113
38220090	23069	201912	19113
38220090	148919	201912	19113
38220090	607962	201912	19113
38220090	49	201912	19113
38220090	14201	201912	19113
38220090	1127811	201912	19113
38220090	481480	201912	19113
38220090	568074	201912	19113
38220090	707	201912	19113
38220090	3991	201912	19113
38220090	211671	201912	19113
38220090	142269	201912	19113
38220090	315411	201912	19113
38220090	55062	201912	19113
38220090	51444	201912	19113
38220090	54262	201912	19113
38220090	300035	201912	19113
38220090	106616	201912	19113
38220090	28164	201912	19113
38220090	1042314	201912	19113
38220090	17319	201912	19113
38220090	2830	201912	19113
38220090	13176	201912	19113
38220090	5257545	201912	19113
38220090	796821	201912	19113
38220090	26344926	201912	19113
38220090	485682	201912	19113
38220090	6644	201912	19113
38220090	81164	201912	19113
38220090	3822	201912	19113
38089400	200073	201911	19113
38089400	18394	201911	19113
38089400	33958	201911	19113
38089400	8982087	201911	19113
38089400	3234530	201911	19113
38089400	2111253	201911	19113
38089400	140247	201911	19113
38089400	552	201911	19113
38089400	92876	201911	19113
38089400	1782973	201911	19113
38089400	63903	201911	19113
38089400	16	201911	19113
38089400	109734	201911	19113
38089400	187173	201911	19113
38089400	304443	201911	19113
38089400	2971	201911	19113
38089400	108024	201911	19113
38089400	132807	201911	19113
38089400	1540769	201911	19113
38089400	200163	201911	19113
38089400	11460	201911	19113
38089400	2142276	201911	19113
38089400	1807140	201911	19113
38089400	492	201911	19113
38089400	2139476	201911	19113
38089400	440973	201911	19113
38089400	432976	201911	19113
38089400	1569760	201911	19113
38089400	2613027	201911	19113
38089400	166890	201911	19113
38089400	7639	201911	19113
38089400	18960	201911	19113
38089400	354367	201911	19113
38089400	1406997	201911	19113
38089400	238070	201911	19113
38089400	410	201911	19113
38089400	1442361	201911	19113
38089400	1296931	201911	19113
38089400	588679	201911	19113
38089400	498250	201911	19113
38089400	4729274	201911	19113
38089400	520388	201911	19113
38089400	14857	201911	19113
38089400	18040	201911	19113
38089400	101327	201911	19113
38089400	19738	201911	19113
38089400	2047	201911	19113
38089400	1840052	201911	19113
38089400	715157	201911	19113
38089400	136597	201911	19113
38089400	68436	201911	19113
38089400	263537	201911	19113
38089400	493135	201911	19113
38089400	140976	201911	19113
38089400	216075	201911	19113
38089400	60651	201911	19113
38089400	1164477	201911	19113
38089400	13080471	201911	19113
38089400	4293421	201911	19113
38089400	190137	201911	19113
38089400	546	201911	19113
38089400	31399	201911	19113
38089400	142594	201911	19113
38089400	1910	201911	19113
84192000	55114	201911	19113
84192000	531251	201911	19113
84192000	99422	201911	19113
84192000	85618	201911	19113
84192000	627191	201911	19113
84192000	674577	201911	19113
84192000	2932334	201911	19113
84192000	254447	201911	19113
84192000	21790	201911	19113
84192000	9480	201911	19113
84192000	4286	201911	19113
84192000	8702	201911	19113
84192000	3322	201911	19113
84192000	20866	201911	19113
84192000	1814728	201911	19113
84192000	57	201911	19113
84192000	47872	201911	19113
84192000	63884	201911	19113
84192000	21258	201911	19113
84192000	185372	201911	19113
84192000	862138	201911	19113
84192000	589827	201911	19113
84192000	3469956	201911	19113
84192000	623154	201911	19113
84192000	4420153	201911	19113
84192000	26261	201911	19113
84192000	238819	201911	19113
84192000	2341085	201911	19113
84192000	150033	201911	19113
84192000	2838024	201911	19113
84192000	193562	201911	19113
84192000	35364	201911	19113
84192000	89117	201911	19113
84192000	114609	201911	19113
84192000	1131873	201911	19113
84192000	737221	201911	19113
84192000	191014	201911	19113
84192000	6339	201911	19113
84192000	81377	201911	19113
84192000	126381	201911	19113
84192000	7188	201911	19113
84192000	10272057	201911	19113
84192000	4816	201911	19113
84192000	58604	201911	19113
84192000	77462	201911	19113
84192000	38442	201911	19113
84192000	256163	201911	19113
84192000	81491	201911	19113
84192000	50817	201911	19113
84192000	6153	201911	19113
84192000	54500	201911	19113
84192000	1029	201911	19113
84192000	573034	201911	19113
84192000	1312826	201911	19113
84192000	567368	201911	19113
84192000	86775	201911	19113
84192000	2883	201911	19113
84192000	343118	201911	19113
84192000	563095	201911	19113
84192000	6507	201911	19113
84192000	496991	201911	19113
84192000	108241	201911	19113
84192000	68270	201911	19113
84192000	42306	201911	19113
84192000	126413	201911	19113
84192000	55719	201911	19113
84192000	12508	201911	19113
84192000	1077230	201911	19113
84192000	1856501	201911	19113
84192000	2726695	201911	19113
84192000	713035	201911	19113
84192000	6464	201911	19113
84192000	1086174	201911	19113
84192000	296811	201911	19113
84192000	125218	201911	19113
84192000	702588	201911	19113
84192000	68553	201911	19113
84192000	396617	201911	19113
84192000	7181	201911	19113
84192000	11375	201911	19113
84192000	1658301	201911	19113
84192000	792224	201911	19113
84192000	102706	201911	19113
84192000	21312	201911	19113
84192000	299763	201911	19113
84192000	25462	201911	19113
84192000	192046	201911	19113
84192000	117015	201911	19113
84192000	41911	201911	19113
84192000	143710	201911	19113
84192000	116586	201911	19113
84192000	8407313	201911	19113
84192000	606293	201911	19113
84192000	22426	201911	19113
84192000	26884	201911	19113
84192000	145653	201911	19113
84192000	681475	201911	19113
84192000	601	201911	19113
84192000	106298	201911	19113
84192000	945683	201911	19113
84192000	67636	201911	19113
84192000	248069	201911	19113
84192000	304350	201911	19113
84192000	2264	201911	19113
84192000	65531	201911	19113
84192000	189981	201911	19113
84192000	1096822	201911	19113
84192000	13866	201911	19113
84192000	76462	201911	19113
84192000	720261	201911	19113
84192000	117762	201911	19113
84192000	14857	201911	19113
84192000	14574	201911	19113
84192000	2345300	201911	19113
84192000	679828	201911	19113
84192000	4303315	201911	19113
84192000	798744	201911	19113
84192000	1132	201911	19113
84192000	16813	201911	19113
38089400	87179	201912	19113
38089400	6381	201912	19113
38089400	127358	201912	19113
38089400	61156	201912	19113
38089400	10612284	201912	19113
38089400	2879989	201912	19113
38089400	4906932	201912	19113
38089400	42133	201912	19113
38089400	1544232	201912	19113
38089400	49532	201912	19113
38089400	321105	201912	19113
38089400	1662342	201912	19113
38089400	35455	201912	19113
38089400	44000	201912	19113
38089400	22759	201912	19113
38089400	347179	201912	19113
38089400	4779319	201912	19113
38089400	48464	201912	19113
38089400	2206452	201912	19113
38089400	1620738	201912	19113
38089400	30210	201912	19113
38089400	1870170	201912	19113
38089400	669752	201912	19113
38089400	675446	201912	19113
38089400	3034176	201912	19113
38089400	3863186	201912	19113
38089400	1310	201912	19113
38089400	294580	201912	19113
38089400	7573	201912	19113
38089400	44591	201912	19113
38089400	140785	201912	19113
38089400	1780	201912	19113
38089400	318004	201912	19113
38089400	1214347	201912	19113
38089400	489516	201912	19113
38089400	1052	201912	19113
38089400	45508	201912	19113
38089400	3099	201912	19113
38089400	2114848	201912	19113
38089400	756794	201912	19113
38089400	1220448	201912	19113
38089400	987783	201912	19113
38089400	7268823	201912	19113
38089400	1522040	201912	19113
38089400	28864	201912	19113
38089400	5643	201912	19113
38089400	17	201912	19113
38089400	218947	201912	19113
38089400	9443	201912	19113
38089400	5540	201912	19113
38089400	1019650	201912	19113
38089400	499551	201912	19113
38089400	89200	201912	19113
38089400	3136272	201912	19113
38089400	1221368	201912	19113
38089400	275464	201912	19113
38089400	222782	201912	19113
38089400	271427	201912	19113
38089400	24974	201912	19113
38089400	1288	201912	19113
38089400	628748	201912	19113
38089400	18	201912	19113
38089400	142836	201912	19113
38089400	326095	201912	19113
38089400	326	201912	19113
38089400	2233211	201912	19113
38089400	15313519	201912	19113
38089400	5521066	201912	19113
38089400	15460	201912	19113
38089400	101070	201912	19113
84192000	21035	201912	19113
84192000	123626	201912	19113
84192000	478430	201912	19113
84192000	473581	201912	19113
84192000	300471	201912	19113
84192000	2273522	201912	19113
84192000	3514133	201912	19113
84192000	240400	201912	19113
84192000	239902	201912	19113
84192000	47317	201912	19113
84192000	10671	201912	19113
84192000	102653	201912	19113
84192000	9684	201912	19113
84192000	31401	201912	19113
84192000	671710	201912	19113
84192000	152088	201912	19113
84192000	84142	201912	19113
84192000	212826	201912	19113
84192000	1348367	201912	19113
84192000	6989	201912	19113
84192000	711107	201912	19113
84192000	316603	201912	19113
84192000	928722	201912	19113
84192000	634658	201912	19113
84192000	2531270	201912	19113
84192000	731185	201912	19113
84192000	1162160	201912	19113
84192000	693318	201912	19113
84192000	763218	201912	19113
84192000	195033	201912	19113
84192000	141269	201912	19113
84192000	542245	201912	19113
84192000	1088474	201912	19113
84192000	404910	201912	19113
84192000	71030	201912	19113
84192000	2466346	201912	19113
84192000	1739258	201912	19113
84192000	63672	201912	19113
84192000	81428	201912	19113
84192000	75645	201912	19113
84192000	4271	201912	19113
84192000	653687	201912	19113
84192000	211234	201912	19113
84192000	7931	201912	19113
84192000	9802	201912	19113
84192000	42071	201912	19113
84192000	397839	201912	19113
84192000	6283	201912	19113
84192000	72923	201912	19113
84192000	11744	201912	19113
84192000	8975	201912	19113
84192000	411718	201912	19113
84192000	221394	201912	19113
84192000	97773	201912	19113
84192000	309327	201912	19113
84192000	24600	201912	19113
84192000	51781	201912	19113
84192000	317984	201912	19113
84192000	328490	201912	19113
84192000	875050	201912	19113
84192000	278073	201912	19113
84192000	20481	201912	19113
84192000	53031	201912	19113
84192000	73499	201912	19113
84192000	1461568	201912	19113
84192000	983731	201912	19113
84192000	909420	201912	19113
84192000	1063544	201912	19113
84192000	4252	201912	19113
84192000	918716	201912	19113
84192000	61645	201912	19113
84192000	424664	201912	19113
84192000	1403196	201912	19113
84192000	5766	201912	19113
84192000	72927	201912	19113
84192000	160013	201912	19113
84192000	98301	201912	19113
84192000	219540	201912	19113
84192000	1136688	201912	19113
84192000	715172	201912	19113
84192000	73574	201912	19113
[truncated: 46,991 more rows]
