# Supplementary material for: Research on optimization of emergency supplies customs clearance strategy from the perspective of public health security based on Chinese trade data
Source: Front Public Health. 2025 Jan 24;13:1520705. doi: 10.3389/fpubh.2025.1520705 (PMC11802811; doi:10.3389/fpubh.2025.1520705)
Supplement: Supplementary file 2 [file Data_Sheet_2.ZIP › Paper Code-Part2/2-Export/ExportMerge(2019-2022).csv]

���ݱ���	�����	��������
84196011	74283.00	201911
84196011	354.00	201911
84196011	9544.00	201911
84196011	1344.00	201911
84196011	5660.00	201911
84196019	2830.00	201911
84196019	188703.00	201911
84196019	196229.00	201911
84196019	17135754.00	201911
84196019	106512.00	201911
84196019	16269.00	201911
84196019	9999.00	201911
84196019	2000.00	201911
84196019	23091.00	201911
84196019	6859122.00	201911
84196019	2547.00	201911
84196019	221081.00	201911
84196019	675348.00	201911
84196019	5929.00	201911
84196019	7799212.00	201911
84196019	15154.00	201911
84196019	138069.00	201911
84196019	20516.00	201911
84196019	454028.00	201911
84196019	9904.00	201911
84196019	846441.00	201911
84196019	306189.00	201911
84196019	19455.00	201911
84196019	1061.00	201911
84196019	31694.00	201911
84196019	884.00	201911
84196019	56.00	201911
84196019	21926.00	201911
84196019	2667.00	201911
84196019	2115.00	201911
84196019	22391.00	201911
84196019	33145.00	201911
84196019	4484155.00	201911
84196019	8136.00	201911
84196019	86065.00	201911
84196019	1415788.00	201911
84196019	3849.00	201911
84196019	255159.00	201911
84196011	22285.00	201912
84196011	1307701.00	201912
84196011	140236.00	201912
84196011	2400.00	201912
84196011	5119.00	201912
84196019	401636.00	201912
84196019	39892.00	201912
84196019	1850.00	201912
84196019	1262.00	201912
84196019	15916.00	201912
84196019	1472.00	201912
84196019	124756.00	201912
84196019	553.00	201912
84196019	4197667.00	201912
84196019	5273.00	201912
84196019	4838.00	201912
84196019	14725.00	201912
84196019	60159.00	201912
84196019	188456.00	201912
84196019	21267.00	201912
84196019	221827.00	201912
84196019	2918.00	201912
84196019	10612.00	201912
84196019	128252.00	201912
84196019	5125.00	201912
84196019	386581.00	201912
84196019	43840.00	201912
84196019	4908.00	201912
84196019	171.00	201912
84196019	55459.00	201912
84196019	23263.00	201912
84196019	742.00	201912
84196019	31627.00	201912
84196019	25.00	201912
84196019	303.00	201912
84196019	94231.00	201912
84196019	214561.00	201912
84196019	1896.00	201912
84196019	107281.00	201912
84196019	115231.00	201912
84196019	2128709.00	201912
84196019	5058.00	201912
84196019	982.00	201912
63079000	511149.00	201911
63079000	125587.00	201911
63079000	10260643.00	201911
63079000	3511.00	201911
63079000	40795.00	201911
63079000	3831535.00	201911
63079000	2641609.00	201911
63079000	440939.00	201911
63079000	1956233.00	201911
63079000	64595161.00	201911
63079000	25810667.00	201911
63079000	16787013.00	201911
63079000	1941826.00	201911
63079000	13496430.00	201911
63079000	6965420.00	201911
63079000	337170482.00	201911
63079000	1166110.00	201911
63079000	2917695.00	201911
63079000	12270.00	201911
63079000	31.00	201911
63079000	521473.00	201911
63079000	189729.00	201911
63079000	42479653.00	201911
63079000	23024.00	201911
63079000	201368.00	201911
63079000	12627.00	201911
63079000	744235.00	201911
63079000	1584738.00	201911
63079000	9886.00	201911
63079000	12998093.00	201911
63079000	1590569.00	201911
63079000	18599412.00	201911
63079000	28286344.00	201911
63079000	98891305.00	201911
63079000	1040419.00	201911
63079000	101039.00	201911
63079000	16029610.00	201911
63079000	2716201.00	201911
63079000	16161107.00	201911
63079000	1035802.00	201911
63079000	51311394.00	201911
63079000	17247654.00	201911
63079000	1072492.00	201911
63079000	349696.00	201911
63079000	71976.00	201911
63079000	71.00	201911
63079000	1115145.00	201911
63079000	4120693.00	201911
63079000	195954.00	201911
63079000	8436.00	201911
63079000	272461.00	201911
63079000	226.00	201911
63079000	1875.00	201911
63079000	589.00	201911
63079000	109807.00	201911
63079000	16346.00	201911
63079000	3565620.00	201911
63079000	14036.00	201911
63079000	291064.00	201911
63079000	149926.00	201911
63079000	295.00	201911
63079000	325218.00	201911
63079000	17686.00	201911
63079000	2519.00	201911
63079000	437072.00	201911
63079000	429245.00	201911
63079000	655386.00	201911
63079000	98532.00	201911
63079000	31964.00	201911
63079000	1540.00	201911
63079000	146602.00	201911
63079000	223026.00	201911
63079000	1427047.00	201911
63079000	1028504.00	201911
63079000	14149.00	201911
63079000	16311.00	201911
63079000	4308856.00	201911
63079000	23413.00	201911
63079000	187937.00	201911
63079000	9558.00	201911
63079000	305333.00	201911
63079000	79370.00	201911
63079000	813.00	201911
63079000	13754286.00	201911
63079000	3759976.00	201911
63079000	363149.00	201911
63079000	511747.00	201911
63079000	253223.00	201911
63079000	239.00	201911
63079000	108516.00	201911
63079000	416002.00	201911
63079000	166414.00	201911
63079000	142612.00	201911
63079000	159872.00	201911
63079000	51270.00	201911
63079000	25102790.00	201911
63079000	9258821.00	201911
63079000	116248711.00	201911
63079000	110025600.00	201911
63079000	47601178.00	201911
63079000	2850722.00	201911
63079000	22511841.00	201911
63079000	6450.00	201911
63079000	61382271.00	201911
63079000	7119207.00	201911
63079000	4125458.00	201911
63079000	30896486.00	201911
63079000	193343.00	201911
63079000	3458472.00	201911
63079000	2011008.00	201911
63079000	2863338.00	201911
63079000	2144.00	201911
63079000	4493791.00	201911
63079000	28354.00	201911
63079000	178653.00	201911
63079000	44871.00	201911
63079000	3847911.00	201911
63079000	29452239.00	201911
63079000	1727039.00	201911
63079000	30.00	201911
63079000	19406591.00	201911
63079000	6378640.00	201911
63079000	1107603.00	201911
63079000	749017.00	201911
63079000	1476813.00	201911
63079000	344116.00	201911
63079000	56404.00	201911
63079000	165912.00	201911
63079000	1055070.00	201911
63079000	1998.00	201911
63079000	14809435.00	201911
63079000	2319061.00	201911
63079000	4652693.00	201911
63079000	577912.00	201911
63079000	3869776.00	201911
63079000	1509639.00	201911
63079000	527480.00	201911
63079000	67284.00	201911
63079000	108771.00	201911
63079000	1000089.00	201911
63079000	46083.00	201911
63079000	113180.00	201911
63079000	3368.00	201911
63079000	100562.00	201911
63079000	18137533.00	201911
63079000	18406167.00	201911
63079000	7370897.00	201911
63079000	1768600.00	201911
63079000	349919.00	201911
63079000	17068.00	201911
63079000	1163674.00	201911
63079000	1856446.00	201911
63079000	6868.00	201911
63079000	1136397.00	201911
63079000	10284.00	201911
63079000	2056.00	201911
63079000	381780.00	201911
63079000	35096.00	201911
63079000	5930.00	201911
63079000	20735799.00	201911
63079000	269236.00	201911
63079000	1398926.00	201911
63079000	2065286.00	201911
63079000	5158534.00	201911
63079000	421348.00	201911
63079000	17682.00	201911
63079000	1055009.00	201911
63079000	111387.00	201911
63079000	138727.00	201911
63079000	734090.00	201911
63079000	29215155.00	201911
63079000	22.00	201911
63079000	78920257.00	201911
63079000	1050726292.00	201911
63079000	106.00	201911
63079000	84693756.00	201911
63079000	530.00	201911
63079000	67104.00	201911
63079000	35980.00	201911
63079000	5621.00	201911
63079000	7717921.00	201911
63079000	95786.00	201911
63079000	16377.00	201911
63079000	1000.00	201911
63079000	8628.00	201911
63079000	15681.00	201911
63079000	4558.00	201912
63079000	410826.00	201912
63079000	7078827.00	201912
63079000	763.00	201912
63079000	137699.00	201912
63079000	3850791.00	201912
63079000	3221691.00	201912
63079000	197999.00	201912
63079000	2107169.00	201912
63079000	74831858.00	201912
63079000	32037257.00	201912
63079000	16820832.00	201912
63079000	5092762.00	201912
63079000	6948836.00	201912
63079000	6043719.00	201912
63079000	305851603.00	201912
63079000	1413541.00	201912
63079000	2581899.00	201912
63079000	28622.00	201912
63079000	453809.00	201912
63079000	66158.00	201912
63079000	51740615.00	201912
63079000	107845.00	201912
63079000	130719.00	201912
63079000	150483.00	201912
63079000	694974.00	201912
63079000	2019713.00	201912
63079000	960.00	201912
63079000	7133.00	201912
63079000	9366164.00	201912
63079000	2523569.00	201912
63079000	20990092.00	201912
63079000	56652115.00	201912
63079000	113417968.00	201912
63079000	426586.00	201912
63079000	582080.00	201912
63079000	18051078.00	201912
63079000	2155255.00	201912
63079000	16860152.00	201912
63079000	1179022.00	201912
63079000	37400936.00	201912
63079000	18900984.00	201912
63079000	2702.00	201912
63079000	1655232.00	201912
63079000	251386.00	201912
63079000	2279.00	201912
63079000	84422.00	201912
63079000	648583.00	201912
63079000	846888.00	201912
63079000	828761.00	201912
63079000	16622.00	201912
63079000	128745.00	201912
63079000	59076.00	201912
63079000	50391.00	201912
63079000	1112.00	201912
63079000	434732.00	201912
63079000	1877.00	201912
63079000	238401.00	201912
63079000	15502.00	201912
63079000	90622.00	201912
63079000	10056554.00	201912
63079000	347815.00	201912
63079000	6234.00	201912
63079000	53321.00	201912
63079000	35.00	201912
63079000	998373.00	201912
63079000	177040.00	201912
63079000	2095.00	201912
63079000	137684.00	201912
63079000	373855.00	201912
63079000	3527.00	201912
63079000	2069678.00	201912
63079000	32602.00	201912
63079000	1400.00	201912
63079000	3746.00	201912
63079000	1094763.00	201912
63079000	1910.00	201912
63079000	264155.00	201912
63079000	2641580.00	201912
63079000	119112.00	201912
63079000	47631.00	201912
63079000	56007.00	201912
63079000	4018087.00	201912
63079000	49470.00	201912
63079000	60395.00	201912
63079000	139579.00	201912
63079000	1963.00	201912
63079000	98165.00	201912
63079000	11328342.00	201912
63079000	3990163.00	201912
63079000	336259.00	201912
63079000	2720.00	201912
63079000	380136.00	201912
63079000	3437.00	201912
63079000	40133.00	201912
63079000	91.00	201912
63079000	270095.00	201912
63079000	5200.00	201912
63079000	249180.00	201912
63079000	14925.00	201912
63079000	2781.00	201912
63079000	15096.00	201912
63079000	33240065.00	201912
63079000	12589000.00	201912
63079000	175175372.00	201912
63079000	159697769.00	201912
63079000	64372109.00	201912
63079000	4904303.00	201912
63079000	34589483.00	201912
63079000	29618.00	201912
63079000	117625988.00	201912
63079000	5992934.00	201912
63079000	4454649.00	201912
63079000	33381157.00	201912
63079000	371166.00	201912
63079000	5168503.00	201912
63079000	2295230.00	201912
63079000	6308356.00	201912
63079000	2064006.00	201912
63079000	28632.00	201912
63079000	855.00	201912
63079000	206639.00	201912
63079000	5020707.00	201912
63079000	41152327.00	201912
63079000	1955205.00	201912
63079000	52448.00	201912
63079000	29327042.00	201912
63079000	4806282.00	201912
63079000	1402483.00	201912
63079000	1970636.00	201912
63079000	1667807.00	201912
63079000	626257.00	201912
63079000	22988.00	201912
63079000	214617.00	201912
63079000	425209.00	201912
63079000	24203.00	201912
63079000	26854534.00	201912
63079000	4041346.00	201912
63079000	3666051.00	201912
63079000	1268941.00	201912
63079000	6215459.00	201912
63079000	813130.00	201912
63079000	102718.00	201912
63079000	17947.00	201912
63079000	353917.00	201912
63079000	33.00	201912
63079000	1284905.00	201912
63079000	52065.00	201912
63079000	25661.00	201912
63079000	359653.00	201912
63079000	16276938.00	201912
63079000	285.00	201912
63079000	21155291.00	201912
63079000	5292868.00	201912
63079000	2067028.00	201912
63079000	34758.00	201912
63079000	142332.00	201912
63079000	2482032.00	201912
63079000	759095.00	201912
63079000	171.00	201912
63079000	7308.00	201912
63079000	1218192.00	201912
63079000	56100.00	201912
63079000	616695.00	201912
63079000	170449.00	201912
63079000	2533.00	201912
63079000	30044045.00	201912
63079000	18599.00	201912
63079000	4052993.00	201912
63079000	397881.00	201912
63079000	5310576.00	201912
63079000	763475.00	201912
63079000	1114587.00	201912
63079000	364163.00	201912
63079000	134124.00	201912
63079000	14725.00	201912
63079000	929003.00	201912
63079000	4928517.00	201912
63079000	20.00	201912
63079000	153117.00	201912
63079000	2476.00	201912
63079000	76383458.00	201912
63079000	1014834996.00	201912
63079000	2539.00	201912
63079000	87718691.00	201912
63079000	93302.00	201912
63079000	68118.00	201912
63079000	7885750.00	201912
63079000	79239.00	201912
63079000	843.00	201912
63079000	4207.00	201912
63079000	4374.00	201912
63079000	30348.00	201912
63079000	3085.00	201912
39262011	432797.00	201911
39262011	2913.00	201911
39262011	62545.00	201911
39262011	163432.00	201911
39262011	577700.00	201911
39262011	547868.00	201911
39262011	2054403.00	201911
39262011	155651.00	201911
39262011	493909.00	201911
39262011	40718466.00	201911
39262011	1607651.00	201911
39262011	114099.00	201911
39262011	1476264.00	201911
39262011	8507.00	201911
39262011	631550.00	201911
39262011	123573.00	201911
39262011	873020.00	201911
39262011	2338445.00	201911
39262011	16079601.00	201911
39262011	1485432.00	201911
39262011	2043476.00	201911
39262011	5724.00	201911
39262011	115840.00	201911
39262011	6289030.00	201911
39262011	3557773.00	201911
39262011	986296.00	201911
39262011	3409128.00	201911
39262011	130476.00	201911
39262011	20248.00	201911
39262011	50664.00	201911
39262011	82581.00	201911
39262011	18895.00	201911
39262011	60857.00	201911
39262011	5602.00	201911
39262011	14563.00	201911
39262011	10065.00	201911
39262011	6918.00	201911
39262011	4566.00	201911
39262011	8487.00	201911
39262011	92772.00	201911
39262011	2913.00	201911
39262011	2218105.00	201911
39262011	364867.00	201911
39262011	13121025.00	201911
39262011	5814293.00	201911
39262011	8601258.00	201911
39262011	900105.00	201911
39262011	2049090.00	201911
39262011	2531660.00	201911
39262011	566646.00	201911
39262011	277855.00	201911
39262011	4163664.00	201911
39262011	3769.00	201911
39262011	20483.00	201911
39262011	293221.00	201911
39262011	438.00	201911
39262011	1368172.00	201911
39262011	706353.00	201911
39262011	423.00	201911
39262011	3336012.00	201911
39262011	74165.00	201911
39262011	132006.00	201911
39262011	4369400.00	201911
39262011	581989.00	201911
39262011	3331.00	201911
39262011	707.00	201911
39262011	6746689.00	201911
39262011	900062.00	201911
39262011	1969088.00	201911
39262011	2873.00	201911
39262011	109799.00	201911
39262011	5620.00	201911
39262011	738458.00	201911
39262011	196756.00	201911
39262011	752673.00	201911
39262011	14783107.00	201911
39262011	263708456.00	201911
39262011	9520727.00	201911
39262011	825070.00	201911
39262011	1585.00	201911
39262011	48937.00	201911
40151900	34026.00	201911
40151900	10782.00	201911
40151900	148239.00	201911
40151900	42960.00	201911
40151900	265.00	201911
40151900	11066.00	201911
40151900	1677190.00	201911
40151900	1385716.00	201911
40151900	586307.00	201911
40151900	961720.00	201911
40151900	788319.00	201911
40151900	2069727.00	201911
40151900	8885472.00	201911
40151900	699471.00	201911
40151900	94446.00	201911
40151900	952716.00	201911
40151900	31790.00	201911
40151900	781607.00	201911
40151900	467.00	201911
40151900	2654.00	201911
40151900	303931.00	201911
40151900	139510.00	201911
40151900	36704.00	201911
40151900	1684706.00	201911
40151900	3571430.00	201911
40151900	8864050.00	201911
40151900	1190.00	201911
40151900	58231.00	201911
40151900	2901458.00	201911
40151900	2977944.00	201911
40151900	1721262.00	201911
40151900	577142.00	201911
40151900	391027.00	201911
40151900	4980920.00	201911
40151900	1281944.00	201911
40151900	75751.00	201911
40151900	35373.00	201911
40151900	538509.00	201911
40151900	193911.00	201911
40151900	27733.00	201911
40151900	46197.00	201911
40151900	495.00	201911
40151900	930029.00	201911
40151900	256971.00	201911
40151900	3170.00	201911
40151900	12312.00	201911
40151900	2988.00	201911
40151900	29235.00	201911
40151900	3600.00	201911
40151900	28523.00	201911
40151900	55324.00	201911
40151900	1410.00	201911
40151900	707.00	201911
40151900	343289.00	201911
40151900	74291.00	201911
40151900	244997.00	201911
40151900	108253.00	201911
40151900	297134.00	201911
40151900	875056.00	201911
40151900	215153.00	201911
40151900	254.00	201911
40151900	503841.00	201911
40151900	12245.00	201911
40151900	55493.00	201911
40151900	55083.00	201911
40151900	11584.00	201911
40151900	26487.00	201911
40151900	4638890.00	201911
40151900	598002.00	201911
40151900	6328108.00	201911
40151900	5018422.00	201911
40151900	2244622.00	201911
40151900	346033.00	201911
40151900	832592.00	201911
40151900	993.00	201911
40151900	1927798.00	201911
40151900	662524.00	201911
40151900	2050615.00	201911
40151900	2028211.00	201911
40151900	3549.00	201911
40151900	29947.00	201911
40151900	476409.00	201911
40151900	176305.00	201911
40151900	165014.00	201911
40151900	3763377.00	201911
40151900	215791.00	201911
40151900	1058995.00	201911
40151900	1426890.00	201911
40151900	3553.00	201911
40151900	465549.00	201911
40151900	3395.00	201911
40151900	38627.00	201911
40151900	14655423.00	201911
40151900	2949299.00	201911
40151900	11015.00	201911
40151900	120338.00	201911
40151900	33086.00	201911
40151900	987020.00	201911
40151900	10895.00	201911
40151900	13616077.00	201911
40151900	2193101.00	201911
40151900	837931.00	201911
40151900	690159.00	201911
40151900	1100.00	201911
40151900	59572.00	201911
40151900	685885.00	201911
40151900	265253.00	201911
40151900	20746.00	201911
40151900	6598.00	201911
40151900	2358253.00	201911
40151900	271169.00	201911
40151900	601976.00	201911
40151900	65202.00	201911
40151900	23604.00	201911
40151900	43933.00	201911
40151900	90602.00	201911
40151900	1091730.00	201911
40151900	15720.00	201911
40151900	2457.00	201911
40151900	5135764.00	201911
40151900	54506871.00	201911
40151900	4203330.00	201911
40151900	441145.00	201911
40151900	56322.00	201911
40151900	2400.00	201911
40151900	2506.00	201911
40151900	63582.00	201911
39262011	46904.00	201912
39262011	11886.00	201912
39262011	161871.00	201912
39262011	505405.00	201912
39262011	228548.00	201912
39262011	254424.00	201912
39262011	3850350.00	201912
39262011	16611.00	201912
39262011	761035.00	201912
39262011	31374790.00	201912
39262011	140077.00	201912
39262011	2247273.00	201912
39262011	19121.00	201912
39262011	210473.00	201912
39262011	543619.00	201912
39262011	959972.00	201912
39262011	234404.00	201912
39262011	1067745.00	201912
39262011	1380715.00	201912
39262011	16921507.00	201912
39262011	3432396.00	201912
39262011	1115863.00	201912
39262011	131580.00	201912
39262011	116343.00	201912
39262011	5026879.00	201912
39262011	7609230.00	201912
39262011	498855.00	201912
39262011	2535321.00	201912
39262011	724342.00	201912
39262011	299911.00	201912
39262011	51178.00	201912
39262011	458969.00	201912
39262011	175295.00	201912
39262011	5909.00	201912
39262011	12703.00	201912
39262011	40180.00	201912
39262011	588816.00	201912
39262011	3887.00	201912
39262011	4114.00	201912
39262011	3381.00	201912
39262011	2887.00	201912
39262011	143300.00	201912
39262011	2297.00	201912
39262011	43689.00	201912
39262011	707.00	201912
39262011	2642.00	201912
39262011	225095.00	201912
39262011	722.00	201912
39262011	3862.00	201912
39262011	475986.00	201912
39262011	36873.00	201912
39262011	421.00	201912
39262011	2887.00	201912
39262011	5746.00	201912
39262011	78.00	201912
39262011	2464474.00	201912
39262011	472640.00	201912
39262011	11988666.00	201912
39262011	7321286.00	201912
39262011	9573091.00	201912
39262011	461852.00	201912
39262011	3648060.00	201912
39262011	2051770.00	201912
39262011	640003.00	201912
39262011	370140.00	201912
39262011	2124321.00	201912
39262011	319913.00	201912
39262011	33219.00	201912
39262011	961872.00	201912
39262011	947.00	201912
39262011	1236439.00	201912
39262011	624112.00	201912
39262011	1149150.00	201912
39262011	211923.00	201912
39262011	70994.00	201912
39262011	269674.00	201912
39262011	118287.00	201912
39262011	208457.00	201912
39262011	9824399.00	201912
39262011	548888.00	201912
39262011	110449.00	201912
39262011	2735.00	201912
39262011	67950.00	201912
39262011	8726205.00	201912
39262011	365567.00	201912
39262011	2249554.00	201912
39262011	75677.00	201912
39262011	49422.00	201912
39262011	132065.00	201912
39262011	304600.00	201912
39262011	14367.00	201912
39262011	594390.00	201912
39262011	87753.00	201912
39262011	250321.00	201912
39262011	42071.00	201912
39262011	381279.00	201912
39262011	19694512.00	201912
39262011	221175993.00	201912
39262011	14837114.00	201912
39262011	116746.00	201912
39262011	1053864.00	201912
39262011	169632.00	201912
40151900	22983.00	201912
40151900	240241.00	201912
40151900	8386.00	201912
40151900	194530.00	201912
40151900	6150.00	201912
40151900	264040.00	201912
40151900	798057.00	201912
40151900	3294790.00	201912
40151900	1185076.00	201912
40151900	350377.00	201912
40151900	61031.00	201912
40151900	16899.00	201912
40151900	1125047.00	201912
40151900	8863533.00	201912
40151900	15549.00	201912
40151900	580462.00	201912
40151900	526.00	201912
40151900	221720.00	201912
40151900	2185910.00	201912
40151900	42048.00	201912
40151900	473.00	201912
40151900	4208.00	201912
40151900	127446.00	201912
40151900	1215975.00	201912
40151900	13200.00	201912
40151900	1146709.00	201912
40151900	234115.00	201912
40151900	424277.00	201912
40151900	936203.00	201912
40151900	5889338.00	201912
40151900	193.00	201912
40151900	6891.00	201912
40151900	4973134.00	201912
40151900	1917750.00	201912
40151900	1799605.00	201912
40151900	535413.00	201912
40151900	439733.00	201912
40151900	915792.00	201912
40151900	1282974.00	201912
40151900	34256.00	201912
40151900	454637.00	201912
40151900	3905.00	201912
40151900	10563.00	201912
40151900	2714.00	201912
40151900	54118.00	201912
40151900	1058.00	201912
40151900	341303.00	201912
40151900	194499.00	201912
40151900	298523.00	201912
40151900	153871.00	201912
40151900	6316.00	201912
40151900	18152.00	201912
40151900	221774.00	201912
40151900	231309.00	201912
40151900	83.00	201912
40151900	5833.00	201912
40151900	138436.00	201912
40151900	26391.00	201912
40151900	11065.00	201912
40151900	2385.00	201912
40151900	83785.00	201912
40151900	13088.00	201912
40151900	1885.00	201912
40151900	1052.00	201912
40151900	3301943.00	201912
40151900	129705.00	201912
40151900	29302.00	201912
40151900	68540.00	201912
40151900	444.00	201912
40151900	7656.00	201912
40151900	1371003.00	201912
40151900	106933.00	201912
40151900	1185.00	201912
40151900	2025.00	201912
40151900	4183229.00	201912
40151900	90905.00	201912
40151900	4577429.00	201912
40151900	7977445.00	201912
40151900	1945813.00	201912
40151900	91831.00	201912
40151900	6424487.00	201912
40151900	569.00	201912
40151900	2818706.00	201912
40151900	1030390.00	201912
40151900	1578034.00	201912
40151900	4967556.00	201912
40151900	589.00	201912
40151900	1601685.00	201912
40151900	1211146.00	201912
40151900	14725.00	201912
40151900	622134.00	201912
40151900	1577120.00	201912
40151900	504833.00	201912
40151900	984666.00	201912
40151900	83576.00	201912
40151900	48745.00	201912
40151900	374654.00	201912
40151900	444557.00	201912
40151900	18472.00	201912
40151900	11.00	201912
40151900	19680381.00	201912
40151900	2732830.00	201912
40151900	264371.00	201912
40151900	259129.00	201912
40151900	141707.00	201912
40151900	182587.00	201912
40151900	1979246.00	201912
40151900	66612.00	201912
40151900	5507279.00	201912
40151900	2545122.00	201912
40151900	585765.00	201912
40151900	563132.00	201912
40151900	401318.00	201912
40151900	629918.00	201912
40151900	5687.00	201912
40151900	153545.00	201912
40151900	194676.00	201912
40151900	1973395.00	201912
40151900	64253.00	201912
40151900	48970.00	201912
40151900	561604.00	201912
40151900	403362.00	201912
40151900	55954.00	201912
40151900	22048.00	201912
40151900	767572.00	201912
40151900	4891675.00	201912
40151900	43353951.00	201912
40151900	2049604.00	201912
40151900	969.00	201912
40151900	363836.00	201912
40151900	6284.00	201912
30021500	332552.00	201911
30021500	103728.00	201911
30021500	80624.00	201911
30021500	926.00	201911
30021500	1310451.00	201911
30021500	497500.00	201911
30021500	10948.00	201911
30021500	47952.00	201911
30021500	111430.00	201911
30021500	73576.00	201911
30021500	29685.00	201911
30021500	165998.00	201911
30021500	27199.00	201911
30021500	4487708.00	201911
30021500	291686.00	201911
30021500	214940.00	201911
30021500	955674.00	201911
30021500	5999.00	201911
30021500	625079.00	201911
30021500	515796.00	201911
30021500	252188.00	201911
30021500	125287.00	201911
30021500	203720.00	201911
30021500	51724.00	201911
30021500	318138.00	201911
30021500	56310.00	201911
30021500	129654.00	201911
30021500	174268.00	201911
30021500	137696.00	201911
30021500	23707.00	201911
30021500	73967.00	201911
30021500	832.00	201911
30021500	124207.00	201911
30021500	371417.00	201911
30021500	1417248.00	201911
30021500	16696.00	201911
30021500	1768.00	201911
30021500	17134.00	201911
30021500	365151.00	201911
30021500	209408.00	201911
30021500	23594.00	201911
30021500	869964.00	201911
30021500	40750.00	201911
30021500	142233.00	201911
30021500	1290209.00	201911
30021500	1406630.00	201911
30021500	127898.00	201911
30021500	325744.00	201911
30021500	377125.00	201911
30021500	167741.00	201911
30021500	4456.00	201911
30021500	61924.00	201911
30021500	165354.00	201911
30021500	36292.00	201911
30021500	35.00	201911
30021500	29590.00	201911
30021500	272246.00	201911
30021500	30753.00	201911
30021500	141979.00	201911
30021500	2719.00	201911
30021500	147937.00	201911
30021500	4421.00	201911
30021500	33596.00	201911
30021500	348071.00	201911
30021500	118965.00	201911
30021500	4492.00	201911
30021500	271871.00	201911
30021500	381008.00	201911
30021500	214488.00	201911
30021500	366447.00	201911
30021500	68081.00	201911
30021500	88242.00	201911
30021500	93667.00	201911
30021500	54651.00	201911
30021500	125111.00	201911
30021500	270033.00	201911
30021500	702927.00	201911
30021500	22052135.00	201911
30021500	1566807.00	201911
30021500	37485.00	201912
30021500	74325.00	201912
30021500	52589.00	201912
30021500	41604.00	201912
30021500	189223.00	201912
30021500	2659774.00	201912
30021500	2081278.00	201912
30021500	904522.00	201912
30021500	68365.00	201912
30021500	69749.00	201912
30021500	11850.00	201912
30021500	42597.00	201912
30021500	42576.00	201912
30021500	229619.00	201912
30021500	3867532.00	201912
30021500	201712.00	201912
30021500	607222.00	201912
30021500	386737.00	201912
30021500	345524.00	201912
30021500	316534.00	201912
30021500	400093.00	201912
30021500	1850433.00	201912
30021500	398937.00	201912
30021500	8996.00	201912
30021500	130946.00	201912
30021500	18161.00	201912
30021500	427719.00	201912
30021500	89681.00	201912
30021500	399213.00	201912
30021500	176283.00	201912
30021500	9648.00	201912
30021500	73577.00	201912
30021500	122707.00	201912
30021500	36311.00	201912
30021500	649468.00	201912
30021500	56481.00	201912
30021500	1319890.00	201912
30021500	29972.00	201912
30021500	619028.00	201912
30021500	559873.00	201912
30021500	17404.00	201912
30021500	212246.00	201912
30021500	5377.00	201912
30021500	36317.00	201912
30021500	14900.00	201912
30021500	206900.00	201912
30021500	1006193.00	201912
30021500	42228.00	201912
30021500	427260.00	201912
30021500	72782.00	201912
30021500	309779.00	201912
30021500	61001.00	201912
30021500	5151955.00	201912
30021500	316071.00	201912
30021500	445488.00	201912
30021500	144939.00	201912
30021500	293870.00	201912
30021500	77234.00	201912
30021500	728088.00	201912
30021500	31251.00	201912
30021500	1262.00	201912
30021500	38040.00	201912
30021500	197352.00	201912
30021500	89381.00	201912
30021500	174643.00	201912
30021500	32189.00	201912
30021500	399183.00	201912
30021500	53956.00	201912
30021500	78953.00	201912
30021500	1262.00	201912
30021500	371247.00	201912
30021500	2391059.00	201912
30021500	108500.00	201912
30021500	160752.00	201912
30021500	264257.00	201912
30021500	509648.00	201912
30021500	237925.00	201912
30021500	67280.00	201912
30021500	33832.00	201912
30021500	5427.00	201912
30021500	35052.00	201912
30021500	475137.00	201912
30021500	127390.00	201912
30021500	77324.00	201912
30021500	32254.00	201912
30021500	313013.00	201912
30021500	1502683.00	201912
30021500	13872178.00	201912
30021500	309066.00	201912
90049090	206831.00	201911
90049090	177524.00	201911
90049090	847237.00	201911
90049090	101649.00	201911
90049090	110422.00	201911
90049090	1820.00	201911
90049090	1665713.00	201911
90049090	1549.00	201911
90049090	737692.00	201911
90049090	52153287.00	201911
90049090	6924042.00	201911
90049090	7866590.00	201911
90049090	302346.00	201911
90049090	587553.00	201911
90049090	2408138.00	201911
90049090	18527463.00	201911
90049090	476477.00	201911
90049090	82112.00	201911
90049090	4030.00	201911
90049090	12419.00	201911
90049090	110654.00	201911
90049090	1718438.00	201911
90049090	21612.00	201911
90049090	60525.00	201911
90049090	159277.00	201911
90049090	2371212.00	201911
90049090	132101.00	201911
90049090	1288987.00	201911
90049090	4427761.00	201911
90049090	8148599.00	201911
90049090	54812.00	201911
90049090	2078.00	201911
90049090	2340687.00	201911
90049090	642010.00	201911
90049090	5851175.00	201911
90049090	37049.00	201911
90049090	47559.00	201911
90049090	905228.00	201911
90049090	2379.00	201911
90049090	478424.00	201911
90049090	256277.00	201911
90049090	17724.00	201911
90049090	6708.00	201911
90049090	376.00	201911
90049090	246527.00	201911
90049090	15497.00	201911
90049090	61808.00	201911
90049090	33220.00	201911
90049090	30874.00	201911
90049090	531.00	201911
90049090	1949189.00	201911
90049090	179981.00	201911
90049090	129055.00	201911
90049090	179056.00	201911
90049090	3106.00	201911
90049090	385.00	201911
90049090	91039.00	201911
90049090	79599.00	201911
90049090	537.00	201911
90049090	7139.00	201911
90049090	62482.00	201911
90049090	6843.00	201911
90049090	186718.00	201911
90049090	875521.00	201911
90049090	225283.00	201911
90049090	27676.00	201911
90049090	14565.00	201911
90049090	404847.00	201911
90049090	168.00	201911
90049090	12697.00	201911
90049090	17274.00	201911
90049090	121822.00	201911
90049090	4802957.00	201911
90049090	25705.00	201911
90049090	520.00	201911
90049090	98479.00	201911
90049090	20019.00	201911
90049090	25542.00	201911
90049090	114903.00	201911
90049090	4078.00	201911
90049090	19113.00	201911
90049090	11516.00	201911
90049090	2328347.00	201911
90049090	1239173.00	201911
90049090	16118853.00	201911
90049090	17157920.00	201911
90049090	13591571.00	201911
90049090	179029.00	201911
90049090	13251975.00	201911
90049090	506.00	201911
90049090	10527500.00	201911
90049090	5011562.00	201911
90049090	16040.00	201911
90049090	4865882.00	201911
90049090	9004.00	201911
90049090	138341.00	201911
90049090	409538.00	201911
90049090	236527.00	201911
90049090	850264.00	201911
90049090	1835.00	201911
90049090	1465093.00	201911
90049090	2540890.00	201911
90049090	1597145.00	201911
90049090	2978733.00	201911
90049090	2260468.00	201911
90049090	40238.00	201911
90049090	170345.00	201911
90049090	433783.00	201911
90049090	28046.00	201911
90049090	34649.00	201911
90049090	21710.00	201911
90049090	90380.00	201911
90049090	224.00	201911
90049090	5984854.00	201911
90049090	2190778.00	201911
90049090	205163.00	201911
90049090	260346.00	201911
90049090	2505667.00	201911
90049090	45591.00	201911
90049090	199461.00	201911
90049090	2406.00	201911
90049090	1378440.00	201911
90049090	4307.00	201911
90049090	11104.00	201911
90049090	6262511.00	201911
90049090	741395.00	201911
90049090	3109682.00	201911
90049090	39136.00	201911
90049090	7075.00	201911
90049090	18433.00	201911
90049090	432101.00	201911
90049090	287924.00	201911
90049090	6483.00	201911
90049090	162407.00	201911
90049090	8354.00	201911
90049090	18252.00	201911
90049090	6760057.00	201911
90049090	1558175.00	201911
90049090	155075.00	201911
90049090	4365724.00	201911
90049090	10456.00	201911
90049090	108170.00	201911
90049090	83385.00	201911
90049090	1158824.00	201911
90049090	186962.00	201911
90049090	13668583.00	201911
90049090	128962963.00	201911
90049090	7398937.00	201911
90049090	3565.00	201911
90049090	11152.00	201911
90049090	8304.00	201911
90049090	10842.00	201911
90049090	265979.00	201911
90049090	67174.00	201911
90049090	785.00	201911
90049090	1488.00	201911
90049090	4034.00	201911
90049090	1444.00	201912
90049090	67032.00	201912
90049090	8371.00	201912
90049090	1525372.00	201912
90049090	48242.00	201912
90049090	762557.00	201912
90049090	66485656.00	201912
90049090	9739269.00	201912
90049090	11026106.00	201912
90049090	421218.00	201912
90049090	764426.00	201912
90049090	1856408.00	201912
90049090	21456894.00	201912
90049090	76173.00	201912
90049090	295331.00	201912
90049090	11711.00	201912
90049090	142256.00	201912
90049090	29396.00	201912
90049090	2114420.00	201912
90049090	49525.00	201912
90049090	7583.00	201912
90049090	9584.00	201912
90049090	211090.00	201912
90049090	311136.00	201912
90049090	2100.00	201912
90049090	3036429.00	201912
90049090	476959.00	201912
90049090	1654410.00	201912
90049090	3585022.00	201912
90049090	12691192.00	201912
90049090	25060.00	201912
90049090	42629.00	201912
90049090	4947250.00	201912
90049090	645810.00	201912
90049090	3006855.00	201912
90049090	42129.00	201912
90049090	205233.00	201912
90049090	1386208.00	201912
90049090	2825.00	201912
90049090	1345313.00	201912
90049090	2210407.00	201912
90049090	722.00	201912
90049090	9564.00	201912
90049090	1676.00	201912
90049090	1215615.00	201912
90049090	81357.00	201912
90049090	7992.00	201912
90049090	11730.00	201912
90049090	53919.00	201912
90049090	5354.00	201912
90049090	3526845.00	201912
90049090	5903.00	201912
90049090	2075.00	201912
90049090	53455.00	201912
90049090	1122.00	201912
90049090	9116.00	201912
90049090	585.00	201912
90049090	1257.00	201912
90049090	1553.00	201912
90049090	108013.00	201912
90049090	3162.00	201912
90049090	33826.00	201912
90049090	46713.00	201912
90049090	16926.00	201912
90049090	6062.00	201912
90049090	18839.00	201912
90049090	169980.00	201912
90049090	20361.00	201912
90049090	19784.00	201912
90049090	214384.00	201912
90049090	10046.00	201912
90049090	9501.00	201912
90049090	10615.00	201912
90049090	4189668.00	201912
90049090	8169.00	201912
90049090	26153.00	201912
90049090	2550.00	201912
90049090	53191.00	201912
90049090	198.00	201912
90049090	136528.00	201912
90049090	38735.00	201912
90049090	216.00	201912
90049090	85197.00	201912
90049090	257.00	201912
90049090	1000.00	201912
90049090	11249.00	201912
90049090	4619831.00	201912
90049090	1714834.00	201912
90049090	21479021.00	201912
90049090	15565328.00	201912
90049090	12483753.00	201912
90049090	696662.00	201912
90049090	14987308.00	201912
90049090	19993.00	201912
90049090	16548004.00	201912
90049090	3792370.00	201912
90049090	164871.00	201912
90049090	6202781.00	201912
90049090	15889.00	201912
90049090	260660.00	201912
90049090	193993.00	201912
90049090	587351.00	201912
90049090	1137029.00	201912
90049090	97980.00	201912
90049090	2529452.00	201912
90049090	4911102.00	201912
90049090	871149.00	201912
90049090	5253763.00	201912
90049090	500958.00	201912
90049090	27217.00	201912
90049090	155305.00	201912
90049090	354034.00	201912
90049090	5329.00	201912
90049090	10517.00	201912
90049090	244303.00	201912
90049090	542088.00	201912
90049090	35.00	201912
90049090	6880545.00	201912
90049090	1893621.00	201912
90049090	2725918.00	201912
90049090	574406.00	201912
90049090	1118668.00	201912
90049090	20020.00	201912
90049090	37.00	201912
90049090	105217.00	201912
90049090	72150.00	201912
90049090	602236.00	201912
90049090	38.00	201912
90049090	1747.00	201912
90049090	2394.00	201912
90049090	3396518.00	201912
90049090	1955114.00	201912
90049090	1974616.00	201912
90049090	37480.00	201912
90049090	1244498.00	201912
90049090	220186.00	201912
90049090	535376.00	201912
90049090	28.00	201912
90049090	17676.00	201912
90049090	446476.00	201912
90049090	17296.00	201912
90049090	70200.00	201912
90049090	9302.00	201912
90049090	66.00	201912
90049090	7877348.00	201912
90049090	1298.00	201912
90049090	2332817.00	201912
90049090	71404.00	201912
90049090	2752967.00	201912
90049090	6370.00	201912
90049090	34772.00	201912
90049090	1513.00	201912
90049090	10672.00	201912
90049090	939807.00	201912
90049090	485246.00	201912
90049090	14749663.00	201912
90049090	159178154.00	201912
90049090	8859528.00	201912
90049090	48034.00	201912
90049090	841.00	201912
90049090	890861.00	201912
90049090	73983.00	201912
90049090	764.00	201912
90049090	40799.00	201912
38220090	259318.00	201911
38220090	48416.00	201911
38220090	8586.00	201911
38220090	269332.00	201911
38220090	91650.00	201911
38220090	21436.00	201911
38220090	2783879.00	201911
38220090	4870718.00	201911
38220090	1432536.00	201911
38220090	3375991.00	201911
38220090	208863.00	201911
38220090	86657.00	201911
38220090	15712502.00	201911
38220090	130152.00	201911
38220090	2876.00	201911
38220090	95183.00	201911
38220090	237813.00	201911
38220090	24625.00	201911
38220090	757150.00	201911
38220090	6872.00	201911
38220090	335847.00	201911
38220090	156022.00	201911
38220090	1920150.00	201911
38220090	1917822.00	201911
38220090	33539.00	201911
38220090	18516.00	201911
38220090	1243581.00	201911
38220090	4551546.00	201911
38220090	1861400.00	201911
38220090	3588189.00	201911
38220090	5514747.00	201911
38220090	374408.00	201911
38220090	264921.00	201911
38220090	4043737.00	201911
38220090	781679.00	201911
38220090	557916.00	201911
38220090	31078.00	201911
38220090	95714.00	201911
38220090	295887.00	201911
38220090	82590.00	201911
38220090	45030.00	201911
38220090	1415.00	201911
38220090	11390.00	201911
38220090	77793.00	201911
38220090	5042.00	201911
38220090	45624.00	201911
38220090	241120.00	201911
38220090	4951.00	201911
38220090	16562.00	201911
38220090	294648.00	201911
38220090	36649.00	201911
38220090	204289.00	201911
38220090	6721.00	201911
38220090	539425.00	201911
38220090	42784.00	201911
38220090	20619.00	201911
38220090	1627.00	201911
38220090	125537.00	201911
38220090	34253.00	201911
38220090	34666.00	201911
38220090	1495.00	201911
38220090	410860.00	201911
38220090	22681.00	201911
38220090	2404.00	201911
38220090	28452.00	201911
38220090	41188.00	201911
38220090	28357.00	201911
38220090	21802.00	201911
38220090	135040.00	201911
38220090	23977.00	201911
38220090	39169.00	201911
38220090	11217.00	201911
38220090	11453.00	201911
38220090	72621.00	201911
38220090	70017.00	201911
38220090	348176.00	201911
38220090	57436.00	201911
38220090	1632218.00	201911
38220090	4605556.00	201911
38220090	953130.00	201911
38220090	129011.00	201911
38220090	1447809.00	201911
38220090	5646.00	201911
38220090	1043564.00	201911
38220090	71455.00	201911
38220090	2688.00	201911
38220090	1112431.00	201911
38220090	355122.00	201911
38220090	275472.00	201911
38220090	165769.00	201911
38220090	94598.00	201911
38220090	538200.00	201911
38220090	117458.00	201911
38220090	199737.00	201911
38220090	228767.00	201911
38220090	1134.00	201911
38220090	400539.00	201911
38220090	37023.00	201911
38220090	21846.00	201911
38220090	8840.00	201911
38220090	23153.00	201911
38220090	81400.00	201911
38220090	40514.00	201911
38220090	1586190.00	201911
38220090	155686.00	201911
38220090	2529.00	201911
38220090	53.00	201911
38220090	211447.00	201911
38220090	90525.00	201911
38220090	27612.00	201911
38220090	539091.00	201911
38220090	174651.00	201911
38220090	401791.00	201911
38220090	703901.00	201911
38220090	1087376.00	201911
38220090	20157.00	201911
38220090	223700.00	201911
38220090	673123.00	201911
38220090	3091.00	201911
38220090	7018.00	201911
38220090	317668.00	201911
38220090	269050.00	201911
38220090	25050.00	201911
38220090	154344.00	201911
38220090	48.00	201911
38220090	60256.00	201911
38220090	5893.00	201911
38220090	21.00	201911
38220090	40257.00	201911
38220090	628791.00	201911
38220090	24493061.00	201911
38220090	471673.00	201911
38220090	2910.00	201911
38220090	12758.00	201911
38220090	3367.00	201911
38220090	548.00	201911
38220090	423656.00	201912
38220090	154562.00	201912
38220090	84639.00	201912
38220090	1434.00	201912
38220090	2551300.00	201912
38220090	3611797.00	201912
38220090	1579257.00	201912
38220090	1672647.00	201912
38220090	151069.00	201912
38220090	66646.00	201912
38220090	15724545.00	201912
38220090	90255.00	201912
38220090	136932.00	201912
38220090	10766.00	201912
38220090	66942.00	201912
38220090	9949.00	201912
38220090	515390.00	201912
38220090	109003.00	201912
38220090	43183.00	201912
38220090	328529.00	201912
38220090	426943.00	201912
38220090	1540295.00	201912
38220090	47205.00	201912
38220090	222385.00	201912
38220090	528262.00	201912
38220090	6392862.00	201912
38220090	111808.00	201912
38220090	2811555.00	201912
38220090	2125841.00	201912
38220090	54935.00	201912
38220090	91200.00	201912
38220090	2814823.00	201912
38220090	916252.00	201912
38220090	285686.00	201912
38220090	64468.00	201912
38220090	33391.00	201912
38220090	99824.00	201912
38220090	939383.00	201912
38220090	11864.00	201912
38220090	351.00	201912
38220090	218111.00	201912
38220090	106463.00	201912
38220090	15103.00	201912
38220090	48983.00	201912
38220090	736186.00	201912
38220090	257919.00	201912
38220090	48307.00	201912
38220090	1982.00	201912
38220090	138364.00	201912
38220090	1402.00	201912
38220090	109443.00	201912
38220090	532.00	201912
38220090	19356.00	201912
38220090	5903.00	201912
38220090	454218.00	201912
38220090	7836.00	201912
38220090	140.00	201912
38220090	238083.00	201912
38220090	67379.00	201912
38220090	51097.00	201912
38220090	72710.00	201912
38220090	168573.00	201912
38220090	834608.00	201912
38220090	410190.00	201912
38220090	4750.00	201912
38220090	93402.00	201912
38220090	49020.00	201912
38220090	75097.00	201912
38220090	313.00	201912
38220090	4658.00	201912
38220090	236549.00	201912
38220090	169790.00	201912
38220090	11241.00	201912
38220090	1393057.00	201912
38220090	2587972.00	201912
38220090	1803954.00	201912
38220090	72555.00	201912
38220090	443246.00	201912
38220090	5575229.00	201912
38220090	33545.00	201912
38220090	5776.00	201912
38220090	789455.00	201912
38220090	265165.00	201912
38220090	241837.00	201912
38220090	701.00	201912
38220090	99725.00	201912
38220090	56156.00	201912
38220090	389760.00	201912
38220090	115683.00	201912
38220090	299216.00	201912
38220090	241693.00	201912
38220090	85318.00	201912
38220090	3366.00	201912
38220090	1364.00	201912
38220090	3471.00	201912
38220090	148096.00	201912
38220090	141518.00	201912
38220090	733858.00	201912
38220090	256023.00	201912
38220090	18852.00	201912
38220090	29809.00	201912
38220090	366738.00	201912
38220090	221052.00	201912
38220090	23069.00	201912
38220090	148919.00	201912
38220090	607962.00	201912
38220090	49.00	201912
38220090	14201.00	201912
38220090	1127811.00	201912
38220090	481480.00	201912
38220090	568074.00	201912
38220090	707.00	201912
38220090	3991.00	201912
38220090	211671.00	201912
38220090	142269.00	201912
38220090	315411.00	201912
38220090	55062.00	201912
38220090	51444.00	201912
38220090	54262.00	201912
38220090	300035.00	201912
38220090	106616.00	201912
38220090	28164.00	201912
38220090	1042314.00	201912
38220090	17319.00	201912
38220090	2830.00	201912
38220090	13176.00	201912
38220090	5257545.00	201912
38220090	796821.00	201912
38220090	26344926.00	201912
38220090	485682.00	201912
38220090	6644.00	201912
38220090	81164.00	201912
38220090	3822.00	201912
38089400	200073.00	201911
38089400	18394.00	201911
38089400	33958.00	201911
38089400	8982087.00	201911
38089400	3234530.00	201911
38089400	2111253.00	201911
38089400	140247.00	201911
38089400	552.00	201911
38089400	92876.00	201911
38089400	1782973.00	201911
38089400	63903.00	201911
38089400	16.00	201911
38089400	109734.00	201911
38089400	187173.00	201911
38089400	304443.00	201911
38089400	2971.00	201911
38089400	108024.00	201911
38089400	132807.00	201911
38089400	1540769.00	201911
38089400	200163.00	201911
38089400	11460.00	201911
38089400	2142276.00	201911
38089400	1807140.00	201911
38089400	492.00	201911
38089400	2139476.00	201911
38089400	440973.00	201911
38089400	432976.00	201911
38089400	1569760.00	201911
38089400	2613027.00	201911
38089400	166890.00	201911
38089400	7639.00	201911
38089400	18960.00	201911
38089400	354367.00	201911
38089400	1406997.00	201911
38089400	238070.00	201911
38089400	410.00	201911
38089400	1442361.00	201911
38089400	1296931.00	201911
38089400	588679.00	201911
38089400	498250.00	201911
38089400	4729274.00	201911
38089400	520388.00	201911
38089400	14857.00	201911
38089400	18040.00	201911
38089400	101327.00	201911
38089400	19738.00	201911
38089400	2047.00	201911
38089400	1840052.00	201911
38089400	715157.00	201911
38089400	136597.00	201911
38089400	68436.00	201911
38089400	263537.00	201911
38089400	493135.00	201911
38089400	140976.00	201911
38089400	216075.00	201911
38089400	60651.00	201911
38089400	1164477.00	201911
38089400	13080471.00	201911
38089400	4293421.00	201911
38089400	190137.00	201911
38089400	546.00	201911
38089400	31399.00	201911
38089400	142594.00	201911
38089400	1910.00	201911
84192000	55114.00	201911
84192000	531251.00	201911
84192000	99422.00	201911
84192000	85618.00	201911
84192000	627191.00	201911
84192000	674577.00	201911
84192000	2932334.00	201911
84192000	254447.00	201911
84192000	21790.00	201911
84192000	9480.00	201911
84192000	4286.00	201911
84192000	8702.00	201911
84192000	3322.00	201911
84192000	20866.00	201911
84192000	1814728.00	201911
84192000	57.00	201911
84192000	47872.00	201911
84192000	63884.00	201911
84192000	21258.00	201911
84192000	185372.00	201911
84192000	862138.00	201911
84192000	589827.00	201911
84192000	3469956.00	201911
84192000	623154.00	201911
84192000	4420153.00	201911
84192000	26261.00	201911
84192000	238819.00	201911
84192000	2341085.00	201911
84192000	150033.00	201911
84192000	2838024.00	201911
84192000	193562.00	201911
84192000	35364.00	201911
84192000	89117.00	201911
84192000	114609.00	201911
84192000	1131873.00	201911
84192000	737221.00	201911
84192000	191014.00	201911
84192000	6339.00	201911
84192000	81377.00	201911
84192000	126381.00	201911
84192000	7188.00	201911
84192000	10272057.00	201911
84192000	4816.00	201911
84192000	58604.00	201911
84192000	77462.00	201911
84192000	38442.00	201911
84192000	256163.00	201911
84192000	81491.00	201911
84192000	50817.00	201911
84192000	6153.00	201911
84192000	54500.00	201911
84192000	1029.00	201911
84192000	573034.00	201911
84192000	1312826.00	201911
84192000	567368.00	201911
84192000	86775.00	201911
84192000	2883.00	201911
84192000	343118.00	201911
84192000	563095.00	201911
84192000	6507.00	201911
84192000	496991.00	201911
84192000	108241.00	201911
84192000	68270.00	201911
84192000	42306.00	201911
84192000	126413.00	201911
84192000	55719.00	201911
84192000	12508.00	201911
84192000	1077230.00	201911
84192000	1856501.00	201911
84192000	2726695.00	201911
84192000	713035.00	201911
84192000	6464.00	201911
84192000	1086174.00	201911
84192000	296811.00	201911
84192000	125218.00	201911
84192000	702588.00	201911
84192000	68553.00	201911
84192000	396617.00	201911
84192000	7181.00	201911
84192000	11375.00	201911
84192000	1658301.00	201911
84192000	792224.00	201911
84192000	102706.00	201911
84192000	21312.00	201911
84192000	299763.00	201911
84192000	25462.00	201911
84192000	192046.00	201911
84192000	117015.00	201911
84192000	41911.00	201911
84192000	143710.00	201911
84192000	116586.00	201911
84192000	8407313.00	201911
84192000	606293.00	201911
84192000	22426.00	201911
84192000	26884.00	201911
84192000	145653.00	201911
84192000	681475.00	201911
84192000	601.00	201911
84192000	106298.00	201911
84192000	945683.00	201911
84192000	67636.00	201911
84192000	248069.00	201911
84192000	304350.00	201911
84192000	2264.00	201911
84192000	65531.00	201911
84192000	189981.00	201911
84192000	1096822.00	201911
84192000	13866.00	201911
84192000	76462.00	201911
84192000	720261.00	201911
84192000	117762.00	201911
84192000	14857.00	201911
84192000	14574.00	201911
84192000	2345300.00	201911
84192000	679828.00	201911
84192000	4303315.00	201911
84192000	798744.00	201911
84192000	1132.00	201911
84192000	16813.00	201911
38089400	87179.00	201912
38089400	6381.00	201912
38089400	127358.00	201912
38089400	61156.00	201912
38089400	10612284.00	201912
38089400	2879989.00	201912
38089400	4906932.00	201912
38089400	42133.00	201912
38089400	1544232.00	201912
38089400	49532.00	201912
38089400	321105.00	201912
38089400	1662342.00	201912
38089400	35455.00	201912
38089400	44000.00	201912
38089400	22759.00	201912
38089400	347179.00	201912
38089400	4779319.00	201912
38089400	48464.00	201912
38089400	2206452.00	201912
38089400	1620738.00	201912
38089400	30210.00	201912
38089400	1870170.00	201912
38089400	669752.00	201912
38089400	675446.00	201912
38089400	3034176.00	201912
38089400	3863186.00	201912
38089400	1310.00	201912
38089400	294580.00	201912
38089400	7573.00	201912
38089400	44591.00	201912
38089400	140785.00	201912
38089400	1780.00	201912
38089400	318004.00	201912
38089400	1214347.00	201912
38089400	489516.00	201912
38089400	1052.00	201912
38089400	45508.00	201912
38089400	3099.00	201912
38089400	2114848.00	201912
38089400	756794.00	201912
38089400	1220448.00	201912
38089400	987783.00	201912
38089400	7268823.00	201912
38089400	1522040.00	201912
38089400	28864.00	201912
38089400	5643.00	201912
38089400	17.00	201912
38089400	218947.00	201912
38089400	9443.00	201912
38089400	5540.00	201912
38089400	1019650.00	201912
38089400	499551.00	201912
38089400	89200.00	201912
38089400	3136272.00	201912
38089400	1221368.00	201912
38089400	275464.00	201912
38089400	222782.00	201912
38089400	271427.00	201912
38089400	24974.00	201912
38089400	1288.00	201912
38089400	628748.00	201912
38089400	18.00	201912
38089400	142836.00	201912
38089400	326095.00	201912
38089400	326.00	201912
38089400	2233211.00	201912
38089400	15313519.00	201912
38089400	5521066.00	201912
38089400	15460.00	201912
38089400	101070.00	201912
84192000	21035.00	201912
84192000	123626.00	201912
84192000	478430.00	201912
84192000	473581.00	201912
84192000	300471.00	201912
84192000	2273522.00	201912
84192000	3514133.00	201912
84192000	240400.00	201912
84192000	239902.00	201912
84192000	47317.00	201912
84192000	10671.00	201912
84192000	102653.00	201912
84192000	9684.00	201912
84192000	31401.00	201912
84192000	671710.00	201912
84192000	152088.00	201912
84192000	84142.00	201912
84192000	212826.00	201912
84192000	1348367.00	201912
84192000	6989.00	201912
84192000	711107.00	201912
84192000	316603.00	201912
84192000	928722.00	201912
84192000	634658.00	201912
84192000	2531270.00	201912
84192000	731185.00	201912
84192000	1162160.00	201912
84192000	693318.00	201912
84192000	763218.00	201912
84192000	195033.00	201912
84192000	141269.00	201912
84192000	542245.00	201912
84192000	1088474.00	201912
84192000	404910.00	201912
84192000	71030.00	201912
84192000	2466346.00	201912
84192000	1739258.00	201912
84192000	63672.00	201912
84192000	81428.00	201912
84192000	75645.00	201912
84192000	4271.00	201912
84192000	653687.00	201912
84192000	211234.00	201912
84192000	7931.00	201912
84192000	9802.00	201912
84192000	42071.00	201912
84192000	397839.00	201912
84192000	6283.00	201912
84192000	72923.00	201912
84192000	11744.00	201912
84192000	8975.00	201912
84192000	411718.00	201912
84192000	221394.00	201912
84192000	97773.00	201912
84192000	309327.00	201912
84192000	24600.00	201912
84192000	51781.00	201912
84192000	317984.00	201912
84192000	328490.00	201912
84192000	875050.00	201912
84192000	278073.00	201912
84192000	20481.00	201912
84192000	53031.00	201912
84192000	73499.00	201912
84192000	1461568.00	201912
84192000	983731.00	201912
84192000	909420.00	201912
84192000	1063544.00	201912
84192000	4252.00	201912
84192000	918716.00	201912
84192000	61645.00	201912
84192000	424664.00	201912
84192000	1403196.00	201912
84192000	5766.00	201912
84192000	72927.00	201912
84192000	160013.00	201912
84192000	98301.00	201912
84192000	219540.00	201912
84192000	1136688.00	201912
84192000	715172.00	201912
84192000	73574.00	201912
[truncated: 47,000 more rows]
