# Supplementary material for: Research on optimization of emergency supplies customs clearance strategy from the perspective of public health security based on Chinese trade data
Source: Front Public Health. 2025 Jan 24;13:1520705. doi: 10.3389/fpubh.2025.1520705 (PMC11802811; doi:10.3389/fpubh.2025.1520705)
Supplement: Supplementary file 2 [file Data_Sheet_2.ZIP › Paper Code-Part2/2-Export/TR-TF-TV-Transform(Ex).csv]

TR	TF	TV
-0.699355063	0.699355063	0.328418467
0.93976393	-0.93976393	0.486958619
0.064961734	-0.064961734	-0.303138034
-0.611067644	0.611067644	-0.306396942
-0.107577107	0.107577107	-0.13031903
1.217238675	-1.217238675	-0.47937616
-0.759390508	0.759390508	-0.164439172
-0.9854063	0.9854063	0.320989492
-1.587274246	1.587274246	3.684751614
1.03763684	-1.03763684	-0.385305912
-0.409772329	0.409772329	-0.475213448
1.301994597	-1.301994597	-0.493589054
0.206221604	-0.206221604	-0.44856243
-1.251782055	1.251782055	-0.32113159
1.311075589	-1.311075589	-0.494626375
1.254067141	-1.254067141	-0.489142971
-0.921334859	0.921334859	-0.329877075
