# Supplementary material for: Research on optimization of emergency supplies customs clearance strategy from the perspective of public health security based on Chinese trade data
Source: Front Public Health. 2025 Jan 24;13:1520705. doi: 10.3389/fpubh.2025.1520705 (PMC11802811; doi:10.3389/fpubh.2025.1520705)
Supplement: Supplementary file 2 [file Data_Sheet_2.ZIP › Paper Code-Part2/2-Export/TR-TF-TV-Materiel_mean(Ex).csv]

Àà±ð	Êý¾Ý±àÂë	TR-×î½üÃ³Ò×Ê±¼ä¼ä¸ô	TF-³ö¿ÚÃ³Ò×ÆµÂÊ	TV-³ö¿ÚÃ³Ò×¶î¶È
0	65014708.75	18331.125	1064.875	17850602528
1	59703179	14899.22222	4496.777778	82329210268
