# Supplementary material for: Research on optimization of emergency supplies customs clearance strategy from the perspective of public health security based on Chinese trade data
Source: Front Public Health. 2025 Jan 24;13:1520705. doi: 10.3389/fpubh.2025.1520705 (PMC11802811; doi:10.3389/fpubh.2025.1520705)
Supplement: Supplementary file 2 [file Data_Sheet_2.ZIP › Paper Code-Part2/2-Export/TR-TF-TV-Materiel(Ex).csv]

	Êý¾Ý±àÂë	TR-×î½üÃ³Ò×Ê±¼ä¼ä¸ô	TF-³ö¿ÚÃ³Ò×ÆµÂÊ	TV-³ö¿ÚÃ³Ò×¶î¶È	Àà±ð
0	30021500	15128	4268	86391373043	1
1	30022000	18377	1019	1.03E+11	0
2	38089400	16643	2753	20229670914	0
3	38220090	15303	4093	19888268452	1
4	39262011	16301	3095	38334146840	1
5	40151200	18927	469	1767008547	0
6	40151900	15009	4387	34759729184	1
7	62101030	14561	4835	85613115548	1
8	63079000	13368	6028	4.38E+11	1
9	63079010	18571	825	11621784341	0
10	84192000	15702	3694	2203093285	1
11	84196011	19095	301	278069341	0
12	84196019	16923	2473	4995047320	0
13	90049090	14033	5363	18344670438	1
14	90192010	19113	283	169399877	0
15	90192020	19000	396	743839887	0
16	90251990	14688	4708	17428495621	1
