# Supplementary material for: Research on optimization of emergency supplies customs clearance strategy from the perspective of public health security based on Chinese trade data
Source: Front Public Health. 2025 Jan 24;13:1520705. doi: 10.3389/fpubh.2025.1520705 (PMC11802811; doi:10.3389/fpubh.2025.1520705)
Supplement: Supplementary file 2 [file Data_Sheet_2.ZIP › Paper Code-Part2/2-Export/TR-TF-TV(Ex).csv]

Êý¾Ý±àÂë	³ö¿ÚÃ³Ò×ÆµÂÊ	×î½üÃ³Ò×Ê±¼ä¼ä¸ô	³ö¿ÚÃ³Ò×¶î¶È
30021500	4268	15128	86391373043
30022000	1019	18377	1.03E+11
38089400	2753	16643	20229670914
38220090	4093	15303	19888268452
39262011	3095	16301	38334146840
40151200	469	18927	1767008547
40151900	4387	15009	34759729184
62101030	4835	14561	85613115548
63079000	6028	13368	4.38E+11
63079010	825	18571	11621784341
84192000	3694	15702	2203093285
84196011	301	19095	278069341
84196019	2473	16923	4995047320
90049090	5363	14033	18344670438
90192010	283	19113	169399877
90192020	396	19000	743839887
90251990	4708	14688	17428495621
