# Supplementary material for: Research on optimization of emergency supplies customs clearance strategy from the perspective of public health security based on Chinese trade data
Source: Front Public Health. 2025 Jan 24;13:1520705. doi: 10.3389/fpubh.2025.1520705 (PMC11802811; doi:10.3389/fpubh.2025.1520705)
Supplement: Supplementary file 2 [file Data_Sheet_2.ZIP › Paper Code-Part2/2-Export/KMeans-type(Ex).csv]

	TR	TF	TV	聚类类别
0	-0.699355063	0.699355063	0.328418467	1
1	0.93976393	-0.93976393	0.486958619	0
2	0.064961734	-0.064961734	-0.303138034	0
3	-0.611067644	0.611067644	-0.306396942	1
4	-0.107577107	0.107577107	-0.13031903	1
5	1.217238675	-1.217238675	-0.47937616	0
6	-0.759390508	0.759390508	-0.164439172	1
7	-0.9854063	0.9854063	0.320989492	1
8	-1.587274246	1.587274246	3.684751614	1
9	1.03763684	-1.03763684	-0.385305912	0
10	-0.409772329	0.409772329	-0.475213448	1
11	1.301994597	-1.301994597	-0.493589054	0
12	0.206221604	-0.206221604	-0.44856243	0
13	-1.251782055	1.251782055	-0.32113159	1
14	1.311075589	-1.311075589	-0.494626375	0
15	1.254067141	-1.254067141	-0.489142971	0
16	-0.921334859	0.921334859	-0.329877075	1
