# Supplementary material for: Research on optimization of emergency supplies customs clearance strategy from the perspective of public health security based on Chinese trade data
Source: Front Public Health. 2025 Jan 24;13:1520705. doi: 10.3389/fpubh.2025.1520705 (PMC11802811; doi:10.3389/fpubh.2025.1520705)
Supplement: Supplementary file 2 [file Data_Sheet_2.ZIP › Paper Code-Part2/2-Export/2022/2022∩╝ê1-5∩╝ë-σê╢μ░oμ£║-σç║σÅú.csv]

Êý¾ÝÄêÔÂ	ÉÌÆ·±àÂë	ÉÌÆ·Ãû³Æ	Ã³Ò×»ï°é±àÂë	Ã³Ò×»ï°éÃû³Æ	Ã³Ò×·½Ê½±àÂë	Ã³Ò×·½Ê½Ãû³Æ	µÚÒ»ÊýÁ¿	µÚÒ»¼ÆÁ¿µ¥Î»	µÚ¶þÊýÁ¿	µÚ¶þ¼ÆÁ¿µ¥Î»	ÈËÃñ±Ò
202201	84196011	ÖÆÑõÁ¿¡Ý15000Á¢·½Ã×/Ð¡Ê±µÄÖÆÑõ»ú	106	Ãåµé	10	Ò»°ãÃ³Ò×	93	Ì¨	2500	Ç§¿Ë	213,900
202201	84196011	ÖÆÑõÁ¿¡Ý15000Á¢·½Ã×/Ð¡Ê±µÄÖÆÑõ»ú	111	Ó¡¶È	10	Ò»°ãÃ³Ò×	1	Ì¨	612283	Ç§¿Ë	36,257,819
202201	84196011	ÖÆÑõÁ¿¡Ý15000Á¢·½Ã×/Ð¡Ê±µÄÖÆÑõ»ú	133	º«¹ú	10	Ò»°ãÃ³Ò×	1	Ì¨	20	Ç§¿Ë	1,786
202201	84196011	ÖÆÑõÁ¿¡Ý15000Á¢·½Ã×/Ð¡Ê±µÄÖÆÑõ»ú	141	Ô½ÄÏ	10	Ò»°ãÃ³Ò×	1	Ì¨	20	Ç§¿Ë	2,230
202201	84196011	ÖÆÑõÁ¿¡Ý15000Á¢·½Ã×/Ð¡Ê±µÄÖÆÑõ»ú	217	°£Èû¶í±ÈÑÇ	10	Ò»°ãÃ³Ò×	1	Ì¨	1400	Ç§¿Ë	394,280
202201	84196011	ÖÆÑõÁ¿¡Ý15000Á¢·½Ã×/Ð¡Ê±µÄÖÆÑõ»ú	233	ÄªÉ£±È¿Ë	10	Ò»°ãÃ³Ò×	1	Ì¨	4100	Ç§¿Ë	318,580
202201	84196011	ÖÆÑõÁ¿¡Ý15000Á¢·½Ã×/Ð¡Ê±µÄÖÆÑõ»ú	601	°Ä´óÀûÑÇ	10	Ò»°ãÃ³Ò×	1	Ì¨	24	Ç§¿Ë	8,888
202201	84196011	ÖÆÑõÁ¿¡Ý15000Á¢·½Ã×/Ð¡Ê±µÄÖÆÑõ»ú	603	ì³¼Ã	10	Ò»°ãÃ³Ò×	2	Ì¨	57	Ç§¿Ë	17,940
202201	84196019	ÆäËûÖÆÑõ»ú	103	ÃÏ¼ÓÀ­¹ú	10	Ò»°ãÃ³Ò×	273	Ì¨	2046	Ç§¿Ë	365,284
202201	84196019	ÆäËûÖÆÑõ»ú	106	Ãåµé	10	Ò»°ãÃ³Ò×	12	Ì¨	33484	Ç§¿Ë	2,557,413
202201	84196019	ÆäËûÖÆÑõ»ú	106	Ãåµé	12	ÆäËû¾èÔùÎï×Ê	54	Ì¨	1447	Ç§¿Ë	101,520
202201	84196019	ÆäËûÖÆÑõ»ú	107	¼íÆÒÕ¯	10	Ò»°ãÃ³Ò×	1	Ì¨	6610	Ç§¿Ë	271,723
202201	84196019	ÆäËûÖÆÑõ»ú	108	ÈûÆÖÂ·Ë¹	10	Ò»°ãÃ³Ò×	4	Ì¨	13	Ç§¿Ë	22,931
202201	84196019	ÆäËûÖÆÑõ»ú	110	ÖÐ¹úÏã¸Û	10	Ò»°ãÃ³Ò×	20	Ì¨	383	Ç§¿Ë	64,709
202201	84196019	ÆäËûÖÆÑõ»ú	111	Ó¡¶È	10	Ò»°ãÃ³Ò×	1376	Ì¨	301727	Ç§¿Ë	18,218,066
202201	84196019	ÆäËûÖÆÑõ»ú	112	Ó¡¶ÈÄáÎ÷ÑÇ	10	Ò»°ãÃ³Ò×	6	Ì¨	7521	Ç§¿Ë	731,993
202201	84196019	ÆäËûÖÆÑõ»ú	115	ÒÔÉ«ÁÐ	10	Ò»°ãÃ³Ò×	113	Ì¨	561	Ç§¿Ë	595,869
202201	84196019	ÆäËûÖÆÑõ»ú	116	ÈÕ±¾	10	Ò»°ãÃ³Ò×	351	Ì¨	3608	Ç§¿Ë	664,219
202201	84196019	ÆäËûÖÆÑõ»ú	119	ÀÏÎÎ	10	Ò»°ãÃ³Ò×	30	Ì¨	530	Ç§¿Ë	40,141
202201	84196019	ÆäËûÖÆÑõ»ú	120	Àè°ÍÄÛ	10	Ò»°ãÃ³Ò×	43	Ì¨	5385	Ç§¿Ë	379,042
202201	84196019	ÆäËûÖÆÑõ»ú	122	ÂíÀ´Î÷ÑÇ	10	Ò»°ãÃ³Ò×	30	Ì¨	5	Ç§¿Ë	5,201
202201	84196019	ÆäËûÖÆÑõ»ú	125	Äá²´¶ûÁª°îÃñÖ÷¹²ºÍ¹ú	10	Ò»°ãÃ³Ò×	38	Ì¨	7598	Ç§¿Ë	902,855
202201	84196019	ÆäËûÖÆÑõ»ú	126	°¢Âü	10	Ò»°ãÃ³Ò×	1	Ì¨	3490	Ç§¿Ë	241,258
202201	84196019	ÆäËûÖÆÑõ»ú	127	°Í»ùË¹Ì¹	10	Ò»°ãÃ³Ò×	1	Ì¨	2590	Ç§¿Ë	215,697
202201	84196019	ÆäËûÖÆÑõ»ú	129	·ÆÂÉ±ö	10	Ò»°ãÃ³Ò×	154	Ì¨	20037	Ç§¿Ë	1,242,628
202201	84196019	ÆäËûÖÆÑõ»ú	130	¿¨Ëþ¶û	10	Ò»°ãÃ³Ò×	4	Ì¨	80	Ç§¿Ë	9,308
202201	84196019	ÆäËûÖÆÑõ»ú	131	É³ÌØ°¢À­²®	10	Ò»°ãÃ³Ò×	1	Ì¨	8	Ç§¿Ë	1,649
202201	84196019	ÆäËûÖÆÑõ»ú	132	ÐÂ¼ÓÆÂ	10	Ò»°ãÃ³Ò×	12	Ì¨	267	Ç§¿Ë	18,420
202201	84196019	ÆäËûÖÆÑõ»ú	133	º«¹ú	10	Ò»°ãÃ³Ò×	32	Ì¨	287	Ç§¿Ë	31,857
202201	84196019	ÆäËûÖÆÑõ»ú	134	Ë¹ÀïÀ¼¿¨	10	Ò»°ãÃ³Ò×	1	Ì¨	25	Ç§¿Ë	2,416
202201	84196019	ÆäËûÖÆÑõ»ú	136	Ì©¹ú	10	Ò»°ãÃ³Ò×	3	Ì¨	66	Ç§¿Ë	47,787
202201	84196019	ÆäËûÖÆÑõ»ú	137	ÍÁ¶úÆä	10	Ò»°ãÃ³Ò×	131	Ì¨	11635	Ç§¿Ë	252,755
202201	84196019	ÆäËûÖÆÑõ»ú	138	°¢ÁªÇõ	10	Ò»°ãÃ³Ò×	37	Ì¨	571	Ç§¿Ë	200,801
202201	84196019	ÆäËûÖÆÑõ»ú	141	Ô½ÄÏ	10	Ò»°ãÃ³Ò×	36	Ì¨	8915	Ç§¿Ë	522,716
202201	84196019	ÆäËûÖÆÑõ»ú	141	Ô½ÄÏ	12	ÆäËû¾èÔùÎï×Ê	70	Ì¨	1750	Ç§¿Ë	563,500
202201	84196019	ÆäËûÖÆÑõ»ú	147	Ëþ¼ª¿ËË¹Ì¹	10	Ò»°ãÃ³Ò×	1	Ì¨	4450	Ç§¿Ë	247,441
202201	84196019	ÆäËûÖÆÑõ»ú	149	ÎÚ×È±ð¿ËË¹Ì¹	10	Ò»°ãÃ³Ò×	21	Ì¨	4420	Ç§¿Ë	324,952
202201	84196019	ÆäËûÖÆÑõ»ú	201	°¢¶û¼°ÀûÑÇ	10	Ò»°ãÃ³Ò×	415	Ì¨	14137	Ç§¿Ë	1,326,952
202201	84196019	ÆäËûÖÆÑõ»ú	204	²©´ÄÍßÄÉ	10	Ò»°ãÃ³Ò×	50	Ì¨	1450	Ç§¿Ë	181,590
202201	84196019	ÆäËûÖÆÑõ»ú	217	°£Èû¶í±ÈÑÇ	10	Ò»°ãÃ³Ò×	2	Ì¨	15010	Ç§¿Ë	1,085,720
202201	84196019	ÆäËûÖÆÑõ»ú	220	¼ÓÄÉ	10	Ò»°ãÃ³Ò×	415	Ì¨	10210	Ç§¿Ë	1,715,609
202201	84196019	ÆäËûÖÆÑõ»ú	224	¿ÏÄáÑÇ	10	Ò»°ãÃ³Ò×	40	Ì¨	971	Ç§¿Ë	170,758
202201	84196019	ÆäËûÖÆÑõ»ú	225	Àû±ÈÀïÑÇ	10	Ò»°ãÃ³Ò×	60	Ì¨	1920	Ç§¿Ë	180,296
202201	84196019	ÆäËûÖÆÑõ»ú	231	Ã«ÀïÇóË¹	10	Ò»°ãÃ³Ò×	22	Ì¨	574	Ç§¿Ë	57,471
202201	84196019	ÆäËûÖÆÑõ»ú	232	Ä¦Âå¸ç	10	Ò»°ãÃ³Ò×	20	Ì¨	500	Ç§¿Ë	62,426
202201	84196019	ÆäËûÖÆÑõ»ú	233	ÄªÉ£±È¿Ë	10	Ò»°ãÃ³Ò×	1	Ì¨	6689	Ç§¿Ë	83,639
202201	84196019	ÆäËûÖÆÑõ»ú	236	ÄáÈÕÀûÑÇ	10	Ò»°ãÃ³Ò×	177	Ì¨	6580	Ç§¿Ë	487,827
202201	84196019	ÆäËûÖÆÑõ»ú	238	Â¬Íú´ï	10	Ò»°ãÃ³Ò×	2	Ì¨	54	Ç§¿Ë	13,062
202201	84196019	ÆäËûÖÆÑõ»ú	242	ÈûÀ­Àû°º	10	Ò»°ãÃ³Ò×	1	Ì¨	2150	Ç§¿Ë	156,588
202201	84196019	ÆäËûÖÆÑõ»ú	244	ÄÏ·Ç	10	Ò»°ãÃ³Ò×	35	Ì¨	341	Ç§¿Ë	215,458
202201	84196019	ÆäËûÖÆÑõ»ú	247	Ì¹É£ÄáÑÇ	10	Ò»°ãÃ³Ò×	1	Ì¨	9500	Ç§¿Ë	676,411
202201	84196019	ÆäËûÖÆÑõ»ú	249	Í»ÄáË¹	10	Ò»°ãÃ³Ò×	32	Ì¨	896	Ç§¿Ë	118,257
202201	84196019	ÆäËûÖÆÑõ»ú	250	ÎÚ¸É´ï	10	Ò»°ãÃ³Ò×	21	Ì¨	560	Ç§¿Ë	75,337
202201	84196019	ÆäËûÖÆÑõ»ú	251	²¼»ùÄÉ·¨Ë÷	10	Ò»°ãÃ³Ò×	3	Ì¨	89	Ç§¿Ë	12,425
202201	84196019	ÆäËûÖÆÑõ»ú	253	ÔÞ±ÈÑÇ	10	Ò»°ãÃ³Ò×	12	Ì¨	220	Ç§¿Ë	20,714
202201	84196019	ÆäËûÖÆÑõ»ú	254	½ò°Í²¼Î¤	10	Ò»°ãÃ³Ò×	1	Ì¨	17000	Ç§¿Ë	532,029
202201	84196019	ÆäËûÖÆÑõ»ú	260	ÄÏËÕµ¤¹²ºÍ¹ú	10	Ò»°ãÃ³Ò×	2	Ì¨	36	Ç§¿Ë	3,543
202201	84196019	ÆäËûÖÆÑõ»ú	303	Ó¢¹ú	10	Ò»°ãÃ³Ò×	376	Ì¨	2666	Ç§¿Ë	429,904
202201	84196019	ÆäËûÖÆÑõ»ú	304	µÂ¹ú	10	Ò»°ãÃ³Ò×	452	Ì¨	3591	Ç§¿Ë	726,062
202201	84196019	ÆäËûÖÆÑõ»ú	305	·¨¹ú	10	Ò»°ãÃ³Ò×	10	Ì¨	60	Ç§¿Ë	17,076
202201	84196019	ÆäËûÖÆÑõ»ú	307	Òâ´óÀû	10	Ò»°ãÃ³Ò×	96	Ì¨	1217	Ç§¿Ë	146,181
202201	84196019	ÆäËûÖÆÑõ»ú	309	ºÉÀ¼	10	Ò»°ãÃ³Ò×	30	Ì¨	676	Ç§¿Ë	272,499
202201	84196019	ÆäËûÖÆÑõ»ú	310	Ï£À°	10	Ò»°ãÃ³Ò×	62	Ì¨	365	Ç§¿Ë	100,180
202201	84196019	ÆäËûÖÆÑõ»ú	312	Î÷°àÑÀ	10	Ò»°ãÃ³Ò×	83	Ì¨	2022	Ç§¿Ë	188,777
202201	84196019	ÆäËûÖÆÑõ»ú	316	±£¼ÓÀûÑÇ	10	Ò»°ãÃ³Ò×	39	Ì¨	597	Ç§¿Ë	150,273
202201	84196019	ÆäËûÖÆÑõ»ú	321	ÐÙÑÀÀû	10	Ò»°ãÃ³Ò×	468	Ì¨	1954	Ç§¿Ë	296,911
202201	84196019	ÆäËûÖÆÑõ»ú	327	²¨À¼	10	Ò»°ãÃ³Ò×	100	Ì¨	690	Ç§¿Ë	65,788
202201	84196019	ÆäËûÖÆÑõ»ú	328	ÂÞÂíÄáÑÇ	10	Ò»°ãÃ³Ò×	135	Ì¨	1016	Ç§¿Ë	107,755
202201	84196019	ÆäËûÖÆÑõ»ú	331	ÈðÊ¿	10	Ò»°ãÃ³Ò×	1	Ì¨	23	Ç§¿Ë	1,911
202201	84196019	ÆäËûÖÆÑõ»ú	334	°®É³ÄáÑÇ	10	Ò»°ãÃ³Ò×	6	Ì¨	102	Ç§¿Ë	14,757
202201	84196019	ÆäËûÖÆÑõ»ú	337	¸ñÂ³¼ªÑÇ	10	Ò»°ãÃ³Ò×	25	Ì¨	700	Ç§¿Ë	56,547
202201	84196019	ÆäËûÖÆÑõ»ú	338	ÑÇÃÀÄáÑÇ	10	Ò»°ãÃ³Ò×	6	Ì¨	6225	Ç§¿Ë	559,668
202201	84196019	ÆäËûÖÆÑõ»ú	344	¶íÂÞË¹Áª°î	10	Ò»°ãÃ³Ò×	823	Ì¨	59847	Ç§¿Ë	6,200,608
202201	84196019	ÆäËûÖÆÑõ»ú	347	ÎÚ¿ËÀ¼	10	Ò»°ãÃ³Ò×	2	Ì¨	45	Ç§¿Ë	10,513
202201	84196019	ÆäËûÖÆÑõ»ú	350	Ë¹ÂåÎÄÄáÑÇ	10	Ò»°ãÃ³Ò×	5	Ì¨	15	Ç§¿Ë	27,627
202201	84196019	ÆäËûÖÆÑõ»ú	352	½Ý¿Ë	10	Ò»°ãÃ³Ò×	104	Ì¨	790	Ç§¿Ë	140,041
202201	84196019	ÆäËûÖÆÑõ»ú	353	Ë¹Âå·¥¿Ë	10	Ò»°ãÃ³Ò×	70	Ì¨	748	Ç§¿Ë	79,901
202201	84196019	ÆäËûÖÆÑõ»ú	355	²¨ºÚ	10	Ò»°ãÃ³Ò×	2	Ì¨	30	Ç§¿Ë	56,388
202201	84196019	ÆäËûÖÆÑõ»ú	402	°¢¸ùÍ¢	10	Ò»°ãÃ³Ò×	30	Ì¨	17855	Ç§¿Ë	1,099,739
202201	84196019	ÆäËûÖÆÑõ»ú	408	¶àÃñ×å²£ÀûÎ¬ÑÇ¹ú	10	Ò»°ãÃ³Ò×	459	Ì¨	13664	Ç§¿Ë	1,739,854
202201	84196019	ÆäËûÖÆÑõ»ú	412	ÖÇÀû	10	Ò»°ãÃ³Ò×	125	Ì¨	1203	Ç§¿Ë	146,067
202201	84196019	ÆäËûÖÆÑõ»ú	416	¹Å°Í	10	Ò»°ãÃ³Ò×	10	Ì¨	70300	Ç§¿Ë	8,254,324
202201	84196019	ÆäËûÖÆÑõ»ú	423	Î£µØÂíÀ­	10	Ò»°ãÃ³Ò×	22	Ì¨	339	Ç§¿Ë	41,099
202201	84196019	ÆäËûÖÆÑõ»ú	424	¹çÑÇÄÇ	10	Ò»°ãÃ³Ò×	1	Ì¨	3035	Ç§¿Ë	166,935
202201	84196019	ÆäËûÖÆÑõ»ú	429	Ä«Î÷¸ç	10	Ò»°ãÃ³Ò×	180	Ì¨	1530	Ç§¿Ë	205,292
202201	84196019	ÆäËûÖÆÑõ»ú	432	°ÍÄÃÂí	10	Ò»°ãÃ³Ò×	2	Ì¨	44	Ç§¿Ë	5,849
202201	84196019	ÆäËûÖÆÑõ»ú	433	°ÍÀ­¹ç	10	Ò»°ãÃ³Ò×	30	Ì¨	735	Ç§¿Ë	58,873
202201	84196019	ÆäËûÖÆÑõ»ú	434	ÃØÂ³	10	Ò»°ãÃ³Ò×	7	Ì¨	57269	Ç§¿Ë	2,866,327
202201	84196019	ÆäËûÖÆÑõ»ú	442	ÌØÁ¢Äá´ïºÍ¶à°Í¸ç	10	Ò»°ãÃ³Ò×	2	Ì¨	42	Ç§¿Ë	7,009
202201	84196019	ÆäËûÖÆÑõ»ú	501	¼ÓÄÃ´ó	10	Ò»°ãÃ³Ò×	9	Ì¨	202	Ç§¿Ë	27,030
202201	84196019	ÆäËûÖÆÑõ»ú	502	ÃÀ¹ú	10	Ò»°ãÃ³Ò×	6616	Ì¨	48764	Ç§¿Ë	9,217,785
202201	84196019	ÆäËûÖÆÑõ»ú	601	°Ä´óÀûÑÇ	10	Ò»°ãÃ³Ò×	458	Ì¨	4158	Ç§¿Ë	561,417
202201	84196019	ÆäËûÖÆÑõ»ú	609	ÐÂÎ÷À¼	10	Ò»°ãÃ³Ò×	10	Ì¨	285	Ç§¿Ë	23,830
202201	84196019	ÆäËûÖÆÑõ»ú	611	°Í²¼ÑÇÐÂ¼¸ÄÚÑÇ	10	Ò»°ãÃ³Ò×	1	Ì¨	26	Ç§¿Ë	3,377
202202	84196011	ÖÆÑõÁ¿¡Ý15000Á¢·½Ã×/Ð¡Ê±µÄÖÆÑõ»ú	116	ÈÕ±¾	10	Ò»°ãÃ³Ò×	256	Ì¨	1660	Ç§¿Ë	1,119,528
202202	84196011	ÖÆÑõÁ¿¡Ý15000Á¢·½Ã×/Ð¡Ê±µÄÖÆÑõ»ú	129	·ÆÂÉ±ö	10	Ò»°ãÃ³Ò×	126	Ì¨	1865	Ç§¿Ë	20,071
202202	84196019	ÆäËûÖÆÑõ»ú	103	ÃÏ¼ÓÀ­¹ú	10	Ò»°ãÃ³Ò×	62	Ì¨	465	Ç§¿Ë	59,170
202202	84196019	ÆäËûÖÆÑõ»ú	104	²»µ¤	10	Ò»°ãÃ³Ò×	5	Ì¨	103	Ç§¿Ë	8,023
202202	84196019	ÆäËûÖÆÑõ»ú	106	Ãåµé	10	Ò»°ãÃ³Ò×	1	Ì¨	2910	Ç§¿Ë	276,273
202202	84196019	ÆäËûÖÆÑõ»ú	107	¼íÆÒÕ¯	10	Ò»°ãÃ³Ò×	30	Ì¨	518	Ç§¿Ë	46,848
202202	84196019	ÆäËûÖÆÑõ»ú	108	ÈûÆÖÂ·Ë¹	10	Ò»°ãÃ³Ò×	8	Ì¨	93	Ç§¿Ë	32,138
202202	84196019	ÆäËûÖÆÑõ»ú	110	ÖÐ¹úÏã¸Û	10	Ò»°ãÃ³Ò×	2	Ì¨	18	Ç§¿Ë	8,541
202202	84196019	ÆäËûÖÆÑõ»ú	111	Ó¡¶È	10	Ò»°ãÃ³Ò×	328	Ì¨	226409	Ç§¿Ë	10,375,184
202202	84196019	ÆäËûÖÆÑõ»ú	112	Ó¡¶ÈÄáÎ÷ÑÇ	10	Ò»°ãÃ³Ò×	37	Ì¨	10580	Ç§¿Ë	808,988
202202	84196019	ÆäËûÖÆÑõ»ú	113	ÒÁÀÊ	10	Ò»°ãÃ³Ò×	44	Ì¨	875	Ç§¿Ë	44,628
202202	84196019	ÆäËûÖÆÑõ»ú	115	ÒÔÉ«ÁÐ	10	Ò»°ãÃ³Ò×	12	Ì¨	338	Ç§¿Ë	86,211
202202	84196019	ÆäËûÖÆÑõ»ú	116	ÈÕ±¾	10	Ò»°ãÃ³Ò×	188	Ì¨	4655	Ç§¿Ë	458,714
202202	84196019	ÆäËûÖÆÑõ»ú	117	Ô¼µ©	10	Ò»°ãÃ³Ò×	103	Ì¨	1648	Ç§¿Ë	351,107
202202	84196019	ÆäËûÖÆÑõ»ú	120	Àè°ÍÄÛ	10	Ò»°ãÃ³Ò×	1	Ì¨	17	Ç§¿Ë	4,460
202202	84196019	ÆäËûÖÆÑõ»ú	121	ÖÐ¹ú°ÄÃÅ	10	Ò»°ãÃ³Ò×	4	Ì¨	233	Ç§¿Ë	3,817
202202	84196019	ÆäËûÖÆÑõ»ú	122	ÂíÀ´Î÷ÑÇ	10	Ò»°ãÃ³Ò×	27	Ì¨	139	Ç§¿Ë	19,249
202202	84196019	ÆäËûÖÆÑõ»ú	123	Âí¶û´ú·ò	10	Ò»°ãÃ³Ò×	1	Ì¨	5	Ç§¿Ë	1,881
202202	84196019	ÆäËûÖÆÑõ»ú	124	ÃÉ¹Å	10	Ò»°ãÃ³Ò×	75	Ì¨	108457	Ç§¿Ë	6,565,361
202202	84196019	ÆäËûÖÆÑõ»ú	125	Äá²´¶ûÁª°îÃñÖ÷¹²ºÍ¹ú	10	Ò»°ãÃ³Ò×	1	Ì¨	28	Ç§¿Ë	1,941
202202	84196019	ÆäËûÖÆÑõ»ú	127	°Í»ùË¹Ì¹	10	Ò»°ãÃ³Ò×	25	Ì¨	205	Ç§¿Ë	14,464
202202	84196019	ÆäËûÖÆÑõ»ú	129	·ÆÂÉ±ö	10	Ò»°ãÃ³Ò×	71	Ì¨	1490	Ç§¿Ë	267,729
202202	84196019	ÆäËûÖÆÑõ»ú	132	ÐÂ¼ÓÆÂ	10	Ò»°ãÃ³Ò×	1	Ì¨	18	Ç§¿Ë	1,909
202202	84196019	ÆäËûÖÆÑõ»ú	133	º«¹ú	10	Ò»°ãÃ³Ò×	1	Ì¨	1	Ç§¿Ë	6,362
202202	84196019	ÆäËûÖÆÑõ»ú	138	°¢ÁªÇõ	10	Ò»°ãÃ³Ò×	5	Ì¨	17522	Ç§¿Ë	1,200,231
202202	84196019	ÆäËûÖÆÑõ»ú	141	Ô½ÄÏ	10	Ò»°ãÃ³Ò×	4	Ì¨	80	Ç§¿Ë	12,743
202202	84196019	ÆäËûÖÆÑõ»ú	145	¹þÈø¿ËË¹Ì¹	10	Ò»°ãÃ³Ò×	67	Ì¨	1206	Ç§¿Ë	139,394
202202	84196019	ÆäËûÖÆÑõ»ú	146	¼ª¶û¼ªË¹Ë¹Ì¹	10	Ò»°ãÃ³Ò×	1	Ì¨	1250	Ç§¿Ë	146,547
202202	84196019	ÆäËûÖÆÑõ»ú	147	Ëþ¼ª¿ËË¹Ì¹	10	Ò»°ãÃ³Ò×	3	Ì¨	133	Ç§¿Ë	17,306
202202	84196019	ÆäËûÖÆÑõ»ú	206	¿¦ÂóÂ¡	10	Ò»°ãÃ³Ò×	10	Ì¨	180	Ç§¿Ë	20,213
202202	84196019	ÆäËûÖÆÑõ»ú	215	°£¼°	10	Ò»°ãÃ³Ò×	1	Ì¨	55	Ç§¿Ë	2,545
202202	84196019	ÆäËûÖÆÑõ»ú	220	¼ÓÄÉ	10	Ò»°ãÃ³Ò×	6	Ì¨	105	Ç§¿Ë	9,417
202202	84196019	ÆäËûÖÆÑõ»ú	226	Àû±ÈÑÇ	10	Ò»°ãÃ³Ò×	2	Ì¨	3080	Ç§¿Ë	513,318
202202	84196019	ÆäËûÖÆÑõ»ú	233	ÄªÉ£±È¿Ë	10	Ò»°ãÃ³Ò×	4	Ì¨	74	Ç§¿Ë	9,488
202202	84196019	ÆäËûÖÆÑõ»ú	236	ÄáÈÕÀûÑÇ	10	Ò»°ãÃ³Ò×	12	Ì¨	5830	Ç§¿Ë	557,411
202202	84196019	ÆäËûÖÆÑõ»ú	244	ÄÏ·Ç	10	Ò»°ãÃ³Ò×	48	Ì¨	312	Ç§¿Ë	144,796
202202	84196019	ÆäËûÖÆÑõ»ú	247	Ì¹É£ÄáÑÇ	10	Ò»°ãÃ³Ò×	68	Ì¨	16741	Ç§¿Ë	977,431
202202	84196019	ÆäËûÖÆÑõ»ú	249	Í»ÄáË¹	10	Ò»°ãÃ³Ò×	20	Ì¨	440	Ç§¿Ë	50,973
202202	84196019	ÆäËûÖÆÑõ»ú	252	¸Õ¹û(½ð)	10	Ò»°ãÃ³Ò×	10	Ì¨	225	Ç§¿Ë	26,262
202202	84196019	ÆäËûÖÆÑõ»ú	260	ÄÏËÕµ¤¹²ºÍ¹ú	10	Ò»°ãÃ³Ò×	35	Ì¨	815	Ç§¿Ë	100,831
202202	84196019	ÆäËûÖÆÑõ»ú	303	Ó¢¹ú	10	Ò»°ãÃ³Ò×	147	Ì¨	1324	Ç§¿Ë	461,487
202202	84196019	ÆäËûÖÆÑõ»ú	304	µÂ¹ú	10	Ò»°ãÃ³Ò×	586	Ì¨	6435	Ç§¿Ë	760,227
202202	84196019	ÆäËûÖÆÑõ»ú	307	Òâ´óÀû	10	Ò»°ãÃ³Ò×	151	Ì¨	622	Ç§¿Ë	95,987
202202	84196019	ÆäËûÖÆÑõ»ú	309	ºÉÀ¼	10	Ò»°ãÃ³Ò×	2	Ì¨	39	Ç§¿Ë	2,418
202202	84196019	ÆäËûÖÆÑõ»ú	310	Ï£À°	10	Ò»°ãÃ³Ò×	306	Ì¨	3481	Ç§¿Ë	687,269
202202	84196019	ÆäËûÖÆÑõ»ú	316	±£¼ÓÀûÑÇ	10	Ò»°ãÃ³Ò×	4	Ì¨	32	Ç§¿Ë	13,743
202202	84196019	ÆäËûÖÆÑõ»ú	321	ÐÙÑÀÀû	10	Ò»°ãÃ³Ò×	502	Ì¨	9548	Ç§¿Ë	1,032,217
202202	84196019	ÆäËûÖÆÑõ»ú	327	²¨À¼	10	Ò»°ãÃ³Ò×	127	Ì¨	1568	Ç§¿Ë	123,589
202202	84196019	ÆäËûÖÆÑõ»ú	328	ÂÞÂíÄáÑÇ	10	Ò»°ãÃ³Ò×	10	Ì¨	162	Ç§¿Ë	19,827
202202	84196019	ÆäËûÖÆÑõ»ú	338	ÑÇÃÀÄáÑÇ	10	Ò»°ãÃ³Ò×	1	Ì¨	2190	Ç§¿Ë	331,323
202202	84196019	ÆäËûÖÆÑõ»ú	344	¶íÂÞË¹Áª°î	10	Ò»°ãÃ³Ò×	12	Ì¨	63711	Ç§¿Ë	9,055,735
202202	84196019	ÆäËûÖÆÑõ»ú	347	ÎÚ¿ËÀ¼	10	Ò»°ãÃ³Ò×	20	Ì¨	360	Ç§¿Ë	35,999
202202	84196019	ÆäËûÖÆÑõ»ú	350	Ë¹ÂåÎÄÄáÑÇ	10	Ò»°ãÃ³Ò×	2	Ì¨	62	Ç§¿Ë	8,907
202202	84196019	ÆäËûÖÆÑõ»ú	352	½Ý¿Ë	10	Ò»°ãÃ³Ò×	1	Ì¨	8	Ç§¿Ë	3,181
202202	84196019	ÆäËûÖÆÑõ»ú	353	Ë¹Âå·¥¿Ë	10	Ò»°ãÃ³Ò×	20	Ì¨	300	Ç§¿Ë	27,501
202202	84196019	ÆäËûÖÆÑõ»ú	408	¶àÃñ×å²£ÀûÎ¬ÑÇ¹ú	10	Ò»°ãÃ³Ò×	7	Ì¨	53	Ç§¿Ë	8,149
202202	84196019	ÆäËûÖÆÑõ»ú	410	°ÍÎ÷	10	Ò»°ãÃ³Ò×	2	Ì¨	2508	Ç§¿Ë	188,581
202202	84196019	ÆäËûÖÆÑõ»ú	413	¸çÂ×±ÈÑÇ	10	Ò»°ãÃ³Ò×	2	Ì¨	16	Ç§¿Ë	1,720
202202	84196019	ÆäËûÖÆÑõ»ú	419	¶ò¹Ï¶à¶û	10	Ò»°ãÃ³Ò×	1	Ì¨	15900	Ç§¿Ë	506,765
202202	84196019	ÆäËûÖÆÑõ»ú	423	Î£µØÂíÀ­	10	Ò»°ãÃ³Ò×	6	Ì¨	48	Ç§¿Ë	5,344
202202	84196019	ÆäËûÖÆÑõ»ú	425	º£µØ	10	Ò»°ãÃ³Ò×	10	Ì¨	225	Ç§¿Ë	29,309
202202	84196019	ÆäËûÖÆÑõ»ú	427	ÑÀÂò¼Ó	10	Ò»°ãÃ³Ò×	3	Ì¨	60	Ç§¿Ë	8,971
202202	84196019	ÆäËûÖÆÑõ»ú	429	Ä«Î÷¸ç	10	Ò»°ãÃ³Ò×	1	Ì¨	6900	Ç§¿Ë	357,821
202202	84196019	ÆäËûÖÆÑõ»ú	434	ÃØÂ³	10	Ò»°ãÃ³Ò×	1	Ì¨	7050	Ç§¿Ë	362,021
202202	84196019	ÆäËûÖÆÑõ»ú	499	À­¶¡ÃÀÖÞÆäËû¹ú¼Ò(µØÇø)	10	Ò»°ãÃ³Ò×	6	Ì¨	26	Ç§¿Ë	34,293
202202	84196019	ÆäËûÖÆÑõ»ú	501	¼ÓÄÃ´ó	10	Ò»°ãÃ³Ò×	19	Ì¨	158	Ç§¿Ë	33,731
202202	84196019	ÆäËûÖÆÑõ»ú	502	ÃÀ¹ú	10	Ò»°ãÃ³Ò×	6584	Ì¨	33181	Ç§¿Ë	18,782,187
202202	84196019	ÆäËûÖÆÑõ»ú	601	°Ä´óÀûÑÇ	10	Ò»°ãÃ³Ò×	184	Ì¨	1478	Ç§¿Ë	164,345
202202	84196019	ÆäËûÖÆÑõ»ú	609	ÐÂÎ÷À¼	10	Ò»°ãÃ³Ò×	8	Ì¨	199	Ç§¿Ë	29,013
202202	84196019	ÆäËûÖÆÑõ»ú	611	°Í²¼ÑÇÐÂ¼¸ÄÚÑÇ	10	Ò»°ãÃ³Ò×	2	Ì¨	16000	Ç§¿Ë	1,280,929
202203	84196011	ÖÆÑõÁ¿¡Ý15000Á¢·½Ã×/Ð¡Ê±µÄÖÆÑõ»ú	122	ÂíÀ´Î÷ÑÇ	10	Ò»°ãÃ³Ò×	1	Ì¨	601737	Ç§¿Ë	33,174,565
202203	84196011	ÖÆÑõÁ¿¡Ý15000Á¢·½Ã×/Ð¡Ê±µÄÖÆÑõ»ú	138	°¢ÁªÇõ	10	Ò»°ãÃ³Ò×	20	Ì¨	300	Ç§¿Ë	27,867
202203	84196011	ÖÆÑõÁ¿¡Ý15000Á¢·½Ã×/Ð¡Ê±µÄÖÆÑõ»ú	302	µ¤Âó	10	Ò»°ãÃ³Ò×	2	Ì¨	43	Ç§¿Ë	6,207
202203	84196019	ÆäËûÖÆÑõ»ú	106	Ãåµé	10	Ò»°ãÃ³Ò×	22	Ì¨	3260	Ç§¿Ë	194,709
202203	84196019	ÆäËûÖÆÑõ»ú	107	¼íÆÒÕ¯	10	Ò»°ãÃ³Ò×	10	Ì¨	192	Ç§¿Ë	16,373
202203	84196019	ÆäËûÖÆÑõ»ú	108	ÈûÆÖÂ·Ë¹	10	Ò»°ãÃ³Ò×	2	Ì¨	32	Ç§¿Ë	4,558
202203	84196019	ÆäËûÖÆÑõ»ú	110	ÖÐ¹úÏã¸Û	10	Ò»°ãÃ³Ò×	10	Ì¨	136	Ç§¿Ë	37,518
202203	84196019	ÆäËûÖÆÑõ»ú	111	Ó¡¶È	10	Ò»°ãÃ³Ò×	620	Ì¨	80443	Ç§¿Ë	6,808,989
202203	84196019	ÆäËûÖÆÑõ»ú	112	Ó¡¶ÈÄáÎ÷ÑÇ	10	Ò»°ãÃ³Ò×	506	Ì¨	5194	Ç§¿Ë	324,158
202203	84196019	ÆäËûÖÆÑõ»ú	115	ÒÔÉ«ÁÐ	10	Ò»°ãÃ³Ò×	1212	Ì¨	23276	Ç§¿Ë	1,942,353
202203	84196019	ÆäËûÖÆÑõ»ú	116	ÈÕ±¾	10	Ò»°ãÃ³Ò×	370	Ì¨	2260	Ç§¿Ë	428,777
202203	84196019	ÆäËûÖÆÑõ»ú	121	ÖÐ¹ú°ÄÃÅ	10	Ò»°ãÃ³Ò×	6	Ì¨	48	Ç§¿Ë	3,808
202203	84196019	ÆäËûÖÆÑõ»ú	122	ÂíÀ´Î÷ÑÇ	10	Ò»°ãÃ³Ò×	60	Ì¨	259	Ç§¿Ë	76,213
202203	84196019	ÆäËûÖÆÑõ»ú	124	ÃÉ¹Å	10	Ò»°ãÃ³Ò×	3	Ì¨	30	Ç§¿Ë	7,904
202203	84196019	ÆäËûÖÆÑõ»ú	125	Äá²´¶ûÁª°îÃñÖ÷¹²ºÍ¹ú	10	Ò»°ãÃ³Ò×	1	Ì¨	1550	Ç§¿Ë	164,623
202203	84196019	ÆäËûÖÆÑõ»ú	126	°¢Âü	10	Ò»°ãÃ³Ò×	1	Ì¨	4	Ç§¿Ë	4,633
202203	84196019	ÆäËûÖÆÑõ»ú	127	°Í»ùË¹Ì¹	10	Ò»°ãÃ³Ò×	24	Ì¨	48277	Ç§¿Ë	1,927,942
202203	84196019	ÆäËûÖÆÑõ»ú	129	·ÆÂÉ±ö	10	Ò»°ãÃ³Ò×	131	Ì¨	22285	Ç§¿Ë	1,264,653
202203	84196019	ÆäËûÖÆÑõ»ú	130	¿¨Ëþ¶û	10	Ò»°ãÃ³Ò×	5	Ì¨	90	Ç§¿Ë	17,430
202203	84196019	ÆäËûÖÆÑõ»ú	131	É³ÌØ°¢À­²®	10	Ò»°ãÃ³Ò×	3	Ì¨	9	Ç§¿Ë	3,277
202203	84196019	ÆäËûÖÆÑõ»ú	132	ÐÂ¼ÓÆÂ	10	Ò»°ãÃ³Ò×	135	Ì¨	2576	Ç§¿Ë	303,940
202203	84196019	ÆäËûÖÆÑõ»ú	133	º«¹ú	10	Ò»°ãÃ³Ò×	213	Ì¨	549	Ç§¿Ë	102,590
202203	84196019	ÆäËûÖÆÑõ»ú	136	Ì©¹ú	10	Ò»°ãÃ³Ò×	9	Ì¨	180	Ç§¿Ë	4,569
202203	84196019	ÆäËûÖÆÑõ»ú	137	ÍÁ¶úÆä	10	Ò»°ãÃ³Ò×	9	Ì¨	201	Ç§¿Ë	23,164
202203	84196019	ÆäËûÖÆÑõ»ú	138	°¢ÁªÇõ	10	Ò»°ãÃ³Ò×	13	Ì¨	312	Ç§¿Ë	29,531
202203	84196019	ÆäËûÖÆÑõ»ú	141	Ô½ÄÏ	10	Ò»°ãÃ³Ò×	359	Ì¨	5215	Ç§¿Ë	501,104
202203	84196019	ÆäËûÖÆÑõ»ú	144	¶«µÛãë	11	¹ú¼Ò¼ä¡¢¹ú¼Ê×éÖ¯ÎÞ³¥Ô®ÖúºÍÔùËÍµÄÎï×Ê	20	Ì¨	500	Ç§¿Ë	114,000
202203	84196019	ÆäËûÖÆÑõ»ú	145	¹þÈø¿ËË¹Ì¹	10	Ò»°ãÃ³Ò×	76	Ì¨	5370	Ç§¿Ë	686,760
202203	84196019	ÆäËûÖÆÑõ»ú	201	°¢¶û¼°ÀûÑÇ	10	Ò»°ãÃ³Ò×	28	Ì¨	550	Ç§¿Ë	60,064
202203	84196019	ÆäËûÖÆÑõ»ú	203	±´Äþ	10	Ò»°ãÃ³Ò×	86	Ì¨	10170	Ç§¿Ë	631,498
202203	84196019	ÆäËûÖÆÑõ»ú	215	°£¼°	10	Ò»°ãÃ³Ò×	520	Ì¨	11600	Ç§¿Ë	1,426,450
202203	84196019	ÆäËûÖÆÑõ»ú	220	¼ÓÄÉ	10	Ò»°ãÃ³Ò×	40	Ì¨	822	Ç§¿Ë	95,761
202203	84196019	ÆäËûÖÆÑõ»ú	224	¿ÏÄáÑÇ	10	Ò»°ãÃ³Ò×	19	Ì¨	1414	Ç§¿Ë	225,093
202203	84196019	ÆäËûÖÆÑõ»ú	226	Àû±ÈÑÇ	10	Ò»°ãÃ³Ò×	1	Ì¨	10300	Ç§¿Ë	408,219
202203	84196019	ÆäËûÖÆÑõ»ú	227	Âí´ï¼ÓË¹¼Ó	10	Ò»°ãÃ³Ò×	1	Ì¨	18	Ç§¿Ë	1,962
202203	84196019	ÆäËûÖÆÑõ»ú	228	ÂíÀ­Î¬	10	Ò»°ãÃ³Ò×	5	Ì¨	100	Ç§¿Ë	9,519
202203	84196019	ÆäËûÖÆÑõ»ú	231	Ã«ÀïÇóË¹	10	Ò»°ãÃ³Ò×	8	Ì¨	194	Ç§¿Ë	27,968
202203	84196019	ÆäËûÖÆÑõ»ú	232	Ä¦Âå¸ç	10	Ò»°ãÃ³Ò×	34	Ì¨	750	Ç§¿Ë	65,493
202203	84196019	ÆäËûÖÆÑõ»ú	234	ÄÉÃ×±ÈÑÇ	10	Ò»°ãÃ³Ò×	5	Ì¨	17	Ç§¿Ë	27,289
202203	84196019	ÆäËûÖÆÑõ»ú	236	ÄáÈÕÀûÑÇ	10	Ò»°ãÃ³Ò×	92	Ì¨	1379	Ç§¿Ë	138,076
202203	84196019	ÆäËûÖÆÑõ»ú	243	Ë÷ÂíÀï	10	Ò»°ãÃ³Ò×	40	Ì¨	1090	Ç§¿Ë	135,049
202203	84196019	ÆäËûÖÆÑõ»ú	244	ÄÏ·Ç	10	Ò»°ãÃ³Ò×	60	Ì¨	321	Ç§¿Ë	282,344
202203	84196019	ÆäËûÖÆÑõ»ú	250	ÎÚ¸É´ï	10	Ò»°ãÃ³Ò×	33	Ì¨	442	Ç§¿Ë	39,184
202203	84196019	ÆäËûÖÆÑõ»ú	251	²¼»ùÄÉ·¨Ë÷	10	Ò»°ãÃ³Ò×	11	Ì¨	206	Ç§¿Ë	25,192
202203	84196019	ÆäËûÖÆÑõ»ú	252	¸Õ¹û(½ð)	10	Ò»°ãÃ³Ò×	5	Ì¨	23232	Ç§¿Ë	356,662
202203	84196019	ÆäËûÖÆÑõ»ú	301	±ÈÀûÊ±	10	Ò»°ãÃ³Ò×	300	Ì¨	1810	Ç§¿Ë	186,582
202203	84196019	ÆäËûÖÆÑõ»ú	303	Ó¢¹ú	10	Ò»°ãÃ³Ò×	72	Ì¨	800	Ç§¿Ë	133,407
202203	84196019	ÆäËûÖÆÑõ»ú	304	µÂ¹ú	10	Ò»°ãÃ³Ò×	184	Ì¨	1091	Ç§¿Ë	247,680
202203	84196019	ÆäËûÖÆÑõ»ú	305	·¨¹ú	10	Ò»°ãÃ³Ò×	14	Ì¨	71	Ç§¿Ë	41,369
202203	84196019	ÆäËûÖÆÑõ»ú	307	Òâ´óÀû	10	Ò»°ãÃ³Ò×	280	Ì¨	1680	Ç§¿Ë	208,688
202203	84196019	ÆäËûÖÆÑõ»ú	309	ºÉÀ¼	10	Ò»°ãÃ³Ò×	29	Ì¨	773	Ç§¿Ë	72,791
202203	84196019	ÆäËûÖÆÑõ»ú	310	Ï£À°	10	Ò»°ãÃ³Ò×	43	Ì¨	110	Ç§¿Ë	172,093
202203	84196019	ÆäËûÖÆÑõ»ú	312	Î÷°àÑÀ	10	Ò»°ãÃ³Ò×	550	Ì¨	2200	Ç§¿Ë	3,033,426
202203	84196019	ÆäËûÖÆÑõ»ú	321	ÐÙÑÀÀû	10	Ò»°ãÃ³Ò×	1281	Ì¨	1921	Ç§¿Ë	253,459
202203	84196019	ÆäËûÖÆÑõ»ú	324	Âí¶úËû	10	Ò»°ãÃ³Ò×	3	Ì¨	24	Ç§¿Ë	6,092
202203	84196019	ÆäËûÖÆÑõ»ú	327	²¨À¼	10	Ò»°ãÃ³Ò×	1	Ì¨	18	Ç§¿Ë	1,650
202203	84196019	ÆäËûÖÆÑõ»ú	328	ÂÞÂíÄáÑÇ	10	Ò»°ãÃ³Ò×	3	Ì¨	19	Ç§¿Ë	14,279
202203	84196019	ÆäËûÖÆÑõ»ú	331	ÈðÊ¿	10	Ò»°ãÃ³Ò×	10	Ì¨	750	Ç§¿Ë	98,830
202203	84196019	ÆäËûÖÆÑõ»ú	337	¸ñÂ³¼ªÑÇ	10	Ò»°ãÃ³Ò×	50	Ì¨	330	Ç§¿Ë	63,463
202203	84196019	ÆäËûÖÆÑõ»ú	344	¶íÂÞË¹Áª°î	10	Ò»°ãÃ³Ò×	1088	Ì¨	358785	Ç§¿Ë	17,170,893
202203	84196019	ÆäËûÖÆÑõ»ú	351	¿ËÂÞµØÑÇ	10	Ò»°ãÃ³Ò×	15	Ì¨	81	Ç§¿Ë	92,339
202203	84196019	ÆäËûÖÆÑõ»ú	352	½Ý¿Ë	10	Ò»°ãÃ³Ò×	20	Ì¨	123	Ç§¿Ë	98,777
202203	84196019	ÆäËûÖÆÑõ»ú	353	Ë¹Âå·¥¿Ë	10	Ò»°ãÃ³Ò×	24	Ì¨	340	Ç§¿Ë	48,114
202203	84196019	ÆäËûÖÆÑõ»ú	402	°¢¸ùÍ¢	10	Ò»°ãÃ³Ò×	48	Ì¨	231	Ç§¿Ë	311,000
202203	84196019	ÆäËûÖÆÑõ»ú	408	¶àÃñ×å²£ÀûÎ¬ÑÇ¹ú	10	Ò»°ãÃ³Ò×	3	Ì¨	12	Ç§¿Ë	10,567
202203	84196019	ÆäËûÖÆÑõ»ú	410	°ÍÎ÷	10	Ò»°ãÃ³Ò×	4	Ì¨	536	Ç§¿Ë	56,510
202203	84196019	ÆäËûÖÆÑõ»ú	412	ÖÇÀû	10	Ò»°ãÃ³Ò×	73	Ì¨	689	Ç§¿Ë	330,414
202203	84196019	ÆäËûÖÆÑõ»ú	413	¸çÂ×±ÈÑÇ	10	Ò»°ãÃ³Ò×	6	Ì¨	24513	Ç§¿Ë	1,769,224
202203	84196019	ÆäËûÖÆÑõ»ú	416	¹Å°Í	10	Ò»°ãÃ³Ò×	2	Ì¨	64	Ç§¿Ë	2,971
202203	84196019	ÆäËûÖÆÑõ»ú	419	¶ò¹Ï¶à¶û	10	Ò»°ãÃ³Ò×	2	Ì¨	2980	Ç§¿Ë	286,993
202203	84196019	ÆäËûÖÆÑõ»ú	423	Î£µØÂíÀ­	10	Ò»°ãÃ³Ò×	30	Ì¨	190	Ç§¿Ë	111,813
202203	84196019	ÆäËûÖÆÑõ»ú	434	ÃØÂ³	10	Ò»°ãÃ³Ò×	3	Ì¨	6825	Ç§¿Ë	615,908
202203	84196019	ÆäËûÖÆÑõ»ú	442	ÌØÁ¢Äá´ïºÍ¶à°Í¸ç	10	Ò»°ãÃ³Ò×	15	Ì¨	276	Ç§¿Ë	33,318
202203	84196019	ÆäËûÖÆÑõ»ú	501	¼ÓÄÃ´ó	10	Ò»°ãÃ³Ò×	21	Ì¨	125	Ç§¿Ë	18,150
202203	84196019	ÆäËûÖÆÑõ»ú	502	ÃÀ¹ú	10	Ò»°ãÃ³Ò×	3298	Ì¨	25519	Ç§¿Ë	5,416,697
202203	84196019	ÆäËûÖÆÑõ»ú	601	°Ä´óÀûÑÇ	10	Ò»°ãÃ³Ò×	210	Ì¨	1322	Ç§¿Ë	186,106
202203	84196019	ÆäËûÖÆÑõ»ú	609	ÐÂÎ÷À¼	10	Ò»°ãÃ³Ò×	2	Ì¨	42	Ç§¿Ë	3,045
202203	84196019	ÆäËûÖÆÑõ»ú	611	°Í²¼ÑÇÐÂ¼¸ÄÚÑÇ	10	Ò»°ãÃ³Ò×	8	Ì¨	230	Ç§¿Ë	26,870
202203	84196019	ÆäËûÖÆÑõ»ú	613	ËùÂÞÃÅÈºµº	10	Ò»°ãÃ³Ò×	15	Ì¨	410	Ç§¿Ë	65,866
202204	84196011	ÖÆÑõÁ¿¡Ý15000Á¢·½Ã×/Ð¡Ê±µÄÖÆÑõ»ú	132	ÐÂ¼ÓÆÂ	10	Ò»°ãÃ³Ò×	2	Ì¨	1	Ç§¿Ë	313
202204	84196011	ÖÆÑõÁ¿¡Ý15000Á¢·½Ã×/Ð¡Ê±µÄÖÆÑõ»ú	137	ÍÁ¶úÆä	10	Ò»°ãÃ³Ò×	1	Ì¨	74692	Ç§¿Ë	3,956,483
202204	84196011	ÖÆÑõÁ¿¡Ý15000Á¢·½Ã×/Ð¡Ê±µÄÖÆÑõ»ú	223	¿ÆÌØµÏÍß	10	Ò»°ãÃ³Ò×	20	Ì¨	300	Ç§¿Ë	35,728
202204	84196011	ÖÆÑõÁ¿¡Ý15000Á¢·½Ã×/Ð¡Ê±µÄÖÆÑõ»ú	327	²¨À¼	10	Ò»°ãÃ³Ò×	80	Ì¨	2039	Ç§¿Ë	12,760
202204	84196019	ÆäËûÖÆÑõ»ú	103	ÃÏ¼ÓÀ­¹ú	10	Ò»°ãÃ³Ò×	2	Ì¨	130	Ç§¿Ë	21,628
202204	84196019	ÆäËûÖÆÑõ»ú	106	Ãåµé	10	Ò»°ãÃ³Ò×	32	Ì¨	3046	Ç§¿Ë	262,739
202204	84196019	ÆäËûÖÆÑõ»ú	107	¼íÆÒÕ¯	10	Ò»°ãÃ³Ò×	15	Ì¨	339	Ç§¿Ë	36,207
202204	84196019	ÆäËûÖÆÑõ»ú	111	Ó¡¶È	10	Ò»°ãÃ³Ò×	15	Ì¨	56	Ç§¿Ë	81,345
202204	84196019	ÆäËûÖÆÑõ»ú	112	Ó¡¶ÈÄáÎ÷ÑÇ	10	Ò»°ãÃ³Ò×	10	Ì¨	55340	Ç§¿Ë	2,951,030
202204	84196019	ÆäËûÖÆÑõ»ú	115	ÒÔÉ«ÁÐ	10	Ò»°ãÃ³Ò×	2	Ì¨	40	Ç§¿Ë	6,380
202204	84196019	ÆäËûÖÆÑõ»ú	116	ÈÕ±¾	10	Ò»°ãÃ³Ò×	204	Ì¨	4847	Ç§¿Ë	468,038
202204	84196019	ÆäËûÖÆÑõ»ú	122	ÂíÀ´Î÷ÑÇ	10	Ò»°ãÃ³Ò×	197	Ì¨	12776	Ç§¿Ë	807,145
202204	84196019	ÆäËûÖÆÑõ»ú	127	°Í»ùË¹Ì¹	10	Ò»°ãÃ³Ò×	19	Ì¨	95	Ç§¿Ë	12,543
202204	84196019	ÆäËûÖÆÑõ»ú	129	·ÆÂÉ±ö	10	Ò»°ãÃ³Ò×	601	Ì¨	8815	Ç§¿Ë	676,391
202204	84196019	ÆäËûÖÆÑõ»ú	131	É³ÌØ°¢À­²®	10	Ò»°ãÃ³Ò×	1116	Ì¨	81	Ç§¿Ë	8,740
202204	84196019	ÆäËûÖÆÑõ»ú	132	ÐÂ¼ÓÆÂ	10	Ò»°ãÃ³Ò×	269	Ì¨	454	Ç§¿Ë	57,631
202204	84196019	ÆäËûÖÆÑõ»ú	133	º«¹ú	10	Ò»°ãÃ³Ò×	18	Ì¨	65432	Ç§¿Ë	6,095,649
202204	84196019	ÆäËûÖÆÑõ»ú	136	Ì©¹ú	10	Ò»°ãÃ³Ò×	80	Ì¨	1027	Ç§¿Ë	382,386
202204	84196019	ÆäËûÖÆÑõ»ú	138	°¢ÁªÇõ	10	Ò»°ãÃ³Ò×	2	Ì¨	95641	Ç§¿Ë	4,337,335
202204	84196019	ÆäËûÖÆÑõ»ú	141	Ô½ÄÏ	10	Ò»°ãÃ³Ò×	2	Ì¨	4960	Ç§¿Ë	319,000
202204	84196019	ÆäËûÖÆÑõ»ú	201	°¢¶û¼°ÀûÑÇ	10	Ò»°ãÃ³Ò×	20	Ì¨	160	Ç§¿Ë	39,271
202204	84196019	ÆäËûÖÆÑõ»ú	202	°²¸çÀ­	10	Ò»°ãÃ³Ò×	12	Ì¨	4990	Ç§¿Ë	561,953
202204	84196019	ÆäËûÖÆÑõ»ú	203	±´Äþ	10	Ò»°ãÃ³Ò×	35	Ì¨	543	Ç§¿Ë	88,848
202204	84196019	ÆäËûÖÆÑõ»ú	215	°£¼°	10	Ò»°ãÃ³Ò×	1	Ì¨	8	Ç§¿Ë	2,233
202204	84196019	ÆäËûÖÆÑõ»ú	220	¼ÓÄÉ	10	Ò»°ãÃ³Ò×	36	Ì¨	704	Ç§¿Ë	77,421
202204	84196019	ÆäËûÖÆÑõ»ú	224	¿ÏÄáÑÇ	10	Ò»°ãÃ³Ò×	2	Ì¨	5885	Ç§¿Ë	635,176
202204	84196019	ÆäËûÖÆÑõ»ú	229	ÂíÀï	10	Ò»°ãÃ³Ò×	1	Ì¨	18	Ç§¿Ë	1,426
202204	84196019	ÆäËûÖÆÑõ»ú	231	Ã«ÀïÇóË¹	10	Ò»°ãÃ³Ò×	1	Ì¨	28	Ç§¿Ë	3,557
202204	84196019	ÆäËûÖÆÑõ»ú	232	Ä¦Âå¸ç	10	Ò»°ãÃ³Ò×	1	Ì¨	7	Ç§¿Ë	96
202204	84196019	ÆäËûÖÆÑõ»ú	236	ÄáÈÕÀûÑÇ	10	Ò»°ãÃ³Ò×	1	Ì¨	1500	Ç§¿Ë	173,191
202204	84196019	ÆäËûÖÆÑõ»ú	238	Â¬Íú´ï	10	Ò»°ãÃ³Ò×	1	Ì¨	930	Ç§¿Ë	172,898
202204	84196019	ÆäËûÖÆÑõ»ú	244	ÄÏ·Ç	10	Ò»°ãÃ³Ò×	139	Ì¨	2131	Ç§¿Ë	584,501
202204	84196019	ÆäËûÖÆÑõ»ú	248	¶à¸ç	10	Ò»°ãÃ³Ò×	10	Ì¨	120	Ç§¿Ë	6,543
202204	84196019	ÆäËûÖÆÑõ»ú	251	²¼»ùÄÉ·¨Ë÷	10	Ò»°ãÃ³Ò×	3	Ì¨	66	Ç§¿Ë	9,519
202204	84196019	ÆäËûÖÆÑõ»ú	303	Ó¢¹ú	10	Ò»°ãÃ³Ò×	112	Ì¨	796	Ç§¿Ë	54,460
202204	84196019	ÆäËûÖÆÑõ»ú	304	µÂ¹ú	10	Ò»°ãÃ³Ò×	1	Ì¨	27	Ç§¿Ë	15,714
202204	84196019	ÆäËûÖÆÑõ»ú	305	·¨¹ú	10	Ò»°ãÃ³Ò×	6	Ì¨	122	Ç§¿Ë	15,772
202204	84196019	ÆäËûÖÆÑõ»ú	309	ºÉÀ¼	10	Ò»°ãÃ³Ò×	12	Ì¨	360	Ç§¿Ë	53,592
202204	84196019	ÆäËûÖÆÑõ»ú	310	Ï£À°	10	Ò»°ãÃ³Ò×	7	Ì¨	1	Ç§¿Ë	190
202204	84196019	ÆäËûÖÆÑõ»ú	312	Î÷°àÑÀ	10	Ò»°ãÃ³Ò×	530	Ì¨	2544	Ç§¿Ë	3,008,476
202204	84196019	ÆäËûÖÆÑõ»ú	316	±£¼ÓÀûÑÇ	10	Ò»°ãÃ³Ò×	4	Ì¨	32	Ç§¿Ë	6,042
202204	84196019	ÆäËûÖÆÑõ»ú	321	ÐÙÑÀÀû	10	Ò»°ãÃ³Ò×	577	Ì¨	306	Ç§¿Ë	60,509
202204	84196019	ÆäËûÖÆÑõ»ú	324	Âí¶úËû	10	Ò»°ãÃ³Ò×	3	Ì¨	24	Ç§¿Ë	8,039
202204	84196019	ÆäËûÖÆÑõ»ú	327	²¨À¼	10	Ò»°ãÃ³Ò×	199	Ì¨	1422	Ç§¿Ë	189,650
202204	84196019	ÆäËûÖÆÑõ»ú	328	ÂÞÂíÄáÑÇ	10	Ò»°ãÃ³Ò×	1	Ì¨	19000	Ç§¿Ë	1,174,028
202204	84196019	ÆäËûÖÆÑõ»ú	331	ÈðÊ¿	10	Ò»°ãÃ³Ò×	1	Ì¨	8	Ç§¿Ë	2,539
202204	84196019	ÆäËûÖÆÑõ»ú	344	¶íÂÞË¹Áª°î	10	Ò»°ãÃ³Ò×	35	Ì¨	53420	Ç§¿Ë	4,943,468
202204	84196019	ÆäËûÖÆÑõ»ú	350	Ë¹ÂåÎÄÄáÑÇ	10	Ò»°ãÃ³Ò×	400	Ì¨	2412	Ç§¿Ë	347,879
202204	84196019	ÆäËûÖÆÑõ»ú	352	½Ý¿Ë	10	Ò»°ãÃ³Ò×	4	Ì¨	26	Ç§¿Ë	24,984
202204	84196019	ÆäËûÖÆÑõ»ú	402	°¢¸ùÍ¢	10	Ò»°ãÃ³Ò×	25	Ì¨	58253	Ç§¿Ë	3,315,431
202204	84196019	ÆäËûÖÆÑõ»ú	408	¶àÃñ×å²£ÀûÎ¬ÑÇ¹ú	10	Ò»°ãÃ³Ò×	4	Ì¨	32	Ç§¿Ë	21,437
202204	84196019	ÆäËûÖÆÑõ»ú	412	ÖÇÀû	10	Ò»°ãÃ³Ò×	231	Ì¨	1969	Ç§¿Ë	467,542
202204	84196019	ÆäËûÖÆÑõ»ú	423	Î£µØÂíÀ­	10	Ò»°ãÃ³Ò×	1	Ì¨	8	Ç§¿Ë	2,233
202204	84196019	ÆäËûÖÆÑõ»ú	429	Ä«Î÷¸ç	10	Ò»°ãÃ³Ò×	150	Ì¨	1350	Ç§¿Ë	161,926
202204	84196019	ÆäËûÖÆÑõ»ú	445	Î¯ÄÚÈðÀ­	10	Ò»°ãÃ³Ò×	22	Ì¨	500	Ç§¿Ë	146,885
202204	84196019	ÆäËûÖÆÑõ»ú	501	¼ÓÄÃ´ó	10	Ò»°ãÃ³Ò×	98	Ì¨	149	Ç§¿Ë	12,689
202204	84196019	ÆäËûÖÆÑõ»ú	502	ÃÀ¹ú	10	Ò»°ãÃ³Ò×	189	Ì¨	3987	Ç§¿Ë	695,802
202204	84196019	ÆäËûÖÆÑõ»ú	601	°Ä´óÀûÑÇ	10	Ò»°ãÃ³Ò×	25	Ì¨	24	Ç§¿Ë	2,938
202205	84196011	ÖÆÑõÁ¿¡Ý15000Á¢·½Ã×/Ð¡Ê±µÄÖÆÑõ»ú	112	Ó¡¶ÈÄáÎ÷ÑÇ	10	Ò»°ãÃ³Ò×	1	Ì¨	4	Ç§¿Ë	41,949
202205	84196011	ÖÆÑõÁ¿¡Ý15000Á¢·½Ã×/Ð¡Ê±µÄÖÆÑõ»ú	135	ÐðÀûÑÇ	10	Ò»°ãÃ³Ò×	1	Ì¨	15546	Ç§¿Ë	515,789
202205	84196011	ÖÆÑõÁ¿¡Ý15000Á¢·½Ã×/Ð¡Ê±µÄÖÆÑõ»ú	217	°£Èû¶í±ÈÑÇ	10	Ò»°ãÃ³Ò×	32	Ì¨	784	Ç§¿Ë	70,652
202205	84196011	ÖÆÑõÁ¿¡Ý15000Á¢·½Ã×/Ð¡Ê±µÄÖÆÑõ»ú	229	ÂíÀï	10	Ò»°ãÃ³Ò×	1	Ì¨	27	Ç§¿Ë	4,582
202205	84196011	ÖÆÑõÁ¿¡Ý15000Á¢·½Ã×/Ð¡Ê±µÄÖÆÑõ»ú	251	²¼»ùÄÉ·¨Ë÷	10	Ò»°ãÃ³Ò×	250	Ì¨	5875	Ç§¿Ë	879,945
202205	84196011	ÖÆÑõÁ¿¡Ý15000Á¢·½Ã×/Ð¡Ê±µÄÖÆÑõ»ú	303	Ó¢¹ú	10	Ò»°ãÃ³Ò×	1	Ì¨	23	Ç§¿Ë	4,680
202205	84196011	ÖÆÑõÁ¿¡Ý15000Á¢·½Ã×/Ð¡Ê±µÄÖÆÑõ»ú	412	ÖÇÀû	10	Ò»°ãÃ³Ò×	1	Ì¨	28	Ç§¿Ë	3,232
202205	84196019	ÆäËûÖÆÑõ»ú	103	ÃÏ¼ÓÀ­¹ú	10	Ò»°ãÃ³Ò×	1	Ì¨	16300	Ç§¿Ë	1,823,886
202205	84196019	ÆäËûÖÆÑõ»ú	104	²»µ¤	10	Ò»°ãÃ³Ò×	1	Ì¨	27	Ç§¿Ë	4,992
202205	84196019	ÆäËûÖÆÑõ»ú	105	ÎÄÀ³	10	Ò»°ãÃ³Ò×	2	Ì¨	44	Ç§¿Ë	5,193
202205	84196019	ÆäËûÖÆÑõ»ú	107	¼íÆÒÕ¯	10	Ò»°ãÃ³Ò×	2	Ì¨	40	Ç§¿Ë	5,888
202205	84196019	ÆäËûÖÆÑõ»ú	108	ÈûÆÖÂ·Ë¹	10	Ò»°ãÃ³Ò×	4	Ì¨	26	Ç§¿Ë	22,421
202205	84196019	ÆäËûÖÆÑõ»ú	110	ÖÐ¹úÏã¸Û	10	Ò»°ãÃ³Ò×	10	Ì¨	22	Ç§¿Ë	61,244
202205	84196019	ÆäËûÖÆÑõ»ú	111	Ó¡¶È	10	Ò»°ãÃ³Ò×	8	Ì¨	31606	Ç§¿Ë	1,243,032
202205	84196019	ÆäËûÖÆÑõ»ú	112	Ó¡¶ÈÄáÎ÷ÑÇ	10	Ò»°ãÃ³Ò×	8	Ì¨	42145	Ç§¿Ë	2,424,763
202205	84196019	ÆäËûÖÆÑõ»ú	116	ÈÕ±¾	10	Ò»°ãÃ³Ò×	431	Ì¨	6999	Ç§¿Ë	788,809
202205	84196019	ÆäËûÖÆÑõ»ú	117	Ô¼µ©	10	Ò»°ãÃ³Ò×	1	Ì¨	20	Ç§¿Ë	2,880
202205	84196019	ÆäËûÖÆÑõ»ú	118	¿ÆÍþÌØ	10	Ò»°ãÃ³Ò×	4	Ì¨	750	Ç§¿Ë	76,560
202205	84196019	ÆäËûÖÆÑõ»ú	122	ÂíÀ´Î÷ÑÇ	10	Ò»°ãÃ³Ò×	103	Ì¨	150	Ç§¿Ë	91,988
202205	84196019	ÆäËûÖÆÑõ»ú	126	°¢Âü	10	Ò»°ãÃ³Ò×	10	Ì¨	249	Ç§¿Ë	24,122
202205	84196019	ÆäËûÖÆÑõ»ú	131	É³ÌØ°¢À­²®	10	Ò»°ãÃ³Ò×	194	Ì¨	96	Ç§¿Ë	7,329
202205	84196019	ÆäËûÖÆÑõ»ú	132	ÐÂ¼ÓÆÂ	10	Ò»°ãÃ³Ò×	39	Ì¨	586	Ç§¿Ë	98,009
202205	84196019	ÆäËûÖÆÑõ»ú	133	º«¹ú	10	Ò»°ãÃ³Ò×	1015	Ì¨	6526	Ç§¿Ë	371,260
202205	84196019	ÆäËûÖÆÑõ»ú	136	Ì©¹ú	10	Ò»°ãÃ³Ò×	94	Ì¨	983	Ç§¿Ë	122,130
202205	84196019	ÆäËûÖÆÑõ»ú	137	ÍÁ¶úÆä	10	Ò»°ãÃ³Ò×	89	Ì¨	2505	Ç§¿Ë	274,018
202205	84196019	ÆäËûÖÆÑõ»ú	138	°¢ÁªÇõ	10	Ò»°ãÃ³Ò×	26	Ì¨	259	Ç§¿Ë	273,938
202205	84196019	ÆäËûÖÆÑõ»ú	141	Ô½ÄÏ	10	Ò»°ãÃ³Ò×	495	Ì¨	1375	Ç§¿Ë	128,700
202205	84196019	ÆäËûÖÆÑõ»ú	143	ÖÐ¹úÌ¨Íå	10	Ò»°ãÃ³Ò×	8	Ì¨	41	Ç§¿Ë	17,258
202205	84196019	ÆäËûÖÆÑõ»ú	145	¹þÈø¿ËË¹Ì¹	10	Ò»°ãÃ³Ò×	85	Ì¨	1781	Ç§¿Ë	41,341
202205	84196019	ÆäËûÖÆÑõ»ú	149	ÎÚ×È±ð¿ËË¹Ì¹	10	Ò»°ãÃ³Ò×	10	Ì¨	250	Ç§¿Ë	38,398
202205	84196019	ÆäËûÖÆÑõ»ú	202	°²¸çÀ­	10	Ò»°ãÃ³Ò×	4	Ì¨	102	Ç§¿Ë	35,567
202205	84196019	ÆäËûÖÆÑõ»ú	203	±´Äþ	10	Ò»°ãÃ³Ò×	5	Ì¨	125	Ç§¿Ë	19,140
202205	84196019	ÆäËûÖÆÑõ»ú	205	²¼Â¡µÏ	10	Ò»°ãÃ³Ò×	1	Ì¨	5150	Ç§¿Ë	191,719
202205	84196019	ÆäËûÖÆÑõ»ú	206	¿¦ÂóÂ¡	10	Ò»°ãÃ³Ò×	20	Ì¨	360	Ç§¿Ë	37,250
202205	84196019	ÆäËûÖÆÑõ»ú	214	¼ª²¼Ìá	10	Ò»°ãÃ³Ò×	7	Ì¨	112	Ç§¿Ë	16,084
202205	84196019	ÆäËûÖÆÑõ»ú	217	°£Èû¶í±ÈÑÇ	10	Ò»°ãÃ³Ò×	1	Ì¨	15950	Ç§¿Ë	1,020,800
202205	84196019	ÆäËûÖÆÑõ»ú	218	¼ÓÅî	10	Ò»°ãÃ³Ò×	4	Ì¨	85	Ç§¿Ë	2,419
202205	84196019	ÆäËûÖÆÑõ»ú	220	¼ÓÄÉ	10	Ò»°ãÃ³Ò×	2	Ì¨	40	Ç§¿Ë	5,893
202205	84196019	ÆäËûÖÆÑõ»ú	224	¿ÏÄáÑÇ	10	Ò»°ãÃ³Ò×	50	Ì¨	525	Ç§¿Ë	121,445
202205	84196019	ÆäËûÖÆÑõ»ú	226	Àû±ÈÑÇ	10	Ò»°ãÃ³Ò×	1	Ì¨	9500	Ç§¿Ë	233,585
202205	84196019	ÆäËûÖÆÑõ»ú	230	Ã«ÀïËþÄáÑÇ	10	Ò»°ãÃ³Ò×	2	Ì¨	36	Ç§¿Ë	3,573
202205	84196019	ÆäËûÖÆÑõ»ú	231	Ã«ÀïÇóË¹	10	Ò»°ãÃ³Ò×	1	Ì¨	100	Ç§¿Ë	14,591
202205	84196019	ÆäËûÖÆÑõ»ú	232	Ä¦Âå¸ç	10	Ò»°ãÃ³Ò×	2	Ì¨	54	Ç§¿Ë	1,655
202205	84196019	ÆäËûÖÆÑõ»ú	236	ÄáÈÕÀûÑÇ	10	Ò»°ãÃ³Ò×	93	Ì¨	8708	Ç§¿Ë	184,649
202205	84196019	ÆäËûÖÆÑõ»ú	240	ÈûÄÚ¼Ó¶û	10	Ò»°ãÃ³Ò×	10	Ì¨	153	Ç§¿Ë	20,352
202205	84196019	ÆäËûÖÆÑõ»ú	244	ÄÏ·Ç	10	Ò»°ãÃ³Ò×	113	Ì¨	728	Ç§¿Ë	544,746
202205	84196019	ÆäËûÖÆÑõ»ú	247	Ì¹É£ÄáÑÇ	10	Ò»°ãÃ³Ò×	2	Ì¨	60	Ç§¿Ë	6,080
202205	84196019	ÆäËûÖÆÑõ»ú	253	ÔÞ±ÈÑÇ	10	Ò»°ãÃ³Ò×	1	Ì¨	3	Ç§¿Ë	2,182
202205	84196019	ÆäËûÖÆÑõ»ú	302	µ¤Âó	10	Ò»°ãÃ³Ò×	48	Ì¨	24	Ç§¿Ë	4,700
202205	84196019	ÆäËûÖÆÑõ»ú	303	Ó¢¹ú	10	Ò»°ãÃ³Ò×	10	Ì¨	30	Ç§¿Ë	53,549
202205	84196019	ÆäËûÖÆÑõ»ú	304	µÂ¹ú	10	Ò»°ãÃ³Ò×	86	Ì¨	330	Ç§¿Ë	91,199
202205	84196019	ÆäËûÖÆÑõ»ú	305	·¨¹ú	10	Ò»°ãÃ³Ò×	1	Ì¨	27	Ç§¿Ë	10,305
202205	84196019	ÆäËûÖÆÑõ»ú	306	°®¶ûÀ¼	10	Ò»°ãÃ³Ò×	1	Ì¨	27	Ç§¿Ë	13,439
202205	84196019	ÆäËûÖÆÑõ»ú	307	Òâ´óÀû	10	Ò»°ãÃ³Ò×	62	Ì¨	784	Ç§¿Ë	111,021
202205	84196019	ÆäËûÖÆÑõ»ú	309	ºÉÀ¼	10	Ò»°ãÃ³Ò×	34	Ì¨	879	Ç§¿Ë	132,625
202205	84196019	ÆäËûÖÆÑõ»ú	310	Ï£À°	10	Ò»°ãÃ³Ò×	20	Ì¨	74	Ç§¿Ë	112,223
202205	84196019	ÆäËûÖÆÑõ»ú	312	Î÷°àÑÀ	10	Ò»°ãÃ³Ò×	404	Ì¨	1503	Ç§¿Ë	2,342,254
202205	84196019	ÆäËûÖÆÑõ»ú	316	±£¼ÓÀûÑÇ	10	Ò»°ãÃ³Ò×	20	Ì¨	76	Ç§¿Ë	112,787
202205	84196019	ÆäËûÖÆÑõ»ú	321	ÐÙÑÀÀû	10	Ò»°ãÃ³Ò×	2976	Ì¨	1488	Ç§¿Ë	310,437
202205	84196019	ÆäËûÖÆÑõ»ú	324	Âí¶úËû	10	Ò»°ãÃ³Ò×	2	Ì¨	16	Ç§¿Ë	8,447
202205	84196019	ÆäËûÖÆÑõ»ú	327	²¨À¼	10	Ò»°ãÃ³Ò×	225	Ì¨	1691	Ç§¿Ë	402,269
202205	84196019	ÆäËûÖÆÑõ»ú	328	ÂÞÂíÄáÑÇ	10	Ò»°ãÃ³Ò×	5	Ì¨	50	Ç§¿Ë	13,719
202205	84196019	ÆäËûÖÆÑõ»ú	331	ÈðÊ¿	10	Ò»°ãÃ³Ò×	1	Ì¨	4	Ç§¿Ë	5,280
202205	84196019	ÆäËûÖÆÑõ»ú	338	ÑÇÃÀÄáÑÇ	10	Ò»°ãÃ³Ò×	4	Ì¨	68	Ç§¿Ë	8,921
202205	84196019	ÆäËûÖÆÑõ»ú	343	Ä¦¶û¶àÍß	10	Ò»°ãÃ³Ò×	2	Ì¨	27	Ç§¿Ë	4,032
202205	84196019	ÆäËûÖÆÑõ»ú	344	¶íÂÞË¹Áª°î	10	Ò»°ãÃ³Ò×	12	Ì¨	5119	Ç§¿Ë	219,230
202205	84196019	ÆäËûÖÆÑõ»ú	347	ÎÚ¿ËÀ¼	10	Ò»°ãÃ³Ò×	20	Ì¨	2960	Ç§¿Ë	383,976
202205	84196019	ÆäËûÖÆÑõ»ú	350	Ë¹ÂåÎÄÄáÑÇ	10	Ò»°ãÃ³Ò×	8	Ì¨	29	Ç§¿Ë	46,108
202205	84196019	ÆäËûÖÆÑõ»ú	351	¿ËÂÞµØÑÇ	10	Ò»°ãÃ³Ò×	31	Ì¨	144	Ç§¿Ë	170,979
202205	84196019	ÆäËûÖÆÑõ»ú	352	½Ý¿Ë	10	Ò»°ãÃ³Ò×	12	Ì¨	53	Ç§¿Ë	76,386
202205	84196019	ÆäËûÖÆÑõ»ú	353	Ë¹Âå·¥¿Ë	10	Ò»°ãÃ³Ò×	10	Ì¨	149	Ç§¿Ë	16,639
202205	84196019	ÆäËûÖÆÑõ»ú	402	°¢¸ùÍ¢	10	Ò»°ãÃ³Ò×	151	Ì¨	50902	Ç§¿Ë	1,939,686
202205	84196019	ÆäËûÖÆÑõ»ú	408	¶àÃñ×å²£ÀûÎ¬ÑÇ¹ú	10	Ò»°ãÃ³Ò×	1	Ì¨	4	Ç§¿Ë	3,129
202205	84196019	ÆäËûÖÆÑõ»ú	410	°ÍÎ÷	10	Ò»°ãÃ³Ò×	6	Ì¨	145	Ç§¿Ë	21,309
202205	84196019	ÆäËûÖÆÑõ»ú	412	ÖÇÀû	10	Ò»°ãÃ³Ò×	11	Ì¨	750	Ç§¿Ë	24,303
202205	84196019	ÆäËûÖÆÑõ»ú	413	¸çÂ×±ÈÑÇ	10	Ò»°ãÃ³Ò×	24	Ì¨	311	Ç§¿Ë	153,171
202205	84196019	ÆäËûÖÆÑõ»ú	418	¶àÃ×Äá¼Ó¹²ºÍ¹ú	10	Ò»°ãÃ³Ò×	3	Ì¨	75	Ç§¿Ë	16,652
202205	84196019	ÆäËûÖÆÑõ»ú	419	¶ò¹Ï¶à¶û	10	Ò»°ãÃ³Ò×	15	Ì¨	360	Ç§¿Ë	27,064
202205	84196019	ÆäËûÖÆÑõ»ú	423	Î£µØÂíÀ­	10	Ò»°ãÃ³Ò×	1	Ì¨	8	Ç§¿Ë	2,240
202205	84196019	ÆäËûÖÆÑõ»ú	432	°ÍÄÃÂí	10	Ò»°ãÃ³Ò×	4	Ì¨	80	Ç§¿Ë	8,603
202205	84196019	ÆäËûÖÆÑõ»ú	445	Î¯ÄÚÈðÀ­	10	Ò»°ãÃ³Ò×	11	Ì¨	49370	Ç§¿Ë	2,707,046
202205	84196019	ÆäËûÖÆÑõ»ú	501	¼ÓÄÃ´ó	10	Ò»°ãÃ³Ò×	33	Ì¨	150	Ç§¿Ë	46,174
202205	84196019	ÆäËûÖÆÑõ»ú	502	ÃÀ¹ú	10	Ò»°ãÃ³Ò×	1880	Ì¨	17065	Ç§¿Ë	2,305,208
202205	84196019	ÆäËûÖÆÑõ»ú	601	°Ä´óÀûÑÇ	10	Ò»°ãÃ³Ò×	121	Ì¨	552	Ç§¿Ë	110,573
202205	84196019	ÆäËûÖÆÑõ»ú	609	ÐÂÎ÷À¼	10	Ò»°ãÃ³Ò×	2	Ì¨	69	Ç§¿Ë	11,200
