# Supplementary material for: Research on optimization of emergency supplies customs clearance strategy from the perspective of public health security based on Chinese trade data
Source: Front Public Health. 2025 Jan 24;13:1520705. doi: 10.3389/fpubh.2025.1520705 (PMC11802811; doi:10.3389/fpubh.2025.1520705)
Supplement: Supplementary file 2 [file Data_Sheet_2.ZIP › Paper Code-Part2/2-Export/2022/2022∩╝ê1-5∩╝ë-σæ╝σÉ╕μ£║-σç║σÅú.csv]

202201	90192010	ÓÐ´´ºôÎü»ú	103	ÃÏ¼ÓÀ­¹ú	10	Ò»°ãÃ³Ò×	58	Ì¨	26	Ç§¿Ë	31,546
202201	90192010	ÓÐ´´ºôÎü»ú	107	¼íÆÒÕ¯	10	Ò»°ãÃ³Ò×	3	Ì¨	57	Ç§¿Ë	107,518
202201	90192010	ÓÐ´´ºôÎü»ú	107	¼íÆÒÕ¯	12	ÆäËû¾èÔùÎï×Ê	14	Ì¨	358	Ç§¿Ë	158,500
202201	90192010	ÓÐ´´ºôÎü»ú	110	ÖÐ¹úÏã¸Û	10	Ò»°ãÃ³Ò×	25014	Ì¨	796	Ç§¿Ë	550,766
202201	90192010	ÓÐ´´ºôÎü»ú	111	Ó¡¶È	10	Ò»°ãÃ³Ò×	73122	Ì¨	3608	Ç§¿Ë	3,602,249
202201	90192010	ÓÐ´´ºôÎü»ú	112	Ó¡¶ÈÄáÎ÷ÑÇ	10	Ò»°ãÃ³Ò×	10139	Ì¨	1043	Ç§¿Ë	1,659,443
202201	90192010	ÓÐ´´ºôÎü»ú	114	ÒÁÀ­¿Ë	10	Ò»°ãÃ³Ò×	1	Ì¨	9	Ç§¿Ë	10,832
202201	90192010	ÓÐ´´ºôÎü»ú	116	ÈÕ±¾	10	Ò»°ãÃ³Ò×	14508	Ì¨	782	Ç§¿Ë	363,829
202201	90192010	ÓÐ´´ºôÎü»ú	122	ÂíÀ´Î÷ÑÇ	10	Ò»°ãÃ³Ò×	20003	Ì¨	423	Ç§¿Ë	136,866
202201	90192010	ÓÐ´´ºôÎü»ú	124	ÃÉ¹Å	10	Ò»°ãÃ³Ò×	2	Ì¨	37	Ç§¿Ë	69,691
202201	90192010	ÓÐ´´ºôÎü»ú	129	·ÆÂÉ±ö	10	Ò»°ãÃ³Ò×	1	Ì¨	0	Ç§¿Ë	3,301
202201	90192010	ÓÐ´´ºôÎü»ú	131	É³ÌØ°¢À­²®	10	Ò»°ãÃ³Ò×	315	Ì¨	460	Ç§¿Ë	899,142
202201	90192010	ÓÐ´´ºôÎü»ú	132	ÐÂ¼ÓÆÂ	10	Ò»°ãÃ³Ò×	3	Ì¨	92	Ç§¿Ë	170,706
202201	90192010	ÓÐ´´ºôÎü»ú	133	º«¹ú	10	Ò»°ãÃ³Ò×	115050	Ì¨	10717	Ç§¿Ë	873,585
202201	90192010	ÓÐ´´ºôÎü»ú	134	Ë¹ÀïÀ¼¿¨	10	Ò»°ãÃ³Ò×	39	Ì¨	4	Ç§¿Ë	10,734
202201	90192010	ÓÐ´´ºôÎü»ú	136	Ì©¹ú	10	Ò»°ãÃ³Ò×	12583	Ì¨	4084	Ç§¿Ë	211,669
202201	90192010	ÓÐ´´ºôÎü»ú	137	ÍÁ¶úÆä	10	Ò»°ãÃ³Ò×	60008	Ì¨	3281	Ç§¿Ë	617,026
202201	90192010	ÓÐ´´ºôÎü»ú	138	°¢ÁªÇõ	10	Ò»°ãÃ³Ò×	32	Ì¨	36	Ç§¿Ë	86,282
202201	90192010	ÓÐ´´ºôÎü»ú	141	Ô½ÄÏ	10	Ò»°ãÃ³Ò×	1	Ì¨	18	Ç§¿Ë	36,522
202201	90192010	ÓÐ´´ºôÎü»ú	145	¹þÈø¿ËË¹Ì¹	10	Ò»°ãÃ³Ò×	2	Ì¨	38	Ç§¿Ë	67,215
202201	90192010	ÓÐ´´ºôÎü»ú	149	ÎÚ×È±ð¿ËË¹Ì¹	10	Ò»°ãÃ³Ò×	34	Ì¨	437	Ç§¿Ë	803,938
202201	90192010	ÓÐ´´ºôÎü»ú	203	±´Äþ	10	Ò»°ãÃ³Ò×	1	Ì¨	0	Ç§¿Ë	3,320
202201	90192010	ÓÐ´´ºôÎü»ú	206	¿¦ÂóÂ¡	10	Ò»°ãÃ³Ò×	4	Ì¨	74	Ç§¿Ë	157,381
202201	90192010	ÓÐ´´ºôÎü»ú	215	°£¼°	10	Ò»°ãÃ³Ò×	55	Ì¨	895	Ç§¿Ë	1,845,689
202201	90192010	ÓÐ´´ºôÎü»ú	217	°£Èû¶í±ÈÑÇ	10	Ò»°ãÃ³Ò×	2	Ì¨	116	Ç§¿Ë	103,347
202201	90192010	ÓÐ´´ºôÎü»ú	224	¿ÏÄáÑÇ	10	Ò»°ãÃ³Ò×	20030	Ì¨	1234	Ç§¿Ë	458,464
202201	90192010	ÓÐ´´ºôÎü»ú	231	Ã«ÀïÇóË¹	10	Ò»°ãÃ³Ò×	10	Ì¨	0	Ç§¿Ë	5,255
202201	90192010	ÓÐ´´ºôÎü»ú	232	Ä¦Âå¸ç	10	Ò»°ãÃ³Ò×	10	Ì¨	189	Ç§¿Ë	343,982
202201	90192010	ÓÐ´´ºôÎü»ú	236	ÄáÈÕÀûÑÇ	10	Ò»°ãÃ³Ò×	34	Ì¨	823	Ç§¿Ë	762,103
202201	90192010	ÓÐ´´ºôÎü»ú	240	ÈûÄÚ¼Ó¶û	10	Ò»°ãÃ³Ò×	2	Ì¨	0	Ç§¿Ë	6,741
202201	90192010	ÓÐ´´ºôÎü»ú	248	¶à¸ç	10	Ò»°ãÃ³Ò×	1	Ì¨	19	Ç§¿Ë	33,869
202201	90192010	ÓÐ´´ºôÎü»ú	302	µ¤Âó	10	Ò»°ãÃ³Ò×	2	Ì¨	48	Ç§¿Ë	139,561
202201	90192010	ÓÐ´´ºôÎü»ú	304	µÂ¹ú	10	Ò»°ãÃ³Ò×	284	Ì¨	33	Ç§¿Ë	189,728
202201	90192010	ÓÐ´´ºôÎü»ú	305	·¨¹ú	10	Ò»°ãÃ³Ò×	2	Ì¨	25	Ç§¿Ë	29,373
202201	90192010	ÓÐ´´ºôÎü»ú	307	Òâ´óÀû	10	Ò»°ãÃ³Ò×	59340	Ì¨	2956	Ç§¿Ë	147,961
202201	90192010	ÓÐ´´ºôÎü»ú	309	ºÉÀ¼	10	Ò»°ãÃ³Ò×	2	Ì¨	35	Ç§¿Ë	78,840
202201	90192010	ÓÐ´´ºôÎü»ú	310	Ï£À°	10	Ò»°ãÃ³Ò×	1	Ì¨	58	Ç§¿Ë	53,002
202201	90192010	ÓÐ´´ºôÎü»ú	311	ÆÏÌÑÑÀ	10	Ò»°ãÃ³Ò×	2	Ì¨	4	Ç§¿Ë	16,592
202201	90192010	ÓÐ´´ºôÎü»ú	321	ÐÙÑÀÀû	10	Ò»°ãÃ³Ò×	1322	Ì¨	16	Ç§¿Ë	60,221
202201	90192010	ÓÐ´´ºôÎü»ú	328	ÂÞÂíÄáÑÇ	10	Ò»°ãÃ³Ò×	1	Ì¨	12	Ç§¿Ë	28,672
202201	90192010	ÓÐ´´ºôÎü»ú	335	À­ÍÑÎ¬ÑÇ	10	Ò»°ãÃ³Ò×	4	Ì¨	65	Ç§¿Ë	173,503
202201	90192010	ÓÐ´´ºôÎü»ú	337	¸ñÂ³¼ªÑÇ	10	Ò»°ãÃ³Ò×	14200	Ì¨	539	Ç§¿Ë	35,801
202201	90192010	ÓÐ´´ºôÎü»ú	339	°¢Èû°Ý½®	10	Ò»°ãÃ³Ò×	5	Ì¨	96	Ç§¿Ë	249,471
202201	90192010	ÓÐ´´ºôÎü»ú	340	°×¶íÂÞË¹	10	Ò»°ãÃ³Ò×	26	Ì¨	39	Ç§¿Ë	141,559
202201	90192010	ÓÐ´´ºôÎü»ú	343	Ä¦¶û¶àÍß	10	Ò»°ãÃ³Ò×	2	Ì¨	39	Ç§¿Ë	74,216
202201	90192010	ÓÐ´´ºôÎü»ú	344	¶íÂÞË¹Áª°î	10	Ò»°ãÃ³Ò×	542	Ì¨	276	Ç§¿Ë	639,405
202201	90192010	ÓÐ´´ºôÎü»ú	347	ÎÚ¿ËÀ¼	10	Ò»°ãÃ³Ò×	53	Ì¨	1124	Ç§¿Ë	2,341,038
202201	90192010	ÓÐ´´ºôÎü»ú	401	°²Ìá¹ÏºÍ°Í²¼´ï	10	Ò»°ãÃ³Ò×	1	Ì¨	34	Ç§¿Ë	72,631
202201	90192010	ÓÐ´´ºôÎü»ú	406	²®Àû×È	10	Ò»°ãÃ³Ò×	1	Ì¨	20	Ç§¿Ë	22,149
202201	90192010	ÓÐ´´ºôÎü»ú	410	°ÍÎ÷	10	Ò»°ãÃ³Ò×	55	Ì¨	748	Ç§¿Ë	2,239,068
202201	90192010	ÓÐ´´ºôÎü»ú	412	ÖÇÀû	10	Ò»°ãÃ³Ò×	4750	Ì¨	300	Ç§¿Ë	49,912
202201	90192010	ÓÐ´´ºôÎü»ú	413	¸çÂ×±ÈÑÇ	10	Ò»°ãÃ³Ò×	3502	Ì¨	336	Ç§¿Ë	377,868
202201	90192010	ÓÐ´´ºôÎü»ú	424	¹çÑÇÄÇ	10	Ò»°ãÃ³Ò×	3	Ì¨	102	Ç§¿Ë	217,894
202201	90192010	ÓÐ´´ºôÎü»ú	440	Èø¶ûÍß¶à	10	Ò»°ãÃ³Ò×	6000	Ì¨	512	Ç§¿Ë	18,235
202201	90192010	ÓÐ´´ºôÎü»ú	442	ÌØÁ¢Äá´ïºÍ¶à°Í¸ç	10	Ò»°ãÃ³Ò×	3	Ì¨	103	Ç§¿Ë	213,133
202201	90192010	ÓÐ´´ºôÎü»ú	444	ÎÚÀ­¹ç	10	Ò»°ãÃ³Ò×	518	Ì¨	8	Ç§¿Ë	41,308
202201	90192010	ÓÐ´´ºôÎü»ú	502	ÃÀ¹ú	10	Ò»°ãÃ³Ò×	108556	Ì¨	4650	Ç§¿Ë	733,692
202201	90192020	ÎÞ´´ºôÎü»ú	101	°¢¸»º¹	10	Ò»°ãÃ³Ò×	1	Ì¨	6	Ç§¿Ë	9,789
202201	90192020	ÎÞ´´ºôÎü»ú	103	ÃÏ¼ÓÀ­¹ú	10	Ò»°ãÃ³Ò×	476	Ì¨	619	Ç§¿Ë	246,453
202201	90192020	ÎÞ´´ºôÎü»ú	106	Ãåµé	10	Ò»°ãÃ³Ò×	166	Ì¨	172	Ç§¿Ë	106,279
202201	90192020	ÎÞ´´ºôÎü»ú	106	Ãåµé	12	ÆäËû¾èÔùÎï×Ê	15	Ì¨	75	Ç§¿Ë	450,000
202201	90192020	ÎÞ´´ºôÎü»ú	108	ÈûÆÖÂ·Ë¹	10	Ò»°ãÃ³Ò×	117	Ì¨	291	Ç§¿Ë	109,376
202201	90192020	ÎÞ´´ºôÎü»ú	110	ÖÐ¹úÏã¸Û	10	Ò»°ãÃ³Ò×	119939	Ì¨	1065	Ç§¿Ë	476,726
202201	90192020	ÎÞ´´ºôÎü»ú	111	Ó¡¶È	10	Ò»°ãÃ³Ò×	90395	Ì¨	7536	Ç§¿Ë	3,183,933
202201	90192020	ÎÞ´´ºôÎü»ú	112	Ó¡¶ÈÄáÎ÷ÑÇ	10	Ò»°ãÃ³Ò×	16	Ì¨	300	Ç§¿Ë	382,678
202201	90192020	ÎÞ´´ºôÎü»ú	114	ÒÁÀ­¿Ë	10	Ò»°ãÃ³Ò×	82	Ì¨	553	Ç§¿Ë	311,801
202201	90192020	ÎÞ´´ºôÎü»ú	115	ÒÔÉ«ÁÐ	10	Ò»°ãÃ³Ò×	311	Ì¨	536	Ç§¿Ë	409,948
202201	90192020	ÎÞ´´ºôÎü»ú	116	ÈÕ±¾	10	Ò»°ãÃ³Ò×	17408	Ì¨	3311	Ç§¿Ë	1,330,341
202201	90192020	ÎÞ´´ºôÎü»ú	117	Ô¼µ©	10	Ò»°ãÃ³Ò×	10	Ì¨	30	Ç§¿Ë	23,256
202201	90192020	ÎÞ´´ºôÎü»ú	120	Àè°ÍÄÛ	10	Ò»°ãÃ³Ò×	55	Ì¨	165	Ç§¿Ë	72,075
202201	90192020	ÎÞ´´ºôÎü»ú	121	ÖÐ¹ú°ÄÃÅ	10	Ò»°ãÃ³Ò×	13	Ì¨	9	Ç§¿Ë	12,106
202201	90192020	ÎÞ´´ºôÎü»ú	122	ÂíÀ´Î÷ÑÇ	10	Ò»°ãÃ³Ò×	8696	Ì¨	433	Ç§¿Ë	340,755
202201	90192020	ÎÞ´´ºôÎü»ú	123	Âí¶û´ú·ò	10	Ò»°ãÃ³Ò×	180	Ì¨	134	Ç§¿Ë	181,655
202201	90192020	ÎÞ´´ºôÎü»ú	124	ÃÉ¹Å	10	Ò»°ãÃ³Ò×	25	Ì¨	622	Ç§¿Ë	313,328
202201	90192020	ÎÞ´´ºôÎü»ú	125	Äá²´¶ûÁª°îÃñÖ÷¹²ºÍ¹ú	10	Ò»°ãÃ³Ò×	3	Ì¨	10	Ç§¿Ë	5,479
202201	90192020	ÎÞ´´ºôÎü»ú	126	°¢Âü	10	Ò»°ãÃ³Ò×	2002	Ì¨	3212	Ç§¿Ë	155,159
202201	90192020	ÎÞ´´ºôÎü»ú	127	°Í»ùË¹Ì¹	10	Ò»°ãÃ³Ò×	2040	Ì¨	531	Ç§¿Ë	200,618
202201	90192020	ÎÞ´´ºôÎü»ú	129	·ÆÂÉ±ö	10	Ò»°ãÃ³Ò×	679	Ì¨	636	Ç§¿Ë	650,320
202201	90192020	ÎÞ´´ºôÎü»ú	131	É³ÌØ°¢À­²®	10	Ò»°ãÃ³Ò×	200	Ì¨	480	Ç§¿Ë	460,332
202201	90192020	ÎÞ´´ºôÎü»ú	132	ÐÂ¼ÓÆÂ	10	Ò»°ãÃ³Ò×	2434655	Ì¨	37659	Ç§¿Ë	16,669,619
202201	90192020	ÎÞ´´ºôÎü»ú	133	º«¹ú	10	Ò»°ãÃ³Ò×	1000	Ì¨	64	Ç§¿Ë	5,862
202201	90192020	ÎÞ´´ºôÎü»ú	134	Ë¹ÀïÀ¼¿¨	10	Ò»°ãÃ³Ò×	230	Ì¨	100	Ç§¿Ë	109,328
202201	90192020	ÎÞ´´ºôÎü»ú	136	Ì©¹ú	10	Ò»°ãÃ³Ò×	364	Ì¨	339	Ç§¿Ë	270,536
202201	90192020	ÎÞ´´ºôÎü»ú	137	ÍÁ¶úÆä	10	Ò»°ãÃ³Ò×	3640	Ì¨	2320	Ç§¿Ë	772,874
202201	90192020	ÎÞ´´ºôÎü»ú	138	°¢ÁªÇõ	10	Ò»°ãÃ³Ò×	19	Ì¨	98	Ç§¿Ë	36,082
202201	90192020	ÎÞ´´ºôÎü»ú	141	Ô½ÄÏ	12	ÆäËû¾èÔùÎï×Ê	70	Ì¨	126	Ç§¿Ë	749,000
202201	90192020	ÎÞ´´ºôÎü»ú	146	¼ª¶û¼ªË¹Ë¹Ì¹	10	Ò»°ãÃ³Ò×	3	Ì¨	159	Ç§¿Ë	158,526
202201	90192020	ÎÞ´´ºôÎü»ú	201	°¢¶û¼°ÀûÑÇ	10	Ò»°ãÃ³Ò×	221	Ì¨	4077	Ç§¿Ë	8,144,397
202201	90192020	ÎÞ´´ºôÎü»ú	215	°£¼°	10	Ò»°ãÃ³Ò×	60	Ì¨	2088	Ç§¿Ë	1,935,692
202201	90192020	ÎÞ´´ºôÎü»ú	217	°£Èû¶í±ÈÑÇ	10	Ò»°ãÃ³Ò×	6	Ì¨	196	Ç§¿Ë	233,200
202201	90192020	ÎÞ´´ºôÎü»ú	220	¼ÓÄÉ	10	Ò»°ãÃ³Ò×	2006	Ì¨	382	Ç§¿Ë	184,770
202201	90192020	ÎÞ´´ºôÎü»ú	223	¿ÆÌØµÏÍß	10	Ò»°ãÃ³Ò×	1	Ì¨	30	Ç§¿Ë	47,787
202201	90192020	ÎÞ´´ºôÎü»ú	224	¿ÏÄáÑÇ	10	Ò»°ãÃ³Ò×	2	Ì¨	202	Ç§¿Ë	97,421
202201	90192020	ÎÞ´´ºôÎü»ú	226	Àû±ÈÑÇ	10	Ò»°ãÃ³Ò×	141	Ì¨	148	Ç§¿Ë	127,271
202201	90192020	ÎÞ´´ºôÎü»ú	231	Ã«ÀïÇóË¹	10	Ò»°ãÃ³Ò×	126	Ì¨	140	Ç§¿Ë	100,731
202201	90192020	ÎÞ´´ºôÎü»ú	232	Ä¦Âå¸ç	10	Ò»°ãÃ³Ò×	131	Ì¨	23	Ç§¿Ë	44,800
202201	90192020	ÎÞ´´ºôÎü»ú	234	ÄÉÃ×±ÈÑÇ	10	Ò»°ãÃ³Ò×	1	Ì¨	102	Ç§¿Ë	55,303
202201	90192020	ÎÞ´´ºôÎü»ú	236	ÄáÈÕÀûÑÇ	10	Ò»°ãÃ³Ò×	5	Ì¨	105	Ç§¿Ë	106,914
202201	90192020	ÎÞ´´ºôÎü»ú	242	ÈûÀ­Àû°º	10	Ò»°ãÃ³Ò×	185	Ì¨	280	Ç§¿Ë	41,256
202201	90192020	ÎÞ´´ºôÎü»ú	244	ÄÏ·Ç	10	Ò»°ãÃ³Ò×	1446	Ì¨	1438	Ç§¿Ë	810,511
202201	90192020	ÎÞ´´ºôÎü»ú	246	ËÕµ¤	10	Ò»°ãÃ³Ò×	12	Ì¨	129	Ç§¿Ë	149,095
202201	90192020	ÎÞ´´ºôÎü»ú	247	Ì¹É£ÄáÑÇ	10	Ò»°ãÃ³Ò×	2	Ì¨	8	Ç§¿Ë	5,411
202201	90192020	ÎÞ´´ºôÎü»ú	250	ÎÚ¸É´ï	10	Ò»°ãÃ³Ò×	1	Ì¨	34	Ç§¿Ë	50,410
202201	90192020	ÎÞ´´ºôÎü»ú	253	ÔÞ±ÈÑÇ	10	Ò»°ãÃ³Ò×	3	Ì¨	50	Ç§¿Ë	19,847
202201	90192020	ÎÞ´´ºôÎü»ú	304	µÂ¹ú	10	Ò»°ãÃ³Ò×	6102	Ì¨	4968	Ç§¿Ë	4,389,547
202201	90192020	ÎÞ´´ºôÎü»ú	305	·¨¹ú	10	Ò»°ãÃ³Ò×	21950	Ì¨	3023	Ç§¿Ë	1,721,280
202201	90192020	ÎÞ´´ºôÎü»ú	306	°®¶ûÀ¼	10	Ò»°ãÃ³Ò×	49	Ì¨	70	Ç§¿Ë	54,661
202201	90192020	ÎÞ´´ºôÎü»ú	307	Òâ´óÀû	10	Ò»°ãÃ³Ò×	12949	Ì¨	2850	Ç§¿Ë	1,326,276
202201	90192020	ÎÞ´´ºôÎü»ú	309	ºÉÀ¼	10	Ò»°ãÃ³Ò×	175	Ì¨	65	Ç§¿Ë	18,078
202201	90192020	ÎÞ´´ºôÎü»ú	310	Ï£À°	10	Ò»°ãÃ³Ò×	1027	Ì¨	523	Ç§¿Ë	323,969
202201	90192020	ÎÞ´´ºôÎü»ú	311	ÆÏÌÑÑÀ	10	Ò»°ãÃ³Ò×	3	Ì¨	248	Ç§¿Ë	75,216
202201	90192020	ÎÞ´´ºôÎü»ú	312	Î÷°àÑÀ	10	Ò»°ãÃ³Ò×	11280	Ì¨	19070	Ç§¿Ë	6,971,344
202201	90192020	ÎÞ´´ºôÎü»ú	316	±£¼ÓÀûÑÇ	10	Ò»°ãÃ³Ò×	1	Ì¨	34	Ç§¿Ë	34,713
202201	90192020	ÎÞ´´ºôÎü»ú	318	·ÒÀ¼	10	Ò»°ãÃ³Ò×	98	Ì¨	28	Ç§¿Ë	20,528
202201	90192020	ÎÞ´´ºôÎü»ú	324	Âí¶úËû	10	Ò»°ãÃ³Ò×	74	Ì¨	126	Ç§¿Ë	83,644
202201	90192020	ÎÞ´´ºôÎü»ú	327	²¨À¼	10	Ò»°ãÃ³Ò×	731	Ì¨	350	Ç§¿Ë	222,040
202201	90192020	ÎÞ´´ºôÎü»ú	340	°×¶íÂÞË¹	10	Ò»°ãÃ³Ò×	29	Ì¨	676	Ç§¿Ë	522,121
202201	90192020	ÎÞ´´ºôÎü»ú	344	¶íÂÞË¹Áª°î	10	Ò»°ãÃ³Ò×	724	Ì¨	179	Ç§¿Ë	147,313
202201	90192020	ÎÞ´´ºôÎü»ú	347	ÎÚ¿ËÀ¼	10	Ò»°ãÃ³Ò×	8	Ì¨	23	Ç§¿Ë	11,641
202201	90192020	ÎÞ´´ºôÎü»ú	351	¿ËÂÞµØÑÇ	10	Ò»°ãÃ³Ò×	2	Ì¨	1	Ç§¿Ë	395
202201	90192020	ÎÞ´´ºôÎü»ú	352	½Ý¿Ë	10	Ò»°ãÃ³Ò×	47755	Ì¨	788	Ç§¿Ë	444,445
202201	90192020	ÎÞ´´ºôÎü»ú	358	Èû¶ûÎ¬ÑÇ	10	Ò»°ãÃ³Ò×	250	Ì¨	43	Ç§¿Ë	23,893
202201	90192020	ÎÞ´´ºôÎü»ú	408	¶àÃñ×å²£ÀûÎ¬ÑÇ¹ú	10	Ò»°ãÃ³Ò×	1011	Ì¨	288	Ç§¿Ë	307,111
202201	90192020	ÎÞ´´ºôÎü»ú	410	°ÍÎ÷	10	Ò»°ãÃ³Ò×	42719	Ì¨	3547	Ç§¿Ë	978,613
202201	90192020	ÎÞ´´ºôÎü»ú	412	ÖÇÀû	10	Ò»°ãÃ³Ò×	46	Ì¨	51	Ç§¿Ë	76,904
202201	90192020	ÎÞ´´ºôÎü»ú	413	¸çÂ×±ÈÑÇ	10	Ò»°ãÃ³Ò×	1550	Ì¨	310	Ç§¿Ë	239,494
202201	90192020	ÎÞ´´ºôÎü»ú	415	¸çË¹´ïÀè¼Ó	10	Ò»°ãÃ³Ò×	39	Ì¨	104	Ç§¿Ë	95,640
202201	90192020	ÎÞ´´ºôÎü»ú	418	¶àÃ×Äá¼Ó¹²ºÍ¹ú	10	Ò»°ãÃ³Ò×	10	Ì¨	30	Ç§¿Ë	13,380
202201	90192020	ÎÞ´´ºôÎü»ú	419	¶ò¹Ï¶à¶û	10	Ò»°ãÃ³Ò×	29	Ì¨	606	Ç§¿Ë	563,218
202201	90192020	ÎÞ´´ºôÎü»ú	423	Î£µØÂíÀ­	10	Ò»°ãÃ³Ò×	180	Ì¨	594	Ç§¿Ë	453,021
202201	90192020	ÎÞ´´ºôÎü»ú	424	¹çÑÇÄÇ	10	Ò»°ãÃ³Ò×	409	Ì¨	642	Ç§¿Ë	267,274
202201	90192020	ÎÞ´´ºôÎü»ú	426	ºé¶¼À­Ë¹	10	Ò»°ãÃ³Ò×	3	Ì¨	124	Ç§¿Ë	32,610
202201	90192020	ÎÞ´´ºôÎü»ú	427	ÑÀÂò¼Ó	10	Ò»°ãÃ³Ò×	21	Ì¨	52	Ç§¿Ë	34,232
202201	90192020	ÎÞ´´ºôÎü»ú	433	°ÍÀ­¹ç	10	Ò»°ãÃ³Ò×	1700	Ì¨	119	Ç§¿Ë	8,123
202201	90192020	ÎÞ´´ºôÎü»ú	434	ÃØÂ³	10	Ò»°ãÃ³Ò×	1471	Ì¨	381	Ç§¿Ë	119,976
202201	90192020	ÎÞ´´ºôÎü»ú	435	²¨¶àÀè¸÷	10	Ò»°ãÃ³Ò×	906	Ì¨	2189	Ç§¿Ë	1,333,254
202201	90192020	ÎÞ´´ºôÎü»ú	440	Èø¶ûÍß¶à	10	Ò»°ãÃ³Ò×	300	Ì¨	540	Ç§¿Ë	25,886
202201	90192020	ÎÞ´´ºôÎü»ú	442	ÌØÁ¢Äá´ïºÍ¶à°Í¸ç	10	Ò»°ãÃ³Ò×	3	Ì¨	98	Ç§¿Ë	142,596
202201	90192020	ÎÞ´´ºôÎü»ú	444	ÎÚÀ­¹ç	10	Ò»°ãÃ³Ò×	377	Ì¨	233	Ç§¿Ë	162,567
202201	90192020	ÎÞ´´ºôÎü»ú	501	¼ÓÄÃ´ó	10	Ò»°ãÃ³Ò×	1220	Ì¨	36	Ç§¿Ë	53,402
202201	90192020	ÎÞ´´ºôÎü»ú	502	ÃÀ¹ú	10	Ò»°ãÃ³Ò×	821806	Ì¨	121864	Ç§¿Ë	53,827,463
202201	90192020	ÎÞ´´ºôÎü»ú	601	°Ä´óÀûÑÇ	10	Ò»°ãÃ³Ò×	129759	Ì¨	2450	Ç§¿Ë	2,076,851
202201	90192020	ÎÞ´´ºôÎü»ú	609	ÐÂÎ÷À¼	10	Ò»°ãÃ³Ò×	188823	Ì¨	439	Ç§¿Ë	1,044,950
202201	90192020	ÎÞ´´ºôÎü»ú	613	ËùÂÞÃÅÈºµº	10	Ò»°ãÃ³Ò×	10	Ì¨	36	Ç§¿Ë	19,534
202202	90192010	ÓÐ´´ºôÎü»ú	103	ÃÏ¼ÓÀ­¹ú	10	Ò»°ãÃ³Ò×	4250	Ì¨	429	Ç§¿Ë	29,744
202202	90192010	ÓÐ´´ºôÎü»ú	103	ÃÏ¼ÓÀ­¹ú	11	¹ú¼Ò¼ä¡¢¹ú¼Ê×éÖ¯ÎÞ³¥Ô®ÖúºÍÔùËÍµÄÎï×Ê	13	Ì¨	700	Ç§¿Ë	1,383,539
202202	90192010	ÓÐ´´ºôÎü»ú	106	Ãåµé	10	Ò»°ãÃ³Ò×	2	Ì¨	37	Ç§¿Ë	95,551
202202	90192010	ÓÐ´´ºôÎü»ú	111	Ó¡¶È	10	Ò»°ãÃ³Ò×	2720	Ì¨	3216	Ç§¿Ë	5,341,354
202202	90192010	ÓÐ´´ºôÎü»ú	115	ÒÔÉ«ÁÐ	10	Ò»°ãÃ³Ò×	12	Ì¨	88	Ç§¿Ë	173,999
202202	90192010	ÓÐ´´ºôÎü»ú	118	¿ÆÍþÌØ	10	Ò»°ãÃ³Ò×	2000	Ì¨	100	Ç§¿Ë	3,441
202202	90192010	ÓÐ´´ºôÎü»ú	122	ÂíÀ´Î÷ÑÇ	10	Ò»°ãÃ³Ò×	11500	Ì¨	800	Ç§¿Ë	47,985
202202	90192010	ÓÐ´´ºôÎü»ú	129	·ÆÂÉ±ö	10	Ò»°ãÃ³Ò×	24	Ì¨	10	Ç§¿Ë	105,837
202202	90192010	ÓÐ´´ºôÎü»ú	132	ÐÂ¼ÓÆÂ	10	Ò»°ãÃ³Ò×	2	Ì¨	96	Ç§¿Ë	101,798
202202	90192010	ÓÐ´´ºôÎü»ú	133	º«¹ú	10	Ò»°ãÃ³Ò×	37327	Ì¨	12406	Ç§¿Ë	1,188,367
202202	90192010	ÓÐ´´ºôÎü»ú	137	ÍÁ¶úÆä	10	Ò»°ãÃ³Ò×	3504	Ì¨	31	Ç§¿Ë	5,715
202202	90192010	ÓÐ´´ºôÎü»ú	138	°¢ÁªÇõ	10	Ò»°ãÃ³Ò×	30	Ì¨	3	Ç§¿Ë	426
202202	90192010	ÓÐ´´ºôÎü»ú	145	¹þÈø¿ËË¹Ì¹	10	Ò»°ãÃ³Ò×	29	Ì¨	639	Ç§¿Ë	1,312,482
202202	90192010	ÓÐ´´ºôÎü»ú	149	ÎÚ×È±ð¿ËË¹Ì¹	10	Ò»°ãÃ³Ò×	4	Ì¨	250	Ç§¿Ë	196,461
202202	90192010	ÓÐ´´ºôÎü»ú	202	°²¸çÀ­	10	Ò»°ãÃ³Ò×	31	Ì¨	616	Ç§¿Ë	1,070,733
202202	90192010	ÓÐ´´ºôÎü»ú	223	¿ÆÌØµÏÍß	10	Ò»°ãÃ³Ò×	4	Ì¨	1	Ç§¿Ë	4,641
202202	90192010	ÓÐ´´ºôÎü»ú	224	¿ÏÄáÑÇ	10	Ò»°ãÃ³Ò×	3	Ì¨	198	Ç§¿Ë	143,675
202202	90192010	ÓÐ´´ºôÎü»ú	226	Àû±ÈÑÇ	10	Ò»°ãÃ³Ò×	50	Ì¨	6	Ç§¿Ë	3,186
202202	90192010	ÓÐ´´ºôÎü»ú	236	ÄáÈÕÀûÑÇ	10	Ò»°ãÃ³Ò×	2	Ì¨	37	Ç§¿Ë	72,984
202202	90192010	ÓÐ´´ºôÎü»ú	304	µÂ¹ú	10	Ò»°ãÃ³Ò×	1019	Ì¨	2213	Ç§¿Ë	3,401,873
202202	90192010	ÓÐ´´ºôÎü»ú	305	·¨¹ú	10	Ò»°ãÃ³Ò×	61	Ì¨	32	Ç§¿Ë	131,252
202202	90192010	ÓÐ´´ºôÎü»ú	307	Òâ´óÀû	10	Ò»°ãÃ³Ò×	21	Ì¨	0	Ç§¿Ë	1,794
202202	90192010	ÓÐ´´ºôÎü»ú	309	ºÉÀ¼	10	Ò»°ãÃ³Ò×	12	Ì¨	247	Ç§¿Ë	676,095
202202	90192010	ÓÐ´´ºôÎü»ú	321	ÐÙÑÀÀû	10	Ò»°ãÃ³Ò×	120	Ì¨	3	Ç§¿Ë	2,405
202202	90192010	ÓÐ´´ºôÎü»ú	327	²¨À¼	10	Ò»°ãÃ³Ò×	14027	Ì¨	1017	Ç§¿Ë	37,652
202202	90192010	ÓÐ´´ºôÎü»ú	328	ÂÞÂíÄáÑÇ	10	Ò»°ãÃ³Ò×	10	Ì¨	1	Ç§¿Ë	1,463
202202	90192010	ÓÐ´´ºôÎü»ú	340	°×¶íÂÞË¹	10	Ò»°ãÃ³Ò×	450790	Ì¨	474	Ç§¿Ë	217,462
202202	90192010	ÓÐ´´ºôÎü»ú	340	°×¶íÂÞË¹	11	¹ú¼Ò¼ä¡¢¹ú¼Ê×éÖ¯ÎÞ³¥Ô®ÖúºÍÔùËÍµÄÎï×Ê	2	Ì¨	230	Ç§¿Ë	200,000
202202	90192010	ÓÐ´´ºôÎü»ú	344	¶íÂÞË¹Áª°î	10	Ò»°ãÃ³Ò×	3	Ì¨	82	Ç§¿Ë	175,261
202202	90192010	ÓÐ´´ºôÎü»ú	347	ÎÚ¿ËÀ¼	10	Ò»°ãÃ³Ò×	10	Ì¨	488	Ç§¿Ë	493,722
202202	90192010	ÓÐ´´ºôÎü»ú	358	Èû¶ûÎ¬ÑÇ	10	Ò»°ãÃ³Ò×	202	Ì¨	8	Ç§¿Ë	30,236
202202	90192010	ÓÐ´´ºôÎü»ú	412	ÖÇÀû	10	Ò»°ãÃ³Ò×	60001	Ì¨	4570	Ç§¿Ë	181,095
202202	90192010	ÓÐ´´ºôÎü»ú	413	¸çÂ×±ÈÑÇ	10	Ò»°ãÃ³Ò×	162	Ì¨	473	Ç§¿Ë	864,148
202202	90192010	ÓÐ´´ºôÎü»ú	429	Ä«Î÷¸ç	10	Ò»°ãÃ³Ò×	438	Ì¨	41	Ç§¿Ë	72,203
202202	90192010	ÓÐ´´ºôÎü»ú	445	Î¯ÄÚÈðÀ­	10	Ò»°ãÃ³Ò×	3	Ì¨	110	Ç§¿Ë	134,150
202202	90192010	ÓÐ´´ºôÎü»ú	501	¼ÓÄÃ´ó	10	Ò»°ãÃ³Ò×	3843	Ì¨	19	Ç§¿Ë	48,677
202202	90192010	ÓÐ´´ºôÎü»ú	502	ÃÀ¹ú	10	Ò»°ãÃ³Ò×	1	Ì¨	13	Ç§¿Ë	18,744
202202	90192010	ÓÐ´´ºôÎü»ú	601	°Ä´óÀûÑÇ	10	Ò»°ãÃ³Ò×	6080	Ì¨	1755	Ç§¿Ë	86,596
202202	90192020	ÎÞ´´ºôÎü»ú	103	ÃÏ¼ÓÀ­¹ú	10	Ò»°ãÃ³Ò×	155	Ì¨	384	Ç§¿Ë	243,213
202202	90192020	ÎÞ´´ºôÎü»ú	103	ÃÏ¼ÓÀ­¹ú	11	¹ú¼Ò¼ä¡¢¹ú¼Ê×éÖ¯ÎÞ³¥Ô®ÖúºÍÔùËÍµÄÎï×Ê	113	Ì¨	800	Ç§¿Ë	1,809,243
202202	90192020	ÎÞ´´ºôÎü»ú	106	Ãåµé	10	Ò»°ãÃ³Ò×	200	Ì¨	18	Ç§¿Ë	900
202202	90192020	ÎÞ´´ºôÎü»ú	107	¼íÆÒÕ¯	10	Ò»°ãÃ³Ò×	20	Ì¨	56	Ç§¿Ë	41,228
202202	90192020	ÎÞ´´ºôÎü»ú	108	ÈûÆÖÂ·Ë¹	10	Ò»°ãÃ³Ò×	765	Ì¨	1111	Ç§¿Ë	399,154
202202	90192020	ÎÞ´´ºôÎü»ú	110	ÖÐ¹úÏã¸Û	10	Ò»°ãÃ³Ò×	98795	Ì¨	847	Ç§¿Ë	403,688
202202	90192020	ÎÞ´´ºôÎü»ú	111	Ó¡¶È	10	Ò»°ãÃ³Ò×	9689	Ì¨	2653	Ç§¿Ë	1,493,352
202202	90192020	ÎÞ´´ºôÎü»ú	112	Ó¡¶ÈÄáÎ÷ÑÇ	10	Ò»°ãÃ³Ò×	58	Ì¨	478	Ç§¿Ë	148,361
202202	90192020	ÎÞ´´ºôÎü»ú	114	ÒÁÀ­¿Ë	10	Ò»°ãÃ³Ò×	1	Ì¨	13	Ç§¿Ë	29,456
202202	90192020	ÎÞ´´ºôÎü»ú	116	ÈÕ±¾	10	Ò»°ãÃ³Ò×	2270	Ì¨	933	Ç§¿Ë	642,457
202202	90192020	ÎÞ´´ºôÎü»ú	117	Ô¼µ©	10	Ò»°ãÃ³Ò×	480	Ì¨	313	Ç§¿Ë	148,562
202202	90192020	ÎÞ´´ºôÎü»ú	122	ÂíÀ´Î÷ÑÇ	10	Ò»°ãÃ³Ò×	244	Ì¨	160	Ç§¿Ë	132,232
202202	90192020	ÎÞ´´ºôÎü»ú	125	Äá²´¶ûÁª°îÃñÖ÷¹²ºÍ¹ú	10	Ò»°ãÃ³Ò×	66	Ì¨	157	Ç§¿Ë	126,071
202202	90192020	ÎÞ´´ºôÎü»ú	127	°Í»ùË¹Ì¹	10	Ò»°ãÃ³Ò×	2654	Ì¨	1362	Ç§¿Ë	628,504
202202	90192020	ÎÞ´´ºôÎü»ú	129	·ÆÂÉ±ö	10	Ò»°ãÃ³Ò×	218	Ì¨	154	Ç§¿Ë	174,826
202202	90192020	ÎÞ´´ºôÎü»ú	131	É³ÌØ°¢À­²®	10	Ò»°ãÃ³Ò×	1312	Ì¨	486	Ç§¿Ë	246,512
202202	90192020	ÎÞ´´ºôÎü»ú	132	ÐÂ¼ÓÆÂ	10	Ò»°ãÃ³Ò×	2008239	Ì¨	30426	Ç§¿Ë	12,507,958
202202	90192020	ÎÞ´´ºôÎü»ú	133	º«¹ú	10	Ò»°ãÃ³Ò×	4500	Ì¨	167	Ç§¿Ë	43,754
202202	90192020	ÎÞ´´ºôÎü»ú	136	Ì©¹ú	10	Ò»°ãÃ³Ò×	50	Ì¨	75	Ç§¿Ë	57,344
202202	90192020	ÎÞ´´ºôÎü»ú	137	ÍÁ¶úÆä	10	Ò»°ãÃ³Ò×	6383	Ì¨	1166	Ç§¿Ë	348,894
202202	90192020	ÎÞ´´ºôÎü»ú	138	°¢ÁªÇõ	10	Ò»°ãÃ³Ò×	906	Ì¨	381	Ç§¿Ë	214,172
202202	90192020	ÎÞ´´ºôÎü»ú	149	ÎÚ×È±ð¿ËË¹Ì¹	10	Ò»°ãÃ³Ò×	8	Ì¨	422	Ç§¿Ë	318,693
202202	90192020	ÎÞ´´ºôÎü»ú	201	°¢¶û¼°ÀûÑÇ	10	Ò»°ãÃ³Ò×	5	Ì¨	150	Ç§¿Ë	248,952
202202	90192020	ÎÞ´´ºôÎü»ú	202	°²¸çÀ­	10	Ò»°ãÃ³Ò×	1	Ì¨	36	Ç§¿Ë	42,628
202202	90192020	ÎÞ´´ºôÎü»ú	226	Àû±ÈÑÇ	10	Ò»°ãÃ³Ò×	235	Ì¨	478	Ç§¿Ë	621,710
202202	90192020	ÎÞ´´ºôÎü»ú	231	Ã«ÀïÇóË¹	10	Ò»°ãÃ³Ò×	50	Ì¨	7	Ç§¿Ë	6,613
202202	90192020	ÎÞ´´ºôÎü»ú	232	Ä¦Âå¸ç	10	Ò»°ãÃ³Ò×	130	Ì¨	22	Ç§¿Ë	35,311
202202	90192020	ÎÞ´´ºôÎü»ú	233	ÄªÉ£±È¿Ë	10	Ò»°ãÃ³Ò×	10	Ì¨	380	Ç§¿Ë	242,121
202202	90192020	ÎÞ´´ºôÎü»ú	236	ÄáÈÕÀûÑÇ	10	Ò»°ãÃ³Ò×	4	Ì¨	70	Ç§¿Ë	32,022
202202	90192020	ÎÞ´´ºôÎü»ú	244	ÄÏ·Ç	10	Ò»°ãÃ³Ò×	366	Ì¨	276	Ç§¿Ë	288,821
202202	90192020	ÎÞ´´ºôÎü»ú	247	Ì¹É£ÄáÑÇ	10	Ò»°ãÃ³Ò×	2	Ì¨	4	Ç§¿Ë	1,759
202202	90192020	ÎÞ´´ºôÎü»ú	249	Í»ÄáË¹	10	Ò»°ãÃ³Ò×	312	Ì¨	1024	Ç§¿Ë	478,673
202202	90192020	ÎÞ´´ºôÎü»ú	250	ÎÚ¸É´ï	10	Ò»°ãÃ³Ò×	320	Ì¨	13	Ç§¿Ë	38,175
202202	90192020	ÎÞ´´ºôÎü»ú	303	Ó¢¹ú	10	Ò»°ãÃ³Ò×	1	Ì¨	3	Ç§¿Ë	3,245
202202	90192020	ÎÞ´´ºôÎü»ú	304	µÂ¹ú	10	Ò»°ãÃ³Ò×	60429	Ì¨	1623	Ç§¿Ë	926,816
202202	90192020	ÎÞ´´ºôÎü»ú	305	·¨¹ú	10	Ò»°ãÃ³Ò×	44854	Ì¨	6581	Ç§¿Ë	3,253,939
202202	90192020	ÎÞ´´ºôÎü»ú	306	°®¶ûÀ¼	10	Ò»°ãÃ³Ò×	559	Ì¨	59	Ç§¿Ë	108,177
202202	90192020	ÎÞ´´ºôÎü»ú	307	Òâ´óÀû	10	Ò»°ãÃ³Ò×	312	Ì¨	416	Ç§¿Ë	633,034
202202	90192020	ÎÞ´´ºôÎü»ú	309	ºÉÀ¼	10	Ò»°ãÃ³Ò×	83	Ì¨	80	Ç§¿Ë	62,541
202202	90192020	ÎÞ´´ºôÎü»ú	310	Ï£À°	10	Ò»°ãÃ³Ò×	10	Ì¨	24	Ç§¿Ë	20,360
202202	90192020	ÎÞ´´ºôÎü»ú	312	Î÷°àÑÀ	10	Ò»°ãÃ³Ò×	50922	Ì¨	21825	Ç§¿Ë	7,066,582
202202	90192020	ÎÞ´´ºôÎü»ú	316	±£¼ÓÀûÑÇ	10	Ò»°ãÃ³Ò×	12	Ì¨	32	Ç§¿Ë	42,083
202202	90192020	ÎÞ´´ºôÎü»ú	327	²¨À¼	10	Ò»°ãÃ³Ò×	40	Ì¨	8	Ç§¿Ë	8,033
202202	90192020	ÎÞ´´ºôÎü»ú	330	Èðµä	10	Ò»°ãÃ³Ò×	3	Ì¨	4	Ç§¿Ë	4,103
202202	90192020	ÎÞ´´ºôÎü»ú	331	ÈðÊ¿	10	Ò»°ãÃ³Ò×	2578	Ì¨	960	Ç§¿Ë	103,459
202202	90192020	ÎÞ´´ºôÎü»ú	335	À­ÍÑÎ¬ÑÇ	10	Ò»°ãÃ³Ò×	1331	Ì¨	126	Ç§¿Ë	85,753
202202	90192020	ÎÞ´´ºôÎü»ú	337	¸ñÂ³¼ªÑÇ	10	Ò»°ãÃ³Ò×	10	Ì¨	27	Ç§¿Ë	18,355
202202	90192020	ÎÞ´´ºôÎü»ú	339	°¢Èû°Ý½®	10	Ò»°ãÃ³Ò×	1	Ì¨	35	Ç§¿Ë	39,625
202202	90192020	ÎÞ´´ºôÎü»ú	340	°×¶íÂÞË¹	11	¹ú¼Ò¼ä¡¢¹ú¼Ê×éÖ¯ÎÞ³¥Ô®ÖúºÍÔùËÍµÄÎï×Ê	8	Ì¨	32	Ç§¿Ë	376,000
202202	90192020	ÎÞ´´ºôÎü»ú	344	¶íÂÞË¹Áª°î	10	Ò»°ãÃ³Ò×	983	Ì¨	758	Ç§¿Ë	542,497
202202	90192020	ÎÞ´´ºôÎü»ú	347	ÎÚ¿ËÀ¼	10	Ò»°ãÃ³Ò×	1	Ì¨	35	Ç§¿Ë	35,629
202202	90192020	ÎÞ´´ºôÎü»ú	352	½Ý¿Ë	10	Ò»°ãÃ³Ò×	1	Ì¨	12	Ç§¿Ë	31,812
202202	90192020	ÎÞ´´ºôÎü»ú	355	²¨ºÚ	10	Ò»°ãÃ³Ò×	120	Ì¨	31	Ç§¿Ë	16,797
202202	90192020	ÎÞ´´ºôÎü»ú	402	°¢¸ùÍ¢	10	Ò»°ãÃ³Ò×	792	Ì¨	1279	Ç§¿Ë	966,563
202202	90192020	ÎÞ´´ºôÎü»ú	410	°ÍÎ÷	10	Ò»°ãÃ³Ò×	1475	Ì¨	258	Ç§¿Ë	128,389
202202	90192020	ÎÞ´´ºôÎü»ú	412	ÖÇÀû	10	Ò»°ãÃ³Ò×	685	Ì¨	1262	Ç§¿Ë	513,476
202202	90192020	ÎÞ´´ºôÎü»ú	413	¸çÂ×±ÈÑÇ	10	Ò»°ãÃ³Ò×	13689	Ì¨	15024	Ç§¿Ë	5,706,445
202202	90192020	ÎÞ´´ºôÎü»ú	415	¸çË¹´ïÀè¼Ó	10	Ò»°ãÃ³Ò×	23	Ì¨	13	Ç§¿Ë	13,552
202202	90192020	ÎÞ´´ºôÎü»ú	423	Î£µØÂíÀ­	10	Ò»°ãÃ³Ò×	333	Ì¨	1033	Ç§¿Ë	718,239
202202	90192020	ÎÞ´´ºôÎü»ú	429	Ä«Î÷¸ç	10	Ò»°ãÃ³Ò×	1346	Ì¨	1841	Ç§¿Ë	693,350
202202	90192020	ÎÞ´´ºôÎü»ú	435	²¨¶àÀè¸÷	10	Ò»°ãÃ³Ò×	1100	Ì¨	2019	Ç§¿Ë	1,514,887
202202	90192020	ÎÞ´´ºôÎü»ú	444	ÎÚÀ­¹ç	10	Ò»°ãÃ³Ò×	206	Ì¨	618	Ç§¿Ë	257,677
202202	90192020	ÎÞ´´ºôÎü»ú	445	Î¯ÄÚÈðÀ­	10	Ò»°ãÃ³Ò×	1100	Ì¨	1886	Ç§¿Ë	92,516
202202	90192020	ÎÞ´´ºôÎü»ú	501	¼ÓÄÃ´ó	10	Ò»°ãÃ³Ò×	104	Ì¨	290	Ç§¿Ë	203,786
202202	90192020	ÎÞ´´ºôÎü»ú	502	ÃÀ¹ú	10	Ò»°ãÃ³Ò×	185357	Ì¨	137684	Ç§¿Ë	60,057,036
202202	90192020	ÎÞ´´ºôÎü»ú	601	°Ä´óÀûÑÇ	10	Ò»°ãÃ³Ò×	19743	Ì¨	6578	Ç§¿Ë	3,964,208
202202	90192020	ÎÞ´´ºôÎü»ú	609	ÐÂÎ÷À¼	10	Ò»°ãÃ³Ò×	2	Ì¨	6	Ç§¿Ë	6,871
202203	90192010	ÓÐ´´ºôÎü»ú	101	°¢¸»º¹	10	Ò»°ãÃ³Ò×	27	Ì¨	57	Ç§¿Ë	151,971
202203	90192010	ÓÐ´´ºôÎü»ú	103	ÃÏ¼ÓÀ­¹ú	10	Ò»°ãÃ³Ò×	60	Ì¨	404	Ç§¿Ë	273,775
202203	90192010	ÓÐ´´ºôÎü»ú	110	ÖÐ¹úÏã¸Û	10	Ò»°ãÃ³Ò×	37	Ì¨	97	Ç§¿Ë	109,176
202203	90192010	ÓÐ´´ºôÎü»ú	111	Ó¡¶È	10	Ò»°ãÃ³Ò×	172	Ì¨	2823	Ç§¿Ë	5,415,714
202203	90192010	ÓÐ´´ºôÎü»ú	112	Ó¡¶ÈÄáÎ÷ÑÇ	10	Ò»°ãÃ³Ò×	6501	Ì¨	3322	Ç§¿Ë	4,063,836
202203	90192010	ÓÐ´´ºôÎü»ú	114	ÒÁÀ­¿Ë	10	Ò»°ãÃ³Ò×	4	Ì¨	116	Ç§¿Ë	189,140
202203	90192010	ÓÐ´´ºôÎü»ú	115	ÒÔÉ«ÁÐ	10	Ò»°ãÃ³Ò×	20	Ì¨	361	Ç§¿Ë	830,131
202203	90192010	ÓÐ´´ºôÎü»ú	116	ÈÕ±¾	10	Ò»°ãÃ³Ò×	51	Ì¨	605	Ç§¿Ë	1,901,011
202203	90192010	ÓÐ´´ºôÎü»ú	119	ÀÏÎÎ	10	Ò»°ãÃ³Ò×	3	Ì¨	246	Ç§¿Ë	114,138
202203	90192010	ÓÐ´´ºôÎü»ú	122	ÂíÀ´Î÷ÑÇ	10	Ò»°ãÃ³Ò×	15050	Ì¨	332	Ç§¿Ë	55,377
202203	90192010	ÓÐ´´ºôÎü»ú	124	ÃÉ¹Å	10	Ò»°ãÃ³Ò×	2	Ì¨	58	Ç§¿Ë	63,639
202203	90192010	ÓÐ´´ºôÎü»ú	125	Äá²´¶ûÁª°îÃñÖ÷¹²ºÍ¹ú	10	Ò»°ãÃ³Ò×	2	Ì¨	41	Ç§¿Ë	84,736
202203	90192010	ÓÐ´´ºôÎü»ú	129	·ÆÂÉ±ö	10	Ò»°ãÃ³Ò×	63	Ì¨	1221	Ç§¿Ë	2,619,914
202203	90192010	ÓÐ´´ºôÎü»ú	131	É³ÌØ°¢À­²®	10	Ò»°ãÃ³Ò×	828	Ì¨	608	Ç§¿Ë	486,476
202203	90192010	ÓÐ´´ºôÎü»ú	133	º«¹ú	10	Ò»°ãÃ³Ò×	1200	Ì¨	4701	Ç§¿Ë	319,930
202203	90192010	ÓÐ´´ºôÎü»ú	134	Ë¹ÀïÀ¼¿¨	10	Ò»°ãÃ³Ò×	6	Ì¨	114	Ç§¿Ë	283,385
202203	90192010	ÓÐ´´ºôÎü»ú	136	Ì©¹ú	10	Ò»°ãÃ³Ò×	2	Ì¨	67	Ç§¿Ë	150,348
202203	90192010	ÓÐ´´ºôÎü»ú	137	ÍÁ¶úÆä	10	Ò»°ãÃ³Ò×	58408	Ì¨	648	Ç§¿Ë	245,296
202203	90192010	ÓÐ´´ºôÎü»ú	138	°¢ÁªÇõ	10	Ò»°ãÃ³Ò×	856	Ì¨	4638	Ç§¿Ë	324,432
202203	90192010	ÓÐ´´ºôÎü»ú	139	Ò²ÃÅ	10	Ò»°ãÃ³Ò×	25	Ì¨	327	Ç§¿Ë	622,847
202203	90192010	ÓÐ´´ºôÎü»ú	141	Ô½ÄÏ	10	Ò»°ãÃ³Ò×	14073	Ì¨	849	Ç§¿Ë	217,928
202203	90192010	ÓÐ´´ºôÎü»ú	144	¶«µÛãë	11	¹ú¼Ò¼ä¡¢¹ú¼Ê×éÖ¯ÎÞ³¥Ô®ÖúºÍÔùËÍµÄÎï×Ê	20	Ì¨	1520	Ç§¿Ë	1,460,000
202203	90192010	ÓÐ´´ºôÎü»ú	145	¹þÈø¿ËË¹Ì¹	10	Ò»°ãÃ³Ò×	2	Ì¨	38	Ç§¿Ë	66,916
202203	90192010	ÓÐ´´ºôÎü»ú	146	¼ª¶û¼ªË¹Ë¹Ì¹	10	Ò»°ãÃ³Ò×	1	Ì¨	82	Ç§¿Ë	50,899
202203	90192010	ÓÐ´´ºôÎü»ú	149	ÎÚ×È±ð¿ËË¹Ì¹	10	Ò»°ãÃ³Ò×	2	Ì¨	164	Ç§¿Ë	79,760
202203	90192010	ÓÐ´´ºôÎü»ú	201	°¢¶û¼°ÀûÑÇ	10	Ò»°ãÃ³Ò×	11	Ì¨	201	Ç§¿Ë	393,660
202203	90192010	ÓÐ´´ºôÎü»ú	203	±´Äþ	10	Ò»°ãÃ³Ò×	1	Ì¨	58	Ç§¿Ë	34,905
202203	90192010	ÓÐ´´ºôÎü»ú	206	¿¦ÂóÂ¡	10	Ò»°ãÃ³Ò×	12	Ì¨	227	Ç§¿Ë	482,524
202203	90192010	ÓÐ´´ºôÎü»ú	215	°£¼°	10	Ò»°ãÃ³Ò×	40	Ì¨	547	Ç§¿Ë	1,324,787
202203	90192010	ÓÐ´´ºôÎü»ú	224	¿ÏÄáÑÇ	10	Ò»°ãÃ³Ò×	2	Ì¨	130	Ç§¿Ë	86,006
202203	90192010	ÓÐ´´ºôÎü»ú	225	Àû±ÈÀïÑÇ	10	Ò»°ãÃ³Ò×	2	Ì¨	37	Ç§¿Ë	70,356
202203	90192010	ÓÐ´´ºôÎü»ú	232	Ä¦Âå¸ç	10	Ò»°ãÃ³Ò×	20	Ì¨	629	Ç§¿Ë	672,896
202203	90192010	ÓÐ´´ºôÎü»ú	236	ÄáÈÕÀûÑÇ	10	Ò»°ãÃ³Ò×	11	Ì¨	449	Ç§¿Ë	205,792
202203	90192010	ÓÐ´´ºôÎü»ú	238	Â¬Íú´ï	10	Ò»°ãÃ³Ò×	1	Ì¨	3	Ç§¿Ë	11,113
202203	90192010	ÓÐ´´ºôÎü»ú	244	ÄÏ·Ç	10	Ò»°ãÃ³Ò×	4	Ì¨	66	Ç§¿Ë	119,316
202203	90192010	ÓÐ´´ºôÎü»ú	246	ËÕµ¤	10	Ò»°ãÃ³Ò×	2	Ì¨	40	Ç§¿Ë	106,438
202203	90192010	ÓÐ´´ºôÎü»ú	251	²¼»ùÄÉ·¨Ë÷	10	Ò»°ãÃ³Ò×	1	Ì¨	18	Ç§¿Ë	33,543
202203	90192010	ÓÐ´´ºôÎü»ú	253	ÔÞ±ÈÑÇ	10	Ò»°ãÃ³Ò×	1	Ì¨	35	Ç§¿Ë	18,087
202203	90192010	ÓÐ´´ºôÎü»ú	304	µÂ¹ú	10	Ò»°ãÃ³Ò×	441	Ì¨	651	Ç§¿Ë	201,365
202203	90192010	ÓÐ´´ºôÎü»ú	305	·¨¹ú	10	Ò»°ãÃ³Ò×	11	Ì¨	3	Ç§¿Ë	17,192
202203	90192010	ÓÐ´´ºôÎü»ú	307	Òâ´óÀû	10	Ò»°ãÃ³Ò×	2	Ì¨	33	Ç§¿Ë	95,138
202203	90192010	ÓÐ´´ºôÎü»ú	309	ºÉÀ¼	10	Ò»°ãÃ³Ò×	10045	Ì¨	386	Ç§¿Ë	359,579
202203	90192010	ÓÐ´´ºôÎü»ú	312	Î÷°àÑÀ	10	Ò»°ãÃ³Ò×	37	Ì¨	0	Ç§¿Ë	1,512
202203	90192010	ÓÐ´´ºôÎü»ú	321	ÐÙÑÀÀû	10	Ò»°ãÃ³Ò×	1	Ì¨	17	Ç§¿Ë	34,786
202203	90192010	ÓÐ´´ºôÎü»ú	328	ÂÞÂíÄáÑÇ	10	Ò»°ãÃ³Ò×	2	Ì¨	26	Ç§¿Ë	47,978
202203	90192010	ÓÐ´´ºôÎü»ú	337	¸ñÂ³¼ªÑÇ	11	¹ú¼Ò¼ä¡¢¹ú¼Ê×éÖ¯ÎÞ³¥Ô®ÖúºÍÔùËÍµÄÎï×Ê	27	Ì¨	1160	Ç§¿Ë	2,160,000
202203	90192010	ÓÐ´´ºôÎü»ú	338	ÑÇÃÀÄáÑÇ	10	Ò»°ãÃ³Ò×	1	Ì¨	108	Ç§¿Ë	68,540
202203	90192010	ÓÐ´´ºôÎü»ú	340	°×¶íÂÞË¹	10	Ò»°ãÃ³Ò×	250	Ì¨	3266	Ç§¿Ë	8,032,698
202203	90192010	ÓÐ´´ºôÎü»ú	344	¶íÂÞË¹Áª°î	10	Ò»°ãÃ³Ò×	20003	Ì¨	377	Ç§¿Ë	129,016
202203	90192010	ÓÐ´´ºôÎü»ú	352	½Ý¿Ë	10	Ò»°ãÃ³Ò×	22	Ì¨	14	Ç§¿Ë	30,729
202203	90192010	ÓÐ´´ºôÎü»ú	410	°ÍÎ÷	10	Ò»°ãÃ³Ò×	84	Ì¨	686	Ç§¿Ë	1,328,357
202203	90192010	ÓÐ´´ºôÎü»ú	412	ÖÇÀû	10	Ò»°ãÃ³Ò×	242	Ì¨	67	Ç§¿Ë	225,528
202203	90192010	ÓÐ´´ºôÎü»ú	413	¸çÂ×±ÈÑÇ	10	Ò»°ãÃ³Ò×	29996	Ì¨	2354	Ç§¿Ë	1,659,638
202203	90192010	ÓÐ´´ºôÎü»ú	418	¶àÃ×Äá¼Ó¹²ºÍ¹ú	10	Ò»°ãÃ³Ò×	1	Ì¨	32	Ç§¿Ë	66,978
202203	90192010	ÓÐ´´ºôÎü»ú	429	Ä«Î÷¸ç	10	Ò»°ãÃ³Ò×	64467	Ì¨	7025	Ç§¿Ë	1,403,586
202203	90192010	ÓÐ´´ºôÎü»ú	431	Äá¼ÓÀ­¹Ï	10	Ò»°ãÃ³Ò×	3	Ì¨	246	Ç§¿Ë	113,376
202203	90192010	ÓÐ´´ºôÎü»ú	434	ÃØÂ³	10	Ò»°ãÃ³Ò×	30	Ì¨	489	Ç§¿Ë	1,008,021
202203	90192010	ÓÐ´´ºôÎü»ú	440	Èø¶ûÍß¶à	10	Ò»°ãÃ³Ò×	1	Ì¨	7	Ç§¿Ë	12,171
202203	90192010	ÓÐ´´ºôÎü»ú	442	ÌØÁ¢Äá´ïºÍ¶à°Í¸ç	10	Ò»°ãÃ³Ò×	4	Ì¨	164	Ç§¿Ë	212,707
202203	90192010	ÓÐ´´ºôÎü»ú	501	¼ÓÄÃ´ó	10	Ò»°ãÃ³Ò×	15726	Ì¨	90	Ç§¿Ë	149,361
202203	90192010	ÓÐ´´ºôÎü»ú	502	ÃÀ¹ú	10	Ò»°ãÃ³Ò×	48004	Ì¨	10680	Ç§¿Ë	773,279
202203	90192010	ÓÐ´´ºôÎü»ú	601	°Ä´óÀûÑÇ	10	Ò»°ãÃ³Ò×	10750	Ì¨	1938	Ç§¿Ë	103,739
202203	90192010	ÓÐ´´ºôÎü»ú	613	ËùÂÞÃÅÈºµº	11	¹ú¼Ò¼ä¡¢¹ú¼Ê×éÖ¯ÎÞ³¥Ô®ÖúºÍÔùËÍµÄÎï×Ê	10	Ì¨	1052	Ç§¿Ë	998,500
202203	90192020	ÎÞ´´ºôÎü»ú	103	ÃÏ¼ÓÀ­¹ú	10	Ò»°ãÃ³Ò×	35	Ì¨	110	Ç§¿Ë	70,257
202203	90192020	ÎÞ´´ºôÎü»ú	107	¼íÆÒÕ¯	10	Ò»°ãÃ³Ò×	2	Ì¨	100	Ç§¿Ë	194,226
202203	90192020	ÎÞ´´ºôÎü»ú	108	ÈûÆÖÂ·Ë¹	10	Ò»°ãÃ³Ò×	464	Ì¨	100	Ç§¿Ë	48,073
202203	90192020	ÎÞ´´ºôÎü»ú	110	ÖÐ¹úÏã¸Û	10	Ò»°ãÃ³Ò×	47107	Ì¨	3565	Ç§¿Ë	2,066,114
202203	90192020	ÎÞ´´ºôÎü»ú	111	Ó¡¶È	10	Ò»°ãÃ³Ò×	16538	Ì¨	6334	Ç§¿Ë	3,531,490
202203	90192020	ÎÞ´´ºôÎü»ú	112	Ó¡¶ÈÄáÎ÷ÑÇ	10	Ò»°ãÃ³Ò×	15	Ì¨	90	Ç§¿Ë	98,265
202203	90192020	ÎÞ´´ºôÎü»ú	115	ÒÔÉ«ÁÐ	10	Ò»°ãÃ³Ò×	5571	Ì¨	907	Ç§¿Ë	470,387
202203	90192020	ÎÞ´´ºôÎü»ú	116	ÈÕ±¾	10	Ò»°ãÃ³Ò×	8888	Ì¨	2688	Ç§¿Ë	1,419,429
202203	90192020	ÎÞ´´ºôÎü»ú	117	Ô¼µ©	10	Ò»°ãÃ³Ò×	8	Ì¨	24	Ç§¿Ë	22,815
202203	90192020	ÎÞ´´ºôÎü»ú	118	¿ÆÍþÌØ	10	Ò»°ãÃ³Ò×	44	Ì¨	8	Ç§¿Ë	8,884
202203	90192020	ÎÞ´´ºôÎü»ú	120	Àè°ÍÄÛ	10	Ò»°ãÃ³Ò×	381	Ì¨	61	Ç§¿Ë	31,880
202203	90192020	ÎÞ´´ºôÎü»ú	122	ÂíÀ´Î÷ÑÇ	10	Ò»°ãÃ³Ò×	103	Ì¨	153	Ç§¿Ë	110,675
202203	90192020	ÎÞ´´ºôÎü»ú	124	ÃÉ¹Å	10	Ò»°ãÃ³Ò×	5	Ì¨	12	Ç§¿Ë	10,408
202203	90192020	ÎÞ´´ºôÎü»ú	125	Äá²´¶ûÁª°îÃñÖ÷¹²ºÍ¹ú	10	Ò»°ãÃ³Ò×	179	Ì¨	212	Ç§¿Ë	199,994
202203	90192020	ÎÞ´´ºôÎü»ú	126	°¢Âü	10	Ò»°ãÃ³Ò×	1	Ì¨	10	Ç§¿Ë	25,385
202203	90192020	ÎÞ´´ºôÎü»ú	129	·ÆÂÉ±ö	10	Ò»°ãÃ³Ò×	50052	Ì¨	3939	Ç§¿Ë	546,200
202203	90192020	ÎÞ´´ºôÎü»ú	130	¿¨Ëþ¶û	10	Ò»°ãÃ³Ò×	93	Ì¨	238	Ç§¿Ë	161,602
202203	90192020	ÎÞ´´ºôÎü»ú	131	É³ÌØ°¢À­²®	10	Ò»°ãÃ³Ò×	3	Ì¨	7	Ç§¿Ë	7,234
202203	90192020	ÎÞ´´ºôÎü»ú	132	ÐÂ¼ÓÆÂ	10	Ò»°ãÃ³Ò×	2876896	Ì¨	49779	Ç§¿Ë	19,882,751
202203	90192020	ÎÞ´´ºôÎü»ú	133	º«¹ú	10	Ò»°ãÃ³Ò×	1318	Ì¨	506	Ç§¿Ë	247,814
202203	90192020	ÎÞ´´ºôÎü»ú	136	Ì©¹ú	10	Ò»°ãÃ³Ò×	682	Ì¨	984	Ç§¿Ë	907,003
202203	90192020	ÎÞ´´ºôÎü»ú	137	ÍÁ¶úÆä	10	Ò»°ãÃ³Ò×	24613	Ì¨	4367	Ç§¿Ë	1,050,486
202203	90192020	ÎÞ´´ºôÎü»ú	138	°¢ÁªÇõ	10	Ò»°ãÃ³Ò×	178	Ì¨	49	Ç§¿Ë	33,700
202203	90192020	ÎÞ´´ºôÎü»ú	141	Ô½ÄÏ	10	Ò»°ãÃ³Ò×	190	Ì¨	35	Ç§¿Ë	19,172
202203	90192020	ÎÞ´´ºôÎü»ú	143	ÖÐ¹úÌ¨Íå	10	Ò»°ãÃ³Ò×	1	Ì¨	0	Ç§¿Ë	12,300
202203	90192020	ÎÞ´´ºôÎü»ú	145	¹þÈø¿ËË¹Ì¹	10	Ò»°ãÃ³Ò×	1500	Ì¨	255	Ç§¿Ë	139,745
202203	90192020	ÎÞ´´ºôÎü»ú	149	ÎÚ×È±ð¿ËË¹Ì¹	10	Ò»°ãÃ³Ò×	31	Ì¨	1036	Ç§¿Ë	1,235,674
202203	90192020	ÎÞ´´ºôÎü»ú	201	°¢¶û¼°ÀûÑÇ	10	Ò»°ãÃ³Ò×	232	Ì¨	290	Ç§¿Ë	148,006
202203	90192020	ÎÞ´´ºôÎü»ú	202	°²¸çÀ­	10	Ò»°ãÃ³Ò×	6	Ì¨	203	Ç§¿Ë	209,428
202203	90192020	ÎÞ´´ºôÎü»ú	206	¿¦ÂóÂ¡	10	Ò»°ãÃ³Ò×	3	Ì¨	97	Ç§¿Ë	83,073
202203	90192020	ÎÞ´´ºôÎü»ú	208	·ðµÃ½Ç	10	Ò»°ãÃ³Ò×	1	Ì¨	87	Ç§¿Ë	25,909
202203	90192020	ÎÞ´´ºôÎü»ú	215	°£¼°	10	Ò»°ãÃ³Ò×	98	Ì¨	1077	Ç§¿Ë	957,530
202203	90192020	ÎÞ´´ºôÎü»ú	220	¼ÓÄÉ	10	Ò»°ãÃ³Ò×	250	Ì¨	200	Ç§¿Ë	21,658
202203	90192020	ÎÞ´´ºôÎü»ú	224	¿ÏÄáÑÇ	10	Ò»°ãÃ³Ò×	3	Ì¨	150	Ç§¿Ë	156,119
202203	90192020	ÎÞ´´ºôÎü»ú	226	Àû±ÈÑÇ	10	Ò»°ãÃ³Ò×	32	Ì¨	90	Ç§¿Ë	60,099
202203	90192020	ÎÞ´´ºôÎü»ú	227	Âí´ï¼ÓË¹¼Ó	10	Ò»°ãÃ³Ò×	1	Ì¨	5	Ç§¿Ë	7,509
202203	90192020	ÎÞ´´ºôÎü»ú	228	ÂíÀ­Î¬	10	Ò»°ãÃ³Ò×	3	Ì¨	5	Ç§¿Ë	5,712
202203	90192020	ÎÞ´´ºôÎü»ú	231	Ã«ÀïÇóË¹	10	Ò»°ãÃ³Ò×	1	Ì¨	12	Ç§¿Ë	12,693
202203	90192020	ÎÞ´´ºôÎü»ú	232	Ä¦Âå¸ç	10	Ò»°ãÃ³Ò×	595	Ì¨	266	Ç§¿Ë	178,013
202203	90192020	ÎÞ´´ºôÎü»ú	238	Â¬Íú´ï	10	Ò»°ãÃ³Ò×	3	Ì¨	5	Ç§¿Ë	4,474
202203	90192020	ÎÞ´´ºôÎü»ú	244	ÄÏ·Ç	10	Ò»°ãÃ³Ò×	5215	Ì¨	827	Ç§¿Ë	178,418
202203	90192020	ÎÞ´´ºôÎü»ú	249	Í»ÄáË¹	10	Ò»°ãÃ³Ò×	118	Ì¨	556	Ç§¿Ë	392,328
202203	90192020	ÎÞ´´ºôÎü»ú	253	ÔÞ±ÈÑÇ	10	Ò»°ãÃ³Ò×	1	Ì¨	4	Ç§¿Ë	3,046
202203	90192020	ÎÞ´´ºôÎü»ú	301	±ÈÀûÊ±	10	Ò»°ãÃ³Ò×	46	Ì¨	69	Ç§¿Ë	40,566
202203	90192020	ÎÞ´´ºôÎü»ú	303	Ó¢¹ú	10	Ò»°ãÃ³Ò×	228	Ì¨	612	Ç§¿Ë	395,379
202203	90192020	ÎÞ´´ºôÎü»ú	304	µÂ¹ú	10	Ò»°ãÃ³Ò×	3537	Ì¨	3086	Ç§¿Ë	2,385,610
202203	90192020	ÎÞ´´ºôÎü»ú	305	·¨¹ú	10	Ò»°ãÃ³Ò×	17113	Ì¨	3416	Ç§¿Ë	1,697,353
202203	90192020	ÎÞ´´ºôÎü»ú	306	°®¶ûÀ¼	10	Ò»°ãÃ³Ò×	190	Ì¨	273	Ç§¿Ë	165,097
202203	90192020	ÎÞ´´ºôÎü»ú	307	Òâ´óÀû	10	Ò»°ãÃ³Ò×	26993	Ì¨	4535	Ç§¿Ë	3,955,737
202203	90192020	ÎÞ´´ºôÎü»ú	309	ºÉÀ¼	10	Ò»°ãÃ³Ò×	247	Ì¨	66	Ç§¿Ë	84,577
202203	90192020	ÎÞ´´ºôÎü»ú	310	Ï£À°	10	Ò»°ãÃ³Ò×	5112	Ì¨	172	Ç§¿Ë	81,898
202203	90192020	ÎÞ´´ºôÎü»ú	312	Î÷°àÑÀ	10	Ò»°ãÃ³Ò×	8762	Ì¨	25499	Ç§¿Ë	6,938,913
202203	90192020	ÎÞ´´ºôÎü»ú	316	±£¼ÓÀûÑÇ	10	Ò»°ãÃ³Ò×	135	Ì¨	103	Ç§¿Ë	167,914
202203	90192020	ÎÞ´´ºôÎü»ú	321	ÐÙÑÀÀû	10	Ò»°ãÃ³Ò×	1	Ì¨	29	Ç§¿Ë	44,805
202203	90192020	ÎÞ´´ºôÎü»ú	324	Âí¶úËû	10	Ò»°ãÃ³Ò×	36	Ì¨	83	Ç§¿Ë	62,092
202203	90192020	ÎÞ´´ºôÎü»ú	327	²¨À¼	10	Ò»°ãÃ³Ò×	344	Ì¨	584	Ç§¿Ë	443,567
202203	90192020	ÎÞ´´ºôÎü»ú	330	Èðµä	10	Ò»°ãÃ³Ò×	15	Ì¨	38	Ç§¿Ë	27,856
202203	90192020	ÎÞ´´ºôÎü»ú	336	Á¢ÌÕÍð	10	Ò»°ãÃ³Ò×	8	Ì¨	22	Ç§¿Ë	9,393
202203	90192020	ÎÞ´´ºôÎü»ú	339	°¢Èû°Ý½®	10	Ò»°ãÃ³Ò×	1	Ì¨	34	Ç§¿Ë	42,793
202203	90192020	ÎÞ´´ºôÎü»ú	344	¶íÂÞË¹Áª°î	10	Ò»°ãÃ³Ò×	1149	Ì¨	379	Ç§¿Ë	277,206
202203	90192020	ÎÞ´´ºôÎü»ú	351	¿ËÂÞµØÑÇ	10	Ò»°ãÃ³Ò×	1500	Ì¨	748	Ç§¿Ë	402,648
202203	90192020	ÎÞ´´ºôÎü»ú	353	Ë¹Âå·¥¿Ë	10	Ò»°ãÃ³Ò×	1	Ì¨	12	Ç§¿Ë	41,251
202203	90192020	ÎÞ´´ºôÎü»ú	358	Èû¶ûÎ¬ÑÇ	10	Ò»°ãÃ³Ò×	300	Ì¨	75	Ç§¿Ë	41,886
202203	90192020	ÎÞ´´ºôÎü»ú	402	°¢¸ùÍ¢	10	Ò»°ãÃ³Ò×	347	Ì¨	1021	Ç§¿Ë	453,681
202203	90192020	ÎÞ´´ºôÎü»ú	404	°Í¹þÂí	10	Ò»°ãÃ³Ò×	20	Ì¨	60	Ç§¿Ë	40,527
202203	90192020	ÎÞ´´ºôÎü»ú	410	°ÍÎ÷	10	Ò»°ãÃ³Ò×	5265	Ì¨	6408	Ç§¿Ë	1,813,421
202203	90192020	ÎÞ´´ºôÎü»ú	412	ÖÇÀû	10	Ò»°ãÃ³Ò×	470	Ì¨	923	Ç§¿Ë	681,528
202203	90192020	ÎÞ´´ºôÎü»ú	413	¸çÂ×±ÈÑÇ	10	Ò»°ãÃ³Ò×	801	Ì¨	175	Ç§¿Ë	140,571
202203	90192020	ÎÞ´´ºôÎü»ú	415	¸çË¹´ïÀè¼Ó	10	Ò»°ãÃ³Ò×	1699625	Ì¨	1764	Ç§¿Ë	990,093
202203	90192020	ÎÞ´´ºôÎü»ú	417	¿âÀ°Ë÷µº	10	Ò»°ãÃ³Ò×	5	Ì¨	19	Ç§¿Ë	9,519
202203	90192020	ÎÞ´´ºôÎü»ú	418	¶àÃ×Äá¼Ó¹²ºÍ¹ú	10	Ò»°ãÃ³Ò×	47	Ì¨	22	Ç§¿Ë	13,784
202203	90192020	ÎÞ´´ºôÎü»ú	419	¶ò¹Ï¶à¶û	10	Ò»°ãÃ³Ò×	50	Ì¨	128	Ç§¿Ë	93,508
202203	90192020	ÎÞ´´ºôÎü»ú	423	Î£µØÂíÀ­	10	Ò»°ãÃ³Ò×	1	Ì¨	3	Ç§¿Ë	2,221
202203	90192020	ÎÞ´´ºôÎü»ú	427	ÑÀÂò¼Ó	10	Ò»°ãÃ³Ò×	55	Ì¨	35	Ç§¿Ë	37,905
202203	90192020	ÎÞ´´ºôÎü»ú	429	Ä«Î÷¸ç	10	Ò»°ãÃ³Ò×	139	Ì¨	258	Ç§¿Ë	229,355
202203	90192020	ÎÞ´´ºôÎü»ú	434	ÃØÂ³	10	Ò»°ãÃ³Ò×	26	Ì¨	988	Ç§¿Ë	1,155,027
202203	90192020	ÎÞ´´ºôÎü»ú	435	²¨¶àÀè¸÷	10	Ò»°ãÃ³Ò×	232	Ì¨	331	Ç§¿Ë	233,652
202203	90192020	ÎÞ´´ºôÎü»ú	445	Î¯ÄÚÈðÀ­	10	Ò»°ãÃ³Ò×	259	Ì¨	4460	Ç§¿Ë	6,884,801
202203	90192020	ÎÞ´´ºôÎü»ú	501	¼ÓÄÃ´ó	10	Ò»°ãÃ³Ò×	6	Ì¨	14	Ç§¿Ë	21,609
202203	90192020	ÎÞ´´ºôÎü»ú	502	ÃÀ¹ú	10	Ò»°ãÃ³Ò×	445052	Ì¨	224242	Ç§¿Ë	105,128,921
202203	90192020	ÎÞ´´ºôÎü»ú	601	°Ä´óÀûÑÇ	10	Ò»°ãÃ³Ò×	165501	Ì¨	1665	Ç§¿Ë	667,647
202203	90192020	ÎÞ´´ºôÎü»ú	613	ËùÂÞÃÅÈºµº	10	Ò»°ãÃ³Ò×	6	Ì¨	73	Ç§¿Ë	41,886
202204	90192010	ÓÐ´´ºôÎü»ú	110	ÖÐ¹úÏã¸Û	10	Ò»°ãÃ³Ò×	25000	Ì¨	278	Ç§¿Ë	68,699
202204	90192010	ÓÐ´´ºôÎü»ú	111	Ó¡¶È	10	Ò»°ãÃ³Ò×	30528	Ì¨	3245	Ç§¿Ë	991,788
202204	90192010	ÓÐ´´ºôÎü»ú	112	Ó¡¶ÈÄáÎ÷ÑÇ	10	Ò»°ãÃ³Ò×	26774	Ì¨	3500	Ç§¿Ë	3,504,300
202204	90192010	ÓÐ´´ºôÎü»ú	112	Ó¡¶ÈÄáÎ÷ÑÇ	12	ÆäËû¾èÔùÎï×Ê	9	Ì¨	163	Ç§¿Ë	642,000
202204	90192010	ÓÐ´´ºôÎü»ú	113	ÒÁÀÊ	10	Ò»°ãÃ³Ò×	1621600	Ì¨	3631	Ç§¿Ë	1,569,714
202204	90192010	ÓÐ´´ºôÎü»ú	114	ÒÁÀ­¿Ë	10	Ò»°ãÃ³Ò×	24	Ì¨	102	Ç§¿Ë	263,393
202204	90192010	ÓÐ´´ºôÎü»ú	115	ÒÔÉ«ÁÐ	10	Ò»°ãÃ³Ò×	80	Ì¨	1400	Ç§¿Ë	3,243,290
202204	90192010	ÓÐ´´ºôÎü»ú	116	ÈÕ±¾	10	Ò»°ãÃ³Ò×	1332	Ì¨	363	Ç§¿Ë	1,018,569
202204	90192010	ÓÐ´´ºôÎü»ú	119	ÀÏÎÎ	10	Ò»°ãÃ³Ò×	1	Ì¨	18	Ç§¿Ë	33,515
202204	90192010	ÓÐ´´ºôÎü»ú	124	ÃÉ¹Å	10	Ò»°ãÃ³Ò×	2	Ì¨	164	Ç§¿Ë	77,836
202204	90192010	ÓÐ´´ºôÎü»ú	125	Äá²´¶ûÁª°îÃñÖ÷¹²ºÍ¹ú	10	Ò»°ãÃ³Ò×	80	Ì¨	688	Ç§¿Ë	1,437,743
202204	90192010	ÓÐ´´ºôÎü»ú	128	°ÍÀÕË¹Ì¹	10	Ò»°ãÃ³Ò×	3	Ì¨	61	Ç§¿Ë	126,011
202204	90192010	ÓÐ´´ºôÎü»ú	129	·ÆÂÉ±ö	10	Ò»°ãÃ³Ò×	2	Ì¨	27	Ç§¿Ë	61,545
202204	90192010	ÓÐ´´ºôÎü»ú	133	º«¹ú	10	Ò»°ãÃ³Ò×	17000	Ì¨	982	Ç§¿Ë	86,318
202204	90192010	ÓÐ´´ºôÎü»ú	134	Ë¹ÀïÀ¼¿¨	10	Ò»°ãÃ³Ò×	1	Ì¨	21	Ç§¿Ë	42,610
202204	90192010	ÓÐ´´ºôÎü»ú	136	Ì©¹ú	10	Ò»°ãÃ³Ò×	1	Ì¨	43	Ç§¿Ë	47,851
202204	90192010	ÓÐ´´ºôÎü»ú	137	ÍÁ¶úÆä	10	Ò»°ãÃ³Ò×	5	Ì¨	66	Ç§¿Ë	156,861
202204	90192010	ÓÐ´´ºôÎü»ú	138	°¢ÁªÇõ	10	Ò»°ãÃ³Ò×	16	Ì¨	41	Ç§¿Ë	65,842
202204	90192010	ÓÐ´´ºôÎü»ú	139	Ò²ÃÅ	10	Ò»°ãÃ³Ò×	101	Ì¨	1343	Ç§¿Ë	1,867,709
202204	90192010	ÓÐ´´ºôÎü»ú	145	¹þÈø¿ËË¹Ì¹	10	Ò»°ãÃ³Ò×	3	Ì¨	120	Ç§¿Ë	102,769
202204	90192010	ÓÐ´´ºôÎü»ú	149	ÎÚ×È±ð¿ËË¹Ì¹	10	Ò»°ãÃ³Ò×	15	Ì¨	516	Ç§¿Ë	488,708
202204	90192010	ÓÐ´´ºôÎü»ú	201	°¢¶û¼°ÀûÑÇ	10	Ò»°ãÃ³Ò×	4	Ì¨	264	Ç§¿Ë	191,409
202204	90192010	ÓÐ´´ºôÎü»ú	224	¿ÏÄáÑÇ	10	Ò»°ãÃ³Ò×	7	Ì¨	257	Ç§¿Ë	289,584
202204	90192010	ÓÐ´´ºôÎü»ú	232	Ä¦Âå¸ç	10	Ò»°ãÃ³Ò×	2	Ì¨	20	Ç§¿Ë	31,900
202204	90192010	ÓÐ´´ºôÎü»ú	236	ÄáÈÕÀûÑÇ	10	Ò»°ãÃ³Ò×	57	Ì¨	518	Ç§¿Ë	405,276
202204	90192010	ÓÐ´´ºôÎü»ú	238	Â¬Íú´ï	10	Ò»°ãÃ³Ò×	1	Ì¨	30	Ç§¿Ë	53,369
202204	90192010	ÓÐ´´ºôÎü»ú	240	ÈûÄÚ¼Ó¶û	10	Ò»°ãÃ³Ò×	1	Ì¨	50	Ç§¿Ë	41,470
202204	90192010	ÓÐ´´ºôÎü»ú	244	ÄÏ·Ç	10	Ò»°ãÃ³Ò×	1	Ì¨	17	Ç§¿Ë	34,974
202204	90192010	ÓÐ´´ºôÎü»ú	246	ËÕµ¤	10	Ò»°ãÃ³Ò×	2775	Ì¨	549	Ç§¿Ë	1,867,773
202204	90192010	ÓÐ´´ºôÎü»ú	247	Ì¹É£ÄáÑÇ	10	Ò»°ãÃ³Ò×	31	Ì¨	186	Ç§¿Ë	316,059
202204	90192010	ÓÐ´´ºôÎü»ú	301	±ÈÀûÊ±	10	Ò»°ãÃ³Ò×	2	Ì¨	38	Ç§¿Ë	65,900
202204	90192010	ÓÐ´´ºôÎü»ú	303	Ó¢¹ú	10	Ò»°ãÃ³Ò×	2750	Ì¨	115	Ç§¿Ë	569,415
202204	90192010	ÓÐ´´ºôÎü»ú	304	µÂ¹ú	10	Ò»°ãÃ³Ò×	75485	Ì¨	4954	Ç§¿Ë	1,096,552
202204	90192010	ÓÐ´´ºôÎü»ú	305	·¨¹ú	10	Ò»°ãÃ³Ò×	19	Ì¨	106	Ç§¿Ë	71,632
202204	90192010	ÓÐ´´ºôÎü»ú	307	Òâ´óÀû	10	Ò»°ãÃ³Ò×	6	Ì¨	212	Ç§¿Ë	474,876
202204	90192010	ÓÐ´´ºôÎü»ú	309	ºÉÀ¼	10	Ò»°ãÃ³Ò×	2	Ì¨	32	Ç§¿Ë	84,348
202204	90192010	ÓÐ´´ºôÎü»ú	310	Ï£À°	10	Ò»°ãÃ³Ò×	1	Ì¨	12	Ç§¿Ë	21,547
202204	90192010	ÓÐ´´ºôÎü»ú	311	ÆÏÌÑÑÀ	10	Ò»°ãÃ³Ò×	23	Ì¨	437	Ç§¿Ë	792,657
202204	90192010	ÓÐ´´ºôÎü»ú	313	°¢¶û°ÍÄáÑÇ	10	Ò»°ãÃ³Ò×	111	Ì¨	125	Ç§¿Ë	318,420
202204	90192010	ÓÐ´´ºôÎü»ú	316	±£¼ÓÀûÑÇ	10	Ò»°ãÃ³Ò×	5	Ì¨	0	Ç§¿Ë	1,085
202204	90192010	ÓÐ´´ºôÎü»ú	321	ÐÙÑÀÀû	10	Ò»°ãÃ³Ò×	1816	Ì¨	18	Ç§¿Ë	73,262
202204	90192010	ÓÐ´´ºôÎü»ú	328	ÂÞÂíÄáÑÇ	10	Ò»°ãÃ³Ò×	1	Ì¨	13	Ç§¿Ë	16,386
202204	90192010	ÓÐ´´ºôÎü»ú	335	À­ÍÑÎ¬ÑÇ	10	Ò»°ãÃ³Ò×	2	Ì¨	34	Ç§¿Ë	92,423
202204	90192010	ÓÐ´´ºôÎü»ú	340	°×¶íÂÞË¹	10	Ò»°ãÃ³Ò×	3	Ì¨	78	Ç§¿Ë	205,391
202204	90192010	ÓÐ´´ºôÎü»ú	343	Ä¦¶û¶àÍß	10	Ò»°ãÃ³Ò×	4	Ì¨	76	Ç§¿Ë	140,966
202204	90192010	ÓÐ´´ºôÎü»ú	344	¶íÂÞË¹Áª°î	10	Ò»°ãÃ³Ò×	65	Ì¨	1195	Ç§¿Ë	2,881,660
202204	90192010	ÓÐ´´ºôÎü»ú	402	°¢¸ùÍ¢	10	Ò»°ãÃ³Ò×	57500	Ì¨	1528	Ç§¿Ë	159,341
202204	90192010	ÓÐ´´ºôÎü»ú	408	¶àÃñ×å²£ÀûÎ¬ÑÇ¹ú	10	Ò»°ãÃ³Ò×	5	Ì¨	0	Ç§¿Ë	2,259
202204	90192010	ÓÐ´´ºôÎü»ú	410	°ÍÎ÷	10	Ò»°ãÃ³Ò×	74	Ì¨	949	Ç§¿Ë	1,771,637
202204	90192010	ÓÐ´´ºôÎü»ú	412	ÖÇÀû	10	Ò»°ãÃ³Ò×	3	Ì¨	23	Ç§¿Ë	30,187
202204	90192010	ÓÐ´´ºôÎü»ú	413	¸çÂ×±ÈÑÇ	10	Ò»°ãÃ³Ò×	580	Ì¨	297	Ç§¿Ë	689,380
202204	90192010	ÓÐ´´ºôÎü»ú	418	¶àÃ×Äá¼Ó¹²ºÍ¹ú	10	Ò»°ãÃ³Ò×	17	Ì¨	342	Ç§¿Ë	635,668
202204	90192010	ÓÐ´´ºôÎü»ú	419	¶ò¹Ï¶à¶û	10	Ò»°ãÃ³Ò×	20	Ì¨	1640	Ç§¿Ë	635,611
202204	90192010	ÓÐ´´ºôÎü»ú	424	¹çÑÇÄÇ	10	Ò»°ãÃ³Ò×	3	Ì¨	68	Ç§¿Ë	163,357
202204	90192010	ÓÐ´´ºôÎü»ú	429	Ä«Î÷¸ç	10	Ò»°ãÃ³Ò×	43283	Ì¨	4069	Ç§¿Ë	940,600
202204	90192010	ÓÐ´´ºôÎü»ú	434	ÃØÂ³	10	Ò»°ãÃ³Ò×	25	Ì¨	606	Ç§¿Ë	1,380,307
202204	90192010	ÓÐ´´ºôÎü»ú	442	ÌØÁ¢Äá´ïºÍ¶à°Í¸ç	10	Ò»°ãÃ³Ò×	68	Ì¨	13	Ç§¿Ë	4,350
202204	90192010	ÓÐ´´ºôÎü»ú	444	ÎÚÀ­¹ç	11	¹ú¼Ò¼ä¡¢¹ú¼Ê×éÖ¯ÎÞ³¥Ô®ÖúºÍÔùËÍµÄÎï×Ê	30	Ì¨	915	Ç§¿Ë	2,610,000
202204	90192010	ÓÐ´´ºôÎü»ú	445	Î¯ÄÚÈðÀ­	10	Ò»°ãÃ³Ò×	1	Ì¨	82	Ç§¿Ë	46,423
202204	90192010	ÓÐ´´ºôÎü»ú	501	¼ÓÄÃ´ó	10	Ò»°ãÃ³Ò×	2405	Ì¨	11	Ç§¿Ë	21,308
202204	90192010	ÓÐ´´ºôÎü»ú	502	ÃÀ¹ú	10	Ò»°ãÃ³Ò×	5	Ì¨	4	Ç§¿Ë	6,357
202204	90192010	ÓÐ´´ºôÎü»ú	601	°Ä´óÀûÑÇ	10	Ò»°ãÃ³Ò×	4830	Ì¨	1859	Ç§¿Ë	91,909
202204	90192020	ÎÞ´´ºôÎü»ú	102	°ÍÁÖ	10	Ò»°ãÃ³Ò×	60	Ì¨	12	Ç§¿Ë	8,325
202204	90192020	ÎÞ´´ºôÎü»ú	103	ÃÏ¼ÓÀ­¹ú	10	Ò»°ãÃ³Ò×	537	Ì¨	1106	Ç§¿Ë	644,726
202204	90192020	ÎÞ´´ºôÎü»ú	108	ÈûÆÖÂ·Ë¹	10	Ò»°ãÃ³Ò×	8	Ì¨	22	Ç§¿Ë	17,897
202204	90192020	ÎÞ´´ºôÎü»ú	110	ÖÐ¹úÏã¸Û	10	Ò»°ãÃ³Ò×	132	Ì¨	88	Ç§¿Ë	51,371
202204	90192020	ÎÞ´´ºôÎü»ú	111	Ó¡¶È	10	Ò»°ãÃ³Ò×	11538	Ì¨	3616	Ç§¿Ë	1,827,601
202204	90192020	ÎÞ´´ºôÎü»ú	112	Ó¡¶ÈÄáÎ÷ÑÇ	10	Ò»°ãÃ³Ò×	412	Ì¨	116	Ç§¿Ë	96,113
202204	90192020	ÎÞ´´ºôÎü»ú	115	ÒÔÉ«ÁÐ	10	Ò»°ãÃ³Ò×	487	Ì¨	174	Ç§¿Ë	88,030
202204	90192020	ÎÞ´´ºôÎü»ú	116	ÈÕ±¾	10	Ò»°ãÃ³Ò×	9823	Ì¨	435	Ç§¿Ë	190,403
202204	90192020	ÎÞ´´ºôÎü»ú	117	Ô¼µ©	10	Ò»°ãÃ³Ò×	2	Ì¨	84	Ç§¿Ë	55,604
202204	90192020	ÎÞ´´ºôÎü»ú	120	Àè°ÍÄÛ	10	Ò»°ãÃ³Ò×	3553	Ì¨	583	Ç§¿Ë	172,898
202204	90192020	ÎÞ´´ºôÎü»ú	122	ÂíÀ´Î÷ÑÇ	10	Ò»°ãÃ³Ò×	12181	Ì¨	144	Ç§¿Ë	90,339
202204	90192020	ÎÞ´´ºôÎü»ú	124	ÃÉ¹Å	10	Ò»°ãÃ³Ò×	5	Ì¨	10	Ç§¿Ë	8,726
202204	90192020	ÎÞ´´ºôÎü»ú	125	Äá²´¶ûÁª°îÃñÖ÷¹²ºÍ¹ú	10	Ò»°ãÃ³Ò×	25	Ì¨	80	Ç§¿Ë	43,065
202204	90192020	ÎÞ´´ºôÎü»ú	127	°Í»ùË¹Ì¹	10	Ò»°ãÃ³Ò×	8	Ì¨	53	Ç§¿Ë	66,187
202204	90192020	ÎÞ´´ºôÎü»ú	129	·ÆÂÉ±ö	10	Ò»°ãÃ³Ò×	1243	Ì¨	1703	Ç§¿Ë	1,205,161
202204	90192020	ÎÞ´´ºôÎü»ú	131	É³ÌØ°¢À­²®	10	Ò»°ãÃ³Ò×	6677	Ì¨	2103	Ç§¿Ë	1,118,987
202204	90192020	ÎÞ´´ºôÎü»ú	132	ÐÂ¼ÓÆÂ	10	Ò»°ãÃ³Ò×	200757	Ì¨	6161	Ç§¿Ë	1,950,401
202204	90192020	ÎÞ´´ºôÎü»ú	133	º«¹ú	10	Ò»°ãÃ³Ò×	135	Ì¨	26	Ç§¿Ë	21,309
202204	90192020	ÎÞ´´ºôÎü»ú	136	Ì©¹ú	10	Ò»°ãÃ³Ò×	205	Ì¨	713	Ç§¿Ë	805,088
202204	90192020	ÎÞ´´ºôÎü»ú	137	ÍÁ¶úÆä	10	Ò»°ãÃ³Ò×	801	Ì¨	685	Ç§¿Ë	723,996
202204	90192020	ÎÞ´´ºôÎü»ú	138	°¢ÁªÇõ	10	Ò»°ãÃ³Ò×	111	Ì¨	139	Ç§¿Ë	159,437
202204	90192020	ÎÞ´´ºôÎü»ú	139	Ò²ÃÅ	10	Ò»°ãÃ³Ò×	1	Ì¨	16	Ç§¿Ë	15,172
202204	90192020	ÎÞ´´ºôÎü»ú	145	¹þÈø¿ËË¹Ì¹	10	Ò»°ãÃ³Ò×	4	Ì¨	97	Ç§¿Ë	108,460
202204	90192020	ÎÞ´´ºôÎü»ú	146	¼ª¶û¼ªË¹Ë¹Ì¹	10	Ò»°ãÃ³Ò×	1	Ì¨	5	Ç§¿Ë	22,011
202204	90192020	ÎÞ´´ºôÎü»ú	201	°¢¶û¼°ÀûÑÇ	10	Ò»°ãÃ³Ò×	40	Ì¨	960	Ç§¿Ë	878,552
202204	90192020	ÎÞ´´ºôÎü»ú	215	°£¼°	10	Ò»°ãÃ³Ò×	200	Ì¨	720	Ç§¿Ë	293,480
202204	90192020	ÎÞ´´ºôÎü»ú	220	¼ÓÄÉ	10	Ò»°ãÃ³Ò×	3	Ì¨	21	Ç§¿Ë	126,618
202204	90192020	ÎÞ´´ºôÎü»ú	224	¿ÏÄáÑÇ	10	Ò»°ãÃ³Ò×	1	Ì¨	35	Ç§¿Ë	43,472
202204	90192020	ÎÞ´´ºôÎü»ú	231	Ã«ÀïÇóË¹	10	Ò»°ãÃ³Ò×	71	Ì¨	60	Ç§¿Ë	41,406
202204	90192020	ÎÞ´´ºôÎü»ú	232	Ä¦Âå¸ç	10	Ò»°ãÃ³Ò×	165	Ì¨	54	Ç§¿Ë	75,766
202204	90192020	ÎÞ´´ºôÎü»ú	234	ÄÉÃ×±ÈÑÇ	10	Ò»°ãÃ³Ò×	70	Ì¨	2400	Ç§¿Ë	2,614,843
202204	90192020	ÎÞ´´ºôÎü»ú	236	ÄáÈÕÀûÑÇ	10	Ò»°ãÃ³Ò×	59	Ì¨	1165	Ç§¿Ë	690,675
202204	90192020	ÎÞ´´ºôÎü»ú	244	ÄÏ·Ç	10	Ò»°ãÃ³Ò×	1226	Ì¨	1666	Ç§¿Ë	1,031,198
202204	90192020	ÎÞ´´ºôÎü»ú	247	Ì¹É£ÄáÑÇ	10	Ò»°ãÃ³Ò×	1092	Ì¨	437	Ç§¿Ë	744,993
202204	90192020	ÎÞ´´ºôÎü»ú	249	Í»ÄáË¹	10	Ò»°ãÃ³Ò×	1170	Ì¨	214	Ç§¿Ë	148,591
202204	90192020	ÎÞ´´ºôÎü»ú	252	¸Õ¹û(½ð)	10	Ò»°ãÃ³Ò×	12	Ì¨	551	Ç§¿Ë	362,193
202204	90192020	ÎÞ´´ºôÎü»ú	301	±ÈÀûÊ±	10	Ò»°ãÃ³Ò×	2	Ì¨	4	Ç§¿Ë	3,474
202204	90192020	ÎÞ´´ºôÎü»ú	303	Ó¢¹ú	10	Ò»°ãÃ³Ò×	43	Ì¨	296	Ç§¿Ë	351,794
202204	90192020	ÎÞ´´ºôÎü»ú	304	µÂ¹ú	10	Ò»°ãÃ³Ò×	9	Ì¨	40	Ç§¿Ë	104,294
202204	90192020	ÎÞ´´ºôÎü»ú	305	·¨¹ú	10	Ò»°ãÃ³Ò×	43076	Ì¨	7480	Ç§¿Ë	4,179,885
202204	90192020	ÎÞ´´ºôÎü»ú	306	°®¶ûÀ¼	10	Ò»°ãÃ³Ò×	11	Ì¨	8	Ç§¿Ë	4,408
202204	90192020	ÎÞ´´ºôÎü»ú	307	Òâ´óÀû	10	Ò»°ãÃ³Ò×	27738	Ì¨	5395	Ç§¿Ë	2,798,884
202204	90192020	ÎÞ´´ºôÎü»ú	309	ºÉÀ¼	10	Ò»°ãÃ³Ò×	3607	Ì¨	299	Ç§¿Ë	153,374
202204	90192020	ÎÞ´´ºôÎü»ú	310	Ï£À°	10	Ò»°ãÃ³Ò×	1105	Ì¨	1255	Ç§¿Ë	613,736
202204	90192020	ÎÞ´´ºôÎü»ú	311	ÆÏÌÑÑÀ	10	Ò»°ãÃ³Ò×	7	Ì¨	133	Ç§¿Ë	134,764
202204	90192020	ÎÞ´´ºôÎü»ú	312	Î÷°àÑÀ	10	Ò»°ãÃ³Ò×	2627	Ì¨	476	Ç§¿Ë	224,733
202204	90192020	ÎÞ´´ºôÎü»ú	316	±£¼ÓÀûÑÇ	10	Ò»°ãÃ³Ò×	529	Ì¨	488	Ç§¿Ë	227,758
202204	90192020	ÎÞ´´ºôÎü»ú	321	ÐÙÑÀÀû	10	Ò»°ãÃ³Ò×	490	Ì¨	699	Ç§¿Ë	240,178
202204	90192020	ÎÞ´´ºôÎü»ú	324	Âí¶úËû	10	Ò»°ãÃ³Ò×	22	Ì¨	58	Ç§¿Ë	41,342
202204	90192020	ÎÞ´´ºôÎü»ú	327	²¨À¼	10	Ò»°ãÃ³Ò×	487	Ì¨	371	Ç§¿Ë	188,424
202204	90192020	ÎÞ´´ºôÎü»ú	330	Èðµä	10	Ò»°ãÃ³Ò×	20	Ì¨	48	Ç§¿Ë	35,090
202204	90192020	ÎÞ´´ºôÎü»ú	344	¶íÂÞË¹Áª°î	10	Ò»°ãÃ³Ò×	327	Ì¨	767	Ç§¿Ë	482,357
202204	90192020	ÎÞ´´ºôÎü»ú	347	ÎÚ¿ËÀ¼	10	Ò»°ãÃ³Ò×	5	Ì¨	70	Ç§¿Ë	51,040
202204	90192020	ÎÞ´´ºôÎü»ú	350	Ë¹ÂåÎÄÄáÑÇ	10	Ò»°ãÃ³Ò×	516	Ì¨	45	Ç§¿Ë	40,129
202204	90192020	ÎÞ´´ºôÎü»ú	352	½Ý¿Ë	10	Ò»°ãÃ³Ò×	10368	Ì¨	1441	Ç§¿Ë	315,201
202204	90192020	ÎÞ´´ºôÎü»ú	402	°¢¸ùÍ¢	10	Ò»°ãÃ³Ò×	3708	Ì¨	2512	Ç§¿Ë	1,183,122
202204	90192020	ÎÞ´´ºôÎü»ú	408	¶àÃñ×å²£ÀûÎ¬ÑÇ¹ú	10	Ò»°ãÃ³Ò×	30	Ì¨	34	Ç§¿Ë	42,520
202204	90192020	ÎÞ´´ºôÎü»ú	410	°ÍÎ÷	10	Ò»°ãÃ³Ò×	70873	Ì¨	18045	Ç§¿Ë	5,425,070
202204	90192020	ÎÞ´´ºôÎü»ú	412	ÖÇÀû	10	Ò»°ãÃ³Ò×	302	Ì¨	172	Ç§¿Ë	131,245
202204	90192020	ÎÞ´´ºôÎü»ú	413	¸çÂ×±ÈÑÇ	10	Ò»°ãÃ³Ò×	13246	Ì¨	2475	Ç§¿Ë	1,201,228
202204	90192020	ÎÞ´´ºôÎü»ú	415	¸çË¹´ïÀè¼Ó	10	Ò»°ãÃ³Ò×	1000000	Ì¨	690	Ç§¿Ë	459,360
202204	90192020	ÎÞ´´ºôÎü»ú	417	¿âÀ°Ë÷µº	10	Ò»°ãÃ³Ò×	1	Ì¨	1	Ç§¿Ë	287
202204	90192020	ÎÞ´´ºôÎü»ú	418	¶àÃ×Äá¼Ó¹²ºÍ¹ú	10	Ò»°ãÃ³Ò×	1	Ì¨	30	Ç§¿Ë	38,078
202204	90192020	ÎÞ´´ºôÎü»ú	419	¶ò¹Ï¶à¶û	10	Ò»°ãÃ³Ò×	2771	Ì¨	491	Ç§¿Ë	316,829
202204	90192020	ÎÞ´´ºôÎü»ú	423	Î£µØÂíÀ­	10	Ò»°ãÃ³Ò×	109	Ì¨	185	Ç§¿Ë	125,250
202204	90192020	ÎÞ´´ºôÎü»ú	426	ºé¶¼À­Ë¹	10	Ò»°ãÃ³Ò×	5	Ì¨	165	Ç§¿Ë	174,523
202204	90192020	ÎÞ´´ºôÎü»ú	429	Ä«Î÷¸ç	10	Ò»°ãÃ³Ò×	9	Ì¨	9	Ç§¿Ë	5,455
202204	90192020	ÎÞ´´ºôÎü»ú	432	°ÍÄÃÂí	10	Ò»°ãÃ³Ò×	7	Ì¨	30	Ç§¿Ë	13,781
202204	90192020	ÎÞ´´ºôÎü»ú	433	°ÍÀ­¹ç	10	Ò»°ãÃ³Ò×	90	Ì¨	19	Ç§¿Ë	21,006
202204	90192020	ÎÞ´´ºôÎü»ú	435	²¨¶àÀè¸÷	10	Ò»°ãÃ³Ò×	1265	Ì¨	3530	Ç§¿Ë	2,161,693
202204	90192020	ÎÞ´´ºôÎü»ú	442	ÌØÁ¢Äá´ïºÍ¶à°Í¸ç	10	Ò»°ãÃ³Ò×	6	Ì¨	11	Ç§¿Ë	11,421
202204	90192020	ÎÞ´´ºôÎü»ú	445	Î¯ÄÚÈðÀ­	10	Ò»°ãÃ³Ò×	13	Ì¨	39	Ç§¿Ë	29,467
202204	90192020	ÎÞ´´ºôÎü»ú	502	ÃÀ¹ú	10	Ò»°ãÃ³Ò×	316436	Ì¨	208098	Ç§¿Ë	100,982,211
202204	90192020	ÎÞ´´ºôÎü»ú	601	°Ä´óÀûÑÇ	10	Ò»°ãÃ³Ò×	66243	Ì¨	1713	Ç§¿Ë	988,931
202204	90192020	ÎÞ´´ºôÎü»ú	609	ÐÂÎ÷À¼	10	Ò»°ãÃ³Ò×	4	Ì¨	11	Ç§¿Ë	8,549
202204	90192020	ÎÞ´´ºôÎü»ú	699	´óÑóÖÞÆäËû¹ú¼Ò(µØÇø)	10	Ò»°ãÃ³Ò×	5	Ì¨	20	Ç§¿Ë	11,006
202205	90192010	ÓÐ´´ºôÎü»ú	110	ÖÐ¹úÏã¸Û	10	Ò»°ãÃ³Ò×	310	Ì¨	13	Ç§¿Ë	51,582
202205	90192010	ÓÐ´´ºôÎü»ú	111	Ó¡¶È	10	Ò»°ãÃ³Ò×	401	Ì¨	7922	Ç§¿Ë	15,124,828
202205	90192010	ÓÐ´´ºôÎü»ú	112	Ó¡¶ÈÄáÎ÷ÑÇ	10	Ò»°ãÃ³Ò×	17799	Ì¨	7012	Ç§¿Ë	9,942,357
202205	90192010	ÓÐ´´ºôÎü»ú	116	ÈÕ±¾	10	Ò»°ãÃ³Ò×	22	Ì¨	208	Ç§¿Ë	736,579
202205	90192010	ÓÐ´´ºôÎü»ú	122	ÂíÀ´Î÷ÑÇ	10	Ò»°ãÃ³Ò×	21336	Ì¨	527	Ç§¿Ë	122,766
202205	90192010	ÓÐ´´ºôÎü»ú	124	ÃÉ¹Å	10	Ò»°ãÃ³Ò×	3	Ì¨	106	Ç§¿Ë	247,723
202205	90192010	ÓÐ´´ºôÎü»ú	124	ÃÉ¹Å	12	ÆäËû¾èÔùÎï×Ê	8	Ì¨	67	Ç§¿Ë	291,000
202205	90192010	ÓÐ´´ºôÎü»ú	125	Äá²´¶ûÁª°îÃñÖ÷¹²ºÍ¹ú	10	Ò»°ãÃ³Ò×	8	Ì¨	64	Ç§¿Ë	112,121
202205	90192010	ÓÐ´´ºôÎü»ú	127	°Í»ùË¹Ì¹	10	Ò»°ãÃ³Ò×	4	Ì¨	132	Ç§¿Ë	285,890
202205	90192010	ÓÐ´´ºôÎü»ú	129	·ÆÂÉ±ö	10	Ò»°ãÃ³Ò×	209	Ì¨	1295	Ç§¿Ë	2,372,508
202205	90192010	ÓÐ´´ºôÎü»ú	131	É³ÌØ°¢À­²®	10	Ò»°ãÃ³Ò×	4	Ì¨	85	Ç§¿Ë	220,653
202205	90192010	ÓÐ´´ºôÎü»ú	132	ÐÂ¼ÓÆÂ	10	Ò»°ãÃ³Ò×	1	Ì¨	48	Ç§¿Ë	51,197
202205	90192010	ÓÐ´´ºôÎü»ú	133	º«¹ú	10	Ò»°ãÃ³Ò×	117510	Ì¨	6341	Ç§¿Ë	618,546
202205	90192010	ÓÐ´´ºôÎü»ú	136	Ì©¹ú	10	Ò»°ãÃ³Ò×	40	Ì¨	812	Ç§¿Ë	1,974,182
202205	90192010	ÓÐ´´ºôÎü»ú	137	ÍÁ¶úÆä	10	Ò»°ãÃ³Ò×	1030	Ì¨	736	Ç§¿Ë	565,524
202205	90192010	ÓÐ´´ºôÎü»ú	138	°¢ÁªÇõ	10	Ò»°ãÃ³Ò×	14182	Ì¨	2735	Ç§¿Ë	165,813
202205	90192010	ÓÐ´´ºôÎü»ú	139	Ò²ÃÅ	10	Ò»°ãÃ³Ò×	1010	Ì¨	329	Ç§¿Ë	662,770
202205	90192010	ÓÐ´´ºôÎü»ú	141	Ô½ÄÏ	10	Ò»°ãÃ³Ò×	1	Ì¨	19	Ç§¿Ë	39,122
202205	90192010	ÓÐ´´ºôÎü»ú	145	¹þÈø¿ËË¹Ì¹	10	Ò»°ãÃ³Ò×	5	Ì¨	118	Ç§¿Ë	279,180
202205	90192010	ÓÐ´´ºôÎü»ú	146	¼ª¶û¼ªË¹Ë¹Ì¹	10	Ò»°ãÃ³Ò×	5	Ì¨	84	Ç§¿Ë	74,209
202205	90192010	ÓÐ´´ºôÎü»ú	149	ÎÚ×È±ð¿ËË¹Ì¹	10	Ò»°ãÃ³Ò×	7	Ì¨	248	Ç§¿Ë	284,958
202205	90192010	ÓÐ´´ºôÎü»ú	201	°¢¶û¼°ÀûÑÇ	10	Ò»°ãÃ³Ò×	41	Ì¨	809	Ç§¿Ë	1,511,290
202205	90192010	ÓÐ´´ºôÎü»ú	202	°²¸çÀ­	10	Ò»°ãÃ³Ò×	82	Ì¨	283	Ç§¿Ë	571,668
202205	90192010	ÓÐ´´ºôÎü»ú	203	±´Äþ	10	Ò»°ãÃ³Ò×	12	Ì¨	696	Ç§¿Ë	434,202
202205	90192010	ÓÐ´´ºôÎü»ú	206	¿¦ÂóÂ¡	10	Ò»°ãÃ³Ò×	952	Ì¨	421	Ç§¿Ë	519,728
202205	90192010	ÓÐ´´ºôÎü»ú	215	°£¼°	10	Ò»°ãÃ³Ò×	52	Ì¨	183	Ç§¿Ë	364,780
202205	90192010	ÓÐ´´ºôÎü»ú	217	°£Èû¶í±ÈÑÇ	10	Ò»°ãÃ³Ò×	10	Ì¨	410	Ç§¿Ë	455,360
202205	90192010	ÓÐ´´ºôÎü»ú	224	¿ÏÄáÑÇ	10	Ò»°ãÃ³Ò×	3	Ì¨	174	Ç§¿Ë	148,439
202205	90192010	ÓÐ´´ºôÎü»ú	229	ÂíÀï	10	Ò»°ãÃ³Ò×	1428	Ì¨	631	Ç§¿Ë	779,592
202205	90192010	ÓÐ´´ºôÎü»ú	232	Ä¦Âå¸ç	10	Ò»°ãÃ³Ò×	5	Ì¨	50	Ç§¿Ë	54,077
202205	90192010	ÓÐ´´ºôÎü»ú	236	ÄáÈÕÀûÑÇ	10	Ò»°ãÃ³Ò×	22	Ì¨	418	Ç§¿Ë	829,000
202205	90192010	ÓÐ´´ºôÎü»ú	240	ÈûÄÚ¼Ó¶û	10	Ò»°ãÃ³Ò×	2	Ì¨	55	Ç§¿Ë	125,472
202205	90192010	ÓÐ´´ºôÎü»ú	243	Ë÷ÂíÀï	10	Ò»°ãÃ³Ò×	2	Ì¨	37	Ç§¿Ë	114,743
202205	90192010	ÓÐ´´ºôÎü»ú	247	Ì¹É£ÄáÑÇ	10	Ò»°ãÃ³Ò×	2	Ì¨	116	Ç§¿Ë	86,939
202205	90192010	ÓÐ´´ºôÎü»ú	249	Í»ÄáË¹	10	Ò»°ãÃ³Ò×	94	Ì¨	407	Ç§¿Ë	788,968
202205	90192010	ÓÐ´´ºôÎü»ú	252	¸Õ¹û(½ð)	10	Ò»°ãÃ³Ò×	4	Ì¨	226	Ç§¿Ë	105,466
202205	90192010	ÓÐ´´ºôÎü»ú	254	½ò°Í²¼Î¤	12	ÆäËû¾èÔùÎï×Ê	4	Ì¨	170	Ç§¿Ë	281,200
202205	90192010	ÓÐ´´ºôÎü»ú	301	±ÈÀûÊ±	10	Ò»°ãÃ³Ò×	1	Ì¨	0	Ç§¿Ë	1,121
202205	90192010	ÓÐ´´ºôÎü»ú	304	µÂ¹ú	10	Ò»°ãÃ³Ò×	62868	Ì¨	3767	Ç§¿Ë	178,077
202205	90192010	ÓÐ´´ºôÎü»ú	305	·¨¹ú	10	Ò»°ãÃ³Ò×	14	Ì¨	7	Ç§¿Ë	4,467
202205	90192010	ÓÐ´´ºôÎü»ú	307	Òâ´óÀû	10	Ò»°ãÃ³Ò×	722	Ì¨	5	Ç§¿Ë	26,782
202205	90192010	ÓÐ´´ºôÎü»ú	309	ºÉÀ¼	10	Ò»°ãÃ³Ò×	6	Ì¨	135	Ç§¿Ë	335,938
202205	90192010	ÓÐ´´ºôÎü»ú	310	Ï£À°	10	Ò»°ãÃ³Ò×	19344	Ì¨	874	Ç§¿Ë	62,924
202205	90192010	ÓÐ´´ºôÎü»ú	312	Î÷°àÑÀ	10	Ò»°ãÃ³Ò×	11	Ì¨	0	Ç§¿Ë	422
202205	90192010	ÓÐ´´ºôÎü»ú	327	²¨À¼	10	Ò»°ãÃ³Ò×	4	Ì¨	92	Ç§¿Ë	250,459
202205	90192010	ÓÐ´´ºôÎü»ú	328	ÂÞÂíÄáÑÇ	10	Ò»°ãÃ³Ò×	2	Ì¨	28	Ç§¿Ë	47,792
202205	90192010	ÓÐ´´ºôÎü»ú	337	¸ñÂ³¼ªÑÇ	10	Ò»°ãÃ³Ò×	6	Ì¨	51	Ç§¿Ë	136,446
202205	90192010	ÓÐ´´ºôÎü»ú	344	¶íÂÞË¹Áª°î	10	Ò»°ãÃ³Ò×	57	Ì¨	808	Ç§¿Ë	1,905,710
202205	90192010	ÓÐ´´ºôÎü»ú	347	ÎÚ¿ËÀ¼	10	Ò»°ãÃ³Ò×	6	Ì¨	236	Ç§¿Ë	392,622
202205	90192010	ÓÐ´´ºôÎü»ú	352	½Ý¿Ë	10	Ò»°ãÃ³Ò×	2	Ì¨	1	Ç§¿Ë	3,737
202205	90192010	ÓÐ´´ºôÎü»ú	358	Èû¶ûÎ¬ÑÇ	10	Ò»°ãÃ³Ò×	611	Ì¨	10	Ç§¿Ë	59,338
202205	90192010	ÓÐ´´ºôÎü»ú	410	°ÍÎ÷	10	Ò»°ãÃ³Ò×	283	Ì¨	1357	Ç§¿Ë	2,590,822
202205	90192010	ÓÐ´´ºôÎü»ú	412	ÖÇÀû	10	Ò»°ãÃ³Ò×	488	Ì¨	2	Ç§¿Ë	16,837
202205	90192010	ÓÐ´´ºôÎü»ú	413	¸çÂ×±ÈÑÇ	10	Ò»°ãÃ³Ò×	27431	Ì¨	1610	Ç§¿Ë	138,220
202205	90192010	ÓÐ´´ºôÎü»ú	419	¶ò¹Ï¶à¶û	10	Ò»°ãÃ³Ò×	1	Ì¨	12	Ç§¿Ë	45,866
202205	90192010	ÓÐ´´ºôÎü»ú	423	Î£µØÂíÀ­	10	Ò»°ãÃ³Ò×	1	Ì¨	42	Ç§¿Ë	60,168
202205	90192010	ÓÐ´´ºôÎü»ú	424	¹çÑÇÄÇ	10	Ò»°ãÃ³Ò×	25	Ì¨	284	Ç§¿Ë	629,268
202205	90192010	ÓÐ´´ºôÎü»ú	429	Ä«Î÷¸ç	10	Ò»°ãÃ³Ò×	20	Ì¨	377	Ç§¿Ë	796,326
202205	90192010	ÓÐ´´ºôÎü»ú	445	Î¯ÄÚÈðÀ­	10	Ò»°ãÃ³Ò×	89	Ì¨	8	Ç§¿Ë	218,994
202205	90192010	ÓÐ´´ºôÎü»ú	501	¼ÓÄÃ´ó	10	Ò»°ãÃ³Ò×	5134	Ì¨	32	Ç§¿Ë	55,317
202205	90192010	ÓÐ´´ºôÎü»ú	502	ÃÀ¹ú	10	Ò»°ãÃ³Ò×	18	Ì¨	595	Ç§¿Ë	514,028
202205	90192010	ÓÐ´´ºôÎü»ú	601	°Ä´óÀûÑÇ	10	Ò»°ãÃ³Ò×	22605	Ì¨	5858	Ç§¿Ë	302,603
202205	90192010	ÓÐ´´ºôÎü»ú	608	ÍßÅ¬°¢Í¼	11	¹ú¼Ò¼ä¡¢¹ú¼Ê×éÖ¯ÎÞ³¥Ô®ÖúºÍÔùËÍµÄÎï×Ê	5	Ì¨	143	Ç§¿Ë	400,000
202205	90192020	ÎÞ´´ºôÎü»ú	103	ÃÏ¼ÓÀ­¹ú	10	Ò»°ãÃ³Ò×	167	Ì¨	98	Ç§¿Ë	57,825
202205	90192020	ÎÞ´´ºôÎü»ú	106	Ãåµé	10	Ò»°ãÃ³Ò×	10000	Ì¨	800	Ç§¿Ë	25,278
202205	90192020	ÎÞ´´ºôÎü»ú	108	ÈûÆÖÂ·Ë¹	10	Ò»°ãÃ³Ò×	1	Ì¨	17	Ç§¿Ë	17,279
202205	90192020	ÎÞ´´ºôÎü»ú	110	ÖÐ¹úÏã¸Û	10	Ò»°ãÃ³Ò×	1242	Ì¨	1166	Ç§¿Ë	756,339
202205	90192020	ÎÞ´´ºôÎü»ú	111	Ó¡¶È	10	Ò»°ãÃ³Ò×	5349	Ì¨	6822	Ç§¿Ë	3,793,469
202205	90192020	ÎÞ´´ºôÎü»ú	112	Ó¡¶ÈÄáÎ÷ÑÇ	10	Ò»°ãÃ³Ò×	24	Ì¨	302	Ç§¿Ë	134,634
202205	90192020	ÎÞ´´ºôÎü»ú	114	ÒÁÀ­¿Ë	10	Ò»°ãÃ³Ò×	15	Ì¨	2	Ç§¿Ë	4,819
202205	90192020	ÎÞ´´ºôÎü»ú	115	ÒÔÉ«ÁÐ	10	Ò»°ãÃ³Ò×	2462	Ì¨	4709	Ç§¿Ë	1,089,306
202205	90192020	ÎÞ´´ºôÎü»ú	116	ÈÕ±¾	10	Ò»°ãÃ³Ò×	6910	Ì¨	777	Ç§¿Ë	229,946
202205	90192020	ÎÞ´´ºôÎü»ú	117	Ô¼µ©	10	Ò»°ãÃ³Ò×	100	Ì¨	18	Ç§¿Ë	9,053
202205	90192020	ÎÞ´´ºôÎü»ú	118	¿ÆÍþÌØ	10	Ò»°ãÃ³Ò×	1801	Ì¨	274	Ç§¿Ë	247,985
202205	90192020	ÎÞ´´ºôÎü»ú	120	Àè°ÍÄÛ	10	Ò»°ãÃ³Ò×	47800	Ì¨	4101	Ç§¿Ë	125,946
202205	90192020	ÎÞ´´ºôÎü»ú	122	ÂíÀ´Î÷ÑÇ	10	Ò»°ãÃ³Ò×	300	Ì¨	0	Ç§¿Ë	4,598
202205	90192020	ÎÞ´´ºôÎü»ú	123	Âí¶û´ú·ò	10	Ò»°ãÃ³Ò×	40	Ì¨	96	Ç§¿Ë	80,634
202205	90192020	ÎÞ´´ºôÎü»ú	124	ÃÉ¹Å	10	Ò»°ãÃ³Ò×	5	Ì¨	10	Ç§¿Ë	8,773
202205	90192020	ÎÞ´´ºôÎü»ú	126	°¢Âü	10	Ò»°ãÃ³Ò×	72	Ì¨	160	Ç§¿Ë	66,313
202205	90192020	ÎÞ´´ºôÎü»ú	127	°Í»ùË¹Ì¹	10	Ò»°ãÃ³Ò×	1625	Ì¨	316	Ç§¿Ë	95,354
202205	90192020	ÎÞ´´ºôÎü»ú	129	·ÆÂÉ±ö	10	Ò»°ãÃ³Ò×	345	Ì¨	253	Ç§¿Ë	195,875
202205	90192020	ÎÞ´´ºôÎü»ú	131	É³ÌØ°¢À­²®	10	Ò»°ãÃ³Ò×	760	Ì¨	963	Ç§¿Ë	622,687
202205	90192020	ÎÞ´´ºôÎü»ú	132	ÐÂ¼ÓÆÂ	10	Ò»°ãÃ³Ò×	1076344	Ì¨	8988	Ç§¿Ë	4,915,682
202205	90192020	ÎÞ´´ºôÎü»ú	134	Ë¹ÀïÀ¼¿¨	10	Ò»°ãÃ³Ò×	875	Ì¨	351	Ç§¿Ë	142,392
202205	90192020	ÎÞ´´ºôÎü»ú	136	Ì©¹ú	10	Ò»°ãÃ³Ò×	769	Ì¨	2713	Ç§¿Ë	2,465,714
202205	90192020	ÎÞ´´ºôÎü»ú	137	ÍÁ¶úÆä	10	Ò»°ãÃ³Ò×	687	Ì¨	2830	Ç§¿Ë	2,381,676
202205	90192020	ÎÞ´´ºôÎü»ú	138	°¢ÁªÇõ	10	Ò»°ãÃ³Ò×	484	Ì¨	541	Ç§¿Ë	217,555
202205	90192020	ÎÞ´´ºôÎü»ú	139	Ò²ÃÅ	10	Ò»°ãÃ³Ò×	4	Ì¨	138	Ç§¿Ë	115,193
202205	90192020	ÎÞ´´ºôÎü»ú	143	ÖÐ¹úÌ¨Íå	10	Ò»°ãÃ³Ò×	102	Ì¨	32	Ç§¿Ë	14,301
202205	90192020	ÎÞ´´ºôÎü»ú	145	¹þÈø¿ËË¹Ì¹	10	Ò»°ãÃ³Ò×	1	Ì¨	27	Ç§¿Ë	37,566
202205	90192020	ÎÞ´´ºôÎü»ú	149	ÎÚ×È±ð¿ËË¹Ì¹	10	Ò»°ãÃ³Ò×	1	Ì¨	25	Ç§¿Ë	27,518
202205	90192020	ÎÞ´´ºôÎü»ú	201	°¢¶û¼°ÀûÑÇ	10	Ò»°ãÃ³Ò×	5	Ì¨	12	Ç§¿Ë	7,040
202205	90192020	ÎÞ´´ºôÎü»ú	202	°²¸çÀ­	10	Ò»°ãÃ³Ò×	3	Ì¨	118	Ç§¿Ë	122,359
202205	90192020	ÎÞ´´ºôÎü»ú	215	°£¼°	10	Ò»°ãÃ³Ò×	302	Ì¨	55	Ç§¿Ë	32,062
202205	90192020	ÎÞ´´ºôÎü»ú	217	°£Èû¶í±ÈÑÇ	10	Ò»°ãÃ³Ò×	5	Ì¨	167	Ç§¿Ë	198,388
202205	90192020	ÎÞ´´ºôÎü»ú	224	¿ÏÄáÑÇ	10	Ò»°ãÃ³Ò×	1000	Ì¨	75	Ç§¿Ë	2,387
202205	90192020	ÎÞ´´ºôÎü»ú	226	Àû±ÈÑÇ	10	Ò»°ãÃ³Ò×	7	Ì¨	217	Ç§¿Ë	245,425
202205	90192020	ÎÞ´´ºôÎü»ú	229	ÂíÀï	10	Ò»°ãÃ³Ò×	1	Ì¨	19	Ç§¿Ë	20,088
202205	90192020	ÎÞ´´ºôÎü»ú	232	Ä¦Âå¸ç	10	Ò»°ãÃ³Ò×	1	Ì¨	35	Ç§¿Ë	41,597
202205	90192020	ÎÞ´´ºôÎü»ú	234	ÄÉÃ×±ÈÑÇ	10	Ò»°ãÃ³Ò×	2030	Ì¨	568	Ç§¿Ë	259,823
202205	90192020	ÎÞ´´ºôÎü»ú	238	Â¬Íú´ï	10	Ò»°ãÃ³Ò×	10	Ì¨	29	Ç§¿Ë	12,479
202205	90192020	ÎÞ´´ºôÎü»ú	244	ÄÏ·Ç	10	Ò»°ãÃ³Ò×	17025	Ì¨	3212	Ç§¿Ë	1,468,406
202205	90192020	ÎÞ´´ºôÎü»ú	249	Í»ÄáË¹	10	Ò»°ãÃ³Ò×	31	Ì¨	104	Ç§¿Ë	84,686
202205	90192020	ÎÞ´´ºôÎü»ú	250	ÎÚ¸É´ï	10	Ò»°ãÃ³Ò×	1	Ì¨	83	Ç§¿Ë	22,394
202205	90192020	ÎÞ´´ºôÎü»ú	301	±ÈÀûÊ±	10	Ò»°ãÃ³Ò×	2400	Ì¨	3960	Ç§¿Ë	1,585,344
202205	90192020	ÎÞ´´ºôÎü»ú	302	µ¤Âó	10	Ò»°ãÃ³Ò×	1	Ì¨	11	Ç§¿Ë	11,135
202205	90192020	ÎÞ´´ºôÎü»ú	303	Ó¢¹ú	10	Ò»°ãÃ³Ò×	1659	Ì¨	4226	Ç§¿Ë	1,975,004
202205	90192020	ÎÞ´´ºôÎü»ú	304	µÂ¹ú	10	Ò»°ãÃ³Ò×	30013	Ì¨	216	Ç§¿Ë	122,134
202205	90192020	ÎÞ´´ºôÎü»ú	305	·¨¹ú	10	Ò»°ãÃ³Ò×	14183	Ì¨	12187	Ç§¿Ë	4,868,684
202205	90192020	ÎÞ´´ºôÎü»ú	306	°®¶ûÀ¼	10	Ò»°ãÃ³Ò×	10	Ì¨	25	Ç§¿Ë	16,063
202205	90192020	ÎÞ´´ºôÎü»ú	307	Òâ´óÀû	10	Ò»°ãÃ³Ò×	2846	Ì¨	1520	Ç§¿Ë	875,358
202205	90192020	ÎÞ´´ºôÎü»ú	309	ºÉÀ¼	10	Ò»°ãÃ³Ò×	1189	Ì¨	2726	Ç§¿Ë	209,644
202205	90192020	ÎÞ´´ºôÎü»ú	310	Ï£À°	10	Ò»°ãÃ³Ò×	20	Ì¨	48	Ç§¿Ë	42,108
202205	90192020	ÎÞ´´ºôÎü»ú	312	Î÷°àÑÀ	10	Ò»°ãÃ³Ò×	10062	Ì¨	14751	Ç§¿Ë	5,799,429
202205	90192020	ÎÞ´´ºôÎü»ú	316	±£¼ÓÀûÑÇ	10	Ò»°ãÃ³Ò×	121	Ì¨	113	Ç§¿Ë	106,015
202205	90192020	ÎÞ´´ºôÎü»ú	324	Âí¶úËû	10	Ò»°ãÃ³Ò×	41	Ì¨	103	Ç§¿Ë	76,654
202205	90192020	ÎÞ´´ºôÎü»ú	327	²¨À¼	10	Ò»°ãÃ³Ò×	311	Ì¨	265	Ç§¿Ë	167,657
202205	90192020	ÎÞ´´ºôÎü»ú	336	Á¢ÌÕÍð	10	Ò»°ãÃ³Ò×	5020	Ì¨	4	Ç§¿Ë	17,298
202205	90192020	ÎÞ´´ºôÎü»ú	337	¸ñÂ³¼ªÑÇ	10	Ò»°ãÃ³Ò×	1	Ì¨	36	Ç§¿Ë	35,198
202205	90192020	ÎÞ´´ºôÎü»ú	344	¶íÂÞË¹Áª°î	10	Ò»°ãÃ³Ò×	940	Ì¨	976	Ç§¿Ë	655,936
202205	90192020	ÎÞ´´ºôÎü»ú	347	ÎÚ¿ËÀ¼	10	Ò»°ãÃ³Ò×	26	Ì¨	1169	Ç§¿Ë	1,262,744
202205	90192020	ÎÞ´´ºôÎü»ú	351	¿ËÂÞµØÑÇ	10	Ò»°ãÃ³Ò×	973	Ì¨	524	Ç§¿Ë	411,526
202205	90192020	ÎÞ´´ºôÎü»ú	352	½Ý¿Ë	10	Ò»°ãÃ³Ò×	2004	Ì¨	942	Ç§¿Ë	126,472
202205	90192020	ÎÞ´´ºôÎü»ú	355	²¨ºÚ	10	Ò»°ãÃ³Ò×	300	Ì¨	115	Ç§¿Ë	63,356
202205	90192020	ÎÞ´´ºôÎü»ú	358	Èû¶ûÎ¬ÑÇ	10	Ò»°ãÃ³Ò×	50	Ì¨	120	Ç§¿Ë	134,392
202205	90192020	ÎÞ´´ºôÎü»ú	359	ºÚÉ½	10	Ò»°ãÃ³Ò×	20	Ì¨	72	Ç§¿Ë	34,302
202205	90192020	ÎÞ´´ºôÎü»ú	402	°¢¸ùÍ¢	10	Ò»°ãÃ³Ò×	7715	Ì¨	1363	Ç§¿Ë	564,616
202205	90192020	ÎÞ´´ºôÎü»ú	408	¶àÃñ×å²£ÀûÎ¬ÑÇ¹ú	10	Ò»°ãÃ³Ò×	6	Ì¨	210	Ç§¿Ë	157,430
202205	90192020	ÎÞ´´ºôÎü»ú	410	°ÍÎ÷	10	Ò»°ãÃ³Ò×	9115	Ì¨	15631	Ç§¿Ë	6,596,684
202205	90192020	ÎÞ´´ºôÎü»ú	412	ÖÇÀû	10	Ò»°ãÃ³Ò×	769	Ì¨	279	Ç§¿Ë	315,930
202205	90192020	ÎÞ´´ºôÎü»ú	413	¸çÂ×±ÈÑÇ	10	Ò»°ãÃ³Ò×	15384	Ì¨	9961	Ç§¿Ë	4,661,674
202205	90192020	ÎÞ´´ºôÎü»ú	415	¸çË¹´ïÀè¼Ó	10	Ò»°ãÃ³Ò×	1091200	Ì¨	1031	Ç§¿Ë	516,217
202205	90192020	ÎÞ´´ºôÎü»ú	418	¶àÃ×Äá¼Ó¹²ºÍ¹ú	10	Ò»°ãÃ³Ò×	436	Ì¨	94	Ç§¿Ë	58,415
202205	90192020	ÎÞ´´ºôÎü»ú	419	¶ò¹Ï¶à¶û	10	Ò»°ãÃ³Ò×	9	Ì¨	27	Ç§¿Ë	20,575
202205	90192020	ÎÞ´´ºôÎü»ú	423	Î£µØÂíÀ­	10	Ò»°ãÃ³Ò×	1	Ì¨	44	Ç§¿Ë	41,597
202205	90192020	ÎÞ´´ºôÎü»ú	424	¹çÑÇÄÇ	10	Ò»°ãÃ³Ò×	1	Ì¨	72	Ç§¿Ë	22,399
202205	90192020	ÎÞ´´ºôÎü»ú	429	Ä«Î÷¸ç	10	Ò»°ãÃ³Ò×	1581	Ì¨	3505	Ç§¿Ë	837,835
202205	90192020	ÎÞ´´ºôÎü»ú	432	°ÍÄÃÂí	10	Ò»°ãÃ³Ò×	1	Ì¨	92	Ç§¿Ë	52,221
202205	90192020	ÎÞ´´ºôÎü»ú	435	²¨¶àÀè¸÷	10	Ò»°ãÃ³Ò×	770	Ì¨	595	Ç§¿Ë	470,675
202205	90192020	ÎÞ´´ºôÎü»ú	442	ÌØÁ¢Äá´ïºÍ¶à°Í¸ç	10	Ò»°ãÃ³Ò×	31	Ì¨	130	Ç§¿Ë	201,609
202205	90192020	ÎÞ´´ºôÎü»ú	444	ÎÚÀ­¹ç	10	Ò»°ãÃ³Ò×	175	Ì¨	22	Ç§¿Ë	16,885
202205	90192020	ÎÞ´´ºôÎü»ú	445	Î¯ÄÚÈðÀ­	10	Ò»°ãÃ³Ò×	112	Ì¨	288	Ç§¿Ë	293,124
202205	90192020	ÎÞ´´ºôÎü»ú	501	¼ÓÄÃ´ó	10	Ò»°ãÃ³Ò×	1	Ì¨	4	Ç§¿Ë	4,000
202205	90192020	ÎÞ´´ºôÎü»ú	502	ÃÀ¹ú	10	Ò»°ãÃ³Ò×	1199746	Ì¨	286431	Ç§¿Ë	148,681,514
202205	90192020	ÎÞ´´ºôÎü»ú	601	°Ä´óÀûÑÇ	10	Ò»°ãÃ³Ò×	249530	Ì¨	2551	Ç§¿Ë	1,185,384
202205	90192020	ÎÞ´´ºôÎü»ú	617	ÈøÄ¦ÑÇ	10	Ò»°ãÃ³Ò×	20	Ì¨	86	Ç§¿Ë	36,478
202205	90192020	ÎÞ´´ºôÎü»ú	699	´óÑóÖÞÆäËû¹ú¼Ò(µØÇø)	10	Ò»°ãÃ³Ò×	25	Ì¨	62	Ç§¿Ë	62,715
