# Supplementary material for: Research on optimization of emergency supplies customs clearance strategy from the perspective of public health security based on Chinese trade data
Source: Front Public Health. 2025 Jan 24;13:1520705. doi: 10.3389/fpubh.2025.1520705 (PMC11802811; doi:10.3389/fpubh.2025.1520705)
Supplement: Supplementary file 2 [file Data_Sheet_2.ZIP › Paper Code-Part2/2-Export/2022/2022∩╝ê1-5∩╝ë-Θÿ▓μèñμ£ì-σç║σÅú.csv]

202201	62101030	»¯ÏËÕ±ÄØ»òÎÞ·ÄÖ¯ÎïÖÆ·þ×°	102	°ÍÁÖ	10	Ò»°ãÃ³Ò×	399092	¼þ	25955	Ç§¿Ë	675,060
202201	62101030	»¯ÏËÕ±ÄØ»òÎÞ·ÄÖ¯ÎïÖÆ·þ×°	103	ÃÏ¼ÓÀ­¹ú	10	Ò»°ãÃ³Ò×	1000	¼þ	210	Ç§¿Ë	16,426
202201	62101030	»¯ÏËÕ±ÄØ»òÎÞ·ÄÖ¯ÎïÖÆ·þ×°	105	ÎÄÀ³	10	Ò»°ãÃ³Ò×	8903	¼þ	2523	Ç§¿Ë	102,097
202201	62101030	»¯ÏËÕ±ÄØ»òÎÞ·ÄÖ¯ÎïÖÆ·þ×°	106	Ãåµé	10	Ò»°ãÃ³Ò×	116670	¼þ	12096	Ç§¿Ë	582,892
202201	62101030	»¯ÏËÕ±ÄØ»òÎÞ·ÄÖ¯ÎïÖÆ·þ×°	106	Ãåµé	11	¹ú¼Ò¼ä¡¢¹ú¼Ê×éÖ¯ÎÞ³¥Ô®ÖúºÍÔùËÍµÄÎï×Ê	1500	¼þ	389	Ç§¿Ë	76,350
202201	62101030	»¯ÏËÕ±ÄØ»òÎÞ·ÄÖ¯ÎïÖÆ·þ×°	107	¼íÆÒÕ¯	10	Ò»°ãÃ³Ò×	554700	¼þ	62943	Ç§¿Ë	1,633,635
202201	62101030	»¯ÏËÕ±ÄØ»òÎÞ·ÄÖ¯ÎïÖÆ·þ×°	108	ÈûÆÖÂ·Ë¹	10	Ò»°ãÃ³Ò×	47700	¼þ	6548	Ç§¿Ë	336,622
202201	62101030	»¯ÏËÕ±ÄØ»òÎÞ·ÄÖ¯ÎïÖÆ·þ×°	109	³¯ÏÊ	10	Ò»°ãÃ³Ò×	625	¼þ	300	Ç§¿Ë	15,929
202201	62101030	»¯ÏËÕ±ÄØ»òÎÞ·ÄÖ¯ÎïÖÆ·þ×°	110	ÖÐ¹úÏã¸Û	10	Ò»°ãÃ³Ò×	2235360	¼þ	173920	Ç§¿Ë	7,275,630
202201	62101030	»¯ÏËÕ±ÄØ»òÎÞ·ÄÖ¯ÎïÖÆ·þ×°	111	Ó¡¶È	10	Ò»°ãÃ³Ò×	52	¼þ	31	Ç§¿Ë	4,704
202201	62101030	»¯ÏËÕ±ÄØ»òÎÞ·ÄÖ¯ÎïÖÆ·þ×°	112	Ó¡¶ÈÄáÎ÷ÑÇ	10	Ò»°ãÃ³Ò×	535	¼þ	517	Ç§¿Ë	55,443
202201	62101030	»¯ÏËÕ±ÄØ»òÎÞ·ÄÖ¯ÎïÖÆ·þ×°	114	ÒÁÀ­¿Ë	10	Ò»°ãÃ³Ò×	521600	¼þ	37002	Ç§¿Ë	880,264
202201	62101030	»¯ÏËÕ±ÄØ»òÎÞ·ÄÖ¯ÎïÖÆ·þ×°	115	ÒÔÉ«ÁÐ	10	Ò»°ãÃ³Ò×	1600865	¼þ	93774	Ç§¿Ë	2,733,375
202201	62101030	»¯ÏËÕ±ÄØ»òÎÞ·ÄÖ¯ÎïÖÆ·þ×°	116	ÈÕ±¾	10	Ò»°ãÃ³Ò×	14710000	¼þ	538134	Ç§¿Ë	22,329,138
202201	62101030	»¯ÏËÕ±ÄØ»òÎÞ·ÄÖ¯ÎïÖÆ·þ×°	117	Ô¼µ©	10	Ò»°ãÃ³Ò×	75705	¼þ	5319	Ç§¿Ë	115,952
202201	62101030	»¯ÏËÕ±ÄØ»òÎÞ·ÄÖ¯ÎïÖÆ·þ×°	118	¿ÆÍþÌØ	10	Ò»°ãÃ³Ò×	174379	¼þ	14221	Ç§¿Ë	1,102,409
202201	62101030	»¯ÏËÕ±ÄØ»òÎÞ·ÄÖ¯ÎïÖÆ·þ×°	119	ÀÏÎÎ	10	Ò»°ãÃ³Ò×	34340	¼þ	7566	Ç§¿Ë	926,410
202201	62101030	»¯ÏËÕ±ÄØ»òÎÞ·ÄÖ¯ÎïÖÆ·þ×°	119	ÀÏÎÎ	11	¹ú¼Ò¼ä¡¢¹ú¼Ê×éÖ¯ÎÞ³¥Ô®ÖúºÍÔùËÍµÄÎï×Ê	200	¼þ	64	Ç§¿Ë	20,800
202201	62101030	»¯ÏËÕ±ÄØ»òÎÞ·ÄÖ¯ÎïÖÆ·þ×°	120	Àè°ÍÄÛ	10	Ò»°ãÃ³Ò×	40000	¼þ	2680	Ç§¿Ë	64,074
202201	62101030	»¯ÏËÕ±ÄØ»òÎÞ·ÄÖ¯ÎïÖÆ·þ×°	121	ÖÐ¹ú°ÄÃÅ	10	Ò»°ãÃ³Ò×	121000	¼þ	14115	Ç§¿Ë	650,436
202201	62101030	»¯ÏËÕ±ÄØ»òÎÞ·ÄÖ¯ÎïÖÆ·þ×°	122	ÂíÀ´Î÷ÑÇ	10	Ò»°ãÃ³Ò×	2154341	¼þ	177783	Ç§¿Ë	5,201,402
202201	62101030	»¯ÏËÕ±ÄØ»òÎÞ·ÄÖ¯ÎïÖÆ·þ×°	123	Âí¶û´ú·ò	10	Ò»°ãÃ³Ò×	13040	¼þ	368	Ç§¿Ë	23,719
202201	62101030	»¯ÏËÕ±ÄØ»òÎÞ·ÄÖ¯ÎïÖÆ·þ×°	124	ÃÉ¹Å	10	Ò»°ãÃ³Ò×	120025	¼þ	18568	Ç§¿Ë	574,171
202201	62101030	»¯ÏËÕ±ÄØ»òÎÞ·ÄÖ¯ÎïÖÆ·þ×°	126	°¢Âü	10	Ò»°ãÃ³Ò×	385503	¼þ	24263	Ç§¿Ë	455,548
202201	62101030	»¯ÏËÕ±ÄØ»òÎÞ·ÄÖ¯ÎïÖÆ·þ×°	127	°Í»ùË¹Ì¹	10	Ò»°ãÃ³Ò×	11978	¼þ	3215	Ç§¿Ë	220,702
202201	62101030	»¯ÏËÕ±ÄØ»òÎÞ·ÄÖ¯ÎïÖÆ·þ×°	129	·ÆÂÉ±ö	10	Ò»°ãÃ³Ò×	805680	¼þ	84235	Ç§¿Ë	2,559,318
202201	62101030	»¯ÏËÕ±ÄØ»òÎÞ·ÄÖ¯ÎïÖÆ·þ×°	130	¿¨Ëþ¶û	10	Ò»°ãÃ³Ò×	108230	¼þ	18038	Ç§¿Ë	962,134
202201	62101030	»¯ÏËÕ±ÄØ»òÎÞ·ÄÖ¯ÎïÖÆ·þ×°	131	É³ÌØ°¢À­²®	10	Ò»°ãÃ³Ò×	5329428	¼þ	305128	Ç§¿Ë	8,869,990
202201	62101030	»¯ÏËÕ±ÄØ»òÎÞ·ÄÖ¯ÎïÖÆ·þ×°	132	ÐÂ¼ÓÆÂ	10	Ò»°ãÃ³Ò×	930591	¼þ	96871	Ç§¿Ë	4,224,912
202201	62101030	»¯ÏËÕ±ÄØ»òÎÞ·ÄÖ¯ÎïÖÆ·þ×°	133	º«¹ú	10	Ò»°ãÃ³Ò×	3828037	¼þ	428710	Ç§¿Ë	17,710,339
202201	62101030	»¯ÏËÕ±ÄØ»òÎÞ·ÄÖ¯ÎïÖÆ·þ×°	134	Ë¹ÀïÀ¼¿¨	10	Ò»°ãÃ³Ò×	12300	¼þ	984	Ç§¿Ë	20,062
202201	62101030	»¯ÏËÕ±ÄØ»òÎÞ·ÄÖ¯ÎïÖÆ·þ×°	136	Ì©¹ú	10	Ò»°ãÃ³Ò×	462598	¼þ	64500	Ç§¿Ë	3,660,753
202201	62101030	»¯ÏËÕ±ÄØ»òÎÞ·ÄÖ¯ÎïÖÆ·þ×°	137	ÍÁ¶úÆä	10	Ò»°ãÃ³Ò×	1260	¼þ	323	Ç§¿Ë	23,607
202201	62101030	»¯ÏËÕ±ÄØ»òÎÞ·ÄÖ¯ÎïÖÆ·þ×°	138	°¢ÁªÇõ	10	Ò»°ãÃ³Ò×	1917584	¼þ	135159	Ç§¿Ë	3,092,860
202201	62101030	»¯ÏËÕ±ÄØ»òÎÞ·ÄÖ¯ÎïÖÆ·þ×°	139	Ò²ÃÅ	10	Ò»°ãÃ³Ò×	15780	¼þ	1893	Ç§¿Ë	52,009
202201	62101030	»¯ÏËÕ±ÄØ»òÎÞ·ÄÖ¯ÎïÖÆ·þ×°	141	Ô½ÄÏ	10	Ò»°ãÃ³Ò×	173650	¼þ	42554	Ç§¿Ë	3,199,341
202201	62101030	»¯ÏËÕ±ÄØ»òÎÞ·ÄÖ¯ÎïÖÆ·þ×°	143	ÖÐ¹úÌ¨Íå	10	Ò»°ãÃ³Ò×	533544	¼þ	37166	Ç§¿Ë	1,332,864
202201	62101030	»¯ÏËÕ±ÄØ»òÎÞ·ÄÖ¯ÎïÖÆ·þ×°	145	¹þÈø¿ËË¹Ì¹	10	Ò»°ãÃ³Ò×	428170	¼þ	74041	Ç§¿Ë	2,641,451
202201	62101030	»¯ÏËÕ±ÄØ»òÎÞ·ÄÖ¯ÎïÖÆ·þ×°	148	ÍÁ¿âÂüË¹Ì¹	10	Ò»°ãÃ³Ò×	50000	¼þ	14800	Ç§¿Ë	3,888,408
202201	62101030	»¯ÏËÕ±ÄØ»òÎÞ·ÄÖ¯ÎïÖÆ·þ×°	201	°¢¶û¼°ÀûÑÇ	10	Ò»°ãÃ³Ò×	5102800	¼þ	850709	Ç§¿Ë	29,680,266
202201	62101030	»¯ÏËÕ±ÄØ»òÎÞ·ÄÖ¯ÎïÖÆ·þ×°	202	°²¸çÀ­	10	Ò»°ãÃ³Ò×	171600	¼þ	15007	Ç§¿Ë	521,960
202201	62101030	»¯ÏËÕ±ÄØ»òÎÞ·ÄÖ¯ÎïÖÆ·þ×°	204	²©´ÄÍßÄÉ	10	Ò»°ãÃ³Ò×	2300	¼þ	13	Ç§¿Ë	18,915
202201	62101030	»¯ÏËÕ±ÄØ»òÎÞ·ÄÖ¯ÎïÖÆ·þ×°	205	²¼Â¡µÏ	10	Ò»°ãÃ³Ò×	102	¼þ	47	Ç§¿Ë	5,134
202201	62101030	»¯ÏËÕ±ÄØ»òÎÞ·ÄÖ¯ÎïÖÆ·þ×°	209	ÖÐ·Ç	10	Ò»°ãÃ³Ò×	46200	¼þ	9702	Ç§¿Ë	362,072
202201	62101030	»¯ÏËÕ±ÄØ»òÎÞ·ÄÖ¯ÎïÖÆ·þ×°	213	¸Õ¹û(²¼)	10	Ò»°ãÃ³Ò×	2060	¼þ	498	Ç§¿Ë	37,946
202201	62101030	»¯ÏËÕ±ÄØ»òÎÞ·ÄÖ¯ÎïÖÆ·þ×°	215	°£¼°	10	Ò»°ãÃ³Ò×	30	¼þ	10	Ç§¿Ë	4,411
202201	62101030	»¯ÏËÕ±ÄØ»òÎÞ·ÄÖ¯ÎïÖÆ·þ×°	220	¼ÓÄÉ	10	Ò»°ãÃ³Ò×	7400	¼þ	1767	Ç§¿Ë	55,610
202201	62101030	»¯ÏËÕ±ÄØ»òÎÞ·ÄÖ¯ÎïÖÆ·þ×°	221	¼¸ÄÚÑÇ	10	Ò»°ãÃ³Ò×	213000	¼þ	18957	Ç§¿Ë	469,574
202201	62101030	»¯ÏËÕ±ÄØ»òÎÞ·ÄÖ¯ÎïÖÆ·þ×°	222	¼¸ÄÚÑÇ±ÈÉÜ	10	Ò»°ãÃ³Ò×	30000	¼þ	3450	Ç§¿Ë	286,722
202201	62101030	»¯ÏËÕ±ÄØ»òÎÞ·ÄÖ¯ÎïÖÆ·þ×°	223	¿ÆÌØµÏÍß	10	Ò»°ãÃ³Ò×	1400	¼þ	260	Ç§¿Ë	9,976
202201	62101030	»¯ÏËÕ±ÄØ»òÎÞ·ÄÖ¯ÎïÖÆ·þ×°	224	¿ÏÄáÑÇ	10	Ò»°ãÃ³Ò×	53500	¼þ	11253	Ç§¿Ë	431,957
202201	62101030	»¯ÏËÕ±ÄØ»òÎÞ·ÄÖ¯ÎïÖÆ·þ×°	226	Àû±ÈÑÇ	10	Ò»°ãÃ³Ò×	478700	¼þ	42487	Ç§¿Ë	1,038,053
202201	62101030	»¯ÏËÕ±ÄØ»òÎÞ·ÄÖ¯ÎïÖÆ·þ×°	227	Âí´ï¼ÓË¹¼Ó	10	Ò»°ãÃ³Ò×	3000	¼þ	180	Ç§¿Ë	6,216
202201	62101030	»¯ÏËÕ±ÄØ»òÎÞ·ÄÖ¯ÎïÖÆ·þ×°	230	Ã«ÀïËþÄáÑÇ	10	Ò»°ãÃ³Ò×	100	¼þ	10	Ç§¿Ë	561
202201	62101030	»¯ÏËÕ±ÄØ»òÎÞ·ÄÖ¯ÎïÖÆ·þ×°	231	Ã«ÀïÇóË¹	10	Ò»°ãÃ³Ò×	95830	¼þ	24689	Ç§¿Ë	1,236,628
202201	62101030	»¯ÏËÕ±ÄØ»òÎÞ·ÄÖ¯ÎïÖÆ·þ×°	232	Ä¦Âå¸ç	10	Ò»°ãÃ³Ò×	220000	¼þ	16000	Ç§¿Ë	370,794
202201	62101030	»¯ÏËÕ±ÄØ»òÎÞ·ÄÖ¯ÎïÖÆ·þ×°	233	ÄªÉ£±È¿Ë	10	Ò»°ãÃ³Ò×	1104380	¼þ	89217	Ç§¿Ë	2,877,617
202201	62101030	»¯ÏËÕ±ÄØ»òÎÞ·ÄÖ¯ÎïÖÆ·þ×°	234	ÄÉÃ×±ÈÑÇ	10	Ò»°ãÃ³Ò×	1433	¼þ	368	Ç§¿Ë	56,669
202201	62101030	»¯ÏËÕ±ÄØ»òÎÞ·ÄÖ¯ÎïÖÆ·þ×°	235	ÄáÈÕ¶û	10	Ò»°ãÃ³Ò×	2000	¼þ	593	Ç§¿Ë	152,918
202201	62101030	»¯ÏËÕ±ÄØ»òÎÞ·ÄÖ¯ÎïÖÆ·þ×°	235	ÄáÈÕ¶û	11	¹ú¼Ò¼ä¡¢¹ú¼Ê×éÖ¯ÎÞ³¥Ô®ÖúºÍÔùËÍµÄÎï×Ê	175	¼þ	62	Ç§¿Ë	22,312
202201	62101030	»¯ÏËÕ±ÄØ»òÎÞ·ÄÖ¯ÎïÖÆ·þ×°	239	Ê¥¶àÃÀºÍÆÕÁÖÎ÷±È	10	Ò»°ãÃ³Ò×	10000	¼þ	1500	Ç§¿Ë	104,853
202201	62101030	»¯ÏËÕ±ÄØ»òÎÞ·ÄÖ¯ÎïÖÆ·þ×°	240	ÈûÄÚ¼Ó¶û	10	Ò»°ãÃ³Ò×	30400	¼þ	4980	Ç§¿Ë	190,560
202201	62101030	»¯ÏËÕ±ÄØ»òÎÞ·ÄÖ¯ÎïÖÆ·þ×°	244	ÄÏ·Ç	10	Ò»°ãÃ³Ò×	1047779	¼þ	182348	Ç§¿Ë	7,322,188
202201	62101030	»¯ÏËÕ±ÄØ»òÎÞ·ÄÖ¯ÎïÖÆ·þ×°	247	Ì¹É£ÄáÑÇ	10	Ò»°ãÃ³Ò×	7750	¼þ	1502	Ç§¿Ë	55,590
202201	62101030	»¯ÏËÕ±ÄØ»òÎÞ·ÄÖ¯ÎïÖÆ·þ×°	249	Í»ÄáË¹	10	Ò»°ãÃ³Ò×	6	¼þ	1	Ç§¿Ë	19
202201	62101030	»¯ÏËÕ±ÄØ»òÎÞ·ÄÖ¯ÎïÖÆ·þ×°	250	ÎÚ¸É´ï	10	Ò»°ãÃ³Ò×	75000	¼þ	7740	Ç§¿Ë	237,991
202201	62101030	»¯ÏËÕ±ÄØ»òÎÞ·ÄÖ¯ÎïÖÆ·þ×°	252	¸Õ¹û(½ð)	10	Ò»°ãÃ³Ò×	243750	¼þ	35094	Ç§¿Ë	1,994,753
202201	62101030	»¯ÏËÕ±ÄØ»òÎÞ·ÄÖ¯ÎïÖÆ·þ×°	253	ÔÞ±ÈÑÇ	10	Ò»°ãÃ³Ò×	1042510	¼þ	122538	Ç§¿Ë	3,891,881
202201	62101030	»¯ÏËÕ±ÄØ»òÎÞ·ÄÖ¯ÎïÖÆ·þ×°	254	½ò°Í²¼Î¤	10	Ò»°ãÃ³Ò×	16350	¼þ	2344	Ç§¿Ë	92,623
202201	62101030	»¯ÏËÕ±ÄØ»òÎÞ·ÄÖ¯ÎïÖÆ·þ×°	258	¶òÁ¢ÌØÀïÑÇ	10	Ò»°ãÃ³Ò×	15000	¼þ	1710	Ç§¿Ë	78,572
202201	62101030	»¯ÏËÕ±ÄØ»òÎÞ·ÄÖ¯ÎïÖÆ·þ×°	260	ÄÏËÕµ¤¹²ºÍ¹ú	10	Ò»°ãÃ³Ò×	1000	¼þ	300	Ç§¿Ë	18,408
202201	62101030	»¯ÏËÕ±ÄØ»òÎÞ·ÄÖ¯ÎïÖÆ·þ×°	301	±ÈÀûÊ±	10	Ò»°ãÃ³Ò×	817000	¼þ	72352	Ç§¿Ë	2,166,711
202201	62101030	»¯ÏËÕ±ÄØ»òÎÞ·ÄÖ¯ÎïÖÆ·þ×°	302	µ¤Âó	10	Ò»°ãÃ³Ò×	268085	¼þ	33390	Ç§¿Ë	1,252,606
202201	62101030	»¯ÏËÕ±ÄØ»òÎÞ·ÄÖ¯ÎïÖÆ·þ×°	303	Ó¢¹ú	10	Ò»°ãÃ³Ò×	1692430	¼þ	183135	Ç§¿Ë	6,030,107
202201	62101030	»¯ÏËÕ±ÄØ»òÎÞ·ÄÖ¯ÎïÖÆ·þ×°	304	µÂ¹ú	10	Ò»°ãÃ³Ò×	10877243	¼þ	916509	Ç§¿Ë	24,165,446
202201	62101030	»¯ÏËÕ±ÄØ»òÎÞ·ÄÖ¯ÎïÖÆ·þ×°	305	·¨¹ú	10	Ò»°ãÃ³Ò×	10289275	¼þ	700085	Ç§¿Ë	22,395,584
202201	62101030	»¯ÏËÕ±ÄØ»òÎÞ·ÄÖ¯ÎïÖÆ·þ×°	306	°®¶ûÀ¼	10	Ò»°ãÃ³Ò×	34750	¼þ	4749	Ç§¿Ë	143,069
202201	62101030	»¯ÏËÕ±ÄØ»òÎÞ·ÄÖ¯ÎïÖÆ·þ×°	307	Òâ´óÀû	10	Ò»°ãÃ³Ò×	11245911	¼þ	290890	Ç§¿Ë	9,117,223
202201	62101030	»¯ÏËÕ±ÄØ»òÎÞ·ÄÖ¯ÎïÖÆ·þ×°	309	ºÉÀ¼	10	Ò»°ãÃ³Ò×	2525942	¼þ	227153	Ç§¿Ë	8,788,459
202201	62101030	»¯ÏËÕ±ÄØ»òÎÞ·ÄÖ¯ÎïÖÆ·þ×°	310	Ï£À°	10	Ò»°ãÃ³Ò×	123990	¼þ	7937	Ç§¿Ë	162,525
202201	62101030	»¯ÏËÕ±ÄØ»òÎÞ·ÄÖ¯ÎïÖÆ·þ×°	311	ÆÏÌÑÑÀ	10	Ò»°ãÃ³Ò×	1389611	¼þ	73596	Ç§¿Ë	1,897,048
202201	62101030	»¯ÏËÕ±ÄØ»òÎÞ·ÄÖ¯ÎïÖÆ·þ×°	312	Î÷°àÑÀ	10	Ò»°ãÃ³Ò×	6767986	¼þ	342854	Ç§¿Ë	9,358,907
202201	62101030	»¯ÏËÕ±ÄØ»òÎÞ·ÄÖ¯ÎïÖÆ·þ×°	315	°ÂµØÀû	10	Ò»°ãÃ³Ò×	9000	¼þ	1125	Ç§¿Ë	27,926
202201	62101030	»¯ÏËÕ±ÄØ»òÎÞ·ÄÖ¯ÎïÖÆ·þ×°	316	±£¼ÓÀûÑÇ	10	Ò»°ãÃ³Ò×	13000	¼þ	923	Ç§¿Ë	18,637
202201	62101030	»¯ÏËÕ±ÄØ»òÎÞ·ÄÖ¯ÎïÖÆ·þ×°	318	·ÒÀ¼	10	Ò»°ãÃ³Ò×	4704	¼þ	657	Ç§¿Ë	21,954
202201	62101030	»¯ÏËÕ±ÄØ»òÎÞ·ÄÖ¯ÎïÖÆ·þ×°	321	ÐÙÑÀÀû	10	Ò»°ãÃ³Ò×	68090	¼þ	6088	Ç§¿Ë	247,302
202201	62101030	»¯ÏËÕ±ÄØ»òÎÞ·ÄÖ¯ÎïÖÆ·þ×°	322	±ùµº	10	Ò»°ãÃ³Ò×	5520	¼þ	542	Ç§¿Ë	21,806
202201	62101030	»¯ÏËÕ±ÄØ»òÎÞ·ÄÖ¯ÎïÖÆ·þ×°	326	Å²Íþ	10	Ò»°ãÃ³Ò×	159905	¼þ	17560	Ç§¿Ë	1,092,011
202201	62101030	»¯ÏËÕ±ÄØ»òÎÞ·ÄÖ¯ÎïÖÆ·þ×°	327	²¨À¼	10	Ò»°ãÃ³Ò×	1883781	¼þ	149508	Ç§¿Ë	5,366,839
202201	62101030	»¯ÏËÕ±ÄØ»òÎÞ·ÄÖ¯ÎïÖÆ·þ×°	328	ÂÞÂíÄáÑÇ	10	Ò»°ãÃ³Ò×	1520025	¼þ	70723	Ç§¿Ë	1,794,429
202201	62101030	»¯ÏËÕ±ÄØ»òÎÞ·ÄÖ¯ÎïÖÆ·þ×°	330	Èðµä	10	Ò»°ãÃ³Ò×	566281	¼þ	46499	Ç§¿Ë	2,339,284
202201	62101030	»¯ÏËÕ±ÄØ»òÎÞ·ÄÖ¯ÎïÖÆ·þ×°	331	ÈðÊ¿	10	Ò»°ãÃ³Ò×	23301	¼þ	4147	Ç§¿Ë	117,013
202201	62101030	»¯ÏËÕ±ÄØ»òÎÞ·ÄÖ¯ÎïÖÆ·þ×°	334	°®É³ÄáÑÇ	10	Ò»°ãÃ³Ò×	15	¼þ	2	Ç§¿Ë	48
202201	62101030	»¯ÏËÕ±ÄØ»òÎÞ·ÄÖ¯ÎïÖÆ·þ×°	336	Á¢ÌÕÍð	10	Ò»°ãÃ³Ò×	79450	¼þ	7935	Ç§¿Ë	255,246
202201	62101030	»¯ÏËÕ±ÄØ»òÎÞ·ÄÖ¯ÎïÖÆ·þ×°	337	¸ñÂ³¼ªÑÇ	10	Ò»°ãÃ³Ò×	5000	¼þ	275	Ç§¿Ë	5,065
202201	62101030	»¯ÏËÕ±ÄØ»òÎÞ·ÄÖ¯ÎïÖÆ·þ×°	338	ÑÇÃÀÄáÑÇ	10	Ò»°ãÃ³Ò×	20000	¼þ	1580	Ç§¿Ë	36,458
202201	62101030	»¯ÏËÕ±ÄØ»òÎÞ·ÄÖ¯ÎïÖÆ·þ×°	339	°¢Èû°Ý½®	10	Ò»°ãÃ³Ò×	5000	¼þ	880	Ç§¿Ë	39,639
202201	62101030	»¯ÏËÕ±ÄØ»òÎÞ·ÄÖ¯ÎïÖÆ·þ×°	340	°×¶íÂÞË¹	10	Ò»°ãÃ³Ò×	2430	¼þ	606	Ç§¿Ë	106,261
202201	62101030	»¯ÏËÕ±ÄØ»òÎÞ·ÄÖ¯ÎïÖÆ·þ×°	344	¶íÂÞË¹Áª°î	10	Ò»°ãÃ³Ò×	1813408	¼þ	55426	Ç§¿Ë	3,194,713
202201	62101030	»¯ÏËÕ±ÄØ»òÎÞ·ÄÖ¯ÎïÖÆ·þ×°	347	ÎÚ¿ËÀ¼	10	Ò»°ãÃ³Ò×	23500	¼þ	3343	Ç§¿Ë	140,465
202201	62101030	»¯ÏËÕ±ÄØ»òÎÞ·ÄÖ¯ÎïÖÆ·þ×°	350	Ë¹ÂåÎÄÄáÑÇ	10	Ò»°ãÃ³Ò×	99000	¼þ	6120	Ç§¿Ë	314,269
202201	62101030	»¯ÏËÕ±ÄØ»òÎÞ·ÄÖ¯ÎïÖÆ·þ×°	351	¿ËÂÞµØÑÇ	10	Ò»°ãÃ³Ò×	67200	¼þ	6188	Ç§¿Ë	169,433
202201	62101030	»¯ÏËÕ±ÄØ»òÎÞ·ÄÖ¯ÎïÖÆ·þ×°	352	½Ý¿Ë	10	Ò»°ãÃ³Ò×	377445	¼þ	24213	Ç§¿Ë	570,389
202201	62101030	»¯ÏËÕ±ÄØ»òÎÞ·ÄÖ¯ÎïÖÆ·þ×°	354	±±ÂíÆä¶Ù¹²ºÍ¹ú	10	Ò»°ãÃ³Ò×	85000	¼þ	5240	Ç§¿Ë	161,434
202201	62101030	»¯ÏËÕ±ÄØ»òÎÞ·ÄÖ¯ÎïÖÆ·þ×°	358	Èû¶ûÎ¬ÑÇ	10	Ò»°ãÃ³Ò×	10020	¼þ	2002	Ç§¿Ë	59,126
202201	62101030	»¯ÏËÕ±ÄØ»òÎÞ·ÄÖ¯ÎïÖÆ·þ×°	402	°¢¸ùÍ¢	10	Ò»°ãÃ³Ò×	57790	¼þ	16165	Ç§¿Ë	795,317
202201	62101030	»¯ÏËÕ±ÄØ»òÎÞ·ÄÖ¯ÎïÖÆ·þ×°	405	°Í°Í¶àË¹	10	Ò»°ãÃ³Ò×	25250	¼þ	3065	Ç§¿Ë	131,209
202201	62101030	»¯ÏËÕ±ÄØ»òÎÞ·ÄÖ¯ÎïÖÆ·þ×°	408	¶àÃñ×å²£ÀûÎ¬ÑÇ¹ú	10	Ò»°ãÃ³Ò×	102000	¼þ	1564	Ç§¿Ë	111,133
202201	62101030	»¯ÏËÕ±ÄØ»òÎÞ·ÄÖ¯ÎïÖÆ·þ×°	410	°ÍÎ÷	10	Ò»°ãÃ³Ò×	1950910	¼þ	147899	Ç§¿Ë	4,023,923
202201	62101030	»¯ÏËÕ±ÄØ»òÎÞ·ÄÖ¯ÎïÖÆ·þ×°	412	ÖÇÀû	10	Ò»°ãÃ³Ò×	1913036	¼þ	212497	Ç§¿Ë	7,335,943
202201	62101030	»¯ÏËÕ±ÄØ»òÎÞ·ÄÖ¯ÎïÖÆ·þ×°	413	¸çÂ×±ÈÑÇ	10	Ò»°ãÃ³Ò×	321170	¼þ	21298	Ç§¿Ë	435,238
202201	62101030	»¯ÏËÕ±ÄØ»òÎÞ·ÄÖ¯ÎïÖÆ·þ×°	415	¸çË¹´ïÀè¼Ó	10	Ò»°ãÃ³Ò×	123318	¼þ	18612	Ç§¿Ë	897,098
202201	62101030	»¯ÏËÕ±ÄØ»òÎÞ·ÄÖ¯ÎïÖÆ·þ×°	418	¶àÃ×Äá¼Ó¹²ºÍ¹ú	10	Ò»°ãÃ³Ò×	246000	¼þ	18047	Ç§¿Ë	591,355
202201	62101030	»¯ÏËÕ±ÄØ»òÎÞ·ÄÖ¯ÎïÖÆ·þ×°	419	¶ò¹Ï¶à¶û	10	Ò»°ãÃ³Ò×	10600	¼þ	2214	Ç§¿Ë	86,354
202201	62101030	»¯ÏËÕ±ÄØ»òÎÞ·ÄÖ¯ÎïÖÆ·þ×°	423	Î£µØÂíÀ­	10	Ò»°ãÃ³Ò×	156200	¼þ	12298	Ç§¿Ë	296,796
202201	62101030	»¯ÏËÕ±ÄØ»òÎÞ·ÄÖ¯ÎïÖÆ·þ×°	426	ºé¶¼À­Ë¹	10	Ò»°ãÃ³Ò×	396660	¼þ	37432	Ç§¿Ë	975,583
202201	62101030	»¯ÏËÕ±ÄØ»òÎÞ·ÄÖ¯ÎïÖÆ·þ×°	427	ÑÀÂò¼Ó	10	Ò»°ãÃ³Ò×	278075	¼þ	21854	Ç§¿Ë	596,505
202201	62101030	»¯ÏËÕ±ÄØ»òÎÞ·ÄÖ¯ÎïÖÆ·þ×°	429	Ä«Î÷¸ç	10	Ò»°ãÃ³Ò×	472757	¼þ	73619	Ç§¿Ë	2,211,377
202201	62101030	»¯ÏËÕ±ÄØ»òÎÞ·ÄÖ¯ÎïÖÆ·þ×°	431	Äá¼ÓÀ­¹Ï	10	Ò»°ãÃ³Ò×	84000	¼þ	22520	Ç§¿Ë	1,336,991
202201	62101030	»¯ÏËÕ±ÄØ»òÎÞ·ÄÖ¯ÎïÖÆ·þ×°	432	°ÍÄÃÂí	10	Ò»°ãÃ³Ò×	244075	¼þ	36911	Ç§¿Ë	1,617,302
202201	62101030	»¯ÏËÕ±ÄØ»òÎÞ·ÄÖ¯ÎïÖÆ·þ×°	434	ÃØÂ³	10	Ò»°ãÃ³Ò×	1172890	¼þ	88425	Ç§¿Ë	2,979,762
202201	62101030	»¯ÏËÕ±ÄØ»òÎÞ·ÄÖ¯ÎïÖÆ·þ×°	435	²¨¶àÀè¸÷	10	Ò»°ãÃ³Ò×	38500	¼þ	3927	Ç§¿Ë	154,720
202201	62101030	»¯ÏËÕ±ÄØ»òÎÞ·ÄÖ¯ÎïÖÆ·þ×°	440	Èø¶ûÍß¶à	10	Ò»°ãÃ³Ò×	251700	¼þ	51545	Ç§¿Ë	4,300,344
202201	62101030	»¯ÏËÕ±ÄØ»òÎÞ·ÄÖ¯ÎïÖÆ·þ×°	442	ÌØÁ¢Äá´ïºÍ¶à°Í¸ç	10	Ò»°ãÃ³Ò×	10000	¼þ	750	Ç§¿Ë	19,261
202201	62101030	»¯ÏËÕ±ÄØ»òÎÞ·ÄÖ¯ÎïÖÆ·þ×°	444	ÎÚÀ­¹ç	10	Ò»°ãÃ³Ò×	316900	¼þ	28440	Ç§¿Ë	601,241
202201	62101030	»¯ÏËÕ±ÄØ»òÎÞ·ÄÖ¯ÎïÖÆ·þ×°	445	Î¯ÄÚÈðÀ­	10	Ò»°ãÃ³Ò×	4704	¼þ	850	Ç§¿Ë	34,448
202201	62101030	»¯ÏËÕ±ÄØ»òÎÞ·ÄÖ¯ÎïÖÆ·þ×°	501	¼ÓÄÃ´ó	10	Ò»°ãÃ³Ò×	1819104	¼þ	189924	Ç§¿Ë	5,714,970
202201	62101030	»¯ÏËÕ±ÄØ»òÎÞ·ÄÖ¯ÎïÖÆ·þ×°	502	ÃÀ¹ú	10	Ò»°ãÃ³Ò×	39347681	¼þ	3093941	Ç§¿Ë	104,319,935
202201	62101030	»¯ÏËÕ±ÄØ»òÎÞ·ÄÖ¯ÎïÖÆ·þ×°	601	°Ä´óÀûÑÇ	10	Ò»°ãÃ³Ò×	10884822	¼þ	1043001	Ç§¿Ë	33,324,184
202201	62101030	»¯ÏËÕ±ÄØ»òÎÞ·ÄÖ¯ÎïÖÆ·þ×°	607	ÐÂ¿¦Àï¶àÄáÑÇ	10	Ò»°ãÃ³Ò×	14700	¼þ	2809	Ç§¿Ë	90,947
202201	62101030	»¯ÏËÕ±ÄØ»òÎÞ·ÄÖ¯ÎïÖÆ·þ×°	608	ÍßÅ¬°¢Í¼	10	Ò»°ãÃ³Ò×	80	¼þ	22	Ç§¿Ë	2,803
202201	62101030	»¯ÏËÕ±ÄØ»òÎÞ·ÄÖ¯ÎïÖÆ·þ×°	609	ÐÂÎ÷À¼	10	Ò»°ãÃ³Ò×	618970	¼þ	85825	Ç§¿Ë	2,769,268
202201	62101030	»¯ÏËÕ±ÄØ»òÎÞ·ÄÖ¯ÎïÖÆ·þ×°	611	°Í²¼ÑÇÐÂ¼¸ÄÚÑÇ	10	Ò»°ãÃ³Ò×	23950	¼þ	4718	Ç§¿Ë	358,679
202201	62101030	»¯ÏËÕ±ÄØ»òÎÞ·ÄÖ¯ÎïÖÆ·þ×°	613	ËùÂÞÃÅÈºµº	10	Ò»°ãÃ³Ò×	176450	¼þ	18230	Ç§¿Ë	619,286
202201	62101030	»¯ÏËÕ±ÄØ»òÎÞ·ÄÖ¯ÎïÖÆ·þ×°	699	´óÑóÖÞÆäËû¹ú¼Ò(µØÇø)	10	Ò»°ãÃ³Ò×	40500	¼þ	4235	Ç§¿Ë	200,966
202202	62101030	»¯ÏËÕ±ÄØ»òÎÞ·ÄÖ¯ÎïÖÆ·þ×°	102	°ÍÁÖ	10	Ò»°ãÃ³Ò×	326900	¼þ	19085	Ç§¿Ë	454,709
202202	62101030	»¯ÏËÕ±ÄØ»òÎÞ·ÄÖ¯ÎïÖÆ·þ×°	103	ÃÏ¼ÓÀ­¹ú	10	Ò»°ãÃ³Ò×	40	¼þ	11	Ç§¿Ë	162
202202	62101030	»¯ÏËÕ±ÄØ»òÎÞ·ÄÖ¯ÎïÖÆ·þ×°	106	Ãåµé	10	Ò»°ãÃ³Ò×	122120	¼þ	10981	Ç§¿Ë	579,895
202202	62101030	»¯ÏËÕ±ÄØ»òÎÞ·ÄÖ¯ÎïÖÆ·þ×°	107	¼íÆÒÕ¯	10	Ò»°ãÃ³Ò×	704700	¼þ	88668	Ç§¿Ë	2,230,309
202202	62101030	»¯ÏËÕ±ÄØ»òÎÞ·ÄÖ¯ÎïÖÆ·þ×°	108	ÈûÆÖÂ·Ë¹	10	Ò»°ãÃ³Ò×	97220	¼þ	13274	Ç§¿Ë	694,552
202202	62101030	»¯ÏËÕ±ÄØ»òÎÞ·ÄÖ¯ÎïÖÆ·þ×°	109	³¯ÏÊ	10	Ò»°ãÃ³Ò×	500	¼þ	160	Ç§¿Ë	7,327
202202	62101030	»¯ÏËÕ±ÄØ»òÎÞ·ÄÖ¯ÎïÖÆ·þ×°	110	ÖÐ¹úÏã¸Û	10	Ò»°ãÃ³Ò×	977490	¼þ	73889	Ç§¿Ë	3,570,301
202202	62101030	»¯ÏËÕ±ÄØ»òÎÞ·ÄÖ¯ÎïÖÆ·þ×°	110	ÖÐ¹úÏã¸Û	12	ÆäËû¾èÔùÎï×Ê	2300	¼þ	664	Ç§¿Ë	92,000
202202	62101030	»¯ÏËÕ±ÄØ»òÎÞ·ÄÖ¯ÎïÖÆ·þ×°	111	Ó¡¶È	10	Ò»°ãÃ³Ò×	162	¼þ	31	Ç§¿Ë	1,169
202202	62101030	»¯ÏËÕ±ÄØ»òÎÞ·ÄÖ¯ÎïÖÆ·þ×°	113	ÒÁÀÊ	10	Ò»°ãÃ³Ò×	2	¼þ	4	Ç§¿Ë	6
202202	62101030	»¯ÏËÕ±ÄØ»òÎÞ·ÄÖ¯ÎïÖÆ·þ×°	114	ÒÁÀ­¿Ë	10	Ò»°ãÃ³Ò×	1500	¼þ	498	Ç§¿Ë	30,730
202202	62101030	»¯ÏËÕ±ÄØ»òÎÞ·ÄÖ¯ÎïÖÆ·þ×°	115	ÒÔÉ«ÁÐ	10	Ò»°ãÃ³Ò×	3262305	¼þ	170837	Ç§¿Ë	4,523,257
202202	62101030	»¯ÏËÕ±ÄØ»òÎÞ·ÄÖ¯ÎïÖÆ·þ×°	116	ÈÕ±¾	10	Ò»°ãÃ³Ò×	6389412	¼þ	255713	Ç§¿Ë	10,808,877
202202	62101030	»¯ÏËÕ±ÄØ»òÎÞ·ÄÖ¯ÎïÖÆ·þ×°	117	Ô¼µ©	10	Ò»°ãÃ³Ò×	5000	¼þ	250	Ç§¿Ë	7,327
202202	62101030	»¯ÏËÕ±ÄØ»òÎÞ·ÄÖ¯ÎïÖÆ·þ×°	118	¿ÆÍþÌØ	10	Ò»°ãÃ³Ò×	91800	¼þ	7275	Ç§¿Ë	166,780
202202	62101030	»¯ÏËÕ±ÄØ»òÎÞ·ÄÖ¯ÎïÖÆ·þ×°	120	Àè°ÍÄÛ	10	Ò»°ãÃ³Ò×	20000	¼þ	2600	Ç§¿Ë	175,602
202202	62101030	»¯ÏËÕ±ÄØ»òÎÞ·ÄÖ¯ÎïÖÆ·þ×°	121	ÖÐ¹ú°ÄÃÅ	10	Ò»°ãÃ³Ò×	9600	¼þ	1097	Ç§¿Ë	40,097
202202	62101030	»¯ÏËÕ±ÄØ»òÎÞ·ÄÖ¯ÎïÖÆ·þ×°	122	ÂíÀ´Î÷ÑÇ	10	Ò»°ãÃ³Ò×	511144	¼þ	77006	Ç§¿Ë	3,590,461
202202	62101030	»¯ÏËÕ±ÄØ»òÎÞ·ÄÖ¯ÎïÖÆ·þ×°	124	ÃÉ¹Å	10	Ò»°ãÃ³Ò×	32230	¼þ	3594	Ç§¿Ë	195,694
202202	62101030	»¯ÏËÕ±ÄØ»òÎÞ·ÄÖ¯ÎïÖÆ·þ×°	124	ÃÉ¹Å	12	ÆäËû¾èÔùÎï×Ê	20000	¼þ	6101	Ç§¿Ë	1,500,000
202202	62101030	»¯ÏËÕ±ÄØ»òÎÞ·ÄÖ¯ÎïÖÆ·þ×°	125	Äá²´¶ûÁª°îÃñÖ÷¹²ºÍ¹ú	10	Ò»°ãÃ³Ò×	316200	¼þ	31208	Ç§¿Ë	1,084,153
202202	62101030	»¯ÏËÕ±ÄØ»òÎÞ·ÄÖ¯ÎïÖÆ·þ×°	125	Äá²´¶ûÁª°îÃñÖ÷¹²ºÍ¹ú	11	¹ú¼Ò¼ä¡¢¹ú¼Ê×éÖ¯ÎÞ³¥Ô®ÖúºÍÔùËÍµÄÎï×Ê	2000	¼þ	580	Ç§¿Ë	80,000
202202	62101030	»¯ÏËÕ±ÄØ»òÎÞ·ÄÖ¯ÎïÖÆ·þ×°	126	°¢Âü	10	Ò»°ãÃ³Ò×	10	¼þ	1	Ç§¿Ë	13
202202	62101030	»¯ÏËÕ±ÄØ»òÎÞ·ÄÖ¯ÎïÖÆ·þ×°	127	°Í»ùË¹Ì¹	10	Ò»°ãÃ³Ò×	7250	¼þ	1331	Ç§¿Ë	47,432
202202	62101030	»¯ÏËÕ±ÄØ»òÎÞ·ÄÖ¯ÎïÖÆ·þ×°	128	°ÍÀÕË¹Ì¹	10	Ò»°ãÃ³Ò×	7900	¼þ	1264	Ç§¿Ë	29,195
202202	62101030	»¯ÏËÕ±ÄØ»òÎÞ·ÄÖ¯ÎïÖÆ·þ×°	129	·ÆÂÉ±ö	10	Ò»°ãÃ³Ò×	472052	¼þ	61721	Ç§¿Ë	2,069,010
202202	62101030	»¯ÏËÕ±ÄØ»òÎÞ·ÄÖ¯ÎïÖÆ·þ×°	130	¿¨Ëþ¶û	10	Ò»°ãÃ³Ò×	146790	¼þ	11106	Ç§¿Ë	291,050
202202	62101030	»¯ÏËÕ±ÄØ»òÎÞ·ÄÖ¯ÎïÖÆ·þ×°	131	É³ÌØ°¢À­²®	10	Ò»°ãÃ³Ò×	1049558	¼þ	66862	Ç§¿Ë	1,915,191
202202	62101030	»¯ÏËÕ±ÄØ»òÎÞ·ÄÖ¯ÎïÖÆ·þ×°	132	ÐÂ¼ÓÆÂ	10	Ò»°ãÃ³Ò×	586594	¼þ	55657	Ç§¿Ë	2,495,223
202202	62101030	»¯ÏËÕ±ÄØ»òÎÞ·ÄÖ¯ÎïÖÆ·þ×°	133	º«¹ú	10	Ò»°ãÃ³Ò×	1862652	¼þ	233283	Ç§¿Ë	8,936,413
202202	62101030	»¯ÏËÕ±ÄØ»òÎÞ·ÄÖ¯ÎïÖÆ·þ×°	135	ÐðÀûÑÇ	10	Ò»°ãÃ³Ò×	28350	¼þ	3487	Ç§¿Ë	137,282
202202	62101030	»¯ÏËÕ±ÄØ»òÎÞ·ÄÖ¯ÎïÖÆ·þ×°	136	Ì©¹ú	10	Ò»°ãÃ³Ò×	152410	¼þ	22235	Ç§¿Ë	777,882
202202	62101030	»¯ÏËÕ±ÄØ»òÎÞ·ÄÖ¯ÎïÖÆ·þ×°	138	°¢ÁªÇõ	10	Ò»°ãÃ³Ò×	1074450	¼þ	108295	Ç§¿Ë	5,855,139
202202	62101030	»¯ÏËÕ±ÄØ»òÎÞ·ÄÖ¯ÎïÖÆ·þ×°	141	Ô½ÄÏ	10	Ò»°ãÃ³Ò×	107625	¼þ	15527	Ç§¿Ë	893,393
202202	62101030	»¯ÏËÕ±ÄØ»òÎÞ·ÄÖ¯ÎïÖÆ·þ×°	143	ÖÐ¹úÌ¨Íå	10	Ò»°ãÃ³Ò×	293250	¼þ	19374	Ç§¿Ë	892,849
202202	62101030	»¯ÏËÕ±ÄØ»òÎÞ·ÄÖ¯ÎïÖÆ·þ×°	145	¹þÈø¿ËË¹Ì¹	10	Ò»°ãÃ³Ò×	180750	¼þ	22149	Ç§¿Ë	559,205
202202	62101030	»¯ÏËÕ±ÄØ»òÎÞ·ÄÖ¯ÎïÖÆ·þ×°	201	°¢¶û¼°ÀûÑÇ	10	Ò»°ãÃ³Ò×	1239500	¼þ	218490	Ç§¿Ë	7,963,354
202202	62101030	»¯ÏËÕ±ÄØ»òÎÞ·ÄÖ¯ÎïÖÆ·þ×°	202	°²¸çÀ­	10	Ò»°ãÃ³Ò×	83000	¼þ	9782	Ç§¿Ë	349,331
202202	62101030	»¯ÏËÕ±ÄØ»òÎÞ·ÄÖ¯ÎïÖÆ·þ×°	204	²©´ÄÍßÄÉ	10	Ò»°ãÃ³Ò×	850	¼þ	75	Ç§¿Ë	2,631
202202	62101030	»¯ÏËÕ±ÄØ»òÎÞ·ÄÖ¯ÎïÖÆ·þ×°	206	¿¦ÂóÂ¡	10	Ò»°ãÃ³Ò×	2500	¼þ	521	Ç§¿Ë	26,442
202202	62101030	»¯ÏËÕ±ÄØ»òÎÞ·ÄÖ¯ÎïÖÆ·þ×°	215	°£¼°	10	Ò»°ãÃ³Ò×	930	¼þ	117	Ç§¿Ë	3,852
202202	62101030	»¯ÏËÕ±ÄØ»òÎÞ·ÄÖ¯ÎïÖÆ·þ×°	218	¼ÓÅî	10	Ò»°ãÃ³Ò×	32000	¼þ	7498	Ç§¿Ë	235,112
202202	62101030	»¯ÏËÕ±ÄØ»òÎÞ·ÄÖ¯ÎïÖÆ·þ×°	220	¼ÓÄÉ	10	Ò»°ãÃ³Ò×	20	¼þ	9	Ç§¿Ë	118
202202	62101030	»¯ÏËÕ±ÄØ»òÎÞ·ÄÖ¯ÎïÖÆ·þ×°	221	¼¸ÄÚÑÇ	10	Ò»°ãÃ³Ò×	2500	¼þ	675	Ç§¿Ë	75,000
202202	62101030	»¯ÏËÕ±ÄØ»òÎÞ·ÄÖ¯ÎïÖÆ·þ×°	223	¿ÆÌØµÏÍß	10	Ò»°ãÃ³Ò×	34980	¼þ	9068	Ç§¿Ë	585,011
202202	62101030	»¯ÏËÕ±ÄØ»òÎÞ·ÄÖ¯ÎïÖÆ·þ×°	226	Àû±ÈÑÇ	10	Ò»°ãÃ³Ò×	138500	¼þ	17895	Ç§¿Ë	452,219
202202	62101030	»¯ÏËÕ±ÄØ»òÎÞ·ÄÖ¯ÎïÖÆ·þ×°	227	Âí´ï¼ÓË¹¼Ó	10	Ò»°ãÃ³Ò×	15100	¼þ	834	Ç§¿Ë	24,178
202202	62101030	»¯ÏËÕ±ÄØ»òÎÞ·ÄÖ¯ÎïÖÆ·þ×°	231	Ã«ÀïÇóË¹	10	Ò»°ãÃ³Ò×	3070	¼þ	240	Ç§¿Ë	9,836
202202	62101030	»¯ÏËÕ±ÄØ»òÎÞ·ÄÖ¯ÎïÖÆ·þ×°	235	ÄáÈÕ¶û	11	¹ú¼Ò¼ä¡¢¹ú¼Ê×éÖ¯ÎÞ³¥Ô®ÖúºÍÔùËÍµÄÎï×Ê	27000	¼þ	7065	Ç§¿Ë	810,000
202202	62101030	»¯ÏËÕ±ÄØ»òÎÞ·ÄÖ¯ÎïÖÆ·þ×°	236	ÄáÈÕÀûÑÇ	10	Ò»°ãÃ³Ò×	10000	¼þ	1400	Ç§¿Ë	47,162
202202	62101030	»¯ÏËÕ±ÄØ»òÎÞ·ÄÖ¯ÎïÖÆ·þ×°	243	Ë÷ÂíÀï	10	Ò»°ãÃ³Ò×	90	¼þ	43	Ç§¿Ë	4,524
202202	62101030	»¯ÏËÕ±ÄØ»òÎÞ·ÄÖ¯ÎïÖÆ·þ×°	244	ÄÏ·Ç	10	Ò»°ãÃ³Ò×	659856	¼þ	119731	Ç§¿Ë	4,947,002
202202	62101030	»¯ÏËÕ±ÄØ»òÎÞ·ÄÖ¯ÎïÖÆ·þ×°	246	ËÕµ¤	10	Ò»°ãÃ³Ò×	10000	¼þ	1600	Ç§¿Ë	51,535
202202	62101030	»¯ÏËÕ±ÄØ»òÎÞ·ÄÖ¯ÎïÖÆ·þ×°	250	ÎÚ¸É´ï	10	Ò»°ãÃ³Ò×	189800	¼þ	32116	Ç§¿Ë	1,265,454
202202	62101030	»¯ÏËÕ±ÄØ»òÎÞ·ÄÖ¯ÎïÖÆ·þ×°	251	²¼»ùÄÉ·¨Ë÷	10	Ò»°ãÃ³Ò×	1000	¼þ	150	Ç§¿Ë	6,564
202202	62101030	»¯ÏËÕ±ÄØ»òÎÞ·ÄÖ¯ÎïÖÆ·þ×°	251	²¼»ùÄÉ·¨Ë÷	12	ÆäËû¾èÔùÎï×Ê	36300	¼þ	7969	Ç§¿Ë	840,287
202202	62101030	»¯ÏËÕ±ÄØ»òÎÞ·ÄÖ¯ÎïÖÆ·þ×°	252	¸Õ¹û(½ð)	10	Ò»°ãÃ³Ò×	5000	¼þ	740	Ç§¿Ë	53,896
202202	62101030	»¯ÏËÕ±ÄØ»òÎÞ·ÄÖ¯ÎïÖÆ·þ×°	254	½ò°Í²¼Î¤	10	Ò»°ãÃ³Ò×	102000	¼þ	10200	Ç§¿Ë	681,412
202202	62101030	»¯ÏËÕ±ÄØ»òÎÞ·ÄÖ¯ÎïÖÆ·þ×°	257	Ë¹ÍþÊ¿À¼	10	Ò»°ãÃ³Ò×	117300	¼þ	11742	Ç§¿Ë	408,543
202202	62101030	»¯ÏËÕ±ÄØ»òÎÞ·ÄÖ¯ÎïÖÆ·þ×°	259	ÂíÔ¼ÌØ	10	Ò»°ãÃ³Ò×	4000	¼þ	384	Ç§¿Ë	16,821
202202	62101030	»¯ÏËÕ±ÄØ»òÎÞ·ÄÖ¯ÎïÖÆ·þ×°	301	±ÈÀûÊ±	10	Ò»°ãÃ³Ò×	903234	¼þ	80041	Ç§¿Ë	3,025,257
202202	62101030	»¯ÏËÕ±ÄØ»òÎÞ·ÄÖ¯ÎïÖÆ·þ×°	302	µ¤Âó	10	Ò»°ãÃ³Ò×	120830	¼þ	17313	Ç§¿Ë	577,510
202202	62101030	»¯ÏËÕ±ÄØ»òÎÞ·ÄÖ¯ÎïÖÆ·þ×°	303	Ó¢¹ú	10	Ò»°ãÃ³Ò×	1684448	¼þ	202857	Ç§¿Ë	6,117,144
202202	62101030	»¯ÏËÕ±ÄØ»òÎÞ·ÄÖ¯ÎïÖÆ·þ×°	304	µÂ¹ú	10	Ò»°ãÃ³Ò×	10279217	¼þ	825169	Ç§¿Ë	23,848,651
202202	62101030	»¯ÏËÕ±ÄØ»òÎÞ·ÄÖ¯ÎïÖÆ·þ×°	305	·¨¹ú	10	Ò»°ãÃ³Ò×	8065876	¼þ	575111	Ç§¿Ë	18,463,474
202202	62101030	»¯ÏËÕ±ÄØ»òÎÞ·ÄÖ¯ÎïÖÆ·þ×°	306	°®¶ûÀ¼	10	Ò»°ãÃ³Ò×	335640	¼þ	27335	Ç§¿Ë	906,169
202202	62101030	»¯ÏËÕ±ÄØ»òÎÞ·ÄÖ¯ÎïÖÆ·þ×°	307	Òâ´óÀû	10	Ò»°ãÃ³Ò×	11245877	¼þ	369311	Ç§¿Ë	11,420,860
202202	62101030	»¯ÏËÕ±ÄØ»òÎÞ·ÄÖ¯ÎïÖÆ·þ×°	309	ºÉÀ¼	10	Ò»°ãÃ³Ò×	4596050	¼þ	375712	Ç§¿Ë	10,622,720
202202	62101030	»¯ÏËÕ±ÄØ»òÎÞ·ÄÖ¯ÎïÖÆ·þ×°	310	Ï£À°	10	Ò»°ãÃ³Ò×	1177050	¼þ	67793	Ç§¿Ë	1,704,587
202202	62101030	»¯ÏËÕ±ÄØ»òÎÞ·ÄÖ¯ÎïÖÆ·þ×°	311	ÆÏÌÑÑÀ	10	Ò»°ãÃ³Ò×	996300	¼þ	67303	Ç§¿Ë	1,672,571
202202	62101030	»¯ÏËÕ±ÄØ»òÎÞ·ÄÖ¯ÎïÖÆ·þ×°	312	Î÷°àÑÀ	10	Ò»°ãÃ³Ò×	5514649	¼þ	294093	Ç§¿Ë	8,521,312
202202	62101030	»¯ÏËÕ±ÄØ»òÎÞ·ÄÖ¯ÎïÖÆ·þ×°	316	±£¼ÓÀûÑÇ	10	Ò»°ãÃ³Ò×	84040	¼þ	7407	Ç§¿Ë	136,215
202202	62101030	»¯ÏËÕ±ÄØ»òÎÞ·ÄÖ¯ÎïÖÆ·þ×°	318	·ÒÀ¼	10	Ò»°ãÃ³Ò×	289250	¼þ	26287	Ç§¿Ë	553,919
202202	62101030	»¯ÏËÕ±ÄØ»òÎÞ·ÄÖ¯ÎïÖÆ·þ×°	321	ÐÙÑÀÀû	10	Ò»°ãÃ³Ò×	358350	¼þ	27353	Ç§¿Ë	833,810
202202	62101030	»¯ÏËÕ±ÄØ»òÎÞ·ÄÖ¯ÎïÖÆ·þ×°	326	Å²Íþ	10	Ò»°ãÃ³Ò×	11000	¼þ	2298	Ç§¿Ë	95,956
202202	62101030	»¯ÏËÕ±ÄØ»òÎÞ·ÄÖ¯ÎïÖÆ·þ×°	327	²¨À¼	10	Ò»°ãÃ³Ò×	1829467	¼þ	147561	Ç§¿Ë	5,522,508
202202	62101030	»¯ÏËÕ±ÄØ»òÎÞ·ÄÖ¯ÎïÖÆ·þ×°	328	ÂÞÂíÄáÑÇ	10	Ò»°ãÃ³Ò×	1191700	¼þ	65586	Ç§¿Ë	1,764,033
202202	62101030	»¯ÏËÕ±ÄØ»òÎÞ·ÄÖ¯ÎïÖÆ·þ×°	330	Èðµä	10	Ò»°ãÃ³Ò×	173189	¼þ	13785	Ç§¿Ë	565,134
202202	62101030	»¯ÏËÕ±ÄØ»òÎÞ·ÄÖ¯ÎïÖÆ·þ×°	331	ÈðÊ¿	10	Ò»°ãÃ³Ò×	319216	¼þ	27209	Ç§¿Ë	1,172,363
202202	62101030	»¯ÏËÕ±ÄØ»òÎÞ·ÄÖ¯ÎïÖÆ·þ×°	336	Á¢ÌÕÍð	10	Ò»°ãÃ³Ò×	158500	¼þ	17448	Ç§¿Ë	617,074
202202	62101030	»¯ÏËÕ±ÄØ»òÎÞ·ÄÖ¯ÎïÖÆ·þ×°	337	¸ñÂ³¼ªÑÇ	10	Ò»°ãÃ³Ò×	94000	¼þ	8660	Ç§¿Ë	726,303
202202	62101030	»¯ÏËÕ±ÄØ»òÎÞ·ÄÖ¯ÎïÖÆ·þ×°	339	°¢Èû°Ý½®	10	Ò»°ãÃ³Ò×	32000	¼þ	5440	Ç§¿Ë	155,141
202202	62101030	»¯ÏËÕ±ÄØ»òÎÞ·ÄÖ¯ÎïÖÆ·þ×°	340	°×¶íÂÞË¹	11	¹ú¼Ò¼ä¡¢¹ú¼Ê×éÖ¯ÎÞ³¥Ô®ÖúºÍÔùËÍµÄÎï×Ê	43000	¼þ	11685	Ç§¿Ë	1,926,400
202202	62101030	»¯ÏËÕ±ÄØ»òÎÞ·ÄÖ¯ÎïÖÆ·þ×°	344	¶íÂÞË¹Áª°î	10	Ò»°ãÃ³Ò×	1189900	¼þ	77587	Ç§¿Ë	3,790,948
202202	62101030	»¯ÏËÕ±ÄØ»òÎÞ·ÄÖ¯ÎïÖÆ·þ×°	347	ÎÚ¿ËÀ¼	10	Ò»°ãÃ³Ò×	164250	¼þ	17487	Ç§¿Ë	435,836
202202	62101030	»¯ÏËÕ±ÄØ»òÎÞ·ÄÖ¯ÎïÖÆ·þ×°	350	Ë¹ÂåÎÄÄáÑÇ	10	Ò»°ãÃ³Ò×	158200	¼þ	12473	Ç§¿Ë	450,837
202202	62101030	»¯ÏËÕ±ÄØ»òÎÞ·ÄÖ¯ÎïÖÆ·þ×°	351	¿ËÂÞµØÑÇ	10	Ò»°ãÃ³Ò×	185600	¼þ	15015	Ç§¿Ë	346,149
202202	62101030	»¯ÏËÕ±ÄØ»òÎÞ·ÄÖ¯ÎïÖÆ·þ×°	352	½Ý¿Ë	10	Ò»°ãÃ³Ò×	260651	¼þ	29293	Ç§¿Ë	796,042
202202	62101030	»¯ÏËÕ±ÄØ»òÎÞ·ÄÖ¯ÎïÖÆ·þ×°	353	Ë¹Âå·¥¿Ë	10	Ò»°ãÃ³Ò×	17868	¼þ	4721	Ç§¿Ë	185,860
202202	62101030	»¯ÏËÕ±ÄØ»òÎÞ·ÄÖ¯ÎïÖÆ·þ×°	354	±±ÂíÆä¶Ù¹²ºÍ¹ú	10	Ò»°ãÃ³Ò×	20000	¼þ	1200	Ç§¿Ë	57,649
202202	62101030	»¯ÏËÕ±ÄØ»òÎÞ·ÄÖ¯ÎïÖÆ·þ×°	358	Èû¶ûÎ¬ÑÇ	10	Ò»°ãÃ³Ò×	10250	¼þ	920	Ç§¿Ë	25,605
202202	62101030	»¯ÏËÕ±ÄØ»òÎÞ·ÄÖ¯ÎïÖÆ·þ×°	402	°¢¸ùÍ¢	10	Ò»°ãÃ³Ò×	48762	¼þ	11756	Ç§¿Ë	361,199
202202	62101030	»¯ÏËÕ±ÄØ»òÎÞ·ÄÖ¯ÎïÖÆ·þ×°	405	°Í°Í¶àË¹	10	Ò»°ãÃ³Ò×	35250	¼þ	5355	Ç§¿Ë	183,391
202202	62101030	»¯ÏËÕ±ÄØ»òÎÞ·ÄÖ¯ÎïÖÆ·þ×°	408	¶àÃñ×å²£ÀûÎ¬ÑÇ¹ú	10	Ò»°ãÃ³Ò×	6680	¼þ	1384	Ç§¿Ë	57,849
202202	62101030	»¯ÏËÕ±ÄØ»òÎÞ·ÄÖ¯ÎïÖÆ·þ×°	410	°ÍÎ÷	10	Ò»°ãÃ³Ò×	947383	¼þ	92637	Ç§¿Ë	2,398,444
202202	62101030	»¯ÏËÕ±ÄØ»òÎÞ·ÄÖ¯ÎïÖÆ·þ×°	412	ÖÇÀû	10	Ò»°ãÃ³Ò×	1272282	¼þ	155270	Ç§¿Ë	4,905,712
202202	62101030	»¯ÏËÕ±ÄØ»òÎÞ·ÄÖ¯ÎïÖÆ·þ×°	413	¸çÂ×±ÈÑÇ	10	Ò»°ãÃ³Ò×	38603	¼þ	2464	Ç§¿Ë	93,222
202202	62101030	»¯ÏËÕ±ÄØ»òÎÞ·ÄÖ¯ÎïÖÆ·þ×°	415	¸çË¹´ïÀè¼Ó	10	Ò»°ãÃ³Ò×	112404	¼þ	8708	Ç§¿Ë	232,112
202202	62101030	»¯ÏËÕ±ÄØ»òÎÞ·ÄÖ¯ÎïÖÆ·þ×°	416	¹Å°Í	10	Ò»°ãÃ³Ò×	46050	¼þ	11329	Ç§¿Ë	542,029
202202	62101030	»¯ÏËÕ±ÄØ»òÎÞ·ÄÖ¯ÎïÖÆ·þ×°	418	¶àÃ×Äá¼Ó¹²ºÍ¹ú	10	Ò»°ãÃ³Ò×	301548	¼þ	27284	Ç§¿Ë	798,362
202202	62101030	»¯ÏËÕ±ÄØ»òÎÞ·ÄÖ¯ÎïÖÆ·þ×°	419	¶ò¹Ï¶à¶û	10	Ò»°ãÃ³Ò×	17000	¼þ	2720	Ç§¿Ë	117,400
202202	62101030	»¯ÏËÕ±ÄØ»òÎÞ·ÄÖ¯ÎïÖÆ·þ×°	423	Î£µØÂíÀ­	10	Ò»°ãÃ³Ò×	243390	¼þ	19567	Ç§¿Ë	584,115
202202	62101030	»¯ÏËÕ±ÄØ»òÎÞ·ÄÖ¯ÎïÖÆ·þ×°	427	ÑÀÂò¼Ó	10	Ò»°ãÃ³Ò×	228800	¼þ	17389	Ç§¿Ë	573,444
202202	62101030	»¯ÏËÕ±ÄØ»òÎÞ·ÄÖ¯ÎïÖÆ·þ×°	429	Ä«Î÷¸ç	10	Ò»°ãÃ³Ò×	284924	¼þ	50350	Ç§¿Ë	1,242,283
202202	62101030	»¯ÏËÕ±ÄØ»òÎÞ·ÄÖ¯ÎïÖÆ·þ×°	431	Äá¼ÓÀ­¹Ï	10	Ò»°ãÃ³Ò×	37526	¼þ	4782	Ç§¿Ë	154,368
202202	62101030	»¯ÏËÕ±ÄØ»òÎÞ·ÄÖ¯ÎïÖÆ·þ×°	432	°ÍÄÃÂí	10	Ò»°ãÃ³Ò×	32508	¼þ	8089	Ç§¿Ë	385,171
202202	62101030	»¯ÏËÕ±ÄØ»òÎÞ·ÄÖ¯ÎïÖÆ·þ×°	434	ÃØÂ³	10	Ò»°ãÃ³Ò×	164958	¼þ	27235	Ç§¿Ë	769,767
202202	62101030	»¯ÏËÕ±ÄØ»òÎÞ·ÄÖ¯ÎïÖÆ·þ×°	435	²¨¶àÀè¸÷	10	Ò»°ãÃ³Ò×	46000	¼þ	3660	Ç§¿Ë	106,086
202202	62101030	»¯ÏËÕ±ÄØ»òÎÞ·ÄÖ¯ÎïÖÆ·þ×°	440	Èø¶ûÍß¶à	10	Ò»°ãÃ³Ò×	125650	¼þ	14372	Ç§¿Ë	756,392
202202	62101030	»¯ÏËÕ±ÄØ»òÎÞ·ÄÖ¯ÎïÖÆ·þ×°	442	ÌØÁ¢Äá´ïºÍ¶à°Í¸ç	10	Ò»°ãÃ³Ò×	47950	¼þ	9334	Ç§¿Ë	226,562
202202	62101030	»¯ÏËÕ±ÄØ»òÎÞ·ÄÖ¯ÎïÖÆ·þ×°	444	ÎÚÀ­¹ç	10	Ò»°ãÃ³Ò×	999100	¼þ	91316	Ç§¿Ë	1,903,963
202202	62101030	»¯ÏËÕ±ÄØ»òÎÞ·ÄÖ¯ÎïÖÆ·þ×°	445	Î¯ÄÚÈðÀ­	10	Ò»°ãÃ³Ò×	126750	¼þ	10719	Ç§¿Ë	396,410
202202	62101030	»¯ÏËÕ±ÄØ»òÎÞ·ÄÖ¯ÎïÖÆ·þ×°	501	¼ÓÄÃ´ó	10	Ò»°ãÃ³Ò×	2874485	¼þ	276282	Ç§¿Ë	10,183,969
202202	62101030	»¯ÏËÕ±ÄØ»òÎÞ·ÄÖ¯ÎïÖÆ·þ×°	502	ÃÀ¹ú	10	Ò»°ãÃ³Ò×	39127466	¼þ	2811109	Ç§¿Ë	88,483,665
202202	62101030	»¯ÏËÕ±ÄØ»òÎÞ·ÄÖ¯ÎïÖÆ·þ×°	601	°Ä´óÀûÑÇ	10	Ò»°ãÃ³Ò×	12141334	¼þ	1057058	Ç§¿Ë	33,131,160
202202	62101030	»¯ÏËÕ±ÄØ»òÎÞ·ÄÖ¯ÎïÖÆ·þ×°	609	ÐÂÎ÷À¼	10	Ò»°ãÃ³Ò×	478803	¼þ	54238	Ç§¿Ë	1,406,129
202202	62101030	»¯ÏËÕ±ÄØ»òÎÞ·ÄÖ¯ÎïÖÆ·þ×°	613	ËùÂÞÃÅÈºµº	10	Ò»°ãÃ³Ò×	10000	¼þ	3219	Ç§¿Ë	380,000
202202	62101030	»¯ÏËÕ±ÄØ»òÎÞ·ÄÖ¯ÎïÖÆ·þ×°	618	»ùÀï°ÍË¹	11	¹ú¼Ò¼ä¡¢¹ú¼Ê×éÖ¯ÎÞ³¥Ô®ÖúºÍÔùËÍµÄÎï×Ê	2730	¼þ	778	Ç§¿Ë	244,020
202202	62101030	»¯ÏËÕ±ÄØ»òÎÞ·ÄÖ¯ÎïÖÆ·þ×°	699	´óÑóÖÞÆäËû¹ú¼Ò(µØÇø)	10	Ò»°ãÃ³Ò×	33925	¼þ	4416	Ç§¿Ë	230,242
202203	62101030	»¯ÏËÕ±ÄØ»òÎÞ·ÄÖ¯ÎïÖÆ·þ×°	101	°¢¸»º¹	10	Ò»°ãÃ³Ò×	5000	¼þ	600	Ç§¿Ë	30,145
202203	62101030	»¯ÏËÕ±ÄØ»òÎÞ·ÄÖ¯ÎïÖÆ·þ×°	102	°ÍÁÖ	10	Ò»°ãÃ³Ò×	256100	¼þ	18985	Ç§¿Ë	485,177
202203	62101030	»¯ÏËÕ±ÄØ»òÎÞ·ÄÖ¯ÎïÖÆ·þ×°	103	ÃÏ¼ÓÀ­¹ú	10	Ò»°ãÃ³Ò×	300	¼þ	75	Ç§¿Ë	7,300
202203	62101030	»¯ÏËÕ±ÄØ»òÎÞ·ÄÖ¯ÎïÖÆ·þ×°	105	ÎÄÀ³	10	Ò»°ãÃ³Ò×	54000	¼þ	5432	Ç§¿Ë	195,790
202203	62101030	»¯ÏËÕ±ÄØ»òÎÞ·ÄÖ¯ÎïÖÆ·þ×°	106	Ãåµé	10	Ò»°ãÃ³Ò×	259930	¼þ	31252	Ç§¿Ë	1,628,991
202203	62101030	»¯ÏËÕ±ÄØ»òÎÞ·ÄÖ¯ÎïÖÆ·þ×°	107	¼íÆÒÕ¯	10	Ò»°ãÃ³Ò×	800	¼þ	160	Ç§¿Ë	16,687
202203	62101030	»¯ÏËÕ±ÄØ»òÎÞ·ÄÖ¯ÎïÖÆ·þ×°	108	ÈûÆÖÂ·Ë¹	10	Ò»°ãÃ³Ò×	20000	¼þ	1200	Ç§¿Ë	35,742
202203	62101030	»¯ÏËÕ±ÄØ»òÎÞ·ÄÖ¯ÎïÖÆ·þ×°	110	ÖÐ¹úÏã¸Û	10	Ò»°ãÃ³Ò×	13152701	¼þ	1847057	Ç§¿Ë	183,674,391
202203	62101030	»¯ÏËÕ±ÄØ»òÎÞ·ÄÖ¯ÎïÖÆ·þ×°	110	ÖÐ¹úÏã¸Û	11	¹ú¼Ò¼ä¡¢¹ú¼Ê×éÖ¯ÎÞ³¥Ô®ÖúºÍÔùËÍµÄÎï×Ê	100000	¼þ	30006	Ç§¿Ë	2,200,000
202203	62101030	»¯ÏËÕ±ÄØ»òÎÞ·ÄÖ¯ÎïÖÆ·þ×°	110	ÖÐ¹úÏã¸Û	12	ÆäËû¾èÔùÎï×Ê	666400	¼þ	117199	Ç§¿Ë	9,546,564
202203	62101030	»¯ÏËÕ±ÄØ»òÎÞ·ÄÖ¯ÎïÖÆ·þ×°	111	Ó¡¶È	10	Ò»°ãÃ³Ò×	820	¼þ	182	Ç§¿Ë	5,960
202203	62101030	»¯ÏËÕ±ÄØ»òÎÞ·ÄÖ¯ÎïÖÆ·þ×°	112	Ó¡¶ÈÄáÎ÷ÑÇ	10	Ò»°ãÃ³Ò×	6	¼þ	1	Ç§¿Ë	38
202203	62101030	»¯ÏËÕ±ÄØ»òÎÞ·ÄÖ¯ÎïÖÆ·þ×°	114	ÒÁÀ­¿Ë	10	Ò»°ãÃ³Ò×	123200	¼þ	12265	Ç§¿Ë	613,789
202203	62101030	»¯ÏËÕ±ÄØ»òÎÞ·ÄÖ¯ÎïÖÆ·þ×°	115	ÒÔÉ«ÁÐ	10	Ò»°ãÃ³Ò×	1013133	¼þ	72740	Ç§¿Ë	2,120,152
202203	62101030	»¯ÏËÕ±ÄØ»òÎÞ·ÄÖ¯ÎïÖÆ·þ×°	116	ÈÕ±¾	10	Ò»°ãÃ³Ò×	12898939	¼þ	523930	Ç§¿Ë	22,907,619
202203	62101030	»¯ÏËÕ±ÄØ»òÎÞ·ÄÖ¯ÎïÖÆ·þ×°	117	Ô¼µ©	10	Ò»°ãÃ³Ò×	63960	¼þ	8277	Ç§¿Ë	222,423
202203	62101030	»¯ÏËÕ±ÄØ»òÎÞ·ÄÖ¯ÎïÖÆ·þ×°	118	¿ÆÍþÌØ	10	Ò»°ãÃ³Ò×	139700	¼þ	16120	Ç§¿Ë	465,940
202203	62101030	»¯ÏËÕ±ÄØ»òÎÞ·ÄÖ¯ÎïÖÆ·þ×°	119	ÀÏÎÎ	10	Ò»°ãÃ³Ò×	103440	¼þ	7318	Ç§¿Ë	289,167
202203	62101030	»¯ÏËÕ±ÄØ»òÎÞ·ÄÖ¯ÎïÖÆ·þ×°	120	Àè°ÍÄÛ	10	Ò»°ãÃ³Ò×	5	¼þ	0	Ç§¿Ë	16
202203	62101030	»¯ÏËÕ±ÄØ»òÎÞ·ÄÖ¯ÎïÖÆ·þ×°	121	ÖÐ¹ú°ÄÃÅ	10	Ò»°ãÃ³Ò×	103350	¼þ	12026	Ç§¿Ë	638,827
202203	62101030	»¯ÏËÕ±ÄØ»òÎÞ·ÄÖ¯ÎïÖÆ·þ×°	122	ÂíÀ´Î÷ÑÇ	10	Ò»°ãÃ³Ò×	1640996	¼þ	184473	Ç§¿Ë	6,287,380
202203	62101030	»¯ÏËÕ±ÄØ»òÎÞ·ÄÖ¯ÎïÖÆ·þ×°	124	ÃÉ¹Å	10	Ò»°ãÃ³Ò×	80000	¼þ	13804	Ç§¿Ë	555,060
202203	62101030	»¯ÏËÕ±ÄØ»òÎÞ·ÄÖ¯ÎïÖÆ·þ×°	125	Äá²´¶ûÁª°îÃñÖ÷¹²ºÍ¹ú	10	Ò»°ãÃ³Ò×	1000	¼þ	276	Ç§¿Ë	29,193
202203	62101030	»¯ÏËÕ±ÄØ»òÎÞ·ÄÖ¯ÎïÖÆ·þ×°	126	°¢Âü	10	Ò»°ãÃ³Ò×	473840	¼þ	28265	Ç§¿Ë	542,380
202203	62101030	»¯ÏËÕ±ÄØ»òÎÞ·ÄÖ¯ÎïÖÆ·þ×°	127	°Í»ùË¹Ì¹	10	Ò»°ãÃ³Ò×	6656	¼þ	1388	Ç§¿Ë	36,475
202203	62101030	»¯ÏËÕ±ÄØ»òÎÞ·ÄÖ¯ÎïÖÆ·þ×°	129	·ÆÂÉ±ö	10	Ò»°ãÃ³Ò×	397464	¼þ	47150	Ç§¿Ë	1,347,589
202203	62101030	»¯ÏËÕ±ÄØ»òÎÞ·ÄÖ¯ÎïÖÆ·þ×°	130	¿¨Ëþ¶û	10	Ò»°ãÃ³Ò×	194936	¼þ	26467	Ç§¿Ë	983,129
202203	62101030	»¯ÏËÕ±ÄØ»òÎÞ·ÄÖ¯ÎïÖÆ·þ×°	131	É³ÌØ°¢À­²®	10	Ò»°ãÃ³Ò×	1405935	¼þ	123890	Ç§¿Ë	3,886,336
202203	62101030	»¯ÏËÕ±ÄØ»òÎÞ·ÄÖ¯ÎïÖÆ·þ×°	132	ÐÂ¼ÓÆÂ	10	Ò»°ãÃ³Ò×	879055	¼þ	85216	Ç§¿Ë	3,748,859
202203	62101030	»¯ÏËÕ±ÄØ»òÎÞ·ÄÖ¯ÎïÖÆ·þ×°	133	º«¹ú	10	Ò»°ãÃ³Ò×	4082426	¼þ	541505	Ç§¿Ë	22,581,857
202203	62101030	»¯ÏËÕ±ÄØ»òÎÞ·ÄÖ¯ÎïÖÆ·þ×°	136	Ì©¹ú	10	Ò»°ãÃ³Ò×	422773	¼þ	81119	Ç§¿Ë	3,171,142
202203	62101030	»¯ÏËÕ±ÄØ»òÎÞ·ÄÖ¯ÎïÖÆ·þ×°	137	ÍÁ¶úÆä	10	Ò»°ãÃ³Ò×	1469	¼þ	335	Ç§¿Ë	19,837
202203	62101030	»¯ÏËÕ±ÄØ»òÎÞ·ÄÖ¯ÎïÖÆ·þ×°	138	°¢ÁªÇõ	10	Ò»°ãÃ³Ò×	812622	¼þ	61829	Ç§¿Ë	1,582,774
202203	62101030	»¯ÏËÕ±ÄØ»òÎÞ·ÄÖ¯ÎïÖÆ·þ×°	141	Ô½ÄÏ	10	Ò»°ãÃ³Ò×	10315	¼þ	1753	Ç§¿Ë	82,763
202203	62101030	»¯ÏËÕ±ÄØ»òÎÞ·ÄÖ¯ÎïÖÆ·þ×°	143	ÖÐ¹úÌ¨Íå	10	Ò»°ãÃ³Ò×	1088741	¼þ	58782	Ç§¿Ë	1,970,053
202203	62101030	»¯ÏËÕ±ÄØ»òÎÞ·ÄÖ¯ÎïÖÆ·þ×°	145	¹þÈø¿ËË¹Ì¹	10	Ò»°ãÃ³Ò×	98800	¼þ	17249	Ç§¿Ë	494,887
202203	62101030	»¯ÏËÕ±ÄØ»òÎÞ·ÄÖ¯ÎïÖÆ·þ×°	147	Ëþ¼ª¿ËË¹Ì¹	10	Ò»°ãÃ³Ò×	1000	¼þ	275	Ç§¿Ë	26,722
202203	62101030	»¯ÏËÕ±ÄØ»òÎÞ·ÄÖ¯ÎïÖÆ·þ×°	202	°²¸çÀ­	10	Ò»°ãÃ³Ò×	173000	¼þ	6517	Ç§¿Ë	214,838
202203	62101030	»¯ÏËÕ±ÄØ»òÎÞ·ÄÖ¯ÎïÖÆ·þ×°	203	±´Äþ	10	Ò»°ãÃ³Ò×	1150	¼þ	1445	Ç§¿Ë	79,815
202203	62101030	»¯ÏËÕ±ÄØ»òÎÞ·ÄÖ¯ÎïÖÆ·þ×°	206	¿¦ÂóÂ¡	10	Ò»°ãÃ³Ò×	2550	¼þ	391	Ç§¿Ë	15,901
202203	62101030	»¯ÏËÕ±ÄØ»òÎÞ·ÄÖ¯ÎïÖÆ·þ×°	213	¸Õ¹û(²¼)	10	Ò»°ãÃ³Ò×	12100	¼þ	1622	Ç§¿Ë	42,957
202203	62101030	»¯ÏËÕ±ÄØ»òÎÞ·ÄÖ¯ÎïÖÆ·þ×°	218	¼ÓÅî	10	Ò»°ãÃ³Ò×	2300	¼þ	462	Ç§¿Ë	13,627
202203	62101030	»¯ÏËÕ±ÄØ»òÎÞ·ÄÖ¯ÎïÖÆ·þ×°	220	¼ÓÄÉ	10	Ò»°ãÃ³Ò×	16100	¼þ	3536	Ç§¿Ë	114,184
202203	62101030	»¯ÏËÕ±ÄØ»òÎÞ·ÄÖ¯ÎïÖÆ·þ×°	223	¿ÆÌØµÏÍß	10	Ò»°ãÃ³Ò×	12600	¼þ	1018	Ç§¿Ë	42,041
202203	62101030	»¯ÏËÕ±ÄØ»òÎÞ·ÄÖ¯ÎïÖÆ·þ×°	224	¿ÏÄáÑÇ	10	Ò»°ãÃ³Ò×	95000	¼þ	8781	Ç§¿Ë	311,383
202203	62101030	»¯ÏËÕ±ÄØ»òÎÞ·ÄÖ¯ÎïÖÆ·þ×°	226	Àû±ÈÑÇ	10	Ò»°ãÃ³Ò×	11100	¼þ	1393	Ç§¿Ë	43,752
202203	62101030	»¯ÏËÕ±ÄØ»òÎÞ·ÄÖ¯ÎïÖÆ·þ×°	231	Ã«ÀïÇóË¹	10	Ò»°ãÃ³Ò×	41400	¼þ	5582	Ç§¿Ë	201,759
202203	62101030	»¯ÏËÕ±ÄØ»òÎÞ·ÄÖ¯ÎïÖÆ·þ×°	232	Ä¦Âå¸ç	10	Ò»°ãÃ³Ò×	33250	¼þ	3066	Ç§¿Ë	87,548
202203	62101030	»¯ÏËÕ±ÄØ»òÎÞ·ÄÖ¯ÎïÖÆ·þ×°	233	ÄªÉ£±È¿Ë	10	Ò»°ãÃ³Ò×	933250	¼þ	81986	Ç§¿Ë	2,855,120
202203	62101030	»¯ÏËÕ±ÄØ»òÎÞ·ÄÖ¯ÎïÖÆ·þ×°	237	ÁôÄáÍô	10	Ò»°ãÃ³Ò×	3600	¼þ	508	Ç§¿Ë	21,425
202203	62101030	»¯ÏËÕ±ÄØ»òÎÞ·ÄÖ¯ÎïÖÆ·þ×°	240	ÈûÄÚ¼Ó¶û	10	Ò»°ãÃ³Ò×	6850	¼þ	1250	Ç§¿Ë	50,507
202203	62101030	»¯ÏËÕ±ÄØ»òÎÞ·ÄÖ¯ÎïÖÆ·þ×°	244	ÄÏ·Ç	10	Ò»°ãÃ³Ò×	519880	¼þ	93812	Ç§¿Ë	3,607,706
202203	62101030	»¯ÏËÕ±ÄØ»òÎÞ·ÄÖ¯ÎïÖÆ·þ×°	246	ËÕµ¤	10	Ò»°ãÃ³Ò×	108000	¼þ	14400	Ç§¿Ë	853,196
202203	62101030	»¯ÏËÕ±ÄØ»òÎÞ·ÄÖ¯ÎïÖÆ·þ×°	246	ËÕµ¤	11	¹ú¼Ò¼ä¡¢¹ú¼Ê×éÖ¯ÎÞ³¥Ô®ÖúºÍÔùËÍµÄÎï×Ê	100	¼þ	28	Ç§¿Ë	12,750
202203	62101030	»¯ÏËÕ±ÄØ»òÎÞ·ÄÖ¯ÎïÖÆ·þ×°	248	¶à¸ç	10	Ò»°ãÃ³Ò×	1200	¼þ	410	Ç§¿Ë	9,139
202203	62101030	»¯ÏËÕ±ÄØ»òÎÞ·ÄÖ¯ÎïÖÆ·þ×°	250	ÎÚ¸É´ï	10	Ò»°ãÃ³Ò×	5100	¼þ	816	Ç§¿Ë	33,097
202203	62101030	»¯ÏËÕ±ÄØ»òÎÞ·ÄÖ¯ÎïÖÆ·þ×°	251	²¼»ùÄÉ·¨Ë÷	10	Ò»°ãÃ³Ò×	2300	¼þ	739	Ç§¿Ë	64,155
202203	62101030	»¯ÏËÕ±ÄØ»òÎÞ·ÄÖ¯ÎïÖÆ·þ×°	252	¸Õ¹û(½ð)	10	Ò»°ãÃ³Ò×	394000	¼þ	45962	Ç§¿Ë	2,000,354
202203	62101030	»¯ÏËÕ±ÄØ»òÎÞ·ÄÖ¯ÎïÖÆ·þ×°	254	½ò°Í²¼Î¤	10	Ò»°ãÃ³Ò×	348000	¼þ	34800	Ç§¿Ë	1,083,617
202203	62101030	»¯ÏËÕ±ÄØ»òÎÞ·ÄÖ¯ÎïÖÆ·þ×°	257	Ë¹ÍþÊ¿À¼	10	Ò»°ãÃ³Ò×	54050	¼þ	5556	Ç§¿Ë	222,961
202203	62101030	»¯ÏËÕ±ÄØ»òÎÞ·ÄÖ¯ÎïÖÆ·þ×°	258	¶òÁ¢ÌØÀïÑÇ	10	Ò»°ãÃ³Ò×	750	¼þ	100	Ç§¿Ë	23,609
202203	62101030	»¯ÏËÕ±ÄØ»òÎÞ·ÄÖ¯ÎïÖÆ·þ×°	301	±ÈÀûÊ±	10	Ò»°ãÃ³Ò×	1615424	¼þ	108406	Ç§¿Ë	2,978,207
202203	62101030	»¯ÏËÕ±ÄØ»òÎÞ·ÄÖ¯ÎïÖÆ·þ×°	302	µ¤Âó	10	Ò»°ãÃ³Ò×	248830	¼þ	34573	Ç§¿Ë	1,129,623
202203	62101030	»¯ÏËÕ±ÄØ»òÎÞ·ÄÖ¯ÎïÖÆ·þ×°	303	Ó¢¹ú	10	Ò»°ãÃ³Ò×	920803	¼þ	112053	Ç§¿Ë	3,708,520
202203	62101030	»¯ÏËÕ±ÄØ»òÎÞ·ÄÖ¯ÎïÖÆ·þ×°	304	µÂ¹ú	10	Ò»°ãÃ³Ò×	6093312	¼þ	524105	Ç§¿Ë	14,317,825
202203	62101030	»¯ÏËÕ±ÄØ»òÎÞ·ÄÖ¯ÎïÖÆ·þ×°	305	·¨¹ú	10	Ò»°ãÃ³Ò×	5190518	¼þ	364880	Ç§¿Ë	10,949,130
202203	62101030	»¯ÏËÕ±ÄØ»òÎÞ·ÄÖ¯ÎïÖÆ·þ×°	306	°®¶ûÀ¼	10	Ò»°ãÃ³Ò×	149350	¼þ	15398	Ç§¿Ë	473,556
202203	62101030	»¯ÏËÕ±ÄØ»òÎÞ·ÄÖ¯ÎïÖÆ·þ×°	307	Òâ´óÀû	10	Ò»°ãÃ³Ò×	9101107	¼þ	371936	Ç§¿Ë	9,931,547
202203	62101030	»¯ÏËÕ±ÄØ»òÎÞ·ÄÖ¯ÎïÖÆ·þ×°	309	ºÉÀ¼	10	Ò»°ãÃ³Ò×	2098292	¼þ	185701	Ç§¿Ë	7,217,397
202203	62101030	»¯ÏËÕ±ÄØ»òÎÞ·ÄÖ¯ÎïÖÆ·þ×°	310	Ï£À°	10	Ò»°ãÃ³Ò×	282800	¼þ	16603	Ç§¿Ë	360,892
202203	62101030	»¯ÏËÕ±ÄØ»òÎÞ·ÄÖ¯ÎïÖÆ·þ×°	311	ÆÏÌÑÑÀ	10	Ò»°ãÃ³Ò×	218660	¼þ	11105	Ç§¿Ë	417,552
202203	62101030	»¯ÏËÕ±ÄØ»òÎÞ·ÄÖ¯ÎïÖÆ·þ×°	312	Î÷°àÑÀ	10	Ò»°ãÃ³Ò×	4093069	¼þ	280402	Ç§¿Ë	7,257,046
202203	62101030	»¯ÏËÕ±ÄØ»òÎÞ·ÄÖ¯ÎïÖÆ·þ×°	315	°ÂµØÀû	10	Ò»°ãÃ³Ò×	18400	¼þ	2385	Ç§¿Ë	80,526
202203	62101030	»¯ÏËÕ±ÄØ»òÎÞ·ÄÖ¯ÎïÖÆ·þ×°	316	±£¼ÓÀûÑÇ	10	Ò»°ãÃ³Ò×	35000	¼þ	2798	Ç§¿Ë	99,715
202203	62101030	»¯ÏËÕ±ÄØ»òÎÞ·ÄÖ¯ÎïÖÆ·þ×°	318	·ÒÀ¼	10	Ò»°ãÃ³Ò×	2	¼þ	0	Ç§¿Ë	20
202203	62101030	»¯ÏËÕ±ÄØ»òÎÞ·ÄÖ¯ÎïÖÆ·þ×°	321	ÐÙÑÀÀû	10	Ò»°ãÃ³Ò×	69750	¼þ	4985	Ç§¿Ë	139,193
202203	62101030	»¯ÏËÕ±ÄØ»òÎÞ·ÄÖ¯ÎïÖÆ·þ×°	326	Å²Íþ	10	Ò»°ãÃ³Ò×	52730	¼þ	7897	Ç§¿Ë	273,369
202203	62101030	»¯ÏËÕ±ÄØ»òÎÞ·ÄÖ¯ÎïÖÆ·þ×°	327	²¨À¼	10	Ò»°ãÃ³Ò×	2037658	¼þ	139210	Ç§¿Ë	4,982,389
202203	62101030	»¯ÏËÕ±ÄØ»òÎÞ·ÄÖ¯ÎïÖÆ·þ×°	328	ÂÞÂíÄáÑÇ	10	Ò»°ãÃ³Ò×	408850	¼þ	20586	Ç§¿Ë	589,172
202203	62101030	»¯ÏËÕ±ÄØ»òÎÞ·ÄÖ¯ÎïÖÆ·þ×°	330	Èðµä	10	Ò»°ãÃ³Ò×	166919	¼þ	16096	Ç§¿Ë	880,353
202203	62101030	»¯ÏËÕ±ÄØ»òÎÞ·ÄÖ¯ÎïÖÆ·þ×°	331	ÈðÊ¿	10	Ò»°ãÃ³Ò×	136200	¼þ	18995	Ç§¿Ë	679,903
202203	62101030	»¯ÏËÕ±ÄØ»òÎÞ·ÄÖ¯ÎïÖÆ·þ×°	334	°®É³ÄáÑÇ	10	Ò»°ãÃ³Ò×	35000	¼þ	2875	Ç§¿Ë	70,209
202203	62101030	»¯ÏËÕ±ÄØ»òÎÞ·ÄÖ¯ÎïÖÆ·þ×°	336	Á¢ÌÕÍð	10	Ò»°ãÃ³Ò×	29250	¼þ	3580	Ç§¿Ë	126,034
202203	62101030	»¯ÏËÕ±ÄØ»òÎÞ·ÄÖ¯ÎïÖÆ·þ×°	337	¸ñÂ³¼ªÑÇ	10	Ò»°ãÃ³Ò×	145000	¼þ	8275	Ç§¿Ë	222,627
202203	62101030	»¯ÏËÕ±ÄØ»òÎÞ·ÄÖ¯ÎïÖÆ·þ×°	343	Ä¦¶û¶àÍß	11	¹ú¼Ò¼ä¡¢¹ú¼Ê×éÖ¯ÎÞ³¥Ô®ÖúºÍÔùËÍµÄÎï×Ê	10000	¼þ	180	Ç§¿Ë	23,000
202203	62101030	»¯ÏËÕ±ÄØ»òÎÞ·ÄÖ¯ÎïÖÆ·þ×°	344	¶íÂÞË¹Áª°î	10	Ò»°ãÃ³Ò×	138964	¼þ	11595	Ç§¿Ë	357,655
202203	62101030	»¯ÏËÕ±ÄØ»òÎÞ·ÄÖ¯ÎïÖÆ·þ×°	350	Ë¹ÂåÎÄÄáÑÇ	10	Ò»°ãÃ³Ò×	43600	¼þ	2319	Ç§¿Ë	80,207
202203	62101030	»¯ÏËÕ±ÄØ»òÎÞ·ÄÖ¯ÎïÖÆ·þ×°	351	¿ËÂÞµØÑÇ	10	Ò»°ãÃ³Ò×	60100	¼þ	4027	Ç§¿Ë	87,725
202203	62101030	»¯ÏËÕ±ÄØ»òÎÞ·ÄÖ¯ÎïÖÆ·þ×°	352	½Ý¿Ë	10	Ò»°ãÃ³Ò×	13312	¼þ	1856	Ç§¿Ë	65,080
202203	62101030	»¯ÏËÕ±ÄØ»òÎÞ·ÄÖ¯ÎïÖÆ·þ×°	402	°¢¸ùÍ¢	10	Ò»°ãÃ³Ò×	94848	¼þ	11381	Ç§¿Ë	323,902
202203	62101030	»¯ÏËÕ±ÄØ»òÎÞ·ÄÖ¯ÎïÖÆ·þ×°	405	°Í°Í¶àË¹	10	Ò»°ãÃ³Ò×	1000	¼þ	50	Ç§¿Ë	6,063
202203	62101030	»¯ÏËÕ±ÄØ»òÎÞ·ÄÖ¯ÎïÖÆ·þ×°	408	¶àÃñ×å²£ÀûÎ¬ÑÇ¹ú	10	Ò»°ãÃ³Ò×	9300	¼þ	1144	Ç§¿Ë	47,216
202203	62101030	»¯ÏËÕ±ÄØ»òÎÞ·ÄÖ¯ÎïÖÆ·þ×°	410	°ÍÎ÷	10	Ò»°ãÃ³Ò×	765252	¼þ	47971	Ç§¿Ë	1,089,985
202203	62101030	»¯ÏËÕ±ÄØ»òÎÞ·ÄÖ¯ÎïÖÆ·þ×°	412	ÖÇÀû	10	Ò»°ãÃ³Ò×	813726	¼þ	111482	Ç§¿Ë	3,737,114
202203	62101030	»¯ÏËÕ±ÄØ»òÎÞ·ÄÖ¯ÎïÖÆ·þ×°	413	¸çÂ×±ÈÑÇ	10	Ò»°ãÃ³Ò×	46625	¼þ	11217	Ç§¿Ë	354,320
202203	62101030	»¯ÏËÕ±ÄØ»òÎÞ·ÄÖ¯ÎïÖÆ·þ×°	415	¸çË¹´ïÀè¼Ó	10	Ò»°ãÃ³Ò×	6600	¼þ	1024	Ç§¿Ë	52,132
202203	62101030	»¯ÏËÕ±ÄØ»òÎÞ·ÄÖ¯ÎïÖÆ·þ×°	418	¶àÃ×Äá¼Ó¹²ºÍ¹ú	10	Ò»°ãÃ³Ò×	240700	¼þ	17219	Ç§¿Ë	415,727
202203	62101030	»¯ÏËÕ±ÄØ»òÎÞ·ÄÖ¯ÎïÖÆ·þ×°	419	¶ò¹Ï¶à¶û	10	Ò»°ãÃ³Ò×	8500	¼þ	728	Ç§¿Ë	25,735
202203	62101030	»¯ÏËÕ±ÄØ»òÎÞ·ÄÖ¯ÎïÖÆ·þ×°	421	¸ñÁÖÄÉ´ï	11	¹ú¼Ò¼ä¡¢¹ú¼Ê×éÖ¯ÎÞ³¥Ô®ÖúºÍÔùËÍµÄÎï×Ê	200	¼þ	60	Ç§¿Ë	9,318
202203	62101030	»¯ÏËÕ±ÄØ»òÎÞ·ÄÖ¯ÎïÖÆ·þ×°	423	Î£µØÂíÀ­	10	Ò»°ãÃ³Ò×	190051	¼þ	15972	Ç§¿Ë	573,132
202203	62101030	»¯ÏËÕ±ÄØ»òÎÞ·ÄÖ¯ÎïÖÆ·þ×°	426	ºé¶¼À­Ë¹	10	Ò»°ãÃ³Ò×	4000	¼þ	438	Ç§¿Ë	16,046
202203	62101030	»¯ÏËÕ±ÄØ»òÎÞ·ÄÖ¯ÎïÖÆ·þ×°	427	ÑÀÂò¼Ó	10	Ò»°ãÃ³Ò×	4500	¼þ	282	Ç§¿Ë	12,941
202203	62101030	»¯ÏËÕ±ÄØ»òÎÞ·ÄÖ¯ÎïÖÆ·þ×°	429	Ä«Î÷¸ç	10	Ò»°ãÃ³Ò×	453916	¼þ	76142	Ç§¿Ë	2,446,541
202203	62101030	»¯ÏËÕ±ÄØ»òÎÞ·ÄÖ¯ÎïÖÆ·þ×°	431	Äá¼ÓÀ­¹Ï	10	Ò»°ãÃ³Ò×	13705	¼þ	1765	Ç§¿Ë	55,741
202203	62101030	»¯ÏËÕ±ÄØ»òÎÞ·ÄÖ¯ÎïÖÆ·þ×°	432	°ÍÄÃÂí	10	Ò»°ãÃ³Ò×	531840	¼þ	26167	Ç§¿Ë	938,111
202203	62101030	»¯ÏËÕ±ÄØ»òÎÞ·ÄÖ¯ÎïÖÆ·þ×°	433	°ÍÀ­¹ç	10	Ò»°ãÃ³Ò×	16	¼þ	2	Ç§¿Ë	127
202203	62101030	»¯ÏËÕ±ÄØ»òÎÞ·ÄÖ¯ÎïÖÆ·þ×°	434	ÃØÂ³	10	Ò»°ãÃ³Ò×	635276	¼þ	81602	Ç§¿Ë	2,616,374
202203	62101030	»¯ÏËÕ±ÄØ»òÎÞ·ÄÖ¯ÎïÖÆ·þ×°	435	²¨¶àÀè¸÷	10	Ò»°ãÃ³Ò×	162232	¼þ	18613	Ç§¿Ë	615,063
202203	62101030	»¯ÏËÕ±ÄØ»òÎÞ·ÄÖ¯ÎïÖÆ·þ×°	440	Èø¶ûÍß¶à	10	Ò»°ãÃ³Ò×	43210	¼þ	3582	Ç§¿Ë	192,284
202203	62101030	»¯ÏËÕ±ÄØ»òÎÞ·ÄÖ¯ÎïÖÆ·þ×°	442	ÌØÁ¢Äá´ïºÍ¶à°Í¸ç	10	Ò»°ãÃ³Ò×	3400	¼þ	602	Ç§¿Ë	20,162
202203	62101030	»¯ÏËÕ±ÄØ»òÎÞ·ÄÖ¯ÎïÖÆ·þ×°	444	ÎÚÀ­¹ç	10	Ò»°ãÃ³Ò×	198500	¼þ	19477	Ç§¿Ë	522,887
202203	62101030	»¯ÏËÕ±ÄØ»òÎÞ·ÄÖ¯ÎïÖÆ·þ×°	445	Î¯ÄÚÈðÀ­	10	Ò»°ãÃ³Ò×	14800	¼þ	1609	Ç§¿Ë	73,590
202203	62101030	»¯ÏËÕ±ÄØ»òÎÞ·ÄÖ¯ÎïÖÆ·þ×°	501	¼ÓÄÃ´ó	10	Ò»°ãÃ³Ò×	3364365	¼þ	211673	Ç§¿Ë	8,187,567
202203	62101030	»¯ÏËÕ±ÄØ»òÎÞ·ÄÖ¯ÎïÖÆ·þ×°	502	ÃÀ¹ú	10	Ò»°ãÃ³Ò×	29232162	¼þ	2064849	Ç§¿Ë	70,452,832
202203	62101030	»¯ÏËÕ±ÄØ»òÎÞ·ÄÖ¯ÎïÖÆ·þ×°	601	°Ä´óÀûÑÇ	10	Ò»°ãÃ³Ò×	10342990	¼þ	964564	Ç§¿Ë	31,054,914
202203	62101030	»¯ÏËÕ±ÄØ»òÎÞ·ÄÖ¯ÎïÖÆ·þ×°	603	ì³¼Ã	10	Ò»°ãÃ³Ò×	8000	¼þ	531	Ç§¿Ë	17,452
202203	62101030	»¯ÏËÕ±ÄØ»òÎÞ·ÄÖ¯ÎïÖÆ·þ×°	607	ÐÂ¿¦Àï¶àÄáÑÇ	10	Ò»°ãÃ³Ò×	3500	¼þ	734	Ç§¿Ë	26,277
202203	62101030	»¯ÏËÕ±ÄØ»òÎÞ·ÄÖ¯ÎïÖÆ·þ×°	609	ÐÂÎ÷À¼	10	Ò»°ãÃ³Ò×	77178	¼þ	9268	Ç§¿Ë	249,348
202203	62101030	»¯ÏËÕ±ÄØ»òÎÞ·ÄÖ¯ÎïÖÆ·þ×°	611	°Í²¼ÑÇÐÂ¼¸ÄÚÑÇ	10	Ò»°ãÃ³Ò×	2000	¼þ	200	Ç§¿Ë	5,585
202203	62101030	»¯ÏËÕ±ÄØ»òÎÞ·ÄÖ¯ÎïÖÆ·þ×°	613	ËùÂÞÃÅÈºµº	10	Ò»°ãÃ³Ò×	1000	¼þ	290	Ç§¿Ë	24,116
202203	62101030	»¯ÏËÕ±ÄØ»òÎÞ·ÄÖ¯ÎïÖÆ·þ×°	618	»ùÀï°ÍË¹	11	¹ú¼Ò¼ä¡¢¹ú¼Ê×éÖ¯ÎÞ³¥Ô®ÖúºÍÔùËÍµÄÎï×Ê	17270	¼þ	4392	Ç§¿Ë	686,230
202204	62101030	»¯ÏËÕ±ÄØ»òÎÞ·ÄÖ¯ÎïÖÆ·þ×°	102	°ÍÁÖ	10	Ò»°ãÃ³Ò×	80700	¼þ	3149	Ç§¿Ë	84,285
202204	62101030	»¯ÏËÕ±ÄØ»òÎÞ·ÄÖ¯ÎïÖÆ·þ×°	105	ÎÄÀ³	10	Ò»°ãÃ³Ò×	4	¼þ	0	Ç§¿Ë	173
202204	62101030	»¯ÏËÕ±ÄØ»òÎÞ·ÄÖ¯ÎïÖÆ·þ×°	106	Ãåµé	10	Ò»°ãÃ³Ò×	502570	¼þ	67785	Ç§¿Ë	4,306,510
202204	62101030	»¯ÏËÕ±ÄØ»òÎÞ·ÄÖ¯ÎïÖÆ·þ×°	106	Ãåµé	11	¹ú¼Ò¼ä¡¢¹ú¼Ê×éÖ¯ÎÞ³¥Ô®ÖúºÍÔùËÍµÄÎï×Ê	12000	¼þ	2850	Ç§¿Ë	224,280
202204	62101030	»¯ÏËÕ±ÄØ»òÎÞ·ÄÖ¯ÎïÖÆ·þ×°	107	¼íÆÒÕ¯	11	¹ú¼Ò¼ä¡¢¹ú¼Ê×éÖ¯ÎÞ³¥Ô®ÖúºÍÔùËÍµÄÎï×Ê	1856	¼þ	205	Ç§¿Ë	41,041
202204	62101030	»¯ÏËÕ±ÄØ»òÎÞ·ÄÖ¯ÎïÖÆ·þ×°	108	ÈûÆÖÂ·Ë¹	10	Ò»°ãÃ³Ò×	66200	¼þ	5163	Ç§¿Ë	200,475
202204	62101030	»¯ÏËÕ±ÄØ»òÎÞ·ÄÖ¯ÎïÖÆ·þ×°	110	ÖÐ¹úÏã¸Û	10	Ò»°ãÃ³Ò×	20007947	¼þ	2291714	Ç§¿Ë	244,258,636
202204	62101030	»¯ÏËÕ±ÄØ»òÎÞ·ÄÖ¯ÎïÖÆ·þ×°	110	ÖÐ¹úÏã¸Û	12	ÆäËû¾èÔùÎï×Ê	138946	¼þ	18019	Ç§¿Ë	1,190,076
202204	62101030	»¯ÏËÕ±ÄØ»òÎÞ·ÄÖ¯ÎïÖÆ·þ×°	111	Ó¡¶È	10	Ò»°ãÃ³Ò×	2000	¼þ	338	Ç§¿Ë	11,242
202204	62101030	»¯ÏËÕ±ÄØ»òÎÞ·ÄÖ¯ÎïÖÆ·þ×°	112	Ó¡¶ÈÄáÎ÷ÑÇ	10	Ò»°ãÃ³Ò×	13695	¼þ	2515	Ç§¿Ë	177,216
202204	62101030	»¯ÏËÕ±ÄØ»òÎÞ·ÄÖ¯ÎïÖÆ·þ×°	115	ÒÔÉ«ÁÐ	10	Ò»°ãÃ³Ò×	1752027	¼þ	83915	Ç§¿Ë	2,483,318
202204	62101030	»¯ÏËÕ±ÄØ»òÎÞ·ÄÖ¯ÎïÖÆ·þ×°	116	ÈÕ±¾	10	Ò»°ãÃ³Ò×	4917803	¼þ	286236	Ç§¿Ë	11,165,684
202204	62101030	»¯ÏËÕ±ÄØ»òÎÞ·ÄÖ¯ÎïÖÆ·þ×°	117	Ô¼µ©	10	Ò»°ãÃ³Ò×	605000	¼þ	37270	Ç§¿Ë	912,266
202204	62101030	»¯ÏËÕ±ÄØ»òÎÞ·ÄÖ¯ÎïÖÆ·þ×°	118	¿ÆÍþÌØ	10	Ò»°ãÃ³Ò×	70000	¼þ	6650	Ç§¿Ë	142,867
202204	62101030	»¯ÏËÕ±ÄØ»òÎÞ·ÄÖ¯ÎïÖÆ·þ×°	119	ÀÏÎÎ	10	Ò»°ãÃ³Ò×	11740	¼þ	3744	Ç§¿Ë	425,378
202204	62101030	»¯ÏËÕ±ÄØ»òÎÞ·ÄÖ¯ÎïÖÆ·þ×°	121	ÖÐ¹ú°ÄÃÅ	10	Ò»°ãÃ³Ò×	34500	¼þ	5931	Ç§¿Ë	450,093
202204	62101030	»¯ÏËÕ±ÄØ»òÎÞ·ÄÖ¯ÎïÖÆ·þ×°	122	ÂíÀ´Î÷ÑÇ	10	Ò»°ãÃ³Ò×	1237517	¼þ	104594	Ç§¿Ë	3,609,721
202204	62101030	»¯ÏËÕ±ÄØ»òÎÞ·ÄÖ¯ÎïÖÆ·þ×°	124	ÃÉ¹Å	10	Ò»°ãÃ³Ò×	65450	¼þ	6325	Ç§¿Ë	201,968
202204	62101030	»¯ÏËÕ±ÄØ»òÎÞ·ÄÖ¯ÎïÖÆ·þ×°	126	°¢Âü	10	Ò»°ãÃ³Ò×	7510	¼þ	642	Ç§¿Ë	13,793
202204	62101030	»¯ÏËÕ±ÄØ»òÎÞ·ÄÖ¯ÎïÖÆ·þ×°	127	°Í»ùË¹Ì¹	10	Ò»°ãÃ³Ò×	8006	¼þ	1681	Ç§¿Ë	55,636
202204	62101030	»¯ÏËÕ±ÄØ»òÎÞ·ÄÖ¯ÎïÖÆ·þ×°	129	·ÆÂÉ±ö	10	Ò»°ãÃ³Ò×	208498	¼þ	35228	Ç§¿Ë	1,401,179
202204	62101030	»¯ÏËÕ±ÄØ»òÎÞ·ÄÖ¯ÎïÖÆ·þ×°	130	¿¨Ëþ¶û	10	Ò»°ãÃ³Ò×	259700	¼þ	19530	Ç§¿Ë	583,693
202204	62101030	»¯ÏËÕ±ÄØ»òÎÞ·ÄÖ¯ÎïÖÆ·þ×°	131	É³ÌØ°¢À­²®	10	Ò»°ãÃ³Ò×	2437038	¼þ	123825	Ç§¿Ë	3,467,233
202204	62101030	»¯ÏËÕ±ÄØ»òÎÞ·ÄÖ¯ÎïÖÆ·þ×°	132	ÐÂ¼ÓÆÂ	10	Ò»°ãÃ³Ò×	546762	¼þ	44288	Ç§¿Ë	1,494,674
202204	62101030	»¯ÏËÕ±ÄØ»òÎÞ·ÄÖ¯ÎïÖÆ·þ×°	133	º«¹ú	10	Ò»°ãÃ³Ò×	3698812	¼þ	525239	Ç§¿Ë	22,487,254
202204	62101030	»¯ÏËÕ±ÄØ»òÎÞ·ÄÖ¯ÎïÖÆ·þ×°	136	Ì©¹ú	10	Ò»°ãÃ³Ò×	343306	¼þ	29700	Ç§¿Ë	1,414,403
202204	62101030	»¯ÏËÕ±ÄØ»òÎÞ·ÄÖ¯ÎïÖÆ·þ×°	138	°¢ÁªÇõ	10	Ò»°ãÃ³Ò×	1254855	¼þ	67374	Ç§¿Ë	2,549,147
202204	62101030	»¯ÏËÕ±ÄØ»òÎÞ·ÄÖ¯ÎïÖÆ·þ×°	139	Ò²ÃÅ	10	Ò»°ãÃ³Ò×	20000	¼þ	2860	Ç§¿Ë	319,000
202204	62101030	»¯ÏËÕ±ÄØ»òÎÞ·ÄÖ¯ÎïÖÆ·þ×°	141	Ô½ÄÏ	10	Ò»°ãÃ³Ò×	7680	¼þ	2219	Ç§¿Ë	22,720
202204	62101030	»¯ÏËÕ±ÄØ»òÎÞ·ÄÖ¯ÎïÖÆ·þ×°	143	ÖÐ¹úÌ¨Íå	10	Ò»°ãÃ³Ò×	611215	¼þ	15214	Ç§¿Ë	627,625
202204	62101030	»¯ÏËÕ±ÄØ»òÎÞ·ÄÖ¯ÎïÖÆ·þ×°	145	¹þÈø¿ËË¹Ì¹	10	Ò»°ãÃ³Ò×	105015	¼þ	18492	Ç§¿Ë	495,437
202204	62101030	»¯ÏËÕ±ÄØ»òÎÞ·ÄÖ¯ÎïÖÆ·þ×°	146	¼ª¶û¼ªË¹Ë¹Ì¹	10	Ò»°ãÃ³Ò×	102	¼þ	87	Ç§¿Ë	24,831
202204	62101030	»¯ÏËÕ±ÄØ»òÎÞ·ÄÖ¯ÎïÖÆ·þ×°	201	°¢¶û¼°ÀûÑÇ	10	Ò»°ãÃ³Ò×	1200	¼þ	351	Ç§¿Ë	32,793
202204	62101030	»¯ÏËÕ±ÄØ»òÎÞ·ÄÖ¯ÎïÖÆ·þ×°	202	°²¸çÀ­	10	Ò»°ãÃ³Ò×	23550	¼þ	2448	Ç§¿Ë	68,644
202204	62101030	»¯ÏËÕ±ÄØ»òÎÞ·ÄÖ¯ÎïÖÆ·þ×°	204	²©´ÄÍßÄÉ	10	Ò»°ãÃ³Ò×	35000	¼þ	4445	Ç§¿Ë	223,211
202204	62101030	»¯ÏËÕ±ÄØ»òÎÞ·ÄÖ¯ÎïÖÆ·þ×°	206	¿¦ÂóÂ¡	10	Ò»°ãÃ³Ò×	4000	¼þ	588	Ç§¿Ë	24,754
202204	62101030	»¯ÏËÕ±ÄØ»òÎÞ·ÄÖ¯ÎïÖÆ·þ×°	209	ÖÐ·Ç	10	Ò»°ãÃ³Ò×	13800	¼þ	2195	Ç§¿Ë	210,229
202204	62101030	»¯ÏËÕ±ÄØ»òÎÞ·ÄÖ¯ÎïÖÆ·þ×°	214	¼ª²¼Ìá	10	Ò»°ãÃ³Ò×	1000	¼þ	55	Ç§¿Ë	1,872
202204	62101030	»¯ÏËÕ±ÄØ»òÎÞ·ÄÖ¯ÎïÖÆ·þ×°	217	°£Èû¶í±ÈÑÇ	10	Ò»°ãÃ³Ò×	4000	¼þ	260	Ç§¿Ë	8,804
202204	62101030	»¯ÏËÕ±ÄØ»òÎÞ·ÄÖ¯ÎïÖÆ·þ×°	218	¼ÓÅî	10	Ò»°ãÃ³Ò×	1000	¼þ	150	Ç§¿Ë	19,989
202204	62101030	»¯ÏËÕ±ÄØ»òÎÞ·ÄÖ¯ÎïÖÆ·þ×°	220	¼ÓÄÉ	10	Ò»°ãÃ³Ò×	400	¼þ	70	Ç§¿Ë	1,791
202204	62101030	»¯ÏËÕ±ÄØ»òÎÞ·ÄÖ¯ÎïÖÆ·þ×°	224	¿ÏÄáÑÇ	10	Ò»°ãÃ³Ò×	180000	¼þ	10800	Ç§¿Ë	282,825
202204	62101030	»¯ÏËÕ±ÄØ»òÎÞ·ÄÖ¯ÎïÖÆ·þ×°	225	Àû±ÈÀïÑÇ	10	Ò»°ãÃ³Ò×	90000	¼þ	14400	Ç§¿Ë	459,360
202204	62101030	»¯ÏËÕ±ÄØ»òÎÞ·ÄÖ¯ÎïÖÆ·þ×°	226	Àû±ÈÑÇ	10	Ò»°ãÃ³Ò×	4500	¼þ	498	Ç§¿Ë	12,185
202204	62101030	»¯ÏËÕ±ÄØ»òÎÞ·ÄÖ¯ÎïÖÆ·þ×°	231	Ã«ÀïÇóË¹	10	Ò»°ãÃ³Ò×	53400	¼þ	3012	Ç§¿Ë	101,974
202204	62101030	»¯ÏËÕ±ÄØ»òÎÞ·ÄÖ¯ÎïÖÆ·þ×°	232	Ä¦Âå¸ç	10	Ò»°ãÃ³Ò×	87150	¼þ	12245	Ç§¿Ë	488,554
202204	62101030	»¯ÏËÕ±ÄØ»òÎÞ·ÄÖ¯ÎïÖÆ·þ×°	233	ÄªÉ£±È¿Ë	10	Ò»°ãÃ³Ò×	50	¼þ	18	Ç§¿Ë	2,242
202204	62101030	»¯ÏËÕ±ÄØ»òÎÞ·ÄÖ¯ÎïÖÆ·þ×°	236	ÄáÈÕÀûÑÇ	10	Ò»°ãÃ³Ò×	15000	¼þ	900	Ç§¿Ë	23,925
202204	62101030	»¯ÏËÕ±ÄØ»òÎÞ·ÄÖ¯ÎïÖÆ·þ×°	240	ÈûÄÚ¼Ó¶û	10	Ò»°ãÃ³Ò×	2500	¼þ	410	Ç§¿Ë	20,097
202204	62101030	»¯ÏËÕ±ÄØ»òÎÞ·ÄÖ¯ÎïÖÆ·þ×°	244	ÄÏ·Ç	10	Ò»°ãÃ³Ò×	427486	¼þ	37437	Ç§¿Ë	1,244,666
202204	62101030	»¯ÏËÕ±ÄØ»òÎÞ·ÄÖ¯ÎïÖÆ·þ×°	247	Ì¹É£ÄáÑÇ	10	Ò»°ãÃ³Ò×	70150	¼þ	9670	Ç§¿Ë	358,046
202204	62101030	»¯ÏËÕ±ÄØ»òÎÞ·ÄÖ¯ÎïÖÆ·þ×°	250	ÎÚ¸É´ï	10	Ò»°ãÃ³Ò×	7500	¼þ	1013	Ç§¿Ë	63,816
202204	62101030	»¯ÏËÕ±ÄØ»òÎÞ·ÄÖ¯ÎïÖÆ·þ×°	252	¸Õ¹û(½ð)	10	Ò»°ãÃ³Ò×	595750	¼þ	78789	Ç§¿Ë	3,339,484
202204	62101030	»¯ÏËÕ±ÄØ»òÎÞ·ÄÖ¯ÎïÖÆ·þ×°	253	ÔÞ±ÈÑÇ	10	Ò»°ãÃ³Ò×	500	¼þ	490	Ç§¿Ë	36,047
202204	62101030	»¯ÏËÕ±ÄØ»òÎÞ·ÄÖ¯ÎïÖÆ·þ×°	254	½ò°Í²¼Î¤	10	Ò»°ãÃ³Ò×	719300	¼þ	66251	Ç§¿Ë	2,023,930
202204	62101030	»¯ÏËÕ±ÄØ»òÎÞ·ÄÖ¯ÎïÖÆ·þ×°	301	±ÈÀûÊ±	10	Ò»°ãÃ³Ò×	803101	¼þ	66784	Ç§¿Ë	2,037,140
202204	62101030	»¯ÏËÕ±ÄØ»òÎÞ·ÄÖ¯ÎïÖÆ·þ×°	302	µ¤Âó	10	Ò»°ãÃ³Ò×	280014	¼þ	35611	Ç§¿Ë	1,255,365
202204	62101030	»¯ÏËÕ±ÄØ»òÎÞ·ÄÖ¯ÎïÖÆ·þ×°	303	Ó¢¹ú	10	Ò»°ãÃ³Ò×	1363484	¼þ	141850	Ç§¿Ë	4,641,851
202204	62101030	»¯ÏËÕ±ÄØ»òÎÞ·ÄÖ¯ÎïÖÆ·þ×°	304	µÂ¹ú	10	Ò»°ãÃ³Ò×	8780959	¼þ	651649	Ç§¿Ë	15,273,419
202204	62101030	»¯ÏËÕ±ÄØ»òÎÞ·ÄÖ¯ÎïÖÆ·þ×°	305	·¨¹ú	10	Ò»°ãÃ³Ò×	6834018	¼þ	478375	Ç§¿Ë	15,465,781
202204	62101030	»¯ÏËÕ±ÄØ»òÎÞ·ÄÖ¯ÎïÖÆ·þ×°	306	°®¶ûÀ¼	10	Ò»°ãÃ³Ò×	22160	¼þ	2247	Ç§¿Ë	65,402
202204	62101030	»¯ÏËÕ±ÄØ»òÎÞ·ÄÖ¯ÎïÖÆ·þ×°	307	Òâ´óÀû	10	Ò»°ãÃ³Ò×	9586340	¼þ	347954	Ç§¿Ë	10,559,345
202204	62101030	»¯ÏËÕ±ÄØ»òÎÞ·ÄÖ¯ÎïÖÆ·þ×°	309	ºÉÀ¼	10	Ò»°ãÃ³Ò×	2663233	¼þ	243598	Ç§¿Ë	8,758,850
202204	62101030	»¯ÏËÕ±ÄØ»òÎÞ·ÄÖ¯ÎïÖÆ·þ×°	310	Ï£À°	10	Ò»°ãÃ³Ò×	402904	¼þ	24599	Ç§¿Ë	688,373
202204	62101030	»¯ÏËÕ±ÄØ»òÎÞ·ÄÖ¯ÎïÖÆ·þ×°	311	ÆÏÌÑÑÀ	10	Ò»°ãÃ³Ò×	619684	¼þ	30375	Ç§¿Ë	890,121
202204	62101030	»¯ÏËÕ±ÄØ»òÎÞ·ÄÖ¯ÎïÖÆ·þ×°	312	Î÷°àÑÀ	10	Ò»°ãÃ³Ò×	3354199	¼þ	221752	Ç§¿Ë	5,992,563
202204	62101030	»¯ÏËÕ±ÄØ»òÎÞ·ÄÖ¯ÎïÖÆ·þ×°	315	°ÂµØÀû	10	Ò»°ãÃ³Ò×	72500	¼þ	8118	Ç§¿Ë	403,292
202204	62101030	»¯ÏËÕ±ÄØ»òÎÞ·ÄÖ¯ÎïÖÆ·þ×°	318	·ÒÀ¼	10	Ò»°ãÃ³Ò×	14506	¼þ	1123	Ç§¿Ë	35,236
202204	62101030	»¯ÏËÕ±ÄØ»òÎÞ·ÄÖ¯ÎïÖÆ·þ×°	321	ÐÙÑÀÀû	10	Ò»°ãÃ³Ò×	567150	¼þ	25971	Ç§¿Ë	739,386
202204	62101030	»¯ÏËÕ±ÄØ»òÎÞ·ÄÖ¯ÎïÖÆ·þ×°	324	Âí¶úËû	10	Ò»°ãÃ³Ò×	100000	¼þ	11000	Ç§¿Ë	192,357
202204	62101030	»¯ÏËÕ±ÄØ»òÎÞ·ÄÖ¯ÎïÖÆ·þ×°	326	Å²Íþ	10	Ò»°ãÃ³Ò×	559750	¼þ	91020	Ç§¿Ë	3,021,949
202204	62101030	»¯ÏËÕ±ÄØ»òÎÞ·ÄÖ¯ÎïÖÆ·þ×°	327	²¨À¼	10	Ò»°ãÃ³Ò×	2522656	¼þ	207323	Ç§¿Ë	6,579,518
202204	62101030	»¯ÏËÕ±ÄØ»òÎÞ·ÄÖ¯ÎïÖÆ·þ×°	328	ÂÞÂíÄáÑÇ	10	Ò»°ãÃ³Ò×	557188	¼þ	30292	Ç§¿Ë	944,340
202204	62101030	»¯ÏËÕ±ÄØ»òÎÞ·ÄÖ¯ÎïÖÆ·þ×°	330	Èðµä	10	Ò»°ãÃ³Ò×	185680	¼þ	25822	Ç§¿Ë	895,230
202204	62101030	»¯ÏËÕ±ÄØ»òÎÞ·ÄÖ¯ÎïÖÆ·þ×°	331	ÈðÊ¿	10	Ò»°ãÃ³Ò×	256000	¼þ	28819	Ç§¿Ë	996,416
202204	62101030	»¯ÏËÕ±ÄØ»òÎÞ·ÄÖ¯ÎïÖÆ·þ×°	335	À­ÍÑÎ¬ÑÇ	10	Ò»°ãÃ³Ò×	12500	¼þ	755	Ç§¿Ë	27,817
202204	62101030	»¯ÏËÕ±ÄØ»òÎÞ·ÄÖ¯ÎïÖÆ·þ×°	336	Á¢ÌÕÍð	10	Ò»°ãÃ³Ò×	27850	¼þ	7798	Ç§¿Ë	167,200
202204	62101030	»¯ÏËÕ±ÄØ»òÎÞ·ÄÖ¯ÎïÖÆ·þ×°	339	°¢Èû°Ý½®	10	Ò»°ãÃ³Ò×	11300	¼þ	2251	Ç§¿Ë	123,689
202204	62101030	»¯ÏËÕ±ÄØ»òÎÞ·ÄÖ¯ÎïÖÆ·þ×°	344	¶íÂÞË¹Áª°î	10	Ò»°ãÃ³Ò×	457990	¼þ	41337	Ç§¿Ë	1,543,905
202204	62101030	»¯ÏËÕ±ÄØ»òÎÞ·ÄÖ¯ÎïÖÆ·þ×°	350	Ë¹ÂåÎÄÄáÑÇ	10	Ò»°ãÃ³Ò×	1200	¼þ	171	Ç§¿Ë	6,440
202204	62101030	»¯ÏËÕ±ÄØ»òÎÞ·ÄÖ¯ÎïÖÆ·þ×°	351	¿ËÂÞµØÑÇ	10	Ò»°ãÃ³Ò×	62900	¼þ	3734	Ç§¿Ë	74,042
202204	62101030	»¯ÏËÕ±ÄØ»òÎÞ·ÄÖ¯ÎïÖÆ·þ×°	352	½Ý¿Ë	10	Ò»°ãÃ³Ò×	181000	¼þ	19424	Ç§¿Ë	551,942
202204	62101030	»¯ÏËÕ±ÄØ»òÎÞ·ÄÖ¯ÎïÖÆ·þ×°	353	Ë¹Âå·¥¿Ë	10	Ò»°ãÃ³Ò×	1	¼þ	0	Ç§¿Ë	13
202204	62101030	»¯ÏËÕ±ÄØ»òÎÞ·ÄÖ¯ÎïÖÆ·þ×°	358	Èû¶ûÎ¬ÑÇ	10	Ò»°ãÃ³Ò×	1300	¼þ	175	Ç§¿Ë	8,722
202204	62101030	»¯ÏËÕ±ÄØ»òÎÞ·ÄÖ¯ÎïÖÆ·þ×°	402	°¢¸ùÍ¢	10	Ò»°ãÃ³Ò×	315350	¼þ	34884	Ç§¿Ë	1,057,056
202204	62101030	»¯ÏËÕ±ÄØ»òÎÞ·ÄÖ¯ÎïÖÆ·þ×°	404	°Í¹þÂí	10	Ò»°ãÃ³Ò×	2000	¼þ	200	Ç§¿Ë	7,018
202204	62101030	»¯ÏËÕ±ÄØ»òÎÞ·ÄÖ¯ÎïÖÆ·þ×°	406	²®Àû×È	10	Ò»°ãÃ³Ò×	3	¼þ	1	Ç§¿Ë	19
202204	62101030	»¯ÏËÕ±ÄØ»òÎÞ·ÄÖ¯ÎïÖÆ·þ×°	410	°ÍÎ÷	10	Ò»°ãÃ³Ò×	89015	¼þ	11040	Ç§¿Ë	378,312
202204	62101030	»¯ÏËÕ±ÄØ»òÎÞ·ÄÖ¯ÎïÖÆ·þ×°	412	ÖÇÀû	10	Ò»°ãÃ³Ò×	705042	¼þ	72693	Ç§¿Ë	2,413,643
202204	62101030	»¯ÏËÕ±ÄØ»òÎÞ·ÄÖ¯ÎïÖÆ·þ×°	413	¸çÂ×±ÈÑÇ	10	Ò»°ãÃ³Ò×	323890	¼þ	30235	Ç§¿Ë	809,034
202204	62101030	»¯ÏËÕ±ÄØ»òÎÞ·ÄÖ¯ÎïÖÆ·þ×°	415	¸çË¹´ïÀè¼Ó	10	Ò»°ãÃ³Ò×	740	¼þ	159	Ç§¿Ë	8,770
202204	62101030	»¯ÏËÕ±ÄØ»òÎÞ·ÄÖ¯ÎïÖÆ·þ×°	418	¶àÃ×Äá¼Ó¹²ºÍ¹ú	10	Ò»°ãÃ³Ò×	98250	¼þ	8813	Ç§¿Ë	582,085
202204	62101030	»¯ÏËÕ±ÄØ»òÎÞ·ÄÖ¯ÎïÖÆ·þ×°	419	¶ò¹Ï¶à¶û	10	Ò»°ãÃ³Ò×	14960	¼þ	3598	Ç§¿Ë	156,658
202204	62101030	»¯ÏËÕ±ÄØ»òÎÞ·ÄÖ¯ÎïÖÆ·þ×°	423	Î£µØÂíÀ­	10	Ò»°ãÃ³Ò×	54000	¼þ	4668	Ç§¿Ë	237,107
202204	62101030	»¯ÏËÕ±ÄØ»òÎÞ·ÄÖ¯ÎïÖÆ·þ×°	424	¹çÑÇÄÇ	10	Ò»°ãÃ³Ò×	10000	¼þ	940	Ç§¿Ë	62,588
202204	62101030	»¯ÏËÕ±ÄØ»òÎÞ·ÄÖ¯ÎïÖÆ·þ×°	426	ºé¶¼À­Ë¹	10	Ò»°ãÃ³Ò×	2700	¼þ	378	Ç§¿Ë	18,087
202204	62101030	»¯ÏËÕ±ÄØ»òÎÞ·ÄÖ¯ÎïÖÆ·þ×°	427	ÑÀÂò¼Ó	10	Ò»°ãÃ³Ò×	50003	¼þ	5000	Ç§¿Ë	206,422
202204	62101030	»¯ÏËÕ±ÄØ»òÎÞ·ÄÖ¯ÎïÖÆ·þ×°	429	Ä«Î÷¸ç	10	Ò»°ãÃ³Ò×	448995	¼þ	71436	Ç§¿Ë	1,990,335
202204	62101030	»¯ÏËÕ±ÄØ»òÎÞ·ÄÖ¯ÎïÖÆ·þ×°	431	Äá¼ÓÀ­¹Ï	10	Ò»°ãÃ³Ò×	61000	¼þ	10338	Ç§¿Ë	445,458
202204	62101030	»¯ÏËÕ±ÄØ»òÎÞ·ÄÖ¯ÎïÖÆ·þ×°	432	°ÍÄÃÂí	10	Ò»°ãÃ³Ò×	278550	¼þ	35850	Ç§¿Ë	1,419,432
202204	62101030	»¯ÏËÕ±ÄØ»òÎÞ·ÄÖ¯ÎïÖÆ·þ×°	433	°ÍÀ­¹ç	10	Ò»°ãÃ³Ò×	12	¼þ	3	Ç§¿Ë	19
202204	62101030	»¯ÏËÕ±ÄØ»òÎÞ·ÄÖ¯ÎïÖÆ·þ×°	434	ÃØÂ³	10	Ò»°ãÃ³Ò×	958150	¼þ	96176	Ç§¿Ë	2,624,263
202204	62101030	»¯ÏËÕ±ÄØ»òÎÞ·ÄÖ¯ÎïÖÆ·þ×°	440	Èø¶ûÍß¶à	10	Ò»°ãÃ³Ò×	182750	¼þ	16089	Ç§¿Ë	473,822
202204	62101030	»¯ÏËÕ±ÄØ»òÎÞ·ÄÖ¯ÎïÖÆ·þ×°	442	ÌØÁ¢Äá´ïºÍ¶à°Í¸ç	10	Ò»°ãÃ³Ò×	34450	¼þ	7880	Ç§¿Ë	262,705
202204	62101030	»¯ÏËÕ±ÄØ»òÎÞ·ÄÖ¯ÎïÖÆ·þ×°	444	ÎÚÀ­¹ç	10	Ò»°ãÃ³Ò×	396160	¼þ	30652	Ç§¿Ë	683,979
202204	62101030	»¯ÏËÕ±ÄØ»òÎÞ·ÄÖ¯ÎïÖÆ·þ×°	444	ÎÚÀ­¹ç	11	¹ú¼Ò¼ä¡¢¹ú¼Ê×éÖ¯ÎÞ³¥Ô®ÖúºÍÔùËÍµÄÎï×Ê	5000	¼þ	1200	Ç§¿Ë	230,000
202204	62101030	»¯ÏËÕ±ÄØ»òÎÞ·ÄÖ¯ÎïÖÆ·þ×°	445	Î¯ÄÚÈðÀ­	10	Ò»°ãÃ³Ò×	5000	¼þ	750	Ç§¿Ë	43,170
202204	62101030	»¯ÏËÕ±ÄØ»òÎÞ·ÄÖ¯ÎïÖÆ·þ×°	501	¼ÓÄÃ´ó	10	Ò»°ãÃ³Ò×	1179563	¼þ	110884	Ç§¿Ë	4,392,913
202204	62101030	»¯ÏËÕ±ÄØ»òÎÞ·ÄÖ¯ÎïÖÆ·þ×°	502	ÃÀ¹ú	10	Ò»°ãÃ³Ò×	37293394	¼þ	2568718	Ç§¿Ë	83,799,988
202204	62101030	»¯ÏËÕ±ÄØ»òÎÞ·ÄÖ¯ÎïÖÆ·þ×°	504	°ÙÄ½´ó	10	Ò»°ãÃ³Ò×	38000	¼þ	3800	Ç§¿Ë	104,249
202204	62101030	»¯ÏËÕ±ÄØ»òÎÞ·ÄÖ¯ÎïÖÆ·þ×°	601	°Ä´óÀûÑÇ	10	Ò»°ãÃ³Ò×	7336760	¼þ	661634	Ç§¿Ë	22,602,456
202204	62101030	»¯ÏËÕ±ÄØ»òÎÞ·ÄÖ¯ÎïÖÆ·þ×°	607	ÐÂ¿¦Àï¶àÄáÑÇ	10	Ò»°ãÃ³Ò×	36660	¼þ	5062	Ç§¿Ë	145,511
202204	62101030	»¯ÏËÕ±ÄØ»òÎÞ·ÄÖ¯ÎïÖÆ·þ×°	609	ÐÂÎ÷À¼	10	Ò»°ãÃ³Ò×	177725	¼þ	21038	Ç§¿Ë	619,241
202204	62101030	»¯ÏËÕ±ÄØ»òÎÞ·ÄÖ¯ÎïÖÆ·þ×°	611	°Í²¼ÑÇÐÂ¼¸ÄÚÑÇ	10	Ò»°ãÃ³Ò×	10	¼þ	1	Ç§¿Ë	6
202205	62101030	»¯ÏËÕ±ÄØ»òÎÞ·ÄÖ¯ÎïÖÆ·þ×°	102	°ÍÁÖ	10	Ò»°ãÃ³Ò×	213500	¼þ	14921	Ç§¿Ë	449,261
202205	62101030	»¯ÏËÕ±ÄØ»òÎÞ·ÄÖ¯ÎïÖÆ·þ×°	104	²»µ¤	10	Ò»°ãÃ³Ò×	35400	¼þ	4655	Ç§¿Ë	131,012
202205	62101030	»¯ÏËÕ±ÄØ»òÎÞ·ÄÖ¯ÎïÖÆ·þ×°	105	ÎÄÀ³	10	Ò»°ãÃ³Ò×	62100	¼þ	5144	Ç§¿Ë	127,377
202205	62101030	»¯ÏËÕ±ÄØ»òÎÞ·ÄÖ¯ÎïÖÆ·þ×°	106	Ãåµé	10	Ò»°ãÃ³Ò×	186682	¼þ	48220	Ç§¿Ë	3,601,555
202205	62101030	»¯ÏËÕ±ÄØ»òÎÞ·ÄÖ¯ÎïÖÆ·þ×°	106	Ãåµé	11	¹ú¼Ò¼ä¡¢¹ú¼Ê×éÖ¯ÎÞ³¥Ô®ÖúºÍÔùËÍµÄÎï×Ê	4000	¼þ	950	Ç§¿Ë	74,760
202205	62101030	»¯ÏËÕ±ÄØ»òÎÞ·ÄÖ¯ÎïÖÆ·þ×°	106	Ãåµé	12	ÆäËû¾èÔùÎï×Ê	1000	¼þ	200	Ç§¿Ë	20,000
202205	62101030	»¯ÏËÕ±ÄØ»òÎÞ·ÄÖ¯ÎïÖÆ·þ×°	107	¼íÆÒÕ¯	10	Ò»°ãÃ³Ò×	900	¼þ	90	Ç§¿Ë	5,842
202205	62101030	»¯ÏËÕ±ÄØ»òÎÞ·ÄÖ¯ÎïÖÆ·þ×°	110	ÖÐ¹úÏã¸Û	10	Ò»°ãÃ³Ò×	33735070	¼þ	3583012	Ç§¿Ë	438,621,336
202205	62101030	»¯ÏËÕ±ÄØ»òÎÞ·ÄÖ¯ÎïÖÆ·þ×°	110	ÖÐ¹úÏã¸Û	12	ÆäËû¾èÔùÎï×Ê	280550	¼þ	29405	Ç§¿Ë	1,891,575
202205	62101030	»¯ÏËÕ±ÄØ»òÎÞ·ÄÖ¯ÎïÖÆ·þ×°	111	Ó¡¶È	10	Ò»°ãÃ³Ò×	513500	¼þ	7470	Ç§¿Ë	728,870
202205	62101030	»¯ÏËÕ±ÄØ»òÎÞ·ÄÖ¯ÎïÖÆ·þ×°	112	Ó¡¶ÈÄáÎ÷ÑÇ	10	Ò»°ãÃ³Ò×	266	¼þ	473	Ç§¿Ë	39,176
202205	62101030	»¯ÏËÕ±ÄØ»òÎÞ·ÄÖ¯ÎïÖÆ·þ×°	114	ÒÁÀ­¿Ë	10	Ò»°ãÃ³Ò×	5000	¼þ	600	Ç§¿Ë	53,708
202205	62101030	»¯ÏËÕ±ÄØ»òÎÞ·ÄÖ¯ÎïÖÆ·þ×°	115	ÒÔÉ«ÁÐ	10	Ò»°ãÃ³Ò×	2181115	¼þ	132132	Ç§¿Ë	3,318,568
202205	62101030	»¯ÏËÕ±ÄØ»òÎÞ·ÄÖ¯ÎïÖÆ·þ×°	116	ÈÕ±¾	10	Ò»°ãÃ³Ò×	8500708	¼þ	445919	Ç§¿Ë	18,618,153
202205	62101030	»¯ÏËÕ±ÄØ»òÎÞ·ÄÖ¯ÎïÖÆ·þ×°	118	¿ÆÍþÌØ	10	Ò»°ãÃ³Ò×	204580	¼þ	18515	Ç§¿Ë	592,688
202205	62101030	»¯ÏËÕ±ÄØ»òÎÞ·ÄÖ¯ÎïÖÆ·þ×°	119	ÀÏÎÎ	10	Ò»°ãÃ³Ò×	22850	¼þ	6647	Ç§¿Ë	763,403
202205	62101030	»¯ÏËÕ±ÄØ»òÎÞ·ÄÖ¯ÎïÖÆ·þ×°	119	ÀÏÎÎ	11	¹ú¼Ò¼ä¡¢¹ú¼Ê×éÖ¯ÎÞ³¥Ô®ÖúºÍÔùËÍµÄÎï×Ê	3960	¼þ	950	Ç§¿Ë	182,160
202205	62101030	»¯ÏËÕ±ÄØ»òÎÞ·ÄÖ¯ÎïÖÆ·þ×°	119	ÀÏÎÎ	12	ÆäËû¾èÔùÎï×Ê	900	¼þ	225	Ç§¿Ë	54,000
202205	62101030	»¯ÏËÕ±ÄØ»òÎÞ·ÄÖ¯ÎïÖÆ·þ×°	120	Àè°ÍÄÛ	10	Ò»°ãÃ³Ò×	16025	¼þ	764	Ç§¿Ë	21,394
202205	62101030	»¯ÏËÕ±ÄØ»òÎÞ·ÄÖ¯ÎïÖÆ·þ×°	121	ÖÐ¹ú°ÄÃÅ	10	Ò»°ãÃ³Ò×	44150	¼þ	3078	Ç§¿Ë	134,943
202205	62101030	»¯ÏËÕ±ÄØ»òÎÞ·ÄÖ¯ÎïÖÆ·þ×°	122	ÂíÀ´Î÷ÑÇ	10	Ò»°ãÃ³Ò×	1391123	¼þ	132523	Ç§¿Ë	3,599,451
202205	62101030	»¯ÏËÕ±ÄØ»òÎÞ·ÄÖ¯ÎïÖÆ·þ×°	124	ÃÉ¹Å	10	Ò»°ãÃ³Ò×	61650	¼þ	12795	Ç§¿Ë	406,371
202205	62101030	»¯ÏËÕ±ÄØ»òÎÞ·ÄÖ¯ÎïÖÆ·þ×°	124	ÃÉ¹Å	12	ÆäËû¾èÔùÎï×Ê	19360	¼þ	4496	Ç§¿Ë	940,950
202205	62101030	»¯ÏËÕ±ÄØ»òÎÞ·ÄÖ¯ÎïÖÆ·þ×°	127	°Í»ùË¹Ì¹	10	Ò»°ãÃ³Ò×	25000	¼þ	4480	Ç§¿Ë	217,333
202205	62101030	»¯ÏËÕ±ÄØ»òÎÞ·ÄÖ¯ÎïÖÆ·þ×°	129	·ÆÂÉ±ö	10	Ò»°ãÃ³Ò×	90330	¼þ	10790	Ç§¿Ë	508,813
202205	62101030	»¯ÏËÕ±ÄØ»òÎÞ·ÄÖ¯ÎïÖÆ·þ×°	130	¿¨Ëþ¶û	10	Ò»°ãÃ³Ò×	142800	¼þ	14722	Ç§¿Ë	461,113
202205	62101030	»¯ÏËÕ±ÄØ»òÎÞ·ÄÖ¯ÎïÖÆ·þ×°	131	É³ÌØ°¢À­²®	10	Ò»°ãÃ³Ò×	2130360	¼þ	91877	Ç§¿Ë	3,185,967
202205	62101030	»¯ÏËÕ±ÄØ»òÎÞ·ÄÖ¯ÎïÖÆ·þ×°	132	ÐÂ¼ÓÆÂ	10	Ò»°ãÃ³Ò×	303282	¼þ	27564	Ç§¿Ë	1,150,250
202205	62101030	»¯ÏËÕ±ÄØ»òÎÞ·ÄÖ¯ÎïÖÆ·þ×°	133	º«¹ú	10	Ò»°ãÃ³Ò×	5235985	¼þ	674974	Ç§¿Ë	29,257,046
202205	62101030	»¯ÏËÕ±ÄØ»òÎÞ·ÄÖ¯ÎïÖÆ·þ×°	136	Ì©¹ú	10	Ò»°ãÃ³Ò×	349801	¼þ	54167	Ç§¿Ë	2,224,270
202205	62101030	»¯ÏËÕ±ÄØ»òÎÞ·ÄÖ¯ÎïÖÆ·þ×°	137	ÍÁ¶úÆä	10	Ò»°ãÃ³Ò×	4460	¼þ	1043	Ç§¿Ë	67,941
202205	62101030	»¯ÏËÕ±ÄØ»òÎÞ·ÄÖ¯ÎïÖÆ·þ×°	138	°¢ÁªÇõ	10	Ò»°ãÃ³Ò×	1287963	¼þ	64111	Ç§¿Ë	2,282,248
202205	62101030	»¯ÏËÕ±ÄØ»òÎÞ·ÄÖ¯ÎïÖÆ·þ×°	139	Ò²ÃÅ	10	Ò»°ãÃ³Ò×	4800	¼þ	480	Ç§¿Ë	10,628
202205	62101030	»¯ÏËÕ±ÄØ»òÎÞ·ÄÖ¯ÎïÖÆ·þ×°	141	Ô½ÄÏ	10	Ò»°ãÃ³Ò×	160850	¼þ	17022	Ç§¿Ë	832,118
202205	62101030	»¯ÏËÕ±ÄØ»òÎÞ·ÄÖ¯ÎïÖÆ·þ×°	143	ÖÐ¹úÌ¨Íå	10	Ò»°ãÃ³Ò×	988150	¼þ	94519	Ç§¿Ë	3,164,092
202205	62101030	»¯ÏËÕ±ÄØ»òÎÞ·ÄÖ¯ÎïÖÆ·þ×°	145	¹þÈø¿ËË¹Ì¹	10	Ò»°ãÃ³Ò×	129050	¼þ	23983	Ç§¿Ë	1,034,036
202205	62101030	»¯ÏËÕ±ÄØ»òÎÞ·ÄÖ¯ÎïÖÆ·þ×°	148	ÍÁ¿âÂüË¹Ì¹	10	Ò»°ãÃ³Ò×	1170	¼þ	234	Ç§¿Ë	54,530
202205	62101030	»¯ÏËÕ±ÄØ»òÎÞ·ÄÖ¯ÎïÖÆ·þ×°	202	°²¸çÀ­	10	Ò»°ãÃ³Ò×	177000	¼þ	13320	Ç§¿Ë	435,459
202205	62101030	»¯ÏËÕ±ÄØ»òÎÞ·ÄÖ¯ÎïÖÆ·þ×°	206	¿¦ÂóÂ¡	10	Ò»°ãÃ³Ò×	446800	¼þ	34850	Ç§¿Ë	1,347,956
202205	62101030	»¯ÏËÕ±ÄØ»òÎÞ·ÄÖ¯ÎïÖÆ·þ×°	216	³àµÀ¼¸ÄÚÑÇ	11	¹ú¼Ò¼ä¡¢¹ú¼Ê×éÖ¯ÎÞ³¥Ô®ÖúºÍÔùËÍµÄÎï×Ê	100	¼þ	12	Ç§¿Ë	10,000
202205	62101030	»¯ÏËÕ±ÄØ»òÎÞ·ÄÖ¯ÎïÖÆ·þ×°	217	°£Èû¶í±ÈÑÇ	10	Ò»°ãÃ³Ò×	715500	¼þ	100148	Ç§¿Ë	3,615,244
202205	62101030	»¯ÏËÕ±ÄØ»òÎÞ·ÄÖ¯ÎïÖÆ·þ×°	220	¼ÓÄÉ	10	Ò»°ãÃ³Ò×	35255	¼þ	6315	Ç§¿Ë	206,678
202205	62101030	»¯ÏËÕ±ÄØ»òÎÞ·ÄÖ¯ÎïÖÆ·þ×°	221	¼¸ÄÚÑÇ	10	Ò»°ãÃ³Ò×	1000	¼þ	450	Ç§¿Ë	21,987
202205	62101030	»¯ÏËÕ±ÄØ»òÎÞ·ÄÖ¯ÎïÖÆ·þ×°	224	¿ÏÄáÑÇ	10	Ò»°ãÃ³Ò×	44530	¼þ	8684	Ç§¿Ë	283,714
202205	62101030	»¯ÏËÕ±ÄØ»òÎÞ·ÄÖ¯ÎïÖÆ·þ×°	226	Àû±ÈÑÇ	10	Ò»°ãÃ³Ò×	160500	¼þ	11605	Ç§¿Ë	216,934
202205	62101030	»¯ÏËÕ±ÄØ»òÎÞ·ÄÖ¯ÎïÖÆ·þ×°	228	ÂíÀ­Î¬	10	Ò»°ãÃ³Ò×	12000	¼þ	1176	Ç§¿Ë	33,483
202205	62101030	»¯ÏËÕ±ÄØ»òÎÞ·ÄÖ¯ÎïÖÆ·þ×°	229	ÂíÀï	10	Ò»°ãÃ³Ò×	400	¼þ	70	Ç§¿Ë	9,019
202205	62101030	»¯ÏËÕ±ÄØ»òÎÞ·ÄÖ¯ÎïÖÆ·þ×°	231	Ã«ÀïÇóË¹	10	Ò»°ãÃ³Ò×	3000	¼þ	210	Ç§¿Ë	4,976
202205	62101030	»¯ÏËÕ±ÄØ»òÎÞ·ÄÖ¯ÎïÖÆ·þ×°	232	Ä¦Âå¸ç	10	Ò»°ãÃ³Ò×	13214	¼þ	2094	Ç§¿Ë	82,956
202205	62101030	»¯ÏËÕ±ÄØ»òÎÞ·ÄÖ¯ÎïÖÆ·þ×°	233	ÄªÉ£±È¿Ë	10	Ò»°ãÃ³Ò×	380000	¼þ	19760	Ç§¿Ë	508,743
202205	62101030	»¯ÏËÕ±ÄØ»òÎÞ·ÄÖ¯ÎïÖÆ·þ×°	234	ÄÉÃ×±ÈÑÇ	10	Ò»°ãÃ³Ò×	46400	¼þ	6841	Ç§¿Ë	294,341
202205	62101030	»¯ÏËÕ±ÄØ»òÎÞ·ÄÖ¯ÎïÖÆ·þ×°	236	ÄáÈÕÀûÑÇ	10	Ò»°ãÃ³Ò×	20500	¼þ	1379	Ç§¿Ë	34,943
202205	62101030	»¯ÏËÕ±ÄØ»òÎÞ·ÄÖ¯ÎïÖÆ·þ×°	237	ÁôÄáÍô	10	Ò»°ãÃ³Ò×	3720	¼þ	779	Ç§¿Ë	30,816
202205	62101030	»¯ÏËÕ±ÄØ»òÎÞ·ÄÖ¯ÎïÖÆ·þ×°	240	ÈûÄÚ¼Ó¶û	10	Ò»°ãÃ³Ò×	5680	¼þ	541	Ç§¿Ë	22,860
202205	62101030	»¯ÏËÕ±ÄØ»òÎÞ·ÄÖ¯ÎïÖÆ·þ×°	244	ÄÏ·Ç	10	Ò»°ãÃ³Ò×	227224	¼þ	27893	Ç§¿Ë	1,194,771
202205	62101030	»¯ÏËÕ±ÄØ»òÎÞ·ÄÖ¯ÎïÖÆ·þ×°	247	Ì¹É£ÄáÑÇ	10	Ò»°ãÃ³Ò×	210110	¼þ	20203	Ç§¿Ë	620,844
202205	62101030	»¯ÏËÕ±ÄØ»òÎÞ·ÄÖ¯ÎïÖÆ·þ×°	248	¶à¸ç	10	Ò»°ãÃ³Ò×	53400	¼þ	14418	Ç§¿Ë	732,488
202205	62101030	»¯ÏËÕ±ÄØ»òÎÞ·ÄÖ¯ÎïÖÆ·þ×°	252	¸Õ¹û(½ð)	10	Ò»°ãÃ³Ò×	1337500	¼þ	173897	Ç§¿Ë	6,944,214
202205	62101030	»¯ÏËÕ±ÄØ»òÎÞ·ÄÖ¯ÎïÖÆ·þ×°	254	½ò°Í²¼Î¤	10	Ò»°ãÃ³Ò×	721000	¼þ	66720	Ç§¿Ë	2,092,432
202205	62101030	»¯ÏËÕ±ÄØ»òÎÞ·ÄÖ¯ÎïÖÆ·þ×°	301	±ÈÀûÊ±	10	Ò»°ãÃ³Ò×	1179603	¼þ	107213	Ç§¿Ë	3,776,665
202205	62101030	»¯ÏËÕ±ÄØ»òÎÞ·ÄÖ¯ÎïÖÆ·þ×°	302	µ¤Âó	10	Ò»°ãÃ³Ò×	56175	¼þ	9455	Ç§¿Ë	472,530
202205	62101030	»¯ÏËÕ±ÄØ»òÎÞ·ÄÖ¯ÎïÖÆ·þ×°	303	Ó¢¹ú	10	Ò»°ãÃ³Ò×	447772	¼þ	63859	Ç§¿Ë	2,613,761
202205	62101030	»¯ÏËÕ±ÄØ»òÎÞ·ÄÖ¯ÎïÖÆ·þ×°	304	µÂ¹ú	10	Ò»°ãÃ³Ò×	7729971	¼þ	578861	Ç§¿Ë	14,607,025
202205	62101030	»¯ÏËÕ±ÄØ»òÎÞ·ÄÖ¯ÎïÖÆ·þ×°	305	·¨¹ú	10	Ò»°ãÃ³Ò×	5991626	¼þ	373236	Ç§¿Ë	12,170,507
202205	62101030	»¯ÏËÕ±ÄØ»òÎÞ·ÄÖ¯ÎïÖÆ·þ×°	306	°®¶ûÀ¼	10	Ò»°ãÃ³Ò×	280100	¼þ	14749	Ç§¿Ë	499,874
202205	62101030	»¯ÏËÕ±ÄØ»òÎÞ·ÄÖ¯ÎïÖÆ·þ×°	307	Òâ´óÀû	10	Ò»°ãÃ³Ò×	15646653	¼þ	268248	Ç§¿Ë	8,510,714
202205	62101030	»¯ÏËÕ±ÄØ»òÎÞ·ÄÖ¯ÎïÖÆ·þ×°	309	ºÉÀ¼	10	Ò»°ãÃ³Ò×	1762097	¼þ	156857	Ç§¿Ë	5,264,680
202205	62101030	»¯ÏËÕ±ÄØ»òÎÞ·ÄÖ¯ÎïÖÆ·þ×°	310	Ï£À°	10	Ò»°ãÃ³Ò×	163994	¼þ	14526	Ç§¿Ë	409,625
202205	62101030	»¯ÏËÕ±ÄØ»òÎÞ·ÄÖ¯ÎïÖÆ·þ×°	311	ÆÏÌÑÑÀ	10	Ò»°ãÃ³Ò×	1265650	¼þ	96753	Ç§¿Ë	2,750,126
202205	62101030	»¯ÏËÕ±ÄØ»òÎÞ·ÄÖ¯ÎïÖÆ·þ×°	312	Î÷°àÑÀ	10	Ò»°ãÃ³Ò×	3157764	¼þ	179502	Ç§¿Ë	4,834,992
202205	62101030	»¯ÏËÕ±ÄØ»òÎÞ·ÄÖ¯ÎïÖÆ·þ×°	313	°¢¶û°ÍÄáÑÇ	10	Ò»°ãÃ³Ò×	341	¼þ	84	Ç§¿Ë	3,263
202205	62101030	»¯ÏËÕ±ÄØ»òÎÞ·ÄÖ¯ÎïÖÆ·þ×°	315	°ÂµØÀû	10	Ò»°ãÃ³Ò×	118000	¼þ	11592	Ç§¿Ë	556,080
202205	62101030	»¯ÏËÕ±ÄØ»òÎÞ·ÄÖ¯ÎïÖÆ·þ×°	316	±£¼ÓÀûÑÇ	10	Ò»°ãÃ³Ò×	13000	¼þ	923	Ç§¿Ë	17,644
202205	62101030	»¯ÏËÕ±ÄØ»òÎÞ·ÄÖ¯ÎïÖÆ·þ×°	318	·ÒÀ¼	10	Ò»°ãÃ³Ò×	108936	¼þ	26309	Ç§¿Ë	1,001,235
202205	62101030	»¯ÏËÕ±ÄØ»òÎÞ·ÄÖ¯ÎïÖÆ·þ×°	321	ÐÙÑÀÀû	10	Ò»°ãÃ³Ò×	117730	¼þ	6649	Ç§¿Ë	187,233
202205	62101030	»¯ÏËÕ±ÄØ»òÎÞ·ÄÖ¯ÎïÖÆ·þ×°	324	Âí¶úËû	10	Ò»°ãÃ³Ò×	320	¼þ	28	Ç§¿Ë	1,209
202205	62101030	»¯ÏËÕ±ÄØ»òÎÞ·ÄÖ¯ÎïÖÆ·þ×°	326	Å²Íþ	10	Ò»°ãÃ³Ò×	16500	¼þ	1368	Ç§¿Ë	52,199
202205	62101030	»¯ÏËÕ±ÄØ»òÎÞ·ÄÖ¯ÎïÖÆ·þ×°	327	²¨À¼	10	Ò»°ãÃ³Ò×	2022995	¼þ	228973	Ç§¿Ë	9,210,895
202205	62101030	»¯ÏËÕ±ÄØ»òÎÞ·ÄÖ¯ÎïÖÆ·þ×°	328	ÂÞÂíÄáÑÇ	10	Ò»°ãÃ³Ò×	2000	¼þ	50	Ç§¿Ë	2,807
202205	62101030	»¯ÏËÕ±ÄØ»òÎÞ·ÄÖ¯ÎïÖÆ·þ×°	329	Ê¥ÂíÁ¦Åµ	10	Ò»°ãÃ³Ò×	213700	¼þ	8964	Ç§¿Ë	198,376
202205	62101030	»¯ÏËÕ±ÄØ»òÎÞ·ÄÖ¯ÎïÖÆ·þ×°	330	Èðµä	10	Ò»°ãÃ³Ò×	230691	¼þ	26861	Ç§¿Ë	994,939
202205	62101030	»¯ÏËÕ±ÄØ»òÎÞ·ÄÖ¯ÎïÖÆ·þ×°	331	ÈðÊ¿	10	Ò»°ãÃ³Ò×	99220	¼þ	10329	Ç§¿Ë	648,854
202205	62101030	»¯ÏËÕ±ÄØ»òÎÞ·ÄÖ¯ÎïÖÆ·þ×°	336	Á¢ÌÕÍð	10	Ò»°ãÃ³Ò×	45750	¼þ	7436	Ç§¿Ë	263,948
202205	62101030	»¯ÏËÕ±ÄØ»òÎÞ·ÄÖ¯ÎïÖÆ·þ×°	337	¸ñÂ³¼ªÑÇ	10	Ò»°ãÃ³Ò×	6	¼þ	0	Ç§¿Ë	11
202205	62101030	»¯ÏËÕ±ÄØ»òÎÞ·ÄÖ¯ÎïÖÆ·þ×°	338	ÑÇÃÀÄáÑÇ	10	Ò»°ãÃ³Ò×	2000	¼þ	196	Ç§¿Ë	5,745
202205	62101030	»¯ÏËÕ±ÄØ»òÎÞ·ÄÖ¯ÎïÖÆ·þ×°	339	°¢Èû°Ý½®	10	Ò»°ãÃ³Ò×	6000	¼þ	1488	Ç§¿Ë	47,997
202205	62101030	»¯ÏËÕ±ÄØ»òÎÞ·ÄÖ¯ÎïÖÆ·þ×°	344	¶íÂÞË¹Áª°î	10	Ò»°ãÃ³Ò×	87343	¼þ	17468	Ç§¿Ë	637,842
202205	62101030	»¯ÏËÕ±ÄØ»òÎÞ·ÄÖ¯ÎïÖÆ·þ×°	350	Ë¹ÂåÎÄÄáÑÇ	10	Ò»°ãÃ³Ò×	60008	¼þ	8254	Ç§¿Ë	284,509
202205	62101030	»¯ÏËÕ±ÄØ»òÎÞ·ÄÖ¯ÎïÖÆ·þ×°	351	¿ËÂÞµØÑÇ	10	Ò»°ãÃ³Ò×	400	¼þ	46	Ç§¿Ë	2,189
202205	62101030	»¯ÏËÕ±ÄØ»òÎÞ·ÄÖ¯ÎïÖÆ·þ×°	352	½Ý¿Ë	10	Ò»°ãÃ³Ò×	47265	¼þ	7427	Ç§¿Ë	318,781
202205	62101030	»¯ÏËÕ±ÄØ»òÎÞ·ÄÖ¯ÎïÖÆ·þ×°	353	Ë¹Âå·¥¿Ë	10	Ò»°ãÃ³Ò×	3360	¼þ	24	Ç§¿Ë	2,807
202205	62101030	»¯ÏËÕ±ÄØ»òÎÞ·ÄÖ¯ÎïÖÆ·þ×°	358	Èû¶ûÎ¬ÑÇ	10	Ò»°ãÃ³Ò×	18050	¼þ	1444	Ç§¿Ë	34,411
202205	62101030	»¯ÏËÕ±ÄØ»òÎÞ·ÄÖ¯ÎïÖÆ·þ×°	402	°¢¸ùÍ¢	10	Ò»°ãÃ³Ò×	499077	¼þ	49909	Ç§¿Ë	1,176,724
202205	62101030	»¯ÏËÕ±ÄØ»òÎÞ·ÄÖ¯ÎïÖÆ·þ×°	410	°ÍÎ÷	10	Ò»°ãÃ³Ò×	1412947	¼þ	61036	Ç§¿Ë	1,741,091
202205	62101030	»¯ÏËÕ±ÄØ»òÎÞ·ÄÖ¯ÎïÖÆ·þ×°	412	ÖÇÀû	10	Ò»°ãÃ³Ò×	510497	¼þ	40583	Ç§¿Ë	1,257,597
202205	62101030	»¯ÏËÕ±ÄØ»òÎÞ·ÄÖ¯ÎïÖÆ·þ×°	415	¸çË¹´ïÀè¼Ó	10	Ò»°ãÃ³Ò×	22645	¼þ	2183	Ç§¿Ë	83,884
202205	62101030	»¯ÏËÕ±ÄØ»òÎÞ·ÄÖ¯ÎïÖÆ·þ×°	417	¿âÀ°Ë÷µº	10	Ò»°ãÃ³Ò×	85000	¼þ	6008	Ç§¿Ë	253,904
202205	62101030	»¯ÏËÕ±ÄØ»òÎÞ·ÄÖ¯ÎïÖÆ·þ×°	418	¶àÃ×Äá¼Ó¹²ºÍ¹ú	10	Ò»°ãÃ³Ò×	18000	¼þ	138	Ç§¿Ë	9,791
202205	62101030	»¯ÏËÕ±ÄØ»òÎÞ·ÄÖ¯ÎïÖÆ·þ×°	419	¶ò¹Ï¶à¶û	10	Ò»°ãÃ³Ò×	5001	¼þ	265	Ç§¿Ë	8,070
202205	62101030	»¯ÏËÕ±ÄØ»òÎÞ·ÄÖ¯ÎïÖÆ·þ×°	423	Î£µØÂíÀ­	10	Ò»°ãÃ³Ò×	232260	¼þ	19481	Ç§¿Ë	645,750
202205	62101030	»¯ÏËÕ±ÄØ»òÎÞ·ÄÖ¯ÎïÖÆ·þ×°	426	ºé¶¼À­Ë¹	10	Ò»°ãÃ³Ò×	4200	¼þ	336	Ç§¿Ë	12,756
202205	62101030	»¯ÏËÕ±ÄØ»òÎÞ·ÄÖ¯ÎïÖÆ·þ×°	427	ÑÀÂò¼Ó	10	Ò»°ãÃ³Ò×	36490	¼þ	6782	Ç§¿Ë	220,366
202205	62101030	»¯ÏËÕ±ÄØ»òÎÞ·ÄÖ¯ÎïÖÆ·þ×°	429	Ä«Î÷¸ç	10	Ò»°ãÃ³Ò×	167703	¼þ	27439	Ç§¿Ë	806,571
202205	62101030	»¯ÏËÕ±ÄØ»òÎÞ·ÄÖ¯ÎïÖÆ·þ×°	431	Äá¼ÓÀ­¹Ï	10	Ò»°ãÃ³Ò×	64000	¼þ	17050	Ç§¿Ë	843,724
202205	62101030	»¯ÏËÕ±ÄØ»òÎÞ·ÄÖ¯ÎïÖÆ·þ×°	432	°ÍÄÃÂí	10	Ò»°ãÃ³Ò×	636124	¼þ	83467	Ç§¿Ë	4,282,211
202205	62101030	»¯ÏËÕ±ÄØ»òÎÞ·ÄÖ¯ÎïÖÆ·þ×°	433	°ÍÀ­¹ç	10	Ò»°ãÃ³Ò×	126700	¼þ	15366	Ç§¿Ë	408,888
202205	62101030	»¯ÏËÕ±ÄØ»òÎÞ·ÄÖ¯ÎïÖÆ·þ×°	434	ÃØÂ³	10	Ò»°ãÃ³Ò×	253125	¼þ	33696	Ç§¿Ë	1,100,134
202205	62101030	»¯ÏËÕ±ÄØ»òÎÞ·ÄÖ¯ÎïÖÆ·þ×°	435	²¨¶àÀè¸÷	10	Ò»°ãÃ³Ò×	275930	¼þ	27719	Ç§¿Ë	874,515
202205	62101030	»¯ÏËÕ±ÄØ»òÎÞ·ÄÖ¯ÎïÖÆ·þ×°	444	ÎÚÀ­¹ç	10	Ò»°ãÃ³Ò×	251900	¼þ	20873	Ç§¿Ë	480,797
202205	62101030	»¯ÏËÕ±ÄØ»òÎÞ·ÄÖ¯ÎïÖÆ·þ×°	445	Î¯ÄÚÈðÀ­	10	Ò»°ãÃ³Ò×	300232	¼þ	33453	Ç§¿Ë	1,460,030
202205	62101030	»¯ÏËÕ±ÄØ»òÎÞ·ÄÖ¯ÎïÖÆ·þ×°	501	¼ÓÄÃ´ó	10	Ò»°ãÃ³Ò×	855198	¼þ	59048	Ç§¿Ë	2,472,307
202205	62101030	»¯ÏËÕ±ÄØ»òÎÞ·ÄÖ¯ÎïÖÆ·þ×°	502	ÃÀ¹ú	10	Ò»°ãÃ³Ò×	32430357	¼þ	2386082	Ç§¿Ë	81,664,149
202205	62101030	»¯ÏËÕ±ÄØ»òÎÞ·ÄÖ¯ÎïÖÆ·þ×°	601	°Ä´óÀûÑÇ	10	Ò»°ãÃ³Ò×	8597159	¼þ	678881	Ç§¿Ë	21,334,244
202205	62101030	»¯ÏËÕ±ÄØ»òÎÞ·ÄÖ¯ÎïÖÆ·þ×°	603	ì³¼Ã	10	Ò»°ãÃ³Ò×	500	¼þ	55	Ç§¿Ë	4,400
202205	62101030	»¯ÏËÕ±ÄØ»òÎÞ·ÄÖ¯ÎïÖÆ·þ×°	607	ÐÂ¿¦Àï¶àÄáÑÇ	10	Ò»°ãÃ³Ò×	3000	¼þ	841	Ç§¿Ë	43,965
202205	62101030	»¯ÏËÕ±ÄØ»òÎÞ·ÄÖ¯ÎïÖÆ·þ×°	608	ÍßÅ¬°¢Í¼	11	¹ú¼Ò¼ä¡¢¹ú¼Ê×éÖ¯ÎÞ³¥Ô®ÖúºÍÔùËÍµÄÎï×Ê	40000	¼þ	3471	Ç§¿Ë	380,000
202205	62101030	»¯ÏËÕ±ÄØ»òÎÞ·ÄÖ¯ÎïÖÆ·þ×°	609	ÐÂÎ÷À¼	10	Ò»°ãÃ³Ò×	243820	¼þ	24250	Ç§¿Ë	927,619
202205	62101030	»¯ÏËÕ±ÄØ»òÎÞ·ÄÖ¯ÎïÖÆ·þ×°	613	ËùÂÞÃÅÈºµº	11	¹ú¼Ò¼ä¡¢¹ú¼Ê×éÖ¯ÎÞ³¥Ô®ÖúºÍÔùËÍµÄÎï×Ê	28700	¼þ	4305	Ç§¿Ë	459,171
202205	62101030	»¯ÏËÕ±ÄØ»òÎÞ·ÄÖ¯ÎïÖÆ·þ×°	617	ÈøÄ¦ÑÇ	10	Ò»°ãÃ³Ò×	173000	¼þ	10500	Ç§¿Ë	403,643
202205	62101030	»¯ÏËÕ±ÄØ»òÎÞ·ÄÖ¯ÎïÖÆ·þ×°	699	´óÑóÖÞÆäËû¹ú¼Ò(µØÇø)	10	Ò»°ãÃ³Ò×	2475	¼þ	505	Ç§¿Ë	26,054
