# Supplementary material for: Research on optimization of emergency supplies customs clearance strategy from the perspective of public health security based on Chinese trade data
Source: Front Public Health. 2025 Jan 24;13:1520705. doi: 10.3389/fpubh.2025.1520705 (PMC11802811; doi:10.3389/fpubh.2025.1520705)
Supplement: Supplementary file 2 [file Data_Sheet_2.ZIP › Paper Code-Part2/2-Export/2022/2022∩╝ê1-5∩╝ëμ╢êμ»Æ-σç║σÅú.csv]

202201	38089400	Ïû¶¾¼Á	103	ÃÏ¼ÓÀ­¹ú	10	Ò»°ãÃ³Ò×	3827	Ç§¿Ë	0	?	267,299
202201	38089400	Ïû¶¾¼Á	105	ÎÄÀ³	10	Ò»°ãÃ³Ò×	9263	Ç§¿Ë	0	?	86,241
202201	38089400	Ïû¶¾¼Á	106	Ãåµé	10	Ò»°ãÃ³Ò×	5271	Ç§¿Ë	0	?	93,332
202201	38089400	Ïû¶¾¼Á	106	Ãåµé	11	¹ú¼Ò¼ä¡¢¹ú¼Ê×éÖ¯ÎÞ³¥Ô®ÖúºÍÔùËÍµÄÎï×Ê	1000	Ç§¿Ë	0	?	9,850
202201	38089400	Ïû¶¾¼Á	107	¼íÆÒÕ¯	10	Ò»°ãÃ³Ò×	1437	Ç§¿Ë	0	?	456,817
202201	38089400	Ïû¶¾¼Á	108	ÈûÆÖÂ·Ë¹	10	Ò»°ãÃ³Ò×	195	Ç§¿Ë	0	?	12,949
202201	38089400	Ïû¶¾¼Á	110	ÖÐ¹úÏã¸Û	10	Ò»°ãÃ³Ò×	1174531	Ç§¿Ë	0	?	15,096,691
202201	38089400	Ïû¶¾¼Á	111	Ó¡¶È	10	Ò»°ãÃ³Ò×	157968	Ç§¿Ë	0	?	5,699,811
202201	38089400	Ïû¶¾¼Á	112	Ó¡¶ÈÄáÎ÷ÑÇ	10	Ò»°ãÃ³Ò×	537591	Ç§¿Ë	0	?	6,091,079
202201	38089400	Ïû¶¾¼Á	114	ÒÁÀ­¿Ë	10	Ò»°ãÃ³Ò×	1	Ç§¿Ë	0	?	377
202201	38089400	Ïû¶¾¼Á	115	ÒÔÉ«ÁÐ	10	Ò»°ãÃ³Ò×	3000	Ç§¿Ë	0	?	7,646
202201	38089400	Ïû¶¾¼Á	116	ÈÕ±¾	10	Ò»°ãÃ³Ò×	2091803	Ç§¿Ë	0	?	28,828,085
202201	38089400	Ïû¶¾¼Á	117	Ô¼µ©	10	Ò»°ãÃ³Ò×	28560	Ç§¿Ë	0	?	239,749
202201	38089400	Ïû¶¾¼Á	118	¿ÆÍþÌØ	10	Ò»°ãÃ³Ò×	4468	Ç§¿Ë	0	?	99,131
202201	38089400	Ïû¶¾¼Á	119	ÀÏÎÎ	10	Ò»°ãÃ³Ò×	10000	Ç§¿Ë	0	?	480,000
202201	38089400	Ïû¶¾¼Á	121	ÖÐ¹ú°ÄÃÅ	10	Ò»°ãÃ³Ò×	27055	Ç§¿Ë	0	?	288,854
202201	38089400	Ïû¶¾¼Á	122	ÂíÀ´Î÷ÑÇ	10	Ò»°ãÃ³Ò×	439904	Ç§¿Ë	0	?	5,445,599
202201	38089400	Ïû¶¾¼Á	123	Âí¶û´ú·ò	10	Ò»°ãÃ³Ò×	505	Ç§¿Ë	0	?	10,115
202201	38089400	Ïû¶¾¼Á	124	ÃÉ¹Å	10	Ò»°ãÃ³Ò×	0	Ç§¿Ë	0	?	80
202201	38089400	Ïû¶¾¼Á	125	Äá²´¶ûÁª°îÃñÖ÷¹²ºÍ¹ú	10	Ò»°ãÃ³Ò×	6720	Ç§¿Ë	0	?	154,403
202201	38089400	Ïû¶¾¼Á	126	°¢Âü	10	Ò»°ãÃ³Ò×	20585	Ç§¿Ë	0	?	5,558,962
202201	38089400	Ïû¶¾¼Á	127	°Í»ùË¹Ì¹	10	Ò»°ãÃ³Ò×	72982	Ç§¿Ë	0	?	1,119,341
202201	38089400	Ïû¶¾¼Á	129	·ÆÂÉ±ö	10	Ò»°ãÃ³Ò×	100409	Ç§¿Ë	0	?	1,391,372
202201	38089400	Ïû¶¾¼Á	130	¿¨Ëþ¶û	10	Ò»°ãÃ³Ò×	76250	Ç§¿Ë	0	?	1,523,130
202201	38089400	Ïû¶¾¼Á	131	É³ÌØ°¢À­²®	10	Ò»°ãÃ³Ò×	84452	Ç§¿Ë	0	?	903,777
202201	38089400	Ïû¶¾¼Á	132	ÐÂ¼ÓÆÂ	10	Ò»°ãÃ³Ò×	407837	Ç§¿Ë	0	?	6,642,633
202201	38089400	Ïû¶¾¼Á	133	º«¹ú	10	Ò»°ãÃ³Ò×	243123	Ç§¿Ë	0	?	3,594,554
202201	38089400	Ïû¶¾¼Á	136	Ì©¹ú	10	Ò»°ãÃ³Ò×	198521	Ç§¿Ë	0	?	3,193,488
202201	38089400	Ïû¶¾¼Á	137	ÍÁ¶úÆä	10	Ò»°ãÃ³Ò×	125	Ç§¿Ë	0	?	80,441
202201	38089400	Ïû¶¾¼Á	138	°¢ÁªÇõ	10	Ò»°ãÃ³Ò×	28100	Ç§¿Ë	0	?	695,702
202201	38089400	Ïû¶¾¼Á	141	Ô½ÄÏ	10	Ò»°ãÃ³Ò×	140244	Ç§¿Ë	0	?	2,524,006
202201	38089400	Ïû¶¾¼Á	143	ÖÐ¹úÌ¨Íå	10	Ò»°ãÃ³Ò×	408834	Ç§¿Ë	0	?	5,412,844
202201	38089400	Ïû¶¾¼Á	202	°²¸çÀ­	10	Ò»°ãÃ³Ò×	42417	Ç§¿Ë	0	?	316,005
202201	38089400	Ïû¶¾¼Á	203	±´Äþ	10	Ò»°ãÃ³Ò×	300	Ç§¿Ë	0	?	6,729
202201	38089400	Ïû¶¾¼Á	215	°£¼°	10	Ò»°ãÃ³Ò×	47100	Ç§¿Ë	0	?	900,288
202201	38089400	Ïû¶¾¼Á	218	¼ÓÅî	11	¹ú¼Ò¼ä¡¢¹ú¼Ê×éÖ¯ÎÞ³¥Ô®ÖúºÍÔùËÍµÄÎï×Ê	472	Ç§¿Ë	0	?	19,000
202201	38089400	Ïû¶¾¼Á	223	¿ÆÌØµÏÍß	10	Ò»°ãÃ³Ò×	8550	Ç§¿Ë	0	?	115,083
202201	38089400	Ïû¶¾¼Á	227	Âí´ï¼ÓË¹¼Ó	10	Ò»°ãÃ³Ò×	135	Ç§¿Ë	0	?	2,181
202201	38089400	Ïû¶¾¼Á	228	ÂíÀ­Î¬	11	¹ú¼Ò¼ä¡¢¹ú¼Ê×éÖ¯ÎÞ³¥Ô®ÖúºÍÔùËÍµÄÎï×Ê	224	Ç§¿Ë	0	?	9,000
202201	38089400	Ïû¶¾¼Á	229	ÂíÀï	10	Ò»°ãÃ³Ò×	15693	Ç§¿Ë	0	?	101,544
202201	38089400	Ïû¶¾¼Á	231	Ã«ÀïÇóË¹	10	Ò»°ãÃ³Ò×	20	Ç§¿Ë	0	?	1,336
202201	38089400	Ïû¶¾¼Á	235	ÄáÈÕ¶û	11	¹ú¼Ò¼ä¡¢¹ú¼Ê×éÖ¯ÎÞ³¥Ô®ÖúºÍÔùËÍµÄÎï×Ê	745	Ç§¿Ë	0	?	29,650
202201	38089400	Ïû¶¾¼Á	236	ÄáÈÕÀûÑÇ	10	Ò»°ãÃ³Ò×	23505	Ç§¿Ë	0	?	520,578
202201	38089400	Ïû¶¾¼Á	238	Â¬Íú´ï	10	Ò»°ãÃ³Ò×	1620	Ç§¿Ë	0	?	48,424
202201	38089400	Ïû¶¾¼Á	244	ÄÏ·Ç	10	Ò»°ãÃ³Ò×	129931	Ç§¿Ë	0	?	1,792,740
202201	38089400	Ïû¶¾¼Á	246	ËÕµ¤	10	Ò»°ãÃ³Ò×	3000	Ç§¿Ë	0	?	61,311
202201	38089400	Ïû¶¾¼Á	247	Ì¹É£ÄáÑÇ	10	Ò»°ãÃ³Ò×	12528	Ç§¿Ë	0	?	61,167
202201	38089400	Ïû¶¾¼Á	258	¶òÁ¢ÌØÀïÑÇ	11	¹ú¼Ò¼ä¡¢¹ú¼Ê×éÖ¯ÎÞ³¥Ô®ÖúºÍÔùËÍµÄÎï×Ê	536	Ç§¿Ë	0	?	22,000
202201	38089400	Ïû¶¾¼Á	301	±ÈÀûÊ±	10	Ò»°ãÃ³Ò×	254328	Ç§¿Ë	0	?	10,580,852
202201	38089400	Ïû¶¾¼Á	302	µ¤Âó	10	Ò»°ãÃ³Ò×	1000	Ç§¿Ë	0	?	20,898
202201	38089400	Ïû¶¾¼Á	303	Ó¢¹ú	10	Ò»°ãÃ³Ò×	1607429	Ç§¿Ë	0	?	18,046,584
202201	38089400	Ïû¶¾¼Á	304	µÂ¹ú	10	Ò»°ãÃ³Ò×	130070	Ç§¿Ë	0	?	3,159,658
202201	38089400	Ïû¶¾¼Á	305	·¨¹ú	10	Ò»°ãÃ³Ò×	22509	Ç§¿Ë	0	?	973,225
202201	38089400	Ïû¶¾¼Á	306	°®¶ûÀ¼	10	Ò»°ãÃ³Ò×	7260	Ç§¿Ë	0	?	121,952
202201	38089400	Ïû¶¾¼Á	307	Òâ´óÀû	10	Ò»°ãÃ³Ò×	2	Ç§¿Ë	0	?	955
202201	38089400	Ïû¶¾¼Á	309	ºÉÀ¼	10	Ò»°ãÃ³Ò×	173488	Ç§¿Ë	0	?	3,651,884
202201	38089400	Ïû¶¾¼Á	310	Ï£À°	10	Ò»°ãÃ³Ò×	21938	Ç§¿Ë	0	?	274,246
202201	38089400	Ïû¶¾¼Á	312	Î÷°àÑÀ	10	Ò»°ãÃ³Ò×	12600	Ç§¿Ë	0	?	484,970
202201	38089400	Ïû¶¾¼Á	335	À­ÍÑÎ¬ÑÇ	10	Ò»°ãÃ³Ò×	6000	Ç§¿Ë	0	?	115,466
202201	38089400	Ïû¶¾¼Á	344	¶íÂÞË¹Áª°î	10	Ò»°ãÃ³Ò×	133798	Ç§¿Ë	0	?	3,386,483
202201	38089400	Ïû¶¾¼Á	347	ÎÚ¿ËÀ¼	10	Ò»°ãÃ³Ò×	8000	Ç§¿Ë	0	?	155,773
202201	38089400	Ïû¶¾¼Á	358	Èû¶ûÎ¬ÑÇ	10	Ò»°ãÃ³Ò×	2711	Ç§¿Ë	0	?	57,344
202201	38089400	Ïû¶¾¼Á	402	°¢¸ùÍ¢	10	Ò»°ãÃ³Ò×	9095	Ç§¿Ë	0	?	182,190
202201	38089400	Ïû¶¾¼Á	410	°ÍÎ÷	10	Ò»°ãÃ³Ò×	248025	Ç§¿Ë	0	?	4,639,873
202201	38089400	Ïû¶¾¼Á	412	ÖÇÀû	10	Ò»°ãÃ³Ò×	355198	Ç§¿Ë	0	?	2,598,140
202201	38089400	Ïû¶¾¼Á	413	¸çÂ×±ÈÑÇ	10	Ò»°ãÃ³Ò×	144250	Ç§¿Ë	0	?	1,089,641
202201	38089400	Ïû¶¾¼Á	415	¸çË¹´ïÀè¼Ó	10	Ò»°ãÃ³Ò×	76248	Ç§¿Ë	0	?	842,375
202201	38089400	Ïû¶¾¼Á	418	¶àÃ×Äá¼Ó¹²ºÍ¹ú	10	Ò»°ãÃ³Ò×	511	Ç§¿Ë	0	?	16,951
202201	38089400	Ïû¶¾¼Á	419	¶ò¹Ï¶à¶û	10	Ò»°ãÃ³Ò×	255400	Ç§¿Ë	0	?	1,370,434
202201	38089400	Ïû¶¾¼Á	423	Î£µØÂíÀ­	10	Ò»°ãÃ³Ò×	3000	Ç§¿Ë	0	?	62,172
202201	38089400	Ïû¶¾¼Á	424	¹çÑÇÄÇ	10	Ò»°ãÃ³Ò×	15500	Ç§¿Ë	0	?	184,878
202201	38089400	Ïû¶¾¼Á	429	Ä«Î÷¸ç	10	Ò»°ãÃ³Ò×	51780	Ç§¿Ë	0	?	572,739
202201	38089400	Ïû¶¾¼Á	431	Äá¼ÓÀ­¹Ï	10	Ò»°ãÃ³Ò×	1000	Ç§¿Ë	0	?	39,332
202201	38089400	Ïû¶¾¼Á	434	ÃØÂ³	10	Ò»°ãÃ³Ò×	54336	Ç§¿Ë	0	?	496,512
202201	38089400	Ïû¶¾¼Á	442	ÌØÁ¢Äá´ïºÍ¶à°Í¸ç	10	Ò»°ãÃ³Ò×	24925	Ç§¿Ë	0	?	287,876
202201	38089400	Ïû¶¾¼Á	444	ÎÚÀ­¹ç	10	Ò»°ãÃ³Ò×	9506	Ç§¿Ë	0	?	185,164
202201	38089400	Ïû¶¾¼Á	501	¼ÓÄÃ´ó	10	Ò»°ãÃ³Ò×	229751	Ç§¿Ë	0	?	9,257,006
202201	38089400	Ïû¶¾¼Á	502	ÃÀ¹ú	10	Ò»°ãÃ³Ò×	2534262	Ç§¿Ë	0	?	59,482,153
202201	38089400	Ïû¶¾¼Á	601	°Ä´óÀûÑÇ	10	Ò»°ãÃ³Ò×	1082971	Ç§¿Ë	0	?	11,946,832
202201	38089400	Ïû¶¾¼Á	609	ÐÂÎ÷À¼	10	Ò»°ãÃ³Ò×	120620	Ç§¿Ë	0	?	1,393,133
202201	38089400	Ïû¶¾¼Á	611	°Í²¼ÑÇÐÂ¼¸ÄÚÑÇ	10	Ò»°ãÃ³Ò×	29000	Ç§¿Ë	0	?	279,258
202201	84192000	Ò½ÓÃ»òÊµÑéÊÒÓÃÏû¶¾Æ÷¾ß	103	ÃÏ¼ÓÀ­¹ú	10	Ò»°ãÃ³Ò×	38	Ì¨	12163	Ç§¿Ë	483,268
202201	84192000	Ò½ÓÃ»òÊµÑéÊÒÓÃÏû¶¾Æ÷¾ß	104	²»µ¤	10	Ò»°ãÃ³Ò×	4	Ì¨	480	Ç§¿Ë	92,355
202201	84192000	Ò½ÓÃ»òÊµÑéÊÒÓÃÏû¶¾Æ÷¾ß	106	Ãåµé	10	Ò»°ãÃ³Ò×	45	Ì¨	2145	Ç§¿Ë	138,718
202201	84192000	Ò½ÓÃ»òÊµÑéÊÒÓÃÏû¶¾Æ÷¾ß	107	¼íÆÒÕ¯	10	Ò»°ãÃ³Ò×	31	Ì¨	950	Ç§¿Ë	10,672
202201	84192000	Ò½ÓÃ»òÊµÑéÊÒÓÃÏû¶¾Æ÷¾ß	108	ÈûÆÖÂ·Ë¹	10	Ò»°ãÃ³Ò×	3	Ì¨	1220	Ç§¿Ë	143,966
202201	84192000	Ò½ÓÃ»òÊµÑéÊÒÓÃÏû¶¾Æ÷¾ß	110	ÖÐ¹úÏã¸Û	10	Ò»°ãÃ³Ò×	32	Ì¨	619	Ç§¿Ë	43,638
202201	84192000	Ò½ÓÃ»òÊµÑéÊÒÓÃÏû¶¾Æ÷¾ß	111	Ó¡¶È	10	Ò»°ãÃ³Ò×	1137	Ì¨	31610	Ç§¿Ë	3,581,264
202201	84192000	Ò½ÓÃ»òÊµÑéÊÒÓÃÏû¶¾Æ÷¾ß	112	Ó¡¶ÈÄáÎ÷ÑÇ	10	Ò»°ãÃ³Ò×	179	Ì¨	8688	Ç§¿Ë	674,247
202201	84192000	Ò½ÓÃ»òÊµÑéÊÒÓÃÏû¶¾Æ÷¾ß	114	ÒÁÀ­¿Ë	10	Ò»°ãÃ³Ò×	135	Ì¨	13474	Ç§¿Ë	1,780,247
202201	84192000	Ò½ÓÃ»òÊµÑéÊÒÓÃÏû¶¾Æ÷¾ß	115	ÒÔÉ«ÁÐ	10	Ò»°ãÃ³Ò×	35	Ì¨	3220	Ç§¿Ë	577,486
202201	84192000	Ò½ÓÃ»òÊµÑéÊÒÓÃÏû¶¾Æ÷¾ß	116	ÈÕ±¾	10	Ò»°ãÃ³Ò×	21	Ì¨	1751	Ç§¿Ë	300,523
202201	84192000	Ò½ÓÃ»òÊµÑéÊÒÓÃÏû¶¾Æ÷¾ß	119	ÀÏÎÎ	10	Ò»°ãÃ³Ò×	124	Ì¨	4594	Ç§¿Ë	429,571
202201	84192000	Ò½ÓÃ»òÊµÑéÊÒÓÃÏû¶¾Æ÷¾ß	120	Àè°ÍÄÛ	10	Ò»°ãÃ³Ò×	26	Ì¨	150	Ç§¿Ë	12,633
202201	84192000	Ò½ÓÃ»òÊµÑéÊÒÓÃÏû¶¾Æ÷¾ß	122	ÂíÀ´Î÷ÑÇ	10	Ò»°ãÃ³Ò×	573	Ì¨	82887	Ç§¿Ë	2,899,332
202201	84192000	Ò½ÓÃ»òÊµÑéÊÒÓÃÏû¶¾Æ÷¾ß	124	ÃÉ¹Å	10	Ò»°ãÃ³Ò×	5	Ì¨	208	Ç§¿Ë	41,619
202201	84192000	Ò½ÓÃ»òÊµÑéÊÒÓÃÏû¶¾Æ÷¾ß	125	Äá²´¶ûÁª°îÃñÖ÷¹²ºÍ¹ú	10	Ò»°ãÃ³Ò×	3	Ì¨	190	Ç§¿Ë	24,977
202201	84192000	Ò½ÓÃ»òÊµÑéÊÒÓÃÏû¶¾Æ÷¾ß	126	°¢Âü	10	Ò»°ãÃ³Ò×	42	Ì¨	1879	Ç§¿Ë	200,418
202201	84192000	Ò½ÓÃ»òÊµÑéÊÒÓÃÏû¶¾Æ÷¾ß	127	°Í»ùË¹Ì¹	10	Ò»°ãÃ³Ò×	88	Ì¨	44954	Ç§¿Ë	3,488,960
202201	84192000	Ò½ÓÃ»òÊµÑéÊÒÓÃÏû¶¾Æ÷¾ß	129	·ÆÂÉ±ö	10	Ò»°ãÃ³Ò×	89	Ì¨	3687	Ç§¿Ë	354,406
202201	84192000	Ò½ÓÃ»òÊµÑéÊÒÓÃÏû¶¾Æ÷¾ß	130	¿¨Ëþ¶û	10	Ò»°ãÃ³Ò×	9	Ì¨	522	Ç§¿Ë	73,085
202201	84192000	Ò½ÓÃ»òÊµÑéÊÒÓÃÏû¶¾Æ÷¾ß	131	É³ÌØ°¢À­²®	10	Ò»°ãÃ³Ò×	47	Ì¨	2389	Ç§¿Ë	285,524
202201	84192000	Ò½ÓÃ»òÊµÑéÊÒÓÃÏû¶¾Æ÷¾ß	132	ÐÂ¼ÓÆÂ	10	Ò»°ãÃ³Ò×	262	Ì¨	2660	Ç§¿Ë	110,937
202201	84192000	Ò½ÓÃ»òÊµÑéÊÒÓÃÏû¶¾Æ÷¾ß	133	º«¹ú	10	Ò»°ãÃ³Ò×	584	Ì¨	1223	Ç§¿Ë	173,261
202201	84192000	Ò½ÓÃ»òÊµÑéÊÒÓÃÏû¶¾Æ÷¾ß	134	Ë¹ÀïÀ¼¿¨	10	Ò»°ãÃ³Ò×	15	Ì¨	2968	Ç§¿Ë	389,279
202201	84192000	Ò½ÓÃ»òÊµÑéÊÒÓÃÏû¶¾Æ÷¾ß	136	Ì©¹ú	10	Ò»°ãÃ³Ò×	520	Ì¨	12533	Ç§¿Ë	1,756,126
202201	84192000	Ò½ÓÃ»òÊµÑéÊÒÓÃÏû¶¾Æ÷¾ß	137	ÍÁ¶úÆä	10	Ò»°ãÃ³Ò×	483	Ì¨	29178	Ç§¿Ë	4,674,494
202201	84192000	Ò½ÓÃ»òÊµÑéÊÒÓÃÏû¶¾Æ÷¾ß	138	°¢ÁªÇõ	10	Ò»°ãÃ³Ò×	1063	Ì¨	57764	Ç§¿Ë	6,714,667
202201	84192000	Ò½ÓÃ»òÊµÑéÊÒÓÃÏû¶¾Æ÷¾ß	139	Ò²ÃÅ	10	Ò»°ãÃ³Ò×	17	Ì¨	1896	Ç§¿Ë	163,346
202201	84192000	Ò½ÓÃ»òÊµÑéÊÒÓÃÏû¶¾Æ÷¾ß	141	Ô½ÄÏ	10	Ò»°ãÃ³Ò×	206	Ì¨	79874	Ç§¿Ë	4,020,438
202201	84192000	Ò½ÓÃ»òÊµÑéÊÒÓÃÏû¶¾Æ÷¾ß	143	ÖÐ¹úÌ¨Íå	10	Ò»°ãÃ³Ò×	62	Ì¨	1565	Ç§¿Ë	336,018
202201	84192000	Ò½ÓÃ»òÊµÑéÊÒÓÃÏû¶¾Æ÷¾ß	145	¹þÈø¿ËË¹Ì¹	10	Ò»°ãÃ³Ò×	3	Ì¨	165	Ç§¿Ë	18,159
202201	84192000	Ò½ÓÃ»òÊµÑéÊÒÓÃÏû¶¾Æ÷¾ß	149	ÎÚ×È±ð¿ËË¹Ì¹	10	Ò»°ãÃ³Ò×	153	Ì¨	5967	Ç§¿Ë	436,548
202201	84192000	Ò½ÓÃ»òÊµÑéÊÒÓÃÏû¶¾Æ÷¾ß	201	°¢¶û¼°ÀûÑÇ	10	Ò»°ãÃ³Ò×	449	Ì¨	21990	Ç§¿Ë	2,503,319
202201	84192000	Ò½ÓÃ»òÊµÑéÊÒÓÃÏû¶¾Æ÷¾ß	204	²©´ÄÍßÄÉ	10	Ò»°ãÃ³Ò×	1	Ì¨	58	Ç§¿Ë	7,380
202201	84192000	Ò½ÓÃ»òÊµÑéÊÒÓÃÏû¶¾Æ÷¾ß	206	¿¦ÂóÂ¡	10	Ò»°ãÃ³Ò×	1	Ì¨	70	Ç§¿Ë	6,053
202201	84192000	Ò½ÓÃ»òÊµÑéÊÒÓÃÏû¶¾Æ÷¾ß	213	¸Õ¹û(²¼)	10	Ò»°ãÃ³Ò×	1	Ì¨	12	Ç§¿Ë	1,179
202201	84192000	Ò½ÓÃ»òÊµÑéÊÒÓÃÏû¶¾Æ÷¾ß	214	¼ª²¼Ìá	10	Ò»°ãÃ³Ò×	35	Ì¨	1389	Ç§¿Ë	109,547
202201	84192000	Ò½ÓÃ»òÊµÑéÊÒÓÃÏû¶¾Æ÷¾ß	215	°£¼°	10	Ò»°ãÃ³Ò×	624	Ì¨	30984	Ç§¿Ë	1,470,406
202201	84192000	Ò½ÓÃ»òÊµÑéÊÒÓÃÏû¶¾Æ÷¾ß	216	³àµÀ¼¸ÄÚÑÇ	11	¹ú¼Ò¼ä¡¢¹ú¼Ê×éÖ¯ÎÞ³¥Ô®ÖúºÍÔùËÍµÄÎï×Ê	2	Ì¨	160	Ç§¿Ë	91,041
202201	84192000	Ò½ÓÃ»òÊµÑéÊÒÓÃÏû¶¾Æ÷¾ß	217	°£Èû¶í±ÈÑÇ	10	Ò»°ãÃ³Ò×	5	Ì¨	280	Ç§¿Ë	72,992
202201	84192000	Ò½ÓÃ»òÊµÑéÊÒÓÃÏû¶¾Æ÷¾ß	220	¼ÓÄÉ	10	Ò»°ãÃ³Ò×	139	Ì¨	4927	Ç§¿Ë	382,825
202201	84192000	Ò½ÓÃ»òÊµÑéÊÒÓÃÏû¶¾Æ÷¾ß	221	¼¸ÄÚÑÇ	10	Ò»°ãÃ³Ò×	1	Ì¨	238	Ç§¿Ë	1,434
202201	84192000	Ò½ÓÃ»òÊµÑéÊÒÓÃÏû¶¾Æ÷¾ß	223	¿ÆÌØµÏÍß	10	Ò»°ãÃ³Ò×	110	Ì¨	2016	Ç§¿Ë	122,153
202201	84192000	Ò½ÓÃ»òÊµÑéÊÒÓÃÏû¶¾Æ÷¾ß	224	¿ÏÄáÑÇ	10	Ò»°ãÃ³Ò×	160	Ì¨	16478	Ç§¿Ë	626,331
202201	84192000	Ò½ÓÃ»òÊµÑéÊÒÓÃÏû¶¾Æ÷¾ß	225	Àû±ÈÀïÑÇ	10	Ò»°ãÃ³Ò×	1	Ì¨	30	Ç§¿Ë	287
202201	84192000	Ò½ÓÃ»òÊµÑéÊÒÓÃÏû¶¾Æ÷¾ß	226	Àû±ÈÑÇ	10	Ò»°ãÃ³Ò×	99	Ì¨	5763	Ç§¿Ë	657,723
202201	84192000	Ò½ÓÃ»òÊµÑéÊÒÓÃÏû¶¾Æ÷¾ß	229	ÂíÀï	10	Ò»°ãÃ³Ò×	34	Ì¨	1406	Ç§¿Ë	132,679
202201	84192000	Ò½ÓÃ»òÊµÑéÊÒÓÃÏû¶¾Æ÷¾ß	230	Ã«ÀïËþÄáÑÇ	10	Ò»°ãÃ³Ò×	58	Ì¨	6385	Ç§¿Ë	695,906
202201	84192000	Ò½ÓÃ»òÊµÑéÊÒÓÃÏû¶¾Æ÷¾ß	231	Ã«ÀïÇóË¹	10	Ò»°ãÃ³Ò×	2	Ì¨	1347	Ç§¿Ë	123,137
202201	84192000	Ò½ÓÃ»òÊµÑéÊÒÓÃÏû¶¾Æ÷¾ß	232	Ä¦Âå¸ç	10	Ò»°ãÃ³Ò×	41	Ì¨	3039	Ç§¿Ë	320,874
202201	84192000	Ò½ÓÃ»òÊµÑéÊÒÓÃÏû¶¾Æ÷¾ß	233	ÄªÉ£±È¿Ë	10	Ò»°ãÃ³Ò×	16	Ì¨	776	Ç§¿Ë	55,276
202201	84192000	Ò½ÓÃ»òÊµÑéÊÒÓÃÏû¶¾Æ÷¾ß	234	ÄÉÃ×±ÈÑÇ	10	Ò»°ãÃ³Ò×	1	Ì¨	310	Ç§¿Ë	20,356
202201	84192000	Ò½ÓÃ»òÊµÑéÊÒÓÃÏû¶¾Æ÷¾ß	236	ÄáÈÕÀûÑÇ	10	Ò»°ãÃ³Ò×	59	Ì¨	15566	Ç§¿Ë	661,268
202201	84192000	Ò½ÓÃ»òÊµÑéÊÒÓÃÏû¶¾Æ÷¾ß	238	Â¬Íú´ï	10	Ò»°ãÃ³Ò×	6	Ì¨	860	Ç§¿Ë	96,209
202201	84192000	Ò½ÓÃ»òÊµÑéÊÒÓÃÏû¶¾Æ÷¾ß	240	ÈûÄÚ¼Ó¶û	10	Ò»°ãÃ³Ò×	10	Ì¨	180	Ç§¿Ë	1,911
202201	84192000	Ò½ÓÃ»òÊµÑéÊÒÓÃÏû¶¾Æ÷¾ß	243	Ë÷ÂíÀï	10	Ò»°ãÃ³Ò×	1	Ì¨	50	Ç§¿Ë	8,258
202201	84192000	Ò½ÓÃ»òÊµÑéÊÒÓÃÏû¶¾Æ÷¾ß	244	ÄÏ·Ç	10	Ò»°ãÃ³Ò×	17	Ì¨	7381	Ç§¿Ë	471,924
202201	84192000	Ò½ÓÃ»òÊµÑéÊÒÓÃÏû¶¾Æ÷¾ß	246	ËÕµ¤	10	Ò»°ãÃ³Ò×	1	Ì¨	110	Ç§¿Ë	12,374
202201	84192000	Ò½ÓÃ»òÊµÑéÊÒÓÃÏû¶¾Æ÷¾ß	247	Ì¹É£ÄáÑÇ	10	Ò»°ãÃ³Ò×	5	Ì¨	580	Ç§¿Ë	57,185
202201	84192000	Ò½ÓÃ»òÊµÑéÊÒÓÃÏû¶¾Æ÷¾ß	249	Í»ÄáË¹	10	Ò»°ãÃ³Ò×	31	Ì¨	4012	Ç§¿Ë	560,125
202201	84192000	Ò½ÓÃ»òÊµÑéÊÒÓÃÏû¶¾Æ÷¾ß	250	ÎÚ¸É´ï	10	Ò»°ãÃ³Ò×	3	Ì¨	567	Ç§¿Ë	63,906
202201	84192000	Ò½ÓÃ»òÊµÑéÊÒÓÃÏû¶¾Æ÷¾ß	251	²¼»ùÄÉ·¨Ë÷	10	Ò»°ãÃ³Ò×	10	Ì¨	983	Ç§¿Ë	76,268
202201	84192000	Ò½ÓÃ»òÊµÑéÊÒÓÃÏû¶¾Æ÷¾ß	252	¸Õ¹û(½ð)	10	Ò»°ãÃ³Ò×	7	Ì¨	205	Ç§¿Ë	9,263
202201	84192000	Ò½ÓÃ»òÊµÑéÊÒÓÃÏû¶¾Æ÷¾ß	253	ÔÞ±ÈÑÇ	10	Ò»°ãÃ³Ò×	15	Ì¨	452	Ç§¿Ë	86,248
202201	84192000	Ò½ÓÃ»òÊµÑéÊÒÓÃÏû¶¾Æ÷¾ß	254	½ò°Í²¼Î¤	10	Ò»°ãÃ³Ò×	2	Ì¨	120	Ç§¿Ë	13,895
202201	84192000	Ò½ÓÃ»òÊµÑéÊÒÓÃÏû¶¾Æ÷¾ß	258	¶òÁ¢ÌØÀïÑÇ	10	Ò»°ãÃ³Ò×	14	Ì¨	1460	Ç§¿Ë	99,721
202201	84192000	Ò½ÓÃ»òÊµÑéÊÒÓÃÏû¶¾Æ÷¾ß	260	ÄÏËÕµ¤¹²ºÍ¹ú	10	Ò»°ãÃ³Ò×	2	Ì¨	145	Ç§¿Ë	12,735
202201	84192000	Ò½ÓÃ»òÊµÑéÊÒÓÃÏû¶¾Æ÷¾ß	301	±ÈÀûÊ±	10	Ò»°ãÃ³Ò×	18	Ì¨	850	Ç§¿Ë	89,262
202201	84192000	Ò½ÓÃ»òÊµÑéÊÒÓÃÏû¶¾Æ÷¾ß	303	Ó¢¹ú	10	Ò»°ãÃ³Ò×	507	Ì¨	2227	Ç§¿Ë	676,057
202201	84192000	Ò½ÓÃ»òÊµÑéÊÒÓÃÏû¶¾Æ÷¾ß	304	µÂ¹ú	10	Ò»°ãÃ³Ò×	429	Ì¨	3118	Ç§¿Ë	520,034
202201	84192000	Ò½ÓÃ»òÊµÑéÊÒÓÃÏû¶¾Æ÷¾ß	305	·¨¹ú	10	Ò»°ãÃ³Ò×	17392	Ì¨	10123	Ç§¿Ë	5,181,815
202201	84192000	Ò½ÓÃ»òÊµÑéÊÒÓÃÏû¶¾Æ÷¾ß	307	Òâ´óÀû	10	Ò»°ãÃ³Ò×	170	Ì¨	7927	Ç§¿Ë	1,047,747
202201	84192000	Ò½ÓÃ»òÊµÑéÊÒÓÃÏû¶¾Æ÷¾ß	309	ºÉÀ¼	10	Ò»°ãÃ³Ò×	162	Ì¨	1388	Ç§¿Ë	671,068
202201	84192000	Ò½ÓÃ»òÊµÑéÊÒÓÃÏû¶¾Æ÷¾ß	310	Ï£À°	10	Ò»°ãÃ³Ò×	26	Ì¨	1183	Ç§¿Ë	156,707
202201	84192000	Ò½ÓÃ»òÊµÑéÊÒÓÃÏû¶¾Æ÷¾ß	311	ÆÏÌÑÑÀ	10	Ò»°ãÃ³Ò×	84	Ì¨	4426	Ç§¿Ë	499,462
202201	84192000	Ò½ÓÃ»òÊµÑéÊÒÓÃÏû¶¾Æ÷¾ß	312	Î÷°àÑÀ	10	Ò»°ãÃ³Ò×	145	Ì¨	6414	Ç§¿Ë	796,279
202201	84192000	Ò½ÓÃ»òÊµÑéÊÒÓÃÏû¶¾Æ÷¾ß	313	°¢¶û°ÍÄáÑÇ	10	Ò»°ãÃ³Ò×	4	Ì¨	198	Ç§¿Ë	23,607
202201	84192000	Ò½ÓÃ»òÊµÑéÊÒÓÃÏû¶¾Æ÷¾ß	315	°ÂµØÀû	10	Ò»°ãÃ³Ò×	15	Ì¨	1015	Ç§¿Ë	126,124
202201	84192000	Ò½ÓÃ»òÊµÑéÊÒÓÃÏû¶¾Æ÷¾ß	316	±£¼ÓÀûÑÇ	10	Ò»°ãÃ³Ò×	13	Ì¨	868	Ç§¿Ë	83,065
202201	84192000	Ò½ÓÃ»òÊµÑéÊÒÓÃÏû¶¾Æ÷¾ß	318	·ÒÀ¼	10	Ò»°ãÃ³Ò×	1	Ì¨	53	Ç§¿Ë	7,919
202201	84192000	Ò½ÓÃ»òÊµÑéÊÒÓÃÏû¶¾Æ÷¾ß	321	ÐÙÑÀÀû	10	Ò»°ãÃ³Ò×	157	Ì¨	337	Ç§¿Ë	23,488
202201	84192000	Ò½ÓÃ»òÊµÑéÊÒÓÃÏû¶¾Æ÷¾ß	322	±ùµº	10	Ò»°ãÃ³Ò×	2	Ì¨	140	Ç§¿Ë	20,433
202201	84192000	Ò½ÓÃ»òÊµÑéÊÒÓÃÏû¶¾Æ÷¾ß	324	Âí¶úËû	10	Ò»°ãÃ³Ò×	3	Ì¨	298	Ç§¿Ë	25,590
202201	84192000	Ò½ÓÃ»òÊµÑéÊÒÓÃÏû¶¾Æ÷¾ß	326	Å²Íþ	10	Ò»°ãÃ³Ò×	2	Ì¨	380	Ç§¿Ë	32,049
202201	84192000	Ò½ÓÃ»òÊµÑéÊÒÓÃÏû¶¾Æ÷¾ß	327	²¨À¼	10	Ò»°ãÃ³Ò×	595	Ì¨	17561	Ç§¿Ë	2,155,399
202201	84192000	Ò½ÓÃ»òÊµÑéÊÒÓÃÏû¶¾Æ÷¾ß	328	ÂÞÂíÄáÑÇ	10	Ò»°ãÃ³Ò×	286	Ì¨	13736	Ç§¿Ë	1,787,098
202201	84192000	Ò½ÓÃ»òÊµÑéÊÒÓÃÏû¶¾Æ÷¾ß	331	ÈðÊ¿	10	Ò»°ãÃ³Ò×	6	Ì¨	515	Ç§¿Ë	67,922
202201	84192000	Ò½ÓÃ»òÊµÑéÊÒÓÃÏû¶¾Æ÷¾ß	334	°®É³ÄáÑÇ	10	Ò»°ãÃ³Ò×	3	Ì¨	300	Ç§¿Ë	27,078
202201	84192000	Ò½ÓÃ»òÊµÑéÊÒÓÃÏû¶¾Æ÷¾ß	335	À­ÍÑÎ¬ÑÇ	10	Ò»°ãÃ³Ò×	1	Ì¨	53	Ç§¿Ë	6,722
202201	84192000	Ò½ÓÃ»òÊµÑéÊÒÓÃÏû¶¾Æ÷¾ß	336	Á¢ÌÕÍð	10	Ò»°ãÃ³Ò×	1	Ì¨	40	Ç§¿Ë	5,343
202201	84192000	Ò½ÓÃ»òÊµÑéÊÒÓÃÏû¶¾Æ÷¾ß	337	¸ñÂ³¼ªÑÇ	10	Ò»°ãÃ³Ò×	6	Ì¨	492	Ç§¿Ë	49,639
202201	84192000	Ò½ÓÃ»òÊµÑéÊÒÓÃÏû¶¾Æ÷¾ß	338	ÑÇÃÀÄáÑÇ	10	Ò»°ãÃ³Ò×	33	Ì¨	1571	Ç§¿Ë	180,960
202201	84192000	Ò½ÓÃ»òÊµÑéÊÒÓÃÏû¶¾Æ÷¾ß	339	°¢Èû°Ý½®	10	Ò»°ãÃ³Ò×	92	Ì¨	4058	Ç§¿Ë	449,217
202201	84192000	Ò½ÓÃ»òÊµÑéÊÒÓÃÏû¶¾Æ÷¾ß	340	°×¶íÂÞË¹	10	Ò»°ãÃ³Ò×	1	Ì¨	155	Ç§¿Ë	19,180
202201	84192000	Ò½ÓÃ»òÊµÑéÊÒÓÃÏû¶¾Æ÷¾ß	343	Ä¦¶û¶àÍß	10	Ò»°ãÃ³Ò×	20	Ì¨	1010	Ç§¿Ë	125,312
202201	84192000	Ò½ÓÃ»òÊµÑéÊÒÓÃÏû¶¾Æ÷¾ß	344	¶íÂÞË¹Áª°î	10	Ò»°ãÃ³Ò×	5106	Ì¨	110633	Ç§¿Ë	10,408,083
202201	84192000	Ò½ÓÃ»òÊµÑéÊÒÓÃÏû¶¾Æ÷¾ß	347	ÎÚ¿ËÀ¼	10	Ò»°ãÃ³Ò×	12	Ì¨	596	Ç§¿Ë	77,345
202201	84192000	Ò½ÓÃ»òÊµÑéÊÒÓÃÏû¶¾Æ÷¾ß	352	½Ý¿Ë	10	Ò»°ãÃ³Ò×	1	Ì¨	7	Ç§¿Ë	10,513
202201	84192000	Ò½ÓÃ»òÊµÑéÊÒÓÃÏû¶¾Æ÷¾ß	353	Ë¹Âå·¥¿Ë	10	Ò»°ãÃ³Ò×	2	Ì¨	94	Ç§¿Ë	12,997
202201	84192000	Ò½ÓÃ»òÊµÑéÊÒÓÃÏû¶¾Æ÷¾ß	358	Èû¶ûÎ¬ÑÇ	10	Ò»°ãÃ³Ò×	11	Ì¨	1135	Ç§¿Ë	185,633
202201	84192000	Ò½ÓÃ»òÊµÑéÊÒÓÃÏû¶¾Æ÷¾ß	402	°¢¸ùÍ¢	10	Ò»°ãÃ³Ò×	70	Ì¨	15699	Ç§¿Ë	546,533
202201	84192000	Ò½ÓÃ»òÊµÑéÊÒÓÃÏû¶¾Æ÷¾ß	405	°Í°Í¶àË¹	10	Ò»°ãÃ³Ò×	1	Ì¨	38	Ç§¿Ë	6,881
202201	84192000	Ò½ÓÃ»òÊµÑéÊÒÓÃÏû¶¾Æ÷¾ß	408	¶àÃñ×å²£ÀûÎ¬ÑÇ¹ú	10	Ò»°ãÃ³Ò×	38	Ì¨	1526	Ç§¿Ë	183,399
202201	84192000	Ò½ÓÃ»òÊµÑéÊÒÓÃÏû¶¾Æ÷¾ß	410	°ÍÎ÷	10	Ò»°ãÃ³Ò×	3	Ì¨	1700	Ç§¿Ë	249,568
202201	84192000	Ò½ÓÃ»òÊµÑéÊÒÓÃÏû¶¾Æ÷¾ß	412	ÖÇÀû	10	Ò»°ãÃ³Ò×	610	Ì¨	30172	Ç§¿Ë	2,944,417
202201	84192000	Ò½ÓÃ»òÊµÑéÊÒÓÃÏû¶¾Æ÷¾ß	413	¸çÂ×±ÈÑÇ	10	Ò»°ãÃ³Ò×	3	Ì¨	2565	Ç§¿Ë	314,056
202201	84192000	Ò½ÓÃ»òÊµÑéÊÒÓÃÏû¶¾Æ÷¾ß	414	¶àÃ×Äá¿Ë	10	Ò»°ãÃ³Ò×	1	Ì¨	28	Ç§¿Ë	3,379
202201	84192000	Ò½ÓÃ»òÊµÑéÊÒÓÃÏû¶¾Æ÷¾ß	415	¸çË¹´ïÀè¼Ó	10	Ò»°ãÃ³Ò×	3	Ì¨	95	Ç§¿Ë	10,417
202201	84192000	Ò½ÓÃ»òÊµÑéÊÒÓÃÏû¶¾Æ÷¾ß	418	¶àÃ×Äá¼Ó¹²ºÍ¹ú	10	Ò»°ãÃ³Ò×	7	Ì¨	162	Ç§¿Ë	7,762
202201	84192000	Ò½ÓÃ»òÊµÑéÊÒÓÃÏû¶¾Æ÷¾ß	419	¶ò¹Ï¶à¶û	10	Ò»°ãÃ³Ò×	202	Ì¨	8807	Ç§¿Ë	796,975
202201	84192000	Ò½ÓÃ»òÊµÑéÊÒÓÃÏû¶¾Æ÷¾ß	423	Î£µØÂíÀ­	10	Ò»°ãÃ³Ò×	81	Ì¨	4190	Ç§¿Ë	298,646
202201	84192000	Ò½ÓÃ»òÊµÑéÊÒÓÃÏû¶¾Æ÷¾ß	424	¹çÑÇÄÇ	10	Ò»°ãÃ³Ò×	5	Ì¨	316	Ç§¿Ë	28,034
202201	84192000	Ò½ÓÃ»òÊµÑéÊÒÓÃÏû¶¾Æ÷¾ß	426	ºé¶¼À­Ë¹	10	Ò»°ãÃ³Ò×	3	Ì¨	440	Ç§¿Ë	31,380
202201	84192000	Ò½ÓÃ»òÊµÑéÊÒÓÃÏû¶¾Æ÷¾ß	429	Ä«Î÷¸ç	10	Ò»°ãÃ³Ò×	850	Ì¨	37566	Ç§¿Ë	1,365,956
202201	84192000	Ò½ÓÃ»òÊµÑéÊÒÓÃÏû¶¾Æ÷¾ß	431	Äá¼ÓÀ­¹Ï	10	Ò»°ãÃ³Ò×	1	Ì¨	135	Ç§¿Ë	22,954
202201	84192000	Ò½ÓÃ»òÊµÑéÊÒÓÃÏû¶¾Æ÷¾ß	432	°ÍÄÃÂí	10	Ò»°ãÃ³Ò×	1	Ì¨	35	Ç§¿Ë	3,206
202201	84192000	Ò½ÓÃ»òÊµÑéÊÒÓÃÏû¶¾Æ÷¾ß	433	°ÍÀ­¹ç	10	Ò»°ãÃ³Ò×	5	Ì¨	751	Ç§¿Ë	257,955
202201	84192000	Ò½ÓÃ»òÊµÑéÊÒÓÃÏû¶¾Æ÷¾ß	434	ÃØÂ³	10	Ò»°ãÃ³Ò×	55	Ì¨	2474	Ç§¿Ë	277,523
202201	84192000	Ò½ÓÃ»òÊµÑéÊÒÓÃÏû¶¾Æ÷¾ß	440	Èø¶ûÍß¶à	10	Ò»°ãÃ³Ò×	17	Ì¨	1314	Ç§¿Ë	219,427
202201	84192000	Ò½ÓÃ»òÊµÑéÊÒÓÃÏû¶¾Æ÷¾ß	440	Èø¶ûÍß¶à	11	¹ú¼Ò¼ä¡¢¹ú¼Ê×éÖ¯ÎÞ³¥Ô®ÖúºÍÔùËÍµÄÎï×Ê	1	Ì¨	200	Ç§¿Ë	1,193
202201	84192000	Ò½ÓÃ»òÊµÑéÊÒÓÃÏû¶¾Æ÷¾ß	442	ÌØÁ¢Äá´ïºÍ¶à°Í¸ç	10	Ò»°ãÃ³Ò×	2	Ì¨	418	Ç§¿Ë	47,549
202201	84192000	Ò½ÓÃ»òÊµÑéÊÒÓÃÏû¶¾Æ÷¾ß	444	ÎÚÀ­¹ç	10	Ò»°ãÃ³Ò×	1	Ì¨	65	Ç§¿Ë	5,582
202201	84192000	Ò½ÓÃ»òÊµÑéÊÒÓÃÏû¶¾Æ÷¾ß	501	¼ÓÄÃ´ó	10	Ò»°ãÃ³Ò×	484	Ì¨	2877	Ç§¿Ë	1,306,781
202201	84192000	Ò½ÓÃ»òÊµÑéÊÒÓÃÏû¶¾Æ÷¾ß	502	ÃÀ¹ú	10	Ò»°ãÃ³Ò×	67988	Ì¨	30899	Ç§¿Ë	9,072,226
202201	84192000	Ò½ÓÃ»òÊµÑéÊÒÓÃÏû¶¾Æ÷¾ß	601	°Ä´óÀûÑÇ	10	Ò»°ãÃ³Ò×	125	Ì¨	1366	Ç§¿Ë	88,754
202201	84192000	Ò½ÓÃ»òÊµÑéÊÒÓÃÏû¶¾Æ÷¾ß	603	ì³¼Ã	10	Ò»°ãÃ³Ò×	1	Ì¨	90	Ç§¿Ë	6,053
202201	84192000	Ò½ÓÃ»òÊµÑéÊÒÓÃÏû¶¾Æ÷¾ß	611	°Í²¼ÑÇÐÂ¼¸ÄÚÑÇ	10	Ò»°ãÃ³Ò×	1	Ì¨	17	Ç§¿Ë	1,050
202202	38089400	Ïû¶¾¼Á	103	ÃÏ¼ÓÀ­¹ú	10	Ò»°ãÃ³Ò×	4155	Ç§¿Ë	0	?	133,954
202202	38089400	Ïû¶¾¼Á	105	ÎÄÀ³	10	Ò»°ãÃ³Ò×	1841	Ç§¿Ë	0	?	33,430
202202	38089400	Ïû¶¾¼Á	107	¼íÆÒÕ¯	10	Ò»°ãÃ³Ò×	6023	Ç§¿Ë	0	?	359,835
202202	38089400	Ïû¶¾¼Á	110	ÖÐ¹úÏã¸Û	10	Ò»°ãÃ³Ò×	967635	Ç§¿Ë	0	?	12,747,587
202202	38089400	Ïû¶¾¼Á	110	ÖÐ¹úÏã¸Û	12	ÆäËû¾èÔùÎï×Ê	14632	Ç§¿Ë	0	?	1,630,976
202202	38089400	Ïû¶¾¼Á	111	Ó¡¶È	10	Ò»°ãÃ³Ò×	152538	Ç§¿Ë	0	?	8,374,001
202202	38089400	Ïû¶¾¼Á	112	Ó¡¶ÈÄáÎ÷ÑÇ	10	Ò»°ãÃ³Ò×	161921	Ç§¿Ë	0	?	1,712,081
202202	38089400	Ïû¶¾¼Á	114	ÒÁÀ­¿Ë	10	Ò»°ãÃ³Ò×	20248	Ç§¿Ë	0	?	230,872
202202	38089400	Ïû¶¾¼Á	115	ÒÔÉ«ÁÐ	10	Ò»°ãÃ³Ò×	34000	Ç§¿Ë	0	?	158,352
202202	38089400	Ïû¶¾¼Á	116	ÈÕ±¾	10	Ò»°ãÃ³Ò×	1090340	Ç§¿Ë	0	?	15,983,359
202202	38089400	Ïû¶¾¼Á	117	Ô¼µ©	10	Ò»°ãÃ³Ò×	16000	Ç§¿Ë	0	?	209,245
202202	38089400	Ïû¶¾¼Á	118	¿ÆÍþÌØ	10	Ò»°ãÃ³Ò×	1000	Ç§¿Ë	0	?	25,439
202202	38089400	Ïû¶¾¼Á	121	ÖÐ¹ú°ÄÃÅ	10	Ò»°ãÃ³Ò×	10683	Ç§¿Ë	0	?	103,093
202202	38089400	Ïû¶¾¼Á	122	ÂíÀ´Î÷ÑÇ	10	Ò»°ãÃ³Ò×	103139	Ç§¿Ë	0	?	823,251
202202	38089400	Ïû¶¾¼Á	124	ÃÉ¹Å	10	Ò»°ãÃ³Ò×	293	Ç§¿Ë	0	?	19,683
202202	38089400	Ïû¶¾¼Á	125	Äá²´¶ûÁª°îÃñÖ÷¹²ºÍ¹ú	11	¹ú¼Ò¼ä¡¢¹ú¼Ê×éÖ¯ÎÞ³¥Ô®ÖúºÍÔùËÍµÄÎï×Ê	1100	Ç§¿Ë	0	?	33,000
202202	38089400	Ïû¶¾¼Á	127	°Í»ùË¹Ì¹	10	Ò»°ãÃ³Ò×	25356	Ç§¿Ë	0	?	825,311
202202	38089400	Ïû¶¾¼Á	129	·ÆÂÉ±ö	10	Ò»°ãÃ³Ò×	79949	Ç§¿Ë	0	?	1,078,899
202202	38089400	Ïû¶¾¼Á	131	É³ÌØ°¢À­²®	10	Ò»°ãÃ³Ò×	44507	Ç§¿Ë	0	?	711,690
202202	38089400	Ïû¶¾¼Á	132	ÐÂ¼ÓÆÂ	10	Ò»°ãÃ³Ò×	195206	Ç§¿Ë	0	?	2,590,532
202202	38089400	Ïû¶¾¼Á	133	º«¹ú	10	Ò»°ãÃ³Ò×	53839	Ç§¿Ë	0	?	817,743
202202	38089400	Ïû¶¾¼Á	134	Ë¹ÀïÀ¼¿¨	10	Ò»°ãÃ³Ò×	400	Ç§¿Ë	0	?	26,130
202202	38089400	Ïû¶¾¼Á	136	Ì©¹ú	10	Ò»°ãÃ³Ò×	41570	Ç§¿Ë	0	?	660,530
202202	38089400	Ïû¶¾¼Á	138	°¢ÁªÇõ	10	Ò»°ãÃ³Ò×	85451	Ç§¿Ë	0	?	1,165,656
202202	38089400	Ïû¶¾¼Á	141	Ô½ÄÏ	10	Ò»°ãÃ³Ò×	149731	Ç§¿Ë	0	?	1,366,395
202202	38089400	Ïû¶¾¼Á	143	ÖÐ¹úÌ¨Íå	10	Ò»°ãÃ³Ò×	227908	Ç§¿Ë	0	?	2,629,669
202202	38089400	Ïû¶¾¼Á	145	¹þÈø¿ËË¹Ì¹	10	Ò»°ãÃ³Ò×	0	Ç§¿Ë	0	?	31
202202	38089400	Ïû¶¾¼Á	212	¿ÆÄ¦ÂÞ	11	¹ú¼Ò¼ä¡¢¹ú¼Ê×éÖ¯ÎÞ³¥Ô®ÖúºÍÔùËÍµÄÎï×Ê	126	Ç§¿Ë	0	?	5,250
202202	38089400	Ïû¶¾¼Á	215	°£¼°	10	Ò»°ãÃ³Ò×	21000	Ç§¿Ë	0	?	367,151
202202	38089400	Ïû¶¾¼Á	221	¼¸ÄÚÑÇ	10	Ò»°ãÃ³Ò×	4405	Ç§¿Ë	0	?	14,802
202202	38089400	Ïû¶¾¼Á	226	Àû±ÈÑÇ	10	Ò»°ãÃ³Ò×	2195	Ç§¿Ë	0	?	59,208
202202	38089400	Ïû¶¾¼Á	243	Ë÷ÂíÀï	10	Ò»°ãÃ³Ò×	88	Ç§¿Ë	0	?	2,747
202202	38089400	Ïû¶¾¼Á	244	ÄÏ·Ç	10	Ò»°ãÃ³Ò×	75788	Ç§¿Ë	0	?	1,019,876
202202	38089400	Ïû¶¾¼Á	253	ÔÞ±ÈÑÇ	10	Ò»°ãÃ³Ò×	100	Ç§¿Ë	0	?	2,002
202202	38089400	Ïû¶¾¼Á	254	½ò°Í²¼Î¤	10	Ò»°ãÃ³Ò×	70	Ç§¿Ë	0	?	1,115
202202	38089400	Ïû¶¾¼Á	301	±ÈÀûÊ±	10	Ò»°ãÃ³Ò×	144723	Ç§¿Ë	0	?	5,356,991
202202	38089400	Ïû¶¾¼Á	302	µ¤Âó	10	Ò»°ãÃ³Ò×	2214	Ç§¿Ë	0	?	40,909
202202	38089400	Ïû¶¾¼Á	303	Ó¢¹ú	10	Ò»°ãÃ³Ò×	1782365	Ç§¿Ë	0	?	15,262,689
202202	38089400	Ïû¶¾¼Á	304	µÂ¹ú	10	Ò»°ãÃ³Ò×	143575	Ç§¿Ë	0	?	2,758,681
202202	38089400	Ïû¶¾¼Á	305	·¨¹ú	10	Ò»°ãÃ³Ò×	52920	Ç§¿Ë	0	?	2,409,765
202202	38089400	Ïû¶¾¼Á	309	ºÉÀ¼	10	Ò»°ãÃ³Ò×	590108	Ç§¿Ë	0	?	9,967,141
202202	38089400	Ïû¶¾¼Á	310	Ï£À°	10	Ò»°ãÃ³Ò×	5925	Ç§¿Ë	0	?	335,476
202202	38089400	Ïû¶¾¼Á	312	Î÷°àÑÀ	10	Ò»°ãÃ³Ò×	84500	Ç§¿Ë	0	?	1,976,409
202202	38089400	Ïû¶¾¼Á	315	°ÂµØÀû	10	Ò»°ãÃ³Ò×	340	Ç§¿Ë	0	?	11,134
202202	38089400	Ïû¶¾¼Á	321	ÐÙÑÀÀû	10	Ò»°ãÃ³Ò×	3925	Ç§¿Ë	0	?	77,046
202202	38089400	Ïû¶¾¼Á	326	Å²Íþ	10	Ò»°ãÃ³Ò×	9265	Ç§¿Ë	0	?	320,379
202202	38089400	Ïû¶¾¼Á	327	²¨À¼	10	Ò»°ãÃ³Ò×	450	Ç§¿Ë	0	?	12,648
202202	38089400	Ïû¶¾¼Á	330	Èðµä	10	Ò»°ãÃ³Ò×	3085	Ç§¿Ë	0	?	38,577
202202	38089400	Ïû¶¾¼Á	331	ÈðÊ¿	10	Ò»°ãÃ³Ò×	757	Ç§¿Ë	0	?	67,569
202202	38089400	Ïû¶¾¼Á	337	¸ñÂ³¼ªÑÇ	10	Ò»°ãÃ³Ò×	90	Ç§¿Ë	0	?	2,204
202202	38089400	Ïû¶¾¼Á	344	¶íÂÞË¹Áª°î	10	Ò»°ãÃ³Ò×	12601	Ç§¿Ë	0	?	286,863
202202	38089400	Ïû¶¾¼Á	344	¶íÂÞË¹Áª°î	12	ÆäËû¾èÔùÎï×Ê	5250	Ç§¿Ë	0	?	295,000
202202	38089400	Ïû¶¾¼Á	347	ÎÚ¿ËÀ¼	10	Ò»°ãÃ³Ò×	7835	Ç§¿Ë	0	?	118,540
202202	38089400	Ïû¶¾¼Á	410	°ÍÎ÷	10	Ò»°ãÃ³Ò×	32500	Ç§¿Ë	0	?	525,369
202202	38089400	Ïû¶¾¼Á	412	ÖÇÀû	10	Ò»°ãÃ³Ò×	115392	Ç§¿Ë	0	?	1,743,453
202202	38089400	Ïû¶¾¼Á	413	¸çÂ×±ÈÑÇ	10	Ò»°ãÃ³Ò×	66800	Ç§¿Ë	0	?	590,871
202202	38089400	Ïû¶¾¼Á	419	¶ò¹Ï¶à¶û	10	Ò»°ãÃ³Ò×	114850	Ç§¿Ë	0	?	598,269
202202	38089400	Ïû¶¾¼Á	429	Ä«Î÷¸ç	10	Ò»°ãÃ³Ò×	101089	Ç§¿Ë	0	?	1,350,661
202202	38089400	Ïû¶¾¼Á	433	°ÍÀ­¹ç	10	Ò»°ãÃ³Ò×	6960	Ç§¿Ë	0	?	60,888
202202	38089400	Ïû¶¾¼Á	434	ÃØÂ³	10	Ò»°ãÃ³Ò×	77112	Ç§¿Ë	0	?	654,614
202202	38089400	Ïû¶¾¼Á	440	Èø¶ûÍß¶à	10	Ò»°ãÃ³Ò×	2802	Ç§¿Ë	0	?	211,400
202202	38089400	Ïû¶¾¼Á	442	ÌØÁ¢Äá´ïºÍ¶à°Í¸ç	10	Ò»°ãÃ³Ò×	2594	Ç§¿Ë	0	?	23,427
202202	38089400	Ïû¶¾¼Á	444	ÎÚÀ­¹ç	10	Ò»°ãÃ³Ò×	7500	Ç§¿Ë	0	?	157,469
202202	38089400	Ïû¶¾¼Á	501	¼ÓÄÃ´ó	10	Ò»°ãÃ³Ò×	115002	Ç§¿Ë	0	?	3,760,130
202202	38089400	Ïû¶¾¼Á	502	ÃÀ¹ú	10	Ò»°ãÃ³Ò×	3689615	Ç§¿Ë	0	?	49,737,275
202202	38089400	Ïû¶¾¼Á	601	°Ä´óÀûÑÇ	10	Ò»°ãÃ³Ò×	1303190	Ç§¿Ë	0	?	13,778,961
202202	38089400	Ïû¶¾¼Á	609	ÐÂÎ÷À¼	10	Ò»°ãÃ³Ò×	39840	Ç§¿Ë	0	?	319,982
202202	38089400	Ïû¶¾¼Á	617	ÈøÄ¦ÑÇ	11	¹ú¼Ò¼ä¡¢¹ú¼Ê×éÖ¯ÎÞ³¥Ô®ÖúºÍÔùËÍµÄÎï×Ê	5000	Ç§¿Ë	0	?	106,250
202202	84192000	Ò½ÓÃ»òÊµÑéÊÒÓÃÏû¶¾Æ÷¾ß	103	ÃÏ¼ÓÀ­¹ú	10	Ò»°ãÃ³Ò×	24	Ì¨	2199	Ç§¿Ë	270,842
202202	84192000	Ò½ÓÃ»òÊµÑéÊÒÓÃÏû¶¾Æ÷¾ß	106	Ãåµé	10	Ò»°ãÃ³Ò×	44	Ì¨	806	Ç§¿Ë	37,299
202202	84192000	Ò½ÓÃ»òÊµÑéÊÒÓÃÏû¶¾Æ÷¾ß	107	¼íÆÒÕ¯	10	Ò»°ãÃ³Ò×	20	Ì¨	1123	Ç§¿Ë	85,946
202202	84192000	Ò½ÓÃ»òÊµÑéÊÒÓÃÏû¶¾Æ÷¾ß	108	ÈûÆÖÂ·Ë¹	10	Ò»°ãÃ³Ò×	1	Ì¨	300	Ç§¿Ë	93,194
202202	84192000	Ò½ÓÃ»òÊµÑéÊÒÓÃÏû¶¾Æ÷¾ß	110	ÖÐ¹úÏã¸Û	10	Ò»°ãÃ³Ò×	62	Ì¨	3002	Ç§¿Ë	1,682,461
202202	84192000	Ò½ÓÃ»òÊµÑéÊÒÓÃÏû¶¾Æ÷¾ß	111	Ó¡¶È	10	Ò»°ãÃ³Ò×	165	Ì¨	3556	Ç§¿Ë	520,971
202202	84192000	Ò½ÓÃ»òÊµÑéÊÒÓÃÏû¶¾Æ÷¾ß	112	Ó¡¶ÈÄáÎ÷ÑÇ	10	Ò»°ãÃ³Ò×	82	Ì¨	24450	Ç§¿Ë	2,227,306
202202	84192000	Ò½ÓÃ»òÊµÑéÊÒÓÃÏû¶¾Æ÷¾ß	114	ÒÁÀ­¿Ë	10	Ò»°ãÃ³Ò×	13	Ì¨	676	Ç§¿Ë	45,046
202202	84192000	Ò½ÓÃ»òÊµÑéÊÒÓÃÏû¶¾Æ÷¾ß	115	ÒÔÉ«ÁÐ	10	Ò»°ãÃ³Ò×	21	Ì¨	1761	Ç§¿Ë	329,362
202202	84192000	Ò½ÓÃ»òÊµÑéÊÒÓÃÏû¶¾Æ÷¾ß	116	ÈÕ±¾	10	Ò»°ãÃ³Ò×	3	Ì¨	74	Ç§¿Ë	26,108
202202	84192000	Ò½ÓÃ»òÊµÑéÊÒÓÃÏû¶¾Æ÷¾ß	117	Ô¼µ©	10	Ò»°ãÃ³Ò×	6	Ì¨	285	Ç§¿Ë	34,422
202202	84192000	Ò½ÓÃ»òÊµÑéÊÒÓÃÏû¶¾Æ÷¾ß	118	¿ÆÍþÌØ	10	Ò»°ãÃ³Ò×	2	Ì¨	80	Ç§¿Ë	9,544
202202	84192000	Ò½ÓÃ»òÊµÑéÊÒÓÃÏû¶¾Æ÷¾ß	119	ÀÏÎÎ	10	Ò»°ãÃ³Ò×	1	Ì¨	335	Ç§¿Ë	22,873
202202	84192000	Ò½ÓÃ»òÊµÑéÊÒÓÃÏû¶¾Æ÷¾ß	120	Àè°ÍÄÛ	10	Ò»°ãÃ³Ò×	10	Ì¨	365	Ç§¿Ë	36,955
202202	84192000	Ò½ÓÃ»òÊµÑéÊÒÓÃÏû¶¾Æ÷¾ß	122	ÂíÀ´Î÷ÑÇ	10	Ò»°ãÃ³Ò×	378	Ì¨	4747	Ç§¿Ë	415,028
202202	84192000	Ò½ÓÃ»òÊµÑéÊÒÓÃÏû¶¾Æ÷¾ß	123	Âí¶û´ú·ò	10	Ò»°ãÃ³Ò×	3	Ì¨	77	Ç§¿Ë	10,470
202202	84192000	Ò½ÓÃ»òÊµÑéÊÒÓÃÏû¶¾Æ÷¾ß	124	ÃÉ¹Å	10	Ò»°ãÃ³Ò×	43	Ì¨	4320	Ç§¿Ë	727,697
202202	84192000	Ò½ÓÃ»òÊµÑéÊÒÓÃÏû¶¾Æ÷¾ß	126	°¢Âü	10	Ò»°ãÃ³Ò×	29	Ì¨	1596	Ç§¿Ë	166,521
202202	84192000	Ò½ÓÃ»òÊµÑéÊÒÓÃÏû¶¾Æ÷¾ß	127	°Í»ùË¹Ì¹	10	Ò»°ãÃ³Ò×	22	Ì¨	1366	Ç§¿Ë	128,133
202202	84192000	Ò½ÓÃ»òÊµÑéÊÒÓÃÏû¶¾Æ÷¾ß	128	°ÍÀÕË¹Ì¹	10	Ò»°ãÃ³Ò×	21	Ì¨	1050	Ç§¿Ë	111,057
202202	84192000	Ò½ÓÃ»òÊµÑéÊÒÓÃÏû¶¾Æ÷¾ß	129	·ÆÂÉ±ö	10	Ò»°ãÃ³Ò×	104	Ì¨	888	Ç§¿Ë	225,598
202202	84192000	Ò½ÓÃ»òÊµÑéÊÒÓÃÏû¶¾Æ÷¾ß	131	É³ÌØ°¢À­²®	10	Ò»°ãÃ³Ò×	114	Ì¨	71	Ç§¿Ë	31,613
202202	84192000	Ò½ÓÃ»òÊµÑéÊÒÓÃÏû¶¾Æ÷¾ß	132	ÐÂ¼ÓÆÂ	10	Ò»°ãÃ³Ò×	231	Ì¨	1916	Ç§¿Ë	818,410
202202	84192000	Ò½ÓÃ»òÊµÑéÊÒÓÃÏû¶¾Æ÷¾ß	133	º«¹ú	10	Ò»°ãÃ³Ò×	11	Ì¨	19610	Ç§¿Ë	1,315,024
202202	84192000	Ò½ÓÃ»òÊµÑéÊÒÓÃÏû¶¾Æ÷¾ß	134	Ë¹ÀïÀ¼¿¨	10	Ò»°ãÃ³Ò×	3	Ì¨	10405	Ç§¿Ë	894,468
202202	84192000	Ò½ÓÃ»òÊµÑéÊÒÓÃÏû¶¾Æ÷¾ß	136	Ì©¹ú	10	Ò»°ãÃ³Ò×	845	Ì¨	8980	Ç§¿Ë	891,492
202202	84192000	Ò½ÓÃ»òÊµÑéÊÒÓÃÏû¶¾Æ÷¾ß	137	ÍÁ¶úÆä	10	Ò»°ãÃ³Ò×	93	Ì¨	19891	Ç§¿Ë	922,390
202202	84192000	Ò½ÓÃ»òÊµÑéÊÒÓÃÏû¶¾Æ÷¾ß	138	°¢ÁªÇõ	10	Ò»°ãÃ³Ò×	67	Ì¨	1741	Ç§¿Ë	396,103
202202	84192000	Ò½ÓÃ»òÊµÑéÊÒÓÃÏû¶¾Æ÷¾ß	139	Ò²ÃÅ	10	Ò»°ãÃ³Ò×	10	Ì¨	530	Ç§¿Ë	67,346
202202	84192000	Ò½ÓÃ»òÊµÑéÊÒÓÃÏû¶¾Æ÷¾ß	141	Ô½ÄÏ	10	Ò»°ãÃ³Ò×	7	Ì¨	10250	Ç§¿Ë	632,791
202202	84192000	Ò½ÓÃ»òÊµÑéÊÒÓÃÏû¶¾Æ÷¾ß	143	ÖÐ¹úÌ¨Íå	10	Ò»°ãÃ³Ò×	3	Ì¨	1866	Ç§¿Ë	422,985
202202	84192000	Ò½ÓÃ»òÊµÑéÊÒÓÃÏû¶¾Æ÷¾ß	145	¹þÈø¿ËË¹Ì¹	10	Ò»°ãÃ³Ò×	1	Ì¨	90	Ç§¿Ë	23,484
202202	84192000	Ò½ÓÃ»òÊµÑéÊÒÓÃÏû¶¾Æ÷¾ß	146	¼ª¶û¼ªË¹Ë¹Ì¹	10	Ò»°ãÃ³Ò×	11	Ì¨	510	Ç§¿Ë	58,710
202202	84192000	Ò½ÓÃ»òÊµÑéÊÒÓÃÏû¶¾Æ÷¾ß	147	Ëþ¼ª¿ËË¹Ì¹	10	Ò»°ãÃ³Ò×	5	Ì¨	138	Ç§¿Ë	14,697
202202	84192000	Ò½ÓÃ»òÊµÑéÊÒÓÃÏû¶¾Æ÷¾ß	149	ÎÚ×È±ð¿ËË¹Ì¹	10	Ò»°ãÃ³Ò×	41	Ì¨	9873	Ç§¿Ë	1,142,406
202202	84192000	Ò½ÓÃ»òÊµÑéÊÒÓÃÏû¶¾Æ÷¾ß	201	°¢¶û¼°ÀûÑÇ	10	Ò»°ãÃ³Ò×	45	Ì¨	2192	Ç§¿Ë	136,596
202202	84192000	Ò½ÓÃ»òÊµÑéÊÒÓÃÏû¶¾Æ÷¾ß	203	±´Äþ	10	Ò»°ãÃ³Ò×	2	Ì¨	200	Ç§¿Ë	12,144
202202	84192000	Ò½ÓÃ»òÊµÑéÊÒÓÃÏû¶¾Æ÷¾ß	206	¿¦ÂóÂ¡	10	Ò»°ãÃ³Ò×	7	Ì¨	378	Ç§¿Ë	44,764
202202	84192000	Ò½ÓÃ»òÊµÑéÊÒÓÃÏû¶¾Æ÷¾ß	211	Õ§µÃ	10	Ò»°ãÃ³Ò×	116	Ì¨	552	Ç§¿Ë	59,620
202202	84192000	Ò½ÓÃ»òÊµÑéÊÒÓÃÏû¶¾Æ÷¾ß	215	°£¼°	10	Ò»°ãÃ³Ò×	222	Ì¨	10217	Ç§¿Ë	1,439,114
202202	84192000	Ò½ÓÃ»òÊµÑéÊÒÓÃÏû¶¾Æ÷¾ß	220	¼ÓÄÉ	10	Ò»°ãÃ³Ò×	51	Ì¨	363	Ç§¿Ë	25,021
202202	84192000	Ò½ÓÃ»òÊµÑéÊÒÓÃÏû¶¾Æ÷¾ß	224	¿ÏÄáÑÇ	10	Ò»°ãÃ³Ò×	87	Ì¨	3478	Ç§¿Ë	271,295
202202	84192000	Ò½ÓÃ»òÊµÑéÊÒÓÃÏû¶¾Æ÷¾ß	229	ÂíÀï	10	Ò»°ãÃ³Ò×	4	Ì¨	240	Ç§¿Ë	28,990
202202	84192000	Ò½ÓÃ»òÊµÑéÊÒÓÃÏû¶¾Æ÷¾ß	232	Ä¦Âå¸ç	10	Ò»°ãÃ³Ò×	104	Ì¨	5543	Ç§¿Ë	864,098
202202	84192000	Ò½ÓÃ»òÊµÑéÊÒÓÃÏû¶¾Æ÷¾ß	233	ÄªÉ£±È¿Ë	10	Ò»°ãÃ³Ò×	4	Ì¨	301	Ç§¿Ë	25,085
202202	84192000	Ò½ÓÃ»òÊµÑéÊÒÓÃÏû¶¾Æ÷¾ß	238	Â¬Íú´ï	10	Ò»°ãÃ³Ò×	1	Ì¨	92	Ç§¿Ë	10,195
202202	84192000	Ò½ÓÃ»òÊµÑéÊÒÓÃÏû¶¾Æ÷¾ß	239	Ê¥¶àÃÀºÍÆÕÁÖÎ÷±È	11	¹ú¼Ò¼ä¡¢¹ú¼Ê×éÖ¯ÎÞ³¥Ô®ÖúºÍÔùËÍµÄÎï×Ê	1	Ì¨	167	Ç§¿Ë	34,000
202202	84192000	Ò½ÓÃ»òÊµÑéÊÒÓÃÏû¶¾Æ÷¾ß	240	ÈûÄÚ¼Ó¶û	10	Ò»°ãÃ³Ò×	5	Ì¨	317	Ç§¿Ë	36,952
202202	84192000	Ò½ÓÃ»òÊµÑéÊÒÓÃÏû¶¾Æ÷¾ß	243	Ë÷ÂíÀï	10	Ò»°ãÃ³Ò×	1	Ì¨	1	Ç§¿Ë	980
202202	84192000	Ò½ÓÃ»òÊµÑéÊÒÓÃÏû¶¾Æ÷¾ß	244	ÄÏ·Ç	10	Ò»°ãÃ³Ò×	89	Ì¨	3646	Ç§¿Ë	393,105
202202	84192000	Ò½ÓÃ»òÊµÑéÊÒÓÃÏû¶¾Æ÷¾ß	246	ËÕµ¤	10	Ò»°ãÃ³Ò×	33	Ì¨	4460	Ç§¿Ë	322,104
202202	84192000	Ò½ÓÃ»òÊµÑéÊÒÓÃÏû¶¾Æ÷¾ß	247	Ì¹É£ÄáÑÇ	10	Ò»°ãÃ³Ò×	96	Ì¨	5827	Ç§¿Ë	618,184
202202	84192000	Ò½ÓÃ»òÊµÑéÊÒÓÃÏû¶¾Æ÷¾ß	249	Í»ÄáË¹	10	Ò»°ãÃ³Ò×	10	Ì¨	780	Ç§¿Ë	98,887
202202	84192000	Ò½ÓÃ»òÊµÑéÊÒÓÃÏû¶¾Æ÷¾ß	251	²¼»ùÄÉ·¨Ë÷	10	Ò»°ãÃ³Ò×	6	Ì¨	90	Ç§¿Ë	38,230
202202	84192000	Ò½ÓÃ»òÊµÑéÊÒÓÃÏû¶¾Æ÷¾ß	252	¸Õ¹û(½ð)	10	Ò»°ãÃ³Ò×	3	Ì¨	1600	Ç§¿Ë	73,789
202202	84192000	Ò½ÓÃ»òÊµÑéÊÒÓÃÏû¶¾Æ÷¾ß	252	¸Õ¹û(½ð)	11	¹ú¼Ò¼ä¡¢¹ú¼Ê×éÖ¯ÎÞ³¥Ô®ÖúºÍÔùËÍµÄÎï×Ê	1	Ì¨	46	Ç§¿Ë	9,300
202202	84192000	Ò½ÓÃ»òÊµÑéÊÒÓÃÏû¶¾Æ÷¾ß	253	ÔÞ±ÈÑÇ	10	Ò»°ãÃ³Ò×	6	Ì¨	255	Ç§¿Ë	26,977
202202	84192000	Ò½ÓÃ»òÊµÑéÊÒÓÃÏû¶¾Æ÷¾ß	254	½ò°Í²¼Î¤	10	Ò»°ãÃ³Ò×	4	Ì¨	228	Ç§¿Ë	25,656
202202	84192000	Ò½ÓÃ»òÊµÑéÊÒÓÃÏû¶¾Æ÷¾ß	260	ÄÏËÕµ¤¹²ºÍ¹ú	10	Ò»°ãÃ³Ò×	10	Ì¨	742	Ç§¿Ë	86,928
202202	84192000	Ò½ÓÃ»òÊµÑéÊÒÓÃÏû¶¾Æ÷¾ß	303	Ó¢¹ú	10	Ò»°ãÃ³Ò×	296	Ì¨	7992	Ç§¿Ë	1,160,546
202202	84192000	Ò½ÓÃ»òÊµÑéÊÒÓÃÏû¶¾Æ÷¾ß	304	µÂ¹ú	10	Ò»°ãÃ³Ò×	39	Ì¨	1257	Ç§¿Ë	155,555
202202	84192000	Ò½ÓÃ»òÊµÑéÊÒÓÃÏû¶¾Æ÷¾ß	305	·¨¹ú	10	Ò»°ãÃ³Ò×	16334	Ì¨	3780	Ç§¿Ë	1,188,246
202202	84192000	Ò½ÓÃ»òÊµÑéÊÒÓÃÏû¶¾Æ÷¾ß	306	°®¶ûÀ¼	10	Ò»°ãÃ³Ò×	1	Ì¨	40	Ç§¿Ë	3,118
202202	84192000	Ò½ÓÃ»òÊµÑéÊÒÓÃÏû¶¾Æ÷¾ß	307	Òâ´óÀû	10	Ò»°ãÃ³Ò×	157	Ì¨	8447	Ç§¿Ë	1,172,019
202202	84192000	Ò½ÓÃ»òÊµÑéÊÒÓÃÏû¶¾Æ÷¾ß	309	ºÉÀ¼	10	Ò»°ãÃ³Ò×	167	Ì¨	2132	Ç§¿Ë	602,342
202202	84192000	Ò½ÓÃ»òÊµÑéÊÒÓÃÏû¶¾Æ÷¾ß	310	Ï£À°	10	Ò»°ãÃ³Ò×	29	Ì¨	2902	Ç§¿Ë	396,734
202202	84192000	Ò½ÓÃ»òÊµÑéÊÒÓÃÏû¶¾Æ÷¾ß	311	ÆÏÌÑÑÀ	10	Ò»°ãÃ³Ò×	2	Ì¨	110	Ç§¿Ë	15,292
202202	84192000	Ò½ÓÃ»òÊµÑéÊÒÓÃÏû¶¾Æ÷¾ß	312	Î÷°àÑÀ	10	Ò»°ãÃ³Ò×	927	Ì¨	1793	Ç§¿Ë	192,192
202202	84192000	Ò½ÓÃ»òÊµÑéÊÒÓÃÏû¶¾Æ÷¾ß	313	°¢¶û°ÍÄáÑÇ	10	Ò»°ãÃ³Ò×	3	Ì¨	172	Ç§¿Ë	1,816
202202	84192000	Ò½ÓÃ»òÊµÑéÊÒÓÃÏû¶¾Æ÷¾ß	315	°ÂµØÀû	10	Ò»°ãÃ³Ò×	2	Ì¨	66	Ç§¿Ë	14,634
202202	84192000	Ò½ÓÃ»òÊµÑéÊÒÓÃÏû¶¾Æ÷¾ß	316	±£¼ÓÀûÑÇ	10	Ò»°ãÃ³Ò×	2	Ì¨	90	Ç§¿Ë	9,359
202202	84192000	Ò½ÓÃ»òÊµÑéÊÒÓÃÏû¶¾Æ÷¾ß	318	·ÒÀ¼	10	Ò»°ãÃ³Ò×	2	Ì¨	113	Ç§¿Ë	17,598
202202	84192000	Ò½ÓÃ»òÊµÑéÊÒÓÃÏû¶¾Æ÷¾ß	321	ÐÙÑÀÀû	10	Ò»°ãÃ³Ò×	8	Ì¨	369	Ç§¿Ë	47,112
202202	84192000	Ò½ÓÃ»òÊµÑéÊÒÓÃÏû¶¾Æ÷¾ß	326	Å²Íþ	10	Ò»°ãÃ³Ò×	4	Ì¨	405	Ç§¿Ë	59,266
202202	84192000	Ò½ÓÃ»òÊµÑéÊÒÓÃÏû¶¾Æ÷¾ß	327	²¨À¼	10	Ò»°ãÃ³Ò×	244	Ì¨	9100	Ç§¿Ë	1,478,475
202202	84192000	Ò½ÓÃ»òÊµÑéÊÒÓÃÏû¶¾Æ÷¾ß	328	ÂÞÂíÄáÑÇ	10	Ò»°ãÃ³Ò×	85	Ì¨	4280	Ç§¿Ë	665,195
202202	84192000	Ò½ÓÃ»òÊµÑéÊÒÓÃÏû¶¾Æ÷¾ß	330	Èðµä	10	Ò»°ãÃ³Ò×	4	Ì¨	212	Ç§¿Ë	31,112
202202	84192000	Ò½ÓÃ»òÊµÑéÊÒÓÃÏû¶¾Æ÷¾ß	331	ÈðÊ¿	10	Ò»°ãÃ³Ò×	15	Ì¨	689	Ç§¿Ë	129,248
202202	84192000	Ò½ÓÃ»òÊµÑéÊÒÓÃÏû¶¾Æ÷¾ß	335	À­ÍÑÎ¬ÑÇ	10	Ò»°ãÃ³Ò×	10	Ì¨	402	Ç§¿Ë	55,480
202202	84192000	Ò½ÓÃ»òÊµÑéÊÒÓÃÏû¶¾Æ÷¾ß	336	Á¢ÌÕÍð	10	Ò»°ãÃ³Ò×	1	Ì¨	65	Ç§¿Ë	12,757
202202	84192000	Ò½ÓÃ»òÊµÑéÊÒÓÃÏû¶¾Æ÷¾ß	337	¸ñÂ³¼ªÑÇ	10	Ò»°ãÃ³Ò×	13	Ì¨	706	Ç§¿Ë	78,402
202202	84192000	Ò½ÓÃ»òÊµÑéÊÒÓÃÏû¶¾Æ÷¾ß	338	ÑÇÃÀÄáÑÇ	10	Ò»°ãÃ³Ò×	3	Ì¨	217	Ç§¿Ë	26,964
202202	84192000	Ò½ÓÃ»òÊµÑéÊÒÓÃÏû¶¾Æ÷¾ß	339	°¢Èû°Ý½®	10	Ò»°ãÃ³Ò×	4	Ì¨	138	Ç§¿Ë	15,041
202202	84192000	Ò½ÓÃ»òÊµÑéÊÒÓÃÏû¶¾Æ÷¾ß	344	¶íÂÞË¹Áª°î	10	Ò»°ãÃ³Ò×	3089	Ì¨	88383	Ç§¿Ë	8,411,707
202202	84192000	Ò½ÓÃ»òÊµÑéÊÒÓÃÏû¶¾Æ÷¾ß	347	ÎÚ¿ËÀ¼	10	Ò»°ãÃ³Ò×	31	Ì¨	1450	Ç§¿Ë	167,573
202202	84192000	Ò½ÓÃ»òÊµÑéÊÒÓÃÏû¶¾Æ÷¾ß	350	Ë¹ÂåÎÄÄáÑÇ	10	Ò»°ãÃ³Ò×	19	Ì¨	523	Ç§¿Ë	57,165
202202	84192000	Ò½ÓÃ»òÊµÑéÊÒÓÃÏû¶¾Æ÷¾ß	351	¿ËÂÞµØÑÇ	10	Ò»°ãÃ³Ò×	28	Ì¨	1321	Ç§¿Ë	171,841
202202	84192000	Ò½ÓÃ»òÊµÑéÊÒÓÃÏû¶¾Æ÷¾ß	358	Èû¶ûÎ¬ÑÇ	10	Ò»°ãÃ³Ò×	3	Ì¨	980	Ç§¿Ë	120,886
202202	84192000	Ò½ÓÃ»òÊµÑéÊÒÓÃÏû¶¾Æ÷¾ß	359	ºÚÉ½	10	Ò»°ãÃ³Ò×	11	Ì¨	246	Ç§¿Ë	33,068
202202	84192000	Ò½ÓÃ»òÊµÑéÊÒÓÃÏû¶¾Æ÷¾ß	402	°¢¸ùÍ¢	10	Ò»°ãÃ³Ò×	84	Ì¨	4074	Ç§¿Ë	507,720
202202	84192000	Ò½ÓÃ»òÊµÑéÊÒÓÃÏû¶¾Æ÷¾ß	410	°ÍÎ÷	10	Ò»°ãÃ³Ò×	3	Ì¨	311	Ç§¿Ë	35,681
202202	84192000	Ò½ÓÃ»òÊµÑéÊÒÓÃÏû¶¾Æ÷¾ß	412	ÖÇÀû	10	Ò»°ãÃ³Ò×	70	Ì¨	3616	Ç§¿Ë	395,134
202202	84192000	Ò½ÓÃ»òÊµÑéÊÒÓÃÏû¶¾Æ÷¾ß	415	¸çË¹´ïÀè¼Ó	10	Ò»°ãÃ³Ò×	2	Ì¨	117	Ç§¿Ë	12,221
202202	84192000	Ò½ÓÃ»òÊµÑéÊÒÓÃÏû¶¾Æ÷¾ß	419	¶ò¹Ï¶à¶û	10	Ò»°ãÃ³Ò×	9	Ì¨	1455	Ç§¿Ë	274,722
202202	84192000	Ò½ÓÃ»òÊµÑéÊÒÓÃÏû¶¾Æ÷¾ß	423	Î£µØÂíÀ­	10	Ò»°ãÃ³Ò×	212	Ì¨	1078	Ç§¿Ë	115,251
202202	84192000	Ò½ÓÃ»òÊµÑéÊÒÓÃÏû¶¾Æ÷¾ß	425	º£µØ	10	Ò»°ãÃ³Ò×	4	Ì¨	543	Ç§¿Ë	50,112
202202	84192000	Ò½ÓÃ»òÊµÑéÊÒÓÃÏû¶¾Æ÷¾ß	427	ÑÀÂò¼Ó	10	Ò»°ãÃ³Ò×	1	Ì¨	92	Ç§¿Ë	9,555
202202	84192000	Ò½ÓÃ»òÊµÑéÊÒÓÃÏû¶¾Æ÷¾ß	429	Ä«Î÷¸ç	10	Ò»°ãÃ³Ò×	40	Ì¨	1509	Ç§¿Ë	141,360
202202	84192000	Ò½ÓÃ»òÊµÑéÊÒÓÃÏû¶¾Æ÷¾ß	431	Äá¼ÓÀ­¹Ï	10	Ò»°ãÃ³Ò×	1	Ì¨	240	Ç§¿Ë	16,148
202202	84192000	Ò½ÓÃ»òÊµÑéÊÒÓÃÏû¶¾Æ÷¾ß	432	°ÍÄÃÂí	10	Ò»°ãÃ³Ò×	6	Ì¨	136	Ç§¿Ë	18,535
202202	84192000	Ò½ÓÃ»òÊµÑéÊÒÓÃÏû¶¾Æ÷¾ß	433	°ÍÀ­¹ç	10	Ò»°ãÃ³Ò×	36	Ì¨	36	Ç§¿Ë	34,357
202202	84192000	Ò½ÓÃ»òÊµÑéÊÒÓÃÏû¶¾Æ÷¾ß	434	ÃØÂ³	10	Ò»°ãÃ³Ò×	27	Ì¨	2530	Ç§¿Ë	190,890
202202	84192000	Ò½ÓÃ»òÊµÑéÊÒÓÃÏû¶¾Æ÷¾ß	440	Èø¶ûÍß¶à	10	Ò»°ãÃ³Ò×	1	Ì¨	120	Ç§¿Ë	22,905
202202	84192000	Ò½ÓÃ»òÊµÑéÊÒÓÃÏû¶¾Æ÷¾ß	445	Î¯ÄÚÈðÀ­	10	Ò»°ãÃ³Ò×	1	Ì¨	40	Ç§¿Ë	4,193
202202	84192000	Ò½ÓÃ»òÊµÑéÊÒÓÃÏû¶¾Æ÷¾ß	501	¼ÓÄÃ´ó	10	Ò»°ãÃ³Ò×	79	Ì¨	3327	Ç§¿Ë	487,943
202202	84192000	Ò½ÓÃ»òÊµÑéÊÒÓÃÏû¶¾Æ÷¾ß	502	ÃÀ¹ú	10	Ò»°ãÃ³Ò×	1168	Ì¨	6224	Ç§¿Ë	2,335,734
202202	84192000	Ò½ÓÃ»òÊµÑéÊÒÓÃÏû¶¾Æ÷¾ß	601	°Ä´óÀûÑÇ	10	Ò»°ãÃ³Ò×	167	Ì¨	1528	Ç§¿Ë	163,498
202202	84192000	Ò½ÓÃ»òÊµÑéÊÒÓÃÏû¶¾Æ÷¾ß	603	ì³¼Ã	10	Ò»°ãÃ³Ò×	1	Ì¨	95	Ç§¿Ë	9,726
202203	38089400	Ïû¶¾¼Á	102	°ÍÁÖ	10	Ò»°ãÃ³Ò×	1046	Ç§¿Ë	0	?	17,311
202203	38089400	Ïû¶¾¼Á	103	ÃÏ¼ÓÀ­¹ú	10	Ò»°ãÃ³Ò×	3123	Ç§¿Ë	0	?	137,887
202203	38089400	Ïû¶¾¼Á	105	ÎÄÀ³	10	Ò»°ãÃ³Ò×	16286	Ç§¿Ë	0	?	152,744
202203	38089400	Ïû¶¾¼Á	106	Ãåµé	10	Ò»°ãÃ³Ò×	120052	Ç§¿Ë	0	?	835,620
202203	38089400	Ïû¶¾¼Á	107	¼íÆÒÕ¯	10	Ò»°ãÃ³Ò×	4670	Ç§¿Ë	0	?	1,029,938
202203	38089400	Ïû¶¾¼Á	108	ÈûÆÖÂ·Ë¹	10	Ò»°ãÃ³Ò×	925	Ç§¿Ë	0	?	27,289
202203	38089400	Ïû¶¾¼Á	110	ÖÐ¹úÏã¸Û	10	Ò»°ãÃ³Ò×	3624705	Ç§¿Ë	0	?	79,394,084
202203	38089400	Ïû¶¾¼Á	110	ÖÐ¹úÏã¸Û	12	ÆäËû¾èÔùÎï×Ê	15521	Ç§¿Ë	0	?	3,230,142
202203	38089400	Ïû¶¾¼Á	111	Ó¡¶È	10	Ò»°ãÃ³Ò×	412458	Ç§¿Ë	0	?	10,233,406
202203	38089400	Ïû¶¾¼Á	112	Ó¡¶ÈÄáÎ÷ÑÇ	10	Ò»°ãÃ³Ò×	625230	Ç§¿Ë	0	?	8,154,602
202203	38089400	Ïû¶¾¼Á	114	ÒÁÀ­¿Ë	10	Ò»°ãÃ³Ò×	55195	Ç§¿Ë	0	?	1,917,504
202203	38089400	Ïû¶¾¼Á	115	ÒÔÉ«ÁÐ	10	Ò»°ãÃ³Ò×	23359	Ç§¿Ë	0	?	299,062
202203	38089400	Ïû¶¾¼Á	116	ÈÕ±¾	10	Ò»°ãÃ³Ò×	1797424	Ç§¿Ë	0	?	24,467,821
202203	38089400	Ïû¶¾¼Á	117	Ô¼µ©	10	Ò»°ãÃ³Ò×	1000	Ç§¿Ë	0	?	10,995
202203	38089400	Ïû¶¾¼Á	118	¿ÆÍþÌØ	10	Ò»°ãÃ³Ò×	20004	Ç§¿Ë	0	?	177,732
202203	38089400	Ïû¶¾¼Á	121	ÖÐ¹ú°ÄÃÅ	10	Ò»°ãÃ³Ò×	18954	Ç§¿Ë	0	?	281,055
202203	38089400	Ïû¶¾¼Á	122	ÂíÀ´Î÷ÑÇ	10	Ò»°ãÃ³Ò×	194755	Ç§¿Ë	0	?	3,854,165
202203	38089400	Ïû¶¾¼Á	124	ÃÉ¹Å	10	Ò»°ãÃ³Ò×	4000	Ç§¿Ë	0	?	87,071
202203	38089400	Ïû¶¾¼Á	125	Äá²´¶ûÁª°îÃñÖ÷¹²ºÍ¹ú	10	Ò»°ãÃ³Ò×	22000	Ç§¿Ë	0	?	142,937
202203	38089400	Ïû¶¾¼Á	126	°¢Âü	10	Ò»°ãÃ³Ò×	54900	Ç§¿Ë	0	?	984,250
202203	38089400	Ïû¶¾¼Á	127	°Í»ùË¹Ì¹	10	Ò»°ãÃ³Ò×	29092	Ç§¿Ë	0	?	1,024,679
202203	38089400	Ïû¶¾¼Á	129	·ÆÂÉ±ö	10	Ò»°ãÃ³Ò×	199196	Ç§¿Ë	0	?	2,513,678
202203	38089400	Ïû¶¾¼Á	130	¿¨Ëþ¶û	10	Ò»°ãÃ³Ò×	63350	Ç§¿Ë	0	?	1,145,531
202203	38089400	Ïû¶¾¼Á	131	É³ÌØ°¢À­²®	10	Ò»°ãÃ³Ò×	144904	Ç§¿Ë	0	?	2,308,452
202203	38089400	Ïû¶¾¼Á	132	ÐÂ¼ÓÆÂ	10	Ò»°ãÃ³Ò×	370280	Ç§¿Ë	0	?	8,135,404
202203	38089400	Ïû¶¾¼Á	133	º«¹ú	10	Ò»°ãÃ³Ò×	233439	Ç§¿Ë	0	?	3,866,790
202203	38089400	Ïû¶¾¼Á	136	Ì©¹ú	10	Ò»°ãÃ³Ò×	216164	Ç§¿Ë	0	?	3,732,738
202203	38089400	Ïû¶¾¼Á	137	ÍÁ¶úÆä	10	Ò»°ãÃ³Ò×	125251	Ç§¿Ë	0	?	2,491,897
202203	38089400	Ïû¶¾¼Á	138	°¢ÁªÇõ	10	Ò»°ãÃ³Ò×	167234	Ç§¿Ë	0	?	2,568,533
202203	38089400	Ïû¶¾¼Á	141	Ô½ÄÏ	10	Ò»°ãÃ³Ò×	184477	Ç§¿Ë	0	?	2,438,148
202203	38089400	Ïû¶¾¼Á	143	ÖÐ¹úÌ¨Íå	10	Ò»°ãÃ³Ò×	398606	Ç§¿Ë	0	?	4,219,556
202203	38089400	Ïû¶¾¼Á	144	¶«µÛãë	10	Ò»°ãÃ³Ò×	2520	Ç§¿Ë	0	?	30,602
202203	38089400	Ïû¶¾¼Á	202	°²¸çÀ­	10	Ò»°ãÃ³Ò×	21438	Ç§¿Ë	0	?	196,881
202203	38089400	Ïû¶¾¼Á	213	¸Õ¹û(²¼)	11	¹ú¼Ò¼ä¡¢¹ú¼Ê×éÖ¯ÎÞ³¥Ô®ÖúºÍÔùËÍµÄÎï×Ê	232	Ç§¿Ë	0	?	9,000
202203	38089400	Ïû¶¾¼Á	240	ÈûÄÚ¼Ó¶û	10	Ò»°ãÃ³Ò×	10080	Ç§¿Ë	0	?	2,801,917
202203	38089400	Ïû¶¾¼Á	243	Ë÷ÂíÀï	10	Ò»°ãÃ³Ò×	114	Ç§¿Ë	0	?	7,004
202203	38089400	Ïû¶¾¼Á	244	ÄÏ·Ç	10	Ò»°ãÃ³Ò×	148473	Ç§¿Ë	0	?	2,022,968
202203	38089400	Ïû¶¾¼Á	246	ËÕµ¤	10	Ò»°ãÃ³Ò×	1000	Ç§¿Ë	0	?	25,114
202203	38089400	Ïû¶¾¼Á	246	ËÕµ¤	11	¹ú¼Ò¼ä¡¢¹ú¼Ê×éÖ¯ÎÞ³¥Ô®ÖúºÍÔùËÍµÄÎï×Ê	504	Ç§¿Ë	0	?	21,000
202203	38089400	Ïû¶¾¼Á	253	ÔÞ±ÈÑÇ	11	¹ú¼Ò¼ä¡¢¹ú¼Ê×éÖ¯ÎÞ³¥Ô®ÖúºÍÔùËÍµÄÎï×Ê	102	Ç§¿Ë	0	?	4,250
202203	38089400	Ïû¶¾¼Á	301	±ÈÀûÊ±	10	Ò»°ãÃ³Ò×	228922	Ç§¿Ë	0	?	10,029,529
202203	38089400	Ïû¶¾¼Á	302	µ¤Âó	10	Ò»°ãÃ³Ò×	34395	Ç§¿Ë	0	?	636,758
202203	38089400	Ïû¶¾¼Á	303	Ó¢¹ú	10	Ò»°ãÃ³Ò×	1031880	Ç§¿Ë	0	?	12,257,635
202203	38089400	Ïû¶¾¼Á	304	µÂ¹ú	10	Ò»°ãÃ³Ò×	51303	Ç§¿Ë	0	?	1,921,905
202203	38089400	Ïû¶¾¼Á	305	·¨¹ú	10	Ò»°ãÃ³Ò×	105228	Ç§¿Ë	0	?	3,949,430
202203	38089400	Ïû¶¾¼Á	306	°®¶ûÀ¼	10	Ò»°ãÃ³Ò×	20400	Ç§¿Ë	0	?	157,642
202203	38089400	Ïû¶¾¼Á	307	Òâ´óÀû	10	Ò»°ãÃ³Ò×	12754	Ç§¿Ë	0	?	588,652
202203	38089400	Ïû¶¾¼Á	309	ºÉÀ¼	10	Ò»°ãÃ³Ò×	479492	Ç§¿Ë	0	?	9,985,348
202203	38089400	Ïû¶¾¼Á	311	ÆÏÌÑÑÀ	10	Ò»°ãÃ³Ò×	142	Ç§¿Ë	0	?	5,902
202203	38089400	Ïû¶¾¼Á	312	Î÷°àÑÀ	10	Ò»°ãÃ³Ò×	106400	Ç§¿Ë	0	?	2,077,451
202203	38089400	Ïû¶¾¼Á	327	²¨À¼	10	Ò»°ãÃ³Ò×	452	Ç§¿Ë	0	?	16,123
202203	38089400	Ïû¶¾¼Á	336	Á¢ÌÕÍð	10	Ò»°ãÃ³Ò×	11000	Ç§¿Ë	0	?	203,843
202203	38089400	Ïû¶¾¼Á	344	¶íÂÞË¹Áª°î	10	Ò»°ãÃ³Ò×	25002	Ç§¿Ë	0	?	542,989
202203	38089400	Ïû¶¾¼Á	358	Èû¶ûÎ¬ÑÇ	10	Ò»°ãÃ³Ò×	200	Ç§¿Ë	0	?	11,103
202203	38089400	Ïû¶¾¼Á	402	°¢¸ùÍ¢	10	Ò»°ãÃ³Ò×	36500	Ç§¿Ë	0	?	682,221
202203	38089400	Ïû¶¾¼Á	410	°ÍÎ÷	10	Ò»°ãÃ³Ò×	223651	Ç§¿Ë	0	?	4,497,250
202203	38089400	Ïû¶¾¼Á	412	ÖÇÀû	10	Ò»°ãÃ³Ò×	158653	Ç§¿Ë	0	?	1,801,174
202203	38089400	Ïû¶¾¼Á	413	¸çÂ×±ÈÑÇ	10	Ò»°ãÃ³Ò×	28794	Ç§¿Ë	0	?	279,734
202203	38089400	Ïû¶¾¼Á	418	¶àÃ×Äá¼Ó¹²ºÍ¹ú	10	Ò»°ãÃ³Ò×	3000	Ç§¿Ë	0	?	39,220
202203	38089400	Ïû¶¾¼Á	419	¶ò¹Ï¶à¶û	10	Ò»°ãÃ³Ò×	150400	Ç§¿Ë	0	?	893,103
202203	38089400	Ïû¶¾¼Á	423	Î£µØÂíÀ­	10	Ò»°ãÃ³Ò×	35730	Ç§¿Ë	0	?	459,689
202203	38089400	Ïû¶¾¼Á	425	º£µØ	10	Ò»°ãÃ³Ò×	21000	Ç§¿Ë	0	?	376,545
202203	38089400	Ïû¶¾¼Á	429	Ä«Î÷¸ç	10	Ò»°ãÃ³Ò×	91933	Ç§¿Ë	0	?	2,168,873
202203	38089400	Ïû¶¾¼Á	432	°ÍÄÃÂí	10	Ò»°ãÃ³Ò×	23318	Ç§¿Ë	0	?	450,924
202203	38089400	Ïû¶¾¼Á	434	ÃØÂ³	10	Ò»°ãÃ³Ò×	226215	Ç§¿Ë	0	?	1,777,198
202203	38089400	Ïû¶¾¼Á	444	ÎÚÀ­¹ç	10	Ò»°ãÃ³Ò×	5398	Ç§¿Ë	0	?	59,015
202203	38089400	Ïû¶¾¼Á	501	¼ÓÄÃ´ó	10	Ò»°ãÃ³Ò×	106218	Ç§¿Ë	0	?	2,428,887
202203	38089400	Ïû¶¾¼Á	502	ÃÀ¹ú	10	Ò»°ãÃ³Ò×	2869079	Ç§¿Ë	0	?	40,014,942
202203	38089400	Ïû¶¾¼Á	601	°Ä´óÀûÑÇ	10	Ò»°ãÃ³Ò×	1411088	Ç§¿Ë	0	?	17,830,070
202203	38089400	Ïû¶¾¼Á	603	ì³¼Ã	10	Ò»°ãÃ³Ò×	7905	Ç§¿Ë	0	?	137,513
202203	38089400	Ïû¶¾¼Á	607	ÐÂ¿¦Àï¶àÄáÑÇ	10	Ò»°ãÃ³Ò×	10602	Ç§¿Ë	0	?	112,929
202203	38089400	Ïû¶¾¼Á	609	ÐÂÎ÷À¼	10	Ò»°ãÃ³Ò×	134797	Ç§¿Ë	0	?	2,226,514
202203	38089400	Ïû¶¾¼Á	613	ËùÂÞÃÅÈºµº	10	Ò»°ãÃ³Ò×	670	Ç§¿Ë	0	?	43,066
202203	38089400	Ïû¶¾¼Á	614	ÌÀ¼Ó	11	¹ú¼Ò¼ä¡¢¹ú¼Ê×éÖ¯ÎÞ³¥Ô®ÖúºÍÔùËÍµÄÎï×Ê	6000	Ç§¿Ë	0	?	360,000
202203	38089400	Ïû¶¾¼Á	618	»ùÀï°ÍË¹	11	¹ú¼Ò¼ä¡¢¹ú¼Ê×éÖ¯ÎÞ³¥Ô®ÖúºÍÔùËÍµÄÎï×Ê	4100	Ç§¿Ë	0	?	390,000
202203	84192000	Ò½ÓÃ»òÊµÑéÊÒÓÃÏû¶¾Æ÷¾ß	102	°ÍÁÖ	10	Ò»°ãÃ³Ò×	4	Ì¨	102	Ç§¿Ë	122,480
202203	84192000	Ò½ÓÃ»òÊµÑéÊÒÓÃÏû¶¾Æ÷¾ß	103	ÃÏ¼ÓÀ­¹ú	10	Ò»°ãÃ³Ò×	9	Ì¨	1684	Ç§¿Ë	234,632
202203	84192000	Ò½ÓÃ»òÊµÑéÊÒÓÃÏû¶¾Æ÷¾ß	106	Ãåµé	10	Ò»°ãÃ³Ò×	108	Ì¨	6197	Ç§¿Ë	530,677
202203	84192000	Ò½ÓÃ»òÊµÑéÊÒÓÃÏû¶¾Æ÷¾ß	107	¼íÆÒÕ¯	10	Ò»°ãÃ³Ò×	60	Ì¨	2222	Ç§¿Ë	283,669
202203	84192000	Ò½ÓÃ»òÊµÑéÊÒÓÃÏû¶¾Æ÷¾ß	110	ÖÐ¹úÏã¸Û	10	Ò»°ãÃ³Ò×	150	Ì¨	3372	Ç§¿Ë	270,724
202203	84192000	Ò½ÓÃ»òÊµÑéÊÒÓÃÏû¶¾Æ÷¾ß	111	Ó¡¶È	10	Ò»°ãÃ³Ò×	2093	Ì¨	18733	Ç§¿Ë	1,192,323
202203	84192000	Ò½ÓÃ»òÊµÑéÊÒÓÃÏû¶¾Æ÷¾ß	112	Ó¡¶ÈÄáÎ÷ÑÇ	10	Ò»°ãÃ³Ò×	542	Ì¨	16690	Ç§¿Ë	1,423,012
202203	84192000	Ò½ÓÃ»òÊµÑéÊÒÓÃÏû¶¾Æ÷¾ß	114	ÒÁÀ­¿Ë	10	Ò»°ãÃ³Ò×	12	Ì¨	7840	Ç§¿Ë	529,754
202203	84192000	Ò½ÓÃ»òÊµÑéÊÒÓÃÏû¶¾Æ÷¾ß	115	ÒÔÉ«ÁÐ	10	Ò»°ãÃ³Ò×	18	Ì¨	593	Ç§¿Ë	81,907
202203	84192000	Ò½ÓÃ»òÊµÑéÊÒÓÃÏû¶¾Æ÷¾ß	116	ÈÕ±¾	10	Ò»°ãÃ³Ò×	3191	Ì¨	5015	Ç§¿Ë	4,038,681
202203	84192000	Ò½ÓÃ»òÊµÑéÊÒÓÃÏû¶¾Æ÷¾ß	117	Ô¼µ©	10	Ò»°ãÃ³Ò×	3	Ì¨	179	Ç§¿Ë	21,229
202203	84192000	Ò½ÓÃ»òÊµÑéÊÒÓÃÏû¶¾Æ÷¾ß	118	¿ÆÍþÌØ	10	Ò»°ãÃ³Ò×	5	Ì¨	226	Ç§¿Ë	26,736
202203	84192000	Ò½ÓÃ»òÊµÑéÊÒÓÃÏû¶¾Æ÷¾ß	121	ÖÐ¹ú°ÄÃÅ	10	Ò»°ãÃ³Ò×	6	Ì¨	170	Ç§¿Ë	7,232
202203	84192000	Ò½ÓÃ»òÊµÑéÊÒÓÃÏû¶¾Æ÷¾ß	122	ÂíÀ´Î÷ÑÇ	10	Ò»°ãÃ³Ò×	2374	Ì¨	6900	Ç§¿Ë	2,848,250
202203	84192000	Ò½ÓÃ»òÊµÑéÊÒÓÃÏû¶¾Æ÷¾ß	123	Âí¶û´ú·ò	10	Ò»°ãÃ³Ò×	1	Ì¨	40	Ç§¿Ë	3,108
202203	84192000	Ò½ÓÃ»òÊµÑéÊÒÓÃÏû¶¾Æ÷¾ß	124	ÃÉ¹Å	10	Ò»°ãÃ³Ò×	20	Ì¨	2125	Ç§¿Ë	163,907
202203	84192000	Ò½ÓÃ»òÊµÑéÊÒÓÃÏû¶¾Æ÷¾ß	125	Äá²´¶ûÁª°îÃñÖ÷¹²ºÍ¹ú	10	Ò»°ãÃ³Ò×	17	Ì¨	706	Ç§¿Ë	75,084
202203	84192000	Ò½ÓÃ»òÊµÑéÊÒÓÃÏû¶¾Æ÷¾ß	126	°¢Âü	10	Ò»°ãÃ³Ò×	1	Ì¨	47	Ç§¿Ë	9,383
202203	84192000	Ò½ÓÃ»òÊµÑéÊÒÓÃÏû¶¾Æ÷¾ß	127	°Í»ùË¹Ì¹	10	Ò»°ãÃ³Ò×	160	Ì¨	10871	Ç§¿Ë	875,331
202203	84192000	Ò½ÓÃ»òÊµÑéÊÒÓÃÏû¶¾Æ÷¾ß	129	·ÆÂÉ±ö	10	Ò»°ãÃ³Ò×	202	Ì¨	6686	Ç§¿Ë	1,069,433
202203	84192000	Ò½ÓÃ»òÊµÑéÊÒÓÃÏû¶¾Æ÷¾ß	130	¿¨Ëþ¶û	10	Ò»°ãÃ³Ò×	5	Ì¨	617	Ç§¿Ë	70,844
202203	84192000	Ò½ÓÃ»òÊµÑéÊÒÓÃÏû¶¾Æ÷¾ß	131	É³ÌØ°¢À­²®	10	Ò»°ãÃ³Ò×	89	Ì¨	3549	Ç§¿Ë	378,965
202203	84192000	Ò½ÓÃ»òÊµÑéÊÒÓÃÏû¶¾Æ÷¾ß	132	ÐÂ¼ÓÆÂ	10	Ò»°ãÃ³Ò×	1598	Ì¨	2870	Ç§¿Ë	2,205,975
202203	84192000	Ò½ÓÃ»òÊµÑéÊÒÓÃÏû¶¾Æ÷¾ß	133	º«¹ú	10	Ò»°ãÃ³Ò×	2803	Ì¨	16919	Ç§¿Ë	4,726,085
202203	84192000	Ò½ÓÃ»òÊµÑéÊÒÓÃÏû¶¾Æ÷¾ß	134	Ë¹ÀïÀ¼¿¨	10	Ò»°ãÃ³Ò×	18	Ì¨	11971	Ç§¿Ë	1,023,068
202203	84192000	Ò½ÓÃ»òÊµÑéÊÒÓÃÏû¶¾Æ÷¾ß	135	ÐðÀûÑÇ	10	Ò»°ãÃ³Ò×	4	Ì¨	164	Ç§¿Ë	17,709
202203	84192000	Ò½ÓÃ»òÊµÑéÊÒÓÃÏû¶¾Æ÷¾ß	136	Ì©¹ú	10	Ò»°ãÃ³Ò×	81	Ì¨	2404	Ç§¿Ë	460,886
202203	84192000	Ò½ÓÃ»òÊµÑéÊÒÓÃÏû¶¾Æ÷¾ß	137	ÍÁ¶úÆä	10	Ò»°ãÃ³Ò×	155	Ì¨	8977	Ç§¿Ë	1,298,384
202203	84192000	Ò½ÓÃ»òÊµÑéÊÒÓÃÏû¶¾Æ÷¾ß	138	°¢ÁªÇõ	10	Ò»°ãÃ³Ò×	30043	Ì¨	3907	Ç§¿Ë	317,657
202203	84192000	Ò½ÓÃ»òÊµÑéÊÒÓÃÏû¶¾Æ÷¾ß	139	Ò²ÃÅ	10	Ò»°ãÃ³Ò×	52	Ì¨	3424	Ç§¿Ë	163,959
202203	84192000	Ò½ÓÃ»òÊµÑéÊÒÓÃÏû¶¾Æ÷¾ß	141	Ô½ÄÏ	10	Ò»°ãÃ³Ò×	163	Ì¨	11479	Ç§¿Ë	573,089
202203	84192000	Ò½ÓÃ»òÊµÑéÊÒÓÃÏû¶¾Æ÷¾ß	143	ÖÐ¹úÌ¨Íå	10	Ò»°ãÃ³Ò×	335	Ì¨	2756	Ç§¿Ë	1,312,935
202203	84192000	Ò½ÓÃ»òÊµÑéÊÒÓÃÏû¶¾Æ÷¾ß	145	¹þÈø¿ËË¹Ì¹	10	Ò»°ãÃ³Ò×	1	Ì¨	120	Ç§¿Ë	11,589
202203	84192000	Ò½ÓÃ»òÊµÑéÊÒÓÃÏû¶¾Æ÷¾ß	148	ÍÁ¿âÂüË¹Ì¹	10	Ò»°ãÃ³Ò×	302	Ì¨	10900	Ç§¿Ë	223,389
202203	84192000	Ò½ÓÃ»òÊµÑéÊÒÓÃÏû¶¾Æ÷¾ß	149	ÎÚ×È±ð¿ËË¹Ì¹	10	Ò»°ãÃ³Ò×	121	Ì¨	9213	Ç§¿Ë	1,067,023
202203	84192000	Ò½ÓÃ»òÊµÑéÊÒÓÃÏû¶¾Æ÷¾ß	201	°¢¶û¼°ÀûÑÇ	10	Ò»°ãÃ³Ò×	271	Ì¨	16889	Ç§¿Ë	1,669,390
202203	84192000	Ò½ÓÃ»òÊµÑéÊÒÓÃÏû¶¾Æ÷¾ß	208	·ðµÃ½Ç	10	Ò»°ãÃ³Ò×	55	Ì¨	93	Ç§¿Ë	13,563
202203	84192000	Ò½ÓÃ»òÊµÑéÊÒÓÃÏû¶¾Æ÷¾ß	211	Õ§µÃ	10	Ò»°ãÃ³Ò×	1	Ì¨	32	Ç§¿Ë	2,056
202203	84192000	Ò½ÓÃ»òÊµÑéÊÒÓÃÏû¶¾Æ÷¾ß	214	¼ª²¼Ìá	10	Ò»°ãÃ³Ò×	1	Ì¨	28	Ç§¿Ë	5,272
202203	84192000	Ò½ÓÃ»òÊµÑéÊÒÓÃÏû¶¾Æ÷¾ß	215	°£¼°	10	Ò»°ãÃ³Ò×	305	Ì¨	16560	Ç§¿Ë	1,543,291
202203	84192000	Ò½ÓÃ»òÊµÑéÊÒÓÃÏû¶¾Æ÷¾ß	217	°£Èû¶í±ÈÑÇ	10	Ò»°ãÃ³Ò×	3	Ì¨	267	Ç§¿Ë	31,821
202203	84192000	Ò½ÓÃ»òÊµÑéÊÒÓÃÏû¶¾Æ÷¾ß	220	¼ÓÄÉ	10	Ò»°ãÃ³Ò×	155	Ì¨	4458	Ç§¿Ë	303,405
202203	84192000	Ò½ÓÃ»òÊµÑéÊÒÓÃÏû¶¾Æ÷¾ß	221	¼¸ÄÚÑÇ	10	Ò»°ãÃ³Ò×	7	Ì¨	25	Ç§¿Ë	2,004
202203	84192000	Ò½ÓÃ»òÊµÑéÊÒÓÃÏû¶¾Æ÷¾ß	224	¿ÏÄáÑÇ	10	Ò»°ãÃ³Ò×	210	Ì¨	17575	Ç§¿Ë	964,025
202203	84192000	Ò½ÓÃ»òÊµÑéÊÒÓÃÏû¶¾Æ÷¾ß	226	Àû±ÈÑÇ	10	Ò»°ãÃ³Ò×	70	Ì¨	3793	Ç§¿Ë	351,478
202203	84192000	Ò½ÓÃ»òÊµÑéÊÒÓÃÏû¶¾Æ÷¾ß	227	Âí´ï¼ÓË¹¼Ó	10	Ò»°ãÃ³Ò×	8	Ì¨	272	Ç§¿Ë	24,243
202203	84192000	Ò½ÓÃ»òÊµÑéÊÒÓÃÏû¶¾Æ÷¾ß	228	ÂíÀ­Î¬	10	Ò»°ãÃ³Ò×	1	Ì¨	240	Ç§¿Ë	20,625
202203	84192000	Ò½ÓÃ»òÊµÑéÊÒÓÃÏû¶¾Æ÷¾ß	229	ÂíÀï	10	Ò»°ãÃ³Ò×	1	Ì¨	89	Ç§¿Ë	9,837
202203	84192000	Ò½ÓÃ»òÊµÑéÊÒÓÃÏû¶¾Æ÷¾ß	232	Ä¦Âå¸ç	10	Ò»°ãÃ³Ò×	132	Ì¨	9157	Ç§¿Ë	1,199,271
202203	84192000	Ò½ÓÃ»òÊµÑéÊÒÓÃÏû¶¾Æ÷¾ß	233	ÄªÉ£±È¿Ë	10	Ò»°ãÃ³Ò×	3	Ì¨	260	Ç§¿Ë	28,558
202203	84192000	Ò½ÓÃ»òÊµÑéÊÒÓÃÏû¶¾Æ÷¾ß	236	ÄáÈÕÀûÑÇ	10	Ò»°ãÃ³Ò×	140	Ì¨	3166	Ç§¿Ë	266,475
202203	84192000	Ò½ÓÃ»òÊµÑéÊÒÓÃÏû¶¾Æ÷¾ß	238	Â¬Íú´ï	10	Ò»°ãÃ³Ò×	5	Ì¨	384	Ç§¿Ë	37,202
202203	84192000	Ò½ÓÃ»òÊµÑéÊÒÓÃÏû¶¾Æ÷¾ß	243	Ë÷ÂíÀï	10	Ò»°ãÃ³Ò×	32	Ì¨	596	Ç§¿Ë	27,162
202203	84192000	Ò½ÓÃ»òÊµÑéÊÒÓÃÏû¶¾Æ÷¾ß	244	ÄÏ·Ç	10	Ò»°ãÃ³Ò×	43	Ì¨	1828	Ç§¿Ë	246,096
202203	84192000	Ò½ÓÃ»òÊµÑéÊÒÓÃÏû¶¾Æ÷¾ß	246	ËÕµ¤	10	Ò»°ãÃ³Ò×	22	Ì¨	1324	Ç§¿Ë	92,782
202203	84192000	Ò½ÓÃ»òÊµÑéÊÒÓÃÏû¶¾Æ÷¾ß	247	Ì¹É£ÄáÑÇ	10	Ò»°ãÃ³Ò×	144	Ì¨	12461	Ç§¿Ë	850,796
202203	84192000	Ò½ÓÃ»òÊµÑéÊÒÓÃÏû¶¾Æ÷¾ß	249	Í»ÄáË¹	10	Ò»°ãÃ³Ò×	42	Ì¨	2067	Ç§¿Ë	232,046
202203	84192000	Ò½ÓÃ»òÊµÑéÊÒÓÃÏû¶¾Æ÷¾ß	250	ÎÚ¸É´ï	10	Ò»°ãÃ³Ò×	11	Ì¨	272	Ç§¿Ë	22,445
202203	84192000	Ò½ÓÃ»òÊµÑéÊÒÓÃÏû¶¾Æ÷¾ß	251	²¼»ùÄÉ·¨Ë÷	10	Ò»°ãÃ³Ò×	10	Ì¨	140	Ç§¿Ë	9,036
202203	84192000	Ò½ÓÃ»òÊµÑéÊÒÓÃÏû¶¾Æ÷¾ß	252	¸Õ¹û(½ð)	10	Ò»°ãÃ³Ò×	63	Ì¨	6829	Ç§¿Ë	1,665,777
202203	84192000	Ò½ÓÃ»òÊµÑéÊÒÓÃÏû¶¾Æ÷¾ß	254	½ò°Í²¼Î¤	10	Ò»°ãÃ³Ò×	6	Ì¨	304	Ç§¿Ë	54,565
202203	84192000	Ò½ÓÃ»òÊµÑéÊÒÓÃÏû¶¾Æ÷¾ß	255	À³Ë÷ÍÐ	10	Ò»°ãÃ³Ò×	3	Ì¨	135	Ç§¿Ë	17,471
202203	84192000	Ò½ÓÃ»òÊµÑéÊÒÓÃÏû¶¾Æ÷¾ß	258	¶òÁ¢ÌØÀïÑÇ	11	¹ú¼Ò¼ä¡¢¹ú¼Ê×éÖ¯ÎÞ³¥Ô®ÖúºÍÔùËÍµÄÎï×Ê	1	Ì¨	354	Ç§¿Ë	130,000
202203	84192000	Ò½ÓÃ»òÊµÑéÊÒÓÃÏû¶¾Æ÷¾ß	301	±ÈÀûÊ±	10	Ò»°ãÃ³Ò×	90	Ì¨	2294	Ç§¿Ë	257,796
202203	84192000	Ò½ÓÃ»òÊµÑéÊÒÓÃÏû¶¾Æ÷¾ß	302	µ¤Âó	10	Ò»°ãÃ³Ò×	1	Ì¨	49	Ç§¿Ë	6,219
202203	84192000	Ò½ÓÃ»òÊµÑéÊÒÓÃÏû¶¾Æ÷¾ß	303	Ó¢¹ú	10	Ò»°ãÃ³Ò×	593	Ì¨	2256	Ç§¿Ë	931,882
202203	84192000	Ò½ÓÃ»òÊµÑéÊÒÓÃÏû¶¾Æ÷¾ß	304	µÂ¹ú	10	Ò»°ãÃ³Ò×	46	Ì¨	58	Ç§¿Ë	110,651
202203	84192000	Ò½ÓÃ»òÊµÑéÊÒÓÃÏû¶¾Æ÷¾ß	305	·¨¹ú	10	Ò»°ãÃ³Ò×	63872	Ì¨	12377	Ç§¿Ë	4,241,941
202203	84192000	Ò½ÓÃ»òÊµÑéÊÒÓÃÏû¶¾Æ÷¾ß	307	Òâ´óÀû	10	Ò»°ãÃ³Ò×	159	Ì¨	5351	Ç§¿Ë	659,494
202203	84192000	Ò½ÓÃ»òÊµÑéÊÒÓÃÏû¶¾Æ÷¾ß	309	ºÉÀ¼	10	Ò»°ãÃ³Ò×	5	Ì¨	281	Ç§¿Ë	22,698
202203	84192000	Ò½ÓÃ»òÊµÑéÊÒÓÃÏû¶¾Æ÷¾ß	310	Ï£À°	10	Ò»°ãÃ³Ò×	3	Ì¨	151	Ç§¿Ë	16,403
202203	84192000	Ò½ÓÃ»òÊµÑéÊÒÓÃÏû¶¾Æ÷¾ß	311	ÆÏÌÑÑÀ	10	Ò»°ãÃ³Ò×	14	Ì¨	695	Ç§¿Ë	74,886
202203	84192000	Ò½ÓÃ»òÊµÑéÊÒÓÃÏû¶¾Æ÷¾ß	312	Î÷°àÑÀ	10	Ò»°ãÃ³Ò×	333	Ì¨	15337	Ç§¿Ë	1,952,634
202203	84192000	Ò½ÓÃ»òÊµÑéÊÒÓÃÏû¶¾Æ÷¾ß	313	°¢¶û°ÍÄáÑÇ	10	Ò»°ãÃ³Ò×	41	Ì¨	2232	Ç§¿Ë	153,004
202203	84192000	Ò½ÓÃ»òÊµÑéÊÒÓÃÏû¶¾Æ÷¾ß	315	°ÂµØÀû	10	Ò»°ãÃ³Ò×	1	Ì¨	130	Ç§¿Ë	11,055
202203	84192000	Ò½ÓÃ»òÊµÑéÊÒÓÃÏû¶¾Æ÷¾ß	316	±£¼ÓÀûÑÇ	10	Ò»°ãÃ³Ò×	3	Ì¨	75	Ç§¿Ë	9,215
202203	84192000	Ò½ÓÃ»òÊµÑéÊÒÓÃÏû¶¾Æ÷¾ß	321	ÐÙÑÀÀû	10	Ò»°ãÃ³Ò×	39	Ì¨	684	Ç§¿Ë	100,315
202203	84192000	Ò½ÓÃ»òÊµÑéÊÒÓÃÏû¶¾Æ÷¾ß	327	²¨À¼	10	Ò»°ãÃ³Ò×	97	Ì¨	3015	Ç§¿Ë	341,462
202203	84192000	Ò½ÓÃ»òÊµÑéÊÒÓÃÏû¶¾Æ÷¾ß	328	ÂÞÂíÄáÑÇ	10	Ò»°ãÃ³Ò×	117	Ì¨	6062	Ç§¿Ë	1,057,795
202203	84192000	Ò½ÓÃ»òÊµÑéÊÒÓÃÏû¶¾Æ÷¾ß	330	Èðµä	10	Ò»°ãÃ³Ò×	3	Ì¨	131	Ç§¿Ë	22,090
202203	84192000	Ò½ÓÃ»òÊµÑéÊÒÓÃÏû¶¾Æ÷¾ß	331	ÈðÊ¿	10	Ò»°ãÃ³Ò×	53	Ì¨	637	Ç§¿Ë	117,787
202203	84192000	Ò½ÓÃ»òÊµÑéÊÒÓÃÏû¶¾Æ÷¾ß	334	°®É³ÄáÑÇ	10	Ò»°ãÃ³Ò×	2	Ì¨	100	Ç§¿Ë	8,377
202203	84192000	Ò½ÓÃ»òÊµÑéÊÒÓÃÏû¶¾Æ÷¾ß	335	À­ÍÑÎ¬ÑÇ	10	Ò»°ãÃ³Ò×	1	Ì¨	47	Ç§¿Ë	7,330
202203	84192000	Ò½ÓÃ»òÊµÑéÊÒÓÃÏû¶¾Æ÷¾ß	336	Á¢ÌÕÍð	10	Ò»°ãÃ³Ò×	7	Ì¨	384	Ç§¿Ë	50,167
202203	84192000	Ò½ÓÃ»òÊµÑéÊÒÓÃÏû¶¾Æ÷¾ß	337	¸ñÂ³¼ªÑÇ	10	Ò»°ãÃ³Ò×	5	Ì¨	358	Ç§¿Ë	26,721
202203	84192000	Ò½ÓÃ»òÊµÑéÊÒÓÃÏû¶¾Æ÷¾ß	338	ÑÇÃÀÄáÑÇ	10	Ò»°ãÃ³Ò×	51	Ì¨	2916	Ç§¿Ë	292,809
202203	84192000	Ò½ÓÃ»òÊµÑéÊÒÓÃÏû¶¾Æ÷¾ß	339	°¢Èû°Ý½®	10	Ò»°ãÃ³Ò×	2	Ì¨	162	Ç§¿Ë	15,701
202203	84192000	Ò½ÓÃ»òÊµÑéÊÒÓÃÏû¶¾Æ÷¾ß	340	°×¶íÂÞË¹	10	Ò»°ãÃ³Ò×	435	Ì¨	1920	Ç§¿Ë	171,033
202203	84192000	Ò½ÓÃ»òÊµÑéÊÒÓÃÏû¶¾Æ÷¾ß	344	¶íÂÞË¹Áª°î	10	Ò»°ãÃ³Ò×	26	Ì¨	16842	Ç§¿Ë	1,183,318
202203	84192000	Ò½ÓÃ»òÊµÑéÊÒÓÃÏû¶¾Æ÷¾ß	351	¿ËÂÞµØÑÇ	10	Ò»°ãÃ³Ò×	9	Ì¨	258	Ç§¿Ë	47,374
202203	84192000	Ò½ÓÃ»òÊµÑéÊÒÓÃÏû¶¾Æ÷¾ß	353	Ë¹Âå·¥¿Ë	10	Ò»°ãÃ³Ò×	2	Ì¨	94	Ç§¿Ë	12,832
202203	84192000	Ò½ÓÃ»òÊµÑéÊÒÓÃÏû¶¾Æ÷¾ß	358	Èû¶ûÎ¬ÑÇ	10	Ò»°ãÃ³Ò×	8	Ì¨	261	Ç§¿Ë	45,429
202203	84192000	Ò½ÓÃ»òÊµÑéÊÒÓÃÏû¶¾Æ÷¾ß	402	°¢¸ùÍ¢	10	Ò»°ãÃ³Ò×	135	Ì¨	4696	Ç§¿Ë	857,614
202203	84192000	Ò½ÓÃ»òÊµÑéÊÒÓÃÏû¶¾Æ÷¾ß	408	¶àÃñ×å²£ÀûÎ¬ÑÇ¹ú	10	Ò»°ãÃ³Ò×	2	Ì¨	450	Ç§¿Ë	106,399
202203	84192000	Ò½ÓÃ»òÊµÑéÊÒÓÃÏû¶¾Æ÷¾ß	412	ÖÇÀû	10	Ò»°ãÃ³Ò×	35	Ì¨	1187	Ç§¿Ë	144,276
202203	84192000	Ò½ÓÃ»òÊµÑéÊÒÓÃÏû¶¾Æ÷¾ß	413	¸çÂ×±ÈÑÇ	10	Ò»°ãÃ³Ò×	19	Ì¨	90	Ç§¿Ë	11,741
202203	84192000	Ò½ÓÃ»òÊµÑéÊÒÓÃÏû¶¾Æ÷¾ß	415	¸çË¹´ïÀè¼Ó	10	Ò»°ãÃ³Ò×	8	Ì¨	306	Ç§¿Ë	30,234
202203	84192000	Ò½ÓÃ»òÊµÑéÊÒÓÃÏû¶¾Æ÷¾ß	416	¹Å°Í	10	Ò»°ãÃ³Ò×	3	Ì¨	205	Ç§¿Ë	22,136
202203	84192000	Ò½ÓÃ»òÊµÑéÊÒÓÃÏû¶¾Æ÷¾ß	418	¶àÃ×Äá¼Ó¹²ºÍ¹ú	10	Ò»°ãÃ³Ò×	2	Ì¨	286	Ç§¿Ë	24,164
202203	84192000	Ò½ÓÃ»òÊµÑéÊÒÓÃÏû¶¾Æ÷¾ß	419	¶ò¹Ï¶à¶û	10	Ò»°ãÃ³Ò×	205	Ì¨	6778	Ç§¿Ë	594,506
202203	84192000	Ò½ÓÃ»òÊµÑéÊÒÓÃÏû¶¾Æ÷¾ß	423	Î£µØÂíÀ­	10	Ò»°ãÃ³Ò×	63	Ì¨	1881	Ç§¿Ë	244,930
202203	84192000	Ò½ÓÃ»òÊµÑéÊÒÓÃÏû¶¾Æ÷¾ß	424	¹çÑÇÄÇ	10	Ò»°ãÃ³Ò×	29	Ì¨	1459	Ç§¿Ë	519,553
202203	84192000	Ò½ÓÃ»òÊµÑéÊÒÓÃÏû¶¾Æ÷¾ß	425	º£µØ	10	Ò»°ãÃ³Ò×	42	Ì¨	636	Ç§¿Ë	29,247
202203	84192000	Ò½ÓÃ»òÊµÑéÊÒÓÃÏû¶¾Æ÷¾ß	426	ºé¶¼À­Ë¹	10	Ò»°ãÃ³Ò×	6	Ì¨	20	Ç§¿Ë	7,235
202203	84192000	Ò½ÓÃ»òÊµÑéÊÒÓÃÏû¶¾Æ÷¾ß	427	ÑÀÂò¼Ó	10	Ò»°ãÃ³Ò×	2	Ì¨	61	Ç§¿Ë	27,137
202203	84192000	Ò½ÓÃ»òÊµÑéÊÒÓÃÏû¶¾Æ÷¾ß	429	Ä«Î÷¸ç	10	Ò»°ãÃ³Ò×	353	Ì¨	11382	Ç§¿Ë	806,360
202203	84192000	Ò½ÓÃ»òÊµÑéÊÒÓÃÏû¶¾Æ÷¾ß	434	ÃØÂ³	10	Ò»°ãÃ³Ò×	55	Ì¨	3916	Ç§¿Ë	482,681
202203	84192000	Ò½ÓÃ»òÊµÑéÊÒÓÃÏû¶¾Æ÷¾ß	440	Èø¶ûÍß¶à	10	Ò»°ãÃ³Ò×	3	Ì¨	624	Ç§¿Ë	51,637
202203	84192000	Ò½ÓÃ»òÊµÑéÊÒÓÃÏû¶¾Æ÷¾ß	440	Èø¶ûÍß¶à	11	¹ú¼Ò¼ä¡¢¹ú¼Ê×éÖ¯ÎÞ³¥Ô®ÖúºÍÔùËÍµÄÎï×Ê	2	Ì¨	1006	Ç§¿Ë	29,000
202203	84192000	Ò½ÓÃ»òÊµÑéÊÒÓÃÏû¶¾Æ÷¾ß	441	ËÕÀïÄÏ	10	Ò»°ãÃ³Ò×	1	Ì¨	30	Ç§¿Ë	79
202203	84192000	Ò½ÓÃ»òÊµÑéÊÒÓÃÏû¶¾Æ÷¾ß	442	ÌØÁ¢Äá´ïºÍ¶à°Í¸ç	10	Ò»°ãÃ³Ò×	2	Ì¨	165	Ç§¿Ë	19,965
202203	84192000	Ò½ÓÃ»òÊµÑéÊÒÓÃÏû¶¾Æ÷¾ß	444	ÎÚÀ­¹ç	10	Ò»°ãÃ³Ò×	6	Ì¨	209	Ç§¿Ë	16,309
202203	84192000	Ò½ÓÃ»òÊµÑéÊÒÓÃÏû¶¾Æ÷¾ß	501	¼ÓÄÃ´ó	10	Ò»°ãÃ³Ò×	445	Ì¨	3036	Ç§¿Ë	984,530
202203	84192000	Ò½ÓÃ»òÊµÑéÊÒÓÃÏû¶¾Æ÷¾ß	502	ÃÀ¹ú	10	Ò»°ãÃ³Ò×	2700	Ì¨	17386	Ç§¿Ë	3,601,055
202203	84192000	Ò½ÓÃ»òÊµÑéÊÒÓÃÏû¶¾Æ÷¾ß	601	°Ä´óÀûÑÇ	10	Ò»°ãÃ³Ò×	113	Ì¨	2652	Ç§¿Ë	565,849
202203	84192000	Ò½ÓÃ»òÊµÑéÊÒÓÃÏû¶¾Æ÷¾ß	603	ì³¼Ã	10	Ò»°ãÃ³Ò×	1	Ì¨	45	Ç§¿Ë	4,292
202203	84192000	Ò½ÓÃ»òÊµÑéÊÒÓÃÏû¶¾Æ÷¾ß	607	ÐÂ¿¦Àï¶àÄáÑÇ	10	Ò»°ãÃ³Ò×	1	Ì¨	101	Ç§¿Ë	10,979
202203	84192000	Ò½ÓÃ»òÊµÑéÊÒÓÃÏû¶¾Æ÷¾ß	609	ÐÂÎ÷À¼	10	Ò»°ãÃ³Ò×	8	Ì¨	325	Ç§¿Ë	40,997
202203	84192000	Ò½ÓÃ»òÊµÑéÊÒÓÃÏû¶¾Æ÷¾ß	611	°Í²¼ÑÇÐÂ¼¸ÄÚÑÇ	10	Ò»°ãÃ³Ò×	3	Ì¨	75	Ç§¿Ë	5,304
202204	38089400	Ïû¶¾¼Á	103	ÃÏ¼ÓÀ­¹ú	10	Ò»°ãÃ³Ò×	6853	Ç§¿Ë	0	?	1,084,213
202204	38089400	Ïû¶¾¼Á	105	ÎÄÀ³	10	Ò»°ãÃ³Ò×	4140	Ç§¿Ë	0	?	53,004
202204	38089400	Ïû¶¾¼Á	106	Ãåµé	10	Ò»°ãÃ³Ò×	9903	Ç§¿Ë	0	?	195,237
202204	38089400	Ïû¶¾¼Á	107	¼íÆÒÕ¯	10	Ò»°ãÃ³Ò×	138	Ç§¿Ë	0	?	26,775
202204	38089400	Ïû¶¾¼Á	108	ÈûÆÖÂ·Ë¹	10	Ò»°ãÃ³Ò×	1	Ç§¿Ë	0	?	559
202204	38089400	Ïû¶¾¼Á	109	³¯ÏÊ	10	Ò»°ãÃ³Ò×	3038	Ç§¿Ë	0	?	63,293
202204	38089400	Ïû¶¾¼Á	110	ÖÐ¹úÏã¸Û	10	Ò»°ãÃ³Ò×	2260895	Ç§¿Ë	0	?	41,467,929
202204	38089400	Ïû¶¾¼Á	111	Ó¡¶È	10	Ò»°ãÃ³Ò×	214445	Ç§¿Ë	0	?	4,465,167
202204	38089400	Ïû¶¾¼Á	112	Ó¡¶ÈÄáÎ÷ÑÇ	10	Ò»°ãÃ³Ò×	462347	Ç§¿Ë	0	?	6,117,929
202204	38089400	Ïû¶¾¼Á	115	ÒÔÉ«ÁÐ	10	Ò»°ãÃ³Ò×	7695	Ç§¿Ë	0	?	361,616
202204	38089400	Ïû¶¾¼Á	116	ÈÕ±¾	10	Ò»°ãÃ³Ò×	1323405	Ç§¿Ë	0	?	17,799,456
202204	38089400	Ïû¶¾¼Á	117	Ô¼µ©	10	Ò»°ãÃ³Ò×	16917	Ç§¿Ë	0	?	191,014
202204	38089400	Ïû¶¾¼Á	118	¿ÆÍþÌØ	10	Ò»°ãÃ³Ò×	40	Ç§¿Ë	0	?	1,330
202204	38089400	Ïû¶¾¼Á	119	ÀÏÎÎ	10	Ò»°ãÃ³Ò×	303	Ç§¿Ë	0	?	78,000
202204	38089400	Ïû¶¾¼Á	120	Àè°ÍÄÛ	10	Ò»°ãÃ³Ò×	10660	Ç§¿Ë	0	?	84,879
202204	38089400	Ïû¶¾¼Á	121	ÖÐ¹ú°ÄÃÅ	10	Ò»°ãÃ³Ò×	21489	Ç§¿Ë	0	?	188,724
202204	38089400	Ïû¶¾¼Á	122	ÂíÀ´Î÷ÑÇ	10	Ò»°ãÃ³Ò×	566448	Ç§¿Ë	0	?	5,462,460
202204	38089400	Ïû¶¾¼Á	124	ÃÉ¹Å	10	Ò»°ãÃ³Ò×	22938	Ç§¿Ë	0	?	313,050
202204	38089400	Ïû¶¾¼Á	125	Äá²´¶ûÁª°îÃñÖ÷¹²ºÍ¹ú	10	Ò»°ãÃ³Ò×	2	Ç§¿Ë	0	?	1,161
202204	38089400	Ïû¶¾¼Á	126	°¢Âü	10	Ò»°ãÃ³Ò×	18000	Ç§¿Ë	0	?	321,738
202204	38089400	Ïû¶¾¼Á	127	°Í»ùË¹Ì¹	10	Ò»°ãÃ³Ò×	20525	Ç§¿Ë	0	?	201,247
202204	38089400	Ïû¶¾¼Á	129	·ÆÂÉ±ö	10	Ò»°ãÃ³Ò×	202526	Ç§¿Ë	0	?	2,161,729
202204	38089400	Ïû¶¾¼Á	130	¿¨Ëþ¶û	10	Ò»°ãÃ³Ò×	14979	Ç§¿Ë	0	?	209,515
202204	38089400	Ïû¶¾¼Á	131	É³ÌØ°¢À­²®	10	Ò»°ãÃ³Ò×	41977	Ç§¿Ë	0	?	849,667
202204	38089400	Ïû¶¾¼Á	132	ÐÂ¼ÓÆÂ	10	Ò»°ãÃ³Ò×	328497	Ç§¿Ë	0	?	6,414,308
202204	38089400	Ïû¶¾¼Á	133	º«¹ú	10	Ò»°ãÃ³Ò×	163008	Ç§¿Ë	0	?	2,129,873
202204	38089400	Ïû¶¾¼Á	134	Ë¹ÀïÀ¼¿¨	10	Ò»°ãÃ³Ò×	8800	Ç§¿Ë	0	?	165,757
202204	38089400	Ïû¶¾¼Á	135	ÐðÀûÑÇ	10	Ò»°ãÃ³Ò×	650	Ç§¿Ë	0	?	40,604
202204	38089400	Ïû¶¾¼Á	136	Ì©¹ú	10	Ò»°ãÃ³Ò×	151038	Ç§¿Ë	0	?	2,489,213
202204	38089400	Ïû¶¾¼Á	137	ÍÁ¶úÆä	10	Ò»°ãÃ³Ò×	900	Ç§¿Ë	0	?	373,230
202204	38089400	Ïû¶¾¼Á	138	°¢ÁªÇõ	10	Ò»°ãÃ³Ò×	134506	Ç§¿Ë	0	?	2,851,273
202204	38089400	Ïû¶¾¼Á	141	Ô½ÄÏ	10	Ò»°ãÃ³Ò×	64265	Ç§¿Ë	0	?	1,294,702
202204	38089400	Ïû¶¾¼Á	143	ÖÐ¹úÌ¨Íå	10	Ò»°ãÃ³Ò×	243917	Ç§¿Ë	0	?	2,903,568
202204	38089400	Ïû¶¾¼Á	145	¹þÈø¿ËË¹Ì¹	10	Ò»°ãÃ³Ò×	206	Ç§¿Ë	0	?	8,713
202204	38089400	Ïû¶¾¼Á	209	ÖÐ·Ç	10	Ò»°ãÃ³Ò×	18	Ç§¿Ë	0	?	343
202204	38089400	Ïû¶¾¼Á	224	¿ÏÄáÑÇ	10	Ò»°ãÃ³Ò×	2000	Ç§¿Ë	0	?	24,116
202204	38089400	Ïû¶¾¼Á	226	Àû±ÈÑÇ	10	Ò»°ãÃ³Ò×	0	Ç§¿Ë	0	?	255
202204	38089400	Ïû¶¾¼Á	231	Ã«ÀïÇóË¹	10	Ò»°ãÃ³Ò×	1000	Ç§¿Ë	0	?	12,862
202204	38089400	Ïû¶¾¼Á	244	ÄÏ·Ç	10	Ò»°ãÃ³Ò×	94702	Ç§¿Ë	0	?	1,087,946
202204	38089400	Ïû¶¾¼Á	301	±ÈÀûÊ±	10	Ò»°ãÃ³Ò×	73568	Ç§¿Ë	0	?	3,055,771
202204	38089400	Ïû¶¾¼Á	302	µ¤Âó	10	Ò»°ãÃ³Ò×	11100	Ç§¿Ë	0	?	344,158
202204	38089400	Ïû¶¾¼Á	303	Ó¢¹ú	10	Ò»°ãÃ³Ò×	294993	Ç§¿Ë	0	?	4,396,791
202204	38089400	Ïû¶¾¼Á	304	µÂ¹ú	10	Ò»°ãÃ³Ò×	61919	Ç§¿Ë	0	?	1,661,537
202204	38089400	Ïû¶¾¼Á	305	·¨¹ú	10	Ò»°ãÃ³Ò×	70669	Ç§¿Ë	0	?	2,909,666
202204	38089400	Ïû¶¾¼Á	307	Òâ´óÀû	10	Ò»°ãÃ³Ò×	301	Ç§¿Ë	0	?	20,471
202204	38089400	Ïû¶¾¼Á	309	ºÉÀ¼	10	Ò»°ãÃ³Ò×	404133	Ç§¿Ë	0	?	6,277,109
202204	38089400	Ïû¶¾¼Á	311	ÆÏÌÑÑÀ	10	Ò»°ãÃ³Ò×	130	Ç§¿Ë	0	?	6,380
202204	38089400	Ïû¶¾¼Á	312	Î÷°àÑÀ	10	Ò»°ãÃ³Ò×	76000	Ç§¿Ë	0	?	3,007,780
202204	38089400	Ïû¶¾¼Á	316	±£¼ÓÀûÑÇ	10	Ò»°ãÃ³Ò×	1	Ç§¿Ë	0	?	209
202204	38089400	Ïû¶¾¼Á	326	Å²Íþ	10	Ò»°ãÃ³Ò×	11149	Ç§¿Ë	0	?	144,515
202204	38089400	Ïû¶¾¼Á	327	²¨À¼	10	Ò»°ãÃ³Ò×	22	Ç§¿Ë	0	?	2,999
202204	38089400	Ïû¶¾¼Á	338	ÑÇÃÀÄáÑÇ	10	Ò»°ãÃ³Ò×	516	Ç§¿Ë	0	?	12,282
202204	38089400	Ïû¶¾¼Á	344	¶íÂÞË¹Áª°î	10	Ò»°ãÃ³Ò×	31500	Ç§¿Ë	0	?	669,532
202204	38089400	Ïû¶¾¼Á	350	Ë¹ÂåÎÄÄáÑÇ	10	Ò»°ãÃ³Ò×	6870	Ç§¿Ë	0	?	142,178
202204	38089400	Ïû¶¾¼Á	402	°¢¸ùÍ¢	10	Ò»°ãÃ³Ò×	18794	Ç§¿Ë	0	?	273,041
202204	38089400	Ïû¶¾¼Á	410	°ÍÎ÷	10	Ò»°ãÃ³Ò×	72600	Ç§¿Ë	0	?	1,515,343
202204	38089400	Ïû¶¾¼Á	412	ÖÇÀû	10	Ò»°ãÃ³Ò×	424024	Ç§¿Ë	0	?	4,210,870
202204	38089400	Ïû¶¾¼Á	413	¸çÂ×±ÈÑÇ	10	Ò»°ãÃ³Ò×	101522	Ç§¿Ë	0	?	526,523
202204	38089400	Ïû¶¾¼Á	419	¶ò¹Ï¶à¶û	10	Ò»°ãÃ³Ò×	19852	Ç§¿Ë	0	?	146,826
202204	38089400	Ïû¶¾¼Á	425	º£µØ	10	Ò»°ãÃ³Ò×	4510	Ç§¿Ë	0	?	70,313
202204	38089400	Ïû¶¾¼Á	426	ºé¶¼À­Ë¹	10	Ò»°ãÃ³Ò×	6291	Ç§¿Ë	0	?	68,212
202204	38089400	Ïû¶¾¼Á	427	ÑÀÂò¼Ó	10	Ò»°ãÃ³Ò×	4041	Ç§¿Ë	0	?	72,073
202204	38089400	Ïû¶¾¼Á	429	Ä«Î÷¸ç	10	Ò»°ãÃ³Ò×	43092	Ç§¿Ë	0	?	1,782,066
202204	38089400	Ïû¶¾¼Á	434	ÃØÂ³	10	Ò»°ãÃ³Ò×	192550	Ç§¿Ë	0	?	1,364,307
202204	38089400	Ïû¶¾¼Á	442	ÌØÁ¢Äá´ïºÍ¶à°Í¸ç	10	Ò»°ãÃ³Ò×	2250	Ç§¿Ë	0	?	22,509
202204	38089400	Ïû¶¾¼Á	501	¼ÓÄÃ´ó	10	Ò»°ãÃ³Ò×	138245	Ç§¿Ë	0	?	4,351,129
202204	38089400	Ïû¶¾¼Á	502	ÃÀ¹ú	10	Ò»°ãÃ³Ò×	2420228	Ç§¿Ë	0	?	47,880,421
202204	38089400	Ïû¶¾¼Á	601	°Ä´óÀûÑÇ	10	Ò»°ãÃ³Ò×	1772626	Ç§¿Ë	0	?	20,929,737
202204	38089400	Ïû¶¾¼Á	608	ÍßÅ¬°¢Í¼	10	Ò»°ãÃ³Ò×	10557	Ç§¿Ë	0	?	774,825
202204	38089400	Ïû¶¾¼Á	609	ÐÂÎ÷À¼	10	Ò»°ãÃ³Ò×	537747	Ç§¿Ë	0	?	5,437,023
202204	38089400	Ïû¶¾¼Á	613	ËùÂÞÃÅÈºµº	10	Ò»°ãÃ³Ò×	16254	Ç§¿Ë	0	?	157,021
202204	84192000	Ò½ÓÃ»òÊµÑéÊÒÓÃÏû¶¾Æ÷¾ß	103	ÃÏ¼ÓÀ­¹ú	10	Ò»°ãÃ³Ò×	2	Ì¨	150	Ç§¿Ë	42,100
202204	84192000	Ò½ÓÃ»òÊµÑéÊÒÓÃÏû¶¾Æ÷¾ß	104	²»µ¤	10	Ò»°ãÃ³Ò×	1	Ì¨	105	Ç§¿Ë	8,255
202204	84192000	Ò½ÓÃ»òÊµÑéÊÒÓÃÏû¶¾Æ÷¾ß	105	ÎÄÀ³	10	Ò»°ãÃ³Ò×	2	Ì¨	145	Ç§¿Ë	17,086
202204	84192000	Ò½ÓÃ»òÊµÑéÊÒÓÃÏû¶¾Æ÷¾ß	106	Ãåµé	10	Ò»°ãÃ³Ò×	142	Ì¨	3160	Ç§¿Ë	241,013
202204	84192000	Ò½ÓÃ»òÊµÑéÊÒÓÃÏû¶¾Æ÷¾ß	107	¼íÆÒÕ¯	10	Ò»°ãÃ³Ò×	76	Ì¨	3389	Ç§¿Ë	289,971
202204	84192000	Ò½ÓÃ»òÊµÑéÊÒÓÃÏû¶¾Æ÷¾ß	108	ÈûÆÖÂ·Ë¹	10	Ò»°ãÃ³Ò×	2	Ì¨	110	Ç§¿Ë	14,674
202204	84192000	Ò½ÓÃ»òÊµÑéÊÒÓÃÏû¶¾Æ÷¾ß	110	ÖÐ¹úÏã¸Û	10	Ò»°ãÃ³Ò×	672	Ì¨	2079	Ç§¿Ë	261,806
202204	84192000	Ò½ÓÃ»òÊµÑéÊÒÓÃÏû¶¾Æ÷¾ß	110	ÖÐ¹úÏã¸Û	12	ÆäËû¾èÔùÎï×Ê	146	Ì¨	2067	Ç§¿Ë	1,085,854
202204	84192000	Ò½ÓÃ»òÊµÑéÊÒÓÃÏû¶¾Æ÷¾ß	111	Ó¡¶È	10	Ò»°ãÃ³Ò×	248	Ì¨	20884	Ç§¿Ë	1,916,671
202204	84192000	Ò½ÓÃ»òÊµÑéÊÒÓÃÏû¶¾Æ÷¾ß	112	Ó¡¶ÈÄáÎ÷ÑÇ	10	Ò»°ãÃ³Ò×	57	Ì¨	6087	Ç§¿Ë	839,013
202204	84192000	Ò½ÓÃ»òÊµÑéÊÒÓÃÏû¶¾Æ÷¾ß	113	ÒÁÀÊ	10	Ò»°ãÃ³Ò×	429	Ì¨	19706	Ç§¿Ë	2,053,998
202204	84192000	Ò½ÓÃ»òÊµÑéÊÒÓÃÏû¶¾Æ÷¾ß	115	ÒÔÉ«ÁÐ	10	Ò»°ãÃ³Ò×	50	Ì¨	2529	Ç§¿Ë	164,293
202204	84192000	Ò½ÓÃ»òÊµÑéÊÒÓÃÏû¶¾Æ÷¾ß	116	ÈÕ±¾	10	Ò»°ãÃ³Ò×	1223	Ì¨	1658	Ç§¿Ë	557,683
202204	84192000	Ò½ÓÃ»òÊµÑéÊÒÓÃÏû¶¾Æ÷¾ß	117	Ô¼µ©	10	Ò»°ãÃ³Ò×	35	Ì¨	1632	Ç§¿Ë	186,358
202204	84192000	Ò½ÓÃ»òÊµÑéÊÒÓÃÏû¶¾Æ÷¾ß	118	¿ÆÍþÌØ	10	Ò»°ãÃ³Ò×	3	Ì¨	50	Ç§¿Ë	10,188
202204	84192000	Ò½ÓÃ»òÊµÑéÊÒÓÃÏû¶¾Æ÷¾ß	120	Àè°ÍÄÛ	10	Ò»°ãÃ³Ò×	19	Ì¨	452	Ç§¿Ë	37,365
202204	84192000	Ò½ÓÃ»òÊµÑéÊÒÓÃÏû¶¾Æ÷¾ß	121	ÖÐ¹ú°ÄÃÅ	10	Ò»°ãÃ³Ò×	2	Ì¨	47	Ç§¿Ë	70,959
202204	84192000	Ò½ÓÃ»òÊµÑéÊÒÓÃÏû¶¾Æ÷¾ß	122	ÂíÀ´Î÷ÑÇ	10	Ò»°ãÃ³Ò×	2851	Ì¨	7955	Ç§¿Ë	1,423,547
202204	84192000	Ò½ÓÃ»òÊµÑéÊÒÓÃÏû¶¾Æ÷¾ß	124	ÃÉ¹Å	10	Ò»°ãÃ³Ò×	92	Ì¨	5804	Ç§¿Ë	567,784
202204	84192000	Ò½ÓÃ»òÊµÑéÊÒÓÃÏû¶¾Æ÷¾ß	126	°¢Âü	10	Ò»°ãÃ³Ò×	59	Ì¨	2633	Ç§¿Ë	460,186
202204	84192000	Ò½ÓÃ»òÊµÑéÊÒÓÃÏû¶¾Æ÷¾ß	127	°Í»ùË¹Ì¹	10	Ò»°ãÃ³Ò×	23	Ì¨	1520	Ç§¿Ë	118,340
202204	84192000	Ò½ÓÃ»òÊµÑéÊÒÓÃÏû¶¾Æ÷¾ß	128	°ÍÀÕË¹Ì¹	10	Ò»°ãÃ³Ò×	11	Ì¨	400	Ç§¿Ë	48,807
202204	84192000	Ò½ÓÃ»òÊµÑéÊÒÓÃÏû¶¾Æ÷¾ß	129	·ÆÂÉ±ö	10	Ò»°ãÃ³Ò×	189	Ì¨	5304	Ç§¿Ë	690,231
202204	84192000	Ò½ÓÃ»òÊµÑéÊÒÓÃÏû¶¾Æ÷¾ß	130	¿¨Ëþ¶û	10	Ò»°ãÃ³Ò×	10	Ì¨	301	Ç§¿Ë	39,095
202204	84192000	Ò½ÓÃ»òÊµÑéÊÒÓÃÏû¶¾Æ÷¾ß	131	É³ÌØ°¢À­²®	10	Ò»°ãÃ³Ò×	3326	Ì¨	8254	Ç§¿Ë	1,263,776
202204	84192000	Ò½ÓÃ»òÊµÑéÊÒÓÃÏû¶¾Æ÷¾ß	132	ÐÂ¼ÓÆÂ	10	Ò»°ãÃ³Ò×	1307	Ì¨	1974	Ç§¿Ë	302,889
202204	84192000	Ò½ÓÃ»òÊµÑéÊÒÓÃÏû¶¾Æ÷¾ß	133	º«¹ú	10	Ò»°ãÃ³Ò×	1235	Ì¨	8145	Ç§¿Ë	841,518
202204	84192000	Ò½ÓÃ»òÊµÑéÊÒÓÃÏû¶¾Æ÷¾ß	134	Ë¹ÀïÀ¼¿¨	10	Ò»°ãÃ³Ò×	20	Ì¨	1335	Ç§¿Ë	91,183
202204	84192000	Ò½ÓÃ»òÊµÑéÊÒÓÃÏû¶¾Æ÷¾ß	134	Ë¹ÀïÀ¼¿¨	11	¹ú¼Ò¼ä¡¢¹ú¼Ê×éÖ¯ÎÞ³¥Ô®ÖúºÍÔùËÍµÄÎï×Ê	5	Ì¨	170	Ç§¿Ë	16,250
202204	84192000	Ò½ÓÃ»òÊµÑéÊÒÓÃÏû¶¾Æ÷¾ß	136	Ì©¹ú	10	Ò»°ãÃ³Ò×	51	Ì¨	3348	Ç§¿Ë	504,108
202204	84192000	Ò½ÓÃ»òÊµÑéÊÒÓÃÏû¶¾Æ÷¾ß	137	ÍÁ¶úÆä	10	Ò»°ãÃ³Ò×	279	Ì¨	13957	Ç§¿Ë	1,560,424
202204	84192000	Ò½ÓÃ»òÊµÑéÊÒÓÃÏû¶¾Æ÷¾ß	138	°¢ÁªÇõ	10	Ò»°ãÃ³Ò×	169	Ì¨	3229	Ç§¿Ë	422,568
202204	84192000	Ò½ÓÃ»òÊµÑéÊÒÓÃÏû¶¾Æ÷¾ß	139	Ò²ÃÅ	10	Ò»°ãÃ³Ò×	17	Ì¨	1031	Ç§¿Ë	139,084
202204	84192000	Ò½ÓÃ»òÊµÑéÊÒÓÃÏû¶¾Æ÷¾ß	141	Ô½ÄÏ	10	Ò»°ãÃ³Ò×	475	Ì¨	15774	Ç§¿Ë	1,272,827
202204	84192000	Ò½ÓÃ»òÊµÑéÊÒÓÃÏû¶¾Æ÷¾ß	143	ÖÐ¹úÌ¨Íå	10	Ò»°ãÃ³Ò×	7	Ì¨	179	Ç§¿Ë	29,468
202204	84192000	Ò½ÓÃ»òÊµÑéÊÒÓÃÏû¶¾Æ÷¾ß	145	¹þÈø¿ËË¹Ì¹	10	Ò»°ãÃ³Ò×	88	Ì¨	10993	Ç§¿Ë	933,691
202204	84192000	Ò½ÓÃ»òÊµÑéÊÒÓÃÏû¶¾Æ÷¾ß	146	¼ª¶û¼ªË¹Ë¹Ì¹	10	Ò»°ãÃ³Ò×	22	Ì¨	1437	Ç§¿Ë	214,871
202204	84192000	Ò½ÓÃ»òÊµÑéÊÒÓÃÏû¶¾Æ÷¾ß	149	ÎÚ×È±ð¿ËË¹Ì¹	10	Ò»°ãÃ³Ò×	163	Ì¨	3086	Ç§¿Ë	239,314
202204	84192000	Ò½ÓÃ»òÊµÑéÊÒÓÃÏû¶¾Æ÷¾ß	201	°¢¶û¼°ÀûÑÇ	10	Ò»°ãÃ³Ò×	120	Ì¨	5818	Ç§¿Ë	516,780
202204	84192000	Ò½ÓÃ»òÊµÑéÊÒÓÃÏû¶¾Æ÷¾ß	202	°²¸çÀ­	10	Ò»°ãÃ³Ò×	1	Ì¨	50	Ç§¿Ë	6,085
202204	84192000	Ò½ÓÃ»òÊµÑéÊÒÓÃÏû¶¾Æ÷¾ß	203	±´Äþ	10	Ò»°ãÃ³Ò×	8	Ì¨	158	Ç§¿Ë	11,867
202204	84192000	Ò½ÓÃ»òÊµÑéÊÒÓÃÏû¶¾Æ÷¾ß	204	²©´ÄÍßÄÉ	10	Ò»°ãÃ³Ò×	1	Ì¨	90	Ç§¿Ë	7,344
202204	84192000	Ò½ÓÃ»òÊµÑéÊÒÓÃÏû¶¾Æ÷¾ß	206	¿¦ÂóÂ¡	10	Ò»°ãÃ³Ò×	4	Ì¨	52	Ç§¿Ë	766
202204	84192000	Ò½ÓÃ»òÊµÑéÊÒÓÃÏû¶¾Æ÷¾ß	209	ÖÐ·Ç	10	Ò»°ãÃ³Ò×	12	Ì¨	232	Ç§¿Ë	72,746
202204	84192000	Ò½ÓÃ»òÊµÑéÊÒÓÃÏû¶¾Æ÷¾ß	213	¸Õ¹û(²¼)	10	Ò»°ãÃ³Ò×	1	Ì¨	20	Ç§¿Ë	523
202204	84192000	Ò½ÓÃ»òÊµÑéÊÒÓÃÏû¶¾Æ÷¾ß	214	¼ª²¼Ìá	10	Ò»°ãÃ³Ò×	1	Ì¨	1828	Ç§¿Ë	185,503
202204	84192000	Ò½ÓÃ»òÊµÑéÊÒÓÃÏû¶¾Æ÷¾ß	215	°£¼°	10	Ò»°ãÃ³Ò×	23	Ì¨	8698	Ç§¿Ë	355,814
202204	84192000	Ò½ÓÃ»òÊµÑéÊÒÓÃÏû¶¾Æ÷¾ß	220	¼ÓÄÉ	10	Ò»°ãÃ³Ò×	52	Ì¨	2689	Ç§¿Ë	229,999
202204	84192000	Ò½ÓÃ»òÊµÑéÊÒÓÃÏû¶¾Æ÷¾ß	221	¼¸ÄÚÑÇ	10	Ò»°ãÃ³Ò×	11	Ì¨	1038	Ç§¿Ë	190,777
202204	84192000	Ò½ÓÃ»òÊµÑéÊÒÓÃÏû¶¾Æ÷¾ß	223	¿ÆÌØµÏÍß	10	Ò»°ãÃ³Ò×	3	Ì¨	556	Ç§¿Ë	146,412
202204	84192000	Ò½ÓÃ»òÊµÑéÊÒÓÃÏû¶¾Æ÷¾ß	224	¿ÏÄáÑÇ	10	Ò»°ãÃ³Ò×	8	Ì¨	249	Ç§¿Ë	32,275
202204	84192000	Ò½ÓÃ»òÊµÑéÊÒÓÃÏû¶¾Æ÷¾ß	228	ÂíÀ­Î¬	10	Ò»°ãÃ³Ò×	3	Ì¨	245	Ç§¿Ë	27,709
202204	84192000	Ò½ÓÃ»òÊµÑéÊÒÓÃÏû¶¾Æ÷¾ß	229	ÂíÀï	10	Ò»°ãÃ³Ò×	1	Ì¨	90	Ç§¿Ë	5,739
202204	84192000	Ò½ÓÃ»òÊµÑéÊÒÓÃÏû¶¾Æ÷¾ß	232	Ä¦Âå¸ç	10	Ò»°ãÃ³Ò×	111	Ì¨	6288	Ç§¿Ë	777,057
202204	84192000	Ò½ÓÃ»òÊµÑéÊÒÓÃÏû¶¾Æ÷¾ß	233	ÄªÉ£±È¿Ë	10	Ò»°ãÃ³Ò×	87	Ì¨	1743	Ç§¿Ë	126,245
202204	84192000	Ò½ÓÃ»òÊµÑéÊÒÓÃÏû¶¾Æ÷¾ß	236	ÄáÈÕÀûÑÇ	10	Ò»°ãÃ³Ò×	96	Ì¨	3567	Ç§¿Ë	241,582
202204	84192000	Ò½ÓÃ»òÊµÑéÊÒÓÃÏû¶¾Æ÷¾ß	238	Â¬Íú´ï	10	Ò»°ãÃ³Ò×	7	Ì¨	440	Ç§¿Ë	38,874
202204	84192000	Ò½ÓÃ»òÊµÑéÊÒÓÃÏû¶¾Æ÷¾ß	242	ÈûÀ­Àû°º	10	Ò»°ãÃ³Ò×	1	Ì¨	35	Ç§¿Ë	3,925
202204	84192000	Ò½ÓÃ»òÊµÑéÊÒÓÃÏû¶¾Æ÷¾ß	243	Ë÷ÂíÀï	10	Ò»°ãÃ³Ò×	44	Ì¨	614	Ç§¿Ë	28,276
202204	84192000	Ò½ÓÃ»òÊµÑéÊÒÓÃÏû¶¾Æ÷¾ß	244	ÄÏ·Ç	10	Ò»°ãÃ³Ò×	25	Ì¨	3117	Ç§¿Ë	523,492
202204	84192000	Ò½ÓÃ»òÊµÑéÊÒÓÃÏû¶¾Æ÷¾ß	246	ËÕµ¤	10	Ò»°ãÃ³Ò×	26	Ì¨	450	Ç§¿Ë	266,351
202204	84192000	Ò½ÓÃ»òÊµÑéÊÒÓÃÏû¶¾Æ÷¾ß	247	Ì¹É£ÄáÑÇ	10	Ò»°ãÃ³Ò×	26	Ì¨	1901	Ç§¿Ë	164,199
202204	84192000	Ò½ÓÃ»òÊµÑéÊÒÓÃÏû¶¾Æ÷¾ß	249	Í»ÄáË¹	10	Ò»°ãÃ³Ò×	66	Ì¨	3315	Ç§¿Ë	407,829
202204	84192000	Ò½ÓÃ»òÊµÑéÊÒÓÃÏû¶¾Æ÷¾ß	250	ÎÚ¸É´ï	10	Ò»°ãÃ³Ò×	5	Ì¨	38	Ç§¿Ë	8,024
202204	84192000	Ò½ÓÃ»òÊµÑéÊÒÓÃÏû¶¾Æ÷¾ß	251	²¼»ùÄÉ·¨Ë÷	10	Ò»°ãÃ³Ò×	50	Ì¨	600	Ç§¿Ë	25,520
202204	84192000	Ò½ÓÃ»òÊµÑéÊÒÓÃÏû¶¾Æ÷¾ß	301	±ÈÀûÊ±	10	Ò»°ãÃ³Ò×	8	Ì¨	241	Ç§¿Ë	35,555
202204	84192000	Ò½ÓÃ»òÊµÑéÊÒÓÃÏû¶¾Æ÷¾ß	303	Ó¢¹ú	10	Ò»°ãÃ³Ò×	1106	Ì¨	16404	Ç§¿Ë	3,853,224
202204	84192000	Ò½ÓÃ»òÊµÑéÊÒÓÃÏû¶¾Æ÷¾ß	304	µÂ¹ú	10	Ò»°ãÃ³Ò×	196	Ì¨	2327	Ç§¿Ë	516,628
202204	84192000	Ò½ÓÃ»òÊµÑéÊÒÓÃÏû¶¾Æ÷¾ß	305	·¨¹ú	10	Ò»°ãÃ³Ò×	40350	Ì¨	10002	Ç§¿Ë	4,502,470
202204	84192000	Ò½ÓÃ»òÊµÑéÊÒÓÃÏû¶¾Æ÷¾ß	307	Òâ´óÀû	10	Ò»°ãÃ³Ò×	172	Ì¨	7366	Ç§¿Ë	1,008,562
202204	84192000	Ò½ÓÃ»òÊµÑéÊÒÓÃÏû¶¾Æ÷¾ß	309	ºÉÀ¼	10	Ò»°ãÃ³Ò×	178	Ì¨	9052	Ç§¿Ë	1,338,805
202204	84192000	Ò½ÓÃ»òÊµÑéÊÒÓÃÏû¶¾Æ÷¾ß	310	Ï£À°	10	Ò»°ãÃ³Ò×	6	Ì¨	353	Ç§¿Ë	40,986
202204	84192000	Ò½ÓÃ»òÊµÑéÊÒÓÃÏû¶¾Æ÷¾ß	311	ÆÏÌÑÑÀ	10	Ò»°ãÃ³Ò×	6	Ì¨	300	Ç§¿Ë	35,090
202204	84192000	Ò½ÓÃ»òÊµÑéÊÒÓÃÏû¶¾Æ÷¾ß	312	Î÷°àÑÀ	10	Ò»°ãÃ³Ò×	358	Ì¨	14851	Ç§¿Ë	1,847,701
202204	84192000	Ò½ÓÃ»òÊµÑéÊÒÓÃÏû¶¾Æ÷¾ß	313	°¢¶û°ÍÄáÑÇ	10	Ò»°ãÃ³Ò×	3	Ì¨	141	Ç§¿Ë	16,633
202204	84192000	Ò½ÓÃ»òÊµÑéÊÒÓÃÏû¶¾Æ÷¾ß	315	°ÂµØÀû	10	Ò»°ãÃ³Ò×	15	Ì¨	1442	Ç§¿Ë	224,735
202204	84192000	Ò½ÓÃ»òÊµÑéÊÒÓÃÏû¶¾Æ÷¾ß	316	±£¼ÓÀûÑÇ	10	Ò»°ãÃ³Ò×	73	Ì¨	3474	Ç§¿Ë	1,184,433
202204	84192000	Ò½ÓÃ»òÊµÑéÊÒÓÃÏû¶¾Æ÷¾ß	318	·ÒÀ¼	10	Ò»°ãÃ³Ò×	2	Ì¨	106	Ç§¿Ë	13,462
202204	84192000	Ò½ÓÃ»òÊµÑéÊÒÓÃÏû¶¾Æ÷¾ß	321	ÐÙÑÀÀû	10	Ò»°ãÃ³Ò×	17	Ì¨	487	Ç§¿Ë	55,926
202204	84192000	Ò½ÓÃ»òÊµÑéÊÒÓÃÏû¶¾Æ÷¾ß	326	Å²Íþ	10	Ò»°ãÃ³Ò×	49	Ì¨	220	Ç§¿Ë	23,210
202204	84192000	Ò½ÓÃ»òÊµÑéÊÒÓÃÏû¶¾Æ÷¾ß	327	²¨À¼	10	Ò»°ãÃ³Ò×	249	Ì¨	5233	Ç§¿Ë	592,460
202204	84192000	Ò½ÓÃ»òÊµÑéÊÒÓÃÏû¶¾Æ÷¾ß	328	ÂÞÂíÄáÑÇ	10	Ò»°ãÃ³Ò×	435	Ì¨	7988	Ç§¿Ë	1,152,193
202204	84192000	Ò½ÓÃ»òÊµÑéÊÒÓÃÏû¶¾Æ÷¾ß	334	°®É³ÄáÑÇ	10	Ò»°ãÃ³Ò×	1	Ì¨	140	Ç§¿Ë	20,445
202204	84192000	Ò½ÓÃ»òÊµÑéÊÒÓÃÏû¶¾Æ÷¾ß	335	À­ÍÑÎ¬ÑÇ	10	Ò»°ãÃ³Ò×	2	Ì¨	108	Ç§¿Ë	16,082
202204	84192000	Ò½ÓÃ»òÊµÑéÊÒÓÃÏû¶¾Æ÷¾ß	336	Á¢ÌÕÍð	10	Ò»°ãÃ³Ò×	1	Ì¨	53	Ç§¿Ë	6,258
202204	84192000	Ò½ÓÃ»òÊµÑéÊÒÓÃÏû¶¾Æ÷¾ß	337	¸ñÂ³¼ªÑÇ	10	Ò»°ãÃ³Ò×	1	Ì¨	50	Ç§¿Ë	5,468
202204	84192000	Ò½ÓÃ»òÊµÑéÊÒÓÃÏû¶¾Æ÷¾ß	338	ÑÇÃÀÄáÑÇ	10	Ò»°ãÃ³Ò×	1	Ì¨	59	Ç§¿Ë	7,592
202204	84192000	Ò½ÓÃ»òÊµÑéÊÒÓÃÏû¶¾Æ÷¾ß	339	°¢Èû°Ý½®	10	Ò»°ãÃ³Ò×	41	Ì¨	2076	Ç§¿Ë	299,720
202204	84192000	Ò½ÓÃ»òÊµÑéÊÒÓÃÏû¶¾Æ÷¾ß	340	°×¶íÂÞË¹	10	Ò»°ãÃ³Ò×	31	Ì¨	1357	Ç§¿Ë	169,830
202204	84192000	Ò½ÓÃ»òÊµÑéÊÒÓÃÏû¶¾Æ÷¾ß	343	Ä¦¶û¶àÍß	10	Ò»°ãÃ³Ò×	14	Ì¨	1064	Ç§¿Ë	57,043
202204	84192000	Ò½ÓÃ»òÊµÑéÊÒÓÃÏû¶¾Æ÷¾ß	344	¶íÂÞË¹Áª°î	10	Ò»°ãÃ³Ò×	1034	Ì¨	29301	Ç§¿Ë	2,913,425
202204	84192000	Ò½ÓÃ»òÊµÑéÊÒÓÃÏû¶¾Æ÷¾ß	350	Ë¹ÂåÎÄÄáÑÇ	10	Ò»°ãÃ³Ò×	13	Ì¨	1001	Ç§¿Ë	157,438
202204	84192000	Ò½ÓÃ»òÊµÑéÊÒÓÃÏû¶¾Æ÷¾ß	351	¿ËÂÞµØÑÇ	10	Ò»°ãÃ³Ò×	14	Ì¨	208	Ç§¿Ë	29,340
202204	84192000	Ò½ÓÃ»òÊµÑéÊÒÓÃÏû¶¾Æ÷¾ß	352	½Ý¿Ë	10	Ò»°ãÃ³Ò×	2	Ì¨	82	Ç§¿Ë	18,311
202204	84192000	Ò½ÓÃ»òÊµÑéÊÒÓÃÏû¶¾Æ÷¾ß	405	°Í°Í¶àË¹	10	Ò»°ãÃ³Ò×	1	Ì¨	47	Ç§¿Ë	6,890
202204	84192000	Ò½ÓÃ»òÊµÑéÊÒÓÃÏû¶¾Æ÷¾ß	408	¶àÃñ×å²£ÀûÎ¬ÑÇ¹ú	10	Ò»°ãÃ³Ò×	4	Ì¨	326	Ç§¿Ë	44,660
202204	84192000	Ò½ÓÃ»òÊµÑéÊÒÓÃÏû¶¾Æ÷¾ß	410	°ÍÎ÷	10	Ò»°ãÃ³Ò×	241	Ì¨	747	Ç§¿Ë	101,895
202204	84192000	Ò½ÓÃ»òÊµÑéÊÒÓÃÏû¶¾Æ÷¾ß	412	ÖÇÀû	10	Ò»°ãÃ³Ò×	314	Ì¨	12248	Ç§¿Ë	1,368,916
202204	84192000	Ò½ÓÃ»òÊµÑéÊÒÓÃÏû¶¾Æ÷¾ß	413	¸çÂ×±ÈÑÇ	10	Ò»°ãÃ³Ò×	110	Ì¨	5280	Ç§¿Ë	417,839
202204	84192000	Ò½ÓÃ»òÊµÑéÊÒÓÃÏû¶¾Æ÷¾ß	415	¸çË¹´ïÀè¼Ó	10	Ò»°ãÃ³Ò×	3	Ì¨	234	Ç§¿Ë	29,512
202204	84192000	Ò½ÓÃ»òÊµÑéÊÒÓÃÏû¶¾Æ÷¾ß	419	¶ò¹Ï¶à¶û	10	Ò»°ãÃ³Ò×	40	Ì¨	2681	Ç§¿Ë	268,473
202204	84192000	Ò½ÓÃ»òÊµÑéÊÒÓÃÏû¶¾Æ÷¾ß	423	Î£µØÂíÀ­	10	Ò»°ãÃ³Ò×	196	Ì¨	3692	Ç§¿Ë	267,867
202204	84192000	Ò½ÓÃ»òÊµÑéÊÒÓÃÏû¶¾Æ÷¾ß	424	¹çÑÇÄÇ	10	Ò»°ãÃ³Ò×	1	Ì¨	28	Ç§¿Ë	4,466
202204	84192000	Ò½ÓÃ»òÊµÑéÊÒÓÃÏû¶¾Æ÷¾ß	425	º£µØ	10	Ò»°ãÃ³Ò×	3	Ì¨	188	Ç§¿Ë	21,345
202204	84192000	Ò½ÓÃ»òÊµÑéÊÒÓÃÏû¶¾Æ÷¾ß	427	ÑÀÂò¼Ó	10	Ò»°ãÃ³Ò×	2	Ì¨	102	Ç§¿Ë	15,619
202204	84192000	Ò½ÓÃ»òÊµÑéÊÒÓÃÏû¶¾Æ÷¾ß	429	Ä«Î÷¸ç	10	Ò»°ãÃ³Ò×	51	Ì¨	144	Ç§¿Ë	39,175
202204	84192000	Ò½ÓÃ»òÊµÑéÊÒÓÃÏû¶¾Æ÷¾ß	432	°ÍÄÃÂí	10	Ò»°ãÃ³Ò×	9	Ì¨	267	Ç§¿Ë	55,967
202204	84192000	Ò½ÓÃ»òÊµÑéÊÒÓÃÏû¶¾Æ÷¾ß	433	°ÍÀ­¹ç	10	Ò»°ãÃ³Ò×	35	Ì¨	1449	Ç§¿Ë	90,447
202204	84192000	Ò½ÓÃ»òÊµÑéÊÒÓÃÏû¶¾Æ÷¾ß	434	ÃØÂ³	10	Ò»°ãÃ³Ò×	170	Ì¨	8553	Ç§¿Ë	1,053,025
202204	84192000	Ò½ÓÃ»òÊµÑéÊÒÓÃÏû¶¾Æ÷¾ß	442	ÌØÁ¢Äá´ïºÍ¶à°Í¸ç	10	Ò»°ãÃ³Ò×	9	Ì¨	164	Ç§¿Ë	35,371
202204	84192000	Ò½ÓÃ»òÊµÑéÊÒÓÃÏû¶¾Æ÷¾ß	445	Î¯ÄÚÈðÀ­	10	Ò»°ãÃ³Ò×	3	Ì¨	650	Ç§¿Ë	95,265
202204	84192000	Ò½ÓÃ»òÊµÑéÊÒÓÃÏû¶¾Æ÷¾ß	501	¼ÓÄÃ´ó	10	Ò»°ãÃ³Ò×	176	Ì¨	1359	Ç§¿Ë	338,655
202204	84192000	Ò½ÓÃ»òÊµÑéÊÒÓÃÏû¶¾Æ÷¾ß	502	ÃÀ¹ú	10	Ò»°ãÃ³Ò×	4892	Ì¨	21597	Ç§¿Ë	6,223,224
202204	84192000	Ò½ÓÃ»òÊµÑéÊÒÓÃÏû¶¾Æ÷¾ß	601	°Ä´óÀûÑÇ	10	Ò»°ãÃ³Ò×	444	Ì¨	6079	Ç§¿Ë	1,793,761
202204	84192000	Ò½ÓÃ»òÊµÑéÊÒÓÃÏû¶¾Æ÷¾ß	611	°Í²¼ÑÇÐÂ¼¸ÄÚÑÇ	10	Ò»°ãÃ³Ò×	3	Ì¨	159	Ç§¿Ë	27,796
202205	38089400	Ïû¶¾¼Á	103	ÃÏ¼ÓÀ­¹ú	10	Ò»°ãÃ³Ò×	33149	Ç§¿Ë	0	?	602,383
202205	38089400	Ïû¶¾¼Á	105	ÎÄÀ³	10	Ò»°ãÃ³Ò×	13558	Ç§¿Ë	0	?	184,947
202205	38089400	Ïû¶¾¼Á	106	Ãåµé	10	Ò»°ãÃ³Ò×	73673	Ç§¿Ë	0	?	426,978
202205	38089400	Ïû¶¾¼Á	107	¼íÆÒÕ¯	10	Ò»°ãÃ³Ò×	1119	Ç§¿Ë	0	?	36,508
202205	38089400	Ïû¶¾¼Á	110	ÖÐ¹úÏã¸Û	10	Ò»°ãÃ³Ò×	738012	Ç§¿Ë	0	?	13,346,102
202205	38089400	Ïû¶¾¼Á	111	Ó¡¶È	10	Ò»°ãÃ³Ò×	214335	Ç§¿Ë	0	?	4,676,708
202205	38089400	Ïû¶¾¼Á	112	Ó¡¶ÈÄáÎ÷ÑÇ	10	Ò»°ãÃ³Ò×	564042	Ç§¿Ë	0	?	7,529,025
202205	38089400	Ïû¶¾¼Á	114	ÒÁÀ­¿Ë	10	Ò»°ãÃ³Ò×	10000	Ç§¿Ë	0	?	102,650
202205	38089400	Ïû¶¾¼Á	115	ÒÔÉ«ÁÐ	10	Ò»°ãÃ³Ò×	24983	Ç§¿Ë	0	?	239,032
202205	38089400	Ïû¶¾¼Á	116	ÈÕ±¾	10	Ò»°ãÃ³Ò×	1612813	Ç§¿Ë	0	?	24,903,302
202205	38089400	Ïû¶¾¼Á	117	Ô¼µ©	10	Ò»°ãÃ³Ò×	530	Ç§¿Ë	0	?	60,220
202205	38089400	Ïû¶¾¼Á	121	ÖÐ¹ú°ÄÃÅ	10	Ò»°ãÃ³Ò×	16977	Ç§¿Ë	0	?	141,363
202205	38089400	Ïû¶¾¼Á	122	ÂíÀ´Î÷ÑÇ	10	Ò»°ãÃ³Ò×	245684	Ç§¿Ë	0	?	6,783,307
202205	38089400	Ïû¶¾¼Á	123	Âí¶û´ú·ò	10	Ò»°ãÃ³Ò×	11720	Ç§¿Ë	0	?	180,323
202205	38089400	Ïû¶¾¼Á	124	ÃÉ¹Å	10	Ò»°ãÃ³Ò×	23358	Ç§¿Ë	0	?	296,430
202205	38089400	Ïû¶¾¼Á	127	°Í»ùË¹Ì¹	10	Ò»°ãÃ³Ò×	25001	Ç§¿Ë	0	?	187,648
202205	38089400	Ïû¶¾¼Á	129	·ÆÂÉ±ö	10	Ò»°ãÃ³Ò×	305033	Ç§¿Ë	0	?	4,176,267
202205	38089400	Ïû¶¾¼Á	130	¿¨Ëþ¶û	10	Ò»°ãÃ³Ò×	100683	Ç§¿Ë	0	?	1,664,476
202205	38089400	Ïû¶¾¼Á	131	É³ÌØ°¢À­²®	10	Ò»°ãÃ³Ò×	72865	Ç§¿Ë	0	?	1,298,505
202205	38089400	Ïû¶¾¼Á	132	ÐÂ¼ÓÆÂ	10	Ò»°ãÃ³Ò×	345596	Ç§¿Ë	0	?	7,483,269
202205	38089400	Ïû¶¾¼Á	133	º«¹ú	10	Ò»°ãÃ³Ò×	131067	Ç§¿Ë	0	?	2,820,012
202205	38089400	Ïû¶¾¼Á	136	Ì©¹ú	10	Ò»°ãÃ³Ò×	267824	Ç§¿Ë	0	?	4,294,006
202205	38089400	Ïû¶¾¼Á	137	ÍÁ¶úÆä	10	Ò»°ãÃ³Ò×	88750	Ç§¿Ë	0	?	1,778,445
202205	38089400	Ïû¶¾¼Á	138	°¢ÁªÇõ	10	Ò»°ãÃ³Ò×	161120	Ç§¿Ë	0	?	2,838,905
202205	38089400	Ïû¶¾¼Á	141	Ô½ÄÏ	10	Ò»°ãÃ³Ò×	253008	Ç§¿Ë	0	?	3,965,789
202205	38089400	Ïû¶¾¼Á	143	ÖÐ¹úÌ¨Íå	10	Ò»°ãÃ³Ò×	426360	Ç§¿Ë	0	?	6,044,102
202205	38089400	Ïû¶¾¼Á	145	¹þÈø¿ËË¹Ì¹	10	Ò»°ãÃ³Ò×	200	Ç§¿Ë	0	?	4,966
202205	38089400	Ïû¶¾¼Á	215	°£¼°	10	Ò»°ãÃ³Ò×	10000	Ç§¿Ë	0	?	185,313
202205	38089400	Ïû¶¾¼Á	221	¼¸ÄÚÑÇ	10	Ò»°ãÃ³Ò×	100	Ç§¿Ë	0	?	860
202205	38089400	Ïû¶¾¼Á	224	¿ÏÄáÑÇ	10	Ò»°ãÃ³Ò×	425	Ç§¿Ë	0	?	6,031
202205	38089400	Ïû¶¾¼Á	236	ÄáÈÕÀûÑÇ	10	Ò»°ãÃ³Ò×	20280	Ç§¿Ë	0	?	386,153
202205	38089400	Ïû¶¾¼Á	240	ÈûÄÚ¼Ó¶û	10	Ò»°ãÃ³Ò×	10368	Ç§¿Ë	0	?	2,897,276
202205	38089400	Ïû¶¾¼Á	244	ÄÏ·Ç	10	Ò»°ãÃ³Ò×	135675	Ç§¿Ë	0	?	3,249,093
202205	38089400	Ïû¶¾¼Á	249	Í»ÄáË¹	10	Ò»°ãÃ³Ò×	1320	Ç§¿Ë	0	?	20,421
202205	38089400	Ïû¶¾¼Á	254	½ò°Í²¼Î¤	10	Ò»°ãÃ³Ò×	12000	Ç§¿Ë	0	?	33,814
202205	38089400	Ïû¶¾¼Á	301	±ÈÀûÊ±	10	Ò»°ãÃ³Ò×	41624	Ç§¿Ë	0	?	1,645,299
202205	38089400	Ïû¶¾¼Á	302	µ¤Âó	10	Ò»°ãÃ³Ò×	14724	Ç§¿Ë	0	?	454,899
202205	38089400	Ïû¶¾¼Á	303	Ó¢¹ú	10	Ò»°ãÃ³Ò×	149841	Ç§¿Ë	0	?	4,033,940
202205	38089400	Ïû¶¾¼Á	304	µÂ¹ú	10	Ò»°ãÃ³Ò×	6438	Ç§¿Ë	0	?	209,493
202205	38089400	Ïû¶¾¼Á	305	·¨¹ú	10	Ò»°ãÃ³Ò×	11746	Ç§¿Ë	0	?	187,732
202205	38089400	Ïû¶¾¼Á	306	°®¶ûÀ¼	10	Ò»°ãÃ³Ò×	9342	Ç§¿Ë	0	?	276,340
202205	38089400	Ïû¶¾¼Á	307	Òâ´óÀû	10	Ò»°ãÃ³Ò×	23184	Ç§¿Ë	0	?	940,655
202205	38089400	Ïû¶¾¼Á	309	ºÉÀ¼	10	Ò»°ãÃ³Ò×	627572	Ç§¿Ë	0	?	11,905,703
202205	38089400	Ïû¶¾¼Á	312	Î÷°àÑÀ	10	Ò»°ãÃ³Ò×	48155	Ç§¿Ë	0	?	1,579,918
202205	38089400	Ïû¶¾¼Á	318	·ÒÀ¼	10	Ò»°ãÃ³Ò×	8832	Ç§¿Ë	0	?	358,345
202205	38089400	Ïû¶¾¼Á	330	Èðµä	10	Ò»°ãÃ³Ò×	15595	Ç§¿Ë	0	?	396,004
202205	38089400	Ïû¶¾¼Á	338	ÑÇÃÀÄáÑÇ	10	Ò»°ãÃ³Ò×	500	Ç§¿Ë	0	?	12,799
202205	38089400	Ïû¶¾¼Á	344	¶íÂÞË¹Áª°î	10	Ò»°ãÃ³Ò×	105775	Ç§¿Ë	0	?	2,563,048
202205	38089400	Ïû¶¾¼Á	352	½Ý¿Ë	10	Ò»°ãÃ³Ò×	8078	Ç§¿Ë	0	?	238,230
202205	38089400	Ïû¶¾¼Á	402	°¢¸ùÍ¢	10	Ò»°ãÃ³Ò×	19126	Ç§¿Ë	0	?	296,410
202205	38089400	Ïû¶¾¼Á	410	°ÍÎ÷	10	Ò»°ãÃ³Ò×	186000	Ç§¿Ë	0	?	3,896,039
202205	38089400	Ïû¶¾¼Á	412	ÖÇÀû	10	Ò»°ãÃ³Ò×	176330	Ç§¿Ë	0	?	1,733,963
202205	38089400	Ïû¶¾¼Á	413	¸çÂ×±ÈÑÇ	10	Ò»°ãÃ³Ò×	114018	Ç§¿Ë	0	?	720,501
202205	38089400	Ïû¶¾¼Á	419	¶ò¹Ï¶à¶û	10	Ò»°ãÃ³Ò×	117600	Ç§¿Ë	0	?	579,037
202205	38089400	Ïû¶¾¼Á	424	¹çÑÇÄÇ	10	Ò»°ãÃ³Ò×	13710	Ç§¿Ë	0	?	222,754
202205	38089400	Ïû¶¾¼Á	434	ÃØÂ³	10	Ò»°ãÃ³Ò×	1772	Ç§¿Ë	0	?	18,836
202205	38089400	Ïû¶¾¼Á	440	Èø¶ûÍß¶à	10	Ò»°ãÃ³Ò×	120	Ç§¿Ë	0	?	4,158
202205	38089400	Ïû¶¾¼Á	443	ÌØ¿ËË¹ºÍ¿­¿ÆË¹Èºµº	10	Ò»°ãÃ³Ò×	16000	Ç§¿Ë	0	?	404,071
202205	38089400	Ïû¶¾¼Á	444	ÎÚÀ­¹ç	10	Ò»°ãÃ³Ò×	12191	Ç§¿Ë	0	?	139,774
202205	38089400	Ïû¶¾¼Á	445	Î¯ÄÚÈðÀ­	10	Ò»°ãÃ³Ò×	2500	Ç§¿Ë	0	?	60,109
202205	38089400	Ïû¶¾¼Á	501	¼ÓÄÃ´ó	10	Ò»°ãÃ³Ò×	48718	Ç§¿Ë	0	?	1,739,107
202205	38089400	Ïû¶¾¼Á	502	ÃÀ¹ú	10	Ò»°ãÃ³Ò×	2382139	Ç§¿Ë	0	?	49,572,933
202205	38089400	Ïû¶¾¼Á	601	°Ä´óÀûÑÇ	10	Ò»°ãÃ³Ò×	1461614	Ç§¿Ë	0	?	17,689,236
202205	38089400	Ïû¶¾¼Á	609	ÐÂÎ÷À¼	10	Ò»°ãÃ³Ò×	299256	Ç§¿Ë	0	?	2,680,165
202205	38089400	Ïû¶¾¼Á	613	ËùÂÞÃÅÈºµº	11	¹ú¼Ò¼ä¡¢¹ú¼Ê×éÖ¯ÎÞ³¥Ô®ÖúºÍÔùËÍµÄÎï×Ê	1085	Ç§¿Ë	0	?	189,733
202205	38089400	Ïû¶¾¼Á	699	´óÑóÖÞÆäËû¹ú¼Ò(µØÇø)	10	Ò»°ãÃ³Ò×	19278	Ç§¿Ë	0	?	217,760
202205	84192000	Ò½ÓÃ»òÊµÑéÊÒÓÃÏû¶¾Æ÷¾ß	102	°ÍÁÖ	10	Ò»°ãÃ³Ò×	4	Ì¨	5	Ç§¿Ë	1,560
202205	84192000	Ò½ÓÃ»òÊµÑéÊÒÓÃÏû¶¾Æ÷¾ß	103	ÃÏ¼ÓÀ­¹ú	10	Ò»°ãÃ³Ò×	63	Ì¨	8463	Ç§¿Ë	1,031,769
202205	84192000	Ò½ÓÃ»òÊµÑéÊÒÓÃÏû¶¾Æ÷¾ß	106	Ãåµé	10	Ò»°ãÃ³Ò×	59	Ì¨	5464	Ç§¿Ë	218,491
202205	84192000	Ò½ÓÃ»òÊµÑéÊÒÓÃÏû¶¾Æ÷¾ß	107	¼íÆÒÕ¯	10	Ò»°ãÃ³Ò×	9	Ì¨	358	Ç§¿Ë	53,979
202205	84192000	Ò½ÓÃ»òÊµÑéÊÒÓÃÏû¶¾Æ÷¾ß	107	¼íÆÒÕ¯	11	¹ú¼Ò¼ä¡¢¹ú¼Ê×éÖ¯ÎÞ³¥Ô®ÖúºÍÔùËÍµÄÎï×Ê	1	Ì¨	18	Ç§¿Ë	704
202205	84192000	Ò½ÓÃ»òÊµÑéÊÒÓÃÏû¶¾Æ÷¾ß	108	ÈûÆÖÂ·Ë¹	10	Ò»°ãÃ³Ò×	1	Ì¨	47	Ç§¿Ë	3,200
202205	84192000	Ò½ÓÃ»òÊµÑéÊÒÓÃÏû¶¾Æ÷¾ß	110	ÖÐ¹úÏã¸Û	10	Ò»°ãÃ³Ò×	221	Ì¨	3905	Ç§¿Ë	899,118
202205	84192000	Ò½ÓÃ»òÊµÑéÊÒÓÃÏû¶¾Æ÷¾ß	111	Ó¡¶È	10	Ò»°ãÃ³Ò×	472	Ì¨	3058	Ç§¿Ë	204,596
202205	84192000	Ò½ÓÃ»òÊµÑéÊÒÓÃÏû¶¾Æ÷¾ß	112	Ó¡¶ÈÄáÎ÷ÑÇ	10	Ò»°ãÃ³Ò×	550	Ì¨	5426	Ç§¿Ë	459,084
202205	84192000	Ò½ÓÃ»òÊµÑéÊÒÓÃÏû¶¾Æ÷¾ß	114	ÒÁÀ­¿Ë	10	Ò»°ãÃ³Ò×	59	Ì¨	2692	Ç§¿Ë	392,051
202205	84192000	Ò½ÓÃ»òÊµÑéÊÒÓÃÏû¶¾Æ÷¾ß	115	ÒÔÉ«ÁÐ	10	Ò»°ãÃ³Ò×	88	Ì¨	4272	Ç§¿Ë	671,975
202205	84192000	Ò½ÓÃ»òÊµÑéÊÒÓÃÏû¶¾Æ÷¾ß	116	ÈÕ±¾	10	Ò»°ãÃ³Ò×	459	Ì¨	514	Ç§¿Ë	456,923
202205	84192000	Ò½ÓÃ»òÊµÑéÊÒÓÃÏû¶¾Æ÷¾ß	117	Ô¼µ©	10	Ò»°ãÃ³Ò×	4	Ì¨	220	Ç§¿Ë	45,131
202205	84192000	Ò½ÓÃ»òÊµÑéÊÒÓÃÏû¶¾Æ÷¾ß	119	ÀÏÎÎ	10	Ò»°ãÃ³Ò×	19	Ì¨	4010	Ç§¿Ë	409,012
202205	84192000	Ò½ÓÃ»òÊµÑéÊÒÓÃÏû¶¾Æ÷¾ß	121	ÖÐ¹ú°ÄÃÅ	10	Ò»°ãÃ³Ò×	30	Ì¨	390	Ç§¿Ë	63,356
202205	84192000	Ò½ÓÃ»òÊµÑéÊÒÓÃÏû¶¾Æ÷¾ß	122	ÂíÀ´Î÷ÑÇ	10	Ò»°ãÃ³Ò×	1390	Ì¨	3994	Ç§¿Ë	863,537
202205	84192000	Ò½ÓÃ»òÊµÑéÊÒÓÃÏû¶¾Æ÷¾ß	123	Âí¶û´ú·ò	10	Ò»°ãÃ³Ò×	1	Ì¨	53	Ç§¿Ë	5,440
202205	84192000	Ò½ÓÃ»òÊµÑéÊÒÓÃÏû¶¾Æ÷¾ß	124	ÃÉ¹Å	10	Ò»°ãÃ³Ò×	71	Ì¨	1963	Ç§¿Ë	201,738
202205	84192000	Ò½ÓÃ»òÊµÑéÊÒÓÃÏû¶¾Æ÷¾ß	126	°¢Âü	10	Ò»°ãÃ³Ò×	41	Ì¨	162	Ç§¿Ë	11,642
202205	84192000	Ò½ÓÃ»òÊµÑéÊÒÓÃÏû¶¾Æ÷¾ß	127	°Í»ùË¹Ì¹	10	Ò»°ãÃ³Ò×	24	Ì¨	3451	Ç§¿Ë	239,804
202205	84192000	Ò½ÓÃ»òÊµÑéÊÒÓÃÏû¶¾Æ÷¾ß	128	°ÍÀÕË¹Ì¹	10	Ò»°ãÃ³Ò×	11	Ì¨	430	Ç§¿Ë	39,678
202205	84192000	Ò½ÓÃ»òÊµÑéÊÒÓÃÏû¶¾Æ÷¾ß	129	·ÆÂÉ±ö	10	Ò»°ãÃ³Ò×	400	Ì¨	6851	Ç§¿Ë	692,170
202205	84192000	Ò½ÓÃ»òÊµÑéÊÒÓÃÏû¶¾Æ÷¾ß	130	¿¨Ëþ¶û	10	Ò»°ãÃ³Ò×	8	Ì¨	274	Ç§¿Ë	45,051
202205	84192000	Ò½ÓÃ»òÊµÑéÊÒÓÃÏû¶¾Æ÷¾ß	131	É³ÌØ°¢À­²®	10	Ò»°ãÃ³Ò×	514	Ì¨	4919	Ç§¿Ë	682,741
202205	84192000	Ò½ÓÃ»òÊµÑéÊÒÓÃÏû¶¾Æ÷¾ß	132	ÐÂ¼ÓÆÂ	10	Ò»°ãÃ³Ò×	1466	Ì¨	1530	Ç§¿Ë	607,112
202205	84192000	Ò½ÓÃ»òÊµÑéÊÒÓÃÏû¶¾Æ÷¾ß	133	º«¹ú	10	Ò»°ãÃ³Ò×	1872	Ì¨	10142	Ç§¿Ë	1,679,964
202205	84192000	Ò½ÓÃ»òÊµÑéÊÒÓÃÏû¶¾Æ÷¾ß	134	Ë¹ÀïÀ¼¿¨	10	Ò»°ãÃ³Ò×	16	Ì¨	8185	Ç§¿Ë	979,667
202205	84192000	Ò½ÓÃ»òÊµÑéÊÒÓÃÏû¶¾Æ÷¾ß	136	Ì©¹ú	10	Ò»°ãÃ³Ò×	382	Ì¨	4613	Ç§¿Ë	322,433
202205	84192000	Ò½ÓÃ»òÊµÑéÊÒÓÃÏû¶¾Æ÷¾ß	137	ÍÁ¶úÆä	10	Ò»°ãÃ³Ò×	220	Ì¨	10630	Ç§¿Ë	1,123,424
202205	84192000	Ò½ÓÃ»òÊµÑéÊÒÓÃÏû¶¾Æ÷¾ß	138	°¢ÁªÇõ	10	Ò»°ãÃ³Ò×	230	Ì¨	8023	Ç§¿Ë	731,057
202205	84192000	Ò½ÓÃ»òÊµÑéÊÒÓÃÏû¶¾Æ÷¾ß	141	Ô½ÄÏ	10	Ò»°ãÃ³Ò×	4146	Ì¨	13834	Ç§¿Ë	1,093,611
202205	84192000	Ò½ÓÃ»òÊµÑéÊÒÓÃÏû¶¾Æ÷¾ß	143	ÖÐ¹úÌ¨Íå	10	Ò»°ãÃ³Ò×	3	Ì¨	329	Ç§¿Ë	44,766
202205	84192000	Ò½ÓÃ»òÊµÑéÊÒÓÃÏû¶¾Æ÷¾ß	145	¹þÈø¿ËË¹Ì¹	10	Ò»°ãÃ³Ò×	4	Ì¨	185	Ç§¿Ë	20,028
202205	84192000	Ò½ÓÃ»òÊµÑéÊÒÓÃÏû¶¾Æ÷¾ß	146	¼ª¶û¼ªË¹Ë¹Ì¹	10	Ò»°ãÃ³Ò×	1	Ì¨	200	Ç§¿Ë	27,838
202205	84192000	Ò½ÓÃ»òÊµÑéÊÒÓÃÏû¶¾Æ÷¾ß	149	ÎÚ×È±ð¿ËË¹Ì¹	10	Ò»°ãÃ³Ò×	272	Ì¨	10183	Ç§¿Ë	1,278,133
202205	84192000	Ò½ÓÃ»òÊµÑéÊÒÓÃÏû¶¾Æ÷¾ß	201	°¢¶û¼°ÀûÑÇ	10	Ò»°ãÃ³Ò×	2	Ì¨	96	Ç§¿Ë	12,518
202205	84192000	Ò½ÓÃ»òÊµÑéÊÒÓÃÏû¶¾Æ÷¾ß	202	°²¸çÀ­	10	Ò»°ãÃ³Ò×	14	Ì¨	1037	Ç§¿Ë	121,295
202205	84192000	Ò½ÓÃ»òÊµÑéÊÒÓÃÏû¶¾Æ÷¾ß	203	±´Äþ	10	Ò»°ãÃ³Ò×	8	Ì¨	465	Ç§¿Ë	74,491
202205	84192000	Ò½ÓÃ»òÊµÑéÊÒÓÃÏû¶¾Æ÷¾ß	205	²¼Â¡µÏ	10	Ò»°ãÃ³Ò×	2	Ì¨	114	Ç§¿Ë	31,011
202205	84192000	Ò½ÓÃ»òÊµÑéÊÒÓÃÏû¶¾Æ÷¾ß	206	¿¦ÂóÂ¡	10	Ò»°ãÃ³Ò×	72	Ì¨	2832	Ç§¿Ë	174,805
202205	84192000	Ò½ÓÃ»òÊµÑéÊÒÓÃÏû¶¾Æ÷¾ß	215	°£¼°	10	Ò»°ãÃ³Ò×	164	Ì¨	7553	Ç§¿Ë	889,541
202205	84192000	Ò½ÓÃ»òÊµÑéÊÒÓÃÏû¶¾Æ÷¾ß	216	³àµÀ¼¸ÄÚÑÇ	11	¹ú¼Ò¼ä¡¢¹ú¼Ê×éÖ¯ÎÞ³¥Ô®ÖúºÍÔùËÍµÄÎï×Ê	1	Ì¨	930	Ç§¿Ë	188,000
202205	84192000	Ò½ÓÃ»òÊµÑéÊÒÓÃÏû¶¾Æ÷¾ß	217	°£Èû¶í±ÈÑÇ	10	Ò»°ãÃ³Ò×	7	Ì¨	319	Ç§¿Ë	23,135
202205	84192000	Ò½ÓÃ»òÊµÑéÊÒÓÃÏû¶¾Æ÷¾ß	217	°£Èû¶í±ÈÑÇ	11	¹ú¼Ò¼ä¡¢¹ú¼Ê×éÖ¯ÎÞ³¥Ô®ÖúºÍÔùËÍµÄÎï×Ê	1	Ì¨	47	Ç§¿Ë	14,000
202205	84192000	Ò½ÓÃ»òÊµÑéÊÒÓÃÏû¶¾Æ÷¾ß	220	¼ÓÄÉ	10	Ò»°ãÃ³Ò×	73	Ì¨	1659	Ç§¿Ë	131,002
202205	84192000	Ò½ÓÃ»òÊµÑéÊÒÓÃÏû¶¾Æ÷¾ß	223	¿ÆÌØµÏÍß	10	Ò»°ãÃ³Ò×	162	Ì¨	7894	Ç§¿Ë	951,121
202205	84192000	Ò½ÓÃ»òÊµÑéÊÒÓÃÏû¶¾Æ÷¾ß	224	¿ÏÄáÑÇ	10	Ò»°ãÃ³Ò×	181	Ì¨	2106	Ç§¿Ë	90,994
202205	84192000	Ò½ÓÃ»òÊµÑéÊÒÓÃÏû¶¾Æ÷¾ß	226	Àû±ÈÑÇ	10	Ò»°ãÃ³Ò×	31	Ì¨	740	Ç§¿Ë	66,097
202205	84192000	Ò½ÓÃ»òÊµÑéÊÒÓÃÏû¶¾Æ÷¾ß	228	ÂíÀ­Î¬	10	Ò»°ãÃ³Ò×	2	Ì¨	560	Ç§¿Ë	41,060
202205	84192000	Ò½ÓÃ»òÊµÑéÊÒÓÃÏû¶¾Æ÷¾ß	229	ÂíÀï	10	Ò»°ãÃ³Ò×	1	Ì¨	110	Ç§¿Ë	11,506
202205	84192000	Ò½ÓÃ»òÊµÑéÊÒÓÃÏû¶¾Æ÷¾ß	231	Ã«ÀïÇóË¹	10	Ò»°ãÃ³Ò×	1	Ì¨	30	Ç§¿Ë	2,114
202205	84192000	Ò½ÓÃ»òÊµÑéÊÒÓÃÏû¶¾Æ÷¾ß	232	Ä¦Âå¸ç	10	Ò»°ãÃ³Ò×	65	Ì¨	3655	Ç§¿Ë	482,058
202205	84192000	Ò½ÓÃ»òÊµÑéÊÒÓÃÏû¶¾Æ÷¾ß	236	ÄáÈÕÀûÑÇ	10	Ò»°ãÃ³Ò×	969	Ì¨	1699	Ç§¿Ë	116,213
202205	84192000	Ò½ÓÃ»òÊµÑéÊÒÓÃÏû¶¾Æ÷¾ß	240	ÈûÄÚ¼Ó¶û	10	Ò»°ãÃ³Ò×	34	Ì¨	2421	Ç§¿Ë	256,993
202205	84192000	Ò½ÓÃ»òÊµÑéÊÒÓÃÏû¶¾Æ÷¾ß	242	ÈûÀ­Àû°º	10	Ò»°ãÃ³Ò×	146	Ì¨	2117	Ç§¿Ë	134,753
202205	84192000	Ò½ÓÃ»òÊµÑéÊÒÓÃÏû¶¾Æ÷¾ß	242	ÈûÀ­Àû°º	11	¹ú¼Ò¼ä¡¢¹ú¼Ê×éÖ¯ÎÞ³¥Ô®ÖúºÍÔùËÍµÄÎï×Ê	1	Ì¨	30	Ç§¿Ë	3,930
202205	84192000	Ò½ÓÃ»òÊµÑéÊÒÓÃÏû¶¾Æ÷¾ß	243	Ë÷ÂíÀï	10	Ò»°ãÃ³Ò×	1	Ì¨	15	Ç§¿Ë	811
202205	84192000	Ò½ÓÃ»òÊµÑéÊÒÓÃÏû¶¾Æ÷¾ß	244	ÄÏ·Ç	10	Ò»°ãÃ³Ò×	111	Ì¨	11284	Ç§¿Ë	1,373,227
202205	84192000	Ò½ÓÃ»òÊµÑéÊÒÓÃÏû¶¾Æ÷¾ß	246	ËÕµ¤	10	Ò»°ãÃ³Ò×	100	Ì¨	1400	Ç§¿Ë	250,096
202205	84192000	Ò½ÓÃ»òÊµÑéÊÒÓÃÏû¶¾Æ÷¾ß	247	Ì¹É£ÄáÑÇ	10	Ò»°ãÃ³Ò×	32	Ì¨	749	Ç§¿Ë	54,884
202205	84192000	Ò½ÓÃ»òÊµÑéÊÒÓÃÏû¶¾Æ÷¾ß	249	Í»ÄáË¹	10	Ò»°ãÃ³Ò×	1	Ì¨	150	Ç§¿Ë	17,471
202205	84192000	Ò½ÓÃ»òÊµÑéÊÒÓÃÏû¶¾Æ÷¾ß	250	ÎÚ¸É´ï	10	Ò»°ãÃ³Ò×	13	Ì¨	720	Ç§¿Ë	78,808
202205	84192000	Ò½ÓÃ»òÊµÑéÊÒÓÃÏû¶¾Æ÷¾ß	251	²¼»ùÄÉ·¨Ë÷	10	Ò»°ãÃ³Ò×	2	Ì¨	153	Ç§¿Ë	27,102
202205	84192000	Ò½ÓÃ»òÊµÑéÊÒÓÃÏû¶¾Æ÷¾ß	252	¸Õ¹û(½ð)	10	Ò»°ãÃ³Ò×	7	Ì¨	110	Ç§¿Ë	15,241
202205	84192000	Ò½ÓÃ»òÊµÑéÊÒÓÃÏû¶¾Æ÷¾ß	253	ÔÞ±ÈÑÇ	10	Ò»°ãÃ³Ò×	21	Ì¨	400	Ç§¿Ë	17,044
202205	84192000	Ò½ÓÃ»òÊµÑéÊÒÓÃÏû¶¾Æ÷¾ß	254	½ò°Í²¼Î¤	10	Ò»°ãÃ³Ò×	54	Ì¨	3490	Ç§¿Ë	612,955
202205	84192000	Ò½ÓÃ»òÊµÑéÊÒÓÃÏû¶¾Æ÷¾ß	302	µ¤Âó	10	Ò»°ãÃ³Ò×	10	Ì¨	420	Ç§¿Ë	44,157
202205	84192000	Ò½ÓÃ»òÊµÑéÊÒÓÃÏû¶¾Æ÷¾ß	303	Ó¢¹ú	10	Ò»°ãÃ³Ò×	195	Ì¨	1622	Ç§¿Ë	421,100
202205	84192000	Ò½ÓÃ»òÊµÑéÊÒÓÃÏû¶¾Æ÷¾ß	304	µÂ¹ú	10	Ò»°ãÃ³Ò×	75	Ì¨	495	Ç§¿Ë	114,497
202205	84192000	Ò½ÓÃ»òÊµÑéÊÒÓÃÏû¶¾Æ÷¾ß	305	·¨¹ú	10	Ò»°ãÃ³Ò×	3370	Ì¨	1944	Ç§¿Ë	1,137,732
202205	84192000	Ò½ÓÃ»òÊµÑéÊÒÓÃÏû¶¾Æ÷¾ß	307	Òâ´óÀû	10	Ò»°ãÃ³Ò×	148	Ì¨	4150	Ç§¿Ë	696,129
202205	84192000	Ò½ÓÃ»òÊµÑéÊÒÓÃÏû¶¾Æ÷¾ß	308	Â¬É­±¤	10	Ò»°ãÃ³Ò×	3	Ì¨	152	Ç§¿Ë	18,757
202205	84192000	Ò½ÓÃ»òÊµÑéÊÒÓÃÏû¶¾Æ÷¾ß	309	ºÉÀ¼	10	Ò»°ãÃ³Ò×	41	Ì¨	2031	Ç§¿Ë	242,550
202205	84192000	Ò½ÓÃ»òÊµÑéÊÒÓÃÏû¶¾Æ÷¾ß	310	Ï£À°	10	Ò»°ãÃ³Ò×	40	Ì¨	1300	Ç§¿Ë	149,507
202205	84192000	Ò½ÓÃ»òÊµÑéÊÒÓÃÏû¶¾Æ÷¾ß	311	ÆÏÌÑÑÀ	10	Ò»°ãÃ³Ò×	100	Ì¨	134	Ç§¿Ë	7,654
202205	84192000	Ò½ÓÃ»òÊµÑéÊÒÓÃÏû¶¾Æ÷¾ß	312	Î÷°àÑÀ	10	Ò»°ãÃ³Ò×	287	Ì¨	9831	Ç§¿Ë	1,343,260
202205	84192000	Ò½ÓÃ»òÊµÑéÊÒÓÃÏû¶¾Æ÷¾ß	313	°¢¶û°ÍÄáÑÇ	10	Ò»°ãÃ³Ò×	43	Ì¨	2334	Ç§¿Ë	351,786
202205	84192000	Ò½ÓÃ»òÊµÑéÊÒÓÃÏû¶¾Æ÷¾ß	315	°ÂµØÀû	10	Ò»°ãÃ³Ò×	37	Ì¨	2118	Ç§¿Ë	316,787
202205	84192000	Ò½ÓÃ»òÊµÑéÊÒÓÃÏû¶¾Æ÷¾ß	316	±£¼ÓÀûÑÇ	10	Ò»°ãÃ³Ò×	36	Ì¨	1529	Ç§¿Ë	174,516
202205	84192000	Ò½ÓÃ»òÊµÑéÊÒÓÃÏû¶¾Æ÷¾ß	318	·ÒÀ¼	10	Ò»°ãÃ³Ò×	1	Ì¨	3	Ç§¿Ë	2,629
202205	84192000	Ò½ÓÃ»òÊµÑéÊÒÓÃÏû¶¾Æ÷¾ß	326	Å²Íþ	10	Ò»°ãÃ³Ò×	1	Ì¨	17	Ç§¿Ë	3,968
202205	84192000	Ò½ÓÃ»òÊµÑéÊÒÓÃÏû¶¾Æ÷¾ß	327	²¨À¼	10	Ò»°ãÃ³Ò×	1190	Ì¨	39074	Ç§¿Ë	5,385,343
202205	84192000	Ò½ÓÃ»òÊµÑéÊÒÓÃÏû¶¾Æ÷¾ß	328	ÂÞÂíÄáÑÇ	10	Ò»°ãÃ³Ò×	56	Ì¨	3122	Ç§¿Ë	387,905
202205	84192000	Ò½ÓÃ»òÊµÑéÊÒÓÃÏû¶¾Æ÷¾ß	330	Èðµä	10	Ò»°ãÃ³Ò×	1	Ì¨	118	Ç§¿Ë	14,079
202205	84192000	Ò½ÓÃ»òÊµÑéÊÒÓÃÏû¶¾Æ÷¾ß	331	ÈðÊ¿	10	Ò»°ãÃ³Ò×	4	Ì¨	229	Ç§¿Ë	30,202
202205	84192000	Ò½ÓÃ»òÊµÑéÊÒÓÃÏû¶¾Æ÷¾ß	336	Á¢ÌÕÍð	10	Ò»°ãÃ³Ò×	3	Ì¨	155	Ç§¿Ë	25,439
202205	84192000	Ò½ÓÃ»òÊµÑéÊÒÓÃÏû¶¾Æ÷¾ß	337	¸ñÂ³¼ªÑÇ	10	Ò»°ãÃ³Ò×	18	Ì¨	6364	Ç§¿Ë	756,382
202205	84192000	Ò½ÓÃ»òÊµÑéÊÒÓÃÏû¶¾Æ÷¾ß	338	ÑÇÃÀÄáÑÇ	10	Ò»°ãÃ³Ò×	1	Ì¨	46	Ç§¿Ë	9,599
202205	84192000	Ò½ÓÃ»òÊµÑéÊÒÓÃÏû¶¾Æ÷¾ß	339	°¢Èû°Ý½®	10	Ò»°ãÃ³Ò×	4	Ì¨	227	Ç§¿Ë	28,701
202205	84192000	Ò½ÓÃ»òÊµÑéÊÒÓÃÏû¶¾Æ÷¾ß	344	¶íÂÞË¹Áª°î	10	Ò»°ãÃ³Ò×	169	Ì¨	887	Ç§¿Ë	151,364
202205	84192000	Ò½ÓÃ»òÊµÑéÊÒÓÃÏû¶¾Æ÷¾ß	350	Ë¹ÂåÎÄÄáÑÇ	10	Ò»°ãÃ³Ò×	4	Ì¨	290	Ç§¿Ë	10,009
202205	84192000	Ò½ÓÃ»òÊµÑéÊÒÓÃÏû¶¾Æ÷¾ß	351	¿ËÂÞµØÑÇ	10	Ò»°ãÃ³Ò×	1	Ì¨	50	Ç§¿Ë	7,680
202205	84192000	Ò½ÓÃ»òÊµÑéÊÒÓÃÏû¶¾Æ÷¾ß	352	½Ý¿Ë	10	Ò»°ãÃ³Ò×	3	Ì¨	170	Ç§¿Ë	153,966
202205	84192000	Ò½ÓÃ»òÊµÑéÊÒÓÃÏû¶¾Æ÷¾ß	353	Ë¹Âå·¥¿Ë	10	Ò»°ãÃ³Ò×	1	Ì¨	47	Ç§¿Ë	5,760
202205	84192000	Ò½ÓÃ»òÊµÑéÊÒÓÃÏû¶¾Æ÷¾ß	358	Èû¶ûÎ¬ÑÇ	10	Ò»°ãÃ³Ò×	48	Ì¨	2740	Ç§¿Ë	294,250
202205	84192000	Ò½ÓÃ»òÊµÑéÊÒÓÃÏû¶¾Æ÷¾ß	402	°¢¸ùÍ¢	10	Ò»°ãÃ³Ò×	73	Ì¨	4872	Ç§¿Ë	538,295
202205	84192000	Ò½ÓÃ»òÊµÑéÊÒÓÃÏû¶¾Æ÷¾ß	408	¶àÃñ×å²£ÀûÎ¬ÑÇ¹ú	10	Ò»°ãÃ³Ò×	3	Ì¨	228	Ç§¿Ë	31,641
202205	84192000	Ò½ÓÃ»òÊµÑéÊÒÓÃÏû¶¾Æ÷¾ß	410	°ÍÎ÷	10	Ò»°ãÃ³Ò×	8	Ì¨	3520	Ç§¿Ë	697,557
202205	84192000	Ò½ÓÃ»òÊµÑéÊÒÓÃÏû¶¾Æ÷¾ß	412	ÖÇÀû	10	Ò»°ãÃ³Ò×	131	Ì¨	7150	Ç§¿Ë	816,129
202205	84192000	Ò½ÓÃ»òÊµÑéÊÒÓÃÏû¶¾Æ÷¾ß	413	¸çÂ×±ÈÑÇ	10	Ò»°ãÃ³Ò×	2	Ì¨	220	Ç§¿Ë	24,984
202205	84192000	Ò½ÓÃ»òÊµÑéÊÒÓÃÏû¶¾Æ÷¾ß	415	¸çË¹´ïÀè¼Ó	10	Ò»°ãÃ³Ò×	1	Ì¨	75	Ç§¿Ë	2,182
202205	84192000	Ò½ÓÃ»òÊµÑéÊÒÓÃÏû¶¾Æ÷¾ß	418	¶àÃ×Äá¼Ó¹²ºÍ¹ú	10	Ò»°ãÃ³Ò×	110	Ì¨	3767	Ç§¿Ë	400,967
202205	84192000	Ò½ÓÃ»òÊµÑéÊÒÓÃÏû¶¾Æ÷¾ß	419	¶ò¹Ï¶à¶û	10	Ò»°ãÃ³Ò×	9	Ì¨	973	Ç§¿Ë	102,274
202205	84192000	Ò½ÓÃ»òÊµÑéÊÒÓÃÏû¶¾Æ÷¾ß	423	Î£µØÂíÀ­	10	Ò»°ãÃ³Ò×	100	Ì¨	2302	Ç§¿Ë	221,919
202205	84192000	Ò½ÓÃ»òÊµÑéÊÒÓÃÏû¶¾Æ÷¾ß	424	¹çÑÇÄÇ	10	Ò»°ãÃ³Ò×	1	Ì¨	462	Ç§¿Ë	28,270
202205	84192000	Ò½ÓÃ»òÊµÑéÊÒÓÃÏû¶¾Æ÷¾ß	426	ºé¶¼À­Ë¹	10	Ò»°ãÃ³Ò×	31	Ì¨	2570	Ç§¿Ë	207,453
202205	84192000	Ò½ÓÃ»òÊµÑéÊÒÓÃÏû¶¾Æ÷¾ß	427	ÑÀÂò¼Ó	10	Ò»°ãÃ³Ò×	2	Ì¨	189	Ç§¿Ë	20,658
202205	84192000	Ò½ÓÃ»òÊµÑéÊÒÓÃÏû¶¾Æ÷¾ß	429	Ä«Î÷¸ç	10	Ò»°ãÃ³Ò×	319	Ì¨	1014	Ç§¿Ë	177,043
202205	84192000	Ò½ÓÃ»òÊµÑéÊÒÓÃÏû¶¾Æ÷¾ß	431	Äá¼ÓÀ­¹Ï	10	Ò»°ãÃ³Ò×	2	Ì¨	860	Ç§¿Ë	44,939
202205	84192000	Ò½ÓÃ»òÊµÑéÊÒÓÃÏû¶¾Æ÷¾ß	432	°ÍÄÃÂí	10	Ò»°ãÃ³Ò×	10	Ì¨	300	Ç§¿Ë	20,750
202205	84192000	Ò½ÓÃ»òÊµÑéÊÒÓÃÏû¶¾Æ÷¾ß	433	°ÍÀ­¹ç	10	Ò»°ãÃ³Ò×	4	Ì¨	62	Ç§¿Ë	3,259
202205	84192000	Ò½ÓÃ»òÊµÑéÊÒÓÃÏû¶¾Æ÷¾ß	434	ÃØÂ³	10	Ò»°ãÃ³Ò×	78	Ì¨	5573	Ç§¿Ë	846,073
202205	84192000	Ò½ÓÃ»òÊµÑéÊÒÓÃÏû¶¾Æ÷¾ß	440	Èø¶ûÍß¶à	10	Ò»°ãÃ³Ò×	8	Ì¨	318	Ç§¿Ë	36,386
202205	84192000	Ò½ÓÃ»òÊµÑéÊÒÓÃÏû¶¾Æ÷¾ß	442	ÌØÁ¢Äá´ïºÍ¶à°Í¸ç	10	Ò»°ãÃ³Ò×	1	Ì¨	48	Ç§¿Ë	8,790
202205	84192000	Ò½ÓÃ»òÊµÑéÊÒÓÃÏû¶¾Æ÷¾ß	501	¼ÓÄÃ´ó	10	Ò»°ãÃ³Ò×	418	Ì¨	2108	Ç§¿Ë	911,805
202205	84192000	Ò½ÓÃ»òÊµÑéÊÒÓÃÏû¶¾Æ÷¾ß	502	ÃÀ¹ú	10	Ò»°ãÃ³Ò×	2268	Ì¨	14875	Ç§¿Ë	4,551,501
202205	84192000	Ò½ÓÃ»òÊµÑéÊÒÓÃÏû¶¾Æ÷¾ß	601	°Ä´óÀûÑÇ	10	Ò»°ãÃ³Ò×	57	Ì¨	4450	Ç§¿Ë	1,077,337
202205	84192000	Ò½ÓÃ»òÊµÑéÊÒÓÃÏû¶¾Æ÷¾ß	603	ì³¼Ã	10	Ò»°ãÃ³Ò×	6	Ì¨	20	Ç§¿Ë	7,488
202205	84192000	Ò½ÓÃ»òÊµÑéÊÒÓÃÏû¶¾Æ÷¾ß	609	ÐÂÎ÷À¼	10	Ò»°ãÃ³Ò×	7	Ì¨	57	Ç§¿Ë	7,558
202205	84192000	Ò½ÓÃ»òÊµÑéÊÒÓÃÏû¶¾Æ÷¾ß	611	°Í²¼ÑÇÐÂ¼¸ÄÚÑÇ	10	Ò»°ãÃ³Ò×	1	Ì¨	58	Ç§¿Ë	1,627
202205	84192000	Ò½ÓÃ»òÊµÑéÊÒÓÃÏû¶¾Æ÷¾ß	613	ËùÂÞÃÅÈºµº	11	¹ú¼Ò¼ä¡¢¹ú¼Ê×éÖ¯ÎÞ³¥Ô®ÖúºÍÔùËÍµÄÎï×Ê	150	Ì¨	2250	Ç§¿Ë	163,190
