# Supplementary material for: Research on optimization of emergency supplies customs clearance strategy from the perspective of public health security based on Chinese trade data
Source: Front Public Health. 2025 Jan 24;13:1520705. doi: 10.3389/fpubh.2025.1520705 (PMC11802811; doi:10.3389/fpubh.2025.1520705)
Supplement: Supplementary file 2 [file Data_Sheet_2.ZIP › Paper Code-Part2/2-Export/2022/2022(1-5)-ExportMerge.csv]

Êý¾ÝÄêÔÂ	ÉÌÆ·±àÂë	ÉÌÆ·Ãû³Æ	Ã³Ò×»ï°é±àÂë	Ã³Ò×»ï°éÃû³Æ	Ã³Ò×·½Ê½±àÂë	Ã³Ò×·½Ê½Ãû³Æ	µÚÒ»ÊýÁ¿	µÚÒ»¼ÆÁ¿µ¥Î»	µÚ¶þÊýÁ¿	µÚ¶þ¼ÆÁ¿µ¥Î»	ÈËÃñ±Ò
202201	84196011	ÖÆÑõÁ¿¡Ý15000Á¢·½Ã×/Ð¡Ê±µÄÖÆÑõ»ú	106	Ãåµé	10	Ò»°ãÃ³Ò×	93	Ì¨	2500	Ç§¿Ë	213,900
202201	84196011	ÖÆÑõÁ¿¡Ý15000Á¢·½Ã×/Ð¡Ê±µÄÖÆÑõ»ú	111	Ó¡¶È	10	Ò»°ãÃ³Ò×	1	Ì¨	612283	Ç§¿Ë	36,257,819
202201	84196011	ÖÆÑõÁ¿¡Ý15000Á¢·½Ã×/Ð¡Ê±µÄÖÆÑõ»ú	133	º«¹ú	10	Ò»°ãÃ³Ò×	1	Ì¨	20	Ç§¿Ë	1,786
202201	84196011	ÖÆÑõÁ¿¡Ý15000Á¢·½Ã×/Ð¡Ê±µÄÖÆÑõ»ú	141	Ô½ÄÏ	10	Ò»°ãÃ³Ò×	1	Ì¨	20	Ç§¿Ë	2,230
202201	84196011	ÖÆÑõÁ¿¡Ý15000Á¢·½Ã×/Ð¡Ê±µÄÖÆÑõ»ú	217	°£Èû¶í±ÈÑÇ	10	Ò»°ãÃ³Ò×	1	Ì¨	1400	Ç§¿Ë	394,280
202201	84196011	ÖÆÑõÁ¿¡Ý15000Á¢·½Ã×/Ð¡Ê±µÄÖÆÑõ»ú	233	ÄªÉ£±È¿Ë	10	Ò»°ãÃ³Ò×	1	Ì¨	4100	Ç§¿Ë	318,580
202201	84196011	ÖÆÑõÁ¿¡Ý15000Á¢·½Ã×/Ð¡Ê±µÄÖÆÑõ»ú	601	°Ä´óÀûÑÇ	10	Ò»°ãÃ³Ò×	1	Ì¨	24	Ç§¿Ë	8,888
202201	84196011	ÖÆÑõÁ¿¡Ý15000Á¢·½Ã×/Ð¡Ê±µÄÖÆÑõ»ú	603	ì³¼Ã	10	Ò»°ãÃ³Ò×	2	Ì¨	57	Ç§¿Ë	17,940
202201	84196019	ÆäËûÖÆÑõ»ú	103	ÃÏ¼ÓÀ­¹ú	10	Ò»°ãÃ³Ò×	273	Ì¨	2046	Ç§¿Ë	365,284
202201	84196019	ÆäËûÖÆÑõ»ú	106	Ãåµé	10	Ò»°ãÃ³Ò×	12	Ì¨	33484	Ç§¿Ë	2,557,413
202201	84196019	ÆäËûÖÆÑõ»ú	106	Ãåµé	12	ÆäËû¾èÔùÎï×Ê	54	Ì¨	1447	Ç§¿Ë	101,520
202201	84196019	ÆäËûÖÆÑõ»ú	107	¼íÆÒÕ¯	10	Ò»°ãÃ³Ò×	1	Ì¨	6610	Ç§¿Ë	271,723
202201	84196019	ÆäËûÖÆÑõ»ú	108	ÈûÆÖÂ·Ë¹	10	Ò»°ãÃ³Ò×	4	Ì¨	13	Ç§¿Ë	22,931
202201	84196019	ÆäËûÖÆÑõ»ú	110	ÖÐ¹úÏã¸Û	10	Ò»°ãÃ³Ò×	20	Ì¨	383	Ç§¿Ë	64,709
202201	84196019	ÆäËûÖÆÑõ»ú	111	Ó¡¶È	10	Ò»°ãÃ³Ò×	1376	Ì¨	301727	Ç§¿Ë	18,218,066
202201	84196019	ÆäËûÖÆÑõ»ú	112	Ó¡¶ÈÄáÎ÷ÑÇ	10	Ò»°ãÃ³Ò×	6	Ì¨	7521	Ç§¿Ë	731,993
202201	84196019	ÆäËûÖÆÑõ»ú	115	ÒÔÉ«ÁÐ	10	Ò»°ãÃ³Ò×	113	Ì¨	561	Ç§¿Ë	595,869
202201	84196019	ÆäËûÖÆÑõ»ú	116	ÈÕ±¾	10	Ò»°ãÃ³Ò×	351	Ì¨	3608	Ç§¿Ë	664,219
202201	84196019	ÆäËûÖÆÑõ»ú	119	ÀÏÎÎ	10	Ò»°ãÃ³Ò×	30	Ì¨	530	Ç§¿Ë	40,141
202201	84196019	ÆäËûÖÆÑõ»ú	120	Àè°ÍÄÛ	10	Ò»°ãÃ³Ò×	43	Ì¨	5385	Ç§¿Ë	379,042
202201	84196019	ÆäËûÖÆÑõ»ú	122	ÂíÀ´Î÷ÑÇ	10	Ò»°ãÃ³Ò×	30	Ì¨	5	Ç§¿Ë	5,201
202201	84196019	ÆäËûÖÆÑõ»ú	125	Äá²´¶ûÁª°îÃñÖ÷¹²ºÍ¹ú	10	Ò»°ãÃ³Ò×	38	Ì¨	7598	Ç§¿Ë	902,855
202201	84196019	ÆäËûÖÆÑõ»ú	126	°¢Âü	10	Ò»°ãÃ³Ò×	1	Ì¨	3490	Ç§¿Ë	241,258
202201	84196019	ÆäËûÖÆÑõ»ú	127	°Í»ùË¹Ì¹	10	Ò»°ãÃ³Ò×	1	Ì¨	2590	Ç§¿Ë	215,697
202201	84196019	ÆäËûÖÆÑõ»ú	129	·ÆÂÉ±ö	10	Ò»°ãÃ³Ò×	154	Ì¨	20037	Ç§¿Ë	1,242,628
202201	84196019	ÆäËûÖÆÑõ»ú	130	¿¨Ëþ¶û	10	Ò»°ãÃ³Ò×	4	Ì¨	80	Ç§¿Ë	9,308
202201	84196019	ÆäËûÖÆÑõ»ú	131	É³ÌØ°¢À­²®	10	Ò»°ãÃ³Ò×	1	Ì¨	8	Ç§¿Ë	1,649
202201	84196019	ÆäËûÖÆÑõ»ú	132	ÐÂ¼ÓÆÂ	10	Ò»°ãÃ³Ò×	12	Ì¨	267	Ç§¿Ë	18,420
202201	84196019	ÆäËûÖÆÑõ»ú	133	º«¹ú	10	Ò»°ãÃ³Ò×	32	Ì¨	287	Ç§¿Ë	31,857
202201	84196019	ÆäËûÖÆÑõ»ú	134	Ë¹ÀïÀ¼¿¨	10	Ò»°ãÃ³Ò×	1	Ì¨	25	Ç§¿Ë	2,416
202201	84196019	ÆäËûÖÆÑõ»ú	136	Ì©¹ú	10	Ò»°ãÃ³Ò×	3	Ì¨	66	Ç§¿Ë	47,787
202201	84196019	ÆäËûÖÆÑõ»ú	137	ÍÁ¶úÆä	10	Ò»°ãÃ³Ò×	131	Ì¨	11635	Ç§¿Ë	252,755
202201	84196019	ÆäËûÖÆÑõ»ú	138	°¢ÁªÇõ	10	Ò»°ãÃ³Ò×	37	Ì¨	571	Ç§¿Ë	200,801
202201	84196019	ÆäËûÖÆÑõ»ú	141	Ô½ÄÏ	10	Ò»°ãÃ³Ò×	36	Ì¨	8915	Ç§¿Ë	522,716
202201	84196019	ÆäËûÖÆÑõ»ú	141	Ô½ÄÏ	12	ÆäËû¾èÔùÎï×Ê	70	Ì¨	1750	Ç§¿Ë	563,500
202201	84196019	ÆäËûÖÆÑõ»ú	147	Ëþ¼ª¿ËË¹Ì¹	10	Ò»°ãÃ³Ò×	1	Ì¨	4450	Ç§¿Ë	247,441
202201	84196019	ÆäËûÖÆÑõ»ú	149	ÎÚ×È±ð¿ËË¹Ì¹	10	Ò»°ãÃ³Ò×	21	Ì¨	4420	Ç§¿Ë	324,952
202201	84196019	ÆäËûÖÆÑõ»ú	201	°¢¶û¼°ÀûÑÇ	10	Ò»°ãÃ³Ò×	415	Ì¨	14137	Ç§¿Ë	1,326,952
202201	84196019	ÆäËûÖÆÑõ»ú	204	²©´ÄÍßÄÉ	10	Ò»°ãÃ³Ò×	50	Ì¨	1450	Ç§¿Ë	181,590
202201	84196019	ÆäËûÖÆÑõ»ú	217	°£Èû¶í±ÈÑÇ	10	Ò»°ãÃ³Ò×	2	Ì¨	15010	Ç§¿Ë	1,085,720
202201	84196019	ÆäËûÖÆÑõ»ú	220	¼ÓÄÉ	10	Ò»°ãÃ³Ò×	415	Ì¨	10210	Ç§¿Ë	1,715,609
202201	84196019	ÆäËûÖÆÑõ»ú	224	¿ÏÄáÑÇ	10	Ò»°ãÃ³Ò×	40	Ì¨	971	Ç§¿Ë	170,758
202201	84196019	ÆäËûÖÆÑõ»ú	225	Àû±ÈÀïÑÇ	10	Ò»°ãÃ³Ò×	60	Ì¨	1920	Ç§¿Ë	180,296
202201	84196019	ÆäËûÖÆÑõ»ú	231	Ã«ÀïÇóË¹	10	Ò»°ãÃ³Ò×	22	Ì¨	574	Ç§¿Ë	57,471
202201	84196019	ÆäËûÖÆÑõ»ú	232	Ä¦Âå¸ç	10	Ò»°ãÃ³Ò×	20	Ì¨	500	Ç§¿Ë	62,426
202201	84196019	ÆäËûÖÆÑõ»ú	233	ÄªÉ£±È¿Ë	10	Ò»°ãÃ³Ò×	1	Ì¨	6689	Ç§¿Ë	83,639
202201	84196019	ÆäËûÖÆÑõ»ú	236	ÄáÈÕÀûÑÇ	10	Ò»°ãÃ³Ò×	177	Ì¨	6580	Ç§¿Ë	487,827
202201	84196019	ÆäËûÖÆÑõ»ú	238	Â¬Íú´ï	10	Ò»°ãÃ³Ò×	2	Ì¨	54	Ç§¿Ë	13,062
202201	84196019	ÆäËûÖÆÑõ»ú	242	ÈûÀ­Àû°º	10	Ò»°ãÃ³Ò×	1	Ì¨	2150	Ç§¿Ë	156,588
202201	84196019	ÆäËûÖÆÑõ»ú	244	ÄÏ·Ç	10	Ò»°ãÃ³Ò×	35	Ì¨	341	Ç§¿Ë	215,458
202201	84196019	ÆäËûÖÆÑõ»ú	247	Ì¹É£ÄáÑÇ	10	Ò»°ãÃ³Ò×	1	Ì¨	9500	Ç§¿Ë	676,411
202201	84196019	ÆäËûÖÆÑõ»ú	249	Í»ÄáË¹	10	Ò»°ãÃ³Ò×	32	Ì¨	896	Ç§¿Ë	118,257
202201	84196019	ÆäËûÖÆÑõ»ú	250	ÎÚ¸É´ï	10	Ò»°ãÃ³Ò×	21	Ì¨	560	Ç§¿Ë	75,337
202201	84196019	ÆäËûÖÆÑõ»ú	251	²¼»ùÄÉ·¨Ë÷	10	Ò»°ãÃ³Ò×	3	Ì¨	89	Ç§¿Ë	12,425
202201	84196019	ÆäËûÖÆÑõ»ú	253	ÔÞ±ÈÑÇ	10	Ò»°ãÃ³Ò×	12	Ì¨	220	Ç§¿Ë	20,714
202201	84196019	ÆäËûÖÆÑõ»ú	254	½ò°Í²¼Î¤	10	Ò»°ãÃ³Ò×	1	Ì¨	17000	Ç§¿Ë	532,029
202201	84196019	ÆäËûÖÆÑõ»ú	260	ÄÏËÕµ¤¹²ºÍ¹ú	10	Ò»°ãÃ³Ò×	2	Ì¨	36	Ç§¿Ë	3,543
202201	84196019	ÆäËûÖÆÑõ»ú	303	Ó¢¹ú	10	Ò»°ãÃ³Ò×	376	Ì¨	2666	Ç§¿Ë	429,904
202201	84196019	ÆäËûÖÆÑõ»ú	304	µÂ¹ú	10	Ò»°ãÃ³Ò×	452	Ì¨	3591	Ç§¿Ë	726,062
202201	84196019	ÆäËûÖÆÑõ»ú	305	·¨¹ú	10	Ò»°ãÃ³Ò×	10	Ì¨	60	Ç§¿Ë	17,076
202201	84196019	ÆäËûÖÆÑõ»ú	307	Òâ´óÀû	10	Ò»°ãÃ³Ò×	96	Ì¨	1217	Ç§¿Ë	146,181
202201	84196019	ÆäËûÖÆÑõ»ú	309	ºÉÀ¼	10	Ò»°ãÃ³Ò×	30	Ì¨	676	Ç§¿Ë	272,499
202201	84196019	ÆäËûÖÆÑõ»ú	310	Ï£À°	10	Ò»°ãÃ³Ò×	62	Ì¨	365	Ç§¿Ë	100,180
202201	84196019	ÆäËûÖÆÑõ»ú	312	Î÷°àÑÀ	10	Ò»°ãÃ³Ò×	83	Ì¨	2022	Ç§¿Ë	188,777
202201	84196019	ÆäËûÖÆÑõ»ú	316	±£¼ÓÀûÑÇ	10	Ò»°ãÃ³Ò×	39	Ì¨	597	Ç§¿Ë	150,273
202201	84196019	ÆäËûÖÆÑõ»ú	321	ÐÙÑÀÀû	10	Ò»°ãÃ³Ò×	468	Ì¨	1954	Ç§¿Ë	296,911
202201	84196019	ÆäËûÖÆÑõ»ú	327	²¨À¼	10	Ò»°ãÃ³Ò×	100	Ì¨	690	Ç§¿Ë	65,788
202201	84196019	ÆäËûÖÆÑõ»ú	328	ÂÞÂíÄáÑÇ	10	Ò»°ãÃ³Ò×	135	Ì¨	1016	Ç§¿Ë	107,755
202201	84196019	ÆäËûÖÆÑõ»ú	331	ÈðÊ¿	10	Ò»°ãÃ³Ò×	1	Ì¨	23	Ç§¿Ë	1,911
202201	84196019	ÆäËûÖÆÑõ»ú	334	°®É³ÄáÑÇ	10	Ò»°ãÃ³Ò×	6	Ì¨	102	Ç§¿Ë	14,757
202201	84196019	ÆäËûÖÆÑõ»ú	337	¸ñÂ³¼ªÑÇ	10	Ò»°ãÃ³Ò×	25	Ì¨	700	Ç§¿Ë	56,547
202201	84196019	ÆäËûÖÆÑõ»ú	338	ÑÇÃÀÄáÑÇ	10	Ò»°ãÃ³Ò×	6	Ì¨	6225	Ç§¿Ë	559,668
202201	84196019	ÆäËûÖÆÑõ»ú	344	¶íÂÞË¹Áª°î	10	Ò»°ãÃ³Ò×	823	Ì¨	59847	Ç§¿Ë	6,200,608
202201	84196019	ÆäËûÖÆÑõ»ú	347	ÎÚ¿ËÀ¼	10	Ò»°ãÃ³Ò×	2	Ì¨	45	Ç§¿Ë	10,513
202201	84196019	ÆäËûÖÆÑõ»ú	350	Ë¹ÂåÎÄÄáÑÇ	10	Ò»°ãÃ³Ò×	5	Ì¨	15	Ç§¿Ë	27,627
202201	84196019	ÆäËûÖÆÑõ»ú	352	½Ý¿Ë	10	Ò»°ãÃ³Ò×	104	Ì¨	790	Ç§¿Ë	140,041
202201	84196019	ÆäËûÖÆÑõ»ú	353	Ë¹Âå·¥¿Ë	10	Ò»°ãÃ³Ò×	70	Ì¨	748	Ç§¿Ë	79,901
202201	84196019	ÆäËûÖÆÑõ»ú	355	²¨ºÚ	10	Ò»°ãÃ³Ò×	2	Ì¨	30	Ç§¿Ë	56,388
202201	84196019	ÆäËûÖÆÑõ»ú	402	°¢¸ùÍ¢	10	Ò»°ãÃ³Ò×	30	Ì¨	17855	Ç§¿Ë	1,099,739
202201	84196019	ÆäËûÖÆÑõ»ú	408	¶àÃñ×å²£ÀûÎ¬ÑÇ¹ú	10	Ò»°ãÃ³Ò×	459	Ì¨	13664	Ç§¿Ë	1,739,854
202201	84196019	ÆäËûÖÆÑõ»ú	412	ÖÇÀû	10	Ò»°ãÃ³Ò×	125	Ì¨	1203	Ç§¿Ë	146,067
202201	84196019	ÆäËûÖÆÑõ»ú	416	¹Å°Í	10	Ò»°ãÃ³Ò×	10	Ì¨	70300	Ç§¿Ë	8,254,324
202201	84196019	ÆäËûÖÆÑõ»ú	423	Î£µØÂíÀ­	10	Ò»°ãÃ³Ò×	22	Ì¨	339	Ç§¿Ë	41,099
202201	84196019	ÆäËûÖÆÑõ»ú	424	¹çÑÇÄÇ	10	Ò»°ãÃ³Ò×	1	Ì¨	3035	Ç§¿Ë	166,935
202201	84196019	ÆäËûÖÆÑõ»ú	429	Ä«Î÷¸ç	10	Ò»°ãÃ³Ò×	180	Ì¨	1530	Ç§¿Ë	205,292
202201	84196019	ÆäËûÖÆÑõ»ú	432	°ÍÄÃÂí	10	Ò»°ãÃ³Ò×	2	Ì¨	44	Ç§¿Ë	5,849
202201	84196019	ÆäËûÖÆÑõ»ú	433	°ÍÀ­¹ç	10	Ò»°ãÃ³Ò×	30	Ì¨	735	Ç§¿Ë	58,873
202201	84196019	ÆäËûÖÆÑõ»ú	434	ÃØÂ³	10	Ò»°ãÃ³Ò×	7	Ì¨	57269	Ç§¿Ë	2,866,327
202201	84196019	ÆäËûÖÆÑõ»ú	442	ÌØÁ¢Äá´ïºÍ¶à°Í¸ç	10	Ò»°ãÃ³Ò×	2	Ì¨	42	Ç§¿Ë	7,009
202201	84196019	ÆäËûÖÆÑõ»ú	501	¼ÓÄÃ´ó	10	Ò»°ãÃ³Ò×	9	Ì¨	202	Ç§¿Ë	27,030
202201	84196019	ÆäËûÖÆÑõ»ú	502	ÃÀ¹ú	10	Ò»°ãÃ³Ò×	6616	Ì¨	48764	Ç§¿Ë	9,217,785
202201	84196019	ÆäËûÖÆÑõ»ú	601	°Ä´óÀûÑÇ	10	Ò»°ãÃ³Ò×	458	Ì¨	4158	Ç§¿Ë	561,417
202201	84196019	ÆäËûÖÆÑõ»ú	609	ÐÂÎ÷À¼	10	Ò»°ãÃ³Ò×	10	Ì¨	285	Ç§¿Ë	23,830
202201	84196019	ÆäËûÖÆÑõ»ú	611	°Í²¼ÑÇÐÂ¼¸ÄÚÑÇ	10	Ò»°ãÃ³Ò×	1	Ì¨	26	Ç§¿Ë	3,377
202202	84196011	ÖÆÑõÁ¿¡Ý15000Á¢·½Ã×/Ð¡Ê±µÄÖÆÑõ»ú	116	ÈÕ±¾	10	Ò»°ãÃ³Ò×	256	Ì¨	1660	Ç§¿Ë	1,119,528
202202	84196011	ÖÆÑõÁ¿¡Ý15000Á¢·½Ã×/Ð¡Ê±µÄÖÆÑõ»ú	129	·ÆÂÉ±ö	10	Ò»°ãÃ³Ò×	126	Ì¨	1865	Ç§¿Ë	20,071
202202	84196019	ÆäËûÖÆÑõ»ú	103	ÃÏ¼ÓÀ­¹ú	10	Ò»°ãÃ³Ò×	62	Ì¨	465	Ç§¿Ë	59,170
202202	84196019	ÆäËûÖÆÑõ»ú	104	²»µ¤	10	Ò»°ãÃ³Ò×	5	Ì¨	103	Ç§¿Ë	8,023
202202	84196019	ÆäËûÖÆÑõ»ú	106	Ãåµé	10	Ò»°ãÃ³Ò×	1	Ì¨	2910	Ç§¿Ë	276,273
202202	84196019	ÆäËûÖÆÑõ»ú	107	¼íÆÒÕ¯	10	Ò»°ãÃ³Ò×	30	Ì¨	518	Ç§¿Ë	46,848
202202	84196019	ÆäËûÖÆÑõ»ú	108	ÈûÆÖÂ·Ë¹	10	Ò»°ãÃ³Ò×	8	Ì¨	93	Ç§¿Ë	32,138
202202	84196019	ÆäËûÖÆÑõ»ú	110	ÖÐ¹úÏã¸Û	10	Ò»°ãÃ³Ò×	2	Ì¨	18	Ç§¿Ë	8,541
202202	84196019	ÆäËûÖÆÑõ»ú	111	Ó¡¶È	10	Ò»°ãÃ³Ò×	328	Ì¨	226409	Ç§¿Ë	10,375,184
202202	84196019	ÆäËûÖÆÑõ»ú	112	Ó¡¶ÈÄáÎ÷ÑÇ	10	Ò»°ãÃ³Ò×	37	Ì¨	10580	Ç§¿Ë	808,988
202202	84196019	ÆäËûÖÆÑõ»ú	113	ÒÁÀÊ	10	Ò»°ãÃ³Ò×	44	Ì¨	875	Ç§¿Ë	44,628
202202	84196019	ÆäËûÖÆÑõ»ú	115	ÒÔÉ«ÁÐ	10	Ò»°ãÃ³Ò×	12	Ì¨	338	Ç§¿Ë	86,211
202202	84196019	ÆäËûÖÆÑõ»ú	116	ÈÕ±¾	10	Ò»°ãÃ³Ò×	188	Ì¨	4655	Ç§¿Ë	458,714
202202	84196019	ÆäËûÖÆÑõ»ú	117	Ô¼µ©	10	Ò»°ãÃ³Ò×	103	Ì¨	1648	Ç§¿Ë	351,107
202202	84196019	ÆäËûÖÆÑõ»ú	120	Àè°ÍÄÛ	10	Ò»°ãÃ³Ò×	1	Ì¨	17	Ç§¿Ë	4,460
202202	84196019	ÆäËûÖÆÑõ»ú	121	ÖÐ¹ú°ÄÃÅ	10	Ò»°ãÃ³Ò×	4	Ì¨	233	Ç§¿Ë	3,817
202202	84196019	ÆäËûÖÆÑõ»ú	122	ÂíÀ´Î÷ÑÇ	10	Ò»°ãÃ³Ò×	27	Ì¨	139	Ç§¿Ë	19,249
202202	84196019	ÆäËûÖÆÑõ»ú	123	Âí¶û´ú·ò	10	Ò»°ãÃ³Ò×	1	Ì¨	5	Ç§¿Ë	1,881
202202	84196019	ÆäËûÖÆÑõ»ú	124	ÃÉ¹Å	10	Ò»°ãÃ³Ò×	75	Ì¨	108457	Ç§¿Ë	6,565,361
202202	84196019	ÆäËûÖÆÑõ»ú	125	Äá²´¶ûÁª°îÃñÖ÷¹²ºÍ¹ú	10	Ò»°ãÃ³Ò×	1	Ì¨	28	Ç§¿Ë	1,941
202202	84196019	ÆäËûÖÆÑõ»ú	127	°Í»ùË¹Ì¹	10	Ò»°ãÃ³Ò×	25	Ì¨	205	Ç§¿Ë	14,464
202202	84196019	ÆäËûÖÆÑõ»ú	129	·ÆÂÉ±ö	10	Ò»°ãÃ³Ò×	71	Ì¨	1490	Ç§¿Ë	267,729
202202	84196019	ÆäËûÖÆÑõ»ú	132	ÐÂ¼ÓÆÂ	10	Ò»°ãÃ³Ò×	1	Ì¨	18	Ç§¿Ë	1,909
202202	84196019	ÆäËûÖÆÑõ»ú	133	º«¹ú	10	Ò»°ãÃ³Ò×	1	Ì¨	1	Ç§¿Ë	6,362
202202	84196019	ÆäËûÖÆÑõ»ú	138	°¢ÁªÇõ	10	Ò»°ãÃ³Ò×	5	Ì¨	17522	Ç§¿Ë	1,200,231
202202	84196019	ÆäËûÖÆÑõ»ú	141	Ô½ÄÏ	10	Ò»°ãÃ³Ò×	4	Ì¨	80	Ç§¿Ë	12,743
202202	84196019	ÆäËûÖÆÑõ»ú	145	¹þÈø¿ËË¹Ì¹	10	Ò»°ãÃ³Ò×	67	Ì¨	1206	Ç§¿Ë	139,394
202202	84196019	ÆäËûÖÆÑõ»ú	146	¼ª¶û¼ªË¹Ë¹Ì¹	10	Ò»°ãÃ³Ò×	1	Ì¨	1250	Ç§¿Ë	146,547
202202	84196019	ÆäËûÖÆÑõ»ú	147	Ëþ¼ª¿ËË¹Ì¹	10	Ò»°ãÃ³Ò×	3	Ì¨	133	Ç§¿Ë	17,306
202202	84196019	ÆäËûÖÆÑõ»ú	206	¿¦ÂóÂ¡	10	Ò»°ãÃ³Ò×	10	Ì¨	180	Ç§¿Ë	20,213
202202	84196019	ÆäËûÖÆÑõ»ú	215	°£¼°	10	Ò»°ãÃ³Ò×	1	Ì¨	55	Ç§¿Ë	2,545
202202	84196019	ÆäËûÖÆÑõ»ú	220	¼ÓÄÉ	10	Ò»°ãÃ³Ò×	6	Ì¨	105	Ç§¿Ë	9,417
202202	84196019	ÆäËûÖÆÑõ»ú	226	Àû±ÈÑÇ	10	Ò»°ãÃ³Ò×	2	Ì¨	3080	Ç§¿Ë	513,318
202202	84196019	ÆäËûÖÆÑõ»ú	233	ÄªÉ£±È¿Ë	10	Ò»°ãÃ³Ò×	4	Ì¨	74	Ç§¿Ë	9,488
202202	84196019	ÆäËûÖÆÑõ»ú	236	ÄáÈÕÀûÑÇ	10	Ò»°ãÃ³Ò×	12	Ì¨	5830	Ç§¿Ë	557,411
202202	84196019	ÆäËûÖÆÑõ»ú	244	ÄÏ·Ç	10	Ò»°ãÃ³Ò×	48	Ì¨	312	Ç§¿Ë	144,796
202202	84196019	ÆäËûÖÆÑõ»ú	247	Ì¹É£ÄáÑÇ	10	Ò»°ãÃ³Ò×	68	Ì¨	16741	Ç§¿Ë	977,431
202202	84196019	ÆäËûÖÆÑõ»ú	249	Í»ÄáË¹	10	Ò»°ãÃ³Ò×	20	Ì¨	440	Ç§¿Ë	50,973
202202	84196019	ÆäËûÖÆÑõ»ú	252	¸Õ¹û(½ð)	10	Ò»°ãÃ³Ò×	10	Ì¨	225	Ç§¿Ë	26,262
202202	84196019	ÆäËûÖÆÑõ»ú	260	ÄÏËÕµ¤¹²ºÍ¹ú	10	Ò»°ãÃ³Ò×	35	Ì¨	815	Ç§¿Ë	100,831
202202	84196019	ÆäËûÖÆÑõ»ú	303	Ó¢¹ú	10	Ò»°ãÃ³Ò×	147	Ì¨	1324	Ç§¿Ë	461,487
202202	84196019	ÆäËûÖÆÑõ»ú	304	µÂ¹ú	10	Ò»°ãÃ³Ò×	586	Ì¨	6435	Ç§¿Ë	760,227
202202	84196019	ÆäËûÖÆÑõ»ú	307	Òâ´óÀû	10	Ò»°ãÃ³Ò×	151	Ì¨	622	Ç§¿Ë	95,987
202202	84196019	ÆäËûÖÆÑõ»ú	309	ºÉÀ¼	10	Ò»°ãÃ³Ò×	2	Ì¨	39	Ç§¿Ë	2,418
202202	84196019	ÆäËûÖÆÑõ»ú	310	Ï£À°	10	Ò»°ãÃ³Ò×	306	Ì¨	3481	Ç§¿Ë	687,269
202202	84196019	ÆäËûÖÆÑõ»ú	316	±£¼ÓÀûÑÇ	10	Ò»°ãÃ³Ò×	4	Ì¨	32	Ç§¿Ë	13,743
202202	84196019	ÆäËûÖÆÑõ»ú	321	ÐÙÑÀÀû	10	Ò»°ãÃ³Ò×	502	Ì¨	9548	Ç§¿Ë	1,032,217
202202	84196019	ÆäËûÖÆÑõ»ú	327	²¨À¼	10	Ò»°ãÃ³Ò×	127	Ì¨	1568	Ç§¿Ë	123,589
202202	84196019	ÆäËûÖÆÑõ»ú	328	ÂÞÂíÄáÑÇ	10	Ò»°ãÃ³Ò×	10	Ì¨	162	Ç§¿Ë	19,827
202202	84196019	ÆäËûÖÆÑõ»ú	338	ÑÇÃÀÄáÑÇ	10	Ò»°ãÃ³Ò×	1	Ì¨	2190	Ç§¿Ë	331,323
202202	84196019	ÆäËûÖÆÑõ»ú	344	¶íÂÞË¹Áª°î	10	Ò»°ãÃ³Ò×	12	Ì¨	63711	Ç§¿Ë	9,055,735
202202	84196019	ÆäËûÖÆÑõ»ú	347	ÎÚ¿ËÀ¼	10	Ò»°ãÃ³Ò×	20	Ì¨	360	Ç§¿Ë	35,999
202202	84196019	ÆäËûÖÆÑõ»ú	350	Ë¹ÂåÎÄÄáÑÇ	10	Ò»°ãÃ³Ò×	2	Ì¨	62	Ç§¿Ë	8,907
202202	84196019	ÆäËûÖÆÑõ»ú	352	½Ý¿Ë	10	Ò»°ãÃ³Ò×	1	Ì¨	8	Ç§¿Ë	3,181
202202	84196019	ÆäËûÖÆÑõ»ú	353	Ë¹Âå·¥¿Ë	10	Ò»°ãÃ³Ò×	20	Ì¨	300	Ç§¿Ë	27,501
202202	84196019	ÆäËûÖÆÑõ»ú	408	¶àÃñ×å²£ÀûÎ¬ÑÇ¹ú	10	Ò»°ãÃ³Ò×	7	Ì¨	53	Ç§¿Ë	8,149
202202	84196019	ÆäËûÖÆÑõ»ú	410	°ÍÎ÷	10	Ò»°ãÃ³Ò×	2	Ì¨	2508	Ç§¿Ë	188,581
202202	84196019	ÆäËûÖÆÑõ»ú	413	¸çÂ×±ÈÑÇ	10	Ò»°ãÃ³Ò×	2	Ì¨	16	Ç§¿Ë	1,720
202202	84196019	ÆäËûÖÆÑõ»ú	419	¶ò¹Ï¶à¶û	10	Ò»°ãÃ³Ò×	1	Ì¨	15900	Ç§¿Ë	506,765
202202	84196019	ÆäËûÖÆÑõ»ú	423	Î£µØÂíÀ­	10	Ò»°ãÃ³Ò×	6	Ì¨	48	Ç§¿Ë	5,344
202202	84196019	ÆäËûÖÆÑõ»ú	425	º£µØ	10	Ò»°ãÃ³Ò×	10	Ì¨	225	Ç§¿Ë	29,309
202202	84196019	ÆäËûÖÆÑõ»ú	427	ÑÀÂò¼Ó	10	Ò»°ãÃ³Ò×	3	Ì¨	60	Ç§¿Ë	8,971
202202	84196019	ÆäËûÖÆÑõ»ú	429	Ä«Î÷¸ç	10	Ò»°ãÃ³Ò×	1	Ì¨	6900	Ç§¿Ë	357,821
202202	84196019	ÆäËûÖÆÑõ»ú	434	ÃØÂ³	10	Ò»°ãÃ³Ò×	1	Ì¨	7050	Ç§¿Ë	362,021
202202	84196019	ÆäËûÖÆÑõ»ú	499	À­¶¡ÃÀÖÞÆäËû¹ú¼Ò(µØÇø)	10	Ò»°ãÃ³Ò×	6	Ì¨	26	Ç§¿Ë	34,293
202202	84196019	ÆäËûÖÆÑõ»ú	501	¼ÓÄÃ´ó	10	Ò»°ãÃ³Ò×	19	Ì¨	158	Ç§¿Ë	33,731
202202	84196019	ÆäËûÖÆÑõ»ú	502	ÃÀ¹ú	10	Ò»°ãÃ³Ò×	6584	Ì¨	33181	Ç§¿Ë	18,782,187
202202	84196019	ÆäËûÖÆÑõ»ú	601	°Ä´óÀûÑÇ	10	Ò»°ãÃ³Ò×	184	Ì¨	1478	Ç§¿Ë	164,345
202202	84196019	ÆäËûÖÆÑõ»ú	609	ÐÂÎ÷À¼	10	Ò»°ãÃ³Ò×	8	Ì¨	199	Ç§¿Ë	29,013
202202	84196019	ÆäËûÖÆÑõ»ú	611	°Í²¼ÑÇÐÂ¼¸ÄÚÑÇ	10	Ò»°ãÃ³Ò×	2	Ì¨	16000	Ç§¿Ë	1,280,929
202203	84196011	ÖÆÑõÁ¿¡Ý15000Á¢·½Ã×/Ð¡Ê±µÄÖÆÑõ»ú	122	ÂíÀ´Î÷ÑÇ	10	Ò»°ãÃ³Ò×	1	Ì¨	601737	Ç§¿Ë	33,174,565
202203	84196011	ÖÆÑõÁ¿¡Ý15000Á¢·½Ã×/Ð¡Ê±µÄÖÆÑõ»ú	138	°¢ÁªÇõ	10	Ò»°ãÃ³Ò×	20	Ì¨	300	Ç§¿Ë	27,867
202203	84196011	ÖÆÑõÁ¿¡Ý15000Á¢·½Ã×/Ð¡Ê±µÄÖÆÑõ»ú	302	µ¤Âó	10	Ò»°ãÃ³Ò×	2	Ì¨	43	Ç§¿Ë	6,207
202203	84196019	ÆäËûÖÆÑõ»ú	106	Ãåµé	10	Ò»°ãÃ³Ò×	22	Ì¨	3260	Ç§¿Ë	194,709
202203	84196019	ÆäËûÖÆÑõ»ú	107	¼íÆÒÕ¯	10	Ò»°ãÃ³Ò×	10	Ì¨	192	Ç§¿Ë	16,373
202203	84196019	ÆäËûÖÆÑõ»ú	108	ÈûÆÖÂ·Ë¹	10	Ò»°ãÃ³Ò×	2	Ì¨	32	Ç§¿Ë	4,558
202203	84196019	ÆäËûÖÆÑõ»ú	110	ÖÐ¹úÏã¸Û	10	Ò»°ãÃ³Ò×	10	Ì¨	136	Ç§¿Ë	37,518
202203	84196019	ÆäËûÖÆÑõ»ú	111	Ó¡¶È	10	Ò»°ãÃ³Ò×	620	Ì¨	80443	Ç§¿Ë	6,808,989
202203	84196019	ÆäËûÖÆÑõ»ú	112	Ó¡¶ÈÄáÎ÷ÑÇ	10	Ò»°ãÃ³Ò×	506	Ì¨	5194	Ç§¿Ë	324,158
202203	84196019	ÆäËûÖÆÑõ»ú	115	ÒÔÉ«ÁÐ	10	Ò»°ãÃ³Ò×	1212	Ì¨	23276	Ç§¿Ë	1,942,353
202203	84196019	ÆäËûÖÆÑõ»ú	116	ÈÕ±¾	10	Ò»°ãÃ³Ò×	370	Ì¨	2260	Ç§¿Ë	428,777
202203	84196019	ÆäËûÖÆÑõ»ú	121	ÖÐ¹ú°ÄÃÅ	10	Ò»°ãÃ³Ò×	6	Ì¨	48	Ç§¿Ë	3,808
202203	84196019	ÆäËûÖÆÑõ»ú	122	ÂíÀ´Î÷ÑÇ	10	Ò»°ãÃ³Ò×	60	Ì¨	259	Ç§¿Ë	76,213
202203	84196019	ÆäËûÖÆÑõ»ú	124	ÃÉ¹Å	10	Ò»°ãÃ³Ò×	3	Ì¨	30	Ç§¿Ë	7,904
202203	84196019	ÆäËûÖÆÑõ»ú	125	Äá²´¶ûÁª°îÃñÖ÷¹²ºÍ¹ú	10	Ò»°ãÃ³Ò×	1	Ì¨	1550	Ç§¿Ë	164,623
202203	84196019	ÆäËûÖÆÑõ»ú	126	°¢Âü	10	Ò»°ãÃ³Ò×	1	Ì¨	4	Ç§¿Ë	4,633
202203	84196019	ÆäËûÖÆÑõ»ú	127	°Í»ùË¹Ì¹	10	Ò»°ãÃ³Ò×	24	Ì¨	48277	Ç§¿Ë	1,927,942
202203	84196019	ÆäËûÖÆÑõ»ú	129	·ÆÂÉ±ö	10	Ò»°ãÃ³Ò×	131	Ì¨	22285	Ç§¿Ë	1,264,653
202203	84196019	ÆäËûÖÆÑõ»ú	130	¿¨Ëþ¶û	10	Ò»°ãÃ³Ò×	5	Ì¨	90	Ç§¿Ë	17,430
202203	84196019	ÆäËûÖÆÑõ»ú	131	É³ÌØ°¢À­²®	10	Ò»°ãÃ³Ò×	3	Ì¨	9	Ç§¿Ë	3,277
202203	84196019	ÆäËûÖÆÑõ»ú	132	ÐÂ¼ÓÆÂ	10	Ò»°ãÃ³Ò×	135	Ì¨	2576	Ç§¿Ë	303,940
202203	84196019	ÆäËûÖÆÑõ»ú	133	º«¹ú	10	Ò»°ãÃ³Ò×	213	Ì¨	549	Ç§¿Ë	102,590
202203	84196019	ÆäËûÖÆÑõ»ú	136	Ì©¹ú	10	Ò»°ãÃ³Ò×	9	Ì¨	180	Ç§¿Ë	4,569
202203	84196019	ÆäËûÖÆÑõ»ú	137	ÍÁ¶úÆä	10	Ò»°ãÃ³Ò×	9	Ì¨	201	Ç§¿Ë	23,164
202203	84196019	ÆäËûÖÆÑõ»ú	138	°¢ÁªÇõ	10	Ò»°ãÃ³Ò×	13	Ì¨	312	Ç§¿Ë	29,531
202203	84196019	ÆäËûÖÆÑõ»ú	141	Ô½ÄÏ	10	Ò»°ãÃ³Ò×	359	Ì¨	5215	Ç§¿Ë	501,104
202203	84196019	ÆäËûÖÆÑõ»ú	144	¶«µÛãë	11	¹ú¼Ò¼ä¡¢¹ú¼Ê×éÖ¯ÎÞ³¥Ô®ÖúºÍÔùËÍµÄÎï×Ê	20	Ì¨	500	Ç§¿Ë	114,000
202203	84196019	ÆäËûÖÆÑõ»ú	145	¹þÈø¿ËË¹Ì¹	10	Ò»°ãÃ³Ò×	76	Ì¨	5370	Ç§¿Ë	686,760
202203	84196019	ÆäËûÖÆÑõ»ú	201	°¢¶û¼°ÀûÑÇ	10	Ò»°ãÃ³Ò×	28	Ì¨	550	Ç§¿Ë	60,064
202203	84196019	ÆäËûÖÆÑõ»ú	203	±´Äþ	10	Ò»°ãÃ³Ò×	86	Ì¨	10170	Ç§¿Ë	631,498
202203	84196019	ÆäËûÖÆÑõ»ú	215	°£¼°	10	Ò»°ãÃ³Ò×	520	Ì¨	11600	Ç§¿Ë	1,426,450
202203	84196019	ÆäËûÖÆÑõ»ú	220	¼ÓÄÉ	10	Ò»°ãÃ³Ò×	40	Ì¨	822	Ç§¿Ë	95,761
202203	84196019	ÆäËûÖÆÑõ»ú	224	¿ÏÄáÑÇ	10	Ò»°ãÃ³Ò×	19	Ì¨	1414	Ç§¿Ë	225,093
202203	84196019	ÆäËûÖÆÑõ»ú	226	Àû±ÈÑÇ	10	Ò»°ãÃ³Ò×	1	Ì¨	10300	Ç§¿Ë	408,219
202203	84196019	ÆäËûÖÆÑõ»ú	227	Âí´ï¼ÓË¹¼Ó	10	Ò»°ãÃ³Ò×	1	Ì¨	18	Ç§¿Ë	1,962
202203	84196019	ÆäËûÖÆÑõ»ú	228	ÂíÀ­Î¬	10	Ò»°ãÃ³Ò×	5	Ì¨	100	Ç§¿Ë	9,519
202203	84196019	ÆäËûÖÆÑõ»ú	231	Ã«ÀïÇóË¹	10	Ò»°ãÃ³Ò×	8	Ì¨	194	Ç§¿Ë	27,968
202203	84196019	ÆäËûÖÆÑõ»ú	232	Ä¦Âå¸ç	10	Ò»°ãÃ³Ò×	34	Ì¨	750	Ç§¿Ë	65,493
202203	84196019	ÆäËûÖÆÑõ»ú	234	ÄÉÃ×±ÈÑÇ	10	Ò»°ãÃ³Ò×	5	Ì¨	17	Ç§¿Ë	27,289
202203	84196019	ÆäËûÖÆÑõ»ú	236	ÄáÈÕÀûÑÇ	10	Ò»°ãÃ³Ò×	92	Ì¨	1379	Ç§¿Ë	138,076
202203	84196019	ÆäËûÖÆÑõ»ú	243	Ë÷ÂíÀï	10	Ò»°ãÃ³Ò×	40	Ì¨	1090	Ç§¿Ë	135,049
202203	84196019	ÆäËûÖÆÑõ»ú	244	ÄÏ·Ç	10	Ò»°ãÃ³Ò×	60	Ì¨	321	Ç§¿Ë	282,344
202203	84196019	ÆäËûÖÆÑõ»ú	250	ÎÚ¸É´ï	10	Ò»°ãÃ³Ò×	33	Ì¨	442	Ç§¿Ë	39,184
202203	84196019	ÆäËûÖÆÑõ»ú	251	²¼»ùÄÉ·¨Ë÷	10	Ò»°ãÃ³Ò×	11	Ì¨	206	Ç§¿Ë	25,192
202203	84196019	ÆäËûÖÆÑõ»ú	252	¸Õ¹û(½ð)	10	Ò»°ãÃ³Ò×	5	Ì¨	23232	Ç§¿Ë	356,662
202203	84196019	ÆäËûÖÆÑõ»ú	301	±ÈÀûÊ±	10	Ò»°ãÃ³Ò×	300	Ì¨	1810	Ç§¿Ë	186,582
202203	84196019	ÆäËûÖÆÑõ»ú	303	Ó¢¹ú	10	Ò»°ãÃ³Ò×	72	Ì¨	800	Ç§¿Ë	133,407
202203	84196019	ÆäËûÖÆÑõ»ú	304	µÂ¹ú	10	Ò»°ãÃ³Ò×	184	Ì¨	1091	Ç§¿Ë	247,680
202203	84196019	ÆäËûÖÆÑõ»ú	305	·¨¹ú	10	Ò»°ãÃ³Ò×	14	Ì¨	71	Ç§¿Ë	41,369
202203	84196019	ÆäËûÖÆÑõ»ú	307	Òâ´óÀû	10	Ò»°ãÃ³Ò×	280	Ì¨	1680	Ç§¿Ë	208,688
202203	84196019	ÆäËûÖÆÑõ»ú	309	ºÉÀ¼	10	Ò»°ãÃ³Ò×	29	Ì¨	773	Ç§¿Ë	72,791
202203	84196019	ÆäËûÖÆÑõ»ú	310	Ï£À°	10	Ò»°ãÃ³Ò×	43	Ì¨	110	Ç§¿Ë	172,093
202203	84196019	ÆäËûÖÆÑõ»ú	312	Î÷°àÑÀ	10	Ò»°ãÃ³Ò×	550	Ì¨	2200	Ç§¿Ë	3,033,426
202203	84196019	ÆäËûÖÆÑõ»ú	321	ÐÙÑÀÀû	10	Ò»°ãÃ³Ò×	1281	Ì¨	1921	Ç§¿Ë	253,459
202203	84196019	ÆäËûÖÆÑõ»ú	324	Âí¶úËû	10	Ò»°ãÃ³Ò×	3	Ì¨	24	Ç§¿Ë	6,092
202203	84196019	ÆäËûÖÆÑõ»ú	327	²¨À¼	10	Ò»°ãÃ³Ò×	1	Ì¨	18	Ç§¿Ë	1,650
202203	84196019	ÆäËûÖÆÑõ»ú	328	ÂÞÂíÄáÑÇ	10	Ò»°ãÃ³Ò×	3	Ì¨	19	Ç§¿Ë	14,279
202203	84196019	ÆäËûÖÆÑõ»ú	331	ÈðÊ¿	10	Ò»°ãÃ³Ò×	10	Ì¨	750	Ç§¿Ë	98,830
202203	84196019	ÆäËûÖÆÑõ»ú	337	¸ñÂ³¼ªÑÇ	10	Ò»°ãÃ³Ò×	50	Ì¨	330	Ç§¿Ë	63,463
202203	84196019	ÆäËûÖÆÑõ»ú	344	¶íÂÞË¹Áª°î	10	Ò»°ãÃ³Ò×	1088	Ì¨	358785	Ç§¿Ë	17,170,893
202203	84196019	ÆäËûÖÆÑõ»ú	351	¿ËÂÞµØÑÇ	10	Ò»°ãÃ³Ò×	15	Ì¨	81	Ç§¿Ë	92,339
202203	84196019	ÆäËûÖÆÑõ»ú	352	½Ý¿Ë	10	Ò»°ãÃ³Ò×	20	Ì¨	123	Ç§¿Ë	98,777
202203	84196019	ÆäËûÖÆÑõ»ú	353	Ë¹Âå·¥¿Ë	10	Ò»°ãÃ³Ò×	24	Ì¨	340	Ç§¿Ë	48,114
202203	84196019	ÆäËûÖÆÑõ»ú	402	°¢¸ùÍ¢	10	Ò»°ãÃ³Ò×	48	Ì¨	231	Ç§¿Ë	311,000
202203	84196019	ÆäËûÖÆÑõ»ú	408	¶àÃñ×å²£ÀûÎ¬ÑÇ¹ú	10	Ò»°ãÃ³Ò×	3	Ì¨	12	Ç§¿Ë	10,567
202203	84196019	ÆäËûÖÆÑõ»ú	410	°ÍÎ÷	10	Ò»°ãÃ³Ò×	4	Ì¨	536	Ç§¿Ë	56,510
202203	84196019	ÆäËûÖÆÑõ»ú	412	ÖÇÀû	10	Ò»°ãÃ³Ò×	73	Ì¨	689	Ç§¿Ë	330,414
202203	84196019	ÆäËûÖÆÑõ»ú	413	¸çÂ×±ÈÑÇ	10	Ò»°ãÃ³Ò×	6	Ì¨	24513	Ç§¿Ë	1,769,224
202203	84196019	ÆäËûÖÆÑõ»ú	416	¹Å°Í	10	Ò»°ãÃ³Ò×	2	Ì¨	64	Ç§¿Ë	2,971
202203	84196019	ÆäËûÖÆÑõ»ú	419	¶ò¹Ï¶à¶û	10	Ò»°ãÃ³Ò×	2	Ì¨	2980	Ç§¿Ë	286,993
202203	84196019	ÆäËûÖÆÑõ»ú	423	Î£µØÂíÀ­	10	Ò»°ãÃ³Ò×	30	Ì¨	190	Ç§¿Ë	111,813
202203	84196019	ÆäËûÖÆÑõ»ú	434	ÃØÂ³	10	Ò»°ãÃ³Ò×	3	Ì¨	6825	Ç§¿Ë	615,908
202203	84196019	ÆäËûÖÆÑõ»ú	442	ÌØÁ¢Äá´ïºÍ¶à°Í¸ç	10	Ò»°ãÃ³Ò×	15	Ì¨	276	Ç§¿Ë	33,318
202203	84196019	ÆäËûÖÆÑõ»ú	501	¼ÓÄÃ´ó	10	Ò»°ãÃ³Ò×	21	Ì¨	125	Ç§¿Ë	18,150
202203	84196019	ÆäËûÖÆÑõ»ú	502	ÃÀ¹ú	10	Ò»°ãÃ³Ò×	3298	Ì¨	25519	Ç§¿Ë	5,416,697
202203	84196019	ÆäËûÖÆÑõ»ú	601	°Ä´óÀûÑÇ	10	Ò»°ãÃ³Ò×	210	Ì¨	1322	Ç§¿Ë	186,106
202203	84196019	ÆäËûÖÆÑõ»ú	609	ÐÂÎ÷À¼	10	Ò»°ãÃ³Ò×	2	Ì¨	42	Ç§¿Ë	3,045
202203	84196019	ÆäËûÖÆÑõ»ú	611	°Í²¼ÑÇÐÂ¼¸ÄÚÑÇ	10	Ò»°ãÃ³Ò×	8	Ì¨	230	Ç§¿Ë	26,870
202203	84196019	ÆäËûÖÆÑõ»ú	613	ËùÂÞÃÅÈºµº	10	Ò»°ãÃ³Ò×	15	Ì¨	410	Ç§¿Ë	65,866
202204	84196011	ÖÆÑõÁ¿¡Ý15000Á¢·½Ã×/Ð¡Ê±µÄÖÆÑõ»ú	132	ÐÂ¼ÓÆÂ	10	Ò»°ãÃ³Ò×	2	Ì¨	1	Ç§¿Ë	313
202204	84196011	ÖÆÑõÁ¿¡Ý15000Á¢·½Ã×/Ð¡Ê±µÄÖÆÑõ»ú	137	ÍÁ¶úÆä	10	Ò»°ãÃ³Ò×	1	Ì¨	74692	Ç§¿Ë	3,956,483
202204	84196011	ÖÆÑõÁ¿¡Ý15000Á¢·½Ã×/Ð¡Ê±µÄÖÆÑõ»ú	223	¿ÆÌØµÏÍß	10	Ò»°ãÃ³Ò×	20	Ì¨	300	Ç§¿Ë	35,728
202204	84196011	ÖÆÑõÁ¿¡Ý15000Á¢·½Ã×/Ð¡Ê±µÄÖÆÑõ»ú	327	²¨À¼	10	Ò»°ãÃ³Ò×	80	Ì¨	2039	Ç§¿Ë	12,760
202204	84196019	ÆäËûÖÆÑõ»ú	103	ÃÏ¼ÓÀ­¹ú	10	Ò»°ãÃ³Ò×	2	Ì¨	130	Ç§¿Ë	21,628
202204	84196019	ÆäËûÖÆÑõ»ú	106	Ãåµé	10	Ò»°ãÃ³Ò×	32	Ì¨	3046	Ç§¿Ë	262,739
202204	84196019	ÆäËûÖÆÑõ»ú	107	¼íÆÒÕ¯	10	Ò»°ãÃ³Ò×	15	Ì¨	339	Ç§¿Ë	36,207
202204	84196019	ÆäËûÖÆÑõ»ú	111	Ó¡¶È	10	Ò»°ãÃ³Ò×	15	Ì¨	56	Ç§¿Ë	81,345
202204	84196019	ÆäËûÖÆÑõ»ú	112	Ó¡¶ÈÄáÎ÷ÑÇ	10	Ò»°ãÃ³Ò×	10	Ì¨	55340	Ç§¿Ë	2,951,030
202204	84196019	ÆäËûÖÆÑõ»ú	115	ÒÔÉ«ÁÐ	10	Ò»°ãÃ³Ò×	2	Ì¨	40	Ç§¿Ë	6,380
202204	84196019	ÆäËûÖÆÑõ»ú	116	ÈÕ±¾	10	Ò»°ãÃ³Ò×	204	Ì¨	4847	Ç§¿Ë	468,038
202204	84196019	ÆäËûÖÆÑõ»ú	122	ÂíÀ´Î÷ÑÇ	10	Ò»°ãÃ³Ò×	197	Ì¨	12776	Ç§¿Ë	807,145
202204	84196019	ÆäËûÖÆÑõ»ú	127	°Í»ùË¹Ì¹	10	Ò»°ãÃ³Ò×	19	Ì¨	95	Ç§¿Ë	12,543
202204	84196019	ÆäËûÖÆÑõ»ú	129	·ÆÂÉ±ö	10	Ò»°ãÃ³Ò×	601	Ì¨	8815	Ç§¿Ë	676,391
202204	84196019	ÆäËûÖÆÑõ»ú	131	É³ÌØ°¢À­²®	10	Ò»°ãÃ³Ò×	1116	Ì¨	81	Ç§¿Ë	8,740
202204	84196019	ÆäËûÖÆÑõ»ú	132	ÐÂ¼ÓÆÂ	10	Ò»°ãÃ³Ò×	269	Ì¨	454	Ç§¿Ë	57,631
202204	84196019	ÆäËûÖÆÑõ»ú	133	º«¹ú	10	Ò»°ãÃ³Ò×	18	Ì¨	65432	Ç§¿Ë	6,095,649
202204	84196019	ÆäËûÖÆÑõ»ú	136	Ì©¹ú	10	Ò»°ãÃ³Ò×	80	Ì¨	1027	Ç§¿Ë	382,386
202204	84196019	ÆäËûÖÆÑõ»ú	138	°¢ÁªÇõ	10	Ò»°ãÃ³Ò×	2	Ì¨	95641	Ç§¿Ë	4,337,335
202204	84196019	ÆäËûÖÆÑõ»ú	141	Ô½ÄÏ	10	Ò»°ãÃ³Ò×	2	Ì¨	4960	Ç§¿Ë	319,000
202204	84196019	ÆäËûÖÆÑõ»ú	201	°¢¶û¼°ÀûÑÇ	10	Ò»°ãÃ³Ò×	20	Ì¨	160	Ç§¿Ë	39,271
202204	84196019	ÆäËûÖÆÑõ»ú	202	°²¸çÀ­	10	Ò»°ãÃ³Ò×	12	Ì¨	4990	Ç§¿Ë	561,953
202204	84196019	ÆäËûÖÆÑõ»ú	203	±´Äþ	10	Ò»°ãÃ³Ò×	35	Ì¨	543	Ç§¿Ë	88,848
202204	84196019	ÆäËûÖÆÑõ»ú	215	°£¼°	10	Ò»°ãÃ³Ò×	1	Ì¨	8	Ç§¿Ë	2,233
202204	84196019	ÆäËûÖÆÑõ»ú	220	¼ÓÄÉ	10	Ò»°ãÃ³Ò×	36	Ì¨	704	Ç§¿Ë	77,421
202204	84196019	ÆäËûÖÆÑõ»ú	224	¿ÏÄáÑÇ	10	Ò»°ãÃ³Ò×	2	Ì¨	5885	Ç§¿Ë	635,176
202204	84196019	ÆäËûÖÆÑõ»ú	229	ÂíÀï	10	Ò»°ãÃ³Ò×	1	Ì¨	18	Ç§¿Ë	1,426
202204	84196019	ÆäËûÖÆÑõ»ú	231	Ã«ÀïÇóË¹	10	Ò»°ãÃ³Ò×	1	Ì¨	28	Ç§¿Ë	3,557
202204	84196019	ÆäËûÖÆÑõ»ú	232	Ä¦Âå¸ç	10	Ò»°ãÃ³Ò×	1	Ì¨	7	Ç§¿Ë	96
202204	84196019	ÆäËûÖÆÑõ»ú	236	ÄáÈÕÀûÑÇ	10	Ò»°ãÃ³Ò×	1	Ì¨	1500	Ç§¿Ë	173,191
202204	84196019	ÆäËûÖÆÑõ»ú	238	Â¬Íú´ï	10	Ò»°ãÃ³Ò×	1	Ì¨	930	Ç§¿Ë	172,898
202204	84196019	ÆäËûÖÆÑõ»ú	244	ÄÏ·Ç	10	Ò»°ãÃ³Ò×	139	Ì¨	2131	Ç§¿Ë	584,501
202204	84196019	ÆäËûÖÆÑõ»ú	248	¶à¸ç	10	Ò»°ãÃ³Ò×	10	Ì¨	120	Ç§¿Ë	6,543
202204	84196019	ÆäËûÖÆÑõ»ú	251	²¼»ùÄÉ·¨Ë÷	10	Ò»°ãÃ³Ò×	3	Ì¨	66	Ç§¿Ë	9,519
202204	84196019	ÆäËûÖÆÑõ»ú	303	Ó¢¹ú	10	Ò»°ãÃ³Ò×	112	Ì¨	796	Ç§¿Ë	54,460
202204	84196019	ÆäËûÖÆÑõ»ú	304	µÂ¹ú	10	Ò»°ãÃ³Ò×	1	Ì¨	27	Ç§¿Ë	15,714
202204	84196019	ÆäËûÖÆÑõ»ú	305	·¨¹ú	10	Ò»°ãÃ³Ò×	6	Ì¨	122	Ç§¿Ë	15,772
202204	84196019	ÆäËûÖÆÑõ»ú	309	ºÉÀ¼	10	Ò»°ãÃ³Ò×	12	Ì¨	360	Ç§¿Ë	53,592
202204	84196019	ÆäËûÖÆÑõ»ú	310	Ï£À°	10	Ò»°ãÃ³Ò×	7	Ì¨	1	Ç§¿Ë	190
202204	84196019	ÆäËûÖÆÑõ»ú	312	Î÷°àÑÀ	10	Ò»°ãÃ³Ò×	530	Ì¨	2544	Ç§¿Ë	3,008,476
202204	84196019	ÆäËûÖÆÑõ»ú	316	±£¼ÓÀûÑÇ	10	Ò»°ãÃ³Ò×	4	Ì¨	32	Ç§¿Ë	6,042
202204	84196019	ÆäËûÖÆÑõ»ú	321	ÐÙÑÀÀû	10	Ò»°ãÃ³Ò×	577	Ì¨	306	Ç§¿Ë	60,509
202204	84196019	ÆäËûÖÆÑõ»ú	324	Âí¶úËû	10	Ò»°ãÃ³Ò×	3	Ì¨	24	Ç§¿Ë	8,039
202204	84196019	ÆäËûÖÆÑõ»ú	327	²¨À¼	10	Ò»°ãÃ³Ò×	199	Ì¨	1422	Ç§¿Ë	189,650
202204	84196019	ÆäËûÖÆÑõ»ú	328	ÂÞÂíÄáÑÇ	10	Ò»°ãÃ³Ò×	1	Ì¨	19000	Ç§¿Ë	1,174,028
202204	84196019	ÆäËûÖÆÑõ»ú	331	ÈðÊ¿	10	Ò»°ãÃ³Ò×	1	Ì¨	8	Ç§¿Ë	2,539
202204	84196019	ÆäËûÖÆÑõ»ú	344	¶íÂÞË¹Áª°î	10	Ò»°ãÃ³Ò×	35	Ì¨	53420	Ç§¿Ë	4,943,468
202204	84196019	ÆäËûÖÆÑõ»ú	350	Ë¹ÂåÎÄÄáÑÇ	10	Ò»°ãÃ³Ò×	400	Ì¨	2412	Ç§¿Ë	347,879
202204	84196019	ÆäËûÖÆÑõ»ú	352	½Ý¿Ë	10	Ò»°ãÃ³Ò×	4	Ì¨	26	Ç§¿Ë	24,984
202204	84196019	ÆäËûÖÆÑõ»ú	402	°¢¸ùÍ¢	10	Ò»°ãÃ³Ò×	25	Ì¨	58253	Ç§¿Ë	3,315,431
202204	84196019	ÆäËûÖÆÑõ»ú	408	¶àÃñ×å²£ÀûÎ¬ÑÇ¹ú	10	Ò»°ãÃ³Ò×	4	Ì¨	32	Ç§¿Ë	21,437
202204	84196019	ÆäËûÖÆÑõ»ú	412	ÖÇÀû	10	Ò»°ãÃ³Ò×	231	Ì¨	1969	Ç§¿Ë	467,542
202204	84196019	ÆäËûÖÆÑõ»ú	423	Î£µØÂíÀ­	10	Ò»°ãÃ³Ò×	1	Ì¨	8	Ç§¿Ë	2,233
202204	84196019	ÆäËûÖÆÑõ»ú	429	Ä«Î÷¸ç	10	Ò»°ãÃ³Ò×	150	Ì¨	1350	Ç§¿Ë	161,926
202204	84196019	ÆäËûÖÆÑõ»ú	445	Î¯ÄÚÈðÀ­	10	Ò»°ãÃ³Ò×	22	Ì¨	500	Ç§¿Ë	146,885
202204	84196019	ÆäËûÖÆÑõ»ú	501	¼ÓÄÃ´ó	10	Ò»°ãÃ³Ò×	98	Ì¨	149	Ç§¿Ë	12,689
202204	84196019	ÆäËûÖÆÑõ»ú	502	ÃÀ¹ú	10	Ò»°ãÃ³Ò×	189	Ì¨	3987	Ç§¿Ë	695,802
202204	84196019	ÆäËûÖÆÑõ»ú	601	°Ä´óÀûÑÇ	10	Ò»°ãÃ³Ò×	25	Ì¨	24	Ç§¿Ë	2,938
202205	84196011	ÖÆÑõÁ¿¡Ý15000Á¢·½Ã×/Ð¡Ê±µÄÖÆÑõ»ú	112	Ó¡¶ÈÄáÎ÷ÑÇ	10	Ò»°ãÃ³Ò×	1	Ì¨	4	Ç§¿Ë	41,949
202205	84196011	ÖÆÑõÁ¿¡Ý15000Á¢·½Ã×/Ð¡Ê±µÄÖÆÑõ»ú	135	ÐðÀûÑÇ	10	Ò»°ãÃ³Ò×	1	Ì¨	15546	Ç§¿Ë	515,789
202205	84196011	ÖÆÑõÁ¿¡Ý15000Á¢·½Ã×/Ð¡Ê±µÄÖÆÑõ»ú	217	°£Èû¶í±ÈÑÇ	10	Ò»°ãÃ³Ò×	32	Ì¨	784	Ç§¿Ë	70,652
202205	84196011	ÖÆÑõÁ¿¡Ý15000Á¢·½Ã×/Ð¡Ê±µÄÖÆÑõ»ú	229	ÂíÀï	10	Ò»°ãÃ³Ò×	1	Ì¨	27	Ç§¿Ë	4,582
202205	84196011	ÖÆÑõÁ¿¡Ý15000Á¢·½Ã×/Ð¡Ê±µÄÖÆÑõ»ú	251	²¼»ùÄÉ·¨Ë÷	10	Ò»°ãÃ³Ò×	250	Ì¨	5875	Ç§¿Ë	879,945
202205	84196011	ÖÆÑõÁ¿¡Ý15000Á¢·½Ã×/Ð¡Ê±µÄÖÆÑõ»ú	303	Ó¢¹ú	10	Ò»°ãÃ³Ò×	1	Ì¨	23	Ç§¿Ë	4,680
202205	84196011	ÖÆÑõÁ¿¡Ý15000Á¢·½Ã×/Ð¡Ê±µÄÖÆÑõ»ú	412	ÖÇÀû	10	Ò»°ãÃ³Ò×	1	Ì¨	28	Ç§¿Ë	3,232
202205	84196019	ÆäËûÖÆÑõ»ú	103	ÃÏ¼ÓÀ­¹ú	10	Ò»°ãÃ³Ò×	1	Ì¨	16300	Ç§¿Ë	1,823,886
202205	84196019	ÆäËûÖÆÑõ»ú	104	²»µ¤	10	Ò»°ãÃ³Ò×	1	Ì¨	27	Ç§¿Ë	4,992
202205	84196019	ÆäËûÖÆÑõ»ú	105	ÎÄÀ³	10	Ò»°ãÃ³Ò×	2	Ì¨	44	Ç§¿Ë	5,193
202205	84196019	ÆäËûÖÆÑõ»ú	107	¼íÆÒÕ¯	10	Ò»°ãÃ³Ò×	2	Ì¨	40	Ç§¿Ë	5,888
202205	84196019	ÆäËûÖÆÑõ»ú	108	ÈûÆÖÂ·Ë¹	10	Ò»°ãÃ³Ò×	4	Ì¨	26	Ç§¿Ë	22,421
202205	84196019	ÆäËûÖÆÑõ»ú	110	ÖÐ¹úÏã¸Û	10	Ò»°ãÃ³Ò×	10	Ì¨	22	Ç§¿Ë	61,244
202205	84196019	ÆäËûÖÆÑõ»ú	111	Ó¡¶È	10	Ò»°ãÃ³Ò×	8	Ì¨	31606	Ç§¿Ë	1,243,032
202205	84196019	ÆäËûÖÆÑõ»ú	112	Ó¡¶ÈÄáÎ÷ÑÇ	10	Ò»°ãÃ³Ò×	8	Ì¨	42145	Ç§¿Ë	2,424,763
202205	84196019	ÆäËûÖÆÑõ»ú	116	ÈÕ±¾	10	Ò»°ãÃ³Ò×	431	Ì¨	6999	Ç§¿Ë	788,809
202205	84196019	ÆäËûÖÆÑõ»ú	117	Ô¼µ©	10	Ò»°ãÃ³Ò×	1	Ì¨	20	Ç§¿Ë	2,880
202205	84196019	ÆäËûÖÆÑõ»ú	118	¿ÆÍþÌØ	10	Ò»°ãÃ³Ò×	4	Ì¨	750	Ç§¿Ë	76,560
202205	84196019	ÆäËûÖÆÑõ»ú	122	ÂíÀ´Î÷ÑÇ	10	Ò»°ãÃ³Ò×	103	Ì¨	150	Ç§¿Ë	91,988
202205	84196019	ÆäËûÖÆÑõ»ú	126	°¢Âü	10	Ò»°ãÃ³Ò×	10	Ì¨	249	Ç§¿Ë	24,122
202205	84196019	ÆäËûÖÆÑõ»ú	131	É³ÌØ°¢À­²®	10	Ò»°ãÃ³Ò×	194	Ì¨	96	Ç§¿Ë	7,329
202205	84196019	ÆäËûÖÆÑõ»ú	132	ÐÂ¼ÓÆÂ	10	Ò»°ãÃ³Ò×	39	Ì¨	586	Ç§¿Ë	98,009
202205	84196019	ÆäËûÖÆÑõ»ú	133	º«¹ú	10	Ò»°ãÃ³Ò×	1015	Ì¨	6526	Ç§¿Ë	371,260
202205	84196019	ÆäËûÖÆÑõ»ú	136	Ì©¹ú	10	Ò»°ãÃ³Ò×	94	Ì¨	983	Ç§¿Ë	122,130
202205	84196019	ÆäËûÖÆÑõ»ú	137	ÍÁ¶úÆä	10	Ò»°ãÃ³Ò×	89	Ì¨	2505	Ç§¿Ë	274,018
202205	84196019	ÆäËûÖÆÑõ»ú	138	°¢ÁªÇõ	10	Ò»°ãÃ³Ò×	26	Ì¨	259	Ç§¿Ë	273,938
202205	84196019	ÆäËûÖÆÑõ»ú	141	Ô½ÄÏ	10	Ò»°ãÃ³Ò×	495	Ì¨	1375	Ç§¿Ë	128,700
202205	84196019	ÆäËûÖÆÑõ»ú	143	ÖÐ¹úÌ¨Íå	10	Ò»°ãÃ³Ò×	8	Ì¨	41	Ç§¿Ë	17,258
202205	84196019	ÆäËûÖÆÑõ»ú	145	¹þÈø¿ËË¹Ì¹	10	Ò»°ãÃ³Ò×	85	Ì¨	1781	Ç§¿Ë	41,341
202205	84196019	ÆäËûÖÆÑõ»ú	149	ÎÚ×È±ð¿ËË¹Ì¹	10	Ò»°ãÃ³Ò×	10	Ì¨	250	Ç§¿Ë	38,398
202205	84196019	ÆäËûÖÆÑõ»ú	202	°²¸çÀ­	10	Ò»°ãÃ³Ò×	4	Ì¨	102	Ç§¿Ë	35,567
202205	84196019	ÆäËûÖÆÑõ»ú	203	±´Äþ	10	Ò»°ãÃ³Ò×	5	Ì¨	125	Ç§¿Ë	19,140
202205	84196019	ÆäËûÖÆÑõ»ú	205	²¼Â¡µÏ	10	Ò»°ãÃ³Ò×	1	Ì¨	5150	Ç§¿Ë	191,719
202205	84196019	ÆäËûÖÆÑõ»ú	206	¿¦ÂóÂ¡	10	Ò»°ãÃ³Ò×	20	Ì¨	360	Ç§¿Ë	37,250
202205	84196019	ÆäËûÖÆÑõ»ú	214	¼ª²¼Ìá	10	Ò»°ãÃ³Ò×	7	Ì¨	112	Ç§¿Ë	16,084
202205	84196019	ÆäËûÖÆÑõ»ú	217	°£Èû¶í±ÈÑÇ	10	Ò»°ãÃ³Ò×	1	Ì¨	15950	Ç§¿Ë	1,020,800
202205	84196019	ÆäËûÖÆÑõ»ú	218	¼ÓÅî	10	Ò»°ãÃ³Ò×	4	Ì¨	85	Ç§¿Ë	2,419
202205	84196019	ÆäËûÖÆÑõ»ú	220	¼ÓÄÉ	10	Ò»°ãÃ³Ò×	2	Ì¨	40	Ç§¿Ë	5,893
202205	84196019	ÆäËûÖÆÑõ»ú	224	¿ÏÄáÑÇ	10	Ò»°ãÃ³Ò×	50	Ì¨	525	Ç§¿Ë	121,445
202205	84196019	ÆäËûÖÆÑõ»ú	226	Àû±ÈÑÇ	10	Ò»°ãÃ³Ò×	1	Ì¨	9500	Ç§¿Ë	233,585
202205	84196019	ÆäËûÖÆÑõ»ú	230	Ã«ÀïËþÄáÑÇ	10	Ò»°ãÃ³Ò×	2	Ì¨	36	Ç§¿Ë	3,573
202205	84196019	ÆäËûÖÆÑõ»ú	231	Ã«ÀïÇóË¹	10	Ò»°ãÃ³Ò×	1	Ì¨	100	Ç§¿Ë	14,591
202205	84196019	ÆäËûÖÆÑõ»ú	232	Ä¦Âå¸ç	10	Ò»°ãÃ³Ò×	2	Ì¨	54	Ç§¿Ë	1,655
202205	84196019	ÆäËûÖÆÑõ»ú	236	ÄáÈÕÀûÑÇ	10	Ò»°ãÃ³Ò×	93	Ì¨	8708	Ç§¿Ë	184,649
202205	84196019	ÆäËûÖÆÑõ»ú	240	ÈûÄÚ¼Ó¶û	10	Ò»°ãÃ³Ò×	10	Ì¨	153	Ç§¿Ë	20,352
202205	84196019	ÆäËûÖÆÑõ»ú	244	ÄÏ·Ç	10	Ò»°ãÃ³Ò×	113	Ì¨	728	Ç§¿Ë	544,746
202205	84196019	ÆäËûÖÆÑõ»ú	247	Ì¹É£ÄáÑÇ	10	Ò»°ãÃ³Ò×	2	Ì¨	60	Ç§¿Ë	6,080
202205	84196019	ÆäËûÖÆÑõ»ú	253	ÔÞ±ÈÑÇ	10	Ò»°ãÃ³Ò×	1	Ì¨	3	Ç§¿Ë	2,182
202205	84196019	ÆäËûÖÆÑõ»ú	302	µ¤Âó	10	Ò»°ãÃ³Ò×	48	Ì¨	24	Ç§¿Ë	4,700
202205	84196019	ÆäËûÖÆÑõ»ú	303	Ó¢¹ú	10	Ò»°ãÃ³Ò×	10	Ì¨	30	Ç§¿Ë	53,549
202205	84196019	ÆäËûÖÆÑõ»ú	304	µÂ¹ú	10	Ò»°ãÃ³Ò×	86	Ì¨	330	Ç§¿Ë	91,199
202205	84196019	ÆäËûÖÆÑõ»ú	305	·¨¹ú	10	Ò»°ãÃ³Ò×	1	Ì¨	27	Ç§¿Ë	10,305
202205	84196019	ÆäËûÖÆÑõ»ú	306	°®¶ûÀ¼	10	Ò»°ãÃ³Ò×	1	Ì¨	27	Ç§¿Ë	13,439
202205	84196019	ÆäËûÖÆÑõ»ú	307	Òâ´óÀû	10	Ò»°ãÃ³Ò×	62	Ì¨	784	Ç§¿Ë	111,021
202205	84196019	ÆäËûÖÆÑõ»ú	309	ºÉÀ¼	10	Ò»°ãÃ³Ò×	34	Ì¨	879	Ç§¿Ë	132,625
202205	84196019	ÆäËûÖÆÑõ»ú	310	Ï£À°	10	Ò»°ãÃ³Ò×	20	Ì¨	74	Ç§¿Ë	112,223
202205	84196019	ÆäËûÖÆÑõ»ú	312	Î÷°àÑÀ	10	Ò»°ãÃ³Ò×	404	Ì¨	1503	Ç§¿Ë	2,342,254
202205	84196019	ÆäËûÖÆÑõ»ú	316	±£¼ÓÀûÑÇ	10	Ò»°ãÃ³Ò×	20	Ì¨	76	Ç§¿Ë	112,787
202205	84196019	ÆäËûÖÆÑõ»ú	321	ÐÙÑÀÀû	10	Ò»°ãÃ³Ò×	2976	Ì¨	1488	Ç§¿Ë	310,437
202205	84196019	ÆäËûÖÆÑõ»ú	324	Âí¶úËû	10	Ò»°ãÃ³Ò×	2	Ì¨	16	Ç§¿Ë	8,447
202205	84196019	ÆäËûÖÆÑõ»ú	327	²¨À¼	10	Ò»°ãÃ³Ò×	225	Ì¨	1691	Ç§¿Ë	402,269
202205	84196019	ÆäËûÖÆÑõ»ú	328	ÂÞÂíÄáÑÇ	10	Ò»°ãÃ³Ò×	5	Ì¨	50	Ç§¿Ë	13,719
202205	84196019	ÆäËûÖÆÑõ»ú	331	ÈðÊ¿	10	Ò»°ãÃ³Ò×	1	Ì¨	4	Ç§¿Ë	5,280
202205	84196019	ÆäËûÖÆÑõ»ú	338	ÑÇÃÀÄáÑÇ	10	Ò»°ãÃ³Ò×	4	Ì¨	68	Ç§¿Ë	8,921
202205	84196019	ÆäËûÖÆÑõ»ú	343	Ä¦¶û¶àÍß	10	Ò»°ãÃ³Ò×	2	Ì¨	27	Ç§¿Ë	4,032
202205	84196019	ÆäËûÖÆÑõ»ú	344	¶íÂÞË¹Áª°î	10	Ò»°ãÃ³Ò×	12	Ì¨	5119	Ç§¿Ë	219,230
202205	84196019	ÆäËûÖÆÑõ»ú	347	ÎÚ¿ËÀ¼	10	Ò»°ãÃ³Ò×	20	Ì¨	2960	Ç§¿Ë	383,976
202205	84196019	ÆäËûÖÆÑõ»ú	350	Ë¹ÂåÎÄÄáÑÇ	10	Ò»°ãÃ³Ò×	8	Ì¨	29	Ç§¿Ë	46,108
202205	84196019	ÆäËûÖÆÑõ»ú	351	¿ËÂÞµØÑÇ	10	Ò»°ãÃ³Ò×	31	Ì¨	144	Ç§¿Ë	170,979
202205	84196019	ÆäËûÖÆÑõ»ú	352	½Ý¿Ë	10	Ò»°ãÃ³Ò×	12	Ì¨	53	Ç§¿Ë	76,386
202205	84196019	ÆäËûÖÆÑõ»ú	353	Ë¹Âå·¥¿Ë	10	Ò»°ãÃ³Ò×	10	Ì¨	149	Ç§¿Ë	16,639
202205	84196019	ÆäËûÖÆÑõ»ú	402	°¢¸ùÍ¢	10	Ò»°ãÃ³Ò×	151	Ì¨	50902	Ç§¿Ë	1,939,686
202205	84196019	ÆäËûÖÆÑõ»ú	408	¶àÃñ×å²£ÀûÎ¬ÑÇ¹ú	10	Ò»°ãÃ³Ò×	1	Ì¨	4	Ç§¿Ë	3,129
202205	84196019	ÆäËûÖÆÑõ»ú	410	°ÍÎ÷	10	Ò»°ãÃ³Ò×	6	Ì¨	145	Ç§¿Ë	21,309
202205	84196019	ÆäËûÖÆÑõ»ú	412	ÖÇÀû	10	Ò»°ãÃ³Ò×	11	Ì¨	750	Ç§¿Ë	24,303
202205	84196019	ÆäËûÖÆÑõ»ú	413	¸çÂ×±ÈÑÇ	10	Ò»°ãÃ³Ò×	24	Ì¨	311	Ç§¿Ë	153,171
202205	84196019	ÆäËûÖÆÑõ»ú	418	¶àÃ×Äá¼Ó¹²ºÍ¹ú	10	Ò»°ãÃ³Ò×	3	Ì¨	75	Ç§¿Ë	16,652
202205	84196019	ÆäËûÖÆÑõ»ú	419	¶ò¹Ï¶à¶û	10	Ò»°ãÃ³Ò×	15	Ì¨	360	Ç§¿Ë	27,064
202205	84196019	ÆäËûÖÆÑõ»ú	423	Î£µØÂíÀ­	10	Ò»°ãÃ³Ò×	1	Ì¨	8	Ç§¿Ë	2,240
202205	84196019	ÆäËûÖÆÑõ»ú	432	°ÍÄÃÂí	10	Ò»°ãÃ³Ò×	4	Ì¨	80	Ç§¿Ë	8,603
202205	84196019	ÆäËûÖÆÑõ»ú	445	Î¯ÄÚÈðÀ­	10	Ò»°ãÃ³Ò×	11	Ì¨	49370	Ç§¿Ë	2,707,046
202205	84196019	ÆäËûÖÆÑõ»ú	501	¼ÓÄÃ´ó	10	Ò»°ãÃ³Ò×	33	Ì¨	150	Ç§¿Ë	46,174
202205	84196019	ÆäËûÖÆÑõ»ú	502	ÃÀ¹ú	10	Ò»°ãÃ³Ò×	1880	Ì¨	17065	Ç§¿Ë	2,305,208
202205	84196019	ÆäËûÖÆÑõ»ú	601	°Ä´óÀûÑÇ	10	Ò»°ãÃ³Ò×	121	Ì¨	552	Ç§¿Ë	110,573
202205	84196019	ÆäËûÖÆÑõ»ú	609	ÐÂÎ÷À¼	10	Ò»°ãÃ³Ò×	2	Ì¨	69	Ç§¿Ë	11,200
202201	63079000	-	132	ÐÂ¼ÓÆÂ	10	Ò»°ãÃ³Ò×	2025	-	1262	-	36,834
202201	63079000	-	141	Ô½ÄÏ	10	Ò»°ãÃ³Ò×	29	-	29	-	570
202201	63079000	-	327	²¨À¼	10	Ò»°ãÃ³Ò×	34	-	100	-	1,410
202201	63079010	¿ÚÕÖ	101	°¢¸»º¹	10	Ò»°ãÃ³Ò×	5250	Ç§¿Ë	1500000	¸ö	151,525
202201	63079010	¿ÚÕÖ	102	°ÍÁÖ	10	Ò»°ãÃ³Ò×	48112	Ç§¿Ë	13285500	¸ö	510,359
202201	63079010	¿ÚÕÖ	103	ÃÏ¼ÓÀ­¹ú	10	Ò»°ãÃ³Ò×	2744	Ç§¿Ë	873232	¸ö	110,179
202201	63079010	¿ÚÕÖ	104	²»µ¤	10	Ò»°ãÃ³Ò×	39	Ç§¿Ë	3084	¸ö	9,450
202201	63079010	¿ÚÕÖ	105	ÎÄÀ³	10	Ò»°ãÃ³Ò×	17206	Ç§¿Ë	3762060	¸ö	2,082,521
202201	63079010	¿ÚÕÖ	106	Ãåµé	10	Ò»°ãÃ³Ò×	256679	Ç§¿Ë	77058060	¸ö	3,693,342
202201	63079010	¿ÚÕÖ	106	Ãåµé	11	¹ú¼Ò¼ä¡¢¹ú¼Ê×éÖ¯ÎÞ³¥Ô®ÖúºÍÔùËÍµÄÎï×Ê	1009	Ç§¿Ë	220000	¸ö	168,842
202201	63079010	¿ÚÕÖ	106	Ãåµé	12	ÆäËû¾èÔùÎï×Ê	70	Ç§¿Ë	20000	¸ö	7,000
202201	63079010	¿ÚÕÖ	107	¼íÆÒÕ¯	10	Ò»°ãÃ³Ò×	26408	Ç§¿Ë	5471100	¸ö	2,605,763
202201	63079010	¿ÚÕÖ	107	¼íÆÒÕ¯	12	ÆäËû¾èÔùÎï×Ê	117	Ç§¿Ë	10800	¸ö	12,420
202201	63079010	¿ÚÕÖ	108	ÈûÆÖÂ·Ë¹	10	Ò»°ãÃ³Ò×	32400	Ç§¿Ë	8831422	¸ö	1,186,916
202201	63079010	¿ÚÕÖ	109	³¯ÏÊ	10	Ò»°ãÃ³Ò×	6241	Ç§¿Ë	1442000	¸ö	367,513
202201	63079010	¿ÚÕÖ	110	ÖÐ¹úÏã¸Û	10	Ò»°ãÃ³Ò×	50076	Ç§¿Ë	14728000	¸ö	28,590,213
202201	63079010	¿ÚÕÖ	111	Ó¡¶È	10	Ò»°ãÃ³Ò×	216296	Ç§¿Ë	65978357	¸ö	6,442,792
202201	63079010	¿ÚÕÖ	112	Ó¡¶ÈÄáÎ÷ÑÇ	10	Ò»°ãÃ³Ò×	2643894	Ç§¿Ë	825413220	¸ö	202,875,211
202201	63079010	¿ÚÕÖ	113	ÒÁÀÊ	10	Ò»°ãÃ³Ò×	11053	Ç§¿Ë	3418400	¸ö	386,287
202201	63079010	¿ÚÕÖ	114	ÒÁÀ­¿Ë	10	Ò»°ãÃ³Ò×	296973	Ç§¿Ë	96996200	¸ö	12,138,763
202201	63079010	¿ÚÕÖ	115	ÒÔÉ«ÁÐ	10	Ò»°ãÃ³Ò×	179149	Ç§¿Ë	64167820	¸ö	6,242,803
202201	63079010	¿ÚÕÖ	116	ÈÕ±¾	10	Ò»°ãÃ³Ò×	9235395	Ç§¿Ë	2201158449	¸ö	427,940,195
202201	63079010	¿ÚÕÖ	117	Ô¼µ©	10	Ò»°ãÃ³Ò×	26199	Ç§¿Ë	7426500	¸ö	512,819
202201	63079010	¿ÚÕÖ	118	¿ÆÍþÌØ	10	Ò»°ãÃ³Ò×	114746	Ç§¿Ë	30957411	¸ö	3,412,432
202201	63079010	¿ÚÕÖ	119	ÀÏÎÎ	10	Ò»°ãÃ³Ò×	4644	Ç§¿Ë	463800	¸ö	5,900,277
202201	63079010	¿ÚÕÖ	119	ÀÏÎÎ	11	¹ú¼Ò¼ä¡¢¹ú¼Ê×éÖ¯ÎÞ³¥Ô®ÖúºÍÔùËÍµÄÎï×Ê	4	Ç§¿Ë	200	¸ö	360
202201	63079010	¿ÚÕÖ	119	ÀÏÎÎ	12	ÆäËû¾èÔùÎï×Ê	491	Ç§¿Ë	125000	¸ö	72,400
202201	63079010	¿ÚÕÖ	120	Àè°ÍÄÛ	10	Ò»°ãÃ³Ò×	73302	Ç§¿Ë	20106500	¸ö	2,013,569
202201	63079010	¿ÚÕÖ	121	ÖÐ¹ú°ÄÃÅ	10	Ò»°ãÃ³Ò×	1787	Ç§¿Ë	505150	¸ö	123,334
202201	63079010	¿ÚÕÖ	122	ÂíÀ´Î÷ÑÇ	10	Ò»°ãÃ³Ò×	1484119	Ç§¿Ë	362912877	¸ö	91,534,033
202201	63079010	¿ÚÕÖ	123	Âí¶û´ú·ò	10	Ò»°ãÃ³Ò×	4060	Ç§¿Ë	739767	¸ö	140,087
202201	63079010	¿ÚÕÖ	124	ÃÉ¹Å	10	Ò»°ãÃ³Ò×	37210	Ç§¿Ë	12029400	¸ö	1,111,639
202201	63079010	¿ÚÕÖ	125	Äá²´¶ûÁª°îÃñÖ÷¹²ºÍ¹ú	10	Ò»°ãÃ³Ò×	63315	Ç§¿Ë	18626300	¸ö	3,582,377
202201	63079010	¿ÚÕÖ	126	°¢Âü	10	Ò»°ãÃ³Ò×	33781	Ç§¿Ë	9316020	¸ö	2,049,295
202201	63079010	¿ÚÕÖ	127	°Í»ùË¹Ì¹	10	Ò»°ãÃ³Ò×	10580	Ç§¿Ë	3059000	¸ö	766,449
202201	63079010	¿ÚÕÖ	129	·ÆÂÉ±ö	10	Ò»°ãÃ³Ò×	2442288	Ç§¿Ë	711337164	¸ö	92,170,583
202201	63079010	¿ÚÕÖ	130	¿¨Ëþ¶û	10	Ò»°ãÃ³Ò×	312645	Ç§¿Ë	93597180	¸ö	8,549,067
202201	63079010	¿ÚÕÖ	131	É³ÌØ°¢À­²®	10	Ò»°ãÃ³Ò×	522914	Ç§¿Ë	164214230	¸ö	18,929,836
202201	63079010	¿ÚÕÖ	132	ÐÂ¼ÓÆÂ	10	Ò»°ãÃ³Ò×	433960	Ç§¿Ë	95739162	¸ö	34,072,303
202201	63079010	¿ÚÕÖ	133	º«¹ú	10	Ò»°ãÃ³Ò×	331335	Ç§¿Ë	77606340	¸ö	24,569,436
202201	63079010	¿ÚÕÖ	134	Ë¹ÀïÀ¼¿¨	10	Ò»°ãÃ³Ò×	38747	Ç§¿Ë	10869400	¸ö	1,813,698
202201	63079010	¿ÚÕÖ	136	Ì©¹ú	10	Ò»°ãÃ³Ò×	2656732	Ç§¿Ë	752314335	¸ö	152,483,143
202201	63079010	¿ÚÕÖ	137	ÍÁ¶úÆä	10	Ò»°ãÃ³Ò×	17883	Ç§¿Ë	6343450	¸ö	674,718
202201	63079010	¿ÚÕÖ	138	°¢ÁªÇõ	10	Ò»°ãÃ³Ò×	2890624	Ç§¿Ë	905380304	¸ö	82,226,557
202201	63079010	¿ÚÕÖ	141	Ô½ÄÏ	10	Ò»°ãÃ³Ò×	39415	Ç§¿Ë	7880785	¸ö	7,911,292
202201	63079010	¿ÚÕÖ	143	ÖÐ¹úÌ¨Íå	10	Ò»°ãÃ³Ò×	71287	Ç§¿Ë	17710150	¸ö	2,439,869
202201	63079010	¿ÚÕÖ	144	¶«µÛãë	10	Ò»°ãÃ³Ò×	4420	Ç§¿Ë	1600000	¸ö	33,911
202201	63079010	¿ÚÕÖ	145	¹þÈø¿ËË¹Ì¹	10	Ò»°ãÃ³Ò×	12785	Ç§¿Ë	3818120	¸ö	398,619
202201	63079010	¿ÚÕÖ	148	ÍÁ¿âÂüË¹Ì¹	10	Ò»°ãÃ³Ò×	5333	Ç§¿Ë	1281600	¸ö	229,835
202201	63079010	¿ÚÕÖ	149	ÎÚ×È±ð¿ËË¹Ì¹	10	Ò»°ãÃ³Ò×	5946	Ç§¿Ë	1557500	¸ö	159,018
202201	63079010	¿ÚÕÖ	201	°¢¶û¼°ÀûÑÇ	10	Ò»°ãÃ³Ò×	118640	Ç§¿Ë	26270000	¸ö	1,843,098
202201	63079010	¿ÚÕÖ	202	°²¸çÀ­	10	Ò»°ãÃ³Ò×	23723	Ç§¿Ë	5926380	¸ö	572,328
202201	63079010	¿ÚÕÖ	203	±´Äþ	10	Ò»°ãÃ³Ò×	35	Ç§¿Ë	5000	¸ö	1,911
202201	63079010	¿ÚÕÖ	205	²¼Â¡µÏ	10	Ò»°ãÃ³Ò×	1351	Ç§¿Ë	177920	¸ö	116,069
202201	63079010	¿ÚÕÖ	206	¿¦ÂóÂ¡	10	Ò»°ãÃ³Ò×	3144	Ç§¿Ë	817500	¸ö	251,898
202201	63079010	¿ÚÕÖ	209	ÖÐ·Ç	10	Ò»°ãÃ³Ò×	19205	Ç§¿Ë	2462200	¸ö	1,190,099
202201	63079010	¿ÚÕÖ	211	Õ§µÃ	10	Ò»°ãÃ³Ò×	11589	Ç§¿Ë	2968500	¸ö	780,577
202201	63079010	¿ÚÕÖ	213	¸Õ¹û(²¼)	10	Ò»°ãÃ³Ò×	170	Ç§¿Ë	50000	¸ö	7,603
202201	63079010	¿ÚÕÖ	214	¼ª²¼Ìá	10	Ò»°ãÃ³Ò×	30	Ç§¿Ë	102000	¸ö	31,633
202201	63079010	¿ÚÕÖ	215	°£¼°	10	Ò»°ãÃ³Ò×	886	Ç§¿Ë	170000	¸ö	79,975
202201	63079010	¿ÚÕÖ	217	°£Èû¶í±ÈÑÇ	10	Ò»°ãÃ³Ò×	16924	Ç§¿Ë	5398710	¸ö	501,250
202201	63079010	¿ÚÕÖ	218	¼ÓÅî	10	Ò»°ãÃ³Ò×	850	Ç§¿Ë	37000	¸ö	92,336
202201	63079010	¿ÚÕÖ	220	¼ÓÄÉ	10	Ò»°ãÃ³Ò×	216855	Ç§¿Ë	69634794	¸ö	7,427,425
202201	63079010	¿ÚÕÖ	221	¼¸ÄÚÑÇ	10	Ò»°ãÃ³Ò×	35732	Ç§¿Ë	6693400	¸ö	1,494,588
202201	63079010	¿ÚÕÖ	222	¼¸ÄÚÑÇ±ÈÉÜ	11	¹ú¼Ò¼ä¡¢¹ú¼Ê×éÖ¯ÎÞ³¥Ô®ÖúºÍÔùËÍµÄÎï×Ê	225	Ç§¿Ë	60000	¸ö	50,621
202201	63079010	¿ÚÕÖ	223	¿ÆÌØµÏÍß	10	Ò»°ãÃ³Ò×	91597	Ç§¿Ë	25776420	¸ö	2,442,698
202201	63079010	¿ÚÕÖ	224	¿ÏÄáÑÇ	10	Ò»°ãÃ³Ò×	39466	Ç§¿Ë	9761800	¸ö	1,250,873
202201	63079010	¿ÚÕÖ	225	Àû±ÈÀïÑÇ	10	Ò»°ãÃ³Ò×	85	Ç§¿Ë	8600	¸ö	13,264
202201	63079010	¿ÚÕÖ	226	Àû±ÈÑÇ	10	Ò»°ãÃ³Ò×	189033	Ç§¿Ë	58757000	¸ö	3,438,963
202201	63079010	¿ÚÕÖ	227	Âí´ï¼ÓË¹¼Ó	10	Ò»°ãÃ³Ò×	27567	Ç§¿Ë	8441050	¸ö	522,351
202201	63079010	¿ÚÕÖ	228	ÂíÀ­Î¬	10	Ò»°ãÃ³Ò×	11710	Ç§¿Ë	3978000	¸ö	381,639
202201	63079010	¿ÚÕÖ	229	ÂíÀï	10	Ò»°ãÃ³Ò×	38226	Ç§¿Ë	7688000	¸ö	1,191,104
202201	63079010	¿ÚÕÖ	230	Ã«ÀïËþÄáÑÇ	10	Ò»°ãÃ³Ò×	12393	Ç§¿Ë	3019400	¸ö	381,872
202201	63079010	¿ÚÕÖ	231	Ã«ÀïÇóË¹	10	Ò»°ãÃ³Ò×	90300	Ç§¿Ë	26750585	¸ö	2,841,032
202201	63079010	¿ÚÕÖ	232	Ä¦Âå¸ç	10	Ò»°ãÃ³Ò×	1	Ç§¿Ë	300	¸ö	38
202201	63079010	¿ÚÕÖ	233	ÄªÉ£±È¿Ë	10	Ò»°ãÃ³Ò×	32308	Ç§¿Ë	10139500	¸ö	1,022,217
202201	63079010	¿ÚÕÖ	234	ÄÉÃ×±ÈÑÇ	10	Ò»°ãÃ³Ò×	8542	Ç§¿Ë	2605000	¸ö	343,035
202201	63079010	¿ÚÕÖ	235	ÄáÈÕ¶û	10	Ò»°ãÃ³Ò×	640	Ç§¿Ë	100000	¸ö	89,202
202201	63079010	¿ÚÕÖ	235	ÄáÈÕ¶û	11	¹ú¼Ò¼ä¡¢¹ú¼Ê×éÖ¯ÎÞ³¥Ô®ÖúºÍÔùËÍµÄÎï×Ê	111	Ç§¿Ë	20000	¸ö	20,000
202201	63079010	¿ÚÕÖ	236	ÄáÈÕÀûÑÇ	10	Ò»°ãÃ³Ò×	135882	Ç§¿Ë	42531200	¸ö	4,192,657
202201	63079010	¿ÚÕÖ	237	ÁôÄáÍô	10	Ò»°ãÃ³Ò×	40122	Ç§¿Ë	10672000	¸ö	1,596,842
202201	63079010	¿ÚÕÖ	238	Â¬Íú´ï	10	Ò»°ãÃ³Ò×	6680	Ç§¿Ë	1670000	¸ö	125,558
202201	63079010	¿ÚÕÖ	239	Ê¥¶àÃÀºÍÆÕÁÖÎ÷±È	10	Ò»°ãÃ³Ò×	510	Ç§¿Ë	120000	¸ö	16,102
202201	63079010	¿ÚÕÖ	240	ÈûÄÚ¼Ó¶û	10	Ò»°ãÃ³Ò×	60160	Ç§¿Ë	17207000	¸ö	1,531,662
202201	63079010	¿ÚÕÖ	241	ÈûÉà¶û	10	Ò»°ãÃ³Ò×	105	Ç§¿Ë	15000	¸ö	5,734
202201	63079010	¿ÚÕÖ	242	ÈûÀ­Àû°º	10	Ò»°ãÃ³Ò×	41	Ç§¿Ë	10000	¸ö	2,864
202201	63079010	¿ÚÕÖ	244	ÄÏ·Ç	10	Ò»°ãÃ³Ò×	728826	Ç§¿Ë	232420910	¸ö	22,893,984
202201	63079010	¿ÚÕÖ	246	ËÕµ¤	10	Ò»°ãÃ³Ò×	3763	Ç§¿Ë	842500	¸ö	85,359
202201	63079010	¿ÚÕÖ	247	Ì¹É£ÄáÑÇ	10	Ò»°ãÃ³Ò×	39890	Ç§¿Ë	8784080	¸ö	8,501,763
202201	63079010	¿ÚÕÖ	248	¶à¸ç	10	Ò»°ãÃ³Ò×	40311	Ç§¿Ë	13925420	¸ö	1,196,473
202201	63079010	¿ÚÕÖ	249	Í»ÄáË¹	10	Ò»°ãÃ³Ò×	22	Ç§¿Ë	2620	¸ö	6,288
202201	63079010	¿ÚÕÖ	250	ÎÚ¸É´ï	10	Ò»°ãÃ³Ò×	48837	Ç§¿Ë	13479100	¸ö	1,844,015
202201	63079010	¿ÚÕÖ	251	²¼»ùÄÉ·¨Ë÷	10	Ò»°ãÃ³Ò×	2433	Ç§¿Ë	423250	¸ö	184,402
202201	63079010	¿ÚÕÖ	252	¸Õ¹û(½ð)	10	Ò»°ãÃ³Ò×	30722	Ç§¿Ë	8591300	¸ö	994,978
202201	63079010	¿ÚÕÖ	253	ÔÞ±ÈÑÇ	10	Ò»°ãÃ³Ò×	21091	Ç§¿Ë	5008000	¸ö	984,841
202201	63079010	¿ÚÕÖ	254	½ò°Í²¼Î¤	10	Ò»°ãÃ³Ò×	8120	Ç§¿Ë	2465000	¸ö	233,435
202201	63079010	¿ÚÕÖ	258	¶òÁ¢ÌØÀïÑÇ	11	¹ú¼Ò¼ä¡¢¹ú¼Ê×éÖ¯ÎÞ³¥Ô®ÖúºÍÔùËÍµÄÎï×Ê	28	Ç§¿Ë	5000	¸ö	5,000
202201	63079010	¿ÚÕÖ	260	ÄÏËÕµ¤¹²ºÍ¹ú	10	Ò»°ãÃ³Ò×	508	Ç§¿Ë	134500	¸ö	24,482
202201	63079010	¿ÚÕÖ	301	±ÈÀûÊ±	10	Ò»°ãÃ³Ò×	273429	Ç§¿Ë	67982994	¸ö	10,393,704
202201	63079010	¿ÚÕÖ	302	µ¤Âó	10	Ò»°ãÃ³Ò×	103257	Ç§¿Ë	25443725	¸ö	2,223,078
202201	63079010	¿ÚÕÖ	303	Ó¢¹ú	10	Ò»°ãÃ³Ò×	828810	Ç§¿Ë	205132443	¸ö	42,041,947
202201	63079010	¿ÚÕÖ	304	µÂ¹ú	10	Ò»°ãÃ³Ò×	2754397	Ç§¿Ë	593228740	¸ö	144,703,718
202201	63079010	¿ÚÕÖ	305	·¨¹ú	10	Ò»°ãÃ³Ò×	3773112	Ç§¿Ë	1045438248	¸ö	101,462,436
202201	63079010	¿ÚÕÖ	306	°®¶ûÀ¼	10	Ò»°ãÃ³Ò×	96490	Ç§¿Ë	21855605	¸ö	7,053,527
202201	63079010	¿ÚÕÖ	307	Òâ´óÀû	10	Ò»°ãÃ³Ò×	1304199	Ç§¿Ë	239164971	¸ö	71,328,711
202201	63079010	¿ÚÕÖ	308	Â¬É­±¤	10	Ò»°ãÃ³Ò×	1058	Ç§¿Ë	126800	¸ö	139,535
202201	63079010	¿ÚÕÖ	309	ºÉÀ¼	10	Ò»°ãÃ³Ò×	1214797	Ç§¿Ë	278000407	¸ö	53,502,349
202201	63079010	¿ÚÕÖ	309	ºÉÀ¼	12	ÆäËû¾èÔùÎï×Ê	54	Ç§¿Ë	20000	¸ö	12,910
202201	63079010	¿ÚÕÖ	310	Ï£À°	10	Ò»°ãÃ³Ò×	290629	Ç§¿Ë	71871527	¸ö	14,560,202
202201	63079010	¿ÚÕÖ	311	ÆÏÌÑÑÀ	10	Ò»°ãÃ³Ò×	443370	Ç§¿Ë	138476525	¸ö	10,791,923
202201	63079010	¿ÚÕÖ	312	Î÷°àÑÀ	10	Ò»°ãÃ³Ò×	1866101	Ç§¿Ë	384318194	¸ö	98,409,829
202201	63079010	¿ÚÕÖ	313	°¢¶û°ÍÄáÑÇ	10	Ò»°ãÃ³Ò×	3034	Ç§¿Ë	980000	¸ö	125,809
202201	63079010	¿ÚÕÖ	315	°ÂµØÀû	10	Ò»°ãÃ³Ò×	68438	Ç§¿Ë	6991156	¸ö	10,698,053
202201	63079010	¿ÚÕÖ	316	±£¼ÓÀûÑÇ	10	Ò»°ãÃ³Ò×	24388	Ç§¿Ë	7690286	¸ö	586,491
202201	63079010	¿ÚÕÖ	318	·ÒÀ¼	10	Ò»°ãÃ³Ò×	414508	Ç§¿Ë	103447109	¸ö	16,155,405
202201	63079010	¿ÚÕÖ	321	ÐÙÑÀÀû	10	Ò»°ãÃ³Ò×	35396	Ç§¿Ë	6447720	¸ö	1,370,924
202201	63079010	¿ÚÕÖ	322	±ùµº	10	Ò»°ãÃ³Ò×	10808	Ç§¿Ë	2532350	¸ö	528,816
202201	63079010	¿ÚÕÖ	324	Âí¶úËû	10	Ò»°ãÃ³Ò×	69568	Ç§¿Ë	19686640	¸ö	3,780,502
202201	63079010	¿ÚÕÖ	326	Å²Íþ	10	Ò»°ãÃ³Ò×	138851	Ç§¿Ë	38991923	¸ö	4,418,477
202201	63079010	¿ÚÕÖ	327	²¨À¼	10	Ò»°ãÃ³Ò×	302748	Ç§¿Ë	78592224	¸ö	10,305,787
202201	63079010	¿ÚÕÖ	328	ÂÞÂíÄáÑÇ	10	Ò»°ãÃ³Ò×	124132	Ç§¿Ë	27845350	¸ö	4,679,955
202201	63079010	¿ÚÕÖ	330	Èðµä	10	Ò»°ãÃ³Ò×	91145	Ç§¿Ë	23376239	¸ö	3,197,357
202201	63079010	¿ÚÕÖ	331	ÈðÊ¿	10	Ò»°ãÃ³Ò×	481076	Ç§¿Ë	118488583	¸ö	23,746,500
202201	63079010	¿ÚÕÖ	334	°®É³ÄáÑÇ	10	Ò»°ãÃ³Ò×	232	Ç§¿Ë	15156	¸ö	84,501
202201	63079010	¿ÚÕÖ	335	À­ÍÑÎ¬ÑÇ	10	Ò»°ãÃ³Ò×	1861	Ç§¿Ë	434000	¸ö	198,269
202201	63079010	¿ÚÕÖ	336	Á¢ÌÕÍð	10	Ò»°ãÃ³Ò×	36739	Ç§¿Ë	8024060	¸ö	1,377,488
202201	63079010	¿ÚÕÖ	337	¸ñÂ³¼ªÑÇ	10	Ò»°ãÃ³Ò×	30663	Ç§¿Ë	8507370	¸ö	801,655
202201	63079010	¿ÚÕÖ	338	ÑÇÃÀÄáÑÇ	10	Ò»°ãÃ³Ò×	1828	Ç§¿Ë	500320	¸ö	56,787
202201	63079010	¿ÚÕÖ	339	°¢Èû°Ý½®	10	Ò»°ãÃ³Ò×	31	Ç§¿Ë	10000	¸ö	1,657
202201	63079010	¿ÚÕÖ	340	°×¶íÂÞË¹	10	Ò»°ãÃ³Ò×	6797	Ç§¿Ë	2255200	¸ö	224,336
202201	63079010	¿ÚÕÖ	343	Ä¦¶û¶àÍß	10	Ò»°ãÃ³Ò×	35	Ç§¿Ë	5000	¸ö	1,911
202201	63079010	¿ÚÕÖ	344	¶íÂÞË¹Áª°î	10	Ò»°ãÃ³Ò×	139015	Ç§¿Ë	46963919	¸ö	6,194,846
202201	63079010	¿ÚÕÖ	347	ÎÚ¿ËÀ¼	10	Ò»°ãÃ³Ò×	56477	Ç§¿Ë	19518570	¸ö	1,649,359
202201	63079010	¿ÚÕÖ	350	Ë¹ÂåÎÄÄáÑÇ	10	Ò»°ãÃ³Ò×	18833	Ç§¿Ë	4920000	¸ö	583,546
202201	63079010	¿ÚÕÖ	351	¿ËÂÞµØÑÇ	10	Ò»°ãÃ³Ò×	9333	Ç§¿Ë	2376250	¸ö	220,826
202201	63079010	¿ÚÕÖ	352	½Ý¿Ë	10	Ò»°ãÃ³Ò×	68530	Ç§¿Ë	9289875	¸ö	6,138,095
202201	63079010	¿ÚÕÖ	353	Ë¹Âå·¥¿Ë	10	Ò»°ãÃ³Ò×	90	Ç§¿Ë	16496	¸ö	12,465
202201	63079010	¿ÚÕÖ	354	±±ÂíÆä¶Ù¹²ºÍ¹ú	10	Ò»°ãÃ³Ò×	1141	Ç§¿Ë	361000	¸ö	30,747
202201	63079010	¿ÚÕÖ	358	Èû¶ûÎ¬ÑÇ	10	Ò»°ãÃ³Ò×	28497	Ç§¿Ë	9109803	¸ö	712,663
202201	63079010	¿ÚÕÖ	402	°¢¸ùÍ¢	10	Ò»°ãÃ³Ò×	479535	Ç§¿Ë	156079500	¸ö	22,207,211
202201	63079010	¿ÚÕÖ	403	°¢Â³°Í	10	Ò»°ãÃ³Ò×	73	Ç§¿Ë	6500	¸ö	13,635
202201	63079010	¿ÚÕÖ	405	°Í°Í¶àË¹	10	Ò»°ãÃ³Ò×	544	Ç§¿Ë	56780	¸ö	42,345
202201	63079010	¿ÚÕÖ	408	¶àÃñ×å²£ÀûÎ¬ÑÇ¹ú	10	Ò»°ãÃ³Ò×	62142	Ç§¿Ë	19137800	¸ö	1,413,072
202201	63079010	¿ÚÕÖ	410	°ÍÎ÷	10	Ò»°ãÃ³Ò×	1267988	Ç§¿Ë	399328413	¸ö	29,380,886
202201	63079010	¿ÚÕÖ	411	¿ªÂüÈºµº	10	Ò»°ãÃ³Ò×	8919	Ç§¿Ë	1760355	¸ö	566,770
202201	63079010	¿ÚÕÖ	412	ÖÇÀû	10	Ò»°ãÃ³Ò×	2998394	Ç§¿Ë	906402047	¸ö	80,503,817
202201	63079010	¿ÚÕÖ	413	¸çÂ×±ÈÑÇ	10	Ò»°ãÃ³Ò×	536774	Ç§¿Ë	140596600	¸ö	12,370,029
202201	63079010	¿ÚÕÖ	415	¸çË¹´ïÀè¼Ó	10	Ò»°ãÃ³Ò×	99732	Ç§¿Ë	29685200	¸ö	2,663,229
202201	63079010	¿ÚÕÖ	416	¹Å°Í	10	Ò»°ãÃ³Ò×	35	Ç§¿Ë	5000	¸ö	1,911
202201	63079010	¿ÚÕÖ	417	¿âÀ°Ë÷µº	10	Ò»°ãÃ³Ò×	86	Ç§¿Ë	12000	¸ö	5,638
202201	63079010	¿ÚÕÖ	418	¶àÃ×Äá¼Ó¹²ºÍ¹ú	10	Ò»°ãÃ³Ò×	48635	Ç§¿Ë	14228500	¸ö	1,279,233
202201	63079010	¿ÚÕÖ	419	¶ò¹Ï¶à¶û	10	Ò»°ãÃ³Ò×	841812	Ç§¿Ë	230695500	¸ö	25,012,119
202201	63079010	¿ÚÕÖ	422	¹ÏµÂÂÞÆÕ	10	Ò»°ãÃ³Ò×	30	Ç§¿Ë	5400	¸ö	4,473
202201	63079010	¿ÚÕÖ	423	Î£µØÂíÀ­	10	Ò»°ãÃ³Ò×	100087	Ç§¿Ë	27686444	¸ö	3,615,876
202201	63079010	¿ÚÕÖ	424	¹çÑÇÄÇ	10	Ò»°ãÃ³Ò×	53102	Ç§¿Ë	15743500	¸ö	1,561,615
202201	63079010	¿ÚÕÖ	426	ºé¶¼À­Ë¹	10	Ò»°ãÃ³Ò×	81631	Ç§¿Ë	24419600	¸ö	1,844,224
202201	63079010	¿ÚÕÖ	427	ÑÀÂò¼Ó	10	Ò»°ãÃ³Ò×	55301	Ç§¿Ë	16054300	¸ö	1,897,823
202201	63079010	¿ÚÕÖ	429	Ä«Î÷¸ç	10	Ò»°ãÃ³Ò×	2275050	Ç§¿Ë	631971320	¸ö	70,303,232
202201	63079010	¿ÚÕÖ	431	Äá¼ÓÀ­¹Ï	10	Ò»°ãÃ³Ò×	15762	Ç§¿Ë	4113741	¸ö	361,077
202201	63079010	¿ÚÕÖ	432	°ÍÄÃÂí	10	Ò»°ãÃ³Ò×	597415	Ç§¿Ë	170111800	¸ö	26,727,181
202201	63079010	¿ÚÕÖ	433	°ÍÀ­¹ç	10	Ò»°ãÃ³Ò×	3943	Ç§¿Ë	950000	¸ö	87,768
202201	63079010	¿ÚÕÖ	434	ÃØÂ³	10	Ò»°ãÃ³Ò×	1417927	Ç§¿Ë	383984770	¸ö	36,208,719
202201	63079010	¿ÚÕÖ	435	²¨¶àÀè¸÷	10	Ò»°ãÃ³Ò×	99352	Ç§¿Ë	24871450	¸ö	4,046,752
202201	63079010	¿ÚÕÖ	440	Èø¶ûÍß¶à	10	Ò»°ãÃ³Ò×	82296	Ç§¿Ë	17635090	¸ö	3,020,642
202201	63079010	¿ÚÕÖ	441	ËÕÀïÄÏ	10	Ò»°ãÃ³Ò×	7991	Ç§¿Ë	2428200	¸ö	206,905
202201	63079010	¿ÚÕÖ	442	ÌØÁ¢Äá´ïºÍ¶à°Í¸ç	10	Ò»°ãÃ³Ò×	27544	Ç§¿Ë	6555000	¸ö	730,501
202201	63079010	¿ÚÕÖ	444	ÎÚÀ­¹ç	10	Ò»°ãÃ³Ò×	77615	Ç§¿Ë	21780640	¸ö	1,687,508
202201	63079010	¿ÚÕÖ	445	Î¯ÄÚÈðÀ­	10	Ò»°ãÃ³Ò×	49937	Ç§¿Ë	10939490	¸ö	2,578,493
202201	63079010	¿ÚÕÖ	499	À­¶¡ÃÀÖÞÆäËû¹ú¼Ò(µØÇø)	10	Ò»°ãÃ³Ò×	1	Ç§¿Ë	100	¸ö	318
202201	63079010	¿ÚÕÖ	501	¼ÓÄÃ´ó	10	Ò»°ãÃ³Ò×	2047970	Ç§¿Ë	488659655	¸ö	96,297,012
202201	63079010	¿ÚÕÖ	502	ÃÀ¹ú	10	Ò»°ãÃ³Ò×	11423536	Ç§¿Ë	2898936938	¸ö	706,600,713
202201	63079010	¿ÚÕÖ	601	°Ä´óÀûÑÇ	10	Ò»°ãÃ³Ò×	963456	Ç§¿Ë	201481525	¸ö	69,652,040
202201	63079010	¿ÚÕÖ	603	ì³¼Ã	10	Ò»°ãÃ³Ò×	25665	Ç§¿Ë	7668740	¸ö	701,984
202201	63079010	¿ÚÕÖ	607	ÐÂ¿¦Àï¶àÄáÑÇ	10	Ò»°ãÃ³Ò×	22180	Ç§¿Ë	6214660	¸ö	461,883
202201	63079010	¿ÚÕÖ	608	ÍßÅ¬°¢Í¼	10	Ò»°ãÃ³Ò×	612	Ç§¿Ë	127800	¸ö	76,406
202201	63079010	¿ÚÕÖ	608	ÍßÅ¬°¢Í¼	12	ÆäËû¾èÔùÎï×Ê	85	Ç§¿Ë	20000	¸ö	30,200
202201	63079010	¿ÚÕÖ	609	ÐÂÎ÷À¼	10	Ò»°ãÃ³Ò×	93114	Ç§¿Ë	21816879	¸ö	7,439,789
202201	63079010	¿ÚÕÖ	611	°Í²¼ÑÇÐÂ¼¸ÄÚÑÇ	10	Ò»°ãÃ³Ò×	48	Ç§¿Ë	12000	¸ö	2,293
202201	63079010	¿ÚÕÖ	613	ËùÂÞÃÅÈºµº	10	Ò»°ãÃ³Ò×	1258	Ç§¿Ë	299000	¸ö	42,797
202201	63079010	¿ÚÕÖ	613	ËùÂÞÃÅÈºµº	12	ÆäËû¾èÔùÎï×Ê	377	Ç§¿Ë	60100	¸ö	201,100
202201	63079010	¿ÚÕÖ	614	ÌÀ¼Ó	10	Ò»°ãÃ³Ò×	2950	Ç§¿Ë	1000000	¸ö	95,902
202201	63079010	¿ÚÕÖ	614	ÌÀ¼Ó	11	¹ú¼Ò¼ä¡¢¹ú¼Ê×éÖ¯ÎÞ³¥Ô®ÖúºÍÔùËÍµÄÎï×Ê	320	Ç§¿Ë	20000	¸ö	160,000
202201	63079010	¿ÚÕÖ	623	·¨Êô²¨ÀûÄáÎ÷ÑÇ	10	Ò»°ãÃ³Ò×	981	Ç§¿Ë	201800	¸ö	38,533
202201	63079010	¿ÚÕÖ	699	´óÑóÖÞÆäËû¹ú¼Ò(µØÇø)	10	Ò»°ãÃ³Ò×	7702	Ç§¿Ë	2000650	¸ö	266,455
202202	63079000	-	327	²¨À¼	10	Ò»°ãÃ³Ò×	57	-	250	-	2,558
202202	63079010	¿ÚÕÖ	101	°¢¸»º¹	10	Ò»°ãÃ³Ò×	2450	Ç§¿Ë	371800	¸ö	236,554
202202	63079010	¿ÚÕÖ	102	°ÍÁÖ	10	Ò»°ãÃ³Ò×	67698	Ç§¿Ë	18263020	¸ö	1,403,334
202202	63079010	¿ÚÕÖ	103	ÃÏ¼ÓÀ­¹ú	10	Ò»°ãÃ³Ò×	51725	Ç§¿Ë	8851260	¸ö	79,171,333
202202	63079010	¿ÚÕÖ	105	ÎÄÀ³	10	Ò»°ãÃ³Ò×	92	Ç§¿Ë	12100	¸ö	29,071
202202	63079010	¿ÚÕÖ	106	Ãåµé	10	Ò»°ãÃ³Ò×	541320	Ç§¿Ë	182167200	¸ö	10,125,883
202202	63079010	¿ÚÕÖ	107	¼íÆÒÕ¯	10	Ò»°ãÃ³Ò×	7164	Ç§¿Ë	1722219	¸ö	496,669
202202	63079010	¿ÚÕÖ	108	ÈûÆÖÂ·Ë¹	10	Ò»°ãÃ³Ò×	26692	Ç§¿Ë	8056100	¸ö	825,329
202202	63079010	¿ÚÕÖ	109	³¯ÏÊ	10	Ò»°ãÃ³Ò×	4240	Ç§¿Ë	1300000	¸ö	267,221
202202	63079010	¿ÚÕÖ	110	ÖÐ¹úÏã¸Û	10	Ò»°ãÃ³Ò×	243723	Ç§¿Ë	37611620	¸ö	88,069,178
202202	63079010	¿ÚÕÖ	110	ÖÐ¹úÏã¸Û	12	ÆäËû¾èÔùÎï×Ê	12435	Ç§¿Ë	1167200	¸ö	5,095,200
202202	63079010	¿ÚÕÖ	111	Ó¡¶È	10	Ò»°ãÃ³Ò×	136014	Ç§¿Ë	42026690	¸ö	2,851,496
202202	63079010	¿ÚÕÖ	112	Ó¡¶ÈÄáÎ÷ÑÇ	10	Ò»°ãÃ³Ò×	1954560	Ç§¿Ë	612732493	¸ö	124,022,156
202202	63079010	¿ÚÕÖ	114	ÒÁÀ­¿Ë	10	Ò»°ãÃ³Ò×	36040	Ç§¿Ë	11162000	¸ö	1,445,757
202202	63079010	¿ÚÕÖ	115	ÒÔÉ«ÁÐ	10	Ò»°ãÃ³Ò×	417646	Ç§¿Ë	149012350	¸ö	15,425,344
202202	63079010	¿ÚÕÖ	116	ÈÕ±¾	10	Ò»°ãÃ³Ò×	5937316	Ç§¿Ë	1403739013	¸ö	265,857,422
202202	63079010	¿ÚÕÖ	117	Ô¼µ©	10	Ò»°ãÃ³Ò×	10240	Ç§¿Ë	3200000	¸ö	917,510
202202	63079010	¿ÚÕÖ	118	¿ÆÍþÌØ	10	Ò»°ãÃ³Ò×	42198	Ç§¿Ë	12651300	¸ö	1,185,171
202202	63079010	¿ÚÕÖ	119	ÀÏÎÎ	10	Ò»°ãÃ³Ò×	165	Ç§¿Ë	3000	¸ö	39,000
202202	63079010	¿ÚÕÖ	119	ÀÏÎÎ	12	ÆäËû¾èÔùÎï×Ê	553	Ç§¿Ë	160000	¸ö	56,000
202202	63079010	¿ÚÕÖ	120	Àè°ÍÄÛ	10	Ò»°ãÃ³Ò×	22922	Ç§¿Ë	5656000	¸ö	841,901
202202	63079010	¿ÚÕÖ	122	ÂíÀ´Î÷ÑÇ	10	Ò»°ãÃ³Ò×	995105	Ç§¿Ë	248915893	¸ö	59,161,564
202202	63079010	¿ÚÕÖ	123	Âí¶û´ú·ò	10	Ò»°ãÃ³Ò×	1053	Ç§¿Ë	246000	¸ö	44,311
202202	63079010	¿ÚÕÖ	124	ÃÉ¹Å	10	Ò»°ãÃ³Ò×	34406	Ç§¿Ë	7448660	¸ö	2,679,601
202202	63079010	¿ÚÕÖ	124	ÃÉ¹Å	12	ÆäËû¾èÔùÎï×Ê	1390	Ç§¿Ë	400000	¸ö	250,000
202202	63079010	¿ÚÕÖ	125	Äá²´¶ûÁª°îÃñÖ÷¹²ºÍ¹ú	10	Ò»°ãÃ³Ò×	126284	Ç§¿Ë	33752000	¸ö	24,041,178
202202	63079010	¿ÚÕÖ	125	Äá²´¶ûÁª°îÃñÖ÷¹²ºÍ¹ú	11	¹ú¼Ò¼ä¡¢¹ú¼Ê×éÖ¯ÎÞ³¥Ô®ÖúºÍÔùËÍµÄÎï×Ê	1311	Ç§¿Ë	376000	¸ö	241,500
202202	63079010	¿ÚÕÖ	125	Äá²´¶ûÁª°îÃñÖ÷¹²ºÍ¹ú	12	ÆäËû¾èÔùÎï×Ê	1301	Ç§¿Ë	318500	¸ö	60,070
202202	63079010	¿ÚÕÖ	126	°¢Âü	10	Ò»°ãÃ³Ò×	29226	Ç§¿Ë	10277960	¸ö	3,190,194
202202	63079010	¿ÚÕÖ	127	°Í»ùË¹Ì¹	10	Ò»°ãÃ³Ò×	33743	Ç§¿Ë	8321550	¸ö	729,252
202202	63079010	¿ÚÕÖ	128	°ÍÀÕË¹Ì¹	10	Ò»°ãÃ³Ò×	1225	Ç§¿Ë	350000	¸ö	22,938
202202	63079010	¿ÚÕÖ	129	·ÆÂÉ±ö	10	Ò»°ãÃ³Ò×	1616560	Ç§¿Ë	469860856	¸ö	42,402,523
202202	63079010	¿ÚÕÖ	130	¿¨Ëþ¶û	10	Ò»°ãÃ³Ò×	102694	Ç§¿Ë	28630595	¸ö	2,879,928
202202	63079010	¿ÚÕÖ	131	É³ÌØ°¢À­²®	10	Ò»°ãÃ³Ò×	310806	Ç§¿Ë	96972300	¸ö	8,467,913
202202	63079010	¿ÚÕÖ	132	ÐÂ¼ÓÆÂ	10	Ò»°ãÃ³Ò×	328806	Ç§¿Ë	76946847	¸ö	33,393,860
202202	63079010	¿ÚÕÖ	133	º«¹ú	10	Ò»°ãÃ³Ò×	207562	Ç§¿Ë	51909370	¸ö	9,232,159
202202	63079010	¿ÚÕÖ	134	Ë¹ÀïÀ¼¿¨	10	Ò»°ãÃ³Ò×	22126	Ç§¿Ë	7590000	¸ö	582,877
202202	63079010	¿ÚÕÖ	135	ÐðÀûÑÇ	10	Ò»°ãÃ³Ò×	187	Ç§¿Ë	28800	¸ö	22,020
202202	63079010	¿ÚÕÖ	136	Ì©¹ú	10	Ò»°ãÃ³Ò×	2149353	Ç§¿Ë	640165815	¸ö	128,472,383
202202	63079010	¿ÚÕÖ	137	ÍÁ¶úÆä	10	Ò»°ãÃ³Ò×	23	Ç§¿Ë	1360	¸ö	30,094
202202	63079010	¿ÚÕÖ	138	°¢ÁªÇõ	10	Ò»°ãÃ³Ò×	1077421	Ç§¿Ë	339803269	¸ö	33,697,863
202202	63079010	¿ÚÕÖ	141	Ô½ÄÏ	10	Ò»°ãÃ³Ò×	17642	Ç§¿Ë	2326594	¸ö	7,700,889
202202	63079010	¿ÚÕÖ	143	ÖÐ¹úÌ¨Íå	10	Ò»°ãÃ³Ò×	7051	Ç§¿Ë	1314680	¸ö	376,258
202202	63079010	¿ÚÕÖ	144	¶«µÛãë	10	Ò»°ãÃ³Ò×	7	Ç§¿Ë	2000	¸ö	178
202202	63079010	¿ÚÕÖ	148	ÍÁ¿âÂüË¹Ì¹	10	Ò»°ãÃ³Ò×	30	Ç§¿Ë	5040	¸ö	4,970
202202	63079010	¿ÚÕÖ	149	ÎÚ×È±ð¿ËË¹Ì¹	10	Ò»°ãÃ³Ò×	197	Ç§¿Ë	32500	¸ö	21,712
202202	63079010	¿ÚÕÖ	201	°¢¶û¼°ÀûÑÇ	10	Ò»°ãÃ³Ò×	22140	Ç§¿Ë	4920000	¸ö	344,831
202202	63079010	¿ÚÕÖ	202	°²¸çÀ­	10	Ò»°ãÃ³Ò×	17120	Ç§¿Ë	5060000	¸ö	386,171
202202	63079010	¿ÚÕÖ	203	±´Äþ	10	Ò»°ãÃ³Ò×	24109	Ç§¿Ë	7520750	¸ö	752,075
202202	63079010	¿ÚÕÖ	204	²©´ÄÍßÄÉ	10	Ò»°ãÃ³Ò×	3223	Ç§¿Ë	854500	¸ö	88,110
202202	63079010	¿ÚÕÖ	206	¿¦ÂóÂ¡	10	Ò»°ãÃ³Ò×	791	Ç§¿Ë	205000	¸ö	36,861
202202	63079010	¿ÚÕÖ	211	Õ§µÃ	10	Ò»°ãÃ³Ò×	1337	Ç§¿Ë	300000	¸ö	911,138
202202	63079010	¿ÚÕÖ	212	¿ÆÄ¦ÂÞ	11	¹ú¼Ò¼ä¡¢¹ú¼Ê×éÖ¯ÎÞ³¥Ô®ÖúºÍÔùËÍµÄÎï×Ê	6	Ç§¿Ë	1000	¸ö	1,000
202202	63079010	¿ÚÕÖ	213	¸Õ¹û(²¼)	10	Ò»°ãÃ³Ò×	3209	Ç§¿Ë	1025000	¸ö	49,858
202202	63079010	¿ÚÕÖ	215	°£¼°	10	Ò»°ãÃ³Ò×	11980	Ç§¿Ë	4186000	¸ö	271,511
202202	63079010	¿ÚÕÖ	217	°£Èû¶í±ÈÑÇ	10	Ò»°ãÃ³Ò×	202	Ç§¿Ë	53220	¸ö	9,877
202202	63079010	¿ÚÕÖ	220	¼ÓÄÉ	10	Ò»°ãÃ³Ò×	188401	Ç§¿Ë	59618400	¸ö	4,109,400
202202	63079010	¿ÚÕÖ	221	¼¸ÄÚÑÇ	10	Ò»°ãÃ³Ò×	7054	Ç§¿Ë	1929100	¸ö	547,806
202202	63079010	¿ÚÕÖ	223	¿ÆÌØµÏÍß	10	Ò»°ãÃ³Ò×	19047	Ç§¿Ë	5308316	¸ö	733,036
202202	63079010	¿ÚÕÖ	224	¿ÏÄáÑÇ	10	Ò»°ãÃ³Ò×	19414	Ç§¿Ë	6175360	¸ö	563,344
202202	63079010	¿ÚÕÖ	225	Àû±ÈÀïÑÇ	10	Ò»°ãÃ³Ò×	32184	Ç§¿Ë	8016000	¸ö	728,505
202202	63079010	¿ÚÕÖ	227	Âí´ï¼ÓË¹¼Ó	10	Ò»°ãÃ³Ò×	13465	Ç§¿Ë	3869500	¸ö	446,402
202202	63079010	¿ÚÕÖ	228	ÂíÀ­Î¬	10	Ò»°ãÃ³Ò×	975	Ç§¿Ë	300000	¸ö	43,033
202202	63079010	¿ÚÕÖ	229	ÂíÀï	10	Ò»°ãÃ³Ò×	34134	Ç§¿Ë	7185000	¸ö	929,333
202202	63079010	¿ÚÕÖ	230	Ã«ÀïËþÄáÑÇ	10	Ò»°ãÃ³Ò×	170	Ç§¿Ë	50000	¸ö	8,920
202202	63079010	¿ÚÕÖ	231	Ã«ÀïÇóË¹	10	Ò»°ãÃ³Ò×	11915	Ç§¿Ë	3444060	¸ö	603,321
202202	63079010	¿ÚÕÖ	232	Ä¦Âå¸ç	10	Ò»°ãÃ³Ò×	17	Ç§¿Ë	8000	¸ö	2,240
202202	63079010	¿ÚÕÖ	233	ÄªÉ£±È¿Ë	10	Ò»°ãÃ³Ò×	22132	Ç§¿Ë	5930400	¸ö	906,705
202202	63079010	¿ÚÕÖ	234	ÄÉÃ×±ÈÑÇ	10	Ò»°ãÃ³Ò×	1647	Ç§¿Ë	200800	¸ö	202,148
202202	63079010	¿ÚÕÖ	235	ÄáÈÕ¶û	11	¹ú¼Ò¼ä¡¢¹ú¼Ê×éÖ¯ÎÞ³¥Ô®ÖúºÍÔùËÍµÄÎï×Ê	3450	Ç§¿Ë	550000	¸ö	400,000
202202	63079010	¿ÚÕÖ	236	ÄáÈÕÀûÑÇ	10	Ò»°ãÃ³Ò×	62188	Ç§¿Ë	21693500	¸ö	2,135,465
202202	63079010	¿ÚÕÖ	237	ÁôÄáÍô	10	Ò»°ãÃ³Ò×	26025	Ç§¿Ë	5727000	¸ö	757,277
202202	63079010	¿ÚÕÖ	238	Â¬Íú´ï	10	Ò»°ãÃ³Ò×	824	Ç§¿Ë	240000	¸ö	23,702
202202	63079010	¿ÚÕÖ	239	Ê¥¶àÃÀºÍÆÕÁÖÎ÷±È	10	Ò»°ãÃ³Ò×	4390	Ç§¿Ë	809900	¸ö	237,382
202202	63079010	¿ÚÕÖ	240	ÈûÄÚ¼Ó¶û	10	Ò»°ãÃ³Ò×	2948	Ç§¿Ë	702000	¸ö	68,964
202202	63079010	¿ÚÕÖ	243	Ë÷ÂíÀï	10	Ò»°ãÃ³Ò×	750	Ç§¿Ë	250000	¸ö	18,159
202202	63079010	¿ÚÕÖ	244	ÄÏ·Ç	10	Ò»°ãÃ³Ò×	369198	Ç§¿Ë	117500300	¸ö	15,324,997
202202	63079010	¿ÚÕÖ	246	ËÕµ¤	10	Ò»°ãÃ³Ò×	13136	Ç§¿Ë	3853320	¸ö	628,098
202202	63079010	¿ÚÕÖ	247	Ì¹É£ÄáÑÇ	10	Ò»°ãÃ³Ò×	3611	Ç§¿Ë	833000	¸ö	59,393
202202	63079010	¿ÚÕÖ	248	¶à¸ç	10	Ò»°ãÃ³Ò×	24427	Ç§¿Ë	8838700	¸ö	905,383
202202	63079010	¿ÚÕÖ	249	Í»ÄáË¹	10	Ò»°ãÃ³Ò×	13992	Ç§¿Ë	3524500	¸ö	531,347
202202	63079010	¿ÚÕÖ	250	ÎÚ¸É´ï	10	Ò»°ãÃ³Ò×	115445	Ç§¿Ë	27032690	¸ö	5,781,703
202202	63079010	¿ÚÕÖ	252	¸Õ¹û(½ð)	10	Ò»°ãÃ³Ò×	17627	Ç§¿Ë	4122600	¸ö	1,765,277
202202	63079010	¿ÚÕÖ	253	ÔÞ±ÈÑÇ	10	Ò»°ãÃ³Ò×	1481	Ç§¿Ë	400000	¸ö	127,528
202202	63079010	¿ÚÕÖ	254	½ò°Í²¼Î¤	10	Ò»°ãÃ³Ò×	2275	Ç§¿Ë	168400	¸ö	242,465
202202	63079010	¿ÚÕÖ	257	Ë¹ÍþÊ¿À¼	10	Ò»°ãÃ³Ò×	2006	Ç§¿Ë	386500	¸ö	124,456
202202	63079010	¿ÚÕÖ	259	ÂíÔ¼ÌØ	10	Ò»°ãÃ³Ò×	9798	Ç§¿Ë	2518200	¸ö	271,813
202202	63079010	¿ÚÕÖ	301	±ÈÀûÊ±	10	Ò»°ãÃ³Ò×	293771	Ç§¿Ë	77111172	¸ö	10,665,336
202202	63079010	¿ÚÕÖ	302	µ¤Âó	10	Ò»°ãÃ³Ò×	80633	Ç§¿Ë	20889350	¸ö	1,521,430
202202	63079010	¿ÚÕÖ	303	Ó¢¹ú	10	Ò»°ãÃ³Ò×	349572	Ç§¿Ë	90868801	¸ö	21,477,590
202202	63079010	¿ÚÕÖ	304	µÂ¹ú	10	Ò»°ãÃ³Ò×	2309537	Ç§¿Ë	438412645	¸ö	128,559,719
202202	63079010	¿ÚÕÖ	305	·¨¹ú	10	Ò»°ãÃ³Ò×	1644429	Ç§¿Ë	449309167	¸ö	46,933,488
202202	63079010	¿ÚÕÖ	306	°®¶ûÀ¼	10	Ò»°ãÃ³Ò×	77082	Ç§¿Ë	14899110	¸ö	7,476,210
202202	63079010	¿ÚÕÖ	307	Òâ´óÀû	10	Ò»°ãÃ³Ò×	1195198	Ç§¿Ë	197360084	¸ö	80,077,251
202202	63079010	¿ÚÕÖ	308	Â¬É­±¤	10	Ò»°ãÃ³Ò×	23	Ç§¿Ë	2000	¸ö	2,545
202202	63079010	¿ÚÕÖ	309	ºÉÀ¼	10	Ò»°ãÃ³Ò×	912650	Ç§¿Ë	209762774	¸ö	40,432,780
202202	63079010	¿ÚÕÖ	310	Ï£À°	10	Ò»°ãÃ³Ò×	311165	Ç§¿Ë	66466688	¸ö	11,553,525
202202	63079010	¿ÚÕÖ	311	ÆÏÌÑÑÀ	10	Ò»°ãÃ³Ò×	241609	Ç§¿Ë	77075020	¸ö	6,806,578
202202	63079010	¿ÚÕÖ	312	Î÷°àÑÀ	10	Ò»°ãÃ³Ò×	1227869	Ç§¿Ë	259232454	¸ö	59,080,750
202202	63079010	¿ÚÕÖ	313	°¢¶û°ÍÄáÑÇ	10	Ò»°ãÃ³Ò×	2887	Ç§¿Ë	922000	¸ö	90,241
202202	63079010	¿ÚÕÖ	314	°²µÀ¶û	10	Ò»°ãÃ³Ò×	4300	Ç§¿Ë	1200000	¸ö	114,689
202202	63079010	¿ÚÕÖ	315	°ÂµØÀû	10	Ò»°ãÃ³Ò×	55265	Ç§¿Ë	6168312	¸ö	8,340,746
202202	63079010	¿ÚÕÖ	316	±£¼ÓÀûÑÇ	10	Ò»°ãÃ³Ò×	54134	Ç§¿Ë	10490000	¸ö	2,316,361
202202	63079010	¿ÚÕÖ	318	·ÒÀ¼	10	Ò»°ãÃ³Ò×	228390	Ç§¿Ë	48916352	¸ö	11,885,594
202202	63079010	¿ÚÕÖ	321	ÐÙÑÀÀû	10	Ò»°ãÃ³Ò×	42587	Ç§¿Ë	5069160	¸ö	2,114,164
202202	63079010	¿ÚÕÖ	322	±ùµº	10	Ò»°ãÃ³Ò×	3283	Ç§¿Ë	710000	¸ö	138,497
202202	63079010	¿ÚÕÖ	324	Âí¶úËû	10	Ò»°ãÃ³Ò×	7032	Ç§¿Ë	1610600	¸ö	174,697
202202	63079010	¿ÚÕÖ	326	Å²Íþ	10	Ò»°ãÃ³Ò×	29151	Ç§¿Ë	6766819	¸ö	942,358
202202	63079010	¿ÚÕÖ	327	²¨À¼	10	Ò»°ãÃ³Ò×	355646	Ç§¿Ë	79615866	¸ö	12,964,902
202202	63079010	¿ÚÕÖ	328	ÂÞÂíÄáÑÇ	10	Ò»°ãÃ³Ò×	173388	Ç§¿Ë	39583000	¸ö	5,262,149
202202	63079010	¿ÚÕÖ	330	Èðµä	10	Ò»°ãÃ³Ò×	81531	Ç§¿Ë	18737830	¸ö	3,253,628
202202	63079010	¿ÚÕÖ	331	ÈðÊ¿	10	Ò»°ãÃ³Ò×	261627	Ç§¿Ë	62384320	¸ö	11,577,590
202202	63079010	¿ÚÕÖ	334	°®É³ÄáÑÇ	10	Ò»°ãÃ³Ò×	322	Ç§¿Ë	31880	¸ö	19,021
202202	63079010	¿ÚÕÖ	335	À­ÍÑÎ¬ÑÇ	10	Ò»°ãÃ³Ò×	3569	Ç§¿Ë	1023800	¸ö	93,538
202202	63079010	¿ÚÕÖ	336	Á¢ÌÕÍð	10	Ò»°ãÃ³Ò×	54576	Ç§¿Ë	15043974	¸ö	1,523,138
202202	63079010	¿ÚÕÖ	337	¸ñÂ³¼ªÑÇ	10	Ò»°ãÃ³Ò×	19021	Ç§¿Ë	5706920	¸ö	467,385
202202	63079010	¿ÚÕÖ	339	°¢Èû°Ý½®	10	Ò»°ãÃ³Ò×	14110	Ç§¿Ë	4680000	¸ö	214,158
202202	63079010	¿ÚÕÖ	340	°×¶íÂÞË¹	10	Ò»°ãÃ³Ò×	4145	Ç§¿Ë	1150000	¸ö	94,816
202202	63079010	¿ÚÕÖ	340	°×¶íÂÞË¹	11	¹ú¼Ò¼ä¡¢¹ú¼Ê×éÖ¯ÎÞ³¥Ô®ÖúºÍÔùËÍµÄÎï×Ê	22589	Ç§¿Ë	5093000	¸ö	1,558,000
202202	63079010	¿ÚÕÖ	343	Ä¦¶û¶àÍß	10	Ò»°ãÃ³Ò×	900	Ç§¿Ë	300000	¸ö	20,862
202202	63079010	¿ÚÕÖ	344	¶íÂÞË¹Áª°î	10	Ò»°ãÃ³Ò×	79307	Ç§¿Ë	23776500	¸ö	3,163,632
202202	63079010	¿ÚÕÖ	344	¶íÂÞË¹Áª°î	12	ÆäËû¾èÔùÎï×Ê	800	Ç§¿Ë	110000	¸ö	89,000
202202	63079010	¿ÚÕÖ	347	ÎÚ¿ËÀ¼	10	Ò»°ãÃ³Ò×	129086	Ç§¿Ë	53845900	¸ö	2,994,007
202202	63079010	¿ÚÕÖ	350	Ë¹ÂåÎÄÄáÑÇ	10	Ò»°ãÃ³Ò×	18990	Ç§¿Ë	4930150	¸ö	563,285
202202	63079010	¿ÚÕÖ	351	¿ËÂÞµØÑÇ	10	Ò»°ãÃ³Ò×	6195	Ç§¿Ë	1988000	¸ö	203,839
202202	63079010	¿ÚÕÖ	352	½Ý¿Ë	10	Ò»°ãÃ³Ò×	25233	Ç§¿Ë	4258775	¸ö	1,672,720
202202	63079010	¿ÚÕÖ	353	Ë¹Âå·¥¿Ë	10	Ò»°ãÃ³Ò×	12927	Ç§¿Ë	2339155	¸ö	589,518
202202	63079010	¿ÚÕÖ	354	±±ÂíÆä¶Ù¹²ºÍ¹ú	10	Ò»°ãÃ³Ò×	6343	Ç§¿Ë	1566000	¸ö	107,966
202202	63079010	¿ÚÕÖ	358	Èû¶ûÎ¬ÑÇ	10	Ò»°ãÃ³Ò×	27354	Ç§¿Ë	8824100	¸ö	705,250
202202	63079010	¿ÚÕÖ	358	Èû¶ûÎ¬ÑÇ	12	ÆäËû¾èÔùÎï×Ê	638	Ç§¿Ë	51000	¸ö	102,000
202202	63079010	¿ÚÕÖ	402	°¢¸ùÍ¢	10	Ò»°ãÃ³Ò×	188137	Ç§¿Ë	58853600	¸ö	9,998,932
202202	63079010	¿ÚÕÖ	405	°Í°Í¶àË¹	10	Ò»°ãÃ³Ò×	637	Ç§¿Ë	84400	¸ö	64,140
202202	63079010	¿ÚÕÖ	408	¶àÃñ×å²£ÀûÎ¬ÑÇ¹ú	10	Ò»°ãÃ³Ò×	70540	Ç§¿Ë	22218000	¸ö	1,562,205
202202	63079010	¿ÚÕÖ	410	°ÍÎ÷	10	Ò»°ãÃ³Ò×	1579305	Ç§¿Ë	502455255	¸ö	34,660,043
202202	63079010	¿ÚÕÖ	411	¿ªÂüÈºµº	10	Ò»°ãÃ³Ò×	3277	Ç§¿Ë	1002180	¸ö	92,342
202202	63079010	¿ÚÕÖ	412	ÖÇÀû	10	Ò»°ãÃ³Ò×	1719640	Ç§¿Ë	491032230	¸ö	43,932,671
202202	63079010	¿ÚÕÖ	413	¸çÂ×±ÈÑÇ	10	Ò»°ãÃ³Ò×	581224	Ç§¿Ë	162733960	¸ö	15,696,292
202202	63079010	¿ÚÕÖ	415	¸çË¹´ïÀè¼Ó	10	Ò»°ãÃ³Ò×	46566	Ç§¿Ë	11716857	¸ö	1,769,568
202202	63079010	¿ÚÕÖ	417	¿âÀ°Ë÷µº	10	Ò»°ãÃ³Ò×	19	Ç§¿Ë	2000	¸ö	1,909
202202	63079010	¿ÚÕÖ	418	¶àÃ×Äá¼Ó¹²ºÍ¹ú	10	Ò»°ãÃ³Ò×	44715	Ç§¿Ë	12640500	¸ö	1,083,442
202202	63079010	¿ÚÕÖ	419	¶ò¹Ï¶à¶û	10	Ò»°ãÃ³Ò×	670259	Ç§¿Ë	186052900	¸ö	19,053,625
202202	63079010	¿ÚÕÖ	420	·¨Êô¹çÑÇÄÇ	10	Ò»°ãÃ³Ò×	982	Ç§¿Ë	71000	¸ö	22,620
202202	63079010	¿ÚÕÖ	422	¹ÏµÂÂÞÆÕ	10	Ò»°ãÃ³Ò×	9192	Ç§¿Ë	2060000	¸ö	248,339
202202	63079010	¿ÚÕÖ	423	Î£µØÂíÀ­	10	Ò»°ãÃ³Ò×	318510	Ç§¿Ë	92431733	¸ö	8,654,779
202202	63079010	¿ÚÕÖ	424	¹çÑÇÄÇ	10	Ò»°ãÃ³Ò×	102606	Ç§¿Ë	29130000	¸ö	2,625,806
202202	63079010	¿ÚÕÖ	425	º£µØ	10	Ò»°ãÃ³Ò×	45	Ç§¿Ë	8400	¸ö	5,692
202202	63079010	¿ÚÕÖ	426	ºé¶¼À­Ë¹	10	Ò»°ãÃ³Ò×	9788	Ç§¿Ë	2489068	¸ö	217,238
202202	63079010	¿ÚÕÖ	427	ÑÀÂò¼Ó	10	Ò»°ãÃ³Ò×	11299	Ç§¿Ë	3048000	¸ö	321,300
202202	63079010	¿ÚÕÖ	429	Ä«Î÷¸ç	10	Ò»°ãÃ³Ò×	2881673	Ç§¿Ë	794039229	¸ö	105,237,617
202202	63079010	¿ÚÕÖ	431	Äá¼ÓÀ­¹Ï	10	Ò»°ãÃ³Ò×	12478	Ç§¿Ë	2852000	¸ö	1,111,874
202202	63079010	¿ÚÕÖ	432	°ÍÄÃÂí	10	Ò»°ãÃ³Ò×	421297	Ç§¿Ë	108827280	¸ö	18,828,682
202202	63079010	¿ÚÕÖ	433	°ÍÀ­¹ç	10	Ò»°ãÃ³Ò×	3563	Ç§¿Ë	950000	¸ö	90,664
202202	63079010	¿ÚÕÖ	434	ÃØÂ³	10	Ò»°ãÃ³Ò×	979468	Ç§¿Ë	261141104	¸ö	29,445,435
202202	63079010	¿ÚÕÖ	435	²¨¶àÀè¸÷	10	Ò»°ãÃ³Ò×	22033	Ç§¿Ë	5195880	¸ö	1,106,429
202202	63079010	¿ÚÕÖ	440	Èø¶ûÍß¶à	10	Ò»°ãÃ³Ò×	136888	Ç§¿Ë	33578120	¸ö	9,283,592
202202	63079010	¿ÚÕÖ	441	ËÕÀïÄÏ	10	Ò»°ãÃ³Ò×	2566	Ç§¿Ë	767600	¸ö	91,452
202202	63079010	¿ÚÕÖ	442	ÌØÁ¢Äá´ïºÍ¶à°Í¸ç	10	Ò»°ãÃ³Ò×	8388	Ç§¿Ë	2171860	¸ö	449,764
202202	63079010	¿ÚÕÖ	443	ÌØ¿ËË¹ºÍ¿­¿ÆË¹Èºµº	10	Ò»°ãÃ³Ò×	35	Ç§¿Ë	2000	¸ö	892
202202	63079010	¿ÚÕÖ	444	ÎÚÀ­¹ç	10	Ò»°ãÃ³Ò×	73797	Ç§¿Ë	22144760	¸ö	1,962,022
202202	63079010	¿ÚÕÖ	445	Î¯ÄÚÈðÀ­	10	Ò»°ãÃ³Ò×	22444	Ç§¿Ë	5566200	¸ö	884,760
202202	63079010	¿ÚÕÖ	449	ºÉÊô°²µØÁÐË¹	10	Ò»°ãÃ³Ò×	0	Ç§¿Ë	5	¸ö	30
202202	63079010	¿ÚÕÖ	501	¼ÓÄÃ´ó	10	Ò»°ãÃ³Ò×	1335794	Ç§¿Ë	311405862	¸ö	63,638,372
202202	63079010	¿ÚÕÖ	502	ÃÀ¹ú	10	Ò»°ãÃ³Ò×	9213596	Ç§¿Ë	2329834950	¸ö	547,969,820
202202	63079010	¿ÚÕÖ	601	°Ä´óÀûÑÇ	10	Ò»°ãÃ³Ò×	1359297	Ç§¿Ë	288785875	¸ö	103,366,741
202202	63079010	¿ÚÕÖ	603	ì³¼Ã	10	Ò»°ãÃ³Ò×	6676	Ç§¿Ë	1790780	¸ö	267,000
202202	63079010	¿ÚÕÖ	607	ÐÂ¿¦Àï¶àÄáÑÇ	10	Ò»°ãÃ³Ò×	16076	Ç§¿Ë	4452000	¸ö	496,092
202202	63079010	¿ÚÕÖ	609	ÐÂÎ÷À¼	10	Ò»°ãÃ³Ò×	325363	Ç§¿Ë	65270817	¸ö	27,393,059
202202	63079010	¿ÚÕÖ	611	°Í²¼ÑÇÐÂ¼¸ÄÚÑÇ	10	Ò»°ãÃ³Ò×	6236	Ç§¿Ë	1318960	¸ö	213,458
202202	63079010	¿ÚÕÖ	613	ËùÂÞÃÅÈºµº	10	Ò»°ãÃ³Ò×	2160	Ç§¿Ë	344000	¸ö	98,649
202202	63079010	¿ÚÕÖ	614	ÌÀ¼Ó	10	Ò»°ãÃ³Ò×	66	Ç§¿Ë	20500	¸ö	8,907
202202	63079010	¿ÚÕÖ	618	»ùÀï°ÍË¹	11	¹ú¼Ò¼ä¡¢¹ú¼Ê×éÖ¯ÎÞ³¥Ô®ÖúºÍÔùËÍµÄÎï×Ê	892	Ç§¿Ë	211000	¸ö	175,000
202202	63079010	¿ÚÕÖ	623	·¨Êô²¨ÀûÄáÎ÷ÑÇ	10	Ò»°ãÃ³Ò×	193	Ç§¿Ë	50000	¸ö	16,383
202202	63079010	¿ÚÕÖ	699	´óÑóÖÞÆäËû¹ú¼Ò(µØÇø)	10	Ò»°ãÃ³Ò×	349	Ç§¿Ë	43200	¸ö	10,987
202203	63079010	¿ÚÕÖ	102	°ÍÁÖ	10	Ò»°ãÃ³Ò×	40417	Ç§¿Ë	10612460	¸ö	1,050,496
202203	63079010	¿ÚÕÖ	103	ÃÏ¼ÓÀ­¹ú	10	Ò»°ãÃ³Ò×	8421	Ç§¿Ë	1424000	¸ö	6,761,079
202203	63079010	¿ÚÕÖ	105	ÎÄÀ³	10	Ò»°ãÃ³Ò×	32192	Ç§¿Ë	7653610	¸ö	2,361,332
202203	63079010	¿ÚÕÖ	106	Ãåµé	10	Ò»°ãÃ³Ò×	206933	Ç§¿Ë	63954140	¸ö	13,767,185
202203	63079010	¿ÚÕÖ	106	Ãåµé	11	¹ú¼Ò¼ä¡¢¹ú¼Ê×éÖ¯ÎÞ³¥Ô®ÖúºÍÔùËÍµÄÎï×Ê	4800	Ç§¿Ë	1200000	¸ö	264,000
202203	63079010	¿ÚÕÖ	107	¼íÆÒÕ¯	10	Ò»°ãÃ³Ò×	1959	Ç§¿Ë	498120	¸ö	103,648
202203	63079010	¿ÚÕÖ	107	¼íÆÒÕ¯	12	ÆäËû¾èÔùÎï×Ê	350	Ç§¿Ë	102000	¸ö	69,360
202203	63079010	¿ÚÕÖ	108	ÈûÆÖÂ·Ë¹	10	Ò»°ãÃ³Ò×	15723	Ç§¿Ë	3525000	¸ö	826,097
202203	63079010	¿ÚÕÖ	109	³¯ÏÊ	10	Ò»°ãÃ³Ò×	9743	Ç§¿Ë	3176000	¸ö	252,012
202203	63079010	¿ÚÕÖ	110	ÖÐ¹úÏã¸Û	10	Ò»°ãÃ³Ò×	2031848	Ç§¿Ë	372564756	¸ö	570,552,348
202203	63079010	¿ÚÕÖ	110	ÖÐ¹úÏã¸Û	11	¹ú¼Ò¼ä¡¢¹ú¼Ê×éÖ¯ÎÞ³¥Ô®ÖúºÍÔùËÍµÄÎï×Ê	3128	Ç§¿Ë	500000	¸ö	1,100,000
202203	63079010	¿ÚÕÖ	110	ÖÐ¹úÏã¸Û	12	ÆäËû¾èÔùÎï×Ê	83913	Ç§¿Ë	16439680	¸ö	18,149,495
202203	63079010	¿ÚÕÖ	111	Ó¡¶È	10	Ò»°ãÃ³Ò×	42478	Ç§¿Ë	14326892	¸ö	2,056,812
202203	63079010	¿ÚÕÖ	112	Ó¡¶ÈÄáÎ÷ÑÇ	10	Ò»°ãÃ³Ò×	3370760	Ç§¿Ë	1175029062	¸ö	226,948,638
202203	63079010	¿ÚÕÖ	112	Ó¡¶ÈÄáÎ÷ÑÇ	12	ÆäËû¾èÔùÎï×Ê	291	Ç§¿Ë	35000	¸ö	210,000
202203	63079010	¿ÚÕÖ	114	ÒÁÀ­¿Ë	10	Ò»°ãÃ³Ò×	45100	Ç§¿Ë	12311120	¸ö	1,338,770
202203	63079010	¿ÚÕÖ	115	ÒÔÉ«ÁÐ	10	Ò»°ãÃ³Ò×	260568	Ç§¿Ë	94700360	¸ö	8,899,870
202203	63079010	¿ÚÕÖ	116	ÈÕ±¾	10	Ò»°ãÃ³Ò×	9423766	Ç§¿Ë	2144687214	¸ö	443,960,609
202203	63079010	¿ÚÕÖ	117	Ô¼µ©	10	Ò»°ãÃ³Ò×	27757	Ç§¿Ë	9385000	¸ö	653,302
202203	63079010	¿ÚÕÖ	118	¿ÆÍþÌØ	10	Ò»°ãÃ³Ò×	62758	Ç§¿Ë	17983700	¸ö	2,432,296
202203	63079010	¿ÚÕÖ	119	ÀÏÎÎ	10	Ò»°ãÃ³Ò×	1414	Ç§¿Ë	513500	¸ö	377,537
202203	63079010	¿ÚÕÖ	119	ÀÏÎÎ	12	ÆäËû¾èÔùÎï×Ê	81	Ç§¿Ë	22000	¸ö	24,600
202203	63079010	¿ÚÕÖ	120	Àè°ÍÄÛ	10	Ò»°ãÃ³Ò×	7700	Ç§¿Ë	2200000	¸ö	201,051
202203	63079010	¿ÚÕÖ	121	ÖÐ¹ú°ÄÃÅ	10	Ò»°ãÃ³Ò×	6434	Ç§¿Ë	1649000	¸ö	321,838
202203	63079010	¿ÚÕÖ	122	ÂíÀ´Î÷ÑÇ	10	Ò»°ãÃ³Ò×	1977264	Ç§¿Ë	499108872	¸ö	128,938,708
202203	63079010	¿ÚÕÖ	123	Âí¶û´ú·ò	10	Ò»°ãÃ³Ò×	5067	Ç§¿Ë	1646000	¸ö	166,670
202203	63079010	¿ÚÕÖ	124	ÃÉ¹Å	10	Ò»°ãÃ³Ò×	39558	Ç§¿Ë	8028600	¸ö	1,840,608
202203	63079010	¿ÚÕÖ	124	ÃÉ¹Å	12	ÆäËû¾èÔùÎï×Ê	140	Ç§¿Ë	40000	¸ö	40,000
202203	63079010	¿ÚÕÖ	125	Äá²´¶ûÁª°îÃñÖ÷¹²ºÍ¹ú	10	Ò»°ãÃ³Ò×	12071	Ç§¿Ë	3444000	¸ö	269,276
202203	63079010	¿ÚÕÖ	126	°¢Âü	10	Ò»°ãÃ³Ò×	10548	Ç§¿Ë	3750024	¸ö	543,365
202203	63079010	¿ÚÕÖ	127	°Í»ùË¹Ì¹	10	Ò»°ãÃ³Ò×	8126	Ç§¿Ë	2640050	¸ö	180,151
202203	63079010	¿ÚÕÖ	128	°ÍÀÕË¹Ì¹	10	Ò»°ãÃ³Ò×	1512	Ç§¿Ë	417920	¸ö	38,653
202203	63079010	¿ÚÕÖ	129	·ÆÂÉ±ö	10	Ò»°ãÃ³Ò×	2026285	Ç§¿Ë	600746431	¸ö	61,911,534
202203	63079010	¿ÚÕÖ	130	¿¨Ëþ¶û	10	Ò»°ãÃ³Ò×	79374	Ç§¿Ë	21886212	¸ö	3,149,801
202203	63079010	¿ÚÕÖ	131	É³ÌØ°¢À­²®	10	Ò»°ãÃ³Ò×	236369	Ç§¿Ë	70919380	¸ö	10,567,435
202203	63079010	¿ÚÕÖ	132	ÐÂ¼ÓÆÂ	10	Ò»°ãÃ³Ò×	485527	Ç§¿Ë	125468267	¸ö	32,758,805
202203	63079010	¿ÚÕÖ	133	º«¹ú	10	Ò»°ãÃ³Ò×	205547	Ç§¿Ë	49774416	¸ö	10,473,039
202203	63079010	¿ÚÕÖ	134	Ë¹ÀïÀ¼¿¨	10	Ò»°ãÃ³Ò×	1900	Ç§¿Ë	540000	¸ö	135,938
202203	63079010	¿ÚÕÖ	136	Ì©¹ú	10	Ò»°ãÃ³Ò×	3547544	Ç§¿Ë	1030516900	¸ö	205,730,587
202203	63079010	¿ÚÕÖ	137	ÍÁ¶úÆä	10	Ò»°ãÃ³Ò×	12511	Ç§¿Ë	4060943	¸ö	404,562
202203	63079010	¿ÚÕÖ	138	°¢ÁªÇõ	10	Ò»°ãÃ³Ò×	417666	Ç§¿Ë	118631950	¸ö	13,934,354
202203	63079010	¿ÚÕÖ	139	Ò²ÃÅ	10	Ò»°ãÃ³Ò×	425	Ç§¿Ë	100000	¸ö	12,185
202203	63079010	¿ÚÕÖ	141	Ô½ÄÏ	10	Ò»°ãÃ³Ò×	28005	Ç§¿Ë	5047381	¸ö	20,339,841
202203	63079010	¿ÚÕÖ	143	ÖÐ¹úÌ¨Íå	10	Ò»°ãÃ³Ò×	68598	Ç§¿Ë	17775240	¸ö	3,395,148
202203	63079010	¿ÚÕÖ	144	¶«µÛãë	10	Ò»°ãÃ³Ò×	8285	Ç§¿Ë	2246000	¸ö	163,799
202203	63079010	¿ÚÕÖ	145	¹þÈø¿ËË¹Ì¹	10	Ò»°ãÃ³Ò×	12209	Ç§¿Ë	3212000	¸ö	384,372
202203	63079010	¿ÚÕÖ	147	Ëþ¼ª¿ËË¹Ì¹	10	Ò»°ãÃ³Ò×	925	Ç§¿Ë	210000	¸ö	36,902
202203	63079010	¿ÚÕÖ	148	ÍÁ¿âÂüË¹Ì¹	10	Ò»°ãÃ³Ò×	1407	Ç§¿Ë	370000	¸ö	36,861
202203	63079010	¿ÚÕÖ	149	ÎÚ×È±ð¿ËË¹Ì¹	10	Ò»°ãÃ³Ò×	4764	Ç§¿Ë	1266800	¸ö	208,188
202203	63079010	¿ÚÕÖ	201	°¢¶û¼°ÀûÑÇ	10	Ò»°ãÃ³Ò×	126	Ç§¿Ë	8640	¸ö	16,175
202203	63079010	¿ÚÕÖ	202	°²¸çÀ­	10	Ò»°ãÃ³Ò×	28383	Ç§¿Ë	9354000	¸ö	1,423,189
202203	63079010	¿ÚÕÖ	203	±´Äþ	10	Ò»°ãÃ³Ò×	3953	Ç§¿Ë	791000	¸ö	196,257
202203	63079010	¿ÚÕÖ	204	²©´ÄÍßÄÉ	10	Ò»°ãÃ³Ò×	12517	Ç§¿Ë	3731000	¸ö	654,316
202203	63079010	¿ÚÕÖ	206	¿¦ÂóÂ¡	10	Ò»°ãÃ³Ò×	6796	Ç§¿Ë	2241700	¸ö	119,043
202203	63079010	¿ÚÕÖ	208	·ðµÃ½Ç	10	Ò»°ãÃ³Ò×	3770	Ç§¿Ë	1057500	¸ö	60,235
202203	63079010	¿ÚÕÖ	213	¸Õ¹û(²¼)	10	Ò»°ãÃ³Ò×	361	Ç§¿Ë	99000	¸ö	10,363
202203	63079010	¿ÚÕÖ	213	¸Õ¹û(²¼)	11	¹ú¼Ò¼ä¡¢¹ú¼Ê×éÖ¯ÎÞ³¥Ô®ÖúºÍÔùËÍµÄÎï×Ê	33	Ç§¿Ë	6000	¸ö	6,000
202203	63079010	¿ÚÕÖ	215	°£¼°	10	Ò»°ãÃ³Ò×	8075	Ç§¿Ë	2396000	¸ö	283,276
202203	63079010	¿ÚÕÖ	217	°£Èû¶í±ÈÑÇ	10	Ò»°ãÃ³Ò×	15354	Ç§¿Ë	4438000	¸ö	1,286,718
202203	63079010	¿ÚÕÖ	217	°£Èû¶í±ÈÑÇ	11	¹ú¼Ò¼ä¡¢¹ú¼Ê×éÖ¯ÎÞ³¥Ô®ÖúºÍÔùËÍµÄÎï×Ê	56	Ç§¿Ë	10000	¸ö	10,000
202203	63079010	¿ÚÕÖ	218	¼ÓÅî	10	Ò»°ãÃ³Ò×	130	Ç§¿Ë	28000	¸ö	12,441
202203	63079010	¿ÚÕÖ	219	¸Ô±ÈÑÇ	10	Ò»°ãÃ³Ò×	107	Ç§¿Ë	28000	¸ö	4,963
202203	63079010	¿ÚÕÖ	220	¼ÓÄÉ	10	Ò»°ãÃ³Ò×	69603	Ç§¿Ë	21002240	¸ö	2,099,144
202203	63079010	¿ÚÕÖ	221	¼¸ÄÚÑÇ	10	Ò»°ãÃ³Ò×	15717	Ç§¿Ë	4707500	¸ö	459,550
202203	63079010	¿ÚÕÖ	223	¿ÆÌØµÏÍß	10	Ò»°ãÃ³Ò×	4430	Ç§¿Ë	628000	¸ö	738,687
202203	63079010	¿ÚÕÖ	224	¿ÏÄáÑÇ	10	Ò»°ãÃ³Ò×	17003	Ç§¿Ë	5887500	¸ö	650,028
202203	63079010	¿ÚÕÖ	226	Àû±ÈÑÇ	10	Ò»°ãÃ³Ò×	483	Ç§¿Ë	130200	¸ö	25,791
202203	63079010	¿ÚÕÖ	227	Âí´ï¼ÓË¹¼Ó	10	Ò»°ãÃ³Ò×	5042	Ç§¿Ë	924000	¸ö	337,410
202203	63079010	¿ÚÕÖ	228	ÂíÀ­Î¬	10	Ò»°ãÃ³Ò×	7056	Ç§¿Ë	2352000	¸ö	168,349
202203	63079010	¿ÚÕÖ	229	ÂíÀï	10	Ò»°ãÃ³Ò×	389	Ç§¿Ë	102000	¸ö	14,177
202203	63079010	¿ÚÕÖ	230	Ã«ÀïËþÄáÑÇ	10	Ò»°ãÃ³Ò×	265	Ç§¿Ë	13200	¸ö	25,131
202203	63079010	¿ÚÕÖ	231	Ã«ÀïÇóË¹	10	Ò»°ãÃ³Ò×	18798	Ç§¿Ë	6313100	¸ö	1,552,020
202203	63079010	¿ÚÕÖ	232	Ä¦Âå¸ç	10	Ò»°ãÃ³Ò×	750	Ç§¿Ë	42000	¸ö	76,536
202203	63079010	¿ÚÕÖ	233	ÄªÉ£±È¿Ë	10	Ò»°ãÃ³Ò×	19645	Ç§¿Ë	6406000	¸ö	1,227,133
202203	63079010	¿ÚÕÖ	234	ÄÉÃ×±ÈÑÇ	10	Ò»°ãÃ³Ò×	30040	Ç§¿Ë	8712700	¸ö	1,013,063
202203	63079010	¿ÚÕÖ	236	ÄáÈÕÀûÑÇ	10	Ò»°ãÃ³Ò×	73316	Ç§¿Ë	22496500	¸ö	1,795,123
202203	63079010	¿ÚÕÖ	237	ÁôÄáÍô	10	Ò»°ãÃ³Ò×	26135	Ç§¿Ë	6659000	¸ö	802,902
202203	63079010	¿ÚÕÖ	238	Â¬Íú´ï	10	Ò»°ãÃ³Ò×	0	Ç§¿Ë	6	¸ö	6
202203	63079010	¿ÚÕÖ	240	ÈûÄÚ¼Ó¶û	10	Ò»°ãÃ³Ò×	20792	Ç§¿Ë	6300500	¸ö	779,573
202203	63079010	¿ÚÕÖ	242	ÈûÀ­Àû°º	10	Ò»°ãÃ³Ò×	420	Ç§¿Ë	100000	¸ö	12,693
202203	63079010	¿ÚÕÖ	243	Ë÷ÂíÀï	10	Ò»°ãÃ³Ò×	1440	Ç§¿Ë	360000	¸ö	48,149
202203	63079010	¿ÚÕÖ	244	ÄÏ·Ç	10	Ò»°ãÃ³Ò×	1215904	Ç§¿Ë	377517085	¸ö	31,902,915
202203	63079010	¿ÚÕÖ	246	ËÕµ¤	10	Ò»°ãÃ³Ò×	21900	Ç§¿Ë	4575000	¸ö	847,384
202203	63079010	¿ÚÕÖ	246	ËÕµ¤	11	¹ú¼Ò¼ä¡¢¹ú¼Ê×éÖ¯ÎÞ³¥Ô®ÖúºÍÔùËÍµÄÎï×Ê	230	Ç§¿Ë	40000	¸ö	40,000
202203	63079010	¿ÚÕÖ	247	Ì¹É£ÄáÑÇ	10	Ò»°ãÃ³Ò×	26513	Ç§¿Ë	7174600	¸ö	989,436
202203	63079010	¿ÚÕÖ	248	¶à¸ç	10	Ò»°ãÃ³Ò×	73	Ç§¿Ë	20280	¸ö	2,710
202203	63079010	¿ÚÕÖ	249	Í»ÄáË¹	10	Ò»°ãÃ³Ò×	3280	Ç§¿Ë	737500	¸ö	106,078
202203	63079010	¿ÚÕÖ	250	ÎÚ¸É´ï	10	Ò»°ãÃ³Ò×	11604	Ç§¿Ë	2042500	¸ö	3,219,119
202203	63079010	¿ÚÕÖ	251	²¼»ùÄÉ·¨Ë÷	10	Ò»°ãÃ³Ò×	3971	Ç§¿Ë	191350	¸ö	514,113
202203	63079010	¿ÚÕÖ	252	¸Õ¹û(½ð)	10	Ò»°ãÃ³Ò×	36284	Ç§¿Ë	5422000	¸ö	2,467,964
202203	63079010	¿ÚÕÖ	253	ÔÞ±ÈÑÇ	10	Ò»°ãÃ³Ò×	3869	Ç§¿Ë	1000500	¸ö	251,907
202203	63079010	¿ÚÕÖ	253	ÔÞ±ÈÑÇ	11	¹ú¼Ò¼ä¡¢¹ú¼Ê×éÖ¯ÎÞ³¥Ô®ÖúºÍÔùËÍµÄÎï×Ê	19	Ç§¿Ë	3500	¸ö	3,500
202203	63079010	¿ÚÕÖ	254	½ò°Í²¼Î¤	10	Ò»°ãÃ³Ò×	47284	Ç§¿Ë	13742100	¸ö	956,142
202203	63079010	¿ÚÕÖ	301	±ÈÀûÊ±	10	Ò»°ãÃ³Ò×	73178	Ç§¿Ë	17567600	¸ö	2,776,740
202203	63079010	¿ÚÕÖ	302	µ¤Âó	10	Ò»°ãÃ³Ò×	16143	Ç§¿Ë	3805910	¸ö	620,637
202203	63079010	¿ÚÕÖ	303	Ó¢¹ú	10	Ò»°ãÃ³Ò×	119119	Ç§¿Ë	17391914	¸ö	28,925,531
202203	63079010	¿ÚÕÖ	304	µÂ¹ú	10	Ò»°ãÃ³Ò×	753147	Ç§¿Ë	142382564	¸ö	48,394,973
202203	63079010	¿ÚÕÖ	305	·¨¹ú	10	Ò»°ãÃ³Ò×	610362	Ç§¿Ë	164757717	¸ö	18,937,171
202203	63079010	¿ÚÕÖ	306	°®¶ûÀ¼	10	Ò»°ãÃ³Ò×	55212	Ç§¿Ë	9576840	¸ö	6,128,204
202203	63079010	¿ÚÕÖ	307	Òâ´óÀû	10	Ò»°ãÃ³Ò×	519403	Ç§¿Ë	89800808	¸ö	35,385,833
202203	63079010	¿ÚÕÖ	309	ºÉÀ¼	10	Ò»°ãÃ³Ò×	372030	Ç§¿Ë	89199112	¸ö	18,204,269
202203	63079010	¿ÚÕÖ	310	Ï£À°	10	Ò»°ãÃ³Ò×	70013	Ç§¿Ë	19185710	¸ö	2,332,176
202203	63079010	¿ÚÕÖ	311	ÆÏÌÑÑÀ	10	Ò»°ãÃ³Ò×	143974	Ç§¿Ë	43986000	¸ö	3,080,616
202203	63079010	¿ÚÕÖ	312	Î÷°àÑÀ	10	Ò»°ãÃ³Ò×	512673	Ç§¿Ë	107093254	¸ö	26,527,688
202203	63079010	¿ÚÕÖ	315	°ÂµØÀû	10	Ò»°ãÃ³Ò×	44723	Ç§¿Ë	5063708	¸ö	4,384,217
202203	63079010	¿ÚÕÖ	316	±£¼ÓÀûÑÇ	10	Ò»°ãÃ³Ò×	9546	Ç§¿Ë	2701000	¸ö	217,790
202203	63079010	¿ÚÕÖ	318	·ÒÀ¼	10	Ò»°ãÃ³Ò×	38107	Ç§¿Ë	5970972	¸ö	2,991,216
202203	63079010	¿ÚÕÖ	321	ÐÙÑÀÀû	10	Ò»°ãÃ³Ò×	96124	Ç§¿Ë	30603600	¸ö	2,661,630
202203	63079010	¿ÚÕÖ	322	±ùµº	10	Ò»°ãÃ³Ò×	2760	Ç§¿Ë	800000	¸ö	76,156
202203	63079010	¿ÚÕÖ	324	Âí¶úËû	10	Ò»°ãÃ³Ò×	3147	Ç§¿Ë	900000	¸ö	67,299
202203	63079010	¿ÚÕÖ	326	Å²Íþ	10	Ò»°ãÃ³Ò×	11898	Ç§¿Ë	2619044	¸ö	600,219
202203	63079010	¿ÚÕÖ	327	²¨À¼	10	Ò»°ãÃ³Ò×	177630	Ç§¿Ë	50296790	¸ö	5,808,368
202203	63079010	¿ÚÕÖ	328	ÂÞÂíÄáÑÇ	10	Ò»°ãÃ³Ò×	40339	Ç§¿Ë	11334150	¸ö	1,245,262
202203	63079010	¿ÚÕÖ	330	Èðµä	10	Ò»°ãÃ³Ò×	69612	Ç§¿Ë	18802454	¸ö	2,526,569
202203	63079010	¿ÚÕÖ	331	ÈðÊ¿	10	Ò»°ãÃ³Ò×	147302	Ç§¿Ë	36464112	¸ö	9,364,174
202203	63079010	¿ÚÕÖ	334	°®É³ÄáÑÇ	10	Ò»°ãÃ³Ò×	7039	Ç§¿Ë	1358120	¸ö	494,883
202203	63079010	¿ÚÕÖ	335	À­ÍÑÎ¬ÑÇ	10	Ò»°ãÃ³Ò×	4883	Ç§¿Ë	1322350	¸ö	221,572
202203	63079010	¿ÚÕÖ	336	Á¢ÌÕÍð	10	Ò»°ãÃ³Ò×	2738	Ç§¿Ë	416400	¸ö	122,692
202203	63079010	¿ÚÕÖ	337	¸ñÂ³¼ªÑÇ	10	Ò»°ãÃ³Ò×	12073	Ç§¿Ë	3105460	¸ö	355,506
202203	63079010	¿ÚÕÖ	338	ÑÇÃÀÄáÑÇ	10	Ò»°ãÃ³Ò×	8300	Ç§¿Ë	1780000	¸ö	442,210
202203	63079010	¿ÚÕÖ	339	°¢Èû°Ý½®	10	Ò»°ãÃ³Ò×	29730	Ç§¿Ë	9043000	¸ö	523,375
202203	63079010	¿ÚÕÖ	340	°×¶íÂÞË¹	10	Ò»°ãÃ³Ò×	3045	Ç§¿Ë	174000	¸ö	385,723
202203	63079010	¿ÚÕÖ	343	Ä¦¶û¶àÍß	10	Ò»°ãÃ³Ò×	98	Ç§¿Ë	26000	¸ö	4,455
202203	63079010	¿ÚÕÖ	344	¶íÂÞË¹Áª°î	10	Ò»°ãÃ³Ò×	63943	Ç§¿Ë	12727100	¸ö	2,741,475
202203	63079010	¿ÚÕÖ	350	Ë¹ÂåÎÄÄáÑÇ	10	Ò»°ãÃ³Ò×	744	Ç§¿Ë	120000	¸ö	101,718
202203	63079010	¿ÚÕÖ	351	¿ËÂÞµØÑÇ	10	Ò»°ãÃ³Ò×	7151	Ç§¿Ë	1789500	¸ö	419,181
202203	63079010	¿ÚÕÖ	352	½Ý¿Ë	10	Ò»°ãÃ³Ò×	9660	Ç§¿Ë	1271080	¸ö	512,682
202203	63079010	¿ÚÕÖ	353	Ë¹Âå·¥¿Ë	10	Ò»°ãÃ³Ò×	8527	Ç§¿Ë	1172597	¸ö	335,959
202203	63079010	¿ÚÕÖ	358	Èû¶ûÎ¬ÑÇ	10	Ò»°ãÃ³Ò×	623	Ç§¿Ë	99600	¸ö	64,688
202203	63079010	¿ÚÕÖ	402	°¢¸ùÍ¢	10	Ò»°ãÃ³Ò×	383959	Ç§¿Ë	126387920	¸ö	13,697,913
202203	63079010	¿ÚÕÖ	405	°Í°Í¶àË¹	10	Ò»°ãÃ³Ò×	2098	Ç§¿Ë	380250	¸ö	85,067
202203	63079010	¿ÚÕÖ	408	¶àÃñ×å²£ÀûÎ¬ÑÇ¹ú	10	Ò»°ãÃ³Ò×	112762	Ç§¿Ë	33731760	¸ö	2,382,350
202203	63079010	¿ÚÕÖ	410	°ÍÎ÷	10	Ò»°ãÃ³Ò×	1917817	Ç§¿Ë	590302160	¸ö	42,436,136
202203	63079010	¿ÚÕÖ	412	ÖÇÀû	10	Ò»°ãÃ³Ò×	2342363	Ç§¿Ë	674339143	¸ö	73,494,232
202203	63079010	¿ÚÕÖ	413	¸çÂ×±ÈÑÇ	10	Ò»°ãÃ³Ò×	383906	Ç§¿Ë	108040480	¸ö	9,352,514
202203	63079010	¿ÚÕÖ	415	¸çË¹´ïÀè¼Ó	10	Ò»°ãÃ³Ò×	45031	Ç§¿Ë	12190800	¸ö	2,108,372
202203	63079010	¿ÚÕÖ	416	¹Å°Í	10	Ò»°ãÃ³Ò×	40	Ç§¿Ë	10000	¸ö	635
202203	63079010	¿ÚÕÖ	417	¿âÀ°Ë÷µº	10	Ò»°ãÃ³Ò×	842	Ç§¿Ë	210000	¸ö	17,389
202203	63079010	¿ÚÕÖ	418	¶àÃ×Äá¼Ó¹²ºÍ¹ú	10	Ò»°ãÃ³Ò×	49324	Ç§¿Ë	13072000	¸ö	1,259,624
202203	63079010	¿ÚÕÖ	419	¶ò¹Ï¶à¶û	10	Ò»°ãÃ³Ò×	208282	Ç§¿Ë	49364950	¸ö	7,001,918
202203	63079010	¿ÚÕÖ	421	¸ñÁÖÄÉ´ï	11	¹ú¼Ò¼ä¡¢¹ú¼Ê×éÖ¯ÎÞ³¥Ô®ÖúºÍÔùËÍµÄÎï×Ê	349	Ç§¿Ë	60000	¸ö	40,766
202203	63079010	¿ÚÕÖ	423	Î£µØÂíÀ­	10	Ò»°ãÃ³Ò×	112868	Ç§¿Ë	30115600	¸ö	2,956,217
202203	63079010	¿ÚÕÖ	424	¹çÑÇÄÇ	10	Ò»°ãÃ³Ò×	42645	Ç§¿Ë	10763700	¸ö	1,088,877
202203	63079010	¿ÚÕÖ	426	ºé¶¼À­Ë¹	10	Ò»°ãÃ³Ò×	7922	Ç§¿Ë	2090000	¸ö	222,493
202203	63079010	¿ÚÕÖ	427	ÑÀÂò¼Ó	10	Ò»°ãÃ³Ò×	17009	Ç§¿Ë	4923005	¸ö	504,096
202203	63079010	¿ÚÕÖ	429	Ä«Î÷¸ç	10	Ò»°ãÃ³Ò×	2213081	Ç§¿Ë	549975559	¸ö	102,165,335
202203	63079010	¿ÚÕÖ	431	Äá¼ÓÀ­¹Ï	10	Ò»°ãÃ³Ò×	42797	Ç§¿Ë	11555110	¸ö	1,638,517
202203	63079010	¿ÚÕÖ	432	°ÍÄÃÂí	10	Ò»°ãÃ³Ò×	776784	Ç§¿Ë	214544905	¸ö	45,100,897
202203	63079010	¿ÚÕÖ	433	°ÍÀ­¹ç	10	Ò»°ãÃ³Ò×	2	Ç§¿Ë	300	¸ö	24
202203	63079010	¿ÚÕÖ	434	ÃØÂ³	10	Ò»°ãÃ³Ò×	1481460	Ç§¿Ë	385744260	¸ö	42,667,939
202203	63079010	¿ÚÕÖ	435	²¨¶àÀè¸÷	10	Ò»°ãÃ³Ò×	5986	Ç§¿Ë	1330300	¸ö	452,504
202203	63079010	¿ÚÕÖ	440	Èø¶ûÍß¶à	10	Ò»°ãÃ³Ò×	51372	Ç§¿Ë	12291850	¸ö	1,181,507
202203	63079010	¿ÚÕÖ	442	ÌØÁ¢Äá´ïºÍ¶à°Í¸ç	10	Ò»°ãÃ³Ò×	25466	Ç§¿Ë	6270300	¸ö	883,654
202203	63079010	¿ÚÕÖ	444	ÎÚÀ­¹ç	10	Ò»°ãÃ³Ò×	76249	Ç§¿Ë	24819760	¸ö	1,658,538
202203	63079010	¿ÚÕÖ	445	Î¯ÄÚÈðÀ­	10	Ò»°ãÃ³Ò×	55611	Ç§¿Ë	17334460	¸ö	2,725,907
202203	63079010	¿ÚÕÖ	499	À­¶¡ÃÀÖÞÆäËû¹ú¼Ò(µØÇø)	10	Ò»°ãÃ³Ò×	1	Ç§¿Ë	100	¸ö	127
202203	63079010	¿ÚÕÖ	501	¼ÓÄÃ´ó	10	Ò»°ãÃ³Ò×	774947	Ç§¿Ë	187425029	¸ö	38,146,454
202203	63079010	¿ÚÕÖ	502	ÃÀ¹ú	10	Ò»°ãÃ³Ò×	5046880	Ç§¿Ë	1350437530	¸ö	316,596,847
202203	63079010	¿ÚÕÖ	601	°Ä´óÀûÑÇ	10	Ò»°ãÃ³Ò×	635035	Ç§¿Ë	123771154	¸ö	62,878,233
202203	63079010	¿ÚÕÖ	603	ì³¼Ã	10	Ò»°ãÃ³Ò×	23090	Ç§¿Ë	6363980	¸ö	618,583
202203	63079010	¿ÚÕÖ	607	ÐÂ¿¦Àï¶àÄáÑÇ	10	Ò»°ãÃ³Ò×	4648	Ç§¿Ë	660000	¸ö	420,456
202203	63079010	¿ÚÕÖ	608	ÍßÅ¬°¢Í¼	10	Ò»°ãÃ³Ò×	3617	Ç§¿Ë	853080	¸ö	157,098
202203	63079010	¿ÚÕÖ	609	ÐÂÎ÷À¼	10	Ò»°ãÃ³Ò×	681402	Ç§¿Ë	172206457	¸ö	30,725,807
202203	63079010	¿ÚÕÖ	611	°Í²¼ÑÇÐÂ¼¸ÄÚÑÇ	10	Ò»°ãÃ³Ò×	7826	Ç§¿Ë	1856700	¸ö	187,948
202203	63079010	¿ÚÕÖ	613	ËùÂÞÃÅÈºµº	10	Ò»°ãÃ³Ò×	8740	Ç§¿Ë	1178500	¸ö	233,224
202203	63079010	¿ÚÕÖ	614	ÌÀ¼Ó	10	Ò»°ãÃ³Ò×	380	Ç§¿Ë	100000	¸ö	12,693
202203	63079010	¿ÚÕÖ	614	ÌÀ¼Ó	11	¹ú¼Ò¼ä¡¢¹ú¼Ê×éÖ¯ÎÞ³¥Ô®ÖúºÍÔùËÍµÄÎï×Ê	1200	Ç§¿Ë	80000	¸ö	360,000
202203	63079010	¿ÚÕÖ	618	»ùÀï°ÍË¹	11	¹ú¼Ò¼ä¡¢¹ú¼Ê×éÖ¯ÎÞ³¥Ô®ÖúºÍÔùËÍµÄÎï×Ê	1688	Ç§¿Ë	349000	¸ö	175,900
202203	63079010	¿ÚÕÖ	699	´óÑóÖÞÆäËû¹ú¼Ò(µØÇø)	10	Ò»°ãÃ³Ò×	7073	Ç§¿Ë	1434650	¸ö	258,095
202204	63079010	¿ÚÕÖ	102	°ÍÁÖ	10	Ò»°ãÃ³Ò×	8861	Ç§¿Ë	2580000	¸ö	207,884
202204	63079010	¿ÚÕÖ	103	ÃÏ¼ÓÀ­¹ú	10	Ò»°ãÃ³Ò×	4948	Ç§¿Ë	1098280	¸ö	300,128
202204	63079010	¿ÚÕÖ	105	ÎÄÀ³	10	Ò»°ãÃ³Ò×	7459	Ç§¿Ë	1832988	¸ö	1,009,206
202204	63079010	¿ÚÕÖ	106	Ãåµé	10	Ò»°ãÃ³Ò×	238423	Ç§¿Ë	67236210	¸ö	5,511,052
202204	63079010	¿ÚÕÖ	106	Ãåµé	11	¹ú¼Ò¼ä¡¢¹ú¼Ê×éÖ¯ÎÞ³¥Ô®ÖúºÍÔùËÍµÄÎï×Ê	3237	Ç§¿Ë	630000	¸ö	251,700
202204	63079010	¿ÚÕÖ	107	¼íÆÒÕ¯	10	Ò»°ãÃ³Ò×	10430	Ç§¿Ë	3017000	¸ö	417,509
202204	63079010	¿ÚÕÖ	107	¼íÆÒÕ¯	11	¹ú¼Ò¼ä¡¢¹ú¼Ê×éÖ¯ÎÞ³¥Ô®ÖúºÍÔùËÍµÄÎï×Ê	42	Ç§¿Ë	3328	¸ö	25,452
202204	63079010	¿ÚÕÖ	108	ÈûÆÖÂ·Ë¹	10	Ò»°ãÃ³Ò×	1849	Ç§¿Ë	467320	¸ö	65,361
202204	63079010	¿ÚÕÖ	109	³¯ÏÊ	10	Ò»°ãÃ³Ò×	13700	Ç§¿Ë	3195000	¸ö	522,117
202204	63079010	¿ÚÕÖ	110	ÖÐ¹úÏã¸Û	10	Ò»°ãÃ³Ò×	253737	Ç§¿Ë	52429460	¸ö	34,383,831
202204	63079010	¿ÚÕÖ	110	ÖÐ¹úÏã¸Û	12	ÆäËû¾èÔùÎï×Ê	15950	Ç§¿Ë	4044860	¸ö	4,355,326
202204	63079010	¿ÚÕÖ	111	Ó¡¶È	10	Ò»°ãÃ³Ò×	15948	Ç§¿Ë	5355560	¸ö	1,431,565
202204	63079010	¿ÚÕÖ	112	Ó¡¶ÈÄáÎ÷ÑÇ	10	Ò»°ãÃ³Ò×	2223183	Ç§¿Ë	826351176	¸ö	168,563,329
202204	63079010	¿ÚÕÖ	113	ÒÁÀÊ	10	Ò»°ãÃ³Ò×	900	Ç§¿Ë	300000	¸ö	15,422
202204	63079010	¿ÚÕÖ	114	ÒÁÀ­¿Ë	10	Ò»°ãÃ³Ò×	12256	Ç§¿Ë	4800000	¸ö	255,711
202204	63079010	¿ÚÕÖ	115	ÒÔÉ«ÁÐ	10	Ò»°ãÃ³Ò×	61611	Ç§¿Ë	23664850	¸ö	2,553,385
202204	63079010	¿ÚÕÖ	116	ÈÕ±¾	10	Ò»°ãÃ³Ò×	7748531	Ç§¿Ë	1741678327	¸ö	379,288,200
202204	63079010	¿ÚÕÖ	117	Ô¼µ©	10	Ò»°ãÃ³Ò×	8267	Ç§¿Ë	2362000	¸ö	179,278
202204	63079010	¿ÚÕÖ	118	¿ÆÍþÌØ	10	Ò»°ãÃ³Ò×	12180	Ç§¿Ë	4300000	¸ö	237,239
202204	63079010	¿ÚÕÖ	119	ÀÏÎÎ	10	Ò»°ãÃ³Ò×	4120	Ç§¿Ë	1237600	¸ö	140,125
202204	63079010	¿ÚÕÖ	120	Àè°ÍÄÛ	10	Ò»°ãÃ³Ò×	3888	Ç§¿Ë	1262500	¸ö	81,106
202204	63079010	¿ÚÕÖ	121	ÖÐ¹ú°ÄÃÅ	10	Ò»°ãÃ³Ò×	15013	Ç§¿Ë	4334000	¸ö	794,256
202204	63079010	¿ÚÕÖ	122	ÂíÀ´Î÷ÑÇ	10	Ò»°ãÃ³Ò×	1653417	Ç§¿Ë	398159034	¸ö	101,488,419
202204	63079010	¿ÚÕÖ	122	ÂíÀ´Î÷ÑÇ	12	ÆäËû¾èÔùÎï×Ê	100	Ç§¿Ë	30000	¸ö	20,400
202204	63079010	¿ÚÕÖ	123	Âí¶û´ú·ò	10	Ò»°ãÃ³Ò×	1223	Ç§¿Ë	175500	¸ö	85,666
202204	63079010	¿ÚÕÖ	124	ÃÉ¹Å	10	Ò»°ãÃ³Ò×	16864	Ç§¿Ë	4760220	¸ö	1,128,969
202204	63079010	¿ÚÕÖ	125	Äá²´¶ûÁª°îÃñÖ÷¹²ºÍ¹ú	10	Ò»°ãÃ³Ò×	3890	Ç§¿Ë	1284000	¸ö	146,566
202204	63079010	¿ÚÕÖ	126	°¢Âü	10	Ò»°ãÃ³Ò×	30688	Ç§¿Ë	9028960	¸ö	588,532
202204	63079010	¿ÚÕÖ	127	°Í»ùË¹Ì¹	10	Ò»°ãÃ³Ò×	24025	Ç§¿Ë	7087500	¸ö	374,993
202204	63079010	¿ÚÕÖ	128	°ÍÀÕË¹Ì¹	10	Ò»°ãÃ³Ò×	56	Ç§¿Ë	3840	¸ö	7,227
202204	63079010	¿ÚÕÖ	129	·ÆÂÉ±ö	10	Ò»°ãÃ³Ò×	2120939	Ç§¿Ë	671478050	¸ö	92,686,975
202204	63079010	¿ÚÕÖ	130	¿¨Ëþ¶û	10	Ò»°ãÃ³Ò×	52880	Ç§¿Ë	16844050	¸ö	1,082,167
202204	63079010	¿ÚÕÖ	131	É³ÌØ°¢À­²®	10	Ò»°ãÃ³Ò×	34215	Ç§¿Ë	10355427	¸ö	1,159,916
202204	63079010	¿ÚÕÖ	132	ÐÂ¼ÓÆÂ	10	Ò»°ãÃ³Ò×	298432	Ç§¿Ë	71152625	¸ö	30,626,357
202204	63079010	¿ÚÕÖ	133	º«¹ú	10	Ò»°ãÃ³Ò×	146530	Ç§¿Ë	33823401	¸ö	8,571,327
202204	63079010	¿ÚÕÖ	134	Ë¹ÀïÀ¼¿¨	10	Ò»°ãÃ³Ò×	180	Ç§¿Ë	10000	¸ö	6,362
202204	63079010	¿ÚÕÖ	136	Ì©¹ú	10	Ò»°ãÃ³Ò×	3759339	Ç§¿Ë	1125419391	¸ö	198,842,271
202204	63079010	¿ÚÕÖ	137	ÍÁ¶úÆä	10	Ò»°ãÃ³Ò×	295	Ç§¿Ë	12000	¸ö	32,557
202204	63079010	¿ÚÕÖ	138	°¢ÁªÇõ	10	Ò»°ãÃ³Ò×	166427	Ç§¿Ë	47352186	¸ö	6,387,740
202204	63079010	¿ÚÕÖ	139	Ò²ÃÅ	10	Ò»°ãÃ³Ò×	1688	Ç§¿Ë	500000	¸ö	53,000
202204	63079010	¿ÚÕÖ	141	Ô½ÄÏ	10	Ò»°ãÃ³Ò×	40056	Ç§¿Ë	8023178	¸ö	21,976,640
202204	63079010	¿ÚÕÖ	143	ÖÐ¹úÌ¨Íå	10	Ò»°ãÃ³Ò×	33250	Ç§¿Ë	8346500	¸ö	1,158,237
202204	63079010	¿ÚÕÖ	148	ÍÁ¿âÂüË¹Ì¹	10	Ò»°ãÃ³Ò×	675	Ç§¿Ë	225000	¸ö	17,226
202204	63079010	¿ÚÕÖ	201	°¢¶û¼°ÀûÑÇ	10	Ò»°ãÃ³Ò×	18	Ç§¿Ë	1200	¸ö	5,321
202204	63079010	¿ÚÕÖ	202	°²¸çÀ­	10	Ò»°ãÃ³Ò×	7856	Ç§¿Ë	2652000	¸ö	275,912
202204	63079010	¿ÚÕÖ	204	²©´ÄÍßÄÉ	10	Ò»°ãÃ³Ò×	1050	Ç§¿Ë	300000	¸ö	35,409
202204	63079010	¿ÚÕÖ	206	¿¦ÂóÂ¡	10	Ò»°ãÃ³Ò×	127403	Ç§¿Ë	31758000	¸ö	4,528,256
202204	63079010	¿ÚÕÖ	207	¼ÓÄÇÀûÈºµº	10	Ò»°ãÃ³Ò×	80	Ç§¿Ë	9600	¸ö	15,924
202204	63079010	¿ÚÕÖ	209	ÖÐ·Ç	10	Ò»°ãÃ³Ò×	469	Ç§¿Ë	114400	¸ö	25,930
202204	63079010	¿ÚÕÖ	215	°£¼°	10	Ò»°ãÃ³Ò×	5940	Ç§¿Ë	1776000	¸ö	232,283
202204	63079010	¿ÚÕÖ	217	°£Èû¶í±ÈÑÇ	10	Ò»°ãÃ³Ò×	7684	Ç§¿Ë	1643050	¸ö	445,505
202204	63079010	¿ÚÕÖ	220	¼ÓÄÉ	10	Ò»°ãÃ³Ò×	1190	Ç§¿Ë	22600	¸ö	17,918
202204	63079010	¿ÚÕÖ	221	¼¸ÄÚÑÇ	10	Ò»°ãÃ³Ò×	2180	Ç§¿Ë	535000	¸ö	223,977
202204	63079010	¿ÚÕÖ	223	¿ÆÌØµÏÍß	10	Ò»°ãÃ³Ò×	6729	Ç§¿Ë	824000	¸ö	249,583
202204	63079010	¿ÚÕÖ	224	¿ÏÄáÑÇ	10	Ò»°ãÃ³Ò×	5802	Ç§¿Ë	519500	¸ö	95,967
202204	63079010	¿ÚÕÖ	225	Àû±ÈÀïÑÇ	10	Ò»°ãÃ³Ò×	19319	Ç§¿Ë	5290500	¸ö	473,467
202204	63079010	¿ÚÕÖ	226	Àû±ÈÑÇ	10	Ò»°ãÃ³Ò×	18018	Ç§¿Ë	5500000	¸ö	420,559
202204	63079010	¿ÚÕÖ	227	Âí´ï¼ÓË¹¼Ó	10	Ò»°ãÃ³Ò×	743	Ç§¿Ë	195000	¸ö	18,932
202204	63079010	¿ÚÕÖ	229	ÂíÀï	10	Ò»°ãÃ³Ò×	0	Ç§¿Ë	25	¸ö	43
202204	63079010	¿ÚÕÖ	231	Ã«ÀïÇóË¹	10	Ò»°ãÃ³Ò×	13801	Ç§¿Ë	4370000	¸ö	1,555,657
202204	63079010	¿ÚÕÖ	233	ÄªÉ£±È¿Ë	10	Ò»°ãÃ³Ò×	6869	Ç§¿Ë	2015000	¸ö	203,178
202204	63079010	¿ÚÕÖ	234	ÄÉÃ×±ÈÑÇ	10	Ò»°ãÃ³Ò×	2203	Ç§¿Ë	572500	¸ö	79,931
202204	63079010	¿ÚÕÖ	235	ÄáÈÕ¶û	10	Ò»°ãÃ³Ò×	180	Ç§¿Ë	30000	¸ö	358,715
202204	63079010	¿ÚÕÖ	236	ÄáÈÕÀûÑÇ	10	Ò»°ãÃ³Ò×	975	Ç§¿Ë	300000	¸ö	20,671
202204	63079010	¿ÚÕÖ	240	ÈûÄÚ¼Ó¶û	10	Ò»°ãÃ³Ò×	575	Ç§¿Ë	26000	¸ö	39,748
202204	63079010	¿ÚÕÖ	244	ÄÏ·Ç	10	Ò»°ãÃ³Ò×	84270	Ç§¿Ë	19551921	¸ö	3,037,889
202204	63079010	¿ÚÕÖ	246	ËÕµ¤	10	Ò»°ãÃ³Ò×	1050	Ç§¿Ë	300000	¸ö	29,193
202204	63079010	¿ÚÕÖ	247	Ì¹É£ÄáÑÇ	10	Ò»°ãÃ³Ò×	11166	Ç§¿Ë	3015760	¸ö	635,291
202204	63079010	¿ÚÕÖ	248	¶à¸ç	10	Ò»°ãÃ³Ò×	1641	Ç§¿Ë	364500	¸ö	82,876
202204	63079010	¿ÚÕÖ	249	Í»ÄáË¹	10	Ò»°ãÃ³Ò×	72	Ç§¿Ë	12000	¸ö	3,828
202204	63079010	¿ÚÕÖ	250	ÎÚ¸É´ï	10	Ò»°ãÃ³Ò×	23829	Ç§¿Ë	6441000	¸ö	602,419
202204	63079010	¿ÚÕÖ	251	²¼»ùÄÉ·¨Ë÷	10	Ò»°ãÃ³Ò×	52	Ç§¿Ë	11000	¸ö	2,246
202204	63079010	¿ÚÕÖ	252	¸Õ¹û(½ð)	10	Ò»°ãÃ³Ò×	93697	Ç§¿Ë	26173000	¸ö	3,076,463
202204	63079010	¿ÚÕÖ	253	ÔÞ±ÈÑÇ	10	Ò»°ãÃ³Ò×	94	Ç§¿Ë	20000	¸ö	5,693
202204	63079010	¿ÚÕÖ	254	½ò°Í²¼Î¤	10	Ò»°ãÃ³Ò×	42586	Ç§¿Ë	12339900	¸ö	1,102,964
202204	63079010	¿ÚÕÖ	301	±ÈÀûÊ±	10	Ò»°ãÃ³Ò×	17917	Ç§¿Ë	4727100	¸ö	597,652
202204	63079010	¿ÚÕÖ	302	µ¤Âó	10	Ò»°ãÃ³Ò×	1358	Ç§¿Ë	91250	¸ö	65,204
202204	63079010	¿ÚÕÖ	303	Ó¢¹ú	10	Ò»°ãÃ³Ò×	172484	Ç§¿Ë	37669566	¸ö	20,811,863
202204	63079010	¿ÚÕÖ	304	µÂ¹ú	10	Ò»°ãÃ³Ò×	366884	Ç§¿Ë	64791186	¸ö	25,632,771
202204	63079010	¿ÚÕÖ	305	·¨¹ú	10	Ò»°ãÃ³Ò×	209266	Ç§¿Ë	62030647	¸ö	6,248,088
202204	63079010	¿ÚÕÖ	306	°®¶ûÀ¼	10	Ò»°ãÃ³Ò×	19413	Ç§¿Ë	4681400	¸ö	1,392,269
202204	63079010	¿ÚÕÖ	307	Òâ´óÀû	10	Ò»°ãÃ³Ò×	203562	Ç§¿Ë	37171074	¸ö	9,512,621
202204	63079010	¿ÚÕÖ	309	ºÉÀ¼	10	Ò»°ãÃ³Ò×	233713	Ç§¿Ë	49634002	¸ö	11,873,426
202204	63079010	¿ÚÕÖ	310	Ï£À°	10	Ò»°ãÃ³Ò×	47451	Ç§¿Ë	13155480	¸ö	2,052,668
202204	63079010	¿ÚÕÖ	311	ÆÏÌÑÑÀ	10	Ò»°ãÃ³Ò×	68293	Ç§¿Ë	22113000	¸ö	1,711,178
202204	63079010	¿ÚÕÖ	312	Î÷°àÑÀ	10	Ò»°ãÃ³Ò×	308905	Ç§¿Ë	68672019	¸ö	16,643,070
202204	63079010	¿ÚÕÖ	313	°¢¶û°ÍÄáÑÇ	10	Ò»°ãÃ³Ò×	221	Ç§¿Ë	52034	¸ö	9,880
202204	63079010	¿ÚÕÖ	315	°ÂµØÀû	10	Ò»°ãÃ³Ò×	26838	Ç§¿Ë	3752406	¸ö	2,544,922
202204	63079010	¿ÚÕÖ	318	·ÒÀ¼	10	Ò»°ãÃ³Ò×	160719	Ç§¿Ë	38598200	¸ö	7,368,327
202204	63079010	¿ÚÕÖ	321	ÐÙÑÀÀû	10	Ò»°ãÃ³Ò×	24000	Ç§¿Ë	5000000	¸ö	918,721
202204	63079010	¿ÚÕÖ	326	Å²Íþ	10	Ò»°ãÃ³Ò×	4552	Ç§¿Ë	1138200	¸ö	97,824
202204	63079010	¿ÚÕÖ	327	²¨À¼	10	Ò»°ãÃ³Ò×	69495	Ç§¿Ë	19221250	¸ö	2,530,072
202204	63079010	¿ÚÕÖ	328	ÂÞÂíÄáÑÇ	10	Ò»°ãÃ³Ò×	2974	Ç§¿Ë	660400	¸ö	154,570
202204	63079010	¿ÚÕÖ	330	Èðµä	10	Ò»°ãÃ³Ò×	53994	Ç§¿Ë	14647060	¸ö	2,235,239
202204	63079010	¿ÚÕÖ	331	ÈðÊ¿	10	Ò»°ãÃ³Ò×	93486	Ç§¿Ë	24959962	¸ö	3,678,743
202204	63079010	¿ÚÕÖ	334	°®É³ÄáÑÇ	10	Ò»°ãÃ³Ò×	992	Ç§¿Ë	179000	¸ö	108,865
202204	63079010	¿ÚÕÖ	336	Á¢ÌÕÍð	10	Ò»°ãÃ³Ò×	4686	Ç§¿Ë	635200	¸ö	366,013
202204	63079010	¿ÚÕÖ	337	¸ñÂ³¼ªÑÇ	10	Ò»°ãÃ³Ò×	6455	Ç§¿Ë	1540800	¸ö	111,063
202204	63079010	¿ÚÕÖ	338	ÑÇÃÀÄáÑÇ	10	Ò»°ãÃ³Ò×	52	Ç§¿Ë	6560	¸ö	6,369
202204	63079010	¿ÚÕÖ	339	°¢Èû°Ý½®	10	Ò»°ãÃ³Ò×	2626	Ç§¿Ë	233600	¸ö	169,509
202204	63079010	¿ÚÕÖ	344	¶íÂÞË¹Áª°î	10	Ò»°ãÃ³Ò×	9582	Ç§¿Ë	2295700	¸ö	775,408
202204	63079010	¿ÚÕÖ	350	Ë¹ÂåÎÄÄáÑÇ	10	Ò»°ãÃ³Ò×	3625	Ç§¿Ë	860210	¸ö	147,462
202204	63079010	¿ÚÕÖ	352	½Ý¿Ë	10	Ò»°ãÃ³Ò×	6271	Ç§¿Ë	1517655	¸ö	857,999
202204	63079010	¿ÚÕÖ	353	Ë¹Âå·¥¿Ë	10	Ò»°ãÃ³Ò×	0	Ç§¿Ë	100	¸ö	64
202204	63079010	¿ÚÕÖ	358	Èû¶ûÎ¬ÑÇ	10	Ò»°ãÃ³Ò×	16250	Ç§¿Ë	3300000	¸ö	443,872
202204	63079010	¿ÚÕÖ	359	ºÚÉ½	10	Ò»°ãÃ³Ò×	6432	Ç§¿Ë	1740000	¸ö	153,073
202204	63079010	¿ÚÕÖ	402	°¢¸ùÍ¢	10	Ò»°ãÃ³Ò×	130272	Ç§¿Ë	47263600	¸ö	3,579,412
202204	63079010	¿ÚÕÖ	404	°Í¹þÂí	10	Ò»°ãÃ³Ò×	432	Ç§¿Ë	104300	¸ö	11,753
202204	63079010	¿ÚÕÖ	405	°Í°Í¶àË¹	10	Ò»°ãÃ³Ò×	4955	Ç§¿Ë	848200	¸ö	502,048
202204	63079010	¿ÚÕÖ	406	²®Àû×È	10	Ò»°ãÃ³Ò×	9457	Ç§¿Ë	2174006	¸ö	263,526
202204	63079010	¿ÚÕÖ	410	°ÍÎ÷	10	Ò»°ãÃ³Ò×	1112113	Ç§¿Ë	365924102	¸ö	22,722,606
202204	63079010	¿ÚÕÖ	411	¿ªÂüÈºµº	10	Ò»°ãÃ³Ò×	5	Ç§¿Ë	300	¸ö	2,967
202204	63079010	¿ÚÕÖ	412	ÖÇÀû	10	Ò»°ãÃ³Ò×	1259250	Ç§¿Ë	357428644	¸ö	39,365,269
202204	63079010	¿ÚÕÖ	413	¸çÂ×±ÈÑÇ	10	Ò»°ãÃ³Ò×	293669	Ç§¿Ë	81329600	¸ö	7,436,960
202204	63079010	¿ÚÕÖ	415	¸çË¹´ïÀè¼Ó	10	Ò»°ãÃ³Ò×	84230	Ç§¿Ë	23862440	¸ö	3,281,382
202204	63079010	¿ÚÕÖ	416	¹Å°Í	10	Ò»°ãÃ³Ò×	47757	Ç§¿Ë	11648000	¸ö	960,982
202204	63079010	¿ÚÕÖ	418	¶àÃ×Äá¼Ó¹²ºÍ¹ú	10	Ò»°ãÃ³Ò×	12152	Ç§¿Ë	2404000	¸ö	324,433
202204	63079010	¿ÚÕÖ	419	¶ò¹Ï¶à¶û	10	Ò»°ãÃ³Ò×	228039	Ç§¿Ë	52821180	¸ö	8,781,767
202204	63079010	¿ÚÕÖ	423	Î£µØÂíÀ­	10	Ò»°ãÃ³Ò×	25880	Ç§¿Ë	7688720	¸ö	790,777
202204	63079010	¿ÚÕÖ	424	¹çÑÇÄÇ	10	Ò»°ãÃ³Ò×	17361	Ç§¿Ë	5270000	¸ö	911,097
202204	63079010	¿ÚÕÖ	426	ºé¶¼À­Ë¹	10	Ò»°ãÃ³Ò×	54748	Ç§¿Ë	14769500	¸ö	1,406,412
202204	63079010	¿ÚÕÖ	427	ÑÀÂò¼Ó	10	Ò»°ãÃ³Ò×	4081	Ç§¿Ë	1015900	¸ö	139,108
202204	63079010	¿ÚÕÖ	429	Ä«Î÷¸ç	10	Ò»°ãÃ³Ò×	1019774	Ç§¿Ë	265031200	¸ö	43,943,896
202204	63079010	¿ÚÕÖ	431	Äá¼ÓÀ­¹Ï	10	Ò»°ãÃ³Ò×	45	Ç§¿Ë	5000	¸ö	350
202204	63079010	¿ÚÕÖ	432	°ÍÄÃÂí	10	Ò»°ãÃ³Ò×	137157	Ç§¿Ë	37113290	¸ö	6,368,234
202204	63079010	¿ÚÕÖ	433	°ÍÀ­¹ç	10	Ò»°ãÃ³Ò×	0	Ç§¿Ë	3	¸ö	6
202204	63079010	¿ÚÕÖ	434	ÃØÂ³	10	Ò»°ãÃ³Ò×	1248235	Ç§¿Ë	289253893	¸ö	44,469,998
202204	63079010	¿ÚÕÖ	435	²¨¶àÀè¸÷	10	Ò»°ãÃ³Ò×	52	Ç§¿Ë	12440	¸ö	2,820
202204	63079010	¿ÚÕÖ	437	Ê¥Â¬Î÷ÑÇ	10	Ò»°ãÃ³Ò×	400	Ç§¿Ë	100000	¸ö	17,864
202204	63079010	¿ÚÕÖ	440	Èø¶ûÍß¶à	10	Ò»°ãÃ³Ò×	24957	Ç§¿Ë	5601400	¸ö	1,919,310
202204	63079010	¿ÚÕÖ	442	ÌØÁ¢Äá´ïºÍ¶à°Í¸ç	10	Ò»°ãÃ³Ò×	2641	Ç§¿Ë	448045	¸ö	391,595
202204	63079010	¿ÚÕÖ	445	Î¯ÄÚÈðÀ­	10	Ò»°ãÃ³Ò×	29438	Ç§¿Ë	5710600	¸ö	1,446,773
202204	63079010	¿ÚÕÖ	499	À­¶¡ÃÀÖÞÆäËû¹ú¼Ò(µØÇø)	10	Ò»°ãÃ³Ò×	12	Ç§¿Ë	4000	¸ö	2,552
202204	63079010	¿ÚÕÖ	501	¼ÓÄÃ´ó	10	Ò»°ãÃ³Ò×	276337	Ç§¿Ë	65749040	¸ö	13,803,139
202204	63079010	¿ÚÕÖ	502	ÃÀ¹ú	10	Ò»°ãÃ³Ò×	2097212	Ç§¿Ë	500844393	¸ö	141,450,524
202204	63079010	¿ÚÕÖ	504	°ÙÄ½´ó	10	Ò»°ãÃ³Ò×	703	Ç§¿Ë	74000	¸ö	38,535
202204	63079010	¿ÚÕÖ	601	°Ä´óÀûÑÇ	10	Ò»°ãÃ³Ò×	391925	Ç§¿Ë	62304012	¸ö	53,796,364
202204	63079010	¿ÚÕÖ	602	¿â¿ËÈºµº	10	Ò»°ãÃ³Ò×	38	Ç§¿Ë	6600	¸ö	5,474
202204	63079010	¿ÚÕÖ	603	ì³¼Ã	10	Ò»°ãÃ³Ò×	150	Ç§¿Ë	40000	¸ö	3,879
202204	63079010	¿ÚÕÖ	607	ÐÂ¿¦Àï¶àÄáÑÇ	10	Ò»°ãÃ³Ò×	7183	Ç§¿Ë	2112200	¸ö	179,242
202204	63079010	¿ÚÕÖ	608	ÍßÅ¬°¢Í¼	10	Ò»°ãÃ³Ò×	5838	Ç§¿Ë	1380000	¸ö	185,316
202204	63079010	¿ÚÕÖ	609	ÐÂÎ÷À¼	10	Ò»°ãÃ³Ò×	102304	Ç§¿Ë	26601357	¸ö	4,995,154
202204	63079010	¿ÚÕÖ	611	°Í²¼ÑÇÐÂ¼¸ÄÚÑÇ	10	Ò»°ãÃ³Ò×	2910	Ç§¿Ë	1051020	¸ö	92,551
202204	63079010	¿ÚÕÖ	613	ËùÂÞÃÅÈºµº	10	Ò»°ãÃ³Ò×	2701	Ç§¿Ë	782300	¸ö	150,460
202204	63079010	¿ÚÕÖ	614	ÌÀ¼Ó	10	Ò»°ãÃ³Ò×	450	Ç§¿Ë	52000	¸ö	4,950
202204	63079010	¿ÚÕÖ	617	ÈøÄ¦ÑÇ	10	Ò»°ãÃ³Ò×	64	Ç§¿Ë	12000	¸ö	10,145
202204	63079010	¿ÚÕÖ	622	ÅÁÀÍ	10	Ò»°ãÃ³Ò×	19	Ç§¿Ë	5000	¸ö	1,595
202204	63079010	¿ÚÕÖ	623	·¨Êô²¨ÀûÄáÎ÷ÑÇ	10	Ò»°ãÃ³Ò×	635	Ç§¿Ë	120000	¸ö	34,452
202204	63079010	¿ÚÕÖ	699	´óÑóÖÞÆäËû¹ú¼Ò(µØÇø)	10	Ò»°ãÃ³Ò×	4390	Ç§¿Ë	738000	¸ö	310,132
202205	63079010	¿ÚÕÖ	102	°ÍÁÖ	10	Ò»°ãÃ³Ò×	685	Ç§¿Ë	200000	¸ö	18,686
202205	63079010	¿ÚÕÖ	103	ÃÏ¼ÓÀ­¹ú	10	Ò»°ãÃ³Ò×	809	Ç§¿Ë	101600	¸ö	57,800
202205	63079010	¿ÚÕÖ	104	²»µ¤	10	Ò»°ãÃ³Ò×	850	Ç§¿Ë	250020	¸ö	22,412
202205	63079010	¿ÚÕÖ	105	ÎÄÀ³	10	Ò»°ãÃ³Ò×	11786	Ç§¿Ë	2386280	¸ö	922,183
202205	63079010	¿ÚÕÖ	106	Ãåµé	10	Ò»°ãÃ³Ò×	223886	Ç§¿Ë	66057400	¸ö	3,527,901
202205	63079010	¿ÚÕÖ	106	Ãåµé	11	¹ú¼Ò¼ä¡¢¹ú¼Ê×éÖ¯ÎÞ³¥Ô®ÖúºÍÔùËÍµÄÎï×Ê	954	Ç§¿Ë	100000	¸ö	109,000
202205	63079010	¿ÚÕÖ	106	Ãåµé	12	ÆäËû¾èÔùÎï×Ê	94	Ç§¿Ë	15600	¸ö	9,240
202205	63079010	¿ÚÕÖ	107	¼íÆÒÕ¯	10	Ò»°ãÃ³Ò×	108	Ç§¿Ë	20002	¸ö	9,621
202205	63079010	¿ÚÕÖ	108	ÈûÆÖÂ·Ë¹	10	Ò»°ãÃ³Ò×	580	Ç§¿Ë	154000	¸ö	14,783
202205	63079010	¿ÚÕÖ	110	ÖÐ¹úÏã¸Û	10	Ò»°ãÃ³Ò×	330836	Ç§¿Ë	67206560	¸ö	96,632,478
202205	63079010	¿ÚÕÖ	110	ÖÐ¹úÏã¸Û	12	ÆäËû¾èÔùÎï×Ê	1874	Ç§¿Ë	350100	¸ö	630,180
202205	63079010	¿ÚÕÖ	111	Ó¡¶È	10	Ò»°ãÃ³Ò×	34360	Ç§¿Ë	11404600	¸ö	2,310,807
202205	63079010	¿ÚÕÖ	112	Ó¡¶ÈÄáÎ÷ÑÇ	10	Ò»°ãÃ³Ò×	2088407	Ç§¿Ë	818921207	¸ö	165,790,194
202205	63079010	¿ÚÕÖ	114	ÒÁÀ­¿Ë	10	Ò»°ãÃ³Ò×	3845	Ç§¿Ë	1386020	¸ö	203,413
202205	63079010	¿ÚÕÖ	115	ÒÔÉ«ÁÐ	10	Ò»°ãÃ³Ò×	8442	Ç§¿Ë	1900462	¸ö	507,110
202205	63079010	¿ÚÕÖ	116	ÈÕ±¾	10	Ò»°ãÃ³Ò×	8354869	Ç§¿Ë	1897249404	¸ö	418,046,774
202205	63079010	¿ÚÕÖ	118	¿ÆÍþÌØ	10	Ò»°ãÃ³Ò×	9511	Ç§¿Ë	2893000	¸ö	250,253
202205	63079010	¿ÚÕÖ	119	ÀÏÎÎ	10	Ò»°ãÃ³Ò×	468	Ç§¿Ë	20400	¸ö	160,508
202205	63079010	¿ÚÕÖ	119	ÀÏÎÎ	11	¹ú¼Ò¼ä¡¢¹ú¼Ê×éÖ¯ÎÞ³¥Ô®ÖúºÍÔùËÍµÄÎï×Ê	45	Ç§¿Ë	4000	¸ö	4,360
202205	63079010	¿ÚÕÖ	119	ÀÏÎÎ	12	ÆäËû¾èÔùÎï×Ê	24	Ç§¿Ë	7000	¸ö	4,920
202205	63079010	¿ÚÕÖ	120	Àè°ÍÄÛ	10	Ò»°ãÃ³Ò×	2015	Ç§¿Ë	620000	¸ö	51,389
202205	63079010	¿ÚÕÖ	121	ÖÐ¹ú°ÄÃÅ	10	Ò»°ãÃ³Ò×	6572	Ç§¿Ë	1467100	¸ö	377,860
202205	63079010	¿ÚÕÖ	122	ÂíÀ´Î÷ÑÇ	10	Ò»°ãÃ³Ò×	1115739	Ç§¿Ë	302575911	¸ö	59,053,926
202205	63079010	¿ÚÕÖ	123	Âí¶û´ú·ò	10	Ò»°ãÃ³Ò×	560	Ç§¿Ë	51200	¸ö	37,489
202205	63079010	¿ÚÕÖ	124	ÃÉ¹Å	10	Ò»°ãÃ³Ò×	8374	Ç§¿Ë	1505830	¸ö	579,894
202205	63079010	¿ÚÕÖ	124	ÃÉ¹Å	12	ÆäËû¾èÔùÎï×Ê	940	Ç§¿Ë	249000	¸ö	213,600
202205	63079010	¿ÚÕÖ	125	Äá²´¶ûÁª°îÃñÖ÷¹²ºÍ¹ú	10	Ò»°ãÃ³Ò×	4980	Ç§¿Ë	2080000	¸ö	106,950
202205	63079010	¿ÚÕÖ	126	°¢Âü	10	Ò»°ãÃ³Ò×	5397	Ç§¿Ë	1764890	¸ö	179,321
202205	63079010	¿ÚÕÖ	127	°Í»ùË¹Ì¹	10	Ò»°ãÃ³Ò×	419	Ç§¿Ë	117500	¸ö	6,617
202205	63079010	¿ÚÕÖ	128	°ÍÀÕË¹Ì¹	10	Ò»°ãÃ³Ò×	25	Ç§¿Ë	5000	¸ö	1,435
202205	63079010	¿ÚÕÖ	129	·ÆÂÉ±ö	10	Ò»°ãÃ³Ò×	2224777	Ç§¿Ë	680324312	¸ö	84,827,927
202205	63079010	¿ÚÕÖ	130	¿¨Ëþ¶û	10	Ò»°ãÃ³Ò×	19652	Ç§¿Ë	6209300	¸ö	505,627
202205	63079010	¿ÚÕÖ	131	É³ÌØ°¢À­²®	10	Ò»°ãÃ³Ò×	84228	Ç§¿Ë	28703507	¸ö	1,900,889
202205	63079010	¿ÚÕÖ	132	ÐÂ¼ÓÆÂ	10	Ò»°ãÃ³Ò×	287956	Ç§¿Ë	72970507	¸ö	19,743,306
202205	63079010	¿ÚÕÖ	133	º«¹ú	10	Ò»°ãÃ³Ò×	274763	Ç§¿Ë	64390580	¸ö	11,452,985
202205	63079010	¿ÚÕÖ	136	Ì©¹ú	10	Ò»°ãÃ³Ò×	2476323	Ç§¿Ë	727594840	¸ö	155,508,225
202205	63079010	¿ÚÕÖ	138	°¢ÁªÇõ	10	Ò»°ãÃ³Ò×	243502	Ç§¿Ë	66417684	¸ö	8,449,392
202205	63079010	¿ÚÕÖ	139	Ò²ÃÅ	10	Ò»°ãÃ³Ò×	1056	Ç§¿Ë	244800	¸ö	41,777
202205	63079010	¿ÚÕÖ	141	Ô½ÄÏ	10	Ò»°ãÃ³Ò×	38813	Ç§¿Ë	8244010	¸ö	11,525,632
202205	63079010	¿ÚÕÖ	143	ÖÐ¹úÌ¨Íå	10	Ò»°ãÃ³Ò×	36680	Ç§¿Ë	8187880	¸ö	1,397,887
202205	63079010	¿ÚÕÖ	145	¹þÈø¿ËË¹Ì¹	10	Ò»°ãÃ³Ò×	179	Ç§¿Ë	10720	¸ö	53,306
202205	63079010	¿ÚÕÖ	148	ÍÁ¿âÂüË¹Ì¹	10	Ò»°ãÃ³Ò×	96	Ç§¿Ë	77720	¸ö	40,796
202205	63079010	¿ÚÕÖ	149	ÎÚ×È±ð¿ËË¹Ì¹	10	Ò»°ãÃ³Ò×	14	Ç§¿Ë	720	¸ö	4,147
202205	63079010	¿ÚÕÖ	201	°¢¶û¼°ÀûÑÇ	10	Ò»°ãÃ³Ò×	260	Ç§¿Ë	16800	¸ö	33,775
202205	63079010	¿ÚÕÖ	202	°²¸çÀ­	10	Ò»°ãÃ³Ò×	49674	Ç§¿Ë	12696000	¸ö	1,384,285
202205	63079010	¿ÚÕÖ	203	±´Äþ	10	Ò»°ãÃ³Ò×	74	Ç§¿Ë	20380	¸ö	1,426
202205	63079010	¿ÚÕÖ	205	²¼Â¡µÏ	10	Ò»°ãÃ³Ò×	160	Ç§¿Ë	5000	¸ö	10,527
202205	63079010	¿ÚÕÖ	206	¿¦ÂóÂ¡	10	Ò»°ãÃ³Ò×	47401	Ç§¿Ë	11285000	¸ö	1,466,889
202205	63079010	¿ÚÕÖ	214	¼ª²¼Ìá	10	Ò»°ãÃ³Ò×	3	Ç§¿Ë	2030	¸ö	1,044
202205	63079010	¿ÚÕÖ	215	°£¼°	10	Ò»°ãÃ³Ò×	407	Ç§¿Ë	114180	¸ö	21,221
202205	63079010	¿ÚÕÖ	216	³àµÀ¼¸ÄÚÑÇ	10	Ò»°ãÃ³Ò×	94	Ç§¿Ë	4800	¸ö	2,580
202205	63079010	¿ÚÕÖ	217	°£Èû¶í±ÈÑÇ	10	Ò»°ãÃ³Ò×	9805	Ç§¿Ë	2408470	¸ö	430,331
202205	63079010	¿ÚÕÖ	220	¼ÓÄÉ	10	Ò»°ãÃ³Ò×	4753	Ç§¿Ë	890080	¸ö	279,715
202205	63079010	¿ÚÕÖ	221	¼¸ÄÚÑÇ	10	Ò»°ãÃ³Ò×	423	Ç§¿Ë	56600	¸ö	40,490
202205	63079010	¿ÚÕÖ	223	¿ÆÌØµÏÍß	10	Ò»°ãÃ³Ò×	39790	Ç§¿Ë	10893240	¸ö	1,224,959
202205	63079010	¿ÚÕÖ	224	¿ÏÄáÑÇ	10	Ò»°ãÃ³Ò×	250	Ç§¿Ë	50000	¸ö	15,503
202205	63079010	¿ÚÕÖ	226	Àû±ÈÑÇ	10	Ò»°ãÃ³Ò×	648	Ç§¿Ë	202000	¸ö	13,024
202205	63079010	¿ÚÕÖ	227	Âí´ï¼ÓË¹¼Ó	10	Ò»°ãÃ³Ò×	6991	Ç§¿Ë	2157000	¸ö	679,670
202205	63079010	¿ÚÕÖ	228	ÂíÀ­Î¬	10	Ò»°ãÃ³Ò×	18342	Ç§¿Ë	4780000	¸ö	643,057
202205	63079010	¿ÚÕÖ	229	ÂíÀï	10	Ò»°ãÃ³Ò×	945	Ç§¿Ë	62000	¸ö	63,148
202205	63079010	¿ÚÕÖ	230	Ã«ÀïËþÄáÑÇ	10	Ò»°ãÃ³Ò×	98	Ç§¿Ë	30000	¸ö	24,892
202205	63079010	¿ÚÕÖ	231	Ã«ÀïÇóË¹	10	Ò»°ãÃ³Ò×	16767	Ç§¿Ë	5500220	¸ö	702,753
202205	63079010	¿ÚÕÖ	232	Ä¦Âå¸ç	10	Ò»°ãÃ³Ò×	49	Ç§¿Ë	11000	¸ö	7,024
202205	63079010	¿ÚÕÖ	233	ÄªÉ£±È¿Ë	10	Ò»°ãÃ³Ò×	22620	Ç§¿Ë	5618840	¸ö	527,174
202205	63079010	¿ÚÕÖ	234	ÄÉÃ×±ÈÑÇ	10	Ò»°ãÃ³Ò×	18807	Ç§¿Ë	4434000	¸ö	824,730
202205	63079010	¿ÚÕÖ	236	ÄáÈÕÀûÑÇ	10	Ò»°ãÃ³Ò×	14374	Ç§¿Ë	4922000	¸ö	385,028
202205	63079010	¿ÚÕÖ	237	ÁôÄáÍô	10	Ò»°ãÃ³Ò×	7080	Ç§¿Ë	2010500	¸ö	376,683
202205	63079010	¿ÚÕÖ	238	Â¬Íú´ï	10	Ò»°ãÃ³Ò×	7860	Ç§¿Ë	2170000	¸ö	163,366
202205	63079010	¿ÚÕÖ	240	ÈûÄÚ¼Ó¶û	10	Ò»°ãÃ³Ò×	19431	Ç§¿Ë	5127000	¸ö	391,726
202205	63079010	¿ÚÕÖ	244	ÄÏ·Ç	10	Ò»°ãÃ³Ò×	171473	Ç§¿Ë	45934820	¸ö	7,155,424
202205	63079010	¿ÚÕÖ	246	ËÕµ¤	10	Ò»°ãÃ³Ò×	6025	Ç§¿Ë	1952500	¸ö	231,437
202205	63079010	¿ÚÕÖ	247	Ì¹É£ÄáÑÇ	10	Ò»°ãÃ³Ò×	2540	Ç§¿Ë	667000	¸ö	104,973
202205	63079010	¿ÚÕÖ	248	¶à¸ç	10	Ò»°ãÃ³Ò×	607	Ç§¿Ë	143760	¸ö	27,927
202205	63079010	¿ÚÕÖ	249	Í»ÄáË¹	10	Ò»°ãÃ³Ò×	340	Ç§¿Ë	60000	¸ö	19,200
202205	63079010	¿ÚÕÖ	250	ÎÚ¸É´ï	10	Ò»°ãÃ³Ò×	26419	Ç§¿Ë	6499920	¸ö	739,539
202205	63079010	¿ÚÕÖ	252	¸Õ¹û(½ð)	10	Ò»°ãÃ³Ò×	217957	Ç§¿Ë	58680000	¸ö	6,341,228
202205	63079010	¿ÚÕÖ	253	ÔÞ±ÈÑÇ	10	Ò»°ãÃ³Ò×	1161	Ç§¿Ë	330000	¸ö	138,898
202205	63079010	¿ÚÕÖ	254	½ò°Í²¼Î¤	10	Ò»°ãÃ³Ò×	43370	Ç§¿Ë	12464180	¸ö	1,289,994
202205	63079010	¿ÚÕÖ	301	±ÈÀûÊ±	10	Ò»°ãÃ³Ò×	21274	Ç§¿Ë	2382890	¸ö	1,761,768
202205	63079010	¿ÚÕÖ	302	µ¤Âó	10	Ò»°ãÃ³Ò×	2093	Ç§¿Ë	150975	¸ö	180,923
202205	63079010	¿ÚÕÖ	303	Ó¢¹ú	10	Ò»°ãÃ³Ò×	56553	Ç§¿Ë	12707176	¸ö	3,460,875
202205	63079010	¿ÚÕÖ	304	µÂ¹ú	10	Ò»°ãÃ³Ò×	250797	Ç§¿Ë	48200018	¸ö	13,066,411
202205	63079010	¿ÚÕÖ	305	·¨¹ú	10	Ò»°ãÃ³Ò×	79201	Ç§¿Ë	22394378	¸ö	2,799,797
202205	63079010	¿ÚÕÖ	306	°®¶ûÀ¼	10	Ò»°ãÃ³Ò×	30712	Ç§¿Ë	6994503	¸ö	2,012,711
202205	63079010	¿ÚÕÖ	307	Òâ´óÀû	10	Ò»°ãÃ³Ò×	132436	Ç§¿Ë	26031280	¸ö	5,163,770
202205	63079010	¿ÚÕÖ	309	ºÉÀ¼	10	Ò»°ãÃ³Ò×	83190	Ç§¿Ë	16897677	¸ö	3,815,604
202205	63079010	¿ÚÕÖ	310	Ï£À°	10	Ò»°ãÃ³Ò×	35749	Ç§¿Ë	6011040	¸ö	1,779,541
202205	63079010	¿ÚÕÖ	311	ÆÏÌÑÑÀ	10	Ò»°ãÃ³Ò×	11163	Ç§¿Ë	3055100	¸ö	430,546
202205	63079010	¿ÚÕÖ	312	Î÷°àÑÀ	10	Ò»°ãÃ³Ò×	179917	Ç§¿Ë	40333657	¸ö	9,222,776
202205	63079010	¿ÚÕÖ	313	°¢¶û°ÍÄáÑÇ	10	Ò»°ãÃ³Ò×	10	Ç§¿Ë	2500	¸ö	576
202205	63079010	¿ÚÕÖ	315	°ÂµØÀû	10	Ò»°ãÃ³Ò×	26702	Ç§¿Ë	3707700	¸ö	2,236,050
202205	63079010	¿ÚÕÖ	316	±£¼ÓÀûÑÇ	10	Ò»°ãÃ³Ò×	656	Ç§¿Ë	153880	¸ö	25,313
202205	63079010	¿ÚÕÖ	318	·ÒÀ¼	10	Ò»°ãÃ³Ò×	52179	Ç§¿Ë	9970040	¸ö	2,780,886
202205	63079010	¿ÚÕÖ	321	ÐÙÑÀÀû	10	Ò»°ãÃ³Ò×	39	Ç§¿Ë	2524	¸ö	10,474
202205	63079010	¿ÚÕÖ	324	Âí¶úËû	10	Ò»°ãÃ³Ò×	163	Ç§¿Ë	40000	¸ö	4,721
202205	63079010	¿ÚÕÖ	326	Å²Íþ	10	Ò»°ãÃ³Ò×	24458	Ç§¿Ë	4360360	¸ö	684,781
202205	63079010	¿ÚÕÖ	327	²¨À¼	10	Ò»°ãÃ³Ò×	15699	Ç§¿Ë	3568320	¸ö	772,134
202205	63079010	¿ÚÕÖ	328	ÂÞÂíÄáÑÇ	10	Ò»°ãÃ³Ò×	2258	Ç§¿Ë	665800	¸ö	382,680
202205	63079010	¿ÚÕÖ	330	Èðµä	10	Ò»°ãÃ³Ò×	11594	Ç§¿Ë	3088206	¸ö	708,942
202205	63079010	¿ÚÕÖ	331	ÈðÊ¿	10	Ò»°ãÃ³Ò×	12217	Ç§¿Ë	3511400	¸ö	501,741
202205	63079010	¿ÚÕÖ	334	°®É³ÄáÑÇ	10	Ò»°ãÃ³Ò×	2940	Ç§¿Ë	443000	¸ö	423,863
202205	63079010	¿ÚÕÖ	335	À­ÍÑÎ¬ÑÇ	10	Ò»°ãÃ³Ò×	720	Ç§¿Ë	100000	¸ö	144,749
202205	63079010	¿ÚÕÖ	336	Á¢ÌÕÍð	10	Ò»°ãÃ³Ò×	65	Ç§¿Ë	5003	¸ö	6,732
202205	63079010	¿ÚÕÖ	337	¸ñÂ³¼ªÑÇ	10	Ò»°ãÃ³Ò×	4050	Ç§¿Ë	1350000	¸ö	90,714
202205	63079010	¿ÚÕÖ	338	ÑÇÃÀÄáÑÇ	10	Ò»°ãÃ³Ò×	3397	Ç§¿Ë	600240	¸ö	148,112
202205	63079010	¿ÚÕÖ	340	°×¶íÂÞË¹	10	Ò»°ãÃ³Ò×	455	Ç§¿Ë	26000	¸ö	57,637
202205	63079010	¿ÚÕÖ	343	Ä¦¶û¶àÍß	10	Ò»°ãÃ³Ò×	7436	Ç§¿Ë	1405000	¸ö	194,215
202205	63079010	¿ÚÕÖ	344	¶íÂÞË¹Áª°î	10	Ò»°ãÃ³Ò×	7420	Ç§¿Ë	466190	¸ö	335,187
202205	63079010	¿ÚÕÖ	347	ÎÚ¿ËÀ¼	10	Ò»°ãÃ³Ò×	11936	Ç§¿Ë	4188000	¸ö	229,787
202205	63079010	¿ÚÕÖ	350	Ë¹ÂåÎÄÄáÑÇ	10	Ò»°ãÃ³Ò×	3199	Ç§¿Ë	371000	¸ö	242,386
202205	63079010	¿ÚÕÖ	351	¿ËÂÞµØÑÇ	10	Ò»°ãÃ³Ò×	44	Ç§¿Ë	2000	¸ö	3,699
202205	63079010	¿ÚÕÖ	352	½Ý¿Ë	10	Ò»°ãÃ³Ò×	6151	Ç§¿Ë	1507275	¸ö	848,719
202205	63079010	¿ÚÕÖ	402	°¢¸ùÍ¢	10	Ò»°ãÃ³Ò×	210341	Ç§¿Ë	71569800	¸ö	5,100,974
202205	63079010	¿ÚÕÖ	405	°Í°Í¶àË¹	10	Ò»°ãÃ³Ò×	519	Ç§¿Ë	62000	¸ö	92,536
202205	63079010	¿ÚÕÖ	406	²®Àû×È	10	Ò»°ãÃ³Ò×	1850	Ç§¿Ë	340000	¸ö	95,462
202205	63079010	¿ÚÕÖ	408	¶àÃñ×å²£ÀûÎ¬ÑÇ¹ú	10	Ò»°ãÃ³Ò×	73510	Ç§¿Ë	22372500	¸ö	1,700,572
202205	63079010	¿ÚÕÖ	410	°ÍÎ÷	10	Ò»°ãÃ³Ò×	793224	Ç§¿Ë	251629925	¸ö	17,725,583
202205	63079010	¿ÚÕÖ	411	¿ªÂüÈºµº	10	Ò»°ãÃ³Ò×	5	Ç§¿Ë	300	¸ö	4,608
202205	63079010	¿ÚÕÖ	412	ÖÇÀû	10	Ò»°ãÃ³Ò×	745618	Ç§¿Ë	204790604	¸ö	23,925,756
202205	63079010	¿ÚÕÖ	413	¸çÂ×±ÈÑÇ	10	Ò»°ãÃ³Ò×	66371	Ç§¿Ë	19293000	¸ö	2,320,725
202205	63079010	¿ÚÕÖ	415	¸çË¹´ïÀè¼Ó	10	Ò»°ãÃ³Ò×	16555	Ç§¿Ë	4174000	¸ö	593,177
202205	63079010	¿ÚÕÖ	418	¶àÃ×Äá¼Ó¹²ºÍ¹ú	10	Ò»°ãÃ³Ò×	12018	Ç§¿Ë	2849009	¸ö	338,233
202205	63079010	¿ÚÕÖ	419	¶ò¹Ï¶à¶û	10	Ò»°ãÃ³Ò×	7224	Ç§¿Ë	1027000	¸ö	682,418
202205	63079010	¿ÚÕÖ	423	Î£µØÂíÀ­	10	Ò»°ãÃ³Ò×	30971	Ç§¿Ë	8971200	¸ö	689,702
202205	63079010	¿ÚÕÖ	424	¹çÑÇÄÇ	10	Ò»°ãÃ³Ò×	400	Ç§¿Ë	53000	¸ö	23,874
202205	63079010	¿ÚÕÖ	425	º£µØ	10	Ò»°ãÃ³Ò×	30	Ç§¿Ë	5000	¸ö	13,613
202205	63079010	¿ÚÕÖ	426	ºé¶¼À­Ë¹	10	Ò»°ãÃ³Ò×	3017	Ç§¿Ë	1015000	¸ö	89,499
202205	63079010	¿ÚÕÖ	427	ÑÀÂò¼Ó	10	Ò»°ãÃ³Ò×	8674	Ç§¿Ë	2062960	¸ö	154,886
202205	63079010	¿ÚÕÖ	429	Ä«Î÷¸ç	10	Ò»°ãÃ³Ò×	513103	Ç§¿Ë	141109270	¸ö	21,500,612
202205	63079010	¿ÚÕÖ	432	°ÍÄÃÂí	10	Ò»°ãÃ³Ò×	110898	Ç§¿Ë	26415300	¸ö	10,531,888
202205	63079010	¿ÚÕÖ	433	°ÍÀ­¹ç	10	Ò»°ãÃ³Ò×	2415	Ç§¿Ë	700000	¸ö	59,580
202205	63079010	¿ÚÕÖ	434	ÃØÂ³	10	Ò»°ãÃ³Ò×	486029	Ç§¿Ë	114546800	¸ö	17,610,461
202205	63079010	¿ÚÕÖ	435	²¨¶àÀè¸÷	10	Ò»°ãÃ³Ò×	12979	Ç§¿Ë	4816000	¸ö	925,334
202205	63079010	¿ÚÕÖ	440	Èø¶ûÍß¶à	10	Ò»°ãÃ³Ò×	26095	Ç§¿Ë	6868880	¸ö	1,646,469
202205	63079010	¿ÚÕÖ	442	ÌØÁ¢Äá´ïºÍ¶à°Í¸ç	10	Ò»°ãÃ³Ò×	17417	Ç§¿Ë	3654900	¸ö	965,819
202205	63079010	¿ÚÕÖ	444	ÎÚÀ­¹ç	10	Ò»°ãÃ³Ò×	19578	Ç§¿Ë	6426000	¸ö	315,664
202205	63079010	¿ÚÕÖ	445	Î¯ÄÚÈðÀ­	10	Ò»°ãÃ³Ò×	5447	Ç§¿Ë	1747900	¸ö	236,059
202205	63079010	¿ÚÕÖ	499	À­¶¡ÃÀÖÞÆäËû¹ú¼Ò(µØÇø)	10	Ò»°ãÃ³Ò×	16	Ç§¿Ë	1001	¸ö	1,281
202205	63079010	¿ÚÕÖ	501	¼ÓÄÃ´ó	10	Ò»°ãÃ³Ò×	75653	Ç§¿Ë	16407572	¸ö	3,724,414
202205	63079010	¿ÚÕÖ	502	ÃÀ¹ú	10	Ò»°ãÃ³Ò×	1784338	Ç§¿Ë	482413701	¸ö	126,456,163
202205	63079010	¿ÚÕÖ	601	°Ä´óÀûÑÇ	10	Ò»°ãÃ³Ò×	447318	Ç§¿Ë	83695017	¸ö	44,412,639
202205	63079010	¿ÚÕÖ	603	ì³¼Ã	10	Ò»°ãÃ³Ò×	9705	Ç§¿Ë	2460000	¸ö	226,419
202205	63079010	¿ÚÕÖ	607	ÐÂ¿¦Àï¶àÄáÑÇ	10	Ò»°ãÃ³Ò×	891	Ç§¿Ë	51580	¸ö	233,049
202205	63079010	¿ÚÕÖ	608	ÍßÅ¬°¢Í¼	10	Ò»°ãÃ³Ò×	3281	Ç§¿Ë	760250	¸ö	120,382
202205	63079010	¿ÚÕÖ	608	ÍßÅ¬°¢Í¼	11	¹ú¼Ò¼ä¡¢¹ú¼Ê×éÖ¯ÎÞ³¥Ô®ÖúºÍÔùËÍµÄÎï×Ê	2392	Ç§¿Ë	220000	¸ö	325,000
202205	63079010	¿ÚÕÖ	609	ÐÂÎ÷À¼	10	Ò»°ãÃ³Ò×	100221	Ç§¿Ë	23376326	¸ö	3,951,031
202205	63079010	¿ÚÕÖ	611	°Í²¼ÑÇÐÂ¼¸ÄÚÑÇ	10	Ò»°ãÃ³Ò×	2600	Ç§¿Ë	750000	¸ö	97,043
202205	63079010	¿ÚÕÖ	613	ËùÂÞÃÅÈºµº	10	Ò»°ãÃ³Ò×	342	Ç§¿Ë	100100	¸ö	10,444
202205	63079010	¿ÚÕÖ	613	ËùÂÞÃÅÈºµº	11	¹ú¼Ò¼ä¡¢¹ú¼Ê×éÖ¯ÎÞ³¥Ô®ÖúºÍÔùËÍµÄÎï×Ê	75	Ç§¿Ë	15100	¸ö	154,614
202205	63079010	¿ÚÕÖ	617	ÈøÄ¦ÑÇ	10	Ò»°ãÃ³Ò×	2567	Ç§¿Ë	762200	¸ö	58,622
202205	63079010	¿ÚÕÖ	619	Í¼ÍßÂ¬	10	Ò»°ãÃ³Ò×	25	Ç§¿Ë	6000	¸ö	3,392
202205	63079010	¿ÚÕÖ	620	ÃÜ¿ËÂÞÄáÎ÷ÑÇÁª°î	10	Ò»°ãÃ³Ò×	98	Ç§¿Ë	21750	¸ö	8,096
202205	63079010	¿ÚÕÖ	621	ÂíÉÜ¶ûÈºµº	10	Ò»°ãÃ³Ò×	79	Ç§¿Ë	17500	¸ö	6,720
202205	63079010	¿ÚÕÖ	699	´óÑóÖÞÆäËû¹ú¼Ò(µØÇø)	10	Ò»°ãÃ³Ò×	5	Ç§¿Ë	500	¸ö	1,600
202201	90192010	ÓÐ´´ºôÎü»ú	103	ÃÏ¼ÓÀ­¹ú	10	Ò»°ãÃ³Ò×	58	Ì¨	26	Ç§¿Ë	31,546
202201	90192010	ÓÐ´´ºôÎü»ú	107	¼íÆÒÕ¯	10	Ò»°ãÃ³Ò×	3	Ì¨	57	Ç§¿Ë	107,518
202201	90192010	ÓÐ´´ºôÎü»ú	107	¼íÆÒÕ¯	12	ÆäËû¾èÔùÎï×Ê	14	Ì¨	358	Ç§¿Ë	158,500
202201	90192010	ÓÐ´´ºôÎü»ú	110	ÖÐ¹úÏã¸Û	10	Ò»°ãÃ³Ò×	25014	Ì¨	796	Ç§¿Ë	550,766
202201	90192010	ÓÐ´´ºôÎü»ú	111	Ó¡¶È	10	Ò»°ãÃ³Ò×	73122	Ì¨	3608	Ç§¿Ë	3,602,249
202201	90192010	ÓÐ´´ºôÎü»ú	112	Ó¡¶ÈÄáÎ÷ÑÇ	10	Ò»°ãÃ³Ò×	10139	Ì¨	1043	Ç§¿Ë	1,659,443
202201	90192010	ÓÐ´´ºôÎü»ú	114	ÒÁÀ­¿Ë	10	Ò»°ãÃ³Ò×	1	Ì¨	9	Ç§¿Ë	10,832
202201	90192010	ÓÐ´´ºôÎü»ú	116	ÈÕ±¾	10	Ò»°ãÃ³Ò×	14508	Ì¨	782	Ç§¿Ë	363,829
202201	90192010	ÓÐ´´ºôÎü»ú	122	ÂíÀ´Î÷ÑÇ	10	Ò»°ãÃ³Ò×	20003	Ì¨	423	Ç§¿Ë	136,866
202201	90192010	ÓÐ´´ºôÎü»ú	124	ÃÉ¹Å	10	Ò»°ãÃ³Ò×	2	Ì¨	37	Ç§¿Ë	69,691
202201	90192010	ÓÐ´´ºôÎü»ú	129	·ÆÂÉ±ö	10	Ò»°ãÃ³Ò×	1	Ì¨	0	Ç§¿Ë	3,301
202201	90192010	ÓÐ´´ºôÎü»ú	131	É³ÌØ°¢À­²®	10	Ò»°ãÃ³Ò×	315	Ì¨	460	Ç§¿Ë	899,142
202201	90192010	ÓÐ´´ºôÎü»ú	132	ÐÂ¼ÓÆÂ	10	Ò»°ãÃ³Ò×	3	Ì¨	92	Ç§¿Ë	170,706
202201	90192010	ÓÐ´´ºôÎü»ú	133	º«¹ú	10	Ò»°ãÃ³Ò×	115050	Ì¨	10717	Ç§¿Ë	873,585
202201	90192010	ÓÐ´´ºôÎü»ú	134	Ë¹ÀïÀ¼¿¨	10	Ò»°ãÃ³Ò×	39	Ì¨	4	Ç§¿Ë	10,734
202201	90192010	ÓÐ´´ºôÎü»ú	136	Ì©¹ú	10	Ò»°ãÃ³Ò×	12583	Ì¨	4084	Ç§¿Ë	211,669
202201	90192010	ÓÐ´´ºôÎü»ú	137	ÍÁ¶úÆä	10	Ò»°ãÃ³Ò×	60008	Ì¨	3281	Ç§¿Ë	617,026
202201	90192010	ÓÐ´´ºôÎü»ú	138	°¢ÁªÇõ	10	Ò»°ãÃ³Ò×	32	Ì¨	36	Ç§¿Ë	86,282
202201	90192010	ÓÐ´´ºôÎü»ú	141	Ô½ÄÏ	10	Ò»°ãÃ³Ò×	1	Ì¨	18	Ç§¿Ë	36,522
202201	90192010	ÓÐ´´ºôÎü»ú	145	¹þÈø¿ËË¹Ì¹	10	Ò»°ãÃ³Ò×	2	Ì¨	38	Ç§¿Ë	67,215
202201	90192010	ÓÐ´´ºôÎü»ú	149	ÎÚ×È±ð¿ËË¹Ì¹	10	Ò»°ãÃ³Ò×	34	Ì¨	437	Ç§¿Ë	803,938
202201	90192010	ÓÐ´´ºôÎü»ú	203	±´Äþ	10	Ò»°ãÃ³Ò×	1	Ì¨	0	Ç§¿Ë	3,320
202201	90192010	ÓÐ´´ºôÎü»ú	206	¿¦ÂóÂ¡	10	Ò»°ãÃ³Ò×	4	Ì¨	74	Ç§¿Ë	157,381
202201	90192010	ÓÐ´´ºôÎü»ú	215	°£¼°	10	Ò»°ãÃ³Ò×	55	Ì¨	895	Ç§¿Ë	1,845,689
202201	90192010	ÓÐ´´ºôÎü»ú	217	°£Èû¶í±ÈÑÇ	10	Ò»°ãÃ³Ò×	2	Ì¨	116	Ç§¿Ë	103,347
202201	90192010	ÓÐ´´ºôÎü»ú	224	¿ÏÄáÑÇ	10	Ò»°ãÃ³Ò×	20030	Ì¨	1234	Ç§¿Ë	458,464
202201	90192010	ÓÐ´´ºôÎü»ú	231	Ã«ÀïÇóË¹	10	Ò»°ãÃ³Ò×	10	Ì¨	0	Ç§¿Ë	5,255
202201	90192010	ÓÐ´´ºôÎü»ú	232	Ä¦Âå¸ç	10	Ò»°ãÃ³Ò×	10	Ì¨	189	Ç§¿Ë	343,982
202201	90192010	ÓÐ´´ºôÎü»ú	236	ÄáÈÕÀûÑÇ	10	Ò»°ãÃ³Ò×	34	Ì¨	823	Ç§¿Ë	762,103
202201	90192010	ÓÐ´´ºôÎü»ú	240	ÈûÄÚ¼Ó¶û	10	Ò»°ãÃ³Ò×	2	Ì¨	0	Ç§¿Ë	6,741
202201	90192010	ÓÐ´´ºôÎü»ú	248	¶à¸ç	10	Ò»°ãÃ³Ò×	1	Ì¨	19	Ç§¿Ë	33,869
202201	90192010	ÓÐ´´ºôÎü»ú	302	µ¤Âó	10	Ò»°ãÃ³Ò×	2	Ì¨	48	Ç§¿Ë	139,561
202201	90192010	ÓÐ´´ºôÎü»ú	304	µÂ¹ú	10	Ò»°ãÃ³Ò×	284	Ì¨	33	Ç§¿Ë	189,728
202201	90192010	ÓÐ´´ºôÎü»ú	305	·¨¹ú	10	Ò»°ãÃ³Ò×	2	Ì¨	25	Ç§¿Ë	29,373
202201	90192010	ÓÐ´´ºôÎü»ú	307	Òâ´óÀû	10	Ò»°ãÃ³Ò×	59340	Ì¨	2956	Ç§¿Ë	147,961
202201	90192010	ÓÐ´´ºôÎü»ú	309	ºÉÀ¼	10	Ò»°ãÃ³Ò×	2	Ì¨	35	Ç§¿Ë	78,840
202201	90192010	ÓÐ´´ºôÎü»ú	310	Ï£À°	10	Ò»°ãÃ³Ò×	1	Ì¨	58	Ç§¿Ë	53,002
202201	90192010	ÓÐ´´ºôÎü»ú	311	ÆÏÌÑÑÀ	10	Ò»°ãÃ³Ò×	2	Ì¨	4	Ç§¿Ë	16,592
202201	90192010	ÓÐ´´ºôÎü»ú	321	ÐÙÑÀÀû	10	Ò»°ãÃ³Ò×	1322	Ì¨	16	Ç§¿Ë	60,221
202201	90192010	ÓÐ´´ºôÎü»ú	328	ÂÞÂíÄáÑÇ	10	Ò»°ãÃ³Ò×	1	Ì¨	12	Ç§¿Ë	28,672
202201	90192010	ÓÐ´´ºôÎü»ú	335	À­ÍÑÎ¬ÑÇ	10	Ò»°ãÃ³Ò×	4	Ì¨	65	Ç§¿Ë	173,503
202201	90192010	ÓÐ´´ºôÎü»ú	337	¸ñÂ³¼ªÑÇ	10	Ò»°ãÃ³Ò×	14200	Ì¨	539	Ç§¿Ë	35,801
202201	90192010	ÓÐ´´ºôÎü»ú	339	°¢Èû°Ý½®	10	Ò»°ãÃ³Ò×	5	Ì¨	96	Ç§¿Ë	249,471
202201	90192010	ÓÐ´´ºôÎü»ú	340	°×¶íÂÞË¹	10	Ò»°ãÃ³Ò×	26	Ì¨	39	Ç§¿Ë	141,559
202201	90192010	ÓÐ´´ºôÎü»ú	343	Ä¦¶û¶àÍß	10	Ò»°ãÃ³Ò×	2	Ì¨	39	Ç§¿Ë	74,216
202201	90192010	ÓÐ´´ºôÎü»ú	344	¶íÂÞË¹Áª°î	10	Ò»°ãÃ³Ò×	542	Ì¨	276	Ç§¿Ë	639,405
202201	90192010	ÓÐ´´ºôÎü»ú	347	ÎÚ¿ËÀ¼	10	Ò»°ãÃ³Ò×	53	Ì¨	1124	Ç§¿Ë	2,341,038
202201	90192010	ÓÐ´´ºôÎü»ú	401	°²Ìá¹ÏºÍ°Í²¼´ï	10	Ò»°ãÃ³Ò×	1	Ì¨	34	Ç§¿Ë	72,631
202201	90192010	ÓÐ´´ºôÎü»ú	406	²®Àû×È	10	Ò»°ãÃ³Ò×	1	Ì¨	20	Ç§¿Ë	22,149
202201	90192010	ÓÐ´´ºôÎü»ú	410	°ÍÎ÷	10	Ò»°ãÃ³Ò×	55	Ì¨	748	Ç§¿Ë	2,239,068
202201	90192010	ÓÐ´´ºôÎü»ú	412	ÖÇÀû	10	Ò»°ãÃ³Ò×	4750	Ì¨	300	Ç§¿Ë	49,912
202201	90192010	ÓÐ´´ºôÎü»ú	413	¸çÂ×±ÈÑÇ	10	Ò»°ãÃ³Ò×	3502	Ì¨	336	Ç§¿Ë	377,868
202201	90192010	ÓÐ´´ºôÎü»ú	424	¹çÑÇÄÇ	10	Ò»°ãÃ³Ò×	3	Ì¨	102	Ç§¿Ë	217,894
202201	90192010	ÓÐ´´ºôÎü»ú	440	Èø¶ûÍß¶à	10	Ò»°ãÃ³Ò×	6000	Ì¨	512	Ç§¿Ë	18,235
202201	90192010	ÓÐ´´ºôÎü»ú	442	ÌØÁ¢Äá´ïºÍ¶à°Í¸ç	10	Ò»°ãÃ³Ò×	3	Ì¨	103	Ç§¿Ë	213,133
202201	90192010	ÓÐ´´ºôÎü»ú	444	ÎÚÀ­¹ç	10	Ò»°ãÃ³Ò×	518	Ì¨	8	Ç§¿Ë	41,308
202201	90192010	ÓÐ´´ºôÎü»ú	502	ÃÀ¹ú	10	Ò»°ãÃ³Ò×	108556	Ì¨	4650	Ç§¿Ë	733,692
202201	90192020	ÎÞ´´ºôÎü»ú	101	°¢¸»º¹	10	Ò»°ãÃ³Ò×	1	Ì¨	6	Ç§¿Ë	9,789
202201	90192020	ÎÞ´´ºôÎü»ú	103	ÃÏ¼ÓÀ­¹ú	10	Ò»°ãÃ³Ò×	476	Ì¨	619	Ç§¿Ë	246,453
202201	90192020	ÎÞ´´ºôÎü»ú	106	Ãåµé	10	Ò»°ãÃ³Ò×	166	Ì¨	172	Ç§¿Ë	106,279
202201	90192020	ÎÞ´´ºôÎü»ú	106	Ãåµé	12	ÆäËû¾èÔùÎï×Ê	15	Ì¨	75	Ç§¿Ë	450,000
202201	90192020	ÎÞ´´ºôÎü»ú	108	ÈûÆÖÂ·Ë¹	10	Ò»°ãÃ³Ò×	117	Ì¨	291	Ç§¿Ë	109,376
202201	90192020	ÎÞ´´ºôÎü»ú	110	ÖÐ¹úÏã¸Û	10	Ò»°ãÃ³Ò×	119939	Ì¨	1065	Ç§¿Ë	476,726
202201	90192020	ÎÞ´´ºôÎü»ú	111	Ó¡¶È	10	Ò»°ãÃ³Ò×	90395	Ì¨	7536	Ç§¿Ë	3,183,933
202201	90192020	ÎÞ´´ºôÎü»ú	112	Ó¡¶ÈÄáÎ÷ÑÇ	10	Ò»°ãÃ³Ò×	16	Ì¨	300	Ç§¿Ë	382,678
202201	90192020	ÎÞ´´ºôÎü»ú	114	ÒÁÀ­¿Ë	10	Ò»°ãÃ³Ò×	82	Ì¨	553	Ç§¿Ë	311,801
202201	90192020	ÎÞ´´ºôÎü»ú	115	ÒÔÉ«ÁÐ	10	Ò»°ãÃ³Ò×	311	Ì¨	536	Ç§¿Ë	409,948
202201	90192020	ÎÞ´´ºôÎü»ú	116	ÈÕ±¾	10	Ò»°ãÃ³Ò×	17408	Ì¨	3311	Ç§¿Ë	1,330,341
202201	90192020	ÎÞ´´ºôÎü»ú	117	Ô¼µ©	10	Ò»°ãÃ³Ò×	10	Ì¨	30	Ç§¿Ë	23,256
202201	90192020	ÎÞ´´ºôÎü»ú	120	Àè°ÍÄÛ	10	Ò»°ãÃ³Ò×	55	Ì¨	165	Ç§¿Ë	72,075
202201	90192020	ÎÞ´´ºôÎü»ú	121	ÖÐ¹ú°ÄÃÅ	10	Ò»°ãÃ³Ò×	13	Ì¨	9	Ç§¿Ë	12,106
202201	90192020	ÎÞ´´ºôÎü»ú	122	ÂíÀ´Î÷ÑÇ	10	Ò»°ãÃ³Ò×	8696	Ì¨	433	Ç§¿Ë	340,755
202201	90192020	ÎÞ´´ºôÎü»ú	123	Âí¶û´ú·ò	10	Ò»°ãÃ³Ò×	180	Ì¨	134	Ç§¿Ë	181,655
202201	90192020	ÎÞ´´ºôÎü»ú	124	ÃÉ¹Å	10	Ò»°ãÃ³Ò×	25	Ì¨	622	Ç§¿Ë	313,328
202201	90192020	ÎÞ´´ºôÎü»ú	125	Äá²´¶ûÁª°îÃñÖ÷¹²ºÍ¹ú	10	Ò»°ãÃ³Ò×	3	Ì¨	10	Ç§¿Ë	5,479
202201	90192020	ÎÞ´´ºôÎü»ú	126	°¢Âü	10	Ò»°ãÃ³Ò×	2002	Ì¨	3212	Ç§¿Ë	155,159
202201	90192020	ÎÞ´´ºôÎü»ú	127	°Í»ùË¹Ì¹	10	Ò»°ãÃ³Ò×	2040	Ì¨	531	Ç§¿Ë	200,618
202201	90192020	ÎÞ´´ºôÎü»ú	129	·ÆÂÉ±ö	10	Ò»°ãÃ³Ò×	679	Ì¨	636	Ç§¿Ë	650,320
202201	90192020	ÎÞ´´ºôÎü»ú	131	É³ÌØ°¢À­²®	10	Ò»°ãÃ³Ò×	200	Ì¨	480	Ç§¿Ë	460,332
202201	90192020	ÎÞ´´ºôÎü»ú	132	ÐÂ¼ÓÆÂ	10	Ò»°ãÃ³Ò×	2434655	Ì¨	37659	Ç§¿Ë	16,669,619
202201	90192020	ÎÞ´´ºôÎü»ú	133	º«¹ú	10	Ò»°ãÃ³Ò×	1000	Ì¨	64	Ç§¿Ë	5,862
202201	90192020	ÎÞ´´ºôÎü»ú	134	Ë¹ÀïÀ¼¿¨	10	Ò»°ãÃ³Ò×	230	Ì¨	100	Ç§¿Ë	109,328
202201	90192020	ÎÞ´´ºôÎü»ú	136	Ì©¹ú	10	Ò»°ãÃ³Ò×	364	Ì¨	339	Ç§¿Ë	270,536
202201	90192020	ÎÞ´´ºôÎü»ú	137	ÍÁ¶úÆä	10	Ò»°ãÃ³Ò×	3640	Ì¨	2320	Ç§¿Ë	772,874
202201	90192020	ÎÞ´´ºôÎü»ú	138	°¢ÁªÇõ	10	Ò»°ãÃ³Ò×	19	Ì¨	98	Ç§¿Ë	36,082
202201	90192020	ÎÞ´´ºôÎü»ú	141	Ô½ÄÏ	12	ÆäËû¾èÔùÎï×Ê	70	Ì¨	126	Ç§¿Ë	749,000
202201	90192020	ÎÞ´´ºôÎü»ú	146	¼ª¶û¼ªË¹Ë¹Ì¹	10	Ò»°ãÃ³Ò×	3	Ì¨	159	Ç§¿Ë	158,526
202201	90192020	ÎÞ´´ºôÎü»ú	201	°¢¶û¼°ÀûÑÇ	10	Ò»°ãÃ³Ò×	221	Ì¨	4077	Ç§¿Ë	8,144,397
202201	90192020	ÎÞ´´ºôÎü»ú	215	°£¼°	10	Ò»°ãÃ³Ò×	60	Ì¨	2088	Ç§¿Ë	1,935,692
202201	90192020	ÎÞ´´ºôÎü»ú	217	°£Èû¶í±ÈÑÇ	10	Ò»°ãÃ³Ò×	6	Ì¨	196	Ç§¿Ë	233,200
202201	90192020	ÎÞ´´ºôÎü»ú	220	¼ÓÄÉ	10	Ò»°ãÃ³Ò×	2006	Ì¨	382	Ç§¿Ë	184,770
202201	90192020	ÎÞ´´ºôÎü»ú	223	¿ÆÌØµÏÍß	10	Ò»°ãÃ³Ò×	1	Ì¨	30	Ç§¿Ë	47,787
202201	90192020	ÎÞ´´ºôÎü»ú	224	¿ÏÄáÑÇ	10	Ò»°ãÃ³Ò×	2	Ì¨	202	Ç§¿Ë	97,421
202201	90192020	ÎÞ´´ºôÎü»ú	226	Àû±ÈÑÇ	10	Ò»°ãÃ³Ò×	141	Ì¨	148	Ç§¿Ë	127,271
202201	90192020	ÎÞ´´ºôÎü»ú	231	Ã«ÀïÇóË¹	10	Ò»°ãÃ³Ò×	126	Ì¨	140	Ç§¿Ë	100,731
202201	90192020	ÎÞ´´ºôÎü»ú	232	Ä¦Âå¸ç	10	Ò»°ãÃ³Ò×	131	Ì¨	23	Ç§¿Ë	44,800
202201	90192020	ÎÞ´´ºôÎü»ú	234	ÄÉÃ×±ÈÑÇ	10	Ò»°ãÃ³Ò×	1	Ì¨	102	Ç§¿Ë	55,303
202201	90192020	ÎÞ´´ºôÎü»ú	236	ÄáÈÕÀûÑÇ	10	Ò»°ãÃ³Ò×	5	Ì¨	105	Ç§¿Ë	106,914
202201	90192020	ÎÞ´´ºôÎü»ú	242	ÈûÀ­Àû°º	10	Ò»°ãÃ³Ò×	185	Ì¨	280	Ç§¿Ë	41,256
202201	90192020	ÎÞ´´ºôÎü»ú	244	ÄÏ·Ç	10	Ò»°ãÃ³Ò×	1446	Ì¨	1438	Ç§¿Ë	810,511
202201	90192020	ÎÞ´´ºôÎü»ú	246	ËÕµ¤	10	Ò»°ãÃ³Ò×	12	Ì¨	129	Ç§¿Ë	149,095
202201	90192020	ÎÞ´´ºôÎü»ú	247	Ì¹É£ÄáÑÇ	10	Ò»°ãÃ³Ò×	2	Ì¨	8	Ç§¿Ë	5,411
202201	90192020	ÎÞ´´ºôÎü»ú	250	ÎÚ¸É´ï	10	Ò»°ãÃ³Ò×	1	Ì¨	34	Ç§¿Ë	50,410
202201	90192020	ÎÞ´´ºôÎü»ú	253	ÔÞ±ÈÑÇ	10	Ò»°ãÃ³Ò×	3	Ì¨	50	Ç§¿Ë	19,847
202201	90192020	ÎÞ´´ºôÎü»ú	304	µÂ¹ú	10	Ò»°ãÃ³Ò×	6102	Ì¨	4968	Ç§¿Ë	4,389,547
202201	90192020	ÎÞ´´ºôÎü»ú	305	·¨¹ú	10	Ò»°ãÃ³Ò×	21950	Ì¨	3023	Ç§¿Ë	1,721,280
202201	90192020	ÎÞ´´ºôÎü»ú	306	°®¶ûÀ¼	10	Ò»°ãÃ³Ò×	49	Ì¨	70	Ç§¿Ë	54,661
202201	90192020	ÎÞ´´ºôÎü»ú	307	Òâ´óÀû	10	Ò»°ãÃ³Ò×	12949	Ì¨	2850	Ç§¿Ë	1,326,276
202201	90192020	ÎÞ´´ºôÎü»ú	309	ºÉÀ¼	10	Ò»°ãÃ³Ò×	175	Ì¨	65	Ç§¿Ë	18,078
202201	90192020	ÎÞ´´ºôÎü»ú	310	Ï£À°	10	Ò»°ãÃ³Ò×	1027	Ì¨	523	Ç§¿Ë	323,969
202201	90192020	ÎÞ´´ºôÎü»ú	311	ÆÏÌÑÑÀ	10	Ò»°ãÃ³Ò×	3	Ì¨	248	Ç§¿Ë	75,216
202201	90192020	ÎÞ´´ºôÎü»ú	312	Î÷°àÑÀ	10	Ò»°ãÃ³Ò×	11280	Ì¨	19070	Ç§¿Ë	6,971,344
202201	90192020	ÎÞ´´ºôÎü»ú	316	±£¼ÓÀûÑÇ	10	Ò»°ãÃ³Ò×	1	Ì¨	34	Ç§¿Ë	34,713
202201	90192020	ÎÞ´´ºôÎü»ú	318	·ÒÀ¼	10	Ò»°ãÃ³Ò×	98	Ì¨	28	Ç§¿Ë	20,528
202201	90192020	ÎÞ´´ºôÎü»ú	324	Âí¶úËû	10	Ò»°ãÃ³Ò×	74	Ì¨	126	Ç§¿Ë	83,644
202201	90192020	ÎÞ´´ºôÎü»ú	327	²¨À¼	10	Ò»°ãÃ³Ò×	731	Ì¨	350	Ç§¿Ë	222,040
202201	90192020	ÎÞ´´ºôÎü»ú	340	°×¶íÂÞË¹	10	Ò»°ãÃ³Ò×	29	Ì¨	676	Ç§¿Ë	522,121
202201	90192020	ÎÞ´´ºôÎü»ú	344	¶íÂÞË¹Áª°î	10	Ò»°ãÃ³Ò×	724	Ì¨	179	Ç§¿Ë	147,313
202201	90192020	ÎÞ´´ºôÎü»ú	347	ÎÚ¿ËÀ¼	10	Ò»°ãÃ³Ò×	8	Ì¨	23	Ç§¿Ë	11,641
202201	90192020	ÎÞ´´ºôÎü»ú	351	¿ËÂÞµØÑÇ	10	Ò»°ãÃ³Ò×	2	Ì¨	1	Ç§¿Ë	395
202201	90192020	ÎÞ´´ºôÎü»ú	352	½Ý¿Ë	10	Ò»°ãÃ³Ò×	47755	Ì¨	788	Ç§¿Ë	444,445
202201	90192020	ÎÞ´´ºôÎü»ú	358	Èû¶ûÎ¬ÑÇ	10	Ò»°ãÃ³Ò×	250	Ì¨	43	Ç§¿Ë	23,893
202201	90192020	ÎÞ´´ºôÎü»ú	408	¶àÃñ×å²£ÀûÎ¬ÑÇ¹ú	10	Ò»°ãÃ³Ò×	1011	Ì¨	288	Ç§¿Ë	307,111
202201	90192020	ÎÞ´´ºôÎü»ú	410	°ÍÎ÷	10	Ò»°ãÃ³Ò×	42719	Ì¨	3547	Ç§¿Ë	978,613
202201	90192020	ÎÞ´´ºôÎü»ú	412	ÖÇÀû	10	Ò»°ãÃ³Ò×	46	Ì¨	51	Ç§¿Ë	76,904
202201	90192020	ÎÞ´´ºôÎü»ú	413	¸çÂ×±ÈÑÇ	10	Ò»°ãÃ³Ò×	1550	Ì¨	310	Ç§¿Ë	239,494
202201	90192020	ÎÞ´´ºôÎü»ú	415	¸çË¹´ïÀè¼Ó	10	Ò»°ãÃ³Ò×	39	Ì¨	104	Ç§¿Ë	95,640
202201	90192020	ÎÞ´´ºôÎü»ú	418	¶àÃ×Äá¼Ó¹²ºÍ¹ú	10	Ò»°ãÃ³Ò×	10	Ì¨	30	Ç§¿Ë	13,380
202201	90192020	ÎÞ´´ºôÎü»ú	419	¶ò¹Ï¶à¶û	10	Ò»°ãÃ³Ò×	29	Ì¨	606	Ç§¿Ë	563,218
202201	90192020	ÎÞ´´ºôÎü»ú	423	Î£µØÂíÀ­	10	Ò»°ãÃ³Ò×	180	Ì¨	594	Ç§¿Ë	453,021
202201	90192020	ÎÞ´´ºôÎü»ú	424	¹çÑÇÄÇ	10	Ò»°ãÃ³Ò×	409	Ì¨	642	Ç§¿Ë	267,274
202201	90192020	ÎÞ´´ºôÎü»ú	426	ºé¶¼À­Ë¹	10	Ò»°ãÃ³Ò×	3	Ì¨	124	Ç§¿Ë	32,610
202201	90192020	ÎÞ´´ºôÎü»ú	427	ÑÀÂò¼Ó	10	Ò»°ãÃ³Ò×	21	Ì¨	52	Ç§¿Ë	34,232
202201	90192020	ÎÞ´´ºôÎü»ú	433	°ÍÀ­¹ç	10	Ò»°ãÃ³Ò×	1700	Ì¨	119	Ç§¿Ë	8,123
202201	90192020	ÎÞ´´ºôÎü»ú	434	ÃØÂ³	10	Ò»°ãÃ³Ò×	1471	Ì¨	381	Ç§¿Ë	119,976
202201	90192020	ÎÞ´´ºôÎü»ú	435	²¨¶àÀè¸÷	10	Ò»°ãÃ³Ò×	906	Ì¨	2189	Ç§¿Ë	1,333,254
202201	90192020	ÎÞ´´ºôÎü»ú	440	Èø¶ûÍß¶à	10	Ò»°ãÃ³Ò×	300	Ì¨	540	Ç§¿Ë	25,886
202201	90192020	ÎÞ´´ºôÎü»ú	442	ÌØÁ¢Äá´ïºÍ¶à°Í¸ç	10	Ò»°ãÃ³Ò×	3	Ì¨	98	Ç§¿Ë	142,596
202201	90192020	ÎÞ´´ºôÎü»ú	444	ÎÚÀ­¹ç	10	Ò»°ãÃ³Ò×	377	Ì¨	233	Ç§¿Ë	162,567
202201	90192020	ÎÞ´´ºôÎü»ú	501	¼ÓÄÃ´ó	10	Ò»°ãÃ³Ò×	1220	Ì¨	36	Ç§¿Ë	53,402
202201	90192020	ÎÞ´´ºôÎü»ú	502	ÃÀ¹ú	10	Ò»°ãÃ³Ò×	821806	Ì¨	121864	Ç§¿Ë	53,827,463
202201	90192020	ÎÞ´´ºôÎü»ú	601	°Ä´óÀûÑÇ	10	Ò»°ãÃ³Ò×	129759	Ì¨	2450	Ç§¿Ë	2,076,851
202201	90192020	ÎÞ´´ºôÎü»ú	609	ÐÂÎ÷À¼	10	Ò»°ãÃ³Ò×	188823	Ì¨	439	Ç§¿Ë	1,044,950
202201	90192020	ÎÞ´´ºôÎü»ú	613	ËùÂÞÃÅÈºµº	10	Ò»°ãÃ³Ò×	10	Ì¨	36	Ç§¿Ë	19,534
202202	90192010	ÓÐ´´ºôÎü»ú	103	ÃÏ¼ÓÀ­¹ú	10	Ò»°ãÃ³Ò×	4250	Ì¨	429	Ç§¿Ë	29,744
202202	90192010	ÓÐ´´ºôÎü»ú	103	ÃÏ¼ÓÀ­¹ú	11	¹ú¼Ò¼ä¡¢¹ú¼Ê×éÖ¯ÎÞ³¥Ô®ÖúºÍÔùËÍµÄÎï×Ê	13	Ì¨	700	Ç§¿Ë	1,383,539
202202	90192010	ÓÐ´´ºôÎü»ú	106	Ãåµé	10	Ò»°ãÃ³Ò×	2	Ì¨	37	Ç§¿Ë	95,551
202202	90192010	ÓÐ´´ºôÎü»ú	111	Ó¡¶È	10	Ò»°ãÃ³Ò×	2720	Ì¨	3216	Ç§¿Ë	5,341,354
202202	90192010	ÓÐ´´ºôÎü»ú	115	ÒÔÉ«ÁÐ	10	Ò»°ãÃ³Ò×	12	Ì¨	88	Ç§¿Ë	173,999
202202	90192010	ÓÐ´´ºôÎü»ú	118	¿ÆÍþÌØ	10	Ò»°ãÃ³Ò×	2000	Ì¨	100	Ç§¿Ë	3,441
202202	90192010	ÓÐ´´ºôÎü»ú	122	ÂíÀ´Î÷ÑÇ	10	Ò»°ãÃ³Ò×	11500	Ì¨	800	Ç§¿Ë	47,985
202202	90192010	ÓÐ´´ºôÎü»ú	129	·ÆÂÉ±ö	10	Ò»°ãÃ³Ò×	24	Ì¨	10	Ç§¿Ë	105,837
202202	90192010	ÓÐ´´ºôÎü»ú	132	ÐÂ¼ÓÆÂ	10	Ò»°ãÃ³Ò×	2	Ì¨	96	Ç§¿Ë	101,798
202202	90192010	ÓÐ´´ºôÎü»ú	133	º«¹ú	10	Ò»°ãÃ³Ò×	37327	Ì¨	12406	Ç§¿Ë	1,188,367
202202	90192010	ÓÐ´´ºôÎü»ú	137	ÍÁ¶úÆä	10	Ò»°ãÃ³Ò×	3504	Ì¨	31	Ç§¿Ë	5,715
202202	90192010	ÓÐ´´ºôÎü»ú	138	°¢ÁªÇõ	10	Ò»°ãÃ³Ò×	30	Ì¨	3	Ç§¿Ë	426
202202	90192010	ÓÐ´´ºôÎü»ú	145	¹þÈø¿ËË¹Ì¹	10	Ò»°ãÃ³Ò×	29	Ì¨	639	Ç§¿Ë	1,312,482
202202	90192010	ÓÐ´´ºôÎü»ú	149	ÎÚ×È±ð¿ËË¹Ì¹	10	Ò»°ãÃ³Ò×	4	Ì¨	250	Ç§¿Ë	196,461
202202	90192010	ÓÐ´´ºôÎü»ú	202	°²¸çÀ­	10	Ò»°ãÃ³Ò×	31	Ì¨	616	Ç§¿Ë	1,070,733
202202	90192010	ÓÐ´´ºôÎü»ú	223	¿ÆÌØµÏÍß	10	Ò»°ãÃ³Ò×	4	Ì¨	1	Ç§¿Ë	4,641
202202	90192010	ÓÐ´´ºôÎü»ú	224	¿ÏÄáÑÇ	10	Ò»°ãÃ³Ò×	3	Ì¨	198	Ç§¿Ë	143,675
202202	90192010	ÓÐ´´ºôÎü»ú	226	Àû±ÈÑÇ	10	Ò»°ãÃ³Ò×	50	Ì¨	6	Ç§¿Ë	3,186
202202	90192010	ÓÐ´´ºôÎü»ú	236	ÄáÈÕÀûÑÇ	10	Ò»°ãÃ³Ò×	2	Ì¨	37	Ç§¿Ë	72,984
202202	90192010	ÓÐ´´ºôÎü»ú	304	µÂ¹ú	10	Ò»°ãÃ³Ò×	1019	Ì¨	2213	Ç§¿Ë	3,401,873
202202	90192010	ÓÐ´´ºôÎü»ú	305	·¨¹ú	10	Ò»°ãÃ³Ò×	61	Ì¨	32	Ç§¿Ë	131,252
202202	90192010	ÓÐ´´ºôÎü»ú	307	Òâ´óÀû	10	Ò»°ãÃ³Ò×	21	Ì¨	0	Ç§¿Ë	1,794
202202	90192010	ÓÐ´´ºôÎü»ú	309	ºÉÀ¼	10	Ò»°ãÃ³Ò×	12	Ì¨	247	Ç§¿Ë	676,095
202202	90192010	ÓÐ´´ºôÎü»ú	321	ÐÙÑÀÀû	10	Ò»°ãÃ³Ò×	120	Ì¨	3	Ç§¿Ë	2,405
202202	90192010	ÓÐ´´ºôÎü»ú	327	²¨À¼	10	Ò»°ãÃ³Ò×	14027	Ì¨	1017	Ç§¿Ë	37,652
202202	90192010	ÓÐ´´ºôÎü»ú	328	ÂÞÂíÄáÑÇ	10	Ò»°ãÃ³Ò×	10	Ì¨	1	Ç§¿Ë	1,463
202202	90192010	ÓÐ´´ºôÎü»ú	340	°×¶íÂÞË¹	10	Ò»°ãÃ³Ò×	450790	Ì¨	474	Ç§¿Ë	217,462
202202	90192010	ÓÐ´´ºôÎü»ú	340	°×¶íÂÞË¹	11	¹ú¼Ò¼ä¡¢¹ú¼Ê×éÖ¯ÎÞ³¥Ô®ÖúºÍÔùËÍµÄÎï×Ê	2	Ì¨	230	Ç§¿Ë	200,000
202202	90192010	ÓÐ´´ºôÎü»ú	344	¶íÂÞË¹Áª°î	10	Ò»°ãÃ³Ò×	3	Ì¨	82	Ç§¿Ë	175,261
202202	90192010	ÓÐ´´ºôÎü»ú	347	ÎÚ¿ËÀ¼	10	Ò»°ãÃ³Ò×	10	Ì¨	488	Ç§¿Ë	493,722
202202	90192010	ÓÐ´´ºôÎü»ú	358	Èû¶ûÎ¬ÑÇ	10	Ò»°ãÃ³Ò×	202	Ì¨	8	Ç§¿Ë	30,236
202202	90192010	ÓÐ´´ºôÎü»ú	412	ÖÇÀû	10	Ò»°ãÃ³Ò×	60001	Ì¨	4570	Ç§¿Ë	181,095
202202	90192010	ÓÐ´´ºôÎü»ú	413	¸çÂ×±ÈÑÇ	10	Ò»°ãÃ³Ò×	162	Ì¨	473	Ç§¿Ë	864,148
202202	90192010	ÓÐ´´ºôÎü»ú	429	Ä«Î÷¸ç	10	Ò»°ãÃ³Ò×	438	Ì¨	41	Ç§¿Ë	72,203
202202	90192010	ÓÐ´´ºôÎü»ú	445	Î¯ÄÚÈðÀ­	10	Ò»°ãÃ³Ò×	3	Ì¨	110	Ç§¿Ë	134,150
202202	90192010	ÓÐ´´ºôÎü»ú	501	¼ÓÄÃ´ó	10	Ò»°ãÃ³Ò×	3843	Ì¨	19	Ç§¿Ë	48,677
202202	90192010	ÓÐ´´ºôÎü»ú	502	ÃÀ¹ú	10	Ò»°ãÃ³Ò×	1	Ì¨	13	Ç§¿Ë	18,744
202202	90192010	ÓÐ´´ºôÎü»ú	601	°Ä´óÀûÑÇ	10	Ò»°ãÃ³Ò×	6080	Ì¨	1755	Ç§¿Ë	86,596
202202	90192020	ÎÞ´´ºôÎü»ú	103	ÃÏ¼ÓÀ­¹ú	10	Ò»°ãÃ³Ò×	155	Ì¨	384	Ç§¿Ë	243,213
202202	90192020	ÎÞ´´ºôÎü»ú	103	ÃÏ¼ÓÀ­¹ú	11	¹ú¼Ò¼ä¡¢¹ú¼Ê×éÖ¯ÎÞ³¥Ô®ÖúºÍÔùËÍµÄÎï×Ê	113	Ì¨	800	Ç§¿Ë	1,809,243
202202	90192020	ÎÞ´´ºôÎü»ú	106	Ãåµé	10	Ò»°ãÃ³Ò×	200	Ì¨	18	Ç§¿Ë	900
202202	90192020	ÎÞ´´ºôÎü»ú	107	¼íÆÒÕ¯	10	Ò»°ãÃ³Ò×	20	Ì¨	56	Ç§¿Ë	41,228
202202	90192020	ÎÞ´´ºôÎü»ú	108	ÈûÆÖÂ·Ë¹	10	Ò»°ãÃ³Ò×	765	Ì¨	1111	Ç§¿Ë	399,154
202202	90192020	ÎÞ´´ºôÎü»ú	110	ÖÐ¹úÏã¸Û	10	Ò»°ãÃ³Ò×	98795	Ì¨	847	Ç§¿Ë	403,688
202202	90192020	ÎÞ´´ºôÎü»ú	111	Ó¡¶È	10	Ò»°ãÃ³Ò×	9689	Ì¨	2653	Ç§¿Ë	1,493,352
202202	90192020	ÎÞ´´ºôÎü»ú	112	Ó¡¶ÈÄáÎ÷ÑÇ	10	Ò»°ãÃ³Ò×	58	Ì¨	478	Ç§¿Ë	148,361
202202	90192020	ÎÞ´´ºôÎü»ú	114	ÒÁÀ­¿Ë	10	Ò»°ãÃ³Ò×	1	Ì¨	13	Ç§¿Ë	29,456
202202	90192020	ÎÞ´´ºôÎü»ú	116	ÈÕ±¾	10	Ò»°ãÃ³Ò×	2270	Ì¨	933	Ç§¿Ë	642,457
202202	90192020	ÎÞ´´ºôÎü»ú	117	Ô¼µ©	10	Ò»°ãÃ³Ò×	480	Ì¨	313	Ç§¿Ë	148,562
202202	90192020	ÎÞ´´ºôÎü»ú	122	ÂíÀ´Î÷ÑÇ	10	Ò»°ãÃ³Ò×	244	Ì¨	160	Ç§¿Ë	132,232
202202	90192020	ÎÞ´´ºôÎü»ú	125	Äá²´¶ûÁª°îÃñÖ÷¹²ºÍ¹ú	10	Ò»°ãÃ³Ò×	66	Ì¨	157	Ç§¿Ë	126,071
202202	90192020	ÎÞ´´ºôÎü»ú	127	°Í»ùË¹Ì¹	10	Ò»°ãÃ³Ò×	2654	Ì¨	1362	Ç§¿Ë	628,504
202202	90192020	ÎÞ´´ºôÎü»ú	129	·ÆÂÉ±ö	10	Ò»°ãÃ³Ò×	218	Ì¨	154	Ç§¿Ë	174,826
202202	90192020	ÎÞ´´ºôÎü»ú	131	É³ÌØ°¢À­²®	10	Ò»°ãÃ³Ò×	1312	Ì¨	486	Ç§¿Ë	246,512
202202	90192020	ÎÞ´´ºôÎü»ú	132	ÐÂ¼ÓÆÂ	10	Ò»°ãÃ³Ò×	2008239	Ì¨	30426	Ç§¿Ë	12,507,958
202202	90192020	ÎÞ´´ºôÎü»ú	133	º«¹ú	10	Ò»°ãÃ³Ò×	4500	Ì¨	167	Ç§¿Ë	43,754
202202	90192020	ÎÞ´´ºôÎü»ú	136	Ì©¹ú	10	Ò»°ãÃ³Ò×	50	Ì¨	75	Ç§¿Ë	57,344
202202	90192020	ÎÞ´´ºôÎü»ú	137	ÍÁ¶úÆä	10	Ò»°ãÃ³Ò×	6383	Ì¨	1166	Ç§¿Ë	348,894
202202	90192020	ÎÞ´´ºôÎü»ú	138	°¢ÁªÇõ	10	Ò»°ãÃ³Ò×	906	Ì¨	381	Ç§¿Ë	214,172
202202	90192020	ÎÞ´´ºôÎü»ú	149	ÎÚ×È±ð¿ËË¹Ì¹	10	Ò»°ãÃ³Ò×	8	Ì¨	422	Ç§¿Ë	318,693
202202	90192020	ÎÞ´´ºôÎü»ú	201	°¢¶û¼°ÀûÑÇ	10	Ò»°ãÃ³Ò×	5	Ì¨	150	Ç§¿Ë	248,952
202202	90192020	ÎÞ´´ºôÎü»ú	202	°²¸çÀ­	10	Ò»°ãÃ³Ò×	1	Ì¨	36	Ç§¿Ë	42,628
202202	90192020	ÎÞ´´ºôÎü»ú	226	Àû±ÈÑÇ	10	Ò»°ãÃ³Ò×	235	Ì¨	478	Ç§¿Ë	621,710
202202	90192020	ÎÞ´´ºôÎü»ú	231	Ã«ÀïÇóË¹	10	Ò»°ãÃ³Ò×	50	Ì¨	7	Ç§¿Ë	6,613
202202	90192020	ÎÞ´´ºôÎü»ú	232	Ä¦Âå¸ç	10	Ò»°ãÃ³Ò×	130	Ì¨	22	Ç§¿Ë	35,311
202202	90192020	ÎÞ´´ºôÎü»ú	233	ÄªÉ£±È¿Ë	10	Ò»°ãÃ³Ò×	10	Ì¨	380	Ç§¿Ë	242,121
202202	90192020	ÎÞ´´ºôÎü»ú	236	ÄáÈÕÀûÑÇ	10	Ò»°ãÃ³Ò×	4	Ì¨	70	Ç§¿Ë	32,022
202202	90192020	ÎÞ´´ºôÎü»ú	244	ÄÏ·Ç	10	Ò»°ãÃ³Ò×	366	Ì¨	276	Ç§¿Ë	288,821
202202	90192020	ÎÞ´´ºôÎü»ú	247	Ì¹É£ÄáÑÇ	10	Ò»°ãÃ³Ò×	2	Ì¨	4	Ç§¿Ë	1,759
202202	90192020	ÎÞ´´ºôÎü»ú	249	Í»ÄáË¹	10	Ò»°ãÃ³Ò×	312	Ì¨	1024	Ç§¿Ë	478,673
202202	90192020	ÎÞ´´ºôÎü»ú	250	ÎÚ¸É´ï	10	Ò»°ãÃ³Ò×	320	Ì¨	13	Ç§¿Ë	38,175
202202	90192020	ÎÞ´´ºôÎü»ú	303	Ó¢¹ú	10	Ò»°ãÃ³Ò×	1	Ì¨	3	Ç§¿Ë	3,245
202202	90192020	ÎÞ´´ºôÎü»ú	304	µÂ¹ú	10	Ò»°ãÃ³Ò×	60429	Ì¨	1623	Ç§¿Ë	926,816
202202	90192020	ÎÞ´´ºôÎü»ú	305	·¨¹ú	10	Ò»°ãÃ³Ò×	44854	Ì¨	6581	Ç§¿Ë	3,253,939
202202	90192020	ÎÞ´´ºôÎü»ú	306	°®¶ûÀ¼	10	Ò»°ãÃ³Ò×	559	Ì¨	59	Ç§¿Ë	108,177
202202	90192020	ÎÞ´´ºôÎü»ú	307	Òâ´óÀû	10	Ò»°ãÃ³Ò×	312	Ì¨	416	Ç§¿Ë	633,034
202202	90192020	ÎÞ´´ºôÎü»ú	309	ºÉÀ¼	10	Ò»°ãÃ³Ò×	83	Ì¨	80	Ç§¿Ë	62,541
202202	90192020	ÎÞ´´ºôÎü»ú	310	Ï£À°	10	Ò»°ãÃ³Ò×	10	Ì¨	24	Ç§¿Ë	20,360
202202	90192020	ÎÞ´´ºôÎü»ú	312	Î÷°àÑÀ	10	Ò»°ãÃ³Ò×	50922	Ì¨	21825	Ç§¿Ë	7,066,582
202202	90192020	ÎÞ´´ºôÎü»ú	316	±£¼ÓÀûÑÇ	10	Ò»°ãÃ³Ò×	12	Ì¨	32	Ç§¿Ë	42,083
202202	90192020	ÎÞ´´ºôÎü»ú	327	²¨À¼	10	Ò»°ãÃ³Ò×	40	Ì¨	8	Ç§¿Ë	8,033
202202	90192020	ÎÞ´´ºôÎü»ú	330	Èðµä	10	Ò»°ãÃ³Ò×	3	Ì¨	4	Ç§¿Ë	4,103
202202	90192020	ÎÞ´´ºôÎü»ú	331	ÈðÊ¿	10	Ò»°ãÃ³Ò×	2578	Ì¨	960	Ç§¿Ë	103,459
202202	90192020	ÎÞ´´ºôÎü»ú	335	À­ÍÑÎ¬ÑÇ	10	Ò»°ãÃ³Ò×	1331	Ì¨	126	Ç§¿Ë	85,753
202202	90192020	ÎÞ´´ºôÎü»ú	337	¸ñÂ³¼ªÑÇ	10	Ò»°ãÃ³Ò×	10	Ì¨	27	Ç§¿Ë	18,355
202202	90192020	ÎÞ´´ºôÎü»ú	339	°¢Èû°Ý½®	10	Ò»°ãÃ³Ò×	1	Ì¨	35	Ç§¿Ë	39,625
202202	90192020	ÎÞ´´ºôÎü»ú	340	°×¶íÂÞË¹	11	¹ú¼Ò¼ä¡¢¹ú¼Ê×éÖ¯ÎÞ³¥Ô®ÖúºÍÔùËÍµÄÎï×Ê	8	Ì¨	32	Ç§¿Ë	376,000
202202	90192020	ÎÞ´´ºôÎü»ú	344	¶íÂÞË¹Áª°î	10	Ò»°ãÃ³Ò×	983	Ì¨	758	Ç§¿Ë	542,497
202202	90192020	ÎÞ´´ºôÎü»ú	347	ÎÚ¿ËÀ¼	10	Ò»°ãÃ³Ò×	1	Ì¨	35	Ç§¿Ë	35,629
202202	90192020	ÎÞ´´ºôÎü»ú	352	½Ý¿Ë	10	Ò»°ãÃ³Ò×	1	Ì¨	12	Ç§¿Ë	31,812
202202	90192020	ÎÞ´´ºôÎü»ú	355	²¨ºÚ	10	Ò»°ãÃ³Ò×	120	Ì¨	31	Ç§¿Ë	16,797
202202	90192020	ÎÞ´´ºôÎü»ú	402	°¢¸ùÍ¢	10	Ò»°ãÃ³Ò×	792	Ì¨	1279	Ç§¿Ë	966,563
202202	90192020	ÎÞ´´ºôÎü»ú	410	°ÍÎ÷	10	Ò»°ãÃ³Ò×	1475	Ì¨	258	Ç§¿Ë	128,389
202202	90192020	ÎÞ´´ºôÎü»ú	412	ÖÇÀû	10	Ò»°ãÃ³Ò×	685	Ì¨	1262	Ç§¿Ë	513,476
202202	90192020	ÎÞ´´ºôÎü»ú	413	¸çÂ×±ÈÑÇ	10	Ò»°ãÃ³Ò×	13689	Ì¨	15024	Ç§¿Ë	5,706,445
202202	90192020	ÎÞ´´ºôÎü»ú	415	¸çË¹´ïÀè¼Ó	10	Ò»°ãÃ³Ò×	23	Ì¨	13	Ç§¿Ë	13,552
202202	90192020	ÎÞ´´ºôÎü»ú	423	Î£µØÂíÀ­	10	Ò»°ãÃ³Ò×	333	Ì¨	1033	Ç§¿Ë	718,239
202202	90192020	ÎÞ´´ºôÎü»ú	429	Ä«Î÷¸ç	10	Ò»°ãÃ³Ò×	1346	Ì¨	1841	Ç§¿Ë	693,350
202202	90192020	ÎÞ´´ºôÎü»ú	435	²¨¶àÀè¸÷	10	Ò»°ãÃ³Ò×	1100	Ì¨	2019	Ç§¿Ë	1,514,887
202202	90192020	ÎÞ´´ºôÎü»ú	444	ÎÚÀ­¹ç	10	Ò»°ãÃ³Ò×	206	Ì¨	618	Ç§¿Ë	257,677
202202	90192020	ÎÞ´´ºôÎü»ú	445	Î¯ÄÚÈðÀ­	10	Ò»°ãÃ³Ò×	1100	Ì¨	1886	Ç§¿Ë	92,516
202202	90192020	ÎÞ´´ºôÎü»ú	501	¼ÓÄÃ´ó	10	Ò»°ãÃ³Ò×	104	Ì¨	290	Ç§¿Ë	203,786
202202	90192020	ÎÞ´´ºôÎü»ú	502	ÃÀ¹ú	10	Ò»°ãÃ³Ò×	185357	Ì¨	137684	Ç§¿Ë	60,057,036
202202	90192020	ÎÞ´´ºôÎü»ú	601	°Ä´óÀûÑÇ	10	Ò»°ãÃ³Ò×	19743	Ì¨	6578	Ç§¿Ë	3,964,208
202202	90192020	ÎÞ´´ºôÎü»ú	609	ÐÂÎ÷À¼	10	Ò»°ãÃ³Ò×	2	Ì¨	6	Ç§¿Ë	6,871
202203	90192010	ÓÐ´´ºôÎü»ú	101	°¢¸»º¹	10	Ò»°ãÃ³Ò×	27	Ì¨	57	Ç§¿Ë	151,971
202203	90192010	ÓÐ´´ºôÎü»ú	103	ÃÏ¼ÓÀ­¹ú	10	Ò»°ãÃ³Ò×	60	Ì¨	404	Ç§¿Ë	273,775
202203	90192010	ÓÐ´´ºôÎü»ú	110	ÖÐ¹úÏã¸Û	10	Ò»°ãÃ³Ò×	37	Ì¨	97	Ç§¿Ë	109,176
202203	90192010	ÓÐ´´ºôÎü»ú	111	Ó¡¶È	10	Ò»°ãÃ³Ò×	172	Ì¨	2823	Ç§¿Ë	5,415,714
202203	90192010	ÓÐ´´ºôÎü»ú	112	Ó¡¶ÈÄáÎ÷ÑÇ	10	Ò»°ãÃ³Ò×	6501	Ì¨	3322	Ç§¿Ë	4,063,836
202203	90192010	ÓÐ´´ºôÎü»ú	114	ÒÁÀ­¿Ë	10	Ò»°ãÃ³Ò×	4	Ì¨	116	Ç§¿Ë	189,140
202203	90192010	ÓÐ´´ºôÎü»ú	115	ÒÔÉ«ÁÐ	10	Ò»°ãÃ³Ò×	20	Ì¨	361	Ç§¿Ë	830,131
202203	90192010	ÓÐ´´ºôÎü»ú	116	ÈÕ±¾	10	Ò»°ãÃ³Ò×	51	Ì¨	605	Ç§¿Ë	1,901,011
202203	90192010	ÓÐ´´ºôÎü»ú	119	ÀÏÎÎ	10	Ò»°ãÃ³Ò×	3	Ì¨	246	Ç§¿Ë	114,138
202203	90192010	ÓÐ´´ºôÎü»ú	122	ÂíÀ´Î÷ÑÇ	10	Ò»°ãÃ³Ò×	15050	Ì¨	332	Ç§¿Ë	55,377
202203	90192010	ÓÐ´´ºôÎü»ú	124	ÃÉ¹Å	10	Ò»°ãÃ³Ò×	2	Ì¨	58	Ç§¿Ë	63,639
202203	90192010	ÓÐ´´ºôÎü»ú	125	Äá²´¶ûÁª°îÃñÖ÷¹²ºÍ¹ú	10	Ò»°ãÃ³Ò×	2	Ì¨	41	Ç§¿Ë	84,736
202203	90192010	ÓÐ´´ºôÎü»ú	129	·ÆÂÉ±ö	10	Ò»°ãÃ³Ò×	63	Ì¨	1221	Ç§¿Ë	2,619,914
202203	90192010	ÓÐ´´ºôÎü»ú	131	É³ÌØ°¢À­²®	10	Ò»°ãÃ³Ò×	828	Ì¨	608	Ç§¿Ë	486,476
202203	90192010	ÓÐ´´ºôÎü»ú	133	º«¹ú	10	Ò»°ãÃ³Ò×	1200	Ì¨	4701	Ç§¿Ë	319,930
202203	90192010	ÓÐ´´ºôÎü»ú	134	Ë¹ÀïÀ¼¿¨	10	Ò»°ãÃ³Ò×	6	Ì¨	114	Ç§¿Ë	283,385
202203	90192010	ÓÐ´´ºôÎü»ú	136	Ì©¹ú	10	Ò»°ãÃ³Ò×	2	Ì¨	67	Ç§¿Ë	150,348
202203	90192010	ÓÐ´´ºôÎü»ú	137	ÍÁ¶úÆä	10	Ò»°ãÃ³Ò×	58408	Ì¨	648	Ç§¿Ë	245,296
202203	90192010	ÓÐ´´ºôÎü»ú	138	°¢ÁªÇõ	10	Ò»°ãÃ³Ò×	856	Ì¨	4638	Ç§¿Ë	324,432
202203	90192010	ÓÐ´´ºôÎü»ú	139	Ò²ÃÅ	10	Ò»°ãÃ³Ò×	25	Ì¨	327	Ç§¿Ë	622,847
202203	90192010	ÓÐ´´ºôÎü»ú	141	Ô½ÄÏ	10	Ò»°ãÃ³Ò×	14073	Ì¨	849	Ç§¿Ë	217,928
202203	90192010	ÓÐ´´ºôÎü»ú	144	¶«µÛãë	11	¹ú¼Ò¼ä¡¢¹ú¼Ê×éÖ¯ÎÞ³¥Ô®ÖúºÍÔùËÍµÄÎï×Ê	20	Ì¨	1520	Ç§¿Ë	1,460,000
202203	90192010	ÓÐ´´ºôÎü»ú	145	¹þÈø¿ËË¹Ì¹	10	Ò»°ãÃ³Ò×	2	Ì¨	38	Ç§¿Ë	66,916
202203	90192010	ÓÐ´´ºôÎü»ú	146	¼ª¶û¼ªË¹Ë¹Ì¹	10	Ò»°ãÃ³Ò×	1	Ì¨	82	Ç§¿Ë	50,899
202203	90192010	ÓÐ´´ºôÎü»ú	149	ÎÚ×È±ð¿ËË¹Ì¹	10	Ò»°ãÃ³Ò×	2	Ì¨	164	Ç§¿Ë	79,760
202203	90192010	ÓÐ´´ºôÎü»ú	201	°¢¶û¼°ÀûÑÇ	10	Ò»°ãÃ³Ò×	11	Ì¨	201	Ç§¿Ë	393,660
202203	90192010	ÓÐ´´ºôÎü»ú	203	±´Äþ	10	Ò»°ãÃ³Ò×	1	Ì¨	58	Ç§¿Ë	34,905
202203	90192010	ÓÐ´´ºôÎü»ú	206	¿¦ÂóÂ¡	10	Ò»°ãÃ³Ò×	12	Ì¨	227	Ç§¿Ë	482,524
202203	90192010	ÓÐ´´ºôÎü»ú	215	°£¼°	10	Ò»°ãÃ³Ò×	40	Ì¨	547	Ç§¿Ë	1,324,787
202203	90192010	ÓÐ´´ºôÎü»ú	224	¿ÏÄáÑÇ	10	Ò»°ãÃ³Ò×	2	Ì¨	130	Ç§¿Ë	86,006
202203	90192010	ÓÐ´´ºôÎü»ú	225	Àû±ÈÀïÑÇ	10	Ò»°ãÃ³Ò×	2	Ì¨	37	Ç§¿Ë	70,356
202203	90192010	ÓÐ´´ºôÎü»ú	232	Ä¦Âå¸ç	10	Ò»°ãÃ³Ò×	20	Ì¨	629	Ç§¿Ë	672,896
202203	90192010	ÓÐ´´ºôÎü»ú	236	ÄáÈÕÀûÑÇ	10	Ò»°ãÃ³Ò×	11	Ì¨	449	Ç§¿Ë	205,792
202203	90192010	ÓÐ´´ºôÎü»ú	238	Â¬Íú´ï	10	Ò»°ãÃ³Ò×	1	Ì¨	3	Ç§¿Ë	11,113
202203	90192010	ÓÐ´´ºôÎü»ú	244	ÄÏ·Ç	10	Ò»°ãÃ³Ò×	4	Ì¨	66	Ç§¿Ë	119,316
202203	90192010	ÓÐ´´ºôÎü»ú	246	ËÕµ¤	10	Ò»°ãÃ³Ò×	2	Ì¨	40	Ç§¿Ë	106,438
202203	90192010	ÓÐ´´ºôÎü»ú	251	²¼»ùÄÉ·¨Ë÷	10	Ò»°ãÃ³Ò×	1	Ì¨	18	Ç§¿Ë	33,543
202203	90192010	ÓÐ´´ºôÎü»ú	253	ÔÞ±ÈÑÇ	10	Ò»°ãÃ³Ò×	1	Ì¨	35	Ç§¿Ë	18,087
202203	90192010	ÓÐ´´ºôÎü»ú	304	µÂ¹ú	10	Ò»°ãÃ³Ò×	441	Ì¨	651	Ç§¿Ë	201,365
202203	90192010	ÓÐ´´ºôÎü»ú	305	·¨¹ú	10	Ò»°ãÃ³Ò×	11	Ì¨	3	Ç§¿Ë	17,192
202203	90192010	ÓÐ´´ºôÎü»ú	307	Òâ´óÀû	10	Ò»°ãÃ³Ò×	2	Ì¨	33	Ç§¿Ë	95,138
202203	90192010	ÓÐ´´ºôÎü»ú	309	ºÉÀ¼	10	Ò»°ãÃ³Ò×	10045	Ì¨	386	Ç§¿Ë	359,579
202203	90192010	ÓÐ´´ºôÎü»ú	312	Î÷°àÑÀ	10	Ò»°ãÃ³Ò×	37	Ì¨	0	Ç§¿Ë	1,512
202203	90192010	ÓÐ´´ºôÎü»ú	321	ÐÙÑÀÀû	10	Ò»°ãÃ³Ò×	1	Ì¨	17	Ç§¿Ë	34,786
202203	90192010	ÓÐ´´ºôÎü»ú	328	ÂÞÂíÄáÑÇ	10	Ò»°ãÃ³Ò×	2	Ì¨	26	Ç§¿Ë	47,978
202203	90192010	ÓÐ´´ºôÎü»ú	337	¸ñÂ³¼ªÑÇ	11	¹ú¼Ò¼ä¡¢¹ú¼Ê×éÖ¯ÎÞ³¥Ô®ÖúºÍÔùËÍµÄÎï×Ê	27	Ì¨	1160	Ç§¿Ë	2,160,000
202203	90192010	ÓÐ´´ºôÎü»ú	338	ÑÇÃÀÄáÑÇ	10	Ò»°ãÃ³Ò×	1	Ì¨	108	Ç§¿Ë	68,540
202203	90192010	ÓÐ´´ºôÎü»ú	340	°×¶íÂÞË¹	10	Ò»°ãÃ³Ò×	250	Ì¨	3266	Ç§¿Ë	8,032,698
202203	90192010	ÓÐ´´ºôÎü»ú	344	¶íÂÞË¹Áª°î	10	Ò»°ãÃ³Ò×	20003	Ì¨	377	Ç§¿Ë	129,016
202203	90192010	ÓÐ´´ºôÎü»ú	352	½Ý¿Ë	10	Ò»°ãÃ³Ò×	22	Ì¨	14	Ç§¿Ë	30,729
202203	90192010	ÓÐ´´ºôÎü»ú	410	°ÍÎ÷	10	Ò»°ãÃ³Ò×	84	Ì¨	686	Ç§¿Ë	1,328,357
202203	90192010	ÓÐ´´ºôÎü»ú	412	ÖÇÀû	10	Ò»°ãÃ³Ò×	242	Ì¨	67	Ç§¿Ë	225,528
202203	90192010	ÓÐ´´ºôÎü»ú	413	¸çÂ×±ÈÑÇ	10	Ò»°ãÃ³Ò×	29996	Ì¨	2354	Ç§¿Ë	1,659,638
202203	90192010	ÓÐ´´ºôÎü»ú	418	¶àÃ×Äá¼Ó¹²ºÍ¹ú	10	Ò»°ãÃ³Ò×	1	Ì¨	32	Ç§¿Ë	66,978
202203	90192010	ÓÐ´´ºôÎü»ú	429	Ä«Î÷¸ç	10	Ò»°ãÃ³Ò×	64467	Ì¨	7025	Ç§¿Ë	1,403,586
202203	90192010	ÓÐ´´ºôÎü»ú	431	Äá¼ÓÀ­¹Ï	10	Ò»°ãÃ³Ò×	3	Ì¨	246	Ç§¿Ë	113,376
202203	90192010	ÓÐ´´ºôÎü»ú	434	ÃØÂ³	10	Ò»°ãÃ³Ò×	30	Ì¨	489	Ç§¿Ë	1,008,021
202203	90192010	ÓÐ´´ºôÎü»ú	440	Èø¶ûÍß¶à	10	Ò»°ãÃ³Ò×	1	Ì¨	7	Ç§¿Ë	12,171
202203	90192010	ÓÐ´´ºôÎü»ú	442	ÌØÁ¢Äá´ïºÍ¶à°Í¸ç	10	Ò»°ãÃ³Ò×	4	Ì¨	164	Ç§¿Ë	212,707
202203	90192010	ÓÐ´´ºôÎü»ú	501	¼ÓÄÃ´ó	10	Ò»°ãÃ³Ò×	15726	Ì¨	90	Ç§¿Ë	149,361
202203	90192010	ÓÐ´´ºôÎü»ú	502	ÃÀ¹ú	10	Ò»°ãÃ³Ò×	48004	Ì¨	10680	Ç§¿Ë	773,279
202203	90192010	ÓÐ´´ºôÎü»ú	601	°Ä´óÀûÑÇ	10	Ò»°ãÃ³Ò×	10750	Ì¨	1938	Ç§¿Ë	103,739
202203	90192010	ÓÐ´´ºôÎü»ú	613	ËùÂÞÃÅÈºµº	11	¹ú¼Ò¼ä¡¢¹ú¼Ê×éÖ¯ÎÞ³¥Ô®ÖúºÍÔùËÍµÄÎï×Ê	10	Ì¨	1052	Ç§¿Ë	998,500
202203	90192020	ÎÞ´´ºôÎü»ú	103	ÃÏ¼ÓÀ­¹ú	10	Ò»°ãÃ³Ò×	35	Ì¨	110	Ç§¿Ë	70,257
202203	90192020	ÎÞ´´ºôÎü»ú	107	¼íÆÒÕ¯	10	Ò»°ãÃ³Ò×	2	Ì¨	100	Ç§¿Ë	194,226
202203	90192020	ÎÞ´´ºôÎü»ú	108	ÈûÆÖÂ·Ë¹	10	Ò»°ãÃ³Ò×	464	Ì¨	100	Ç§¿Ë	48,073
202203	90192020	ÎÞ´´ºôÎü»ú	110	ÖÐ¹úÏã¸Û	10	Ò»°ãÃ³Ò×	47107	Ì¨	3565	Ç§¿Ë	2,066,114
202203	90192020	ÎÞ´´ºôÎü»ú	111	Ó¡¶È	10	Ò»°ãÃ³Ò×	16538	Ì¨	6334	Ç§¿Ë	3,531,490
202203	90192020	ÎÞ´´ºôÎü»ú	112	Ó¡¶ÈÄáÎ÷ÑÇ	10	Ò»°ãÃ³Ò×	15	Ì¨	90	Ç§¿Ë	98,265
202203	90192020	ÎÞ´´ºôÎü»ú	115	ÒÔÉ«ÁÐ	10	Ò»°ãÃ³Ò×	5571	Ì¨	907	Ç§¿Ë	470,387
202203	90192020	ÎÞ´´ºôÎü»ú	116	ÈÕ±¾	10	Ò»°ãÃ³Ò×	8888	Ì¨	2688	Ç§¿Ë	1,419,429
202203	90192020	ÎÞ´´ºôÎü»ú	117	Ô¼µ©	10	Ò»°ãÃ³Ò×	8	Ì¨	24	Ç§¿Ë	22,815
202203	90192020	ÎÞ´´ºôÎü»ú	118	¿ÆÍþÌØ	10	Ò»°ãÃ³Ò×	44	Ì¨	8	Ç§¿Ë	8,884
202203	90192020	ÎÞ´´ºôÎü»ú	120	Àè°ÍÄÛ	10	Ò»°ãÃ³Ò×	381	Ì¨	61	Ç§¿Ë	31,880
202203	90192020	ÎÞ´´ºôÎü»ú	122	ÂíÀ´Î÷ÑÇ	10	Ò»°ãÃ³Ò×	103	Ì¨	153	Ç§¿Ë	110,675
202203	90192020	ÎÞ´´ºôÎü»ú	124	ÃÉ¹Å	10	Ò»°ãÃ³Ò×	5	Ì¨	12	Ç§¿Ë	10,408
202203	90192020	ÎÞ´´ºôÎü»ú	125	Äá²´¶ûÁª°îÃñÖ÷¹²ºÍ¹ú	10	Ò»°ãÃ³Ò×	179	Ì¨	212	Ç§¿Ë	199,994
202203	90192020	ÎÞ´´ºôÎü»ú	126	°¢Âü	10	Ò»°ãÃ³Ò×	1	Ì¨	10	Ç§¿Ë	25,385
202203	90192020	ÎÞ´´ºôÎü»ú	129	·ÆÂÉ±ö	10	Ò»°ãÃ³Ò×	50052	Ì¨	3939	Ç§¿Ë	546,200
202203	90192020	ÎÞ´´ºôÎü»ú	130	¿¨Ëþ¶û	10	Ò»°ãÃ³Ò×	93	Ì¨	238	Ç§¿Ë	161,602
202203	90192020	ÎÞ´´ºôÎü»ú	131	É³ÌØ°¢À­²®	10	Ò»°ãÃ³Ò×	3	Ì¨	7	Ç§¿Ë	7,234
202203	90192020	ÎÞ´´ºôÎü»ú	132	ÐÂ¼ÓÆÂ	10	Ò»°ãÃ³Ò×	2876896	Ì¨	49779	Ç§¿Ë	19,882,751
202203	90192020	ÎÞ´´ºôÎü»ú	133	º«¹ú	10	Ò»°ãÃ³Ò×	1318	Ì¨	506	Ç§¿Ë	247,814
202203	90192020	ÎÞ´´ºôÎü»ú	136	Ì©¹ú	10	Ò»°ãÃ³Ò×	682	Ì¨	984	Ç§¿Ë	907,003
202203	90192020	ÎÞ´´ºôÎü»ú	137	ÍÁ¶úÆä	10	Ò»°ãÃ³Ò×	24613	Ì¨	4367	Ç§¿Ë	1,050,486
202203	90192020	ÎÞ´´ºôÎü»ú	138	°¢ÁªÇõ	10	Ò»°ãÃ³Ò×	178	Ì¨	49	Ç§¿Ë	33,700
202203	90192020	ÎÞ´´ºôÎü»ú	141	Ô½ÄÏ	10	Ò»°ãÃ³Ò×	190	Ì¨	35	Ç§¿Ë	19,172
202203	90192020	ÎÞ´´ºôÎü»ú	143	ÖÐ¹úÌ¨Íå	10	Ò»°ãÃ³Ò×	1	Ì¨	0	Ç§¿Ë	12,300
202203	90192020	ÎÞ´´ºôÎü»ú	145	¹þÈø¿ËË¹Ì¹	10	Ò»°ãÃ³Ò×	1500	Ì¨	255	Ç§¿Ë	139,745
202203	90192020	ÎÞ´´ºôÎü»ú	149	ÎÚ×È±ð¿ËË¹Ì¹	10	Ò»°ãÃ³Ò×	31	Ì¨	1036	Ç§¿Ë	1,235,674
202203	90192020	ÎÞ´´ºôÎü»ú	201	°¢¶û¼°ÀûÑÇ	10	Ò»°ãÃ³Ò×	232	Ì¨	290	Ç§¿Ë	148,006
202203	90192020	ÎÞ´´ºôÎü»ú	202	°²¸çÀ­	10	Ò»°ãÃ³Ò×	6	Ì¨	203	Ç§¿Ë	209,428
202203	90192020	ÎÞ´´ºôÎü»ú	206	¿¦ÂóÂ¡	10	Ò»°ãÃ³Ò×	3	Ì¨	97	Ç§¿Ë	83,073
202203	90192020	ÎÞ´´ºôÎü»ú	208	·ðµÃ½Ç	10	Ò»°ãÃ³Ò×	1	Ì¨	87	Ç§¿Ë	25,909
202203	90192020	ÎÞ´´ºôÎü»ú	215	°£¼°	10	Ò»°ãÃ³Ò×	98	Ì¨	1077	Ç§¿Ë	957,530
202203	90192020	ÎÞ´´ºôÎü»ú	220	¼ÓÄÉ	10	Ò»°ãÃ³Ò×	250	Ì¨	200	Ç§¿Ë	21,658
202203	90192020	ÎÞ´´ºôÎü»ú	224	¿ÏÄáÑÇ	10	Ò»°ãÃ³Ò×	3	Ì¨	150	Ç§¿Ë	156,119
202203	90192020	ÎÞ´´ºôÎü»ú	226	Àû±ÈÑÇ	10	Ò»°ãÃ³Ò×	32	Ì¨	90	Ç§¿Ë	60,099
202203	90192020	ÎÞ´´ºôÎü»ú	227	Âí´ï¼ÓË¹¼Ó	10	Ò»°ãÃ³Ò×	1	Ì¨	5	Ç§¿Ë	7,509
202203	90192020	ÎÞ´´ºôÎü»ú	228	ÂíÀ­Î¬	10	Ò»°ãÃ³Ò×	3	Ì¨	5	Ç§¿Ë	5,712
202203	90192020	ÎÞ´´ºôÎü»ú	231	Ã«ÀïÇóË¹	10	Ò»°ãÃ³Ò×	1	Ì¨	12	Ç§¿Ë	12,693
202203	90192020	ÎÞ´´ºôÎü»ú	232	Ä¦Âå¸ç	10	Ò»°ãÃ³Ò×	595	Ì¨	266	Ç§¿Ë	178,013
202203	90192020	ÎÞ´´ºôÎü»ú	238	Â¬Íú´ï	10	Ò»°ãÃ³Ò×	3	Ì¨	5	Ç§¿Ë	4,474
202203	90192020	ÎÞ´´ºôÎü»ú	244	ÄÏ·Ç	10	Ò»°ãÃ³Ò×	5215	Ì¨	827	Ç§¿Ë	178,418
202203	90192020	ÎÞ´´ºôÎü»ú	249	Í»ÄáË¹	10	Ò»°ãÃ³Ò×	118	Ì¨	556	Ç§¿Ë	392,328
202203	90192020	ÎÞ´´ºôÎü»ú	253	ÔÞ±ÈÑÇ	10	Ò»°ãÃ³Ò×	1	Ì¨	4	Ç§¿Ë	3,046
202203	90192020	ÎÞ´´ºôÎü»ú	301	±ÈÀûÊ±	10	Ò»°ãÃ³Ò×	46	Ì¨	69	Ç§¿Ë	40,566
202203	90192020	ÎÞ´´ºôÎü»ú	303	Ó¢¹ú	10	Ò»°ãÃ³Ò×	228	Ì¨	612	Ç§¿Ë	395,379
202203	90192020	ÎÞ´´ºôÎü»ú	304	µÂ¹ú	10	Ò»°ãÃ³Ò×	3537	Ì¨	3086	Ç§¿Ë	2,385,610
202203	90192020	ÎÞ´´ºôÎü»ú	305	·¨¹ú	10	Ò»°ãÃ³Ò×	17113	Ì¨	3416	Ç§¿Ë	1,697,353
202203	90192020	ÎÞ´´ºôÎü»ú	306	°®¶ûÀ¼	10	Ò»°ãÃ³Ò×	190	Ì¨	273	Ç§¿Ë	165,097
202203	90192020	ÎÞ´´ºôÎü»ú	307	Òâ´óÀû	10	Ò»°ãÃ³Ò×	26993	Ì¨	4535	Ç§¿Ë	3,955,737
202203	90192020	ÎÞ´´ºôÎü»ú	309	ºÉÀ¼	10	Ò»°ãÃ³Ò×	247	Ì¨	66	Ç§¿Ë	84,577
202203	90192020	ÎÞ´´ºôÎü»ú	310	Ï£À°	10	Ò»°ãÃ³Ò×	5112	Ì¨	172	Ç§¿Ë	81,898
202203	90192020	ÎÞ´´ºôÎü»ú	312	Î÷°àÑÀ	10	Ò»°ãÃ³Ò×	8762	Ì¨	25499	Ç§¿Ë	6,938,913
202203	90192020	ÎÞ´´ºôÎü»ú	316	±£¼ÓÀûÑÇ	10	Ò»°ãÃ³Ò×	135	Ì¨	103	Ç§¿Ë	167,914
202203	90192020	ÎÞ´´ºôÎü»ú	321	ÐÙÑÀÀû	10	Ò»°ãÃ³Ò×	1	Ì¨	29	Ç§¿Ë	44,805
202203	90192020	ÎÞ´´ºôÎü»ú	324	Âí¶úËû	10	Ò»°ãÃ³Ò×	36	Ì¨	83	Ç§¿Ë	62,092
202203	90192020	ÎÞ´´ºôÎü»ú	327	²¨À¼	10	Ò»°ãÃ³Ò×	344	Ì¨	584	Ç§¿Ë	443,567
202203	90192020	ÎÞ´´ºôÎü»ú	330	Èðµä	10	Ò»°ãÃ³Ò×	15	Ì¨	38	Ç§¿Ë	27,856
202203	90192020	ÎÞ´´ºôÎü»ú	336	Á¢ÌÕÍð	10	Ò»°ãÃ³Ò×	8	Ì¨	22	Ç§¿Ë	9,393
202203	90192020	ÎÞ´´ºôÎü»ú	339	°¢Èû°Ý½®	10	Ò»°ãÃ³Ò×	1	Ì¨	34	Ç§¿Ë	42,793
202203	90192020	ÎÞ´´ºôÎü»ú	344	¶íÂÞË¹Áª°î	10	Ò»°ãÃ³Ò×	1149	Ì¨	379	Ç§¿Ë	277,206
202203	90192020	ÎÞ´´ºôÎü»ú	351	¿ËÂÞµØÑÇ	10	Ò»°ãÃ³Ò×	1500	Ì¨	748	Ç§¿Ë	402,648
202203	90192020	ÎÞ´´ºôÎü»ú	353	Ë¹Âå·¥¿Ë	10	Ò»°ãÃ³Ò×	1	Ì¨	12	Ç§¿Ë	41,251
202203	90192020	ÎÞ´´ºôÎü»ú	358	Èû¶ûÎ¬ÑÇ	10	Ò»°ãÃ³Ò×	300	Ì¨	75	Ç§¿Ë	41,886
202203	90192020	ÎÞ´´ºôÎü»ú	402	°¢¸ùÍ¢	10	Ò»°ãÃ³Ò×	347	Ì¨	1021	Ç§¿Ë	453,681
202203	90192020	ÎÞ´´ºôÎü»ú	404	°Í¹þÂí	10	Ò»°ãÃ³Ò×	20	Ì¨	60	Ç§¿Ë	40,527
202203	90192020	ÎÞ´´ºôÎü»ú	410	°ÍÎ÷	10	Ò»°ãÃ³Ò×	5265	Ì¨	6408	Ç§¿Ë	1,813,421
202203	90192020	ÎÞ´´ºôÎü»ú	412	ÖÇÀû	10	Ò»°ãÃ³Ò×	470	Ì¨	923	Ç§¿Ë	681,528
202203	90192020	ÎÞ´´ºôÎü»ú	413	¸çÂ×±ÈÑÇ	10	Ò»°ãÃ³Ò×	801	Ì¨	175	Ç§¿Ë	140,571
202203	90192020	ÎÞ´´ºôÎü»ú	415	¸çË¹´ïÀè¼Ó	10	Ò»°ãÃ³Ò×	1699625	Ì¨	1764	Ç§¿Ë	990,093
202203	90192020	ÎÞ´´ºôÎü»ú	417	¿âÀ°Ë÷µº	10	Ò»°ãÃ³Ò×	5	Ì¨	19	Ç§¿Ë	9,519
202203	90192020	ÎÞ´´ºôÎü»ú	418	¶àÃ×Äá¼Ó¹²ºÍ¹ú	10	Ò»°ãÃ³Ò×	47	Ì¨	22	Ç§¿Ë	13,784
202203	90192020	ÎÞ´´ºôÎü»ú	419	¶ò¹Ï¶à¶û	10	Ò»°ãÃ³Ò×	50	Ì¨	128	Ç§¿Ë	93,508
202203	90192020	ÎÞ´´ºôÎü»ú	423	Î£µØÂíÀ­	10	Ò»°ãÃ³Ò×	1	Ì¨	3	Ç§¿Ë	2,221
202203	90192020	ÎÞ´´ºôÎü»ú	427	ÑÀÂò¼Ó	10	Ò»°ãÃ³Ò×	55	Ì¨	35	Ç§¿Ë	37,905
202203	90192020	ÎÞ´´ºôÎü»ú	429	Ä«Î÷¸ç	10	Ò»°ãÃ³Ò×	139	Ì¨	258	Ç§¿Ë	229,355
202203	90192020	ÎÞ´´ºôÎü»ú	434	ÃØÂ³	10	Ò»°ãÃ³Ò×	26	Ì¨	988	Ç§¿Ë	1,155,027
202203	90192020	ÎÞ´´ºôÎü»ú	435	²¨¶àÀè¸÷	10	Ò»°ãÃ³Ò×	232	Ì¨	331	Ç§¿Ë	233,652
202203	90192020	ÎÞ´´ºôÎü»ú	445	Î¯ÄÚÈðÀ­	10	Ò»°ãÃ³Ò×	259	Ì¨	4460	Ç§¿Ë	6,884,801
202203	90192020	ÎÞ´´ºôÎü»ú	501	¼ÓÄÃ´ó	10	Ò»°ãÃ³Ò×	6	Ì¨	14	Ç§¿Ë	21,609
202203	90192020	ÎÞ´´ºôÎü»ú	502	ÃÀ¹ú	10	Ò»°ãÃ³Ò×	445052	Ì¨	224242	Ç§¿Ë	105,128,921
202203	90192020	ÎÞ´´ºôÎü»ú	601	°Ä´óÀûÑÇ	10	Ò»°ãÃ³Ò×	165501	Ì¨	1665	Ç§¿Ë	667,647
202203	90192020	ÎÞ´´ºôÎü»ú	613	ËùÂÞÃÅÈºµº	10	Ò»°ãÃ³Ò×	6	Ì¨	73	Ç§¿Ë	41,886
202204	90192010	ÓÐ´´ºôÎü»ú	110	ÖÐ¹úÏã¸Û	10	Ò»°ãÃ³Ò×	25000	Ì¨	278	Ç§¿Ë	68,699
202204	90192010	ÓÐ´´ºôÎü»ú	111	Ó¡¶È	10	Ò»°ãÃ³Ò×	30528	Ì¨	3245	Ç§¿Ë	991,788
202204	90192010	ÓÐ´´ºôÎü»ú	112	Ó¡¶ÈÄáÎ÷ÑÇ	10	Ò»°ãÃ³Ò×	26774	Ì¨	3500	Ç§¿Ë	3,504,300
202204	90192010	ÓÐ´´ºôÎü»ú	112	Ó¡¶ÈÄáÎ÷ÑÇ	12	ÆäËû¾èÔùÎï×Ê	9	Ì¨	163	Ç§¿Ë	642,000
202204	90192010	ÓÐ´´ºôÎü»ú	113	ÒÁÀÊ	10	Ò»°ãÃ³Ò×	1621600	Ì¨	3631	Ç§¿Ë	1,569,714
202204	90192010	ÓÐ´´ºôÎü»ú	114	ÒÁÀ­¿Ë	10	Ò»°ãÃ³Ò×	24	Ì¨	102	Ç§¿Ë	263,393
202204	90192010	ÓÐ´´ºôÎü»ú	115	ÒÔÉ«ÁÐ	10	Ò»°ãÃ³Ò×	80	Ì¨	1400	Ç§¿Ë	3,243,290
202204	90192010	ÓÐ´´ºôÎü»ú	116	ÈÕ±¾	10	Ò»°ãÃ³Ò×	1332	Ì¨	363	Ç§¿Ë	1,018,569
202204	90192010	ÓÐ´´ºôÎü»ú	119	ÀÏÎÎ	10	Ò»°ãÃ³Ò×	1	Ì¨	18	Ç§¿Ë	33,515
202204	90192010	ÓÐ´´ºôÎü»ú	124	ÃÉ¹Å	10	Ò»°ãÃ³Ò×	2	Ì¨	164	Ç§¿Ë	77,836
202204	90192010	ÓÐ´´ºôÎü»ú	125	Äá²´¶ûÁª°îÃñÖ÷¹²ºÍ¹ú	10	Ò»°ãÃ³Ò×	80	Ì¨	688	Ç§¿Ë	1,437,743
202204	90192010	ÓÐ´´ºôÎü»ú	128	°ÍÀÕË¹Ì¹	10	Ò»°ãÃ³Ò×	3	Ì¨	61	Ç§¿Ë	126,011
202204	90192010	ÓÐ´´ºôÎü»ú	129	·ÆÂÉ±ö	10	Ò»°ãÃ³Ò×	2	Ì¨	27	Ç§¿Ë	61,545
202204	90192010	ÓÐ´´ºôÎü»ú	133	º«¹ú	10	Ò»°ãÃ³Ò×	17000	Ì¨	982	Ç§¿Ë	86,318
202204	90192010	ÓÐ´´ºôÎü»ú	134	Ë¹ÀïÀ¼¿¨	10	Ò»°ãÃ³Ò×	1	Ì¨	21	Ç§¿Ë	42,610
202204	90192010	ÓÐ´´ºôÎü»ú	136	Ì©¹ú	10	Ò»°ãÃ³Ò×	1	Ì¨	43	Ç§¿Ë	47,851
202204	90192010	ÓÐ´´ºôÎü»ú	137	ÍÁ¶úÆä	10	Ò»°ãÃ³Ò×	5	Ì¨	66	Ç§¿Ë	156,861
202204	90192010	ÓÐ´´ºôÎü»ú	138	°¢ÁªÇõ	10	Ò»°ãÃ³Ò×	16	Ì¨	41	Ç§¿Ë	65,842
202204	90192010	ÓÐ´´ºôÎü»ú	139	Ò²ÃÅ	10	Ò»°ãÃ³Ò×	101	Ì¨	1343	Ç§¿Ë	1,867,709
202204	90192010	ÓÐ´´ºôÎü»ú	145	¹þÈø¿ËË¹Ì¹	10	Ò»°ãÃ³Ò×	3	Ì¨	120	Ç§¿Ë	102,769
202204	90192010	ÓÐ´´ºôÎü»ú	149	ÎÚ×È±ð¿ËË¹Ì¹	10	Ò»°ãÃ³Ò×	15	Ì¨	516	Ç§¿Ë	488,708
202204	90192010	ÓÐ´´ºôÎü»ú	201	°¢¶û¼°ÀûÑÇ	10	Ò»°ãÃ³Ò×	4	Ì¨	264	Ç§¿Ë	191,409
202204	90192010	ÓÐ´´ºôÎü»ú	224	¿ÏÄáÑÇ	10	Ò»°ãÃ³Ò×	7	Ì¨	257	Ç§¿Ë	289,584
202204	90192010	ÓÐ´´ºôÎü»ú	232	Ä¦Âå¸ç	10	Ò»°ãÃ³Ò×	2	Ì¨	20	Ç§¿Ë	31,900
202204	90192010	ÓÐ´´ºôÎü»ú	236	ÄáÈÕÀûÑÇ	10	Ò»°ãÃ³Ò×	57	Ì¨	518	Ç§¿Ë	405,276
202204	90192010	ÓÐ´´ºôÎü»ú	238	Â¬Íú´ï	10	Ò»°ãÃ³Ò×	1	Ì¨	30	Ç§¿Ë	53,369
202204	90192010	ÓÐ´´ºôÎü»ú	240	ÈûÄÚ¼Ó¶û	10	Ò»°ãÃ³Ò×	1	Ì¨	50	Ç§¿Ë	41,470
202204	90192010	ÓÐ´´ºôÎü»ú	244	ÄÏ·Ç	10	Ò»°ãÃ³Ò×	1	Ì¨	17	Ç§¿Ë	34,974
202204	90192010	ÓÐ´´ºôÎü»ú	246	ËÕµ¤	10	Ò»°ãÃ³Ò×	2775	Ì¨	549	Ç§¿Ë	1,867,773
202204	90192010	ÓÐ´´ºôÎü»ú	247	Ì¹É£ÄáÑÇ	10	Ò»°ãÃ³Ò×	31	Ì¨	186	Ç§¿Ë	316,059
202204	90192010	ÓÐ´´ºôÎü»ú	301	±ÈÀûÊ±	10	Ò»°ãÃ³Ò×	2	Ì¨	38	Ç§¿Ë	65,900
202204	90192010	ÓÐ´´ºôÎü»ú	303	Ó¢¹ú	10	Ò»°ãÃ³Ò×	2750	Ì¨	115	Ç§¿Ë	569,415
202204	90192010	ÓÐ´´ºôÎü»ú	304	µÂ¹ú	10	Ò»°ãÃ³Ò×	75485	Ì¨	4954	Ç§¿Ë	1,096,552
202204	90192010	ÓÐ´´ºôÎü»ú	305	·¨¹ú	10	Ò»°ãÃ³Ò×	19	Ì¨	106	Ç§¿Ë	71,632
202204	90192010	ÓÐ´´ºôÎü»ú	307	Òâ´óÀû	10	Ò»°ãÃ³Ò×	6	Ì¨	212	Ç§¿Ë	474,876
202204	90192010	ÓÐ´´ºôÎü»ú	309	ºÉÀ¼	10	Ò»°ãÃ³Ò×	2	Ì¨	32	Ç§¿Ë	84,348
202204	90192010	ÓÐ´´ºôÎü»ú	310	Ï£À°	10	Ò»°ãÃ³Ò×	1	Ì¨	12	Ç§¿Ë	21,547
202204	90192010	ÓÐ´´ºôÎü»ú	311	ÆÏÌÑÑÀ	10	Ò»°ãÃ³Ò×	23	Ì¨	437	Ç§¿Ë	792,657
202204	90192010	ÓÐ´´ºôÎü»ú	313	°¢¶û°ÍÄáÑÇ	10	Ò»°ãÃ³Ò×	111	Ì¨	125	Ç§¿Ë	318,420
202204	90192010	ÓÐ´´ºôÎü»ú	316	±£¼ÓÀûÑÇ	10	Ò»°ãÃ³Ò×	5	Ì¨	0	Ç§¿Ë	1,085
202204	90192010	ÓÐ´´ºôÎü»ú	321	ÐÙÑÀÀû	10	Ò»°ãÃ³Ò×	1816	Ì¨	18	Ç§¿Ë	73,262
202204	90192010	ÓÐ´´ºôÎü»ú	328	ÂÞÂíÄáÑÇ	10	Ò»°ãÃ³Ò×	1	Ì¨	13	Ç§¿Ë	16,386
202204	90192010	ÓÐ´´ºôÎü»ú	335	À­ÍÑÎ¬ÑÇ	10	Ò»°ãÃ³Ò×	2	Ì¨	34	Ç§¿Ë	92,423
202204	90192010	ÓÐ´´ºôÎü»ú	340	°×¶íÂÞË¹	10	Ò»°ãÃ³Ò×	3	Ì¨	78	Ç§¿Ë	205,391
202204	90192010	ÓÐ´´ºôÎü»ú	343	Ä¦¶û¶àÍß	10	Ò»°ãÃ³Ò×	4	Ì¨	76	Ç§¿Ë	140,966
202204	90192010	ÓÐ´´ºôÎü»ú	344	¶íÂÞË¹Áª°î	10	Ò»°ãÃ³Ò×	65	Ì¨	1195	Ç§¿Ë	2,881,660
202204	90192010	ÓÐ´´ºôÎü»ú	402	°¢¸ùÍ¢	10	Ò»°ãÃ³Ò×	57500	Ì¨	1528	Ç§¿Ë	159,341
202204	90192010	ÓÐ´´ºôÎü»ú	408	¶àÃñ×å²£ÀûÎ¬ÑÇ¹ú	10	Ò»°ãÃ³Ò×	5	Ì¨	0	Ç§¿Ë	2,259
202204	90192010	ÓÐ´´ºôÎü»ú	410	°ÍÎ÷	10	Ò»°ãÃ³Ò×	74	Ì¨	949	Ç§¿Ë	1,771,637
202204	90192010	ÓÐ´´ºôÎü»ú	412	ÖÇÀû	10	Ò»°ãÃ³Ò×	3	Ì¨	23	Ç§¿Ë	30,187
202204	90192010	ÓÐ´´ºôÎü»ú	413	¸çÂ×±ÈÑÇ	10	Ò»°ãÃ³Ò×	580	Ì¨	297	Ç§¿Ë	689,380
202204	90192010	ÓÐ´´ºôÎü»ú	418	¶àÃ×Äá¼Ó¹²ºÍ¹ú	10	Ò»°ãÃ³Ò×	17	Ì¨	342	Ç§¿Ë	635,668
202204	90192010	ÓÐ´´ºôÎü»ú	419	¶ò¹Ï¶à¶û	10	Ò»°ãÃ³Ò×	20	Ì¨	1640	Ç§¿Ë	635,611
202204	90192010	ÓÐ´´ºôÎü»ú	424	¹çÑÇÄÇ	10	Ò»°ãÃ³Ò×	3	Ì¨	68	Ç§¿Ë	163,357
202204	90192010	ÓÐ´´ºôÎü»ú	429	Ä«Î÷¸ç	10	Ò»°ãÃ³Ò×	43283	Ì¨	4069	Ç§¿Ë	940,600
202204	90192010	ÓÐ´´ºôÎü»ú	434	ÃØÂ³	10	Ò»°ãÃ³Ò×	25	Ì¨	606	Ç§¿Ë	1,380,307
202204	90192010	ÓÐ´´ºôÎü»ú	442	ÌØÁ¢Äá´ïºÍ¶à°Í¸ç	10	Ò»°ãÃ³Ò×	68	Ì¨	13	Ç§¿Ë	4,350
202204	90192010	ÓÐ´´ºôÎü»ú	444	ÎÚÀ­¹ç	11	¹ú¼Ò¼ä¡¢¹ú¼Ê×éÖ¯ÎÞ³¥Ô®ÖúºÍÔùËÍµÄÎï×Ê	30	Ì¨	915	Ç§¿Ë	2,610,000
202204	90192010	ÓÐ´´ºôÎü»ú	445	Î¯ÄÚÈðÀ­	10	Ò»°ãÃ³Ò×	1	Ì¨	82	Ç§¿Ë	46,423
202204	90192010	ÓÐ´´ºôÎü»ú	501	¼ÓÄÃ´ó	10	Ò»°ãÃ³Ò×	2405	Ì¨	11	Ç§¿Ë	21,308
202204	90192010	ÓÐ´´ºôÎü»ú	502	ÃÀ¹ú	10	Ò»°ãÃ³Ò×	5	Ì¨	4	Ç§¿Ë	6,357
202204	90192010	ÓÐ´´ºôÎü»ú	601	°Ä´óÀûÑÇ	10	Ò»°ãÃ³Ò×	4830	Ì¨	1859	Ç§¿Ë	91,909
202204	90192020	ÎÞ´´ºôÎü»ú	102	°ÍÁÖ	10	Ò»°ãÃ³Ò×	60	Ì¨	12	Ç§¿Ë	8,325
202204	90192020	ÎÞ´´ºôÎü»ú	103	ÃÏ¼ÓÀ­¹ú	10	Ò»°ãÃ³Ò×	537	Ì¨	1106	Ç§¿Ë	644,726
202204	90192020	ÎÞ´´ºôÎü»ú	108	ÈûÆÖÂ·Ë¹	10	Ò»°ãÃ³Ò×	8	Ì¨	22	Ç§¿Ë	17,897
202204	90192020	ÎÞ´´ºôÎü»ú	110	ÖÐ¹úÏã¸Û	10	Ò»°ãÃ³Ò×	132	Ì¨	88	Ç§¿Ë	51,371
202204	90192020	ÎÞ´´ºôÎü»ú	111	Ó¡¶È	10	Ò»°ãÃ³Ò×	11538	Ì¨	3616	Ç§¿Ë	1,827,601
202204	90192020	ÎÞ´´ºôÎü»ú	112	Ó¡¶ÈÄáÎ÷ÑÇ	10	Ò»°ãÃ³Ò×	412	Ì¨	116	Ç§¿Ë	96,113
202204	90192020	ÎÞ´´ºôÎü»ú	115	ÒÔÉ«ÁÐ	10	Ò»°ãÃ³Ò×	487	Ì¨	174	Ç§¿Ë	88,030
202204	90192020	ÎÞ´´ºôÎü»ú	116	ÈÕ±¾	10	Ò»°ãÃ³Ò×	9823	Ì¨	435	Ç§¿Ë	190,403
202204	90192020	ÎÞ´´ºôÎü»ú	117	Ô¼µ©	10	Ò»°ãÃ³Ò×	2	Ì¨	84	Ç§¿Ë	55,604
202204	90192020	ÎÞ´´ºôÎü»ú	120	Àè°ÍÄÛ	10	Ò»°ãÃ³Ò×	3553	Ì¨	583	Ç§¿Ë	172,898
202204	90192020	ÎÞ´´ºôÎü»ú	122	ÂíÀ´Î÷ÑÇ	10	Ò»°ãÃ³Ò×	12181	Ì¨	144	Ç§¿Ë	90,339
202204	90192020	ÎÞ´´ºôÎü»ú	124	ÃÉ¹Å	10	Ò»°ãÃ³Ò×	5	Ì¨	10	Ç§¿Ë	8,726
202204	90192020	ÎÞ´´ºôÎü»ú	125	Äá²´¶ûÁª°îÃñÖ÷¹²ºÍ¹ú	10	Ò»°ãÃ³Ò×	25	Ì¨	80	Ç§¿Ë	43,065
202204	90192020	ÎÞ´´ºôÎü»ú	127	°Í»ùË¹Ì¹	10	Ò»°ãÃ³Ò×	8	Ì¨	53	Ç§¿Ë	66,187
202204	90192020	ÎÞ´´ºôÎü»ú	129	·ÆÂÉ±ö	10	Ò»°ãÃ³Ò×	1243	Ì¨	1703	Ç§¿Ë	1,205,161
202204	90192020	ÎÞ´´ºôÎü»ú	131	É³ÌØ°¢À­²®	10	Ò»°ãÃ³Ò×	6677	Ì¨	2103	Ç§¿Ë	1,118,987
202204	90192020	ÎÞ´´ºôÎü»ú	132	ÐÂ¼ÓÆÂ	10	Ò»°ãÃ³Ò×	200757	Ì¨	6161	Ç§¿Ë	1,950,401
202204	90192020	ÎÞ´´ºôÎü»ú	133	º«¹ú	10	Ò»°ãÃ³Ò×	135	Ì¨	26	Ç§¿Ë	21,309
202204	90192020	ÎÞ´´ºôÎü»ú	136	Ì©¹ú	10	Ò»°ãÃ³Ò×	205	Ì¨	713	Ç§¿Ë	805,088
202204	90192020	ÎÞ´´ºôÎü»ú	137	ÍÁ¶úÆä	10	Ò»°ãÃ³Ò×	801	Ì¨	685	Ç§¿Ë	723,996
202204	90192020	ÎÞ´´ºôÎü»ú	138	°¢ÁªÇõ	10	Ò»°ãÃ³Ò×	111	Ì¨	139	Ç§¿Ë	159,437
202204	90192020	ÎÞ´´ºôÎü»ú	139	Ò²ÃÅ	10	Ò»°ãÃ³Ò×	1	Ì¨	16	Ç§¿Ë	15,172
202204	90192020	ÎÞ´´ºôÎü»ú	145	¹þÈø¿ËË¹Ì¹	10	Ò»°ãÃ³Ò×	4	Ì¨	97	Ç§¿Ë	108,460
202204	90192020	ÎÞ´´ºôÎü»ú	146	¼ª¶û¼ªË¹Ë¹Ì¹	10	Ò»°ãÃ³Ò×	1	Ì¨	5	Ç§¿Ë	22,011
202204	90192020	ÎÞ´´ºôÎü»ú	201	°¢¶û¼°ÀûÑÇ	10	Ò»°ãÃ³Ò×	40	Ì¨	960	Ç§¿Ë	878,552
202204	90192020	ÎÞ´´ºôÎü»ú	215	°£¼°	10	Ò»°ãÃ³Ò×	200	Ì¨	720	Ç§¿Ë	293,480
202204	90192020	ÎÞ´´ºôÎü»ú	220	¼ÓÄÉ	10	Ò»°ãÃ³Ò×	3	Ì¨	21	Ç§¿Ë	126,618
202204	90192020	ÎÞ´´ºôÎü»ú	224	¿ÏÄáÑÇ	10	Ò»°ãÃ³Ò×	1	Ì¨	35	Ç§¿Ë	43,472
202204	90192020	ÎÞ´´ºôÎü»ú	231	Ã«ÀïÇóË¹	10	Ò»°ãÃ³Ò×	71	Ì¨	60	Ç§¿Ë	41,406
202204	90192020	ÎÞ´´ºôÎü»ú	232	Ä¦Âå¸ç	10	Ò»°ãÃ³Ò×	165	Ì¨	54	Ç§¿Ë	75,766
202204	90192020	ÎÞ´´ºôÎü»ú	234	ÄÉÃ×±ÈÑÇ	10	Ò»°ãÃ³Ò×	70	Ì¨	2400	Ç§¿Ë	2,614,843
202204	90192020	ÎÞ´´ºôÎü»ú	236	ÄáÈÕÀûÑÇ	10	Ò»°ãÃ³Ò×	59	Ì¨	1165	Ç§¿Ë	690,675
202204	90192020	ÎÞ´´ºôÎü»ú	244	ÄÏ·Ç	10	Ò»°ãÃ³Ò×	1226	Ì¨	1666	Ç§¿Ë	1,031,198
202204	90192020	ÎÞ´´ºôÎü»ú	247	Ì¹É£ÄáÑÇ	10	Ò»°ãÃ³Ò×	1092	Ì¨	437	Ç§¿Ë	744,993
202204	90192020	ÎÞ´´ºôÎü»ú	249	Í»ÄáË¹	10	Ò»°ãÃ³Ò×	1170	Ì¨	214	Ç§¿Ë	148,591
202204	90192020	ÎÞ´´ºôÎü»ú	252	¸Õ¹û(½ð)	10	Ò»°ãÃ³Ò×	12	Ì¨	551	Ç§¿Ë	362,193
202204	90192020	ÎÞ´´ºôÎü»ú	301	±ÈÀûÊ±	10	Ò»°ãÃ³Ò×	2	Ì¨	4	Ç§¿Ë	3,474
202204	90192020	ÎÞ´´ºôÎü»ú	303	Ó¢¹ú	10	Ò»°ãÃ³Ò×	43	Ì¨	296	Ç§¿Ë	351,794
202204	90192020	ÎÞ´´ºôÎü»ú	304	µÂ¹ú	10	Ò»°ãÃ³Ò×	9	Ì¨	40	Ç§¿Ë	104,294
202204	90192020	ÎÞ´´ºôÎü»ú	305	·¨¹ú	10	Ò»°ãÃ³Ò×	43076	Ì¨	7480	Ç§¿Ë	4,179,885
202204	90192020	ÎÞ´´ºôÎü»ú	306	°®¶ûÀ¼	10	Ò»°ãÃ³Ò×	11	Ì¨	8	Ç§¿Ë	4,408
202204	90192020	ÎÞ´´ºôÎü»ú	307	Òâ´óÀû	10	Ò»°ãÃ³Ò×	27738	Ì¨	5395	Ç§¿Ë	2,798,884
202204	90192020	ÎÞ´´ºôÎü»ú	309	ºÉÀ¼	10	Ò»°ãÃ³Ò×	3607	Ì¨	299	Ç§¿Ë	153,374
202204	90192020	ÎÞ´´ºôÎü»ú	310	Ï£À°	10	Ò»°ãÃ³Ò×	1105	Ì¨	1255	Ç§¿Ë	613,736
202204	90192020	ÎÞ´´ºôÎü»ú	311	ÆÏÌÑÑÀ	10	Ò»°ãÃ³Ò×	7	Ì¨	133	Ç§¿Ë	134,764
202204	90192020	ÎÞ´´ºôÎü»ú	312	Î÷°àÑÀ	10	Ò»°ãÃ³Ò×	2627	Ì¨	476	Ç§¿Ë	224,733
202204	90192020	ÎÞ´´ºôÎü»ú	316	±£¼ÓÀûÑÇ	10	Ò»°ãÃ³Ò×	529	Ì¨	488	Ç§¿Ë	227,758
202204	90192020	ÎÞ´´ºôÎü»ú	321	ÐÙÑÀÀû	10	Ò»°ãÃ³Ò×	490	Ì¨	699	Ç§¿Ë	240,178
202204	90192020	ÎÞ´´ºôÎü»ú	324	Âí¶úËû	10	Ò»°ãÃ³Ò×	22	Ì¨	58	Ç§¿Ë	41,342
202204	90192020	ÎÞ´´ºôÎü»ú	327	²¨À¼	10	Ò»°ãÃ³Ò×	487	Ì¨	371	Ç§¿Ë	188,424
202204	90192020	ÎÞ´´ºôÎü»ú	330	Èðµä	10	Ò»°ãÃ³Ò×	20	Ì¨	48	Ç§¿Ë	35,090
202204	90192020	ÎÞ´´ºôÎü»ú	344	¶íÂÞË¹Áª°î	10	Ò»°ãÃ³Ò×	327	Ì¨	767	Ç§¿Ë	482,357
202204	90192020	ÎÞ´´ºôÎü»ú	347	ÎÚ¿ËÀ¼	10	Ò»°ãÃ³Ò×	5	Ì¨	70	Ç§¿Ë	51,040
202204	90192020	ÎÞ´´ºôÎü»ú	350	Ë¹ÂåÎÄÄáÑÇ	10	Ò»°ãÃ³Ò×	516	Ì¨	45	Ç§¿Ë	40,129
202204	90192020	ÎÞ´´ºôÎü»ú	352	½Ý¿Ë	10	Ò»°ãÃ³Ò×	10368	Ì¨	1441	Ç§¿Ë	315,201
202204	90192020	ÎÞ´´ºôÎü»ú	402	°¢¸ùÍ¢	10	Ò»°ãÃ³Ò×	3708	Ì¨	2512	Ç§¿Ë	1,183,122
202204	90192020	ÎÞ´´ºôÎü»ú	408	¶àÃñ×å²£ÀûÎ¬ÑÇ¹ú	10	Ò»°ãÃ³Ò×	30	Ì¨	34	Ç§¿Ë	42,520
202204	90192020	ÎÞ´´ºôÎü»ú	410	°ÍÎ÷	10	Ò»°ãÃ³Ò×	70873	Ì¨	18045	Ç§¿Ë	5,425,070
202204	90192020	ÎÞ´´ºôÎü»ú	412	ÖÇÀû	10	Ò»°ãÃ³Ò×	302	Ì¨	172	Ç§¿Ë	131,245
202204	90192020	ÎÞ´´ºôÎü»ú	413	¸çÂ×±ÈÑÇ	10	Ò»°ãÃ³Ò×	13246	Ì¨	2475	Ç§¿Ë	1,201,228
202204	90192020	ÎÞ´´ºôÎü»ú	415	¸çË¹´ïÀè¼Ó	10	Ò»°ãÃ³Ò×	1000000	Ì¨	690	Ç§¿Ë	459,360
202204	90192020	ÎÞ´´ºôÎü»ú	417	¿âÀ°Ë÷µº	10	Ò»°ãÃ³Ò×	1	Ì¨	1	Ç§¿Ë	287
202204	90192020	ÎÞ´´ºôÎü»ú	418	¶àÃ×Äá¼Ó¹²ºÍ¹ú	10	Ò»°ãÃ³Ò×	1	Ì¨	30	Ç§¿Ë	38,078
202204	90192020	ÎÞ´´ºôÎü»ú	419	¶ò¹Ï¶à¶û	10	Ò»°ãÃ³Ò×	2771	Ì¨	491	Ç§¿Ë	316,829
202204	90192020	ÎÞ´´ºôÎü»ú	423	Î£µØÂíÀ­	10	Ò»°ãÃ³Ò×	109	Ì¨	185	Ç§¿Ë	125,250
202204	90192020	ÎÞ´´ºôÎü»ú	426	ºé¶¼À­Ë¹	10	Ò»°ãÃ³Ò×	5	Ì¨	165	Ç§¿Ë	174,523
202204	90192020	ÎÞ´´ºôÎü»ú	429	Ä«Î÷¸ç	10	Ò»°ãÃ³Ò×	9	Ì¨	9	Ç§¿Ë	5,455
202204	90192020	ÎÞ´´ºôÎü»ú	432	°ÍÄÃÂí	10	Ò»°ãÃ³Ò×	7	Ì¨	30	Ç§¿Ë	13,781
202204	90192020	ÎÞ´´ºôÎü»ú	433	°ÍÀ­¹ç	10	Ò»°ãÃ³Ò×	90	Ì¨	19	Ç§¿Ë	21,006
202204	90192020	ÎÞ´´ºôÎü»ú	435	²¨¶àÀè¸÷	10	Ò»°ãÃ³Ò×	1265	Ì¨	3530	Ç§¿Ë	2,161,693
202204	90192020	ÎÞ´´ºôÎü»ú	442	ÌØÁ¢Äá´ïºÍ¶à°Í¸ç	10	Ò»°ãÃ³Ò×	6	Ì¨	11	Ç§¿Ë	11,421
202204	90192020	ÎÞ´´ºôÎü»ú	445	Î¯ÄÚÈðÀ­	10	Ò»°ãÃ³Ò×	13	Ì¨	39	Ç§¿Ë	29,467
202204	90192020	ÎÞ´´ºôÎü»ú	502	ÃÀ¹ú	10	Ò»°ãÃ³Ò×	316436	Ì¨	208098	Ç§¿Ë	100,982,211
202204	90192020	ÎÞ´´ºôÎü»ú	601	°Ä´óÀûÑÇ	10	Ò»°ãÃ³Ò×	66243	Ì¨	1713	Ç§¿Ë	988,931
202204	90192020	ÎÞ´´ºôÎü»ú	609	ÐÂÎ÷À¼	10	Ò»°ãÃ³Ò×	4	Ì¨	11	Ç§¿Ë	8,549
202204	90192020	ÎÞ´´ºôÎü»ú	699	´óÑóÖÞÆäËû¹ú¼Ò(µØÇø)	10	Ò»°ãÃ³Ò×	5	Ì¨	20	Ç§¿Ë	11,006
202205	90192010	ÓÐ´´ºôÎü»ú	110	ÖÐ¹úÏã¸Û	10	Ò»°ãÃ³Ò×	310	Ì¨	13	Ç§¿Ë	51,582
202205	90192010	ÓÐ´´ºôÎü»ú	111	Ó¡¶È	10	Ò»°ãÃ³Ò×	401	Ì¨	7922	Ç§¿Ë	15,124,828
202205	90192010	ÓÐ´´ºôÎü»ú	112	Ó¡¶ÈÄáÎ÷ÑÇ	10	Ò»°ãÃ³Ò×	17799	Ì¨	7012	Ç§¿Ë	9,942,357
202205	90192010	ÓÐ´´ºôÎü»ú	116	ÈÕ±¾	10	Ò»°ãÃ³Ò×	22	Ì¨	208	Ç§¿Ë	736,579
202205	90192010	ÓÐ´´ºôÎü»ú	122	ÂíÀ´Î÷ÑÇ	10	Ò»°ãÃ³Ò×	21336	Ì¨	527	Ç§¿Ë	122,766
202205	90192010	ÓÐ´´ºôÎü»ú	124	ÃÉ¹Å	10	Ò»°ãÃ³Ò×	3	Ì¨	106	Ç§¿Ë	247,723
202205	90192010	ÓÐ´´ºôÎü»ú	124	ÃÉ¹Å	12	ÆäËû¾èÔùÎï×Ê	8	Ì¨	67	Ç§¿Ë	291,000
202205	90192010	ÓÐ´´ºôÎü»ú	125	Äá²´¶ûÁª°îÃñÖ÷¹²ºÍ¹ú	10	Ò»°ãÃ³Ò×	8	Ì¨	64	Ç§¿Ë	112,121
202205	90192010	ÓÐ´´ºôÎü»ú	127	°Í»ùË¹Ì¹	10	Ò»°ãÃ³Ò×	4	Ì¨	132	Ç§¿Ë	285,890
202205	90192010	ÓÐ´´ºôÎü»ú	129	·ÆÂÉ±ö	10	Ò»°ãÃ³Ò×	209	Ì¨	1295	Ç§¿Ë	2,372,508
202205	90192010	ÓÐ´´ºôÎü»ú	131	É³ÌØ°¢À­²®	10	Ò»°ãÃ³Ò×	4	Ì¨	85	Ç§¿Ë	220,653
202205	90192010	ÓÐ´´ºôÎü»ú	132	ÐÂ¼ÓÆÂ	10	Ò»°ãÃ³Ò×	1	Ì¨	48	Ç§¿Ë	51,197
202205	90192010	ÓÐ´´ºôÎü»ú	133	º«¹ú	10	Ò»°ãÃ³Ò×	117510	Ì¨	6341	Ç§¿Ë	618,546
202205	90192010	ÓÐ´´ºôÎü»ú	136	Ì©¹ú	10	Ò»°ãÃ³Ò×	40	Ì¨	812	Ç§¿Ë	1,974,182
202205	90192010	ÓÐ´´ºôÎü»ú	137	ÍÁ¶úÆä	10	Ò»°ãÃ³Ò×	1030	Ì¨	736	Ç§¿Ë	565,524
202205	90192010	ÓÐ´´ºôÎü»ú	138	°¢ÁªÇõ	10	Ò»°ãÃ³Ò×	14182	Ì¨	2735	Ç§¿Ë	165,813
202205	90192010	ÓÐ´´ºôÎü»ú	139	Ò²ÃÅ	10	Ò»°ãÃ³Ò×	1010	Ì¨	329	Ç§¿Ë	662,770
202205	90192010	ÓÐ´´ºôÎü»ú	141	Ô½ÄÏ	10	Ò»°ãÃ³Ò×	1	Ì¨	19	Ç§¿Ë	39,122
202205	90192010	ÓÐ´´ºôÎü»ú	145	¹þÈø¿ËË¹Ì¹	10	Ò»°ãÃ³Ò×	5	Ì¨	118	Ç§¿Ë	279,180
202205	90192010	ÓÐ´´ºôÎü»ú	146	¼ª¶û¼ªË¹Ë¹Ì¹	10	Ò»°ãÃ³Ò×	5	Ì¨	84	Ç§¿Ë	74,209
202205	90192010	ÓÐ´´ºôÎü»ú	149	ÎÚ×È±ð¿ËË¹Ì¹	10	Ò»°ãÃ³Ò×	7	Ì¨	248	Ç§¿Ë	284,958
202205	90192010	ÓÐ´´ºôÎü»ú	201	°¢¶û¼°ÀûÑÇ	10	Ò»°ãÃ³Ò×	41	Ì¨	809	Ç§¿Ë	1,511,290
202205	90192010	ÓÐ´´ºôÎü»ú	202	°²¸çÀ­	10	Ò»°ãÃ³Ò×	82	Ì¨	283	Ç§¿Ë	571,668
202205	90192010	ÓÐ´´ºôÎü»ú	203	±´Äþ	10	Ò»°ãÃ³Ò×	12	Ì¨	696	Ç§¿Ë	434,202
202205	90192010	ÓÐ´´ºôÎü»ú	206	¿¦ÂóÂ¡	10	Ò»°ãÃ³Ò×	952	Ì¨	421	Ç§¿Ë	519,728
202205	90192010	ÓÐ´´ºôÎü»ú	215	°£¼°	10	Ò»°ãÃ³Ò×	52	Ì¨	183	Ç§¿Ë	364,780
202205	90192010	ÓÐ´´ºôÎü»ú	217	°£Èû¶í±ÈÑÇ	10	Ò»°ãÃ³Ò×	10	Ì¨	410	Ç§¿Ë	455,360
202205	90192010	ÓÐ´´ºôÎü»ú	224	¿ÏÄáÑÇ	10	Ò»°ãÃ³Ò×	3	Ì¨	174	Ç§¿Ë	148,439
202205	90192010	ÓÐ´´ºôÎü»ú	229	ÂíÀï	10	Ò»°ãÃ³Ò×	1428	Ì¨	631	Ç§¿Ë	779,592
202205	90192010	ÓÐ´´ºôÎü»ú	232	Ä¦Âå¸ç	10	Ò»°ãÃ³Ò×	5	Ì¨	50	Ç§¿Ë	54,077
202205	90192010	ÓÐ´´ºôÎü»ú	236	ÄáÈÕÀûÑÇ	10	Ò»°ãÃ³Ò×	22	Ì¨	418	Ç§¿Ë	829,000
202205	90192010	ÓÐ´´ºôÎü»ú	240	ÈûÄÚ¼Ó¶û	10	Ò»°ãÃ³Ò×	2	Ì¨	55	Ç§¿Ë	125,472
202205	90192010	ÓÐ´´ºôÎü»ú	243	Ë÷ÂíÀï	10	Ò»°ãÃ³Ò×	2	Ì¨	37	Ç§¿Ë	114,743
202205	90192010	ÓÐ´´ºôÎü»ú	247	Ì¹É£ÄáÑÇ	10	Ò»°ãÃ³Ò×	2	Ì¨	116	Ç§¿Ë	86,939
202205	90192010	ÓÐ´´ºôÎü»ú	249	Í»ÄáË¹	10	Ò»°ãÃ³Ò×	94	Ì¨	407	Ç§¿Ë	788,968
202205	90192010	ÓÐ´´ºôÎü»ú	252	¸Õ¹û(½ð)	10	Ò»°ãÃ³Ò×	4	Ì¨	226	Ç§¿Ë	105,466
202205	90192010	ÓÐ´´ºôÎü»ú	254	½ò°Í²¼Î¤	12	ÆäËû¾èÔùÎï×Ê	4	Ì¨	170	Ç§¿Ë	281,200
202205	90192010	ÓÐ´´ºôÎü»ú	301	±ÈÀûÊ±	10	Ò»°ãÃ³Ò×	1	Ì¨	0	Ç§¿Ë	1,121
202205	90192010	ÓÐ´´ºôÎü»ú	304	µÂ¹ú	10	Ò»°ãÃ³Ò×	62868	Ì¨	3767	Ç§¿Ë	178,077
202205	90192010	ÓÐ´´ºôÎü»ú	305	·¨¹ú	10	Ò»°ãÃ³Ò×	14	Ì¨	7	Ç§¿Ë	4,467
202205	90192010	ÓÐ´´ºôÎü»ú	307	Òâ´óÀû	10	Ò»°ãÃ³Ò×	722	Ì¨	5	Ç§¿Ë	26,782
202205	90192010	ÓÐ´´ºôÎü»ú	309	ºÉÀ¼	10	Ò»°ãÃ³Ò×	6	Ì¨	135	Ç§¿Ë	335,938
202205	90192010	ÓÐ´´ºôÎü»ú	310	Ï£À°	10	Ò»°ãÃ³Ò×	19344	Ì¨	874	Ç§¿Ë	62,924
202205	90192010	ÓÐ´´ºôÎü»ú	312	Î÷°àÑÀ	10	Ò»°ãÃ³Ò×	11	Ì¨	0	Ç§¿Ë	422
202205	90192010	ÓÐ´´ºôÎü»ú	327	²¨À¼	10	Ò»°ãÃ³Ò×	4	Ì¨	92	Ç§¿Ë	250,459
202205	90192010	ÓÐ´´ºôÎü»ú	328	ÂÞÂíÄáÑÇ	10	Ò»°ãÃ³Ò×	2	Ì¨	28	Ç§¿Ë	47,792
202205	90192010	ÓÐ´´ºôÎü»ú	337	¸ñÂ³¼ªÑÇ	10	Ò»°ãÃ³Ò×	6	Ì¨	51	Ç§¿Ë	136,446
202205	90192010	ÓÐ´´ºôÎü»ú	344	¶íÂÞË¹Áª°î	10	Ò»°ãÃ³Ò×	57	Ì¨	808	Ç§¿Ë	1,905,710
202205	90192010	ÓÐ´´ºôÎü»ú	347	ÎÚ¿ËÀ¼	10	Ò»°ãÃ³Ò×	6	Ì¨	236	Ç§¿Ë	392,622
202205	90192010	ÓÐ´´ºôÎü»ú	352	½Ý¿Ë	10	Ò»°ãÃ³Ò×	2	Ì¨	1	Ç§¿Ë	3,737
202205	90192010	ÓÐ´´ºôÎü»ú	358	Èû¶ûÎ¬ÑÇ	10	Ò»°ãÃ³Ò×	611	Ì¨	10	Ç§¿Ë	59,338
202205	90192010	ÓÐ´´ºôÎü»ú	410	°ÍÎ÷	10	Ò»°ãÃ³Ò×	283	Ì¨	1357	Ç§¿Ë	2,590,822
202205	90192010	ÓÐ´´ºôÎü»ú	412	ÖÇÀû	10	Ò»°ãÃ³Ò×	488	Ì¨	2	Ç§¿Ë	16,837
202205	90192010	ÓÐ´´ºôÎü»ú	413	¸çÂ×±ÈÑÇ	10	Ò»°ãÃ³Ò×	27431	Ì¨	1610	Ç§¿Ë	138,220
202205	90192010	ÓÐ´´ºôÎü»ú	419	¶ò¹Ï¶à¶û	10	Ò»°ãÃ³Ò×	1	Ì¨	12	Ç§¿Ë	45,866
202205	90192010	ÓÐ´´ºôÎü»ú	423	Î£µØÂíÀ­	10	Ò»°ãÃ³Ò×	1	Ì¨	42	Ç§¿Ë	60,168
202205	90192010	ÓÐ´´ºôÎü»ú	424	¹çÑÇÄÇ	10	Ò»°ãÃ³Ò×	25	Ì¨	284	Ç§¿Ë	629,268
202205	90192010	ÓÐ´´ºôÎü»ú	429	Ä«Î÷¸ç	10	Ò»°ãÃ³Ò×	20	Ì¨	377	Ç§¿Ë	796,326
202205	90192010	ÓÐ´´ºôÎü»ú	445	Î¯ÄÚÈðÀ­	10	Ò»°ãÃ³Ò×	89	Ì¨	8	Ç§¿Ë	218,994
202205	90192010	ÓÐ´´ºôÎü»ú	501	¼ÓÄÃ´ó	10	Ò»°ãÃ³Ò×	5134	Ì¨	32	Ç§¿Ë	55,317
202205	90192010	ÓÐ´´ºôÎü»ú	502	ÃÀ¹ú	10	Ò»°ãÃ³Ò×	18	Ì¨	595	Ç§¿Ë	514,028
202205	90192010	ÓÐ´´ºôÎü»ú	601	°Ä´óÀûÑÇ	10	Ò»°ãÃ³Ò×	22605	Ì¨	5858	Ç§¿Ë	302,603
202205	90192010	ÓÐ´´ºôÎü»ú	608	ÍßÅ¬°¢Í¼	11	¹ú¼Ò¼ä¡¢¹ú¼Ê×éÖ¯ÎÞ³¥Ô®ÖúºÍÔùËÍµÄÎï×Ê	5	Ì¨	143	Ç§¿Ë	400,000
202205	90192020	ÎÞ´´ºôÎü»ú	103	ÃÏ¼ÓÀ­¹ú	10	Ò»°ãÃ³Ò×	167	Ì¨	98	Ç§¿Ë	57,825
202205	90192020	ÎÞ´´ºôÎü»ú	106	Ãåµé	10	Ò»°ãÃ³Ò×	10000	Ì¨	800	Ç§¿Ë	25,278
202205	90192020	ÎÞ´´ºôÎü»ú	108	ÈûÆÖÂ·Ë¹	10	Ò»°ãÃ³Ò×	1	Ì¨	17	Ç§¿Ë	17,279
202205	90192020	ÎÞ´´ºôÎü»ú	110	ÖÐ¹úÏã¸Û	10	Ò»°ãÃ³Ò×	1242	Ì¨	1166	Ç§¿Ë	756,339
202205	90192020	ÎÞ´´ºôÎü»ú	111	Ó¡¶È	10	Ò»°ãÃ³Ò×	5349	Ì¨	6822	Ç§¿Ë	3,793,469
202205	90192020	ÎÞ´´ºôÎü»ú	112	Ó¡¶ÈÄáÎ÷ÑÇ	10	Ò»°ãÃ³Ò×	24	Ì¨	302	Ç§¿Ë	134,634
202205	90192020	ÎÞ´´ºôÎü»ú	114	ÒÁÀ­¿Ë	10	Ò»°ãÃ³Ò×	15	Ì¨	2	Ç§¿Ë	4,819
202205	90192020	ÎÞ´´ºôÎü»ú	115	ÒÔÉ«ÁÐ	10	Ò»°ãÃ³Ò×	2462	Ì¨	4709	Ç§¿Ë	1,089,306
202205	90192020	ÎÞ´´ºôÎü»ú	116	ÈÕ±¾	10	Ò»°ãÃ³Ò×	6910	Ì¨	777	Ç§¿Ë	229,946
202205	90192020	ÎÞ´´ºôÎü»ú	117	Ô¼µ©	10	Ò»°ãÃ³Ò×	100	Ì¨	18	Ç§¿Ë	9,053
202205	90192020	ÎÞ´´ºôÎü»ú	118	¿ÆÍþÌØ	10	Ò»°ãÃ³Ò×	1801	Ì¨	274	Ç§¿Ë	247,985
202205	90192020	ÎÞ´´ºôÎü»ú	120	Àè°ÍÄÛ	10	Ò»°ãÃ³Ò×	47800	Ì¨	4101	Ç§¿Ë	125,946
202205	90192020	ÎÞ´´ºôÎü»ú	122	ÂíÀ´Î÷ÑÇ	10	Ò»°ãÃ³Ò×	300	Ì¨	0	Ç§¿Ë	4,598
202205	90192020	ÎÞ´´ºôÎü»ú	123	Âí¶û´ú·ò	10	Ò»°ãÃ³Ò×	40	Ì¨	96	Ç§¿Ë	80,634
202205	90192020	ÎÞ´´ºôÎü»ú	124	ÃÉ¹Å	10	Ò»°ãÃ³Ò×	5	Ì¨	10	Ç§¿Ë	8,773
202205	90192020	ÎÞ´´ºôÎü»ú	126	°¢Âü	10	Ò»°ãÃ³Ò×	72	Ì¨	160	Ç§¿Ë	66,313
202205	90192020	ÎÞ´´ºôÎü»ú	127	°Í»ùË¹Ì¹	10	Ò»°ãÃ³Ò×	1625	Ì¨	316	Ç§¿Ë	95,354
202205	90192020	ÎÞ´´ºôÎü»ú	129	·ÆÂÉ±ö	10	Ò»°ãÃ³Ò×	345	Ì¨	253	Ç§¿Ë	195,875
202205	90192020	ÎÞ´´ºôÎü»ú	131	É³ÌØ°¢À­²®	10	Ò»°ãÃ³Ò×	760	Ì¨	963	Ç§¿Ë	622,687
202205	90192020	ÎÞ´´ºôÎü»ú	132	ÐÂ¼ÓÆÂ	10	Ò»°ãÃ³Ò×	1076344	Ì¨	8988	Ç§¿Ë	4,915,682
202205	90192020	ÎÞ´´ºôÎü»ú	134	Ë¹ÀïÀ¼¿¨	10	Ò»°ãÃ³Ò×	875	Ì¨	351	Ç§¿Ë	142,392
202205	90192020	ÎÞ´´ºôÎü»ú	136	Ì©¹ú	10	Ò»°ãÃ³Ò×	769	Ì¨	2713	Ç§¿Ë	2,465,714
202205	90192020	ÎÞ´´ºôÎü»ú	137	ÍÁ¶úÆä	10	Ò»°ãÃ³Ò×	687	Ì¨	2830	Ç§¿Ë	2,381,676
202205	90192020	ÎÞ´´ºôÎü»ú	138	°¢ÁªÇõ	10	Ò»°ãÃ³Ò×	484	Ì¨	541	Ç§¿Ë	217,555
202205	90192020	ÎÞ´´ºôÎü»ú	139	Ò²ÃÅ	10	Ò»°ãÃ³Ò×	4	Ì¨	138	Ç§¿Ë	115,193
202205	90192020	ÎÞ´´ºôÎü»ú	143	ÖÐ¹úÌ¨Íå	10	Ò»°ãÃ³Ò×	102	Ì¨	32	Ç§¿Ë	14,301
202205	90192020	ÎÞ´´ºôÎü»ú	145	¹þÈø¿ËË¹Ì¹	10	Ò»°ãÃ³Ò×	1	Ì¨	27	Ç§¿Ë	37,566
202205	90192020	ÎÞ´´ºôÎü»ú	149	ÎÚ×È±ð¿ËË¹Ì¹	10	Ò»°ãÃ³Ò×	1	Ì¨	25	Ç§¿Ë	27,518
202205	90192020	ÎÞ´´ºôÎü»ú	201	°¢¶û¼°ÀûÑÇ	10	Ò»°ãÃ³Ò×	5	Ì¨	12	Ç§¿Ë	7,040
202205	90192020	ÎÞ´´ºôÎü»ú	202	°²¸çÀ­	10	Ò»°ãÃ³Ò×	3	Ì¨	118	Ç§¿Ë	122,359
202205	90192020	ÎÞ´´ºôÎü»ú	215	°£¼°	10	Ò»°ãÃ³Ò×	302	Ì¨	55	Ç§¿Ë	32,062
202205	90192020	ÎÞ´´ºôÎü»ú	217	°£Èû¶í±ÈÑÇ	10	Ò»°ãÃ³Ò×	5	Ì¨	167	Ç§¿Ë	198,388
202205	90192020	ÎÞ´´ºôÎü»ú	224	¿ÏÄáÑÇ	10	Ò»°ãÃ³Ò×	1000	Ì¨	75	Ç§¿Ë	2,387
202205	90192020	ÎÞ´´ºôÎü»ú	226	Àû±ÈÑÇ	10	Ò»°ãÃ³Ò×	7	Ì¨	217	Ç§¿Ë	245,425
202205	90192020	ÎÞ´´ºôÎü»ú	229	ÂíÀï	10	Ò»°ãÃ³Ò×	1	Ì¨	19	Ç§¿Ë	20,088
202205	90192020	ÎÞ´´ºôÎü»ú	232	Ä¦Âå¸ç	10	Ò»°ãÃ³Ò×	1	Ì¨	35	Ç§¿Ë	41,597
202205	90192020	ÎÞ´´ºôÎü»ú	234	ÄÉÃ×±ÈÑÇ	10	Ò»°ãÃ³Ò×	2030	Ì¨	568	Ç§¿Ë	259,823
202205	90192020	ÎÞ´´ºôÎü»ú	238	Â¬Íú´ï	10	Ò»°ãÃ³Ò×	10	Ì¨	29	Ç§¿Ë	12,479
202205	90192020	ÎÞ´´ºôÎü»ú	244	ÄÏ·Ç	10	Ò»°ãÃ³Ò×	17025	Ì¨	3212	Ç§¿Ë	1,468,406
202205	90192020	ÎÞ´´ºôÎü»ú	249	Í»ÄáË¹	10	Ò»°ãÃ³Ò×	31	Ì¨	104	Ç§¿Ë	84,686
202205	90192020	ÎÞ´´ºôÎü»ú	250	ÎÚ¸É´ï	10	Ò»°ãÃ³Ò×	1	Ì¨	83	Ç§¿Ë	22,394
202205	90192020	ÎÞ´´ºôÎü»ú	301	±ÈÀûÊ±	10	Ò»°ãÃ³Ò×	2400	Ì¨	3960	Ç§¿Ë	1,585,344
202205	90192020	ÎÞ´´ºôÎü»ú	302	µ¤Âó	10	Ò»°ãÃ³Ò×	1	Ì¨	11	Ç§¿Ë	11,135
202205	90192020	ÎÞ´´ºôÎü»ú	303	Ó¢¹ú	10	Ò»°ãÃ³Ò×	1659	Ì¨	4226	Ç§¿Ë	1,975,004
202205	90192020	ÎÞ´´ºôÎü»ú	304	µÂ¹ú	10	Ò»°ãÃ³Ò×	30013	Ì¨	216	Ç§¿Ë	122,134
202205	90192020	ÎÞ´´ºôÎü»ú	305	·¨¹ú	10	Ò»°ãÃ³Ò×	14183	Ì¨	12187	Ç§¿Ë	4,868,684
202205	90192020	ÎÞ´´ºôÎü»ú	306	°®¶ûÀ¼	10	Ò»°ãÃ³Ò×	10	Ì¨	25	Ç§¿Ë	16,063
202205	90192020	ÎÞ´´ºôÎü»ú	307	Òâ´óÀû	10	Ò»°ãÃ³Ò×	2846	Ì¨	1520	Ç§¿Ë	875,358
202205	90192020	ÎÞ´´ºôÎü»ú	309	ºÉÀ¼	10	Ò»°ãÃ³Ò×	1189	Ì¨	2726	Ç§¿Ë	209,644
202205	90192020	ÎÞ´´ºôÎü»ú	310	Ï£À°	10	Ò»°ãÃ³Ò×	20	Ì¨	48	Ç§¿Ë	42,108
202205	90192020	ÎÞ´´ºôÎü»ú	312	Î÷°àÑÀ	10	Ò»°ãÃ³Ò×	10062	Ì¨	14751	Ç§¿Ë	5,799,429
202205	90192020	ÎÞ´´ºôÎü»ú	316	±£¼ÓÀûÑÇ	10	Ò»°ãÃ³Ò×	121	Ì¨	113	Ç§¿Ë	106,015
202205	90192020	ÎÞ´´ºôÎü»ú	324	Âí¶úËû	10	Ò»°ãÃ³Ò×	41	Ì¨	103	Ç§¿Ë	76,654
202205	90192020	ÎÞ´´ºôÎü»ú	327	²¨À¼	10	Ò»°ãÃ³Ò×	311	Ì¨	265	Ç§¿Ë	167,657
202205	90192020	ÎÞ´´ºôÎü»ú	336	Á¢ÌÕÍð	10	Ò»°ãÃ³Ò×	5020	Ì¨	4	Ç§¿Ë	17,298
202205	90192020	ÎÞ´´ºôÎü»ú	337	¸ñÂ³¼ªÑÇ	10	Ò»°ãÃ³Ò×	1	Ì¨	36	Ç§¿Ë	35,198
202205	90192020	ÎÞ´´ºôÎü»ú	344	¶íÂÞË¹Áª°î	10	Ò»°ãÃ³Ò×	940	Ì¨	976	Ç§¿Ë	655,936
202205	90192020	ÎÞ´´ºôÎü»ú	347	ÎÚ¿ËÀ¼	10	Ò»°ãÃ³Ò×	26	Ì¨	1169	Ç§¿Ë	1,262,744
202205	90192020	ÎÞ´´ºôÎü»ú	351	¿ËÂÞµØÑÇ	10	Ò»°ãÃ³Ò×	973	Ì¨	524	Ç§¿Ë	411,526
202205	90192020	ÎÞ´´ºôÎü»ú	352	½Ý¿Ë	10	Ò»°ãÃ³Ò×	2004	Ì¨	942	Ç§¿Ë	126,472
202205	90192020	ÎÞ´´ºôÎü»ú	355	²¨ºÚ	10	Ò»°ãÃ³Ò×	300	Ì¨	115	Ç§¿Ë	63,356
202205	90192020	ÎÞ´´ºôÎü»ú	358	Èû¶ûÎ¬ÑÇ	10	Ò»°ãÃ³Ò×	50	Ì¨	120	Ç§¿Ë	134,392
202205	90192020	ÎÞ´´ºôÎü»ú	359	ºÚÉ½	10	Ò»°ãÃ³Ò×	20	Ì¨	72	Ç§¿Ë	34,302
202205	90192020	ÎÞ´´ºôÎü»ú	402	°¢¸ùÍ¢	10	Ò»°ãÃ³Ò×	7715	Ì¨	1363	Ç§¿Ë	564,616
202205	90192020	ÎÞ´´ºôÎü»ú	408	¶àÃñ×å²£ÀûÎ¬ÑÇ¹ú	10	Ò»°ãÃ³Ò×	6	Ì¨	210	Ç§¿Ë	157,430
202205	90192020	ÎÞ´´ºôÎü»ú	410	°ÍÎ÷	10	Ò»°ãÃ³Ò×	9115	Ì¨	15631	Ç§¿Ë	6,596,684
202205	90192020	ÎÞ´´ºôÎü»ú	412	ÖÇÀû	10	Ò»°ãÃ³Ò×	769	Ì¨	279	Ç§¿Ë	315,930
202205	90192020	ÎÞ´´ºôÎü»ú	413	¸çÂ×±ÈÑÇ	10	Ò»°ãÃ³Ò×	15384	Ì¨	9961	Ç§¿Ë	4,661,674
202205	90192020	ÎÞ´´ºôÎü»ú	415	¸çË¹´ïÀè¼Ó	10	Ò»°ãÃ³Ò×	1091200	Ì¨	1031	Ç§¿Ë	516,217
202205	90192020	ÎÞ´´ºôÎü»ú	418	¶àÃ×Äá¼Ó¹²ºÍ¹ú	10	Ò»°ãÃ³Ò×	436	Ì¨	94	Ç§¿Ë	58,415
202205	90192020	ÎÞ´´ºôÎü»ú	419	¶ò¹Ï¶à¶û	10	Ò»°ãÃ³Ò×	9	Ì¨	27	Ç§¿Ë	20,575
202205	90192020	ÎÞ´´ºôÎü»ú	423	Î£µØÂíÀ­	10	Ò»°ãÃ³Ò×	1	Ì¨	44	Ç§¿Ë	41,597
202205	90192020	ÎÞ´´ºôÎü»ú	424	¹çÑÇÄÇ	10	Ò»°ãÃ³Ò×	1	Ì¨	72	Ç§¿Ë	22,399
202205	90192020	ÎÞ´´ºôÎü»ú	429	Ä«Î÷¸ç	10	Ò»°ãÃ³Ò×	1581	Ì¨	3505	Ç§¿Ë	837,835
202205	90192020	ÎÞ´´ºôÎü»ú	432	°ÍÄÃÂí	10	Ò»°ãÃ³Ò×	1	Ì¨	92	Ç§¿Ë	52,221
202205	90192020	ÎÞ´´ºôÎü»ú	435	²¨¶àÀè¸÷	10	Ò»°ãÃ³Ò×	770	Ì¨	595	Ç§¿Ë	470,675
202205	90192020	ÎÞ´´ºôÎü»ú	442	ÌØÁ¢Äá´ïºÍ¶à°Í¸ç	10	Ò»°ãÃ³Ò×	31	Ì¨	130	Ç§¿Ë	201,609
202205	90192020	ÎÞ´´ºôÎü»ú	444	ÎÚÀ­¹ç	10	Ò»°ãÃ³Ò×	175	Ì¨	22	Ç§¿Ë	16,885
202205	90192020	ÎÞ´´ºôÎü»ú	445	Î¯ÄÚÈðÀ­	10	Ò»°ãÃ³Ò×	112	Ì¨	288	Ç§¿Ë	293,124
202205	90192020	ÎÞ´´ºôÎü»ú	501	¼ÓÄÃ´ó	10	Ò»°ãÃ³Ò×	1	Ì¨	4	Ç§¿Ë	4,000
202205	90192020	ÎÞ´´ºôÎü»ú	502	ÃÀ¹ú	10	Ò»°ãÃ³Ò×	1199746	Ì¨	286431	Ç§¿Ë	148,681,514
202205	90192020	ÎÞ´´ºôÎü»ú	601	°Ä´óÀûÑÇ	10	Ò»°ãÃ³Ò×	249530	Ì¨	2551	Ç§¿Ë	1,185,384
202205	90192020	ÎÞ´´ºôÎü»ú	617	ÈøÄ¦ÑÇ	10	Ò»°ãÃ³Ò×	20	Ì¨	86	Ç§¿Ë	36,478
202205	90192020	ÎÞ´´ºôÎü»ú	699	´óÑóÖÞÆäËû¹ú¼Ò(µØÇø)	10	Ò»°ãÃ³Ò×	25	Ì¨	62	Ç§¿Ë	62,715
202201	39262011	¾ÛÂÈÒÒÏ©ÖÆÊÖÌ×£¨·ÖÖ¸ÊÖÌ×¡¢Á¬Ö¸ÊÖÌ×µÈ£©	102	°ÍÁÖ	10	Ò»°ãÃ³Ò×	17221	Ç§¿Ë	1850000	Ë«	362,726
202201	39262011	¾ÛÂÈÒÒÏ©ÖÆÊÖÌ×£¨·ÖÖ¸ÊÖÌ×¡¢Á¬Ö¸ÊÖÌ×µÈ£©	103	ÃÏ¼ÓÀ­¹ú	10	Ò»°ãÃ³Ò×	70	Ç§¿Ë	450	Ë«	1,228
202201	39262011	¾ÛÂÈÒÒÏ©ÖÆÊÖÌ×£¨·ÖÖ¸ÊÖÌ×¡¢Á¬Ö¸ÊÖÌ×µÈ£©	107	¼íÆÒÕ¯	10	Ò»°ãÃ³Ò×	14	Ç§¿Ë	720	Ë«	2,301
202201	39262011	¾ÛÂÈÒÒÏ©ÖÆÊÖÌ×£¨·ÖÖ¸ÊÖÌ×¡¢Á¬Ö¸ÊÖÌ×µÈ£©	108	ÈûÆÖÂ·Ë¹	10	Ò»°ãÃ³Ò×	56703	Ç§¿Ë	5115000	Ë«	1,250,516
202201	39262011	¾ÛÂÈÒÒÏ©ÖÆÊÖÌ×£¨·ÖÖ¸ÊÖÌ×¡¢Á¬Ö¸ÊÖÌ×µÈ£©	110	ÖÐ¹úÏã¸Û	10	Ò»°ãÃ³Ò×	5744	Ç§¿Ë	533669	Ë«	125,380
202201	39262011	¾ÛÂÈÒÒÏ©ÖÆÊÖÌ×£¨·ÖÖ¸ÊÖÌ×¡¢Á¬Ö¸ÊÖÌ×µÈ£©	111	Ó¡¶È	10	Ò»°ãÃ³Ò×	4159	Ç§¿Ë	305500	Ë«	129,039
202201	39262011	¾ÛÂÈÒÒÏ©ÖÆÊÖÌ×£¨·ÖÖ¸ÊÖÌ×¡¢Á¬Ö¸ÊÖÌ×µÈ£©	112	Ó¡¶ÈÄáÎ÷ÑÇ	10	Ò»°ãÃ³Ò×	16921	Ç§¿Ë	1486047	Ë«	725,281
202201	39262011	¾ÛÂÈÒÒÏ©ÖÆÊÖÌ×£¨·ÖÖ¸ÊÖÌ×¡¢Á¬Ö¸ÊÖÌ×µÈ£©	113	ÒÁÀÊ	10	Ò»°ãÃ³Ò×	4590	Ç§¿Ë	454500	Ë«	137,400
202201	39262011	¾ÛÂÈÒÒÏ©ÖÆÊÖÌ×£¨·ÖÖ¸ÊÖÌ×¡¢Á¬Ö¸ÊÖÌ×µÈ£©	114	ÒÁÀ­¿Ë	10	Ò»°ãÃ³Ò×	29452	Ç§¿Ë	793700	Ë«	1,115,526
202201	39262011	¾ÛÂÈÒÒÏ©ÖÆÊÖÌ×£¨·ÖÖ¸ÊÖÌ×¡¢Á¬Ö¸ÊÖÌ×µÈ£©	115	ÒÔÉ«ÁÐ	10	Ò»°ãÃ³Ò×	94143	Ç§¿Ë	9325050	Ë«	1,464,499
202201	39262011	¾ÛÂÈÒÒÏ©ÖÆÊÖÌ×£¨·ÖÖ¸ÊÖÌ×¡¢Á¬Ö¸ÊÖÌ×µÈ£©	116	ÈÕ±¾	10	Ò»°ãÃ³Ò×	4106311	Ç§¿Ë	464590679	Ë«	106,080,466
202201	39262011	¾ÛÂÈÒÒÏ©ÖÆÊÖÌ×£¨·ÖÖ¸ÊÖÌ×¡¢Á¬Ö¸ÊÖÌ×µÈ£©	117	Ô¼µ©	10	Ò»°ãÃ³Ò×	26931	Ç§¿Ë	2911000	Ë«	312,526
202201	39262011	¾ÛÂÈÒÒÏ©ÖÆÊÖÌ×£¨·ÖÖ¸ÊÖÌ×¡¢Á¬Ö¸ÊÖÌ×µÈ£©	118	¿ÆÍþÌØ	10	Ò»°ãÃ³Ò×	187591	Ç§¿Ë	19787050	Ë«	3,825,174
202201	39262011	¾ÛÂÈÒÒÏ©ÖÆÊÖÌ×£¨·ÖÖ¸ÊÖÌ×¡¢Á¬Ö¸ÊÖÌ×µÈ£©	119	ÀÏÎÎ	10	Ò»°ãÃ³Ò×	360	Ç§¿Ë	1200	Ë«	2,293
202201	39262011	¾ÛÂÈÒÒÏ©ÖÆÊÖÌ×£¨·ÖÖ¸ÊÖÌ×¡¢Á¬Ö¸ÊÖÌ×µÈ£©	120	Àè°ÍÄÛ	10	Ò»°ãÃ³Ò×	0	Ç§¿Ë	10	Ë«	31
202201	39262011	¾ÛÂÈÒÒÏ©ÖÆÊÖÌ×£¨·ÖÖ¸ÊÖÌ×¡¢Á¬Ö¸ÊÖÌ×µÈ£©	122	ÂíÀ´Î÷ÑÇ	10	Ò»°ãÃ³Ò×	30131	Ç§¿Ë	2718718	Ë«	795,600
202201	39262011	¾ÛÂÈÒÒÏ©ÖÆÊÖÌ×£¨·ÖÖ¸ÊÖÌ×¡¢Á¬Ö¸ÊÖÌ×µÈ£©	123	Âí¶û´ú·ò	10	Ò»°ãÃ³Ò×	7500	Ç§¿Ë	750000	Ë«	172,624
202201	39262011	¾ÛÂÈÒÒÏ©ÖÆÊÖÌ×£¨·ÖÖ¸ÊÖÌ×¡¢Á¬Ö¸ÊÖÌ×µÈ£©	124	ÃÉ¹Å	10	Ò»°ãÃ³Ò×	7864	Ç§¿Ë	97520	Ë«	91,472
202201	39262011	¾ÛÂÈÒÒÏ©ÖÆÊÖÌ×£¨·ÖÖ¸ÊÖÌ×¡¢Á¬Ö¸ÊÖÌ×µÈ£©	125	Äá²´¶ûÁª°îÃñÖ÷¹²ºÍ¹ú	10	Ò»°ãÃ³Ò×	3	Ç§¿Ë	150	Ë«	191
202201	39262011	¾ÛÂÈÒÒÏ©ÖÆÊÖÌ×£¨·ÖÖ¸ÊÖÌ×¡¢Á¬Ö¸ÊÖÌ×µÈ£©	126	°¢Âü	10	Ò»°ãÃ³Ò×	32372	Ç§¿Ë	3554500	Ë«	734,322
202201	39262011	¾ÛÂÈÒÒÏ©ÖÆÊÖÌ×£¨·ÖÖ¸ÊÖÌ×¡¢Á¬Ö¸ÊÖÌ×µÈ£©	127	°Í»ùË¹Ì¹	10	Ò»°ãÃ³Ò×	11446	Ç§¿Ë	1150615	Ë«	170,142
202201	39262011	¾ÛÂÈÒÒÏ©ÖÆÊÖÌ×£¨·ÖÖ¸ÊÖÌ×¡¢Á¬Ö¸ÊÖÌ×µÈ£©	129	·ÆÂÉ±ö	10	Ò»°ãÃ³Ò×	46509	Ç§¿Ë	4772186	Ë«	1,215,953
202201	39262011	¾ÛÂÈÒÒÏ©ÖÆÊÖÌ×£¨·ÖÖ¸ÊÖÌ×¡¢Á¬Ö¸ÊÖÌ×µÈ£©	130	¿¨Ëþ¶û	10	Ò»°ãÃ³Ò×	201125	Ç§¿Ë	22942300	Ë«	4,835,489
202201	39262011	¾ÛÂÈÒÒÏ©ÖÆÊÖÌ×£¨·ÖÖ¸ÊÖÌ×¡¢Á¬Ö¸ÊÖÌ×µÈ£©	131	É³ÌØ°¢À­²®	10	Ò»°ãÃ³Ò×	933892	Ç§¿Ë	99656917	Ë«	20,760,022
202201	39262011	¾ÛÂÈÒÒÏ©ÖÆÊÖÌ×£¨·ÖÖ¸ÊÖÌ×¡¢Á¬Ö¸ÊÖÌ×µÈ£©	132	ÐÂ¼ÓÆÂ	10	Ò»°ãÃ³Ò×	93626	Ç§¿Ë	8703336	Ë«	2,127,102
202201	39262011	¾ÛÂÈÒÒÏ©ÖÆÊÖÌ×£¨·ÖÖ¸ÊÖÌ×¡¢Á¬Ö¸ÊÖÌ×µÈ£©	133	º«¹ú	10	Ò»°ãÃ³Ò×	87241	Ç§¿Ë	7832064	Ë«	2,309,932
202201	39262011	¾ÛÂÈÒÒÏ©ÖÆÊÖÌ×£¨·ÖÖ¸ÊÖÌ×¡¢Á¬Ö¸ÊÖÌ×µÈ£©	136	Ì©¹ú	10	Ò»°ãÃ³Ò×	17925	Ç§¿Ë	1646300	Ë«	414,836
202201	39262011	¾ÛÂÈÒÒÏ©ÖÆÊÖÌ×£¨·ÖÖ¸ÊÖÌ×¡¢Á¬Ö¸ÊÖÌ×µÈ£©	137	ÍÁ¶úÆä	10	Ò»°ãÃ³Ò×	255432	Ç§¿Ë	30655100	Ë«	4,928,773
202201	39262011	¾ÛÂÈÒÒÏ©ÖÆÊÖÌ×£¨·ÖÖ¸ÊÖÌ×¡¢Á¬Ö¸ÊÖÌ×µÈ£©	138	°¢ÁªÇõ	10	Ò»°ãÃ³Ò×	706084	Ç§¿Ë	75788760	Ë«	14,738,791
202201	39262011	¾ÛÂÈÒÒÏ©ÖÆÊÖÌ×£¨·ÖÖ¸ÊÖÌ×¡¢Á¬Ö¸ÊÖÌ×µÈ£©	141	Ô½ÄÏ	10	Ò»°ãÃ³Ò×	101492	Ç§¿Ë	7300004	Ë«	3,252,469
202201	39262011	¾ÛÂÈÒÒÏ©ÖÆÊÖÌ×£¨·ÖÖ¸ÊÖÌ×¡¢Á¬Ö¸ÊÖÌ×µÈ£©	143	ÖÐ¹úÌ¨Íå	10	Ò»°ãÃ³Ò×	139042	Ç§¿Ë	12350612	Ë«	2,758,697
202201	39262011	¾ÛÂÈÒÒÏ©ÖÆÊÖÌ×£¨·ÖÖ¸ÊÖÌ×¡¢Á¬Ö¸ÊÖÌ×µÈ£©	145	¹þÈø¿ËË¹Ì¹	10	Ò»°ãÃ³Ò×	19988	Ç§¿Ë	1850240	Ë«	382,455
202201	39262011	¾ÛÂÈÒÒÏ©ÖÆÊÖÌ×£¨·ÖÖ¸ÊÖÌ×¡¢Á¬Ö¸ÊÖÌ×µÈ£©	146	¼ª¶û¼ªË¹Ë¹Ì¹	10	Ò»°ãÃ³Ò×	1280	Ç§¿Ë	145000	Ë«	17,965
202201	39262011	¾ÛÂÈÒÒÏ©ÖÆÊÖÌ×£¨·ÖÖ¸ÊÖÌ×¡¢Á¬Ö¸ÊÖÌ×µÈ£©	149	ÎÚ×È±ð¿ËË¹Ì¹	10	Ò»°ãÃ³Ò×	20400	Ç§¿Ë	1750000	Ë«	423,712
202201	39262011	¾ÛÂÈÒÒÏ©ÖÆÊÖÌ×£¨·ÖÖ¸ÊÖÌ×¡¢Á¬Ö¸ÊÖÌ×µÈ£©	201	°¢¶û¼°ÀûÑÇ	10	Ò»°ãÃ³Ò×	1083	Ç§¿Ë	13200	Ë«	95,753
202201	39262011	¾ÛÂÈÒÒÏ©ÖÆÊÖÌ×£¨·ÖÖ¸ÊÖÌ×¡¢Á¬Ö¸ÊÖÌ×µÈ£©	202	°²¸çÀ­	10	Ò»°ãÃ³Ò×	91	Ç§¿Ë	360	Ë«	3,654
202201	39262011	¾ÛÂÈÒÒÏ©ÖÆÊÖÌ×£¨·ÖÖ¸ÊÖÌ×¡¢Á¬Ö¸ÊÖÌ×µÈ£©	203	±´Äþ	10	Ò»°ãÃ³Ò×	350	Ç§¿Ë	25000	Ë«	15,983
202201	39262011	¾ÛÂÈÒÒÏ©ÖÆÊÖÌ×£¨·ÖÖ¸ÊÖÌ×¡¢Á¬Ö¸ÊÖÌ×µÈ£©	213	¸Õ¹û(²¼)	10	Ò»°ãÃ³Ò×	535	Ç§¿Ë	2400	Ë«	12,692
202201	39262011	¾ÛÂÈÒÒÏ©ÖÆÊÖÌ×£¨·ÖÖ¸ÊÖÌ×¡¢Á¬Ö¸ÊÖÌ×µÈ£©	215	°£¼°	10	Ò»°ãÃ³Ò×	24915	Ç§¿Ë	2400000	Ë«	444,242
202201	39262011	¾ÛÂÈÒÒÏ©ÖÆÊÖÌ×£¨·ÖÖ¸ÊÖÌ×¡¢Á¬Ö¸ÊÖÌ×µÈ£©	217	°£Èû¶í±ÈÑÇ	10	Ò»°ãÃ³Ò×	2772	Ç§¿Ë	260000	Ë«	61,410
202201	39262011	¾ÛÂÈÒÒÏ©ÖÆÊÖÌ×£¨·ÖÖ¸ÊÖÌ×¡¢Á¬Ö¸ÊÖÌ×µÈ£©	220	¼ÓÄÉ	10	Ò»°ãÃ³Ò×	2244	Ç§¿Ë	28050	Ë«	179,337
202201	39262011	¾ÛÂÈÒÒÏ©ÖÆÊÖÌ×£¨·ÖÖ¸ÊÖÌ×¡¢Á¬Ö¸ÊÖÌ×µÈ£©	223	¿ÆÌØµÏÍß	10	Ò»°ãÃ³Ò×	358	Ç§¿Ë	1320	Ë«	14,815
202201	39262011	¾ÛÂÈÒÒÏ©ÖÆÊÖÌ×£¨·ÖÖ¸ÊÖÌ×¡¢Á¬Ö¸ÊÖÌ×µÈ£©	226	Àû±ÈÑÇ	10	Ò»°ãÃ³Ò×	57	Ç§¿Ë	1007	Ë«	2,373
202201	39262011	¾ÛÂÈÒÒÏ©ÖÆÊÖÌ×£¨·ÖÖ¸ÊÖÌ×¡¢Á¬Ö¸ÊÖÌ×µÈ£©	231	Ã«ÀïÇóË¹	10	Ò»°ãÃ³Ò×	3716	Ç§¿Ë	133720	Ë«	105,610
202201	39262011	¾ÛÂÈÒÒÏ©ÖÆÊÖÌ×£¨·ÖÖ¸ÊÖÌ×¡¢Á¬Ö¸ÊÖÌ×µÈ£©	232	Ä¦Âå¸ç	10	Ò»°ãÃ³Ò×	240	Ç§¿Ë	240	Ë«	1,269
202201	39262011	¾ÛÂÈÒÒÏ©ÖÆÊÖÌ×£¨·ÖÖ¸ÊÖÌ×¡¢Á¬Ö¸ÊÖÌ×µÈ£©	233	ÄªÉ£±È¿Ë	10	Ò»°ãÃ³Ò×	38	Ç§¿Ë	200	Ë«	1,389
202201	39262011	¾ÛÂÈÒÒÏ©ÖÆÊÖÌ×£¨·ÖÖ¸ÊÖÌ×¡¢Á¬Ö¸ÊÖÌ×µÈ£©	236	ÄáÈÕÀûÑÇ	10	Ò»°ãÃ³Ò×	2200	Ç§¿Ë	11200	Ë«	14,272
202201	39262011	¾ÛÂÈÒÒÏ©ÖÆÊÖÌ×£¨·ÖÖ¸ÊÖÌ×¡¢Á¬Ö¸ÊÖÌ×µÈ£©	237	ÁôÄáÍô	10	Ò»°ãÃ³Ò×	11790	Ç§¿Ë	1250000	Ë«	378,814
202201	39262011	¾ÛÂÈÒÒÏ©ÖÆÊÖÌ×£¨·ÖÖ¸ÊÖÌ×¡¢Á¬Ö¸ÊÖÌ×µÈ£©	244	ÄÏ·Ç	10	Ò»°ãÃ³Ò×	5875	Ç§¿Ë	637590	Ë«	173,695
202201	39262011	¾ÛÂÈÒÒÏ©ÖÆÊÖÌ×£¨·ÖÖ¸ÊÖÌ×¡¢Á¬Ö¸ÊÖÌ×µÈ£©	247	Ì¹É£ÄáÑÇ	10	Ò»°ãÃ³Ò×	126357	Ç§¿Ë	10453000	Ë«	2,647,026
202201	39262011	¾ÛÂÈÒÒÏ©ÖÆÊÖÌ×£¨·ÖÖ¸ÊÖÌ×¡¢Á¬Ö¸ÊÖÌ×µÈ£©	253	ÔÞ±ÈÑÇ	10	Ò»°ãÃ³Ò×	950	Ç§¿Ë	5000	Ë«	23,256
202201	39262011	¾ÛÂÈÒÒÏ©ÖÆÊÖÌ×£¨·ÖÖ¸ÊÖÌ×¡¢Á¬Ö¸ÊÖÌ×µÈ£©	301	±ÈÀûÊ±	10	Ò»°ãÃ³Ò×	101732	Ç§¿Ë	10180023	Ë«	2,506,412
202201	39262011	¾ÛÂÈÒÒÏ©ÖÆÊÖÌ×£¨·ÖÖ¸ÊÖÌ×¡¢Á¬Ö¸ÊÖÌ×µÈ£©	302	µ¤Âó	10	Ò»°ãÃ³Ò×	24	Ç§¿Ë	2000	Ë«	4
202201	39262011	¾ÛÂÈÒÒÏ©ÖÆÊÖÌ×£¨·ÖÖ¸ÊÖÌ×¡¢Á¬Ö¸ÊÖÌ×µÈ£©	303	Ó¢¹ú	10	Ò»°ãÃ³Ò×	432788	Ç§¿Ë	44799625	Ë«	10,740,977
202201	39262011	¾ÛÂÈÒÒÏ©ÖÆÊÖÌ×£¨·ÖÖ¸ÊÖÌ×¡¢Á¬Ö¸ÊÖÌ×µÈ£©	304	µÂ¹ú	10	Ò»°ãÃ³Ò×	374501	Ç§¿Ë	38230428	Ë«	8,876,581
202201	39262011	¾ÛÂÈÒÒÏ©ÖÆÊÖÌ×£¨·ÖÖ¸ÊÖÌ×¡¢Á¬Ö¸ÊÖÌ×µÈ£©	305	·¨¹ú	10	Ò»°ãÃ³Ò×	516170	Ç§¿Ë	50945306	Ë«	11,384,540
202201	39262011	¾ÛÂÈÒÒÏ©ÖÆÊÖÌ×£¨·ÖÖ¸ÊÖÌ×¡¢Á¬Ö¸ÊÖÌ×µÈ£©	306	°®¶ûÀ¼	10	Ò»°ãÃ³Ò×	35865	Ç§¿Ë	3975000	Ë«	846,044
202201	39262011	¾ÛÂÈÒÒÏ©ÖÆÊÖÌ×£¨·ÖÖ¸ÊÖÌ×¡¢Á¬Ö¸ÊÖÌ×µÈ£©	307	Òâ´óÀû	10	Ò»°ãÃ³Ò×	206702	Ç§¿Ë	21450100	Ë«	5,435,319
202201	39262011	¾ÛÂÈÒÒÏ©ÖÆÊÖÌ×£¨·ÖÖ¸ÊÖÌ×¡¢Á¬Ö¸ÊÖÌ×µÈ£©	309	ºÉÀ¼	10	Ò»°ãÃ³Ò×	105556	Ç§¿Ë	11139090	Ë«	2,328,125
202201	39262011	¾ÛÂÈÒÒÏ©ÖÆÊÖÌ×£¨·ÖÖ¸ÊÖÌ×¡¢Á¬Ö¸ÊÖÌ×µÈ£©	310	Ï£À°	10	Ò»°ãÃ³Ò×	46479	Ç§¿Ë	4484920	Ë«	1,015,265
202201	39262011	¾ÛÂÈÒÒÏ©ÖÆÊÖÌ×£¨·ÖÖ¸ÊÖÌ×¡¢Á¬Ö¸ÊÖÌ×µÈ£©	311	ÆÏÌÑÑÀ	10	Ò»°ãÃ³Ò×	18199	Ç§¿Ë	1750000	Ë«	334,508
202201	39262011	¾ÛÂÈÒÒÏ©ÖÆÊÖÌ×£¨·ÖÖ¸ÊÖÌ×¡¢Á¬Ö¸ÊÖÌ×µÈ£©	312	Î÷°àÑÀ	10	Ò»°ãÃ³Ò×	158418	Ç§¿Ë	17659755	Ë«	3,918,463
202201	39262011	¾ÛÂÈÒÒÏ©ÖÆÊÖÌ×£¨·ÖÖ¸ÊÖÌ×¡¢Á¬Ö¸ÊÖÌ×µÈ£©	316	±£¼ÓÀûÑÇ	10	Ò»°ãÃ³Ò×	17278	Ç§¿Ë	1911000	Ë«	347,889
202201	39262011	¾ÛÂÈÒÒÏ©ÖÆÊÖÌ×£¨·ÖÖ¸ÊÖÌ×¡¢Á¬Ö¸ÊÖÌ×µÈ£©	318	·ÒÀ¼	10	Ò»°ãÃ³Ò×	88107	Ç§¿Ë	8815000	Ë«	2,259,382
202201	39262011	¾ÛÂÈÒÒÏ©ÖÆÊÖÌ×£¨·ÖÖ¸ÊÖÌ×¡¢Á¬Ö¸ÊÖÌ×µÈ£©	326	Å²Íþ	10	Ò»°ãÃ³Ò×	64810	Ç§¿Ë	6705324	Ë«	1,413,221
202201	39262011	¾ÛÂÈÒÒÏ©ÖÆÊÖÌ×£¨·ÖÖ¸ÊÖÌ×¡¢Á¬Ö¸ÊÖÌ×µÈ£©	327	²¨À¼	10	Ò»°ãÃ³Ò×	128926	Ç§¿Ë	14751280	Ë«	3,317,048
202201	39262011	¾ÛÂÈÒÒÏ©ÖÆÊÖÌ×£¨·ÖÖ¸ÊÖÌ×¡¢Á¬Ö¸ÊÖÌ×µÈ£©	330	Èðµä	10	Ò»°ãÃ³Ò×	108831	Ç§¿Ë	11370050	Ë«	2,811,991
202201	39262011	¾ÛÂÈÒÒÏ©ÖÆÊÖÌ×£¨·ÖÖ¸ÊÖÌ×¡¢Á¬Ö¸ÊÖÌ×µÈ£©	331	ÈðÊ¿	10	Ò»°ãÃ³Ò×	947	Ç§¿Ë	100305	Ë«	21,723
202201	39262011	¾ÛÂÈÒÒÏ©ÖÆÊÖÌ×£¨·ÖÖ¸ÊÖÌ×¡¢Á¬Ö¸ÊÖÌ×µÈ£©	336	Á¢ÌÕÍð	10	Ò»°ãÃ³Ò×	5850	Ç§¿Ë	525000	Ë«	121,377
202201	39262011	¾ÛÂÈÒÒÏ©ÖÆÊÖÌ×£¨·ÖÖ¸ÊÖÌ×¡¢Á¬Ö¸ÊÖÌ×µÈ£©	337	¸ñÂ³¼ªÑÇ	10	Ò»°ãÃ³Ò×	108	Ç§¿Ë	1080	Ë«	2,697
202201	39262011	¾ÛÂÈÒÒÏ©ÖÆÊÖÌ×£¨·ÖÖ¸ÊÖÌ×¡¢Á¬Ö¸ÊÖÌ×µÈ£©	338	ÑÇÃÀÄáÑÇ	10	Ò»°ãÃ³Ò×	9750	Ç§¿Ë	1000000	Ë«	191,147
202201	39262011	¾ÛÂÈÒÒÏ©ÖÆÊÖÌ×£¨·ÖÖ¸ÊÖÌ×¡¢Á¬Ö¸ÊÖÌ×µÈ£©	344	¶íÂÞË¹Áª°î	10	Ò»°ãÃ³Ò×	1158431	Ç§¿Ë	115055022	Ë«	25,549,220
202201	39262011	¾ÛÂÈÒÒÏ©ÖÆÊÖÌ×£¨·ÖÖ¸ÊÖÌ×¡¢Á¬Ö¸ÊÖÌ×µÈ£©	347	ÎÚ¿ËÀ¼	10	Ò»°ãÃ³Ò×	27632	Ç§¿Ë	3346000	Ë«	842,781
202201	39262011	¾ÛÂÈÒÒÏ©ÖÆÊÖÌ×£¨·ÖÖ¸ÊÖÌ×¡¢Á¬Ö¸ÊÖÌ×µÈ£©	352	½Ý¿Ë	10	Ò»°ãÃ³Ò×	17675	Ç§¿Ë	1750000	Ë«	223,007
202201	39262011	¾ÛÂÈÒÒÏ©ÖÆÊÖÌ×£¨·ÖÖ¸ÊÖÌ×¡¢Á¬Ö¸ÊÖÌ×µÈ£©	402	°¢¸ùÍ¢	10	Ò»°ãÃ³Ò×	107	Ç§¿Ë	480	Ë«	2,538
202201	39262011	¾ÛÂÈÒÒÏ©ÖÆÊÖÌ×£¨·ÖÖ¸ÊÖÌ×¡¢Á¬Ö¸ÊÖÌ×µÈ£©	405	°Í°Í¶àË¹	10	Ò»°ãÃ³Ò×	850	Ç§¿Ë	61200	Ë«	41,429
202201	39262011	¾ÛÂÈÒÒÏ©ÖÆÊÖÌ×£¨·ÖÖ¸ÊÖÌ×¡¢Á¬Ö¸ÊÖÌ×µÈ£©	410	°ÍÎ÷	10	Ò»°ãÃ³Ò×	1132241	Ç§¿Ë	132180430	Ë«	28,371,963
202201	39262011	¾ÛÂÈÒÒÏ©ÖÆÊÖÌ×£¨·ÖÖ¸ÊÖÌ×¡¢Á¬Ö¸ÊÖÌ×µÈ£©	412	ÖÇÀû	10	Ò»°ãÃ³Ò×	126774	Ç§¿Ë	13450640	Ë«	2,694,185
202201	39262011	¾ÛÂÈÒÒÏ©ÖÆÊÖÌ×£¨·ÖÖ¸ÊÖÌ×¡¢Á¬Ö¸ÊÖÌ×µÈ£©	413	¸çÂ×±ÈÑÇ	10	Ò»°ãÃ³Ò×	136098	Ç§¿Ë	15756138	Ë«	3,275,547
202201	39262011	¾ÛÂÈÒÒÏ©ÖÆÊÖÌ×£¨·ÖÖ¸ÊÖÌ×¡¢Á¬Ö¸ÊÖÌ×µÈ£©	415	¸çË¹´ïÀè¼Ó	10	Ò»°ãÃ³Ò×	4800	Ç§¿Ë	515000	Ë«	114,051
202201	39262011	¾ÛÂÈÒÒÏ©ÖÆÊÖÌ×£¨·ÖÖ¸ÊÖÌ×¡¢Á¬Ö¸ÊÖÌ×µÈ£©	419	¶ò¹Ï¶à¶û	10	Ò»°ãÃ³Ò×	3525	Ç§¿Ë	750000	Ë«	118,903
202201	39262011	¾ÛÂÈÒÒÏ©ÖÆÊÖÌ×£¨·ÖÖ¸ÊÖÌ×¡¢Á¬Ö¸ÊÖÌ×µÈ£©	423	Î£µØÂíÀ­	10	Ò»°ãÃ³Ò×	6950	Ç§¿Ë	750000	Ë«	143,361
202201	39262011	¾ÛÂÈÒÒÏ©ÖÆÊÖÌ×£¨·ÖÖ¸ÊÖÌ×¡¢Á¬Ö¸ÊÖÌ×µÈ£©	427	ÑÀÂò¼Ó	10	Ò»°ãÃ³Ò×	2345	Ç§¿Ë	230000	Ë«	60,084
202201	39262011	¾ÛÂÈÒÒÏ©ÖÆÊÖÌ×£¨·ÖÖ¸ÊÖÌ×¡¢Á¬Ö¸ÊÖÌ×µÈ£©	429	Ä«Î÷¸ç	10	Ò»°ãÃ³Ò×	18267	Ç§¿Ë	1899016	Ë«	493,858
202201	39262011	¾ÛÂÈÒÒÏ©ÖÆÊÖÌ×£¨·ÖÖ¸ÊÖÌ×¡¢Á¬Ö¸ÊÖÌ×µÈ£©	434	ÃØÂ³	10	Ò»°ãÃ³Ò×	35243	Ç§¿Ë	3580820	Ë«	861,412
202201	39262011	¾ÛÂÈÒÒÏ©ÖÆÊÖÌ×£¨·ÖÖ¸ÊÖÌ×¡¢Á¬Ö¸ÊÖÌ×µÈ£©	435	²¨¶àÀè¸÷	10	Ò»°ãÃ³Ò×	16880	Ç§¿Ë	1850000	Ë«	412,561
202201	39262011	¾ÛÂÈÒÒÏ©ÖÆÊÖÌ×£¨·ÖÖ¸ÊÖÌ×¡¢Á¬Ö¸ÊÖÌ×µÈ£©	440	Èø¶ûÍß¶à	10	Ò»°ãÃ³Ò×	36070	Ç§¿Ë	4250000	Ë«	867,238
202201	39262011	¾ÛÂÈÒÒÏ©ÖÆÊÖÌ×£¨·ÖÖ¸ÊÖÌ×¡¢Á¬Ö¸ÊÖÌ×µÈ£©	441	ËÕÀïÄÏ	10	Ò»°ãÃ³Ò×	1	Ç§¿Ë	50	Ë«	6
202201	39262011	¾ÛÂÈÒÒÏ©ÖÆÊÖÌ×£¨·ÖÖ¸ÊÖÌ×¡¢Á¬Ö¸ÊÖÌ×µÈ£©	442	ÌØÁ¢Äá´ïºÍ¶à°Í¸ç	10	Ò»°ãÃ³Ò×	42857	Ç§¿Ë	4586000	Ë«	1,803,577
202201	39262011	¾ÛÂÈÒÒÏ©ÖÆÊÖÌ×£¨·ÖÖ¸ÊÖÌ×¡¢Á¬Ö¸ÊÖÌ×µÈ£©	501	¼ÓÄÃ´ó	10	Ò»°ãÃ³Ò×	517280	Ç§¿Ë	53128179	Ë«	12,848,634
202201	39262011	¾ÛÂÈÒÒÏ©ÖÆÊÖÌ×£¨·ÖÖ¸ÊÖÌ×¡¢Á¬Ö¸ÊÖÌ×µÈ£©	502	ÃÀ¹ú	10	Ò»°ãÃ³Ò×	12260555	Ç§¿Ë	1272548826	Ë«	288,952,027
202201	39262011	¾ÛÂÈÒÒÏ©ÖÆÊÖÌ×£¨·ÖÖ¸ÊÖÌ×¡¢Á¬Ö¸ÊÖÌ×µÈ£©	601	°Ä´óÀûÑÇ	10	Ò»°ãÃ³Ò×	1107220	Ç§¿Ë	118844769	Ë«	26,389,755
202201	39262011	¾ÛÂÈÒÒÏ©ÖÆÊÖÌ×£¨·ÖÖ¸ÊÖÌ×¡¢Á¬Ö¸ÊÖÌ×µÈ£©	609	ÐÂÎ÷À¼	10	Ò»°ãÃ³Ò×	77857	Ç§¿Ë	8250829	Ë«	2,031,224
202201	39262011	¾ÛÂÈÒÒÏ©ÖÆÊÖÌ×£¨·ÖÖ¸ÊÖÌ×¡¢Á¬Ö¸ÊÖÌ×µÈ£©	611	°Í²¼ÑÇÐÂ¼¸ÄÚÑÇ	10	Ò»°ãÃ³Ò×	8071	Ç§¿Ë	792072	Ë«	182,575
202201	39262011	¾ÛÂÈÒÒÏ©ÖÆÊÖÌ×£¨·ÖÖ¸ÊÖÌ×¡¢Á¬Ö¸ÊÖÌ×µÈ£©	699	´óÑóÖÞÆäËû¹ú¼Ò(µØÇø)	10	Ò»°ãÃ³Ò×	418	Ç§¿Ë	50000	Ë«	16,439
202201	40151200	Áò»¯Ïð½ºÖÆÒ½ÁÆ¡¢Íâ¿Æ¡¢ÑÀ¿Æ»òÊÞÒ½ÓÃ·ÖÖ¸ÊÖÌ×¡¢Á¬Ö¸ÊÖÌ×¼°Â¶Ö¸ÊÖÌ×	103	ÃÏ¼ÓÀ­¹ú	10	Ò»°ãÃ³Ò×	1998	Ç§¿Ë	54000	Ë«	77,670
202201	40151200	Áò»¯Ïð½ºÖÆÒ½ÁÆ¡¢Íâ¿Æ¡¢ÑÀ¿Æ»òÊÞÒ½ÓÃ·ÖÖ¸ÊÖÌ×¡¢Á¬Ö¸ÊÖÌ×¼°Â¶Ö¸ÊÖÌ×	105	ÎÄÀ³	10	Ò»°ãÃ³Ò×	370	Ç§¿Ë	50000	Ë«	22,300
202201	40151200	Áò»¯Ïð½ºÖÆÒ½ÁÆ¡¢Íâ¿Æ¡¢ÑÀ¿Æ»òÊÞÒ½ÓÃ·ÖÖ¸ÊÖÌ×¡¢Á¬Ö¸ÊÖÌ×¼°Â¶Ö¸ÊÖÌ×	106	Ãåµé	10	Ò»°ãÃ³Ò×	5403	Ç§¿Ë	181800	Ë«	172,227
202201	40151200	Áò»¯Ïð½ºÖÆÒ½ÁÆ¡¢Íâ¿Æ¡¢ÑÀ¿Æ»òÊÞÒ½ÓÃ·ÖÖ¸ÊÖÌ×¡¢Á¬Ö¸ÊÖÌ×¼°Â¶Ö¸ÊÖÌ×	106	Ãåµé	12	ÆäËû¾èÔùÎï×Ê	50	Ç§¿Ë	4000	Ë«	6,000
202201	40151200	Áò»¯Ïð½ºÖÆÒ½ÁÆ¡¢Íâ¿Æ¡¢ÑÀ¿Æ»òÊÞÒ½ÓÃ·ÖÖ¸ÊÖÌ×¡¢Á¬Ö¸ÊÖÌ×¼°Â¶Ö¸ÊÖÌ×	108	ÈûÆÖÂ·Ë¹	10	Ò»°ãÃ³Ò×	7240	Ç§¿Ë	950000	Ë«	297,230
202201	40151200	Áò»¯Ïð½ºÖÆÒ½ÁÆ¡¢Íâ¿Æ¡¢ÑÀ¿Æ»òÊÞÒ½ÓÃ·ÖÖ¸ÊÖÌ×¡¢Á¬Ö¸ÊÖÌ×¼°Â¶Ö¸ÊÖÌ×	109	³¯ÏÊ	10	Ò»°ãÃ³Ò×	3200	Ç§¿Ë	200000	Ë«	156,741
202201	40151200	Áò»¯Ïð½ºÖÆÒ½ÁÆ¡¢Íâ¿Æ¡¢ÑÀ¿Æ»òÊÞÒ½ÓÃ·ÖÖ¸ÊÖÌ×¡¢Á¬Ö¸ÊÖÌ×¼°Â¶Ö¸ÊÖÌ×	110	ÖÐ¹úÏã¸Û	10	Ò»°ãÃ³Ò×	5539	Ç§¿Ë	605000	Ë«	426,784
202201	40151200	Áò»¯Ïð½ºÖÆÒ½ÁÆ¡¢Íâ¿Æ¡¢ÑÀ¿Æ»òÊÞÒ½ÓÃ·ÖÖ¸ÊÖÌ×¡¢Á¬Ö¸ÊÖÌ×¼°Â¶Ö¸ÊÖÌ×	111	Ó¡¶È	10	Ò»°ãÃ³Ò×	2613	Ç§¿Ë	350000	Ë«	97,486
202201	40151200	Áò»¯Ïð½ºÖÆÒ½ÁÆ¡¢Íâ¿Æ¡¢ÑÀ¿Æ»òÊÞÒ½ÓÃ·ÖÖ¸ÊÖÌ×¡¢Á¬Ö¸ÊÖÌ×¼°Â¶Ö¸ÊÖÌ×	112	Ó¡¶ÈÄáÎ÷ÑÇ	10	Ò»°ãÃ³Ò×	8100	Ç§¿Ë	337500	Ë«	293,186
202201	40151200	Áò»¯Ïð½ºÖÆÒ½ÁÆ¡¢Íâ¿Æ¡¢ÑÀ¿Æ»òÊÞÒ½ÓÃ·ÖÖ¸ÊÖÌ×¡¢Á¬Ö¸ÊÖÌ×¼°Â¶Ö¸ÊÖÌ×	113	ÒÁÀÊ	10	Ò»°ãÃ³Ò×	16492	Ç§¿Ë	2000000	Ë«	968,482
[truncated: 4,928 more rows]
