# Supplementary material for: Research on optimization of emergency supplies customs clearance strategy from the perspective of public health security based on Chinese trade data
Source: Front Public Health. 2025 Jan 24;13:1520705. doi: 10.3389/fpubh.2025.1520705 (PMC11802811; doi:10.3389/fpubh.2025.1520705)
Supplement: Supplementary file 2 [file Data_Sheet_2.ZIP › Paper Code-Part2/2-Export/2022/2022∩╝ê1-5∩╝ë-σÅúτ╜⌐-σç║σÅú.csv]

202201	63079000	-	132	ÐÂ¼ÓÆÂ	10	Ò»°ãÃ³Ò×	2025	-	1262	-	36,834
202201	63079000	-	141	Ô½ÄÏ	10	Ò»°ãÃ³Ò×	29	-	29	-	570
202201	63079000	-	327	²¨À¼	10	Ò»°ãÃ³Ò×	34	-	100	-	1,410
202201	63079010	¿ÚÕÖ	101	°¢¸»º¹	10	Ò»°ãÃ³Ò×	5250	Ç§¿Ë	1500000	¸ö	151,525
202201	63079010	¿ÚÕÖ	102	°ÍÁÖ	10	Ò»°ãÃ³Ò×	48112	Ç§¿Ë	13285500	¸ö	510,359
202201	63079010	¿ÚÕÖ	103	ÃÏ¼ÓÀ­¹ú	10	Ò»°ãÃ³Ò×	2744	Ç§¿Ë	873232	¸ö	110,179
202201	63079010	¿ÚÕÖ	104	²»µ¤	10	Ò»°ãÃ³Ò×	39	Ç§¿Ë	3084	¸ö	9,450
202201	63079010	¿ÚÕÖ	105	ÎÄÀ³	10	Ò»°ãÃ³Ò×	17206	Ç§¿Ë	3762060	¸ö	2,082,521
202201	63079010	¿ÚÕÖ	106	Ãåµé	10	Ò»°ãÃ³Ò×	256679	Ç§¿Ë	77058060	¸ö	3,693,342
202201	63079010	¿ÚÕÖ	106	Ãåµé	11	¹ú¼Ò¼ä¡¢¹ú¼Ê×éÖ¯ÎÞ³¥Ô®ÖúºÍÔùËÍµÄÎï×Ê	1009	Ç§¿Ë	220000	¸ö	168,842
202201	63079010	¿ÚÕÖ	106	Ãåµé	12	ÆäËû¾èÔùÎï×Ê	70	Ç§¿Ë	20000	¸ö	7,000
202201	63079010	¿ÚÕÖ	107	¼íÆÒÕ¯	10	Ò»°ãÃ³Ò×	26408	Ç§¿Ë	5471100	¸ö	2,605,763
202201	63079010	¿ÚÕÖ	107	¼íÆÒÕ¯	12	ÆäËû¾èÔùÎï×Ê	117	Ç§¿Ë	10800	¸ö	12,420
202201	63079010	¿ÚÕÖ	108	ÈûÆÖÂ·Ë¹	10	Ò»°ãÃ³Ò×	32400	Ç§¿Ë	8831422	¸ö	1,186,916
202201	63079010	¿ÚÕÖ	109	³¯ÏÊ	10	Ò»°ãÃ³Ò×	6241	Ç§¿Ë	1442000	¸ö	367,513
202201	63079010	¿ÚÕÖ	110	ÖÐ¹úÏã¸Û	10	Ò»°ãÃ³Ò×	50076	Ç§¿Ë	14728000	¸ö	28,590,213
202201	63079010	¿ÚÕÖ	111	Ó¡¶È	10	Ò»°ãÃ³Ò×	216296	Ç§¿Ë	65978357	¸ö	6,442,792
202201	63079010	¿ÚÕÖ	112	Ó¡¶ÈÄáÎ÷ÑÇ	10	Ò»°ãÃ³Ò×	2643894	Ç§¿Ë	825413220	¸ö	202,875,211
202201	63079010	¿ÚÕÖ	113	ÒÁÀÊ	10	Ò»°ãÃ³Ò×	11053	Ç§¿Ë	3418400	¸ö	386,287
202201	63079010	¿ÚÕÖ	114	ÒÁÀ­¿Ë	10	Ò»°ãÃ³Ò×	296973	Ç§¿Ë	96996200	¸ö	12,138,763
202201	63079010	¿ÚÕÖ	115	ÒÔÉ«ÁÐ	10	Ò»°ãÃ³Ò×	179149	Ç§¿Ë	64167820	¸ö	6,242,803
202201	63079010	¿ÚÕÖ	116	ÈÕ±¾	10	Ò»°ãÃ³Ò×	9235395	Ç§¿Ë	2201158449	¸ö	427,940,195
202201	63079010	¿ÚÕÖ	117	Ô¼µ©	10	Ò»°ãÃ³Ò×	26199	Ç§¿Ë	7426500	¸ö	512,819
202201	63079010	¿ÚÕÖ	118	¿ÆÍþÌØ	10	Ò»°ãÃ³Ò×	114746	Ç§¿Ë	30957411	¸ö	3,412,432
202201	63079010	¿ÚÕÖ	119	ÀÏÎÎ	10	Ò»°ãÃ³Ò×	4644	Ç§¿Ë	463800	¸ö	5,900,277
202201	63079010	¿ÚÕÖ	119	ÀÏÎÎ	11	¹ú¼Ò¼ä¡¢¹ú¼Ê×éÖ¯ÎÞ³¥Ô®ÖúºÍÔùËÍµÄÎï×Ê	4	Ç§¿Ë	200	¸ö	360
202201	63079010	¿ÚÕÖ	119	ÀÏÎÎ	12	ÆäËû¾èÔùÎï×Ê	491	Ç§¿Ë	125000	¸ö	72,400
202201	63079010	¿ÚÕÖ	120	Àè°ÍÄÛ	10	Ò»°ãÃ³Ò×	73302	Ç§¿Ë	20106500	¸ö	2,013,569
202201	63079010	¿ÚÕÖ	121	ÖÐ¹ú°ÄÃÅ	10	Ò»°ãÃ³Ò×	1787	Ç§¿Ë	505150	¸ö	123,334
202201	63079010	¿ÚÕÖ	122	ÂíÀ´Î÷ÑÇ	10	Ò»°ãÃ³Ò×	1484119	Ç§¿Ë	362912877	¸ö	91,534,033
202201	63079010	¿ÚÕÖ	123	Âí¶û´ú·ò	10	Ò»°ãÃ³Ò×	4060	Ç§¿Ë	739767	¸ö	140,087
202201	63079010	¿ÚÕÖ	124	ÃÉ¹Å	10	Ò»°ãÃ³Ò×	37210	Ç§¿Ë	12029400	¸ö	1,111,639
202201	63079010	¿ÚÕÖ	125	Äá²´¶ûÁª°îÃñÖ÷¹²ºÍ¹ú	10	Ò»°ãÃ³Ò×	63315	Ç§¿Ë	18626300	¸ö	3,582,377
202201	63079010	¿ÚÕÖ	126	°¢Âü	10	Ò»°ãÃ³Ò×	33781	Ç§¿Ë	9316020	¸ö	2,049,295
202201	63079010	¿ÚÕÖ	127	°Í»ùË¹Ì¹	10	Ò»°ãÃ³Ò×	10580	Ç§¿Ë	3059000	¸ö	766,449
202201	63079010	¿ÚÕÖ	129	·ÆÂÉ±ö	10	Ò»°ãÃ³Ò×	2442288	Ç§¿Ë	711337164	¸ö	92,170,583
202201	63079010	¿ÚÕÖ	130	¿¨Ëþ¶û	10	Ò»°ãÃ³Ò×	312645	Ç§¿Ë	93597180	¸ö	8,549,067
202201	63079010	¿ÚÕÖ	131	É³ÌØ°¢À­²®	10	Ò»°ãÃ³Ò×	522914	Ç§¿Ë	164214230	¸ö	18,929,836
202201	63079010	¿ÚÕÖ	132	ÐÂ¼ÓÆÂ	10	Ò»°ãÃ³Ò×	433960	Ç§¿Ë	95739162	¸ö	34,072,303
202201	63079010	¿ÚÕÖ	133	º«¹ú	10	Ò»°ãÃ³Ò×	331335	Ç§¿Ë	77606340	¸ö	24,569,436
202201	63079010	¿ÚÕÖ	134	Ë¹ÀïÀ¼¿¨	10	Ò»°ãÃ³Ò×	38747	Ç§¿Ë	10869400	¸ö	1,813,698
202201	63079010	¿ÚÕÖ	136	Ì©¹ú	10	Ò»°ãÃ³Ò×	2656732	Ç§¿Ë	752314335	¸ö	152,483,143
202201	63079010	¿ÚÕÖ	137	ÍÁ¶úÆä	10	Ò»°ãÃ³Ò×	17883	Ç§¿Ë	6343450	¸ö	674,718
202201	63079010	¿ÚÕÖ	138	°¢ÁªÇõ	10	Ò»°ãÃ³Ò×	2890624	Ç§¿Ë	905380304	¸ö	82,226,557
202201	63079010	¿ÚÕÖ	141	Ô½ÄÏ	10	Ò»°ãÃ³Ò×	39415	Ç§¿Ë	7880785	¸ö	7,911,292
202201	63079010	¿ÚÕÖ	143	ÖÐ¹úÌ¨Íå	10	Ò»°ãÃ³Ò×	71287	Ç§¿Ë	17710150	¸ö	2,439,869
202201	63079010	¿ÚÕÖ	144	¶«µÛãë	10	Ò»°ãÃ³Ò×	4420	Ç§¿Ë	1600000	¸ö	33,911
202201	63079010	¿ÚÕÖ	145	¹þÈø¿ËË¹Ì¹	10	Ò»°ãÃ³Ò×	12785	Ç§¿Ë	3818120	¸ö	398,619
202201	63079010	¿ÚÕÖ	148	ÍÁ¿âÂüË¹Ì¹	10	Ò»°ãÃ³Ò×	5333	Ç§¿Ë	1281600	¸ö	229,835
202201	63079010	¿ÚÕÖ	149	ÎÚ×È±ð¿ËË¹Ì¹	10	Ò»°ãÃ³Ò×	5946	Ç§¿Ë	1557500	¸ö	159,018
202201	63079010	¿ÚÕÖ	201	°¢¶û¼°ÀûÑÇ	10	Ò»°ãÃ³Ò×	118640	Ç§¿Ë	26270000	¸ö	1,843,098
202201	63079010	¿ÚÕÖ	202	°²¸çÀ­	10	Ò»°ãÃ³Ò×	23723	Ç§¿Ë	5926380	¸ö	572,328
202201	63079010	¿ÚÕÖ	203	±´Äþ	10	Ò»°ãÃ³Ò×	35	Ç§¿Ë	5000	¸ö	1,911
202201	63079010	¿ÚÕÖ	205	²¼Â¡µÏ	10	Ò»°ãÃ³Ò×	1351	Ç§¿Ë	177920	¸ö	116,069
202201	63079010	¿ÚÕÖ	206	¿¦ÂóÂ¡	10	Ò»°ãÃ³Ò×	3144	Ç§¿Ë	817500	¸ö	251,898
202201	63079010	¿ÚÕÖ	209	ÖÐ·Ç	10	Ò»°ãÃ³Ò×	19205	Ç§¿Ë	2462200	¸ö	1,190,099
202201	63079010	¿ÚÕÖ	211	Õ§µÃ	10	Ò»°ãÃ³Ò×	11589	Ç§¿Ë	2968500	¸ö	780,577
202201	63079010	¿ÚÕÖ	213	¸Õ¹û(²¼)	10	Ò»°ãÃ³Ò×	170	Ç§¿Ë	50000	¸ö	7,603
202201	63079010	¿ÚÕÖ	214	¼ª²¼Ìá	10	Ò»°ãÃ³Ò×	30	Ç§¿Ë	102000	¸ö	31,633
202201	63079010	¿ÚÕÖ	215	°£¼°	10	Ò»°ãÃ³Ò×	886	Ç§¿Ë	170000	¸ö	79,975
202201	63079010	¿ÚÕÖ	217	°£Èû¶í±ÈÑÇ	10	Ò»°ãÃ³Ò×	16924	Ç§¿Ë	5398710	¸ö	501,250
202201	63079010	¿ÚÕÖ	218	¼ÓÅî	10	Ò»°ãÃ³Ò×	850	Ç§¿Ë	37000	¸ö	92,336
202201	63079010	¿ÚÕÖ	220	¼ÓÄÉ	10	Ò»°ãÃ³Ò×	216855	Ç§¿Ë	69634794	¸ö	7,427,425
202201	63079010	¿ÚÕÖ	221	¼¸ÄÚÑÇ	10	Ò»°ãÃ³Ò×	35732	Ç§¿Ë	6693400	¸ö	1,494,588
202201	63079010	¿ÚÕÖ	222	¼¸ÄÚÑÇ±ÈÉÜ	11	¹ú¼Ò¼ä¡¢¹ú¼Ê×éÖ¯ÎÞ³¥Ô®ÖúºÍÔùËÍµÄÎï×Ê	225	Ç§¿Ë	60000	¸ö	50,621
202201	63079010	¿ÚÕÖ	223	¿ÆÌØµÏÍß	10	Ò»°ãÃ³Ò×	91597	Ç§¿Ë	25776420	¸ö	2,442,698
202201	63079010	¿ÚÕÖ	224	¿ÏÄáÑÇ	10	Ò»°ãÃ³Ò×	39466	Ç§¿Ë	9761800	¸ö	1,250,873
202201	63079010	¿ÚÕÖ	225	Àû±ÈÀïÑÇ	10	Ò»°ãÃ³Ò×	85	Ç§¿Ë	8600	¸ö	13,264
202201	63079010	¿ÚÕÖ	226	Àû±ÈÑÇ	10	Ò»°ãÃ³Ò×	189033	Ç§¿Ë	58757000	¸ö	3,438,963
202201	63079010	¿ÚÕÖ	227	Âí´ï¼ÓË¹¼Ó	10	Ò»°ãÃ³Ò×	27567	Ç§¿Ë	8441050	¸ö	522,351
202201	63079010	¿ÚÕÖ	228	ÂíÀ­Î¬	10	Ò»°ãÃ³Ò×	11710	Ç§¿Ë	3978000	¸ö	381,639
202201	63079010	¿ÚÕÖ	229	ÂíÀï	10	Ò»°ãÃ³Ò×	38226	Ç§¿Ë	7688000	¸ö	1,191,104
202201	63079010	¿ÚÕÖ	230	Ã«ÀïËþÄáÑÇ	10	Ò»°ãÃ³Ò×	12393	Ç§¿Ë	3019400	¸ö	381,872
202201	63079010	¿ÚÕÖ	231	Ã«ÀïÇóË¹	10	Ò»°ãÃ³Ò×	90300	Ç§¿Ë	26750585	¸ö	2,841,032
202201	63079010	¿ÚÕÖ	232	Ä¦Âå¸ç	10	Ò»°ãÃ³Ò×	1	Ç§¿Ë	300	¸ö	38
202201	63079010	¿ÚÕÖ	233	ÄªÉ£±È¿Ë	10	Ò»°ãÃ³Ò×	32308	Ç§¿Ë	10139500	¸ö	1,022,217
202201	63079010	¿ÚÕÖ	234	ÄÉÃ×±ÈÑÇ	10	Ò»°ãÃ³Ò×	8542	Ç§¿Ë	2605000	¸ö	343,035
202201	63079010	¿ÚÕÖ	235	ÄáÈÕ¶û	10	Ò»°ãÃ³Ò×	640	Ç§¿Ë	100000	¸ö	89,202
202201	63079010	¿ÚÕÖ	235	ÄáÈÕ¶û	11	¹ú¼Ò¼ä¡¢¹ú¼Ê×éÖ¯ÎÞ³¥Ô®ÖúºÍÔùËÍµÄÎï×Ê	111	Ç§¿Ë	20000	¸ö	20,000
202201	63079010	¿ÚÕÖ	236	ÄáÈÕÀûÑÇ	10	Ò»°ãÃ³Ò×	135882	Ç§¿Ë	42531200	¸ö	4,192,657
202201	63079010	¿ÚÕÖ	237	ÁôÄáÍô	10	Ò»°ãÃ³Ò×	40122	Ç§¿Ë	10672000	¸ö	1,596,842
202201	63079010	¿ÚÕÖ	238	Â¬Íú´ï	10	Ò»°ãÃ³Ò×	6680	Ç§¿Ë	1670000	¸ö	125,558
202201	63079010	¿ÚÕÖ	239	Ê¥¶àÃÀºÍÆÕÁÖÎ÷±È	10	Ò»°ãÃ³Ò×	510	Ç§¿Ë	120000	¸ö	16,102
202201	63079010	¿ÚÕÖ	240	ÈûÄÚ¼Ó¶û	10	Ò»°ãÃ³Ò×	60160	Ç§¿Ë	17207000	¸ö	1,531,662
202201	63079010	¿ÚÕÖ	241	ÈûÉà¶û	10	Ò»°ãÃ³Ò×	105	Ç§¿Ë	15000	¸ö	5,734
202201	63079010	¿ÚÕÖ	242	ÈûÀ­Àû°º	10	Ò»°ãÃ³Ò×	41	Ç§¿Ë	10000	¸ö	2,864
202201	63079010	¿ÚÕÖ	244	ÄÏ·Ç	10	Ò»°ãÃ³Ò×	728826	Ç§¿Ë	232420910	¸ö	22,893,984
202201	63079010	¿ÚÕÖ	246	ËÕµ¤	10	Ò»°ãÃ³Ò×	3763	Ç§¿Ë	842500	¸ö	85,359
202201	63079010	¿ÚÕÖ	247	Ì¹É£ÄáÑÇ	10	Ò»°ãÃ³Ò×	39890	Ç§¿Ë	8784080	¸ö	8,501,763
202201	63079010	¿ÚÕÖ	248	¶à¸ç	10	Ò»°ãÃ³Ò×	40311	Ç§¿Ë	13925420	¸ö	1,196,473
202201	63079010	¿ÚÕÖ	249	Í»ÄáË¹	10	Ò»°ãÃ³Ò×	22	Ç§¿Ë	2620	¸ö	6,288
202201	63079010	¿ÚÕÖ	250	ÎÚ¸É´ï	10	Ò»°ãÃ³Ò×	48837	Ç§¿Ë	13479100	¸ö	1,844,015
202201	63079010	¿ÚÕÖ	251	²¼»ùÄÉ·¨Ë÷	10	Ò»°ãÃ³Ò×	2433	Ç§¿Ë	423250	¸ö	184,402
202201	63079010	¿ÚÕÖ	252	¸Õ¹û(½ð)	10	Ò»°ãÃ³Ò×	30722	Ç§¿Ë	8591300	¸ö	994,978
202201	63079010	¿ÚÕÖ	253	ÔÞ±ÈÑÇ	10	Ò»°ãÃ³Ò×	21091	Ç§¿Ë	5008000	¸ö	984,841
202201	63079010	¿ÚÕÖ	254	½ò°Í²¼Î¤	10	Ò»°ãÃ³Ò×	8120	Ç§¿Ë	2465000	¸ö	233,435
202201	63079010	¿ÚÕÖ	258	¶òÁ¢ÌØÀïÑÇ	11	¹ú¼Ò¼ä¡¢¹ú¼Ê×éÖ¯ÎÞ³¥Ô®ÖúºÍÔùËÍµÄÎï×Ê	28	Ç§¿Ë	5000	¸ö	5,000
202201	63079010	¿ÚÕÖ	260	ÄÏËÕµ¤¹²ºÍ¹ú	10	Ò»°ãÃ³Ò×	508	Ç§¿Ë	134500	¸ö	24,482
202201	63079010	¿ÚÕÖ	301	±ÈÀûÊ±	10	Ò»°ãÃ³Ò×	273429	Ç§¿Ë	67982994	¸ö	10,393,704
202201	63079010	¿ÚÕÖ	302	µ¤Âó	10	Ò»°ãÃ³Ò×	103257	Ç§¿Ë	25443725	¸ö	2,223,078
202201	63079010	¿ÚÕÖ	303	Ó¢¹ú	10	Ò»°ãÃ³Ò×	828810	Ç§¿Ë	205132443	¸ö	42,041,947
202201	63079010	¿ÚÕÖ	304	µÂ¹ú	10	Ò»°ãÃ³Ò×	2754397	Ç§¿Ë	593228740	¸ö	144,703,718
202201	63079010	¿ÚÕÖ	305	·¨¹ú	10	Ò»°ãÃ³Ò×	3773112	Ç§¿Ë	1045438248	¸ö	101,462,436
202201	63079010	¿ÚÕÖ	306	°®¶ûÀ¼	10	Ò»°ãÃ³Ò×	96490	Ç§¿Ë	21855605	¸ö	7,053,527
202201	63079010	¿ÚÕÖ	307	Òâ´óÀû	10	Ò»°ãÃ³Ò×	1304199	Ç§¿Ë	239164971	¸ö	71,328,711
202201	63079010	¿ÚÕÖ	308	Â¬É­±¤	10	Ò»°ãÃ³Ò×	1058	Ç§¿Ë	126800	¸ö	139,535
202201	63079010	¿ÚÕÖ	309	ºÉÀ¼	10	Ò»°ãÃ³Ò×	1214797	Ç§¿Ë	278000407	¸ö	53,502,349
202201	63079010	¿ÚÕÖ	309	ºÉÀ¼	12	ÆäËû¾èÔùÎï×Ê	54	Ç§¿Ë	20000	¸ö	12,910
202201	63079010	¿ÚÕÖ	310	Ï£À°	10	Ò»°ãÃ³Ò×	290629	Ç§¿Ë	71871527	¸ö	14,560,202
202201	63079010	¿ÚÕÖ	311	ÆÏÌÑÑÀ	10	Ò»°ãÃ³Ò×	443370	Ç§¿Ë	138476525	¸ö	10,791,923
202201	63079010	¿ÚÕÖ	312	Î÷°àÑÀ	10	Ò»°ãÃ³Ò×	1866101	Ç§¿Ë	384318194	¸ö	98,409,829
202201	63079010	¿ÚÕÖ	313	°¢¶û°ÍÄáÑÇ	10	Ò»°ãÃ³Ò×	3034	Ç§¿Ë	980000	¸ö	125,809
202201	63079010	¿ÚÕÖ	315	°ÂµØÀû	10	Ò»°ãÃ³Ò×	68438	Ç§¿Ë	6991156	¸ö	10,698,053
202201	63079010	¿ÚÕÖ	316	±£¼ÓÀûÑÇ	10	Ò»°ãÃ³Ò×	24388	Ç§¿Ë	7690286	¸ö	586,491
202201	63079010	¿ÚÕÖ	318	·ÒÀ¼	10	Ò»°ãÃ³Ò×	414508	Ç§¿Ë	103447109	¸ö	16,155,405
202201	63079010	¿ÚÕÖ	321	ÐÙÑÀÀû	10	Ò»°ãÃ³Ò×	35396	Ç§¿Ë	6447720	¸ö	1,370,924
202201	63079010	¿ÚÕÖ	322	±ùµº	10	Ò»°ãÃ³Ò×	10808	Ç§¿Ë	2532350	¸ö	528,816
202201	63079010	¿ÚÕÖ	324	Âí¶úËû	10	Ò»°ãÃ³Ò×	69568	Ç§¿Ë	19686640	¸ö	3,780,502
202201	63079010	¿ÚÕÖ	326	Å²Íþ	10	Ò»°ãÃ³Ò×	138851	Ç§¿Ë	38991923	¸ö	4,418,477
202201	63079010	¿ÚÕÖ	327	²¨À¼	10	Ò»°ãÃ³Ò×	302748	Ç§¿Ë	78592224	¸ö	10,305,787
202201	63079010	¿ÚÕÖ	328	ÂÞÂíÄáÑÇ	10	Ò»°ãÃ³Ò×	124132	Ç§¿Ë	27845350	¸ö	4,679,955
202201	63079010	¿ÚÕÖ	330	Èðµä	10	Ò»°ãÃ³Ò×	91145	Ç§¿Ë	23376239	¸ö	3,197,357
202201	63079010	¿ÚÕÖ	331	ÈðÊ¿	10	Ò»°ãÃ³Ò×	481076	Ç§¿Ë	118488583	¸ö	23,746,500
202201	63079010	¿ÚÕÖ	334	°®É³ÄáÑÇ	10	Ò»°ãÃ³Ò×	232	Ç§¿Ë	15156	¸ö	84,501
202201	63079010	¿ÚÕÖ	335	À­ÍÑÎ¬ÑÇ	10	Ò»°ãÃ³Ò×	1861	Ç§¿Ë	434000	¸ö	198,269
202201	63079010	¿ÚÕÖ	336	Á¢ÌÕÍð	10	Ò»°ãÃ³Ò×	36739	Ç§¿Ë	8024060	¸ö	1,377,488
202201	63079010	¿ÚÕÖ	337	¸ñÂ³¼ªÑÇ	10	Ò»°ãÃ³Ò×	30663	Ç§¿Ë	8507370	¸ö	801,655
202201	63079010	¿ÚÕÖ	338	ÑÇÃÀÄáÑÇ	10	Ò»°ãÃ³Ò×	1828	Ç§¿Ë	500320	¸ö	56,787
202201	63079010	¿ÚÕÖ	339	°¢Èû°Ý½®	10	Ò»°ãÃ³Ò×	31	Ç§¿Ë	10000	¸ö	1,657
202201	63079010	¿ÚÕÖ	340	°×¶íÂÞË¹	10	Ò»°ãÃ³Ò×	6797	Ç§¿Ë	2255200	¸ö	224,336
202201	63079010	¿ÚÕÖ	343	Ä¦¶û¶àÍß	10	Ò»°ãÃ³Ò×	35	Ç§¿Ë	5000	¸ö	1,911
202201	63079010	¿ÚÕÖ	344	¶íÂÞË¹Áª°î	10	Ò»°ãÃ³Ò×	139015	Ç§¿Ë	46963919	¸ö	6,194,846
202201	63079010	¿ÚÕÖ	347	ÎÚ¿ËÀ¼	10	Ò»°ãÃ³Ò×	56477	Ç§¿Ë	19518570	¸ö	1,649,359
202201	63079010	¿ÚÕÖ	350	Ë¹ÂåÎÄÄáÑÇ	10	Ò»°ãÃ³Ò×	18833	Ç§¿Ë	4920000	¸ö	583,546
202201	63079010	¿ÚÕÖ	351	¿ËÂÞµØÑÇ	10	Ò»°ãÃ³Ò×	9333	Ç§¿Ë	2376250	¸ö	220,826
202201	63079010	¿ÚÕÖ	352	½Ý¿Ë	10	Ò»°ãÃ³Ò×	68530	Ç§¿Ë	9289875	¸ö	6,138,095
202201	63079010	¿ÚÕÖ	353	Ë¹Âå·¥¿Ë	10	Ò»°ãÃ³Ò×	90	Ç§¿Ë	16496	¸ö	12,465
202201	63079010	¿ÚÕÖ	354	±±ÂíÆä¶Ù¹²ºÍ¹ú	10	Ò»°ãÃ³Ò×	1141	Ç§¿Ë	361000	¸ö	30,747
202201	63079010	¿ÚÕÖ	358	Èû¶ûÎ¬ÑÇ	10	Ò»°ãÃ³Ò×	28497	Ç§¿Ë	9109803	¸ö	712,663
202201	63079010	¿ÚÕÖ	402	°¢¸ùÍ¢	10	Ò»°ãÃ³Ò×	479535	Ç§¿Ë	156079500	¸ö	22,207,211
202201	63079010	¿ÚÕÖ	403	°¢Â³°Í	10	Ò»°ãÃ³Ò×	73	Ç§¿Ë	6500	¸ö	13,635
202201	63079010	¿ÚÕÖ	405	°Í°Í¶àË¹	10	Ò»°ãÃ³Ò×	544	Ç§¿Ë	56780	¸ö	42,345
202201	63079010	¿ÚÕÖ	408	¶àÃñ×å²£ÀûÎ¬ÑÇ¹ú	10	Ò»°ãÃ³Ò×	62142	Ç§¿Ë	19137800	¸ö	1,413,072
202201	63079010	¿ÚÕÖ	410	°ÍÎ÷	10	Ò»°ãÃ³Ò×	1267988	Ç§¿Ë	399328413	¸ö	29,380,886
202201	63079010	¿ÚÕÖ	411	¿ªÂüÈºµº	10	Ò»°ãÃ³Ò×	8919	Ç§¿Ë	1760355	¸ö	566,770
202201	63079010	¿ÚÕÖ	412	ÖÇÀû	10	Ò»°ãÃ³Ò×	2998394	Ç§¿Ë	906402047	¸ö	80,503,817
202201	63079010	¿ÚÕÖ	413	¸çÂ×±ÈÑÇ	10	Ò»°ãÃ³Ò×	536774	Ç§¿Ë	140596600	¸ö	12,370,029
202201	63079010	¿ÚÕÖ	415	¸çË¹´ïÀè¼Ó	10	Ò»°ãÃ³Ò×	99732	Ç§¿Ë	29685200	¸ö	2,663,229
202201	63079010	¿ÚÕÖ	416	¹Å°Í	10	Ò»°ãÃ³Ò×	35	Ç§¿Ë	5000	¸ö	1,911
202201	63079010	¿ÚÕÖ	417	¿âÀ°Ë÷µº	10	Ò»°ãÃ³Ò×	86	Ç§¿Ë	12000	¸ö	5,638
202201	63079010	¿ÚÕÖ	418	¶àÃ×Äá¼Ó¹²ºÍ¹ú	10	Ò»°ãÃ³Ò×	48635	Ç§¿Ë	14228500	¸ö	1,279,233
202201	63079010	¿ÚÕÖ	419	¶ò¹Ï¶à¶û	10	Ò»°ãÃ³Ò×	841812	Ç§¿Ë	230695500	¸ö	25,012,119
202201	63079010	¿ÚÕÖ	422	¹ÏµÂÂÞÆÕ	10	Ò»°ãÃ³Ò×	30	Ç§¿Ë	5400	¸ö	4,473
202201	63079010	¿ÚÕÖ	423	Î£µØÂíÀ­	10	Ò»°ãÃ³Ò×	100087	Ç§¿Ë	27686444	¸ö	3,615,876
202201	63079010	¿ÚÕÖ	424	¹çÑÇÄÇ	10	Ò»°ãÃ³Ò×	53102	Ç§¿Ë	15743500	¸ö	1,561,615
202201	63079010	¿ÚÕÖ	426	ºé¶¼À­Ë¹	10	Ò»°ãÃ³Ò×	81631	Ç§¿Ë	24419600	¸ö	1,844,224
202201	63079010	¿ÚÕÖ	427	ÑÀÂò¼Ó	10	Ò»°ãÃ³Ò×	55301	Ç§¿Ë	16054300	¸ö	1,897,823
202201	63079010	¿ÚÕÖ	429	Ä«Î÷¸ç	10	Ò»°ãÃ³Ò×	2275050	Ç§¿Ë	631971320	¸ö	70,303,232
202201	63079010	¿ÚÕÖ	431	Äá¼ÓÀ­¹Ï	10	Ò»°ãÃ³Ò×	15762	Ç§¿Ë	4113741	¸ö	361,077
202201	63079010	¿ÚÕÖ	432	°ÍÄÃÂí	10	Ò»°ãÃ³Ò×	597415	Ç§¿Ë	170111800	¸ö	26,727,181
202201	63079010	¿ÚÕÖ	433	°ÍÀ­¹ç	10	Ò»°ãÃ³Ò×	3943	Ç§¿Ë	950000	¸ö	87,768
202201	63079010	¿ÚÕÖ	434	ÃØÂ³	10	Ò»°ãÃ³Ò×	1417927	Ç§¿Ë	383984770	¸ö	36,208,719
202201	63079010	¿ÚÕÖ	435	²¨¶àÀè¸÷	10	Ò»°ãÃ³Ò×	99352	Ç§¿Ë	24871450	¸ö	4,046,752
202201	63079010	¿ÚÕÖ	440	Èø¶ûÍß¶à	10	Ò»°ãÃ³Ò×	82296	Ç§¿Ë	17635090	¸ö	3,020,642
202201	63079010	¿ÚÕÖ	441	ËÕÀïÄÏ	10	Ò»°ãÃ³Ò×	7991	Ç§¿Ë	2428200	¸ö	206,905
202201	63079010	¿ÚÕÖ	442	ÌØÁ¢Äá´ïºÍ¶à°Í¸ç	10	Ò»°ãÃ³Ò×	27544	Ç§¿Ë	6555000	¸ö	730,501
202201	63079010	¿ÚÕÖ	444	ÎÚÀ­¹ç	10	Ò»°ãÃ³Ò×	77615	Ç§¿Ë	21780640	¸ö	1,687,508
202201	63079010	¿ÚÕÖ	445	Î¯ÄÚÈðÀ­	10	Ò»°ãÃ³Ò×	49937	Ç§¿Ë	10939490	¸ö	2,578,493
202201	63079010	¿ÚÕÖ	499	À­¶¡ÃÀÖÞÆäËû¹ú¼Ò(µØÇø)	10	Ò»°ãÃ³Ò×	1	Ç§¿Ë	100	¸ö	318
202201	63079010	¿ÚÕÖ	501	¼ÓÄÃ´ó	10	Ò»°ãÃ³Ò×	2047970	Ç§¿Ë	488659655	¸ö	96,297,012
202201	63079010	¿ÚÕÖ	502	ÃÀ¹ú	10	Ò»°ãÃ³Ò×	11423536	Ç§¿Ë	2898936938	¸ö	706,600,713
202201	63079010	¿ÚÕÖ	601	°Ä´óÀûÑÇ	10	Ò»°ãÃ³Ò×	963456	Ç§¿Ë	201481525	¸ö	69,652,040
202201	63079010	¿ÚÕÖ	603	ì³¼Ã	10	Ò»°ãÃ³Ò×	25665	Ç§¿Ë	7668740	¸ö	701,984
202201	63079010	¿ÚÕÖ	607	ÐÂ¿¦Àï¶àÄáÑÇ	10	Ò»°ãÃ³Ò×	22180	Ç§¿Ë	6214660	¸ö	461,883
202201	63079010	¿ÚÕÖ	608	ÍßÅ¬°¢Í¼	10	Ò»°ãÃ³Ò×	612	Ç§¿Ë	127800	¸ö	76,406
202201	63079010	¿ÚÕÖ	608	ÍßÅ¬°¢Í¼	12	ÆäËû¾èÔùÎï×Ê	85	Ç§¿Ë	20000	¸ö	30,200
202201	63079010	¿ÚÕÖ	609	ÐÂÎ÷À¼	10	Ò»°ãÃ³Ò×	93114	Ç§¿Ë	21816879	¸ö	7,439,789
202201	63079010	¿ÚÕÖ	611	°Í²¼ÑÇÐÂ¼¸ÄÚÑÇ	10	Ò»°ãÃ³Ò×	48	Ç§¿Ë	12000	¸ö	2,293
202201	63079010	¿ÚÕÖ	613	ËùÂÞÃÅÈºµº	10	Ò»°ãÃ³Ò×	1258	Ç§¿Ë	299000	¸ö	42,797
202201	63079010	¿ÚÕÖ	613	ËùÂÞÃÅÈºµº	12	ÆäËû¾èÔùÎï×Ê	377	Ç§¿Ë	60100	¸ö	201,100
202201	63079010	¿ÚÕÖ	614	ÌÀ¼Ó	10	Ò»°ãÃ³Ò×	2950	Ç§¿Ë	1000000	¸ö	95,902
202201	63079010	¿ÚÕÖ	614	ÌÀ¼Ó	11	¹ú¼Ò¼ä¡¢¹ú¼Ê×éÖ¯ÎÞ³¥Ô®ÖúºÍÔùËÍµÄÎï×Ê	320	Ç§¿Ë	20000	¸ö	160,000
202201	63079010	¿ÚÕÖ	623	·¨Êô²¨ÀûÄáÎ÷ÑÇ	10	Ò»°ãÃ³Ò×	981	Ç§¿Ë	201800	¸ö	38,533
202201	63079010	¿ÚÕÖ	699	´óÑóÖÞÆäËû¹ú¼Ò(µØÇø)	10	Ò»°ãÃ³Ò×	7702	Ç§¿Ë	2000650	¸ö	266,455
202202	63079000	-	327	²¨À¼	10	Ò»°ãÃ³Ò×	57	-	250	-	2,558
202202	63079010	¿ÚÕÖ	101	°¢¸»º¹	10	Ò»°ãÃ³Ò×	2450	Ç§¿Ë	371800	¸ö	236,554
202202	63079010	¿ÚÕÖ	102	°ÍÁÖ	10	Ò»°ãÃ³Ò×	67698	Ç§¿Ë	18263020	¸ö	1,403,334
202202	63079010	¿ÚÕÖ	103	ÃÏ¼ÓÀ­¹ú	10	Ò»°ãÃ³Ò×	51725	Ç§¿Ë	8851260	¸ö	79,171,333
202202	63079010	¿ÚÕÖ	105	ÎÄÀ³	10	Ò»°ãÃ³Ò×	92	Ç§¿Ë	12100	¸ö	29,071
202202	63079010	¿ÚÕÖ	106	Ãåµé	10	Ò»°ãÃ³Ò×	541320	Ç§¿Ë	182167200	¸ö	10,125,883
202202	63079010	¿ÚÕÖ	107	¼íÆÒÕ¯	10	Ò»°ãÃ³Ò×	7164	Ç§¿Ë	1722219	¸ö	496,669
202202	63079010	¿ÚÕÖ	108	ÈûÆÖÂ·Ë¹	10	Ò»°ãÃ³Ò×	26692	Ç§¿Ë	8056100	¸ö	825,329
202202	63079010	¿ÚÕÖ	109	³¯ÏÊ	10	Ò»°ãÃ³Ò×	4240	Ç§¿Ë	1300000	¸ö	267,221
202202	63079010	¿ÚÕÖ	110	ÖÐ¹úÏã¸Û	10	Ò»°ãÃ³Ò×	243723	Ç§¿Ë	37611620	¸ö	88,069,178
202202	63079010	¿ÚÕÖ	110	ÖÐ¹úÏã¸Û	12	ÆäËû¾èÔùÎï×Ê	12435	Ç§¿Ë	1167200	¸ö	5,095,200
202202	63079010	¿ÚÕÖ	111	Ó¡¶È	10	Ò»°ãÃ³Ò×	136014	Ç§¿Ë	42026690	¸ö	2,851,496
202202	63079010	¿ÚÕÖ	112	Ó¡¶ÈÄáÎ÷ÑÇ	10	Ò»°ãÃ³Ò×	1954560	Ç§¿Ë	612732493	¸ö	124,022,156
202202	63079010	¿ÚÕÖ	114	ÒÁÀ­¿Ë	10	Ò»°ãÃ³Ò×	36040	Ç§¿Ë	11162000	¸ö	1,445,757
202202	63079010	¿ÚÕÖ	115	ÒÔÉ«ÁÐ	10	Ò»°ãÃ³Ò×	417646	Ç§¿Ë	149012350	¸ö	15,425,344
202202	63079010	¿ÚÕÖ	116	ÈÕ±¾	10	Ò»°ãÃ³Ò×	5937316	Ç§¿Ë	1403739013	¸ö	265,857,422
202202	63079010	¿ÚÕÖ	117	Ô¼µ©	10	Ò»°ãÃ³Ò×	10240	Ç§¿Ë	3200000	¸ö	917,510
202202	63079010	¿ÚÕÖ	118	¿ÆÍþÌØ	10	Ò»°ãÃ³Ò×	42198	Ç§¿Ë	12651300	¸ö	1,185,171
202202	63079010	¿ÚÕÖ	119	ÀÏÎÎ	10	Ò»°ãÃ³Ò×	165	Ç§¿Ë	3000	¸ö	39,000
202202	63079010	¿ÚÕÖ	119	ÀÏÎÎ	12	ÆäËû¾èÔùÎï×Ê	553	Ç§¿Ë	160000	¸ö	56,000
202202	63079010	¿ÚÕÖ	120	Àè°ÍÄÛ	10	Ò»°ãÃ³Ò×	22922	Ç§¿Ë	5656000	¸ö	841,901
202202	63079010	¿ÚÕÖ	122	ÂíÀ´Î÷ÑÇ	10	Ò»°ãÃ³Ò×	995105	Ç§¿Ë	248915893	¸ö	59,161,564
202202	63079010	¿ÚÕÖ	123	Âí¶û´ú·ò	10	Ò»°ãÃ³Ò×	1053	Ç§¿Ë	246000	¸ö	44,311
202202	63079010	¿ÚÕÖ	124	ÃÉ¹Å	10	Ò»°ãÃ³Ò×	34406	Ç§¿Ë	7448660	¸ö	2,679,601
202202	63079010	¿ÚÕÖ	124	ÃÉ¹Å	12	ÆäËû¾èÔùÎï×Ê	1390	Ç§¿Ë	400000	¸ö	250,000
202202	63079010	¿ÚÕÖ	125	Äá²´¶ûÁª°îÃñÖ÷¹²ºÍ¹ú	10	Ò»°ãÃ³Ò×	126284	Ç§¿Ë	33752000	¸ö	24,041,178
202202	63079010	¿ÚÕÖ	125	Äá²´¶ûÁª°îÃñÖ÷¹²ºÍ¹ú	11	¹ú¼Ò¼ä¡¢¹ú¼Ê×éÖ¯ÎÞ³¥Ô®ÖúºÍÔùËÍµÄÎï×Ê	1311	Ç§¿Ë	376000	¸ö	241,500
202202	63079010	¿ÚÕÖ	125	Äá²´¶ûÁª°îÃñÖ÷¹²ºÍ¹ú	12	ÆäËû¾èÔùÎï×Ê	1301	Ç§¿Ë	318500	¸ö	60,070
202202	63079010	¿ÚÕÖ	126	°¢Âü	10	Ò»°ãÃ³Ò×	29226	Ç§¿Ë	10277960	¸ö	3,190,194
202202	63079010	¿ÚÕÖ	127	°Í»ùË¹Ì¹	10	Ò»°ãÃ³Ò×	33743	Ç§¿Ë	8321550	¸ö	729,252
202202	63079010	¿ÚÕÖ	128	°ÍÀÕË¹Ì¹	10	Ò»°ãÃ³Ò×	1225	Ç§¿Ë	350000	¸ö	22,938
202202	63079010	¿ÚÕÖ	129	·ÆÂÉ±ö	10	Ò»°ãÃ³Ò×	1616560	Ç§¿Ë	469860856	¸ö	42,402,523
202202	63079010	¿ÚÕÖ	130	¿¨Ëþ¶û	10	Ò»°ãÃ³Ò×	102694	Ç§¿Ë	28630595	¸ö	2,879,928
202202	63079010	¿ÚÕÖ	131	É³ÌØ°¢À­²®	10	Ò»°ãÃ³Ò×	310806	Ç§¿Ë	96972300	¸ö	8,467,913
202202	63079010	¿ÚÕÖ	132	ÐÂ¼ÓÆÂ	10	Ò»°ãÃ³Ò×	328806	Ç§¿Ë	76946847	¸ö	33,393,860
202202	63079010	¿ÚÕÖ	133	º«¹ú	10	Ò»°ãÃ³Ò×	207562	Ç§¿Ë	51909370	¸ö	9,232,159
202202	63079010	¿ÚÕÖ	134	Ë¹ÀïÀ¼¿¨	10	Ò»°ãÃ³Ò×	22126	Ç§¿Ë	7590000	¸ö	582,877
202202	63079010	¿ÚÕÖ	135	ÐðÀûÑÇ	10	Ò»°ãÃ³Ò×	187	Ç§¿Ë	28800	¸ö	22,020
202202	63079010	¿ÚÕÖ	136	Ì©¹ú	10	Ò»°ãÃ³Ò×	2149353	Ç§¿Ë	640165815	¸ö	128,472,383
202202	63079010	¿ÚÕÖ	137	ÍÁ¶úÆä	10	Ò»°ãÃ³Ò×	23	Ç§¿Ë	1360	¸ö	30,094
202202	63079010	¿ÚÕÖ	138	°¢ÁªÇõ	10	Ò»°ãÃ³Ò×	1077421	Ç§¿Ë	339803269	¸ö	33,697,863
202202	63079010	¿ÚÕÖ	141	Ô½ÄÏ	10	Ò»°ãÃ³Ò×	17642	Ç§¿Ë	2326594	¸ö	7,700,889
202202	63079010	¿ÚÕÖ	143	ÖÐ¹úÌ¨Íå	10	Ò»°ãÃ³Ò×	7051	Ç§¿Ë	1314680	¸ö	376,258
202202	63079010	¿ÚÕÖ	144	¶«µÛãë	10	Ò»°ãÃ³Ò×	7	Ç§¿Ë	2000	¸ö	178
202202	63079010	¿ÚÕÖ	148	ÍÁ¿âÂüË¹Ì¹	10	Ò»°ãÃ³Ò×	30	Ç§¿Ë	5040	¸ö	4,970
202202	63079010	¿ÚÕÖ	149	ÎÚ×È±ð¿ËË¹Ì¹	10	Ò»°ãÃ³Ò×	197	Ç§¿Ë	32500	¸ö	21,712
202202	63079010	¿ÚÕÖ	201	°¢¶û¼°ÀûÑÇ	10	Ò»°ãÃ³Ò×	22140	Ç§¿Ë	4920000	¸ö	344,831
202202	63079010	¿ÚÕÖ	202	°²¸çÀ­	10	Ò»°ãÃ³Ò×	17120	Ç§¿Ë	5060000	¸ö	386,171
202202	63079010	¿ÚÕÖ	203	±´Äþ	10	Ò»°ãÃ³Ò×	24109	Ç§¿Ë	7520750	¸ö	752,075
202202	63079010	¿ÚÕÖ	204	²©´ÄÍßÄÉ	10	Ò»°ãÃ³Ò×	3223	Ç§¿Ë	854500	¸ö	88,110
202202	63079010	¿ÚÕÖ	206	¿¦ÂóÂ¡	10	Ò»°ãÃ³Ò×	791	Ç§¿Ë	205000	¸ö	36,861
202202	63079010	¿ÚÕÖ	211	Õ§µÃ	10	Ò»°ãÃ³Ò×	1337	Ç§¿Ë	300000	¸ö	911,138
202202	63079010	¿ÚÕÖ	212	¿ÆÄ¦ÂÞ	11	¹ú¼Ò¼ä¡¢¹ú¼Ê×éÖ¯ÎÞ³¥Ô®ÖúºÍÔùËÍµÄÎï×Ê	6	Ç§¿Ë	1000	¸ö	1,000
202202	63079010	¿ÚÕÖ	213	¸Õ¹û(²¼)	10	Ò»°ãÃ³Ò×	3209	Ç§¿Ë	1025000	¸ö	49,858
202202	63079010	¿ÚÕÖ	215	°£¼°	10	Ò»°ãÃ³Ò×	11980	Ç§¿Ë	4186000	¸ö	271,511
202202	63079010	¿ÚÕÖ	217	°£Èû¶í±ÈÑÇ	10	Ò»°ãÃ³Ò×	202	Ç§¿Ë	53220	¸ö	9,877
202202	63079010	¿ÚÕÖ	220	¼ÓÄÉ	10	Ò»°ãÃ³Ò×	188401	Ç§¿Ë	59618400	¸ö	4,109,400
202202	63079010	¿ÚÕÖ	221	¼¸ÄÚÑÇ	10	Ò»°ãÃ³Ò×	7054	Ç§¿Ë	1929100	¸ö	547,806
202202	63079010	¿ÚÕÖ	223	¿ÆÌØµÏÍß	10	Ò»°ãÃ³Ò×	19047	Ç§¿Ë	5308316	¸ö	733,036
202202	63079010	¿ÚÕÖ	224	¿ÏÄáÑÇ	10	Ò»°ãÃ³Ò×	19414	Ç§¿Ë	6175360	¸ö	563,344
202202	63079010	¿ÚÕÖ	225	Àû±ÈÀïÑÇ	10	Ò»°ãÃ³Ò×	32184	Ç§¿Ë	8016000	¸ö	728,505
202202	63079010	¿ÚÕÖ	227	Âí´ï¼ÓË¹¼Ó	10	Ò»°ãÃ³Ò×	13465	Ç§¿Ë	3869500	¸ö	446,402
202202	63079010	¿ÚÕÖ	228	ÂíÀ­Î¬	10	Ò»°ãÃ³Ò×	975	Ç§¿Ë	300000	¸ö	43,033
202202	63079010	¿ÚÕÖ	229	ÂíÀï	10	Ò»°ãÃ³Ò×	34134	Ç§¿Ë	7185000	¸ö	929,333
202202	63079010	¿ÚÕÖ	230	Ã«ÀïËþÄáÑÇ	10	Ò»°ãÃ³Ò×	170	Ç§¿Ë	50000	¸ö	8,920
202202	63079010	¿ÚÕÖ	231	Ã«ÀïÇóË¹	10	Ò»°ãÃ³Ò×	11915	Ç§¿Ë	3444060	¸ö	603,321
202202	63079010	¿ÚÕÖ	232	Ä¦Âå¸ç	10	Ò»°ãÃ³Ò×	17	Ç§¿Ë	8000	¸ö	2,240
202202	63079010	¿ÚÕÖ	233	ÄªÉ£±È¿Ë	10	Ò»°ãÃ³Ò×	22132	Ç§¿Ë	5930400	¸ö	906,705
202202	63079010	¿ÚÕÖ	234	ÄÉÃ×±ÈÑÇ	10	Ò»°ãÃ³Ò×	1647	Ç§¿Ë	200800	¸ö	202,148
202202	63079010	¿ÚÕÖ	235	ÄáÈÕ¶û	11	¹ú¼Ò¼ä¡¢¹ú¼Ê×éÖ¯ÎÞ³¥Ô®ÖúºÍÔùËÍµÄÎï×Ê	3450	Ç§¿Ë	550000	¸ö	400,000
202202	63079010	¿ÚÕÖ	236	ÄáÈÕÀûÑÇ	10	Ò»°ãÃ³Ò×	62188	Ç§¿Ë	21693500	¸ö	2,135,465
202202	63079010	¿ÚÕÖ	237	ÁôÄáÍô	10	Ò»°ãÃ³Ò×	26025	Ç§¿Ë	5727000	¸ö	757,277
202202	63079010	¿ÚÕÖ	238	Â¬Íú´ï	10	Ò»°ãÃ³Ò×	824	Ç§¿Ë	240000	¸ö	23,702
202202	63079010	¿ÚÕÖ	239	Ê¥¶àÃÀºÍÆÕÁÖÎ÷±È	10	Ò»°ãÃ³Ò×	4390	Ç§¿Ë	809900	¸ö	237,382
202202	63079010	¿ÚÕÖ	240	ÈûÄÚ¼Ó¶û	10	Ò»°ãÃ³Ò×	2948	Ç§¿Ë	702000	¸ö	68,964
202202	63079010	¿ÚÕÖ	243	Ë÷ÂíÀï	10	Ò»°ãÃ³Ò×	750	Ç§¿Ë	250000	¸ö	18,159
202202	63079010	¿ÚÕÖ	244	ÄÏ·Ç	10	Ò»°ãÃ³Ò×	369198	Ç§¿Ë	117500300	¸ö	15,324,997
202202	63079010	¿ÚÕÖ	246	ËÕµ¤	10	Ò»°ãÃ³Ò×	13136	Ç§¿Ë	3853320	¸ö	628,098
202202	63079010	¿ÚÕÖ	247	Ì¹É£ÄáÑÇ	10	Ò»°ãÃ³Ò×	3611	Ç§¿Ë	833000	¸ö	59,393
202202	63079010	¿ÚÕÖ	248	¶à¸ç	10	Ò»°ãÃ³Ò×	24427	Ç§¿Ë	8838700	¸ö	905,383
202202	63079010	¿ÚÕÖ	249	Í»ÄáË¹	10	Ò»°ãÃ³Ò×	13992	Ç§¿Ë	3524500	¸ö	531,347
202202	63079010	¿ÚÕÖ	250	ÎÚ¸É´ï	10	Ò»°ãÃ³Ò×	115445	Ç§¿Ë	27032690	¸ö	5,781,703
202202	63079010	¿ÚÕÖ	252	¸Õ¹û(½ð)	10	Ò»°ãÃ³Ò×	17627	Ç§¿Ë	4122600	¸ö	1,765,277
202202	63079010	¿ÚÕÖ	253	ÔÞ±ÈÑÇ	10	Ò»°ãÃ³Ò×	1481	Ç§¿Ë	400000	¸ö	127,528
202202	63079010	¿ÚÕÖ	254	½ò°Í²¼Î¤	10	Ò»°ãÃ³Ò×	2275	Ç§¿Ë	168400	¸ö	242,465
202202	63079010	¿ÚÕÖ	257	Ë¹ÍþÊ¿À¼	10	Ò»°ãÃ³Ò×	2006	Ç§¿Ë	386500	¸ö	124,456
202202	63079010	¿ÚÕÖ	259	ÂíÔ¼ÌØ	10	Ò»°ãÃ³Ò×	9798	Ç§¿Ë	2518200	¸ö	271,813
202202	63079010	¿ÚÕÖ	301	±ÈÀûÊ±	10	Ò»°ãÃ³Ò×	293771	Ç§¿Ë	77111172	¸ö	10,665,336
202202	63079010	¿ÚÕÖ	302	µ¤Âó	10	Ò»°ãÃ³Ò×	80633	Ç§¿Ë	20889350	¸ö	1,521,430
202202	63079010	¿ÚÕÖ	303	Ó¢¹ú	10	Ò»°ãÃ³Ò×	349572	Ç§¿Ë	90868801	¸ö	21,477,590
202202	63079010	¿ÚÕÖ	304	µÂ¹ú	10	Ò»°ãÃ³Ò×	2309537	Ç§¿Ë	438412645	¸ö	128,559,719
202202	63079010	¿ÚÕÖ	305	·¨¹ú	10	Ò»°ãÃ³Ò×	1644429	Ç§¿Ë	449309167	¸ö	46,933,488
202202	63079010	¿ÚÕÖ	306	°®¶ûÀ¼	10	Ò»°ãÃ³Ò×	77082	Ç§¿Ë	14899110	¸ö	7,476,210
202202	63079010	¿ÚÕÖ	307	Òâ´óÀû	10	Ò»°ãÃ³Ò×	1195198	Ç§¿Ë	197360084	¸ö	80,077,251
202202	63079010	¿ÚÕÖ	308	Â¬É­±¤	10	Ò»°ãÃ³Ò×	23	Ç§¿Ë	2000	¸ö	2,545
202202	63079010	¿ÚÕÖ	309	ºÉÀ¼	10	Ò»°ãÃ³Ò×	912650	Ç§¿Ë	209762774	¸ö	40,432,780
202202	63079010	¿ÚÕÖ	310	Ï£À°	10	Ò»°ãÃ³Ò×	311165	Ç§¿Ë	66466688	¸ö	11,553,525
202202	63079010	¿ÚÕÖ	311	ÆÏÌÑÑÀ	10	Ò»°ãÃ³Ò×	241609	Ç§¿Ë	77075020	¸ö	6,806,578
202202	63079010	¿ÚÕÖ	312	Î÷°àÑÀ	10	Ò»°ãÃ³Ò×	1227869	Ç§¿Ë	259232454	¸ö	59,080,750
202202	63079010	¿ÚÕÖ	313	°¢¶û°ÍÄáÑÇ	10	Ò»°ãÃ³Ò×	2887	Ç§¿Ë	922000	¸ö	90,241
202202	63079010	¿ÚÕÖ	314	°²µÀ¶û	10	Ò»°ãÃ³Ò×	4300	Ç§¿Ë	1200000	¸ö	114,689
202202	63079010	¿ÚÕÖ	315	°ÂµØÀû	10	Ò»°ãÃ³Ò×	55265	Ç§¿Ë	6168312	¸ö	8,340,746
202202	63079010	¿ÚÕÖ	316	±£¼ÓÀûÑÇ	10	Ò»°ãÃ³Ò×	54134	Ç§¿Ë	10490000	¸ö	2,316,361
202202	63079010	¿ÚÕÖ	318	·ÒÀ¼	10	Ò»°ãÃ³Ò×	228390	Ç§¿Ë	48916352	¸ö	11,885,594
202202	63079010	¿ÚÕÖ	321	ÐÙÑÀÀû	10	Ò»°ãÃ³Ò×	42587	Ç§¿Ë	5069160	¸ö	2,114,164
202202	63079010	¿ÚÕÖ	322	±ùµº	10	Ò»°ãÃ³Ò×	3283	Ç§¿Ë	710000	¸ö	138,497
202202	63079010	¿ÚÕÖ	324	Âí¶úËû	10	Ò»°ãÃ³Ò×	7032	Ç§¿Ë	1610600	¸ö	174,697
202202	63079010	¿ÚÕÖ	326	Å²Íþ	10	Ò»°ãÃ³Ò×	29151	Ç§¿Ë	6766819	¸ö	942,358
202202	63079010	¿ÚÕÖ	327	²¨À¼	10	Ò»°ãÃ³Ò×	355646	Ç§¿Ë	79615866	¸ö	12,964,902
202202	63079010	¿ÚÕÖ	328	ÂÞÂíÄáÑÇ	10	Ò»°ãÃ³Ò×	173388	Ç§¿Ë	39583000	¸ö	5,262,149
202202	63079010	¿ÚÕÖ	330	Èðµä	10	Ò»°ãÃ³Ò×	81531	Ç§¿Ë	18737830	¸ö	3,253,628
202202	63079010	¿ÚÕÖ	331	ÈðÊ¿	10	Ò»°ãÃ³Ò×	261627	Ç§¿Ë	62384320	¸ö	11,577,590
202202	63079010	¿ÚÕÖ	334	°®É³ÄáÑÇ	10	Ò»°ãÃ³Ò×	322	Ç§¿Ë	31880	¸ö	19,021
202202	63079010	¿ÚÕÖ	335	À­ÍÑÎ¬ÑÇ	10	Ò»°ãÃ³Ò×	3569	Ç§¿Ë	1023800	¸ö	93,538
202202	63079010	¿ÚÕÖ	336	Á¢ÌÕÍð	10	Ò»°ãÃ³Ò×	54576	Ç§¿Ë	15043974	¸ö	1,523,138
202202	63079010	¿ÚÕÖ	337	¸ñÂ³¼ªÑÇ	10	Ò»°ãÃ³Ò×	19021	Ç§¿Ë	5706920	¸ö	467,385
202202	63079010	¿ÚÕÖ	339	°¢Èû°Ý½®	10	Ò»°ãÃ³Ò×	14110	Ç§¿Ë	4680000	¸ö	214,158
202202	63079010	¿ÚÕÖ	340	°×¶íÂÞË¹	10	Ò»°ãÃ³Ò×	4145	Ç§¿Ë	1150000	¸ö	94,816
202202	63079010	¿ÚÕÖ	340	°×¶íÂÞË¹	11	¹ú¼Ò¼ä¡¢¹ú¼Ê×éÖ¯ÎÞ³¥Ô®ÖúºÍÔùËÍµÄÎï×Ê	22589	Ç§¿Ë	5093000	¸ö	1,558,000
202202	63079010	¿ÚÕÖ	343	Ä¦¶û¶àÍß	10	Ò»°ãÃ³Ò×	900	Ç§¿Ë	300000	¸ö	20,862
202202	63079010	¿ÚÕÖ	344	¶íÂÞË¹Áª°î	10	Ò»°ãÃ³Ò×	79307	Ç§¿Ë	23776500	¸ö	3,163,632
202202	63079010	¿ÚÕÖ	344	¶íÂÞË¹Áª°î	12	ÆäËû¾èÔùÎï×Ê	800	Ç§¿Ë	110000	¸ö	89,000
202202	63079010	¿ÚÕÖ	347	ÎÚ¿ËÀ¼	10	Ò»°ãÃ³Ò×	129086	Ç§¿Ë	53845900	¸ö	2,994,007
202202	63079010	¿ÚÕÖ	350	Ë¹ÂåÎÄÄáÑÇ	10	Ò»°ãÃ³Ò×	18990	Ç§¿Ë	4930150	¸ö	563,285
202202	63079010	¿ÚÕÖ	351	¿ËÂÞµØÑÇ	10	Ò»°ãÃ³Ò×	6195	Ç§¿Ë	1988000	¸ö	203,839
202202	63079010	¿ÚÕÖ	352	½Ý¿Ë	10	Ò»°ãÃ³Ò×	25233	Ç§¿Ë	4258775	¸ö	1,672,720
202202	63079010	¿ÚÕÖ	353	Ë¹Âå·¥¿Ë	10	Ò»°ãÃ³Ò×	12927	Ç§¿Ë	2339155	¸ö	589,518
202202	63079010	¿ÚÕÖ	354	±±ÂíÆä¶Ù¹²ºÍ¹ú	10	Ò»°ãÃ³Ò×	6343	Ç§¿Ë	1566000	¸ö	107,966
202202	63079010	¿ÚÕÖ	358	Èû¶ûÎ¬ÑÇ	10	Ò»°ãÃ³Ò×	27354	Ç§¿Ë	8824100	¸ö	705,250
202202	63079010	¿ÚÕÖ	358	Èû¶ûÎ¬ÑÇ	12	ÆäËû¾èÔùÎï×Ê	638	Ç§¿Ë	51000	¸ö	102,000
202202	63079010	¿ÚÕÖ	402	°¢¸ùÍ¢	10	Ò»°ãÃ³Ò×	188137	Ç§¿Ë	58853600	¸ö	9,998,932
202202	63079010	¿ÚÕÖ	405	°Í°Í¶àË¹	10	Ò»°ãÃ³Ò×	637	Ç§¿Ë	84400	¸ö	64,140
202202	63079010	¿ÚÕÖ	408	¶àÃñ×å²£ÀûÎ¬ÑÇ¹ú	10	Ò»°ãÃ³Ò×	70540	Ç§¿Ë	22218000	¸ö	1,562,205
202202	63079010	¿ÚÕÖ	410	°ÍÎ÷	10	Ò»°ãÃ³Ò×	1579305	Ç§¿Ë	502455255	¸ö	34,660,043
202202	63079010	¿ÚÕÖ	411	¿ªÂüÈºµº	10	Ò»°ãÃ³Ò×	3277	Ç§¿Ë	1002180	¸ö	92,342
202202	63079010	¿ÚÕÖ	412	ÖÇÀû	10	Ò»°ãÃ³Ò×	1719640	Ç§¿Ë	491032230	¸ö	43,932,671
202202	63079010	¿ÚÕÖ	413	¸çÂ×±ÈÑÇ	10	Ò»°ãÃ³Ò×	581224	Ç§¿Ë	162733960	¸ö	15,696,292
202202	63079010	¿ÚÕÖ	415	¸çË¹´ïÀè¼Ó	10	Ò»°ãÃ³Ò×	46566	Ç§¿Ë	11716857	¸ö	1,769,568
202202	63079010	¿ÚÕÖ	417	¿âÀ°Ë÷µº	10	Ò»°ãÃ³Ò×	19	Ç§¿Ë	2000	¸ö	1,909
202202	63079010	¿ÚÕÖ	418	¶àÃ×Äá¼Ó¹²ºÍ¹ú	10	Ò»°ãÃ³Ò×	44715	Ç§¿Ë	12640500	¸ö	1,083,442
202202	63079010	¿ÚÕÖ	419	¶ò¹Ï¶à¶û	10	Ò»°ãÃ³Ò×	670259	Ç§¿Ë	186052900	¸ö	19,053,625
202202	63079010	¿ÚÕÖ	420	·¨Êô¹çÑÇÄÇ	10	Ò»°ãÃ³Ò×	982	Ç§¿Ë	71000	¸ö	22,620
202202	63079010	¿ÚÕÖ	422	¹ÏµÂÂÞÆÕ	10	Ò»°ãÃ³Ò×	9192	Ç§¿Ë	2060000	¸ö	248,339
202202	63079010	¿ÚÕÖ	423	Î£µØÂíÀ­	10	Ò»°ãÃ³Ò×	318510	Ç§¿Ë	92431733	¸ö	8,654,779
202202	63079010	¿ÚÕÖ	424	¹çÑÇÄÇ	10	Ò»°ãÃ³Ò×	102606	Ç§¿Ë	29130000	¸ö	2,625,806
202202	63079010	¿ÚÕÖ	425	º£µØ	10	Ò»°ãÃ³Ò×	45	Ç§¿Ë	8400	¸ö	5,692
202202	63079010	¿ÚÕÖ	426	ºé¶¼À­Ë¹	10	Ò»°ãÃ³Ò×	9788	Ç§¿Ë	2489068	¸ö	217,238
202202	63079010	¿ÚÕÖ	427	ÑÀÂò¼Ó	10	Ò»°ãÃ³Ò×	11299	Ç§¿Ë	3048000	¸ö	321,300
202202	63079010	¿ÚÕÖ	429	Ä«Î÷¸ç	10	Ò»°ãÃ³Ò×	2881673	Ç§¿Ë	794039229	¸ö	105,237,617
202202	63079010	¿ÚÕÖ	431	Äá¼ÓÀ­¹Ï	10	Ò»°ãÃ³Ò×	12478	Ç§¿Ë	2852000	¸ö	1,111,874
202202	63079010	¿ÚÕÖ	432	°ÍÄÃÂí	10	Ò»°ãÃ³Ò×	421297	Ç§¿Ë	108827280	¸ö	18,828,682
202202	63079010	¿ÚÕÖ	433	°ÍÀ­¹ç	10	Ò»°ãÃ³Ò×	3563	Ç§¿Ë	950000	¸ö	90,664
202202	63079010	¿ÚÕÖ	434	ÃØÂ³	10	Ò»°ãÃ³Ò×	979468	Ç§¿Ë	261141104	¸ö	29,445,435
202202	63079010	¿ÚÕÖ	435	²¨¶àÀè¸÷	10	Ò»°ãÃ³Ò×	22033	Ç§¿Ë	5195880	¸ö	1,106,429
202202	63079010	¿ÚÕÖ	440	Èø¶ûÍß¶à	10	Ò»°ãÃ³Ò×	136888	Ç§¿Ë	33578120	¸ö	9,283,592
202202	63079010	¿ÚÕÖ	441	ËÕÀïÄÏ	10	Ò»°ãÃ³Ò×	2566	Ç§¿Ë	767600	¸ö	91,452
202202	63079010	¿ÚÕÖ	442	ÌØÁ¢Äá´ïºÍ¶à°Í¸ç	10	Ò»°ãÃ³Ò×	8388	Ç§¿Ë	2171860	¸ö	449,764
202202	63079010	¿ÚÕÖ	443	ÌØ¿ËË¹ºÍ¿­¿ÆË¹Èºµº	10	Ò»°ãÃ³Ò×	35	Ç§¿Ë	2000	¸ö	892
202202	63079010	¿ÚÕÖ	444	ÎÚÀ­¹ç	10	Ò»°ãÃ³Ò×	73797	Ç§¿Ë	22144760	¸ö	1,962,022
202202	63079010	¿ÚÕÖ	445	Î¯ÄÚÈðÀ­	10	Ò»°ãÃ³Ò×	22444	Ç§¿Ë	5566200	¸ö	884,760
202202	63079010	¿ÚÕÖ	449	ºÉÊô°²µØÁÐË¹	10	Ò»°ãÃ³Ò×	0	Ç§¿Ë	5	¸ö	30
202202	63079010	¿ÚÕÖ	501	¼ÓÄÃ´ó	10	Ò»°ãÃ³Ò×	1335794	Ç§¿Ë	311405862	¸ö	63,638,372
202202	63079010	¿ÚÕÖ	502	ÃÀ¹ú	10	Ò»°ãÃ³Ò×	9213596	Ç§¿Ë	2329834950	¸ö	547,969,820
202202	63079010	¿ÚÕÖ	601	°Ä´óÀûÑÇ	10	Ò»°ãÃ³Ò×	1359297	Ç§¿Ë	288785875	¸ö	103,366,741
202202	63079010	¿ÚÕÖ	603	ì³¼Ã	10	Ò»°ãÃ³Ò×	6676	Ç§¿Ë	1790780	¸ö	267,000
202202	63079010	¿ÚÕÖ	607	ÐÂ¿¦Àï¶àÄáÑÇ	10	Ò»°ãÃ³Ò×	16076	Ç§¿Ë	4452000	¸ö	496,092
202202	63079010	¿ÚÕÖ	609	ÐÂÎ÷À¼	10	Ò»°ãÃ³Ò×	325363	Ç§¿Ë	65270817	¸ö	27,393,059
202202	63079010	¿ÚÕÖ	611	°Í²¼ÑÇÐÂ¼¸ÄÚÑÇ	10	Ò»°ãÃ³Ò×	6236	Ç§¿Ë	1318960	¸ö	213,458
202202	63079010	¿ÚÕÖ	613	ËùÂÞÃÅÈºµº	10	Ò»°ãÃ³Ò×	2160	Ç§¿Ë	344000	¸ö	98,649
202202	63079010	¿ÚÕÖ	614	ÌÀ¼Ó	10	Ò»°ãÃ³Ò×	66	Ç§¿Ë	20500	¸ö	8,907
202202	63079010	¿ÚÕÖ	618	»ùÀï°ÍË¹	11	¹ú¼Ò¼ä¡¢¹ú¼Ê×éÖ¯ÎÞ³¥Ô®ÖúºÍÔùËÍµÄÎï×Ê	892	Ç§¿Ë	211000	¸ö	175,000
202202	63079010	¿ÚÕÖ	623	·¨Êô²¨ÀûÄáÎ÷ÑÇ	10	Ò»°ãÃ³Ò×	193	Ç§¿Ë	50000	¸ö	16,383
202202	63079010	¿ÚÕÖ	699	´óÑóÖÞÆäËû¹ú¼Ò(µØÇø)	10	Ò»°ãÃ³Ò×	349	Ç§¿Ë	43200	¸ö	10,987
202203	63079010	¿ÚÕÖ	102	°ÍÁÖ	10	Ò»°ãÃ³Ò×	40417	Ç§¿Ë	10612460	¸ö	1,050,496
202203	63079010	¿ÚÕÖ	103	ÃÏ¼ÓÀ­¹ú	10	Ò»°ãÃ³Ò×	8421	Ç§¿Ë	1424000	¸ö	6,761,079
202203	63079010	¿ÚÕÖ	105	ÎÄÀ³	10	Ò»°ãÃ³Ò×	32192	Ç§¿Ë	7653610	¸ö	2,361,332
202203	63079010	¿ÚÕÖ	106	Ãåµé	10	Ò»°ãÃ³Ò×	206933	Ç§¿Ë	63954140	¸ö	13,767,185
202203	63079010	¿ÚÕÖ	106	Ãåµé	11	¹ú¼Ò¼ä¡¢¹ú¼Ê×éÖ¯ÎÞ³¥Ô®ÖúºÍÔùËÍµÄÎï×Ê	4800	Ç§¿Ë	1200000	¸ö	264,000
202203	63079010	¿ÚÕÖ	107	¼íÆÒÕ¯	10	Ò»°ãÃ³Ò×	1959	Ç§¿Ë	498120	¸ö	103,648
202203	63079010	¿ÚÕÖ	107	¼íÆÒÕ¯	12	ÆäËû¾èÔùÎï×Ê	350	Ç§¿Ë	102000	¸ö	69,360
202203	63079010	¿ÚÕÖ	108	ÈûÆÖÂ·Ë¹	10	Ò»°ãÃ³Ò×	15723	Ç§¿Ë	3525000	¸ö	826,097
202203	63079010	¿ÚÕÖ	109	³¯ÏÊ	10	Ò»°ãÃ³Ò×	9743	Ç§¿Ë	3176000	¸ö	252,012
202203	63079010	¿ÚÕÖ	110	ÖÐ¹úÏã¸Û	10	Ò»°ãÃ³Ò×	2031848	Ç§¿Ë	372564756	¸ö	570,552,348
202203	63079010	¿ÚÕÖ	110	ÖÐ¹úÏã¸Û	11	¹ú¼Ò¼ä¡¢¹ú¼Ê×éÖ¯ÎÞ³¥Ô®ÖúºÍÔùËÍµÄÎï×Ê	3128	Ç§¿Ë	500000	¸ö	1,100,000
202203	63079010	¿ÚÕÖ	110	ÖÐ¹úÏã¸Û	12	ÆäËû¾èÔùÎï×Ê	83913	Ç§¿Ë	16439680	¸ö	18,149,495
202203	63079010	¿ÚÕÖ	111	Ó¡¶È	10	Ò»°ãÃ³Ò×	42478	Ç§¿Ë	14326892	¸ö	2,056,812
202203	63079010	¿ÚÕÖ	112	Ó¡¶ÈÄáÎ÷ÑÇ	10	Ò»°ãÃ³Ò×	3370760	Ç§¿Ë	1175029062	¸ö	226,948,638
202203	63079010	¿ÚÕÖ	112	Ó¡¶ÈÄáÎ÷ÑÇ	12	ÆäËû¾èÔùÎï×Ê	291	Ç§¿Ë	35000	¸ö	210,000
202203	63079010	¿ÚÕÖ	114	ÒÁÀ­¿Ë	10	Ò»°ãÃ³Ò×	45100	Ç§¿Ë	12311120	¸ö	1,338,770
202203	63079010	¿ÚÕÖ	115	ÒÔÉ«ÁÐ	10	Ò»°ãÃ³Ò×	260568	Ç§¿Ë	94700360	¸ö	8,899,870
202203	63079010	¿ÚÕÖ	116	ÈÕ±¾	10	Ò»°ãÃ³Ò×	9423766	Ç§¿Ë	2144687214	¸ö	443,960,609
202203	63079010	¿ÚÕÖ	117	Ô¼µ©	10	Ò»°ãÃ³Ò×	27757	Ç§¿Ë	9385000	¸ö	653,302
202203	63079010	¿ÚÕÖ	118	¿ÆÍþÌØ	10	Ò»°ãÃ³Ò×	62758	Ç§¿Ë	17983700	¸ö	2,432,296
202203	63079010	¿ÚÕÖ	119	ÀÏÎÎ	10	Ò»°ãÃ³Ò×	1414	Ç§¿Ë	513500	¸ö	377,537
202203	63079010	¿ÚÕÖ	119	ÀÏÎÎ	12	ÆäËû¾èÔùÎï×Ê	81	Ç§¿Ë	22000	¸ö	24,600
202203	63079010	¿ÚÕÖ	120	Àè°ÍÄÛ	10	Ò»°ãÃ³Ò×	7700	Ç§¿Ë	2200000	¸ö	201,051
202203	63079010	¿ÚÕÖ	121	ÖÐ¹ú°ÄÃÅ	10	Ò»°ãÃ³Ò×	6434	Ç§¿Ë	1649000	¸ö	321,838
202203	63079010	¿ÚÕÖ	122	ÂíÀ´Î÷ÑÇ	10	Ò»°ãÃ³Ò×	1977264	Ç§¿Ë	499108872	¸ö	128,938,708
202203	63079010	¿ÚÕÖ	123	Âí¶û´ú·ò	10	Ò»°ãÃ³Ò×	5067	Ç§¿Ë	1646000	¸ö	166,670
202203	63079010	¿ÚÕÖ	124	ÃÉ¹Å	10	Ò»°ãÃ³Ò×	39558	Ç§¿Ë	8028600	¸ö	1,840,608
202203	63079010	¿ÚÕÖ	124	ÃÉ¹Å	12	ÆäËû¾èÔùÎï×Ê	140	Ç§¿Ë	40000	¸ö	40,000
202203	63079010	¿ÚÕÖ	125	Äá²´¶ûÁª°îÃñÖ÷¹²ºÍ¹ú	10	Ò»°ãÃ³Ò×	12071	Ç§¿Ë	3444000	¸ö	269,276
202203	63079010	¿ÚÕÖ	126	°¢Âü	10	Ò»°ãÃ³Ò×	10548	Ç§¿Ë	3750024	¸ö	543,365
202203	63079010	¿ÚÕÖ	127	°Í»ùË¹Ì¹	10	Ò»°ãÃ³Ò×	8126	Ç§¿Ë	2640050	¸ö	180,151
202203	63079010	¿ÚÕÖ	128	°ÍÀÕË¹Ì¹	10	Ò»°ãÃ³Ò×	1512	Ç§¿Ë	417920	¸ö	38,653
202203	63079010	¿ÚÕÖ	129	·ÆÂÉ±ö	10	Ò»°ãÃ³Ò×	2026285	Ç§¿Ë	600746431	¸ö	61,911,534
202203	63079010	¿ÚÕÖ	130	¿¨Ëþ¶û	10	Ò»°ãÃ³Ò×	79374	Ç§¿Ë	21886212	¸ö	3,149,801
202203	63079010	¿ÚÕÖ	131	É³ÌØ°¢À­²®	10	Ò»°ãÃ³Ò×	236369	Ç§¿Ë	70919380	¸ö	10,567,435
202203	63079010	¿ÚÕÖ	132	ÐÂ¼ÓÆÂ	10	Ò»°ãÃ³Ò×	485527	Ç§¿Ë	125468267	¸ö	32,758,805
202203	63079010	¿ÚÕÖ	133	º«¹ú	10	Ò»°ãÃ³Ò×	205547	Ç§¿Ë	49774416	¸ö	10,473,039
202203	63079010	¿ÚÕÖ	134	Ë¹ÀïÀ¼¿¨	10	Ò»°ãÃ³Ò×	1900	Ç§¿Ë	540000	¸ö	135,938
202203	63079010	¿ÚÕÖ	136	Ì©¹ú	10	Ò»°ãÃ³Ò×	3547544	Ç§¿Ë	1030516900	¸ö	205,730,587
202203	63079010	¿ÚÕÖ	137	ÍÁ¶úÆä	10	Ò»°ãÃ³Ò×	12511	Ç§¿Ë	4060943	¸ö	404,562
202203	63079010	¿ÚÕÖ	138	°¢ÁªÇõ	10	Ò»°ãÃ³Ò×	417666	Ç§¿Ë	118631950	¸ö	13,934,354
202203	63079010	¿ÚÕÖ	139	Ò²ÃÅ	10	Ò»°ãÃ³Ò×	425	Ç§¿Ë	100000	¸ö	12,185
202203	63079010	¿ÚÕÖ	141	Ô½ÄÏ	10	Ò»°ãÃ³Ò×	28005	Ç§¿Ë	5047381	¸ö	20,339,841
202203	63079010	¿ÚÕÖ	143	ÖÐ¹úÌ¨Íå	10	Ò»°ãÃ³Ò×	68598	Ç§¿Ë	17775240	¸ö	3,395,148
202203	63079010	¿ÚÕÖ	144	¶«µÛãë	10	Ò»°ãÃ³Ò×	8285	Ç§¿Ë	2246000	¸ö	163,799
202203	63079010	¿ÚÕÖ	145	¹þÈø¿ËË¹Ì¹	10	Ò»°ãÃ³Ò×	12209	Ç§¿Ë	3212000	¸ö	384,372
202203	63079010	¿ÚÕÖ	147	Ëþ¼ª¿ËË¹Ì¹	10	Ò»°ãÃ³Ò×	925	Ç§¿Ë	210000	¸ö	36,902
202203	63079010	¿ÚÕÖ	148	ÍÁ¿âÂüË¹Ì¹	10	Ò»°ãÃ³Ò×	1407	Ç§¿Ë	370000	¸ö	36,861
202203	63079010	¿ÚÕÖ	149	ÎÚ×È±ð¿ËË¹Ì¹	10	Ò»°ãÃ³Ò×	4764	Ç§¿Ë	1266800	¸ö	208,188
202203	63079010	¿ÚÕÖ	201	°¢¶û¼°ÀûÑÇ	10	Ò»°ãÃ³Ò×	126	Ç§¿Ë	8640	¸ö	16,175
202203	63079010	¿ÚÕÖ	202	°²¸çÀ­	10	Ò»°ãÃ³Ò×	28383	Ç§¿Ë	9354000	¸ö	1,423,189
202203	63079010	¿ÚÕÖ	203	±´Äþ	10	Ò»°ãÃ³Ò×	3953	Ç§¿Ë	791000	¸ö	196,257
202203	63079010	¿ÚÕÖ	204	²©´ÄÍßÄÉ	10	Ò»°ãÃ³Ò×	12517	Ç§¿Ë	3731000	¸ö	654,316
202203	63079010	¿ÚÕÖ	206	¿¦ÂóÂ¡	10	Ò»°ãÃ³Ò×	6796	Ç§¿Ë	2241700	¸ö	119,043
202203	63079010	¿ÚÕÖ	208	·ðµÃ½Ç	10	Ò»°ãÃ³Ò×	3770	Ç§¿Ë	1057500	¸ö	60,235
202203	63079010	¿ÚÕÖ	213	¸Õ¹û(²¼)	10	Ò»°ãÃ³Ò×	361	Ç§¿Ë	99000	¸ö	10,363
202203	63079010	¿ÚÕÖ	213	¸Õ¹û(²¼)	11	¹ú¼Ò¼ä¡¢¹ú¼Ê×éÖ¯ÎÞ³¥Ô®ÖúºÍÔùËÍµÄÎï×Ê	33	Ç§¿Ë	6000	¸ö	6,000
202203	63079010	¿ÚÕÖ	215	°£¼°	10	Ò»°ãÃ³Ò×	8075	Ç§¿Ë	2396000	¸ö	283,276
202203	63079010	¿ÚÕÖ	217	°£Èû¶í±ÈÑÇ	10	Ò»°ãÃ³Ò×	15354	Ç§¿Ë	4438000	¸ö	1,286,718
202203	63079010	¿ÚÕÖ	217	°£Èû¶í±ÈÑÇ	11	¹ú¼Ò¼ä¡¢¹ú¼Ê×éÖ¯ÎÞ³¥Ô®ÖúºÍÔùËÍµÄÎï×Ê	56	Ç§¿Ë	10000	¸ö	10,000
202203	63079010	¿ÚÕÖ	218	¼ÓÅî	10	Ò»°ãÃ³Ò×	130	Ç§¿Ë	28000	¸ö	12,441
202203	63079010	¿ÚÕÖ	219	¸Ô±ÈÑÇ	10	Ò»°ãÃ³Ò×	107	Ç§¿Ë	28000	¸ö	4,963
202203	63079010	¿ÚÕÖ	220	¼ÓÄÉ	10	Ò»°ãÃ³Ò×	69603	Ç§¿Ë	21002240	¸ö	2,099,144
202203	63079010	¿ÚÕÖ	221	¼¸ÄÚÑÇ	10	Ò»°ãÃ³Ò×	15717	Ç§¿Ë	4707500	¸ö	459,550
202203	63079010	¿ÚÕÖ	223	¿ÆÌØµÏÍß	10	Ò»°ãÃ³Ò×	4430	Ç§¿Ë	628000	¸ö	738,687
202203	63079010	¿ÚÕÖ	224	¿ÏÄáÑÇ	10	Ò»°ãÃ³Ò×	17003	Ç§¿Ë	5887500	¸ö	650,028
202203	63079010	¿ÚÕÖ	226	Àû±ÈÑÇ	10	Ò»°ãÃ³Ò×	483	Ç§¿Ë	130200	¸ö	25,791
202203	63079010	¿ÚÕÖ	227	Âí´ï¼ÓË¹¼Ó	10	Ò»°ãÃ³Ò×	5042	Ç§¿Ë	924000	¸ö	337,410
202203	63079010	¿ÚÕÖ	228	ÂíÀ­Î¬	10	Ò»°ãÃ³Ò×	7056	Ç§¿Ë	2352000	¸ö	168,349
202203	63079010	¿ÚÕÖ	229	ÂíÀï	10	Ò»°ãÃ³Ò×	389	Ç§¿Ë	102000	¸ö	14,177
202203	63079010	¿ÚÕÖ	230	Ã«ÀïËþÄáÑÇ	10	Ò»°ãÃ³Ò×	265	Ç§¿Ë	13200	¸ö	25,131
202203	63079010	¿ÚÕÖ	231	Ã«ÀïÇóË¹	10	Ò»°ãÃ³Ò×	18798	Ç§¿Ë	6313100	¸ö	1,552,020
202203	63079010	¿ÚÕÖ	232	Ä¦Âå¸ç	10	Ò»°ãÃ³Ò×	750	Ç§¿Ë	42000	¸ö	76,536
202203	63079010	¿ÚÕÖ	233	ÄªÉ£±È¿Ë	10	Ò»°ãÃ³Ò×	19645	Ç§¿Ë	6406000	¸ö	1,227,133
202203	63079010	¿ÚÕÖ	234	ÄÉÃ×±ÈÑÇ	10	Ò»°ãÃ³Ò×	30040	Ç§¿Ë	8712700	¸ö	1,013,063
202203	63079010	¿ÚÕÖ	236	ÄáÈÕÀûÑÇ	10	Ò»°ãÃ³Ò×	73316	Ç§¿Ë	22496500	¸ö	1,795,123
202203	63079010	¿ÚÕÖ	237	ÁôÄáÍô	10	Ò»°ãÃ³Ò×	26135	Ç§¿Ë	6659000	¸ö	802,902
202203	63079010	¿ÚÕÖ	238	Â¬Íú´ï	10	Ò»°ãÃ³Ò×	0	Ç§¿Ë	6	¸ö	6
202203	63079010	¿ÚÕÖ	240	ÈûÄÚ¼Ó¶û	10	Ò»°ãÃ³Ò×	20792	Ç§¿Ë	6300500	¸ö	779,573
202203	63079010	¿ÚÕÖ	242	ÈûÀ­Àû°º	10	Ò»°ãÃ³Ò×	420	Ç§¿Ë	100000	¸ö	12,693
202203	63079010	¿ÚÕÖ	243	Ë÷ÂíÀï	10	Ò»°ãÃ³Ò×	1440	Ç§¿Ë	360000	¸ö	48,149
202203	63079010	¿ÚÕÖ	244	ÄÏ·Ç	10	Ò»°ãÃ³Ò×	1215904	Ç§¿Ë	377517085	¸ö	31,902,915
202203	63079010	¿ÚÕÖ	246	ËÕµ¤	10	Ò»°ãÃ³Ò×	21900	Ç§¿Ë	4575000	¸ö	847,384
202203	63079010	¿ÚÕÖ	246	ËÕµ¤	11	¹ú¼Ò¼ä¡¢¹ú¼Ê×éÖ¯ÎÞ³¥Ô®ÖúºÍÔùËÍµÄÎï×Ê	230	Ç§¿Ë	40000	¸ö	40,000
202203	63079010	¿ÚÕÖ	247	Ì¹É£ÄáÑÇ	10	Ò»°ãÃ³Ò×	26513	Ç§¿Ë	7174600	¸ö	989,436
202203	63079010	¿ÚÕÖ	248	¶à¸ç	10	Ò»°ãÃ³Ò×	73	Ç§¿Ë	20280	¸ö	2,710
202203	63079010	¿ÚÕÖ	249	Í»ÄáË¹	10	Ò»°ãÃ³Ò×	3280	Ç§¿Ë	737500	¸ö	106,078
202203	63079010	¿ÚÕÖ	250	ÎÚ¸É´ï	10	Ò»°ãÃ³Ò×	11604	Ç§¿Ë	2042500	¸ö	3,219,119
202203	63079010	¿ÚÕÖ	251	²¼»ùÄÉ·¨Ë÷	10	Ò»°ãÃ³Ò×	3971	Ç§¿Ë	191350	¸ö	514,113
202203	63079010	¿ÚÕÖ	252	¸Õ¹û(½ð)	10	Ò»°ãÃ³Ò×	36284	Ç§¿Ë	5422000	¸ö	2,467,964
202203	63079010	¿ÚÕÖ	253	ÔÞ±ÈÑÇ	10	Ò»°ãÃ³Ò×	3869	Ç§¿Ë	1000500	¸ö	251,907
202203	63079010	¿ÚÕÖ	253	ÔÞ±ÈÑÇ	11	¹ú¼Ò¼ä¡¢¹ú¼Ê×éÖ¯ÎÞ³¥Ô®ÖúºÍÔùËÍµÄÎï×Ê	19	Ç§¿Ë	3500	¸ö	3,500
202203	63079010	¿ÚÕÖ	254	½ò°Í²¼Î¤	10	Ò»°ãÃ³Ò×	47284	Ç§¿Ë	13742100	¸ö	956,142
202203	63079010	¿ÚÕÖ	301	±ÈÀûÊ±	10	Ò»°ãÃ³Ò×	73178	Ç§¿Ë	17567600	¸ö	2,776,740
202203	63079010	¿ÚÕÖ	302	µ¤Âó	10	Ò»°ãÃ³Ò×	16143	Ç§¿Ë	3805910	¸ö	620,637
202203	63079010	¿ÚÕÖ	303	Ó¢¹ú	10	Ò»°ãÃ³Ò×	119119	Ç§¿Ë	17391914	¸ö	28,925,531
202203	63079010	¿ÚÕÖ	304	µÂ¹ú	10	Ò»°ãÃ³Ò×	753147	Ç§¿Ë	142382564	¸ö	48,394,973
202203	63079010	¿ÚÕÖ	305	·¨¹ú	10	Ò»°ãÃ³Ò×	610362	Ç§¿Ë	164757717	¸ö	18,937,171
202203	63079010	¿ÚÕÖ	306	°®¶ûÀ¼	10	Ò»°ãÃ³Ò×	55212	Ç§¿Ë	9576840	¸ö	6,128,204
202203	63079010	¿ÚÕÖ	307	Òâ´óÀû	10	Ò»°ãÃ³Ò×	519403	Ç§¿Ë	89800808	¸ö	35,385,833
202203	63079010	¿ÚÕÖ	309	ºÉÀ¼	10	Ò»°ãÃ³Ò×	372030	Ç§¿Ë	89199112	¸ö	18,204,269
202203	63079010	¿ÚÕÖ	310	Ï£À°	10	Ò»°ãÃ³Ò×	70013	Ç§¿Ë	19185710	¸ö	2,332,176
202203	63079010	¿ÚÕÖ	311	ÆÏÌÑÑÀ	10	Ò»°ãÃ³Ò×	143974	Ç§¿Ë	43986000	¸ö	3,080,616
202203	63079010	¿ÚÕÖ	312	Î÷°àÑÀ	10	Ò»°ãÃ³Ò×	512673	Ç§¿Ë	107093254	¸ö	26,527,688
202203	63079010	¿ÚÕÖ	315	°ÂµØÀû	10	Ò»°ãÃ³Ò×	44723	Ç§¿Ë	5063708	¸ö	4,384,217
202203	63079010	¿ÚÕÖ	316	±£¼ÓÀûÑÇ	10	Ò»°ãÃ³Ò×	9546	Ç§¿Ë	2701000	¸ö	217,790
202203	63079010	¿ÚÕÖ	318	·ÒÀ¼	10	Ò»°ãÃ³Ò×	38107	Ç§¿Ë	5970972	¸ö	2,991,216
202203	63079010	¿ÚÕÖ	321	ÐÙÑÀÀû	10	Ò»°ãÃ³Ò×	96124	Ç§¿Ë	30603600	¸ö	2,661,630
202203	63079010	¿ÚÕÖ	322	±ùµº	10	Ò»°ãÃ³Ò×	2760	Ç§¿Ë	800000	¸ö	76,156
202203	63079010	¿ÚÕÖ	324	Âí¶úËû	10	Ò»°ãÃ³Ò×	3147	Ç§¿Ë	900000	¸ö	67,299
202203	63079010	¿ÚÕÖ	326	Å²Íþ	10	Ò»°ãÃ³Ò×	11898	Ç§¿Ë	2619044	¸ö	600,219
202203	63079010	¿ÚÕÖ	327	²¨À¼	10	Ò»°ãÃ³Ò×	177630	Ç§¿Ë	50296790	¸ö	5,808,368
202203	63079010	¿ÚÕÖ	328	ÂÞÂíÄáÑÇ	10	Ò»°ãÃ³Ò×	40339	Ç§¿Ë	11334150	¸ö	1,245,262
202203	63079010	¿ÚÕÖ	330	Èðµä	10	Ò»°ãÃ³Ò×	69612	Ç§¿Ë	18802454	¸ö	2,526,569
202203	63079010	¿ÚÕÖ	331	ÈðÊ¿	10	Ò»°ãÃ³Ò×	147302	Ç§¿Ë	36464112	¸ö	9,364,174
202203	63079010	¿ÚÕÖ	334	°®É³ÄáÑÇ	10	Ò»°ãÃ³Ò×	7039	Ç§¿Ë	1358120	¸ö	494,883
202203	63079010	¿ÚÕÖ	335	À­ÍÑÎ¬ÑÇ	10	Ò»°ãÃ³Ò×	4883	Ç§¿Ë	1322350	¸ö	221,572
202203	63079010	¿ÚÕÖ	336	Á¢ÌÕÍð	10	Ò»°ãÃ³Ò×	2738	Ç§¿Ë	416400	¸ö	122,692
202203	63079010	¿ÚÕÖ	337	¸ñÂ³¼ªÑÇ	10	Ò»°ãÃ³Ò×	12073	Ç§¿Ë	3105460	¸ö	355,506
202203	63079010	¿ÚÕÖ	338	ÑÇÃÀÄáÑÇ	10	Ò»°ãÃ³Ò×	8300	Ç§¿Ë	1780000	¸ö	442,210
202203	63079010	¿ÚÕÖ	339	°¢Èû°Ý½®	10	Ò»°ãÃ³Ò×	29730	Ç§¿Ë	9043000	¸ö	523,375
202203	63079010	¿ÚÕÖ	340	°×¶íÂÞË¹	10	Ò»°ãÃ³Ò×	3045	Ç§¿Ë	174000	¸ö	385,723
202203	63079010	¿ÚÕÖ	343	Ä¦¶û¶àÍß	10	Ò»°ãÃ³Ò×	98	Ç§¿Ë	26000	¸ö	4,455
202203	63079010	¿ÚÕÖ	344	¶íÂÞË¹Áª°î	10	Ò»°ãÃ³Ò×	63943	Ç§¿Ë	12727100	¸ö	2,741,475
202203	63079010	¿ÚÕÖ	350	Ë¹ÂåÎÄÄáÑÇ	10	Ò»°ãÃ³Ò×	744	Ç§¿Ë	120000	¸ö	101,718
202203	63079010	¿ÚÕÖ	351	¿ËÂÞµØÑÇ	10	Ò»°ãÃ³Ò×	7151	Ç§¿Ë	1789500	¸ö	419,181
202203	63079010	¿ÚÕÖ	352	½Ý¿Ë	10	Ò»°ãÃ³Ò×	9660	Ç§¿Ë	1271080	¸ö	512,682
202203	63079010	¿ÚÕÖ	353	Ë¹Âå·¥¿Ë	10	Ò»°ãÃ³Ò×	8527	Ç§¿Ë	1172597	¸ö	335,959
202203	63079010	¿ÚÕÖ	358	Èû¶ûÎ¬ÑÇ	10	Ò»°ãÃ³Ò×	623	Ç§¿Ë	99600	¸ö	64,688
202203	63079010	¿ÚÕÖ	402	°¢¸ùÍ¢	10	Ò»°ãÃ³Ò×	383959	Ç§¿Ë	126387920	¸ö	13,697,913
202203	63079010	¿ÚÕÖ	405	°Í°Í¶àË¹	10	Ò»°ãÃ³Ò×	2098	Ç§¿Ë	380250	¸ö	85,067
202203	63079010	¿ÚÕÖ	408	¶àÃñ×å²£ÀûÎ¬ÑÇ¹ú	10	Ò»°ãÃ³Ò×	112762	Ç§¿Ë	33731760	¸ö	2,382,350
202203	63079010	¿ÚÕÖ	410	°ÍÎ÷	10	Ò»°ãÃ³Ò×	1917817	Ç§¿Ë	590302160	¸ö	42,436,136
202203	63079010	¿ÚÕÖ	412	ÖÇÀû	10	Ò»°ãÃ³Ò×	2342363	Ç§¿Ë	674339143	¸ö	73,494,232
202203	63079010	¿ÚÕÖ	413	¸çÂ×±ÈÑÇ	10	Ò»°ãÃ³Ò×	383906	Ç§¿Ë	108040480	¸ö	9,352,514
202203	63079010	¿ÚÕÖ	415	¸çË¹´ïÀè¼Ó	10	Ò»°ãÃ³Ò×	45031	Ç§¿Ë	12190800	¸ö	2,108,372
202203	63079010	¿ÚÕÖ	416	¹Å°Í	10	Ò»°ãÃ³Ò×	40	Ç§¿Ë	10000	¸ö	635
202203	63079010	¿ÚÕÖ	417	¿âÀ°Ë÷µº	10	Ò»°ãÃ³Ò×	842	Ç§¿Ë	210000	¸ö	17,389
202203	63079010	¿ÚÕÖ	418	¶àÃ×Äá¼Ó¹²ºÍ¹ú	10	Ò»°ãÃ³Ò×	49324	Ç§¿Ë	13072000	¸ö	1,259,624
202203	63079010	¿ÚÕÖ	419	¶ò¹Ï¶à¶û	10	Ò»°ãÃ³Ò×	208282	Ç§¿Ë	49364950	¸ö	7,001,918
202203	63079010	¿ÚÕÖ	421	¸ñÁÖÄÉ´ï	11	¹ú¼Ò¼ä¡¢¹ú¼Ê×éÖ¯ÎÞ³¥Ô®ÖúºÍÔùËÍµÄÎï×Ê	349	Ç§¿Ë	60000	¸ö	40,766
202203	63079010	¿ÚÕÖ	423	Î£µØÂíÀ­	10	Ò»°ãÃ³Ò×	112868	Ç§¿Ë	30115600	¸ö	2,956,217
202203	63079010	¿ÚÕÖ	424	¹çÑÇÄÇ	10	Ò»°ãÃ³Ò×	42645	Ç§¿Ë	10763700	¸ö	1,088,877
202203	63079010	¿ÚÕÖ	426	ºé¶¼À­Ë¹	10	Ò»°ãÃ³Ò×	7922	Ç§¿Ë	2090000	¸ö	222,493
202203	63079010	¿ÚÕÖ	427	ÑÀÂò¼Ó	10	Ò»°ãÃ³Ò×	17009	Ç§¿Ë	4923005	¸ö	504,096
202203	63079010	¿ÚÕÖ	429	Ä«Î÷¸ç	10	Ò»°ãÃ³Ò×	2213081	Ç§¿Ë	549975559	¸ö	102,165,335
202203	63079010	¿ÚÕÖ	431	Äá¼ÓÀ­¹Ï	10	Ò»°ãÃ³Ò×	42797	Ç§¿Ë	11555110	¸ö	1,638,517
202203	63079010	¿ÚÕÖ	432	°ÍÄÃÂí	10	Ò»°ãÃ³Ò×	776784	Ç§¿Ë	214544905	¸ö	45,100,897
202203	63079010	¿ÚÕÖ	433	°ÍÀ­¹ç	10	Ò»°ãÃ³Ò×	2	Ç§¿Ë	300	¸ö	24
202203	63079010	¿ÚÕÖ	434	ÃØÂ³	10	Ò»°ãÃ³Ò×	1481460	Ç§¿Ë	385744260	¸ö	42,667,939
202203	63079010	¿ÚÕÖ	435	²¨¶àÀè¸÷	10	Ò»°ãÃ³Ò×	5986	Ç§¿Ë	1330300	¸ö	452,504
202203	63079010	¿ÚÕÖ	440	Èø¶ûÍß¶à	10	Ò»°ãÃ³Ò×	51372	Ç§¿Ë	12291850	¸ö	1,181,507
202203	63079010	¿ÚÕÖ	442	ÌØÁ¢Äá´ïºÍ¶à°Í¸ç	10	Ò»°ãÃ³Ò×	25466	Ç§¿Ë	6270300	¸ö	883,654
202203	63079010	¿ÚÕÖ	444	ÎÚÀ­¹ç	10	Ò»°ãÃ³Ò×	76249	Ç§¿Ë	24819760	¸ö	1,658,538
202203	63079010	¿ÚÕÖ	445	Î¯ÄÚÈðÀ­	10	Ò»°ãÃ³Ò×	55611	Ç§¿Ë	17334460	¸ö	2,725,907
202203	63079010	¿ÚÕÖ	499	À­¶¡ÃÀÖÞÆäËû¹ú¼Ò(µØÇø)	10	Ò»°ãÃ³Ò×	1	Ç§¿Ë	100	¸ö	127
202203	63079010	¿ÚÕÖ	501	¼ÓÄÃ´ó	10	Ò»°ãÃ³Ò×	774947	Ç§¿Ë	187425029	¸ö	38,146,454
202203	63079010	¿ÚÕÖ	502	ÃÀ¹ú	10	Ò»°ãÃ³Ò×	5046880	Ç§¿Ë	1350437530	¸ö	316,596,847
202203	63079010	¿ÚÕÖ	601	°Ä´óÀûÑÇ	10	Ò»°ãÃ³Ò×	635035	Ç§¿Ë	123771154	¸ö	62,878,233
202203	63079010	¿ÚÕÖ	603	ì³¼Ã	10	Ò»°ãÃ³Ò×	23090	Ç§¿Ë	6363980	¸ö	618,583
202203	63079010	¿ÚÕÖ	607	ÐÂ¿¦Àï¶àÄáÑÇ	10	Ò»°ãÃ³Ò×	4648	Ç§¿Ë	660000	¸ö	420,456
202203	63079010	¿ÚÕÖ	608	ÍßÅ¬°¢Í¼	10	Ò»°ãÃ³Ò×	3617	Ç§¿Ë	853080	¸ö	157,098
202203	63079010	¿ÚÕÖ	609	ÐÂÎ÷À¼	10	Ò»°ãÃ³Ò×	681402	Ç§¿Ë	172206457	¸ö	30,725,807
202203	63079010	¿ÚÕÖ	611	°Í²¼ÑÇÐÂ¼¸ÄÚÑÇ	10	Ò»°ãÃ³Ò×	7826	Ç§¿Ë	1856700	¸ö	187,948
202203	63079010	¿ÚÕÖ	613	ËùÂÞÃÅÈºµº	10	Ò»°ãÃ³Ò×	8740	Ç§¿Ë	1178500	¸ö	233,224
202203	63079010	¿ÚÕÖ	614	ÌÀ¼Ó	10	Ò»°ãÃ³Ò×	380	Ç§¿Ë	100000	¸ö	12,693
202203	63079010	¿ÚÕÖ	614	ÌÀ¼Ó	11	¹ú¼Ò¼ä¡¢¹ú¼Ê×éÖ¯ÎÞ³¥Ô®ÖúºÍÔùËÍµÄÎï×Ê	1200	Ç§¿Ë	80000	¸ö	360,000
202203	63079010	¿ÚÕÖ	618	»ùÀï°ÍË¹	11	¹ú¼Ò¼ä¡¢¹ú¼Ê×éÖ¯ÎÞ³¥Ô®ÖúºÍÔùËÍµÄÎï×Ê	1688	Ç§¿Ë	349000	¸ö	175,900
202203	63079010	¿ÚÕÖ	699	´óÑóÖÞÆäËû¹ú¼Ò(µØÇø)	10	Ò»°ãÃ³Ò×	7073	Ç§¿Ë	1434650	¸ö	258,095
202204	63079010	¿ÚÕÖ	102	°ÍÁÖ	10	Ò»°ãÃ³Ò×	8861	Ç§¿Ë	2580000	¸ö	207,884
202204	63079010	¿ÚÕÖ	103	ÃÏ¼ÓÀ­¹ú	10	Ò»°ãÃ³Ò×	4948	Ç§¿Ë	1098280	¸ö	300,128
202204	63079010	¿ÚÕÖ	105	ÎÄÀ³	10	Ò»°ãÃ³Ò×	7459	Ç§¿Ë	1832988	¸ö	1,009,206
202204	63079010	¿ÚÕÖ	106	Ãåµé	10	Ò»°ãÃ³Ò×	238423	Ç§¿Ë	67236210	¸ö	5,511,052
202204	63079010	¿ÚÕÖ	106	Ãåµé	11	¹ú¼Ò¼ä¡¢¹ú¼Ê×éÖ¯ÎÞ³¥Ô®ÖúºÍÔùËÍµÄÎï×Ê	3237	Ç§¿Ë	630000	¸ö	251,700
202204	63079010	¿ÚÕÖ	107	¼íÆÒÕ¯	10	Ò»°ãÃ³Ò×	10430	Ç§¿Ë	3017000	¸ö	417,509
202204	63079010	¿ÚÕÖ	107	¼íÆÒÕ¯	11	¹ú¼Ò¼ä¡¢¹ú¼Ê×éÖ¯ÎÞ³¥Ô®ÖúºÍÔùËÍµÄÎï×Ê	42	Ç§¿Ë	3328	¸ö	25,452
202204	63079010	¿ÚÕÖ	108	ÈûÆÖÂ·Ë¹	10	Ò»°ãÃ³Ò×	1849	Ç§¿Ë	467320	¸ö	65,361
202204	63079010	¿ÚÕÖ	109	³¯ÏÊ	10	Ò»°ãÃ³Ò×	13700	Ç§¿Ë	3195000	¸ö	522,117
202204	63079010	¿ÚÕÖ	110	ÖÐ¹úÏã¸Û	10	Ò»°ãÃ³Ò×	253737	Ç§¿Ë	52429460	¸ö	34,383,831
202204	63079010	¿ÚÕÖ	110	ÖÐ¹úÏã¸Û	12	ÆäËû¾èÔùÎï×Ê	15950	Ç§¿Ë	4044860	¸ö	4,355,326
202204	63079010	¿ÚÕÖ	111	Ó¡¶È	10	Ò»°ãÃ³Ò×	15948	Ç§¿Ë	5355560	¸ö	1,431,565
202204	63079010	¿ÚÕÖ	112	Ó¡¶ÈÄáÎ÷ÑÇ	10	Ò»°ãÃ³Ò×	2223183	Ç§¿Ë	826351176	¸ö	168,563,329
202204	63079010	¿ÚÕÖ	113	ÒÁÀÊ	10	Ò»°ãÃ³Ò×	900	Ç§¿Ë	300000	¸ö	15,422
202204	63079010	¿ÚÕÖ	114	ÒÁÀ­¿Ë	10	Ò»°ãÃ³Ò×	12256	Ç§¿Ë	4800000	¸ö	255,711
202204	63079010	¿ÚÕÖ	115	ÒÔÉ«ÁÐ	10	Ò»°ãÃ³Ò×	61611	Ç§¿Ë	23664850	¸ö	2,553,385
202204	63079010	¿ÚÕÖ	116	ÈÕ±¾	10	Ò»°ãÃ³Ò×	7748531	Ç§¿Ë	1741678327	¸ö	379,288,200
202204	63079010	¿ÚÕÖ	117	Ô¼µ©	10	Ò»°ãÃ³Ò×	8267	Ç§¿Ë	2362000	¸ö	179,278
202204	63079010	¿ÚÕÖ	118	¿ÆÍþÌØ	10	Ò»°ãÃ³Ò×	12180	Ç§¿Ë	4300000	¸ö	237,239
202204	63079010	¿ÚÕÖ	119	ÀÏÎÎ	10	Ò»°ãÃ³Ò×	4120	Ç§¿Ë	1237600	¸ö	140,125
202204	63079010	¿ÚÕÖ	120	Àè°ÍÄÛ	10	Ò»°ãÃ³Ò×	3888	Ç§¿Ë	1262500	¸ö	81,106
202204	63079010	¿ÚÕÖ	121	ÖÐ¹ú°ÄÃÅ	10	Ò»°ãÃ³Ò×	15013	Ç§¿Ë	4334000	¸ö	794,256
202204	63079010	¿ÚÕÖ	122	ÂíÀ´Î÷ÑÇ	10	Ò»°ãÃ³Ò×	1653417	Ç§¿Ë	398159034	¸ö	101,488,419
202204	63079010	¿ÚÕÖ	122	ÂíÀ´Î÷ÑÇ	12	ÆäËû¾èÔùÎï×Ê	100	Ç§¿Ë	30000	¸ö	20,400
202204	63079010	¿ÚÕÖ	123	Âí¶û´ú·ò	10	Ò»°ãÃ³Ò×	1223	Ç§¿Ë	175500	¸ö	85,666
202204	63079010	¿ÚÕÖ	124	ÃÉ¹Å	10	Ò»°ãÃ³Ò×	16864	Ç§¿Ë	4760220	¸ö	1,128,969
202204	63079010	¿ÚÕÖ	125	Äá²´¶ûÁª°îÃñÖ÷¹²ºÍ¹ú	10	Ò»°ãÃ³Ò×	3890	Ç§¿Ë	1284000	¸ö	146,566
202204	63079010	¿ÚÕÖ	126	°¢Âü	10	Ò»°ãÃ³Ò×	30688	Ç§¿Ë	9028960	¸ö	588,532
202204	63079010	¿ÚÕÖ	127	°Í»ùË¹Ì¹	10	Ò»°ãÃ³Ò×	24025	Ç§¿Ë	7087500	¸ö	374,993
202204	63079010	¿ÚÕÖ	128	°ÍÀÕË¹Ì¹	10	Ò»°ãÃ³Ò×	56	Ç§¿Ë	3840	¸ö	7,227
202204	63079010	¿ÚÕÖ	129	·ÆÂÉ±ö	10	Ò»°ãÃ³Ò×	2120939	Ç§¿Ë	671478050	¸ö	92,686,975
202204	63079010	¿ÚÕÖ	130	¿¨Ëþ¶û	10	Ò»°ãÃ³Ò×	52880	Ç§¿Ë	16844050	¸ö	1,082,167
202204	63079010	¿ÚÕÖ	131	É³ÌØ°¢À­²®	10	Ò»°ãÃ³Ò×	34215	Ç§¿Ë	10355427	¸ö	1,159,916
202204	63079010	¿ÚÕÖ	132	ÐÂ¼ÓÆÂ	10	Ò»°ãÃ³Ò×	298432	Ç§¿Ë	71152625	¸ö	30,626,357
202204	63079010	¿ÚÕÖ	133	º«¹ú	10	Ò»°ãÃ³Ò×	146530	Ç§¿Ë	33823401	¸ö	8,571,327
202204	63079010	¿ÚÕÖ	134	Ë¹ÀïÀ¼¿¨	10	Ò»°ãÃ³Ò×	180	Ç§¿Ë	10000	¸ö	6,362
202204	63079010	¿ÚÕÖ	136	Ì©¹ú	10	Ò»°ãÃ³Ò×	3759339	Ç§¿Ë	1125419391	¸ö	198,842,271
202204	63079010	¿ÚÕÖ	137	ÍÁ¶úÆä	10	Ò»°ãÃ³Ò×	295	Ç§¿Ë	12000	¸ö	32,557
202204	63079010	¿ÚÕÖ	138	°¢ÁªÇõ	10	Ò»°ãÃ³Ò×	166427	Ç§¿Ë	47352186	¸ö	6,387,740
202204	63079010	¿ÚÕÖ	139	Ò²ÃÅ	10	Ò»°ãÃ³Ò×	1688	Ç§¿Ë	500000	¸ö	53,000
202204	63079010	¿ÚÕÖ	141	Ô½ÄÏ	10	Ò»°ãÃ³Ò×	40056	Ç§¿Ë	8023178	¸ö	21,976,640
202204	63079010	¿ÚÕÖ	143	ÖÐ¹úÌ¨Íå	10	Ò»°ãÃ³Ò×	33250	Ç§¿Ë	8346500	¸ö	1,158,237
202204	63079010	¿ÚÕÖ	148	ÍÁ¿âÂüË¹Ì¹	10	Ò»°ãÃ³Ò×	675	Ç§¿Ë	225000	¸ö	17,226
202204	63079010	¿ÚÕÖ	201	°¢¶û¼°ÀûÑÇ	10	Ò»°ãÃ³Ò×	18	Ç§¿Ë	1200	¸ö	5,321
202204	63079010	¿ÚÕÖ	202	°²¸çÀ­	10	Ò»°ãÃ³Ò×	7856	Ç§¿Ë	2652000	¸ö	275,912
202204	63079010	¿ÚÕÖ	204	²©´ÄÍßÄÉ	10	Ò»°ãÃ³Ò×	1050	Ç§¿Ë	300000	¸ö	35,409
202204	63079010	¿ÚÕÖ	206	¿¦ÂóÂ¡	10	Ò»°ãÃ³Ò×	127403	Ç§¿Ë	31758000	¸ö	4,528,256
202204	63079010	¿ÚÕÖ	207	¼ÓÄÇÀûÈºµº	10	Ò»°ãÃ³Ò×	80	Ç§¿Ë	9600	¸ö	15,924
202204	63079010	¿ÚÕÖ	209	ÖÐ·Ç	10	Ò»°ãÃ³Ò×	469	Ç§¿Ë	114400	¸ö	25,930
202204	63079010	¿ÚÕÖ	215	°£¼°	10	Ò»°ãÃ³Ò×	5940	Ç§¿Ë	1776000	¸ö	232,283
202204	63079010	¿ÚÕÖ	217	°£Èû¶í±ÈÑÇ	10	Ò»°ãÃ³Ò×	7684	Ç§¿Ë	1643050	¸ö	445,505
202204	63079010	¿ÚÕÖ	220	¼ÓÄÉ	10	Ò»°ãÃ³Ò×	1190	Ç§¿Ë	22600	¸ö	17,918
202204	63079010	¿ÚÕÖ	221	¼¸ÄÚÑÇ	10	Ò»°ãÃ³Ò×	2180	Ç§¿Ë	535000	¸ö	223,977
202204	63079010	¿ÚÕÖ	223	¿ÆÌØµÏÍß	10	Ò»°ãÃ³Ò×	6729	Ç§¿Ë	824000	¸ö	249,583
202204	63079010	¿ÚÕÖ	224	¿ÏÄáÑÇ	10	Ò»°ãÃ³Ò×	5802	Ç§¿Ë	519500	¸ö	95,967
202204	63079010	¿ÚÕÖ	225	Àû±ÈÀïÑÇ	10	Ò»°ãÃ³Ò×	19319	Ç§¿Ë	5290500	¸ö	473,467
202204	63079010	¿ÚÕÖ	226	Àû±ÈÑÇ	10	Ò»°ãÃ³Ò×	18018	Ç§¿Ë	5500000	¸ö	420,559
202204	63079010	¿ÚÕÖ	227	Âí´ï¼ÓË¹¼Ó	10	Ò»°ãÃ³Ò×	743	Ç§¿Ë	195000	¸ö	18,932
202204	63079010	¿ÚÕÖ	229	ÂíÀï	10	Ò»°ãÃ³Ò×	0	Ç§¿Ë	25	¸ö	43
202204	63079010	¿ÚÕÖ	231	Ã«ÀïÇóË¹	10	Ò»°ãÃ³Ò×	13801	Ç§¿Ë	4370000	¸ö	1,555,657
202204	63079010	¿ÚÕÖ	233	ÄªÉ£±È¿Ë	10	Ò»°ãÃ³Ò×	6869	Ç§¿Ë	2015000	¸ö	203,178
202204	63079010	¿ÚÕÖ	234	ÄÉÃ×±ÈÑÇ	10	Ò»°ãÃ³Ò×	2203	Ç§¿Ë	572500	¸ö	79,931
202204	63079010	¿ÚÕÖ	235	ÄáÈÕ¶û	10	Ò»°ãÃ³Ò×	180	Ç§¿Ë	30000	¸ö	358,715
202204	63079010	¿ÚÕÖ	236	ÄáÈÕÀûÑÇ	10	Ò»°ãÃ³Ò×	975	Ç§¿Ë	300000	¸ö	20,671
202204	63079010	¿ÚÕÖ	240	ÈûÄÚ¼Ó¶û	10	Ò»°ãÃ³Ò×	575	Ç§¿Ë	26000	¸ö	39,748
202204	63079010	¿ÚÕÖ	244	ÄÏ·Ç	10	Ò»°ãÃ³Ò×	84270	Ç§¿Ë	19551921	¸ö	3,037,889
202204	63079010	¿ÚÕÖ	246	ËÕµ¤	10	Ò»°ãÃ³Ò×	1050	Ç§¿Ë	300000	¸ö	29,193
202204	63079010	¿ÚÕÖ	247	Ì¹É£ÄáÑÇ	10	Ò»°ãÃ³Ò×	11166	Ç§¿Ë	3015760	¸ö	635,291
202204	63079010	¿ÚÕÖ	248	¶à¸ç	10	Ò»°ãÃ³Ò×	1641	Ç§¿Ë	364500	¸ö	82,876
202204	63079010	¿ÚÕÖ	249	Í»ÄáË¹	10	Ò»°ãÃ³Ò×	72	Ç§¿Ë	12000	¸ö	3,828
202204	63079010	¿ÚÕÖ	250	ÎÚ¸É´ï	10	Ò»°ãÃ³Ò×	23829	Ç§¿Ë	6441000	¸ö	602,419
202204	63079010	¿ÚÕÖ	251	²¼»ùÄÉ·¨Ë÷	10	Ò»°ãÃ³Ò×	52	Ç§¿Ë	11000	¸ö	2,246
202204	63079010	¿ÚÕÖ	252	¸Õ¹û(½ð)	10	Ò»°ãÃ³Ò×	93697	Ç§¿Ë	26173000	¸ö	3,076,463
202204	63079010	¿ÚÕÖ	253	ÔÞ±ÈÑÇ	10	Ò»°ãÃ³Ò×	94	Ç§¿Ë	20000	¸ö	5,693
202204	63079010	¿ÚÕÖ	254	½ò°Í²¼Î¤	10	Ò»°ãÃ³Ò×	42586	Ç§¿Ë	12339900	¸ö	1,102,964
202204	63079010	¿ÚÕÖ	301	±ÈÀûÊ±	10	Ò»°ãÃ³Ò×	17917	Ç§¿Ë	4727100	¸ö	597,652
202204	63079010	¿ÚÕÖ	302	µ¤Âó	10	Ò»°ãÃ³Ò×	1358	Ç§¿Ë	91250	¸ö	65,204
202204	63079010	¿ÚÕÖ	303	Ó¢¹ú	10	Ò»°ãÃ³Ò×	172484	Ç§¿Ë	37669566	¸ö	20,811,863
202204	63079010	¿ÚÕÖ	304	µÂ¹ú	10	Ò»°ãÃ³Ò×	366884	Ç§¿Ë	64791186	¸ö	25,632,771
202204	63079010	¿ÚÕÖ	305	·¨¹ú	10	Ò»°ãÃ³Ò×	209266	Ç§¿Ë	62030647	¸ö	6,248,088
202204	63079010	¿ÚÕÖ	306	°®¶ûÀ¼	10	Ò»°ãÃ³Ò×	19413	Ç§¿Ë	4681400	¸ö	1,392,269
202204	63079010	¿ÚÕÖ	307	Òâ´óÀû	10	Ò»°ãÃ³Ò×	203562	Ç§¿Ë	37171074	¸ö	9,512,621
202204	63079010	¿ÚÕÖ	309	ºÉÀ¼	10	Ò»°ãÃ³Ò×	233713	Ç§¿Ë	49634002	¸ö	11,873,426
202204	63079010	¿ÚÕÖ	310	Ï£À°	10	Ò»°ãÃ³Ò×	47451	Ç§¿Ë	13155480	¸ö	2,052,668
202204	63079010	¿ÚÕÖ	311	ÆÏÌÑÑÀ	10	Ò»°ãÃ³Ò×	68293	Ç§¿Ë	22113000	¸ö	1,711,178
202204	63079010	¿ÚÕÖ	312	Î÷°àÑÀ	10	Ò»°ãÃ³Ò×	308905	Ç§¿Ë	68672019	¸ö	16,643,070
202204	63079010	¿ÚÕÖ	313	°¢¶û°ÍÄáÑÇ	10	Ò»°ãÃ³Ò×	221	Ç§¿Ë	52034	¸ö	9,880
202204	63079010	¿ÚÕÖ	315	°ÂµØÀû	10	Ò»°ãÃ³Ò×	26838	Ç§¿Ë	3752406	¸ö	2,544,922
202204	63079010	¿ÚÕÖ	318	·ÒÀ¼	10	Ò»°ãÃ³Ò×	160719	Ç§¿Ë	38598200	¸ö	7,368,327
202204	63079010	¿ÚÕÖ	321	ÐÙÑÀÀû	10	Ò»°ãÃ³Ò×	24000	Ç§¿Ë	5000000	¸ö	918,721
202204	63079010	¿ÚÕÖ	326	Å²Íþ	10	Ò»°ãÃ³Ò×	4552	Ç§¿Ë	1138200	¸ö	97,824
202204	63079010	¿ÚÕÖ	327	²¨À¼	10	Ò»°ãÃ³Ò×	69495	Ç§¿Ë	19221250	¸ö	2,530,072
202204	63079010	¿ÚÕÖ	328	ÂÞÂíÄáÑÇ	10	Ò»°ãÃ³Ò×	2974	Ç§¿Ë	660400	¸ö	154,570
202204	63079010	¿ÚÕÖ	330	Èðµä	10	Ò»°ãÃ³Ò×	53994	Ç§¿Ë	14647060	¸ö	2,235,239
202204	63079010	¿ÚÕÖ	331	ÈðÊ¿	10	Ò»°ãÃ³Ò×	93486	Ç§¿Ë	24959962	¸ö	3,678,743
202204	63079010	¿ÚÕÖ	334	°®É³ÄáÑÇ	10	Ò»°ãÃ³Ò×	992	Ç§¿Ë	179000	¸ö	108,865
202204	63079010	¿ÚÕÖ	336	Á¢ÌÕÍð	10	Ò»°ãÃ³Ò×	4686	Ç§¿Ë	635200	¸ö	366,013
202204	63079010	¿ÚÕÖ	337	¸ñÂ³¼ªÑÇ	10	Ò»°ãÃ³Ò×	6455	Ç§¿Ë	1540800	¸ö	111,063
202204	63079010	¿ÚÕÖ	338	ÑÇÃÀÄáÑÇ	10	Ò»°ãÃ³Ò×	52	Ç§¿Ë	6560	¸ö	6,369
202204	63079010	¿ÚÕÖ	339	°¢Èû°Ý½®	10	Ò»°ãÃ³Ò×	2626	Ç§¿Ë	233600	¸ö	169,509
202204	63079010	¿ÚÕÖ	344	¶íÂÞË¹Áª°î	10	Ò»°ãÃ³Ò×	9582	Ç§¿Ë	2295700	¸ö	775,408
202204	63079010	¿ÚÕÖ	350	Ë¹ÂåÎÄÄáÑÇ	10	Ò»°ãÃ³Ò×	3625	Ç§¿Ë	860210	¸ö	147,462
202204	63079010	¿ÚÕÖ	352	½Ý¿Ë	10	Ò»°ãÃ³Ò×	6271	Ç§¿Ë	1517655	¸ö	857,999
202204	63079010	¿ÚÕÖ	353	Ë¹Âå·¥¿Ë	10	Ò»°ãÃ³Ò×	0	Ç§¿Ë	100	¸ö	64
202204	63079010	¿ÚÕÖ	358	Èû¶ûÎ¬ÑÇ	10	Ò»°ãÃ³Ò×	16250	Ç§¿Ë	3300000	¸ö	443,872
202204	63079010	¿ÚÕÖ	359	ºÚÉ½	10	Ò»°ãÃ³Ò×	6432	Ç§¿Ë	1740000	¸ö	153,073
202204	63079010	¿ÚÕÖ	402	°¢¸ùÍ¢	10	Ò»°ãÃ³Ò×	130272	Ç§¿Ë	47263600	¸ö	3,579,412
202204	63079010	¿ÚÕÖ	404	°Í¹þÂí	10	Ò»°ãÃ³Ò×	432	Ç§¿Ë	104300	¸ö	11,753
202204	63079010	¿ÚÕÖ	405	°Í°Í¶àË¹	10	Ò»°ãÃ³Ò×	4955	Ç§¿Ë	848200	¸ö	502,048
202204	63079010	¿ÚÕÖ	406	²®Àû×È	10	Ò»°ãÃ³Ò×	9457	Ç§¿Ë	2174006	¸ö	263,526
202204	63079010	¿ÚÕÖ	410	°ÍÎ÷	10	Ò»°ãÃ³Ò×	1112113	Ç§¿Ë	365924102	¸ö	22,722,606
202204	63079010	¿ÚÕÖ	411	¿ªÂüÈºµº	10	Ò»°ãÃ³Ò×	5	Ç§¿Ë	300	¸ö	2,967
202204	63079010	¿ÚÕÖ	412	ÖÇÀû	10	Ò»°ãÃ³Ò×	1259250	Ç§¿Ë	357428644	¸ö	39,365,269
202204	63079010	¿ÚÕÖ	413	¸çÂ×±ÈÑÇ	10	Ò»°ãÃ³Ò×	293669	Ç§¿Ë	81329600	¸ö	7,436,960
202204	63079010	¿ÚÕÖ	415	¸çË¹´ïÀè¼Ó	10	Ò»°ãÃ³Ò×	84230	Ç§¿Ë	23862440	¸ö	3,281,382
202204	63079010	¿ÚÕÖ	416	¹Å°Í	10	Ò»°ãÃ³Ò×	47757	Ç§¿Ë	11648000	¸ö	960,982
202204	63079010	¿ÚÕÖ	418	¶àÃ×Äá¼Ó¹²ºÍ¹ú	10	Ò»°ãÃ³Ò×	12152	Ç§¿Ë	2404000	¸ö	324,433
202204	63079010	¿ÚÕÖ	419	¶ò¹Ï¶à¶û	10	Ò»°ãÃ³Ò×	228039	Ç§¿Ë	52821180	¸ö	8,781,767
202204	63079010	¿ÚÕÖ	423	Î£µØÂíÀ­	10	Ò»°ãÃ³Ò×	25880	Ç§¿Ë	7688720	¸ö	790,777
202204	63079010	¿ÚÕÖ	424	¹çÑÇÄÇ	10	Ò»°ãÃ³Ò×	17361	Ç§¿Ë	5270000	¸ö	911,097
202204	63079010	¿ÚÕÖ	426	ºé¶¼À­Ë¹	10	Ò»°ãÃ³Ò×	54748	Ç§¿Ë	14769500	¸ö	1,406,412
202204	63079010	¿ÚÕÖ	427	ÑÀÂò¼Ó	10	Ò»°ãÃ³Ò×	4081	Ç§¿Ë	1015900	¸ö	139,108
202204	63079010	¿ÚÕÖ	429	Ä«Î÷¸ç	10	Ò»°ãÃ³Ò×	1019774	Ç§¿Ë	265031200	¸ö	43,943,896
202204	63079010	¿ÚÕÖ	431	Äá¼ÓÀ­¹Ï	10	Ò»°ãÃ³Ò×	45	Ç§¿Ë	5000	¸ö	350
202204	63079010	¿ÚÕÖ	432	°ÍÄÃÂí	10	Ò»°ãÃ³Ò×	137157	Ç§¿Ë	37113290	¸ö	6,368,234
202204	63079010	¿ÚÕÖ	433	°ÍÀ­¹ç	10	Ò»°ãÃ³Ò×	0	Ç§¿Ë	3	¸ö	6
202204	63079010	¿ÚÕÖ	434	ÃØÂ³	10	Ò»°ãÃ³Ò×	1248235	Ç§¿Ë	289253893	¸ö	44,469,998
202204	63079010	¿ÚÕÖ	435	²¨¶àÀè¸÷	10	Ò»°ãÃ³Ò×	52	Ç§¿Ë	12440	¸ö	2,820
202204	63079010	¿ÚÕÖ	437	Ê¥Â¬Î÷ÑÇ	10	Ò»°ãÃ³Ò×	400	Ç§¿Ë	100000	¸ö	17,864
202204	63079010	¿ÚÕÖ	440	Èø¶ûÍß¶à	10	Ò»°ãÃ³Ò×	24957	Ç§¿Ë	5601400	¸ö	1,919,310
202204	63079010	¿ÚÕÖ	442	ÌØÁ¢Äá´ïºÍ¶à°Í¸ç	10	Ò»°ãÃ³Ò×	2641	Ç§¿Ë	448045	¸ö	391,595
202204	63079010	¿ÚÕÖ	445	Î¯ÄÚÈðÀ­	10	Ò»°ãÃ³Ò×	29438	Ç§¿Ë	5710600	¸ö	1,446,773
202204	63079010	¿ÚÕÖ	499	À­¶¡ÃÀÖÞÆäËû¹ú¼Ò(µØÇø)	10	Ò»°ãÃ³Ò×	12	Ç§¿Ë	4000	¸ö	2,552
202204	63079010	¿ÚÕÖ	501	¼ÓÄÃ´ó	10	Ò»°ãÃ³Ò×	276337	Ç§¿Ë	65749040	¸ö	13,803,139
202204	63079010	¿ÚÕÖ	502	ÃÀ¹ú	10	Ò»°ãÃ³Ò×	2097212	Ç§¿Ë	500844393	¸ö	141,450,524
202204	63079010	¿ÚÕÖ	504	°ÙÄ½´ó	10	Ò»°ãÃ³Ò×	703	Ç§¿Ë	74000	¸ö	38,535
202204	63079010	¿ÚÕÖ	601	°Ä´óÀûÑÇ	10	Ò»°ãÃ³Ò×	391925	Ç§¿Ë	62304012	¸ö	53,796,364
202204	63079010	¿ÚÕÖ	602	¿â¿ËÈºµº	10	Ò»°ãÃ³Ò×	38	Ç§¿Ë	6600	¸ö	5,474
202204	63079010	¿ÚÕÖ	603	ì³¼Ã	10	Ò»°ãÃ³Ò×	150	Ç§¿Ë	40000	¸ö	3,879
202204	63079010	¿ÚÕÖ	607	ÐÂ¿¦Àï¶àÄáÑÇ	10	Ò»°ãÃ³Ò×	7183	Ç§¿Ë	2112200	¸ö	179,242
202204	63079010	¿ÚÕÖ	608	ÍßÅ¬°¢Í¼	10	Ò»°ãÃ³Ò×	5838	Ç§¿Ë	1380000	¸ö	185,316
202204	63079010	¿ÚÕÖ	609	ÐÂÎ÷À¼	10	Ò»°ãÃ³Ò×	102304	Ç§¿Ë	26601357	¸ö	4,995,154
202204	63079010	¿ÚÕÖ	611	°Í²¼ÑÇÐÂ¼¸ÄÚÑÇ	10	Ò»°ãÃ³Ò×	2910	Ç§¿Ë	1051020	¸ö	92,551
202204	63079010	¿ÚÕÖ	613	ËùÂÞÃÅÈºµº	10	Ò»°ãÃ³Ò×	2701	Ç§¿Ë	782300	¸ö	150,460
202204	63079010	¿ÚÕÖ	614	ÌÀ¼Ó	10	Ò»°ãÃ³Ò×	450	Ç§¿Ë	52000	¸ö	4,950
202204	63079010	¿ÚÕÖ	617	ÈøÄ¦ÑÇ	10	Ò»°ãÃ³Ò×	64	Ç§¿Ë	12000	¸ö	10,145
202204	63079010	¿ÚÕÖ	622	ÅÁÀÍ	10	Ò»°ãÃ³Ò×	19	Ç§¿Ë	5000	¸ö	1,595
202204	63079010	¿ÚÕÖ	623	·¨Êô²¨ÀûÄáÎ÷ÑÇ	10	Ò»°ãÃ³Ò×	635	Ç§¿Ë	120000	¸ö	34,452
202204	63079010	¿ÚÕÖ	699	´óÑóÖÞÆäËû¹ú¼Ò(µØÇø)	10	Ò»°ãÃ³Ò×	4390	Ç§¿Ë	738000	¸ö	310,132
202205	63079010	¿ÚÕÖ	102	°ÍÁÖ	10	Ò»°ãÃ³Ò×	685	Ç§¿Ë	200000	¸ö	18,686
202205	63079010	¿ÚÕÖ	103	ÃÏ¼ÓÀ­¹ú	10	Ò»°ãÃ³Ò×	809	Ç§¿Ë	101600	¸ö	57,800
202205	63079010	¿ÚÕÖ	104	²»µ¤	10	Ò»°ãÃ³Ò×	850	Ç§¿Ë	250020	¸ö	22,412
202205	63079010	¿ÚÕÖ	105	ÎÄÀ³	10	Ò»°ãÃ³Ò×	11786	Ç§¿Ë	2386280	¸ö	922,183
202205	63079010	¿ÚÕÖ	106	Ãåµé	10	Ò»°ãÃ³Ò×	223886	Ç§¿Ë	66057400	¸ö	3,527,901
202205	63079010	¿ÚÕÖ	106	Ãåµé	11	¹ú¼Ò¼ä¡¢¹ú¼Ê×éÖ¯ÎÞ³¥Ô®ÖúºÍÔùËÍµÄÎï×Ê	954	Ç§¿Ë	100000	¸ö	109,000
202205	63079010	¿ÚÕÖ	106	Ãåµé	12	ÆäËû¾èÔùÎï×Ê	94	Ç§¿Ë	15600	¸ö	9,240
202205	63079010	¿ÚÕÖ	107	¼íÆÒÕ¯	10	Ò»°ãÃ³Ò×	108	Ç§¿Ë	20002	¸ö	9,621
202205	63079010	¿ÚÕÖ	108	ÈûÆÖÂ·Ë¹	10	Ò»°ãÃ³Ò×	580	Ç§¿Ë	154000	¸ö	14,783
202205	63079010	¿ÚÕÖ	110	ÖÐ¹úÏã¸Û	10	Ò»°ãÃ³Ò×	330836	Ç§¿Ë	67206560	¸ö	96,632,478
202205	63079010	¿ÚÕÖ	110	ÖÐ¹úÏã¸Û	12	ÆäËû¾èÔùÎï×Ê	1874	Ç§¿Ë	350100	¸ö	630,180
202205	63079010	¿ÚÕÖ	111	Ó¡¶È	10	Ò»°ãÃ³Ò×	34360	Ç§¿Ë	11404600	¸ö	2,310,807
202205	63079010	¿ÚÕÖ	112	Ó¡¶ÈÄáÎ÷ÑÇ	10	Ò»°ãÃ³Ò×	2088407	Ç§¿Ë	818921207	¸ö	165,790,194
202205	63079010	¿ÚÕÖ	114	ÒÁÀ­¿Ë	10	Ò»°ãÃ³Ò×	3845	Ç§¿Ë	1386020	¸ö	203,413
202205	63079010	¿ÚÕÖ	115	ÒÔÉ«ÁÐ	10	Ò»°ãÃ³Ò×	8442	Ç§¿Ë	1900462	¸ö	507,110
202205	63079010	¿ÚÕÖ	116	ÈÕ±¾	10	Ò»°ãÃ³Ò×	8354869	Ç§¿Ë	1897249404	¸ö	418,046,774
202205	63079010	¿ÚÕÖ	118	¿ÆÍþÌØ	10	Ò»°ãÃ³Ò×	9511	Ç§¿Ë	2893000	¸ö	250,253
202205	63079010	¿ÚÕÖ	119	ÀÏÎÎ	10	Ò»°ãÃ³Ò×	468	Ç§¿Ë	20400	¸ö	160,508
202205	63079010	¿ÚÕÖ	119	ÀÏÎÎ	11	¹ú¼Ò¼ä¡¢¹ú¼Ê×éÖ¯ÎÞ³¥Ô®ÖúºÍÔùËÍµÄÎï×Ê	45	Ç§¿Ë	4000	¸ö	4,360
202205	63079010	¿ÚÕÖ	119	ÀÏÎÎ	12	ÆäËû¾èÔùÎï×Ê	24	Ç§¿Ë	7000	¸ö	4,920
202205	63079010	¿ÚÕÖ	120	Àè°ÍÄÛ	10	Ò»°ãÃ³Ò×	2015	Ç§¿Ë	620000	¸ö	51,389
202205	63079010	¿ÚÕÖ	121	ÖÐ¹ú°ÄÃÅ	10	Ò»°ãÃ³Ò×	6572	Ç§¿Ë	1467100	¸ö	377,860
202205	63079010	¿ÚÕÖ	122	ÂíÀ´Î÷ÑÇ	10	Ò»°ãÃ³Ò×	1115739	Ç§¿Ë	302575911	¸ö	59,053,926
202205	63079010	¿ÚÕÖ	123	Âí¶û´ú·ò	10	Ò»°ãÃ³Ò×	560	Ç§¿Ë	51200	¸ö	37,489
202205	63079010	¿ÚÕÖ	124	ÃÉ¹Å	10	Ò»°ãÃ³Ò×	8374	Ç§¿Ë	1505830	¸ö	579,894
202205	63079010	¿ÚÕÖ	124	ÃÉ¹Å	12	ÆäËû¾èÔùÎï×Ê	940	Ç§¿Ë	249000	¸ö	213,600
202205	63079010	¿ÚÕÖ	125	Äá²´¶ûÁª°îÃñÖ÷¹²ºÍ¹ú	10	Ò»°ãÃ³Ò×	4980	Ç§¿Ë	2080000	¸ö	106,950
202205	63079010	¿ÚÕÖ	126	°¢Âü	10	Ò»°ãÃ³Ò×	5397	Ç§¿Ë	1764890	¸ö	179,321
202205	63079010	¿ÚÕÖ	127	°Í»ùË¹Ì¹	10	Ò»°ãÃ³Ò×	419	Ç§¿Ë	117500	¸ö	6,617
202205	63079010	¿ÚÕÖ	128	°ÍÀÕË¹Ì¹	10	Ò»°ãÃ³Ò×	25	Ç§¿Ë	5000	¸ö	1,435
202205	63079010	¿ÚÕÖ	129	·ÆÂÉ±ö	10	Ò»°ãÃ³Ò×	2224777	Ç§¿Ë	680324312	¸ö	84,827,927
202205	63079010	¿ÚÕÖ	130	¿¨Ëþ¶û	10	Ò»°ãÃ³Ò×	19652	Ç§¿Ë	6209300	¸ö	505,627
202205	63079010	¿ÚÕÖ	131	É³ÌØ°¢À­²®	10	Ò»°ãÃ³Ò×	84228	Ç§¿Ë	28703507	¸ö	1,900,889
202205	63079010	¿ÚÕÖ	132	ÐÂ¼ÓÆÂ	10	Ò»°ãÃ³Ò×	287956	Ç§¿Ë	72970507	¸ö	19,743,306
202205	63079010	¿ÚÕÖ	133	º«¹ú	10	Ò»°ãÃ³Ò×	274763	Ç§¿Ë	64390580	¸ö	11,452,985
202205	63079010	¿ÚÕÖ	136	Ì©¹ú	10	Ò»°ãÃ³Ò×	2476323	Ç§¿Ë	727594840	¸ö	155,508,225
202205	63079010	¿ÚÕÖ	138	°¢ÁªÇõ	10	Ò»°ãÃ³Ò×	243502	Ç§¿Ë	66417684	¸ö	8,449,392
202205	63079010	¿ÚÕÖ	139	Ò²ÃÅ	10	Ò»°ãÃ³Ò×	1056	Ç§¿Ë	244800	¸ö	41,777
202205	63079010	¿ÚÕÖ	141	Ô½ÄÏ	10	Ò»°ãÃ³Ò×	38813	Ç§¿Ë	8244010	¸ö	11,525,632
202205	63079010	¿ÚÕÖ	143	ÖÐ¹úÌ¨Íå	10	Ò»°ãÃ³Ò×	36680	Ç§¿Ë	8187880	¸ö	1,397,887
202205	63079010	¿ÚÕÖ	145	¹þÈø¿ËË¹Ì¹	10	Ò»°ãÃ³Ò×	179	Ç§¿Ë	10720	¸ö	53,306
202205	63079010	¿ÚÕÖ	148	ÍÁ¿âÂüË¹Ì¹	10	Ò»°ãÃ³Ò×	96	Ç§¿Ë	77720	¸ö	40,796
202205	63079010	¿ÚÕÖ	149	ÎÚ×È±ð¿ËË¹Ì¹	10	Ò»°ãÃ³Ò×	14	Ç§¿Ë	720	¸ö	4,147
202205	63079010	¿ÚÕÖ	201	°¢¶û¼°ÀûÑÇ	10	Ò»°ãÃ³Ò×	260	Ç§¿Ë	16800	¸ö	33,775
202205	63079010	¿ÚÕÖ	202	°²¸çÀ­	10	Ò»°ãÃ³Ò×	49674	Ç§¿Ë	12696000	¸ö	1,384,285
202205	63079010	¿ÚÕÖ	203	±´Äþ	10	Ò»°ãÃ³Ò×	74	Ç§¿Ë	20380	¸ö	1,426
202205	63079010	¿ÚÕÖ	205	²¼Â¡µÏ	10	Ò»°ãÃ³Ò×	160	Ç§¿Ë	5000	¸ö	10,527
202205	63079010	¿ÚÕÖ	206	¿¦ÂóÂ¡	10	Ò»°ãÃ³Ò×	47401	Ç§¿Ë	11285000	¸ö	1,466,889
202205	63079010	¿ÚÕÖ	214	¼ª²¼Ìá	10	Ò»°ãÃ³Ò×	3	Ç§¿Ë	2030	¸ö	1,044
202205	63079010	¿ÚÕÖ	215	°£¼°	10	Ò»°ãÃ³Ò×	407	Ç§¿Ë	114180	¸ö	21,221
202205	63079010	¿ÚÕÖ	216	³àµÀ¼¸ÄÚÑÇ	10	Ò»°ãÃ³Ò×	94	Ç§¿Ë	4800	¸ö	2,580
202205	63079010	¿ÚÕÖ	217	°£Èû¶í±ÈÑÇ	10	Ò»°ãÃ³Ò×	9805	Ç§¿Ë	2408470	¸ö	430,331
202205	63079010	¿ÚÕÖ	220	¼ÓÄÉ	10	Ò»°ãÃ³Ò×	4753	Ç§¿Ë	890080	¸ö	279,715
202205	63079010	¿ÚÕÖ	221	¼¸ÄÚÑÇ	10	Ò»°ãÃ³Ò×	423	Ç§¿Ë	56600	¸ö	40,490
202205	63079010	¿ÚÕÖ	223	¿ÆÌØµÏÍß	10	Ò»°ãÃ³Ò×	39790	Ç§¿Ë	10893240	¸ö	1,224,959
202205	63079010	¿ÚÕÖ	224	¿ÏÄáÑÇ	10	Ò»°ãÃ³Ò×	250	Ç§¿Ë	50000	¸ö	15,503
202205	63079010	¿ÚÕÖ	226	Àû±ÈÑÇ	10	Ò»°ãÃ³Ò×	648	Ç§¿Ë	202000	¸ö	13,024
202205	63079010	¿ÚÕÖ	227	Âí´ï¼ÓË¹¼Ó	10	Ò»°ãÃ³Ò×	6991	Ç§¿Ë	2157000	¸ö	679,670
202205	63079010	¿ÚÕÖ	228	ÂíÀ­Î¬	10	Ò»°ãÃ³Ò×	18342	Ç§¿Ë	4780000	¸ö	643,057
202205	63079010	¿ÚÕÖ	229	ÂíÀï	10	Ò»°ãÃ³Ò×	945	Ç§¿Ë	62000	¸ö	63,148
202205	63079010	¿ÚÕÖ	230	Ã«ÀïËþÄáÑÇ	10	Ò»°ãÃ³Ò×	98	Ç§¿Ë	30000	¸ö	24,892
202205	63079010	¿ÚÕÖ	231	Ã«ÀïÇóË¹	10	Ò»°ãÃ³Ò×	16767	Ç§¿Ë	5500220	¸ö	702,753
202205	63079010	¿ÚÕÖ	232	Ä¦Âå¸ç	10	Ò»°ãÃ³Ò×	49	Ç§¿Ë	11000	¸ö	7,024
202205	63079010	¿ÚÕÖ	233	ÄªÉ£±È¿Ë	10	Ò»°ãÃ³Ò×	22620	Ç§¿Ë	5618840	¸ö	527,174
202205	63079010	¿ÚÕÖ	234	ÄÉÃ×±ÈÑÇ	10	Ò»°ãÃ³Ò×	18807	Ç§¿Ë	4434000	¸ö	824,730
202205	63079010	¿ÚÕÖ	236	ÄáÈÕÀûÑÇ	10	Ò»°ãÃ³Ò×	14374	Ç§¿Ë	4922000	¸ö	385,028
202205	63079010	¿ÚÕÖ	237	ÁôÄáÍô	10	Ò»°ãÃ³Ò×	7080	Ç§¿Ë	2010500	¸ö	376,683
202205	63079010	¿ÚÕÖ	238	Â¬Íú´ï	10	Ò»°ãÃ³Ò×	7860	Ç§¿Ë	2170000	¸ö	163,366
202205	63079010	¿ÚÕÖ	240	ÈûÄÚ¼Ó¶û	10	Ò»°ãÃ³Ò×	19431	Ç§¿Ë	5127000	¸ö	391,726
202205	63079010	¿ÚÕÖ	244	ÄÏ·Ç	10	Ò»°ãÃ³Ò×	171473	Ç§¿Ë	45934820	¸ö	7,155,424
202205	63079010	¿ÚÕÖ	246	ËÕµ¤	10	Ò»°ãÃ³Ò×	6025	Ç§¿Ë	1952500	¸ö	231,437
202205	63079010	¿ÚÕÖ	247	Ì¹É£ÄáÑÇ	10	Ò»°ãÃ³Ò×	2540	Ç§¿Ë	667000	¸ö	104,973
202205	63079010	¿ÚÕÖ	248	¶à¸ç	10	Ò»°ãÃ³Ò×	607	Ç§¿Ë	143760	¸ö	27,927
202205	63079010	¿ÚÕÖ	249	Í»ÄáË¹	10	Ò»°ãÃ³Ò×	340	Ç§¿Ë	60000	¸ö	19,200
202205	63079010	¿ÚÕÖ	250	ÎÚ¸É´ï	10	Ò»°ãÃ³Ò×	26419	Ç§¿Ë	6499920	¸ö	739,539
202205	63079010	¿ÚÕÖ	252	¸Õ¹û(½ð)	10	Ò»°ãÃ³Ò×	217957	Ç§¿Ë	58680000	¸ö	6,341,228
202205	63079010	¿ÚÕÖ	253	ÔÞ±ÈÑÇ	10	Ò»°ãÃ³Ò×	1161	Ç§¿Ë	330000	¸ö	138,898
202205	63079010	¿ÚÕÖ	254	½ò°Í²¼Î¤	10	Ò»°ãÃ³Ò×	43370	Ç§¿Ë	12464180	¸ö	1,289,994
202205	63079010	¿ÚÕÖ	301	±ÈÀûÊ±	10	Ò»°ãÃ³Ò×	21274	Ç§¿Ë	2382890	¸ö	1,761,768
202205	63079010	¿ÚÕÖ	302	µ¤Âó	10	Ò»°ãÃ³Ò×	2093	Ç§¿Ë	150975	¸ö	180,923
202205	63079010	¿ÚÕÖ	303	Ó¢¹ú	10	Ò»°ãÃ³Ò×	56553	Ç§¿Ë	12707176	¸ö	3,460,875
202205	63079010	¿ÚÕÖ	304	µÂ¹ú	10	Ò»°ãÃ³Ò×	250797	Ç§¿Ë	48200018	¸ö	13,066,411
202205	63079010	¿ÚÕÖ	305	·¨¹ú	10	Ò»°ãÃ³Ò×	79201	Ç§¿Ë	22394378	¸ö	2,799,797
202205	63079010	¿ÚÕÖ	306	°®¶ûÀ¼	10	Ò»°ãÃ³Ò×	30712	Ç§¿Ë	6994503	¸ö	2,012,711
202205	63079010	¿ÚÕÖ	307	Òâ´óÀû	10	Ò»°ãÃ³Ò×	132436	Ç§¿Ë	26031280	¸ö	5,163,770
202205	63079010	¿ÚÕÖ	309	ºÉÀ¼	10	Ò»°ãÃ³Ò×	83190	Ç§¿Ë	16897677	¸ö	3,815,604
202205	63079010	¿ÚÕÖ	310	Ï£À°	10	Ò»°ãÃ³Ò×	35749	Ç§¿Ë	6011040	¸ö	1,779,541
202205	63079010	¿ÚÕÖ	311	ÆÏÌÑÑÀ	10	Ò»°ãÃ³Ò×	11163	Ç§¿Ë	3055100	¸ö	430,546
202205	63079010	¿ÚÕÖ	312	Î÷°àÑÀ	10	Ò»°ãÃ³Ò×	179917	Ç§¿Ë	40333657	¸ö	9,222,776
202205	63079010	¿ÚÕÖ	313	°¢¶û°ÍÄáÑÇ	10	Ò»°ãÃ³Ò×	10	Ç§¿Ë	2500	¸ö	576
202205	63079010	¿ÚÕÖ	315	°ÂµØÀû	10	Ò»°ãÃ³Ò×	26702	Ç§¿Ë	3707700	¸ö	2,236,050
202205	63079010	¿ÚÕÖ	316	±£¼ÓÀûÑÇ	10	Ò»°ãÃ³Ò×	656	Ç§¿Ë	153880	¸ö	25,313
202205	63079010	¿ÚÕÖ	318	·ÒÀ¼	10	Ò»°ãÃ³Ò×	52179	Ç§¿Ë	9970040	¸ö	2,780,886
202205	63079010	¿ÚÕÖ	321	ÐÙÑÀÀû	10	Ò»°ãÃ³Ò×	39	Ç§¿Ë	2524	¸ö	10,474
202205	63079010	¿ÚÕÖ	324	Âí¶úËû	10	Ò»°ãÃ³Ò×	163	Ç§¿Ë	40000	¸ö	4,721
202205	63079010	¿ÚÕÖ	326	Å²Íþ	10	Ò»°ãÃ³Ò×	24458	Ç§¿Ë	4360360	¸ö	684,781
202205	63079010	¿ÚÕÖ	327	²¨À¼	10	Ò»°ãÃ³Ò×	15699	Ç§¿Ë	3568320	¸ö	772,134
202205	63079010	¿ÚÕÖ	328	ÂÞÂíÄáÑÇ	10	Ò»°ãÃ³Ò×	2258	Ç§¿Ë	665800	¸ö	382,680
202205	63079010	¿ÚÕÖ	330	Èðµä	10	Ò»°ãÃ³Ò×	11594	Ç§¿Ë	3088206	¸ö	708,942
202205	63079010	¿ÚÕÖ	331	ÈðÊ¿	10	Ò»°ãÃ³Ò×	12217	Ç§¿Ë	3511400	¸ö	501,741
202205	63079010	¿ÚÕÖ	334	°®É³ÄáÑÇ	10	Ò»°ãÃ³Ò×	2940	Ç§¿Ë	443000	¸ö	423,863
202205	63079010	¿ÚÕÖ	335	À­ÍÑÎ¬ÑÇ	10	Ò»°ãÃ³Ò×	720	Ç§¿Ë	100000	¸ö	144,749
202205	63079010	¿ÚÕÖ	336	Á¢ÌÕÍð	10	Ò»°ãÃ³Ò×	65	Ç§¿Ë	5003	¸ö	6,732
202205	63079010	¿ÚÕÖ	337	¸ñÂ³¼ªÑÇ	10	Ò»°ãÃ³Ò×	4050	Ç§¿Ë	1350000	¸ö	90,714
202205	63079010	¿ÚÕÖ	338	ÑÇÃÀÄáÑÇ	10	Ò»°ãÃ³Ò×	3397	Ç§¿Ë	600240	¸ö	148,112
202205	63079010	¿ÚÕÖ	340	°×¶íÂÞË¹	10	Ò»°ãÃ³Ò×	455	Ç§¿Ë	26000	¸ö	57,637
202205	63079010	¿ÚÕÖ	343	Ä¦¶û¶àÍß	10	Ò»°ãÃ³Ò×	7436	Ç§¿Ë	1405000	¸ö	194,215
202205	63079010	¿ÚÕÖ	344	¶íÂÞË¹Áª°î	10	Ò»°ãÃ³Ò×	7420	Ç§¿Ë	466190	¸ö	335,187
202205	63079010	¿ÚÕÖ	347	ÎÚ¿ËÀ¼	10	Ò»°ãÃ³Ò×	11936	Ç§¿Ë	4188000	¸ö	229,787
202205	63079010	¿ÚÕÖ	350	Ë¹ÂåÎÄÄáÑÇ	10	Ò»°ãÃ³Ò×	3199	Ç§¿Ë	371000	¸ö	242,386
202205	63079010	¿ÚÕÖ	351	¿ËÂÞµØÑÇ	10	Ò»°ãÃ³Ò×	44	Ç§¿Ë	2000	¸ö	3,699
202205	63079010	¿ÚÕÖ	352	½Ý¿Ë	10	Ò»°ãÃ³Ò×	6151	Ç§¿Ë	1507275	¸ö	848,719
202205	63079010	¿ÚÕÖ	402	°¢¸ùÍ¢	10	Ò»°ãÃ³Ò×	210341	Ç§¿Ë	71569800	¸ö	5,100,974
202205	63079010	¿ÚÕÖ	405	°Í°Í¶àË¹	10	Ò»°ãÃ³Ò×	519	Ç§¿Ë	62000	¸ö	92,536
202205	63079010	¿ÚÕÖ	406	²®Àû×È	10	Ò»°ãÃ³Ò×	1850	Ç§¿Ë	340000	¸ö	95,462
202205	63079010	¿ÚÕÖ	408	¶àÃñ×å²£ÀûÎ¬ÑÇ¹ú	10	Ò»°ãÃ³Ò×	73510	Ç§¿Ë	22372500	¸ö	1,700,572
202205	63079010	¿ÚÕÖ	410	°ÍÎ÷	10	Ò»°ãÃ³Ò×	793224	Ç§¿Ë	251629925	¸ö	17,725,583
202205	63079010	¿ÚÕÖ	411	¿ªÂüÈºµº	10	Ò»°ãÃ³Ò×	5	Ç§¿Ë	300	¸ö	4,608
202205	63079010	¿ÚÕÖ	412	ÖÇÀû	10	Ò»°ãÃ³Ò×	745618	Ç§¿Ë	204790604	¸ö	23,925,756
202205	63079010	¿ÚÕÖ	413	¸çÂ×±ÈÑÇ	10	Ò»°ãÃ³Ò×	66371	Ç§¿Ë	19293000	¸ö	2,320,725
202205	63079010	¿ÚÕÖ	415	¸çË¹´ïÀè¼Ó	10	Ò»°ãÃ³Ò×	16555	Ç§¿Ë	4174000	¸ö	593,177
202205	63079010	¿ÚÕÖ	418	¶àÃ×Äá¼Ó¹²ºÍ¹ú	10	Ò»°ãÃ³Ò×	12018	Ç§¿Ë	2849009	¸ö	338,233
202205	63079010	¿ÚÕÖ	419	¶ò¹Ï¶à¶û	10	Ò»°ãÃ³Ò×	7224	Ç§¿Ë	1027000	¸ö	682,418
202205	63079010	¿ÚÕÖ	423	Î£µØÂíÀ­	10	Ò»°ãÃ³Ò×	30971	Ç§¿Ë	8971200	¸ö	689,702
202205	63079010	¿ÚÕÖ	424	¹çÑÇÄÇ	10	Ò»°ãÃ³Ò×	400	Ç§¿Ë	53000	¸ö	23,874
202205	63079010	¿ÚÕÖ	425	º£µØ	10	Ò»°ãÃ³Ò×	30	Ç§¿Ë	5000	¸ö	13,613
202205	63079010	¿ÚÕÖ	426	ºé¶¼À­Ë¹	10	Ò»°ãÃ³Ò×	3017	Ç§¿Ë	1015000	¸ö	89,499
202205	63079010	¿ÚÕÖ	427	ÑÀÂò¼Ó	10	Ò»°ãÃ³Ò×	8674	Ç§¿Ë	2062960	¸ö	154,886
202205	63079010	¿ÚÕÖ	429	Ä«Î÷¸ç	10	Ò»°ãÃ³Ò×	513103	Ç§¿Ë	141109270	¸ö	21,500,612
202205	63079010	¿ÚÕÖ	432	°ÍÄÃÂí	10	Ò»°ãÃ³Ò×	110898	Ç§¿Ë	26415300	¸ö	10,531,888
202205	63079010	¿ÚÕÖ	433	°ÍÀ­¹ç	10	Ò»°ãÃ³Ò×	2415	Ç§¿Ë	700000	¸ö	59,580
202205	63079010	¿ÚÕÖ	434	ÃØÂ³	10	Ò»°ãÃ³Ò×	486029	Ç§¿Ë	114546800	¸ö	17,610,461
202205	63079010	¿ÚÕÖ	435	²¨¶àÀè¸÷	10	Ò»°ãÃ³Ò×	12979	Ç§¿Ë	4816000	¸ö	925,334
202205	63079010	¿ÚÕÖ	440	Èø¶ûÍß¶à	10	Ò»°ãÃ³Ò×	26095	Ç§¿Ë	6868880	¸ö	1,646,469
202205	63079010	¿ÚÕÖ	442	ÌØÁ¢Äá´ïºÍ¶à°Í¸ç	10	Ò»°ãÃ³Ò×	17417	Ç§¿Ë	3654900	¸ö	965,819
202205	63079010	¿ÚÕÖ	444	ÎÚÀ­¹ç	10	Ò»°ãÃ³Ò×	19578	Ç§¿Ë	6426000	¸ö	315,664
202205	63079010	¿ÚÕÖ	445	Î¯ÄÚÈðÀ­	10	Ò»°ãÃ³Ò×	5447	Ç§¿Ë	1747900	¸ö	236,059
202205	63079010	¿ÚÕÖ	499	À­¶¡ÃÀÖÞÆäËû¹ú¼Ò(µØÇø)	10	Ò»°ãÃ³Ò×	16	Ç§¿Ë	1001	¸ö	1,281
202205	63079010	¿ÚÕÖ	501	¼ÓÄÃ´ó	10	Ò»°ãÃ³Ò×	75653	Ç§¿Ë	16407572	¸ö	3,724,414
202205	63079010	¿ÚÕÖ	502	ÃÀ¹ú	10	Ò»°ãÃ³Ò×	1784338	Ç§¿Ë	482413701	¸ö	126,456,163
202205	63079010	¿ÚÕÖ	601	°Ä´óÀûÑÇ	10	Ò»°ãÃ³Ò×	447318	Ç§¿Ë	83695017	¸ö	44,412,639
202205	63079010	¿ÚÕÖ	603	ì³¼Ã	10	Ò»°ãÃ³Ò×	9705	Ç§¿Ë	2460000	¸ö	226,419
202205	63079010	¿ÚÕÖ	607	ÐÂ¿¦Àï¶àÄáÑÇ	10	Ò»°ãÃ³Ò×	891	Ç§¿Ë	51580	¸ö	233,049
202205	63079010	¿ÚÕÖ	608	ÍßÅ¬°¢Í¼	10	Ò»°ãÃ³Ò×	3281	Ç§¿Ë	760250	¸ö	120,382
202205	63079010	¿ÚÕÖ	608	ÍßÅ¬°¢Í¼	11	¹ú¼Ò¼ä¡¢¹ú¼Ê×éÖ¯ÎÞ³¥Ô®ÖúºÍÔùËÍµÄÎï×Ê	2392	Ç§¿Ë	220000	¸ö	325,000
202205	63079010	¿ÚÕÖ	609	ÐÂÎ÷À¼	10	Ò»°ãÃ³Ò×	100221	Ç§¿Ë	23376326	¸ö	3,951,031
202205	63079010	¿ÚÕÖ	611	°Í²¼ÑÇÐÂ¼¸ÄÚÑÇ	10	Ò»°ãÃ³Ò×	2600	Ç§¿Ë	750000	¸ö	97,043
202205	63079010	¿ÚÕÖ	613	ËùÂÞÃÅÈºµº	10	Ò»°ãÃ³Ò×	342	Ç§¿Ë	100100	¸ö	10,444
202205	63079010	¿ÚÕÖ	613	ËùÂÞÃÅÈºµº	11	¹ú¼Ò¼ä¡¢¹ú¼Ê×éÖ¯ÎÞ³¥Ô®ÖúºÍÔùËÍµÄÎï×Ê	75	Ç§¿Ë	15100	¸ö	154,614
202205	63079010	¿ÚÕÖ	617	ÈøÄ¦ÑÇ	10	Ò»°ãÃ³Ò×	2567	Ç§¿Ë	762200	¸ö	58,622
202205	63079010	¿ÚÕÖ	619	Í¼ÍßÂ¬	10	Ò»°ãÃ³Ò×	25	Ç§¿Ë	6000	¸ö	3,392
202205	63079010	¿ÚÕÖ	620	ÃÜ¿ËÂÞÄáÎ÷ÑÇÁª°î	10	Ò»°ãÃ³Ò×	98	Ç§¿Ë	21750	¸ö	8,096
202205	63079010	¿ÚÕÖ	621	ÂíÉÜ¶ûÈºµº	10	Ò»°ãÃ³Ò×	79	Ç§¿Ë	17500	¸ö	6,720
202205	63079010	¿ÚÕÖ	699	´óÑóÖÞÆäËû¹ú¼Ò(µØÇø)	10	Ò»°ãÃ³Ò×	5	Ç§¿Ë	500	¸ö	1,600
