# Supplementary material for: Research on optimization of emergency supplies customs clearance strategy from the perspective of public health security based on Chinese trade data
Source: Front Public Health. 2025 Jan 24;13:1520705. doi: 10.3389/fpubh.2025.1520705 (PMC11802811; doi:10.3389/fpubh.2025.1520705)
Supplement: Supplementary file 2 [file Data_Sheet_2.ZIP › Paper Code-Part2/2-Export/2022/2022∩╝ê1-5∩╝ë-μèùσÄƒΦ»òσëé-σç║σÅú.csv]

202201	30021500	ÃâÒßÖÆÆ·£¬ÒÑÅä¶¨¼ÁÁ¿»òÖÆ³ÉÁãÊÛ°ü×°	102	°ÍÁÖ	10	Ò»°ãÃ³Ò×	65	Ç§¿Ë	0	?	272,451
202201	30021500	ÃâÒßÖÆÆ·£¬ÒÑÅä¶¨¼ÁÁ¿»òÖÆ³ÉÁãÊÛ°ü×°	103	ÃÏ¼ÓÀ­¹ú	10	Ò»°ãÃ³Ò×	2348	Ç§¿Ë	0	?	1,807,868
202201	30021500	ÃâÒßÖÆÆ·£¬ÒÑÅä¶¨¼ÁÁ¿»òÖÆ³ÉÁãÊÛ°ü×°	104	²»µ¤	10	Ò»°ãÃ³Ò×	2	Ç§¿Ë	0	?	3,393
202201	30021500	ÃâÒßÖÆÆ·£¬ÒÑÅä¶¨¼ÁÁ¿»òÖÆ³ÉÁãÊÛ°ü×°	106	Ãåµé	10	Ò»°ãÃ³Ò×	1537	Ç§¿Ë	0	?	582,261
202201	30021500	ÃâÒßÖÆÆ·£¬ÒÑÅä¶¨¼ÁÁ¿»òÖÆ³ÉÁãÊÛ°ü×°	107	¼íÆÒÕ¯	10	Ò»°ãÃ³Ò×	691	Ç§¿Ë	0	?	585,446
202201	30021500	ÃâÒßÖÆÆ·£¬ÒÑÅä¶¨¼ÁÁ¿»òÖÆ³ÉÁãÊÛ°ü×°	108	ÈûÆÖÂ·Ë¹	10	Ò»°ãÃ³Ò×	16	Ç§¿Ë	0	?	139,174
202201	30021500	ÃâÒßÖÆÆ·£¬ÒÑÅä¶¨¼ÁÁ¿»òÖÆ³ÉÁãÊÛ°ü×°	110	ÖÐ¹úÏã¸Û	10	Ò»°ãÃ³Ò×	3579	Ç§¿Ë	0	?	22,404,501
202201	30021500	ÃâÒßÖÆÆ·£¬ÒÑÅä¶¨¼ÁÁ¿»òÖÆ³ÉÁãÊÛ°ü×°	111	Ó¡¶È	10	Ò»°ãÃ³Ò×	8549	Ç§¿Ë	0	?	6,055,251
202201	30021500	ÃâÒßÖÆÆ·£¬ÒÑÅä¶¨¼ÁÁ¿»òÖÆ³ÉÁãÊÛ°ü×°	112	Ó¡¶ÈÄáÎ÷ÑÇ	10	Ò»°ãÃ³Ò×	906	Ç§¿Ë	0	?	521,048
202201	30021500	ÃâÒßÖÆÆ·£¬ÒÑÅä¶¨¼ÁÁ¿»òÖÆ³ÉÁãÊÛ°ü×°	113	ÒÁÀÊ	10	Ò»°ãÃ³Ò×	497	Ç§¿Ë	0	?	133,174
202201	30021500	ÃâÒßÖÆÆ·£¬ÒÑÅä¶¨¼ÁÁ¿»òÖÆ³ÉÁãÊÛ°ü×°	114	ÒÁÀ­¿Ë	10	Ò»°ãÃ³Ò×	1095	Ç§¿Ë	0	?	717,600
202201	30021500	ÃâÒßÖÆÆ·£¬ÒÑÅä¶¨¼ÁÁ¿»òÖÆ³ÉÁãÊÛ°ü×°	115	ÒÔÉ«ÁÐ	10	Ò»°ãÃ³Ò×	965	Ç§¿Ë	0	?	185,023
202201	30021500	ÃâÒßÖÆÆ·£¬ÒÑÅä¶¨¼ÁÁ¿»òÖÆ³ÉÁãÊÛ°ü×°	116	ÈÕ±¾	10	Ò»°ãÃ³Ò×	49	Ç§¿Ë	0	?	893,318
202201	30021500	ÃâÒßÖÆÆ·£¬ÒÑÅä¶¨¼ÁÁ¿»òÖÆ³ÉÁãÊÛ°ü×°	117	Ô¼µ©	10	Ò»°ãÃ³Ò×	90	Ç§¿Ë	0	?	294,532
202201	30021500	ÃâÒßÖÆÆ·£¬ÒÑÅä¶¨¼ÁÁ¿»òÖÆ³ÉÁãÊÛ°ü×°	118	¿ÆÍþÌØ	10	Ò»°ãÃ³Ò×	30	Ç§¿Ë	0	?	11,755
202201	30021500	ÃâÒßÖÆÆ·£¬ÒÑÅä¶¨¼ÁÁ¿»òÖÆ³ÉÁãÊÛ°ü×°	120	Àè°ÍÄÛ	10	Ò»°ãÃ³Ò×	247	Ç§¿Ë	0	?	554,921
202201	30021500	ÃâÒßÖÆÆ·£¬ÒÑÅä¶¨¼ÁÁ¿»òÖÆ³ÉÁãÊÛ°ü×°	122	ÂíÀ´Î÷ÑÇ	10	Ò»°ãÃ³Ò×	1105	Ç§¿Ë	0	?	280,707
202201	30021500	ÃâÒßÖÆÆ·£¬ÒÑÅä¶¨¼ÁÁ¿»òÖÆ³ÉÁãÊÛ°ü×°	124	ÃÉ¹Å	10	Ò»°ãÃ³Ò×	57	Ç§¿Ë	0	?	214,321
202201	30021500	ÃâÒßÖÆÆ·£¬ÒÑÅä¶¨¼ÁÁ¿»òÖÆ³ÉÁãÊÛ°ü×°	125	Äá²´¶ûÁª°îÃñÖ÷¹²ºÍ¹ú	10	Ò»°ãÃ³Ò×	549	Ç§¿Ë	0	?	929,102
202201	30021500	ÃâÒßÖÆÆ·£¬ÒÑÅä¶¨¼ÁÁ¿»òÖÆ³ÉÁãÊÛ°ü×°	126	°¢Âü	10	Ò»°ãÃ³Ò×	45	Ç§¿Ë	0	?	137,991
202201	30021500	ÃâÒßÖÆÆ·£¬ÒÑÅä¶¨¼ÁÁ¿»òÖÆ³ÉÁãÊÛ°ü×°	127	°Í»ùË¹Ì¹	10	Ò»°ãÃ³Ò×	24967	Ç§¿Ë	0	?	3,101,839
202201	30021500	ÃâÒßÖÆÆ·£¬ÒÑÅä¶¨¼ÁÁ¿»òÖÆ³ÉÁãÊÛ°ü×°	129	·ÆÂÉ±ö	10	Ò»°ãÃ³Ò×	2368	Ç§¿Ë	0	?	4,070,067
202201	30021500	ÃâÒßÖÆÆ·£¬ÒÑÅä¶¨¼ÁÁ¿»òÖÆ³ÉÁãÊÛ°ü×°	131	É³ÌØ°¢À­²®	10	Ò»°ãÃ³Ò×	7299	Ç§¿Ë	0	?	516,336
202201	30021500	ÃâÒßÖÆÆ·£¬ÒÑÅä¶¨¼ÁÁ¿»òÖÆ³ÉÁãÊÛ°ü×°	132	ÐÂ¼ÓÆÂ	10	Ò»°ãÃ³Ò×	110	Ç§¿Ë	0	?	3,232,096
202201	30021500	ÃâÒßÖÆÆ·£¬ÒÑÅä¶¨¼ÁÁ¿»òÖÆ³ÉÁãÊÛ°ü×°	133	º«¹ú	10	Ò»°ãÃ³Ò×	2542	Ç§¿Ë	0	?	2,524,113
202201	30021500	ÃâÒßÖÆÆ·£¬ÒÑÅä¶¨¼ÁÁ¿»òÖÆ³ÉÁãÊÛ°ü×°	134	Ë¹ÀïÀ¼¿¨	10	Ò»°ãÃ³Ò×	361	Ç§¿Ë	0	?	270,516
202201	30021500	ÃâÒßÖÆÆ·£¬ÒÑÅä¶¨¼ÁÁ¿»òÖÆ³ÉÁãÊÛ°ü×°	136	Ì©¹ú	10	Ò»°ãÃ³Ò×	2132	Ç§¿Ë	0	?	639,783
202201	30021500	ÃâÒßÖÆÆ·£¬ÒÑÅä¶¨¼ÁÁ¿»òÖÆ³ÉÁãÊÛ°ü×°	137	ÍÁ¶úÆä	10	Ò»°ãÃ³Ò×	3503	Ç§¿Ë	0	?	636,899
202201	30021500	ÃâÒßÖÆÆ·£¬ÒÑÅä¶¨¼ÁÁ¿»òÖÆ³ÉÁãÊÛ°ü×°	138	°¢ÁªÇõ	10	Ò»°ãÃ³Ò×	565	Ç§¿Ë	0	?	126,474
202201	30021500	ÃâÒßÖÆÆ·£¬ÒÑÅä¶¨¼ÁÁ¿»òÖÆ³ÉÁãÊÛ°ü×°	139	Ò²ÃÅ	10	Ò»°ãÃ³Ò×	148	Ç§¿Ë	0	?	477,977
202201	30021500	ÃâÒßÖÆÆ·£¬ÒÑÅä¶¨¼ÁÁ¿»òÖÆ³ÉÁãÊÛ°ü×°	141	Ô½ÄÏ	10	Ò»°ãÃ³Ò×	21	Ç§¿Ë	0	?	67,588
202201	30021500	ÃâÒßÖÆÆ·£¬ÒÑÅä¶¨¼ÁÁ¿»òÖÆ³ÉÁãÊÛ°ü×°	143	ÖÐ¹úÌ¨Íå	10	Ò»°ãÃ³Ò×	160	Ç§¿Ë	0	?	377,512
202201	30021500	ÃâÒßÖÆÆ·£¬ÒÑÅä¶¨¼ÁÁ¿»òÖÆ³ÉÁãÊÛ°ü×°	145	¹þÈø¿ËË¹Ì¹	10	Ò»°ãÃ³Ò×	105	Ç§¿Ë	0	?	342,348
202201	30021500	ÃâÒßÖÆÆ·£¬ÒÑÅä¶¨¼ÁÁ¿»òÖÆ³ÉÁãÊÛ°ü×°	146	¼ª¶û¼ªË¹Ë¹Ì¹	10	Ò»°ãÃ³Ò×	105	Ç§¿Ë	0	?	301,090
202201	30021500	ÃâÒßÖÆÆ·£¬ÒÑÅä¶¨¼ÁÁ¿»òÖÆ³ÉÁãÊÛ°ü×°	147	Ëþ¼ª¿ËË¹Ì¹	10	Ò»°ãÃ³Ò×	74	Ç§¿Ë	0	?	129,500
202201	30021500	ÃâÒßÖÆÆ·£¬ÒÑÅä¶¨¼ÁÁ¿»òÖÆ³ÉÁãÊÛ°ü×°	149	ÎÚ×È±ð¿ËË¹Ì¹	10	Ò»°ãÃ³Ò×	6078	Ç§¿Ë	0	?	2,179,658
202201	30021500	ÃâÒßÖÆÆ·£¬ÒÑÅä¶¨¼ÁÁ¿»òÖÆ³ÉÁãÊÛ°ü×°	201	°¢¶û¼°ÀûÑÇ	10	Ò»°ãÃ³Ò×	2613	Ç§¿Ë	0	?	8,788,752
202201	30021500	ÃâÒßÖÆÆ·£¬ÒÑÅä¶¨¼ÁÁ¿»òÖÆ³ÉÁãÊÛ°ü×°	205	²¼Â¡µÏ	10	Ò»°ãÃ³Ò×	437	Ç§¿Ë	0	?	44,601
202201	30021500	ÃâÒßÖÆÆ·£¬ÒÑÅä¶¨¼ÁÁ¿»òÖÆ³ÉÁãÊÛ°ü×°	206	¿¦ÂóÂ¡	10	Ò»°ãÃ³Ò×	170	Ç§¿Ë	0	?	71,589
202201	30021500	ÃâÒßÖÆÆ·£¬ÒÑÅä¶¨¼ÁÁ¿»òÖÆ³ÉÁãÊÛ°ü×°	211	Õ§µÃ	10	Ò»°ãÃ³Ò×	0	Ç§¿Ë	0	?	4,662
202201	30021500	ÃâÒßÖÆÆ·£¬ÒÑÅä¶¨¼ÁÁ¿»òÖÆ³ÉÁãÊÛ°ü×°	212	¿ÆÄ¦ÂÞ	10	Ò»°ãÃ³Ò×	4	Ç§¿Ë	0	?	3,096
202201	30021500	ÃâÒßÖÆÆ·£¬ÒÑÅä¶¨¼ÁÁ¿»òÖÆ³ÉÁãÊÛ°ü×°	214	¼ª²¼Ìá	10	Ò»°ãÃ³Ò×	15	Ç§¿Ë	0	?	60,896
202201	30021500	ÃâÒßÖÆÆ·£¬ÒÑÅä¶¨¼ÁÁ¿»òÖÆ³ÉÁãÊÛ°ü×°	215	°£¼°	10	Ò»°ãÃ³Ò×	18724	Ç§¿Ë	0	?	5,014,745
202201	30021500	ÃâÒßÖÆÆ·£¬ÒÑÅä¶¨¼ÁÁ¿»òÖÆ³ÉÁãÊÛ°ü×°	217	°£Èû¶í±ÈÑÇ	10	Ò»°ãÃ³Ò×	826	Ç§¿Ë	0	?	690,547
202201	30021500	ÃâÒßÖÆÆ·£¬ÒÑÅä¶¨¼ÁÁ¿»òÖÆ³ÉÁãÊÛ°ü×°	219	¸Ô±ÈÑÇ	10	Ò»°ãÃ³Ò×	1000	Ç§¿Ë	0	?	74,164
202201	30021500	ÃâÒßÖÆÆ·£¬ÒÑÅä¶¨¼ÁÁ¿»òÖÆ³ÉÁãÊÛ°ü×°	220	¼ÓÄÉ	10	Ò»°ãÃ³Ò×	4016	Ç§¿Ë	0	?	327,225
202201	30021500	ÃâÒßÖÆÆ·£¬ÒÑÅä¶¨¼ÁÁ¿»òÖÆ³ÉÁãÊÛ°ü×°	221	¼¸ÄÚÑÇ	10	Ò»°ãÃ³Ò×	10	Ç§¿Ë	0	?	26,411
202201	30021500	ÃâÒßÖÆÆ·£¬ÒÑÅä¶¨¼ÁÁ¿»òÖÆ³ÉÁãÊÛ°ü×°	223	¿ÆÌØµÏÍß	10	Ò»°ãÃ³Ò×	9	Ç§¿Ë	0	?	31,188
202201	30021500	ÃâÒßÖÆÆ·£¬ÒÑÅä¶¨¼ÁÁ¿»òÖÆ³ÉÁãÊÛ°ü×°	224	¿ÏÄáÑÇ	10	Ò»°ãÃ³Ò×	9	Ç§¿Ë	0	?	19,459
202201	30021500	ÃâÒßÖÆÆ·£¬ÒÑÅä¶¨¼ÁÁ¿»òÖÆ³ÉÁãÊÛ°ü×°	225	Àû±ÈÀïÑÇ	10	Ò»°ãÃ³Ò×	150	Ç§¿Ë	0	?	18,350
202201	30021500	ÃâÒßÖÆÆ·£¬ÒÑÅä¶¨¼ÁÁ¿»òÖÆ³ÉÁãÊÛ°ü×°	226	Àû±ÈÑÇ	10	Ò»°ãÃ³Ò×	4892	Ç§¿Ë	0	?	2,492,064
202201	30021500	ÃâÒßÖÆÆ·£¬ÒÑÅä¶¨¼ÁÁ¿»òÖÆ³ÉÁãÊÛ°ü×°	227	Âí´ï¼ÓË¹¼Ó	10	Ò»°ãÃ³Ò×	307	Ç§¿Ë	0	?	20,882
202201	30021500	ÃâÒßÖÆÆ·£¬ÒÑÅä¶¨¼ÁÁ¿»òÖÆ³ÉÁãÊÛ°ü×°	229	ÂíÀï	10	Ò»°ãÃ³Ò×	35	Ç§¿Ë	0	?	100,871
202201	30021500	ÃâÒßÖÆÆ·£¬ÒÑÅä¶¨¼ÁÁ¿»òÖÆ³ÉÁãÊÛ°ü×°	231	Ã«ÀïÇóË¹	10	Ò»°ãÃ³Ò×	0	Ç§¿Ë	0	?	24,433
202201	30021500	ÃâÒßÖÆÆ·£¬ÒÑÅä¶¨¼ÁÁ¿»òÖÆ³ÉÁãÊÛ°ü×°	232	Ä¦Âå¸ç	10	Ò»°ãÃ³Ò×	110	Ç§¿Ë	0	?	188,121
202201	30021500	ÃâÒßÖÆÆ·£¬ÒÑÅä¶¨¼ÁÁ¿»òÖÆ³ÉÁãÊÛ°ü×°	236	ÄáÈÕÀûÑÇ	10	Ò»°ãÃ³Ò×	1054	Ç§¿Ë	0	?	549,017
202201	30021500	ÃâÒßÖÆÆ·£¬ÒÑÅä¶¨¼ÁÁ¿»òÖÆ³ÉÁãÊÛ°ü×°	240	ÈûÄÚ¼Ó¶û	10	Ò»°ãÃ³Ò×	208	Ç§¿Ë	0	?	264,550
202201	30021500	ÃâÒßÖÆÆ·£¬ÒÑÅä¶¨¼ÁÁ¿»òÖÆ³ÉÁãÊÛ°ü×°	243	Ë÷ÂíÀï	10	Ò»°ãÃ³Ò×	7	Ç§¿Ë	0	?	39,747
202201	30021500	ÃâÒßÖÆÆ·£¬ÒÑÅä¶¨¼ÁÁ¿»òÖÆ³ÉÁãÊÛ°ü×°	244	ÄÏ·Ç	10	Ò»°ãÃ³Ò×	312	Ç§¿Ë	0	?	360,661
202201	30021500	ÃâÒßÖÆÆ·£¬ÒÑÅä¶¨¼ÁÁ¿»òÖÆ³ÉÁãÊÛ°ü×°	246	ËÕµ¤	10	Ò»°ãÃ³Ò×	5270	Ç§¿Ë	0	?	1,016,780
202201	30021500	ÃâÒßÖÆÆ·£¬ÒÑÅä¶¨¼ÁÁ¿»òÖÆ³ÉÁãÊÛ°ü×°	248	¶à¸ç	10	Ò»°ãÃ³Ò×	4	Ç§¿Ë	0	?	35,432
202201	30021500	ÃâÒßÖÆÆ·£¬ÒÑÅä¶¨¼ÁÁ¿»òÖÆ³ÉÁãÊÛ°ü×°	249	Í»ÄáË¹	10	Ò»°ãÃ³Ò×	258	Ç§¿Ë	0	?	76,737
202201	30021500	ÃâÒßÖÆÆ·£¬ÒÑÅä¶¨¼ÁÁ¿»òÖÆ³ÉÁãÊÛ°ü×°	250	ÎÚ¸É´ï	10	Ò»°ãÃ³Ò×	25	Ç§¿Ë	0	?	14,170
202201	30021500	ÃâÒßÖÆÆ·£¬ÒÑÅä¶¨¼ÁÁ¿»òÖÆ³ÉÁãÊÛ°ü×°	251	²¼»ùÄÉ·¨Ë÷	10	Ò»°ãÃ³Ò×	113	Ç§¿Ë	0	?	21,066
202201	30021500	ÃâÒßÖÆÆ·£¬ÒÑÅä¶¨¼ÁÁ¿»òÖÆ³ÉÁãÊÛ°ü×°	253	ÔÞ±ÈÑÇ	10	Ò»°ãÃ³Ò×	1394	Ç§¿Ë	0	?	297,706
202201	30021500	ÃâÒßÖÆÆ·£¬ÒÑÅä¶¨¼ÁÁ¿»òÖÆ³ÉÁãÊÛ°ü×°	254	½ò°Í²¼Î¤	10	Ò»°ãÃ³Ò×	0	Ç§¿Ë	0	?	16,837
202201	30021500	ÃâÒßÖÆÆ·£¬ÒÑÅä¶¨¼ÁÁ¿»òÖÆ³ÉÁãÊÛ°ü×°	301	±ÈÀûÊ±	10	Ò»°ãÃ³Ò×	14	Ç§¿Ë	0	?	47,420
202201	30021500	ÃâÒßÖÆÆ·£¬ÒÑÅä¶¨¼ÁÁ¿»òÖÆ³ÉÁãÊÛ°ü×°	302	µ¤Âó	10	Ò»°ãÃ³Ò×	1	Ç§¿Ë	0	?	1,147
202201	30021500	ÃâÒßÖÆÆ·£¬ÒÑÅä¶¨¼ÁÁ¿»òÖÆ³ÉÁãÊÛ°ü×°	303	Ó¢¹ú	10	Ò»°ãÃ³Ò×	3125	Ç§¿Ë	0	?	2,907,209
202201	30021500	ÃâÒßÖÆÆ·£¬ÒÑÅä¶¨¼ÁÁ¿»òÖÆ³ÉÁãÊÛ°ü×°	304	µÂ¹ú	10	Ò»°ãÃ³Ò×	6183	Ç§¿Ë	0	?	6,830,280
202201	30021500	ÃâÒßÖÆÆ·£¬ÒÑÅä¶¨¼ÁÁ¿»òÖÆ³ÉÁãÊÛ°ü×°	305	·¨¹ú	10	Ò»°ãÃ³Ò×	803	Ç§¿Ë	0	?	210,131
202201	30021500	ÃâÒßÖÆÆ·£¬ÒÑÅä¶¨¼ÁÁ¿»òÖÆ³ÉÁãÊÛ°ü×°	306	°®¶ûÀ¼	10	Ò»°ãÃ³Ò×	66	Ç§¿Ë	0	?	158,015
202201	30021500	ÃâÒßÖÆÆ·£¬ÒÑÅä¶¨¼ÁÁ¿»òÖÆ³ÉÁãÊÛ°ü×°	307	Òâ´óÀû	10	Ò»°ãÃ³Ò×	2205	Ç§¿Ë	0	?	2,389,317
202201	30021500	ÃâÒßÖÆÆ·£¬ÒÑÅä¶¨¼ÁÁ¿»òÖÆ³ÉÁãÊÛ°ü×°	309	ºÉÀ¼	10	Ò»°ãÃ³Ò×	1590	Ç§¿Ë	0	?	654,214
202201	30021500	ÃâÒßÖÆÆ·£¬ÒÑÅä¶¨¼ÁÁ¿»òÖÆ³ÉÁãÊÛ°ü×°	310	Ï£À°	10	Ò»°ãÃ³Ò×	172	Ç§¿Ë	0	?	260,775
202201	30021500	ÃâÒßÖÆÆ·£¬ÒÑÅä¶¨¼ÁÁ¿»òÖÆ³ÉÁãÊÛ°ü×°	312	Î÷°àÑÀ	10	Ò»°ãÃ³Ò×	229	Ç§¿Ë	0	?	392,574
202201	30021500	ÃâÒßÖÆÆ·£¬ÒÑÅä¶¨¼ÁÁ¿»òÖÆ³ÉÁãÊÛ°ü×°	313	°¢¶û°ÍÄáÑÇ	10	Ò»°ãÃ³Ò×	120	Ç§¿Ë	0	?	322,144
202201	30021500	ÃâÒßÖÆÆ·£¬ÒÑÅä¶¨¼ÁÁ¿»òÖÆ³ÉÁãÊÛ°ü×°	315	°ÂµØÀû	10	Ò»°ãÃ³Ò×	25544	Ç§¿Ë	0	?	5,248,300
202201	30021500	ÃâÒßÖÆÆ·£¬ÒÑÅä¶¨¼ÁÁ¿»òÖÆ³ÉÁãÊÛ°ü×°	316	±£¼ÓÀûÑÇ	10	Ò»°ãÃ³Ò×	100	Ç§¿Ë	0	?	302,515
202201	30021500	ÃâÒßÖÆÆ·£¬ÒÑÅä¶¨¼ÁÁ¿»òÖÆ³ÉÁãÊÛ°ü×°	318	·ÒÀ¼	10	Ò»°ãÃ³Ò×	3	Ç§¿Ë	0	?	6,313
202201	30021500	ÃâÒßÖÆÆ·£¬ÒÑÅä¶¨¼ÁÁ¿»òÖÆ³ÉÁãÊÛ°ü×°	321	ÐÙÑÀÀû	10	Ò»°ãÃ³Ò×	40	Ç§¿Ë	0	?	88,205
202201	30021500	ÃâÒßÖÆÆ·£¬ÒÑÅä¶¨¼ÁÁ¿»òÖÆ³ÉÁãÊÛ°ü×°	327	²¨À¼	10	Ò»°ãÃ³Ò×	346	Ç§¿Ë	0	?	5,454,620
202201	30021500	ÃâÒßÖÆÆ·£¬ÒÑÅä¶¨¼ÁÁ¿»òÖÆ³ÉÁãÊÛ°ü×°	328	ÂÞÂíÄáÑÇ	10	Ò»°ãÃ³Ò×	235	Ç§¿Ë	0	?	571,700
202201	30021500	ÃâÒßÖÆÆ·£¬ÒÑÅä¶¨¼ÁÁ¿»òÖÆ³ÉÁãÊÛ°ü×°	330	Èðµä	10	Ò»°ãÃ³Ò×	3757	Ç§¿Ë	0	?	484,907
202201	30021500	ÃâÒßÖÆÆ·£¬ÒÑÅä¶¨¼ÁÁ¿»òÖÆ³ÉÁãÊÛ°ü×°	331	ÈðÊ¿	10	Ò»°ãÃ³Ò×	334	Ç§¿Ë	0	?	217,711
202201	30021500	ÃâÒßÖÆÆ·£¬ÒÑÅä¶¨¼ÁÁ¿»òÖÆ³ÉÁãÊÛ°ü×°	335	À­ÍÑÎ¬ÑÇ	10	Ò»°ãÃ³Ò×	6	Ç§¿Ë	0	?	14,796
202201	30021500	ÃâÒßÖÆÆ·£¬ÒÑÅä¶¨¼ÁÁ¿»òÖÆ³ÉÁãÊÛ°ü×°	336	Á¢ÌÕÍð	10	Ò»°ãÃ³Ò×	188	Ç§¿Ë	0	?	806,490
202201	30021500	ÃâÒßÖÆÆ·£¬ÒÑÅä¶¨¼ÁÁ¿»òÖÆ³ÉÁãÊÛ°ü×°	337	¸ñÂ³¼ªÑÇ	10	Ò»°ãÃ³Ò×	1623	Ç§¿Ë	0	?	649,896
202201	30021500	ÃâÒßÖÆÆ·£¬ÒÑÅä¶¨¼ÁÁ¿»òÖÆ³ÉÁãÊÛ°ü×°	338	ÑÇÃÀÄáÑÇ	10	Ò»°ãÃ³Ò×	23	Ç§¿Ë	0	?	115,893
202201	30021500	ÃâÒßÖÆÆ·£¬ÒÑÅä¶¨¼ÁÁ¿»òÖÆ³ÉÁãÊÛ°ü×°	339	°¢Èû°Ý½®	10	Ò»°ãÃ³Ò×	60	Ç§¿Ë	0	?	25,574
202201	30021500	ÃâÒßÖÆÆ·£¬ÒÑÅä¶¨¼ÁÁ¿»òÖÆ³ÉÁãÊÛ°ü×°	340	°×¶íÂÞË¹	10	Ò»°ãÃ³Ò×	0	Ç§¿Ë	0	?	1,129
202201	30021500	ÃâÒßÖÆÆ·£¬ÒÑÅä¶¨¼ÁÁ¿»òÖÆ³ÉÁãÊÛ°ü×°	344	¶íÂÞË¹Áª°î	10	Ò»°ãÃ³Ò×	4913	Ç§¿Ë	0	?	847,745
202201	30021500	ÃâÒßÖÆÆ·£¬ÒÑÅä¶¨¼ÁÁ¿»òÖÆ³ÉÁãÊÛ°ü×°	347	ÎÚ¿ËÀ¼	10	Ò»°ãÃ³Ò×	205	Ç§¿Ë	0	?	408,871
202201	30021500	ÃâÒßÖÆÆ·£¬ÒÑÅä¶¨¼ÁÁ¿»òÖÆ³ÉÁãÊÛ°ü×°	350	Ë¹ÂåÎÄÄáÑÇ	10	Ò»°ãÃ³Ò×	5	Ç§¿Ë	0	?	47,398
202201	30021500	ÃâÒßÖÆÆ·£¬ÒÑÅä¶¨¼ÁÁ¿»òÖÆ³ÉÁãÊÛ°ü×°	351	¿ËÂÞµØÑÇ	10	Ò»°ãÃ³Ò×	7	Ç§¿Ë	0	?	41,427
202201	30021500	ÃâÒßÖÆÆ·£¬ÒÑÅä¶¨¼ÁÁ¿»òÖÆ³ÉÁãÊÛ°ü×°	352	½Ý¿Ë	10	Ò»°ãÃ³Ò×	4315	Ç§¿Ë	0	?	586,582
202201	30021500	ÃâÒßÖÆÆ·£¬ÒÑÅä¶¨¼ÁÁ¿»òÖÆ³ÉÁãÊÛ°ü×°	353	Ë¹Âå·¥¿Ë	10	Ò»°ãÃ³Ò×	13	Ç§¿Ë	0	?	146,864
202201	30021500	ÃâÒßÖÆÆ·£¬ÒÑÅä¶¨¼ÁÁ¿»òÖÆ³ÉÁãÊÛ°ü×°	358	Èû¶ûÎ¬ÑÇ	10	Ò»°ãÃ³Ò×	296	Ç§¿Ë	0	?	227,839
202201	30021500	ÃâÒßÖÆÆ·£¬ÒÑÅä¶¨¼ÁÁ¿»òÖÆ³ÉÁãÊÛ°ü×°	401	°²Ìá¹ÏºÍ°Í²¼´ï	10	Ò»°ãÃ³Ò×	0	Ç§¿Ë	0	?	319
202201	30021500	ÃâÒßÖÆÆ·£¬ÒÑÅä¶¨¼ÁÁ¿»òÖÆ³ÉÁãÊÛ°ü×°	402	°¢¸ùÍ¢	10	Ò»°ãÃ³Ò×	807	Ç§¿Ë	0	?	1,040,917
202201	30021500	ÃâÒßÖÆÆ·£¬ÒÑÅä¶¨¼ÁÁ¿»òÖÆ³ÉÁãÊÛ°ü×°	404	°Í¹þÂí	10	Ò»°ãÃ³Ò×	72	Ç§¿Ë	0	?	41,557
202201	30021500	ÃâÒßÖÆÆ·£¬ÒÑÅä¶¨¼ÁÁ¿»òÖÆ³ÉÁãÊÛ°ü×°	408	¶àÃñ×å²£ÀûÎ¬ÑÇ¹ú	10	Ò»°ãÃ³Ò×	270	Ç§¿Ë	0	?	1,135,445
202201	30021500	ÃâÒßÖÆÆ·£¬ÒÑÅä¶¨¼ÁÁ¿»òÖÆ³ÉÁãÊÛ°ü×°	410	°ÍÎ÷	10	Ò»°ãÃ³Ò×	890	Ç§¿Ë	0	?	1,011,102
202201	30021500	ÃâÒßÖÆÆ·£¬ÒÑÅä¶¨¼ÁÁ¿»òÖÆ³ÉÁãÊÛ°ü×°	412	ÖÇÀû	10	Ò»°ãÃ³Ò×	4489	Ç§¿Ë	0	?	596,839
202201	30021500	ÃâÒßÖÆÆ·£¬ÒÑÅä¶¨¼ÁÁ¿»òÖÆ³ÉÁãÊÛ°ü×°	413	¸çÂ×±ÈÑÇ	10	Ò»°ãÃ³Ò×	4865	Ç§¿Ë	0	?	955,355
202201	30021500	ÃâÒßÖÆÆ·£¬ÒÑÅä¶¨¼ÁÁ¿»òÖÆ³ÉÁãÊÛ°ü×°	414	¶àÃ×Äá¿Ë	10	Ò»°ãÃ³Ò×	1	Ç§¿Ë	0	?	29,113
202201	30021500	ÃâÒßÖÆÆ·£¬ÒÑÅä¶¨¼ÁÁ¿»òÖÆ³ÉÁãÊÛ°ü×°	415	¸çË¹´ïÀè¼Ó	10	Ò»°ãÃ³Ò×	75	Ç§¿Ë	0	?	257,234
202201	30021500	ÃâÒßÖÆÆ·£¬ÒÑÅä¶¨¼ÁÁ¿»òÖÆ³ÉÁãÊÛ°ü×°	418	¶àÃ×Äá¼Ó¹²ºÍ¹ú	10	Ò»°ãÃ³Ò×	1525	Ç§¿Ë	0	?	536,478
202201	30021500	ÃâÒßÖÆÆ·£¬ÒÑÅä¶¨¼ÁÁ¿»òÖÆ³ÉÁãÊÛ°ü×°	419	¶ò¹Ï¶à¶û	10	Ò»°ãÃ³Ò×	589	Ç§¿Ë	0	?	1,479,567
202201	30021500	ÃâÒßÖÆÆ·£¬ÒÑÅä¶¨¼ÁÁ¿»òÖÆ³ÉÁãÊÛ°ü×°	423	Î£µØÂíÀ­	10	Ò»°ãÃ³Ò×	199	Ç§¿Ë	0	?	143,475
202201	30021500	ÃâÒßÖÆÆ·£¬ÒÑÅä¶¨¼ÁÁ¿»òÖÆ³ÉÁãÊÛ°ü×°	424	¹çÑÇÄÇ	10	Ò»°ãÃ³Ò×	192	Ç§¿Ë	0	?	18,812
202201	30021500	ÃâÒßÖÆÆ·£¬ÒÑÅä¶¨¼ÁÁ¿»òÖÆ³ÉÁãÊÛ°ü×°	427	ÑÀÂò¼Ó	10	Ò»°ãÃ³Ò×	42	Ç§¿Ë	0	?	24,934
202201	30021500	ÃâÒßÖÆÆ·£¬ÒÑÅä¶¨¼ÁÁ¿»òÖÆ³ÉÁãÊÛ°ü×°	429	Ä«Î÷¸ç	10	Ò»°ãÃ³Ò×	4419	Ç§¿Ë	0	?	1,625,556
202201	30021500	ÃâÒßÖÆÆ·£¬ÒÑÅä¶¨¼ÁÁ¿»òÖÆ³ÉÁãÊÛ°ü×°	432	°ÍÄÃÂí	10	Ò»°ãÃ³Ò×	301	Ç§¿Ë	0	?	218,591
202201	30021500	ÃâÒßÖÆÆ·£¬ÒÑÅä¶¨¼ÁÁ¿»òÖÆ³ÉÁãÊÛ°ü×°	433	°ÍÀ­¹ç	10	Ò»°ãÃ³Ò×	18	Ç§¿Ë	0	?	144,341
202201	30021500	ÃâÒßÖÆÆ·£¬ÒÑÅä¶¨¼ÁÁ¿»òÖÆ³ÉÁãÊÛ°ü×°	434	ÃØÂ³	10	Ò»°ãÃ³Ò×	440	Ç§¿Ë	0	?	1,167,150
202201	30021500	ÃâÒßÖÆÆ·£¬ÒÑÅä¶¨¼ÁÁ¿»òÖÆ³ÉÁãÊÛ°ü×°	439	Ê¥ÎÄÉ­ÌØºÍ¸ñÁÖÄÉ¶¡Ë¹	10	Ò»°ãÃ³Ò×	12	Ç§¿Ë	0	?	4,101
202201	30021500	ÃâÒßÖÆÆ·£¬ÒÑÅä¶¨¼ÁÁ¿»òÖÆ³ÉÁãÊÛ°ü×°	440	Èø¶ûÍß¶à	10	Ò»°ãÃ³Ò×	216	Ç§¿Ë	0	?	43,894
202201	30021500	ÃâÒßÖÆÆ·£¬ÒÑÅä¶¨¼ÁÁ¿»òÖÆ³ÉÁãÊÛ°ü×°	441	ËÕÀïÄÏ	10	Ò»°ãÃ³Ò×	4	Ç§¿Ë	0	?	615
202201	30021500	ÃâÒßÖÆÆ·£¬ÒÑÅä¶¨¼ÁÁ¿»òÖÆ³ÉÁãÊÛ°ü×°	442	ÌØÁ¢Äá´ïºÍ¶à°Í¸ç	10	Ò»°ãÃ³Ò×	136	Ç§¿Ë	0	?	514,103
202201	30021500	ÃâÒßÖÆÆ·£¬ÒÑÅä¶¨¼ÁÁ¿»òÖÆ³ÉÁãÊÛ°ü×°	445	Î¯ÄÚÈðÀ­	10	Ò»°ãÃ³Ò×	286	Ç§¿Ë	0	?	232,563
202201	30021500	ÃâÒßÖÆÆ·£¬ÒÑÅä¶¨¼ÁÁ¿»òÖÆ³ÉÁãÊÛ°ü×°	501	¼ÓÄÃ´ó	10	Ò»°ãÃ³Ò×	96563	Ç§¿Ë	0	?	43,297,362
202201	30021500	ÃâÒßÖÆÆ·£¬ÒÑÅä¶¨¼ÁÁ¿»òÖÆ³ÉÁãÊÛ°ü×°	502	ÃÀ¹ú	10	Ò»°ãÃ³Ò×	216278	Ç§¿Ë	0	?	74,928,746
202201	30021500	ÃâÒßÖÆÆ·£¬ÒÑÅä¶¨¼ÁÁ¿»òÖÆ³ÉÁãÊÛ°ü×°	601	°Ä´óÀûÑÇ	10	Ò»°ãÃ³Ò×	274	Ç§¿Ë	0	?	1,060,775
202202	30021500	ÃâÒßÖÆÆ·£¬ÒÑÅä¶¨¼ÁÁ¿»òÖÆ³ÉÁãÊÛ°ü×°	103	ÃÏ¼ÓÀ­¹ú	10	Ò»°ãÃ³Ò×	479	Ç§¿Ë	0	?	1,106,992
202202	30021500	ÃâÒßÖÆÆ·£¬ÒÑÅä¶¨¼ÁÁ¿»òÖÆ³ÉÁãÊÛ°ü×°	106	Ãåµé	10	Ò»°ãÃ³Ò×	77	Ç§¿Ë	0	?	106,616
202202	30021500	ÃâÒßÖÆÆ·£¬ÒÑÅä¶¨¼ÁÁ¿»òÖÆ³ÉÁãÊÛ°ü×°	108	ÈûÆÖÂ·Ë¹	10	Ò»°ãÃ³Ò×	563	Ç§¿Ë	0	?	52,955
202202	30021500	ÃâÒßÖÆÆ·£¬ÒÑÅä¶¨¼ÁÁ¿»òÖÆ³ÉÁãÊÛ°ü×°	110	ÖÐ¹úÏã¸Û	10	Ò»°ãÃ³Ò×	395	Ç§¿Ë	0	?	18,522,969
202202	30021500	ÃâÒßÖÆÆ·£¬ÒÑÅä¶¨¼ÁÁ¿»òÖÆ³ÉÁãÊÛ°ü×°	111	Ó¡¶È	10	Ò»°ãÃ³Ò×	1204	Ç§¿Ë	0	?	1,365,683
202202	30021500	ÃâÒßÖÆÆ·£¬ÒÑÅä¶¨¼ÁÁ¿»òÖÆ³ÉÁãÊÛ°ü×°	112	Ó¡¶ÈÄáÎ÷ÑÇ	10	Ò»°ãÃ³Ò×	2	Ç§¿Ë	0	?	7,062
202202	30021500	ÃâÒßÖÆÆ·£¬ÒÑÅä¶¨¼ÁÁ¿»òÖÆ³ÉÁãÊÛ°ü×°	114	ÒÁÀ­¿Ë	10	Ò»°ãÃ³Ò×	11	Ç§¿Ë	0	?	66,696
202202	30021500	ÃâÒßÖÆÆ·£¬ÒÑÅä¶¨¼ÁÁ¿»òÖÆ³ÉÁãÊÛ°ü×°	115	ÒÔÉ«ÁÐ	10	Ò»°ãÃ³Ò×	2	Ç§¿Ë	0	?	41,203
202202	30021500	ÃâÒßÖÆÆ·£¬ÒÑÅä¶¨¼ÁÁ¿»òÖÆ³ÉÁãÊÛ°ü×°	116	ÈÕ±¾	10	Ò»°ãÃ³Ò×	4	Ç§¿Ë	0	?	405,896
202202	30021500	ÃâÒßÖÆÆ·£¬ÒÑÅä¶¨¼ÁÁ¿»òÖÆ³ÉÁãÊÛ°ü×°	117	Ô¼µ©	10	Ò»°ãÃ³Ò×	123	Ç§¿Ë	0	?	376,369
202202	30021500	ÃâÒßÖÆÆ·£¬ÒÑÅä¶¨¼ÁÁ¿»òÖÆ³ÉÁãÊÛ°ü×°	118	¿ÆÍþÌØ	10	Ò»°ãÃ³Ò×	628	Ç§¿Ë	0	?	31,049
202202	30021500	ÃâÒßÖÆÆ·£¬ÒÑÅä¶¨¼ÁÁ¿»òÖÆ³ÉÁãÊÛ°ü×°	122	ÂíÀ´Î÷ÑÇ	10	Ò»°ãÃ³Ò×	42	Ç§¿Ë	0	?	83,476
202202	30021500	ÃâÒßÖÆÆ·£¬ÒÑÅä¶¨¼ÁÁ¿»òÖÆ³ÉÁãÊÛ°ü×°	125	Äá²´¶ûÁª°îÃñÖ÷¹²ºÍ¹ú	10	Ò»°ãÃ³Ò×	668	Ç§¿Ë	0	?	121,406
202202	30021500	ÃâÒßÖÆÆ·£¬ÒÑÅä¶¨¼ÁÁ¿»òÖÆ³ÉÁãÊÛ°ü×°	126	°¢Âü	10	Ò»°ãÃ³Ò×	82	Ç§¿Ë	0	?	247,194
202202	30021500	ÃâÒßÖÆÆ·£¬ÒÑÅä¶¨¼ÁÁ¿»òÖÆ³ÉÁãÊÛ°ü×°	127	°Í»ùË¹Ì¹	10	Ò»°ãÃ³Ò×	279	Ç§¿Ë	0	?	542,314
202202	30021500	ÃâÒßÖÆÆ·£¬ÒÑÅä¶¨¼ÁÁ¿»òÖÆ³ÉÁãÊÛ°ü×°	128	°ÍÀÕË¹Ì¹	10	Ò»°ãÃ³Ò×	430	Ç§¿Ë	0	?	31,271
202202	30021500	ÃâÒßÖÆÆ·£¬ÒÑÅä¶¨¼ÁÁ¿»òÖÆ³ÉÁãÊÛ°ü×°	129	·ÆÂÉ±ö	10	Ò»°ãÃ³Ò×	133	Ç§¿Ë	0	?	72,879
202202	30021500	ÃâÒßÖÆÆ·£¬ÒÑÅä¶¨¼ÁÁ¿»òÖÆ³ÉÁãÊÛ°ü×°	130	¿¨Ëþ¶û	10	Ò»°ãÃ³Ò×	1322	Ç§¿Ë	0	?	3,082,488
202202	30021500	ÃâÒßÖÆÆ·£¬ÒÑÅä¶¨¼ÁÁ¿»òÖÆ³ÉÁãÊÛ°ü×°	131	É³ÌØ°¢À­²®	10	Ò»°ãÃ³Ò×	622	Ç§¿Ë	0	?	2,209,423
202202	30021500	ÃâÒßÖÆÆ·£¬ÒÑÅä¶¨¼ÁÁ¿»òÖÆ³ÉÁãÊÛ°ü×°	132	ÐÂ¼ÓÆÂ	10	Ò»°ãÃ³Ò×	32	Ç§¿Ë	0	?	2,714,177
202202	30021500	ÃâÒßÖÆÆ·£¬ÒÑÅä¶¨¼ÁÁ¿»òÖÆ³ÉÁãÊÛ°ü×°	133	º«¹ú	10	Ò»°ãÃ³Ò×	346	Ç§¿Ë	0	?	6,837,072
202202	30021500	ÃâÒßÖÆÆ·£¬ÒÑÅä¶¨¼ÁÁ¿»òÖÆ³ÉÁãÊÛ°ü×°	134	Ë¹ÀïÀ¼¿¨	10	Ò»°ãÃ³Ò×	83	Ç§¿Ë	0	?	294,731
202202	30021500	ÃâÒßÖÆÆ·£¬ÒÑÅä¶¨¼ÁÁ¿»òÖÆ³ÉÁãÊÛ°ü×°	136	Ì©¹ú	10	Ò»°ãÃ³Ò×	1884	Ç§¿Ë	0	?	421,746
202202	30021500	ÃâÒßÖÆÆ·£¬ÒÑÅä¶¨¼ÁÁ¿»òÖÆ³ÉÁãÊÛ°ü×°	137	ÍÁ¶úÆä	10	Ò»°ãÃ³Ò×	9322	Ç§¿Ë	0	?	1,906,305
202202	30021500	ÃâÒßÖÆÆ·£¬ÒÑÅä¶¨¼ÁÁ¿»òÖÆ³ÉÁãÊÛ°ü×°	141	Ô½ÄÏ	10	Ò»°ãÃ³Ò×	34	Ç§¿Ë	0	?	159,822
202202	30021500	ÃâÒßÖÆÆ·£¬ÒÑÅä¶¨¼ÁÁ¿»òÖÆ³ÉÁãÊÛ°ü×°	143	ÖÐ¹úÌ¨Íå	10	Ò»°ãÃ³Ò×	27	Ç§¿Ë	0	?	228,993
202202	30021500	ÃâÒßÖÆÆ·£¬ÒÑÅä¶¨¼ÁÁ¿»òÖÆ³ÉÁãÊÛ°ü×°	145	¹þÈø¿ËË¹Ì¹	10	Ò»°ãÃ³Ò×	117	Ç§¿Ë	0	?	355,246
202202	30021500	ÃâÒßÖÆÆ·£¬ÒÑÅä¶¨¼ÁÁ¿»òÖÆ³ÉÁãÊÛ°ü×°	149	ÎÚ×È±ð¿ËË¹Ì¹	10	Ò»°ãÃ³Ò×	210	Ç§¿Ë	0	?	531,706
202202	30021500	ÃâÒßÖÆÆ·£¬ÒÑÅä¶¨¼ÁÁ¿»òÖÆ³ÉÁãÊÛ°ü×°	213	¸Õ¹û(²¼)	10	Ò»°ãÃ³Ò×	8	Ç§¿Ë	0	?	2,908
202202	30021500	ÃâÒßÖÆÆ·£¬ÒÑÅä¶¨¼ÁÁ¿»òÖÆ³ÉÁãÊÛ°ü×°	214	¼ª²¼Ìá	10	Ò»°ãÃ³Ò×	2	Ç§¿Ë	0	?	18,866
202202	30021500	ÃâÒßÖÆÆ·£¬ÒÑÅä¶¨¼ÁÁ¿»òÖÆ³ÉÁãÊÛ°ü×°	215	°£¼°	10	Ò»°ãÃ³Ò×	89	Ç§¿Ë	0	?	87,120
202202	30021500	ÃâÒßÖÆÆ·£¬ÒÑÅä¶¨¼ÁÁ¿»òÖÆ³ÉÁãÊÛ°ü×°	217	°£Èû¶í±ÈÑÇ	10	Ò»°ãÃ³Ò×	59	Ç§¿Ë	0	?	154,098
202202	30021500	ÃâÒßÖÆÆ·£¬ÒÑÅä¶¨¼ÁÁ¿»òÖÆ³ÉÁãÊÛ°ü×°	223	¿ÆÌØµÏÍß	10	Ò»°ãÃ³Ò×	40	Ç§¿Ë	0	?	174,315
202202	30021500	ÃâÒßÖÆÆ·£¬ÒÑÅä¶¨¼ÁÁ¿»òÖÆ³ÉÁãÊÛ°ü×°	224	¿ÏÄáÑÇ	10	Ò»°ãÃ³Ò×	1441	Ç§¿Ë	0	?	241,762
202202	30021500	ÃâÒßÖÆÆ·£¬ÒÑÅä¶¨¼ÁÁ¿»òÖÆ³ÉÁãÊÛ°ü×°	226	Àû±ÈÑÇ	10	Ò»°ãÃ³Ò×	206	Ç§¿Ë	0	?	136,754
202202	30021500	ÃâÒßÖÆÆ·£¬ÒÑÅä¶¨¼ÁÁ¿»òÖÆ³ÉÁãÊÛ°ü×°	229	ÂíÀï	10	Ò»°ãÃ³Ò×	57	Ç§¿Ë	0	?	185,956
202202	30021500	ÃâÒßÖÆÆ·£¬ÒÑÅä¶¨¼ÁÁ¿»òÖÆ³ÉÁãÊÛ°ü×°	230	Ã«ÀïËþÄáÑÇ	10	Ò»°ãÃ³Ò×	11	Ç§¿Ë	0	?	29,618
202202	30021500	ÃâÒßÖÆÆ·£¬ÒÑÅä¶¨¼ÁÁ¿»òÖÆ³ÉÁãÊÛ°ü×°	231	Ã«ÀïÇóË¹	10	Ò»°ãÃ³Ò×	0	Ç§¿Ë	0	?	2,994
202202	30021500	ÃâÒßÖÆÆ·£¬ÒÑÅä¶¨¼ÁÁ¿»òÖÆ³ÉÁãÊÛ°ü×°	232	Ä¦Âå¸ç	10	Ò»°ãÃ³Ò×	2	Ç§¿Ë	0	?	509
202202	30021500	ÃâÒßÖÆÆ·£¬ÒÑÅä¶¨¼ÁÁ¿»òÖÆ³ÉÁãÊÛ°ü×°	233	ÄªÉ£±È¿Ë	10	Ò»°ãÃ³Ò×	0	Ç§¿Ë	0	?	17,126
202202	30021500	ÃâÒßÖÆÆ·£¬ÒÑÅä¶¨¼ÁÁ¿»òÖÆ³ÉÁãÊÛ°ü×°	236	ÄáÈÕÀûÑÇ	10	Ò»°ãÃ³Ò×	1	Ç§¿Ë	0	?	8,089
202202	30021500	ÃâÒßÖÆÆ·£¬ÒÑÅä¶¨¼ÁÁ¿»òÖÆ³ÉÁãÊÛ°ü×°	240	ÈûÄÚ¼Ó¶û	10	Ò»°ãÃ³Ò×	8	Ç§¿Ë	0	?	7,518
202202	30021500	ÃâÒßÖÆÆ·£¬ÒÑÅä¶¨¼ÁÁ¿»òÖÆ³ÉÁãÊÛ°ü×°	243	Ë÷ÂíÀï	10	Ò»°ãÃ³Ò×	37	Ç§¿Ë	0	?	154,917
202202	30021500	ÃâÒßÖÆÆ·£¬ÒÑÅä¶¨¼ÁÁ¿»òÖÆ³ÉÁãÊÛ°ü×°	249	Í»ÄáË¹	10	Ò»°ãÃ³Ò×	15	Ç§¿Ë	0	?	17,489
202202	30021500	ÃâÒßÖÆÆ·£¬ÒÑÅä¶¨¼ÁÁ¿»òÖÆ³ÉÁãÊÛ°ü×°	301	±ÈÀûÊ±	10	Ò»°ãÃ³Ò×	65	Ç§¿Ë	0	?	35,086
202202	30021500	ÃâÒßÖÆÆ·£¬ÒÑÅä¶¨¼ÁÁ¿»òÖÆ³ÉÁãÊÛ°ü×°	302	µ¤Âó	10	Ò»°ãÃ³Ò×	4	Ç§¿Ë	0	?	14,760
202202	30021500	ÃâÒßÖÆÆ·£¬ÒÑÅä¶¨¼ÁÁ¿»òÖÆ³ÉÁãÊÛ°ü×°	303	Ó¢¹ú	10	Ò»°ãÃ³Ò×	664	Ç§¿Ë	0	?	5,096,605
202202	30021500	ÃâÒßÖÆÆ·£¬ÒÑÅä¶¨¼ÁÁ¿»òÖÆ³ÉÁãÊÛ°ü×°	304	µÂ¹ú	10	Ò»°ãÃ³Ò×	22	Ç§¿Ë	0	?	904,662
202202	30021500	ÃâÒßÖÆÆ·£¬ÒÑÅä¶¨¼ÁÁ¿»òÖÆ³ÉÁãÊÛ°ü×°	305	·¨¹ú	10	Ò»°ãÃ³Ò×	1162	Ç§¿Ë	0	?	280,131
202202	30021500	ÃâÒßÖÆÆ·£¬ÒÑÅä¶¨¼ÁÁ¿»òÖÆ³ÉÁãÊÛ°ü×°	306	°®¶ûÀ¼	10	Ò»°ãÃ³Ò×	38	Ç§¿Ë	0	?	127,057
202202	30021500	ÃâÒßÖÆÆ·£¬ÒÑÅä¶¨¼ÁÁ¿»òÖÆ³ÉÁãÊÛ°ü×°	307	Òâ´óÀû	10	Ò»°ãÃ³Ò×	306	Ç§¿Ë	0	?	1,057,862
202202	30021500	ÃâÒßÖÆÆ·£¬ÒÑÅä¶¨¼ÁÁ¿»òÖÆ³ÉÁãÊÛ°ü×°	309	ºÉÀ¼	10	Ò»°ãÃ³Ò×	11	Ç§¿Ë	0	?	543,506
202202	30021500	ÃâÒßÖÆÆ·£¬ÒÑÅä¶¨¼ÁÁ¿»òÖÆ³ÉÁãÊÛ°ü×°	310	Ï£À°	10	Ò»°ãÃ³Ò×	427	Ç§¿Ë	0	?	1,010,444
202202	30021500	ÃâÒßÖÆÆ·£¬ÒÑÅä¶¨¼ÁÁ¿»òÖÆ³ÉÁãÊÛ°ü×°	312	Î÷°àÑÀ	10	Ò»°ãÃ³Ò×	40	Ç§¿Ë	0	?	129,407
202202	30021500	ÃâÒßÖÆÆ·£¬ÒÑÅä¶¨¼ÁÁ¿»òÖÆ³ÉÁãÊÛ°ü×°	313	°¢¶û°ÍÄáÑÇ	10	Ò»°ãÃ³Ò×	66	Ç§¿Ë	0	?	331,627
202202	30021500	ÃâÒßÖÆÆ·£¬ÒÑÅä¶¨¼ÁÁ¿»òÖÆ³ÉÁãÊÛ°ü×°	316	±£¼ÓÀûÑÇ	10	Ò»°ãÃ³Ò×	83	Ç§¿Ë	0	?	304,080
202202	30021500	ÃâÒßÖÆÆ·£¬ÒÑÅä¶¨¼ÁÁ¿»òÖÆ³ÉÁãÊÛ°ü×°	321	ÐÙÑÀÀû	10	Ò»°ãÃ³Ò×	0	Ç§¿Ë	0	?	4,326
202202	30021500	ÃâÒßÖÆÆ·£¬ÒÑÅä¶¨¼ÁÁ¿»òÖÆ³ÉÁãÊÛ°ü×°	327	²¨À¼	10	Ò»°ãÃ³Ò×	23	Ç§¿Ë	0	?	124,002
202202	30021500	ÃâÒßÖÆÆ·£¬ÒÑÅä¶¨¼ÁÁ¿»òÖÆ³ÉÁãÊÛ°ü×°	328	ÂÞÂíÄáÑÇ	10	Ò»°ãÃ³Ò×	183	Ç§¿Ë	0	?	433,989
202202	30021500	ÃâÒßÖÆÆ·£¬ÒÑÅä¶¨¼ÁÁ¿»òÖÆ³ÉÁãÊÛ°ü×°	330	Èðµä	10	Ò»°ãÃ³Ò×	72	Ç§¿Ë	0	?	216,613
202202	30021500	ÃâÒßÖÆÆ·£¬ÒÑÅä¶¨¼ÁÁ¿»òÖÆ³ÉÁãÊÛ°ü×°	331	ÈðÊ¿	10	Ò»°ãÃ³Ò×	124	Ç§¿Ë	0	?	6,231,041
202202	30021500	ÃâÒßÖÆÆ·£¬ÒÑÅä¶¨¼ÁÁ¿»òÖÆ³ÉÁãÊÛ°ü×°	335	À­ÍÑÎ¬ÑÇ	10	Ò»°ãÃ³Ò×	2	Ç§¿Ë	0	?	23,780
202202	30021500	ÃâÒßÖÆÆ·£¬ÒÑÅä¶¨¼ÁÁ¿»òÖÆ³ÉÁãÊÛ°ü×°	336	Á¢ÌÕÍð	10	Ò»°ãÃ³Ò×	48	Ç§¿Ë	0	?	194,560
202202	30021500	ÃâÒßÖÆÆ·£¬ÒÑÅä¶¨¼ÁÁ¿»òÖÆ³ÉÁãÊÛ°ü×°	337	¸ñÂ³¼ªÑÇ	10	Ò»°ãÃ³Ò×	31	Ç§¿Ë	0	?	104,052
202202	30021500	ÃâÒßÖÆÆ·£¬ÒÑÅä¶¨¼ÁÁ¿»òÖÆ³ÉÁãÊÛ°ü×°	338	ÑÇÃÀÄáÑÇ	10	Ò»°ãÃ³Ò×	34	Ç§¿Ë	0	?	168,093
202202	30021500	ÃâÒßÖÆÆ·£¬ÒÑÅä¶¨¼ÁÁ¿»òÖÆ³ÉÁãÊÛ°ü×°	340	°×¶íÂÞË¹	10	Ò»°ãÃ³Ò×	3	Ç§¿Ë	0	?	18,928
202202	30021500	ÃâÒßÖÆÆ·£¬ÒÑÅä¶¨¼ÁÁ¿»òÖÆ³ÉÁãÊÛ°ü×°	344	¶íÂÞË¹Áª°î	10	Ò»°ãÃ³Ò×	8	Ç§¿Ë	0	?	105,360
202202	30021500	ÃâÒßÖÆÆ·£¬ÒÑÅä¶¨¼ÁÁ¿»òÖÆ³ÉÁãÊÛ°ü×°	347	ÎÚ¿ËÀ¼	10	Ò»°ãÃ³Ò×	429	Ç§¿Ë	0	?	1,261,568
202202	30021500	ÃâÒßÖÆÆ·£¬ÒÑÅä¶¨¼ÁÁ¿»òÖÆ³ÉÁãÊÛ°ü×°	351	¿ËÂÞµØÑÇ	10	Ò»°ãÃ³Ò×	9	Ç§¿Ë	0	?	27,691
202202	30021500	ÃâÒßÖÆÆ·£¬ÒÑÅä¶¨¼ÁÁ¿»òÖÆ³ÉÁãÊÛ°ü×°	352	½Ý¿Ë	10	Ò»°ãÃ³Ò×	3	Ç§¿Ë	0	?	18,081
202202	30021500	ÃâÒßÖÆÆ·£¬ÒÑÅä¶¨¼ÁÁ¿»òÖÆ³ÉÁãÊÛ°ü×°	353	Ë¹Âå·¥¿Ë	10	Ò»°ãÃ³Ò×	1	Ç§¿Ë	0	?	2,545
202202	30021500	ÃâÒßÖÆÆ·£¬ÒÑÅä¶¨¼ÁÁ¿»òÖÆ³ÉÁãÊÛ°ü×°	354	±±ÂíÆä¶Ù¹²ºÍ¹ú	10	Ò»°ãÃ³Ò×	0	Ç§¿Ë	0	?	18,192
202202	30021500	ÃâÒßÖÆÆ·£¬ÒÑÅä¶¨¼ÁÁ¿»òÖÆ³ÉÁãÊÛ°ü×°	358	Èû¶ûÎ¬ÑÇ	10	Ò»°ãÃ³Ò×	89	Ç§¿Ë	0	?	71,981
202202	30021500	ÃâÒßÖÆÆ·£¬ÒÑÅä¶¨¼ÁÁ¿»òÖÆ³ÉÁãÊÛ°ü×°	402	°¢¸ùÍ¢	10	Ò»°ãÃ³Ò×	43	Ç§¿Ë	0	?	104,767
202202	30021500	ÃâÒßÖÆÆ·£¬ÒÑÅä¶¨¼ÁÁ¿»òÖÆ³ÉÁãÊÛ°ü×°	410	°ÍÎ÷	10	Ò»°ãÃ³Ò×	36	Ç§¿Ë	0	?	126,460
202202	30021500	ÃâÒßÖÆÆ·£¬ÒÑÅä¶¨¼ÁÁ¿»òÖÆ³ÉÁãÊÛ°ü×°	412	ÖÇÀû	10	Ò»°ãÃ³Ò×	1676	Ç§¿Ë	0	?	421,032
202202	30021500	ÃâÒßÖÆÆ·£¬ÒÑÅä¶¨¼ÁÁ¿»òÖÆ³ÉÁãÊÛ°ü×°	423	Î£µØÂíÀ­	10	Ò»°ãÃ³Ò×	100	Ç§¿Ë	0	?	105,703
202202	30021500	ÃâÒßÖÆÆ·£¬ÒÑÅä¶¨¼ÁÁ¿»òÖÆ³ÉÁãÊÛ°ü×°	424	¹çÑÇÄÇ	10	Ò»°ãÃ³Ò×	4	Ç§¿Ë	0	?	502
202202	30021500	ÃâÒßÖÆÆ·£¬ÒÑÅä¶¨¼ÁÁ¿»òÖÆ³ÉÁãÊÛ°ü×°	429	Ä«Î÷¸ç	10	Ò»°ãÃ³Ò×	6961	Ç§¿Ë	0	?	6,221,222
202202	30021500	ÃâÒßÖÆÆ·£¬ÒÑÅä¶¨¼ÁÁ¿»òÖÆ³ÉÁãÊÛ°ü×°	432	°ÍÄÃÂí	10	Ò»°ãÃ³Ò×	49	Ç§¿Ë	0	?	167,619
202202	30021500	ÃâÒßÖÆÆ·£¬ÒÑÅä¶¨¼ÁÁ¿»òÖÆ³ÉÁãÊÛ°ü×°	433	°ÍÀ­¹ç	10	Ò»°ãÃ³Ò×	10	Ç§¿Ë	0	?	102,506
202202	30021500	ÃâÒßÖÆÆ·£¬ÒÑÅä¶¨¼ÁÁ¿»òÖÆ³ÉÁãÊÛ°ü×°	434	ÃØÂ³	10	Ò»°ãÃ³Ò×	33	Ç§¿Ë	0	?	116,734
202202	30021500	ÃâÒßÖÆÆ·£¬ÒÑÅä¶¨¼ÁÁ¿»òÖÆ³ÉÁãÊÛ°ü×°	445	Î¯ÄÚÈðÀ­	10	Ò»°ãÃ³Ò×	267	Ç§¿Ë	0	?	220,138
202202	30021500	ÃâÒßÖÆÆ·£¬ÒÑÅä¶¨¼ÁÁ¿»òÖÆ³ÉÁãÊÛ°ü×°	501	¼ÓÄÃ´ó	10	Ò»°ãÃ³Ò×	2083	Ç§¿Ë	0	?	6,409,435
202202	30021500	ÃâÒßÖÆÆ·£¬ÒÑÅä¶¨¼ÁÁ¿»òÖÆ³ÉÁãÊÛ°ü×°	502	ÃÀ¹ú	10	Ò»°ãÃ³Ò×	11338	Ç§¿Ë	0	?	10,524,667
202202	30021500	ÃâÒßÖÆÆ·£¬ÒÑÅä¶¨¼ÁÁ¿»òÖÆ³ÉÁãÊÛ°ü×°	601	°Ä´óÀûÑÇ	10	Ò»°ãÃ³Ò×	1326	Ç§¿Ë	0	?	1,183,723
202202	30021500	ÃâÒßÖÆÆ·£¬ÒÑÅä¶¨¼ÁÁ¿»òÖÆ³ÉÁãÊÛ°ü×°	603	ì³¼Ã	10	Ò»°ãÃ³Ò×	6	Ç§¿Ë	0	?	25,303
202202	30021500	ÃâÒßÖÆÆ·£¬ÒÑÅä¶¨¼ÁÁ¿»òÖÆ³ÉÁãÊÛ°ü×°	609	ÐÂÎ÷À¼	10	Ò»°ãÃ³Ò×	0	Ç§¿Ë	0	?	9,179
202203	30021500	ÃâÒßÖÆÆ·£¬ÒÑÅä¶¨¼ÁÁ¿»òÖÆ³ÉÁãÊÛ°ü×°	102	°ÍÁÖ	10	Ò»°ãÃ³Ò×	111	Ç§¿Ë	0	?	397,153
202203	30021500	ÃâÒßÖÆÆ·£¬ÒÑÅä¶¨¼ÁÁ¿»òÖÆ³ÉÁãÊÛ°ü×°	103	ÃÏ¼ÓÀ­¹ú	10	Ò»°ãÃ³Ò×	713	Ç§¿Ë	0	?	1,139,820
202203	30021500	ÃâÒßÖÆÆ·£¬ÒÑÅä¶¨¼ÁÁ¿»òÖÆ³ÉÁãÊÛ°ü×°	106	Ãåµé	10	Ò»°ãÃ³Ò×	107	Ç§¿Ë	0	?	150,987
202203	30021500	ÃâÒßÖÆÆ·£¬ÒÑÅä¶¨¼ÁÁ¿»òÖÆ³ÉÁãÊÛ°ü×°	107	¼íÆÒÕ¯	10	Ò»°ãÃ³Ò×	158	Ç§¿Ë	0	?	527,717
202203	30021500	ÃâÒßÖÆÆ·£¬ÒÑÅä¶¨¼ÁÁ¿»òÖÆ³ÉÁãÊÛ°ü×°	108	ÈûÆÖÂ·Ë¹	10	Ò»°ãÃ³Ò×	20	Ç§¿Ë	0	?	134,773
202203	30021500	ÃâÒßÖÆÆ·£¬ÒÑÅä¶¨¼ÁÁ¿»òÖÆ³ÉÁãÊÛ°ü×°	110	ÖÐ¹úÏã¸Û	10	Ò»°ãÃ³Ò×	1210	Ç§¿Ë	0	?	35,538,900
202203	30021500	ÃâÒßÖÆÆ·£¬ÒÑÅä¶¨¼ÁÁ¿»òÖÆ³ÉÁãÊÛ°ü×°	111	Ó¡¶È	10	Ò»°ãÃ³Ò×	3871	Ç§¿Ë	0	?	3,984,995
202203	30021500	ÃâÒßÖÆÆ·£¬ÒÑÅä¶¨¼ÁÁ¿»òÖÆ³ÉÁãÊÛ°ü×°	112	Ó¡¶ÈÄáÎ÷ÑÇ	10	Ò»°ãÃ³Ò×	721	Ç§¿Ë	0	?	922,588
202203	30021500	ÃâÒßÖÆÆ·£¬ÒÑÅä¶¨¼ÁÁ¿»òÖÆ³ÉÁãÊÛ°ü×°	114	ÒÁÀ­¿Ë	10	Ò»°ãÃ³Ò×	721	Ç§¿Ë	0	?	1,663,773
202203	30021500	ÃâÒßÖÆÆ·£¬ÒÑÅä¶¨¼ÁÁ¿»òÖÆ³ÉÁãÊÛ°ü×°	115	ÒÔÉ«ÁÐ	10	Ò»°ãÃ³Ò×	265	Ç§¿Ë	0	?	154,018
202203	30021500	ÃâÒßÖÆÆ·£¬ÒÑÅä¶¨¼ÁÁ¿»òÖÆ³ÉÁãÊÛ°ü×°	116	ÈÕ±¾	10	Ò»°ãÃ³Ò×	6	Ç§¿Ë	0	?	288,332
202203	30021500	ÃâÒßÖÆÆ·£¬ÒÑÅä¶¨¼ÁÁ¿»òÖÆ³ÉÁãÊÛ°ü×°	117	Ô¼µ©	10	Ò»°ãÃ³Ò×	1717	Ç§¿Ë	0	?	156,427
202203	30021500	ÃâÒßÖÆÆ·£¬ÒÑÅä¶¨¼ÁÁ¿»òÖÆ³ÉÁãÊÛ°ü×°	120	Àè°ÍÄÛ	10	Ò»°ãÃ³Ò×	35	Ç§¿Ë	0	?	196,292
202203	30021500	ÃâÒßÖÆÆ·£¬ÒÑÅä¶¨¼ÁÁ¿»òÖÆ³ÉÁãÊÛ°ü×°	122	ÂíÀ´Î÷ÑÇ	10	Ò»°ãÃ³Ò×	24	Ç§¿Ë	0	?	101,830
202203	30021500	ÃâÒßÖÆÆ·£¬ÒÑÅä¶¨¼ÁÁ¿»òÖÆ³ÉÁãÊÛ°ü×°	125	Äá²´¶ûÁª°îÃñÖ÷¹²ºÍ¹ú	10	Ò»°ãÃ³Ò×	113	Ç§¿Ë	0	?	257,777
202203	30021500	ÃâÒßÖÆÆ·£¬ÒÑÅä¶¨¼ÁÁ¿»òÖÆ³ÉÁãÊÛ°ü×°	126	°¢Âü	10	Ò»°ãÃ³Ò×	75	Ç§¿Ë	0	?	200,129
202203	30021500	ÃâÒßÖÆÆ·£¬ÒÑÅä¶¨¼ÁÁ¿»òÖÆ³ÉÁãÊÛ°ü×°	127	°Í»ùË¹Ì¹	10	Ò»°ãÃ³Ò×	915	Ç§¿Ë	0	?	3,148,592
202203	30021500	ÃâÒßÖÆÆ·£¬ÒÑÅä¶¨¼ÁÁ¿»òÖÆ³ÉÁãÊÛ°ü×°	128	°ÍÀÕË¹Ì¹	10	Ò»°ãÃ³Ò×	95	Ç§¿Ë	0	?	286,133
202203	30021500	ÃâÒßÖÆÆ·£¬ÒÑÅä¶¨¼ÁÁ¿»òÖÆ³ÉÁãÊÛ°ü×°	129	·ÆÂÉ±ö	10	Ò»°ãÃ³Ò×	316	Ç§¿Ë	0	?	591,650
202203	30021500	ÃâÒßÖÆÆ·£¬ÒÑÅä¶¨¼ÁÁ¿»òÖÆ³ÉÁãÊÛ°ü×°	130	¿¨Ëþ¶û	10	Ò»°ãÃ³Ò×	2	Ç§¿Ë	0	?	235
202203	30021500	ÃâÒßÖÆÆ·£¬ÒÑÅä¶¨¼ÁÁ¿»òÖÆ³ÉÁãÊÛ°ü×°	131	É³ÌØ°¢À­²®	10	Ò»°ãÃ³Ò×	162	Ç§¿Ë	0	?	283,313
202203	30021500	ÃâÒßÖÆÆ·£¬ÒÑÅä¶¨¼ÁÁ¿»òÖÆ³ÉÁãÊÛ°ü×°	132	ÐÂ¼ÓÆÂ	10	Ò»°ãÃ³Ò×	92	Ç§¿Ë	0	?	6,377,085
202203	30021500	ÃâÒßÖÆÆ·£¬ÒÑÅä¶¨¼ÁÁ¿»òÖÆ³ÉÁãÊÛ°ü×°	133	º«¹ú	10	Ò»°ãÃ³Ò×	925	Ç§¿Ë	0	?	5,185,152
202203	30021500	ÃâÒßÖÆÆ·£¬ÒÑÅä¶¨¼ÁÁ¿»òÖÆ³ÉÁãÊÛ°ü×°	134	Ë¹ÀïÀ¼¿¨	10	Ò»°ãÃ³Ò×	70	Ç§¿Ë	0	?	226,535
202203	30021500	ÃâÒßÖÆÆ·£¬ÒÑÅä¶¨¼ÁÁ¿»òÖÆ³ÉÁãÊÛ°ü×°	135	ÐðÀûÑÇ	10	Ò»°ãÃ³Ò×	25	Ç§¿Ë	0	?	112,062
202203	30021500	ÃâÒßÖÆÆ·£¬ÒÑÅä¶¨¼ÁÁ¿»òÖÆ³ÉÁãÊÛ°ü×°	136	Ì©¹ú	10	Ò»°ãÃ³Ò×	3248	Ç§¿Ë	0	?	1,176,150
202203	30021500	ÃâÒßÖÆÆ·£¬ÒÑÅä¶¨¼ÁÁ¿»òÖÆ³ÉÁãÊÛ°ü×°	137	ÍÁ¶úÆä	10	Ò»°ãÃ³Ò×	367	Ç§¿Ë	0	?	1,264,868
202203	30021500	ÃâÒßÖÆÆ·£¬ÒÑÅä¶¨¼ÁÁ¿»òÖÆ³ÉÁãÊÛ°ü×°	138	°¢ÁªÇõ	10	Ò»°ãÃ³Ò×	152	Ç§¿Ë	0	?	99,869
202203	30021500	ÃâÒßÖÆÆ·£¬ÒÑÅä¶¨¼ÁÁ¿»òÖÆ³ÉÁãÊÛ°ü×°	139	Ò²ÃÅ	10	Ò»°ãÃ³Ò×	603	Ç§¿Ë	0	?	1,483,739
202203	30021500	ÃâÒßÖÆÆ·£¬ÒÑÅä¶¨¼ÁÁ¿»òÖÆ³ÉÁãÊÛ°ü×°	141	Ô½ÄÏ	10	Ò»°ãÃ³Ò×	485	Ç§¿Ë	0	?	58,386
202203	30021500	ÃâÒßÖÆÆ·£¬ÒÑÅä¶¨¼ÁÁ¿»òÖÆ³ÉÁãÊÛ°ü×°	143	ÖÐ¹úÌ¨Íå	10	Ò»°ãÃ³Ò×	18	Ç§¿Ë	0	?	195,214
202203	30021500	ÃâÒßÖÆÆ·£¬ÒÑÅä¶¨¼ÁÁ¿»òÖÆ³ÉÁãÊÛ°ü×°	145	¹þÈø¿ËË¹Ì¹	10	Ò»°ãÃ³Ò×	164	Ç§¿Ë	0	?	481,602
202203	30021500	ÃâÒßÖÆÆ·£¬ÒÑÅä¶¨¼ÁÁ¿»òÖÆ³ÉÁãÊÛ°ü×°	146	¼ª¶û¼ªË¹Ë¹Ì¹	10	Ò»°ãÃ³Ò×	43	Ç§¿Ë	0	?	162,531
202203	30021500	ÃâÒßÖÆÆ·£¬ÒÑÅä¶¨¼ÁÁ¿»òÖÆ³ÉÁãÊÛ°ü×°	149	ÎÚ×È±ð¿ËË¹Ì¹	10	Ò»°ãÃ³Ò×	2826	Ç§¿Ë	0	?	2,270,637
202203	30021500	ÃâÒßÖÆÆ·£¬ÒÑÅä¶¨¼ÁÁ¿»òÖÆ³ÉÁãÊÛ°ü×°	201	°¢¶û¼°ÀûÑÇ	10	Ò»°ãÃ³Ò×	499	Ç§¿Ë	0	?	1,139,964
202203	30021500	ÃâÒßÖÆÆ·£¬ÒÑÅä¶¨¼ÁÁ¿»òÖÆ³ÉÁãÊÛ°ü×°	203	±´Äþ	10	Ò»°ãÃ³Ò×	1	Ç§¿Ë	0	?	21,281
202203	30021500	ÃâÒßÖÆÆ·£¬ÒÑÅä¶¨¼ÁÁ¿»òÖÆ³ÉÁãÊÛ°ü×°	206	¿¦ÂóÂ¡	10	Ò»°ãÃ³Ò×	90	Ç§¿Ë	0	?	72,526
202203	30021500	ÃâÒßÖÆÆ·£¬ÒÑÅä¶¨¼ÁÁ¿»òÖÆ³ÉÁãÊÛ°ü×°	215	°£¼°	10	Ò»°ãÃ³Ò×	1227	Ç§¿Ë	0	?	826,550
202203	30021500	ÃâÒßÖÆÆ·£¬ÒÑÅä¶¨¼ÁÁ¿»òÖÆ³ÉÁãÊÛ°ü×°	217	°£Èû¶í±ÈÑÇ	10	Ò»°ãÃ³Ò×	37	Ç§¿Ë	0	?	151,580
202203	30021500	ÃâÒßÖÆÆ·£¬ÒÑÅä¶¨¼ÁÁ¿»òÖÆ³ÉÁãÊÛ°ü×°	220	¼ÓÄÉ	10	Ò»°ãÃ³Ò×	1300	Ç§¿Ë	0	?	187,354
202203	30021500	ÃâÒßÖÆÆ·£¬ÒÑÅä¶¨¼ÁÁ¿»òÖÆ³ÉÁãÊÛ°ü×°	223	¿ÆÌØµÏÍß	10	Ò»°ãÃ³Ò×	21	Ç§¿Ë	0	?	61,089
202203	30021500	ÃâÒßÖÆÆ·£¬ÒÑÅä¶¨¼ÁÁ¿»òÖÆ³ÉÁãÊÛ°ü×°	224	¿ÏÄáÑÇ	10	Ò»°ãÃ³Ò×	73	Ç§¿Ë	0	?	254,301
202203	30021500	ÃâÒßÖÆÆ·£¬ÒÑÅä¶¨¼ÁÁ¿»òÖÆ³ÉÁãÊÛ°ü×°	226	Àû±ÈÑÇ	10	Ò»°ãÃ³Ò×	393	Ç§¿Ë	0	?	1,122,904
202203	30021500	ÃâÒßÖÆÆ·£¬ÒÑÅä¶¨¼ÁÁ¿»òÖÆ³ÉÁãÊÛ°ü×°	228	ÂíÀ­Î¬	10	Ò»°ãÃ³Ò×	24	Ç§¿Ë	0	?	19,546
202203	30021500	ÃâÒßÖÆÆ·£¬ÒÑÅä¶¨¼ÁÁ¿»òÖÆ³ÉÁãÊÛ°ü×°	230	Ã«ÀïËþÄáÑÇ	10	Ò»°ãÃ³Ò×	15	Ç§¿Ë	0	?	13,738
202203	30021500	ÃâÒßÖÆÆ·£¬ÒÑÅä¶¨¼ÁÁ¿»òÖÆ³ÉÁãÊÛ°ü×°	231	Ã«ÀïÇóË¹	10	Ò»°ãÃ³Ò×	3	Ç§¿Ë	0	?	17,959
202203	30021500	ÃâÒßÖÆÆ·£¬ÒÑÅä¶¨¼ÁÁ¿»òÖÆ³ÉÁãÊÛ°ü×°	232	Ä¦Âå¸ç	10	Ò»°ãÃ³Ò×	73	Ç§¿Ë	0	?	81,677
202203	30021500	ÃâÒßÖÆÆ·£¬ÒÑÅä¶¨¼ÁÁ¿»òÖÆ³ÉÁãÊÛ°ü×°	233	ÄªÉ£±È¿Ë	10	Ò»°ãÃ³Ò×	31	Ç§¿Ë	0	?	30,208
202203	30021500	ÃâÒßÖÆÆ·£¬ÒÑÅä¶¨¼ÁÁ¿»òÖÆ³ÉÁãÊÛ°ü×°	236	ÄáÈÕÀûÑÇ	10	Ò»°ãÃ³Ò×	51	Ç§¿Ë	0	?	128,474
202203	30021500	ÃâÒßÖÆÆ·£¬ÒÑÅä¶¨¼ÁÁ¿»òÖÆ³ÉÁãÊÛ°ü×°	240	ÈûÄÚ¼Ó¶û	10	Ò»°ãÃ³Ò×	31	Ç§¿Ë	0	?	110,857
202203	30021500	ÃâÒßÖÆÆ·£¬ÒÑÅä¶¨¼ÁÁ¿»òÖÆ³ÉÁãÊÛ°ü×°	243	Ë÷ÂíÀï	10	Ò»°ãÃ³Ò×	55	Ç§¿Ë	0	?	188,523
202203	30021500	ÃâÒßÖÆÆ·£¬ÒÑÅä¶¨¼ÁÁ¿»òÖÆ³ÉÁãÊÛ°ü×°	244	ÄÏ·Ç	10	Ò»°ãÃ³Ò×	30	Ç§¿Ë	0	?	105,824
202203	30021500	ÃâÒßÖÆÆ·£¬ÒÑÅä¶¨¼ÁÁ¿»òÖÆ³ÉÁãÊÛ°ü×°	246	ËÕµ¤	10	Ò»°ãÃ³Ò×	106	Ç§¿Ë	0	?	285,156
202203	30021500	ÃâÒßÖÆÆ·£¬ÒÑÅä¶¨¼ÁÁ¿»òÖÆ³ÉÁãÊÛ°ü×°	247	Ì¹É£ÄáÑÇ	10	Ò»°ãÃ³Ò×	55	Ç§¿Ë	0	?	138,202
202203	30021500	ÃâÒßÖÆÆ·£¬ÒÑÅä¶¨¼ÁÁ¿»òÖÆ³ÉÁãÊÛ°ü×°	248	¶à¸ç	10	Ò»°ãÃ³Ò×	5	Ç§¿Ë	0	?	26,627
202203	30021500	ÃâÒßÖÆÆ·£¬ÒÑÅä¶¨¼ÁÁ¿»òÖÆ³ÉÁãÊÛ°ü×°	249	Í»ÄáË¹	10	Ò»°ãÃ³Ò×	41	Ç§¿Ë	0	?	95,078
202203	30021500	ÃâÒßÖÆÆ·£¬ÒÑÅä¶¨¼ÁÁ¿»òÖÆ³ÉÁãÊÛ°ü×°	250	ÎÚ¸É´ï	10	Ò»°ãÃ³Ò×	33	Ç§¿Ë	0	?	111,740
202203	30021500	ÃâÒßÖÆÆ·£¬ÒÑÅä¶¨¼ÁÁ¿»òÖÆ³ÉÁãÊÛ°ü×°	254	½ò°Í²¼Î¤	10	Ò»°ãÃ³Ò×	29	Ç§¿Ë	0	?	15,517
202203	30021500	ÃâÒßÖÆÆ·£¬ÒÑÅä¶¨¼ÁÁ¿»òÖÆ³ÉÁãÊÛ°ü×°	301	±ÈÀûÊ±	10	Ò»°ãÃ³Ò×	560	Ç§¿Ë	0	?	501,625
202203	30021500	ÃâÒßÖÆÆ·£¬ÒÑÅä¶¨¼ÁÁ¿»òÖÆ³ÉÁãÊÛ°ü×°	302	µ¤Âó	10	Ò»°ãÃ³Ò×	7	Ç§¿Ë	0	?	8,910
202203	30021500	ÃâÒßÖÆÆ·£¬ÒÑÅä¶¨¼ÁÁ¿»òÖÆ³ÉÁãÊÛ°ü×°	303	Ó¢¹ú	10	Ò»°ãÃ³Ò×	557	Ç§¿Ë	0	?	1,346,293
202203	30021500	ÃâÒßÖÆÆ·£¬ÒÑÅä¶¨¼ÁÁ¿»òÖÆ³ÉÁãÊÛ°ü×°	304	µÂ¹ú	10	Ò»°ãÃ³Ò×	1283	Ç§¿Ë	0	?	2,191,628
202203	30021500	ÃâÒßÖÆÆ·£¬ÒÑÅä¶¨¼ÁÁ¿»òÖÆ³ÉÁãÊÛ°ü×°	305	·¨¹ú	10	Ò»°ãÃ³Ò×	20	Ç§¿Ë	0	?	104,817
202203	30021500	ÃâÒßÖÆÆ·£¬ÒÑÅä¶¨¼ÁÁ¿»òÖÆ³ÉÁãÊÛ°ü×°	306	°®¶ûÀ¼	10	Ò»°ãÃ³Ò×	44	Ç§¿Ë	0	?	125,784
202203	30021500	ÃâÒßÖÆÆ·£¬ÒÑÅä¶¨¼ÁÁ¿»òÖÆ³ÉÁãÊÛ°ü×°	307	Òâ´óÀû	10	Ò»°ãÃ³Ò×	807	Ç§¿Ë	0	?	2,681,028
202203	30021500	ÃâÒßÖÆÆ·£¬ÒÑÅä¶¨¼ÁÁ¿»òÖÆ³ÉÁãÊÛ°ü×°	309	ºÉÀ¼	10	Ò»°ãÃ³Ò×	439	Ç§¿Ë	0	?	566,982
202203	30021500	ÃâÒßÖÆÆ·£¬ÒÑÅä¶¨¼ÁÁ¿»òÖÆ³ÉÁãÊÛ°ü×°	310	Ï£À°	10	Ò»°ãÃ³Ò×	94	Ç§¿Ë	0	?	373,879
202203	30021500	ÃâÒßÖÆÆ·£¬ÒÑÅä¶¨¼ÁÁ¿»òÖÆ³ÉÁãÊÛ°ü×°	312	Î÷°àÑÀ	10	Ò»°ãÃ³Ò×	15	Ç§¿Ë	0	?	68,714
202203	30021500	ÃâÒßÖÆÆ·£¬ÒÑÅä¶¨¼ÁÁ¿»òÖÆ³ÉÁãÊÛ°ü×°	315	°ÂµØÀû	10	Ò»°ãÃ³Ò×	7	Ç§¿Ë	0	?	7,616
202203	30021500	ÃâÒßÖÆÆ·£¬ÒÑÅä¶¨¼ÁÁ¿»òÖÆ³ÉÁãÊÛ°ü×°	316	±£¼ÓÀûÑÇ	10	Ò»°ãÃ³Ò×	32	Ç§¿Ë	0	?	82,087
202203	30021500	ÃâÒßÖÆÆ·£¬ÒÑÅä¶¨¼ÁÁ¿»òÖÆ³ÉÁãÊÛ°ü×°	321	ÐÙÑÀÀû	10	Ò»°ãÃ³Ò×	2	Ç§¿Ë	0	?	6,378
202203	30021500	ÃâÒßÖÆÆ·£¬ÒÑÅä¶¨¼ÁÁ¿»òÖÆ³ÉÁãÊÛ°ü×°	327	²¨À¼	10	Ò»°ãÃ³Ò×	55	Ç§¿Ë	0	?	168,552
202203	30021500	ÃâÒßÖÆÆ·£¬ÒÑÅä¶¨¼ÁÁ¿»òÖÆ³ÉÁãÊÛ°ü×°	328	ÂÞÂíÄáÑÇ	10	Ò»°ãÃ³Ò×	419	Ç§¿Ë	0	?	801,350
202203	30021500	ÃâÒßÖÆÆ·£¬ÒÑÅä¶¨¼ÁÁ¿»òÖÆ³ÉÁãÊÛ°ü×°	330	Èðµä	10	Ò»°ãÃ³Ò×	135	Ç§¿Ë	0	?	397,747
202203	30021500	ÃâÒßÖÆÆ·£¬ÒÑÅä¶¨¼ÁÁ¿»òÖÆ³ÉÁãÊÛ°ü×°	331	ÈðÊ¿	10	Ò»°ãÃ³Ò×	1	Ç§¿Ë	0	?	1,047,203
202203	30021500	ÃâÒßÖÆÆ·£¬ÒÑÅä¶¨¼ÁÁ¿»òÖÆ³ÉÁãÊÛ°ü×°	336	Á¢ÌÕÍð	10	Ò»°ãÃ³Ò×	167	Ç§¿Ë	0	?	677,389
202203	30021500	ÃâÒßÖÆÆ·£¬ÒÑÅä¶¨¼ÁÁ¿»òÖÆ³ÉÁãÊÛ°ü×°	337	¸ñÂ³¼ªÑÇ	10	Ò»°ãÃ³Ò×	6	Ç§¿Ë	0	?	47,786
202203	30021500	ÃâÒßÖÆÆ·£¬ÒÑÅä¶¨¼ÁÁ¿»òÖÆ³ÉÁãÊÛ°ü×°	344	¶íÂÞË¹Áª°î	10	Ò»°ãÃ³Ò×	0	Ç§¿Ë	0	?	5,100
202203	30021500	ÃâÒßÖÆÆ·£¬ÒÑÅä¶¨¼ÁÁ¿»òÖÆ³ÉÁãÊÛ°ü×°	350	Ë¹ÂåÎÄÄáÑÇ	10	Ò»°ãÃ³Ò×	5	Ç§¿Ë	0	?	34,374
202203	30021500	ÃâÒßÖÆÆ·£¬ÒÑÅä¶¨¼ÁÁ¿»òÖÆ³ÉÁãÊÛ°ü×°	351	¿ËÂÞµØÑÇ	10	Ò»°ãÃ³Ò×	6	Ç§¿Ë	0	?	30,374
202203	30021500	ÃâÒßÖÆÆ·£¬ÒÑÅä¶¨¼ÁÁ¿»òÖÆ³ÉÁãÊÛ°ü×°	352	½Ý¿Ë	10	Ò»°ãÃ³Ò×	3	Ç§¿Ë	0	?	15,388
202203	30021500	ÃâÒßÖÆÆ·£¬ÒÑÅä¶¨¼ÁÁ¿»òÖÆ³ÉÁãÊÛ°ü×°	353	Ë¹Âå·¥¿Ë	10	Ò»°ãÃ³Ò×	9	Ç§¿Ë	0	?	49,571
202203	30021500	ÃâÒßÖÆÆ·£¬ÒÑÅä¶¨¼ÁÁ¿»òÖÆ³ÉÁãÊÛ°ü×°	354	±±ÂíÆä¶Ù¹²ºÍ¹ú	10	Ò»°ãÃ³Ò×	14	Ç§¿Ë	0	?	96,698
202203	30021500	ÃâÒßÖÆÆ·£¬ÒÑÅä¶¨¼ÁÁ¿»òÖÆ³ÉÁãÊÛ°ü×°	358	Èû¶ûÎ¬ÑÇ	10	Ò»°ãÃ³Ò×	67	Ç§¿Ë	0	?	206,754
202203	30021500	ÃâÒßÖÆÆ·£¬ÒÑÅä¶¨¼ÁÁ¿»òÖÆ³ÉÁãÊÛ°ü×°	402	°¢¸ùÍ¢	10	Ò»°ãÃ³Ò×	271	Ç§¿Ë	0	?	468,916
202203	30021500	ÃâÒßÖÆÆ·£¬ÒÑÅä¶¨¼ÁÁ¿»òÖÆ³ÉÁãÊÛ°ü×°	408	¶àÃñ×å²£ÀûÎ¬ÑÇ¹ú	10	Ò»°ãÃ³Ò×	48	Ç§¿Ë	0	?	192,563
202203	30021500	ÃâÒßÖÆÆ·£¬ÒÑÅä¶¨¼ÁÁ¿»òÖÆ³ÉÁãÊÛ°ü×°	410	°ÍÎ÷	10	Ò»°ãÃ³Ò×	1549	Ç§¿Ë	0	?	1,941,375
202203	30021500	ÃâÒßÖÆÆ·£¬ÒÑÅä¶¨¼ÁÁ¿»òÖÆ³ÉÁãÊÛ°ü×°	412	ÖÇÀû	10	Ò»°ãÃ³Ò×	834	Ç§¿Ë	0	?	977,905
202203	30021500	ÃâÒßÖÆÆ·£¬ÒÑÅä¶¨¼ÁÁ¿»òÖÆ³ÉÁãÊÛ°ü×°	413	¸çÂ×±ÈÑÇ	10	Ò»°ãÃ³Ò×	184	Ç§¿Ë	0	?	414,996
202203	30021500	ÃâÒßÖÆÆ·£¬ÒÑÅä¶¨¼ÁÁ¿»òÖÆ³ÉÁãÊÛ°ü×°	415	¸çË¹´ïÀè¼Ó	10	Ò»°ãÃ³Ò×	19	Ç§¿Ë	0	?	43,000
202203	30021500	ÃâÒßÖÆÆ·£¬ÒÑÅä¶¨¼ÁÁ¿»òÖÆ³ÉÁãÊÛ°ü×°	418	¶àÃ×Äá¼Ó¹²ºÍ¹ú	10	Ò»°ãÃ³Ò×	1385	Ç§¿Ë	0	?	1,161,304
202203	30021500	ÃâÒßÖÆÆ·£¬ÒÑÅä¶¨¼ÁÁ¿»òÖÆ³ÉÁãÊÛ°ü×°	419	¶ò¹Ï¶à¶û	10	Ò»°ãÃ³Ò×	527	Ç§¿Ë	0	?	1,162,344
202203	30021500	ÃâÒßÖÆÆ·£¬ÒÑÅä¶¨¼ÁÁ¿»òÖÆ³ÉÁãÊÛ°ü×°	423	Î£µØÂíÀ­	10	Ò»°ãÃ³Ò×	29	Ç§¿Ë	0	?	85,487
202203	30021500	ÃâÒßÖÆÆ·£¬ÒÑÅä¶¨¼ÁÁ¿»òÖÆ³ÉÁãÊÛ°ü×°	424	¹çÑÇÄÇ	10	Ò»°ãÃ³Ò×	44	Ç§¿Ë	0	?	155,557
202203	30021500	ÃâÒßÖÆÆ·£¬ÒÑÅä¶¨¼ÁÁ¿»òÖÆ³ÉÁãÊÛ°ü×°	429	Ä«Î÷¸ç	10	Ò»°ãÃ³Ò×	171	Ç§¿Ë	0	?	171,949
202203	30021500	ÃâÒßÖÆÆ·£¬ÒÑÅä¶¨¼ÁÁ¿»òÖÆ³ÉÁãÊÛ°ü×°	431	Äá¼ÓÀ­¹Ï	10	Ò»°ãÃ³Ò×	2176	Ç§¿Ë	0	?	136,992
202203	30021500	ÃâÒßÖÆÆ·£¬ÒÑÅä¶¨¼ÁÁ¿»òÖÆ³ÉÁãÊÛ°ü×°	432	°ÍÄÃÂí	10	Ò»°ãÃ³Ò×	42	Ç§¿Ë	0	?	146,953
202203	30021500	ÃâÒßÖÆÆ·£¬ÒÑÅä¶¨¼ÁÁ¿»òÖÆ³ÉÁãÊÛ°ü×°	433	°ÍÀ­¹ç	10	Ò»°ãÃ³Ò×	17	Ç§¿Ë	0	?	68,309
202203	30021500	ÃâÒßÖÆÆ·£¬ÒÑÅä¶¨¼ÁÁ¿»òÖÆ³ÉÁãÊÛ°ü×°	434	ÃØÂ³	10	Ò»°ãÃ³Ò×	185	Ç§¿Ë	0	?	634,965
202203	30021500	ÃâÒßÖÆÆ·£¬ÒÑÅä¶¨¼ÁÁ¿»òÖÆ³ÉÁãÊÛ°ü×°	440	Èø¶ûÍß¶à	10	Ò»°ãÃ³Ò×	18	Ç§¿Ë	0	?	58,072
202203	30021500	ÃâÒßÖÆÆ·£¬ÒÑÅä¶¨¼ÁÁ¿»òÖÆ³ÉÁãÊÛ°ü×°	442	ÌØÁ¢Äá´ïºÍ¶à°Í¸ç	10	Ò»°ãÃ³Ò×	98	Ç§¿Ë	0	?	361,962
202203	30021500	ÃâÒßÖÆÆ·£¬ÒÑÅä¶¨¼ÁÁ¿»òÖÆ³ÉÁãÊÛ°ü×°	445	Î¯ÄÚÈðÀ­	10	Ò»°ãÃ³Ò×	509	Ç§¿Ë	0	?	398,199
202203	30021500	ÃâÒßÖÆÆ·£¬ÒÑÅä¶¨¼ÁÁ¿»òÖÆ³ÉÁãÊÛ°ü×°	501	¼ÓÄÃ´ó	10	Ò»°ãÃ³Ò×	1255	Ç§¿Ë	0	?	4,045,238
202203	30021500	ÃâÒßÖÆÆ·£¬ÒÑÅä¶¨¼ÁÁ¿»òÖÆ³ÉÁãÊÛ°ü×°	502	ÃÀ¹ú	10	Ò»°ãÃ³Ò×	1708	Ç§¿Ë	0	?	8,546,361
202203	30021500	ÃâÒßÖÆÆ·£¬ÒÑÅä¶¨¼ÁÁ¿»òÖÆ³ÉÁãÊÛ°ü×°	601	°Ä´óÀûÑÇ	10	Ò»°ãÃ³Ò×	82	Ç§¿Ë	0	?	1,387,290
202203	30021500	ÃâÒßÖÆÆ·£¬ÒÑÅä¶¨¼ÁÁ¿»òÖÆ³ÉÁãÊÛ°ü×°	603	ì³¼Ã	10	Ò»°ãÃ³Ò×	0	Ç§¿Ë	0	?	23,018
202203	30021500	ÃâÒßÖÆÆ·£¬ÒÑÅä¶¨¼ÁÁ¿»òÖÆ³ÉÁãÊÛ°ü×°	609	ÐÂÎ÷À¼	10	Ò»°ãÃ³Ò×	17	Ç§¿Ë	0	?	51,772
202203	30021500	ÃâÒßÖÆÆ·£¬ÒÑÅä¶¨¼ÁÁ¿»òÖÆ³ÉÁãÊÛ°ü×°	622	ÅÁÀÍ	10	Ò»°ãÃ³Ò×	29	Ç§¿Ë	0	?	55,048
202204	30021500	ÃâÒßÖÆÆ·£¬ÒÑÅä¶¨¼ÁÁ¿»òÖÆ³ÉÁãÊÛ°ü×°	101	°¢¸»º¹	10	Ò»°ãÃ³Ò×	500	Ç§¿Ë	0	?	456,635
202204	30021500	ÃâÒßÖÆÆ·£¬ÒÑÅä¶¨¼ÁÁ¿»òÖÆ³ÉÁãÊÛ°ü×°	103	ÃÏ¼ÓÀ­¹ú	10	Ò»°ãÃ³Ò×	370	Ç§¿Ë	0	?	945,968
202204	30021500	ÃâÒßÖÆÆ·£¬ÒÑÅä¶¨¼ÁÁ¿»òÖÆ³ÉÁãÊÛ°ü×°	106	Ãåµé	10	Ò»°ãÃ³Ò×	6	Ç§¿Ë	0	?	3,062
202204	30021500	ÃâÒßÖÆÆ·£¬ÒÑÅä¶¨¼ÁÁ¿»òÖÆ³ÉÁãÊÛ°ü×°	107	¼íÆÒÕ¯	10	Ò»°ãÃ³Ò×	2	Ç§¿Ë	0	?	3,423
202204	30021500	ÃâÒßÖÆÆ·£¬ÒÑÅä¶¨¼ÁÁ¿»òÖÆ³ÉÁãÊÛ°ü×°	108	ÈûÆÖÂ·Ë¹	10	Ò»°ãÃ³Ò×	77	Ç§¿Ë	0	?	345,906
202204	30021500	ÃâÒßÖÆÆ·£¬ÒÑÅä¶¨¼ÁÁ¿»òÖÆ³ÉÁãÊÛ°ü×°	110	ÖÐ¹úÏã¸Û	10	Ò»°ãÃ³Ò×	1168	Ç§¿Ë	0	?	6,952,859
202204	30021500	ÃâÒßÖÆÆ·£¬ÒÑÅä¶¨¼ÁÁ¿»òÖÆ³ÉÁãÊÛ°ü×°	111	Ó¡¶È	10	Ò»°ãÃ³Ò×	2479	Ç§¿Ë	0	?	3,521,799
202204	30021500	ÃâÒßÖÆÆ·£¬ÒÑÅä¶¨¼ÁÁ¿»òÖÆ³ÉÁãÊÛ°ü×°	112	Ó¡¶ÈÄáÎ÷ÑÇ	10	Ò»°ãÃ³Ò×	309	Ç§¿Ë	0	?	182,962
202204	30021500	ÃâÒßÖÆÆ·£¬ÒÑÅä¶¨¼ÁÁ¿»òÖÆ³ÉÁãÊÛ°ü×°	114	ÒÁÀ­¿Ë	10	Ò»°ãÃ³Ò×	588	Ç§¿Ë	0	?	775,018
202204	30021500	ÃâÒßÖÆÆ·£¬ÒÑÅä¶¨¼ÁÁ¿»òÖÆ³ÉÁãÊÛ°ü×°	115	ÒÔÉ«ÁÐ	10	Ò»°ãÃ³Ò×	2	Ç§¿Ë	0	?	24,903
202204	30021500	ÃâÒßÖÆÆ·£¬ÒÑÅä¶¨¼ÁÁ¿»òÖÆ³ÉÁãÊÛ°ü×°	116	ÈÕ±¾	10	Ò»°ãÃ³Ò×	9	Ç§¿Ë	0	?	524,169
202204	30021500	ÃâÒßÖÆÆ·£¬ÒÑÅä¶¨¼ÁÁ¿»òÖÆ³ÉÁãÊÛ°ü×°	117	Ô¼µ©	10	Ò»°ãÃ³Ò×	374	Ç§¿Ë	0	?	556,848
202204	30021500	ÃâÒßÖÆÆ·£¬ÒÑÅä¶¨¼ÁÁ¿»òÖÆ³ÉÁãÊÛ°ü×°	121	ÖÐ¹ú°ÄÃÅ	10	Ò»°ãÃ³Ò×	2	Ç§¿Ë	0	?	30,000
202204	30021500	ÃâÒßÖÆÆ·£¬ÒÑÅä¶¨¼ÁÁ¿»òÖÆ³ÉÁãÊÛ°ü×°	122	ÂíÀ´Î÷ÑÇ	10	Ò»°ãÃ³Ò×	160	Ç§¿Ë	0	?	109,449
202204	30021500	ÃâÒßÖÆÆ·£¬ÒÑÅä¶¨¼ÁÁ¿»òÖÆ³ÉÁãÊÛ°ü×°	124	ÃÉ¹Å	10	Ò»°ãÃ³Ò×	445	Ç§¿Ë	0	?	778,333
202204	30021500	ÃâÒßÖÆÆ·£¬ÒÑÅä¶¨¼ÁÁ¿»òÖÆ³ÉÁãÊÛ°ü×°	125	Äá²´¶ûÁª°îÃñÖ÷¹²ºÍ¹ú	10	Ò»°ãÃ³Ò×	512	Ç§¿Ë	0	?	955,593
202204	30021500	ÃâÒßÖÆÆ·£¬ÒÑÅä¶¨¼ÁÁ¿»òÖÆ³ÉÁãÊÛ°ü×°	127	°Í»ùË¹Ì¹	10	Ò»°ãÃ³Ò×	45	Ç§¿Ë	0	?	30,394
202204	30021500	ÃâÒßÖÆÆ·£¬ÒÑÅä¶¨¼ÁÁ¿»òÖÆ³ÉÁãÊÛ°ü×°	128	°ÍÀÕË¹Ì¹	10	Ò»°ãÃ³Ò×	0	Ç§¿Ë	0	?	18,517
202204	30021500	ÃâÒßÖÆÆ·£¬ÒÑÅä¶¨¼ÁÁ¿»òÖÆ³ÉÁãÊÛ°ü×°	129	·ÆÂÉ±ö	10	Ò»°ãÃ³Ò×	198	Ç§¿Ë	0	?	274,156
202204	30021500	ÃâÒßÖÆÆ·£¬ÒÑÅä¶¨¼ÁÁ¿»òÖÆ³ÉÁãÊÛ°ü×°	132	ÐÂ¼ÓÆÂ	10	Ò»°ãÃ³Ò×	18	Ç§¿Ë	0	?	786,731
202204	30021500	ÃâÒßÖÆÆ·£¬ÒÑÅä¶¨¼ÁÁ¿»òÖÆ³ÉÁãÊÛ°ü×°	133	º«¹ú	10	Ò»°ãÃ³Ò×	28	Ç§¿Ë	0	?	929,311
202204	30021500	ÃâÒßÖÆÆ·£¬ÒÑÅä¶¨¼ÁÁ¿»òÖÆ³ÉÁãÊÛ°ü×°	134	Ë¹ÀïÀ¼¿¨	10	Ò»°ãÃ³Ò×	51	Ç§¿Ë	0	?	127,529
202204	30021500	ÃâÒßÖÆÆ·£¬ÒÑÅä¶¨¼ÁÁ¿»òÖÆ³ÉÁãÊÛ°ü×°	136	Ì©¹ú	10	Ò»°ãÃ³Ò×	257	Ç§¿Ë	0	?	285,589
202204	30021500	ÃâÒßÖÆÆ·£¬ÒÑÅä¶¨¼ÁÁ¿»òÖÆ³ÉÁãÊÛ°ü×°	137	ÍÁ¶úÆä	10	Ò»°ãÃ³Ò×	625	Ç§¿Ë	0	?	348,050
202204	30021500	ÃâÒßÖÆÆ·£¬ÒÑÅä¶¨¼ÁÁ¿»òÖÆ³ÉÁãÊÛ°ü×°	141	Ô½ÄÏ	10	Ò»°ãÃ³Ò×	32	Ç§¿Ë	0	?	114,723
202204	30021500	ÃâÒßÖÆÆ·£¬ÒÑÅä¶¨¼ÁÁ¿»òÖÆ³ÉÁãÊÛ°ü×°	143	ÖÐ¹úÌ¨Íå	10	Ò»°ãÃ³Ò×	15	Ç§¿Ë	0	?	59,456
202204	30021500	ÃâÒßÖÆÆ·£¬ÒÑÅä¶¨¼ÁÁ¿»òÖÆ³ÉÁãÊÛ°ü×°	145	¹þÈø¿ËË¹Ì¹	10	Ò»°ãÃ³Ò×	354	Ç§¿Ë	0	?	663,629
202204	30021500	ÃâÒßÖÆÆ·£¬ÒÑÅä¶¨¼ÁÁ¿»òÖÆ³ÉÁãÊÛ°ü×°	149	ÎÚ×È±ð¿ËË¹Ì¹	10	Ò»°ãÃ³Ò×	87	Ç§¿Ë	0	?	252,839
202204	30021500	ÃâÒßÖÆÆ·£¬ÒÑÅä¶¨¼ÁÁ¿»òÖÆ³ÉÁãÊÛ°ü×°	206	¿¦ÂóÂ¡	10	Ò»°ãÃ³Ò×	766	Ç§¿Ë	0	?	584,640
202204	30021500	ÃâÒßÖÆÆ·£¬ÒÑÅä¶¨¼ÁÁ¿»òÖÆ³ÉÁãÊÛ°ü×°	217	°£Èû¶í±ÈÑÇ	10	Ò»°ãÃ³Ò×	122	Ç§¿Ë	0	?	321,349
202204	30021500	ÃâÒßÖÆÆ·£¬ÒÑÅä¶¨¼ÁÁ¿»òÖÆ³ÉÁãÊÛ°ü×°	220	¼ÓÄÉ	10	Ò»°ãÃ³Ò×	1026	Ç§¿Ë	0	?	667,297
202204	30021500	ÃâÒßÖÆÆ·£¬ÒÑÅä¶¨¼ÁÁ¿»òÖÆ³ÉÁãÊÛ°ü×°	223	¿ÆÌØµÏÍß	10	Ò»°ãÃ³Ò×	6	Ç§¿Ë	0	?	29,185
202204	30021500	ÃâÒßÖÆÆ·£¬ÒÑÅä¶¨¼ÁÁ¿»òÖÆ³ÉÁãÊÛ°ü×°	224	¿ÏÄáÑÇ	10	Ò»°ãÃ³Ò×	44	Ç§¿Ë	0	?	85,669
202204	30021500	ÃâÒßÖÆÆ·£¬ÒÑÅä¶¨¼ÁÁ¿»òÖÆ³ÉÁãÊÛ°ü×°	226	Àû±ÈÑÇ	10	Ò»°ãÃ³Ò×	207	Ç§¿Ë	0	?	223,563
202204	30021500	ÃâÒßÖÆÆ·£¬ÒÑÅä¶¨¼ÁÁ¿»òÖÆ³ÉÁãÊÛ°ü×°	229	ÂíÀï	10	Ò»°ãÃ³Ò×	32	Ç§¿Ë	0	?	105,539
202204	30021500	ÃâÒßÖÆÆ·£¬ÒÑÅä¶¨¼ÁÁ¿»òÖÆ³ÉÁãÊÛ°ü×°	231	Ã«ÀïÇóË¹	10	Ò»°ãÃ³Ò×	5	Ç§¿Ë	0	?	21,126
202204	30021500	ÃâÒßÖÆÆ·£¬ÒÑÅä¶¨¼ÁÁ¿»òÖÆ³ÉÁãÊÛ°ü×°	232	Ä¦Âå¸ç	10	Ò»°ãÃ³Ò×	24	Ç§¿Ë	0	?	87,606
202204	30021500	ÃâÒßÖÆÆ·£¬ÒÑÅä¶¨¼ÁÁ¿»òÖÆ³ÉÁãÊÛ°ü×°	236	ÄáÈÕÀûÑÇ	10	Ò»°ãÃ³Ò×	207	Ç§¿Ë	0	?	158,230
202204	30021500	ÃâÒßÖÆÆ·£¬ÒÑÅä¶¨¼ÁÁ¿»òÖÆ³ÉÁãÊÛ°ü×°	244	ÄÏ·Ç	10	Ò»°ãÃ³Ò×	928	Ç§¿Ë	0	?	106,302
202204	30021500	ÃâÒßÖÆÆ·£¬ÒÑÅä¶¨¼ÁÁ¿»òÖÆ³ÉÁãÊÛ°ü×°	246	ËÕµ¤	10	Ò»°ãÃ³Ò×	155	Ç§¿Ë	0	?	373,338
202204	30021500	ÃâÒßÖÆÆ·£¬ÒÑÅä¶¨¼ÁÁ¿»òÖÆ³ÉÁãÊÛ°ü×°	247	Ì¹É£ÄáÑÇ	10	Ò»°ãÃ³Ò×	70	Ç§¿Ë	0	?	222,207
202204	30021500	ÃâÒßÖÆÆ·£¬ÒÑÅä¶¨¼ÁÁ¿»òÖÆ³ÉÁãÊÛ°ü×°	249	Í»ÄáË¹	10	Ò»°ãÃ³Ò×	0	Ç§¿Ë	0	?	894
202204	30021500	ÃâÒßÖÆÆ·£¬ÒÑÅä¶¨¼ÁÁ¿»òÖÆ³ÉÁãÊÛ°ü×°	250	ÎÚ¸É´ï	10	Ò»°ãÃ³Ò×	122	Ç§¿Ë	0	?	72,054
202204	30021500	ÃâÒßÖÆÆ·£¬ÒÑÅä¶¨¼ÁÁ¿»òÖÆ³ÉÁãÊÛ°ü×°	252	¸Õ¹û(½ð)	10	Ò»°ãÃ³Ò×	450	Ç§¿Ë	0	?	353,388
202204	30021500	ÃâÒßÖÆÆ·£¬ÒÑÅä¶¨¼ÁÁ¿»òÖÆ³ÉÁãÊÛ°ü×°	253	ÔÞ±ÈÑÇ	10	Ò»°ãÃ³Ò×	19	Ç§¿Ë	0	?	90,665
202204	30021500	ÃâÒßÖÆÆ·£¬ÒÑÅä¶¨¼ÁÁ¿»òÖÆ³ÉÁãÊÛ°ü×°	301	±ÈÀûÊ±	10	Ò»°ãÃ³Ò×	66	Ç§¿Ë	0	?	42,284
202204	30021500	ÃâÒßÖÆÆ·£¬ÒÑÅä¶¨¼ÁÁ¿»òÖÆ³ÉÁãÊÛ°ü×°	302	µ¤Âó	10	Ò»°ãÃ³Ò×	0	Ç§¿Ë	0	?	12,454
202204	30021500	ÃâÒßÖÆÆ·£¬ÒÑÅä¶¨¼ÁÁ¿»òÖÆ³ÉÁãÊÛ°ü×°	303	Ó¢¹ú	10	Ò»°ãÃ³Ò×	1455	Ç§¿Ë	0	?	741,408
202204	30021500	ÃâÒßÖÆÆ·£¬ÒÑÅä¶¨¼ÁÁ¿»òÖÆ³ÉÁãÊÛ°ü×°	304	µÂ¹ú	10	Ò»°ãÃ³Ò×	6368	Ç§¿Ë	0	?	1,142,558
202204	30021500	ÃâÒßÖÆÆ·£¬ÒÑÅä¶¨¼ÁÁ¿»òÖÆ³ÉÁãÊÛ°ü×°	305	·¨¹ú	10	Ò»°ãÃ³Ò×	87	Ç§¿Ë	0	?	194,943
202204	30021500	ÃâÒßÖÆÆ·£¬ÒÑÅä¶¨¼ÁÁ¿»òÖÆ³ÉÁãÊÛ°ü×°	306	°®¶ûÀ¼	10	Ò»°ãÃ³Ò×	65	Ç§¿Ë	0	?	141,381
202204	30021500	ÃâÒßÖÆÆ·£¬ÒÑÅä¶¨¼ÁÁ¿»òÖÆ³ÉÁãÊÛ°ü×°	307	Òâ´óÀû	10	Ò»°ãÃ³Ò×	207	Ç§¿Ë	0	?	853,037
202204	30021500	ÃâÒßÖÆÆ·£¬ÒÑÅä¶¨¼ÁÁ¿»òÖÆ³ÉÁãÊÛ°ü×°	309	ºÉÀ¼	10	Ò»°ãÃ³Ò×	107	Ç§¿Ë	0	?	533,893
202204	30021500	ÃâÒßÖÆÆ·£¬ÒÑÅä¶¨¼ÁÁ¿»òÖÆ³ÉÁãÊÛ°ü×°	312	Î÷°àÑÀ	10	Ò»°ãÃ³Ò×	15	Ç§¿Ë	0	?	72,894
202204	30021500	ÃâÒßÖÆÆ·£¬ÒÑÅä¶¨¼ÁÁ¿»òÖÆ³ÉÁãÊÛ°ü×°	313	°¢¶û°ÍÄáÑÇ	10	Ò»°ãÃ³Ò×	37	Ç§¿Ë	0	?	162,299
202204	30021500	ÃâÒßÖÆÆ·£¬ÒÑÅä¶¨¼ÁÁ¿»òÖÆ³ÉÁãÊÛ°ü×°	316	±£¼ÓÀûÑÇ	10	Ò»°ãÃ³Ò×	71	Ç§¿Ë	0	?	222,391
202204	30021500	ÃâÒßÖÆÆ·£¬ÒÑÅä¶¨¼ÁÁ¿»òÖÆ³ÉÁãÊÛ°ü×°	321	ÐÙÑÀÀû	10	Ò»°ãÃ³Ò×	0	Ç§¿Ë	0	?	2,894
202204	30021500	ÃâÒßÖÆÆ·£¬ÒÑÅä¶¨¼ÁÁ¿»òÖÆ³ÉÁãÊÛ°ü×°	327	²¨À¼	10	Ò»°ãÃ³Ò×	64	Ç§¿Ë	0	?	156,350
202204	30021500	ÃâÒßÖÆÆ·£¬ÒÑÅä¶¨¼ÁÁ¿»òÖÆ³ÉÁãÊÛ°ü×°	328	ÂÞÂíÄáÑÇ	10	Ò»°ãÃ³Ò×	563	Ç§¿Ë	0	?	267,208
202204	30021500	ÃâÒßÖÆÆ·£¬ÒÑÅä¶¨¼ÁÁ¿»òÖÆ³ÉÁãÊÛ°ü×°	330	Èðµä	10	Ò»°ãÃ³Ò×	8	Ç§¿Ë	0	?	44,596
202204	30021500	ÃâÒßÖÆÆ·£¬ÒÑÅä¶¨¼ÁÁ¿»òÖÆ³ÉÁãÊÛ°ü×°	336	Á¢ÌÕÍð	10	Ò»°ãÃ³Ò×	66	Ç§¿Ë	0	?	241,824
202204	30021500	ÃâÒßÖÆÆ·£¬ÒÑÅä¶¨¼ÁÁ¿»òÖÆ³ÉÁãÊÛ°ü×°	337	¸ñÂ³¼ªÑÇ	10	Ò»°ãÃ³Ò×	649	Ç§¿Ë	0	?	508,626
202204	30021500	ÃâÒßÖÆÆ·£¬ÒÑÅä¶¨¼ÁÁ¿»òÖÆ³ÉÁãÊÛ°ü×°	338	ÑÇÃÀÄáÑÇ	10	Ò»°ãÃ³Ò×	35	Ç§¿Ë	0	?	200,751
202204	30021500	ÃâÒßÖÆÆ·£¬ÒÑÅä¶¨¼ÁÁ¿»òÖÆ³ÉÁãÊÛ°ü×°	344	¶íÂÞË¹Áª°î	10	Ò»°ãÃ³Ò×	4	Ç§¿Ë	0	?	167,649
202204	30021500	ÃâÒßÖÆÆ·£¬ÒÑÅä¶¨¼ÁÁ¿»òÖÆ³ÉÁãÊÛ°ü×°	347	ÎÚ¿ËÀ¼	10	Ò»°ãÃ³Ò×	48	Ç§¿Ë	0	?	132,337
202204	30021500	ÃâÒßÖÆÆ·£¬ÒÑÅä¶¨¼ÁÁ¿»òÖÆ³ÉÁãÊÛ°ü×°	350	Ë¹ÂåÎÄÄáÑÇ	10	Ò»°ãÃ³Ò×	0	Ç§¿Ë	0	?	18,433
202204	30021500	ÃâÒßÖÆÆ·£¬ÒÑÅä¶¨¼ÁÁ¿»òÖÆ³ÉÁãÊÛ°ü×°	352	½Ý¿Ë	10	Ò»°ãÃ³Ò×	130	Ç§¿Ë	0	?	135,416
202204	30021500	ÃâÒßÖÆÆ·£¬ÒÑÅä¶¨¼ÁÁ¿»òÖÆ³ÉÁãÊÛ°ü×°	353	Ë¹Âå·¥¿Ë	10	Ò»°ãÃ³Ò×	4	Ç§¿Ë	0	?	38,818
202204	30021500	ÃâÒßÖÆÆ·£¬ÒÑÅä¶¨¼ÁÁ¿»òÖÆ³ÉÁãÊÛ°ü×°	355	²¨ºÚ	10	Ò»°ãÃ³Ò×	88	Ç§¿Ë	0	?	242,204
202204	30021500	ÃâÒßÖÆÆ·£¬ÒÑÅä¶¨¼ÁÁ¿»òÖÆ³ÉÁãÊÛ°ü×°	358	Èû¶ûÎ¬ÑÇ	10	Ò»°ãÃ³Ò×	494	Ç§¿Ë	0	?	387,592
202204	30021500	ÃâÒßÖÆÆ·£¬ÒÑÅä¶¨¼ÁÁ¿»òÖÆ³ÉÁãÊÛ°ü×°	402	°¢¸ùÍ¢	10	Ò»°ãÃ³Ò×	1	Ç§¿Ë	0	?	1,588
202204	30021500	ÃâÒßÖÆÆ·£¬ÒÑÅä¶¨¼ÁÁ¿»òÖÆ³ÉÁãÊÛ°ü×°	404	°Í¹þÂí	10	Ò»°ãÃ³Ò×	12	Ç§¿Ë	0	?	91,798
202204	30021500	ÃâÒßÖÆÆ·£¬ÒÑÅä¶¨¼ÁÁ¿»òÖÆ³ÉÁãÊÛ°ü×°	410	°ÍÎ÷	10	Ò»°ãÃ³Ò×	394	Ç§¿Ë	0	?	621,035
202204	30021500	ÃâÒßÖÆÆ·£¬ÒÑÅä¶¨¼ÁÁ¿»òÖÆ³ÉÁãÊÛ°ü×°	412	ÖÇÀû	10	Ò»°ãÃ³Ò×	734	Ç§¿Ë	0	?	193,062
202204	30021500	ÃâÒßÖÆÆ·£¬ÒÑÅä¶¨¼ÁÁ¿»òÖÆ³ÉÁãÊÛ°ü×°	413	¸çÂ×±ÈÑÇ	10	Ò»°ãÃ³Ò×	5	Ç§¿Ë	0	?	3,233
202204	30021500	ÃâÒßÖÆÆ·£¬ÒÑÅä¶¨¼ÁÁ¿»òÖÆ³ÉÁãÊÛ°ü×°	415	¸çË¹´ïÀè¼Ó	10	Ò»°ãÃ³Ò×	40	Ç§¿Ë	0	?	130,625
202204	30021500	ÃâÒßÖÆÆ·£¬ÒÑÅä¶¨¼ÁÁ¿»òÖÆ³ÉÁãÊÛ°ü×°	418	¶àÃ×Äá¼Ó¹²ºÍ¹ú	10	Ò»°ãÃ³Ò×	521	Ç§¿Ë	0	?	329,145
202204	30021500	ÃâÒßÖÆÆ·£¬ÒÑÅä¶¨¼ÁÁ¿»òÖÆ³ÉÁãÊÛ°ü×°	419	¶ò¹Ï¶à¶û	10	Ò»°ãÃ³Ò×	636	Ç§¿Ë	0	?	497,076
202204	30021500	ÃâÒßÖÆÆ·£¬ÒÑÅä¶¨¼ÁÁ¿»òÖÆ³ÉÁãÊÛ°ü×°	423	Î£µØÂíÀ­	10	Ò»°ãÃ³Ò×	110	Ç§¿Ë	0	?	143,339
202204	30021500	ÃâÒßÖÆÆ·£¬ÒÑÅä¶¨¼ÁÁ¿»òÖÆ³ÉÁãÊÛ°ü×°	426	ºé¶¼À­Ë¹	10	Ò»°ãÃ³Ò×	36	Ç§¿Ë	0	?	109,074
202204	30021500	ÃâÒßÖÆÆ·£¬ÒÑÅä¶¨¼ÁÁ¿»òÖÆ³ÉÁãÊÛ°ü×°	429	Ä«Î÷¸ç	10	Ò»°ãÃ³Ò×	183	Ç§¿Ë	0	?	152,291
202204	30021500	ÃâÒßÖÆÆ·£¬ÒÑÅä¶¨¼ÁÁ¿»òÖÆ³ÉÁãÊÛ°ü×°	431	Äá¼ÓÀ­¹Ï	10	Ò»°ãÃ³Ò×	1034	Ç§¿Ë	0	?	143,660
202204	30021500	ÃâÒßÖÆÆ·£¬ÒÑÅä¶¨¼ÁÁ¿»òÖÆ³ÉÁãÊÛ°ü×°	432	°ÍÄÃÂí	10	Ò»°ãÃ³Ò×	0	Ç§¿Ë	0	?	7,502
202204	30021500	ÃâÒßÖÆÆ·£¬ÒÑÅä¶¨¼ÁÁ¿»òÖÆ³ÉÁãÊÛ°ü×°	433	°ÍÀ­¹ç	10	Ò»°ãÃ³Ò×	8	Ç§¿Ë	0	?	89,903
202204	30021500	ÃâÒßÖÆÆ·£¬ÒÑÅä¶¨¼ÁÁ¿»òÖÆ³ÉÁãÊÛ°ü×°	434	ÃØÂ³	10	Ò»°ãÃ³Ò×	191	Ç§¿Ë	0	?	286,043
202204	30021500	ÃâÒßÖÆÆ·£¬ÒÑÅä¶¨¼ÁÁ¿»òÖÆ³ÉÁãÊÛ°ü×°	442	ÌØÁ¢Äá´ïºÍ¶à°Í¸ç	10	Ò»°ãÃ³Ò×	9	Ç§¿Ë	0	?	8,842
202204	30021500	ÃâÒßÖÆÆ·£¬ÒÑÅä¶¨¼ÁÁ¿»òÖÆ³ÉÁãÊÛ°ü×°	445	Î¯ÄÚÈðÀ­	10	Ò»°ãÃ³Ò×	0	Ç§¿Ë	0	?	14,458
202204	30021500	ÃâÒßÖÆÆ·£¬ÒÑÅä¶¨¼ÁÁ¿»òÖÆ³ÉÁãÊÛ°ü×°	501	¼ÓÄÃ´ó	10	Ò»°ãÃ³Ò×	10	Ç§¿Ë	0	?	156,569
202204	30021500	ÃâÒßÖÆÆ·£¬ÒÑÅä¶¨¼ÁÁ¿»òÖÆ³ÉÁãÊÛ°ü×°	502	ÃÀ¹ú	10	Ò»°ãÃ³Ò×	3488	Ç§¿Ë	0	?	7,089,412
202204	30021500	ÃâÒßÖÆÆ·£¬ÒÑÅä¶¨¼ÁÁ¿»òÖÆ³ÉÁãÊÛ°ü×°	601	°Ä´óÀûÑÇ	10	Ò»°ãÃ³Ò×	30	Ç§¿Ë	0	?	1,351,977
202204	30021500	ÃâÒßÖÆÆ·£¬ÒÑÅä¶¨¼ÁÁ¿»òÖÆ³ÉÁãÊÛ°ü×°	622	ÅÁÀÍ	10	Ò»°ãÃ³Ò×	33	Ç§¿Ë	0	?	53,745
202205	30021500	ÃâÒßÖÆÆ·£¬ÒÑÅä¶¨¼ÁÁ¿»òÖÆ³ÉÁãÊÛ°ü×°	103	ÃÏ¼ÓÀ­¹ú	10	Ò»°ãÃ³Ò×	82	Ç§¿Ë	0	?	3,943,109
202205	30021500	ÃâÒßÖÆÆ·£¬ÒÑÅä¶¨¼ÁÁ¿»òÖÆ³ÉÁãÊÛ°ü×°	106	Ãåµé	10	Ò»°ãÃ³Ò×	2	Ç§¿Ë	0	?	1,280
202205	30021500	ÃâÒßÖÆÆ·£¬ÒÑÅä¶¨¼ÁÁ¿»òÖÆ³ÉÁãÊÛ°ü×°	110	ÖÐ¹úÏã¸Û	10	Ò»°ãÃ³Ò×	1769	Ç§¿Ë	0	?	6,166,389
202205	30021500	ÃâÒßÖÆÆ·£¬ÒÑÅä¶¨¼ÁÁ¿»òÖÆ³ÉÁãÊÛ°ü×°	111	Ó¡¶È	10	Ò»°ãÃ³Ò×	925	Ç§¿Ë	0	?	3,104,212
202205	30021500	ÃâÒßÖÆÆ·£¬ÒÑÅä¶¨¼ÁÁ¿»òÖÆ³ÉÁãÊÛ°ü×°	112	Ó¡¶ÈÄáÎ÷ÑÇ	10	Ò»°ãÃ³Ò×	173	Ç§¿Ë	0	?	329,647
202205	30021500	ÃâÒßÖÆÆ·£¬ÒÑÅä¶¨¼ÁÁ¿»òÖÆ³ÉÁãÊÛ°ü×°	114	ÒÁÀ­¿Ë	10	Ò»°ãÃ³Ò×	51	Ç§¿Ë	0	?	149,559
202205	30021500	ÃâÒßÖÆÆ·£¬ÒÑÅä¶¨¼ÁÁ¿»òÖÆ³ÉÁãÊÛ°ü×°	115	ÒÔÉ«ÁÐ	10	Ò»°ãÃ³Ò×	0	Ç§¿Ë	0	?	5,525
202205	30021500	ÃâÒßÖÆÆ·£¬ÒÑÅä¶¨¼ÁÁ¿»òÖÆ³ÉÁãÊÛ°ü×°	116	ÈÕ±¾	10	Ò»°ãÃ³Ò×	15	Ç§¿Ë	0	?	552,676
202205	30021500	ÃâÒßÖÆÆ·£¬ÒÑÅä¶¨¼ÁÁ¿»òÖÆ³ÉÁãÊÛ°ü×°	120	Àè°ÍÄÛ	10	Ò»°ãÃ³Ò×	3	Ç§¿Ë	0	?	42,611
202205	30021500	ÃâÒßÖÆÆ·£¬ÒÑÅä¶¨¼ÁÁ¿»òÖÆ³ÉÁãÊÛ°ü×°	122	ÂíÀ´Î÷ÑÇ	10	Ò»°ãÃ³Ò×	23	Ç§¿Ë	0	?	65,013
202205	30021500	ÃâÒßÖÆÆ·£¬ÒÑÅä¶¨¼ÁÁ¿»òÖÆ³ÉÁãÊÛ°ü×°	125	Äá²´¶ûÁª°îÃñÖ÷¹²ºÍ¹ú	10	Ò»°ãÃ³Ò×	22	Ç§¿Ë	0	?	50,207
202205	30021500	ÃâÒßÖÆÆ·£¬ÒÑÅä¶¨¼ÁÁ¿»òÖÆ³ÉÁãÊÛ°ü×°	126	°¢Âü	10	Ò»°ãÃ³Ò×	33	Ç§¿Ë	0	?	99,516
202205	30021500	ÃâÒßÖÆÆ·£¬ÒÑÅä¶¨¼ÁÁ¿»òÖÆ³ÉÁãÊÛ°ü×°	127	°Í»ùË¹Ì¹	10	Ò»°ãÃ³Ò×	439	Ç§¿Ë	0	?	1,419,816
202205	30021500	ÃâÒßÖÆÆ·£¬ÒÑÅä¶¨¼ÁÁ¿»òÖÆ³ÉÁãÊÛ°ü×°	128	°ÍÀÕË¹Ì¹	10	Ò»°ãÃ³Ò×	4	Ç§¿Ë	0	?	27,888
202205	30021500	ÃâÒßÖÆÆ·£¬ÒÑÅä¶¨¼ÁÁ¿»òÖÆ³ÉÁãÊÛ°ü×°	129	·ÆÂÉ±ö	10	Ò»°ãÃ³Ò×	4029	Ç§¿Ë	0	?	4,139,977
202205	30021500	ÃâÒßÖÆÆ·£¬ÒÑÅä¶¨¼ÁÁ¿»òÖÆ³ÉÁãÊÛ°ü×°	132	ÐÂ¼ÓÆÂ	10	Ò»°ãÃ³Ò×	103	Ç§¿Ë	0	?	1,053,901
202205	30021500	ÃâÒßÖÆÆ·£¬ÒÑÅä¶¨¼ÁÁ¿»òÖÆ³ÉÁãÊÛ°ü×°	133	º«¹ú	10	Ò»°ãÃ³Ò×	43	Ç§¿Ë	0	?	913,630
202205	30021500	ÃâÒßÖÆÆ·£¬ÒÑÅä¶¨¼ÁÁ¿»òÖÆ³ÉÁãÊÛ°ü×°	136	Ì©¹ú	10	Ò»°ãÃ³Ò×	784	Ç§¿Ë	0	?	258,271
202205	30021500	ÃâÒßÖÆÆ·£¬ÒÑÅä¶¨¼ÁÁ¿»òÖÆ³ÉÁãÊÛ°ü×°	137	ÍÁ¶úÆä	10	Ò»°ãÃ³Ò×	10038	Ç§¿Ë	0	?	514,089
202205	30021500	ÃâÒßÖÆÆ·£¬ÒÑÅä¶¨¼ÁÁ¿»òÖÆ³ÉÁãÊÛ°ü×°	138	°¢ÁªÇõ	10	Ò»°ãÃ³Ò×	1676	Ç§¿Ë	0	?	104,218
202205	30021500	ÃâÒßÖÆÆ·£¬ÒÑÅä¶¨¼ÁÁ¿»òÖÆ³ÉÁãÊÛ°ü×°	141	Ô½ÄÏ	10	Ò»°ãÃ³Ò×	4	Ç§¿Ë	0	?	30,157
202205	30021500	ÃâÒßÖÆÆ·£¬ÒÑÅä¶¨¼ÁÁ¿»òÖÆ³ÉÁãÊÛ°ü×°	143	ÖÐ¹úÌ¨Íå	10	Ò»°ãÃ³Ò×	23	Ç§¿Ë	0	?	89,136
202205	30021500	ÃâÒßÖÆÆ·£¬ÒÑÅä¶¨¼ÁÁ¿»òÖÆ³ÉÁãÊÛ°ü×°	145	¹þÈø¿ËË¹Ì¹	10	Ò»°ãÃ³Ò×	237	Ç§¿Ë	0	?	538,403
202205	30021500	ÃâÒßÖÆÆ·£¬ÒÑÅä¶¨¼ÁÁ¿»òÖÆ³ÉÁãÊÛ°ü×°	149	ÎÚ×È±ð¿ËË¹Ì¹	10	Ò»°ãÃ³Ò×	0	Ç§¿Ë	0	?	4,160
202205	30021500	ÃâÒßÖÆÆ·£¬ÒÑÅä¶¨¼ÁÁ¿»òÖÆ³ÉÁãÊÛ°ü×°	206	¿¦ÂóÂ¡	10	Ò»°ãÃ³Ò×	580	Ç§¿Ë	0	?	477,410
202205	30021500	ÃâÒßÖÆÆ·£¬ÒÑÅä¶¨¼ÁÁ¿»òÖÆ³ÉÁãÊÛ°ü×°	214	¼ª²¼Ìá	10	Ò»°ãÃ³Ò×	1	Ç§¿Ë	0	?	27,375
202205	30021500	ÃâÒßÖÆÆ·£¬ÒÑÅä¶¨¼ÁÁ¿»òÖÆ³ÉÁãÊÛ°ü×°	215	°£¼°	10	Ò»°ãÃ³Ò×	4309	Ç§¿Ë	0	?	170,780
202205	30021500	ÃâÒßÖÆÆ·£¬ÒÑÅä¶¨¼ÁÁ¿»òÖÆ³ÉÁãÊÛ°ü×°	220	¼ÓÄÉ	10	Ò»°ãÃ³Ò×	2987	Ç§¿Ë	0	?	164,550
202205	30021500	ÃâÒßÖÆÆ·£¬ÒÑÅä¶¨¼ÁÁ¿»òÖÆ³ÉÁãÊÛ°ü×°	224	¿ÏÄáÑÇ	10	Ò»°ãÃ³Ò×	3	Ç§¿Ë	0	?	2,304
202205	30021500	ÃâÒßÖÆÆ·£¬ÒÑÅä¶¨¼ÁÁ¿»òÖÆ³ÉÁãÊÛ°ü×°	230	Ã«ÀïËþÄáÑÇ	10	Ò»°ãÃ³Ò×	26	Ç§¿Ë	0	?	27,263
202205	30021500	ÃâÒßÖÆÆ·£¬ÒÑÅä¶¨¼ÁÁ¿»òÖÆ³ÉÁãÊÛ°ü×°	232	Ä¦Âå¸ç	10	Ò»°ãÃ³Ò×	98	Ç§¿Ë	0	?	58,744
202205	30021500	ÃâÒßÖÆÆ·£¬ÒÑÅä¶¨¼ÁÁ¿»òÖÆ³ÉÁãÊÛ°ü×°	244	ÄÏ·Ç	10	Ò»°ãÃ³Ò×	20	Ç§¿Ë	0	?	14,631
202205	30021500	ÃâÒßÖÆÆ·£¬ÒÑÅä¶¨¼ÁÁ¿»òÖÆ³ÉÁãÊÛ°ü×°	246	ËÕµ¤	10	Ò»°ãÃ³Ò×	0	Ç§¿Ë	0	?	64
202205	30021500	ÃâÒßÖÆÆ·£¬ÒÑÅä¶¨¼ÁÁ¿»òÖÆ³ÉÁãÊÛ°ü×°	301	±ÈÀûÊ±	10	Ò»°ãÃ³Ò×	1	Ç§¿Ë	0	?	5,253
202205	30021500	ÃâÒßÖÆÆ·£¬ÒÑÅä¶¨¼ÁÁ¿»òÖÆ³ÉÁãÊÛ°ü×°	302	µ¤Âó	10	Ò»°ãÃ³Ò×	0	Ç§¿Ë	0	?	3,150
202205	30021500	ÃâÒßÖÆÆ·£¬ÒÑÅä¶¨¼ÁÁ¿»òÖÆ³ÉÁãÊÛ°ü×°	303	Ó¢¹ú	10	Ò»°ãÃ³Ò×	139	Ç§¿Ë	0	?	1,063,590
202205	30021500	ÃâÒßÖÆÆ·£¬ÒÑÅä¶¨¼ÁÁ¿»òÖÆ³ÉÁãÊÛ°ü×°	304	µÂ¹ú	10	Ò»°ãÃ³Ò×	1059	Ç§¿Ë	0	?	3,527,352
202205	30021500	ÃâÒßÖÆÆ·£¬ÒÑÅä¶¨¼ÁÁ¿»òÖÆ³ÉÁãÊÛ°ü×°	305	·¨¹ú	10	Ò»°ãÃ³Ò×	482	Ç§¿Ë	0	?	167,868
202205	30021500	ÃâÒßÖÆÆ·£¬ÒÑÅä¶¨¼ÁÁ¿»òÖÆ³ÉÁãÊÛ°ü×°	306	°®¶ûÀ¼	10	Ò»°ãÃ³Ò×	112	Ç§¿Ë	0	?	266,184
202205	30021500	ÃâÒßÖÆÆ·£¬ÒÑÅä¶¨¼ÁÁ¿»òÖÆ³ÉÁãÊÛ°ü×°	307	Òâ´óÀû	10	Ò»°ãÃ³Ò×	48	Ç§¿Ë	0	?	93,850
202205	30021500	ÃâÒßÖÆÆ·£¬ÒÑÅä¶¨¼ÁÁ¿»òÖÆ³ÉÁãÊÛ°ü×°	309	ºÉÀ¼	10	Ò»°ãÃ³Ò×	1211	Ç§¿Ë	0	?	1,072,121
202205	30021500	ÃâÒßÖÆÆ·£¬ÒÑÅä¶¨¼ÁÁ¿»òÖÆ³ÉÁãÊÛ°ü×°	310	Ï£À°	10	Ò»°ãÃ³Ò×	140	Ç§¿Ë	0	?	564,566
202205	30021500	ÃâÒßÖÆÆ·£¬ÒÑÅä¶¨¼ÁÁ¿»òÖÆ³ÉÁãÊÛ°ü×°	311	ÆÏÌÑÑÀ	10	Ò»°ãÃ³Ò×	23	Ç§¿Ë	0	?	7,680
202205	30021500	ÃâÒßÖÆÆ·£¬ÒÑÅä¶¨¼ÁÁ¿»òÖÆ³ÉÁãÊÛ°ü×°	312	Î÷°àÑÀ	10	Ò»°ãÃ³Ò×	341	Ç§¿Ë	0	?	137,567
202205	30021500	ÃâÒßÖÆÆ·£¬ÒÑÅä¶¨¼ÁÁ¿»òÖÆ³ÉÁãÊÛ°ü×°	313	°¢¶û°ÍÄáÑÇ	10	Ò»°ãÃ³Ò×	318	Ç§¿Ë	0	?	8,263
202205	30021500	ÃâÒßÖÆÆ·£¬ÒÑÅä¶¨¼ÁÁ¿»òÖÆ³ÉÁãÊÛ°ü×°	315	°ÂµØÀû	10	Ò»°ãÃ³Ò×	3	Ç§¿Ë	0	?	7,673
202205	30021500	ÃâÒßÖÆÆ·£¬ÒÑÅä¶¨¼ÁÁ¿»òÖÆ³ÉÁãÊÛ°ü×°	316	±£¼ÓÀûÑÇ	10	Ò»°ãÃ³Ò×	0	Ç§¿Ë	0	?	8,604
202205	30021500	ÃâÒßÖÆÆ·£¬ÒÑÅä¶¨¼ÁÁ¿»òÖÆ³ÉÁãÊÛ°ü×°	327	²¨À¼	10	Ò»°ãÃ³Ò×	20	Ç§¿Ë	0	?	6,537,103
202205	30021500	ÃâÒßÖÆÆ·£¬ÒÑÅä¶¨¼ÁÁ¿»òÖÆ³ÉÁãÊÛ°ü×°	328	ÂÞÂíÄáÑÇ	10	Ò»°ãÃ³Ò×	27	Ç§¿Ë	0	?	22,304
202205	30021500	ÃâÒßÖÆÆ·£¬ÒÑÅä¶¨¼ÁÁ¿»òÖÆ³ÉÁãÊÛ°ü×°	330	Èðµä	10	Ò»°ãÃ³Ò×	7	Ç§¿Ë	0	?	50,434
202205	30021500	ÃâÒßÖÆÆ·£¬ÒÑÅä¶¨¼ÁÁ¿»òÖÆ³ÉÁãÊÛ°ü×°	337	¸ñÂ³¼ªÑÇ	10	Ò»°ãÃ³Ò×	18	Ç§¿Ë	0	?	77,732
202205	30021500	ÃâÒßÖÆÆ·£¬ÒÑÅä¶¨¼ÁÁ¿»òÖÆ³ÉÁãÊÛ°ü×°	344	¶íÂÞË¹Áª°î	10	Ò»°ãÃ³Ò×	4372	Ç§¿Ë	0	?	335,369
202205	30021500	ÃâÒßÖÆÆ·£¬ÒÑÅä¶¨¼ÁÁ¿»òÖÆ³ÉÁãÊÛ°ü×°	352	½Ý¿Ë	10	Ò»°ãÃ³Ò×	88	Ç§¿Ë	0	?	291,694
202205	30021500	ÃâÒßÖÆÆ·£¬ÒÑÅä¶¨¼ÁÁ¿»òÖÆ³ÉÁãÊÛ°ü×°	353	Ë¹Âå·¥¿Ë	10	Ò»°ãÃ³Ò×	2	Ç§¿Ë	0	?	56,934
202205	30021500	ÃâÒßÖÆÆ·£¬ÒÑÅä¶¨¼ÁÁ¿»òÖÆ³ÉÁãÊÛ°ü×°	358	Èû¶ûÎ¬ÑÇ	10	Ò»°ãÃ³Ò×	2	Ç§¿Ë	0	?	5,120
202205	30021500	ÃâÒßÖÆÆ·£¬ÒÑÅä¶¨¼ÁÁ¿»òÖÆ³ÉÁãÊÛ°ü×°	412	ÖÇÀû	10	Ò»°ãÃ³Ò×	6665	Ç§¿Ë	0	?	1,131,147
202205	30021500	ÃâÒßÖÆÆ·£¬ÒÑÅä¶¨¼ÁÁ¿»òÖÆ³ÉÁãÊÛ°ü×°	413	¸çÂ×±ÈÑÇ	10	Ò»°ãÃ³Ò×	0	Ç§¿Ë	0	?	1,140
202205	30021500	ÃâÒßÖÆÆ·£¬ÒÑÅä¶¨¼ÁÁ¿»òÖÆ³ÉÁãÊÛ°ü×°	416	¹Å°Í	10	Ò»°ãÃ³Ò×	436	Ç§¿Ë	0	?	35,065,072
202205	30021500	ÃâÒßÖÆÆ·£¬ÒÑÅä¶¨¼ÁÁ¿»òÖÆ³ÉÁãÊÛ°ü×°	419	¶ò¹Ï¶à¶û	10	Ò»°ãÃ³Ò×	0	Ç§¿Ë	0	?	5,980
202205	30021500	ÃâÒßÖÆÆ·£¬ÒÑÅä¶¨¼ÁÁ¿»òÖÆ³ÉÁãÊÛ°ü×°	423	Î£µØÂíÀ­	10	Ò»°ãÃ³Ò×	1205	Ç§¿Ë	0	?	108,578
202205	30021500	ÃâÒßÖÆÆ·£¬ÒÑÅä¶¨¼ÁÁ¿»òÖÆ³ÉÁãÊÛ°ü×°	431	Äá¼ÓÀ­¹Ï	10	Ò»°ãÃ³Ò×	2176	Ç§¿Ë	0	?	137,928
202205	30021500	ÃâÒßÖÆÆ·£¬ÒÑÅä¶¨¼ÁÁ¿»òÖÆ³ÉÁãÊÛ°ü×°	433	°ÍÀ­¹ç	10	Ò»°ãÃ³Ò×	5	Ç§¿Ë	0	?	25,285
202205	30021500	ÃâÒßÖÆÆ·£¬ÒÑÅä¶¨¼ÁÁ¿»òÖÆ³ÉÁãÊÛ°ü×°	444	ÎÚÀ­¹ç	10	Ò»°ãÃ³Ò×	80	Ç§¿Ë	0	?	919,424
202205	30021500	ÃâÒßÖÆÆ·£¬ÒÑÅä¶¨¼ÁÁ¿»òÖÆ³ÉÁãÊÛ°ü×°	445	Î¯ÄÚÈðÀ­	10	Ò»°ãÃ³Ò×	60	Ç§¿Ë	0	?	257,578
202205	30021500	ÃâÒßÖÆÆ·£¬ÒÑÅä¶¨¼ÁÁ¿»òÖÆ³ÉÁãÊÛ°ü×°	501	¼ÓÄÃ´ó	10	Ò»°ãÃ³Ò×	41	Ç§¿Ë	0	?	124,863
202205	30021500	ÃâÒßÖÆÆ·£¬ÒÑÅä¶¨¼ÁÁ¿»òÖÆ³ÉÁãÊÛ°ü×°	502	ÃÀ¹ú	10	Ò»°ãÃ³Ò×	13359	Ç§¿Ë	0	?	11,143,024
202205	30021500	ÃâÒßÖÆÆ·£¬ÒÑÅä¶¨¼ÁÁ¿»òÖÆ³ÉÁãÊÛ°ü×°	601	°Ä´óÀûÑÇ	10	Ò»°ãÃ³Ò×	720	Ç§¿Ë	0	?	874,440
