# Supplementary material for: Research on optimization of emergency supplies customs clearance strategy from the perspective of public health security based on Chinese trade data
Source: Front Public Health. 2025 Jan 24;13:1520705. doi: 10.3389/fpubh.2025.1520705 (PMC11802811; doi:10.3389/fpubh.2025.1520705)
Supplement: Supplementary file 2 [file Data_Sheet_2.ZIP › Paper Code-Part2/2-Export/2022/2022∩╝ê1-5∩╝ë-μèñτ¢«Θò£-σç║σÅú.csv]

202201	90049090	Î´ÁÐÃû½ÃÕýÊÓÁ¦¡¢»¤Ä¿µÈÓÃÍ¾µÄÑÛ¾µµÈÎïÆ·	102	°ÍÁÖ	10	Ò»°ãÃ³Ò×	998	Ç§¿Ë	20860	¸±	86,774
202201	90049090	Î´ÁÐÃû½ÃÕýÊÓÁ¦¡¢»¤Ä¿µÈÓÃÍ¾µÄÑÛ¾µµÈÎïÆ·	103	ÃÏ¼ÓÀ­¹ú	10	Ò»°ãÃ³Ò×	8059	Ç§¿Ë	251459	¸±	4,432,939
202201	90049090	Î´ÁÐÃû½ÃÕýÊÓÁ¦¡¢»¤Ä¿µÈÓÃÍ¾µÄÑÛ¾µµÈÎïÆ·	104	²»µ¤	10	Ò»°ãÃ³Ò×	15	Ç§¿Ë	240	¸±	1,200
202201	90049090	Î´ÁÐÃû½ÃÕýÊÓÁ¦¡¢»¤Ä¿µÈÓÃÍ¾µÄÑÛ¾µµÈÎïÆ·	105	ÎÄÀ³	10	Ò»°ãÃ³Ò×	49	Ç§¿Ë	768	¸±	4,604
202201	90049090	Î´ÁÐÃû½ÃÕýÊÓÁ¦¡¢»¤Ä¿µÈÓÃÍ¾µÄÑÛ¾µµÈÎïÆ·	106	Ãåµé	10	Ò»°ãÃ³Ò×	1733	Ç§¿Ë	20678	¸±	206,038
202201	90049090	Î´ÁÐÃû½ÃÕýÊÓÁ¦¡¢»¤Ä¿µÈÓÃÍ¾µÄÑÛ¾µµÈÎïÆ·	107	¼íÆÒÕ¯	10	Ò»°ãÃ³Ò×	180	Ç§¿Ë	7099	¸±	67,682
202201	90049090	Î´ÁÐÃû½ÃÕýÊÓÁ¦¡¢»¤Ä¿µÈÓÃÍ¾µÄÑÛ¾µµÈÎïÆ·	108	ÈûÆÖÂ·Ë¹	10	Ò»°ãÃ³Ò×	13	Ç§¿Ë	102	¸±	434
202201	90049090	Î´ÁÐÃû½ÃÕýÊÓÁ¦¡¢»¤Ä¿µÈÓÃÍ¾µÄÑÛ¾µµÈÎïÆ·	109	³¯ÏÊ	10	Ò»°ãÃ³Ò×	1625	Ç§¿Ë	25000	¸±	50,973
202201	90049090	Î´ÁÐÃû½ÃÕýÊÓÁ¦¡¢»¤Ä¿µÈÓÃÍ¾µÄÑÛ¾µµÈÎïÆ·	110	ÖÐ¹úÏã¸Û	10	Ò»°ãÃ³Ò×	53990	Ç§¿Ë	1308254	¸±	50,373,396
202201	90049090	Î´ÁÐÃû½ÃÕýÊÓÁ¦¡¢»¤Ä¿µÈÓÃÍ¾µÄÑÛ¾µµÈÎïÆ·	111	Ó¡¶È	10	Ò»°ãÃ³Ò×	15177	Ç§¿Ë	410473	¸±	5,068,988
202201	90049090	Î´ÁÐÃû½ÃÕýÊÓÁ¦¡¢»¤Ä¿µÈÓÃÍ¾µÄÑÛ¾µµÈÎïÆ·	112	Ó¡¶ÈÄáÎ÷ÑÇ	10	Ò»°ãÃ³Ò×	118515	Ç§¿Ë	3694838	¸±	15,929,303
202201	90049090	Î´ÁÐÃû½ÃÕýÊÓÁ¦¡¢»¤Ä¿µÈÓÃÍ¾µÄÑÛ¾µµÈÎïÆ·	113	ÒÁÀÊ	10	Ò»°ãÃ³Ò×	1457	Ç§¿Ë	33693	¸±	1,737,315
202201	90049090	Î´ÁÐÃû½ÃÕýÊÓÁ¦¡¢»¤Ä¿µÈÓÃÍ¾µÄÑÛ¾µµÈÎïÆ·	114	ÒÁÀ­¿Ë	10	Ò»°ãÃ³Ò×	426	Ç§¿Ë	8920	¸±	38,148
202201	90049090	Î´ÁÐÃû½ÃÕýÊÓÁ¦¡¢»¤Ä¿µÈÓÃÍ¾µÄÑÛ¾µµÈÎïÆ·	115	ÒÔÉ«ÁÐ	10	Ò»°ãÃ³Ò×	20586	Ç§¿Ë	282916	¸±	3,467,500
202201	90049090	Î´ÁÐÃû½ÃÕýÊÓÁ¦¡¢»¤Ä¿µÈÓÃÍ¾µÄÑÛ¾µµÈÎïÆ·	116	ÈÕ±¾	10	Ò»°ãÃ³Ò×	123625	Ç§¿Ë	3030835	¸±	37,074,136
202201	90049090	Î´ÁÐÃû½ÃÕýÊÓÁ¦¡¢»¤Ä¿µÈÓÃÍ¾µÄÑÛ¾µµÈÎïÆ·	117	Ô¼µ©	10	Ò»°ãÃ³Ò×	350	Ç§¿Ë	4403	¸±	10,677
202201	90049090	Î´ÁÐÃû½ÃÕýÊÓÁ¦¡¢»¤Ä¿µÈÓÃÍ¾µÄÑÛ¾µµÈÎïÆ·	118	¿ÆÍþÌØ	10	Ò»°ãÃ³Ò×	4714	Ç§¿Ë	62996	¸±	660,092
202201	90049090	Î´ÁÐÃû½ÃÕýÊÓÁ¦¡¢»¤Ä¿µÈÓÃÍ¾µÄÑÛ¾µµÈÎïÆ·	119	ÀÏÎÎ	10	Ò»°ãÃ³Ò×	283	Ç§¿Ë	1200	¸±	15,496
202201	90049090	Î´ÁÐÃû½ÃÕýÊÓÁ¦¡¢»¤Ä¿µÈÓÃÍ¾µÄÑÛ¾µµÈÎïÆ·	120	Àè°ÍÄÛ	10	Ò»°ãÃ³Ò×	1746	Ç§¿Ë	58079	¸±	744,886
202201	90049090	Î´ÁÐÃû½ÃÕýÊÓÁ¦¡¢»¤Ä¿µÈÓÃÍ¾µÄÑÛ¾µµÈÎïÆ·	121	ÖÐ¹ú°ÄÃÅ	10	Ò»°ãÃ³Ò×	4394	Ç§¿Ë	52005	¸±	193,698
202201	90049090	Î´ÁÐÃû½ÃÕýÊÓÁ¦¡¢»¤Ä¿µÈÓÃÍ¾µÄÑÛ¾µµÈÎïÆ·	122	ÂíÀ´Î÷ÑÇ	10	Ò»°ãÃ³Ò×	6385	Ç§¿Ë	91040	¸±	626,784
202201	90049090	Î´ÁÐÃû½ÃÕýÊÓÁ¦¡¢»¤Ä¿µÈÓÃÍ¾µÄÑÛ¾µµÈÎïÆ·	123	Âí¶û´ú·ò	10	Ò»°ãÃ³Ò×	1352	Ç§¿Ë	5564	¸±	580,237
202201	90049090	Î´ÁÐÃû½ÃÕýÊÓÁ¦¡¢»¤Ä¿µÈÓÃÍ¾µÄÑÛ¾µµÈÎïÆ·	124	ÃÉ¹Å	10	Ò»°ãÃ³Ò×	76	Ç§¿Ë	648	¸±	30,505
202201	90049090	Î´ÁÐÃû½ÃÕýÊÓÁ¦¡¢»¤Ä¿µÈÓÃÍ¾µÄÑÛ¾µµÈÎïÆ·	125	Äá²´¶ûÁª°îÃñÖ÷¹²ºÍ¹ú	10	Ò»°ãÃ³Ò×	518	Ç§¿Ë	15396	¸±	292,932
202201	90049090	Î´ÁÐÃû½ÃÕýÊÓÁ¦¡¢»¤Ä¿µÈÓÃÍ¾µÄÑÛ¾µµÈÎïÆ·	126	°¢Âü	10	Ò»°ãÃ³Ò×	126	Ç§¿Ë	2001	¸±	7,828
202201	90049090	Î´ÁÐÃû½ÃÕýÊÓÁ¦¡¢»¤Ä¿µÈÓÃÍ¾µÄÑÛ¾µµÈÎïÆ·	127	°Í»ùË¹Ì¹	10	Ò»°ãÃ³Ò×	1950	Ç§¿Ë	35134	¸±	315,092
202201	90049090	Î´ÁÐÃû½ÃÕýÊÓÁ¦¡¢»¤Ä¿µÈÓÃÍ¾µÄÑÛ¾µµÈÎïÆ·	129	·ÆÂÉ±ö	10	Ò»°ãÃ³Ò×	14661	Ç§¿Ë	314368	¸±	3,148,392
202201	90049090	Î´ÁÐÃû½ÃÕýÊÓÁ¦¡¢»¤Ä¿µÈÓÃÍ¾µÄÑÛ¾µµÈÎïÆ·	130	¿¨Ëþ¶û	10	Ò»°ãÃ³Ò×	4220	Ç§¿Ë	137326	¸±	296,507
202201	90049090	Î´ÁÐÃû½ÃÕýÊÓÁ¦¡¢»¤Ä¿µÈÓÃÍ¾µÄÑÛ¾µµÈÎïÆ·	131	É³ÌØ°¢À­²®	10	Ò»°ãÃ³Ò×	15433	Ç§¿Ë	423359	¸±	4,135,558
202201	90049090	Î´ÁÐÃû½ÃÕýÊÓÁ¦¡¢»¤Ä¿µÈÓÃÍ¾µÄÑÛ¾µµÈÎïÆ·	132	ÐÂ¼ÓÆÂ	10	Ò»°ãÃ³Ò×	10414	Ç§¿Ë	84912	¸±	2,839,710
202201	90049090	Î´ÁÐÃû½ÃÕýÊÓÁ¦¡¢»¤Ä¿µÈÓÃÍ¾µÄÑÛ¾µµÈÎïÆ·	133	º«¹ú	10	Ò»°ãÃ³Ò×	47754	Ç§¿Ë	671932	¸±	7,472,191
202201	90049090	Î´ÁÐÃû½ÃÕýÊÓÁ¦¡¢»¤Ä¿µÈÓÃÍ¾µÄÑÛ¾µµÈÎïÆ·	134	Ë¹ÀïÀ¼¿¨	10	Ò»°ãÃ³Ò×	2336	Ç§¿Ë	85969	¸±	193,338
202201	90049090	Î´ÁÐÃû½ÃÕýÊÓÁ¦¡¢»¤Ä¿µÈÓÃÍ¾µÄÑÛ¾µµÈÎïÆ·	136	Ì©¹ú	10	Ò»°ãÃ³Ò×	39188	Ç§¿Ë	704408	¸±	3,797,786
202201	90049090	Î´ÁÐÃû½ÃÕýÊÓÁ¦¡¢»¤Ä¿µÈÓÃÍ¾µÄÑÛ¾µµÈÎïÆ·	137	ÍÁ¶úÆä	10	Ò»°ãÃ³Ò×	7459	Ç§¿Ë	83155	¸±	1,457,130
202201	90049090	Î´ÁÐÃû½ÃÕýÊÓÁ¦¡¢»¤Ä¿µÈÓÃÍ¾µÄÑÛ¾µµÈÎïÆ·	138	°¢ÁªÇõ	10	Ò»°ãÃ³Ò×	27758	Ç§¿Ë	792471	¸±	11,062,390
202201	90049090	Î´ÁÐÃû½ÃÕýÊÓÁ¦¡¢»¤Ä¿µÈÓÃÍ¾µÄÑÛ¾µµÈÎïÆ·	141	Ô½ÄÏ	10	Ò»°ãÃ³Ò×	8459	Ç§¿Ë	69862	¸±	248,941
202201	90049090	Î´ÁÐÃû½ÃÕýÊÓÁ¦¡¢»¤Ä¿µÈÓÃÍ¾µÄÑÛ¾µµÈÎïÆ·	143	ÖÐ¹úÌ¨Íå	10	Ò»°ãÃ³Ò×	2626	Ç§¿Ë	134926	¸±	1,401,040
202201	90049090	Î´ÁÐÃû½ÃÕýÊÓÁ¦¡¢»¤Ä¿µÈÓÃÍ¾µÄÑÛ¾µµÈÎïÆ·	145	¹þÈø¿ËË¹Ì¹	10	Ò»°ãÃ³Ò×	26090	Ç§¿Ë	555750	¸±	2,594,109
202201	90049090	Î´ÁÐÃû½ÃÕýÊÓÁ¦¡¢»¤Ä¿µÈÓÃÍ¾µÄÑÛ¾µµÈÎïÆ·	146	¼ª¶û¼ªË¹Ë¹Ì¹	10	Ò»°ãÃ³Ò×	235	Ç§¿Ë	11750	¸±	449,197
202201	90049090	Î´ÁÐÃû½ÃÕýÊÓÁ¦¡¢»¤Ä¿µÈÓÃÍ¾µÄÑÛ¾µµÈÎïÆ·	147	Ëþ¼ª¿ËË¹Ì¹	10	Ò»°ãÃ³Ò×	287	Ç§¿Ë	3080	¸±	11,136
202201	90049090	Î´ÁÐÃû½ÃÕýÊÓÁ¦¡¢»¤Ä¿µÈÓÃÍ¾µÄÑÛ¾µµÈÎïÆ·	148	ÍÁ¿âÂüË¹Ì¹	10	Ò»°ãÃ³Ò×	385	Ç§¿Ë	6540	¸±	22,774
202201	90049090	Î´ÁÐÃû½ÃÕýÊÓÁ¦¡¢»¤Ä¿µÈÓÃÍ¾µÄÑÛ¾µµÈÎïÆ·	149	ÎÚ×È±ð¿ËË¹Ì¹	10	Ò»°ãÃ³Ò×	1625	Ç§¿Ë	32668	¸±	371,310
202201	90049090	Î´ÁÐÃû½ÃÕýÊÓÁ¦¡¢»¤Ä¿µÈÓÃÍ¾µÄÑÛ¾µµÈÎïÆ·	201	°¢¶û¼°ÀûÑÇ	10	Ò»°ãÃ³Ò×	45	Ç§¿Ë	692	¸±	11,174
202201	90049090	Î´ÁÐÃû½ÃÕýÊÓÁ¦¡¢»¤Ä¿µÈÓÃÍ¾µÄÑÛ¾µµÈÎïÆ·	202	°²¸çÀ­	10	Ò»°ãÃ³Ò×	2000	Ç§¿Ë	32700	¸±	86,767
202201	90049090	Î´ÁÐÃû½ÃÕýÊÓÁ¦¡¢»¤Ä¿µÈÓÃÍ¾µÄÑÛ¾µµÈÎïÆ·	203	±´Äþ	10	Ò»°ãÃ³Ò×	565	Ç§¿Ë	9120	¸±	40,017
202201	90049090	Î´ÁÐÃû½ÃÕýÊÓÁ¦¡¢»¤Ä¿µÈÓÃÍ¾µÄÑÛ¾µµÈÎïÆ·	206	¿¦ÂóÂ¡	10	Ò»°ãÃ³Ò×	766	Ç§¿Ë	15391	¸±	341,402
202201	90049090	Î´ÁÐÃû½ÃÕýÊÓÁ¦¡¢»¤Ä¿µÈÓÃÍ¾µÄÑÛ¾µµÈÎïÆ·	211	Õ§µÃ	10	Ò»°ãÃ³Ò×	172	Ç§¿Ë	5120	¸±	29,360
202201	90049090	Î´ÁÐÃû½ÃÕýÊÓÁ¦¡¢»¤Ä¿µÈÓÃÍ¾µÄÑÛ¾µµÈÎïÆ·	213	¸Õ¹û(²¼)	10	Ò»°ãÃ³Ò×	1774	Ç§¿Ë	32000	¸±	85,771
202201	90049090	Î´ÁÐÃû½ÃÕýÊÓÁ¦¡¢»¤Ä¿µÈÓÃÍ¾µÄÑÛ¾µµÈÎïÆ·	215	°£¼°	10	Ò»°ãÃ³Ò×	8658	Ç§¿Ë	47000	¸±	1,232,179
202201	90049090	Î´ÁÐÃû½ÃÕýÊÓÁ¦¡¢»¤Ä¿µÈÓÃÍ¾µÄÑÛ¾µµÈÎïÆ·	217	°£Èû¶í±ÈÑÇ	10	Ò»°ãÃ³Ò×	2	Ç§¿Ë	30	¸±	448
202201	90049090	Î´ÁÐÃû½ÃÕýÊÓÁ¦¡¢»¤Ä¿µÈÓÃÍ¾µÄÑÛ¾µµÈÎïÆ·	218	¼ÓÅî	10	Ò»°ãÃ³Ò×	620	Ç§¿Ë	11200	¸±	40,569
202201	90049090	Î´ÁÐÃû½ÃÕýÊÓÁ¦¡¢»¤Ä¿µÈÓÃÍ¾µÄÑÛ¾µµÈÎïÆ·	218	¼ÓÅî	11	¹ú¼Ò¼ä¡¢¹ú¼Ê×éÖ¯ÎÞ³¥Ô®ÖúºÍÔùËÍµÄÎï×Ê	2	Ç§¿Ë	15	¸±	1,211
202201	90049090	Î´ÁÐÃû½ÃÕýÊÓÁ¦¡¢»¤Ä¿µÈÓÃÍ¾µÄÑÛ¾µµÈÎïÆ·	220	¼ÓÄÉ	10	Ò»°ãÃ³Ò×	2100	Ç§¿Ë	24849	¸±	62,220
202201	90049090	Î´ÁÐÃû½ÃÕýÊÓÁ¦¡¢»¤Ä¿µÈÓÃÍ¾µÄÑÛ¾µµÈÎïÆ·	221	¼¸ÄÚÑÇ	10	Ò»°ãÃ³Ò×	200	Ç§¿Ë	558	¸±	6,170
202201	90049090	Î´ÁÐÃû½ÃÕýÊÓÁ¦¡¢»¤Ä¿µÈÓÃÍ¾µÄÑÛ¾µµÈÎïÆ·	223	¿ÆÌØµÏÍß	10	Ò»°ãÃ³Ò×	543	Ç§¿Ë	9220	¸±	38,565
202201	90049090	Î´ÁÐÃû½ÃÕýÊÓÁ¦¡¢»¤Ä¿µÈÓÃÍ¾µÄÑÛ¾µµÈÎïÆ·	224	¿ÏÄáÑÇ	10	Ò»°ãÃ³Ò×	1164	Ç§¿Ë	21533	¸±	66,629
202201	90049090	Î´ÁÐÃû½ÃÕýÊÓÁ¦¡¢»¤Ä¿µÈÓÃÍ¾µÄÑÛ¾µµÈÎïÆ·	225	Àû±ÈÀïÑÇ	10	Ò»°ãÃ³Ò×	384	Ç§¿Ë	7164	¸±	49,177
202201	90049090	Î´ÁÐÃû½ÃÕýÊÓÁ¦¡¢»¤Ä¿µÈÓÃÍ¾µÄÑÛ¾µµÈÎïÆ·	226	Àû±ÈÑÇ	10	Ò»°ãÃ³Ò×	15	Ç§¿Ë	240	¸±	1,212
202201	90049090	Î´ÁÐÃû½ÃÕýÊÓÁ¦¡¢»¤Ä¿µÈÓÃÍ¾µÄÑÛ¾µµÈÎïÆ·	227	Âí´ï¼ÓË¹¼Ó	10	Ò»°ãÃ³Ò×	181	Ç§¿Ë	4325	¸±	10,570
202201	90049090	Î´ÁÐÃû½ÃÕýÊÓÁ¦¡¢»¤Ä¿µÈÓÃÍ¾µÄÑÛ¾µµÈÎïÆ·	228	ÂíÀ­Î¬	10	Ò»°ãÃ³Ò×	2475	Ç§¿Ë	99000	¸±	189,237
202201	90049090	Î´ÁÐÃû½ÃÕýÊÓÁ¦¡¢»¤Ä¿µÈÓÃÍ¾µÄÑÛ¾µµÈÎïÆ·	229	ÂíÀï	10	Ò»°ãÃ³Ò×	32	Ç§¿Ë	820	¸±	6,458
202201	90049090	Î´ÁÐÃû½ÃÕýÊÓÁ¦¡¢»¤Ä¿µÈÓÃÍ¾µÄÑÛ¾µµÈÎïÆ·	230	Ã«ÀïËþÄáÑÇ	10	Ò»°ãÃ³Ò×	4777	Ç§¿Ë	61225	¸±	188,007
202201	90049090	Î´ÁÐÃû½ÃÕýÊÓÁ¦¡¢»¤Ä¿µÈÓÃÍ¾µÄÑÛ¾µµÈÎïÆ·	231	Ã«ÀïÇóË¹	10	Ò»°ãÃ³Ò×	330	Ç§¿Ë	3058	¸±	17,823
202201	90049090	Î´ÁÐÃû½ÃÕýÊÓÁ¦¡¢»¤Ä¿µÈÓÃÍ¾µÄÑÛ¾µµÈÎïÆ·	232	Ä¦Âå¸ç	10	Ò»°ãÃ³Ò×	11237	Ç§¿Ë	307726	¸±	2,812,894
202201	90049090	Î´ÁÐÃû½ÃÕýÊÓÁ¦¡¢»¤Ä¿µÈÓÃÍ¾µÄÑÛ¾µµÈÎïÆ·	233	ÄªÉ£±È¿Ë	10	Ò»°ãÃ³Ò×	79	Ç§¿Ë	1149	¸±	19,023
202201	90049090	Î´ÁÐÃû½ÃÕýÊÓÁ¦¡¢»¤Ä¿µÈÓÃÍ¾µÄÑÛ¾µµÈÎïÆ·	234	ÄÉÃ×±ÈÑÇ	10	Ò»°ãÃ³Ò×	42	Ç§¿Ë	568	¸±	1,986
202201	90049090	Î´ÁÐÃû½ÃÕýÊÓÁ¦¡¢»¤Ä¿µÈÓÃÍ¾µÄÑÛ¾µµÈÎïÆ·	235	ÄáÈÕ¶û	10	Ò»°ãÃ³Ò×	30	Ç§¿Ë	400	¸±	18,528
202201	90049090	Î´ÁÐÃû½ÃÕýÊÓÁ¦¡¢»¤Ä¿µÈÓÃÍ¾µÄÑÛ¾µµÈÎïÆ·	235	ÄáÈÕ¶û	11	¹ú¼Ò¼ä¡¢¹ú¼Ê×éÖ¯ÎÞ³¥Ô®ÖúºÍÔùËÍµÄÎï×Ê	12	Ç§¿Ë	135	¸±	10,901
202201	90049090	Î´ÁÐÃû½ÃÕýÊÓÁ¦¡¢»¤Ä¿µÈÓÃÍ¾µÄÑÛ¾µµÈÎïÆ·	236	ÄáÈÕÀûÑÇ	10	Ò»°ãÃ³Ò×	1810	Ç§¿Ë	27473	¸±	524,418
202201	90049090	Î´ÁÐÃû½ÃÕýÊÓÁ¦¡¢»¤Ä¿µÈÓÃÍ¾µÄÑÛ¾µµÈÎïÆ·	237	ÁôÄáÍô	10	Ò»°ãÃ³Ò×	3	Ç§¿Ë	85	¸±	2,289
202201	90049090	Î´ÁÐÃû½ÃÕýÊÓÁ¦¡¢»¤Ä¿µÈÓÃÍ¾µÄÑÛ¾µµÈÎïÆ·	239	Ê¥¶àÃÀºÍÆÕÁÖÎ÷±È	10	Ò»°ãÃ³Ò×	924	Ç§¿Ë	10080	¸±	148,226
202201	90049090	Î´ÁÐÃû½ÃÕýÊÓÁ¦¡¢»¤Ä¿µÈÓÃÍ¾µÄÑÛ¾µµÈÎïÆ·	240	ÈûÄÚ¼Ó¶û	10	Ò»°ãÃ³Ò×	73	Ç§¿Ë	1020	¸±	4,243
202201	90049090	Î´ÁÐÃû½ÃÕýÊÓÁ¦¡¢»¤Ä¿µÈÓÃÍ¾µÄÑÛ¾µµÈÎïÆ·	241	ÈûÉà¶û	10	Ò»°ãÃ³Ò×	7	Ç§¿Ë	180	¸±	1,390
202201	90049090	Î´ÁÐÃû½ÃÕýÊÓÁ¦¡¢»¤Ä¿µÈÓÃÍ¾µÄÑÛ¾µµÈÎïÆ·	242	ÈûÀ­Àû°º	10	Ò»°ãÃ³Ò×	48	Ç§¿Ë	950	¸±	8,000
202201	90049090	Î´ÁÐÃû½ÃÕýÊÓÁ¦¡¢»¤Ä¿µÈÓÃÍ¾µÄÑÛ¾µµÈÎïÆ·	243	Ë÷ÂíÀï	10	Ò»°ãÃ³Ò×	55	Ç§¿Ë	680	¸±	2,265
202201	90049090	Î´ÁÐÃû½ÃÕýÊÓÁ¦¡¢»¤Ä¿µÈÓÃÍ¾µÄÑÛ¾µµÈÎïÆ·	244	ÄÏ·Ç	10	Ò»°ãÃ³Ò×	55630	Ç§¿Ë	1300077	¸±	4,876,465
202201	90049090	Î´ÁÐÃû½ÃÕýÊÓÁ¦¡¢»¤Ä¿µÈÓÃÍ¾µÄÑÛ¾µµÈÎïÆ·	246	ËÕµ¤	10	Ò»°ãÃ³Ò×	268	Ç§¿Ë	9680	¸±	72,850
202201	90049090	Î´ÁÐÃû½ÃÕýÊÓÁ¦¡¢»¤Ä¿µÈÓÃÍ¾µÄÑÛ¾µµÈÎïÆ·	247	Ì¹É£ÄáÑÇ	10	Ò»°ãÃ³Ò×	686	Ç§¿Ë	8444	¸±	32,065
202201	90049090	Î´ÁÐÃû½ÃÕýÊÓÁ¦¡¢»¤Ä¿µÈÓÃÍ¾µÄÑÛ¾µµÈÎïÆ·	248	¶à¸ç	10	Ò»°ãÃ³Ò×	74	Ç§¿Ë	960	¸±	2,576
202201	90049090	Î´ÁÐÃû½ÃÕýÊÓÁ¦¡¢»¤Ä¿µÈÓÃÍ¾µÄÑÛ¾µµÈÎïÆ·	249	Í»ÄáË¹	10	Ò»°ãÃ³Ò×	152	Ç§¿Ë	3293	¸±	69,644
202201	90049090	Î´ÁÐÃû½ÃÕýÊÓÁ¦¡¢»¤Ä¿µÈÓÃÍ¾µÄÑÛ¾µµÈÎïÆ·	250	ÎÚ¸É´ï	10	Ò»°ãÃ³Ò×	25	Ç§¿Ë	600	¸±	5,754
202201	90049090	Î´ÁÐÃû½ÃÕýÊÓÁ¦¡¢»¤Ä¿µÈÓÃÍ¾µÄÑÛ¾µµÈÎïÆ·	252	¸Õ¹û(½ð)	10	Ò»°ãÃ³Ò×	1058	Ç§¿Ë	19021	¸±	239,416
202201	90049090	Î´ÁÐÃû½ÃÕýÊÓÁ¦¡¢»¤Ä¿µÈÓÃÍ¾µÄÑÛ¾µµÈÎïÆ·	253	ÔÞ±ÈÑÇ	10	Ò»°ãÃ³Ò×	12592	Ç§¿Ë	151560	¸±	534,403
202201	90049090	Î´ÁÐÃû½ÃÕýÊÓÁ¦¡¢»¤Ä¿µÈÓÃÍ¾µÄÑÛ¾µµÈÎïÆ·	254	½ò°Í²¼Î¤	10	Ò»°ãÃ³Ò×	1221	Ç§¿Ë	24320	¸±	45,737
202201	90049090	Î´ÁÐÃû½ÃÕýÊÓÁ¦¡¢»¤Ä¿µÈÓÃÍ¾µÄÑÛ¾µµÈÎïÆ·	260	ÄÏËÕµ¤¹²ºÍ¹ú	10	Ò»°ãÃ³Ò×	89	Ç§¿Ë	1090	¸±	2,715
202201	90049090	Î´ÁÐÃû½ÃÕýÊÓÁ¦¡¢»¤Ä¿µÈÓÃÍ¾µÄÑÛ¾µµÈÎïÆ·	301	±ÈÀûÊ±	10	Ò»°ãÃ³Ò×	45257	Ç§¿Ë	623562	¸±	4,914,396
202201	90049090	Î´ÁÐÃû½ÃÕýÊÓÁ¦¡¢»¤Ä¿µÈÓÃÍ¾µÄÑÛ¾µµÈÎïÆ·	302	µ¤Âó	10	Ò»°ãÃ³Ò×	75922	Ç§¿Ë	1244535	¸±	4,758,389
202201	90049090	Î´ÁÐÃû½ÃÕýÊÓÁ¦¡¢»¤Ä¿µÈÓÃÍ¾µÄÑÛ¾µµÈÎïÆ·	303	Ó¢¹ú	10	Ò»°ãÃ³Ò×	273967	Ç§¿Ë	4589177	¸±	25,501,435
202201	90049090	Î´ÁÐÃû½ÃÕýÊÓÁ¦¡¢»¤Ä¿µÈÓÃÍ¾µÄÑÛ¾µµÈÎïÆ·	304	µÂ¹ú	10	Ò»°ãÃ³Ò×	190746	Ç§¿Ë	4386838	¸±	33,396,260
202201	90049090	Î´ÁÐÃû½ÃÕýÊÓÁ¦¡¢»¤Ä¿µÈÓÃÍ¾µÄÑÛ¾µµÈÎïÆ·	305	·¨¹ú	10	Ò»°ãÃ³Ò×	54255	Ç§¿Ë	1235919	¸±	13,236,179
202201	90049090	Î´ÁÐÃû½ÃÕýÊÓÁ¦¡¢»¤Ä¿µÈÓÃÍ¾µÄÑÛ¾µµÈÎïÆ·	306	°®¶ûÀ¼	10	Ò»°ãÃ³Ò×	2308	Ç§¿Ë	72679	¸±	207,957
202201	90049090	Î´ÁÐÃû½ÃÕýÊÓÁ¦¡¢»¤Ä¿µÈÓÃÍ¾µÄÑÛ¾µµÈÎïÆ·	307	Òâ´óÀû	10	Ò»°ãÃ³Ò×	126576	Ç§¿Ë	2008699	¸±	21,067,434
202201	90049090	Î´ÁÐÃû½ÃÕýÊÓÁ¦¡¢»¤Ä¿µÈÓÃÍ¾µÄÑÛ¾µµÈÎïÆ·	308	Â¬É­±¤	10	Ò»°ãÃ³Ò×	0	Ç§¿Ë	1	¸±	96
202201	90049090	Î´ÁÐÃû½ÃÕýÊÓÁ¦¡¢»¤Ä¿µÈÓÃÍ¾µÄÑÛ¾µµÈÎïÆ·	309	ºÉÀ¼	10	Ò»°ãÃ³Ò×	149733	Ç§¿Ë	3315291	¸±	18,991,135
202201	90049090	Î´ÁÐÃû½ÃÕýÊÓÁ¦¡¢»¤Ä¿µÈÓÃÍ¾µÄÑÛ¾µµÈÎïÆ·	310	Ï£À°	10	Ò»°ãÃ³Ò×	31140	Ç§¿Ë	493268	¸±	2,438,612
202201	90049090	Î´ÁÐÃû½ÃÕýÊÓÁ¦¡¢»¤Ä¿µÈÓÃÍ¾µÄÑÛ¾µµÈÎïÆ·	311	ÆÏÌÑÑÀ	10	Ò»°ãÃ³Ò×	4049	Ç§¿Ë	62471	¸±	368,370
202201	90049090	Î´ÁÐÃû½ÃÕýÊÓÁ¦¡¢»¤Ä¿µÈÓÃÍ¾µÄÑÛ¾µµÈÎïÆ·	312	Î÷°àÑÀ	10	Ò»°ãÃ³Ò×	54924	Ç§¿Ë	1303988	¸±	8,959,141
202201	90049090	Î´ÁÐÃû½ÃÕýÊÓÁ¦¡¢»¤Ä¿µÈÓÃÍ¾µÄÑÛ¾µµÈÎïÆ·	313	°¢¶û°ÍÄáÑÇ	10	Ò»°ãÃ³Ò×	1750	Ç§¿Ë	28320	¸±	123,862
202201	90049090	Î´ÁÐÃû½ÃÕýÊÓÁ¦¡¢»¤Ä¿µÈÓÃÍ¾µÄÑÛ¾µµÈÎïÆ·	315	°ÂµØÀû	10	Ò»°ãÃ³Ò×	1970	Ç§¿Ë	51498	¸±	277,203
202201	90049090	Î´ÁÐÃû½ÃÕýÊÓÁ¦¡¢»¤Ä¿µÈÓÃÍ¾µÄÑÛ¾µµÈÎïÆ·	316	±£¼ÓÀûÑÇ	10	Ò»°ãÃ³Ò×	861	Ç§¿Ë	14317	¸±	167,241
202201	90049090	Î´ÁÐÃû½ÃÕýÊÓÁ¦¡¢»¤Ä¿µÈÓÃÍ¾µÄÑÛ¾µµÈÎïÆ·	318	·ÒÀ¼	10	Ò»°ãÃ³Ò×	44890	Ç§¿Ë	319336	¸±	568,937
202201	90049090	Î´ÁÐÃû½ÃÕýÊÓÁ¦¡¢»¤Ä¿µÈÓÃÍ¾µÄÑÛ¾µµÈÎïÆ·	321	ÐÙÑÀÀû	10	Ò»°ãÃ³Ò×	6607	Ç§¿Ë	94946	¸±	2,078,632
202201	90049090	Î´ÁÐÃû½ÃÕýÊÓÁ¦¡¢»¤Ä¿µÈÓÃÍ¾µÄÑÛ¾µµÈÎïÆ·	322	±ùµº	10	Ò»°ãÃ³Ò×	119	Ç§¿Ë	3902	¸±	64,827
202201	90049090	Î´ÁÐÃû½ÃÕýÊÓÁ¦¡¢»¤Ä¿µÈÓÃÍ¾µÄÑÛ¾µµÈÎïÆ·	324	Âí¶úËû	10	Ò»°ãÃ³Ò×	24	Ç§¿Ë	456	¸±	43,581
202201	90049090	Î´ÁÐÃû½ÃÕýÊÓÁ¦¡¢»¤Ä¿µÈÓÃÍ¾µÄÑÛ¾µµÈÎïÆ·	326	Å²Íþ	10	Ò»°ãÃ³Ò×	143840	Ç§¿Ë	1022539	¸±	2,276,759
202201	90049090	Î´ÁÐÃû½ÃÕýÊÓÁ¦¡¢»¤Ä¿µÈÓÃÍ¾µÄÑÛ¾µµÈÎïÆ·	327	²¨À¼	10	Ò»°ãÃ³Ò×	22960	Ç§¿Ë	410272	¸±	3,041,838
202201	90049090	Î´ÁÐÃû½ÃÕýÊÓÁ¦¡¢»¤Ä¿µÈÓÃÍ¾µÄÑÛ¾µµÈÎïÆ·	328	ÂÞÂíÄáÑÇ	10	Ò»°ãÃ³Ò×	3452	Ç§¿Ë	47724	¸±	294,690
202201	90049090	Î´ÁÐÃû½ÃÕýÊÓÁ¦¡¢»¤Ä¿µÈÓÃÍ¾µÄÑÛ¾µµÈÎïÆ·	330	Èðµä	10	Ò»°ãÃ³Ò×	25436	Ç§¿Ë	644654	¸±	4,710,715
202201	90049090	Î´ÁÐÃû½ÃÕýÊÓÁ¦¡¢»¤Ä¿µÈÓÃÍ¾µÄÑÛ¾µµÈÎïÆ·	331	ÈðÊ¿	10	Ò»°ãÃ³Ò×	1100	Ç§¿Ë	14087	¸±	434,847
202201	90049090	Î´ÁÐÃû½ÃÕýÊÓÁ¦¡¢»¤Ä¿µÈÓÃÍ¾µÄÑÛ¾µµÈÎïÆ·	334	°®É³ÄáÑÇ	10	Ò»°ãÃ³Ò×	1995	Ç§¿Ë	58667	¸±	135,636
202201	90049090	Î´ÁÐÃû½ÃÕýÊÓÁ¦¡¢»¤Ä¿µÈÓÃÍ¾µÄÑÛ¾µµÈÎïÆ·	335	À­ÍÑÎ¬ÑÇ	10	Ò»°ãÃ³Ò×	13	Ç§¿Ë	315	¸±	971
202201	90049090	Î´ÁÐÃû½ÃÕýÊÓÁ¦¡¢»¤Ä¿µÈÓÃÍ¾µÄÑÛ¾µµÈÎïÆ·	336	Á¢ÌÕÍð	10	Ò»°ãÃ³Ò×	1149	Ç§¿Ë	19178	¸±	85,415
202201	90049090	Î´ÁÐÃû½ÃÕýÊÓÁ¦¡¢»¤Ä¿µÈÓÃÍ¾µÄÑÛ¾µµÈÎïÆ·	337	¸ñÂ³¼ªÑÇ	10	Ò»°ãÃ³Ò×	887	Ç§¿Ë	15560	¸±	44,566
202201	90049090	Î´ÁÐÃû½ÃÕýÊÓÁ¦¡¢»¤Ä¿µÈÓÃÍ¾µÄÑÛ¾µµÈÎïÆ·	338	ÑÇÃÀÄáÑÇ	10	Ò»°ãÃ³Ò×	221	Ç§¿Ë	5500	¸±	48,623
202201	90049090	Î´ÁÐÃû½ÃÕýÊÓÁ¦¡¢»¤Ä¿µÈÓÃÍ¾µÄÑÛ¾µµÈÎïÆ·	339	°¢Èû°Ý½®	10	Ò»°ãÃ³Ò×	101	Ç§¿Ë	2120	¸±	9,781
202201	90049090	Î´ÁÐÃû½ÃÕýÊÓÁ¦¡¢»¤Ä¿µÈÓÃÍ¾µÄÑÛ¾µµÈÎïÆ·	340	°×¶íÂÞË¹	10	Ò»°ãÃ³Ò×	31	Ç§¿Ë	267	¸±	31,009
202201	90049090	Î´ÁÐÃû½ÃÕýÊÓÁ¦¡¢»¤Ä¿µÈÓÃÍ¾µÄÑÛ¾µµÈÎïÆ·	340	°×¶íÂÞË¹	11	¹ú¼Ò¼ä¡¢¹ú¼Ê×éÖ¯ÎÞ³¥Ô®ÖúºÍÔùËÍµÄÎï×Ê	1	Ç§¿Ë	100	¸±	157
202201	90049090	Î´ÁÐÃû½ÃÕýÊÓÁ¦¡¢»¤Ä¿µÈÓÃÍ¾µÄÑÛ¾µµÈÎïÆ·	343	Ä¦¶û¶àÍß	10	Ò»°ãÃ³Ò×	32	Ç§¿Ë	501	¸±	2,111
202201	90049090	Î´ÁÐÃû½ÃÕýÊÓÁ¦¡¢»¤Ä¿µÈÓÃÍ¾µÄÑÛ¾µµÈÎïÆ·	344	¶íÂÞË¹Áª°î	10	Ò»°ãÃ³Ò×	83652	Ç§¿Ë	1987476	¸±	12,069,515
202201	90049090	Î´ÁÐÃû½ÃÕýÊÓÁ¦¡¢»¤Ä¿µÈÓÃÍ¾µÄÑÛ¾µµÈÎïÆ·	347	ÎÚ¿ËÀ¼	10	Ò»°ãÃ³Ò×	34380	Ç§¿Ë	1540546	¸±	2,088,293
202201	90049090	Î´ÁÐÃû½ÃÕýÊÓÁ¦¡¢»¤Ä¿µÈÓÃÍ¾µÄÑÛ¾µµÈÎïÆ·	350	Ë¹ÂåÎÄÄáÑÇ	10	Ò»°ãÃ³Ò×	1266	Ç§¿Ë	15992	¸±	364,789
202201	90049090	Î´ÁÐÃû½ÃÕýÊÓÁ¦¡¢»¤Ä¿µÈÓÃÍ¾µÄÑÛ¾µµÈÎïÆ·	351	¿ËÂÞµØÑÇ	10	Ò»°ãÃ³Ò×	2276	Ç§¿Ë	43385	¸±	266,873
202201	90049090	Î´ÁÐÃû½ÃÕýÊÓÁ¦¡¢»¤Ä¿µÈÓÃÍ¾µÄÑÛ¾µµÈÎïÆ·	352	½Ý¿Ë	10	Ò»°ãÃ³Ò×	4509	Ç§¿Ë	87502	¸±	1,333,152
202201	90049090	Î´ÁÐÃû½ÃÕýÊÓÁ¦¡¢»¤Ä¿µÈÓÃÍ¾µÄÑÛ¾µµÈÎïÆ·	353	Ë¹Âå·¥¿Ë	10	Ò»°ãÃ³Ò×	396	Ç§¿Ë	8011	¸±	21,358
202201	90049090	Î´ÁÐÃû½ÃÕýÊÓÁ¦¡¢»¤Ä¿µÈÓÃÍ¾µÄÑÛ¾µµÈÎïÆ·	354	±±ÂíÆä¶Ù¹²ºÍ¹ú	10	Ò»°ãÃ³Ò×	75	Ç§¿Ë	600	¸±	1,893
202201	90049090	Î´ÁÐÃû½ÃÕýÊÓÁ¦¡¢»¤Ä¿µÈÓÃÍ¾µÄÑÛ¾µµÈÎïÆ·	355	²¨ºÚ	10	Ò»°ãÃ³Ò×	2170	Ç§¿Ë	54203	¸±	247,880
202201	90049090	Î´ÁÐÃû½ÃÕýÊÓÁ¦¡¢»¤Ä¿µÈÓÃÍ¾µÄÑÛ¾µµÈÎïÆ·	358	Èû¶ûÎ¬ÑÇ	10	Ò»°ãÃ³Ò×	618	Ç§¿Ë	13383	¸±	85,938
202201	90049090	Î´ÁÐÃû½ÃÕýÊÓÁ¦¡¢»¤Ä¿µÈÓÃÍ¾µÄÑÛ¾µµÈÎïÆ·	359	ºÚÉ½	10	Ò»°ãÃ³Ò×	1540	Ç§¿Ë	11404	¸±	85,615
202201	90049090	Î´ÁÐÃû½ÃÕýÊÓÁ¦¡¢»¤Ä¿µÈÓÃÍ¾µÄÑÛ¾µµÈÎïÆ·	402	°¢¸ùÍ¢	10	Ò»°ãÃ³Ò×	5521	Ç§¿Ë	163991	¸±	641,492
202201	90049090	Î´ÁÐÃû½ÃÕýÊÓÁ¦¡¢»¤Ä¿µÈÓÃÍ¾µÄÑÛ¾µµÈÎïÆ·	403	°¢Â³°Í	10	Ò»°ãÃ³Ò×	323	Ç§¿Ë	4300	¸±	33,425
202201	90049090	Î´ÁÐÃû½ÃÕýÊÓÁ¦¡¢»¤Ä¿µÈÓÃÍ¾µÄÑÛ¾µµÈÎïÆ·	405	°Í°Í¶àË¹	10	Ò»°ãÃ³Ò×	73	Ç§¿Ë	1362	¸±	11,626
202201	90049090	Î´ÁÐÃû½ÃÕýÊÓÁ¦¡¢»¤Ä¿µÈÓÃÍ¾µÄÑÛ¾µµÈÎïÆ·	408	¶àÃñ×å²£ÀûÎ¬ÑÇ¹ú	10	Ò»°ãÃ³Ò×	71	Ç§¿Ë	1061	¸±	20,100
202201	90049090	Î´ÁÐÃû½ÃÕýÊÓÁ¦¡¢»¤Ä¿µÈÓÃÍ¾µÄÑÛ¾µµÈÎïÆ·	410	°ÍÎ÷	10	Ò»°ãÃ³Ò×	75109	Ç§¿Ë	2040849	¸±	5,210,948
202201	90049090	Î´ÁÐÃû½ÃÕýÊÓÁ¦¡¢»¤Ä¿µÈÓÃÍ¾µÄÑÛ¾µµÈÎïÆ·	412	ÖÇÀû	10	Ò»°ãÃ³Ò×	46267	Ç§¿Ë	1137326	¸±	7,547,458
202201	90049090	Î´ÁÐÃû½ÃÕýÊÓÁ¦¡¢»¤Ä¿µÈÓÃÍ¾µÄÑÛ¾µµÈÎïÆ·	413	¸çÂ×±ÈÑÇ	10	Ò»°ãÃ³Ò×	48512	Ç§¿Ë	1875562	¸±	4,800,345
202201	90049090	Î´ÁÐÃû½ÃÕýÊÓÁ¦¡¢»¤Ä¿µÈÓÃÍ¾µÄÑÛ¾µµÈÎïÆ·	415	¸çË¹´ïÀè¼Ó	10	Ò»°ãÃ³Ò×	587	Ç§¿Ë	13368	¸±	37,375
202201	90049090	Î´ÁÐÃû½ÃÕýÊÓÁ¦¡¢»¤Ä¿µÈÓÃÍ¾µÄÑÛ¾µµÈÎïÆ·	418	¶àÃ×Äá¼Ó¹²ºÍ¹ú	10	Ò»°ãÃ³Ò×	3025	Ç§¿Ë	109856	¸±	219,335
202201	90049090	Î´ÁÐÃû½ÃÕýÊÓÁ¦¡¢»¤Ä¿µÈÓÃÍ¾µÄÑÛ¾µµÈÎïÆ·	419	¶ò¹Ï¶à¶û	10	Ò»°ãÃ³Ò×	2850	Ç§¿Ë	92053	¸±	323,496
202201	90049090	Î´ÁÐÃû½ÃÕýÊÓÁ¦¡¢»¤Ä¿µÈÓÃÍ¾µÄÑÛ¾µµÈÎïÆ·	422	¹ÏµÂÂÞÆÕ	10	Ò»°ãÃ³Ò×	144	Ç§¿Ë	2000	¸±	7,264
202201	90049090	Î´ÁÐÃû½ÃÕýÊÓÁ¦¡¢»¤Ä¿µÈÓÃÍ¾µÄÑÛ¾µµÈÎïÆ·	423	Î£µØÂíÀ­	10	Ò»°ãÃ³Ò×	238	Ç§¿Ë	4016	¸±	11,127
202201	90049090	Î´ÁÐÃû½ÃÕýÊÓÁ¦¡¢»¤Ä¿µÈÓÃÍ¾µÄÑÛ¾µµÈÎïÆ·	424	¹çÑÇÄÇ	10	Ò»°ãÃ³Ò×	5500	Ç§¿Ë	95670	¸±	632,508
202201	90049090	Î´ÁÐÃû½ÃÕýÊÓÁ¦¡¢»¤Ä¿µÈÓÃÍ¾µÄÑÛ¾µµÈÎïÆ·	425	º£µØ	10	Ò»°ãÃ³Ò×	224	Ç§¿Ë	4800	¸±	8,563
202201	90049090	Î´ÁÐÃû½ÃÕýÊÓÁ¦¡¢»¤Ä¿µÈÓÃÍ¾µÄÑÛ¾µµÈÎïÆ·	426	ºé¶¼À­Ë¹	10	Ò»°ãÃ³Ò×	1030	Ç§¿Ë	9728	¸±	42,488
202201	90049090	Î´ÁÐÃû½ÃÕýÊÓÁ¦¡¢»¤Ä¿µÈÓÃÍ¾µÄÑÛ¾µµÈÎïÆ·	427	ÑÀÂò¼Ó	10	Ò»°ãÃ³Ò×	85	Ç§¿Ë	1200	¸±	3,943
202201	90049090	Î´ÁÐÃû½ÃÕýÊÓÁ¦¡¢»¤Ä¿µÈÓÃÍ¾µÄÑÛ¾µµÈÎïÆ·	429	Ä«Î÷¸ç	10	Ò»°ãÃ³Ò×	115256	Ç§¿Ë	3181576	¸±	12,228,979
202201	90049090	Î´ÁÐÃû½ÃÕýÊÓÁ¦¡¢»¤Ä¿µÈÓÃÍ¾µÄÑÛ¾µµÈÎïÆ·	431	Äá¼ÓÀ­¹Ï	10	Ò»°ãÃ³Ò×	140	Ç§¿Ë	1152	¸±	5,011
202201	90049090	Î´ÁÐÃû½ÃÕýÊÓÁ¦¡¢»¤Ä¿µÈÓÃÍ¾µÄÑÛ¾µµÈÎïÆ·	432	°ÍÄÃÂí	10	Ò»°ãÃ³Ò×	17627	Ç§¿Ë	546604	¸±	2,360,584
202201	90049090	Î´ÁÐÃû½ÃÕýÊÓÁ¦¡¢»¤Ä¿µÈÓÃÍ¾µÄÑÛ¾µµÈÎïÆ·	433	°ÍÀ­¹ç	10	Ò»°ãÃ³Ò×	9457	Ç§¿Ë	210016	¸±	237,404
202201	90049090	Î´ÁÐÃû½ÃÕýÊÓÁ¦¡¢»¤Ä¿µÈÓÃÍ¾µÄÑÛ¾µµÈÎïÆ·	434	ÃØÂ³	10	Ò»°ãÃ³Ò×	36868	Ç§¿Ë	1213424	¸±	3,802,944
202201	90049090	Î´ÁÐÃû½ÃÕýÊÓÁ¦¡¢»¤Ä¿µÈÓÃÍ¾µÄÑÛ¾µµÈÎïÆ·	435	²¨¶àÀè¸÷	10	Ò»°ãÃ³Ò×	958	Ç§¿Ë	23012	¸±	75,538
202201	90049090	Î´ÁÐÃû½ÃÕýÊÓÁ¦¡¢»¤Ä¿µÈÓÃÍ¾µÄÑÛ¾µµÈÎïÆ·	437	Ê¥Â¬Î÷ÑÇ	10	Ò»°ãÃ³Ò×	17	Ç§¿Ë	320	¸±	1,273
202201	90049090	Î´ÁÐÃû½ÃÕýÊÓÁ¦¡¢»¤Ä¿µÈÓÃÍ¾µÄÑÛ¾µµÈÎïÆ·	440	Èø¶ûÍß¶à	10	Ò»°ãÃ³Ò×	361	Ç§¿Ë	5284	¸±	31,407
202201	90049090	Î´ÁÐÃû½ÃÕýÊÓÁ¦¡¢»¤Ä¿µÈÓÃÍ¾µÄÑÛ¾µµÈÎïÆ·	440	Èø¶ûÍß¶à	11	¹ú¼Ò¼ä¡¢¹ú¼Ê×éÖ¯ÎÞ³¥Ô®ÖúºÍÔùËÍµÄÎï×Ê	9	Ç§¿Ë	50	¸±	133
202201	90049090	Î´ÁÐÃû½ÃÕýÊÓÁ¦¡¢»¤Ä¿µÈÓÃÍ¾µÄÑÛ¾µµÈÎïÆ·	442	ÌØÁ¢Äá´ïºÍ¶à°Í¸ç	10	Ò»°ãÃ³Ò×	256	Ç§¿Ë	7401	¸±	24,379
202201	90049090	Î´ÁÐÃû½ÃÕýÊÓÁ¦¡¢»¤Ä¿µÈÓÃÍ¾µÄÑÛ¾µµÈÎïÆ·	444	ÎÚÀ­¹ç	10	Ò»°ãÃ³Ò×	58168	Ç§¿Ë	1861850	¸±	4,794,491
202201	90049090	Î´ÁÐÃû½ÃÕýÊÓÁ¦¡¢»¤Ä¿µÈÓÃÍ¾µÄÑÛ¾µµÈÎïÆ·	445	Î¯ÄÚÈðÀ­	10	Ò»°ãÃ³Ò×	4457	Ç§¿Ë	318820	¸±	625,084
202201	90049090	Î´ÁÐÃû½ÃÕýÊÓÁ¦¡¢»¤Ä¿µÈÓÃÍ¾µÄÑÛ¾µµÈÎïÆ·	501	¼ÓÄÃ´ó	10	Ò»°ãÃ³Ò×	79565	Ç§¿Ë	1532261	¸±	16,404,416
202201	90049090	Î´ÁÐÃû½ÃÕýÊÓÁ¦¡¢»¤Ä¿µÈÓÃÍ¾µÄÑÛ¾µµÈÎïÆ·	502	ÃÀ¹ú	10	Ò»°ãÃ³Ò×	1096044	Ç§¿Ë	27327982	¸±	246,290,334
202201	90049090	Î´ÁÐÃû½ÃÕýÊÓÁ¦¡¢»¤Ä¿µÈÓÃÍ¾µÄÑÛ¾µµÈÎïÆ·	601	°Ä´óÀûÑÇ	10	Ò»°ãÃ³Ò×	53379	Ç§¿Ë	1156254	¸±	12,985,788
202201	90049090	Î´ÁÐÃû½ÃÕýÊÓÁ¦¡¢»¤Ä¿µÈÓÃÍ¾µÄÑÛ¾µµÈÎïÆ·	602	¿â¿ËÈºµº	10	Ò»°ãÃ³Ò×	30	Ç§¿Ë	960	¸±	2,528
202201	90049090	Î´ÁÐÃû½ÃÕýÊÓÁ¦¡¢»¤Ä¿µÈÓÃÍ¾µÄÑÛ¾µµÈÎïÆ·	603	ì³¼Ã	10	Ò»°ãÃ³Ò×	6	Ç§¿Ë	150	¸±	315
202201	90049090	Î´ÁÐÃû½ÃÕýÊÓÁ¦¡¢»¤Ä¿µÈÓÃÍ¾µÄÑÛ¾µµÈÎïÆ·	607	ÐÂ¿¦Àï¶àÄáÑÇ	10	Ò»°ãÃ³Ò×	116	Ç§¿Ë	3444	¸±	19,864
202201	90049090	Î´ÁÐÃû½ÃÕýÊÓÁ¦¡¢»¤Ä¿µÈÓÃÍ¾µÄÑÛ¾µµÈÎïÆ·	608	ÍßÅ¬°¢Í¼	10	Ò»°ãÃ³Ò×	23	Ç§¿Ë	744	¸±	2,375
202201	90049090	Î´ÁÐÃû½ÃÕýÊÓÁ¦¡¢»¤Ä¿µÈÓÃÍ¾µÄÑÛ¾µµÈÎïÆ·	609	ÐÂÎ÷À¼	10	Ò»°ãÃ³Ò×	3296	Ç§¿Ë	57451	¸±	563,140
202201	90049090	Î´ÁÐÃû½ÃÕýÊÓÁ¦¡¢»¤Ä¿µÈÓÃÍ¾µÄÑÛ¾µµÈÎïÆ·	611	°Í²¼ÑÇÐÂ¼¸ÄÚÑÇ	10	Ò»°ãÃ³Ò×	338	Ç§¿Ë	6572	¸±	40,896
202201	90049090	Î´ÁÐÃû½ÃÕýÊÓÁ¦¡¢»¤Ä¿µÈÓÃÍ¾µÄÑÛ¾µµÈÎïÆ·	613	ËùÂÞÃÅÈºµº	10	Ò»°ãÃ³Ò×	923	Ç§¿Ë	12200	¸±	42,897
202201	90049090	Î´ÁÐÃû½ÃÕýÊÓÁ¦¡¢»¤Ä¿µÈÓÃÍ¾µÄÑÛ¾µµÈÎïÆ·	614	ÌÀ¼Ó	11	¹ú¼Ò¼ä¡¢¹ú¼Ê×éÖ¯ÎÞ³¥Ô®ÖúºÍÔùËÍµÄÎï×Ê	2118	Ç§¿Ë	20000	¸±	144,000
202201	90049090	Î´ÁÐÃû½ÃÕýÊÓÁ¦¡¢»¤Ä¿µÈÓÃÍ¾µÄÑÛ¾µµÈÎïÆ·	618	»ùÀï°ÍË¹	10	Ò»°ãÃ³Ò×	154	Ç§¿Ë	4480	¸±	13,395
202201	90049090	Î´ÁÐÃû½ÃÕýÊÓÁ¦¡¢»¤Ä¿µÈÓÃÍ¾µÄÑÛ¾µµÈÎïÆ·	623	·¨Êô²¨ÀûÄáÎ÷ÑÇ	10	Ò»°ãÃ³Ò×	143	Ç§¿Ë	3460	¸±	15,966
202201	90049090	Î´ÁÐÃû½ÃÕýÊÓÁ¦¡¢»¤Ä¿µÈÓÃÍ¾µÄÑÛ¾µµÈÎïÆ·	699	´óÑóÖÞÆäËû¹ú¼Ò(µØÇø)	10	Ò»°ãÃ³Ò×	1040	Ç§¿Ë	1440	¸±	28,800
202202	90049090	Î´ÁÐÃû½ÃÕýÊÓÁ¦¡¢»¤Ä¿µÈÓÃÍ¾µÄÑÛ¾µµÈÎïÆ·	102	°ÍÁÖ	10	Ò»°ãÃ³Ò×	1466	Ç§¿Ë	24488	¸±	227,926
202202	90049090	Î´ÁÐÃû½ÃÕýÊÓÁ¦¡¢»¤Ä¿µÈÓÃÍ¾µÄÑÛ¾µµÈÎïÆ·	103	ÃÏ¼ÓÀ­¹ú	10	Ò»°ãÃ³Ò×	2383	Ç§¿Ë	89873	¸±	1,017,371
202202	90049090	Î´ÁÐÃû½ÃÕýÊÓÁ¦¡¢»¤Ä¿µÈÓÃÍ¾µÄÑÛ¾µµÈÎïÆ·	104	²»µ¤	10	Ò»°ãÃ³Ò×	98	Ç§¿Ë	757	¸±	9,192
202202	90049090	Î´ÁÐÃû½ÃÕýÊÓÁ¦¡¢»¤Ä¿µÈÓÃÍ¾µÄÑÛ¾µµÈÎïÆ·	105	ÎÄÀ³	10	Ò»°ãÃ³Ò×	534	Ç§¿Ë	2443	¸±	83,362
202202	90049090	Î´ÁÐÃû½ÃÕýÊÓÁ¦¡¢»¤Ä¿µÈÓÃÍ¾µÄÑÛ¾µµÈÎïÆ·	106	Ãåµé	10	Ò»°ãÃ³Ò×	2483	Ç§¿Ë	20523	¸±	280,713
202202	90049090	Î´ÁÐÃû½ÃÕýÊÓÁ¦¡¢»¤Ä¿µÈÓÃÍ¾µÄÑÛ¾µµÈÎïÆ·	107	¼íÆÒÕ¯	10	Ò»°ãÃ³Ò×	470	Ç§¿Ë	1392	¸±	66,896
202202	90049090	Î´ÁÐÃû½ÃÕýÊÓÁ¦¡¢»¤Ä¿µÈÓÃÍ¾µÄÑÛ¾µµÈÎïÆ·	108	ÈûÆÖÂ·Ë¹	10	Ò»°ãÃ³Ò×	4357	Ç§¿Ë	30671	¸±	324,860
202202	90049090	Î´ÁÐÃû½ÃÕýÊÓÁ¦¡¢»¤Ä¿µÈÓÃÍ¾µÄÑÛ¾µµÈÎïÆ·	109	³¯ÏÊ	10	Ò»°ãÃ³Ò×	10110	Ç§¿Ë	150035	¸±	144,022
202202	90049090	Î´ÁÐÃû½ÃÕýÊÓÁ¦¡¢»¤Ä¿µÈÓÃÍ¾µÄÑÛ¾µµÈÎïÆ·	110	ÖÐ¹úÏã¸Û	10	Ò»°ãÃ³Ò×	13548	Ç§¿Ë	171362	¸±	1,391,223
202202	90049090	Î´ÁÐÃû½ÃÕýÊÓÁ¦¡¢»¤Ä¿µÈÓÃÍ¾µÄÑÛ¾µµÈÎïÆ·	111	Ó¡¶È	10	Ò»°ãÃ³Ò×	11071	Ç§¿Ë	270151	¸±	3,220,363
202202	90049090	Î´ÁÐÃû½ÃÕýÊÓÁ¦¡¢»¤Ä¿µÈÓÃÍ¾µÄÑÛ¾µµÈÎïÆ·	112	Ó¡¶ÈÄáÎ÷ÑÇ	10	Ò»°ãÃ³Ò×	40837	Ç§¿Ë	1013485	¸±	3,328,214
202202	90049090	Î´ÁÐÃû½ÃÕýÊÓÁ¦¡¢»¤Ä¿µÈÓÃÍ¾µÄÑÛ¾µµÈÎïÆ·	113	ÒÁÀÊ	10	Ò»°ãÃ³Ò×	48	Ç§¿Ë	520	¸±	3,970
202202	90049090	Î´ÁÐÃû½ÃÕýÊÓÁ¦¡¢»¤Ä¿µÈÓÃÍ¾µÄÑÛ¾µµÈÎïÆ·	115	ÒÔÉ«ÁÐ	10	Ò»°ãÃ³Ò×	9047	Ç§¿Ë	105365	¸±	1,265,467
202202	90049090	Î´ÁÐÃû½ÃÕýÊÓÁ¦¡¢»¤Ä¿µÈÓÃÍ¾µÄÑÛ¾µµÈÎïÆ·	116	ÈÕ±¾	10	Ò»°ãÃ³Ò×	68009	Ç§¿Ë	2675425	¸±	10,881,695
202202	90049090	Î´ÁÐÃû½ÃÕýÊÓÁ¦¡¢»¤Ä¿µÈÓÃÍ¾µÄÑÛ¾µµÈÎïÆ·	117	Ô¼µ©	10	Ò»°ãÃ³Ò×	406	Ç§¿Ë	7414	¸±	24,111
202202	90049090	Î´ÁÐÃû½ÃÕýÊÓÁ¦¡¢»¤Ä¿µÈÓÃÍ¾µÄÑÛ¾µµÈÎïÆ·	118	¿ÆÍþÌØ	10	Ò»°ãÃ³Ò×	5126	Ç§¿Ë	23234	¸±	614,133
202202	90049090	Î´ÁÐÃû½ÃÕýÊÓÁ¦¡¢»¤Ä¿µÈÓÃÍ¾µÄÑÛ¾µµÈÎïÆ·	120	Àè°ÍÄÛ	10	Ò»°ãÃ³Ò×	1052	Ç§¿Ë	21080	¸±	570,506
202202	90049090	Î´ÁÐÃû½ÃÕýÊÓÁ¦¡¢»¤Ä¿µÈÓÃÍ¾µÄÑÛ¾µµÈÎïÆ·	122	ÂíÀ´Î÷ÑÇ	10	Ò»°ãÃ³Ò×	6349	Ç§¿Ë	98210	¸±	1,327,232
202202	90049090	Î´ÁÐÃû½ÃÕýÊÓÁ¦¡¢»¤Ä¿µÈÓÃÍ¾µÄÑÛ¾µµÈÎïÆ·	123	Âí¶û´ú·ò	10	Ò»°ãÃ³Ò×	48	Ç§¿Ë	1350	¸±	7,059
202202	90049090	Î´ÁÐÃû½ÃÕýÊÓÁ¦¡¢»¤Ä¿µÈÓÃÍ¾µÄÑÛ¾µµÈÎïÆ·	124	ÃÉ¹Å	10	Ò»°ãÃ³Ò×	503	Ç§¿Ë	2510	¸±	52,806
202202	90049090	Î´ÁÐÃû½ÃÕýÊÓÁ¦¡¢»¤Ä¿µÈÓÃÍ¾µÄÑÛ¾µµÈÎïÆ·	125	Äá²´¶ûÁª°îÃñÖ÷¹²ºÍ¹ú	10	Ò»°ãÃ³Ò×	6	Ç§¿Ë	205	¸±	887
202202	90049090	Î´ÁÐÃû½ÃÕýÊÓÁ¦¡¢»¤Ä¿µÈÓÃÍ¾µÄÑÛ¾µµÈÎïÆ·	125	Äá²´¶ûÁª°îÃñÖ÷¹²ºÍ¹ú	11	¹ú¼Ò¼ä¡¢¹ú¼Ê×éÖ¯ÎÞ³¥Ô®ÖúºÍÔùËÍµÄÎï×Ê	195	Ç§¿Ë	1500	¸±	22,500
202202	90049090	Î´ÁÐÃû½ÃÕýÊÓÁ¦¡¢»¤Ä¿µÈÓÃÍ¾µÄÑÛ¾µµÈÎïÆ·	126	°¢Âü	10	Ò»°ãÃ³Ò×	463	Ç§¿Ë	2780	¸±	87,036
202202	90049090	Î´ÁÐÃû½ÃÕýÊÓÁ¦¡¢»¤Ä¿µÈÓÃÍ¾µÄÑÛ¾µµÈÎïÆ·	127	°Í»ùË¹Ì¹	10	Ò»°ãÃ³Ò×	980	Ç§¿Ë	16729	¸±	66,469
202202	90049090	Î´ÁÐÃû½ÃÕýÊÓÁ¦¡¢»¤Ä¿µÈÓÃÍ¾µÄÑÛ¾µµÈÎïÆ·	128	°ÍÀÕË¹Ì¹	10	Ò»°ãÃ³Ò×	109	Ç§¿Ë	1520	¸±	4,451
202202	90049090	Î´ÁÐÃû½ÃÕýÊÓÁ¦¡¢»¤Ä¿µÈÓÃÍ¾µÄÑÛ¾µµÈÎïÆ·	129	·ÆÂÉ±ö	10	Ò»°ãÃ³Ò×	8534	Ç§¿Ë	144897	¸±	956,986
202202	90049090	Î´ÁÐÃû½ÃÕýÊÓÁ¦¡¢»¤Ä¿µÈÓÃÍ¾µÄÑÛ¾µµÈÎïÆ·	130	¿¨Ëþ¶û	10	Ò»°ãÃ³Ò×	1195	Ç§¿Ë	33000	¸±	71,323
202202	90049090	Î´ÁÐÃû½ÃÕýÊÓÁ¦¡¢»¤Ä¿µÈÓÃÍ¾µÄÑÛ¾µµÈÎïÆ·	131	É³ÌØ°¢À­²®	10	Ò»°ãÃ³Ò×	1579	Ç§¿Ë	41560	¸±	946,357
202202	90049090	Î´ÁÐÃû½ÃÕýÊÓÁ¦¡¢»¤Ä¿µÈÓÃÍ¾µÄÑÛ¾µµÈÎïÆ·	132	ÐÂ¼ÓÆÂ	10	Ò»°ãÃ³Ò×	1981	Ç§¿Ë	15473	¸±	292,621
202202	90049090	Î´ÁÐÃû½ÃÕýÊÓÁ¦¡¢»¤Ä¿µÈÓÃÍ¾µÄÑÛ¾µµÈÎïÆ·	133	º«¹ú	10	Ò»°ãÃ³Ò×	5415	Ç§¿Ë	56553	¸±	1,041,659
202202	90049090	Î´ÁÐÃû½ÃÕýÊÓÁ¦¡¢»¤Ä¿µÈÓÃÍ¾µÄÑÛ¾µµÈÎïÆ·	135	ÐðÀûÑÇ	10	Ò»°ãÃ³Ò×	16	Ç§¿Ë	200	¸±	790
202202	90049090	Î´ÁÐÃû½ÃÕýÊÓÁ¦¡¢»¤Ä¿µÈÓÃÍ¾µÄÑÛ¾µµÈÎïÆ·	136	Ì©¹ú	10	Ò»°ãÃ³Ò×	8877	Ç§¿Ë	292998	¸±	1,331,993
202202	90049090	Î´ÁÐÃû½ÃÕýÊÓÁ¦¡¢»¤Ä¿µÈÓÃÍ¾µÄÑÛ¾µµÈÎïÆ·	137	ÍÁ¶úÆä	10	Ò»°ãÃ³Ò×	15514	Ç§¿Ë	110310	¸±	1,578,896
202202	90049090	Î´ÁÐÃû½ÃÕýÊÓÁ¦¡¢»¤Ä¿µÈÓÃÍ¾µÄÑÛ¾µµÈÎïÆ·	138	°¢ÁªÇõ	10	Ò»°ãÃ³Ò×	689	Ç§¿Ë	12796	¸±	85,837
202202	90049090	Î´ÁÐÃû½ÃÕýÊÓÁ¦¡¢»¤Ä¿µÈÓÃÍ¾µÄÑÛ¾µµÈÎïÆ·	141	Ô½ÄÏ	10	Ò»°ãÃ³Ò×	8266	Ç§¿Ë	148270	¸±	1,072,472
202202	90049090	Î´ÁÐÃû½ÃÕýÊÓÁ¦¡¢»¤Ä¿µÈÓÃÍ¾µÄÑÛ¾µµÈÎïÆ·	143	ÖÐ¹úÌ¨Íå	10	Ò»°ãÃ³Ò×	698	Ç§¿Ë	18886	¸±	614,675
202202	90049090	Î´ÁÐÃû½ÃÕýÊÓÁ¦¡¢»¤Ä¿µÈÓÃÍ¾µÄÑÛ¾µµÈÎïÆ·	144	¶«µÛãë	10	Ò»°ãÃ³Ò×	30	Ç§¿Ë	480	¸±	1,614
202202	90049090	Î´ÁÐÃû½ÃÕýÊÓÁ¦¡¢»¤Ä¿µÈÓÃÍ¾µÄÑÛ¾µµÈÎïÆ·	145	¹þÈø¿ËË¹Ì¹	10	Ò»°ãÃ³Ò×	3630	Ç§¿Ë	96340	¸±	914,485
202202	90049090	Î´ÁÐÃû½ÃÕýÊÓÁ¦¡¢»¤Ä¿µÈÓÃÍ¾µÄÑÛ¾µµÈÎïÆ·	146	¼ª¶û¼ªË¹Ë¹Ì¹	10	Ò»°ãÃ³Ò×	9031	Ç§¿Ë	45050	¸±	406,703
202202	90049090	Î´ÁÐÃû½ÃÕýÊÓÁ¦¡¢»¤Ä¿µÈÓÃÍ¾µÄÑÛ¾µµÈÎïÆ·	149	ÎÚ×È±ð¿ËË¹Ì¹	10	Ò»°ãÃ³Ò×	1320	Ç§¿Ë	40060	¸±	112,291
202202	90049090	Î´ÁÐÃû½ÃÕýÊÓÁ¦¡¢»¤Ä¿µÈÓÃÍ¾µÄÑÛ¾µµÈÎïÆ·	202	°²¸çÀ­	10	Ò»°ãÃ³Ò×	2129	Ç§¿Ë	10162	¸±	439,674
202202	90049090	Î´ÁÐÃû½ÃÕýÊÓÁ¦¡¢»¤Ä¿µÈÓÃÍ¾µÄÑÛ¾µµÈÎïÆ·	204	²©´ÄÍßÄÉ	10	Ò»°ãÃ³Ò×	128	Ç§¿Ë	1560	¸±	8,246
202202	90049090	Î´ÁÐÃû½ÃÕýÊÓÁ¦¡¢»¤Ä¿µÈÓÃÍ¾µÄÑÛ¾µµÈÎïÆ·	205	²¼Â¡µÏ	10	Ò»°ãÃ³Ò×	655	Ç§¿Ë	4319	¸±	128,351
202202	90049090	Î´ÁÐÃû½ÃÕýÊÓÁ¦¡¢»¤Ä¿µÈÓÃÍ¾µÄÑÛ¾µµÈÎïÆ·	206	¿¦ÂóÂ¡	10	Ò»°ãÃ³Ò×	722	Ç§¿Ë	13660	¸±	47,006
202202	90049090	Î´ÁÐÃû½ÃÕýÊÓÁ¦¡¢»¤Ä¿µÈÓÃÍ¾µÄÑÛ¾µµÈÎïÆ·	209	ÖÐ·Ç	10	Ò»°ãÃ³Ò×	76500	Ç§¿Ë	900000	¸±	2,752,531
202202	90049090	Î´ÁÐÃû½ÃÕýÊÓÁ¦¡¢»¤Ä¿µÈÓÃÍ¾µÄÑÛ¾µµÈÎïÆ·	211	Õ§µÃ	10	Ò»°ãÃ³Ò×	80	Ç§¿Ë	1000	¸±	31,731
202202	90049090	Î´ÁÐÃû½ÃÕýÊÓÁ¦¡¢»¤Ä¿µÈÓÃÍ¾µÄÑÛ¾µµÈÎïÆ·	214	¼ª²¼Ìá	10	Ò»°ãÃ³Ò×	1230	Ç§¿Ë	14300	¸±	72,415
202202	90049090	Î´ÁÐÃû½ÃÕýÊÓÁ¦¡¢»¤Ä¿µÈÓÃÍ¾µÄÑÛ¾µµÈÎïÆ·	215	°£¼°	10	Ò»°ãÃ³Ò×	1614	Ç§¿Ë	42400	¸±	105,100
202202	90049090	Î´ÁÐÃû½ÃÕýÊÓÁ¦¡¢»¤Ä¿µÈÓÃÍ¾µÄÑÛ¾µµÈÎïÆ·	217	°£Èû¶í±ÈÑÇ	10	Ò»°ãÃ³Ò×	625	Ç§¿Ë	32443	¸±	584,044
202202	90049090	Î´ÁÐÃû½ÃÕýÊÓÁ¦¡¢»¤Ä¿µÈÓÃÍ¾µÄÑÛ¾µµÈÎïÆ·	220	¼ÓÄÉ	10	Ò»°ãÃ³Ò×	41	Ç§¿Ë	600	¸±	1,887
202202	90049090	Î´ÁÐÃû½ÃÕýÊÓÁ¦¡¢»¤Ä¿µÈÓÃÍ¾µÄÑÛ¾µµÈÎïÆ·	221	¼¸ÄÚÑÇ	10	Ò»°ãÃ³Ò×	218	Ç§¿Ë	1073	¸±	16,578
202202	90049090	Î´ÁÐÃû½ÃÕýÊÓÁ¦¡¢»¤Ä¿µÈÓÃÍ¾µÄÑÛ¾µµÈÎïÆ·	223	¿ÆÌØµÏÍß	10	Ò»°ãÃ³Ò×	468	Ç§¿Ë	8340	¸±	29,568
202202	90049090	Î´ÁÐÃû½ÃÕýÊÓÁ¦¡¢»¤Ä¿µÈÓÃÍ¾µÄÑÛ¾µµÈÎïÆ·	224	¿ÏÄáÑÇ	10	Ò»°ãÃ³Ò×	2708	Ç§¿Ë	41923	¸±	285,428
202202	90049090	Î´ÁÐÃû½ÃÕýÊÓÁ¦¡¢»¤Ä¿µÈÓÃÍ¾µÄÑÛ¾µµÈÎïÆ·	227	Âí´ï¼ÓË¹¼Ó	10	Ò»°ãÃ³Ò×	403	Ç§¿Ë	8100	¸±	22,642
202202	90049090	Î´ÁÐÃû½ÃÕýÊÓÁ¦¡¢»¤Ä¿µÈÓÃÍ¾µÄÑÛ¾µµÈÎïÆ·	231	Ã«ÀïÇóË¹	10	Ò»°ãÃ³Ò×	20	Ç§¿Ë	280	¸±	1,450
202202	90049090	Î´ÁÐÃû½ÃÕýÊÓÁ¦¡¢»¤Ä¿µÈÓÃÍ¾µÄÑÛ¾µµÈÎïÆ·	232	Ä¦Âå¸ç	10	Ò»°ãÃ³Ò×	1761	Ç§¿Ë	36680	¸±	156,891
202202	90049090	Î´ÁÐÃû½ÃÕýÊÓÁ¦¡¢»¤Ä¿µÈÓÃÍ¾µÄÑÛ¾µµÈÎïÆ·	233	ÄªÉ£±È¿Ë	10	Ò»°ãÃ³Ò×	144	Ç§¿Ë	1960	¸±	22,081
202202	90049090	Î´ÁÐÃû½ÃÕýÊÓÁ¦¡¢»¤Ä¿µÈÓÃÍ¾µÄÑÛ¾µµÈÎïÆ·	236	ÄáÈÕÀûÑÇ	10	Ò»°ãÃ³Ò×	992	Ç§¿Ë	28670	¸±	334,250
202202	90049090	Î´ÁÐÃû½ÃÕýÊÓÁ¦¡¢»¤Ä¿µÈÓÃÍ¾µÄÑÛ¾µµÈÎïÆ·	238	Â¬Íú´ï	10	Ò»°ãÃ³Ò×	23	Ç§¿Ë	340	¸±	3,796
202202	90049090	Î´ÁÐÃû½ÃÕýÊÓÁ¦¡¢»¤Ä¿µÈÓÃÍ¾µÄÑÛ¾µµÈÎïÆ·	243	Ë÷ÂíÀï	10	Ò»°ãÃ³Ò×	86	Ç§¿Ë	1362	¸±	54,160
202202	90049090	Î´ÁÐÃû½ÃÕýÊÓÁ¦¡¢»¤Ä¿µÈÓÃÍ¾µÄÑÛ¾µµÈÎïÆ·	244	ÄÏ·Ç	10	Ò»°ãÃ³Ò×	10022	Ç§¿Ë	245020	¸±	1,736,693
202202	90049090	Î´ÁÐÃû½ÃÕýÊÓÁ¦¡¢»¤Ä¿µÈÓÃÍ¾µÄÑÛ¾µµÈÎïÆ·	246	ËÕµ¤	10	Ò»°ãÃ³Ò×	220	Ç§¿Ë	1500	¸±	3,536
202202	90049090	Î´ÁÐÃû½ÃÕýÊÓÁ¦¡¢»¤Ä¿µÈÓÃÍ¾µÄÑÛ¾µµÈÎïÆ·	247	Ì¹É£ÄáÑÇ	10	Ò»°ãÃ³Ò×	1446	Ç§¿Ë	17600	¸±	53,133
202202	90049090	Î´ÁÐÃû½ÃÕýÊÓÁ¦¡¢»¤Ä¿µÈÓÃÍ¾µÄÑÛ¾µµÈÎïÆ·	248	¶à¸ç	10	Ò»°ãÃ³Ò×	486	Ç§¿Ë	8220	¸±	24,390
202202	90049090	Î´ÁÐÃû½ÃÕýÊÓÁ¦¡¢»¤Ä¿µÈÓÃÍ¾µÄÑÛ¾µµÈÎïÆ·	249	Í»ÄáË¹	10	Ò»°ãÃ³Ò×	243	Ç§¿Ë	3333	¸±	14,278
202202	90049090	Î´ÁÐÃû½ÃÕýÊÓÁ¦¡¢»¤Ä¿µÈÓÃÍ¾µÄÑÛ¾µµÈÎïÆ·	250	ÎÚ¸É´ï	10	Ò»°ãÃ³Ò×	859	Ç§¿Ë	30139	¸±	241,367
202202	90049090	Î´ÁÐÃû½ÃÕýÊÓÁ¦¡¢»¤Ä¿µÈÓÃÍ¾µÄÑÛ¾µµÈÎïÆ·	251	²¼»ùÄÉ·¨Ë÷	10	Ò»°ãÃ³Ò×	53	Ç§¿Ë	251	¸±	19,100
202202	90049090	Î´ÁÐÃû½ÃÕýÊÓÁ¦¡¢»¤Ä¿µÈÓÃÍ¾µÄÑÛ¾µµÈÎïÆ·	251	²¼»ùÄÉ·¨Ë÷	12	ÆäËû¾èÔùÎï×Ê	732	Ç§¿Ë	10080	¸±	175,336
202202	90049090	Î´ÁÐÃû½ÃÕýÊÓÁ¦¡¢»¤Ä¿µÈÓÃÍ¾µÄÑÛ¾µµÈÎïÆ·	252	¸Õ¹û(½ð)	10	Ò»°ãÃ³Ò×	1374	Ç§¿Ë	19430	¸±	174,242
202202	90049090	Î´ÁÐÃû½ÃÕýÊÓÁ¦¡¢»¤Ä¿µÈÓÃÍ¾µÄÑÛ¾µµÈÎïÆ·	253	ÔÞ±ÈÑÇ	10	Ò»°ãÃ³Ò×	444	Ç§¿Ë	14780	¸±	73,972
202202	90049090	Î´ÁÐÃû½ÃÕýÊÓÁ¦¡¢»¤Ä¿µÈÓÃÍ¾µÄÑÛ¾µµÈÎïÆ·	254	½ò°Í²¼Î¤	10	Ò»°ãÃ³Ò×	1260	Ç§¿Ë	20960	¸±	32,715
202202	90049090	Î´ÁÐÃû½ÃÕýÊÓÁ¦¡¢»¤Ä¿µÈÓÃÍ¾µÄÑÛ¾µµÈÎïÆ·	259	ÂíÔ¼ÌØ	10	Ò»°ãÃ³Ò×	128	Ç§¿Ë	1540	¸±	8,882
202202	90049090	Î´ÁÐÃû½ÃÕýÊÓÁ¦¡¢»¤Ä¿µÈÓÃÍ¾µÄÑÛ¾µµÈÎïÆ·	301	±ÈÀûÊ±	10	Ò»°ãÃ³Ò×	57424	Ç§¿Ë	554746	¸±	3,874,132
202202	90049090	Î´ÁÐÃû½ÃÕýÊÓÁ¦¡¢»¤Ä¿µÈÓÃÍ¾µÄÑÛ¾µµÈÎïÆ·	302	µ¤Âó	10	Ò»°ãÃ³Ò×	13654	Ç§¿Ë	244098	¸±	1,458,717
202202	90049090	Î´ÁÐÃû½ÃÕýÊÓÁ¦¡¢»¤Ä¿µÈÓÃÍ¾µÄÑÛ¾µµÈÎïÆ·	303	Ó¢¹ú	10	Ò»°ãÃ³Ò×	67526	Ç§¿Ë	1256187	¸±	13,411,045
202202	90049090	Î´ÁÐÃû½ÃÕýÊÓÁ¦¡¢»¤Ä¿µÈÓÃÍ¾µÄÑÛ¾µµÈÎïÆ·	304	µÂ¹ú	10	Ò»°ãÃ³Ò×	133224	Ç§¿Ë	3687687	¸±	19,462,061
202202	90049090	Î´ÁÐÃû½ÃÕýÊÓÁ¦¡¢»¤Ä¿µÈÓÃÍ¾µÄÑÛ¾µµÈÎïÆ·	305	·¨¹ú	10	Ò»°ãÃ³Ò×	56411	Ç§¿Ë	823441	¸±	12,802,774
202202	90049090	Î´ÁÐÃû½ÃÕýÊÓÁ¦¡¢»¤Ä¿µÈÓÃÍ¾µÄÑÛ¾µµÈÎïÆ·	306	°®¶ûÀ¼	10	Ò»°ãÃ³Ò×	5573	Ç§¿Ë	150275	¸±	714,852
202202	90049090	Î´ÁÐÃû½ÃÕýÊÓÁ¦¡¢»¤Ä¿µÈÓÃÍ¾µÄÑÛ¾µµÈÎïÆ·	307	Òâ´óÀû	10	Ò»°ãÃ³Ò×	110511	Ç§¿Ë	2568506	¸±	13,787,033
202202	90049090	Î´ÁÐÃû½ÃÕýÊÓÁ¦¡¢»¤Ä¿µÈÓÃÍ¾µÄÑÛ¾µµÈÎïÆ·	308	Â¬É­±¤	10	Ò»°ãÃ³Ò×	0	Ç§¿Ë	1	¸±	96
202202	90049090	Î´ÁÐÃû½ÃÕýÊÓÁ¦¡¢»¤Ä¿µÈÓÃÍ¾µÄÑÛ¾µµÈÎïÆ·	309	ºÉÀ¼	10	Ò»°ãÃ³Ò×	55551	Ç§¿Ë	1624594	¸±	7,857,852
202202	90049090	Î´ÁÐÃû½ÃÕýÊÓÁ¦¡¢»¤Ä¿µÈÓÃÍ¾µÄÑÛ¾µµÈÎïÆ·	310	Ï£À°	10	Ò»°ãÃ³Ò×	19717	Ç§¿Ë	301737	¸±	2,421,529
202202	90049090	Î´ÁÐÃû½ÃÕýÊÓÁ¦¡¢»¤Ä¿µÈÓÃÍ¾µÄÑÛ¾µµÈÎïÆ·	311	ÆÏÌÑÑÀ	10	Ò»°ãÃ³Ò×	937	Ç§¿Ë	13094	¸±	280,746
202202	90049090	Î´ÁÐÃû½ÃÕýÊÓÁ¦¡¢»¤Ä¿µÈÓÃÍ¾µÄÑÛ¾µµÈÎïÆ·	312	Î÷°àÑÀ	10	Ò»°ãÃ³Ò×	30829	Ç§¿Ë	572836	¸±	4,874,081
202202	90049090	Î´ÁÐÃû½ÃÕýÊÓÁ¦¡¢»¤Ä¿µÈÓÃÍ¾µÄÑÛ¾µµÈÎïÆ·	313	°¢¶û°ÍÄáÑÇ	10	Ò»°ãÃ³Ò×	277	Ç§¿Ë	5500	¸±	12,183
202202	90049090	Î´ÁÐÃû½ÃÕýÊÓÁ¦¡¢»¤Ä¿µÈÓÃÍ¾µÄÑÛ¾µµÈÎïÆ·	315	°ÂµØÀû	10	Ò»°ãÃ³Ò×	4510	Ç§¿Ë	24247	¸±	555,569
202202	90049090	Î´ÁÐÃû½ÃÕýÊÓÁ¦¡¢»¤Ä¿µÈÓÃÍ¾µÄÑÛ¾µµÈÎïÆ·	316	±£¼ÓÀûÑÇ	10	Ò»°ãÃ³Ò×	2353	Ç§¿Ë	94938	¸±	266,473
202202	90049090	Î´ÁÐÃû½ÃÕýÊÓÁ¦¡¢»¤Ä¿µÈÓÃÍ¾µÄÑÛ¾µµÈÎïÆ·	318	·ÒÀ¼	10	Ò»°ãÃ³Ò×	8591	Ç§¿Ë	126673	¸±	1,079,436
202202	90049090	Î´ÁÐÃû½ÃÕýÊÓÁ¦¡¢»¤Ä¿µÈÓÃÍ¾µÄÑÛ¾µµÈÎïÆ·	321	ÐÙÑÀÀû	10	Ò»°ãÃ³Ò×	4736	Ç§¿Ë	162098	¸±	1,159,346
202202	90049090	Î´ÁÐÃû½ÃÕýÊÓÁ¦¡¢»¤Ä¿µÈÓÃÍ¾µÄÑÛ¾µµÈÎïÆ·	322	±ùµº	10	Ò»°ãÃ³Ò×	193	Ç§¿Ë	6076	¸±	37,394
202202	90049090	Î´ÁÐÃû½ÃÕýÊÓÁ¦¡¢»¤Ä¿µÈÓÃÍ¾µÄÑÛ¾µµÈÎïÆ·	324	Âí¶úËû	10	Ò»°ãÃ³Ò×	13	Ç§¿Ë	247	¸±	16,583
202202	90049090	Î´ÁÐÃû½ÃÕýÊÓÁ¦¡¢»¤Ä¿µÈÓÃÍ¾µÄÑÛ¾µµÈÎïÆ·	325	Ä¦ÄÉ¸ç	10	Ò»°ãÃ³Ò×	387	Ç§¿Ë	10200	¸±	29,895
202202	90049090	Î´ÁÐÃû½ÃÕýÊÓÁ¦¡¢»¤Ä¿µÈÓÃÍ¾µÄÑÛ¾µµÈÎïÆ·	326	Å²Íþ	10	Ò»°ãÃ³Ò×	18370	Ç§¿Ë	143111	¸±	544,675
202202	90049090	Î´ÁÐÃû½ÃÕýÊÓÁ¦¡¢»¤Ä¿µÈÓÃÍ¾µÄÑÛ¾µµÈÎïÆ·	327	²¨À¼	10	Ò»°ãÃ³Ò×	12013	Ç§¿Ë	210664	¸±	1,439,141
202202	90049090	Î´ÁÐÃû½ÃÕýÊÓÁ¦¡¢»¤Ä¿µÈÓÃÍ¾µÄÑÛ¾µµÈÎïÆ·	328	ÂÞÂíÄáÑÇ	10	Ò»°ãÃ³Ò×	4600	Ç§¿Ë	117919	¸±	632,268
202202	90049090	Î´ÁÐÃû½ÃÕýÊÓÁ¦¡¢»¤Ä¿µÈÓÃÍ¾µÄÑÛ¾µµÈÎïÆ·	330	Èðµä	10	Ò»°ãÃ³Ò×	13318	Ç§¿Ë	269487	¸±	2,771,282
202202	90049090	Î´ÁÐÃû½ÃÕýÊÓÁ¦¡¢»¤Ä¿µÈÓÃÍ¾µÄÑÛ¾µµÈÎïÆ·	331	ÈðÊ¿	10	Ò»°ãÃ³Ò×	118	Ç§¿Ë	3411	¸±	44,076
202202	90049090	Î´ÁÐÃû½ÃÕýÊÓÁ¦¡¢»¤Ä¿µÈÓÃÍ¾µÄÑÛ¾µµÈÎïÆ·	334	°®É³ÄáÑÇ	10	Ò»°ãÃ³Ò×	28	Ç§¿Ë	738	¸±	9,140
202202	90049090	Î´ÁÐÃû½ÃÕýÊÓÁ¦¡¢»¤Ä¿µÈÓÃÍ¾µÄÑÛ¾µµÈÎïÆ·	335	À­ÍÑÎ¬ÑÇ	10	Ò»°ãÃ³Ò×	1260	Ç§¿Ë	25921	¸±	107,290
202202	90049090	Î´ÁÐÃû½ÃÕýÊÓÁ¦¡¢»¤Ä¿µÈÓÃÍ¾µÄÑÛ¾µµÈÎïÆ·	336	Á¢ÌÕÍð	10	Ò»°ãÃ³Ò×	519	Ç§¿Ë	13800	¸±	89,583
202202	90049090	Î´ÁÐÃû½ÃÕýÊÓÁ¦¡¢»¤Ä¿µÈÓÃÍ¾µÄÑÛ¾µµÈÎïÆ·	337	¸ñÂ³¼ªÑÇ	10	Ò»°ãÃ³Ò×	170	Ç§¿Ë	2100	¸±	14,206
202202	90049090	Î´ÁÐÃû½ÃÕýÊÓÁ¦¡¢»¤Ä¿µÈÓÃÍ¾µÄÑÛ¾µµÈÎïÆ·	339	°¢Èû°Ý½®	10	Ò»°ãÃ³Ò×	188	Ç§¿Ë	2210	¸±	16,317
202202	90049090	Î´ÁÐÃû½ÃÕýÊÓÁ¦¡¢»¤Ä¿µÈÓÃÍ¾µÄÑÛ¾µµÈÎïÆ·	340	°×¶íÂÞË¹	10	Ò»°ãÃ³Ò×	1693	Ç§¿Ë	26260	¸±	221,162
202202	90049090	Î´ÁÐÃû½ÃÕýÊÓÁ¦¡¢»¤Ä¿µÈÓÃÍ¾µÄÑÛ¾µµÈÎïÆ·	343	Ä¦¶û¶àÍß	10	Ò»°ãÃ³Ò×	84	Ç§¿Ë	1080	¸±	6,853
202202	90049090	Î´ÁÐÃû½ÃÕýÊÓÁ¦¡¢»¤Ä¿µÈÓÃÍ¾µÄÑÛ¾µµÈÎïÆ·	344	¶íÂÞË¹Áª°î	10	Ò»°ãÃ³Ò×	53833	Ç§¿Ë	1740896	¸±	4,105,792
202202	90049090	Î´ÁÐÃû½ÃÕýÊÓÁ¦¡¢»¤Ä¿µÈÓÃÍ¾µÄÑÛ¾µµÈÎïÆ·	347	ÎÚ¿ËÀ¼	10	Ò»°ãÃ³Ò×	5691	Ç§¿Ë	58393	¸±	552,467
202202	90049090	Î´ÁÐÃû½ÃÕýÊÓÁ¦¡¢»¤Ä¿µÈÓÃÍ¾µÄÑÛ¾µµÈÎïÆ·	350	Ë¹ÂåÎÄÄáÑÇ	10	Ò»°ãÃ³Ò×	16156	Ç§¿Ë	206303	¸±	1,722,207
202202	90049090	Î´ÁÐÃû½ÃÕýÊÓÁ¦¡¢»¤Ä¿µÈÓÃÍ¾µÄÑÛ¾µµÈÎïÆ·	351	¿ËÂÞµØÑÇ	10	Ò»°ãÃ³Ò×	11121	Ç§¿Ë	49931	¸±	854,218
202202	90049090	Î´ÁÐÃû½ÃÕýÊÓÁ¦¡¢»¤Ä¿µÈÓÃÍ¾µÄÑÛ¾µµÈÎïÆ·	352	½Ý¿Ë	10	Ò»°ãÃ³Ò×	4292	Ç§¿Ë	111887	¸±	927,800
202202	90049090	Î´ÁÐÃû½ÃÕýÊÓÁ¦¡¢»¤Ä¿µÈÓÃÍ¾µÄÑÛ¾µµÈÎïÆ·	353	Ë¹Âå·¥¿Ë	10	Ò»°ãÃ³Ò×	5532	Ç§¿Ë	65960	¸±	182,139
202202	90049090	Î´ÁÐÃû½ÃÕýÊÓÁ¦¡¢»¤Ä¿µÈÓÃÍ¾µÄÑÛ¾µµÈÎïÆ·	354	±±ÂíÆä¶Ù¹²ºÍ¹ú	10	Ò»°ãÃ³Ò×	1036	Ç§¿Ë	23200	¸±	66,004
202202	90049090	Î´ÁÐÃû½ÃÕýÊÓÁ¦¡¢»¤Ä¿µÈÓÃÍ¾µÄÑÛ¾µµÈÎïÆ·	355	²¨ºÚ	10	Ò»°ãÃ³Ò×	0	Ç§¿Ë	1	¸±	96
202202	90049090	Î´ÁÐÃû½ÃÕýÊÓÁ¦¡¢»¤Ä¿µÈÓÃÍ¾µÄÑÛ¾µµÈÎïÆ·	358	Èû¶ûÎ¬ÑÇ	10	Ò»°ãÃ³Ò×	5420	Ç§¿Ë	139186	¸±	708,268
202202	90049090	Î´ÁÐÃû½ÃÕýÊÓÁ¦¡¢»¤Ä¿µÈÓÃÍ¾µÄÑÛ¾µµÈÎïÆ·	402	°¢¸ùÍ¢	10	Ò»°ãÃ³Ò×	6591	Ç§¿Ë	144122	¸±	1,207,345
202202	90049090	Î´ÁÐÃû½ÃÕýÊÓÁ¦¡¢»¤Ä¿µÈÓÃÍ¾µÄÑÛ¾µµÈÎïÆ·	408	¶àÃñ×å²£ÀûÎ¬ÑÇ¹ú	10	Ò»°ãÃ³Ò×	305	Ç§¿Ë	4400	¸±	15,366
202202	90049090	Î´ÁÐÃû½ÃÕýÊÓÁ¦¡¢»¤Ä¿µÈÓÃÍ¾µÄÑÛ¾µµÈÎïÆ·	410	°ÍÎ÷	10	Ò»°ãÃ³Ò×	32049	Ç§¿Ë	874690	¸±	2,399,375
202202	90049090	Î´ÁÐÃû½ÃÕýÊÓÁ¦¡¢»¤Ä¿µÈÓÃÍ¾µÄÑÛ¾µµÈÎïÆ·	412	ÖÇÀû	10	Ò»°ãÃ³Ò×	18005	Ç§¿Ë	504110	¸±	2,804,806
202202	90049090	Î´ÁÐÃû½ÃÕýÊÓÁ¦¡¢»¤Ä¿µÈÓÃÍ¾µÄÑÛ¾µµÈÎïÆ·	413	¸çÂ×±ÈÑÇ	10	Ò»°ãÃ³Ò×	6312	Ç§¿Ë	183572	¸±	1,178,683
202202	90049090	Î´ÁÐÃû½ÃÕýÊÓÁ¦¡¢»¤Ä¿µÈÓÃÍ¾µÄÑÛ¾µµÈÎïÆ·	415	¸çË¹´ïÀè¼Ó	10	Ò»°ãÃ³Ò×	497	Ç§¿Ë	5529	¸±	65,758
202202	90049090	Î´ÁÐÃû½ÃÕýÊÓÁ¦¡¢»¤Ä¿µÈÓÃÍ¾µÄÑÛ¾µµÈÎïÆ·	417	¿âÀ°Ë÷µº	10	Ò»°ãÃ³Ò×	450	Ç§¿Ë	3330	¸±	43,275
202202	90049090	Î´ÁÐÃû½ÃÕýÊÓÁ¦¡¢»¤Ä¿µÈÓÃÍ¾µÄÑÛ¾µµÈÎïÆ·	418	¶àÃ×Äá¼Ó¹²ºÍ¹ú	10	Ò»°ãÃ³Ò×	647	Ç§¿Ë	14620	¸±	38,559
202202	90049090	Î´ÁÐÃû½ÃÕýÊÓÁ¦¡¢»¤Ä¿µÈÓÃÍ¾µÄÑÛ¾µµÈÎïÆ·	419	¶ò¹Ï¶à¶û	10	Ò»°ãÃ³Ò×	1996	Ç§¿Ë	61416	¸±	154,829
202202	90049090	Î´ÁÐÃû½ÃÕýÊÓÁ¦¡¢»¤Ä¿µÈÓÃÍ¾µÄÑÛ¾µµÈÎïÆ·	423	Î£µØÂíÀ­	10	Ò»°ãÃ³Ò×	54	Ç§¿Ë	852	¸±	4,920
202202	90049090	Î´ÁÐÃû½ÃÕýÊÓÁ¦¡¢»¤Ä¿µÈÓÃÍ¾µÄÑÛ¾µµÈÎïÆ·	424	¹çÑÇÄÇ	10	Ò»°ãÃ³Ò×	74	Ç§¿Ë	960	¸±	2,392
202202	90049090	Î´ÁÐÃû½ÃÕýÊÓÁ¦¡¢»¤Ä¿µÈÓÃÍ¾µÄÑÛ¾µµÈÎïÆ·	425	º£µØ	10	Ò»°ãÃ³Ò×	25	Ç§¿Ë	200	¸±	641
202202	90049090	Î´ÁÐÃû½ÃÕýÊÓÁ¦¡¢»¤Ä¿µÈÓÃÍ¾µÄÑÛ¾µµÈÎïÆ·	426	ºé¶¼À­Ë¹	10	Ò»°ãÃ³Ò×	174	Ç§¿Ë	4710	¸±	15,882
202202	90049090	Î´ÁÐÃû½ÃÕýÊÓÁ¦¡¢»¤Ä¿µÈÓÃÍ¾µÄÑÛ¾µµÈÎïÆ·	427	ÑÀÂò¼Ó	10	Ò»°ãÃ³Ò×	297	Ç§¿Ë	7000	¸±	13,826
202202	90049090	Î´ÁÐÃû½ÃÕýÊÓÁ¦¡¢»¤Ä¿µÈÓÃÍ¾µÄÑÛ¾µµÈÎïÆ·	429	Ä«Î÷¸ç	10	Ò»°ãÃ³Ò×	62628	Ç§¿Ë	1619129	¸±	5,937,508
202202	90049090	Î´ÁÐÃû½ÃÕýÊÓÁ¦¡¢»¤Ä¿µÈÓÃÍ¾µÄÑÛ¾µµÈÎïÆ·	431	Äá¼ÓÀ­¹Ï	10	Ò»°ãÃ³Ò×	18	Ç§¿Ë	750	¸±	4,189
202202	90049090	Î´ÁÐÃû½ÃÕýÊÓÁ¦¡¢»¤Ä¿µÈÓÃÍ¾µÄÑÛ¾µµÈÎïÆ·	432	°ÍÄÃÂí	10	Ò»°ãÃ³Ò×	1637	Ç§¿Ë	51617	¸±	162,084
202202	90049090	Î´ÁÐÃû½ÃÕýÊÓÁ¦¡¢»¤Ä¿µÈÓÃÍ¾µÄÑÛ¾µµÈÎïÆ·	433	°ÍÀ­¹ç	10	Ò»°ãÃ³Ò×	87	Ç§¿Ë	2403	¸±	5,315
202202	90049090	Î´ÁÐÃû½ÃÕýÊÓÁ¦¡¢»¤Ä¿µÈÓÃÍ¾µÄÑÛ¾µµÈÎïÆ·	434	ÃØÂ³	10	Ò»°ãÃ³Ò×	5202	Ç§¿Ë	118149	¸±	357,723
202202	90049090	Î´ÁÐÃû½ÃÕýÊÓÁ¦¡¢»¤Ä¿µÈÓÃÍ¾µÄÑÛ¾µµÈÎïÆ·	440	Èø¶ûÍß¶à	10	Ò»°ãÃ³Ò×	4726	Ç§¿Ë	181200	¸±	293,443
202202	90049090	Î´ÁÐÃû½ÃÕýÊÓÁ¦¡¢»¤Ä¿µÈÓÃÍ¾µÄÑÛ¾µµÈÎïÆ·	442	ÌØÁ¢Äá´ïºÍ¶à°Í¸ç	10	Ò»°ãÃ³Ò×	171	Ç§¿Ë	2520	¸±	10,338
202202	90049090	Î´ÁÐÃû½ÃÕýÊÓÁ¦¡¢»¤Ä¿µÈÓÃÍ¾µÄÑÛ¾µµÈÎïÆ·	444	ÎÚÀ­¹ç	10	Ò»°ãÃ³Ò×	1174	Ç§¿Ë	23066	¸±	84,119
202202	90049090	Î´ÁÐÃû½ÃÕýÊÓÁ¦¡¢»¤Ä¿µÈÓÃÍ¾µÄÑÛ¾µµÈÎïÆ·	445	Î¯ÄÚÈðÀ­	10	Ò»°ãÃ³Ò×	3092	Ç§¿Ë	32366	¸±	320,564
202202	90049090	Î´ÁÐÃû½ÃÕýÊÓÁ¦¡¢»¤Ä¿µÈÓÃÍ¾µÄÑÛ¾µµÈÎïÆ·	501	¼ÓÄÃ´ó	10	Ò»°ãÃ³Ò×	126979	Ç§¿Ë	1971980	¸±	18,564,704
202202	90049090	Î´ÁÐÃû½ÃÕýÊÓÁ¦¡¢»¤Ä¿µÈÓÃÍ¾µÄÑÛ¾µµÈÎïÆ·	502	ÃÀ¹ú	10	Ò»°ãÃ³Ò×	816708	Ç§¿Ë	23213834	¸±	178,091,746
202202	90049090	Î´ÁÐÃû½ÃÕýÊÓÁ¦¡¢»¤Ä¿µÈÓÃÍ¾µÄÑÛ¾µµÈÎïÆ·	601	°Ä´óÀûÑÇ	10	Ò»°ãÃ³Ò×	51380	Ç§¿Ë	1321809	¸±	8,665,151
202202	90049090	Î´ÁÐÃû½ÃÕýÊÓÁ¦¡¢»¤Ä¿µÈÓÃÍ¾µÄÑÛ¾µµÈÎïÆ·	603	ì³¼Ã	10	Ò»°ãÃ³Ò×	169	Ç§¿Ë	3780	¸±	21,654
202202	90049090	Î´ÁÐÃû½ÃÕýÊÓÁ¦¡¢»¤Ä¿µÈÓÃÍ¾µÄÑÛ¾µµÈÎïÆ·	607	ÐÂ¿¦Àï¶àÄáÑÇ	10	Ò»°ãÃ³Ò×	90	Ç§¿Ë	2100	¸±	12,479
202202	90049090	Î´ÁÐÃû½ÃÕýÊÓÁ¦¡¢»¤Ä¿µÈÓÃÍ¾µÄÑÛ¾µµÈÎïÆ·	608	ÍßÅ¬°¢Í¼	10	Ò»°ãÃ³Ò×	80	Ç§¿Ë	2700	¸±	7,088
202202	90049090	Î´ÁÐÃû½ÃÕýÊÓÁ¦¡¢»¤Ä¿µÈÓÃÍ¾µÄÑÛ¾µµÈÎïÆ·	609	ÐÂÎ÷À¼	10	Ò»°ãÃ³Ò×	2005	Ç§¿Ë	58573	¸±	513,935
202202	90049090	Î´ÁÐÃû½ÃÕýÊÓÁ¦¡¢»¤Ä¿µÈÓÃÍ¾µÄÑÛ¾µµÈÎïÆ·	611	°Í²¼ÑÇÐÂ¼¸ÄÚÑÇ	10	Ò»°ãÃ³Ò×	79	Ç§¿Ë	1344	¸±	10,087
202202	90049090	Î´ÁÐÃû½ÃÕýÊÓÁ¦¡¢»¤Ä¿µÈÓÃÍ¾µÄÑÛ¾µµÈÎïÆ·	623	·¨Êô²¨ÀûÄáÎ÷ÑÇ	10	Ò»°ãÃ³Ò×	48	Ç§¿Ë	740	¸±	2,108
202203	90049090	Î´ÁÐÃû½ÃÕýÊÓÁ¦¡¢»¤Ä¿µÈÓÃÍ¾µÄÑÛ¾µµÈÎïÆ·	103	ÃÏ¼ÓÀ­¹ú	10	Ò»°ãÃ³Ò×	2730	Ç§¿Ë	85659	¸±	1,207,340
202203	90049090	Î´ÁÐÃû½ÃÕýÊÓÁ¦¡¢»¤Ä¿µÈÓÃÍ¾µÄÑÛ¾µµÈÎïÆ·	105	ÎÄÀ³	10	Ò»°ãÃ³Ò×	294	Ç§¿Ë	2059	¸±	58,225
202203	90049090	Î´ÁÐÃû½ÃÕýÊÓÁ¦¡¢»¤Ä¿µÈÓÃÍ¾µÄÑÛ¾µµÈÎïÆ·	106	Ãåµé	10	Ò»°ãÃ³Ò×	3429	Ç§¿Ë	40501	¸±	256,368
202203	90049090	Î´ÁÐÃû½ÃÕýÊÓÁ¦¡¢»¤Ä¿µÈÓÃÍ¾µÄÑÛ¾µµÈÎïÆ·	107	¼íÆÒÕ¯	10	Ò»°ãÃ³Ò×	384	Ç§¿Ë	3502	¸±	104,100
202203	90049090	Î´ÁÐÃû½ÃÕýÊÓÁ¦¡¢»¤Ä¿µÈÓÃÍ¾µÄÑÛ¾µµÈÎïÆ·	108	ÈûÆÖÂ·Ë¹	10	Ò»°ãÃ³Ò×	166	Ç§¿Ë	2472	¸±	14,897
202203	90049090	Î´ÁÐÃû½ÃÕýÊÓÁ¦¡¢»¤Ä¿µÈÓÃÍ¾µÄÑÛ¾µµÈÎïÆ·	109	³¯ÏÊ	10	Ò»°ãÃ³Ò×	859	Ç§¿Ë	15755	¸±	74,362
202203	90049090	Î´ÁÐÃû½ÃÕýÊÓÁ¦¡¢»¤Ä¿µÈÓÃÍ¾µÄÑÛ¾µµÈÎïÆ·	110	ÖÐ¹úÏã¸Û	10	Ò»°ãÃ³Ò×	153626	Ç§¿Ë	2146256	¸±	26,627,645
202203	90049090	Î´ÁÐÃû½ÃÕýÊÓÁ¦¡¢»¤Ä¿µÈÓÃÍ¾µÄÑÛ¾µµÈÎïÆ·	111	Ó¡¶È	10	Ò»°ãÃ³Ò×	14883	Ç§¿Ë	426575	¸±	3,556,340
202203	90049090	Î´ÁÐÃû½ÃÕýÊÓÁ¦¡¢»¤Ä¿µÈÓÃÍ¾µÄÑÛ¾µµÈÎïÆ·	112	Ó¡¶ÈÄáÎ÷ÑÇ	10	Ò»°ãÃ³Ò×	61964	Ç§¿Ë	2303920	¸±	7,334,624
202203	90049090	Î´ÁÐÃû½ÃÕýÊÓÁ¦¡¢»¤Ä¿µÈÓÃÍ¾µÄÑÛ¾µµÈÎïÆ·	113	ÒÁÀÊ	10	Ò»°ãÃ³Ò×	353	Ç§¿Ë	12798	¸±	203,050
202203	90049090	Î´ÁÐÃû½ÃÕýÊÓÁ¦¡¢»¤Ä¿µÈÓÃÍ¾µÄÑÛ¾µµÈÎïÆ·	114	ÒÁÀ­¿Ë	10	Ò»°ãÃ³Ò×	491	Ç§¿Ë	11620	¸±	288,351
202203	90049090	Î´ÁÐÃû½ÃÕýÊÓÁ¦¡¢»¤Ä¿µÈÓÃÍ¾µÄÑÛ¾µµÈÎïÆ·	115	ÒÔÉ«ÁÐ	10	Ò»°ãÃ³Ò×	12527	Ç§¿Ë	235870	¸±	2,086,549
202203	90049090	Î´ÁÐÃû½ÃÕýÊÓÁ¦¡¢»¤Ä¿µÈÓÃÍ¾µÄÑÛ¾µµÈÎïÆ·	116	ÈÕ±¾	10	Ò»°ãÃ³Ò×	117530	Ç§¿Ë	2960845	¸±	20,436,742
202203	90049090	Î´ÁÐÃû½ÃÕýÊÓÁ¦¡¢»¤Ä¿µÈÓÃÍ¾µÄÑÛ¾µµÈÎïÆ·	117	Ô¼µ©	10	Ò»°ãÃ³Ò×	144	Ç§¿Ë	2260	¸±	9,018
202203	90049090	Î´ÁÐÃû½ÃÕýÊÓÁ¦¡¢»¤Ä¿µÈÓÃÍ¾µÄÑÛ¾µµÈÎïÆ·	118	¿ÆÍþÌØ	10	Ò»°ãÃ³Ò×	772	Ç§¿Ë	13898	¸±	135,869
202203	90049090	Î´ÁÐÃû½ÃÕýÊÓÁ¦¡¢»¤Ä¿µÈÓÃÍ¾µÄÑÛ¾µµÈÎïÆ·	119	ÀÏÎÎ	10	Ò»°ãÃ³Ò×	70	Ç§¿Ë	2500	¸±	14,733
202203	90049090	Î´ÁÐÃû½ÃÕýÊÓÁ¦¡¢»¤Ä¿µÈÓÃÍ¾µÄÑÛ¾µµÈÎïÆ·	120	Àè°ÍÄÛ	10	Ò»°ãÃ³Ò×	292	Ç§¿Ë	7388	¸±	89,884
202203	90049090	Î´ÁÐÃû½ÃÕýÊÓÁ¦¡¢»¤Ä¿µÈÓÃÍ¾µÄÑÛ¾µµÈÎïÆ·	121	ÖÐ¹ú°ÄÃÅ	10	Ò»°ãÃ³Ò×	80	Ç§¿Ë	2000	¸±	12,693
202203	90049090	Î´ÁÐÃû½ÃÕýÊÓÁ¦¡¢»¤Ä¿µÈÓÃÍ¾µÄÑÛ¾µµÈÎïÆ·	122	ÂíÀ´Î÷ÑÇ	10	Ò»°ãÃ³Ò×	8824	Ç§¿Ë	97516	¸±	1,368,300
202203	90049090	Î´ÁÐÃû½ÃÕýÊÓÁ¦¡¢»¤Ä¿µÈÓÃÍ¾µÄÑÛ¾µµÈÎïÆ·	123	Âí¶û´ú·ò	10	Ò»°ãÃ³Ò×	22	Ç§¿Ë	620	¸±	12,547
202203	90049090	Î´ÁÐÃû½ÃÕýÊÓÁ¦¡¢»¤Ä¿µÈÓÃÍ¾µÄÑÛ¾µµÈÎïÆ·	124	ÃÉ¹Å	10	Ò»°ãÃ³Ò×	12	Ç§¿Ë	100	¸±	200
202203	90049090	Î´ÁÐÃû½ÃÕýÊÓÁ¦¡¢»¤Ä¿µÈÓÃÍ¾µÄÑÛ¾µµÈÎïÆ·	125	Äá²´¶ûÁª°îÃñÖ÷¹²ºÍ¹ú	10	Ò»°ãÃ³Ò×	306	Ç§¿Ë	10200	¸±	278,349
202203	90049090	Î´ÁÐÃû½ÃÕýÊÓÁ¦¡¢»¤Ä¿µÈÓÃÍ¾µÄÑÛ¾µµÈÎïÆ·	126	°¢Âü	10	Ò»°ãÃ³Ò×	29	Ç§¿Ë	720	¸±	1,603
202203	90049090	Î´ÁÐÃû½ÃÕýÊÓÁ¦¡¢»¤Ä¿µÈÓÃÍ¾µÄÑÛ¾µµÈÎïÆ·	127	°Í»ùË¹Ì¹	10	Ò»°ãÃ³Ò×	5975	Ç§¿Ë	58181	¸±	390,194
202203	90049090	Î´ÁÐÃû½ÃÕýÊÓÁ¦¡¢»¤Ä¿µÈÓÃÍ¾µÄÑÛ¾µµÈÎïÆ·	128	°ÍÀÕË¹Ì¹	10	Ò»°ãÃ³Ò×	105	Ç§¿Ë	1600	¸±	5,215
202203	90049090	Î´ÁÐÃû½ÃÕýÊÓÁ¦¡¢»¤Ä¿µÈÓÃÍ¾µÄÑÛ¾µµÈÎïÆ·	129	·ÆÂÉ±ö	10	Ò»°ãÃ³Ò×	13788	Ç§¿Ë	380923	¸±	1,562,003
202203	90049090	Î´ÁÐÃû½ÃÕýÊÓÁ¦¡¢»¤Ä¿µÈÓÃÍ¾µÄÑÛ¾µµÈÎïÆ·	130	¿¨Ëþ¶û	10	Ò»°ãÃ³Ò×	751	Ç§¿Ë	12877	¸±	66,606
202203	90049090	Î´ÁÐÃû½ÃÕýÊÓÁ¦¡¢»¤Ä¿µÈÓÃÍ¾µÄÑÛ¾µµÈÎïÆ·	131	É³ÌØ°¢À­²®	10	Ò»°ãÃ³Ò×	13413	Ç§¿Ë	302477	¸±	5,956,424
202203	90049090	Î´ÁÐÃû½ÃÕýÊÓÁ¦¡¢»¤Ä¿µÈÓÃÍ¾µÄÑÛ¾µµÈÎïÆ·	132	ÐÂ¼ÓÆÂ	10	Ò»°ãÃ³Ò×	8982	Ç§¿Ë	101875	¸±	1,322,344
202203	90049090	Î´ÁÐÃû½ÃÕýÊÓÁ¦¡¢»¤Ä¿µÈÓÃÍ¾µÄÑÛ¾µµÈÎïÆ·	133	º«¹ú	10	Ò»°ãÃ³Ò×	18168	Ç§¿Ë	257086	¸±	3,731,287
202203	90049090	Î´ÁÐÃû½ÃÕýÊÓÁ¦¡¢»¤Ä¿µÈÓÃÍ¾µÄÑÛ¾µµÈÎïÆ·	136	Ì©¹ú	10	Ò»°ãÃ³Ò×	31199	Ç§¿Ë	375940	¸±	2,966,391
202203	90049090	Î´ÁÐÃû½ÃÕýÊÓÁ¦¡¢»¤Ä¿µÈÓÃÍ¾µÄÑÛ¾µµÈÎïÆ·	137	ÍÁ¶úÆä	10	Ò»°ãÃ³Ò×	27079	Ç§¿Ë	363042	¸±	2,122,360
202203	90049090	Î´ÁÐÃû½ÃÕýÊÓÁ¦¡¢»¤Ä¿µÈÓÃÍ¾µÄÑÛ¾µµÈÎïÆ·	138	°¢ÁªÇõ	10	Ò»°ãÃ³Ò×	16907	Ç§¿Ë	319271	¸±	4,258,704
202203	90049090	Î´ÁÐÃû½ÃÕýÊÓÁ¦¡¢»¤Ä¿µÈÓÃÍ¾µÄÑÛ¾µµÈÎïÆ·	139	Ò²ÃÅ	10	Ò»°ãÃ³Ò×	13	Ç§¿Ë	500	¸±	391
202203	90049090	Î´ÁÐÃû½ÃÕýÊÓÁ¦¡¢»¤Ä¿µÈÓÃÍ¾µÄÑÛ¾µµÈÎïÆ·	141	Ô½ÄÏ	10	Ò»°ãÃ³Ò×	10022	Ç§¿Ë	90370	¸±	2,058,624
202203	90049090	Î´ÁÐÃû½ÃÕýÊÓÁ¦¡¢»¤Ä¿µÈÓÃÍ¾µÄÑÛ¾µµÈÎïÆ·	143	ÖÐ¹úÌ¨Íå	10	Ò»°ãÃ³Ò×	5458	Ç§¿Ë	107397	¸±	3,007,148
202203	90049090	Î´ÁÐÃû½ÃÕýÊÓÁ¦¡¢»¤Ä¿µÈÓÃÍ¾µÄÑÛ¾µµÈÎïÆ·	145	¹þÈø¿ËË¹Ì¹	10	Ò»°ãÃ³Ò×	16765	Ç§¿Ë	562143	¸±	3,248,598
202203	90049090	Î´ÁÐÃû½ÃÕýÊÓÁ¦¡¢»¤Ä¿µÈÓÃÍ¾µÄÑÛ¾µµÈÎïÆ·	146	¼ª¶û¼ªË¹Ë¹Ì¹	10	Ò»°ãÃ³Ò×	155	Ç§¿Ë	598	¸±	18,976
202203	90049090	Î´ÁÐÃû½ÃÕýÊÓÁ¦¡¢»¤Ä¿µÈÓÃÍ¾µÄÑÛ¾µµÈÎïÆ·	147	Ëþ¼ª¿ËË¹Ì¹	10	Ò»°ãÃ³Ò×	29	Ç§¿Ë	250	¸±	4,609
202203	90049090	Î´ÁÐÃû½ÃÕýÊÓÁ¦¡¢»¤Ä¿µÈÓÃÍ¾µÄÑÛ¾µµÈÎïÆ·	148	ÍÁ¿âÂüË¹Ì¹	10	Ò»°ãÃ³Ò×	3	Ç§¿Ë	12	¸±	331
202203	90049090	Î´ÁÐÃû½ÃÕýÊÓÁ¦¡¢»¤Ä¿µÈÓÃÍ¾µÄÑÛ¾µµÈÎïÆ·	149	ÎÚ×È±ð¿ËË¹Ì¹	10	Ò»°ãÃ³Ò×	2032	Ç§¿Ë	65550	¸±	38,698
202203	90049090	Î´ÁÐÃû½ÃÕýÊÓÁ¦¡¢»¤Ä¿µÈÓÃÍ¾µÄÑÛ¾µµÈÎïÆ·	201	°¢¶û¼°ÀûÑÇ	10	Ò»°ãÃ³Ò×	4032	Ç§¿Ë	108250	¸±	346,458
202203	90049090	Î´ÁÐÃû½ÃÕýÊÓÁ¦¡¢»¤Ä¿µÈÓÃÍ¾µÄÑÛ¾µµÈÎïÆ·	203	±´Äþ	10	Ò»°ãÃ³Ò×	422	Ç§¿Ë	7540	¸±	22,148
202203	90049090	Î´ÁÐÃû½ÃÕýÊÓÁ¦¡¢»¤Ä¿µÈÓÃÍ¾µÄÑÛ¾µµÈÎïÆ·	205	²¼Â¡µÏ	10	Ò»°ãÃ³Ò×	3	Ç§¿Ë	46	¸±	1,671
202203	90049090	Î´ÁÐÃû½ÃÕýÊÓÁ¦¡¢»¤Ä¿µÈÓÃÍ¾µÄÑÛ¾µµÈÎïÆ·	206	¿¦ÂóÂ¡	10	Ò»°ãÃ³Ò×	699	Ç§¿Ë	11781	¸±	86,047
202203	90049090	Î´ÁÐÃû½ÃÕýÊÓÁ¦¡¢»¤Ä¿µÈÓÃÍ¾µÄÑÛ¾µµÈÎïÆ·	213	¸Õ¹û(²¼)	10	Ò»°ãÃ³Ò×	358	Ç§¿Ë	6220	¸±	34,944
202203	90049090	Î´ÁÐÃû½ÃÕýÊÓÁ¦¡¢»¤Ä¿µÈÓÃÍ¾µÄÑÛ¾µµÈÎïÆ·	213	¸Õ¹û(²¼)	11	¹ú¼Ò¼ä¡¢¹ú¼Ê×éÖ¯ÎÞ³¥Ô®ÖúºÍÔùËÍµÄÎï×Ê	1	Ç§¿Ë	13	¸±	1,050
202203	90049090	Î´ÁÐÃû½ÃÕýÊÓÁ¦¡¢»¤Ä¿µÈÓÃÍ¾µÄÑÛ¾µµÈÎïÆ·	214	¼ª²¼Ìá	10	Ò»°ãÃ³Ò×	3	Ç§¿Ë	20	¸±	119
202203	90049090	Î´ÁÐÃû½ÃÕýÊÓÁ¦¡¢»¤Ä¿µÈÓÃÍ¾µÄÑÛ¾µµÈÎïÆ·	215	°£¼°	10	Ò»°ãÃ³Ò×	323	Ç§¿Ë	3924	¸±	32,140
202203	90049090	Î´ÁÐÃû½ÃÕýÊÓÁ¦¡¢»¤Ä¿µÈÓÃÍ¾µÄÑÛ¾µµÈÎïÆ·	217	°£Èû¶í±ÈÑÇ	10	Ò»°ãÃ³Ò×	13	Ç§¿Ë	400	¸±	2,279
202203	90049090	Î´ÁÐÃû½ÃÕýÊÓÁ¦¡¢»¤Ä¿µÈÓÃÍ¾µÄÑÛ¾µµÈÎïÆ·	218	¼ÓÅî	10	Ò»°ãÃ³Ò×	148	Ç§¿Ë	2680	¸±	10,948
202203	90049090	Î´ÁÐÃû½ÃÕýÊÓÁ¦¡¢»¤Ä¿µÈÓÃÍ¾µÄÑÛ¾µµÈÎïÆ·	219	¸Ô±ÈÑÇ	10	Ò»°ãÃ³Ò×	49	Ç§¿Ë	800	¸±	5,934
202203	90049090	Î´ÁÐÃû½ÃÕýÊÓÁ¦¡¢»¤Ä¿µÈÓÃÍ¾µÄÑÛ¾µµÈÎïÆ·	221	¼¸ÄÚÑÇ	10	Ò»°ãÃ³Ò×	51	Ç§¿Ë	410	¸±	1,497
202203	90049090	Î´ÁÐÃû½ÃÕýÊÓÁ¦¡¢»¤Ä¿µÈÓÃÍ¾µÄÑÛ¾µµÈÎïÆ·	222	¼¸ÄÚÑÇ±ÈÉÜ	10	Ò»°ãÃ³Ò×	38	Ç§¿Ë	480	¸±	2,156
202203	90049090	Î´ÁÐÃû½ÃÕýÊÓÁ¦¡¢»¤Ä¿µÈÓÃÍ¾µÄÑÛ¾µµÈÎïÆ·	223	¿ÆÌØµÏÍß	10	Ò»°ãÃ³Ò×	272	Ç§¿Ë	2588	¸±	15,666
202203	90049090	Î´ÁÐÃû½ÃÕýÊÓÁ¦¡¢»¤Ä¿µÈÓÃÍ¾µÄÑÛ¾µµÈÎïÆ·	224	¿ÏÄáÑÇ	10	Ò»°ãÃ³Ò×	3280	Ç§¿Ë	140196	¸±	299,226
202203	90049090	Î´ÁÐÃû½ÃÕýÊÓÁ¦¡¢»¤Ä¿µÈÓÃÍ¾µÄÑÛ¾µµÈÎïÆ·	225	Àû±ÈÀïÑÇ	10	Ò»°ãÃ³Ò×	148	Ç§¿Ë	1920	¸±	7,855
202203	90049090	Î´ÁÐÃû½ÃÕýÊÓÁ¦¡¢»¤Ä¿µÈÓÃÍ¾µÄÑÛ¾µµÈÎïÆ·	226	Àû±ÈÑÇ	10	Ò»°ãÃ³Ò×	32	Ç§¿Ë	120	¸±	2,015
202203	90049090	Î´ÁÐÃû½ÃÕýÊÓÁ¦¡¢»¤Ä¿µÈÓÃÍ¾µÄÑÛ¾µµÈÎïÆ·	227	Âí´ï¼ÓË¹¼Ó	10	Ò»°ãÃ³Ò×	111	Ç§¿Ë	4400	¸±	105,235
202203	90049090	Î´ÁÐÃû½ÃÕýÊÓÁ¦¡¢»¤Ä¿µÈÓÃÍ¾µÄÑÛ¾µµÈÎïÆ·	228	ÂíÀ­Î¬	10	Ò»°ãÃ³Ò×	17	Ç§¿Ë	240	¸±	690
202203	90049090	Î´ÁÐÃû½ÃÕýÊÓÁ¦¡¢»¤Ä¿µÈÓÃÍ¾µÄÑÛ¾µµÈÎïÆ·	230	Ã«ÀïËþÄáÑÇ	10	Ò»°ãÃ³Ò×	1704	Ç§¿Ë	14200	¸±	86,513
202203	90049090	Î´ÁÐÃû½ÃÕýÊÓÁ¦¡¢»¤Ä¿µÈÓÃÍ¾µÄÑÛ¾µµÈÎïÆ·	231	Ã«ÀïÇóË¹	10	Ò»°ãÃ³Ò×	224	Ç§¿Ë	4306	¸±	28,647
202203	90049090	Î´ÁÐÃû½ÃÕýÊÓÁ¦¡¢»¤Ä¿µÈÓÃÍ¾µÄÑÛ¾µµÈÎïÆ·	232	Ä¦Âå¸ç	10	Ò»°ãÃ³Ò×	4475	Ç§¿Ë	132738	¸±	1,132,793
202203	90049090	Î´ÁÐÃû½ÃÕýÊÓÁ¦¡¢»¤Ä¿µÈÓÃÍ¾µÄÑÛ¾µµÈÎïÆ·	233	ÄªÉ£±È¿Ë	10	Ò»°ãÃ³Ò×	736	Ç§¿Ë	11994	¸±	67,190
202203	90049090	Î´ÁÐÃû½ÃÕýÊÓÁ¦¡¢»¤Ä¿µÈÓÃÍ¾µÄÑÛ¾µµÈÎïÆ·	236	ÄáÈÕÀûÑÇ	10	Ò»°ãÃ³Ò×	3297	Ç§¿Ë	66705	¸±	240,240
202203	90049090	Î´ÁÐÃû½ÃÕýÊÓÁ¦¡¢»¤Ä¿µÈÓÃÍ¾µÄÑÛ¾µµÈÎïÆ·	237	ÁôÄáÍô	10	Ò»°ãÃ³Ò×	71	Ç§¿Ë	1220	¸±	4,823
202203	90049090	Î´ÁÐÃû½ÃÕýÊÓÁ¦¡¢»¤Ä¿µÈÓÃÍ¾µÄÑÛ¾µµÈÎïÆ·	240	ÈûÄÚ¼Ó¶û	10	Ò»°ãÃ³Ò×	592	Ç§¿Ë	7840	¸±	117,180
202203	90049090	Î´ÁÐÃû½ÃÕýÊÓÁ¦¡¢»¤Ä¿µÈÓÃÍ¾µÄÑÛ¾µµÈÎïÆ·	241	ÈûÉà¶û	10	Ò»°ãÃ³Ò×	156	Ç§¿Ë	7800	¸±	61,412
202203	90049090	Î´ÁÐÃû½ÃÕýÊÓÁ¦¡¢»¤Ä¿µÈÓÃÍ¾µÄÑÛ¾µµÈÎïÆ·	244	ÄÏ·Ç	10	Ò»°ãÃ³Ò×	12839	Ç§¿Ë	302552	¸±	1,489,424
202203	90049090	Î´ÁÐÃû½ÃÕýÊÓÁ¦¡¢»¤Ä¿µÈÓÃÍ¾µÄÑÛ¾µµÈÎïÆ·	246	ËÕµ¤	10	Ò»°ãÃ³Ò×	164	Ç§¿Ë	6781	¸±	86,104
202203	90049090	Î´ÁÐÃû½ÃÕýÊÓÁ¦¡¢»¤Ä¿µÈÓÃÍ¾µÄÑÛ¾µµÈÎïÆ·	246	ËÕµ¤	11	¹ú¼Ò¼ä¡¢¹ú¼Ê×éÖ¯ÎÞ³¥Ô®ÖúºÍÔùËÍµÄÎï×Ê	20	Ç§¿Ë	200	¸±	16,150
202203	90049090	Î´ÁÐÃû½ÃÕýÊÓÁ¦¡¢»¤Ä¿µÈÓÃÍ¾µÄÑÛ¾µµÈÎïÆ·	247	Ì¹É£ÄáÑÇ	10	Ò»°ãÃ³Ò×	61	Ç§¿Ë	962	¸±	3,489
202203	90049090	Î´ÁÐÃû½ÃÕýÊÓÁ¦¡¢»¤Ä¿µÈÓÃÍ¾µÄÑÛ¾µµÈÎïÆ·	249	Í»ÄáË¹	10	Ò»°ãÃ³Ò×	12	Ç§¿Ë	200	¸±	1,409
202203	90049090	Î´ÁÐÃû½ÃÕýÊÓÁ¦¡¢»¤Ä¿µÈÓÃÍ¾µÄÑÛ¾µµÈÎïÆ·	250	ÎÚ¸É´ï	10	Ò»°ãÃ³Ò×	3958	Ç§¿Ë	29905	¸±	192,998
202203	90049090	Î´ÁÐÃû½ÃÕýÊÓÁ¦¡¢»¤Ä¿µÈÓÃÍ¾µÄÑÛ¾µµÈÎïÆ·	252	¸Õ¹û(½ð)	10	Ò»°ãÃ³Ò×	812	Ç§¿Ë	12481	¸±	77,255
202203	90049090	Î´ÁÐÃû½ÃÕýÊÓÁ¦¡¢»¤Ä¿µÈÓÃÍ¾µÄÑÛ¾µµÈÎïÆ·	253	ÔÞ±ÈÑÇ	10	Ò»°ãÃ³Ò×	929	Ç§¿Ë	17568	¸±	582,776
202203	90049090	Î´ÁÐÃû½ÃÕýÊÓÁ¦¡¢»¤Ä¿µÈÓÃÍ¾µÄÑÛ¾µµÈÎïÆ·	254	½ò°Í²¼Î¤	10	Ò»°ãÃ³Ò×	3	Ç§¿Ë	100	¸±	216
202203	90049090	Î´ÁÐÃû½ÃÕýÊÓÁ¦¡¢»¤Ä¿µÈÓÃÍ¾µÄÑÛ¾µµÈÎïÆ·	258	¶òÁ¢ÌØÀïÑÇ	10	Ò»°ãÃ³Ò×	26	Ç§¿Ë	500	¸±	5,712
202203	90049090	Î´ÁÐÃû½ÃÕýÊÓÁ¦¡¢»¤Ä¿µÈÓÃÍ¾µÄÑÛ¾µµÈÎïÆ·	260	ÄÏËÕµ¤¹²ºÍ¹ú	10	Ò»°ãÃ³Ò×	1	Ç§¿Ë	100	¸±	1,110
202203	90049090	Î´ÁÐÃû½ÃÕýÊÓÁ¦¡¢»¤Ä¿µÈÓÃÍ¾µÄÑÛ¾µµÈÎïÆ·	301	±ÈÀûÊ±	10	Ò»°ãÃ³Ò×	20049	Ç§¿Ë	567013	¸±	3,840,811
202203	90049090	Î´ÁÐÃû½ÃÕýÊÓÁ¦¡¢»¤Ä¿µÈÓÃÍ¾µÄÑÛ¾µµÈÎïÆ·	302	µ¤Âó	10	Ò»°ãÃ³Ò×	8764	Ç§¿Ë	206898	¸±	1,562,696
202203	90049090	Î´ÁÐÃû½ÃÕýÊÓÁ¦¡¢»¤Ä¿µÈÓÃÍ¾µÄÑÛ¾µµÈÎïÆ·	303	Ó¢¹ú	10	Ò»°ãÃ³Ò×	124136	Ç§¿Ë	3525047	¸±	23,519,693
202203	90049090	Î´ÁÐÃû½ÃÕýÊÓÁ¦¡¢»¤Ä¿µÈÓÃÍ¾µÄÑÛ¾µµÈÎïÆ·	304	µÂ¹ú	10	Ò»°ãÃ³Ò×	167827	Ç§¿Ë	1862156	¸±	24,140,484
202203	90049090	Î´ÁÐÃû½ÃÕýÊÓÁ¦¡¢»¤Ä¿µÈÓÃÍ¾µÄÑÛ¾µµÈÎïÆ·	305	·¨¹ú	10	Ò»°ãÃ³Ò×	35443	Ç§¿Ë	519922	¸±	14,045,663
202203	90049090	Î´ÁÐÃû½ÃÕýÊÓÁ¦¡¢»¤Ä¿µÈÓÃÍ¾µÄÑÛ¾µµÈÎïÆ·	306	°®¶ûÀ¼	10	Ò»°ãÃ³Ò×	2378	Ç§¿Ë	68117	¸±	468,505
202203	90049090	Î´ÁÐÃû½ÃÕýÊÓÁ¦¡¢»¤Ä¿µÈÓÃÍ¾µÄÑÛ¾µµÈÎïÆ·	307	Òâ´óÀû	10	Ò»°ãÃ³Ò×	45990	Ç§¿Ë	707828	¸±	12,785,485
202203	90049090	Î´ÁÐÃû½ÃÕýÊÓÁ¦¡¢»¤Ä¿µÈÓÃÍ¾µÄÑÛ¾µµÈÎïÆ·	308	Â¬É­±¤	10	Ò»°ãÃ³Ò×	0	Ç§¿Ë	1	¸±	96
202203	90049090	Î´ÁÐÃû½ÃÕýÊÓÁ¦¡¢»¤Ä¿µÈÓÃÍ¾µÄÑÛ¾µµÈÎïÆ·	309	ºÉÀ¼	10	Ò»°ãÃ³Ò×	101553	Ç§¿Ë	1702067	¸±	10,664,818
202203	90049090	Î´ÁÐÃû½ÃÕýÊÓÁ¦¡¢»¤Ä¿µÈÓÃÍ¾µÄÑÛ¾µµÈÎïÆ·	310	Ï£À°	10	Ò»°ãÃ³Ò×	40173	Ç§¿Ë	296395	¸±	3,367,539
202203	90049090	Î´ÁÐÃû½ÃÕýÊÓÁ¦¡¢»¤Ä¿µÈÓÃÍ¾µÄÑÛ¾µµÈÎïÆ·	311	ÆÏÌÑÑÀ	10	Ò»°ãÃ³Ò×	697	Ç§¿Ë	3456	¸±	59,810
202203	90049090	Î´ÁÐÃû½ÃÕýÊÓÁ¦¡¢»¤Ä¿µÈÓÃÍ¾µÄÑÛ¾µµÈÎïÆ·	312	Î÷°àÑÀ	10	Ò»°ãÃ³Ò×	60617	Ç§¿Ë	486952	¸±	6,591,222
202203	90049090	Î´ÁÐÃû½ÃÕýÊÓÁ¦¡¢»¤Ä¿µÈÓÃÍ¾µÄÑÛ¾µµÈÎïÆ·	313	°¢¶û°ÍÄáÑÇ	10	Ò»°ãÃ³Ò×	282	Ç§¿Ë	4103	¸±	98,001
202203	90049090	Î´ÁÐÃû½ÃÕýÊÓÁ¦¡¢»¤Ä¿µÈÓÃÍ¾µÄÑÛ¾µµÈÎïÆ·	315	°ÂµØÀû	10	Ò»°ãÃ³Ò×	1859	Ç§¿Ë	58872	¸±	701,272
202203	90049090	Î´ÁÐÃû½ÃÕýÊÓÁ¦¡¢»¤Ä¿µÈÓÃÍ¾µÄÑÛ¾µµÈÎïÆ·	316	±£¼ÓÀûÑÇ	10	Ò»°ãÃ³Ò×	250	Ç§¿Ë	6252	¸±	24,395
202203	90049090	Î´ÁÐÃû½ÃÕýÊÓÁ¦¡¢»¤Ä¿µÈÓÃÍ¾µÄÑÛ¾µµÈÎïÆ·	318	·ÒÀ¼	10	Ò»°ãÃ³Ò×	1686	Ç§¿Ë	43054	¸±	194,140
202203	90049090	Î´ÁÐÃû½ÃÕýÊÓÁ¦¡¢»¤Ä¿µÈÓÃÍ¾µÄÑÛ¾µµÈÎïÆ·	321	ÐÙÑÀÀû	10	Ò»°ãÃ³Ò×	2441	Ç§¿Ë	63986	¸±	1,743,411
202203	90049090	Î´ÁÐÃû½ÃÕýÊÓÁ¦¡¢»¤Ä¿µÈÓÃÍ¾µÄÑÛ¾µµÈÎïÆ·	322	±ùµº	10	Ò»°ãÃ³Ò×	7	Ç§¿Ë	188	¸±	17,793
202203	90049090	Î´ÁÐÃû½ÃÕýÊÓÁ¦¡¢»¤Ä¿µÈÓÃÍ¾µÄÑÛ¾µµÈÎïÆ·	324	Âí¶úËû	10	Ò»°ãÃ³Ò×	2059	Ç§¿Ë	14309	¸±	193,156
202203	90049090	Î´ÁÐÃû½ÃÕýÊÓÁ¦¡¢»¤Ä¿µÈÓÃÍ¾µÄÑÛ¾µµÈÎïÆ·	326	Å²Íþ	10	Ò»°ãÃ³Ò×	241	Ç§¿Ë	2344	¸±	241,006
202203	90049090	Î´ÁÐÃû½ÃÕýÊÓÁ¦¡¢»¤Ä¿µÈÓÃÍ¾µÄÑÛ¾µµÈÎïÆ·	327	²¨À¼	10	Ò»°ãÃ³Ò×	23332	Ç§¿Ë	521895	¸±	2,889,474
202203	90049090	Î´ÁÐÃû½ÃÕýÊÓÁ¦¡¢»¤Ä¿µÈÓÃÍ¾µÄÑÛ¾µµÈÎïÆ·	328	ÂÞÂíÄáÑÇ	10	Ò»°ãÃ³Ò×	2419	Ç§¿Ë	152668	¸±	345,777
202203	90049090	Î´ÁÐÃû½ÃÕýÊÓÁ¦¡¢»¤Ä¿µÈÓÃÍ¾µÄÑÛ¾µµÈÎïÆ·	330	Èðµä	10	Ò»°ãÃ³Ò×	7600	Ç§¿Ë	176740	¸±	1,720,648
202203	90049090	Î´ÁÐÃû½ÃÕýÊÓÁ¦¡¢»¤Ä¿µÈÓÃÍ¾µÄÑÛ¾µµÈÎïÆ·	331	ÈðÊ¿	10	Ò»°ãÃ³Ò×	178	Ç§¿Ë	5055	¸±	74,983
202203	90049090	Î´ÁÐÃû½ÃÕýÊÓÁ¦¡¢»¤Ä¿µÈÓÃÍ¾µÄÑÛ¾µµÈÎïÆ·	334	°®É³ÄáÑÇ	10	Ò»°ãÃ³Ò×	48	Ç§¿Ë	591	¸±	5,771
202203	90049090	Î´ÁÐÃû½ÃÕýÊÓÁ¦¡¢»¤Ä¿µÈÓÃÍ¾µÄÑÛ¾µµÈÎïÆ·	335	À­ÍÑÎ¬ÑÇ	10	Ò»°ãÃ³Ò×	481	Ç§¿Ë	10704	¸±	161,629
202203	90049090	Î´ÁÐÃû½ÃÕýÊÓÁ¦¡¢»¤Ä¿µÈÓÃÍ¾µÄÑÛ¾µµÈÎïÆ·	336	Á¢ÌÕÍð	10	Ò»°ãÃ³Ò×	214	Ç§¿Ë	4275	¸±	18,032
202203	90049090	Î´ÁÐÃû½ÃÕýÊÓÁ¦¡¢»¤Ä¿µÈÓÃÍ¾µÄÑÛ¾µµÈÎïÆ·	337	¸ñÂ³¼ªÑÇ	10	Ò»°ãÃ³Ò×	857	Ç§¿Ë	26504	¸±	156,235
202203	90049090	Î´ÁÐÃû½ÃÕýÊÓÁ¦¡¢»¤Ä¿µÈÓÃÍ¾µÄÑÛ¾µµÈÎïÆ·	338	ÑÇÃÀÄáÑÇ	10	Ò»°ãÃ³Ò×	11	Ç§¿Ë	96	¸±	798
202203	90049090	Î´ÁÐÃû½ÃÕýÊÓÁ¦¡¢»¤Ä¿µÈÓÃÍ¾µÄÑÛ¾µµÈÎïÆ·	339	°¢Èû°Ý½®	10	Ò»°ãÃ³Ò×	16	Ç§¿Ë	592	¸±	1,205
202203	90049090	Î´ÁÐÃû½ÃÕýÊÓÁ¦¡¢»¤Ä¿µÈÓÃÍ¾µÄÑÛ¾µµÈÎïÆ·	340	°×¶íÂÞË¹	10	Ò»°ãÃ³Ò×	2524	Ç§¿Ë	150687	¸±	274,207
202203	90049090	Î´ÁÐÃû½ÃÕýÊÓÁ¦¡¢»¤Ä¿µÈÓÃÍ¾µÄÑÛ¾µµÈÎïÆ·	344	¶íÂÞË¹Áª°î	10	Ò»°ãÃ³Ò×	24660	Ç§¿Ë	662806	¸±	4,209,493
202203	90049090	Î´ÁÐÃû½ÃÕýÊÓÁ¦¡¢»¤Ä¿µÈÓÃÍ¾µÄÑÛ¾µµÈÎïÆ·	347	ÎÚ¿ËÀ¼	10	Ò»°ãÃ³Ò×	1	Ç§¿Ë	7	¸±	298
202203	90049090	Î´ÁÐÃû½ÃÕýÊÓÁ¦¡¢»¤Ä¿µÈÓÃÍ¾µÄÑÛ¾µµÈÎïÆ·	350	Ë¹ÂåÎÄÄáÑÇ	10	Ò»°ãÃ³Ò×	34661	Ç§¿Ë	94408	¸±	2,755,864
202203	90049090	Î´ÁÐÃû½ÃÕýÊÓÁ¦¡¢»¤Ä¿µÈÓÃÍ¾µÄÑÛ¾µµÈÎïÆ·	351	¿ËÂÞµØÑÇ	10	Ò»°ãÃ³Ò×	16404	Ç§¿Ë	68622	¸±	1,608,282
202203	90049090	Î´ÁÐÃû½ÃÕýÊÓÁ¦¡¢»¤Ä¿µÈÓÃÍ¾µÄÑÛ¾µµÈÎïÆ·	352	½Ý¿Ë	10	Ò»°ãÃ³Ò×	337	Ç§¿Ë	6193	¸±	69,619
202203	90049090	Î´ÁÐÃû½ÃÕýÊÓÁ¦¡¢»¤Ä¿µÈÓÃÍ¾µÄÑÛ¾µµÈÎïÆ·	353	Ë¹Âå·¥¿Ë	10	Ò»°ãÃ³Ò×	103	Ç§¿Ë	2009	¸±	8,480
202203	90049090	Î´ÁÐÃû½ÃÕýÊÓÁ¦¡¢»¤Ä¿µÈÓÃÍ¾µÄÑÛ¾µµÈÎïÆ·	354	±±ÂíÆä¶Ù¹²ºÍ¹ú	10	Ò»°ãÃ³Ò×	82	Ç§¿Ë	1201	¸±	4,107
202203	90049090	Î´ÁÐÃû½ÃÕýÊÓÁ¦¡¢»¤Ä¿µÈÓÃÍ¾µÄÑÛ¾µµÈÎïÆ·	355	²¨ºÚ	10	Ò»°ãÃ³Ò×	2	Ç§¿Ë	12	¸±	284
202203	90049090	Î´ÁÐÃû½ÃÕýÊÓÁ¦¡¢»¤Ä¿µÈÓÃÍ¾µÄÑÛ¾µµÈÎïÆ·	358	Èû¶ûÎ¬ÑÇ	10	Ò»°ãÃ³Ò×	0	Ç§¿Ë	2	¸±	192
202203	90049090	Î´ÁÐÃû½ÃÕýÊÓÁ¦¡¢»¤Ä¿µÈÓÃÍ¾µÄÑÛ¾µµÈÎïÆ·	359	ºÚÉ½	10	Ò»°ãÃ³Ò×	4775	Ç§¿Ë	21642	¸±	322,757
202203	90049090	Î´ÁÐÃû½ÃÕýÊÓÁ¦¡¢»¤Ä¿µÈÓÃÍ¾µÄÑÛ¾µµÈÎïÆ·	402	°¢¸ùÍ¢	10	Ò»°ãÃ³Ò×	4899	Ç§¿Ë	197252	¸±	656,323
202203	90049090	Î´ÁÐÃû½ÃÕýÊÓÁ¦¡¢»¤Ä¿µÈÓÃÍ¾µÄÑÛ¾µµÈÎïÆ·	408	¶àÃñ×å²£ÀûÎ¬ÑÇ¹ú	10	Ò»°ãÃ³Ò×	306	Ç§¿Ë	3528	¸±	10,747
202203	90049090	Î´ÁÐÃû½ÃÕýÊÓÁ¦¡¢»¤Ä¿µÈÓÃÍ¾µÄÑÛ¾µµÈÎïÆ·	410	°ÍÎ÷	10	Ò»°ãÃ³Ò×	24243	Ç§¿Ë	683876	¸±	1,563,516
202203	90049090	Î´ÁÐÃû½ÃÕýÊÓÁ¦¡¢»¤Ä¿µÈÓÃÍ¾µÄÑÛ¾µµÈÎïÆ·	412	ÖÇÀû	10	Ò»°ãÃ³Ò×	23241	Ç§¿Ë	654447	¸±	3,459,751
202203	90049090	Î´ÁÐÃû½ÃÕýÊÓÁ¦¡¢»¤Ä¿µÈÓÃÍ¾µÄÑÛ¾µµÈÎïÆ·	413	¸çÂ×±ÈÑÇ	10	Ò»°ãÃ³Ò×	6724	Ç§¿Ë	209389	¸±	575,125
202203	90049090	Î´ÁÐÃû½ÃÕýÊÓÁ¦¡¢»¤Ä¿µÈÓÃÍ¾µÄÑÛ¾µµÈÎïÆ·	415	¸çË¹´ïÀè¼Ó	10	Ò»°ãÃ³Ò×	913	Ç§¿Ë	15202	¸±	62,384
202203	90049090	Î´ÁÐÃû½ÃÕýÊÓÁ¦¡¢»¤Ä¿µÈÓÃÍ¾µÄÑÛ¾µµÈÎïÆ·	418	¶àÃ×Äá¼Ó¹²ºÍ¹ú	10	Ò»°ãÃ³Ò×	584	Ç§¿Ë	10726	¸±	43,143
202203	90049090	Î´ÁÐÃû½ÃÕýÊÓÁ¦¡¢»¤Ä¿µÈÓÃÍ¾µÄÑÛ¾µµÈÎïÆ·	419	¶ò¹Ï¶à¶û	10	Ò»°ãÃ³Ò×	1318	Ç§¿Ë	51683	¸±	12,825
202203	90049090	Î´ÁÐÃû½ÃÕýÊÓÁ¦¡¢»¤Ä¿µÈÓÃÍ¾µÄÑÛ¾µµÈÎïÆ·	421	¸ñÁÖÄÉ´ï	11	¹ú¼Ò¼ä¡¢¹ú¼Ê×éÖ¯ÎÞ³¥Ô®ÖúºÍÔùËÍµÄÎï×Ê	30	Ç§¿Ë	500	¸±	5,824
202203	90049090	Î´ÁÐÃû½ÃÕýÊÓÁ¦¡¢»¤Ä¿µÈÓÃÍ¾µÄÑÛ¾µµÈÎïÆ·	422	¹ÏµÂÂÞÆÕ	10	Ò»°ãÃ³Ò×	14	Ç§¿Ë	200	¸±	736
202203	90049090	Î´ÁÐÃû½ÃÕýÊÓÁ¦¡¢»¤Ä¿µÈÓÃÍ¾µÄÑÛ¾µµÈÎïÆ·	423	Î£µØÂíÀ­	10	Ò»°ãÃ³Ò×	482	Ç§¿Ë	9825	¸±	36,045
202203	90049090	Î´ÁÐÃû½ÃÕýÊÓÁ¦¡¢»¤Ä¿µÈÓÃÍ¾µÄÑÛ¾µµÈÎïÆ·	424	¹çÑÇÄÇ	10	Ò»°ãÃ³Ò×	303	Ç§¿Ë	4540	¸±	16,348
202203	90049090	Î´ÁÐÃû½ÃÕýÊÓÁ¦¡¢»¤Ä¿µÈÓÃÍ¾µÄÑÛ¾µµÈÎïÆ·	426	ºé¶¼À­Ë¹	10	Ò»°ãÃ³Ò×	1245	Ç§¿Ë	16590	¸±	51,691
202203	90049090	Î´ÁÐÃû½ÃÕýÊÓÁ¦¡¢»¤Ä¿µÈÓÃÍ¾µÄÑÛ¾µµÈÎïÆ·	429	Ä«Î÷¸ç	10	Ò»°ãÃ³Ò×	34241	Ç§¿Ë	1104713	¸±	3,580,798
202203	90049090	Î´ÁÐÃû½ÃÕýÊÓÁ¦¡¢»¤Ä¿µÈÓÃÍ¾µÄÑÛ¾µµÈÎïÆ·	431	Äá¼ÓÀ­¹Ï	10	Ò»°ãÃ³Ò×	263	Ç§¿Ë	9650	¸±	19,792
202203	90049090	Î´ÁÐÃû½ÃÕýÊÓÁ¦¡¢»¤Ä¿µÈÓÃÍ¾µÄÑÛ¾µµÈÎïÆ·	432	°ÍÄÃÂí	10	Ò»°ãÃ³Ò×	10290	Ç§¿Ë	316276	¸±	950,526
202203	90049090	Î´ÁÐÃû½ÃÕýÊÓÁ¦¡¢»¤Ä¿µÈÓÃÍ¾µÄÑÛ¾µµÈÎïÆ·	433	°ÍÀ­¹ç	10	Ò»°ãÃ³Ò×	155	Ç§¿Ë	7978	¸±	86,506
202203	90049090	Î´ÁÐÃû½ÃÕýÊÓÁ¦¡¢»¤Ä¿µÈÓÃÍ¾µÄÑÛ¾µµÈÎïÆ·	434	ÃØÂ³	10	Ò»°ãÃ³Ò×	21719	Ç§¿Ë	627470	¸±	2,075,653
202203	90049090	Î´ÁÐÃû½ÃÕýÊÓÁ¦¡¢»¤Ä¿µÈÓÃÍ¾µÄÑÛ¾µµÈÎïÆ·	440	Èø¶ûÍß¶à	10	Ò»°ãÃ³Ò×	9358	Ç§¿Ë	350280	¸±	567,257
202203	90049090	Î´ÁÐÃû½ÃÕýÊÓÁ¦¡¢»¤Ä¿µÈÓÃÍ¾µÄÑÛ¾µµÈÎïÆ·	441	ËÕÀïÄÏ	10	Ò»°ãÃ³Ò×	21	Ç§¿Ë	40	¸±	981
202203	90049090	Î´ÁÐÃû½ÃÕýÊÓÁ¦¡¢»¤Ä¿µÈÓÃÍ¾µÄÑÛ¾µµÈÎïÆ·	442	ÌØÁ¢Äá´ïºÍ¶à°Í¸ç	10	Ò»°ãÃ³Ò×	306	Ç§¿Ë	7760	¸±	13,764
202203	90049090	Î´ÁÐÃû½ÃÕýÊÓÁ¦¡¢»¤Ä¿µÈÓÃÍ¾µÄÑÛ¾µµÈÎïÆ·	444	ÎÚÀ­¹ç	10	Ò»°ãÃ³Ò×	4663	Ç§¿Ë	175730	¸±	501,547
202203	90049090	Î´ÁÐÃû½ÃÕýÊÓÁ¦¡¢»¤Ä¿µÈÓÃÍ¾µÄÑÛ¾µµÈÎïÆ·	445	Î¯ÄÚÈðÀ­	10	Ò»°ãÃ³Ò×	904	Ç§¿Ë	81041	¸±	347,159
202203	90049090	Î´ÁÐÃû½ÃÕýÊÓÁ¦¡¢»¤Ä¿µÈÓÃÍ¾µÄÑÛ¾µµÈÎïÆ·	501	¼ÓÄÃ´ó	10	Ò»°ãÃ³Ò×	58286	Ç§¿Ë	1283149	¸±	13,618,558
202203	90049090	Î´ÁÐÃû½ÃÕýÊÓÁ¦¡¢»¤Ä¿µÈÓÃÍ¾µÄÑÛ¾µµÈÎïÆ·	502	ÃÀ¹ú	10	Ò»°ãÃ³Ò×	653942	Ç§¿Ë	13966551	¸±	177,968,872
202203	90049090	Î´ÁÐÃû½ÃÕýÊÓÁ¦¡¢»¤Ä¿µÈÓÃÍ¾µÄÑÛ¾µµÈÎïÆ·	601	°Ä´óÀûÑÇ	10	Ò»°ãÃ³Ò×	42560	Ç§¿Ë	873439	¸±	8,332,254
202203	90049090	Î´ÁÐÃû½ÃÕýÊÓÁ¦¡¢»¤Ä¿µÈÓÃÍ¾µÄÑÛ¾µµÈÎïÆ·	603	ì³¼Ã	10	Ò»°ãÃ³Ò×	291	Ç§¿Ë	5878	¸±	42,296
202203	90049090	Î´ÁÐÃû½ÃÕýÊÓÁ¦¡¢»¤Ä¿µÈÓÃÍ¾µÄÑÛ¾µµÈÎïÆ·	609	ÐÂÎ÷À¼	10	Ò»°ãÃ³Ò×	273	Ç§¿Ë	4377	¸±	210,180
202203	90049090	Î´ÁÐÃû½ÃÕýÊÓÁ¦¡¢»¤Ä¿µÈÓÃÍ¾µÄÑÛ¾µµÈÎïÆ·	611	°Í²¼ÑÇÐÂ¼¸ÄÚÑÇ	10	Ò»°ãÃ³Ò×	573	Ç§¿Ë	26808	¸±	55,433
202204	90049090	Î´ÁÐÃû½ÃÕýÊÓÁ¦¡¢»¤Ä¿µÈÓÃÍ¾µÄÑÛ¾µµÈÎïÆ·	103	ÃÏ¼ÓÀ­¹ú	10	Ò»°ãÃ³Ò×	9395	Ç§¿Ë	411497	¸±	4,614,009
202204	90049090	Î´ÁÐÃû½ÃÕýÊÓÁ¦¡¢»¤Ä¿µÈÓÃÍ¾µÄÑÛ¾µµÈÎïÆ·	105	ÎÄÀ³	10	Ò»°ãÃ³Ò×	14	Ç§¿Ë	120	¸±	2,153
202204	90049090	Î´ÁÐÃû½ÃÕýÊÓÁ¦¡¢»¤Ä¿µÈÓÃÍ¾µÄÑÛ¾µµÈÎïÆ·	106	Ãåµé	10	Ò»°ãÃ³Ò×	8520	Ç§¿Ë	120734	¸±	434,605
202204	90049090	Î´ÁÐÃû½ÃÕýÊÓÁ¦¡¢»¤Ä¿µÈÓÃÍ¾µÄÑÛ¾µµÈÎïÆ·	106	Ãåµé	11	¹ú¼Ò¼ä¡¢¹ú¼Ê×éÖ¯ÎÞ³¥Ô®ÖúºÍÔùËÍµÄÎï×Ê	480	Ç§¿Ë	6000	¸±	33,840
202204	90049090	Î´ÁÐÃû½ÃÕýÊÓÁ¦¡¢»¤Ä¿µÈÓÃÍ¾µÄÑÛ¾µµÈÎïÆ·	107	¼íÆÒÕ¯	10	Ò»°ãÃ³Ò×	2637	Ç§¿Ë	121919	¸±	1,250,484
202204	90049090	Î´ÁÐÃû½ÃÕýÊÓÁ¦¡¢»¤Ä¿µÈÓÃÍ¾µÄÑÛ¾µµÈÎïÆ·	108	ÈûÆÖÂ·Ë¹	10	Ò»°ãÃ³Ò×	805	Ç§¿Ë	6188	¸±	74,286
202204	90049090	Î´ÁÐÃû½ÃÕýÊÓÁ¦¡¢»¤Ä¿µÈÓÃÍ¾µÄÑÛ¾µµÈÎïÆ·	110	ÖÐ¹úÏã¸Û	10	Ò»°ãÃ³Ò×	508372	Ç§¿Ë	9570214	¸±	86,388,609
202204	90049090	Î´ÁÐÃû½ÃÕýÊÓÁ¦¡¢»¤Ä¿µÈÓÃÍ¾µÄÑÛ¾µµÈÎïÆ·	110	ÖÐ¹úÏã¸Û	12	ÆäËû¾èÔùÎï×Ê	65	Ç§¿Ë	1625	¸±	52,000
202204	90049090	Î´ÁÐÃû½ÃÕýÊÓÁ¦¡¢»¤Ä¿µÈÓÃÍ¾µÄÑÛ¾µµÈÎïÆ·	111	Ó¡¶È	10	Ò»°ãÃ³Ò×	40574	Ç§¿Ë	1232466	¸±	13,186,472
202204	90049090	Î´ÁÐÃû½ÃÕýÊÓÁ¦¡¢»¤Ä¿µÈÓÃÍ¾µÄÑÛ¾µµÈÎïÆ·	112	Ó¡¶ÈÄáÎ÷ÑÇ	10	Ò»°ãÃ³Ò×	88913	Ç§¿Ë	1842414	¸±	11,249,948
202204	90049090	Î´ÁÐÃû½ÃÕýÊÓÁ¦¡¢»¤Ä¿µÈÓÃÍ¾µÄÑÛ¾µµÈÎïÆ·	113	ÒÁÀÊ	10	Ò»°ãÃ³Ò×	426	Ç§¿Ë	8357	¸±	22,227
202204	90049090	Î´ÁÐÃû½ÃÕýÊÓÁ¦¡¢»¤Ä¿µÈÓÃÍ¾µÄÑÛ¾µµÈÎïÆ·	114	ÒÁÀ­¿Ë	10	Ò»°ãÃ³Ò×	4854	Ç§¿Ë	120917	¸±	1,768,449
202204	90049090	Î´ÁÐÃû½ÃÕýÊÓÁ¦¡¢»¤Ä¿µÈÓÃÍ¾µÄÑÛ¾µµÈÎïÆ·	115	ÒÔÉ«ÁÐ	10	Ò»°ãÃ³Ò×	11613	Ç§¿Ë	166865	¸±	1,967,365
202204	90049090	Î´ÁÐÃû½ÃÕýÊÓÁ¦¡¢»¤Ä¿µÈÓÃÍ¾µÄÑÛ¾µµÈÎïÆ·	116	ÈÕ±¾	10	Ò»°ãÃ³Ò×	100439	Ç§¿Ë	2522928	¸±	27,785,956
202204	90049090	Î´ÁÐÃû½ÃÕýÊÓÁ¦¡¢»¤Ä¿µÈÓÃÍ¾µÄÑÛ¾µµÈÎïÆ·	117	Ô¼µ©	10	Ò»°ãÃ³Ò×	211	Ç§¿Ë	4440	¸±	67,878
202204	90049090	Î´ÁÐÃû½ÃÕýÊÓÁ¦¡¢»¤Ä¿µÈÓÃÍ¾µÄÑÛ¾µµÈÎïÆ·	118	¿ÆÍþÌØ	10	Ò»°ãÃ³Ò×	932	Ç§¿Ë	13142	¸±	179,869
202204	90049090	Î´ÁÐÃû½ÃÕýÊÓÁ¦¡¢»¤Ä¿µÈÓÃÍ¾µÄÑÛ¾µµÈÎïÆ·	119	ÀÏÎÎ	10	Ò»°ãÃ³Ò×	479	Ç§¿Ë	6622	¸±	48,468
202204	90049090	Î´ÁÐÃû½ÃÕýÊÓÁ¦¡¢»¤Ä¿µÈÓÃÍ¾µÄÑÛ¾µµÈÎïÆ·	120	Àè°ÍÄÛ	10	Ò»°ãÃ³Ò×	1887	Ç§¿Ë	46979	¸±	357,809
202204	90049090	Î´ÁÐÃû½ÃÕýÊÓÁ¦¡¢»¤Ä¿µÈÓÃÍ¾µÄÑÛ¾µµÈÎïÆ·	120	Àè°ÍÄÛ	11	¹ú¼Ò¼ä¡¢¹ú¼Ê×éÖ¯ÎÞ³¥Ô®ÖúºÍÔùËÍµÄÎï×Ê	49	Ç§¿Ë	170	¸±	2,152
202204	90049090	Î´ÁÐÃû½ÃÕýÊÓÁ¦¡¢»¤Ä¿µÈÓÃÍ¾µÄÑÛ¾µµÈÎïÆ·	122	ÂíÀ´Î÷ÑÇ	10	Ò»°ãÃ³Ò×	22092	Ç§¿Ë	350798	¸±	4,843,953
202204	90049090	Î´ÁÐÃû½ÃÕýÊÓÁ¦¡¢»¤Ä¿µÈÓÃÍ¾µÄÑÛ¾µµÈÎïÆ·	123	Âí¶û´ú·ò	10	Ò»°ãÃ³Ò×	26	Ç§¿Ë	580	¸±	3,316
202204	90049090	Î´ÁÐÃû½ÃÕýÊÓÁ¦¡¢»¤Ä¿µÈÓÃÍ¾µÄÑÛ¾µµÈÎïÆ·	124	ÃÉ¹Å	10	Ò»°ãÃ³Ò×	36	Ç§¿Ë	306	¸±	5,908
202204	90049090	Î´ÁÐÃû½ÃÕýÊÓÁ¦¡¢»¤Ä¿µÈÓÃÍ¾µÄÑÛ¾µµÈÎïÆ·	125	Äá²´¶ûÁª°îÃñÖ÷¹²ºÍ¹ú	10	Ò»°ãÃ³Ò×	270	Ç§¿Ë	9120	¸±	265,504
202204	90049090	Î´ÁÐÃû½ÃÕýÊÓÁ¦¡¢»¤Ä¿µÈÓÃÍ¾µÄÑÛ¾µµÈÎïÆ·	126	°¢Âü	10	Ò»°ãÃ³Ò×	1486	Ç§¿Ë	10925	¸±	373,901
202204	90049090	Î´ÁÐÃû½ÃÕýÊÓÁ¦¡¢»¤Ä¿µÈÓÃÍ¾µÄÑÛ¾µµÈÎïÆ·	128	°ÍÀÕË¹Ì¹	10	Ò»°ãÃ³Ò×	200	Ç§¿Ë	2880	¸±	8,676
202204	90049090	Î´ÁÐÃû½ÃÕýÊÓÁ¦¡¢»¤Ä¿µÈÓÃÍ¾µÄÑÛ¾µµÈÎïÆ·	129	·ÆÂÉ±ö	10	Ò»°ãÃ³Ò×	21513	Ç§¿Ë	564979	¸±	3,224,654
202204	90049090	Î´ÁÐÃû½ÃÕýÊÓÁ¦¡¢»¤Ä¿µÈÓÃÍ¾µÄÑÛ¾µµÈÎïÆ·	130	¿¨Ëþ¶û	10	Ò»°ãÃ³Ò×	809	Ç§¿Ë	20904	¸±	53,224
202204	90049090	Î´ÁÐÃû½ÃÕýÊÓÁ¦¡¢»¤Ä¿µÈÓÃÍ¾µÄÑÛ¾µµÈÎïÆ·	131	É³ÌØ°¢À­²®	10	Ò»°ãÃ³Ò×	17676	Ç§¿Ë	369167	¸±	5,559,556
202204	90049090	Î´ÁÐÃû½ÃÕýÊÓÁ¦¡¢»¤Ä¿µÈÓÃÍ¾µÄÑÛ¾µµÈÎïÆ·	132	ÐÂ¼ÓÆÂ	10	Ò»°ãÃ³Ò×	11794	Ç§¿Ë	170364	¸±	4,063,697
202204	90049090	Î´ÁÐÃû½ÃÕýÊÓÁ¦¡¢»¤Ä¿µÈÓÃÍ¾µÄÑÛ¾µµÈÎïÆ·	133	º«¹ú	10	Ò»°ãÃ³Ò×	54157	Ç§¿Ë	629724	¸±	9,001,351
202204	90049090	Î´ÁÐÃû½ÃÕýÊÓÁ¦¡¢»¤Ä¿µÈÓÃÍ¾µÄÑÛ¾µµÈÎïÆ·	134	Ë¹ÀïÀ¼¿¨	10	Ò»°ãÃ³Ò×	954	Ç§¿Ë	7632	¸±	55,265
202204	90049090	Î´ÁÐÃû½ÃÕýÊÓÁ¦¡¢»¤Ä¿µÈÓÃÍ¾µÄÑÛ¾µµÈÎïÆ·	135	ÐðÀûÑÇ	10	Ò»°ãÃ³Ò×	11	Ç§¿Ë	200	¸±	758
202204	90049090	Î´ÁÐÃû½ÃÕýÊÓÁ¦¡¢»¤Ä¿µÈÓÃÍ¾µÄÑÛ¾µµÈÎïÆ·	136	Ì©¹ú	10	Ò»°ãÃ³Ò×	35026	Ç§¿Ë	534870	¸±	3,838,835
202204	90049090	Î´ÁÐÃû½ÃÕýÊÓÁ¦¡¢»¤Ä¿µÈÓÃÍ¾µÄÑÛ¾µµÈÎïÆ·	137	ÍÁ¶úÆä	10	Ò»°ãÃ³Ò×	16788	Ç§¿Ë	143442	¸±	1,157,815
202204	90049090	Î´ÁÐÃû½ÃÕýÊÓÁ¦¡¢»¤Ä¿µÈÓÃÍ¾µÄÑÛ¾µµÈÎïÆ·	138	°¢ÁªÇõ	10	Ò»°ãÃ³Ò×	37308	Ç§¿Ë	1109206	¸±	4,729,980
202204	90049090	Î´ÁÐÃû½ÃÕýÊÓÁ¦¡¢»¤Ä¿µÈÓÃÍ¾µÄÑÛ¾µµÈÎïÆ·	141	Ô½ÄÏ	10	Ò»°ãÃ³Ò×	9044	Ç§¿Ë	88333	¸±	2,358,840
202204	90049090	Î´ÁÐÃû½ÃÕýÊÓÁ¦¡¢»¤Ä¿µÈÓÃÍ¾µÄÑÛ¾µµÈÎïÆ·	143	ÖÐ¹úÌ¨Íå	10	Ò»°ãÃ³Ò×	10467	Ç§¿Ë	486573	¸±	2,424,159
202204	90049090	Î´ÁÐÃû½ÃÕýÊÓÁ¦¡¢»¤Ä¿µÈÓÃÍ¾µÄÑÛ¾µµÈÎïÆ·	145	¹þÈø¿ËË¹Ì¹	10	Ò»°ãÃ³Ò×	573	Ç§¿Ë	3004	¸±	51,014
202204	90049090	Î´ÁÐÃû½ÃÕýÊÓÁ¦¡¢»¤Ä¿µÈÓÃÍ¾µÄÑÛ¾µµÈÎïÆ·	146	¼ª¶û¼ªË¹Ë¹Ì¹	10	Ò»°ãÃ³Ò×	6521	Ç§¿Ë	151984	¸±	1,066,260
202204	90049090	Î´ÁÐÃû½ÃÕýÊÓÁ¦¡¢»¤Ä¿µÈÓÃÍ¾µÄÑÛ¾µµÈÎïÆ·	147	Ëþ¼ª¿ËË¹Ì¹	10	Ò»°ãÃ³Ò×	258	Ç§¿Ë	1518	¸±	21,241
202204	90049090	Î´ÁÐÃû½ÃÕýÊÓÁ¦¡¢»¤Ä¿µÈÓÃÍ¾µÄÑÛ¾µµÈÎïÆ·	148	ÍÁ¿âÂüË¹Ì¹	10	Ò»°ãÃ³Ò×	82	Ç§¿Ë	1418	¸±	7,700
202204	90049090	Î´ÁÐÃû½ÃÕýÊÓÁ¦¡¢»¤Ä¿µÈÓÃÍ¾µÄÑÛ¾µµÈÎïÆ·	149	ÎÚ×È±ð¿ËË¹Ì¹	10	Ò»°ãÃ³Ò×	8137	Ç§¿Ë	71901	¸±	411,789
202204	90049090	Î´ÁÐÃû½ÃÕýÊÓÁ¦¡¢»¤Ä¿µÈÓÃÍ¾µÄÑÛ¾µµÈÎïÆ·	202	°²¸çÀ­	10	Ò»°ãÃ³Ò×	174	Ç§¿Ë	3130	¸±	10,370
202204	90049090	Î´ÁÐÃû½ÃÕýÊÓÁ¦¡¢»¤Ä¿µÈÓÃÍ¾µÄÑÛ¾µµÈÎïÆ·	203	±´Äþ	10	Ò»°ãÃ³Ò×	96	Ç§¿Ë	550	¸±	3,046
202204	90049090	Î´ÁÐÃû½ÃÕýÊÓÁ¦¡¢»¤Ä¿µÈÓÃÍ¾µÄÑÛ¾µµÈÎïÆ·	204	²©´ÄÍßÄÉ	10	Ò»°ãÃ³Ò×	5	Ç§¿Ë	20	¸±	1,242
202204	90049090	Î´ÁÐÃû½ÃÕýÊÓÁ¦¡¢»¤Ä¿µÈÓÃÍ¾µÄÑÛ¾µµÈÎïÆ·	206	¿¦ÂóÂ¡	10	Ò»°ãÃ³Ò×	533	Ç§¿Ë	10500	¸±	154,074
202204	90049090	Î´ÁÐÃû½ÃÕýÊÓÁ¦¡¢»¤Ä¿µÈÓÃÍ¾µÄÑÛ¾µµÈÎïÆ·	209	ÖÐ·Ç	10	Ò»°ãÃ³Ò×	82	Ç§¿Ë	1240	¸±	8,156
202204	90049090	Î´ÁÐÃû½ÃÕýÊÓÁ¦¡¢»¤Ä¿µÈÓÃÍ¾µÄÑÛ¾µµÈÎïÆ·	211	Õ§µÃ	10	Ò»°ãÃ³Ò×	55	Ç§¿Ë	260	¸±	5,143
202204	90049090	Î´ÁÐÃû½ÃÕýÊÓÁ¦¡¢»¤Ä¿µÈÓÃÍ¾µÄÑÛ¾µµÈÎïÆ·	213	¸Õ¹û(²¼)	11	¹ú¼Ò¼ä¡¢¹ú¼Ê×éÖ¯ÎÞ³¥Ô®ÖúºÍÔùËÍµÄÎï×Ê	3	Ç§¿Ë	4	¸±	300
202204	90049090	Î´ÁÐÃû½ÃÕýÊÓÁ¦¡¢»¤Ä¿µÈÓÃÍ¾µÄÑÛ¾µµÈÎïÆ·	215	°£¼°	10	Ò»°ãÃ³Ò×	1	Ç§¿Ë	18	¸±	127
202204	90049090	Î´ÁÐÃû½ÃÕýÊÓÁ¦¡¢»¤Ä¿µÈÓÃÍ¾µÄÑÛ¾µµÈÎïÆ·	217	°£Èû¶í±ÈÑÇ	10	Ò»°ãÃ³Ò×	218	Ç§¿Ë	4730	¸±	125,814
202204	90049090	Î´ÁÐÃû½ÃÕýÊÓÁ¦¡¢»¤Ä¿µÈÓÃÍ¾µÄÑÛ¾µµÈÎïÆ·	218	¼ÓÅî	10	Ò»°ãÃ³Ò×	99	Ç§¿Ë	2200	¸±	8,638
202204	90049090	Î´ÁÐÃû½ÃÕýÊÓÁ¦¡¢»¤Ä¿µÈÓÃÍ¾µÄÑÛ¾µµÈÎïÆ·	220	¼ÓÄÉ	10	Ò»°ãÃ³Ò×	22	Ç§¿Ë	530	¸±	1,707
202204	90049090	Î´ÁÐÃû½ÃÕýÊÓÁ¦¡¢»¤Ä¿µÈÓÃÍ¾µÄÑÛ¾µµÈÎïÆ·	221	¼¸ÄÚÑÇ	10	Ò»°ãÃ³Ò×	181	Ç§¿Ë	3250	¸±	18,559
202204	90049090	Î´ÁÐÃû½ÃÕýÊÓÁ¦¡¢»¤Ä¿µÈÓÃÍ¾µÄÑÛ¾µµÈÎïÆ·	223	¿ÆÌØµÏÍß	10	Ò»°ãÃ³Ò×	11	Ç§¿Ë	200	¸±	1,659
202204	90049090	Î´ÁÐÃû½ÃÕýÊÓÁ¦¡¢»¤Ä¿µÈÓÃÍ¾µÄÑÛ¾µµÈÎïÆ·	224	¿ÏÄáÑÇ	10	Ò»°ãÃ³Ò×	654	Ç§¿Ë	11477	¸±	135,922
202204	90049090	Î´ÁÐÃû½ÃÕýÊÓÁ¦¡¢»¤Ä¿µÈÓÃÍ¾µÄÑÛ¾µµÈÎïÆ·	225	Àû±ÈÀïÑÇ	10	Ò»°ãÃ³Ò×	38	Ç§¿Ë	480	¸±	3,418
202204	90049090	Î´ÁÐÃû½ÃÕýÊÓÁ¦¡¢»¤Ä¿µÈÓÃÍ¾µÄÑÛ¾µµÈÎïÆ·	226	Àû±ÈÑÇ	10	Ò»°ãÃ³Ò×	4188	Ç§¿Ë	57156	¸±	427,933
202204	90049090	Î´ÁÐÃû½ÃÕýÊÓÁ¦¡¢»¤Ä¿µÈÓÃÍ¾µÄÑÛ¾µµÈÎïÆ·	227	Âí´ï¼ÓË¹¼Ó	10	Ò»°ãÃ³Ò×	18	Ç§¿Ë	2000	¸±	54,868
202204	90049090	Î´ÁÐÃû½ÃÕýÊÓÁ¦¡¢»¤Ä¿µÈÓÃÍ¾µÄÑÛ¾µµÈÎïÆ·	228	ÂíÀ­Î¬	10	Ò»°ãÃ³Ò×	25	Ç§¿Ë	50	¸±	2,049
202204	90049090	Î´ÁÐÃû½ÃÕýÊÓÁ¦¡¢»¤Ä¿µÈÓÃÍ¾µÄÑÛ¾µµÈÎïÆ·	231	Ã«ÀïÇóË¹	10	Ò»°ãÃ³Ò×	11	Ç§¿Ë	100	¸±	4,535
202204	90049090	Î´ÁÐÃû½ÃÕýÊÓÁ¦¡¢»¤Ä¿µÈÓÃÍ¾µÄÑÛ¾µµÈÎïÆ·	232	Ä¦Âå¸ç	10	Ò»°ãÃ³Ò×	5339	Ç§¿Ë	151895	¸±	1,002,220
202204	90049090	Î´ÁÐÃû½ÃÕýÊÓÁ¦¡¢»¤Ä¿µÈÓÃÍ¾µÄÑÛ¾µµÈÎïÆ·	233	ÄªÉ£±È¿Ë	10	Ò»°ãÃ³Ò×	1	Ç§¿Ë	10	¸±	142
202204	90049090	Î´ÁÐÃû½ÃÕýÊÓÁ¦¡¢»¤Ä¿µÈÓÃÍ¾µÄÑÛ¾µµÈÎïÆ·	234	ÄÉÃ×±ÈÑÇ	10	Ò»°ãÃ³Ò×	110	Ç§¿Ë	1265	¸±	42,228
202204	90049090	Î´ÁÐÃû½ÃÕýÊÓÁ¦¡¢»¤Ä¿µÈÓÃÍ¾µÄÑÛ¾µµÈÎïÆ·	235	ÄáÈÕ¶û	10	Ò»°ãÃ³Ò×	0	Ç§¿Ë	2	¸±	625
202204	90049090	Î´ÁÐÃû½ÃÕýÊÓÁ¦¡¢»¤Ä¿µÈÓÃÍ¾µÄÑÛ¾µµÈÎïÆ·	236	ÄáÈÕÀûÑÇ	10	Ò»°ãÃ³Ò×	2984	Ç§¿Ë	60854	¸±	885,397
202204	90049090	Î´ÁÐÃû½ÃÕýÊÓÁ¦¡¢»¤Ä¿µÈÓÃÍ¾µÄÑÛ¾µµÈÎïÆ·	240	ÈûÄÚ¼Ó¶û	10	Ò»°ãÃ³Ò×	1110	Ç§¿Ë	9600	¸±	132,276
202204	90049090	Î´ÁÐÃû½ÃÕýÊÓÁ¦¡¢»¤Ä¿µÈÓÃÍ¾µÄÑÛ¾µµÈÎïÆ·	243	Ë÷ÂíÀï	10	Ò»°ãÃ³Ò×	8	Ç§¿Ë	168	¸±	1,182
202204	90049090	Î´ÁÐÃû½ÃÕýÊÓÁ¦¡¢»¤Ä¿µÈÓÃÍ¾µÄÑÛ¾µµÈÎïÆ·	244	ÄÏ·Ç	10	Ò»°ãÃ³Ò×	24545	Ç§¿Ë	676156	¸±	1,957,441
202204	90049090	Î´ÁÐÃû½ÃÕýÊÓÁ¦¡¢»¤Ä¿µÈÓÃÍ¾µÄÑÛ¾µµÈÎïÆ·	246	ËÕµ¤	10	Ò»°ãÃ³Ò×	231	Ç§¿Ë	8670	¸±	177,007
202204	90049090	Î´ÁÐÃû½ÃÕýÊÓÁ¦¡¢»¤Ä¿µÈÓÃÍ¾µÄÑÛ¾µµÈÎïÆ·	247	Ì¹É£ÄáÑÇ	10	Ò»°ãÃ³Ò×	5232	Ç§¿Ë	72911	¸±	186,835
202204	90049090	Î´ÁÐÃû½ÃÕýÊÓÁ¦¡¢»¤Ä¿µÈÓÃÍ¾µÄÑÛ¾µµÈÎïÆ·	248	¶à¸ç	10	Ò»°ãÃ³Ò×	50	Ç§¿Ë	860	¸±	3,355
202204	90049090	Î´ÁÐÃû½ÃÕýÊÓÁ¦¡¢»¤Ä¿µÈÓÃÍ¾µÄÑÛ¾µµÈÎïÆ·	249	Í»ÄáË¹	10	Ò»°ãÃ³Ò×	1994	Ç§¿Ë	69840	¸±	166,123
202204	90049090	Î´ÁÐÃû½ÃÕýÊÓÁ¦¡¢»¤Ä¿µÈÓÃÍ¾µÄÑÛ¾µµÈÎïÆ·	250	ÎÚ¸É´ï	10	Ò»°ãÃ³Ò×	1856	Ç§¿Ë	41900	¸±	114,631
202204	90049090	Î´ÁÐÃû½ÃÕýÊÓÁ¦¡¢»¤Ä¿µÈÓÃÍ¾µÄÑÛ¾µµÈÎïÆ·	252	¸Õ¹û(½ð)	10	Ò»°ãÃ³Ò×	588	Ç§¿Ë	8480	¸±	53,647
202204	90049090	Î´ÁÐÃû½ÃÕýÊÓÁ¦¡¢»¤Ä¿µÈÓÃÍ¾µÄÑÛ¾µµÈÎïÆ·	253	ÔÞ±ÈÑÇ	10	Ò»°ãÃ³Ò×	867	Ç§¿Ë	12576	¸±	45,245
202204	90049090	Î´ÁÐÃû½ÃÕýÊÓÁ¦¡¢»¤Ä¿µÈÓÃÍ¾µÄÑÛ¾µµÈÎïÆ·	254	½ò°Í²¼Î¤	10	Ò»°ãÃ³Ò×	348	Ç§¿Ë	4229	¸±	19,084
202204	90049090	Î´ÁÐÃû½ÃÕýÊÓÁ¦¡¢»¤Ä¿µÈÓÃÍ¾µÄÑÛ¾µµÈÎïÆ·	301	±ÈÀûÊ±	10	Ò»°ãÃ³Ò×	17791	Ç§¿Ë	185006	¸±	6,201,161
202204	90049090	Î´ÁÐÃû½ÃÕýÊÓÁ¦¡¢»¤Ä¿µÈÓÃÍ¾µÄÑÛ¾µµÈÎïÆ·	302	µ¤Âó	10	Ò»°ãÃ³Ò×	27125	Ç§¿Ë	680499	¸±	3,407,727
202204	90049090	Î´ÁÐÃû½ÃÕýÊÓÁ¦¡¢»¤Ä¿µÈÓÃÍ¾µÄÑÛ¾µµÈÎïÆ·	303	Ó¢¹ú	10	Ò»°ãÃ³Ò×	144028	Ç§¿Ë	3897778	¸±	24,903,735
202204	90049090	Î´ÁÐÃû½ÃÕýÊÓÁ¦¡¢»¤Ä¿µÈÓÃÍ¾µÄÑÛ¾µµÈÎïÆ·	304	µÂ¹ú	10	Ò»°ãÃ³Ò×	141701	Ç§¿Ë	2933625	¸±	29,621,980
202204	90049090	Î´ÁÐÃû½ÃÕýÊÓÁ¦¡¢»¤Ä¿µÈÓÃÍ¾µÄÑÛ¾µµÈÎïÆ·	305	·¨¹ú	10	Ò»°ãÃ³Ò×	73057	Ç§¿Ë	1038949	¸±	17,611,818
202204	90049090	Î´ÁÐÃû½ÃÕýÊÓÁ¦¡¢»¤Ä¿µÈÓÃÍ¾µÄÑÛ¾µµÈÎïÆ·	306	°®¶ûÀ¼	10	Ò»°ãÃ³Ò×	12418	Ç§¿Ë	274057	¸±	3,718,243
202204	90049090	Î´ÁÐÃû½ÃÕýÊÓÁ¦¡¢»¤Ä¿µÈÓÃÍ¾µÄÑÛ¾µµÈÎïÆ·	307	Òâ´óÀû	10	Ò»°ãÃ³Ò×	96308	Ç§¿Ë	1981441	¸±	22,004,502
202204	90049090	Î´ÁÐÃû½ÃÕýÊÓÁ¦¡¢»¤Ä¿µÈÓÃÍ¾µÄÑÛ¾µµÈÎïÆ·	309	ºÉÀ¼	10	Ò»°ãÃ³Ò×	119403	Ç§¿Ë	2849990	¸±	23,768,285
202204	90049090	Î´ÁÐÃû½ÃÕýÊÓÁ¦¡¢»¤Ä¿µÈÓÃÍ¾µÄÑÛ¾µµÈÎïÆ·	310	Ï£À°	10	Ò»°ãÃ³Ò×	42652	Ç§¿Ë	737022	¸±	5,099,691
202204	90049090	Î´ÁÐÃû½ÃÕýÊÓÁ¦¡¢»¤Ä¿µÈÓÃÍ¾µÄÑÛ¾µµÈÎïÆ·	311	ÆÏÌÑÑÀ	10	Ò»°ãÃ³Ò×	135	Ç§¿Ë	3394	¸±	45,773
202204	90049090	Î´ÁÐÃû½ÃÕýÊÓÁ¦¡¢»¤Ä¿µÈÓÃÍ¾µÄÑÛ¾µµÈÎïÆ·	312	Î÷°àÑÀ	10	Ò»°ãÃ³Ò×	45375	Ç§¿Ë	756730	¸±	6,940,912
202204	90049090	Î´ÁÐÃû½ÃÕýÊÓÁ¦¡¢»¤Ä¿µÈÓÃÍ¾µÄÑÛ¾µµÈÎïÆ·	313	°¢¶û°ÍÄáÑÇ	10	Ò»°ãÃ³Ò×	19	Ç§¿Ë	372	¸±	1,330
202204	90049090	Î´ÁÐÃû½ÃÕýÊÓÁ¦¡¢»¤Ä¿µÈÓÃÍ¾µÄÑÛ¾µµÈÎïÆ·	315	°ÂµØÀû	10	Ò»°ãÃ³Ò×	100	Ç§¿Ë	2665	¸±	78,399
202204	90049090	Î´ÁÐÃû½ÃÕýÊÓÁ¦¡¢»¤Ä¿µÈÓÃÍ¾µÄÑÛ¾µµÈÎïÆ·	316	±£¼ÓÀûÑÇ	10	Ò»°ãÃ³Ò×	1799	Ç§¿Ë	13760	¸±	169,833
202204	90049090	Î´ÁÐÃû½ÃÕýÊÓÁ¦¡¢»¤Ä¿µÈÓÃÍ¾µÄÑÛ¾µµÈÎïÆ·	318	·ÒÀ¼	10	Ò»°ãÃ³Ò×	13130	Ç§¿Ë	294602	¸±	460,586
202204	90049090	Î´ÁÐÃû½ÃÕýÊÓÁ¦¡¢»¤Ä¿µÈÓÃÍ¾µÄÑÛ¾µµÈÎïÆ·	321	ÐÙÑÀÀû	10	Ò»°ãÃ³Ò×	4961	Ç§¿Ë	116254	¸±	1,587,388
202204	90049090	Î´ÁÐÃû½ÃÕýÊÓÁ¦¡¢»¤Ä¿µÈÓÃÍ¾µÄÑÛ¾µµÈÎïÆ·	322	±ùµº	10	Ò»°ãÃ³Ò×	1	Ç§¿Ë	18	¸±	1,714
202204	90049090	Î´ÁÐÃû½ÃÕýÊÓÁ¦¡¢»¤Ä¿µÈÓÃÍ¾µÄÑÛ¾µµÈÎïÆ·	324	Âí¶úËû	10	Ò»°ãÃ³Ò×	200	Ç§¿Ë	846	¸±	21,232
202204	90049090	Î´ÁÐÃû½ÃÕýÊÓÁ¦¡¢»¤Ä¿µÈÓÃÍ¾µÄÑÛ¾µµÈÎïÆ·	326	Å²Íþ	10	Ò»°ãÃ³Ò×	8630	Ç§¿Ë	209536	¸±	1,467,574
202204	90049090	Î´ÁÐÃû½ÃÕýÊÓÁ¦¡¢»¤Ä¿µÈÓÃÍ¾µÄÑÛ¾µµÈÎïÆ·	327	²¨À¼	10	Ò»°ãÃ³Ò×	27227	Ç§¿Ë	292970	¸±	4,733,370
202204	90049090	Î´ÁÐÃû½ÃÕýÊÓÁ¦¡¢»¤Ä¿µÈÓÃÍ¾µÄÑÛ¾µµÈÎïÆ·	328	ÂÞÂíÄáÑÇ	10	Ò»°ãÃ³Ò×	11067	Ç§¿Ë	547470	¸±	713,759
202204	90049090	Î´ÁÐÃû½ÃÕýÊÓÁ¦¡¢»¤Ä¿µÈÓÃÍ¾µÄÑÛ¾µµÈÎïÆ·	330	Èðµä	10	Ò»°ãÃ³Ò×	12734	Ç§¿Ë	270545	¸±	2,740,010
202204	90049090	Î´ÁÐÃû½ÃÕýÊÓÁ¦¡¢»¤Ä¿µÈÓÃÍ¾µÄÑÛ¾µµÈÎïÆ·	331	ÈðÊ¿	10	Ò»°ãÃ³Ò×	1109	Ç§¿Ë	23622	¸±	406,751
202204	90049090	Î´ÁÐÃû½ÃÕýÊÓÁ¦¡¢»¤Ä¿µÈÓÃÍ¾µÄÑÛ¾µµÈÎïÆ·	334	°®É³ÄáÑÇ	10	Ò»°ãÃ³Ò×	0	Ç§¿Ë	1	¸±	166
202204	90049090	Î´ÁÐÃû½ÃÕýÊÓÁ¦¡¢»¤Ä¿µÈÓÃÍ¾µÄÑÛ¾µµÈÎïÆ·	335	À­ÍÑÎ¬ÑÇ	10	Ò»°ãÃ³Ò×	542	Ç§¿Ë	7890	¸±	37,653
202204	90049090	Î´ÁÐÃû½ÃÕýÊÓÁ¦¡¢»¤Ä¿µÈÓÃÍ¾µÄÑÛ¾µµÈÎïÆ·	336	Á¢ÌÕÍð	10	Ò»°ãÃ³Ò×	88	Ç§¿Ë	640	¸±	52,824
202204	90049090	Î´ÁÐÃû½ÃÕýÊÓÁ¦¡¢»¤Ä¿µÈÓÃÍ¾µÄÑÛ¾µµÈÎïÆ·	337	¸ñÂ³¼ªÑÇ	10	Ò»°ãÃ³Ò×	18	Ç§¿Ë	244	¸±	5,769
202204	90049090	Î´ÁÐÃû½ÃÕýÊÓÁ¦¡¢»¤Ä¿µÈÓÃÍ¾µÄÑÛ¾µµÈÎïÆ·	338	ÑÇÃÀÄáÑÇ	10	Ò»°ãÃ³Ò×	172	Ç§¿Ë	3149	¸±	16,269
202204	90049090	Î´ÁÐÃû½ÃÕýÊÓÁ¦¡¢»¤Ä¿µÈÓÃÍ¾µÄÑÛ¾µµÈÎïÆ·	339	°¢Èû°Ý½®	10	Ò»°ãÃ³Ò×	69	Ç§¿Ë	960	¸±	5,776
202204	90049090	Î´ÁÐÃû½ÃÕýÊÓÁ¦¡¢»¤Ä¿µÈÓÃÍ¾µÄÑÛ¾µµÈÎïÆ·	340	°×¶íÂÞË¹	10	Ò»°ãÃ³Ò×	577	Ç§¿Ë	2688	¸±	17,911
202204	90049090	Î´ÁÐÃû½ÃÕýÊÓÁ¦¡¢»¤Ä¿µÈÓÃÍ¾µÄÑÛ¾µµÈÎïÆ·	343	Ä¦¶û¶àÍß	10	Ò»°ãÃ³Ò×	16	Ç§¿Ë	500	¸±	11,261
202204	90049090	Î´ÁÐÃû½ÃÕýÊÓÁ¦¡¢»¤Ä¿µÈÓÃÍ¾µÄÑÛ¾µµÈÎïÆ·	344	¶íÂÞË¹Áª°î	10	Ò»°ãÃ³Ò×	20079	Ç§¿Ë	479207	¸±	3,304,229
202204	90049090	Î´ÁÐÃû½ÃÕýÊÓÁ¦¡¢»¤Ä¿µÈÓÃÍ¾µÄÑÛ¾µµÈÎïÆ·	347	ÎÚ¿ËÀ¼	10	Ò»°ãÃ³Ò×	2862	Ç§¿Ë	34300	¸±	378,056
202204	90049090	Î´ÁÐÃû½ÃÕýÊÓÁ¦¡¢»¤Ä¿µÈÓÃÍ¾µÄÑÛ¾µµÈÎïÆ·	350	Ë¹ÂåÎÄÄáÑÇ	10	Ò»°ãÃ³Ò×	23594	Ç§¿Ë	163860	¸±	3,183,156
202204	90049090	Î´ÁÐÃû½ÃÕýÊÓÁ¦¡¢»¤Ä¿µÈÓÃÍ¾µÄÑÛ¾µµÈÎïÆ·	351	¿ËÂÞµØÑÇ	10	Ò»°ãÃ³Ò×	20153	Ç§¿Ë	144178	¸±	1,547,996
202204	90049090	Î´ÁÐÃû½ÃÕýÊÓÁ¦¡¢»¤Ä¿µÈÓÃÍ¾µÄÑÛ¾µµÈÎïÆ·	352	½Ý¿Ë	10	Ò»°ãÃ³Ò×	9248	Ç§¿Ë	194317	¸±	1,939,337
202204	90049090	Î´ÁÐÃû½ÃÕýÊÓÁ¦¡¢»¤Ä¿µÈÓÃÍ¾µÄÑÛ¾µµÈÎïÆ·	353	Ë¹Âå·¥¿Ë	10	Ò»°ãÃ³Ò×	310	Ç§¿Ë	6975	¸±	90,055
202204	90049090	Î´ÁÐÃû½ÃÕýÊÓÁ¦¡¢»¤Ä¿µÈÓÃÍ¾µÄÑÛ¾µµÈÎïÆ·	354	±±ÂíÆä¶Ù¹²ºÍ¹ú	10	Ò»°ãÃ³Ò×	27	Ç§¿Ë	580	¸±	2,664
202204	90049090	Î´ÁÐÃû½ÃÕýÊÓÁ¦¡¢»¤Ä¿µÈÓÃÍ¾µÄÑÛ¾µµÈÎïÆ·	355	²¨ºÚ	10	Ò»°ãÃ³Ò×	164	Ç§¿Ë	2560	¸±	11,042
202204	90049090	Î´ÁÐÃû½ÃÕýÊÓÁ¦¡¢»¤Ä¿µÈÓÃÍ¾µÄÑÛ¾µµÈÎïÆ·	358	Èû¶ûÎ¬ÑÇ	10	Ò»°ãÃ³Ò×	728	Ç§¿Ë	17381	¸±	168,604
202204	90049090	Î´ÁÐÃû½ÃÕýÊÓÁ¦¡¢»¤Ä¿µÈÓÃÍ¾µÄÑÛ¾µµÈÎïÆ·	359	ºÚÉ½	10	Ò»°ãÃ³Ò×	1	Ç§¿Ë	79	¸±	1,079
202204	90049090	Î´ÁÐÃû½ÃÕýÊÓÁ¦¡¢»¤Ä¿µÈÓÃÍ¾µÄÑÛ¾µµÈÎïÆ·	402	°¢¸ùÍ¢	10	Ò»°ãÃ³Ò×	4492	Ç§¿Ë	105250	¸±	364,129
202204	90049090	Î´ÁÐÃû½ÃÕýÊÓÁ¦¡¢»¤Ä¿µÈÓÃÍ¾µÄÑÛ¾µµÈÎïÆ·	405	°Í°Í¶àË¹	10	Ò»°ãÃ³Ò×	5	Ç§¿Ë	48	¸±	729
202204	90049090	Î´ÁÐÃû½ÃÕýÊÓÁ¦¡¢»¤Ä¿µÈÓÃÍ¾µÄÑÛ¾µµÈÎïÆ·	408	¶àÃñ×å²£ÀûÎ¬ÑÇ¹ú	10	Ò»°ãÃ³Ò×	3481	Ç§¿Ë	81480	¸±	217,597
202204	90049090	Î´ÁÐÃû½ÃÕýÊÓÁ¦¡¢»¤Ä¿µÈÓÃÍ¾µÄÑÛ¾µµÈÎïÆ·	410	°ÍÎ÷	10	Ò»°ãÃ³Ò×	32842	Ç§¿Ë	669744	¸±	4,255,657
202204	90049090	Î´ÁÐÃû½ÃÕýÊÓÁ¦¡¢»¤Ä¿µÈÓÃÍ¾µÄÑÛ¾µµÈÎïÆ·	412	ÖÇÀû	10	Ò»°ãÃ³Ò×	30036	Ç§¿Ë	853564	¸±	5,095,172
202204	90049090	Î´ÁÐÃû½ÃÕýÊÓÁ¦¡¢»¤Ä¿µÈÓÃÍ¾µÄÑÛ¾µµÈÎïÆ·	413	¸çÂ×±ÈÑÇ	10	Ò»°ãÃ³Ò×	16839	Ç§¿Ë	449749	¸±	2,254,867
202204	90049090	Î´ÁÐÃû½ÃÕýÊÓÁ¦¡¢»¤Ä¿µÈÓÃÍ¾µÄÑÛ¾µµÈÎïÆ·	415	¸çË¹´ïÀè¼Ó	10	Ò»°ãÃ³Ò×	718	Ç§¿Ë	8568	¸±	56,002
202204	90049090	Î´ÁÐÃû½ÃÕýÊÓÁ¦¡¢»¤Ä¿µÈÓÃÍ¾µÄÑÛ¾µµÈÎïÆ·	418	¶àÃ×Äá¼Ó¹²ºÍ¹ú	10	Ò»°ãÃ³Ò×	163	Ç§¿Ë	2620	¸±	9,399
202204	90049090	Î´ÁÐÃû½ÃÕýÊÓÁ¦¡¢»¤Ä¿µÈÓÃÍ¾µÄÑÛ¾µµÈÎïÆ·	419	¶ò¹Ï¶à¶û	10	Ò»°ãÃ³Ò×	4319	Ç§¿Ë	42667	¸±	325,790
202204	90049090	Î´ÁÐÃû½ÃÕýÊÓÁ¦¡¢»¤Ä¿µÈÓÃÍ¾µÄÑÛ¾µµÈÎïÆ·	423	Î£µØÂíÀ­	10	Ò»°ãÃ³Ò×	1837	Ç§¿Ë	37772	¸±	214,037
202204	90049090	Î´ÁÐÃû½ÃÕýÊÓÁ¦¡¢»¤Ä¿µÈÓÃÍ¾µÄÑÛ¾µµÈÎïÆ·	424	¹çÑÇÄÇ	10	Ò»°ãÃ³Ò×	3	Ç§¿Ë	100	¸±	434
202204	90049090	Î´ÁÐÃû½ÃÕýÊÓÁ¦¡¢»¤Ä¿µÈÓÃÍ¾µÄÑÛ¾µµÈÎïÆ·	426	ºé¶¼À­Ë¹	10	Ò»°ãÃ³Ò×	2538	Ç§¿Ë	69310	¸±	291,582
202204	90049090	Î´ÁÐÃû½ÃÕýÊÓÁ¦¡¢»¤Ä¿µÈÓÃÍ¾µÄÑÛ¾µµÈÎïÆ·	427	ÑÀÂò¼Ó	10	Ò»°ãÃ³Ò×	798	Ç§¿Ë	17220	¸±	42,285
202204	90049090	Î´ÁÐÃû½ÃÕýÊÓÁ¦¡¢»¤Ä¿µÈÓÃÍ¾µÄÑÛ¾µµÈÎïÆ·	429	Ä«Î÷¸ç	10	Ò»°ãÃ³Ò×	112673	Ç§¿Ë	3288497	¸±	10,300,732
202204	90049090	Î´ÁÐÃû½ÃÕýÊÓÁ¦¡¢»¤Ä¿µÈÓÃÍ¾µÄÑÛ¾µµÈÎïÆ·	431	Äá¼ÓÀ­¹Ï	10	Ò»°ãÃ³Ò×	106	Ç§¿Ë	4200	¸±	10,325
202204	90049090	Î´ÁÐÃû½ÃÕýÊÓÁ¦¡¢»¤Ä¿µÈÓÃÍ¾µÄÑÛ¾µµÈÎïÆ·	432	°ÍÄÃÂí	10	Ò»°ãÃ³Ò×	26215	Ç§¿Ë	928075	¸±	3,956,308
202204	90049090	Î´ÁÐÃû½ÃÕýÊÓÁ¦¡¢»¤Ä¿µÈÓÃÍ¾µÄÑÛ¾µµÈÎïÆ·	433	°ÍÀ­¹ç	10	Ò»°ãÃ³Ò×	222	Ç§¿Ë	6600	¸±	40,171
202204	90049090	Î´ÁÐÃû½ÃÕýÊÓÁ¦¡¢»¤Ä¿µÈÓÃÍ¾µÄÑÛ¾µµÈÎïÆ·	434	ÃØÂ³	10	Ò»°ãÃ³Ò×	9316	Ç§¿Ë	288625	¸±	713,343
202204	90049090	Î´ÁÐÃû½ÃÕýÊÓÁ¦¡¢»¤Ä¿µÈÓÃÍ¾µÄÑÛ¾µµÈÎïÆ·	435	²¨¶àÀè¸÷	10	Ò»°ãÃ³Ò×	196	Ç§¿Ë	4800	¸±	12,250
202204	90049090	Î´ÁÐÃû½ÃÕýÊÓÁ¦¡¢»¤Ä¿µÈÓÃÍ¾µÄÑÛ¾µµÈÎïÆ·	440	Èø¶ûÍß¶à	10	Ò»°ãÃ³Ò×	4308	Ç§¿Ë	163464	¸±	214,149
202204	90049090	Î´ÁÐÃû½ÃÕýÊÓÁ¦¡¢»¤Ä¿µÈÓÃÍ¾µÄÑÛ¾µµÈÎïÆ·	441	ËÕÀïÄÏ	10	Ò»°ãÃ³Ò×	201	Ç§¿Ë	2880	¸±	9,604
202204	90049090	Î´ÁÐÃû½ÃÕýÊÓÁ¦¡¢»¤Ä¿µÈÓÃÍ¾µÄÑÛ¾µµÈÎïÆ·	442	ÌØÁ¢Äá´ïºÍ¶à°Í¸ç	10	Ò»°ãÃ³Ò×	1525	Ç§¿Ë	34396	¸±	118,678
202204	90049090	Î´ÁÐÃû½ÃÕýÊÓÁ¦¡¢»¤Ä¿µÈÓÃÍ¾µÄÑÛ¾µµÈÎïÆ·	444	ÎÚÀ­¹ç	10	Ò»°ãÃ³Ò×	18675	Ç§¿Ë	394318	¸±	879,536
202204	90049090	Î´ÁÐÃû½ÃÕýÊÓÁ¦¡¢»¤Ä¿µÈÓÃÍ¾µÄÑÛ¾µµÈÎïÆ·	445	Î¯ÄÚÈðÀ­	10	Ò»°ãÃ³Ò×	2103	Ç§¿Ë	118368	¸±	893,300
202204	90049090	Î´ÁÐÃû½ÃÕýÊÓÁ¦¡¢»¤Ä¿µÈÓÃÍ¾µÄÑÛ¾µµÈÎïÆ·	501	¼ÓÄÃ´ó	10	Ò»°ãÃ³Ò×	70128	Ç§¿Ë	1529869	¸±	14,826,871
202204	90049090	Î´ÁÐÃû½ÃÕýÊÓÁ¦¡¢»¤Ä¿µÈÓÃÍ¾µÄÑÛ¾µµÈÎïÆ·	502	ÃÀ¹ú	10	Ò»°ãÃ³Ò×	1105330	Ç§¿Ë	27714404	¸±	248,587,016
202204	90049090	Î´ÁÐÃû½ÃÕýÊÓÁ¦¡¢»¤Ä¿µÈÓÃÍ¾µÄÑÛ¾µµÈÎïÆ·	601	°Ä´óÀûÑÇ	10	Ò»°ãÃ³Ò×	55641	Ç§¿Ë	1393927	¸±	7,675,631
202204	90049090	Î´ÁÐÃû½ÃÕýÊÓÁ¦¡¢»¤Ä¿µÈÓÃÍ¾µÄÑÛ¾µµÈÎïÆ·	603	ì³¼Ã	10	Ò»°ãÃ³Ò×	730	Ç§¿Ë	14440	¸±	31,983
202204	90049090	Î´ÁÐÃû½ÃÕýÊÓÁ¦¡¢»¤Ä¿µÈÓÃÍ¾µÄÑÛ¾µµÈÎïÆ·	607	ÐÂ¿¦Àï¶àÄáÑÇ	10	Ò»°ãÃ³Ò×	63	Ç§¿Ë	1320	¸±	5,316
202204	90049090	Î´ÁÐÃû½ÃÕýÊÓÁ¦¡¢»¤Ä¿µÈÓÃÍ¾µÄÑÛ¾µµÈÎïÆ·	608	ÍßÅ¬°¢Í¼	10	Ò»°ãÃ³Ò×	1955	Ç§¿Ë	23000	¸±	66,913
202204	90049090	Î´ÁÐÃû½ÃÕýÊÓÁ¦¡¢»¤Ä¿µÈÓÃÍ¾µÄÑÛ¾µµÈÎïÆ·	609	ÐÂÎ÷À¼	10	Ò»°ãÃ³Ò×	888	Ç§¿Ë	24213	¸±	164,390
202204	90049090	Î´ÁÐÃû½ÃÕýÊÓÁ¦¡¢»¤Ä¿µÈÓÃÍ¾µÄÑÛ¾µµÈÎïÆ·	611	°Í²¼ÑÇÐÂ¼¸ÄÚÑÇ	10	Ò»°ãÃ³Ò×	107	Ç§¿Ë	2176	¸±	7,830
202204	90049090	Î´ÁÐÃû½ÃÕýÊÓÁ¦¡¢»¤Ä¿µÈÓÃÍ¾µÄÑÛ¾µµÈÎïÆ·	613	ËùÂÞÃÅÈºµº	10	Ò»°ãÃ³Ò×	169	Ç§¿Ë	3060	¸±	9,472
202204	90049090	Î´ÁÐÃû½ÃÕýÊÓÁ¦¡¢»¤Ä¿µÈÓÃÍ¾µÄÑÛ¾µµÈÎïÆ·	623	·¨Êô²¨ÀûÄáÎ÷ÑÇ	10	Ò»°ãÃ³Ò×	22	Ç§¿Ë	264	¸±	4,428
202205	90049090	Î´ÁÐÃû½ÃÕýÊÓÁ¦¡¢»¤Ä¿µÈÓÃÍ¾µÄÑÛ¾µµÈÎïÆ·	102	°ÍÁÖ	10	Ò»°ãÃ³Ò×	369	Ç§¿Ë	8387	¸±	188,275
202205	90049090	Î´ÁÐÃû½ÃÕýÊÓÁ¦¡¢»¤Ä¿µÈÓÃÍ¾µÄÑÛ¾µµÈÎïÆ·	103	ÃÏ¼ÓÀ­¹ú	10	Ò»°ãÃ³Ò×	4216	Ç§¿Ë	182890	¸±	3,056,927
202205	90049090	Î´ÁÐÃû½ÃÕýÊÓÁ¦¡¢»¤Ä¿µÈÓÃÍ¾µÄÑÛ¾µµÈÎïÆ·	106	Ãåµé	10	Ò»°ãÃ³Ò×	7885	Ç§¿Ë	59652	¸±	381,169
202205	90049090	Î´ÁÐÃû½ÃÕýÊÓÁ¦¡¢»¤Ä¿µÈÓÃÍ¾µÄÑÛ¾µµÈÎïÆ·	106	Ãåµé	11	¹ú¼Ò¼ä¡¢¹ú¼Ê×éÖ¯ÎÞ³¥Ô®ÖúºÍÔùËÍµÄÎï×Ê	160	Ç§¿Ë	2000	¸±	11,280
202205	90049090	Î´ÁÐÃû½ÃÕýÊÓÁ¦¡¢»¤Ä¿µÈÓÃÍ¾µÄÑÛ¾µµÈÎïÆ·	106	Ãåµé	12	ÆäËû¾èÔùÎï×Ê	40	Ç§¿Ë	100	¸±	1,000
202205	90049090	Î´ÁÐÃû½ÃÕýÊÓÁ¦¡¢»¤Ä¿µÈÓÃÍ¾µÄÑÛ¾µµÈÎïÆ·	107	¼íÆÒÕ¯	10	Ò»°ãÃ³Ò×	5386	Ç§¿Ë	152378	¸±	1,036,220
202205	90049090	Î´ÁÐÃû½ÃÕýÊÓÁ¦¡¢»¤Ä¿µÈÓÃÍ¾µÄÑÛ¾µµÈÎïÆ·	108	ÈûÆÖÂ·Ë¹	10	Ò»°ãÃ³Ò×	1733	Ç§¿Ë	9112	¸±	140,657
202205	90049090	Î´ÁÐÃû½ÃÕýÊÓÁ¦¡¢»¤Ä¿µÈÓÃÍ¾µÄÑÛ¾µµÈÎïÆ·	110	ÖÐ¹úÏã¸Û	10	Ò»°ãÃ³Ò×	362951	Ç§¿Ë	9643207	¸±	90,271,204
202205	90049090	Î´ÁÐÃû½ÃÕýÊÓÁ¦¡¢»¤Ä¿µÈÓÃÍ¾µÄÑÛ¾µµÈÎïÆ·	111	Ó¡¶È	10	Ò»°ãÃ³Ò×	60069	Ç§¿Ë	1557880	¸±	12,664,765
202205	90049090	Î´ÁÐÃû½ÃÕýÊÓÁ¦¡¢»¤Ä¿µÈÓÃÍ¾µÄÑÛ¾µµÈÎïÆ·	112	Ó¡¶ÈÄáÎ÷ÑÇ	10	Ò»°ãÃ³Ò×	114375	Ç§¿Ë	2472997	¸±	14,045,946
202205	90049090	Î´ÁÐÃû½ÃÕýÊÓÁ¦¡¢»¤Ä¿µÈÓÃÍ¾µÄÑÛ¾µµÈÎïÆ·	113	ÒÁÀÊ	10	Ò»°ãÃ³Ò×	794	Ç§¿Ë	25384	¸±	440,469
202205	90049090	Î´ÁÐÃû½ÃÕýÊÓÁ¦¡¢»¤Ä¿µÈÓÃÍ¾µÄÑÛ¾µµÈÎïÆ·	114	ÒÁÀ­¿Ë	10	Ò»°ãÃ³Ò×	3071	Ç§¿Ë	72359	¸±	1,283,369
202205	90049090	Î´ÁÐÃû½ÃÕýÊÓÁ¦¡¢»¤Ä¿µÈÓÃÍ¾µÄÑÛ¾µµÈÎïÆ·	115	ÒÔÉ«ÁÐ	10	Ò»°ãÃ³Ò×	13914	Ç§¿Ë	275303	¸±	3,253,804
202205	90049090	Î´ÁÐÃû½ÃÕýÊÓÁ¦¡¢»¤Ä¿µÈÓÃÍ¾µÄÑÛ¾µµÈÎïÆ·	116	ÈÕ±¾	10	Ò»°ãÃ³Ò×	92167	Ç§¿Ë	1928396	¸±	22,132,839
202205	90049090	Î´ÁÐÃû½ÃÕýÊÓÁ¦¡¢»¤Ä¿µÈÓÃÍ¾µÄÑÛ¾µµÈÎïÆ·	117	Ô¼µ©	10	Ò»°ãÃ³Ò×	458	Ç§¿Ë	5021	¸±	154,888
202205	90049090	Î´ÁÐÃû½ÃÕýÊÓÁ¦¡¢»¤Ä¿µÈÓÃÍ¾µÄÑÛ¾µµÈÎïÆ·	118	¿ÆÍþÌØ	10	Ò»°ãÃ³Ò×	413	Ç§¿Ë	6182	¸±	150,111
202205	90049090	Î´ÁÐÃû½ÃÕýÊÓÁ¦¡¢»¤Ä¿µÈÓÃÍ¾µÄÑÛ¾µµÈÎïÆ·	119	ÀÏÎÎ	10	Ò»°ãÃ³Ò×	5648	Ç§¿Ë	58860	¸±	957,234
202205	90049090	Î´ÁÐÃû½ÃÕýÊÓÁ¦¡¢»¤Ä¿µÈÓÃÍ¾µÄÑÛ¾µµÈÎïÆ·	119	ÀÏÎÎ	11	¹ú¼Ò¼ä¡¢¹ú¼Ê×éÖ¯ÎÞ³¥Ô®ÖúºÍÔùËÍµÄÎï×Ê	105	Ç§¿Ë	1500	¸±	8,460
202205	90049090	Î´ÁÐÃû½ÃÕýÊÓÁ¦¡¢»¤Ä¿µÈÓÃÍ¾µÄÑÛ¾µµÈÎïÆ·	120	Àè°ÍÄÛ	10	Ò»°ãÃ³Ò×	198	Ç§¿Ë	4095	¸±	57,865
202205	90049090	Î´ÁÐÃû½ÃÕýÊÓÁ¦¡¢»¤Ä¿µÈÓÃÍ¾µÄÑÛ¾µµÈÎïÆ·	121	ÖÐ¹ú°ÄÃÅ	10	Ò»°ãÃ³Ò×	1	Ç§¿Ë	12	¸±	240
202205	90049090	Î´ÁÐÃû½ÃÕýÊÓÁ¦¡¢»¤Ä¿µÈÓÃÍ¾µÄÑÛ¾µµÈÎïÆ·	122	ÂíÀ´Î÷ÑÇ	10	Ò»°ãÃ³Ò×	30678	Ç§¿Ë	327574	¸±	6,145,100
202205	90049090	Î´ÁÐÃû½ÃÕýÊÓÁ¦¡¢»¤Ä¿µÈÓÃÍ¾µÄÑÛ¾µµÈÎïÆ·	123	Âí¶û´ú·ò	10	Ò»°ãÃ³Ò×	54	Ç§¿Ë	998	¸±	33,608
202205	90049090	Î´ÁÐÃû½ÃÕýÊÓÁ¦¡¢»¤Ä¿µÈÓÃÍ¾µÄÑÛ¾µµÈÎïÆ·	124	ÃÉ¹Å	10	Ò»°ãÃ³Ò×	103	Ç§¿Ë	2218	¸±	13,007
202205	90049090	Î´ÁÐÃû½ÃÕýÊÓÁ¦¡¢»¤Ä¿µÈÓÃÍ¾µÄÑÛ¾µµÈÎïÆ·	124	ÃÉ¹Å	11	¹ú¼Ò¼ä¡¢¹ú¼Ê×éÖ¯ÎÞ³¥Ô®ÖúºÍÔùËÍµÄÎï×Ê	1	Ç§¿Ë	30	¸±	60
202205	90049090	Î´ÁÐÃû½ÃÕýÊÓÁ¦¡¢»¤Ä¿µÈÓÃÍ¾µÄÑÛ¾µµÈÎïÆ·	124	ÃÉ¹Å	12	ÆäËû¾èÔùÎï×Ê	1276	Ç§¿Ë	15400	¸±	163,000
202205	90049090	Î´ÁÐÃû½ÃÕýÊÓÁ¦¡¢»¤Ä¿µÈÓÃÍ¾µÄÑÛ¾µµÈÎïÆ·	125	Äá²´¶ûÁª°îÃñÖ÷¹²ºÍ¹ú	10	Ò»°ãÃ³Ò×	701	Ç§¿Ë	17049	¸±	384,666
202205	90049090	Î´ÁÐÃû½ÃÕýÊÓÁ¦¡¢»¤Ä¿µÈÓÃÍ¾µÄÑÛ¾µµÈÎïÆ·	126	°¢Âü	10	Ò»°ãÃ³Ò×	12	Ç§¿Ë	214	¸±	3,381
202205	90049090	Î´ÁÐÃû½ÃÕýÊÓÁ¦¡¢»¤Ä¿µÈÓÃÍ¾µÄÑÛ¾µµÈÎïÆ·	127	°Í»ùË¹Ì¹	10	Ò»°ãÃ³Ò×	1031	Ç§¿Ë	5280	¸±	24,674
202205	90049090	Î´ÁÐÃû½ÃÕýÊÓÁ¦¡¢»¤Ä¿µÈÓÃÍ¾µÄÑÛ¾µµÈÎïÆ·	128	°ÍÀÕË¹Ì¹	10	Ò»°ãÃ³Ò×	376	Ç§¿Ë	4859	¸±	15,223
202205	90049090	Î´ÁÐÃû½ÃÕýÊÓÁ¦¡¢»¤Ä¿µÈÓÃÍ¾µÄÑÛ¾µµÈÎïÆ·	129	·ÆÂÉ±ö	10	Ò»°ãÃ³Ò×	16052	Ç§¿Ë	280079	¸±	1,772,866
202205	90049090	Î´ÁÐÃû½ÃÕýÊÓÁ¦¡¢»¤Ä¿µÈÓÃÍ¾µÄÑÛ¾µµÈÎïÆ·	130	¿¨Ëþ¶û	10	Ò»°ãÃ³Ò×	245	Ç§¿Ë	3253	¸±	55,305
202205	90049090	Î´ÁÐÃû½ÃÕýÊÓÁ¦¡¢»¤Ä¿µÈÓÃÍ¾µÄÑÛ¾µµÈÎïÆ·	131	É³ÌØ°¢À­²®	10	Ò»°ãÃ³Ò×	12917	Ç§¿Ë	267801	¸±	4,750,780
202205	90049090	Î´ÁÐÃû½ÃÕýÊÓÁ¦¡¢»¤Ä¿µÈÓÃÍ¾µÄÑÛ¾µµÈÎïÆ·	132	ÐÂ¼ÓÆÂ	10	Ò»°ãÃ³Ò×	18085	Ç§¿Ë	262118	¸±	3,775,563
202205	90049090	Î´ÁÐÃû½ÃÕýÊÓÁ¦¡¢»¤Ä¿µÈÓÃÍ¾µÄÑÛ¾µµÈÎïÆ·	133	º«¹ú	10	Ò»°ãÃ³Ò×	61400	Ç§¿Ë	583031	¸±	10,785,859
202205	90049090	Î´ÁÐÃû½ÃÕýÊÓÁ¦¡¢»¤Ä¿µÈÓÃÍ¾µÄÑÛ¾µµÈÎïÆ·	134	Ë¹ÀïÀ¼¿¨	10	Ò»°ãÃ³Ò×	73	Ç§¿Ë	731	¸±	9,403
202205	90049090	Î´ÁÐÃû½ÃÕýÊÓÁ¦¡¢»¤Ä¿µÈÓÃÍ¾µÄÑÛ¾µµÈÎïÆ·	136	Ì©¹ú	10	Ò»°ãÃ³Ò×	33284	Ç§¿Ë	655534	¸±	4,549,649
202205	90049090	Î´ÁÐÃû½ÃÕýÊÓÁ¦¡¢»¤Ä¿µÈÓÃÍ¾µÄÑÛ¾µµÈÎïÆ·	137	ÍÁ¶úÆä	10	Ò»°ãÃ³Ò×	14884	Ç§¿Ë	283553	¸±	1,834,794
202205	90049090	Î´ÁÐÃû½ÃÕýÊÓÁ¦¡¢»¤Ä¿µÈÓÃÍ¾µÄÑÛ¾µµÈÎïÆ·	138	°¢ÁªÇõ	10	Ò»°ãÃ³Ò×	46622	Ç§¿Ë	576384	¸±	8,448,176
202205	90049090	Î´ÁÐÃû½ÃÕýÊÓÁ¦¡¢»¤Ä¿µÈÓÃÍ¾µÄÑÛ¾µµÈÎïÆ·	139	Ò²ÃÅ	10	Ò»°ãÃ³Ò×	293	Ç§¿Ë	1200	¸±	263
202205	90049090	Î´ÁÐÃû½ÃÕýÊÓÁ¦¡¢»¤Ä¿µÈÓÃÍ¾µÄÑÛ¾µµÈÎïÆ·	141	Ô½ÄÏ	10	Ò»°ãÃ³Ò×	93991	Ç§¿Ë	895952	¸±	9,267,725
202205	90049090	Î´ÁÐÃû½ÃÕýÊÓÁ¦¡¢»¤Ä¿µÈÓÃÍ¾µÄÑÛ¾µµÈÎïÆ·	143	ÖÐ¹úÌ¨Íå	10	Ò»°ãÃ³Ò×	2871	Ç§¿Ë	44799	¸±	1,539,491
202205	90049090	Î´ÁÐÃû½ÃÕýÊÓÁ¦¡¢»¤Ä¿µÈÓÃÍ¾µÄÑÛ¾µµÈÎïÆ·	144	¶«µÛãë	10	Ò»°ãÃ³Ò×	120	Ç§¿Ë	1472	¸±	7,599
202205	90049090	Î´ÁÐÃû½ÃÕýÊÓÁ¦¡¢»¤Ä¿µÈÓÃÍ¾µÄÑÛ¾µµÈÎïÆ·	145	¹þÈø¿ËË¹Ì¹	10	Ò»°ãÃ³Ò×	2412	Ç§¿Ë	24349	¸±	306,722
202205	90049090	Î´ÁÐÃû½ÃÕýÊÓÁ¦¡¢»¤Ä¿µÈÓÃÍ¾µÄÑÛ¾µµÈÎïÆ·	146	¼ª¶û¼ªË¹Ë¹Ì¹	10	Ò»°ãÃ³Ò×	6832	Ç§¿Ë	202437	¸±	2,000,217
202205	90049090	Î´ÁÐÃû½ÃÕýÊÓÁ¦¡¢»¤Ä¿µÈÓÃÍ¾µÄÑÛ¾µµÈÎïÆ·	147	Ëþ¼ª¿ËË¹Ì¹	10	Ò»°ãÃ³Ò×	864	Ç§¿Ë	33100	¸±	154,265
202205	90049090	Î´ÁÐÃû½ÃÕýÊÓÁ¦¡¢»¤Ä¿µÈÓÃÍ¾µÄÑÛ¾µµÈÎïÆ·	148	ÍÁ¿âÂüË¹Ì¹	10	Ò»°ãÃ³Ò×	865	Ç§¿Ë	9708	¸±	111,192
202205	90049090	Î´ÁÐÃû½ÃÕýÊÓÁ¦¡¢»¤Ä¿µÈÓÃÍ¾µÄÑÛ¾µµÈÎïÆ·	149	ÎÚ×È±ð¿ËË¹Ì¹	10	Ò»°ãÃ³Ò×	975	Ç§¿Ë	13700	¸±	149,943
202205	90049090	Î´ÁÐÃû½ÃÕýÊÓÁ¦¡¢»¤Ä¿µÈÓÃÍ¾µÄÑÛ¾µµÈÎïÆ·	201	°¢¶û¼°ÀûÑÇ	10	Ò»°ãÃ³Ò×	27	Ç§¿Ë	300	¸±	6,017
202205	90049090	Î´ÁÐÃû½ÃÕýÊÓÁ¦¡¢»¤Ä¿µÈÓÃÍ¾µÄÑÛ¾µµÈÎïÆ·	202	°²¸çÀ­	10	Ò»°ãÃ³Ò×	210	Ç§¿Ë	3121	¸±	54,613
202205	90049090	Î´ÁÐÃû½ÃÕýÊÓÁ¦¡¢»¤Ä¿µÈÓÃÍ¾µÄÑÛ¾µµÈÎïÆ·	203	±´Äþ	10	Ò»°ãÃ³Ò×	30	Ç§¿Ë	22	¸±	945
202205	90049090	Î´ÁÐÃû½ÃÕýÊÓÁ¦¡¢»¤Ä¿µÈÓÃÍ¾µÄÑÛ¾µµÈÎïÆ·	206	¿¦ÂóÂ¡	10	Ò»°ãÃ³Ò×	436	Ç§¿Ë	5305	¸±	255,889
202205	90049090	Î´ÁÐÃû½ÃÕýÊÓÁ¦¡¢»¤Ä¿µÈÓÃÍ¾µÄÑÛ¾µµÈÎïÆ·	214	¼ª²¼Ìá	10	Ò»°ãÃ³Ò×	2182	Ç§¿Ë	28870	¸±	79,644
202205	90049090	Î´ÁÐÃû½ÃÕýÊÓÁ¦¡¢»¤Ä¿µÈÓÃÍ¾µÄÑÛ¾µµÈÎïÆ·	215	°£¼°	10	Ò»°ãÃ³Ò×	23460	Ç§¿Ë	838975	¸±	4,886,058
202205	90049090	Î´ÁÐÃû½ÃÕýÊÓÁ¦¡¢»¤Ä¿µÈÓÃÍ¾µÄÑÛ¾µµÈÎïÆ·	217	°£Èû¶í±ÈÑÇ	10	Ò»°ãÃ³Ò×	351	Ç§¿Ë	427	¸±	32,792
202205	90049090	Î´ÁÐÃû½ÃÕýÊÓÁ¦¡¢»¤Ä¿µÈÓÃÍ¾µÄÑÛ¾µµÈÎïÆ·	218	¼ÓÅî	10	Ò»°ãÃ³Ò×	216	Ç§¿Ë	1800	¸±	14,284
202205	90049090	Î´ÁÐÃû½ÃÕýÊÓÁ¦¡¢»¤Ä¿µÈÓÃÍ¾µÄÑÛ¾µµÈÎïÆ·	220	¼ÓÄÉ	10	Ò»°ãÃ³Ò×	2322	Ç§¿Ë	22350	¸±	210,221
202205	90049090	Î´ÁÐÃû½ÃÕýÊÓÁ¦¡¢»¤Ä¿µÈÓÃÍ¾µÄÑÛ¾µµÈÎïÆ·	221	¼¸ÄÚÑÇ	10	Ò»°ãÃ³Ò×	274	Ç§¿Ë	4060	¸±	18,509
202205	90049090	Î´ÁÐÃû½ÃÕýÊÓÁ¦¡¢»¤Ä¿µÈÓÃÍ¾µÄÑÛ¾µµÈÎïÆ·	223	¿ÆÌØµÏÍß	10	Ò»°ãÃ³Ò×	1900	Ç§¿Ë	26400	¸±	112,412
202205	90049090	Î´ÁÐÃû½ÃÕýÊÓÁ¦¡¢»¤Ä¿µÈÓÃÍ¾µÄÑÛ¾µµÈÎïÆ·	224	¿ÏÄáÑÇ	10	Ò»°ãÃ³Ò×	1984	Ç§¿Ë	27514	¸±	139,907
202205	90049090	Î´ÁÐÃû½ÃÕýÊÓÁ¦¡¢»¤Ä¿µÈÓÃÍ¾µÄÑÛ¾µµÈÎïÆ·	226	Àû±ÈÑÇ	10	Ò»°ãÃ³Ò×	23	Ç§¿Ë	600	¸±	2,209
202205	90049090	Î´ÁÐÃû½ÃÕýÊÓÁ¦¡¢»¤Ä¿µÈÓÃÍ¾µÄÑÛ¾µµÈÎïÆ·	227	Âí´ï¼ÓË¹¼Ó	10	Ò»°ãÃ³Ò×	1968	Ç§¿Ë	36040	¸±	36,500
202205	90049090	Î´ÁÐÃû½ÃÕýÊÓÁ¦¡¢»¤Ä¿µÈÓÃÍ¾µÄÑÛ¾µµÈÎïÆ·	228	ÂíÀ­Î¬	10	Ò»°ãÃ³Ò×	1	Ç§¿Ë	20	¸±	102
202205	90049090	Î´ÁÐÃû½ÃÕýÊÓÁ¦¡¢»¤Ä¿µÈÓÃÍ¾µÄÑÛ¾µµÈÎïÆ·	229	ÂíÀï	10	Ò»°ãÃ³Ò×	8	Ç§¿Ë	300	¸±	14,495
202205	90049090	Î´ÁÐÃû½ÃÕýÊÓÁ¦¡¢»¤Ä¿µÈÓÃÍ¾µÄÑÛ¾µµÈÎïÆ·	230	Ã«ÀïËþÄáÑÇ	10	Ò»°ãÃ³Ò×	3660	Ç§¿Ë	52280	¸±	111,726
202205	90049090	Î´ÁÐÃû½ÃÕýÊÓÁ¦¡¢»¤Ä¿µÈÓÃÍ¾µÄÑÛ¾µµÈÎïÆ·	231	Ã«ÀïÇóË¹	10	Ò»°ãÃ³Ò×	419	Ç§¿Ë	4048	¸±	26,593
202205	90049090	Î´ÁÐÃû½ÃÕýÊÓÁ¦¡¢»¤Ä¿µÈÓÃÍ¾µÄÑÛ¾µµÈÎïÆ·	232	Ä¦Âå¸ç	10	Ò»°ãÃ³Ò×	8729	Ç§¿Ë	211635	¸±	2,546,573
202205	90049090	Î´ÁÐÃû½ÃÕýÊÓÁ¦¡¢»¤Ä¿µÈÓÃÍ¾µÄÑÛ¾µµÈÎïÆ·	233	ÄªÉ£±È¿Ë	10	Ò»°ãÃ³Ò×	283	Ç§¿Ë	11348	¸±	10,855
202205	90049090	Î´ÁÐÃû½ÃÕýÊÓÁ¦¡¢»¤Ä¿µÈÓÃÍ¾µÄÑÛ¾µµÈÎïÆ·	234	ÄÉÃ×±ÈÑÇ	10	Ò»°ãÃ³Ò×	25	Ç§¿Ë	50	¸±	384
202205	90049090	Î´ÁÐÃû½ÃÕýÊÓÁ¦¡¢»¤Ä¿µÈÓÃÍ¾µÄÑÛ¾µµÈÎïÆ·	235	ÄáÈÕ¶û	10	Ò»°ãÃ³Ò×	179	Ç§¿Ë	2478	¸±	9,846
202205	90049090	Î´ÁÐÃû½ÃÕýÊÓÁ¦¡¢»¤Ä¿µÈÓÃÍ¾µÄÑÛ¾µµÈÎïÆ·	236	ÄáÈÕÀûÑÇ	10	Ò»°ãÃ³Ò×	3015	Ç§¿Ë	51121	¸±	1,150,954
202205	90049090	Î´ÁÐÃû½ÃÕýÊÓÁ¦¡¢»¤Ä¿µÈÓÃÍ¾µÄÑÛ¾µµÈÎïÆ·	237	ÁôÄáÍô	10	Ò»°ãÃ³Ò×	90	Ç§¿Ë	1300	¸±	6,079
202205	90049090	Î´ÁÐÃû½ÃÕýÊÓÁ¦¡¢»¤Ä¿µÈÓÃÍ¾µÄÑÛ¾µµÈÎïÆ·	238	Â¬Íú´ï	10	Ò»°ãÃ³Ò×	2	Ç§¿Ë	50	¸±	3,840
202205	90049090	Î´ÁÐÃû½ÃÕýÊÓÁ¦¡¢»¤Ä¿µÈÓÃÍ¾µÄÑÛ¾µµÈÎïÆ·	240	ÈûÄÚ¼Ó¶û	10	Ò»°ãÃ³Ò×	1014	Ç§¿Ë	11080	¸±	140,875
202205	90049090	Î´ÁÐÃû½ÃÕýÊÓÁ¦¡¢»¤Ä¿µÈÓÃÍ¾µÄÑÛ¾µµÈÎïÆ·	242	ÈûÀ­Àû°º	10	Ò»°ãÃ³Ò×	90	Ç§¿Ë	1000	¸±	6,400
202205	90049090	Î´ÁÐÃû½ÃÕýÊÓÁ¦¡¢»¤Ä¿µÈÓÃÍ¾µÄÑÛ¾µµÈÎïÆ·	244	ÄÏ·Ç	10	Ò»°ãÃ³Ò×	52969	Ç§¿Ë	1221500	¸±	5,174,583
202205	90049090	Î´ÁÐÃû½ÃÕýÊÓÁ¦¡¢»¤Ä¿µÈÓÃÍ¾µÄÑÛ¾µµÈÎïÆ·	247	Ì¹É£ÄáÑÇ	10	Ò»°ãÃ³Ò×	268	Ç§¿Ë	6700	¸±	27,178
202205	90049090	Î´ÁÐÃû½ÃÕýÊÓÁ¦¡¢»¤Ä¿µÈÓÃÍ¾µÄÑÛ¾µµÈÎïÆ·	249	Í»ÄáË¹	10	Ò»°ãÃ³Ò×	47	Ç§¿Ë	1360	¸±	43,517
202205	90049090	Î´ÁÐÃû½ÃÕýÊÓÁ¦¡¢»¤Ä¿µÈÓÃÍ¾µÄÑÛ¾µµÈÎïÆ·	250	ÎÚ¸É´ï	10	Ò»°ãÃ³Ò×	5	Ç§¿Ë	40	¸±	1,175
202205	90049090	Î´ÁÐÃû½ÃÕýÊÓÁ¦¡¢»¤Ä¿µÈÓÃÍ¾µÄÑÛ¾µµÈÎïÆ·	251	²¼»ùÄÉ·¨Ë÷	10	Ò»°ãÃ³Ò×	90	Ç§¿Ë	300	¸±	1,536
202205	90049090	Î´ÁÐÃû½ÃÕýÊÓÁ¦¡¢»¤Ä¿µÈÓÃÍ¾µÄÑÛ¾µµÈÎïÆ·	252	¸Õ¹û(½ð)	10	Ò»°ãÃ³Ò×	1639	Ç§¿Ë	20560	¸±	90,405
202205	90049090	Î´ÁÐÃû½ÃÕýÊÓÁ¦¡¢»¤Ä¿µÈÓÃÍ¾µÄÑÛ¾µµÈÎïÆ·	253	ÔÞ±ÈÑÇ	10	Ò»°ãÃ³Ò×	37	Ç§¿Ë	936	¸±	30,586
202205	90049090	Î´ÁÐÃû½ÃÕýÊÓÁ¦¡¢»¤Ä¿µÈÓÃÍ¾µÄÑÛ¾µµÈÎïÆ·	254	½ò°Í²¼Î¤	10	Ò»°ãÃ³Ò×	131	Ç§¿Ë	3000	¸±	14,387
202205	90049090	Î´ÁÐÃû½ÃÕýÊÓÁ¦¡¢»¤Ä¿µÈÓÃÍ¾µÄÑÛ¾µµÈÎïÆ·	259	ÂíÔ¼ÌØ	10	Ò»°ãÃ³Ò×	75	Ç§¿Ë	1500	¸±	4,562
202205	90049090	Î´ÁÐÃû½ÃÕýÊÓÁ¦¡¢»¤Ä¿µÈÓÃÍ¾µÄÑÛ¾µµÈÎïÆ·	301	±ÈÀûÊ±	10	Ò»°ãÃ³Ò×	21953	Ç§¿Ë	335237	¸±	4,938,547
202205	90049090	Î´ÁÐÃû½ÃÕýÊÓÁ¦¡¢»¤Ä¿µÈÓÃÍ¾µÄÑÛ¾µµÈÎïÆ·	302	µ¤Âó	10	Ò»°ãÃ³Ò×	39460	Ç§¿Ë	1273986	¸±	4,135,796
202205	90049090	Î´ÁÐÃû½ÃÕýÊÓÁ¦¡¢»¤Ä¿µÈÓÃÍ¾µÄÑÛ¾µµÈÎïÆ·	303	Ó¢¹ú	10	Ò»°ãÃ³Ò×	160704	Ç§¿Ë	3457287	¸±	23,408,985
202205	90049090	Î´ÁÐÃû½ÃÕýÊÓÁ¦¡¢»¤Ä¿µÈÓÃÍ¾µÄÑÛ¾µµÈÎïÆ·	304	µÂ¹ú	10	Ò»°ãÃ³Ò×	187928	Ç§¿Ë	3909618	¸±	31,346,286
202205	90049090	Î´ÁÐÃû½ÃÕýÊÓÁ¦¡¢»¤Ä¿µÈÓÃÍ¾µÄÑÛ¾µµÈÎïÆ·	305	·¨¹ú	10	Ò»°ãÃ³Ò×	54281	Ç§¿Ë	937082	¸±	16,682,678
202205	90049090	Î´ÁÐÃû½ÃÕýÊÓÁ¦¡¢»¤Ä¿µÈÓÃÍ¾µÄÑÛ¾µµÈÎïÆ·	306	°®¶ûÀ¼	10	Ò»°ãÃ³Ò×	1130	Ç§¿Ë	16960	¸±	157,993
202205	90049090	Î´ÁÐÃû½ÃÕýÊÓÁ¦¡¢»¤Ä¿µÈÓÃÍ¾µÄÑÛ¾µµÈÎïÆ·	307	Òâ´óÀû	10	Ò»°ãÃ³Ò×	105330	Ç§¿Ë	1831886	¸±	22,717,705
202205	90049090	Î´ÁÐÃû½ÃÕýÊÓÁ¦¡¢»¤Ä¿µÈÓÃÍ¾µÄÑÛ¾µµÈÎïÆ·	309	ºÉÀ¼	10	Ò»°ãÃ³Ò×	90465	Ç§¿Ë	2330510	¸±	27,286,862
202205	90049090	Î´ÁÐÃû½ÃÕýÊÓÁ¦¡¢»¤Ä¿µÈÓÃÍ¾µÄÑÛ¾µµÈÎïÆ·	310	Ï£À°	10	Ò»°ãÃ³Ò×	50826	Ç§¿Ë	775242	¸±	5,489,171
202205	90049090	Î´ÁÐÃû½ÃÕýÊÓÁ¦¡¢»¤Ä¿µÈÓÃÍ¾µÄÑÛ¾µµÈÎïÆ·	311	ÆÏÌÑÑÀ	10	Ò»°ãÃ³Ò×	1791	Ç§¿Ë	45521	¸±	569,888
202205	90049090	Î´ÁÐÃû½ÃÕýÊÓÁ¦¡¢»¤Ä¿µÈÓÃÍ¾µÄÑÛ¾µµÈÎïÆ·	312	Î÷°àÑÀ	10	Ò»°ãÃ³Ò×	41108	Ç§¿Ë	675517	¸±	6,613,509
202205	90049090	Î´ÁÐÃû½ÃÕýÊÓÁ¦¡¢»¤Ä¿µÈÓÃÍ¾µÄÑÛ¾µµÈÎïÆ·	313	°¢¶û°ÍÄáÑÇ	10	Ò»°ãÃ³Ò×	416	Ç§¿Ë	10500	¸±	71,382
202205	90049090	Î´ÁÐÃû½ÃÕýÊÓÁ¦¡¢»¤Ä¿µÈÓÃÍ¾µÄÑÛ¾µµÈÎïÆ·	315	°ÂµØÀû	10	Ò»°ãÃ³Ò×	9314	Ç§¿Ë	420221	¸±	1,483,201
202205	90049090	Î´ÁÐÃû½ÃÕýÊÓÁ¦¡¢»¤Ä¿µÈÓÃÍ¾µÄÑÛ¾µµÈÎïÆ·	316	±£¼ÓÀûÑÇ	10	Ò»°ãÃ³Ò×	211	Ç§¿Ë	5009	¸±	12,494
202205	90049090	Î´ÁÐÃû½ÃÕýÊÓÁ¦¡¢»¤Ä¿µÈÓÃÍ¾µÄÑÛ¾µµÈÎïÆ·	318	·ÒÀ¼	10	Ò»°ãÃ³Ò×	11984	Ç§¿Ë	226963	¸±	1,577,648
202205	90049090	Î´ÁÐÃû½ÃÕýÊÓÁ¦¡¢»¤Ä¿µÈÓÃÍ¾µÄÑÛ¾µµÈÎïÆ·	321	ÐÙÑÀÀû	10	Ò»°ãÃ³Ò×	25285	Ç§¿Ë	762793	¸±	4,617,338
202205	90049090	Î´ÁÐÃû½ÃÕýÊÓÁ¦¡¢»¤Ä¿µÈÓÃÍ¾µÄÑÛ¾µµÈÎïÆ·	322	±ùµº	10	Ò»°ãÃ³Ò×	136	Ç§¿Ë	4196	¸±	53,706
202205	90049090	Î´ÁÐÃû½ÃÕýÊÓÁ¦¡¢»¤Ä¿µÈÓÃÍ¾µÄÑÛ¾µµÈÎïÆ·	326	Å²Íþ	10	Ò»°ãÃ³Ò×	3661	Ç§¿Ë	72946	¸±	881,083
202205	90049090	Î´ÁÐÃû½ÃÕýÊÓÁ¦¡¢»¤Ä¿µÈÓÃÍ¾µÄÑÛ¾µµÈÎïÆ·	327	²¨À¼	10	Ò»°ãÃ³Ò×	67635	Ç§¿Ë	868759	¸±	9,011,844
202205	90049090	Î´ÁÐÃû½ÃÕýÊÓÁ¦¡¢»¤Ä¿µÈÓÃÍ¾µÄÑÛ¾µµÈÎïÆ·	328	ÂÞÂíÄáÑÇ	10	Ò»°ãÃ³Ò×	1899	Ç§¿Ë	10153	¸±	341,497
202205	90049090	Î´ÁÐÃû½ÃÕýÊÓÁ¦¡¢»¤Ä¿µÈÓÃÍ¾µÄÑÛ¾µµÈÎïÆ·	330	Èðµä	10	Ò»°ãÃ³Ò×	18906	Ç§¿Ë	363845	¸±	3,927,253
202205	90049090	Î´ÁÐÃû½ÃÕýÊÓÁ¦¡¢»¤Ä¿µÈÓÃÍ¾µÄÑÛ¾µµÈÎïÆ·	331	ÈðÊ¿	10	Ò»°ãÃ³Ò×	2003	Ç§¿Ë	45938	¸±	391,617
202205	90049090	Î´ÁÐÃû½ÃÕýÊÓÁ¦¡¢»¤Ä¿µÈÓÃÍ¾µÄÑÛ¾µµÈÎïÆ·	335	À­ÍÑÎ¬ÑÇ	10	Ò»°ãÃ³Ò×	70	Ç§¿Ë	3216	¸±	13,584
202205	90049090	Î´ÁÐÃû½ÃÕýÊÓÁ¦¡¢»¤Ä¿µÈÓÃÍ¾µÄÑÛ¾µµÈÎïÆ·	336	Á¢ÌÕÍð	10	Ò»°ãÃ³Ò×	71	Ç§¿Ë	1728	¸±	4,520
202205	90049090	Î´ÁÐÃû½ÃÕýÊÓÁ¦¡¢»¤Ä¿µÈÓÃÍ¾µÄÑÛ¾µµÈÎïÆ·	337	¸ñÂ³¼ªÑÇ	10	Ò»°ãÃ³Ò×	121	Ç§¿Ë	864	¸±	16,718
202205	90049090	Î´ÁÐÃû½ÃÕýÊÓÁ¦¡¢»¤Ä¿µÈÓÃÍ¾µÄÑÛ¾µµÈÎïÆ·	338	ÑÇÃÀÄáÑÇ	10	Ò»°ãÃ³Ò×	17	Ç§¿Ë	200	¸±	713
202205	90049090	Î´ÁÐÃû½ÃÕýÊÓÁ¦¡¢»¤Ä¿µÈÓÃÍ¾µÄÑÛ¾µµÈÎïÆ·	339	°¢Èû°Ý½®	10	Ò»°ãÃ³Ò×	925	Ç§¿Ë	6090	¸±	78,753
202205	90049090	Î´ÁÐÃû½ÃÕýÊÓÁ¦¡¢»¤Ä¿µÈÓÃÍ¾µÄÑÛ¾µµÈÎïÆ·	340	°×¶íÂÞË¹	10	Ò»°ãÃ³Ò×	843	Ç§¿Ë	41482	¸±	158,793
202205	90049090	Î´ÁÐÃû½ÃÕýÊÓÁ¦¡¢»¤Ä¿µÈÓÃÍ¾µÄÑÛ¾µµÈÎïÆ·	343	Ä¦¶û¶àÍß	10	Ò»°ãÃ³Ò×	53	Ç§¿Ë	680	¸±	2,958
202205	90049090	Î´ÁÐÃû½ÃÕýÊÓÁ¦¡¢»¤Ä¿µÈÓÃÍ¾µÄÑÛ¾µµÈÎïÆ·	344	¶íÂÞË¹Áª°î	10	Ò»°ãÃ³Ò×	34505	Ç§¿Ë	917146	¸±	5,516,274
202205	90049090	Î´ÁÐÃû½ÃÕýÊÓÁ¦¡¢»¤Ä¿µÈÓÃÍ¾µÄÑÛ¾µµÈÎïÆ·	347	ÎÚ¿ËÀ¼	10	Ò»°ãÃ³Ò×	1330	Ç§¿Ë	32900	¸±	162,698
202205	90049090	Î´ÁÐÃû½ÃÕýÊÓÁ¦¡¢»¤Ä¿µÈÓÃÍ¾µÄÑÛ¾µµÈÎïÆ·	350	Ë¹ÂåÎÄÄáÑÇ	10	Ò»°ãÃ³Ò×	7334	Ç§¿Ë	99388	¸±	1,063,408
202205	90049090	Î´ÁÐÃû½ÃÕýÊÓÁ¦¡¢»¤Ä¿µÈÓÃÍ¾µÄÑÛ¾µµÈÎïÆ·	351	¿ËÂÞµØÑÇ	10	Ò»°ãÃ³Ò×	7595	Ç§¿Ë	36415	¸±	582,653
202205	90049090	Î´ÁÐÃû½ÃÕýÊÓÁ¦¡¢»¤Ä¿µÈÓÃÍ¾µÄÑÛ¾µµÈÎïÆ·	352	½Ý¿Ë	10	Ò»°ãÃ³Ò×	23081	Ç§¿Ë	680917	¸±	4,472,741
202205	90049090	Î´ÁÐÃû½ÃÕýÊÓÁ¦¡¢»¤Ä¿µÈÓÃÍ¾µÄÑÛ¾µµÈÎïÆ·	353	Ë¹Âå·¥¿Ë	10	Ò»°ãÃ³Ò×	6	Ç§¿Ë	50	¸±	14,399
202205	90049090	Î´ÁÐÃû½ÃÕýÊÓÁ¦¡¢»¤Ä¿µÈÓÃÍ¾µÄÑÛ¾µµÈÎïÆ·	354	±±ÂíÆä¶Ù¹²ºÍ¹ú	10	Ò»°ãÃ³Ò×	12	Ç§¿Ë	20	¸±	115
202205	90049090	Î´ÁÐÃû½ÃÕýÊÓÁ¦¡¢»¤Ä¿µÈÓÃÍ¾µÄÑÛ¾µµÈÎïÆ·	355	²¨ºÚ	10	Ò»°ãÃ³Ò×	222	Ç§¿Ë	7500	¸±	95,994
202205	90049090	Î´ÁÐÃû½ÃÕýÊÓÁ¦¡¢»¤Ä¿µÈÓÃÍ¾µÄÑÛ¾µµÈÎïÆ·	358	Èû¶ûÎ¬ÑÇ	10	Ò»°ãÃ³Ò×	766	Ç§¿Ë	18644	¸±	161,206
202205	90049090	Î´ÁÐÃû½ÃÕýÊÓÁ¦¡¢»¤Ä¿µÈÓÃÍ¾µÄÑÛ¾µµÈÎïÆ·	359	ºÚÉ½	10	Ò»°ãÃ³Ò×	15	Ç§¿Ë	320	¸±	1,285
202205	90049090	Î´ÁÐÃû½ÃÕýÊÓÁ¦¡¢»¤Ä¿µÈÓÃÍ¾µÄÑÛ¾µµÈÎïÆ·	402	°¢¸ùÍ¢	10	Ò»°ãÃ³Ò×	8662	Ç§¿Ë	122369	¸±	874,811
202205	90049090	Î´ÁÐÃû½ÃÕýÊÓÁ¦¡¢»¤Ä¿µÈÓÃÍ¾µÄÑÛ¾µµÈÎïÆ·	404	°Í¹þÂí	10	Ò»°ãÃ³Ò×	0	Ç§¿Ë	1	¸±	18
202205	90049090	Î´ÁÐÃû½ÃÕýÊÓÁ¦¡¢»¤Ä¿µÈÓÃÍ¾µÄÑÛ¾µµÈÎïÆ·	405	°Í°Í¶àË¹	10	Ò»°ãÃ³Ò×	120	Ç§¿Ë	400	¸±	12,799
202205	90049090	Î´ÁÐÃû½ÃÕýÊÓÁ¦¡¢»¤Ä¿µÈÓÃÍ¾µÄÑÛ¾µµÈÎïÆ·	406	²®Àû×È	10	Ò»°ãÃ³Ò×	10	Ç§¿Ë	5	¸±	114
202205	90049090	Î´ÁÐÃû½ÃÕýÊÓÁ¦¡¢»¤Ä¿µÈÓÃÍ¾µÄÑÛ¾µµÈÎïÆ·	408	¶àÃñ×å²£ÀûÎ¬ÑÇ¹ú	10	Ò»°ãÃ³Ò×	381	Ç§¿Ë	11180	¸±	48,823
202205	90049090	Î´ÁÐÃû½ÃÕýÊÓÁ¦¡¢»¤Ä¿µÈÓÃÍ¾µÄÑÛ¾µµÈÎïÆ·	410	°ÍÎ÷	10	Ò»°ãÃ³Ò×	80193	Ç§¿Ë	2001802	¸±	5,807,154
202205	90049090	Î´ÁÐÃû½ÃÕýÊÓÁ¦¡¢»¤Ä¿µÈÓÃÍ¾µÄÑÛ¾µµÈÎïÆ·	412	ÖÇÀû	10	Ò»°ãÃ³Ò×	34117	Ç§¿Ë	809508	¸±	5,057,516
202205	90049090	Î´ÁÐÃû½ÃÕýÊÓÁ¦¡¢»¤Ä¿µÈÓÃÍ¾µÄÑÛ¾µµÈÎïÆ·	413	¸çÂ×±ÈÑÇ	10	Ò»°ãÃ³Ò×	30216	Ç§¿Ë	876152	¸±	2,801,095
202205	90049090	Î´ÁÐÃû½ÃÕýÊÓÁ¦¡¢»¤Ä¿µÈÓÃÍ¾µÄÑÛ¾µµÈÎïÆ·	415	¸çË¹´ïÀè¼Ó	10	Ò»°ãÃ³Ò×	190	Ç§¿Ë	2240	¸±	18,456
202205	90049090	Î´ÁÐÃû½ÃÕýÊÓÁ¦¡¢»¤Ä¿µÈÓÃÍ¾µÄÑÛ¾µµÈÎïÆ·	418	¶àÃ×Äá¼Ó¹²ºÍ¹ú	10	Ò»°ãÃ³Ò×	601	Ç§¿Ë	4140	¸±	21,621
202205	90049090	Î´ÁÐÃû½ÃÕýÊÓÁ¦¡¢»¤Ä¿µÈÓÃÍ¾µÄÑÛ¾µµÈÎïÆ·	419	¶ò¹Ï¶à¶û	10	Ò»°ãÃ³Ò×	1671	Ç§¿Ë	28795	¸±	191,759
202205	90049090	Î´ÁÐÃû½ÃÕýÊÓÁ¦¡¢»¤Ä¿µÈÓÃÍ¾µÄÑÛ¾µµÈÎïÆ·	422	¹ÏµÂÂÞÆÕ	10	Ò»°ãÃ³Ò×	33	Ç§¿Ë	900	¸±	2,986
202205	90049090	Î´ÁÐÃû½ÃÕýÊÓÁ¦¡¢»¤Ä¿µÈÓÃÍ¾µÄÑÛ¾µµÈÎïÆ·	423	Î£µØÂíÀ­	10	Ò»°ãÃ³Ò×	358	Ç§¿Ë	7580	¸±	36,063
202205	90049090	Î´ÁÐÃû½ÃÕýÊÓÁ¦¡¢»¤Ä¿µÈÓÃÍ¾µÄÑÛ¾µµÈÎïÆ·	424	¹çÑÇÄÇ	10	Ò»°ãÃ³Ò×	221	Ç§¿Ë	6900	¸±	15,636
202205	90049090	Î´ÁÐÃû½ÃÕýÊÓÁ¦¡¢»¤Ä¿µÈÓÃÍ¾µÄÑÛ¾µµÈÎïÆ·	426	ºé¶¼À­Ë¹	10	Ò»°ãÃ³Ò×	59	Ç§¿Ë	1788	¸±	7,358
202205	90049090	Î´ÁÐÃû½ÃÕýÊÓÁ¦¡¢»¤Ä¿µÈÓÃÍ¾µÄÑÛ¾µµÈÎïÆ·	429	Ä«Î÷¸ç	10	Ò»°ãÃ³Ò×	74654	Ç§¿Ë	2363279	¸±	7,013,343
202205	90049090	Î´ÁÐÃû½ÃÕýÊÓÁ¦¡¢»¤Ä¿µÈÓÃÍ¾µÄÑÛ¾µµÈÎïÆ·	432	°ÍÄÃÂí	10	Ò»°ãÃ³Ò×	33702	Ç§¿Ë	1000424	¸±	5,830,629
202205	90049090	Î´ÁÐÃû½ÃÕýÊÓÁ¦¡¢»¤Ä¿µÈÓÃÍ¾µÄÑÛ¾µµÈÎïÆ·	433	°ÍÀ­¹ç	10	Ò»°ãÃ³Ò×	285	Ç§¿Ë	9000	¸±	50,877
202205	90049090	Î´ÁÐÃû½ÃÕýÊÓÁ¦¡¢»¤Ä¿µÈÓÃÍ¾µÄÑÛ¾µµÈÎïÆ·	434	ÃØÂ³	10	Ò»°ãÃ³Ò×	24594	Ç§¿Ë	669311	¸±	1,805,136
202205	90049090	Î´ÁÐÃû½ÃÕýÊÓÁ¦¡¢»¤Ä¿µÈÓÃÍ¾µÄÑÛ¾µµÈÎïÆ·	435	²¨¶àÀè¸÷	10	Ò»°ãÃ³Ò×	1	Ç§¿Ë	1	¸±	3,155
202205	90049090	Î´ÁÐÃû½ÃÕýÊÓÁ¦¡¢»¤Ä¿µÈÓÃÍ¾µÄÑÛ¾µµÈÎïÆ·	440	Èø¶ûÍß¶à	10	Ò»°ãÃ³Ò×	4401	Ç§¿Ë	132685	¸±	205,492
202205	90049090	Î´ÁÐÃû½ÃÕýÊÓÁ¦¡¢»¤Ä¿µÈÓÃÍ¾µÄÑÛ¾µµÈÎïÆ·	442	ÌØÁ¢Äá´ïºÍ¶à°Í¸ç	10	Ò»°ãÃ³Ò×	756	Ç§¿Ë	17300	¸±	54,390
202205	90049090	Î´ÁÐÃû½ÃÕýÊÓÁ¦¡¢»¤Ä¿µÈÓÃÍ¾µÄÑÛ¾µµÈÎïÆ·	444	ÎÚÀ­¹ç	10	Ò»°ãÃ³Ò×	24310	Ç§¿Ë	1121144	¸±	2,961,923
202205	90049090	Î´ÁÐÃû½ÃÕýÊÓÁ¦¡¢»¤Ä¿µÈÓÃÍ¾µÄÑÛ¾µµÈÎïÆ·	445	Î¯ÄÚÈðÀ­	10	Ò»°ãÃ³Ò×	2116	Ç§¿Ë	27364	¸±	344,121
202205	90049090	Î´ÁÐÃû½ÃÕýÊÓÁ¦¡¢»¤Ä¿µÈÓÃÍ¾µÄÑÛ¾µµÈÎïÆ·	501	¼ÓÄÃ´ó	10	Ò»°ãÃ³Ò×	87852	Ç§¿Ë	2208881	¸±	17,809,333
202205	90049090	Î´ÁÐÃû½ÃÕýÊÓÁ¦¡¢»¤Ä¿µÈÓÃÍ¾µÄÑÛ¾µµÈÎïÆ·	502	ÃÀ¹ú	10	Ò»°ãÃ³Ò×	950046	Ç§¿Ë	21558672	¸±	240,737,421
202205	90049090	Î´ÁÐÃû½ÃÕýÊÓÁ¦¡¢»¤Ä¿µÈÓÃÍ¾µÄÑÛ¾µµÈÎïÆ·	601	°Ä´óÀûÑÇ	10	Ò»°ãÃ³Ò×	68454	Ç§¿Ë	1814009	¸±	8,914,163
202205	90049090	Î´ÁÐÃû½ÃÕýÊÓÁ¦¡¢»¤Ä¿µÈÓÃÍ¾µÄÑÛ¾µµÈÎïÆ·	603	ì³¼Ã	10	Ò»°ãÃ³Ò×	222	Ç§¿Ë	3440	¸±	12,106
202205	90049090	Î´ÁÐÃû½ÃÕýÊÓÁ¦¡¢»¤Ä¿µÈÓÃÍ¾µÄÑÛ¾µµÈÎïÆ·	607	ÐÂ¿¦Àï¶àÄáÑÇ	10	Ò»°ãÃ³Ò×	173	Ç§¿Ë	4228	¸±	16,931
202205	90049090	Î´ÁÐÃû½ÃÕýÊÓÁ¦¡¢»¤Ä¿µÈÓÃÍ¾µÄÑÛ¾µµÈÎïÆ·	608	ÍßÅ¬°¢Í¼	10	Ò»°ãÃ³Ò×	172	Ç§¿Ë	3560	¸±	15,001
202205	90049090	Î´ÁÐÃû½ÃÕýÊÓÁ¦¡¢»¤Ä¿µÈÓÃÍ¾µÄÑÛ¾µµÈÎïÆ·	608	ÍßÅ¬°¢Í¼	11	¹ú¼Ò¼ä¡¢¹ú¼Ê×éÖ¯ÎÞ³¥Ô®ÖúºÍÔùËÍµÄÎï×Ê	5400	Ç§¿Ë	60000	¸±	360,000
202205	90049090	Î´ÁÐÃû½ÃÕýÊÓÁ¦¡¢»¤Ä¿µÈÓÃÍ¾µÄÑÛ¾µµÈÎïÆ·	609	ÐÂÎ÷À¼	10	Ò»°ãÃ³Ò×	5471	Ç§¿Ë	167771	¸±	1,262,493
202205	90049090	Î´ÁÐÃû½ÃÕýÊÓÁ¦¡¢»¤Ä¿µÈÓÃÍ¾µÄÑÛ¾µµÈÎïÆ·	611	°Í²¼ÑÇÐÂ¼¸ÄÚÑÇ	10	Ò»°ãÃ³Ò×	32	Ç§¿Ë	756	¸±	3,842
202205	90049090	Î´ÁÐÃû½ÃÕýÊÓÁ¦¡¢»¤Ä¿µÈÓÃÍ¾µÄÑÛ¾µµÈÎïÆ·	613	ËùÂÞÃÅÈºµº	10	Ò»°ãÃ³Ò×	3	Ç§¿Ë	100	¸±	543
202205	90049090	Î´ÁÐÃû½ÃÕýÊÓÁ¦¡¢»¤Ä¿µÈÓÃÍ¾µÄÑÛ¾µµÈÎïÆ·	613	ËùÂÞÃÅÈºµº	11	¹ú¼Ò¼ä¡¢¹ú¼Ê×éÖ¯ÎÞ³¥Ô®ÖúºÍÔùËÍµÄÎï×Ê	11	Ç§¿Ë	60	¸±	6,403
