# Supplementary material for: Research on optimization of emergency supplies customs clearance strategy from the perspective of public health security based on Chinese trade data
Source: Front Public Health. 2025 Jan 24;13:1520705. doi: 10.3389/fpubh.2025.1520705 (PMC11802811; doi:10.3389/fpubh.2025.1520705)
Supplement: Supplementary file 2 [file Data_Sheet_2.ZIP › Paper Code-Part2/2-Export/2022/2022∩╝ê1-5∩╝ë-Θó¥μ╕⌐μ₧¬-σç║σÅú.csv]

202201	90251990	Î´ÁÐÃûÎÂ¶È¼Æ¼°¸ßÎÂ¼Æ£¬Î´ÓëÆäËûÒÇÆ÷×éºÏ	102	°ÍÁÖ	10	Ò»°ãÃ³Ò×	5500	¸ö	180	Ç§¿Ë	39,582
202201	90251990	Î´ÁÐÃûÎÂ¶È¼Æ¼°¸ßÎÂ¼Æ£¬Î´ÓëÆäËûÒÇÆ÷×éºÏ	103	ÃÏ¼ÓÀ­¹ú	10	Ò»°ãÃ³Ò×	23267	¸ö	448	Ç§¿Ë	94,587
202201	90251990	Î´ÁÐÃûÎÂ¶È¼Æ¼°¸ßÎÂ¼Æ£¬Î´ÓëÆäËûÒÇÆ÷×éºÏ	106	Ãåµé	10	Ò»°ãÃ³Ò×	16233	¸ö	683	Ç§¿Ë	77,013
202201	90251990	Î´ÁÐÃûÎÂ¶È¼Æ¼°¸ßÎÂ¼Æ£¬Î´ÓëÆäËûÒÇÆ÷×éºÏ	107	¼íÆÒÕ¯	10	Ò»°ãÃ³Ò×	40	¸ö	30	Ç§¿Ë	4,954
202201	90251990	Î´ÁÐÃûÎÂ¶È¼Æ¼°¸ßÎÂ¼Æ£¬Î´ÓëÆäËûÒÇÆ÷×éºÏ	108	ÈûÆÖÂ·Ë¹	10	Ò»°ãÃ³Ò×	5280	¸ö	432	Ç§¿Ë	100,144
202201	90251990	Î´ÁÐÃûÎÂ¶È¼Æ¼°¸ßÎÂ¼Æ£¬Î´ÓëÆäËûÒÇÆ÷×éºÏ	109	³¯ÏÊ	10	Ò»°ãÃ³Ò×	66000	¸ö	11366	Ç§¿Ë	2,125,171
202201	90251990	Î´ÁÐÃûÎÂ¶È¼Æ¼°¸ßÎÂ¼Æ£¬Î´ÓëÆäËûÒÇÆ÷×éºÏ	110	ÖÐ¹úÏã¸Û	10	Ò»°ãÃ³Ò×	556823	¸ö	23522	Ç§¿Ë	6,060,215
202201	90251990	Î´ÁÐÃûÎÂ¶È¼Æ¼°¸ßÎÂ¼Æ£¬Î´ÓëÆäËûÒÇÆ÷×éºÏ	111	Ó¡¶È	10	Ò»°ãÃ³Ò×	789692	¸ö	17616	Ç§¿Ë	8,295,554
202201	90251990	Î´ÁÐÃûÎÂ¶È¼Æ¼°¸ßÎÂ¼Æ£¬Î´ÓëÆäËûÒÇÆ÷×éºÏ	112	Ó¡¶ÈÄáÎ÷ÑÇ	10	Ò»°ãÃ³Ò×	73256	¸ö	3335	Ç§¿Ë	546,024
202201	90251990	Î´ÁÐÃûÎÂ¶È¼Æ¼°¸ßÎÂ¼Æ£¬Î´ÓëÆäËûÒÇÆ÷×éºÏ	113	ÒÁÀÊ	10	Ò»°ãÃ³Ò×	16574	¸ö	1120	Ç§¿Ë	276,773
202201	90251990	Î´ÁÐÃûÎÂ¶È¼Æ¼°¸ßÎÂ¼Æ£¬Î´ÓëÆäËûÒÇÆ÷×éºÏ	114	ÒÁÀ­¿Ë	10	Ò»°ãÃ³Ò×	29	¸ö	230	Ç§¿Ë	50,077
202201	90251990	Î´ÁÐÃûÎÂ¶È¼Æ¼°¸ßÎÂ¼Æ£¬Î´ÓëÆäËûÒÇÆ÷×éºÏ	115	ÒÔÉ«ÁÐ	10	Ò»°ãÃ³Ò×	105925	¸ö	1858	Ç§¿Ë	241,456
202201	90251990	Î´ÁÐÃûÎÂ¶È¼Æ¼°¸ßÎÂ¼Æ£¬Î´ÓëÆäËûÒÇÆ÷×éºÏ	116	ÈÕ±¾	10	Ò»°ãÃ³Ò×	308020	¸ö	21589	Ç§¿Ë	6,406,652
202201	90251990	Î´ÁÐÃûÎÂ¶È¼Æ¼°¸ßÎÂ¼Æ£¬Î´ÓëÆäËûÒÇÆ÷×éºÏ	117	Ô¼µ©	10	Ò»°ãÃ³Ò×	5656	¸ö	231	Ç§¿Ë	28,347
202201	90251990	Î´ÁÐÃûÎÂ¶È¼Æ¼°¸ßÎÂ¼Æ£¬Î´ÓëÆäËûÒÇÆ÷×éºÏ	118	¿ÆÍþÌØ	10	Ò»°ãÃ³Ò×	27655	¸ö	625	Ç§¿Ë	53,871
202201	90251990	Î´ÁÐÃûÎÂ¶È¼Æ¼°¸ßÎÂ¼Æ£¬Î´ÓëÆäËûÒÇÆ÷×éºÏ	119	ÀÏÎÎ	10	Ò»°ãÃ³Ò×	142	¸ö	61	Ç§¿Ë	25,912
202201	90251990	Î´ÁÐÃûÎÂ¶È¼Æ¼°¸ßÎÂ¼Æ£¬Î´ÓëÆäËûÒÇÆ÷×éºÏ	119	ÀÏÎÎ	12	ÆäËû¾èÔùÎï×Ê	1000	¸ö	115	Ç§¿Ë	102,000
202201	90251990	Î´ÁÐÃûÎÂ¶È¼Æ¼°¸ßÎÂ¼Æ£¬Î´ÓëÆäËûÒÇÆ÷×éºÏ	120	Àè°ÍÄÛ	10	Ò»°ãÃ³Ò×	3000	¸ö	164	Ç§¿Ë	53,521
202201	90251990	Î´ÁÐÃûÎÂ¶È¼Æ¼°¸ßÎÂ¼Æ£¬Î´ÓëÆäËûÒÇÆ÷×éºÏ	121	ÖÐ¹ú°ÄÃÅ	10	Ò»°ãÃ³Ò×	50	¸ö	1	Ç§¿Ë	319
202201	90251990	Î´ÁÐÃûÎÂ¶È¼Æ¼°¸ßÎÂ¼Æ£¬Î´ÓëÆäËûÒÇÆ÷×éºÏ	122	ÂíÀ´Î÷ÑÇ	10	Ò»°ãÃ³Ò×	458186	¸ö	18790	Ç§¿Ë	4,925,967
202201	90251990	Î´ÁÐÃûÎÂ¶È¼Æ¼°¸ßÎÂ¼Æ£¬Î´ÓëÆäËûÒÇÆ÷×éºÏ	123	Âí¶û´ú·ò	10	Ò»°ãÃ³Ò×	1045	¸ö	151	Ç§¿Ë	94,507
202201	90251990	Î´ÁÐÃûÎÂ¶È¼Æ¼°¸ßÎÂ¼Æ£¬Î´ÓëÆäËûÒÇÆ÷×éºÏ	125	Äá²´¶ûÁª°îÃñÖ÷¹²ºÍ¹ú	10	Ò»°ãÃ³Ò×	94737	¸ö	2890	Ç§¿Ë	1,085,395
202201	90251990	Î´ÁÐÃûÎÂ¶È¼Æ¼°¸ßÎÂ¼Æ£¬Î´ÓëÆäËûÒÇÆ÷×éºÏ	126	°¢Âü	10	Ò»°ãÃ³Ò×	4000	¸ö	133	Ç§¿Ë	16,183
202201	90251990	Î´ÁÐÃûÎÂ¶È¼Æ¼°¸ßÎÂ¼Æ£¬Î´ÓëÆäËûÒÇÆ÷×éºÏ	127	°Í»ùË¹Ì¹	10	Ò»°ãÃ³Ò×	130795	¸ö	7296	Ç§¿Ë	921,881
202201	90251990	Î´ÁÐÃûÎÂ¶È¼Æ¼°¸ßÎÂ¼Æ£¬Î´ÓëÆäËûÒÇÆ÷×éºÏ	128	°ÍÀÕË¹Ì¹	10	Ò»°ãÃ³Ò×	200	¸ö	25	Ç§¿Ë	7,900
202201	90251990	Î´ÁÐÃûÎÂ¶È¼Æ¼°¸ßÎÂ¼Æ£¬Î´ÓëÆäËûÒÇÆ÷×éºÏ	129	·ÆÂÉ±ö	10	Ò»°ãÃ³Ò×	401631	¸ö	14955	Ç§¿Ë	3,161,338
202201	90251990	Î´ÁÐÃûÎÂ¶È¼Æ¼°¸ßÎÂ¼Æ£¬Î´ÓëÆäËûÒÇÆ÷×éºÏ	130	¿¨Ëþ¶û	10	Ò»°ãÃ³Ò×	3300	¸ö	324	Ç§¿Ë	208,734
202201	90251990	Î´ÁÐÃûÎÂ¶È¼Æ¼°¸ßÎÂ¼Æ£¬Î´ÓëÆäËûÒÇÆ÷×éºÏ	131	É³ÌØ°¢À­²®	10	Ò»°ãÃ³Ò×	121406	¸ö	4461	Ç§¿Ë	697,664
202201	90251990	Î´ÁÐÃûÎÂ¶È¼Æ¼°¸ßÎÂ¼Æ£¬Î´ÓëÆäËûÒÇÆ÷×éºÏ	132	ÐÂ¼ÓÆÂ	10	Ò»°ãÃ³Ò×	46549	¸ö	2608	Ç§¿Ë	1,057,084
202201	90251990	Î´ÁÐÃûÎÂ¶È¼Æ¼°¸ßÎÂ¼Æ£¬Î´ÓëÆäËûÒÇÆ÷×éºÏ	133	º«¹ú	10	Ò»°ãÃ³Ò×	1570181	¸ö	55241	Ç§¿Ë	11,653,451
202201	90251990	Î´ÁÐÃûÎÂ¶È¼Æ¼°¸ßÎÂ¼Æ£¬Î´ÓëÆäËûÒÇÆ÷×éºÏ	134	Ë¹ÀïÀ¼¿¨	10	Ò»°ãÃ³Ò×	250	¸ö	38	Ç§¿Ë	16,130
202201	90251990	Î´ÁÐÃûÎÂ¶È¼Æ¼°¸ßÎÂ¼Æ£¬Î´ÓëÆäËûÒÇÆ÷×éºÏ	135	ÐðÀûÑÇ	10	Ò»°ãÃ³Ò×	2500	¸ö	144	Ç§¿Ë	16,658
202201	90251990	Î´ÁÐÃûÎÂ¶È¼Æ¼°¸ßÎÂ¼Æ£¬Î´ÓëÆäËûÒÇÆ÷×éºÏ	136	Ì©¹ú	10	Ò»°ãÃ³Ò×	516559	¸ö	4404	Ç§¿Ë	1,544,478
202201	90251990	Î´ÁÐÃûÎÂ¶È¼Æ¼°¸ßÎÂ¼Æ£¬Î´ÓëÆäËûÒÇÆ÷×éºÏ	137	ÍÁ¶úÆä	10	Ò»°ãÃ³Ò×	344604	¸ö	15625	Ç§¿Ë	2,266,649
202201	90251990	Î´ÁÐÃûÎÂ¶È¼Æ¼°¸ßÎÂ¼Æ£¬Î´ÓëÆäËûÒÇÆ÷×éºÏ	138	°¢ÁªÇõ	10	Ò»°ãÃ³Ò×	286801	¸ö	8367	Ç§¿Ë	1,145,249
202201	90251990	Î´ÁÐÃûÎÂ¶È¼Æ¼°¸ßÎÂ¼Æ£¬Î´ÓëÆäËûÒÇÆ÷×éºÏ	141	Ô½ÄÏ	10	Ò»°ãÃ³Ò×	210065	¸ö	5783	Ç§¿Ë	1,131,324
202201	90251990	Î´ÁÐÃûÎÂ¶È¼Æ¼°¸ßÎÂ¼Æ£¬Î´ÓëÆäËûÒÇÆ÷×éºÏ	143	ÖÐ¹úÌ¨Íå	10	Ò»°ãÃ³Ò×	16580	¸ö	1452	Ç§¿Ë	277,568
202201	90251990	Î´ÁÐÃûÎÂ¶È¼Æ¼°¸ßÎÂ¼Æ£¬Î´ÓëÆäËûÒÇÆ÷×éºÏ	145	¹þÈø¿ËË¹Ì¹	10	Ò»°ãÃ³Ò×	73917	¸ö	2507	Ç§¿Ë	536,677
202201	90251990	Î´ÁÐÃûÎÂ¶È¼Æ¼°¸ßÎÂ¼Æ£¬Î´ÓëÆäËûÒÇÆ÷×éºÏ	146	¼ª¶û¼ªË¹Ë¹Ì¹	10	Ò»°ãÃ³Ò×	600	¸ö	71	Ç§¿Ë	9,557
202201	90251990	Î´ÁÐÃûÎÂ¶È¼Æ¼°¸ßÎÂ¼Æ£¬Î´ÓëÆäËûÒÇÆ÷×éºÏ	147	Ëþ¼ª¿ËË¹Ì¹	10	Ò»°ãÃ³Ò×	60	¸ö	150	Ç§¿Ë	71,099
202201	90251990	Î´ÁÐÃûÎÂ¶È¼Æ¼°¸ßÎÂ¼Æ£¬Î´ÓëÆäËûÒÇÆ÷×éºÏ	149	ÎÚ×È±ð¿ËË¹Ì¹	10	Ò»°ãÃ³Ò×	63152	¸ö	2324	Ç§¿Ë	308,367
202201	90251990	Î´ÁÐÃûÎÂ¶È¼Æ¼°¸ßÎÂ¼Æ£¬Î´ÓëÆäËûÒÇÆ÷×éºÏ	201	°¢¶û¼°ÀûÑÇ	10	Ò»°ãÃ³Ò×	1640	¸ö	346	Ç§¿Ë	39,670
202201	90251990	Î´ÁÐÃûÎÂ¶È¼Æ¼°¸ßÎÂ¼Æ£¬Î´ÓëÆäËûÒÇÆ÷×éºÏ	202	°²¸çÀ­	10	Ò»°ãÃ³Ò×	20000	¸ö	380	Ç§¿Ë	57,551
202201	90251990	Î´ÁÐÃûÎÂ¶È¼Æ¼°¸ßÎÂ¼Æ£¬Î´ÓëÆäËûÒÇÆ÷×éºÏ	203	±´Äþ	10	Ò»°ãÃ³Ò×	3006	¸ö	124	Ç§¿Ë	47,353
202201	90251990	Î´ÁÐÃûÎÂ¶È¼Æ¼°¸ßÎÂ¼Æ£¬Î´ÓëÆäËûÒÇÆ÷×éºÏ	204	²©´ÄÍßÄÉ	10	Ò»°ãÃ³Ò×	13	¸ö	4	Ç§¿Ë	2,291
202201	90251990	Î´ÁÐÃûÎÂ¶È¼Æ¼°¸ßÎÂ¼Æ£¬Î´ÓëÆäËûÒÇÆ÷×éºÏ	215	°£¼°	10	Ò»°ãÃ³Ò×	643555	¸ö	14064	Ç§¿Ë	2,788,600
202201	90251990	Î´ÁÐÃûÎÂ¶È¼Æ¼°¸ßÎÂ¼Æ£¬Î´ÓëÆäËûÒÇÆ÷×éºÏ	217	°£Èû¶í±ÈÑÇ	10	Ò»°ãÃ³Ò×	6	¸ö	1	Ç§¿Ë	1,075
202201	90251990	Î´ÁÐÃûÎÂ¶È¼Æ¼°¸ßÎÂ¼Æ£¬Î´ÓëÆäËûÒÇÆ÷×éºÏ	218	¼ÓÅî	10	Ò»°ãÃ³Ò×	2	¸ö	1	Ç§¿Ë	136
202201	90251990	Î´ÁÐÃûÎÂ¶È¼Æ¼°¸ßÎÂ¼Æ£¬Î´ÓëÆäËûÒÇÆ÷×éºÏ	220	¼ÓÄÉ	10	Ò»°ãÃ³Ò×	260	¸ö	58	Ç§¿Ë	28,147
202201	90251990	Î´ÁÐÃûÎÂ¶È¼Æ¼°¸ßÎÂ¼Æ£¬Î´ÓëÆäËûÒÇÆ÷×éºÏ	221	¼¸ÄÚÑÇ	10	Ò»°ãÃ³Ò×	2780	¸ö	462	Ç§¿Ë	30,164
202201	90251990	Î´ÁÐÃûÎÂ¶È¼Æ¼°¸ßÎÂ¼Æ£¬Î´ÓëÆäËûÒÇÆ÷×éºÏ	223	¿ÆÌØµÏÍß	10	Ò»°ãÃ³Ò×	1250	¸ö	225	Ç§¿Ë	54,955
202201	90251990	Î´ÁÐÃûÎÂ¶È¼Æ¼°¸ßÎÂ¼Æ£¬Î´ÓëÆäËûÒÇÆ÷×éºÏ	224	¿ÏÄáÑÇ	10	Ò»°ãÃ³Ò×	55430	¸ö	1874	Ç§¿Ë	241,088
202201	90251990	Î´ÁÐÃûÎÂ¶È¼Æ¼°¸ßÎÂ¼Æ£¬Î´ÓëÆäËûÒÇÆ÷×éºÏ	231	Ã«ÀïÇóË¹	10	Ò»°ãÃ³Ò×	10587	¸ö	575	Ç§¿Ë	80,139
202201	90251990	Î´ÁÐÃûÎÂ¶È¼Æ¼°¸ßÎÂ¼Æ£¬Î´ÓëÆäËûÒÇÆ÷×éºÏ	232	Ä¦Âå¸ç	10	Ò»°ãÃ³Ò×	445707	¸ö	4282	Ç§¿Ë	2,825,315
202201	90251990	Î´ÁÐÃûÎÂ¶È¼Æ¼°¸ßÎÂ¼Æ£¬Î´ÓëÆäËûÒÇÆ÷×éºÏ	233	ÄªÉ£±È¿Ë	10	Ò»°ãÃ³Ò×	40	¸ö	7	Ç§¿Ë	4,583
202201	90251990	Î´ÁÐÃûÎÂ¶È¼Æ¼°¸ßÎÂ¼Æ£¬Î´ÓëÆäËûÒÇÆ÷×éºÏ	236	ÄáÈÕÀûÑÇ	10	Ò»°ãÃ³Ò×	52624	¸ö	5975	Ç§¿Ë	536,358
202201	90251990	Î´ÁÐÃûÎÂ¶È¼Æ¼°¸ßÎÂ¼Æ£¬Î´ÓëÆäËûÒÇÆ÷×éºÏ	238	Â¬Íú´ï	10	Ò»°ãÃ³Ò×	5844	¸ö	291	Ç§¿Ë	75,812
202201	90251990	Î´ÁÐÃûÎÂ¶È¼Æ¼°¸ßÎÂ¼Æ£¬Î´ÓëÆäËûÒÇÆ÷×éºÏ	244	ÄÏ·Ç	10	Ò»°ãÃ³Ò×	19502	¸ö	1008	Ç§¿Ë	225,669
202201	90251990	Î´ÁÐÃûÎÂ¶È¼Æ¼°¸ßÎÂ¼Æ£¬Î´ÓëÆäËûÒÇÆ÷×éºÏ	247	Ì¹É£ÄáÑÇ	10	Ò»°ãÃ³Ò×	7912	¸ö	276	Ç§¿Ë	59,697
202201	90251990	Î´ÁÐÃûÎÂ¶È¼Æ¼°¸ßÎÂ¼Æ£¬Î´ÓëÆäËûÒÇÆ÷×éºÏ	249	Í»ÄáË¹	10	Ò»°ãÃ³Ò×	35650	¸ö	1353	Ç§¿Ë	153,254
202201	90251990	Î´ÁÐÃûÎÂ¶È¼Æ¼°¸ßÎÂ¼Æ£¬Î´ÓëÆäËûÒÇÆ÷×éºÏ	252	¸Õ¹û(½ð)	10	Ò»°ãÃ³Ò×	9000	¸ö	323	Ç§¿Ë	47,577
202201	90251990	Î´ÁÐÃûÎÂ¶È¼Æ¼°¸ßÎÂ¼Æ£¬Î´ÓëÆäËûÒÇÆ÷×éºÏ	253	ÔÞ±ÈÑÇ	10	Ò»°ãÃ³Ò×	110	¸ö	16	Ç§¿Ë	15,797
202201	90251990	Î´ÁÐÃûÎÂ¶È¼Æ¼°¸ßÎÂ¼Æ£¬Î´ÓëÆäËûÒÇÆ÷×éºÏ	258	¶òÁ¢ÌØÀïÑÇ	10	Ò»°ãÃ³Ò×	1000	¸ö	125	Ç§¿Ë	35,164
202201	90251990	Î´ÁÐÃûÎÂ¶È¼Æ¼°¸ßÎÂ¼Æ£¬Î´ÓëÆäËûÒÇÆ÷×éºÏ	258	¶òÁ¢ÌØÀïÑÇ	11	¹ú¼Ò¼ä¡¢¹ú¼Ê×éÖ¯ÎÞ³¥Ô®ÖúºÍÔùËÍµÄÎï×Ê	50	¸ö	3	Ç§¿Ë	4,165
202201	90251990	Î´ÁÐÃûÎÂ¶È¼Æ¼°¸ßÎÂ¼Æ£¬Î´ÓëÆäËûÒÇÆ÷×éºÏ	301	±ÈÀûÊ±	10	Ò»°ãÃ³Ò×	46821	¸ö	3125	Ç§¿Ë	1,452,205
202201	90251990	Î´ÁÐÃûÎÂ¶È¼Æ¼°¸ßÎÂ¼Æ£¬Î´ÓëÆäËûÒÇÆ÷×éºÏ	302	µ¤Âó	10	Ò»°ãÃ³Ò×	68766	¸ö	6762	Ç§¿Ë	1,703,728
202201	90251990	Î´ÁÐÃûÎÂ¶È¼Æ¼°¸ßÎÂ¼Æ£¬Î´ÓëÆäËûÒÇÆ÷×éºÏ	303	Ó¢¹ú	10	Ò»°ãÃ³Ò×	415762	¸ö	20413	Ç§¿Ë	5,976,737
202201	90251990	Î´ÁÐÃûÎÂ¶È¼Æ¼°¸ßÎÂ¼Æ£¬Î´ÓëÆäËûÒÇÆ÷×éºÏ	304	µÂ¹ú	10	Ò»°ãÃ³Ò×	1255640	¸ö	120736	Ç§¿Ë	25,876,445
202201	90251990	Î´ÁÐÃûÎÂ¶È¼Æ¼°¸ßÎÂ¼Æ£¬Î´ÓëÆäËûÒÇÆ÷×éºÏ	305	·¨¹ú	10	Ò»°ãÃ³Ò×	390394	¸ö	27720	Ç§¿Ë	5,337,039
202201	90251990	Î´ÁÐÃûÎÂ¶È¼Æ¼°¸ßÎÂ¼Æ£¬Î´ÓëÆäËûÒÇÆ÷×éºÏ	306	°®¶ûÀ¼	10	Ò»°ãÃ³Ò×	13913	¸ö	579	Ç§¿Ë	450,946
202201	90251990	Î´ÁÐÃûÎÂ¶È¼Æ¼°¸ßÎÂ¼Æ£¬Î´ÓëÆäËûÒÇÆ÷×éºÏ	307	Òâ´óÀû	10	Ò»°ãÃ³Ò×	706321	¸ö	21139	Ç§¿Ë	4,510,085
202201	90251990	Î´ÁÐÃûÎÂ¶È¼Æ¼°¸ßÎÂ¼Æ£¬Î´ÓëÆäËûÒÇÆ÷×éºÏ	309	ºÉÀ¼	10	Ò»°ãÃ³Ò×	195799	¸ö	15701	Ç§¿Ë	2,904,059
202201	90251990	Î´ÁÐÃûÎÂ¶È¼Æ¼°¸ßÎÂ¼Æ£¬Î´ÓëÆäËûÒÇÆ÷×éºÏ	310	Ï£À°	10	Ò»°ãÃ³Ò×	35209	¸ö	2881	Ç§¿Ë	408,815
202201	90251990	Î´ÁÐÃûÎÂ¶È¼Æ¼°¸ßÎÂ¼Æ£¬Î´ÓëÆäËûÒÇÆ÷×éºÏ	311	ÆÏÌÑÑÀ	10	Ò»°ãÃ³Ò×	19292	¸ö	1127	Ç§¿Ë	269,969
202201	90251990	Î´ÁÐÃûÎÂ¶È¼Æ¼°¸ßÎÂ¼Æ£¬Î´ÓëÆäËûÒÇÆ÷×éºÏ	312	Î÷°àÑÀ	10	Ò»°ãÃ³Ò×	204761	¸ö	19248	Ç§¿Ë	2,333,356
202201	90251990	Î´ÁÐÃûÎÂ¶È¼Æ¼°¸ßÎÂ¼Æ£¬Î´ÓëÆäËûÒÇÆ÷×éºÏ	315	°ÂµØÀû	10	Ò»°ãÃ³Ò×	4080	¸ö	365	Ç§¿Ë	87,488
202201	90251990	Î´ÁÐÃûÎÂ¶È¼Æ¼°¸ßÎÂ¼Æ£¬Î´ÓëÆäËûÒÇÆ÷×éºÏ	316	±£¼ÓÀûÑÇ	10	Ò»°ãÃ³Ò×	1207	¸ö	180	Ç§¿Ë	37,359
202201	90251990	Î´ÁÐÃûÎÂ¶È¼Æ¼°¸ßÎÂ¼Æ£¬Î´ÓëÆäËûÒÇÆ÷×éºÏ	318	·ÒÀ¼	10	Ò»°ãÃ³Ò×	32653	¸ö	3874	Ç§¿Ë	674,730
202201	90251990	Î´ÁÐÃûÎÂ¶È¼Æ¼°¸ßÎÂ¼Æ£¬Î´ÓëÆäËûÒÇÆ÷×éºÏ	321	ÐÙÑÀÀû	10	Ò»°ãÃ³Ò×	10166	¸ö	807	Ç§¿Ë	150,199
202201	90251990	Î´ÁÐÃûÎÂ¶È¼Æ¼°¸ßÎÂ¼Æ£¬Î´ÓëÆäËûÒÇÆ÷×éºÏ	322	±ùµº	10	Ò»°ãÃ³Ò×	358	¸ö	32	Ç§¿Ë	7,093
202201	90251990	Î´ÁÐÃûÎÂ¶È¼Æ¼°¸ßÎÂ¼Æ£¬Î´ÓëÆäËûÒÇÆ÷×éºÏ	324	Âí¶úËû	10	Ò»°ãÃ³Ò×	1	¸ö	1	Ç§¿Ë	110
202201	90251990	Î´ÁÐÃûÎÂ¶È¼Æ¼°¸ßÎÂ¼Æ£¬Î´ÓëÆäËûÒÇÆ÷×éºÏ	325	Ä¦ÄÉ¸ç	10	Ò»°ãÃ³Ò×	5	¸ö	0	Ç§¿Ë	700
202201	90251990	Î´ÁÐÃûÎÂ¶È¼Æ¼°¸ßÎÂ¼Æ£¬Î´ÓëÆäËûÒÇÆ÷×éºÏ	326	Å²Íþ	10	Ò»°ãÃ³Ò×	4548	¸ö	301	Ç§¿Ë	73,542
202201	90251990	Î´ÁÐÃûÎÂ¶È¼Æ¼°¸ßÎÂ¼Æ£¬Î´ÓëÆäËûÒÇÆ÷×éºÏ	327	²¨À¼	10	Ò»°ãÃ³Ò×	532125	¸ö	19764	Ç§¿Ë	3,552,403
202201	90251990	Î´ÁÐÃûÎÂ¶È¼Æ¼°¸ßÎÂ¼Æ£¬Î´ÓëÆäËûÒÇÆ÷×éºÏ	328	ÂÞÂíÄáÑÇ	10	Ò»°ãÃ³Ò×	62541	¸ö	1471	Ç§¿Ë	269,991
202201	90251990	Î´ÁÐÃûÎÂ¶È¼Æ¼°¸ßÎÂ¼Æ£¬Î´ÓëÆäËûÒÇÆ÷×éºÏ	330	Èðµä	10	Ò»°ãÃ³Ò×	232080	¸ö	11242	Ç§¿Ë	1,607,995
202201	90251990	Î´ÁÐÃûÎÂ¶È¼Æ¼°¸ßÎÂ¼Æ£¬Î´ÓëÆäËûÒÇÆ÷×éºÏ	331	ÈðÊ¿	10	Ò»°ãÃ³Ò×	23532	¸ö	1786	Ç§¿Ë	751,133
202201	90251990	Î´ÁÐÃûÎÂ¶È¼Æ¼°¸ßÎÂ¼Æ£¬Î´ÓëÆäËûÒÇÆ÷×éºÏ	334	°®É³ÄáÑÇ	10	Ò»°ãÃ³Ò×	3100	¸ö	226	Ç§¿Ë	49,854
202201	90251990	Î´ÁÐÃûÎÂ¶È¼Æ¼°¸ßÎÂ¼Æ£¬Î´ÓëÆäËûÒÇÆ÷×éºÏ	336	Á¢ÌÕÍð	10	Ò»°ãÃ³Ò×	33348	¸ö	1411	Ç§¿Ë	382,455
202201	90251990	Î´ÁÐÃûÎÂ¶È¼Æ¼°¸ßÎÂ¼Æ£¬Î´ÓëÆäËûÒÇÆ÷×éºÏ	337	¸ñÂ³¼ªÑÇ	10	Ò»°ãÃ³Ò×	2640	¸ö	189	Ç§¿Ë	31,747
202201	90251990	Î´ÁÐÃûÎÂ¶È¼Æ¼°¸ßÎÂ¼Æ£¬Î´ÓëÆäËûÒÇÆ÷×éºÏ	338	ÑÇÃÀÄáÑÇ	10	Ò»°ãÃ³Ò×	5	¸ö	0	Ç§¿Ë	140
202201	90251990	Î´ÁÐÃûÎÂ¶È¼Æ¼°¸ßÎÂ¼Æ£¬Î´ÓëÆäËûÒÇÆ÷×éºÏ	344	¶íÂÞË¹Áª°î	10	Ò»°ãÃ³Ò×	910877	¸ö	27112	Ç§¿Ë	4,834,095
202201	90251990	Î´ÁÐÃûÎÂ¶È¼Æ¼°¸ßÎÂ¼Æ£¬Î´ÓëÆäËûÒÇÆ÷×éºÏ	347	ÎÚ¿ËÀ¼	10	Ò»°ãÃ³Ò×	148220	¸ö	6063	Ç§¿Ë	1,026,005
202201	90251990	Î´ÁÐÃûÎÂ¶È¼Æ¼°¸ßÎÂ¼Æ£¬Î´ÓëÆäËûÒÇÆ÷×éºÏ	350	Ë¹ÂåÎÄÄáÑÇ	10	Ò»°ãÃ³Ò×	236240	¸ö	23825	Ç§¿Ë	2,577,528
202201	90251990	Î´ÁÐÃûÎÂ¶È¼Æ¼°¸ßÎÂ¼Æ£¬Î´ÓëÆäËûÒÇÆ÷×éºÏ	351	¿ËÂÞµØÑÇ	10	Ò»°ãÃ³Ò×	11480	¸ö	778	Ç§¿Ë	162,887
202201	90251990	Î´ÁÐÃûÎÂ¶È¼Æ¼°¸ßÎÂ¼Æ£¬Î´ÓëÆäËûÒÇÆ÷×éºÏ	352	½Ý¿Ë	10	Ò»°ãÃ³Ò×	169615	¸ö	6553	Ç§¿Ë	2,867,331
202201	90251990	Î´ÁÐÃûÎÂ¶È¼Æ¼°¸ßÎÂ¼Æ£¬Î´ÓëÆäËûÒÇÆ÷×éºÏ	353	Ë¹Âå·¥¿Ë	10	Ò»°ãÃ³Ò×	4152	¸ö	475	Ç§¿Ë	106,001
202201	90251990	Î´ÁÐÃûÎÂ¶È¼Æ¼°¸ßÎÂ¼Æ£¬Î´ÓëÆäËûÒÇÆ÷×éºÏ	354	±±ÂíÆä¶Ù¹²ºÍ¹ú	10	Ò»°ãÃ³Ò×	10000	¸ö	347	Ç§¿Ë	36,641
202201	90251990	Î´ÁÐÃûÎÂ¶È¼Æ¼°¸ßÎÂ¼Æ£¬Î´ÓëÆäËûÒÇÆ÷×éºÏ	358	Èû¶ûÎ¬ÑÇ	10	Ò»°ãÃ³Ò×	13	¸ö	12	Ç§¿Ë	1,661
202201	90251990	Î´ÁÐÃûÎÂ¶È¼Æ¼°¸ßÎÂ¼Æ£¬Î´ÓëÆäËûÒÇÆ÷×éºÏ	402	°¢¸ùÍ¢	10	Ò»°ãÃ³Ò×	194053	¸ö	8320	Ç§¿Ë	1,798,253
202201	90251990	Î´ÁÐÃûÎÂ¶È¼Æ¼°¸ßÎÂ¼Æ£¬Î´ÓëÆäËûÒÇÆ÷×éºÏ	405	°Í°Í¶àË¹	10	Ò»°ãÃ³Ò×	520	¸ö	61	Ç§¿Ë	15,444
202201	90251990	Î´ÁÐÃûÎÂ¶È¼Æ¼°¸ßÎÂ¼Æ£¬Î´ÓëÆäËûÒÇÆ÷×éºÏ	408	¶àÃñ×å²£ÀûÎ¬ÑÇ¹ú	10	Ò»°ãÃ³Ò×	1823	¸ö	119	Ç§¿Ë	13,073
202201	90251990	Î´ÁÐÃûÎÂ¶È¼Æ¼°¸ßÎÂ¼Æ£¬Î´ÓëÆäËûÒÇÆ÷×éºÏ	410	°ÍÎ÷	10	Ò»°ãÃ³Ò×	452042	¸ö	14706	Ç§¿Ë	1,939,516
202201	90251990	Î´ÁÐÃûÎÂ¶È¼Æ¼°¸ßÎÂ¼Æ£¬Î´ÓëÆäËûÒÇÆ÷×éºÏ	412	ÖÇÀû	10	Ò»°ãÃ³Ò×	341893	¸ö	4672	Ç§¿Ë	767,061
202201	90251990	Î´ÁÐÃûÎÂ¶È¼Æ¼°¸ßÎÂ¼Æ£¬Î´ÓëÆäËûÒÇÆ÷×éºÏ	413	¸çÂ×±ÈÑÇ	10	Ò»°ãÃ³Ò×	26425	¸ö	1096	Ç§¿Ë	148,905
202201	90251990	Î´ÁÐÃûÎÂ¶È¼Æ¼°¸ßÎÂ¼Æ£¬Î´ÓëÆäËûÒÇÆ÷×éºÏ	415	¸çË¹´ïÀè¼Ó	10	Ò»°ãÃ³Ò×	680	¸ö	137	Ç§¿Ë	38,616
202201	90251990	Î´ÁÐÃûÎÂ¶È¼Æ¼°¸ßÎÂ¼Æ£¬Î´ÓëÆäËûÒÇÆ÷×éºÏ	416	¹Å°Í	10	Ò»°ãÃ³Ò×	20	¸ö	19	Ç§¿Ë	17,698
202201	90251990	Î´ÁÐÃûÎÂ¶È¼Æ¼°¸ßÎÂ¼Æ£¬Î´ÓëÆäËûÒÇÆ÷×éºÏ	418	¶àÃ×Äá¼Ó¹²ºÍ¹ú	10	Ò»°ãÃ³Ò×	14005	¸ö	691	Ç§¿Ë	129,582
202201	90251990	Î´ÁÐÃûÎÂ¶È¼Æ¼°¸ßÎÂ¼Æ£¬Î´ÓëÆäËûÒÇÆ÷×éºÏ	419	¶ò¹Ï¶à¶û	10	Ò»°ãÃ³Ò×	96546	¸ö	2414	Ç§¿Ë	521,560
202201	90251990	Î´ÁÐÃûÎÂ¶È¼Æ¼°¸ßÎÂ¼Æ£¬Î´ÓëÆäËûÒÇÆ÷×éºÏ	423	Î£µØÂíÀ­	10	Ò»°ãÃ³Ò×	2102	¸ö	60	Ç§¿Ë	55,243
202201	90251990	Î´ÁÐÃûÎÂ¶È¼Æ¼°¸ßÎÂ¼Æ£¬Î´ÓëÆäËûÒÇÆ÷×éºÏ	424	¹çÑÇÄÇ	10	Ò»°ãÃ³Ò×	530	¸ö	81	Ç§¿Ë	18,032
202201	90251990	Î´ÁÐÃûÎÂ¶È¼Æ¼°¸ßÎÂ¼Æ£¬Î´ÓëÆäËûÒÇÆ÷×éºÏ	426	ºé¶¼À­Ë¹	10	Ò»°ãÃ³Ò×	6280	¸ö	225	Ç§¿Ë	52,484
202201	90251990	Î´ÁÐÃûÎÂ¶È¼Æ¼°¸ßÎÂ¼Æ£¬Î´ÓëÆäËûÒÇÆ÷×éºÏ	429	Ä«Î÷¸ç	10	Ò»°ãÃ³Ò×	344919	¸ö	11139	Ç§¿Ë	1,588,253
202201	90251990	Î´ÁÐÃûÎÂ¶È¼Æ¼°¸ßÎÂ¼Æ£¬Î´ÓëÆäËûÒÇÆ÷×éºÏ	431	Äá¼ÓÀ­¹Ï	10	Ò»°ãÃ³Ò×	159200	¸ö	3313	Ç§¿Ë	355,891
202201	90251990	Î´ÁÐÃûÎÂ¶È¼Æ¼°¸ßÎÂ¼Æ£¬Î´ÓëÆäËûÒÇÆ÷×éºÏ	432	°ÍÄÃÂí	10	Ò»°ãÃ³Ò×	14400	¸ö	500	Ç§¿Ë	77,383
202201	90251990	Î´ÁÐÃûÎÂ¶È¼Æ¼°¸ßÎÂ¼Æ£¬Î´ÓëÆäËûÒÇÆ÷×éºÏ	433	°ÍÀ­¹ç	10	Ò»°ãÃ³Ò×	15120	¸ö	504	Ç§¿Ë	63,487
202201	90251990	Î´ÁÐÃûÎÂ¶È¼Æ¼°¸ßÎÂ¼Æ£¬Î´ÓëÆäËûÒÇÆ÷×éºÏ	434	ÃØÂ³	10	Ò»°ãÃ³Ò×	16463	¸ö	1124	Ç§¿Ë	134,309
202201	90251990	Î´ÁÐÃûÎÂ¶È¼Æ¼°¸ßÎÂ¼Æ£¬Î´ÓëÆäËûÒÇÆ÷×éºÏ	440	Èø¶ûÍß¶à	10	Ò»°ãÃ³Ò×	6100	¸ö	187	Ç§¿Ë	29,192
202201	90251990	Î´ÁÐÃûÎÂ¶È¼Æ¼°¸ßÎÂ¼Æ£¬Î´ÓëÆäËûÒÇÆ÷×éºÏ	440	Èø¶ûÍß¶à	11	¹ú¼Ò¼ä¡¢¹ú¼Ê×éÖ¯ÎÞ³¥Ô®ÖúºÍÔùËÍµÄÎï×Ê	5	¸ö	2	Ç§¿Ë	47
202201	90251990	Î´ÁÐÃûÎÂ¶È¼Æ¼°¸ßÎÂ¼Æ£¬Î´ÓëÆäËûÒÇÆ÷×éºÏ	442	ÌØÁ¢Äá´ïºÍ¶à°Í¸ç	10	Ò»°ãÃ³Ò×	626	¸ö	84	Ç§¿Ë	5,185
202201	90251990	Î´ÁÐÃûÎÂ¶È¼Æ¼°¸ßÎÂ¼Æ£¬Î´ÓëÆäËûÒÇÆ÷×éºÏ	444	ÎÚÀ­¹ç	10	Ò»°ãÃ³Ò×	13	¸ö	1	Ç§¿Ë	155
202201	90251990	Î´ÁÐÃûÎÂ¶È¼Æ¼°¸ßÎÂ¼Æ£¬Î´ÓëÆäËûÒÇÆ÷×éºÏ	445	Î¯ÄÚÈðÀ­	10	Ò»°ãÃ³Ò×	5500	¸ö	144	Ç§¿Ë	35,212
202201	90251990	Î´ÁÐÃûÎÂ¶È¼Æ¼°¸ßÎÂ¼Æ£¬Î´ÓëÆäËûÒÇÆ÷×éºÏ	501	¼ÓÄÃ´ó	10	Ò»°ãÃ³Ò×	334709	¸ö	16863	Ç§¿Ë	4,540,006
202201	90251990	Î´ÁÐÃûÎÂ¶È¼Æ¼°¸ßÎÂ¼Æ£¬Î´ÓëÆäËûÒÇÆ÷×éºÏ	502	ÃÀ¹ú	10	Ò»°ãÃ³Ò×	4598213	¸ö	397106	Ç§¿Ë	81,704,978
202201	90251990	Î´ÁÐÃûÎÂ¶È¼Æ¼°¸ßÎÂ¼Æ£¬Î´ÓëÆäËûÒÇÆ÷×éºÏ	601	°Ä´óÀûÑÇ	10	Ò»°ãÃ³Ò×	181455	¸ö	15880	Ç§¿Ë	4,289,067
202201	90251990	Î´ÁÐÃûÎÂ¶È¼Æ¼°¸ßÎÂ¼Æ£¬Î´ÓëÆäËûÒÇÆ÷×éºÏ	603	ì³¼Ã	10	Ò»°ãÃ³Ò×	4000	¸ö	904	Ç§¿Ë	79,007
202201	90251990	Î´ÁÐÃûÎÂ¶È¼Æ¼°¸ßÎÂ¼Æ£¬Î´ÓëÆäËûÒÇÆ÷×éºÏ	609	ÐÂÎ÷À¼	10	Ò»°ãÃ³Ò×	28802	¸ö	543	Ç§¿Ë	168,997
202201	90251990	Î´ÁÐÃûÎÂ¶È¼Æ¼°¸ßÎÂ¼Æ£¬Î´ÓëÆäËûÒÇÆ÷×éºÏ	611	°Í²¼ÑÇÐÂ¼¸ÄÚÑÇ	10	Ò»°ãÃ³Ò×	1100	¸ö	90	Ç§¿Ë	22,089
202201	90251990	Î´ÁÐÃûÎÂ¶È¼Æ¼°¸ßÎÂ¼Æ£¬Î´ÓëÆäËûÒÇÆ÷×éºÏ	613	ËùÂÞÃÅÈºµº	10	Ò»°ãÃ³Ò×	10	¸ö	1	Ç§¿Ë	1,503
202202	90251990	Î´ÁÐÃûÎÂ¶È¼Æ¼°¸ßÎÂ¼Æ£¬Î´ÓëÆäËûÒÇÆ÷×éºÏ	103	ÃÏ¼ÓÀ­¹ú	10	Ò»°ãÃ³Ò×	161550	¸ö	3508	Ç§¿Ë	561,918
202202	90251990	Î´ÁÐÃûÎÂ¶È¼Æ¼°¸ßÎÂ¼Æ£¬Î´ÓëÆäËûÒÇÆ÷×éºÏ	106	Ãåµé	10	Ò»°ãÃ³Ò×	1410	¸ö	211	Ç§¿Ë	67,658
202202	90251990	Î´ÁÐÃûÎÂ¶È¼Æ¼°¸ßÎÂ¼Æ£¬Î´ÓëÆäËûÒÇÆ÷×éºÏ	107	¼íÆÒÕ¯	10	Ò»°ãÃ³Ò×	2700	¸ö	486	Ç§¿Ë	120,150
202202	90251990	Î´ÁÐÃûÎÂ¶È¼Æ¼°¸ßÎÂ¼Æ£¬Î´ÓëÆäËûÒÇÆ÷×éºÏ	108	ÈûÆÖÂ·Ë¹	10	Ò»°ãÃ³Ò×	11042	¸ö	694	Ç§¿Ë	126,474
202202	90251990	Î´ÁÐÃûÎÂ¶È¼Æ¼°¸ßÎÂ¼Æ£¬Î´ÓëÆäËûÒÇÆ÷×éºÏ	109	³¯ÏÊ	10	Ò»°ãÃ³Ò×	13610	¸ö	1659	Ç§¿Ë	487,575
202202	90251990	Î´ÁÐÃûÎÂ¶È¼Æ¼°¸ßÎÂ¼Æ£¬Î´ÓëÆäËûÒÇÆ÷×éºÏ	110	ÖÐ¹úÏã¸Û	10	Ò»°ãÃ³Ò×	238965	¸ö	10890	Ç§¿Ë	3,672,484
202202	90251990	Î´ÁÐÃûÎÂ¶È¼Æ¼°¸ßÎÂ¼Æ£¬Î´ÓëÆäËûÒÇÆ÷×éºÏ	111	Ó¡¶È	10	Ò»°ãÃ³Ò×	690037	¸ö	19500	Ç§¿Ë	4,295,989
202202	90251990	Î´ÁÐÃûÎÂ¶È¼Æ¼°¸ßÎÂ¼Æ£¬Î´ÓëÆäËûÒÇÆ÷×éºÏ	112	Ó¡¶ÈÄáÎ÷ÑÇ	10	Ò»°ãÃ³Ò×	1806735	¸ö	6806	Ç§¿Ë	6,627,559
202202	90251990	Î´ÁÐÃûÎÂ¶È¼Æ¼°¸ßÎÂ¼Æ£¬Î´ÓëÆäËûÒÇÆ÷×éºÏ	113	ÒÁÀÊ	10	Ò»°ãÃ³Ò×	30	¸ö	4	Ç§¿Ë	130
202202	90251990	Î´ÁÐÃûÎÂ¶È¼Æ¼°¸ßÎÂ¼Æ£¬Î´ÓëÆäËûÒÇÆ÷×éºÏ	115	ÒÔÉ«ÁÐ	10	Ò»°ãÃ³Ò×	47319	¸ö	2396	Ç§¿Ë	556,396
202202	90251990	Î´ÁÐÃûÎÂ¶È¼Æ¼°¸ßÎÂ¼Æ£¬Î´ÓëÆäËûÒÇÆ÷×éºÏ	116	ÈÕ±¾	10	Ò»°ãÃ³Ò×	129618	¸ö	10096	Ç§¿Ë	5,507,819
202202	90251990	Î´ÁÐÃûÎÂ¶È¼Æ¼°¸ßÎÂ¼Æ£¬Î´ÓëÆäËûÒÇÆ÷×éºÏ	118	¿ÆÍþÌØ	10	Ò»°ãÃ³Ò×	58055	¸ö	1550	Ç§¿Ë	194,633
202202	90251990	Î´ÁÐÃûÎÂ¶È¼Æ¼°¸ßÎÂ¼Æ£¬Î´ÓëÆäËûÒÇÆ÷×éºÏ	120	Àè°ÍÄÛ	10	Ò»°ãÃ³Ò×	30450	¸ö	1311	Ç§¿Ë	154,958
202202	90251990	Î´ÁÐÃûÎÂ¶È¼Æ¼°¸ßÎÂ¼Æ£¬Î´ÓëÆäËûÒÇÆ÷×éºÏ	122	ÂíÀ´Î÷ÑÇ	10	Ò»°ãÃ³Ò×	395945	¸ö	19254	Ç§¿Ë	4,448,312
202202	90251990	Î´ÁÐÃûÎÂ¶È¼Æ¼°¸ßÎÂ¼Æ£¬Î´ÓëÆäËûÒÇÆ÷×éºÏ	123	Âí¶û´ú·ò	10	Ò»°ãÃ³Ò×	1	¸ö	1	Ç§¿Ë	153
202202	90251990	Î´ÁÐÃûÎÂ¶È¼Æ¼°¸ßÎÂ¼Æ£¬Î´ÓëÆäËûÒÇÆ÷×éºÏ	124	ÃÉ¹Å	10	Ò»°ãÃ³Ò×	570	¸ö	79	Ç§¿Ë	11,464
202202	90251990	Î´ÁÐÃûÎÂ¶È¼Æ¼°¸ßÎÂ¼Æ£¬Î´ÓëÆäËûÒÇÆ÷×éºÏ	125	Äá²´¶ûÁª°îÃñÖ÷¹²ºÍ¹ú	10	Ò»°ãÃ³Ò×	11950	¸ö	606	Ç§¿Ë	214,094
202202	90251990	Î´ÁÐÃûÎÂ¶È¼Æ¼°¸ßÎÂ¼Æ£¬Î´ÓëÆäËûÒÇÆ÷×éºÏ	125	Äá²´¶ûÁª°îÃñÖ÷¹²ºÍ¹ú	11	¹ú¼Ò¼ä¡¢¹ú¼Ê×éÖ¯ÎÞ³¥Ô®ÖúºÍÔùËÍµÄÎï×Ê	50	¸ö	10	Ç§¿Ë	7,500
202202	90251990	Î´ÁÐÃûÎÂ¶È¼Æ¼°¸ßÎÂ¼Æ£¬Î´ÓëÆäËûÒÇÆ÷×éºÏ	126	°¢Âü	10	Ò»°ãÃ³Ò×	2	¸ö	2	Ç§¿Ë	878
202202	90251990	Î´ÁÐÃûÎÂ¶È¼Æ¼°¸ßÎÂ¼Æ£¬Î´ÓëÆäËûÒÇÆ÷×éºÏ	127	°Í»ùË¹Ì¹	10	Ò»°ãÃ³Ò×	66705	¸ö	3871	Ç§¿Ë	431,695
202202	90251990	Î´ÁÐÃûÎÂ¶È¼Æ¼°¸ßÎÂ¼Æ£¬Î´ÓëÆäËûÒÇÆ÷×éºÏ	129	·ÆÂÉ±ö	10	Ò»°ãÃ³Ò×	75398	¸ö	3970	Ç§¿Ë	308,287
202202	90251990	Î´ÁÐÃûÎÂ¶È¼Æ¼°¸ßÎÂ¼Æ£¬Î´ÓëÆäËûÒÇÆ÷×éºÏ	131	É³ÌØ°¢À­²®	10	Ò»°ãÃ³Ò×	10300	¸ö	678	Ç§¿Ë	189,852
202202	90251990	Î´ÁÐÃûÎÂ¶È¼Æ¼°¸ßÎÂ¼Æ£¬Î´ÓëÆäËûÒÇÆ÷×éºÏ	132	ÐÂ¼ÓÆÂ	10	Ò»°ãÃ³Ò×	13654	¸ö	517	Ç§¿Ë	348,907
202202	90251990	Î´ÁÐÃûÎÂ¶È¼Æ¼°¸ßÎÂ¼Æ£¬Î´ÓëÆäËûÒÇÆ÷×éºÏ	133	º«¹ú	10	Ò»°ãÃ³Ò×	846874	¸ö	30840	Ç§¿Ë	6,191,593
202202	90251990	Î´ÁÐÃûÎÂ¶È¼Æ¼°¸ßÎÂ¼Æ£¬Î´ÓëÆäËûÒÇÆ÷×éºÏ	134	Ë¹ÀïÀ¼¿¨	10	Ò»°ãÃ³Ò×	64787	¸ö	2957	Ç§¿Ë	459,533
202202	90251990	Î´ÁÐÃûÎÂ¶È¼Æ¼°¸ßÎÂ¼Æ£¬Î´ÓëÆäËûÒÇÆ÷×éºÏ	135	ÐðÀûÑÇ	10	Ò»°ãÃ³Ò×	1500	¸ö	46	Ç§¿Ë	6,511
202202	90251990	Î´ÁÐÃûÎÂ¶È¼Æ¼°¸ßÎÂ¼Æ£¬Î´ÓëÆäËûÒÇÆ÷×éºÏ	136	Ì©¹ú	10	Ò»°ãÃ³Ò×	936928	¸ö	5234	Ç§¿Ë	3,033,055
202202	90251990	Î´ÁÐÃûÎÂ¶È¼Æ¼°¸ßÎÂ¼Æ£¬Î´ÓëÆäËûÒÇÆ÷×éºÏ	137	ÍÁ¶úÆä	10	Ò»°ãÃ³Ò×	370652	¸ö	23246	Ç§¿Ë	3,816,671
202202	90251990	Î´ÁÐÃûÎÂ¶È¼Æ¼°¸ßÎÂ¼Æ£¬Î´ÓëÆäËûÒÇÆ÷×éºÏ	138	°¢ÁªÇõ	10	Ò»°ãÃ³Ò×	59423	¸ö	3734	Ç§¿Ë	693,085
202202	90251990	Î´ÁÐÃûÎÂ¶È¼Æ¼°¸ßÎÂ¼Æ£¬Î´ÓëÆäËûÒÇÆ÷×éºÏ	139	Ò²ÃÅ	10	Ò»°ãÃ³Ò×	3500	¸ö	105	Ç§¿Ë	37,538
202202	90251990	Î´ÁÐÃûÎÂ¶È¼Æ¼°¸ßÎÂ¼Æ£¬Î´ÓëÆäËûÒÇÆ÷×éºÏ	141	Ô½ÄÏ	10	Ò»°ãÃ³Ò×	219212	¸ö	1265	Ç§¿Ë	790,742
202202	90251990	Î´ÁÐÃûÎÂ¶È¼Æ¼°¸ßÎÂ¼Æ£¬Î´ÓëÆäËûÒÇÆ÷×éºÏ	143	ÖÐ¹úÌ¨Íå	10	Ò»°ãÃ³Ò×	1269	¸ö	81	Ç§¿Ë	40,810
202202	90251990	Î´ÁÐÃûÎÂ¶È¼Æ¼°¸ßÎÂ¼Æ£¬Î´ÓëÆäËûÒÇÆ÷×éºÏ	144	¶«µÛãë	10	Ò»°ãÃ³Ò×	1600	¸ö	384	Ç§¿Ë	90,601
202202	90251990	Î´ÁÐÃûÎÂ¶È¼Æ¼°¸ßÎÂ¼Æ£¬Î´ÓëÆäËûÒÇÆ÷×éºÏ	145	¹þÈø¿ËË¹Ì¹	10	Ò»°ãÃ³Ò×	16086	¸ö	1299	Ç§¿Ë	183,453
202202	90251990	Î´ÁÐÃûÎÂ¶È¼Æ¼°¸ßÎÂ¼Æ£¬Î´ÓëÆäËûÒÇÆ÷×éºÏ	149	ÎÚ×È±ð¿ËË¹Ì¹	10	Ò»°ãÃ³Ò×	86312	¸ö	1771	Ç§¿Ë	281,191
202202	90251990	Î´ÁÐÃûÎÂ¶È¼Æ¼°¸ßÎÂ¼Æ£¬Î´ÓëÆäËûÒÇÆ÷×éºÏ	201	°¢¶û¼°ÀûÑÇ	10	Ò»°ãÃ³Ò×	1550	¸ö	222	Ç§¿Ë	56,562
202202	90251990	Î´ÁÐÃûÎÂ¶È¼Æ¼°¸ßÎÂ¼Æ£¬Î´ÓëÆäËûÒÇÆ÷×éºÏ	204	²©´ÄÍßÄÉ	10	Ò»°ãÃ³Ò×	1	¸ö	5	Ç§¿Ë	790
202202	90251990	Î´ÁÐÃûÎÂ¶È¼Æ¼°¸ßÎÂ¼Æ£¬Î´ÓëÆäËûÒÇÆ÷×éºÏ	211	Õ§µÃ	10	Ò»°ãÃ³Ò×	200	¸ö	30	Ç§¿Ë	34,662
202202	90251990	Î´ÁÐÃûÎÂ¶È¼Æ¼°¸ßÎÂ¼Æ£¬Î´ÓëÆäËûÒÇÆ÷×éºÏ	215	°£¼°	10	Ò»°ãÃ³Ò×	252458	¸ö	5648	Ç§¿Ë	969,082
202202	90251990	Î´ÁÐÃûÎÂ¶È¼Æ¼°¸ßÎÂ¼Æ£¬Î´ÓëÆäËûÒÇÆ÷×éºÏ	217	°£Èû¶í±ÈÑÇ	10	Ò»°ãÃ³Ò×	600	¸ö	129	Ç§¿Ë	22,938
202202	90251990	Î´ÁÐÃûÎÂ¶È¼Æ¼°¸ßÎÂ¼Æ£¬Î´ÓëÆäËûÒÇÆ÷×éºÏ	220	¼ÓÄÉ	10	Ò»°ãÃ³Ò×	7950	¸ö	885	Ç§¿Ë	386,531
202202	90251990	Î´ÁÐÃûÎÂ¶È¼Æ¼°¸ßÎÂ¼Æ£¬Î´ÓëÆäËûÒÇÆ÷×éºÏ	221	¼¸ÄÚÑÇ	10	Ò»°ãÃ³Ò×	4	¸ö	6	Ç§¿Ë	2,250
202202	90251990	Î´ÁÐÃûÎÂ¶È¼Æ¼°¸ßÎÂ¼Æ£¬Î´ÓëÆäËûÒÇÆ÷×éºÏ	224	¿ÏÄáÑÇ	10	Ò»°ãÃ³Ò×	10600	¸ö	278	Ç§¿Ë	34,721
202202	90251990	Î´ÁÐÃûÎÂ¶È¼Æ¼°¸ßÎÂ¼Æ£¬Î´ÓëÆäËûÒÇÆ÷×éºÏ	227	Âí´ï¼ÓË¹¼Ó	10	Ò»°ãÃ³Ò×	2500	¸ö	139	Ç§¿Ë	21,705
202202	90251990	Î´ÁÐÃûÎÂ¶È¼Æ¼°¸ßÎÂ¼Æ£¬Î´ÓëÆäËûÒÇÆ÷×éºÏ	229	ÂíÀï	10	Ò»°ãÃ³Ò×	530	¸ö	23	Ç§¿Ë	2,428
202202	90251990	Î´ÁÐÃûÎÂ¶È¼Æ¼°¸ßÎÂ¼Æ£¬Î´ÓëÆäËûÒÇÆ÷×éºÏ	231	Ã«ÀïÇóË¹	10	Ò»°ãÃ³Ò×	2	¸ö	0	Ç§¿Ë	744
202202	90251990	Î´ÁÐÃûÎÂ¶È¼Æ¼°¸ßÎÂ¼Æ£¬Î´ÓëÆäËûÒÇÆ÷×éºÏ	232	Ä¦Âå¸ç	10	Ò»°ãÃ³Ò×	26243	¸ö	125	Ç§¿Ë	211,744
202202	90251990	Î´ÁÐÃûÎÂ¶È¼Æ¼°¸ßÎÂ¼Æ£¬Î´ÓëÆäËûÒÇÆ÷×éºÏ	233	ÄªÉ£±È¿Ë	10	Ò»°ãÃ³Ò×	112	¸ö	21	Ç§¿Ë	25,853
202202	90251990	Î´ÁÐÃûÎÂ¶È¼Æ¼°¸ßÎÂ¼Æ£¬Î´ÓëÆäËûÒÇÆ÷×éºÏ	235	ÄáÈÕ¶û	11	¹ú¼Ò¼ä¡¢¹ú¼Ê×éÖ¯ÎÞ³¥Ô®ÖúºÍÔùËÍµÄÎï×Ê	1000	¸ö	138	Ç§¿Ë	118,000
202202	90251990	Î´ÁÐÃûÎÂ¶È¼Æ¼°¸ßÎÂ¼Æ£¬Î´ÓëÆäËûÒÇÆ÷×éºÏ	236	ÄáÈÕÀûÑÇ	10	Ò»°ãÃ³Ò×	7500	¸ö	825	Ç§¿Ë	81,238
202202	90251990	Î´ÁÐÃûÎÂ¶È¼Æ¼°¸ßÎÂ¼Æ£¬Î´ÓëÆäËûÒÇÆ÷×éºÏ	238	Â¬Íú´ï	10	Ò»°ãÃ³Ò×	510	¸ö	61	Ç§¿Ë	16,248
202202	90251990	Î´ÁÐÃûÎÂ¶È¼Æ¼°¸ßÎÂ¼Æ£¬Î´ÓëÆäËûÒÇÆ÷×éºÏ	239	Ê¥¶àÃÀºÍÆÕÁÖÎ÷±È	11	¹ú¼Ò¼ä¡¢¹ú¼Ê×éÖ¯ÎÞ³¥Ô®ÖúºÍÔùËÍµÄÎï×Ê	100	¸ö	18	Ç§¿Ë	15,000
202202	90251990	Î´ÁÐÃûÎÂ¶È¼Æ¼°¸ßÎÂ¼Æ£¬Î´ÓëÆäËûÒÇÆ÷×éºÏ	243	Ë÷ÂíÀï	10	Ò»°ãÃ³Ò×	1200	¸ö	36	Ç§¿Ë	5,675
202202	90251990	Î´ÁÐÃûÎÂ¶È¼Æ¼°¸ßÎÂ¼Æ£¬Î´ÓëÆäËûÒÇÆ÷×éºÏ	244	ÄÏ·Ç	10	Ò»°ãÃ³Ò×	13790	¸ö	1031	Ç§¿Ë	213,939
202202	90251990	Î´ÁÐÃûÎÂ¶È¼Æ¼°¸ßÎÂ¼Æ£¬Î´ÓëÆäËûÒÇÆ÷×éºÏ	247	Ì¹É£ÄáÑÇ	10	Ò»°ãÃ³Ò×	104	¸ö	17	Ç§¿Ë	6,224
202202	90251990	Î´ÁÐÃûÎÂ¶È¼Æ¼°¸ßÎÂ¼Æ£¬Î´ÓëÆäËûÒÇÆ÷×éºÏ	249	Í»ÄáË¹	10	Ò»°ãÃ³Ò×	54100	¸ö	1816	Ç§¿Ë	268,700
202202	90251990	Î´ÁÐÃûÎÂ¶È¼Æ¼°¸ßÎÂ¼Æ£¬Î´ÓëÆäËûÒÇÆ÷×éºÏ	250	ÎÚ¸É´ï	10	Ò»°ãÃ³Ò×	1400	¸ö	234	Ç§¿Ë	160,357
202202	90251990	Î´ÁÐÃûÎÂ¶È¼Æ¼°¸ßÎÂ¼Æ£¬Î´ÓëÆäËûÒÇÆ÷×éºÏ	252	¸Õ¹û(½ð)	10	Ò»°ãÃ³Ò×	106	¸ö	30	Ç§¿Ë	11,060
202202	90251990	Î´ÁÐÃûÎÂ¶È¼Æ¼°¸ßÎÂ¼Æ£¬Î´ÓëÆäËûÒÇÆ÷×éºÏ	253	ÔÞ±ÈÑÇ	10	Ò»°ãÃ³Ò×	1	¸ö	0	Ç§¿Ë	812
202202	90251990	Î´ÁÐÃûÎÂ¶È¼Æ¼°¸ßÎÂ¼Æ£¬Î´ÓëÆäËûÒÇÆ÷×éºÏ	254	½ò°Í²¼Î¤	10	Ò»°ãÃ³Ò×	151	¸ö	210	Ç§¿Ë	48,605
202202	90251990	Î´ÁÐÃûÎÂ¶È¼Æ¼°¸ßÎÂ¼Æ£¬Î´ÓëÆäËûÒÇÆ÷×éºÏ	301	±ÈÀûÊ±	10	Ò»°ãÃ³Ò×	46124	¸ö	5923	Ç§¿Ë	1,509,902
202202	90251990	Î´ÁÐÃûÎÂ¶È¼Æ¼°¸ßÎÂ¼Æ£¬Î´ÓëÆäËûÒÇÆ÷×éºÏ	302	µ¤Âó	10	Ò»°ãÃ³Ò×	96557	¸ö	4155	Ç§¿Ë	852,469
202202	90251990	Î´ÁÐÃûÎÂ¶È¼Æ¼°¸ßÎÂ¼Æ£¬Î´ÓëÆäËûÒÇÆ÷×éºÏ	303	Ó¢¹ú	10	Ò»°ãÃ³Ò×	172957	¸ö	20024	Ç§¿Ë	3,638,569
202202	90251990	Î´ÁÐÃûÎÂ¶È¼Æ¼°¸ßÎÂ¼Æ£¬Î´ÓëÆäËûÒÇÆ÷×éºÏ	304	µÂ¹ú	10	Ò»°ãÃ³Ò×	1281078	¸ö	74312	Ç§¿Ë	21,210,673
202202	90251990	Î´ÁÐÃûÎÂ¶È¼Æ¼°¸ßÎÂ¼Æ£¬Î´ÓëÆäËûÒÇÆ÷×éºÏ	305	·¨¹ú	10	Ò»°ãÃ³Ò×	281994	¸ö	13875	Ç§¿Ë	3,638,318
202202	90251990	Î´ÁÐÃûÎÂ¶È¼Æ¼°¸ßÎÂ¼Æ£¬Î´ÓëÆäËûÒÇÆ÷×éºÏ	306	°®¶ûÀ¼	10	Ò»°ãÃ³Ò×	2071	¸ö	102	Ç§¿Ë	93,058
202202	90251990	Î´ÁÐÃûÎÂ¶È¼Æ¼°¸ßÎÂ¼Æ£¬Î´ÓëÆäËûÒÇÆ÷×éºÏ	307	Òâ´óÀû	10	Ò»°ãÃ³Ò×	530396	¸ö	20592	Ç§¿Ë	3,362,381
202202	90251990	Î´ÁÐÃûÎÂ¶È¼Æ¼°¸ßÎÂ¼Æ£¬Î´ÓëÆäËûÒÇÆ÷×éºÏ	309	ºÉÀ¼	10	Ò»°ãÃ³Ò×	150557	¸ö	13961	Ç§¿Ë	2,280,668
202202	90251990	Î´ÁÐÃûÎÂ¶È¼Æ¼°¸ßÎÂ¼Æ£¬Î´ÓëÆäËûÒÇÆ÷×éºÏ	310	Ï£À°	10	Ò»°ãÃ³Ò×	224951	¸ö	6139	Ç§¿Ë	638,861
202202	90251990	Î´ÁÐÃûÎÂ¶È¼Æ¼°¸ßÎÂ¼Æ£¬Î´ÓëÆäËûÒÇÆ÷×éºÏ	311	ÆÏÌÑÑÀ	10	Ò»°ãÃ³Ò×	14240	¸ö	408	Ç§¿Ë	66,501
202202	90251990	Î´ÁÐÃûÎÂ¶È¼Æ¼°¸ßÎÂ¼Æ£¬Î´ÓëÆäËûÒÇÆ÷×éºÏ	312	Î÷°àÑÀ	10	Ò»°ãÃ³Ò×	199459	¸ö	8431	Ç§¿Ë	1,813,851
202202	90251990	Î´ÁÐÃûÎÂ¶È¼Æ¼°¸ßÎÂ¼Æ£¬Î´ÓëÆäËûÒÇÆ÷×éºÏ	313	°¢¶û°ÍÄáÑÇ	10	Ò»°ãÃ³Ò×	10	¸ö	0	Ç§¿Ë	317
202202	90251990	Î´ÁÐÃûÎÂ¶È¼Æ¼°¸ßÎÂ¼Æ£¬Î´ÓëÆäËûÒÇÆ÷×éºÏ	315	°ÂµØÀû	10	Ò»°ãÃ³Ò×	1000	¸ö	43	Ç§¿Ë	19,501
202202	90251990	Î´ÁÐÃûÎÂ¶È¼Æ¼°¸ßÎÂ¼Æ£¬Î´ÓëÆäËûÒÇÆ÷×éºÏ	316	±£¼ÓÀûÑÇ	10	Ò»°ãÃ³Ò×	63047	¸ö	1818	Ç§¿Ë	502,513
202202	90251990	Î´ÁÐÃûÎÂ¶È¼Æ¼°¸ßÎÂ¼Æ£¬Î´ÓëÆäËûÒÇÆ÷×éºÏ	318	·ÒÀ¼	10	Ò»°ãÃ³Ò×	81194	¸ö	6227	Ç§¿Ë	745,470
202202	90251990	Î´ÁÐÃûÎÂ¶È¼Æ¼°¸ßÎÂ¼Æ£¬Î´ÓëÆäËûÒÇÆ÷×éºÏ	321	ÐÙÑÀÀû	10	Ò»°ãÃ³Ò×	45064	¸ö	879	Ç§¿Ë	288,327
202202	90251990	Î´ÁÐÃûÎÂ¶È¼Æ¼°¸ßÎÂ¼Æ£¬Î´ÓëÆäËûÒÇÆ÷×éºÏ	324	Âí¶úËû	10	Ò»°ãÃ³Ò×	2210	¸ö	121	Ç§¿Ë	24,562
202202	90251990	Î´ÁÐÃûÎÂ¶È¼Æ¼°¸ßÎÂ¼Æ£¬Î´ÓëÆäËûÒÇÆ÷×éºÏ	326	Å²Íþ	10	Ò»°ãÃ³Ò×	20228	¸ö	1683	Ç§¿Ë	630,661
202202	90251990	Î´ÁÐÃûÎÂ¶È¼Æ¼°¸ßÎÂ¼Æ£¬Î´ÓëÆäËûÒÇÆ÷×éºÏ	327	²¨À¼	10	Ò»°ãÃ³Ò×	216769	¸ö	11927	Ç§¿Ë	2,180,664
202202	90251990	Î´ÁÐÃûÎÂ¶È¼Æ¼°¸ßÎÂ¼Æ£¬Î´ÓëÆäËûÒÇÆ÷×éºÏ	328	ÂÞÂíÄáÑÇ	10	Ò»°ãÃ³Ò×	28582	¸ö	890	Ç§¿Ë	107,684
202202	90251990	Î´ÁÐÃûÎÂ¶È¼Æ¼°¸ßÎÂ¼Æ£¬Î´ÓëÆäËûÒÇÆ÷×éºÏ	330	Èðµä	10	Ò»°ãÃ³Ò×	95892	¸ö	8490	Ç§¿Ë	1,434,135
202202	90251990	Î´ÁÐÃûÎÂ¶È¼Æ¼°¸ßÎÂ¼Æ£¬Î´ÓëÆäËûÒÇÆ÷×éºÏ	331	ÈðÊ¿	10	Ò»°ãÃ³Ò×	60948	¸ö	986	Ç§¿Ë	538,761
202202	90251990	Î´ÁÐÃûÎÂ¶È¼Æ¼°¸ßÎÂ¼Æ£¬Î´ÓëÆäËûÒÇÆ÷×éºÏ	334	°®É³ÄáÑÇ	10	Ò»°ãÃ³Ò×	1380	¸ö	255	Ç§¿Ë	27,541
202202	90251990	Î´ÁÐÃûÎÂ¶È¼Æ¼°¸ßÎÂ¼Æ£¬Î´ÓëÆäËûÒÇÆ÷×éºÏ	335	À­ÍÑÎ¬ÑÇ	10	Ò»°ãÃ³Ò×	34144	¸ö	2495	Ç§¿Ë	232,659
202202	90251990	Î´ÁÐÃûÎÂ¶È¼Æ¼°¸ßÎÂ¼Æ£¬Î´ÓëÆäËûÒÇÆ÷×éºÏ	336	Á¢ÌÕÍð	10	Ò»°ãÃ³Ò×	95413	¸ö	4338	Ç§¿Ë	777,002
202202	90251990	Î´ÁÐÃûÎÂ¶È¼Æ¼°¸ßÎÂ¼Æ£¬Î´ÓëÆäËûÒÇÆ÷×éºÏ	337	¸ñÂ³¼ªÑÇ	10	Ò»°ãÃ³Ò×	147	¸ö	40	Ç§¿Ë	26,241
202202	90251990	Î´ÁÐÃûÎÂ¶È¼Æ¼°¸ßÎÂ¼Æ£¬Î´ÓëÆäËûÒÇÆ÷×éºÏ	344	¶íÂÞË¹Áª°î	10	Ò»°ãÃ³Ò×	585734	¸ö	20771	Ç§¿Ë	2,789,057
202202	90251990	Î´ÁÐÃûÎÂ¶È¼Æ¼°¸ßÎÂ¼Æ£¬Î´ÓëÆäËûÒÇÆ÷×éºÏ	347	ÎÚ¿ËÀ¼	10	Ò»°ãÃ³Ò×	126645	¸ö	5593	Ç§¿Ë	1,031,137
202202	90251990	Î´ÁÐÃûÎÂ¶È¼Æ¼°¸ßÎÂ¼Æ£¬Î´ÓëÆäËûÒÇÆ÷×éºÏ	350	Ë¹ÂåÎÄÄáÑÇ	10	Ò»°ãÃ³Ò×	170	¸ö	14	Ç§¿Ë	5,953
202202	90251990	Î´ÁÐÃûÎÂ¶È¼Æ¼°¸ßÎÂ¼Æ£¬Î´ÓëÆäËûÒÇÆ÷×éºÏ	351	¿ËÂÞµØÑÇ	10	Ò»°ãÃ³Ò×	3640	¸ö	120	Ç§¿Ë	18,278
202202	90251990	Î´ÁÐÃûÎÂ¶È¼Æ¼°¸ßÎÂ¼Æ£¬Î´ÓëÆäËûÒÇÆ÷×éºÏ	352	½Ý¿Ë	10	Ò»°ãÃ³Ò×	17054	¸ö	2312	Ç§¿Ë	624,533
202202	90251990	Î´ÁÐÃûÎÂ¶È¼Æ¼°¸ßÎÂ¼Æ£¬Î´ÓëÆäËûÒÇÆ÷×éºÏ	353	Ë¹Âå·¥¿Ë	10	Ò»°ãÃ³Ò×	10518	¸ö	66	Ç§¿Ë	51,675
202202	90251990	Î´ÁÐÃûÎÂ¶È¼Æ¼°¸ßÎÂ¼Æ£¬Î´ÓëÆäËûÒÇÆ÷×éºÏ	354	±±ÂíÆä¶Ù¹²ºÍ¹ú	10	Ò»°ãÃ³Ò×	90425	¸ö	165	Ç§¿Ë	194,620
202202	90251990	Î´ÁÐÃûÎÂ¶È¼Æ¼°¸ßÎÂ¼Æ£¬Î´ÓëÆäËûÒÇÆ÷×éºÏ	355	²¨ºÚ	10	Ò»°ãÃ³Ò×	5	¸ö	0	Ç§¿Ë	636
202202	90251990	Î´ÁÐÃûÎÂ¶È¼Æ¼°¸ßÎÂ¼Æ£¬Î´ÓëÆäËûÒÇÆ÷×éºÏ	358	Èû¶ûÎ¬ÑÇ	10	Ò»°ãÃ³Ò×	5020	¸ö	185	Ç§¿Ë	26,378
202202	90251990	Î´ÁÐÃûÎÂ¶È¼Æ¼°¸ßÎÂ¼Æ£¬Î´ÓëÆäËûÒÇÆ÷×éºÏ	402	°¢¸ùÍ¢	10	Ò»°ãÃ³Ò×	7519	¸ö	285	Ç§¿Ë	48,229
202202	90251990	Î´ÁÐÃûÎÂ¶È¼Æ¼°¸ßÎÂ¼Æ£¬Î´ÓëÆäËûÒÇÆ÷×éºÏ	408	¶àÃñ×å²£ÀûÎ¬ÑÇ¹ú	10	Ò»°ãÃ³Ò×	5300	¸ö	165	Ç§¿Ë	39,827
202202	90251990	Î´ÁÐÃûÎÂ¶È¼Æ¼°¸ßÎÂ¼Æ£¬Î´ÓëÆäËûÒÇÆ÷×éºÏ	410	°ÍÎ÷	10	Ò»°ãÃ³Ò×	4603	¸ö	652	Ç§¿Ë	114,158
202202	90251990	Î´ÁÐÃûÎÂ¶È¼Æ¼°¸ßÎÂ¼Æ£¬Î´ÓëÆäËûÒÇÆ÷×éºÏ	412	ÖÇÀû	10	Ò»°ãÃ³Ò×	170926	¸ö	7764	Ç§¿Ë	1,213,591
202202	90251990	Î´ÁÐÃûÎÂ¶È¼Æ¼°¸ßÎÂ¼Æ£¬Î´ÓëÆäËûÒÇÆ÷×éºÏ	413	¸çÂ×±ÈÑÇ	10	Ò»°ãÃ³Ò×	10555	¸ö	395	Ç§¿Ë	134,107
202202	90251990	Î´ÁÐÃûÎÂ¶È¼Æ¼°¸ßÎÂ¼Æ£¬Î´ÓëÆäËûÒÇÆ÷×éºÏ	415	¸çË¹´ïÀè¼Ó	10	Ò»°ãÃ³Ò×	7376	¸ö	453	Ç§¿Ë	107,732
202202	90251990	Î´ÁÐÃûÎÂ¶È¼Æ¼°¸ßÎÂ¼Æ£¬Î´ÓëÆäËûÒÇÆ÷×éºÏ	419	¶ò¹Ï¶à¶û	10	Ò»°ãÃ³Ò×	86600	¸ö	968	Ç§¿Ë	268,539
202202	90251990	Î´ÁÐÃûÎÂ¶È¼Æ¼°¸ßÎÂ¼Æ£¬Î´ÓëÆäËûÒÇÆ÷×éºÏ	423	Î£µØÂíÀ­	10	Ò»°ãÃ³Ò×	2100	¸ö	235	Ç§¿Ë	66,195
202202	90251990	Î´ÁÐÃûÎÂ¶È¼Æ¼°¸ßÎÂ¼Æ£¬Î´ÓëÆäËûÒÇÆ÷×éºÏ	424	¹çÑÇÄÇ	10	Ò»°ãÃ³Ò×	10	¸ö	0	Ç§¿Ë	31
202202	90251990	Î´ÁÐÃûÎÂ¶È¼Æ¼°¸ßÎÂ¼Æ£¬Î´ÓëÆäËûÒÇÆ÷×éºÏ	425	º£µØ	10	Ò»°ãÃ³Ò×	3000	¸ö	51	Ç§¿Ë	11,851
202202	90251990	Î´ÁÐÃûÎÂ¶È¼Æ¼°¸ßÎÂ¼Æ£¬Î´ÓëÆäËûÒÇÆ÷×éºÏ	426	ºé¶¼À­Ë¹	10	Ò»°ãÃ³Ò×	120	¸ö	23	Ç§¿Ë	11,032
202202	90251990	Î´ÁÐÃûÎÂ¶È¼Æ¼°¸ßÎÂ¼Æ£¬Î´ÓëÆäËûÒÇÆ÷×éºÏ	427	ÑÀÂò¼Ó	10	Ò»°ãÃ³Ò×	200	¸ö	50	Ç§¿Ë	10,195
202202	90251990	Î´ÁÐÃûÎÂ¶È¼Æ¼°¸ßÎÂ¼Æ£¬Î´ÓëÆäËûÒÇÆ÷×éºÏ	429	Ä«Î÷¸ç	10	Ò»°ãÃ³Ò×	89208	¸ö	6679	Ç§¿Ë	1,144,709
202202	90251990	Î´ÁÐÃûÎÂ¶È¼Æ¼°¸ßÎÂ¼Æ£¬Î´ÓëÆäËûÒÇÆ÷×éºÏ	432	°ÍÄÃÂí	10	Ò»°ãÃ³Ò×	8000	¸ö	393	Ç§¿Ë	102,435
202202	90251990	Î´ÁÐÃûÎÂ¶È¼Æ¼°¸ßÎÂ¼Æ£¬Î´ÓëÆäËûÒÇÆ÷×éºÏ	433	°ÍÀ­¹ç	10	Ò»°ãÃ³Ò×	9	¸ö	8	Ç§¿Ë	172
202202	90251990	Î´ÁÐÃûÎÂ¶È¼Æ¼°¸ßÎÂ¼Æ£¬Î´ÓëÆäËûÒÇÆ÷×éºÏ	434	ÃØÂ³	10	Ò»°ãÃ³Ò×	35280	¸ö	2545	Ç§¿Ë	483,394
202202	90251990	Î´ÁÐÃûÎÂ¶È¼Æ¼°¸ßÎÂ¼Æ£¬Î´ÓëÆäËûÒÇÆ÷×éºÏ	440	Èø¶ûÍß¶à	10	Ò»°ãÃ³Ò×	82212	¸ö	3261	Ç§¿Ë	752,645
202202	90251990	Î´ÁÐÃûÎÂ¶È¼Æ¼°¸ßÎÂ¼Æ£¬Î´ÓëÆäËûÒÇÆ÷×éºÏ	444	ÎÚÀ­¹ç	10	Ò»°ãÃ³Ò×	40	¸ö	1	Ç§¿Ë	1,122
202202	90251990	Î´ÁÐÃûÎÂ¶È¼Æ¼°¸ßÎÂ¼Æ£¬Î´ÓëÆäËûÒÇÆ÷×éºÏ	445	Î¯ÄÚÈðÀ­	10	Ò»°ãÃ³Ò×	2500	¸ö	340	Ç§¿Ë	55,671
202202	90251990	Î´ÁÐÃûÎÂ¶È¼Æ¼°¸ßÎÂ¼Æ£¬Î´ÓëÆäËûÒÇÆ÷×éºÏ	501	¼ÓÄÃ´ó	10	Ò»°ãÃ³Ò×	234483	¸ö	22968	Ç§¿Ë	4,784,567
202202	90251990	Î´ÁÐÃûÎÂ¶È¼Æ¼°¸ßÎÂ¼Æ£¬Î´ÓëÆäËûÒÇÆ÷×éºÏ	502	ÃÀ¹ú	10	Ò»°ãÃ³Ò×	2677367	¸ö	222956	Ç§¿Ë	42,550,629
202202	90251990	Î´ÁÐÃûÎÂ¶È¼Æ¼°¸ßÎÂ¼Æ£¬Î´ÓëÆäËûÒÇÆ÷×éºÏ	601	°Ä´óÀûÑÇ	10	Ò»°ãÃ³Ò×	91204	¸ö	6949	Ç§¿Ë	1,795,171
202202	90251990	Î´ÁÐÃûÎÂ¶È¼Æ¼°¸ßÎÂ¼Æ£¬Î´ÓëÆäËûÒÇÆ÷×éºÏ	603	ì³¼Ã	10	Ò»°ãÃ³Ò×	1100	¸ö	156	Ç§¿Ë	25,317
202202	90251990	Î´ÁÐÃûÎÂ¶È¼Æ¼°¸ßÎÂ¼Æ£¬Î´ÓëÆäËûÒÇÆ÷×éºÏ	609	ÐÂÎ÷À¼	10	Ò»°ãÃ³Ò×	31640	¸ö	1700	Ç§¿Ë	361,024
202202	90251990	Î´ÁÐÃûÎÂ¶È¼Æ¼°¸ßÎÂ¼Æ£¬Î´ÓëÆäËûÒÇÆ÷×éºÏ	621	ÂíÉÜ¶ûÈºµº	10	Ò»°ãÃ³Ò×	8	¸ö	12	Ç§¿Ë	5,090
202203	90251990	Î´ÁÐÃûÎÂ¶È¼Æ¼°¸ßÎÂ¼Æ£¬Î´ÓëÆäËûÒÇÆ÷×éºÏ	102	°ÍÁÖ	10	Ò»°ãÃ³Ò×	2280	¸ö	286	Ç§¿Ë	74,228
202203	90251990	Î´ÁÐÃûÎÂ¶È¼Æ¼°¸ßÎÂ¼Æ£¬Î´ÓëÆäËûÒÇÆ÷×éºÏ	103	ÃÏ¼ÓÀ­¹ú	10	Ò»°ãÃ³Ò×	13149	¸ö	452	Ç§¿Ë	119,624
202203	90251990	Î´ÁÐÃûÎÂ¶È¼Æ¼°¸ßÎÂ¼Æ£¬Î´ÓëÆäËûÒÇÆ÷×éºÏ	105	ÎÄÀ³	10	Ò»°ãÃ³Ò×	300	¸ö	19	Ç§¿Ë	9,640
202203	90251990	Î´ÁÐÃûÎÂ¶È¼Æ¼°¸ßÎÂ¼Æ£¬Î´ÓëÆäËûÒÇÆ÷×éºÏ	106	Ãåµé	10	Ò»°ãÃ³Ò×	3080	¸ö	300	Ç§¿Ë	69,817
202203	90251990	Î´ÁÐÃûÎÂ¶È¼Æ¼°¸ßÎÂ¼Æ£¬Î´ÓëÆäËûÒÇÆ÷×éºÏ	107	¼íÆÒÕ¯	10	Ò»°ãÃ³Ò×	1002	¸ö	125	Ç§¿Ë	42,783
202203	90251990	Î´ÁÐÃûÎÂ¶È¼Æ¼°¸ßÎÂ¼Æ£¬Î´ÓëÆäËûÒÇÆ÷×éºÏ	108	ÈûÆÖÂ·Ë¹	10	Ò»°ãÃ³Ò×	50	¸ö	0	Ç§¿Ë	86
202203	90251990	Î´ÁÐÃûÎÂ¶È¼Æ¼°¸ßÎÂ¼Æ£¬Î´ÓëÆäËûÒÇÆ÷×éºÏ	109	³¯ÏÊ	10	Ò»°ãÃ³Ò×	10000	¸ö	2000	Ç§¿Ë	300,000
202203	90251990	Î´ÁÐÃûÎÂ¶È¼Æ¼°¸ßÎÂ¼Æ£¬Î´ÓëÆäËûÒÇÆ÷×éºÏ	110	ÖÐ¹úÏã¸Û	10	Ò»°ãÃ³Ò×	4348214	¸ö	115766	Ç§¿Ë	29,013,888
202203	90251990	Î´ÁÐÃûÎÂ¶È¼Æ¼°¸ßÎÂ¼Æ£¬Î´ÓëÆäËûÒÇÆ÷×éºÏ	110	ÖÐ¹úÏã¸Û	12	ÆäËû¾èÔùÎï×Ê	8260	¸ö	1006	Ç§¿Ë	236,060
202203	90251990	Î´ÁÐÃûÎÂ¶È¼Æ¼°¸ßÎÂ¼Æ£¬Î´ÓëÆäËûÒÇÆ÷×éºÏ	111	Ó¡¶È	10	Ò»°ãÃ³Ò×	1488334	¸ö	30489	Ç§¿Ë	7,631,408
202203	90251990	Î´ÁÐÃûÎÂ¶È¼Æ¼°¸ßÎÂ¼Æ£¬Î´ÓëÆäËûÒÇÆ÷×éºÏ	112	Ó¡¶ÈÄáÎ÷ÑÇ	10	Ò»°ãÃ³Ò×	2592854	¸ö	8939	Ç§¿Ë	8,459,169
202203	90251990	Î´ÁÐÃûÎÂ¶È¼Æ¼°¸ßÎÂ¼Æ£¬Î´ÓëÆäËûÒÇÆ÷×éºÏ	113	ÒÁÀÊ	10	Ò»°ãÃ³Ò×	8200	¸ö	1453	Ç§¿Ë	194,746
202203	90251990	Î´ÁÐÃûÎÂ¶È¼Æ¼°¸ßÎÂ¼Æ£¬Î´ÓëÆäËûÒÇÆ÷×éºÏ	114	ÒÁÀ­¿Ë	10	Ò»°ãÃ³Ò×	16	¸ö	34	Ç§¿Ë	13,177
202203	90251990	Î´ÁÐÃûÎÂ¶È¼Æ¼°¸ßÎÂ¼Æ£¬Î´ÓëÆäËûÒÇÆ÷×éºÏ	115	ÒÔÉ«ÁÐ	10	Ò»°ãÃ³Ò×	62637	¸ö	2537	Ç§¿Ë	442,212
202203	90251990	Î´ÁÐÃûÎÂ¶È¼Æ¼°¸ßÎÂ¼Æ£¬Î´ÓëÆäËûÒÇÆ÷×éºÏ	116	ÈÕ±¾	10	Ò»°ãÃ³Ò×	236080	¸ö	30308	Ç§¿Ë	11,338,480
202203	90251990	Î´ÁÐÃûÎÂ¶È¼Æ¼°¸ßÎÂ¼Æ£¬Î´ÓëÆäËûÒÇÆ÷×éºÏ	117	Ô¼µ©	10	Ò»°ãÃ³Ò×	200	¸ö	30	Ç§¿Ë	3,660
202203	90251990	Î´ÁÐÃûÎÂ¶È¼Æ¼°¸ßÎÂ¼Æ£¬Î´ÓëÆäËûÒÇÆ÷×éºÏ	118	¿ÆÍþÌØ	10	Ò»°ãÃ³Ò×	50	¸ö	8	Ç§¿Ë	15,866
202203	90251990	Î´ÁÐÃûÎÂ¶È¼Æ¼°¸ßÎÂ¼Æ£¬Î´ÓëÆäËûÒÇÆ÷×éºÏ	119	ÀÏÎÎ	10	Ò»°ãÃ³Ò×	14	¸ö	16	Ç§¿Ë	16,461
202203	90251990	Î´ÁÐÃûÎÂ¶È¼Æ¼°¸ßÎÂ¼Æ£¬Î´ÓëÆäËûÒÇÆ÷×éºÏ	120	Àè°ÍÄÛ	10	Ò»°ãÃ³Ò×	40608	¸ö	1130	Ç§¿Ë	291,312
202203	90251990	Î´ÁÐÃûÎÂ¶È¼Æ¼°¸ßÎÂ¼Æ£¬Î´ÓëÆäËûÒÇÆ÷×éºÏ	122	ÂíÀ´Î÷ÑÇ	10	Ò»°ãÃ³Ò×	1312960	¸ö	36025	Ç§¿Ë	11,280,675
202203	90251990	Î´ÁÐÃûÎÂ¶È¼Æ¼°¸ßÎÂ¼Æ£¬Î´ÓëÆäËûÒÇÆ÷×éºÏ	124	ÃÉ¹Å	10	Ò»°ãÃ³Ò×	203	¸ö	12	Ç§¿Ë	17,958
202203	90251990	Î´ÁÐÃûÎÂ¶È¼Æ¼°¸ßÎÂ¼Æ£¬Î´ÓëÆäËûÒÇÆ÷×éºÏ	124	ÃÉ¹Å	12	ÆäËû¾èÔùÎï×Ê	4	¸ö	1	Ç§¿Ë	60
202203	90251990	Î´ÁÐÃûÎÂ¶È¼Æ¼°¸ßÎÂ¼Æ£¬Î´ÓëÆäËûÒÇÆ÷×éºÏ	125	Äá²´¶ûÁª°îÃñÖ÷¹²ºÍ¹ú	10	Ò»°ãÃ³Ò×	952	¸ö	114	Ç§¿Ë	74,070
202203	90251990	Î´ÁÐÃûÎÂ¶È¼Æ¼°¸ßÎÂ¼Æ£¬Î´ÓëÆäËûÒÇÆ÷×éºÏ	126	°¢Âü	10	Ò»°ãÃ³Ò×	1	¸ö	0	Ç§¿Ë	6
202203	90251990	Î´ÁÐÃûÎÂ¶È¼Æ¼°¸ßÎÂ¼Æ£¬Î´ÓëÆäËûÒÇÆ÷×éºÏ	127	°Í»ùË¹Ì¹	10	Ò»°ãÃ³Ò×	22907	¸ö	1082	Ç§¿Ë	174,346
202203	90251990	Î´ÁÐÃûÎÂ¶È¼Æ¼°¸ßÎÂ¼Æ£¬Î´ÓëÆäËûÒÇÆ÷×éºÏ	129	·ÆÂÉ±ö	10	Ò»°ãÃ³Ò×	762100	¸ö	22600	Ç§¿Ë	3,258,483
202203	90251990	Î´ÁÐÃûÎÂ¶È¼Æ¼°¸ßÎÂ¼Æ£¬Î´ÓëÆäËûÒÇÆ÷×éºÏ	130	¿¨Ëþ¶û	10	Ò»°ãÃ³Ò×	5	¸ö	1	Ç§¿Ë	1,587
202203	90251990	Î´ÁÐÃûÎÂ¶È¼Æ¼°¸ßÎÂ¼Æ£¬Î´ÓëÆäËûÒÇÆ÷×éºÏ	131	É³ÌØ°¢À­²®	10	Ò»°ãÃ³Ò×	50911	¸ö	1487	Ç§¿Ë	272,333
202203	90251990	Î´ÁÐÃûÎÂ¶È¼Æ¼°¸ßÎÂ¼Æ£¬Î´ÓëÆäËûÒÇÆ÷×éºÏ	132	ÐÂ¼ÓÆÂ	10	Ò»°ãÃ³Ò×	183419	¸ö	6817	Ç§¿Ë	3,047,583
202203	90251990	Î´ÁÐÃûÎÂ¶È¼Æ¼°¸ßÎÂ¼Æ£¬Î´ÓëÆäËûÒÇÆ÷×éºÏ	133	º«¹ú	10	Ò»°ãÃ³Ò×	1673677	¸ö	69273	Ç§¿Ë	13,200,919
202203	90251990	Î´ÁÐÃûÎÂ¶È¼Æ¼°¸ßÎÂ¼Æ£¬Î´ÓëÆäËûÒÇÆ÷×éºÏ	134	Ë¹ÀïÀ¼¿¨	10	Ò»°ãÃ³Ò×	101004	¸ö	3114	Ç§¿Ë	426,032
202203	90251990	Î´ÁÐÃûÎÂ¶È¼Æ¼°¸ßÎÂ¼Æ£¬Î´ÓëÆäËûÒÇÆ÷×éºÏ	136	Ì©¹ú	10	Ò»°ãÃ³Ò×	1216362	¸ö	9948	Ç§¿Ë	4,177,541
202203	90251990	Î´ÁÐÃûÎÂ¶È¼Æ¼°¸ßÎÂ¼Æ£¬Î´ÓëÆäËûÒÇÆ÷×éºÏ	137	ÍÁ¶úÆä	10	Ò»°ãÃ³Ò×	210536	¸ö	9048	Ç§¿Ë	1,495,330
202203	90251990	Î´ÁÐÃûÎÂ¶È¼Æ¼°¸ßÎÂ¼Æ£¬Î´ÓëÆäËûÒÇÆ÷×éºÏ	138	°¢ÁªÇõ	10	Ò»°ãÃ³Ò×	291514	¸ö	6548	Ç§¿Ë	1,052,797
202203	90251990	Î´ÁÐÃûÎÂ¶È¼Æ¼°¸ßÎÂ¼Æ£¬Î´ÓëÆäËûÒÇÆ÷×éºÏ	141	Ô½ÄÏ	10	Ò»°ãÃ³Ò×	488051	¸ö	9301	Ç§¿Ë	1,912,964
202203	90251990	Î´ÁÐÃûÎÂ¶È¼Æ¼°¸ßÎÂ¼Æ£¬Î´ÓëÆäËûÒÇÆ÷×éºÏ	143	ÖÐ¹úÌ¨Íå	10	Ò»°ãÃ³Ò×	17639	¸ö	1556	Ç§¿Ë	673,925
202203	90251990	Î´ÁÐÃûÎÂ¶È¼Æ¼°¸ßÎÂ¼Æ£¬Î´ÓëÆäËûÒÇÆ÷×éºÏ	145	¹þÈø¿ËË¹Ì¹	10	Ò»°ãÃ³Ò×	61622	¸ö	3172	Ç§¿Ë	503,846
202203	90251990	Î´ÁÐÃûÎÂ¶È¼Æ¼°¸ßÎÂ¼Æ£¬Î´ÓëÆäËûÒÇÆ÷×éºÏ	146	¼ª¶û¼ªË¹Ë¹Ì¹	10	Ò»°ãÃ³Ò×	73162	¸ö	4539	Ç§¿Ë	1,042,408
202203	90251990	Î´ÁÐÃûÎÂ¶È¼Æ¼°¸ßÎÂ¼Æ£¬Î´ÓëÆäËûÒÇÆ÷×éºÏ	148	ÍÁ¿âÂüË¹Ì¹	10	Ò»°ãÃ³Ò×	11	¸ö	4	Ç§¿Ë	307
202203	90251990	Î´ÁÐÃûÎÂ¶È¼Æ¼°¸ßÎÂ¼Æ£¬Î´ÓëÆäËûÒÇÆ÷×éºÏ	149	ÎÚ×È±ð¿ËË¹Ì¹	10	Ò»°ãÃ³Ò×	27	¸ö	235	Ç§¿Ë	17,174
202203	90251990	Î´ÁÐÃûÎÂ¶È¼Æ¼°¸ßÎÂ¼Æ£¬Î´ÓëÆäËûÒÇÆ÷×éºÏ	201	°¢¶û¼°ÀûÑÇ	10	Ò»°ãÃ³Ò×	802	¸ö	280	Ç§¿Ë	78,060
202203	90251990	Î´ÁÐÃûÎÂ¶È¼Æ¼°¸ßÎÂ¼Æ£¬Î´ÓëÆäËûÒÇÆ÷×éºÏ	202	°²¸çÀ­	10	Ò»°ãÃ³Ò×	4	¸ö	0	Ç§¿Ë	81
202203	90251990	Î´ÁÐÃûÎÂ¶È¼Æ¼°¸ßÎÂ¼Æ£¬Î´ÓëÆäËûÒÇÆ÷×éºÏ	203	±´Äþ	10	Ò»°ãÃ³Ò×	10010	¸ö	171	Ç§¿Ë	38,667
202203	90251990	Î´ÁÐÃûÎÂ¶È¼Æ¼°¸ßÎÂ¼Æ£¬Î´ÓëÆäËûÒÇÆ÷×éºÏ	206	¿¦ÂóÂ¡	10	Ò»°ãÃ³Ò×	1	¸ö	1	Ç§¿Ë	159
202203	90251990	Î´ÁÐÃûÎÂ¶È¼Æ¼°¸ßÎÂ¼Æ£¬Î´ÓëÆäËûÒÇÆ÷×éºÏ	208	·ðµÃ½Ç	10	Ò»°ãÃ³Ò×	7	¸ö	4	Ç§¿Ë	875
202203	90251990	Î´ÁÐÃûÎÂ¶È¼Æ¼°¸ßÎÂ¼Æ£¬Î´ÓëÆäËûÒÇÆ÷×éºÏ	213	¸Õ¹û(²¼)	10	Ò»°ãÃ³Ò×	20	¸ö	30	Ç§¿Ë	254
202203	90251990	Î´ÁÐÃûÎÂ¶È¼Æ¼°¸ßÎÂ¼Æ£¬Î´ÓëÆäËûÒÇÆ÷×éºÏ	215	°£¼°	10	Ò»°ãÃ³Ò×	315801	¸ö	10986	Ç§¿Ë	1,185,033
202203	90251990	Î´ÁÐÃûÎÂ¶È¼Æ¼°¸ßÎÂ¼Æ£¬Î´ÓëÆäËûÒÇÆ÷×éºÏ	217	°£Èû¶í±ÈÑÇ	10	Ò»°ãÃ³Ò×	5001	¸ö	150	Ç§¿Ë	44,659
202203	90251990	Î´ÁÐÃûÎÂ¶È¼Æ¼°¸ßÎÂ¼Æ£¬Î´ÓëÆäËûÒÇÆ÷×éºÏ	217	°£Èû¶í±ÈÑÇ	11	¹ú¼Ò¼ä¡¢¹ú¼Ê×éÖ¯ÎÞ³¥Ô®ÖúºÍÔùËÍµÄÎï×Ê	18	¸ö	3	Ç§¿Ë	2,774
202203	90251990	Î´ÁÐÃûÎÂ¶È¼Æ¼°¸ßÎÂ¼Æ£¬Î´ÓëÆäËûÒÇÆ÷×éºÏ	220	¼ÓÄÉ	10	Ò»°ãÃ³Ò×	556	¸ö	96	Ç§¿Ë	24,311
202203	90251990	Î´ÁÐÃûÎÂ¶È¼Æ¼°¸ßÎÂ¼Æ£¬Î´ÓëÆäËûÒÇÆ÷×éºÏ	221	¼¸ÄÚÑÇ	10	Ò»°ãÃ³Ò×	9608	¸ö	252	Ç§¿Ë	40,860
202203	90251990	Î´ÁÐÃûÎÂ¶È¼Æ¼°¸ßÎÂ¼Æ£¬Î´ÓëÆäËûÒÇÆ÷×éºÏ	223	¿ÆÌØµÏÍß	10	Ò»°ãÃ³Ò×	2	¸ö	1	Ç§¿Ë	3,878
202203	90251990	Î´ÁÐÃûÎÂ¶È¼Æ¼°¸ßÎÂ¼Æ£¬Î´ÓëÆäËûÒÇÆ÷×éºÏ	224	¿ÏÄáÑÇ	10	Ò»°ãÃ³Ò×	12537	¸ö	534	Ç§¿Ë	150,574
202203	90251990	Î´ÁÐÃûÎÂ¶È¼Æ¼°¸ßÎÂ¼Æ£¬Î´ÓëÆäËûÒÇÆ÷×éºÏ	225	Àû±ÈÀïÑÇ	10	Ò»°ãÃ³Ò×	8	¸ö	0	Ç§¿Ë	648
202203	90251990	Î´ÁÐÃûÎÂ¶È¼Æ¼°¸ßÎÂ¼Æ£¬Î´ÓëÆäËûÒÇÆ÷×éºÏ	226	Àû±ÈÑÇ	10	Ò»°ãÃ³Ò×	60	¸ö	6	Ç§¿Ë	2,875
202203	90251990	Î´ÁÐÃûÎÂ¶È¼Æ¼°¸ßÎÂ¼Æ£¬Î´ÓëÆäËûÒÇÆ÷×éºÏ	228	ÂíÀ­Î¬	10	Ò»°ãÃ³Ò×	4900	¸ö	207	Ç§¿Ë	26,060
202203	90251990	Î´ÁÐÃûÎÂ¶È¼Æ¼°¸ßÎÂ¼Æ£¬Î´ÓëÆäËûÒÇÆ÷×éºÏ	231	Ã«ÀïÇóË¹	10	Ò»°ãÃ³Ò×	770	¸ö	16	Ç§¿Ë	4,109
202203	90251990	Î´ÁÐÃûÎÂ¶È¼Æ¼°¸ßÎÂ¼Æ£¬Î´ÓëÆäËûÒÇÆ÷×éºÏ	232	Ä¦Âå¸ç	10	Ò»°ãÃ³Ò×	231291	¸ö	4918	Ç§¿Ë	1,300,568
202203	90251990	Î´ÁÐÃûÎÂ¶È¼Æ¼°¸ßÎÂ¼Æ£¬Î´ÓëÆäËûÒÇÆ÷×éºÏ	233	ÄªÉ£±È¿Ë	10	Ò»°ãÃ³Ò×	3	¸ö	28	Ç§¿Ë	1,142
202203	90251990	Î´ÁÐÃûÎÂ¶È¼Æ¼°¸ßÎÂ¼Æ£¬Î´ÓëÆäËûÒÇÆ÷×éºÏ	236	ÄáÈÕÀûÑÇ	10	Ò»°ãÃ³Ò×	20103	¸ö	812	Ç§¿Ë	71,795
202203	90251990	Î´ÁÐÃûÎÂ¶È¼Æ¼°¸ßÎÂ¼Æ£¬Î´ÓëÆäËûÒÇÆ÷×éºÏ	238	Â¬Íú´ï	10	Ò»°ãÃ³Ò×	200	¸ö	25	Ç§¿Ë	4,531
202203	90251990	Î´ÁÐÃûÎÂ¶È¼Æ¼°¸ßÎÂ¼Æ£¬Î´ÓëÆäËûÒÇÆ÷×éºÏ	240	ÈûÄÚ¼Ó¶û	10	Ò»°ãÃ³Ò×	5	¸ö	5	Ç§¿Ë	1,688
202203	90251990	Î´ÁÐÃûÎÂ¶È¼Æ¼°¸ßÎÂ¼Æ£¬Î´ÓëÆäËûÒÇÆ÷×éºÏ	244	ÄÏ·Ç	10	Ò»°ãÃ³Ò×	59879	¸ö	4010	Ç§¿Ë	806,327
202203	90251990	Î´ÁÐÃûÎÂ¶È¼Æ¼°¸ßÎÂ¼Æ£¬Î´ÓëÆäËûÒÇÆ÷×éºÏ	246	ËÕµ¤	11	¹ú¼Ò¼ä¡¢¹ú¼Ê×éÖ¯ÎÞ³¥Ô®ÖúºÍÔùËÍµÄÎï×Ê	10	¸ö	2	Ç§¿Ë	5,083
202203	90251990	Î´ÁÐÃûÎÂ¶È¼Æ¼°¸ßÎÂ¼Æ£¬Î´ÓëÆäËûÒÇÆ÷×éºÏ	247	Ì¹É£ÄáÑÇ	10	Ò»°ãÃ³Ò×	1	¸ö	0	Ç§¿Ë	93
202203	90251990	Î´ÁÐÃûÎÂ¶È¼Æ¼°¸ßÎÂ¼Æ£¬Î´ÓëÆäËûÒÇÆ÷×éºÏ	250	ÎÚ¸É´ï	10	Ò»°ãÃ³Ò×	681	¸ö	67	Ç§¿Ë	37,851
202203	90251990	Î´ÁÐÃûÎÂ¶È¼Æ¼°¸ßÎÂ¼Æ£¬Î´ÓëÆäËûÒÇÆ÷×éºÏ	252	¸Õ¹û(½ð)	10	Ò»°ãÃ³Ò×	8600	¸ö	341	Ç§¿Ë	41,778
202203	90251990	Î´ÁÐÃûÎÂ¶È¼Æ¼°¸ßÎÂ¼Æ£¬Î´ÓëÆäËûÒÇÆ÷×éºÏ	253	ÔÞ±ÈÑÇ	11	¹ú¼Ò¼ä¡¢¹ú¼Ê×éÖ¯ÎÞ³¥Ô®ÖúºÍÔùËÍµÄÎï×Ê	5	¸ö	1	Ç§¿Ë	417
202203	90251990	Î´ÁÐÃûÎÂ¶È¼Æ¼°¸ßÎÂ¼Æ£¬Î´ÓëÆäËûÒÇÆ÷×éºÏ	254	½ò°Í²¼Î¤	10	Ò»°ãÃ³Ò×	303	¸ö	77	Ç§¿Ë	17,451
202203	90251990	Î´ÁÐÃûÎÂ¶È¼Æ¼°¸ßÎÂ¼Æ£¬Î´ÓëÆäËûÒÇÆ÷×éºÏ	301	±ÈÀûÊ±	10	Ò»°ãÃ³Ò×	85141	¸ö	7250	Ç§¿Ë	3,637,477
202203	90251990	Î´ÁÐÃûÎÂ¶È¼Æ¼°¸ßÎÂ¼Æ£¬Î´ÓëÆäËûÒÇÆ÷×éºÏ	302	µ¤Âó	10	Ò»°ãÃ³Ò×	21571	¸ö	2461	Ç§¿Ë	830,415
202203	90251990	Î´ÁÐÃûÎÂ¶È¼Æ¼°¸ßÎÂ¼Æ£¬Î´ÓëÆäËûÒÇÆ÷×éºÏ	303	Ó¢¹ú	10	Ò»°ãÃ³Ò×	266229	¸ö	17257	Ç§¿Ë	3,914,324
202203	90251990	Î´ÁÐÃûÎÂ¶È¼Æ¼°¸ßÎÂ¼Æ£¬Î´ÓëÆäËûÒÇÆ÷×éºÏ	304	µÂ¹ú	10	Ò»°ãÃ³Ò×	977372	¸ö	52105	Ç§¿Ë	13,716,664
202203	90251990	Î´ÁÐÃûÎÂ¶È¼Æ¼°¸ßÎÂ¼Æ£¬Î´ÓëÆäËûÒÇÆ÷×éºÏ	305	·¨¹ú	10	Ò»°ãÃ³Ò×	343950	¸ö	18708	Ç§¿Ë	4,034,281
202203	90251990	Î´ÁÐÃûÎÂ¶È¼Æ¼°¸ßÎÂ¼Æ£¬Î´ÓëÆäËûÒÇÆ÷×éºÏ	306	°®¶ûÀ¼	10	Ò»°ãÃ³Ò×	2214	¸ö	97	Ç§¿Ë	37,215
202203	90251990	Î´ÁÐÃûÎÂ¶È¼Æ¼°¸ßÎÂ¼Æ£¬Î´ÓëÆäËûÒÇÆ÷×éºÏ	307	Òâ´óÀû	10	Ò»°ãÃ³Ò×	316049	¸ö	11518	Ç§¿Ë	1,999,015
202203	90251990	Î´ÁÐÃûÎÂ¶È¼Æ¼°¸ßÎÂ¼Æ£¬Î´ÓëÆäËûÒÇÆ÷×éºÏ	309	ºÉÀ¼	10	Ò»°ãÃ³Ò×	102598	¸ö	12182	Ç§¿Ë	3,364,878
202203	90251990	Î´ÁÐÃûÎÂ¶È¼Æ¼°¸ßÎÂ¼Æ£¬Î´ÓëÆäËûÒÇÆ÷×éºÏ	310	Ï£À°	10	Ò»°ãÃ³Ò×	28792	¸ö	1601	Ç§¿Ë	265,926
202203	90251990	Î´ÁÐÃûÎÂ¶È¼Æ¼°¸ßÎÂ¼Æ£¬Î´ÓëÆäËûÒÇÆ÷×éºÏ	311	ÆÏÌÑÑÀ	10	Ò»°ãÃ³Ò×	15716	¸ö	794	Ç§¿Ë	123,619
202203	90251990	Î´ÁÐÃûÎÂ¶È¼Æ¼°¸ßÎÂ¼Æ£¬Î´ÓëÆäËûÒÇÆ÷×éºÏ	312	Î÷°àÑÀ	10	Ò»°ãÃ³Ò×	84960	¸ö	4097	Ç§¿Ë	809,065
202203	90251990	Î´ÁÐÃûÎÂ¶È¼Æ¼°¸ßÎÂ¼Æ£¬Î´ÓëÆäËûÒÇÆ÷×éºÏ	315	°ÂµØÀû	10	Ò»°ãÃ³Ò×	13387	¸ö	3928	Ç§¿Ë	747,645
202203	90251990	Î´ÁÐÃûÎÂ¶È¼Æ¼°¸ßÎÂ¼Æ£¬Î´ÓëÆäËûÒÇÆ÷×éºÏ	316	±£¼ÓÀûÑÇ	10	Ò»°ãÃ³Ò×	41719	¸ö	1137	Ç§¿Ë	344,026
202203	90251990	Î´ÁÐÃûÎÂ¶È¼Æ¼°¸ßÎÂ¼Æ£¬Î´ÓëÆäËûÒÇÆ÷×éºÏ	318	·ÒÀ¼	10	Ò»°ãÃ³Ò×	17920	¸ö	2800	Ç§¿Ë	539,801
202203	90251990	Î´ÁÐÃûÎÂ¶È¼Æ¼°¸ßÎÂ¼Æ£¬Î´ÓëÆäËûÒÇÆ÷×éºÏ	321	ÐÙÑÀÀû	10	Ò»°ãÃ³Ò×	18535	¸ö	1337	Ç§¿Ë	315,546
202203	90251990	Î´ÁÐÃûÎÂ¶È¼Æ¼°¸ßÎÂ¼Æ£¬Î´ÓëÆäËûÒÇÆ÷×éºÏ	322	±ùµº	10	Ò»°ãÃ³Ò×	160	¸ö	3	Ç§¿Ë	9,636
202203	90251990	Î´ÁÐÃûÎÂ¶È¼Æ¼°¸ßÎÂ¼Æ£¬Î´ÓëÆäËûÒÇÆ÷×éºÏ	324	Âí¶úËû	10	Ò»°ãÃ³Ò×	193	¸ö	55	Ç§¿Ë	28,374
202203	90251990	Î´ÁÐÃûÎÂ¶È¼Æ¼°¸ßÎÂ¼Æ£¬Î´ÓëÆäËûÒÇÆ÷×éºÏ	326	Å²Íþ	10	Ò»°ãÃ³Ò×	160	¸ö	30	Ç§¿Ë	7,317
202203	90251990	Î´ÁÐÃûÎÂ¶È¼Æ¼°¸ßÎÂ¼Æ£¬Î´ÓëÆäËûÒÇÆ÷×éºÏ	327	²¨À¼	10	Ò»°ãÃ³Ò×	394092	¸ö	11179	Ç§¿Ë	1,865,309
202203	90251990	Î´ÁÐÃûÎÂ¶È¼Æ¼°¸ßÎÂ¼Æ£¬Î´ÓëÆäËûÒÇÆ÷×éºÏ	328	ÂÞÂíÄáÑÇ	10	Ò»°ãÃ³Ò×	10325	¸ö	308	Ç§¿Ë	84,330
202203	90251990	Î´ÁÐÃûÎÂ¶È¼Æ¼°¸ßÎÂ¼Æ£¬Î´ÓëÆäËûÒÇÆ÷×éºÏ	330	Èðµä	10	Ò»°ãÃ³Ò×	78760	¸ö	8001	Ç§¿Ë	1,331,187
202203	90251990	Î´ÁÐÃûÎÂ¶È¼Æ¼°¸ßÎÂ¼Æ£¬Î´ÓëÆäËûÒÇÆ÷×éºÏ	331	ÈðÊ¿	10	Ò»°ãÃ³Ò×	5238	¸ö	364	Ç§¿Ë	38,372
202203	90251990	Î´ÁÐÃûÎÂ¶È¼Æ¼°¸ßÎÂ¼Æ£¬Î´ÓëÆäËûÒÇÆ÷×éºÏ	334	°®É³ÄáÑÇ	10	Ò»°ãÃ³Ò×	32486	¸ö	1275	Ç§¿Ë	210,379
202203	90251990	Î´ÁÐÃûÎÂ¶È¼Æ¼°¸ßÎÂ¼Æ£¬Î´ÓëÆäËûÒÇÆ÷×éºÏ	335	À­ÍÑÎ¬ÑÇ	10	Ò»°ãÃ³Ò×	5600	¸ö	194	Ç§¿Ë	28,431
202203	90251990	Î´ÁÐÃûÎÂ¶È¼Æ¼°¸ßÎÂ¼Æ£¬Î´ÓëÆäËûÒÇÆ÷×éºÏ	336	Á¢ÌÕÍð	10	Ò»°ãÃ³Ò×	36822	¸ö	1047	Ç§¿Ë	316,557
202203	90251990	Î´ÁÐÃûÎÂ¶È¼Æ¼°¸ßÎÂ¼Æ£¬Î´ÓëÆäËûÒÇÆ÷×éºÏ	337	¸ñÂ³¼ªÑÇ	10	Ò»°ãÃ³Ò×	48311	¸ö	1010	Ç§¿Ë	126,508
202203	90251990	Î´ÁÐÃûÎÂ¶È¼Æ¼°¸ßÎÂ¼Æ£¬Î´ÓëÆäËûÒÇÆ÷×éºÏ	339	°¢Èû°Ý½®	10	Ò»°ãÃ³Ò×	2208	¸ö	130	Ç§¿Ë	27,416
202203	90251990	Î´ÁÐÃûÎÂ¶È¼Æ¼°¸ßÎÂ¼Æ£¬Î´ÓëÆäËûÒÇÆ÷×éºÏ	340	°×¶íÂÞË¹	10	Ò»°ãÃ³Ò×	3461	¸ö	53	Ç§¿Ë	56,165
202203	90251990	Î´ÁÐÃûÎÂ¶È¼Æ¼°¸ßÎÂ¼Æ£¬Î´ÓëÆäËûÒÇÆ÷×éºÏ	343	Ä¦¶û¶àÍß	10	Ò»°ãÃ³Ò×	5	¸ö	0	Ç§¿Ë	39
202203	90251990	Î´ÁÐÃûÎÂ¶È¼Æ¼°¸ßÎÂ¼Æ£¬Î´ÓëÆäËûÒÇÆ÷×éºÏ	344	¶íÂÞË¹Áª°î	10	Ò»°ãÃ³Ò×	346611	¸ö	8738	Ç§¿Ë	1,953,675
202203	90251990	Î´ÁÐÃûÎÂ¶È¼Æ¼°¸ßÎÂ¼Æ£¬Î´ÓëÆäËûÒÇÆ÷×éºÏ	350	Ë¹ÂåÎÄÄáÑÇ	10	Ò»°ãÃ³Ò×	40708	¸ö	6485	Ç§¿Ë	985,502
202203	90251990	Î´ÁÐÃûÎÂ¶È¼Æ¼°¸ßÎÂ¼Æ£¬Î´ÓëÆäËûÒÇÆ÷×éºÏ	351	¿ËÂÞµØÑÇ	10	Ò»°ãÃ³Ò×	7860	¸ö	363	Ç§¿Ë	130,659
202203	90251990	Î´ÁÐÃûÎÂ¶È¼Æ¼°¸ßÎÂ¼Æ£¬Î´ÓëÆäËûÒÇÆ÷×éºÏ	352	½Ý¿Ë	10	Ò»°ãÃ³Ò×	59313	¸ö	2011	Ç§¿Ë	1,457,085
202203	90251990	Î´ÁÐÃûÎÂ¶È¼Æ¼°¸ßÎÂ¼Æ£¬Î´ÓëÆäËûÒÇÆ÷×éºÏ	353	Ë¹Âå·¥¿Ë	10	Ò»°ãÃ³Ò×	13096	¸ö	532	Ç§¿Ë	113,054
202203	90251990	Î´ÁÐÃûÎÂ¶È¼Æ¼°¸ßÎÂ¼Æ£¬Î´ÓëÆäËûÒÇÆ÷×éºÏ	354	±±ÂíÆä¶Ù¹²ºÍ¹ú	10	Ò»°ãÃ³Ò×	125005	¸ö	204	Ç§¿Ë	252,403
202203	90251990	Î´ÁÐÃûÎÂ¶È¼Æ¼°¸ßÎÂ¼Æ£¬Î´ÓëÆäËûÒÇÆ÷×éºÏ	358	Èû¶ûÎ¬ÑÇ	10	Ò»°ãÃ³Ò×	8224	¸ö	268	Ç§¿Ë	41,771
202203	90251990	Î´ÁÐÃûÎÂ¶È¼Æ¼°¸ßÎÂ¼Æ£¬Î´ÓëÆäËûÒÇÆ÷×éºÏ	402	°¢¸ùÍ¢	10	Ò»°ãÃ³Ò×	35504	¸ö	568	Ç§¿Ë	306,937
202203	90251990	Î´ÁÐÃûÎÂ¶È¼Æ¼°¸ßÎÂ¼Æ£¬Î´ÓëÆäËûÒÇÆ÷×éºÏ	410	°ÍÎ÷	10	Ò»°ãÃ³Ò×	294904	¸ö	9873	Ç§¿Ë	1,453,094
202203	90251990	Î´ÁÐÃûÎÂ¶È¼Æ¼°¸ßÎÂ¼Æ£¬Î´ÓëÆäËûÒÇÆ÷×éºÏ	412	ÖÇÀû	10	Ò»°ãÃ³Ò×	156074	¸ö	6357	Ç§¿Ë	1,115,998
202203	90251990	Î´ÁÐÃûÎÂ¶È¼Æ¼°¸ßÎÂ¼Æ£¬Î´ÓëÆäËûÒÇÆ÷×éºÏ	413	¸çÂ×±ÈÑÇ	10	Ò»°ãÃ³Ò×	14760	¸ö	465	Ç§¿Ë	71,606
202203	90251990	Î´ÁÐÃûÎÂ¶È¼Æ¼°¸ßÎÂ¼Æ£¬Î´ÓëÆäËûÒÇÆ÷×éºÏ	415	¸çË¹´ïÀè¼Ó	10	Ò»°ãÃ³Ò×	2935	¸ö	218	Ç§¿Ë	164,276
202203	90251990	Î´ÁÐÃûÎÂ¶È¼Æ¼°¸ßÎÂ¼Æ£¬Î´ÓëÆäËûÒÇÆ÷×éºÏ	418	¶àÃ×Äá¼Ó¹²ºÍ¹ú	10	Ò»°ãÃ³Ò×	20100	¸ö	603	Ç§¿Ë	85,211
202203	90251990	Î´ÁÐÃûÎÂ¶È¼Æ¼°¸ßÎÂ¼Æ£¬Î´ÓëÆäËûÒÇÆ÷×éºÏ	419	¶ò¹Ï¶à¶û	10	Ò»°ãÃ³Ò×	23768	¸ö	820	Ç§¿Ë	166,722
202203	90251990	Î´ÁÐÃûÎÂ¶È¼Æ¼°¸ßÎÂ¼Æ£¬Î´ÓëÆäËûÒÇÆ÷×éºÏ	423	Î£µØÂíÀ­	10	Ò»°ãÃ³Ò×	3900	¸ö	121	Ç§¿Ë	80,074
202203	90251990	Î´ÁÐÃûÎÂ¶È¼Æ¼°¸ßÎÂ¼Æ£¬Î´ÓëÆäËûÒÇÆ÷×éºÏ	426	ºé¶¼À­Ë¹	10	Ò»°ãÃ³Ò×	302	¸ö	54	Ç§¿Ë	21,051
202203	90251990	Î´ÁÐÃûÎÂ¶È¼Æ¼°¸ßÎÂ¼Æ£¬Î´ÓëÆäËûÒÇÆ÷×éºÏ	427	ÑÀÂò¼Ó	10	Ò»°ãÃ³Ò×	300	¸ö	52	Ç§¿Ë	10,471
202203	90251990	Î´ÁÐÃûÎÂ¶È¼Æ¼°¸ßÎÂ¼Æ£¬Î´ÓëÆäËûÒÇÆ÷×éºÏ	429	Ä«Î÷¸ç	10	Ò»°ãÃ³Ò×	384214	¸ö	12826	Ç§¿Ë	1,469,049
202203	90251990	Î´ÁÐÃûÎÂ¶È¼Æ¼°¸ßÎÂ¼Æ£¬Î´ÓëÆäËûÒÇÆ÷×éºÏ	431	Äá¼ÓÀ­¹Ï	10	Ò»°ãÃ³Ò×	2775	¸ö	94	Ç§¿Ë	46,196
202203	90251990	Î´ÁÐÃûÎÂ¶È¼Æ¼°¸ßÎÂ¼Æ£¬Î´ÓëÆäËûÒÇÆ÷×éºÏ	432	°ÍÄÃÂí	10	Ò»°ãÃ³Ò×	22000	¸ö	440	Ç§¿Ë	70,023
202203	90251990	Î´ÁÐÃûÎÂ¶È¼Æ¼°¸ßÎÂ¼Æ£¬Î´ÓëÆäËûÒÇÆ÷×éºÏ	433	°ÍÀ­¹ç	10	Ò»°ãÃ³Ò×	440	¸ö	16	Ç§¿Ë	5,717
202203	90251990	Î´ÁÐÃûÎÂ¶È¼Æ¼°¸ßÎÂ¼Æ£¬Î´ÓëÆäËûÒÇÆ÷×éºÏ	434	ÃØÂ³	10	Ò»°ãÃ³Ò×	61035	¸ö	2355	Ç§¿Ë	254,254
202203	90251990	Î´ÁÐÃûÎÂ¶È¼Æ¼°¸ßÎÂ¼Æ£¬Î´ÓëÆäËûÒÇÆ÷×éºÏ	440	Èø¶ûÍß¶à	10	Ò»°ãÃ³Ò×	6990	¸ö	621	Ç§¿Ë	77,647
202203	90251990	Î´ÁÐÃûÎÂ¶È¼Æ¼°¸ßÎÂ¼Æ£¬Î´ÓëÆäËûÒÇÆ÷×éºÏ	442	ÌØÁ¢Äá´ïºÍ¶à°Í¸ç	10	Ò»°ãÃ³Ò×	3000	¸ö	360	Ç§¿Ë	76,220
202203	90251990	Î´ÁÐÃûÎÂ¶È¼Æ¼°¸ßÎÂ¼Æ£¬Î´ÓëÆäËûÒÇÆ÷×éºÏ	444	ÎÚÀ­¹ç	10	Ò»°ãÃ³Ò×	18140	¸ö	574	Ç§¿Ë	99,606
202203	90251990	Î´ÁÐÃûÎÂ¶È¼Æ¼°¸ßÎÂ¼Æ£¬Î´ÓëÆäËûÒÇÆ÷×éºÏ	445	Î¯ÄÚÈðÀ­	10	Ò»°ãÃ³Ò×	12960	¸ö	360	Ç§¿Ë	53,461
202203	90251990	Î´ÁÐÃûÎÂ¶È¼Æ¼°¸ßÎÂ¼Æ£¬Î´ÓëÆäËûÒÇÆ÷×éºÏ	501	¼ÓÄÃ´ó	10	Ò»°ãÃ³Ò×	142896	¸ö	11227	Ç§¿Ë	2,862,989
202203	90251990	Î´ÁÐÃûÎÂ¶È¼Æ¼°¸ßÎÂ¼Æ£¬Î´ÓëÆäËûÒÇÆ÷×éºÏ	502	ÃÀ¹ú	10	Ò»°ãÃ³Ò×	3141971	¸ö	289097	Ç§¿Ë	54,297,842
202203	90251990	Î´ÁÐÃûÎÂ¶È¼Æ¼°¸ßÎÂ¼Æ£¬Î´ÓëÆäËûÒÇÆ÷×éºÏ	601	°Ä´óÀûÑÇ	10	Ò»°ãÃ³Ò×	167644	¸ö	14133	Ç§¿Ë	4,407,945
202203	90251990	Î´ÁÐÃûÎÂ¶È¼Æ¼°¸ßÎÂ¼Æ£¬Î´ÓëÆäËûÒÇÆ÷×éºÏ	603	ì³¼Ã	10	Ò»°ãÃ³Ò×	2	¸ö	0	Ç§¿Ë	17
202203	90251990	Î´ÁÐÃûÎÂ¶È¼Æ¼°¸ßÎÂ¼Æ£¬Î´ÓëÆäËûÒÇÆ÷×éºÏ	609	ÐÂÎ÷À¼	10	Ò»°ãÃ³Ò×	85957	¸ö	2566	Ç§¿Ë	671,415
202203	90251990	Î´ÁÐÃûÎÂ¶È¼Æ¼°¸ßÎÂ¼Æ£¬Î´ÓëÆäËûÒÇÆ÷×éºÏ	613	ËùÂÞÃÅÈºµº	10	Ò»°ãÃ³Ò×	200	¸ö	28	Ç§¿Ë	3,808
202203	90251990	Î´ÁÐÃûÎÂ¶È¼Æ¼°¸ßÎÂ¼Æ£¬Î´ÓëÆäËûÒÇÆ÷×éºÏ	618	»ùÀï°ÍË¹	11	¹ú¼Ò¼ä¡¢¹ú¼Ê×éÖ¯ÎÞ³¥Ô®ÖúºÍÔùËÍµÄÎï×Ê	500	¸ö	100	Ç§¿Ë	39,340
202204	90251990	Î´ÁÐÃûÎÂ¶È¼Æ¼°¸ßÎÂ¼Æ£¬Î´ÓëÆäËûÒÇÆ÷×éºÏ	103	ÃÏ¼ÓÀ­¹ú	10	Ò»°ãÃ³Ò×	8002	¸ö	261	Ç§¿Ë	84,675
202204	90251990	Î´ÁÐÃûÎÂ¶È¼Æ¼°¸ßÎÂ¼Æ£¬Î´ÓëÆäËûÒÇÆ÷×éºÏ	105	ÎÄÀ³	10	Ò»°ãÃ³Ò×	2	¸ö	0	Ç§¿Ë	19
202204	90251990	Î´ÁÐÃûÎÂ¶È¼Æ¼°¸ßÎÂ¼Æ£¬Î´ÓëÆäËûÒÇÆ÷×éºÏ	106	Ãåµé	10	Ò»°ãÃ³Ò×	641	¸ö	81	Ç§¿Ë	9,754
202204	90251990	Î´ÁÐÃûÎÂ¶È¼Æ¼°¸ßÎÂ¼Æ£¬Î´ÓëÆäËûÒÇÆ÷×éºÏ	107	¼íÆÒÕ¯	10	Ò»°ãÃ³Ò×	531	¸ö	41	Ç§¿Ë	6,936
202204	90251990	Î´ÁÐÃûÎÂ¶È¼Æ¼°¸ßÎÂ¼Æ£¬Î´ÓëÆäËûÒÇÆ÷×éºÏ	108	ÈûÆÖÂ·Ë¹	10	Ò»°ãÃ³Ò×	352	¸ö	58	Ç§¿Ë	20,909
202204	90251990	Î´ÁÐÃûÎÂ¶È¼Æ¼°¸ßÎÂ¼Æ£¬Î´ÓëÆäËûÒÇÆ÷×éºÏ	109	³¯ÏÊ	10	Ò»°ãÃ³Ò×	5230	¸ö	588	Ç§¿Ë	165,433
202204	90251990	Î´ÁÐÃûÎÂ¶È¼Æ¼°¸ßÎÂ¼Æ£¬Î´ÓëÆäËûÒÇÆ÷×éºÏ	110	ÖÐ¹úÏã¸Û	10	Ò»°ãÃ³Ò×	86495	¸ö	6690	Ç§¿Ë	2,859,713
202204	90251990	Î´ÁÐÃûÎÂ¶È¼Æ¼°¸ßÎÂ¼Æ£¬Î´ÓëÆäËûÒÇÆ÷×éºÏ	110	ÖÐ¹úÏã¸Û	12	ÆäËû¾èÔùÎï×Ê	500	¸ö	125	Ç§¿Ë	24,000
202204	90251990	Î´ÁÐÃûÎÂ¶È¼Æ¼°¸ßÎÂ¼Æ£¬Î´ÓëÆäËûÒÇÆ÷×éºÏ	111	Ó¡¶È	10	Ò»°ãÃ³Ò×	1151836	¸ö	27722	Ç§¿Ë	5,685,480
202204	90251990	Î´ÁÐÃûÎÂ¶È¼Æ¼°¸ßÎÂ¼Æ£¬Î´ÓëÆäËûÒÇÆ÷×éºÏ	112	Ó¡¶ÈÄáÎ÷ÑÇ	10	Ò»°ãÃ³Ò×	1284235	¸ö	5999	Ç§¿Ë	5,103,441
202204	90251990	Î´ÁÐÃûÎÂ¶È¼Æ¼°¸ßÎÂ¼Æ£¬Î´ÓëÆäËûÒÇÆ÷×éºÏ	113	ÒÁÀÊ	10	Ò»°ãÃ³Ò×	14045	¸ö	85	Ç§¿Ë	208,604
202204	90251990	Î´ÁÐÃûÎÂ¶È¼Æ¼°¸ßÎÂ¼Æ£¬Î´ÓëÆäËûÒÇÆ÷×éºÏ	114	ÒÁÀ­¿Ë	10	Ò»°ãÃ³Ò×	1	¸ö	0	Ç§¿Ë	86
202204	90251990	Î´ÁÐÃûÎÂ¶È¼Æ¼°¸ßÎÂ¼Æ£¬Î´ÓëÆäËûÒÇÆ÷×éºÏ	115	ÒÔÉ«ÁÐ	10	Ò»°ãÃ³Ò×	196399	¸ö	8540	Ç§¿Ë	953,060
202204	90251990	Î´ÁÐÃûÎÂ¶È¼Æ¼°¸ßÎÂ¼Æ£¬Î´ÓëÆäËûÒÇÆ÷×éºÏ	116	ÈÕ±¾	10	Ò»°ãÃ³Ò×	298581	¸ö	22669	Ç§¿Ë	7,850,290
202204	90251990	Î´ÁÐÃûÎÂ¶È¼Æ¼°¸ßÎÂ¼Æ£¬Î´ÓëÆäËûÒÇÆ÷×éºÏ	117	Ô¼µ©	10	Ò»°ãÃ³Ò×	660	¸ö	64	Ç§¿Ë	28,090
202204	90251990	Î´ÁÐÃûÎÂ¶È¼Æ¼°¸ßÎÂ¼Æ£¬Î´ÓëÆäËûÒÇÆ÷×éºÏ	118	¿ÆÍþÌØ	10	Ò»°ãÃ³Ò×	900	¸ö	103	Ç§¿Ë	35,033
202204	90251990	Î´ÁÐÃûÎÂ¶È¼Æ¼°¸ßÎÂ¼Æ£¬Î´ÓëÆäËûÒÇÆ÷×éºÏ	119	ÀÏÎÎ	10	Ò»°ãÃ³Ò×	4110	¸ö	632	Ç§¿Ë	133,909
202204	90251990	Î´ÁÐÃûÎÂ¶È¼Æ¼°¸ßÎÂ¼Æ£¬Î´ÓëÆäËûÒÇÆ÷×éºÏ	120	Àè°ÍÄÛ	10	Ò»°ãÃ³Ò×	8004	¸ö	478	Ç§¿Ë	142,755
202204	90251990	Î´ÁÐÃûÎÂ¶È¼Æ¼°¸ßÎÂ¼Æ£¬Î´ÓëÆäËûÒÇÆ÷×éºÏ	120	Àè°ÍÄÛ	11	¹ú¼Ò¼ä¡¢¹ú¼Ê×éÖ¯ÎÞ³¥Ô®ÖúºÍÔùËÍµÄÎï×Ê	4	¸ö	3	Ç§¿Ë	434
202204	90251990	Î´ÁÐÃûÎÂ¶È¼Æ¼°¸ßÎÂ¼Æ£¬Î´ÓëÆäËûÒÇÆ÷×éºÏ	122	ÂíÀ´Î÷ÑÇ	10	Ò»°ãÃ³Ò×	464493	¸ö	9138	Ç§¿Ë	3,899,367
202204	90251990	Î´ÁÐÃûÎÂ¶È¼Æ¼°¸ßÎÂ¼Æ£¬Î´ÓëÆäËûÒÇÆ÷×éºÏ	124	ÃÉ¹Å	10	Ò»°ãÃ³Ò×	3600	¸ö	109	Ç§¿Ë	17,550
202204	90251990	Î´ÁÐÃûÎÂ¶È¼Æ¼°¸ßÎÂ¼Æ£¬Î´ÓëÆäËûÒÇÆ÷×éºÏ	125	Äá²´¶ûÁª°îÃñÖ÷¹²ºÍ¹ú	10	Ò»°ãÃ³Ò×	4550	¸ö	280	Ç§¿Ë	66,967
202204	90251990	Î´ÁÐÃûÎÂ¶È¼Æ¼°¸ßÎÂ¼Æ£¬Î´ÓëÆäËûÒÇÆ÷×éºÏ	126	°¢Âü	10	Ò»°ãÃ³Ò×	301	¸ö	28	Ç§¿Ë	10,311
202204	90251990	Î´ÁÐÃûÎÂ¶È¼Æ¼°¸ßÎÂ¼Æ£¬Î´ÓëÆäËûÒÇÆ÷×éºÏ	127	°Í»ùË¹Ì¹	10	Ò»°ãÃ³Ò×	10968	¸ö	799	Ç§¿Ë	145,228
202204	90251990	Î´ÁÐÃûÎÂ¶È¼Æ¼°¸ßÎÂ¼Æ£¬Î´ÓëÆäËûÒÇÆ÷×éºÏ	129	·ÆÂÉ±ö	10	Ò»°ãÃ³Ò×	180395	¸ö	8228	Ç§¿Ë	1,109,908
202204	90251990	Î´ÁÐÃûÎÂ¶È¼Æ¼°¸ßÎÂ¼Æ£¬Î´ÓëÆäËûÒÇÆ÷×éºÏ	130	¿¨Ëþ¶û	10	Ò»°ãÃ³Ò×	6	¸ö	4	Ç§¿Ë	929
202204	90251990	Î´ÁÐÃûÎÂ¶È¼Æ¼°¸ßÎÂ¼Æ£¬Î´ÓëÆäËûÒÇÆ÷×éºÏ	131	É³ÌØ°¢À­²®	10	Ò»°ãÃ³Ò×	3812	¸ö	705	Ç§¿Ë	151,911
202204	90251990	Î´ÁÐÃûÎÂ¶È¼Æ¼°¸ßÎÂ¼Æ£¬Î´ÓëÆäËûÒÇÆ÷×éºÏ	132	ÐÂ¼ÓÆÂ	10	Ò»°ãÃ³Ò×	107461	¸ö	3691	Ç§¿Ë	1,467,672
202204	90251990	Î´ÁÐÃûÎÂ¶È¼Æ¼°¸ßÎÂ¼Æ£¬Î´ÓëÆäËûÒÇÆ÷×éºÏ	133	º«¹ú	10	Ò»°ãÃ³Ò×	1847294	¸ö	67894	Ç§¿Ë	12,371,719
202204	90251990	Î´ÁÐÃûÎÂ¶È¼Æ¼°¸ßÎÂ¼Æ£¬Î´ÓëÆäËûÒÇÆ÷×éºÏ	135	ÐðÀûÑÇ	10	Ò»°ãÃ³Ò×	2	¸ö	0	Ç§¿Ë	128
202204	90251990	Î´ÁÐÃûÎÂ¶È¼Æ¼°¸ßÎÂ¼Æ£¬Î´ÓëÆäËûÒÇÆ÷×éºÏ	136	Ì©¹ú	10	Ò»°ãÃ³Ò×	1692954	¸ö	25564	Ç§¿Ë	7,201,983
202204	90251990	Î´ÁÐÃûÎÂ¶È¼Æ¼°¸ßÎÂ¼Æ£¬Î´ÓëÆäËûÒÇÆ÷×éºÏ	137	ÍÁ¶úÆä	10	Ò»°ãÃ³Ò×	182625	¸ö	7027	Ç§¿Ë	1,288,857
202204	90251990	Î´ÁÐÃûÎÂ¶È¼Æ¼°¸ßÎÂ¼Æ£¬Î´ÓëÆäËûÒÇÆ÷×éºÏ	138	°¢ÁªÇõ	10	Ò»°ãÃ³Ò×	80270	¸ö	3603	Ç§¿Ë	565,893
202204	90251990	Î´ÁÐÃûÎÂ¶È¼Æ¼°¸ßÎÂ¼Æ£¬Î´ÓëÆäËûÒÇÆ÷×éºÏ	141	Ô½ÄÏ	10	Ò»°ãÃ³Ò×	248487	¸ö	7793	Ç§¿Ë	1,886,287
202204	90251990	Î´ÁÐÃûÎÂ¶È¼Æ¼°¸ßÎÂ¼Æ£¬Î´ÓëÆäËûÒÇÆ÷×éºÏ	143	ÖÐ¹úÌ¨Íå	10	Ò»°ãÃ³Ò×	6216	¸ö	485	Ç§¿Ë	236,877
202204	90251990	Î´ÁÐÃûÎÂ¶È¼Æ¼°¸ßÎÂ¼Æ£¬Î´ÓëÆäËûÒÇÆ÷×éºÏ	145	¹þÈø¿ËË¹Ì¹	10	Ò»°ãÃ³Ò×	63507	¸ö	3721	Ç§¿Ë	508,797
202204	90251990	Î´ÁÐÃûÎÂ¶È¼Æ¼°¸ßÎÂ¼Æ£¬Î´ÓëÆäËûÒÇÆ÷×éºÏ	146	¼ª¶û¼ªË¹Ë¹Ì¹	10	Ò»°ãÃ³Ò×	31920	¸ö	1352	Ç§¿Ë	199,544
202204	90251990	Î´ÁÐÃûÎÂ¶È¼Æ¼°¸ßÎÂ¼Æ£¬Î´ÓëÆäËûÒÇÆ÷×éºÏ	147	Ëþ¼ª¿ËË¹Ì¹	10	Ò»°ãÃ³Ò×	50	¸ö	7	Ç§¿Ë	766
202204	90251990	Î´ÁÐÃûÎÂ¶È¼Æ¼°¸ßÎÂ¼Æ£¬Î´ÓëÆäËûÒÇÆ÷×éºÏ	148	ÍÁ¿âÂüË¹Ì¹	10	Ò»°ãÃ³Ò×	20	¸ö	2	Ç§¿Ë	472
202204	90251990	Î´ÁÐÃûÎÂ¶È¼Æ¼°¸ßÎÂ¼Æ£¬Î´ÓëÆäËûÒÇÆ÷×éºÏ	149	ÎÚ×È±ð¿ËË¹Ì¹	10	Ò»°ãÃ³Ò×	63800	¸ö	1408	Ç§¿Ë	189,332
202204	90251990	Î´ÁÐÃûÎÂ¶È¼Æ¼°¸ßÎÂ¼Æ£¬Î´ÓëÆäËûÒÇÆ÷×éºÏ	201	°¢¶û¼°ÀûÑÇ	10	Ò»°ãÃ³Ò×	3700	¸ö	106	Ç§¿Ë	25,242
202204	90251990	Î´ÁÐÃûÎÂ¶È¼Æ¼°¸ßÎÂ¼Æ£¬Î´ÓëÆäËûÒÇÆ÷×éºÏ	202	°²¸çÀ­	10	Ò»°ãÃ³Ò×	6	¸ö	6	Ç§¿Ë	1,022
202204	90251990	Î´ÁÐÃûÎÂ¶È¼Æ¼°¸ßÎÂ¼Æ£¬Î´ÓëÆäËûÒÇÆ÷×éºÏ	203	±´Äþ	10	Ò»°ãÃ³Ò×	184	¸ö	29	Ç§¿Ë	11,783
202204	90251990	Î´ÁÐÃûÎÂ¶È¼Æ¼°¸ßÎÂ¼Æ£¬Î´ÓëÆäËûÒÇÆ÷×éºÏ	209	ÖÐ·Ç	10	Ò»°ãÃ³Ò×	20	¸ö	5	Ç§¿Ë	1,560
202204	90251990	Î´ÁÐÃûÎÂ¶È¼Æ¼°¸ßÎÂ¼Æ£¬Î´ÓëÆäËûÒÇÆ÷×éºÏ	215	°£¼°	10	Ò»°ãÃ³Ò×	405325	¸ö	8589	Ç§¿Ë	1,455,138
202204	90251990	Î´ÁÐÃûÎÂ¶È¼Æ¼°¸ßÎÂ¼Æ£¬Î´ÓëÆäËûÒÇÆ÷×éºÏ	221	¼¸ÄÚÑÇ	10	Ò»°ãÃ³Ò×	29	¸ö	15	Ç§¿Ë	23,714
202204	90251990	Î´ÁÐÃûÎÂ¶È¼Æ¼°¸ßÎÂ¼Æ£¬Î´ÓëÆäËûÒÇÆ÷×éºÏ	224	¿ÏÄáÑÇ	10	Ò»°ãÃ³Ò×	8	¸ö	2	Ç§¿Ë	563
202204	90251990	Î´ÁÐÃûÎÂ¶È¼Æ¼°¸ßÎÂ¼Æ£¬Î´ÓëÆäËûÒÇÆ÷×éºÏ	227	Âí´ï¼ÓË¹¼Ó	10	Ò»°ãÃ³Ò×	5000	¸ö	625	Ç§¿Ë	118,030
202204	90251990	Î´ÁÐÃûÎÂ¶È¼Æ¼°¸ßÎÂ¼Æ£¬Î´ÓëÆäËûÒÇÆ÷×éºÏ	231	Ã«ÀïÇóË¹	10	Ò»°ãÃ³Ò×	41	¸ö	2	Ç§¿Ë	3,452
202204	90251990	Î´ÁÐÃûÎÂ¶È¼Æ¼°¸ßÎÂ¼Æ£¬Î´ÓëÆäËûÒÇÆ÷×éºÏ	232	Ä¦Âå¸ç	10	Ò»°ãÃ³Ò×	400	¸ö	44	Ç§¿Ë	57,980
202204	90251990	Î´ÁÐÃûÎÂ¶È¼Æ¼°¸ßÎÂ¼Æ£¬Î´ÓëÆäËûÒÇÆ÷×éºÏ	233	ÄªÉ£±È¿Ë	10	Ò»°ãÃ³Ò×	300	¸ö	53	Ç§¿Ë	14,294
202204	90251990	Î´ÁÐÃûÎÂ¶È¼Æ¼°¸ßÎÂ¼Æ£¬Î´ÓëÆäËûÒÇÆ÷×éºÏ	235	ÄáÈÕ¶û	10	Ò»°ãÃ³Ò×	6	¸ö	12	Ç§¿Ë	31,587
202204	90251990	Î´ÁÐÃûÎÂ¶È¼Æ¼°¸ßÎÂ¼Æ£¬Î´ÓëÆäËûÒÇÆ÷×éºÏ	236	ÄáÈÕÀûÑÇ	10	Ò»°ãÃ³Ò×	1	¸ö	0	Ç§¿Ë	12
202204	90251990	Î´ÁÐÃûÎÂ¶È¼Æ¼°¸ßÎÂ¼Æ£¬Î´ÓëÆäËûÒÇÆ÷×éºÏ	240	ÈûÄÚ¼Ó¶û	10	Ò»°ãÃ³Ò×	100	¸ö	18	Ç§¿Ë	4,379
202204	90251990	Î´ÁÐÃûÎÂ¶È¼Æ¼°¸ßÎÂ¼Æ£¬Î´ÓëÆäËûÒÇÆ÷×éºÏ	244	ÄÏ·Ç	10	Ò»°ãÃ³Ò×	25496	¸ö	1685	Ç§¿Ë	398,954
202204	90251990	Î´ÁÐÃûÎÂ¶È¼Æ¼°¸ßÎÂ¼Æ£¬Î´ÓëÆäËûÒÇÆ÷×éºÏ	246	ËÕµ¤	10	Ò»°ãÃ³Ò×	6	¸ö	5	Ç§¿Ë	6,180
202204	90251990	Î´ÁÐÃûÎÂ¶È¼Æ¼°¸ßÎÂ¼Æ£¬Î´ÓëÆäËûÒÇÆ÷×éºÏ	247	Ì¹É£ÄáÑÇ	10	Ò»°ãÃ³Ò×	4	¸ö	20	Ç§¿Ë	19,517
202204	90251990	Î´ÁÐÃûÎÂ¶È¼Æ¼°¸ßÎÂ¼Æ£¬Î´ÓëÆäËûÒÇÆ÷×éºÏ	249	Í»ÄáË¹	10	Ò»°ãÃ³Ò×	3250	¸ö	212	Ç§¿Ë	54,715
202204	90251990	Î´ÁÐÃûÎÂ¶È¼Æ¼°¸ßÎÂ¼Æ£¬Î´ÓëÆäËûÒÇÆ÷×éºÏ	250	ÎÚ¸É´ï	10	Ò»°ãÃ³Ò×	2880	¸ö	420	Ç§¿Ë	87,830
202204	90251990	Î´ÁÐÃûÎÂ¶È¼Æ¼°¸ßÎÂ¼Æ£¬Î´ÓëÆäËûÒÇÆ÷×éºÏ	251	²¼»ùÄÉ·¨Ë÷	10	Ò»°ãÃ³Ò×	200	¸ö	20	Ç§¿Ë	5,059
202204	90251990	Î´ÁÐÃûÎÂ¶È¼Æ¼°¸ßÎÂ¼Æ£¬Î´ÓëÆäËûÒÇÆ÷×éºÏ	252	¸Õ¹û(½ð)	10	Ò»°ãÃ³Ò×	5600	¸ö	323	Ç§¿Ë	149,992
202204	90251990	Î´ÁÐÃûÎÂ¶È¼Æ¼°¸ßÎÂ¼Æ£¬Î´ÓëÆäËûÒÇÆ÷×éºÏ	301	±ÈÀûÊ±	10	Ò»°ãÃ³Ò×	69429	¸ö	5303	Ç§¿Ë	3,488,939
202204	90251990	Î´ÁÐÃûÎÂ¶È¼Æ¼°¸ßÎÂ¼Æ£¬Î´ÓëÆäËûÒÇÆ÷×éºÏ	302	µ¤Âó	10	Ò»°ãÃ³Ò×	56026	¸ö	4675	Ç§¿Ë	1,012,635
202204	90251990	Î´ÁÐÃûÎÂ¶È¼Æ¼°¸ßÎÂ¼Æ£¬Î´ÓëÆäËûÒÇÆ÷×éºÏ	303	Ó¢¹ú	10	Ò»°ãÃ³Ò×	174849	¸ö	13132	Ç§¿Ë	3,589,478
202204	90251990	Î´ÁÐÃûÎÂ¶È¼Æ¼°¸ßÎÂ¼Æ£¬Î´ÓëÆäËûÒÇÆ÷×éºÏ	304	µÂ¹ú	10	Ò»°ãÃ³Ò×	1069179	¸ö	72992	Ç§¿Ë	17,081,952
202204	90251990	Î´ÁÐÃûÎÂ¶È¼Æ¼°¸ßÎÂ¼Æ£¬Î´ÓëÆäËûÒÇÆ÷×éºÏ	305	·¨¹ú	10	Ò»°ãÃ³Ò×	421910	¸ö	26915	Ç§¿Ë	6,340,196
202204	90251990	Î´ÁÐÃûÎÂ¶È¼Æ¼°¸ßÎÂ¼Æ£¬Î´ÓëÆäËûÒÇÆ÷×éºÏ	306	°®¶ûÀ¼	10	Ò»°ãÃ³Ò×	11369	¸ö	379	Ç§¿Ë	157,502
202204	90251990	Î´ÁÐÃûÎÂ¶È¼Æ¼°¸ßÎÂ¼Æ£¬Î´ÓëÆäËûÒÇÆ÷×éºÏ	307	Òâ´óÀû	10	Ò»°ãÃ³Ò×	257189	¸ö	7131	Ç§¿Ë	1,698,953
202204	90251990	Î´ÁÐÃûÎÂ¶È¼Æ¼°¸ßÎÂ¼Æ£¬Î´ÓëÆäËûÒÇÆ÷×éºÏ	309	ºÉÀ¼	10	Ò»°ãÃ³Ò×	364065	¸ö	13928	Ç§¿Ë	3,851,004
202204	90251990	Î´ÁÐÃûÎÂ¶È¼Æ¼°¸ßÎÂ¼Æ£¬Î´ÓëÆäËûÒÇÆ÷×éºÏ	310	Ï£À°	10	Ò»°ãÃ³Ò×	28883	¸ö	1123	Ç§¿Ë	194,832
202204	90251990	Î´ÁÐÃûÎÂ¶È¼Æ¼°¸ßÎÂ¼Æ£¬Î´ÓëÆäËûÒÇÆ÷×éºÏ	311	ÆÏÌÑÑÀ	10	Ò»°ãÃ³Ò×	25020	¸ö	931	Ç§¿Ë	201,522
202204	90251990	Î´ÁÐÃûÎÂ¶È¼Æ¼°¸ßÎÂ¼Æ£¬Î´ÓëÆäËûÒÇÆ÷×éºÏ	312	Î÷°àÑÀ	10	Ò»°ãÃ³Ò×	48647	¸ö	3351	Ç§¿Ë	717,133
202204	90251990	Î´ÁÐÃûÎÂ¶È¼Æ¼°¸ßÎÂ¼Æ£¬Î´ÓëÆäËûÒÇÆ÷×éºÏ	315	°ÂµØÀû	10	Ò»°ãÃ³Ò×	2026	¸ö	79	Ç§¿Ë	41,050
202204	90251990	Î´ÁÐÃûÎÂ¶È¼Æ¼°¸ßÎÂ¼Æ£¬Î´ÓëÆäËûÒÇÆ÷×éºÏ	316	±£¼ÓÀûÑÇ	10	Ò»°ãÃ³Ò×	19752	¸ö	1131	Ç§¿Ë	145,082
202204	90251990	Î´ÁÐÃûÎÂ¶È¼Æ¼°¸ßÎÂ¼Æ£¬Î´ÓëÆäËûÒÇÆ÷×éºÏ	318	·ÒÀ¼	10	Ò»°ãÃ³Ò×	44442	¸ö	4714	Ç§¿Ë	537,983
202204	90251990	Î´ÁÐÃûÎÂ¶È¼Æ¼°¸ßÎÂ¼Æ£¬Î´ÓëÆäËûÒÇÆ÷×éºÏ	321	ÐÙÑÀÀû	10	Ò»°ãÃ³Ò×	12410	¸ö	1870	Ç§¿Ë	401,907
202204	90251990	Î´ÁÐÃûÎÂ¶È¼Æ¼°¸ßÎÂ¼Æ£¬Î´ÓëÆäËûÒÇÆ÷×éºÏ	322	±ùµº	10	Ò»°ãÃ³Ò×	168	¸ö	15	Ç§¿Ë	7,567
202204	90251990	Î´ÁÐÃûÎÂ¶È¼Æ¼°¸ßÎÂ¼Æ£¬Î´ÓëÆäËûÒÇÆ÷×éºÏ	324	Âí¶úËû	10	Ò»°ãÃ³Ò×	40	¸ö	5	Ç§¿Ë	1,531
202204	90251990	Î´ÁÐÃûÎÂ¶È¼Æ¼°¸ßÎÂ¼Æ£¬Î´ÓëÆäËûÒÇÆ÷×éºÏ	326	Å²Íþ	10	Ò»°ãÃ³Ò×	10875	¸ö	1531	Ç§¿Ë	353,628
202204	90251990	Î´ÁÐÃûÎÂ¶È¼Æ¼°¸ßÎÂ¼Æ£¬Î´ÓëÆäËûÒÇÆ÷×éºÏ	327	²¨À¼	10	Ò»°ãÃ³Ò×	220548	¸ö	15358	Ç§¿Ë	2,962,079
202204	90251990	Î´ÁÐÃûÎÂ¶È¼Æ¼°¸ßÎÂ¼Æ£¬Î´ÓëÆäËûÒÇÆ÷×éºÏ	328	ÂÞÂíÄáÑÇ	10	Ò»°ãÃ³Ò×	71851	¸ö	727	Ç§¿Ë	209,003
202204	90251990	Î´ÁÐÃûÎÂ¶È¼Æ¼°¸ßÎÂ¼Æ£¬Î´ÓëÆäËûÒÇÆ÷×éºÏ	330	Èðµä	10	Ò»°ãÃ³Ò×	134647	¸ö	10313	Ç§¿Ë	1,729,246
202204	90251990	Î´ÁÐÃûÎÂ¶È¼Æ¼°¸ßÎÂ¼Æ£¬Î´ÓëÆäËûÒÇÆ÷×éºÏ	331	ÈðÊ¿	10	Ò»°ãÃ³Ò×	17415	¸ö	2283	Ç§¿Ë	586,362
202204	90251990	Î´ÁÐÃûÎÂ¶È¼Æ¼°¸ßÎÂ¼Æ£¬Î´ÓëÆäËûÒÇÆ÷×éºÏ	334	°®É³ÄáÑÇ	10	Ò»°ãÃ³Ò×	20	¸ö	1	Ç§¿Ë	355
202204	90251990	Î´ÁÐÃûÎÂ¶È¼Æ¼°¸ßÎÂ¼Æ£¬Î´ÓëÆäËûÒÇÆ÷×éºÏ	335	À­ÍÑÎ¬ÑÇ	10	Ò»°ãÃ³Ò×	16335	¸ö	2000	Ç§¿Ë	227,156
202204	90251990	Î´ÁÐÃûÎÂ¶È¼Æ¼°¸ßÎÂ¼Æ£¬Î´ÓëÆäËûÒÇÆ÷×éºÏ	336	Á¢ÌÕÍð	10	Ò»°ãÃ³Ò×	25399	¸ö	1709	Ç§¿Ë	552,585
202204	90251990	Î´ÁÐÃûÎÂ¶È¼Æ¼°¸ßÎÂ¼Æ£¬Î´ÓëÆäËûÒÇÆ÷×éºÏ	337	¸ñÂ³¼ªÑÇ	10	Ò»°ãÃ³Ò×	50	¸ö	5	Ç§¿Ë	2,233
202204	90251990	Î´ÁÐÃûÎÂ¶È¼Æ¼°¸ßÎÂ¼Æ£¬Î´ÓëÆäËûÒÇÆ÷×éºÏ	339	°¢Èû°Ý½®	10	Ò»°ãÃ³Ò×	5230	¸ö	153	Ç§¿Ë	52,835
202204	90251990	Î´ÁÐÃûÎÂ¶È¼Æ¼°¸ßÎÂ¼Æ£¬Î´ÓëÆäËûÒÇÆ÷×éºÏ	340	°×¶íÂÞË¹	10	Ò»°ãÃ³Ò×	20306	¸ö	682	Ç§¿Ë	19,348
202204	90251990	Î´ÁÐÃûÎÂ¶È¼Æ¼°¸ßÎÂ¼Æ£¬Î´ÓëÆäËûÒÇÆ÷×éºÏ	344	¶íÂÞË¹Áª°î	10	Ò»°ãÃ³Ò×	643174	¸ö	26544	Ç§¿Ë	3,689,818
202204	90251990	Î´ÁÐÃûÎÂ¶È¼Æ¼°¸ßÎÂ¼Æ£¬Î´ÓëÆäËûÒÇÆ÷×éºÏ	350	Ë¹ÂåÎÄÄáÑÇ	10	Ò»°ãÃ³Ò×	21147	¸ö	666	Ç§¿Ë	197,553
202204	90251990	Î´ÁÐÃûÎÂ¶È¼Æ¼°¸ßÎÂ¼Æ£¬Î´ÓëÆäËûÒÇÆ÷×éºÏ	352	½Ý¿Ë	10	Ò»°ãÃ³Ò×	90227	¸ö	5917	Ç§¿Ë	2,263,295
202204	90251990	Î´ÁÐÃûÎÂ¶È¼Æ¼°¸ßÎÂ¼Æ£¬Î´ÓëÆäËûÒÇÆ÷×éºÏ	353	Ë¹Âå·¥¿Ë	10	Ò»°ãÃ³Ò×	28250	¸ö	249	Ç§¿Ë	117,253
202204	90251990	Î´ÁÐÃûÎÂ¶È¼Æ¼°¸ßÎÂ¼Æ£¬Î´ÓëÆäËûÒÇÆ÷×éºÏ	354	±±ÂíÆä¶Ù¹²ºÍ¹ú	10	Ò»°ãÃ³Ò×	1	¸ö	2	Ç§¿Ë	6
202204	90251990	Î´ÁÐÃûÎÂ¶È¼Æ¼°¸ßÎÂ¼Æ£¬Î´ÓëÆäËûÒÇÆ÷×éºÏ	358	Èû¶ûÎ¬ÑÇ	10	Ò»°ãÃ³Ò×	2183	¸ö	82	Ç§¿Ë	24,580
202204	90251990	Î´ÁÐÃûÎÂ¶È¼Æ¼°¸ßÎÂ¼Æ£¬Î´ÓëÆäËûÒÇÆ÷×éºÏ	402	°¢¸ùÍ¢	10	Ò»°ãÃ³Ò×	15150	¸ö	423	Ç§¿Ë	162,517
202204	90251990	Î´ÁÐÃûÎÂ¶È¼Æ¼°¸ßÎÂ¼Æ£¬Î´ÓëÆäËûÒÇÆ÷×éºÏ	408	¶àÃñ×å²£ÀûÎ¬ÑÇ¹ú	10	Ò»°ãÃ³Ò×	33300	¸ö	2910	Ç§¿Ë	198,711
202204	90251990	Î´ÁÐÃûÎÂ¶È¼Æ¼°¸ßÎÂ¼Æ£¬Î´ÓëÆäËûÒÇÆ÷×éºÏ	410	°ÍÎ÷	10	Ò»°ãÃ³Ò×	822312	¸ö	28708	Ç§¿Ë	4,003,436
202204	90251990	Î´ÁÐÃûÎÂ¶È¼Æ¼°¸ßÎÂ¼Æ£¬Î´ÓëÆäËûÒÇÆ÷×éºÏ	412	ÖÇÀû	10	Ò»°ãÃ³Ò×	552482	¸ö	16748	Ç§¿Ë	3,394,193
202204	90251990	Î´ÁÐÃûÎÂ¶È¼Æ¼°¸ßÎÂ¼Æ£¬Î´ÓëÆäËûÒÇÆ÷×éºÏ	413	¸çÂ×±ÈÑÇ	10	Ò»°ãÃ³Ò×	44909	¸ö	1617	Ç§¿Ë	251,893
202204	90251990	Î´ÁÐÃûÎÂ¶È¼Æ¼°¸ßÎÂ¼Æ£¬Î´ÓëÆäËûÒÇÆ÷×éºÏ	415	¸çË¹´ïÀè¼Ó	10	Ò»°ãÃ³Ò×	1000	¸ö	58	Ç§¿Ë	63,463
202204	90251990	Î´ÁÐÃûÎÂ¶È¼Æ¼°¸ßÎÂ¼Æ£¬Î´ÓëÆäËûÒÇÆ÷×éºÏ	418	¶àÃ×Äá¼Ó¹²ºÍ¹ú	10	Ò»°ãÃ³Ò×	20400	¸ö	616	Ç§¿Ë	95,680
202204	90251990	Î´ÁÐÃûÎÂ¶È¼Æ¼°¸ßÎÂ¼Æ£¬Î´ÓëÆäËûÒÇÆ÷×éºÏ	419	¶ò¹Ï¶à¶û	10	Ò»°ãÃ³Ò×	72110	¸ö	1345	Ç§¿Ë	219,773
202204	90251990	Î´ÁÐÃûÎÂ¶È¼Æ¼°¸ßÎÂ¼Æ£¬Î´ÓëÆäËûÒÇÆ÷×éºÏ	423	Î£µØÂíÀ­	10	Ò»°ãÃ³Ò×	950	¸ö	66	Ç§¿Ë	23,995
202204	90251990	Î´ÁÐÃûÎÂ¶È¼Æ¼°¸ßÎÂ¼Æ£¬Î´ÓëÆäËûÒÇÆ÷×éºÏ	424	¹çÑÇÄÇ	10	Ò»°ãÃ³Ò×	6	¸ö	1	Ç§¿Ë	1,347
202204	90251990	Î´ÁÐÃûÎÂ¶È¼Æ¼°¸ßÎÂ¼Æ£¬Î´ÓëÆäËûÒÇÆ÷×éºÏ	426	ºé¶¼À­Ë¹	10	Ò»°ãÃ³Ò×	2	¸ö	0	Ç§¿Ë	82
202204	90251990	Î´ÁÐÃûÎÂ¶È¼Æ¼°¸ßÎÂ¼Æ£¬Î´ÓëÆäËûÒÇÆ÷×éºÏ	427	ÑÀÂò¼Ó	10	Ò»°ãÃ³Ò×	500	¸ö	178	Ç§¿Ë	23,925
202204	90251990	Î´ÁÐÃûÎÂ¶È¼Æ¼°¸ßÎÂ¼Æ£¬Î´ÓëÆäËûÒÇÆ÷×éºÏ	429	Ä«Î÷¸ç	10	Ò»°ãÃ³Ò×	92997	¸ö	8066	Ç§¿Ë	1,162,047
202204	90251990	Î´ÁÐÃûÎÂ¶È¼Æ¼°¸ßÎÂ¼Æ£¬Î´ÓëÆäËûÒÇÆ÷×éºÏ	431	Äá¼ÓÀ­¹Ï	10	Ò»°ãÃ³Ò×	10000	¸ö	325	Ç§¿Ë	49,955
202204	90251990	Î´ÁÐÃûÎÂ¶È¼Æ¼°¸ßÎÂ¼Æ£¬Î´ÓëÆäËûÒÇÆ÷×éºÏ	434	ÃØÂ³	10	Ò»°ãÃ³Ò×	35785	¸ö	1563	Ç§¿Ë	209,054
202204	90251990	Î´ÁÐÃûÎÂ¶È¼Æ¼°¸ßÎÂ¼Æ£¬Î´ÓëÆäËûÒÇÆ÷×éºÏ	440	Èø¶ûÍß¶à	10	Ò»°ãÃ³Ò×	11686	¸ö	506	Ç§¿Ë	59,925
202204	90251990	Î´ÁÐÃûÎÂ¶È¼Æ¼°¸ßÎÂ¼Æ£¬Î´ÓëÆäËûÒÇÆ÷×éºÏ	445	Î¯ÄÚÈðÀ­	10	Ò»°ãÃ³Ò×	550	¸ö	22	Ç§¿Ë	5,040
202204	90251990	Î´ÁÐÃûÎÂ¶È¼Æ¼°¸ßÎÂ¼Æ£¬Î´ÓëÆäËûÒÇÆ÷×éºÏ	501	¼ÓÄÃ´ó	10	Ò»°ãÃ³Ò×	563518	¸ö	44108	Ç§¿Ë	7,627,829
202204	90251990	Î´ÁÐÃûÎÂ¶È¼Æ¼°¸ßÎÂ¼Æ£¬Î´ÓëÆäËûÒÇÆ÷×éºÏ	502	ÃÀ¹ú	10	Ò»°ãÃ³Ò×	2860948	¸ö	225580	Ç§¿Ë	49,610,186
202204	90251990	Î´ÁÐÃûÎÂ¶È¼Æ¼°¸ßÎÂ¼Æ£¬Î´ÓëÆäËûÒÇÆ÷×éºÏ	504	°ÙÄ½´ó	10	Ò»°ãÃ³Ò×	50	¸ö	8	Ç§¿Ë	1,834
202204	90251990	Î´ÁÐÃûÎÂ¶È¼Æ¼°¸ßÎÂ¼Æ£¬Î´ÓëÆäËûÒÇÆ÷×éºÏ	601	°Ä´óÀûÑÇ	10	Ò»°ãÃ³Ò×	414665	¸ö	32310	Ç§¿Ë	7,144,982
202204	90251990	Î´ÁÐÃûÎÂ¶È¼Æ¼°¸ßÎÂ¼Æ£¬Î´ÓëÆäËûÒÇÆ÷×éºÏ	609	ÐÂÎ÷À¼	10	Ò»°ãÃ³Ò×	44212	¸ö	2651	Ç§¿Ë	681,670
202204	90251990	Î´ÁÐÃûÎÂ¶È¼Æ¼°¸ßÎÂ¼Æ£¬Î´ÓëÆäËûÒÇÆ÷×éºÏ	611	°Í²¼ÑÇÐÂ¼¸ÄÚÑÇ	10	Ò»°ãÃ³Ò×	8	¸ö	1	Ç§¿Ë	1,763
202205	90251990	Î´ÁÐÃûÎÂ¶È¼Æ¼°¸ßÎÂ¼Æ£¬Î´ÓëÆäËûÒÇÆ÷×éºÏ	102	°ÍÁÖ	10	Ò»°ãÃ³Ò×	4	¸ö	3	Ç§¿Ë	706
202205	90251990	Î´ÁÐÃûÎÂ¶È¼Æ¼°¸ßÎÂ¼Æ£¬Î´ÓëÆäËûÒÇÆ÷×éºÏ	103	ÃÏ¼ÓÀ­¹ú	10	Ò»°ãÃ³Ò×	5024	¸ö	192	Ç§¿Ë	28,800
202205	90251990	Î´ÁÐÃûÎÂ¶È¼Æ¼°¸ßÎÂ¼Æ£¬Î´ÓëÆäËûÒÇÆ÷×éºÏ	105	ÎÄÀ³	10	Ò»°ãÃ³Ò×	100	¸ö	40	Ç§¿Ë	12,799
202205	90251990	Î´ÁÐÃûÎÂ¶È¼Æ¼°¸ßÎÂ¼Æ£¬Î´ÓëÆäËûÒÇÆ÷×éºÏ	106	Ãåµé	10	Ò»°ãÃ³Ò×	548	¸ö	36	Ç§¿Ë	20,044
202205	90251990	Î´ÁÐÃûÎÂ¶È¼Æ¼°¸ßÎÂ¼Æ£¬Î´ÓëÆäËûÒÇÆ÷×éºÏ	108	ÈûÆÖÂ·Ë¹	10	Ò»°ãÃ³Ò×	1242	¸ö	61	Ç§¿Ë	16,862
202205	90251990	Î´ÁÐÃûÎÂ¶È¼Æ¼°¸ßÎÂ¼Æ£¬Î´ÓëÆäËûÒÇÆ÷×éºÏ	110	ÖÐ¹úÏã¸Û	10	Ò»°ãÃ³Ò×	267079	¸ö	6272	Ç§¿Ë	1,573,348
202205	90251990	Î´ÁÐÃûÎÂ¶È¼Æ¼°¸ßÎÂ¼Æ£¬Î´ÓëÆäËûÒÇÆ÷×éºÏ	111	Ó¡¶È	10	Ò»°ãÃ³Ò×	1037672	¸ö	15700	Ç§¿Ë	6,068,283
202205	90251990	Î´ÁÐÃûÎÂ¶È¼Æ¼°¸ßÎÂ¼Æ£¬Î´ÓëÆäËûÒÇÆ÷×éºÏ	112	Ó¡¶ÈÄáÎ÷ÑÇ	10	Ò»°ãÃ³Ò×	698015	¸ö	4148	Ç§¿Ë	2,570,738
202205	90251990	Î´ÁÐÃûÎÂ¶È¼Æ¼°¸ßÎÂ¼Æ£¬Î´ÓëÆäËûÒÇÆ÷×éºÏ	113	ÒÁÀÊ	10	Ò»°ãÃ³Ò×	740	¸ö	258	Ç§¿Ë	25,376
202205	90251990	Î´ÁÐÃûÎÂ¶È¼Æ¼°¸ßÎÂ¼Æ£¬Î´ÓëÆäËûÒÇÆ÷×éºÏ	114	ÒÁÀ­¿Ë	10	Ò»°ãÃ³Ò×	1	¸ö	1	Ç§¿Ë	672
202205	90251990	Î´ÁÐÃûÎÂ¶È¼Æ¼°¸ßÎÂ¼Æ£¬Î´ÓëÆäËûÒÇÆ÷×éºÏ	115	ÒÔÉ«ÁÐ	10	Ò»°ãÃ³Ò×	53003	¸ö	2427	Ç§¿Ë	389,306
202205	90251990	Î´ÁÐÃûÎÂ¶È¼Æ¼°¸ßÎÂ¼Æ£¬Î´ÓëÆäËûÒÇÆ÷×éºÏ	116	ÈÕ±¾	10	Ò»°ãÃ³Ò×	207779	¸ö	27570	Ç§¿Ë	9,085,712
202205	90251990	Î´ÁÐÃûÎÂ¶È¼Æ¼°¸ßÎÂ¼Æ£¬Î´ÓëÆäËûÒÇÆ÷×éºÏ	117	Ô¼µ©	10	Ò»°ãÃ³Ò×	1620	¸ö	124	Ç§¿Ë	13,647
202205	90251990	Î´ÁÐÃûÎÂ¶È¼Æ¼°¸ßÎÂ¼Æ£¬Î´ÓëÆäËûÒÇÆ÷×éºÏ	118	¿ÆÍþÌØ	10	Ò»°ãÃ³Ò×	39250	¸ö	1100	Ç§¿Ë	239,949
202205	90251990	Î´ÁÐÃûÎÂ¶È¼Æ¼°¸ßÎÂ¼Æ£¬Î´ÓëÆäËûÒÇÆ÷×éºÏ	119	ÀÏÎÎ	10	Ò»°ãÃ³Ò×	3003	¸ö	350	Ç§¿Ë	90,081
202205	90251990	Î´ÁÐÃûÎÂ¶È¼Æ¼°¸ßÎÂ¼Æ£¬Î´ÓëÆäËûÒÇÆ÷×éºÏ	120	Àè°ÍÄÛ	10	Ò»°ãÃ³Ò×	500	¸ö	121	Ç§¿Ë	11,554
202205	90251990	Î´ÁÐÃûÎÂ¶È¼Æ¼°¸ßÎÂ¼Æ£¬Î´ÓëÆäËûÒÇÆ÷×éºÏ	122	ÂíÀ´Î÷ÑÇ	10	Ò»°ãÃ³Ò×	128013	¸ö	6622	Ç§¿Ë	1,807,793
202205	90251990	Î´ÁÐÃûÎÂ¶È¼Æ¼°¸ßÎÂ¼Æ£¬Î´ÓëÆäËûÒÇÆ÷×éºÏ	123	Âí¶û´ú·ò	10	Ò»°ãÃ³Ò×	400	¸ö	14	Ç§¿Ë	13,024
202205	90251990	Î´ÁÐÃûÎÂ¶È¼Æ¼°¸ßÎÂ¼Æ£¬Î´ÓëÆäËûÒÇÆ÷×éºÏ	124	ÃÉ¹Å	10	Ò»°ãÃ³Ò×	5360	¸ö	138	Ç§¿Ë	30,562
202205	90251990	Î´ÁÐÃûÎÂ¶È¼Æ¼°¸ßÎÂ¼Æ£¬Î´ÓëÆäËûÒÇÆ÷×éºÏ	124	ÃÉ¹Å	12	ÆäËû¾èÔùÎï×Ê	2200	¸ö	576	Ç§¿Ë	187,000
202205	90251990	Î´ÁÐÃûÎÂ¶È¼Æ¼°¸ßÎÂ¼Æ£¬Î´ÓëÆäËûÒÇÆ÷×éºÏ	125	Äá²´¶ûÁª°îÃñÖ÷¹²ºÍ¹ú	10	Ò»°ãÃ³Ò×	12	¸ö	10	Ç§¿Ë	604
202205	90251990	Î´ÁÐÃûÎÂ¶È¼Æ¼°¸ßÎÂ¼Æ£¬Î´ÓëÆäËûÒÇÆ÷×éºÏ	126	°¢Âü	10	Ò»°ãÃ³Ò×	525	¸ö	92	Ç§¿Ë	17,277
202205	90251990	Î´ÁÐÃûÎÂ¶È¼Æ¼°¸ßÎÂ¼Æ£¬Î´ÓëÆäËûÒÇÆ÷×éºÏ	127	°Í»ùË¹Ì¹	10	Ò»°ãÃ³Ò×	5711	¸ö	363	Ç§¿Ë	70,922
202205	90251990	Î´ÁÐÃûÎÂ¶È¼Æ¼°¸ßÎÂ¼Æ£¬Î´ÓëÆäËûÒÇÆ÷×éºÏ	128	°ÍÀÕË¹Ì¹	10	Ò»°ãÃ³Ò×	1500	¸ö	189	Ç§¿Ë	57,596
202205	90251990	Î´ÁÐÃûÎÂ¶È¼Æ¼°¸ßÎÂ¼Æ£¬Î´ÓëÆäËûÒÇÆ÷×éºÏ	129	·ÆÂÉ±ö	10	Ò»°ãÃ³Ò×	573790	¸ö	18333	Ç§¿Ë	3,839,886
202205	90251990	Î´ÁÐÃûÎÂ¶È¼Æ¼°¸ßÎÂ¼Æ£¬Î´ÓëÆäËûÒÇÆ÷×éºÏ	130	¿¨Ëþ¶û	10	Ò»°ãÃ³Ò×	150	¸ö	24	Ç§¿Ë	2,752
202205	90251990	Î´ÁÐÃûÎÂ¶È¼Æ¼°¸ßÎÂ¼Æ£¬Î´ÓëÆäËûÒÇÆ÷×éºÏ	131	É³ÌØ°¢À­²®	10	Ò»°ãÃ³Ò×	13364	¸ö	679	Ç§¿Ë	119,298
202205	90251990	Î´ÁÐÃûÎÂ¶È¼Æ¼°¸ßÎÂ¼Æ£¬Î´ÓëÆäËûÒÇÆ÷×éºÏ	132	ÐÂ¼ÓÆÂ	10	Ò»°ãÃ³Ò×	144583	¸ö	5509	Ç§¿Ë	2,918,326
202205	90251990	Î´ÁÐÃûÎÂ¶È¼Æ¼°¸ßÎÂ¼Æ£¬Î´ÓëÆäËûÒÇÆ÷×éºÏ	133	º«¹ú	10	Ò»°ãÃ³Ò×	422679	¸ö	18880	Ç§¿Ë	4,146,487
202205	90251990	Î´ÁÐÃûÎÂ¶È¼Æ¼°¸ßÎÂ¼Æ£¬Î´ÓëÆäËûÒÇÆ÷×éºÏ	134	Ë¹ÀïÀ¼¿¨	10	Ò»°ãÃ³Ò×	2000	¸ö	3	Ç§¿Ë	955
202205	90251990	Î´ÁÐÃûÎÂ¶È¼Æ¼°¸ßÎÂ¼Æ£¬Î´ÓëÆäËûÒÇÆ÷×éºÏ	136	Ì©¹ú	10	Ò»°ãÃ³Ò×	1325260	¸ö	13747	Ç§¿Ë	5,878,794
202205	90251990	Î´ÁÐÃûÎÂ¶È¼Æ¼°¸ßÎÂ¼Æ£¬Î´ÓëÆäËûÒÇÆ÷×éºÏ	137	ÍÁ¶úÆä	10	Ò»°ãÃ³Ò×	211650	¸ö	9829	Ç§¿Ë	1,696,907
202205	90251990	Î´ÁÐÃûÎÂ¶È¼Æ¼°¸ßÎÂ¼Æ£¬Î´ÓëÆäËûÒÇÆ÷×éºÏ	138	°¢ÁªÇõ	10	Ò»°ãÃ³Ò×	62254	¸ö	2503	Ç§¿Ë	469,711
202205	90251990	Î´ÁÐÃûÎÂ¶È¼Æ¼°¸ßÎÂ¼Æ£¬Î´ÓëÆäËûÒÇÆ÷×éºÏ	141	Ô½ÄÏ	10	Ò»°ãÃ³Ò×	807009	¸ö	21689	Ç§¿Ë	3,569,767
202205	90251990	Î´ÁÐÃûÎÂ¶È¼Æ¼°¸ßÎÂ¼Æ£¬Î´ÓëÆäËûÒÇÆ÷×éºÏ	143	ÖÐ¹úÌ¨Íå	10	Ò»°ãÃ³Ò×	18947	¸ö	2114	Ç§¿Ë	802,653
202205	90251990	Î´ÁÐÃûÎÂ¶È¼Æ¼°¸ßÎÂ¼Æ£¬Î´ÓëÆäËûÒÇÆ÷×éºÏ	145	¹þÈø¿ËË¹Ì¹	10	Ò»°ãÃ³Ò×	78330	¸ö	2790	Ç§¿Ë	434,377
202205	90251990	Î´ÁÐÃûÎÂ¶È¼Æ¼°¸ßÎÂ¼Æ£¬Î´ÓëÆäËûÒÇÆ÷×éºÏ	146	¼ª¶û¼ªË¹Ë¹Ì¹	10	Ò»°ãÃ³Ò×	1267	¸ö	88	Ç§¿Ë	20,259
202205	90251990	Î´ÁÐÃûÎÂ¶È¼Æ¼°¸ßÎÂ¼Æ£¬Î´ÓëÆäËûÒÇÆ÷×éºÏ	147	Ëþ¼ª¿ËË¹Ì¹	10	Ò»°ãÃ³Ò×	4	¸ö	9	Ç§¿Ë	3,328
202205	90251990	Î´ÁÐÃûÎÂ¶È¼Æ¼°¸ßÎÂ¼Æ£¬Î´ÓëÆäËûÒÇÆ÷×éºÏ	148	ÍÁ¿âÂüË¹Ì¹	10	Ò»°ãÃ³Ò×	30	¸ö	7	Ç§¿Ë	4,349
202205	90251990	Î´ÁÐÃûÎÂ¶È¼Æ¼°¸ßÎÂ¼Æ£¬Î´ÓëÆäËûÒÇÆ÷×éºÏ	149	ÎÚ×È±ð¿ËË¹Ì¹	10	Ò»°ãÃ³Ò×	5014	¸ö	116	Ç§¿Ë	16,048
202205	90251990	Î´ÁÐÃûÎÂ¶È¼Æ¼°¸ßÎÂ¼Æ£¬Î´ÓëÆäËûÒÇÆ÷×éºÏ	201	°¢¶û¼°ÀûÑÇ	10	Ò»°ãÃ³Ò×	8002	¸ö	262	Ç§¿Ë	145,783
202205	90251990	Î´ÁÐÃûÎÂ¶È¼Æ¼°¸ßÎÂ¼Æ£¬Î´ÓëÆäËûÒÇÆ÷×éºÏ	202	°²¸çÀ­	10	Ò»°ãÃ³Ò×	50	¸ö	26	Ç§¿Ë	4,777
202205	90251990	Î´ÁÐÃûÎÂ¶È¼Æ¼°¸ßÎÂ¼Æ£¬Î´ÓëÆäËûÒÇÆ÷×éºÏ	206	¿¦ÂóÂ¡	10	Ò»°ãÃ³Ò×	100	¸ö	8	Ç§¿Ë	7,029
202205	90251990	Î´ÁÐÃûÎÂ¶È¼Æ¼°¸ßÎÂ¼Æ£¬Î´ÓëÆäËûÒÇÆ÷×éºÏ	213	¸Õ¹û(²¼)	10	Ò»°ãÃ³Ò×	1	¸ö	1	Ç§¿Ë	1,443
202205	90251990	Î´ÁÐÃûÎÂ¶È¼Æ¼°¸ßÎÂ¼Æ£¬Î´ÓëÆäËûÒÇÆ÷×éºÏ	215	°£¼°	10	Ò»°ãÃ³Ò×	13422	¸ö	818	Ç§¿Ë	180,879
202205	90251990	Î´ÁÐÃûÎÂ¶È¼Æ¼°¸ßÎÂ¼Æ£¬Î´ÓëÆäËûÒÇÆ÷×éºÏ	217	°£Èû¶í±ÈÑÇ	10	Ò»°ãÃ³Ò×	13792	¸ö	429	Ç§¿Ë	52,983
202205	90251990	Î´ÁÐÃûÎÂ¶È¼Æ¼°¸ßÎÂ¼Æ£¬Î´ÓëÆäËûÒÇÆ÷×éºÏ	220	¼ÓÄÉ	10	Ò»°ãÃ³Ò×	5	¸ö	6	Ç§¿Ë	638
202205	90251990	Î´ÁÐÃûÎÂ¶È¼Æ¼°¸ßÎÂ¼Æ£¬Î´ÓëÆäËûÒÇÆ÷×éºÏ	221	¼¸ÄÚÑÇ	10	Ò»°ãÃ³Ò×	100	¸ö	6	Ç§¿Ë	1,939
202205	90251990	Î´ÁÐÃûÎÂ¶È¼Æ¼°¸ßÎÂ¼Æ£¬Î´ÓëÆäËûÒÇÆ÷×éºÏ	224	¿ÏÄáÑÇ	10	Ò»°ãÃ³Ò×	111	¸ö	6	Ç§¿Ë	9,806
202205	90251990	Î´ÁÐÃûÎÂ¶È¼Æ¼°¸ßÎÂ¼Æ£¬Î´ÓëÆäËûÒÇÆ÷×éºÏ	227	Âí´ï¼ÓË¹¼Ó	10	Ò»°ãÃ³Ò×	9	¸ö	3	Ç§¿Ë	1,724
202205	90251990	Î´ÁÐÃûÎÂ¶È¼Æ¼°¸ßÎÂ¼Æ£¬Î´ÓëÆäËûÒÇÆ÷×éºÏ	228	ÂíÀ­Î¬	10	Ò»°ãÃ³Ò×	8	¸ö	100	Ç§¿Ë	19,520
202205	90251990	Î´ÁÐÃûÎÂ¶È¼Æ¼°¸ßÎÂ¼Æ£¬Î´ÓëÆäËûÒÇÆ÷×éºÏ	230	Ã«ÀïËþÄáÑÇ	10	Ò»°ãÃ³Ò×	4	¸ö	2	Ç§¿Ë	3,534
202205	90251990	Î´ÁÐÃûÎÂ¶È¼Æ¼°¸ßÎÂ¼Æ£¬Î´ÓëÆäËûÒÇÆ÷×éºÏ	231	Ã«ÀïÇóË¹	10	Ò»°ãÃ³Ò×	10360	¸ö	521	Ç§¿Ë	63,011
202205	90251990	Î´ÁÐÃûÎÂ¶È¼Æ¼°¸ßÎÂ¼Æ£¬Î´ÓëÆäËûÒÇÆ÷×éºÏ	232	Ä¦Âå¸ç	10	Ò»°ãÃ³Ò×	51821	¸ö	2242	Ç§¿Ë	631,826
202205	90251990	Î´ÁÐÃûÎÂ¶È¼Æ¼°¸ßÎÂ¼Æ£¬Î´ÓëÆäËûÒÇÆ÷×éºÏ	233	ÄªÉ£±È¿Ë	10	Ò»°ãÃ³Ò×	1	¸ö	0	Ç§¿Ë	8
202205	90251990	Î´ÁÐÃûÎÂ¶È¼Æ¼°¸ßÎÂ¼Æ£¬Î´ÓëÆäËûÒÇÆ÷×éºÏ	236	ÄáÈÕÀûÑÇ	10	Ò»°ãÃ³Ò×	9516	¸ö	762	Ç§¿Ë	151,495
202205	90251990	Î´ÁÐÃûÎÂ¶È¼Æ¼°¸ßÎÂ¼Æ£¬Î´ÓëÆäËûÒÇÆ÷×éºÏ	240	ÈûÄÚ¼Ó¶û	10	Ò»°ãÃ³Ò×	62	¸ö	13	Ç§¿Ë	397
202205	90251990	Î´ÁÐÃûÎÂ¶È¼Æ¼°¸ßÎÂ¼Æ£¬Î´ÓëÆäËûÒÇÆ÷×éºÏ	243	Ë÷ÂíÀï	10	Ò»°ãÃ³Ò×	2	¸ö	1	Ç§¿Ë	515
202205	90251990	Î´ÁÐÃûÎÂ¶È¼Æ¼°¸ßÎÂ¼Æ£¬Î´ÓëÆäËûÒÇÆ÷×éºÏ	244	ÄÏ·Ç	10	Ò»°ãÃ³Ò×	12449	¸ö	820	Ç§¿Ë	346,983
202205	90251990	Î´ÁÐÃûÎÂ¶È¼Æ¼°¸ßÎÂ¼Æ£¬Î´ÓëÆäËûÒÇÆ÷×éºÏ	247	Ì¹É£ÄáÑÇ	10	Ò»°ãÃ³Ò×	77	¸ö	144	Ç§¿Ë	30,486
202205	90251990	Î´ÁÐÃûÎÂ¶È¼Æ¼°¸ßÎÂ¼Æ£¬Î´ÓëÆäËûÒÇÆ÷×éºÏ	249	Í»ÄáË¹	10	Ò»°ãÃ³Ò×	6601	¸ö	220	Ç§¿Ë	26,597
202205	90251990	Î´ÁÐÃûÎÂ¶È¼Æ¼°¸ßÎÂ¼Æ£¬Î´ÓëÆäËûÒÇÆ÷×éºÏ	250	ÎÚ¸É´ï	10	Ò»°ãÃ³Ò×	720	¸ö	108	Ç§¿Ë	21,477
202205	90251990	Î´ÁÐÃûÎÂ¶È¼Æ¼°¸ßÎÂ¼Æ£¬Î´ÓëÆäËûÒÇÆ÷×éºÏ	251	²¼»ùÄÉ·¨Ë÷	10	Ò»°ãÃ³Ò×	1	¸ö	0	Ç§¿Ë	34
202205	90251990	Î´ÁÐÃûÎÂ¶È¼Æ¼°¸ßÎÂ¼Æ£¬Î´ÓëÆäËûÒÇÆ÷×éºÏ	253	ÔÞ±ÈÑÇ	10	Ò»°ãÃ³Ò×	20	¸ö	3	Ç§¿Ë	828
202205	90251990	Î´ÁÐÃûÎÂ¶È¼Æ¼°¸ßÎÂ¼Æ£¬Î´ÓëÆäËûÒÇÆ÷×éºÏ	301	±ÈÀûÊ±	10	Ò»°ãÃ³Ò×	98677	¸ö	5856	Ç§¿Ë	765,274
202205	90251990	Î´ÁÐÃûÎÂ¶È¼Æ¼°¸ßÎÂ¼Æ£¬Î´ÓëÆäËûÒÇÆ÷×éºÏ	302	µ¤Âó	10	Ò»°ãÃ³Ò×	122047	¸ö	5607	Ç§¿Ë	1,411,773
202205	90251990	Î´ÁÐÃûÎÂ¶È¼Æ¼°¸ßÎÂ¼Æ£¬Î´ÓëÆäËûÒÇÆ÷×éºÏ	303	Ó¢¹ú	10	Ò»°ãÃ³Ò×	318227	¸ö	19125	Ç§¿Ë	4,626,781
202205	90251990	Î´ÁÐÃûÎÂ¶È¼Æ¼°¸ßÎÂ¼Æ£¬Î´ÓëÆäËûÒÇÆ÷×éºÏ	304	µÂ¹ú	10	Ò»°ãÃ³Ò×	1129598	¸ö	48430	Ç§¿Ë	14,632,630
202205	90251990	Î´ÁÐÃûÎÂ¶È¼Æ¼°¸ßÎÂ¼Æ£¬Î´ÓëÆäËûÒÇÆ÷×éºÏ	305	·¨¹ú	10	Ò»°ãÃ³Ò×	369012	¸ö	19596	Ç§¿Ë	4,378,745
202205	90251990	Î´ÁÐÃûÎÂ¶È¼Æ¼°¸ßÎÂ¼Æ£¬Î´ÓëÆäËûÒÇÆ÷×éºÏ	306	°®¶ûÀ¼	10	Ò»°ãÃ³Ò×	8161	¸ö	426	Ç§¿Ë	376,285
202205	90251990	Î´ÁÐÃûÎÂ¶È¼Æ¼°¸ßÎÂ¼Æ£¬Î´ÓëÆäËûÒÇÆ÷×éºÏ	307	Òâ´óÀû	10	Ò»°ãÃ³Ò×	599551	¸ö	23353	Ç§¿Ë	4,782,232
202205	90251990	Î´ÁÐÃûÎÂ¶È¼Æ¼°¸ßÎÂ¼Æ£¬Î´ÓëÆäËûÒÇÆ÷×éºÏ	309	ºÉÀ¼	10	Ò»°ãÃ³Ò×	110006	¸ö	4770	Ç§¿Ë	1,677,772
202205	90251990	Î´ÁÐÃûÎÂ¶È¼Æ¼°¸ßÎÂ¼Æ£¬Î´ÓëÆäËûÒÇÆ÷×éºÏ	310	Ï£À°	10	Ò»°ãÃ³Ò×	65590	¸ö	2638	Ç§¿Ë	405,042
202205	90251990	Î´ÁÐÃûÎÂ¶È¼Æ¼°¸ßÎÂ¼Æ£¬Î´ÓëÆäËûÒÇÆ÷×éºÏ	311	ÆÏÌÑÑÀ	10	Ò»°ãÃ³Ò×	6620	¸ö	546	Ç§¿Ë	180,094
202205	90251990	Î´ÁÐÃûÎÂ¶È¼Æ¼°¸ßÎÂ¼Æ£¬Î´ÓëÆäËûÒÇÆ÷×éºÏ	312	Î÷°àÑÀ	10	Ò»°ãÃ³Ò×	84899	¸ö	2960	Ç§¿Ë	600,947
202205	90251990	Î´ÁÐÃûÎÂ¶È¼Æ¼°¸ßÎÂ¼Æ£¬Î´ÓëÆäËûÒÇÆ÷×éºÏ	315	°ÂµØÀû	10	Ò»°ãÃ³Ò×	3659	¸ö	817	Ç§¿Ë	90,514
202205	90251990	Î´ÁÐÃûÎÂ¶È¼Æ¼°¸ßÎÂ¼Æ£¬Î´ÓëÆäËûÒÇÆ÷×éºÏ	316	±£¼ÓÀûÑÇ	10	Ò»°ãÃ³Ò×	234	¸ö	19	Ç§¿Ë	12,728
202205	90251990	Î´ÁÐÃûÎÂ¶È¼Æ¼°¸ßÎÂ¼Æ£¬Î´ÓëÆäËûÒÇÆ÷×éºÏ	318	·ÒÀ¼	10	Ò»°ãÃ³Ò×	35805	¸ö	3527	Ç§¿Ë	482,836
202205	90251990	Î´ÁÐÃûÎÂ¶È¼Æ¼°¸ßÎÂ¼Æ£¬Î´ÓëÆäËûÒÇÆ÷×éºÏ	321	ÐÙÑÀÀû	10	Ò»°ãÃ³Ò×	83608	¸ö	2485	Ç§¿Ë	567,048
202205	90251990	Î´ÁÐÃûÎÂ¶È¼Æ¼°¸ßÎÂ¼Æ£¬Î´ÓëÆäËûÒÇÆ÷×éºÏ	322	±ùµº	10	Ò»°ãÃ³Ò×	42	¸ö	1	Ç§¿Ë	3,541
202205	90251990	Î´ÁÐÃûÎÂ¶È¼Æ¼°¸ßÎÂ¼Æ£¬Î´ÓëÆäËûÒÇÆ÷×éºÏ	326	Å²Íþ	10	Ò»°ãÃ³Ò×	4166	¸ö	864	Ç§¿Ë	174,695
202205	90251990	Î´ÁÐÃûÎÂ¶È¼Æ¼°¸ßÎÂ¼Æ£¬Î´ÓëÆäËûÒÇÆ÷×éºÏ	327	²¨À¼	10	Ò»°ãÃ³Ò×	82090	¸ö	8344	Ç§¿Ë	1,045,531
202205	90251990	Î´ÁÐÃûÎÂ¶È¼Æ¼°¸ßÎÂ¼Æ£¬Î´ÓëÆäËûÒÇÆ÷×éºÏ	328	ÂÞÂíÄáÑÇ	10	Ò»°ãÃ³Ò×	66287	¸ö	1352	Ç§¿Ë	185,675
202205	90251990	Î´ÁÐÃûÎÂ¶È¼Æ¼°¸ßÎÂ¼Æ£¬Î´ÓëÆäËûÒÇÆ÷×éºÏ	330	Èðµä	10	Ò»°ãÃ³Ò×	43746	¸ö	4378	Ç§¿Ë	872,875
202205	90251990	Î´ÁÐÃûÎÂ¶È¼Æ¼°¸ßÎÂ¼Æ£¬Î´ÓëÆäËûÒÇÆ÷×éºÏ	331	ÈðÊ¿	10	Ò»°ãÃ³Ò×	76658	¸ö	3406	Ç§¿Ë	1,468,484
202205	90251990	Î´ÁÐÃûÎÂ¶È¼Æ¼°¸ßÎÂ¼Æ£¬Î´ÓëÆäËûÒÇÆ÷×éºÏ	334	°®É³ÄáÑÇ	10	Ò»°ãÃ³Ò×	30	¸ö	25	Ç§¿Ë	4,512
202205	90251990	Î´ÁÐÃûÎÂ¶È¼Æ¼°¸ßÎÂ¼Æ£¬Î´ÓëÆäËûÒÇÆ÷×éºÏ	335	À­ÍÑÎ¬ÑÇ	10	Ò»°ãÃ³Ò×	4	¸ö	1	Ç§¿Ë	230
202205	90251990	Î´ÁÐÃûÎÂ¶È¼Æ¼°¸ßÎÂ¼Æ£¬Î´ÓëÆäËûÒÇÆ÷×éºÏ	336	Á¢ÌÕÍð	10	Ò»°ãÃ³Ò×	26927	¸ö	1184	Ç§¿Ë	448,093
202205	90251990	Î´ÁÐÃûÎÂ¶È¼Æ¼°¸ßÎÂ¼Æ£¬Î´ÓëÆäËûÒÇÆ÷×éºÏ	337	¸ñÂ³¼ªÑÇ	10	Ò»°ãÃ³Ò×	2918	¸ö	49	Ç§¿Ë	6,640
202205	90251990	Î´ÁÐÃûÎÂ¶È¼Æ¼°¸ßÎÂ¼Æ£¬Î´ÓëÆäËûÒÇÆ÷×éºÏ	338	ÑÇÃÀÄáÑÇ	10	Ò»°ãÃ³Ò×	435	¸ö	14	Ç§¿Ë	4,012
202205	90251990	Î´ÁÐÃûÎÂ¶È¼Æ¼°¸ßÎÂ¼Æ£¬Î´ÓëÆäËûÒÇÆ÷×éºÏ	339	°¢Èû°Ý½®	10	Ò»°ãÃ³Ò×	35	¸ö	262	Ç§¿Ë	12,249
202205	90251990	Î´ÁÐÃûÎÂ¶È¼Æ¼°¸ßÎÂ¼Æ£¬Î´ÓëÆäËûÒÇÆ÷×éºÏ	340	°×¶íÂÞË¹	10	Ò»°ãÃ³Ò×	2000	¸ö	29	Ç§¿Ë	5,120
202205	90251990	Î´ÁÐÃûÎÂ¶È¼Æ¼°¸ßÎÂ¼Æ£¬Î´ÓëÆäËûÒÇÆ÷×éºÏ	344	¶íÂÞË¹Áª°î	10	Ò»°ãÃ³Ò×	879163	¸ö	14888	Ç§¿Ë	4,472,989
202205	90251990	Î´ÁÐÃûÎÂ¶È¼Æ¼°¸ßÎÂ¼Æ£¬Î´ÓëÆäËûÒÇÆ÷×éºÏ	347	ÎÚ¿ËÀ¼	10	Ò»°ãÃ³Ò×	76040	¸ö	1502	Ç§¿Ë	205,352
202205	90251990	Î´ÁÐÃûÎÂ¶È¼Æ¼°¸ßÎÂ¼Æ£¬Î´ÓëÆäËûÒÇÆ÷×éºÏ	350	Ë¹ÂåÎÄÄáÑÇ	10	Ò»°ãÃ³Ò×	3084	¸ö	309	Ç§¿Ë	73,433
202205	90251990	Î´ÁÐÃûÎÂ¶È¼Æ¼°¸ßÎÂ¼Æ£¬Î´ÓëÆäËûÒÇÆ÷×éºÏ	351	¿ËÂÞµØÑÇ	10	Ò»°ãÃ³Ò×	11400	¸ö	412	Ç§¿Ë	93,242
202205	90251990	Î´ÁÐÃûÎÂ¶È¼Æ¼°¸ßÎÂ¼Æ£¬Î´ÓëÆäËûÒÇÆ÷×éºÏ	352	½Ý¿Ë	10	Ò»°ãÃ³Ò×	93426	¸ö	2738	Ç§¿Ë	1,309,162
202205	90251990	Î´ÁÐÃûÎÂ¶È¼Æ¼°¸ßÎÂ¼Æ£¬Î´ÓëÆäËûÒÇÆ÷×éºÏ	353	Ë¹Âå·¥¿Ë	10	Ò»°ãÃ³Ò×	3132	¸ö	109	Ç§¿Ë	61,597
202205	90251990	Î´ÁÐÃûÎÂ¶È¼Æ¼°¸ßÎÂ¼Æ£¬Î´ÓëÆäËûÒÇÆ÷×éºÏ	354	±±ÂíÆä¶Ù¹²ºÍ¹ú	10	Ò»°ãÃ³Ò×	316000	¸ö	692	Ç§¿Ë	645,206
202205	90251990	Î´ÁÐÃûÎÂ¶È¼Æ¼°¸ßÎÂ¼Æ£¬Î´ÓëÆäËûÒÇÆ÷×éºÏ	358	Èû¶ûÎ¬ÑÇ	10	Ò»°ãÃ³Ò×	5282	¸ö	521	Ç§¿Ë	235,615
202205	90251990	Î´ÁÐÃûÎÂ¶È¼Æ¼°¸ßÎÂ¼Æ£¬Î´ÓëÆäËûÒÇÆ÷×éºÏ	402	°¢¸ùÍ¢	10	Ò»°ãÃ³Ò×	338458	¸ö	10949	Ç§¿Ë	1,775,332
202205	90251990	Î´ÁÐÃûÎÂ¶È¼Æ¼°¸ßÎÂ¼Æ£¬Î´ÓëÆäËûÒÇÆ÷×éºÏ	410	°ÍÎ÷	10	Ò»°ãÃ³Ò×	1081686	¸ö	34547	Ç§¿Ë	5,459,279
202205	90251990	Î´ÁÐÃûÎÂ¶È¼Æ¼°¸ßÎÂ¼Æ£¬Î´ÓëÆäËûÒÇÆ÷×éºÏ	411	¿ªÂüÈºµº	10	Ò»°ãÃ³Ò×	30	¸ö	6	Ç§¿Ë	1,920
202205	90251990	Î´ÁÐÃûÎÂ¶È¼Æ¼°¸ßÎÂ¼Æ£¬Î´ÓëÆäËûÒÇÆ÷×éºÏ	412	ÖÇÀû	10	Ò»°ãÃ³Ò×	29399	¸ö	2402	Ç§¿Ë	368,410
202205	90251990	Î´ÁÐÃûÎÂ¶È¼Æ¼°¸ßÎÂ¼Æ£¬Î´ÓëÆäËûÒÇÆ÷×éºÏ	413	¸çÂ×±ÈÑÇ	10	Ò»°ãÃ³Ò×	25251	¸ö	1661	Ç§¿Ë	311,087
202205	90251990	Î´ÁÐÃûÎÂ¶È¼Æ¼°¸ßÎÂ¼Æ£¬Î´ÓëÆäËûÒÇÆ÷×éºÏ	415	¸çË¹´ïÀè¼Ó	10	Ò»°ãÃ³Ò×	2085	¸ö	125	Ç§¿Ë	135,671
202205	90251990	Î´ÁÐÃûÎÂ¶È¼Æ¼°¸ßÎÂ¼Æ£¬Î´ÓëÆäËûÒÇÆ÷×éºÏ	416	¹Å°Í	10	Ò»°ãÃ³Ò×	4	¸ö	2	Ç§¿Ë	4,083
202205	90251990	Î´ÁÐÃûÎÂ¶È¼Æ¼°¸ßÎÂ¼Æ£¬Î´ÓëÆäËûÒÇÆ÷×éºÏ	419	¶ò¹Ï¶à¶û	10	Ò»°ãÃ³Ò×	58312	¸ö	2402	Ç§¿Ë	361,779
202205	90251990	Î´ÁÐÃûÎÂ¶È¼Æ¼°¸ßÎÂ¼Æ£¬Î´ÓëÆäËûÒÇÆ÷×éºÏ	423	Î£µØÂíÀ­	10	Ò»°ãÃ³Ò×	2	¸ö	0	Ç§¿Ë	159
202205	90251990	Î´ÁÐÃûÎÂ¶È¼Æ¼°¸ßÎÂ¼Æ£¬Î´ÓëÆäËûÒÇÆ÷×éºÏ	424	¹çÑÇÄÇ	10	Ò»°ãÃ³Ò×	50	¸ö	10	Ç§¿Ë	800
202205	90251990	Î´ÁÐÃûÎÂ¶È¼Æ¼°¸ßÎÂ¼Æ£¬Î´ÓëÆäËûÒÇÆ÷×éºÏ	426	ºé¶¼À­Ë¹	10	Ò»°ãÃ³Ò×	40	¸ö	11	Ç§¿Ë	2,405
202205	90251990	Î´ÁÐÃûÎÂ¶È¼Æ¼°¸ßÎÂ¼Æ£¬Î´ÓëÆäËûÒÇÆ÷×éºÏ	429	Ä«Î÷¸ç	10	Ò»°ãÃ³Ò×	579956	¸ö	32223	Ç§¿Ë	3,359,126
202205	90251990	Î´ÁÐÃûÎÂ¶È¼Æ¼°¸ßÎÂ¼Æ£¬Î´ÓëÆäËûÒÇÆ÷×éºÏ	432	°ÍÄÃÂí	10	Ò»°ãÃ³Ò×	140	¸ö	15	Ç§¿Ë	4,461
202205	90251990	Î´ÁÐÃûÎÂ¶È¼Æ¼°¸ßÎÂ¼Æ£¬Î´ÓëÆäËûÒÇÆ÷×éºÏ	433	°ÍÀ­¹ç	10	Ò»°ãÃ³Ò×	5070	¸ö	249	Ç§¿Ë	30,301
202205	90251990	Î´ÁÐÃûÎÂ¶È¼Æ¼°¸ßÎÂ¼Æ£¬Î´ÓëÆäËûÒÇÆ÷×éºÏ	434	ÃØÂ³	10	Ò»°ãÃ³Ò×	178540	¸ö	6664	Ç§¿Ë	916,685
202205	90251990	Î´ÁÐÃûÎÂ¶È¼Æ¼°¸ßÎÂ¼Æ£¬Î´ÓëÆäËûÒÇÆ÷×éºÏ	440	Èø¶ûÍß¶à	10	Ò»°ãÃ³Ò×	9924	¸ö	910	Ç§¿Ë	98,440
202205	90251990	Î´ÁÐÃûÎÂ¶È¼Æ¼°¸ßÎÂ¼Æ£¬Î´ÓëÆäËûÒÇÆ÷×éºÏ	442	ÌØÁ¢Äá´ïºÍ¶à°Í¸ç	10	Ò»°ãÃ³Ò×	720	¸ö	30	Ç§¿Ë	4,681
202205	90251990	Î´ÁÐÃûÎÂ¶È¼Æ¼°¸ßÎÂ¼Æ£¬Î´ÓëÆäËûÒÇÆ÷×éºÏ	444	ÎÚÀ­¹ç	10	Ò»°ãÃ³Ò×	6481	¸ö	292	Ç§¿Ë	45,626
202205	90251990	Î´ÁÐÃûÎÂ¶È¼Æ¼°¸ßÎÂ¼Æ£¬Î´ÓëÆäËûÒÇÆ÷×éºÏ	445	Î¯ÄÚÈðÀ­	10	Ò»°ãÃ³Ò×	77000	¸ö	1850	Ç§¿Ë	278,308
202205	90251990	Î´ÁÐÃûÎÂ¶È¼Æ¼°¸ßÎÂ¼Æ£¬Î´ÓëÆäËûÒÇÆ÷×éºÏ	501	¼ÓÄÃ´ó	10	Ò»°ãÃ³Ò×	541121	¸ö	37581	Ç§¿Ë	6,636,075
202205	90251990	Î´ÁÐÃûÎÂ¶È¼Æ¼°¸ßÎÂ¼Æ£¬Î´ÓëÆäËûÒÇÆ÷×éºÏ	502	ÃÀ¹ú	10	Ò»°ãÃ³Ò×	4305681	¸ö	317520	Ç§¿Ë	66,499,381
202205	90251990	Î´ÁÐÃûÎÂ¶È¼Æ¼°¸ßÎÂ¼Æ£¬Î´ÓëÆäËûÒÇÆ÷×éºÏ	601	°Ä´óÀûÑÇ	10	Ò»°ãÃ³Ò×	258685	¸ö	26631	Ç§¿Ë	6,600,827
202205	90251990	Î´ÁÐÃûÎÂ¶È¼Æ¼°¸ßÎÂ¼Æ£¬Î´ÓëÆäËûÒÇÆ÷×éºÏ	603	ì³¼Ã	10	Ò»°ãÃ³Ò×	20	¸ö	0	Ç§¿Ë	472
202205	90251990	Î´ÁÐÃûÎÂ¶È¼Æ¼°¸ßÎÂ¼Æ£¬Î´ÓëÆäËûÒÇÆ÷×éºÏ	607	ÐÂ¿¦Àï¶àÄáÑÇ	10	Ò»°ãÃ³Ò×	600	¸ö	92	Ç§¿Ë	14,591
202205	90251990	Î´ÁÐÃûÎÂ¶È¼Æ¼°¸ßÎÂ¼Æ£¬Î´ÓëÆäËûÒÇÆ÷×éºÏ	608	ÍßÅ¬°¢Í¼	10	Ò»°ãÃ³Ò×	1550	¸ö	51	Ç§¿Ë	5,181
202205	90251990	Î´ÁÐÃûÎÂ¶È¼Æ¼°¸ßÎÂ¼Æ£¬Î´ÓëÆäËûÒÇÆ÷×éºÏ	609	ÐÂÎ÷À¼	10	Ò»°ãÃ³Ò×	24659	¸ö	780	Ç§¿Ë	158,057
202205	90251990	Î´ÁÐÃûÎÂ¶È¼Æ¼°¸ßÎÂ¼Æ£¬Î´ÓëÆäËûÒÇÆ÷×éºÏ	611	°Í²¼ÑÇÐÂ¼¸ÄÚÑÇ	10	Ò»°ãÃ³Ò×	332	¸ö	67	Ç§¿Ë	32,750
