# Supplementary material for: Research on optimization of emergency supplies customs clearance strategy from the perspective of public health security based on Chinese trade data
Source: Front Public Health. 2025 Jan 24;13:1520705. doi: 10.3389/fpubh.2025.1520705 (PMC11802811; doi:10.3389/fpubh.2025.1520705)
Supplement: Supplementary file 2 [file Data_Sheet_2.ZIP › Paper Code-Part2/2-Export/2022/2022∩╝ê1-5∩╝ë-μëïσÑù-σç║σÅú.csv]

202201	39262011	¾ÛÂÈÒÒÏ©ÖÆÊÖÌ×£¨·ÖÖ¸ÊÖÌ×¡¢Á¬Ö¸ÊÖÌ×µÈ£©	102	°ÍÁÖ	10	Ò»°ãÃ³Ò×	17221	Ç§¿Ë	1850000	Ë«	362,726
202201	39262011	¾ÛÂÈÒÒÏ©ÖÆÊÖÌ×£¨·ÖÖ¸ÊÖÌ×¡¢Á¬Ö¸ÊÖÌ×µÈ£©	103	ÃÏ¼ÓÀ­¹ú	10	Ò»°ãÃ³Ò×	70	Ç§¿Ë	450	Ë«	1,228
202201	39262011	¾ÛÂÈÒÒÏ©ÖÆÊÖÌ×£¨·ÖÖ¸ÊÖÌ×¡¢Á¬Ö¸ÊÖÌ×µÈ£©	107	¼íÆÒÕ¯	10	Ò»°ãÃ³Ò×	14	Ç§¿Ë	720	Ë«	2,301
202201	39262011	¾ÛÂÈÒÒÏ©ÖÆÊÖÌ×£¨·ÖÖ¸ÊÖÌ×¡¢Á¬Ö¸ÊÖÌ×µÈ£©	108	ÈûÆÖÂ·Ë¹	10	Ò»°ãÃ³Ò×	56703	Ç§¿Ë	5115000	Ë«	1,250,516
202201	39262011	¾ÛÂÈÒÒÏ©ÖÆÊÖÌ×£¨·ÖÖ¸ÊÖÌ×¡¢Á¬Ö¸ÊÖÌ×µÈ£©	110	ÖÐ¹úÏã¸Û	10	Ò»°ãÃ³Ò×	5744	Ç§¿Ë	533669	Ë«	125,380
202201	39262011	¾ÛÂÈÒÒÏ©ÖÆÊÖÌ×£¨·ÖÖ¸ÊÖÌ×¡¢Á¬Ö¸ÊÖÌ×µÈ£©	111	Ó¡¶È	10	Ò»°ãÃ³Ò×	4159	Ç§¿Ë	305500	Ë«	129,039
202201	39262011	¾ÛÂÈÒÒÏ©ÖÆÊÖÌ×£¨·ÖÖ¸ÊÖÌ×¡¢Á¬Ö¸ÊÖÌ×µÈ£©	112	Ó¡¶ÈÄáÎ÷ÑÇ	10	Ò»°ãÃ³Ò×	16921	Ç§¿Ë	1486047	Ë«	725,281
202201	39262011	¾ÛÂÈÒÒÏ©ÖÆÊÖÌ×£¨·ÖÖ¸ÊÖÌ×¡¢Á¬Ö¸ÊÖÌ×µÈ£©	113	ÒÁÀÊ	10	Ò»°ãÃ³Ò×	4590	Ç§¿Ë	454500	Ë«	137,400
202201	39262011	¾ÛÂÈÒÒÏ©ÖÆÊÖÌ×£¨·ÖÖ¸ÊÖÌ×¡¢Á¬Ö¸ÊÖÌ×µÈ£©	114	ÒÁÀ­¿Ë	10	Ò»°ãÃ³Ò×	29452	Ç§¿Ë	793700	Ë«	1,115,526
202201	39262011	¾ÛÂÈÒÒÏ©ÖÆÊÖÌ×£¨·ÖÖ¸ÊÖÌ×¡¢Á¬Ö¸ÊÖÌ×µÈ£©	115	ÒÔÉ«ÁÐ	10	Ò»°ãÃ³Ò×	94143	Ç§¿Ë	9325050	Ë«	1,464,499
202201	39262011	¾ÛÂÈÒÒÏ©ÖÆÊÖÌ×£¨·ÖÖ¸ÊÖÌ×¡¢Á¬Ö¸ÊÖÌ×µÈ£©	116	ÈÕ±¾	10	Ò»°ãÃ³Ò×	4106311	Ç§¿Ë	464590679	Ë«	106,080,466
202201	39262011	¾ÛÂÈÒÒÏ©ÖÆÊÖÌ×£¨·ÖÖ¸ÊÖÌ×¡¢Á¬Ö¸ÊÖÌ×µÈ£©	117	Ô¼µ©	10	Ò»°ãÃ³Ò×	26931	Ç§¿Ë	2911000	Ë«	312,526
202201	39262011	¾ÛÂÈÒÒÏ©ÖÆÊÖÌ×£¨·ÖÖ¸ÊÖÌ×¡¢Á¬Ö¸ÊÖÌ×µÈ£©	118	¿ÆÍþÌØ	10	Ò»°ãÃ³Ò×	187591	Ç§¿Ë	19787050	Ë«	3,825,174
202201	39262011	¾ÛÂÈÒÒÏ©ÖÆÊÖÌ×£¨·ÖÖ¸ÊÖÌ×¡¢Á¬Ö¸ÊÖÌ×µÈ£©	119	ÀÏÎÎ	10	Ò»°ãÃ³Ò×	360	Ç§¿Ë	1200	Ë«	2,293
202201	39262011	¾ÛÂÈÒÒÏ©ÖÆÊÖÌ×£¨·ÖÖ¸ÊÖÌ×¡¢Á¬Ö¸ÊÖÌ×µÈ£©	120	Àè°ÍÄÛ	10	Ò»°ãÃ³Ò×	0	Ç§¿Ë	10	Ë«	31
202201	39262011	¾ÛÂÈÒÒÏ©ÖÆÊÖÌ×£¨·ÖÖ¸ÊÖÌ×¡¢Á¬Ö¸ÊÖÌ×µÈ£©	122	ÂíÀ´Î÷ÑÇ	10	Ò»°ãÃ³Ò×	30131	Ç§¿Ë	2718718	Ë«	795,600
202201	39262011	¾ÛÂÈÒÒÏ©ÖÆÊÖÌ×£¨·ÖÖ¸ÊÖÌ×¡¢Á¬Ö¸ÊÖÌ×µÈ£©	123	Âí¶û´ú·ò	10	Ò»°ãÃ³Ò×	7500	Ç§¿Ë	750000	Ë«	172,624
202201	39262011	¾ÛÂÈÒÒÏ©ÖÆÊÖÌ×£¨·ÖÖ¸ÊÖÌ×¡¢Á¬Ö¸ÊÖÌ×µÈ£©	124	ÃÉ¹Å	10	Ò»°ãÃ³Ò×	7864	Ç§¿Ë	97520	Ë«	91,472
202201	39262011	¾ÛÂÈÒÒÏ©ÖÆÊÖÌ×£¨·ÖÖ¸ÊÖÌ×¡¢Á¬Ö¸ÊÖÌ×µÈ£©	125	Äá²´¶ûÁª°îÃñÖ÷¹²ºÍ¹ú	10	Ò»°ãÃ³Ò×	3	Ç§¿Ë	150	Ë«	191
202201	39262011	¾ÛÂÈÒÒÏ©ÖÆÊÖÌ×£¨·ÖÖ¸ÊÖÌ×¡¢Á¬Ö¸ÊÖÌ×µÈ£©	126	°¢Âü	10	Ò»°ãÃ³Ò×	32372	Ç§¿Ë	3554500	Ë«	734,322
202201	39262011	¾ÛÂÈÒÒÏ©ÖÆÊÖÌ×£¨·ÖÖ¸ÊÖÌ×¡¢Á¬Ö¸ÊÖÌ×µÈ£©	127	°Í»ùË¹Ì¹	10	Ò»°ãÃ³Ò×	11446	Ç§¿Ë	1150615	Ë«	170,142
202201	39262011	¾ÛÂÈÒÒÏ©ÖÆÊÖÌ×£¨·ÖÖ¸ÊÖÌ×¡¢Á¬Ö¸ÊÖÌ×µÈ£©	129	·ÆÂÉ±ö	10	Ò»°ãÃ³Ò×	46509	Ç§¿Ë	4772186	Ë«	1,215,953
202201	39262011	¾ÛÂÈÒÒÏ©ÖÆÊÖÌ×£¨·ÖÖ¸ÊÖÌ×¡¢Á¬Ö¸ÊÖÌ×µÈ£©	130	¿¨Ëþ¶û	10	Ò»°ãÃ³Ò×	201125	Ç§¿Ë	22942300	Ë«	4,835,489
202201	39262011	¾ÛÂÈÒÒÏ©ÖÆÊÖÌ×£¨·ÖÖ¸ÊÖÌ×¡¢Á¬Ö¸ÊÖÌ×µÈ£©	131	É³ÌØ°¢À­²®	10	Ò»°ãÃ³Ò×	933892	Ç§¿Ë	99656917	Ë«	20,760,022
202201	39262011	¾ÛÂÈÒÒÏ©ÖÆÊÖÌ×£¨·ÖÖ¸ÊÖÌ×¡¢Á¬Ö¸ÊÖÌ×µÈ£©	132	ÐÂ¼ÓÆÂ	10	Ò»°ãÃ³Ò×	93626	Ç§¿Ë	8703336	Ë«	2,127,102
202201	39262011	¾ÛÂÈÒÒÏ©ÖÆÊÖÌ×£¨·ÖÖ¸ÊÖÌ×¡¢Á¬Ö¸ÊÖÌ×µÈ£©	133	º«¹ú	10	Ò»°ãÃ³Ò×	87241	Ç§¿Ë	7832064	Ë«	2,309,932
202201	39262011	¾ÛÂÈÒÒÏ©ÖÆÊÖÌ×£¨·ÖÖ¸ÊÖÌ×¡¢Á¬Ö¸ÊÖÌ×µÈ£©	136	Ì©¹ú	10	Ò»°ãÃ³Ò×	17925	Ç§¿Ë	1646300	Ë«	414,836
202201	39262011	¾ÛÂÈÒÒÏ©ÖÆÊÖÌ×£¨·ÖÖ¸ÊÖÌ×¡¢Á¬Ö¸ÊÖÌ×µÈ£©	137	ÍÁ¶úÆä	10	Ò»°ãÃ³Ò×	255432	Ç§¿Ë	30655100	Ë«	4,928,773
202201	39262011	¾ÛÂÈÒÒÏ©ÖÆÊÖÌ×£¨·ÖÖ¸ÊÖÌ×¡¢Á¬Ö¸ÊÖÌ×µÈ£©	138	°¢ÁªÇõ	10	Ò»°ãÃ³Ò×	706084	Ç§¿Ë	75788760	Ë«	14,738,791
202201	39262011	¾ÛÂÈÒÒÏ©ÖÆÊÖÌ×£¨·ÖÖ¸ÊÖÌ×¡¢Á¬Ö¸ÊÖÌ×µÈ£©	141	Ô½ÄÏ	10	Ò»°ãÃ³Ò×	101492	Ç§¿Ë	7300004	Ë«	3,252,469
202201	39262011	¾ÛÂÈÒÒÏ©ÖÆÊÖÌ×£¨·ÖÖ¸ÊÖÌ×¡¢Á¬Ö¸ÊÖÌ×µÈ£©	143	ÖÐ¹úÌ¨Íå	10	Ò»°ãÃ³Ò×	139042	Ç§¿Ë	12350612	Ë«	2,758,697
202201	39262011	¾ÛÂÈÒÒÏ©ÖÆÊÖÌ×£¨·ÖÖ¸ÊÖÌ×¡¢Á¬Ö¸ÊÖÌ×µÈ£©	145	¹þÈø¿ËË¹Ì¹	10	Ò»°ãÃ³Ò×	19988	Ç§¿Ë	1850240	Ë«	382,455
202201	39262011	¾ÛÂÈÒÒÏ©ÖÆÊÖÌ×£¨·ÖÖ¸ÊÖÌ×¡¢Á¬Ö¸ÊÖÌ×µÈ£©	146	¼ª¶û¼ªË¹Ë¹Ì¹	10	Ò»°ãÃ³Ò×	1280	Ç§¿Ë	145000	Ë«	17,965
202201	39262011	¾ÛÂÈÒÒÏ©ÖÆÊÖÌ×£¨·ÖÖ¸ÊÖÌ×¡¢Á¬Ö¸ÊÖÌ×µÈ£©	149	ÎÚ×È±ð¿ËË¹Ì¹	10	Ò»°ãÃ³Ò×	20400	Ç§¿Ë	1750000	Ë«	423,712
202201	39262011	¾ÛÂÈÒÒÏ©ÖÆÊÖÌ×£¨·ÖÖ¸ÊÖÌ×¡¢Á¬Ö¸ÊÖÌ×µÈ£©	201	°¢¶û¼°ÀûÑÇ	10	Ò»°ãÃ³Ò×	1083	Ç§¿Ë	13200	Ë«	95,753
202201	39262011	¾ÛÂÈÒÒÏ©ÖÆÊÖÌ×£¨·ÖÖ¸ÊÖÌ×¡¢Á¬Ö¸ÊÖÌ×µÈ£©	202	°²¸çÀ­	10	Ò»°ãÃ³Ò×	91	Ç§¿Ë	360	Ë«	3,654
202201	39262011	¾ÛÂÈÒÒÏ©ÖÆÊÖÌ×£¨·ÖÖ¸ÊÖÌ×¡¢Á¬Ö¸ÊÖÌ×µÈ£©	203	±´Äþ	10	Ò»°ãÃ³Ò×	350	Ç§¿Ë	25000	Ë«	15,983
202201	39262011	¾ÛÂÈÒÒÏ©ÖÆÊÖÌ×£¨·ÖÖ¸ÊÖÌ×¡¢Á¬Ö¸ÊÖÌ×µÈ£©	213	¸Õ¹û(²¼)	10	Ò»°ãÃ³Ò×	535	Ç§¿Ë	2400	Ë«	12,692
202201	39262011	¾ÛÂÈÒÒÏ©ÖÆÊÖÌ×£¨·ÖÖ¸ÊÖÌ×¡¢Á¬Ö¸ÊÖÌ×µÈ£©	215	°£¼°	10	Ò»°ãÃ³Ò×	24915	Ç§¿Ë	2400000	Ë«	444,242
202201	39262011	¾ÛÂÈÒÒÏ©ÖÆÊÖÌ×£¨·ÖÖ¸ÊÖÌ×¡¢Á¬Ö¸ÊÖÌ×µÈ£©	217	°£Èû¶í±ÈÑÇ	10	Ò»°ãÃ³Ò×	2772	Ç§¿Ë	260000	Ë«	61,410
202201	39262011	¾ÛÂÈÒÒÏ©ÖÆÊÖÌ×£¨·ÖÖ¸ÊÖÌ×¡¢Á¬Ö¸ÊÖÌ×µÈ£©	220	¼ÓÄÉ	10	Ò»°ãÃ³Ò×	2244	Ç§¿Ë	28050	Ë«	179,337
202201	39262011	¾ÛÂÈÒÒÏ©ÖÆÊÖÌ×£¨·ÖÖ¸ÊÖÌ×¡¢Á¬Ö¸ÊÖÌ×µÈ£©	223	¿ÆÌØµÏÍß	10	Ò»°ãÃ³Ò×	358	Ç§¿Ë	1320	Ë«	14,815
202201	39262011	¾ÛÂÈÒÒÏ©ÖÆÊÖÌ×£¨·ÖÖ¸ÊÖÌ×¡¢Á¬Ö¸ÊÖÌ×µÈ£©	226	Àû±ÈÑÇ	10	Ò»°ãÃ³Ò×	57	Ç§¿Ë	1007	Ë«	2,373
202201	39262011	¾ÛÂÈÒÒÏ©ÖÆÊÖÌ×£¨·ÖÖ¸ÊÖÌ×¡¢Á¬Ö¸ÊÖÌ×µÈ£©	231	Ã«ÀïÇóË¹	10	Ò»°ãÃ³Ò×	3716	Ç§¿Ë	133720	Ë«	105,610
202201	39262011	¾ÛÂÈÒÒÏ©ÖÆÊÖÌ×£¨·ÖÖ¸ÊÖÌ×¡¢Á¬Ö¸ÊÖÌ×µÈ£©	232	Ä¦Âå¸ç	10	Ò»°ãÃ³Ò×	240	Ç§¿Ë	240	Ë«	1,269
202201	39262011	¾ÛÂÈÒÒÏ©ÖÆÊÖÌ×£¨·ÖÖ¸ÊÖÌ×¡¢Á¬Ö¸ÊÖÌ×µÈ£©	233	ÄªÉ£±È¿Ë	10	Ò»°ãÃ³Ò×	38	Ç§¿Ë	200	Ë«	1,389
202201	39262011	¾ÛÂÈÒÒÏ©ÖÆÊÖÌ×£¨·ÖÖ¸ÊÖÌ×¡¢Á¬Ö¸ÊÖÌ×µÈ£©	236	ÄáÈÕÀûÑÇ	10	Ò»°ãÃ³Ò×	2200	Ç§¿Ë	11200	Ë«	14,272
202201	39262011	¾ÛÂÈÒÒÏ©ÖÆÊÖÌ×£¨·ÖÖ¸ÊÖÌ×¡¢Á¬Ö¸ÊÖÌ×µÈ£©	237	ÁôÄáÍô	10	Ò»°ãÃ³Ò×	11790	Ç§¿Ë	1250000	Ë«	378,814
202201	39262011	¾ÛÂÈÒÒÏ©ÖÆÊÖÌ×£¨·ÖÖ¸ÊÖÌ×¡¢Á¬Ö¸ÊÖÌ×µÈ£©	244	ÄÏ·Ç	10	Ò»°ãÃ³Ò×	5875	Ç§¿Ë	637590	Ë«	173,695
202201	39262011	¾ÛÂÈÒÒÏ©ÖÆÊÖÌ×£¨·ÖÖ¸ÊÖÌ×¡¢Á¬Ö¸ÊÖÌ×µÈ£©	247	Ì¹É£ÄáÑÇ	10	Ò»°ãÃ³Ò×	126357	Ç§¿Ë	10453000	Ë«	2,647,026
202201	39262011	¾ÛÂÈÒÒÏ©ÖÆÊÖÌ×£¨·ÖÖ¸ÊÖÌ×¡¢Á¬Ö¸ÊÖÌ×µÈ£©	253	ÔÞ±ÈÑÇ	10	Ò»°ãÃ³Ò×	950	Ç§¿Ë	5000	Ë«	23,256
202201	39262011	¾ÛÂÈÒÒÏ©ÖÆÊÖÌ×£¨·ÖÖ¸ÊÖÌ×¡¢Á¬Ö¸ÊÖÌ×µÈ£©	301	±ÈÀûÊ±	10	Ò»°ãÃ³Ò×	101732	Ç§¿Ë	10180023	Ë«	2,506,412
202201	39262011	¾ÛÂÈÒÒÏ©ÖÆÊÖÌ×£¨·ÖÖ¸ÊÖÌ×¡¢Á¬Ö¸ÊÖÌ×µÈ£©	302	µ¤Âó	10	Ò»°ãÃ³Ò×	24	Ç§¿Ë	2000	Ë«	4
202201	39262011	¾ÛÂÈÒÒÏ©ÖÆÊÖÌ×£¨·ÖÖ¸ÊÖÌ×¡¢Á¬Ö¸ÊÖÌ×µÈ£©	303	Ó¢¹ú	10	Ò»°ãÃ³Ò×	432788	Ç§¿Ë	44799625	Ë«	10,740,977
202201	39262011	¾ÛÂÈÒÒÏ©ÖÆÊÖÌ×£¨·ÖÖ¸ÊÖÌ×¡¢Á¬Ö¸ÊÖÌ×µÈ£©	304	µÂ¹ú	10	Ò»°ãÃ³Ò×	374501	Ç§¿Ë	38230428	Ë«	8,876,581
202201	39262011	¾ÛÂÈÒÒÏ©ÖÆÊÖÌ×£¨·ÖÖ¸ÊÖÌ×¡¢Á¬Ö¸ÊÖÌ×µÈ£©	305	·¨¹ú	10	Ò»°ãÃ³Ò×	516170	Ç§¿Ë	50945306	Ë«	11,384,540
202201	39262011	¾ÛÂÈÒÒÏ©ÖÆÊÖÌ×£¨·ÖÖ¸ÊÖÌ×¡¢Á¬Ö¸ÊÖÌ×µÈ£©	306	°®¶ûÀ¼	10	Ò»°ãÃ³Ò×	35865	Ç§¿Ë	3975000	Ë«	846,044
202201	39262011	¾ÛÂÈÒÒÏ©ÖÆÊÖÌ×£¨·ÖÖ¸ÊÖÌ×¡¢Á¬Ö¸ÊÖÌ×µÈ£©	307	Òâ´óÀû	10	Ò»°ãÃ³Ò×	206702	Ç§¿Ë	21450100	Ë«	5,435,319
202201	39262011	¾ÛÂÈÒÒÏ©ÖÆÊÖÌ×£¨·ÖÖ¸ÊÖÌ×¡¢Á¬Ö¸ÊÖÌ×µÈ£©	309	ºÉÀ¼	10	Ò»°ãÃ³Ò×	105556	Ç§¿Ë	11139090	Ë«	2,328,125
202201	39262011	¾ÛÂÈÒÒÏ©ÖÆÊÖÌ×£¨·ÖÖ¸ÊÖÌ×¡¢Á¬Ö¸ÊÖÌ×µÈ£©	310	Ï£À°	10	Ò»°ãÃ³Ò×	46479	Ç§¿Ë	4484920	Ë«	1,015,265
202201	39262011	¾ÛÂÈÒÒÏ©ÖÆÊÖÌ×£¨·ÖÖ¸ÊÖÌ×¡¢Á¬Ö¸ÊÖÌ×µÈ£©	311	ÆÏÌÑÑÀ	10	Ò»°ãÃ³Ò×	18199	Ç§¿Ë	1750000	Ë«	334,508
202201	39262011	¾ÛÂÈÒÒÏ©ÖÆÊÖÌ×£¨·ÖÖ¸ÊÖÌ×¡¢Á¬Ö¸ÊÖÌ×µÈ£©	312	Î÷°àÑÀ	10	Ò»°ãÃ³Ò×	158418	Ç§¿Ë	17659755	Ë«	3,918,463
202201	39262011	¾ÛÂÈÒÒÏ©ÖÆÊÖÌ×£¨·ÖÖ¸ÊÖÌ×¡¢Á¬Ö¸ÊÖÌ×µÈ£©	316	±£¼ÓÀûÑÇ	10	Ò»°ãÃ³Ò×	17278	Ç§¿Ë	1911000	Ë«	347,889
202201	39262011	¾ÛÂÈÒÒÏ©ÖÆÊÖÌ×£¨·ÖÖ¸ÊÖÌ×¡¢Á¬Ö¸ÊÖÌ×µÈ£©	318	·ÒÀ¼	10	Ò»°ãÃ³Ò×	88107	Ç§¿Ë	8815000	Ë«	2,259,382
202201	39262011	¾ÛÂÈÒÒÏ©ÖÆÊÖÌ×£¨·ÖÖ¸ÊÖÌ×¡¢Á¬Ö¸ÊÖÌ×µÈ£©	326	Å²Íþ	10	Ò»°ãÃ³Ò×	64810	Ç§¿Ë	6705324	Ë«	1,413,221
202201	39262011	¾ÛÂÈÒÒÏ©ÖÆÊÖÌ×£¨·ÖÖ¸ÊÖÌ×¡¢Á¬Ö¸ÊÖÌ×µÈ£©	327	²¨À¼	10	Ò»°ãÃ³Ò×	128926	Ç§¿Ë	14751280	Ë«	3,317,048
202201	39262011	¾ÛÂÈÒÒÏ©ÖÆÊÖÌ×£¨·ÖÖ¸ÊÖÌ×¡¢Á¬Ö¸ÊÖÌ×µÈ£©	330	Èðµä	10	Ò»°ãÃ³Ò×	108831	Ç§¿Ë	11370050	Ë«	2,811,991
202201	39262011	¾ÛÂÈÒÒÏ©ÖÆÊÖÌ×£¨·ÖÖ¸ÊÖÌ×¡¢Á¬Ö¸ÊÖÌ×µÈ£©	331	ÈðÊ¿	10	Ò»°ãÃ³Ò×	947	Ç§¿Ë	100305	Ë«	21,723
202201	39262011	¾ÛÂÈÒÒÏ©ÖÆÊÖÌ×£¨·ÖÖ¸ÊÖÌ×¡¢Á¬Ö¸ÊÖÌ×µÈ£©	336	Á¢ÌÕÍð	10	Ò»°ãÃ³Ò×	5850	Ç§¿Ë	525000	Ë«	121,377
202201	39262011	¾ÛÂÈÒÒÏ©ÖÆÊÖÌ×£¨·ÖÖ¸ÊÖÌ×¡¢Á¬Ö¸ÊÖÌ×µÈ£©	337	¸ñÂ³¼ªÑÇ	10	Ò»°ãÃ³Ò×	108	Ç§¿Ë	1080	Ë«	2,697
202201	39262011	¾ÛÂÈÒÒÏ©ÖÆÊÖÌ×£¨·ÖÖ¸ÊÖÌ×¡¢Á¬Ö¸ÊÖÌ×µÈ£©	338	ÑÇÃÀÄáÑÇ	10	Ò»°ãÃ³Ò×	9750	Ç§¿Ë	1000000	Ë«	191,147
202201	39262011	¾ÛÂÈÒÒÏ©ÖÆÊÖÌ×£¨·ÖÖ¸ÊÖÌ×¡¢Á¬Ö¸ÊÖÌ×µÈ£©	344	¶íÂÞË¹Áª°î	10	Ò»°ãÃ³Ò×	1158431	Ç§¿Ë	115055022	Ë«	25,549,220
202201	39262011	¾ÛÂÈÒÒÏ©ÖÆÊÖÌ×£¨·ÖÖ¸ÊÖÌ×¡¢Á¬Ö¸ÊÖÌ×µÈ£©	347	ÎÚ¿ËÀ¼	10	Ò»°ãÃ³Ò×	27632	Ç§¿Ë	3346000	Ë«	842,781
202201	39262011	¾ÛÂÈÒÒÏ©ÖÆÊÖÌ×£¨·ÖÖ¸ÊÖÌ×¡¢Á¬Ö¸ÊÖÌ×µÈ£©	352	½Ý¿Ë	10	Ò»°ãÃ³Ò×	17675	Ç§¿Ë	1750000	Ë«	223,007
202201	39262011	¾ÛÂÈÒÒÏ©ÖÆÊÖÌ×£¨·ÖÖ¸ÊÖÌ×¡¢Á¬Ö¸ÊÖÌ×µÈ£©	402	°¢¸ùÍ¢	10	Ò»°ãÃ³Ò×	107	Ç§¿Ë	480	Ë«	2,538
202201	39262011	¾ÛÂÈÒÒÏ©ÖÆÊÖÌ×£¨·ÖÖ¸ÊÖÌ×¡¢Á¬Ö¸ÊÖÌ×µÈ£©	405	°Í°Í¶àË¹	10	Ò»°ãÃ³Ò×	850	Ç§¿Ë	61200	Ë«	41,429
202201	39262011	¾ÛÂÈÒÒÏ©ÖÆÊÖÌ×£¨·ÖÖ¸ÊÖÌ×¡¢Á¬Ö¸ÊÖÌ×µÈ£©	410	°ÍÎ÷	10	Ò»°ãÃ³Ò×	1132241	Ç§¿Ë	132180430	Ë«	28,371,963
202201	39262011	¾ÛÂÈÒÒÏ©ÖÆÊÖÌ×£¨·ÖÖ¸ÊÖÌ×¡¢Á¬Ö¸ÊÖÌ×µÈ£©	412	ÖÇÀû	10	Ò»°ãÃ³Ò×	126774	Ç§¿Ë	13450640	Ë«	2,694,185
202201	39262011	¾ÛÂÈÒÒÏ©ÖÆÊÖÌ×£¨·ÖÖ¸ÊÖÌ×¡¢Á¬Ö¸ÊÖÌ×µÈ£©	413	¸çÂ×±ÈÑÇ	10	Ò»°ãÃ³Ò×	136098	Ç§¿Ë	15756138	Ë«	3,275,547
202201	39262011	¾ÛÂÈÒÒÏ©ÖÆÊÖÌ×£¨·ÖÖ¸ÊÖÌ×¡¢Á¬Ö¸ÊÖÌ×µÈ£©	415	¸çË¹´ïÀè¼Ó	10	Ò»°ãÃ³Ò×	4800	Ç§¿Ë	515000	Ë«	114,051
202201	39262011	¾ÛÂÈÒÒÏ©ÖÆÊÖÌ×£¨·ÖÖ¸ÊÖÌ×¡¢Á¬Ö¸ÊÖÌ×µÈ£©	419	¶ò¹Ï¶à¶û	10	Ò»°ãÃ³Ò×	3525	Ç§¿Ë	750000	Ë«	118,903
202201	39262011	¾ÛÂÈÒÒÏ©ÖÆÊÖÌ×£¨·ÖÖ¸ÊÖÌ×¡¢Á¬Ö¸ÊÖÌ×µÈ£©	423	Î£µØÂíÀ­	10	Ò»°ãÃ³Ò×	6950	Ç§¿Ë	750000	Ë«	143,361
202201	39262011	¾ÛÂÈÒÒÏ©ÖÆÊÖÌ×£¨·ÖÖ¸ÊÖÌ×¡¢Á¬Ö¸ÊÖÌ×µÈ£©	427	ÑÀÂò¼Ó	10	Ò»°ãÃ³Ò×	2345	Ç§¿Ë	230000	Ë«	60,084
202201	39262011	¾ÛÂÈÒÒÏ©ÖÆÊÖÌ×£¨·ÖÖ¸ÊÖÌ×¡¢Á¬Ö¸ÊÖÌ×µÈ£©	429	Ä«Î÷¸ç	10	Ò»°ãÃ³Ò×	18267	Ç§¿Ë	1899016	Ë«	493,858
202201	39262011	¾ÛÂÈÒÒÏ©ÖÆÊÖÌ×£¨·ÖÖ¸ÊÖÌ×¡¢Á¬Ö¸ÊÖÌ×µÈ£©	434	ÃØÂ³	10	Ò»°ãÃ³Ò×	35243	Ç§¿Ë	3580820	Ë«	861,412
202201	39262011	¾ÛÂÈÒÒÏ©ÖÆÊÖÌ×£¨·ÖÖ¸ÊÖÌ×¡¢Á¬Ö¸ÊÖÌ×µÈ£©	435	²¨¶àÀè¸÷	10	Ò»°ãÃ³Ò×	16880	Ç§¿Ë	1850000	Ë«	412,561
202201	39262011	¾ÛÂÈÒÒÏ©ÖÆÊÖÌ×£¨·ÖÖ¸ÊÖÌ×¡¢Á¬Ö¸ÊÖÌ×µÈ£©	440	Èø¶ûÍß¶à	10	Ò»°ãÃ³Ò×	36070	Ç§¿Ë	4250000	Ë«	867,238
202201	39262011	¾ÛÂÈÒÒÏ©ÖÆÊÖÌ×£¨·ÖÖ¸ÊÖÌ×¡¢Á¬Ö¸ÊÖÌ×µÈ£©	441	ËÕÀïÄÏ	10	Ò»°ãÃ³Ò×	1	Ç§¿Ë	50	Ë«	6
202201	39262011	¾ÛÂÈÒÒÏ©ÖÆÊÖÌ×£¨·ÖÖ¸ÊÖÌ×¡¢Á¬Ö¸ÊÖÌ×µÈ£©	442	ÌØÁ¢Äá´ïºÍ¶à°Í¸ç	10	Ò»°ãÃ³Ò×	42857	Ç§¿Ë	4586000	Ë«	1,803,577
202201	39262011	¾ÛÂÈÒÒÏ©ÖÆÊÖÌ×£¨·ÖÖ¸ÊÖÌ×¡¢Á¬Ö¸ÊÖÌ×µÈ£©	501	¼ÓÄÃ´ó	10	Ò»°ãÃ³Ò×	517280	Ç§¿Ë	53128179	Ë«	12,848,634
202201	39262011	¾ÛÂÈÒÒÏ©ÖÆÊÖÌ×£¨·ÖÖ¸ÊÖÌ×¡¢Á¬Ö¸ÊÖÌ×µÈ£©	502	ÃÀ¹ú	10	Ò»°ãÃ³Ò×	12260555	Ç§¿Ë	1272548826	Ë«	288,952,027
202201	39262011	¾ÛÂÈÒÒÏ©ÖÆÊÖÌ×£¨·ÖÖ¸ÊÖÌ×¡¢Á¬Ö¸ÊÖÌ×µÈ£©	601	°Ä´óÀûÑÇ	10	Ò»°ãÃ³Ò×	1107220	Ç§¿Ë	118844769	Ë«	26,389,755
202201	39262011	¾ÛÂÈÒÒÏ©ÖÆÊÖÌ×£¨·ÖÖ¸ÊÖÌ×¡¢Á¬Ö¸ÊÖÌ×µÈ£©	609	ÐÂÎ÷À¼	10	Ò»°ãÃ³Ò×	77857	Ç§¿Ë	8250829	Ë«	2,031,224
202201	39262011	¾ÛÂÈÒÒÏ©ÖÆÊÖÌ×£¨·ÖÖ¸ÊÖÌ×¡¢Á¬Ö¸ÊÖÌ×µÈ£©	611	°Í²¼ÑÇÐÂ¼¸ÄÚÑÇ	10	Ò»°ãÃ³Ò×	8071	Ç§¿Ë	792072	Ë«	182,575
202201	39262011	¾ÛÂÈÒÒÏ©ÖÆÊÖÌ×£¨·ÖÖ¸ÊÖÌ×¡¢Á¬Ö¸ÊÖÌ×µÈ£©	699	´óÑóÖÞÆäËû¹ú¼Ò(µØÇø)	10	Ò»°ãÃ³Ò×	418	Ç§¿Ë	50000	Ë«	16,439
202201	40151200	Áò»¯Ïð½ºÖÆÒ½ÁÆ¡¢Íâ¿Æ¡¢ÑÀ¿Æ»òÊÞÒ½ÓÃ·ÖÖ¸ÊÖÌ×¡¢Á¬Ö¸ÊÖÌ×¼°Â¶Ö¸ÊÖÌ×	103	ÃÏ¼ÓÀ­¹ú	10	Ò»°ãÃ³Ò×	1998	Ç§¿Ë	54000	Ë«	77,670
202201	40151200	Áò»¯Ïð½ºÖÆÒ½ÁÆ¡¢Íâ¿Æ¡¢ÑÀ¿Æ»òÊÞÒ½ÓÃ·ÖÖ¸ÊÖÌ×¡¢Á¬Ö¸ÊÖÌ×¼°Â¶Ö¸ÊÖÌ×	105	ÎÄÀ³	10	Ò»°ãÃ³Ò×	370	Ç§¿Ë	50000	Ë«	22,300
202201	40151200	Áò»¯Ïð½ºÖÆÒ½ÁÆ¡¢Íâ¿Æ¡¢ÑÀ¿Æ»òÊÞÒ½ÓÃ·ÖÖ¸ÊÖÌ×¡¢Á¬Ö¸ÊÖÌ×¼°Â¶Ö¸ÊÖÌ×	106	Ãåµé	10	Ò»°ãÃ³Ò×	5403	Ç§¿Ë	181800	Ë«	172,227
202201	40151200	Áò»¯Ïð½ºÖÆÒ½ÁÆ¡¢Íâ¿Æ¡¢ÑÀ¿Æ»òÊÞÒ½ÓÃ·ÖÖ¸ÊÖÌ×¡¢Á¬Ö¸ÊÖÌ×¼°Â¶Ö¸ÊÖÌ×	106	Ãåµé	12	ÆäËû¾èÔùÎï×Ê	50	Ç§¿Ë	4000	Ë«	6,000
202201	40151200	Áò»¯Ïð½ºÖÆÒ½ÁÆ¡¢Íâ¿Æ¡¢ÑÀ¿Æ»òÊÞÒ½ÓÃ·ÖÖ¸ÊÖÌ×¡¢Á¬Ö¸ÊÖÌ×¼°Â¶Ö¸ÊÖÌ×	108	ÈûÆÖÂ·Ë¹	10	Ò»°ãÃ³Ò×	7240	Ç§¿Ë	950000	Ë«	297,230
202201	40151200	Áò»¯Ïð½ºÖÆÒ½ÁÆ¡¢Íâ¿Æ¡¢ÑÀ¿Æ»òÊÞÒ½ÓÃ·ÖÖ¸ÊÖÌ×¡¢Á¬Ö¸ÊÖÌ×¼°Â¶Ö¸ÊÖÌ×	109	³¯ÏÊ	10	Ò»°ãÃ³Ò×	3200	Ç§¿Ë	200000	Ë«	156,741
202201	40151200	Áò»¯Ïð½ºÖÆÒ½ÁÆ¡¢Íâ¿Æ¡¢ÑÀ¿Æ»òÊÞÒ½ÓÃ·ÖÖ¸ÊÖÌ×¡¢Á¬Ö¸ÊÖÌ×¼°Â¶Ö¸ÊÖÌ×	110	ÖÐ¹úÏã¸Û	10	Ò»°ãÃ³Ò×	5539	Ç§¿Ë	605000	Ë«	426,784
202201	40151200	Áò»¯Ïð½ºÖÆÒ½ÁÆ¡¢Íâ¿Æ¡¢ÑÀ¿Æ»òÊÞÒ½ÓÃ·ÖÖ¸ÊÖÌ×¡¢Á¬Ö¸ÊÖÌ×¼°Â¶Ö¸ÊÖÌ×	111	Ó¡¶È	10	Ò»°ãÃ³Ò×	2613	Ç§¿Ë	350000	Ë«	97,486
202201	40151200	Áò»¯Ïð½ºÖÆÒ½ÁÆ¡¢Íâ¿Æ¡¢ÑÀ¿Æ»òÊÞÒ½ÓÃ·ÖÖ¸ÊÖÌ×¡¢Á¬Ö¸ÊÖÌ×¼°Â¶Ö¸ÊÖÌ×	112	Ó¡¶ÈÄáÎ÷ÑÇ	10	Ò»°ãÃ³Ò×	8100	Ç§¿Ë	337500	Ë«	293,186
202201	40151200	Áò»¯Ïð½ºÖÆÒ½ÁÆ¡¢Íâ¿Æ¡¢ÑÀ¿Æ»òÊÞÒ½ÓÃ·ÖÖ¸ÊÖÌ×¡¢Á¬Ö¸ÊÖÌ×¼°Â¶Ö¸ÊÖÌ×	113	ÒÁÀÊ	10	Ò»°ãÃ³Ò×	16492	Ç§¿Ë	2000000	Ë«	968,482
202201	40151200	Áò»¯Ïð½ºÖÆÒ½ÁÆ¡¢Íâ¿Æ¡¢ÑÀ¿Æ»òÊÞÒ½ÓÃ·ÖÖ¸ÊÖÌ×¡¢Á¬Ö¸ÊÖÌ×¼°Â¶Ö¸ÊÖÌ×	114	ÒÁÀ­¿Ë	10	Ò»°ãÃ³Ò×	15470	Ç§¿Ë	595000	Ë«	523,799
202201	40151200	Áò»¯Ïð½ºÖÆÒ½ÁÆ¡¢Íâ¿Æ¡¢ÑÀ¿Æ»òÊÞÒ½ÓÃ·ÖÖ¸ÊÖÌ×¡¢Á¬Ö¸ÊÖÌ×¼°Â¶Ö¸ÊÖÌ×	115	ÒÔÉ«ÁÐ	10	Ò»°ãÃ³Ò×	7768	Ç§¿Ë	980050	Ë«	385,058
202201	40151200	Áò»¯Ïð½ºÖÆÒ½ÁÆ¡¢Íâ¿Æ¡¢ÑÀ¿Æ»òÊÞÒ½ÓÃ·ÖÖ¸ÊÖÌ×¡¢Á¬Ö¸ÊÖÌ×¼°Â¶Ö¸ÊÖÌ×	116	ÈÕ±¾	10	Ò»°ãÃ³Ò×	23287	Ç§¿Ë	3796495	Ë«	1,232,725
202201	40151200	Áò»¯Ïð½ºÖÆÒ½ÁÆ¡¢Íâ¿Æ¡¢ÑÀ¿Æ»òÊÞÒ½ÓÃ·ÖÖ¸ÊÖÌ×¡¢Á¬Ö¸ÊÖÌ×¼°Â¶Ö¸ÊÖÌ×	117	Ô¼µ©	10	Ò»°ãÃ³Ò×	390	Ç§¿Ë	55500	Ë«	17,325
202201	40151200	Áò»¯Ïð½ºÖÆÒ½ÁÆ¡¢Íâ¿Æ¡¢ÑÀ¿Æ»òÊÞÒ½ÓÃ·ÖÖ¸ÊÖÌ×¡¢Á¬Ö¸ÊÖÌ×¼°Â¶Ö¸ÊÖÌ×	118	¿ÆÍþÌØ	10	Ò»°ãÃ³Ò×	3	Ç§¿Ë	115	Ë«	45
202201	40151200	Áò»¯Ïð½ºÖÆÒ½ÁÆ¡¢Íâ¿Æ¡¢ÑÀ¿Æ»òÊÞÒ½ÓÃ·ÖÖ¸ÊÖÌ×¡¢Á¬Ö¸ÊÖÌ×¼°Â¶Ö¸ÊÖÌ×	119	ÀÏÎÎ	10	Ò»°ãÃ³Ò×	2898	Ç§¿Ë	148200	Ë«	344,880
202201	40151200	Áò»¯Ïð½ºÖÆÒ½ÁÆ¡¢Íâ¿Æ¡¢ÑÀ¿Æ»òÊÞÒ½ÓÃ·ÖÖ¸ÊÖÌ×¡¢Á¬Ö¸ÊÖÌ×¼°Â¶Ö¸ÊÖÌ×	119	ÀÏÎÎ	11	¹ú¼Ò¼ä¡¢¹ú¼Ê×éÖ¯ÎÞ³¥Ô®ÖúºÍÔùËÍµÄÎï×Ê	7	Ç§¿Ë	200	Ë«	480
202201	40151200	Áò»¯Ïð½ºÖÆÒ½ÁÆ¡¢Íâ¿Æ¡¢ÑÀ¿Æ»òÊÞÒ½ÓÃ·ÖÖ¸ÊÖÌ×¡¢Á¬Ö¸ÊÖÌ×¼°Â¶Ö¸ÊÖÌ×	123	Âí¶û´ú·ò	10	Ò»°ãÃ³Ò×	1062	Ç§¿Ë	150000	Ë«	64,910
202201	40151200	Áò»¯Ïð½ºÖÆÒ½ÁÆ¡¢Íâ¿Æ¡¢ÑÀ¿Æ»òÊÞÒ½ÓÃ·ÖÖ¸ÊÖÌ×¡¢Á¬Ö¸ÊÖÌ×¼°Â¶Ö¸ÊÖÌ×	124	ÃÉ¹Å	10	Ò»°ãÃ³Ò×	30	Ç§¿Ë	1800	Ë«	6,855
202201	40151200	Áò»¯Ïð½ºÖÆÒ½ÁÆ¡¢Íâ¿Æ¡¢ÑÀ¿Æ»òÊÞÒ½ÓÃ·ÖÖ¸ÊÖÌ×¡¢Á¬Ö¸ÊÖÌ×¼°Â¶Ö¸ÊÖÌ×	126	°¢Âü	10	Ò»°ãÃ³Ò×	4830	Ç§¿Ë	600000	Ë«	171,078
202201	40151200	Áò»¯Ïð½ºÖÆÒ½ÁÆ¡¢Íâ¿Æ¡¢ÑÀ¿Æ»òÊÞÒ½ÓÃ·ÖÖ¸ÊÖÌ×¡¢Á¬Ö¸ÊÖÌ×¼°Â¶Ö¸ÊÖÌ×	127	°Í»ùË¹Ì¹	10	Ò»°ãÃ³Ò×	32237	Ç§¿Ë	1470000	Ë«	1,522,761
202201	40151200	Áò»¯Ïð½ºÖÆÒ½ÁÆ¡¢Íâ¿Æ¡¢ÑÀ¿Æ»òÊÞÒ½ÓÃ·ÖÖ¸ÊÖÌ×¡¢Á¬Ö¸ÊÖÌ×¼°Â¶Ö¸ÊÖÌ×	132	ÐÂ¼ÓÆÂ	10	Ò»°ãÃ³Ò×	4744	Ç§¿Ë	194000	Ë«	174,981
202201	40151200	Áò»¯Ïð½ºÖÆÒ½ÁÆ¡¢Íâ¿Æ¡¢ÑÀ¿Æ»òÊÞÒ½ÓÃ·ÖÖ¸ÊÖÌ×¡¢Á¬Ö¸ÊÖÌ×¼°Â¶Ö¸ÊÖÌ×	133	º«¹ú	10	Ò»°ãÃ³Ò×	15447	Ç§¿Ë	2185000	Ë«	753,632
202201	40151200	Áò»¯Ïð½ºÖÆÒ½ÁÆ¡¢Íâ¿Æ¡¢ÑÀ¿Æ»òÊÞÒ½ÓÃ·ÖÖ¸ÊÖÌ×¡¢Á¬Ö¸ÊÖÌ×¼°Â¶Ö¸ÊÖÌ×	137	ÍÁ¶úÆä	10	Ò»°ãÃ³Ò×	88291	Ç§¿Ë	9064000	Ë«	3,542,296
202201	40151200	Áò»¯Ïð½ºÖÆÒ½ÁÆ¡¢Íâ¿Æ¡¢ÑÀ¿Æ»òÊÞÒ½ÓÃ·ÖÖ¸ÊÖÌ×¡¢Á¬Ö¸ÊÖÌ×¼°Â¶Ö¸ÊÖÌ×	138	°¢ÁªÇõ	10	Ò»°ãÃ³Ò×	112242	Ç§¿Ë	14757010	Ë«	4,497,980
202201	40151200	Áò»¯Ïð½ºÖÆÒ½ÁÆ¡¢Íâ¿Æ¡¢ÑÀ¿Æ»òÊÞÒ½ÓÃ·ÖÖ¸ÊÖÌ×¡¢Á¬Ö¸ÊÖÌ×¼°Â¶Ö¸ÊÖÌ×	141	Ô½ÄÏ	10	Ò»°ãÃ³Ò×	1121	Ç§¿Ë	160000	Ë«	122,335
202201	40151200	Áò»¯Ïð½ºÖÆÒ½ÁÆ¡¢Íâ¿Æ¡¢ÑÀ¿Æ»òÊÞÒ½ÓÃ·ÖÖ¸ÊÖÌ×¡¢Á¬Ö¸ÊÖÌ×¼°Â¶Ö¸ÊÖÌ×	143	ÖÐ¹úÌ¨Íå	10	Ò»°ãÃ³Ò×	700	Ç§¿Ë	100000	Ë«	29,946
202201	40151200	Áò»¯Ïð½ºÖÆÒ½ÁÆ¡¢Íâ¿Æ¡¢ÑÀ¿Æ»òÊÞÒ½ÓÃ·ÖÖ¸ÊÖÌ×¡¢Á¬Ö¸ÊÖÌ×¼°Â¶Ö¸ÊÖÌ×	145	¹þÈø¿ËË¹Ì¹	10	Ò»°ãÃ³Ò×	2368	Ç§¿Ë	128400	Ë«	184,733
202201	40151200	Áò»¯Ïð½ºÖÆÒ½ÁÆ¡¢Íâ¿Æ¡¢ÑÀ¿Æ»òÊÞÒ½ÓÃ·ÖÖ¸ÊÖÌ×¡¢Á¬Ö¸ÊÖÌ×¼°Â¶Ö¸ÊÖÌ×	202	°²¸çÀ­	10	Ò»°ãÃ³Ò×	11730	Ç§¿Ë	1020000	Ë«	413,988
202201	40151200	Áò»¯Ïð½ºÖÆÒ½ÁÆ¡¢Íâ¿Æ¡¢ÑÀ¿Æ»òÊÞÒ½ÓÃ·ÖÖ¸ÊÖÌ×¡¢Á¬Ö¸ÊÖÌ×¼°Â¶Ö¸ÊÖÌ×	206	¿¦ÂóÂ¡	10	Ò»°ãÃ³Ò×	15350	Ç§¿Ë	625000	Ë«	619,030
202201	40151200	Áò»¯Ïð½ºÖÆÒ½ÁÆ¡¢Íâ¿Æ¡¢ÑÀ¿Æ»òÊÞÒ½ÓÃ·ÖÖ¸ÊÖÌ×¡¢Á¬Ö¸ÊÖÌ×¼°Â¶Ö¸ÊÖÌ×	215	°£¼°	10	Ò»°ãÃ³Ò×	32105	Ç§¿Ë	3160000	Ë«	946,306
202201	40151200	Áò»¯Ïð½ºÖÆÒ½ÁÆ¡¢Íâ¿Æ¡¢ÑÀ¿Æ»òÊÞÒ½ÓÃ·ÖÖ¸ÊÖÌ×¡¢Á¬Ö¸ÊÖÌ×¼°Â¶Ö¸ÊÖÌ×	217	°£Èû¶í±ÈÑÇ	10	Ò»°ãÃ³Ò×	71250	Ç§¿Ë	3000000	Ë«	2,758,838
202201	40151200	Áò»¯Ïð½ºÖÆÒ½ÁÆ¡¢Íâ¿Æ¡¢ÑÀ¿Æ»òÊÞÒ½ÓÃ·ÖÖ¸ÊÖÌ×¡¢Á¬Ö¸ÊÖÌ×¼°Â¶Ö¸ÊÖÌ×	218	¼ÓÅî	11	¹ú¼Ò¼ä¡¢¹ú¼Ê×éÖ¯ÎÞ³¥Ô®ÖúºÍÔùËÍµÄÎï×Ê	41	Ç§¿Ë	1100	Ë«	2,992
202201	40151200	Áò»¯Ïð½ºÖÆÒ½ÁÆ¡¢Íâ¿Æ¡¢ÑÀ¿Æ»òÊÞÒ½ÓÃ·ÖÖ¸ÊÖÌ×¡¢Á¬Ö¸ÊÖÌ×¼°Â¶Ö¸ÊÖÌ×	223	¿ÆÌØµÏÍß	10	Ò»°ãÃ³Ò×	4940	Ç§¿Ë	220000	Ë«	283,096
202201	40151200	Áò»¯Ïð½ºÖÆÒ½ÁÆ¡¢Íâ¿Æ¡¢ÑÀ¿Æ»òÊÞÒ½ÓÃ·ÖÖ¸ÊÖÌ×¡¢Á¬Ö¸ÊÖÌ×¼°Â¶Ö¸ÊÖÌ×	224	¿ÏÄáÑÇ	10	Ò»°ãÃ³Ò×	740	Ç§¿Ë	40000	Ë«	35,998
202201	40151200	Áò»¯Ïð½ºÖÆÒ½ÁÆ¡¢Íâ¿Æ¡¢ÑÀ¿Æ»òÊÞÒ½ÓÃ·ÖÖ¸ÊÖÌ×¡¢Á¬Ö¸ÊÖÌ×¼°Â¶Ö¸ÊÖÌ×	227	Âí´ï¼ÓË¹¼Ó	10	Ò»°ãÃ³Ò×	1850	Ç§¿Ë	250000	Ë«	92,388
202201	40151200	Áò»¯Ïð½ºÖÆÒ½ÁÆ¡¢Íâ¿Æ¡¢ÑÀ¿Æ»òÊÞÒ½ÓÃ·ÖÖ¸ÊÖÌ×¡¢Á¬Ö¸ÊÖÌ×¼°Â¶Ö¸ÊÖÌ×	230	Ã«ÀïËþÄáÑÇ	10	Ò»°ãÃ³Ò×	7440	Ç§¿Ë	480000	Ë«	341,963
202201	40151200	Áò»¯Ïð½ºÖÆÒ½ÁÆ¡¢Íâ¿Æ¡¢ÑÀ¿Æ»òÊÞÒ½ÓÃ·ÖÖ¸ÊÖÌ×¡¢Á¬Ö¸ÊÖÌ×¼°Â¶Ö¸ÊÖÌ×	232	Ä¦Âå¸ç	10	Ò»°ãÃ³Ò×	10525	Ç§¿Ë	1253710	Ë«	539,234
202201	40151200	Áò»¯Ïð½ºÖÆÒ½ÁÆ¡¢Íâ¿Æ¡¢ÑÀ¿Æ»òÊÞÒ½ÓÃ·ÖÖ¸ÊÖÌ×¡¢Á¬Ö¸ÊÖÌ×¼°Â¶Ö¸ÊÖÌ×	234	ÄÉÃ×±ÈÑÇ	10	Ò»°ãÃ³Ò×	1855	Ç§¿Ë	100000	Ë«	258,763
202201	40151200	Áò»¯Ïð½ºÖÆÒ½ÁÆ¡¢Íâ¿Æ¡¢ÑÀ¿Æ»òÊÞÒ½ÓÃ·ÖÖ¸ÊÖÌ×¡¢Á¬Ö¸ÊÖÌ×¼°Â¶Ö¸ÊÖÌ×	235	ÄáÈÕ¶û	10	Ò»°ãÃ³Ò×	15	Ç§¿Ë	300	Ë«	2,370
202201	40151200	Áò»¯Ïð½ºÖÆÒ½ÁÆ¡¢Íâ¿Æ¡¢ÑÀ¿Æ»òÊÞÒ½ÓÃ·ÖÖ¸ÊÖÌ×¡¢Á¬Ö¸ÊÖÌ×¼°Â¶Ö¸ÊÖÌ×	235	ÄáÈÕ¶û	11	¹ú¼Ò¼ä¡¢¹ú¼Ê×éÖ¯ÎÞ³¥Ô®ÖúºÍÔùËÍµÄÎï×Ê	88	Ç§¿Ë	2350	Ë«	6,392
202201	40151200	Áò»¯Ïð½ºÖÆÒ½ÁÆ¡¢Íâ¿Æ¡¢ÑÀ¿Æ»òÊÞÒ½ÓÃ·ÖÖ¸ÊÖÌ×¡¢Á¬Ö¸ÊÖÌ×¼°Â¶Ö¸ÊÖÌ×	236	ÄáÈÕÀûÑÇ	10	Ò»°ãÃ³Ò×	5303	Ç§¿Ë	473500	Ë«	301,695
202201	40151200	Áò»¯Ïð½ºÖÆÒ½ÁÆ¡¢Íâ¿Æ¡¢ÑÀ¿Æ»òÊÞÒ½ÓÃ·ÖÖ¸ÊÖÌ×¡¢Á¬Ö¸ÊÖÌ×¼°Â¶Ö¸ÊÖÌ×	238	Â¬Íú´ï	10	Ò»°ãÃ³Ò×	10750	Ç§¿Ë	1250000	Ë«	493,798
202201	40151200	Áò»¯Ïð½ºÖÆÒ½ÁÆ¡¢Íâ¿Æ¡¢ÑÀ¿Æ»òÊÞÒ½ÓÃ·ÖÖ¸ÊÖÌ×¡¢Á¬Ö¸ÊÖÌ×¼°Â¶Ö¸ÊÖÌ×	240	ÈûÄÚ¼Ó¶û	10	Ò»°ãÃ³Ò×	6006	Ç§¿Ë	231000	Ë«	219,624
202201	40151200	Áò»¯Ïð½ºÖÆÒ½ÁÆ¡¢Íâ¿Æ¡¢ÑÀ¿Æ»òÊÞÒ½ÓÃ·ÖÖ¸ÊÖÌ×¡¢Á¬Ö¸ÊÖÌ×¼°Â¶Ö¸ÊÖÌ×	244	ÄÏ·Ç	10	Ò»°ãÃ³Ò×	42009	Ç§¿Ë	2165200	Ë«	2,447,360
202201	40151200	Áò»¯Ïð½ºÖÆÒ½ÁÆ¡¢Íâ¿Æ¡¢ÑÀ¿Æ»òÊÞÒ½ÓÃ·ÖÖ¸ÊÖÌ×¡¢Á¬Ö¸ÊÖÌ×¼°Â¶Ö¸ÊÖÌ×	246	ËÕµ¤	10	Ò»°ãÃ³Ò×	18626	Ç§¿Ë	1040000	Ë«	1,031,740
202201	40151200	Áò»¯Ïð½ºÖÆÒ½ÁÆ¡¢Íâ¿Æ¡¢ÑÀ¿Æ»òÊÞÒ½ÓÃ·ÖÖ¸ÊÖÌ×¡¢Á¬Ö¸ÊÖÌ×¼°Â¶Ö¸ÊÖÌ×	247	Ì¹É£ÄáÑÇ	10	Ò»°ãÃ³Ò×	26838	Ç§¿Ë	3012500	Ë«	1,773,598
202201	40151200	Áò»¯Ïð½ºÖÆÒ½ÁÆ¡¢Íâ¿Æ¡¢ÑÀ¿Æ»òÊÞÒ½ÓÃ·ÖÖ¸ÊÖÌ×¡¢Á¬Ö¸ÊÖÌ×¼°Â¶Ö¸ÊÖÌ×	249	Í»ÄáË¹	10	Ò»°ãÃ³Ò×	3700	Ç§¿Ë	500000	Ë«	159,289
202201	40151200	Áò»¯Ïð½ºÖÆÒ½ÁÆ¡¢Íâ¿Æ¡¢ÑÀ¿Æ»òÊÞÒ½ÓÃ·ÖÖ¸ÊÖÌ×¡¢Á¬Ö¸ÊÖÌ×¼°Â¶Ö¸ÊÖÌ×	250	ÎÚ¸É´ï	10	Ò»°ãÃ³Ò×	48362	Ç§¿Ë	5373250	Ë«	3,229,703
202201	40151200	Áò»¯Ïð½ºÖÆÒ½ÁÆ¡¢Íâ¿Æ¡¢ÑÀ¿Æ»òÊÞÒ½ÓÃ·ÖÖ¸ÊÖÌ×¡¢Á¬Ö¸ÊÖÌ×¼°Â¶Ö¸ÊÖÌ×	253	ÔÞ±ÈÑÇ	10	Ò»°ãÃ³Ò×	17850	Ç§¿Ë	1050000	Ë«	1,036,976
202201	40151200	Áò»¯Ïð½ºÖÆÒ½ÁÆ¡¢Íâ¿Æ¡¢ÑÀ¿Æ»òÊÞÒ½ÓÃ·ÖÖ¸ÊÖÌ×¡¢Á¬Ö¸ÊÖÌ×¼°Â¶Ö¸ÊÖÌ×	254	½ò°Í²¼Î¤	10	Ò»°ãÃ³Ò×	0	Ç§¿Ë	200	Ë«	28
202201	40151200	Áò»¯Ïð½ºÖÆÒ½ÁÆ¡¢Íâ¿Æ¡¢ÑÀ¿Æ»òÊÞÒ½ÓÃ·ÖÖ¸ÊÖÌ×¡¢Á¬Ö¸ÊÖÌ×¼°Â¶Ö¸ÊÖÌ×	258	¶òÁ¢ÌØÀïÑÇ	11	¹ú¼Ò¼ä¡¢¹ú¼Ê×éÖ¯ÎÞ³¥Ô®ÖúºÍÔùËÍµÄÎï×Ê	38	Ç§¿Ë	1000	Ë«	2,720
202201	40151200	Áò»¯Ïð½ºÖÆÒ½ÁÆ¡¢Íâ¿Æ¡¢ÑÀ¿Æ»òÊÞÒ½ÓÃ·ÖÖ¸ÊÖÌ×¡¢Á¬Ö¸ÊÖÌ×¼°Â¶Ö¸ÊÖÌ×	301	±ÈÀûÊ±	10	Ò»°ãÃ³Ò×	79474	Ç§¿Ë	10181000	Ë«	3,243,836
202201	40151200	Áò»¯Ïð½ºÖÆÒ½ÁÆ¡¢Íâ¿Æ¡¢ÑÀ¿Æ»òÊÞÒ½ÓÃ·ÖÖ¸ÊÖÌ×¡¢Á¬Ö¸ÊÖÌ×¼°Â¶Ö¸ÊÖÌ×	302	µ¤Âó	10	Ò»°ãÃ³Ò×	215145	Ç§¿Ë	26000000	Ë«	7,620,393
202201	40151200	Áò»¯Ïð½ºÖÆÒ½ÁÆ¡¢Íâ¿Æ¡¢ÑÀ¿Æ»òÊÞÒ½ÓÃ·ÖÖ¸ÊÖÌ×¡¢Á¬Ö¸ÊÖÌ×¼°Â¶Ö¸ÊÖÌ×	303	Ó¢¹ú	10	Ò»°ãÃ³Ò×	268811	Ç§¿Ë	36206050	Ë«	12,295,785
202201	40151200	Áò»¯Ïð½ºÖÆÒ½ÁÆ¡¢Íâ¿Æ¡¢ÑÀ¿Æ»òÊÞÒ½ÓÃ·ÖÖ¸ÊÖÌ×¡¢Á¬Ö¸ÊÖÌ×¼°Â¶Ö¸ÊÖÌ×	304	µÂ¹ú	10	Ò»°ãÃ³Ò×	645977	Ç§¿Ë	84429000	Ë«	25,953,851
202201	40151200	Áò»¯Ïð½ºÖÆÒ½ÁÆ¡¢Íâ¿Æ¡¢ÑÀ¿Æ»òÊÞÒ½ÓÃ·ÖÖ¸ÊÖÌ×¡¢Á¬Ö¸ÊÖÌ×¼°Â¶Ö¸ÊÖÌ×	305	·¨¹ú	10	Ò»°ãÃ³Ò×	234250	Ç§¿Ë	31323600	Ë«	10,663,151
202201	40151200	Áò»¯Ïð½ºÖÆÒ½ÁÆ¡¢Íâ¿Æ¡¢ÑÀ¿Æ»òÊÞÒ½ÓÃ·ÖÖ¸ÊÖÌ×¡¢Á¬Ö¸ÊÖÌ×¼°Â¶Ö¸ÊÖÌ×	306	°®¶ûÀ¼	10	Ò»°ãÃ³Ò×	904177	Ç§¿Ë	99558000	Ë«	58,233,239
202201	40151200	Áò»¯Ïð½ºÖÆÒ½ÁÆ¡¢Íâ¿Æ¡¢ÑÀ¿Æ»òÊÞÒ½ÓÃ·ÖÖ¸ÊÖÌ×¡¢Á¬Ö¸ÊÖÌ×¼°Â¶Ö¸ÊÖÌ×	307	Òâ´óÀû	10	Ò»°ãÃ³Ò×	337416	Ç§¿Ë	47475400	Ë«	16,937,607
202201	40151200	Áò»¯Ïð½ºÖÆÒ½ÁÆ¡¢Íâ¿Æ¡¢ÑÀ¿Æ»òÊÞÒ½ÓÃ·ÖÖ¸ÊÖÌ×¡¢Á¬Ö¸ÊÖÌ×¼°Â¶Ö¸ÊÖÌ×	309	ºÉÀ¼	10	Ò»°ãÃ³Ò×	204039	Ç§¿Ë	25617000	Ë«	8,656,422
202201	40151200	Áò»¯Ïð½ºÖÆÒ½ÁÆ¡¢Íâ¿Æ¡¢ÑÀ¿Æ»òÊÞÒ½ÓÃ·ÖÖ¸ÊÖÌ×¡¢Á¬Ö¸ÊÖÌ×¼°Â¶Ö¸ÊÖÌ×	310	Ï£À°	10	Ò»°ãÃ³Ò×	14417	Ç§¿Ë	1868200	Ë«	715,444
202201	40151200	Áò»¯Ïð½ºÖÆÒ½ÁÆ¡¢Íâ¿Æ¡¢ÑÀ¿Æ»òÊÞÒ½ÓÃ·ÖÖ¸ÊÖÌ×¡¢Á¬Ö¸ÊÖÌ×¼°Â¶Ö¸ÊÖÌ×	311	ÆÏÌÑÑÀ	10	Ò»°ãÃ³Ò×	150258	Ç§¿Ë	20196500	Ë«	5,780,411
202201	40151200	Áò»¯Ïð½ºÖÆÒ½ÁÆ¡¢Íâ¿Æ¡¢ÑÀ¿Æ»òÊÞÒ½ÓÃ·ÖÖ¸ÊÖÌ×¡¢Á¬Ö¸ÊÖÌ×¼°Â¶Ö¸ÊÖÌ×	312	Î÷°àÑÀ	10	Ò»°ãÃ³Ò×	542367	Ç§¿Ë	68610100	Ë«	22,559,912
202201	40151200	Áò»¯Ïð½ºÖÆÒ½ÁÆ¡¢Íâ¿Æ¡¢ÑÀ¿Æ»òÊÞÒ½ÓÃ·ÖÖ¸ÊÖÌ×¡¢Á¬Ö¸ÊÖÌ×¼°Â¶Ö¸ÊÖÌ×	315	°ÂµØÀû	10	Ò»°ãÃ³Ò×	32868	Ç§¿Ë	4600000	Ë«	1,348,230
202201	40151200	Áò»¯Ïð½ºÖÆÒ½ÁÆ¡¢Íâ¿Æ¡¢ÑÀ¿Æ»òÊÞÒ½ÓÃ·ÖÖ¸ÊÖÌ×¡¢Á¬Ö¸ÊÖÌ×¼°Â¶Ö¸ÊÖÌ×	318	·ÒÀ¼	10	Ò»°ãÃ³Ò×	59758	Ç§¿Ë	7440200	Ë«	2,136,810
202201	40151200	Áò»¯Ïð½ºÖÆÒ½ÁÆ¡¢Íâ¿Æ¡¢ÑÀ¿Æ»òÊÞÒ½ÓÃ·ÖÖ¸ÊÖÌ×¡¢Á¬Ö¸ÊÖÌ×¼°Â¶Ö¸ÊÖÌ×	321	ÐÙÑÀÀû	10	Ò»°ãÃ³Ò×	1430	Ç§¿Ë	57200	Ë«	64,699
202201	40151200	Áò»¯Ïð½ºÖÆÒ½ÁÆ¡¢Íâ¿Æ¡¢ÑÀ¿Æ»òÊÞÒ½ÓÃ·ÖÖ¸ÊÖÌ×¡¢Á¬Ö¸ÊÖÌ×¼°Â¶Ö¸ÊÖÌ×	324	Âí¶úËû	10	Ò»°ãÃ³Ò×	833	Ç§¿Ë	42250	Ë«	92,448
202201	40151200	Áò»¯Ïð½ºÖÆÒ½ÁÆ¡¢Íâ¿Æ¡¢ÑÀ¿Æ»òÊÞÒ½ÓÃ·ÖÖ¸ÊÖÌ×¡¢Á¬Ö¸ÊÖÌ×¼°Â¶Ö¸ÊÖÌ×	327	²¨À¼	10	Ò»°ãÃ³Ò×	305867	Ç§¿Ë	43294500	Ë«	13,090,995
202201	40151200	Áò»¯Ïð½ºÖÆÒ½ÁÆ¡¢Íâ¿Æ¡¢ÑÀ¿Æ»òÊÞÒ½ÓÃ·ÖÖ¸ÊÖÌ×¡¢Á¬Ö¸ÊÖÌ×¼°Â¶Ö¸ÊÖÌ×	328	ÂÞÂíÄáÑÇ	10	Ò»°ãÃ³Ò×	25200	Ç§¿Ë	1430000	Ë«	934,574
202201	40151200	Áò»¯Ïð½ºÖÆÒ½ÁÆ¡¢Íâ¿Æ¡¢ÑÀ¿Æ»òÊÞÒ½ÓÃ·ÖÖ¸ÊÖÌ×¡¢Á¬Ö¸ÊÖÌ×¼°Â¶Ö¸ÊÖÌ×	330	Èðµä	10	Ò»°ãÃ³Ò×	6884	Ç§¿Ë	1000000	Ë«	305,837
202201	40151200	Áò»¯Ïð½ºÖÆÒ½ÁÆ¡¢Íâ¿Æ¡¢ÑÀ¿Æ»òÊÞÒ½ÓÃ·ÖÖ¸ÊÖÌ×¡¢Á¬Ö¸ÊÖÌ×¼°Â¶Ö¸ÊÖÌ×	335	À­ÍÑÎ¬ÑÇ	10	Ò»°ãÃ³Ò×	6783	Ç§¿Ë	800000	Ë«	234,473
202201	40151200	Áò»¯Ïð½ºÖÆÒ½ÁÆ¡¢Íâ¿Æ¡¢ÑÀ¿Æ»òÊÞÒ½ÓÃ·ÖÖ¸ÊÖÌ×¡¢Á¬Ö¸ÊÖÌ×¼°Â¶Ö¸ÊÖÌ×	336	Á¢ÌÕÍð	10	Ò»°ãÃ³Ò×	15935	Ç§¿Ë	2150000	Ë«	714,331
202201	40151200	Áò»¯Ïð½ºÖÆÒ½ÁÆ¡¢Íâ¿Æ¡¢ÑÀ¿Æ»òÊÞÒ½ÓÃ·ÖÖ¸ÊÖÌ×¡¢Á¬Ö¸ÊÖÌ×¼°Â¶Ö¸ÊÖÌ×	338	ÑÇÃÀÄáÑÇ	10	Ò»°ãÃ³Ò×	6580	Ç§¿Ë	900000	Ë«	332,596
202201	40151200	Áò»¯Ïð½ºÖÆÒ½ÁÆ¡¢Íâ¿Æ¡¢ÑÀ¿Æ»òÊÞÒ½ÓÃ·ÖÖ¸ÊÖÌ×¡¢Á¬Ö¸ÊÖÌ×¼°Â¶Ö¸ÊÖÌ×	340	°×¶íÂÞË¹	10	Ò»°ãÃ³Ò×	69	Ç§¿Ë	2000	Ë«	6,393
202201	40151200	Áò»¯Ïð½ºÖÆÒ½ÁÆ¡¢Íâ¿Æ¡¢ÑÀ¿Æ»òÊÞÒ½ÓÃ·ÖÖ¸ÊÖÌ×¡¢Á¬Ö¸ÊÖÌ×¼°Â¶Ö¸ÊÖÌ×	344	¶íÂÞË¹Áª°î	10	Ò»°ãÃ³Ò×	46425	Ç§¿Ë	3305500	Ë«	1,940,732
202201	40151200	Áò»¯Ïð½ºÖÆÒ½ÁÆ¡¢Íâ¿Æ¡¢ÑÀ¿Æ»òÊÞÒ½ÓÃ·ÖÖ¸ÊÖÌ×¡¢Á¬Ö¸ÊÖÌ×¼°Â¶Ö¸ÊÖÌ×	347	ÎÚ¿ËÀ¼	10	Ò»°ãÃ³Ò×	55136	Ç§¿Ë	7625000	Ë«	2,525,988
202201	40151200	Áò»¯Ïð½ºÖÆÒ½ÁÆ¡¢Íâ¿Æ¡¢ÑÀ¿Æ»òÊÞÒ½ÓÃ·ÖÖ¸ÊÖÌ×¡¢Á¬Ö¸ÊÖÌ×¼°Â¶Ö¸ÊÖÌ×	350	Ë¹ÂåÎÄÄáÑÇ	10	Ò»°ãÃ³Ò×	15971	Ç§¿Ë	2087500	Ë«	671,568
202201	40151200	Áò»¯Ïð½ºÖÆÒ½ÁÆ¡¢Íâ¿Æ¡¢ÑÀ¿Æ»òÊÞÒ½ÓÃ·ÖÖ¸ÊÖÌ×¡¢Á¬Ö¸ÊÖÌ×¼°Â¶Ö¸ÊÖÌ×	352	½Ý¿Ë	10	Ò»°ãÃ³Ò×	18903	Ç§¿Ë	2384000	Ë«	779,502
202201	40151200	Áò»¯Ïð½ºÖÆÒ½ÁÆ¡¢Íâ¿Æ¡¢ÑÀ¿Æ»òÊÞÒ½ÓÃ·ÖÖ¸ÊÖÌ×¡¢Á¬Ö¸ÊÖÌ×¼°Â¶Ö¸ÊÖÌ×	359	ºÚÉ½	10	Ò»°ãÃ³Ò×	104	Ç§¿Ë	40000	Ë«	4,603
202201	40151200	Áò»¯Ïð½ºÖÆÒ½ÁÆ¡¢Íâ¿Æ¡¢ÑÀ¿Æ»òÊÞÒ½ÓÃ·ÖÖ¸ÊÖÌ×¡¢Á¬Ö¸ÊÖÌ×¼°Â¶Ö¸ÊÖÌ×	402	°¢¸ùÍ¢	10	Ò»°ãÃ³Ò×	8990	Ç§¿Ë	530000	Ë«	547,066
202201	40151200	Áò»¯Ïð½ºÖÆÒ½ÁÆ¡¢Íâ¿Æ¡¢ÑÀ¿Æ»òÊÞÒ½ÓÃ·ÖÖ¸ÊÖÌ×¡¢Á¬Ö¸ÊÖÌ×¼°Â¶Ö¸ÊÖÌ×	403	°¢Â³°Í	10	Ò»°ãÃ³Ò×	1260	Ç§¿Ë	126000	Ë«	36,928
202201	40151200	Áò»¯Ïð½ºÖÆÒ½ÁÆ¡¢Íâ¿Æ¡¢ÑÀ¿Æ»òÊÞÒ½ÓÃ·ÖÖ¸ÊÖÌ×¡¢Á¬Ö¸ÊÖÌ×¼°Â¶Ö¸ÊÖÌ×	410	°ÍÎ÷	10	Ò»°ãÃ³Ò×	221947	Ç§¿Ë	29502500	Ë«	11,066,471
202201	40151200	Áò»¯Ïð½ºÖÆÒ½ÁÆ¡¢Íâ¿Æ¡¢ÑÀ¿Æ»òÊÞÒ½ÓÃ·ÖÖ¸ÊÖÌ×¡¢Á¬Ö¸ÊÖÌ×¼°Â¶Ö¸ÊÖÌ×	412	ÖÇÀû	10	Ò»°ãÃ³Ò×	65346	Ç§¿Ë	9269200	Ë«	3,065,977
202201	40151200	Áò»¯Ïð½ºÖÆÒ½ÁÆ¡¢Íâ¿Æ¡¢ÑÀ¿Æ»òÊÞÒ½ÓÃ·ÖÖ¸ÊÖÌ×¡¢Á¬Ö¸ÊÖÌ×¼°Â¶Ö¸ÊÖÌ×	413	¸çÂ×±ÈÑÇ	10	Ò»°ãÃ³Ò×	83904	Ç§¿Ë	7180000	Ë«	4,146,263
202201	40151200	Áò»¯Ïð½ºÖÆÒ½ÁÆ¡¢Íâ¿Æ¡¢ÑÀ¿Æ»òÊÞÒ½ÓÃ·ÖÖ¸ÊÖÌ×¡¢Á¬Ö¸ÊÖÌ×¼°Â¶Ö¸ÊÖÌ×	415	¸çË¹´ïÀè¼Ó	10	Ò»°ãÃ³Ò×	12	Ç§¿Ë	500	Ë«	510
202201	40151200	Áò»¯Ïð½ºÖÆÒ½ÁÆ¡¢Íâ¿Æ¡¢ÑÀ¿Æ»òÊÞÒ½ÓÃ·ÖÖ¸ÊÖÌ×¡¢Á¬Ö¸ÊÖÌ×¼°Â¶Ö¸ÊÖÌ×	418	¶àÃ×Äá¼Ó¹²ºÍ¹ú	10	Ò»°ãÃ³Ò×	980	Ç§¿Ë	100000	Ë«	60,811
202201	40151200	Áò»¯Ïð½ºÖÆÒ½ÁÆ¡¢Íâ¿Æ¡¢ÑÀ¿Æ»òÊÞÒ½ÓÃ·ÖÖ¸ÊÖÌ×¡¢Á¬Ö¸ÊÖÌ×¼°Â¶Ö¸ÊÖÌ×	419	¶ò¹Ï¶à¶û	10	Ò»°ãÃ³Ò×	62527	Ç§¿Ë	7445000	Ë«	2,782,393
202201	40151200	Áò»¯Ïð½ºÖÆÒ½ÁÆ¡¢Íâ¿Æ¡¢ÑÀ¿Æ»òÊÞÒ½ÓÃ·ÖÖ¸ÊÖÌ×¡¢Á¬Ö¸ÊÖÌ×¼°Â¶Ö¸ÊÖÌ×	432	°ÍÄÃÂí	10	Ò»°ãÃ³Ò×	790	Ç§¿Ë	100000	Ë«	36,216
202201	40151200	Áò»¯Ïð½ºÖÆÒ½ÁÆ¡¢Íâ¿Æ¡¢ÑÀ¿Æ»òÊÞÒ½ÓÃ·ÖÖ¸ÊÖÌ×¡¢Á¬Ö¸ÊÖÌ×¼°Â¶Ö¸ÊÖÌ×	433	°ÍÀ­¹ç	10	Ò»°ãÃ³Ò×	29050	Ç§¿Ë	1590000	Ë«	1,752,634
202201	40151200	Áò»¯Ïð½ºÖÆÒ½ÁÆ¡¢Íâ¿Æ¡¢ÑÀ¿Æ»òÊÞÒ½ÓÃ·ÖÖ¸ÊÖÌ×¡¢Á¬Ö¸ÊÖÌ×¼°Â¶Ö¸ÊÖÌ×	434	ÃØÂ³	10	Ò»°ãÃ³Ò×	11275	Ç§¿Ë	657500	Ë«	638,275
202201	40151200	Áò»¯Ïð½ºÖÆÒ½ÁÆ¡¢Íâ¿Æ¡¢ÑÀ¿Æ»òÊÞÒ½ÓÃ·ÖÖ¸ÊÖÌ×¡¢Á¬Ö¸ÊÖÌ×¼°Â¶Ö¸ÊÖÌ×	442	ÌØÁ¢Äá´ïºÍ¶à°Í¸ç	10	Ò»°ãÃ³Ò×	13175	Ç§¿Ë	1495000	Ë«	694,071
202201	40151200	Áò»¯Ïð½ºÖÆÒ½ÁÆ¡¢Íâ¿Æ¡¢ÑÀ¿Æ»òÊÞÒ½ÓÃ·ÖÖ¸ÊÖÌ×¡¢Á¬Ö¸ÊÖÌ×¼°Â¶Ö¸ÊÖÌ×	445	Î¯ÄÚÈðÀ­	10	Ò»°ãÃ³Ò×	15737	Ç§¿Ë	1300000	Ë«	752,140
202201	40151200	Áò»¯Ïð½ºÖÆÒ½ÁÆ¡¢Íâ¿Æ¡¢ÑÀ¿Æ»òÊÞÒ½ÓÃ·ÖÖ¸ÊÖÌ×¡¢Á¬Ö¸ÊÖÌ×¼°Â¶Ö¸ÊÖÌ×	501	¼ÓÄÃ´ó	10	Ò»°ãÃ³Ò×	191935	Ç§¿Ë	22581700	Ë«	8,139,142
202201	40151200	Áò»¯Ïð½ºÖÆÒ½ÁÆ¡¢Íâ¿Æ¡¢ÑÀ¿Æ»òÊÞÒ½ÓÃ·ÖÖ¸ÊÖÌ×¡¢Á¬Ö¸ÊÖÌ×¼°Â¶Ö¸ÊÖÌ×	502	ÃÀ¹ú	10	Ò»°ãÃ³Ò×	2028803	Ç§¿Ë	261038822	Ë«	93,376,232
202201	40151200	Áò»¯Ïð½ºÖÆÒ½ÁÆ¡¢Íâ¿Æ¡¢ÑÀ¿Æ»òÊÞÒ½ÓÃ·ÖÖ¸ÊÖÌ×¡¢Á¬Ö¸ÊÖÌ×¼°Â¶Ö¸ÊÖÌ×	601	°Ä´óÀûÑÇ	10	Ò»°ãÃ³Ò×	68788	Ç§¿Ë	8143700	Ë«	2,799,108
202201	40151200	Áò»¯Ïð½ºÖÆÒ½ÁÆ¡¢Íâ¿Æ¡¢ÑÀ¿Æ»òÊÞÒ½ÓÃ·ÖÖ¸ÊÖÌ×¡¢Á¬Ö¸ÊÖÌ×¼°Â¶Ö¸ÊÖÌ×	609	ÐÂÎ÷À¼	10	Ò»°ãÃ³Ò×	5844	Ç§¿Ë	649000	Ë«	253,803
202201	40151200	Áò»¯Ïð½ºÖÆÒ½ÁÆ¡¢Íâ¿Æ¡¢ÑÀ¿Æ»òÊÞÒ½ÓÃ·ÖÖ¸ÊÖÌ×¡¢Á¬Ö¸ÊÖÌ×¼°Â¶Ö¸ÊÖÌ×	611	°Í²¼ÑÇÐÂ¼¸ÄÚÑÇ	10	Ò»°ãÃ³Ò×	20034	Ç§¿Ë	2584000	Ë«	880,323
202201	40151200	Áò»¯Ïð½ºÖÆÒ½ÁÆ¡¢Íâ¿Æ¡¢ÑÀ¿Æ»òÊÞÒ½ÓÃ·ÖÖ¸ÊÖÌ×¡¢Á¬Ö¸ÊÖÌ×¼°Â¶Ö¸ÊÖÌ×	614	ÌÀ¼Ó	11	¹ú¼Ò¼ä¡¢¹ú¼Ê×éÖ¯ÎÞ³¥Ô®ÖúºÍÔùËÍµÄÎï×Ê	728	Ç§¿Ë	20000	Ë«	38,000
202201	40151900	Áò»¯Ïð½ºÖÆÆäËû·ÖÖ¸¡¢Á¬Ö¸¼°Â¶Ö¸ÊÖÌ×	102	°ÍÁÖ	10	Ò»°ãÃ³Ò×	7017	Ç§¿Ë	850784	Ë«	465,123
202201	40151900	Áò»¯Ïð½ºÖÆÆäËû·ÖÖ¸¡¢Á¬Ö¸¼°Â¶Ö¸ÊÖÌ×	103	ÃÏ¼ÓÀ­¹ú	10	Ò»°ãÃ³Ò×	1470	Ç§¿Ë	250400	Ë«	48,634
202201	40151900	Áò»¯Ïð½ºÖÆÆäËû·ÖÖ¸¡¢Á¬Ö¸¼°Â¶Ö¸ÊÖÌ×	106	Ãåµé	10	Ò»°ãÃ³Ò×	10481	Ç§¿Ë	96177	Ë«	254,518
202201	40151900	Áò»¯Ïð½ºÖÆÆäËû·ÖÖ¸¡¢Á¬Ö¸¼°Â¶Ö¸ÊÖÌ×	106	Ãåµé	11	¹ú¼Ò¼ä¡¢¹ú¼Ê×éÖ¯ÎÞ³¥Ô®ÖúºÍÔùËÍµÄÎï×Ê	225	Ç§¿Ë	15000	Ë«	21,940
202201	40151900	Áò»¯Ïð½ºÖÆÆäËû·ÖÖ¸¡¢Á¬Ö¸¼°Â¶Ö¸ÊÖÌ×	107	¼íÆÒÕ¯	10	Ò»°ãÃ³Ò×	562	Ç§¿Ë	7380	Ë«	28,324
202201	40151900	Áò»¯Ïð½ºÖÆÆäËû·ÖÖ¸¡¢Á¬Ö¸¼°Â¶Ö¸ÊÖÌ×	108	ÈûÆÖÂ·Ë¹	10	Ò»°ãÃ³Ò×	16483	Ç§¿Ë	2108400	Ë«	700,813
202201	40151900	Áò»¯Ïð½ºÖÆÆäËû·ÖÖ¸¡¢Á¬Ö¸¼°Â¶Ö¸ÊÖÌ×	110	ÖÐ¹úÏã¸Û	10	Ò»°ãÃ³Ò×	89152	Ç§¿Ë	5472750	Ë«	4,275,303
202201	40151900	Áò»¯Ïð½ºÖÆÆäËû·ÖÖ¸¡¢Á¬Ö¸¼°Â¶Ö¸ÊÖÌ×	111	Ó¡¶È	10	Ò»°ãÃ³Ò×	30281	Ç§¿Ë	3253600	Ë«	1,751,603
202201	40151900	Áò»¯Ïð½ºÖÆÆäËû·ÖÖ¸¡¢Á¬Ö¸¼°Â¶Ö¸ÊÖÌ×	112	Ó¡¶ÈÄáÎ÷ÑÇ	10	Ò»°ãÃ³Ò×	46185	Ç§¿Ë	2009797	Ë«	1,445,239
202201	40151900	Áò»¯Ïð½ºÖÆÆäËû·ÖÖ¸¡¢Á¬Ö¸¼°Â¶Ö¸ÊÖÌ×	114	ÒÁÀ­¿Ë	10	Ò»°ãÃ³Ò×	46397	Ç§¿Ë	2286268	Ë«	1,324,222
202201	40151900	Áò»¯Ïð½ºÖÆÆäËû·ÖÖ¸¡¢Á¬Ö¸¼°Â¶Ö¸ÊÖÌ×	115	ÒÔÉ«ÁÐ	10	Ò»°ãÃ³Ò×	94172	Ç§¿Ë	8666667	Ë«	3,563,141
202201	40151900	Áò»¯Ïð½ºÖÆÆäËû·ÖÖ¸¡¢Á¬Ö¸¼°Â¶Ö¸ÊÖÌ×	116	ÈÕ±¾	10	Ò»°ãÃ³Ò×	431982	Ç§¿Ë	56487769	Ë«	23,320,982
202201	40151900	Áò»¯Ïð½ºÖÆÆäËû·ÖÖ¸¡¢Á¬Ö¸¼°Â¶Ö¸ÊÖÌ×	117	Ô¼µ©	10	Ò»°ãÃ³Ò×	2900	Ç§¿Ë	24000	Ë«	64,130
202201	40151900	Áò»¯Ïð½ºÖÆÆäËû·ÖÖ¸¡¢Á¬Ö¸¼°Â¶Ö¸ÊÖÌ×	118	¿ÆÍþÌØ	10	Ò»°ãÃ³Ò×	10136	Ç§¿Ë	196949	Ë«	289,172
202201	40151900	Áò»¯Ïð½ºÖÆÆäËû·ÖÖ¸¡¢Á¬Ö¸¼°Â¶Ö¸ÊÖÌ×	119	ÀÏÎÎ	10	Ò»°ãÃ³Ò×	818	Ç§¿Ë	10090	Ë«	27,547
202201	40151900	Áò»¯Ïð½ºÖÆÆäËû·ÖÖ¸¡¢Á¬Ö¸¼°Â¶Ö¸ÊÖÌ×	119	ÀÏÎÎ	12	ÆäËû¾èÔùÎï×Ê	84	Ç§¿Ë	20000	Ë«	10,000
202201	40151900	Áò»¯Ïð½ºÖÆÆäËû·ÖÖ¸¡¢Á¬Ö¸¼°Â¶Ö¸ÊÖÌ×	120	Àè°ÍÄÛ	10	Ò»°ãÃ³Ò×	15237	Ç§¿Ë	1861500	Ë«	683,866
202201	40151900	Áò»¯Ïð½ºÖÆÆäËû·ÖÖ¸¡¢Á¬Ö¸¼°Â¶Ö¸ÊÖÌ×	120	Àè°ÍÄÛ	11	¹ú¼Ò¼ä¡¢¹ú¼Ê×éÖ¯ÎÞ³¥Ô®ÖúºÍÔùËÍµÄÎï×Ê	30	Ç§¿Ë	500	Ë«	745
202201	40151900	Áò»¯Ïð½ºÖÆÆäËû·ÖÖ¸¡¢Á¬Ö¸¼°Â¶Ö¸ÊÖÌ×	122	ÂíÀ´Î÷ÑÇ	10	Ò»°ãÃ³Ò×	7495	Ç§¿Ë	661041	Ë«	622,564
202201	40151900	Áò»¯Ïð½ºÖÆÆäËû·ÖÖ¸¡¢Á¬Ö¸¼°Â¶Ö¸ÊÖÌ×	123	Âí¶û´ú·ò	10	Ò»°ãÃ³Ò×	582	Ç§¿Ë	16000	Ë«	10,195
202201	40151900	Áò»¯Ïð½ºÖÆÆäËû·ÖÖ¸¡¢Á¬Ö¸¼°Â¶Ö¸ÊÖÌ×	124	ÃÉ¹Å	10	Ò»°ãÃ³Ò×	4956	Ç§¿Ë	667140	Ë«	243,753
202201	40151900	Áò»¯Ïð½ºÖÆÆäËû·ÖÖ¸¡¢Á¬Ö¸¼°Â¶Ö¸ÊÖÌ×	125	Äá²´¶ûÁª°îÃñÖ÷¹²ºÍ¹ú	10	Ò»°ãÃ³Ò×	9985	Ç§¿Ë	114400	Ë«	404,451
202201	40151900	Áò»¯Ïð½ºÖÆÆäËû·ÖÖ¸¡¢Á¬Ö¸¼°Â¶Ö¸ÊÖÌ×	126	°¢Âü	10	Ò»°ãÃ³Ò×	2700	Ç§¿Ë	21000	Ë«	67,092
202201	40151900	Áò»¯Ïð½ºÖÆÆäËû·ÖÖ¸¡¢Á¬Ö¸¼°Â¶Ö¸ÊÖÌ×	127	°Í»ùË¹Ì¹	10	Ò»°ãÃ³Ò×	6000	Ç§¿Ë	476993	Ë«	294,726
202201	40151900	Áò»¯Ïð½ºÖÆÆäËû·ÖÖ¸¡¢Á¬Ö¸¼°Â¶Ö¸ÊÖÌ×	129	·ÆÂÉ±ö	10	Ò»°ãÃ³Ò×	43717	Ç§¿Ë	2578382	Ë«	2,000,233
202201	40151900	Áò»¯Ïð½ºÖÆÆäËû·ÖÖ¸¡¢Á¬Ö¸¼°Â¶Ö¸ÊÖÌ×	130	¿¨Ëþ¶û	10	Ò»°ãÃ³Ò×	18333	Ç§¿Ë	2249240	Ë«	1,049,912
202201	40151900	Áò»¯Ïð½ºÖÆÆäËû·ÖÖ¸¡¢Á¬Ö¸¼°Â¶Ö¸ÊÖÌ×	131	É³ÌØ°¢À­²®	10	Ò»°ãÃ³Ò×	52212	Ç§¿Ë	4366472	Ë«	2,173,932
202201	40151900	Áò»¯Ïð½ºÖÆÆäËû·ÖÖ¸¡¢Á¬Ö¸¼°Â¶Ö¸ÊÖÌ×	132	ÐÂ¼ÓÆÂ	10	Ò»°ãÃ³Ò×	21971	Ç§¿Ë	1622745	Ë«	1,210,134
202201	40151900	Áò»¯Ïð½ºÖÆÆäËû·ÖÖ¸¡¢Á¬Ö¸¼°Â¶Ö¸ÊÖÌ×	133	º«¹ú	10	Ò»°ãÃ³Ò×	223901	Ç§¿Ë	11496276	Ë«	10,739,033
202201	40151900	Áò»¯Ïð½ºÖÆÆäËû·ÖÖ¸¡¢Á¬Ö¸¼°Â¶Ö¸ÊÖÌ×	134	Ë¹ÀïÀ¼¿¨	10	Ò»°ãÃ³Ò×	77	Ç§¿Ë	15140	Ë«	13,023
202201	40151900	Áò»¯Ïð½ºÖÆÆäËû·ÖÖ¸¡¢Á¬Ö¸¼°Â¶Ö¸ÊÖÌ×	136	Ì©¹ú	10	Ò»°ãÃ³Ò×	302819	Ç§¿Ë	16569341	Ë«	10,729,674
202201	40151900	Áò»¯Ïð½ºÖÆÆäËû·ÖÖ¸¡¢Á¬Ö¸¼°Â¶Ö¸ÊÖÌ×	137	ÍÁ¶úÆä	10	Ò»°ãÃ³Ò×	69508	Ç§¿Ë	2407288	Ë«	2,218,274
202201	40151900	Áò»¯Ïð½ºÖÆÆäËû·ÖÖ¸¡¢Á¬Ö¸¼°Â¶Ö¸ÊÖÌ×	138	°¢ÁªÇõ	10	Ò»°ãÃ³Ò×	70101	Ç§¿Ë	8531964	Ë«	3,182,939
202201	40151900	Áò»¯Ïð½ºÖÆÆäËû·ÖÖ¸¡¢Á¬Ö¸¼°Â¶Ö¸ÊÖÌ×	139	Ò²ÃÅ	10	Ò»°ãÃ³Ò×	25296	Ç§¿Ë	297600	Ë«	742,055
202201	40151900	Áò»¯Ïð½ºÖÆÆäËû·ÖÖ¸¡¢Á¬Ö¸¼°Â¶Ö¸ÊÖÌ×	141	Ô½ÄÏ	10	Ò»°ãÃ³Ò×	19001	Ç§¿Ë	3713697	Ë«	1,878,974
202201	40151900	Áò»¯Ïð½ºÖÆÆäËû·ÖÖ¸¡¢Á¬Ö¸¼°Â¶Ö¸ÊÖÌ×	143	ÖÐ¹úÌ¨Íå	10	Ò»°ãÃ³Ò×	29995	Ç§¿Ë	3806053	Ë«	1,454,677
202201	40151900	Áò»¯Ïð½ºÖÆÆäËû·ÖÖ¸¡¢Á¬Ö¸¼°Â¶Ö¸ÊÖÌ×	145	¹þÈø¿ËË¹Ì¹	10	Ò»°ãÃ³Ò×	56475	Ç§¿Ë	1001060	Ë«	2,232,882
202201	40151900	Áò»¯Ïð½ºÖÆÆäËû·ÖÖ¸¡¢Á¬Ö¸¼°Â¶Ö¸ÊÖÌ×	146	¼ª¶û¼ªË¹Ë¹Ì¹	10	Ò»°ãÃ³Ò×	32622	Ç§¿Ë	1527000	Ë«	1,643,967
202201	40151900	Áò»¯Ïð½ºÖÆÆäËû·ÖÖ¸¡¢Á¬Ö¸¼°Â¶Ö¸ÊÖÌ×	147	Ëþ¼ª¿ËË¹Ì¹	10	Ò»°ãÃ³Ò×	2875	Ç§¿Ë	15000	Ë«	92,551
202201	40151900	Áò»¯Ïð½ºÖÆÆäËû·ÖÖ¸¡¢Á¬Ö¸¼°Â¶Ö¸ÊÖÌ×	148	ÍÁ¿âÂüË¹Ì¹	10	Ò»°ãÃ³Ò×	480	Ç§¿Ë	8000	Ë«	33,642
202201	40151900	Áò»¯Ïð½ºÖÆÆäËû·ÖÖ¸¡¢Á¬Ö¸¼°Â¶Ö¸ÊÖÌ×	149	ÎÚ×È±ð¿ËË¹Ì¹	10	Ò»°ãÃ³Ò×	9850	Ç§¿Ë	183140	Ë«	785,491
202201	40151900	Áò»¯Ïð½ºÖÆÆäËû·ÖÖ¸¡¢Á¬Ö¸¼°Â¶Ö¸ÊÖÌ×	201	°¢¶û¼°ÀûÑÇ	10	Ò»°ãÃ³Ò×	4801	Ç§¿Ë	150000	Ë«	191,805
202201	40151900	Áò»¯Ïð½ºÖÆÆäËû·ÖÖ¸¡¢Á¬Ö¸¼°Â¶Ö¸ÊÖÌ×	202	°²¸çÀ­	10	Ò»°ãÃ³Ò×	3162	Ç§¿Ë	88820	Ë«	133,640
202201	40151900	Áò»¯Ïð½ºÖÆÆäËû·ÖÖ¸¡¢Á¬Ö¸¼°Â¶Ö¸ÊÖÌ×	206	¿¦ÂóÂ¡	10	Ò»°ãÃ³Ò×	5860	Ç§¿Ë	500000	Ë«	288,986
202201	40151900	Áò»¯Ïð½ºÖÆÆäËû·ÖÖ¸¡¢Á¬Ö¸¼°Â¶Ö¸ÊÖÌ×	211	Õ§µÃ	10	Ò»°ãÃ³Ò×	28	Ç§¿Ë	300	Ë«	1,595
202201	40151900	Áò»¯Ïð½ºÖÆÆäËû·ÖÖ¸¡¢Á¬Ö¸¼°Â¶Ö¸ÊÖÌ×	215	°£¼°	10	Ò»°ãÃ³Ò×	33013	Ç§¿Ë	220376	Ë«	629,496
202201	40151900	Áò»¯Ïð½ºÖÆÆäËû·ÖÖ¸¡¢Á¬Ö¸¼°Â¶Ö¸ÊÖÌ×	217	°£Èû¶í±ÈÑÇ	10	Ò»°ãÃ³Ò×	828	Ç§¿Ë	11540	Ë«	22,083
202201	40151900	Áò»¯Ïð½ºÖÆÆäËû·ÖÖ¸¡¢Á¬Ö¸¼°Â¶Ö¸ÊÖÌ×	218	¼ÓÅî	10	Ò»°ãÃ³Ò×	4856	Ç§¿Ë	400000	Ë«	181,572
202201	40151900	Áò»¯Ïð½ºÖÆÆäËû·ÖÖ¸¡¢Á¬Ö¸¼°Â¶Ö¸ÊÖÌ×	220	¼ÓÄÉ	10	Ò»°ãÃ³Ò×	1218	Ç§¿Ë	112004	Ë«	116,993
202201	40151900	Áò»¯Ïð½ºÖÆÆäËû·ÖÖ¸¡¢Á¬Ö¸¼°Â¶Ö¸ÊÖÌ×	221	¼¸ÄÚÑÇ	10	Ò»°ãÃ³Ò×	37805	Ç§¿Ë	2899600	Ë«	1,936,134
202201	40151900	Áò»¯Ïð½ºÖÆÆäËû·ÖÖ¸¡¢Á¬Ö¸¼°Â¶Ö¸ÊÖÌ×	223	¿ÆÌØµÏÍß	10	Ò»°ãÃ³Ò×	1899	Ç§¿Ë	148035	Ë«	113,861
202201	40151900	Áò»¯Ïð½ºÖÆÆäËû·ÖÖ¸¡¢Á¬Ö¸¼°Â¶Ö¸ÊÖÌ×	224	¿ÏÄáÑÇ	10	Ò»°ãÃ³Ò×	14571	Ç§¿Ë	967300	Ë«	615,546
202201	40151900	Áò»¯Ïð½ºÖÆÆäËû·ÖÖ¸¡¢Á¬Ö¸¼°Â¶Ö¸ÊÖÌ×	226	Àû±ÈÑÇ	10	Ò»°ãÃ³Ò×	108	Ç§¿Ë	1728	Ë«	5,026
202201	40151900	Áò»¯Ïð½ºÖÆÆäËû·ÖÖ¸¡¢Á¬Ö¸¼°Â¶Ö¸ÊÖÌ×	227	Âí´ï¼ÓË¹¼Ó	10	Ò»°ãÃ³Ò×	16187	Ç§¿Ë	1369634	Ë«	981,822
202201	40151900	Áò»¯Ïð½ºÖÆÆäËû·ÖÖ¸¡¢Á¬Ö¸¼°Â¶Ö¸ÊÖÌ×	229	ÂíÀï	10	Ò»°ãÃ³Ò×	1171	Ç§¿Ë	83750	Ë«	58,804
202201	40151900	Áò»¯Ïð½ºÖÆÆäËû·ÖÖ¸¡¢Á¬Ö¸¼°Â¶Ö¸ÊÖÌ×	230	Ã«ÀïËþÄáÑÇ	10	Ò»°ãÃ³Ò×	7824	Ç§¿Ë	315820	Ë«	474,833
202201	40151900	Áò»¯Ïð½ºÖÆÆäËû·ÖÖ¸¡¢Á¬Ö¸¼°Â¶Ö¸ÊÖÌ×	231	Ã«ÀïÇóË¹	10	Ò»°ãÃ³Ò×	7205	Ç§¿Ë	1000000	Ë«	387,960
202201	40151900	Áò»¯Ïð½ºÖÆÆäËû·ÖÖ¸¡¢Á¬Ö¸¼°Â¶Ö¸ÊÖÌ×	232	Ä¦Âå¸ç	10	Ò»°ãÃ³Ò×	6848	Ç§¿Ë	1374450	Ë«	220,068
202201	40151900	Áò»¯Ïð½ºÖÆÆäËû·ÖÖ¸¡¢Á¬Ö¸¼°Â¶Ö¸ÊÖÌ×	233	ÄªÉ£±È¿Ë	10	Ò»°ãÃ³Ò×	4935	Ç§¿Ë	51682	Ë«	103,231
202201	40151900	Áò»¯Ïð½ºÖÆÆäËû·ÖÖ¸¡¢Á¬Ö¸¼°Â¶Ö¸ÊÖÌ×	234	ÄÉÃ×±ÈÑÇ	10	Ò»°ãÃ³Ò×	3967	Ç§¿Ë	47064	Ë«	270,813
202201	40151900	Áò»¯Ïð½ºÖÆÆäËû·ÖÖ¸¡¢Á¬Ö¸¼°Â¶Ö¸ÊÖÌ×	236	ÄáÈÕÀûÑÇ	10	Ò»°ãÃ³Ò×	9466	Ç§¿Ë	93430	Ë«	385,291
202201	40151900	Áò»¯Ïð½ºÖÆÆäËû·ÖÖ¸¡¢Á¬Ö¸¼°Â¶Ö¸ÊÖÌ×	238	Â¬Íú´ï	10	Ò»°ãÃ³Ò×	3	Ç§¿Ë	2	Ë«	472
202201	40151900	Áò»¯Ïð½ºÖÆÆäËû·ÖÖ¸¡¢Á¬Ö¸¼°Â¶Ö¸ÊÖÌ×	240	ÈûÄÚ¼Ó¶û	10	Ò»°ãÃ³Ò×	212	Ç§¿Ë	10500	Ë«	16,067
202201	40151900	Áò»¯Ïð½ºÖÆÆäËû·ÖÖ¸¡¢Á¬Ö¸¼°Â¶Ö¸ÊÖÌ×	244	ÄÏ·Ç	10	Ò»°ãÃ³Ò×	141497	Ç§¿Ë	7530289	Ë«	5,697,650
202201	40151900	Áò»¯Ïð½ºÖÆÆäËû·ÖÖ¸¡¢Á¬Ö¸¼°Â¶Ö¸ÊÖÌ×	248	¶à¸ç	10	Ò»°ãÃ³Ò×	25	Ç§¿Ë	3500	Ë«	1,911
202201	40151900	Áò»¯Ïð½ºÖÆÆäËû·ÖÖ¸¡¢Á¬Ö¸¼°Â¶Ö¸ÊÖÌ×	249	Í»ÄáË¹	10	Ò»°ãÃ³Ò×	1080	Ç§¿Ë	13500	Ë«	9,427
202201	40151900	Áò»¯Ïð½ºÖÆÆäËû·ÖÖ¸¡¢Á¬Ö¸¼°Â¶Ö¸ÊÖÌ×	250	ÎÚ¸É´ï	10	Ò»°ãÃ³Ò×	50660	Ç§¿Ë	5540850	Ë«	3,297,487
202201	40151900	Áò»¯Ïð½ºÖÆÆäËû·ÖÖ¸¡¢Á¬Ö¸¼°Â¶Ö¸ÊÖÌ×	252	¸Õ¹û(½ð)	10	Ò»°ãÃ³Ò×	1375	Ç§¿Ë	6500	Ë«	63,778
202201	40151900	Áò»¯Ïð½ºÖÆÆäËû·ÖÖ¸¡¢Á¬Ö¸¼°Â¶Ö¸ÊÖÌ×	253	ÔÞ±ÈÑÇ	10	Ò»°ãÃ³Ò×	145	Ç§¿Ë	300	Ë«	71,871
202201	40151900	Áò»¯Ïð½ºÖÆÆäËû·ÖÖ¸¡¢Á¬Ö¸¼°Â¶Ö¸ÊÖÌ×	254	½ò°Í²¼Î¤	10	Ò»°ãÃ³Ò×	4	Ç§¿Ë	12	Ë«	864
202201	40151900	Áò»¯Ïð½ºÖÆÆäËû·ÖÖ¸¡¢Á¬Ö¸¼°Â¶Ö¸ÊÖÌ×	301	±ÈÀûÊ±	10	Ò»°ãÃ³Ò×	123462	Ç§¿Ë	5557981	Ë«	6,862,712
202201	40151900	Áò»¯Ïð½ºÖÆÆäËû·ÖÖ¸¡¢Á¬Ö¸¼°Â¶Ö¸ÊÖÌ×	302	µ¤Âó	10	Ò»°ãÃ³Ò×	241123	Ç§¿Ë	27810496	Ë«	9,461,366
202201	40151900	Áò»¯Ïð½ºÖÆÆäËû·ÖÖ¸¡¢Á¬Ö¸¼°Â¶Ö¸ÊÖÌ×	303	Ó¢¹ú	10	Ò»°ãÃ³Ò×	791654	Ç§¿Ë	102172690	Ë«	40,249,701
202201	40151900	Áò»¯Ïð½ºÖÆÆäËû·ÖÖ¸¡¢Á¬Ö¸¼°Â¶Ö¸ÊÖÌ×	304	µÂ¹ú	10	Ò»°ãÃ³Ò×	410157	Ç§¿Ë	52396671	Ë«	19,497,695
202201	40151900	Áò»¯Ïð½ºÖÆÆäËû·ÖÖ¸¡¢Á¬Ö¸¼°Â¶Ö¸ÊÖÌ×	305	·¨¹ú	10	Ò»°ãÃ³Ò×	156417	Ç§¿Ë	19123238	Ë«	7,975,444
202201	40151900	Áò»¯Ïð½ºÖÆÆäËû·ÖÖ¸¡¢Á¬Ö¸¼°Â¶Ö¸ÊÖÌ×	306	°®¶ûÀ¼	10	Ò»°ãÃ³Ò×	754	Ç§¿Ë	10000	Ë«	32,292
202201	40151900	Áò»¯Ïð½ºÖÆÆäËû·ÖÖ¸¡¢Á¬Ö¸¼°Â¶Ö¸ÊÖÌ×	307	Òâ´óÀû	10	Ò»°ãÃ³Ò×	189445	Ç§¿Ë	16960497	Ë«	9,674,693
202201	40151900	Áò»¯Ïð½ºÖÆÆäËû·ÖÖ¸¡¢Á¬Ö¸¼°Â¶Ö¸ÊÖÌ×	309	ºÉÀ¼	10	Ò»°ãÃ³Ò×	230620	Ç§¿Ë	27408223	Ë«	9,939,579
202201	40151900	Áò»¯Ïð½ºÖÆÆäËû·ÖÖ¸¡¢Á¬Ö¸¼°Â¶Ö¸ÊÖÌ×	310	Ï£À°	10	Ò»°ãÃ³Ò×	52250	Ç§¿Ë	4211448	Ë«	2,181,894
202201	40151900	Áò»¯Ïð½ºÖÆÆäËû·ÖÖ¸¡¢Á¬Ö¸¼°Â¶Ö¸ÊÖÌ×	311	ÆÏÌÑÑÀ	10	Ò»°ãÃ³Ò×	15807	Ç§¿Ë	2115360	Ë«	694,222
202201	40151900	Áò»¯Ïð½ºÖÆÆäËû·ÖÖ¸¡¢Á¬Ö¸¼°Â¶Ö¸ÊÖÌ×	312	Î÷°àÑÀ	10	Ò»°ãÃ³Ò×	283545	Ç§¿Ë	33061945	Ë«	11,803,274
202201	40151900	Áò»¯Ïð½ºÖÆÆäËû·ÖÖ¸¡¢Á¬Ö¸¼°Â¶Ö¸ÊÖÌ×	313	°¢¶û°ÍÄáÑÇ	10	Ò»°ãÃ³Ò×	5946	Ç§¿Ë	206400	Ë«	198,105
202201	40151900	Áò»¯Ïð½ºÖÆÆäËû·ÖÖ¸¡¢Á¬Ö¸¼°Â¶Ö¸ÊÖÌ×	315	°ÂµØÀû	10	Ò»°ãÃ³Ò×	6305	Ç§¿Ë	700500	Ë«	289,970
202201	40151900	Áò»¯Ïð½ºÖÆÆäËû·ÖÖ¸¡¢Á¬Ö¸¼°Â¶Ö¸ÊÖÌ×	316	±£¼ÓÀûÑÇ	10	Ò»°ãÃ³Ò×	0	Ç§¿Ë	53	Ë«	33
202201	40151900	Áò»¯Ïð½ºÖÆÆäËû·ÖÖ¸¡¢Á¬Ö¸¼°Â¶Ö¸ÊÖÌ×	318	·ÒÀ¼	10	Ò»°ãÃ³Ò×	71519	Ç§¿Ë	9073662	Ë«	3,922,023
202201	40151900	Áò»¯Ïð½ºÖÆÆäËû·ÖÖ¸¡¢Á¬Ö¸¼°Â¶Ö¸ÊÖÌ×	321	ÐÙÑÀÀû	10	Ò»°ãÃ³Ò×	32057	Ç§¿Ë	2045350	Ë«	1,313,639
202201	40151900	Áò»¯Ïð½ºÖÆÆäËû·ÖÖ¸¡¢Á¬Ö¸¼°Â¶Ö¸ÊÖÌ×	322	±ùµº	10	Ò»°ãÃ³Ò×	653	Ç§¿Ë	88500	Ë«	39,472
202201	40151900	Áò»¯Ïð½ºÖÆÆäËû·ÖÖ¸¡¢Á¬Ö¸¼°Â¶Ö¸ÊÖÌ×	326	Å²Íþ	10	Ò»°ãÃ³Ò×	501	Ç§¿Ë	6850	Ë«	34,551
202201	40151900	Áò»¯Ïð½ºÖÆÆäËû·ÖÖ¸¡¢Á¬Ö¸¼°Â¶Ö¸ÊÖÌ×	327	²¨À¼	10	Ò»°ãÃ³Ò×	138008	Ç§¿Ë	14887418	Ë«	5,681,913
202201	40151900	Áò»¯Ïð½ºÖÆÆäËû·ÖÖ¸¡¢Á¬Ö¸¼°Â¶Ö¸ÊÖÌ×	328	ÂÞÂíÄáÑÇ	10	Ò»°ãÃ³Ò×	21330	Ç§¿Ë	2254200	Ë«	903,178
202201	40151900	Áò»¯Ïð½ºÖÆÆäËû·ÖÖ¸¡¢Á¬Ö¸¼°Â¶Ö¸ÊÖÌ×	330	Èðµä	10	Ò»°ãÃ³Ò×	12867	Ç§¿Ë	1426930	Ë«	612,833
202201	40151900	Áò»¯Ïð½ºÖÆÆäËû·ÖÖ¸¡¢Á¬Ö¸¼°Â¶Ö¸ÊÖÌ×	331	ÈðÊ¿	10	Ò»°ãÃ³Ò×	23832	Ç§¿Ë	1955275	Ë«	1,226,595
202201	40151900	Áò»¯Ïð½ºÖÆÆäËû·ÖÖ¸¡¢Á¬Ö¸¼°Â¶Ö¸ÊÖÌ×	334	°®É³ÄáÑÇ	10	Ò»°ãÃ³Ò×	76	Ç§¿Ë	1000	Ë«	42,197
202201	40151900	Áò»¯Ïð½ºÖÆÆäËû·ÖÖ¸¡¢Á¬Ö¸¼°Â¶Ö¸ÊÖÌ×	335	À­ÍÑÎ¬ÑÇ	10	Ò»°ãÃ³Ò×	1	Ç§¿Ë	100	Ë«	25
202201	40151900	Áò»¯Ïð½ºÖÆÆäËû·ÖÖ¸¡¢Á¬Ö¸¼°Â¶Ö¸ÊÖÌ×	336	Á¢ÌÕÍð	10	Ò»°ãÃ³Ò×	5999	Ç§¿Ë	751235	Ë«	159,176
202201	40151900	Áò»¯Ïð½ºÖÆÆäËû·ÖÖ¸¡¢Á¬Ö¸¼°Â¶Ö¸ÊÖÌ×	337	¸ñÂ³¼ªÑÇ	10	Ò»°ãÃ³Ò×	17785	Ç§¿Ë	712200	Ë«	680,965
202201	40151900	Áò»¯Ïð½ºÖÆÆäËû·ÖÖ¸¡¢Á¬Ö¸¼°Â¶Ö¸ÊÖÌ×	340	°×¶íÂÞË¹	10	Ò»°ãÃ³Ò×	21454	Ç§¿Ë	2650100	Ë«	1,009,505
202201	40151900	Áò»¯Ïð½ºÖÆÆäËû·ÖÖ¸¡¢Á¬Ö¸¼°Â¶Ö¸ÊÖÌ×	340	°×¶íÂÞË¹	11	¹ú¼Ò¼ä¡¢¹ú¼Ê×éÖ¯ÎÞ³¥Ô®ÖúºÍÔùËÍµÄÎï×Ê	6	Ç§¿Ë	20	Ë«	845
202201	40151900	Áò»¯Ïð½ºÖÆÆäËû·ÖÖ¸¡¢Á¬Ö¸¼°Â¶Ö¸ÊÖÌ×	344	¶íÂÞË¹Áª°î	10	Ò»°ãÃ³Ò×	680950	Ç§¿Ë	36367611	Ë«	25,178,189
202201	40151900	Áò»¯Ïð½ºÖÆÆäËû·ÖÖ¸¡¢Á¬Ö¸¼°Â¶Ö¸ÊÖÌ×	347	ÎÚ¿ËÀ¼	10	Ò»°ãÃ³Ò×	175560	Ç§¿Ë	13259524	Ë«	6,873,056
202201	40151900	Áò»¯Ïð½ºÖÆÆäËû·ÖÖ¸¡¢Á¬Ö¸¼°Â¶Ö¸ÊÖÌ×	351	¿ËÂÞµØÑÇ	10	Ò»°ãÃ³Ò×	1580	Ç§¿Ë	30600	Ë«	50,866
202201	40151900	Áò»¯Ïð½ºÖÆÆäËû·ÖÖ¸¡¢Á¬Ö¸¼°Â¶Ö¸ÊÖÌ×	352	½Ý¿Ë	10	Ò»°ãÃ³Ò×	64479	Ç§¿Ë	9256715	Ë«	3,272,254
202201	40151900	Áò»¯Ïð½ºÖÆÆäËû·ÖÖ¸¡¢Á¬Ö¸¼°Â¶Ö¸ÊÖÌ×	353	Ë¹Âå·¥¿Ë	10	Ò»°ãÃ³Ò×	9978	Ç§¿Ë	905000	Ë«	402,445
202201	40151900	Áò»¯Ïð½ºÖÆÆäËû·ÖÖ¸¡¢Á¬Ö¸¼°Â¶Ö¸ÊÖÌ×	355	²¨ºÚ	10	Ò»°ãÃ³Ò×	30340	Ç§¿Ë	3700000	Ë«	1,606,634
202201	40151900	Áò»¯Ïð½ºÖÆÆäËû·ÖÖ¸¡¢Á¬Ö¸¼°Â¶Ö¸ÊÖÌ×	358	Èû¶ûÎ¬ÑÇ	10	Ò»°ãÃ³Ò×	1800	Ç§¿Ë	240000	Ë«	168,210
202201	40151900	Áò»¯Ïð½ºÖÆÆäËû·ÖÖ¸¡¢Á¬Ö¸¼°Â¶Ö¸ÊÖÌ×	402	°¢¸ùÍ¢	10	Ò»°ãÃ³Ò×	168356	Ç§¿Ë	6834710	Ë«	4,891,001
202201	40151900	Áò»¯Ïð½ºÖÆÆäËû·ÖÖ¸¡¢Á¬Ö¸¼°Â¶Ö¸ÊÖÌ×	405	°Í°Í¶àË¹	10	Ò»°ãÃ³Ò×	478	Ç§¿Ë	48800	Ë«	22,802
202201	40151900	Áò»¯Ïð½ºÖÆÆäËû·ÖÖ¸¡¢Á¬Ö¸¼°Â¶Ö¸ÊÖÌ×	408	¶àÃñ×å²£ÀûÎ¬ÑÇ¹ú	10	Ò»°ãÃ³Ò×	844	Ç§¿Ë	5600	Ë«	36,229
202201	40151900	Áò»¯Ïð½ºÖÆÆäËû·ÖÖ¸¡¢Á¬Ö¸¼°Â¶Ö¸ÊÖÌ×	410	°ÍÎ÷	10	Ò»°ãÃ³Ò×	119321	Ç§¿Ë	4955612	Ë«	5,999,177
202201	40151900	Áò»¯Ïð½ºÖÆÆäËû·ÖÖ¸¡¢Á¬Ö¸¼°Â¶Ö¸ÊÖÌ×	412	ÖÇÀû	10	Ò»°ãÃ³Ò×	300021	Ç§¿Ë	22303580	Ë«	13,615,067
202201	40151900	Áò»¯Ïð½ºÖÆÆäËû·ÖÖ¸¡¢Á¬Ö¸¼°Â¶Ö¸ÊÖÌ×	413	¸çÂ×±ÈÑÇ	10	Ò»°ãÃ³Ò×	58671	Ç§¿Ë	6061102	Ë«	3,259,341
202201	40151900	Áò»¯Ïð½ºÖÆÆäËû·ÖÖ¸¡¢Á¬Ö¸¼°Â¶Ö¸ÊÖÌ×	415	¸çË¹´ïÀè¼Ó	10	Ò»°ãÃ³Ò×	1617	Ç§¿Ë	182520	Ë«	69,171
202201	40151900	Áò»¯Ïð½ºÖÆÆäËû·ÖÖ¸¡¢Á¬Ö¸¼°Â¶Ö¸ÊÖÌ×	418	¶àÃ×Äá¼Ó¹²ºÍ¹ú	10	Ò»°ãÃ³Ò×	6178	Ç§¿Ë	494950	Ë«	459,402
202201	40151900	Áò»¯Ïð½ºÖÆÆäËû·ÖÖ¸¡¢Á¬Ö¸¼°Â¶Ö¸ÊÖÌ×	419	¶ò¹Ï¶à¶û	10	Ò»°ãÃ³Ò×	10161	Ç§¿Ë	604150	Ë«	472,129
202201	40151900	Áò»¯Ïð½ºÖÆÆäËû·ÖÖ¸¡¢Á¬Ö¸¼°Â¶Ö¸ÊÖÌ×	423	Î£µØÂíÀ­	10	Ò»°ãÃ³Ò×	601	Ç§¿Ë	53530	Ë«	77,992
202201	40151900	Áò»¯Ïð½ºÖÆÆäËû·ÖÖ¸¡¢Á¬Ö¸¼°Â¶Ö¸ÊÖÌ×	424	¹çÑÇÄÇ	10	Ò»°ãÃ³Ò×	1482	Ç§¿Ë	102400	Ë«	71,081
202201	40151900	Áò»¯Ïð½ºÖÆÆäËû·ÖÖ¸¡¢Á¬Ö¸¼°Â¶Ö¸ÊÖÌ×	427	ÑÀÂò¼Ó	10	Ò»°ãÃ³Ò×	6500	Ç§¿Ë	500000	Ë«	268,527
202201	40151900	Áò»¯Ïð½ºÖÆÆäËû·ÖÖ¸¡¢Á¬Ö¸¼°Â¶Ö¸ÊÖÌ×	429	Ä«Î÷¸ç	10	Ò»°ãÃ³Ò×	238699	Ç§¿Ë	11189196	Ë«	8,199,241
202201	40151900	Áò»¯Ïð½ºÖÆÆäËû·ÖÖ¸¡¢Á¬Ö¸¼°Â¶Ö¸ÊÖÌ×	431	Äá¼ÓÀ­¹Ï	10	Ò»°ãÃ³Ò×	894	Ç§¿Ë	110040	Ë«	52,766
202201	40151900	Áò»¯Ïð½ºÖÆÆäËû·ÖÖ¸¡¢Á¬Ö¸¼°Â¶Ö¸ÊÖÌ×	432	°ÍÄÃÂí	10	Ò»°ãÃ³Ò×	33165	Ç§¿Ë	2397950	Ë«	1,555,494
202201	40151900	Áò»¯Ïð½ºÖÆÆäËû·ÖÖ¸¡¢Á¬Ö¸¼°Â¶Ö¸ÊÖÌ×	434	ÃØÂ³	10	Ò»°ãÃ³Ò×	17251	Ç§¿Ë	1589024	Ë«	880,340
202201	40151900	Áò»¯Ïð½ºÖÆÆäËû·ÖÖ¸¡¢Á¬Ö¸¼°Â¶Ö¸ÊÖÌ×	435	²¨¶àÀè¸÷	10	Ò»°ãÃ³Ò×	27663	Ç§¿Ë	3255256	Ë«	1,280,238
202201	40151900	Áò»¯Ïð½ºÖÆÆäËû·ÖÖ¸¡¢Á¬Ö¸¼°Â¶Ö¸ÊÖÌ×	437	Ê¥Â¬Î÷ÑÇ	10	Ò»°ãÃ³Ò×	31	Ç§¿Ë	444	Ë«	834
202201	40151900	Áò»¯Ïð½ºÖÆÆäËû·ÖÖ¸¡¢Á¬Ö¸¼°Â¶Ö¸ÊÖÌ×	438	Ê¥Âí¶¡µº	10	Ò»°ãÃ³Ò×	18	Ç§¿Ë	300	Ë«	382
202201	40151900	Áò»¯Ïð½ºÖÆÆäËû·ÖÖ¸¡¢Á¬Ö¸¼°Â¶Ö¸ÊÖÌ×	440	Èø¶ûÍß¶à	11	¹ú¼Ò¼ä¡¢¹ú¼Ê×éÖ¯ÎÞ³¥Ô®ÖúºÍÔùËÍµÄÎï×Ê	10	Ç§¿Ë	200	Ë«	8,580
202201	40151900	Áò»¯Ïð½ºÖÆÆäËû·ÖÖ¸¡¢Á¬Ö¸¼°Â¶Ö¸ÊÖÌ×	441	ËÕÀïÄÏ	10	Ò»°ãÃ³Ò×	2	Ç§¿Ë	100	Ë«	12
202201	40151900	Áò»¯Ïð½ºÖÆÆäËû·ÖÖ¸¡¢Á¬Ö¸¼°Â¶Ö¸ÊÖÌ×	442	ÌØÁ¢Äá´ïºÍ¶à°Í¸ç	10	Ò»°ãÃ³Ò×	9870	Ç§¿Ë	910700	Ë«	575,598
202201	40151900	Áò»¯Ïð½ºÖÆÆäËû·ÖÖ¸¡¢Á¬Ö¸¼°Â¶Ö¸ÊÖÌ×	444	ÎÚÀ­¹ç	10	Ò»°ãÃ³Ò×	17328	Ç§¿Ë	2179584	Ë«	827,084
202201	40151900	Áò»¯Ïð½ºÖÆÆäËû·ÖÖ¸¡¢Á¬Ö¸¼°Â¶Ö¸ÊÖÌ×	445	Î¯ÄÚÈðÀ­	10	Ò»°ãÃ³Ò×	5503	Ç§¿Ë	342700	Ë«	282,814
202201	40151900	Áò»¯Ïð½ºÖÆÆäËû·ÖÖ¸¡¢Á¬Ö¸¼°Â¶Ö¸ÊÖÌ×	501	¼ÓÄÃ´ó	10	Ò»°ãÃ³Ò×	334012	Ç§¿Ë	36293237	Ë«	18,177,056
202201	40151900	Áò»¯Ïð½ºÖÆÆäËû·ÖÖ¸¡¢Á¬Ö¸¼°Â¶Ö¸ÊÖÌ×	502	ÃÀ¹ú	10	Ò»°ãÃ³Ò×	2663664	Ç§¿Ë	266955950	Ë«	131,108,483
202201	40151900	Áò»¯Ïð½ºÖÆÆäËû·ÖÖ¸¡¢Á¬Ö¸¼°Â¶Ö¸ÊÖÌ×	601	°Ä´óÀûÑÇ	10	Ò»°ãÃ³Ò×	227290	Ç§¿Ë	27023962	Ë«	10,189,742
202201	40151900	Áò»¯Ïð½ºÖÆÆäËû·ÖÖ¸¡¢Á¬Ö¸¼°Â¶Ö¸ÊÖÌ×	603	ì³¼Ã	10	Ò»°ãÃ³Ò×	123	Ç§¿Ë	1920	Ë«	5,382
202201	40151900	Áò»¯Ïð½ºÖÆÆäËû·ÖÖ¸¡¢Á¬Ö¸¼°Â¶Ö¸ÊÖÌ×	608	ÍßÅ¬°¢Í¼	10	Ò»°ãÃ³Ò×	176	Ç§¿Ë	30000	Ë«	35,705
202201	40151900	Áò»¯Ïð½ºÖÆÆäËû·ÖÖ¸¡¢Á¬Ö¸¼°Â¶Ö¸ÊÖÌ×	609	ÐÂÎ÷À¼	10	Ò»°ãÃ³Ò×	34016	Ç§¿Ë	3353041	Ë«	1,500,166
202201	40151900	Áò»¯Ïð½ºÖÆÆäËû·ÖÖ¸¡¢Á¬Ö¸¼°Â¶Ö¸ÊÖÌ×	611	°Í²¼ÑÇÐÂ¼¸ÄÚÑÇ	10	Ò»°ãÃ³Ò×	5510	Ç§¿Ë	370020	Ë«	256,117
202201	40151900	Áò»¯Ïð½ºÖÆÆäËû·ÖÖ¸¡¢Á¬Ö¸¼°Â¶Ö¸ÊÖÌ×	613	ËùÂÞÃÅÈºµº	10	Ò»°ãÃ³Ò×	4772	Ç§¿Ë	361000	Ë«	275,843
202201	40151900	Áò»¯Ïð½ºÖÆÆäËû·ÖÖ¸¡¢Á¬Ö¸¼°Â¶Ö¸ÊÖÌ×	699	´óÑóÖÞÆäËû¹ú¼Ò(µØÇø)	10	Ò»°ãÃ³Ò×	6833	Ç§¿Ë	885000	Ë«	412,013
202202	39262011	¾ÛÂÈÒÒÏ©ÖÆÊÖÌ×£¨·ÖÖ¸ÊÖÌ×¡¢Á¬Ö¸ÊÖÌ×µÈ£©	102	°ÍÁÖ	10	Ò»°ãÃ³Ò×	7783	Ç§¿Ë	850000	Ë«	166,696
202202	39262011	¾ÛÂÈÒÒÏ©ÖÆÊÖÌ×£¨·ÖÖ¸ÊÖÌ×¡¢Á¬Ö¸ÊÖÌ×µÈ£©	103	ÃÏ¼ÓÀ­¹ú	10	Ò»°ãÃ³Ò×	14643	Ç§¿Ë	1505082	Ë«	260,529
202202	39262011	¾ÛÂÈÒÒÏ©ÖÆÊÖÌ×£¨·ÖÖ¸ÊÖÌ×¡¢Á¬Ö¸ÊÖÌ×µÈ£©	106	Ãåµé	10	Ò»°ãÃ³Ò×	1131	Ç§¿Ë	102000	Ë«	33,547
202202	39262011	¾ÛÂÈÒÒÏ©ÖÆÊÖÌ×£¨·ÖÖ¸ÊÖÌ×¡¢Á¬Ö¸ÊÖÌ×µÈ£©	108	ÈûÆÖÂ·Ë¹	10	Ò»°ãÃ³Ò×	7280	Ç§¿Ë	675000	Ë«	130,385
202202	39262011	¾ÛÂÈÒÒÏ©ÖÆÊÖÌ×£¨·ÖÖ¸ÊÖÌ×¡¢Á¬Ö¸ÊÖÌ×µÈ£©	110	ÖÐ¹úÏã¸Û	10	Ò»°ãÃ³Ò×	10185	Ç§¿Ë	1090010	Ë«	220,539
202202	39262011	¾ÛÂÈÒÒÏ©ÖÆÊÖÌ×£¨·ÖÖ¸ÊÖÌ×¡¢Á¬Ö¸ÊÖÌ×µÈ£©	111	Ó¡¶È	10	Ò»°ãÃ³Ò×	23888	Ç§¿Ë	2149502	Ë«	578,366
202202	39262011	¾ÛÂÈÒÒÏ©ÖÆÊÖÌ×£¨·ÖÖ¸ÊÖÌ×¡¢Á¬Ö¸ÊÖÌ×µÈ£©	112	Ó¡¶ÈÄáÎ÷ÑÇ	10	Ò»°ãÃ³Ò×	2270	Ç§¿Ë	200000	Ë«	97,701
202202	39262011	¾ÛÂÈÒÒÏ©ÖÆÊÖÌ×£¨·ÖÖ¸ÊÖÌ×¡¢Á¬Ö¸ÊÖÌ×µÈ£©	114	ÒÁÀ­¿Ë	10	Ò»°ãÃ³Ò×	0	Ç§¿Ë	40	Ë«	51
202202	39262011	¾ÛÂÈÒÒÏ©ÖÆÊÖÌ×£¨·ÖÖ¸ÊÖÌ×¡¢Á¬Ö¸ÊÖÌ×µÈ£©	115	ÒÔÉ«ÁÐ	10	Ò»°ãÃ³Ò×	39113	Ç§¿Ë	4187620	Ë«	913,537
202202	39262011	¾ÛÂÈÒÒÏ©ÖÆÊÖÌ×£¨·ÖÖ¸ÊÖÌ×¡¢Á¬Ö¸ÊÖÌ×µÈ£©	116	ÈÕ±¾	10	Ò»°ãÃ³Ò×	2972244	Ç§¿Ë	338291740	Ë«	73,009,349
202202	39262011	¾ÛÂÈÒÒÏ©ÖÆÊÖÌ×£¨·ÖÖ¸ÊÖÌ×¡¢Á¬Ö¸ÊÖÌ×µÈ£©	118	¿ÆÍþÌØ	10	Ò»°ãÃ³Ò×	56746	Ç§¿Ë	5962150	Ë«	1,360,949
202202	39262011	¾ÛÂÈÒÒÏ©ÖÆÊÖÌ×£¨·ÖÖ¸ÊÖÌ×¡¢Á¬Ö¸ÊÖÌ×µÈ£©	122	ÂíÀ´Î÷ÑÇ	10	Ò»°ãÃ³Ò×	12529	Ç§¿Ë	1171158	Ë«	292,404
202202	39262011	¾ÛÂÈÒÒÏ©ÖÆÊÖÌ×£¨·ÖÖ¸ÊÖÌ×¡¢Á¬Ö¸ÊÖÌ×µÈ£©	124	ÃÉ¹Å	10	Ò»°ãÃ³Ò×	5750	Ç§¿Ë	207600	Ë«	134,386
202202	39262011	¾ÛÂÈÒÒÏ©ÖÆÊÖÌ×£¨·ÖÖ¸ÊÖÌ×¡¢Á¬Ö¸ÊÖÌ×µÈ£©	126	°¢Âü	10	Ò»°ãÃ³Ò×	12245	Ç§¿Ë	1112000	Ë«	286,043
202202	39262011	¾ÛÂÈÒÒÏ©ÖÆÊÖÌ×£¨·ÖÖ¸ÊÖÌ×¡¢Á¬Ö¸ÊÖÌ×µÈ£©	129	·ÆÂÉ±ö	10	Ò»°ãÃ³Ò×	57059	Ç§¿Ë	5726690	Ë«	1,514,072
202202	39262011	¾ÛÂÈÒÒÏ©ÖÆÊÖÌ×£¨·ÖÖ¸ÊÖÌ×¡¢Á¬Ö¸ÊÖÌ×µÈ£©	130	¿¨Ëþ¶û	10	Ò»°ãÃ³Ò×	139227	Ç§¿Ë	15485000	Ë«	2,927,195
202202	39262011	¾ÛÂÈÒÒÏ©ÖÆÊÖÌ×£¨·ÖÖ¸ÊÖÌ×¡¢Á¬Ö¸ÊÖÌ×µÈ£©	131	É³ÌØ°¢À­²®	10	Ò»°ãÃ³Ò×	564020	Ç§¿Ë	57700956	Ë«	11,047,359
202202	39262011	¾ÛÂÈÒÒÏ©ÖÆÊÖÌ×£¨·ÖÖ¸ÊÖÌ×¡¢Á¬Ö¸ÊÖÌ×µÈ£©	132	ÐÂ¼ÓÆÂ	10	Ò»°ãÃ³Ò×	73627	Ç§¿Ë	6605342	Ë«	1,571,890
202202	39262011	¾ÛÂÈÒÒÏ©ÖÆÊÖÌ×£¨·ÖÖ¸ÊÖÌ×¡¢Á¬Ö¸ÊÖÌ×µÈ£©	133	º«¹ú	10	Ò»°ãÃ³Ò×	113171	Ç§¿Ë	9539081	Ë«	4,465,347
202202	39262011	¾ÛÂÈÒÒÏ©ÖÆÊÖÌ×£¨·ÖÖ¸ÊÖÌ×¡¢Á¬Ö¸ÊÖÌ×µÈ£©	136	Ì©¹ú	10	Ò»°ãÃ³Ò×	109	Ç§¿Ë	215412	Ë«	64,656
202202	39262011	¾ÛÂÈÒÒÏ©ÖÆÊÖÌ×£¨·ÖÖ¸ÊÖÌ×¡¢Á¬Ö¸ÊÖÌ×µÈ£©	137	ÍÁ¶úÆä	10	Ò»°ãÃ³Ò×	92956	Ç§¿Ë	10635000	Ë«	1,811,876
202202	39262011	¾ÛÂÈÒÒÏ©ÖÆÊÖÌ×£¨·ÖÖ¸ÊÖÌ×¡¢Á¬Ö¸ÊÖÌ×µÈ£©	138	°¢ÁªÇõ	10	Ò»°ãÃ³Ò×	413377	Ç§¿Ë	44197075	Ë«	8,851,070
202202	39262011	¾ÛÂÈÒÒÏ©ÖÆÊÖÌ×£¨·ÖÖ¸ÊÖÌ×¡¢Á¬Ö¸ÊÖÌ×µÈ£©	141	Ô½ÄÏ	10	Ò»°ãÃ³Ò×	56494	Ç§¿Ë	4143500	Ë«	1,753,143
202202	39262011	¾ÛÂÈÒÒÏ©ÖÆÊÖÌ×£¨·ÖÖ¸ÊÖÌ×¡¢Á¬Ö¸ÊÖÌ×µÈ£©	143	ÖÐ¹úÌ¨Íå	10	Ò»°ãÃ³Ò×	82766	Ç§¿Ë	7899401	Ë«	1,792,724
202202	39262011	¾ÛÂÈÒÒÏ©ÖÆÊÖÌ×£¨·ÖÖ¸ÊÖÌ×¡¢Á¬Ö¸ÊÖÌ×µÈ£©	145	¹þÈø¿ËË¹Ì¹	10	Ò»°ãÃ³Ò×	11527	Ç§¿Ë	146700	Ë«	606,687
202202	39262011	¾ÛÂÈÒÒÏ©ÖÆÊÖÌ×£¨·ÖÖ¸ÊÖÌ×¡¢Á¬Ö¸ÊÖÌ×µÈ£©	146	¼ª¶û¼ªË¹Ë¹Ì¹	10	Ò»°ãÃ³Ò×	6240	Ç§¿Ë	800000	Ë«	161,074
202202	39262011	¾ÛÂÈÒÒÏ©ÖÆÊÖÌ×£¨·ÖÖ¸ÊÖÌ×¡¢Á¬Ö¸ÊÖÌ×µÈ£©	149	ÎÚ×È±ð¿ËË¹Ì¹	10	Ò»°ãÃ³Ò×	4500	Ç§¿Ë	225500	Ë«	19,723
202202	39262011	¾ÛÂÈÒÒÏ©ÖÆÊÖÌ×£¨·ÖÖ¸ÊÖÌ×¡¢Á¬Ö¸ÊÖÌ×µÈ£©	202	°²¸çÀ­	10	Ò»°ãÃ³Ò×	15	Ç§¿Ë	50	Ë«	426
202202	39262011	¾ÛÂÈÒÒÏ©ÖÆÊÖÌ×£¨·ÖÖ¸ÊÖÌ×¡¢Á¬Ö¸ÊÖÌ×µÈ£©	204	²©´ÄÍßÄÉ	10	Ò»°ãÃ³Ò×	428	Ç§¿Ë	1920	Ë«	7,474
202202	39262011	¾ÛÂÈÒÒÏ©ÖÆÊÖÌ×£¨·ÖÖ¸ÊÖÌ×¡¢Á¬Ö¸ÊÖÌ×µÈ£©	206	¿¦ÂóÂ¡	10	Ò»°ãÃ³Ò×	1357	Ç§¿Ë	6060	Ë«	33,443
202202	39262011	¾ÛÂÈÒÒÏ©ÖÆÊÖÌ×£¨·ÖÖ¸ÊÖÌ×¡¢Á¬Ö¸ÊÖÌ×µÈ£©	215	°£¼°	10	Ò»°ãÃ³Ò×	166	Ç§¿Ë	960	Ë«	4,117
202202	39262011	¾ÛÂÈÒÒÏ©ÖÆÊÖÌ×£¨·ÖÖ¸ÊÖÌ×¡¢Á¬Ö¸ÊÖÌ×µÈ£©	217	°£Èû¶í±ÈÑÇ	10	Ò»°ãÃ³Ò×	2600	Ç§¿Ë	250000	Ë«	60,443
202202	39262011	¾ÛÂÈÒÒÏ©ÖÆÊÖÌ×£¨·ÖÖ¸ÊÖÌ×¡¢Á¬Ö¸ÊÖÌ×µÈ£©	220	¼ÓÄÉ	10	Ò»°ãÃ³Ò×	1000	Ç§¿Ë	100000	Ë«	42,681
202202	39262011	¾ÛÂÈÒÒÏ©ÖÆÊÖÌ×£¨·ÖÖ¸ÊÖÌ×¡¢Á¬Ö¸ÊÖÌ×µÈ£©	221	¼¸ÄÚÑÇ	10	Ò»°ãÃ³Ò×	264	Ç§¿Ë	20000	Ë«	4,000
202202	39262011	¾ÛÂÈÒÒÏ©ÖÆÊÖÌ×£¨·ÖÖ¸ÊÖÌ×¡¢Á¬Ö¸ÊÖÌ×µÈ£©	223	¿ÆÌØµÏÍß	10	Ò»°ãÃ³Ò×	170	Ç§¿Ë	800	Ë«	5,090
202202	39262011	¾ÛÂÈÒÒÏ©ÖÆÊÖÌ×£¨·ÖÖ¸ÊÖÌ×¡¢Á¬Ö¸ÊÖÌ×µÈ£©	225	Àû±ÈÀïÑÇ	10	Ò»°ãÃ³Ò×	1215	Ç§¿Ë	114000	Ë«	37,678
202202	39262011	¾ÛÂÈÒÒÏ©ÖÆÊÖÌ×£¨·ÖÖ¸ÊÖÌ×¡¢Á¬Ö¸ÊÖÌ×µÈ£©	227	Âí´ï¼ÓË¹¼Ó	10	Ò»°ãÃ³Ò×	51	Ç§¿Ë	5000	Ë«	2,163
202202	39262011	¾ÛÂÈÒÒÏ©ÖÆÊÖÌ×£¨·ÖÖ¸ÊÖÌ×¡¢Á¬Ö¸ÊÖÌ×µÈ£©	228	ÂíÀ­Î¬	10	Ò»°ãÃ³Ò×	0	Ç§¿Ë	40	Ë«	48
202202	39262011	¾ÛÂÈÒÒÏ©ÖÆÊÖÌ×£¨·ÖÖ¸ÊÖÌ×¡¢Á¬Ö¸ÊÖÌ×µÈ£©	232	Ä¦Âå¸ç	10	Ò»°ãÃ³Ò×	20660	Ç§¿Ë	2200000	Ë«	442,954
202202	39262011	¾ÛÂÈÒÒÏ©ÖÆÊÖÌ×£¨·ÖÖ¸ÊÖÌ×¡¢Á¬Ö¸ÊÖÌ×µÈ£©	236	ÄáÈÕÀûÑÇ	10	Ò»°ãÃ³Ò×	2300	Ç§¿Ë	12000	Ë«	49,092
202202	39262011	¾ÛÂÈÒÒÏ©ÖÆÊÖÌ×£¨·ÖÖ¸ÊÖÌ×¡¢Á¬Ö¸ÊÖÌ×µÈ£©	240	ÈûÄÚ¼Ó¶û	10	Ò»°ãÃ³Ò×	8990	Ç§¿Ë	725000	Ë«	160,969
202202	39262011	¾ÛÂÈÒÒÏ©ÖÆÊÖÌ×£¨·ÖÖ¸ÊÖÌ×¡¢Á¬Ö¸ÊÖÌ×µÈ£©	248	¶à¸ç	10	Ò»°ãÃ³Ò×	31	Ç§¿Ë	130	Ë«	769
202202	39262011	¾ÛÂÈÒÒÏ©ÖÆÊÖÌ×£¨·ÖÖ¸ÊÖÌ×¡¢Á¬Ö¸ÊÖÌ×µÈ£©	249	Í»ÄáË¹	10	Ò»°ãÃ³Ò×	18560	Ç§¿Ë	1950000	Ë«	359,794
202202	39262011	¾ÛÂÈÒÒÏ©ÖÆÊÖÌ×£¨·ÖÖ¸ÊÖÌ×¡¢Á¬Ö¸ÊÖÌ×µÈ£©	251	²¼»ùÄÉ·¨Ë÷	10	Ò»°ãÃ³Ò×	1	Ç§¿Ë	200	Ë«	70
202202	39262011	¾ÛÂÈÒÒÏ©ÖÆÊÖÌ×£¨·ÖÖ¸ÊÖÌ×¡¢Á¬Ö¸ÊÖÌ×µÈ£©	259	ÂíÔ¼ÌØ	10	Ò»°ãÃ³Ò×	208	Ç§¿Ë	960	Ë«	13,113
202202	39262011	¾ÛÂÈÒÒÏ©ÖÆÊÖÌ×£¨·ÖÖ¸ÊÖÌ×¡¢Á¬Ö¸ÊÖÌ×µÈ£©	301	±ÈÀûÊ±	10	Ò»°ãÃ³Ò×	73918	Ç§¿Ë	7750500	Ë«	1,803,502
202202	39262011	¾ÛÂÈÒÒÏ©ÖÆÊÖÌ×£¨·ÖÖ¸ÊÖÌ×¡¢Á¬Ö¸ÊÖÌ×µÈ£©	303	Ó¢¹ú	10	Ò»°ãÃ³Ò×	305686	Ç§¿Ë	31706341	Ë«	6,509,966
202202	39262011	¾ÛÂÈÒÒÏ©ÖÆÊÖÌ×£¨·ÖÖ¸ÊÖÌ×¡¢Á¬Ö¸ÊÖÌ×µÈ£©	304	µÂ¹ú	10	Ò»°ãÃ³Ò×	439932	Ç§¿Ë	44665902	Ë«	10,084,734
202202	39262011	¾ÛÂÈÒÒÏ©ÖÆÊÖÌ×£¨·ÖÖ¸ÊÖÌ×¡¢Á¬Ö¸ÊÖÌ×µÈ£©	305	·¨¹ú	10	Ò»°ãÃ³Ò×	587532	Ç§¿Ë	58305746	Ë«	13,007,093
202202	39262011	¾ÛÂÈÒÒÏ©ÖÆÊÖÌ×£¨·ÖÖ¸ÊÖÌ×¡¢Á¬Ö¸ÊÖÌ×µÈ£©	306	°®¶ûÀ¼	10	Ò»°ãÃ³Ò×	58954	Ç§¿Ë	6565000	Ë«	1,336,901
202202	39262011	¾ÛÂÈÒÒÏ©ÖÆÊÖÌ×£¨·ÖÖ¸ÊÖÌ×¡¢Á¬Ö¸ÊÖÌ×µÈ£©	307	Òâ´óÀû	10	Ò»°ãÃ³Ò×	355645	Ç§¿Ë	36148485	Ë«	8,720,954
202202	39262011	¾ÛÂÈÒÒÏ©ÖÆÊÖÌ×£¨·ÖÖ¸ÊÖÌ×¡¢Á¬Ö¸ÊÖÌ×µÈ£©	309	ºÉÀ¼	10	Ò»°ãÃ³Ò×	36818	Ç§¿Ë	3549200	Ë«	831,575
202202	39262011	¾ÛÂÈÒÒÏ©ÖÆÊÖÌ×£¨·ÖÖ¸ÊÖÌ×¡¢Á¬Ö¸ÊÖÌ×µÈ£©	310	Ï£À°	10	Ò»°ãÃ³Ò×	29885	Ç§¿Ë	3121600	Ë«	618,095
202202	39262011	¾ÛÂÈÒÒÏ©ÖÆÊÖÌ×£¨·ÖÖ¸ÊÖÌ×¡¢Á¬Ö¸ÊÖÌ×µÈ£©	311	ÆÏÌÑÑÀ	10	Ò»°ãÃ³Ò×	18500	Ç§¿Ë	2050000	Ë«	365,202
202202	39262011	¾ÛÂÈÒÒÏ©ÖÆÊÖÌ×£¨·ÖÖ¸ÊÖÌ×¡¢Á¬Ö¸ÊÖÌ×µÈ£©	312	Î÷°àÑÀ	10	Ò»°ãÃ³Ò×	362358	Ç§¿Ë	40610050	Ë«	8,100,349
202202	39262011	¾ÛÂÈÒÒÏ©ÖÆÊÖÌ×£¨·ÖÖ¸ÊÖÌ×¡¢Á¬Ö¸ÊÖÌ×µÈ£©	313	°¢¶û°ÍÄáÑÇ	10	Ò»°ãÃ³Ò×	3141	Ç§¿Ë	349000	Ë«	70,046
202202	39262011	¾ÛÂÈÒÒÏ©ÖÆÊÖÌ×£¨·ÖÖ¸ÊÖÌ×¡¢Á¬Ö¸ÊÖÌ×µÈ£©	316	±£¼ÓÀûÑÇ	10	Ò»°ãÃ³Ò×	7995	Ç§¿Ë	935000	Ë«	83,284
202202	39262011	¾ÛÂÈÒÒÏ©ÖÆÊÖÌ×£¨·ÖÖ¸ÊÖÌ×¡¢Á¬Ö¸ÊÖÌ×µÈ£©	318	·ÒÀ¼	10	Ò»°ãÃ³Ò×	37877	Ç§¿Ë	3850000	Ë«	696,522
202202	39262011	¾ÛÂÈÒÒÏ©ÖÆÊÖÌ×£¨·ÖÖ¸ÊÖÌ×¡¢Á¬Ö¸ÊÖÌ×µÈ£©	322	±ùµº	10	Ò»°ãÃ³Ò×	14850	Ç§¿Ë	1500000	Ë«	363,181
202202	39262011	¾ÛÂÈÒÒÏ©ÖÆÊÖÌ×£¨·ÖÖ¸ÊÖÌ×¡¢Á¬Ö¸ÊÖÌ×µÈ£©	326	Å²Íþ	10	Ò»°ãÃ³Ò×	66462	Ç§¿Ë	6573450	Ë«	1,289,520
202202	39262011	¾ÛÂÈÒÒÏ©ÖÆÊÖÌ×£¨·ÖÖ¸ÊÖÌ×¡¢Á¬Ö¸ÊÖÌ×µÈ£©	327	²¨À¼	10	Ò»°ãÃ³Ò×	73332	Ç§¿Ë	7724258	Ë«	1,584,355
202202	39262011	¾ÛÂÈÒÒÏ©ÖÆÊÖÌ×£¨·ÖÖ¸ÊÖÌ×¡¢Á¬Ö¸ÊÖÌ×µÈ£©	330	Èðµä	10	Ò»°ãÃ³Ò×	96907	Ç§¿Ë	9998400	Ë«	2,053,591
202202	39262011	¾ÛÂÈÒÒÏ©ÖÆÊÖÌ×£¨·ÖÖ¸ÊÖÌ×¡¢Á¬Ö¸ÊÖÌ×µÈ£©	331	ÈðÊ¿	10	Ò»°ãÃ³Ò×	1801	Ç§¿Ë	160000	Ë«	49,871
202202	39262011	¾ÛÂÈÒÒÏ©ÖÆÊÖÌ×£¨·ÖÖ¸ÊÖÌ×¡¢Á¬Ö¸ÊÖÌ×µÈ£©	334	°®É³ÄáÑÇ	10	Ò»°ãÃ³Ò×	3	Ç§¿Ë	150	Ë«	39
202202	39262011	¾ÛÂÈÒÒÏ©ÖÆÊÖÌ×£¨·ÖÖ¸ÊÖÌ×¡¢Á¬Ö¸ÊÖÌ×µÈ£©	336	Á¢ÌÕÍð	10	Ò»°ãÃ³Ò×	15714	Ç§¿Ë	1908000	Ë«	531,124
202202	39262011	¾ÛÂÈÒÒÏ©ÖÆÊÖÌ×£¨·ÖÖ¸ÊÖÌ×¡¢Á¬Ö¸ÊÖÌ×µÈ£©	340	°×¶íÂÞË¹	10	Ò»°ãÃ³Ò×	18363	Ç§¿Ë	1750000	Ë«	403,058
202202	39262011	¾ÛÂÈÒÒÏ©ÖÆÊÖÌ×£¨·ÖÖ¸ÊÖÌ×¡¢Á¬Ö¸ÊÖÌ×µÈ£©	343	Ä¦¶û¶àÍß	10	Ò»°ãÃ³Ò×	950	Ç§¿Ë	100000	Ë«	27,995
202202	39262011	¾ÛÂÈÒÒÏ©ÖÆÊÖÌ×£¨·ÖÖ¸ÊÖÌ×¡¢Á¬Ö¸ÊÖÌ×µÈ£©	344	¶íÂÞË¹Áª°î	10	Ò»°ãÃ³Ò×	832879	Ç§¿Ë	78369984	Ë«	17,074,417
202202	39262011	¾ÛÂÈÒÒÏ©ÖÆÊÖÌ×£¨·ÖÖ¸ÊÖÌ×¡¢Á¬Ö¸ÊÖÌ×µÈ£©	347	ÎÚ¿ËÀ¼	10	Ò»°ãÃ³Ò×	30399	Ç§¿Ë	2941600	Ë«	763,584
202202	39262011	¾ÛÂÈÒÒÏ©ÖÆÊÖÌ×£¨·ÖÖ¸ÊÖÌ×¡¢Á¬Ö¸ÊÖÌ×µÈ£©	351	¿ËÂÞµØÑÇ	10	Ò»°ãÃ³Ò×	534	Ç§¿Ë	2280	Ë«	12,905
202202	39262011	¾ÛÂÈÒÒÏ©ÖÆÊÖÌ×£¨·ÖÖ¸ÊÖÌ×¡¢Á¬Ö¸ÊÖÌ×µÈ£©	353	Ë¹Âå·¥¿Ë	10	Ò»°ãÃ³Ò×	88	Ç§¿Ë	4000	Ë«	13,342
202202	39262011	¾ÛÂÈÒÒÏ©ÖÆÊÖÌ×£¨·ÖÖ¸ÊÖÌ×¡¢Á¬Ö¸ÊÖÌ×µÈ£©	410	°ÍÎ÷	10	Ò»°ãÃ³Ò×	272738	Ç§¿Ë	31459450	Ë«	6,228,614
202202	39262011	¾ÛÂÈÒÒÏ©ÖÆÊÖÌ×£¨·ÖÖ¸ÊÖÌ×¡¢Á¬Ö¸ÊÖÌ×µÈ£©	412	ÖÇÀû	10	Ò»°ãÃ³Ò×	70466	Ç§¿Ë	7691600	Ë«	1,617,928
202202	39262011	¾ÛÂÈÒÒÏ©ÖÆÊÖÌ×£¨·ÖÖ¸ÊÖÌ×¡¢Á¬Ö¸ÊÖÌ×µÈ£©	413	¸çÂ×±ÈÑÇ	10	Ò»°ãÃ³Ò×	40434	Ç§¿Ë	4814820	Ë«	1,023,284
202202	39262011	¾ÛÂÈÒÒÏ©ÖÆÊÖÌ×£¨·ÖÖ¸ÊÖÌ×¡¢Á¬Ö¸ÊÖÌ×µÈ£©	415	¸çË¹´ïÀè¼Ó	10	Ò»°ãÃ³Ò×	17800	Ç§¿Ë	1900000	Ë«	435,818
202202	39262011	¾ÛÂÈÒÒÏ©ÖÆÊÖÌ×£¨·ÖÖ¸ÊÖÌ×¡¢Á¬Ö¸ÊÖÌ×µÈ£©	418	¶àÃ×Äá¼Ó¹²ºÍ¹ú	10	Ò»°ãÃ³Ò×	0	Ç§¿Ë	20	Ë«	19
202202	39262011	¾ÛÂÈÒÒÏ©ÖÆÊÖÌ×£¨·ÖÖ¸ÊÖÌ×¡¢Á¬Ö¸ÊÖÌ×µÈ£©	419	¶ò¹Ï¶à¶û	10	Ò»°ãÃ³Ò×	9115	Ç§¿Ë	865000	Ë«	308,258
202202	39262011	¾ÛÂÈÒÒÏ©ÖÆÊÖÌ×£¨·ÖÖ¸ÊÖÌ×¡¢Á¬Ö¸ÊÖÌ×µÈ£©	423	Î£µØÂíÀ­	10	Ò»°ãÃ³Ò×	8330	Ç§¿Ë	850000	Ë«	214,723
202202	39262011	¾ÛÂÈÒÒÏ©ÖÆÊÖÌ×£¨·ÖÖ¸ÊÖÌ×¡¢Á¬Ö¸ÊÖÌ×µÈ£©	429	Ä«Î÷¸ç	10	Ò»°ãÃ³Ò×	29740	Ç§¿Ë	2860000	Ë«	576,592
202202	39262011	¾ÛÂÈÒÒÏ©ÖÆÊÖÌ×£¨·ÖÖ¸ÊÖÌ×¡¢Á¬Ö¸ÊÖÌ×µÈ£©	432	°ÍÄÃÂí	10	Ò»°ãÃ³Ò×	4634	Ç§¿Ë	415000	Ë«	121,458
202202	39262011	¾ÛÂÈÒÒÏ©ÖÆÊÖÌ×£¨·ÖÖ¸ÊÖÌ×¡¢Á¬Ö¸ÊÖÌ×µÈ£©	433	°ÍÀ­¹ç	10	Ò»°ãÃ³Ò×	1	Ç§¿Ë	20	Ë«	19
202202	39262011	¾ÛÂÈÒÒÏ©ÖÆÊÖÌ×£¨·ÖÖ¸ÊÖÌ×¡¢Á¬Ö¸ÊÖÌ×µÈ£©	434	ÃØÂ³	10	Ò»°ãÃ³Ò×	910	Ç§¿Ë	100000	Ë«	28,035
202202	39262011	¾ÛÂÈÒÒÏ©ÖÆÊÖÌ×£¨·ÖÖ¸ÊÖÌ×¡¢Á¬Ö¸ÊÖÌ×µÈ£©	440	Èø¶ûÍß¶à	10	Ò»°ãÃ³Ò×	625	Ç§¿Ë	7254	Ë«	32,030
202202	39262011	¾ÛÂÈÒÒÏ©ÖÆÊÖÌ×£¨·ÖÖ¸ÊÖÌ×¡¢Á¬Ö¸ÊÖÌ×µÈ£©	445	Î¯ÄÚÈðÀ­	10	Ò»°ãÃ³Ò×	300	Ç§¿Ë	25000	Ë«	7,635
202202	39262011	¾ÛÂÈÒÒÏ©ÖÆÊÖÌ×£¨·ÖÖ¸ÊÖÌ×¡¢Á¬Ö¸ÊÖÌ×µÈ£©	501	¼ÓÄÃ´ó	10	Ò»°ãÃ³Ò×	769021	Ç§¿Ë	72695912	Ë«	16,575,652
202202	39262011	¾ÛÂÈÒÒÏ©ÖÆÊÖÌ×£¨·ÖÖ¸ÊÖÌ×¡¢Á¬Ö¸ÊÖÌ×µÈ£©	502	ÃÀ¹ú	10	Ò»°ãÃ³Ò×	10367601	Ç§¿Ë	1071375063	Ë«	234,204,951
202202	39262011	¾ÛÂÈÒÒÏ©ÖÆÊÖÌ×£¨·ÖÖ¸ÊÖÌ×¡¢Á¬Ö¸ÊÖÌ×µÈ£©	601	°Ä´óÀûÑÇ	10	Ò»°ãÃ³Ò×	717412	Ç§¿Ë	72427614	Ë«	16,531,041
202202	39262011	¾ÛÂÈÒÒÏ©ÖÆÊÖÌ×£¨·ÖÖ¸ÊÖÌ×¡¢Á¬Ö¸ÊÖÌ×µÈ£©	609	ÐÂÎ÷À¼	10	Ò»°ãÃ³Ò×	77884	Ç§¿Ë	7508080	Ë«	1,539,406
202202	39262011	¾ÛÂÈÒÒÏ©ÖÆÊÖÌ×£¨·ÖÖ¸ÊÖÌ×¡¢Á¬Ö¸ÊÖÌ×µÈ£©	611	°Í²¼ÑÇÐÂ¼¸ÄÚÑÇ	10	Ò»°ãÃ³Ò×	5855	Ç§¿Ë	600000	Ë«	128,451
202202	40151200	Áò»¯Ïð½ºÖÆÒ½ÁÆ¡¢Íâ¿Æ¡¢ÑÀ¿Æ»òÊÞÒ½ÓÃ·ÖÖ¸ÊÖÌ×¡¢Á¬Ö¸ÊÖÌ×¼°Â¶Ö¸ÊÖÌ×	103	ÃÏ¼ÓÀ­¹ú	10	Ò»°ãÃ³Ò×	0	Ç§¿Ë	3	Ë«	46
202202	40151200	Áò»¯Ïð½ºÖÆÒ½ÁÆ¡¢Íâ¿Æ¡¢ÑÀ¿Æ»òÊÞÒ½ÓÃ·ÖÖ¸ÊÖÌ×¡¢Á¬Ö¸ÊÖÌ×¼°Â¶Ö¸ÊÖÌ×	107	¼íÆÒÕ¯	10	Ò»°ãÃ³Ò×	3137	Ç§¿Ë	338500	Ë«	162,956
202202	40151200	Áò»¯Ïð½ºÖÆÒ½ÁÆ¡¢Íâ¿Æ¡¢ÑÀ¿Æ»òÊÞÒ½ÓÃ·ÖÖ¸ÊÖÌ×¡¢Á¬Ö¸ÊÖÌ×¼°Â¶Ö¸ÊÖÌ×	108	ÈûÆÖÂ·Ë¹	10	Ò»°ãÃ³Ò×	19538	Ç§¿Ë	2500000	Ë«	786,894
202202	40151200	Áò»¯Ïð½ºÖÆÒ½ÁÆ¡¢Íâ¿Æ¡¢ÑÀ¿Æ»òÊÞÒ½ÓÃ·ÖÖ¸ÊÖÌ×¡¢Á¬Ö¸ÊÖÌ×¼°Â¶Ö¸ÊÖÌ×	109	³¯ÏÊ	10	Ò»°ãÃ³Ò×	100	Ç§¿Ë	750	Ë«	13,763
202202	40151200	Áò»¯Ïð½ºÖÆÒ½ÁÆ¡¢Íâ¿Æ¡¢ÑÀ¿Æ»òÊÞÒ½ÓÃ·ÖÖ¸ÊÖÌ×¡¢Á¬Ö¸ÊÖÌ×¼°Â¶Ö¸ÊÖÌ×	110	ÖÐ¹úÏã¸Û	10	Ò»°ãÃ³Ò×	384	Ç§¿Ë	30000	Ë«	20,439
202202	40151200	Áò»¯Ïð½ºÖÆÒ½ÁÆ¡¢Íâ¿Æ¡¢ÑÀ¿Æ»òÊÞÒ½ÓÃ·ÖÖ¸ÊÖÌ×¡¢Á¬Ö¸ÊÖÌ×¼°Â¶Ö¸ÊÖÌ×	111	Ó¡¶È	10	Ò»°ãÃ³Ò×	17859	Ç§¿Ë	2350000	Ë«	658,824
202202	40151200	Áò»¯Ïð½ºÖÆÒ½ÁÆ¡¢Íâ¿Æ¡¢ÑÀ¿Æ»òÊÞÒ½ÓÃ·ÖÖ¸ÊÖÌ×¡¢Á¬Ö¸ÊÖÌ×¼°Â¶Ö¸ÊÖÌ×	112	Ó¡¶ÈÄáÎ÷ÑÇ	10	Ò»°ãÃ³Ò×	6256	Ç§¿Ë	750070	Ë«	250,087
202202	40151200	Áò»¯Ïð½ºÖÆÒ½ÁÆ¡¢Íâ¿Æ¡¢ÑÀ¿Æ»òÊÞÒ½ÓÃ·ÖÖ¸ÊÖÌ×¡¢Á¬Ö¸ÊÖÌ×¼°Â¶Ö¸ÊÖÌ×	115	ÒÔÉ«ÁÐ	10	Ò»°ãÃ³Ò×	50821	Ç§¿Ë	6617500	Ë«	1,955,695
202202	40151200	Áò»¯Ïð½ºÖÆÒ½ÁÆ¡¢Íâ¿Æ¡¢ÑÀ¿Æ»òÊÞÒ½ÓÃ·ÖÖ¸ÊÖÌ×¡¢Á¬Ö¸ÊÖÌ×¼°Â¶Ö¸ÊÖÌ×	116	ÈÕ±¾	10	Ò»°ãÃ³Ò×	9122	Ç§¿Ë	1458000	Ë«	442,625
202202	40151200	Áò»¯Ïð½ºÖÆÒ½ÁÆ¡¢Íâ¿Æ¡¢ÑÀ¿Æ»òÊÞÒ½ÓÃ·ÖÖ¸ÊÖÌ×¡¢Á¬Ö¸ÊÖÌ×¼°Â¶Ö¸ÊÖÌ×	118	¿ÆÍþÌØ	10	Ò»°ãÃ³Ò×	14195	Ç§¿Ë	2050000	Ë«	717,361
202202	40151200	Áò»¯Ïð½ºÖÆÒ½ÁÆ¡¢Íâ¿Æ¡¢ÑÀ¿Æ»òÊÞÒ½ÓÃ·ÖÖ¸ÊÖÌ×¡¢Á¬Ö¸ÊÖÌ×¼°Â¶Ö¸ÊÖÌ×	119	ÀÏÎÎ	12	ÆäËû¾èÔùÎï×Ê	289	Ç§¿Ë	32000	Ë«	48,000
202202	40151200	Áò»¯Ïð½ºÖÆÒ½ÁÆ¡¢Íâ¿Æ¡¢ÑÀ¿Æ»òÊÞÒ½ÓÃ·ÖÖ¸ÊÖÌ×¡¢Á¬Ö¸ÊÖÌ×¼°Â¶Ö¸ÊÖÌ×	120	Àè°ÍÄÛ	10	Ò»°ãÃ³Ò×	6144	Ç§¿Ë	229200	Ë«	249,728
202202	40151200	Áò»¯Ïð½ºÖÆÒ½ÁÆ¡¢Íâ¿Æ¡¢ÑÀ¿Æ»òÊÞÒ½ÓÃ·ÖÖ¸ÊÖÌ×¡¢Á¬Ö¸ÊÖÌ×¼°Â¶Ö¸ÊÖÌ×	121	ÖÐ¹ú°ÄÃÅ	10	Ò»°ãÃ³Ò×	3150	Ç§¿Ë	350000	Ë«	178,147
202202	40151200	Áò»¯Ïð½ºÖÆÒ½ÁÆ¡¢Íâ¿Æ¡¢ÑÀ¿Æ»òÊÞÒ½ÓÃ·ÖÖ¸ÊÖÌ×¡¢Á¬Ö¸ÊÖÌ×¼°Â¶Ö¸ÊÖÌ×	122	ÂíÀ´Î÷ÑÇ	10	Ò»°ãÃ³Ò×	9900	Ç§¿Ë	750000	Ë«	396,060
202202	40151200	Áò»¯Ïð½ºÖÆÒ½ÁÆ¡¢Íâ¿Æ¡¢ÑÀ¿Æ»òÊÞÒ½ÓÃ·ÖÖ¸ÊÖÌ×¡¢Á¬Ö¸ÊÖÌ×¼°Â¶Ö¸ÊÖÌ×	124	ÃÉ¹Å	10	Ò»°ãÃ³Ò×	15200	Ç§¿Ë	520000	Ë«	519,791
202202	40151200	Áò»¯Ïð½ºÖÆÒ½ÁÆ¡¢Íâ¿Æ¡¢ÑÀ¿Æ»òÊÞÒ½ÓÃ·ÖÖ¸ÊÖÌ×¡¢Á¬Ö¸ÊÖÌ×¼°Â¶Ö¸ÊÖÌ×	125	Äá²´¶ûÁª°îÃñÖ÷¹²ºÍ¹ú	10	Ò»°ãÃ³Ò×	315	Ç§¿Ë	21000	Ë«	14,163
202202	40151200	Áò»¯Ïð½ºÖÆÒ½ÁÆ¡¢Íâ¿Æ¡¢ÑÀ¿Æ»òÊÞÒ½ÓÃ·ÖÖ¸ÊÖÌ×¡¢Á¬Ö¸ÊÖÌ×¼°Â¶Ö¸ÊÖÌ×	125	Äá²´¶ûÁª°îÃñÖ÷¹²ºÍ¹ú	11	¹ú¼Ò¼ä¡¢¹ú¼Ê×éÖ¯ÎÞ³¥Ô®ÖúºÍÔùËÍµÄÎï×Ê	380	Ç§¿Ë	40000	Ë«	125,000
202202	40151200	Áò»¯Ïð½ºÖÆÒ½ÁÆ¡¢Íâ¿Æ¡¢ÑÀ¿Æ»òÊÞÒ½ÓÃ·ÖÖ¸ÊÖÌ×¡¢Á¬Ö¸ÊÖÌ×¼°Â¶Ö¸ÊÖÌ×	126	°¢Âü	10	Ò»°ãÃ³Ò×	676	Ç§¿Ë	26000	Ë«	58,957
202202	40151200	Áò»¯Ïð½ºÖÆÒ½ÁÆ¡¢Íâ¿Æ¡¢ÑÀ¿Æ»òÊÞÒ½ÓÃ·ÖÖ¸ÊÖÌ×¡¢Á¬Ö¸ÊÖÌ×¼°Â¶Ö¸ÊÖÌ×	127	°Í»ùË¹Ì¹	10	Ò»°ãÃ³Ò×	1	Ç§¿Ë	16	Ë«	14
202202	40151200	Áò»¯Ïð½ºÖÆÒ½ÁÆ¡¢Íâ¿Æ¡¢ÑÀ¿Æ»òÊÞÒ½ÓÃ·ÖÖ¸ÊÖÌ×¡¢Á¬Ö¸ÊÖÌ×¼°Â¶Ö¸ÊÖÌ×	129	·ÆÂÉ±ö	10	Ò»°ãÃ³Ò×	28852	Ç§¿Ë	2315120	Ë«	1,026,878
202202	40151200	Áò»¯Ïð½ºÖÆÒ½ÁÆ¡¢Íâ¿Æ¡¢ÑÀ¿Æ»òÊÞÒ½ÓÃ·ÖÖ¸ÊÖÌ×¡¢Á¬Ö¸ÊÖÌ×¼°Â¶Ö¸ÊÖÌ×	132	ÐÂ¼ÓÆÂ	10	Ò»°ãÃ³Ò×	5720	Ç§¿Ë	700000	Ë«	297,760
202202	40151200	Áò»¯Ïð½ºÖÆÒ½ÁÆ¡¢Íâ¿Æ¡¢ÑÀ¿Æ»òÊÞÒ½ÓÃ·ÖÖ¸ÊÖÌ×¡¢Á¬Ö¸ÊÖÌ×¼°Â¶Ö¸ÊÖÌ×	133	º«¹ú	10	Ò»°ãÃ³Ò×	2477	Ç§¿Ë	230055	Ë«	133,740
202202	40151200	Áò»¯Ïð½ºÖÆÒ½ÁÆ¡¢Íâ¿Æ¡¢ÑÀ¿Æ»òÊÞÒ½ÓÃ·ÖÖ¸ÊÖÌ×¡¢Á¬Ö¸ÊÖÌ×¼°Â¶Ö¸ÊÖÌ×	135	ÐðÀûÑÇ	10	Ò»°ãÃ³Ò×	369	Ç§¿Ë	45000	Ë«	34,407
202202	40151200	Áò»¯Ïð½ºÖÆÒ½ÁÆ¡¢Íâ¿Æ¡¢ÑÀ¿Æ»òÊÞÒ½ÓÃ·ÖÖ¸ÊÖÌ×¡¢Á¬Ö¸ÊÖÌ×¼°Â¶Ö¸ÊÖÌ×	136	Ì©¹ú	10	Ò»°ãÃ³Ò×	42570	Ç§¿Ë	4500000	Ë«	1,946,894
202202	40151200	Áò»¯Ïð½ºÖÆÒ½ÁÆ¡¢Íâ¿Æ¡¢ÑÀ¿Æ»òÊÞÒ½ÓÃ·ÖÖ¸ÊÖÌ×¡¢Á¬Ö¸ÊÖÌ×¼°Â¶Ö¸ÊÖÌ×	137	ÍÁ¶úÆä	10	Ò»°ãÃ³Ò×	85236	Ç§¿Ë	12224000	Ë«	3,562,888
202202	40151200	Áò»¯Ïð½ºÖÆÒ½ÁÆ¡¢Íâ¿Æ¡¢ÑÀ¿Æ»òÊÞÒ½ÓÃ·ÖÖ¸ÊÖÌ×¡¢Á¬Ö¸ÊÖÌ×¼°Â¶Ö¸ÊÖÌ×	138	°¢ÁªÇõ	10	Ò»°ãÃ³Ò×	97220	Ç§¿Ë	13800000	Ë«	3,860,523
202202	40151200	Áò»¯Ïð½ºÖÆÒ½ÁÆ¡¢Íâ¿Æ¡¢ÑÀ¿Æ»òÊÞÒ½ÓÃ·ÖÖ¸ÊÖÌ×¡¢Á¬Ö¸ÊÖÌ×¼°Â¶Ö¸ÊÖÌ×	143	ÖÐ¹úÌ¨Íå	10	Ò»°ãÃ³Ò×	1500	Ç§¿Ë	100000	Ë«	48,354
202202	40151200	Áò»¯Ïð½ºÖÆÒ½ÁÆ¡¢Íâ¿Æ¡¢ÑÀ¿Æ»òÊÞÒ½ÓÃ·ÖÖ¸ÊÖÌ×¡¢Á¬Ö¸ÊÖÌ×¼°Â¶Ö¸ÊÖÌ×	146	¼ª¶û¼ªË¹Ë¹Ì¹	10	Ò»°ãÃ³Ò×	5600	Ç§¿Ë	800000	Ë«	265,058
202202	40151200	Áò»¯Ïð½ºÖÆÒ½ÁÆ¡¢Íâ¿Æ¡¢ÑÀ¿Æ»òÊÞÒ½ÓÃ·ÖÖ¸ÊÖÌ×¡¢Á¬Ö¸ÊÖÌ×¼°Â¶Ö¸ÊÖÌ×	149	ÎÚ×È±ð¿ËË¹Ì¹	10	Ò»°ãÃ³Ò×	720	Ç§¿Ë	100000	Ë«	42,051
202202	40151200	Áò»¯Ïð½ºÖÆÒ½ÁÆ¡¢Íâ¿Æ¡¢ÑÀ¿Æ»òÊÞÒ½ÓÃ·ÖÖ¸ÊÖÌ×¡¢Á¬Ö¸ÊÖÌ×¼°Â¶Ö¸ÊÖÌ×	204	²©´ÄÍßÄÉ	10	Ò»°ãÃ³Ò×	345	Ç§¿Ë	50000	Ë«	17,204
202202	40151200	Áò»¯Ïð½ºÖÆÒ½ÁÆ¡¢Íâ¿Æ¡¢ÑÀ¿Æ»òÊÞÒ½ÓÃ·ÖÖ¸ÊÖÌ×¡¢Á¬Ö¸ÊÖÌ×¼°Â¶Ö¸ÊÖÌ×	211	Õ§µÃ	10	Ò»°ãÃ³Ò×	270	Ç§¿Ë	20000	Ë«	12,590
202202	40151200	Áò»¯Ïð½ºÖÆÒ½ÁÆ¡¢Íâ¿Æ¡¢ÑÀ¿Æ»òÊÞÒ½ÓÃ·ÖÖ¸ÊÖÌ×¡¢Á¬Ö¸ÊÖÌ×¼°Â¶Ö¸ÊÖÌ×	213	¸Õ¹û(²¼)	10	Ò»°ãÃ³Ò×	10400	Ç§¿Ë	680000	Ë«	490,343
202202	40151200	Áò»¯Ïð½ºÖÆÒ½ÁÆ¡¢Íâ¿Æ¡¢ÑÀ¿Æ»òÊÞÒ½ÓÃ·ÖÖ¸ÊÖÌ×¡¢Á¬Ö¸ÊÖÌ×¼°Â¶Ö¸ÊÖÌ×	215	°£¼°	10	Ò»°ãÃ³Ò×	1	Ç§¿Ë	100	Ë«	64
202202	40151200	Áò»¯Ïð½ºÖÆÒ½ÁÆ¡¢Íâ¿Æ¡¢ÑÀ¿Æ»òÊÞÒ½ÓÃ·ÖÖ¸ÊÖÌ×¡¢Á¬Ö¸ÊÖÌ×¼°Â¶Ö¸ÊÖÌ×	219	¸Ô±ÈÑÇ	10	Ò»°ãÃ³Ò×	1890	Ç§¿Ë	139500	Ë«	94,081
202202	40151200	Áò»¯Ïð½ºÖÆÒ½ÁÆ¡¢Íâ¿Æ¡¢ÑÀ¿Æ»òÊÞÒ½ÓÃ·ÖÖ¸ÊÖÌ×¡¢Á¬Ö¸ÊÖÌ×¼°Â¶Ö¸ÊÖÌ×	220	¼ÓÄÉ	10	Ò»°ãÃ³Ò×	39	Ç§¿Ë	1500	Ë«	1,434
202202	40151200	Áò»¯Ïð½ºÖÆÒ½ÁÆ¡¢Íâ¿Æ¡¢ÑÀ¿Æ»òÊÞÒ½ÓÃ·ÖÖ¸ÊÖÌ×¡¢Á¬Ö¸ÊÖÌ×¼°Â¶Ö¸ÊÖÌ×	221	¼¸ÄÚÑÇ	10	Ò»°ãÃ³Ò×	2850	Ç§¿Ë	125000	Ë«	111,503
202202	40151200	Áò»¯Ïð½ºÖÆÒ½ÁÆ¡¢Íâ¿Æ¡¢ÑÀ¿Æ»òÊÞÒ½ÓÃ·ÖÖ¸ÊÖÌ×¡¢Á¬Ö¸ÊÖÌ×¼°Â¶Ö¸ÊÖÌ×	229	ÂíÀï	10	Ò»°ãÃ³Ò×	405	Ç§¿Ë	15000	Ë«	18,309
202202	40151200	Áò»¯Ïð½ºÖÆÒ½ÁÆ¡¢Íâ¿Æ¡¢ÑÀ¿Æ»òÊÞÒ½ÓÃ·ÖÖ¸ÊÖÌ×¡¢Á¬Ö¸ÊÖÌ×¼°Â¶Ö¸ÊÖÌ×	232	Ä¦Âå¸ç	10	Ò»°ãÃ³Ò×	15516	Ç§¿Ë	1550000	Ë«	500,581
202202	40151200	Áò»¯Ïð½ºÖÆÒ½ÁÆ¡¢Íâ¿Æ¡¢ÑÀ¿Æ»òÊÞÒ½ÓÃ·ÖÖ¸ÊÖÌ×¡¢Á¬Ö¸ÊÖÌ×¼°Â¶Ö¸ÊÖÌ×	235	ÄáÈÕ¶û	11	¹ú¼Ò¼ä¡¢¹ú¼Ê×éÖ¯ÎÞ³¥Ô®ÖúºÍÔùËÍµÄÎï×Ê	8540	Ç§¿Ë	400000	Ë«	524,000
202202	40151200	Áò»¯Ïð½ºÖÆÒ½ÁÆ¡¢Íâ¿Æ¡¢ÑÀ¿Æ»òÊÞÒ½ÓÃ·ÖÖ¸ÊÖÌ×¡¢Á¬Ö¸ÊÖÌ×¼°Â¶Ö¸ÊÖÌ×	236	ÄáÈÕÀûÑÇ	10	Ò»°ãÃ³Ò×	5310	Ç§¿Ë	750000	Ë«	219,503
202202	40151200	Áò»¯Ïð½ºÖÆÒ½ÁÆ¡¢Íâ¿Æ¡¢ÑÀ¿Æ»òÊÞÒ½ÓÃ·ÖÖ¸ÊÖÌ×¡¢Á¬Ö¸ÊÖÌ×¼°Â¶Ö¸ÊÖÌ×	239	Ê¥¶àÃÀºÍÆÕÁÖÎ÷±È	10	Ò»°ãÃ³Ò×	2670	Ç§¿Ë	194500	Ë«	131,173
202202	40151200	Áò»¯Ïð½ºÖÆÒ½ÁÆ¡¢Íâ¿Æ¡¢ÑÀ¿Æ»òÊÞÒ½ÓÃ·ÖÖ¸ÊÖÌ×¡¢Á¬Ö¸ÊÖÌ×¼°Â¶Ö¸ÊÖÌ×	239	Ê¥¶àÃÀºÍÆÕÁÖÎ÷±È	11	¹ú¼Ò¼ä¡¢¹ú¼Ê×éÖ¯ÎÞ³¥Ô®ÖúºÍÔùËÍµÄÎï×Ê	59	Ç§¿Ë	4000	Ë«	8,000
202202	40151200	Áò»¯Ïð½ºÖÆÒ½ÁÆ¡¢Íâ¿Æ¡¢ÑÀ¿Æ»òÊÞÒ½ÓÃ·ÖÖ¸ÊÖÌ×¡¢Á¬Ö¸ÊÖÌ×¼°Â¶Ö¸ÊÖÌ×	244	ÄÏ·Ç	10	Ò»°ãÃ³Ò×	15	Ç§¿Ë	1500	Ë«	924
202202	40151200	Áò»¯Ïð½ºÖÆÒ½ÁÆ¡¢Íâ¿Æ¡¢ÑÀ¿Æ»òÊÞÒ½ÓÃ·ÖÖ¸ÊÖÌ×¡¢Á¬Ö¸ÊÖÌ×¼°Â¶Ö¸ÊÖÌ×	246	ËÕµ¤	10	Ò»°ãÃ³Ò×	3900	Ç§¿Ë	150000	Ë«	126,930
202202	40151200	Áò»¯Ïð½ºÖÆÒ½ÁÆ¡¢Íâ¿Æ¡¢ÑÀ¿Æ»òÊÞÒ½ÓÃ·ÖÖ¸ÊÖÌ×¡¢Á¬Ö¸ÊÖÌ×¼°Â¶Ö¸ÊÖÌ×	250	ÎÚ¸É´ï	10	Ò»°ãÃ³Ò×	38997	Ç§¿Ë	3960000	Ë«	2,227,603
202202	40151200	Áò»¯Ïð½ºÖÆÒ½ÁÆ¡¢Íâ¿Æ¡¢ÑÀ¿Æ»òÊÞÒ½ÓÃ·ÖÖ¸ÊÖÌ×¡¢Á¬Ö¸ÊÖÌ×¼°Â¶Ö¸ÊÖÌ×	301	±ÈÀûÊ±	10	Ò»°ãÃ³Ò×	74975	Ç§¿Ë	9578290	Ë«	2,916,025
202202	40151200	Áò»¯Ïð½ºÖÆÒ½ÁÆ¡¢Íâ¿Æ¡¢ÑÀ¿Æ»òÊÞÒ½ÓÃ·ÖÖ¸ÊÖÌ×¡¢Á¬Ö¸ÊÖÌ×¼°Â¶Ö¸ÊÖÌ×	302	µ¤Âó	10	Ò»°ãÃ³Ò×	25916	Ç§¿Ë	3350000	Ë«	960,518
202202	40151200	Áò»¯Ïð½ºÖÆÒ½ÁÆ¡¢Íâ¿Æ¡¢ÑÀ¿Æ»òÊÞÒ½ÓÃ·ÖÖ¸ÊÖÌ×¡¢Á¬Ö¸ÊÖÌ×¼°Â¶Ö¸ÊÖÌ×	303	Ó¢¹ú	10	Ò»°ãÃ³Ò×	149224	Ç§¿Ë	18651900	Ë«	6,254,576
202202	40151200	Áò»¯Ïð½ºÖÆÒ½ÁÆ¡¢Íâ¿Æ¡¢ÑÀ¿Æ»òÊÞÒ½ÓÃ·ÖÖ¸ÊÖÌ×¡¢Á¬Ö¸ÊÖÌ×¼°Â¶Ö¸ÊÖÌ×	304	µÂ¹ú	10	Ò»°ãÃ³Ò×	640849	Ç§¿Ë	84698800	Ë«	25,709,453
202202	40151200	Áò»¯Ïð½ºÖÆÒ½ÁÆ¡¢Íâ¿Æ¡¢ÑÀ¿Æ»òÊÞÒ½ÓÃ·ÖÖ¸ÊÖÌ×¡¢Á¬Ö¸ÊÖÌ×¼°Â¶Ö¸ÊÖÌ×	305	·¨¹ú	10	Ò»°ãÃ³Ò×	129369	Ç§¿Ë	16400000	Ë«	5,094,435
202202	40151200	Áò»¯Ïð½ºÖÆÒ½ÁÆ¡¢Íâ¿Æ¡¢ÑÀ¿Æ»òÊÞÒ½ÓÃ·ÖÖ¸ÊÖÌ×¡¢Á¬Ö¸ÊÖÌ×¼°Â¶Ö¸ÊÖÌ×	306	°®¶ûÀ¼	10	Ò»°ãÃ³Ò×	36106	Ç§¿Ë	4600000	Ë«	1,405,912
202202	40151200	Áò»¯Ïð½ºÖÆÒ½ÁÆ¡¢Íâ¿Æ¡¢ÑÀ¿Æ»òÊÞÒ½ÓÃ·ÖÖ¸ÊÖÌ×¡¢Á¬Ö¸ÊÖÌ×¼°Â¶Ö¸ÊÖÌ×	307	Òâ´óÀû	10	Ò»°ãÃ³Ò×	129498	Ç§¿Ë	17596000	Ë«	5,542,977
202202	40151200	Áò»¯Ïð½ºÖÆÒ½ÁÆ¡¢Íâ¿Æ¡¢ÑÀ¿Æ»òÊÞÒ½ÓÃ·ÖÖ¸ÊÖÌ×¡¢Á¬Ö¸ÊÖÌ×¼°Â¶Ö¸ÊÖÌ×	309	ºÉÀ¼	10	Ò»°ãÃ³Ò×	272778	Ç§¿Ë	35786400	Ë«	10,430,630
202202	40151200	Áò»¯Ïð½ºÖÆÒ½ÁÆ¡¢Íâ¿Æ¡¢ÑÀ¿Æ»òÊÞÒ½ÓÃ·ÖÖ¸ÊÖÌ×¡¢Á¬Ö¸ÊÖÌ×¼°Â¶Ö¸ÊÖÌ×	310	Ï£À°	10	Ò»°ãÃ³Ò×	38632	Ç§¿Ë	5251000	Ë«	1,657,074
202202	40151200	Áò»¯Ïð½ºÖÆÒ½ÁÆ¡¢Íâ¿Æ¡¢ÑÀ¿Æ»òÊÞÒ½ÓÃ·ÖÖ¸ÊÖÌ×¡¢Á¬Ö¸ÊÖÌ×¼°Â¶Ö¸ÊÖÌ×	311	ÆÏÌÑÑÀ	10	Ò»°ãÃ³Ò×	146243	Ç§¿Ë	19997500	Ë«	5,641,023
202202	40151200	Áò»¯Ïð½ºÖÆÒ½ÁÆ¡¢Íâ¿Æ¡¢ÑÀ¿Æ»òÊÞÒ½ÓÃ·ÖÖ¸ÊÖÌ×¡¢Á¬Ö¸ÊÖÌ×¼°Â¶Ö¸ÊÖÌ×	312	Î÷°àÑÀ	10	Ò»°ãÃ³Ò×	437221	Ç§¿Ë	55588100	Ë«	17,310,838
202202	40151200	Áò»¯Ïð½ºÖÆÒ½ÁÆ¡¢Íâ¿Æ¡¢ÑÀ¿Æ»òÊÞÒ½ÓÃ·ÖÖ¸ÊÖÌ×¡¢Á¬Ö¸ÊÖÌ×¼°Â¶Ö¸ÊÖÌ×	315	°ÂµØÀû	10	Ò»°ãÃ³Ò×	12319	Ç§¿Ë	1650000	Ë«	461,910
202202	40151200	Áò»¯Ïð½ºÖÆÒ½ÁÆ¡¢Íâ¿Æ¡¢ÑÀ¿Æ»òÊÞÒ½ÓÃ·ÖÖ¸ÊÖÌ×¡¢Á¬Ö¸ÊÖÌ×¼°Â¶Ö¸ÊÖÌ×	318	·ÒÀ¼	10	Ò»°ãÃ³Ò×	49540	Ç§¿Ë	6563500	Ë«	2,063,230
202202	40151200	Áò»¯Ïð½ºÖÆÒ½ÁÆ¡¢Íâ¿Æ¡¢ÑÀ¿Æ»òÊÞÒ½ÓÃ·ÖÖ¸ÊÖÌ×¡¢Á¬Ö¸ÊÖÌ×¼°Â¶Ö¸ÊÖÌ×	321	ÐÙÑÀÀû	10	Ò»°ãÃ³Ò×	13800	Ç§¿Ë	1750000	Ë«	397,362
202202	40151200	Áò»¯Ïð½ºÖÆÒ½ÁÆ¡¢Íâ¿Æ¡¢ÑÀ¿Æ»òÊÞÒ½ÓÃ·ÖÖ¸ÊÖÌ×¡¢Á¬Ö¸ÊÖÌ×¼°Â¶Ö¸ÊÖÌ×	326	Å²Íþ	10	Ò»°ãÃ³Ò×	464	Ç§¿Ë	40000	Ë«	65,044
202202	40151200	Áò»¯Ïð½ºÖÆÒ½ÁÆ¡¢Íâ¿Æ¡¢ÑÀ¿Æ»òÊÞÒ½ÓÃ·ÖÖ¸ÊÖÌ×¡¢Á¬Ö¸ÊÖÌ×¼°Â¶Ö¸ÊÖÌ×	327	²¨À¼	10	Ò»°ãÃ³Ò×	143185	Ç§¿Ë	19349500	Ë«	5,366,518
202202	40151200	Áò»¯Ïð½ºÖÆÒ½ÁÆ¡¢Íâ¿Æ¡¢ÑÀ¿Æ»òÊÞÒ½ÓÃ·ÖÖ¸ÊÖÌ×¡¢Á¬Ö¸ÊÖÌ×¼°Â¶Ö¸ÊÖÌ×	328	ÂÞÂíÄáÑÇ	10	Ò»°ãÃ³Ò×	13379	Ç§¿Ë	1900180	Ë«	593,206
202202	40151200	Áò»¯Ïð½ºÖÆÒ½ÁÆ¡¢Íâ¿Æ¡¢ÑÀ¿Æ»òÊÞÒ½ÓÃ·ÖÖ¸ÊÖÌ×¡¢Á¬Ö¸ÊÖÌ×¼°Â¶Ö¸ÊÖÌ×	330	Èðµä	10	Ò»°ãÃ³Ò×	19005	Ç§¿Ë	2550000	Ë«	878,012
202202	40151200	Áò»¯Ïð½ºÖÆÒ½ÁÆ¡¢Íâ¿Æ¡¢ÑÀ¿Æ»òÊÞÒ½ÓÃ·ÖÖ¸ÊÖÌ×¡¢Á¬Ö¸ÊÖÌ×¼°Â¶Ö¸ÊÖÌ×	334	°®É³ÄáÑÇ	10	Ò»°ãÃ³Ò×	14184	Ç§¿Ë	2060000	Ë«	733,966
202202	40151200	Áò»¯Ïð½ºÖÆÒ½ÁÆ¡¢Íâ¿Æ¡¢ÑÀ¿Æ»òÊÞÒ½ÓÃ·ÖÖ¸ÊÖÌ×¡¢Á¬Ö¸ÊÖÌ×¼°Â¶Ö¸ÊÖÌ×	335	À­ÍÑÎ¬ÑÇ	10	Ò»°ãÃ³Ò×	13530	Ç§¿Ë	1800000	Ë«	570,070
202202	40151200	Áò»¯Ïð½ºÖÆÒ½ÁÆ¡¢Íâ¿Æ¡¢ÑÀ¿Æ»òÊÞÒ½ÓÃ·ÖÖ¸ÊÖÌ×¡¢Á¬Ö¸ÊÖÌ×¼°Â¶Ö¸ÊÖÌ×	337	¸ñÂ³¼ªÑÇ	10	Ò»°ãÃ³Ò×	5610	Ç§¿Ë	750000	Ë«	210,263
202202	40151200	Áò»¯Ïð½ºÖÆÒ½ÁÆ¡¢Íâ¿Æ¡¢ÑÀ¿Æ»òÊÞÒ½ÓÃ·ÖÖ¸ÊÖÌ×¡¢Á¬Ö¸ÊÖÌ×¼°Â¶Ö¸ÊÖÌ×	344	¶íÂÞË¹Áª°î	10	Ò»°ãÃ³Ò×	83678	Ç§¿Ë	12515000	Ë«	3,483,197
202202	40151200	Áò»¯Ïð½ºÖÆÒ½ÁÆ¡¢Íâ¿Æ¡¢ÑÀ¿Æ»òÊÞÒ½ÓÃ·ÖÖ¸ÊÖÌ×¡¢Á¬Ö¸ÊÖÌ×¼°Â¶Ö¸ÊÖÌ×	347	ÎÚ¿ËÀ¼	10	Ò»°ãÃ³Ò×	47571	Ç§¿Ë	6639640	Ë«	2,180,489
202202	40151200	Áò»¯Ïð½ºÖÆÒ½ÁÆ¡¢Íâ¿Æ¡¢ÑÀ¿Æ»òÊÞÒ½ÓÃ·ÖÖ¸ÊÖÌ×¡¢Á¬Ö¸ÊÖÌ×¼°Â¶Ö¸ÊÖÌ×	350	Ë¹ÂåÎÄÄáÑÇ	10	Ò»°ãÃ³Ò×	25395	Ç§¿Ë	3425000	Ë«	1,061,885
202202	40151200	Áò»¯Ïð½ºÖÆÒ½ÁÆ¡¢Íâ¿Æ¡¢ÑÀ¿Æ»òÊÞÒ½ÓÃ·ÖÖ¸ÊÖÌ×¡¢Á¬Ö¸ÊÖÌ×¼°Â¶Ö¸ÊÖÌ×	352	½Ý¿Ë	10	Ò»°ãÃ³Ò×	39070	Ç§¿Ë	5647500	Ë«	1,502,424
202202	40151200	Áò»¯Ïð½ºÖÆÒ½ÁÆ¡¢Íâ¿Æ¡¢ÑÀ¿Æ»òÊÞÒ½ÓÃ·ÖÖ¸ÊÖÌ×¡¢Á¬Ö¸ÊÖÌ×¼°Â¶Ö¸ÊÖÌ×	402	°¢¸ùÍ¢	10	Ò»°ãÃ³Ò×	39510	Ç§¿Ë	1650500	Ë«	1,454,601
202202	40151200	Áò»¯Ïð½ºÖÆÒ½ÁÆ¡¢Íâ¿Æ¡¢ÑÀ¿Æ»òÊÞÒ½ÓÃ·ÖÖ¸ÊÖÌ×¡¢Á¬Ö¸ÊÖÌ×¼°Â¶Ö¸ÊÖÌ×	408	¶àÃñ×å²£ÀûÎ¬ÑÇ¹ú	10	Ò»°ãÃ³Ò×	9690	Ç§¿Ë	505000	Ë«	449,822
202202	40151200	Áò»¯Ïð½ºÖÆÒ½ÁÆ¡¢Íâ¿Æ¡¢ÑÀ¿Æ»òÊÞÒ½ÓÃ·ÖÖ¸ÊÖÌ×¡¢Á¬Ö¸ÊÖÌ×¼°Â¶Ö¸ÊÖÌ×	410	°ÍÎ÷	10	Ò»°ãÃ³Ò×	8	Ç§¿Ë	400	Ë«	127
202202	40151200	Áò»¯Ïð½ºÖÆÒ½ÁÆ¡¢Íâ¿Æ¡¢ÑÀ¿Æ»òÊÞÒ½ÓÃ·ÖÖ¸ÊÖÌ×¡¢Á¬Ö¸ÊÖÌ×¼°Â¶Ö¸ÊÖÌ×	412	ÖÇÀû	10	Ò»°ãÃ³Ò×	26844	Ç§¿Ë	3805000	Ë«	1,120,096
202202	40151200	Áò»¯Ïð½ºÖÆÒ½ÁÆ¡¢Íâ¿Æ¡¢ÑÀ¿Æ»òÊÞÒ½ÓÃ·ÖÖ¸ÊÖÌ×¡¢Á¬Ö¸ÊÖÌ×¼°Â¶Ö¸ÊÖÌ×	413	¸çÂ×±ÈÑÇ	10	Ò»°ãÃ³Ò×	35542	Ç§¿Ë	1560150	Ë«	1,724,847
202202	40151200	Áò»¯Ïð½ºÖÆÒ½ÁÆ¡¢Íâ¿Æ¡¢ÑÀ¿Æ»òÊÞÒ½ÓÃ·ÖÖ¸ÊÖÌ×¡¢Á¬Ö¸ÊÖÌ×¼°Â¶Ö¸ÊÖÌ×	416	¹Å°Í	10	Ò»°ãÃ³Ò×	4200	Ç§¿Ë	150000	Ë«	426,956
202202	40151200	Áò»¯Ïð½ºÖÆÒ½ÁÆ¡¢Íâ¿Æ¡¢ÑÀ¿Æ»òÊÞÒ½ÓÃ·ÖÖ¸ÊÖÌ×¡¢Á¬Ö¸ÊÖÌ×¼°Â¶Ö¸ÊÖÌ×	419	¶ò¹Ï¶à¶û	10	Ò»°ãÃ³Ò×	10628	Ç§¿Ë	1175200	Ë«	424,892
202202	40151200	Áò»¯Ïð½ºÖÆÒ½ÁÆ¡¢Íâ¿Æ¡¢ÑÀ¿Æ»òÊÞÒ½ÓÃ·ÖÖ¸ÊÖÌ×¡¢Á¬Ö¸ÊÖÌ×¼°Â¶Ö¸ÊÖÌ×	423	Î£µØÂíÀ­	10	Ò»°ãÃ³Ò×	20139	Ç§¿Ë	2500000	Ë«	965,932
202202	40151200	Áò»¯Ïð½ºÖÆÒ½ÁÆ¡¢Íâ¿Æ¡¢ÑÀ¿Æ»òÊÞÒ½ÓÃ·ÖÖ¸ÊÖÌ×¡¢Á¬Ö¸ÊÖÌ×¼°Â¶Ö¸ÊÖÌ×	429	Ä«Î÷¸ç	10	Ò»°ãÃ³Ò×	1800	Ç§¿Ë	300000	Ë«	92,764
202202	40151200	Áò»¯Ïð½ºÖÆÒ½ÁÆ¡¢Íâ¿Æ¡¢ÑÀ¿Æ»òÊÞÒ½ÓÃ·ÖÖ¸ÊÖÌ×¡¢Á¬Ö¸ÊÖÌ×¼°Â¶Ö¸ÊÖÌ×	432	°ÍÄÃÂí	10	Ò»°ãÃ³Ò×	12000	Ç§¿Ë	500000	Ë«	643,360
202202	40151200	Áò»¯Ïð½ºÖÆÒ½ÁÆ¡¢Íâ¿Æ¡¢ÑÀ¿Æ»òÊÞÒ½ÓÃ·ÖÖ¸ÊÖÌ×¡¢Á¬Ö¸ÊÖÌ×¼°Â¶Ö¸ÊÖÌ×	434	ÃØÂ³	10	Ò»°ãÃ³Ò×	25500	Ç§¿Ë	1500000	Ë«	1,192,950
202202	40151200	Áò»¯Ïð½ºÖÆÒ½ÁÆ¡¢Íâ¿Æ¡¢ÑÀ¿Æ»òÊÞÒ½ÓÃ·ÖÖ¸ÊÖÌ×¡¢Á¬Ö¸ÊÖÌ×¼°Â¶Ö¸ÊÖÌ×	444	ÎÚÀ­¹ç	10	Ò»°ãÃ³Ò×	9360	Ç§¿Ë	360000	Ë«	302,341
202202	40151200	Áò»¯Ïð½ºÖÆÒ½ÁÆ¡¢Íâ¿Æ¡¢ÑÀ¿Æ»òÊÞÒ½ÓÃ·ÖÖ¸ÊÖÌ×¡¢Á¬Ö¸ÊÖÌ×¼°Â¶Ö¸ÊÖÌ×	445	Î¯ÄÚÈðÀ­	10	Ò»°ãÃ³Ò×	0	Ç§¿Ë	8	Ë«	7
202202	40151200	Áò»¯Ïð½ºÖÆÒ½ÁÆ¡¢Íâ¿Æ¡¢ÑÀ¿Æ»òÊÞÒ½ÓÃ·ÖÖ¸ÊÖÌ×¡¢Á¬Ö¸ÊÖÌ×¼°Â¶Ö¸ÊÖÌ×	501	¼ÓÄÃ´ó	10	Ò»°ãÃ³Ò×	94594	Ç§¿Ë	12910000	Ë«	4,228,527
202202	40151200	Áò»¯Ïð½ºÖÆÒ½ÁÆ¡¢Íâ¿Æ¡¢ÑÀ¿Æ»òÊÞÒ½ÓÃ·ÖÖ¸ÊÖÌ×¡¢Á¬Ö¸ÊÖÌ×¼°Â¶Ö¸ÊÖÌ×	502	ÃÀ¹ú	10	Ò»°ãÃ³Ò×	1860141	Ç§¿Ë	254071735	Ë«	80,298,379
202202	40151200	Áò»¯Ïð½ºÖÆÒ½ÁÆ¡¢Íâ¿Æ¡¢ÑÀ¿Æ»òÊÞÒ½ÓÃ·ÖÖ¸ÊÖÌ×¡¢Á¬Ö¸ÊÖÌ×¼°Â¶Ö¸ÊÖÌ×	601	°Ä´óÀûÑÇ	10	Ò»°ãÃ³Ò×	47845	Ç§¿Ë	6303202	Ë«	1,926,910
202202	40151200	Áò»¯Ïð½ºÖÆÒ½ÁÆ¡¢Íâ¿Æ¡¢ÑÀ¿Æ»òÊÞÒ½ÓÃ·ÖÖ¸ÊÖÌ×¡¢Á¬Ö¸ÊÖÌ×¼°Â¶Ö¸ÊÖÌ×	609	ÐÂÎ÷À¼	10	Ò»°ãÃ³Ò×	22822	Ç§¿Ë	3285600	Ë«	1,004,082
202202	40151200	Áò»¯Ïð½ºÖÆÒ½ÁÆ¡¢Íâ¿Æ¡¢ÑÀ¿Æ»òÊÞÒ½ÓÃ·ÖÖ¸ÊÖÌ×¡¢Á¬Ö¸ÊÖÌ×¼°Â¶Ö¸ÊÖÌ×	613	ËùÂÞÃÅÈºµº	10	Ò»°ãÃ³Ò×	1693	Ç§¿Ë	367500	Ë«	138,993
202202	40151200	Áò»¯Ïð½ºÖÆÒ½ÁÆ¡¢Íâ¿Æ¡¢ÑÀ¿Æ»òÊÞÒ½ÓÃ·ÖÖ¸ÊÖÌ×¡¢Á¬Ö¸ÊÖÌ×¼°Â¶Ö¸ÊÖÌ×	614	ÌÀ¼Ó	10	Ò»°ãÃ³Ò×	90	Ç§¿Ë	12500	Ë«	25,132
202202	40151900	Áò»¯Ïð½ºÖÆÆäËû·ÖÖ¸¡¢Á¬Ö¸¼°Â¶Ö¸ÊÖÌ×	102	°ÍÁÖ	10	Ò»°ãÃ³Ò×	100	Ç§¿Ë	500	Ë«	2,433
202202	40151900	Áò»¯Ïð½ºÖÆÆäËû·ÖÖ¸¡¢Á¬Ö¸¼°Â¶Ö¸ÊÖÌ×	103	ÃÏ¼ÓÀ­¹ú	10	Ò»°ãÃ³Ò×	3516	Ç§¿Ë	38500	Ë«	77,662
202202	40151900	Áò»¯Ïð½ºÖÆÆäËû·ÖÖ¸¡¢Á¬Ö¸¼°Â¶Ö¸ÊÖÌ×	106	Ãåµé	10	Ò»°ãÃ³Ò×	11064	Ç§¿Ë	157740	Ë«	82,270
202202	40151900	Áò»¯Ïð½ºÖÆÆäËû·ÖÖ¸¡¢Á¬Ö¸¼°Â¶Ö¸ÊÖÌ×	107	¼íÆÒÕ¯	10	Ò»°ãÃ³Ò×	393	Ç§¿Ë	24444	Ë«	28,774
202202	40151900	Áò»¯Ïð½ºÖÆÆäËû·ÖÖ¸¡¢Á¬Ö¸¼°Â¶Ö¸ÊÖÌ×	108	ÈûÆÖÂ·Ë¹	10	Ò»°ãÃ³Ò×	135	Ç§¿Ë	17500	Ë«	8,016
202202	40151900	Áò»¯Ïð½ºÖÆÆäËû·ÖÖ¸¡¢Á¬Ö¸¼°Â¶Ö¸ÊÖÌ×	109	³¯ÏÊ	10	Ò»°ãÃ³Ò×	10440	Ç§¿Ë	300300	Ë«	384,802
202202	40151900	Áò»¯Ïð½ºÖÆÆäËû·ÖÖ¸¡¢Á¬Ö¸¼°Â¶Ö¸ÊÖÌ×	110	ÖÐ¹úÏã¸Û	10	Ò»°ãÃ³Ò×	96705	Ç§¿Ë	5632787	Ë«	3,836,651
202202	40151900	Áò»¯Ïð½ºÖÆÆäËû·ÖÖ¸¡¢Á¬Ö¸¼°Â¶Ö¸ÊÖÌ×	111	Ó¡¶È	10	Ò»°ãÃ³Ò×	11323	Ç§¿Ë	1939407	Ë«	576,747
202202	40151900	Áò»¯Ïð½ºÖÆÆäËû·ÖÖ¸¡¢Á¬Ö¸¼°Â¶Ö¸ÊÖÌ×	112	Ó¡¶ÈÄáÎ÷ÑÇ	10	Ò»°ãÃ³Ò×	373	Ç§¿Ë	2454	Ë«	27,063
202202	40151900	Áò»¯Ïð½ºÖÆÆäËû·ÖÖ¸¡¢Á¬Ö¸¼°Â¶Ö¸ÊÖÌ×	113	ÒÁÀÊ	10	Ò»°ãÃ³Ò×	31	Ç§¿Ë	27	Ë«	412
202202	40151900	Áò»¯Ïð½ºÖÆÆäËû·ÖÖ¸¡¢Á¬Ö¸¼°Â¶Ö¸ÊÖÌ×	114	ÒÁÀ­¿Ë	10	Ò»°ãÃ³Ò×	900	Ç§¿Ë	100040	Ë«	31,863
202202	40151900	Áò»¯Ïð½ºÖÆÆäËû·ÖÖ¸¡¢Á¬Ö¸¼°Â¶Ö¸ÊÖÌ×	115	ÒÔÉ«ÁÐ	10	Ò»°ãÃ³Ò×	71648	Ç§¿Ë	7961010	Ë«	2,633,659
202202	40151900	Áò»¯Ïð½ºÖÆÆäËû·ÖÖ¸¡¢Á¬Ö¸¼°Â¶Ö¸ÊÖÌ×	116	ÈÕ±¾	10	Ò»°ãÃ³Ò×	246429	Ç§¿Ë	28579761	Ë«	12,781,577
202202	40151900	Áò»¯Ïð½ºÖÆÆäËû·ÖÖ¸¡¢Á¬Ö¸¼°Â¶Ö¸ÊÖÌ×	117	Ô¼µ©	10	Ò»°ãÃ³Ò×	2032	Ç§¿Ë	250000	Ë«	82,002
202202	40151900	Áò»¯Ïð½ºÖÆÆäËû·ÖÖ¸¡¢Á¬Ö¸¼°Â¶Ö¸ÊÖÌ×	118	¿ÆÍþÌØ	10	Ò»°ãÃ³Ò×	2325	Ç§¿Ë	300000	Ë«	110,865
202202	40151900	Áò»¯Ïð½ºÖÆÆäËû·ÖÖ¸¡¢Á¬Ö¸¼°Â¶Ö¸ÊÖÌ×	120	Àè°ÍÄÛ	10	Ò»°ãÃ³Ò×	450	Ç§¿Ë	5000	Ë«	7,956
202202	40151900	Áò»¯Ïð½ºÖÆÆäËû·ÖÖ¸¡¢Á¬Ö¸¼°Â¶Ö¸ÊÖÌ×	122	ÂíÀ´Î÷ÑÇ	10	Ò»°ãÃ³Ò×	11413	Ç§¿Ë	496626	Ë«	963,617
202202	40151900	Áò»¯Ïð½ºÖÆÆäËû·ÖÖ¸¡¢Á¬Ö¸¼°Â¶Ö¸ÊÖÌ×	124	ÃÉ¹Å	10	Ò»°ãÃ³Ò×	25908	Ç§¿Ë	3527770	Ë«	910,411
202202	40151900	Áò»¯Ïð½ºÖÆÆäËû·ÖÖ¸¡¢Á¬Ö¸¼°Â¶Ö¸ÊÖÌ×	125	Äá²´¶ûÁª°îÃñÖ÷¹²ºÍ¹ú	10	Ò»°ãÃ³Ò×	1200	Ç§¿Ë	6000	Ë«	32,846
202202	40151900	Áò»¯Ïð½ºÖÆÆäËû·ÖÖ¸¡¢Á¬Ö¸¼°Â¶Ö¸ÊÖÌ×	126	°¢Âü	10	Ò»°ãÃ³Ò×	29961	Ç§¿Ë	3103010	Ë«	905,741
202202	40151900	Áò»¯Ïð½ºÖÆÆäËû·ÖÖ¸¡¢Á¬Ö¸¼°Â¶Ö¸ÊÖÌ×	127	°Í»ùË¹Ì¹	10	Ò»°ãÃ³Ò×	571	Ç§¿Ë	8408	Ë«	21,158
202202	40151900	Áò»¯Ïð½ºÖÆÆäËû·ÖÖ¸¡¢Á¬Ö¸¼°Â¶Ö¸ÊÖÌ×	129	·ÆÂÉ±ö	10	Ò»°ãÃ³Ò×	61358	Ç§¿Ë	5470306	Ë«	2,037,038
202202	40151900	Áò»¯Ïð½ºÖÆÆäËû·ÖÖ¸¡¢Á¬Ö¸¼°Â¶Ö¸ÊÖÌ×	130	¿¨Ëþ¶û	10	Ò»°ãÃ³Ò×	12975	Ç§¿Ë	1237500	Ë«	572,137
202202	40151900	Áò»¯Ïð½ºÖÆÆäËû·ÖÖ¸¡¢Á¬Ö¸¼°Â¶Ö¸ÊÖÌ×	131	É³ÌØ°¢À­²®	10	Ò»°ãÃ³Ò×	58186	Ç§¿Ë	4744362	Ë«	2,400,505
202202	40151900	Áò»¯Ïð½ºÖÆÆäËû·ÖÖ¸¡¢Á¬Ö¸¼°Â¶Ö¸ÊÖÌ×	132	ÐÂ¼ÓÆÂ	10	Ò»°ãÃ³Ò×	3490	Ç§¿Ë	30997	Ë«	153,534
202202	40151900	Áò»¯Ïð½ºÖÆÆäËû·ÖÖ¸¡¢Á¬Ö¸¼°Â¶Ö¸ÊÖÌ×	133	º«¹ú	10	Ò»°ãÃ³Ò×	156511	Ç§¿Ë	11058032	Ë«	6,627,604
202202	40151900	Áò»¯Ïð½ºÖÆÆäËû·ÖÖ¸¡¢Á¬Ö¸¼°Â¶Ö¸ÊÖÌ×	134	Ë¹ÀïÀ¼¿¨	10	Ò»°ãÃ³Ò×	940	Ç§¿Ë	26150	Ë«	70,131
202202	40151900	Áò»¯Ïð½ºÖÆÆäËû·ÖÖ¸¡¢Á¬Ö¸¼°Â¶Ö¸ÊÖÌ×	136	Ì©¹ú	10	Ò»°ãÃ³Ò×	59599	Ç§¿Ë	6614669	Ë«	2,553,838
202202	40151900	Áò»¯Ïð½ºÖÆÆäËû·ÖÖ¸¡¢Á¬Ö¸¼°Â¶Ö¸ÊÖÌ×	137	ÍÁ¶úÆä	10	Ò»°ãÃ³Ò×	98252	Ç§¿Ë	2193660	Ë«	2,806,933
202202	40151900	Áò»¯Ïð½ºÖÆÆäËû·ÖÖ¸¡¢Á¬Ö¸¼°Â¶Ö¸ÊÖÌ×	138	°¢ÁªÇõ	10	Ò»°ãÃ³Ò×	12263	Ç§¿Ë	594902	Ë«	536,261
202202	40151900	Áò»¯Ïð½ºÖÆÆäËû·ÖÖ¸¡¢Á¬Ö¸¼°Â¶Ö¸ÊÖÌ×	139	Ò²ÃÅ	10	Ò»°ãÃ³Ò×	12000	Ç§¿Ë	150000	Ë«	384,162
202202	40151900	Áò»¯Ïð½ºÖÆÆäËû·ÖÖ¸¡¢Á¬Ö¸¼°Â¶Ö¸ÊÖÌ×	141	Ô½ÄÏ	10	Ò»°ãÃ³Ò×	9154	Ç§¿Ë	350158	Ë«	421,070
202202	40151900	Áò»¯Ïð½ºÖÆÆäËû·ÖÖ¸¡¢Á¬Ö¸¼°Â¶Ö¸ÊÖÌ×	143	ÖÐ¹úÌ¨Íå	10	Ò»°ãÃ³Ò×	16437	Ç§¿Ë	2296002	Ë«	745,685
202202	40151900	Áò»¯Ïð½ºÖÆÆäËû·ÖÖ¸¡¢Á¬Ö¸¼°Â¶Ö¸ÊÖÌ×	145	¹þÈø¿ËË¹Ì¹	10	Ò»°ãÃ³Ò×	35996	Ç§¿Ë	1039980	Ë«	1,538,431
202202	40151900	Áò»¯Ïð½ºÖÆÆäËû·ÖÖ¸¡¢Á¬Ö¸¼°Â¶Ö¸ÊÖÌ×	149	ÎÚ×È±ð¿ËË¹Ì¹	10	Ò»°ãÃ³Ò×	44430	Ç§¿Ë	450080	Ë«	1,643,604
202202	40151900	Áò»¯Ïð½ºÖÆÆäËû·ÖÖ¸¡¢Á¬Ö¸¼°Â¶Ö¸ÊÖÌ×	201	°¢¶û¼°ÀûÑÇ	10	Ò»°ãÃ³Ò×	841	Ç§¿Ë	2500	Ë«	31,489
202202	40151900	Áò»¯Ïð½ºÖÆÆäËû·ÖÖ¸¡¢Á¬Ö¸¼°Â¶Ö¸ÊÖÌ×	202	°²¸çÀ­	10	Ò»°ãÃ³Ò×	207	Ç§¿Ë	3620	Ë«	8,947
202202	40151900	Áò»¯Ïð½ºÖÆÆäËû·ÖÖ¸¡¢Á¬Ö¸¼°Â¶Ö¸ÊÖÌ×	203	±´Äþ	10	Ò»°ãÃ³Ò×	1750	Ç§¿Ë	175000	Ë«	73,369
202202	40151900	Áò»¯Ïð½ºÖÆÆäËû·ÖÖ¸¡¢Á¬Ö¸¼°Â¶Ö¸ÊÖÌ×	204	²©´ÄÍßÄÉ	10	Ò»°ãÃ³Ò×	1500	Ç§¿Ë	200000	Ë«	57,443
202202	40151900	Áò»¯Ïð½ºÖÆÆäËû·ÖÖ¸¡¢Á¬Ö¸¼°Â¶Ö¸ÊÖÌ×	206	¿¦ÂóÂ¡	10	Ò»°ãÃ³Ò×	1900	Ç§¿Ë	150000	Ë«	70,185
202202	40151900	Áò»¯Ïð½ºÖÆÆäËû·ÖÖ¸¡¢Á¬Ö¸¼°Â¶Ö¸ÊÖÌ×	215	°£¼°	10	Ò»°ãÃ³Ò×	17996	Ç§¿Ë	2066320	Ë«	669,814
202202	40151900	Áò»¯Ïð½ºÖÆÆäËû·ÖÖ¸¡¢Á¬Ö¸¼°Â¶Ö¸ÊÖÌ×	217	°£Èû¶í±ÈÑÇ	10	Ò»°ãÃ³Ò×	150	Ç§¿Ë	10000	Ë«	15,016
202202	40151900	Áò»¯Ïð½ºÖÆÆäËû·ÖÖ¸¡¢Á¬Ö¸¼°Â¶Ö¸ÊÖÌ×	220	¼ÓÄÉ	10	Ò»°ãÃ³Ò×	6042	Ç§¿Ë	737000	Ë«	428,691
202202	40151900	Áò»¯Ïð½ºÖÆÆäËû·ÖÖ¸¡¢Á¬Ö¸¼°Â¶Ö¸ÊÖÌ×	220	¼ÓÄÉ	11	¹ú¼Ò¼ä¡¢¹ú¼Ê×éÖ¯ÎÞ³¥Ô®ÖúºÍÔùËÍµÄÎï×Ê	376	Ç§¿Ë	5000	Ë«	10,950
202202	40151900	Áò»¯Ïð½ºÖÆÆäËû·ÖÖ¸¡¢Á¬Ö¸¼°Â¶Ö¸ÊÖÌ×	221	¼¸ÄÚÑÇ	10	Ò»°ãÃ³Ò×	52	Ç§¿Ë	1560	Ë«	4,266
202202	40151900	Áò»¯Ïð½ºÖÆÆäËû·ÖÖ¸¡¢Á¬Ö¸¼°Â¶Ö¸ÊÖÌ×	224	¿ÏÄáÑÇ	10	Ò»°ãÃ³Ò×	8107	Ç§¿Ë	49860	Ë«	267,362
202202	40151900	Áò»¯Ïð½ºÖÆÆäËû·ÖÖ¸¡¢Á¬Ö¸¼°Â¶Ö¸ÊÖÌ×	228	ÂíÀ­Î¬	10	Ò»°ãÃ³Ò×	0	Ç§¿Ë	20	Ë«	16
202202	40151900	Áò»¯Ïð½ºÖÆÆäËû·ÖÖ¸¡¢Á¬Ö¸¼°Â¶Ö¸ÊÖÌ×	229	ÂíÀï	10	Ò»°ãÃ³Ò×	290	Ç§¿Ë	50000	Ë«	32,792
202202	40151900	Áò»¯Ïð½ºÖÆÆäËû·ÖÖ¸¡¢Á¬Ö¸¼°Â¶Ö¸ÊÖÌ×	230	Ã«ÀïËþÄáÑÇ	10	Ò»°ãÃ³Ò×	9	Ç§¿Ë	10	Ë«	861
202202	40151900	Áò»¯Ïð½ºÖÆÆäËû·ÖÖ¸¡¢Á¬Ö¸¼°Â¶Ö¸ÊÖÌ×	231	Ã«ÀïÇóË¹	10	Ò»°ãÃ³Ò×	3006	Ç§¿Ë	349500	Ë«	125,983
202202	40151900	Áò»¯Ïð½ºÖÆÆäËû·ÖÖ¸¡¢Á¬Ö¸¼°Â¶Ö¸ÊÖÌ×	232	Ä¦Âå¸ç	10	Ò»°ãÃ³Ò×	9672	Ç§¿Ë	1207508	Ë«	511,084
202202	40151900	Áò»¯Ïð½ºÖÆÆäËû·ÖÖ¸¡¢Á¬Ö¸¼°Â¶Ö¸ÊÖÌ×	233	ÄªÉ£±È¿Ë	10	Ò»°ãÃ³Ò×	24000	Ç§¿Ë	300001	Ë«	672,243
202202	40151900	Áò»¯Ïð½ºÖÆÆäËû·ÖÖ¸¡¢Á¬Ö¸¼°Â¶Ö¸ÊÖÌ×	234	ÄÉÃ×±ÈÑÇ	10	Ò»°ãÃ³Ò×	8431	Ç§¿Ë	411250	Ë«	497,861
202202	40151900	Áò»¯Ïð½ºÖÆÆäËû·ÖÖ¸¡¢Á¬Ö¸¼°Â¶Ö¸ÊÖÌ×	239	Ê¥¶àÃÀºÍÆÕÁÖÎ÷±È	10	Ò»°ãÃ³Ò×	27	Ç§¿Ë	340	Ë«	1,709
202202	40151900	Áò»¯Ïð½ºÖÆÆäËû·ÖÖ¸¡¢Á¬Ö¸¼°Â¶Ö¸ÊÖÌ×	240	ÈûÄÚ¼Ó¶û	10	Ò»°ãÃ³Ò×	2511	Ç§¿Ë	302500	Ë«	158,782
202202	40151900	Áò»¯Ïð½ºÖÆÆäËû·ÖÖ¸¡¢Á¬Ö¸¼°Â¶Ö¸ÊÖÌ×	244	ÄÏ·Ç	10	Ò»°ãÃ³Ò×	29492	Ç§¿Ë	2082744	Ë«	1,270,793
202202	40151900	Áò»¯Ïð½ºÖÆÆäËû·ÖÖ¸¡¢Á¬Ö¸¼°Â¶Ö¸ÊÖÌ×	246	ËÕµ¤	10	Ò»°ãÃ³Ò×	124	Ç§¿Ë	1560	Ë«	8,031
202202	40151900	Áò»¯Ïð½ºÖÆÆäËû·ÖÖ¸¡¢Á¬Ö¸¼°Â¶Ö¸ÊÖÌ×	247	Ì¹É£ÄáÑÇ	10	Ò»°ãÃ³Ò×	1509	Ç§¿Ë	18870	Ë«	45,337
202202	40151900	Áò»¯Ïð½ºÖÆÆäËû·ÖÖ¸¡¢Á¬Ö¸¼°Â¶Ö¸ÊÖÌ×	249	Í»ÄáË¹	10	Ò»°ãÃ³Ò×	0	Ç§¿Ë	250	Ë«	30
202202	40151900	Áò»¯Ïð½ºÖÆÆäËû·ÖÖ¸¡¢Á¬Ö¸¼°Â¶Ö¸ÊÖÌ×	250	ÎÚ¸É´ï	10	Ò»°ãÃ³Ò×	47472	Ç§¿Ë	4714000	Ë«	3,708,763
202202	40151900	Áò»¯Ïð½ºÖÆÆäËû·ÖÖ¸¡¢Á¬Ö¸¼°Â¶Ö¸ÊÖÌ×	252	¸Õ¹û(½ð)	10	Ò»°ãÃ³Ò×	17222	Ç§¿Ë	160800	Ë«	705,935
202202	40151900	Áò»¯Ïð½ºÖÆÆäËû·ÖÖ¸¡¢Á¬Ö¸¼°Â¶Ö¸ÊÖÌ×	253	ÔÞ±ÈÑÇ	10	Ò»°ãÃ³Ò×	113488	Ç§¿Ë	7143000	Ë«	4,944,267
202202	40151900	Áò»¯Ïð½ºÖÆÆäËû·ÖÖ¸¡¢Á¬Ö¸¼°Â¶Ö¸ÊÖÌ×	257	Ë¹ÍþÊ¿À¼	10	Ò»°ãÃ³Ò×	158	Ç§¿Ë	15002	Ë«	11,858
202202	40151900	Áò»¯Ïð½ºÖÆÆäËû·ÖÖ¸¡¢Á¬Ö¸¼°Â¶Ö¸ÊÖÌ×	258	¶òÁ¢ÌØÀïÑÇ	10	Ò»°ãÃ³Ò×	58	Ç§¿Ë	900	Ë«	20,023
202202	40151900	Áò»¯Ïð½ºÖÆÆäËû·ÖÖ¸¡¢Á¬Ö¸¼°Â¶Ö¸ÊÖÌ×	301	±ÈÀûÊ±	10	Ò»°ãÃ³Ò×	142536	Ç§¿Ë	13097824	Ë«	7,033,583
202202	40151900	Áò»¯Ïð½ºÖÆÆäËû·ÖÖ¸¡¢Á¬Ö¸¼°Â¶Ö¸ÊÖÌ×	302	µ¤Âó	10	Ò»°ãÃ³Ò×	4	Ç§¿Ë	250	Ë«	23
202202	40151900	Áò»¯Ïð½ºÖÆÆäËû·ÖÖ¸¡¢Á¬Ö¸¼°Â¶Ö¸ÊÖÌ×	303	Ó¢¹ú	10	Ò»°ãÃ³Ò×	46818	Ç§¿Ë	3999491	Ë«	2,464,315
202202	40151900	Áò»¯Ïð½ºÖÆÆäËû·ÖÖ¸¡¢Á¬Ö¸¼°Â¶Ö¸ÊÖÌ×	304	µÂ¹ú	10	Ò»°ãÃ³Ò×	222996	Ç§¿Ë	25876520	Ë«	10,369,993
202202	40151900	Áò»¯Ïð½ºÖÆÆäËû·ÖÖ¸¡¢Á¬Ö¸¼°Â¶Ö¸ÊÖÌ×	305	·¨¹ú	10	Ò»°ãÃ³Ò×	36618	Ç§¿Ë	4824216	Ë«	2,148,497
202202	40151900	Áò»¯Ïð½ºÖÆÆäËû·ÖÖ¸¡¢Á¬Ö¸¼°Â¶Ö¸ÊÖÌ×	306	°®¶ûÀ¼	10	Ò»°ãÃ³Ò×	5240	Ç§¿Ë	632980	Ë«	286,573
202202	40151900	Áò»¯Ïð½ºÖÆÆäËû·ÖÖ¸¡¢Á¬Ö¸¼°Â¶Ö¸ÊÖÌ×	307	Òâ´óÀû	10	Ò»°ãÃ³Ò×	142980	Ç§¿Ë	15022176	Ë«	6,547,348
202202	40151900	Áò»¯Ïð½ºÖÆÆäËû·ÖÖ¸¡¢Á¬Ö¸¼°Â¶Ö¸ÊÖÌ×	309	ºÉÀ¼	10	Ò»°ãÃ³Ò×	140878	Ç§¿Ë	15718863	Ë«	6,173,595
202202	40151900	Áò»¯Ïð½ºÖÆÆäËû·ÖÖ¸¡¢Á¬Ö¸¼°Â¶Ö¸ÊÖÌ×	310	Ï£À°	10	Ò»°ãÃ³Ò×	40524	Ç§¿Ë	4158170	Ë«	1,720,867
202202	40151900	Áò»¯Ïð½ºÖÆÆäËû·ÖÖ¸¡¢Á¬Ö¸¼°Â¶Ö¸ÊÖÌ×	311	ÆÏÌÑÑÀ	10	Ò»°ãÃ³Ò×	2405	Ç§¿Ë	252400	Ë«	101,847
202202	40151900	Áò»¯Ïð½ºÖÆÆäËû·ÖÖ¸¡¢Á¬Ö¸¼°Â¶Ö¸ÊÖÌ×	312	Î÷°àÑÀ	10	Ò»°ãÃ³Ò×	194776	Ç§¿Ë	17302471	Ë«	7,525,302
202202	40151900	Áò»¯Ïð½ºÖÆÆäËû·ÖÖ¸¡¢Á¬Ö¸¼°Â¶Ö¸ÊÖÌ×	313	°¢¶û°ÍÄáÑÇ	10	Ò»°ãÃ³Ò×	445	Ç§¿Ë	50000	Ë«	17,031
202202	40151900	Áò»¯Ïð½ºÖÆÆäËû·ÖÖ¸¡¢Á¬Ö¸¼°Â¶Ö¸ÊÖÌ×	315	°ÂµØÀû	10	Ò»°ãÃ³Ò×	14036	Ç§¿Ë	1002550	Ë«	788,970
202202	40151900	Áò»¯Ïð½ºÖÆÆäËû·ÖÖ¸¡¢Á¬Ö¸¼°Â¶Ö¸ÊÖÌ×	316	±£¼ÓÀûÑÇ	10	Ò»°ãÃ³Ò×	809	Ç§¿Ë	23100	Ë«	41,212
202202	40151900	Áò»¯Ïð½ºÖÆÆäËû·ÖÖ¸¡¢Á¬Ö¸¼°Â¶Ö¸ÊÖÌ×	318	·ÒÀ¼	10	Ò»°ãÃ³Ò×	42364	Ç§¿Ë	3908050	Ë«	1,851,785
202202	40151900	Áò»¯Ïð½ºÖÆÆäËû·ÖÖ¸¡¢Á¬Ö¸¼°Â¶Ö¸ÊÖÌ×	321	ÐÙÑÀÀû	10	Ò»°ãÃ³Ò×	410	Ç§¿Ë	46510	Ë«	83,710
202202	40151900	Áò»¯Ïð½ºÖÆÆäËû·ÖÖ¸¡¢Á¬Ö¸¼°Â¶Ö¸ÊÖÌ×	326	Å²Íþ	10	Ò»°ãÃ³Ò×	7715	Ç§¿Ë	171958	Ë«	292,513
202202	40151900	Áò»¯Ïð½ºÖÆÆäËû·ÖÖ¸¡¢Á¬Ö¸¼°Â¶Ö¸ÊÖÌ×	327	²¨À¼	10	Ò»°ãÃ³Ò×	80476	Ç§¿Ë	8482508	Ë«	3,702,862
202202	40151900	Áò»¯Ïð½ºÖÆÆäËû·ÖÖ¸¡¢Á¬Ö¸¼°Â¶Ö¸ÊÖÌ×	328	ÂÞÂíÄáÑÇ	10	Ò»°ãÃ³Ò×	3594	Ç§¿Ë	59220	Ë«	167,590
202202	40151900	Áò»¯Ïð½ºÖÆÆäËû·ÖÖ¸¡¢Á¬Ö¸¼°Â¶Ö¸ÊÖÌ×	330	Èðµä	10	Ò»°ãÃ³Ò×	307	Ç§¿Ë	14174	Ë«	23,289
202202	40151900	Áò»¯Ïð½ºÖÆÆäËû·ÖÖ¸¡¢Á¬Ö¸¼°Â¶Ö¸ÊÖÌ×	331	ÈðÊ¿	10	Ò»°ãÃ³Ò×	32811	Ç§¿Ë	3851300	Ë«	3,048,719
202202	40151900	Áò»¯Ïð½ºÖÆÆäËû·ÖÖ¸¡¢Á¬Ö¸¼°Â¶Ö¸ÊÖÌ×	334	°®É³ÄáÑÇ	10	Ò»°ãÃ³Ò×	0	Ç§¿Ë	250	Ë«	80
202202	40151900	Áò»¯Ïð½ºÖÆÆäËû·ÖÖ¸¡¢Á¬Ö¸¼°Â¶Ö¸ÊÖÌ×	336	Á¢ÌÕÍð	10	Ò»°ãÃ³Ò×	9323	Ç§¿Ë	249030	Ë«	348,779
202202	40151900	Áò»¯Ïð½ºÖÆÆäËû·ÖÖ¸¡¢Á¬Ö¸¼°Â¶Ö¸ÊÖÌ×	337	¸ñÂ³¼ªÑÇ	10	Ò»°ãÃ³Ò×	12000	Ç§¿Ë	216002	Ë«	373,810
202202	40151900	Áò»¯Ïð½ºÖÆÆäËû·ÖÖ¸¡¢Á¬Ö¸¼°Â¶Ö¸ÊÖÌ×	338	ÑÇÃÀÄáÑÇ	10	Ò»°ãÃ³Ò×	8747	Ç§¿Ë	1236416	Ë«	367,233
202202	40151900	Áò»¯Ïð½ºÖÆÆäËû·ÖÖ¸¡¢Á¬Ö¸¼°Â¶Ö¸ÊÖÌ×	340	°×¶íÂÞË¹	10	Ò»°ãÃ³Ò×	11123	Ç§¿Ë	1095056	Ë«	558,160
202202	40151900	Áò»¯Ïð½ºÖÆÆäËû·ÖÖ¸¡¢Á¬Ö¸¼°Â¶Ö¸ÊÖÌ×	344	¶íÂÞË¹Áª°î	10	Ò»°ãÃ³Ò×	491576	Ç§¿Ë	31234405	Ë«	17,143,799
202202	40151900	Áò»¯Ïð½ºÖÆÆäËû·ÖÖ¸¡¢Á¬Ö¸¼°Â¶Ö¸ÊÖÌ×	347	ÎÚ¿ËÀ¼	10	Ò»°ãÃ³Ò×	103367	Ç§¿Ë	5842090	Ë«	3,954,806
202202	40151900	Áò»¯Ïð½ºÖÆÆäËû·ÖÖ¸¡¢Á¬Ö¸¼°Â¶Ö¸ÊÖÌ×	350	Ë¹ÂåÎÄÄáÑÇ	10	Ò»°ãÃ³Ò×	3043	Ç§¿Ë	400006	Ë«	141,524
202202	40151900	Áò»¯Ïð½ºÖÆÆäËû·ÖÖ¸¡¢Á¬Ö¸¼°Â¶Ö¸ÊÖÌ×	351	¿ËÂÞµØÑÇ	10	Ò»°ãÃ³Ò×	6351	Ç§¿Ë	155112	Ë«	231,556
202202	40151900	Áò»¯Ïð½ºÖÆÆäËû·ÖÖ¸¡¢Á¬Ö¸¼°Â¶Ö¸ÊÖÌ×	352	½Ý¿Ë	10	Ò»°ãÃ³Ò×	10119	Ç§¿Ë	1023211	Ë«	462,942
202202	40151900	Áò»¯Ïð½ºÖÆÆäËû·ÖÖ¸¡¢Á¬Ö¸¼°Â¶Ö¸ÊÖÌ×	353	Ë¹Âå·¥¿Ë	10	Ò»°ãÃ³Ò×	0	Ç§¿Ë	40	Ë«	24
202202	40151900	Áò»¯Ïð½ºÖÆÆäËû·ÖÖ¸¡¢Á¬Ö¸¼°Â¶Ö¸ÊÖÌ×	354	±±ÂíÆä¶Ù¹²ºÍ¹ú	10	Ò»°ãÃ³Ò×	0	Ç§¿Ë	2	Ë«	6
202202	40151900	Áò»¯Ïð½ºÖÆÆäËû·ÖÖ¸¡¢Á¬Ö¸¼°Â¶Ö¸ÊÖÌ×	358	Èû¶ûÎ¬ÑÇ	10	Ò»°ãÃ³Ò×	9	Ç§¿Ë	1060	Ë«	1,632
202202	40151900	Áò»¯Ïð½ºÖÆÆäËû·ÖÖ¸¡¢Á¬Ö¸¼°Â¶Ö¸ÊÖÌ×	402	°¢¸ùÍ¢	10	Ò»°ãÃ³Ò×	51696	Ç§¿Ë	878400	Ë«	1,985,999
202202	40151900	Áò»¯Ïð½ºÖÆÆäËû·ÖÖ¸¡¢Á¬Ö¸¼°Â¶Ö¸ÊÖÌ×	405	°Í°Í¶àË¹	10	Ò»°ãÃ³Ò×	715	Ç§¿Ë	55000	Ë«	40,993
202202	40151900	Áò»¯Ïð½ºÖÆÆäËû·ÖÖ¸¡¢Á¬Ö¸¼°Â¶Ö¸ÊÖÌ×	410	°ÍÎ÷	10	Ò»°ãÃ³Ò×	191572	Ç§¿Ë	19883907	Ë«	8,694,898
202202	40151900	Áò»¯Ïð½ºÖÆÆäËû·ÖÖ¸¡¢Á¬Ö¸¼°Â¶Ö¸ÊÖÌ×	412	ÖÇÀû	10	Ò»°ãÃ³Ò×	139996	Ç§¿Ë	7614680	Ë«	4,797,396
202202	40151900	Áò»¯Ïð½ºÖÆÆäËû·ÖÖ¸¡¢Á¬Ö¸¼°Â¶Ö¸ÊÖÌ×	413	¸çÂ×±ÈÑÇ	10	Ò»°ãÃ³Ò×	92589	Ç§¿Ë	10347500	Ë«	5,617,269
202202	40151900	Áò»¯Ïð½ºÖÆÆäËû·ÖÖ¸¡¢Á¬Ö¸¼°Â¶Ö¸ÊÖÌ×	418	¶àÃ×Äá¼Ó¹²ºÍ¹ú	10	Ò»°ãÃ³Ò×	3118	Ç§¿Ë	44982	Ë«	140,300
202202	40151900	Áò»¯Ïð½ºÖÆÆäËû·ÖÖ¸¡¢Á¬Ö¸¼°Â¶Ö¸ÊÖÌ×	419	¶ò¹Ï¶à¶û	10	Ò»°ãÃ³Ò×	4239	Ç§¿Ë	316160	Ë«	206,108
202202	40151900	Áò»¯Ïð½ºÖÆÆäËû·ÖÖ¸¡¢Á¬Ö¸¼°Â¶Ö¸ÊÖÌ×	423	Î£µØÂíÀ­	10	Ò»°ãÃ³Ò×	8375	Ç§¿Ë	1050000	Ë«	486,303
202202	40151900	Áò»¯Ïð½ºÖÆÆäËû·ÖÖ¸¡¢Á¬Ö¸¼°Â¶Ö¸ÊÖÌ×	426	ºé¶¼À­Ë¹	10	Ò»°ãÃ³Ò×	1060	Ç§¿Ë	7080	Ë«	58,915
202202	40151900	Áò»¯Ïð½ºÖÆÆäËû·ÖÖ¸¡¢Á¬Ö¸¼°Â¶Ö¸ÊÖÌ×	427	ÑÀÂò¼Ó	10	Ò»°ãÃ³Ò×	4318	Ç§¿Ë	310000	Ë«	217,781
202202	40151900	Áò»¯Ïð½ºÖÆÆäËû·ÖÖ¸¡¢Á¬Ö¸¼°Â¶Ö¸ÊÖÌ×	429	Ä«Î÷¸ç	10	Ò»°ãÃ³Ò×	86753	Ç§¿Ë	5259562	Ë«	3,022,865
202202	40151900	Áò»¯Ïð½ºÖÆÆäËû·ÖÖ¸¡¢Á¬Ö¸¼°Â¶Ö¸ÊÖÌ×	432	°ÍÄÃÂí	10	Ò»°ãÃ³Ò×	53219	Ç§¿Ë	3997541	Ë«	2,642,267
202202	40151900	Áò»¯Ïð½ºÖÆÆäËû·ÖÖ¸¡¢Á¬Ö¸¼°Â¶Ö¸ÊÖÌ×	433	°ÍÀ­¹ç	10	Ò»°ãÃ³Ò×	0	Ç§¿Ë	10	Ë«	13
202202	40151900	Áò»¯Ïð½ºÖÆÆäËû·ÖÖ¸¡¢Á¬Ö¸¼°Â¶Ö¸ÊÖÌ×	434	ÃØÂ³	10	Ò»°ãÃ³Ò×	15031	Ç§¿Ë	358716	Ë«	385,659
202202	40151900	Áò»¯Ïð½ºÖÆÆäËû·ÖÖ¸¡¢Á¬Ö¸¼°Â¶Ö¸ÊÖÌ×	435	²¨¶àÀè¸÷	10	Ò»°ãÃ³Ò×	1136	Ç§¿Ë	56250	Ë«	32,723
202202	40151900	Áò»¯Ïð½ºÖÆÆäËû·ÖÖ¸¡¢Á¬Ö¸¼°Â¶Ö¸ÊÖÌ×	439	Ê¥ÎÄÉ­ÌØºÍ¸ñÁÖÄÉ¶¡Ë¹	10	Ò»°ãÃ³Ò×	68	Ç§¿Ë	5000	Ë«	2,995
202202	40151900	Áò»¯Ïð½ºÖÆÆäËû·ÖÖ¸¡¢Á¬Ö¸¼°Â¶Ö¸ÊÖÌ×	440	Èø¶ûÍß¶à	10	Ò»°ãÃ³Ò×	4436	Ç§¿Ë	892000	Ë«	351,866
202202	40151900	Áò»¯Ïð½ºÖÆÆäËû·ÖÖ¸¡¢Á¬Ö¸¼°Â¶Ö¸ÊÖÌ×	441	ËÕÀïÄÏ	10	Ò»°ãÃ³Ò×	5	Ç§¿Ë	500	Ë«	319
202202	40151900	Áò»¯Ïð½ºÖÆÆäËû·ÖÖ¸¡¢Á¬Ö¸¼°Â¶Ö¸ÊÖÌ×	442	ÌØÁ¢Äá´ïºÍ¶à°Í¸ç	10	Ò»°ãÃ³Ò×	380	Ç§¿Ë	50000	Ë«	37,112
202202	40151900	Áò»¯Ïð½ºÖÆÆäËû·ÖÖ¸¡¢Á¬Ö¸¼°Â¶Ö¸ÊÖÌ×	444	ÎÚÀ­¹ç	10	Ò»°ãÃ³Ò×	6246	Ç§¿Ë	651500	Ë«	344,529
202202	40151900	Áò»¯Ïð½ºÖÆÆäËû·ÖÖ¸¡¢Á¬Ö¸¼°Â¶Ö¸ÊÖÌ×	445	Î¯ÄÚÈðÀ­	10	Ò»°ãÃ³Ò×	220	Ç§¿Ë	30000	Ë«	11,643
202202	40151900	Áò»¯Ïð½ºÖÆÆäËû·ÖÖ¸¡¢Á¬Ö¸¼°Â¶Ö¸ÊÖÌ×	501	¼ÓÄÃ´ó	10	Ò»°ãÃ³Ò×	216104	Ç§¿Ë	22501591	Ë«	11,301,186
202202	40151900	Áò»¯Ïð½ºÖÆÆäËû·ÖÖ¸¡¢Á¬Ö¸¼°Â¶Ö¸ÊÖÌ×	502	ÃÀ¹ú	10	Ò»°ãÃ³Ò×	1157329	Ç§¿Ë	108807380	Ë«	56,477,543
202202	40151900	Áò»¯Ïð½ºÖÆÆäËû·ÖÖ¸¡¢Á¬Ö¸¼°Â¶Ö¸ÊÖÌ×	601	°Ä´óÀûÑÇ	10	Ò»°ãÃ³Ò×	74572	Ç§¿Ë	8409900	Ë«	3,345,347
202202	40151900	Áò»¯Ïð½ºÖÆÆäËû·ÖÖ¸¡¢Á¬Ö¸¼°Â¶Ö¸ÊÖÌ×	603	ì³¼Ã	10	Ò»°ãÃ³Ò×	26	Ç§¿Ë	288	Ë«	796
202202	40151900	Áò»¯Ïð½ºÖÆÆäËû·ÖÖ¸¡¢Á¬Ö¸¼°Â¶Ö¸ÊÖÌ×	609	ÐÂÎ÷À¼	10	Ò»°ãÃ³Ò×	7639	Ç§¿Ë	910306	Ë«	389,701
202202	40151900	Áò»¯Ïð½ºÖÆÆäËû·ÖÖ¸¡¢Á¬Ö¸¼°Â¶Ö¸ÊÖÌ×	614	ÌÀ¼Ó	10	Ò»°ãÃ³Ò×	20	Ç§¿Ë	300	Ë«	153
202203	39262011	¾ÛÂÈÒÒÏ©ÖÆÊÖÌ×£¨·ÖÖ¸ÊÖÌ×¡¢Á¬Ö¸ÊÖÌ×µÈ£©	102	°ÍÁÖ	10	Ò»°ãÃ³Ò×	24930	Ç§¿Ë	2800000	Ë«	606,333
202203	39262011	¾ÛÂÈÒÒÏ©ÖÆÊÖÌ×£¨·ÖÖ¸ÊÖÌ×¡¢Á¬Ö¸ÊÖÌ×µÈ£©	103	ÃÏ¼ÓÀ­¹ú	10	Ò»°ãÃ³Ò×	900	Ç§¿Ë	100000	Ë«	27,561
202203	39262011	¾ÛÂÈÒÒÏ©ÖÆÊÖÌ×£¨·ÖÖ¸ÊÖÌ×¡¢Á¬Ö¸ÊÖÌ×µÈ£©	106	Ãåµé	10	Ò»°ãÃ³Ò×	291	Ç§¿Ë	67564	Ë«	3,579
202203	39262011	¾ÛÂÈÒÒÏ©ÖÆÊÖÌ×£¨·ÖÖ¸ÊÖÌ×¡¢Á¬Ö¸ÊÖÌ×µÈ£©	107	¼íÆÒÕ¯	10	Ò»°ãÃ³Ò×	460	Ç§¿Ë	21016	Ë«	8,071
202203	39262011	¾ÛÂÈÒÒÏ©ÖÆÊÖÌ×£¨·ÖÖ¸ÊÖÌ×¡¢Á¬Ö¸ÊÖÌ×µÈ£©	108	ÈûÆÖÂ·Ë¹	10	Ò»°ãÃ³Ò×	1020	Ç§¿Ë	100000	Ë«	25,703
202203	39262011	¾ÛÂÈÒÒÏ©ÖÆÊÖÌ×£¨·ÖÖ¸ÊÖÌ×¡¢Á¬Ö¸ÊÖÌ×µÈ£©	110	ÖÐ¹úÏã¸Û	10	Ò»°ãÃ³Ò×	12834	Ç§¿Ë	1295020	Ë«	302,763
202203	39262011	¾ÛÂÈÒÒÏ©ÖÆÊÖÌ×£¨·ÖÖ¸ÊÖÌ×¡¢Á¬Ö¸ÊÖÌ×µÈ£©	111	Ó¡¶È	10	Ò»°ãÃ³Ò×	28557	Ç§¿Ë	2814774	Ë«	543,667
202203	39262011	¾ÛÂÈÒÒÏ©ÖÆÊÖÌ×£¨·ÖÖ¸ÊÖÌ×¡¢Á¬Ö¸ÊÖÌ×µÈ£©	112	Ó¡¶ÈÄáÎ÷ÑÇ	10	Ò»°ãÃ³Ò×	3388	Ç§¿Ë	80499	Ë«	88,272
202203	39262011	¾ÛÂÈÒÒÏ©ÖÆÊÖÌ×£¨·ÖÖ¸ÊÖÌ×¡¢Á¬Ö¸ÊÖÌ×µÈ£©	114	ÒÁÀ­¿Ë	10	Ò»°ãÃ³Ò×	5400	Ç§¿Ë	525000	Ë«	104,619
202203	39262011	¾ÛÂÈÒÒÏ©ÖÆÊÖÌ×£¨·ÖÖ¸ÊÖÌ×¡¢Á¬Ö¸ÊÖÌ×µÈ£©	115	ÒÔÉ«ÁÐ	10	Ò»°ãÃ³Ò×	36223	Ç§¿Ë	3503000	Ë«	712,878
202203	39262011	¾ÛÂÈÒÒÏ©ÖÆÊÖÌ×£¨·ÖÖ¸ÊÖÌ×¡¢Á¬Ö¸ÊÖÌ×µÈ£©	116	ÈÕ±¾	10	Ò»°ãÃ³Ò×	2590490	Ç§¿Ë	299611029	Ë«	57,994,589
202203	39262011	¾ÛÂÈÒÒÏ©ÖÆÊÖÌ×£¨·ÖÖ¸ÊÖÌ×¡¢Á¬Ö¸ÊÖÌ×µÈ£©	117	Ô¼µ©	10	Ò»°ãÃ³Ò×	53	Ç§¿Ë	5015	Ë«	1,757
202203	39262011	¾ÛÂÈÒÒÏ©ÖÆÊÖÌ×£¨·ÖÖ¸ÊÖÌ×¡¢Á¬Ö¸ÊÖÌ×µÈ£©	118	¿ÆÍþÌØ	10	Ò»°ãÃ³Ò×	258074	Ç§¿Ë	28712000	Ë«	4,433,308
202203	39262011	¾ÛÂÈÒÒÏ©ÖÆÊÖÌ×£¨·ÖÖ¸ÊÖÌ×¡¢Á¬Ö¸ÊÖÌ×µÈ£©	119	ÀÏÎÎ	10	Ò»°ãÃ³Ò×	200	Ç§¿Ë	1000	Ë«	2,539
202203	39262011	¾ÛÂÈÒÒÏ©ÖÆÊÖÌ×£¨·ÖÖ¸ÊÖÌ×¡¢Á¬Ö¸ÊÖÌ×µÈ£©	120	Àè°ÍÄÛ	10	Ò»°ãÃ³Ò×	44015	Ç§¿Ë	4381500	Ë«	874,965
202203	39262011	¾ÛÂÈÒÒÏ©ÖÆÊÖÌ×£¨·ÖÖ¸ÊÖÌ×¡¢Á¬Ö¸ÊÖÌ×µÈ£©	121	ÖÐ¹ú°ÄÃÅ	10	Ò»°ãÃ³Ò×	1070	Ç§¿Ë	100000	Ë«	22,904
202203	39262011	¾ÛÂÈÒÒÏ©ÖÆÊÖÌ×£¨·ÖÖ¸ÊÖÌ×¡¢Á¬Ö¸ÊÖÌ×µÈ£©	122	ÂíÀ´Î÷ÑÇ	10	Ò»°ãÃ³Ò×	27084	Ç§¿Ë	1909740	Ë«	506,548
202203	39262011	¾ÛÂÈÒÒÏ©ÖÆÊÖÌ×£¨·ÖÖ¸ÊÖÌ×¡¢Á¬Ö¸ÊÖÌ×µÈ£©	123	Âí¶û´ú·ò	10	Ò»°ãÃ³Ò×	10075	Ç§¿Ë	1075000	Ë«	194,892
202203	39262011	¾ÛÂÈÒÒÏ©ÖÆÊÖÌ×£¨·ÖÖ¸ÊÖÌ×¡¢Á¬Ö¸ÊÖÌ×µÈ£©	124	ÃÉ¹Å	10	Ò»°ãÃ³Ò×	19726	Ç§¿Ë	3212100	Ë«	129,620
202203	39262011	¾ÛÂÈÒÒÏ©ÖÆÊÖÌ×£¨·ÖÖ¸ÊÖÌ×¡¢Á¬Ö¸ÊÖÌ×µÈ£©	126	°¢Âü	10	Ò»°ãÃ³Ò×	51618	Ç§¿Ë	5424712	Ë«	1,072,127
202203	39262011	¾ÛÂÈÒÒÏ©ÖÆÊÖÌ×£¨·ÖÖ¸ÊÖÌ×¡¢Á¬Ö¸ÊÖÌ×µÈ£©	127	°Í»ùË¹Ì¹	10	Ò»°ãÃ³Ò×	2002	Ç§¿Ë	200150	Ë«	47,908
202203	39262011	¾ÛÂÈÒÒÏ©ÖÆÊÖÌ×£¨·ÖÖ¸ÊÖÌ×¡¢Á¬Ö¸ÊÖÌ×µÈ£©	129	·ÆÂÉ±ö	10	Ò»°ãÃ³Ò×	80743	Ç§¿Ë	8008303	Ë«	1,669,930
202203	39262011	¾ÛÂÈÒÒÏ©ÖÆÊÖÌ×£¨·ÖÖ¸ÊÖÌ×¡¢Á¬Ö¸ÊÖÌ×µÈ£©	130	¿¨Ëþ¶û	10	Ò»°ãÃ³Ò×	244015	Ç§¿Ë	26481905	Ë«	5,120,468
202203	39262011	¾ÛÂÈÒÒÏ©ÖÆÊÖÌ×£¨·ÖÖ¸ÊÖÌ×¡¢Á¬Ö¸ÊÖÌ×µÈ£©	131	É³ÌØ°¢À­²®	10	Ò»°ãÃ³Ò×	1044203	Ç§¿Ë	110761949	Ë«	19,822,515
202203	39262011	¾ÛÂÈÒÒÏ©ÖÆÊÖÌ×£¨·ÖÖ¸ÊÖÌ×¡¢Á¬Ö¸ÊÖÌ×µÈ£©	132	ÐÂ¼ÓÆÂ	10	Ò»°ãÃ³Ò×	85338	Ç§¿Ë	9172512	Ë«	1,826,935
202203	39262011	¾ÛÂÈÒÒÏ©ÖÆÊÖÌ×£¨·ÖÖ¸ÊÖÌ×¡¢Á¬Ö¸ÊÖÌ×µÈ£©	133	º«¹ú	10	Ò»°ãÃ³Ò×	6788	Ç§¿Ë	118940	Ë«	1,180,687
202203	39262011	¾ÛÂÈÒÒÏ©ÖÆÊÖÌ×£¨·ÖÖ¸ÊÖÌ×¡¢Á¬Ö¸ÊÖÌ×µÈ£©	134	Ë¹ÀïÀ¼¿¨	10	Ò»°ãÃ³Ò×	40	Ç§¿Ë	4000	Ë«	3,046
202203	39262011	¾ÛÂÈÒÒÏ©ÖÆÊÖÌ×£¨·ÖÖ¸ÊÖÌ×¡¢Á¬Ö¸ÊÖÌ×µÈ£©	136	Ì©¹ú	10	Ò»°ãÃ³Ò×	3551	Ç§¿Ë	311754	Ë«	125,279
202203	39262011	¾ÛÂÈÒÒÏ©ÖÆÊÖÌ×£¨·ÖÖ¸ÊÖÌ×¡¢Á¬Ö¸ÊÖÌ×µÈ£©	137	ÍÁ¶úÆä	10	Ò»°ãÃ³Ò×	45959	Ç§¿Ë	5007480	Ë«	960,456
202203	39262011	¾ÛÂÈÒÒÏ©ÖÆÊÖÌ×£¨·ÖÖ¸ÊÖÌ×¡¢Á¬Ö¸ÊÖÌ×µÈ£©	138	°¢ÁªÇõ	10	Ò»°ãÃ³Ò×	532042	Ç§¿Ë	58385585	Ë«	10,486,390
202203	39262011	¾ÛÂÈÒÒÏ©ÖÆÊÖÌ×£¨·ÖÖ¸ÊÖÌ×¡¢Á¬Ö¸ÊÖÌ×µÈ£©	141	Ô½ÄÏ	10	Ò»°ãÃ³Ò×	20151	Ç§¿Ë	3212450	Ë«	1,090,683
202203	39262011	¾ÛÂÈÒÒÏ©ÖÆÊÖÌ×£¨·ÖÖ¸ÊÖÌ×¡¢Á¬Ö¸ÊÖÌ×µÈ£©	143	ÖÐ¹úÌ¨Íå	10	Ò»°ãÃ³Ò×	181199	Ç§¿Ë	16738660	Ë«	3,432,801
202203	39262011	¾ÛÂÈÒÒÏ©ÖÆÊÖÌ×£¨·ÖÖ¸ÊÖÌ×¡¢Á¬Ö¸ÊÖÌ×µÈ£©	145	¹þÈø¿ËË¹Ì¹	10	Ò»°ãÃ³Ò×	7430	Ç§¿Ë	700000	Ë«	147,551
202203	39262011	¾ÛÂÈÒÒÏ©ÖÆÊÖÌ×£¨·ÖÖ¸ÊÖÌ×¡¢Á¬Ö¸ÊÖÌ×µÈ£©	201	°¢¶û¼°ÀûÑÇ	10	Ò»°ãÃ³Ò×	1000	Ç§¿Ë	1000050	Ë«	83,728
202203	39262011	¾ÛÂÈÒÒÏ©ÖÆÊÖÌ×£¨·ÖÖ¸ÊÖÌ×¡¢Á¬Ö¸ÊÖÌ×µÈ£©	203	±´Äþ	10	Ò»°ãÃ³Ò×	80	Ç§¿Ë	360	Ë«	1,896
202203	39262011	¾ÛÂÈÒÒÏ©ÖÆÊÖÌ×£¨·ÖÖ¸ÊÖÌ×¡¢Á¬Ö¸ÊÖÌ×µÈ£©	204	²©´ÄÍßÄÉ	10	Ò»°ãÃ³Ò×	0	Ç§¿Ë	10	Ë«	13
202203	39262011	¾ÛÂÈÒÒÏ©ÖÆÊÖÌ×£¨·ÖÖ¸ÊÖÌ×¡¢Á¬Ö¸ÊÖÌ×µÈ£©	206	¿¦ÂóÂ¡	10	Ò»°ãÃ³Ò×	1095	Ç§¿Ë	4680	Ë«	27,332
202203	39262011	¾ÛÂÈÒÒÏ©ÖÆÊÖÌ×£¨·ÖÖ¸ÊÖÌ×¡¢Á¬Ö¸ÊÖÌ×µÈ£©	213	¸Õ¹û(²¼)	10	Ò»°ãÃ³Ò×	767	Ç§¿Ë	2640	Ë«	23,288
202203	39262011	¾ÛÂÈÒÒÏ©ÖÆÊÖÌ×£¨·ÖÖ¸ÊÖÌ×¡¢Á¬Ö¸ÊÖÌ×µÈ£©	214	¼ª²¼Ìá	10	Ò»°ãÃ³Ò×	300	Ç§¿Ë	25000	Ë«	190,389
202203	39262011	¾ÛÂÈÒÒÏ©ÖÆÊÖÌ×£¨·ÖÖ¸ÊÖÌ×¡¢Á¬Ö¸ÊÖÌ×µÈ£©	215	°£¼°	10	Ò»°ãÃ³Ò×	295	Ç§¿Ë	50	Ë«	485
202203	39262011	¾ÛÂÈÒÒÏ©ÖÆÊÖÌ×£¨·ÖÖ¸ÊÖÌ×¡¢Á¬Ö¸ÊÖÌ×µÈ£©	217	°£Èû¶í±ÈÑÇ	10	Ò»°ãÃ³Ò×	10000	Ç§¿Ë	950000	Ë«	237,986
202203	39262011	¾ÛÂÈÒÒÏ©ÖÆÊÖÌ×£¨·ÖÖ¸ÊÖÌ×¡¢Á¬Ö¸ÊÖÌ×µÈ£©	218	¼ÓÅî	10	Ò»°ãÃ³Ò×	161	Ç§¿Ë	720	Ë«	3,802
202203	39262011	¾ÛÂÈÒÒÏ©ÖÆÊÖÌ×£¨·ÖÖ¸ÊÖÌ×¡¢Á¬Ö¸ÊÖÌ×µÈ£©	221	¼¸ÄÚÑÇ	10	Ò»°ãÃ³Ò×	900	Ç§¿Ë	5000	Ë«	42,500
202203	39262011	¾ÛÂÈÒÒÏ©ÖÆÊÖÌ×£¨·ÖÖ¸ÊÖÌ×¡¢Á¬Ö¸ÊÖÌ×µÈ£©	223	¿ÆÌØµÏÍß	10	Ò»°ãÃ³Ò×	18407	Ç§¿Ë	2443120	Ë«	286,427
202203	39262011	¾ÛÂÈÒÒÏ©ÖÆÊÖÌ×£¨·ÖÖ¸ÊÖÌ×¡¢Á¬Ö¸ÊÖÌ×µÈ£©	231	Ã«ÀïÇóË¹	10	Ò»°ãÃ³Ò×	19	Ç§¿Ë	60	Ë«	2,577
202203	39262011	¾ÛÂÈÒÒÏ©ÖÆÊÖÌ×£¨·ÖÖ¸ÊÖÌ×¡¢Á¬Ö¸ÊÖÌ×µÈ£©	236	ÄáÈÕÀûÑÇ	10	Ò»°ãÃ³Ò×	1210	Ç§¿Ë	100000	Ë«	34,746
202203	39262011	¾ÛÂÈÒÒÏ©ÖÆÊÖÌ×£¨·ÖÖ¸ÊÖÌ×¡¢Á¬Ö¸ÊÖÌ×µÈ£©	244	ÄÏ·Ç	10	Ò»°ãÃ³Ò×	9763	Ç§¿Ë	371520	Ë«	282,936
202203	39262011	¾ÛÂÈÒÒÏ©ÖÆÊÖÌ×£¨·ÖÖ¸ÊÖÌ×¡¢Á¬Ö¸ÊÖÌ×µÈ£©	249	Í»ÄáË¹	10	Ò»°ãÃ³Ò×	41976	Ç§¿Ë	4521900	Ë«	798,074
202203	39262011	¾ÛÂÈÒÒÏ©ÖÆÊÖÌ×£¨·ÖÖ¸ÊÖÌ×¡¢Á¬Ö¸ÊÖÌ×µÈ£©	252	¸Õ¹û(½ð)	10	Ò»°ãÃ³Ò×	198	Ç§¿Ë	4000	Ë«	4,489
202203	39262011	¾ÛÂÈÒÒÏ©ÖÆÊÖÌ×£¨·ÖÖ¸ÊÖÌ×¡¢Á¬Ö¸ÊÖÌ×µÈ£©	301	±ÈÀûÊ±	10	Ò»°ãÃ³Ò×	65157	Ç§¿Ë	6642000	Ë«	1,372,069
202203	39262011	¾ÛÂÈÒÒÏ©ÖÆÊÖÌ×£¨·ÖÖ¸ÊÖÌ×¡¢Á¬Ö¸ÊÖÌ×µÈ£©	302	µ¤Âó	10	Ò»°ãÃ³Ò×	43349	Ç§¿Ë	4215000	Ë«	804,177
202203	39262011	¾ÛÂÈÒÒÏ©ÖÆÊÖÌ×£¨·ÖÖ¸ÊÖÌ×¡¢Á¬Ö¸ÊÖÌ×µÈ£©	303	Ó¢¹ú	10	Ò»°ãÃ³Ò×	391153	Ç§¿Ë	40212713	Ë«	8,166,617
202203	39262011	¾ÛÂÈÒÒÏ©ÖÆÊÖÌ×£¨·ÖÖ¸ÊÖÌ×¡¢Á¬Ö¸ÊÖÌ×µÈ£©	304	µÂ¹ú	10	Ò»°ãÃ³Ò×	540508	Ç§¿Ë	51136888	Ë«	10,330,359
202203	39262011	¾ÛÂÈÒÒÏ©ÖÆÊÖÌ×£¨·ÖÖ¸ÊÖÌ×¡¢Á¬Ö¸ÊÖÌ×µÈ£©	305	·¨¹ú	10	Ò»°ãÃ³Ò×	936666	Ç§¿Ë	90739436	Ë«	18,244,769
202203	39262011	¾ÛÂÈÒÒÏ©ÖÆÊÖÌ×£¨·ÖÖ¸ÊÖÌ×¡¢Á¬Ö¸ÊÖÌ×µÈ£©	306	°®¶ûÀ¼	10	Ò»°ãÃ³Ò×	32332	Ç§¿Ë	3625666	Ë«	762,728
202203	39262011	¾ÛÂÈÒÒÏ©ÖÆÊÖÌ×£¨·ÖÖ¸ÊÖÌ×¡¢Á¬Ö¸ÊÖÌ×µÈ£©	307	Òâ´óÀû	10	Ò»°ãÃ³Ò×	328529	Ç§¿Ë	32801835	Ë«	6,300,703
202203	39262011	¾ÛÂÈÒÒÏ©ÖÆÊÖÌ×£¨·ÖÖ¸ÊÖÌ×¡¢Á¬Ö¸ÊÖÌ×µÈ£©	309	ºÉÀ¼	10	Ò»°ãÃ³Ò×	132626	Ç§¿Ë	13494642	Ë«	2,899,083
202203	39262011	¾ÛÂÈÒÒÏ©ÖÆÊÖÌ×£¨·ÖÖ¸ÊÖÌ×¡¢Á¬Ö¸ÊÖÌ×µÈ£©	310	Ï£À°	10	Ò»°ãÃ³Ò×	74493	Ç§¿Ë	7113500	Ë«	1,391,469
202203	39262011	¾ÛÂÈÒÒÏ©ÖÆÊÖÌ×£¨·ÖÖ¸ÊÖÌ×¡¢Á¬Ö¸ÊÖÌ×µÈ£©	311	ÆÏÌÑÑÀ	10	Ò»°ãÃ³Ò×	59167	Ç§¿Ë	6827120	Ë«	1,176,451
202203	39262011	¾ÛÂÈÒÒÏ©ÖÆÊÖÌ×£¨·ÖÖ¸ÊÖÌ×¡¢Á¬Ö¸ÊÖÌ×µÈ£©	312	Î÷°àÑÀ	10	Ò»°ãÃ³Ò×	400542	Ç§¿Ë	44755382	Ë«	8,616,321
202203	39262011	¾ÛÂÈÒÒÏ©ÖÆÊÖÌ×£¨·ÖÖ¸ÊÖÌ×¡¢Á¬Ö¸ÊÖÌ×µÈ£©	315	°ÂµØÀû	10	Ò»°ãÃ³Ò×	0	Ç§¿Ë	50	Ë«	32
202203	39262011	¾ÛÂÈÒÒÏ©ÖÆÊÖÌ×£¨·ÖÖ¸ÊÖÌ×¡¢Á¬Ö¸ÊÖÌ×µÈ£©	316	±£¼ÓÀûÑÇ	10	Ò»°ãÃ³Ò×	1913	Ç§¿Ë	225000	Ë«	46,179
202203	39262011	¾ÛÂÈÒÒÏ©ÖÆÊÖÌ×£¨·ÖÖ¸ÊÖÌ×¡¢Á¬Ö¸ÊÖÌ×µÈ£©	318	·ÒÀ¼	10	Ò»°ãÃ³Ò×	35211	Ç§¿Ë	3490300	Ë«	721,972
202203	39262011	¾ÛÂÈÒÒÏ©ÖÆÊÖÌ×£¨·ÖÖ¸ÊÖÌ×¡¢Á¬Ö¸ÊÖÌ×µÈ£©	321	ÐÙÑÀÀû	10	Ò»°ãÃ³Ò×	510	Ç§¿Ë	50000	Ë«	12,375
202203	39262011	¾ÛÂÈÒÒÏ©ÖÆÊÖÌ×£¨·ÖÖ¸ÊÖÌ×¡¢Á¬Ö¸ÊÖÌ×µÈ£©	326	Å²Íþ	10	Ò»°ãÃ³Ò×	44726	Ç§¿Ë	4380500	Ë«	789,844
202203	39262011	¾ÛÂÈÒÒÏ©ÖÆÊÖÌ×£¨·ÖÖ¸ÊÖÌ×¡¢Á¬Ö¸ÊÖÌ×µÈ£©	327	²¨À¼	10	Ò»°ãÃ³Ò×	189209	Ç§¿Ë	19787028	Ë«	3,705,530
202203	39262011	¾ÛÂÈÒÒÏ©ÖÆÊÖÌ×£¨·ÖÖ¸ÊÖÌ×¡¢Á¬Ö¸ÊÖÌ×µÈ£©	328	ÂÞÂíÄáÑÇ	10	Ò»°ãÃ³Ò×	18394	Ç§¿Ë	1952000	Ë«	408,803
202203	39262011	¾ÛÂÈÒÒÏ©ÖÆÊÖÌ×£¨·ÖÖ¸ÊÖÌ×¡¢Á¬Ö¸ÊÖÌ×µÈ£©	330	Èðµä	10	Ò»°ãÃ³Ò×	73851	Ç§¿Ë	7055150	Ë«	1,331,579
202203	39262011	¾ÛÂÈÒÒÏ©ÖÆÊÖÌ×£¨·ÖÖ¸ÊÖÌ×¡¢Á¬Ö¸ÊÖÌ×µÈ£©	331	ÈðÊ¿	10	Ò»°ãÃ³Ò×	4993	Ç§¿Ë	466000	Ë«	142,583
202203	39262011	¾ÛÂÈÒÒÏ©ÖÆÊÖÌ×£¨·ÖÖ¸ÊÖÌ×¡¢Á¬Ö¸ÊÖÌ×µÈ£©	335	À­ÍÑÎ¬ÑÇ	10	Ò»°ãÃ³Ò×	7582	Ç§¿Ë	737500	Ë«	131,051
202203	39262011	¾ÛÂÈÒÒÏ©ÖÆÊÖÌ×£¨·ÖÖ¸ÊÖÌ×¡¢Á¬Ö¸ÊÖÌ×µÈ£©	336	Á¢ÌÕÍð	10	Ò»°ãÃ³Ò×	1456	Ç§¿Ë	92182	Ë«	67,771
202203	39262011	¾ÛÂÈÒÒÏ©ÖÆÊÖÌ×£¨·ÖÖ¸ÊÖÌ×¡¢Á¬Ö¸ÊÖÌ×µÈ£©	337	¸ñÂ³¼ªÑÇ	10	Ò»°ãÃ³Ò×	29545	Ç§¿Ë	2565000	Ë«	2,775,466
202203	39262011	¾ÛÂÈÒÒÏ©ÖÆÊÖÌ×£¨·ÖÖ¸ÊÖÌ×¡¢Á¬Ö¸ÊÖÌ×µÈ£©	340	°×¶íÂÞË¹	10	Ò»°ãÃ³Ò×	20585	Ç§¿Ë	2200000	Ë«	451,411
202203	39262011	¾ÛÂÈÒÒÏ©ÖÆÊÖÌ×£¨·ÖÖ¸ÊÖÌ×¡¢Á¬Ö¸ÊÖÌ×µÈ£©	344	¶íÂÞË¹Áª°î	10	Ò»°ãÃ³Ò×	509281	Ç§¿Ë	54938916	Ë«	10,520,018
202203	39262011	¾ÛÂÈÒÒÏ©ÖÆÊÖÌ×£¨·ÖÖ¸ÊÖÌ×¡¢Á¬Ö¸ÊÖÌ×µÈ£©	350	Ë¹ÂåÎÄÄáÑÇ	10	Ò»°ãÃ³Ò×	1	Ç§¿Ë	50	Ë«	32
202203	39262011	¾ÛÂÈÒÒÏ©ÖÆÊÖÌ×£¨·ÖÖ¸ÊÖÌ×¡¢Á¬Ö¸ÊÖÌ×µÈ£©	405	°Í°Í¶àË¹	10	Ò»°ãÃ³Ò×	126	Ç§¿Ë	600	Ë«	10,052
202203	39262011	¾ÛÂÈÒÒÏ©ÖÆÊÖÌ×£¨·ÖÖ¸ÊÖÌ×¡¢Á¬Ö¸ÊÖÌ×µÈ£©	410	°ÍÎ÷	10	Ò»°ãÃ³Ò×	450529	Ç§¿Ë	53293721	Ë«	9,945,770
202203	39262011	¾ÛÂÈÒÒÏ©ÖÆÊÖÌ×£¨·ÖÖ¸ÊÖÌ×¡¢Á¬Ö¸ÊÖÌ×µÈ£©	412	ÖÇÀû	10	Ò»°ãÃ³Ò×	259138	Ç§¿Ë	28810511	Ë«	5,451,081
202203	39262011	¾ÛÂÈÒÒÏ©ÖÆÊÖÌ×£¨·ÖÖ¸ÊÖÌ×¡¢Á¬Ö¸ÊÖÌ×µÈ£©	413	¸çÂ×±ÈÑÇ	10	Ò»°ãÃ³Ò×	67766	Ç§¿Ë	7305056	Ë«	1,423,514
202203	39262011	¾ÛÂÈÒÒÏ©ÖÆÊÖÌ×£¨·ÖÖ¸ÊÖÌ×¡¢Á¬Ö¸ÊÖÌ×µÈ£©	419	¶ò¹Ï¶à¶û	10	Ò»°ãÃ³Ò×	25201	Ç§¿Ë	2559400	Ë«	497,252
202203	39262011	¾ÛÂÈÒÒÏ©ÖÆÊÖÌ×£¨·ÖÖ¸ÊÖÌ×¡¢Á¬Ö¸ÊÖÌ×µÈ£©	423	Î£µØÂíÀ­	10	Ò»°ãÃ³Ò×	15192	Ç§¿Ë	1909500	Ë«	370,598
202203	39262011	¾ÛÂÈÒÒÏ©ÖÆÊÖÌ×£¨·ÖÖ¸ÊÖÌ×¡¢Á¬Ö¸ÊÖÌ×µÈ£©	425	º£µØ	10	Ò»°ãÃ³Ò×	171	Ç§¿Ë	38000	Ë«	9,646
202203	39262011	¾ÛÂÈÒÒÏ©ÖÆÊÖÌ×£¨·ÖÖ¸ÊÖÌ×¡¢Á¬Ö¸ÊÖÌ×µÈ£©	429	Ä«Î÷¸ç	10	Ò»°ãÃ³Ò×	52502	Ç§¿Ë	5338703	Ë«	1,052,625
202203	39262011	¾ÛÂÈÒÒÏ©ÖÆÊÖÌ×£¨·ÖÖ¸ÊÖÌ×¡¢Á¬Ö¸ÊÖÌ×µÈ£©	432	°ÍÄÃÂí	10	Ò»°ãÃ³Ò×	11140	Ç§¿Ë	1010150	Ë«	313,477
202203	39262011	¾ÛÂÈÒÒÏ©ÖÆÊÖÌ×£¨·ÖÖ¸ÊÖÌ×¡¢Á¬Ö¸ÊÖÌ×µÈ£©	434	ÃØÂ³	10	Ò»°ãÃ³Ò×	38228	Ç§¿Ë	4232125	Ë«	877,356
202203	39262011	¾ÛÂÈÒÒÏ©ÖÆÊÖÌ×£¨·ÖÖ¸ÊÖÌ×¡¢Á¬Ö¸ÊÖÌ×µÈ£©	435	²¨¶àÀè¸÷	10	Ò»°ãÃ³Ò×	21525	Ç§¿Ë	2232500	Ë«	447,285
202203	39262011	¾ÛÂÈÒÒÏ©ÖÆÊÖÌ×£¨·ÖÖ¸ÊÖÌ×¡¢Á¬Ö¸ÊÖÌ×µÈ£©	440	Èø¶ûÍß¶à	10	Ò»°ãÃ³Ò×	14708	Ç§¿Ë	1852000	Ë«	354,936
202203	39262011	¾ÛÂÈÒÒÏ©ÖÆÊÖÌ×£¨·ÖÖ¸ÊÖÌ×¡¢Á¬Ö¸ÊÖÌ×µÈ£©	442	ÌØÁ¢Äá´ïºÍ¶à°Í¸ç	10	Ò»°ãÃ³Ò×	3010	Ç§¿Ë	300000	Ë«	73,617
202203	39262011	¾ÛÂÈÒÒÏ©ÖÆÊÖÌ×£¨·ÖÖ¸ÊÖÌ×¡¢Á¬Ö¸ÊÖÌ×µÈ£©	444	ÎÚÀ­¹ç	10	Ò»°ãÃ³Ò×	3996	Ç§¿Ë	392500	Ë«	113,187
202203	39262011	¾ÛÂÈÒÒÏ©ÖÆÊÖÌ×£¨·ÖÖ¸ÊÖÌ×¡¢Á¬Ö¸ÊÖÌ×µÈ£©	445	Î¯ÄÚÈðÀ­	10	Ò»°ãÃ³Ò×	4980	Ç§¿Ë	600000	Ë«	102,810
202203	39262011	¾ÛÂÈÒÒÏ©ÖÆÊÖÌ×£¨·ÖÖ¸ÊÖÌ×¡¢Á¬Ö¸ÊÖÌ×µÈ£©	501	¼ÓÄÃ´ó	10	Ò»°ãÃ³Ò×	1140401	Ç§¿Ë	114059298	Ë«	23,510,864
202203	39262011	¾ÛÂÈÒÒÏ©ÖÆÊÖÌ×£¨·ÖÖ¸ÊÖÌ×¡¢Á¬Ö¸ÊÖÌ×µÈ£©	502	ÃÀ¹ú	10	Ò»°ãÃ³Ò×	11083289	Ç§¿Ë	1148654881	Ë«	229,566,802
202203	39262011	¾ÛÂÈÒÒÏ©ÖÆÊÖÌ×£¨·ÖÖ¸ÊÖÌ×¡¢Á¬Ö¸ÊÖÌ×µÈ£©	601	°Ä´óÀûÑÇ	10	Ò»°ãÃ³Ò×	723136	Ç§¿Ë	75655666	Ë«	15,629,700
202203	39262011	¾ÛÂÈÒÒÏ©ÖÆÊÖÌ×£¨·ÖÖ¸ÊÖÌ×¡¢Á¬Ö¸ÊÖÌ×µÈ£©	603	ì³¼Ã	10	Ò»°ãÃ³Ò×	4995	Ç§¿Ë	447000	Ë«	127,733
202203	39262011	¾ÛÂÈÒÒÏ©ÖÆÊÖÌ×£¨·ÖÖ¸ÊÖÌ×¡¢Á¬Ö¸ÊÖÌ×µÈ£©	609	ÐÂÎ÷À¼	10	Ò»°ãÃ³Ò×	65772	Ç§¿Ë	6639000	Ë«	1,316,565
202203	39262011	¾ÛÂÈÒÒÏ©ÖÆÊÖÌ×£¨·ÖÖ¸ÊÖÌ×¡¢Á¬Ö¸ÊÖÌ×µÈ£©	699	´óÑóÖÞÆäËû¹ú¼Ò(µØÇø)	10	Ò»°ãÃ³Ò×	3580	Ç§¿Ë	425000	Ë«	78,217
202203	40151200	Áò»¯Ïð½ºÖÆÒ½ÁÆ¡¢Íâ¿Æ¡¢ÑÀ¿Æ»òÊÞÒ½ÓÃ·ÖÖ¸ÊÖÌ×¡¢Á¬Ö¸ÊÖÌ×¼°Â¶Ö¸ÊÖÌ×	103	ÃÏ¼ÓÀ­¹ú	10	Ò»°ãÃ³Ò×	47262	Ç§¿Ë	2031500	Ë«	1,676,026
202203	40151200	Áò»¯Ïð½ºÖÆÒ½ÁÆ¡¢Íâ¿Æ¡¢ÑÀ¿Æ»òÊÞÒ½ÓÃ·ÖÖ¸ÊÖÌ×¡¢Á¬Ö¸ÊÖÌ×¼°Â¶Ö¸ÊÖÌ×	106	Ãåµé	10	Ò»°ãÃ³Ò×	13140	Ç§¿Ë	1045600	Ë«	584,239
202203	40151200	Áò»¯Ïð½ºÖÆÒ½ÁÆ¡¢Íâ¿Æ¡¢ÑÀ¿Æ»òÊÞÒ½ÓÃ·ÖÖ¸ÊÖÌ×¡¢Á¬Ö¸ÊÖÌ×¼°Â¶Ö¸ÊÖÌ×	106	Ãåµé	11	¹ú¼Ò¼ä¡¢¹ú¼Ê×éÖ¯ÎÞ³¥Ô®ÖúºÍÔùËÍµÄÎï×Ê	1400	Ç§¿Ë	200000	Ë«	92,000
202203	40151200	Áò»¯Ïð½ºÖÆÒ½ÁÆ¡¢Íâ¿Æ¡¢ÑÀ¿Æ»òÊÞÒ½ÓÃ·ÖÖ¸ÊÖÌ×¡¢Á¬Ö¸ÊÖÌ×¼°Â¶Ö¸ÊÖÌ×	107	¼íÆÒÕ¯	10	Ò»°ãÃ³Ò×	859	Ç§¿Ë	2344	Ë«	49,437
202203	40151200	Áò»¯Ïð½ºÖÆÒ½ÁÆ¡¢Íâ¿Æ¡¢ÑÀ¿Æ»òÊÞÒ½ÓÃ·ÖÖ¸ÊÖÌ×¡¢Á¬Ö¸ÊÖÌ×¼°Â¶Ö¸ÊÖÌ×	110	ÖÐ¹úÏã¸Û	10	Ò»°ãÃ³Ò×	210396	Ç§¿Ë	19839500	Ë«	9,317,363
202203	40151200	Áò»¯Ïð½ºÖÆÒ½ÁÆ¡¢Íâ¿Æ¡¢ÑÀ¿Æ»òÊÞÒ½ÓÃ·ÖÖ¸ÊÖÌ×¡¢Á¬Ö¸ÊÖÌ×¼°Â¶Ö¸ÊÖÌ×	110	ÖÐ¹úÏã¸Û	12	ÆäËû¾èÔùÎï×Ê	7020	Ç§¿Ë	1060000	Ë«	1,156,000
202203	40151200	Áò»¯Ïð½ºÖÆÒ½ÁÆ¡¢Íâ¿Æ¡¢ÑÀ¿Æ»òÊÞÒ½ÓÃ·ÖÖ¸ÊÖÌ×¡¢Á¬Ö¸ÊÖÌ×¼°Â¶Ö¸ÊÖÌ×	112	Ó¡¶ÈÄáÎ÷ÑÇ	10	Ò»°ãÃ³Ò×	6330	Ç§¿Ë	297500	Ë«	306,472
202203	40151200	Áò»¯Ïð½ºÖÆÒ½ÁÆ¡¢Íâ¿Æ¡¢ÑÀ¿Æ»òÊÞÒ½ÓÃ·ÖÖ¸ÊÖÌ×¡¢Á¬Ö¸ÊÖÌ×¼°Â¶Ö¸ÊÖÌ×	114	ÒÁÀ­¿Ë	10	Ò»°ãÃ³Ò×	11875	Ç§¿Ë	550000	Ë«	488,664
202203	40151200	Áò»¯Ïð½ºÖÆÒ½ÁÆ¡¢Íâ¿Æ¡¢ÑÀ¿Æ»òÊÞÒ½ÓÃ·ÖÖ¸ÊÖÌ×¡¢Á¬Ö¸ÊÖÌ×¼°Â¶Ö¸ÊÖÌ×	115	ÒÔÉ«ÁÐ	10	Ò»°ãÃ³Ò×	38537	Ç§¿Ë	4682005	Ë«	1,499,604
202203	40151200	Áò»¯Ïð½ºÖÆÒ½ÁÆ¡¢Íâ¿Æ¡¢ÑÀ¿Æ»òÊÞÒ½ÓÃ·ÖÖ¸ÊÖÌ×¡¢Á¬Ö¸ÊÖÌ×¼°Â¶Ö¸ÊÖÌ×	116	ÈÕ±¾	10	Ò»°ãÃ³Ò×	66038	Ç§¿Ë	8075000	Ë«	2,832,165
202203	40151200	Áò»¯Ïð½ºÖÆÒ½ÁÆ¡¢Íâ¿Æ¡¢ÑÀ¿Æ»òÊÞÒ½ÓÃ·ÖÖ¸ÊÖÌ×¡¢Á¬Ö¸ÊÖÌ×¼°Â¶Ö¸ÊÖÌ×	118	¿ÆÍþÌØ	10	Ò»°ãÃ³Ò×	21760	Ç§¿Ë	3000000	Ë«	954,360
202203	40151200	Áò»¯Ïð½ºÖÆÒ½ÁÆ¡¢Íâ¿Æ¡¢ÑÀ¿Æ»òÊÞÒ½ÓÃ·ÖÖ¸ÊÖÌ×¡¢Á¬Ö¸ÊÖÌ×¼°Â¶Ö¸ÊÖÌ×	119	ÀÏÎÎ	10	Ò»°ãÃ³Ò×	56	Ç§¿Ë	7000	Ë«	16,800
202203	40151200	Áò»¯Ïð½ºÖÆÒ½ÁÆ¡¢Íâ¿Æ¡¢ÑÀ¿Æ»òÊÞÒ½ÓÃ·ÖÖ¸ÊÖÌ×¡¢Á¬Ö¸ÊÖÌ×¼°Â¶Ö¸ÊÖÌ×	120	Àè°ÍÄÛ	10	Ò»°ãÃ³Ò×	8840	Ç§¿Ë	1150000	Ë«	363,009
202203	40151200	Áò»¯Ïð½ºÖÆÒ½ÁÆ¡¢Íâ¿Æ¡¢ÑÀ¿Æ»òÊÞÒ½ÓÃ·ÖÖ¸ÊÖÌ×¡¢Á¬Ö¸ÊÖÌ×¼°Â¶Ö¸ÊÖÌ×	121	ÖÐ¹ú°ÄÃÅ	10	Ò»°ãÃ³Ò×	5908	Ç§¿Ë	859600	Ë«	285,628
202203	40151200	Áò»¯Ïð½ºÖÆÒ½ÁÆ¡¢Íâ¿Æ¡¢ÑÀ¿Æ»òÊÞÒ½ÓÃ·ÖÖ¸ÊÖÌ×¡¢Á¬Ö¸ÊÖÌ×¼°Â¶Ö¸ÊÖÌ×	122	ÂíÀ´Î÷ÑÇ	10	Ò»°ãÃ³Ò×	251	Ç§¿Ë	10010	Ë«	10,427
202203	40151200	Áò»¯Ïð½ºÖÆÒ½ÁÆ¡¢Íâ¿Æ¡¢ÑÀ¿Æ»òÊÞÒ½ÓÃ·ÖÖ¸ÊÖÌ×¡¢Á¬Ö¸ÊÖÌ×¼°Â¶Ö¸ÊÖÌ×	124	ÃÉ¹Å	10	Ò»°ãÃ³Ò×	5443	Ç§¿Ë	485500	Ë«	450,095
202203	40151200	Áò»¯Ïð½ºÖÆÒ½ÁÆ¡¢Íâ¿Æ¡¢ÑÀ¿Æ»òÊÞÒ½ÓÃ·ÖÖ¸ÊÖÌ×¡¢Á¬Ö¸ÊÖÌ×¼°Â¶Ö¸ÊÖÌ×	126	°¢Âü	10	Ò»°ãÃ³Ò×	2092	Ç§¿Ë	275000	Ë«	72,507
202203	40151200	Áò»¯Ïð½ºÖÆÒ½ÁÆ¡¢Íâ¿Æ¡¢ÑÀ¿Æ»òÊÞÒ½ÓÃ·ÖÖ¸ÊÖÌ×¡¢Á¬Ö¸ÊÖÌ×¼°Â¶Ö¸ÊÖÌ×	127	°Í»ùË¹Ì¹	10	Ò»°ãÃ³Ò×	42400	Ç§¿Ë	1674500	Ë«	1,745,937
202203	40151200	Áò»¯Ïð½ºÖÆÒ½ÁÆ¡¢Íâ¿Æ¡¢ÑÀ¿Æ»òÊÞÒ½ÓÃ·ÖÖ¸ÊÖÌ×¡¢Á¬Ö¸ÊÖÌ×¼°Â¶Ö¸ÊÖÌ×	129	·ÆÂÉ±ö	10	Ò»°ãÃ³Ò×	46509	Ç§¿Ë	3656500	Ë«	2,576,188
202203	40151200	Áò»¯Ïð½ºÖÆÒ½ÁÆ¡¢Íâ¿Æ¡¢ÑÀ¿Æ»òÊÞÒ½ÓÃ·ÖÖ¸ÊÖÌ×¡¢Á¬Ö¸ÊÖÌ×¼°Â¶Ö¸ÊÖÌ×	133	º«¹ú	10	Ò»°ãÃ³Ò×	74798	Ç§¿Ë	5995500	Ë«	3,788,926
202203	40151200	Áò»¯Ïð½ºÖÆÒ½ÁÆ¡¢Íâ¿Æ¡¢ÑÀ¿Æ»òÊÞÒ½ÓÃ·ÖÖ¸ÊÖÌ×¡¢Á¬Ö¸ÊÖÌ×¼°Â¶Ö¸ÊÖÌ×	136	Ì©¹ú	10	Ò»°ãÃ³Ò×	13360	Ç§¿Ë	791500	Ë«	761,761
202203	40151200	Áò»¯Ïð½ºÖÆÒ½ÁÆ¡¢Íâ¿Æ¡¢ÑÀ¿Æ»òÊÞÒ½ÓÃ·ÖÖ¸ÊÖÌ×¡¢Á¬Ö¸ÊÖÌ×¼°Â¶Ö¸ÊÖÌ×	137	ÍÁ¶úÆä	10	Ò»°ãÃ³Ò×	265535	Ç§¿Ë	36744164	Ë«	9,138,774
202203	40151200	Áò»¯Ïð½ºÖÆÒ½ÁÆ¡¢Íâ¿Æ¡¢ÑÀ¿Æ»òÊÞÒ½ÓÃ·ÖÖ¸ÊÖÌ×¡¢Á¬Ö¸ÊÖÌ×¼°Â¶Ö¸ÊÖÌ×	138	°¢ÁªÇõ	10	Ò»°ãÃ³Ò×	67928	Ç§¿Ë	7839100	Ë«	2,531,741
202203	40151200	Áò»¯Ïð½ºÖÆÒ½ÁÆ¡¢Íâ¿Æ¡¢ÑÀ¿Æ»òÊÞÒ½ÓÃ·ÖÖ¸ÊÖÌ×¡¢Á¬Ö¸ÊÖÌ×¼°Â¶Ö¸ÊÖÌ×	143	ÖÐ¹úÌ¨Íå	10	Ò»°ãÃ³Ò×	18965	Ç§¿Ë	1985888	Ë«	672,602
202203	40151200	Áò»¯Ïð½ºÖÆÒ½ÁÆ¡¢Íâ¿Æ¡¢ÑÀ¿Æ»òÊÞÒ½ÓÃ·ÖÖ¸ÊÖÌ×¡¢Á¬Ö¸ÊÖÌ×¼°Â¶Ö¸ÊÖÌ×	147	Ëþ¼ª¿ËË¹Ì¹	10	Ò»°ãÃ³Ò×	2400	Ç§¿Ë	150000	Ë«	128,839
202203	40151200	Áò»¯Ïð½ºÖÆÒ½ÁÆ¡¢Íâ¿Æ¡¢ÑÀ¿Æ»òÊÞÒ½ÓÃ·ÖÖ¸ÊÖÌ×¡¢Á¬Ö¸ÊÖÌ×¼°Â¶Ö¸ÊÖÌ×	203	±´Äþ	10	Ò»°ãÃ³Ò×	325	Ç§¿Ë	20000	Ë«	27,192
202203	40151200	Áò»¯Ïð½ºÖÆÒ½ÁÆ¡¢Íâ¿Æ¡¢ÑÀ¿Æ»òÊÞÒ½ÓÃ·ÖÖ¸ÊÖÌ×¡¢Á¬Ö¸ÊÖÌ×¼°Â¶Ö¸ÊÖÌ×	204	²©´ÄÍßÄÉ	10	Ò»°ãÃ³Ò×	327	Ç§¿Ë	50015	Ë«	16,519
202203	40151200	Áò»¯Ïð½ºÖÆÒ½ÁÆ¡¢Íâ¿Æ¡¢ÑÀ¿Æ»òÊÞÒ½ÓÃ·ÖÖ¸ÊÖÌ×¡¢Á¬Ö¸ÊÖÌ×¼°Â¶Ö¸ÊÖÌ×	206	¿¦ÂóÂ¡	10	Ò»°ãÃ³Ò×	2249	Ç§¿Ë	86500	Ë«	79,598
202203	40151200	Áò»¯Ïð½ºÖÆÒ½ÁÆ¡¢Íâ¿Æ¡¢ÑÀ¿Æ»òÊÞÒ½ÓÃ·ÖÖ¸ÊÖÌ×¡¢Á¬Ö¸ÊÖÌ×¼°Â¶Ö¸ÊÖÌ×	213	¸Õ¹û(²¼)	11	¹ú¼Ò¼ä¡¢¹ú¼Ê×éÖ¯ÎÞ³¥Ô®ÖúºÍÔùËÍµÄÎï×Ê	24	Ç§¿Ë	640	Ë«	1,741
202203	40151200	Áò»¯Ïð½ºÖÆÒ½ÁÆ¡¢Íâ¿Æ¡¢ÑÀ¿Æ»òÊÞÒ½ÓÃ·ÖÖ¸ÊÖÌ×¡¢Á¬Ö¸ÊÖÌ×¼°Â¶Ö¸ÊÖÌ×	217	°£Èû¶í±ÈÑÇ	10	Ò»°ãÃ³Ò×	104798	Ç§¿Ë	4477400	Ë«	4,202,014
202203	40151200	Áò»¯Ïð½ºÖÆÒ½ÁÆ¡¢Íâ¿Æ¡¢ÑÀ¿Æ»òÊÞÒ½ÓÃ·ÖÖ¸ÊÖÌ×¡¢Á¬Ö¸ÊÖÌ×¼°Â¶Ö¸ÊÖÌ×	217	°£Èû¶í±ÈÑÇ	11	¹ú¼Ò¼ä¡¢¹ú¼Ê×éÖ¯ÎÞ³¥Ô®ÖúºÍÔùËÍµÄÎï×Ê	8	Ç§¿Ë	200	Ë«	544
202203	40151200	Áò»¯Ïð½ºÖÆÒ½ÁÆ¡¢Íâ¿Æ¡¢ÑÀ¿Æ»òÊÞÒ½ÓÃ·ÖÖ¸ÊÖÌ×¡¢Á¬Ö¸ÊÖÌ×¼°Â¶Ö¸ÊÖÌ×	220	¼ÓÄÉ	10	Ò»°ãÃ³Ò×	10410	Ç§¿Ë	680000	Ë«	522,935
202203	40151200	Áò»¯Ïð½ºÖÆÒ½ÁÆ¡¢Íâ¿Æ¡¢ÑÀ¿Æ»òÊÞÒ½ÓÃ·ÖÖ¸ÊÖÌ×¡¢Á¬Ö¸ÊÖÌ×¼°Â¶Ö¸ÊÖÌ×	224	¿ÏÄáÑÇ	10	Ò»°ãÃ³Ò×	3	Ç§¿Ë	100	Ë«	63
202203	40151200	Áò»¯Ïð½ºÖÆÒ½ÁÆ¡¢Íâ¿Æ¡¢ÑÀ¿Æ»òÊÞÒ½ÓÃ·ÖÖ¸ÊÖÌ×¡¢Á¬Ö¸ÊÖÌ×¼°Â¶Ö¸ÊÖÌ×	225	Àû±ÈÀïÑÇ	10	Ò»°ãÃ³Ò×	53416	Ç§¿Ë	3924500	Ë«	2,689,737
202203	40151200	Áò»¯Ïð½ºÖÆÒ½ÁÆ¡¢Íâ¿Æ¡¢ÑÀ¿Æ»òÊÞÒ½ÓÃ·ÖÖ¸ÊÖÌ×¡¢Á¬Ö¸ÊÖÌ×¼°Â¶Ö¸ÊÖÌ×	226	Àû±ÈÑÇ	10	Ò»°ãÃ³Ò×	28600	Ç§¿Ë	1100000	Ë«	921,483
202203	40151200	Áò»¯Ïð½ºÖÆÒ½ÁÆ¡¢Íâ¿Æ¡¢ÑÀ¿Æ»òÊÞÒ½ÓÃ·ÖÖ¸ÊÖÌ×¡¢Á¬Ö¸ÊÖÌ×¼°Â¶Ö¸ÊÖÌ×	230	Ã«ÀïËþÄáÑÇ	10	Ò»°ãÃ³Ò×	494	Ç§¿Ë	19000	Ë«	23,700
202203	40151200	Áò»¯Ïð½ºÖÆÒ½ÁÆ¡¢Íâ¿Æ¡¢ÑÀ¿Æ»òÊÞÒ½ÓÃ·ÖÖ¸ÊÖÌ×¡¢Á¬Ö¸ÊÖÌ×¼°Â¶Ö¸ÊÖÌ×	231	Ã«ÀïÇóË¹	10	Ò»°ãÃ³Ò×	5600	Ç§¿Ë	750000	Ë«	199,908
202203	40151200	Áò»¯Ïð½ºÖÆÒ½ÁÆ¡¢Íâ¿Æ¡¢ÑÀ¿Æ»òÊÞÒ½ÓÃ·ÖÖ¸ÊÖÌ×¡¢Á¬Ö¸ÊÖÌ×¼°Â¶Ö¸ÊÖÌ×	232	Ä¦Âå¸ç	10	Ò»°ãÃ³Ò×	5772	Ç§¿Ë	750032	Ë«	209,577
202203	40151200	Áò»¯Ïð½ºÖÆÒ½ÁÆ¡¢Íâ¿Æ¡¢ÑÀ¿Æ»òÊÞÒ½ÓÃ·ÖÖ¸ÊÖÌ×¡¢Á¬Ö¸ÊÖÌ×¼°Â¶Ö¸ÊÖÌ×	233	ÄªÉ£±È¿Ë	10	Ò»°ãÃ³Ò×	8096	Ç§¿Ë	401148	Ë«	374,427
202203	40151200	Áò»¯Ïð½ºÖÆÒ½ÁÆ¡¢Íâ¿Æ¡¢ÑÀ¿Æ»òÊÞÒ½ÓÃ·ÖÖ¸ÊÖÌ×¡¢Á¬Ö¸ÊÖÌ×¼°Â¶Ö¸ÊÖÌ×	234	ÄÉÃ×±ÈÑÇ	10	Ò»°ãÃ³Ò×	1640	Ç§¿Ë	200000	Ë«	52,040
202203	40151200	Áò»¯Ïð½ºÖÆÒ½ÁÆ¡¢Íâ¿Æ¡¢ÑÀ¿Æ»òÊÞÒ½ÓÃ·ÖÖ¸ÊÖÌ×¡¢Á¬Ö¸ÊÖÌ×¼°Â¶Ö¸ÊÖÌ×	236	ÄáÈÕÀûÑÇ	10	Ò»°ãÃ³Ò×	12360	Ç§¿Ë	247200	Ë«	948,251
202203	40151200	Áò»¯Ïð½ºÖÆÒ½ÁÆ¡¢Íâ¿Æ¡¢ÑÀ¿Æ»òÊÞÒ½ÓÃ·ÖÖ¸ÊÖÌ×¡¢Á¬Ö¸ÊÖÌ×¼°Â¶Ö¸ÊÖÌ×	244	ÄÏ·Ç	10	Ò»°ãÃ³Ò×	69353	Ç§¿Ë	9740106	Ë«	2,472,588
202203	40151200	Áò»¯Ïð½ºÖÆÒ½ÁÆ¡¢Íâ¿Æ¡¢ÑÀ¿Æ»òÊÞÒ½ÓÃ·ÖÖ¸ÊÖÌ×¡¢Á¬Ö¸ÊÖÌ×¼°Â¶Ö¸ÊÖÌ×	246	ËÕµ¤	11	¹ú¼Ò¼ä¡¢¹ú¼Ê×éÖ¯ÎÞ³¥Ô®ÖúºÍÔùËÍµÄÎï×Ê	30	Ç§¿Ë	800	Ë«	2,176
202203	40151200	Áò»¯Ïð½ºÖÆÒ½ÁÆ¡¢Íâ¿Æ¡¢ÑÀ¿Æ»òÊÞÒ½ÓÃ·ÖÖ¸ÊÖÌ×¡¢Á¬Ö¸ÊÖÌ×¼°Â¶Ö¸ÊÖÌ×	247	Ì¹É£ÄáÑÇ	10	Ò»°ãÃ³Ò×	71898	Ç§¿Ë	3126000	Ë«	4,276,106
202203	40151200	Áò»¯Ïð½ºÖÆÒ½ÁÆ¡¢Íâ¿Æ¡¢ÑÀ¿Æ»òÊÞÒ½ÓÃ·ÖÖ¸ÊÖÌ×¡¢Á¬Ö¸ÊÖÌ×¼°Â¶Ö¸ÊÖÌ×	249	Í»ÄáË¹	10	Ò»°ãÃ³Ò×	15866	Ç§¿Ë	2300000	Ë«	652,852
202203	40151200	Áò»¯Ïð½ºÖÆÒ½ÁÆ¡¢Íâ¿Æ¡¢ÑÀ¿Æ»òÊÞÒ½ÓÃ·ÖÖ¸ÊÖÌ×¡¢Á¬Ö¸ÊÖÌ×¼°Â¶Ö¸ÊÖÌ×	250	ÎÚ¸É´ï	10	Ò»°ãÃ³Ò×	13689	Ç§¿Ë	540000	Ë«	472,926
202203	40151200	Áò»¯Ïð½ºÖÆÒ½ÁÆ¡¢Íâ¿Æ¡¢ÑÀ¿Æ»òÊÞÒ½ÓÃ·ÖÖ¸ÊÖÌ×¡¢Á¬Ö¸ÊÖÌ×¼°Â¶Ö¸ÊÖÌ×	253	ÔÞ±ÈÑÇ	11	¹ú¼Ò¼ä¡¢¹ú¼Ê×éÖ¯ÎÞ³¥Ô®ÖúºÍÔùËÍµÄÎï×Ê	17	Ç§¿Ë	450	Ë«	1,224
202203	40151200	Áò»¯Ïð½ºÖÆÒ½ÁÆ¡¢Íâ¿Æ¡¢ÑÀ¿Æ»òÊÞÒ½ÓÃ·ÖÖ¸ÊÖÌ×¡¢Á¬Ö¸ÊÖÌ×¼°Â¶Ö¸ÊÖÌ×	254	½ò°Í²¼Î¤	10	Ò»°ãÃ³Ò×	6822	Ç§¿Ë	338034	Ë«	315,518
202203	40151200	Áò»¯Ïð½ºÖÆÒ½ÁÆ¡¢Íâ¿Æ¡¢ÑÀ¿Æ»òÊÞÒ½ÓÃ·ÖÖ¸ÊÖÌ×¡¢Á¬Ö¸ÊÖÌ×¼°Â¶Ö¸ÊÖÌ×	257	Ë¹ÍþÊ¿À¼	10	Ò»°ãÃ³Ò×	736	Ç§¿Ë	52500	Ë«	35,318
202203	40151200	Áò»¯Ïð½ºÖÆÒ½ÁÆ¡¢Íâ¿Æ¡¢ÑÀ¿Æ»òÊÞÒ½ÓÃ·ÖÖ¸ÊÖÌ×¡¢Á¬Ö¸ÊÖÌ×¼°Â¶Ö¸ÊÖÌ×	301	±ÈÀûÊ±	10	Ò»°ãÃ³Ò×	29732	Ç§¿Ë	3149950	Ë«	899,025
202203	40151200	Áò»¯Ïð½ºÖÆÒ½ÁÆ¡¢Íâ¿Æ¡¢ÑÀ¿Æ»òÊÞÒ½ÓÃ·ÖÖ¸ÊÖÌ×¡¢Á¬Ö¸ÊÖÌ×¼°Â¶Ö¸ÊÖÌ×	302	µ¤Âó	10	Ò»°ãÃ³Ò×	15340	Ç§¿Ë	2000000	Ë«	469,627
202203	40151200	Áò»¯Ïð½ºÖÆÒ½ÁÆ¡¢Íâ¿Æ¡¢ÑÀ¿Æ»òÊÞÒ½ÓÃ·ÖÖ¸ÊÖÌ×¡¢Á¬Ö¸ÊÖÌ×¼°Â¶Ö¸ÊÖÌ×	303	Ó¢¹ú	10	Ò»°ãÃ³Ò×	316931	Ç§¿Ë	36986915	Ë«	14,304,985
202203	40151200	Áò»¯Ïð½ºÖÆÒ½ÁÆ¡¢Íâ¿Æ¡¢ÑÀ¿Æ»òÊÞÒ½ÓÃ·ÖÖ¸ÊÖÌ×¡¢Á¬Ö¸ÊÖÌ×¼°Â¶Ö¸ÊÖÌ×	304	µÂ¹ú	10	Ò»°ãÃ³Ò×	781895	Ç§¿Ë	100230600	Ë«	32,649,869
202203	40151200	Áò»¯Ïð½ºÖÆÒ½ÁÆ¡¢Íâ¿Æ¡¢ÑÀ¿Æ»òÊÞÒ½ÓÃ·ÖÖ¸ÊÖÌ×¡¢Á¬Ö¸ÊÖÌ×¼°Â¶Ö¸ÊÖÌ×	305	·¨¹ú	10	Ò»°ãÃ³Ò×	70414	Ç§¿Ë	9120030	Ë«	2,748,448
202203	40151200	Áò»¯Ïð½ºÖÆÒ½ÁÆ¡¢Íâ¿Æ¡¢ÑÀ¿Æ»òÊÞÒ½ÓÃ·ÖÖ¸ÊÖÌ×¡¢Á¬Ö¸ÊÖÌ×¼°Â¶Ö¸ÊÖÌ×	306	°®¶ûÀ¼	10	Ò»°ãÃ³Ò×	272405	Ç§¿Ë	29970000	Ë«	13,313,902
202203	40151200	Áò»¯Ïð½ºÖÆÒ½ÁÆ¡¢Íâ¿Æ¡¢ÑÀ¿Æ»òÊÞÒ½ÓÃ·ÖÖ¸ÊÖÌ×¡¢Á¬Ö¸ÊÖÌ×¼°Â¶Ö¸ÊÖÌ×	307	Òâ´óÀû	10	Ò»°ãÃ³Ò×	415061	Ç§¿Ë	54392565	Ë«	16,054,289
202203	40151200	Áò»¯Ïð½ºÖÆÒ½ÁÆ¡¢Íâ¿Æ¡¢ÑÀ¿Æ»òÊÞÒ½ÓÃ·ÖÖ¸ÊÖÌ×¡¢Á¬Ö¸ÊÖÌ×¼°Â¶Ö¸ÊÖÌ×	309	ºÉÀ¼	10	Ò»°ãÃ³Ò×	351216	Ç§¿Ë	44822200	Ë«	13,449,434
202203	40151200	Áò»¯Ïð½ºÖÆÒ½ÁÆ¡¢Íâ¿Æ¡¢ÑÀ¿Æ»òÊÞÒ½ÓÃ·ÖÖ¸ÊÖÌ×¡¢Á¬Ö¸ÊÖÌ×¼°Â¶Ö¸ÊÖÌ×	310	Ï£À°	10	Ò»°ãÃ³Ò×	5893	Ç§¿Ë	232252	Ë«	209,153
202203	40151200	Áò»¯Ïð½ºÖÆÒ½ÁÆ¡¢Íâ¿Æ¡¢ÑÀ¿Æ»òÊÞÒ½ÓÃ·ÖÖ¸ÊÖÌ×¡¢Á¬Ö¸ÊÖÌ×¼°Â¶Ö¸ÊÖÌ×	311	ÆÏÌÑÑÀ	10	Ò»°ãÃ³Ò×	100113	Ç§¿Ë	13539500	Ë«	3,581,465
202203	40151200	Áò»¯Ïð½ºÖÆÒ½ÁÆ¡¢Íâ¿Æ¡¢ÑÀ¿Æ»òÊÞÒ½ÓÃ·ÖÖ¸ÊÖÌ×¡¢Á¬Ö¸ÊÖÌ×¼°Â¶Ö¸ÊÖÌ×	312	Î÷°àÑÀ	10	Ò»°ãÃ³Ò×	687922	Ç§¿Ë	90371900	Ë«	25,774,306
202203	40151200	Áò»¯Ïð½ºÖÆÒ½ÁÆ¡¢Íâ¿Æ¡¢ÑÀ¿Æ»òÊÞÒ½ÓÃ·ÖÖ¸ÊÖÌ×¡¢Á¬Ö¸ÊÖÌ×¼°Â¶Ö¸ÊÖÌ×	313	°¢¶û°ÍÄáÑÇ	10	Ò»°ãÃ³Ò×	5892	Ç§¿Ë	755000	Ë«	201,304
202203	40151200	Áò»¯Ïð½ºÖÆÒ½ÁÆ¡¢Íâ¿Æ¡¢ÑÀ¿Æ»òÊÞÒ½ÓÃ·ÖÖ¸ÊÖÌ×¡¢Á¬Ö¸ÊÖÌ×¼°Â¶Ö¸ÊÖÌ×	315	°ÂµØÀû	10	Ò»°ãÃ³Ò×	4	Ç§¿Ë	500	Ë«	32
202203	40151200	Áò»¯Ïð½ºÖÆÒ½ÁÆ¡¢Íâ¿Æ¡¢ÑÀ¿Æ»òÊÞÒ½ÓÃ·ÖÖ¸ÊÖÌ×¡¢Á¬Ö¸ÊÖÌ×¼°Â¶Ö¸ÊÖÌ×	316	±£¼ÓÀûÑÇ	10	Ò»°ãÃ³Ò×	1245	Ç§¿Ë	200000	Ë«	50,770
202203	40151200	Áò»¯Ïð½ºÖÆÒ½ÁÆ¡¢Íâ¿Æ¡¢ÑÀ¿Æ»òÊÞÒ½ÓÃ·ÖÖ¸ÊÖÌ×¡¢Á¬Ö¸ÊÖÌ×¼°Â¶Ö¸ÊÖÌ×	318	·ÒÀ¼	10	Ò»°ãÃ³Ò×	26849	Ç§¿Ë	3200000	Ë«	893,700
202203	40151200	Áò»¯Ïð½ºÖÆÒ½ÁÆ¡¢Íâ¿Æ¡¢ÑÀ¿Æ»òÊÞÒ½ÓÃ·ÖÖ¸ÊÖÌ×¡¢Á¬Ö¸ÊÖÌ×¼°Â¶Ö¸ÊÖÌ×	321	ÐÙÑÀÀû	10	Ò»°ãÃ³Ò×	7534	Ç§¿Ë	725500	Ë«	312,905
202203	40151200	Áò»¯Ïð½ºÖÆÒ½ÁÆ¡¢Íâ¿Æ¡¢ÑÀ¿Æ»òÊÞÒ½ÓÃ·ÖÖ¸ÊÖÌ×¡¢Á¬Ö¸ÊÖÌ×¼°Â¶Ö¸ÊÖÌ×	327	²¨À¼	10	Ò»°ãÃ³Ò×	373092	Ç§¿Ë	53300500	Ë«	13,490,876
202203	40151200	Áò»¯Ïð½ºÖÆÒ½ÁÆ¡¢Íâ¿Æ¡¢ÑÀ¿Æ»òÊÞÒ½ÓÃ·ÖÖ¸ÊÖÌ×¡¢Á¬Ö¸ÊÖÌ×¼°Â¶Ö¸ÊÖÌ×	328	ÂÞÂíÄáÑÇ	10	Ò»°ãÃ³Ò×	8134	Ç§¿Ë	1251050	Ë«	418,438
202203	40151200	Áò»¯Ïð½ºÖÆÒ½ÁÆ¡¢Íâ¿Æ¡¢ÑÀ¿Æ»òÊÞÒ½ÓÃ·ÖÖ¸ÊÖÌ×¡¢Á¬Ö¸ÊÖÌ×¼°Â¶Ö¸ÊÖÌ×	336	Á¢ÌÕÍð	10	Ò»°ãÃ³Ò×	18740	Ç§¿Ë	2525000	Ë«	718,084
202203	40151200	Áò»¯Ïð½ºÖÆÒ½ÁÆ¡¢Íâ¿Æ¡¢ÑÀ¿Æ»òÊÞÒ½ÓÃ·ÖÖ¸ÊÖÌ×¡¢Á¬Ö¸ÊÖÌ×¼°Â¶Ö¸ÊÖÌ×	337	¸ñÂ³¼ªÑÇ	10	Ò»°ãÃ³Ò×	865	Ç§¿Ë	50000	Ë«	54,577
202203	40151200	Áò»¯Ïð½ºÖÆÒ½ÁÆ¡¢Íâ¿Æ¡¢ÑÀ¿Æ»òÊÞÒ½ÓÃ·ÖÖ¸ÊÖÌ×¡¢Á¬Ö¸ÊÖÌ×¼°Â¶Ö¸ÊÖÌ×	338	ÑÇÃÀÄáÑÇ	10	Ò»°ãÃ³Ò×	1040	Ç§¿Ë	40000	Ë«	46,328
202203	40151200	Áò»¯Ïð½ºÖÆÒ½ÁÆ¡¢Íâ¿Æ¡¢ÑÀ¿Æ»òÊÞÒ½ÓÃ·ÖÖ¸ÊÖÌ×¡¢Á¬Ö¸ÊÖÌ×¼°Â¶Ö¸ÊÖÌ×	343	Ä¦¶û¶àÍß	10	Ò»°ãÃ³Ò×	1360	Ç§¿Ë	150000	Ë«	50,161
202203	40151200	Áò»¯Ïð½ºÖÆÒ½ÁÆ¡¢Íâ¿Æ¡¢ÑÀ¿Æ»òÊÞÒ½ÓÃ·ÖÖ¸ÊÖÌ×¡¢Á¬Ö¸ÊÖÌ×¼°Â¶Ö¸ÊÖÌ×	344	¶íÂÞË¹Áª°î	10	Ò»°ãÃ³Ò×	61642	Ç§¿Ë	6571700	Ë«	2,112,274
202203	40151200	Áò»¯Ïð½ºÖÆÒ½ÁÆ¡¢Íâ¿Æ¡¢ÑÀ¿Æ»òÊÞÒ½ÓÃ·ÖÖ¸ÊÖÌ×¡¢Á¬Ö¸ÊÖÌ×¼°Â¶Ö¸ÊÖÌ×	350	Ë¹ÂåÎÄÄáÑÇ	10	Ò»°ãÃ³Ò×	80298	Ç§¿Ë	10450600	Ë«	2,950,810
202203	40151200	Áò»¯Ïð½ºÖÆÒ½ÁÆ¡¢Íâ¿Æ¡¢ÑÀ¿Æ»òÊÞÒ½ÓÃ·ÖÖ¸ÊÖÌ×¡¢Á¬Ö¸ÊÖÌ×¼°Â¶Ö¸ÊÖÌ×	351	¿ËÂÞµØÑÇ	10	Ò»°ãÃ³Ò×	20344	Ç§¿Ë	1735000	Ë«	1,011,396
202203	40151200	Áò»¯Ïð½ºÖÆÒ½ÁÆ¡¢Íâ¿Æ¡¢ÑÀ¿Æ»òÊÞÒ½ÓÃ·ÖÖ¸ÊÖÌ×¡¢Á¬Ö¸ÊÖÌ×¼°Â¶Ö¸ÊÖÌ×	352	½Ý¿Ë	10	Ò»°ãÃ³Ò×	72708	Ç§¿Ë	10163000	Ë«	2,855,171
202203	40151200	Áò»¯Ïð½ºÖÆÒ½ÁÆ¡¢Íâ¿Æ¡¢ÑÀ¿Æ»òÊÞÒ½ÓÃ·ÖÖ¸ÊÖÌ×¡¢Á¬Ö¸ÊÖÌ×¼°Â¶Ö¸ÊÖÌ×	358	Èû¶ûÎ¬ÑÇ	10	Ò»°ãÃ³Ò×	14210	Ç§¿Ë	1750000	Ë«	466,453
202203	40151200	Áò»¯Ïð½ºÖÆÒ½ÁÆ¡¢Íâ¿Æ¡¢ÑÀ¿Æ»òÊÞÒ½ÓÃ·ÖÖ¸ÊÖÌ×¡¢Á¬Ö¸ÊÖÌ×¼°Â¶Ö¸ÊÖÌ×	402	°¢¸ùÍ¢	10	Ò»°ãÃ³Ò×	35191	Ç§¿Ë	1545000	Ë«	2,031,197
202203	40151200	Áò»¯Ïð½ºÖÆÒ½ÁÆ¡¢Íâ¿Æ¡¢ÑÀ¿Æ»òÊÞÒ½ÓÃ·ÖÖ¸ÊÖÌ×¡¢Á¬Ö¸ÊÖÌ×¼°Â¶Ö¸ÊÖÌ×	408	¶àÃñ×å²£ÀûÎ¬ÑÇ¹ú	10	Ò»°ãÃ³Ò×	5549	Ç§¿Ë	410250	Ë«	275,978
202203	40151200	Áò»¯Ïð½ºÖÆÒ½ÁÆ¡¢Íâ¿Æ¡¢ÑÀ¿Æ»òÊÞÒ½ÓÃ·ÖÖ¸ÊÖÌ×¡¢Á¬Ö¸ÊÖÌ×¼°Â¶Ö¸ÊÖÌ×	410	°ÍÎ÷	10	Ò»°ãÃ³Ò×	84160	Ç§¿Ë	9689200	Ë«	2,849,389
202203	40151200	Áò»¯Ïð½ºÖÆÒ½ÁÆ¡¢Íâ¿Æ¡¢ÑÀ¿Æ»òÊÞÒ½ÓÃ·ÖÖ¸ÊÖÌ×¡¢Á¬Ö¸ÊÖÌ×¼°Â¶Ö¸ÊÖÌ×	412	ÖÇÀû	10	Ò»°ãÃ³Ò×	87484	Ç§¿Ë	11470500	Ë«	4,215,661
202203	40151200	Áò»¯Ïð½ºÖÆÒ½ÁÆ¡¢Íâ¿Æ¡¢ÑÀ¿Æ»òÊÞÒ½ÓÃ·ÖÖ¸ÊÖÌ×¡¢Á¬Ö¸ÊÖÌ×¼°Â¶Ö¸ÊÖÌ×	413	¸çÂ×±ÈÑÇ	10	Ò»°ãÃ³Ò×	21506	Ç§¿Ë	1230210	Ë«	1,326,705
202203	40151200	Áò»¯Ïð½ºÖÆÒ½ÁÆ¡¢Íâ¿Æ¡¢ÑÀ¿Æ»òÊÞÒ½ÓÃ·ÖÖ¸ÊÖÌ×¡¢Á¬Ö¸ÊÖÌ×¼°Â¶Ö¸ÊÖÌ×	415	¸çË¹´ïÀè¼Ó	10	Ò»°ãÃ³Ò×	26568	Ç§¿Ë	3825200	Ë«	1,154,248
202203	40151200	Áò»¯Ïð½ºÖÆÒ½ÁÆ¡¢Íâ¿Æ¡¢ÑÀ¿Æ»òÊÞÒ½ÓÃ·ÖÖ¸ÊÖÌ×¡¢Á¬Ö¸ÊÖÌ×¼°Â¶Ö¸ÊÖÌ×	416	¹Å°Í	10	Ò»°ãÃ³Ò×	12532	Ç§¿Ë	456250	Ë«	1,298,909
202203	40151200	Áò»¯Ïð½ºÖÆÒ½ÁÆ¡¢Íâ¿Æ¡¢ÑÀ¿Æ»òÊÞÒ½ÓÃ·ÖÖ¸ÊÖÌ×¡¢Á¬Ö¸ÊÖÌ×¼°Â¶Ö¸ÊÖÌ×	418	¶àÃ×Äá¼Ó¹²ºÍ¹ú	10	Ò»°ãÃ³Ò×	19292	Ç§¿Ë	2500001	Ë«	898,891
202203	40151200	Áò»¯Ïð½ºÖÆÒ½ÁÆ¡¢Íâ¿Æ¡¢ÑÀ¿Æ»òÊÞÒ½ÓÃ·ÖÖ¸ÊÖÌ×¡¢Á¬Ö¸ÊÖÌ×¼°Â¶Ö¸ÊÖÌ×	419	¶ò¹Ï¶à¶û	10	Ò»°ãÃ³Ò×	21810	Ç§¿Ë	2447500	Ë«	1,183,197
202203	40151200	Áò»¯Ïð½ºÖÆÒ½ÁÆ¡¢Íâ¿Æ¡¢ÑÀ¿Æ»òÊÞÒ½ÓÃ·ÖÖ¸ÊÖÌ×¡¢Á¬Ö¸ÊÖÌ×¼°Â¶Ö¸ÊÖÌ×	424	¹çÑÇÄÇ	10	Ò»°ãÃ³Ò×	705	Ç§¿Ë	50000	Ë«	22,847
202203	40151200	Áò»¯Ïð½ºÖÆÒ½ÁÆ¡¢Íâ¿Æ¡¢ÑÀ¿Æ»òÊÞÒ½ÓÃ·ÖÖ¸ÊÖÌ×¡¢Á¬Ö¸ÊÖÌ×¼°Â¶Ö¸ÊÖÌ×	426	ºé¶¼À­Ë¹	10	Ò»°ãÃ³Ò×	900	Ç§¿Ë	119000	Ë«	56,196
202203	40151200	Áò»¯Ïð½ºÖÆÒ½ÁÆ¡¢Íâ¿Æ¡¢ÑÀ¿Æ»òÊÞÒ½ÓÃ·ÖÖ¸ÊÖÌ×¡¢Á¬Ö¸ÊÖÌ×¼°Â¶Ö¸ÊÖÌ×	429	Ä«Î÷¸ç	10	Ò»°ãÃ³Ò×	36797	Ç§¿Ë	4560400	Ë«	2,045,143
202203	40151200	Áò»¯Ïð½ºÖÆÒ½ÁÆ¡¢Íâ¿Æ¡¢ÑÀ¿Æ»òÊÞÒ½ÓÃ·ÖÖ¸ÊÖÌ×¡¢Á¬Ö¸ÊÖÌ×¼°Â¶Ö¸ÊÖÌ×	432	°ÍÄÃÂí	10	Ò»°ãÃ³Ò×	17490	Ç§¿Ë	1300000	Ë«	865,195
202203	40151200	Áò»¯Ïð½ºÖÆÒ½ÁÆ¡¢Íâ¿Æ¡¢ÑÀ¿Æ»òÊÞÒ½ÓÃ·ÖÖ¸ÊÖÌ×¡¢Á¬Ö¸ÊÖÌ×¼°Â¶Ö¸ÊÖÌ×	433	°ÍÀ­¹ç	10	Ò»°ãÃ³Ò×	600	Ç§¿Ë	50000	Ë«	39,982
202203	40151200	Áò»¯Ïð½ºÖÆÒ½ÁÆ¡¢Íâ¿Æ¡¢ÑÀ¿Æ»òÊÞÒ½ÓÃ·ÖÖ¸ÊÖÌ×¡¢Á¬Ö¸ÊÖÌ×¼°Â¶Ö¸ÊÖÌ×	434	ÃØÂ³	10	Ò»°ãÃ³Ò×	37329	Ç§¿Ë	1636500	Ë«	1,564,091
202203	40151200	Áò»¯Ïð½ºÖÆÒ½ÁÆ¡¢Íâ¿Æ¡¢ÑÀ¿Æ»òÊÞÒ½ÓÃ·ÖÖ¸ÊÖÌ×¡¢Á¬Ö¸ÊÖÌ×¼°Â¶Ö¸ÊÖÌ×	440	Èø¶ûÍß¶à	10	Ò»°ãÃ³Ò×	3615	Ç§¿Ë	210000	Ë«	186,581
202203	40151200	Áò»¯Ïð½ºÖÆÒ½ÁÆ¡¢Íâ¿Æ¡¢ÑÀ¿Æ»òÊÞÒ½ÓÃ·ÖÖ¸ÊÖÌ×¡¢Á¬Ö¸ÊÖÌ×¼°Â¶Ö¸ÊÖÌ×	444	ÎÚÀ­¹ç	10	Ò»°ãÃ³Ò×	12520	Ç§¿Ë	515000	Ë«	409,185
202203	40151200	Áò»¯Ïð½ºÖÆÒ½ÁÆ¡¢Íâ¿Æ¡¢ÑÀ¿Æ»òÊÞÒ½ÓÃ·ÖÖ¸ÊÖÌ×¡¢Á¬Ö¸ÊÖÌ×¼°Â¶Ö¸ÊÖÌ×	445	Î¯ÄÚÈðÀ­	10	Ò»°ãÃ³Ò×	9	Ç§¿Ë	450	Ë«	2,099
202203	40151200	Áò»¯Ïð½ºÖÆÒ½ÁÆ¡¢Íâ¿Æ¡¢ÑÀ¿Æ»òÊÞÒ½ÓÃ·ÖÖ¸ÊÖÌ×¡¢Á¬Ö¸ÊÖÌ×¼°Â¶Ö¸ÊÖÌ×	501	¼ÓÄÃ´ó	10	Ò»°ãÃ³Ò×	159069	Ç§¿Ë	19637980	Ë«	6,340,170
202203	40151200	Áò»¯Ïð½ºÖÆÒ½ÁÆ¡¢Íâ¿Æ¡¢ÑÀ¿Æ»òÊÞÒ½ÓÃ·ÖÖ¸ÊÖÌ×¡¢Á¬Ö¸ÊÖÌ×¼°Â¶Ö¸ÊÖÌ×	502	ÃÀ¹ú	10	Ò»°ãÃ³Ò×	2680028	Ç§¿Ë	350431495	Ë«	104,961,387
202203	40151200	Áò»¯Ïð½ºÖÆÒ½ÁÆ¡¢Íâ¿Æ¡¢ÑÀ¿Æ»òÊÞÒ½ÓÃ·ÖÖ¸ÊÖÌ×¡¢Á¬Ö¸ÊÖÌ×¼°Â¶Ö¸ÊÖÌ×	601	°Ä´óÀûÑÇ	10	Ò»°ãÃ³Ò×	93253	Ç§¿Ë	12876465	Ë«	3,775,451
202203	40151200	Áò»¯Ïð½ºÖÆÒ½ÁÆ¡¢Íâ¿Æ¡¢ÑÀ¿Æ»òÊÞÒ½ÓÃ·ÖÖ¸ÊÖÌ×¡¢Á¬Ö¸ÊÖÌ×¼°Â¶Ö¸ÊÖÌ×	609	ÐÂÎ÷À¼	10	Ò»°ãÃ³Ò×	15783	Ç§¿Ë	1900060	Ë«	498,832
202203	40151200	Áò»¯Ïð½ºÖÆÒ½ÁÆ¡¢Íâ¿Æ¡¢ÑÀ¿Æ»òÊÞÒ½ÓÃ·ÖÖ¸ÊÖÌ×¡¢Á¬Ö¸ÊÖÌ×¼°Â¶Ö¸ÊÖÌ×	613	ËùÂÞÃÅÈºµº	10	Ò»°ãÃ³Ò×	70	Ç§¿Ë	20000	Ë«	6,346
202203	40151200	Áò»¯Ïð½ºÖÆÒ½ÁÆ¡¢Íâ¿Æ¡¢ÑÀ¿Æ»òÊÞÒ½ÓÃ·ÖÖ¸ÊÖÌ×¡¢Á¬Ö¸ÊÖÌ×¼°Â¶Ö¸ÊÖÌ×	618	»ùÀï°ÍË¹	11	¹ú¼Ò¼ä¡¢¹ú¼Ê×éÖ¯ÎÞ³¥Ô®ÖúºÍÔùËÍµÄÎï×Ê	500	Ç§¿Ë	50000	Ë«	126,000
202203	40151900	Áò»¯Ïð½ºÖÆÆäËû·ÖÖ¸¡¢Á¬Ö¸¼°Â¶Ö¸ÊÖÌ×	102	°ÍÁÖ	10	Ò»°ãÃ³Ò×	1133	Ç§¿Ë	150500	Ë«	56,303
202203	40151900	Áò»¯Ïð½ºÖÆÆäËû·ÖÖ¸¡¢Á¬Ö¸¼°Â¶Ö¸ÊÖÌ×	103	ÃÏ¼ÓÀ­¹ú	10	Ò»°ãÃ³Ò×	924	Ç§¿Ë	9400	Ë«	20,641
202203	40151900	Áò»¯Ïð½ºÖÆÆäËû·ÖÖ¸¡¢Á¬Ö¸¼°Â¶Ö¸ÊÖÌ×	106	Ãåµé	10	Ò»°ãÃ³Ò×	2622	Ç§¿Ë	22250	Ë«	54,228
202203	40151900	Áò»¯Ïð½ºÖÆÆäËû·ÖÖ¸¡¢Á¬Ö¸¼°Â¶Ö¸ÊÖÌ×	107	¼íÆÒÕ¯	10	Ò»°ãÃ³Ò×	5358	Ç§¿Ë	395462	Ë«	560,873
202203	40151900	Áò»¯Ïð½ºÖÆÆäËû·ÖÖ¸¡¢Á¬Ö¸¼°Â¶Ö¸ÊÖÌ×	108	ÈûÆÖÂ·Ë¹	10	Ò»°ãÃ³Ò×	7243	Ç§¿Ë	935000	Ë«	314,491
202203	40151900	Áò»¯Ïð½ºÖÆÆäËû·ÖÖ¸¡¢Á¬Ö¸¼°Â¶Ö¸ÊÖÌ×	109	³¯ÏÊ	10	Ò»°ãÃ³Ò×	6060	Ç§¿Ë	70000	Ë«	190,236
202203	40151900	Áò»¯Ïð½ºÖÆÆäËû·ÖÖ¸¡¢Á¬Ö¸¼°Â¶Ö¸ÊÖÌ×	110	ÖÐ¹úÏã¸Û	10	Ò»°ãÃ³Ò×	69823	Ç§¿Ë	4796418	Ë«	2,610,430
202203	40151900	Áò»¯Ïð½ºÖÆÆäËû·ÖÖ¸¡¢Á¬Ö¸¼°Â¶Ö¸ÊÖÌ×	110	ÖÐ¹úÏã¸Û	12	ÆäËû¾èÔùÎï×Ê	8270	Ç§¿Ë	1100000	Ë«	970,000
202203	40151900	Áò»¯Ïð½ºÖÆÆäËû·ÖÖ¸¡¢Á¬Ö¸¼°Â¶Ö¸ÊÖÌ×	111	Ó¡¶È	10	Ò»°ãÃ³Ò×	6908	Ç§¿Ë	1386219	Ë«	347,920
202203	40151900	Áò»¯Ïð½ºÖÆÆäËû·ÖÖ¸¡¢Á¬Ö¸¼°Â¶Ö¸ÊÖÌ×	112	Ó¡¶ÈÄáÎ÷ÑÇ	10	Ò»°ãÃ³Ò×	11436	Ç§¿Ë	481148	Ë«	822,471
202203	40151900	Áò»¯Ïð½ºÖÆÆäËû·ÖÖ¸¡¢Á¬Ö¸¼°Â¶Ö¸ÊÖÌ×	114	ÒÁÀ­¿Ë	10	Ò»°ãÃ³Ò×	2362	Ç§¿Ë	34826	Ë«	647,329
202203	40151900	Áò»¯Ïð½ºÖÆÆäËû·ÖÖ¸¡¢Á¬Ö¸¼°Â¶Ö¸ÊÖÌ×	115	ÒÔÉ«ÁÐ	10	Ò»°ãÃ³Ò×	85945	Ç§¿Ë	8472524	Ë«	2,448,870
202203	40151900	Áò»¯Ïð½ºÖÆÆäËû·ÖÖ¸¡¢Á¬Ö¸¼°Â¶Ö¸ÊÖÌ×	116	ÈÕ±¾	10	Ò»°ãÃ³Ò×	335780	Ç§¿Ë	42521795	Ë«	15,691,671
202203	40151900	Áò»¯Ïð½ºÖÆÆäËû·ÖÖ¸¡¢Á¬Ö¸¼°Â¶Ö¸ÊÖÌ×	117	Ô¼µ©	10	Ò»°ãÃ³Ò×	11204	Ç§¿Ë	122425	Ë«	336,874
202203	40151900	Áò»¯Ïð½ºÖÆÆäËû·ÖÖ¸¡¢Á¬Ö¸¼°Â¶Ö¸ÊÖÌ×	118	¿ÆÍþÌØ	10	Ò»°ãÃ³Ò×	9146	Ç§¿Ë	697350	Ë«	322,727
202203	40151900	Áò»¯Ïð½ºÖÆÆäËû·ÖÖ¸¡¢Á¬Ö¸¼°Â¶Ö¸ÊÖÌ×	120	Àè°ÍÄÛ	10	Ò»°ãÃ³Ò×	2484	Ç§¿Ë	201120	Ë«	103,239
202203	40151900	Áò»¯Ïð½ºÖÆÆäËû·ÖÖ¸¡¢Á¬Ö¸¼°Â¶Ö¸ÊÖÌ×	121	ÖÐ¹ú°ÄÃÅ	10	Ò»°ãÃ³Ò×	1740	Ç§¿Ë	135000	Ë«	68,540
202203	40151900	Áò»¯Ïð½ºÖÆÆäËû·ÖÖ¸¡¢Á¬Ö¸¼°Â¶Ö¸ÊÖÌ×	122	ÂíÀ´Î÷ÑÇ	10	Ò»°ãÃ³Ò×	5923	Ç§¿Ë	794387	Ë«	280,566
202203	40151900	Áò»¯Ïð½ºÖÆÆäËû·ÖÖ¸¡¢Á¬Ö¸¼°Â¶Ö¸ÊÖÌ×	123	Âí¶û´ú·ò	10	Ò»°ãÃ³Ò×	1170	Ç§¿Ë	100000	Ë«	58,534
202203	40151900	Áò»¯Ïð½ºÖÆÆäËû·ÖÖ¸¡¢Á¬Ö¸¼°Â¶Ö¸ÊÖÌ×	124	ÃÉ¹Å	10	Ò»°ãÃ³Ò×	4806	Ç§¿Ë	19121	Ë«	56,625
202203	40151900	Áò»¯Ïð½ºÖÆÆäËû·ÖÖ¸¡¢Á¬Ö¸¼°Â¶Ö¸ÊÖÌ×	125	Äá²´¶ûÁª°îÃñÖ÷¹²ºÍ¹ú	10	Ò»°ãÃ³Ò×	292	Ç§¿Ë	5024	Ë«	15,326
202203	40151900	Áò»¯Ïð½ºÖÆÆäËû·ÖÖ¸¡¢Á¬Ö¸¼°Â¶Ö¸ÊÖÌ×	126	°¢Âü	10	Ò»°ãÃ³Ò×	256	Ç§¿Ë	27600	Ë«	8,584
202203	40151900	Áò»¯Ïð½ºÖÆÆäËû·ÖÖ¸¡¢Á¬Ö¸¼°Â¶Ö¸ÊÖÌ×	127	°Í»ùË¹Ì¹	10	Ò»°ãÃ³Ò×	45155	Ç§¿Ë	3036306	Ë«	2,098,554
202203	40151900	Áò»¯Ïð½ºÖÆÆäËû·ÖÖ¸¡¢Á¬Ö¸¼°Â¶Ö¸ÊÖÌ×	129	·ÆÂÉ±ö	10	Ò»°ãÃ³Ò×	10576	Ç§¿Ë	441711	Ë«	864,990
202203	40151900	Áò»¯Ïð½ºÖÆÆäËû·ÖÖ¸¡¢Á¬Ö¸¼°Â¶Ö¸ÊÖÌ×	130	¿¨Ëþ¶û	10	Ò»°ãÃ³Ò×	6213	Ç§¿Ë	700318	Ë«	231,045
202203	40151900	Áò»¯Ïð½ºÖÆÆäËû·ÖÖ¸¡¢Á¬Ö¸¼°Â¶Ö¸ÊÖÌ×	131	É³ÌØ°¢À­²®	10	Ò»°ãÃ³Ò×	20142	Ç§¿Ë	2265006	Ë«	738,598
202203	40151900	Áò»¯Ïð½ºÖÆÆäËû·ÖÖ¸¡¢Á¬Ö¸¼°Â¶Ö¸ÊÖÌ×	132	ÐÂ¼ÓÆÂ	10	Ò»°ãÃ³Ò×	5428	Ç§¿Ë	276853	Ë«	218,583
202203	40151900	Áò»¯Ïð½ºÖÆÆäËû·ÖÖ¸¡¢Á¬Ö¸¼°Â¶Ö¸ÊÖÌ×	133	º«¹ú	10	Ò»°ãÃ³Ò×	65821	Ç§¿Ë	3816966	Ë«	3,029,802
202203	40151900	Áò»¯Ïð½ºÖÆÆäËû·ÖÖ¸¡¢Á¬Ö¸¼°Â¶Ö¸ÊÖÌ×	134	Ë¹ÀïÀ¼¿¨	10	Ò»°ãÃ³Ò×	48	Ç§¿Ë	63000	Ë«	5,026
202203	40151900	Áò»¯Ïð½ºÖÆÆäËû·ÖÖ¸¡¢Á¬Ö¸¼°Â¶Ö¸ÊÖÌ×	136	Ì©¹ú	10	Ò»°ãÃ³Ò×	99381	Ç§¿Ë	7626467	Ë«	5,257,874
202203	40151900	Áò»¯Ïð½ºÖÆÆäËû·ÖÖ¸¡¢Á¬Ö¸¼°Â¶Ö¸ÊÖÌ×	137	ÍÁ¶úÆä	10	Ò»°ãÃ³Ò×	73867	Ç§¿Ë	3231489	Ë«	2,643,919
202203	40151900	Áò»¯Ïð½ºÖÆÆäËû·ÖÖ¸¡¢Á¬Ö¸¼°Â¶Ö¸ÊÖÌ×	138	°¢ÁªÇõ	10	Ò»°ãÃ³Ò×	17164	Ç§¿Ë	1099442	Ë«	558,533
202203	40151900	Áò»¯Ïð½ºÖÆÆäËû·ÖÖ¸¡¢Á¬Ö¸¼°Â¶Ö¸ÊÖÌ×	139	Ò²ÃÅ	10	Ò»°ãÃ³Ò×	15	Ç§¿Ë	2000	Ë«	876
202203	40151900	Áò»¯Ïð½ºÖÆÆäËû·ÖÖ¸¡¢Á¬Ö¸¼°Â¶Ö¸ÊÖÌ×	141	Ô½ÄÏ	10	Ò»°ãÃ³Ò×	8589	Ç§¿Ë	400673	Ë«	590,452
202203	40151900	Áò»¯Ïð½ºÖÆÆäËû·ÖÖ¸¡¢Á¬Ö¸¼°Â¶Ö¸ÊÖÌ×	143	ÖÐ¹úÌ¨Íå	10	Ò»°ãÃ³Ò×	20830	Ç§¿Ë	2223570	Ë«	1,056,971
202203	40151900	Áò»¯Ïð½ºÖÆÆäËû·ÖÖ¸¡¢Á¬Ö¸¼°Â¶Ö¸ÊÖÌ×	145	¹þÈø¿ËË¹Ì¹	10	Ò»°ãÃ³Ò×	82982	Ç§¿Ë	5843345	Ë«	3,098,750
202203	40151900	Áò»¯Ïð½ºÖÆÆäËû·ÖÖ¸¡¢Á¬Ö¸¼°Â¶Ö¸ÊÖÌ×	149	ÎÚ×È±ð¿ËË¹Ì¹	10	Ò»°ãÃ³Ò×	15521	Ç§¿Ë	1691000	Ë«	809,509
202203	40151900	Áò»¯Ïð½ºÖÆÆäËû·ÖÖ¸¡¢Á¬Ö¸¼°Â¶Ö¸ÊÖÌ×	201	°¢¶û¼°ÀûÑÇ	10	Ò»°ãÃ³Ò×	5	Ç§¿Ë	104	Ë«	276
202203	40151900	Áò»¯Ïð½ºÖÆÆäËû·ÖÖ¸¡¢Á¬Ö¸¼°Â¶Ö¸ÊÖÌ×	205	²¼Â¡µÏ	10	Ò»°ãÃ³Ò×	2	Ç§¿Ë	10	Ë«	144
202203	40151900	Áò»¯Ïð½ºÖÆÆäËû·ÖÖ¸¡¢Á¬Ö¸¼°Â¶Ö¸ÊÖÌ×	206	¿¦ÂóÂ¡	10	Ò»°ãÃ³Ò×	117	Ç§¿Ë	15000	Ë«	7,616
202203	40151900	Áò»¯Ïð½ºÖÆÆäËû·ÖÖ¸¡¢Á¬Ö¸¼°Â¶Ö¸ÊÖÌ×	213	¸Õ¹û(²¼)	10	Ò»°ãÃ³Ò×	962	Ç§¿Ë	5000	Ë«	44,202
202203	40151900	Áò»¯Ïð½ºÖÆÆäËû·ÖÖ¸¡¢Á¬Ö¸¼°Â¶Ö¸ÊÖÌ×	215	°£¼°	10	Ò»°ãÃ³Ò×	455	Ç§¿Ë	51900	Ë«	35,591
202203	40151900	Áò»¯Ïð½ºÖÆÆäËû·ÖÖ¸¡¢Á¬Ö¸¼°Â¶Ö¸ÊÖÌ×	217	°£Èû¶í±ÈÑÇ	10	Ò»°ãÃ³Ò×	2724	Ç§¿Ë	195420	Ë«	116,518
202203	40151900	Áò»¯Ïð½ºÖÆÆäËû·ÖÖ¸¡¢Á¬Ö¸¼°Â¶Ö¸ÊÖÌ×	219	¸Ô±ÈÑÇ	10	Ò»°ãÃ³Ò×	2080	Ç§¿Ë	160000	Ë«	97,073
202203	40151900	Áò»¯Ïð½ºÖÆÆäËû·ÖÖ¸¡¢Á¬Ö¸¼°Â¶Ö¸ÊÖÌ×	220	¼ÓÄÉ	10	Ò»°ãÃ³Ò×	900	Ç§¿Ë	100000	Ë«	23,445
202203	40151900	Áò»¯Ïð½ºÖÆÆäËû·ÖÖ¸¡¢Á¬Ö¸¼°Â¶Ö¸ÊÖÌ×	221	¼¸ÄÚÑÇ	10	Ò»°ãÃ³Ò×	1649	Ç§¿Ë	124100	Ë«	90,991
202203	40151900	Áò»¯Ïð½ºÖÆÆäËû·ÖÖ¸¡¢Á¬Ö¸¼°Â¶Ö¸ÊÖÌ×	223	¿ÆÌØµÏÍß	10	Ò»°ãÃ³Ò×	309	Ç§¿Ë	3760	Ë«	13,948
202203	40151900	Áò»¯Ïð½ºÖÆÆäËû·ÖÖ¸¡¢Á¬Ö¸¼°Â¶Ö¸ÊÖÌ×	224	¿ÏÄáÑÇ	10	Ò»°ãÃ³Ò×	1	Ç§¿Ë	100	Ë«	63
202203	40151900	Áò»¯Ïð½ºÖÆÆäËû·ÖÖ¸¡¢Á¬Ö¸¼°Â¶Ö¸ÊÖÌ×	228	ÂíÀ­Î¬	10	Ò»°ãÃ³Ò×	975	Ç§¿Ë	75000	Ë«	55,163
202203	40151900	Áò»¯Ïð½ºÖÆÆäËû·ÖÖ¸¡¢Á¬Ö¸¼°Â¶Ö¸ÊÖÌ×	231	Ã«ÀïÇóË¹	10	Ò»°ãÃ³Ò×	2674	Ç§¿Ë	570220	Ë«	134,181
202203	40151900	Áò»¯Ïð½ºÖÆÆäËû·ÖÖ¸¡¢Á¬Ö¸¼°Â¶Ö¸ÊÖÌ×	232	Ä¦Âå¸ç	10	Ò»°ãÃ³Ò×	99364	Ç§¿Ë	7278570	Ë«	5,217,009
202203	40151900	Áò»¯Ïð½ºÖÆÆäËû·ÖÖ¸¡¢Á¬Ö¸¼°Â¶Ö¸ÊÖÌ×	233	ÄªÉ£±È¿Ë	10	Ò»°ãÃ³Ò×	692	Ç§¿Ë	5130	Ë«	21,378
202203	40151900	Áò»¯Ïð½ºÖÆÆäËû·ÖÖ¸¡¢Á¬Ö¸¼°Â¶Ö¸ÊÖÌ×	234	ÄÉÃ×±ÈÑÇ	10	Ò»°ãÃ³Ò×	70	Ç§¿Ë	1000	Ë«	1,777
202203	40151900	Áò»¯Ïð½ºÖÆÆäËû·ÖÖ¸¡¢Á¬Ö¸¼°Â¶Ö¸ÊÖÌ×	236	ÄáÈÕÀûÑÇ	10	Ò»°ãÃ³Ò×	8208	Ç§¿Ë	434200	Ë«	375,973
202203	40151900	Áò»¯Ïð½ºÖÆÆäËû·ÖÖ¸¡¢Á¬Ö¸¼°Â¶Ö¸ÊÖÌ×	240	ÈûÄÚ¼Ó¶û	10	Ò»°ãÃ³Ò×	8293	Ç§¿Ë	840000	Ë«	379,649
202203	40151900	Áò»¯Ïð½ºÖÆÆäËû·ÖÖ¸¡¢Á¬Ö¸¼°Â¶Ö¸ÊÖÌ×	244	ÄÏ·Ç	10	Ò»°ãÃ³Ò×	63811	Ç§¿Ë	2463210	Ë«	2,246,149
202203	40151900	Áò»¯Ïð½ºÖÆÆäËû·ÖÖ¸¡¢Á¬Ö¸¼°Â¶Ö¸ÊÖÌ×	246	ËÕµ¤	10	Ò»°ãÃ³Ò×	5	Ç§¿Ë	100	Ë«	190
202203	40151900	Áò»¯Ïð½ºÖÆÆäËû·ÖÖ¸¡¢Á¬Ö¸¼°Â¶Ö¸ÊÖÌ×	247	Ì¹É£ÄáÑÇ	10	Ò»°ãÃ³Ò×	5	Ç§¿Ë	100	Ë«	254
202203	40151900	Áò»¯Ïð½ºÖÆÆäËû·ÖÖ¸¡¢Á¬Ö¸¼°Â¶Ö¸ÊÖÌ×	249	Í»ÄáË¹	10	Ò»°ãÃ³Ò×	1027	Ç§¿Ë	144000	Ë«	46,645
202203	40151900	Áò»¯Ïð½ºÖÆÆäËû·ÖÖ¸¡¢Á¬Ö¸¼°Â¶Ö¸ÊÖÌ×	250	ÎÚ¸É´ï	10	Ò»°ãÃ³Ò×	4389	Ç§¿Ë	501360	Ë«	173,828
202203	40151900	Áò»¯Ïð½ºÖÆÆäËû·ÖÖ¸¡¢Á¬Ö¸¼°Â¶Ö¸ÊÖÌ×	252	¸Õ¹û(½ð)	10	Ò»°ãÃ³Ò×	3706	Ç§¿Ë	93600	Ë«	113,618
202203	40151900	Áò»¯Ïð½ºÖÆÆäËû·ÖÖ¸¡¢Á¬Ö¸¼°Â¶Ö¸ÊÖÌ×	254	½ò°Í²¼Î¤	10	Ò»°ãÃ³Ò×	130459	Ç§¿Ë	13685002	Ë«	6,950,337
202203	40151900	Áò»¯Ïð½ºÖÆÆäËû·ÖÖ¸¡¢Á¬Ö¸¼°Â¶Ö¸ÊÖÌ×	257	Ë¹ÍþÊ¿À¼	10	Ò»°ãÃ³Ò×	11982	Ç§¿Ë	473000	Ë«	692,381
202203	40151900	Áò»¯Ïð½ºÖÆÆäËû·ÖÖ¸¡¢Á¬Ö¸¼°Â¶Ö¸ÊÖÌ×	258	¶òÁ¢ÌØÀïÑÇ	10	Ò»°ãÃ³Ò×	41	Ç§¿Ë	6000	Ë«	3,808
202203	40151900	Áò»¯Ïð½ºÖÆÆäËû·ÖÖ¸¡¢Á¬Ö¸¼°Â¶Ö¸ÊÖÌ×	301	±ÈÀûÊ±	10	Ò»°ãÃ³Ò×	11639	Ç§¿Ë	1650180	Ë«	462,703
202203	40151900	Áò»¯Ïð½ºÖÆÆäËû·ÖÖ¸¡¢Á¬Ö¸¼°Â¶Ö¸ÊÖÌ×	302	µ¤Âó	10	Ò»°ãÃ³Ò×	69	Ç§¿Ë	5000	Ë«	15,587
202203	40151900	Áò»¯Ïð½ºÖÆÆäËû·ÖÖ¸¡¢Á¬Ö¸¼°Â¶Ö¸ÊÖÌ×	303	Ó¢¹ú	10	Ò»°ãÃ³Ò×	109055	Ç§¿Ë	11834743	Ë«	5,674,785
202203	40151900	Áò»¯Ïð½ºÖÆÆäËû·ÖÖ¸¡¢Á¬Ö¸¼°Â¶Ö¸ÊÖÌ×	304	µÂ¹ú	10	Ò»°ãÃ³Ò×	168994	Ç§¿Ë	18723167	Ë«	9,791,199
202203	40151900	Áò»¯Ïð½ºÖÆÆäËû·ÖÖ¸¡¢Á¬Ö¸¼°Â¶Ö¸ÊÖÌ×	305	·¨¹ú	10	Ò»°ãÃ³Ò×	73247	Ç§¿Ë	8486374	Ë«	3,246,166
202203	40151900	Áò»¯Ïð½ºÖÆÆäËû·ÖÖ¸¡¢Á¬Ö¸¼°Â¶Ö¸ÊÖÌ×	306	°®¶ûÀ¼	10	Ò»°ãÃ³Ò×	8151	Ç§¿Ë	704800	Ë«	294,255
202203	40151900	Áò»¯Ïð½ºÖÆÆäËû·ÖÖ¸¡¢Á¬Ö¸¼°Â¶Ö¸ÊÖÌ×	307	Òâ´óÀû	10	Ò»°ãÃ³Ò×	61732	Ç§¿Ë	8344170	Ë«	2,483,306
202203	40151900	Áò»¯Ïð½ºÖÆÆäËû·ÖÖ¸¡¢Á¬Ö¸¼°Â¶Ö¸ÊÖÌ×	309	ºÉÀ¼	10	Ò»°ãÃ³Ò×	144106	Ç§¿Ë	12878785	Ë«	5,035,414
202203	40151900	Áò»¯Ïð½ºÖÆÆäËû·ÖÖ¸¡¢Á¬Ö¸¼°Â¶Ö¸ÊÖÌ×	310	Ï£À°	10	Ò»°ãÃ³Ò×	48266	Ç§¿Ë	4227992	Ë«	1,771,978
202203	40151900	Áò»¯Ïð½ºÖÆÆäËû·ÖÖ¸¡¢Á¬Ö¸¼°Â¶Ö¸ÊÖÌ×	311	ÆÏÌÑÑÀ	10	Ò»°ãÃ³Ò×	21153	Ç§¿Ë	2915990	Ë«	748,282
202203	40151900	Áò»¯Ïð½ºÖÆÆäËû·ÖÖ¸¡¢Á¬Ö¸¼°Â¶Ö¸ÊÖÌ×	312	Î÷°àÑÀ	10	Ò»°ãÃ³Ò×	76462	Ç§¿Ë	7694660	Ë«	2,791,343
202203	40151900	Áò»¯Ïð½ºÖÆÆäËû·ÖÖ¸¡¢Á¬Ö¸¼°Â¶Ö¸ÊÖÌ×	315	°ÂµØÀû	10	Ò»°ãÃ³Ò×	70	Ç§¿Ë	5000	Ë«	3,624
202203	40151900	Áò»¯Ïð½ºÖÆÆäËû·ÖÖ¸¡¢Á¬Ö¸¼°Â¶Ö¸ÊÖÌ×	316	±£¼ÓÀûÑÇ	10	Ò»°ãÃ³Ò×	4718	Ç§¿Ë	528150	Ë«	236,997
202203	40151900	Áò»¯Ïð½ºÖÆÆäËû·ÖÖ¸¡¢Á¬Ö¸¼°Â¶Ö¸ÊÖÌ×	318	·ÒÀ¼	10	Ò»°ãÃ³Ò×	12831	Ç§¿Ë	1650870	Ë«	411,932
202203	40151900	Áò»¯Ïð½ºÖÆÆäËû·ÖÖ¸¡¢Á¬Ö¸¼°Â¶Ö¸ÊÖÌ×	321	ÐÙÑÀÀû	10	Ò»°ãÃ³Ò×	3458	Ç§¿Ë	91280	Ë«	237,445
202203	40151900	Áò»¯Ïð½ºÖÆÆäËû·ÖÖ¸¡¢Á¬Ö¸¼°Â¶Ö¸ÊÖÌ×	324	Âí¶úËû	10	Ò»°ãÃ³Ò×	139	Ç§¿Ë	2042	Ë«	4,158
202203	40151900	Áò»¯Ïð½ºÖÆÆäËû·ÖÖ¸¡¢Á¬Ö¸¼°Â¶Ö¸ÊÖÌ×	326	Å²Íþ	10	Ò»°ãÃ³Ò×	14063	Ç§¿Ë	260290	Ë«	625,719
202203	40151900	Áò»¯Ïð½ºÖÆÆäËû·ÖÖ¸¡¢Á¬Ö¸¼°Â¶Ö¸ÊÖÌ×	327	²¨À¼	10	Ò»°ãÃ³Ò×	55807	Ç§¿Ë	4760267	Ë«	2,114,294
202203	40151900	Áò»¯Ïð½ºÖÆÆäËû·ÖÖ¸¡¢Á¬Ö¸¼°Â¶Ö¸ÊÖÌ×	328	ÂÞÂíÄáÑÇ	10	Ò»°ãÃ³Ò×	29901	Ç§¿Ë	3802050	Ë«	1,134,094
202203	40151900	Áò»¯Ïð½ºÖÆÆäËû·ÖÖ¸¡¢Á¬Ö¸¼°Â¶Ö¸ÊÖÌ×	330	Èðµä	10	Ò»°ãÃ³Ò×	82	Ç§¿Ë	17206	Ë«	17,361
202203	40151900	Áò»¯Ïð½ºÖÆÆäËû·ÖÖ¸¡¢Á¬Ö¸¼°Â¶Ö¸ÊÖÌ×	331	ÈðÊ¿	10	Ò»°ãÃ³Ò×	15926	Ç§¿Ë	1145006	Ë«	613,909
202203	40151900	Áò»¯Ïð½ºÖÆÆäËû·ÖÖ¸¡¢Á¬Ö¸¼°Â¶Ö¸ÊÖÌ×	335	À­ÍÑÎ¬ÑÇ	10	Ò»°ãÃ³Ò×	1390	Ç§¿Ë	153000	Ë«	62,143
202203	40151900	Áò»¯Ïð½ºÖÆÆäËû·ÖÖ¸¡¢Á¬Ö¸¼°Â¶Ö¸ÊÖÌ×	336	Á¢ÌÕÍð	10	Ò»°ãÃ³Ò×	60	Ç§¿Ë	550	Ë«	12,895
202203	40151900	Áò»¯Ïð½ºÖÆÆäËû·ÖÖ¸¡¢Á¬Ö¸¼°Â¶Ö¸ÊÖÌ×	337	¸ñÂ³¼ªÑÇ	10	Ò»°ãÃ³Ò×	3630	Ç§¿Ë	359600	Ë«	150,751
202203	40151900	Áò»¯Ïð½ºÖÆÆäËû·ÖÖ¸¡¢Á¬Ö¸¼°Â¶Ö¸ÊÖÌ×	339	°¢Èû°Ý½®	10	Ò»°ãÃ³Ò×	730	Ç§¿Ë	8400	Ë«	19,272
202203	40151900	Áò»¯Ïð½ºÖÆÆäËû·ÖÖ¸¡¢Á¬Ö¸¼°Â¶Ö¸ÊÖÌ×	340	°×¶íÂÞË¹	10	Ò»°ãÃ³Ò×	30723	Ç§¿Ë	1471383	Ë«	1,221,904
202203	40151900	Áò»¯Ïð½ºÖÆÆäËû·ÖÖ¸¡¢Á¬Ö¸¼°Â¶Ö¸ÊÖÌ×	344	¶íÂÞË¹Áª°î	10	Ò»°ãÃ³Ò×	382389	Ç§¿Ë	26470742	Ë«	13,513,492
202203	40151900	Áò»¯Ïð½ºÖÆÆäËû·ÖÖ¸¡¢Á¬Ö¸¼°Â¶Ö¸ÊÖÌ×	351	¿ËÂÞµØÑÇ	10	Ò»°ãÃ³Ò×	4022	Ç§¿Ë	75120	Ë«	124,706
202203	40151900	Áò»¯Ïð½ºÖÆÆäËû·ÖÖ¸¡¢Á¬Ö¸¼°Â¶Ö¸ÊÖÌ×	352	½Ý¿Ë	10	Ò»°ãÃ³Ò×	13264	Ç§¿Ë	429592	Ë«	542,195
202203	40151900	Áò»¯Ïð½ºÖÆÆäËû·ÖÖ¸¡¢Á¬Ö¸¼°Â¶Ö¸ÊÖÌ×	353	Ë¹Âå·¥¿Ë	10	Ò»°ãÃ³Ò×	2	Ç§¿Ë	150	Ë«	95
202203	40151900	Áò»¯Ïð½ºÖÆÆäËû·ÖÖ¸¡¢Á¬Ö¸¼°Â¶Ö¸ÊÖÌ×	358	Èû¶ûÎ¬ÑÇ	10	Ò»°ãÃ³Ò×	40	Ç§¿Ë	200	Ë«	1,000
202203	40151900	Áò»¯Ïð½ºÖÆÆäËû·ÖÖ¸¡¢Á¬Ö¸¼°Â¶Ö¸ÊÖÌ×	402	°¢¸ùÍ¢	10	Ò»°ãÃ³Ò×	139809	Ç§¿Ë	10111480	Ë«	8,376,971
202203	40151900	Áò»¯Ïð½ºÖÆÆäËû·ÖÖ¸¡¢Á¬Ö¸¼°Â¶Ö¸ÊÖÌ×	403	°¢Â³°Í	10	Ò»°ãÃ³Ò×	159	Ç§¿Ë	5080	Ë«	12,139
202203	40151900	Áò»¯Ïð½ºÖÆÆäËû·ÖÖ¸¡¢Á¬Ö¸¼°Â¶Ö¸ÊÖÌ×	404	°Í¹þÂí	10	Ò»°ãÃ³Ò×	30	Ç§¿Ë	2500	Ë«	1,269
202203	40151900	Áò»¯Ïð½ºÖÆÆäËû·ÖÖ¸¡¢Á¬Ö¸¼°Â¶Ö¸ÊÖÌ×	405	°Í°Í¶àË¹	10	Ò»°ãÃ³Ò×	558	Ç§¿Ë	55000	Ë«	25,323
202203	40151900	Áò»¯Ïð½ºÖÆÆäËû·ÖÖ¸¡¢Á¬Ö¸¼°Â¶Ö¸ÊÖÌ×	410	°ÍÎ÷	10	Ò»°ãÃ³Ò×	224346	Ç§¿Ë	17221963	Ë«	8,845,265
202203	40151900	Áò»¯Ïð½ºÖÆÆäËû·ÖÖ¸¡¢Á¬Ö¸¼°Â¶Ö¸ÊÖÌ×	412	ÖÇÀû	10	Ò»°ãÃ³Ò×	180845	Ç§¿Ë	19180966	Ë«	6,720,421
202203	40151900	Áò»¯Ïð½ºÖÆÆäËû·ÖÖ¸¡¢Á¬Ö¸¼°Â¶Ö¸ÊÖÌ×	413	¸çÂ×±ÈÑÇ	10	Ò»°ãÃ³Ò×	23402	Ç§¿Ë	1382100	Ë«	1,296,104
202203	40151900	Áò»¯Ïð½ºÖÆÆäËû·ÖÖ¸¡¢Á¬Ö¸¼°Â¶Ö¸ÊÖÌ×	415	¸çË¹´ïÀè¼Ó	10	Ò»°ãÃ³Ò×	3512	Ç§¿Ë	420150	Ë«	170,098
202203	40151900	Áò»¯Ïð½ºÖÆÆäËû·ÖÖ¸¡¢Á¬Ö¸¼°Â¶Ö¸ÊÖÌ×	416	¹Å°Í	10	Ò»°ãÃ³Ò×	60	Ç§¿Ë	4000	Ë«	1,015
202203	40151900	Áò»¯Ïð½ºÖÆÆäËû·ÖÖ¸¡¢Á¬Ö¸¼°Â¶Ö¸ÊÖÌ×	418	¶àÃ×Äá¼Ó¹²ºÍ¹ú	10	Ò»°ãÃ³Ò×	13528	Ç§¿Ë	724450	Ë«	559,843
202203	40151900	Áò»¯Ïð½ºÖÆÆäËû·ÖÖ¸¡¢Á¬Ö¸¼°Â¶Ö¸ÊÖÌ×	419	¶ò¹Ï¶à¶û	10	Ò»°ãÃ³Ò×	17896	Ç§¿Ë	2167530	Ë«	877,008
202203	40151900	Áò»¯Ïð½ºÖÆÆäËû·ÖÖ¸¡¢Á¬Ö¸¼°Â¶Ö¸ÊÖÌ×	421	¸ñÁÖÄÉ´ï	11	¹ú¼Ò¼ä¡¢¹ú¼Ê×éÖ¯ÎÞ³¥Ô®ÖúºÍÔùËÍµÄÎï×Ê	330	Ç§¿Ë	30000	Ë«	37,854
202203	40151900	Áò»¯Ïð½ºÖÆÆäËû·ÖÖ¸¡¢Á¬Ö¸¼°Â¶Ö¸ÊÖÌ×	423	Î£µØÂíÀ­	10	Ò»°ãÃ³Ò×	6192	Ç§¿Ë	329601	Ë«	348,282
202203	40151900	Áò»¯Ïð½ºÖÆÆäËû·ÖÖ¸¡¢Á¬Ö¸¼°Â¶Ö¸ÊÖÌ×	424	¹çÑÇÄÇ	10	Ò»°ãÃ³Ò×	21523	Ç§¿Ë	566400	Ë«	970,527
202203	40151900	Áò»¯Ïð½ºÖÆÆäËû·ÖÖ¸¡¢Á¬Ö¸¼°Â¶Ö¸ÊÖÌ×	426	ºé¶¼À­Ë¹	10	Ò»°ãÃ³Ò×	1540	Ç§¿Ë	110000	Ë«	76,425
202203	40151900	Áò»¯Ïð½ºÖÆÆäËû·ÖÖ¸¡¢Á¬Ö¸¼°Â¶Ö¸ÊÖÌ×	427	ÑÀÂò¼Ó	10	Ò»°ãÃ³Ò×	1231	Ç§¿Ë	96900	Ë«	72,101
202203	40151900	Áò»¯Ïð½ºÖÆÆäËû·ÖÖ¸¡¢Á¬Ö¸¼°Â¶Ö¸ÊÖÌ×	429	Ä«Î÷¸ç	10	Ò»°ãÃ³Ò×	128904	Ç§¿Ë	8133025	Ë«	5,514,483
202203	40151900	Áò»¯Ïð½ºÖÆÆäËû·ÖÖ¸¡¢Á¬Ö¸¼°Â¶Ö¸ÊÖÌ×	431	Äá¼ÓÀ­¹Ï	10	Ò»°ãÃ³Ò×	4056	Ç§¿Ë	295000	Ë«	202,260
202203	40151900	Áò»¯Ïð½ºÖÆÆäËû·ÖÖ¸¡¢Á¬Ö¸¼°Â¶Ö¸ÊÖÌ×	432	°ÍÄÃÂí	10	Ò»°ãÃ³Ò×	22056	Ç§¿Ë	2242015	Ë«	770,796
202203	40151900	Áò»¯Ïð½ºÖÆÆäËû·ÖÖ¸¡¢Á¬Ö¸¼°Â¶Ö¸ÊÖÌ×	434	ÃØÂ³	10	Ò»°ãÃ³Ò×	22315	Ç§¿Ë	2409030	Ë«	775,695
202203	40151900	Áò»¯Ïð½ºÖÆÆäËû·ÖÖ¸¡¢Á¬Ö¸¼°Â¶Ö¸ÊÖÌ×	435	²¨¶àÀè¸÷	10	Ò»°ãÃ³Ò×	8	Ç§¿Ë	1000	Ë«	318
202203	40151900	Áò»¯Ïð½ºÖÆÆäËû·ÖÖ¸¡¢Á¬Ö¸¼°Â¶Ö¸ÊÖÌ×	440	Èø¶ûÍß¶à	10	Ò»°ãÃ³Ò×	12939	Ç§¿Ë	730976	Ë«	481,371
202203	40151900	Áò»¯Ïð½ºÖÆÆäËû·ÖÖ¸¡¢Á¬Ö¸¼°Â¶Ö¸ÊÖÌ×	442	ÌØÁ¢Äá´ïºÍ¶à°Í¸ç	10	Ò»°ãÃ³Ò×	26719	Ç§¿Ë	3450300	Ë«	1,226,801
202203	40151900	Áò»¯Ïð½ºÖÆÆäËû·ÖÖ¸¡¢Á¬Ö¸¼°Â¶Ö¸ÊÖÌ×	444	ÎÚÀ­¹ç	10	Ò»°ãÃ³Ò×	9151	Ç§¿Ë	171320	Ë«	308,521
202203	40151900	Áò»¯Ïð½ºÖÆÆäËû·ÖÖ¸¡¢Á¬Ö¸¼°Â¶Ö¸ÊÖÌ×	445	Î¯ÄÚÈðÀ­	10	Ò»°ãÃ³Ò×	5295	Ç§¿Ë	455000	Ë«	253,519
202203	40151900	Áò»¯Ïð½ºÖÆÆäËû·ÖÖ¸¡¢Á¬Ö¸¼°Â¶Ö¸ÊÖÌ×	501	¼ÓÄÃ´ó	10	Ò»°ãÃ³Ò×	158405	Ç§¿Ë	15959786	Ë«	6,382,467
202203	40151900	Áò»¯Ïð½ºÖÆÆäËû·ÖÖ¸¡¢Á¬Ö¸¼°Â¶Ö¸ÊÖÌ×	502	ÃÀ¹ú	10	Ò»°ãÃ³Ò×	1399266	Ç§¿Ë	129080666	Ë«	69,579,473
202203	40151900	Áò»¯Ïð½ºÖÆÆäËû·ÖÖ¸¡¢Á¬Ö¸¼°Â¶Ö¸ÊÖÌ×	601	°Ä´óÀûÑÇ	10	Ò»°ãÃ³Ò×	78010	Ç§¿Ë	8245237	Ë«	3,448,852
202203	40151900	Áò»¯Ïð½ºÖÆÆäËû·ÖÖ¸¡¢Á¬Ö¸¼°Â¶Ö¸ÊÖÌ×	603	ì³¼Ã	10	Ò»°ãÃ³Ò×	1071	Ç§¿Ë	75788	Ë«	50,877
202203	40151900	Áò»¯Ïð½ºÖÆÆäËû·ÖÖ¸¡¢Á¬Ö¸¼°Â¶Ö¸ÊÖÌ×	609	ÐÂÎ÷À¼	10	Ò»°ãÃ³Ò×	8276	Ç§¿Ë	605320	Ë«	514,293
202203	40151900	Áò»¯Ïð½ºÖÆÆäËû·ÖÖ¸¡¢Á¬Ö¸¼°Â¶Ö¸ÊÖÌ×	611	°Í²¼ÑÇÐÂ¼¸ÄÚÑÇ	10	Ò»°ãÃ³Ò×	1098	Ç§¿Ë	80120	Ë«	30,888
202203	40151900	Áò»¯Ïð½ºÖÆÆäËû·ÖÖ¸¡¢Á¬Ö¸¼°Â¶Ö¸ÊÖÌ×	613	ËùÂÞÃÅÈºµº	10	Ò»°ãÃ³Ò×	1319	Ç§¿Ë	350000	Ë«	99,954
202203	40151900	Áò»¯Ïð½ºÖÆÆäËû·ÖÖ¸¡¢Á¬Ö¸¼°Â¶Ö¸ÊÖÌ×	699	´óÑóÖÞÆäËû¹ú¼Ò(µØÇø)	10	Ò»°ãÃ³Ò×	3435	Ç§¿Ë	480000	Ë«	141,212
202204	39262011	¾ÛÂÈÒÒÏ©ÖÆÊÖÌ×£¨·ÖÖ¸ÊÖÌ×¡¢Á¬Ö¸ÊÖÌ×µÈ£©	102	°ÍÁÖ	10	Ò»°ãÃ³Ò×	30839	Ç§¿Ë	3256000	Ë«	584,227
202204	39262011	¾ÛÂÈÒÒÏ©ÖÆÊÖÌ×£¨·ÖÖ¸ÊÖÌ×¡¢Á¬Ö¸ÊÖÌ×µÈ£©	103	ÃÏ¼ÓÀ­¹ú	10	Ò»°ãÃ³Ò×	7907	Ç§¿Ë	780000	Ë«	151,183
202204	39262011	¾ÛÂÈÒÒÏ©ÖÆÊÖÌ×£¨·ÖÖ¸ÊÖÌ×¡¢Á¬Ö¸ÊÖÌ×µÈ£©	104	²»µ¤	10	Ò»°ãÃ³Ò×	542	Ç§¿Ë	6900	Ë«	22,209
202204	39262011	¾ÛÂÈÒÒÏ©ÖÆÊÖÌ×£¨·ÖÖ¸ÊÖÌ×¡¢Á¬Ö¸ÊÖÌ×µÈ£©	106	Ãåµé	10	Ò»°ãÃ³Ò×	240	Ç§¿Ë	3600	Ë«	11,520
202204	39262011	¾ÛÂÈÒÒÏ©ÖÆÊÖÌ×£¨·ÖÖ¸ÊÖÌ×¡¢Á¬Ö¸ÊÖÌ×µÈ£©	107	¼íÆÒÕ¯	10	Ò»°ãÃ³Ò×	31	Ç§¿Ë	576	Ë«	1,837
202204	39262011	¾ÛÂÈÒÒÏ©ÖÆÊÖÌ×£¨·ÖÖ¸ÊÖÌ×¡¢Á¬Ö¸ÊÖÌ×µÈ£©	108	ÈûÆÖÂ·Ë¹	10	Ò»°ãÃ³Ò×	2517	Ç§¿Ë	280000	Ë«	51,806
202204	39262011	¾ÛÂÈÒÒÏ©ÖÆÊÖÌ×£¨·ÖÖ¸ÊÖÌ×¡¢Á¬Ö¸ÊÖÌ×µÈ£©	110	ÖÐ¹úÏã¸Û	10	Ò»°ãÃ³Ò×	43840	Ç§¿Ë	4773400	Ë«	934,381
202204	39262011	¾ÛÂÈÒÒÏ©ÖÆÊÖÌ×£¨·ÖÖ¸ÊÖÌ×¡¢Á¬Ö¸ÊÖÌ×µÈ£©	111	Ó¡¶È	10	Ò»°ãÃ³Ò×	2200	Ç§¿Ë	595000	Ë«	61,178
202204	39262011	¾ÛÂÈÒÒÏ©ÖÆÊÖÌ×£¨·ÖÖ¸ÊÖÌ×¡¢Á¬Ö¸ÊÖÌ×µÈ£©	112	Ó¡¶ÈÄáÎ÷ÑÇ	10	Ò»°ãÃ³Ò×	17391	Ç§¿Ë	1570206	Ë«	437,795
202204	39262011	¾ÛÂÈÒÒÏ©ÖÆÊÖÌ×£¨·ÖÖ¸ÊÖÌ×¡¢Á¬Ö¸ÊÖÌ×µÈ£©	113	ÒÁÀÊ	10	Ò»°ãÃ³Ò×	72260	Ç§¿Ë	7000000	Ë«	1,429,120
202204	39262011	¾ÛÂÈÒÒÏ©ÖÆÊÖÌ×£¨·ÖÖ¸ÊÖÌ×¡¢Á¬Ö¸ÊÖÌ×µÈ£©	114	ÒÁÀ­¿Ë	10	Ò»°ãÃ³Ò×	20125	Ç§¿Ë	1789500	Ë«	391,586
202204	39262011	¾ÛÂÈÒÒÏ©ÖÆÊÖÌ×£¨·ÖÖ¸ÊÖÌ×¡¢Á¬Ö¸ÊÖÌ×µÈ£©	115	ÒÔÉ«ÁÐ	10	Ò»°ãÃ³Ò×	76	Ç§¿Ë	240	Ë«	6,860
202204	39262011	¾ÛÂÈÒÒÏ©ÖÆÊÖÌ×£¨·ÖÖ¸ÊÖÌ×¡¢Á¬Ö¸ÊÖÌ×µÈ£©	116	ÈÕ±¾	10	Ò»°ãÃ³Ò×	1966698	Ç§¿Ë	224098116	Ë«	41,920,082
202204	39262011	¾ÛÂÈÒÒÏ©ÖÆÊÖÌ×£¨·ÖÖ¸ÊÖÌ×¡¢Á¬Ö¸ÊÖÌ×µÈ£©	118	¿ÆÍþÌØ	10	Ò»°ãÃ³Ò×	165841	Ç§¿Ë	18560300	Ë«	2,830,442
202204	39262011	¾ÛÂÈÒÒÏ©ÖÆÊÖÌ×£¨·ÖÖ¸ÊÖÌ×¡¢Á¬Ö¸ÊÖÌ×µÈ£©	120	Àè°ÍÄÛ	10	Ò»°ãÃ³Ò×	401	Ç§¿Ë	50030	Ë«	19,771
202204	39262011	¾ÛÂÈÒÒÏ©ÖÆÊÖÌ×£¨·ÖÖ¸ÊÖÌ×¡¢Á¬Ö¸ÊÖÌ×µÈ£©	122	ÂíÀ´Î÷ÑÇ	10	Ò»°ãÃ³Ò×	26257	Ç§¿Ë	1815158	Ë«	1,078,877
202204	39262011	¾ÛÂÈÒÒÏ©ÖÆÊÖÌ×£¨·ÖÖ¸ÊÖÌ×¡¢Á¬Ö¸ÊÖÌ×µÈ£©	123	Âí¶û´ú·ò	10	Ò»°ãÃ³Ò×	6260	Ç§¿Ë	720000	Ë«	142,516
202204	39262011	¾ÛÂÈÒÒÏ©ÖÆÊÖÌ×£¨·ÖÖ¸ÊÖÌ×¡¢Á¬Ö¸ÊÖÌ×µÈ£©	124	ÃÉ¹Å	10	Ò»°ãÃ³Ò×	1541	Ç§¿Ë	19040	Ë«	9,847
202204	39262011	¾ÛÂÈÒÒÏ©ÖÆÊÖÌ×£¨·ÖÖ¸ÊÖÌ×¡¢Á¬Ö¸ÊÖÌ×µÈ£©	126	°¢Âü	10	Ò»°ãÃ³Ò×	46124	Ç§¿Ë	5015450	Ë«	937,419
202204	39262011	¾ÛÂÈÒÒÏ©ÖÆÊÖÌ×£¨·ÖÖ¸ÊÖÌ×¡¢Á¬Ö¸ÊÖÌ×µÈ£©	127	°Í»ùË¹Ì¹	10	Ò»°ãÃ³Ò×	0	Ç§¿Ë	15	Ë«	18
202204	39262011	¾ÛÂÈÒÒÏ©ÖÆÊÖÌ×£¨·ÖÖ¸ÊÖÌ×¡¢Á¬Ö¸ÊÖÌ×µÈ£©	129	·ÆÂÉ±ö	10	Ò»°ãÃ³Ò×	42092	Ç§¿Ë	4775752	Ë«	856,919
202204	39262011	¾ÛÂÈÒÒÏ©ÖÆÊÖÌ×£¨·ÖÖ¸ÊÖÌ×¡¢Á¬Ö¸ÊÖÌ×µÈ£©	130	¿¨Ëþ¶û	10	Ò»°ãÃ³Ò×	367785	Ç§¿Ë	40301150	Ë«	6,353,889
202204	39262011	¾ÛÂÈÒÒÏ©ÖÆÊÖÌ×£¨·ÖÖ¸ÊÖÌ×¡¢Á¬Ö¸ÊÖÌ×µÈ£©	131	É³ÌØ°¢À­²®	10	Ò»°ãÃ³Ò×	721866	Ç§¿Ë	77402210	Ë«	14,067,679
202204	39262011	¾ÛÂÈÒÒÏ©ÖÆÊÖÌ×£¨·ÖÖ¸ÊÖÌ×¡¢Á¬Ö¸ÊÖÌ×µÈ£©	132	ÐÂ¼ÓÆÂ	10	Ò»°ãÃ³Ò×	49757	Ç§¿Ë	4813000	Ë«	1,809,242
202204	39262011	¾ÛÂÈÒÒÏ©ÖÆÊÖÌ×£¨·ÖÖ¸ÊÖÌ×¡¢Á¬Ö¸ÊÖÌ×µÈ£©	133	º«¹ú	10	Ò»°ãÃ³Ò×	42471	Ç§¿Ë	3719244	Ë«	1,272,321
202204	39262011	¾ÛÂÈÒÒÏ©ÖÆÊÖÌ×£¨·ÖÖ¸ÊÖÌ×¡¢Á¬Ö¸ÊÖÌ×µÈ£©	136	Ì©¹ú	10	Ò»°ãÃ³Ò×	14547	Ç§¿Ë	1004173	Ë«	397,751
202204	39262011	¾ÛÂÈÒÒÏ©ÖÆÊÖÌ×£¨·ÖÖ¸ÊÖÌ×¡¢Á¬Ö¸ÊÖÌ×µÈ£©	137	ÍÁ¶úÆä	10	Ò»°ãÃ³Ò×	20296	Ç§¿Ë	2212043	Ë«	422,855
202204	39262011	¾ÛÂÈÒÒÏ©ÖÆÊÖÌ×£¨·ÖÖ¸ÊÖÌ×¡¢Á¬Ö¸ÊÖÌ×µÈ£©	138	°¢ÁªÇõ	10	Ò»°ãÃ³Ò×	318380	Ç§¿Ë	34323515	Ë«	6,205,019
202204	39262011	¾ÛÂÈÒÒÏ©ÖÆÊÖÌ×£¨·ÖÖ¸ÊÖÌ×¡¢Á¬Ö¸ÊÖÌ×µÈ£©	141	Ô½ÄÏ	10	Ò»°ãÃ³Ò×	36006	Ç§¿Ë	3160000	Ë«	679,521
202204	39262011	¾ÛÂÈÒÒÏ©ÖÆÊÖÌ×£¨·ÖÖ¸ÊÖÌ×¡¢Á¬Ö¸ÊÖÌ×µÈ£©	143	ÖÐ¹úÌ¨Íå	10	Ò»°ãÃ³Ò×	100277	Ç§¿Ë	8827741	Ë«	2,029,305
202204	39262011	¾ÛÂÈÒÒÏ©ÖÆÊÖÌ×£¨·ÖÖ¸ÊÖÌ×¡¢Á¬Ö¸ÊÖÌ×µÈ£©	145	¹þÈø¿ËË¹Ì¹	10	Ò»°ãÃ³Ò×	41314	Ç§¿Ë	3805240	Ë«	853,042
202204	39262011	¾ÛÂÈÒÒÏ©ÖÆÊÖÌ×£¨·ÖÖ¸ÊÖÌ×¡¢Á¬Ö¸ÊÖÌ×µÈ£©	201	°¢¶û¼°ÀûÑÇ	10	Ò»°ãÃ³Ò×	18700	Ç§¿Ë	1800000	Ë«	344,520
202204	39262011	¾ÛÂÈÒÒÏ©ÖÆÊÖÌ×£¨·ÖÖ¸ÊÖÌ×¡¢Á¬Ö¸ÊÖÌ×µÈ£©	202	°²¸çÀ­	10	Ò»°ãÃ³Ò×	48	Ç§¿Ë	900	Ë«	2,125
202204	39262011	¾ÛÂÈÒÒÏ©ÖÆÊÖÌ×£¨·ÖÖ¸ÊÖÌ×¡¢Á¬Ö¸ÊÖÌ×µÈ£©	215	°£¼°	10	Ò»°ãÃ³Ò×	5700	Ç§¿Ë	600000	Ë«	382,800
202204	39262011	¾ÛÂÈÒÒÏ©ÖÆÊÖÌ×£¨·ÖÖ¸ÊÖÌ×¡¢Á¬Ö¸ÊÖÌ×µÈ£©	221	¼¸ÄÚÑÇ	10	Ò»°ãÃ³Ò×	768	Ç§¿Ë	45960	Ë«	38,427
202204	39262011	¾ÛÂÈÒÒÏ©ÖÆÊÖÌ×£¨·ÖÖ¸ÊÖÌ×¡¢Á¬Ö¸ÊÖÌ×µÈ£©	223	¿ÆÌØµÏÍß	10	Ò»°ãÃ³Ò×	100	Ç§¿Ë	450	Ë«	2,532
202204	39262011	¾ÛÂÈÒÒÏ©ÖÆÊÖÌ×£¨·ÖÖ¸ÊÖÌ×¡¢Á¬Ö¸ÊÖÌ×µÈ£©	231	Ã«ÀïÇóË¹	10	Ò»°ãÃ³Ò×	3052	Ç§¿Ë	350000	Ë«	99,917
202204	39262011	¾ÛÂÈÒÒÏ©ÖÆÊÖÌ×£¨·ÖÖ¸ÊÖÌ×¡¢Á¬Ö¸ÊÖÌ×µÈ£©	232	Ä¦Âå¸ç	10	Ò»°ãÃ³Ò×	6690	Ç§¿Ë	90000	Ë«	143,363
202204	39262011	¾ÛÂÈÒÒÏ©ÖÆÊÖÌ×£¨·ÖÖ¸ÊÖÌ×¡¢Á¬Ö¸ÊÖÌ×µÈ£©	244	ÄÏ·Ç	10	Ò»°ãÃ³Ò×	4276	Ç§¿Ë	502000	Ë«	104,192
202204	39262011	¾ÛÂÈÒÒÏ©ÖÆÊÖÌ×£¨·ÖÖ¸ÊÖÌ×¡¢Á¬Ö¸ÊÖÌ×µÈ£©	247	Ì¹É£ÄáÑÇ	10	Ò»°ãÃ³Ò×	1250	Ç§¿Ë	125000	Ë«	29,667
202204	39262011	¾ÛÂÈÒÒÏ©ÖÆÊÖÌ×£¨·ÖÖ¸ÊÖÌ×¡¢Á¬Ö¸ÊÖÌ×µÈ£©	248	¶à¸ç	10	Ò»°ãÃ³Ò×	39	Ç§¿Ë	120	Ë«	1,309
202204	39262011	¾ÛÂÈÒÒÏ©ÖÆÊÖÌ×£¨·ÖÖ¸ÊÖÌ×¡¢Á¬Ö¸ÊÖÌ×µÈ£©	249	Í»ÄáË¹	10	Ò»°ãÃ³Ò×	7280	Ç§¿Ë	800000	Ë«	153,120
202204	39262011	¾ÛÂÈÒÒÏ©ÖÆÊÖÌ×£¨·ÖÖ¸ÊÖÌ×¡¢Á¬Ö¸ÊÖÌ×µÈ£©	252	¸Õ¹û(½ð)	10	Ò»°ãÃ³Ò×	155	Ç§¿Ë	2600	Ë«	4,072
202204	39262011	¾ÛÂÈÒÒÏ©ÖÆÊÖÌ×£¨·ÖÖ¸ÊÖÌ×¡¢Á¬Ö¸ÊÖÌ×µÈ£©	301	±ÈÀûÊ±	10	Ò»°ãÃ³Ò×	94075	Ç§¿Ë	9800000	Ë«	1,935,533
202204	39262011	¾ÛÂÈÒÒÏ©ÖÆÊÖÌ×£¨·ÖÖ¸ÊÖÌ×¡¢Á¬Ö¸ÊÖÌ×µÈ£©	302	µ¤Âó	10	Ò»°ãÃ³Ò×	19676	Ç§¿Ë	1921760	Ë«	382,918
202204	39262011	¾ÛÂÈÒÒÏ©ÖÆÊÖÌ×£¨·ÖÖ¸ÊÖÌ×¡¢Á¬Ö¸ÊÖÌ×µÈ£©	303	Ó¢¹ú	10	Ò»°ãÃ³Ò×	499824	Ç§¿Ë	52082868	Ë«	10,758,685
202204	39262011	¾ÛÂÈÒÒÏ©ÖÆÊÖÌ×£¨·ÖÖ¸ÊÖÌ×¡¢Á¬Ö¸ÊÖÌ×µÈ£©	304	µÂ¹ú	10	Ò»°ãÃ³Ò×	578988	Ç§¿Ë	58596330	Ë«	11,582,576
202204	39262011	¾ÛÂÈÒÒÏ©ÖÆÊÖÌ×£¨·ÖÖ¸ÊÖÌ×¡¢Á¬Ö¸ÊÖÌ×µÈ£©	305	·¨¹ú	10	Ò»°ãÃ³Ò×	440474	Ç§¿Ë	42913600	Ë«	8,236,697
202204	39262011	¾ÛÂÈÒÒÏ©ÖÆÊÖÌ×£¨·ÖÖ¸ÊÖÌ×¡¢Á¬Ö¸ÊÖÌ×µÈ£©	306	°®¶ûÀ¼	10	Ò»°ãÃ³Ò×	15675	Ç§¿Ë	1825000	Ë«	334,088
202204	39262011	¾ÛÂÈÒÒÏ©ÖÆÊÖÌ×£¨·ÖÖ¸ÊÖÌ×¡¢Á¬Ö¸ÊÖÌ×µÈ£©	307	Òâ´óÀû	10	Ò»°ãÃ³Ò×	530759	Ç§¿Ë	53194410	Ë«	10,587,832
202204	39262011	¾ÛÂÈÒÒÏ©ÖÆÊÖÌ×£¨·ÖÖ¸ÊÖÌ×¡¢Á¬Ö¸ÊÖÌ×µÈ£©	309	ºÉÀ¼	10	Ò»°ãÃ³Ò×	83107	Ç§¿Ë	8048520	Ë«	1,808,196
202204	39262011	¾ÛÂÈÒÒÏ©ÖÆÊÖÌ×£¨·ÖÖ¸ÊÖÌ×¡¢Á¬Ö¸ÊÖÌ×µÈ£©	310	Ï£À°	10	Ò»°ãÃ³Ò×	33240	Ç§¿Ë	3561930	Ë«	698,024
202204	39262011	¾ÛÂÈÒÒÏ©ÖÆÊÖÌ×£¨·ÖÖ¸ÊÖÌ×¡¢Á¬Ö¸ÊÖÌ×µÈ£©	311	ÆÏÌÑÑÀ	10	Ò»°ãÃ³Ò×	33546	Ç§¿Ë	3175450	Ë«	820,923
202204	39262011	¾ÛÂÈÒÒÏ©ÖÆÊÖÌ×£¨·ÖÖ¸ÊÖÌ×¡¢Á¬Ö¸ÊÖÌ×µÈ£©	312	Î÷°àÑÀ	10	Ò»°ãÃ³Ò×	248601	Ç§¿Ë	28085852	Ë«	5,132,220
202204	39262011	¾ÛÂÈÒÒÏ©ÖÆÊÖÌ×£¨·ÖÖ¸ÊÖÌ×¡¢Á¬Ö¸ÊÖÌ×µÈ£©	316	±£¼ÓÀûÑÇ	10	Ò»°ãÃ³Ò×	17278	Ç§¿Ë	1911000	Ë«	330,931
202204	39262011	¾ÛÂÈÒÒÏ©ÖÆÊÖÌ×£¨·ÖÖ¸ÊÖÌ×¡¢Á¬Ö¸ÊÖÌ×µÈ£©	318	·ÒÀ¼	10	Ò»°ãÃ³Ò×	151090	Ç§¿Ë	14608500	Ë«	2,676,256
202204	39262011	¾ÛÂÈÒÒÏ©ÖÆÊÖÌ×£¨·ÖÖ¸ÊÖÌ×¡¢Á¬Ö¸ÊÖÌ×µÈ£©	321	ÐÙÑÀÀû	10	Ò»°ãÃ³Ò×	49	Ç§¿Ë	180	Ë«	1,137
202204	39262011	¾ÛÂÈÒÒÏ©ÖÆÊÖÌ×£¨·ÖÖ¸ÊÖÌ×¡¢Á¬Ö¸ÊÖÌ×µÈ£©	326	Å²Íþ	10	Ò»°ãÃ³Ò×	34020	Ç§¿Ë	3506500	Ë«	720,916
202204	39262011	¾ÛÂÈÒÒÏ©ÖÆÊÖÌ×£¨·ÖÖ¸ÊÖÌ×¡¢Á¬Ö¸ÊÖÌ×µÈ£©	327	²¨À¼	10	Ò»°ãÃ³Ò×	77326	Ç§¿Ë	7851980	Ë«	1,331,863
202204	39262011	¾ÛÂÈÒÒÏ©ÖÆÊÖÌ×£¨·ÖÖ¸ÊÖÌ×¡¢Á¬Ö¸ÊÖÌ×µÈ£©	328	ÂÞÂíÄáÑÇ	10	Ò»°ãÃ³Ò×	10659	Ç§¿Ë	950000	Ë«	184,132
202204	39262011	¾ÛÂÈÒÒÏ©ÖÆÊÖÌ×£¨·ÖÖ¸ÊÖÌ×¡¢Á¬Ö¸ÊÖÌ×µÈ£©	330	Èðµä	10	Ò»°ãÃ³Ò×	50273	Ç§¿Ë	4979000	Ë«	899,001
202204	39262011	¾ÛÂÈÒÒÏ©ÖÆÊÖÌ×£¨·ÖÖ¸ÊÖÌ×¡¢Á¬Ö¸ÊÖÌ×µÈ£©	331	ÈðÊ¿	10	Ò»°ãÃ³Ò×	2062	Ç§¿Ë	185060	Ë«	47,361
202204	39262011	¾ÛÂÈÒÒÏ©ÖÆÊÖÌ×£¨·ÖÖ¸ÊÖÌ×¡¢Á¬Ö¸ÊÖÌ×µÈ£©	336	Á¢ÌÕÍð	10	Ò»°ãÃ³Ò×	24255	Ç§¿Ë	2896000	Ë«	778,512
202204	39262011	¾ÛÂÈÒÒÏ©ÖÆÊÖÌ×£¨·ÖÖ¸ÊÖÌ×¡¢Á¬Ö¸ÊÖÌ×µÈ£©	337	¸ñÂ³¼ªÑÇ	10	Ò»°ãÃ³Ò×	7275	Ç§¿Ë	750000	Ë«	133,980
202204	39262011	¾ÛÂÈÒÒÏ©ÖÆÊÖÌ×£¨·ÖÖ¸ÊÖÌ×¡¢Á¬Ö¸ÊÖÌ×µÈ£©	340	°×¶íÂÞË¹	10	Ò»°ãÃ³Ò×	28323	Ç§¿Ë	2840057	Ë«	582,446
202204	39262011	¾ÛÂÈÒÒÏ©ÖÆÊÖÌ×£¨·ÖÖ¸ÊÖÌ×¡¢Á¬Ö¸ÊÖÌ×µÈ£©	344	¶íÂÞË¹Áª°î	10	Ò»°ãÃ³Ò×	663841	Ç§¿Ë	70279523	Ë«	15,119,311
202204	39262011	¾ÛÂÈÒÒÏ©ÖÆÊÖÌ×£¨·ÖÖ¸ÊÖÌ×¡¢Á¬Ö¸ÊÖÌ×µÈ£©	351	¿ËÂÞµØÑÇ	10	Ò»°ãÃ³Ò×	19075	Ç§¿Ë	2250000	Ë«	456,934
202204	39262011	¾ÛÂÈÒÒÏ©ÖÆÊÖÌ×£¨·ÖÖ¸ÊÖÌ×¡¢Á¬Ö¸ÊÖÌ×µÈ£©	352	½Ý¿Ë	10	Ò»°ãÃ³Ò×	7102	Ç§¿Ë	725260	Ë«	143,155
202204	39262011	¾ÛÂÈÒÒÏ©ÖÆÊÖÌ×£¨·ÖÖ¸ÊÖÌ×¡¢Á¬Ö¸ÊÖÌ×µÈ£©	402	°¢¸ùÍ¢	10	Ò»°ãÃ³Ò×	20065	Ç§¿Ë	2275000	Ë«	467,786
202204	39262011	¾ÛÂÈÒÒÏ©ÖÆÊÖÌ×£¨·ÖÖ¸ÊÖÌ×¡¢Á¬Ö¸ÊÖÌ×µÈ£©	405	°Í°Í¶àË¹	10	Ò»°ãÃ³Ò×	14025	Ç§¿Ë	1625000	Ë«	713,125
202204	39262011	¾ÛÂÈÒÒÏ©ÖÆÊÖÌ×£¨·ÖÖ¸ÊÖÌ×¡¢Á¬Ö¸ÊÖÌ×µÈ£©	408	¶àÃñ×å²£ÀûÎ¬ÑÇ¹ú	10	Ò»°ãÃ³Ò×	500	Ç§¿Ë	50000	Ë«	13,260
202204	39262011	¾ÛÂÈÒÒÏ©ÖÆÊÖÌ×£¨·ÖÖ¸ÊÖÌ×¡¢Á¬Ö¸ÊÖÌ×µÈ£©	410	°ÍÎ÷	10	Ò»°ãÃ³Ò×	669016	Ç§¿Ë	73555744	Ë«	13,682,262
202204	39262011	¾ÛÂÈÒÒÏ©ÖÆÊÖÌ×£¨·ÖÖ¸ÊÖÌ×¡¢Á¬Ö¸ÊÖÌ×µÈ£©	412	ÖÇÀû	10	Ò»°ãÃ³Ò×	131348	Ç§¿Ë	14802070	Ë«	2,826,049
202204	39262011	¾ÛÂÈÒÒÏ©ÖÆÊÖÌ×£¨·ÖÖ¸ÊÖÌ×¡¢Á¬Ö¸ÊÖÌ×µÈ£©	413	¸çÂ×±ÈÑÇ	10	Ò»°ãÃ³Ò×	65766	Ç§¿Ë	8790000	Ë«	1,845,860
202204	39262011	¾ÛÂÈÒÒÏ©ÖÆÊÖÌ×£¨·ÖÖ¸ÊÖÌ×¡¢Á¬Ö¸ÊÖÌ×µÈ£©	417	¿âÀ°Ë÷µº	10	Ò»°ãÃ³Ò×	0	Ç§¿Ë	100	Ë«	26
202204	39262011	¾ÛÂÈÒÒÏ©ÖÆÊÖÌ×£¨·ÖÖ¸ÊÖÌ×¡¢Á¬Ö¸ÊÖÌ×µÈ£©	419	¶ò¹Ï¶à¶û	10	Ò»°ãÃ³Ò×	294	Ç§¿Ë	26250	Ë«	10,607
202204	39262011	¾ÛÂÈÒÒÏ©ÖÆÊÖÌ×£¨·ÖÖ¸ÊÖÌ×¡¢Á¬Ö¸ÊÖÌ×µÈ£©	424	¹çÑÇÄÇ	10	Ò»°ãÃ³Ò×	901	Ç§¿Ë	90000	Ë«	38,991
202204	39262011	¾ÛÂÈÒÒÏ©ÖÆÊÖÌ×£¨·ÖÖ¸ÊÖÌ×¡¢Á¬Ö¸ÊÖÌ×µÈ£©	427	ÑÀÂò¼Ó	10	Ò»°ãÃ³Ò×	1755	Ç§¿Ë	175000	Ë«	48,867
202204	39262011	¾ÛÂÈÒÒÏ©ÖÆÊÖÌ×£¨·ÖÖ¸ÊÖÌ×¡¢Á¬Ö¸ÊÖÌ×µÈ£©	429	Ä«Î÷¸ç	10	Ò»°ãÃ³Ò×	80073	Ç§¿Ë	7798000	Ë«	1,603,876
202204	39262011	¾ÛÂÈÒÒÏ©ÖÆÊÖÌ×£¨·ÖÖ¸ÊÖÌ×¡¢Á¬Ö¸ÊÖÌ×µÈ£©	432	°ÍÄÃÂí	10	Ò»°ãÃ³Ò×	1666	Ç§¿Ë	370000	Ë«	323,402
202204	39262011	¾ÛÂÈÒÒÏ©ÖÆÊÖÌ×£¨·ÖÖ¸ÊÖÌ×¡¢Á¬Ö¸ÊÖÌ×µÈ£©	434	ÃØÂ³	10	Ò»°ãÃ³Ò×	320	Ç§¿Ë	1350	Ë«	25,069
202204	39262011	¾ÛÂÈÒÒÏ©ÖÆÊÖÌ×£¨·ÖÖ¸ÊÖÌ×¡¢Á¬Ö¸ÊÖÌ×µÈ£©	435	²¨¶àÀè¸÷	10	Ò»°ãÃ³Ò×	20465	Ç§¿Ë	2050000	Ë«	402,845
202204	39262011	¾ÛÂÈÒÒÏ©ÖÆÊÖÌ×£¨·ÖÖ¸ÊÖÌ×¡¢Á¬Ö¸ÊÖÌ×µÈ£©	440	Èø¶ûÍß¶à	10	Ò»°ãÃ³Ò×	13	Ç§¿Ë	1152	Ë«	221
202204	39262011	¾ÛÂÈÒÒÏ©ÖÆÊÖÌ×£¨·ÖÖ¸ÊÖÌ×¡¢Á¬Ö¸ÊÖÌ×µÈ£©	442	ÌØÁ¢Äá´ïºÍ¶à°Í¸ç	10	Ò»°ãÃ³Ò×	4590	Ç§¿Ë	450000	Ë«	142,435
202204	39262011	¾ÛÂÈÒÒÏ©ÖÆÊÖÌ×£¨·ÖÖ¸ÊÖÌ×¡¢Á¬Ö¸ÊÖÌ×µÈ£©	445	Î¯ÄÚÈðÀ­	10	Ò»°ãÃ³Ò×	0	Ç§¿Ë	10	Ë«	13
202204	39262011	¾ÛÂÈÒÒÏ©ÖÆÊÖÌ×£¨·ÖÖ¸ÊÖÌ×¡¢Á¬Ö¸ÊÖÌ×µÈ£©	501	¼ÓÄÃ´ó	10	Ò»°ãÃ³Ò×	1436255	Ç§¿Ë	138659497	Ë«	29,695,358
202204	39262011	¾ÛÂÈÒÒÏ©ÖÆÊÖÌ×£¨·ÖÖ¸ÊÖÌ×¡¢Á¬Ö¸ÊÖÌ×µÈ£©	502	ÃÀ¹ú	10	Ò»°ãÃ³Ò×	11575385	Ç§¿Ë	1192218806	Ë«	225,673,045
202204	39262011	¾ÛÂÈÒÒÏ©ÖÆÊÖÌ×£¨·ÖÖ¸ÊÖÌ×¡¢Á¬Ö¸ÊÖÌ×µÈ£©	601	°Ä´óÀûÑÇ	10	Ò»°ãÃ³Ò×	587763	Ç§¿Ë	61045280	Ë«	12,298,518
202204	39262011	¾ÛÂÈÒÒÏ©ÖÆÊÖÌ×£¨·ÖÖ¸ÊÖÌ×¡¢Á¬Ö¸ÊÖÌ×µÈ£©	603	ì³¼Ã	10	Ò»°ãÃ³Ò×	9200	Ç§¿Ë	935000	Ë«	94,941
202204	39262011	¾ÛÂÈÒÒÏ©ÖÆÊÖÌ×£¨·ÖÖ¸ÊÖÌ×¡¢Á¬Ö¸ÊÖÌ×µÈ£©	609	ÐÂÎ÷À¼	10	Ò»°ãÃ³Ò×	55323	Ç§¿Ë	5383500	Ë«	1,167,712
202204	39262011	¾ÛÂÈÒÒÏ©ÖÆÊÖÌ×£¨·ÖÖ¸ÊÖÌ×¡¢Á¬Ö¸ÊÖÌ×µÈ£©	611	°Í²¼ÑÇÐÂ¼¸ÄÚÑÇ	10	Ò»°ãÃ³Ò×	8262	Ç§¿Ë	876205	Ë«	170,314
202204	39262011	¾ÛÂÈÒÒÏ©ÖÆÊÖÌ×£¨·ÖÖ¸ÊÖÌ×¡¢Á¬Ö¸ÊÖÌ×µÈ£©	617	ÈøÄ¦ÑÇ	10	Ò»°ãÃ³Ò×	51	Ç§¿Ë	5000	Ë«	4,816
202204	40151200	Áò»¯Ïð½ºÖÆÒ½ÁÆ¡¢Íâ¿Æ¡¢ÑÀ¿Æ»òÊÞÒ½ÓÃ·ÖÖ¸ÊÖÌ×¡¢Á¬Ö¸ÊÖÌ×¼°Â¶Ö¸ÊÖÌ×	102	°ÍÁÖ	10	Ò»°ãÃ³Ò×	2475	Ç§¿Ë	350000	Ë«	93,786
202204	40151200	Áò»¯Ïð½ºÖÆÒ½ÁÆ¡¢Íâ¿Æ¡¢ÑÀ¿Æ»òÊÞÒ½ÓÃ·ÖÖ¸ÊÖÌ×¡¢Á¬Ö¸ÊÖÌ×¼°Â¶Ö¸ÊÖÌ×	103	ÃÏ¼ÓÀ­¹ú	10	Ò»°ãÃ³Ò×	36228	Ç§¿Ë	2862500	Ë«	1,925,626
202204	40151200	Áò»¯Ïð½ºÖÆÒ½ÁÆ¡¢Íâ¿Æ¡¢ÑÀ¿Æ»òÊÞÒ½ÓÃ·ÖÖ¸ÊÖÌ×¡¢Á¬Ö¸ÊÖÌ×¼°Â¶Ö¸ÊÖÌ×	105	ÎÄÀ³	10	Ò»°ãÃ³Ò×	6752	Ç§¿Ë	950000	Ë«	242,440
202204	40151200	Áò»¯Ïð½ºÖÆÒ½ÁÆ¡¢Íâ¿Æ¡¢ÑÀ¿Æ»òÊÞÒ½ÓÃ·ÖÖ¸ÊÖÌ×¡¢Á¬Ö¸ÊÖÌ×¼°Â¶Ö¸ÊÖÌ×	106	Ãåµé	10	Ò»°ãÃ³Ò×	1681	Ç§¿Ë	105268	Ë«	232,304
202204	40151200	Áò»¯Ïð½ºÖÆÒ½ÁÆ¡¢Íâ¿Æ¡¢ÑÀ¿Æ»òÊÞÒ½ÓÃ·ÖÖ¸ÊÖÌ×¡¢Á¬Ö¸ÊÖÌ×¼°Â¶Ö¸ÊÖÌ×	106	Ãåµé	11	¹ú¼Ò¼ä¡¢¹ú¼Ê×éÖ¯ÎÞ³¥Ô®ÖúºÍÔùËÍµÄÎï×Ê	700	Ç§¿Ë	100000	Ë«	46,000
202204	40151200	Áò»¯Ïð½ºÖÆÒ½ÁÆ¡¢Íâ¿Æ¡¢ÑÀ¿Æ»òÊÞÒ½ÓÃ·ÖÖ¸ÊÖÌ×¡¢Á¬Ö¸ÊÖÌ×¼°Â¶Ö¸ÊÖÌ×	107	¼íÆÒÕ¯	11	¹ú¼Ò¼ä¡¢¹ú¼Ê×éÖ¯ÎÞ³¥Ô®ÖúºÍÔùËÍµÄÎï×Ê	65	Ç§¿Ë	1876	Ë«	2,626
202204	40151200	Áò»¯Ïð½ºÖÆÒ½ÁÆ¡¢Íâ¿Æ¡¢ÑÀ¿Æ»òÊÞÒ½ÓÃ·ÖÖ¸ÊÖÌ×¡¢Á¬Ö¸ÊÖÌ×¼°Â¶Ö¸ÊÖÌ×	110	ÖÐ¹úÏã¸Û	10	Ò»°ãÃ³Ò×	132120	Ç§¿Ë	10609950	Ë«	10,595,887
202204	40151200	Áò»¯Ïð½ºÖÆÒ½ÁÆ¡¢Íâ¿Æ¡¢ÑÀ¿Æ»òÊÞÒ½ÓÃ·ÖÖ¸ÊÖÌ×¡¢Á¬Ö¸ÊÖÌ×¼°Â¶Ö¸ÊÖÌ×	111	Ó¡¶È	10	Ò»°ãÃ³Ò×	1	Ç§¿Ë	50	Ë«	32
202204	40151200	Áò»¯Ïð½ºÖÆÒ½ÁÆ¡¢Íâ¿Æ¡¢ÑÀ¿Æ»òÊÞÒ½ÓÃ·ÖÖ¸ÊÖÌ×¡¢Á¬Ö¸ÊÖÌ×¼°Â¶Ö¸ÊÖÌ×	115	ÒÔÉ«ÁÐ	10	Ò»°ãÃ³Ò×	249380	Ç§¿Ë	32692000	Ë«	8,668,582
202204	40151200	Áò»¯Ïð½ºÖÆÒ½ÁÆ¡¢Íâ¿Æ¡¢ÑÀ¿Æ»òÊÞÒ½ÓÃ·ÖÖ¸ÊÖÌ×¡¢Á¬Ö¸ÊÖÌ×¼°Â¶Ö¸ÊÖÌ×	116	ÈÕ±¾	10	Ò»°ãÃ³Ò×	53889	Ç§¿Ë	5981509	Ë«	1,991,221
202204	40151200	Áò»¯Ïð½ºÖÆÒ½ÁÆ¡¢Íâ¿Æ¡¢ÑÀ¿Æ»òÊÞÒ½ÓÃ·ÖÖ¸ÊÖÌ×¡¢Á¬Ö¸ÊÖÌ×¼°Â¶Ö¸ÊÖÌ×	119	ÀÏÎÎ	10	Ò»°ãÃ³Ò×	30	Ç§¿Ë	7000	Ë«	402
202204	40151200	Áò»¯Ïð½ºÖÆÒ½ÁÆ¡¢Íâ¿Æ¡¢ÑÀ¿Æ»òÊÞÒ½ÓÃ·ÖÖ¸ÊÖÌ×¡¢Á¬Ö¸ÊÖÌ×¼°Â¶Ö¸ÊÖÌ×	120	Àè°ÍÄÛ	10	Ò»°ãÃ³Ò×	11210	Ç§¿Ë	1600000	Ë«	421,719
202204	40151200	Áò»¯Ïð½ºÖÆÒ½ÁÆ¡¢Íâ¿Æ¡¢ÑÀ¿Æ»òÊÞÒ½ÓÃ·ÖÖ¸ÊÖÌ×¡¢Á¬Ö¸ÊÖÌ×¼°Â¶Ö¸ÊÖÌ×	124	ÃÉ¹Å	10	Ò»°ãÃ³Ò×	5915	Ç§¿Ë	842500	Ë«	322,509
202204	40151200	Áò»¯Ïð½ºÖÆÒ½ÁÆ¡¢Íâ¿Æ¡¢ÑÀ¿Æ»òÊÞÒ½ÓÃ·ÖÖ¸ÊÖÌ×¡¢Á¬Ö¸ÊÖÌ×¼°Â¶Ö¸ÊÖÌ×	126	°¢Âü	10	Ò»°ãÃ³Ò×	2055	Ç§¿Ë	275000	Ë«	69,477
202204	40151200	Áò»¯Ïð½ºÖÆÒ½ÁÆ¡¢Íâ¿Æ¡¢ÑÀ¿Æ»òÊÞÒ½ÓÃ·ÖÖ¸ÊÖÌ×¡¢Á¬Ö¸ÊÖÌ×¼°Â¶Ö¸ÊÖÌ×	127	°Í»ùË¹Ì¹	10	Ò»°ãÃ³Ò×	4064	Ç§¿Ë	190000	Ë«	203,892
202204	40151200	Áò»¯Ïð½ºÖÆÒ½ÁÆ¡¢Íâ¿Æ¡¢ÑÀ¿Æ»òÊÞÒ½ÓÃ·ÖÖ¸ÊÖÌ×¡¢Á¬Ö¸ÊÖÌ×¼°Â¶Ö¸ÊÖÌ×	129	·ÆÂÉ±ö	10	Ò»°ãÃ³Ò×	8096	Ç§¿Ë	1471200	Ë«	318,734
202204	40151200	Áò»¯Ïð½ºÖÆÒ½ÁÆ¡¢Íâ¿Æ¡¢ÑÀ¿Æ»òÊÞÒ½ÓÃ·ÖÖ¸ÊÖÌ×¡¢Á¬Ö¸ÊÖÌ×¼°Â¶Ö¸ÊÖÌ×	131	É³ÌØ°¢À­²®	10	Ò»°ãÃ³Ò×	19960	Ç§¿Ë	2875000	Ë«	752,640
202204	40151200	Áò»¯Ïð½ºÖÆÒ½ÁÆ¡¢Íâ¿Æ¡¢ÑÀ¿Æ»òÊÞÒ½ÓÃ·ÖÖ¸ÊÖÌ×¡¢Á¬Ö¸ÊÖÌ×¼°Â¶Ö¸ÊÖÌ×	132	ÐÂ¼ÓÆÂ	10	Ò»°ãÃ³Ò×	2680	Ç§¿Ë	350000	Ë«	102,718
202204	40151200	Áò»¯Ïð½ºÖÆÒ½ÁÆ¡¢Íâ¿Æ¡¢ÑÀ¿Æ»òÊÞÒ½ÓÃ·ÖÖ¸ÊÖÌ×¡¢Á¬Ö¸ÊÖÌ×¼°Â¶Ö¸ÊÖÌ×	133	º«¹ú	10	Ò»°ãÃ³Ò×	20076	Ç§¿Ë	2692510	Ë«	1,075,613
202204	40151200	Áò»¯Ïð½ºÖÆÒ½ÁÆ¡¢Íâ¿Æ¡¢ÑÀ¿Æ»òÊÞÒ½ÓÃ·ÖÖ¸ÊÖÌ×¡¢Á¬Ö¸ÊÖÌ×¼°Â¶Ö¸ÊÖÌ×	136	Ì©¹ú	10	Ò»°ãÃ³Ò×	1	Ç§¿Ë	150	Ë«	38
202204	40151200	Áò»¯Ïð½ºÖÆÒ½ÁÆ¡¢Íâ¿Æ¡¢ÑÀ¿Æ»òÊÞÒ½ÓÃ·ÖÖ¸ÊÖÌ×¡¢Á¬Ö¸ÊÖÌ×¼°Â¶Ö¸ÊÖÌ×	137	ÍÁ¶úÆä	10	Ò»°ãÃ³Ò×	496739	Ç§¿Ë	66118810	Ë«	17,022,216
202204	40151200	Áò»¯Ïð½ºÖÆÒ½ÁÆ¡¢Íâ¿Æ¡¢ÑÀ¿Æ»òÊÞÒ½ÓÃ·ÖÖ¸ÊÖÌ×¡¢Á¬Ö¸ÊÖÌ×¼°Â¶Ö¸ÊÖÌ×	138	°¢ÁªÇõ	10	Ò»°ãÃ³Ò×	82714	Ç§¿Ë	12375500	Ë«	3,024,434
202204	40151200	Áò»¯Ïð½ºÖÆÒ½ÁÆ¡¢Íâ¿Æ¡¢ÑÀ¿Æ»òÊÞÒ½ÓÃ·ÖÖ¸ÊÖÌ×¡¢Á¬Ö¸ÊÖÌ×¼°Â¶Ö¸ÊÖÌ×	141	Ô½ÄÏ	10	Ò»°ãÃ³Ò×	4797	Ç§¿Ë	750000	Ë«	191,616
202204	40151200	Áò»¯Ïð½ºÖÆÒ½ÁÆ¡¢Íâ¿Æ¡¢ÑÀ¿Æ»òÊÞÒ½ÓÃ·ÖÖ¸ÊÖÌ×¡¢Á¬Ö¸ÊÖÌ×¼°Â¶Ö¸ÊÖÌ×	143	ÖÐ¹úÌ¨Íå	10	Ò»°ãÃ³Ò×	5205	Ç§¿Ë	750040	Ë«	191,333
202204	40151200	Áò»¯Ïð½ºÖÆÒ½ÁÆ¡¢Íâ¿Æ¡¢ÑÀ¿Æ»òÊÞÒ½ÓÃ·ÖÖ¸ÊÖÌ×¡¢Á¬Ö¸ÊÖÌ×¼°Â¶Ö¸ÊÖÌ×	146	¼ª¶û¼ªË¹Ë¹Ì¹	10	Ò»°ãÃ³Ò×	11110	Ç§¿Ë	1600000	Ë«	398,112
202204	40151200	Áò»¯Ïð½ºÖÆÒ½ÁÆ¡¢Íâ¿Æ¡¢ÑÀ¿Æ»òÊÞÒ½ÓÃ·ÖÖ¸ÊÖÌ×¡¢Á¬Ö¸ÊÖÌ×¼°Â¶Ö¸ÊÖÌ×	147	Ëþ¼ª¿ËË¹Ì¹	10	Ò»°ãÃ³Ò×	1300	Ç§¿Ë	50000	Ë«	43,384
202204	40151200	Áò»¯Ïð½ºÖÆÒ½ÁÆ¡¢Íâ¿Æ¡¢ÑÀ¿Æ»òÊÞÒ½ÓÃ·ÖÖ¸ÊÖÌ×¡¢Á¬Ö¸ÊÖÌ×¼°Â¶Ö¸ÊÖÌ×	149	ÎÚ×È±ð¿ËË¹Ì¹	10	Ò»°ãÃ³Ò×	10	Ç§¿Ë	660	Ë«	222
202204	40151200	Áò»¯Ïð½ºÖÆÒ½ÁÆ¡¢Íâ¿Æ¡¢ÑÀ¿Æ»òÊÞÒ½ÓÃ·ÖÖ¸ÊÖÌ×¡¢Á¬Ö¸ÊÖÌ×¼°Â¶Ö¸ÊÖÌ×	209	ÖÐ·Ç	10	Ò»°ãÃ³Ò×	587	Ç§¿Ë	53000	Ë«	34,618
202204	40151200	Áò»¯Ïð½ºÖÆÒ½ÁÆ¡¢Íâ¿Æ¡¢ÑÀ¿Æ»òÊÞÒ½ÓÃ·ÖÖ¸ÊÖÌ×¡¢Á¬Ö¸ÊÖÌ×¼°Â¶Ö¸ÊÖÌ×	214	¼ª²¼Ìá	10	Ò»°ãÃ³Ò×	1049	Ç§¿Ë	61500	Ë«	65,919
202204	40151200	Áò»¯Ïð½ºÖÆÒ½ÁÆ¡¢Íâ¿Æ¡¢ÑÀ¿Æ»òÊÞÒ½ÓÃ·ÖÖ¸ÊÖÌ×¡¢Á¬Ö¸ÊÖÌ×¼°Â¶Ö¸ÊÖÌ×	217	°£Èû¶í±ÈÑÇ	10	Ò»°ãÃ³Ò×	23750	Ç§¿Ë	1000000	Ë«	913,867
202204	40151200	Áò»¯Ïð½ºÖÆÒ½ÁÆ¡¢Íâ¿Æ¡¢ÑÀ¿Æ»òÊÞÒ½ÓÃ·ÖÖ¸ÊÖÌ×¡¢Á¬Ö¸ÊÖÌ×¼°Â¶Ö¸ÊÖÌ×	220	¼ÓÄÉ	10	Ò»°ãÃ³Ò×	320	Ç§¿Ë	25000	Ë«	33,635
202204	40151200	Áò»¯Ïð½ºÖÆÒ½ÁÆ¡¢Íâ¿Æ¡¢ÑÀ¿Æ»òÊÞÒ½ÓÃ·ÖÖ¸ÊÖÌ×¡¢Á¬Ö¸ÊÖÌ×¼°Â¶Ö¸ÊÖÌ×	232	Ä¦Âå¸ç	10	Ò»°ãÃ³Ò×	5634	Ç§¿Ë	800000	Ë«	214,368
202204	40151200	Áò»¯Ïð½ºÖÆÒ½ÁÆ¡¢Íâ¿Æ¡¢ÑÀ¿Æ»òÊÞÒ½ÓÃ·ÖÖ¸ÊÖÌ×¡¢Á¬Ö¸ÊÖÌ×¼°Â¶Ö¸ÊÖÌ×	234	ÄÉÃ×±ÈÑÇ	10	Ò»°ãÃ³Ò×	7369	Ç§¿Ë	605000	Ë«	409,149
202204	40151200	Áò»¯Ïð½ºÖÆÒ½ÁÆ¡¢Íâ¿Æ¡¢ÑÀ¿Æ»òÊÞÒ½ÓÃ·ÖÖ¸ÊÖÌ×¡¢Á¬Ö¸ÊÖÌ×¼°Â¶Ö¸ÊÖÌ×	236	ÄáÈÕÀûÑÇ	10	Ò»°ãÃ³Ò×	13520	Ç§¿Ë	520000	Ë«	447,876
202204	40151200	Áò»¯Ïð½ºÖÆÒ½ÁÆ¡¢Íâ¿Æ¡¢ÑÀ¿Æ»òÊÞÒ½ÓÃ·ÖÖ¸ÊÖÌ×¡¢Á¬Ö¸ÊÖÌ×¼°Â¶Ö¸ÊÖÌ×	240	ÈûÄÚ¼Ó¶û	10	Ò»°ãÃ³Ò×	3800	Ç§¿Ë	280000	Ë«	188,358
202204	40151200	Áò»¯Ïð½ºÖÆÒ½ÁÆ¡¢Íâ¿Æ¡¢ÑÀ¿Æ»òÊÞÒ½ÓÃ·ÖÖ¸ÊÖÌ×¡¢Á¬Ö¸ÊÖÌ×¼°Â¶Ö¸ÊÖÌ×	242	ÈûÀ­Àû°º	10	Ò»°ãÃ³Ò×	10427	Ç§¿Ë	790000	Ë«	534,262
202204	40151200	Áò»¯Ïð½ºÖÆÒ½ÁÆ¡¢Íâ¿Æ¡¢ÑÀ¿Æ»òÊÞÒ½ÓÃ·ÖÖ¸ÊÖÌ×¡¢Á¬Ö¸ÊÖÌ×¼°Â¶Ö¸ÊÖÌ×	247	Ì¹É£ÄáÑÇ	10	Ò»°ãÃ³Ò×	4625	Ç§¿Ë	250000	Ë«	254,645
202204	40151200	Áò»¯Ïð½ºÖÆÒ½ÁÆ¡¢Íâ¿Æ¡¢ÑÀ¿Æ»òÊÞÒ½ÓÃ·ÖÖ¸ÊÖÌ×¡¢Á¬Ö¸ÊÖÌ×¼°Â¶Ö¸ÊÖÌ×	250	ÎÚ¸É´ï	10	Ò»°ãÃ³Ò×	98840	Ç§¿Ë	11648000	Ë«	6,717,930
202204	40151200	Áò»¯Ïð½ºÖÆÒ½ÁÆ¡¢Íâ¿Æ¡¢ÑÀ¿Æ»òÊÞÒ½ÓÃ·ÖÖ¸ÊÖÌ×¡¢Á¬Ö¸ÊÖÌ×¼°Â¶Ö¸ÊÖÌ×	252	¸Õ¹û(½ð)	10	Ò»°ãÃ³Ò×	3900	Ç§¿Ë	150000	Ë«	162,737
202204	40151200	Áò»¯Ïð½ºÖÆÒ½ÁÆ¡¢Íâ¿Æ¡¢ÑÀ¿Æ»òÊÞÒ½ÓÃ·ÖÖ¸ÊÖÌ×¡¢Á¬Ö¸ÊÖÌ×¼°Â¶Ö¸ÊÖÌ×	254	½ò°Í²¼Î¤	10	Ò»°ãÃ³Ò×	52983	Ç§¿Ë	4350000	Ë«	2,926,279
202204	40151200	Áò»¯Ïð½ºÖÆÒ½ÁÆ¡¢Íâ¿Æ¡¢ÑÀ¿Æ»òÊÞÒ½ÓÃ·ÖÖ¸ÊÖÌ×¡¢Á¬Ö¸ÊÖÌ×¼°Â¶Ö¸ÊÖÌ×	301	±ÈÀûÊ±	10	Ò»°ãÃ³Ò×	99810	Ç§¿Ë	12269400	Ë«	3,548,205
202204	40151200	Áò»¯Ïð½ºÖÆÒ½ÁÆ¡¢Íâ¿Æ¡¢ÑÀ¿Æ»òÊÞÒ½ÓÃ·ÖÖ¸ÊÖÌ×¡¢Á¬Ö¸ÊÖÌ×¼°Â¶Ö¸ÊÖÌ×	302	µ¤Âó	10	Ò»°ãÃ³Ò×	108619	Ç§¿Ë	14714000	Ë«	3,904,655
202204	40151200	Áò»¯Ïð½ºÖÆÒ½ÁÆ¡¢Íâ¿Æ¡¢ÑÀ¿Æ»òÊÞÒ½ÓÃ·ÖÖ¸ÊÖÌ×¡¢Á¬Ö¸ÊÖÌ×¼°Â¶Ö¸ÊÖÌ×	303	Ó¢¹ú	10	Ò»°ãÃ³Ò×	205093	Ç§¿Ë	25863000	Ë«	7,888,382
202204	40151200	Áò»¯Ïð½ºÖÆÒ½ÁÆ¡¢Íâ¿Æ¡¢ÑÀ¿Æ»òÊÞÒ½ÓÃ·ÖÖ¸ÊÖÌ×¡¢Á¬Ö¸ÊÖÌ×¼°Â¶Ö¸ÊÖÌ×	304	µÂ¹ú	10	Ò»°ãÃ³Ò×	1272976	Ç§¿Ë	165574480	Ë«	47,050,807
202204	40151200	Áò»¯Ïð½ºÖÆÒ½ÁÆ¡¢Íâ¿Æ¡¢ÑÀ¿Æ»òÊÞÒ½ÓÃ·ÖÖ¸ÊÖÌ×¡¢Á¬Ö¸ÊÖÌ×¼°Â¶Ö¸ÊÖÌ×	305	·¨¹ú	10	Ò»°ãÃ³Ò×	241141	Ç§¿Ë	31710000	Ë«	8,006,259
202204	40151200	Áò»¯Ïð½ºÖÆÒ½ÁÆ¡¢Íâ¿Æ¡¢ÑÀ¿Æ»òÊÞÒ½ÓÃ·ÖÖ¸ÊÖÌ×¡¢Á¬Ö¸ÊÖÌ×¼°Â¶Ö¸ÊÖÌ×	306	°®¶ûÀ¼	10	Ò»°ãÃ³Ò×	194234	Ç§¿Ë	21220000	Ë«	9,743,774
202204	40151200	Áò»¯Ïð½ºÖÆÒ½ÁÆ¡¢Íâ¿Æ¡¢ÑÀ¿Æ»òÊÞÒ½ÓÃ·ÖÖ¸ÊÖÌ×¡¢Á¬Ö¸ÊÖÌ×¼°Â¶Ö¸ÊÖÌ×	307	Òâ´óÀû	10	Ò»°ãÃ³Ò×	304960	Ç§¿Ë	39930926	Ë«	10,929,114
202204	40151200	Áò»¯Ïð½ºÖÆÒ½ÁÆ¡¢Íâ¿Æ¡¢ÑÀ¿Æ»òÊÞÒ½ÓÃ·ÖÖ¸ÊÖÌ×¡¢Á¬Ö¸ÊÖÌ×¼°Â¶Ö¸ÊÖÌ×	309	ºÉÀ¼	10	Ò»°ãÃ³Ò×	228730	Ç§¿Ë	28873560	Ë«	7,588,262
202204	40151200	Áò»¯Ïð½ºÖÆÒ½ÁÆ¡¢Íâ¿Æ¡¢ÑÀ¿Æ»òÊÞÒ½ÓÃ·ÖÖ¸ÊÖÌ×¡¢Á¬Ö¸ÊÖÌ×¼°Â¶Ö¸ÊÖÌ×	310	Ï£À°	10	Ò»°ãÃ³Ò×	249698	Ç§¿Ë	32649800	Ë«	8,114,005
202204	40151200	Áò»¯Ïð½ºÖÆÒ½ÁÆ¡¢Íâ¿Æ¡¢ÑÀ¿Æ»òÊÞÒ½ÓÃ·ÖÖ¸ÊÖÌ×¡¢Á¬Ö¸ÊÖÌ×¼°Â¶Ö¸ÊÖÌ×	311	ÆÏÌÑÑÀ	10	Ò»°ãÃ³Ò×	8707	Ç§¿Ë	1200000	Ë«	292,613
202204	40151200	Áò»¯Ïð½ºÖÆÒ½ÁÆ¡¢Íâ¿Æ¡¢ÑÀ¿Æ»òÊÞÒ½ÓÃ·ÖÖ¸ÊÖÌ×¡¢Á¬Ö¸ÊÖÌ×¼°Â¶Ö¸ÊÖÌ×	312	Î÷°àÑÀ	10	Ò»°ãÃ³Ò×	554362	Ç§¿Ë	67178200	Ë«	18,548,843
202204	40151200	Áò»¯Ïð½ºÖÆÒ½ÁÆ¡¢Íâ¿Æ¡¢ÑÀ¿Æ»òÊÞÒ½ÓÃ·ÖÖ¸ÊÖÌ×¡¢Á¬Ö¸ÊÖÌ×¼°Â¶Ö¸ÊÖÌ×	318	·ÒÀ¼	10	Ò»°ãÃ³Ò×	104037	Ç§¿Ë	13760000	Ë«	3,503,839
202204	40151200	Áò»¯Ïð½ºÖÆÒ½ÁÆ¡¢Íâ¿Æ¡¢ÑÀ¿Æ»òÊÞÒ½ÓÃ·ÖÖ¸ÊÖÌ×¡¢Á¬Ö¸ÊÖÌ×¼°Â¶Ö¸ÊÖÌ×	321	ÐÙÑÀÀû	10	Ò»°ãÃ³Ò×	40373	Ç§¿Ë	5250000	Ë«	1,440,286
202204	40151200	Áò»¯Ïð½ºÖÆÒ½ÁÆ¡¢Íâ¿Æ¡¢ÑÀ¿Æ»òÊÞÒ½ÓÃ·ÖÖ¸ÊÖÌ×¡¢Á¬Ö¸ÊÖÌ×¼°Â¶Ö¸ÊÖÌ×	326	Å²Íþ	10	Ò»°ãÃ³Ò×	61251	Ç§¿Ë	7800000	Ë«	1,891,032
202204	40151200	Áò»¯Ïð½ºÖÆÒ½ÁÆ¡¢Íâ¿Æ¡¢ÑÀ¿Æ»òÊÞÒ½ÓÃ·ÖÖ¸ÊÖÌ×¡¢Á¬Ö¸ÊÖÌ×¼°Â¶Ö¸ÊÖÌ×	327	²¨À¼	10	Ò»°ãÃ³Ò×	654149	Ç§¿Ë	91995000	Ë«	21,835,257
202204	40151200	Áò»¯Ïð½ºÖÆÒ½ÁÆ¡¢Íâ¿Æ¡¢ÑÀ¿Æ»òÊÞÒ½ÓÃ·ÖÖ¸ÊÖÌ×¡¢Á¬Ö¸ÊÖÌ×¼°Â¶Ö¸ÊÖÌ×	328	ÂÞÂíÄáÑÇ	10	Ò»°ãÃ³Ò×	25980	Ç§¿Ë	3825000	Ë«	885,308
202204	40151200	Áò»¯Ïð½ºÖÆÒ½ÁÆ¡¢Íâ¿Æ¡¢ÑÀ¿Æ»òÊÞÒ½ÓÃ·ÖÖ¸ÊÖÌ×¡¢Á¬Ö¸ÊÖÌ×¼°Â¶Ö¸ÊÖÌ×	330	Èðµä	10	Ò»°ãÃ³Ò×	86017	Ç§¿Ë	10971500	Ë«	2,768,962
202204	40151200	Áò»¯Ïð½ºÖÆÒ½ÁÆ¡¢Íâ¿Æ¡¢ÑÀ¿Æ»òÊÞÒ½ÓÃ·ÖÖ¸ÊÖÌ×¡¢Á¬Ö¸ÊÖÌ×¼°Â¶Ö¸ÊÖÌ×	334	°®É³ÄáÑÇ	10	Ò»°ãÃ³Ò×	7894	Ç§¿Ë	1100000	Ë«	266,683
202204	40151200	Áò»¯Ïð½ºÖÆÒ½ÁÆ¡¢Íâ¿Æ¡¢ÑÀ¿Æ»òÊÞÒ½ÓÃ·ÖÖ¸ÊÖÌ×¡¢Á¬Ö¸ÊÖÌ×¼°Â¶Ö¸ÊÖÌ×	335	À­ÍÑÎ¬ÑÇ	10	Ò»°ãÃ³Ò×	19807	Ç§¿Ë	2700000	Ë«	681,995
202204	40151200	Áò»¯Ïð½ºÖÆÒ½ÁÆ¡¢Íâ¿Æ¡¢ÑÀ¿Æ»òÊÞÒ½ÓÃ·ÖÖ¸ÊÖÌ×¡¢Á¬Ö¸ÊÖÌ×¼°Â¶Ö¸ÊÖÌ×	336	Á¢ÌÕÍð	10	Ò»°ãÃ³Ò×	39865	Ç§¿Ë	5375100	Ë«	1,459,758
202204	40151200	Áò»¯Ïð½ºÖÆÒ½ÁÆ¡¢Íâ¿Æ¡¢ÑÀ¿Æ»òÊÞÒ½ÓÃ·ÖÖ¸ÊÖÌ×¡¢Á¬Ö¸ÊÖÌ×¼°Â¶Ö¸ÊÖÌ×	337	¸ñÂ³¼ªÑÇ	10	Ò»°ãÃ³Ò×	7924	Ç§¿Ë	1019500	Ë«	276,359
202204	40151200	Áò»¯Ïð½ºÖÆÒ½ÁÆ¡¢Íâ¿Æ¡¢ÑÀ¿Æ»òÊÞÒ½ÓÃ·ÖÖ¸ÊÖÌ×¡¢Á¬Ö¸ÊÖÌ×¼°Â¶Ö¸ÊÖÌ×	339	°¢Èû°Ý½®	10	Ò»°ãÃ³Ò×	1490	Ç§¿Ë	165500	Ë«	99,253
202204	40151200	Áò»¯Ïð½ºÖÆÒ½ÁÆ¡¢Íâ¿Æ¡¢ÑÀ¿Æ»òÊÞÒ½ÓÃ·ÖÖ¸ÊÖÌ×¡¢Á¬Ö¸ÊÖÌ×¼°Â¶Ö¸ÊÖÌ×	340	°×¶íÂÞË¹	10	Ò»°ãÃ³Ò×	11065	Ç§¿Ë	1400000	Ë«	404,260
202204	40151200	Áò»¯Ïð½ºÖÆÒ½ÁÆ¡¢Íâ¿Æ¡¢ÑÀ¿Æ»òÊÞÒ½ÓÃ·ÖÖ¸ÊÖÌ×¡¢Á¬Ö¸ÊÖÌ×¼°Â¶Ö¸ÊÖÌ×	344	¶íÂÞË¹Áª°î	10	Ò»°ãÃ³Ò×	49078	Ç§¿Ë	5916000	Ë«	1,805,708
202204	40151200	Áò»¯Ïð½ºÖÆÒ½ÁÆ¡¢Íâ¿Æ¡¢ÑÀ¿Æ»òÊÞÒ½ÓÃ·ÖÖ¸ÊÖÌ×¡¢Á¬Ö¸ÊÖÌ×¼°Â¶Ö¸ÊÖÌ×	350	Ë¹ÂåÎÄÄáÑÇ	10	Ò»°ãÃ³Ò×	99328	Ç§¿Ë	13000000	Ë«	3,553,662
202204	40151200	Áò»¯Ïð½ºÖÆÒ½ÁÆ¡¢Íâ¿Æ¡¢ÑÀ¿Æ»òÊÞÒ½ÓÃ·ÖÖ¸ÊÖÌ×¡¢Á¬Ö¸ÊÖÌ×¼°Â¶Ö¸ÊÖÌ×	353	Ë¹Âå·¥¿Ë	10	Ò»°ãÃ³Ò×	51919	Ç§¿Ë	7162500	Ë«	1,736,478
202204	40151200	Áò»¯Ïð½ºÖÆÒ½ÁÆ¡¢Íâ¿Æ¡¢ÑÀ¿Æ»òÊÞÒ½ÓÃ·ÖÖ¸ÊÖÌ×¡¢Á¬Ö¸ÊÖÌ×¼°Â¶Ö¸ÊÖÌ×	405	°Í°Í¶àË¹	10	Ò»°ãÃ³Ò×	700	Ç§¿Ë	100000	Ë«	33,772
202204	40151200	Áò»¯Ïð½ºÖÆÒ½ÁÆ¡¢Íâ¿Æ¡¢ÑÀ¿Æ»òÊÞÒ½ÓÃ·ÖÖ¸ÊÖÌ×¡¢Á¬Ö¸ÊÖÌ×¼°Â¶Ö¸ÊÖÌ×	408	¶àÃñ×å²£ÀûÎ¬ÑÇ¹ú	10	Ò»°ãÃ³Ò×	15646	Ç§¿Ë	1010050	Ë«	1,118,914
202204	40151200	Áò»¯Ïð½ºÖÆÒ½ÁÆ¡¢Íâ¿Æ¡¢ÑÀ¿Æ»òÊÞÒ½ÓÃ·ÖÖ¸ÊÖÌ×¡¢Á¬Ö¸ÊÖÌ×¼°Â¶Ö¸ÊÖÌ×	410	°ÍÎ÷	10	Ò»°ãÃ³Ò×	769625	Ç§¿Ë	111648500	Ë«	28,340,783
202204	40151200	Áò»¯Ïð½ºÖÆÒ½ÁÆ¡¢Íâ¿Æ¡¢ÑÀ¿Æ»òÊÞÒ½ÓÃ·ÖÖ¸ÊÖÌ×¡¢Á¬Ö¸ÊÖÌ×¼°Â¶Ö¸ÊÖÌ×	412	ÖÇÀû	10	Ò»°ãÃ³Ò×	62253	Ç§¿Ë	9010500	Ë«	2,208,680
202204	40151200	Áò»¯Ïð½ºÖÆÒ½ÁÆ¡¢Íâ¿Æ¡¢ÑÀ¿Æ»òÊÞÒ½ÓÃ·ÖÖ¸ÊÖÌ×¡¢Á¬Ö¸ÊÖÌ×¼°Â¶Ö¸ÊÖÌ×	413	¸çÂ×±ÈÑÇ	10	Ò»°ãÃ³Ò×	36701	Ç§¿Ë	1640000	Ë«	1,607,013
202204	40151200	Áò»¯Ïð½ºÖÆÒ½ÁÆ¡¢Íâ¿Æ¡¢ÑÀ¿Æ»òÊÞÒ½ÓÃ·ÖÖ¸ÊÖÌ×¡¢Á¬Ö¸ÊÖÌ×¼°Â¶Ö¸ÊÖÌ×	415	¸çË¹´ïÀè¼Ó	10	Ò»°ãÃ³Ò×	5750	Ç§¿Ë	825450	Ë«	222,591
202204	40151200	Áò»¯Ïð½ºÖÆÒ½ÁÆ¡¢Íâ¿Æ¡¢ÑÀ¿Æ»òÊÞÒ½ÓÃ·ÖÖ¸ÊÖÌ×¡¢Á¬Ö¸ÊÖÌ×¼°Â¶Ö¸ÊÖÌ×	416	¹Å°Í	10	Ò»°ãÃ³Ò×	3945	Ç§¿Ë	134824	Ë«	372,368
202204	40151200	Áò»¯Ïð½ºÖÆÒ½ÁÆ¡¢Íâ¿Æ¡¢ÑÀ¿Æ»òÊÞÒ½ÓÃ·ÖÖ¸ÊÖÌ×¡¢Á¬Ö¸ÊÖÌ×¼°Â¶Ö¸ÊÖÌ×	418	¶àÃ×Äá¼Ó¹²ºÍ¹ú	10	Ò»°ãÃ³Ò×	18500	Ç§¿Ë	1850000	Ë«	680,798
202204	40151200	Áò»¯Ïð½ºÖÆÒ½ÁÆ¡¢Íâ¿Æ¡¢ÑÀ¿Æ»òÊÞÒ½ÓÃ·ÖÖ¸ÊÖÌ×¡¢Á¬Ö¸ÊÖÌ×¼°Â¶Ö¸ÊÖÌ×	419	¶ò¹Ï¶à¶û	10	Ò»°ãÃ³Ò×	6660	Ç§¿Ë	725000	Ë«	281,983
202204	40151200	Áò»¯Ïð½ºÖÆÒ½ÁÆ¡¢Íâ¿Æ¡¢ÑÀ¿Æ»òÊÞÒ½ÓÃ·ÖÖ¸ÊÖÌ×¡¢Á¬Ö¸ÊÖÌ×¼°Â¶Ö¸ÊÖÌ×	423	Î£µØÂíÀ­	10	Ò»°ãÃ³Ò×	6050	Ç§¿Ë	500000	Ë«	185,020
202204	40151200	Áò»¯Ïð½ºÖÆÒ½ÁÆ¡¢Íâ¿Æ¡¢ÑÀ¿Æ»òÊÞÒ½ÓÃ·ÖÖ¸ÊÖÌ×¡¢Á¬Ö¸ÊÖÌ×¼°Â¶Ö¸ÊÖÌ×	427	ÑÀÂò¼Ó	10	Ò»°ãÃ³Ò×	3812	Ç§¿Ë	400000	Ë«	135,052
202204	40151200	Áò»¯Ïð½ºÖÆÒ½ÁÆ¡¢Íâ¿Æ¡¢ÑÀ¿Æ»òÊÞÒ½ÓÃ·ÖÖ¸ÊÖÌ×¡¢Á¬Ö¸ÊÖÌ×¼°Â¶Ö¸ÊÖÌ×	429	Ä«Î÷¸ç	10	Ò»°ãÃ³Ò×	30625	Ç§¿Ë	4150000	Ë«	1,111,901
202204	40151200	Áò»¯Ïð½ºÖÆÒ½ÁÆ¡¢Íâ¿Æ¡¢ÑÀ¿Æ»òÊÞÒ½ÓÃ·ÖÖ¸ÊÖÌ×¡¢Á¬Ö¸ÊÖÌ×¼°Â¶Ö¸ÊÖÌ×	432	°ÍÄÃÂí	10	Ò»°ãÃ³Ò×	2	Ç§¿Ë	250	Ë«	32
202204	40151200	Áò»¯Ïð½ºÖÆÒ½ÁÆ¡¢Íâ¿Æ¡¢ÑÀ¿Æ»òÊÞÒ½ÓÃ·ÖÖ¸ÊÖÌ×¡¢Á¬Ö¸ÊÖÌ×¼°Â¶Ö¸ÊÖÌ×	434	ÃØÂ³	10	Ò»°ãÃ³Ò×	32238	Ç§¿Ë	2498500	Ë«	2,047,508
202204	40151200	Áò»¯Ïð½ºÖÆÒ½ÁÆ¡¢Íâ¿Æ¡¢ÑÀ¿Æ»òÊÞÒ½ÓÃ·ÖÖ¸ÊÖÌ×¡¢Á¬Ö¸ÊÖÌ×¼°Â¶Ö¸ÊÖÌ×	442	ÌØÁ¢Äá´ïºÍ¶à°Í¸ç	10	Ò»°ãÃ³Ò×	8430	Ç§¿Ë	1000000	Ë«	522,292
202204	40151200	Áò»¯Ïð½ºÖÆÒ½ÁÆ¡¢Íâ¿Æ¡¢ÑÀ¿Æ»òÊÞÒ½ÓÃ·ÖÖ¸ÊÖÌ×¡¢Á¬Ö¸ÊÖÌ×¼°Â¶Ö¸ÊÖÌ×	444	ÎÚÀ­¹ç	10	Ò»°ãÃ³Ò×	12220	Ç§¿Ë	470000	Ë«	395,815
202204	40151200	Áò»¯Ïð½ºÖÆÒ½ÁÆ¡¢Íâ¿Æ¡¢ÑÀ¿Æ»òÊÞÒ½ÓÃ·ÖÖ¸ÊÖÌ×¡¢Á¬Ö¸ÊÖÌ×¼°Â¶Ö¸ÊÖÌ×	444	ÎÚÀ­¹ç	11	¹ú¼Ò¼ä¡¢¹ú¼Ê×éÖ¯ÎÞ³¥Ô®ÖúºÍÔùËÍµÄÎï×Ê	1400	Ç§¿Ë	200000	Ë«	74,000
202204	40151200	Áò»¯Ïð½ºÖÆÒ½ÁÆ¡¢Íâ¿Æ¡¢ÑÀ¿Æ»òÊÞÒ½ÓÃ·ÖÖ¸ÊÖÌ×¡¢Á¬Ö¸ÊÖÌ×¼°Â¶Ö¸ÊÖÌ×	445	Î¯ÄÚÈðÀ­	10	Ò»°ãÃ³Ò×	18596	Ç§¿Ë	1060000	Ë«	993,698
202204	40151200	Áò»¯Ïð½ºÖÆÒ½ÁÆ¡¢Íâ¿Æ¡¢ÑÀ¿Æ»òÊÞÒ½ÓÃ·ÖÖ¸ÊÖÌ×¡¢Á¬Ö¸ÊÖÌ×¼°Â¶Ö¸ÊÖÌ×	501	¼ÓÄÃ´ó	10	Ò»°ãÃ³Ò×	207736	Ç§¿Ë	25902300	Ë«	7,207,891
202204	40151200	Áò»¯Ïð½ºÖÆÒ½ÁÆ¡¢Íâ¿Æ¡¢ÑÀ¿Æ»òÊÞÒ½ÓÃ·ÖÖ¸ÊÖÌ×¡¢Á¬Ö¸ÊÖÌ×¼°Â¶Ö¸ÊÖÌ×	502	ÃÀ¹ú	10	Ò»°ãÃ³Ò×	3426614	Ç§¿Ë	453771567	Ë«	119,804,327
202204	40151200	Áò»¯Ïð½ºÖÆÒ½ÁÆ¡¢Íâ¿Æ¡¢ÑÀ¿Æ»òÊÞÒ½ÓÃ·ÖÖ¸ÊÖÌ×¡¢Á¬Ö¸ÊÖÌ×¼°Â¶Ö¸ÊÖÌ×	601	°Ä´óÀûÑÇ	10	Ò»°ãÃ³Ò×	57505	Ç§¿Ë	7528250	Ë«	1,936,943
202204	40151200	Áò»¯Ïð½ºÖÆÒ½ÁÆ¡¢Íâ¿Æ¡¢ÑÀ¿Æ»òÊÞÒ½ÓÃ·ÖÖ¸ÊÖÌ×¡¢Á¬Ö¸ÊÖÌ×¼°Â¶Ö¸ÊÖÌ×	607	ÐÂ¿¦Àï¶àÄáÑÇ	10	Ò»°ãÃ³Ò×	20138	Ç§¿Ë	2500100	Ë«	678,475
202204	40151200	Áò»¯Ïð½ºÖÆÒ½ÁÆ¡¢Íâ¿Æ¡¢ÑÀ¿Æ»òÊÞÒ½ÓÃ·ÖÖ¸ÊÖÌ×¡¢Á¬Ö¸ÊÖÌ×¼°Â¶Ö¸ÊÖÌ×	609	ÐÂÎ÷À¼	10	Ò»°ãÃ³Ò×	17421	Ç§¿Ë	2364500	Ë«	691,369
202204	40151200	Áò»¯Ïð½ºÖÆÒ½ÁÆ¡¢Íâ¿Æ¡¢ÑÀ¿Æ»òÊÞÒ½ÓÃ·ÖÖ¸ÊÖÌ×¡¢Á¬Ö¸ÊÖÌ×¼°Â¶Ö¸ÊÖÌ×	617	ÈøÄ¦ÑÇ	10	Ò»°ãÃ³Ò×	17	Ç§¿Ë	2500	Ë«	5,040
202204	40151200	Áò»¯Ïð½ºÖÆÒ½ÁÆ¡¢Íâ¿Æ¡¢ÑÀ¿Æ»òÊÞÒ½ÓÃ·ÖÖ¸ÊÖÌ×¡¢Á¬Ö¸ÊÖÌ×¼°Â¶Ö¸ÊÖÌ×	699	´óÑóÖÞÆäËû¹ú¼Ò(µØÇø)	10	Ò»°ãÃ³Ò×	5350	Ç§¿Ë	650000	Ë«	352,495
202204	40151900	Áò»¯Ïð½ºÖÆÆäËû·ÖÖ¸¡¢Á¬Ö¸¼°Â¶Ö¸ÊÖÌ×	102	°ÍÁÖ	10	Ò»°ãÃ³Ò×	7570	Ç§¿Ë	1000000	Ë«	254,738
202204	40151900	Áò»¯Ïð½ºÖÆÆäËû·ÖÖ¸¡¢Á¬Ö¸¼°Â¶Ö¸ÊÖÌ×	103	ÃÏ¼ÓÀ­¹ú	10	Ò»°ãÃ³Ò×	4440	Ç§¿Ë	46937	Ë«	120,704
202204	40151900	Áò»¯Ïð½ºÖÆÆäËû·ÖÖ¸¡¢Á¬Ö¸¼°Â¶Ö¸ÊÖÌ×	106	Ãåµé	10	Ò»°ãÃ³Ò×	4935	Ç§¿Ë	85150	Ë«	199,253
202204	40151900	Áò»¯Ïð½ºÖÆÆäËû·ÖÖ¸¡¢Á¬Ö¸¼°Â¶Ö¸ÊÖÌ×	107	¼íÆÒÕ¯	10	Ò»°ãÃ³Ò×	3369	Ç§¿Ë	251468	Ë«	236,037
202204	40151900	Áò»¯Ïð½ºÖÆÆäËû·ÖÖ¸¡¢Á¬Ö¸¼°Â¶Ö¸ÊÖÌ×	107	¼íÆÒÕ¯	11	¹ú¼Ò¼ä¡¢¹ú¼Ê×éÖ¯ÎÞ³¥Ô®ÖúºÍÔùËÍµÄÎï×Ê	11	Ç§¿Ë	800	Ë«	584
202204	40151900	Áò»¯Ïð½ºÖÆÆäËû·ÖÖ¸¡¢Á¬Ö¸¼°Â¶Ö¸ÊÖÌ×	108	ÈûÆÖÂ·Ë¹	10	Ò»°ãÃ³Ò×	19221	Ç§¿Ë	2525274	Ë«	691,083
202204	40151900	Áò»¯Ïð½ºÖÆÆäËû·ÖÖ¸¡¢Á¬Ö¸¼°Â¶Ö¸ÊÖÌ×	109	³¯ÏÊ	10	Ò»°ãÃ³Ò×	200	Ç§¿Ë	2900	Ë«	12,026
202204	40151900	Áò»¯Ïð½ºÖÆÆäËû·ÖÖ¸¡¢Á¬Ö¸¼°Â¶Ö¸ÊÖÌ×	110	ÖÐ¹úÏã¸Û	10	Ò»°ãÃ³Ò×	80802	Ç§¿Ë	3419698	Ë«	3,113,595
202204	40151900	Áò»¯Ïð½ºÖÆÆäËû·ÖÖ¸¡¢Á¬Ö¸¼°Â¶Ö¸ÊÖÌ×	111	Ó¡¶È	10	Ò»°ãÃ³Ò×	102916	Ç§¿Ë	1477478	Ë«	2,007,968
202204	40151900	Áò»¯Ïð½ºÖÆÆäËû·ÖÖ¸¡¢Á¬Ö¸¼°Â¶Ö¸ÊÖÌ×	112	Ó¡¶ÈÄáÎ÷ÑÇ	10	Ò»°ãÃ³Ò×	2652	Ç§¿Ë	700000	Ë«	97,740
202204	40151900	Áò»¯Ïð½ºÖÆÆäËû·ÖÖ¸¡¢Á¬Ö¸¼°Â¶Ö¸ÊÖÌ×	113	ÒÁÀÊ	10	Ò»°ãÃ³Ò×	3090	Ç§¿Ë	22968	Ë«	148,288
202204	40151900	Áò»¯Ïð½ºÖÆÆäËû·ÖÖ¸¡¢Á¬Ö¸¼°Â¶Ö¸ÊÖÌ×	114	ÒÁÀ­¿Ë	10	Ò»°ãÃ³Ò×	25123	Ç§¿Ë	219712	Ë«	605,557
202204	40151900	Áò»¯Ïð½ºÖÆÆäËû·ÖÖ¸¡¢Á¬Ö¸¼°Â¶Ö¸ÊÖÌ×	115	ÒÔÉ«ÁÐ	10	Ò»°ãÃ³Ò×	105533	Ç§¿Ë	13129343	Ë«	3,671,199
202204	40151900	Áò»¯Ïð½ºÖÆÆäËû·ÖÖ¸¡¢Á¬Ö¸¼°Â¶Ö¸ÊÖÌ×	116	ÈÕ±¾	10	Ò»°ãÃ³Ò×	323655	Ç§¿Ë	44409852	Ë«	13,701,744
202204	40151900	Áò»¯Ïð½ºÖÆÆäËû·ÖÖ¸¡¢Á¬Ö¸¼°Â¶Ö¸ÊÖÌ×	117	Ô¼µ©	10	Ò»°ãÃ³Ò×	9905	Ç§¿Ë	103920	Ë«	258,172
202204	40151900	Áò»¯Ïð½ºÖÆÆäËû·ÖÖ¸¡¢Á¬Ö¸¼°Â¶Ö¸ÊÖÌ×	118	¿ÆÍþÌØ	10	Ò»°ãÃ³Ò×	8010	Ç§¿Ë	108000	Ë«	254,169
202204	40151900	Áò»¯Ïð½ºÖÆÆäËû·ÖÖ¸¡¢Á¬Ö¸¼°Â¶Ö¸ÊÖÌ×	119	ÀÏÎÎ	10	Ò»°ãÃ³Ò×	3	Ç§¿Ë	55	Ë«	105
202204	40151900	Áò»¯Ïð½ºÖÆÆäËû·ÖÖ¸¡¢Á¬Ö¸¼°Â¶Ö¸ÊÖÌ×	120	Àè°ÍÄÛ	10	Ò»°ãÃ³Ò×	6531	Ç§¿Ë	700140	Ë«	226,791
202204	40151900	Áò»¯Ïð½ºÖÆÆäËû·ÖÖ¸¡¢Á¬Ö¸¼°Â¶Ö¸ÊÖÌ×	121	ÖÐ¹ú°ÄÃÅ	10	Ò»°ãÃ³Ò×	130	Ç§¿Ë	10000	Ë«	8,932
202204	40151900	Áò»¯Ïð½ºÖÆÆäËû·ÖÖ¸¡¢Á¬Ö¸¼°Â¶Ö¸ÊÖÌ×	122	ÂíÀ´Î÷ÑÇ	10	Ò»°ãÃ³Ò×	11137	Ç§¿Ë	726266	Ë«	514,197
202204	40151900	Áò»¯Ïð½ºÖÆÆäËû·ÖÖ¸¡¢Á¬Ö¸¼°Â¶Ö¸ÊÖÌ×	123	Âí¶û´ú·ò	10	Ò»°ãÃ³Ò×	919	Ç§¿Ë	180872	Ë«	50,971
202204	40151900	Áò»¯Ïð½ºÖÆÆäËû·ÖÖ¸¡¢Á¬Ö¸¼°Â¶Ö¸ÊÖÌ×	124	ÃÉ¹Å	10	Ò»°ãÃ³Ò×	4846	Ç§¿Ë	459040	Ë«	291,479
202204	40151900	Áò»¯Ïð½ºÖÆÆäËû·ÖÖ¸¡¢Á¬Ö¸¼°Â¶Ö¸ÊÖÌ×	125	Äá²´¶ûÁª°îÃñÖ÷¹²ºÍ¹ú	10	Ò»°ãÃ³Ò×	4035	Ç§¿Ë	156000	Ë«	370,678
202204	40151900	Áò»¯Ïð½ºÖÆÆäËû·ÖÖ¸¡¢Á¬Ö¸¼°Â¶Ö¸ÊÖÌ×	126	°¢Âü	10	Ò»°ãÃ³Ò×	20666	Ç§¿Ë	2449700	Ë«	1,572,555
202204	40151900	Áò»¯Ïð½ºÖÆÆäËû·ÖÖ¸¡¢Á¬Ö¸¼°Â¶Ö¸ÊÖÌ×	127	°Í»ùË¹Ì¹	10	Ò»°ãÃ³Ò×	859	Ç§¿Ë	103305	Ë«	61,211
202204	40151900	Áò»¯Ïð½ºÖÆÆäËû·ÖÖ¸¡¢Á¬Ö¸¼°Â¶Ö¸ÊÖÌ×	129	·ÆÂÉ±ö	10	Ò»°ãÃ³Ò×	28931	Ç§¿Ë	2472365	Ë«	1,852,124
202204	40151900	Áò»¯Ïð½ºÖÆÆäËû·ÖÖ¸¡¢Á¬Ö¸¼°Â¶Ö¸ÊÖÌ×	130	¿¨Ëþ¶û	10	Ò»°ãÃ³Ò×	7452	Ç§¿Ë	82200	Ë«	241,058
202204	40151900	Áò»¯Ïð½ºÖÆÆäËû·ÖÖ¸¡¢Á¬Ö¸¼°Â¶Ö¸ÊÖÌ×	131	É³ÌØ°¢À­²®	10	Ò»°ãÃ³Ò×	64975	Ç§¿Ë	8554700	Ë«	2,490,790
202204	40151900	Áò»¯Ïð½ºÖÆÆäËû·ÖÖ¸¡¢Á¬Ö¸¼°Â¶Ö¸ÊÖÌ×	132	ÐÂ¼ÓÆÂ	10	Ò»°ãÃ³Ò×	27415	Ç§¿Ë	1201380	Ë«	1,639,518
202204	40151900	Áò»¯Ïð½ºÖÆÆäËû·ÖÖ¸¡¢Á¬Ö¸¼°Â¶Ö¸ÊÖÌ×	133	º«¹ú	10	Ò»°ãÃ³Ò×	167014	Ç§¿Ë	7742737	Ë«	6,701,812
202204	40151900	Áò»¯Ïð½ºÖÆÆäËû·ÖÖ¸¡¢Á¬Ö¸¼°Â¶Ö¸ÊÖÌ×	136	Ì©¹ú	10	Ò»°ãÃ³Ò×	83875	Ç§¿Ë	5863670	Ë«	2,724,060
202204	40151900	Áò»¯Ïð½ºÖÆÆäËû·ÖÖ¸¡¢Á¬Ö¸¼°Â¶Ö¸ÊÖÌ×	137	ÍÁ¶úÆä	10	Ò»°ãÃ³Ò×	749	Ç§¿Ë	21358	Ë«	95,728
202204	40151900	Áò»¯Ïð½ºÖÆÆäËû·ÖÖ¸¡¢Á¬Ö¸¼°Â¶Ö¸ÊÖÌ×	138	°¢ÁªÇõ	10	Ò»°ãÃ³Ò×	44977	Ç§¿Ë	4467714	Ë«	1,685,427
202204	40151900	Áò»¯Ïð½ºÖÆÆäËû·ÖÖ¸¡¢Á¬Ö¸¼°Â¶Ö¸ÊÖÌ×	139	Ò²ÃÅ	10	Ò»°ãÃ³Ò×	6144	Ç§¿Ë	76800	Ë«	202,109
202204	40151900	Áò»¯Ïð½ºÖÆÆäËû·ÖÖ¸¡¢Á¬Ö¸¼°Â¶Ö¸ÊÖÌ×	141	Ô½ÄÏ	10	Ò»°ãÃ³Ò×	7151	Ç§¿Ë	159021	Ë«	570,464
202204	40151900	Áò»¯Ïð½ºÖÆÆäËû·ÖÖ¸¡¢Á¬Ö¸¼°Â¶Ö¸ÊÖÌ×	143	ÖÐ¹úÌ¨Íå	10	Ò»°ãÃ³Ò×	18383	Ç§¿Ë	1421705	Ë«	992,169
202204	40151900	Áò»¯Ïð½ºÖÆÆäËû·ÖÖ¸¡¢Á¬Ö¸¼°Â¶Ö¸ÊÖÌ×	145	¹þÈø¿ËË¹Ì¹	10	Ò»°ãÃ³Ò×	20276	Ç§¿Ë	449930	Ë«	184,742
202204	40151900	Áò»¯Ïð½ºÖÆÆäËû·ÖÖ¸¡¢Á¬Ö¸¼°Â¶Ö¸ÊÖÌ×	146	¼ª¶û¼ªË¹Ë¹Ì¹	10	Ò»°ãÃ³Ò×	26	Ç§¿Ë	288	Ë«	790
202204	40151900	Áò»¯Ïð½ºÖÆÆäËû·ÖÖ¸¡¢Á¬Ö¸¼°Â¶Ö¸ÊÖÌ×	147	Ëþ¼ª¿ËË¹Ì¹	10	Ò»°ãÃ³Ò×	1120	Ç§¿Ë	1000	Ë«	49,126
202204	40151900	Áò»¯Ïð½ºÖÆÆäËû·ÖÖ¸¡¢Á¬Ö¸¼°Â¶Ö¸ÊÖÌ×	149	ÎÚ×È±ð¿ËË¹Ì¹	10	Ò»°ãÃ³Ò×	57362	Ç§¿Ë	830066	Ë«	1,338,762
202204	40151900	Áò»¯Ïð½ºÖÆÆäËû·ÖÖ¸¡¢Á¬Ö¸¼°Â¶Ö¸ÊÖÌ×	201	°¢¶û¼°ÀûÑÇ	10	Ò»°ãÃ³Ò×	6410	Ç§¿Ë	845000	Ë«	323,466
202204	40151900	Áò»¯Ïð½ºÖÆÆäËû·ÖÖ¸¡¢Á¬Ö¸¼°Â¶Ö¸ÊÖÌ×	202	°²¸çÀ­	10	Ò»°ãÃ³Ò×	35	Ç§¿Ë	240	Ë«	2,526
202204	40151900	Áò»¯Ïð½ºÖÆÆäËû·ÖÖ¸¡¢Á¬Ö¸¼°Â¶Ö¸ÊÖÌ×	203	±´Äþ	10	Ò»°ãÃ³Ò×	18	Ç§¿Ë	105	Ë«	2,325
202204	40151900	Áò»¯Ïð½ºÖÆÆäËû·ÖÖ¸¡¢Á¬Ö¸¼°Â¶Ö¸ÊÖÌ×	204	²©´ÄÍßÄÉ	10	Ò»°ãÃ³Ò×	2980	Ç§¿Ë	350000	Ë«	118,746
202204	40151900	Áò»¯Ïð½ºÖÆÆäËû·ÖÖ¸¡¢Á¬Ö¸¼°Â¶Ö¸ÊÖÌ×	206	¿¦ÂóÂ¡	10	Ò»°ãÃ³Ò×	3314	Ç§¿Ë	153000	Ë«	238,389
202204	40151900	Áò»¯Ïð½ºÖÆÆäËû·ÖÖ¸¡¢Á¬Ö¸¼°Â¶Ö¸ÊÖÌ×	211	Õ§µÃ	10	Ò»°ãÃ³Ò×	17400	Ç§¿Ë	1200000	Ë«	515,102
202204	40151900	Áò»¯Ïð½ºÖÆÆäËû·ÖÖ¸¡¢Á¬Ö¸¼°Â¶Ö¸ÊÖÌ×	213	¸Õ¹û(²¼)	10	Ò»°ãÃ³Ò×	27	Ç§¿Ë	400	Ë«	3,213
202204	40151900	Áò»¯Ïð½ºÖÆÆäËû·ÖÖ¸¡¢Á¬Ö¸¼°Â¶Ö¸ÊÖÌ×	215	°£¼°	10	Ò»°ãÃ³Ò×	12	Ç§¿Ë	170	Ë«	478
202204	40151900	Áò»¯Ïð½ºÖÆÆäËû·ÖÖ¸¡¢Á¬Ö¸¼°Â¶Ö¸ÊÖÌ×	218	¼ÓÅî	10	Ò»°ãÃ³Ò×	650	Ç§¿Ë	3700	Ë«	18,527
202204	40151900	Áò»¯Ïð½ºÖÆÆäËû·ÖÖ¸¡¢Á¬Ö¸¼°Â¶Ö¸ÊÖÌ×	220	¼ÓÄÉ	10	Ò»°ãÃ³Ò×	3773	Ç§¿Ë	35760	Ë«	122,496
202204	40151900	Áò»¯Ïð½ºÖÆÆäËû·ÖÖ¸¡¢Á¬Ö¸¼°Â¶Ö¸ÊÖÌ×	221	¼¸ÄÚÑÇ	10	Ò»°ãÃ³Ò×	1053	Ç§¿Ë	9620	Ë«	76,248
202204	40151900	Áò»¯Ïð½ºÖÆÆäËû·ÖÖ¸¡¢Á¬Ö¸¼°Â¶Ö¸ÊÖÌ×	223	¿ÆÌØµÏÍß	10	Ò»°ãÃ³Ò×	1776	Ç§¿Ë	24000	Ë«	103,356
202204	40151900	Áò»¯Ïð½ºÖÆÆäËû·ÖÖ¸¡¢Á¬Ö¸¼°Â¶Ö¸ÊÖÌ×	224	¿ÏÄáÑÇ	10	Ò»°ãÃ³Ò×	5406	Ç§¿Ë	94556	Ë«	347,734
202204	40151900	Áò»¯Ïð½ºÖÆÆäËû·ÖÖ¸¡¢Á¬Ö¸¼°Â¶Ö¸ÊÖÌ×	226	Àû±ÈÑÇ	10	Ò»°ãÃ³Ò×	308	Ç§¿Ë	7500	Ë«	19,140
202204	40151900	Áò»¯Ïð½ºÖÆÆäËû·ÖÖ¸¡¢Á¬Ö¸¼°Â¶Ö¸ÊÖÌ×	227	Âí´ï¼ÓË¹¼Ó	10	Ò»°ãÃ³Ò×	658	Ç§¿Ë	75000	Ë«	21,533
202204	40151900	Áò»¯Ïð½ºÖÆÆäËû·ÖÖ¸¡¢Á¬Ö¸¼°Â¶Ö¸ÊÖÌ×	228	ÂíÀ­Î¬	10	Ò»°ãÃ³Ò×	28	Ç§¿Ë	20	Ë«	3,237
202204	40151900	Áò»¯Ïð½ºÖÆÆäËû·ÖÖ¸¡¢Á¬Ö¸¼°Â¶Ö¸ÊÖÌ×	231	Ã«ÀïÇóË¹	10	Ò»°ãÃ³Ò×	410	Ç§¿Ë	37010	Ë«	8,847
202204	40151900	Áò»¯Ïð½ºÖÆÆäËû·ÖÖ¸¡¢Á¬Ö¸¼°Â¶Ö¸ÊÖÌ×	232	Ä¦Âå¸ç	10	Ò»°ãÃ³Ò×	5009	Ç§¿Ë	121150	Ë«	167,960
202204	40151900	Áò»¯Ïð½ºÖÆÆäËû·ÖÖ¸¡¢Á¬Ö¸¼°Â¶Ö¸ÊÖÌ×	233	ÄªÉ£±È¿Ë	10	Ò»°ãÃ³Ò×	564	Ç§¿Ë	4680	Ë«	13,776
202204	40151900	Áò»¯Ïð½ºÖÆÆäËû·ÖÖ¸¡¢Á¬Ö¸¼°Â¶Ö¸ÊÖÌ×	236	ÄáÈÕÀûÑÇ	10	Ò»°ãÃ³Ò×	303	Ç§¿Ë	2548	Ë«	7,527
202204	40151900	Áò»¯Ïð½ºÖÆÆäËû·ÖÖ¸¡¢Á¬Ö¸¼°Â¶Ö¸ÊÖÌ×	240	ÈûÄÚ¼Ó¶û	10	Ò»°ãÃ³Ò×	240	Ç§¿Ë	6500	Ë«	4,020
202204	40151900	Áò»¯Ïð½ºÖÆÆäËû·ÖÖ¸¡¢Á¬Ö¸¼°Â¶Ö¸ÊÖÌ×	244	ÄÏ·Ç	10	Ò»°ãÃ³Ò×	33628	Ç§¿Ë	264302	Ë«	998,543
202204	40151900	Áò»¯Ïð½ºÖÆÆäËû·ÖÖ¸¡¢Á¬Ö¸¼°Â¶Ö¸ÊÖÌ×	247	Ì¹É£ÄáÑÇ	10	Ò»°ãÃ³Ò×	10831	Ç§¿Ë	800050	Ë«	290,992
202204	40151900	Áò»¯Ïð½ºÖÆÆäËû·ÖÖ¸¡¢Á¬Ö¸¼°Â¶Ö¸ÊÖÌ×	248	¶à¸ç	10	Ò»°ãÃ³Ò×	40	Ç§¿Ë	360	Ë«	4,402
202204	40151900	Áò»¯Ïð½ºÖÆÆäËû·ÖÖ¸¡¢Á¬Ö¸¼°Â¶Ö¸ÊÖÌ×	249	Í»ÄáË¹	10	Ò»°ãÃ³Ò×	1	Ç§¿Ë	21	Ë«	12,789
202204	40151900	Áò»¯Ïð½ºÖÆÆäËû·ÖÖ¸¡¢Á¬Ö¸¼°Â¶Ö¸ÊÖÌ×	250	ÎÚ¸É´ï	10	Ò»°ãÃ³Ò×	354	Ç§¿Ë	2720	Ë«	12,937
202204	40151900	Áò»¯Ïð½ºÖÆÆäËû·ÖÖ¸¡¢Á¬Ö¸¼°Â¶Ö¸ÊÖÌ×	252	¸Õ¹û(½ð)	10	Ò»°ãÃ³Ò×	2378	Ç§¿Ë	200880	Ë«	102,397
202204	40151900	Áò»¯Ïð½ºÖÆÆäËû·ÖÖ¸¡¢Á¬Ö¸¼°Â¶Ö¸ÊÖÌ×	254	½ò°Í²¼Î¤	10	Ò»°ãÃ³Ò×	54173	Ç§¿Ë	3869500	Ë«	2,666,240
202204	40151900	Áò»¯Ïð½ºÖÆÆäËû·ÖÖ¸¡¢Á¬Ö¸¼°Â¶Ö¸ÊÖÌ×	258	¶òÁ¢ÌØÀïÑÇ	11	¹ú¼Ò¼ä¡¢¹ú¼Ê×éÖ¯ÎÞ³¥Ô®ÖúºÍÔùËÍµÄÎï×Ê	20	Ç§¿Ë	400	Ë«	1,560
202204	40151900	Áò»¯Ïð½ºÖÆÆäËû·ÖÖ¸¡¢Á¬Ö¸¼°Â¶Ö¸ÊÖÌ×	301	±ÈÀûÊ±	10	Ò»°ãÃ³Ò×	46226	Ç§¿Ë	1377817	Ë«	2,277,139
202204	40151900	Áò»¯Ïð½ºÖÆÆäËû·ÖÖ¸¡¢Á¬Ö¸¼°Â¶Ö¸ÊÖÌ×	302	µ¤Âó	10	Ò»°ãÃ³Ò×	2488	Ç§¿Ë	294300	Ë«	87,956
202204	40151900	Áò»¯Ïð½ºÖÆÆäËû·ÖÖ¸¡¢Á¬Ö¸¼°Â¶Ö¸ÊÖÌ×	303	Ó¢¹ú	10	Ò»°ãÃ³Ò×	101622	Ç§¿Ë	10349104	Ë«	4,540,250
202204	40151900	Áò»¯Ïð½ºÖÆÆäËû·ÖÖ¸¡¢Á¬Ö¸¼°Â¶Ö¸ÊÖÌ×	304	µÂ¹ú	10	Ò»°ãÃ³Ò×	53261	Ç§¿Ë	5246169	Ë«	2,384,227
202204	40151900	Áò»¯Ïð½ºÖÆÆäËû·ÖÖ¸¡¢Á¬Ö¸¼°Â¶Ö¸ÊÖÌ×	305	·¨¹ú	10	Ò»°ãÃ³Ò×	26728	Ç§¿Ë	2660708	Ë«	1,056,295
202204	40151900	Áò»¯Ïð½ºÖÆÆäËû·ÖÖ¸¡¢Á¬Ö¸¼°Â¶Ö¸ÊÖÌ×	306	°®¶ûÀ¼	10	Ò»°ãÃ³Ò×	1836	Ç§¿Ë	175200	Ë«	176,861
202204	40151900	Áò»¯Ïð½ºÖÆÆäËû·ÖÖ¸¡¢Á¬Ö¸¼°Â¶Ö¸ÊÖÌ×	307	Òâ´óÀû	10	Ò»°ãÃ³Ò×	126941	Ç§¿Ë	16910821	Ë«	4,703,786
202204	40151900	Áò»¯Ïð½ºÖÆÆäËû·ÖÖ¸¡¢Á¬Ö¸¼°Â¶Ö¸ÊÖÌ×	309	ºÉÀ¼	10	Ò»°ãÃ³Ò×	138812	Ç§¿Ë	16024685	Ë«	5,624,472
202204	40151900	Áò»¯Ïð½ºÖÆÆäËû·ÖÖ¸¡¢Á¬Ö¸¼°Â¶Ö¸ÊÖÌ×	310	Ï£À°	10	Ò»°ãÃ³Ò×	26177	Ç§¿Ë	2341760	Ë«	779,188
202204	40151900	Áò»¯Ïð½ºÖÆÆäËû·ÖÖ¸¡¢Á¬Ö¸¼°Â¶Ö¸ÊÖÌ×	311	ÆÏÌÑÑÀ	10	Ò»°ãÃ³Ò×	2454	Ç§¿Ë	302960	Ë«	160,795
202204	40151900	Áò»¯Ïð½ºÖÆÆäËû·ÖÖ¸¡¢Á¬Ö¸¼°Â¶Ö¸ÊÖÌ×	312	Î÷°àÑÀ	10	Ò»°ãÃ³Ò×	123565	Ç§¿Ë	10584499	Ë«	4,026,384
202204	40151900	Áò»¯Ïð½ºÖÆÆäËû·ÖÖ¸¡¢Á¬Ö¸¼°Â¶Ö¸ÊÖÌ×	313	°¢¶û°ÍÄáÑÇ	10	Ò»°ãÃ³Ò×	6418	Ç§¿Ë	850288	Ë«	230,524
202204	40151900	Áò»¯Ïð½ºÖÆÆäËû·ÖÖ¸¡¢Á¬Ö¸¼°Â¶Ö¸ÊÖÌ×	316	±£¼ÓÀûÑÇ	10	Ò»°ãÃ³Ò×	10474	Ç§¿Ë	301000	Ë«	392,650
202204	40151900	Áò»¯Ïð½ºÖÆÆäËû·ÖÖ¸¡¢Á¬Ö¸¼°Â¶Ö¸ÊÖÌ×	318	·ÒÀ¼	10	Ò»°ãÃ³Ò×	67384	Ç§¿Ë	5145295	Ë«	2,573,509
202204	40151900	Áò»¯Ïð½ºÖÆÆäËû·ÖÖ¸¡¢Á¬Ö¸¼°Â¶Ö¸ÊÖÌ×	321	ÐÙÑÀÀû	10	Ò»°ãÃ³Ò×	1162	Ç§¿Ë	23868	Ë«	98,587
202204	40151900	Áò»¯Ïð½ºÖÆÆäËû·ÖÖ¸¡¢Á¬Ö¸¼°Â¶Ö¸ÊÖÌ×	326	Å²Íþ	10	Ò»°ãÃ³Ò×	2228	Ç§¿Ë	282500	Ë«	108,141
202204	40151900	Áò»¯Ïð½ºÖÆÆäËû·ÖÖ¸¡¢Á¬Ö¸¼°Â¶Ö¸ÊÖÌ×	327	²¨À¼	10	Ò»°ãÃ³Ò×	76640	Ç§¿Ë	6666416	Ë«	2,540,579
202204	40151900	Áò»¯Ïð½ºÖÆÆäËû·ÖÖ¸¡¢Á¬Ö¸¼°Â¶Ö¸ÊÖÌ×	328	ÂÞÂíÄáÑÇ	10	Ò»°ãÃ³Ò×	1550	Ç§¿Ë	200000	Ë«	46,868
202204	40151900	Áò»¯Ïð½ºÖÆÆäËû·ÖÖ¸¡¢Á¬Ö¸¼°Â¶Ö¸ÊÖÌ×	330	Èðµä	10	Ò»°ãÃ³Ò×	242	Ç§¿Ë	8312	Ë«	12,310
202204	40151900	Áò»¯Ïð½ºÖÆÆäËû·ÖÖ¸¡¢Á¬Ö¸¼°Â¶Ö¸ÊÖÌ×	331	ÈðÊ¿	10	Ò»°ãÃ³Ò×	22056	Ç§¿Ë	1885640	Ë«	868,965
202204	40151900	Áò»¯Ïð½ºÖÆÆäËû·ÖÖ¸¡¢Á¬Ö¸¼°Â¶Ö¸ÊÖÌ×	336	Á¢ÌÕÍð	10	Ò»°ãÃ³Ò×	30	Ç§¿Ë	185	Ë«	7,553
202204	40151900	Áò»¯Ïð½ºÖÆÆäËû·ÖÖ¸¡¢Á¬Ö¸¼°Â¶Ö¸ÊÖÌ×	337	¸ñÂ³¼ªÑÇ	10	Ò»°ãÃ³Ò×	6302	Ç§¿Ë	875350	Ë«	184,314
202204	40151900	Áò»¯Ïð½ºÖÆÆäËû·ÖÖ¸¡¢Á¬Ö¸¼°Â¶Ö¸ÊÖÌ×	338	ÑÇÃÀÄáÑÇ	10	Ò»°ãÃ³Ò×	501	Ç§¿Ë	1940	Ë«	18,792
202204	40151900	Áò»¯Ïð½ºÖÆÆäËû·ÖÖ¸¡¢Á¬Ö¸¼°Â¶Ö¸ÊÖÌ×	340	°×¶íÂÞË¹	10	Ò»°ãÃ³Ò×	12872	Ç§¿Ë	542700	Ë«	467,784
202204	40151900	Áò»¯Ïð½ºÖÆÆäËû·ÖÖ¸¡¢Á¬Ö¸¼°Â¶Ö¸ÊÖÌ×	340	°×¶íÂÞË¹	11	¹ú¼Ò¼ä¡¢¹ú¼Ê×éÖ¯ÎÞ³¥Ô®ÖúºÍÔùËÍµÄÎï×Ê	28	Ç§¿Ë	2100	Ë«	8,240
202204	40151900	Áò»¯Ïð½ºÖÆÆäËû·ÖÖ¸¡¢Á¬Ö¸¼°Â¶Ö¸ÊÖÌ×	343	Ä¦¶û¶àÍß	10	Ò»°ãÃ³Ò×	327	Ç§¿Ë	35000	Ë«	15,713
202204	40151900	Áò»¯Ïð½ºÖÆÆäËû·ÖÖ¸¡¢Á¬Ö¸¼°Â¶Ö¸ÊÖÌ×	344	¶íÂÞË¹Áª°î	10	Ò»°ãÃ³Ò×	266819	Ç§¿Ë	14954610	Ë«	8,046,126
202204	40151900	Áò»¯Ïð½ºÖÆÆäËû·ÖÖ¸¡¢Á¬Ö¸¼°Â¶Ö¸ÊÖÌ×	352	½Ý¿Ë	10	Ò»°ãÃ³Ò×	7944	Ç§¿Ë	145610	Ë«	233,020
202204	40151900	Áò»¯Ïð½ºÖÆÆäËû·ÖÖ¸¡¢Á¬Ö¸¼°Â¶Ö¸ÊÖÌ×	402	°¢¸ùÍ¢	10	Ò»°ãÃ³Ò×	97539	Ç§¿Ë	3613266	Ë«	3,089,792
202204	40151900	Áò»¯Ïð½ºÖÆÆäËû·ÖÖ¸¡¢Á¬Ö¸¼°Â¶Ö¸ÊÖÌ×	403	°¢Â³°Í	10	Ò»°ãÃ³Ò×	15100	Ç§¿Ë	2000000	Ë«	533,089
202204	40151900	Áò»¯Ïð½ºÖÆÆäËû·ÖÖ¸¡¢Á¬Ö¸¼°Â¶Ö¸ÊÖÌ×	404	°Í¹þÂí	10	Ò»°ãÃ³Ò×	650	Ç§¿Ë	65000	Ë«	34,835
202204	40151900	Áò»¯Ïð½ºÖÆÆäËû·ÖÖ¸¡¢Á¬Ö¸¼°Â¶Ö¸ÊÖÌ×	405	°Í°Í¶àË¹	10	Ò»°ãÃ³Ò×	1139	Ç§¿Ë	95432	Ë«	48,874
202204	40151900	Áò»¯Ïð½ºÖÆÆäËû·ÖÖ¸¡¢Á¬Ö¸¼°Â¶Ö¸ÊÖÌ×	406	²®Àû×È	10	Ò»°ãÃ³Ò×	0	Ç§¿Ë	10	Ë«	6
202204	40151900	Áò»¯Ïð½ºÖÆÆäËû·ÖÖ¸¡¢Á¬Ö¸¼°Â¶Ö¸ÊÖÌ×	410	°ÍÎ÷	10	Ò»°ãÃ³Ò×	196472	Ç§¿Ë	9838089	Ë«	6,881,650
202204	40151900	Áò»¯Ïð½ºÖÆÆäËû·ÖÖ¸¡¢Á¬Ö¸¼°Â¶Ö¸ÊÖÌ×	412	ÖÇÀû	10	Ò»°ãÃ³Ò×	165217	Ç§¿Ë	7726190	Ë«	5,744,540
202204	40151900	Áò»¯Ïð½ºÖÆÆäËû·ÖÖ¸¡¢Á¬Ö¸¼°Â¶Ö¸ÊÖÌ×	413	¸çÂ×±ÈÑÇ	10	Ò»°ãÃ³Ò×	16317	Ç§¿Ë	1495684	Ë«	460,825
202204	40151900	Áò»¯Ïð½ºÖÆÆäËû·ÖÖ¸¡¢Á¬Ö¸¼°Â¶Ö¸ÊÖÌ×	415	¸çË¹´ïÀè¼Ó	10	Ò»°ãÃ³Ò×	883	Ç§¿Ë	70000	Ë«	30,369
202204	40151900	Áò»¯Ïð½ºÖÆÆäËû·ÖÖ¸¡¢Á¬Ö¸¼°Â¶Ö¸ÊÖÌ×	416	¹Å°Í	10	Ò»°ãÃ³Ò×	8646	Ç§¿Ë	705005	Ë«	370,665
202204	40151900	Áò»¯Ïð½ºÖÆÆäËû·ÖÖ¸¡¢Á¬Ö¸¼°Â¶Ö¸ÊÖÌ×	417	¿âÀ°Ë÷µº	10	Ò»°ãÃ³Ò×	0	Ç§¿Ë	50	Ë«	13
202204	40151900	Áò»¯Ïð½ºÖÆÆäËû·ÖÖ¸¡¢Á¬Ö¸¼°Â¶Ö¸ÊÖÌ×	418	¶àÃ×Äá¼Ó¹²ºÍ¹ú	10	Ò»°ãÃ³Ò×	9482	Ç§¿Ë	324500	Ë«	407,759
202204	40151900	Áò»¯Ïð½ºÖÆÆäËû·ÖÖ¸¡¢Á¬Ö¸¼°Â¶Ö¸ÊÖÌ×	419	¶ò¹Ï¶à¶û	10	Ò»°ãÃ³Ò×	28752	Ç§¿Ë	1125470	Ë«	863,541
202204	40151900	Áò»¯Ïð½ºÖÆÆäËû·ÖÖ¸¡¢Á¬Ö¸¼°Â¶Ö¸ÊÖÌ×	423	Î£µØÂíÀ­	10	Ò»°ãÃ³Ò×	484	Ç§¿Ë	48120	Ë«	18,321
202204	40151900	Áò»¯Ïð½ºÖÆÆäËû·ÖÖ¸¡¢Á¬Ö¸¼°Â¶Ö¸ÊÖÌ×	424	¹çÑÇÄÇ	10	Ò»°ãÃ³Ò×	747	Ç§¿Ë	13500	Ë«	25,051
202204	40151900	Áò»¯Ïð½ºÖÆÆäËû·ÖÖ¸¡¢Á¬Ö¸¼°Â¶Ö¸ÊÖÌ×	427	ÑÀÂò¼Ó	10	Ò»°ãÃ³Ò×	9842	Ç§¿Ë	824012	Ë«	421,298
202204	40151900	Áò»¯Ïð½ºÖÆÆäËû·ÖÖ¸¡¢Á¬Ö¸¼°Â¶Ö¸ÊÖÌ×	429	Ä«Î÷¸ç	10	Ò»°ãÃ³Ò×	102792	Ç§¿Ë	4084928	Ë«	3,939,296
202204	40151900	Áò»¯Ïð½ºÖÆÆäËû·ÖÖ¸¡¢Á¬Ö¸¼°Â¶Ö¸ÊÖÌ×	431	Äá¼ÓÀ­¹Ï	10	Ò»°ãÃ³Ò×	13130	Ç§¿Ë	1092000	Ë«	498,491
202204	40151900	Áò»¯Ïð½ºÖÆÆäËû·ÖÖ¸¡¢Á¬Ö¸¼°Â¶Ö¸ÊÖÌ×	432	°ÍÄÃÂí	10	Ò»°ãÃ³Ò×	28365	Ç§¿Ë	2162192	Ë«	1,250,005
202204	40151900	Áò»¯Ïð½ºÖÆÆäËû·ÖÖ¸¡¢Á¬Ö¸¼°Â¶Ö¸ÊÖÌ×	433	°ÍÀ­¹ç	10	Ò»°ãÃ³Ò×	6	Ç§¿Ë	600	Ë«	76
202204	40151900	Áò»¯Ïð½ºÖÆÆäËû·ÖÖ¸¡¢Á¬Ö¸¼°Â¶Ö¸ÊÖÌ×	434	ÃØÂ³	10	Ò»°ãÃ³Ò×	14518	Ç§¿Ë	1586656	Ë«	667,823
202204	40151900	Áò»¯Ïð½ºÖÆÆäËû·ÖÖ¸¡¢Á¬Ö¸¼°Â¶Ö¸ÊÖÌ×	435	²¨¶àÀè¸÷	10	Ò»°ãÃ³Ò×	2422	Ç§¿Ë	12024	Ë«	57,282
202204	40151900	Áò»¯Ïð½ºÖÆÆäËû·ÖÖ¸¡¢Á¬Ö¸¼°Â¶Ö¸ÊÖÌ×	441	ËÕÀïÄÏ	10	Ò»°ãÃ³Ò×	75	Ç§¿Ë	720	Ë«	4,409
202204	40151900	Áò»¯Ïð½ºÖÆÆäËû·ÖÖ¸¡¢Á¬Ö¸¼°Â¶Ö¸ÊÖÌ×	442	ÌØÁ¢Äá´ïºÍ¶à°Í¸ç	10	Ò»°ãÃ³Ò×	79299	Ç§¿Ë	8579400	Ë«	4,309,771
202204	40151900	Áò»¯Ïð½ºÖÆÆäËû·ÖÖ¸¡¢Á¬Ö¸¼°Â¶Ö¸ÊÖÌ×	444	ÎÚÀ­¹ç	10	Ò»°ãÃ³Ò×	2350	Ç§¿Ë	211510	Ë«	102,558
202204	40151900	Áò»¯Ïð½ºÖÆÆäËû·ÖÖ¸¡¢Á¬Ö¸¼°Â¶Ö¸ÊÖÌ×	445	Î¯ÄÚÈðÀ­	10	Ò»°ãÃ³Ò×	3820	Ç§¿Ë	104030	Ë«	820,346
202204	40151900	Áò»¯Ïð½ºÖÆÆäËû·ÖÖ¸¡¢Á¬Ö¸¼°Â¶Ö¸ÊÖÌ×	501	¼ÓÄÃ´ó	10	Ò»°ãÃ³Ò×	378996	Ç§¿Ë	39498520	Ë«	20,747,899
202204	40151900	Áò»¯Ïð½ºÖÆÆäËû·ÖÖ¸¡¢Á¬Ö¸¼°Â¶Ö¸ÊÖÌ×	502	ÃÀ¹ú	10	Ò»°ãÃ³Ò×	1465200	Ç§¿Ë	137774322	Ë«	72,154,594
202204	40151900	Áò»¯Ïð½ºÖÆÆäËû·ÖÖ¸¡¢Á¬Ö¸¼°Â¶Ö¸ÊÖÌ×	504	°ÙÄ½´ó	10	Ò»°ãÃ³Ò×	4020	Ç§¿Ë	275000	Ë«	197,461
202204	40151900	Áò»¯Ïð½ºÖÆÆäËû·ÖÖ¸¡¢Á¬Ö¸¼°Â¶Ö¸ÊÖÌ×	601	°Ä´óÀûÑÇ	10	Ò»°ãÃ³Ò×	42988	Ç§¿Ë	4413407	Ë«	2,024,014
202204	40151900	Áò»¯Ïð½ºÖÆÆäËû·ÖÖ¸¡¢Á¬Ö¸¼°Â¶Ö¸ÊÖÌ×	602	¿â¿ËÈºµº	10	Ò»°ãÃ³Ò×	36	Ç§¿Ë	4000	Ë«	3,062
202204	40151900	Áò»¯Ïð½ºÖÆÆäËû·ÖÖ¸¡¢Á¬Ö¸¼°Â¶Ö¸ÊÖÌ×	607	ÐÂ¿¦Àï¶àÄáÑÇ	10	Ò»°ãÃ³Ò×	10	Ç§¿Ë	120	Ë«	605
202204	40151900	Áò»¯Ïð½ºÖÆÆäËû·ÖÖ¸¡¢Á¬Ö¸¼°Â¶Ö¸ÊÖÌ×	609	ÐÂÎ÷À¼	10	Ò»°ãÃ³Ò×	24409	Ç§¿Ë	2257570	Ë«	986,159
202204	40151900	Áò»¯Ïð½ºÖÆÆäËû·ÖÖ¸¡¢Á¬Ö¸¼°Â¶Ö¸ÊÖÌ×	611	°Í²¼ÑÇÐÂ¼¸ÄÚÑÇ	10	Ò»°ãÃ³Ò×	34	Ç§¿Ë	2773	Ë«	3,243
202204	40151900	Áò»¯Ïð½ºÖÆÆäËû·ÖÖ¸¡¢Á¬Ö¸¼°Â¶Ö¸ÊÖÌ×	613	ËùÂÞÃÅÈºµº	10	Ò»°ãÃ³Ò×	94	Ç§¿Ë	5588	Ë«	5,843
202204	40151900	Áò»¯Ïð½ºÖÆÆäËû·ÖÖ¸¡¢Á¬Ö¸¼°Â¶Ö¸ÊÖÌ×	699	´óÑóÖÞÆäËû¹ú¼Ò(µØÇø)	10	Ò»°ãÃ³Ò×	690	Ç§¿Ë	25000	Ë«	11,165
202205	39262011	¾ÛÂÈÒÒÏ©ÖÆÊÖÌ×£¨·ÖÖ¸ÊÖÌ×¡¢Á¬Ö¸ÊÖÌ×µÈ£©	102	°ÍÁÖ	10	Ò»°ãÃ³Ò×	12350	Ç§¿Ë	1350000	Ë«	235,822
202205	39262011	¾ÛÂÈÒÒÏ©ÖÆÊÖÌ×£¨·ÖÖ¸ÊÖÌ×¡¢Á¬Ö¸ÊÖÌ×µÈ£©	103	ÃÏ¼ÓÀ­¹ú	10	Ò»°ãÃ³Ò×	16690	Ç§¿Ë	1750000	Ë«	338,475
202205	39262011	¾ÛÂÈÒÒÏ©ÖÆÊÖÌ×£¨·ÖÖ¸ÊÖÌ×¡¢Á¬Ö¸ÊÖÌ×µÈ£©	106	Ãåµé	10	Ò»°ãÃ³Ò×	3124	Ç§¿Ë	316560	Ë«	82,333
202205	39262011	¾ÛÂÈÒÒÏ©ÖÆÊÖÌ×£¨·ÖÖ¸ÊÖÌ×¡¢Á¬Ö¸ÊÖÌ×µÈ£©	110	ÖÐ¹úÏã¸Û	10	Ò»°ãÃ³Ò×	14127	Ç§¿Ë	1588300	Ë«	295,181
202205	39262011	¾ÛÂÈÒÒÏ©ÖÆÊÖÌ×£¨·ÖÖ¸ÊÖÌ×¡¢Á¬Ö¸ÊÖÌ×µÈ£©	111	Ó¡¶È	10	Ò»°ãÃ³Ò×	464	Ç§¿Ë	61005	Ë«	11,844
202205	39262011	¾ÛÂÈÒÒÏ©ÖÆÊÖÌ×£¨·ÖÖ¸ÊÖÌ×¡¢Á¬Ö¸ÊÖÌ×µÈ£©	112	Ó¡¶ÈÄáÎ÷ÑÇ	10	Ò»°ãÃ³Ò×	1079	Ç§¿Ë	101052	Ë«	29,651
202205	39262011	¾ÛÂÈÒÒÏ©ÖÆÊÖÌ×£¨·ÖÖ¸ÊÖÌ×¡¢Á¬Ö¸ÊÖÌ×µÈ£©	114	ÒÁÀ­¿Ë	10	Ò»°ãÃ³Ò×	18845	Ç§¿Ë	160000	Ë«	434,284
202205	39262011	¾ÛÂÈÒÒÏ©ÖÆÊÖÌ×£¨·ÖÖ¸ÊÖÌ×¡¢Á¬Ö¸ÊÖÌ×µÈ£©	115	ÒÔÉ«ÁÐ	10	Ò»°ãÃ³Ò×	16006	Ç§¿Ë	1860009	Ë«	381,947
202205	39262011	¾ÛÂÈÒÒÏ©ÖÆÊÖÌ×£¨·ÖÖ¸ÊÖÌ×¡¢Á¬Ö¸ÊÖÌ×µÈ£©	116	ÈÕ±¾	10	Ò»°ãÃ³Ò×	2602007	Ç§¿Ë	291983514	Ë«	54,357,447
202205	39262011	¾ÛÂÈÒÒÏ©ÖÆÊÖÌ×£¨·ÖÖ¸ÊÖÌ×¡¢Á¬Ö¸ÊÖÌ×µÈ£©	118	¿ÆÍþÌØ	10	Ò»°ãÃ³Ò×	245026	Ç§¿Ë	27717500	Ë«	4,190,633
202205	39262011	¾ÛÂÈÒÒÏ©ÖÆÊÖÌ×£¨·ÖÖ¸ÊÖÌ×¡¢Á¬Ö¸ÊÖÌ×µÈ£©	119	ÀÏÎÎ	10	Ò»°ãÃ³Ò×	276	Ç§¿Ë	6144	Ë«	24,862
202205	39262011	¾ÛÂÈÒÒÏ©ÖÆÊÖÌ×£¨·ÖÖ¸ÊÖÌ×¡¢Á¬Ö¸ÊÖÌ×µÈ£©	120	Àè°ÍÄÛ	10	Ò»°ãÃ³Ò×	0	Ç§¿Ë	60	Ë«	20
202205	39262011	¾ÛÂÈÒÒÏ©ÖÆÊÖÌ×£¨·ÖÖ¸ÊÖÌ×¡¢Á¬Ö¸ÊÖÌ×µÈ£©	122	ÂíÀ´Î÷ÑÇ	10	Ò»°ãÃ³Ò×	28374	Ç§¿Ë	2901496	Ë«	602,985
202205	39262011	¾ÛÂÈÒÒÏ©ÖÆÊÖÌ×£¨·ÖÖ¸ÊÖÌ×¡¢Á¬Ö¸ÊÖÌ×µÈ£©	124	ÃÉ¹Å	10	Ò»°ãÃ³Ò×	1073	Ç§¿Ë	60652	Ë«	24,970
202205	39262011	¾ÛÂÈÒÒÏ©ÖÆÊÖÌ×£¨·ÖÖ¸ÊÖÌ×¡¢Á¬Ö¸ÊÖÌ×µÈ£©	126	°¢Âü	10	Ò»°ãÃ³Ò×	48483	Ç§¿Ë	5445532	Ë«	967,487
202205	39262011	¾ÛÂÈÒÒÏ©ÖÆÊÖÌ×£¨·ÖÖ¸ÊÖÌ×¡¢Á¬Ö¸ÊÖÌ×µÈ£©	127	°Í»ùË¹Ì¹	10	Ò»°ãÃ³Ò×	3121	Ç§¿Ë	400100	Ë«	66,575
202205	39262011	¾ÛÂÈÒÒÏ©ÖÆÊÖÌ×£¨·ÖÖ¸ÊÖÌ×¡¢Á¬Ö¸ÊÖÌ×µÈ£©	129	·ÆÂÉ±ö	10	Ò»°ãÃ³Ò×	66424	Ç§¿Ë	6934840	Ë«	1,446,489
202205	39262011	¾ÛÂÈÒÒÏ©ÖÆÊÖÌ×£¨·ÖÖ¸ÊÖÌ×¡¢Á¬Ö¸ÊÖÌ×µÈ£©	130	¿¨Ëþ¶û	10	Ò»°ãÃ³Ò×	169072	Ç§¿Ë	19135040	Ë«	2,824,542
202205	39262011	¾ÛÂÈÒÒÏ©ÖÆÊÖÌ×£¨·ÖÖ¸ÊÖÌ×¡¢Á¬Ö¸ÊÖÌ×µÈ£©	131	É³ÌØ°¢À­²®	10	Ò»°ãÃ³Ò×	971604	Ç§¿Ë	101867388	Ë«	20,389,556
202205	39262011	¾ÛÂÈÒÒÏ©ÖÆÊÖÌ×£¨·ÖÖ¸ÊÖÌ×¡¢Á¬Ö¸ÊÖÌ×µÈ£©	132	ÐÂ¼ÓÆÂ	10	Ò»°ãÃ³Ò×	84090	Ç§¿Ë	7772032	Ë«	1,885,692
202205	39262011	¾ÛÂÈÒÒÏ©ÖÆÊÖÌ×£¨·ÖÖ¸ÊÖÌ×¡¢Á¬Ö¸ÊÖÌ×µÈ£©	133	º«¹ú	10	Ò»°ãÃ³Ò×	39857	Ç§¿Ë	2417991	Ë«	1,188,988
202205	39262011	¾ÛÂÈÒÒÏ©ÖÆÊÖÌ×£¨·ÖÖ¸ÊÖÌ×¡¢Á¬Ö¸ÊÖÌ×µÈ£©	136	Ì©¹ú	10	Ò»°ãÃ³Ò×	25558	Ç§¿Ë	3045670	Ë«	467,452
202205	39262011	¾ÛÂÈÒÒÏ©ÖÆÊÖÌ×£¨·ÖÖ¸ÊÖÌ×¡¢Á¬Ö¸ÊÖÌ×µÈ£©	137	ÍÁ¶úÆä	10	Ò»°ãÃ³Ò×	25692	Ç§¿Ë	2951200	Ë«	510,405
202205	39262011	¾ÛÂÈÒÒÏ©ÖÆÊÖÌ×£¨·ÖÖ¸ÊÖÌ×¡¢Á¬Ö¸ÊÖÌ×µÈ£©	138	°¢ÁªÇõ	10	Ò»°ãÃ³Ò×	599906	Ç§¿Ë	65852027	Ë«	11,421,794
202205	39262011	¾ÛÂÈÒÒÏ©ÖÆÊÖÌ×£¨·ÖÖ¸ÊÖÌ×¡¢Á¬Ö¸ÊÖÌ×µÈ£©	139	Ò²ÃÅ	10	Ò»°ãÃ³Ò×	2100	Ç§¿Ë	150000	Ë«	32,538
202205	39262011	¾ÛÂÈÒÒÏ©ÖÆÊÖÌ×£¨·ÖÖ¸ÊÖÌ×¡¢Á¬Ö¸ÊÖÌ×µÈ£©	141	Ô½ÄÏ	10	Ò»°ãÃ³Ò×	43125	Ç§¿Ë	8305030	Ë«	1,907,346
202205	39262011	¾ÛÂÈÒÒÏ©ÖÆÊÖÌ×£¨·ÖÖ¸ÊÖÌ×¡¢Á¬Ö¸ÊÖÌ×µÈ£©	143	ÖÐ¹úÌ¨Íå	10	Ò»°ãÃ³Ò×	140528	Ç§¿Ë	12979693	Ë«	2,707,579
202205	39262011	¾ÛÂÈÒÒÏ©ÖÆÊÖÌ×£¨·ÖÖ¸ÊÖÌ×¡¢Á¬Ö¸ÊÖÌ×µÈ£©	144	¶«µÛãë	10	Ò»°ãÃ³Ò×	760	Ç§¿Ë	31	Ë«	32,867
202205	39262011	¾ÛÂÈÒÒÏ©ÖÆÊÖÌ×£¨·ÖÖ¸ÊÖÌ×¡¢Á¬Ö¸ÊÖÌ×µÈ£©	145	¹þÈø¿ËË¹Ì¹	10	Ò»°ãÃ³Ò×	14890	Ç§¿Ë	1499510	Ë«	310,532
202205	39262011	¾ÛÂÈÒÒÏ©ÖÆÊÖÌ×£¨·ÖÖ¸ÊÖÌ×¡¢Á¬Ö¸ÊÖÌ×µÈ£©	146	¼ª¶û¼ªË¹Ë¹Ì¹	10	Ò»°ãÃ³Ò×	7455	Ç§¿Ë	725000	Ë«	154,038
202205	39262011	¾ÛÂÈÒÒÏ©ÖÆÊÖÌ×£¨·ÖÖ¸ÊÖÌ×¡¢Á¬Ö¸ÊÖÌ×µÈ£©	201	°¢¶û¼°ÀûÑÇ	10	Ò»°ãÃ³Ò×	12563	Ç§¿Ë	2235000	Ë«	286,624
202205	39262011	¾ÛÂÈÒÒÏ©ÖÆÊÖÌ×£¨·ÖÖ¸ÊÖÌ×¡¢Á¬Ö¸ÊÖÌ×µÈ£©	203	±´Äþ	10	Ò»°ãÃ³Ò×	30	Ç§¿Ë	1000	Ë«	2,311
202205	39262011	¾ÛÂÈÒÒÏ©ÖÆÊÖÌ×£¨·ÖÖ¸ÊÖÌ×¡¢Á¬Ö¸ÊÖÌ×µÈ£©	204	²©´ÄÍßÄÉ	10	Ò»°ãÃ³Ò×	9740	Ç§¿Ë	950000	Ë«	162,317
202205	39262011	¾ÛÂÈÒÒÏ©ÖÆÊÖÌ×£¨·ÖÖ¸ÊÖÌ×¡¢Á¬Ö¸ÊÖÌ×µÈ£©	215	°£¼°	10	Ò»°ãÃ³Ò×	8150	Ç§¿Ë	750002	Ë«	57,626
202205	39262011	¾ÛÂÈÒÒÏ©ÖÆÊÖÌ×£¨·ÖÖ¸ÊÖÌ×¡¢Á¬Ö¸ÊÖÌ×µÈ£©	217	°£Èû¶í±ÈÑÇ	10	Ò»°ãÃ³Ò×	2963	Ç§¿Ë	575000	Ë«	69,702
202205	39262011	¾ÛÂÈÒÒÏ©ÖÆÊÖÌ×£¨·ÖÖ¸ÊÖÌ×¡¢Á¬Ö¸ÊÖÌ×µÈ£©	220	¼ÓÄÉ	10	Ò»°ãÃ³Ò×	920	Ç§¿Ë	6000	Ë«	41,469
202205	39262011	¾ÛÂÈÒÒÏ©ÖÆÊÖÌ×£¨·ÖÖ¸ÊÖÌ×¡¢Á¬Ö¸ÊÖÌ×µÈ£©	223	¿ÆÌØµÏÍß	10	Ò»°ãÃ³Ò×	1356	Ç§¿Ë	10800	Ë«	37,246
202205	39262011	¾ÛÂÈÒÒÏ©ÖÆÊÖÌ×£¨·ÖÖ¸ÊÖÌ×¡¢Á¬Ö¸ÊÖÌ×µÈ£©	227	Âí´ï¼ÓË¹¼Ó	10	Ò»°ãÃ³Ò×	52	Ç§¿Ë	480	Ë«	799
202205	39262011	¾ÛÂÈÒÒÏ©ÖÆÊÖÌ×£¨·ÖÖ¸ÊÖÌ×¡¢Á¬Ö¸ÊÖÌ×µÈ£©	231	Ã«ÀïÇóË¹	10	Ò»°ãÃ³Ò×	17140	Ç§¿Ë	1900000	Ë«	318,060
202205	39262011	¾ÛÂÈÒÒÏ©ÖÆÊÖÌ×£¨·ÖÖ¸ÊÖÌ×¡¢Á¬Ö¸ÊÖÌ×µÈ£©	232	Ä¦Âå¸ç	10	Ò»°ãÃ³Ò×	9951	Ç§¿Ë	1160000	Ë«	207,135
202205	39262011	¾ÛÂÈÒÒÏ©ÖÆÊÖÌ×£¨·ÖÖ¸ÊÖÌ×¡¢Á¬Ö¸ÊÖÌ×µÈ£©	237	ÁôÄáÍô	10	Ò»°ãÃ³Ò×	39	Ç§¿Ë	130	Ë«	1,319
202205	39262011	¾ÛÂÈÒÒÏ©ÖÆÊÖÌ×£¨·ÖÖ¸ÊÖÌ×¡¢Á¬Ö¸ÊÖÌ×µÈ£©	244	ÄÏ·Ç	10	Ò»°ãÃ³Ò×	3025	Ç§¿Ë	177000	Ë«	86,144
202205	39262011	¾ÛÂÈÒÒÏ©ÖÆÊÖÌ×£¨·ÖÖ¸ÊÖÌ×¡¢Á¬Ö¸ÊÖÌ×µÈ£©	246	ËÕµ¤	10	Ò»°ãÃ³Ò×	500	Ç§¿Ë	50000	Ë«	10,686
202205	39262011	¾ÛÂÈÒÒÏ©ÖÆÊÖÌ×£¨·ÖÖ¸ÊÖÌ×¡¢Á¬Ö¸ÊÖÌ×µÈ£©	247	Ì¹É£ÄáÑÇ	10	Ò»°ãÃ³Ò×	550	Ç§¿Ë	50000	Ë«	12,992
202205	39262011	¾ÛÂÈÒÒÏ©ÖÆÊÖÌ×£¨·ÖÖ¸ÊÖÌ×¡¢Á¬Ö¸ÊÖÌ×µÈ£©	249	Í»ÄáË¹	10	Ò»°ãÃ³Ò×	25770	Ç§¿Ë	2662500	Ë«	473,922
202205	39262011	¾ÛÂÈÒÒÏ©ÖÆÊÖÌ×£¨·ÖÖ¸ÊÖÌ×¡¢Á¬Ö¸ÊÖÌ×µÈ£©	252	¸Õ¹û(½ð)	10	Ò»°ãÃ³Ò×	929	Ç§¿Ë	11950	Ë«	21,601
202205	39262011	¾ÛÂÈÒÒÏ©ÖÆÊÖÌ×£¨·ÖÖ¸ÊÖÌ×¡¢Á¬Ö¸ÊÖÌ×µÈ£©	254	½ò°Í²¼Î¤	10	Ò»°ãÃ³Ò×	150	Ç§¿Ë	6000	Ë«	33,022
202205	39262011	¾ÛÂÈÒÒÏ©ÖÆÊÖÌ×£¨·ÖÖ¸ÊÖÌ×¡¢Á¬Ö¸ÊÖÌ×µÈ£©	301	±ÈÀûÊ±	10	Ò»°ãÃ³Ò×	89185	Ç§¿Ë	9577700	Ë«	1,789,069
202205	39262011	¾ÛÂÈÒÒÏ©ÖÆÊÖÌ×£¨·ÖÖ¸ÊÖÌ×¡¢Á¬Ö¸ÊÖÌ×µÈ£©	302	µ¤Âó	10	Ò»°ãÃ³Ò×	17006	Ç§¿Ë	1750000	Ë«	237,663
202205	39262011	¾ÛÂÈÒÒÏ©ÖÆÊÖÌ×£¨·ÖÖ¸ÊÖÌ×¡¢Á¬Ö¸ÊÖÌ×µÈ£©	303	Ó¢¹ú	10	Ò»°ãÃ³Ò×	494440	Ç§¿Ë	53404958	Ë«	10,158,708
202205	39262011	¾ÛÂÈÒÒÏ©ÖÆÊÖÌ×£¨·ÖÖ¸ÊÖÌ×¡¢Á¬Ö¸ÊÖÌ×µÈ£©	304	µÂ¹ú	10	Ò»°ãÃ³Ò×	506119	Ç§¿Ë	50387510	Ë«	9,365,144
202205	39262011	¾ÛÂÈÒÒÏ©ÖÆÊÖÌ×£¨·ÖÖ¸ÊÖÌ×¡¢Á¬Ö¸ÊÖÌ×µÈ£©	305	·¨¹ú	10	Ò»°ãÃ³Ò×	756482	Ç§¿Ë	74413070	Ë«	14,306,954
202205	39262011	¾ÛÂÈÒÒÏ©ÖÆÊÖÌ×£¨·ÖÖ¸ÊÖÌ×¡¢Á¬Ö¸ÊÖÌ×µÈ£©	306	°®¶ûÀ¼	10	Ò»°ãÃ³Ò×	31275	Ç§¿Ë	3650000	Ë«	657,430
202205	39262011	¾ÛÂÈÒÒÏ©ÖÆÊÖÌ×£¨·ÖÖ¸ÊÖÌ×¡¢Á¬Ö¸ÊÖÌ×µÈ£©	307	Òâ´óÀû	10	Ò»°ãÃ³Ò×	377107	Ç§¿Ë	38409710	Ë«	7,183,723
202205	39262011	¾ÛÂÈÒÒÏ©ÖÆÊÖÌ×£¨·ÖÖ¸ÊÖÌ×¡¢Á¬Ö¸ÊÖÌ×µÈ£©	309	ºÉÀ¼	10	Ò»°ãÃ³Ò×	73900	Ç§¿Ë	7285406	Ë«	1,660,420
202205	39262011	¾ÛÂÈÒÒÏ©ÖÆÊÖÌ×£¨·ÖÖ¸ÊÖÌ×¡¢Á¬Ö¸ÊÖÌ×µÈ£©	310	Ï£À°	10	Ò»°ãÃ³Ò×	93966	Ç§¿Ë	8602700	Ë«	1,662,047
202205	39262011	¾ÛÂÈÒÒÏ©ÖÆÊÖÌ×£¨·ÖÖ¸ÊÖÌ×¡¢Á¬Ö¸ÊÖÌ×µÈ£©	311	ÆÏÌÑÑÀ	10	Ò»°ãÃ³Ò×	20508	Ç§¿Ë	3050500	Ë«	396,456
202205	39262011	¾ÛÂÈÒÒÏ©ÖÆÊÖÌ×£¨·ÖÖ¸ÊÖÌ×¡¢Á¬Ö¸ÊÖÌ×µÈ£©	312	Î÷°àÑÀ	10	Ò»°ãÃ³Ò×	371756	Ç§¿Ë	40732120	Ë«	7,509,638
202205	39262011	¾ÛÂÈÒÒÏ©ÖÆÊÖÌ×£¨·ÖÖ¸ÊÖÌ×¡¢Á¬Ö¸ÊÖÌ×µÈ£©	315	°ÂµØÀû	10	Ò»°ãÃ³Ò×	8740	Ç§¿Ë	950000	Ë«	85,115
202205	39262011	¾ÛÂÈÒÒÏ©ÖÆÊÖÌ×£¨·ÖÖ¸ÊÖÌ×¡¢Á¬Ö¸ÊÖÌ×µÈ£©	318	·ÒÀ¼	10	Ò»°ãÃ³Ò×	79006	Ç§¿Ë	7800050	Ë«	1,447,605
202205	39262011	¾ÛÂÈÒÒÏ©ÖÆÊÖÌ×£¨·ÖÖ¸ÊÖÌ×¡¢Á¬Ö¸ÊÖÌ×µÈ£©	321	ÐÙÑÀÀû	10	Ò»°ãÃ³Ò×	68	Ç§¿Ë	1276	Ë«	16,076
202205	39262011	¾ÛÂÈÒÒÏ©ÖÆÊÖÌ×£¨·ÖÖ¸ÊÖÌ×¡¢Á¬Ö¸ÊÖÌ×µÈ£©	326	Å²Íþ	10	Ò»°ãÃ³Ò×	53305	Ç§¿Ë	5651450	Ë«	1,094,778
202205	39262011	¾ÛÂÈÒÒÏ©ÖÆÊÖÌ×£¨·ÖÖ¸ÊÖÌ×¡¢Á¬Ö¸ÊÖÌ×µÈ£©	327	²¨À¼	10	Ò»°ãÃ³Ò×	198870	Ç§¿Ë	20525378	Ë«	3,866,836
202205	39262011	¾ÛÂÈÒÒÏ©ÖÆÊÖÌ×£¨·ÖÖ¸ÊÖÌ×¡¢Á¬Ö¸ÊÖÌ×µÈ£©	328	ÂÞÂíÄáÑÇ	10	Ò»°ãÃ³Ò×	17990	Ç§¿Ë	1700000	Ë«	313,456
202205	39262011	¾ÛÂÈÒÒÏ©ÖÆÊÖÌ×£¨·ÖÖ¸ÊÖÌ×¡¢Á¬Ö¸ÊÖÌ×µÈ£©	330	Èðµä	10	Ò»°ãÃ³Ò×	108247	Ç§¿Ë	11178416	Ë«	2,396,033
202205	39262011	¾ÛÂÈÒÒÏ©ÖÆÊÖÌ×£¨·ÖÖ¸ÊÖÌ×¡¢Á¬Ö¸ÊÖÌ×µÈ£©	331	ÈðÊ¿	10	Ò»°ãÃ³Ò×	3963	Ç§¿Ë	355000	Ë«	89,190
202205	39262011	¾ÛÂÈÒÒÏ©ÖÆÊÖÌ×£¨·ÖÖ¸ÊÖÌ×¡¢Á¬Ö¸ÊÖÌ×µÈ£©	336	Á¢ÌÕÍð	10	Ò»°ãÃ³Ò×	12450	Ç§¿Ë	1240000	Ë«	221,171
202205	39262011	¾ÛÂÈÒÒÏ©ÖÆÊÖÌ×£¨·ÖÖ¸ÊÖÌ×¡¢Á¬Ö¸ÊÖÌ×µÈ£©	338	ÑÇÃÀÄáÑÇ	10	Ò»°ãÃ³Ò×	13573	Ç§¿Ë	1360000	Ë«	279,271
202205	39262011	¾ÛÂÈÒÒÏ©ÖÆÊÖÌ×£¨·ÖÖ¸ÊÖÌ×¡¢Á¬Ö¸ÊÖÌ×µÈ£©	340	°×¶íÂÞË¹	10	Ò»°ãÃ³Ò×	18593	Ç§¿Ë	1751200	Ë«	388,825
202205	39262011	¾ÛÂÈÒÒÏ©ÖÆÊÖÌ×£¨·ÖÖ¸ÊÖÌ×¡¢Á¬Ö¸ÊÖÌ×µÈ£©	344	¶íÂÞË¹Áª°î	10	Ò»°ãÃ³Ò×	689814	Ç§¿Ë	69833300	Ë«	14,995,852
202205	39262011	¾ÛÂÈÒÒÏ©ÖÆÊÖÌ×£¨·ÖÖ¸ÊÖÌ×¡¢Á¬Ö¸ÊÖÌ×µÈ£©	351	¿ËÂÞµØÑÇ	10	Ò»°ãÃ³Ò×	8250	Ç§¿Ë	750000	Ë«	160,310
202205	39262011	¾ÛÂÈÒÒÏ©ÖÆÊÖÌ×£¨·ÖÖ¸ÊÖÌ×¡¢Á¬Ö¸ÊÖÌ×µÈ£©	402	°¢¸ùÍ¢	10	Ò»°ãÃ³Ò×	5417	Ç§¿Ë	405400	Ë«	243,246
202205	39262011	¾ÛÂÈÒÒÏ©ÖÆÊÖÌ×£¨·ÖÖ¸ÊÖÌ×¡¢Á¬Ö¸ÊÖÌ×µÈ£©	410	°ÍÎ÷	10	Ò»°ãÃ³Ò×	406266	Ç§¿Ë	48926050	Ë«	8,469,369
202205	39262011	¾ÛÂÈÒÒÏ©ÖÆÊÖÌ×£¨·ÖÖ¸ÊÖÌ×¡¢Á¬Ö¸ÊÖÌ×µÈ£©	412	ÖÇÀû	10	Ò»°ãÃ³Ò×	192348	Ç§¿Ë	19669750	Ë«	3,834,263
202205	39262011	¾ÛÂÈÒÒÏ©ÖÆÊÖÌ×£¨·ÖÖ¸ÊÖÌ×¡¢Á¬Ö¸ÊÖÌ×µÈ£©	413	¸çÂ×±ÈÑÇ	10	Ò»°ãÃ³Ò×	40212	Ç§¿Ë	4339800	Ë«	826,222
202205	39262011	¾ÛÂÈÒÒÏ©ÖÆÊÖÌ×£¨·ÖÖ¸ÊÖÌ×¡¢Á¬Ö¸ÊÖÌ×µÈ£©	415	¸çË¹´ïÀè¼Ó	10	Ò»°ãÃ³Ò×	1180	Ç§¿Ë	95600	Ë«	39,774
202205	39262011	¾ÛÂÈÒÒÏ©ÖÆÊÖÌ×£¨·ÖÖ¸ÊÖÌ×¡¢Á¬Ö¸ÊÖÌ×µÈ£©	418	¶àÃ×Äá¼Ó¹²ºÍ¹ú	10	Ò»°ãÃ³Ò×	6020	Ç§¿Ë	600200	Ë«	150,132
202205	39262011	¾ÛÂÈÒÒÏ©ÖÆÊÖÌ×£¨·ÖÖ¸ÊÖÌ×¡¢Á¬Ö¸ÊÖÌ×µÈ£©	419	¶ò¹Ï¶à¶û	10	Ò»°ãÃ³Ò×	7015	Ç§¿Ë	728000	Ë«	126,309
202205	39262011	¾ÛÂÈÒÒÏ©ÖÆÊÖÌ×£¨·ÖÖ¸ÊÖÌ×¡¢Á¬Ö¸ÊÖÌ×µÈ£©	423	Î£µØÂíÀ­	10	Ò»°ãÃ³Ò×	25700	Ç§¿Ë	2725000	Ë«	828,001
202205	39262011	¾ÛÂÈÒÒÏ©ÖÆÊÖÌ×£¨·ÖÖ¸ÊÖÌ×¡¢Á¬Ö¸ÊÖÌ×µÈ£©	427	ÑÀÂò¼Ó	10	Ò»°ãÃ³Ò×	1413	Ç§¿Ë	149500	Ë«	25,918
202205	39262011	¾ÛÂÈÒÒÏ©ÖÆÊÖÌ×£¨·ÖÖ¸ÊÖÌ×¡¢Á¬Ö¸ÊÖÌ×µÈ£©	429	Ä«Î÷¸ç	10	Ò»°ãÃ³Ò×	35118	Ç§¿Ë	3298500	Ë«	767,391
202205	39262011	¾ÛÂÈÒÒÏ©ÖÆÊÖÌ×£¨·ÖÖ¸ÊÖÌ×¡¢Á¬Ö¸ÊÖÌ×µÈ£©	432	°ÍÄÃÂí	10	Ò»°ãÃ³Ò×	6100	Ç§¿Ë	650000	Ë«	124,410
202205	39262011	¾ÛÂÈÒÒÏ©ÖÆÊÖÌ×£¨·ÖÖ¸ÊÖÌ×¡¢Á¬Ö¸ÊÖÌ×µÈ£©	434	ÃØÂ³	10	Ò»°ãÃ³Ò×	2473	Ç§¿Ë	157903	Ë«	127,430
202205	39262011	¾ÛÂÈÒÒÏ©ÖÆÊÖÌ×£¨·ÖÖ¸ÊÖÌ×¡¢Á¬Ö¸ÊÖÌ×µÈ£©	435	²¨¶àÀè¸÷	10	Ò»°ãÃ³Ò×	19047	Ç§¿Ë	2090000	Ë«	374,505
202205	39262011	¾ÛÂÈÒÒÏ©ÖÆÊÖÌ×£¨·ÖÖ¸ÊÖÌ×¡¢Á¬Ö¸ÊÖÌ×µÈ£©	440	Èø¶ûÍß¶à	10	Ò»°ãÃ³Ò×	12312	Ç§¿Ë	1125000	Ë«	272,079
202205	39262011	¾ÛÂÈÒÒÏ©ÖÆÊÖÌ×£¨·ÖÖ¸ÊÖÌ×¡¢Á¬Ö¸ÊÖÌ×µÈ£©	445	Î¯ÄÚÈðÀ­	10	Ò»°ãÃ³Ò×	1794	Ç§¿Ë	7500	Ë«	9,570
202205	39262011	¾ÛÂÈÒÒÏ©ÖÆÊÖÌ×£¨·ÖÖ¸ÊÖÌ×¡¢Á¬Ö¸ÊÖÌ×µÈ£©	501	¼ÓÄÃ´ó	10	Ò»°ãÃ³Ò×	776813	Ç§¿Ë	75677508	Ë«	16,370,818
202205	39262011	¾ÛÂÈÒÒÏ©ÖÆÊÖÌ×£¨·ÖÖ¸ÊÖÌ×¡¢Á¬Ö¸ÊÖÌ×µÈ£©	502	ÃÀ¹ú	10	Ò»°ãÃ³Ò×	14630703	Ç§¿Ë	1507938269	Ë«	281,192,803
202205	39262011	¾ÛÂÈÒÒÏ©ÖÆÊÖÌ×£¨·ÖÖ¸ÊÖÌ×¡¢Á¬Ö¸ÊÖÌ×µÈ£©	601	°Ä´óÀûÑÇ	10	Ò»°ãÃ³Ò×	698634	Ç§¿Ë	72836166	Ë«	14,533,700
202205	39262011	¾ÛÂÈÒÒÏ©ÖÆÊÖÌ×£¨·ÖÖ¸ÊÖÌ×¡¢Á¬Ö¸ÊÖÌ×µÈ£©	603	ì³¼Ã	10	Ò»°ãÃ³Ò×	8155	Ç§¿Ë	850000	Ë«	157,046
202205	39262011	¾ÛÂÈÒÒÏ©ÖÆÊÖÌ×£¨·ÖÖ¸ÊÖÌ×¡¢Á¬Ö¸ÊÖÌ×µÈ£©	609	ÐÂÎ÷À¼	10	Ò»°ãÃ³Ò×	79722	Ç§¿Ë	8120052	Ë«	1,666,260
202205	39262011	¾ÛÂÈÒÒÏ©ÖÆÊÖÌ×£¨·ÖÖ¸ÊÖÌ×¡¢Á¬Ö¸ÊÖÌ×µÈ£©	611	°Í²¼ÑÇÐÂ¼¸ÄÚÑÇ	10	Ò»°ãÃ³Ò×	12631	Ç§¿Ë	1083000	Ë«	261,187
202205	40151200	Áò»¯Ïð½ºÖÆÒ½ÁÆ¡¢Íâ¿Æ¡¢ÑÀ¿Æ»òÊÞÒ½ÓÃ·ÖÖ¸ÊÖÌ×¡¢Á¬Ö¸ÊÖÌ×¼°Â¶Ö¸ÊÖÌ×	101	°¢¸»º¹	10	Ò»°ãÃ³Ò×	15600	Ç§¿Ë	600000	Ë«	595,163
202205	40151200	Áò»¯Ïð½ºÖÆÒ½ÁÆ¡¢Íâ¿Æ¡¢ÑÀ¿Æ»òÊÞÒ½ÓÃ·ÖÖ¸ÊÖÌ×¡¢Á¬Ö¸ÊÖÌ×¼°Â¶Ö¸ÊÖÌ×	106	Ãåµé	10	Ò»°ãÃ³Ò×	3163	Ç§¿Ë	106300	Ë«	205,190
202205	40151200	Áò»¯Ïð½ºÖÆÒ½ÁÆ¡¢Íâ¿Æ¡¢ÑÀ¿Æ»òÊÞÒ½ÓÃ·ÖÖ¸ÊÖÌ×¡¢Á¬Ö¸ÊÖÌ×¼°Â¶Ö¸ÊÖÌ×	108	ÈûÆÖÂ·Ë¹	10	Ò»°ãÃ³Ò×	23996	Ç§¿Ë	3035052	Ë«	783,841
202205	40151200	Áò»¯Ïð½ºÖÆÒ½ÁÆ¡¢Íâ¿Æ¡¢ÑÀ¿Æ»òÊÞÒ½ÓÃ·ÖÖ¸ÊÖÌ×¡¢Á¬Ö¸ÊÖÌ×¼°Â¶Ö¸ÊÖÌ×	110	ÖÐ¹úÏã¸Û	10	Ò»°ãÃ³Ò×	583805	Ç§¿Ë	45405650	Ë«	53,001,477
202205	40151200	Áò»¯Ïð½ºÖÆÒ½ÁÆ¡¢Íâ¿Æ¡¢ÑÀ¿Æ»òÊÞÒ½ÓÃ·ÖÖ¸ÊÖÌ×¡¢Á¬Ö¸ÊÖÌ×¼°Â¶Ö¸ÊÖÌ×	111	Ó¡¶È	10	Ò»°ãÃ³Ò×	10	Ç§¿Ë	100	Ë«	10,559
202205	40151200	Áò»¯Ïð½ºÖÆÒ½ÁÆ¡¢Íâ¿Æ¡¢ÑÀ¿Æ»òÊÞÒ½ÓÃ·ÖÖ¸ÊÖÌ×¡¢Á¬Ö¸ÊÖÌ×¼°Â¶Ö¸ÊÖÌ×	112	Ó¡¶ÈÄáÎ÷ÑÇ	10	Ò»°ãÃ³Ò×	26802	Ç§¿Ë	1030010	Ë«	958,084
202205	40151200	Áò»¯Ïð½ºÖÆÒ½ÁÆ¡¢Íâ¿Æ¡¢ÑÀ¿Æ»òÊÞÒ½ÓÃ·ÖÖ¸ÊÖÌ×¡¢Á¬Ö¸ÊÖÌ×¼°Â¶Ö¸ÊÖÌ×	114	ÒÁÀ­¿Ë	10	Ò»°ãÃ³Ò×	3253	Ç§¿Ë	125300	Ë«	124,050
202205	40151200	Áò»¯Ïð½ºÖÆÒ½ÁÆ¡¢Íâ¿Æ¡¢ÑÀ¿Æ»òÊÞÒ½ÓÃ·ÖÖ¸ÊÖÌ×¡¢Á¬Ö¸ÊÖÌ×¼°Â¶Ö¸ÊÖÌ×	115	ÒÔÉ«ÁÐ	10	Ò»°ãÃ³Ò×	79838	Ç§¿Ë	11885000	Ë«	2,764,768
202205	40151200	Áò»¯Ïð½ºÖÆÒ½ÁÆ¡¢Íâ¿Æ¡¢ÑÀ¿Æ»òÊÞÒ½ÓÃ·ÖÖ¸ÊÖÌ×¡¢Á¬Ö¸ÊÖÌ×¼°Â¶Ö¸ÊÖÌ×	116	ÈÕ±¾	10	Ò»°ãÃ³Ò×	41740	Ç§¿Ë	6098000	Ë«	1,648,283
202205	40151200	Áò»¯Ïð½ºÖÆÒ½ÁÆ¡¢Íâ¿Æ¡¢ÑÀ¿Æ»òÊÞÒ½ÓÃ·ÖÖ¸ÊÖÌ×¡¢Á¬Ö¸ÊÖÌ×¼°Â¶Ö¸ÊÖÌ×	118	¿ÆÍþÌØ	10	Ò»°ãÃ³Ò×	14960	Ç§¿Ë	1100010	Ë«	484,030
202205	40151200	Áò»¯Ïð½ºÖÆÒ½ÁÆ¡¢Íâ¿Æ¡¢ÑÀ¿Æ»òÊÞÒ½ÓÃ·ÖÖ¸ÊÖÌ×¡¢Á¬Ö¸ÊÖÌ×¼°Â¶Ö¸ÊÖÌ×	119	ÀÏÎÎ	10	Ò»°ãÃ³Ò×	440	Ç§¿Ë	35000	Ë«	141,837
202205	40151200	Áò»¯Ïð½ºÖÆÒ½ÁÆ¡¢Íâ¿Æ¡¢ÑÀ¿Æ»òÊÞÒ½ÓÃ·ÖÖ¸ÊÖÌ×¡¢Á¬Ö¸ÊÖÌ×¼°Â¶Ö¸ÊÖÌ×	119	ÀÏÎÎ	11	¹ú¼Ò¼ä¡¢¹ú¼Ê×éÖ¯ÎÞ³¥Ô®ÖúºÍÔùËÍµÄÎï×Ê	940	Ç§¿Ë	117500	Ë«	54,050
202205	40151200	Áò»¯Ïð½ºÖÆÒ½ÁÆ¡¢Íâ¿Æ¡¢ÑÀ¿Æ»òÊÞÒ½ÓÃ·ÖÖ¸ÊÖÌ×¡¢Á¬Ö¸ÊÖÌ×¼°Â¶Ö¸ÊÖÌ×	122	ÂíÀ´Î÷ÑÇ	10	Ò»°ãÃ³Ò×	8	Ç§¿Ë	1000	Ë«	272
202205	40151200	Áò»¯Ïð½ºÖÆÒ½ÁÆ¡¢Íâ¿Æ¡¢ÑÀ¿Æ»òÊÞÒ½ÓÃ·ÖÖ¸ÊÖÌ×¡¢Á¬Ö¸ÊÖÌ×¼°Â¶Ö¸ÊÖÌ×	124	ÃÉ¹Å	10	Ò»°ãÃ³Ò×	11135	Ç§¿Ë	1230000	Ë«	419,655
202205	40151200	Áò»¯Ïð½ºÖÆÒ½ÁÆ¡¢Íâ¿Æ¡¢ÑÀ¿Æ»òÊÞÒ½ÓÃ·ÖÖ¸ÊÖÌ×¡¢Á¬Ö¸ÊÖÌ×¼°Â¶Ö¸ÊÖÌ×	124	ÃÉ¹Å	12	ÆäËû¾èÔùÎï×Ê	1416	Ç§¿Ë	105000	Ë«	177,500
202205	40151200	Áò»¯Ïð½ºÖÆÒ½ÁÆ¡¢Íâ¿Æ¡¢ÑÀ¿Æ»òÊÞÒ½ÓÃ·ÖÖ¸ÊÖÌ×¡¢Á¬Ö¸ÊÖÌ×¼°Â¶Ö¸ÊÖÌ×	126	°¢Âü	10	Ò»°ãÃ³Ò×	2132	Ç§¿Ë	300000	Ë«	72,955
202205	40151200	Áò»¯Ïð½ºÖÆÒ½ÁÆ¡¢Íâ¿Æ¡¢ÑÀ¿Æ»òÊÞÒ½ÓÃ·ÖÖ¸ÊÖÌ×¡¢Á¬Ö¸ÊÖÌ×¼°Â¶Ö¸ÊÖÌ×	127	°Í»ùË¹Ì¹	10	Ò»°ãÃ³Ò×	2261	Ç§¿Ë	350150	Ë«	85,301
202205	40151200	Áò»¯Ïð½ºÖÆÒ½ÁÆ¡¢Íâ¿Æ¡¢ÑÀ¿Æ»òÊÞÒ½ÓÃ·ÖÖ¸ÊÖÌ×¡¢Á¬Ö¸ÊÖÌ×¼°Â¶Ö¸ÊÖÌ×	129	·ÆÂÉ±ö	10	Ò»°ãÃ³Ò×	61525	Ç§¿Ë	6796500	Ë«	2,584,545
202205	40151200	Áò»¯Ïð½ºÖÆÒ½ÁÆ¡¢Íâ¿Æ¡¢ÑÀ¿Æ»òÊÞÒ½ÓÃ·ÖÖ¸ÊÖÌ×¡¢Á¬Ö¸ÊÖÌ×¼°Â¶Ö¸ÊÖÌ×	130	¿¨Ëþ¶û	10	Ò»°ãÃ³Ò×	6600	Ç§¿Ë	625000	Ë«	183,989
202205	40151200	Áò»¯Ïð½ºÖÆÒ½ÁÆ¡¢Íâ¿Æ¡¢ÑÀ¿Æ»òÊÞÒ½ÓÃ·ÖÖ¸ÊÖÌ×¡¢Á¬Ö¸ÊÖÌ×¼°Â¶Ö¸ÊÖÌ×	131	É³ÌØ°¢À­²®	10	Ò»°ãÃ³Ò×	54332	Ç§¿Ë	6025000	Ë«	2,260,338
202205	40151200	Áò»¯Ïð½ºÖÆÒ½ÁÆ¡¢Íâ¿Æ¡¢ÑÀ¿Æ»òÊÞÒ½ÓÃ·ÖÖ¸ÊÖÌ×¡¢Á¬Ö¸ÊÖÌ×¼°Â¶Ö¸ÊÖÌ×	132	ÐÂ¼ÓÆÂ	10	Ò»°ãÃ³Ò×	15757	Ç§¿Ë	1850000	Ë«	519,902
202205	40151200	Áò»¯Ïð½ºÖÆÒ½ÁÆ¡¢Íâ¿Æ¡¢ÑÀ¿Æ»òÊÞÒ½ÓÃ·ÖÖ¸ÊÖÌ×¡¢Á¬Ö¸ÊÖÌ×¼°Â¶Ö¸ÊÖÌ×	133	º«¹ú	10	Ò»°ãÃ³Ò×	5413	Ç§¿Ë	474030	Ë«	330,456
202205	40151200	Áò»¯Ïð½ºÖÆÒ½ÁÆ¡¢Íâ¿Æ¡¢ÑÀ¿Æ»òÊÞÒ½ÓÃ·ÖÖ¸ÊÖÌ×¡¢Á¬Ö¸ÊÖÌ×¼°Â¶Ö¸ÊÖÌ×	136	Ì©¹ú	10	Ò»°ãÃ³Ò×	24130	Ç§¿Ë	2452250	Ë«	1,127,148
202205	40151200	Áò»¯Ïð½ºÖÆÒ½ÁÆ¡¢Íâ¿Æ¡¢ÑÀ¿Æ»òÊÞÒ½ÓÃ·ÖÖ¸ÊÖÌ×¡¢Á¬Ö¸ÊÖÌ×¼°Â¶Ö¸ÊÖÌ×	137	ÍÁ¶úÆä	10	Ò»°ãÃ³Ò×	400584	Ç§¿Ë	60025100	Ë«	13,822,712
202205	40151200	Áò»¯Ïð½ºÖÆÒ½ÁÆ¡¢Íâ¿Æ¡¢ÑÀ¿Æ»òÊÞÒ½ÓÃ·ÖÖ¸ÊÖÌ×¡¢Á¬Ö¸ÊÖÌ×¼°Â¶Ö¸ÊÖÌ×	138	°¢ÁªÇõ	10	Ò»°ãÃ³Ò×	146843	Ç§¿Ë	21825000	Ë«	5,181,500
202205	40151200	Áò»¯Ïð½ºÖÆÒ½ÁÆ¡¢Íâ¿Æ¡¢ÑÀ¿Æ»òÊÞÒ½ÓÃ·ÖÖ¸ÊÖÌ×¡¢Á¬Ö¸ÊÖÌ×¼°Â¶Ö¸ÊÖÌ×	139	Ò²ÃÅ	10	Ò»°ãÃ³Ò×	336	Ç§¿Ë	24000	Ë«	18,431
202205	40151200	Áò»¯Ïð½ºÖÆÒ½ÁÆ¡¢Íâ¿Æ¡¢ÑÀ¿Æ»òÊÞÒ½ÓÃ·ÖÖ¸ÊÖÌ×¡¢Á¬Ö¸ÊÖÌ×¼°Â¶Ö¸ÊÖÌ×	143	ÖÐ¹úÌ¨Íå	10	Ò»°ãÃ³Ò×	3905	Ç§¿Ë	500000	Ë«	122,296
202205	40151200	Áò»¯Ïð½ºÖÆÒ½ÁÆ¡¢Íâ¿Æ¡¢ÑÀ¿Æ»òÊÞÒ½ÓÃ·ÖÖ¸ÊÖÌ×¡¢Á¬Ö¸ÊÖÌ×¼°Â¶Ö¸ÊÖÌ×	144	¶«µÛãë	10	Ò»°ãÃ³Ò×	3825	Ç§¿Ë	425000	Ë«	201,587
202205	40151200	Áò»¯Ïð½ºÖÆÒ½ÁÆ¡¢Íâ¿Æ¡¢ÑÀ¿Æ»òÊÞÒ½ÓÃ·ÖÖ¸ÊÖÌ×¡¢Á¬Ö¸ÊÖÌ×¼°Â¶Ö¸ÊÖÌ×	145	¹þÈø¿ËË¹Ì¹	10	Ò»°ãÃ³Ò×	29742	Ç§¿Ë	4230000	Ë«	1,074,989
202205	40151200	Áò»¯Ïð½ºÖÆÒ½ÁÆ¡¢Íâ¿Æ¡¢ÑÀ¿Æ»òÊÞÒ½ÓÃ·ÖÖ¸ÊÖÌ×¡¢Á¬Ö¸ÊÖÌ×¼°Â¶Ö¸ÊÖÌ×	204	²©´ÄÍßÄÉ	10	Ò»°ãÃ³Ò×	6250	Ç§¿Ë	750000	Ë«	147,346
202205	40151200	Áò»¯Ïð½ºÖÆÒ½ÁÆ¡¢Íâ¿Æ¡¢ÑÀ¿Æ»òÊÞÒ½ÓÃ·ÖÖ¸ÊÖÌ×¡¢Á¬Ö¸ÊÖÌ×¼°Â¶Ö¸ÊÖÌ×	206	¿¦ÂóÂ¡	10	Ò»°ãÃ³Ò×	66050	Ç§¿Ë	5802500	Ë«	3,853,699
202205	40151200	Áò»¯Ïð½ºÖÆÒ½ÁÆ¡¢Íâ¿Æ¡¢ÑÀ¿Æ»òÊÞÒ½ÓÃ·ÖÖ¸ÊÖÌ×¡¢Á¬Ö¸ÊÖÌ×¼°Â¶Ö¸ÊÖÌ×	215	°£¼°	10	Ò»°ãÃ³Ò×	35061	Ç§¿Ë	3160000	Ë«	685,467
202205	40151200	Áò»¯Ïð½ºÖÆÒ½ÁÆ¡¢Íâ¿Æ¡¢ÑÀ¿Æ»òÊÞÒ½ÓÃ·ÖÖ¸ÊÖÌ×¡¢Á¬Ö¸ÊÖÌ×¼°Â¶Ö¸ÊÖÌ×	217	°£Èû¶í±ÈÑÇ	10	Ò»°ãÃ³Ò×	54600	Ç§¿Ë	4200000	Ë«	2,865,901
202205	40151200	Áò»¯Ïð½ºÖÆÒ½ÁÆ¡¢Íâ¿Æ¡¢ÑÀ¿Æ»òÊÞÒ½ÓÃ·ÖÖ¸ÊÖÌ×¡¢Á¬Ö¸ÊÖÌ×¼°Â¶Ö¸ÊÖÌ×	220	¼ÓÄÉ	10	Ò»°ãÃ³Ò×	13000	Ç§¿Ë	500040	Ë«	448,004
202205	40151200	Áò»¯Ïð½ºÖÆÒ½ÁÆ¡¢Íâ¿Æ¡¢ÑÀ¿Æ»òÊÞÒ½ÓÃ·ÖÖ¸ÊÖÌ×¡¢Á¬Ö¸ÊÖÌ×¼°Â¶Ö¸ÊÖÌ×	224	¿ÏÄáÑÇ	10	Ò»°ãÃ³Ò×	231	Ç§¿Ë	8250	Ë«	13,727
202205	40151200	Áò»¯Ïð½ºÖÆÒ½ÁÆ¡¢Íâ¿Æ¡¢ÑÀ¿Æ»òÊÞÒ½ÓÃ·ÖÖ¸ÊÖÌ×¡¢Á¬Ö¸ÊÖÌ×¼°Â¶Ö¸ÊÖÌ×	226	Àû±ÈÑÇ	10	Ò»°ãÃ³Ò×	12000	Ç§¿Ë	500000	Ë«	428,773
202205	40151200	Áò»¯Ïð½ºÖÆÒ½ÁÆ¡¢Íâ¿Æ¡¢ÑÀ¿Æ»òÊÞÒ½ÓÃ·ÖÖ¸ÊÖÌ×¡¢Á¬Ö¸ÊÖÌ×¼°Â¶Ö¸ÊÖÌ×	227	Âí´ï¼ÓË¹¼Ó	10	Ò»°ãÃ³Ò×	28040	Ç§¿Ë	2405000	Ë«	1,137,145
202205	40151200	Áò»¯Ïð½ºÖÆÒ½ÁÆ¡¢Íâ¿Æ¡¢ÑÀ¿Æ»òÊÞÒ½ÓÃ·ÖÖ¸ÊÖÌ×¡¢Á¬Ö¸ÊÖÌ×¼°Â¶Ö¸ÊÖÌ×	228	ÂíÀ­Î¬	10	Ò»°ãÃ³Ò×	9996	Ç§¿Ë	868000	Ë«	555,862
202205	40151200	Áò»¯Ïð½ºÖÆÒ½ÁÆ¡¢Íâ¿Æ¡¢ÑÀ¿Æ»òÊÞÒ½ÓÃ·ÖÖ¸ÊÖÌ×¡¢Á¬Ö¸ÊÖÌ×¼°Â¶Ö¸ÊÖÌ×	232	Ä¦Âå¸ç	10	Ò»°ãÃ³Ò×	15164	Ç§¿Ë	2390000	Ë«	592,663
202205	40151200	Áò»¯Ïð½ºÖÆÒ½ÁÆ¡¢Íâ¿Æ¡¢ÑÀ¿Æ»òÊÞÒ½ÓÃ·ÖÖ¸ÊÖÌ×¡¢Á¬Ö¸ÊÖÌ×¼°Â¶Ö¸ÊÖÌ×	233	ÄªÉ£±È¿Ë	10	Ò»°ãÃ³Ò×	47928	Ç§¿Ë	3935000	Ë«	2,661,162
202205	40151200	Áò»¯Ïð½ºÖÆÒ½ÁÆ¡¢Íâ¿Æ¡¢ÑÀ¿Æ»òÊÞÒ½ÓÃ·ÖÖ¸ÊÖÌ×¡¢Á¬Ö¸ÊÖÌ×¼°Â¶Ö¸ÊÖÌ×	234	ÄÉÃ×±ÈÑÇ	10	Ò»°ãÃ³Ò×	2	Ç§¿Ë	304	Ë«	172
202205	40151200	Áò»¯Ïð½ºÖÆÒ½ÁÆ¡¢Íâ¿Æ¡¢ÑÀ¿Æ»òÊÞÒ½ÓÃ·ÖÖ¸ÊÖÌ×¡¢Á¬Ö¸ÊÖÌ×¼°Â¶Ö¸ÊÖÌ×	244	ÄÏ·Ç	10	Ò»°ãÃ³Ò×	0	Ç§¿Ë	2	Ë«	192
202205	40151200	Áò»¯Ïð½ºÖÆÒ½ÁÆ¡¢Íâ¿Æ¡¢ÑÀ¿Æ»òÊÞÒ½ÓÃ·ÖÖ¸ÊÖÌ×¡¢Á¬Ö¸ÊÖÌ×¼°Â¶Ö¸ÊÖÌ×	246	ËÕµ¤	10	Ò»°ãÃ³Ò×	9370	Ç§¿Ë	520000	Ë«	499,169
202205	40151200	Áò»¯Ïð½ºÖÆÒ½ÁÆ¡¢Íâ¿Æ¡¢ÑÀ¿Æ»òÊÞÒ½ÓÃ·ÖÖ¸ÊÖÌ×¡¢Á¬Ö¸ÊÖÌ×¼°Â¶Ö¸ÊÖÌ×	250	ÎÚ¸É´ï	10	Ò»°ãÃ³Ò×	16155	Ç§¿Ë	781848	Ë«	701,905
202205	40151200	Áò»¯Ïð½ºÖÆÒ½ÁÆ¡¢Íâ¿Æ¡¢ÑÀ¿Æ»òÊÞÒ½ÓÃ·ÖÖ¸ÊÖÌ×¡¢Á¬Ö¸ÊÖÌ×¼°Â¶Ö¸ÊÖÌ×	252	¸Õ¹û(½ð)	10	Ò»°ãÃ³Ò×	15795	Ç§¿Ë	607500	Ë«	524,847
202205	40151200	Áò»¯Ïð½ºÖÆÒ½ÁÆ¡¢Íâ¿Æ¡¢ÑÀ¿Æ»òÊÞÒ½ÓÃ·ÖÖ¸ÊÖÌ×¡¢Á¬Ö¸ÊÖÌ×¼°Â¶Ö¸ÊÖÌ×	254	½ò°Í²¼Î¤	10	Ò»°ãÃ³Ò×	23623	Ç§¿Ë	1939500	Ë«	1,314,849
202205	40151200	Áò»¯Ïð½ºÖÆÒ½ÁÆ¡¢Íâ¿Æ¡¢ÑÀ¿Æ»òÊÞÒ½ÓÃ·ÖÖ¸ÊÖÌ×¡¢Á¬Ö¸ÊÖÌ×¼°Â¶Ö¸ÊÖÌ×	301	±ÈÀûÊ±	10	Ò»°ãÃ³Ò×	144506	Ç§¿Ë	17218350	Ë«	4,795,347
202205	40151200	Áò»¯Ïð½ºÖÆÒ½ÁÆ¡¢Íâ¿Æ¡¢ÑÀ¿Æ»òÊÞÒ½ÓÃ·ÖÖ¸ÊÖÌ×¡¢Á¬Ö¸ÊÖÌ×¼°Â¶Ö¸ÊÖÌ×	302	µ¤Âó	10	Ò»°ãÃ³Ò×	48997	Ç§¿Ë	6600000	Ë«	1,502,624
202205	40151200	Áò»¯Ïð½ºÖÆÒ½ÁÆ¡¢Íâ¿Æ¡¢ÑÀ¿Æ»òÊÞÒ½ÓÃ·ÖÖ¸ÊÖÌ×¡¢Á¬Ö¸ÊÖÌ×¼°Â¶Ö¸ÊÖÌ×	303	Ó¢¹ú	10	Ò»°ãÃ³Ò×	433967	Ç§¿Ë	56598500	Ë«	14,166,046
202205	40151200	Áò»¯Ïð½ºÖÆÒ½ÁÆ¡¢Íâ¿Æ¡¢ÑÀ¿Æ»òÊÞÒ½ÓÃ·ÖÖ¸ÊÖÌ×¡¢Á¬Ö¸ÊÖÌ×¼°Â¶Ö¸ÊÖÌ×	304	µÂ¹ú	10	Ò»°ãÃ³Ò×	1285392	Ç§¿Ë	166590450	Ë«	39,967,478
202205	40151200	Áò»¯Ïð½ºÖÆÒ½ÁÆ¡¢Íâ¿Æ¡¢ÑÀ¿Æ»òÊÞÒ½ÓÃ·ÖÖ¸ÊÖÌ×¡¢Á¬Ö¸ÊÖÌ×¼°Â¶Ö¸ÊÖÌ×	305	·¨¹ú	10	Ò»°ãÃ³Ò×	289518	Ç§¿Ë	37847000	Ë«	9,890,210
202205	40151200	Áò»¯Ïð½ºÖÆÒ½ÁÆ¡¢Íâ¿Æ¡¢ÑÀ¿Æ»òÊÞÒ½ÓÃ·ÖÖ¸ÊÖÌ×¡¢Á¬Ö¸ÊÖÌ×¼°Â¶Ö¸ÊÖÌ×	307	Òâ´óÀû	10	Ò»°ãÃ³Ò×	626642	Ç§¿Ë	85362200	Ë«	21,613,022
202205	40151200	Áò»¯Ïð½ºÖÆÒ½ÁÆ¡¢Íâ¿Æ¡¢ÑÀ¿Æ»òÊÞÒ½ÓÃ·ÖÖ¸ÊÖÌ×¡¢Á¬Ö¸ÊÖÌ×¼°Â¶Ö¸ÊÖÌ×	309	ºÉÀ¼	10	Ò»°ãÃ³Ò×	308699	Ç§¿Ë	40472100	Ë«	10,156,323
202205	40151200	Áò»¯Ïð½ºÖÆÒ½ÁÆ¡¢Íâ¿Æ¡¢ÑÀ¿Æ»òÊÞÒ½ÓÃ·ÖÖ¸ÊÖÌ×¡¢Á¬Ö¸ÊÖÌ×¼°Â¶Ö¸ÊÖÌ×	310	Ï£À°	10	Ò»°ãÃ³Ò×	117380	Ç§¿Ë	15785045	Ë«	4,176,488
202205	40151200	Áò»¯Ïð½ºÖÆÒ½ÁÆ¡¢Íâ¿Æ¡¢ÑÀ¿Æ»òÊÞÒ½ÓÃ·ÖÖ¸ÊÖÌ×¡¢Á¬Ö¸ÊÖÌ×¼°Â¶Ö¸ÊÖÌ×	311	ÆÏÌÑÑÀ	10	Ò»°ãÃ³Ò×	101721	Ç§¿Ë	13700000	Ë«	3,338,088
202205	40151200	Áò»¯Ïð½ºÖÆÒ½ÁÆ¡¢Íâ¿Æ¡¢ÑÀ¿Æ»òÊÞÒ½ÓÃ·ÖÖ¸ÊÖÌ×¡¢Á¬Ö¸ÊÖÌ×¼°Â¶Ö¸ÊÖÌ×	312	Î÷°àÑÀ	10	Ò»°ãÃ³Ò×	571660	Ç§¿Ë	75318200	Ë«	19,281,474
202205	40151200	Áò»¯Ïð½ºÖÆÒ½ÁÆ¡¢Íâ¿Æ¡¢ÑÀ¿Æ»òÊÞÒ½ÓÃ·ÖÖ¸ÊÖÌ×¡¢Á¬Ö¸ÊÖÌ×¼°Â¶Ö¸ÊÖÌ×	316	±£¼ÓÀûÑÇ	10	Ò»°ãÃ³Ò×	61220	Ç§¿Ë	9010900	Ë«	2,049,173
202205	40151200	Áò»¯Ïð½ºÖÆÒ½ÁÆ¡¢Íâ¿Æ¡¢ÑÀ¿Æ»òÊÞÒ½ÓÃ·ÖÖ¸ÊÖÌ×¡¢Á¬Ö¸ÊÖÌ×¼°Â¶Ö¸ÊÖÌ×	318	·ÒÀ¼	10	Ò»°ãÃ³Ò×	83836	Ç§¿Ë	10850100	Ë«	3,079,049
202205	40151200	Áò»¯Ïð½ºÖÆÒ½ÁÆ¡¢Íâ¿Æ¡¢ÑÀ¿Æ»òÊÞÒ½ÓÃ·ÖÖ¸ÊÖÌ×¡¢Á¬Ö¸ÊÖÌ×¼°Â¶Ö¸ÊÖÌ×	321	ÐÙÑÀÀû	10	Ò»°ãÃ³Ò×	12320	Ç§¿Ë	1750000	Ë«	447,972
202205	40151200	Áò»¯Ïð½ºÖÆÒ½ÁÆ¡¢Íâ¿Æ¡¢ÑÀ¿Æ»òÊÞÒ½ÓÃ·ÖÖ¸ÊÖÌ×¡¢Á¬Ö¸ÊÖÌ×¼°Â¶Ö¸ÊÖÌ×	326	Å²Íþ	10	Ò»°ãÃ³Ò×	30028	Ç§¿Ë	3600100	Ë«	1,207,213
202205	40151200	Áò»¯Ïð½ºÖÆÒ½ÁÆ¡¢Íâ¿Æ¡¢ÑÀ¿Æ»òÊÞÒ½ÓÃ·ÖÖ¸ÊÖÌ×¡¢Á¬Ö¸ÊÖÌ×¼°Â¶Ö¸ÊÖÌ×	327	²¨À¼	10	Ò»°ãÃ³Ò×	682956	Ç§¿Ë	92339000	Ë«	22,090,378
202205	40151200	Áò»¯Ïð½ºÖÆÒ½ÁÆ¡¢Íâ¿Æ¡¢ÑÀ¿Æ»òÊÞÒ½ÓÃ·ÖÖ¸ÊÖÌ×¡¢Á¬Ö¸ÊÖÌ×¼°Â¶Ö¸ÊÖÌ×	328	ÂÞÂíÄáÑÇ	10	Ò»°ãÃ³Ò×	30351	Ç§¿Ë	4400000	Ë«	1,058,896
202205	40151200	Áò»¯Ïð½ºÖÆÒ½ÁÆ¡¢Íâ¿Æ¡¢ÑÀ¿Æ»òÊÞÒ½ÓÃ·ÖÖ¸ÊÖÌ×¡¢Á¬Ö¸ÊÖÌ×¼°Â¶Ö¸ÊÖÌ×	334	°®É³ÄáÑÇ	10	Ò»°ãÃ³Ò×	14160	Ç§¿Ë	2060000	Ë«	601,153
202205	40151200	Áò»¯Ïð½ºÖÆÒ½ÁÆ¡¢Íâ¿Æ¡¢ÑÀ¿Æ»òÊÞÒ½ÓÃ·ÖÖ¸ÊÖÌ×¡¢Á¬Ö¸ÊÖÌ×¼°Â¶Ö¸ÊÖÌ×	335	À­ÍÑÎ¬ÑÇ	10	Ò»°ãÃ³Ò×	6434	Ç§¿Ë	850000	Ë«	207,795
202205	40151200	Áò»¯Ïð½ºÖÆÒ½ÁÆ¡¢Íâ¿Æ¡¢ÑÀ¿Æ»òÊÞÒ½ÓÃ·ÖÖ¸ÊÖÌ×¡¢Á¬Ö¸ÊÖÌ×¼°Â¶Ö¸ÊÖÌ×	336	Á¢ÌÕÍð	10	Ò»°ãÃ³Ò×	44386	Ç§¿Ë	5830500	Ë«	1,387,199
202205	40151200	Áò»¯Ïð½ºÖÆÒ½ÁÆ¡¢Íâ¿Æ¡¢ÑÀ¿Æ»òÊÞÒ½ÓÃ·ÖÖ¸ÊÖÌ×¡¢Á¬Ö¸ÊÖÌ×¼°Â¶Ö¸ÊÖÌ×	338	ÑÇÃÀÄáÑÇ	10	Ò»°ãÃ³Ò×	1822	Ç§¿Ë	115000	Ë«	71,488
202205	40151200	Áò»¯Ïð½ºÖÆÒ½ÁÆ¡¢Íâ¿Æ¡¢ÑÀ¿Æ»òÊÞÒ½ÓÃ·ÖÖ¸ÊÖÌ×¡¢Á¬Ö¸ÊÖÌ×¼°Â¶Ö¸ÊÖÌ×	344	¶íÂÞË¹Áª°î	10	Ò»°ãÃ³Ò×	152473	Ç§¿Ë	23335000	Ë«	5,711,635
202205	40151200	Áò»¯Ïð½ºÖÆÒ½ÁÆ¡¢Íâ¿Æ¡¢ÑÀ¿Æ»òÊÞÒ½ÓÃ·ÖÖ¸ÊÖÌ×¡¢Á¬Ö¸ÊÖÌ×¼°Â¶Ö¸ÊÖÌ×	350	Ë¹ÂåÎÄÄáÑÇ	10	Ò»°ãÃ³Ò×	66140	Ç§¿Ë	8700000	Ë«	2,142,907
202205	40151200	Áò»¯Ïð½ºÖÆÒ½ÁÆ¡¢Íâ¿Æ¡¢ÑÀ¿Æ»òÊÞÒ½ÓÃ·ÖÖ¸ÊÖÌ×¡¢Á¬Ö¸ÊÖÌ×¼°Â¶Ö¸ÊÖÌ×	351	¿ËÂÞµØÑÇ	10	Ò»°ãÃ³Ò×	14600	Ç§¿Ë	2000000	Ë«	486,369
202205	40151200	Áò»¯Ïð½ºÖÆÒ½ÁÆ¡¢Íâ¿Æ¡¢ÑÀ¿Æ»òÊÞÒ½ÓÃ·ÖÖ¸ÊÖÌ×¡¢Á¬Ö¸ÊÖÌ×¼°Â¶Ö¸ÊÖÌ×	352	½Ý¿Ë	10	Ò»°ãÃ³Ò×	5475	Ç§¿Ë	725000	Ë«	194,867
202205	40151200	Áò»¯Ïð½ºÖÆÒ½ÁÆ¡¢Íâ¿Æ¡¢ÑÀ¿Æ»òÊÞÒ½ÓÃ·ÖÖ¸ÊÖÌ×¡¢Á¬Ö¸ÊÖÌ×¼°Â¶Ö¸ÊÖÌ×	354	±±ÂíÆä¶Ù¹²ºÍ¹ú	10	Ò»°ãÃ³Ò×	1268	Ç§¿Ë	100000	Ë«	52,988
202205	40151200	Áò»¯Ïð½ºÖÆÒ½ÁÆ¡¢Íâ¿Æ¡¢ÑÀ¿Æ»òÊÞÒ½ÓÃ·ÖÖ¸ÊÖÌ×¡¢Á¬Ö¸ÊÖÌ×¼°Â¶Ö¸ÊÖÌ×	408	¶àÃñ×å²£ÀûÎ¬ÑÇ¹ú	10	Ò»°ãÃ³Ò×	8155	Ç§¿Ë	510000	Ë«	532,000
202205	40151200	Áò»¯Ïð½ºÖÆÒ½ÁÆ¡¢Íâ¿Æ¡¢ÑÀ¿Æ»òÊÞÒ½ÓÃ·ÖÖ¸ÊÖÌ×¡¢Á¬Ö¸ÊÖÌ×¼°Â¶Ö¸ÊÖÌ×	410	°ÍÎ÷	10	Ò»°ãÃ³Ò×	309638	Ç§¿Ë	44790500	Ë«	11,546,926
202205	40151200	Áò»¯Ïð½ºÖÆÒ½ÁÆ¡¢Íâ¿Æ¡¢ÑÀ¿Æ»òÊÞÒ½ÓÃ·ÖÖ¸ÊÖÌ×¡¢Á¬Ö¸ÊÖÌ×¼°Â¶Ö¸ÊÖÌ×	412	ÖÇÀû	10	Ò»°ãÃ³Ò×	187419	Ç§¿Ë	26957600	Ë«	7,650,341
202205	40151200	Áò»¯Ïð½ºÖÆÒ½ÁÆ¡¢Íâ¿Æ¡¢ÑÀ¿Æ»òÊÞÒ½ÓÃ·ÖÖ¸ÊÖÌ×¡¢Á¬Ö¸ÊÖÌ×¼°Â¶Ö¸ÊÖÌ×	413	¸çÂ×±ÈÑÇ	10	Ò»°ãÃ³Ò×	85153	Ç§¿Ë	9093600	Ë«	3,048,540
202205	40151200	Áò»¯Ïð½ºÖÆÒ½ÁÆ¡¢Íâ¿Æ¡¢ÑÀ¿Æ»òÊÞÒ½ÓÃ·ÖÖ¸ÊÖÌ×¡¢Á¬Ö¸ÊÖÌ×¼°Â¶Ö¸ÊÖÌ×	418	¶àÃ×Äá¼Ó¹²ºÍ¹ú	10	Ò»°ãÃ³Ò×	9020	Ç§¿Ë	475000	Ë«	412,945
202205	40151200	Áò»¯Ïð½ºÖÆÒ½ÁÆ¡¢Íâ¿Æ¡¢ÑÀ¿Æ»òÊÞÒ½ÓÃ·ÖÖ¸ÊÖÌ×¡¢Á¬Ö¸ÊÖÌ×¼°Â¶Ö¸ÊÖÌ×	419	¶ò¹Ï¶à¶û	10	Ò»°ãÃ³Ò×	2760	Ç§¿Ë	400000	Ë«	102,394
202205	40151200	Áò»¯Ïð½ºÖÆÒ½ÁÆ¡¢Íâ¿Æ¡¢ÑÀ¿Æ»òÊÞÒ½ÓÃ·ÖÖ¸ÊÖÌ×¡¢Á¬Ö¸ÊÖÌ×¼°Â¶Ö¸ÊÖÌ×	423	Î£µØÂíÀ­	10	Ò»°ãÃ³Ò×	4650	Ç§¿Ë	750000	Ë«	287,981
202205	40151200	Áò»¯Ïð½ºÖÆÒ½ÁÆ¡¢Íâ¿Æ¡¢ÑÀ¿Æ»òÊÞÒ½ÓÃ·ÖÖ¸ÊÖÌ×¡¢Á¬Ö¸ÊÖÌ×¼°Â¶Ö¸ÊÖÌ×	426	ºé¶¼À­Ë¹	10	Ò»°ãÃ³Ò×	2590	Ç§¿Ë	215000	Ë«	109,561
202205	40151200	Áò»¯Ïð½ºÖÆÒ½ÁÆ¡¢Íâ¿Æ¡¢ÑÀ¿Æ»òÊÞÒ½ÓÃ·ÖÖ¸ÊÖÌ×¡¢Á¬Ö¸ÊÖÌ×¼°Â¶Ö¸ÊÖÌ×	432	°ÍÄÃÂí	10	Ò»°ãÃ³Ò×	14693	Ç§¿Ë	2087500	Ë«	546,288
202205	40151200	Áò»¯Ïð½ºÖÆÒ½ÁÆ¡¢Íâ¿Æ¡¢ÑÀ¿Æ»òÊÞÒ½ÓÃ·ÖÖ¸ÊÖÌ×¡¢Á¬Ö¸ÊÖÌ×¼°Â¶Ö¸ÊÖÌ×	433	°ÍÀ­¹ç	10	Ò»°ãÃ³Ò×	200	Ç§¿Ë	20000	Ë«	11,519
202205	40151200	Áò»¯Ïð½ºÖÆÒ½ÁÆ¡¢Íâ¿Æ¡¢ÑÀ¿Æ»òÊÞÒ½ÓÃ·ÖÖ¸ÊÖÌ×¡¢Á¬Ö¸ÊÖÌ×¼°Â¶Ö¸ÊÖÌ×	434	ÃØÂ³	10	Ò»°ãÃ³Ò×	83739	Ç§¿Ë	6694503	Ë«	3,045,774
202205	40151200	Áò»¯Ïð½ºÖÆÒ½ÁÆ¡¢Íâ¿Æ¡¢ÑÀ¿Æ»òÊÞÒ½ÓÃ·ÖÖ¸ÊÖÌ×¡¢Á¬Ö¸ÊÖÌ×¼°Â¶Ö¸ÊÖÌ×	435	²¨¶àÀè¸÷	10	Ò»°ãÃ³Ò×	104	Ç§¿Ë	20000	Ë«	5,094
202205	40151200	Áò»¯Ïð½ºÖÆÒ½ÁÆ¡¢Íâ¿Æ¡¢ÑÀ¿Æ»òÊÞÒ½ÓÃ·ÖÖ¸ÊÖÌ×¡¢Á¬Ö¸ÊÖÌ×¼°Â¶Ö¸ÊÖÌ×	442	ÌØÁ¢Äá´ïºÍ¶à°Í¸ç	10	Ò»°ãÃ³Ò×	79475	Ç§¿Ë	9100000	Ë«	4,253,174
202205	40151200	Áò»¯Ïð½ºÖÆÒ½ÁÆ¡¢Íâ¿Æ¡¢ÑÀ¿Æ»òÊÞÒ½ÓÃ·ÖÖ¸ÊÖÌ×¡¢Á¬Ö¸ÊÖÌ×¼°Â¶Ö¸ÊÖÌ×	444	ÎÚÀ­¹ç	10	Ò»°ãÃ³Ò×	12220	Ç§¿Ë	470000	Ë«	397,031
202205	40151200	Áò»¯Ïð½ºÖÆÒ½ÁÆ¡¢Íâ¿Æ¡¢ÑÀ¿Æ»òÊÞÒ½ÓÃ·ÖÖ¸ÊÖÌ×¡¢Á¬Ö¸ÊÖÌ×¼°Â¶Ö¸ÊÖÌ×	501	¼ÓÄÃ´ó	10	Ò»°ãÃ³Ò×	103879	Ç§¿Ë	12212100	Ë«	3,679,421
202205	40151200	Áò»¯Ïð½ºÖÆÒ½ÁÆ¡¢Íâ¿Æ¡¢ÑÀ¿Æ»òÊÞÒ½ÓÃ·ÖÖ¸ÊÖÌ×¡¢Á¬Ö¸ÊÖÌ×¼°Â¶Ö¸ÊÖÌ×	502	ÃÀ¹ú	10	Ò»°ãÃ³Ò×	3676077	Ç§¿Ë	478290260	Ë«	123,491,375
202205	40151200	Áò»¯Ïð½ºÖÆÒ½ÁÆ¡¢Íâ¿Æ¡¢ÑÀ¿Æ»òÊÞÒ½ÓÃ·ÖÖ¸ÊÖÌ×¡¢Á¬Ö¸ÊÖÌ×¼°Â¶Ö¸ÊÖÌ×	601	°Ä´óÀûÑÇ	10	Ò»°ãÃ³Ò×	84117	Ç§¿Ë	12274460	Ë«	3,038,956
202205	40151200	Áò»¯Ïð½ºÖÆÒ½ÁÆ¡¢Íâ¿Æ¡¢ÑÀ¿Æ»òÊÞÒ½ÓÃ·ÖÖ¸ÊÖÌ×¡¢Á¬Ö¸ÊÖÌ×¼°Â¶Ö¸ÊÖÌ×	608	ÍßÅ¬°¢Í¼	11	¹ú¼Ò¼ä¡¢¹ú¼Ê×éÖ¯ÎÞ³¥Ô®ÖúºÍÔùËÍµÄÎï×Ê	1080	Ç§¿Ë	120000	Ë«	48,000
202205	40151200	Áò»¯Ïð½ºÖÆÒ½ÁÆ¡¢Íâ¿Æ¡¢ÑÀ¿Æ»òÊÞÒ½ÓÃ·ÖÖ¸ÊÖÌ×¡¢Á¬Ö¸ÊÖÌ×¼°Â¶Ö¸ÊÖÌ×	609	ÐÂÎ÷À¼	10	Ò»°ãÃ³Ò×	34738	Ç§¿Ë	3350000	Ë«	1,150,964
202205	40151200	Áò»¯Ïð½ºÖÆÒ½ÁÆ¡¢Íâ¿Æ¡¢ÑÀ¿Æ»òÊÞÒ½ÓÃ·ÖÖ¸ÊÖÌ×¡¢Á¬Ö¸ÊÖÌ×¼°Â¶Ö¸ÊÖÌ×	613	ËùÂÞÃÅÈºµº	11	¹ú¼Ò¼ä¡¢¹ú¼Ê×éÖ¯ÎÞ³¥Ô®ÖúºÍÔùËÍµÄÎï×Ê	625	Ç§¿Ë	25000	Ë«	79,995
202205	40151900	Áò»¯Ïð½ºÖÆÆäËû·ÖÖ¸¡¢Á¬Ö¸¼°Â¶Ö¸ÊÖÌ×	103	ÃÏ¼ÓÀ­¹ú	10	Ò»°ãÃ³Ò×	14569	Ç§¿Ë	326402	Ë«	388,145
202205	40151900	Áò»¯Ïð½ºÖÆÆäËû·ÖÖ¸¡¢Á¬Ö¸¼°Â¶Ö¸ÊÖÌ×	105	ÎÄÀ³	10	Ò»°ãÃ³Ò×	703	Ç§¿Ë	60500	Ë«	39,933
202205	40151900	Áò»¯Ïð½ºÖÆÆäËû·ÖÖ¸¡¢Á¬Ö¸¼°Â¶Ö¸ÊÖÌ×	106	Ãåµé	10	Ò»°ãÃ³Ò×	8074	Ç§¿Ë	94030	Ë«	58,148
202205	40151900	Áò»¯Ïð½ºÖÆÆäËû·ÖÖ¸¡¢Á¬Ö¸¼°Â¶Ö¸ÊÖÌ×	106	Ãåµé	12	ÆäËû¾èÔùÎï×Ê	100	Ç§¿Ë	2600	Ë«	3,900
202205	40151900	Áò»¯Ïð½ºÖÆÆäËû·ÖÖ¸¡¢Á¬Ö¸¼°Â¶Ö¸ÊÖÌ×	107	¼íÆÒÕ¯	10	Ò»°ãÃ³Ò×	30582	Ç§¿Ë	582080	Ë«	911,036
202205	40151900	Áò»¯Ïð½ºÖÆÆäËû·ÖÖ¸¡¢Á¬Ö¸¼°Â¶Ö¸ÊÖÌ×	108	ÈûÆÖÂ·Ë¹	10	Ò»°ãÃ³Ò×	90	Ç§¿Ë	10000	Ë«	15,628
202205	40151900	Áò»¯Ïð½ºÖÆÆäËû·ÖÖ¸¡¢Á¬Ö¸¼°Â¶Ö¸ÊÖÌ×	110	ÖÐ¹úÏã¸Û	10	Ò»°ãÃ³Ò×	49377	Ç§¿Ë	3200899	Ë«	1,888,033
202205	40151900	Áò»¯Ïð½ºÖÆÆäËû·ÖÖ¸¡¢Á¬Ö¸¼°Â¶Ö¸ÊÖÌ×	111	Ó¡¶È	10	Ò»°ãÃ³Ò×	119323	Ç§¿Ë	1557492	Ë«	2,737,819
202205	40151900	Áò»¯Ïð½ºÖÆÆäËû·ÖÖ¸¡¢Á¬Ö¸¼°Â¶Ö¸ÊÖÌ×	112	Ó¡¶ÈÄáÎ÷ÑÇ	10	Ò»°ãÃ³Ò×	36880	Ç§¿Ë	533796	Ë«	1,512,583
202205	40151900	Áò»¯Ïð½ºÖÆÆäËû·ÖÖ¸¡¢Á¬Ö¸¼°Â¶Ö¸ÊÖÌ×	113	ÒÁÀÊ	10	Ò»°ãÃ³Ò×	800	Ç§¿Ë	11843	Ë«	30,391
202205	40151900	Áò»¯Ïð½ºÖÆÆäËû·ÖÖ¸¡¢Á¬Ö¸¼°Â¶Ö¸ÊÖÌ×	114	ÒÁÀ­¿Ë	10	Ò»°ãÃ³Ò×	31885	Ç§¿Ë	508698	Ë«	1,051,702
202205	40151900	Áò»¯Ïð½ºÖÆÆäËû·ÖÖ¸¡¢Á¬Ö¸¼°Â¶Ö¸ÊÖÌ×	115	ÒÔÉ«ÁÐ	10	Ò»°ãÃ³Ò×	35965	Ç§¿Ë	3344116	Ë«	1,294,130
202205	40151900	Áò»¯Ïð½ºÖÆÆäËû·ÖÖ¸¡¢Á¬Ö¸¼°Â¶Ö¸ÊÖÌ×	116	ÈÕ±¾	10	Ò»°ãÃ³Ò×	348569	Ç§¿Ë	42736114	Ë«	14,732,505
202205	40151900	Áò»¯Ïð½ºÖÆÆäËû·ÖÖ¸¡¢Á¬Ö¸¼°Â¶Ö¸ÊÖÌ×	117	Ô¼µ©	10	Ò»°ãÃ³Ò×	4289	Ç§¿Ë	196280	Ë«	127,676
202205	40151900	Áò»¯Ïð½ºÖÆÆäËû·ÖÖ¸¡¢Á¬Ö¸¼°Â¶Ö¸ÊÖÌ×	118	¿ÆÍþÌØ	10	Ò»°ãÃ³Ò×	13829	Ç§¿Ë	1581720	Ë«	354,120
202205	40151900	Áò»¯Ïð½ºÖÆÆäËû·ÖÖ¸¡¢Á¬Ö¸¼°Â¶Ö¸ÊÖÌ×	119	ÀÏÎÎ	10	Ò»°ãÃ³Ò×	402	Ç§¿Ë	2014	Ë«	61,316
202205	40151900	Áò»¯Ïð½ºÖÆÆäËû·ÖÖ¸¡¢Á¬Ö¸¼°Â¶Ö¸ÊÖÌ×	120	Àè°ÍÄÛ	10	Ò»°ãÃ³Ò×	0	Ç§¿Ë	20	Ë«	12
202205	40151900	Áò»¯Ïð½ºÖÆÆäËû·ÖÖ¸¡¢Á¬Ö¸¼°Â¶Ö¸ÊÖÌ×	121	ÖÐ¹ú°ÄÃÅ	10	Ò»°ãÃ³Ò×	5109	Ç§¿Ë	397340	Ë«	392,122
202205	40151900	Áò»¯Ïð½ºÖÆÆäËû·ÖÖ¸¡¢Á¬Ö¸¼°Â¶Ö¸ÊÖÌ×	122	ÂíÀ´Î÷ÑÇ	10	Ò»°ãÃ³Ò×	43326	Ç§¿Ë	1571888	Ë«	1,815,299
202205	40151900	Áò»¯Ïð½ºÖÆÆäËû·ÖÖ¸¡¢Á¬Ö¸¼°Â¶Ö¸ÊÖÌ×	124	ÃÉ¹Å	10	Ò»°ãÃ³Ò×	1072	Ç§¿Ë	83200	Ë«	41,221
202205	40151900	Áò»¯Ïð½ºÖÆÆäËû·ÖÖ¸¡¢Á¬Ö¸¼°Â¶Ö¸ÊÖÌ×	125	Äá²´¶ûÁª°îÃñÖ÷¹²ºÍ¹ú	10	Ò»°ãÃ³Ò×	9823	Ç§¿Ë	91000	Ë«	215,524
202205	40151900	Áò»¯Ïð½ºÖÆÆäËû·ÖÖ¸¡¢Á¬Ö¸¼°Â¶Ö¸ÊÖÌ×	126	°¢Âü	10	Ò»°ãÃ³Ò×	12975	Ç§¿Ë	1514555	Ë«	894,540
202205	40151900	Áò»¯Ïð½ºÖÆÆäËû·ÖÖ¸¡¢Á¬Ö¸¼°Â¶Ö¸ÊÖÌ×	127	°Í»ùË¹Ì¹	10	Ò»°ãÃ³Ò×	110	Ç§¿Ë	163	Ë«	1,465
202205	40151900	Áò»¯Ïð½ºÖÆÆäËû·ÖÖ¸¡¢Á¬Ö¸¼°Â¶Ö¸ÊÖÌ×	129	·ÆÂÉ±ö	10	Ò»°ãÃ³Ò×	10992	Ç§¿Ë	864416	Ë«	558,635
202205	40151900	Áò»¯Ïð½ºÖÆÆäËû·ÖÖ¸¡¢Á¬Ö¸¼°Â¶Ö¸ÊÖÌ×	130	¿¨Ëþ¶û	10	Ò»°ãÃ³Ò×	2870	Ç§¿Ë	265000	Ë«	122,342
202205	40151900	Áò»¯Ïð½ºÖÆÆäËû·ÖÖ¸¡¢Á¬Ö¸¼°Â¶Ö¸ÊÖÌ×	131	É³ÌØ°¢À­²®	10	Ò»°ãÃ³Ò×	59774	Ç§¿Ë	2500412	Ë«	1,547,258
202205	40151900	Áò»¯Ïð½ºÖÆÆäËû·ÖÖ¸¡¢Á¬Ö¸¼°Â¶Ö¸ÊÖÌ×	132	ÐÂ¼ÓÆÂ	10	Ò»°ãÃ³Ò×	8399	Ç§¿Ë	278512	Ë«	511,604
202205	40151900	Áò»¯Ïð½ºÖÆÆäËû·ÖÖ¸¡¢Á¬Ö¸¼°Â¶Ö¸ÊÖÌ×	133	º«¹ú	10	Ò»°ãÃ³Ò×	87216	Ç§¿Ë	3660180	Ë«	4,570,879
202205	40151900	Áò»¯Ïð½ºÖÆÆäËû·ÖÖ¸¡¢Á¬Ö¸¼°Â¶Ö¸ÊÖÌ×	136	Ì©¹ú	10	Ò»°ãÃ³Ò×	173646	Ç§¿Ë	7937518	Ë«	7,334,666
202205	40151900	Áò»¯Ïð½ºÖÆÆäËû·ÖÖ¸¡¢Á¬Ö¸¼°Â¶Ö¸ÊÖÌ×	137	ÍÁ¶úÆä	10	Ò»°ãÃ³Ò×	84803	Ç§¿Ë	4327759	Ë«	2,728,067
202205	40151900	Áò»¯Ïð½ºÖÆÆäËû·ÖÖ¸¡¢Á¬Ö¸¼°Â¶Ö¸ÊÖÌ×	138	°¢ÁªÇõ	10	Ò»°ãÃ³Ò×	21746	Ç§¿Ë	1491936	Ë«	705,699
202205	40151900	Áò»¯Ïð½ºÖÆÆäËû·ÖÖ¸¡¢Á¬Ö¸¼°Â¶Ö¸ÊÖÌ×	141	Ô½ÄÏ	10	Ò»°ãÃ³Ò×	30417	Ç§¿Ë	3588075	Ë«	2,466,941
202205	40151900	Áò»¯Ïð½ºÖÆÆäËû·ÖÖ¸¡¢Á¬Ö¸¼°Â¶Ö¸ÊÖÌ×	143	ÖÐ¹úÌ¨Íå	10	Ò»°ãÃ³Ò×	44850	Ç§¿Ë	3512183	Ë«	1,782,039
202205	40151900	Áò»¯Ïð½ºÖÆÆäËû·ÖÖ¸¡¢Á¬Ö¸¼°Â¶Ö¸ÊÖÌ×	144	¶«µÛãë	10	Ò»°ãÃ³Ò×	450	Ç§¿Ë	350	Ë«	107,513
202205	40151900	Áò»¯Ïð½ºÖÆÆäËû·ÖÖ¸¡¢Á¬Ö¸¼°Â¶Ö¸ÊÖÌ×	145	¹þÈø¿ËË¹Ì¹	10	Ò»°ãÃ³Ò×	21588	Ç§¿Ë	917980	Ë«	748,853
202205	40151900	Áò»¯Ïð½ºÖÆÆäËû·ÖÖ¸¡¢Á¬Ö¸¼°Â¶Ö¸ÊÖÌ×	146	¼ª¶û¼ªË¹Ë¹Ì¹	10	Ò»°ãÃ³Ò×	9322	Ç§¿Ë	70800	Ë«	72,495
202205	40151900	Áò»¯Ïð½ºÖÆÆäËû·ÖÖ¸¡¢Á¬Ö¸¼°Â¶Ö¸ÊÖÌ×	149	ÎÚ×È±ð¿ËË¹Ì¹	10	Ò»°ãÃ³Ò×	14391	Ç§¿Ë	184600	Ë«	500,879
202205	40151900	Áò»¯Ïð½ºÖÆÆäËû·ÖÖ¸¡¢Á¬Ö¸¼°Â¶Ö¸ÊÖÌ×	201	°¢¶û¼°ÀûÑÇ	10	Ò»°ãÃ³Ò×	34469	Ç§¿Ë	855500	Ë«	1,428,623
202205	40151900	Áò»¯Ïð½ºÖÆÆäËû·ÖÖ¸¡¢Á¬Ö¸¼°Â¶Ö¸ÊÖÌ×	202	°²¸çÀ­	10	Ò»°ãÃ³Ò×	150	Ç§¿Ë	7500	Ë«	5,280
202205	40151900	Áò»¯Ïð½ºÖÆÆäËû·ÖÖ¸¡¢Á¬Ö¸¼°Â¶Ö¸ÊÖÌ×	204	²©´ÄÍßÄÉ	10	Ò»°ãÃ³Ò×	2000	Ç§¿Ë	200000	Ë«	69,109
202205	40151900	Áò»¯Ïð½ºÖÆÆäËû·ÖÖ¸¡¢Á¬Ö¸¼°Â¶Ö¸ÊÖÌ×	206	¿¦ÂóÂ¡	10	Ò»°ãÃ³Ò×	108	Ç§¿Ë	1440	Ë«	6,543
202205	40151900	Áò»¯Ïð½ºÖÆÆäËû·ÖÖ¸¡¢Á¬Ö¸¼°Â¶Ö¸ÊÖÌ×	214	¼ª²¼Ìá	10	Ò»°ãÃ³Ò×	3915	Ç§¿Ë	72040	Ë«	193,832
202205	40151900	Áò»¯Ïð½ºÖÆÆäËû·ÖÖ¸¡¢Á¬Ö¸¼°Â¶Ö¸ÊÖÌ×	215	°£¼°	10	Ò»°ãÃ³Ò×	38145	Ç§¿Ë	409935	Ë«	844,476
202205	40151900	Áò»¯Ïð½ºÖÆÆäËû·ÖÖ¸¡¢Á¬Ö¸¼°Â¶Ö¸ÊÖÌ×	217	°£Èû¶í±ÈÑÇ	10	Ò»°ãÃ³Ò×	79775	Ç§¿Ë	5410510	Ë«	4,048,862
202205	40151900	Áò»¯Ïð½ºÖÆÆäËû·ÖÖ¸¡¢Á¬Ö¸¼°Â¶Ö¸ÊÖÌ×	218	¼ÓÅî	10	Ò»°ãÃ³Ò×	62	Ç§¿Ë	600	Ë«	3,694
202205	40151900	Áò»¯Ïð½ºÖÆÆäËû·ÖÖ¸¡¢Á¬Ö¸¼°Â¶Ö¸ÊÖÌ×	219	¸Ô±ÈÑÇ	10	Ò»°ãÃ³Ò×	750	Ç§¿Ë	15000	Ë«	26,237
202205	40151900	Áò»¯Ïð½ºÖÆÆäËû·ÖÖ¸¡¢Á¬Ö¸¼°Â¶Ö¸ÊÖÌ×	220	¼ÓÄÉ	10	Ò»°ãÃ³Ò×	2664	Ç§¿Ë	139452	Ë«	35,793
202205	40151900	Áò»¯Ïð½ºÖÆÆäËû·ÖÖ¸¡¢Á¬Ö¸¼°Â¶Ö¸ÊÖÌ×	221	¼¸ÄÚÑÇ	10	Ò»°ãÃ³Ò×	452	Ç§¿Ë	12324	Ë«	91,607
202205	40151900	Áò»¯Ïð½ºÖÆÆäËû·ÖÖ¸¡¢Á¬Ö¸¼°Â¶Ö¸ÊÖÌ×	223	¿ÆÌØµÏÍß	10	Ò»°ãÃ³Ò×	8249	Ç§¿Ë	591000	Ë«	414,907
202205	40151900	Áò»¯Ïð½ºÖÆÆäËû·ÖÖ¸¡¢Á¬Ö¸¼°Â¶Ö¸ÊÖÌ×	224	¿ÏÄáÑÇ	10	Ò»°ãÃ³Ò×	5158	Ç§¿Ë	98900	Ë«	204,834
202205	40151900	Áò»¯Ïð½ºÖÆÆäËû·ÖÖ¸¡¢Á¬Ö¸¼°Â¶Ö¸ÊÖÌ×	225	Àû±ÈÀïÑÇ	10	Ò»°ãÃ³Ò×	82	Ç§¿Ë	600	Ë«	23,039
202205	40151900	Áò»¯Ïð½ºÖÆÆäËû·ÖÖ¸¡¢Á¬Ö¸¼°Â¶Ö¸ÊÖÌ×	226	Àû±ÈÑÇ	10	Ò»°ãÃ³Ò×	4	Ç§¿Ë	1000	Ë«	234
202205	40151900	Áò»¯Ïð½ºÖÆÆäËû·ÖÖ¸¡¢Á¬Ö¸¼°Â¶Ö¸ÊÖÌ×	227	Âí´ï¼ÓË¹¼Ó	10	Ò»°ãÃ³Ò×	27	Ç§¿Ë	3000	Ë«	1,344
202205	40151900	Áò»¯Ïð½ºÖÆÆäËû·ÖÖ¸¡¢Á¬Ö¸¼°Â¶Ö¸ÊÖÌ×	228	ÂíÀ­Î¬	10	Ò»°ãÃ³Ò×	1	Ç§¿Ë	100	Ë«	64
202205	40151900	Áò»¯Ïð½ºÖÆÆäËû·ÖÖ¸¡¢Á¬Ö¸¼°Â¶Ö¸ÊÖÌ×	229	ÂíÀï	10	Ò»°ãÃ³Ò×	105	Ç§¿Ë	760	Ë«	6,040
202205	40151900	Áò»¯Ïð½ºÖÆÆäËû·ÖÖ¸¡¢Á¬Ö¸¼°Â¶Ö¸ÊÖÌ×	230	Ã«ÀïËþÄáÑÇ	10	Ò»°ãÃ³Ò×	3627	Ç§¿Ë	228300	Ë«	245,375
202205	40151900	Áò»¯Ïð½ºÖÆÆäËû·ÖÖ¸¡¢Á¬Ö¸¼°Â¶Ö¸ÊÖÌ×	232	Ä¦Âå¸ç	10	Ò»°ãÃ³Ò×	25452	Ç§¿Ë	251490	Ë«	602,142
202205	40151900	Áò»¯Ïð½ºÖÆÆäËû·ÖÖ¸¡¢Á¬Ö¸¼°Â¶Ö¸ÊÖÌ×	233	ÄªÉ£±È¿Ë	10	Ò»°ãÃ³Ò×	6180	Ç§¿Ë	811348	Ë«	307,897
202205	40151900	Áò»¯Ïð½ºÖÆÆäËû·ÖÖ¸¡¢Á¬Ö¸¼°Â¶Ö¸ÊÖÌ×	234	ÄÉÃ×±ÈÑÇ	10	Ò»°ãÃ³Ò×	9698	Ç§¿Ë	1155490	Ë«	301,518
202205	40151900	Áò»¯Ïð½ºÖÆÆäËû·ÖÖ¸¡¢Á¬Ö¸¼°Â¶Ö¸ÊÖÌ×	236	ÄáÈÕÀûÑÇ	10	Ò»°ãÃ³Ò×	1015	Ç§¿Ë	15900	Ë«	35,348
202205	40151900	Áò»¯Ïð½ºÖÆÆäËû·ÖÖ¸¡¢Á¬Ö¸¼°Â¶Ö¸ÊÖÌ×	237	ÁôÄáÍô	10	Ò»°ãÃ³Ò×	63	Ç§¿Ë	900	Ë«	4,267
202205	40151900	Áò»¯Ïð½ºÖÆÆäËû·ÖÖ¸¡¢Á¬Ö¸¼°Â¶Ö¸ÊÖÌ×	240	ÈûÄÚ¼Ó¶û	10	Ò»°ãÃ³Ò×	18058	Ç§¿Ë	246400	Ë«	491,292
202205	40151900	Áò»¯Ïð½ºÖÆÆäËû·ÖÖ¸¡¢Á¬Ö¸¼°Â¶Ö¸ÊÖÌ×	240	ÈûÄÚ¼Ó¶û	11	¹ú¼Ò¼ä¡¢¹ú¼Ê×éÖ¯ÎÞ³¥Ô®ÖúºÍÔùËÍµÄÎï×Ê	75	Ç§¿Ë	360	Ë«	1,010
202205	40151900	Áò»¯Ïð½ºÖÆÆäËû·ÖÖ¸¡¢Á¬Ö¸¼°Â¶Ö¸ÊÖÌ×	242	ÈûÀ­Àû°º	10	Ò»°ãÃ³Ò×	2986	Ç§¿Ë	315000	Ë«	100,030
202205	40151900	Áò»¯Ïð½ºÖÆÆäËû·ÖÖ¸¡¢Á¬Ö¸¼°Â¶Ö¸ÊÖÌ×	244	ÄÏ·Ç	10	Ò»°ãÃ³Ò×	81715	Ç§¿Ë	1894660	Ë«	2,602,529
202205	40151900	Áò»¯Ïð½ºÖÆÆäËû·ÖÖ¸¡¢Á¬Ö¸¼°Â¶Ö¸ÊÖÌ×	247	Ì¹É£ÄáÑÇ	10	Ò»°ãÃ³Ò×	922	Ç§¿Ë	10233	Ë«	38,058
202205	40151900	Áò»¯Ïð½ºÖÆÆäËû·ÖÖ¸¡¢Á¬Ö¸¼°Â¶Ö¸ÊÖÌ×	249	Í»ÄáË¹	10	Ò»°ãÃ³Ò×	16111	Ç§¿Ë	446400	Ë«	426,341
202205	40151900	Áò»¯Ïð½ºÖÆÆäËû·ÖÖ¸¡¢Á¬Ö¸¼°Â¶Ö¸ÊÖÌ×	250	ÎÚ¸É´ï	10	Ò»°ãÃ³Ò×	1654	Ç§¿Ë	138845	Ë«	61,884
202205	40151900	Áò»¯Ïð½ºÖÆÆäËû·ÖÖ¸¡¢Á¬Ö¸¼°Â¶Ö¸ÊÖÌ×	252	¸Õ¹û(½ð)	10	Ò»°ãÃ³Ò×	4350	Ç§¿Ë	61000	Ë«	282,655
202205	40151900	Áò»¯Ïð½ºÖÆÆäËû·ÖÖ¸¡¢Á¬Ö¸¼°Â¶Ö¸ÊÖÌ×	254	½ò°Í²¼Î¤	10	Ò»°ãÃ³Ò×	1173	Ç§¿Ë	6010	Ë«	57,044
202205	40151900	Áò»¯Ïð½ºÖÆÆäËû·ÖÖ¸¡¢Á¬Ö¸¼°Â¶Ö¸ÊÖÌ×	301	±ÈÀûÊ±	10	Ò»°ãÃ³Ò×	68793	Ç§¿Ë	1960124	Ë«	3,329,112
202205	40151900	Áò»¯Ïð½ºÖÆÆäËû·ÖÖ¸¡¢Á¬Ö¸¼°Â¶Ö¸ÊÖÌ×	302	µ¤Âó	10	Ò»°ãÃ³Ò×	48550	Ç§¿Ë	5753148	Ë«	1,876,222
202205	40151900	Áò»¯Ïð½ºÖÆÆäËû·ÖÖ¸¡¢Á¬Ö¸¼°Â¶Ö¸ÊÖÌ×	303	Ó¢¹ú	10	Ò»°ãÃ³Ò×	205063	Ç§¿Ë	18300976	Ë«	8,091,643
202205	40151900	Áò»¯Ïð½ºÖÆÆäËû·ÖÖ¸¡¢Á¬Ö¸¼°Â¶Ö¸ÊÖÌ×	304	µÂ¹ú	10	Ò»°ãÃ³Ò×	66223	Ç§¿Ë	4203297	Ë«	3,943,589
202205	40151900	Áò»¯Ïð½ºÖÆÆäËû·ÖÖ¸¡¢Á¬Ö¸¼°Â¶Ö¸ÊÖÌ×	305	·¨¹ú	10	Ò»°ãÃ³Ò×	25879	Ç§¿Ë	3215836	Ë«	1,128,120
202205	40151900	Áò»¯Ïð½ºÖÆÆäËû·ÖÖ¸¡¢Á¬Ö¸¼°Â¶Ö¸ÊÖÌ×	306	°®¶ûÀ¼	10	Ò»°ãÃ³Ò×	769	Ç§¿Ë	10050	Ë«	33,858
202205	40151900	Áò»¯Ïð½ºÖÆÆäËû·ÖÖ¸¡¢Á¬Ö¸¼°Â¶Ö¸ÊÖÌ×	307	Òâ´óÀû	10	Ò»°ãÃ³Ò×	249032	Ç§¿Ë	34645600	Ë«	8,771,023
202205	40151900	Áò»¯Ïð½ºÖÆÆäËû·ÖÖ¸¡¢Á¬Ö¸¼°Â¶Ö¸ÊÖÌ×	309	ºÉÀ¼	10	Ò»°ãÃ³Ò×	168629	Ç§¿Ë	19773406	Ë«	5,906,659
202205	40151900	Áò»¯Ïð½ºÖÆÆäËû·ÖÖ¸¡¢Á¬Ö¸¼°Â¶Ö¸ÊÖÌ×	310	Ï£À°	10	Ò»°ãÃ³Ò×	43229	Ç§¿Ë	2100436	Ë«	1,411,942
202205	40151900	Áò»¯Ïð½ºÖÆÆäËû·ÖÖ¸¡¢Á¬Ö¸¼°Â¶Ö¸ÊÖÌ×	311	ÆÏÌÑÑÀ	10	Ò»°ãÃ³Ò×	6775	Ç§¿Ë	349020	Ë«	248,496
202205	40151900	Áò»¯Ïð½ºÖÆÆäËû·ÖÖ¸¡¢Á¬Ö¸¼°Â¶Ö¸ÊÖÌ×	312	Î÷°àÑÀ	10	Ò»°ãÃ³Ò×	67867	Ç§¿Ë	8761005	Ë«	2,470,663
202205	40151900	Áò»¯Ïð½ºÖÆÆäËû·ÖÖ¸¡¢Á¬Ö¸¼°Â¶Ö¸ÊÖÌ×	313	°¢¶û°ÍÄáÑÇ	10	Ò»°ãÃ³Ò×	398	Ç§¿Ë	50004	Ë«	15,365
202205	40151900	Áò»¯Ïð½ºÖÆÆäËû·ÖÖ¸¡¢Á¬Ö¸¼°Â¶Ö¸ÊÖÌ×	315	°ÂµØÀû	10	Ò»°ãÃ³Ò×	2	Ç§¿Ë	100	Ë«	128
202205	40151900	Áò»¯Ïð½ºÖÆÆäËû·ÖÖ¸¡¢Á¬Ö¸¼°Â¶Ö¸ÊÖÌ×	318	·ÒÀ¼	10	Ò»°ãÃ³Ò×	5899	Ç§¿Ë	300400	Ë«	334,161
202205	40151900	Áò»¯Ïð½ºÖÆÆäËû·ÖÖ¸¡¢Á¬Ö¸¼°Â¶Ö¸ÊÖÌ×	321	ÐÙÑÀÀû	10	Ò»°ãÃ³Ò×	36977	Ç§¿Ë	717518	Ë«	1,289,081
202205	40151900	Áò»¯Ïð½ºÖÆÆäËû·ÖÖ¸¡¢Á¬Ö¸¼°Â¶Ö¸ÊÖÌ×	326	Å²Íþ	10	Ò»°ãÃ³Ò×	938	Ç§¿Ë	85180	Ë«	38,258
202205	40151900	Áò»¯Ïð½ºÖÆÆäËû·ÖÖ¸¡¢Á¬Ö¸¼°Â¶Ö¸ÊÖÌ×	327	²¨À¼	10	Ò»°ãÃ³Ò×	76975	Ç§¿Ë	4697129	Ë«	2,789,314
202205	40151900	Áò»¯Ïð½ºÖÆÆäËû·ÖÖ¸¡¢Á¬Ö¸¼°Â¶Ö¸ÊÖÌ×	328	ÂÞÂíÄáÑÇ	10	Ò»°ãÃ³Ò×	84	Ç§¿Ë	1480	Ë«	4,857
202205	40151900	Áò»¯Ïð½ºÖÆÆäËû·ÖÖ¸¡¢Á¬Ö¸¼°Â¶Ö¸ÊÖÌ×	330	Èðµä	10	Ò»°ãÃ³Ò×	981	Ç§¿Ë	83869	Ë«	35,529
202205	40151900	Áò»¯Ïð½ºÖÆÆäËû·ÖÖ¸¡¢Á¬Ö¸¼°Â¶Ö¸ÊÖÌ×	331	ÈðÊ¿	10	Ò»°ãÃ³Ò×	2311	Ç§¿Ë	224040	Ë«	98,890
202205	40151900	Áò»¯Ïð½ºÖÆÆäËû·ÖÖ¸¡¢Á¬Ö¸¼°Â¶Ö¸ÊÖÌ×	334	°®É³ÄáÑÇ	10	Ò»°ãÃ³Ò×	3340	Ç§¿Ë	83520	Ë«	58,614
202205	40151900	Áò»¯Ïð½ºÖÆÆäËû·ÖÖ¸¡¢Á¬Ö¸¼°Â¶Ö¸ÊÖÌ×	336	Á¢ÌÕÍð	10	Ò»°ãÃ³Ò×	1564	Ç§¿Ë	41888	Ë«	64,404
202205	40151900	Áò»¯Ïð½ºÖÆÆäËû·ÖÖ¸¡¢Á¬Ö¸¼°Â¶Ö¸ÊÖÌ×	337	¸ñÂ³¼ªÑÇ	10	Ò»°ãÃ³Ò×	3	Ç§¿Ë	30	Ë«	576
202205	40151900	Áò»¯Ïð½ºÖÆÆäËû·ÖÖ¸¡¢Á¬Ö¸¼°Â¶Ö¸ÊÖÌ×	338	ÑÇÃÀÄáÑÇ	10	Ò»°ãÃ³Ò×	190	Ç§¿Ë	25000	Ë«	7,579
202205	40151900	Áò»¯Ïð½ºÖÆÆäËû·ÖÖ¸¡¢Á¬Ö¸¼°Â¶Ö¸ÊÖÌ×	340	°×¶íÂÞË¹	10	Ò»°ãÃ³Ò×	16712	Ç§¿Ë	1556635	Ë«	664,798
202205	40151900	Áò»¯Ïð½ºÖÆÆäËû·ÖÖ¸¡¢Á¬Ö¸¼°Â¶Ö¸ÊÖÌ×	343	Ä¦¶û¶àÍß	10	Ò»°ãÃ³Ò×	2195	Ç§¿Ë	57000	Ë«	77,333
202205	40151900	Áò»¯Ïð½ºÖÆÆäËû·ÖÖ¸¡¢Á¬Ö¸¼°Â¶Ö¸ÊÖÌ×	344	¶íÂÞË¹Áª°î	10	Ò»°ãÃ³Ò×	576429	Ç§¿Ë	43375686	Ë«	17,900,507
202205	40151900	Áò»¯Ïð½ºÖÆÆäËû·ÖÖ¸¡¢Á¬Ö¸¼°Â¶Ö¸ÊÖÌ×	347	ÎÚ¿ËÀ¼	10	Ò»°ãÃ³Ò×	2470	Ç§¿Ë	70560	Ë«	97,084
202205	40151900	Áò»¯Ïð½ºÖÆÆäËû·ÖÖ¸¡¢Á¬Ö¸¼°Â¶Ö¸ÊÖÌ×	351	¿ËÂÞµØÑÇ	10	Ò»°ãÃ³Ò×	14341	Ç§¿Ë	499320	Ë«	567,043
202205	40151900	Áò»¯Ïð½ºÖÆÆäËû·ÖÖ¸¡¢Á¬Ö¸¼°Â¶Ö¸ÊÖÌ×	352	½Ý¿Ë	10	Ò»°ãÃ³Ò×	18064	Ç§¿Ë	1800640	Ë«	718,374
202205	40151900	Áò»¯Ïð½ºÖÆÆäËû·ÖÖ¸¡¢Á¬Ö¸¼°Â¶Ö¸ÊÖÌ×	353	Ë¹Âå·¥¿Ë	10	Ò»°ãÃ³Ò×	6900	Ç§¿Ë	650000	Ë«	232,945
202205	40151900	Áò»¯Ïð½ºÖÆÆäËû·ÖÖ¸¡¢Á¬Ö¸¼°Â¶Ö¸ÊÖÌ×	402	°¢¸ùÍ¢	10	Ò»°ãÃ³Ò×	105684	Ç§¿Ë	3334744	Ë«	3,792,490
202205	40151900	Áò»¯Ïð½ºÖÆÆäËû·ÖÖ¸¡¢Á¬Ö¸¼°Â¶Ö¸ÊÖÌ×	403	°¢Â³°Í	10	Ò»°ãÃ³Ò×	580	Ç§¿Ë	29000	Ë«	19,301
202205	40151900	Áò»¯Ïð½ºÖÆÆäËû·ÖÖ¸¡¢Á¬Ö¸¼°Â¶Ö¸ÊÖÌ×	406	²®Àû×È	10	Ò»°ãÃ³Ò×	400	Ç§¿Ë	50000	Ë«	15,422
202205	40151900	Áò»¯Ïð½ºÖÆÆäËû·ÖÖ¸¡¢Á¬Ö¸¼°Â¶Ö¸ÊÖÌ×	408	¶àÃñ×å²£ÀûÎ¬ÑÇ¹ú	10	Ò»°ãÃ³Ò×	6300	Ç§¿Ë	84000	Ë«	183,310
202205	40151900	Áò»¯Ïð½ºÖÆÆäËû·ÖÖ¸¡¢Á¬Ö¸¼°Â¶Ö¸ÊÖÌ×	410	°ÍÎ÷	10	Ò»°ãÃ³Ò×	310798	Ç§¿Ë	31443422	Ë«	11,588,280
202205	40151900	Áò»¯Ïð½ºÖÆÆäËû·ÖÖ¸¡¢Á¬Ö¸¼°Â¶Ö¸ÊÖÌ×	412	ÖÇÀû	10	Ò»°ãÃ³Ò×	126994	Ç§¿Ë	11078066	Ë«	4,569,214
202205	40151900	Áò»¯Ïð½ºÖÆÆäËû·ÖÖ¸¡¢Á¬Ö¸¼°Â¶Ö¸ÊÖÌ×	413	¸çÂ×±ÈÑÇ	10	Ò»°ãÃ³Ò×	14090	Ç§¿Ë	1758652	Ë«	545,782
202205	40151900	Áò»¯Ïð½ºÖÆÆäËû·ÖÖ¸¡¢Á¬Ö¸¼°Â¶Ö¸ÊÖÌ×	415	¸çË¹´ïÀè¼Ó	10	Ò»°ãÃ³Ò×	18469	Ç§¿Ë	2101200	Ë«	558,394
202205	40151900	Áò»¯Ïð½ºÖÆÆäËû·ÖÖ¸¡¢Á¬Ö¸¼°Â¶Ö¸ÊÖÌ×	416	¹Å°Í	10	Ò»°ãÃ³Ò×	2	Ç§¿Ë	5	Ë«	1,497
202205	40151900	Áò»¯Ïð½ºÖÆÆäËû·ÖÖ¸¡¢Á¬Ö¸¼°Â¶Ö¸ÊÖÌ×	418	¶àÃ×Äá¼Ó¹²ºÍ¹ú	10	Ò»°ãÃ³Ò×	53841	Ç§¿Ë	3759760	Ë«	1,770,299
202205	40151900	Áò»¯Ïð½ºÖÆÆäËû·ÖÖ¸¡¢Á¬Ö¸¼°Â¶Ö¸ÊÖÌ×	419	¶ò¹Ï¶à¶û	10	Ò»°ãÃ³Ò×	9312	Ç§¿Ë	207416	Ë«	325,896
202205	40151900	Áò»¯Ïð½ºÖÆÆäËû·ÖÖ¸¡¢Á¬Ö¸¼°Â¶Ö¸ÊÖÌ×	422	¹ÏµÂÂÞÆÕ	10	Ò»°ãÃ³Ò×	26	Ç§¿Ë	288	Ë«	882
202205	40151900	Áò»¯Ïð½ºÖÆÆäËû·ÖÖ¸¡¢Á¬Ö¸¼°Â¶Ö¸ÊÖÌ×	423	Î£µØÂíÀ­	10	Ò»°ãÃ³Ò×	2674	Ç§¿Ë	300026	Ë«	109,821
202205	40151900	Áò»¯Ïð½ºÖÆÆäËû·ÖÖ¸¡¢Á¬Ö¸¼°Â¶Ö¸ÊÖÌ×	424	¹çÑÇÄÇ	10	Ò»°ãÃ³Ò×	525	Ç§¿Ë	50000	Ë«	29,118
202205	40151900	Áò»¯Ïð½ºÖÆÆäËû·ÖÖ¸¡¢Á¬Ö¸¼°Â¶Ö¸ÊÖÌ×	425	º£µØ	10	Ò»°ãÃ³Ò×	120	Ç§¿Ë	15000	Ë«	5,933
202205	40151900	Áò»¯Ïð½ºÖÆÆäËû·ÖÖ¸¡¢Á¬Ö¸¼°Â¶Ö¸ÊÖÌ×	426	ºé¶¼À­Ë¹	10	Ò»°ãÃ³Ò×	10046	Ç§¿Ë	572200	Ë«	389,198
202205	40151900	Áò»¯Ïð½ºÖÆÆäËû·ÖÖ¸¡¢Á¬Ö¸¼°Â¶Ö¸ÊÖÌ×	427	ÑÀÂò¼Ó	10	Ò»°ãÃ³Ò×	3390	Ç§¿Ë	308040	Ë«	93,004
202205	40151900	Áò»¯Ïð½ºÖÆÆäËû·ÖÖ¸¡¢Á¬Ö¸¼°Â¶Ö¸ÊÖÌ×	429	Ä«Î÷¸ç	10	Ò»°ãÃ³Ò×	85163	Ç§¿Ë	2312086	Ë«	2,412,054
202205	40151900	Áò»¯Ïð½ºÖÆÆäËû·ÖÖ¸¡¢Á¬Ö¸¼°Â¶Ö¸ÊÖÌ×	431	Äá¼ÓÀ­¹Ï	10	Ò»°ãÃ³Ò×	15748	Ç§¿Ë	1270000	Ë«	684,040
202205	40151900	Áò»¯Ïð½ºÖÆÆäËû·ÖÖ¸¡¢Á¬Ö¸¼°Â¶Ö¸ÊÖÌ×	432	°ÍÄÃÂí	10	Ò»°ãÃ³Ò×	20780	Ç§¿Ë	2044980	Ë«	765,164
202205	40151900	Áò»¯Ïð½ºÖÆÆäËû·ÖÖ¸¡¢Á¬Ö¸¼°Â¶Ö¸ÊÖÌ×	433	°ÍÀ­¹ç	10	Ò»°ãÃ³Ò×	10961	Ç§¿Ë	1198000	Ë«	417,795
202205	40151900	Áò»¯Ïð½ºÖÆÆäËû·ÖÖ¸¡¢Á¬Ö¸¼°Â¶Ö¸ÊÖÌ×	434	ÃØÂ³	10	Ò»°ãÃ³Ò×	14482	Ç§¿Ë	1109411	Ë«	474,171
202205	40151900	Áò»¯Ïð½ºÖÆÆäËû·ÖÖ¸¡¢Á¬Ö¸¼°Â¶Ö¸ÊÖÌ×	435	²¨¶àÀè¸÷	10	Ò»°ãÃ³Ò×	2580	Ç§¿Ë	303600	Ë«	89,423
202205	40151900	Áò»¯Ïð½ºÖÆÆäËû·ÖÖ¸¡¢Á¬Ö¸¼°Â¶Ö¸ÊÖÌ×	440	Èø¶ûÍß¶à	10	Ò»°ãÃ³Ò×	8422	Ç§¿Ë	487790	Ë«	326,537
202205	40151900	Áò»¯Ïð½ºÖÆÆäËû·ÖÖ¸¡¢Á¬Ö¸¼°Â¶Ö¸ÊÖÌ×	442	ÌØÁ¢Äá´ïºÍ¶à°Í¸ç	10	Ò»°ãÃ³Ò×	963	Ç§¿Ë	62500	Ë«	36,798
202205	40151900	Áò»¯Ïð½ºÖÆÆäËû·ÖÖ¸¡¢Á¬Ö¸¼°Â¶Ö¸ÊÖÌ×	444	ÎÚÀ­¹ç	10	Ò»°ãÃ³Ò×	2045	Ç§¿Ë	196000	Ë«	88,953
202205	40151900	Áò»¯Ïð½ºÖÆÆäËû·ÖÖ¸¡¢Á¬Ö¸¼°Â¶Ö¸ÊÖÌ×	445	Î¯ÄÚÈðÀ­	10	Ò»°ãÃ³Ò×	10770	Ç§¿Ë	148832	Ë«	510,521
202205	40151900	Áò»¯Ïð½ºÖÆÆäËû·ÖÖ¸¡¢Á¬Ö¸¼°Â¶Ö¸ÊÖÌ×	501	¼ÓÄÃ´ó	10	Ò»°ãÃ³Ò×	176859	Ç§¿Ë	18434991	Ë«	10,830,494
202205	40151900	Áò»¯Ïð½ºÖÆÆäËû·ÖÖ¸¡¢Á¬Ö¸¼°Â¶Ö¸ÊÖÌ×	502	ÃÀ¹ú	10	Ò»°ãÃ³Ò×	1208940	Ç§¿Ë	107228946	Ë«	53,520,083
202205	40151900	Áò»¯Ïð½ºÖÆÆäËû·ÖÖ¸¡¢Á¬Ö¸¼°Â¶Ö¸ÊÖÌ×	601	°Ä´óÀûÑÇ	10	Ò»°ãÃ³Ò×	126990	Ç§¿Ë	15055911	Ë«	6,634,500
202205	40151900	Áò»¯Ïð½ºÖÆÆäËû·ÖÖ¸¡¢Á¬Ö¸¼°Â¶Ö¸ÊÖÌ×	607	ÐÂ¿¦Àï¶àÄáÑÇ	10	Ò»°ãÃ³Ò×	10	Ç§¿Ë	120	Ë«	607
202205	40151900	Áò»¯Ïð½ºÖÆÆäËû·ÖÖ¸¡¢Á¬Ö¸¼°Â¶Ö¸ÊÖÌ×	608	ÍßÅ¬°¢Í¼	10	Ò»°ãÃ³Ò×	181	Ç§¿Ë	10960	Ë«	10,266
202205	40151900	Áò»¯Ïð½ºÖÆÆäËû·ÖÖ¸¡¢Á¬Ö¸¼°Â¶Ö¸ÊÖÌ×	609	ÐÂÎ÷À¼	10	Ò»°ãÃ³Ò×	15704	Ç§¿Ë	1733044	Ë«	589,728
202205	40151900	Áò»¯Ïð½ºÖÆÆäËû·ÖÖ¸¡¢Á¬Ö¸¼°Â¶Ö¸ÊÖÌ×	611	°Í²¼ÑÇÐÂ¼¸ÄÚÑÇ	10	Ò»°ãÃ³Ò×	43370	Ç§¿Ë	4745000	Ë«	2,317,042
202205	40151900	Áò»¯Ïð½ºÖÆÆäËû·ÖÖ¸¡¢Á¬Ö¸¼°Â¶Ö¸ÊÖÌ×	613	ËùÂÞÃÅÈºµº	10	Ò»°ãÃ³Ò×	490	Ç§¿Ë	50000	Ë«	12,865
202205	40151900	Áò»¯Ïð½ºÖÆÆäËû·ÖÖ¸¡¢Á¬Ö¸¼°Â¶Ö¸ÊÖÌ×	617	ÈøÄ¦ÑÇ	10	Ò»°ãÃ³Ò×	48	Ç§¿Ë	5000	Ë«	3,840
202205	40151900	Áò»¯Ïð½ºÖÆÆäËû·ÖÖ¸¡¢Á¬Ö¸¼°Â¶Ö¸ÊÖÌ×	619	Í¼ÍßÂ¬	10	Ò»°ãÃ³Ò×	24	Ç§¿Ë	2500	Ë«	1,920
202205	40151900	Áò»¯Ïð½ºÖÆÆäËû·ÖÖ¸¡¢Á¬Ö¸¼°Â¶Ö¸ÊÖÌ×	620	ÃÜ¿ËÂÞÄáÎ÷ÑÇÁª°î	10	Ò»°ãÃ³Ò×	95	Ç§¿Ë	10000	Ë«	7,680
202205	40151900	Áò»¯Ïð½ºÖÆÆäËû·ÖÖ¸¡¢Á¬Ö¸¼°Â¶Ö¸ÊÖÌ×	621	ÂíÉÜ¶ûÈºµº	10	Ò»°ãÃ³Ò×	86	Ç§¿Ë	9000	Ë«	6,912
