# Supplementary material for: Research on optimization of emergency supplies customs clearance strategy from the perspective of public health security based on Chinese trade data
Source: Front Public Health. 2025 Jan 24;13:1520705. doi: 10.3389/fpubh.2025.1520705 (PMC11802811; doi:10.3389/fpubh.2025.1520705)
Supplement: Supplementary file 2 [file Data_Sheet_2.ZIP › Paper Code-Part2/2-Export/2019/2019∩╝ê11-12∩╝ë-μèùσÄƒΦ»òσëé-σç║σÅú.csv]

201911	30021500	ÃâÒßÖÆÆ·,ÒÑÅä¶¨¼ÁÁ¿»òÖÆ³ÉÁãÊÛ°ü×°	103	ÃÏ¼ÓÀ­¹ú	10	Ò»°ãÃ³Ò×	3315	Ç§¿Ë	0	?	332,552
201911	30021500	ÃâÒßÖÆÆ·,ÒÑÅä¶¨¼ÁÁ¿»òÖÆ³ÉÁãÊÛ°ü×°	106	Ãåµé	10	Ò»°ãÃ³Ò×	1015	Ç§¿Ë	0	?	103,728
201911	30021500	ÃâÒßÖÆÆ·,ÒÑÅä¶¨¼ÁÁ¿»òÖÆ³ÉÁãÊÛ°ü×°	110	ÖÐ¹úÏã¸Û	10	Ò»°ãÃ³Ò×	18	Ç§¿Ë	0	?	80,624
201911	30021500	ÃâÒßÖÆÆ·,ÒÑÅä¶¨¼ÁÁ¿»òÖÆ³ÉÁãÊÛ°ü×°	111	Ó¡¶È	10	Ò»°ãÃ³Ò×	0	Ç§¿Ë	0	?	926
201911	30021500	ÃâÒßÖÆÆ·,ÒÑÅä¶¨¼ÁÁ¿»òÖÆ³ÉÁãÊÛ°ü×°	112	Ó¡¶ÈÄáÎ÷ÑÇ	10	Ò»°ãÃ³Ò×	5280	Ç§¿Ë	0	?	1,310,451
201911	30021500	ÃâÒßÖÆÆ·,ÒÑÅä¶¨¼ÁÁ¿»òÖÆ³ÉÁãÊÛ°ü×°	113	ÒÁÀÊ	10	Ò»°ãÃ³Ò×	800	Ç§¿Ë	0	?	497,500
201911	30021500	ÃâÒßÖÆÆ·,ÒÑÅä¶¨¼ÁÁ¿»òÖÆ³ÉÁãÊÛ°ü×°	115	ÒÔÉ«ÁÐ	10	Ò»°ãÃ³Ò×	76	Ç§¿Ë	0	?	10,948
201911	30021500	ÃâÒßÖÆÆ·,ÒÑÅä¶¨¼ÁÁ¿»òÖÆ³ÉÁãÊÛ°ü×°	116	ÈÕ±¾	10	Ò»°ãÃ³Ò×	2	Ç§¿Ë	0	?	47,952
201911	30021500	ÃâÒßÖÆÆ·,ÒÑÅä¶¨¼ÁÁ¿»òÖÆ³ÉÁãÊÛ°ü×°	122	ÂíÀ´Î÷ÑÇ	10	Ò»°ãÃ³Ò×	250	Ç§¿Ë	0	?	111,430
201911	30021500	ÃâÒßÖÆÆ·,ÒÑÅä¶¨¼ÁÁ¿»òÖÆ³ÉÁãÊÛ°ü×°	123	Âí¶û´ú·ò	10	Ò»°ãÃ³Ò×	130	Ç§¿Ë	0	?	73,576
201911	30021500	ÃâÒßÖÆÆ·,ÒÑÅä¶¨¼ÁÁ¿»òÖÆ³ÉÁãÊÛ°ü×°	124	ÃÉ¹Å	10	Ò»°ãÃ³Ò×	333	Ç§¿Ë	0	?	29,685
201911	30021500	ÃâÒßÖÆÆ·,ÒÑÅä¶¨¼ÁÁ¿»òÖÆ³ÉÁãÊÛ°ü×°	125	Äá²´¶ûÁª°îÃñÖ÷¹²ºÍ¹ú	10	Ò»°ãÃ³Ò×	1201	Ç§¿Ë	0	?	165,998
201911	30021500	ÃâÒßÖÆÆ·,ÒÑÅä¶¨¼ÁÁ¿»òÖÆ³ÉÁãÊÛ°ü×°	126	°¢Âü	10	Ò»°ãÃ³Ò×	206	Ç§¿Ë	0	?	27,199
201911	30021500	ÃâÒßÖÆÆ·,ÒÑÅä¶¨¼ÁÁ¿»òÖÆ³ÉÁãÊÛ°ü×°	127	°Í»ùË¹Ì¹	10	Ò»°ãÃ³Ò×	40075	Ç§¿Ë	0	?	4,487,708
201911	30021500	ÃâÒßÖÆÆ·,ÒÑÅä¶¨¼ÁÁ¿»òÖÆ³ÉÁãÊÛ°ü×°	129	·ÆÂÉ±ö	10	Ò»°ãÃ³Ò×	2641	Ç§¿Ë	0	?	291,686
201911	30021500	ÃâÒßÖÆÆ·,ÒÑÅä¶¨¼ÁÁ¿»òÖÆ³ÉÁãÊÛ°ü×°	131	É³ÌØ°¢À­²®	10	Ò»°ãÃ³Ò×	2841	Ç§¿Ë	0	?	214,940
201911	30021500	ÃâÒßÖÆÆ·,ÒÑÅä¶¨¼ÁÁ¿»òÖÆ³ÉÁãÊÛ°ü×°	132	ÐÂ¼ÓÆÂ	10	Ò»°ãÃ³Ò×	266	Ç§¿Ë	0	?	955,674
201911	30021500	ÃâÒßÖÆÆ·,ÒÑÅä¶¨¼ÁÁ¿»òÖÆ³ÉÁãÊÛ°ü×°	133	º«¹ú	10	Ò»°ãÃ³Ò×	0	Ç§¿Ë	0	?	5,999
201911	30021500	ÃâÒßÖÆÆ·,ÒÑÅä¶¨¼ÁÁ¿»òÖÆ³ÉÁãÊÛ°ü×°	136	Ì©¹ú	10	Ò»°ãÃ³Ò×	7080	Ç§¿Ë	0	?	625,079
201911	30021500	ÃâÒßÖÆÆ·,ÒÑÅä¶¨¼ÁÁ¿»òÖÆ³ÉÁãÊÛ°ü×°	137	ÍÁ¶úÆä	10	Ò»°ãÃ³Ò×	4830	Ç§¿Ë	0	?	515,796
201911	30021500	ÃâÒßÖÆÆ·,ÒÑÅä¶¨¼ÁÁ¿»òÖÆ³ÉÁãÊÛ°ü×°	141	Ô½ÄÏ	10	Ò»°ãÃ³Ò×	27	Ç§¿Ë	0	?	252,188
201911	30021500	ÃâÒßÖÆÆ·,ÒÑÅä¶¨¼ÁÁ¿»òÖÆ³ÉÁãÊÛ°ü×°	143	ÖÐ¹úÌ¨Íå	10	Ò»°ãÃ³Ò×	57	Ç§¿Ë	0	?	125,287
201911	30021500	ÃâÒßÖÆÆ·,ÒÑÅä¶¨¼ÁÁ¿»òÖÆ³ÉÁãÊÛ°ü×°	145	¹þÈø¿ËË¹Ì¹	10	Ò»°ãÃ³Ò×	3212	Ç§¿Ë	0	?	203,720
201911	30021500	ÃâÒßÖÆÆ·,ÒÑÅä¶¨¼ÁÁ¿»òÖÆ³ÉÁãÊÛ°ü×°	147	Ëþ¼ª¿ËË¹Ì¹	10	Ò»°ãÃ³Ò×	36	Ç§¿Ë	0	?	51,724
201911	30021500	ÃâÒßÖÆÆ·,ÒÑÅä¶¨¼ÁÁ¿»òÖÆ³ÉÁãÊÛ°ü×°	202	°²¸çÀ­	10	Ò»°ãÃ³Ò×	6110	Ç§¿Ë	0	?	318,138
201911	30021500	ÃâÒßÖÆÆ·,ÒÑÅä¶¨¼ÁÁ¿»òÖÆ³ÉÁãÊÛ°ü×°	203	±´Äþ	10	Ò»°ãÃ³Ò×	665	Ç§¿Ë	0	?	56,310
201911	30021500	ÃâÒßÖÆÆ·,ÒÑÅä¶¨¼ÁÁ¿»òÖÆ³ÉÁãÊÛ°ü×°	206	¿¦ÂóÂ¡	10	Ò»°ãÃ³Ò×	573	Ç§¿Ë	0	?	129,654
201911	30021500	ÃâÒßÖÆÆ·,ÒÑÅä¶¨¼ÁÁ¿»òÖÆ³ÉÁãÊÛ°ü×°	215	°£¼°	10	Ò»°ãÃ³Ò×	5764	Ç§¿Ë	0	?	174,268
201911	30021500	ÃâÒßÖÆÆ·,ÒÑÅä¶¨¼ÁÁ¿»òÖÆ³ÉÁãÊÛ°ü×°	220	¼ÓÄÉ	10	Ò»°ãÃ³Ò×	910	Ç§¿Ë	0	?	137,696
201911	30021500	ÃâÒßÖÆÆ·,ÒÑÅä¶¨¼ÁÁ¿»òÖÆ³ÉÁãÊÛ°ü×°	223	¿ÆÌØµÏÍß	10	Ò»°ãÃ³Ò×	100	Ç§¿Ë	0	?	23,707
201911	30021500	ÃâÒßÖÆÆ·,ÒÑÅä¶¨¼ÁÁ¿»òÖÆ³ÉÁãÊÛ°ü×°	224	¿ÏÄáÑÇ	10	Ò»°ãÃ³Ò×	1195	Ç§¿Ë	0	?	73,967
201911	30021500	ÃâÒßÖÆÆ·,ÒÑÅä¶¨¼ÁÁ¿»òÖÆ³ÉÁãÊÛ°ü×°	230	Ã«ÀïËþÄáÑÇ	10	Ò»°ãÃ³Ò×	5	Ç§¿Ë	0	?	832
201911	30021500	ÃâÒßÖÆÆ·,ÒÑÅä¶¨¼ÁÁ¿»òÖÆ³ÉÁãÊÛ°ü×°	233	ÄªÉ£±È¿Ë	10	Ò»°ãÃ³Ò×	2040	Ç§¿Ë	0	?	124,207
201911	30021500	ÃâÒßÖÆÆ·,ÒÑÅä¶¨¼ÁÁ¿»òÖÆ³ÉÁãÊÛ°ü×°	234	ÄÉÃ×±ÈÑÇ	10	Ò»°ãÃ³Ò×	1800	Ç§¿Ë	0	?	371,417
201911	30021500	ÃâÒßÖÆÆ·,ÒÑÅä¶¨¼ÁÁ¿»òÖÆ³ÉÁãÊÛ°ü×°	236	ÄáÈÕÀûÑÇ	10	Ò»°ãÃ³Ò×	6958	Ç§¿Ë	0	?	1,417,248
201911	30021500	ÃâÒßÖÆÆ·,ÒÑÅä¶¨¼ÁÁ¿»òÖÆ³ÉÁãÊÛ°ü×°	238	Â¬Íú´ï	10	Ò»°ãÃ³Ò×	228	Ç§¿Ë	0	?	16,696
201911	30021500	ÃâÒßÖÆÆ·,ÒÑÅä¶¨¼ÁÁ¿»òÖÆ³ÉÁãÊÛ°ü×°	240	ÈûÄÚ¼Ó¶û	10	Ò»°ãÃ³Ò×	20	Ç§¿Ë	0	?	1,768
201911	30021500	ÃâÒßÖÆÆ·,ÒÑÅä¶¨¼ÁÁ¿»òÖÆ³ÉÁãÊÛ°ü×°	242	ÈûÀ­Àû°º	10	Ò»°ãÃ³Ò×	78	Ç§¿Ë	0	?	17,134
201911	30021500	ÃâÒßÖÆÆ·,ÒÑÅä¶¨¼ÁÁ¿»òÖÆ³ÉÁãÊÛ°ü×°	244	ÄÏ·Ç	10	Ò»°ãÃ³Ò×	2863	Ç§¿Ë	0	?	365,151
201911	30021500	ÃâÒßÖÆÆ·,ÒÑÅä¶¨¼ÁÁ¿»òÖÆ³ÉÁãÊÛ°ü×°	246	ËÕµ¤	10	Ò»°ãÃ³Ò×	1205	Ç§¿Ë	0	?	209,408
201911	30021500	ÃâÒßÖÆÆ·,ÒÑÅä¶¨¼ÁÁ¿»òÖÆ³ÉÁãÊÛ°ü×°	249	Í»ÄáË¹	10	Ò»°ãÃ³Ò×	82	Ç§¿Ë	0	?	23,594
201911	30021500	ÃâÒßÖÆÆ·,ÒÑÅä¶¨¼ÁÁ¿»òÖÆ³ÉÁãÊÛ°ü×°	250	ÎÚ¸É´ï	10	Ò»°ãÃ³Ò×	4229	Ç§¿Ë	0	?	869,964
201911	30021500	ÃâÒßÖÆÆ·,ÒÑÅä¶¨¼ÁÁ¿»òÖÆ³ÉÁãÊÛ°ü×°	251	²¼»ùÄÉ·¨Ë÷	10	Ò»°ãÃ³Ò×	96	Ç§¿Ë	0	?	40,750
201911	30021500	ÃâÒßÖÆÆ·,ÒÑÅä¶¨¼ÁÁ¿»òÖÆ³ÉÁãÊÛ°ü×°	302	µ¤Âó	10	Ò»°ãÃ³Ò×	881	Ç§¿Ë	0	?	142,233
201911	30021500	ÃâÒßÖÆÆ·,ÒÑÅä¶¨¼ÁÁ¿»òÖÆ³ÉÁãÊÛ°ü×°	303	Ó¢¹ú	10	Ò»°ãÃ³Ò×	11933	Ç§¿Ë	0	?	1,290,209
201911	30021500	ÃâÒßÖÆÆ·,ÒÑÅä¶¨¼ÁÁ¿»òÖÆ³ÉÁãÊÛ°ü×°	304	µÂ¹ú	10	Ò»°ãÃ³Ò×	816	Ç§¿Ë	0	?	1,406,630
201911	30021500	ÃâÒßÖÆÆ·,ÒÑÅä¶¨¼ÁÁ¿»òÖÆ³ÉÁãÊÛ°ü×°	305	·¨¹ú	10	Ò»°ãÃ³Ò×	803	Ç§¿Ë	0	?	127,898
201911	30021500	ÃâÒßÖÆÆ·,ÒÑÅä¶¨¼ÁÁ¿»òÖÆ³ÉÁãÊÛ°ü×°	307	Òâ´óÀû	10	Ò»°ãÃ³Ò×	3654	Ç§¿Ë	0	?	325,744
201911	30021500	ÃâÒßÖÆÆ·,ÒÑÅä¶¨¼ÁÁ¿»òÖÆ³ÉÁãÊÛ°ü×°	309	ºÉÀ¼	10	Ò»°ãÃ³Ò×	1387	Ç§¿Ë	0	?	377,125
201911	30021500	ÃâÒßÖÆÆ·,ÒÑÅä¶¨¼ÁÁ¿»òÖÆ³ÉÁãÊÛ°ü×°	310	Ï£À°	10	Ò»°ãÃ³Ò×	1071	Ç§¿Ë	0	?	167,741
201911	30021500	ÃâÒßÖÆÆ·,ÒÑÅä¶¨¼ÁÁ¿»òÖÆ³ÉÁãÊÛ°ü×°	311	ÆÏÌÑÑÀ	10	Ò»°ãÃ³Ò×	6	Ç§¿Ë	0	?	4,456
201911	30021500	ÃâÒßÖÆÆ·,ÒÑÅä¶¨¼ÁÁ¿»òÖÆ³ÉÁãÊÛ°ü×°	312	Î÷°àÑÀ	10	Ò»°ãÃ³Ò×	1	Ç§¿Ë	0	?	61,924
201911	30021500	ÃâÒßÖÆÆ·,ÒÑÅä¶¨¼ÁÁ¿»òÖÆ³ÉÁãÊÛ°ü×°	315	°ÂµØÀû	10	Ò»°ãÃ³Ò×	252	Ç§¿Ë	0	?	165,354
201911	30021500	ÃâÒßÖÆÆ·,ÒÑÅä¶¨¼ÁÁ¿»òÖÆ³ÉÁãÊÛ°ü×°	316	±£¼ÓÀûÑÇ	10	Ò»°ãÃ³Ò×	175	Ç§¿Ë	0	?	36,292
201911	30021500	ÃâÒßÖÆÆ·,ÒÑÅä¶¨¼ÁÁ¿»òÖÆ³ÉÁãÊÛ°ü×°	318	·ÒÀ¼	10	Ò»°ãÃ³Ò×	0	Ç§¿Ë	0	?	35
201911	30021500	ÃâÒßÖÆÆ·,ÒÑÅä¶¨¼ÁÁ¿»òÖÆ³ÉÁãÊÛ°ü×°	321	ÐÙÑÀÀû	10	Ò»°ãÃ³Ò×	136	Ç§¿Ë	0	?	29,590
201911	30021500	ÃâÒßÖÆÆ·,ÒÑÅä¶¨¼ÁÁ¿»òÖÆ³ÉÁãÊÛ°ü×°	327	²¨À¼	10	Ò»°ãÃ³Ò×	3127	Ç§¿Ë	0	?	272,246
201911	30021500	ÃâÒßÖÆÆ·,ÒÑÅä¶¨¼ÁÁ¿»òÖÆ³ÉÁãÊÛ°ü×°	328	ÂÞÂíÄáÑÇ	10	Ò»°ãÃ³Ò×	127	Ç§¿Ë	0	?	30,753
201911	30021500	ÃâÒßÖÆÆ·,ÒÑÅä¶¨¼ÁÁ¿»òÖÆ³ÉÁãÊÛ°ü×°	330	Èðµä	10	Ò»°ãÃ³Ò×	1098	Ç§¿Ë	0	?	141,979
201911	30021500	ÃâÒßÖÆÆ·,ÒÑÅä¶¨¼ÁÁ¿»òÖÆ³ÉÁãÊÛ°ü×°	331	ÈðÊ¿	10	Ò»°ãÃ³Ò×	11	Ç§¿Ë	0	?	2,719
201911	30021500	ÃâÒßÖÆÆ·,ÒÑÅä¶¨¼ÁÁ¿»òÖÆ³ÉÁãÊÛ°ü×°	337	¸ñÂ³¼ªÑÇ	10	Ò»°ãÃ³Ò×	957	Ç§¿Ë	0	?	147,937
201911	30021500	ÃâÒßÖÆÆ·,ÒÑÅä¶¨¼ÁÁ¿»òÖÆ³ÉÁãÊÛ°ü×°	338	ÑÇÃÀÄáÑÇ	10	Ò»°ãÃ³Ò×	60	Ç§¿Ë	0	?	4,421
201911	30021500	ÃâÒßÖÆÆ·,ÒÑÅä¶¨¼ÁÁ¿»òÖÆ³ÉÁãÊÛ°ü×°	340	°×¶íÂÞË¹	10	Ò»°ãÃ³Ò×	300	Ç§¿Ë	0	?	33,596
201911	30021500	ÃâÒßÖÆÆ·,ÒÑÅä¶¨¼ÁÁ¿»òÖÆ³ÉÁãÊÛ°ü×°	344	¶íÂÞË¹Áª°î	10	Ò»°ãÃ³Ò×	7	Ç§¿Ë	0	?	348,071
201911	30021500	ÃâÒßÖÆÆ·,ÒÑÅä¶¨¼ÁÁ¿»òÖÆ³ÉÁãÊÛ°ü×°	347	ÎÚ¿ËÀ¼	10	Ò»°ãÃ³Ò×	449	Ç§¿Ë	0	?	118,965
201911	30021500	ÃâÒßÖÆÆ·,ÒÑÅä¶¨¼ÁÁ¿»òÖÆ³ÉÁãÊÛ°ü×°	353	Ë¹Âå·¥¿Ë	10	Ò»°ãÃ³Ò×	32	Ç§¿Ë	0	?	4,492
201911	30021500	ÃâÒßÖÆÆ·,ÒÑÅä¶¨¼ÁÁ¿»òÖÆ³ÉÁãÊÛ°ü×°	410	°ÍÎ÷	10	Ò»°ãÃ³Ò×	70	Ç§¿Ë	0	?	271,871
201911	30021500	ÃâÒßÖÆÆ·,ÒÑÅä¶¨¼ÁÁ¿»òÖÆ³ÉÁãÊÛ°ü×°	412	ÖÇÀû	10	Ò»°ãÃ³Ò×	5259	Ç§¿Ë	0	?	381,008
201911	30021500	ÃâÒßÖÆÆ·,ÒÑÅä¶¨¼ÁÁ¿»òÖÆ³ÉÁãÊÛ°ü×°	413	¸çÂ×±ÈÑÇ	10	Ò»°ãÃ³Ò×	4497	Ç§¿Ë	0	?	214,488
201911	30021500	ÃâÒßÖÆÆ·,ÒÑÅä¶¨¼ÁÁ¿»òÖÆ³ÉÁãÊÛ°ü×°	418	¶àÃ×Äá¼Ó¹²ºÍ¹ú	10	Ò»°ãÃ³Ò×	3193	Ç§¿Ë	0	?	366,447
201911	30021500	ÃâÒßÖÆÆ·,ÒÑÅä¶¨¼ÁÁ¿»òÖÆ³ÉÁãÊÛ°ü×°	419	¶ò¹Ï¶à¶û	10	Ò»°ãÃ³Ò×	676	Ç§¿Ë	0	?	68,081
201911	30021500	ÃâÒßÖÆÆ·,ÒÑÅä¶¨¼ÁÁ¿»òÖÆ³ÉÁãÊÛ°ü×°	423	Î£µØÂíÀ­	10	Ò»°ãÃ³Ò×	460	Ç§¿Ë	0	?	88,242
201911	30021500	ÃâÒßÖÆÆ·,ÒÑÅä¶¨¼ÁÁ¿»òÖÆ³ÉÁãÊÛ°ü×°	426	ºé¶¼À­Ë¹	10	Ò»°ãÃ³Ò×	1172	Ç§¿Ë	0	?	93,667
201911	30021500	ÃâÒßÖÆÆ·,ÒÑÅä¶¨¼ÁÁ¿»òÖÆ³ÉÁãÊÛ°ü×°	429	Ä«Î÷¸ç	10	Ò»°ãÃ³Ò×	1	Ç§¿Ë	0	?	54,651
201911	30021500	ÃâÒßÖÆÆ·,ÒÑÅä¶¨¼ÁÁ¿»òÖÆ³ÉÁãÊÛ°ü×°	434	ÃØÂ³	10	Ò»°ãÃ³Ò×	2282	Ç§¿Ë	0	?	125,111
201911	30021500	ÃâÒßÖÆÆ·,ÒÑÅä¶¨¼ÁÁ¿»òÖÆ³ÉÁãÊÛ°ü×°	445	Î¯ÄÚÈðÀ­	10	Ò»°ãÃ³Ò×	1053	Ç§¿Ë	0	?	270,033
201911	30021500	ÃâÒßÖÆÆ·,ÒÑÅä¶¨¼ÁÁ¿»òÖÆ³ÉÁãÊÛ°ü×°	501	¼ÓÄÃ´ó	10	Ò»°ãÃ³Ò×	13977	Ç§¿Ë	0	?	702,927
201911	30021500	ÃâÒßÖÆÆ·,ÒÑÅä¶¨¼ÁÁ¿»òÖÆ³ÉÁãÊÛ°ü×°	502	ÃÀ¹ú	10	Ò»°ãÃ³Ò×	136417	Ç§¿Ë	0	?	22,052,135
201911	30021500	ÃâÒßÖÆÆ·,ÒÑÅä¶¨¼ÁÁ¿»òÖÆ³ÉÁãÊÛ°ü×°	601	°Ä´óÀûÑÇ	10	Ò»°ãÃ³Ò×	2166	Ç§¿Ë	0	?	1,566,807
201912	30021500	ÃâÒßÖÆÆ·,ÒÑÅä¶¨¼ÁÁ¿»òÖÆ³ÉÁãÊÛ°ü×°	101	°¢¸»º¹	10	Ò»°ãÃ³Ò×	182	Ç§¿Ë	0	?	37,485
201912	30021500	ÃâÒßÖÆÆ·,ÒÑÅä¶¨¼ÁÁ¿»òÖÆ³ÉÁãÊÛ°ü×°	103	ÃÏ¼ÓÀ­¹ú	10	Ò»°ãÃ³Ò×	26	Ç§¿Ë	0	?	74,325
201912	30021500	ÃâÒßÖÆÆ·,ÒÑÅä¶¨¼ÁÁ¿»òÖÆ³ÉÁãÊÛ°ü×°	106	Ãåµé	10	Ò»°ãÃ³Ò×	350	Ç§¿Ë	0	?	52,589
201912	30021500	ÃâÒßÖÆÆ·,ÒÑÅä¶¨¼ÁÁ¿»òÖÆ³ÉÁãÊÛ°ü×°	107	¼íÆÒÕ¯	10	Ò»°ãÃ³Ò×	645	Ç§¿Ë	0	?	41,604
201912	30021500	ÃâÒßÖÆÆ·,ÒÑÅä¶¨¼ÁÁ¿»òÖÆ³ÉÁãÊÛ°ü×°	110	ÖÐ¹úÏã¸Û	10	Ò»°ãÃ³Ò×	400	Ç§¿Ë	0	?	189,223
201912	30021500	ÃâÒßÖÆÆ·,ÒÑÅä¶¨¼ÁÁ¿»òÖÆ³ÉÁãÊÛ°ü×°	111	Ó¡¶È	10	Ò»°ãÃ³Ò×	9605	Ç§¿Ë	0	?	2,659,774
201912	30021500	ÃâÒßÖÆÆ·,ÒÑÅä¶¨¼ÁÁ¿»òÖÆ³ÉÁãÊÛ°ü×°	112	Ó¡¶ÈÄáÎ÷ÑÇ	10	Ò»°ãÃ³Ò×	8530	Ç§¿Ë	0	?	2,081,278
201912	30021500	ÃâÒßÖÆÆ·,ÒÑÅä¶¨¼ÁÁ¿»òÖÆ³ÉÁãÊÛ°ü×°	113	ÒÁÀÊ	10	Ò»°ãÃ³Ò×	1650	Ç§¿Ë	0	?	904,522
201912	30021500	ÃâÒßÖÆÆ·,ÒÑÅä¶¨¼ÁÁ¿»òÖÆ³ÉÁãÊÛ°ü×°	114	ÒÁÀ­¿Ë	10	Ò»°ãÃ³Ò×	14	Ç§¿Ë	0	?	68,365
201912	30021500	ÃâÒßÖÆÆ·,ÒÑÅä¶¨¼ÁÁ¿»òÖÆ³ÉÁãÊÛ°ü×°	116	ÈÕ±¾	10	Ò»°ãÃ³Ò×	0	Ç§¿Ë	0	?	69,749
201912	30021500	ÃâÒßÖÆÆ·,ÒÑÅä¶¨¼ÁÁ¿»òÖÆ³ÉÁãÊÛ°ü×°	117	Ô¼µ©	10	Ò»°ãÃ³Ò×	15	Ç§¿Ë	0	?	11,850
201912	30021500	ÃâÒßÖÆÆ·,ÒÑÅä¶¨¼ÁÁ¿»òÖÆ³ÉÁãÊÛ°ü×°	118	¿ÆÍþÌØ	10	Ò»°ãÃ³Ò×	1320	Ç§¿Ë	0	?	42,597
201912	30021500	ÃâÒßÖÆÆ·,ÒÑÅä¶¨¼ÁÁ¿»òÖÆ³ÉÁãÊÛ°ü×°	119	ÀÏÎÎ	10	Ò»°ãÃ³Ò×	779	Ç§¿Ë	0	?	42,576
201912	30021500	ÃâÒßÖÆÆ·,ÒÑÅä¶¨¼ÁÁ¿»òÖÆ³ÉÁãÊÛ°ü×°	122	ÂíÀ´Î÷ÑÇ	10	Ò»°ãÃ³Ò×	553	Ç§¿Ë	0	?	229,619
201912	30021500	ÃâÒßÖÆÆ·,ÒÑÅä¶¨¼ÁÁ¿»òÖÆ³ÉÁãÊÛ°ü×°	127	°Í»ùË¹Ì¹	10	Ò»°ãÃ³Ò×	36746	Ç§¿Ë	0	?	3,867,532
201912	30021500	ÃâÒßÖÆÆ·,ÒÑÅä¶¨¼ÁÁ¿»òÖÆ³ÉÁãÊÛ°ü×°	129	·ÆÂÉ±ö	10	Ò»°ãÃ³Ò×	3250	Ç§¿Ë	0	?	201,712
201912	30021500	ÃâÒßÖÆÆ·,ÒÑÅä¶¨¼ÁÁ¿»òÖÆ³ÉÁãÊÛ°ü×°	131	É³ÌØ°¢À­²®	10	Ò»°ãÃ³Ò×	1080	Ç§¿Ë	0	?	607,222
201912	30021500	ÃâÒßÖÆÆ·,ÒÑÅä¶¨¼ÁÁ¿»òÖÆ³ÉÁãÊÛ°ü×°	132	ÐÂ¼ÓÆÂ	10	Ò»°ãÃ³Ò×	825	Ç§¿Ë	0	?	386,737
201912	30021500	ÃâÒßÖÆÆ·,ÒÑÅä¶¨¼ÁÁ¿»òÖÆ³ÉÁãÊÛ°ü×°	133	º«¹ú	10	Ò»°ãÃ³Ò×	122	Ç§¿Ë	0	?	345,524
201912	30021500	ÃâÒßÖÆÆ·,ÒÑÅä¶¨¼ÁÁ¿»òÖÆ³ÉÁãÊÛ°ü×°	136	Ì©¹ú	10	Ò»°ãÃ³Ò×	2449	Ç§¿Ë	0	?	316,534
201912	30021500	ÃâÒßÖÆÆ·,ÒÑÅä¶¨¼ÁÁ¿»òÖÆ³ÉÁãÊÛ°ü×°	137	ÍÁ¶úÆä	10	Ò»°ãÃ³Ò×	423	Ç§¿Ë	0	?	400,093
201912	30021500	ÃâÒßÖÆÆ·,ÒÑÅä¶¨¼ÁÁ¿»òÖÆ³ÉÁãÊÛ°ü×°	138	°¢ÁªÇõ	10	Ò»°ãÃ³Ò×	13650	Ç§¿Ë	0	?	1,850,433
201912	30021500	ÃâÒßÖÆÆ·,ÒÑÅä¶¨¼ÁÁ¿»òÖÆ³ÉÁãÊÛ°ü×°	141	Ô½ÄÏ	10	Ò»°ãÃ³Ò×	1301	Ç§¿Ë	0	?	398,937
201912	30021500	ÃâÒßÖÆÆ·,ÒÑÅä¶¨¼ÁÁ¿»òÖÆ³ÉÁãÊÛ°ü×°	143	ÖÐ¹úÌ¨Íå	10	Ò»°ãÃ³Ò×	4	Ç§¿Ë	0	?	8,996
201912	30021500	ÃâÒßÖÆÆ·,ÒÑÅä¶¨¼ÁÁ¿»òÖÆ³ÉÁãÊÛ°ü×°	145	¹þÈø¿ËË¹Ì¹	10	Ò»°ãÃ³Ò×	1800	Ç§¿Ë	0	?	130,946
201912	30021500	ÃâÒßÖÆÆ·,ÒÑÅä¶¨¼ÁÁ¿»òÖÆ³ÉÁãÊÛ°ü×°	147	Ëþ¼ª¿ËË¹Ì¹	10	Ò»°ãÃ³Ò×	60	Ç§¿Ë	0	?	18,161
201912	30021500	ÃâÒßÖÆÆ·,ÒÑÅä¶¨¼ÁÁ¿»òÖÆ³ÉÁãÊÛ°ü×°	148	ÍÁ¿âÂüË¹Ì¹	10	Ò»°ãÃ³Ò×	990	Ç§¿Ë	0	?	427,719
201912	30021500	ÃâÒßÖÆÆ·,ÒÑÅä¶¨¼ÁÁ¿»òÖÆ³ÉÁãÊÛ°ü×°	149	ÎÚ×È±ð¿ËË¹Ì¹	10	Ò»°ãÃ³Ò×	172	Ç§¿Ë	0	?	89,681
201912	30021500	ÃâÒßÖÆÆ·,ÒÑÅä¶¨¼ÁÁ¿»òÖÆ³ÉÁãÊÛ°ü×°	201	°¢¶û¼°ÀûÑÇ	10	Ò»°ãÃ³Ò×	345	Ç§¿Ë	0	?	399,213
201912	30021500	ÃâÒßÖÆÆ·,ÒÑÅä¶¨¼ÁÁ¿»òÖÆ³ÉÁãÊÛ°ü×°	202	°²¸çÀ­	10	Ò»°ãÃ³Ò×	5356	Ç§¿Ë	0	?	176,283
201912	30021500	ÃâÒßÖÆÆ·,ÒÑÅä¶¨¼ÁÁ¿»òÖÆ³ÉÁãÊÛ°ü×°	206	¿¦ÂóÂ¡	10	Ò»°ãÃ³Ò×	15	Ç§¿Ë	0	?	9,648
201912	30021500	ÃâÒßÖÆÆ·,ÒÑÅä¶¨¼ÁÁ¿»òÖÆ³ÉÁãÊÛ°ü×°	214	¼ª²¼Ìá	10	Ò»°ãÃ³Ò×	411	Ç§¿Ë	0	?	73,577
201912	30021500	ÃâÒßÖÆÆ·,ÒÑÅä¶¨¼ÁÁ¿»òÖÆ³ÉÁãÊÛ°ü×°	215	°£¼°	10	Ò»°ãÃ³Ò×	700	Ç§¿Ë	0	?	122,707
201912	30021500	ÃâÒßÖÆÆ·,ÒÑÅä¶¨¼ÁÁ¿»òÖÆ³ÉÁãÊÛ°ü×°	219	¸Ô±ÈÑÇ	10	Ò»°ãÃ³Ò×	500	Ç§¿Ë	0	?	36,311
201912	30021500	ÃâÒßÖÆÆ·,ÒÑÅä¶¨¼ÁÁ¿»òÖÆ³ÉÁãÊÛ°ü×°	220	¼ÓÄÉ	10	Ò»°ãÃ³Ò×	5812	Ç§¿Ë	0	?	649,468
201912	30021500	ÃâÒßÖÆÆ·,ÒÑÅä¶¨¼ÁÁ¿»òÖÆ³ÉÁãÊÛ°ü×°	223	¿ÆÌØµÏÍß	10	Ò»°ãÃ³Ò×	446	Ç§¿Ë	0	?	56,481
201912	30021500	ÃâÒßÖÆÆ·,ÒÑÅä¶¨¼ÁÁ¿»òÖÆ³ÉÁãÊÛ°ü×°	224	¿ÏÄáÑÇ	10	Ò»°ãÃ³Ò×	8010	Ç§¿Ë	0	?	1,319,890
201912	30021500	ÃâÒßÖÆÆ·,ÒÑÅä¶¨¼ÁÁ¿»òÖÆ³ÉÁãÊÛ°ü×°	233	ÄªÉ£±È¿Ë	10	Ò»°ãÃ³Ò×	585	Ç§¿Ë	0	?	29,972
201912	30021500	ÃâÒßÖÆÆ·,ÒÑÅä¶¨¼ÁÁ¿»òÖÆ³ÉÁãÊÛ°ü×°	234	ÄÉÃ×±ÈÑÇ	10	Ò»°ãÃ³Ò×	3000	Ç§¿Ë	0	?	619,028
201912	30021500	ÃâÒßÖÆÆ·,ÒÑÅä¶¨¼ÁÁ¿»òÖÆ³ÉÁãÊÛ°ü×°	236	ÄáÈÕÀûÑÇ	10	Ò»°ãÃ³Ò×	5341	Ç§¿Ë	0	?	559,873
201912	30021500	ÃâÒßÖÆÆ·,ÒÑÅä¶¨¼ÁÁ¿»òÖÆ³ÉÁãÊÛ°ü×°	237	ÁôÄáÍô	10	Ò»°ãÃ³Ò×	243	Ç§¿Ë	0	?	17,404
201912	30021500	ÃâÒßÖÆÆ·,ÒÑÅä¶¨¼ÁÁ¿»òÖÆ³ÉÁãÊÛ°ü×°	238	Â¬Íú´ï	10	Ò»°ãÃ³Ò×	623	Ç§¿Ë	0	?	212,246
201912	30021500	ÃâÒßÖÆÆ·,ÒÑÅä¶¨¼ÁÁ¿»òÖÆ³ÉÁãÊÛ°ü×°	240	ÈûÄÚ¼Ó¶û	10	Ò»°ãÃ³Ò×	80	Ç§¿Ë	0	?	5,377
201912	30021500	ÃâÒßÖÆÆ·,ÒÑÅä¶¨¼ÁÁ¿»òÖÆ³ÉÁãÊÛ°ü×°	242	ÈûÀ­Àû°º	10	Ò»°ãÃ³Ò×	88	Ç§¿Ë	0	?	36,317
201912	30021500	ÃâÒßÖÆÆ·,ÒÑÅä¶¨¼ÁÁ¿»òÖÆ³ÉÁãÊÛ°ü×°	243	Ë÷ÂíÀï	10	Ò»°ãÃ³Ò×	210	Ç§¿Ë	0	?	14,900
201912	30021500	ÃâÒßÖÆÆ·,ÒÑÅä¶¨¼ÁÁ¿»òÖÆ³ÉÁãÊÛ°ü×°	244	ÄÏ·Ç	10	Ò»°ãÃ³Ò×	956	Ç§¿Ë	0	?	206,900
201912	30021500	ÃâÒßÖÆÆ·,ÒÑÅä¶¨¼ÁÁ¿»òÖÆ³ÉÁãÊÛ°ü×°	246	ËÕµ¤	10	Ò»°ãÃ³Ò×	4375	Ç§¿Ë	0	?	1,006,193
201912	30021500	ÃâÒßÖÆÆ·,ÒÑÅä¶¨¼ÁÁ¿»òÖÆ³ÉÁãÊÛ°ü×°	247	Ì¹É£ÄáÑÇ	10	Ò»°ãÃ³Ò×	512	Ç§¿Ë	0	?	42,228
201912	30021500	ÃâÒßÖÆÆ·,ÒÑÅä¶¨¼ÁÁ¿»òÖÆ³ÉÁãÊÛ°ü×°	250	ÎÚ¸É´ï	10	Ò»°ãÃ³Ò×	2517	Ç§¿Ë	0	?	427,260
201912	30021500	ÃâÒßÖÆÆ·,ÒÑÅä¶¨¼ÁÁ¿»òÖÆ³ÉÁãÊÛ°ü×°	251	²¼»ùÄÉ·¨Ë÷	10	Ò»°ãÃ³Ò×	534	Ç§¿Ë	0	?	72,782
201912	30021500	ÃâÒßÖÆÆ·,ÒÑÅä¶¨¼ÁÁ¿»òÖÆ³ÉÁãÊÛ°ü×°	252	¸Õ¹û(½ð)	10	Ò»°ãÃ³Ò×	4224	Ç§¿Ë	0	?	309,779
201912	30021500	ÃâÒßÖÆÆ·,ÒÑÅä¶¨¼ÁÁ¿»òÖÆ³ÉÁãÊÛ°ü×°	301	±ÈÀûÊ±	10	Ò»°ãÃ³Ò×	7	Ç§¿Ë	0	?	61,001
201912	30021500	ÃâÒßÖÆÆ·,ÒÑÅä¶¨¼ÁÁ¿»òÖÆ³ÉÁãÊÛ°ü×°	303	Ó¢¹ú	10	Ò»°ãÃ³Ò×	27744	Ç§¿Ë	0	?	5,151,955
201912	30021500	ÃâÒßÖÆÆ·,ÒÑÅä¶¨¼ÁÁ¿»òÖÆ³ÉÁãÊÛ°ü×°	304	µÂ¹ú	10	Ò»°ãÃ³Ò×	1002	Ç§¿Ë	0	?	316,071
201912	30021500	ÃâÒßÖÆÆ·,ÒÑÅä¶¨¼ÁÁ¿»òÖÆ³ÉÁãÊÛ°ü×°	305	·¨¹ú	10	Ò»°ãÃ³Ò×	1374	Ç§¿Ë	0	?	445,488
201912	30021500	ÃâÒßÖÆÆ·,ÒÑÅä¶¨¼ÁÁ¿»òÖÆ³ÉÁãÊÛ°ü×°	306	°®¶ûÀ¼	10	Ò»°ãÃ³Ò×	0	Ç§¿Ë	0	?	144,939
201912	30021500	ÃâÒßÖÆÆ·,ÒÑÅä¶¨¼ÁÁ¿»òÖÆ³ÉÁãÊÛ°ü×°	307	Òâ´óÀû	10	Ò»°ãÃ³Ò×	3569	Ç§¿Ë	0	?	293,870
201912	30021500	ÃâÒßÖÆÆ·,ÒÑÅä¶¨¼ÁÁ¿»òÖÆ³ÉÁãÊÛ°ü×°	308	Â¬É­±¤	10	Ò»°ãÃ³Ò×	170	Ç§¿Ë	0	?	77,234
201912	30021500	ÃâÒßÖÆÆ·,ÒÑÅä¶¨¼ÁÁ¿»òÖÆ³ÉÁãÊÛ°ü×°	309	ºÉÀ¼	10	Ò»°ãÃ³Ò×	1991	Ç§¿Ë	0	?	728,088
201912	30021500	ÃâÒßÖÆÆ·,ÒÑÅä¶¨¼ÁÁ¿»òÖÆ³ÉÁãÊÛ°ü×°	310	Ï£À°	10	Ò»°ãÃ³Ò×	127	Ç§¿Ë	0	?	31,251
201912	30021500	ÃâÒßÖÆÆ·,ÒÑÅä¶¨¼ÁÁ¿»òÖÆ³ÉÁãÊÛ°ü×°	311	ÆÏÌÑÑÀ	10	Ò»°ãÃ³Ò×	0	Ç§¿Ë	0	?	1,262
201912	30021500	ÃâÒßÖÆÆ·,ÒÑÅä¶¨¼ÁÁ¿»òÖÆ³ÉÁãÊÛ°ü×°	312	Î÷°àÑÀ	10	Ò»°ãÃ³Ò×	552	Ç§¿Ë	0	?	38,040
201912	30021500	ÃâÒßÖÆÆ·,ÒÑÅä¶¨¼ÁÁ¿»òÖÆ³ÉÁãÊÛ°ü×°	315	°ÂµØÀû	10	Ò»°ãÃ³Ò×	336	Ç§¿Ë	0	?	197,352
201912	30021500	ÃâÒßÖÆÆ·,ÒÑÅä¶¨¼ÁÁ¿»òÖÆ³ÉÁãÊÛ°ü×°	316	±£¼ÓÀûÑÇ	10	Ò»°ãÃ³Ò×	926	Ç§¿Ë	0	?	89,381
201912	30021500	ÃâÒßÖÆÆ·,ÒÑÅä¶¨¼ÁÁ¿»òÖÆ³ÉÁãÊÛ°ü×°	327	²¨À¼	10	Ò»°ãÃ³Ò×	3487	Ç§¿Ë	0	?	174,643
201912	30021500	ÃâÒßÖÆÆ·,ÒÑÅä¶¨¼ÁÁ¿»òÖÆ³ÉÁãÊÛ°ü×°	328	ÂÞÂíÄáÑÇ	10	Ò»°ãÃ³Ò×	48	Ç§¿Ë	0	?	32,189
201912	30021500	ÃâÒßÖÆÆ·,ÒÑÅä¶¨¼ÁÁ¿»òÖÆ³ÉÁãÊÛ°ü×°	330	Èðµä	10	Ò»°ãÃ³Ò×	2228	Ç§¿Ë	0	?	399,183
201912	30021500	ÃâÒßÖÆÆ·,ÒÑÅä¶¨¼ÁÁ¿»òÖÆ³ÉÁãÊÛ°ü×°	336	Á¢ÌÕÍð	10	Ò»°ãÃ³Ò×	1160	Ç§¿Ë	0	?	53,956
201912	30021500	ÃâÒßÖÆÆ·,ÒÑÅä¶¨¼ÁÁ¿»òÖÆ³ÉÁãÊÛ°ü×°	337	¸ñÂ³¼ªÑÇ	10	Ò»°ãÃ³Ò×	818	Ç§¿Ë	0	?	78,953
201912	30021500	ÃâÒßÖÆÆ·,ÒÑÅä¶¨¼ÁÁ¿»òÖÆ³ÉÁãÊÛ°ü×°	338	ÑÇÃÀÄáÑÇ	10	Ò»°ãÃ³Ò×	3	Ç§¿Ë	0	?	1,262
201912	30021500	ÃâÒßÖÆÆ·,ÒÑÅä¶¨¼ÁÁ¿»òÖÆ³ÉÁãÊÛ°ü×°	344	¶íÂÞË¹Áª°î	10	Ò»°ãÃ³Ò×	3405	Ç§¿Ë	0	?	371,247
201912	30021500	ÃâÒßÖÆÆ·,ÒÑÅä¶¨¼ÁÁ¿»òÖÆ³ÉÁãÊÛ°ü×°	347	ÎÚ¿ËÀ¼	10	Ò»°ãÃ³Ò×	9228	Ç§¿Ë	0	?	2,391,059
201912	30021500	ÃâÒßÖÆÆ·,ÒÑÅä¶¨¼ÁÁ¿»òÖÆ³ÉÁãÊÛ°ü×°	352	½Ý¿Ë	10	Ò»°ãÃ³Ò×	1344	Ç§¿Ë	0	?	108,500
201912	30021500	ÃâÒßÖÆÆ·,ÒÑÅä¶¨¼ÁÁ¿»òÖÆ³ÉÁãÊÛ°ü×°	353	Ë¹Âå·¥¿Ë	10	Ò»°ãÃ³Ò×	460	Ç§¿Ë	0	?	160,752
201912	30021500	ÃâÒßÖÆÆ·,ÒÑÅä¶¨¼ÁÁ¿»òÖÆ³ÉÁãÊÛ°ü×°	410	°ÍÎ÷	10	Ò»°ãÃ³Ò×	149	Ç§¿Ë	0	?	264,257
201912	30021500	ÃâÒßÖÆÆ·,ÒÑÅä¶¨¼ÁÁ¿»òÖÆ³ÉÁãÊÛ°ü×°	412	ÖÇÀû	10	Ò»°ãÃ³Ò×	1503	Ç§¿Ë	0	?	509,648
201912	30021500	ÃâÒßÖÆÆ·,ÒÑÅä¶¨¼ÁÁ¿»òÖÆ³ÉÁãÊÛ°ü×°	413	¸çÂ×±ÈÑÇ	10	Ò»°ãÃ³Ò×	1906	Ç§¿Ë	0	?	237,925
201912	30021500	ÃâÒßÖÆÆ·,ÒÑÅä¶¨¼ÁÁ¿»òÖÆ³ÉÁãÊÛ°ü×°	418	¶àÃ×Äá¼Ó¹²ºÍ¹ú	10	Ò»°ãÃ³Ò×	256	Ç§¿Ë	0	?	67,280
201912	30021500	ÃâÒßÖÆÆ·,ÒÑÅä¶¨¼ÁÁ¿»òÖÆ³ÉÁãÊÛ°ü×°	419	¶ò¹Ï¶à¶û	10	Ò»°ãÃ³Ò×	70	Ç§¿Ë	0	?	33,832
201912	30021500	ÃâÒßÖÆÆ·,ÒÑÅä¶¨¼ÁÁ¿»òÖÆ³ÉÁãÊÛ°ü×°	423	Î£µØÂíÀ­	10	Ò»°ãÃ³Ò×	81	Ç§¿Ë	0	?	5,427
201912	30021500	ÃâÒßÖÆÆ·,ÒÑÅä¶¨¼ÁÁ¿»òÖÆ³ÉÁãÊÛ°ü×°	426	ºé¶¼À­Ë¹	10	Ò»°ãÃ³Ò×	88	Ç§¿Ë	0	?	35,052
201912	30021500	ÃâÒßÖÆÆ·,ÒÑÅä¶¨¼ÁÁ¿»òÖÆ³ÉÁãÊÛ°ü×°	429	Ä«Î÷¸ç	10	Ò»°ãÃ³Ò×	1384	Ç§¿Ë	0	?	475,137
201912	30021500	ÃâÒßÖÆÆ·,ÒÑÅä¶¨¼ÁÁ¿»òÖÆ³ÉÁãÊÛ°ü×°	433	°ÍÀ­¹ç	10	Ò»°ãÃ³Ò×	270	Ç§¿Ë	0	?	127,390
201912	30021500	ÃâÒßÖÆÆ·,ÒÑÅä¶¨¼ÁÁ¿»òÖÆ³ÉÁãÊÛ°ü×°	434	ÃØÂ³	10	Ò»°ãÃ³Ò×	98	Ç§¿Ë	0	?	77,324
201912	30021500	ÃâÒßÖÆÆ·,ÒÑÅä¶¨¼ÁÁ¿»òÖÆ³ÉÁãÊÛ°ü×°	435	²¨¶àÀè¸÷	10	Ò»°ãÃ³Ò×	150	Ç§¿Ë	0	?	32,254
201912	30021500	ÃâÒßÖÆÆ·,ÒÑÅä¶¨¼ÁÁ¿»òÖÆ³ÉÁãÊÛ°ü×°	445	Î¯ÄÚÈðÀ­	10	Ò»°ãÃ³Ò×	584	Ç§¿Ë	0	?	313,013
201912	30021500	ÃâÒßÖÆÆ·,ÒÑÅä¶¨¼ÁÁ¿»òÖÆ³ÉÁãÊÛ°ü×°	501	¼ÓÄÃ´ó	10	Ò»°ãÃ³Ò×	8669	Ç§¿Ë	0	?	1,502,683
201912	30021500	ÃâÒßÖÆÆ·,ÒÑÅä¶¨¼ÁÁ¿»òÖÆ³ÉÁãÊÛ°ü×°	502	ÃÀ¹ú	10	Ò»°ãÃ³Ò×	97452	Ç§¿Ë	0	?	13,872,178
201912	30021500	ÃâÒßÖÆÆ·,ÒÑÅä¶¨¼ÁÁ¿»òÖÆ³ÉÁãÊÛ°ü×°	601	°Ä´óÀûÑÇ	10	Ò»°ãÃ³Ò×	878	Ç§¿Ë	0	?	309,066
