# Supplementary material for: Research on optimization of emergency supplies customs clearance strategy from the perspective of public health security based on Chinese trade data
Source: Front Public Health. 2025 Jan 24;13:1520705. doi: 10.3389/fpubh.2025.1520705 (PMC11802811; doi:10.3389/fpubh.2025.1520705)
Supplement: Supplementary file 2 [file Data_Sheet_2.ZIP › Paper Code-Part2/2-Export/2019/2019∩╝ê11-12∩╝ë-μ╢êμ»Æ-σç║σÅú.csv]

201911	38089400	Ïû¶¾¼Á	103	ÃÏ¼ÓÀ­¹ú	10	Ò»°ãÃ³Ò×	7244	Ç§¿Ë	0	?	200,073
201911	38089400	Ïû¶¾¼Á	107	¼íÆÒÕ¯	10	Ò»°ãÃ³Ò×	1000	Ç§¿Ë	0	?	18,394
201911	38089400	Ïû¶¾¼Á	109	³¯ÏÊ	10	Ò»°ãÃ³Ò×	3350	Ç§¿Ë	0	?	33,958
201911	38089400	Ïû¶¾¼Á	110	ÖÐ¹úÏã¸Û	10	Ò»°ãÃ³Ò×	768710	Ç§¿Ë	0	?	8,982,087
201911	38089400	Ïû¶¾¼Á	111	Ó¡¶È	10	Ò»°ãÃ³Ò×	217134	Ç§¿Ë	0	?	3,234,530
201911	38089400	Ïû¶¾¼Á	112	Ó¡¶ÈÄáÎ÷ÑÇ	10	Ò»°ãÃ³Ò×	213741	Ç§¿Ë	0	?	2,111,253
201911	38089400	Ïû¶¾¼Á	113	ÒÁÀÊ	10	Ò»°ãÃ³Ò×	10000	Ç§¿Ë	0	?	140,247
201911	38089400	Ïû¶¾¼Á	114	ÒÁÀ­¿Ë	10	Ò»°ãÃ³Ò×	1	Ç§¿Ë	0	?	552
201911	38089400	Ïû¶¾¼Á	115	ÒÔÉ«ÁÐ	10	Ò»°ãÃ³Ò×	6000	Ç§¿Ë	0	?	92,876
201911	38089400	Ïû¶¾¼Á	116	ÈÕ±¾	10	Ò»°ãÃ³Ò×	86422	Ç§¿Ë	0	?	1,782,973
201911	38089400	Ïû¶¾¼Á	117	Ô¼µ©	10	Ò»°ãÃ³Ò×	16000	Ç§¿Ë	0	?	63,903
201911	38089400	Ïû¶¾¼Á	119	ÀÏÎÎ	12	ÆäËû¾èÔùÎï×Ê	0	Ç§¿Ë	0	?	16
201911	38089400	Ïû¶¾¼Á	120	Àè°ÍÄÛ	10	Ò»°ãÃ³Ò×	4160	Ç§¿Ë	0	?	109,734
201911	38089400	Ïû¶¾¼Á	121	ÖÐ¹ú°ÄÃÅ	10	Ò»°ãÃ³Ò×	13046	Ç§¿Ë	0	?	187,173
201911	38089400	Ïû¶¾¼Á	122	ÂíÀ´Î÷ÑÇ	10	Ò»°ãÃ³Ò×	21540	Ç§¿Ë	0	?	304,443
201911	38089400	Ïû¶¾¼Á	125	Äá²´¶ûÁª°îÃñÖ÷¹²ºÍ¹ú	11	¹ú¼Ò¼ä¡¢¹ú¼Ê×éÖ¯ÎÞ³¥Ô®ÖúºÍÔùËÍµÄÎï×Ê	200	Ç§¿Ë	0	?	2,971
201911	38089400	Ïû¶¾¼Á	126	°¢Âü	10	Ò»°ãÃ³Ò×	8000	Ç§¿Ë	0	?	108,024
201911	38089400	Ïû¶¾¼Á	127	°Í»ùË¹Ì¹	10	Ò»°ãÃ³Ò×	21285	Ç§¿Ë	0	?	132,807
201911	38089400	Ïû¶¾¼Á	129	·ÆÂÉ±ö	10	Ò»°ãÃ³Ò×	83769	Ç§¿Ë	0	?	1,540,769
201911	38089400	Ïû¶¾¼Á	130	¿¨Ëþ¶û	10	Ò»°ãÃ³Ò×	19800	Ç§¿Ë	0	?	200,163
201911	38089400	Ïû¶¾¼Á	131	É³ÌØ°¢À­²®	10	Ò»°ãÃ³Ò×	1725	Ç§¿Ë	0	?	11,460
201911	38089400	Ïû¶¾¼Á	132	ÐÂ¼ÓÆÂ	10	Ò»°ãÃ³Ò×	143779	Ç§¿Ë	0	?	2,142,276
201911	38089400	Ïû¶¾¼Á	133	º«¹ú	10	Ò»°ãÃ³Ò×	72661	Ç§¿Ë	0	?	1,807,140
201911	38089400	Ïû¶¾¼Á	134	Ë¹ÀïÀ¼¿¨	10	Ò»°ãÃ³Ò×	24	Ç§¿Ë	0	?	492
201911	38089400	Ïû¶¾¼Á	136	Ì©¹ú	10	Ò»°ãÃ³Ò×	80861	Ç§¿Ë	0	?	2,139,476
201911	38089400	Ïû¶¾¼Á	137	ÍÁ¶úÆä	10	Ò»°ãÃ³Ò×	30000	Ç§¿Ë	0	?	440,973
201911	38089400	Ïû¶¾¼Á	138	°¢ÁªÇõ	10	Ò»°ãÃ³Ò×	74003	Ç§¿Ë	0	?	432,976
201911	38089400	Ïû¶¾¼Á	141	Ô½ÄÏ	10	Ò»°ãÃ³Ò×	174694	Ç§¿Ë	0	?	1,569,760
201911	38089400	Ïû¶¾¼Á	143	ÖÐ¹úÌ¨Íå	10	Ò»°ãÃ³Ò×	177708	Ç§¿Ë	0	?	2,613,027
201911	38089400	Ïû¶¾¼Á	206	¿¦ÂóÂ¡	10	Ò»°ãÃ³Ò×	24480	Ç§¿Ë	0	?	166,890
201911	38089400	Ïû¶¾¼Á	218	¼ÓÅî	10	Ò»°ãÃ³Ò×	1620	Ç§¿Ë	0	?	7,639
201911	38089400	Ïû¶¾¼Á	223	¿ÆÌØµÏÍß	10	Ò»°ãÃ³Ò×	800	Ç§¿Ë	0	?	18,960
201911	38089400	Ïû¶¾¼Á	236	ÄáÈÕÀûÑÇ	10	Ò»°ãÃ³Ò×	20300	Ç§¿Ë	0	?	354,367
201911	38089400	Ïû¶¾¼Á	244	ÄÏ·Ç	10	Ò»°ãÃ³Ò×	114260	Ç§¿Ë	0	?	1,406,997
201911	38089400	Ïû¶¾¼Á	246	ËÕµ¤	10	Ò»°ãÃ³Ò×	11000	Ç§¿Ë	0	?	238,070
201911	38089400	Ïû¶¾¼Á	254	½ò°Í²¼Î¤	10	Ò»°ãÃ³Ò×	1	Ç§¿Ë	0	?	410
201911	38089400	Ïû¶¾¼Á	301	±ÈÀûÊ±	10	Ò»°ãÃ³Ò×	46368	Ç§¿Ë	0	?	1,442,361
201911	38089400	Ïû¶¾¼Á	303	Ó¢¹ú	10	Ò»°ãÃ³Ò×	77311	Ç§¿Ë	0	?	1,296,931
201911	38089400	Ïû¶¾¼Á	304	µÂ¹ú	10	Ò»°ãÃ³Ò×	48000	Ç§¿Ë	0	?	588,679
201911	38089400	Ïû¶¾¼Á	305	·¨¹ú	10	Ò»°ãÃ³Ò×	18000	Ç§¿Ë	0	?	498,250
201911	38089400	Ïû¶¾¼Á	309	ºÉÀ¼	10	Ò»°ãÃ³Ò×	236212	Ç§¿Ë	0	?	4,729,274
201911	38089400	Ïû¶¾¼Á	312	Î÷°àÑÀ	10	Ò»°ãÃ³Ò×	12640	Ç§¿Ë	0	?	520,388
201911	38089400	Ïû¶¾¼Á	316	±£¼ÓÀûÑÇ	10	Ò»°ãÃ³Ò×	300	Ç§¿Ë	0	?	14,857
201911	38089400	Ïû¶¾¼Á	318	·ÒÀ¼	10	Ò»°ãÃ³Ò×	750	Ç§¿Ë	0	?	18,040
201911	38089400	Ïû¶¾¼Á	336	Á¢ÌÕÍð	10	Ò»°ãÃ³Ò×	7500	Ç§¿Ë	0	?	101,327
201911	38089400	Ïû¶¾¼Á	352	½Ý¿Ë	10	Ò»°ãÃ³Ò×	58	Ç§¿Ë	0	?	19,738
201911	38089400	Ïû¶¾¼Á	358	Èû¶ûÎ¬ÑÇ	10	Ò»°ãÃ³Ò×	60	Ç§¿Ë	0	?	2,047
201911	38089400	Ïû¶¾¼Á	410	°ÍÎ÷	10	Ò»°ãÃ³Ò×	136750	Ç§¿Ë	0	?	1,840,052
201911	38089400	Ïû¶¾¼Á	412	ÖÇÀû	10	Ò»°ãÃ³Ò×	65700	Ç§¿Ë	0	?	715,157
201911	38089400	Ïû¶¾¼Á	413	¸çÂ×±ÈÑÇ	10	Ò»°ãÃ³Ò×	20200	Ç§¿Ë	0	?	136,597
201911	38089400	Ïû¶¾¼Á	419	¶ò¹Ï¶à¶û	10	Ò»°ãÃ³Ò×	16400	Ç§¿Ë	0	?	68,436
201911	38089400	Ïû¶¾¼Á	426	ºé¶¼À­Ë¹	10	Ò»°ãÃ³Ò×	31226	Ç§¿Ë	0	?	263,537
201911	38089400	Ïû¶¾¼Á	429	Ä«Î÷¸ç	10	Ò»°ãÃ³Ò×	15964	Ç§¿Ë	0	?	493,135
201911	38089400	Ïû¶¾¼Á	440	Èø¶ûÍß¶à	10	Ò»°ãÃ³Ò×	20250	Ç§¿Ë	0	?	140,976
201911	38089400	Ïû¶¾¼Á	444	ÎÚÀ­¹ç	10	Ò»°ãÃ³Ò×	15000	Ç§¿Ë	0	?	216,075
201911	38089400	Ïû¶¾¼Á	445	Î¯ÄÚÈðÀ­	10	Ò»°ãÃ³Ò×	4000	Ç§¿Ë	0	?	60,651
201911	38089400	Ïû¶¾¼Á	501	¼ÓÄÃ´ó	10	Ò»°ãÃ³Ò×	39744	Ç§¿Ë	0	?	1,164,477
201911	38089400	Ïû¶¾¼Á	502	ÃÀ¹ú	10	Ò»°ãÃ³Ò×	305129	Ç§¿Ë	0	?	13,080,471
201911	38089400	Ïû¶¾¼Á	601	°Ä´óÀûÑÇ	10	Ò»°ãÃ³Ò×	176100	Ç§¿Ë	0	?	4,293,421
201911	38089400	Ïû¶¾¼Á	603	ì³¼Ã	10	Ò»°ãÃ³Ò×	24480	Ç§¿Ë	0	?	190,137
201911	38089400	Ïû¶¾¼Á	607	ÐÂ¿¦Àï¶àÄáÑÇ	10	Ò»°ãÃ³Ò×	4	Ç§¿Ë	0	?	546
201911	38089400	Ïû¶¾¼Á	609	ÐÂÎ÷À¼	10	Ò»°ãÃ³Ò×	2014	Ç§¿Ë	0	?	31,399
201911	38089400	Ïû¶¾¼Á	611	°Í²¼ÑÇÐÂ¼¸ÄÚÑÇ	10	Ò»°ãÃ³Ò×	35170	Ç§¿Ë	0	?	142,594
201911	38089400	Ïû¶¾¼Á	613	ËùÂÞÃÅÈºµº	10	Ò»°ãÃ³Ò×	600	Ç§¿Ë	0	?	1,910
201911	84192000	Ò½ÓÃ»òÊµÑéÊÒÓÃÏû¶¾Æ÷¾ß	102	°ÍÁÖ	10	Ò»°ãÃ³Ò×	5	Ì¨	412	Ç§¿Ë	55,114
201911	84192000	Ò½ÓÃ»òÊµÑéÊÒÓÃÏû¶¾Æ÷¾ß	103	ÃÏ¼ÓÀ­¹ú	10	Ò»°ãÃ³Ò×	67	Ì¨	5039	Ç§¿Ë	531,251
201911	84192000	Ò½ÓÃ»òÊµÑéÊÒÓÃÏû¶¾Æ÷¾ß	106	Ãåµé	10	Ò»°ãÃ³Ò×	72	Ì¨	1165	Ç§¿Ë	99,422
201911	84192000	Ò½ÓÃ»òÊµÑéÊÒÓÃÏû¶¾Æ÷¾ß	107	¼íÆÒÕ¯	10	Ò»°ãÃ³Ò×	55	Ì¨	1558	Ç§¿Ë	85,618
201911	84192000	Ò½ÓÃ»òÊµÑéÊÒÓÃÏû¶¾Æ÷¾ß	110	ÖÐ¹úÏã¸Û	10	Ò»°ãÃ³Ò×	180	Ì¨	3257	Ç§¿Ë	627,191
201911	84192000	Ò½ÓÃ»òÊµÑéÊÒÓÃÏû¶¾Æ÷¾ß	111	Ó¡¶È	10	Ò»°ãÃ³Ò×	262	Ì¨	5462	Ç§¿Ë	674,577
201911	84192000	Ò½ÓÃ»òÊµÑéÊÒÓÃÏû¶¾Æ÷¾ß	112	Ó¡¶ÈÄáÎ÷ÑÇ	10	Ò»°ãÃ³Ò×	102	Ì¨	27203	Ç§¿Ë	2,932,334
201911	84192000	Ò½ÓÃ»òÊµÑéÊÒÓÃÏû¶¾Æ÷¾ß	114	ÒÁÀ­¿Ë	10	Ò»°ãÃ³Ò×	51	Ì¨	2552	Ç§¿Ë	254,447
201911	84192000	Ò½ÓÃ»òÊµÑéÊÒÓÃÏû¶¾Æ÷¾ß	115	ÒÔÉ«ÁÐ	10	Ò»°ãÃ³Ò×	4	Ì¨	360	Ç§¿Ë	21,790
201911	84192000	Ò½ÓÃ»òÊµÑéÊÒÓÃÏû¶¾Æ÷¾ß	116	ÈÕ±¾	10	Ò»°ãÃ³Ò×	3	Ì¨	90	Ç§¿Ë	9,480
201911	84192000	Ò½ÓÃ»òÊµÑéÊÒÓÃÏû¶¾Æ÷¾ß	117	Ô¼µ©	10	Ò»°ãÃ³Ò×	6	Ì¨	138	Ç§¿Ë	4,286
201911	84192000	Ò½ÓÃ»òÊµÑéÊÒÓÃÏû¶¾Æ÷¾ß	118	¿ÆÍþÌØ	10	Ò»°ãÃ³Ò×	12	Ì¨	144	Ç§¿Ë	8,702
201911	84192000	Ò½ÓÃ»òÊµÑéÊÒÓÃÏû¶¾Æ÷¾ß	119	ÀÏÎÎ	10	Ò»°ãÃ³Ò×	2	Ì¨	140	Ç§¿Ë	3,322
201911	84192000	Ò½ÓÃ»òÊµÑéÊÒÓÃÏû¶¾Æ÷¾ß	121	ÖÐ¹ú°ÄÃÅ	10	Ò»°ãÃ³Ò×	23	Ì¨	615	Ç§¿Ë	20,866
201911	84192000	Ò½ÓÃ»òÊµÑéÊÒÓÃÏû¶¾Æ÷¾ß	122	ÂíÀ´Î÷ÑÇ	10	Ò»°ãÃ³Ò×	1155	Ì¨	4298	Ç§¿Ë	1,814,728
201911	84192000	Ò½ÓÃ»òÊµÑéÊÒÓÃÏû¶¾Æ÷¾ß	123	Âí¶û´ú·ò	10	Ò»°ãÃ³Ò×	1	Ì¨	4	Ç§¿Ë	57
201911	84192000	Ò½ÓÃ»òÊµÑéÊÒÓÃÏû¶¾Æ÷¾ß	124	ÃÉ¹Å	10	Ò»°ãÃ³Ò×	13	Ì¨	907	Ç§¿Ë	47,872
201911	84192000	Ò½ÓÃ»òÊµÑéÊÒÓÃÏû¶¾Æ÷¾ß	125	Äá²´¶ûÁª°îÃñÖ÷¹²ºÍ¹ú	10	Ò»°ãÃ³Ò×	3	Ì¨	330	Ç§¿Ë	63,884
201911	84192000	Ò½ÓÃ»òÊµÑéÊÒÓÃÏû¶¾Æ÷¾ß	126	°¢Âü	10	Ò»°ãÃ³Ò×	4	Ì¨	249	Ç§¿Ë	21,258
201911	84192000	Ò½ÓÃ»òÊµÑéÊÒÓÃÏû¶¾Æ÷¾ß	127	°Í»ùË¹Ì¹	10	Ò»°ãÃ³Ò×	28	Ì¨	3667	Ç§¿Ë	185,372
201911	84192000	Ò½ÓÃ»òÊµÑéÊÒÓÃÏû¶¾Æ÷¾ß	129	·ÆÂÉ±ö	10	Ò»°ãÃ³Ò×	84	Ì¨	9766	Ç§¿Ë	862,138
201911	84192000	Ò½ÓÃ»òÊµÑéÊÒÓÃÏû¶¾Æ÷¾ß	131	É³ÌØ°¢À­²®	10	Ò»°ãÃ³Ò×	634	Ì¨	10378	Ç§¿Ë	589,827
201911	84192000	Ò½ÓÃ»òÊµÑéÊÒÓÃÏû¶¾Æ÷¾ß	132	ÐÂ¼ÓÆÂ	10	Ò»°ãÃ³Ò×	2692	Ì¨	10129	Ç§¿Ë	3,469,956
201911	84192000	Ò½ÓÃ»òÊµÑéÊÒÓÃÏû¶¾Æ÷¾ß	133	º«¹ú	10	Ò»°ãÃ³Ò×	26	Ì¨	2746	Ç§¿Ë	623,154
201911	84192000	Ò½ÓÃ»òÊµÑéÊÒÓÃÏû¶¾Æ÷¾ß	134	Ë¹ÀïÀ¼¿¨	10	Ò»°ãÃ³Ò×	11	Ì¨	45096	Ç§¿Ë	4,420,153
201911	84192000	Ò½ÓÃ»òÊµÑéÊÒÓÃÏû¶¾Æ÷¾ß	135	ÐðÀûÑÇ	10	Ò»°ãÃ³Ò×	4	Ì¨	170	Ç§¿Ë	26,261
201911	84192000	Ò½ÓÃ»òÊµÑéÊÒÓÃÏû¶¾Æ÷¾ß	136	Ì©¹ú	10	Ò»°ãÃ³Ò×	305	Ì¨	7196	Ç§¿Ë	238,819
201911	84192000	Ò½ÓÃ»òÊµÑéÊÒÓÃÏû¶¾Æ÷¾ß	137	ÍÁ¶úÆä	10	Ò»°ãÃ³Ò×	460	Ì¨	39419	Ç§¿Ë	2,341,085
201911	84192000	Ò½ÓÃ»òÊµÑéÊÒÓÃÏû¶¾Æ÷¾ß	138	°¢ÁªÇõ	10	Ò»°ãÃ³Ò×	34	Ì¨	784	Ç§¿Ë	150,033
201911	84192000	Ò½ÓÃ»òÊµÑéÊÒÓÃÏû¶¾Æ÷¾ß	141	Ô½ÄÏ	10	Ò»°ãÃ³Ò×	615	Ì¨	45206	Ç§¿Ë	2,838,024
201911	84192000	Ò½ÓÃ»òÊµÑéÊÒÓÃÏû¶¾Æ÷¾ß	143	ÖÐ¹úÌ¨Íå	10	Ò»°ãÃ³Ò×	26	Ì¨	1100	Ç§¿Ë	193,562
201911	84192000	Ò½ÓÃ»òÊµÑéÊÒÓÃÏû¶¾Æ÷¾ß	145	¹þÈø¿ËË¹Ì¹	10	Ò»°ãÃ³Ò×	500	Ì¨	2100	Ç§¿Ë	35,364
201911	84192000	Ò½ÓÃ»òÊµÑéÊÒÓÃÏû¶¾Æ÷¾ß	147	Ëþ¼ª¿ËË¹Ì¹	10	Ò»°ãÃ³Ò×	1	Ì¨	1025	Ç§¿Ë	89,117
201911	84192000	Ò½ÓÃ»òÊµÑéÊÒÓÃÏû¶¾Æ÷¾ß	148	ÍÁ¿âÂüË¹Ì¹	10	Ò»°ãÃ³Ò×	20	Ì¨	800	Ç§¿Ë	114,609
201911	84192000	Ò½ÓÃ»òÊµÑéÊÒÓÃÏû¶¾Æ÷¾ß	149	ÎÚ×È±ð¿ËË¹Ì¹	10	Ò»°ãÃ³Ò×	42	Ì¨	9391	Ç§¿Ë	1,131,873
201911	84192000	Ò½ÓÃ»òÊµÑéÊÒÓÃÏû¶¾Æ÷¾ß	201	°¢¶û¼°ÀûÑÇ	10	Ò»°ãÃ³Ò×	125	Ì¨	6940	Ç§¿Ë	737,221
201911	84192000	Ò½ÓÃ»òÊµÑéÊÒÓÃÏû¶¾Æ÷¾ß	202	°²¸çÀ­	10	Ò»°ãÃ³Ò×	2	Ì¨	338	Ç§¿Ë	191,014
201911	84192000	Ò½ÓÃ»òÊµÑéÊÒÓÃÏû¶¾Æ÷¾ß	203	±´Äþ	10	Ò»°ãÃ³Ò×	4	Ì¨	72	Ç§¿Ë	6,339
201911	84192000	Ò½ÓÃ»òÊµÑéÊÒÓÃÏû¶¾Æ÷¾ß	206	¿¦ÂóÂ¡	10	Ò»°ãÃ³Ò×	23	Ì¨	1025	Ç§¿Ë	81,377
201911	84192000	Ò½ÓÃ»òÊµÑéÊÒÓÃÏû¶¾Æ÷¾ß	209	ÖÐ·Ç	11	¹ú¼Ò¼ä¡¢¹ú¼Ê×éÖ¯ÎÞ³¥Ô®ÖúºÍÔùËÍµÄÎï×Ê	3	Ì¨	344	Ç§¿Ë	126,381
201911	84192000	Ò½ÓÃ»òÊµÑéÊÒÓÃÏû¶¾Æ÷¾ß	212	¿ÆÄ¦ÂÞ	10	Ò»°ãÃ³Ò×	1	Ì¨	90	Ç§¿Ë	7,188
201911	84192000	Ò½ÓÃ»òÊµÑéÊÒÓÃÏû¶¾Æ÷¾ß	215	°£¼°	10	Ò»°ãÃ³Ò×	64	Ì¨	53150	Ç§¿Ë	10,272,057
201911	84192000	Ò½ÓÃ»òÊµÑéÊÒÓÃÏû¶¾Æ÷¾ß	217	°£Èû¶í±ÈÑÇ	10	Ò»°ãÃ³Ò×	2	Ì¨	48	Ç§¿Ë	4,816
201911	84192000	Ò½ÓÃ»òÊµÑéÊÒÓÃÏû¶¾Æ÷¾ß	220	¼ÓÄÉ	10	Ò»°ãÃ³Ò×	21	Ì¨	693	Ç§¿Ë	58,604
201911	84192000	Ò½ÓÃ»òÊµÑéÊÒÓÃÏû¶¾Æ÷¾ß	221	¼¸ÄÚÑÇ	10	Ò»°ãÃ³Ò×	7	Ì¨	423	Ç§¿Ë	77,462
201911	84192000	Ò½ÓÃ»òÊµÑéÊÒÓÃÏû¶¾Æ÷¾ß	223	¿ÆÌØµÏÍß	10	Ò»°ãÃ³Ò×	23	Ì¨	658	Ç§¿Ë	38,442
201911	84192000	Ò½ÓÃ»òÊµÑéÊÒÓÃÏû¶¾Æ÷¾ß	224	¿ÏÄáÑÇ	10	Ò»°ãÃ³Ò×	105	Ì¨	2968	Ç§¿Ë	256,163
201911	84192000	Ò½ÓÃ»òÊµÑéÊÒÓÃÏû¶¾Æ÷¾ß	226	Àû±ÈÑÇ	10	Ò»°ãÃ³Ò×	45	Ì¨	1471	Ç§¿Ë	81,491
201911	84192000	Ò½ÓÃ»òÊµÑéÊÒÓÃÏû¶¾Æ÷¾ß	228	ÂíÀ­Î¬	10	Ò»°ãÃ³Ò×	8	Ì¨	632	Ç§¿Ë	50,817
201911	84192000	Ò½ÓÃ»òÊµÑéÊÒÓÃÏû¶¾Æ÷¾ß	229	ÂíÀï	10	Ò»°ãÃ³Ò×	1	Ì¨	53	Ç§¿Ë	6,153
201911	84192000	Ò½ÓÃ»òÊµÑéÊÒÓÃÏû¶¾Æ÷¾ß	230	Ã«ÀïËþÄáÑÇ	10	Ò»°ãÃ³Ò×	2	Ì¨	282	Ç§¿Ë	54,500
201911	84192000	Ò½ÓÃ»òÊµÑéÊÒÓÃÏû¶¾Æ÷¾ß	231	Ã«ÀïÇóË¹	10	Ò»°ãÃ³Ò×	1	Ì¨	1	Ç§¿Ë	1,029
201911	84192000	Ò½ÓÃ»òÊµÑéÊÒÓÃÏû¶¾Æ÷¾ß	232	Ä¦Âå¸ç	10	Ò»°ãÃ³Ò×	75	Ì¨	4260	Ç§¿Ë	573,034
201911	84192000	Ò½ÓÃ»òÊµÑéÊÒÓÃÏû¶¾Æ÷¾ß	233	ÄªÉ£±È¿Ë	10	Ò»°ãÃ³Ò×	47	Ì¨	11645	Ç§¿Ë	1,312,826
201911	84192000	Ò½ÓÃ»òÊµÑéÊÒÓÃÏû¶¾Æ÷¾ß	236	ÄáÈÕÀûÑÇ	10	Ò»°ãÃ³Ò×	416	Ì¨	10033	Ç§¿Ë	567,368
201911	84192000	Ò½ÓÃ»òÊµÑéÊÒÓÃÏû¶¾Æ÷¾ß	238	Â¬Íú´ï	10	Ò»°ãÃ³Ò×	15	Ì¨	675	Ç§¿Ë	86,775
201911	84192000	Ò½ÓÃ»òÊµÑéÊÒÓÃÏû¶¾Æ÷¾ß	240	ÈûÄÚ¼Ó¶û	10	Ò»°ãÃ³Ò×	3	Ì¨	51	Ç§¿Ë	2,883
201911	84192000	Ò½ÓÃ»òÊµÑéÊÒÓÃÏû¶¾Æ÷¾ß	242	ÈûÀ­Àû°º	11	¹ú¼Ò¼ä¡¢¹ú¼Ê×éÖ¯ÎÞ³¥Ô®ÖúºÍÔùËÍµÄÎï×Ê	1	Ì¨	60	Ç§¿Ë	343,118
201911	84192000	Ò½ÓÃ»òÊµÑéÊÒÓÃÏû¶¾Æ÷¾ß	244	ÄÏ·Ç	10	Ò»°ãÃ³Ò×	59	Ì¨	6736	Ç§¿Ë	563,095
201911	84192000	Ò½ÓÃ»òÊµÑéÊÒÓÃÏû¶¾Æ÷¾ß	246	ËÕµ¤	10	Ò»°ãÃ³Ò×	1	Ì¨	68	Ç§¿Ë	6,507
201911	84192000	Ò½ÓÃ»òÊµÑéÊÒÓÃÏû¶¾Æ÷¾ß	247	Ì¹É£ÄáÑÇ	10	Ò»°ãÃ³Ò×	93	Ì¨	4886	Ç§¿Ë	496,991
201911	84192000	Ò½ÓÃ»òÊµÑéÊÒÓÃÏû¶¾Æ÷¾ß	249	Í»ÄáË¹	10	Ò»°ãÃ³Ò×	15	Ì¨	855	Ç§¿Ë	108,241
201911	84192000	Ò½ÓÃ»òÊµÑéÊÒÓÃÏû¶¾Æ÷¾ß	250	ÎÚ¸É´ï	10	Ò»°ãÃ³Ò×	6	Ì¨	600	Ç§¿Ë	68,270
201911	84192000	Ò½ÓÃ»òÊµÑéÊÒÓÃÏû¶¾Æ÷¾ß	253	ÔÞ±ÈÑÇ	10	Ò»°ãÃ³Ò×	9	Ì¨	579	Ç§¿Ë	42,306
201911	84192000	Ò½ÓÃ»òÊµÑéÊÒÓÃÏû¶¾Æ÷¾ß	253	ÔÞ±ÈÑÇ	11	¹ú¼Ò¼ä¡¢¹ú¼Ê×éÖ¯ÎÞ³¥Ô®ÖúºÍÔùËÍµÄÎï×Ê	3	Ì¨	344	Ç§¿Ë	126,413
201911	84192000	Ò½ÓÃ»òÊµÑéÊÒÓÃÏû¶¾Æ÷¾ß	254	½ò°Í²¼Î¤	10	Ò»°ãÃ³Ò×	4	Ì¨	985	Ç§¿Ë	55,719
201911	84192000	Ò½ÓÃ»òÊµÑéÊÒÓÃÏû¶¾Æ÷¾ß	301	±ÈÀûÊ±	10	Ò»°ãÃ³Ò×	18	Ì¨	191	Ç§¿Ë	12,508
201911	84192000	Ò½ÓÃ»òÊµÑéÊÒÓÃÏû¶¾Æ÷¾ß	303	Ó¢¹ú	10	Ò»°ãÃ³Ò×	338	Ì¨	3707	Ç§¿Ë	1,077,230
201911	84192000	Ò½ÓÃ»òÊµÑéÊÒÓÃÏû¶¾Æ÷¾ß	304	µÂ¹ú	10	Ò»°ãÃ³Ò×	212	Ì¨	7269	Ç§¿Ë	1,856,501
201911	84192000	Ò½ÓÃ»òÊµÑéÊÒÓÃÏû¶¾Æ÷¾ß	305	·¨¹ú	10	Ò»°ãÃ³Ò×	23809	Ì¨	5684	Ç§¿Ë	2,726,695
201911	84192000	Ò½ÓÃ»òÊµÑéÊÒÓÃÏû¶¾Æ÷¾ß	307	Òâ´óÀû	10	Ò»°ãÃ³Ò×	100	Ì¨	5444	Ç§¿Ë	713,035
201911	84192000	Ò½ÓÃ»òÊµÑéÊÒÓÃÏû¶¾Æ÷¾ß	308	Â¬É­±¤	10	Ò»°ãÃ³Ò×	125	Ì¨	78	Ç§¿Ë	6,464
201911	84192000	Ò½ÓÃ»òÊµÑéÊÒÓÃÏû¶¾Æ÷¾ß	309	ºÉÀ¼	10	Ò»°ãÃ³Ò×	562	Ì¨	5593	Ç§¿Ë	1,086,174
201911	84192000	Ò½ÓÃ»òÊµÑéÊÒÓÃÏû¶¾Æ÷¾ß	310	Ï£À°	10	Ò»°ãÃ³Ò×	41	Ì¨	2040	Ç§¿Ë	296,811
201911	84192000	Ò½ÓÃ»òÊµÑéÊÒÓÃÏû¶¾Æ÷¾ß	311	ÆÏÌÑÑÀ	10	Ò»°ãÃ³Ò×	16	Ì¨	721	Ç§¿Ë	125,218
201911	84192000	Ò½ÓÃ»òÊµÑéÊÒÓÃÏû¶¾Æ÷¾ß	312	Î÷°àÑÀ	10	Ò»°ãÃ³Ò×	370	Ì¨	5441	Ç§¿Ë	702,588
201911	84192000	Ò½ÓÃ»òÊµÑéÊÒÓÃÏû¶¾Æ÷¾ß	313	°¢¶û°ÍÄáÑÇ	10	Ò»°ãÃ³Ò×	10	Ì¨	470	Ç§¿Ë	68,553
201911	84192000	Ò½ÓÃ»òÊµÑéÊÒÓÃÏû¶¾Æ÷¾ß	316	±£¼ÓÀûÑÇ	10	Ò»°ãÃ³Ò×	21	Ì¨	2828	Ç§¿Ë	396,617
201911	84192000	Ò½ÓÃ»òÊµÑéÊÒÓÃÏû¶¾Æ÷¾ß	322	±ùµº	10	Ò»°ãÃ³Ò×	1	Ì¨	53	Ç§¿Ë	7,181
201911	84192000	Ò½ÓÃ»òÊµÑéÊÒÓÃÏû¶¾Æ÷¾ß	326	Å²Íþ	10	Ò»°ãÃ³Ò×	25	Ì¨	37	Ç§¿Ë	11,375
201911	84192000	Ò½ÓÃ»òÊµÑéÊÒÓÃÏû¶¾Æ÷¾ß	327	²¨À¼	10	Ò»°ãÃ³Ò×	467	Ì¨	14854	Ç§¿Ë	1,658,301
201911	84192000	Ò½ÓÃ»òÊµÑéÊÒÓÃÏû¶¾Æ÷¾ß	328	ÂÞÂíÄáÑÇ	10	Ò»°ãÃ³Ò×	131	Ì¨	6680	Ç§¿Ë	792,224
201911	84192000	Ò½ÓÃ»òÊµÑéÊÒÓÃÏû¶¾Æ÷¾ß	330	Èðµä	10	Ò»°ãÃ³Ò×	8	Ì¨	531	Ç§¿Ë	102,706
201911	84192000	Ò½ÓÃ»òÊµÑéÊÒÓÃÏû¶¾Æ÷¾ß	334	°®É³ÄáÑÇ	10	Ò»°ãÃ³Ò×	48	Ì¨	62	Ç§¿Ë	21,312
201911	84192000	Ò½ÓÃ»òÊµÑéÊÒÓÃÏû¶¾Æ÷¾ß	335	À­ÍÑÎ¬ÑÇ	10	Ò»°ãÃ³Ò×	5	Ì¨	3317	Ç§¿Ë	299,763
201911	84192000	Ò½ÓÃ»òÊµÑéÊÒÓÃÏû¶¾Æ÷¾ß	336	Á¢ÌÕÍð	10	Ò»°ãÃ³Ò×	3	Ì¨	165	Ç§¿Ë	25,462
201911	84192000	Ò½ÓÃ»òÊµÑéÊÒÓÃÏû¶¾Æ÷¾ß	337	¸ñÂ³¼ªÑÇ	10	Ò»°ãÃ³Ò×	18	Ì¨	1448	Ç§¿Ë	192,046
201911	84192000	Ò½ÓÃ»òÊµÑéÊÒÓÃÏû¶¾Æ÷¾ß	338	ÑÇÃÀÄáÑÇ	10	Ò»°ãÃ³Ò×	41	Ì¨	1173	Ç§¿Ë	117,015
201911	84192000	Ò½ÓÃ»òÊµÑéÊÒÓÃÏû¶¾Æ÷¾ß	339	°¢Èû°Ý½®	10	Ò»°ãÃ³Ò×	7	Ì¨	361	Ç§¿Ë	41,911
201911	84192000	Ò½ÓÃ»òÊµÑéÊÒÓÃÏû¶¾Æ÷¾ß	340	°×¶íÂÞË¹	10	Ò»°ãÃ³Ò×	1566	Ì¨	4650	Ç§¿Ë	143,710
201911	84192000	Ò½ÓÃ»òÊµÑéÊÒÓÃÏû¶¾Æ÷¾ß	343	Ä¦¶û¶àÍß	10	Ò»°ãÃ³Ò×	18	Ì¨	1106	Ç§¿Ë	116,586
201911	84192000	Ò½ÓÃ»òÊµÑéÊÒÓÃÏû¶¾Æ÷¾ß	344	¶íÂÞË¹Áª°î	10	Ò»°ãÃ³Ò×	2673	Ì¨	73578	Ç§¿Ë	8,407,313
201911	84192000	Ò½ÓÃ»òÊµÑéÊÒÓÃÏû¶¾Æ÷¾ß	347	ÎÚ¿ËÀ¼	10	Ò»°ãÃ³Ò×	81	Ì¨	4274	Ç§¿Ë	606,293
201911	84192000	Ò½ÓÃ»òÊµÑéÊÒÓÃÏû¶¾Æ÷¾ß	352	½Ý¿Ë	10	Ò»°ãÃ³Ò×	3	Ì¨	152	Ç§¿Ë	22,426
201911	84192000	Ò½ÓÃ»òÊµÑéÊÒÓÃÏû¶¾Æ÷¾ß	355	²¨ºÚ	10	Ò»°ãÃ³Ò×	3	Ì¨	167	Ç§¿Ë	26,884
201911	84192000	Ò½ÓÃ»òÊµÑéÊÒÓÃÏû¶¾Æ÷¾ß	358	Èû¶ûÎ¬ÑÇ	10	Ò»°ãÃ³Ò×	9	Ì¨	747	Ç§¿Ë	145,653
201911	84192000	Ò½ÓÃ»òÊµÑéÊÒÓÃÏû¶¾Æ÷¾ß	402	°¢¸ùÍ¢	10	Ò»°ãÃ³Ò×	23	Ì¨	4320	Ç§¿Ë	681,475
201911	84192000	Ò½ÓÃ»òÊµÑéÊÒÓÃÏû¶¾Æ÷¾ß	408	¶àÃñ×å²£ÀûÎ¬ÑÇ¹ú	10	Ò»°ãÃ³Ò×	1	Ì¨	1	Ç§¿Ë	601
201911	84192000	Ò½ÓÃ»òÊµÑéÊÒÓÃÏû¶¾Æ÷¾ß	412	ÖÇÀû	10	Ò»°ãÃ³Ò×	27	Ì¨	917	Ç§¿Ë	106,298
201911	84192000	Ò½ÓÃ»òÊµÑéÊÒÓÃÏû¶¾Æ÷¾ß	413	¸çÂ×±ÈÑÇ	10	Ò»°ãÃ³Ò×	32	Ì¨	9632	Ç§¿Ë	945,683
201911	84192000	Ò½ÓÃ»òÊµÑéÊÒÓÃÏû¶¾Æ÷¾ß	418	¶àÃ×Äá¼Ó¹²ºÍ¹ú	10	Ò»°ãÃ³Ò×	16	Ì¨	569	Ç§¿Ë	67,636
201911	84192000	Ò½ÓÃ»òÊµÑéÊÒÓÃÏû¶¾Æ÷¾ß	419	¶ò¹Ï¶à¶û	10	Ò»°ãÃ³Ò×	192	Ì¨	2776	Ç§¿Ë	248,069
201911	84192000	Ò½ÓÃ»òÊµÑéÊÒÓÃÏû¶¾Æ÷¾ß	423	Î£µØÂíÀ­	10	Ò»°ãÃ³Ò×	35	Ì¨	2125	Ç§¿Ë	304,350
201911	84192000	Ò½ÓÃ»òÊµÑéÊÒÓÃÏû¶¾Æ÷¾ß	424	¹çÑÇÄÇ	10	Ò»°ãÃ³Ò×	1	Ì¨	40	Ç§¿Ë	2,264
201911	84192000	Ò½ÓÃ»òÊµÑéÊÒÓÃÏû¶¾Æ÷¾ß	426	ºé¶¼À­Ë¹	10	Ò»°ãÃ³Ò×	5	Ì¨	505	Ç§¿Ë	65,531
201911	84192000	Ò½ÓÃ»òÊµÑéÊÒÓÃÏû¶¾Æ÷¾ß	427	ÑÀÂò¼Ó	10	Ò»°ãÃ³Ò×	1	Ì¨	1300	Ç§¿Ë	189,981
201911	84192000	Ò½ÓÃ»òÊµÑéÊÒÓÃÏû¶¾Æ÷¾ß	429	Ä«Î÷¸ç	10	Ò»°ãÃ³Ò×	228	Ì¨	15616	Ç§¿Ë	1,096,822
201911	84192000	Ò½ÓÃ»òÊµÑéÊÒÓÃÏû¶¾Æ÷¾ß	432	°ÍÄÃÂí	10	Ò»°ãÃ³Ò×	4	Ì¨	110	Ç§¿Ë	13,866
201911	84192000	Ò½ÓÃ»òÊµÑéÊÒÓÃÏû¶¾Æ÷¾ß	433	°ÍÀ­¹ç	10	Ò»°ãÃ³Ò×	28	Ì¨	936	Ç§¿Ë	76,462
201911	84192000	Ò½ÓÃ»òÊµÑéÊÒÓÃÏû¶¾Æ÷¾ß	434	ÃØÂ³	10	Ò»°ãÃ³Ò×	210	Ì¨	7643	Ç§¿Ë	720,261
201911	84192000	Ò½ÓÃ»òÊµÑéÊÒÓÃÏû¶¾Æ÷¾ß	440	Èø¶ûÍß¶à	10	Ò»°ãÃ³Ò×	5	Ì¨	728	Ç§¿Ë	117,762
201911	84192000	Ò½ÓÃ»òÊµÑéÊÒÓÃÏû¶¾Æ÷¾ß	442	ÌØÁ¢Äá´ïºÍ¶à°Í¸ç	10	Ò»°ãÃ³Ò×	2	Ì¨	100	Ç§¿Ë	14,857
201911	84192000	Ò½ÓÃ»òÊµÑéÊÒÓÃÏû¶¾Æ÷¾ß	444	ÎÚÀ­¹ç	10	Ò»°ãÃ³Ò×	1	Ì¨	113	Ç§¿Ë	14,574
201911	84192000	Ò½ÓÃ»òÊµÑéÊÒÓÃÏû¶¾Æ÷¾ß	445	Î¯ÄÚÈðÀ­	10	Ò»°ãÃ³Ò×	4	Ì¨	12850	Ç§¿Ë	2,345,300
201911	84192000	Ò½ÓÃ»òÊµÑéÊÒÓÃÏû¶¾Æ÷¾ß	501	¼ÓÄÃ´ó	10	Ò»°ãÃ³Ò×	985	Ì¨	3664	Ç§¿Ë	679,828
201911	84192000	Ò½ÓÃ»òÊµÑéÊÒÓÃÏû¶¾Æ÷¾ß	502	ÃÀ¹ú	10	Ò»°ãÃ³Ò×	5656	Ì¨	28106	Ç§¿Ë	4,303,315
201911	84192000	Ò½ÓÃ»òÊµÑéÊÒÓÃÏû¶¾Æ÷¾ß	601	°Ä´óÀûÑÇ	10	Ò»°ãÃ³Ò×	190	Ì¨	5130	Ç§¿Ë	798,744
201911	84192000	Ò½ÓÃ»òÊµÑéÊÒÓÃÏû¶¾Æ÷¾ß	603	ì³¼Ã	10	Ò»°ãÃ³Ò×	1	Ì¨	14	Ç§¿Ë	1,132
201911	84192000	Ò½ÓÃ»òÊµÑéÊÒÓÃÏû¶¾Æ÷¾ß	609	ÐÂÎ÷À¼	10	Ò»°ãÃ³Ò×	7	Ì¨	222	Ç§¿Ë	16,813
201912	38089400	Ïû¶¾¼Á	103	ÃÏ¼ÓÀ­¹ú	10	Ò»°ãÃ³Ò×	21861	Ç§¿Ë	0	?	87,179
201912	38089400	Ïû¶¾¼Á	105	ÎÄÀ³	10	Ò»°ãÃ³Ò×	1938	Ç§¿Ë	0	?	6,381
201912	38089400	Ïû¶¾¼Á	107	¼íÆÒÕ¯	10	Ò»°ãÃ³Ò×	4000	Ç§¿Ë	0	?	127,358
201912	38089400	Ïû¶¾¼Á	109	³¯ÏÊ	10	Ò»°ãÃ³Ò×	5343	Ç§¿Ë	0	?	61,156
201912	38089400	Ïû¶¾¼Á	110	ÖÐ¹úÏã¸Û	10	Ò»°ãÃ³Ò×	964733	Ç§¿Ë	0	?	10,612,284
201912	38089400	Ïû¶¾¼Á	111	Ó¡¶È	10	Ò»°ãÃ³Ò×	182126	Ç§¿Ë	0	?	2,879,989
201912	38089400	Ïû¶¾¼Á	112	Ó¡¶ÈÄáÎ÷ÑÇ	10	Ò»°ãÃ³Ò×	463474	Ç§¿Ë	0	?	4,906,932
201912	38089400	Ïû¶¾¼Á	115	ÒÔÉ«ÁÐ	10	Ò»°ãÃ³Ò×	3000	Ç§¿Ë	0	?	42,133
201912	38089400	Ïû¶¾¼Á	116	ÈÕ±¾	10	Ò»°ãÃ³Ò×	80090	Ç§¿Ë	0	?	1,544,232
201912	38089400	Ïû¶¾¼Á	117	Ô¼µ©	10	Ò»°ãÃ³Ò×	465	Ç§¿Ë	0	?	49,532
201912	38089400	Ïû¶¾¼Á	121	ÖÐ¹ú°ÄÃÅ	10	Ò»°ãÃ³Ò×	15216	Ç§¿Ë	0	?	321,105
201912	38089400	Ïû¶¾¼Á	122	ÂíÀ´Î÷ÑÇ	10	Ò»°ãÃ³Ò×	53564	Ç§¿Ë	0	?	1,662,342
201912	38089400	Ïû¶¾¼Á	124	ÃÉ¹Å	10	Ò»°ãÃ³Ò×	1020	Ç§¿Ë	0	?	35,455
201912	38089400	Ïû¶¾¼Á	125	Äá²´¶ûÁª°îÃñÖ÷¹²ºÍ¹ú	10	Ò»°ãÃ³Ò×	2000	Ç§¿Ë	0	?	44,000
201912	38089400	Ïû¶¾¼Á	126	°¢Âü	10	Ò»°ãÃ³Ò×	673	Ç§¿Ë	0	?	22,759
201912	38089400	Ïû¶¾¼Á	127	°Í»ùË¹Ì¹	10	Ò»°ãÃ³Ò×	27100	Ç§¿Ë	0	?	347,179
201912	38089400	Ïû¶¾¼Á	129	·ÆÂÉ±ö	10	Ò»°ãÃ³Ò×	153632	Ç§¿Ë	0	?	4,779,319
201912	38089400	Ïû¶¾¼Á	131	É³ÌØ°¢À­²®	10	Ò»°ãÃ³Ò×	16000	Ç§¿Ë	0	?	48,464
201912	38089400	Ïû¶¾¼Á	132	ÐÂ¼ÓÆÂ	10	Ò»°ãÃ³Ò×	198340	Ç§¿Ë	0	?	2,206,452
201912	38089400	Ïû¶¾¼Á	133	º«¹ú	10	Ò»°ãÃ³Ò×	147725	Ç§¿Ë	0	?	1,620,738
201912	38089400	Ïû¶¾¼Á	134	Ë¹ÀïÀ¼¿¨	10	Ò»°ãÃ³Ò×	350	Ç§¿Ë	0	?	30,210
201912	38089400	Ïû¶¾¼Á	136	Ì©¹ú	10	Ò»°ãÃ³Ò×	140491	Ç§¿Ë	0	?	1,870,170
201912	38089400	Ïû¶¾¼Á	137	ÍÁ¶úÆä	10	Ò»°ãÃ³Ò×	47021	Ç§¿Ë	0	?	669,752
201912	38089400	Ïû¶¾¼Á	138	°¢ÁªÇõ	10	Ò»°ãÃ³Ò×	119700	Ç§¿Ë	0	?	675,446
201912	38089400	Ïû¶¾¼Á	141	Ô½ÄÏ	10	Ò»°ãÃ³Ò×	353883	Ç§¿Ë	0	?	3,034,176
201912	38089400	Ïû¶¾¼Á	143	ÖÐ¹úÌ¨Íå	10	Ò»°ãÃ³Ò×	300704	Ç§¿Ë	0	?	3,863,186
201912	38089400	Ïû¶¾¼Á	214	¼ª²¼Ìá	10	Ò»°ãÃ³Ò×	39	Ç§¿Ë	0	?	1,310
201912	38089400	Ïû¶¾¼Á	215	°£¼°	10	Ò»°ãÃ³Ò×	9768	Ç§¿Ë	0	?	294,580
201912	38089400	Ïû¶¾¼Á	218	¼ÓÅî	10	Ò»°ãÃ³Ò×	1620	Ç§¿Ë	0	?	7,573
201912	38089400	Ïû¶¾¼Á	224	¿ÏÄáÑÇ	10	Ò»°ãÃ³Ò×	3000	Ç§¿Ë	0	?	44,591
201912	38089400	Ïû¶¾¼Á	226	Àû±ÈÑÇ	10	Ò»°ãÃ³Ò×	21000	Ç§¿Ë	0	?	140,785
201912	38089400	Ïû¶¾¼Á	235	ÄáÈÕ¶û	10	Ò»°ãÃ³Ò×	11	Ç§¿Ë	0	?	1,780
201912	38089400	Ïû¶¾¼Á	236	ÄáÈÕÀûÑÇ	10	Ò»°ãÃ³Ò×	33074	Ç§¿Ë	0	?	318,004
201912	38089400	Ïû¶¾¼Á	244	ÄÏ·Ç	10	Ò»°ãÃ³Ò×	101390	Ç§¿Ë	0	?	1,214,347
201912	38089400	Ïû¶¾¼Á	247	Ì¹É£ÄáÑÇ	10	Ò»°ãÃ³Ò×	44688	Ç§¿Ë	0	?	489,516
201912	38089400	Ïû¶¾¼Á	250	ÎÚ¸É´ï	10	Ò»°ãÃ³Ò×	150	Ç§¿Ë	0	?	1,052
201912	38089400	Ïû¶¾¼Á	252	¸Õ¹û(½ð)	10	Ò»°ãÃ³Ò×	3126	Ç§¿Ë	0	?	45,508
201912	38089400	Ïû¶¾¼Á	258	¶òÁ¢ÌØÀïÑÇ	11	¹ú¼Ò¼ä¡¢¹ú¼Ê×éÖ¯ÎÞ³¥Ô®ÖúºÍÔùËÍµÄÎï×Ê	160	Ç§¿Ë	0	?	3,099
201912	38089400	Ïû¶¾¼Á	301	±ÈÀûÊ±	10	Ò»°ãÃ³Ò×	52320	Ç§¿Ë	0	?	2,114,848
201912	38089400	Ïû¶¾¼Á	303	Ó¢¹ú	10	Ò»°ãÃ³Ò×	78045	Ç§¿Ë	0	?	756,794
201912	38089400	Ïû¶¾¼Á	304	µÂ¹ú	10	Ò»°ãÃ³Ò×	72006	Ç§¿Ë	0	?	1,220,448
201912	38089400	Ïû¶¾¼Á	305	·¨¹ú	10	Ò»°ãÃ³Ò×	36001	Ç§¿Ë	0	?	987,783
201912	38089400	Ïû¶¾¼Á	309	ºÉÀ¼	10	Ò»°ãÃ³Ò×	415207	Ç§¿Ë	0	?	7,268,823
201912	38089400	Ïû¶¾¼Á	312	Î÷°àÑÀ	10	Ò»°ãÃ³Ò×	69701	Ç§¿Ë	0	?	1,522,040
201912	38089400	Ïû¶¾¼Á	328	ÂÞÂíÄáÑÇ	10	Ò»°ãÃ³Ò×	176	Ç§¿Ë	0	?	28,864
201912	38089400	Ïû¶¾¼Á	330	Èðµä	10	Ò»°ãÃ³Ò×	9	Ç§¿Ë	0	?	5,643
201912	38089400	Ïû¶¾¼Á	335	À­ÍÑÎ¬ÑÇ	10	Ò»°ãÃ³Ò×	0	Ç§¿Ë	0	?	17
201912	38089400	Ïû¶¾¼Á	336	Á¢ÌÕÍð	10	Ò»°ãÃ³Ò×	16000	Ç§¿Ë	0	?	218,947
201912	38089400	Ïû¶¾¼Á	337	¸ñÂ³¼ªÑÇ	10	Ò»°ãÃ³Ò×	21	Ç§¿Ë	0	?	9,443
201912	38089400	Ïû¶¾¼Á	343	Ä¦¶û¶àÍß	10	Ò»°ãÃ³Ò×	14	Ç§¿Ë	0	?	5,540
201912	38089400	Ïû¶¾¼Á	344	¶íÂÞË¹Áª°î	10	Ò»°ãÃ³Ò×	55290	Ç§¿Ë	0	?	1,019,650
201912	38089400	Ïû¶¾¼Á	347	ÎÚ¿ËÀ¼	10	Ò»°ãÃ³Ò×	18970	Ç§¿Ë	0	?	499,551
201912	38089400	Ïû¶¾¼Á	402	°¢¸ùÍ¢	10	Ò»°ãÃ³Ò×	6500	Ç§¿Ë	0	?	89,200
201912	38089400	Ïû¶¾¼Á	410	°ÍÎ÷	10	Ò»°ãÃ³Ò×	209400	Ç§¿Ë	0	?	3,136,272
201912	38089400	Ïû¶¾¼Á	412	ÖÇÀû	10	Ò»°ãÃ³Ò×	110660	Ç§¿Ë	0	?	1,221,368
201912	38089400	Ïû¶¾¼Á	413	¸çÂ×±ÈÑÇ	10	Ò»°ãÃ³Ò×	17500	Ç§¿Ë	0	?	275,464
201912	38089400	Ïû¶¾¼Á	415	¸çË¹´ïÀè¼Ó	10	Ò»°ãÃ³Ò×	27480	Ç§¿Ë	0	?	222,782
201912	38089400	Ïû¶¾¼Á	418	¶àÃ×Äá¼Ó¹²ºÍ¹ú	10	Ò»°ãÃ³Ò×	38000	Ç§¿Ë	0	?	271,427
201912	38089400	Ïû¶¾¼Á	419	¶ò¹Ï¶à¶û	10	Ò»°ãÃ³Ò×	4004	Ç§¿Ë	0	?	24,974
201912	38089400	Ïû¶¾¼Á	426	ºé¶¼À­Ë¹	10	Ò»°ãÃ³Ò×	2	Ç§¿Ë	0	?	1,288
201912	38089400	Ïû¶¾¼Á	429	Ä«Î÷¸ç	10	Ò»°ãÃ³Ò×	21000	Ç§¿Ë	0	?	628,748
201912	38089400	Ïû¶¾¼Á	434	ÃØÂ³	10	Ò»°ãÃ³Ò×	1	Ç§¿Ë	0	?	18
201912	38089400	Ïû¶¾¼Á	440	Èø¶ûÍß¶à	10	Ò»°ãÃ³Ò×	20250	Ç§¿Ë	0	?	142,836
201912	38089400	Ïû¶¾¼Á	442	ÌØÁ¢Äá´ïºÍ¶à°Í¸ç	10	Ò»°ãÃ³Ò×	45480	Ç§¿Ë	0	?	326,095
201912	38089400	Ïû¶¾¼Á	444	ÎÚÀ­¹ç	10	Ò»°ãÃ³Ò×	25	Ç§¿Ë	0	?	326
201912	38089400	Ïû¶¾¼Á	501	¼ÓÄÃ´ó	10	Ò»°ãÃ³Ò×	85902	Ç§¿Ë	0	?	2,233,211
201912	38089400	Ïû¶¾¼Á	502	ÃÀ¹ú	10	Ò»°ãÃ³Ò×	686303	Ç§¿Ë	0	?	15,313,519
201912	38089400	Ïû¶¾¼Á	601	°Ä´óÀûÑÇ	10	Ò»°ãÃ³Ò×	259881	Ç§¿Ë	0	?	5,521,066
201912	38089400	Ïû¶¾¼Á	609	ÐÂÎ÷À¼	10	Ò»°ãÃ³Ò×	1025	Ç§¿Ë	0	?	15,460
201912	38089400	Ïû¶¾¼Á	611	°Í²¼ÑÇÐÂ¼¸ÄÚÑÇ	10	Ò»°ãÃ³Ò×	25352	Ç§¿Ë	0	?	101,070
201912	84192000	Ò½ÓÃ»òÊµÑéÊÒÓÃÏû¶¾Æ÷¾ß	102	°ÍÁÖ	10	Ò»°ãÃ³Ò×	60	Ì¨	1500	Ç§¿Ë	21,035
201912	84192000	Ò½ÓÃ»òÊµÑéÊÒÓÃÏû¶¾Æ÷¾ß	103	ÃÏ¼ÓÀ­¹ú	10	Ò»°ãÃ³Ò×	196	Ì¨	3263	Ç§¿Ë	123,626
201912	84192000	Ò½ÓÃ»òÊµÑéÊÒÓÃÏû¶¾Æ÷¾ß	106	Ãåµé	10	Ò»°ãÃ³Ò×	46	Ì¨	1860	Ç§¿Ë	478,430
201912	84192000	Ò½ÓÃ»òÊµÑéÊÒÓÃÏû¶¾Æ÷¾ß	107	¼íÆÒÕ¯	10	Ò»°ãÃ³Ò×	20	Ì¨	1235	Ç§¿Ë	473,581
201912	84192000	Ò½ÓÃ»òÊµÑéÊÒÓÃÏû¶¾Æ÷¾ß	110	ÖÐ¹úÏã¸Û	10	Ò»°ãÃ³Ò×	234	Ì¨	4525	Ç§¿Ë	300,471
201912	84192000	Ò½ÓÃ»òÊµÑéÊÒÓÃÏû¶¾Æ÷¾ß	111	Ó¡¶È	10	Ò»°ãÃ³Ò×	168	Ì¨	37405	Ç§¿Ë	2,273,522
201912	84192000	Ò½ÓÃ»òÊµÑéÊÒÓÃÏû¶¾Æ÷¾ß	112	Ó¡¶ÈÄáÎ÷ÑÇ	10	Ò»°ãÃ³Ò×	394	Ì¨	31291	Ç§¿Ë	3,514,133
201912	84192000	Ò½ÓÃ»òÊµÑéÊÒÓÃÏû¶¾Æ÷¾ß	113	ÒÁÀÊ	10	Ò»°ãÃ³Ò×	1	Ì¨	6900	Ç§¿Ë	240,400
201912	84192000	Ò½ÓÃ»òÊµÑéÊÒÓÃÏû¶¾Æ÷¾ß	115	ÒÔÉ«ÁÐ	10	Ò»°ãÃ³Ò×	41	Ì¨	2094	Ç§¿Ë	239,902
201912	84192000	Ò½ÓÃ»òÊµÑéÊÒÓÃÏû¶¾Æ÷¾ß	117	Ô¼µ©	10	Ò»°ãÃ³Ò×	10	Ì¨	375	Ç§¿Ë	47,317
201912	84192000	Ò½ÓÃ»òÊµÑéÊÒÓÃÏû¶¾Æ÷¾ß	118	¿ÆÍþÌØ	10	Ò»°ãÃ³Ò×	1	Ì¨	85	Ç§¿Ë	10,671
201912	84192000	Ò½ÓÃ»òÊµÑéÊÒÓÃÏû¶¾Æ÷¾ß	119	ÀÏÎÎ	10	Ò»°ãÃ³Ò×	6	Ì¨	1680	Ç§¿Ë	102,653
201912	84192000	Ò½ÓÃ»òÊµÑéÊÒÓÃÏû¶¾Æ÷¾ß	120	Àè°ÍÄÛ	10	Ò»°ãÃ³Ò×	2	Ì¨	2	Ç§¿Ë	9,684
201912	84192000	Ò½ÓÃ»òÊµÑéÊÒÓÃÏû¶¾Æ÷¾ß	121	ÖÐ¹ú°ÄÃÅ	10	Ò»°ãÃ³Ò×	28	Ì¨	2623	Ç§¿Ë	31,401
201912	84192000	Ò½ÓÃ»òÊµÑéÊÒÓÃÏû¶¾Æ÷¾ß	122	ÂíÀ´Î÷ÑÇ	10	Ò»°ãÃ³Ò×	465	Ì¨	4396	Ç§¿Ë	671,710
201912	84192000	Ò½ÓÃ»òÊµÑéÊÒÓÃÏû¶¾Æ÷¾ß	124	ÃÉ¹Å	10	Ò»°ãÃ³Ò×	5	Ì¨	7192	Ç§¿Ë	152,088
201912	84192000	Ò½ÓÃ»òÊµÑéÊÒÓÃÏû¶¾Æ÷¾ß	125	Äá²´¶ûÁª°îÃñÖ÷¹²ºÍ¹ú	10	Ò»°ãÃ³Ò×	3	Ì¨	120	Ç§¿Ë	84,142
201912	84192000	Ò½ÓÃ»òÊµÑéÊÒÓÃÏû¶¾Æ÷¾ß	126	°¢Âü	10	Ò»°ãÃ³Ò×	118	Ì¨	2543	Ç§¿Ë	212,826
201912	84192000	Ò½ÓÃ»òÊµÑéÊÒÓÃÏû¶¾Æ÷¾ß	127	°Í»ùË¹Ì¹	10	Ò»°ãÃ³Ò×	76	Ì¨	13346	Ç§¿Ë	1,348,367
201912	84192000	Ò½ÓÃ»òÊµÑéÊÒÓÃÏû¶¾Æ÷¾ß	128	°ÍÀÕË¹Ì¹	10	Ò»°ãÃ³Ò×	4	Ì¨	140	Ç§¿Ë	6,989
201912	84192000	Ò½ÓÃ»òÊµÑéÊÒÓÃÏû¶¾Æ÷¾ß	129	·ÆÂÉ±ö	10	Ò»°ãÃ³Ò×	226	Ì¨	5527	Ç§¿Ë	711,107
201912	84192000	Ò½ÓÃ»òÊµÑéÊÒÓÃÏû¶¾Æ÷¾ß	130	¿¨Ëþ¶û	10	Ò»°ãÃ³Ò×	18	Ì¨	480	Ç§¿Ë	316,603
201912	84192000	Ò½ÓÃ»òÊµÑéÊÒÓÃÏû¶¾Æ÷¾ß	131	É³ÌØ°¢À­²®	10	Ò»°ãÃ³Ò×	265	Ì¨	5874	Ç§¿Ë	928,722
201912	84192000	Ò½ÓÃ»òÊµÑéÊÒÓÃÏû¶¾Æ÷¾ß	132	ÐÂ¼ÓÆÂ	10	Ò»°ãÃ³Ò×	185	Ì¨	1923	Ç§¿Ë	634,658
201912	84192000	Ò½ÓÃ»òÊµÑéÊÒÓÃÏû¶¾Æ÷¾ß	133	º«¹ú	10	Ò»°ãÃ³Ò×	28	Ì¨	10202	Ç§¿Ë	2,531,270
201912	84192000	Ò½ÓÃ»òÊµÑéÊÒÓÃÏû¶¾Æ÷¾ß	134	Ë¹ÀïÀ¼¿¨	10	Ò»°ãÃ³Ò×	91	Ì¨	10156	Ç§¿Ë	731,185
201912	84192000	Ò½ÓÃ»òÊµÑéÊÒÓÃÏû¶¾Æ÷¾ß	134	Ë¹ÀïÀ¼¿¨	11	¹ú¼Ò¼ä¡¢¹ú¼Ê×éÖ¯ÎÞ³¥Ô®ÖúºÍÔùËÍµÄÎï×Ê	4	Ì¨	4270	Ç§¿Ë	1,162,160
201912	84192000	Ò½ÓÃ»òÊµÑéÊÒÓÃÏû¶¾Æ÷¾ß	136	Ì©¹ú	10	Ò»°ãÃ³Ò×	59	Ì¨	2769	Ç§¿Ë	693,318
201912	84192000	Ò½ÓÃ»òÊµÑéÊÒÓÃÏû¶¾Æ÷¾ß	137	ÍÁ¶úÆä	10	Ò»°ãÃ³Ò×	127	Ì¨	5806	Ç§¿Ë	763,218
201912	84192000	Ò½ÓÃ»òÊµÑéÊÒÓÃÏû¶¾Æ÷¾ß	138	°¢ÁªÇõ	10	Ò»°ãÃ³Ò×	22	Ì¨	1582	Ç§¿Ë	195,033
201912	84192000	Ò½ÓÃ»òÊµÑéÊÒÓÃÏû¶¾Æ÷¾ß	139	Ò²ÃÅ	10	Ò»°ãÃ³Ò×	43	Ì¨	1393	Ç§¿Ë	141,269
201912	84192000	Ò½ÓÃ»òÊµÑéÊÒÓÃÏû¶¾Æ÷¾ß	141	Ô½ÄÏ	10	Ò»°ãÃ³Ò×	280	Ì¨	9676	Ç§¿Ë	542,245
201912	84192000	Ò½ÓÃ»òÊµÑéÊÒÓÃÏû¶¾Æ÷¾ß	143	ÖÐ¹úÌ¨Íå	10	Ò»°ãÃ³Ò×	30	Ì¨	16814	Ç§¿Ë	1,088,474
201912	84192000	Ò½ÓÃ»òÊµÑéÊÒÓÃÏû¶¾Æ÷¾ß	145	¹þÈø¿ËË¹Ì¹	10	Ò»°ãÃ³Ò×	1	Ì¨	14270	Ç§¿Ë	404,910
201912	84192000	Ò½ÓÃ»òÊµÑéÊÒÓÃÏû¶¾Æ÷¾ß	146	¼ª¶û¼ªË¹Ë¹Ì¹	10	Ò»°ãÃ³Ò×	19	Ì¨	739	Ç§¿Ë	71,030
201912	84192000	Ò½ÓÃ»òÊµÑéÊÒÓÃÏû¶¾Æ÷¾ß	149	ÎÚ×È±ð¿ËË¹Ì¹	10	Ò»°ãÃ³Ò×	9	Ì¨	18980	Ç§¿Ë	2,466,346
201912	84192000	Ò½ÓÃ»òÊµÑéÊÒÓÃÏû¶¾Æ÷¾ß	201	°¢¶û¼°ÀûÑÇ	10	Ò»°ãÃ³Ò×	476	Ì¨	12794	Ç§¿Ë	1,739,258
201912	84192000	Ò½ÓÃ»òÊµÑéÊÒÓÃÏû¶¾Æ÷¾ß	202	°²¸çÀ­	10	Ò»°ãÃ³Ò×	5	Ì¨	418	Ç§¿Ë	63,672
201912	84192000	Ò½ÓÃ»òÊµÑéÊÒÓÃÏû¶¾Æ÷¾ß	205	²¼Â¡µÏ	10	Ò»°ãÃ³Ò×	6	Ì¨	721	Ç§¿Ë	81,428
201912	84192000	Ò½ÓÃ»òÊµÑéÊÒÓÃÏû¶¾Æ÷¾ß	206	¿¦ÂóÂ¡	10	Ò»°ãÃ³Ò×	65	Ì¨	1312	Ç§¿Ë	75,645
201912	84192000	Ò½ÓÃ»òÊµÑéÊÒÓÃÏû¶¾Æ÷¾ß	212	¿ÆÄ¦ÂÞ	10	Ò»°ãÃ³Ò×	1	Ì¨	34	Ç§¿Ë	4,271
201912	84192000	Ò½ÓÃ»òÊµÑéÊÒÓÃÏû¶¾Æ÷¾ß	215	°£¼°	10	Ò»°ãÃ³Ò×	111	Ì¨	5960	Ç§¿Ë	653,687
201912	84192000	Ò½ÓÃ»òÊµÑéÊÒÓÃÏû¶¾Æ÷¾ß	217	°£Èû¶í±ÈÑÇ	10	Ò»°ãÃ³Ò×	7	Ì¨	1639	Ç§¿Ë	211,234
201912	84192000	Ò½ÓÃ»òÊµÑéÊÒÓÃÏû¶¾Æ÷¾ß	219	¸Ô±ÈÑÇ	10	Ò»°ãÃ³Ò×	1	Ì¨	90	Ç§¿Ë	7,931
201912	84192000	Ò½ÓÃ»òÊµÑéÊÒÓÃÏû¶¾Æ÷¾ß	220	¼ÓÄÉ	10	Ò»°ãÃ³Ò×	2	Ì¨	60	Ç§¿Ë	9,802
201912	84192000	Ò½ÓÃ»òÊµÑéÊÒÓÃÏû¶¾Æ÷¾ß	223	¿ÆÌØµÏÍß	10	Ò»°ãÃ³Ò×	20	Ì¨	668	Ç§¿Ë	42,071
201912	84192000	Ò½ÓÃ»òÊµÑéÊÒÓÃÏû¶¾Æ÷¾ß	224	¿ÏÄáÑÇ	10	Ò»°ãÃ³Ò×	220	Ì¨	5708	Ç§¿Ë	397,839
201912	84192000	Ò½ÓÃ»òÊµÑéÊÒÓÃÏû¶¾Æ÷¾ß	225	Àû±ÈÀïÑÇ	10	Ò»°ãÃ³Ò×	1	Ì¨	365	Ç§¿Ë	6,283
201912	84192000	Ò½ÓÃ»òÊµÑéÊÒÓÃÏû¶¾Æ÷¾ß	226	Àû±ÈÑÇ	10	Ò»°ãÃ³Ò×	20	Ì¨	630	Ç§¿Ë	72,923
201912	84192000	Ò½ÓÃ»òÊµÑéÊÒÓÃÏû¶¾Æ÷¾ß	227	Âí´ï¼ÓË¹¼Ó	10	Ò»°ãÃ³Ò×	12	Ì¨	384	Ç§¿Ë	11,744
201912	84192000	Ò½ÓÃ»òÊµÑéÊÒÓÃÏû¶¾Æ÷¾ß	230	Ã«ÀïËþÄáÑÇ	10	Ò»°ãÃ³Ò×	10	Ì¨	182	Ç§¿Ë	8,975
201912	84192000	Ò½ÓÃ»òÊµÑéÊÒÓÃÏû¶¾Æ÷¾ß	232	Ä¦Âå¸ç	10	Ò»°ãÃ³Ò×	42	Ì¨	2556	Ç§¿Ë	411,718
201912	84192000	Ò½ÓÃ»òÊµÑéÊÒÓÃÏû¶¾Æ÷¾ß	233	ÄªÉ£±È¿Ë	10	Ò»°ãÃ³Ò×	16	Ì¨	2488	Ç§¿Ë	221,394
201912	84192000	Ò½ÓÃ»òÊµÑéÊÒÓÃÏû¶¾Æ÷¾ß	235	ÄáÈÕ¶û	10	Ò»°ãÃ³Ò×	1	Ì¨	1000	Ç§¿Ë	97,773
201912	84192000	Ò½ÓÃ»òÊµÑéÊÒÓÃÏû¶¾Æ÷¾ß	236	ÄáÈÕÀûÑÇ	10	Ò»°ãÃ³Ò×	209	Ì¨	4517	Ç§¿Ë	309,327
201912	84192000	Ò½ÓÃ»òÊµÑéÊÒÓÃÏû¶¾Æ÷¾ß	240	ÈûÄÚ¼Ó¶û	11	¹ú¼Ò¼ä¡¢¹ú¼Ê×éÖ¯ÎÞ³¥Ô®ÖúºÍÔùËÍµÄÎï×Ê	2	Ì¨	180	Ç§¿Ë	24,600
201912	84192000	Ò½ÓÃ»òÊµÑéÊÒÓÃÏû¶¾Æ÷¾ß	243	Ë÷ÂíÀï	10	Ò»°ãÃ³Ò×	9	Ì¨	525	Ç§¿Ë	51,781
201912	84192000	Ò½ÓÃ»òÊµÑéÊÒÓÃÏû¶¾Æ÷¾ß	244	ÄÏ·Ç	10	Ò»°ãÃ³Ò×	47	Ì¨	2099	Ç§¿Ë	317,984
201912	84192000	Ò½ÓÃ»òÊµÑéÊÒÓÃÏû¶¾Æ÷¾ß	246	ËÕµ¤	10	Ò»°ãÃ³Ò×	21	Ì¨	3098	Ç§¿Ë	328,490
201912	84192000	Ò½ÓÃ»òÊµÑéÊÒÓÃÏû¶¾Æ÷¾ß	247	Ì¹É£ÄáÑÇ	10	Ò»°ãÃ³Ò×	5	Ì¨	2420	Ç§¿Ë	875,050
201912	84192000	Ò½ÓÃ»òÊµÑéÊÒÓÃÏû¶¾Æ÷¾ß	249	Í»ÄáË¹	10	Ò»°ãÃ³Ò×	69	Ì¨	2689	Ç§¿Ë	278,073
201912	84192000	Ò½ÓÃ»òÊµÑéÊÒÓÃÏû¶¾Æ÷¾ß	253	ÔÞ±ÈÑÇ	10	Ò»°ãÃ³Ò×	1	Ì¨	340	Ç§¿Ë	20,481
201912	84192000	Ò½ÓÃ»òÊµÑéÊÒÓÃÏû¶¾Æ÷¾ß	301	±ÈÀûÊ±	10	Ò»°ãÃ³Ò×	52	Ì¨	500	Ç§¿Ë	53,031
201912	84192000	Ò½ÓÃ»òÊµÑéÊÒÓÃÏû¶¾Æ÷¾ß	302	µ¤Âó	10	Ò»°ãÃ³Ò×	14	Ì¨	616	Ç§¿Ë	73,499
201912	84192000	Ò½ÓÃ»òÊµÑéÊÒÓÃÏû¶¾Æ÷¾ß	303	Ó¢¹ú	10	Ò»°ãÃ³Ò×	931	Ì¨	7033	Ç§¿Ë	1,461,568
201912	84192000	Ò½ÓÃ»òÊµÑéÊÒÓÃÏû¶¾Æ÷¾ß	304	µÂ¹ú	10	Ò»°ãÃ³Ò×	386	Ì¨	5144	Ç§¿Ë	983,731
201912	84192000	Ò½ÓÃ»òÊµÑéÊÒÓÃÏû¶¾Æ÷¾ß	305	·¨¹ú	10	Ò»°ãÃ³Ò×	9018	Ì¨	2155	Ç§¿Ë	909,420
201912	84192000	Ò½ÓÃ»òÊµÑéÊÒÓÃÏû¶¾Æ÷¾ß	307	Òâ´óÀû	10	Ò»°ãÃ³Ò×	529	Ì¨	7426	Ç§¿Ë	1,063,544
201912	84192000	Ò½ÓÃ»òÊµÑéÊÒÓÃÏû¶¾Æ÷¾ß	308	Â¬É­±¤	10	Ò»°ãÃ³Ò×	33	Ì¨	100	Ç§¿Ë	4,252
201912	84192000	Ò½ÓÃ»òÊµÑéÊÒÓÃÏû¶¾Æ÷¾ß	309	ºÉÀ¼	10	Ò»°ãÃ³Ò×	163	Ì¨	6989	Ç§¿Ë	918,716
201912	84192000	Ò½ÓÃ»òÊµÑéÊÒÓÃÏû¶¾Æ÷¾ß	310	Ï£À°	10	Ò»°ãÃ³Ò×	123	Ì¨	795	Ç§¿Ë	61,645
201912	84192000	Ò½ÓÃ»òÊµÑéÊÒÓÃÏû¶¾Æ÷¾ß	311	ÆÏÌÑÑÀ	10	Ò»°ãÃ³Ò×	56	Ì¨	3167	Ç§¿Ë	424,664
201912	84192000	Ò½ÓÃ»òÊµÑéÊÒÓÃÏû¶¾Æ÷¾ß	312	Î÷°àÑÀ	10	Ò»°ãÃ³Ò×	225	Ì¨	10037	Ç§¿Ë	1,403,196
201912	84192000	Ò½ÓÃ»òÊµÑéÊÒÓÃÏû¶¾Æ÷¾ß	313	°¢¶û°ÍÄáÑÇ	10	Ò»°ãÃ³Ò×	1	Ì¨	43	Ç§¿Ë	5,766
201912	84192000	Ò½ÓÃ»òÊµÑéÊÒÓÃÏû¶¾Æ÷¾ß	315	°ÂµØÀû	10	Ò»°ãÃ³Ò×	8	Ì¨	384	Ç§¿Ë	72,927
201912	84192000	Ò½ÓÃ»òÊµÑéÊÒÓÃÏû¶¾Æ÷¾ß	316	±£¼ÓÀûÑÇ	10	Ò»°ãÃ³Ò×	23	Ì¨	1682	Ç§¿Ë	160,013
201912	84192000	Ò½ÓÃ»òÊµÑéÊÒÓÃÏû¶¾Æ÷¾ß	318	·ÒÀ¼	10	Ò»°ãÃ³Ò×	170	Ì¨	660	Ç§¿Ë	98,301
201912	84192000	Ò½ÓÃ»òÊµÑéÊÒÓÃÏû¶¾Æ÷¾ß	321	ÐÙÑÀÀû	10	Ò»°ãÃ³Ò×	8	Ì¨	1728	Ç§¿Ë	219,540
201912	84192000	Ò½ÓÃ»òÊµÑéÊÒÓÃÏû¶¾Æ÷¾ß	327	²¨À¼	10	Ò»°ãÃ³Ò×	561	Ì¨	13480	Ç§¿Ë	1,136,688
201912	84192000	Ò½ÓÃ»òÊµÑéÊÒÓÃÏû¶¾Æ÷¾ß	328	ÂÞÂíÄáÑÇ	10	Ò»°ãÃ³Ò×	94	Ì¨	5485	Ç§¿Ë	715,172
201912	84192000	Ò½ÓÃ»òÊµÑéÊÒÓÃÏû¶¾Æ÷¾ß	330	Èðµä	10	Ò»°ãÃ³Ò×	8	Ì¨	441	Ç§¿Ë	73,574
201912	84192000	Ò½ÓÃ»òÊµÑéÊÒÓÃÏû¶¾Æ÷¾ß	331	ÈðÊ¿	10	Ò»°ãÃ³Ò×	110	Ì¨	1190	Ç§¿Ë	222,245
201912	84192000	Ò½ÓÃ»òÊµÑéÊÒÓÃÏû¶¾Æ÷¾ß	334	°®É³ÄáÑÇ	10	Ò»°ãÃ³Ò×	1	Ì¨	90	Ç§¿Ë	11,673
201912	84192000	Ò½ÓÃ»òÊµÑéÊÒÓÃÏû¶¾Æ÷¾ß	335	À­ÍÑÎ¬ÑÇ	10	Ò»°ãÃ³Ò×	33	Ì¨	1425	Ç§¿Ë	178,466
201912	84192000	Ò½ÓÃ»òÊµÑéÊÒÓÃÏû¶¾Æ÷¾ß	336	Á¢ÌÕÍð	10	Ò»°ãÃ³Ò×	3	Ì¨	175	Ç§¿Ë	31,658
201912	84192000	Ò½ÓÃ»òÊµÑéÊÒÓÃÏû¶¾Æ÷¾ß	337	¸ñÂ³¼ªÑÇ	10	Ò»°ãÃ³Ò×	8	Ì¨	376	Ç§¿Ë	40,388
201912	84192000	Ò½ÓÃ»òÊµÑéÊÒÓÃÏû¶¾Æ÷¾ß	338	ÑÇÃÀÄáÑÇ	10	Ò»°ãÃ³Ò×	52	Ì¨	2444	Ç§¿Ë	266,849
201912	84192000	Ò½ÓÃ»òÊµÑéÊÒÓÃÏû¶¾Æ÷¾ß	339	°¢Èû°Ý½®	10	Ò»°ãÃ³Ò×	1	Ì¨	49	Ç§¿Ë	5,900
201912	84192000	Ò½ÓÃ»òÊµÑéÊÒÓÃÏû¶¾Æ÷¾ß	340	°×¶íÂÞË¹	10	Ò»°ãÃ³Ò×	1350	Ì¨	3375	Ç§¿Ë	178,801
201912	84192000	Ò½ÓÃ»òÊµÑéÊÒÓÃÏû¶¾Æ÷¾ß	344	¶íÂÞË¹Áª°î	10	Ò»°ãÃ³Ò×	1016	Ì¨	28621	Ç§¿Ë	2,498,140
201912	84192000	Ò½ÓÃ»òÊµÑéÊÒÓÃÏû¶¾Æ÷¾ß	347	ÎÚ¿ËÀ¼	10	Ò»°ãÃ³Ò×	29	Ì¨	1300	Ç§¿Ë	153,399
201912	84192000	Ò½ÓÃ»òÊµÑéÊÒÓÃÏû¶¾Æ÷¾ß	350	Ë¹ÂåÎÄÄáÑÇ	10	Ò»°ãÃ³Ò×	1	Ì¨	80	Ç§¿Ë	20,685
201912	84192000	Ò½ÓÃ»òÊµÑéÊÒÓÃÏû¶¾Æ÷¾ß	351	¿ËÂÞµØÑÇ	10	Ò»°ãÃ³Ò×	11	Ì¨	495	Ç§¿Ë	63,992
201912	84192000	Ò½ÓÃ»òÊµÑéÊÒÓÃÏû¶¾Æ÷¾ß	352	½Ý¿Ë	10	Ò»°ãÃ³Ò×	12	Ì¨	10	Ç§¿Ë	7,152
201912	84192000	Ò½ÓÃ»òÊµÑéÊÒÓÃÏû¶¾Æ÷¾ß	353	Ë¹Âå·¥¿Ë	10	Ò»°ãÃ³Ò×	2	Ì¨	94	Ç§¿Ë	14,444
201912	84192000	Ò½ÓÃ»òÊµÑéÊÒÓÃÏû¶¾Æ÷¾ß	358	Èû¶ûÎ¬ÑÇ	10	Ò»°ãÃ³Ò×	7	Ì¨	540	Ç§¿Ë	107,636
201912	84192000	Ò½ÓÃ»òÊµÑéÊÒÓÃÏû¶¾Æ÷¾ß	402	°¢¸ùÍ¢	10	Ò»°ãÃ³Ò×	40	Ì¨	1102	Ç§¿Ë	112,920
201912	84192000	Ò½ÓÃ»òÊµÑéÊÒÓÃÏû¶¾Æ÷¾ß	408	¶àÃñ×å²£ÀûÎ¬ÑÇ¹ú	10	Ò»°ãÃ³Ò×	5	Ì¨	833	Ç§¿Ë	102,014
201912	84192000	Ò½ÓÃ»òÊµÑéÊÒÓÃÏû¶¾Æ÷¾ß	410	°ÍÎ÷	10	Ò»°ãÃ³Ò×	13	Ì¨	630	Ç§¿Ë	94,732
201912	84192000	Ò½ÓÃ»òÊµÑéÊÒÓÃÏû¶¾Æ÷¾ß	412	ÖÇÀû	10	Ò»°ãÃ³Ò×	102	Ì¨	4860	Ç§¿Ë	690,775
201912	84192000	Ò½ÓÃ»òÊµÑéÊÒÓÃÏû¶¾Æ÷¾ß	413	¸çÂ×±ÈÑÇ	10	Ò»°ãÃ³Ò×	8	Ì¨	1852	Ç§¿Ë	182,517
201912	84192000	Ò½ÓÃ»òÊµÑéÊÒÓÃÏû¶¾Æ÷¾ß	415	¸çË¹´ïÀè¼Ó	10	Ò»°ãÃ³Ò×	8	Ì¨	466	Ç§¿Ë	75,553
201912	84192000	Ò½ÓÃ»òÊµÑéÊÒÓÃÏû¶¾Æ÷¾ß	418	¶àÃ×Äá¼Ó¹²ºÍ¹ú	10	Ò»°ãÃ³Ò×	6	Ì¨	300	Ç§¿Ë	53,523
201912	84192000	Ò½ÓÃ»òÊµÑéÊÒÓÃÏû¶¾Æ÷¾ß	419	¶ò¹Ï¶à¶û	10	Ò»°ãÃ³Ò×	4	Ì¨	4060	Ç§¿Ë	289,630
201912	84192000	Ò½ÓÃ»òÊµÑéÊÒÓÃÏû¶¾Æ÷¾ß	423	Î£µØÂíÀ­	10	Ò»°ãÃ³Ò×	100	Ì¨	1195	Ç§¿Ë	126,567
201912	84192000	Ò½ÓÃ»òÊµÑéÊÒÓÃÏû¶¾Æ÷¾ß	425	º£µØ	10	Ò»°ãÃ³Ò×	1	Ì¨	33	Ç§¿Ë	4,938
201912	84192000	Ò½ÓÃ»òÊµÑéÊÒÓÃÏû¶¾Æ÷¾ß	426	ºé¶¼À­Ë¹	10	Ò»°ãÃ³Ò×	19	Ì¨	455	Ç§¿Ë	68,019
201912	84192000	Ò½ÓÃ»òÊµÑéÊÒÓÃÏû¶¾Æ÷¾ß	429	Ä«Î÷¸ç	10	Ò»°ãÃ³Ò×	150	Ì¨	3181	Ç§¿Ë	875,150
201912	84192000	Ò½ÓÃ»òÊµÑéÊÒÓÃÏû¶¾Æ÷¾ß	431	Äá¼ÓÀ­¹Ï	10	Ò»°ãÃ³Ò×	1	Ì¨	110	Ç§¿Ë	11,429
201912	84192000	Ò½ÓÃ»òÊµÑéÊÒÓÃÏû¶¾Æ÷¾ß	432	°ÍÄÃÂí	10	Ò»°ãÃ³Ò×	2	Ì¨	135	Ç§¿Ë	17,915
201912	84192000	Ò½ÓÃ»òÊµÑéÊÒÓÃÏû¶¾Æ÷¾ß	433	°ÍÀ­¹ç	10	Ò»°ãÃ³Ò×	6	Ì¨	268	Ç§¿Ë	19,058
201912	84192000	Ò½ÓÃ»òÊµÑéÊÒÓÃÏû¶¾Æ÷¾ß	434	ÃØÂ³	10	Ò»°ãÃ³Ò×	110	Ì¨	5805	Ç§¿Ë	428,479
201912	84192000	Ò½ÓÃ»òÊµÑéÊÒÓÃÏû¶¾Æ÷¾ß	440	Èø¶ûÍß¶à	10	Ò»°ãÃ³Ò×	16	Ì¨	601	Ç§¿Ë	52,287
201912	84192000	Ò½ÓÃ»òÊµÑéÊÒÓÃÏû¶¾Æ÷¾ß	444	ÎÚÀ­¹ç	10	Ò»°ãÃ³Ò×	2	Ì¨	6	Ç§¿Ë	442
201912	84192000	Ò½ÓÃ»òÊµÑéÊÒÓÃÏû¶¾Æ÷¾ß	501	¼ÓÄÃ´ó	10	Ò»°ãÃ³Ò×	4917	Ì¨	7040	Ç§¿Ë	2,737,508
201912	84192000	Ò½ÓÃ»òÊµÑéÊÒÓÃÏû¶¾Æ÷¾ß	502	ÃÀ¹ú	10	Ò»°ãÃ³Ò×	4956	Ì¨	35914	Ç§¿Ë	3,531,505
201912	84192000	Ò½ÓÃ»òÊµÑéÊÒÓÃÏû¶¾Æ÷¾ß	601	°Ä´óÀûÑÇ	10	Ò»°ãÃ³Ò×	4231	Ì¨	31280	Ç§¿Ë	2,811,245
201912	84192000	Ò½ÓÃ»òÊµÑéÊÒÓÃÏû¶¾Æ÷¾ß	603	ì³¼Ã	10	Ò»°ãÃ³Ò×	1	Ì¨	70	Ç§¿Ë	11,885
201912	84192000	Ò½ÓÃ»òÊµÑéÊÒÓÃÏû¶¾Æ÷¾ß	609	ÐÂÎ÷À¼	10	Ò»°ãÃ³Ò×	19	Ì¨	185	Ç§¿Ë	20,140
201912	84192000	Ò½ÓÃ»òÊµÑéÊÒÓÃÏû¶¾Æ÷¾ß	611	°Í²¼ÑÇÐÂ¼¸ÄÚÑÇ	10	Ò»°ãÃ³Ò×	1	Ì¨	45	Ç§¿Ë	4,530
201912	84192000	Ò½ÓÃ»òÊµÑéÊÒÓÃÏû¶¾Æ÷¾ß	617	ÈøÄ¦ÑÇ	10	Ò»°ãÃ³Ò×	1	Ì¨	46	Ç§¿Ë	421
