# Supplementary material for: Research on optimization of emergency supplies customs clearance strategy from the perspective of public health security based on Chinese trade data
Source: Front Public Health. 2025 Jan 24;13:1520705. doi: 10.3389/fpubh.2025.1520705 (PMC11802811; doi:10.3389/fpubh.2025.1520705)
Supplement: Supplementary file 2 [file Data_Sheet_2.ZIP › Paper Code-Part2/2-Export/2019/2019∩╝ê11-12∩╝ë-μèñτ¢«Θò£-σç║σÅú.csv]

201911	90049090	Î´ÁÐÃû½ÃÕýÊÓÁ¦¡¢»¤Ä¿µÈÓÃÍ¾µÄÑÛ¾µµÈÎïÆ·	102	°ÍÁÖ	10	Ò»°ãÃ³Ò×	873	Ç§¿Ë	14410	¸±	206,831
201911	90049090	Î´ÁÐÃû½ÃÕýÊÓÁ¦¡¢»¤Ä¿µÈÓÃÍ¾µÄÑÛ¾µµÈÎïÆ·	103	ÃÏ¼ÓÀ­¹ú	10	Ò»°ãÃ³Ò×	1847	Ç§¿Ë	44079	¸±	177,524
201911	90049090	Î´ÁÐÃû½ÃÕýÊÓÁ¦¡¢»¤Ä¿µÈÓÃÍ¾µÄÑÛ¾µµÈÎïÆ·	104	²»µ¤	10	Ò»°ãÃ³Ò×	3678	Ç§¿Ë	144000	¸±	847,237
201911	90049090	Î´ÁÐÃû½ÃÕýÊÓÁ¦¡¢»¤Ä¿µÈÓÃÍ¾µÄÑÛ¾µµÈÎïÆ·	105	ÎÄÀ³	10	Ò»°ãÃ³Ò×	120	Ç§¿Ë	2222	¸±	101,649
201911	90049090	Î´ÁÐÃû½ÃÕýÊÓÁ¦¡¢»¤Ä¿µÈÓÃÍ¾µÄÑÛ¾µµÈÎïÆ·	106	Ãåµé	10	Ò»°ãÃ³Ò×	877	Ç§¿Ë	10800	¸±	110,422
201911	90049090	Î´ÁÐÃû½ÃÕýÊÓÁ¦¡¢»¤Ä¿µÈÓÃÍ¾µÄÑÛ¾µµÈÎïÆ·	106	Ãåµé	11	¹ú¼Ò¼ä¡¢¹ú¼Ê×éÖ¯ÎÞ³¥Ô®ÖúºÍÔùËÍµÄÎï×Ê	124	Ç§¿Ë	100	¸±	1,820
201911	90049090	Î´ÁÐÃû½ÃÕýÊÓÁ¦¡¢»¤Ä¿µÈÓÃÍ¾µÄÑÛ¾µµÈÎïÆ·	107	¼íÆÒÕ¯	10	Ò»°ãÃ³Ò×	8195	Ç§¿Ë	36904	¸±	1,665,713
201911	90049090	Î´ÁÐÃû½ÃÕýÊÓÁ¦¡¢»¤Ä¿µÈÓÃÍ¾µÄÑÛ¾µµÈÎïÆ·	108	ÈûÆÖÂ·Ë¹	10	Ò»°ãÃ³Ò×	21	Ç§¿Ë	405	¸±	1,549
201911	90049090	Î´ÁÐÃû½ÃÕýÊÓÁ¦¡¢»¤Ä¿µÈÓÃÍ¾µÄÑÛ¾µµÈÎïÆ·	109	³¯ÏÊ	10	Ò»°ãÃ³Ò×	6801	Ç§¿Ë	101782	¸±	737,692
201911	90049090	Î´ÁÐÃû½ÃÕýÊÓÁ¦¡¢»¤Ä¿µÈÓÃÍ¾µÄÑÛ¾µµÈÎïÆ·	110	ÖÐ¹úÏã¸Û	10	Ò»°ãÃ³Ò×	79721	Ç§¿Ë	1406677	¸±	52,153,287
201911	90049090	Î´ÁÐÃû½ÃÕýÊÓÁ¦¡¢»¤Ä¿µÈÓÃÍ¾µÄÑÛ¾µµÈÎïÆ·	111	Ó¡¶È	10	Ò»°ãÃ³Ò×	73078	Ç§¿Ë	2422793	¸±	6,924,042
201911	90049090	Î´ÁÐÃû½ÃÕýÊÓÁ¦¡¢»¤Ä¿µÈÓÃÍ¾µÄÑÛ¾µµÈÎïÆ·	112	Ó¡¶ÈÄáÎ÷ÑÇ	10	Ò»°ãÃ³Ò×	73637	Ç§¿Ë	1623819	¸±	7,866,590
201911	90049090	Î´ÁÐÃû½ÃÕýÊÓÁ¦¡¢»¤Ä¿µÈÓÃÍ¾µÄÑÛ¾µµÈÎïÆ·	113	ÒÁÀÊ	10	Ò»°ãÃ³Ò×	5302	Ç§¿Ë	59778	¸±	302,346
201911	90049090	Î´ÁÐÃû½ÃÕýÊÓÁ¦¡¢»¤Ä¿µÈÓÃÍ¾µÄÑÛ¾µµÈÎïÆ·	114	ÒÁÀ­¿Ë	10	Ò»°ãÃ³Ò×	7767	Ç§¿Ë	106646	¸±	587,553
201911	90049090	Î´ÁÐÃû½ÃÕýÊÓÁ¦¡¢»¤Ä¿µÈÓÃÍ¾µÄÑÛ¾µµÈÎïÆ·	115	ÒÔÉ«ÁÐ	10	Ò»°ãÃ³Ò×	4853	Ç§¿Ë	67528	¸±	2,408,138
201911	90049090	Î´ÁÐÃû½ÃÕýÊÓÁ¦¡¢»¤Ä¿µÈÓÃÍ¾µÄÑÛ¾µµÈÎïÆ·	116	ÈÕ±¾	10	Ò»°ãÃ³Ò×	79197	Ç§¿Ë	1508775	¸±	18,527,463
201911	90049090	Î´ÁÐÃû½ÃÕýÊÓÁ¦¡¢»¤Ä¿µÈÓÃÍ¾µÄÑÛ¾µµÈÎïÆ·	117	Ô¼µ©	10	Ò»°ãÃ³Ò×	1958	Ç§¿Ë	26414	¸±	476,477
201911	90049090	Î´ÁÐÃû½ÃÕýÊÓÁ¦¡¢»¤Ä¿µÈÓÃÍ¾µÄÑÛ¾µµÈÎïÆ·	118	¿ÆÍþÌØ	10	Ò»°ãÃ³Ò×	4589	Ç§¿Ë	206048	¸±	82,112
201911	90049090	Î´ÁÐÃû½ÃÕýÊÓÁ¦¡¢»¤Ä¿µÈÓÃÍ¾µÄÑÛ¾µµÈÎïÆ·	119	ÀÏÎÎ	10	Ò»°ãÃ³Ò×	85	Ç§¿Ë	1260	¸±	4,030
201911	90049090	Î´ÁÐÃû½ÃÕýÊÓÁ¦¡¢»¤Ä¿µÈÓÃÍ¾µÄÑÛ¾µµÈÎïÆ·	120	Àè°ÍÄÛ	10	Ò»°ãÃ³Ò×	252	Ç§¿Ë	3658	¸±	12,419
201911	90049090	Î´ÁÐÃû½ÃÕýÊÓÁ¦¡¢»¤Ä¿µÈÓÃÍ¾µÄÑÛ¾µµÈÎïÆ·	121	ÖÐ¹ú°ÄÃÅ	10	Ò»°ãÃ³Ò×	755	Ç§¿Ë	2270	¸±	110,654
201911	90049090	Î´ÁÐÃû½ÃÕýÊÓÁ¦¡¢»¤Ä¿µÈÓÃÍ¾µÄÑÛ¾µµÈÎïÆ·	122	ÂíÀ´Î÷ÑÇ	10	Ò»°ãÃ³Ò×	12793	Ç§¿Ë	149669	¸±	1,718,438
201911	90049090	Î´ÁÐÃû½ÃÕýÊÓÁ¦¡¢»¤Ä¿µÈÓÃÍ¾µÄÑÛ¾µµÈÎïÆ·	123	Âí¶û´ú·ò	10	Ò»°ãÃ³Ò×	387	Ç§¿Ë	1762	¸±	21,612
201911	90049090	Î´ÁÐÃû½ÃÕýÊÓÁ¦¡¢»¤Ä¿µÈÓÃÍ¾µÄÑÛ¾µµÈÎïÆ·	124	ÃÉ¹Å	10	Ò»°ãÃ³Ò×	78	Ç§¿Ë	995	¸±	60,525
201911	90049090	Î´ÁÐÃû½ÃÕýÊÓÁ¦¡¢»¤Ä¿µÈÓÃÍ¾µÄÑÛ¾µµÈÎïÆ·	127	°Í»ùË¹Ì¹	10	Ò»°ãÃ³Ò×	1202	Ç§¿Ë	15445	¸±	159,277
201911	90049090	Î´ÁÐÃû½ÃÕýÊÓÁ¦¡¢»¤Ä¿µÈÓÃÍ¾µÄÑÛ¾µµÈÎïÆ·	129	·ÆÂÉ±ö	10	Ò»°ãÃ³Ò×	21295	Ç§¿Ë	240539	¸±	2,371,212
201911	90049090	Î´ÁÐÃû½ÃÕýÊÓÁ¦¡¢»¤Ä¿µÈÓÃÍ¾µÄÑÛ¾µµÈÎïÆ·	130	¿¨Ëþ¶û	10	Ò»°ãÃ³Ò×	1735	Ç§¿Ë	60227	¸±	132,101
201911	90049090	Î´ÁÐÃû½ÃÕýÊÓÁ¦¡¢»¤Ä¿µÈÓÃÍ¾µÄÑÛ¾µµÈÎïÆ·	131	É³ÌØ°¢À­²®	10	Ò»°ãÃ³Ò×	11359	Ç§¿Ë	235940	¸±	1,288,987
201911	90049090	Î´ÁÐÃû½ÃÕýÊÓÁ¦¡¢»¤Ä¿µÈÓÃÍ¾µÄÑÛ¾µµÈÎïÆ·	132	ÐÂ¼ÓÆÂ	10	Ò»°ãÃ³Ò×	15857	Ç§¿Ë	247850	¸±	4,427,761
201911	90049090	Î´ÁÐÃû½ÃÕýÊÓÁ¦¡¢»¤Ä¿µÈÓÃÍ¾µÄÑÛ¾µµÈÎïÆ·	133	º«¹ú	10	Ò»°ãÃ³Ò×	33707	Ç§¿Ë	651216	¸±	8,148,599
201911	90049090	Î´ÁÐÃû½ÃÕýÊÓÁ¦¡¢»¤Ä¿µÈÓÃÍ¾µÄÑÛ¾µµÈÎïÆ·	134	Ë¹ÀïÀ¼¿¨	10	Ò»°ãÃ³Ò×	582	Ç§¿Ë	10320	¸±	54,812
201911	90049090	Î´ÁÐÃû½ÃÕýÊÓÁ¦¡¢»¤Ä¿µÈÓÃÍ¾µÄÑÛ¾µµÈÎïÆ·	135	ÐðÀûÑÇ	10	Ò»°ãÃ³Ò×	56	Ç§¿Ë	680	¸±	2,078
201911	90049090	Î´ÁÐÃû½ÃÕýÊÓÁ¦¡¢»¤Ä¿µÈÓÃÍ¾µÄÑÛ¾µµÈÎïÆ·	136	Ì©¹ú	10	Ò»°ãÃ³Ò×	22641	Ç§¿Ë	539759	¸±	2,340,687
201911	90049090	Î´ÁÐÃû½ÃÕýÊÓÁ¦¡¢»¤Ä¿µÈÓÃÍ¾µÄÑÛ¾µµÈÎïÆ·	137	ÍÁ¶úÆä	10	Ò»°ãÃ³Ò×	5709	Ç§¿Ë	183600	¸±	642,010
201911	90049090	Î´ÁÐÃû½ÃÕýÊÓÁ¦¡¢»¤Ä¿µÈÓÃÍ¾µÄÑÛ¾µµÈÎïÆ·	138	°¢ÁªÇõ	10	Ò»°ãÃ³Ò×	46945	Ç§¿Ë	681088	¸±	5,851,175
201911	90049090	Î´ÁÐÃû½ÃÕýÊÓÁ¦¡¢»¤Ä¿µÈÓÃÍ¾µÄÑÛ¾µµÈÎïÆ·	139	Ò²ÃÅ	10	Ò»°ãÃ³Ò×	285	Ç§¿Ë	3563	¸±	37,049
201911	90049090	Î´ÁÐÃû½ÃÕýÊÓÁ¦¡¢»¤Ä¿µÈÓÃÍ¾µÄÑÛ¾µµÈÎïÆ·	141	Ô½ÄÏ	10	Ò»°ãÃ³Ò×	1710	Ç§¿Ë	27422	¸±	47,559
201911	90049090	Î´ÁÐÃû½ÃÕýÊÓÁ¦¡¢»¤Ä¿µÈÓÃÍ¾µÄÑÛ¾µµÈÎïÆ·	143	ÖÐ¹úÌ¨Íå	10	Ò»°ãÃ³Ò×	3742	Ç§¿Ë	46533	¸±	905,228
201911	90049090	Î´ÁÐÃû½ÃÕýÊÓÁ¦¡¢»¤Ä¿µÈÓÃÍ¾µÄÑÛ¾µµÈÎïÆ·	144	¶«µÛãë	10	Ò»°ãÃ³Ò×	47	Ç§¿Ë	680	¸±	2,379
201911	90049090	Î´ÁÐÃû½ÃÕýÊÓÁ¦¡¢»¤Ä¿µÈÓÃÍ¾µÄÑÛ¾µµÈÎïÆ·	145	¹þÈø¿ËË¹Ì¹	10	Ò»°ãÃ³Ò×	1546	Ç§¿Ë	21284	¸±	478,424
201911	90049090	Î´ÁÐÃû½ÃÕýÊÓÁ¦¡¢»¤Ä¿µÈÓÃÍ¾µÄÑÛ¾µµÈÎïÆ·	146	¼ª¶û¼ªË¹Ë¹Ì¹	10	Ò»°ãÃ³Ò×	2359	Ç§¿Ë	134285	¸±	256,277
201911	90049090	Î´ÁÐÃû½ÃÕýÊÓÁ¦¡¢»¤Ä¿µÈÓÃÍ¾µÄÑÛ¾µµÈÎïÆ·	147	Ëþ¼ª¿ËË¹Ì¹	10	Ò»°ãÃ³Ò×	147	Ç§¿Ë	719	¸±	17,724
201911	90049090	Î´ÁÐÃû½ÃÕýÊÓÁ¦¡¢»¤Ä¿µÈÓÃÍ¾µÄÑÛ¾µµÈÎïÆ·	148	ÍÁ¿âÂüË¹Ì¹	10	Ò»°ãÃ³Ò×	145	Ç§¿Ë	2120	¸±	6,708
201911	90049090	Î´ÁÐÃû½ÃÕýÊÓÁ¦¡¢»¤Ä¿µÈÓÃÍ¾µÄÑÛ¾µµÈÎïÆ·	149	ÎÚ×È±ð¿ËË¹Ì¹	10	Ò»°ãÃ³Ò×	1	Ç§¿Ë	10	¸±	376
201911	90049090	Î´ÁÐÃû½ÃÕýÊÓÁ¦¡¢»¤Ä¿µÈÓÃÍ¾µÄÑÛ¾µµÈÎïÆ·	201	°¢¶û¼°ÀûÑÇ	10	Ò»°ãÃ³Ò×	2223	Ç§¿Ë	14893	¸±	246,527
201911	90049090	Î´ÁÐÃû½ÃÕýÊÓÁ¦¡¢»¤Ä¿µÈÓÃÍ¾µÄÑÛ¾µµÈÎïÆ·	202	°²¸çÀ­	10	Ò»°ãÃ³Ò×	100	Ç§¿Ë	4700	¸±	15,497
201911	90049090	Î´ÁÐÃû½ÃÕýÊÓÁ¦¡¢»¤Ä¿µÈÓÃÍ¾µÄÑÛ¾µµÈÎïÆ·	206	¿¦ÂóÂ¡	10	Ò»°ãÃ³Ò×	1612	Ç§¿Ë	20410	¸±	61,808
201911	90049090	Î´ÁÐÃû½ÃÕýÊÓÁ¦¡¢»¤Ä¿µÈÓÃÍ¾µÄÑÛ¾µµÈÎïÆ·	211	Õ§µÃ	10	Ò»°ãÃ³Ò×	95	Ç§¿Ë	1400	¸±	33,220
201911	90049090	Î´ÁÐÃû½ÃÕýÊÓÁ¦¡¢»¤Ä¿µÈÓÃÍ¾µÄÑÛ¾µµÈÎïÆ·	213	¸Õ¹û(²¼)	10	Ò»°ãÃ³Ò×	376	Ç§¿Ë	5030	¸±	30,874
201911	90049090	Î´ÁÐÃû½ÃÕýÊÓÁ¦¡¢»¤Ä¿µÈÓÃÍ¾µÄÑÛ¾µµÈÎïÆ·	214	¼ª²¼Ìá	10	Ò»°ãÃ³Ò×	48	Ç§¿Ë	115	¸±	531
201911	90049090	Î´ÁÐÃû½ÃÕýÊÓÁ¦¡¢»¤Ä¿µÈÓÃÍ¾µÄÑÛ¾µµÈÎïÆ·	215	°£¼°	10	Ò»°ãÃ³Ò×	4408	Ç§¿Ë	35909	¸±	1,949,189
201911	90049090	Î´ÁÐÃû½ÃÕýÊÓÁ¦¡¢»¤Ä¿µÈÓÃÍ¾µÄÑÛ¾µµÈÎïÆ·	217	°£Èû¶í±ÈÑÇ	10	Ò»°ãÃ³Ò×	421	Ç§¿Ë	5327	¸±	179,981
201911	90049090	Î´ÁÐÃû½ÃÕýÊÓÁ¦¡¢»¤Ä¿µÈÓÃÍ¾µÄÑÛ¾µµÈÎïÆ·	218	¼ÓÅî	10	Ò»°ãÃ³Ò×	1565	Ç§¿Ë	28670	¸±	129,055
201911	90049090	Î´ÁÐÃû½ÃÕýÊÓÁ¦¡¢»¤Ä¿µÈÓÃÍ¾µÄÑÛ¾µµÈÎïÆ·	220	¼ÓÄÉ	10	Ò»°ãÃ³Ò×	1291	Ç§¿Ë	37790	¸±	179,056
201911	90049090	Î´ÁÐÃû½ÃÕýÊÓÁ¦¡¢»¤Ä¿µÈÓÃÍ¾µÄÑÛ¾µµÈÎïÆ·	221	¼¸ÄÚÑÇ	10	Ò»°ãÃ³Ò×	25	Ç§¿Ë	340	¸±	3,106
201911	90049090	Î´ÁÐÃû½ÃÕýÊÓÁ¦¡¢»¤Ä¿µÈÓÃÍ¾µÄÑÛ¾µµÈÎïÆ·	222	¼¸ÄÚÑÇ±ÈÉÜ	10	Ò»°ãÃ³Ò×	3	Ç§¿Ë	15	¸±	385
201911	90049090	Î´ÁÐÃû½ÃÕýÊÓÁ¦¡¢»¤Ä¿µÈÓÃÍ¾µÄÑÛ¾µµÈÎïÆ·	223	¿ÆÌØµÏÍß	10	Ò»°ãÃ³Ò×	1985	Ç§¿Ë	27205	¸±	91,039
201911	90049090	Î´ÁÐÃû½ÃÕýÊÓÁ¦¡¢»¤Ä¿µÈÓÃÍ¾µÄÑÛ¾µµÈÎïÆ·	224	¿ÏÄáÑÇ	10	Ò»°ãÃ³Ò×	2045	Ç§¿Ë	69025	¸±	79,599
201911	90049090	Î´ÁÐÃû½ÃÕýÊÓÁ¦¡¢»¤Ä¿µÈÓÃÍ¾µÄÑÛ¾µµÈÎïÆ·	225	Àû±ÈÀïÑÇ	10	Ò»°ãÃ³Ò×	2	Ç§¿Ë	81	¸±	537
201911	90049090	Î´ÁÐÃû½ÃÕýÊÓÁ¦¡¢»¤Ä¿µÈÓÃÍ¾µÄÑÛ¾µµÈÎïÆ·	226	Àû±ÈÑÇ	10	Ò»°ãÃ³Ò×	166	Ç§¿Ë	2400	¸±	7,139
201911	90049090	Î´ÁÐÃû½ÃÕýÊÓÁ¦¡¢»¤Ä¿µÈÓÃÍ¾µÄÑÛ¾µµÈÎïÆ·	227	Âí´ï¼ÓË¹¼Ó	10	Ò»°ãÃ³Ò×	1044	Ç§¿Ë	7000	¸±	62,482
201911	90049090	Î´ÁÐÃû½ÃÕýÊÓÁ¦¡¢»¤Ä¿µÈÓÃÍ¾µÄÑÛ¾µµÈÎïÆ·	228	ÂíÀ­Î¬	10	Ò»°ãÃ³Ò×	169	Ç§¿Ë	2320	¸±	6,843
201911	90049090	Î´ÁÐÃû½ÃÕýÊÓÁ¦¡¢»¤Ä¿µÈÓÃÍ¾µÄÑÛ¾µµÈÎïÆ·	231	Ã«ÀïÇóË¹	10	Ò»°ãÃ³Ò×	1050	Ç§¿Ë	15746	¸±	186,718
201911	90049090	Î´ÁÐÃû½ÃÕýÊÓÁ¦¡¢»¤Ä¿µÈÓÃÍ¾µÄÑÛ¾µµÈÎïÆ·	232	Ä¦Âå¸ç	10	Ò»°ãÃ³Ò×	7050	Ç§¿Ë	116659	¸±	875,521
201911	90049090	Î´ÁÐÃû½ÃÕýÊÓÁ¦¡¢»¤Ä¿µÈÓÃÍ¾µÄÑÛ¾µµÈÎïÆ·	233	ÄªÉ£±È¿Ë	10	Ò»°ãÃ³Ò×	823	Ç§¿Ë	10628	¸±	225,283
201911	90049090	Î´ÁÐÃû½ÃÕýÊÓÁ¦¡¢»¤Ä¿µÈÓÃÍ¾µÄÑÛ¾µµÈÎïÆ·	234	ÄÉÃ×±ÈÑÇ	10	Ò»°ãÃ³Ò×	428	Ç§¿Ë	5088	¸±	27,676
201911	90049090	Î´ÁÐÃû½ÃÕýÊÓÁ¦¡¢»¤Ä¿µÈÓÃÍ¾µÄÑÛ¾µµÈÎïÆ·	235	ÄáÈÕ¶û	10	Ò»°ãÃ³Ò×	24	Ç§¿Ë	500	¸±	14,565
201911	90049090	Î´ÁÐÃû½ÃÕýÊÓÁ¦¡¢»¤Ä¿µÈÓÃÍ¾µÄÑÛ¾µµÈÎïÆ·	236	ÄáÈÕÀûÑÇ	10	Ò»°ãÃ³Ò×	4532	Ç§¿Ë	102732	¸±	404,847
201911	90049090	Î´ÁÐÃû½ÃÕýÊÓÁ¦¡¢»¤Ä¿µÈÓÃÍ¾µÄÑÛ¾µµÈÎïÆ·	237	ÁôÄáÍô	10	Ò»°ãÃ³Ò×	3	Ç§¿Ë	6	¸±	168
201911	90049090	Î´ÁÐÃû½ÃÕýÊÓÁ¦¡¢»¤Ä¿µÈÓÃÍ¾µÄÑÛ¾µµÈÎïÆ·	238	Â¬Íú´ï	10	Ò»°ãÃ³Ò×	35	Ç§¿Ë	1765	¸±	12,697
201911	90049090	Î´ÁÐÃû½ÃÕýÊÓÁ¦¡¢»¤Ä¿µÈÓÃÍ¾µÄÑÛ¾µµÈÎïÆ·	240	ÈûÄÚ¼Ó¶û	10	Ò»°ãÃ³Ò×	381	Ç§¿Ë	5401	¸±	17,274
201911	90049090	Î´ÁÐÃû½ÃÕýÊÓÁ¦¡¢»¤Ä¿µÈÓÃÍ¾µÄÑÛ¾µµÈÎïÆ·	243	Ë÷ÂíÀï	10	Ò»°ãÃ³Ò×	1538	Ç§¿Ë	20400	¸±	121,822
201911	90049090	Î´ÁÐÃû½ÃÕýÊÓÁ¦¡¢»¤Ä¿µÈÓÃÍ¾µÄÑÛ¾µµÈÎïÆ·	244	ÄÏ·Ç	10	Ò»°ãÃ³Ò×	52565	Ç§¿Ë	2477011	¸±	4,802,957
201911	90049090	Î´ÁÐÃû½ÃÕýÊÓÁ¦¡¢»¤Ä¿µÈÓÃÍ¾µÄÑÛ¾µµÈÎïÆ·	247	Ì¹É£ÄáÑÇ	10	Ò»°ãÃ³Ò×	963	Ç§¿Ë	6460	¸±	25,705
201911	90049090	Î´ÁÐÃû½ÃÕýÊÓÁ¦¡¢»¤Ä¿µÈÓÃÍ¾µÄÑÛ¾µµÈÎïÆ·	247	Ì¹É£ÄáÑÇ	11	¹ú¼Ò¼ä¡¢¹ú¼Ê×éÖ¯ÎÞ³¥Ô®ÖúºÍÔùËÍµÄÎï×Ê	12	Ç§¿Ë	60	¸±	520
201911	90049090	Î´ÁÐÃû½ÃÕýÊÓÁ¦¡¢»¤Ä¿µÈÓÃÍ¾µÄÑÛ¾µµÈÎïÆ·	248	¶à¸ç	10	Ò»°ãÃ³Ò×	2963	Ç§¿Ë	63000	¸±	98,479
201911	90049090	Î´ÁÐÃû½ÃÕýÊÓÁ¦¡¢»¤Ä¿µÈÓÃÍ¾µÄÑÛ¾µµÈÎïÆ·	249	Í»ÄáË¹	10	Ò»°ãÃ³Ò×	402	Ç§¿Ë	5026	¸±	20,019
201911	90049090	Î´ÁÐÃû½ÃÕýÊÓÁ¦¡¢»¤Ä¿µÈÓÃÍ¾µÄÑÛ¾µµÈÎïÆ·	250	ÎÚ¸É´ï	10	Ò»°ãÃ³Ò×	332	Ç§¿Ë	13790	¸±	25,542
201911	90049090	Î´ÁÐÃû½ÃÕýÊÓÁ¦¡¢»¤Ä¿µÈÓÃÍ¾µÄÑÛ¾µµÈÎïÆ·	250	ÎÚ¸É´ï	11	¹ú¼Ò¼ä¡¢¹ú¼Ê×éÖ¯ÎÞ³¥Ô®ÖúºÍÔùËÍµÄÎï×Ê	300	Ç§¿Ë	5000	¸±	114,903
201911	90049090	Î´ÁÐÃû½ÃÕýÊÓÁ¦¡¢»¤Ä¿µÈÓÃÍ¾µÄÑÛ¾µµÈÎïÆ·	251	²¼»ùÄÉ·¨Ë÷	10	Ò»°ãÃ³Ò×	89	Ç§¿Ë	1440	¸±	4,078
201911	90049090	Î´ÁÐÃû½ÃÕýÊÓÁ¦¡¢»¤Ä¿µÈÓÃÍ¾µÄÑÛ¾µµÈÎïÆ·	252	¸Õ¹û(½ð)	10	Ò»°ãÃ³Ò×	373	Ç§¿Ë	4200	¸±	19,113
201911	90049090	Î´ÁÐÃû½ÃÕýÊÓÁ¦¡¢»¤Ä¿µÈÓÃÍ¾µÄÑÛ¾µµÈÎïÆ·	253	ÔÞ±ÈÑÇ	10	Ò»°ãÃ³Ò×	252	Ç§¿Ë	6010	¸±	11,516
201911	90049090	Î´ÁÐÃû½ÃÕýÊÓÁ¦¡¢»¤Ä¿µÈÓÃÍ¾µÄÑÛ¾µµÈÎïÆ·	301	±ÈÀûÊ±	10	Ò»°ãÃ³Ò×	29718	Ç§¿Ë	326193	¸±	2,328,347
201911	90049090	Î´ÁÐÃû½ÃÕýÊÓÁ¦¡¢»¤Ä¿µÈÓÃÍ¾µÄÑÛ¾µµÈÎïÆ·	302	µ¤Âó	10	Ò»°ãÃ³Ò×	8465	Ç§¿Ë	184922	¸±	1,239,173
201911	90049090	Î´ÁÐÃû½ÃÕýÊÓÁ¦¡¢»¤Ä¿µÈÓÃÍ¾µÄÑÛ¾µµÈÎïÆ·	303	Ó¢¹ú	10	Ò»°ãÃ³Ò×	101082	Ç§¿Ë	3295516	¸±	16,118,853
201911	90049090	Î´ÁÐÃû½ÃÕýÊÓÁ¦¡¢»¤Ä¿µÈÓÃÍ¾µÄÑÛ¾µµÈÎïÆ·	304	µÂ¹ú	10	Ò»°ãÃ³Ò×	119117	Ç§¿Ë	2161250	¸±	17,157,920
201911	90049090	Î´ÁÐÃû½ÃÕýÊÓÁ¦¡¢»¤Ä¿µÈÓÃÍ¾µÄÑÛ¾µµÈÎïÆ·	305	·¨¹ú	10	Ò»°ãÃ³Ò×	37692	Ç§¿Ë	691425	¸±	13,591,571
201911	90049090	Î´ÁÐÃû½ÃÕýÊÓÁ¦¡¢»¤Ä¿µÈÓÃÍ¾µÄÑÛ¾µµÈÎïÆ·	306	°®¶ûÀ¼	10	Ò»°ãÃ³Ò×	1527	Ç§¿Ë	50133	¸±	179,029
201911	90049090	Î´ÁÐÃû½ÃÕýÊÓÁ¦¡¢»¤Ä¿µÈÓÃÍ¾µÄÑÛ¾µµÈÎïÆ·	307	Òâ´óÀû	10	Ò»°ãÃ³Ò×	66193	Ç§¿Ë	1141502	¸±	13,251,975
201911	90049090	Î´ÁÐÃû½ÃÕýÊÓÁ¦¡¢»¤Ä¿µÈÓÃÍ¾µÄÑÛ¾µµÈÎïÆ·	308	Â¬É­±¤	10	Ò»°ãÃ³Ò×	34	Ç§¿Ë	263	¸±	506
201911	90049090	Î´ÁÐÃû½ÃÕýÊÓÁ¦¡¢»¤Ä¿µÈÓÃÍ¾µÄÑÛ¾µµÈÎïÆ·	309	ºÉÀ¼	10	Ò»°ãÃ³Ò×	111903	Ç§¿Ë	2318479	¸±	10,527,500
201911	90049090	Î´ÁÐÃû½ÃÕýÊÓÁ¦¡¢»¤Ä¿µÈÓÃÍ¾µÄÑÛ¾µµÈÎïÆ·	310	Ï£À°	10	Ò»°ãÃ³Ò×	16238	Ç§¿Ë	189880	¸±	5,011,562
201911	90049090	Î´ÁÐÃû½ÃÕýÊÓÁ¦¡¢»¤Ä¿µÈÓÃÍ¾µÄÑÛ¾µµÈÎïÆ·	311	ÆÏÌÑÑÀ	10	Ò»°ãÃ³Ò×	341	Ç§¿Ë	5165	¸±	16,040
201911	90049090	Î´ÁÐÃû½ÃÕýÊÓÁ¦¡¢»¤Ä¿µÈÓÃÍ¾µÄÑÛ¾µµÈÎïÆ·	312	Î÷°àÑÀ	10	Ò»°ãÃ³Ò×	34808	Ç§¿Ë	587908	¸±	4,865,882
201911	90049090	Î´ÁÐÃû½ÃÕýÊÓÁ¦¡¢»¤Ä¿µÈÓÃÍ¾µÄÑÛ¾µµÈÎïÆ·	313	°¢¶û°ÍÄáÑÇ	10	Ò»°ãÃ³Ò×	144	Ç§¿Ë	2640	¸±	9,004
201911	90049090	Î´ÁÐÃû½ÃÕýÊÓÁ¦¡¢»¤Ä¿µÈÓÃÍ¾µÄÑÛ¾µµÈÎïÆ·	315	°ÂµØÀû	10	Ò»°ãÃ³Ò×	362	Ç§¿Ë	5592	¸±	138,341
201911	90049090	Î´ÁÐÃû½ÃÕýÊÓÁ¦¡¢»¤Ä¿µÈÓÃÍ¾µÄÑÛ¾µµÈÎïÆ·	316	±£¼ÓÀûÑÇ	10	Ò»°ãÃ³Ò×	3490	Ç§¿Ë	180865	¸±	409,538
201911	90049090	Î´ÁÐÃû½ÃÕýÊÓÁ¦¡¢»¤Ä¿µÈÓÃÍ¾µÄÑÛ¾µµÈÎïÆ·	318	·ÒÀ¼	10	Ò»°ãÃ³Ò×	2252	Ç§¿Ë	33965	¸±	236,527
201911	90049090	Î´ÁÐÃû½ÃÕýÊÓÁ¦¡¢»¤Ä¿µÈÓÃÍ¾µÄÑÛ¾µµÈÎïÆ·	321	ÐÙÑÀÀû	10	Ò»°ãÃ³Ò×	2756	Ç§¿Ë	93387	¸±	850,264
201911	90049090	Î´ÁÐÃû½ÃÕýÊÓÁ¦¡¢»¤Ä¿µÈÓÃÍ¾µÄÑÛ¾µµÈÎïÆ·	324	Âí¶úËû	10	Ò»°ãÃ³Ò×	19	Ç§¿Ë	411	¸±	1,835
201911	90049090	Î´ÁÐÃû½ÃÕýÊÓÁ¦¡¢»¤Ä¿µÈÓÃÍ¾µÄÑÛ¾µµÈÎïÆ·	326	Å²Íþ	10	Ò»°ãÃ³Ò×	18530	Ç§¿Ë	145550	¸±	1,465,093
201911	90049090	Î´ÁÐÃû½ÃÕýÊÓÁ¦¡¢»¤Ä¿µÈÓÃÍ¾µÄÑÛ¾µµÈÎïÆ·	327	²¨À¼	10	Ò»°ãÃ³Ò×	23651	Ç§¿Ë	229712	¸±	2,540,890
201911	90049090	Î´ÁÐÃû½ÃÕýÊÓÁ¦¡¢»¤Ä¿µÈÓÃÍ¾µÄÑÛ¾µµÈÎïÆ·	328	ÂÞÂíÄáÑÇ	10	Ò»°ãÃ³Ò×	18137	Ç§¿Ë	1066097	¸±	1,597,145
201911	90049090	Î´ÁÐÃû½ÃÕýÊÓÁ¦¡¢»¤Ä¿µÈÓÃÍ¾µÄÑÛ¾µµÈÎïÆ·	330	Èðµä	10	Ò»°ãÃ³Ò×	18443	Ç§¿Ë	345029	¸±	2,978,733
201911	90049090	Î´ÁÐÃû½ÃÕýÊÓÁ¦¡¢»¤Ä¿µÈÓÃÍ¾µÄÑÛ¾µµÈÎïÆ·	331	ÈðÊ¿	10	Ò»°ãÃ³Ò×	9607	Ç§¿Ë	145186	¸±	2,260,468
201911	90049090	Î´ÁÐÃû½ÃÕýÊÓÁ¦¡¢»¤Ä¿µÈÓÃÍ¾µÄÑÛ¾µµÈÎïÆ·	334	°®É³ÄáÑÇ	10	Ò»°ãÃ³Ò×	134	Ç§¿Ë	2118	¸±	40,238
201911	90049090	Î´ÁÐÃû½ÃÕýÊÓÁ¦¡¢»¤Ä¿µÈÓÃÍ¾µÄÑÛ¾µµÈÎïÆ·	335	À­ÍÑÎ¬ÑÇ	10	Ò»°ãÃ³Ò×	1363	Ç§¿Ë	25268	¸±	170,345
201911	90049090	Î´ÁÐÃû½ÃÕýÊÓÁ¦¡¢»¤Ä¿µÈÓÃÍ¾µÄÑÛ¾µµÈÎïÆ·	336	Á¢ÌÕÍð	10	Ò»°ãÃ³Ò×	1581	Ç§¿Ë	53257	¸±	433,783
201911	90049090	Î´ÁÐÃû½ÃÕýÊÓÁ¦¡¢»¤Ä¿µÈÓÃÍ¾µÄÑÛ¾µµÈÎïÆ·	337	¸ñÂ³¼ªÑÇ	10	Ò»°ãÃ³Ò×	400	Ç§¿Ë	2740	¸±	28,046
201911	90049090	Î´ÁÐÃû½ÃÕýÊÓÁ¦¡¢»¤Ä¿µÈÓÃÍ¾µÄÑÛ¾µµÈÎïÆ·	338	ÑÇÃÀÄáÑÇ	10	Ò»°ãÃ³Ò×	247	Ç§¿Ë	5540	¸±	34,649
201911	90049090	Î´ÁÐÃû½ÃÕýÊÓÁ¦¡¢»¤Ä¿µÈÓÃÍ¾µÄÑÛ¾µµÈÎïÆ·	339	°¢Èû°Ý½®	10	Ò»°ãÃ³Ò×	110	Ç§¿Ë	1642	¸±	21,710
201911	90049090	Î´ÁÐÃû½ÃÕýÊÓÁ¦¡¢»¤Ä¿µÈÓÃÍ¾µÄÑÛ¾µµÈÎïÆ·	340	°×¶íÂÞË¹	10	Ò»°ãÃ³Ò×	1281	Ç§¿Ë	38955	¸±	90,380
201911	90049090	Î´ÁÐÃû½ÃÕýÊÓÁ¦¡¢»¤Ä¿µÈÓÃÍ¾µÄÑÛ¾µµÈÎïÆ·	343	Ä¦¶û¶àÍß	10	Ò»°ãÃ³Ò×	1	Ç§¿Ë	4	¸±	224
201911	90049090	Î´ÁÐÃû½ÃÕýÊÓÁ¦¡¢»¤Ä¿µÈÓÃÍ¾µÄÑÛ¾µµÈÎïÆ·	344	¶íÂÞË¹Áª°î	10	Ò»°ãÃ³Ò×	53527	Ç§¿Ë	788233	¸±	5,984,854
201911	90049090	Î´ÁÐÃû½ÃÕýÊÓÁ¦¡¢»¤Ä¿µÈÓÃÍ¾µÄÑÛ¾µµÈÎïÆ·	347	ÎÚ¿ËÀ¼	10	Ò»°ãÃ³Ò×	23234	Ç§¿Ë	1249966	¸±	2,190,778
201911	90049090	Î´ÁÐÃû½ÃÕýÊÓÁ¦¡¢»¤Ä¿µÈÓÃÍ¾µÄÑÛ¾µµÈÎïÆ·	350	Ë¹ÂåÎÄÄáÑÇ	10	Ò»°ãÃ³Ò×	1168	Ç§¿Ë	24522	¸±	205,163
201911	90049090	Î´ÁÐÃû½ÃÕýÊÓÁ¦¡¢»¤Ä¿µÈÓÃÍ¾µÄÑÛ¾µµÈÎïÆ·	351	¿ËÂÞµØÑÇ	10	Ò»°ãÃ³Ò×	3071	Ç§¿Ë	22049	¸±	260,346
201911	90049090	Î´ÁÐÃû½ÃÕýÊÓÁ¦¡¢»¤Ä¿µÈÓÃÍ¾µÄÑÛ¾µµÈÎïÆ·	352	½Ý¿Ë	10	Ò»°ãÃ³Ò×	12365	Ç§¿Ë	303744	¸±	2,505,667
201911	90049090	Î´ÁÐÃû½ÃÕýÊÓÁ¦¡¢»¤Ä¿µÈÓÃÍ¾µÄÑÛ¾µµÈÎïÆ·	353	Ë¹Âå·¥¿Ë	10	Ò»°ãÃ³Ò×	916	Ç§¿Ë	8440	¸±	45,591
201911	90049090	Î´ÁÐÃû½ÃÕýÊÓÁ¦¡¢»¤Ä¿µÈÓÃÍ¾µÄÑÛ¾µµÈÎïÆ·	358	Èû¶ûÎ¬ÑÇ	10	Ò»°ãÃ³Ò×	3381	Ç§¿Ë	72713	¸±	199,461
201911	90049090	Î´ÁÐÃû½ÃÕýÊÓÁ¦¡¢»¤Ä¿µÈÓÃÍ¾µÄÑÛ¾µµÈÎïÆ·	359	ºÚÉ½	10	Ò»°ãÃ³Ò×	15	Ç§¿Ë	240	¸±	2,406
201911	90049090	Î´ÁÐÃû½ÃÕýÊÓÁ¦¡¢»¤Ä¿µÈÓÃÍ¾µÄÑÛ¾µµÈÎïÆ·	402	°¢¸ùÍ¢	10	Ò»°ãÃ³Ò×	11449	Ç§¿Ë	220113	¸±	1,378,440
201911	90049090	Î´ÁÐÃû½ÃÕýÊÓÁ¦¡¢»¤Ä¿µÈÓÃÍ¾µÄÑÛ¾µµÈÎïÆ·	406	²®Àû×È	10	Ò»°ãÃ³Ò×	97	Ç§¿Ë	1440	¸±	4,307
201911	90049090	Î´ÁÐÃû½ÃÕýÊÓÁ¦¡¢»¤Ä¿µÈÓÃÍ¾µÄÑÛ¾µµÈÎïÆ·	408	¶àÃñ×å²£ÀûÎ¬ÑÇ¹ú	10	Ò»°ãÃ³Ò×	114	Ç§¿Ë	2190	¸±	11,104
201911	90049090	Î´ÁÐÃû½ÃÕýÊÓÁ¦¡¢»¤Ä¿µÈÓÃÍ¾µÄÑÛ¾µµÈÎïÆ·	410	°ÍÎ÷	10	Ò»°ãÃ³Ò×	48743	Ç§¿Ë	903878	¸±	6,262,511
201911	90049090	Î´ÁÐÃû½ÃÕýÊÓÁ¦¡¢»¤Ä¿µÈÓÃÍ¾µÄÑÛ¾µµÈÎïÆ·	412	ÖÇÀû	10	Ò»°ãÃ³Ò×	7484	Ç§¿Ë	198587	¸±	741,395
201911	90049090	Î´ÁÐÃû½ÃÕýÊÓÁ¦¡¢»¤Ä¿µÈÓÃÍ¾µÄÑÛ¾µµÈÎïÆ·	413	¸çÂ×±ÈÑÇ	10	Ò»°ãÃ³Ò×	26929	Ç§¿Ë	718876	¸±	3,109,682
201911	90049090	Î´ÁÐÃû½ÃÕýÊÓÁ¦¡¢»¤Ä¿µÈÓÃÍ¾µÄÑÛ¾µµÈÎïÆ·	415	¸çË¹´ïÀè¼Ó	10	Ò»°ãÃ³Ò×	886	Ç§¿Ë	12900	¸±	39,136
201911	90049090	Î´ÁÐÃû½ÃÕýÊÓÁ¦¡¢»¤Ä¿µÈÓÃÍ¾µÄÑÛ¾µµÈÎïÆ·	417	¿âÀ°Ë÷µº	10	Ò»°ãÃ³Ò×	400	Ç§¿Ë	5000	¸±	7,075
201911	90049090	Î´ÁÐÃû½ÃÕýÊÓÁ¦¡¢»¤Ä¿µÈÓÃÍ¾µÄÑÛ¾µµÈÎïÆ·	418	¶àÃ×Äá¼Ó¹²ºÍ¹ú	10	Ò»°ãÃ³Ò×	292	Ç§¿Ë	5856	¸±	18,433
201911	90049090	Î´ÁÐÃû½ÃÕýÊÓÁ¦¡¢»¤Ä¿µÈÓÃÍ¾µÄÑÛ¾µµÈÎïÆ·	419	¶ò¹Ï¶à¶û	10	Ò»°ãÃ³Ò×	4950	Ç§¿Ë	96617	¸±	432,101
201911	90049090	Î´ÁÐÃû½ÃÕýÊÓÁ¦¡¢»¤Ä¿µÈÓÃÍ¾µÄÑÛ¾µµÈÎïÆ·	423	Î£µØÂíÀ­	10	Ò»°ãÃ³Ò×	1813	Ç§¿Ë	42570	¸±	287,924
201911	90049090	Î´ÁÐÃû½ÃÕýÊÓÁ¦¡¢»¤Ä¿µÈÓÃÍ¾µÄÑÛ¾µµÈÎïÆ·	424	¹çÑÇÄÇ	10	Ò»°ãÃ³Ò×	162	Ç§¿Ë	2400	¸±	6,483
201911	90049090	Î´ÁÐÃû½ÃÕýÊÓÁ¦¡¢»¤Ä¿µÈÓÃÍ¾µÄÑÛ¾µµÈÎïÆ·	426	ºé¶¼À­Ë¹	10	Ò»°ãÃ³Ò×	586	Ç§¿Ë	19734	¸±	162,407
201911	90049090	Î´ÁÐÃû½ÃÕýÊÓÁ¦¡¢»¤Ä¿µÈÓÃÍ¾µÄÑÛ¾µµÈÎïÆ·	427	ÑÀÂò¼Ó	10	Ò»°ãÃ³Ò×	45	Ç§¿Ë	720	¸±	8,354
201911	90049090	Î´ÁÐÃû½ÃÕýÊÓÁ¦¡¢»¤Ä¿µÈÓÃÍ¾µÄÑÛ¾µµÈÎïÆ·	428	ÂíÌáÄá¿Ë	10	Ò»°ãÃ³Ò×	95	Ç§¿Ë	3400	¸±	18,252
201911	90049090	Î´ÁÐÃû½ÃÕýÊÓÁ¦¡¢»¤Ä¿µÈÓÃÍ¾µÄÑÛ¾µµÈÎïÆ·	429	Ä«Î÷¸ç	10	Ò»°ãÃ³Ò×	59983	Ç§¿Ë	1705305	¸±	6,760,057
201911	90049090	Î´ÁÐÃû½ÃÕýÊÓÁ¦¡¢»¤Ä¿µÈÓÃÍ¾µÄÑÛ¾µµÈÎïÆ·	432	°ÍÄÃÂí	10	Ò»°ãÃ³Ò×	12481	Ç§¿Ë	494841	¸±	1,558,175
201911	90049090	Î´ÁÐÃû½ÃÕýÊÓÁ¦¡¢»¤Ä¿µÈÓÃÍ¾µÄÑÛ¾µµÈÎïÆ·	433	°ÍÀ­¹ç	10	Ò»°ãÃ³Ò×	2484	Ç§¿Ë	78852	¸±	155,075
201911	90049090	Î´ÁÐÃû½ÃÕýÊÓÁ¦¡¢»¤Ä¿µÈÓÃÍ¾µÄÑÛ¾µµÈÎïÆ·	434	ÃØÂ³	10	Ò»°ãÃ³Ò×	33799	Ç§¿Ë	796876	¸±	4,365,724
201911	90049090	Î´ÁÐÃû½ÃÕýÊÓÁ¦¡¢»¤Ä¿µÈÓÃÍ¾µÄÑÛ¾µµÈÎïÆ·	435	²¨¶àÀè¸÷	10	Ò»°ãÃ³Ò×	39	Ç§¿Ë	300	¸±	10,456
201911	90049090	Î´ÁÐÃû½ÃÕýÊÓÁ¦¡¢»¤Ä¿µÈÓÃÍ¾µÄÑÛ¾µµÈÎïÆ·	440	Èø¶ûÍß¶à	10	Ò»°ãÃ³Ò×	1654	Ç§¿Ë	53779	¸±	108,170
201911	90049090	Î´ÁÐÃû½ÃÕýÊÓÁ¦¡¢»¤Ä¿µÈÓÃÍ¾µÄÑÛ¾µµÈÎïÆ·	442	ÌØÁ¢Äá´ïºÍ¶à°Í¸ç	10	Ò»°ãÃ³Ò×	1048	Ç§¿Ë	29500	¸±	83,385
201911	90049090	Î´ÁÐÃû½ÃÕýÊÓÁ¦¡¢»¤Ä¿µÈÓÃÍ¾µÄÑÛ¾µµÈÎïÆ·	444	ÎÚÀ­¹ç	10	Ò»°ãÃ³Ò×	8398	Ç§¿Ë	301243	¸±	1,158,824
201911	90049090	Î´ÁÐÃû½ÃÕýÊÓÁ¦¡¢»¤Ä¿µÈÓÃÍ¾µÄÑÛ¾µµÈÎïÆ·	445	Î¯ÄÚÈðÀ­	10	Ò»°ãÃ³Ò×	1357	Ç§¿Ë	22080	¸±	186,962
201911	90049090	Î´ÁÐÃû½ÃÕýÊÓÁ¦¡¢»¤Ä¿µÈÓÃÍ¾µÄÑÛ¾µµÈÎïÆ·	501	¼ÓÄÃ´ó	10	Ò»°ãÃ³Ò×	59498	Ç§¿Ë	1442260	¸±	13,668,583
201911	90049090	Î´ÁÐÃû½ÃÕýÊÓÁ¦¡¢»¤Ä¿µÈÓÃÍ¾µÄÑÛ¾µµÈÎïÆ·	502	ÃÀ¹ú	10	Ò»°ãÃ³Ò×	572383	Ç§¿Ë	13776563	¸±	128,962,963
201911	90049090	Î´ÁÐÃû½ÃÕýÊÓÁ¦¡¢»¤Ä¿µÈÓÃÍ¾µÄÑÛ¾µµÈÎïÆ·	601	°Ä´óÀûÑÇ	10	Ò»°ãÃ³Ò×	51708	Ç§¿Ë	1050966	¸±	7,398,937
201911	90049090	Î´ÁÐÃû½ÃÕýÊÓÁ¦¡¢»¤Ä¿µÈÓÃÍ¾µÄÑÛ¾µµÈÎïÆ·	602	¿â¿ËÈºµº	10	Ò»°ãÃ³Ò×	46	Ç§¿Ë	720	¸±	3,565
201911	90049090	Î´ÁÐÃû½ÃÕýÊÓÁ¦¡¢»¤Ä¿µÈÓÃÍ¾µÄÑÛ¾µµÈÎïÆ·	603	ì³¼Ã	10	Ò»°ãÃ³Ò×	89	Ç§¿Ë	2929	¸±	11,152
201911	90049090	Î´ÁÐÃû½ÃÕýÊÓÁ¦¡¢»¤Ä¿µÈÓÃÍ¾µÄÑÛ¾µµÈÎïÆ·	607	ÐÂ¿¦Àï¶àÄáÑÇ	10	Ò»°ãÃ³Ò×	50	Ç§¿Ë	2120	¸±	8,304
201911	90049090	Î´ÁÐÃû½ÃÕýÊÓÁ¦¡¢»¤Ä¿µÈÓÃÍ¾µÄÑÛ¾µµÈÎïÆ·	608	ÍßÅ¬°¢Í¼	10	Ò»°ãÃ³Ò×	99	Ç§¿Ë	2736	¸±	10,842
201911	90049090	Î´ÁÐÃû½ÃÕýÊÓÁ¦¡¢»¤Ä¿µÈÓÃÍ¾µÄÑÛ¾µµÈÎïÆ·	609	ÐÂÎ÷À¼	10	Ò»°ãÃ³Ò×	2002	Ç§¿Ë	44815	¸±	265,979
201911	90049090	Î´ÁÐÃû½ÃÕýÊÓÁ¦¡¢»¤Ä¿µÈÓÃÍ¾µÄÑÛ¾µµÈÎïÆ·	611	°Í²¼ÑÇÐÂ¼¸ÄÚÑÇ	10	Ò»°ãÃ³Ò×	263	Ç§¿Ë	21679	¸±	67,174
201911	90049090	Î´ÁÐÃû½ÃÕýÊÓÁ¦¡¢»¤Ä¿µÈÓÃÍ¾µÄÑÛ¾µµÈÎïÆ·	613	ËùÂÞÃÅÈºµº	10	Ò»°ãÃ³Ò×	12	Ç§¿Ë	100	¸±	785
201911	90049090	Î´ÁÐÃû½ÃÕýÊÓÁ¦¡¢»¤Ä¿µÈÓÃÍ¾µÄÑÛ¾µµÈÎïÆ·	614	ÌÀ¼Ó	10	Ò»°ãÃ³Ò×	31	Ç§¿Ë	480	¸±	1,488
201911	90049090	Î´ÁÐÃû½ÃÕýÊÓÁ¦¡¢»¤Ä¿µÈÓÃÍ¾µÄÑÛ¾µµÈÎïÆ·	623	·¨Êô²¨ÀûÄáÎ÷ÑÇ	10	Ò»°ãÃ³Ò×	44	Ç§¿Ë	1080	¸±	4,034
201912	90049090	Î´ÁÐÃû½ÃÕýÊÓÁ¦¡¢»¤Ä¿µÈÓÃÍ¾µÄÑÛ¾µµÈÎïÆ·	102	°ÍÁÖ	10	Ò»°ãÃ³Ò×	30	Ç§¿Ë	200	¸±	1,444
201912	90049090	Î´ÁÐÃû½ÃÕýÊÓÁ¦¡¢»¤Ä¿µÈÓÃÍ¾µÄÑÛ¾µµÈÎïÆ·	103	ÃÏ¼ÓÀ­¹ú	10	Ò»°ãÃ³Ò×	1860	Ç§¿Ë	39656	¸±	67,032
201912	90049090	Î´ÁÐÃû½ÃÕýÊÓÁ¦¡¢»¤Ä¿µÈÓÃÍ¾µÄÑÛ¾µµÈÎïÆ·	106	Ãåµé	10	Ò»°ãÃ³Ò×	90	Ç§¿Ë	1350	¸±	8,371
201912	90049090	Î´ÁÐÃû½ÃÕýÊÓÁ¦¡¢»¤Ä¿µÈÓÃÍ¾µÄÑÛ¾µµÈÎïÆ·	107	¼íÆÒÕ¯	10	Ò»°ãÃ³Ò×	6547	Ç§¿Ë	221027	¸±	1,525,372
201912	90049090	Î´ÁÐÃû½ÃÕýÊÓÁ¦¡¢»¤Ä¿µÈÓÃÍ¾µÄÑÛ¾µµÈÎïÆ·	108	ÈûÆÖÂ·Ë¹	10	Ò»°ãÃ³Ò×	275	Ç§¿Ë	9382	¸±	48,242
201912	90049090	Î´ÁÐÃû½ÃÕýÊÓÁ¦¡¢»¤Ä¿µÈÓÃÍ¾µÄÑÛ¾µµÈÎïÆ·	109	³¯ÏÊ	10	Ò»°ãÃ³Ò×	3952	Ç§¿Ë	92040	¸±	762,557
201912	90049090	Î´ÁÐÃû½ÃÕýÊÓÁ¦¡¢»¤Ä¿µÈÓÃÍ¾µÄÑÛ¾µµÈÎïÆ·	110	ÖÐ¹úÏã¸Û	10	Ò»°ãÃ³Ò×	103084	Ç§¿Ë	1706674	¸±	66,485,656
201912	90049090	Î´ÁÐÃû½ÃÕýÊÓÁ¦¡¢»¤Ä¿µÈÓÃÍ¾µÄÑÛ¾µµÈÎïÆ·	111	Ó¡¶È	10	Ò»°ãÃ³Ò×	102897	Ç§¿Ë	1870840	¸±	9,739,269
201912	90049090	Î´ÁÐÃû½ÃÕýÊÓÁ¦¡¢»¤Ä¿µÈÓÃÍ¾µÄÑÛ¾µµÈÎïÆ·	112	Ó¡¶ÈÄáÎ÷ÑÇ	10	Ò»°ãÃ³Ò×	112208	Ç§¿Ë	2339963	¸±	11,026,106
201912	90049090	Î´ÁÐÃû½ÃÕýÊÓÁ¦¡¢»¤Ä¿µÈÓÃÍ¾µÄÑÛ¾µµÈÎïÆ·	113	ÒÁÀÊ	10	Ò»°ãÃ³Ò×	7781	Ç§¿Ë	268452	¸±	421,218
201912	90049090	Î´ÁÐÃû½ÃÕýÊÓÁ¦¡¢»¤Ä¿µÈÓÃÍ¾µÄÑÛ¾µµÈÎïÆ·	114	ÒÁÀ­¿Ë	10	Ò»°ãÃ³Ò×	7476	Ç§¿Ë	85983	¸±	764,426
201912	90049090	Î´ÁÐÃû½ÃÕýÊÓÁ¦¡¢»¤Ä¿µÈÓÃÍ¾µÄÑÛ¾µµÈÎïÆ·	115	ÒÔÉ«ÁÐ	10	Ò»°ãÃ³Ò×	18222	Ç§¿Ë	497780	¸±	1,856,408
201912	90049090	Î´ÁÐÃû½ÃÕýÊÓÁ¦¡¢»¤Ä¿µÈÓÃÍ¾µÄÑÛ¾µµÈÎïÆ·	116	ÈÕ±¾	10	Ò»°ãÃ³Ò×	96001	Ç§¿Ë	2840245	¸±	21,456,894
201912	90049090	Î´ÁÐÃû½ÃÕýÊÓÁ¦¡¢»¤Ä¿µÈÓÃÍ¾µÄÑÛ¾µµÈÎïÆ·	117	Ô¼µ©	10	Ò»°ãÃ³Ò×	881	Ç§¿Ë	13618	¸±	76,173
201912	90049090	Î´ÁÐÃû½ÃÕýÊÓÁ¦¡¢»¤Ä¿µÈÓÃÍ¾µÄÑÛ¾µµÈÎïÆ·	118	¿ÆÍþÌØ	10	Ò»°ãÃ³Ò×	1217	Ç§¿Ë	32514	¸±	295,331
201912	90049090	Î´ÁÐÃû½ÃÕýÊÓÁ¦¡¢»¤Ä¿µÈÓÃÍ¾µÄÑÛ¾µµÈÎïÆ·	119	ÀÏÎÎ	10	Ò»°ãÃ³Ò×	120	Ç§¿Ë	1650	¸±	11,711
201912	90049090	Î´ÁÐÃû½ÃÕýÊÓÁ¦¡¢»¤Ä¿µÈÓÃÍ¾µÄÑÛ¾µµÈÎïÆ·	120	Àè°ÍÄÛ	10	Ò»°ãÃ³Ò×	7082	Ç§¿Ë	77200	¸±	142,256
201912	90049090	Î´ÁÐÃû½ÃÕýÊÓÁ¦¡¢»¤Ä¿µÈÓÃÍ¾µÄÑÛ¾µµÈÎïÆ·	121	ÖÐ¹ú°ÄÃÅ	10	Ò»°ãÃ³Ò×	327	Ç§¿Ë	5191	¸±	29,396
201912	90049090	Î´ÁÐÃû½ÃÕýÊÓÁ¦¡¢»¤Ä¿µÈÓÃÍ¾µÄÑÛ¾µµÈÎïÆ·	122	ÂíÀ´Î÷ÑÇ	10	Ò»°ãÃ³Ò×	25051	Ç§¿Ë	277815	¸±	2,114,420
201912	90049090	Î´ÁÐÃû½ÃÕýÊÓÁ¦¡¢»¤Ä¿µÈÓÃÍ¾µÄÑÛ¾µµÈÎïÆ·	123	Âí¶û´ú·ò	10	Ò»°ãÃ³Ò×	45	Ç§¿Ë	1167	¸±	49,525
201912	90049090	Î´ÁÐÃû½ÃÕýÊÓÁ¦¡¢»¤Ä¿µÈÓÃÍ¾µÄÑÛ¾µµÈÎïÆ·	124	ÃÉ¹Å	10	Ò»°ãÃ³Ò×	100	Ç§¿Ë	2274	¸±	7,583
201912	90049090	Î´ÁÐÃû½ÃÕýÊÓÁ¦¡¢»¤Ä¿µÈÓÃÍ¾µÄÑÛ¾µµÈÎïÆ·	125	Äá²´¶ûÁª°îÃñÖ÷¹²ºÍ¹ú	10	Ò»°ãÃ³Ò×	100	Ç§¿Ë	504	¸±	9,584
201912	90049090	Î´ÁÐÃû½ÃÕýÊÓÁ¦¡¢»¤Ä¿µÈÓÃÍ¾µÄÑÛ¾µµÈÎïÆ·	126	°¢Âü	10	Ò»°ãÃ³Ò×	1530	Ç§¿Ë	94880	¸±	211,090
201912	90049090	Î´ÁÐÃû½ÃÕýÊÓÁ¦¡¢»¤Ä¿µÈÓÃÍ¾µÄÑÛ¾µµÈÎïÆ·	127	°Í»ùË¹Ì¹	10	Ò»°ãÃ³Ò×	3669	Ç§¿Ë	45708	¸±	311,136
201912	90049090	Î´ÁÐÃû½ÃÕýÊÓÁ¦¡¢»¤Ä¿µÈÓÃÍ¾µÄÑÛ¾µµÈÎïÆ·	127	°Í»ùË¹Ì¹	11	¹ú¼Ò¼ä¡¢¹ú¼Ê×éÖ¯ÎÞ³¥Ô®ÖúºÍÔùËÍµÄÎï×Ê	18	Ç§¿Ë	140	¸±	2,100
201912	90049090	Î´ÁÐÃû½ÃÕýÊÓÁ¦¡¢»¤Ä¿µÈÓÃÍ¾µÄÑÛ¾µµÈÎïÆ·	129	·ÆÂÉ±ö	10	Ò»°ãÃ³Ò×	20461	Ç§¿Ë	244509	¸±	3,036,429
201912	90049090	Î´ÁÐÃû½ÃÕýÊÓÁ¦¡¢»¤Ä¿µÈÓÃÍ¾µÄÑÛ¾µµÈÎïÆ·	130	¿¨Ëþ¶û	10	Ò»°ãÃ³Ò×	4680	Ç§¿Ë	133714	¸±	476,959
201912	90049090	Î´ÁÐÃû½ÃÕýÊÓÁ¦¡¢»¤Ä¿µÈÓÃÍ¾µÄÑÛ¾µµÈÎïÆ·	131	É³ÌØ°¢À­²®	10	Ò»°ãÃ³Ò×	15279	Ç§¿Ë	148016	¸±	1,654,410
201912	90049090	Î´ÁÐÃû½ÃÕýÊÓÁ¦¡¢»¤Ä¿µÈÓÃÍ¾µÄÑÛ¾µµÈÎïÆ·	132	ÐÂ¼ÓÆÂ	10	Ò»°ãÃ³Ò×	19350	Ç§¿Ë	630735	¸±	3,585,022
201912	90049090	Î´ÁÐÃû½ÃÕýÊÓÁ¦¡¢»¤Ä¿µÈÓÃÍ¾µÄÑÛ¾µµÈÎïÆ·	133	º«¹ú	10	Ò»°ãÃ³Ò×	60582	Ç§¿Ë	1264147	¸±	12,691,192
201912	90049090	Î´ÁÐÃû½ÃÕýÊÓÁ¦¡¢»¤Ä¿µÈÓÃÍ¾µÄÑÛ¾µµÈÎïÆ·	134	Ë¹ÀïÀ¼¿¨	10	Ò»°ãÃ³Ò×	560	Ç§¿Ë	11299	¸±	25,060
201912	90049090	Î´ÁÐÃû½ÃÕýÊÓÁ¦¡¢»¤Ä¿µÈÓÃÍ¾µÄÑÛ¾µµÈÎïÆ·	135	ÐðÀûÑÇ	10	Ò»°ãÃ³Ò×	320	Ç§¿Ë	4470	¸±	42,629
201912	90049090	Î´ÁÐÃû½ÃÕýÊÓÁ¦¡¢»¤Ä¿µÈÓÃÍ¾µÄÑÛ¾µµÈÎïÆ·	136	Ì©¹ú	10	Ò»°ãÃ³Ò×	25653	Ç§¿Ë	768102	¸±	4,947,250
201912	90049090	Î´ÁÐÃû½ÃÕýÊÓÁ¦¡¢»¤Ä¿µÈÓÃÍ¾µÄÑÛ¾µµÈÎïÆ·	137	ÍÁ¶úÆä	10	Ò»°ãÃ³Ò×	2057	Ç§¿Ë	29903	¸±	645,810
201912	90049090	Î´ÁÐÃû½ÃÕýÊÓÁ¦¡¢»¤Ä¿µÈÓÃÍ¾µÄÑÛ¾µµÈÎïÆ·	138	°¢ÁªÇõ	10	Ò»°ãÃ³Ò×	22158	Ç§¿Ë	401486	¸±	3,006,855
201912	90049090	Î´ÁÐÃû½ÃÕýÊÓÁ¦¡¢»¤Ä¿µÈÓÃÍ¾µÄÑÛ¾µµÈÎïÆ·	139	Ò²ÃÅ	10	Ò»°ãÃ³Ò×	743	Ç§¿Ë	7200	¸±	42,129
201912	90049090	Î´ÁÐÃû½ÃÕýÊÓÁ¦¡¢»¤Ä¿µÈÓÃÍ¾µÄÑÛ¾µµÈÎïÆ·	141	Ô½ÄÏ	10	Ò»°ãÃ³Ò×	3516	Ç§¿Ë	17821	¸±	205,233
201912	90049090	Î´ÁÐÃû½ÃÕýÊÓÁ¦¡¢»¤Ä¿µÈÓÃÍ¾µÄÑÛ¾µµÈÎïÆ·	143	ÖÐ¹úÌ¨Íå	10	Ò»°ãÃ³Ò×	7976	Ç§¿Ë	162864	¸±	1,386,208
201912	90049090	Î´ÁÐÃû½ÃÕýÊÓÁ¦¡¢»¤Ä¿µÈÓÃÍ¾µÄÑÛ¾µµÈÎïÆ·	144	¶«µÛãë	10	Ò»°ãÃ³Ò×	67	Ç§¿Ë	960	¸±	2,825
201912	90049090	Î´ÁÐÃû½ÃÕýÊÓÁ¦¡¢»¤Ä¿µÈÓÃÍ¾µÄÑÛ¾µµÈÎïÆ·	145	¹þÈø¿ËË¹Ì¹	10	Ò»°ãÃ³Ò×	19273	Ç§¿Ë	255774	¸±	1,345,313
201912	90049090	Î´ÁÐÃû½ÃÕýÊÓÁ¦¡¢»¤Ä¿µÈÓÃÍ¾µÄÑÛ¾µµÈÎïÆ·	146	¼ª¶û¼ªË¹Ë¹Ì¹	10	Ò»°ãÃ³Ò×	7294	Ç§¿Ë	174930	¸±	2,210,407
201912	90049090	Î´ÁÐÃû½ÃÕýÊÓÁ¦¡¢»¤Ä¿µÈÓÃÍ¾µÄÑÛ¾µµÈÎïÆ·	147	Ëþ¼ª¿ËË¹Ì¹	10	Ò»°ãÃ³Ò×	11	Ç§¿Ë	200	¸±	722
201912	90049090	Î´ÁÐÃû½ÃÕýÊÓÁ¦¡¢»¤Ä¿µÈÓÃÍ¾µÄÑÛ¾µµÈÎïÆ·	148	ÍÁ¿âÂüË¹Ì¹	10	Ò»°ãÃ³Ò×	188	Ç§¿Ë	2200	¸±	9,564
201912	90049090	Î´ÁÐÃû½ÃÕýÊÓÁ¦¡¢»¤Ä¿µÈÓÃÍ¾µÄÑÛ¾µµÈÎïÆ·	149	ÎÚ×È±ð¿ËË¹Ì¹	10	Ò»°ãÃ³Ò×	8	Ç§¿Ë	601	¸±	1,676
201912	90049090	Î´ÁÐÃû½ÃÕýÊÓÁ¦¡¢»¤Ä¿µÈÓÃÍ¾µÄÑÛ¾µµÈÎïÆ·	201	°¢¶û¼°ÀûÑÇ	10	Ò»°ãÃ³Ò×	12691	Ç§¿Ë	167374	¸±	1,215,615
201912	90049090	Î´ÁÐÃû½ÃÕýÊÓÁ¦¡¢»¤Ä¿µÈÓÃÍ¾µÄÑÛ¾µµÈÎïÆ·	202	°²¸çÀ­	10	Ò»°ãÃ³Ò×	1762	Ç§¿Ë	30530	¸±	81,357
201912	90049090	Î´ÁÐÃû½ÃÕýÊÓÁ¦¡¢»¤Ä¿µÈÓÃÍ¾µÄÑÛ¾µµÈÎïÆ·	203	±´Äþ	10	Ò»°ãÃ³Ò×	136	Ç§¿Ë	2260	¸±	7,992
201912	90049090	Î´ÁÐÃû½ÃÕýÊÓÁ¦¡¢»¤Ä¿µÈÓÃÍ¾µÄÑÛ¾µµÈÎïÆ·	204	²©´ÄÍßÄÉ	10	Ò»°ãÃ³Ò×	204	Ç§¿Ë	1981	¸±	11,730
201912	90049090	Î´ÁÐÃû½ÃÕýÊÓÁ¦¡¢»¤Ä¿µÈÓÃÍ¾µÄÑÛ¾µµÈÎïÆ·	206	¿¦ÂóÂ¡	10	Ò»°ãÃ³Ò×	636	Ç§¿Ë	12571	¸±	53,919
201912	90049090	Î´ÁÐÃû½ÃÕýÊÓÁ¦¡¢»¤Ä¿µÈÓÃÍ¾µÄÑÛ¾µµÈÎïÆ·	211	Õ§µÃ	10	Ò»°ãÃ³Ò×	20	Ç§¿Ë	175	¸±	5,354
201912	90049090	Î´ÁÐÃû½ÃÕýÊÓÁ¦¡¢»¤Ä¿µÈÓÃÍ¾µÄÑÛ¾µµÈÎïÆ·	215	°£¼°	10	Ò»°ãÃ³Ò×	16578	Ç§¿Ë	306574	¸±	3,526,845
201912	90049090	Î´ÁÐÃû½ÃÕýÊÓÁ¦¡¢»¤Ä¿µÈÓÃÍ¾µÄÑÛ¾µµÈÎïÆ·	217	°£Èû¶í±ÈÑÇ	10	Ò»°ãÃ³Ò×	19	Ç§¿Ë	207	¸±	5,903
201912	90049090	Î´ÁÐÃû½ÃÕýÊÓÁ¦¡¢»¤Ä¿µÈÓÃÍ¾µÄÑÛ¾µµÈÎïÆ·	217	°£Èû¶í±ÈÑÇ	11	¹ú¼Ò¼ä¡¢¹ú¼Ê×éÖ¯ÎÞ³¥Ô®ÖúºÍÔùËÍµÄÎï×Ê	26	Ç§¿Ë	550	¸±	2,075
201912	90049090	Î´ÁÐÃû½ÃÕýÊÓÁ¦¡¢»¤Ä¿µÈÓÃÍ¾µÄÑÛ¾µµÈÎïÆ·	218	¼ÓÅî	10	Ò»°ãÃ³Ò×	670	Ç§¿Ë	11391	¸±	53,455
201912	90049090	Î´ÁÐÃû½ÃÕýÊÓÁ¦¡¢»¤Ä¿µÈÓÃÍ¾µÄÑÛ¾µµÈÎïÆ·	219	¸Ô±ÈÑÇ	10	Ò»°ãÃ³Ò×	9	Ç§¿Ë	300	¸±	1,122
201912	90049090	Î´ÁÐÃû½ÃÕýÊÓÁ¦¡¢»¤Ä¿µÈÓÃÍ¾µÄÑÛ¾µµÈÎïÆ·	220	¼ÓÄÉ	10	Ò»°ãÃ³Ò×	82	Ç§¿Ë	509	¸±	9,116
201912	90049090	Î´ÁÐÃû½ÃÕýÊÓÁ¦¡¢»¤Ä¿µÈÓÃÍ¾µÄÑÛ¾µµÈÎïÆ·	221	¼¸ÄÚÑÇ	10	Ò»°ãÃ³Ò×	0	Ç§¿Ë	12	¸±	585
201912	90049090	Î´ÁÐÃû½ÃÕýÊÓÁ¦¡¢»¤Ä¿µÈÓÃÍ¾µÄÑÛ¾µµÈÎïÆ·	222	¼¸ÄÚÑÇ±ÈÉÜ	10	Ò»°ãÃ³Ò×	29	Ç§¿Ë	480	¸±	1,257
201912	90049090	Î´ÁÐÃû½ÃÕýÊÓÁ¦¡¢»¤Ä¿µÈÓÃÍ¾µÄÑÛ¾µµÈÎïÆ·	223	¿ÆÌØµÏÍß	10	Ò»°ãÃ³Ò×	33	Ç§¿Ë	530	¸±	1,553
201912	90049090	Î´ÁÐÃû½ÃÕýÊÓÁ¦¡¢»¤Ä¿µÈÓÃÍ¾µÄÑÛ¾µµÈÎïÆ·	224	¿ÏÄáÑÇ	10	Ò»°ãÃ³Ò×	1648	Ç§¿Ë	35140	¸±	108,013
201912	90049090	Î´ÁÐÃû½ÃÕýÊÓÁ¦¡¢»¤Ä¿µÈÓÃÍ¾µÄÑÛ¾µµÈÎïÆ·	225	Àû±ÈÀïÑÇ	10	Ò»°ãÃ³Ò×	36	Ç§¿Ë	700	¸±	3,162
201912	90049090	Î´ÁÐÃû½ÃÕýÊÓÁ¦¡¢»¤Ä¿µÈÓÃÍ¾µÄÑÛ¾µµÈÎïÆ·	226	Àû±ÈÑÇ	10	Ò»°ãÃ³Ò×	533	Ç§¿Ë	7598	¸±	33,826
201912	90049090	Î´ÁÐÃû½ÃÕýÊÓÁ¦¡¢»¤Ä¿µÈÓÃÍ¾µÄÑÛ¾µµÈÎïÆ·	227	Âí´ï¼ÓË¹¼Ó	10	Ò»°ãÃ³Ò×	671	Ç§¿Ë	14360	¸±	46,713
201912	90049090	Î´ÁÐÃû½ÃÕýÊÓÁ¦¡¢»¤Ä¿µÈÓÃÍ¾µÄÑÛ¾µµÈÎïÆ·	228	ÂíÀ­Î¬	10	Ò»°ãÃ³Ò×	88	Ç§¿Ë	2840	¸±	16,926
201912	90049090	Î´ÁÐÃû½ÃÕýÊÓÁ¦¡¢»¤Ä¿µÈÓÃÍ¾µÄÑÛ¾µµÈÎïÆ·	229	ÂíÀï	10	Ò»°ãÃ³Ò×	250	Ç§¿Ë	2000	¸±	6,062
201912	90049090	Î´ÁÐÃû½ÃÕýÊÓÁ¦¡¢»¤Ä¿µÈÓÃÍ¾µÄÑÛ¾µµÈÎïÆ·	231	Ã«ÀïÇóË¹	10	Ò»°ãÃ³Ò×	280	Ç§¿Ë	5196	¸±	18,839
201912	90049090	Î´ÁÐÃû½ÃÕýÊÓÁ¦¡¢»¤Ä¿µÈÓÃÍ¾µÄÑÛ¾µµÈÎïÆ·	232	Ä¦Âå¸ç	10	Ò»°ãÃ³Ò×	2015	Ç§¿Ë	34199	¸±	169,980
201912	90049090	Î´ÁÐÃû½ÃÕýÊÓÁ¦¡¢»¤Ä¿µÈÓÃÍ¾µÄÑÛ¾µµÈÎïÆ·	233	ÄªÉ£±È¿Ë	10	Ò»°ãÃ³Ò×	116	Ç§¿Ë	2261	¸±	20,361
201912	90049090	Î´ÁÐÃû½ÃÕýÊÓÁ¦¡¢»¤Ä¿µÈÓÃÍ¾µÄÑÛ¾µµÈÎïÆ·	234	ÄÉÃ×±ÈÑÇ	10	Ò»°ãÃ³Ò×	238	Ç§¿Ë	1230	¸±	19,784
201912	90049090	Î´ÁÐÃû½ÃÕýÊÓÁ¦¡¢»¤Ä¿µÈÓÃÍ¾µÄÑÛ¾µµÈÎïÆ·	236	ÄáÈÕÀûÑÇ	10	Ò»°ãÃ³Ò×	2507	Ç§¿Ë	34692	¸±	214,384
201912	90049090	Î´ÁÐÃû½ÃÕýÊÓÁ¦¡¢»¤Ä¿µÈÓÃÍ¾µÄÑÛ¾µµÈÎïÆ·	237	ÁôÄáÍô	10	Ò»°ãÃ³Ò×	127	Ç§¿Ë	1994	¸±	10,046
201912	90049090	Î´ÁÐÃû½ÃÕýÊÓÁ¦¡¢»¤Ä¿µÈÓÃÍ¾µÄÑÛ¾µµÈÎïÆ·	238	Â¬Íú´ï	10	Ò»°ãÃ³Ò×	24	Ç§¿Ë	360	¸±	9,501
201912	90049090	Î´ÁÐÃû½ÃÕýÊÓÁ¦¡¢»¤Ä¿µÈÓÃÍ¾µÄÑÛ¾µµÈÎïÆ·	240	ÈûÄÚ¼Ó¶û	10	Ò»°ãÃ³Ò×	221	Ç§¿Ë	3820	¸±	10,615
201912	90049090	Î´ÁÐÃû½ÃÕýÊÓÁ¦¡¢»¤Ä¿µÈÓÃÍ¾µÄÑÛ¾µµÈÎïÆ·	244	ÄÏ·Ç	10	Ò»°ãÃ³Ò×	70258	Ç§¿Ë	2239567	¸±	4,189,668
201912	90049090	Î´ÁÐÃû½ÃÕýÊÓÁ¦¡¢»¤Ä¿µÈÓÃÍ¾µÄÑÛ¾µµÈÎïÆ·	246	ËÕµ¤	10	Ò»°ãÃ³Ò×	175	Ç§¿Ë	1688	¸±	8,169
201912	90049090	Î´ÁÐÃû½ÃÕýÊÓÁ¦¡¢»¤Ä¿µÈÓÃÍ¾µÄÑÛ¾µµÈÎïÆ·	247	Ì¹É£ÄáÑÇ	10	Ò»°ãÃ³Ò×	305	Ç§¿Ë	11826	¸±	26,153
201912	90049090	Î´ÁÐÃû½ÃÕýÊÓÁ¦¡¢»¤Ä¿µÈÓÃÍ¾µÄÑÛ¾µµÈÎïÆ·	247	Ì¹É£ÄáÑÇ	11	¹ú¼Ò¼ä¡¢¹ú¼Ê×éÖ¯ÎÞ³¥Ô®ÖúºÍÔùËÍµÄÎï×Ê	5	Ç§¿Ë	150	¸±	2,550
201912	90049090	Î´ÁÐÃû½ÃÕýÊÓÁ¦¡¢»¤Ä¿µÈÓÃÍ¾µÄÑÛ¾µµÈÎïÆ·	249	Í»ÄáË¹	10	Ò»°ãÃ³Ò×	1137	Ç§¿Ë	22467	¸±	53,191
201912	90049090	Î´ÁÐÃû½ÃÕýÊÓÁ¦¡¢»¤Ä¿µÈÓÃÍ¾µÄÑÛ¾µµÈÎïÆ·	249	Í»ÄáË¹	11	¹ú¼Ò¼ä¡¢¹ú¼Ê×éÖ¯ÎÞ³¥Ô®ÖúºÍÔùËÍµÄÎï×Ê	4	Ç§¿Ë	20	¸±	198
201912	90049090	Î´ÁÐÃû½ÃÕýÊÓÁ¦¡¢»¤Ä¿µÈÓÃÍ¾µÄÑÛ¾µµÈÎïÆ·	250	ÎÚ¸É´ï	10	Ò»°ãÃ³Ò×	2698	Ç§¿Ë	56702	¸±	136,528
201912	90049090	Î´ÁÐÃû½ÃÕýÊÓÁ¦¡¢»¤Ä¿µÈÓÃÍ¾µÄÑÛ¾µµÈÎïÆ·	252	¸Õ¹û(½ð)	10	Ò»°ãÃ³Ò×	244	Ç§¿Ë	3790	¸±	38,735
201912	90049090	Î´ÁÐÃû½ÃÕýÊÓÁ¦¡¢»¤Ä¿µÈÓÃÍ¾µÄÑÛ¾µµÈÎïÆ·	252	¸Õ¹û(½ð)	11	¹ú¼Ò¼ä¡¢¹ú¼Ê×éÖ¯ÎÞ³¥Ô®ÖúºÍÔùËÍµÄÎï×Ê	1	Ç§¿Ë	6	¸±	216
201912	90049090	Î´ÁÐÃû½ÃÕýÊÓÁ¦¡¢»¤Ä¿µÈÓÃÍ¾µÄÑÛ¾µµÈÎïÆ·	253	ÔÞ±ÈÑÇ	10	Ò»°ãÃ³Ò×	532	Ç§¿Ë	15200	¸±	85,197
201912	90049090	Î´ÁÐÃû½ÃÕýÊÓÁ¦¡¢»¤Ä¿µÈÓÃÍ¾µÄÑÛ¾µµÈÎïÆ·	254	½ò°Í²¼Î¤	10	Ò»°ãÃ³Ò×	12	Ç§¿Ë	20	¸±	257
201912	90049090	Î´ÁÐÃû½ÃÕýÊÓÁ¦¡¢»¤Ä¿µÈÓÃÍ¾µÄÑÛ¾µµÈÎïÆ·	254	½ò°Í²¼Î¤	11	¹ú¼Ò¼ä¡¢¹ú¼Ê×éÖ¯ÎÞ³¥Ô®ÖúºÍÔùËÍµÄÎï×Ê	200	Ç§¿Ë	200	¸±	1,000
201912	90049090	Î´ÁÐÃû½ÃÕýÊÓÁ¦¡¢»¤Ä¿µÈÓÃÍ¾µÄÑÛ¾µµÈÎïÆ·	259	ÂíÔ¼ÌØ	10	Ò»°ãÃ³Ò×	137	Ç§¿Ë	2520	¸±	11,249
201912	90049090	Î´ÁÐÃû½ÃÕýÊÓÁ¦¡¢»¤Ä¿µÈÓÃÍ¾µÄÑÛ¾µµÈÎïÆ·	301	±ÈÀûÊ±	10	Ò»°ãÃ³Ò×	27830	Ç§¿Ë	522893	¸±	4,619,831
201912	90049090	Î´ÁÐÃû½ÃÕýÊÓÁ¦¡¢»¤Ä¿µÈÓÃÍ¾µÄÑÛ¾µµÈÎïÆ·	302	µ¤Âó	10	Ò»°ãÃ³Ò×	19754	Ç§¿Ë	153725	¸±	1,714,834
201912	90049090	Î´ÁÐÃû½ÃÕýÊÓÁ¦¡¢»¤Ä¿µÈÓÃÍ¾µÄÑÛ¾µµÈÎïÆ·	303	Ó¢¹ú	10	Ò»°ãÃ³Ò×	125395	Ç§¿Ë	3006801	¸±	21,479,021
201912	90049090	Î´ÁÐÃû½ÃÕýÊÓÁ¦¡¢»¤Ä¿µÈÓÃÍ¾µÄÑÛ¾µµÈÎïÆ·	304	µÂ¹ú	10	Ò»°ãÃ³Ò×	112120	Ç§¿Ë	2965872	¸±	15,565,328
201912	90049090	Î´ÁÐÃû½ÃÕýÊÓÁ¦¡¢»¤Ä¿µÈÓÃÍ¾µÄÑÛ¾µµÈÎïÆ·	305	·¨¹ú	10	Ò»°ãÃ³Ò×	41272	Ç§¿Ë	639462	¸±	12,483,753
201912	90049090	Î´ÁÐÃû½ÃÕýÊÓÁ¦¡¢»¤Ä¿µÈÓÃÍ¾µÄÑÛ¾µµÈÎïÆ·	306	°®¶ûÀ¼	10	Ò»°ãÃ³Ò×	6647	Ç§¿Ë	187829	¸±	696,662
201912	90049090	Î´ÁÐÃû½ÃÕýÊÓÁ¦¡¢»¤Ä¿µÈÓÃÍ¾µÄÑÛ¾µµÈÎïÆ·	307	Òâ´óÀû	10	Ò»°ãÃ³Ò×	131235	Ç§¿Ë	2000916	¸±	14,987,308
201912	90049090	Î´ÁÐÃû½ÃÕýÊÓÁ¦¡¢»¤Ä¿µÈÓÃÍ¾µÄÑÛ¾µµÈÎïÆ·	308	Â¬É­±¤	10	Ò»°ãÃ³Ò×	590	Ç§¿Ë	3065	¸±	19,993
201912	90049090	Î´ÁÐÃû½ÃÕýÊÓÁ¦¡¢»¤Ä¿µÈÓÃÍ¾µÄÑÛ¾µµÈÎïÆ·	309	ºÉÀ¼	10	Ò»°ãÃ³Ò×	111085	Ç§¿Ë	2561733	¸±	16,548,004
201912	90049090	Î´ÁÐÃû½ÃÕýÊÓÁ¦¡¢»¤Ä¿µÈÓÃÍ¾µÄÑÛ¾µµÈÎïÆ·	310	Ï£À°	10	Ò»°ãÃ³Ò×	39810	Ç§¿Ë	304585	¸±	3,792,370
201912	90049090	Î´ÁÐÃû½ÃÕýÊÓÁ¦¡¢»¤Ä¿µÈÓÃÍ¾µÄÑÛ¾µµÈÎïÆ·	311	ÆÏÌÑÑÀ	10	Ò»°ãÃ³Ò×	1280	Ç§¿Ë	21037	¸±	164,871
201912	90049090	Î´ÁÐÃû½ÃÕýÊÓÁ¦¡¢»¤Ä¿µÈÓÃÍ¾µÄÑÛ¾µµÈÎïÆ·	312	Î÷°àÑÀ	10	Ò»°ãÃ³Ò×	58099	Ç§¿Ë	644845	¸±	6,202,781
201912	90049090	Î´ÁÐÃû½ÃÕýÊÓÁ¦¡¢»¤Ä¿µÈÓÃÍ¾µÄÑÛ¾µµÈÎïÆ·	313	°¢¶û°ÍÄáÑÇ	10	Ò»°ãÃ³Ò×	104	Ç§¿Ë	505	¸±	15,889
201912	90049090	Î´ÁÐÃû½ÃÕýÊÓÁ¦¡¢»¤Ä¿µÈÓÃÍ¾µÄÑÛ¾µµÈÎïÆ·	315	°ÂµØÀû	10	Ò»°ãÃ³Ò×	1227	Ç§¿Ë	28743	¸±	260,660
201912	90049090	Î´ÁÐÃû½ÃÕýÊÓÁ¦¡¢»¤Ä¿µÈÓÃÍ¾µÄÑÛ¾µµÈÎïÆ·	316	±£¼ÓÀûÑÇ	10	Ò»°ãÃ³Ò×	1047	Ç§¿Ë	57657	¸±	193,993
201912	90049090	Î´ÁÐÃû½ÃÕýÊÓÁ¦¡¢»¤Ä¿µÈÓÃÍ¾µÄÑÛ¾µµÈÎïÆ·	318	·ÒÀ¼	10	Ò»°ãÃ³Ò×	3987	Ç§¿Ë	85691	¸±	587,351
201912	90049090	Î´ÁÐÃû½ÃÕýÊÓÁ¦¡¢»¤Ä¿µÈÓÃÍ¾µÄÑÛ¾µµÈÎïÆ·	321	ÐÙÑÀÀû	10	Ò»°ãÃ³Ò×	2448	Ç§¿Ë	68171	¸±	1,137,029
201912	90049090	Î´ÁÐÃû½ÃÕýÊÓÁ¦¡¢»¤Ä¿µÈÓÃÍ¾µÄÑÛ¾µµÈÎïÆ·	324	Âí¶úËû	10	Ò»°ãÃ³Ò×	601	Ç§¿Ë	18225	¸±	97,980
201912	90049090	Î´ÁÐÃû½ÃÕýÊÓÁ¦¡¢»¤Ä¿µÈÓÃÍ¾µÄÑÛ¾µµÈÎïÆ·	326	Å²Íþ	10	Ò»°ãÃ³Ò×	7886	Ç§¿Ë	178201	¸±	2,529,452
201912	90049090	Î´ÁÐÃû½ÃÕýÊÓÁ¦¡¢»¤Ä¿µÈÓÃÍ¾µÄÑÛ¾µµÈÎïÆ·	327	²¨À¼	10	Ò»°ãÃ³Ò×	42121	Ç§¿Ë	1172149	¸±	4,911,102
201912	90049090	Î´ÁÐÃû½ÃÕýÊÓÁ¦¡¢»¤Ä¿µÈÓÃÍ¾µÄÑÛ¾µµÈÎïÆ·	328	ÂÞÂíÄáÑÇ	10	Ò»°ãÃ³Ò×	3696	Ç§¿Ë	112046	¸±	871,149
201912	90049090	Î´ÁÐÃû½ÃÕýÊÓÁ¦¡¢»¤Ä¿µÈÓÃÍ¾µÄÑÛ¾µµÈÎïÆ·	330	Èðµä	10	Ò»°ãÃ³Ò×	30509	Ç§¿Ë	898920	¸±	5,253,763
201912	90049090	Î´ÁÐÃû½ÃÕýÊÓÁ¦¡¢»¤Ä¿µÈÓÃÍ¾µÄÑÛ¾µµÈÎïÆ·	331	ÈðÊ¿	10	Ò»°ãÃ³Ò×	2155	Ç§¿Ë	53005	¸±	500,958
201912	90049090	Î´ÁÐÃû½ÃÕýÊÓÁ¦¡¢»¤Ä¿µÈÓÃÍ¾µÄÑÛ¾µµÈÎïÆ·	334	°®É³ÄáÑÇ	10	Ò»°ãÃ³Ò×	9	Ç§¿Ë	265	¸±	27,217
201912	90049090	Î´ÁÐÃû½ÃÕýÊÓÁ¦¡¢»¤Ä¿µÈÓÃÍ¾µÄÑÛ¾µµÈÎïÆ·	335	À­ÍÑÎ¬ÑÇ	10	Ò»°ãÃ³Ò×	368	Ç§¿Ë	9124	¸±	155,305
201912	90049090	Î´ÁÐÃû½ÃÕýÊÓÁ¦¡¢»¤Ä¿µÈÓÃÍ¾µÄÑÛ¾µµÈÎïÆ·	336	Á¢ÌÕÍð	10	Ò»°ãÃ³Ò×	1967	Ç§¿Ë	40085	¸±	354,034
201912	90049090	Î´ÁÐÃû½ÃÕýÊÓÁ¦¡¢»¤Ä¿µÈÓÃÍ¾µÄÑÛ¾µµÈÎïÆ·	337	¸ñÂ³¼ªÑÇ	10	Ò»°ãÃ³Ò×	83	Ç§¿Ë	1288	¸±	5,329
201912	90049090	Î´ÁÐÃû½ÃÕýÊÓÁ¦¡¢»¤Ä¿µÈÓÃÍ¾µÄÑÛ¾µµÈÎïÆ·	338	ÑÇÃÀÄáÑÇ	10	Ò»°ãÃ³Ò×	114	Ç§¿Ë	601	¸±	10,517
201912	90049090	Î´ÁÐÃû½ÃÕýÊÓÁ¦¡¢»¤Ä¿µÈÓÃÍ¾µÄÑÛ¾µµÈÎïÆ·	339	°¢Èû°Ý½®	10	Ò»°ãÃ³Ò×	2580	Ç§¿Ë	115122	¸±	244,303
201912	90049090	Î´ÁÐÃû½ÃÕýÊÓÁ¦¡¢»¤Ä¿µÈÓÃÍ¾µÄÑÛ¾µµÈÎïÆ·	340	°×¶íÂÞË¹	10	Ò»°ãÃ³Ò×	4362	Ç§¿Ë	107002	¸±	542,088
201912	90049090	Î´ÁÐÃû½ÃÕýÊÓÁ¦¡¢»¤Ä¿µÈÓÃÍ¾µÄÑÛ¾µµÈÎïÆ·	343	Ä¦¶û¶àÍß	10	Ò»°ãÃ³Ò×	0	Ç§¿Ë	1	¸±	35
201912	90049090	Î´ÁÐÃû½ÃÕýÊÓÁ¦¡¢»¤Ä¿µÈÓÃÍ¾µÄÑÛ¾µµÈÎïÆ·	344	¶íÂÞË¹Áª°î	10	Ò»°ãÃ³Ò×	44716	Ç§¿Ë	1240282	¸±	6,880,545
201912	90049090	Î´ÁÐÃû½ÃÕýÊÓÁ¦¡¢»¤Ä¿µÈÓÃÍ¾µÄÑÛ¾µµÈÎïÆ·	347	ÎÚ¿ËÀ¼	10	Ò»°ãÃ³Ò×	23494	Ç§¿Ë	1029266	¸±	1,893,621
201912	90049090	Î´ÁÐÃû½ÃÕýÊÓÁ¦¡¢»¤Ä¿µÈÓÃÍ¾µÄÑÛ¾µµÈÎïÆ·	350	Ë¹ÂåÎÄÄáÑÇ	10	Ò»°ãÃ³Ò×	10982	Ç§¿Ë	238835	¸±	2,725,918
201912	90049090	Î´ÁÐÃû½ÃÕýÊÓÁ¦¡¢»¤Ä¿µÈÓÃÍ¾µÄÑÛ¾µµÈÎïÆ·	351	¿ËÂÞµØÑÇ	10	Ò»°ãÃ³Ò×	6018	Ç§¿Ë	63327	¸±	574,406
201912	90049090	Î´ÁÐÃû½ÃÕýÊÓÁ¦¡¢»¤Ä¿µÈÓÃÍ¾µÄÑÛ¾µµÈÎïÆ·	352	½Ý¿Ë	10	Ò»°ãÃ³Ò×	7253	Ç§¿Ë	166280	¸±	1,118,668
201912	90049090	Î´ÁÐÃû½ÃÕýÊÓÁ¦¡¢»¤Ä¿µÈÓÃÍ¾µÄÑÛ¾µµÈÎïÆ·	353	Ë¹Âå·¥¿Ë	10	Ò»°ãÃ³Ò×	87	Ç§¿Ë	1656	¸±	20,020
201912	90049090	Î´ÁÐÃû½ÃÕýÊÓÁ¦¡¢»¤Ä¿µÈÓÃÍ¾µÄÑÛ¾µµÈÎïÆ·	354	±±ÂíÆä¶Ù¹²ºÍ¹ú	10	Ò»°ãÃ³Ò×	0	Ç§¿Ë	1	¸±	37
201912	90049090	Î´ÁÐÃû½ÃÕýÊÓÁ¦¡¢»¤Ä¿µÈÓÃÍ¾µÄÑÛ¾µµÈÎïÆ·	355	²¨ºÚ	10	Ò»°ãÃ³Ò×	2448	Ç§¿Ë	50002	¸±	105,217
201912	90049090	Î´ÁÐÃû½ÃÕýÊÓÁ¦¡¢»¤Ä¿µÈÓÃÍ¾µÄÑÛ¾µµÈÎïÆ·	358	Èû¶ûÎ¬ÑÇ	10	Ò»°ãÃ³Ò×	814	Ç§¿Ë	17941	¸±	72,150
201912	90049090	Î´ÁÐÃû½ÃÕýÊÓÁ¦¡¢»¤Ä¿µÈÓÃÍ¾µÄÑÛ¾µµÈÎïÆ·	402	°¢¸ùÍ¢	10	Ò»°ãÃ³Ò×	6938	Ç§¿Ë	123128	¸±	602,236
201912	90049090	Î´ÁÐÃû½ÃÕýÊÓÁ¦¡¢»¤Ä¿µÈÓÃÍ¾µÄÑÛ¾µµÈÎïÆ·	403	°¢Â³°Í	10	Ò»°ãÃ³Ò×	0	Ç§¿Ë	2	¸±	38
201912	90049090	Î´ÁÐÃû½ÃÕýÊÓÁ¦¡¢»¤Ä¿µÈÓÃÍ¾µÄÑÛ¾µµÈÎïÆ·	405	°Í°Í¶àË¹	10	Ò»°ãÃ³Ò×	9	Ç§¿Ë	260	¸±	1,747
201912	90049090	Î´ÁÐÃû½ÃÕýÊÓÁ¦¡¢»¤Ä¿µÈÓÃÍ¾µÄÑÛ¾µµÈÎïÆ·	408	¶àÃñ×å²£ÀûÎ¬ÑÇ¹ú	10	Ò»°ãÃ³Ò×	91	Ç§¿Ë	5080	¸±	2,394
201912	90049090	Î´ÁÐÃû½ÃÕýÊÓÁ¦¡¢»¤Ä¿µÈÓÃÍ¾µÄÑÛ¾µµÈÎïÆ·	410	°ÍÎ÷	10	Ò»°ãÃ³Ò×	52110	Ç§¿Ë	1468464	¸±	3,396,518
201912	90049090	Î´ÁÐÃû½ÃÕýÊÓÁ¦¡¢»¤Ä¿µÈÓÃÍ¾µÄÑÛ¾µµÈÎïÆ·	412	ÖÇÀû	10	Ò»°ãÃ³Ò×	15076	Ç§¿Ë	371736	¸±	1,955,114
201912	90049090	Î´ÁÐÃû½ÃÕýÊÓÁ¦¡¢»¤Ä¿µÈÓÃÍ¾µÄÑÛ¾µµÈÎïÆ·	413	¸çÂ×±ÈÑÇ	10	Ò»°ãÃ³Ò×	19304	Ç§¿Ë	605386	¸±	1,974,616
201912	90049090	Î´ÁÐÃû½ÃÕýÊÓÁ¦¡¢»¤Ä¿µÈÓÃÍ¾µÄÑÛ¾µµÈÎïÆ·	415	¸çË¹´ïÀè¼Ó	10	Ò»°ãÃ³Ò×	602	Ç§¿Ë	9450	¸±	37,480
201912	90049090	Î´ÁÐÃû½ÃÕýÊÓÁ¦¡¢»¤Ä¿µÈÓÃÍ¾µÄÑÛ¾µµÈÎïÆ·	416	¹Å°Í	10	Ò»°ãÃ³Ò×	2715	Ç§¿Ë	91365	¸±	1,244,498
201912	90049090	Î´ÁÐÃû½ÃÕýÊÓÁ¦¡¢»¤Ä¿µÈÓÃÍ¾µÄÑÛ¾µµÈÎïÆ·	418	¶àÃ×Äá¼Ó¹²ºÍ¹ú	10	Ò»°ãÃ³Ò×	1520	Ç§¿Ë	23899	¸±	220,186
201912	90049090	Î´ÁÐÃû½ÃÕýÊÓÁ¦¡¢»¤Ä¿µÈÓÃÍ¾µÄÑÛ¾µµÈÎïÆ·	419	¶ò¹Ï¶à¶û	10	Ò»°ãÃ³Ò×	5876	Ç§¿Ë	152365	¸±	535,376
201912	90049090	Î´ÁÐÃû½ÃÕýÊÓÁ¦¡¢»¤Ä¿µÈÓÃÍ¾µÄÑÛ¾µµÈÎïÆ·	420	·¨Êô¹çÑÇÄÇ	10	Ò»°ãÃ³Ò×	0	Ç§¿Ë	1	¸±	28
201912	90049090	Î´ÁÐÃû½ÃÕýÊÓÁ¦¡¢»¤Ä¿µÈÓÃÍ¾µÄÑÛ¾µµÈÎïÆ·	421	¸ñÁÖÄÉ´ï	11	¹ú¼Ò¼ä¡¢¹ú¼Ê×éÖ¯ÎÞ³¥Ô®ÖúºÍÔùËÍµÄÎï×Ê	489	Ç§¿Ë	221	¸±	17,676
201912	90049090	Î´ÁÐÃû½ÃÕýÊÓÁ¦¡¢»¤Ä¿µÈÓÃÍ¾µÄÑÛ¾µµÈÎïÆ·	423	Î£µØÂíÀ­	10	Ò»°ãÃ³Ò×	1313	Ç§¿Ë	40959	¸±	446,476
201912	90049090	Î´ÁÐÃû½ÃÕýÊÓÁ¦¡¢»¤Ä¿µÈÓÃÍ¾µÄÑÛ¾µµÈÎïÆ·	424	¹çÑÇÄÇ	10	Ò»°ãÃ³Ò×	449	Ç§¿Ë	5760	¸±	17,296
201912	90049090	Î´ÁÐÃû½ÃÕýÊÓÁ¦¡¢»¤Ä¿µÈÓÃÍ¾µÄÑÛ¾µµÈÎïÆ·	426	ºé¶¼À­Ë¹	10	Ò»°ãÃ³Ò×	514	Ç§¿Ë	6861	¸±	70,200
201912	90049090	Î´ÁÐÃû½ÃÕýÊÓÁ¦¡¢»¤Ä¿µÈÓÃÍ¾µÄÑÛ¾µµÈÎïÆ·	427	ÑÀÂò¼Ó	10	Ò»°ãÃ³Ò×	265	Ç§¿Ë	3380	¸±	9,302
201912	90049090	Î´ÁÐÃû½ÃÕýÊÓÁ¦¡¢»¤Ä¿µÈÓÃÍ¾µÄÑÛ¾µµÈÎïÆ·	428	ÂíÌáÄá¿Ë	10	Ò»°ãÃ³Ò×	0	Ç§¿Ë	1	¸±	66
201912	90049090	Î´ÁÐÃû½ÃÕýÊÓÁ¦¡¢»¤Ä¿µÈÓÃÍ¾µÄÑÛ¾µµÈÎïÆ·	429	Ä«Î÷¸ç	10	Ò»°ãÃ³Ò×	71415	Ç§¿Ë	1449245	¸±	7,877,348
201912	90049090	Î´ÁÐÃû½ÃÕýÊÓÁ¦¡¢»¤Ä¿µÈÓÃÍ¾µÄÑÛ¾µµÈÎïÆ·	431	Äá¼ÓÀ­¹Ï	10	Ò»°ãÃ³Ò×	51	Ç§¿Ë	3001	¸±	1,298
201912	90049090	Î´ÁÐÃû½ÃÕýÊÓÁ¦¡¢»¤Ä¿µÈÓÃÍ¾µÄÑÛ¾µµÈÎïÆ·	432	°ÍÄÃÂí	10	Ò»°ãÃ³Ò×	18580	Ç§¿Ë	465800	¸±	2,332,817
201912	90049090	Î´ÁÐÃû½ÃÕýÊÓÁ¦¡¢»¤Ä¿µÈÓÃÍ¾µÄÑÛ¾µµÈÎïÆ·	433	°ÍÀ­¹ç	10	Ò»°ãÃ³Ò×	1092	Ç§¿Ë	31230	¸±	71,404
201912	90049090	Î´ÁÐÃû½ÃÕýÊÓÁ¦¡¢»¤Ä¿µÈÓÃÍ¾µÄÑÛ¾µµÈÎïÆ·	434	ÃØÂ³	10	Ò»°ãÃ³Ò×	26930	Ç§¿Ë	656901	¸±	2,752,967
201912	90049090	Î´ÁÐÃû½ÃÕýÊÓÁ¦¡¢»¤Ä¿µÈÓÃÍ¾µÄÑÛ¾µµÈÎïÆ·	435	²¨¶àÀè¸÷	10	Ò»°ãÃ³Ò×	84	Ç§¿Ë	2411	¸±	6,370
201912	90049090	Î´ÁÐÃû½ÃÕýÊÓÁ¦¡¢»¤Ä¿µÈÓÃÍ¾µÄÑÛ¾µµÈÎïÆ·	440	Èø¶ûÍß¶à	10	Ò»°ãÃ³Ò×	739	Ç§¿Ë	21492	¸±	34,772
201912	90049090	Î´ÁÐÃû½ÃÕýÊÓÁ¦¡¢»¤Ä¿µÈÓÃÍ¾µÄÑÛ¾µµÈÎïÆ·	441	ËÕÀïÄÏ	10	Ò»°ãÃ³Ò×	30	Ç§¿Ë	480	¸±	1,513
201912	90049090	Î´ÁÐÃû½ÃÕýÊÓÁ¦¡¢»¤Ä¿µÈÓÃÍ¾µÄÑÛ¾µµÈÎïÆ·	442	ÌØÁ¢Äá´ïºÍ¶à°Í¸ç	10	Ò»°ãÃ³Ò×	126	Ç§¿Ë	2800	¸±	10,672
201912	90049090	Î´ÁÐÃû½ÃÕýÊÓÁ¦¡¢»¤Ä¿µÈÓÃÍ¾µÄÑÛ¾µµÈÎïÆ·	444	ÎÚÀ­¹ç	10	Ò»°ãÃ³Ò×	6603	Ç§¿Ë	200604	¸±	939,807
201912	90049090	Î´ÁÐÃû½ÃÕýÊÓÁ¦¡¢»¤Ä¿µÈÓÃÍ¾µÄÑÛ¾µµÈÎïÆ·	445	Î¯ÄÚÈðÀ­	10	Ò»°ãÃ³Ò×	3124	Ç§¿Ë	96300	¸±	485,246
201912	90049090	Î´ÁÐÃû½ÃÕýÊÓÁ¦¡¢»¤Ä¿µÈÓÃÍ¾µÄÑÛ¾µµÈÎïÆ·	501	¼ÓÄÃ´ó	10	Ò»°ãÃ³Ò×	72488	Ç§¿Ë	1361349	¸±	14,749,663
201912	90049090	Î´ÁÐÃû½ÃÕýÊÓÁ¦¡¢»¤Ä¿µÈÓÃÍ¾µÄÑÛ¾µµÈÎïÆ·	502	ÃÀ¹ú	10	Ò»°ãÃ³Ò×	726177	Ç§¿Ë	16729362	¸±	159,178,154
201912	90049090	Î´ÁÐÃû½ÃÕýÊÓÁ¦¡¢»¤Ä¿µÈÓÃÍ¾µÄÑÛ¾µµÈÎïÆ·	601	°Ä´óÀûÑÇ	10	Ò»°ãÃ³Ò×	71859	Ç§¿Ë	736999	¸±	8,859,528
201912	90049090	Î´ÁÐÃû½ÃÕýÊÓÁ¦¡¢»¤Ä¿µÈÓÃÍ¾µÄÑÛ¾µµÈÎïÆ·	603	ì³¼Ã	10	Ò»°ãÃ³Ò×	740	Ç§¿Ë	10692	¸±	48,034
201912	90049090	Î´ÁÐÃû½ÃÕýÊÓÁ¦¡¢»¤Ä¿µÈÓÃÍ¾µÄÑÛ¾µµÈÎïÆ·	607	ÐÂ¿¦Àï¶àÄáÑÇ	10	Ò»°ãÃ³Ò×	10	Ç§¿Ë	200	¸±	841
201912	90049090	Î´ÁÐÃû½ÃÕýÊÓÁ¦¡¢»¤Ä¿µÈÓÃÍ¾µÄÑÛ¾µµÈÎïÆ·	609	ÐÂÎ÷À¼	10	Ò»°ãÃ³Ò×	2861	Ç§¿Ë	83004	¸±	890,861
201912	90049090	Î´ÁÐÃû½ÃÕýÊÓÁ¦¡¢»¤Ä¿µÈÓÃÍ¾µÄÑÛ¾µµÈÎïÆ·	611	°Í²¼ÑÇÐÂ¼¸ÄÚÑÇ	10	Ò»°ãÃ³Ò×	353	Ç§¿Ë	6381	¸±	73,983
201912	90049090	Î´ÁÐÃû½ÃÕýÊÓÁ¦¡¢»¤Ä¿µÈÓÃÍ¾µÄÑÛ¾µµÈÎïÆ·	613	ËùÂÞÃÅÈºµº	10	Ò»°ãÃ³Ò×	11	Ç§¿Ë	200	¸±	764
201912	90049090	Î´ÁÐÃû½ÃÕýÊÓÁ¦¡¢»¤Ä¿µÈÓÃÍ¾µÄÑÛ¾µµÈÎïÆ·	623	·¨Êô²¨ÀûÄáÎ÷ÑÇ	10	Ò»°ãÃ³Ò×	380	Ç§¿Ë	5560	¸±	40,799
