# Supplementary material for: Research on optimization of emergency supplies customs clearance strategy from the perspective of public health security based on Chinese trade data
Source: Front Public Health. 2025 Jan 24;13:1520705. doi: 10.3389/fpubh.2025.1520705 (PMC11802811; doi:10.3389/fpubh.2025.1520705)
Supplement: Supplementary file 2 [file Data_Sheet_2.ZIP › Paper Code-Part2/2-Export/2019/2019∩╝ê11-12∩╝ë-Θó¥μ╕⌐μ₧¬-σç║σÅú.csv]

201911	90251990	Î´ÁÐÃûÎÂ¶È¼Æ¼°¸ßÎÂ¼Æ,Î´ÓëÆäËûÒÇÆ÷×éºÏ	102	°ÍÁÖ	10	Ò»°ãÃ³Ò×	20	¸ö	0	?	3,767
201911	90251990	Î´ÁÐÃûÎÂ¶È¼Æ¼°¸ßÎÂ¼Æ,Î´ÓëÆäËûÒÇÆ÷×éºÏ	103	ÃÏ¼ÓÀ­¹ú	10	Ò»°ãÃ³Ò×	20000	¸ö	0	?	28,298
201911	90251990	Î´ÁÐÃûÎÂ¶È¼Æ¼°¸ßÎÂ¼Æ,Î´ÓëÆäËûÒÇÆ÷×éºÏ	106	Ãåµé	10	Ò»°ãÃ³Ò×	11044	¸ö	0	?	80,964
201911	90251990	Î´ÁÐÃûÎÂ¶È¼Æ¼°¸ßÎÂ¼Æ,Î´ÓëÆäËûÒÇÆ÷×éºÏ	107	¼íÆÒÕ¯	10	Ò»°ãÃ³Ò×	46193	¸ö	0	?	361,983
201911	90251990	Î´ÁÐÃûÎÂ¶È¼Æ¼°¸ßÎÂ¼Æ,Î´ÓëÆäËûÒÇÆ÷×éºÏ	108	ÈûÆÖÂ·Ë¹	10	Ò»°ãÃ³Ò×	1103	¸ö	0	?	24,167
201911	90251990	Î´ÁÐÃûÎÂ¶È¼Æ¼°¸ßÎÂ¼Æ,Î´ÓëÆäËûÒÇÆ÷×éºÏ	110	ÖÐ¹úÏã¸Û	10	Ò»°ãÃ³Ò×	669585	¸ö	0	?	9,852,431
201911	90251990	Î´ÁÐÃûÎÂ¶È¼Æ¼°¸ßÎÂ¼Æ,Î´ÓëÆäËûÒÇÆ÷×éºÏ	111	Ó¡¶È	10	Ò»°ãÃ³Ò×	1454999	¸ö	0	?	5,515,939
201911	90251990	Î´ÁÐÃûÎÂ¶È¼Æ¼°¸ßÎÂ¼Æ,Î´ÓëÆäËûÒÇÆ÷×éºÏ	112	Ó¡¶ÈÄáÎ÷ÑÇ	10	Ò»°ãÃ³Ò×	66023	¸ö	0	?	456,155
201911	90251990	Î´ÁÐÃûÎÂ¶È¼Æ¼°¸ßÎÂ¼Æ,Î´ÓëÆäËûÒÇÆ÷×éºÏ	113	ÒÁÀÊ	10	Ò»°ãÃ³Ò×	17600	¸ö	0	?	67,255
201911	90251990	Î´ÁÐÃûÎÂ¶È¼Æ¼°¸ßÎÂ¼Æ,Î´ÓëÆäËûÒÇÆ÷×éºÏ	115	ÒÔÉ«ÁÐ	10	Ò»°ãÃ³Ò×	75468	¸ö	0	?	363,094
201911	90251990	Î´ÁÐÃûÎÂ¶È¼Æ¼°¸ßÎÂ¼Æ,Î´ÓëÆäËûÒÇÆ÷×éºÏ	116	ÈÕ±¾	10	Ò»°ãÃ³Ò×	109449	¸ö	0	?	5,262,004
201911	90251990	Î´ÁÐÃûÎÂ¶È¼Æ¼°¸ßÎÂ¼Æ,Î´ÓëÆäËûÒÇÆ÷×éºÏ	117	Ô¼µ©	10	Ò»°ãÃ³Ò×	21520	¸ö	0	?	136,148
201911	90251990	Î´ÁÐÃûÎÂ¶È¼Æ¼°¸ßÎÂ¼Æ,Î´ÓëÆäËûÒÇÆ÷×éºÏ	118	¿ÆÍþÌØ	10	Ò»°ãÃ³Ò×	105	¸ö	0	?	2,897
201911	90251990	Î´ÁÐÃûÎÂ¶È¼Æ¼°¸ßÎÂ¼Æ,Î´ÓëÆäËûÒÇÆ÷×éºÏ	120	Àè°ÍÄÛ	10	Ò»°ãÃ³Ò×	30550	¸ö	0	?	158,777
201911	90251990	Î´ÁÐÃûÎÂ¶È¼Æ¼°¸ßÎÂ¼Æ,Î´ÓëÆäËûÒÇÆ÷×éºÏ	121	ÖÐ¹ú°ÄÃÅ	10	Ò»°ãÃ³Ò×	300	¸ö	0	?	9,827
201911	90251990	Î´ÁÐÃûÎÂ¶È¼Æ¼°¸ßÎÂ¼Æ,Î´ÓëÆäËûÒÇÆ÷×éºÏ	122	ÂíÀ´Î÷ÑÇ	10	Ò»°ãÃ³Ò×	51303	¸ö	0	?	774,600
201911	90251990	Î´ÁÐÃûÎÂ¶È¼Æ¼°¸ßÎÂ¼Æ,Î´ÓëÆäËûÒÇÆ÷×éºÏ	124	ÃÉ¹Å	10	Ò»°ãÃ³Ò×	614	¸ö	0	?	16,871
201911	90251990	Î´ÁÐÃûÎÂ¶È¼Æ¼°¸ßÎÂ¼Æ,Î´ÓëÆäËûÒÇÆ÷×éºÏ	125	Äá²´¶ûÁª°îÃñÖ÷¹²ºÍ¹ú	10	Ò»°ãÃ³Ò×	6040	¸ö	0	?	12,969
201911	90251990	Î´ÁÐÃûÎÂ¶È¼Æ¼°¸ßÎÂ¼Æ,Î´ÓëÆäËûÒÇÆ÷×éºÏ	127	°Í»ùË¹Ì¹	10	Ò»°ãÃ³Ò×	9405	¸ö	0	?	188,444
201911	90251990	Î´ÁÐÃûÎÂ¶È¼Æ¼°¸ßÎÂ¼Æ,Î´ÓëÆäËûÒÇÆ÷×éºÏ	129	·ÆÂÉ±ö	10	Ò»°ãÃ³Ò×	368487	¸ö	0	?	1,417,419
201911	90251990	Î´ÁÐÃûÎÂ¶È¼Æ¼°¸ßÎÂ¼Æ,Î´ÓëÆäËûÒÇÆ÷×éºÏ	130	¿¨Ëþ¶û	10	Ò»°ãÃ³Ò×	200	¸ö	0	?	1,543
201911	90251990	Î´ÁÐÃûÎÂ¶È¼Æ¼°¸ßÎÂ¼Æ,Î´ÓëÆäËûÒÇÆ÷×éºÏ	131	É³ÌØ°¢À­²®	10	Ò»°ãÃ³Ò×	54103	¸ö	0	?	115,983
201911	90251990	Î´ÁÐÃûÎÂ¶È¼Æ¼°¸ßÎÂ¼Æ,Î´ÓëÆäËûÒÇÆ÷×éºÏ	132	ÐÂ¼ÓÆÂ	10	Ò»°ãÃ³Ò×	156317	¸ö	0	?	1,344,513
201911	90251990	Î´ÁÐÃûÎÂ¶È¼Æ¼°¸ßÎÂ¼Æ,Î´ÓëÆäËûÒÇÆ÷×éºÏ	133	º«¹ú	10	Ò»°ãÃ³Ò×	911694	¸ö	0	?	7,606,877
201911	90251990	Î´ÁÐÃûÎÂ¶È¼Æ¼°¸ßÎÂ¼Æ,Î´ÓëÆäËûÒÇÆ÷×éºÏ	134	Ë¹ÀïÀ¼¿¨	10	Ò»°ãÃ³Ò×	15151	¸ö	0	?	163,834
201911	90251990	Î´ÁÐÃûÎÂ¶È¼Æ¼°¸ßÎÂ¼Æ,Î´ÓëÆäËûÒÇÆ÷×éºÏ	136	Ì©¹ú	10	Ò»°ãÃ³Ò×	401648	¸ö	0	?	1,258,682
201911	90251990	Î´ÁÐÃûÎÂ¶È¼Æ¼°¸ßÎÂ¼Æ,Î´ÓëÆäËûÒÇÆ÷×éºÏ	137	ÍÁ¶úÆä	10	Ò»°ãÃ³Ò×	314343	¸ö	0	?	3,066,406
201911	90251990	Î´ÁÐÃûÎÂ¶È¼Æ¼°¸ßÎÂ¼Æ,Î´ÓëÆäËûÒÇÆ÷×éºÏ	138	°¢ÁªÇõ	10	Ò»°ãÃ³Ò×	96550	¸ö	0	?	411,148
201911	90251990	Î´ÁÐÃûÎÂ¶È¼Æ¼°¸ßÎÂ¼Æ,Î´ÓëÆäËûÒÇÆ÷×éºÏ	139	Ò²ÃÅ	10	Ò»°ãÃ³Ò×	728	¸ö	0	?	5,790
201911	90251990	Î´ÁÐÃûÎÂ¶È¼Æ¼°¸ßÎÂ¼Æ,Î´ÓëÆäËûÒÇÆ÷×éºÏ	141	Ô½ÄÏ	10	Ò»°ãÃ³Ò×	236363	¸ö	0	?	615,945
201911	90251990	Î´ÁÐÃûÎÂ¶È¼Æ¼°¸ßÎÂ¼Æ,Î´ÓëÆäËûÒÇÆ÷×éºÏ	143	ÖÐ¹úÌ¨Íå	10	Ò»°ãÃ³Ò×	10702	¸ö	0	?	160,989
201911	90251990	Î´ÁÐÃûÎÂ¶È¼Æ¼°¸ßÎÂ¼Æ,Î´ÓëÆäËûÒÇÆ÷×éºÏ	145	¹þÈø¿ËË¹Ì¹	10	Ò»°ãÃ³Ò×	36079	¸ö	0	?	301,877
201911	90251990	Î´ÁÐÃûÎÂ¶È¼Æ¼°¸ßÎÂ¼Æ,Î´ÓëÆäËûÒÇÆ÷×éºÏ	146	¼ª¶û¼ªË¹Ë¹Ì¹	10	Ò»°ãÃ³Ò×	30	¸ö	0	?	2,926
201911	90251990	Î´ÁÐÃûÎÂ¶È¼Æ¼°¸ßÎÂ¼Æ,Î´ÓëÆäËûÒÇÆ÷×éºÏ	147	Ëþ¼ª¿ËË¹Ì¹	10	Ò»°ãÃ³Ò×	7480	¸ö	0	?	132,295
201911	90251990	Î´ÁÐÃûÎÂ¶È¼Æ¼°¸ßÎÂ¼Æ,Î´ÓëÆäËûÒÇÆ÷×éºÏ	149	ÎÚ×È±ð¿ËË¹Ì¹	10	Ò»°ãÃ³Ò×	15009	¸ö	0	?	82,424
201911	90251990	Î´ÁÐÃûÎÂ¶È¼Æ¼°¸ßÎÂ¼Æ,Î´ÓëÆäËûÒÇÆ÷×éºÏ	201	°¢¶û¼°ÀûÑÇ	10	Ò»°ãÃ³Ò×	100	¸ö	0	?	2,122
201911	90251990	Î´ÁÐÃûÎÂ¶È¼Æ¼°¸ßÎÂ¼Æ,Î´ÓëÆäËûÒÇÆ÷×éºÏ	206	¿¦ÂóÂ¡	10	Ò»°ãÃ³Ò×	15	¸ö	0	?	12,543
201911	90251990	Î´ÁÐÃûÎÂ¶È¼Æ¼°¸ßÎÂ¼Æ,Î´ÓëÆäËûÒÇÆ÷×éºÏ	211	Õ§µÃ	10	Ò»°ãÃ³Ò×	20	¸ö	0	?	1,928
201911	90251990	Î´ÁÐÃûÎÂ¶È¼Æ¼°¸ßÎÂ¼Æ,Î´ÓëÆäËûÒÇÆ÷×éºÏ	213	¸Õ¹û(²¼)	10	Ò»°ãÃ³Ò×	1004	¸ö	0	?	4,093
201911	90251990	Î´ÁÐÃûÎÂ¶È¼Æ¼°¸ßÎÂ¼Æ,Î´ÓëÆäËûÒÇÆ÷×éºÏ	214	¼ª²¼Ìá	10	Ò»°ãÃ³Ò×	4	¸ö	0	?	7
201911	90251990	Î´ÁÐÃûÎÂ¶È¼Æ¼°¸ßÎÂ¼Æ,Î´ÓëÆäËûÒÇÆ÷×éºÏ	215	°£¼°	10	Ò»°ãÃ³Ò×	139778	¸ö	0	?	762,840
201911	90251990	Î´ÁÐÃûÎÂ¶È¼Æ¼°¸ßÎÂ¼Æ,Î´ÓëÆäËûÒÇÆ÷×éºÏ	217	°£Èû¶í±ÈÑÇ	10	Ò»°ãÃ³Ò×	30010	¸ö	0	?	172,683
201911	90251990	Î´ÁÐÃûÎÂ¶È¼Æ¼°¸ßÎÂ¼Æ,Î´ÓëÆäËûÒÇÆ÷×éºÏ	220	¼ÓÄÉ	10	Ò»°ãÃ³Ò×	6802	¸ö	0	?	47,655
201911	90251990	Î´ÁÐÃûÎÂ¶È¼Æ¼°¸ßÎÂ¼Æ,Î´ÓëÆäËûÒÇÆ÷×éºÏ	221	¼¸ÄÚÑÇ	10	Ò»°ãÃ³Ò×	50	¸ö	0	?	1,404
201911	90251990	Î´ÁÐÃûÎÂ¶È¼Æ¼°¸ßÎÂ¼Æ,Î´ÓëÆäËûÒÇÆ÷×éºÏ	223	¿ÆÌØµÏÍß	10	Ò»°ãÃ³Ò×	200	¸ö	0	?	10,286
201911	90251990	Î´ÁÐÃûÎÂ¶È¼Æ¼°¸ßÎÂ¼Æ,Î´ÓëÆäËûÒÇÆ÷×éºÏ	224	¿ÏÄáÑÇ	10	Ò»°ãÃ³Ò×	20809	¸ö	0	?	123,790
201911	90251990	Î´ÁÐÃûÎÂ¶È¼Æ¼°¸ßÎÂ¼Æ,Î´ÓëÆäËûÒÇÆ÷×éºÏ	226	Àû±ÈÑÇ	10	Ò»°ãÃ³Ò×	10	¸ö	0	?	3,778
201911	90251990	Î´ÁÐÃûÎÂ¶È¼Æ¼°¸ßÎÂ¼Æ,Î´ÓëÆäËûÒÇÆ÷×éºÏ	227	Âí´ï¼ÓË¹¼Ó	10	Ò»°ãÃ³Ò×	3000	¸ö	0	?	21,218
201911	90251990	Î´ÁÐÃûÎÂ¶È¼Æ¼°¸ßÎÂ¼Æ,Î´ÓëÆäËûÒÇÆ÷×éºÏ	228	ÂíÀ­Î¬	10	Ò»°ãÃ³Ò×	2160	¸ö	0	?	10,086
201911	90251990	Î´ÁÐÃûÎÂ¶È¼Æ¼°¸ßÎÂ¼Æ,Î´ÓëÆäËûÒÇÆ÷×éºÏ	231	Ã«ÀïÇóË¹	10	Ò»°ãÃ³Ò×	6890	¸ö	0	?	32,394
201911	90251990	Î´ÁÐÃûÎÂ¶È¼Æ¼°¸ßÎÂ¼Æ,Î´ÓëÆäËûÒÇÆ÷×éºÏ	232	Ä¦Âå¸ç	10	Ò»°ãÃ³Ò×	4124	¸ö	0	?	66,200
201911	90251990	Î´ÁÐÃûÎÂ¶È¼Æ¼°¸ßÎÂ¼Æ,Î´ÓëÆäËûÒÇÆ÷×éºÏ	233	ÄªÉ£±È¿Ë	10	Ò»°ãÃ³Ò×	20	¸ö	0	?	6,296
201911	90251990	Î´ÁÐÃûÎÂ¶È¼Æ¼°¸ßÎÂ¼Æ,Î´ÓëÆäËûÒÇÆ÷×éºÏ	235	ÄáÈÕ¶û	10	Ò»°ãÃ³Ò×	19	¸ö	0	?	15,496
201911	90251990	Î´ÁÐÃûÎÂ¶È¼Æ¼°¸ßÎÂ¼Æ,Î´ÓëÆäËûÒÇÆ÷×éºÏ	236	ÄáÈÕÀûÑÇ	10	Ò»°ãÃ³Ò×	31300	¸ö	0	?	112,042
201911	90251990	Î´ÁÐÃûÎÂ¶È¼Æ¼°¸ßÎÂ¼Æ,Î´ÓëÆäËûÒÇÆ÷×éºÏ	237	ÁôÄáÍô	10	Ò»°ãÃ³Ò×	210	¸ö	0	?	19,711
201911	90251990	Î´ÁÐÃûÎÂ¶È¼Æ¼°¸ßÎÂ¼Æ,Î´ÓëÆäËûÒÇÆ÷×éºÏ	241	ÈûÉà¶û	10	Ò»°ãÃ³Ò×	20	¸ö	0	?	1,592
201911	90251990	Î´ÁÐÃûÎÂ¶È¼Æ¼°¸ßÎÂ¼Æ,Î´ÓëÆäËûÒÇÆ÷×éºÏ	244	ÄÏ·Ç	10	Ò»°ãÃ³Ò×	41446	¸ö	0	?	658,382
201911	90251990	Î´ÁÐÃûÎÂ¶È¼Æ¼°¸ßÎÂ¼Æ,Î´ÓëÆäËûÒÇÆ÷×éºÏ	247	Ì¹É£ÄáÑÇ	11	¹ú¼Ò¼ä¡¢¹ú¼Ê×éÖ¯ÎÞ³¥Ô®ÖúºÍÔùËÍµÄÎï×Ê	5	¸ö	0	?	151
201911	90251990	Î´ÁÐÃûÎÂ¶È¼Æ¼°¸ßÎÂ¼Æ,Î´ÓëÆäËûÒÇÆ÷×éºÏ	249	Í»ÄáË¹	10	Ò»°ãÃ³Ò×	85200	¸ö	0	?	339,095
201911	90251990	Î´ÁÐÃûÎÂ¶È¼Æ¼°¸ßÎÂ¼Æ,Î´ÓëÆäËûÒÇÆ÷×éºÏ	250	ÎÚ¸É´ï	10	Ò»°ãÃ³Ò×	1000	¸ö	0	?	28,687
201911	90251990	Î´ÁÐÃûÎÂ¶È¼Æ¼°¸ßÎÂ¼Æ,Î´ÓëÆäËûÒÇÆ÷×éºÏ	252	¸Õ¹û(½ð)	10	Ò»°ãÃ³Ò×	4	¸ö	0	?	364
201911	90251990	Î´ÁÐÃûÎÂ¶È¼Æ¼°¸ßÎÂ¼Æ,Î´ÓëÆäËûÒÇÆ÷×éºÏ	253	ÔÞ±ÈÑÇ	10	Ò»°ãÃ³Ò×	127	¸ö	0	?	6,648
201911	90251990	Î´ÁÐÃûÎÂ¶È¼Æ¼°¸ßÎÂ¼Æ,Î´ÓëÆäËûÒÇÆ÷×éºÏ	260	ÄÏËÕµ¤¹²ºÍ¹ú	10	Ò»°ãÃ³Ò×	5	¸ö	0	?	1,875
201911	90251990	Î´ÁÐÃûÎÂ¶È¼Æ¼°¸ßÎÂ¼Æ,Î´ÓëÆäËûÒÇÆ÷×éºÏ	301	±ÈÀûÊ±	10	Ò»°ãÃ³Ò×	107750	¸ö	0	?	4,352,933
201911	90251990	Î´ÁÐÃûÎÂ¶È¼Æ¼°¸ßÎÂ¼Æ,Î´ÓëÆäËûÒÇÆ÷×éºÏ	302	µ¤Âó	10	Ò»°ãÃ³Ò×	18901	¸ö	0	?	858,796
201911	90251990	Î´ÁÐÃûÎÂ¶È¼Æ¼°¸ßÎÂ¼Æ,Î´ÓëÆäËûÒÇÆ÷×éºÏ	303	Ó¢¹ú	10	Ò»°ãÃ³Ò×	425355	¸ö	0	?	7,317,371
201911	90251990	Î´ÁÐÃûÎÂ¶È¼Æ¼°¸ßÎÂ¼Æ,Î´ÓëÆäËûÒÇÆ÷×éºÏ	304	µÂ¹ú	10	Ò»°ãÃ³Ò×	947697	¸ö	0	?	15,344,031
201911	90251990	Î´ÁÐÃûÎÂ¶È¼Æ¼°¸ßÎÂ¼Æ,Î´ÓëÆäËûÒÇÆ÷×éºÏ	305	·¨¹ú	10	Ò»°ãÃ³Ò×	449489	¸ö	0	?	3,906,740
201911	90251990	Î´ÁÐÃûÎÂ¶È¼Æ¼°¸ßÎÂ¼Æ,Î´ÓëÆäËûÒÇÆ÷×éºÏ	306	°®¶ûÀ¼	10	Ò»°ãÃ³Ò×	51603	¸ö	0	?	1,004,571
201911	90251990	Î´ÁÐÃûÎÂ¶È¼Æ¼°¸ßÎÂ¼Æ,Î´ÓëÆäËûÒÇÆ÷×éºÏ	307	Òâ´óÀû	10	Ò»°ãÃ³Ò×	143455	¸ö	0	?	1,218,994
201911	90251990	Î´ÁÐÃûÎÂ¶È¼Æ¼°¸ßÎÂ¼Æ,Î´ÓëÆäËûÒÇÆ÷×éºÏ	308	Â¬É­±¤	10	Ò»°ãÃ³Ò×	851	¸ö	0	?	16,591
201911	90251990	Î´ÁÐÃûÎÂ¶È¼Æ¼°¸ßÎÂ¼Æ,Î´ÓëÆäËûÒÇÆ÷×éºÏ	309	ºÉÀ¼	10	Ò»°ãÃ³Ò×	205424	¸ö	0	?	1,676,066
201911	90251990	Î´ÁÐÃûÎÂ¶È¼Æ¼°¸ßÎÂ¼Æ,Î´ÓëÆäËûÒÇÆ÷×éºÏ	310	Ï£À°	10	Ò»°ãÃ³Ò×	12337	¸ö	0	?	108,423
201911	90251990	Î´ÁÐÃûÎÂ¶È¼Æ¼°¸ßÎÂ¼Æ,Î´ÓëÆäËûÒÇÆ÷×éºÏ	311	ÆÏÌÑÑÀ	10	Ò»°ãÃ³Ò×	3596	¸ö	0	?	24,464
201911	90251990	Î´ÁÐÃûÎÂ¶È¼Æ¼°¸ßÎÂ¼Æ,Î´ÓëÆäËûÒÇÆ÷×éºÏ	312	Î÷°àÑÀ	10	Ò»°ãÃ³Ò×	77634	¸ö	0	?	498,298
201911	90251990	Î´ÁÐÃûÎÂ¶È¼Æ¼°¸ßÎÂ¼Æ,Î´ÓëÆäËûÒÇÆ÷×éºÏ	313	°¢¶û°ÍÄáÑÇ	10	Ò»°ãÃ³Ò×	3	¸ö	0	?	42
201911	90251990	Î´ÁÐÃûÎÂ¶È¼Æ¼°¸ßÎÂ¼Æ,Î´ÓëÆäËûÒÇÆ÷×éºÏ	315	°ÂµØÀû	10	Ò»°ãÃ³Ò×	272	¸ö	0	?	11,688
201911	90251990	Î´ÁÐÃûÎÂ¶È¼Æ¼°¸ßÎÂ¼Æ,Î´ÓëÆäËûÒÇÆ÷×éºÏ	316	±£¼ÓÀûÑÇ	10	Ò»°ãÃ³Ò×	10082	¸ö	0	?	53,492
201911	90251990	Î´ÁÐÃûÎÂ¶È¼Æ¼°¸ßÎÂ¼Æ,Î´ÓëÆäËûÒÇÆ÷×éºÏ	318	·ÒÀ¼	10	Ò»°ãÃ³Ò×	51672	¸ö	0	?	480,639
201911	90251990	Î´ÁÐÃûÎÂ¶È¼Æ¼°¸ßÎÂ¼Æ,Î´ÓëÆäËûÒÇÆ÷×éºÏ	321	ÐÙÑÀÀû	10	Ò»°ãÃ³Ò×	69826	¸ö	0	?	395,411
201911	90251990	Î´ÁÐÃûÎÂ¶È¼Æ¼°¸ßÎÂ¼Æ,Î´ÓëÆäËûÒÇÆ÷×éºÏ	324	Âí¶úËû	10	Ò»°ãÃ³Ò×	2	¸ö	0	?	111
201911	90251990	Î´ÁÐÃûÎÂ¶È¼Æ¼°¸ßÎÂ¼Æ,Î´ÓëÆäËûÒÇÆ÷×éºÏ	326	Å²Íþ	10	Ò»°ãÃ³Ò×	2766	¸ö	0	?	62,091
201911	90251990	Î´ÁÐÃûÎÂ¶È¼Æ¼°¸ßÎÂ¼Æ,Î´ÓëÆäËûÒÇÆ÷×éºÏ	327	²¨À¼	10	Ò»°ãÃ³Ò×	567346	¸ö	0	?	2,339,840
201911	90251990	Î´ÁÐÃûÎÂ¶È¼Æ¼°¸ßÎÂ¼Æ,Î´ÓëÆäËûÒÇÆ÷×éºÏ	328	ÂÞÂíÄáÑÇ	10	Ò»°ãÃ³Ò×	31809	¸ö	0	?	296,575
201911	90251990	Î´ÁÐÃûÎÂ¶È¼Æ¼°¸ßÎÂ¼Æ,Î´ÓëÆäËûÒÇÆ÷×éºÏ	330	Èðµä	10	Ò»°ãÃ³Ò×	32540	¸ö	0	?	665,265
201911	90251990	Î´ÁÐÃûÎÂ¶È¼Æ¼°¸ßÎÂ¼Æ,Î´ÓëÆäËûÒÇÆ÷×éºÏ	331	ÈðÊ¿	10	Ò»°ãÃ³Ò×	21104	¸ö	0	?	197,585
201911	90251990	Î´ÁÐÃûÎÂ¶È¼Æ¼°¸ßÎÂ¼Æ,Î´ÓëÆäËûÒÇÆ÷×éºÏ	334	°®É³ÄáÑÇ	10	Ò»°ãÃ³Ò×	28626	¸ö	0	?	1,099,222
201911	90251990	Î´ÁÐÃûÎÂ¶È¼Æ¼°¸ßÎÂ¼Æ,Î´ÓëÆäËûÒÇÆ÷×éºÏ	335	À­ÍÑÎ¬ÑÇ	10	Ò»°ãÃ³Ò×	61	¸ö	0	?	722
201911	90251990	Î´ÁÐÃûÎÂ¶È¼Æ¼°¸ßÎÂ¼Æ,Î´ÓëÆäËûÒÇÆ÷×éºÏ	336	Á¢ÌÕÍð	10	Ò»°ãÃ³Ò×	42313	¸ö	0	?	324,265
201911	90251990	Î´ÁÐÃûÎÂ¶È¼Æ¼°¸ßÎÂ¼Æ,Î´ÓëÆäËûÒÇÆ÷×éºÏ	337	¸ñÂ³¼ªÑÇ	10	Ò»°ãÃ³Ò×	334	¸ö	0	?	21,606
201911	90251990	Î´ÁÐÃûÎÂ¶È¼Æ¼°¸ßÎÂ¼Æ,Î´ÓëÆäËûÒÇÆ÷×éºÏ	340	°×¶íÂÞË¹	10	Ò»°ãÃ³Ò×	40618	¸ö	0	?	133,444
201911	90251990	Î´ÁÐÃûÎÂ¶È¼Æ¼°¸ßÎÂ¼Æ,Î´ÓëÆäËûÒÇÆ÷×éºÏ	343	Ä¦¶û¶àÍß	10	Ò»°ãÃ³Ò×	1	¸ö	0	?	135
201911	90251990	Î´ÁÐÃûÎÂ¶È¼Æ¼°¸ßÎÂ¼Æ,Î´ÓëÆäËûÒÇÆ÷×éºÏ	344	¶íÂÞË¹Áª°î	10	Ò»°ãÃ³Ò×	180752	¸ö	0	?	1,268,358
201911	90251990	Î´ÁÐÃûÎÂ¶È¼Æ¼°¸ßÎÂ¼Æ,Î´ÓëÆäËûÒÇÆ÷×éºÏ	347	ÎÚ¿ËÀ¼	10	Ò»°ãÃ³Ò×	18517	¸ö	0	?	106,392
201911	90251990	Î´ÁÐÃûÎÂ¶È¼Æ¼°¸ßÎÂ¼Æ,Î´ÓëÆäËûÒÇÆ÷×éºÏ	350	Ë¹ÂåÎÄÄáÑÇ	10	Ò»°ãÃ³Ò×	2220	¸ö	0	?	92,600
201911	90251990	Î´ÁÐÃûÎÂ¶È¼Æ¼°¸ßÎÂ¼Æ,Î´ÓëÆäËûÒÇÆ÷×éºÏ	352	½Ý¿Ë	10	Ò»°ãÃ³Ò×	38528	¸ö	0	?	473,950
201911	90251990	Î´ÁÐÃûÎÂ¶È¼Æ¼°¸ßÎÂ¼Æ,Î´ÓëÆäËûÒÇÆ÷×éºÏ	353	Ë¹Âå·¥¿Ë	10	Ò»°ãÃ³Ò×	4501	¸ö	0	?	47,787
201911	90251990	Î´ÁÐÃûÎÂ¶È¼Æ¼°¸ßÎÂ¼Æ,Î´ÓëÆäËûÒÇÆ÷×éºÏ	358	Èû¶ûÎ¬ÑÇ	10	Ò»°ãÃ³Ò×	58	¸ö	0	?	7,823
201911	90251990	Î´ÁÐÃûÎÂ¶È¼Æ¼°¸ßÎÂ¼Æ,Î´ÓëÆäËûÒÇÆ÷×éºÏ	402	°¢¸ùÍ¢	10	Ò»°ãÃ³Ò×	109271	¸ö	0	?	534,258
201911	90251990	Î´ÁÐÃûÎÂ¶È¼Æ¼°¸ßÎÂ¼Æ,Î´ÓëÆäËûÒÇÆ÷×éºÏ	408	¶àÃñ×å²£ÀûÎ¬ÑÇ¹ú	10	Ò»°ãÃ³Ò×	25731	¸ö	0	?	197,952
201911	90251990	Î´ÁÐÃûÎÂ¶È¼Æ¼°¸ßÎÂ¼Æ,Î´ÓëÆäËûÒÇÆ÷×éºÏ	410	°ÍÎ÷	10	Ò»°ãÃ³Ò×	444130	¸ö	0	?	2,373,413
201911	90251990	Î´ÁÐÃûÎÂ¶È¼Æ¼°¸ßÎÂ¼Æ,Î´ÓëÆäËûÒÇÆ÷×éºÏ	412	ÖÇÀû	10	Ò»°ãÃ³Ò×	64204	¸ö	0	?	804,826
201911	90251990	Î´ÁÐÃûÎÂ¶È¼Æ¼°¸ßÎÂ¼Æ,Î´ÓëÆäËûÒÇÆ÷×éºÏ	413	¸çÂ×±ÈÑÇ	10	Ò»°ãÃ³Ò×	31708	¸ö	0	?	174,681
201911	90251990	Î´ÁÐÃûÎÂ¶È¼Æ¼°¸ßÎÂ¼Æ,Î´ÓëÆäËûÒÇÆ÷×éºÏ	415	¸çË¹´ïÀè¼Ó	10	Ò»°ãÃ³Ò×	372	¸ö	0	?	12,320
201911	90251990	Î´ÁÐÃûÎÂ¶È¼Æ¼°¸ßÎÂ¼Æ,Î´ÓëÆäËûÒÇÆ÷×éºÏ	416	¹Å°Í	10	Ò»°ãÃ³Ò×	9	¸ö	0	?	9,632
201911	90251990	Î´ÁÐÃûÎÂ¶È¼Æ¼°¸ßÎÂ¼Æ,Î´ÓëÆäËûÒÇÆ÷×éºÏ	418	¶àÃ×Äá¼Ó¹²ºÍ¹ú	10	Ò»°ãÃ³Ò×	2712	¸ö	0	?	11,724
201911	90251990	Î´ÁÐÃûÎÂ¶È¼Æ¼°¸ßÎÂ¼Æ,Î´ÓëÆäËûÒÇÆ÷×éºÏ	419	¶ò¹Ï¶à¶û	10	Ò»°ãÃ³Ò×	170	¸ö	0	?	5,899
201911	90251990	Î´ÁÐÃûÎÂ¶È¼Æ¼°¸ßÎÂ¼Æ,Î´ÓëÆäËûÒÇÆ÷×éºÏ	423	Î£µØÂíÀ­	10	Ò»°ãÃ³Ò×	1300	¸ö	0	?	36,428
201911	90251990	Î´ÁÐÃûÎÂ¶È¼Æ¼°¸ßÎÂ¼Æ,Î´ÓëÆäËûÒÇÆ÷×éºÏ	426	ºé¶¼À­Ë¹	10	Ò»°ãÃ³Ò×	227	¸ö	0	?	10,086
201911	90251990	Î´ÁÐÃûÎÂ¶È¼Æ¼°¸ßÎÂ¼Æ,Î´ÓëÆäËûÒÇÆ÷×éºÏ	429	Ä«Î÷¸ç	10	Ò»°ãÃ³Ò×	436264	¸ö	0	?	1,908,403
201911	90251990	Î´ÁÐÃûÎÂ¶È¼Æ¼°¸ßÎÂ¼Æ,Î´ÓëÆäËûÒÇÆ÷×éºÏ	431	Äá¼ÓÀ­¹Ï	10	Ò»°ãÃ³Ò×	1610	¸ö	0	?	9,130
201911	90251990	Î´ÁÐÃûÎÂ¶È¼Æ¼°¸ßÎÂ¼Æ,Î´ÓëÆäËûÒÇÆ÷×éºÏ	432	°ÍÄÃÂí	10	Ò»°ãÃ³Ò×	2824	¸ö	0	?	21,307
201911	90251990	Î´ÁÐÃûÎÂ¶È¼Æ¼°¸ßÎÂ¼Æ,Î´ÓëÆäËûÒÇÆ÷×éºÏ	433	°ÍÀ­¹ç	10	Ò»°ãÃ³Ò×	13290	¸ö	0	?	89,698
201911	90251990	Î´ÁÐÃûÎÂ¶È¼Æ¼°¸ßÎÂ¼Æ,Î´ÓëÆäËûÒÇÆ÷×éºÏ	434	ÃØÂ³	10	Ò»°ãÃ³Ò×	5531	¸ö	0	?	144,574
201911	90251990	Î´ÁÐÃûÎÂ¶È¼Æ¼°¸ßÎÂ¼Æ,Î´ÓëÆäËûÒÇÆ÷×éºÏ	440	Èø¶ûÍß¶à	10	Ò»°ãÃ³Ò×	25	¸ö	0	?	1,380
201911	90251990	Î´ÁÐÃûÎÂ¶È¼Æ¼°¸ßÎÂ¼Æ,Î´ÓëÆäËûÒÇÆ÷×éºÏ	444	ÎÚÀ­¹ç	10	Ò»°ãÃ³Ò×	12100	¸ö	0	?	65,688
201911	90251990	Î´ÁÐÃûÎÂ¶È¼Æ¼°¸ßÎÂ¼Æ,Î´ÓëÆäËûÒÇÆ÷×éºÏ	445	Î¯ÄÚÈðÀ­	10	Ò»°ãÃ³Ò×	3700	¸ö	0	?	23,089
201911	90251990	Î´ÁÐÃûÎÂ¶È¼Æ¼°¸ßÎÂ¼Æ,Î´ÓëÆäËûÒÇÆ÷×éºÏ	501	¼ÓÄÃ´ó	10	Ò»°ãÃ³Ò×	142174	¸ö	0	?	2,599,373
201911	90251990	Î´ÁÐÃûÎÂ¶È¼Æ¼°¸ßÎÂ¼Æ,Î´ÓëÆäËûÒÇÆ÷×éºÏ	502	ÃÀ¹ú	10	Ò»°ãÃ³Ò×	3335475	¸ö	0	?	54,431,069
201911	90251990	Î´ÁÐÃûÎÂ¶È¼Æ¼°¸ßÎÂ¼Æ,Î´ÓëÆäËûÒÇÆ÷×éºÏ	601	°Ä´óÀûÑÇ	10	Ò»°ãÃ³Ò×	69346	¸ö	0	?	1,309,286
201911	90251990	Î´ÁÐÃûÎÂ¶È¼Æ¼°¸ßÎÂ¼Æ,Î´ÓëÆäËûÒÇÆ÷×éºÏ	603	ì³¼Ã	10	Ò»°ãÃ³Ò×	5	¸ö	0	?	1,765
201911	90251990	Î´ÁÐÃûÎÂ¶È¼Æ¼°¸ßÎÂ¼Æ,Î´ÓëÆäËûÒÇÆ÷×éºÏ	609	ÐÂÎ÷À¼	10	Ò»°ãÃ³Ò×	16590	¸ö	0	?	102,666
201912	90251990	Î´ÁÐÃûÎÂ¶È¼Æ¼°¸ßÎÂ¼Æ,Î´ÓëÆäËûÒÇÆ÷×éºÏ	103	ÃÏ¼ÓÀ­¹ú	10	Ò»°ãÃ³Ò×	13930	¸ö	0	?	83,101
201912	90251990	Î´ÁÐÃûÎÂ¶È¼Æ¼°¸ßÎÂ¼Æ,Î´ÓëÆäËûÒÇÆ÷×éºÏ	104	²»µ¤	10	Ò»°ãÃ³Ò×	405	¸ö	0	?	27,857
201912	90251990	Î´ÁÐÃûÎÂ¶È¼Æ¼°¸ßÎÂ¼Æ,Î´ÓëÆäËûÒÇÆ÷×éºÏ	106	Ãåµé	10	Ò»°ãÃ³Ò×	14640	¸ö	0	?	634,675
201912	90251990	Î´ÁÐÃûÎÂ¶È¼Æ¼°¸ßÎÂ¼Æ,Î´ÓëÆäËûÒÇÆ÷×éºÏ	107	¼íÆÒÕ¯	10	Ò»°ãÃ³Ò×	1205	¸ö	0	?	6,315
201912	90251990	Î´ÁÐÃûÎÂ¶È¼Æ¼°¸ßÎÂ¼Æ,Î´ÓëÆäËûÒÇÆ÷×éºÏ	108	ÈûÆÖÂ·Ë¹	10	Ò»°ãÃ³Ò×	460	¸ö	0	?	1,675
201912	90251990	Î´ÁÐÃûÎÂ¶È¼Æ¼°¸ßÎÂ¼Æ,Î´ÓëÆäËûÒÇÆ÷×éºÏ	110	ÖÐ¹úÏã¸Û	10	Ò»°ãÃ³Ò×	823070	¸ö	0	?	14,174,964
201912	90251990	Î´ÁÐÃûÎÂ¶È¼Æ¼°¸ßÎÂ¼Æ,Î´ÓëÆäËûÒÇÆ÷×éºÏ	111	Ó¡¶È	10	Ò»°ãÃ³Ò×	1232877	¸ö	0	?	5,666,343
201912	90251990	Î´ÁÐÃûÎÂ¶È¼Æ¼°¸ßÎÂ¼Æ,Î´ÓëÆäËûÒÇÆ÷×éºÏ	112	Ó¡¶ÈÄáÎ÷ÑÇ	10	Ò»°ãÃ³Ò×	923784	¸ö	0	?	4,618,061
201912	90251990	Î´ÁÐÃûÎÂ¶È¼Æ¼°¸ßÎÂ¼Æ,Î´ÓëÆäËûÒÇÆ÷×éºÏ	114	ÒÁÀ­¿Ë	10	Ò»°ãÃ³Ò×	40070	¸ö	0	?	11,166
201912	90251990	Î´ÁÐÃûÎÂ¶È¼Æ¼°¸ßÎÂ¼Æ,Î´ÓëÆäËûÒÇÆ÷×éºÏ	115	ÒÔÉ«ÁÐ	10	Ò»°ãÃ³Ò×	52942	¸ö	0	?	278,884
201912	90251990	Î´ÁÐÃûÎÂ¶È¼Æ¼°¸ßÎÂ¼Æ,Î´ÓëÆäËûÒÇÆ÷×éºÏ	116	ÈÕ±¾	10	Ò»°ãÃ³Ò×	156849	¸ö	0	?	4,483,962
201912	90251990	Î´ÁÐÃûÎÂ¶È¼Æ¼°¸ßÎÂ¼Æ,Î´ÓëÆäËûÒÇÆ÷×éºÏ	117	Ô¼µ©	10	Ò»°ãÃ³Ò×	500	¸ö	0	?	4,382
201912	90251990	Î´ÁÐÃûÎÂ¶È¼Æ¼°¸ßÎÂ¼Æ,Î´ÓëÆäËûÒÇÆ÷×éºÏ	118	¿ÆÍþÌØ	10	Ò»°ãÃ³Ò×	2646	¸ö	0	?	57,217
201912	90251990	Î´ÁÐÃûÎÂ¶È¼Æ¼°¸ßÎÂ¼Æ,Î´ÓëÆäËûÒÇÆ÷×éºÏ	119	ÀÏÎÎ	10	Ò»°ãÃ³Ò×	252	¸ö	0	?	193,797
201912	90251990	Î´ÁÐÃûÎÂ¶È¼Æ¼°¸ßÎÂ¼Æ,Î´ÓëÆäËûÒÇÆ÷×éºÏ	120	Àè°ÍÄÛ	10	Ò»°ãÃ³Ò×	1	¸ö	0	?	70
201912	90251990	Î´ÁÐÃûÎÂ¶È¼Æ¼°¸ßÎÂ¼Æ,Î´ÓëÆäËûÒÇÆ÷×éºÏ	121	ÖÐ¹ú°ÄÃÅ	10	Ò»°ãÃ³Ò×	3	¸ö	0	?	840
201912	90251990	Î´ÁÐÃûÎÂ¶È¼Æ¼°¸ßÎÂ¼Æ,Î´ÓëÆäËûÒÇÆ÷×éºÏ	122	ÂíÀ´Î÷ÑÇ	10	Ò»°ãÃ³Ò×	119048	¸ö	0	?	1,855,424
201912	90251990	Î´ÁÐÃûÎÂ¶È¼Æ¼°¸ßÎÂ¼Æ,Î´ÓëÆäËûÒÇÆ÷×éºÏ	123	Âí¶û´ú·ò	10	Ò»°ãÃ³Ò×	2	¸ö	0	?	28
201912	90251990	Î´ÁÐÃûÎÂ¶È¼Æ¼°¸ßÎÂ¼Æ,Î´ÓëÆäËûÒÇÆ÷×éºÏ	124	ÃÉ¹Å	10	Ò»°ãÃ³Ò×	1947	¸ö	0	?	27,540
201912	90251990	Î´ÁÐÃûÎÂ¶È¼Æ¼°¸ßÎÂ¼Æ,Î´ÓëÆäËûÒÇÆ÷×éºÏ	125	Äá²´¶ûÁª°îÃñÖ÷¹²ºÍ¹ú	10	Ò»°ãÃ³Ò×	12650	¸ö	0	?	16,587
201912	90251990	Î´ÁÐÃûÎÂ¶È¼Æ¼°¸ßÎÂ¼Æ,Î´ÓëÆäËûÒÇÆ÷×éºÏ	126	°¢Âü	10	Ò»°ãÃ³Ò×	4	¸ö	0	?	1,402
201912	90251990	Î´ÁÐÃûÎÂ¶È¼Æ¼°¸ßÎÂ¼Æ,Î´ÓëÆäËûÒÇÆ÷×éºÏ	127	°Í»ùË¹Ì¹	10	Ò»°ãÃ³Ò×	16238	¸ö	0	?	158,200
201912	90251990	Î´ÁÐÃûÎÂ¶È¼Æ¼°¸ßÎÂ¼Æ,Î´ÓëÆäËûÒÇÆ÷×éºÏ	128	°ÍÀÕË¹Ì¹	10	Ò»°ãÃ³Ò×	3320	¸ö	0	?	18,458
201912	90251990	Î´ÁÐÃûÎÂ¶È¼Æ¼°¸ßÎÂ¼Æ,Î´ÓëÆäËûÒÇÆ÷×éºÏ	129	·ÆÂÉ±ö	10	Ò»°ãÃ³Ò×	1063473	¸ö	0	?	3,428,959
201912	90251990	Î´ÁÐÃûÎÂ¶È¼Æ¼°¸ßÎÂ¼Æ,Î´ÓëÆäËûÒÇÆ÷×éºÏ	130	¿¨Ëþ¶û	10	Ò»°ãÃ³Ò×	5920	¸ö	0	?	73,145
201912	90251990	Î´ÁÐÃûÎÂ¶È¼Æ¼°¸ßÎÂ¼Æ,Î´ÓëÆäËûÒÇÆ÷×éºÏ	131	É³ÌØ°¢À­²®	10	Ò»°ãÃ³Ò×	35843	¸ö	0	?	460,242
201912	90251990	Î´ÁÐÃûÎÂ¶È¼Æ¼°¸ßÎÂ¼Æ,Î´ÓëÆäËûÒÇÆ÷×éºÏ	132	ÐÂ¼ÓÆÂ	10	Ò»°ãÃ³Ò×	183811	¸ö	0	?	2,368,087
201912	90251990	Î´ÁÐÃûÎÂ¶È¼Æ¼°¸ßÎÂ¼Æ,Î´ÓëÆäËûÒÇÆ÷×éºÏ	133	º«¹ú	10	Ò»°ãÃ³Ò×	1037375	¸ö	0	?	8,717,474
201912	90251990	Î´ÁÐÃûÎÂ¶È¼Æ¼°¸ßÎÂ¼Æ,Î´ÓëÆäËûÒÇÆ÷×éºÏ	134	Ë¹ÀïÀ¼¿¨	10	Ò»°ãÃ³Ò×	220422	¸ö	0	?	467,204
201912	90251990	Î´ÁÐÃûÎÂ¶È¼Æ¼°¸ßÎÂ¼Æ,Î´ÓëÆäËûÒÇÆ÷×éºÏ	136	Ì©¹ú	10	Ò»°ãÃ³Ò×	545573	¸ö	0	?	1,309,276
201912	90251990	Î´ÁÐÃûÎÂ¶È¼Æ¼°¸ßÎÂ¼Æ,Î´ÓëÆäËûÒÇÆ÷×éºÏ	137	ÍÁ¶úÆä	10	Ò»°ãÃ³Ò×	119532	¸ö	0	?	1,302,471
201912	90251990	Î´ÁÐÃûÎÂ¶È¼Æ¼°¸ßÎÂ¼Æ,Î´ÓëÆäËûÒÇÆ÷×éºÏ	138	°¢ÁªÇõ	10	Ò»°ãÃ³Ò×	29115	¸ö	0	?	471,802
201912	90251990	Î´ÁÐÃûÎÂ¶È¼Æ¼°¸ßÎÂ¼Æ,Î´ÓëÆäËûÒÇÆ÷×éºÏ	139	Ò²ÃÅ	10	Ò»°ãÃ³Ò×	2118	¸ö	0	?	19,892
201912	90251990	Î´ÁÐÃûÎÂ¶È¼Æ¼°¸ßÎÂ¼Æ,Î´ÓëÆäËûÒÇÆ÷×éºÏ	141	Ô½ÄÏ	10	Ò»°ãÃ³Ò×	160578	¸ö	0	?	639,159
201912	90251990	Î´ÁÐÃûÎÂ¶È¼Æ¼°¸ßÎÂ¼Æ,Î´ÓëÆäËûÒÇÆ÷×éºÏ	143	ÖÐ¹úÌ¨Íå	10	Ò»°ãÃ³Ò×	19427	¸ö	0	?	384,069
201912	90251990	Î´ÁÐÃûÎÂ¶È¼Æ¼°¸ßÎÂ¼Æ,Î´ÓëÆäËûÒÇÆ÷×éºÏ	145	¹þÈø¿ËË¹Ì¹	10	Ò»°ãÃ³Ò×	47745	¸ö	0	?	525,017
201912	90251990	Î´ÁÐÃûÎÂ¶È¼Æ¼°¸ßÎÂ¼Æ,Î´ÓëÆäËûÒÇÆ÷×éºÏ	148	ÍÁ¿âÂüË¹Ì¹	10	Ò»°ãÃ³Ò×	2	¸ö	0	?	3,490
201912	90251990	Î´ÁÐÃûÎÂ¶È¼Æ¼°¸ßÎÂ¼Æ,Î´ÓëÆäËûÒÇÆ÷×éºÏ	149	ÎÚ×È±ð¿ËË¹Ì¹	10	Ò»°ãÃ³Ò×	85004	¸ö	0	?	245,246
201912	90251990	Î´ÁÐÃûÎÂ¶È¼Æ¼°¸ßÎÂ¼Æ,Î´ÓëÆäËûÒÇÆ÷×éºÏ	201	°¢¶û¼°ÀûÑÇ	10	Ò»°ãÃ³Ò×	79020	¸ö	0	?	381,237
201912	90251990	Î´ÁÐÃûÎÂ¶È¼Æ¼°¸ßÎÂ¼Æ,Î´ÓëÆäËûÒÇÆ÷×éºÏ	202	°²¸çÀ­	10	Ò»°ãÃ³Ò×	305	¸ö	0	?	10,738
201912	90251990	Î´ÁÐÃûÎÂ¶È¼Æ¼°¸ßÎÂ¼Æ,Î´ÓëÆäËûÒÇÆ÷×éºÏ	206	¿¦ÂóÂ¡	10	Ò»°ãÃ³Ò×	5420	¸ö	0	?	10,699
201912	90251990	Î´ÁÐÃûÎÂ¶È¼Æ¼°¸ßÎÂ¼Æ,Î´ÓëÆäËûÒÇÆ÷×éºÏ	211	Õ§µÃ	10	Ò»°ãÃ³Ò×	5	¸ö	0	?	26,294
201912	90251990	Î´ÁÐÃûÎÂ¶È¼Æ¼°¸ßÎÂ¼Æ,Î´ÓëÆäËûÒÇÆ÷×éºÏ	213	¸Õ¹û(²¼)	10	Ò»°ãÃ³Ò×	4	¸ö	0	?	6,622
201912	90251990	Î´ÁÐÃûÎÂ¶È¼Æ¼°¸ßÎÂ¼Æ,Î´ÓëÆäËûÒÇÆ÷×éºÏ	214	¼ª²¼Ìá	10	Ò»°ãÃ³Ò×	30	¸ö	0	?	2,160
201912	90251990	Î´ÁÐÃûÎÂ¶È¼Æ¼°¸ßÎÂ¼Æ,Î´ÓëÆäËûÒÇÆ÷×éºÏ	215	°£¼°	10	Ò»°ãÃ³Ò×	306237	¸ö	0	?	749,715
201912	90251990	Î´ÁÐÃûÎÂ¶È¼Æ¼°¸ßÎÂ¼Æ,Î´ÓëÆäËûÒÇÆ÷×éºÏ	220	¼ÓÄÉ	10	Ò»°ãÃ³Ò×	40	¸ö	0	?	2,384
201912	90251990	Î´ÁÐÃûÎÂ¶È¼Æ¼°¸ßÎÂ¼Æ,Î´ÓëÆäËûÒÇÆ÷×éºÏ	221	¼¸ÄÚÑÇ	10	Ò»°ãÃ³Ò×	36	¸ö	0	?	14,495
201912	90251990	Î´ÁÐÃûÎÂ¶È¼Æ¼°¸ßÎÂ¼Æ,Î´ÓëÆäËûÒÇÆ÷×éºÏ	224	¿ÏÄáÑÇ	10	Ò»°ãÃ³Ò×	18220	¸ö	0	?	151,967
201912	90251990	Î´ÁÐÃûÎÂ¶È¼Æ¼°¸ßÎÂ¼Æ,Î´ÓëÆäËûÒÇÆ÷×éºÏ	226	Àû±ÈÑÇ	10	Ò»°ãÃ³Ò×	18	¸ö	0	?	16,627
201912	90251990	Î´ÁÐÃûÎÂ¶È¼Æ¼°¸ßÎÂ¼Æ,Î´ÓëÆäËûÒÇÆ÷×éºÏ	231	Ã«ÀïÇóË¹	10	Ò»°ãÃ³Ò×	8	¸ö	0	?	849
201912	90251990	Î´ÁÐÃûÎÂ¶È¼Æ¼°¸ßÎÂ¼Æ,Î´ÓëÆäËûÒÇÆ÷×éºÏ	232	Ä¦Âå¸ç	10	Ò»°ãÃ³Ò×	117394	¸ö	0	?	551,888
201912	90251990	Î´ÁÐÃûÎÂ¶È¼Æ¼°¸ßÎÂ¼Æ,Î´ÓëÆäËûÒÇÆ÷×éºÏ	234	ÄÉÃ×±ÈÑÇ	10	Ò»°ãÃ³Ò×	10	¸ö	0	?	1,257
201912	90251990	Î´ÁÐÃûÎÂ¶È¼Æ¼°¸ßÎÂ¼Æ,Î´ÓëÆäËûÒÇÆ÷×éºÏ	236	ÄáÈÕÀûÑÇ	10	Ò»°ãÃ³Ò×	50792	¸ö	0	?	240,978
201912	90251990	Î´ÁÐÃûÎÂ¶È¼Æ¼°¸ßÎÂ¼Æ,Î´ÓëÆäËûÒÇÆ÷×éºÏ	238	Â¬Íú´ï	10	Ò»°ãÃ³Ò×	1000	¸ö	0	?	4,558
201912	90251990	Î´ÁÐÃûÎÂ¶È¼Æ¼°¸ßÎÂ¼Æ,Î´ÓëÆäËûÒÇÆ÷×éºÏ	240	ÈûÄÚ¼Ó¶û	11	¹ú¼Ò¼ä¡¢¹ú¼Ê×éÖ¯ÎÞ³¥Ô®ÖúºÍÔùËÍµÄÎï×Ê	3	¸ö	0	?	414
201912	90251990	Î´ÁÐÃûÎÂ¶È¼Æ¼°¸ßÎÂ¼Æ,Î´ÓëÆäËûÒÇÆ÷×éºÏ	242	ÈûÀ­Àû°º	10	Ò»°ãÃ³Ò×	55	¸ö	0	?	14,047
201912	90251990	Î´ÁÐÃûÎÂ¶È¼Æ¼°¸ßÎÂ¼Æ,Î´ÓëÆäËûÒÇÆ÷×éºÏ	244	ÄÏ·Ç	10	Ò»°ãÃ³Ò×	28005	¸ö	0	?	513,566
201912	90251990	Î´ÁÐÃûÎÂ¶È¼Æ¼°¸ßÎÂ¼Æ,Î´ÓëÆäËûÒÇÆ÷×éºÏ	247	Ì¹É£ÄáÑÇ	10	Ò»°ãÃ³Ò×	3000	¸ö	0	?	9,873
201912	90251990	Î´ÁÐÃûÎÂ¶È¼Æ¼°¸ßÎÂ¼Æ,Î´ÓëÆäËûÒÇÆ÷×éºÏ	249	Í»ÄáË¹	10	Ò»°ãÃ³Ò×	81721	¸ö	0	?	355,979
201912	90251990	Î´ÁÐÃûÎÂ¶È¼Æ¼°¸ßÎÂ¼Æ,Î´ÓëÆäËûÒÇÆ÷×éºÏ	249	Í»ÄáË¹	11	¹ú¼Ò¼ä¡¢¹ú¼Ê×éÖ¯ÎÞ³¥Ô®ÖúºÍÔùËÍµÄÎï×Ê	2	¸ö	0	?	319
201912	90251990	Î´ÁÐÃûÎÂ¶È¼Æ¼°¸ßÎÂ¼Æ,Î´ÓëÆäËûÒÇÆ÷×éºÏ	250	ÎÚ¸É´ï	10	Ò»°ãÃ³Ò×	12006	¸ö	0	?	67,252
201912	90251990	Î´ÁÐÃûÎÂ¶È¼Æ¼°¸ßÎÂ¼Æ,Î´ÓëÆäËûÒÇÆ÷×éºÏ	250	ÎÚ¸É´ï	11	¹ú¼Ò¼ä¡¢¹ú¼Ê×éÖ¯ÎÞ³¥Ô®ÖúºÍÔùËÍµÄÎï×Ê	1702	¸ö	0	?	357,114
201912	90251990	Î´ÁÐÃûÎÂ¶È¼Æ¼°¸ßÎÂ¼Æ,Î´ÓëÆäËûÒÇÆ÷×éºÏ	252	¸Õ¹û(½ð)	10	Ò»°ãÃ³Ò×	2614	¸ö	0	?	62,368
201912	90251990	Î´ÁÐÃûÎÂ¶È¼Æ¼°¸ßÎÂ¼Æ,Î´ÓëÆäËûÒÇÆ÷×éºÏ	254	½ò°Í²¼Î¤	10	Ò»°ãÃ³Ò×	56	¸ö	0	?	6,373
201912	90251990	Î´ÁÐÃûÎÂ¶È¼Æ¼°¸ßÎÂ¼Æ,Î´ÓëÆäËûÒÇÆ÷×éºÏ	301	±ÈÀûÊ±	10	Ò»°ãÃ³Ò×	111430	¸ö	0	?	2,866,813
201912	90251990	Î´ÁÐÃûÎÂ¶È¼Æ¼°¸ßÎÂ¼Æ,Î´ÓëÆäËûÒÇÆ÷×éºÏ	302	µ¤Âó	10	Ò»°ãÃ³Ò×	57705	¸ö	0	?	912,302
201912	90251990	Î´ÁÐÃûÎÂ¶È¼Æ¼°¸ßÎÂ¼Æ,Î´ÓëÆäËûÒÇÆ÷×éºÏ	303	Ó¢¹ú	10	Ò»°ãÃ³Ò×	330137	¸ö	0	?	4,559,109
201912	90251990	Î´ÁÐÃûÎÂ¶È¼Æ¼°¸ßÎÂ¼Æ,Î´ÓëÆäËûÒÇÆ÷×éºÏ	304	µÂ¹ú	10	Ò»°ãÃ³Ò×	992874	¸ö	0	?	12,247,749
201912	90251990	Î´ÁÐÃûÎÂ¶È¼Æ¼°¸ßÎÂ¼Æ,Î´ÓëÆäËûÒÇÆ÷×éºÏ	305	·¨¹ú	10	Ò»°ãÃ³Ò×	326017	¸ö	0	?	3,690,462
201912	90251990	Î´ÁÐÃûÎÂ¶È¼Æ¼°¸ßÎÂ¼Æ,Î´ÓëÆäËûÒÇÆ÷×éºÏ	306	°®¶ûÀ¼	10	Ò»°ãÃ³Ò×	3400	¸ö	0	?	90,127
201912	90251990	Î´ÁÐÃûÎÂ¶È¼Æ¼°¸ßÎÂ¼Æ,Î´ÓëÆäËûÒÇÆ÷×éºÏ	307	Òâ´óÀû	10	Ò»°ãÃ³Ò×	568390	¸ö	0	?	3,507,470
201912	90251990	Î´ÁÐÃûÎÂ¶È¼Æ¼°¸ßÎÂ¼Æ,Î´ÓëÆäËûÒÇÆ÷×éºÏ	308	Â¬É­±¤	10	Ò»°ãÃ³Ò×	6589	¸ö	0	?	59,204
201912	90251990	Î´ÁÐÃûÎÂ¶È¼Æ¼°¸ßÎÂ¼Æ,Î´ÓëÆäËûÒÇÆ÷×éºÏ	309	ºÉÀ¼	10	Ò»°ãÃ³Ò×	184479	¸ö	0	?	1,556,883
201912	90251990	Î´ÁÐÃûÎÂ¶È¼Æ¼°¸ßÎÂ¼Æ,Î´ÓëÆäËûÒÇÆ÷×éºÏ	310	Ï£À°	10	Ò»°ãÃ³Ò×	110389	¸ö	0	?	526,203
201912	90251990	Î´ÁÐÃûÎÂ¶È¼Æ¼°¸ßÎÂ¼Æ,Î´ÓëÆäËûÒÇÆ÷×éºÏ	311	ÆÏÌÑÑÀ	10	Ò»°ãÃ³Ò×	12151	¸ö	0	?	93,163
201912	90251990	Î´ÁÐÃûÎÂ¶È¼Æ¼°¸ßÎÂ¼Æ,Î´ÓëÆäËûÒÇÆ÷×éºÏ	312	Î÷°àÑÀ	10	Ò»°ãÃ³Ò×	79076	¸ö	0	?	1,097,397
201912	90251990	Î´ÁÐÃûÎÂ¶È¼Æ¼°¸ßÎÂ¼Æ,Î´ÓëÆäËûÒÇÆ÷×éºÏ	315	°ÂµØÀû	10	Ò»°ãÃ³Ò×	2996	¸ö	0	?	65,208
201912	90251990	Î´ÁÐÃûÎÂ¶È¼Æ¼°¸ßÎÂ¼Æ,Î´ÓëÆäËûÒÇÆ÷×éºÏ	316	±£¼ÓÀûÑÇ	10	Ò»°ãÃ³Ò×	16628	¸ö	0	?	119,527
201912	90251990	Î´ÁÐÃûÎÂ¶È¼Æ¼°¸ßÎÂ¼Æ,Î´ÓëÆäËûÒÇÆ÷×éºÏ	318	·ÒÀ¼	10	Ò»°ãÃ³Ò×	31866	¸ö	0	?	330,276
201912	90251990	Î´ÁÐÃûÎÂ¶È¼Æ¼°¸ßÎÂ¼Æ,Î´ÓëÆäËûÒÇÆ÷×éºÏ	321	ÐÙÑÀÀû	10	Ò»°ãÃ³Ò×	7168	¸ö	0	?	229,558
201912	90251990	Î´ÁÐÃûÎÂ¶È¼Æ¼°¸ßÎÂ¼Æ,Î´ÓëÆäËûÒÇÆ÷×éºÏ	322	±ùµº	10	Ò»°ãÃ³Ò×	140	¸ö	0	?	9,807
201912	90251990	Î´ÁÐÃûÎÂ¶È¼Æ¼°¸ßÎÂ¼Æ,Î´ÓëÆäËûÒÇÆ÷×éºÏ	324	Âí¶úËû	10	Ò»°ãÃ³Ò×	1620	¸ö	0	?	12,879
201912	90251990	Î´ÁÐÃûÎÂ¶È¼Æ¼°¸ßÎÂ¼Æ,Î´ÓëÆäËûÒÇÆ÷×éºÏ	326	Å²Íþ	10	Ò»°ãÃ³Ò×	39913	¸ö	0	?	673,857
201912	90251990	Î´ÁÐÃûÎÂ¶È¼Æ¼°¸ßÎÂ¼Æ,Î´ÓëÆäËûÒÇÆ÷×éºÏ	327	²¨À¼	10	Ò»°ãÃ³Ò×	436438	¸ö	0	?	2,062,288
201912	90251990	Î´ÁÐÃûÎÂ¶È¼Æ¼°¸ßÎÂ¼Æ,Î´ÓëÆäËûÒÇÆ÷×éºÏ	328	ÂÞÂíÄáÑÇ	10	Ò»°ãÃ³Ò×	61052	¸ö	0	?	568,289
201912	90251990	Î´ÁÐÃûÎÂ¶È¼Æ¼°¸ßÎÂ¼Æ,Î´ÓëÆäËûÒÇÆ÷×éºÏ	330	Èðµä	10	Ò»°ãÃ³Ò×	81664	¸ö	0	?	1,313,325
201912	90251990	Î´ÁÐÃûÎÂ¶È¼Æ¼°¸ßÎÂ¼Æ,Î´ÓëÆäËûÒÇÆ÷×éºÏ	331	ÈðÊ¿	10	Ò»°ãÃ³Ò×	12740	¸ö	0	?	104,456
201912	90251990	Î´ÁÐÃûÎÂ¶È¼Æ¼°¸ßÎÂ¼Æ,Î´ÓëÆäËûÒÇÆ÷×éºÏ	334	°®É³ÄáÑÇ	10	Ò»°ãÃ³Ò×	57620	¸ö	0	?	2,292,294
201912	90251990	Î´ÁÐÃûÎÂ¶È¼Æ¼°¸ßÎÂ¼Æ,Î´ÓëÆäËûÒÇÆ÷×éºÏ	335	À­ÍÑÎ¬ÑÇ	10	Ò»°ãÃ³Ò×	208	¸ö	0	?	3,582
201912	90251990	Î´ÁÐÃûÎÂ¶È¼Æ¼°¸ßÎÂ¼Æ,Î´ÓëÆäËûÒÇÆ÷×éºÏ	336	Á¢ÌÕÍð	10	Ò»°ãÃ³Ò×	7631	¸ö	0	?	225,035
201912	90251990	Î´ÁÐÃûÎÂ¶È¼Æ¼°¸ßÎÂ¼Æ,Î´ÓëÆäËûÒÇÆ÷×éºÏ	337	¸ñÂ³¼ªÑÇ	10	Ò»°ãÃ³Ò×	11610	¸ö	0	?	28,571
201912	90251990	Î´ÁÐÃûÎÂ¶È¼Æ¼°¸ßÎÂ¼Æ,Î´ÓëÆäËûÒÇÆ÷×éºÏ	339	°¢Èû°Ý½®	10	Ò»°ãÃ³Ò×	110	¸ö	0	?	4,045
201912	90251990	Î´ÁÐÃûÎÂ¶È¼Æ¼°¸ßÎÂ¼Æ,Î´ÓëÆäËûÒÇÆ÷×éºÏ	340	°×¶íÂÞË¹	10	Ò»°ãÃ³Ò×	2733	¸ö	0	?	24,426
201912	90251990	Î´ÁÐÃûÎÂ¶È¼Æ¼°¸ßÎÂ¼Æ,Î´ÓëÆäËûÒÇÆ÷×éºÏ	343	Ä¦¶û¶àÍß	10	Ò»°ãÃ³Ò×	1	¸ö	0	?	134
201912	90251990	Î´ÁÐÃûÎÂ¶È¼Æ¼°¸ßÎÂ¼Æ,Î´ÓëÆäËûÒÇÆ÷×éºÏ	344	¶íÂÞË¹Áª°î	10	Ò»°ãÃ³Ò×	745650	¸ö	0	?	4,793,552
201912	90251990	Î´ÁÐÃûÎÂ¶È¼Æ¼°¸ßÎÂ¼Æ,Î´ÓëÆäËûÒÇÆ÷×éºÏ	347	ÎÚ¿ËÀ¼	10	Ò»°ãÃ³Ò×	13367	¸ö	0	?	97,693
201912	90251990	Î´ÁÐÃûÎÂ¶È¼Æ¼°¸ßÎÂ¼Æ,Î´ÓëÆäËûÒÇÆ÷×éºÏ	351	¿ËÂÞµØÑÇ	10	Ò»°ãÃ³Ò×	749	¸ö	0	?	26,379
201912	90251990	Î´ÁÐÃûÎÂ¶È¼Æ¼°¸ßÎÂ¼Æ,Î´ÓëÆäËûÒÇÆ÷×éºÏ	352	½Ý¿Ë	10	Ò»°ãÃ³Ò×	114587	¸ö	0	?	837,592
201912	90251990	Î´ÁÐÃûÎÂ¶È¼Æ¼°¸ßÎÂ¼Æ,Î´ÓëÆäËûÒÇÆ÷×éºÏ	353	Ë¹Âå·¥¿Ë	10	Ò»°ãÃ³Ò×	20316	¸ö	0	?	57,817
201912	90251990	Î´ÁÐÃûÎÂ¶È¼Æ¼°¸ßÎÂ¼Æ,Î´ÓëÆäËûÒÇÆ÷×éºÏ	354	±±ÂíÆä¶Ù¹²ºÍ¹ú	10	Ò»°ãÃ³Ò×	30002	¸ö	0	?	70,260
201912	90251990	Î´ÁÐÃûÎÂ¶È¼Æ¼°¸ßÎÂ¼Æ,Î´ÓëÆäËûÒÇÆ÷×éºÏ	358	Èû¶ûÎ¬ÑÇ	10	Ò»°ãÃ³Ò×	50	¸ö	0	?	1,148
201912	90251990	Î´ÁÐÃûÎÂ¶È¼Æ¼°¸ßÎÂ¼Æ,Î´ÓëÆäËûÒÇÆ÷×éºÏ	402	°¢¸ùÍ¢	10	Ò»°ãÃ³Ò×	12710	¸ö	0	?	276,417
201912	90251990	Î´ÁÐÃûÎÂ¶È¼Æ¼°¸ßÎÂ¼Æ,Î´ÓëÆäËûÒÇÆ÷×éºÏ	408	¶àÃñ×å²£ÀûÎ¬ÑÇ¹ú	10	Ò»°ãÃ³Ò×	7481	¸ö	0	?	100,036
201912	90251990	Î´ÁÐÃûÎÂ¶È¼Æ¼°¸ßÎÂ¼Æ,Î´ÓëÆäËûÒÇÆ÷×éºÏ	410	°ÍÎ÷	10	Ò»°ãÃ³Ò×	786094	¸ö	0	?	4,179,934
201912	90251990	Î´ÁÐÃûÎÂ¶È¼Æ¼°¸ßÎÂ¼Æ,Î´ÓëÆäËûÒÇÆ÷×éºÏ	412	ÖÇÀû	10	Ò»°ãÃ³Ò×	171541	¸ö	0	?	1,275,613
201912	90251990	Î´ÁÐÃûÎÂ¶È¼Æ¼°¸ßÎÂ¼Æ,Î´ÓëÆäËûÒÇÆ÷×éºÏ	413	¸çÂ×±ÈÑÇ	10	Ò»°ãÃ³Ò×	107723	¸ö	0	?	481,515
201912	90251990	Î´ÁÐÃûÎÂ¶È¼Æ¼°¸ßÎÂ¼Æ,Î´ÓëÆäËûÒÇÆ÷×éºÏ	415	¸çË¹´ïÀè¼Ó	10	Ò»°ãÃ³Ò×	11538	¸ö	0	?	165,135
201912	90251990	Î´ÁÐÃûÎÂ¶È¼Æ¼°¸ßÎÂ¼Æ,Î´ÓëÆäËûÒÇÆ÷×éºÏ	418	¶àÃ×Äá¼Ó¹²ºÍ¹ú	10	Ò»°ãÃ³Ò×	1000	¸ö	0	?	6,869
201912	90251990	Î´ÁÐÃûÎÂ¶È¼Æ¼°¸ßÎÂ¼Æ,Î´ÓëÆäËûÒÇÆ÷×éºÏ	419	¶ò¹Ï¶à¶û	10	Ò»°ãÃ³Ò×	20381	¸ö	0	?	129,284
201912	90251990	Î´ÁÐÃûÎÂ¶È¼Æ¼°¸ßÎÂ¼Æ,Î´ÓëÆäËûÒÇÆ÷×éºÏ	423	Î£µØÂíÀ­	10	Ò»°ãÃ³Ò×	2781	¸ö	0	?	115,947
201912	90251990	Î´ÁÐÃûÎÂ¶È¼Æ¼°¸ßÎÂ¼Æ,Î´ÓëÆäËûÒÇÆ÷×éºÏ	426	ºé¶¼À­Ë¹	10	Ò»°ãÃ³Ò×	4500	¸ö	0	?	26,931
201912	90251990	Î´ÁÐÃûÎÂ¶È¼Æ¼°¸ßÎÂ¼Æ,Î´ÓëÆäËûÒÇÆ÷×éºÏ	429	Ä«Î÷¸ç	10	Ò»°ãÃ³Ò×	407220	¸ö	0	?	1,742,643
201912	90251990	Î´ÁÐÃûÎÂ¶È¼Æ¼°¸ßÎÂ¼Æ,Î´ÓëÆäËûÒÇÆ÷×éºÏ	431	Äá¼ÓÀ­¹Ï	10	Ò»°ãÃ³Ò×	16979	¸ö	0	?	85,718
201912	90251990	Î´ÁÐÃûÎÂ¶È¼Æ¼°¸ßÎÂ¼Æ,Î´ÓëÆäËûÒÇÆ÷×éºÏ	432	°ÍÄÃÂí	10	Ò»°ãÃ³Ò×	970	¸ö	0	?	12,846
201912	90251990	Î´ÁÐÃûÎÂ¶È¼Æ¼°¸ßÎÂ¼Æ,Î´ÓëÆäËûÒÇÆ÷×éºÏ	433	°ÍÀ­¹ç	10	Ò»°ãÃ³Ò×	100	¸ö	0	?	354
201912	90251990	Î´ÁÐÃûÎÂ¶È¼Æ¼°¸ßÎÂ¼Æ,Î´ÓëÆäËûÒÇÆ÷×éºÏ	434	ÃØÂ³	10	Ò»°ãÃ³Ò×	7646	¸ö	0	?	139,239
201912	90251990	Î´ÁÐÃûÎÂ¶È¼Æ¼°¸ßÎÂ¼Æ,Î´ÓëÆäËûÒÇÆ÷×éºÏ	440	Èø¶ûÍß¶à	10	Ò»°ãÃ³Ò×	1	¸ö	0	?	266
201912	90251990	Î´ÁÐÃûÎÂ¶È¼Æ¼°¸ßÎÂ¼Æ,Î´ÓëÆäËûÒÇÆ÷×éºÏ	442	ÌØÁ¢Äá´ïºÍ¶à°Í¸ç	10	Ò»°ãÃ³Ò×	1	¸ö	0	?	27
201912	90251990	Î´ÁÐÃûÎÂ¶È¼Æ¼°¸ßÎÂ¼Æ,Î´ÓëÆäËûÒÇÆ÷×éºÏ	444	ÎÚÀ­¹ç	10	Ò»°ãÃ³Ò×	3520	¸ö	0	?	95,205
201912	90251990	Î´ÁÐÃûÎÂ¶È¼Æ¼°¸ßÎÂ¼Æ,Î´ÓëÆäËûÒÇÆ÷×éºÏ	445	Î¯ÄÚÈðÀ­	10	Ò»°ãÃ³Ò×	4	¸ö	0	?	289
201912	90251990	Î´ÁÐÃûÎÂ¶È¼Æ¼°¸ßÎÂ¼Æ,Î´ÓëÆäËûÒÇÆ÷×éºÏ	501	¼ÓÄÃ´ó	10	Ò»°ãÃ³Ò×	216190	¸ö	0	?	3,876,914
201912	90251990	Î´ÁÐÃûÎÂ¶È¼Æ¼°¸ßÎÂ¼Æ,Î´ÓëÆäËûÒÇÆ÷×éºÏ	502	ÃÀ¹ú	10	Ò»°ãÃ³Ò×	3496501	¸ö	0	?	50,794,171
201912	90251990	Î´ÁÐÃûÎÂ¶È¼Æ¼°¸ßÎÂ¼Æ,Î´ÓëÆäËûÒÇÆ÷×éºÏ	601	°Ä´óÀûÑÇ	10	Ò»°ãÃ³Ò×	301403	¸ö	0	?	6,591,700
201912	90251990	Î´ÁÐÃûÎÂ¶È¼Æ¼°¸ßÎÂ¼Æ,Î´ÓëÆäËûÒÇÆ÷×éºÏ	603	ì³¼Ã	10	Ò»°ãÃ³Ò×	630	¸ö	0	?	7,601
201912	90251990	Î´ÁÐÃûÎÂ¶È¼Æ¼°¸ßÎÂ¼Æ,Î´ÓëÆäËûÒÇÆ÷×éºÏ	609	ÐÂÎ÷À¼	10	Ò»°ãÃ³Ò×	12082	¸ö	0	?	86,741
