# Supplementary material for: Research on optimization of emergency supplies customs clearance strategy from the perspective of public health security based on Chinese trade data
Source: Front Public Health. 2025 Jan 24;13:1520705. doi: 10.3389/fpubh.2025.1520705 (PMC11802811; doi:10.3389/fpubh.2025.1520705)
Supplement: Supplementary file 2 [file Data_Sheet_2.ZIP › Paper Code-Part2/2-Export/2019/2019∩╝ê11-12∩╝ë-μá╕Θà╕Φ»òσëé-σç║σÅú.csv]

201911	38220090	ÆäËûÕï¶Ï»òÊµÑéÓÃÊÔ¼Á¼°ÅäÖÆÊÔ¼Á£»¼ì¶¨²ÎÕÕÎï	103	ÃÏ¼ÓÀ­¹ú	10	Ò»°ãÃ³Ò×	26400	Ç§¿Ë	0	?	259,318
201911	38220090	ÆäËûÕï¶Ï»òÊµÑéÓÃÊÔ¼Á¼°ÅäÖÆÊÔ¼Á£»¼ì¶¨²ÎÕÕÎï	104	²»µ¤	10	Ò»°ãÃ³Ò×	77	Ç§¿Ë	0	?	48,416
201911	38220090	ÆäËûÕï¶Ï»òÊµÑéÓÃÊÔ¼Á¼°ÅäÖÆÊÔ¼Á£»¼ì¶¨²ÎÕÕÎï	105	ÎÄÀ³	10	Ò»°ãÃ³Ò×	1	Ç§¿Ë	0	?	8,586
201911	38220090	ÆäËûÕï¶Ï»òÊµÑéÓÃÊÔ¼Á¼°ÅäÖÆÊÔ¼Á£»¼ì¶¨²ÎÕÕÎï	106	Ãåµé	10	Ò»°ãÃ³Ò×	27283	Ç§¿Ë	0	?	269,332
201911	38220090	ÆäËûÕï¶Ï»òÊµÑéÓÃÊÔ¼Á¼°ÅäÖÆÊÔ¼Á£»¼ì¶¨²ÎÕÕÎï	107	¼íÆÒÕ¯	10	Ò»°ãÃ³Ò×	5235	Ç§¿Ë	0	?	91,650
201911	38220090	ÆäËûÕï¶Ï»òÊµÑéÓÃÊÔ¼Á¼°ÅäÖÆÊÔ¼Á£»¼ì¶¨²ÎÕÕÎï	108	ÈûÆÖÂ·Ë¹	10	Ò»°ãÃ³Ò×	150	Ç§¿Ë	0	?	21,436
201911	38220090	ÆäËûÕï¶Ï»òÊµÑéÓÃÊÔ¼Á¼°ÅäÖÆÊÔ¼Á£»¼ì¶¨²ÎÕÕÎï	110	ÖÐ¹úÏã¸Û	10	Ò»°ãÃ³Ò×	16842	Ç§¿Ë	0	?	2,783,879
201911	38220090	ÆäËûÕï¶Ï»òÊµÑéÓÃÊÔ¼Á¼°ÅäÖÆÊÔ¼Á£»¼ì¶¨²ÎÕÕÎï	111	Ó¡¶È	10	Ò»°ãÃ³Ò×	383609	Ç§¿Ë	0	?	4,870,718
201911	38220090	ÆäËûÕï¶Ï»òÊµÑéÓÃÊÔ¼Á¼°ÅäÖÆÊÔ¼Á£»¼ì¶¨²ÎÕÕÎï	112	Ó¡¶ÈÄáÎ÷ÑÇ	10	Ò»°ãÃ³Ò×	141285	Ç§¿Ë	0	?	1,432,536
201911	38220090	ÆäËûÕï¶Ï»òÊµÑéÓÃÊÔ¼Á¼°ÅäÖÆÊÔ¼Á£»¼ì¶¨²ÎÕÕÎï	113	ÒÁÀÊ	10	Ò»°ãÃ³Ò×	7590	Ç§¿Ë	0	?	3,375,991
201911	38220090	ÆäËûÕï¶Ï»òÊµÑéÓÃÊÔ¼Á¼°ÅäÖÆÊÔ¼Á£»¼ì¶¨²ÎÕÕÎï	114	ÒÁÀ­¿Ë	10	Ò»°ãÃ³Ò×	169	Ç§¿Ë	0	?	208,863
201911	38220090	ÆäËûÕï¶Ï»òÊµÑéÓÃÊÔ¼Á¼°ÅäÖÆÊÔ¼Á£»¼ì¶¨²ÎÕÕÎï	115	ÒÔÉ«ÁÐ	10	Ò»°ãÃ³Ò×	131	Ç§¿Ë	0	?	86,657
201911	38220090	ÆäËûÕï¶Ï»òÊµÑéÓÃÊÔ¼Á¼°ÅäÖÆÊÔ¼Á£»¼ì¶¨²ÎÕÕÎï	116	ÈÕ±¾	10	Ò»°ãÃ³Ò×	174447	Ç§¿Ë	0	?	15,712,502
201911	38220090	ÆäËûÕï¶Ï»òÊµÑéÓÃÊÔ¼Á¼°ÅäÖÆÊÔ¼Á£»¼ì¶¨²ÎÕÕÎï	117	Ô¼µ©	10	Ò»°ãÃ³Ò×	880	Ç§¿Ë	0	?	130,152
201911	38220090	ÆäËûÕï¶Ï»òÊµÑéÓÃÊÔ¼Á¼°ÅäÖÆÊÔ¼Á£»¼ì¶¨²ÎÕÕÎï	118	¿ÆÍþÌØ	10	Ò»°ãÃ³Ò×	8	Ç§¿Ë	0	?	2,876
201911	38220090	ÆäËûÕï¶Ï»òÊµÑéÓÃÊÔ¼Á¼°ÅäÖÆÊÔ¼Á£»¼ì¶¨²ÎÕÕÎï	119	ÀÏÎÎ	10	Ò»°ãÃ³Ò×	7530	Ç§¿Ë	0	?	95,183
201911	38220090	ÆäËûÕï¶Ï»òÊµÑéÓÃÊÔ¼Á¼°ÅäÖÆÊÔ¼Á£»¼ì¶¨²ÎÕÕÎï	120	Àè°ÍÄÛ	10	Ò»°ãÃ³Ò×	8616	Ç§¿Ë	0	?	237,813
201911	38220090	ÆäËûÕï¶Ï»òÊµÑéÓÃÊÔ¼Á¼°ÅäÖÆÊÔ¼Á£»¼ì¶¨²ÎÕÕÎï	121	ÖÐ¹ú°ÄÃÅ	10	Ò»°ãÃ³Ò×	24	Ç§¿Ë	0	?	24,625
201911	38220090	ÆäËûÕï¶Ï»òÊµÑéÓÃÊÔ¼Á¼°ÅäÖÆÊÔ¼Á£»¼ì¶¨²ÎÕÕÎï	122	ÂíÀ´Î÷ÑÇ	10	Ò»°ãÃ³Ò×	16662	Ç§¿Ë	0	?	757,150
201911	38220090	ÆäËûÕï¶Ï»òÊµÑéÓÃÊÔ¼Á¼°ÅäÖÆÊÔ¼Á£»¼ì¶¨²ÎÕÕÎï	124	ÃÉ¹Å	10	Ò»°ãÃ³Ò×	14	Ç§¿Ë	0	?	6,872
201911	38220090	ÆäËûÕï¶Ï»òÊµÑéÓÃÊÔ¼Á¼°ÅäÖÆÊÔ¼Á£»¼ì¶¨²ÎÕÕÎï	125	Äá²´¶ûÁª°îÃñÖ÷¹²ºÍ¹ú	10	Ò»°ãÃ³Ò×	15190	Ç§¿Ë	0	?	335,847
201911	38220090	ÆäËûÕï¶Ï»òÊµÑéÓÃÊÔ¼Á¼°ÅäÖÆÊÔ¼Á£»¼ì¶¨²ÎÕÕÎï	126	°¢Âü	10	Ò»°ãÃ³Ò×	12056	Ç§¿Ë	0	?	156,022
201911	38220090	ÆäËûÕï¶Ï»òÊµÑéÓÃÊÔ¼Á¼°ÅäÖÆÊÔ¼Á£»¼ì¶¨²ÎÕÕÎï	127	°Í»ùË¹Ì¹	10	Ò»°ãÃ³Ò×	73057	Ç§¿Ë	0	?	1,920,150
201911	38220090	ÆäËûÕï¶Ï»òÊµÑéÓÃÊÔ¼Á¼°ÅäÖÆÊÔ¼Á£»¼ì¶¨²ÎÕÕÎï	129	·ÆÂÉ±ö	10	Ò»°ãÃ³Ò×	102996	Ç§¿Ë	0	?	1,917,822
201911	38220090	ÆäËûÕï¶Ï»òÊµÑéÓÃÊÔ¼Á¼°ÅäÖÆÊÔ¼Á£»¼ì¶¨²ÎÕÕÎï	130	¿¨Ëþ¶û	10	Ò»°ãÃ³Ò×	4618	Ç§¿Ë	0	?	33,539
201911	38220090	ÆäËûÕï¶Ï»òÊµÑéÓÃÊÔ¼Á¼°ÅäÖÆÊÔ¼Á£»¼ì¶¨²ÎÕÕÎï	131	É³ÌØ°¢À­²®	10	Ò»°ãÃ³Ò×	16	Ç§¿Ë	0	?	18,516
201911	38220090	ÆäËûÕï¶Ï»òÊµÑéÓÃÊÔ¼Á¼°ÅäÖÆÊÔ¼Á£»¼ì¶¨²ÎÕÕÎï	132	ÐÂ¼ÓÆÂ	10	Ò»°ãÃ³Ò×	36942	Ç§¿Ë	0	?	1,243,581
201911	38220090	ÆäËûÕï¶Ï»òÊµÑéÓÃÊÔ¼Á¼°ÅäÖÆÊÔ¼Á£»¼ì¶¨²ÎÕÕÎï	133	º«¹ú	10	Ò»°ãÃ³Ò×	178265	Ç§¿Ë	0	?	4,551,546
201911	38220090	ÆäËûÕï¶Ï»òÊµÑéÓÃÊÔ¼Á¼°ÅäÖÆÊÔ¼Á£»¼ì¶¨²ÎÕÕÎï	134	Ë¹ÀïÀ¼¿¨	10	Ò»°ãÃ³Ò×	17057	Ç§¿Ë	0	?	1,861,400
201911	38220090	ÆäËûÕï¶Ï»òÊµÑéÓÃÊÔ¼Á¼°ÅäÖÆÊÔ¼Á£»¼ì¶¨²ÎÕÕÎï	136	Ì©¹ú	10	Ò»°ãÃ³Ò×	149335	Ç§¿Ë	0	?	3,588,189
201911	38220090	ÆäËûÕï¶Ï»òÊµÑéÓÃÊÔ¼Á¼°ÅäÖÆÊÔ¼Á£»¼ì¶¨²ÎÕÕÎï	137	ÍÁ¶úÆä	10	Ò»°ãÃ³Ò×	304621	Ç§¿Ë	0	?	5,514,747
201911	38220090	ÆäËûÕï¶Ï»òÊµÑéÓÃÊÔ¼Á¼°ÅäÖÆÊÔ¼Á£»¼ì¶¨²ÎÕÕÎï	138	°¢ÁªÇõ	10	Ò»°ãÃ³Ò×	4972	Ç§¿Ë	0	?	374,408
201911	38220090	ÆäËûÕï¶Ï»òÊµÑéÓÃÊÔ¼Á¼°ÅäÖÆÊÔ¼Á£»¼ì¶¨²ÎÕÕÎï	139	Ò²ÃÅ	10	Ò»°ãÃ³Ò×	54849	Ç§¿Ë	0	?	264,921
201911	38220090	ÆäËûÕï¶Ï»òÊµÑéÓÃÊÔ¼Á¼°ÅäÖÆÊÔ¼Á£»¼ì¶¨²ÎÕÕÎï	141	Ô½ÄÏ	10	Ò»°ãÃ³Ò×	226620	Ç§¿Ë	0	?	4,043,737
201911	38220090	ÆäËûÕï¶Ï»òÊµÑéÓÃÊÔ¼Á¼°ÅäÖÆÊÔ¼Á£»¼ì¶¨²ÎÕÕÎï	143	ÖÐ¹úÌ¨Íå	10	Ò»°ãÃ³Ò×	309	Ç§¿Ë	0	?	781,679
201911	38220090	ÆäËûÕï¶Ï»òÊµÑéÓÃÊÔ¼Á¼°ÅäÖÆÊÔ¼Á£»¼ì¶¨²ÎÕÕÎï	145	¹þÈø¿ËË¹Ì¹	10	Ò»°ãÃ³Ò×	20933	Ç§¿Ë	0	?	557,916
201911	38220090	ÆäËûÕï¶Ï»òÊµÑéÓÃÊÔ¼Á¼°ÅäÖÆÊÔ¼Á£»¼ì¶¨²ÎÕÕÎï	146	¼ª¶û¼ªË¹Ë¹Ì¹	10	Ò»°ãÃ³Ò×	3074	Ç§¿Ë	0	?	31,078
201911	38220090	ÆäËûÕï¶Ï»òÊµÑéÓÃÊÔ¼Á¼°ÅäÖÆÊÔ¼Á£»¼ì¶¨²ÎÕÕÎï	147	Ëþ¼ª¿ËË¹Ì¹	10	Ò»°ãÃ³Ò×	14300	Ç§¿Ë	0	?	95,714
201911	38220090	ÆäËûÕï¶Ï»òÊµÑéÓÃÊÔ¼Á¼°ÅäÖÆÊÔ¼Á£»¼ì¶¨²ÎÕÕÎï	149	ÎÚ×È±ð¿ËË¹Ì¹	10	Ò»°ãÃ³Ò×	763	Ç§¿Ë	0	?	295,887
201911	38220090	ÆäËûÕï¶Ï»òÊµÑéÓÃÊÔ¼Á¼°ÅäÖÆÊÔ¼Á£»¼ì¶¨²ÎÕÕÎï	201	°¢¶û¼°ÀûÑÇ	10	Ò»°ãÃ³Ò×	364	Ç§¿Ë	0	?	82,590
201911	38220090	ÆäËûÕï¶Ï»òÊµÑéÓÃÊÔ¼Á¼°ÅäÖÆÊÔ¼Á£»¼ì¶¨²ÎÕÕÎï	202	°²¸çÀ­	10	Ò»°ãÃ³Ò×	8518	Ç§¿Ë	0	?	45,030
201911	38220090	ÆäËûÕï¶Ï»òÊµÑéÓÃÊÔ¼Á¼°ÅäÖÆÊÔ¼Á£»¼ì¶¨²ÎÕÕÎï	203	±´Äþ	10	Ò»°ãÃ³Ò×	5	Ç§¿Ë	0	?	1,415
201911	38220090	ÆäËûÕï¶Ï»òÊµÑéÓÃÊÔ¼Á¼°ÅäÖÆÊÔ¼Á£»¼ì¶¨²ÎÕÕÎï	204	²©´ÄÍßÄÉ	10	Ò»°ãÃ³Ò×	4	Ç§¿Ë	0	?	11,390
201911	38220090	ÆäËûÕï¶Ï»òÊµÑéÓÃÊÔ¼Á¼°ÅäÖÆÊÔ¼Á£»¼ì¶¨²ÎÕÕÎï	206	¿¦ÂóÂ¡	10	Ò»°ãÃ³Ò×	267	Ç§¿Ë	0	?	77,793
201911	38220090	ÆäËûÕï¶Ï»òÊµÑéÓÃÊÔ¼Á¼°ÅäÖÆÊÔ¼Á£»¼ì¶¨²ÎÕÕÎï	211	Õ§µÃ	10	Ò»°ãÃ³Ò×	213	Ç§¿Ë	0	?	5,042
201911	38220090	ÆäËûÕï¶Ï»òÊµÑéÓÃÊÔ¼Á¼°ÅäÖÆÊÔ¼Á£»¼ì¶¨²ÎÕÕÎï	213	¸Õ¹û(²¼)	10	Ò»°ãÃ³Ò×	88	Ç§¿Ë	0	?	45,624
201911	38220090	ÆäËûÕï¶Ï»òÊµÑéÓÃÊÔ¼Á¼°ÅäÖÆÊÔ¼Á£»¼ì¶¨²ÎÕÕÎï	215	°£¼°	10	Ò»°ãÃ³Ò×	561	Ç§¿Ë	0	?	241,120
201911	38220090	ÆäËûÕï¶Ï»òÊµÑéÓÃÊÔ¼Á¼°ÅäÖÆÊÔ¼Á£»¼ì¶¨²ÎÕÕÎï	216	³àµÀ¼¸ÄÚÑÇ	10	Ò»°ãÃ³Ò×	17	Ç§¿Ë	0	?	4,951
201911	38220090	ÆäËûÕï¶Ï»òÊµÑéÓÃÊÔ¼Á¼°ÅäÖÆÊÔ¼Á£»¼ì¶¨²ÎÕÕÎï	217	°£Èû¶í±ÈÑÇ	10	Ò»°ãÃ³Ò×	682	Ç§¿Ë	0	?	16,562
201911	38220090	ÆäËûÕï¶Ï»òÊµÑéÓÃÊÔ¼Á¼°ÅäÖÆÊÔ¼Á£»¼ì¶¨²ÎÕÕÎï	220	¼ÓÄÉ	10	Ò»°ãÃ³Ò×	27676	Ç§¿Ë	0	?	294,648
201911	38220090	ÆäËûÕï¶Ï»òÊµÑéÓÃÊÔ¼Á¼°ÅäÖÆÊÔ¼Á£»¼ì¶¨²ÎÕÕÎï	223	¿ÆÌØµÏÍß	10	Ò»°ãÃ³Ò×	190	Ç§¿Ë	0	?	36,649
201911	38220090	ÆäËûÕï¶Ï»òÊµÑéÓÃÊÔ¼Á¼°ÅäÖÆÊÔ¼Á£»¼ì¶¨²ÎÕÕÎï	224	¿ÏÄáÑÇ	10	Ò»°ãÃ³Ò×	22495	Ç§¿Ë	0	?	204,289
201911	38220090	ÆäËûÕï¶Ï»òÊµÑéÓÃÊÔ¼Á¼°ÅäÖÆÊÔ¼Á£»¼ì¶¨²ÎÕÕÎï	225	Àû±ÈÀïÑÇ	10	Ò»°ãÃ³Ò×	14	Ç§¿Ë	0	?	6,721
201911	38220090	ÆäËûÕï¶Ï»òÊµÑéÓÃÊÔ¼Á¼°ÅäÖÆÊÔ¼Á£»¼ì¶¨²ÎÕÕÎï	226	Àû±ÈÑÇ	10	Ò»°ãÃ³Ò×	6730	Ç§¿Ë	0	?	539,425
201911	38220090	ÆäËûÕï¶Ï»òÊµÑéÓÃÊÔ¼Á¼°ÅäÖÆÊÔ¼Á£»¼ì¶¨²ÎÕÕÎï	227	Âí´ï¼ÓË¹¼Ó	10	Ò»°ãÃ³Ò×	6433	Ç§¿Ë	0	?	42,784
201911	38220090	ÆäËûÕï¶Ï»òÊµÑéÓÃÊÔ¼Á¼°ÅäÖÆÊÔ¼Á£»¼ì¶¨²ÎÕÕÎï	230	Ã«ÀïËþÄáÑÇ	10	Ò»°ãÃ³Ò×	13	Ç§¿Ë	0	?	20,619
201911	38220090	ÆäËûÕï¶Ï»òÊµÑéÓÃÊÔ¼Á¼°ÅäÖÆÊÔ¼Á£»¼ì¶¨²ÎÕÕÎï	231	Ã«ÀïÇóË¹	10	Ò»°ãÃ³Ò×	32	Ç§¿Ë	0	?	1,627
201911	38220090	ÆäËûÕï¶Ï»òÊµÑéÓÃÊÔ¼Á¼°ÅäÖÆÊÔ¼Á£»¼ì¶¨²ÎÕÕÎï	232	Ä¦Âå¸ç	10	Ò»°ãÃ³Ò×	407	Ç§¿Ë	0	?	125,537
201911	38220090	ÆäËûÕï¶Ï»òÊµÑéÓÃÊÔ¼Á¼°ÅäÖÆÊÔ¼Á£»¼ì¶¨²ÎÕÕÎï	233	ÄªÉ£±È¿Ë	10	Ò»°ãÃ³Ò×	3401	Ç§¿Ë	0	?	34,253
201911	38220090	ÆäËûÕï¶Ï»òÊµÑéÓÃÊÔ¼Á¼°ÅäÖÆÊÔ¼Á£»¼ì¶¨²ÎÕÕÎï	234	ÄÉÃ×±ÈÑÇ	10	Ò»°ãÃ³Ò×	117	Ç§¿Ë	0	?	34,666
201911	38220090	ÆäËûÕï¶Ï»òÊµÑéÓÃÊÔ¼Á¼°ÅäÖÆÊÔ¼Á£»¼ì¶¨²ÎÕÕÎï	235	ÄáÈÕ¶û	10	Ò»°ãÃ³Ò×	1	Ç§¿Ë	0	?	1,495
201911	38220090	ÆäËûÕï¶Ï»òÊµÑéÓÃÊÔ¼Á¼°ÅäÖÆÊÔ¼Á£»¼ì¶¨²ÎÕÕÎï	236	ÄáÈÕÀûÑÇ	10	Ò»°ãÃ³Ò×	1930	Ç§¿Ë	0	?	410,860
201911	38220090	ÆäËûÕï¶Ï»òÊµÑéÓÃÊÔ¼Á¼°ÅäÖÆÊÔ¼Á£»¼ì¶¨²ÎÕÕÎï	238	Â¬Íú´ï	10	Ò»°ãÃ³Ò×	128	Ç§¿Ë	0	?	22,681
201911	38220090	ÆäËûÕï¶Ï»òÊµÑéÓÃÊÔ¼Á¼°ÅäÖÆÊÔ¼Á£»¼ì¶¨²ÎÕÕÎï	240	ÈûÄÚ¼Ó¶û	10	Ò»°ãÃ³Ò×	7	Ç§¿Ë	0	?	2,404
201911	38220090	ÆäËûÕï¶Ï»òÊµÑéÓÃÊÔ¼Á¼°ÅäÖÆÊÔ¼Á£»¼ì¶¨²ÎÕÕÎï	241	ÈûÉà¶û	10	Ò»°ãÃ³Ò×	20	Ç§¿Ë	0	?	28,452
201911	38220090	ÆäËûÕï¶Ï»òÊµÑéÓÃÊÔ¼Á¼°ÅäÖÆÊÔ¼Á£»¼ì¶¨²ÎÕÕÎï	244	ÄÏ·Ç	10	Ò»°ãÃ³Ò×	338	Ç§¿Ë	0	?	41,188
201911	38220090	ÆäËûÕï¶Ï»òÊµÑéÓÃÊÔ¼Á¼°ÅäÖÆÊÔ¼Á£»¼ì¶¨²ÎÕÕÎï	246	ËÕµ¤	10	Ò»°ãÃ³Ò×	357	Ç§¿Ë	0	?	28,357
201911	38220090	ÆäËûÕï¶Ï»òÊµÑéÓÃÊÔ¼Á¼°ÅäÖÆÊÔ¼Á£»¼ì¶¨²ÎÕÕÎï	247	Ì¹É£ÄáÑÇ	10	Ò»°ãÃ³Ò×	2157	Ç§¿Ë	0	?	21,802
201911	38220090	ÆäËûÕï¶Ï»òÊµÑéÓÃÊÔ¼Á¼°ÅäÖÆÊÔ¼Á£»¼ì¶¨²ÎÕÕÎï	248	¶à¸ç	10	Ò»°ãÃ³Ò×	15441	Ç§¿Ë	0	?	135,040
201911	38220090	ÆäËûÕï¶Ï»òÊµÑéÓÃÊÔ¼Á¼°ÅäÖÆÊÔ¼Á£»¼ì¶¨²ÎÕÕÎï	249	Í»ÄáË¹	10	Ò»°ãÃ³Ò×	154	Ç§¿Ë	0	?	23,977
201911	38220090	ÆäËûÕï¶Ï»òÊµÑéÓÃÊÔ¼Á¼°ÅäÖÆÊÔ¼Á£»¼ì¶¨²ÎÕÕÎï	250	ÎÚ¸É´ï	10	Ò»°ãÃ³Ò×	223	Ç§¿Ë	0	?	39,169
201911	38220090	ÆäËûÕï¶Ï»òÊµÑéÓÃÊÔ¼Á¼°ÅäÖÆÊÔ¼Á£»¼ì¶¨²ÎÕÕÎï	251	²¼»ùÄÉ·¨Ë÷	10	Ò»°ãÃ³Ò×	35	Ç§¿Ë	0	?	11,217
201911	38220090	ÆäËûÕï¶Ï»òÊµÑéÓÃÊÔ¼Á¼°ÅäÖÆÊÔ¼Á£»¼ì¶¨²ÎÕÕÎï	253	ÔÞ±ÈÑÇ	10	Ò»°ãÃ³Ò×	2406	Ç§¿Ë	0	?	11,453
201911	38220090	ÆäËûÕï¶Ï»òÊµÑéÓÃÊÔ¼Á¼°ÅäÖÆÊÔ¼Á£»¼ì¶¨²ÎÕÕÎï	254	½ò°Í²¼Î¤	10	Ò»°ãÃ³Ò×	8482	Ç§¿Ë	0	?	72,621
201911	38220090	ÆäËûÕï¶Ï»òÊµÑéÓÃÊÔ¼Á¼°ÅäÖÆÊÔ¼Á£»¼ì¶¨²ÎÕÕÎï	260	ÄÏËÕµ¤¹²ºÍ¹ú	10	Ò»°ãÃ³Ò×	229	Ç§¿Ë	0	?	70,017
201911	38220090	ÆäËûÕï¶Ï»òÊµÑéÓÃÊÔ¼Á¼°ÅäÖÆÊÔ¼Á£»¼ì¶¨²ÎÕÕÎï	301	±ÈÀûÊ±	10	Ò»°ãÃ³Ò×	4035	Ç§¿Ë	0	?	348,176
201911	38220090	ÆäËûÕï¶Ï»òÊµÑéÓÃÊÔ¼Á¼°ÅäÖÆÊÔ¼Á£»¼ì¶¨²ÎÕÕÎï	302	µ¤Âó	10	Ò»°ãÃ³Ò×	20	Ç§¿Ë	0	?	57,436
201911	38220090	ÆäËûÕï¶Ï»òÊµÑéÓÃÊÔ¼Á¼°ÅäÖÆÊÔ¼Á£»¼ì¶¨²ÎÕÕÎï	303	Ó¢¹ú	10	Ò»°ãÃ³Ò×	319	Ç§¿Ë	0	?	1,632,218
201911	38220090	ÆäËûÕï¶Ï»òÊµÑéÓÃÊÔ¼Á¼°ÅäÖÆÊÔ¼Á£»¼ì¶¨²ÎÕÕÎï	304	µÂ¹ú	10	Ò»°ãÃ³Ò×	6136	Ç§¿Ë	0	?	4,605,556
201911	38220090	ÆäËûÕï¶Ï»òÊµÑéÓÃÊÔ¼Á¼°ÅäÖÆÊÔ¼Á£»¼ì¶¨²ÎÕÕÎï	305	·¨¹ú	10	Ò»°ãÃ³Ò×	3365	Ç§¿Ë	0	?	953,130
201911	38220090	ÆäËûÕï¶Ï»òÊµÑéÓÃÊÔ¼Á¼°ÅäÖÆÊÔ¼Á£»¼ì¶¨²ÎÕÕÎï	306	°®¶ûÀ¼	10	Ò»°ãÃ³Ò×	32	Ç§¿Ë	0	?	129,011
201911	38220090	ÆäËûÕï¶Ï»òÊµÑéÓÃÊÔ¼Á¼°ÅäÖÆÊÔ¼Á£»¼ì¶¨²ÎÕÕÎï	307	Òâ´óÀû	10	Ò»°ãÃ³Ò×	8159	Ç§¿Ë	0	?	1,447,809
201911	38220090	ÆäËûÕï¶Ï»òÊµÑéÓÃÊÔ¼Á¼°ÅäÖÆÊÔ¼Á£»¼ì¶¨²ÎÕÕÎï	308	Â¬É­±¤	10	Ò»°ãÃ³Ò×	1	Ç§¿Ë	0	?	5,646
201911	38220090	ÆäËûÕï¶Ï»òÊµÑéÓÃÊÔ¼Á¼°ÅäÖÆÊÔ¼Á£»¼ì¶¨²ÎÕÕÎï	309	ºÉÀ¼	10	Ò»°ãÃ³Ò×	57197	Ç§¿Ë	0	?	1,043,564
201911	38220090	ÆäËûÕï¶Ï»òÊµÑéÓÃÊÔ¼Á¼°ÅäÖÆÊÔ¼Á£»¼ì¶¨²ÎÕÕÎï	310	Ï£À°	10	Ò»°ãÃ³Ò×	117	Ç§¿Ë	0	?	71,455
201911	38220090	ÆäËûÕï¶Ï»òÊµÑéÓÃÊÔ¼Á¼°ÅäÖÆÊÔ¼Á£»¼ì¶¨²ÎÕÕÎï	311	ÆÏÌÑÑÀ	10	Ò»°ãÃ³Ò×	1	Ç§¿Ë	0	?	2,688
201911	38220090	ÆäËûÕï¶Ï»òÊµÑéÓÃÊÔ¼Á¼°ÅäÖÆÊÔ¼Á£»¼ì¶¨²ÎÕÕÎï	312	Î÷°àÑÀ	10	Ò»°ãÃ³Ò×	23402	Ç§¿Ë	0	?	1,112,431
201911	38220090	ÆäËûÕï¶Ï»òÊµÑéÓÃÊÔ¼Á¼°ÅäÖÆÊÔ¼Á£»¼ì¶¨²ÎÕÕÎï	315	°ÂµØÀû	10	Ò»°ãÃ³Ò×	3709	Ç§¿Ë	0	?	355,122
201911	38220090	ÆäËûÕï¶Ï»òÊµÑéÓÃÊÔ¼Á¼°ÅäÖÆÊÔ¼Á£»¼ì¶¨²ÎÕÕÎï	316	±£¼ÓÀûÑÇ	10	Ò»°ãÃ³Ò×	502	Ç§¿Ë	0	?	275,472
201911	38220090	ÆäËûÕï¶Ï»òÊµÑéÓÃÊÔ¼Á¼°ÅäÖÆÊÔ¼Á£»¼ì¶¨²ÎÕÕÎï	318	·ÒÀ¼	10	Ò»°ãÃ³Ò×	547	Ç§¿Ë	0	?	165,769
201911	38220090	ÆäËûÕï¶Ï»òÊµÑéÓÃÊÔ¼Á¼°ÅäÖÆÊÔ¼Á£»¼ì¶¨²ÎÕÕÎï	321	ÐÙÑÀÀû	10	Ò»°ãÃ³Ò×	148	Ç§¿Ë	0	?	94,598
201911	38220090	ÆäËûÕï¶Ï»òÊµÑéÓÃÊÔ¼Á¼°ÅäÖÆÊÔ¼Á£»¼ì¶¨²ÎÕÕÎï	327	²¨À¼	10	Ò»°ãÃ³Ò×	2254	Ç§¿Ë	0	?	538,200
201911	38220090	ÆäËûÕï¶Ï»òÊµÑéÓÃÊÔ¼Á¼°ÅäÖÆÊÔ¼Á£»¼ì¶¨²ÎÕÕÎï	328	ÂÞÂíÄáÑÇ	10	Ò»°ãÃ³Ò×	321	Ç§¿Ë	0	?	117,458
201911	38220090	ÆäËûÕï¶Ï»òÊµÑéÓÃÊÔ¼Á¼°ÅäÖÆÊÔ¼Á£»¼ì¶¨²ÎÕÕÎï	330	Èðµä	10	Ò»°ãÃ³Ò×	17126	Ç§¿Ë	0	?	199,737
201911	38220090	ÆäËûÕï¶Ï»òÊµÑéÓÃÊÔ¼Á¼°ÅäÖÆÊÔ¼Á£»¼ì¶¨²ÎÕÕÎï	331	ÈðÊ¿	10	Ò»°ãÃ³Ò×	464	Ç§¿Ë	0	?	228,767
201911	38220090	ÆäËûÕï¶Ï»òÊµÑéÓÃÊÔ¼Á¼°ÅäÖÆÊÔ¼Á£»¼ì¶¨²ÎÕÕÎï	334	°®É³ÄáÑÇ	10	Ò»°ãÃ³Ò×	1	Ç§¿Ë	0	?	1,134
201911	38220090	ÆäËûÕï¶Ï»òÊµÑéÓÃÊÔ¼Á¼°ÅäÖÆÊÔ¼Á£»¼ì¶¨²ÎÕÕÎï	335	À­ÍÑÎ¬ÑÇ	10	Ò»°ãÃ³Ò×	88	Ç§¿Ë	0	?	400,539
201911	38220090	ÆäËûÕï¶Ï»òÊµÑéÓÃÊÔ¼Á¼°ÅäÖÆÊÔ¼Á£»¼ì¶¨²ÎÕÕÎï	336	Á¢ÌÕÍð	10	Ò»°ãÃ³Ò×	7	Ç§¿Ë	0	?	37,023
201911	38220090	ÆäËûÕï¶Ï»òÊµÑéÓÃÊÔ¼Á¼°ÅäÖÆÊÔ¼Á£»¼ì¶¨²ÎÕÕÎï	337	¸ñÂ³¼ªÑÇ	10	Ò»°ãÃ³Ò×	3	Ç§¿Ë	0	?	21,846
201911	38220090	ÆäËûÕï¶Ï»òÊµÑéÓÃÊÔ¼Á¼°ÅäÖÆÊÔ¼Á£»¼ì¶¨²ÎÕÕÎï	338	ÑÇÃÀÄáÑÇ	10	Ò»°ãÃ³Ò×	1	Ç§¿Ë	0	?	8,840
201911	38220090	ÆäËûÕï¶Ï»òÊµÑéÓÃÊÔ¼Á¼°ÅäÖÆÊÔ¼Á£»¼ì¶¨²ÎÕÕÎï	339	°¢Èû°Ý½®	10	Ò»°ãÃ³Ò×	171	Ç§¿Ë	0	?	23,153
201911	38220090	ÆäËûÕï¶Ï»òÊµÑéÓÃÊÔ¼Á¼°ÅäÖÆÊÔ¼Á£»¼ì¶¨²ÎÕÕÎï	340	°×¶íÂÞË¹	10	Ò»°ãÃ³Ò×	174	Ç§¿Ë	0	?	81,400
201911	38220090	ÆäËûÕï¶Ï»òÊµÑéÓÃÊÔ¼Á¼°ÅäÖÆÊÔ¼Á£»¼ì¶¨²ÎÕÕÎï	343	Ä¦¶û¶àÍß	10	Ò»°ãÃ³Ò×	70	Ç§¿Ë	0	?	40,514
201911	38220090	ÆäËûÕï¶Ï»òÊµÑéÓÃÊÔ¼Á¼°ÅäÖÆÊÔ¼Á£»¼ì¶¨²ÎÕÕÎï	344	¶íÂÞË¹Áª°î	10	Ò»°ãÃ³Ò×	48844	Ç§¿Ë	0	?	1,586,190
201911	38220090	ÆäËûÕï¶Ï»òÊµÑéÓÃÊÔ¼Á¼°ÅäÖÆÊÔ¼Á£»¼ì¶¨²ÎÕÕÎï	347	ÎÚ¿ËÀ¼	10	Ò»°ãÃ³Ò×	10342	Ç§¿Ë	0	?	155,686
201911	38220090	ÆäËûÕï¶Ï»òÊµÑéÓÃÊÔ¼Á¼°ÅäÖÆÊÔ¼Á£»¼ì¶¨²ÎÕÕÎï	350	Ë¹ÂåÎÄÄáÑÇ	10	Ò»°ãÃ³Ò×	1	Ç§¿Ë	0	?	2,529
201911	38220090	ÆäËûÕï¶Ï»òÊµÑéÓÃÊÔ¼Á¼°ÅäÖÆÊÔ¼Á£»¼ì¶¨²ÎÕÕÎï	351	¿ËÂÞµØÑÇ	10	Ò»°ãÃ³Ò×	8	Ç§¿Ë	0	?	53
201911	38220090	ÆäËûÕï¶Ï»òÊµÑéÓÃÊÔ¼Á¼°ÅäÖÆÊÔ¼Á£»¼ì¶¨²ÎÕÕÎï	352	½Ý¿Ë	10	Ò»°ãÃ³Ò×	8325	Ç§¿Ë	0	?	211,447
201911	38220090	ÆäËûÕï¶Ï»òÊµÑéÓÃÊÔ¼Á¼°ÅäÖÆÊÔ¼Á£»¼ì¶¨²ÎÕÕÎï	353	Ë¹Âå·¥¿Ë	10	Ò»°ãÃ³Ò×	947	Ç§¿Ë	0	?	90,525
201911	38220090	ÆäËûÕï¶Ï»òÊµÑéÓÃÊÔ¼Á¼°ÅäÖÆÊÔ¼Á£»¼ì¶¨²ÎÕÕÎï	358	Èû¶ûÎ¬ÑÇ	10	Ò»°ãÃ³Ò×	121	Ç§¿Ë	0	?	27,612
201911	38220090	ÆäËûÕï¶Ï»òÊµÑéÓÃÊÔ¼Á¼°ÅäÖÆÊÔ¼Á£»¼ì¶¨²ÎÕÕÎï	402	°¢¸ùÍ¢	10	Ò»°ãÃ³Ò×	38970	Ç§¿Ë	0	?	539,091
201911	38220090	ÆäËûÕï¶Ï»òÊµÑéÓÃÊÔ¼Á¼°ÅäÖÆÊÔ¼Á£»¼ì¶¨²ÎÕÕÎï	408	¶àÃñ×å²£ÀûÎ¬ÑÇ¹ú	10	Ò»°ãÃ³Ò×	11208	Ç§¿Ë	0	?	174,651
201911	38220090	ÆäËûÕï¶Ï»òÊµÑéÓÃÊÔ¼Á¼°ÅäÖÆÊÔ¼Á£»¼ì¶¨²ÎÕÕÎï	410	°ÍÎ÷	10	Ò»°ãÃ³Ò×	4074	Ç§¿Ë	0	?	401,791
201911	38220090	ÆäËûÕï¶Ï»òÊµÑéÓÃÊÔ¼Á¼°ÅäÖÆÊÔ¼Á£»¼ì¶¨²ÎÕÕÎï	412	ÖÇÀû	10	Ò»°ãÃ³Ò×	2196	Ç§¿Ë	0	?	703,901
201911	38220090	ÆäËûÕï¶Ï»òÊµÑéÓÃÊÔ¼Á¼°ÅäÖÆÊÔ¼Á£»¼ì¶¨²ÎÕÕÎï	413	¸çÂ×±ÈÑÇ	10	Ò»°ãÃ³Ò×	62169	Ç§¿Ë	0	?	1,087,376
201911	38220090	ÆäËûÕï¶Ï»òÊµÑéÓÃÊÔ¼Á¼°ÅäÖÆÊÔ¼Á£»¼ì¶¨²ÎÕÕÎï	415	¸çË¹´ïÀè¼Ó	10	Ò»°ãÃ³Ò×	516	Ç§¿Ë	0	?	20,157
201911	38220090	ÆäËûÕï¶Ï»òÊµÑéÓÃÊÔ¼Á¼°ÅäÖÆÊÔ¼Á£»¼ì¶¨²ÎÕÕÎï	418	¶àÃ×Äá¼Ó¹²ºÍ¹ú	10	Ò»°ãÃ³Ò×	17790	Ç§¿Ë	0	?	223,700
201911	38220090	ÆäËûÕï¶Ï»òÊµÑéÓÃÊÔ¼Á¼°ÅäÖÆÊÔ¼Á£»¼ì¶¨²ÎÕÕÎï	419	¶ò¹Ï¶à¶û	10	Ò»°ãÃ³Ò×	43508	Ç§¿Ë	0	?	673,123
201911	38220090	ÆäËûÕï¶Ï»òÊµÑéÓÃÊÔ¼Á¼°ÅäÖÆÊÔ¼Á£»¼ì¶¨²ÎÕÕÎï	423	Î£µØÂíÀ­	10	Ò»°ãÃ³Ò×	8	Ç§¿Ë	0	?	3,091
201911	38220090	ÆäËûÕï¶Ï»òÊµÑéÓÃÊÔ¼Á¼°ÅäÖÆÊÔ¼Á£»¼ì¶¨²ÎÕÕÎï	425	º£µØ	10	Ò»°ãÃ³Ò×	30	Ç§¿Ë	0	?	7,018
201911	38220090	ÆäËûÕï¶Ï»òÊµÑéÓÃÊÔ¼Á¼°ÅäÖÆÊÔ¼Á£»¼ì¶¨²ÎÕÕÎï	426	ºé¶¼À­Ë¹	10	Ò»°ãÃ³Ò×	12256	Ç§¿Ë	0	?	317,668
201911	38220090	ÆäËûÕï¶Ï»òÊµÑéÓÃÊÔ¼Á¼°ÅäÖÆÊÔ¼Á£»¼ì¶¨²ÎÕÕÎï	429	Ä«Î÷¸ç	10	Ò»°ãÃ³Ò×	13436	Ç§¿Ë	0	?	269,050
201911	38220090	ÆäËûÕï¶Ï»òÊµÑéÓÃÊÔ¼Á¼°ÅäÖÆÊÔ¼Á£»¼ì¶¨²ÎÕÕÎï	431	Äá¼ÓÀ­¹Ï	10	Ò»°ãÃ³Ò×	305	Ç§¿Ë	0	?	25,050
201911	38220090	ÆäËûÕï¶Ï»òÊµÑéÓÃÊÔ¼Á¼°ÅäÖÆÊÔ¼Á£»¼ì¶¨²ÎÕÕÎï	434	ÃØÂ³	10	Ò»°ãÃ³Ò×	795	Ç§¿Ë	0	?	154,344
201911	38220090	ÆäËûÕï¶Ï»òÊµÑéÓÃÊÔ¼Á¼°ÅäÖÆÊÔ¼Á£»¼ì¶¨²ÎÕÕÎï	435	²¨¶àÀè¸÷	10	Ò»°ãÃ³Ò×	0	Ç§¿Ë	0	?	48
201911	38220090	ÆäËûÕï¶Ï»òÊµÑéÓÃÊÔ¼Á¼°ÅäÖÆÊÔ¼Á£»¼ì¶¨²ÎÕÕÎï	440	Èø¶ûÍß¶à	10	Ò»°ãÃ³Ò×	330	Ç§¿Ë	0	?	60,256
201911	38220090	ÆäËûÕï¶Ï»òÊµÑéÓÃÊÔ¼Á¼°ÅäÖÆÊÔ¼Á£»¼ì¶¨²ÎÕÕÎï	442	ÌØÁ¢Äá´ïºÍ¶à°Í¸ç	10	Ò»°ãÃ³Ò×	8	Ç§¿Ë	0	?	5,893
201911	38220090	ÆäËûÕï¶Ï»òÊµÑéÓÃÊÔ¼Á¼°ÅäÖÆÊÔ¼Á£»¼ì¶¨²ÎÕÕÎï	444	ÎÚÀ­¹ç	10	Ò»°ãÃ³Ò×	3	Ç§¿Ë	0	?	21
201911	38220090	ÆäËûÕï¶Ï»òÊµÑéÓÃÊÔ¼Á¼°ÅäÖÆÊÔ¼Á£»¼ì¶¨²ÎÕÕÎï	445	Î¯ÄÚÈðÀ­	10	Ò»°ãÃ³Ò×	37	Ç§¿Ë	0	?	40,257
201911	38220090	ÆäËûÕï¶Ï»òÊµÑéÓÃÊÔ¼Á¼°ÅäÖÆÊÔ¼Á£»¼ì¶¨²ÎÕÕÎï	501	¼ÓÄÃ´ó	10	Ò»°ãÃ³Ò×	211	Ç§¿Ë	0	?	628,791
201911	38220090	ÆäËûÕï¶Ï»òÊµÑéÓÃÊÔ¼Á¼°ÅäÖÆÊÔ¼Á£»¼ì¶¨²ÎÕÕÎï	502	ÃÀ¹ú	10	Ò»°ãÃ³Ò×	44284	Ç§¿Ë	0	?	24,493,061
201911	38220090	ÆäËûÕï¶Ï»òÊµÑéÓÃÊÔ¼Á¼°ÅäÖÆÊÔ¼Á£»¼ì¶¨²ÎÕÕÎï	601	°Ä´óÀûÑÇ	10	Ò»°ãÃ³Ò×	1956	Ç§¿Ë	0	?	471,673
201911	38220090	ÆäËûÕï¶Ï»òÊµÑéÓÃÊÔ¼Á¼°ÅäÖÆÊÔ¼Á£»¼ì¶¨²ÎÕÕÎï	608	ÍßÅ¬°¢Í¼	10	Ò»°ãÃ³Ò×	920	Ç§¿Ë	0	?	2,910
201911	38220090	ÆäËûÕï¶Ï»òÊµÑéÓÃÊÔ¼Á¼°ÅäÖÆÊÔ¼Á£»¼ì¶¨²ÎÕÕÎï	609	ÐÂÎ÷À¼	10	Ò»°ãÃ³Ò×	10	Ç§¿Ë	0	?	12,758
201911	38220090	ÆäËûÕï¶Ï»òÊµÑéÓÃÊÔ¼Á¼°ÅäÖÆÊÔ¼Á£»¼ì¶¨²ÎÕÕÎï	611	°Í²¼ÑÇÐÂ¼¸ÄÚÑÇ	10	Ò»°ãÃ³Ò×	115	Ç§¿Ë	0	?	3,367
201911	38220090	ÆäËûÕï¶Ï»òÊµÑéÓÃÊÔ¼Á¼°ÅäÖÆÊÔ¼Á£»¼ì¶¨²ÎÕÕÎï	613	ËùÂÞÃÅÈºµº	10	Ò»°ãÃ³Ò×	56	Ç§¿Ë	0	?	548
201912	38220090	ÆäËûÕï¶Ï»òÊµÑéÓÃÊÔ¼Á¼°ÅäÖÆÊÔ¼Á£»¼ì¶¨²ÎÕÕÎï	103	ÃÏ¼ÓÀ­¹ú	10	Ò»°ãÃ³Ò×	21426	Ç§¿Ë	0	?	423,656
201912	38220090	ÆäËûÕï¶Ï»òÊµÑéÓÃÊÔ¼Á¼°ÅäÖÆÊÔ¼Á£»¼ì¶¨²ÎÕÕÎï	106	Ãåµé	10	Ò»°ãÃ³Ò×	7655	Ç§¿Ë	0	?	154,562
201912	38220090	ÆäËûÕï¶Ï»òÊµÑéÓÃÊÔ¼Á¼°ÅäÖÆÊÔ¼Á£»¼ì¶¨²ÎÕÕÎï	107	¼íÆÒÕ¯	10	Ò»°ãÃ³Ò×	12439	Ç§¿Ë	0	?	84,639
201912	38220090	ÆäËûÕï¶Ï»òÊµÑéÓÃÊÔ¼Á¼°ÅäÖÆÊÔ¼Á£»¼ì¶¨²ÎÕÕÎï	108	ÈûÆÖÂ·Ë¹	10	Ò»°ãÃ³Ò×	21	Ç§¿Ë	0	?	1,434
201912	38220090	ÆäËûÕï¶Ï»òÊµÑéÓÃÊÔ¼Á¼°ÅäÖÆÊÔ¼Á£»¼ì¶¨²ÎÕÕÎï	110	ÖÐ¹úÏã¸Û	10	Ò»°ãÃ³Ò×	39220	Ç§¿Ë	0	?	2,551,300
201912	38220090	ÆäËûÕï¶Ï»òÊµÑéÓÃÊÔ¼Á¼°ÅäÖÆÊÔ¼Á£»¼ì¶¨²ÎÕÕÎï	111	Ó¡¶È	10	Ò»°ãÃ³Ò×	58883	Ç§¿Ë	0	?	3,611,797
201912	38220090	ÆäËûÕï¶Ï»òÊµÑéÓÃÊÔ¼Á¼°ÅäÖÆÊÔ¼Á£»¼ì¶¨²ÎÕÕÎï	112	Ó¡¶ÈÄáÎ÷ÑÇ	10	Ò»°ãÃ³Ò×	95053	Ç§¿Ë	0	?	1,579,257
201912	38220090	ÆäËûÕï¶Ï»òÊµÑéÓÃÊÔ¼Á¼°ÅäÖÆÊÔ¼Á£»¼ì¶¨²ÎÕÕÎï	113	ÒÁÀÊ	10	Ò»°ãÃ³Ò×	11461	Ç§¿Ë	0	?	1,672,647
201912	38220090	ÆäËûÕï¶Ï»òÊµÑéÓÃÊÔ¼Á¼°ÅäÖÆÊÔ¼Á£»¼ì¶¨²ÎÕÕÎï	114	ÒÁÀ­¿Ë	10	Ò»°ãÃ³Ò×	340	Ç§¿Ë	0	?	151,069
201912	38220090	ÆäËûÕï¶Ï»òÊµÑéÓÃÊÔ¼Á¼°ÅäÖÆÊÔ¼Á£»¼ì¶¨²ÎÕÕÎï	115	ÒÔÉ«ÁÐ	10	Ò»°ãÃ³Ò×	88	Ç§¿Ë	0	?	66,646
201912	38220090	ÆäËûÕï¶Ï»òÊµÑéÓÃÊÔ¼Á¼°ÅäÖÆÊÔ¼Á£»¼ì¶¨²ÎÕÕÎï	116	ÈÕ±¾	10	Ò»°ãÃ³Ò×	170591	Ç§¿Ë	0	?	15,724,545
201912	38220090	ÆäËûÕï¶Ï»òÊµÑéÓÃÊÔ¼Á¼°ÅäÖÆÊÔ¼Á£»¼ì¶¨²ÎÕÕÎï	117	Ô¼µ©	10	Ò»°ãÃ³Ò×	138	Ç§¿Ë	0	?	90,255
201912	38220090	ÆäËûÕï¶Ï»òÊµÑéÓÃÊÔ¼Á¼°ÅäÖÆÊÔ¼Á£»¼ì¶¨²ÎÕÕÎï	118	¿ÆÍþÌØ	10	Ò»°ãÃ³Ò×	143	Ç§¿Ë	0	?	136,932
201912	38220090	ÆäËûÕï¶Ï»òÊµÑéÓÃÊÔ¼Á¼°ÅäÖÆÊÔ¼Á£»¼ì¶¨²ÎÕÕÎï	119	ÀÏÎÎ	10	Ò»°ãÃ³Ò×	6	Ç§¿Ë	0	?	10,766
201912	38220090	ÆäËûÕï¶Ï»òÊµÑéÓÃÊÔ¼Á¼°ÅäÖÆÊÔ¼Á£»¼ì¶¨²ÎÕÕÎï	120	Àè°ÍÄÛ	10	Ò»°ãÃ³Ò×	222	Ç§¿Ë	0	?	66,942
201912	38220090	ÆäËûÕï¶Ï»òÊµÑéÓÃÊÔ¼Á¼°ÅäÖÆÊÔ¼Á£»¼ì¶¨²ÎÕÕÎï	121	ÖÐ¹ú°ÄÃÅ	10	Ò»°ãÃ³Ò×	2	Ç§¿Ë	0	?	9,949
201912	38220090	ÆäËûÕï¶Ï»òÊµÑéÓÃÊÔ¼Á¼°ÅäÖÆÊÔ¼Á£»¼ì¶¨²ÎÕÕÎï	122	ÂíÀ´Î÷ÑÇ	10	Ò»°ãÃ³Ò×	12619	Ç§¿Ë	0	?	515,390
201912	38220090	ÆäËûÕï¶Ï»òÊµÑéÓÃÊÔ¼Á¼°ÅäÖÆÊÔ¼Á£»¼ì¶¨²ÎÕÕÎï	124	ÃÉ¹Å	10	Ò»°ãÃ³Ò×	194	Ç§¿Ë	0	?	109,003
201912	38220090	ÆäËûÕï¶Ï»òÊµÑéÓÃÊÔ¼Á¼°ÅäÖÆÊÔ¼Á£»¼ì¶¨²ÎÕÕÎï	125	Äá²´¶ûÁª°îÃñÖ÷¹²ºÍ¹ú	10	Ò»°ãÃ³Ò×	1567	Ç§¿Ë	0	?	43,183
201912	38220090	ÆäËûÕï¶Ï»òÊµÑéÓÃÊÔ¼Á¼°ÅäÖÆÊÔ¼Á£»¼ì¶¨²ÎÕÕÎï	126	°¢Âü	10	Ò»°ãÃ³Ò×	14727	Ç§¿Ë	0	?	328,529
201912	38220090	ÆäËûÕï¶Ï»òÊµÑéÓÃÊÔ¼Á¼°ÅäÖÆÊÔ¼Á£»¼ì¶¨²ÎÕÕÎï	127	°Í»ùË¹Ì¹	10	Ò»°ãÃ³Ò×	57066	Ç§¿Ë	0	?	426,943
201912	38220090	ÆäËûÕï¶Ï»òÊµÑéÓÃÊÔ¼Á¼°ÅäÖÆÊÔ¼Á£»¼ì¶¨²ÎÕÕÎï	129	·ÆÂÉ±ö	10	Ò»°ãÃ³Ò×	84595	Ç§¿Ë	0	?	1,540,295
201912	38220090	ÆäËûÕï¶Ï»òÊµÑéÓÃÊÔ¼Á¼°ÅäÖÆÊÔ¼Á£»¼ì¶¨²ÎÕÕÎï	130	¿¨Ëþ¶û	10	Ò»°ãÃ³Ò×	8	Ç§¿Ë	0	?	47,205
201912	38220090	ÆäËûÕï¶Ï»òÊµÑéÓÃÊÔ¼Á¼°ÅäÖÆÊÔ¼Á£»¼ì¶¨²ÎÕÕÎï	131	É³ÌØ°¢À­²®	10	Ò»°ãÃ³Ò×	18535	Ç§¿Ë	0	?	222,385
201912	38220090	ÆäËûÕï¶Ï»òÊµÑéÓÃÊÔ¼Á¼°ÅäÖÆÊÔ¼Á£»¼ì¶¨²ÎÕÕÎï	132	ÐÂ¼ÓÆÂ	10	Ò»°ãÃ³Ò×	15490	Ç§¿Ë	0	?	528,262
201912	38220090	ÆäËûÕï¶Ï»òÊµÑéÓÃÊÔ¼Á¼°ÅäÖÆÊÔ¼Á£»¼ì¶¨²ÎÕÕÎï	133	º«¹ú	10	Ò»°ãÃ³Ò×	131323	Ç§¿Ë	0	?	6,392,862
201912	38220090	ÆäËûÕï¶Ï»òÊµÑéÓÃÊÔ¼Á¼°ÅäÖÆÊÔ¼Á£»¼ì¶¨²ÎÕÕÎï	134	Ë¹ÀïÀ¼¿¨	10	Ò»°ãÃ³Ò×	960	Ç§¿Ë	0	?	111,808
201912	38220090	ÆäËûÕï¶Ï»òÊµÑéÓÃÊÔ¼Á¼°ÅäÖÆÊÔ¼Á£»¼ì¶¨²ÎÕÕÎï	136	Ì©¹ú	10	Ò»°ãÃ³Ò×	139856	Ç§¿Ë	0	?	2,811,555
201912	38220090	ÆäËûÕï¶Ï»òÊµÑéÓÃÊÔ¼Á¼°ÅäÖÆÊÔ¼Á£»¼ì¶¨²ÎÕÕÎï	137	ÍÁ¶úÆä	10	Ò»°ãÃ³Ò×	64657	Ç§¿Ë	0	?	2,125,841
201912	38220090	ÆäËûÕï¶Ï»òÊµÑéÓÃÊÔ¼Á¼°ÅäÖÆÊÔ¼Á£»¼ì¶¨²ÎÕÕÎï	138	°¢ÁªÇõ	10	Ò»°ãÃ³Ò×	204	Ç§¿Ë	0	?	54,935
201912	38220090	ÆäËûÕï¶Ï»òÊµÑéÓÃÊÔ¼Á¼°ÅäÖÆÊÔ¼Á£»¼ì¶¨²ÎÕÕÎï	139	Ò²ÃÅ	10	Ò»°ãÃ³Ò×	4296	Ç§¿Ë	0	?	91,200
201912	38220090	ÆäËûÕï¶Ï»òÊµÑéÓÃÊÔ¼Á¼°ÅäÖÆÊÔ¼Á£»¼ì¶¨²ÎÕÕÎï	141	Ô½ÄÏ	10	Ò»°ãÃ³Ò×	135564	Ç§¿Ë	0	?	2,814,823
201912	38220090	ÆäËûÕï¶Ï»òÊµÑéÓÃÊÔ¼Á¼°ÅäÖÆÊÔ¼Á£»¼ì¶¨²ÎÕÕÎï	143	ÖÐ¹úÌ¨Íå	10	Ò»°ãÃ³Ò×	303	Ç§¿Ë	0	?	916,252
201912	38220090	ÆäËûÕï¶Ï»òÊµÑéÓÃÊÔ¼Á¼°ÅäÖÆÊÔ¼Á£»¼ì¶¨²ÎÕÕÎï	145	¹þÈø¿ËË¹Ì¹	10	Ò»°ãÃ³Ò×	30033	Ç§¿Ë	0	?	285,686
201912	38220090	ÆäËûÕï¶Ï»òÊµÑéÓÃÊÔ¼Á¼°ÅäÖÆÊÔ¼Á£»¼ì¶¨²ÎÕÕÎï	146	¼ª¶û¼ªË¹Ë¹Ì¹	10	Ò»°ãÃ³Ò×	105	Ç§¿Ë	0	?	64,468
201912	38220090	ÆäËûÕï¶Ï»òÊµÑéÓÃÊÔ¼Á¼°ÅäÖÆÊÔ¼Á£»¼ì¶¨²ÎÕÕÎï	147	Ëþ¼ª¿ËË¹Ì¹	10	Ò»°ãÃ³Ò×	3824	Ç§¿Ë	0	?	33,391
201912	38220090	ÆäËûÕï¶Ï»òÊµÑéÓÃÊÔ¼Á¼°ÅäÖÆÊÔ¼Á£»¼ì¶¨²ÎÕÕÎï	149	ÎÚ×È±ð¿ËË¹Ì¹	10	Ò»°ãÃ³Ò×	15257	Ç§¿Ë	0	?	99,824
201912	38220090	ÆäËûÕï¶Ï»òÊµÑéÓÃÊÔ¼Á¼°ÅäÖÆÊÔ¼Á£»¼ì¶¨²ÎÕÕÎï	201	°¢¶û¼°ÀûÑÇ	10	Ò»°ãÃ³Ò×	27441	Ç§¿Ë	0	?	939,383
201912	38220090	ÆäËûÕï¶Ï»òÊµÑéÓÃÊÔ¼Á¼°ÅäÖÆÊÔ¼Á£»¼ì¶¨²ÎÕÕÎï	203	±´Äþ	10	Ò»°ãÃ³Ò×	39	Ç§¿Ë	0	?	11,864
201912	38220090	ÆäËûÕï¶Ï»òÊµÑéÓÃÊÔ¼Á¼°ÅäÖÆÊÔ¼Á£»¼ì¶¨²ÎÕÕÎï	205	²¼Â¡µÏ	10	Ò»°ãÃ³Ò×	1	Ç§¿Ë	0	?	351
201912	38220090	ÆäËûÕï¶Ï»òÊµÑéÓÃÊÔ¼Á¼°ÅäÖÆÊÔ¼Á£»¼ì¶¨²ÎÕÕÎï	206	¿¦ÂóÂ¡	10	Ò»°ãÃ³Ò×	427	Ç§¿Ë	0	?	218,111
201912	38220090	ÆäËûÕï¶Ï»òÊµÑéÓÃÊÔ¼Á¼°ÅäÖÆÊÔ¼Á£»¼ì¶¨²ÎÕÕÎï	211	Õ§µÃ	10	Ò»°ãÃ³Ò×	17600	Ç§¿Ë	0	?	106,463
201912	38220090	ÆäËûÕï¶Ï»òÊµÑéÓÃÊÔ¼Á¼°ÅäÖÆÊÔ¼Á£»¼ì¶¨²ÎÕÕÎï	213	¸Õ¹û(²¼)	10	Ò»°ãÃ³Ò×	7	Ç§¿Ë	0	?	15,103
201912	38220090	ÆäËûÕï¶Ï»òÊµÑéÓÃÊÔ¼Á¼°ÅäÖÆÊÔ¼Á£»¼ì¶¨²ÎÕÕÎï	214	¼ª²¼Ìá	10	Ò»°ãÃ³Ò×	161	Ç§¿Ë	0	?	48,983
201912	38220090	ÆäËûÕï¶Ï»òÊµÑéÓÃÊÔ¼Á¼°ÅäÖÆÊÔ¼Á£»¼ì¶¨²ÎÕÕÎï	215	°£¼°	10	Ò»°ãÃ³Ò×	28575	Ç§¿Ë	0	?	736,186
201912	38220090	ÆäËûÕï¶Ï»òÊµÑéÓÃÊÔ¼Á¼°ÅäÖÆÊÔ¼Á£»¼ì¶¨²ÎÕÕÎï	217	°£Èû¶í±ÈÑÇ	10	Ò»°ãÃ³Ò×	46395	Ç§¿Ë	0	?	257,919
201912	38220090	ÆäËûÕï¶Ï»òÊµÑéÓÃÊÔ¼Á¼°ÅäÖÆÊÔ¼Á£»¼ì¶¨²ÎÕÕÎï	220	¼ÓÄÉ	10	Ò»°ãÃ³Ò×	317	Ç§¿Ë	0	?	48,307
201912	38220090	ÆäËûÕï¶Ï»òÊµÑéÓÃÊÔ¼Á¼°ÅäÖÆÊÔ¼Á£»¼ì¶¨²ÎÕÕÎï	221	¼¸ÄÚÑÇ	10	Ò»°ãÃ³Ò×	306	Ç§¿Ë	0	?	1,982
201912	38220090	ÆäËûÕï¶Ï»òÊµÑéÓÃÊÔ¼Á¼°ÅäÖÆÊÔ¼Á£»¼ì¶¨²ÎÕÕÎï	224	¿ÏÄáÑÇ	10	Ò»°ãÃ³Ò×	8597	Ç§¿Ë	0	?	138,364
201912	38220090	ÆäËûÕï¶Ï»òÊµÑéÓÃÊÔ¼Á¼°ÅäÖÆÊÔ¼Á£»¼ì¶¨²ÎÕÕÎï	225	Àû±ÈÀïÑÇ	10	Ò»°ãÃ³Ò×	3	Ç§¿Ë	0	?	1,402
201912	38220090	ÆäËûÕï¶Ï»òÊµÑéÓÃÊÔ¼Á¼°ÅäÖÆÊÔ¼Á£»¼ì¶¨²ÎÕÕÎï	226	Àû±ÈÑÇ	10	Ò»°ãÃ³Ò×	205	Ç§¿Ë	0	?	109,443
201912	38220090	ÆäËûÕï¶Ï»òÊµÑéÓÃÊÔ¼Á¼°ÅäÖÆÊÔ¼Á£»¼ì¶¨²ÎÕÕÎï	227	Âí´ï¼ÓË¹¼Ó	10	Ò»°ãÃ³Ò×	21	Ç§¿Ë	0	?	532
201912	38220090	ÆäËûÕï¶Ï»òÊµÑéÓÃÊÔ¼Á¼°ÅäÖÆÊÔ¼Á£»¼ì¶¨²ÎÕÕÎï	229	ÂíÀï	10	Ò»°ãÃ³Ò×	14	Ç§¿Ë	0	?	19,356
201912	38220090	ÆäËûÕï¶Ï»òÊµÑéÓÃÊÔ¼Á¼°ÅäÖÆÊÔ¼Á£»¼ì¶¨²ÎÕÕÎï	231	Ã«ÀïÇóË¹	10	Ò»°ãÃ³Ò×	87	Ç§¿Ë	0	?	5,903
201912	38220090	ÆäËûÕï¶Ï»òÊµÑéÓÃÊÔ¼Á¼°ÅäÖÆÊÔ¼Á£»¼ì¶¨²ÎÕÕÎï	232	Ä¦Âå¸ç	10	Ò»°ãÃ³Ò×	16192	Ç§¿Ë	0	?	454,218
201912	38220090	ÆäËûÕï¶Ï»òÊµÑéÓÃÊÔ¼Á¼°ÅäÖÆÊÔ¼Á£»¼ì¶¨²ÎÕÕÎï	233	ÄªÉ£±È¿Ë	10	Ò»°ãÃ³Ò×	23	Ç§¿Ë	0	?	7,836
201912	38220090	ÆäËûÕï¶Ï»òÊµÑéÓÃÊÔ¼Á¼°ÅäÖÆÊÔ¼Á£»¼ì¶¨²ÎÕÕÎï	235	ÄáÈÕ¶û	10	Ò»°ãÃ³Ò×	20	Ç§¿Ë	0	?	140
201912	38220090	ÆäËûÕï¶Ï»òÊµÑéÓÃÊÔ¼Á¼°ÅäÖÆÊÔ¼Á£»¼ì¶¨²ÎÕÕÎï	236	ÄáÈÕÀûÑÇ	10	Ò»°ãÃ³Ò×	17434	Ç§¿Ë	0	?	238,083
201912	38220090	ÆäËûÕï¶Ï»òÊµÑéÓÃÊÔ¼Á¼°ÅäÖÆÊÔ¼Á£»¼ì¶¨²ÎÕÕÎï	238	Â¬Íú´ï	10	Ò»°ãÃ³Ò×	1124	Ç§¿Ë	0	?	67,379
201912	38220090	ÆäËûÕï¶Ï»òÊµÑéÓÃÊÔ¼Á¼°ÅäÖÆÊÔ¼Á£»¼ì¶¨²ÎÕÕÎï	240	ÈûÄÚ¼Ó¶û	10	Ò»°ãÃ³Ò×	3429	Ç§¿Ë	0	?	51,097
201912	38220090	ÆäËûÕï¶Ï»òÊµÑéÓÃÊÔ¼Á¼°ÅäÖÆÊÔ¼Á£»¼ì¶¨²ÎÕÕÎï	243	Ë÷ÂíÀï	10	Ò»°ãÃ³Ò×	6140	Ç§¿Ë	0	?	72,710
201912	38220090	ÆäËûÕï¶Ï»òÊµÑéÓÃÊÔ¼Á¼°ÅäÖÆÊÔ¼Á£»¼ì¶¨²ÎÕÕÎï	244	ÄÏ·Ç	10	Ò»°ãÃ³Ò×	555	Ç§¿Ë	0	?	168,573
201912	38220090	ÆäËûÕï¶Ï»òÊµÑéÓÃÊÔ¼Á¼°ÅäÖÆÊÔ¼Á£»¼ì¶¨²ÎÕÕÎï	246	ËÕµ¤	10	Ò»°ãÃ³Ò×	62983	Ç§¿Ë	0	?	834,608
201912	38220090	ÆäËûÕï¶Ï»òÊµÑéÓÃÊÔ¼Á¼°ÅäÖÆÊÔ¼Á£»¼ì¶¨²ÎÕÕÎï	247	Ì¹É£ÄáÑÇ	10	Ò»°ãÃ³Ò×	34010	Ç§¿Ë	0	?	410,190
201912	38220090	ÆäËûÕï¶Ï»òÊµÑéÓÃÊÔ¼Á¼°ÅäÖÆÊÔ¼Á£»¼ì¶¨²ÎÕÕÎï	248	¶à¸ç	10	Ò»°ãÃ³Ò×	45	Ç§¿Ë	0	?	4,750
201912	38220090	ÆäËûÕï¶Ï»òÊµÑéÓÃÊÔ¼Á¼°ÅäÖÆÊÔ¼Á£»¼ì¶¨²ÎÕÕÎï	249	Í»ÄáË¹	10	Ò»°ãÃ³Ò×	8952	Ç§¿Ë	0	?	93,402
201912	38220090	ÆäËûÕï¶Ï»òÊµÑéÓÃÊÔ¼Á¼°ÅäÖÆÊÔ¼Á£»¼ì¶¨²ÎÕÕÎï	250	ÎÚ¸É´ï	10	Ò»°ãÃ³Ò×	8208	Ç§¿Ë	0	?	49,020
201912	38220090	ÆäËûÕï¶Ï»òÊµÑéÓÃÊÔ¼Á¼°ÅäÖÆÊÔ¼Á£»¼ì¶¨²ÎÕÕÎï	251	²¼»ùÄÉ·¨Ë÷	10	Ò»°ãÃ³Ò×	4325	Ç§¿Ë	0	?	75,097
201912	38220090	ÆäËûÕï¶Ï»òÊµÑéÓÃÊÔ¼Á¼°ÅäÖÆÊÔ¼Á£»¼ì¶¨²ÎÕÕÎï	252	¸Õ¹û(½ð)	10	Ò»°ãÃ³Ò×	60	Ç§¿Ë	0	?	313
201912	38220090	ÆäËûÕï¶Ï»òÊµÑéÓÃÊÔ¼Á¼°ÅäÖÆÊÔ¼Á£»¼ì¶¨²ÎÕÕÎï	253	ÔÞ±ÈÑÇ	10	Ò»°ãÃ³Ò×	417	Ç§¿Ë	0	?	4,658
201912	38220090	ÆäËûÕï¶Ï»òÊµÑéÓÃÊÔ¼Á¼°ÅäÖÆÊÔ¼Á£»¼ì¶¨²ÎÕÕÎï	254	½ò°Í²¼Î¤	10	Ò»°ãÃ³Ò×	3677	Ç§¿Ë	0	?	236,549
201912	38220090	ÆäËûÕï¶Ï»òÊµÑéÓÃÊÔ¼Á¼°ÅäÖÆÊÔ¼Á£»¼ì¶¨²ÎÕÕÎï	301	±ÈÀûÊ±	10	Ò»°ãÃ³Ò×	325	Ç§¿Ë	0	?	169,790
201912	38220090	ÆäËûÕï¶Ï»òÊµÑéÓÃÊÔ¼Á¼°ÅäÖÆÊÔ¼Á£»¼ì¶¨²ÎÕÕÎï	302	µ¤Âó	10	Ò»°ãÃ³Ò×	5	Ç§¿Ë	0	?	11,241
201912	38220090	ÆäËûÕï¶Ï»òÊµÑéÓÃÊÔ¼Á¼°ÅäÖÆÊÔ¼Á£»¼ì¶¨²ÎÕÕÎï	303	Ó¢¹ú	10	Ò»°ãÃ³Ò×	1649	Ç§¿Ë	0	?	1,393,057
201912	38220090	ÆäËûÕï¶Ï»òÊµÑéÓÃÊÔ¼Á¼°ÅäÖÆÊÔ¼Á£»¼ì¶¨²ÎÕÕÎï	304	µÂ¹ú	10	Ò»°ãÃ³Ò×	32665	Ç§¿Ë	0	?	2,587,972
201912	38220090	ÆäËûÕï¶Ï»òÊµÑéÓÃÊÔ¼Á¼°ÅäÖÆÊÔ¼Á£»¼ì¶¨²ÎÕÕÎï	305	·¨¹ú	10	Ò»°ãÃ³Ò×	13781	Ç§¿Ë	0	?	1,803,954
201912	38220090	ÆäËûÕï¶Ï»òÊµÑéÓÃÊÔ¼Á¼°ÅäÖÆÊÔ¼Á£»¼ì¶¨²ÎÕÕÎï	306	°®¶ûÀ¼	10	Ò»°ãÃ³Ò×	16	Ç§¿Ë	0	?	72,555
201912	38220090	ÆäËûÕï¶Ï»òÊµÑéÓÃÊÔ¼Á¼°ÅäÖÆÊÔ¼Á£»¼ì¶¨²ÎÕÕÎï	307	Òâ´óÀû	10	Ò»°ãÃ³Ò×	6584	Ç§¿Ë	0	?	443,246
201912	38220090	ÆäËûÕï¶Ï»òÊµÑéÓÃÊÔ¼Á¼°ÅäÖÆÊÔ¼Á£»¼ì¶¨²ÎÕÕÎï	309	ºÉÀ¼	10	Ò»°ãÃ³Ò×	84265	Ç§¿Ë	0	?	5,575,229
201912	38220090	ÆäËûÕï¶Ï»òÊµÑéÓÃÊÔ¼Á¼°ÅäÖÆÊÔ¼Á£»¼ì¶¨²ÎÕÕÎï	310	Ï£À°	10	Ò»°ãÃ³Ò×	717	Ç§¿Ë	0	?	33,545
201912	38220090	ÆäËûÕï¶Ï»òÊµÑéÓÃÊÔ¼Á¼°ÅäÖÆÊÔ¼Á£»¼ì¶¨²ÎÕÕÎï	311	ÆÏÌÑÑÀ	10	Ò»°ãÃ³Ò×	1	Ç§¿Ë	0	?	5,776
201912	38220090	ÆäËûÕï¶Ï»òÊµÑéÓÃÊÔ¼Á¼°ÅäÖÆÊÔ¼Á£»¼ì¶¨²ÎÕÕÎï	312	Î÷°àÑÀ	10	Ò»°ãÃ³Ò×	10647	Ç§¿Ë	0	?	789,455
201912	38220090	ÆäËûÕï¶Ï»òÊµÑéÓÃÊÔ¼Á¼°ÅäÖÆÊÔ¼Á£»¼ì¶¨²ÎÕÕÎï	315	°ÂµØÀû	10	Ò»°ãÃ³Ò×	974	Ç§¿Ë	0	?	265,165
201912	38220090	ÆäËûÕï¶Ï»òÊµÑéÓÃÊÔ¼Á¼°ÅäÖÆÊÔ¼Á£»¼ì¶¨²ÎÕÕÎï	316	±£¼ÓÀûÑÇ	10	Ò»°ãÃ³Ò×	203	Ç§¿Ë	0	?	241,837
201912	38220090	ÆäËûÕï¶Ï»òÊµÑéÓÃÊÔ¼Á¼°ÅäÖÆÊÔ¼Á£»¼ì¶¨²ÎÕÕÎï	318	·ÒÀ¼	10	Ò»°ãÃ³Ò×	2	Ç§¿Ë	0	?	701
201912	38220090	ÆäËûÕï¶Ï»òÊµÑéÓÃÊÔ¼Á¼°ÅäÖÆÊÔ¼Á£»¼ì¶¨²ÎÕÕÎï	321	ÐÙÑÀÀû	10	Ò»°ãÃ³Ò×	22	Ç§¿Ë	0	?	99,725
201912	38220090	ÆäËûÕï¶Ï»òÊµÑéÓÃÊÔ¼Á¼°ÅäÖÆÊÔ¼Á£»¼ì¶¨²ÎÕÕÎï	326	Å²Íþ	10	Ò»°ãÃ³Ò×	4	Ç§¿Ë	0	?	56,156
201912	38220090	ÆäËûÕï¶Ï»òÊµÑéÓÃÊÔ¼Á¼°ÅäÖÆÊÔ¼Á£»¼ì¶¨²ÎÕÕÎï	327	²¨À¼	10	Ò»°ãÃ³Ò×	277	Ç§¿Ë	0	?	389,760
201912	38220090	ÆäËûÕï¶Ï»òÊµÑéÓÃÊÔ¼Á¼°ÅäÖÆÊÔ¼Á£»¼ì¶¨²ÎÕÕÎï	328	ÂÞÂíÄáÑÇ	10	Ò»°ãÃ³Ò×	1463	Ç§¿Ë	0	?	115,683
201912	38220090	ÆäËûÕï¶Ï»òÊµÑéÓÃÊÔ¼Á¼°ÅäÖÆÊÔ¼Á£»¼ì¶¨²ÎÕÕÎï	330	Èðµä	10	Ò»°ãÃ³Ò×	66	Ç§¿Ë	0	?	299,216
201912	38220090	ÆäËûÕï¶Ï»òÊµÑéÓÃÊÔ¼Á¼°ÅäÖÆÊÔ¼Á£»¼ì¶¨²ÎÕÕÎï	331	ÈðÊ¿	10	Ò»°ãÃ³Ò×	422	Ç§¿Ë	0	?	241,693
201912	38220090	ÆäËûÕï¶Ï»òÊµÑéÓÃÊÔ¼Á¼°ÅäÖÆÊÔ¼Á£»¼ì¶¨²ÎÕÕÎï	335	À­ÍÑÎ¬ÑÇ	10	Ò»°ãÃ³Ò×	6	Ç§¿Ë	0	?	85,318
201912	38220090	ÆäËûÕï¶Ï»òÊµÑéÓÃÊÔ¼Á¼°ÅäÖÆÊÔ¼Á£»¼ì¶¨²ÎÕÕÎï	336	Á¢ÌÕÍð	10	Ò»°ãÃ³Ò×	0	Ç§¿Ë	0	?	3,366
201912	38220090	ÆäËûÕï¶Ï»òÊµÑéÓÃÊÔ¼Á¼°ÅäÖÆÊÔ¼Á£»¼ì¶¨²ÎÕÕÎï	338	ÑÇÃÀÄáÑÇ	10	Ò»°ãÃ³Ò×	104	Ç§¿Ë	0	?	1,364
201912	38220090	ÆäËûÕï¶Ï»òÊµÑéÓÃÊÔ¼Á¼°ÅäÖÆÊÔ¼Á£»¼ì¶¨²ÎÕÕÎï	339	°¢Èû°Ý½®	10	Ò»°ãÃ³Ò×	3	Ç§¿Ë	0	?	3,471
201912	38220090	ÆäËûÕï¶Ï»òÊµÑéÓÃÊÔ¼Á¼°ÅäÖÆÊÔ¼Á£»¼ì¶¨²ÎÕÕÎï	340	°×¶íÂÞË¹	10	Ò»°ãÃ³Ò×	39	Ç§¿Ë	0	?	148,096
201912	38220090	ÆäËûÕï¶Ï»òÊµÑéÓÃÊÔ¼Á¼°ÅäÖÆÊÔ¼Á£»¼ì¶¨²ÎÕÕÎï	343	Ä¦¶û¶àÍß	10	Ò»°ãÃ³Ò×	13	Ç§¿Ë	0	?	141,518
201912	38220090	ÆäËûÕï¶Ï»òÊµÑéÓÃÊÔ¼Á¼°ÅäÖÆÊÔ¼Á£»¼ì¶¨²ÎÕÕÎï	344	¶íÂÞË¹Áª°î	10	Ò»°ãÃ³Ò×	20818	Ç§¿Ë	0	?	733,858
201912	38220090	ÆäËûÕï¶Ï»òÊµÑéÓÃÊÔ¼Á¼°ÅäÖÆÊÔ¼Á£»¼ì¶¨²ÎÕÕÎï	347	ÎÚ¿ËÀ¼	10	Ò»°ãÃ³Ò×	1226	Ç§¿Ë	0	?	256,023
201912	38220090	ÆäËûÕï¶Ï»òÊµÑéÓÃÊÔ¼Á¼°ÅäÖÆÊÔ¼Á£»¼ì¶¨²ÎÕÕÎï	350	Ë¹ÂåÎÄÄáÑÇ	10	Ò»°ãÃ³Ò×	2	Ç§¿Ë	0	?	18,852
201912	38220090	ÆäËûÕï¶Ï»òÊµÑéÓÃÊÔ¼Á¼°ÅäÖÆÊÔ¼Á£»¼ì¶¨²ÎÕÕÎï	351	¿ËÂÞµØÑÇ	10	Ò»°ãÃ³Ò×	0	Ç§¿Ë	0	?	29,809
201912	38220090	ÆäËûÕï¶Ï»òÊµÑéÓÃÊÔ¼Á¼°ÅäÖÆÊÔ¼Á£»¼ì¶¨²ÎÕÕÎï	352	½Ý¿Ë	10	Ò»°ãÃ³Ò×	1003	Ç§¿Ë	0	?	366,738
201912	38220090	ÆäËûÕï¶Ï»òÊµÑéÓÃÊÔ¼Á¼°ÅäÖÆÊÔ¼Á£»¼ì¶¨²ÎÕÕÎï	353	Ë¹Âå·¥¿Ë	10	Ò»°ãÃ³Ò×	22679	Ç§¿Ë	0	?	221,052
201912	38220090	ÆäËûÕï¶Ï»òÊµÑéÓÃÊÔ¼Á¼°ÅäÖÆÊÔ¼Á£»¼ì¶¨²ÎÕÕÎï	354	±±ÂíÆä¶Ù¹²ºÍ¹ú	10	Ò»°ãÃ³Ò×	33	Ç§¿Ë	0	?	23,069
201912	38220090	ÆäËûÕï¶Ï»òÊµÑéÓÃÊÔ¼Á¼°ÅäÖÆÊÔ¼Á£»¼ì¶¨²ÎÕÕÎï	358	Èû¶ûÎ¬ÑÇ	10	Ò»°ãÃ³Ò×	415	Ç§¿Ë	0	?	148,919
201912	38220090	ÆäËûÕï¶Ï»òÊµÑéÓÃÊÔ¼Á¼°ÅäÖÆÊÔ¼Á£»¼ì¶¨²ÎÕÕÎï	402	°¢¸ùÍ¢	10	Ò»°ãÃ³Ò×	28636	Ç§¿Ë	0	?	607,962
201912	38220090	ÆäËûÕï¶Ï»òÊµÑéÓÃÊÔ¼Á¼°ÅäÖÆÊÔ¼Á£»¼ì¶¨²ÎÕÕÎï	404	°Í¹þÂí	10	Ò»°ãÃ³Ò×	0	Ç§¿Ë	0	?	49
201912	38220090	ÆäËûÕï¶Ï»òÊµÑéÓÃÊÔ¼Á¼°ÅäÖÆÊÔ¼Á£»¼ì¶¨²ÎÕÕÎï	408	¶àÃñ×å²£ÀûÎ¬ÑÇ¹ú	10	Ò»°ãÃ³Ò×	865	Ç§¿Ë	0	?	14,201
201912	38220090	ÆäËûÕï¶Ï»òÊµÑéÓÃÊÔ¼Á¼°ÅäÖÆÊÔ¼Á£»¼ì¶¨²ÎÕÕÎï	410	°ÍÎ÷	10	Ò»°ãÃ³Ò×	14705	Ç§¿Ë	0	?	1,127,811
201912	38220090	ÆäËûÕï¶Ï»òÊµÑéÓÃÊÔ¼Á¼°ÅäÖÆÊÔ¼Á£»¼ì¶¨²ÎÕÕÎï	412	ÖÇÀû	10	Ò»°ãÃ³Ò×	13087	Ç§¿Ë	0	?	481,480
201912	38220090	ÆäËûÕï¶Ï»òÊµÑéÓÃÊÔ¼Á¼°ÅäÖÆÊÔ¼Á£»¼ì¶¨²ÎÕÕÎï	413	¸çÂ×±ÈÑÇ	10	Ò»°ãÃ³Ò×	41765	Ç§¿Ë	0	?	568,074
201912	38220090	ÆäËûÕï¶Ï»òÊµÑéÓÃÊÔ¼Á¼°ÅäÖÆÊÔ¼Á£»¼ì¶¨²ÎÕÕÎï	414	¶àÃ×Äá¿Ë	10	Ò»°ãÃ³Ò×	2	Ç§¿Ë	0	?	707
201912	38220090	ÆäËûÕï¶Ï»òÊµÑéÓÃÊÔ¼Á¼°ÅäÖÆÊÔ¼Á£»¼ì¶¨²ÎÕÕÎï	415	¸çË¹´ïÀè¼Ó	10	Ò»°ãÃ³Ò×	440	Ç§¿Ë	0	?	3,991
201912	38220090	ÆäËûÕï¶Ï»òÊµÑéÓÃÊÔ¼Á¼°ÅäÖÆÊÔ¼Á£»¼ì¶¨²ÎÕÕÎï	416	¹Å°Í	10	Ò»°ãÃ³Ò×	12	Ç§¿Ë	0	?	211,671
201912	38220090	ÆäËûÕï¶Ï»òÊµÑéÓÃÊÔ¼Á¼°ÅäÖÆÊÔ¼Á£»¼ì¶¨²ÎÕÕÎï	418	¶àÃ×Äá¼Ó¹²ºÍ¹ú	10	Ò»°ãÃ³Ò×	7093	Ç§¿Ë	0	?	142,269
201912	38220090	ÆäËûÕï¶Ï»òÊµÑéÓÃÊÔ¼Á¼°ÅäÖÆÊÔ¼Á£»¼ì¶¨²ÎÕÕÎï	419	¶ò¹Ï¶à¶û	10	Ò»°ãÃ³Ò×	33864	Ç§¿Ë	0	?	315,411
201912	38220090	ÆäËûÕï¶Ï»òÊµÑéÓÃÊÔ¼Á¼°ÅäÖÆÊÔ¼Á£»¼ì¶¨²ÎÕÕÎï	423	Î£µØÂíÀ­	10	Ò»°ãÃ³Ò×	6047	Ç§¿Ë	0	?	55,062
201912	38220090	ÆäËûÕï¶Ï»òÊµÑéÓÃÊÔ¼Á¼°ÅäÖÆÊÔ¼Á£»¼ì¶¨²ÎÕÕÎï	426	ºé¶¼À­Ë¹	10	Ò»°ãÃ³Ò×	648	Ç§¿Ë	0	?	51,444
201912	38220090	ÆäËûÕï¶Ï»òÊµÑéÓÃÊÔ¼Á¼°ÅäÖÆÊÔ¼Á£»¼ì¶¨²ÎÕÕÎï	427	ÑÀÂò¼Ó	10	Ò»°ãÃ³Ò×	54	Ç§¿Ë	0	?	54,262
201912	38220090	ÆäËûÕï¶Ï»òÊµÑéÓÃÊÔ¼Á¼°ÅäÖÆÊÔ¼Á£»¼ì¶¨²ÎÕÕÎï	429	Ä«Î÷¸ç	10	Ò»°ãÃ³Ò×	50200	Ç§¿Ë	0	?	300,035
201912	38220090	ÆäËûÕï¶Ï»òÊµÑéÓÃÊÔ¼Á¼°ÅäÖÆÊÔ¼Á£»¼ì¶¨²ÎÕÕÎï	431	Äá¼ÓÀ­¹Ï	10	Ò»°ãÃ³Ò×	11575	Ç§¿Ë	0	?	106,616
201912	38220090	ÆäËûÕï¶Ï»òÊµÑéÓÃÊÔ¼Á¼°ÅäÖÆÊÔ¼Á£»¼ì¶¨²ÎÕÕÎï	432	°ÍÄÃÂí	10	Ò»°ãÃ³Ò×	36	Ç§¿Ë	0	?	28,164
201912	38220090	ÆäËûÕï¶Ï»òÊµÑéÓÃÊÔ¼Á¼°ÅäÖÆÊÔ¼Á£»¼ì¶¨²ÎÕÕÎï	434	ÃØÂ³	10	Ò»°ãÃ³Ò×	77349	Ç§¿Ë	0	?	1,042,314
201912	38220090	ÆäËûÕï¶Ï»òÊµÑéÓÃÊÔ¼Á¼°ÅäÖÆÊÔ¼Á£»¼ì¶¨²ÎÕÕÎï	440	Èø¶ûÍß¶à	10	Ò»°ãÃ³Ò×	150	Ç§¿Ë	0	?	17,319
201912	38220090	ÆäËûÕï¶Ï»òÊµÑéÓÃÊÔ¼Á¼°ÅäÖÆÊÔ¼Á£»¼ì¶¨²ÎÕÕÎï	442	ÌØÁ¢Äá´ïºÍ¶à°Í¸ç	10	Ò»°ãÃ³Ò×	1	Ç§¿Ë	0	?	2,830
201912	38220090	ÆäËûÕï¶Ï»òÊµÑéÓÃÊÔ¼Á¼°ÅäÖÆÊÔ¼Á£»¼ì¶¨²ÎÕÕÎï	444	ÎÚÀ­¹ç	10	Ò»°ãÃ³Ò×	129	Ç§¿Ë	0	?	13,176
201912	38220090	ÆäËûÕï¶Ï»òÊµÑéÓÃÊÔ¼Á¼°ÅäÖÆÊÔ¼Á£»¼ì¶¨²ÎÕÕÎï	445	Î¯ÄÚÈðÀ­	10	Ò»°ãÃ³Ò×	2953	Ç§¿Ë	0	?	5,257,545
201912	38220090	ÆäËûÕï¶Ï»òÊµÑéÓÃÊÔ¼Á¼°ÅäÖÆÊÔ¼Á£»¼ì¶¨²ÎÕÕÎï	501	¼ÓÄÃ´ó	10	Ò»°ãÃ³Ò×	6174	Ç§¿Ë	0	?	796,821
201912	38220090	ÆäËûÕï¶Ï»òÊµÑéÓÃÊÔ¼Á¼°ÅäÖÆÊÔ¼Á£»¼ì¶¨²ÎÕÕÎï	502	ÃÀ¹ú	10	Ò»°ãÃ³Ò×	10350	Ç§¿Ë	0	?	26,344,926
201912	38220090	ÆäËûÕï¶Ï»òÊµÑéÓÃÊÔ¼Á¼°ÅäÖÆÊÔ¼Á£»¼ì¶¨²ÎÕÕÎï	601	°Ä´óÀûÑÇ	10	Ò»°ãÃ³Ò×	17506	Ç§¿Ë	0	?	485,682
201912	38220090	ÆäËûÕï¶Ï»òÊµÑéÓÃÊÔ¼Á¼°ÅäÖÆÊÔ¼Á£»¼ì¶¨²ÎÕÕÎï	603	ì³¼Ã	10	Ò»°ãÃ³Ò×	450	Ç§¿Ë	0	?	6,644
201912	38220090	ÆäËûÕï¶Ï»òÊµÑéÓÃÊÔ¼Á¼°ÅäÖÆÊÔ¼Á£»¼ì¶¨²ÎÕÕÎï	609	ÐÂÎ÷À¼	10	Ò»°ãÃ³Ò×	14	Ç§¿Ë	0	?	81,164
201912	38220090	ÆäËûÕï¶Ï»òÊµÑéÓÃÊÔ¼Á¼°ÅäÖÆÊÔ¼Á£»¼ì¶¨²ÎÕÕÎï	611	°Í²¼ÑÇÐÂ¼¸ÄÚÑÇ	10	Ò»°ãÃ³Ò×	43	Ç§¿Ë	0	?	3,822
