# Supplementary material for: Research on optimization of emergency supplies customs clearance strategy from the perspective of public health security based on Chinese trade data
Source: Front Public Health. 2025 Jan 24;13:1520705. doi: 10.3389/fpubh.2025.1520705 (PMC11802811; doi:10.3389/fpubh.2025.1520705)
Supplement: Supplementary file 2 [file Data_Sheet_2.ZIP › Paper Code-Part2/2-Export/2019/2019∩╝ê11-12∩╝ë-μëïσÑù-σç║σÅú.csv]

201911	39262011	¾ÛÂÈÒÒÏ©ÖÆÊÖÌ×£¨·ÖÖ¸ÊÖÌ×¡¢Á¬Ö¸ÊÖÌ×µÈ£©	102	°ÍÁÖ	10	Ò»°ãÃ³Ò×	26220	Ç§¿Ë	2950000	Ë«	432,797
201911	39262011	¾ÛÂÈÒÒÏ©ÖÆÊÖÌ×£¨·ÖÖ¸ÊÖÌ×¡¢Á¬Ö¸ÊÖÌ×µÈ£©	106	Ãåµé	10	Ò»°ãÃ³Ò×	205	Ç§¿Ë	1440	Ë«	2,913
201911	39262011	¾ÛÂÈÒÒÏ©ÖÆÊÖÌ×£¨·ÖÖ¸ÊÖÌ×¡¢Á¬Ö¸ÊÖÌ×µÈ£©	109	³¯ÏÊ	10	Ò»°ãÃ³Ò×	769	Ç§¿Ë	22102	Ë«	62,545
201911	39262011	¾ÛÂÈÒÒÏ©ÖÆÊÖÌ×£¨·ÖÖ¸ÊÖÌ×¡¢Á¬Ö¸ÊÖÌ×µÈ£©	110	ÖÐ¹úÏã¸Û	10	Ò»°ãÃ³Ò×	8384	Ç§¿Ë	931130	Ë«	163,432
201911	39262011	¾ÛÂÈÒÒÏ©ÖÆÊÖÌ×£¨·ÖÖ¸ÊÖÌ×¡¢Á¬Ö¸ÊÖÌ×µÈ£©	111	Ó¡¶È	10	Ò»°ãÃ³Ò×	35960	Ç§¿Ë	4121161	Ë«	577,700
201911	39262011	¾ÛÂÈÒÒÏ©ÖÆÊÖÌ×£¨·ÖÖ¸ÊÖÌ×¡¢Á¬Ö¸ÊÖÌ×µÈ£©	112	Ó¡¶ÈÄáÎ÷ÑÇ	10	Ò»°ãÃ³Ò×	22311	Ç§¿Ë	1179923	Ë«	547,868
201911	39262011	¾ÛÂÈÒÒÏ©ÖÆÊÖÌ×£¨·ÖÖ¸ÊÖÌ×¡¢Á¬Ö¸ÊÖÌ×µÈ£©	113	ÒÁÀÊ	10	Ò»°ãÃ³Ò×	125105	Ç§¿Ë	13100000	Ë«	2,054,403
201911	39262011	¾ÛÂÈÒÒÏ©ÖÆÊÖÌ×£¨·ÖÖ¸ÊÖÌ×¡¢Á¬Ö¸ÊÖÌ×µÈ£©	114	ÒÁÀ­¿Ë	10	Ò»°ãÃ³Ò×	8725	Ç§¿Ë	1125000	Ë«	155,651
201911	39262011	¾ÛÂÈÒÒÏ©ÖÆÊÖÌ×£¨·ÖÖ¸ÊÖÌ×¡¢Á¬Ö¸ÊÖÌ×µÈ£©	115	ÒÔÉ«ÁÐ	10	Ò»°ãÃ³Ò×	29732	Ç§¿Ë	3162790	Ë«	493,909
201911	39262011	¾ÛÂÈÒÒÏ©ÖÆÊÖÌ×£¨·ÖÖ¸ÊÖÌ×¡¢Á¬Ö¸ÊÖÌ×µÈ£©	116	ÈÕ±¾	10	Ò»°ãÃ³Ò×	2133575	Ç§¿Ë	245093276	Ë«	40,718,466
201911	39262011	¾ÛÂÈÒÒÏ©ÖÆÊÖÌ×£¨·ÖÖ¸ÊÖÌ×¡¢Á¬Ö¸ÊÖÌ×µÈ£©	118	¿ÆÍþÌØ	10	Ò»°ãÃ³Ò×	94773	Ç§¿Ë	10426500	Ë«	1,607,651
201911	39262011	¾ÛÂÈÒÒÏ©ÖÆÊÖÌ×£¨·ÖÖ¸ÊÖÌ×¡¢Á¬Ö¸ÊÖÌ×µÈ£©	119	ÀÏÎÎ	10	Ò»°ãÃ³Ò×	600	Ç§¿Ë	16800	Ë«	114,099
201911	39262011	¾ÛÂÈÒÒÏ©ÖÆÊÖÌ×£¨·ÖÖ¸ÊÖÌ×¡¢Á¬Ö¸ÊÖÌ×µÈ£©	122	ÂíÀ´Î÷ÑÇ	10	Ò»°ãÃ³Ò×	63214	Ç§¿Ë	5872490	Ë«	1,476,264
201911	39262011	¾ÛÂÈÒÒÏ©ÖÆÊÖÌ×£¨·ÖÖ¸ÊÖÌ×¡¢Á¬Ö¸ÊÖÌ×µÈ£©	124	ÃÉ¹Å	10	Ò»°ãÃ³Ò×	297	Ç§¿Ë	9232	Ë«	8,507
201911	39262011	¾ÛÂÈÒÒÏ©ÖÆÊÖÌ×£¨·ÖÖ¸ÊÖÌ×¡¢Á¬Ö¸ÊÖÌ×µÈ£©	126	°¢Âü	10	Ò»°ãÃ³Ò×	41413	Ç§¿Ë	4250000	Ë«	631,550
201911	39262011	¾ÛÂÈÒÒÏ©ÖÆÊÖÌ×£¨·ÖÖ¸ÊÖÌ×¡¢Á¬Ö¸ÊÖÌ×µÈ£©	127	°Í»ùË¹Ì¹	10	Ò»°ãÃ³Ò×	6300	Ç§¿Ë	450000	Ë«	123,573
201911	39262011	¾ÛÂÈÒÒÏ©ÖÆÊÖÌ×£¨·ÖÖ¸ÊÖÌ×¡¢Á¬Ö¸ÊÖÌ×µÈ£©	129	·ÆÂÉ±ö	10	Ò»°ãÃ³Ò×	46876	Ç§¿Ë	5033660	Ë«	873,020
201911	39262011	¾ÛÂÈÒÒÏ©ÖÆÊÖÌ×£¨·ÖÖ¸ÊÖÌ×¡¢Á¬Ö¸ÊÖÌ×µÈ£©	130	¿¨Ëþ¶û	10	Ò»°ãÃ³Ò×	141973	Ç§¿Ë	15596000	Ë«	2,338,445
201911	39262011	¾ÛÂÈÒÒÏ©ÖÆÊÖÌ×£¨·ÖÖ¸ÊÖÌ×¡¢Á¬Ö¸ÊÖÌ×µÈ£©	131	É³ÌØ°¢À­²®	10	Ò»°ãÃ³Ò×	932456	Ç§¿Ë	102801350	Ë«	16,079,601
201911	39262011	¾ÛÂÈÒÒÏ©ÖÆÊÖÌ×£¨·ÖÖ¸ÊÖÌ×¡¢Á¬Ö¸ÊÖÌ×µÈ£©	132	ÐÂ¼ÓÆÂ	10	Ò»°ãÃ³Ò×	83752	Ç§¿Ë	7968620	Ë«	1,485,432
201911	39262011	¾ÛÂÈÒÒÏ©ÖÆÊÖÌ×£¨·ÖÖ¸ÊÖÌ×¡¢Á¬Ö¸ÊÖÌ×µÈ£©	133	º«¹ú	10	Ò»°ãÃ³Ò×	49186	Ç§¿Ë	2225398	Ë«	2,043,476
201911	39262011	¾ÛÂÈÒÒÏ©ÖÆÊÖÌ×£¨·ÖÖ¸ÊÖÌ×¡¢Á¬Ö¸ÊÖÌ×µÈ£©	135	ÐðÀûÑÇ	10	Ò»°ãÃ³Ò×	410	Ç§¿Ë	2880	Ë«	5,724
201911	39262011	¾ÛÂÈÒÒÏ©ÖÆÊÖÌ×£¨·ÖÖ¸ÊÖÌ×¡¢Á¬Ö¸ÊÖÌ×µÈ£©	136	Ì©¹ú	10	Ò»°ãÃ³Ò×	5160	Ç§¿Ë	393940	Ë«	115,840
201911	39262011	¾ÛÂÈÒÒÏ©ÖÆÊÖÌ×£¨·ÖÖ¸ÊÖÌ×¡¢Á¬Ö¸ÊÖÌ×µÈ£©	137	ÍÁ¶úÆä	10	Ò»°ãÃ³Ò×	372634	Ç§¿Ë	46831120	Ë«	6,289,030
201911	39262011	¾ÛÂÈÒÒÏ©ÖÆÊÖÌ×£¨·ÖÖ¸ÊÖÌ×¡¢Á¬Ö¸ÊÖÌ×µÈ£©	138	°¢ÁªÇõ	10	Ò»°ãÃ³Ò×	202008	Ç§¿Ë	23380600	Ë«	3,557,773
201911	39262011	¾ÛÂÈÒÒÏ©ÖÆÊÖÌ×£¨·ÖÖ¸ÊÖÌ×¡¢Á¬Ö¸ÊÖÌ×µÈ£©	141	Ô½ÄÏ	10	Ò»°ãÃ³Ò×	47162	Ç§¿Ë	4105240	Ë«	986,296
201911	39262011	¾ÛÂÈÒÒÏ©ÖÆÊÖÌ×£¨·ÖÖ¸ÊÖÌ×¡¢Á¬Ö¸ÊÖÌ×µÈ£©	143	ÖÐ¹úÌ¨Íå	10	Ò»°ãÃ³Ò×	200346	Ç§¿Ë	19100037	Ë«	3,409,128
201911	39262011	¾ÛÂÈÒÒÏ©ÖÆÊÖÌ×£¨·ÖÖ¸ÊÖÌ×¡¢Á¬Ö¸ÊÖÌ×µÈ£©	201	°¢¶û¼°ÀûÑÇ	10	Ò»°ãÃ³Ò×	7637	Ç§¿Ë	703280	Ë«	130,476
201911	39262011	¾ÛÂÈÒÒÏ©ÖÆÊÖÌ×£¨·ÖÖ¸ÊÖÌ×¡¢Á¬Ö¸ÊÖÌ×µÈ£©	206	¿¦ÂóÂ¡	10	Ò»°ãÃ³Ò×	810	Ç§¿Ë	4200	Ë«	20,248
201911	39262011	¾ÛÂÈÒÒÏ©ÖÆÊÖÌ×£¨·ÖÖ¸ÊÖÌ×¡¢Á¬Ö¸ÊÖÌ×µÈ£©	215	°£¼°	10	Ò»°ãÃ³Ò×	2936	Ç§¿Ë	327500	Ë«	50,664
201911	39262011	¾ÛÂÈÒÒÏ©ÖÆÊÖÌ×£¨·ÖÖ¸ÊÖÌ×¡¢Á¬Ö¸ÊÖÌ×µÈ£©	218	¼ÓÅî	10	Ò»°ãÃ³Ò×	2662	Ç§¿Ë	14580	Ë«	82,581
201911	39262011	¾ÛÂÈÒÒÏ©ÖÆÊÖÌ×£¨·ÖÖ¸ÊÖÌ×¡¢Á¬Ö¸ÊÖÌ×µÈ£©	223	¿ÆÌØµÏÍß	10	Ò»°ãÃ³Ò×	763	Ç§¿Ë	8580	Ë«	18,895
201911	39262011	¾ÛÂÈÒÒÏ©ÖÆÊÖÌ×£¨·ÖÖ¸ÊÖÌ×¡¢Á¬Ö¸ÊÖÌ×µÈ£©	226	Àû±ÈÑÇ	10	Ò»°ãÃ³Ò×	4305	Ç§¿Ë	30240	Ë«	60,857
201911	39262011	¾ÛÂÈÒÒÏ©ÖÆÊÖÌ×£¨·ÖÖ¸ÊÖÌ×¡¢Á¬Ö¸ÊÖÌ×µÈ£©	227	Âí´ï¼ÓË¹¼Ó	10	Ò»°ãÃ³Ò×	228	Ç§¿Ë	1200	Ë«	5,602
201911	39262011	¾ÛÂÈÒÒÏ©ÖÆÊÖÌ×£¨·ÖÖ¸ÊÖÌ×¡¢Á¬Ö¸ÊÖÌ×µÈ£©	229	ÂíÀï	10	Ò»°ãÃ³Ò×	1025	Ç§¿Ë	7200	Ë«	14,563
201911	39262011	¾ÛÂÈÒÒÏ©ÖÆÊÖÌ×£¨·ÖÖ¸ÊÖÌ×¡¢Á¬Ö¸ÊÖÌ×µÈ£©	230	Ã«ÀïËþÄáÑÇ	10	Ò»°ãÃ³Ò×	1000	Ç§¿Ë	2000	Ë«	10,065
201911	39262011	¾ÛÂÈÒÒÏ©ÖÆÊÖÌ×£¨·ÖÖ¸ÊÖÌ×¡¢Á¬Ö¸ÊÖÌ×µÈ£©	232	Ä¦Âå¸ç	10	Ò»°ãÃ³Ò×	800	Ç§¿Ë	100600	Ë«	6,918
201911	39262011	¾ÛÂÈÒÒÏ©ÖÆÊÖÌ×£¨·ÖÖ¸ÊÖÌ×¡¢Á¬Ö¸ÊÖÌ×µÈ£©	233	ÄªÉ£±È¿Ë	10	Ò»°ãÃ³Ò×	140	Ç§¿Ë	480	Ë«	4,566
201911	39262011	¾ÛÂÈÒÒÏ©ÖÆÊÖÌ×£¨·ÖÖ¸ÊÖÌ×¡¢Á¬Ö¸ÊÖÌ×µÈ£©	244	ÄÏ·Ç	10	Ò»°ãÃ³Ò×	293	Ç§¿Ë	54440	Ë«	8,487
201911	39262011	¾ÛÂÈÒÒÏ©ÖÆÊÖÌ×£¨·ÖÖ¸ÊÖÌ×¡¢Á¬Ö¸ÊÖÌ×µÈ£©	249	Í»ÄáË¹	10	Ò»°ãÃ³Ò×	6016	Ç§¿Ë	699000	Ë«	92,772
201911	39262011	¾ÛÂÈÒÒÏ©ÖÆÊÖÌ×£¨·ÖÖ¸ÊÖÌ×¡¢Á¬Ö¸ÊÖÌ×µÈ£©	250	ÎÚ¸É´ï	10	Ò»°ãÃ³Ò×	205	Ç§¿Ë	1440	Ë«	2,913
201911	39262011	¾ÛÂÈÒÒÏ©ÖÆÊÖÌ×£¨·ÖÖ¸ÊÖÌ×¡¢Á¬Ö¸ÊÖÌ×µÈ£©	301	±ÈÀûÊ±	10	Ò»°ãÃ³Ò×	127198	Ç§¿Ë	13498118	Ë«	2,218,105
201911	39262011	¾ÛÂÈÒÒÏ©ÖÆÊÖÌ×£¨·ÖÖ¸ÊÖÌ×¡¢Á¬Ö¸ÊÖÌ×µÈ£©	302	µ¤Âó	10	Ò»°ãÃ³Ò×	21085	Ç§¿Ë	2349000	Ë«	364,867
201911	39262011	¾ÛÂÈÒÒÏ©ÖÆÊÖÌ×£¨·ÖÖ¸ÊÖÌ×¡¢Á¬Ö¸ÊÖÌ×µÈ£©	303	Ó¢¹ú	10	Ò»°ãÃ³Ò×	747638	Ç§¿Ë	81655623	Ë«	13,121,025
201911	39262011	¾ÛÂÈÒÒÏ©ÖÆÊÖÌ×£¨·ÖÖ¸ÊÖÌ×¡¢Á¬Ö¸ÊÖÌ×µÈ£©	304	µÂ¹ú	10	Ò»°ãÃ³Ò×	338736	Ç§¿Ë	34185592	Ë«	5,814,293
201911	39262011	¾ÛÂÈÒÒÏ©ÖÆÊÖÌ×£¨·ÖÖ¸ÊÖÌ×¡¢Á¬Ö¸ÊÖÌ×µÈ£©	305	·¨¹ú	10	Ò»°ãÃ³Ò×	537398	Ç§¿Ë	52565792	Ë«	8,601,258
201911	39262011	¾ÛÂÈÒÒÏ©ÖÆÊÖÌ×£¨·ÖÖ¸ÊÖÌ×¡¢Á¬Ö¸ÊÖÌ×µÈ£©	306	°®¶ûÀ¼	10	Ò»°ãÃ³Ò×	52064	Ç§¿Ë	5850800	Ë«	900,105
201911	39262011	¾ÛÂÈÒÒÏ©ÖÆÊÖÌ×£¨·ÖÖ¸ÊÖÌ×¡¢Á¬Ö¸ÊÖÌ×µÈ£©	307	Òâ´óÀû	10	Ò»°ãÃ³Ò×	114569	Ç§¿Ë	12256181	Ë«	2,049,090
201911	39262011	¾ÛÂÈÒÒÏ©ÖÆÊÖÌ×£¨·ÖÖ¸ÊÖÌ×¡¢Á¬Ö¸ÊÖÌ×µÈ£©	309	ºÉÀ¼	10	Ò»°ãÃ³Ò×	151899	Ç§¿Ë	17040650	Ë«	2,531,660
201911	39262011	¾ÛÂÈÒÒÏ©ÖÆÊÖÌ×£¨·ÖÖ¸ÊÖÌ×¡¢Á¬Ö¸ÊÖÌ×µÈ£©	310	Ï£À°	10	Ò»°ãÃ³Ò×	32673	Ç§¿Ë	3650360	Ë«	566,646
201911	39262011	¾ÛÂÈÒÒÏ©ÖÆÊÖÌ×£¨·ÖÖ¸ÊÖÌ×¡¢Á¬Ö¸ÊÖÌ×µÈ£©	311	ÆÏÌÑÑÀ	10	Ò»°ãÃ³Ò×	17925	Ç§¿Ë	1903500	Ë«	277,855
201911	39262011	¾ÛÂÈÒÒÏ©ÖÆÊÖÌ×£¨·ÖÖ¸ÊÖÌ×¡¢Á¬Ö¸ÊÖÌ×µÈ£©	312	Î÷°àÑÀ	10	Ò»°ãÃ³Ò×	244300	Ç§¿Ë	26765000	Ë«	4,163,664
201911	39262011	¾ÛÂÈÒÒÏ©ÖÆÊÖÌ×£¨·ÖÖ¸ÊÖÌ×¡¢Á¬Ö¸ÊÖÌ×µÈ£©	313	°¢¶û°ÍÄáÑÇ	10	Ò»°ãÃ³Ò×	238	Ç§¿Ë	1584	Ë«	3,769
201911	39262011	¾ÛÂÈÒÒÏ©ÖÆÊÖÌ×£¨·ÖÖ¸ÊÖÌ×¡¢Á¬Ö¸ÊÖÌ×µÈ£©	315	°ÂµØÀû	10	Ò»°ãÃ³Ò×	560	Ç§¿Ë	400000	Ë«	20,483
201911	39262011	¾ÛÂÈÒÒÏ©ÖÆÊÖÌ×£¨·ÖÖ¸ÊÖÌ×¡¢Á¬Ö¸ÊÖÌ×µÈ£©	318	·ÒÀ¼	10	Ò»°ãÃ³Ò×	18090	Ç§¿Ë	2300000	Ë«	293,221
201911	39262011	¾ÛÂÈÒÒÏ©ÖÆÊÖÌ×£¨·ÖÖ¸ÊÖÌ×¡¢Á¬Ö¸ÊÖÌ×µÈ£©	324	Âí¶úËû	10	Ò»°ãÃ³Ò×	17	Ç§¿Ë	72	Ë«	438
201911	39262011	¾ÛÂÈÒÒÏ©ÖÆÊÖÌ×£¨·ÖÖ¸ÊÖÌ×¡¢Á¬Ö¸ÊÖÌ×µÈ£©	326	Å²Íþ	10	Ò»°ãÃ³Ò×	73484	Ç§¿Ë	7468250	Ë«	1,368,172
201911	39262011	¾ÛÂÈÒÒÏ©ÖÆÊÖÌ×£¨·ÖÖ¸ÊÖÌ×¡¢Á¬Ö¸ÊÖÌ×µÈ£©	327	²¨À¼	10	Ò»°ãÃ³Ò×	33613	Ç§¿Ë	3754110	Ë«	706,353
201911	39262011	¾ÛÂÈÒÒÏ©ÖÆÊÖÌ×£¨·ÖÖ¸ÊÖÌ×¡¢Á¬Ö¸ÊÖÌ×µÈ£©	328	ÂÞÂíÄáÑÇ	10	Ò»°ãÃ³Ò×	17	Ç§¿Ë	72	Ë«	423
201911	39262011	¾ÛÂÈÒÒÏ©ÖÆÊÖÌ×£¨·ÖÖ¸ÊÖÌ×¡¢Á¬Ö¸ÊÖÌ×µÈ£©	330	Èðµä	10	Ò»°ãÃ³Ò×	182618	Ç§¿Ë	17948900	Ë«	3,336,012
201911	39262011	¾ÛÂÈÒÒÏ©ÖÆÊÖÌ×£¨·ÖÖ¸ÊÖÌ×¡¢Á¬Ö¸ÊÖÌ×µÈ£©	336	Á¢ÌÕÍð	10	Ò»°ãÃ³Ò×	3892	Ç§¿Ë	490000	Ë«	74,165
201911	39262011	¾ÛÂÈÒÒÏ©ÖÆÊÖÌ×£¨·ÖÖ¸ÊÖÌ×¡¢Á¬Ö¸ÊÖÌ×µÈ£©	337	¸ñÂ³¼ªÑÇ	10	Ò»°ãÃ³Ò×	7628	Ç§¿Ë	900144	Ë«	132,006
201911	39262011	¾ÛÂÈÒÒÏ©ÖÆÊÖÌ×£¨·ÖÖ¸ÊÖÌ×¡¢Á¬Ö¸ÊÖÌ×µÈ£©	344	¶íÂÞË¹Áª°î	10	Ò»°ãÃ³Ò×	262748	Ç§¿Ë	28101000	Ë«	4,369,400
201911	39262011	¾ÛÂÈÒÒÏ©ÖÆÊÖÌ×£¨·ÖÖ¸ÊÖÌ×¡¢Á¬Ö¸ÊÖÌ×µÈ£©	347	ÎÚ¿ËÀ¼	10	Ò»°ãÃ³Ò×	31957	Ç§¿Ë	3628300	Ë«	581,989
201911	39262011	¾ÛÂÈÒÒÏ©ÖÆÊÖÌ×£¨·ÖÖ¸ÊÖÌ×¡¢Á¬Ö¸ÊÖÌ×µÈ£©	351	¿ËÂÞµØÑÇ	10	Ò»°ãÃ³Ò×	137	Ç§¿Ë	720	Ë«	3,331
201911	39262011	¾ÛÂÈÒÒÏ©ÖÆÊÖÌ×£¨·ÖÖ¸ÊÖÌ×¡¢Á¬Ö¸ÊÖÌ×µÈ£©	402	°¢¸ùÍ¢	10	Ò»°ãÃ³Ò×	205	Ç§¿Ë	500	Ë«	707
201911	39262011	¾ÛÂÈÒÒÏ©ÖÆÊÖÌ×£¨·ÖÖ¸ÊÖÌ×¡¢Á¬Ö¸ÊÖÌ×µÈ£©	410	°ÍÎ÷	10	Ò»°ãÃ³Ò×	363082	Ç§¿Ë	44009240	Ë«	6,746,689
201911	39262011	¾ÛÂÈÒÒÏ©ÖÆÊÖÌ×£¨·ÖÖ¸ÊÖÌ×¡¢Á¬Ö¸ÊÖÌ×µÈ£©	412	ÖÇÀû	10	Ò»°ãÃ³Ò×	50835	Ç§¿Ë	5430550	Ë«	900,062
201911	39262011	¾ÛÂÈÒÒÏ©ÖÆÊÖÌ×£¨·ÖÖ¸ÊÖÌ×¡¢Á¬Ö¸ÊÖÌ×µÈ£©	413	¸çÂ×±ÈÑÇ	10	Ò»°ãÃ³Ò×	111167	Ç§¿Ë	12466816	Ë«	1,969,088
201911	39262011	¾ÛÂÈÒÒÏ©ÖÆÊÖÌ×£¨·ÖÖ¸ÊÖÌ×¡¢Á¬Ö¸ÊÖÌ×µÈ£©	419	¶ò¹Ï¶à¶û	10	Ò»°ãÃ³Ò×	205	Ç§¿Ë	1440	Ë«	2,873
201911	39262011	¾ÛÂÈÒÒÏ©ÖÆÊÖÌ×£¨·ÖÖ¸ÊÖÌ×¡¢Á¬Ö¸ÊÖÌ×µÈ£©	423	Î£µØÂíÀ­	10	Ò»°ãÃ³Ò×	6892	Ç§¿Ë	735072	Ë«	109,799
201911	39262011	¾ÛÂÈÒÒÏ©ÖÆÊÖÌ×£¨·ÖÖ¸ÊÖÌ×¡¢Á¬Ö¸ÊÖÌ×µÈ£©	426	ºé¶¼À­Ë¹	10	Ò»°ãÃ³Ò×	410	Ç§¿Ë	2880	Ë«	5,620
201911	39262011	¾ÛÂÈÒÒÏ©ÖÆÊÖÌ×£¨·ÖÖ¸ÊÖÌ×¡¢Á¬Ö¸ÊÖÌ×µÈ£©	429	Ä«Î÷¸ç	10	Ò»°ãÃ³Ò×	40643	Ç§¿Ë	4147500	Ë«	738,458
201911	39262011	¾ÛÂÈÒÒÏ©ÖÆÊÖÌ×£¨·ÖÖ¸ÊÖÌ×¡¢Á¬Ö¸ÊÖÌ×µÈ£©	434	ÃØÂ³	10	Ò»°ãÃ³Ò×	7223	Ç§¿Ë	708100	Ë«	196,756
201911	39262011	¾ÛÂÈÒÒÏ©ÖÆÊÖÌ×£¨·ÖÖ¸ÊÖÌ×¡¢Á¬Ö¸ÊÖÌ×µÈ£©	435	²¨¶àÀè¸÷	10	Ò»°ãÃ³Ò×	51700	Ç§¿Ë	5250000	Ë«	752,673
201911	39262011	¾ÛÂÈÒÒÏ©ÖÆÊÖÌ×£¨·ÖÖ¸ÊÖÌ×¡¢Á¬Ö¸ÊÖÌ×µÈ£©	501	¼ÓÄÃ´ó	10	Ò»°ãÃ³Ò×	878703	Ç§¿Ë	86358252	Ë«	14,783,107
201911	39262011	¾ÛÂÈÒÒÏ©ÖÆÊÖÌ×£¨·ÖÖ¸ÊÖÌ×¡¢Á¬Ö¸ÊÖÌ×µÈ£©	502	ÃÀ¹ú	10	Ò»°ãÃ³Ò×	16002384	Ç§¿Ë	1690083252	Ë«	263,708,456
201911	39262011	¾ÛÂÈÒÒÏ©ÖÆÊÖÌ×£¨·ÖÖ¸ÊÖÌ×¡¢Á¬Ö¸ÊÖÌ×µÈ£©	601	°Ä´óÀûÑÇ	10	Ò»°ãÃ³Ò×	537516	Ç§¿Ë	57323528	Ë«	9,520,727
201911	39262011	¾ÛÂÈÒÒÏ©ÖÆÊÖÌ×£¨·ÖÖ¸ÊÖÌ×¡¢Á¬Ö¸ÊÖÌ×µÈ£©	609	ÐÂÎ÷À¼	10	Ò»°ãÃ³Ò×	48700	Ç§¿Ë	4834552	Ë«	825,070
201911	39262011	¾ÛÂÈÒÒÏ©ÖÆÊÖÌ×£¨·ÖÖ¸ÊÖÌ×¡¢Á¬Ö¸ÊÖÌ×µÈ£©	611	°Í²¼ÑÇÐÂ¼¸ÄÚÑÇ	10	Ò»°ãÃ³Ò×	94	Ç§¿Ë	10000	Ë«	1,585
201911	39262011	¾ÛÂÈÒÒÏ©ÖÆÊÖÌ×£¨·ÖÖ¸ÊÖÌ×¡¢Á¬Ö¸ÊÖÌ×µÈ£©	699	´óÑóÖÞÆäËû¹ú¼Ò(µØÇø)	10	Ò»°ãÃ³Ò×	2544	Ç§¿Ë	265000	Ë«	48,937
201911	40151900	Áò»¯Ïð½ºÖÆÆäËû·ÖÖ¸¡¢Á¬Ö¸¼°Â¶Ö¸ÊÖÌ×	102	°ÍÁÖ	10	Ò»°ãÃ³Ò×	1603	Ç§¿Ë	20040	Ë«	34,026
201911	40151900	Áò»¯Ïð½ºÖÆÆäËû·ÖÖ¸¡¢Á¬Ö¸¼°Â¶Ö¸ÊÖÌ×	103	ÃÏ¼ÓÀ­¹ú	10	Ò»°ãÃ³Ò×	128	Ç§¿Ë	2410	Ë«	10,782
201911	40151900	Áò»¯Ïð½ºÖÆÆäËû·ÖÖ¸¡¢Á¬Ö¸¼°Â¶Ö¸ÊÖÌ×	105	ÎÄÀ³	10	Ò»°ãÃ³Ò×	390	Ç§¿Ë	5140	Ë«	148,239
201911	40151900	Áò»¯Ïð½ºÖÆÆäËû·ÖÖ¸¡¢Á¬Ö¸¼°Â¶Ö¸ÊÖÌ×	106	Ãåµé	10	Ò»°ãÃ³Ò×	86	Ç§¿Ë	650	Ë«	42,960
201911	40151900	Áò»¯Ïð½ºÖÆÆäËû·ÖÖ¸¡¢Á¬Ö¸¼°Â¶Ö¸ÊÖÌ×	106	Ãåµé	11	¹ú¼Ò¼ä¡¢¹ú¼Ê×éÖ¯ÎÞ³¥Ô®ÖúºÍÔùËÍµÄÎï×Ê	25	Ç§¿Ë	60	Ë«	265
201911	40151900	Áò»¯Ïð½ºÖÆÆäËû·ÖÖ¸¡¢Á¬Ö¸¼°Â¶Ö¸ÊÖÌ×	107	¼íÆÒÕ¯	10	Ò»°ãÃ³Ò×	237	Ç§¿Ë	3010	Ë«	11,066
201911	40151900	Áò»¯Ïð½ºÖÆÆäËû·ÖÖ¸¡¢Á¬Ö¸¼°Â¶Ö¸ÊÖÌ×	109	³¯ÏÊ	10	Ò»°ãÃ³Ò×	58879	Ç§¿Ë	851900	Ë«	1,677,190
201911	40151900	Áò»¯Ïð½ºÖÆÆäËû·ÖÖ¸¡¢Á¬Ö¸¼°Â¶Ö¸ÊÖÌ×	110	ÖÐ¹úÏã¸Û	10	Ò»°ãÃ³Ò×	38981	Ç§¿Ë	439798	Ë«	1,385,716
201911	40151900	Áò»¯Ïð½ºÖÆÆäËû·ÖÖ¸¡¢Á¬Ö¸¼°Â¶Ö¸ÊÖÌ×	111	Ó¡¶È	10	Ò»°ãÃ³Ò×	9113	Ç§¿Ë	140009	Ë«	586,307
201911	40151900	Áò»¯Ïð½ºÖÆÆäËû·ÖÖ¸¡¢Á¬Ö¸¼°Â¶Ö¸ÊÖÌ×	112	Ó¡¶ÈÄáÎ÷ÑÇ	10	Ò»°ãÃ³Ò×	25096	Ç§¿Ë	268502	Ë«	961,720
201911	40151900	Áò»¯Ïð½ºÖÆÆäËû·ÖÖ¸¡¢Á¬Ö¸¼°Â¶Ö¸ÊÖÌ×	114	ÒÁÀ­¿Ë	10	Ò»°ãÃ³Ò×	30263	Ç§¿Ë	677640	Ë«	788,319
201911	40151900	Áò»¯Ïð½ºÖÆÆäËû·ÖÖ¸¡¢Á¬Ö¸¼°Â¶Ö¸ÊÖÌ×	115	ÒÔÉ«ÁÐ	10	Ò»°ãÃ³Ò×	49703	Ç§¿Ë	5159678	Ë«	2,069,727
201911	40151900	Áò»¯Ïð½ºÖÆÆäËû·ÖÖ¸¡¢Á¬Ö¸¼°Â¶Ö¸ÊÖÌ×	116	ÈÕ±¾	10	Ò»°ãÃ³Ò×	155445	Ç§¿Ë	16020606	Ë«	8,885,472
201911	40151900	Áò»¯Ïð½ºÖÆÆäËû·ÖÖ¸¡¢Á¬Ö¸¼°Â¶Ö¸ÊÖÌ×	117	Ô¼µ©	10	Ò»°ãÃ³Ò×	30504	Ç§¿Ë	1016480	Ë«	699,471
201911	40151900	Áò»¯Ïð½ºÖÆÆäËû·ÖÖ¸¡¢Á¬Ö¸¼°Â¶Ö¸ÊÖÌ×	118	¿ÆÍþÌØ	10	Ò»°ãÃ³Ò×	2520	Ç§¿Ë	300000	Ë«	94,446
201911	40151900	Áò»¯Ïð½ºÖÆÆäËû·ÖÖ¸¡¢Á¬Ö¸¼°Â¶Ö¸ÊÖÌ×	120	Àè°ÍÄÛ	10	Ò»°ãÃ³Ò×	25747	Ç§¿Ë	2673840	Ë«	952,716
201911	40151900	Áò»¯Ïð½ºÖÆÆäËû·ÖÖ¸¡¢Á¬Ö¸¼°Â¶Ö¸ÊÖÌ×	121	ÖÐ¹ú°ÄÃÅ	10	Ò»°ãÃ³Ò×	606	Ç§¿Ë	50500	Ë«	31,790
201911	40151900	Áò»¯Ïð½ºÖÆÆäËû·ÖÖ¸¡¢Á¬Ö¸¼°Â¶Ö¸ÊÖÌ×	122	ÂíÀ´Î÷ÑÇ	10	Ò»°ãÃ³Ò×	11385	Ç§¿Ë	489364	Ë«	781,607
201911	40151900	Áò»¯Ïð½ºÖÆÆäËû·ÖÖ¸¡¢Á¬Ö¸¼°Â¶Ö¸ÊÖÌ×	123	Âí¶û´ú·ò	10	Ò»°ãÃ³Ò×	10	Ç§¿Ë	370	Ë«	467
201911	40151900	Áò»¯Ïð½ºÖÆÆäËû·ÖÖ¸¡¢Á¬Ö¸¼°Â¶Ö¸ÊÖÌ×	124	ÃÉ¹Å	10	Ò»°ãÃ³Ò×	2051	Ç§¿Ë	24060	Ë«	2,654
201911	40151900	Áò»¯Ïð½ºÖÆÆäËû·ÖÖ¸¡¢Á¬Ö¸¼°Â¶Ö¸ÊÖÌ×	127	°Í»ùË¹Ì¹	10	Ò»°ãÃ³Ò×	4201	Ç§¿Ë	39230	Ë«	303,931
201911	40151900	Áò»¯Ïð½ºÖÆÆäËû·ÖÖ¸¡¢Á¬Ö¸¼°Â¶Ö¸ÊÖÌ×	129	·ÆÂÉ±ö	10	Ò»°ãÃ³Ò×	1608	Ç§¿Ë	232182	Ë«	139,510
201911	40151900	Áò»¯Ïð½ºÖÆÆäËû·ÖÖ¸¡¢Á¬Ö¸¼°Â¶Ö¸ÊÖÌ×	130	¿¨Ëþ¶û	10	Ò»°ãÃ³Ò×	1491	Ç§¿Ë	103140	Ë«	36,704
201911	40151900	Áò»¯Ïð½ºÖÆÆäËû·ÖÖ¸¡¢Á¬Ö¸¼°Â¶Ö¸ÊÖÌ×	131	É³ÌØ°¢À­²®	10	Ò»°ãÃ³Ò×	56351	Ç§¿Ë	3671724	Ë«	1,684,706
201911	40151900	Áò»¯Ïð½ºÖÆÆäËû·ÖÖ¸¡¢Á¬Ö¸¼°Â¶Ö¸ÊÖÌ×	132	ÐÂ¼ÓÆÂ	10	Ò»°ãÃ³Ò×	18600	Ç§¿Ë	603383	Ë«	3,571,430
201911	40151900	Áò»¯Ïð½ºÖÆÆäËû·ÖÖ¸¡¢Á¬Ö¸¼°Â¶Ö¸ÊÖÌ×	133	º«¹ú	10	Ò»°ãÃ³Ò×	95157	Ç§¿Ë	1890443	Ë«	8,864,050
201911	40151900	Áò»¯Ïð½ºÖÆÆäËû·ÖÖ¸¡¢Á¬Ö¸¼°Â¶Ö¸ÊÖÌ×	134	Ë¹ÀïÀ¼¿¨	10	Ò»°ãÃ³Ò×	38	Ç§¿Ë	370	Ë«	1,190
201911	40151900	Áò»¯Ïð½ºÖÆÆäËû·ÖÖ¸¡¢Á¬Ö¸¼°Â¶Ö¸ÊÖÌ×	135	ÐðÀûÑÇ	10	Ò»°ãÃ³Ò×	603	Ç§¿Ë	7100	Ë«	58,231
201911	40151900	Áò»¯Ïð½ºÖÆÆäËû·ÖÖ¸¡¢Á¬Ö¸¼°Â¶Ö¸ÊÖÌ×	136	Ì©¹ú	10	Ò»°ãÃ³Ò×	107250	Ç§¿Ë	5352298	Ë«	2,901,458
201911	40151900	Áò»¯Ïð½ºÖÆÆäËû·ÖÖ¸¡¢Á¬Ö¸¼°Â¶Ö¸ÊÖÌ×	137	ÍÁ¶úÆä	10	Ò»°ãÃ³Ò×	84864	Ç§¿Ë	7129792	Ë«	2,977,944
201911	40151900	Áò»¯Ïð½ºÖÆÆäËû·ÖÖ¸¡¢Á¬Ö¸¼°Â¶Ö¸ÊÖÌ×	138	°¢ÁªÇõ	10	Ò»°ãÃ³Ò×	56449	Ç§¿Ë	3683762	Ë«	1,721,262
201911	40151900	Áò»¯Ïð½ºÖÆÆäËû·ÖÖ¸¡¢Á¬Ö¸¼°Â¶Ö¸ÊÖÌ×	139	Ò²ÃÅ	10	Ò»°ãÃ³Ò×	15133	Ç§¿Ë	176630	Ë«	577,142
201911	40151900	Áò»¯Ïð½ºÖÆÆäËû·ÖÖ¸¡¢Á¬Ö¸¼°Â¶Ö¸ÊÖÌ×	141	Ô½ÄÏ	10	Ò»°ãÃ³Ò×	5888	Ç§¿Ë	602376	Ë«	391,027
201911	40151900	Áò»¯Ïð½ºÖÆÆäËû·ÖÖ¸¡¢Á¬Ö¸¼°Â¶Ö¸ÊÖÌ×	143	ÖÐ¹úÌ¨Íå	10	Ò»°ãÃ³Ò×	56087	Ç§¿Ë	1233586	Ë«	4,980,920
201911	40151900	Áò»¯Ïð½ºÖÆÆäËû·ÖÖ¸¡¢Á¬Ö¸¼°Â¶Ö¸ÊÖÌ×	145	¹þÈø¿ËË¹Ì¹	10	Ò»°ãÃ³Ò×	28042	Ç§¿Ë	2306469	Ë«	1,281,944
201911	40151900	Áò»¯Ïð½ºÖÆÆäËû·ÖÖ¸¡¢Á¬Ö¸¼°Â¶Ö¸ÊÖÌ×	146	¼ª¶û¼ªË¹Ë¹Ì¹	10	Ò»°ãÃ³Ò×	1844	Ç§¿Ë	150100	Ë«	75,751
201911	40151900	Áò»¯Ïð½ºÖÆÆäËû·ÖÖ¸¡¢Á¬Ö¸¼°Â¶Ö¸ÊÖÌ×	147	Ëþ¼ª¿ËË¹Ì¹	10	Ò»°ãÃ³Ò×	1000	Ç§¿Ë	10000	Ë«	35,373
201911	40151900	Áò»¯Ïð½ºÖÆÆäËû·ÖÖ¸¡¢Á¬Ö¸¼°Â¶Ö¸ÊÖÌ×	149	ÎÚ×È±ð¿ËË¹Ì¹	10	Ò»°ãÃ³Ò×	18977	Ç§¿Ë	403200	Ë«	538,509
201911	40151900	Áò»¯Ïð½ºÖÆÆäËû·ÖÖ¸¡¢Á¬Ö¸¼°Â¶Ö¸ÊÖÌ×	201	°¢¶û¼°ÀûÑÇ	10	Ò»°ãÃ³Ò×	4620	Ç§¿Ë	87820	Ë«	193,911
201911	40151900	Áò»¯Ïð½ºÖÆÆäËû·ÖÖ¸¡¢Á¬Ö¸¼°Â¶Ö¸ÊÖÌ×	202	°²¸çÀ­	10	Ò»°ãÃ³Ò×	1224	Ç§¿Ë	16120	Ë«	27,733
201911	40151900	Áò»¯Ïð½ºÖÆÆäËû·ÖÖ¸¡¢Á¬Ö¸¼°Â¶Ö¸ÊÖÌ×	206	¿¦ÂóÂ¡	10	Ò»°ãÃ³Ò×	1200	Ç§¿Ë	12000	Ë«	46,197
201911	40151900	Áò»¯Ïð½ºÖÆÆäËû·ÖÖ¸¡¢Á¬Ö¸¼°Â¶Ö¸ÊÖÌ×	213	¸Õ¹û(²¼)	10	Ò»°ãÃ³Ò×	30	Ç§¿Ë	70	Ë«	495
201911	40151900	Áò»¯Ïð½ºÖÆÆäËû·ÖÖ¸¡¢Á¬Ö¸¼°Â¶Ö¸ÊÖÌ×	214	¼ª²¼Ìá	10	Ò»°ãÃ³Ò×	16911	Ç§¿Ë	120730	Ë«	930,029
201911	40151900	Áò»¯Ïð½ºÖÆÆäËû·ÖÖ¸¡¢Á¬Ö¸¼°Â¶Ö¸ÊÖÌ×	215	°£¼°	10	Ò»°ãÃ³Ò×	11461	Ç§¿Ë	60825	Ë«	256,971
201911	40151900	Áò»¯Ïð½ºÖÆÆäËû·ÖÖ¸¡¢Á¬Ö¸¼°Â¶Ö¸ÊÖÌ×	217	°£Èû¶í±ÈÑÇ	10	Ò»°ãÃ³Ò×	71	Ç§¿Ë	979	Ë«	3,170
201911	40151900	Áò»¯Ïð½ºÖÆÆäËû·ÖÖ¸¡¢Á¬Ö¸¼°Â¶Ö¸ÊÖÌ×	217	°£Èû¶í±ÈÑÇ	11	¹ú¼Ò¼ä¡¢¹ú¼Ê×éÖ¯ÎÞ³¥Ô®ÖúºÍÔùËÍµÄÎï×Ê	207	Ç§¿Ë	6480	Ë«	12,312
201911	40151900	Áò»¯Ïð½ºÖÆÆäËû·ÖÖ¸¡¢Á¬Ö¸¼°Â¶Ö¸ÊÖÌ×	218	¼ÓÅî	10	Ò»°ãÃ³Ò×	230	Ç§¿Ë	460	Ë«	2,988
201911	40151900	Áò»¯Ïð½ºÖÆÆäËû·ÖÖ¸¡¢Á¬Ö¸¼°Â¶Ö¸ÊÖÌ×	220	¼ÓÄÉ	10	Ò»°ãÃ³Ò×	904	Ç§¿Ë	5103	Ë«	29,235
201911	40151900	Áò»¯Ïð½ºÖÆÆäËû·ÖÖ¸¡¢Á¬Ö¸¼°Â¶Ö¸ÊÖÌ×	221	¼¸ÄÚÑÇ	10	Ò»°ãÃ³Ò×	107	Ç§¿Ë	435	Ë«	3,600
201911	40151900	Áò»¯Ïð½ºÖÆÆäËû·ÖÖ¸¡¢Á¬Ö¸¼°Â¶Ö¸ÊÖÌ×	223	¿ÆÌØµÏÍß	10	Ò»°ãÃ³Ò×	775	Ç§¿Ë	4200	Ë«	28,523
201911	40151900	Áò»¯Ïð½ºÖÆÆäËû·ÖÖ¸¡¢Á¬Ö¸¼°Â¶Ö¸ÊÖÌ×	224	¿ÏÄáÑÇ	10	Ò»°ãÃ³Ò×	2599	Ç§¿Ë	20290	Ë«	55,324
201911	40151900	Áò»¯Ïð½ºÖÆÆäËû·ÖÖ¸¡¢Á¬Ö¸¼°Â¶Ö¸ÊÖÌ×	226	Àû±ÈÑÇ	10	Ò»°ãÃ³Ò×	32	Ç§¿Ë	320	Ë«	1,410
201911	40151900	Áò»¯Ïð½ºÖÆÆäËû·ÖÖ¸¡¢Á¬Ö¸¼°Â¶Ö¸ÊÖÌ×	229	ÂíÀï	10	Ò»°ãÃ³Ò×	6	Ç§¿Ë	80	Ë«	707
201911	40151900	Áò»¯Ïð½ºÖÆÆäËû·ÖÖ¸¡¢Á¬Ö¸¼°Â¶Ö¸ÊÖÌ×	231	Ã«ÀïÇóË¹	10	Ò»°ãÃ³Ò×	9576	Ç§¿Ë	1153000	Ë«	343,289
201911	40151900	Áò»¯Ïð½ºÖÆÆäËû·ÖÖ¸¡¢Á¬Ö¸¼°Â¶Ö¸ÊÖÌ×	232	Ä¦Âå¸ç	10	Ò»°ãÃ³Ò×	2270	Ç§¿Ë	45842	Ë«	74,291
201911	40151900	Áò»¯Ïð½ºÖÆÆäËû·ÖÖ¸¡¢Á¬Ö¸¼°Â¶Ö¸ÊÖÌ×	233	ÄªÉ£±È¿Ë	10	Ò»°ãÃ³Ò×	4563	Ç§¿Ë	509287	Ë«	244,997
201911	40151900	Áò»¯Ïð½ºÖÆÆäËû·ÖÖ¸¡¢Á¬Ö¸¼°Â¶Ö¸ÊÖÌ×	236	ÄáÈÕÀûÑÇ	10	Ò»°ãÃ³Ò×	3598	Ç§¿Ë	51902	Ë«	108,253
201911	40151900	Áò»¯Ïð½ºÖÆÆäËû·ÖÖ¸¡¢Á¬Ö¸¼°Â¶Ö¸ÊÖÌ×	242	ÈûÀ­Àû°º	11	¹ú¼Ò¼ä¡¢¹ú¼Ê×éÖ¯ÎÞ³¥Ô®ÖúºÍÔùËÍµÄÎï×Ê	152	Ç§¿Ë	8750	Ë«	297,134
201911	40151900	Áò»¯Ïð½ºÖÆÆäËû·ÖÖ¸¡¢Á¬Ö¸¼°Â¶Ö¸ÊÖÌ×	244	ÄÏ·Ç	10	Ò»°ãÃ³Ò×	24073	Ç§¿Ë	386482	Ë«	875,056
201911	40151900	Áò»¯Ïð½ºÖÆÆäËû·ÖÖ¸¡¢Á¬Ö¸¼°Â¶Ö¸ÊÖÌ×	246	ËÕµ¤	10	Ò»°ãÃ³Ò×	4826	Ç§¿Ë	54200	Ë«	215,153
201911	40151900	Áò»¯Ïð½ºÖÆÆäËû·ÖÖ¸¡¢Á¬Ö¸¼°Â¶Ö¸ÊÖÌ×	247	Ì¹É£ÄáÑÇ	10	Ò»°ãÃ³Ò×	10	Ç§¿Ë	5	Ë«	254
201911	40151900	Áò»¯Ïð½ºÖÆÆäËû·ÖÖ¸¡¢Á¬Ö¸¼°Â¶Ö¸ÊÖÌ×	249	Í»ÄáË¹	10	Ò»°ãÃ³Ò×	22710	Ç§¿Ë	433200	Ë«	503,841
201911	40151900	Áò»¯Ïð½ºÖÆÆäËû·ÖÖ¸¡¢Á¬Ö¸¼°Â¶Ö¸ÊÖÌ×	250	ÎÚ¸É´ï	10	Ò»°ãÃ³Ò×	580	Ç§¿Ë	13204	Ë«	12,245
201911	40151900	Áò»¯Ïð½ºÖÆÆäËû·ÖÖ¸¡¢Á¬Ö¸¼°Â¶Ö¸ÊÖÌ×	250	ÎÚ¸É´ï	11	¹ú¼Ò¼ä¡¢¹ú¼Ê×éÖ¯ÎÞ³¥Ô®ÖúºÍÔùËÍµÄÎï×Ê	945	Ç§¿Ë	50000	Ë«	55,493
201911	40151900	Áò»¯Ïð½ºÖÆÆäËû·ÖÖ¸¡¢Á¬Ö¸¼°Â¶Ö¸ÊÖÌ×	252	¸Õ¹û(½ð)	10	Ò»°ãÃ³Ò×	644	Ç§¿Ë	6145	Ë«	55,083
201911	40151900	Áò»¯Ïð½ºÖÆÆäËû·ÖÖ¸¡¢Á¬Ö¸¼°Â¶Ö¸ÊÖÌ×	253	ÔÞ±ÈÑÇ	10	Ò»°ãÃ³Ò×	138	Ç§¿Ë	20023	Ë«	11,584
201911	40151900	Áò»¯Ïð½ºÖÆÆäËû·ÖÖ¸¡¢Á¬Ö¸¼°Â¶Ö¸ÊÖÌ×	255	À³Ë÷ÍÐ	10	Ò»°ãÃ³Ò×	710	Ç§¿Ë	14400	Ë«	26,487
201911	40151900	Áò»¯Ïð½ºÖÆÆäËû·ÖÖ¸¡¢Á¬Ö¸¼°Â¶Ö¸ÊÖÌ×	301	±ÈÀûÊ±	10	Ò»°ãÃ³Ò×	87482	Ç§¿Ë	4772535	Ë«	4,638,890
201911	40151900	Áò»¯Ïð½ºÖÆÆäËû·ÖÖ¸¡¢Á¬Ö¸¼°Â¶Ö¸ÊÖÌ×	302	µ¤Âó	10	Ò»°ãÃ³Ò×	15115	Ç§¿Ë	2005000	Ë«	598,002
201911	40151900	Áò»¯Ïð½ºÖÆÆäËû·ÖÖ¸¡¢Á¬Ö¸¼°Â¶Ö¸ÊÖÌ×	303	Ó¢¹ú	10	Ò»°ãÃ³Ò×	172613	Ç§¿Ë	16703859	Ë«	6,328,108
201911	40151900	Áò»¯Ïð½ºÖÆÆäËû·ÖÖ¸¡¢Á¬Ö¸¼°Â¶Ö¸ÊÖÌ×	304	µÂ¹ú	10	Ò»°ãÃ³Ò×	110583	Ç§¿Ë	11039328	Ë«	5,018,422
201911	40151900	Áò»¯Ïð½ºÖÆÆäËû·ÖÖ¸¡¢Á¬Ö¸¼°Â¶Ö¸ÊÖÌ×	305	·¨¹ú	10	Ò»°ãÃ³Ò×	53221	Ç§¿Ë	6527661	Ë«	2,244,622
201911	40151900	Áò»¯Ïð½ºÖÆÆäËû·ÖÖ¸¡¢Á¬Ö¸¼°Â¶Ö¸ÊÖÌ×	306	°®¶ûÀ¼	10	Ò»°ãÃ³Ò×	8260	Ç§¿Ë	976928	Ë«	346,033
201911	40151900	Áò»¯Ïð½ºÖÆÆäËû·ÖÖ¸¡¢Á¬Ö¸¼°Â¶Ö¸ÊÖÌ×	307	Òâ´óÀû	10	Ò»°ãÃ³Ò×	21049	Ç§¿Ë	2079921	Ë«	832,592
201911	40151900	Áò»¯Ïð½ºÖÆÆäËû·ÖÖ¸¡¢Á¬Ö¸¼°Â¶Ö¸ÊÖÌ×	308	Â¬É­±¤	10	Ò»°ãÃ³Ò×	62	Ç§¿Ë	20217	Ë«	993
201911	40151900	Áò»¯Ïð½ºÖÆÆäËû·ÖÖ¸¡¢Á¬Ö¸¼°Â¶Ö¸ÊÖÌ×	309	ºÉÀ¼	10	Ò»°ãÃ³Ò×	47041	Ç§¿Ë	5439345	Ë«	1,927,798
201911	40151900	Áò»¯Ïð½ºÖÆÆäËû·ÖÖ¸¡¢Á¬Ö¸¼°Â¶Ö¸ÊÖÌ×	310	Ï£À°	10	Ò»°ãÃ³Ò×	17074	Ç§¿Ë	2156360	Ë«	662,524
201911	40151900	Áò»¯Ïð½ºÖÆÆäËû·ÖÖ¸¡¢Á¬Ö¸¼°Â¶Ö¸ÊÖÌ×	311	ÆÏÌÑÑÀ	10	Ò»°ãÃ³Ò×	45531	Ç§¿Ë	6529900	Ë«	2,050,615
201911	40151900	Áò»¯Ïð½ºÖÆÆäËû·ÖÖ¸¡¢Á¬Ö¸¼°Â¶Ö¸ÊÖÌ×	312	Î÷°àÑÀ	10	Ò»°ãÃ³Ò×	58926	Ç§¿Ë	3850378	Ë«	2,028,211
201911	40151900	Áò»¯Ïð½ºÖÆÆäËû·ÖÖ¸¡¢Á¬Ö¸¼°Â¶Ö¸ÊÖÌ×	315	°ÂµØÀû	10	Ò»°ãÃ³Ò×	141	Ç§¿Ë	12958	Ë«	3,549
201911	40151900	Áò»¯Ïð½ºÖÆÆäËû·ÖÖ¸¡¢Á¬Ö¸¼°Â¶Ö¸ÊÖÌ×	316	±£¼ÓÀûÑÇ	10	Ò»°ãÃ³Ò×	1224	Ç§¿Ë	10200	Ë«	29,947
201911	40151900	Áò»¯Ïð½ºÖÆÆäËû·ÖÖ¸¡¢Á¬Ö¸¼°Â¶Ö¸ÊÖÌ×	318	·ÒÀ¼	10	Ò»°ãÃ³Ò×	16380	Ç§¿Ë	894000	Ë«	476,409
201911	40151900	Áò»¯Ïð½ºÖÆÆäËû·ÖÖ¸¡¢Á¬Ö¸¼°Â¶Ö¸ÊÖÌ×	321	ÐÙÑÀÀû	10	Ò»°ãÃ³Ò×	4807	Ç§¿Ë	560988	Ë«	176,305
201911	40151900	Áò»¯Ïð½ºÖÆÆäËû·ÖÖ¸¡¢Á¬Ö¸¼°Â¶Ö¸ÊÖÌ×	326	Å²Íþ	10	Ò»°ãÃ³Ò×	3598	Ç§¿Ë	447440	Ë«	165,014
201911	40151900	Áò»¯Ïð½ºÖÆÆäËû·ÖÖ¸¡¢Á¬Ö¸¼°Â¶Ö¸ÊÖÌ×	327	²¨À¼	10	Ò»°ãÃ³Ò×	100143	Ç§¿Ë	12174299	Ë«	3,763,377
201911	40151900	Áò»¯Ïð½ºÖÆÆäËû·ÖÖ¸¡¢Á¬Ö¸¼°Â¶Ö¸ÊÖÌ×	328	ÂÞÂíÄáÑÇ	10	Ò»°ãÃ³Ò×	8200	Ç§¿Ë	190080	Ë«	215,791
201911	40151900	Áò»¯Ïð½ºÖÆÆäËû·ÖÖ¸¡¢Á¬Ö¸¼°Â¶Ö¸ÊÖÌ×	330	Èðµä	10	Ò»°ãÃ³Ò×	28826	Ç§¿Ë	2669615	Ë«	1,058,995
201911	40151900	Áò»¯Ïð½ºÖÆÆäËû·ÖÖ¸¡¢Á¬Ö¸¼°Â¶Ö¸ÊÖÌ×	331	ÈðÊ¿	10	Ò»°ãÃ³Ò×	28012	Ç§¿Ë	2140032	Ë«	1,426,890
201911	40151900	Áò»¯Ïð½ºÖÆÆäËû·ÖÖ¸¡¢Á¬Ö¸¼°Â¶Ö¸ÊÖÌ×	335	À­ÍÑÎ¬ÑÇ	10	Ò»°ãÃ³Ò×	90	Ç§¿Ë	1800	Ë«	3,553
201911	40151900	Áò»¯Ïð½ºÖÆÆäËû·ÖÖ¸¡¢Á¬Ö¸¼°Â¶Ö¸ÊÖÌ×	336	Á¢ÌÕÍð	10	Ò»°ãÃ³Ò×	11668	Ç§¿Ë	1360800	Ë«	465,549
201911	40151900	Áò»¯Ïð½ºÖÆÆäËû·ÖÖ¸¡¢Á¬Ö¸¼°Â¶Ö¸ÊÖÌ×	339	°¢Èû°Ý½®	10	Ò»°ãÃ³Ò×	400	Ç§¿Ë	2400	Ë«	3,395
201911	40151900	Áò»¯Ïð½ºÖÆÆäËû·ÖÖ¸¡¢Á¬Ö¸¼°Â¶Ö¸ÊÖÌ×	340	°×¶íÂÞË¹	10	Ò»°ãÃ³Ò×	719	Ç§¿Ë	28200	Ë«	38,627
201911	40151900	Áò»¯Ïð½ºÖÆÆäËû·ÖÖ¸¡¢Á¬Ö¸¼°Â¶Ö¸ÊÖÌ×	344	¶íÂÞË¹Áª°î	10	Ò»°ãÃ³Ò×	440107	Ç§¿Ë	30851397	Ë«	14,655,423
201911	40151900	Áò»¯Ïð½ºÖÆÆäËû·ÖÖ¸¡¢Á¬Ö¸¼°Â¶Ö¸ÊÖÌ×	347	ÎÚ¿ËÀ¼	10	Ò»°ãÃ³Ò×	90439	Ç§¿Ë	4288222	Ë«	2,949,299
201911	40151900	Áò»¯Ïð½ºÖÆÆäËû·ÖÖ¸¡¢Á¬Ö¸¼°Â¶Ö¸ÊÖÌ×	351	¿ËÂÞµØÑÇ	10	Ò»°ãÃ³Ò×	361	Ç§¿Ë	4000	Ë«	11,015
201911	40151900	Áò»¯Ïð½ºÖÆÆäËû·ÖÖ¸¡¢Á¬Ö¸¼°Â¶Ö¸ÊÖÌ×	352	½Ý¿Ë	10	Ò»°ãÃ³Ò×	3691	Ç§¿Ë	87250	Ë«	120,338
201911	40151900	Áò»¯Ïð½ºÖÆÆäËû·ÖÖ¸¡¢Á¬Ö¸¼°Â¶Ö¸ÊÖÌ×	358	Èû¶ûÎ¬ÑÇ	10	Ò»°ãÃ³Ò×	887	Ç§¿Ë	27000	Ë«	33,086
201911	40151900	Áò»¯Ïð½ºÖÆÆäËû·ÖÖ¸¡¢Á¬Ö¸¼°Â¶Ö¸ÊÖÌ×	402	°¢¸ùÍ¢	10	Ò»°ãÃ³Ò×	39097	Ç§¿Ë	780720	Ë«	987,020
201911	40151900	Áò»¯Ïð½ºÖÆÆäËû·ÖÖ¸¡¢Á¬Ö¸¼°Â¶Ö¸ÊÖÌ×	405	°Í°Í¶àË¹	10	Ò»°ãÃ³Ò×	1300	Ç§¿Ë	70000	Ë«	10,895
201911	40151900	Áò»¯Ïð½ºÖÆÆäËû·ÖÖ¸¡¢Á¬Ö¸¼°Â¶Ö¸ÊÖÌ×	410	°ÍÎ÷	10	Ò»°ãÃ³Ò×	343368	Ç§¿Ë	38181470	Ë«	13,616,077
201911	40151900	Áò»¯Ïð½ºÖÆÆäËû·ÖÖ¸¡¢Á¬Ö¸¼°Â¶Ö¸ÊÖÌ×	412	ÖÇÀû	10	Ò»°ãÃ³Ò×	60466	Ç§¿Ë	3257262	Ë«	2,193,101
201911	40151900	Áò»¯Ïð½ºÖÆÆäËû·ÖÖ¸¡¢Á¬Ö¸¼°Â¶Ö¸ÊÖÌ×	413	¸çÂ×±ÈÑÇ	10	Ò»°ãÃ³Ò×	18623	Ç§¿Ë	1736144	Ë«	837,931
201911	40151900	Áò»¯Ïð½ºÖÆÆäËû·ÖÖ¸¡¢Á¬Ö¸¼°Â¶Ö¸ÊÖÌ×	415	¸çË¹´ïÀè¼Ó	10	Ò»°ãÃ³Ò×	14751	Ç§¿Ë	2454300	Ë«	690,159
201911	40151900	Áò»¯Ïð½ºÖÆÆäËû·ÖÖ¸¡¢Á¬Ö¸¼°Â¶Ö¸ÊÖÌ×	416	¹Å°Í	10	Ò»°ãÃ³Ò×	65	Ç§¿Ë	1200	Ë«	1,100
201911	40151900	Áò»¯Ïð½ºÖÆÆäËû·ÖÖ¸¡¢Á¬Ö¸¼°Â¶Ö¸ÊÖÌ×	418	¶àÃ×Äá¼Ó¹²ºÍ¹ú	10	Ò»°ãÃ³Ò×	3537	Ç§¿Ë	157540	Ë«	59,572
201911	40151900	Áò»¯Ïð½ºÖÆÆäËû·ÖÖ¸¡¢Á¬Ö¸¼°Â¶Ö¸ÊÖÌ×	419	¶ò¹Ï¶à¶û	10	Ò»°ãÃ³Ò×	17449	Ç§¿Ë	2013840	Ë«	685,885
201911	40151900	Áò»¯Ïð½ºÖÆÆäËû·ÖÖ¸¡¢Á¬Ö¸¼°Â¶Ö¸ÊÖÌ×	423	Î£µØÂíÀ­	10	Ò»°ãÃ³Ò×	6110	Ç§¿Ë	757016	Ë«	265,253
201911	40151900	Áò»¯Ïð½ºÖÆÆäËû·ÖÖ¸¡¢Á¬Ö¸¼°Â¶Ö¸ÊÖÌ×	426	ºé¶¼À­Ë¹	10	Ò»°ãÃ³Ò×	350	Ç§¿Ë	50000	Ë«	20,746
201911	40151900	Áò»¯Ïð½ºÖÆÆäËû·ÖÖ¸¡¢Á¬Ö¸¼°Â¶Ö¸ÊÖÌ×	428	ÂíÌáÄá¿Ë	10	Ò»°ãÃ³Ò×	116	Ç§¿Ë	1382	Ë«	6,598
201911	40151900	Áò»¯Ïð½ºÖÆÆäËû·ÖÖ¸¡¢Á¬Ö¸¼°Â¶Ö¸ÊÖÌ×	429	Ä«Î÷¸ç	10	Ò»°ãÃ³Ò×	81009	Ç§¿Ë	2757361	Ë«	2,358,253
201911	40151900	Áò»¯Ïð½ºÖÆÆäËû·ÖÖ¸¡¢Á¬Ö¸¼°Â¶Ö¸ÊÖÌ×	432	°ÍÄÃÂí	10	Ò»°ãÃ³Ò×	5961	Ç§¿Ë	802520	Ë«	271,169
201911	40151900	Áò»¯Ïð½ºÖÆÆäËû·ÖÖ¸¡¢Á¬Ö¸¼°Â¶Ö¸ÊÖÌ×	434	ÃØÂ³	10	Ò»°ãÃ³Ò×	12895	Ç§¿Ë	1019554	Ë«	601,976
201911	40151900	Áò»¯Ïð½ºÖÆÆäËû·ÖÖ¸¡¢Á¬Ö¸¼°Â¶Ö¸ÊÖÌ×	435	²¨¶àÀè¸÷	10	Ò»°ãÃ³Ò×	2019	Ç§¿Ë	12674	Ë«	65,202
201911	40151900	Áò»¯Ïð½ºÖÆÆäËû·ÖÖ¸¡¢Á¬Ö¸¼°Â¶Ö¸ÊÖÌ×	440	Èø¶ûÍß¶à	10	Ò»°ãÃ³Ò×	475	Ç§¿Ë	5040	Ë«	23,604
201911	40151900	Áò»¯Ïð½ºÖÆÆäËû·ÖÖ¸¡¢Á¬Ö¸¼°Â¶Ö¸ÊÖÌ×	441	ËÕÀïÄÏ	10	Ò»°ãÃ³Ò×	1240	Ç§¿Ë	150000	Ë«	43,933
201911	40151900	Áò»¯Ïð½ºÖÆÆäËû·ÖÖ¸¡¢Á¬Ö¸¼°Â¶Ö¸ÊÖÌ×	442	ÌØÁ¢Äá´ïºÍ¶à°Í¸ç	10	Ò»°ãÃ³Ò×	2956	Ç§¿Ë	41648	Ë«	90,602
201911	40151900	Áò»¯Ïð½ºÖÆÆäËû·ÖÖ¸¡¢Á¬Ö¸¼°Â¶Ö¸ÊÖÌ×	444	ÎÚÀ­¹ç	10	Ò»°ãÃ³Ò×	31198	Ç§¿Ë	2823119	Ë«	1,091,730
201911	40151900	Áò»¯Ïð½ºÖÆÆäËû·ÖÖ¸¡¢Á¬Ö¸¼°Â¶Ö¸ÊÖÌ×	445	Î¯ÄÚÈðÀ­	10	Ò»°ãÃ³Ò×	435	Ç§¿Ë	6000	Ë«	15,720
201911	40151900	Áò»¯Ïð½ºÖÆÆäËû·ÖÖ¸¡¢Á¬Ö¸¼°Â¶Ö¸ÊÖÌ×	446	Ó¢ÊôÎ¬¶û¾©Èºµº	10	Ò»°ãÃ³Ò×	73	Ç§¿Ë	408	Ë«	2,457
201911	40151900	Áò»¯Ïð½ºÖÆÆäËû·ÖÖ¸¡¢Á¬Ö¸¼°Â¶Ö¸ÊÖÌ×	501	¼ÓÄÃ´ó	10	Ò»°ãÃ³Ò×	128463	Ç§¿Ë	12449012	Ë«	5,135,764
201911	40151900	Áò»¯Ïð½ºÖÆÆäËû·ÖÖ¸¡¢Á¬Ö¸¼°Â¶Ö¸ÊÖÌ×	502	ÃÀ¹ú	10	Ò»°ãÃ³Ò×	1336407	Ç§¿Ë	133794274	Ë«	54,506,871
201911	40151900	Áò»¯Ïð½ºÖÆÆäËû·ÖÖ¸¡¢Á¬Ö¸¼°Â¶Ö¸ÊÖÌ×	601	°Ä´óÀûÑÇ	10	Ò»°ãÃ³Ò×	94822	Ç§¿Ë	11969711	Ë«	4,203,330
201911	40151900	Áò»¯Ïð½ºÖÆÆäËû·ÖÖ¸¡¢Á¬Ö¸¼°Â¶Ö¸ÊÖÌ×	609	ÐÂÎ÷À¼	10	Ò»°ãÃ³Ò×	9657	Ç§¿Ë	1203280	Ë«	441,145
201911	40151900	Áò»¯Ïð½ºÖÆÆäËû·ÖÖ¸¡¢Á¬Ö¸¼°Â¶Ö¸ÊÖÌ×	611	°Í²¼ÑÇÐÂ¼¸ÄÚÑÇ	10	Ò»°ãÃ³Ò×	1804	Ç§¿Ë	154540	Ë«	56,322
201911	40151900	Áò»¯Ïð½ºÖÆÆäËû·ÖÖ¸¡¢Á¬Ö¸¼°Â¶Ö¸ÊÖÌ×	613	ËùÂÞÃÅÈºµº	10	Ò»°ãÃ³Ò×	10	Ç§¿Ë	1000	Ë«	2,400
201911	40151900	Áò»¯Ïð½ºÖÆÆäËû·ÖÖ¸¡¢Á¬Ö¸¼°Â¶Ö¸ÊÖÌ×	623	·¨Êô²¨ÀûÄáÎ÷ÑÇ	10	Ò»°ãÃ³Ò×	54	Ç§¿Ë	480	Ë«	2,506
201911	40151900	Áò»¯Ïð½ºÖÆÆäËû·ÖÖ¸¡¢Á¬Ö¸¼°Â¶Ö¸ÊÖÌ×	699	´óÑóÖÞÆäËû¹ú¼Ò(µØÇø)	10	Ò»°ãÃ³Ò×	1824	Ç§¿Ë	200000	Ë«	63,582
201912	39262011	¾ÛÂÈÒÒÏ©ÖÆÊÖÌ×£¨·ÖÖ¸ÊÖÌ×¡¢Á¬Ö¸ÊÖÌ×µÈ£©	105	ÎÄÀ³	10	Ò»°ãÃ³Ò×	137	Ç§¿Ë	600	Ë«	46,904
201912	39262011	¾ÛÂÈÒÒÏ©ÖÆÊÖÌ×£¨·ÖÖ¸ÊÖÌ×¡¢Á¬Ö¸ÊÖÌ×µÈ£©	106	Ãåµé	10	Ò»°ãÃ³Ò×	500	Ç§¿Ë	50000	Ë«	11,886
201912	39262011	¾ÛÂÈÒÒÏ©ÖÆÊÖÌ×£¨·ÖÖ¸ÊÖÌ×¡¢Á¬Ö¸ÊÖÌ×µÈ£©	108	ÈûÆÖÂ·Ë¹	10	Ò»°ãÃ³Ò×	9130	Ç§¿Ë	876440	Ë«	161,871
201912	39262011	¾ÛÂÈÒÒÏ©ÖÆÊÖÌ×£¨·ÖÖ¸ÊÖÌ×¡¢Á¬Ö¸ÊÖÌ×µÈ£©	110	ÖÐ¹úÏã¸Û	10	Ò»°ãÃ³Ò×	28505	Ç§¿Ë	3438100	Ë«	505,405
201912	39262011	¾ÛÂÈÒÒÏ©ÖÆÊÖÌ×£¨·ÖÖ¸ÊÖÌ×¡¢Á¬Ö¸ÊÖÌ×µÈ£©	111	Ó¡¶È	10	Ò»°ãÃ³Ò×	13000	Ç§¿Ë	1293260	Ë«	228,548
201912	39262011	¾ÛÂÈÒÒÏ©ÖÆÊÖÌ×£¨·ÖÖ¸ÊÖÌ×¡¢Á¬Ö¸ÊÖÌ×µÈ£©	112	Ó¡¶ÈÄáÎ÷ÑÇ	10	Ò»°ãÃ³Ò×	16312	Ç§¿Ë	1511775	Ë«	254,424
201912	39262011	¾ÛÂÈÒÒÏ©ÖÆÊÖÌ×£¨·ÖÖ¸ÊÖÌ×¡¢Á¬Ö¸ÊÖÌ×µÈ£©	113	ÒÁÀÊ	10	Ò»°ãÃ³Ò×	161810	Ç§¿Ë	17850000	Ë«	3,850,350
201912	39262011	¾ÛÂÈÒÒÏ©ÖÆÊÖÌ×£¨·ÖÖ¸ÊÖÌ×¡¢Á¬Ö¸ÊÖÌ×µÈ£©	114	ÒÁÀ­¿Ë	10	Ò»°ãÃ³Ò×	1055	Ç§¿Ë	10000	Ë«	16,611
201912	39262011	¾ÛÂÈÒÒÏ©ÖÆÊÖÌ×£¨·ÖÖ¸ÊÖÌ×¡¢Á¬Ö¸ÊÖÌ×µÈ£©	115	ÒÔÉ«ÁÐ	10	Ò»°ãÃ³Ò×	46758	Ç§¿Ë	4722354	Ë«	761,035
201912	39262011	¾ÛÂÈÒÒÏ©ÖÆÊÖÌ×£¨·ÖÖ¸ÊÖÌ×¡¢Á¬Ö¸ÊÖÌ×µÈ£©	116	ÈÕ±¾	10	Ò»°ãÃ³Ò×	1648805	Ç§¿Ë	188343247	Ë«	31,374,790
201912	39262011	¾ÛÂÈÒÒÏ©ÖÆÊÖÌ×£¨·ÖÖ¸ÊÖÌ×¡¢Á¬Ö¸ÊÖÌ×µÈ£©	117	Ô¼µ©	10	Ò»°ãÃ³Ò×	9000	Ç§¿Ë	900000	Ë«	140,077
201912	39262011	¾ÛÂÈÒÒÏ©ÖÆÊÖÌ×£¨·ÖÖ¸ÊÖÌ×¡¢Á¬Ö¸ÊÖÌ×µÈ£©	118	¿ÆÍþÌØ	10	Ò»°ãÃ³Ò×	130343	Ç§¿Ë	14963040	Ë«	2,247,273
201912	39262011	¾ÛÂÈÒÒÏ©ÖÆÊÖÌ×£¨·ÖÖ¸ÊÖÌ×¡¢Á¬Ö¸ÊÖÌ×µÈ£©	119	ÀÏÎÎ	10	Ò»°ãÃ³Ò×	830	Ç§¿Ë	4000	Ë«	19,121
201912	39262011	¾ÛÂÈÒÒÏ©ÖÆÊÖÌ×£¨·ÖÖ¸ÊÖÌ×¡¢Á¬Ö¸ÊÖÌ×µÈ£©	120	Àè°ÍÄÛ	10	Ò»°ãÃ³Ò×	12203	Ç§¿Ë	1355000	Ë«	210,473
201912	39262011	¾ÛÂÈÒÒÏ©ÖÆÊÖÌ×£¨·ÖÖ¸ÊÖÌ×¡¢Á¬Ö¸ÊÖÌ×µÈ£©	122	ÂíÀ´Î÷ÑÇ	10	Ò»°ãÃ³Ò×	22627	Ç§¿Ë	2198743	Ë«	543,619
201912	39262011	¾ÛÂÈÒÒÏ©ÖÆÊÖÌ×£¨·ÖÖ¸ÊÖÌ×¡¢Á¬Ö¸ÊÖÌ×µÈ£©	126	°¢Âü	10	Ò»°ãÃ³Ò×	62201	Ç§¿Ë	6510000	Ë«	959,972
201912	39262011	¾ÛÂÈÒÒÏ©ÖÆÊÖÌ×£¨·ÖÖ¸ÊÖÌ×¡¢Á¬Ö¸ÊÖÌ×µÈ£©	127	°Í»ùË¹Ì¹	10	Ò»°ãÃ³Ò×	14686	Ç§¿Ë	1662000	Ë«	234,404
201912	39262011	¾ÛÂÈÒÒÏ©ÖÆÊÖÌ×£¨·ÖÖ¸ÊÖÌ×¡¢Á¬Ö¸ÊÖÌ×µÈ£©	129	·ÆÂÉ±ö	10	Ò»°ãÃ³Ò×	67873	Ç§¿Ë	7428283	Ë«	1,067,745
201912	39262011	¾ÛÂÈÒÒÏ©ÖÆÊÖÌ×£¨·ÖÖ¸ÊÖÌ×¡¢Á¬Ö¸ÊÖÌ×µÈ£©	130	¿¨Ëþ¶û	10	Ò»°ãÃ³Ò×	85256	Ç§¿Ë	9563500	Ë«	1,380,715
201912	39262011	¾ÛÂÈÒÒÏ©ÖÆÊÖÌ×£¨·ÖÖ¸ÊÖÌ×¡¢Á¬Ö¸ÊÖÌ×µÈ£©	131	É³ÌØ°¢À­²®	10	Ò»°ãÃ³Ò×	973884	Ç§¿Ë	107214000	Ë«	16,921,507
201912	39262011	¾ÛÂÈÒÒÏ©ÖÆÊÖÌ×£¨·ÖÖ¸ÊÖÌ×¡¢Á¬Ö¸ÊÖÌ×µÈ£©	132	ÐÂ¼ÓÆÂ	10	Ò»°ãÃ³Ò×	119041	Ç§¿Ë	5977343	Ë«	3,432,396
201912	39262011	¾ÛÂÈÒÒÏ©ÖÆÊÖÌ×£¨·ÖÖ¸ÊÖÌ×¡¢Á¬Ö¸ÊÖÌ×µÈ£©	133	º«¹ú	10	Ò»°ãÃ³Ò×	28868	Ç§¿Ë	1810666	Ë«	1,115,863
201912	39262011	¾ÛÂÈÒÒÏ©ÖÆÊÖÌ×£¨·ÖÖ¸ÊÖÌ×¡¢Á¬Ö¸ÊÖÌ×µÈ£©	135	ÐðÀûÑÇ	10	Ò»°ãÃ³Ò×	7842	Ç§¿Ë	900072	Ë«	131,580
201912	39262011	¾ÛÂÈÒÒÏ©ÖÆÊÖÌ×£¨·ÖÖ¸ÊÖÌ×¡¢Á¬Ö¸ÊÖÌ×µÈ£©	136	Ì©¹ú	10	Ò»°ãÃ³Ò×	5893	Ç§¿Ë	546512	Ë«	116,343
201912	39262011	¾ÛÂÈÒÒÏ©ÖÆÊÖÌ×£¨·ÖÖ¸ÊÖÌ×¡¢Á¬Ö¸ÊÖÌ×µÈ£©	137	ÍÁ¶úÆä	10	Ò»°ãÃ³Ò×	292795	Ç§¿Ë	33331920	Ë«	5,026,879
201912	39262011	¾ÛÂÈÒÒÏ©ÖÆÊÖÌ×£¨·ÖÖ¸ÊÖÌ×¡¢Á¬Ö¸ÊÖÌ×µÈ£©	138	°¢ÁªÇõ	10	Ò»°ãÃ³Ò×	435181	Ç§¿Ë	51083500	Ë«	7,609,230
201912	39262011	¾ÛÂÈÒÒÏ©ÖÆÊÖÌ×£¨·ÖÖ¸ÊÖÌ×¡¢Á¬Ö¸ÊÖÌ×µÈ£©	141	Ô½ÄÏ	10	Ò»°ãÃ³Ò×	22675	Ç§¿Ë	1695252	Ë«	498,855
201912	39262011	¾ÛÂÈÒÒÏ©ÖÆÊÖÌ×£¨·ÖÖ¸ÊÖÌ×¡¢Á¬Ö¸ÊÖÌ×µÈ£©	143	ÖÐ¹úÌ¨Íå	10	Ò»°ãÃ³Ò×	151576	Ç§¿Ë	13454831	Ë«	2,535,321
201912	39262011	¾ÛÂÈÒÒÏ©ÖÆÊÖÌ×£¨·ÖÖ¸ÊÖÌ×¡¢Á¬Ö¸ÊÖÌ×µÈ£©	145	¹þÈø¿ËË¹Ì¹	10	Ò»°ãÃ³Ò×	37916	Ç§¿Ë	4509500	Ë«	724,342
201912	39262011	¾ÛÂÈÒÒÏ©ÖÆÊÖÌ×£¨·ÖÖ¸ÊÖÌ×¡¢Á¬Ö¸ÊÖÌ×µÈ£©	146	¼ª¶û¼ªË¹Ë¹Ì¹	10	Ò»°ãÃ³Ò×	16980	Ç§¿Ë	1950000	Ë«	299,911
201912	39262011	¾ÛÂÈÒÒÏ©ÖÆÊÖÌ×£¨·ÖÖ¸ÊÖÌ×¡¢Á¬Ö¸ÊÖÌ×µÈ£©	147	Ëþ¼ª¿ËË¹Ì¹	10	Ò»°ãÃ³Ò×	450	Ç§¿Ë	13593	Ë«	51,178
201912	39262011	¾ÛÂÈÒÒÏ©ÖÆÊÖÌ×£¨·ÖÖ¸ÊÖÌ×¡¢Á¬Ö¸ÊÖÌ×µÈ£©	201	°¢¶û¼°ÀûÑÇ	10	Ò»°ãÃ³Ò×	27753	Ç§¿Ë	3402700	Ë«	458,969
201912	39262011	¾ÛÂÈÒÒÏ©ÖÆÊÖÌ×£¨·ÖÖ¸ÊÖÌ×¡¢Á¬Ö¸ÊÖÌ×µÈ£©	202	°²¸çÀ­	10	Ò»°ãÃ³Ò×	1500	Ç§¿Ë	50000	Ë«	175,295
201912	39262011	¾ÛÂÈÒÒÏ©ÖÆÊÖÌ×£¨·ÖÖ¸ÊÖÌ×¡¢Á¬Ö¸ÊÖÌ×µÈ£©	203	±´Äþ	10	Ò»°ãÃ³Ò×	186	Ç§¿Ë	720	Ë«	5,909
201912	39262011	¾ÛÂÈÒÒÏ©ÖÆÊÖÌ×£¨·ÖÖ¸ÊÖÌ×¡¢Á¬Ö¸ÊÖÌ×µÈ£©	204	²©´ÄÍßÄÉ	10	Ò»°ãÃ³Ò×	483	Ç§¿Ë	2160	Ë«	12,703
201912	39262011	¾ÛÂÈÒÒÏ©ÖÆÊÖÌ×£¨·ÖÖ¸ÊÖÌ×¡¢Á¬Ö¸ÊÖÌ×µÈ£©	206	¿¦ÂóÂ¡	10	Ò»°ãÃ³Ò×	1021	Ç§¿Ë	5040	Ë«	40,180
201912	39262011	¾ÛÂÈÒÒÏ©ÖÆÊÖÌ×£¨·ÖÖ¸ÊÖÌ×¡¢Á¬Ö¸ÊÖÌ×µÈ£©	215	°£¼°	10	Ò»°ãÃ³Ò×	37125	Ç§¿Ë	3750000	Ë«	588,816
201912	39262011	¾ÛÂÈÒÒÏ©ÖÆÊÖÌ×£¨·ÖÖ¸ÊÖÌ×¡¢Á¬Ö¸ÊÖÌ×µÈ£©	218	¼ÓÅî	10	Ò»°ãÃ³Ò×	160	Ç§¿Ë	840	Ë«	3,887
201912	39262011	¾ÛÂÈÒÒÏ©ÖÆÊÖÌ×£¨·ÖÖ¸ÊÖÌ×¡¢Á¬Ö¸ÊÖÌ×µÈ£©	219	¸Ô±ÈÑÇ	10	Ò»°ãÃ³Ò×	166	Ç§¿Ë	720	Ë«	4,114
201912	39262011	¾ÛÂÈÒÒÏ©ÖÆÊÖÌ×£¨·ÖÖ¸ÊÖÌ×¡¢Á¬Ö¸ÊÖÌ×µÈ£©	220	¼ÓÄÉ	10	Ò»°ãÃ³Ò×	79	Ç§¿Ë	1557	Ë«	3,381
201912	39262011	¾ÛÂÈÒÒÏ©ÖÆÊÖÌ×£¨·ÖÖ¸ÊÖÌ×¡¢Á¬Ö¸ÊÖÌ×µÈ£©	222	¼¸ÄÚÑÇ±ÈÉÜ	10	Ò»°ãÃ³Ò×	205	Ç§¿Ë	1440	Ë«	2,887
201912	39262011	¾ÛÂÈÒÒÏ©ÖÆÊÖÌ×£¨·ÖÖ¸ÊÖÌ×¡¢Á¬Ö¸ÊÖÌ×µÈ£©	223	¿ÆÌØµÏÍß	10	Ò»°ãÃ³Ò×	8000	Ç§¿Ë	853600	Ë«	143,300
201912	39262011	¾ÛÂÈÒÒÏ©ÖÆÊÖÌ×£¨·ÖÖ¸ÊÖÌ×¡¢Á¬Ö¸ÊÖÌ×µÈ£©	225	Àû±ÈÀïÑÇ	10	Ò»°ãÃ³Ò×	81	Ç§¿Ë	360	Ë«	2,297
201912	39262011	¾ÛÂÈÒÒÏ©ÖÆÊÖÌ×£¨·ÖÖ¸ÊÖÌ×¡¢Á¬Ö¸ÊÖÌ×µÈ£©	226	Àû±ÈÑÇ	10	Ò»°ãÃ³Ò×	3075	Ç§¿Ë	21600	Ë«	43,689
201912	39262011	¾ÛÂÈÒÒÏ©ÖÆÊÖÌ×£¨·ÖÖ¸ÊÖÌ×¡¢Á¬Ö¸ÊÖÌ×µÈ£©	227	Âí´ï¼ÓË¹¼Ó	10	Ò»°ãÃ³Ò×	6	Ç§¿Ë	500	Ë«	707
201912	39262011	¾ÛÂÈÒÒÏ©ÖÆÊÖÌ×£¨·ÖÖ¸ÊÖÌ×¡¢Á¬Ö¸ÊÖÌ×µÈ£©	231	Ã«ÀïÇóË¹	10	Ò»°ãÃ³Ò×	114	Ç§¿Ë	600	Ë«	2,642
201912	39262011	¾ÛÂÈÒÒÏ©ÖÆÊÖÌ×£¨·ÖÖ¸ÊÖÌ×¡¢Á¬Ö¸ÊÖÌ×µÈ£©	232	Ä¦Âå¸ç	10	Ò»°ãÃ³Ò×	13910	Ç§¿Ë	1664550	Ë«	225,095
201912	39262011	¾ÛÂÈÒÒÏ©ÖÆÊÖÌ×£¨·ÖÖ¸ÊÖÌ×¡¢Á¬Ö¸ÊÖÌ×µÈ£©	233	ÄªÉ£±È¿Ë	10	Ò»°ãÃ³Ò×	45	Ç§¿Ë	600	Ë«	722
201912	39262011	¾ÛÂÈÒÒÏ©ÖÆÊÖÌ×£¨·ÖÖ¸ÊÖÌ×¡¢Á¬Ö¸ÊÖÌ×µÈ£©	237	ÁôÄáÍô	10	Ò»°ãÃ³Ò×	74	Ç§¿Ë	360	Ë«	3,862
201912	39262011	¾ÛÂÈÒÒÏ©ÖÆÊÖÌ×£¨·ÖÖ¸ÊÖÌ×¡¢Á¬Ö¸ÊÖÌ×µÈ£©	244	ÄÏ·Ç	10	Ò»°ãÃ³Ò×	2935	Ç§¿Ë	62400	Ë«	475,986
201912	39262011	¾ÛÂÈÒÒÏ©ÖÆÊÖÌ×£¨·ÖÖ¸ÊÖÌ×¡¢Á¬Ö¸ÊÖÌ×µÈ£©	248	¶à¸ç	10	Ò»°ãÃ³Ò×	1086	Ç§¿Ë	3720	Ë«	36,873
201912	39262011	¾ÛÂÈÒÒÏ©ÖÆÊÖÌ×£¨·ÖÖ¸ÊÖÌ×¡¢Á¬Ö¸ÊÖÌ×µÈ£©	250	ÎÚ¸É´ï	10	Ò»°ãÃ³Ò×	2	Ç§¿Ë	1000	Ë«	421
201912	39262011	¾ÛÂÈÒÒÏ©ÖÆÊÖÌ×£¨·ÖÖ¸ÊÖÌ×¡¢Á¬Ö¸ÊÖÌ×µÈ£©	252	¸Õ¹û(½ð)	10	Ò»°ãÃ³Ò×	205	Ç§¿Ë	1440	Ë«	2,887
201912	39262011	¾ÛÂÈÒÒÏ©ÖÆÊÖÌ×£¨·ÖÖ¸ÊÖÌ×¡¢Á¬Ö¸ÊÖÌ×µÈ£©	253	ÔÞ±ÈÑÇ	10	Ò»°ãÃ³Ò×	71	Ç§¿Ë	145	Ë«	5,746
201912	39262011	¾ÛÂÈÒÒÏ©ÖÆÊÖÌ×£¨·ÖÖ¸ÊÖÌ×¡¢Á¬Ö¸ÊÖÌ×µÈ£©	254	½ò°Í²¼Î¤	10	Ò»°ãÃ³Ò×	0	Ç§¿Ë	24	Ë«	78
201912	39262011	¾ÛÂÈÒÒÏ©ÖÆÊÖÌ×£¨·ÖÖ¸ÊÖÌ×¡¢Á¬Ö¸ÊÖÌ×µÈ£©	301	±ÈÀûÊ±	10	Ò»°ãÃ³Ò×	135802	Ç§¿Ë	14990578	Ë«	2,464,474
201912	39262011	¾ÛÂÈÒÒÏ©ÖÆÊÖÌ×£¨·ÖÖ¸ÊÖÌ×¡¢Á¬Ö¸ÊÖÌ×µÈ£©	302	µ¤Âó	10	Ò»°ãÃ³Ò×	25133	Ç§¿Ë	2424100	Ë«	472,640
201912	39262011	¾ÛÂÈÒÒÏ©ÖÆÊÖÌ×£¨·ÖÖ¸ÊÖÌ×¡¢Á¬Ö¸ÊÖÌ×µÈ£©	303	Ó¢¹ú	10	Ò»°ãÃ³Ò×	664716	Ç§¿Ë	74231427	Ë«	11,988,666
201912	39262011	¾ÛÂÈÒÒÏ©ÖÆÊÖÌ×£¨·ÖÖ¸ÊÖÌ×¡¢Á¬Ö¸ÊÖÌ×µÈ£©	304	µÂ¹ú	10	Ò»°ãÃ³Ò×	400290	Ç§¿Ë	46475664	Ë«	7,321,286
201912	39262011	¾ÛÂÈÒÒÏ©ÖÆÊÖÌ×£¨·ÖÖ¸ÊÖÌ×¡¢Á¬Ö¸ÊÖÌ×µÈ£©	305	·¨¹ú	10	Ò»°ãÃ³Ò×	581509	Ç§¿Ë	60949072	Ë«	9,573,091
201912	39262011	¾ÛÂÈÒÒÏ©ÖÆÊÖÌ×£¨·ÖÖ¸ÊÖÌ×¡¢Á¬Ö¸ÊÖÌ×µÈ£©	306	°®¶ûÀ¼	10	Ò»°ãÃ³Ò×	25472	Ç§¿Ë	3010000	Ë«	461,852
201912	39262011	¾ÛÂÈÒÒÏ©ÖÆÊÖÌ×£¨·ÖÖ¸ÊÖÌ×¡¢Á¬Ö¸ÊÖÌ×µÈ£©	307	Òâ´óÀû	10	Ò»°ãÃ³Ò×	228070	Ç§¿Ë	21244641	Ë«	3,648,060
201912	39262011	¾ÛÂÈÒÒÏ©ÖÆÊÖÌ×£¨·ÖÖ¸ÊÖÌ×¡¢Á¬Ö¸ÊÖÌ×µÈ£©	309	ºÉÀ¼	10	Ò»°ãÃ³Ò×	123711	Ç§¿Ë	12988601	Ë«	2,051,770
201912	39262011	¾ÛÂÈÒÒÏ©ÖÆÊÖÌ×£¨·ÖÖ¸ÊÖÌ×¡¢Á¬Ö¸ÊÖÌ×µÈ£©	310	Ï£À°	10	Ò»°ãÃ³Ò×	37252	Ç§¿Ë	4356240	Ë«	640,003
201912	39262011	¾ÛÂÈÒÒÏ©ÖÆÊÖÌ×£¨·ÖÖ¸ÊÖÌ×¡¢Á¬Ö¸ÊÖÌ×µÈ£©	311	ÆÏÌÑÑÀ	10	Ò»°ãÃ³Ò×	22431	Ç§¿Ë	2333500	Ë«	370,140
201912	39262011	¾ÛÂÈÒÒÏ©ÖÆÊÖÌ×£¨·ÖÖ¸ÊÖÌ×¡¢Á¬Ö¸ÊÖÌ×µÈ£©	312	Î÷°àÑÀ	10	Ò»°ãÃ³Ò×	115866	Ç§¿Ë	13015225	Ë«	2,124,321
201912	39262011	¾ÛÂÈÒÒÏ©ÖÆÊÖÌ×£¨·ÖÖ¸ÊÖÌ×¡¢Á¬Ö¸ÊÖÌ×µÈ£©	313	°¢¶û°ÍÄáÑÇ	10	Ò»°ãÃ³Ò×	18015	Ç§¿Ë	1825000	Ë«	319,913
201912	39262011	¾ÛÂÈÒÒÏ©ÖÆÊÖÌ×£¨·ÖÖ¸ÊÖÌ×¡¢Á¬Ö¸ÊÖÌ×µÈ£©	315	°ÂµØÀû	10	Ò»°ãÃ³Ò×	1176	Ç§¿Ë	840000	Ë«	33,219
201912	39262011	¾ÛÂÈÒÒÏ©ÖÆÊÖÌ×£¨·ÖÖ¸ÊÖÌ×¡¢Á¬Ö¸ÊÖÌ×µÈ£©	318	·ÒÀ¼	10	Ò»°ãÃ³Ò×	56875	Ç§¿Ë	5825000	Ë«	961,872
201912	39262011	¾ÛÂÈÒÒÏ©ÖÆÊÖÌ×£¨·ÖÖ¸ÊÖÌ×¡¢Á¬Ö¸ÊÖÌ×µÈ£©	321	ÐÙÑÀÀû	10	Ò»°ãÃ³Ò×	8	Ç§¿Ë	300	Ë«	947
201912	39262011	¾ÛÂÈÒÒÏ©ÖÆÊÖÌ×£¨·ÖÖ¸ÊÖÌ×¡¢Á¬Ö¸ÊÖÌ×µÈ£©	326	Å²Íþ	10	Ò»°ãÃ³Ò×	70662	Ç§¿Ë	7358690	Ë«	1,236,439
201912	39262011	¾ÛÂÈÒÒÏ©ÖÆÊÖÌ×£¨·ÖÖ¸ÊÖÌ×¡¢Á¬Ö¸ÊÖÌ×µÈ£©	327	²¨À¼	10	Ò»°ãÃ³Ò×	25796	Ç§¿Ë	2446012	Ë«	624,112
201912	39262011	¾ÛÂÈÒÒÏ©ÖÆÊÖÌ×£¨·ÖÖ¸ÊÖÌ×¡¢Á¬Ö¸ÊÖÌ×µÈ£©	330	Èðµä	10	Ò»°ãÃ³Ò×	55838	Ç§¿Ë	5275000	Ë«	1,149,150
201912	39262011	¾ÛÂÈÒÒÏ©ÖÆÊÖÌ×£¨·ÖÖ¸ÊÖÌ×¡¢Á¬Ö¸ÊÖÌ×µÈ£©	331	ÈðÊ¿	10	Ò»°ãÃ³Ò×	12290	Ç§¿Ë	1186500	Ë«	211,923
201912	39262011	¾ÛÂÈÒÒÏ©ÖÆÊÖÌ×£¨·ÖÖ¸ÊÖÌ×¡¢Á¬Ö¸ÊÖÌ×µÈ£©	334	°®É³ÄáÑÇ	10	Ò»°ãÃ³Ò×	4325	Ç§¿Ë	450000	Ë«	70,994
201912	39262011	¾ÛÂÈÒÒÏ©ÖÆÊÖÌ×£¨·ÖÖ¸ÊÖÌ×¡¢Á¬Ö¸ÊÖÌ×µÈ£©	335	À­ÍÑÎ¬ÑÇ	10	Ò»°ãÃ³Ò×	16581	Ç§¿Ë	1950000	Ë«	269,674
201912	39262011	¾ÛÂÈÒÒÏ©ÖÆÊÖÌ×£¨·ÖÖ¸ÊÖÌ×¡¢Á¬Ö¸ÊÖÌ×µÈ£©	336	Á¢ÌÕÍð	10	Ò»°ãÃ³Ò×	5855	Ç§¿Ë	760000	Ë«	118,287
201912	39262011	¾ÛÂÈÒÒÏ©ÖÆÊÖÌ×£¨·ÖÖ¸ÊÖÌ×¡¢Á¬Ö¸ÊÖÌ×µÈ£©	337	¸ñÂ³¼ªÑÇ	10	Ò»°ãÃ³Ò×	11645	Ç§¿Ë	1275216	Ë«	208,457
201912	39262011	¾ÛÂÈÒÒÏ©ÖÆÊÖÌ×£¨·ÖÖ¸ÊÖÌ×¡¢Á¬Ö¸ÊÖÌ×µÈ£©	344	¶íÂÞË¹Áª°î	10	Ò»°ãÃ³Ò×	570355	Ç§¿Ë	62635176	Ë«	9,824,399
201912	39262011	¾ÛÂÈÒÒÏ©ÖÆÊÖÌ×£¨·ÖÖ¸ÊÖÌ×¡¢Á¬Ö¸ÊÖÌ×µÈ£©	347	ÎÚ¿ËÀ¼	10	Ò»°ãÃ³Ò×	30430	Ç§¿Ë	3428362	Ë«	548,888
201912	39262011	¾ÛÂÈÒÒÏ©ÖÆÊÖÌ×£¨·ÖÖ¸ÊÖÌ×¡¢Á¬Ö¸ÊÖÌ×µÈ£©	351	¿ËÂÞµØÑÇ	10	Ò»°ãÃ³Ò×	6871	Ç§¿Ë	716500	Ë«	110,449
201912	39262011	¾ÛÂÈÒÒÏ©ÖÆÊÖÌ×£¨·ÖÖ¸ÊÖÌ×¡¢Á¬Ö¸ÊÖÌ×µÈ£©	352	½Ý¿Ë	10	Ò»°ãÃ³Ò×	18	Ç§¿Ë	50	Ë«	2,735
201912	39262011	¾ÛÂÈÒÒÏ©ÖÆÊÖÌ×£¨·ÖÖ¸ÊÖÌ×¡¢Á¬Ö¸ÊÖÌ×µÈ£©	402	°¢¸ùÍ¢	10	Ò»°ãÃ³Ò×	4202	Ç§¿Ë	400200	Ë«	67,950
201912	39262011	¾ÛÂÈÒÒÏ©ÖÆÊÖÌ×£¨·ÖÖ¸ÊÖÌ×¡¢Á¬Ö¸ÊÖÌ×µÈ£©	410	°ÍÎ÷	10	Ò»°ãÃ³Ò×	470676	Ç§¿Ë	57393381	Ë«	8,726,205
201912	39262011	¾ÛÂÈÒÒÏ©ÖÆÊÖÌ×£¨·ÖÖ¸ÊÖÌ×¡¢Á¬Ö¸ÊÖÌ×µÈ£©	412	ÖÇÀû	10	Ò»°ãÃ³Ò×	20077	Ç§¿Ë	2210000	Ë«	365,567
201912	39262011	¾ÛÂÈÒÒÏ©ÖÆÊÖÌ×£¨·ÖÖ¸ÊÖÌ×¡¢Á¬Ö¸ÊÖÌ×µÈ£©	413	¸çÂ×±ÈÑÇ	10	Ò»°ãÃ³Ò×	120940	Ç§¿Ë	14016656	Ë«	2,249,554
201912	39262011	¾ÛÂÈÒÒÏ©ÖÆÊÖÌ×£¨·ÖÖ¸ÊÖÌ×¡¢Á¬Ö¸ÊÖÌ×µÈ£©	415	¸çË¹´ïÀè¼Ó	10	Ò»°ãÃ³Ò×	3152	Ç§¿Ë	313920	Ë«	75,677
201912	39262011	¾ÛÂÈÒÒÏ©ÖÆÊÖÌ×£¨·ÖÖ¸ÊÖÌ×¡¢Á¬Ö¸ÊÖÌ×µÈ£©	418	¶àÃ×Äá¼Ó¹²ºÍ¹ú	10	Ò»°ãÃ³Ò×	3758	Ç§¿Ë	425240	Ë«	49,422
201912	39262011	¾ÛÂÈÒÒÏ©ÖÆÊÖÌ×£¨·ÖÖ¸ÊÖÌ×¡¢Á¬Ö¸ÊÖÌ×µÈ£©	419	¶ò¹Ï¶à¶û	10	Ò»°ãÃ³Ò×	8322	Ç§¿Ë	840000	Ë«	132,065
201912	39262011	¾ÛÂÈÒÒÏ©ÖÆÊÖÌ×£¨·ÖÖ¸ÊÖÌ×¡¢Á¬Ö¸ÊÖÌ×µÈ£©	423	Î£µØÂíÀ­	10	Ò»°ãÃ³Ò×	10536	Ç§¿Ë	2100288	Ë«	304,600
201912	39262011	¾ÛÂÈÒÒÏ©ÖÆÊÖÌ×£¨·ÖÖ¸ÊÖÌ×¡¢Á¬Ö¸ÊÖÌ×µÈ£©	424	¹çÑÇÄÇ	10	Ò»°ãÃ³Ò×	280	Ç§¿Ë	4000	Ë«	14,367
201912	39262011	¾ÛÂÈÒÒÏ©ÖÆÊÖÌ×£¨·ÖÖ¸ÊÖÌ×¡¢Á¬Ö¸ÊÖÌ×µÈ£©	429	Ä«Î÷¸ç	10	Ò»°ãÃ³Ò×	28318	Ç§¿Ë	2668767	Ë«	594,390
201912	39262011	¾ÛÂÈÒÒÏ©ÖÆÊÖÌ×£¨·ÖÖ¸ÊÖÌ×¡¢Á¬Ö¸ÊÖÌ×µÈ£©	434	ÃØÂ³	10	Ò»°ãÃ³Ò×	4840	Ç§¿Ë	500360	Ë«	87,753
201912	39262011	¾ÛÂÈÒÒÏ©ÖÆÊÖÌ×£¨·ÖÖ¸ÊÖÌ×¡¢Á¬Ö¸ÊÖÌ×µÈ£©	435	²¨¶àÀè¸÷	10	Ò»°ãÃ³Ò×	17600	Ç§¿Ë	1750000	Ë«	250,321
201912	39262011	¾ÛÂÈÒÒÏ©ÖÆÊÖÌ×£¨·ÖÖ¸ÊÖÌ×¡¢Á¬Ö¸ÊÖÌ×µÈ£©	440	Èø¶ûÍß¶à	10	Ò»°ãÃ³Ò×	2300	Ç§¿Ë	250000	Ë«	42,071
201912	39262011	¾ÛÂÈÒÒÏ©ÖÆÊÖÌ×£¨·ÖÖ¸ÊÖÌ×¡¢Á¬Ö¸ÊÖÌ×µÈ£©	442	ÌØÁ¢Äá´ïºÍ¶à°Í¸ç	10	Ò»°ãÃ³Ò×	19230	Ç§¿Ë	2400144	Ë«	381,279
201912	39262011	¾ÛÂÈÒÒÏ©ÖÆÊÖÌ×£¨·ÖÖ¸ÊÖÌ×¡¢Á¬Ö¸ÊÖÌ×µÈ£©	501	¼ÓÄÃ´ó	10	Ò»°ãÃ³Ò×	1166449	Ç§¿Ë	117587990	Ë«	19,694,512
201912	39262011	¾ÛÂÈÒÒÏ©ÖÆÊÖÌ×£¨·ÖÖ¸ÊÖÌ×¡¢Á¬Ö¸ÊÖÌ×µÈ£©	502	ÃÀ¹ú	10	Ò»°ãÃ³Ò×	13296288	Ç§¿Ë	1394368520	Ë«	221,175,993
201912	39262011	¾ÛÂÈÒÒÏ©ÖÆÊÖÌ×£¨·ÖÖ¸ÊÖÌ×¡¢Á¬Ö¸ÊÖÌ×µÈ£©	601	°Ä´óÀûÑÇ	10	Ò»°ãÃ³Ò×	835766	Ç§¿Ë	91394699	Ë«	14,837,114
201912	39262011	¾ÛÂÈÒÒÏ©ÖÆÊÖÌ×£¨·ÖÖ¸ÊÖÌ×¡¢Á¬Ö¸ÊÖÌ×µÈ£©	603	ì³¼Ã	10	Ò»°ãÃ³Ò×	8150	Ç§¿Ë	720000	Ë«	116,746
201912	39262011	¾ÛÂÈÒÒÏ©ÖÆÊÖÌ×£¨·ÖÖ¸ÊÖÌ×¡¢Á¬Ö¸ÊÖÌ×µÈ£©	609	ÐÂÎ÷À¼	10	Ò»°ãÃ³Ò×	61014	Ç§¿Ë	5888053	Ë«	1,053,864
201912	39262011	¾ÛÂÈÒÒÏ©ÖÆÊÖÌ×£¨·ÖÖ¸ÊÖÌ×¡¢Á¬Ö¸ÊÖÌ×µÈ£©	611	°Í²¼ÑÇÐÂ¼¸ÄÚÑÇ	10	Ò»°ãÃ³Ò×	10099	Ç§¿Ë	1022500	Ë«	169,632
201912	40151900	Áò»¯Ïð½ºÖÆÆäËû·ÖÖ¸¡¢Á¬Ö¸¼°Â¶Ö¸ÊÖÌ×	102	°ÍÁÖ	10	Ò»°ãÃ³Ò×	374	Ç§¿Ë	30340	Ë«	22,983
201912	40151900	Áò»¯Ïð½ºÖÆÆäËû·ÖÖ¸¡¢Á¬Ö¸¼°Â¶Ö¸ÊÖÌ×	103	ÃÏ¼ÓÀ­¹ú	10	Ò»°ãÃ³Ò×	1195	Ç§¿Ë	8208	Ë«	240,241
201912	40151900	Áò»¯Ïð½ºÖÆÆäËû·ÖÖ¸¡¢Á¬Ö¸¼°Â¶Ö¸ÊÖÌ×	105	ÎÄÀ³	10	Ò»°ãÃ³Ò×	10	Ç§¿Ë	1728	Ë«	8,386
201912	40151900	Áò»¯Ïð½ºÖÆÆäËû·ÖÖ¸¡¢Á¬Ö¸¼°Â¶Ö¸ÊÖÌ×	106	Ãåµé	10	Ò»°ãÃ³Ò×	5440	Ç§¿Ë	141741	Ë«	194,530
201912	40151900	Áò»¯Ïð½ºÖÆÆäËû·ÖÖ¸¡¢Á¬Ö¸¼°Â¶Ö¸ÊÖÌ×	107	¼íÆÒÕ¯	10	Ò»°ãÃ³Ò×	62	Ç§¿Ë	5103	Ë«	6,150
201912	40151900	Áò»¯Ïð½ºÖÆÆäËû·ÖÖ¸¡¢Á¬Ö¸¼°Â¶Ö¸ÊÖÌ×	108	ÈûÆÖÂ·Ë¹	10	Ò»°ãÃ³Ò×	6231	Ç§¿Ë	950048	Ë«	264,040
201912	40151900	Áò»¯Ïð½ºÖÆÆäËû·ÖÖ¸¡¢Á¬Ö¸¼°Â¶Ö¸ÊÖÌ×	109	³¯ÏÊ	10	Ò»°ãÃ³Ò×	30269	Ç§¿Ë	507600	Ë«	798,057
201912	40151900	Áò»¯Ïð½ºÖÆÆäËû·ÖÖ¸¡¢Á¬Ö¸¼°Â¶Ö¸ÊÖÌ×	110	ÖÐ¹úÏã¸Û	10	Ò»°ãÃ³Ò×	80304	Ç§¿Ë	1401501	Ë«	3,294,790
201912	40151900	Áò»¯Ïð½ºÖÆÆäËû·ÖÖ¸¡¢Á¬Ö¸¼°Â¶Ö¸ÊÖÌ×	111	Ó¡¶È	10	Ò»°ãÃ³Ò×	11764	Ç§¿Ë	284518	Ë«	1,185,076
201912	40151900	Áò»¯Ïð½ºÖÆÆäËû·ÖÖ¸¡¢Á¬Ö¸¼°Â¶Ö¸ÊÖÌ×	112	Ó¡¶ÈÄáÎ÷ÑÇ	10	Ò»°ãÃ³Ò×	10557	Ç§¿Ë	96558	Ë«	350,377
201912	40151900	Áò»¯Ïð½ºÖÆÆäËû·ÖÖ¸¡¢Á¬Ö¸¼°Â¶Ö¸ÊÖÌ×	113	ÒÁÀÊ	10	Ò»°ãÃ³Ò×	272	Ç§¿Ë	2720	Ë«	61,031
201912	40151900	Áò»¯Ïð½ºÖÆÆäËû·ÖÖ¸¡¢Á¬Ö¸¼°Â¶Ö¸ÊÖÌ×	114	ÒÁÀ­¿Ë	10	Ò»°ãÃ³Ò×	357	Ç§¿Ë	3580	Ë«	16,899
201912	40151900	Áò»¯Ïð½ºÖÆÆäËû·ÖÖ¸¡¢Á¬Ö¸¼°Â¶Ö¸ÊÖÌ×	115	ÒÔÉ«ÁÐ	10	Ò»°ãÃ³Ò×	24224	Ç§¿Ë	1309410	Ë«	1,125,047
201912	40151900	Áò»¯Ïð½ºÖÆÆäËû·ÖÖ¸¡¢Á¬Ö¸¼°Â¶Ö¸ÊÖÌ×	116	ÈÕ±¾	10	Ò»°ãÃ³Ò×	178692	Ç§¿Ë	15060277	Ë«	8,863,533
201912	40151900	Áò»¯Ïð½ºÖÆÆäËû·ÖÖ¸¡¢Á¬Ö¸¼°Â¶Ö¸ÊÖÌ×	117	Ô¼µ©	10	Ò»°ãÃ³Ò×	198	Ç§¿Ë	1980	Ë«	15,549
201912	40151900	Áò»¯Ïð½ºÖÆÆäËû·ÖÖ¸¡¢Á¬Ö¸¼°Â¶Ö¸ÊÖÌ×	118	¿ÆÍþÌØ	10	Ò»°ãÃ³Ò×	21841	Ç§¿Ë	298995	Ë«	580,462
201912	40151900	Áò»¯Ïð½ºÖÆÆäËû·ÖÖ¸¡¢Á¬Ö¸¼°Â¶Ö¸ÊÖÌ×	119	ÀÏÎÎ	10	Ò»°ãÃ³Ò×	50	Ç§¿Ë	300	Ë«	526
201912	40151900	Áò»¯Ïð½ºÖÆÆäËû·ÖÖ¸¡¢Á¬Ö¸¼°Â¶Ö¸ÊÖÌ×	121	ÖÐ¹ú°ÄÃÅ	10	Ò»°ãÃ³Ò×	5345	Ç§¿Ë	750492	Ë«	221,720
201912	40151900	Áò»¯Ïð½ºÖÆÆäËû·ÖÖ¸¡¢Á¬Ö¸¼°Â¶Ö¸ÊÖÌ×	122	ÂíÀ´Î÷ÑÇ	10	Ò»°ãÃ³Ò×	50870	Ç§¿Ë	3202711	Ë«	2,185,910
201912	40151900	Áò»¯Ïð½ºÖÆÆäËû·ÖÖ¸¡¢Á¬Ö¸¼°Â¶Ö¸ÊÖÌ×	123	Âí¶û´ú·ò	10	Ò»°ãÃ³Ò×	658	Ç§¿Ë	15100	Ë«	42,048
201912	40151900	Áò»¯Ïð½ºÖÆÆäËû·ÖÖ¸¡¢Á¬Ö¸¼°Â¶Ö¸ÊÖÌ×	124	ÃÉ¹Å	10	Ò»°ãÃ³Ò×	227	Ç§¿Ë	300	Ë«	473
201912	40151900	Áò»¯Ïð½ºÖÆÆäËû·ÖÖ¸¡¢Á¬Ö¸¼°Â¶Ö¸ÊÖÌ×	125	Äá²´¶ûÁª°îÃñÖ÷¹²ºÍ¹ú	10	Ò»°ãÃ³Ò×	186	Ç§¿Ë	1006	Ë«	4,208
201912	40151900	Áò»¯Ïð½ºÖÆÆäËû·ÖÖ¸¡¢Á¬Ö¸¼°Â¶Ö¸ÊÖÌ×	126	°¢Âü	10	Ò»°ãÃ³Ò×	3446	Ç§¿Ë	445563	Ë«	127,446
201912	40151900	Áò»¯Ïð½ºÖÆÆäËû·ÖÖ¸¡¢Á¬Ö¸¼°Â¶Ö¸ÊÖÌ×	127	°Í»ùË¹Ì¹	10	Ò»°ãÃ³Ò×	12546	Ç§¿Ë	128254	Ë«	1,215,975
201912	40151900	Áò»¯Ïð½ºÖÆÆäËû·ÖÖ¸¡¢Á¬Ö¸¼°Â¶Ö¸ÊÖÌ×	127	°Í»ùË¹Ì¹	11	¹ú¼Ò¼ä¡¢¹ú¼Ê×éÖ¯ÎÞ³¥Ô®ÖúºÍÔùËÍµÄÎï×Ê	192	Ç§¿Ë	400	Ë«	13,200
201912	40151900	Áò»¯Ïð½ºÖÆÆäËû·ÖÖ¸¡¢Á¬Ö¸¼°Â¶Ö¸ÊÖÌ×	129	·ÆÂÉ±ö	10	Ò»°ãÃ³Ò×	16172	Ç§¿Ë	1849040	Ë«	1,146,709
201912	40151900	Áò»¯Ïð½ºÖÆÆäËû·ÖÖ¸¡¢Á¬Ö¸¼°Â¶Ö¸ÊÖÌ×	130	¿¨Ëþ¶û	10	Ò»°ãÃ³Ò×	5470	Ç§¿Ë	600700	Ë«	234,115
201912	40151900	Áò»¯Ïð½ºÖÆÆäËû·ÖÖ¸¡¢Á¬Ö¸¼°Â¶Ö¸ÊÖÌ×	131	É³ÌØ°¢À­²®	10	Ò»°ãÃ³Ò×	16362	Ç§¿Ë	118976	Ë«	424,277
201912	40151900	Áò»¯Ïð½ºÖÆÆäËû·ÖÖ¸¡¢Á¬Ö¸¼°Â¶Ö¸ÊÖÌ×	132	ÐÂ¼ÓÆÂ	10	Ò»°ãÃ³Ò×	15637	Ç§¿Ë	990859	Ë«	936,203
201912	40151900	Áò»¯Ïð½ºÖÆÆäËû·ÖÖ¸¡¢Á¬Ö¸¼°Â¶Ö¸ÊÖÌ×	133	º«¹ú	10	Ò»°ãÃ³Ò×	67243	Ç§¿Ë	2233404	Ë«	5,889,338
201912	40151900	Áò»¯Ïð½ºÖÆÆäËû·ÖÖ¸¡¢Á¬Ö¸¼°Â¶Ö¸ÊÖÌ×	134	Ë¹ÀïÀ¼¿¨	10	Ò»°ãÃ³Ò×	1	Ç§¿Ë	100	Ë«	193
201912	40151900	Áò»¯Ïð½ºÖÆÆäËû·ÖÖ¸¡¢Á¬Ö¸¼°Â¶Ö¸ÊÖÌ×	135	ÐðÀûÑÇ	10	Ò»°ãÃ³Ò×	122	Ç§¿Ë	1220	Ë«	6,891
201912	40151900	Áò»¯Ïð½ºÖÆÆäËû·ÖÖ¸¡¢Á¬Ö¸¼°Â¶Ö¸ÊÖÌ×	136	Ì©¹ú	10	Ò»°ãÃ³Ò×	194925	Ç§¿Ë	10178729	Ë«	4,973,134
201912	40151900	Áò»¯Ïð½ºÖÆÆäËû·ÖÖ¸¡¢Á¬Ö¸¼°Â¶Ö¸ÊÖÌ×	137	ÍÁ¶úÆä	10	Ò»°ãÃ³Ò×	64933	Ç§¿Ë	3604508	Ë«	1,917,750
201912	40151900	Áò»¯Ïð½ºÖÆÆäËû·ÖÖ¸¡¢Á¬Ö¸¼°Â¶Ö¸ÊÖÌ×	138	°¢ÁªÇõ	10	Ò»°ãÃ³Ò×	50875	Ç§¿Ë	4734796	Ë«	1,799,605
201912	40151900	Áò»¯Ïð½ºÖÆÆäËû·ÖÖ¸¡¢Á¬Ö¸¼°Â¶Ö¸ÊÖÌ×	139	Ò²ÃÅ	10	Ò»°ãÃ³Ò×	19317	Ç§¿Ë	174360	Ë«	535,413
201912	40151900	Áò»¯Ïð½ºÖÆÆäËû·ÖÖ¸¡¢Á¬Ö¸¼°Â¶Ö¸ÊÖÌ×	141	Ô½ÄÏ	10	Ò»°ãÃ³Ò×	15340	Ç§¿Ë	10356619	Ë«	439,733
201912	40151900	Áò»¯Ïð½ºÖÆÆäËû·ÖÖ¸¡¢Á¬Ö¸¼°Â¶Ö¸ÊÖÌ×	143	ÖÐ¹úÌ¨Íå	10	Ò»°ãÃ³Ò×	21345	Ç§¿Ë	1657536	Ë«	915,792
201912	40151900	Áò»¯Ïð½ºÖÆÆäËû·ÖÖ¸¡¢Á¬Ö¸¼°Â¶Ö¸ÊÖÌ×	145	¹þÈø¿ËË¹Ì¹	10	Ò»°ãÃ³Ò×	39426	Ç§¿Ë	2354284	Ë«	1,282,974
201912	40151900	Áò»¯Ïð½ºÖÆÆäËû·ÖÖ¸¡¢Á¬Ö¸¼°Â¶Ö¸ÊÖÌ×	146	¼ª¶û¼ªË¹Ë¹Ì¹	10	Ò»°ãÃ³Ò×	310	Ç§¿Ë	3100	Ë«	34,256
201912	40151900	Áò»¯Ïð½ºÖÆÆäËû·ÖÖ¸¡¢Á¬Ö¸¼°Â¶Ö¸ÊÖÌ×	149	ÎÚ×È±ð¿ËË¹Ì¹	10	Ò»°ãÃ³Ò×	17857	Ç§¿Ë	257250	Ë«	454,637
201912	40151900	Áò»¯Ïð½ºÖÆÆäËû·ÖÖ¸¡¢Á¬Ö¸¼°Â¶Ö¸ÊÖÌ×	201	°¢¶û¼°ÀûÑÇ	10	Ò»°ãÃ³Ò×	35	Ç§¿Ë	350	Ë«	3,905
201912	40151900	Áò»¯Ïð½ºÖÆÆäËû·ÖÖ¸¡¢Á¬Ö¸¼°Â¶Ö¸ÊÖÌ×	202	°²¸çÀ­	10	Ò»°ãÃ³Ò×	42	Ç§¿Ë	3011	Ë«	10,563
201912	40151900	Áò»¯Ïð½ºÖÆÆäËû·ÖÖ¸¡¢Á¬Ö¸¼°Â¶Ö¸ÊÖÌ×	203	±´Äþ	10	Ò»°ãÃ³Ò×	7	Ç§¿Ë	30	Ë«	2,714
201912	40151900	Áò»¯Ïð½ºÖÆÆäËû·ÖÖ¸¡¢Á¬Ö¸¼°Â¶Ö¸ÊÖÌ×	206	¿¦ÂóÂ¡	10	Ò»°ãÃ³Ò×	1579	Ç§¿Ë	55002	Ë«	54,118
201912	40151900	Áò»¯Ïð½ºÖÆÆäËû·ÖÖ¸¡¢Á¬Ö¸¼°Â¶Ö¸ÊÖÌ×	211	Õ§µÃ	10	Ò»°ãÃ³Ò×	14	Ç§¿Ë	100	Ë«	1,058
201912	40151900	Áò»¯Ïð½ºÖÆÆäËû·ÖÖ¸¡¢Á¬Ö¸¼°Â¶Ö¸ÊÖÌ×	214	¼ª²¼Ìá	10	Ò»°ãÃ³Ò×	10147	Ç§¿Ë	120460	Ë«	341,303
201912	40151900	Áò»¯Ïð½ºÖÆÆäËû·ÖÖ¸¡¢Á¬Ö¸¼°Â¶Ö¸ÊÖÌ×	215	°£¼°	10	Ò»°ãÃ³Ò×	6142	Ç§¿Ë	187122	Ë«	194,499
201912	40151900	Áò»¯Ïð½ºÖÆÆäËû·ÖÖ¸¡¢Á¬Ö¸¼°Â¶Ö¸ÊÖÌ×	217	°£Èû¶í±ÈÑÇ	10	Ò»°ãÃ³Ò×	2746	Ç§¿Ë	205181	Ë«	298,523
201912	40151900	Áò»¯Ïð½ºÖÆÆäËû·ÖÖ¸¡¢Á¬Ö¸¼°Â¶Ö¸ÊÖÌ×	220	¼ÓÄÉ	10	Ò»°ãÃ³Ò×	3949	Ç§¿Ë	504605	Ë«	153,871
201912	40151900	Áò»¯Ïð½ºÖÆÆäËû·ÖÖ¸¡¢Á¬Ö¸¼°Â¶Ö¸ÊÖÌ×	221	¼¸ÄÚÑÇ	10	Ò»°ãÃ³Ò×	205	Ç§¿Ë	1250	Ë«	6,316
201912	40151900	Áò»¯Ïð½ºÖÆÆäËû·ÖÖ¸¡¢Á¬Ö¸¼°Â¶Ö¸ÊÖÌ×	223	¿ÆÌØµÏÍß	10	Ò»°ãÃ³Ò×	1681	Ç§¿Ë	45400	Ë«	18,152
201912	40151900	Áò»¯Ïð½ºÖÆÆäËû·ÖÖ¸¡¢Á¬Ö¸¼°Â¶Ö¸ÊÖÌ×	224	¿ÏÄáÑÇ	10	Ò»°ãÃ³Ò×	7998	Ç§¿Ë	148000	Ë«	221,774
201912	40151900	Áò»¯Ïð½ºÖÆÆäËû·ÖÖ¸¡¢Á¬Ö¸¼°Â¶Ö¸ÊÖÌ×	226	Àû±ÈÑÇ	10	Ò»°ãÃ³Ò×	1660	Ç§¿Ë	16600	Ë«	231,309
201912	40151900	Áò»¯Ïð½ºÖÆÆäËû·ÖÖ¸¡¢Á¬Ö¸¼°Â¶Ö¸ÊÖÌ×	227	Âí´ï¼ÓË¹¼Ó	10	Ò»°ãÃ³Ò×	2	Ç§¿Ë	40	Ë«	83
201912	40151900	Áò»¯Ïð½ºÖÆÆäËû·ÖÖ¸¡¢Á¬Ö¸¼°Â¶Ö¸ÊÖÌ×	230	Ã«ÀïËþÄáÑÇ	10	Ò»°ãÃ³Ò×	99	Ç§¿Ë	990	Ë«	5,833
201912	40151900	Áò»¯Ïð½ºÖÆÆäËû·ÖÖ¸¡¢Á¬Ö¸¼°Â¶Ö¸ÊÖÌ×	231	Ã«ÀïÇóË¹	10	Ò»°ãÃ³Ò×	3062	Ç§¿Ë	475000	Ë«	138,436
201912	40151900	Áò»¯Ïð½ºÖÆÆäËû·ÖÖ¸¡¢Á¬Ö¸¼°Â¶Ö¸ÊÖÌ×	232	Ä¦Âå¸ç	10	Ò»°ãÃ³Ò×	331	Ç§¿Ë	3724	Ë«	26,391
201912	40151900	Áò»¯Ïð½ºÖÆÆäËû·ÖÖ¸¡¢Á¬Ö¸¼°Â¶Ö¸ÊÖÌ×	233	ÄªÉ£±È¿Ë	10	Ò»°ãÃ³Ò×	180	Ç§¿Ë	12000	Ë«	11,065
201912	40151900	Áò»¯Ïð½ºÖÆÆäËû·ÖÖ¸¡¢Á¬Ö¸¼°Â¶Ö¸ÊÖÌ×	235	ÄáÈÕ¶û	10	Ò»°ãÃ³Ò×	50	Ç§¿Ë	500	Ë«	2,385
201912	40151900	Áò»¯Ïð½ºÖÆÆäËû·ÖÖ¸¡¢Á¬Ö¸¼°Â¶Ö¸ÊÖÌ×	236	ÄáÈÕÀûÑÇ	10	Ò»°ãÃ³Ò×	2322	Ç§¿Ë	38450	Ë«	83,785
201912	40151900	Áò»¯Ïð½ºÖÆÆäËû·ÖÖ¸¡¢Á¬Ö¸¼°Â¶Ö¸ÊÖÌ×	240	ÈûÄÚ¼Ó¶û	10	Ò»°ãÃ³Ò×	195	Ç§¿Ë	1950	Ë«	13,088
201912	40151900	Áò»¯Ïð½ºÖÆÆäËû·ÖÖ¸¡¢Á¬Ö¸¼°Â¶Ö¸ÊÖÌ×	242	ÈûÀ­Àû°º	10	Ò»°ãÃ³Ò×	51	Ç§¿Ë	50	Ë«	1,885
201912	40151900	Áò»¯Ïð½ºÖÆÆäËû·ÖÖ¸¡¢Á¬Ö¸¼°Â¶Ö¸ÊÖÌ×	243	Ë÷ÂíÀï	10	Ò»°ãÃ³Ò×	30	Ç§¿Ë	3	Ë«	1,052
201912	40151900	Áò»¯Ïð½ºÖÆÆäËû·ÖÖ¸¡¢Á¬Ö¸¼°Â¶Ö¸ÊÖÌ×	244	ÄÏ·Ç	10	Ò»°ãÃ³Ò×	94043	Ç§¿Ë	6518936	Ë«	3,301,943
201912	40151900	Áò»¯Ïð½ºÖÆÆäËû·ÖÖ¸¡¢Á¬Ö¸¼°Â¶Ö¸ÊÖÌ×	246	ËÕµ¤	10	Ò»°ãÃ³Ò×	2894	Ç§¿Ë	29400	Ë«	129,705
201912	40151900	Áò»¯Ïð½ºÖÆÆäËû·ÖÖ¸¡¢Á¬Ö¸¼°Â¶Ö¸ÊÖÌ×	247	Ì¹É£ÄáÑÇ	10	Ò»°ãÃ³Ò×	481	Ç§¿Ë	2961	Ë«	29,302
201912	40151900	Áò»¯Ïð½ºÖÆÆäËû·ÖÖ¸¡¢Á¬Ö¸¼°Â¶Ö¸ÊÖÌ×	249	Í»ÄáË¹	10	Ò»°ãÃ³Ò×	8818	Ç§¿Ë	186000	Ë«	68,540
201912	40151900	Áò»¯Ïð½ºÖÆÆäËû·ÖÖ¸¡¢Á¬Ö¸¼°Â¶Ö¸ÊÖÌ×	249	Í»ÄáË¹	11	¹ú¼Ò¼ä¡¢¹ú¼Ê×éÖ¯ÎÞ³¥Ô®ÖúºÍÔùËÍµÄÎï×Ê	2	Ç§¿Ë	10	Ë«	444
201912	40151900	Áò»¯Ïð½ºÖÆÆäËû·ÖÖ¸¡¢Á¬Ö¸¼°Â¶Ö¸ÊÖÌ×	250	ÎÚ¸É´ï	10	Ò»°ãÃ³Ò×	193	Ç§¿Ë	2760	Ë«	7,656
201912	40151900	Áò»¯Ïð½ºÖÆÆäËû·ÖÖ¸¡¢Á¬Ö¸¼°Â¶Ö¸ÊÖÌ×	250	ÎÚ¸É´ï	11	¹ú¼Ò¼ä¡¢¹ú¼Ê×éÖ¯ÎÞ³¥Ô®ÖúºÍÔùËÍµÄÎï×Ê	12300	Ç§¿Ë	1500000	Ë«	1,371,003
201912	40151900	Áò»¯Ïð½ºÖÆÆäËû·ÖÖ¸¡¢Á¬Ö¸¼°Â¶Ö¸ÊÖÌ×	252	¸Õ¹û(½ð)	10	Ò»°ãÃ³Ò×	2613	Ç§¿Ë	82515	Ë«	106,933
201912	40151900	Áò»¯Ïð½ºÖÆÆäËû·ÖÖ¸¡¢Á¬Ö¸¼°Â¶Ö¸ÊÖÌ×	252	¸Õ¹û(½ð)	11	¹ú¼Ò¼ä¡¢¹ú¼Ê×éÖ¯ÎÞ³¥Ô®ÖúºÍÔùËÍµÄÎï×Ê	9	Ç§¿Ë	30	Ë«	1,185
201912	40151900	Áò»¯Ïð½ºÖÆÆäËû·ÖÖ¸¡¢Á¬Ö¸¼°Â¶Ö¸ÊÖÌ×	254	½ò°Í²¼Î¤	11	¹ú¼Ò¼ä¡¢¹ú¼Ê×éÖ¯ÎÞ³¥Ô®ÖúºÍÔùËÍµÄÎï×Ê	100	Ç§¿Ë	450	Ë«	2,025
201912	40151900	Áò»¯Ïð½ºÖÆÆäËû·ÖÖ¸¡¢Á¬Ö¸¼°Â¶Ö¸ÊÖÌ×	301	±ÈÀûÊ±	10	Ò»°ãÃ³Ò×	76306	Ç§¿Ë	4337024	Ë«	4,183,229
201912	40151900	Áò»¯Ïð½ºÖÆÆäËû·ÖÖ¸¡¢Á¬Ö¸¼°Â¶Ö¸ÊÖÌ×	302	µ¤Âó	10	Ò»°ãÃ³Ò×	3059	Ç§¿Ë	62168	Ë«	90,905
201912	40151900	Áò»¯Ïð½ºÖÆÆäËû·ÖÖ¸¡¢Á¬Ö¸¼°Â¶Ö¸ÊÖÌ×	303	Ó¢¹ú	10	Ò»°ãÃ³Ò×	116327	Ç§¿Ë	11364450	Ë«	4,577,429
201912	40151900	Áò»¯Ïð½ºÖÆÆäËû·ÖÖ¸¡¢Á¬Ö¸¼°Â¶Ö¸ÊÖÌ×	304	µÂ¹ú	10	Ò»°ãÃ³Ò×	186981	Ç§¿Ë	20815212	Ë«	7,977,445
201912	40151900	Áò»¯Ïð½ºÖÆÆäËû·ÖÖ¸¡¢Á¬Ö¸¼°Â¶Ö¸ÊÖÌ×	305	·¨¹ú	10	Ò»°ãÃ³Ò×	44595	Ç§¿Ë	5551357	Ë«	1,945,813
201912	40151900	Áò»¯Ïð½ºÖÆÆäËû·ÖÖ¸¡¢Á¬Ö¸¼°Â¶Ö¸ÊÖÌ×	306	°®¶ûÀ¼	10	Ò»°ãÃ³Ò×	2675	Ç§¿Ë	167530	Ë«	91,831
201912	40151900	Áò»¯Ïð½ºÖÆÆäËû·ÖÖ¸¡¢Á¬Ö¸¼°Â¶Ö¸ÊÖÌ×	307	Òâ´óÀû	10	Ò»°ãÃ³Ò×	171052	Ç§¿Ë	21195239	Ë«	6,424,487
201912	40151900	Áò»¯Ïð½ºÖÆÆäËû·ÖÖ¸¡¢Á¬Ö¸¼°Â¶Ö¸ÊÖÌ×	308	Â¬É­±¤	10	Ò»°ãÃ³Ò×	74	Ç§¿Ë	24944	Ë«	569
201912	40151900	Áò»¯Ïð½ºÖÆÆäËû·ÖÖ¸¡¢Á¬Ö¸¼°Â¶Ö¸ÊÖÌ×	309	ºÉÀ¼	10	Ò»°ãÃ³Ò×	79778	Ç§¿Ë	8026638	Ë«	2,818,706
201912	40151900	Áò»¯Ïð½ºÖÆÆäËû·ÖÖ¸¡¢Á¬Ö¸¼°Â¶Ö¸ÊÖÌ×	310	Ï£À°	10	Ò»°ãÃ³Ò×	34666	Ç§¿Ë	435760	Ë«	1,030,390
201912	40151900	Áò»¯Ïð½ºÖÆÆäËû·ÖÖ¸¡¢Á¬Ö¸¼°Â¶Ö¸ÊÖÌ×	311	ÆÏÌÑÑÀ	10	Ò»°ãÃ³Ò×	35553	Ç§¿Ë	5507340	Ë«	1,578,034
201912	40151900	Áò»¯Ïð½ºÖÆÆäËû·ÖÖ¸¡¢Á¬Ö¸¼°Â¶Ö¸ÊÖÌ×	312	Î÷°àÑÀ	10	Ò»°ãÃ³Ò×	127993	Ç§¿Ë	14682790	Ë«	4,967,556
201912	40151900	Áò»¯Ïð½ºÖÆÆäËû·ÖÖ¸¡¢Á¬Ö¸¼°Â¶Ö¸ÊÖÌ×	316	±£¼ÓÀûÑÇ	10	Ò»°ãÃ³Ò×	0	Ç§¿Ë	14	Ë«	589
201912	40151900	Áò»¯Ïð½ºÖÆÆäËû·ÖÖ¸¡¢Á¬Ö¸¼°Â¶Ö¸ÊÖÌ×	318	·ÒÀ¼	10	Ò»°ãÃ³Ò×	35361	Ç§¿Ë	3488501	Ë«	1,601,685
201912	40151900	Áò»¯Ïð½ºÖÆÆäËû·ÖÖ¸¡¢Á¬Ö¸¼°Â¶Ö¸ÊÖÌ×	321	ÐÙÑÀÀû	10	Ò»°ãÃ³Ò×	37050	Ç§¿Ë	732510	Ë«	1,211,146
201912	40151900	Áò»¯Ïð½ºÖÆÆäËû·ÖÖ¸¡¢Á¬Ö¸¼°Â¶Ö¸ÊÖÌ×	322	±ùµº	10	Ò»°ãÃ³Ò×	670	Ç§¿Ë	84000	Ë«	14,725
201912	40151900	Áò»¯Ïð½ºÖÆÆäËû·ÖÖ¸¡¢Á¬Ö¸¼°Â¶Ö¸ÊÖÌ×	326	Å²Íþ	10	Ò»°ãÃ³Ò×	17525	Ç§¿Ë	1488304	Ë«	622,134
201912	40151900	Áò»¯Ïð½ºÖÆÆäËû·ÖÖ¸¡¢Á¬Ö¸¼°Â¶Ö¸ÊÖÌ×	327	²¨À¼	10	Ò»°ãÃ³Ò×	44687	Ç§¿Ë	3404823	Ë«	1,577,120
201912	40151900	Áò»¯Ïð½ºÖÆÆäËû·ÖÖ¸¡¢Á¬Ö¸¼°Â¶Ö¸ÊÖÌ×	330	Èðµä	10	Ò»°ãÃ³Ò×	10898	Ç§¿Ë	1601771	Ë«	504,833
201912	40151900	Áò»¯Ïð½ºÖÆÆäËû·ÖÖ¸¡¢Á¬Ö¸¼°Â¶Ö¸ÊÖÌ×	331	ÈðÊ¿	10	Ò»°ãÃ³Ò×	24026	Ç§¿Ë	1756050	Ë«	984,666
201912	40151900	Áò»¯Ïð½ºÖÆÆäËû·ÖÖ¸¡¢Á¬Ö¸¼°Â¶Ö¸ÊÖÌ×	334	°®É³ÄáÑÇ	10	Ò»°ãÃ³Ò×	1930	Ç§¿Ë	260624	Ë«	83,576
201912	40151900	Áò»¯Ïð½ºÖÆÆäËû·ÖÖ¸¡¢Á¬Ö¸¼°Â¶Ö¸ÊÖÌ×	335	À­ÍÑÎ¬ÑÇ	10	Ò»°ãÃ³Ò×	910	Ç§¿Ë	86131	Ë«	48,745
201912	40151900	Áò»¯Ïð½ºÖÆÆäËû·ÖÖ¸¡¢Á¬Ö¸¼°Â¶Ö¸ÊÖÌ×	336	Á¢ÌÕÍð	10	Ò»°ãÃ³Ò×	9837	Ç§¿Ë	987344	Ë«	374,654
201912	40151900	Áò»¯Ïð½ºÖÆÆäËû·ÖÖ¸¡¢Á¬Ö¸¼°Â¶Ö¸ÊÖÌ×	337	¸ñÂ³¼ªÑÇ	10	Ò»°ãÃ³Ò×	14514	Ç§¿Ë	1027249	Ë«	444,557
201912	40151900	Áò»¯Ïð½ºÖÆÆäËû·ÖÖ¸¡¢Á¬Ö¸¼°Â¶Ö¸ÊÖÌ×	339	°¢Èû°Ý½®	10	Ò»°ãÃ³Ò×	354	Ç§¿Ë	10769	Ë«	18,472
201912	40151900	Áò»¯Ïð½ºÖÆÆäËû·ÖÖ¸¡¢Á¬Ö¸¼°Â¶Ö¸ÊÖÌ×	340	°×¶íÂÞË¹	10	Ò»°ãÃ³Ò×	0	Ç§¿Ë	1	Ë«	11
201912	40151900	Áò»¯Ïð½ºÖÆÆäËû·ÖÖ¸¡¢Á¬Ö¸¼°Â¶Ö¸ÊÖÌ×	344	¶íÂÞË¹Áª°î	10	Ò»°ãÃ³Ò×	595399	Ç§¿Ë	39245169	Ë«	19,680,381
201912	40151900	Áò»¯Ïð½ºÖÆÆäËû·ÖÖ¸¡¢Á¬Ö¸¼°Â¶Ö¸ÊÖÌ×	347	ÎÚ¿ËÀ¼	10	Ò»°ãÃ³Ò×	66497	Ç§¿Ë	7582600	Ë«	2,732,830
201912	40151900	Áò»¯Ïð½ºÖÆÆäËû·ÖÖ¸¡¢Á¬Ö¸¼°Â¶Ö¸ÊÖÌ×	351	¿ËÂÞµØÑÇ	10	Ò»°ãÃ³Ò×	8943	Ç§¿Ë	349992	Ë«	264,371
201912	40151900	Áò»¯Ïð½ºÖÆÆäËû·ÖÖ¸¡¢Á¬Ö¸¼°Â¶Ö¸ÊÖÌ×	352	½Ý¿Ë	10	Ò»°ãÃ³Ò×	6680	Ç§¿Ë	174096	Ë«	259,129
201912	40151900	Áò»¯Ïð½ºÖÆÆäËû·ÖÖ¸¡¢Á¬Ö¸¼°Â¶Ö¸ÊÖÌ×	353	Ë¹Âå·¥¿Ë	10	Ò»°ãÃ³Ò×	6099	Ç§¿Ë	154080	Ë«	141,707
201912	40151900	Áò»¯Ïð½ºÖÆÆäËû·ÖÖ¸¡¢Á¬Ö¸¼°Â¶Ö¸ÊÖÌ×	358	Èû¶ûÎ¬ÑÇ	10	Ò»°ãÃ³Ò×	5499	Ç§¿Ë	600000	Ë«	182,587
201912	40151900	Áò»¯Ïð½ºÖÆÆäËû·ÖÖ¸¡¢Á¬Ö¸¼°Â¶Ö¸ÊÖÌ×	402	°¢¸ùÍ¢	10	Ò»°ãÃ³Ò×	66202	Ç§¿Ë	1144260	Ë«	1,979,246
201912	40151900	Áò»¯Ïð½ºÖÆÆäËû·ÖÖ¸¡¢Á¬Ö¸¼°Â¶Ö¸ÊÖÌ×	405	°Í°Í¶àË¹	10	Ò»°ãÃ³Ò×	4250	Ç§¿Ë	450000	Ë«	66,612
201912	40151900	Áò»¯Ïð½ºÖÆÆäËû·ÖÖ¸¡¢Á¬Ö¸¼°Â¶Ö¸ÊÖÌ×	410	°ÍÎ÷	10	Ò»°ãÃ³Ò×	164612	Ç§¿Ë	3125816	Ë«	5,507,279
201912	40151900	Áò»¯Ïð½ºÖÆÆäËû·ÖÖ¸¡¢Á¬Ö¸¼°Â¶Ö¸ÊÖÌ×	412	ÖÇÀû	10	Ò»°ãÃ³Ò×	60241	Ç§¿Ë	5389850	Ë«	2,545,122
201912	40151900	Áò»¯Ïð½ºÖÆÆäËû·ÖÖ¸¡¢Á¬Ö¸¼°Â¶Ö¸ÊÖÌ×	413	¸çÂ×±ÈÑÇ	10	Ò»°ãÃ³Ò×	13869	Ç§¿Ë	1900200	Ë«	585,765
201912	40151900	Áò»¯Ïð½ºÖÆÆäËû·ÖÖ¸¡¢Á¬Ö¸¼°Â¶Ö¸ÊÖÌ×	415	¸çË¹´ïÀè¼Ó	10	Ò»°ãÃ³Ò×	14838	Ç§¿Ë	1600000	Ë«	563,132
201912	40151900	Áò»¯Ïð½ºÖÆÆäËû·ÖÖ¸¡¢Á¬Ö¸¼°Â¶Ö¸ÊÖÌ×	418	¶àÃ×Äá¼Ó¹²ºÍ¹ú	10	Ò»°ãÃ³Ò×	16966	Ç§¿Ë	630700	Ë«	401,318
201912	40151900	Áò»¯Ïð½ºÖÆÆäËû·ÖÖ¸¡¢Á¬Ö¸¼°Â¶Ö¸ÊÖÌ×	419	¶ò¹Ï¶à¶û	10	Ò»°ãÃ³Ò×	17668	Ç§¿Ë	1595500	Ë«	629,918
201912	40151900	Áò»¯Ïð½ºÖÆÆäËû·ÖÖ¸¡¢Á¬Ö¸¼°Â¶Ö¸ÊÖÌ×	422	¹ÏµÂÂÞÆÕ	10	Ò»°ãÃ³Ò×	86	Ç§¿Ë	1052	Ë«	5,687
201912	40151900	Áò»¯Ïð½ºÖÆÆäËû·ÖÖ¸¡¢Á¬Ö¸¼°Â¶Ö¸ÊÖÌ×	423	Î£µØÂíÀ­	10	Ò»°ãÃ³Ò×	2914	Ç§¿Ë	475020	Ë«	153,545
201912	40151900	Áò»¯Ïð½ºÖÆÆäËû·ÖÖ¸¡¢Á¬Ö¸¼°Â¶Ö¸ÊÖÌ×	426	ºé¶¼À­Ë¹	10	Ò»°ãÃ³Ò×	5837	Ç§¿Ë	411670	Ë«	194,676
201912	40151900	Áò»¯Ïð½ºÖÆÆäËû·ÖÖ¸¡¢Á¬Ö¸¼°Â¶Ö¸ÊÖÌ×	429	Ä«Î÷¸ç	10	Ò»°ãÃ³Ò×	55798	Ç§¿Ë	1621447	Ë«	1,973,395
201912	40151900	Áò»¯Ïð½ºÖÆÆäËû·ÖÖ¸¡¢Á¬Ö¸¼°Â¶Ö¸ÊÖÌ×	432	°ÍÄÃÂí	10	Ò»°ãÃ³Ò×	901	Ç§¿Ë	11920	Ë«	64,253
201912	40151900	Áò»¯Ïð½ºÖÆÆäËû·ÖÖ¸¡¢Á¬Ö¸¼°Â¶Ö¸ÊÖÌ×	433	°ÍÀ­¹ç	10	Ò»°ãÃ³Ò×	1690	Ç§¿Ë	34920	Ë«	48,970
201912	40151900	Áò»¯Ïð½ºÖÆÆäËû·ÖÖ¸¡¢Á¬Ö¸¼°Â¶Ö¸ÊÖÌ×	434	ÃØÂ³	10	Ò»°ãÃ³Ò×	10255	Ç§¿Ë	994625	Ë«	561,604
201912	40151900	Áò»¯Ïð½ºÖÆÆäËû·ÖÖ¸¡¢Á¬Ö¸¼°Â¶Ö¸ÊÖÌ×	435	²¨¶àÀè¸÷	10	Ò»°ãÃ³Ò×	10834	Ç§¿Ë	1091000	Ë«	403,362
201912	40151900	Áò»¯Ïð½ºÖÆÆäËû·ÖÖ¸¡¢Á¬Ö¸¼°Â¶Ö¸ÊÖÌ×	440	Èø¶ûÍß¶à	10	Ò»°ãÃ³Ò×	1538	Ç§¿Ë	150000	Ë«	55,954
201912	40151900	Áò»¯Ïð½ºÖÆÆäËû·ÖÖ¸¡¢Á¬Ö¸¼°Â¶Ö¸ÊÖÌ×	442	ÌØÁ¢Äá´ïºÍ¶à°Í¸ç	10	Ò»°ãÃ³Ò×	694	Ç§¿Ë	2400	Ë«	22,048
201912	40151900	Áò»¯Ïð½ºÖÆÆäËû·ÖÖ¸¡¢Á¬Ö¸¼°Â¶Ö¸ÊÖÌ×	444	ÎÚÀ­¹ç	10	Ò»°ãÃ³Ò×	27758	Ç§¿Ë	430720	Ë«	767,572
201912	40151900	Áò»¯Ïð½ºÖÆÆäËû·ÖÖ¸¡¢Á¬Ö¸¼°Â¶Ö¸ÊÖÌ×	501	¼ÓÄÃ´ó	10	Ò»°ãÃ³Ò×	121608	Ç§¿Ë	12413808	Ë«	4,891,675
201912	40151900	Áò»¯Ïð½ºÖÆÆäËû·ÖÖ¸¡¢Á¬Ö¸¼°Â¶Ö¸ÊÖÌ×	502	ÃÀ¹ú	10	Ò»°ãÃ³Ò×	947591	Ç§¿Ë	74792979	Ë«	43,353,951
201912	40151900	Áò»¯Ïð½ºÖÆÆäËû·ÖÖ¸¡¢Á¬Ö¸¼°Â¶Ö¸ÊÖÌ×	601	°Ä´óÀûÑÇ	10	Ò»°ãÃ³Ò×	58481	Ç§¿Ë	4955250	Ë«	2,049,604
201912	40151900	Áò»¯Ïð½ºÖÆÆäËû·ÖÖ¸¡¢Á¬Ö¸¼°Â¶Ö¸ÊÖÌ×	603	ì³¼Ã	10	Ò»°ãÃ³Ò×	26	Ç§¿Ë	288	Ë«	969
201912	40151900	Áò»¯Ïð½ºÖÆÆäËû·ÖÖ¸¡¢Á¬Ö¸¼°Â¶Ö¸ÊÖÌ×	609	ÐÂÎ÷À¼	10	Ò»°ãÃ³Ò×	8592	Ç§¿Ë	1073900	Ë«	363,836
201912	40151900	Áò»¯Ïð½ºÖÆÆäËû·ÖÖ¸¡¢Á¬Ö¸¼°Â¶Ö¸ÊÖÌ×	611	°Í²¼ÑÇÐÂ¼¸ÄÚÑÇ	10	Ò»°ãÃ³Ò×	80	Ç§¿Ë	10338	Ë«	6,284
