# Supplementary material for: Research on optimization of emergency supplies customs clearance strategy from the perspective of public health security based on Chinese trade data
Source: Front Public Health. 2025 Jan 24;13:1520705. doi: 10.3389/fpubh.2025.1520705 (PMC11802811; doi:10.3389/fpubh.2025.1520705)
Supplement: Supplementary file 2 [file Data_Sheet_2.ZIP › Paper Code-Part2/2-Export/2019/2019∩╝ê11-12∩╝ë-Θÿ▓μèñμ£ì-σç║σÅú.csv]

201911	62101030	»¯ÏËÕ±ÄØ»òÎÞ·ÄÖ¯ÎïÖÆ·þ×°	102	°ÍÁÖ	10	Ò»°ãÃ³Ò×	29500	¼þ	2301	Ç§¿Ë	66,614
201911	62101030	»¯ÏËÕ±ÄØ»òÎÞ·ÄÖ¯ÎïÖÆ·þ×°	103	ÃÏ¼ÓÀ­¹ú	10	Ò»°ãÃ³Ò×	30000	¼þ	2280	Ç§¿Ë	56,825
201911	62101030	»¯ÏËÕ±ÄØ»òÎÞ·ÄÖ¯ÎïÖÆ·þ×°	105	ÎÄÀ³	10	Ò»°ãÃ³Ò×	8000	¼þ	560	Ç§¿Ë	11,444
201911	62101030	»¯ÏËÕ±ÄØ»òÎÞ·ÄÖ¯ÎïÖÆ·þ×°	106	Ãåµé	10	Ò»°ãÃ³Ò×	83600	¼þ	9799	Ç§¿Ë	357,308
201911	62101030	»¯ÏËÕ±ÄØ»òÎÞ·ÄÖ¯ÎïÖÆ·þ×°	108	ÈûÆÖÂ·Ë¹	10	Ò»°ãÃ³Ò×	8000	¼þ	400	Ç§¿Ë	21,535
201911	62101030	»¯ÏËÕ±ÄØ»òÎÞ·ÄÖ¯ÎïÖÆ·þ×°	110	ÖÐ¹úÏã¸Û	10	Ò»°ãÃ³Ò×	1550138	¼þ	104124	Ç§¿Ë	3,652,747
201911	62101030	»¯ÏËÕ±ÄØ»òÎÞ·ÄÖ¯ÎïÖÆ·þ×°	111	Ó¡¶È	10	Ò»°ãÃ³Ò×	45300	¼þ	8669	Ç§¿Ë	350,991
201911	62101030	»¯ÏËÕ±ÄØ»òÎÞ·ÄÖ¯ÎïÖÆ·þ×°	112	Ó¡¶ÈÄáÎ÷ÑÇ	10	Ò»°ãÃ³Ò×	7562	¼þ	1487	Ç§¿Ë	61,833
201911	62101030	»¯ÏËÕ±ÄØ»òÎÞ·ÄÖ¯ÎïÖÆ·þ×°	113	ÒÁÀÊ	10	Ò»°ãÃ³Ò×	8000	¼þ	540	Ç§¿Ë	15,847
201911	62101030	»¯ÏËÕ±ÄØ»òÎÞ·ÄÖ¯ÎïÖÆ·þ×°	114	ÒÁÀ­¿Ë	10	Ò»°ãÃ³Ò×	60000	¼þ	5580	Ç§¿Ë	148,529
201911	62101030	»¯ÏËÕ±ÄØ»òÎÞ·ÄÖ¯ÎïÖÆ·þ×°	115	ÒÔÉ«ÁÐ	10	Ò»°ãÃ³Ò×	2750450	¼þ	142880	Ç§¿Ë	3,473,662
201911	62101030	»¯ÏËÕ±ÄØ»òÎÞ·ÄÖ¯ÎïÖÆ·þ×°	116	ÈÕ±¾	10	Ò»°ãÃ³Ò×	9125682	¼þ	418062	Ç§¿Ë	16,706,359
201911	62101030	»¯ÏËÕ±ÄØ»òÎÞ·ÄÖ¯ÎïÖÆ·þ×°	117	Ô¼µ©	10	Ò»°ãÃ³Ò×	15000	¼þ	1200	Ç§¿Ë	22,661
201911	62101030	»¯ÏËÕ±ÄØ»òÎÞ·ÄÖ¯ÎïÖÆ·þ×°	118	¿ÆÍþÌØ	10	Ò»°ãÃ³Ò×	63300	¼þ	6298	Ç§¿Ë	140,037
201911	62101030	»¯ÏËÕ±ÄØ»òÎÞ·ÄÖ¯ÎïÖÆ·þ×°	120	Àè°ÍÄÛ	10	Ò»°ãÃ³Ò×	94000	¼þ	4044	Ç§¿Ë	108,526
201911	62101030	»¯ÏËÕ±ÄØ»òÎÞ·ÄÖ¯ÎïÖÆ·þ×°	121	ÖÐ¹ú°ÄÃÅ	10	Ò»°ãÃ³Ò×	7930	¼þ	531	Ç§¿Ë	55,903
201911	62101030	»¯ÏËÕ±ÄØ»òÎÞ·ÄÖ¯ÎïÖÆ·þ×°	122	ÂíÀ´Î÷ÑÇ	10	Ò»°ãÃ³Ò×	413516	¼þ	36604	Ç§¿Ë	1,462,118
201911	62101030	»¯ÏËÕ±ÄØ»òÎÞ·ÄÖ¯ÎïÖÆ·þ×°	124	ÃÉ¹Å	10	Ò»°ãÃ³Ò×	34040	¼þ	5559	Ç§¿Ë	217,961
201911	62101030	»¯ÏËÕ±ÄØ»òÎÞ·ÄÖ¯ÎïÖÆ·þ×°	126	°¢Âü	10	Ò»°ãÃ³Ò×	382456	¼þ	20722	Ç§¿Ë	408,004
201911	62101030	»¯ÏËÕ±ÄØ»òÎÞ·ÄÖ¯ÎïÖÆ·þ×°	127	°Í»ùË¹Ì¹	10	Ò»°ãÃ³Ò×	22000	¼þ	787	Ç§¿Ë	25,333
201911	62101030	»¯ÏËÕ±ÄØ»òÎÞ·ÄÖ¯ÎïÖÆ·þ×°	129	·ÆÂÉ±ö	10	Ò»°ãÃ³Ò×	102706	¼þ	10698	Ç§¿Ë	354,480
201911	62101030	»¯ÏËÕ±ÄØ»òÎÞ·ÄÖ¯ÎïÖÆ·þ×°	130	¿¨Ëþ¶û	10	Ò»°ãÃ³Ò×	578432	¼þ	91646	Ç§¿Ë	3,889,176
201911	62101030	»¯ÏËÕ±ÄØ»òÎÞ·ÄÖ¯ÎïÖÆ·þ×°	131	É³ÌØ°¢À­²®	10	Ò»°ãÃ³Ò×	4419123	¼þ	208533	Ç§¿Ë	6,441,844
201911	62101030	»¯ÏËÕ±ÄØ»òÎÞ·ÄÖ¯ÎïÖÆ·þ×°	132	ÐÂ¼ÓÆÂ	10	Ò»°ãÃ³Ò×	708810	¼þ	50421	Ç§¿Ë	2,266,911
201911	62101030	»¯ÏËÕ±ÄØ»òÎÞ·ÄÖ¯ÎïÖÆ·þ×°	133	º«¹ú	10	Ò»°ãÃ³Ò×	2607630	¼þ	198982	Ç§¿Ë	6,880,157
201911	62101030	»¯ÏËÕ±ÄØ»òÎÞ·ÄÖ¯ÎïÖÆ·þ×°	136	Ì©¹ú	10	Ò»°ãÃ³Ò×	198495	¼þ	26522	Ç§¿Ë	1,068,974
201911	62101030	»¯ÏËÕ±ÄØ»òÎÞ·ÄÖ¯ÎïÖÆ·þ×°	137	ÍÁ¶úÆä	10	Ò»°ãÃ³Ò×	135810	¼þ	17387	Ç§¿Ë	628,561
201911	62101030	»¯ÏËÕ±ÄØ»òÎÞ·ÄÖ¯ÎïÖÆ·þ×°	138	°¢ÁªÇõ	10	Ò»°ãÃ³Ò×	978999	¼þ	76816	Ç§¿Ë	2,201,943
201911	62101030	»¯ÏËÕ±ÄØ»òÎÞ·ÄÖ¯ÎïÖÆ·þ×°	139	Ò²ÃÅ	10	Ò»°ãÃ³Ò×	6000	¼þ	660	Ç§¿Ë	28,722
201911	62101030	»¯ÏËÕ±ÄØ»òÎÞ·ÄÖ¯ÎïÖÆ·þ×°	141	Ô½ÄÏ	10	Ò»°ãÃ³Ò×	370	¼þ	35	Ç§¿Ë	9,943
201911	62101030	»¯ÏËÕ±ÄØ»òÎÞ·ÄÖ¯ÎïÖÆ·þ×°	143	ÖÐ¹úÌ¨Íå	10	Ò»°ãÃ³Ò×	1080547	¼þ	54275	Ç§¿Ë	1,439,593
201911	62101030	»¯ÏËÕ±ÄØ»òÎÞ·ÄÖ¯ÎïÖÆ·þ×°	145	¹þÈø¿ËË¹Ì¹	10	Ò»°ãÃ³Ò×	62231	¼þ	12381	Ç§¿Ë	609,908
201911	62101030	»¯ÏËÕ±ÄØ»òÎÞ·ÄÖ¯ÎïÖÆ·þ×°	146	¼ª¶û¼ªË¹Ë¹Ì¹	10	Ò»°ãÃ³Ò×	30	¼þ	30	Ç§¿Ë	34,709
201911	62101030	»¯ÏËÕ±ÄØ»òÎÞ·ÄÖ¯ÎïÖÆ·þ×°	148	ÍÁ¿âÂüË¹Ì¹	10	Ò»°ãÃ³Ò×	4	¼þ	2	Ç§¿Ë	132
201911	62101030	»¯ÏËÕ±ÄØ»òÎÞ·ÄÖ¯ÎïÖÆ·þ×°	202	°²¸çÀ­	10	Ò»°ãÃ³Ò×	20300	¼þ	1314	Ç§¿Ë	28,029
201911	62101030	»¯ÏËÕ±ÄØ»òÎÞ·ÄÖ¯ÎïÖÆ·þ×°	206	¿¦ÂóÂ¡	10	Ò»°ãÃ³Ò×	600	¼þ	93	Ç§¿Ë	3,750
201911	62101030	»¯ÏËÕ±ÄØ»òÎÞ·ÄÖ¯ÎïÖÆ·þ×°	218	¼ÓÅî	10	Ò»°ãÃ³Ò×	24240	¼þ	4603	Ç§¿Ë	249,691
201911	62101030	»¯ÏËÕ±ÄØ»òÎÞ·ÄÖ¯ÎïÖÆ·þ×°	223	¿ÆÌØµÏÍß	10	Ò»°ãÃ³Ò×	1900	¼þ	437	Ç§¿Ë	20,695
201911	62101030	»¯ÏËÕ±ÄØ»òÎÞ·ÄÖ¯ÎïÖÆ·þ×°	224	¿ÏÄáÑÇ	10	Ò»°ãÃ³Ò×	1170	¼þ	224	Ç§¿Ë	30,257
201911	62101030	»¯ÏËÕ±ÄØ»òÎÞ·ÄÖ¯ÎïÖÆ·þ×°	226	Àû±ÈÑÇ	10	Ò»°ãÃ³Ò×	209000	¼þ	8987	Ç§¿Ë	198,215
201911	62101030	»¯ÏËÕ±ÄØ»òÎÞ·ÄÖ¯ÎïÖÆ·þ×°	227	Âí´ï¼ÓË¹¼Ó	10	Ò»°ãÃ³Ò×	1000	¼þ	265	Ç§¿Ë	10,185
201911	62101030	»¯ÏËÕ±ÄØ»òÎÞ·ÄÖ¯ÎïÖÆ·þ×°	231	Ã«ÀïÇóË¹	10	Ò»°ãÃ³Ò×	2020	¼þ	207	Ç§¿Ë	12,784
201911	62101030	»¯ÏËÕ±ÄØ»òÎÞ·ÄÖ¯ÎïÖÆ·þ×°	233	ÄªÉ£±È¿Ë	10	Ò»°ãÃ³Ò×	2180	¼þ	491	Ç§¿Ë	32,937
201911	62101030	»¯ÏËÕ±ÄØ»òÎÞ·ÄÖ¯ÎïÖÆ·þ×°	236	ÄáÈÕÀûÑÇ	10	Ò»°ãÃ³Ò×	20750	¼þ	3985	Ç§¿Ë	115,566
201911	62101030	»¯ÏËÕ±ÄØ»òÎÞ·ÄÖ¯ÎïÖÆ·þ×°	242	ÈûÀ­Àû°º	11	¹ú¼Ò¼ä¡¢¹ú¼Ê×éÖ¯ÎÞ³¥Ô®ÖúºÍÔùËÍµÄÎï×Ê	2650	¼þ	287	Ç§¿Ë	638,483
201911	62101030	»¯ÏËÕ±ÄØ»òÎÞ·ÄÖ¯ÎïÖÆ·þ×°	244	ÄÏ·Ç	10	Ò»°ãÃ³Ò×	1077245	¼þ	99512	Ç§¿Ë	3,827,524
201911	62101030	»¯ÏËÕ±ÄØ»òÎÞ·ÄÖ¯ÎïÖÆ·þ×°	246	ËÕµ¤	10	Ò»°ãÃ³Ò×	345	¼þ	108	Ç§¿Ë	6,420
201911	62101030	»¯ÏËÕ±ÄØ»òÎÞ·ÄÖ¯ÎïÖÆ·þ×°	247	Ì¹É£ÄáÑÇ	10	Ò»°ãÃ³Ò×	11000	¼þ	880	Ç§¿Ë	29,268
201911	62101030	»¯ÏËÕ±ÄØ»òÎÞ·ÄÖ¯ÎïÖÆ·þ×°	250	ÎÚ¸É´ï	11	¹ú¼Ò¼ä¡¢¹ú¼Ê×éÖ¯ÎÞ³¥Ô®ÖúºÍÔùËÍµÄÎï×Ê	10000	¼þ	1799	Ç§¿Ë	442,638
201911	62101030	»¯ÏËÕ±ÄØ»òÎÞ·ÄÖ¯ÎïÖÆ·þ×°	252	¸Õ¹û(½ð)	10	Ò»°ãÃ³Ò×	750	¼þ	120	Ç§¿Ë	4,350
201911	62101030	»¯ÏËÕ±ÄØ»òÎÞ·ÄÖ¯ÎïÖÆ·þ×°	253	ÔÞ±ÈÑÇ	10	Ò»°ãÃ³Ò×	5000	¼þ	400	Ç§¿Ë	12,628
201911	62101030	»¯ÏËÕ±ÄØ»òÎÞ·ÄÖ¯ÎïÖÆ·þ×°	301	±ÈÀûÊ±	10	Ò»°ãÃ³Ò×	1354361	¼þ	104438	Ç§¿Ë	3,406,590
201911	62101030	»¯ÏËÕ±ÄØ»òÎÞ·ÄÖ¯ÎïÖÆ·þ×°	302	µ¤Âó	10	Ò»°ãÃ³Ò×	179100	¼þ	30297	Ç§¿Ë	1,324,684
201911	62101030	»¯ÏËÕ±ÄØ»òÎÞ·ÄÖ¯ÎïÖÆ·þ×°	303	Ó¢¹ú	10	Ò»°ãÃ³Ò×	1714914	¼þ	221696	Ç§¿Ë	7,184,110
201911	62101030	»¯ÏËÕ±ÄØ»òÎÞ·ÄÖ¯ÎïÖÆ·þ×°	304	µÂ¹ú	10	Ò»°ãÃ³Ò×	8083951	¼þ	626519	Ç§¿Ë	17,491,370
201911	62101030	»¯ÏËÕ±ÄØ»òÎÞ·ÄÖ¯ÎïÖÆ·þ×°	305	·¨¹ú	10	Ò»°ãÃ³Ò×	7662882	¼þ	435068	Ç§¿Ë	13,606,247
201911	62101030	»¯ÏËÕ±ÄØ»òÎÞ·ÄÖ¯ÎïÖÆ·þ×°	306	°®¶ûÀ¼	10	Ò»°ãÃ³Ò×	159900	¼þ	13942	Ç§¿Ë	441,612
201911	62101030	»¯ÏËÕ±ÄØ»òÎÞ·ÄÖ¯ÎïÖÆ·þ×°	307	Òâ´óÀû	10	Ò»°ãÃ³Ò×	5874020	¼þ	301219	Ç§¿Ë	8,332,835
201911	62101030	»¯ÏËÕ±ÄØ»òÎÞ·ÄÖ¯ÎïÖÆ·þ×°	309	ºÉÀ¼	10	Ò»°ãÃ³Ò×	2961964	¼þ	282321	Ç§¿Ë	8,391,135
201911	62101030	»¯ÏËÕ±ÄØ»òÎÞ·ÄÖ¯ÎïÖÆ·þ×°	310	Ï£À°	10	Ò»°ãÃ³Ò×	348160	¼þ	22521	Ç§¿Ë	541,579
201911	62101030	»¯ÏËÕ±ÄØ»òÎÞ·ÄÖ¯ÎïÖÆ·þ×°	311	ÆÏÌÑÑÀ	10	Ò»°ãÃ³Ò×	1035925	¼þ	85066	Ç§¿Ë	2,491,851
201911	62101030	»¯ÏËÕ±ÄØ»òÎÞ·ÄÖ¯ÎïÖÆ·þ×°	312	Î÷°àÑÀ	10	Ò»°ãÃ³Ò×	6845558	¼þ	350250	Ç§¿Ë	9,439,818
201911	62101030	»¯ÏËÕ±ÄØ»òÎÞ·ÄÖ¯ÎïÖÆ·þ×°	315	°ÂµØÀû	10	Ò»°ãÃ³Ò×	40	¼þ	200	Ç§¿Ë	12,197
201911	62101030	»¯ÏËÕ±ÄØ»òÎÞ·ÄÖ¯ÎïÖÆ·þ×°	316	±£¼ÓÀûÑÇ	10	Ò»°ãÃ³Ò×	19160	¼þ	2571	Ç§¿Ë	77,726
201911	62101030	»¯ÏËÕ±ÄØ»òÎÞ·ÄÖ¯ÎïÖÆ·þ×°	318	·ÒÀ¼	10	Ò»°ãÃ³Ò×	1097467	¼þ	64281	Ç§¿Ë	1,924,269
201911	62101030	»¯ÏËÕ±ÄØ»òÎÞ·ÄÖ¯ÎïÖÆ·þ×°	321	ÐÙÑÀÀû	10	Ò»°ãÃ³Ò×	154500	¼þ	7075	Ç§¿Ë	245,162
201911	62101030	»¯ÏËÕ±ÄØ»òÎÞ·ÄÖ¯ÎïÖÆ·þ×°	326	Å²Íþ	10	Ò»°ãÃ³Ò×	276900	¼þ	34834	Ç§¿Ë	929,522
201911	62101030	»¯ÏËÕ±ÄØ»òÎÞ·ÄÖ¯ÎïÖÆ·þ×°	327	²¨À¼	10	Ò»°ãÃ³Ò×	1810404	¼þ	149855	Ç§¿Ë	5,066,602
201911	62101030	»¯ÏËÕ±ÄØ»òÎÞ·ÄÖ¯ÎïÖÆ·þ×°	328	ÂÞÂíÄáÑÇ	10	Ò»°ãÃ³Ò×	511750	¼þ	30011	Ç§¿Ë	827,771
201911	62101030	»¯ÏËÕ±ÄØ»òÎÞ·ÄÖ¯ÎïÖÆ·þ×°	330	Èðµä	10	Ò»°ãÃ³Ò×	340260	¼þ	38724	Ç§¿Ë	1,378,673
201911	62101030	»¯ÏËÕ±ÄØ»òÎÞ·ÄÖ¯ÎïÖÆ·þ×°	331	ÈðÊ¿	10	Ò»°ãÃ³Ò×	17500	¼þ	2250	Ç§¿Ë	62,063
201911	62101030	»¯ÏËÕ±ÄØ»òÎÞ·ÄÖ¯ÎïÖÆ·þ×°	334	°®É³ÄáÑÇ	10	Ò»°ãÃ³Ò×	11600	¼þ	1972	Ç§¿Ë	50,959
201911	62101030	»¯ÏËÕ±ÄØ»òÎÞ·ÄÖ¯ÎïÖÆ·þ×°	335	À­ÍÑÎ¬ÑÇ	10	Ò»°ãÃ³Ò×	1	¼þ	0	Ç§¿Ë	7
201911	62101030	»¯ÏËÕ±ÄØ»òÎÞ·ÄÖ¯ÎïÖÆ·þ×°	336	Á¢ÌÕÍð	10	Ò»°ãÃ³Ò×	29000	¼þ	1860	Ç§¿Ë	53,960
201911	62101030	»¯ÏËÕ±ÄØ»òÎÞ·ÄÖ¯ÎïÖÆ·þ×°	337	¸ñÂ³¼ªÑÇ	10	Ò»°ãÃ³Ò×	20000	¼þ	820	Ç§¿Ë	20,545
201911	62101030	»¯ÏËÕ±ÄØ»òÎÞ·ÄÖ¯ÎïÖÆ·þ×°	338	ÑÇÃÀÄáÑÇ	10	Ò»°ãÃ³Ò×	10000	¼þ	960	Ç§¿Ë	34,666
201911	62101030	»¯ÏËÕ±ÄØ»òÎÞ·ÄÖ¯ÎïÖÆ·þ×°	339	°¢Èû°Ý½®	10	Ò»°ãÃ³Ò×	32000	¼þ	4063	Ç§¿Ë	141,804
201911	62101030	»¯ÏËÕ±ÄØ»òÎÞ·ÄÖ¯ÎïÖÆ·þ×°	344	¶íÂÞË¹Áª°î	10	Ò»°ãÃ³Ò×	1190431	¼þ	35033	Ç§¿Ë	1,204,083
201911	62101030	»¯ÏËÕ±ÄØ»òÎÞ·ÄÖ¯ÎïÖÆ·þ×°	347	ÎÚ¿ËÀ¼	10	Ò»°ãÃ³Ò×	24100	¼þ	1953	Ç§¿Ë	86,039
201911	62101030	»¯ÏËÕ±ÄØ»òÎÞ·ÄÖ¯ÎïÖÆ·þ×°	350	Ë¹ÂåÎÄÄáÑÇ	10	Ò»°ãÃ³Ò×	32168	¼þ	5737	Ç§¿Ë	253,708
201911	62101030	»¯ÏËÕ±ÄØ»òÎÞ·ÄÖ¯ÎïÖÆ·þ×°	351	¿ËÂÞµØÑÇ	10	Ò»°ãÃ³Ò×	2150	¼þ	355	Ç§¿Ë	14,456
201911	62101030	»¯ÏËÕ±ÄØ»òÎÞ·ÄÖ¯ÎïÖÆ·þ×°	352	½Ý¿Ë	10	Ò»°ãÃ³Ò×	53096	¼þ	5456	Ç§¿Ë	189,382
201911	62101030	»¯ÏËÕ±ÄØ»òÎÞ·ÄÖ¯ÎïÖÆ·þ×°	402	°¢¸ùÍ¢	10	Ò»°ãÃ³Ò×	328000	¼þ	46256	Ç§¿Ë	1,576,443
201911	62101030	»¯ÏËÕ±ÄØ»òÎÞ·ÄÖ¯ÎïÖÆ·þ×°	404	°Í¹þÂí	10	Ò»°ãÃ³Ò×	5000	¼þ	1000	Ç§¿Ë	23,015
201911	62101030	»¯ÏËÕ±ÄØ»òÎÞ·ÄÖ¯ÎïÖÆ·þ×°	405	°Í°Í¶àË¹	10	Ò»°ãÃ³Ò×	60000	¼þ	4155	Ç§¿Ë	137,920
201911	62101030	»¯ÏËÕ±ÄØ»òÎÞ·ÄÖ¯ÎïÖÆ·þ×°	410	°ÍÎ÷	10	Ò»°ãÃ³Ò×	2657490	¼þ	141973	Ç§¿Ë	4,576,942
201911	62101030	»¯ÏËÕ±ÄØ»òÎÞ·ÄÖ¯ÎïÖÆ·þ×°	412	ÖÇÀû	10	Ò»°ãÃ³Ò×	1588763	¼þ	211261	Ç§¿Ë	6,174,378
201911	62101030	»¯ÏËÕ±ÄØ»òÎÞ·ÄÖ¯ÎïÖÆ·þ×°	413	¸çÂ×±ÈÑÇ	10	Ò»°ãÃ³Ò×	135710	¼þ	26622	Ç§¿Ë	831,238
201911	62101030	»¯ÏËÕ±ÄØ»òÎÞ·ÄÖ¯ÎïÖÆ·þ×°	415	¸çË¹´ïÀè¼Ó	10	Ò»°ãÃ³Ò×	11800	¼þ	1118	Ç§¿Ë	33,972
201911	62101030	»¯ÏËÕ±ÄØ»òÎÞ·ÄÖ¯ÎïÖÆ·þ×°	418	¶àÃ×Äá¼Ó¹²ºÍ¹ú	10	Ò»°ãÃ³Ò×	151600	¼þ	13322	Ç§¿Ë	398,487
201911	62101030	»¯ÏËÕ±ÄØ»òÎÞ·ÄÖ¯ÎïÖÆ·þ×°	419	¶ò¹Ï¶à¶û	10	Ò»°ãÃ³Ò×	33000	¼þ	3224	Ç§¿Ë	152,362
201911	62101030	»¯ÏËÕ±ÄØ»òÎÞ·ÄÖ¯ÎïÖÆ·þ×°	423	Î£µØÂíÀ­	10	Ò»°ãÃ³Ò×	38000	¼þ	4104	Ç§¿Ë	113,618
201911	62101030	»¯ÏËÕ±ÄØ»òÎÞ·ÄÖ¯ÎïÖÆ·þ×°	426	ºé¶¼À­Ë¹	10	Ò»°ãÃ³Ò×	57500	¼þ	4641	Ç§¿Ë	132,160
201911	62101030	»¯ÏËÕ±ÄØ»òÎÞ·ÄÖ¯ÎïÖÆ·þ×°	427	ÑÀÂò¼Ó	10	Ò»°ãÃ³Ò×	3000	¼þ	420	Ç§¿Ë	14,644
201911	62101030	»¯ÏËÕ±ÄØ»òÎÞ·ÄÖ¯ÎïÖÆ·þ×°	429	Ä«Î÷¸ç	10	Ò»°ãÃ³Ò×	620340	¼þ	105288	Ç§¿Ë	2,581,921
201911	62101030	»¯ÏËÕ±ÄØ»òÎÞ·ÄÖ¯ÎïÖÆ·þ×°	432	°ÍÄÃÂí	10	Ò»°ãÃ³Ò×	458653	¼þ	40833	Ç§¿Ë	1,406,994
201911	62101030	»¯ÏËÕ±ÄØ»òÎÞ·ÄÖ¯ÎïÖÆ·þ×°	433	°ÍÀ­¹ç	10	Ò»°ãÃ³Ò×	99300	¼þ	8300	Ç§¿Ë	190,237
201911	62101030	»¯ÏËÕ±ÄØ»òÎÞ·ÄÖ¯ÎïÖÆ·þ×°	434	ÃØÂ³	10	Ò»°ãÃ³Ò×	690350	¼þ	82783	Ç§¿Ë	2,501,043
201911	62101030	»¯ÏËÕ±ÄØ»òÎÞ·ÄÖ¯ÎïÖÆ·þ×°	435	²¨¶àÀè¸÷	10	Ò»°ãÃ³Ò×	294630	¼þ	18127	Ç§¿Ë	605,694
201911	62101030	»¯ÏËÕ±ÄØ»òÎÞ·ÄÖ¯ÎïÖÆ·þ×°	444	ÎÚÀ­¹ç	10	Ò»°ãÃ³Ò×	231000	¼þ	15455	Ç§¿Ë	387,444
201911	62101030	»¯ÏËÕ±ÄØ»òÎÞ·ÄÖ¯ÎïÖÆ·þ×°	445	Î¯ÄÚÈðÀ­	10	Ò»°ãÃ³Ò×	308700	¼þ	40109	Ç§¿Ë	4,025,376
201911	62101030	»¯ÏËÕ±ÄØ»òÎÞ·ÄÖ¯ÎïÖÆ·þ×°	501	¼ÓÄÃ´ó	10	Ò»°ãÃ³Ò×	4033838	¼þ	261665	Ç§¿Ë	7,686,842
201911	62101030	»¯ÏËÕ±ÄØ»òÎÞ·ÄÖ¯ÎïÖÆ·þ×°	502	ÃÀ¹ú	10	Ò»°ãÃ³Ò×	61783331	¼þ	4225360	Ç§¿Ë	132,261,903
201911	62101030	»¯ÏËÕ±ÄØ»òÎÞ·ÄÖ¯ÎïÖÆ·þ×°	601	°Ä´óÀûÑÇ	10	Ò»°ãÃ³Ò×	3960648	¼þ	354390	Ç§¿Ë	10,391,234
201911	62101030	»¯ÏËÕ±ÄØ»òÎÞ·ÄÖ¯ÎïÖÆ·þ×°	603	ì³¼Ã	10	Ò»°ãÃ³Ò×	3000	¼þ	600	Ç§¿Ë	19,950
201911	62101030	»¯ÏËÕ±ÄØ»òÎÞ·ÄÖ¯ÎïÖÆ·þ×°	607	ÐÂ¿¦Àï¶àÄáÑÇ	10	Ò»°ãÃ³Ò×	40	¼þ	8	Ç§¿Ë	430
201911	62101030	»¯ÏËÕ±ÄØ»òÎÞ·ÄÖ¯ÎïÖÆ·þ×°	609	ÐÂÎ÷À¼	10	Ò»°ãÃ³Ò×	584440	¼þ	63832	Ç§¿Ë	1,719,587
201911	62101030	»¯ÏËÕ±ÄØ»òÎÞ·ÄÖ¯ÎïÖÆ·þ×°	611	°Í²¼ÑÇÐÂ¼¸ÄÚÑÇ	10	Ò»°ãÃ³Ò×	1000	¼þ	80	Ç§¿Ë	2,265
201912	62101030	»¯ÏËÕ±ÄØ»òÎÞ·ÄÖ¯ÎïÖÆ·þ×°	102	°ÍÁÖ	10	Ò»°ãÃ³Ò×	140000	¼þ	7870	Ç§¿Ë	213,919
201912	62101030	»¯ÏËÕ±ÄØ»òÎÞ·ÄÖ¯ÎïÖÆ·þ×°	103	ÃÏ¼ÓÀ­¹ú	10	Ò»°ãÃ³Ò×	12990	¼þ	1846	Ç§¿Ë	177,018
201912	62101030	»¯ÏËÕ±ÄØ»òÎÞ·ÄÖ¯ÎïÖÆ·þ×°	106	Ãåµé	10	Ò»°ãÃ³Ò×	16050	¼þ	2990	Ç§¿Ë	177,356
201912	62101030	»¯ÏËÕ±ÄØ»òÎÞ·ÄÖ¯ÎïÖÆ·þ×°	110	ÖÐ¹úÏã¸Û	10	Ò»°ãÃ³Ò×	1554232	¼þ	114511	Ç§¿Ë	3,691,380
201912	62101030	»¯ÏËÕ±ÄØ»òÎÞ·ÄÖ¯ÎïÖÆ·þ×°	111	Ó¡¶È	10	Ò»°ãÃ³Ò×	31254	¼þ	7538	Ç§¿Ë	313,457
201912	62101030	»¯ÏËÕ±ÄØ»òÎÞ·ÄÖ¯ÎïÖÆ·þ×°	112	Ó¡¶ÈÄáÎ÷ÑÇ	10	Ò»°ãÃ³Ò×	246910	¼þ	3318	Ç§¿Ë	182,224
201912	62101030	»¯ÏËÕ±ÄØ»òÎÞ·ÄÖ¯ÎïÖÆ·þ×°	113	ÒÁÀÊ	10	Ò»°ãÃ³Ò×	20	¼þ	51	Ç§¿Ë	50,154
201912	62101030	»¯ÏËÕ±ÄØ»òÎÞ·ÄÖ¯ÎïÖÆ·þ×°	114	ÒÁÀ­¿Ë	10	Ò»°ãÃ³Ò×	73000	¼þ	7592	Ç§¿Ë	221,499
201912	62101030	»¯ÏËÕ±ÄØ»òÎÞ·ÄÖ¯ÎïÖÆ·þ×°	115	ÒÔÉ«ÁÐ	10	Ò»°ãÃ³Ò×	1289509	¼þ	71976	Ç§¿Ë	2,067,310
201912	62101030	»¯ÏËÕ±ÄØ»òÎÞ·ÄÖ¯ÎïÖÆ·þ×°	116	ÈÕ±¾	10	Ò»°ãÃ³Ò×	8573903	¼þ	366904	Ç§¿Ë	15,279,415
201912	62101030	»¯ÏËÕ±ÄØ»òÎÞ·ÄÖ¯ÎïÖÆ·þ×°	117	Ô¼µ©	10	Ò»°ãÃ³Ò×	23000	¼þ	659	Ç§¿Ë	23,840
201912	62101030	»¯ÏËÕ±ÄØ»òÎÞ·ÄÖ¯ÎïÖÆ·þ×°	118	¿ÆÍþÌØ	10	Ò»°ãÃ³Ò×	108420	¼þ	8910	Ç§¿Ë	204,967
201912	62101030	»¯ÏËÕ±ÄØ»òÎÞ·ÄÖ¯ÎïÖÆ·þ×°	119	ÀÏÎÎ	10	Ò»°ãÃ³Ò×	1200	¼þ	236	Ç§¿Ë	12,880
201912	62101030	»¯ÏËÕ±ÄØ»òÎÞ·ÄÖ¯ÎïÖÆ·þ×°	120	Àè°ÍÄÛ	10	Ò»°ãÃ³Ò×	10000	¼þ	690	Ç§¿Ë	15,776
201912	62101030	»¯ÏËÕ±ÄØ»òÎÞ·ÄÖ¯ÎïÖÆ·þ×°	121	ÖÐ¹ú°ÄÃÅ	10	Ò»°ãÃ³Ò×	9260	¼þ	359	Ç§¿Ë	28,406
201912	62101030	»¯ÏËÕ±ÄØ»òÎÞ·ÄÖ¯ÎïÖÆ·þ×°	122	ÂíÀ´Î÷ÑÇ	10	Ò»°ãÃ³Ò×	686214	¼þ	36032	Ç§¿Ë	1,813,946
201912	62101030	»¯ÏËÕ±ÄØ»òÎÞ·ÄÖ¯ÎïÖÆ·þ×°	124	ÃÉ¹Å	10	Ò»°ãÃ³Ò×	25000	¼þ	5540	Ç§¿Ë	214,814
201912	62101030	»¯ÏËÕ±ÄØ»òÎÞ·ÄÖ¯ÎïÖÆ·þ×°	126	°¢Âü	10	Ò»°ãÃ³Ò×	64300	¼þ	7162	Ç§¿Ë	179,833
201912	62101030	»¯ÏËÕ±ÄØ»òÎÞ·ÄÖ¯ÎïÖÆ·þ×°	127	°Í»ùË¹Ì¹	10	Ò»°ãÃ³Ò×	5250	¼þ	1293	Ç§¿Ë	22,657
201912	62101030	»¯ÏËÕ±ÄØ»òÎÞ·ÄÖ¯ÎïÖÆ·þ×°	129	·ÆÂÉ±ö	10	Ò»°ãÃ³Ò×	108585	¼þ	9777	Ç§¿Ë	283,772
201912	62101030	»¯ÏËÕ±ÄØ»òÎÞ·ÄÖ¯ÎïÖÆ·þ×°	130	¿¨Ëþ¶û	10	Ò»°ãÃ³Ò×	651931	¼þ	76941	Ç§¿Ë	2,765,657
201912	62101030	»¯ÏËÕ±ÄØ»òÎÞ·ÄÖ¯ÎïÖÆ·þ×°	131	É³ÌØ°¢À­²®	10	Ò»°ãÃ³Ò×	3310923	¼þ	160479	Ç§¿Ë	4,312,415
201912	62101030	»¯ÏËÕ±ÄØ»òÎÞ·ÄÖ¯ÎïÖÆ·þ×°	132	ÐÂ¼ÓÆÂ	10	Ò»°ãÃ³Ò×	1510674	¼þ	83438	Ç§¿Ë	2,750,414
201912	62101030	»¯ÏËÕ±ÄØ»òÎÞ·ÄÖ¯ÎïÖÆ·þ×°	133	º«¹ú	10	Ò»°ãÃ³Ò×	2184197	¼þ	234935	Ç§¿Ë	9,278,314
201912	62101030	»¯ÏËÕ±ÄØ»òÎÞ·ÄÖ¯ÎïÖÆ·þ×°	134	Ë¹ÀïÀ¼¿¨	10	Ò»°ãÃ³Ò×	6000	¼þ	800	Ç§¿Ë	30,562
201912	62101030	»¯ÏËÕ±ÄØ»òÎÞ·ÄÖ¯ÎïÖÆ·þ×°	136	Ì©¹ú	10	Ò»°ãÃ³Ò×	174065	¼þ	26315	Ç§¿Ë	1,093,649
201912	62101030	»¯ÏËÕ±ÄØ»òÎÞ·ÄÖ¯ÎïÖÆ·þ×°	137	ÍÁ¶úÆä	10	Ò»°ãÃ³Ò×	68280	¼þ	9000	Ç§¿Ë	298,786
201912	62101030	»¯ÏËÕ±ÄØ»òÎÞ·ÄÖ¯ÎïÖÆ·þ×°	138	°¢ÁªÇõ	10	Ò»°ãÃ³Ò×	1325840	¼þ	77847	Ç§¿Ë	2,186,404
201912	62101030	»¯ÏËÕ±ÄØ»òÎÞ·ÄÖ¯ÎïÖÆ·þ×°	139	Ò²ÃÅ	10	Ò»°ãÃ³Ò×	56940	¼þ	4311	Ç§¿Ë	128,751
201912	62101030	»¯ÏËÕ±ÄØ»òÎÞ·ÄÖ¯ÎïÖÆ·þ×°	141	Ô½ÄÏ	10	Ò»°ãÃ³Ò×	24720	¼þ	2942	Ç§¿Ë	119,506
201912	62101030	»¯ÏËÕ±ÄØ»òÎÞ·ÄÖ¯ÎïÖÆ·þ×°	143	ÖÐ¹úÌ¨Íå	10	Ò»°ãÃ³Ò×	918658	¼þ	39031	Ç§¿Ë	1,239,000
201912	62101030	»¯ÏËÕ±ÄØ»òÎÞ·ÄÖ¯ÎïÖÆ·þ×°	145	¹þÈø¿ËË¹Ì¹	10	Ò»°ãÃ³Ò×	164300	¼þ	29492	Ç§¿Ë	927,084
201912	62101030	»¯ÏËÕ±ÄØ»òÎÞ·ÄÖ¯ÎïÖÆ·þ×°	147	Ëþ¼ª¿ËË¹Ì¹	10	Ò»°ãÃ³Ò×	8000	¼þ	1050	Ç§¿Ë	38,846
201912	62101030	»¯ÏËÕ±ÄØ»òÎÞ·ÄÖ¯ÎïÖÆ·þ×°	201	°¢¶û¼°ÀûÑÇ	10	Ò»°ãÃ³Ò×	10500	¼þ	1329	Ç§¿Ë	31,676
201912	62101030	»¯ÏËÕ±ÄØ»òÎÞ·ÄÖ¯ÎïÖÆ·þ×°	202	°²¸çÀ­	10	Ò»°ãÃ³Ò×	70000	¼þ	5600	Ç§¿Ë	113,400
201912	62101030	»¯ÏËÕ±ÄØ»òÎÞ·ÄÖ¯ÎïÖÆ·þ×°	203	±´Äþ	10	Ò»°ãÃ³Ò×	1040	¼þ	219	Ç§¿Ë	10,371
201912	62101030	»¯ÏËÕ±ÄØ»òÎÞ·ÄÖ¯ÎïÖÆ·þ×°	204	²©´ÄÍßÄÉ	10	Ò»°ãÃ³Ò×	7300	¼þ	996	Ç§¿Ë	47,242
201912	62101030	»¯ÏËÕ±ÄØ»òÎÞ·ÄÖ¯ÎïÖÆ·þ×°	206	¿¦ÂóÂ¡	10	Ò»°ãÃ³Ò×	13550	¼þ	2080	Ç§¿Ë	106,800
201912	62101030	»¯ÏËÕ±ÄØ»òÎÞ·ÄÖ¯ÎïÖÆ·þ×°	213	¸Õ¹û(²¼)	10	Ò»°ãÃ³Ò×	170	¼þ	50	Ç§¿Ë	2,405
201912	62101030	»¯ÏËÕ±ÄØ»òÎÞ·ÄÖ¯ÎïÖÆ·þ×°	215	°£¼°	10	Ò»°ãÃ³Ò×	19450	¼þ	4600	Ç§¿Ë	138,483
201912	62101030	»¯ÏËÕ±ÄØ»òÎÞ·ÄÖ¯ÎïÖÆ·þ×°	217	°£Èû¶í±ÈÑÇ	10	Ò»°ãÃ³Ò×	10010	¼þ	996	Ç§¿Ë	52,552
201912	62101030	»¯ÏËÕ±ÄØ»òÎÞ·ÄÖ¯ÎïÖÆ·þ×°	218	¼ÓÅî	10	Ò»°ãÃ³Ò×	1300	¼þ	179	Ç§¿Ë	8,014
201912	62101030	»¯ÏËÕ±ÄØ»òÎÞ·ÄÖ¯ÎïÖÆ·þ×°	219	¸Ô±ÈÑÇ	10	Ò»°ãÃ³Ò×	4800	¼þ	800	Ç§¿Ë	26,487
201912	62101030	»¯ÏËÕ±ÄØ»òÎÞ·ÄÖ¯ÎïÖÆ·þ×°	220	¼ÓÄÉ	10	Ò»°ãÃ³Ò×	7040	¼þ	1335	Ç§¿Ë	64,499
201912	62101030	»¯ÏËÕ±ÄØ»òÎÞ·ÄÖ¯ÎïÖÆ·þ×°	223	¿ÆÌØµÏÍß	10	Ò»°ãÃ³Ò×	43000	¼þ	3818	Ç§¿Ë	96,664
201912	62101030	»¯ÏËÕ±ÄØ»òÎÞ·ÄÖ¯ÎïÖÆ·þ×°	224	¿ÏÄáÑÇ	10	Ò»°ãÃ³Ò×	53500	¼þ	7260	Ç§¿Ë	282,516
201912	62101030	»¯ÏËÕ±ÄØ»òÎÞ·ÄÖ¯ÎïÖÆ·þ×°	225	Àû±ÈÀïÑÇ	10	Ò»°ãÃ³Ò×	100	¼þ	8	Ç§¿Ë	414
201912	62101030	»¯ÏËÕ±ÄØ»òÎÞ·ÄÖ¯ÎïÖÆ·þ×°	231	Ã«ÀïÇóË¹	10	Ò»°ãÃ³Ò×	12190	¼þ	1286	Ç§¿Ë	45,313
201912	62101030	»¯ÏËÕ±ÄØ»òÎÞ·ÄÖ¯ÎïÖÆ·þ×°	232	Ä¦Âå¸ç	10	Ò»°ãÃ³Ò×	65450	¼þ	3586	Ç§¿Ë	96,666
201912	62101030	»¯ÏËÕ±ÄØ»òÎÞ·ÄÖ¯ÎïÖÆ·þ×°	233	ÄªÉ£±È¿Ë	10	Ò»°ãÃ³Ò×	100	¼þ	37	Ç§¿Ë	5,162
201912	62101030	»¯ÏËÕ±ÄØ»òÎÞ·ÄÖ¯ÎïÖÆ·þ×°	234	ÄÉÃ×±ÈÑÇ	10	Ò»°ãÃ³Ò×	4000	¼þ	516	Ç§¿Ë	17,740
201912	62101030	»¯ÏËÕ±ÄØ»òÎÞ·ÄÖ¯ÎïÖÆ·þ×°	237	ÁôÄáÍô	10	Ò»°ãÃ³Ò×	5400	¼þ	842	Ç§¿Ë	49,615
201912	62101030	»¯ÏËÕ±ÄØ»òÎÞ·ÄÖ¯ÎïÖÆ·þ×°	244	ÄÏ·Ç	10	Ò»°ãÃ³Ò×	546664	¼þ	76123	Ç§¿Ë	2,675,060
201912	62101030	»¯ÏËÕ±ÄØ»òÎÞ·ÄÖ¯ÎïÖÆ·þ×°	248	¶à¸ç	10	Ò»°ãÃ³Ò×	8600	¼þ	1800	Ç§¿Ë	69,736
201912	62101030	»¯ÏËÕ±ÄØ»òÎÞ·ÄÖ¯ÎïÖÆ·þ×°	249	Í»ÄáË¹	10	Ò»°ãÃ³Ò×	54506	¼þ	3214	Ç§¿Ë	106,460
201912	62101030	»¯ÏËÕ±ÄØ»òÎÞ·ÄÖ¯ÎïÖÆ·þ×°	250	ÎÚ¸É´ï	10	Ò»°ãÃ³Ò×	1200	¼þ	104	Ç§¿Ë	3,702
201912	62101030	»¯ÏËÕ±ÄØ»òÎÞ·ÄÖ¯ÎïÖÆ·þ×°	251	²¼»ùÄÉ·¨Ë÷	10	Ò»°ãÃ³Ò×	11720	¼þ	7099	Ç§¿Ë	198,873
201912	62101030	»¯ÏËÕ±ÄØ»òÎÞ·ÄÖ¯ÎïÖÆ·þ×°	252	¸Õ¹û(½ð)	10	Ò»°ãÃ³Ò×	112500	¼þ	21840	Ç§¿Ë	577,159
201912	62101030	»¯ÏËÕ±ÄØ»òÎÞ·ÄÖ¯ÎïÖÆ·þ×°	253	ÔÞ±ÈÑÇ	10	Ò»°ãÃ³Ò×	1400	¼þ	1390	Ç§¿Ë	95,083
201912	62101030	»¯ÏËÕ±ÄØ»òÎÞ·ÄÖ¯ÎïÖÆ·þ×°	259	ÂíÔ¼ÌØ	10	Ò»°ãÃ³Ò×	1140	¼þ	162	Ç§¿Ë	7,105
201912	62101030	»¯ÏËÕ±ÄØ»òÎÞ·ÄÖ¯ÎïÖÆ·þ×°	301	±ÈÀûÊ±	10	Ò»°ãÃ³Ò×	1425431	¼þ	84053	Ç§¿Ë	3,147,167
201912	62101030	»¯ÏËÕ±ÄØ»òÎÞ·ÄÖ¯ÎïÖÆ·þ×°	302	µ¤Âó	10	Ò»°ãÃ³Ò×	441000	¼þ	49080	Ç§¿Ë	1,621,348
201912	62101030	»¯ÏËÕ±ÄØ»òÎÞ·ÄÖ¯ÎïÖÆ·þ×°	303	Ó¢¹ú	10	Ò»°ãÃ³Ò×	4117668	¼þ	394466	Ç§¿Ë	12,323,121
201912	62101030	»¯ÏËÕ±ÄØ»òÎÞ·ÄÖ¯ÎïÖÆ·þ×°	304	µÂ¹ú	10	Ò»°ãÃ³Ò×	12117470	¼þ	980913	Ç§¿Ë	25,545,938
201912	62101030	»¯ÏËÕ±ÄØ»òÎÞ·ÄÖ¯ÎïÖÆ·þ×°	305	·¨¹ú	10	Ò»°ãÃ³Ò×	8748188	¼þ	624198	Ç§¿Ë	19,373,767
201912	62101030	»¯ÏËÕ±ÄØ»òÎÞ·ÄÖ¯ÎïÖÆ·þ×°	306	°®¶ûÀ¼	10	Ò»°ãÃ³Ò×	143408	¼þ	17701	Ç§¿Ë	571,232
201912	62101030	»¯ÏËÕ±ÄØ»òÎÞ·ÄÖ¯ÎïÖÆ·þ×°	307	Òâ´óÀû	10	Ò»°ãÃ³Ò×	11189529	¼þ	447931	Ç§¿Ë	13,060,638
201912	62101030	»¯ÏËÕ±ÄØ»òÎÞ·ÄÖ¯ÎïÖÆ·þ×°	309	ºÉÀ¼	10	Ò»°ãÃ³Ò×	4005079	¼þ	349828	Ç§¿Ë	10,061,533
201912	62101030	»¯ÏËÕ±ÄØ»òÎÞ·ÄÖ¯ÎïÖÆ·þ×°	310	Ï£À°	10	Ò»°ãÃ³Ò×	470472	¼þ	39825	Ç§¿Ë	1,224,573
201912	62101030	»¯ÏËÕ±ÄØ»òÎÞ·ÄÖ¯ÎïÖÆ·þ×°	311	ÆÏÌÑÑÀ	10	Ò»°ãÃ³Ò×	558818	¼þ	43570	Ç§¿Ë	1,378,077
201912	62101030	»¯ÏËÕ±ÄØ»òÎÞ·ÄÖ¯ÎïÖÆ·þ×°	312	Î÷°àÑÀ	10	Ò»°ãÃ³Ò×	8665983	¼þ	360641	Ç§¿Ë	9,200,007
201912	62101030	»¯ÏËÕ±ÄØ»òÎÞ·ÄÖ¯ÎïÖÆ·þ×°	313	°¢¶û°ÍÄáÑÇ	10	Ò»°ãÃ³Ò×	15000	¼þ	750	Ç§¿Ë	15,777
201912	62101030	»¯ÏËÕ±ÄØ»òÎÞ·ÄÖ¯ÎïÖÆ·þ×°	315	°ÂµØÀû	10	Ò»°ãÃ³Ò×	38270	¼þ	3929	Ç§¿Ë	167,387
201912	62101030	»¯ÏËÕ±ÄØ»òÎÞ·ÄÖ¯ÎïÖÆ·þ×°	318	·ÒÀ¼	10	Ò»°ãÃ³Ò×	409480	¼þ	30292	Ç§¿Ë	1,001,339
201912	62101030	»¯ÏËÕ±ÄØ»òÎÞ·ÄÖ¯ÎïÖÆ·þ×°	321	ÐÙÑÀÀû	10	Ò»°ãÃ³Ò×	42000	¼þ	3370	Ç§¿Ë	100,189
201912	62101030	»¯ÏËÕ±ÄØ»òÎÞ·ÄÖ¯ÎïÖÆ·þ×°	324	Âí¶úËû	10	Ò»°ãÃ³Ò×	340000	¼þ	33000	Ç§¿Ë	1,257,918
201912	62101030	»¯ÏËÕ±ÄØ»òÎÞ·ÄÖ¯ÎïÖÆ·þ×°	326	Å²Íþ	10	Ò»°ãÃ³Ò×	326175	¼þ	39907	Ç§¿Ë	1,072,663
201912	62101030	»¯ÏËÕ±ÄØ»òÎÞ·ÄÖ¯ÎïÖÆ·þ×°	327	²¨À¼	10	Ò»°ãÃ³Ò×	4649812	¼þ	181094	Ç§¿Ë	5,351,073
201912	62101030	»¯ÏËÕ±ÄØ»òÎÞ·ÄÖ¯ÎïÖÆ·þ×°	328	ÂÞÂíÄáÑÇ	10	Ò»°ãÃ³Ò×	296100	¼þ	26579	Ç§¿Ë	754,524
201912	62101030	»¯ÏËÕ±ÄØ»òÎÞ·ÄÖ¯ÎïÖÆ·þ×°	330	Èðµä	10	Ò»°ãÃ³Ò×	466195	¼þ	47903	Ç§¿Ë	1,817,273
201912	62101030	»¯ÏËÕ±ÄØ»òÎÞ·ÄÖ¯ÎïÖÆ·þ×°	331	ÈðÊ¿	10	Ò»°ãÃ³Ò×	38775	¼þ	8008	Ç§¿Ë	437,012
201912	62101030	»¯ÏËÕ±ÄØ»òÎÞ·ÄÖ¯ÎïÖÆ·þ×°	334	°®É³ÄáÑÇ	10	Ò»°ãÃ³Ò×	1986	¼þ	833	Ç§¿Ë	81,634
201912	62101030	»¯ÏËÕ±ÄØ»òÎÞ·ÄÖ¯ÎïÖÆ·þ×°	336	Á¢ÌÕÍð	10	Ò»°ãÃ³Ò×	183650	¼þ	10813	Ç§¿Ë	360,780
201912	62101030	»¯ÏËÕ±ÄØ»òÎÞ·ÄÖ¯ÎïÖÆ·þ×°	337	¸ñÂ³¼ªÑÇ	10	Ò»°ãÃ³Ò×	52600	¼þ	3588	Ç§¿Ë	112,508
201912	62101030	»¯ÏËÕ±ÄØ»òÎÞ·ÄÖ¯ÎïÖÆ·þ×°	339	°¢Èû°Ý½®	10	Ò»°ãÃ³Ò×	7000	¼þ	1246	Ç§¿Ë	43,684
201912	62101030	»¯ÏËÕ±ÄØ»òÎÞ·ÄÖ¯ÎïÖÆ·þ×°	344	¶íÂÞË¹Áª°î	10	Ò»°ãÃ³Ò×	1581768	¼þ	59763	Ç§¿Ë	1,755,890
201912	62101030	»¯ÏËÕ±ÄØ»òÎÞ·ÄÖ¯ÎïÖÆ·þ×°	347	ÎÚ¿ËÀ¼	10	Ò»°ãÃ³Ò×	20030	¼þ	2587	Ç§¿Ë	150,338
201912	62101030	»¯ÏËÕ±ÄØ»òÎÞ·ÄÖ¯ÎïÖÆ·þ×°	350	Ë¹ÂåÎÄÄáÑÇ	10	Ò»°ãÃ³Ò×	351444	¼þ	10950	Ç§¿Ë	457,600
201912	62101030	»¯ÏËÕ±ÄØ»òÎÞ·ÄÖ¯ÎïÖÆ·þ×°	351	¿ËÂÞµØÑÇ	10	Ò»°ãÃ³Ò×	114500	¼þ	7247	Ç§¿Ë	208,448
201912	62101030	»¯ÏËÕ±ÄØ»òÎÞ·ÄÖ¯ÎïÖÆ·þ×°	352	½Ý¿Ë	10	Ò»°ãÃ³Ò×	291168	¼þ	33838	Ç§¿Ë	968,421
201912	62101030	»¯ÏËÕ±ÄØ»òÎÞ·ÄÖ¯ÎïÖÆ·þ×°	358	Èû¶ûÎ¬ÑÇ	10	Ò»°ãÃ³Ò×	53700	¼þ	3540	Ç§¿Ë	75,732
201912	62101030	»¯ÏËÕ±ÄØ»òÎÞ·ÄÖ¯ÎïÖÆ·þ×°	402	°¢¸ùÍ¢	10	Ò»°ãÃ³Ò×	109785	¼þ	28846	Ç§¿Ë	1,139,214
201912	62101030	»¯ÏËÕ±ÄØ»òÎÞ·ÄÖ¯ÎïÖÆ·þ×°	405	°Í°Í¶àË¹	10	Ò»°ãÃ³Ò×	13750	¼þ	885	Ç§¿Ë	26,706
201912	62101030	»¯ÏËÕ±ÄØ»òÎÞ·ÄÖ¯ÎïÖÆ·þ×°	408	¶àÃñ×å²£ÀûÎ¬ÑÇ¹ú	10	Ò»°ãÃ³Ò×	76500	¼þ	6889	Ç§¿Ë	201,283
201912	62101030	»¯ÏËÕ±ÄØ»òÎÞ·ÄÖ¯ÎïÖÆ·þ×°	410	°ÍÎ÷	10	Ò»°ãÃ³Ò×	4059556	¼þ	192761	Ç§¿Ë	5,270,288
201912	62101030	»¯ÏËÕ±ÄØ»òÎÞ·ÄÖ¯ÎïÖÆ·þ×°	412	ÖÇÀû	10	Ò»°ãÃ³Ò×	1948764	¼þ	228141	Ç§¿Ë	7,110,562
201912	62101030	»¯ÏËÕ±ÄØ»òÎÞ·ÄÖ¯ÎïÖÆ·þ×°	413	¸çÂ×±ÈÑÇ	10	Ò»°ãÃ³Ò×	149334	¼þ	14435	Ç§¿Ë	398,824
201912	62101030	»¯ÏËÕ±ÄØ»òÎÞ·ÄÖ¯ÎïÖÆ·þ×°	415	¸çË¹´ïÀè¼Ó	10	Ò»°ãÃ³Ò×	58350	¼þ	4378	Ç§¿Ë	121,030
201912	62101030	»¯ÏËÕ±ÄØ»òÎÞ·ÄÖ¯ÎïÖÆ·þ×°	418	¶àÃ×Äá¼Ó¹²ºÍ¹ú	10	Ò»°ãÃ³Ò×	129950	¼þ	10814	Ç§¿Ë	353,033
201912	62101030	»¯ÏËÕ±ÄØ»òÎÞ·ÄÖ¯ÎïÖÆ·þ×°	423	Î£µØÂíÀ­	10	Ò»°ãÃ³Ò×	17300	¼þ	2088	Ç§¿Ë	117,600
201912	62101030	»¯ÏËÕ±ÄØ»òÎÞ·ÄÖ¯ÎïÖÆ·þ×°	426	ºé¶¼À­Ë¹	10	Ò»°ãÃ³Ò×	23390	¼þ	6535	Ç§¿Ë	200,753
201912	62101030	»¯ÏËÕ±ÄØ»òÎÞ·ÄÖ¯ÎïÖÆ·þ×°	427	ÑÀÂò¼Ó	10	Ò»°ãÃ³Ò×	250000	¼þ	20000	Ç§¿Ë	504,065
201912	62101030	»¯ÏËÕ±ÄØ»òÎÞ·ÄÖ¯ÎïÖÆ·þ×°	429	Ä«Î÷¸ç	10	Ò»°ãÃ³Ò×	603800	¼þ	81697	Ç§¿Ë	2,309,148
201912	62101030	»¯ÏËÕ±ÄØ»òÎÞ·ÄÖ¯ÎïÖÆ·þ×°	432	°ÍÄÃÂí	10	Ò»°ãÃ³Ò×	280882	¼þ	41193	Ç§¿Ë	1,348,437
201912	62101030	»¯ÏËÕ±ÄØ»òÎÞ·ÄÖ¯ÎïÖÆ·þ×°	433	°ÍÀ­¹ç	10	Ò»°ãÃ³Ò×	39420	¼þ	6075	Ç§¿Ë	246,909
201912	62101030	»¯ÏËÕ±ÄØ»òÎÞ·ÄÖ¯ÎïÖÆ·þ×°	434	ÃØÂ³	10	Ò»°ãÃ³Ò×	682980	¼þ	100406	Ç§¿Ë	2,900,999
201912	62101030	»¯ÏËÕ±ÄØ»òÎÞ·ÄÖ¯ÎïÖÆ·þ×°	435	²¨¶àÀè¸÷	10	Ò»°ãÃ³Ò×	420616	¼þ	35166	Ç§¿Ë	1,098,826
201912	62101030	»¯ÏËÕ±ÄØ»òÎÞ·ÄÖ¯ÎïÖÆ·þ×°	440	Èø¶ûÍß¶à	10	Ò»°ãÃ³Ò×	7000	¼þ	540	Ç§¿Ë	16,180
201912	62101030	»¯ÏËÕ±ÄØ»òÎÞ·ÄÖ¯ÎïÖÆ·þ×°	444	ÎÚÀ­¹ç	10	Ò»°ãÃ³Ò×	302200	¼þ	23829	Ç§¿Ë	576,330
201912	62101030	»¯ÏËÕ±ÄØ»òÎÞ·ÄÖ¯ÎïÖÆ·þ×°	445	Î¯ÄÚÈðÀ­	10	Ò»°ãÃ³Ò×	141300	¼þ	16269	Ç§¿Ë	1,843,911
201912	62101030	»¯ÏËÕ±ÄØ»òÎÞ·ÄÖ¯ÎïÖÆ·þ×°	501	¼ÓÄÃ´ó	10	Ò»°ãÃ³Ò×	5854078	¼þ	339301	Ç§¿Ë	9,140,849
201912	62101030	»¯ÏËÕ±ÄØ»òÎÞ·ÄÖ¯ÎïÖÆ·þ×°	502	ÃÀ¹ú	10	Ò»°ãÃ³Ò×	73203594	¼þ	4875568	Ç§¿Ë	151,696,786
201912	62101030	»¯ÏËÕ±ÄØ»òÎÞ·ÄÖ¯ÎïÖÆ·þ×°	601	°Ä´óÀûÑÇ	10	Ò»°ãÃ³Ò×	2808160	¼þ	282535	Ç§¿Ë	9,130,649
201912	62101030	»¯ÏËÕ±ÄØ»òÎÞ·ÄÖ¯ÎïÖÆ·þ×°	607	ÐÂ¿¦Àï¶àÄáÑÇ	10	Ò»°ãÃ³Ò×	20	¼þ	4	Ç§¿Ë	213
201912	62101030	»¯ÏËÕ±ÄØ»òÎÞ·ÄÖ¯ÎïÖÆ·þ×°	609	ÐÂÎ÷À¼	10	Ò»°ãÃ³Ò×	443550	¼þ	54718	Ç§¿Ë	1,374,036
201912	62101030	»¯ÏËÕ±ÄØ»òÎÞ·ÄÖ¯ÎïÖÆ·þ×°	611	°Í²¼ÑÇÐÂ¼¸ÄÚÑÇ	10	Ò»°ãÃ³Ò×	2200	¼þ	164	Ç§¿Ë	4,867
