# Supplementary material for: Research on optimization of emergency supplies customs clearance strategy from the perspective of public health security based on Chinese trade data
Source: Front Public Health. 2025 Jan 24;13:1520705. doi: 10.3389/fpubh.2025.1520705 (PMC11802811; doi:10.3389/fpubh.2025.1520705)
Supplement: Supplementary file 2 [file Data_Sheet_2.ZIP › Paper Code-Part2/2-Export/2019/2019∩╝ê11-12∩╝ë-τû1⁄2Φïù-σç║σÅú.csv]

201911	30022000	ÈËÓÃÒßÃç	110	ÖÐ¹úÏã¸Û	10	Ò»°ãÃ³Ò×	1530	Ç§¿Ë	0	?	2,801,163
201911	30022000	ÈËÓÃÒßÃç	111	Ó¡¶È	10	Ò»°ãÃ³Ò×	115	Ç§¿Ë	0	?	12,029,045
201911	30022000	ÈËÓÃÒßÃç	112	Ó¡¶ÈÄáÎ÷ÑÇ	10	Ò»°ãÃ³Ò×	1394	Ç§¿Ë	0	?	2,094,265
201911	30022000	ÈËÓÃÒßÃç	125	Äá²´¶ûÁª°îÃñÖ÷¹²ºÍ¹ú	10	Ò»°ãÃ³Ò×	6	Ç§¿Ë	0	?	1,058,785
201911	30022000	ÈËÓÃÒßÃç	127	°Í»ùË¹Ì¹	10	Ò»°ãÃ³Ò×	5	Ç§¿Ë	0	?	143,614
201911	30022000	ÈËÓÃÒßÃç	129	·ÆÂÉ±ö	10	Ò»°ãÃ³Ò×	290	Ç§¿Ë	0	?	3,803,018
201911	30022000	ÈËÓÃÒßÃç	136	Ì©¹ú	10	Ò»°ãÃ³Ò×	203	Ç§¿Ë	0	?	6,584,797
201911	30022000	ÈËÓÃÒßÃç	145	¹þÈø¿ËË¹Ì¹	10	Ò»°ãÃ³Ò×	61	Ç§¿Ë	0	?	5,934,174
201911	30022000	ÈËÓÃÒßÃç	147	Ëþ¼ª¿ËË¹Ì¹	10	Ò»°ãÃ³Ò×	72	Ç§¿Ë	0	?	134,771
201911	30022000	ÈËÓÃÒßÃç	149	ÎÚ×È±ð¿ËË¹Ì¹	10	Ò»°ãÃ³Ò×	575	Ç§¿Ë	0	?	4,565,890
201911	30022000	ÈËÓÃÒßÃç	215	°£¼°	10	Ò»°ãÃ³Ò×	979	Ç§¿Ë	0	?	9,774,311
201911	30022000	ÈËÓÃÒßÃç	236	ÄáÈÕÀûÑÇ	10	Ò»°ãÃ³Ò×	208	Ç§¿Ë	0	?	555,006
201911	30022000	ÈËÓÃÒßÃç	249	Í»ÄáË¹	10	Ò»°ãÃ³Ò×	1	Ç§¿Ë	0	?	42
201911	30022000	ÈËÓÃÒßÃç	303	Ó¢¹ú	10	Ò»°ãÃ³Ò×	0	Ç§¿Ë	0	?	355
201911	30022000	ÈËÓÃÒßÃç	307	Òâ´óÀû	10	Ò»°ãÃ³Ò×	0	Ç§¿Ë	0	?	106
201911	30022000	ÈËÓÃÒßÃç	309	ºÉÀ¼	10	Ò»°ãÃ³Ò×	1	Ç§¿Ë	0	?	2,335
201911	30022000	ÈËÓÃÒßÃç	331	ÈðÊ¿	10	Ò»°ãÃ³Ò×	1	Ç§¿Ë	0	?	2,918
201911	30022000	ÈËÓÃÒßÃç	423	Î£µØÂíÀ­	10	Ò»°ãÃ³Ò×	51	Ç§¿Ë	0	?	210,640
201911	30022000	ÈËÓÃÒßÃç	426	ºé¶¼À­Ë¹	10	Ò»°ãÃ³Ò×	77	Ç§¿Ë	0	?	3,807,762
201911	30022000	ÈËÓÃÒßÃç	501	¼ÓÄÃ´ó	10	Ò»°ãÃ³Ò×	0	Ç§¿Ë	0	?	466
201912	30022000	ÈËÓÃÒßÃç	103	ÃÏ¼ÓÀ­¹ú	10	Ò»°ãÃ³Ò×	160	Ç§¿Ë	0	?	3,691,459
201912	30022000	ÈËÓÃÒßÃç	106	Ãåµé	10	Ò»°ãÃ³Ò×	3	Ç§¿Ë	0	?	533,808
201912	30022000	ÈËÓÃÒßÃç	111	Ó¡¶È	10	Ò»°ãÃ³Ò×	6781	Ç§¿Ë	0	?	24,084,594
201912	30022000	ÈËÓÃÒßÃç	125	Äá²´¶ûÁª°îÃñÖ÷¹²ºÍ¹ú	10	Ò»°ãÃ³Ò×	65	Ç§¿Ë	0	?	2,740,225
201912	30022000	ÈËÓÃÒßÃç	127	°Í»ùË¹Ì¹	10	Ò»°ãÃ³Ò×	77	Ç§¿Ë	0	?	1,852,383
201912	30022000	ÈËÓÃÒßÃç	129	·ÆÂÉ±ö	10	Ò»°ãÃ³Ò×	36	Ç§¿Ë	0	?	1,704,513
201912	30022000	ÈËÓÃÒßÃç	134	Ë¹ÀïÀ¼¿¨	10	Ò»°ãÃ³Ò×	30	Ç§¿Ë	0	?	858,335
201912	30022000	ÈËÓÃÒßÃç	136	Ì©¹ú	10	Ò»°ãÃ³Ò×	3	Ç§¿Ë	0	?	230,801
201912	30022000	ÈËÓÃÒßÃç	141	Ô½ÄÏ	10	Ò»°ãÃ³Ò×	20	Ç§¿Ë	0	?	707,969
201912	30022000	ÈËÓÃÒßÃç	145	¹þÈø¿ËË¹Ì¹	10	Ò»°ãÃ³Ò×	104	Ç§¿Ë	0	?	9,843,753
201912	30022000	ÈËÓÃÒßÃç	148	ÍÁ¿âÂüË¹Ì¹	10	Ò»°ãÃ³Ò×	100	Ç§¿Ë	0	?	9,846,393
201912	30022000	ÈËÓÃÒßÃç	215	°£¼°	10	Ò»°ãÃ³Ò×	0	Ç§¿Ë	0	?	42
201912	30022000	ÈËÓÃÒßÃç	223	¿ÆÌØµÏÍß	10	Ò»°ãÃ³Ò×	61	Ç§¿Ë	0	?	107,817
201912	30022000	ÈËÓÃÒßÃç	228	ÂíÀ­Î¬	10	Ò»°ãÃ³Ò×	20	Ç§¿Ë	0	?	952,002
201912	30022000	ÈËÓÃÒßÃç	236	ÄáÈÕÀûÑÇ	10	Ò»°ãÃ³Ò×	19	Ç§¿Ë	0	?	877,488
201912	30022000	ÈËÓÃÒßÃç	309	ºÉÀ¼	10	Ò»°ãÃ³Ò×	13	Ç§¿Ë	0	?	1,734,761
201912	30022000	ÈËÓÃÒßÃç	423	Î£µØÂíÀ­	10	Ò»°ãÃ³Ò×	48	Ç§¿Ë	0	?	110,085
201912	30022000	ÈËÓÃÒßÃç	502	ÃÀ¹ú	10	Ò»°ãÃ³Ò×	0	Ç§¿Ë	0	?	880
