# Supplementary material for: Research on optimization of emergency supplies customs clearance strategy from the perspective of public health security based on Chinese trade data
Source: Front Public Health. 2025 Jan 24;13:1520705. doi: 10.3389/fpubh.2025.1520705 (PMC11802811; doi:10.3389/fpubh.2025.1520705)
Supplement: Supplementary file 2 [file Data_Sheet_2.ZIP › Paper Code-Part2/2-Export/2019/2019(11-12)-ExportMerge.csv]

Êý¾ÝÄêÔÂ	ÉÌÆ·±àÂë	ÉÌÆ·Ãû³Æ	Ã³Ò×»ï°é±àÂë	Ã³Ò×»ï°éÃû³Æ	Ã³Ò×·½Ê½±àÂë	Ã³Ò×·½Ê½Ãû³Æ	µÚÒ»ÊýÁ¿	µÚÒ»¼ÆÁ¿µ¥Î»	µÚ¶þÊýÁ¿	µÚ¶þ¼ÆÁ¿µ¥Î»	ÈËÃñ±Ò
201911	84196011	ÖÆÑõÁ¿¡Ý15000Á¢·½Ã×/Ð¡Ê±µÄÖÆÑõ»ú	124	ÃÉ¹Å	10	Ò»°ãÃ³Ò×	35	Ì¨	595	Ç§¿Ë	74,283
201911	84196011	ÖÆÑõÁ¿¡Ý15000Á¢·½Ã×/Ð¡Ê±µÄÖÆÑõ»ú	129	·ÆÂÉ±ö	10	Ò»°ãÃ³Ò×	1	Ì¨	26	Ç§¿Ë	354
201911	84196011	ÖÆÑõÁ¿¡Ý15000Á¢·½Ã×/Ð¡Ê±µÄÖÆÑõ»ú	223	¿ÆÌØµÏÍß	10	Ò»°ãÃ³Ò×	2	Ì¨	50	Ç§¿Ë	9,544
201911	84196011	ÖÆÑõÁ¿¡Ý15000Á¢·½Ã×/Ð¡Ê±µÄÖÆÑõ»ú	327	²¨À¼	10	Ò»°ãÃ³Ò×	1	Ì¨	13	Ç§¿Ë	1,344
201911	84196011	ÖÆÑõÁ¿¡Ý15000Á¢·½Ã×/Ð¡Ê±µÄÖÆÑõ»ú	502	ÃÀ¹ú	10	Ò»°ãÃ³Ò×	16	Ì¨	126	Ç§¿Ë	5,660
201911	84196019	ÆäËûÖÆÑõ»ú	107	¼íÆÒÕ¯	10	Ò»°ãÃ³Ò×	2	Ì¨	15	Ç§¿Ë	2,830
201911	84196019	ÆäËûÖÆÑõ»ú	111	Ó¡¶È	10	Ò»°ãÃ³Ò×	120	Ì¨	2410	Ç§¿Ë	188,703
201911	84196019	ÆäËûÖÆÑõ»ú	112	Ó¡¶ÈÄáÎ÷ÑÇ	10	Ò»°ãÃ³Ò×	36	Ì¨	3724	Ç§¿Ë	196,229
201911	84196019	ÆäËûÖÆÑõ»ú	113	ÒÁÀÊ	10	Ò»°ãÃ³Ò×	1	Ì¨	206484	Ç§¿Ë	17,135,754
201911	84196019	ÆäËûÖÆÑõ»ú	114	ÒÁÀ­¿Ë	10	Ò»°ãÃ³Ò×	111	Ì¨	1005	Ç§¿Ë	106,512
201911	84196019	ÆäËûÖÆÑõ»ú	116	ÈÕ±¾	10	Ò»°ãÃ³Ò×	15	Ì¨	97	Ç§¿Ë	16,269
201911	84196019	ÆäËûÖÆÑõ»ú	122	ÂíÀ´Î÷ÑÇ	10	Ò»°ãÃ³Ò×	16	Ì¨	421	Ç§¿Ë	9,999
201911	84196019	ÆäËûÖÆÑõ»ú	124	ÃÉ¹Å	10	Ò»°ãÃ³Ò×	1	Ì¨	200	Ç§¿Ë	2,000
201911	84196019	ÆäËûÖÆÑõ»ú	129	·ÆÂÉ±ö	10	Ò»°ãÃ³Ò×	1	Ì¨	140	Ç§¿Ë	23,091
201911	84196019	ÆäËûÖÆÑõ»ú	134	Ë¹ÀïÀ¼¿¨	10	Ò»°ãÃ³Ò×	1	Ì¨	73500	Ç§¿Ë	6,859,122
201911	84196019	ÆäËûÖÆÑõ»ú	137	ÍÁ¶úÆä	10	Ò»°ãÃ³Ò×	1	Ì¨	400	Ç§¿Ë	2,547
201911	84196019	ÆäËûÖÆÑõ»ú	139	Ò²ÃÅ	10	Ò»°ãÃ³Ò×	1	Ì¨	984	Ç§¿Ë	221,081
201911	84196019	ÆäËûÖÆÑõ»ú	143	ÖÐ¹úÌ¨Íå	10	Ò»°ãÃ³Ò×	501	Ì¨	3589	Ç§¿Ë	675,348
201911	84196019	ÆäËûÖÆÑõ»ú	206	¿¦ÂóÂ¡	10	Ò»°ãÃ³Ò×	2	Ì¨	54	Ç§¿Ë	5,929
201911	84196019	ÆäËûÖÆÑõ»ú	215	°£¼°	10	Ò»°ãÃ³Ò×	17	Ì¨	156292	Ç§¿Ë	7,799,212
201911	84196019	ÆäËûÖÆÑõ»ú	217	°£Èû¶í±ÈÑÇ	10	Ò»°ãÃ³Ò×	1	Ì¨	65	Ç§¿Ë	15,154
201911	84196019	ÆäËûÖÆÑõ»ú	220	¼ÓÄÉ	10	Ò»°ãÃ³Ò×	1	Ì¨	2677	Ç§¿Ë	138,069
201911	84196019	ÆäËûÖÆÑõ»ú	224	¿ÏÄáÑÇ	10	Ò»°ãÃ³Ò×	10	Ì¨	60	Ç§¿Ë	20,516
201911	84196019	ÆäËûÖÆÑõ»ú	236	ÄáÈÕÀûÑÇ	10	Ò»°ãÃ³Ò×	217	Ì¨	5622	Ç§¿Ë	454,028
201911	84196019	ÆäËûÖÆÑõ»ú	241	ÈûÉà¶û	10	Ò»°ãÃ³Ò×	1	Ì¨	44	Ç§¿Ë	9,904
201911	84196019	ÆäËûÖÆÑõ»ú	244	ÄÏ·Ç	10	Ò»°ãÃ³Ò×	11	Ì¨	16310	Ç§¿Ë	846,441
201911	84196019	ÆäËûÖÆÑõ»ú	248	¶à¸ç	10	Ò»°ãÃ³Ò×	1	Ì¨	6863	Ç§¿Ë	306,189
201911	84196019	ÆäËûÖÆÑõ»ú	301	±ÈÀûÊ±	10	Ò»°ãÃ³Ò×	55	Ì¨	440	Ç§¿Ë	19,455
201911	84196019	ÆäËûÖÆÑõ»ú	303	Ó¢¹ú	10	Ò»°ãÃ³Ò×	1	Ì¨	2	Ç§¿Ë	1,061
201911	84196019	ÆäËûÖÆÑõ»ú	307	Òâ´óÀû	10	Ò»°ãÃ³Ò×	16	Ì¨	288	Ç§¿Ë	31,694
201911	84196019	ÆäËûÖÆÑõ»ú	309	ºÉÀ¼	10	Ò»°ãÃ³Ò×	10	Ì¨	111	Ç§¿Ë	884
201911	84196019	ÆäËûÖÆÑõ»ú	312	Î÷°àÑÀ	10	Ò»°ãÃ³Ò×	2	Ì¨	1	Ç§¿Ë	56
201911	84196019	ÆäËûÖÆÑõ»ú	321	ÐÙÑÀÀû	10	Ò»°ãÃ³Ò×	50	Ì¨	360	Ç§¿Ë	21,926
201911	84196019	ÆäËûÖÆÑõ»ú	331	ÈðÊ¿	10	Ò»°ãÃ³Ò×	1	Ì¨	20	Ç§¿Ë	2,667
201911	84196019	ÆäËûÖÆÑõ»ú	337	¸ñÂ³¼ªÑÇ	10	Ò»°ãÃ³Ò×	1	Ì¨	18	Ç§¿Ë	2,115
201911	84196019	ÆäËûÖÆÑõ»ú	410	°ÍÎ÷	10	Ò»°ãÃ³Ò×	1	Ì¨	90	Ç§¿Ë	22,391
201911	84196019	ÆäËûÖÆÑõ»ú	413	¸çÂ×±ÈÑÇ	10	Ò»°ãÃ³Ò×	11	Ì¨	189	Ç§¿Ë	33,145
201911	84196019	ÆäËûÖÆÑõ»ú	433	°ÍÀ­¹ç	10	Ò»°ãÃ³Ò×	2	Ì¨	21128	Ç§¿Ë	4,484,155
201911	84196019	ÆäËûÖÆÑõ»ú	445	Î¯ÄÚÈðÀ­	10	Ò»°ãÃ³Ò×	10	Ì¨	50	Ç§¿Ë	8,136
201911	84196019	ÆäËûÖÆÑõ»ú	501	¼ÓÄÃ´ó	10	Ò»°ãÃ³Ò×	72	Ì¨	377	Ç§¿Ë	86,065
201911	84196019	ÆäËûÖÆÑõ»ú	502	ÃÀ¹ú	10	Ò»°ãÃ³Ò×	1171	Ì¨	5579	Ç§¿Ë	1,415,788
201911	84196019	ÆäËûÖÆÑõ»ú	601	°Ä´óÀûÑÇ	10	Ò»°ãÃ³Ò×	17	Ì¨	102	Ç§¿Ë	3,849
201911	84196019	ÆäËûÖÆÑõ»ú	613	ËùÂÞÃÅÈºµº	10	Ò»°ãÃ³Ò×	1	Ì¨	3035	Ç§¿Ë	255,159
201912	84196011	ÖÆÑõÁ¿¡Ý15000Á¢·½Ã×/Ð¡Ê±µÄÖÆÑõ»ú	136	Ì©¹ú	10	Ò»°ãÃ³Ò×	7	Ì¨	200	Ç§¿Ë	22,285
201912	84196011	ÖÆÑõÁ¿¡Ý15000Á¢·½Ã×/Ð¡Ê±µÄÖÆÑõ»ú	149	ÎÚ×È±ð¿ËË¹Ì¹	10	Ò»°ãÃ³Ò×	1	Ì¨	8095	Ç§¿Ë	1,307,701
201912	84196011	ÖÆÑõÁ¿¡Ý15000Á¢·½Ã×/Ð¡Ê±µÄÖÆÑõ»ú	224	¿ÏÄáÑÇ	10	Ò»°ãÃ³Ò×	200	Ì¨	3300	Ç§¿Ë	140,236
201912	84196011	ÖÆÑõÁ¿¡Ý15000Á¢·½Ã×/Ð¡Ê±µÄÖÆÑõ»ú	240	ÈûÄÚ¼Ó¶û	11	¹ú¼Ò¼ä¡¢¹ú¼Ê×éÖ¯ÎÞ³¥Ô®ÖúºÍÔùËÍµÄÎï×Ê	1	Ì¨	12	Ç§¿Ë	2,400
201912	84196011	ÖÆÑõÁ¿¡Ý15000Á¢·½Ã×/Ð¡Ê±µÄÖÆÑõ»ú	244	ÄÏ·Ç	10	Ò»°ãÃ³Ò×	1	Ì¨	27	Ç§¿Ë	5,119
201912	84196019	ÆäËûÖÆÑõ»ú	111	Ó¡¶È	10	Ò»°ãÃ³Ò×	269	Ì¨	4539	Ç§¿Ë	401,636
201912	84196019	ÆäËûÖÆÑõ»ú	116	ÈÕ±¾	10	Ò»°ãÃ³Ò×	49	Ì¨	375	Ç§¿Ë	39,892
201912	84196019	ÆäËûÖÆÑõ»ú	121	ÖÐ¹ú°ÄÃÅ	10	Ò»°ãÃ³Ò×	4	Ì¨	80	Ç§¿Ë	1,850
201912	84196019	ÆäËûÖÆÑõ»ú	122	ÂíÀ´Î÷ÑÇ	10	Ò»°ãÃ³Ò×	6	Ì¨	135	Ç§¿Ë	1,262
201912	84196019	ÆäËûÖÆÑõ»ú	125	Äá²´¶ûÁª°îÃñÖ÷¹²ºÍ¹ú	10	Ò»°ãÃ³Ò×	10	Ì¨	215	Ç§¿Ë	15,916
201912	84196019	ÆäËûÖÆÑõ»ú	127	°Í»ùË¹Ì¹	10	Ò»°ãÃ³Ò×	1	Ì¨	220	Ç§¿Ë	1,472
201912	84196019	ÆäËûÖÆÑõ»ú	129	·ÆÂÉ±ö	10	Ò»°ãÃ³Ò×	3	Ì¨	2036	Ç§¿Ë	124,756
201912	84196019	ÆäËûÖÆÑõ»ú	131	É³ÌØ°¢À­²®	10	Ò»°ãÃ³Ò×	22	Ì¨	20	Ç§¿Ë	553
201912	84196019	ÆäËûÖÆÑõ»ú	133	º«¹ú	10	Ò»°ãÃ³Ò×	6	Ì¨	26645	Ç§¿Ë	4,197,667
201912	84196019	ÆäËûÖÆÑõ»ú	136	Ì©¹ú	10	Ò»°ãÃ³Ò×	8	Ì¨	480	Ç§¿Ë	5,273
201912	84196019	ÆäËûÖÆÑõ»ú	138	°¢ÁªÇõ	10	Ò»°ãÃ³Ò×	3	Ì¨	47	Ç§¿Ë	4,838
201912	84196019	ÆäËûÖÆÑõ»ú	139	Ò²ÃÅ	10	Ò»°ãÃ³Ò×	20	Ì¨	208	Ç§¿Ë	14,725
201912	84196019	ÆäËûÖÆÑõ»ú	141	Ô½ÄÏ	10	Ò»°ãÃ³Ò×	15	Ì¨	3820	Ç§¿Ë	60,159
201912	84196019	ÆäËûÖÆÑõ»ú	146	¼ª¶û¼ªË¹Ë¹Ì¹	10	Ò»°ãÃ³Ò×	75	Ì¨	2010	Ç§¿Ë	188,456
201912	84196019	ÆäËûÖÆÑõ»ú	147	Ëþ¼ª¿ËË¹Ì¹	10	Ò»°ãÃ³Ò×	9	Ì¨	153	Ç§¿Ë	21,267
201912	84196019	ÆäËûÖÆÑõ»ú	149	ÎÚ×È±ð¿ËË¹Ì¹	10	Ò»°ãÃ³Ò×	3	Ì¨	1224	Ç§¿Ë	221,827
201912	84196019	ÆäËûÖÆÑõ»ú	201	°¢¶û¼°ÀûÑÇ	10	Ò»°ãÃ³Ò×	2	Ì¨	5	Ç§¿Ë	2,918
201912	84196019	ÆäËûÖÆÑõ»ú	202	°²¸çÀ­	10	Ò»°ãÃ³Ò×	6	Ì¨	108	Ç§¿Ë	10,612
201912	84196019	ÆäËûÖÆÑõ»ú	224	¿ÏÄáÑÇ	10	Ò»°ãÃ³Ò×	40	Ì¨	910	Ç§¿Ë	128,252
201912	84196019	ÆäËûÖÆÑõ»ú	233	ÄªÉ£±È¿Ë	10	Ò»°ãÃ³Ò×	1	Ì¨	55	Ç§¿Ë	5,125
201912	84196019	ÆäËûÖÆÑõ»ú	236	ÄáÈÕÀûÑÇ	10	Ò»°ãÃ³Ò×	11	Ì¨	7940	Ç§¿Ë	386,581
201912	84196019	ÆäËûÖÆÑõ»ú	244	ÄÏ·Ç	10	Ò»°ãÃ³Ò×	26	Ì¨	235	Ç§¿Ë	43,840
201912	84196019	ÆäËûÖÆÑõ»ú	250	ÎÚ¸É´ï	10	Ò»°ãÃ³Ò×	2	Ì¨	36	Ç§¿Ë	4,908
201912	84196019	ÆäËûÖÆÑõ»ú	301	±ÈÀûÊ±	10	Ò»°ãÃ³Ò×	3	Ì¨	0	Ç§¿Ë	171
201912	84196019	ÆäËûÖÆÑõ»ú	303	Ó¢¹ú	10	Ò»°ãÃ³Ò×	60	Ì¨	222	Ç§¿Ë	55,459
201912	84196019	ÆäËûÖÆÑõ»ú	307	Òâ´óÀû	10	Ò»°ãÃ³Ò×	51	Ì¨	176	Ç§¿Ë	23,263
201912	84196019	ÆäËûÖÆÑõ»ú	312	Î÷°àÑÀ	10	Ò»°ãÃ³Ò×	15	Ì¨	15	Ç§¿Ë	742
201912	84196019	ÆäËûÖÆÑõ»ú	327	²¨À¼	10	Ò»°ãÃ³Ò×	25	Ì¨	64	Ç§¿Ë	31,627
201912	84196019	ÆäËûÖÆÑõ»ú	335	À­ÍÑÎ¬ÑÇ	10	Ò»°ãÃ³Ò×	2	Ì¨	0	Ç§¿Ë	25
201912	84196019	ÆäËûÖÆÑõ»ú	344	¶íÂÞË¹Áª°î	10	Ò»°ãÃ³Ò×	10	Ì¨	24	Ç§¿Ë	303
201912	84196019	ÆäËûÖÆÑõ»ú	410	°ÍÎ÷	10	Ò»°ãÃ³Ò×	1	Ì¨	1250	Ç§¿Ë	94,231
201912	84196019	ÆäËûÖÆÑõ»ú	413	¸çÂ×±ÈÑÇ	10	Ò»°ãÃ³Ò×	1	Ì¨	1000	Ç§¿Ë	214,561
201912	84196019	ÆäËûÖÆÑõ»ú	423	Î£µØÂíÀ­	10	Ò»°ãÃ³Ò×	2	Ì¨	14	Ç§¿Ë	1,896
201912	84196019	ÆäËûÖÆÑõ»ú	440	Èø¶ûÍß¶à	10	Ò»°ãÃ³Ò×	3	Ì¨	578	Ç§¿Ë	107,281
201912	84196019	ÆäËûÖÆÑõ»ú	501	¼ÓÄÃ´ó	10	Ò»°ãÃ³Ò×	55	Ì¨	898	Ç§¿Ë	115,231
201912	84196019	ÆäËûÖÆÑõ»ú	502	ÃÀ¹ú	10	Ò»°ãÃ³Ò×	1922	Ì¨	10454	Ç§¿Ë	2,128,709
201912	84196019	ÆäËûÖÆÑõ»ú	601	°Ä´óÀûÑÇ	10	Ò»°ãÃ³Ò×	8	Ì¨	91	Ç§¿Ë	5,058
201912	84196019	ÆäËûÖÆÑõ»ú	609	ÐÂÎ÷À¼	10	Ò»°ãÃ³Ò×	2	Ì¨	32	Ç§¿Ë	982
201911	63079000	6301ÖÁ6307µÄÎ´ÁÐÃûÖÆ³ÉÆ·,°üÀ¨·þ×°²Ã¼ôÑù	101	°¢¸»º¹	10	Ò»°ãÃ³Ò×	6549	Ç§¿Ë	0	?	511,149
201911	63079000	6301ÖÁ6307µÄÎ´ÁÐÃûÖÆ³ÉÆ·,°üÀ¨·þ×°²Ã¼ôÑù	102	°ÍÁÖ	10	Ò»°ãÃ³Ò×	3233	Ç§¿Ë	0	?	125,587
201911	63079000	6301ÖÁ6307µÄÎ´ÁÐÃûÖÆ³ÉÆ·,°üÀ¨·þ×°²Ã¼ôÑù	103	ÃÏ¼ÓÀ­¹ú	10	Ò»°ãÃ³Ò×	169601	Ç§¿Ë	0	?	10,260,643
201911	63079000	6301ÖÁ6307µÄÎ´ÁÐÃûÖÆ³ÉÆ·,°üÀ¨·þ×°²Ã¼ôÑù	104	²»µ¤	10	Ò»°ãÃ³Ò×	26	Ç§¿Ë	0	?	3,511
201911	63079000	6301ÖÁ6307µÄÎ´ÁÐÃûÖÆ³ÉÆ·,°üÀ¨·þ×°²Ã¼ôÑù	105	ÎÄÀ³	10	Ò»°ãÃ³Ò×	226	Ç§¿Ë	0	?	40,795
201911	63079000	6301ÖÁ6307µÄÎ´ÁÐÃûÖÆ³ÉÆ·,°üÀ¨·þ×°²Ã¼ôÑù	106	Ãåµé	10	Ò»°ãÃ³Ò×	84526	Ç§¿Ë	0	?	3,831,535
201911	63079000	6301ÖÁ6307µÄÎ´ÁÐÃûÖÆ³ÉÆ·,°üÀ¨·þ×°²Ã¼ôÑù	107	¼íÆÒÕ¯	10	Ò»°ãÃ³Ò×	56760	Ç§¿Ë	0	?	2,641,609
201911	63079000	6301ÖÁ6307µÄÎ´ÁÐÃûÖÆ³ÉÆ·,°üÀ¨·þ×°²Ã¼ôÑù	108	ÈûÆÖÂ·Ë¹	10	Ò»°ãÃ³Ò×	16085	Ç§¿Ë	0	?	440,939
201911	63079000	6301ÖÁ6307µÄÎ´ÁÐÃûÖÆ³ÉÆ·,°üÀ¨·þ×°²Ã¼ôÑù	109	³¯ÏÊ	10	Ò»°ãÃ³Ò×	75126	Ç§¿Ë	0	?	1,956,233
201911	63079000	6301ÖÁ6307µÄÎ´ÁÐÃûÖÆ³ÉÆ·,°üÀ¨·þ×°²Ã¼ôÑù	110	ÖÐ¹úÏã¸Û	10	Ò»°ãÃ³Ò×	472919	Ç§¿Ë	0	?	64,595,161
201911	63079000	6301ÖÁ6307µÄÎ´ÁÐÃûÖÆ³ÉÆ·,°üÀ¨·þ×°²Ã¼ôÑù	111	Ó¡¶È	10	Ò»°ãÃ³Ò×	572804	Ç§¿Ë	0	?	25,810,667
201911	63079000	6301ÖÁ6307µÄÎ´ÁÐÃûÖÆ³ÉÆ·,°üÀ¨·þ×°²Ã¼ôÑù	112	Ó¡¶ÈÄáÎ÷ÑÇ	10	Ò»°ãÃ³Ò×	261181	Ç§¿Ë	0	?	16,787,013
201911	63079000	6301ÖÁ6307µÄÎ´ÁÐÃûÖÆ³ÉÆ·,°üÀ¨·þ×°²Ã¼ôÑù	113	ÒÁÀÊ	10	Ò»°ãÃ³Ò×	35212	Ç§¿Ë	0	?	1,941,826
201911	63079000	6301ÖÁ6307µÄÎ´ÁÐÃûÖÆ³ÉÆ·,°üÀ¨·þ×°²Ã¼ôÑù	114	ÒÁÀ­¿Ë	10	Ò»°ãÃ³Ò×	309062	Ç§¿Ë	0	?	13,496,430
201911	63079000	6301ÖÁ6307µÄÎ´ÁÐÃûÖÆ³ÉÆ·,°üÀ¨·þ×°²Ã¼ôÑù	115	ÒÔÉ«ÁÐ	10	Ò»°ãÃ³Ò×	123775	Ç§¿Ë	0	?	6,965,420
201911	63079000	6301ÖÁ6307µÄÎ´ÁÐÃûÖÆ³ÉÆ·,°üÀ¨·þ×°²Ã¼ôÑù	116	ÈÕ±¾	10	Ò»°ãÃ³Ò×	6460245	Ç§¿Ë	0	?	337,170,482
201911	63079000	6301ÖÁ6307µÄÎ´ÁÐÃûÖÆ³ÉÆ·,°üÀ¨·þ×°²Ã¼ôÑù	117	Ô¼µ©	10	Ò»°ãÃ³Ò×	24199	Ç§¿Ë	0	?	1,166,110
201911	63079000	6301ÖÁ6307µÄÎ´ÁÐÃûÖÆ³ÉÆ·,°üÀ¨·þ×°²Ã¼ôÑù	118	¿ÆÍþÌØ	10	Ò»°ãÃ³Ò×	44204	Ç§¿Ë	0	?	2,917,695
201911	63079000	6301ÖÁ6307µÄÎ´ÁÐÃûÖÆ³ÉÆ·,°üÀ¨·þ×°²Ã¼ôÑù	119	ÀÏÎÎ	10	Ò»°ãÃ³Ò×	259	Ç§¿Ë	0	?	12,270
201911	63079000	6301ÖÁ6307µÄÎ´ÁÐÃûÖÆ³ÉÆ·,°üÀ¨·þ×°²Ã¼ôÑù	119	ÀÏÎÎ	12	ÆäËû¾èÔùÎï×Ê	1	Ç§¿Ë	0	?	31
201911	63079000	6301ÖÁ6307µÄÎ´ÁÐÃûÖÆ³ÉÆ·,°üÀ¨·þ×°²Ã¼ôÑù	120	Àè°ÍÄÛ	10	Ò»°ãÃ³Ò×	10438	Ç§¿Ë	0	?	521,473
201911	63079000	6301ÖÁ6307µÄÎ´ÁÐÃûÖÆ³ÉÆ·,°üÀ¨·þ×°²Ã¼ôÑù	121	ÖÐ¹ú°ÄÃÅ	10	Ò»°ãÃ³Ò×	13147	Ç§¿Ë	0	?	189,729
201911	63079000	6301ÖÁ6307µÄÎ´ÁÐÃûÖÆ³ÉÆ·,°üÀ¨·þ×°²Ã¼ôÑù	122	ÂíÀ´Î÷ÑÇ	10	Ò»°ãÃ³Ò×	728390	Ç§¿Ë	0	?	42,479,653
201911	63079000	6301ÖÁ6307µÄÎ´ÁÐÃûÖÆ³ÉÆ·,°üÀ¨·þ×°²Ã¼ôÑù	123	Âí¶û´ú·ò	10	Ò»°ãÃ³Ò×	404	Ç§¿Ë	0	?	23,024
201911	63079000	6301ÖÁ6307µÄÎ´ÁÐÃûÖÆ³ÉÆ·,°üÀ¨·þ×°²Ã¼ôÑù	124	ÃÉ¹Å	10	Ò»°ãÃ³Ò×	5433	Ç§¿Ë	0	?	201,368
201911	63079000	6301ÖÁ6307µÄÎ´ÁÐÃûÖÆ³ÉÆ·,°üÀ¨·þ×°²Ã¼ôÑù	125	Äá²´¶ûÁª°îÃñÖ÷¹²ºÍ¹ú	10	Ò»°ãÃ³Ò×	4844	Ç§¿Ë	0	?	12,627
201911	63079000	6301ÖÁ6307µÄÎ´ÁÐÃûÖÆ³ÉÆ·,°üÀ¨·þ×°²Ã¼ôÑù	126	°¢Âü	10	Ò»°ãÃ³Ò×	24555	Ç§¿Ë	0	?	744,235
201911	63079000	6301ÖÁ6307µÄÎ´ÁÐÃûÖÆ³ÉÆ·,°üÀ¨·þ×°²Ã¼ôÑù	127	°Í»ùË¹Ì¹	10	Ò»°ãÃ³Ò×	80379	Ç§¿Ë	0	?	1,584,738
201911	63079000	6301ÖÁ6307µÄÎ´ÁÐÃûÖÆ³ÉÆ·,°üÀ¨·þ×°²Ã¼ôÑù	128	°ÍÀÕË¹Ì¹	10	Ò»°ãÃ³Ò×	213	Ç§¿Ë	0	?	9,886
201911	63079000	6301ÖÁ6307µÄÎ´ÁÐÃûÖÆ³ÉÆ·,°üÀ¨·þ×°²Ã¼ôÑù	129	·ÆÂÉ±ö	10	Ò»°ãÃ³Ò×	273093	Ç§¿Ë	0	?	12,998,093
201911	63079000	6301ÖÁ6307µÄÎ´ÁÐÃûÖÆ³ÉÆ·,°üÀ¨·þ×°²Ã¼ôÑù	130	¿¨Ëþ¶û	10	Ò»°ãÃ³Ò×	37285	Ç§¿Ë	0	?	1,590,569
201911	63079000	6301ÖÁ6307µÄÎ´ÁÐÃûÖÆ³ÉÆ·,°üÀ¨·þ×°²Ã¼ôÑù	131	É³ÌØ°¢À­²®	10	Ò»°ãÃ³Ò×	509929	Ç§¿Ë	0	?	18,599,412
201911	63079000	6301ÖÁ6307µÄÎ´ÁÐÃûÖÆ³ÉÆ·,°üÀ¨·þ×°²Ã¼ôÑù	132	ÐÂ¼ÓÆÂ	10	Ò»°ãÃ³Ò×	311627	Ç§¿Ë	0	?	28,286,344
201911	63079000	6301ÖÁ6307µÄÎ´ÁÐÃûÖÆ³ÉÆ·,°üÀ¨·þ×°²Ã¼ôÑù	133	º«¹ú	10	Ò»°ãÃ³Ò×	1582724	Ç§¿Ë	0	?	98,891,305
201911	63079000	6301ÖÁ6307µÄÎ´ÁÐÃûÖÆ³ÉÆ·,°üÀ¨·þ×°²Ã¼ôÑù	134	Ë¹ÀïÀ¼¿¨	10	Ò»°ãÃ³Ò×	4551	Ç§¿Ë	0	?	1,040,419
201911	63079000	6301ÖÁ6307µÄÎ´ÁÐÃûÖÆ³ÉÆ·,°üÀ¨·þ×°²Ã¼ôÑù	135	ÐðÀûÑÇ	10	Ò»°ãÃ³Ò×	3427	Ç§¿Ë	0	?	101,039
201911	63079000	6301ÖÁ6307µÄÎ´ÁÐÃûÖÆ³ÉÆ·,°üÀ¨·þ×°²Ã¼ôÑù	136	Ì©¹ú	10	Ò»°ãÃ³Ò×	416788	Ç§¿Ë	0	?	16,029,610
201911	63079000	6301ÖÁ6307µÄÎ´ÁÐÃûÖÆ³ÉÆ·,°üÀ¨·þ×°²Ã¼ôÑù	137	ÍÁ¶úÆä	10	Ò»°ãÃ³Ò×	75254	Ç§¿Ë	0	?	2,716,201
201911	63079000	6301ÖÁ6307µÄÎ´ÁÐÃûÖÆ³ÉÆ·,°üÀ¨·þ×°²Ã¼ôÑù	138	°¢ÁªÇõ	10	Ò»°ãÃ³Ò×	379973	Ç§¿Ë	0	?	16,161,107
201911	63079000	6301ÖÁ6307µÄÎ´ÁÐÃûÖÆ³ÉÆ·,°üÀ¨·þ×°²Ã¼ôÑù	139	Ò²ÃÅ	10	Ò»°ãÃ³Ò×	30412	Ç§¿Ë	0	?	1,035,802
201911	63079000	6301ÖÁ6307µÄÎ´ÁÐÃûÖÆ³ÉÆ·,°üÀ¨·þ×°²Ã¼ôÑù	141	Ô½ÄÏ	10	Ò»°ãÃ³Ò×	718321	Ç§¿Ë	0	?	51,311,394
201911	63079000	6301ÖÁ6307µÄÎ´ÁÐÃûÖÆ³ÉÆ·,°üÀ¨·þ×°²Ã¼ôÑù	143	ÖÐ¹úÌ¨Íå	10	Ò»°ãÃ³Ò×	349009	Ç§¿Ë	0	?	17,247,654
201911	63079000	6301ÖÁ6307µÄÎ´ÁÐÃûÖÆ³ÉÆ·,°üÀ¨·þ×°²Ã¼ôÑù	145	¹þÈø¿ËË¹Ì¹	10	Ò»°ãÃ³Ò×	27431	Ç§¿Ë	0	?	1,072,492
201911	63079000	6301ÖÁ6307µÄÎ´ÁÐÃûÖÆ³ÉÆ·,°üÀ¨·þ×°²Ã¼ôÑù	146	¼ª¶û¼ªË¹Ë¹Ì¹	10	Ò»°ãÃ³Ò×	15403	Ç§¿Ë	0	?	349,696
201911	63079000	6301ÖÁ6307µÄÎ´ÁÐÃûÖÆ³ÉÆ·,°üÀ¨·þ×°²Ã¼ôÑù	147	Ëþ¼ª¿ËË¹Ì¹	10	Ò»°ãÃ³Ò×	1001	Ç§¿Ë	0	?	71,976
201911	63079000	6301ÖÁ6307µÄÎ´ÁÐÃûÖÆ³ÉÆ·,°üÀ¨·þ×°²Ã¼ôÑù	148	ÍÁ¿âÂüË¹Ì¹	10	Ò»°ãÃ³Ò×	5	Ç§¿Ë	0	?	71
201911	63079000	6301ÖÁ6307µÄÎ´ÁÐÃûÖÆ³ÉÆ·,°üÀ¨·þ×°²Ã¼ôÑù	149	ÎÚ×È±ð¿ËË¹Ì¹	10	Ò»°ãÃ³Ò×	35496	Ç§¿Ë	0	?	1,115,145
201911	63079000	6301ÖÁ6307µÄÎ´ÁÐÃûÖÆ³ÉÆ·,°üÀ¨·þ×°²Ã¼ôÑù	201	°¢¶û¼°ÀûÑÇ	10	Ò»°ãÃ³Ò×	57391	Ç§¿Ë	0	?	4,120,693
201911	63079000	6301ÖÁ6307µÄÎ´ÁÐÃûÖÆ³ÉÆ·,°üÀ¨·þ×°²Ã¼ôÑù	202	°²¸çÀ­	10	Ò»°ãÃ³Ò×	6603	Ç§¿Ë	0	?	195,954
201911	63079000	6301ÖÁ6307µÄÎ´ÁÐÃûÖÆ³ÉÆ·,°üÀ¨·þ×°²Ã¼ôÑù	203	±´Äþ	10	Ò»°ãÃ³Ò×	1325	Ç§¿Ë	0	?	8,436
201911	63079000	6301ÖÁ6307µÄÎ´ÁÐÃûÖÆ³ÉÆ·,°üÀ¨·þ×°²Ã¼ôÑù	206	¿¦ÂóÂ¡	10	Ò»°ãÃ³Ò×	8906	Ç§¿Ë	0	?	272,461
201911	63079000	6301ÖÁ6307µÄÎ´ÁÐÃûÖÆ³ÉÆ·,°üÀ¨·þ×°²Ã¼ôÑù	207	¼ÓÄÇÀûÈºµº	10	Ò»°ãÃ³Ò×	1	Ç§¿Ë	0	?	226
201911	63079000	6301ÖÁ6307µÄÎ´ÁÐÃûÖÆ³ÉÆ·,°üÀ¨·þ×°²Ã¼ôÑù	208	·ðµÃ½Ç	10	Ò»°ãÃ³Ò×	18	Ç§¿Ë	0	?	1,875
201911	63079000	6301ÖÁ6307µÄÎ´ÁÐÃûÖÆ³ÉÆ·,°üÀ¨·þ×°²Ã¼ôÑù	211	Õ§µÃ	10	Ò»°ãÃ³Ò×	4	Ç§¿Ë	0	?	589
201911	63079000	6301ÖÁ6307µÄÎ´ÁÐÃûÖÆ³ÉÆ·,°üÀ¨·þ×°²Ã¼ôÑù	213	¸Õ¹û(²¼)	10	Ò»°ãÃ³Ò×	5405	Ç§¿Ë	0	?	109,807
201911	63079000	6301ÖÁ6307µÄÎ´ÁÐÃûÖÆ³ÉÆ·,°üÀ¨·þ×°²Ã¼ôÑù	214	¼ª²¼Ìá	10	Ò»°ãÃ³Ò×	603	Ç§¿Ë	0	?	16,346
201911	63079000	6301ÖÁ6307µÄÎ´ÁÐÃûÖÆ³ÉÆ·,°üÀ¨·þ×°²Ã¼ôÑù	215	°£¼°	10	Ò»°ãÃ³Ò×	94096	Ç§¿Ë	0	?	3,565,620
201911	63079000	6301ÖÁ6307µÄÎ´ÁÐÃûÖÆ³ÉÆ·,°üÀ¨·þ×°²Ã¼ôÑù	216	³àµÀ¼¸ÄÚÑÇ	10	Ò»°ãÃ³Ò×	124	Ç§¿Ë	0	?	14,036
201911	63079000	6301ÖÁ6307µÄÎ´ÁÐÃûÖÆ³ÉÆ·,°üÀ¨·þ×°²Ã¼ôÑù	217	°£Èû¶í±ÈÑÇ	10	Ò»°ãÃ³Ò×	2594	Ç§¿Ë	0	?	291,064
201911	63079000	6301ÖÁ6307µÄÎ´ÁÐÃûÖÆ³ÉÆ·,°üÀ¨·þ×°²Ã¼ôÑù	218	¼ÓÅî	10	Ò»°ãÃ³Ò×	1579	Ç§¿Ë	0	?	149,926
201911	63079000	6301ÖÁ6307µÄÎ´ÁÐÃûÖÆ³ÉÆ·,°üÀ¨·þ×°²Ã¼ôÑù	219	¸Ô±ÈÑÇ	10	Ò»°ãÃ³Ò×	44	Ç§¿Ë	0	?	295
201911	63079000	6301ÖÁ6307µÄÎ´ÁÐÃûÖÆ³ÉÆ·,°üÀ¨·þ×°²Ã¼ôÑù	220	¼ÓÄÉ	10	Ò»°ãÃ³Ò×	22194	Ç§¿Ë	0	?	325,218
201911	63079000	6301ÖÁ6307µÄÎ´ÁÐÃûÖÆ³ÉÆ·,°üÀ¨·þ×°²Ã¼ôÑù	221	¼¸ÄÚÑÇ	10	Ò»°ãÃ³Ò×	1440	Ç§¿Ë	0	?	17,686
201911	63079000	6301ÖÁ6307µÄÎ´ÁÐÃûÖÆ³ÉÆ·,°üÀ¨·þ×°²Ã¼ôÑù	222	¼¸ÄÚÑÇ±ÈÉÜ	10	Ò»°ãÃ³Ò×	16	Ç§¿Ë	0	?	2,519
201911	63079000	6301ÖÁ6307µÄÎ´ÁÐÃûÖÆ³ÉÆ·,°üÀ¨·þ×°²Ã¼ôÑù	223	¿ÆÌØµÏÍß	10	Ò»°ãÃ³Ò×	5579	Ç§¿Ë	0	?	437,072
201911	63079000	6301ÖÁ6307µÄÎ´ÁÐÃûÖÆ³ÉÆ·,°üÀ¨·þ×°²Ã¼ôÑù	224	¿ÏÄáÑÇ	10	Ò»°ãÃ³Ò×	12930	Ç§¿Ë	0	?	429,245
201911	63079000	6301ÖÁ6307µÄÎ´ÁÐÃûÖÆ³ÉÆ·,°üÀ¨·þ×°²Ã¼ôÑù	226	Àû±ÈÑÇ	10	Ò»°ãÃ³Ò×	20985	Ç§¿Ë	0	?	655,386
201911	63079000	6301ÖÁ6307µÄÎ´ÁÐÃûÖÆ³ÉÆ·,°üÀ¨·þ×°²Ã¼ôÑù	227	Âí´ï¼ÓË¹¼Ó	10	Ò»°ãÃ³Ò×	1675	Ç§¿Ë	0	?	98,532
201911	63079000	6301ÖÁ6307µÄÎ´ÁÐÃûÖÆ³ÉÆ·,°üÀ¨·þ×°²Ã¼ôÑù	228	ÂíÀ­Î¬	10	Ò»°ãÃ³Ò×	676	Ç§¿Ë	0	?	31,964
201911	63079000	6301ÖÁ6307µÄÎ´ÁÐÃûÖÆ³ÉÆ·,°üÀ¨·þ×°²Ã¼ôÑù	229	ÂíÀï	10	Ò»°ãÃ³Ò×	15	Ç§¿Ë	0	?	1,540
201911	63079000	6301ÖÁ6307µÄÎ´ÁÐÃûÖÆ³ÉÆ·,°üÀ¨·þ×°²Ã¼ôÑù	230	Ã«ÀïËþÄáÑÇ	10	Ò»°ãÃ³Ò×	13741	Ç§¿Ë	0	?	146,602
201911	63079000	6301ÖÁ6307µÄÎ´ÁÐÃûÖÆ³ÉÆ·,°üÀ¨·þ×°²Ã¼ôÑù	231	Ã«ÀïÇóË¹	10	Ò»°ãÃ³Ò×	5154	Ç§¿Ë	0	?	223,026
201911	63079000	6301ÖÁ6307µÄÎ´ÁÐÃûÖÆ³ÉÆ·,°üÀ¨·þ×°²Ã¼ôÑù	232	Ä¦Âå¸ç	10	Ò»°ãÃ³Ò×	27766	Ç§¿Ë	0	?	1,427,047
201911	63079000	6301ÖÁ6307µÄÎ´ÁÐÃûÖÆ³ÉÆ·,°üÀ¨·þ×°²Ã¼ôÑù	233	ÄªÉ£±È¿Ë	10	Ò»°ãÃ³Ò×	8641	Ç§¿Ë	0	?	1,028,504
201911	63079000	6301ÖÁ6307µÄÎ´ÁÐÃûÖÆ³ÉÆ·,°üÀ¨·þ×°²Ã¼ôÑù	234	ÄÉÃ×±ÈÑÇ	10	Ò»°ãÃ³Ò×	400	Ç§¿Ë	0	?	14,149
201911	63079000	6301ÖÁ6307µÄÎ´ÁÐÃûÖÆ³ÉÆ·,°üÀ¨·þ×°²Ã¼ôÑù	235	ÄáÈÕ¶û	10	Ò»°ãÃ³Ò×	105	Ç§¿Ë	0	?	16,311
201911	63079000	6301ÖÁ6307µÄÎ´ÁÐÃûÖÆ³ÉÆ·,°üÀ¨·þ×°²Ã¼ôÑù	236	ÄáÈÕÀûÑÇ	10	Ò»°ãÃ³Ò×	158922	Ç§¿Ë	0	?	4,308,856
201911	63079000	6301ÖÁ6307µÄÎ´ÁÐÃûÖÆ³ÉÆ·,°üÀ¨·þ×°²Ã¼ôÑù	237	ÁôÄáÍô	10	Ò»°ãÃ³Ò×	680	Ç§¿Ë	0	?	23,413
201911	63079000	6301ÖÁ6307µÄÎ´ÁÐÃûÖÆ³ÉÆ·,°üÀ¨·þ×°²Ã¼ôÑù	238	Â¬Íú´ï	10	Ò»°ãÃ³Ò×	2469	Ç§¿Ë	0	?	187,937
201911	63079000	6301ÖÁ6307µÄÎ´ÁÐÃûÖÆ³ÉÆ·,°üÀ¨·þ×°²Ã¼ôÑù	240	ÈûÄÚ¼Ó¶û	10	Ò»°ãÃ³Ò×	243	Ç§¿Ë	0	?	9,558
201911	63079000	6301ÖÁ6307µÄÎ´ÁÐÃûÖÆ³ÉÆ·,°üÀ¨·þ×°²Ã¼ôÑù	241	ÈûÉà¶û	10	Ò»°ãÃ³Ò×	2849	Ç§¿Ë	0	?	305,333
201911	63079000	6301ÖÁ6307µÄÎ´ÁÐÃûÖÆ³ÉÆ·,°üÀ¨·þ×°²Ã¼ôÑù	242	ÈûÀ­Àû°º	11	¹ú¼Ò¼ä¡¢¹ú¼Ê×éÖ¯ÎÞ³¥Ô®ÖúºÍÔùËÍµÄÎï×Ê	181	Ç§¿Ë	0	?	79,370
201911	63079000	6301ÖÁ6307µÄÎ´ÁÐÃûÖÆ³ÉÆ·,°üÀ¨·þ×°²Ã¼ôÑù	243	Ë÷ÂíÀï	10	Ò»°ãÃ³Ò×	12	Ç§¿Ë	0	?	813
201911	63079000	6301ÖÁ6307µÄÎ´ÁÐÃûÖÆ³ÉÆ·,°üÀ¨·þ×°²Ã¼ôÑù	244	ÄÏ·Ç	10	Ò»°ãÃ³Ò×	266682	Ç§¿Ë	0	?	13,754,286
201911	63079000	6301ÖÁ6307µÄÎ´ÁÐÃûÖÆ³ÉÆ·,°üÀ¨·þ×°²Ã¼ôÑù	246	ËÕµ¤	10	Ò»°ãÃ³Ò×	80469	Ç§¿Ë	0	?	3,759,976
201911	63079000	6301ÖÁ6307µÄÎ´ÁÐÃûÖÆ³ÉÆ·,°üÀ¨·þ×°²Ã¼ôÑù	247	Ì¹É£ÄáÑÇ	10	Ò»°ãÃ³Ò×	17291	Ç§¿Ë	0	?	363,149
201911	63079000	6301ÖÁ6307µÄÎ´ÁÐÃûÖÆ³ÉÆ·,°üÀ¨·þ×°²Ã¼ôÑù	248	¶à¸ç	10	Ò»°ãÃ³Ò×	24409	Ç§¿Ë	0	?	511,747
201911	63079000	6301ÖÁ6307µÄÎ´ÁÐÃûÖÆ³ÉÆ·,°üÀ¨·þ×°²Ã¼ôÑù	249	Í»ÄáË¹	10	Ò»°ãÃ³Ò×	5110	Ç§¿Ë	0	?	253,223
201911	63079000	6301ÖÁ6307µÄÎ´ÁÐÃûÖÆ³ÉÆ·,°üÀ¨·þ×°²Ã¼ôÑù	249	Í»ÄáË¹	11	¹ú¼Ò¼ä¡¢¹ú¼Ê×éÖ¯ÎÞ³¥Ô®ÖúºÍÔùËÍµÄÎï×Ê	4	Ç§¿Ë	0	?	239
201911	63079000	6301ÖÁ6307µÄÎ´ÁÐÃûÖÆ³ÉÆ·,°üÀ¨·þ×°²Ã¼ôÑù	250	ÎÚ¸É´ï	10	Ò»°ãÃ³Ò×	2182	Ç§¿Ë	0	?	108,516
201911	63079000	6301ÖÁ6307µÄÎ´ÁÐÃûÖÆ³ÉÆ·,°üÀ¨·þ×°²Ã¼ôÑù	250	ÎÚ¸É´ï	11	¹ú¼Ò¼ä¡¢¹ú¼Ê×éÖ¯ÎÞ³¥Ô®ÖúºÍÔùËÍµÄÎï×Ê	1048	Ç§¿Ë	0	?	416,002
201911	63079000	6301ÖÁ6307µÄÎ´ÁÐÃûÖÆ³ÉÆ·,°üÀ¨·þ×°²Ã¼ôÑù	252	¸Õ¹û(½ð)	10	Ò»°ãÃ³Ò×	1575	Ç§¿Ë	0	?	166,414
201911	63079000	6301ÖÁ6307µÄÎ´ÁÐÃûÖÆ³ÉÆ·,°üÀ¨·þ×°²Ã¼ôÑù	253	ÔÞ±ÈÑÇ	10	Ò»°ãÃ³Ò×	2073	Ç§¿Ë	0	?	142,612
201911	63079000	6301ÖÁ6307µÄÎ´ÁÐÃûÖÆ³ÉÆ·,°üÀ¨·þ×°²Ã¼ôÑù	254	½ò°Í²¼Î¤	10	Ò»°ãÃ³Ò×	2357	Ç§¿Ë	0	?	159,872
201911	63079000	6301ÖÁ6307µÄÎ´ÁÐÃûÖÆ³ÉÆ·,°üÀ¨·þ×°²Ã¼ôÑù	260	ÄÏËÕµ¤¹²ºÍ¹ú	10	Ò»°ãÃ³Ò×	600	Ç§¿Ë	0	?	51,270
201911	63079000	6301ÖÁ6307µÄÎ´ÁÐÃûÖÆ³ÉÆ·,°üÀ¨·þ×°²Ã¼ôÑù	301	±ÈÀûÊ±	10	Ò»°ãÃ³Ò×	589229	Ç§¿Ë	0	?	25,102,790
201911	63079000	6301ÖÁ6307µÄÎ´ÁÐÃûÖÆ³ÉÆ·,°üÀ¨·þ×°²Ã¼ôÑù	302	µ¤Âó	10	Ò»°ãÃ³Ò×	201176	Ç§¿Ë	0	?	9,258,821
201911	63079000	6301ÖÁ6307µÄÎ´ÁÐÃûÖÆ³ÉÆ·,°üÀ¨·þ×°²Ã¼ôÑù	303	Ó¢¹ú	10	Ò»°ãÃ³Ò×	2673941	Ç§¿Ë	0	?	116,248,711
201911	63079000	6301ÖÁ6307µÄÎ´ÁÐÃûÖÆ³ÉÆ·,°üÀ¨·þ×°²Ã¼ôÑù	304	µÂ¹ú	10	Ò»°ãÃ³Ò×	2762209	Ç§¿Ë	0	?	110,025,600
201911	63079000	6301ÖÁ6307µÄÎ´ÁÐÃûÖÆ³ÉÆ·,°üÀ¨·þ×°²Ã¼ôÑù	305	·¨¹ú	10	Ò»°ãÃ³Ò×	1282797	Ç§¿Ë	0	?	47,601,178
201911	63079000	6301ÖÁ6307µÄÎ´ÁÐÃûÖÆ³ÉÆ·,°üÀ¨·þ×°²Ã¼ôÑù	306	°®¶ûÀ¼	10	Ò»°ãÃ³Ò×	103206	Ç§¿Ë	0	?	2,850,722
201911	63079000	6301ÖÁ6307µÄÎ´ÁÐÃûÖÆ³ÉÆ·,°üÀ¨·þ×°²Ã¼ôÑù	307	Òâ´óÀû	10	Ò»°ãÃ³Ò×	528588	Ç§¿Ë	0	?	22,511,841
201911	63079000	6301ÖÁ6307µÄÎ´ÁÐÃûÖÆ³ÉÆ·,°üÀ¨·þ×°²Ã¼ôÑù	308	Â¬É­±¤	10	Ò»°ãÃ³Ò×	869	Ç§¿Ë	0	?	6,450
201911	63079000	6301ÖÁ6307µÄÎ´ÁÐÃûÖÆ³ÉÆ·,°üÀ¨·þ×°²Ã¼ôÑù	309	ºÉÀ¼	10	Ò»°ãÃ³Ò×	1803741	Ç§¿Ë	0	?	61,382,271
201911	63079000	6301ÖÁ6307µÄÎ´ÁÐÃûÖÆ³ÉÆ·,°üÀ¨·þ×°²Ã¼ôÑù	310	Ï£À°	10	Ò»°ãÃ³Ò×	150743	Ç§¿Ë	0	?	7,119,207
201911	63079000	6301ÖÁ6307µÄÎ´ÁÐÃûÖÆ³ÉÆ·,°üÀ¨·þ×°²Ã¼ôÑù	311	ÆÏÌÑÑÀ	10	Ò»°ãÃ³Ò×	77124	Ç§¿Ë	0	?	4,125,458
201911	63079000	6301ÖÁ6307µÄÎ´ÁÐÃûÖÆ³ÉÆ·,°üÀ¨·þ×°²Ã¼ôÑù	312	Î÷°àÑÀ	10	Ò»°ãÃ³Ò×	683136	Ç§¿Ë	0	?	30,896,486
201911	63079000	6301ÖÁ6307µÄÎ´ÁÐÃûÖÆ³ÉÆ·,°üÀ¨·þ×°²Ã¼ôÑù	313	°¢¶û°ÍÄáÑÇ	10	Ò»°ãÃ³Ò×	4156	Ç§¿Ë	0	?	193,343
201911	63079000	6301ÖÁ6307µÄÎ´ÁÐÃûÖÆ³ÉÆ·,°üÀ¨·þ×°²Ã¼ôÑù	315	°ÂµØÀû	10	Ò»°ãÃ³Ò×	83358	Ç§¿Ë	0	?	3,458,472
201911	63079000	6301ÖÁ6307µÄÎ´ÁÐÃûÖÆ³ÉÆ·,°üÀ¨·þ×°²Ã¼ôÑù	316	±£¼ÓÀûÑÇ	10	Ò»°ãÃ³Ò×	74678	Ç§¿Ë	0	?	2,011,008
201911	63079000	6301ÖÁ6307µÄÎ´ÁÐÃûÖÆ³ÉÆ·,°üÀ¨·þ×°²Ã¼ôÑù	318	·ÒÀ¼	10	Ò»°ãÃ³Ò×	136465	Ç§¿Ë	0	?	2,863,338
201911	63079000	6301ÖÁ6307µÄÎ´ÁÐÃûÖÆ³ÉÆ·,°üÀ¨·þ×°²Ã¼ôÑù	320	Ö±²¼ÂÞÍÓ	10	Ò»°ãÃ³Ò×	125	Ç§¿Ë	0	?	2,144
201911	63079000	6301ÖÁ6307µÄÎ´ÁÐÃûÖÆ³ÉÆ·,°üÀ¨·þ×°²Ã¼ôÑù	321	ÐÙÑÀÀû	10	Ò»°ãÃ³Ò×	76027	Ç§¿Ë	0	?	4,493,791
201911	63079000	6301ÖÁ6307µÄÎ´ÁÐÃûÖÆ³ÉÆ·,°üÀ¨·þ×°²Ã¼ôÑù	322	±ùµº	10	Ò»°ãÃ³Ò×	199	Ç§¿Ë	0	?	28,354
201911	63079000	6301ÖÁ6307µÄÎ´ÁÐÃûÖÆ³ÉÆ·,°üÀ¨·þ×°²Ã¼ôÑù	324	Âí¶úËû	10	Ò»°ãÃ³Ò×	2744	Ç§¿Ë	0	?	178,653
201911	63079000	6301ÖÁ6307µÄÎ´ÁÐÃûÖÆ³ÉÆ·,°üÀ¨·þ×°²Ã¼ôÑù	325	Ä¦ÄÉ¸ç	10	Ò»°ãÃ³Ò×	547	Ç§¿Ë	0	?	44,871
201911	63079000	6301ÖÁ6307µÄÎ´ÁÐÃûÖÆ³ÉÆ·,°üÀ¨·þ×°²Ã¼ôÑù	326	Å²Íþ	10	Ò»°ãÃ³Ò×	81319	Ç§¿Ë	0	?	3,847,911
201911	63079000	6301ÖÁ6307µÄÎ´ÁÐÃûÖÆ³ÉÆ·,°üÀ¨·þ×°²Ã¼ôÑù	327	²¨À¼	10	Ò»°ãÃ³Ò×	868166	Ç§¿Ë	0	?	29,452,239
201911	63079000	6301ÖÁ6307µÄÎ´ÁÐÃûÖÆ³ÉÆ·,°üÀ¨·þ×°²Ã¼ôÑù	328	ÂÞÂíÄáÑÇ	10	Ò»°ãÃ³Ò×	34362	Ç§¿Ë	0	?	1,727,039
201911	63079000	6301ÖÁ6307µÄÎ´ÁÐÃûÖÆ³ÉÆ·,°üÀ¨·þ×°²Ã¼ôÑù	329	Ê¥ÂíÁ¦Åµ	10	Ò»°ãÃ³Ò×	0	Ç§¿Ë	0	?	30
201911	63079000	6301ÖÁ6307µÄÎ´ÁÐÃûÖÆ³ÉÆ·,°üÀ¨·þ×°²Ã¼ôÑù	330	Èðµä	10	Ò»°ãÃ³Ò×	562124	Ç§¿Ë	0	?	19,406,591
201911	63079000	6301ÖÁ6307µÄÎ´ÁÐÃûÖÆ³ÉÆ·,°üÀ¨·þ×°²Ã¼ôÑù	331	ÈðÊ¿	10	Ò»°ãÃ³Ò×	116615	Ç§¿Ë	0	?	6,378,640
201911	63079000	6301ÖÁ6307µÄÎ´ÁÐÃûÖÆ³ÉÆ·,°üÀ¨·þ×°²Ã¼ôÑù	334	°®É³ÄáÑÇ	10	Ò»°ãÃ³Ò×	30487	Ç§¿Ë	0	?	1,107,603
201911	63079000	6301ÖÁ6307µÄÎ´ÁÐÃûÖÆ³ÉÆ·,°üÀ¨·þ×°²Ã¼ôÑù	335	À­ÍÑÎ¬ÑÇ	10	Ò»°ãÃ³Ò×	43274	Ç§¿Ë	0	?	749,017
201911	63079000	6301ÖÁ6307µÄÎ´ÁÐÃûÖÆ³ÉÆ·,°üÀ¨·þ×°²Ã¼ôÑù	336	Á¢ÌÕÍð	10	Ò»°ãÃ³Ò×	44019	Ç§¿Ë	0	?	1,476,813
201911	63079000	6301ÖÁ6307µÄÎ´ÁÐÃûÖÆ³ÉÆ·,°üÀ¨·þ×°²Ã¼ôÑù	337	¸ñÂ³¼ªÑÇ	10	Ò»°ãÃ³Ò×	12275	Ç§¿Ë	0	?	344,116
201911	63079000	6301ÖÁ6307µÄÎ´ÁÐÃûÖÆ³ÉÆ·,°üÀ¨·þ×°²Ã¼ôÑù	338	ÑÇÃÀÄáÑÇ	10	Ò»°ãÃ³Ò×	1388	Ç§¿Ë	0	?	56,404
201911	63079000	6301ÖÁ6307µÄÎ´ÁÐÃûÖÆ³ÉÆ·,°üÀ¨·þ×°²Ã¼ôÑù	339	°¢Èû°Ý½®	10	Ò»°ãÃ³Ò×	8453	Ç§¿Ë	0	?	165,912
201911	63079000	6301ÖÁ6307µÄÎ´ÁÐÃûÖÆ³ÉÆ·,°üÀ¨·þ×°²Ã¼ôÑù	340	°×¶íÂÞË¹	10	Ò»°ãÃ³Ò×	16305	Ç§¿Ë	0	?	1,055,070
201911	63079000	6301ÖÁ6307µÄÎ´ÁÐÃûÖÆ³ÉÆ·,°üÀ¨·þ×°²Ã¼ôÑù	343	Ä¦¶û¶àÍß	10	Ò»°ãÃ³Ò×	71	Ç§¿Ë	0	?	1,998
201911	63079000	6301ÖÁ6307µÄÎ´ÁÐÃûÖÆ³ÉÆ·,°üÀ¨·þ×°²Ã¼ôÑù	344	¶íÂÞË¹Áª°î	10	Ò»°ãÃ³Ò×	364166	Ç§¿Ë	0	?	14,809,435
201911	63079000	6301ÖÁ6307µÄÎ´ÁÐÃûÖÆ³ÉÆ·,°üÀ¨·þ×°²Ã¼ôÑù	347	ÎÚ¿ËÀ¼	10	Ò»°ãÃ³Ò×	80408	Ç§¿Ë	0	?	2,319,061
201911	63079000	6301ÖÁ6307µÄÎ´ÁÐÃûÖÆ³ÉÆ·,°üÀ¨·þ×°²Ã¼ôÑù	350	Ë¹ÂåÎÄÄáÑÇ	10	Ò»°ãÃ³Ò×	128151	Ç§¿Ë	0	?	4,652,693
201911	63079000	6301ÖÁ6307µÄÎ´ÁÐÃûÖÆ³ÉÆ·,°üÀ¨·þ×°²Ã¼ôÑù	351	¿ËÂÞµØÑÇ	10	Ò»°ãÃ³Ò×	18702	Ç§¿Ë	0	?	577,912
201911	63079000	6301ÖÁ6307µÄÎ´ÁÐÃûÖÆ³ÉÆ·,°üÀ¨·þ×°²Ã¼ôÑù	352	½Ý¿Ë	10	Ò»°ãÃ³Ò×	77315	Ç§¿Ë	0	?	3,869,776
201911	63079000	6301ÖÁ6307µÄÎ´ÁÐÃûÖÆ³ÉÆ·,°üÀ¨·þ×°²Ã¼ôÑù	353	Ë¹Âå·¥¿Ë	10	Ò»°ãÃ³Ò×	25281	Ç§¿Ë	0	?	1,509,639
201911	63079000	6301ÖÁ6307µÄÎ´ÁÐÃûÖÆ³ÉÆ·,°üÀ¨·þ×°²Ã¼ôÑù	354	±±ÂíÆä¶Ù¹²ºÍ¹ú	10	Ò»°ãÃ³Ò×	7663	Ç§¿Ë	0	?	527,480
201911	63079000	6301ÖÁ6307µÄÎ´ÁÐÃûÖÆ³ÉÆ·,°üÀ¨·þ×°²Ã¼ôÑù	355	²¨ºÚ	10	Ò»°ãÃ³Ò×	813	Ç§¿Ë	0	?	67,284
201911	63079000	6301ÖÁ6307µÄÎ´ÁÐÃûÖÆ³ÉÆ·,°üÀ¨·þ×°²Ã¼ôÑù	358	Èû¶ûÎ¬ÑÇ	10	Ò»°ãÃ³Ò×	2111	Ç§¿Ë	0	?	108,771
201911	63079000	6301ÖÁ6307µÄÎ´ÁÐÃûÖÆ³ÉÆ·,°üÀ¨·þ×°²Ã¼ôÑù	402	°¢¸ùÍ¢	10	Ò»°ãÃ³Ò×	18716	Ç§¿Ë	0	?	1,000,089
201911	63079000	6301ÖÁ6307µÄÎ´ÁÐÃûÖÆ³ÉÆ·,°üÀ¨·þ×°²Ã¼ôÑù	403	°¢Â³°Í	10	Ò»°ãÃ³Ò×	554	Ç§¿Ë	0	?	46,083
201911	63079000	6301ÖÁ6307µÄÎ´ÁÐÃûÖÆ³ÉÆ·,°üÀ¨·þ×°²Ã¼ôÑù	405	°Í°Í¶àË¹	10	Ò»°ãÃ³Ò×	2618	Ç§¿Ë	0	?	113,180
201911	63079000	6301ÖÁ6307µÄÎ´ÁÐÃûÖÆ³ÉÆ·,°üÀ¨·þ×°²Ã¼ôÑù	406	²®Àû×È	10	Ò»°ãÃ³Ò×	42	Ç§¿Ë	0	?	3,368
201911	63079000	6301ÖÁ6307µÄÎ´ÁÐÃûÖÆ³ÉÆ·,°üÀ¨·þ×°²Ã¼ôÑù	408	¶àÃñ×å²£ÀûÎ¬ÑÇ¹ú	10	Ò»°ãÃ³Ò×	3317	Ç§¿Ë	0	?	100,562
201911	63079000	6301ÖÁ6307µÄÎ´ÁÐÃûÖÆ³ÉÆ·,°üÀ¨·þ×°²Ã¼ôÑù	410	°ÍÎ÷	10	Ò»°ãÃ³Ò×	594709	Ç§¿Ë	0	?	18,137,533
201911	63079000	6301ÖÁ6307µÄÎ´ÁÐÃûÖÆ³ÉÆ·,°üÀ¨·þ×°²Ã¼ôÑù	412	ÖÇÀû	10	Ò»°ãÃ³Ò×	546406	Ç§¿Ë	0	?	18,406,167
201911	63079000	6301ÖÁ6307µÄÎ´ÁÐÃûÖÆ³ÉÆ·,°üÀ¨·þ×°²Ã¼ôÑù	413	¸çÂ×±ÈÑÇ	10	Ò»°ãÃ³Ò×	189895	Ç§¿Ë	0	?	7,370,897
201911	63079000	6301ÖÁ6307µÄÎ´ÁÐÃûÖÆ³ÉÆ·,°üÀ¨·þ×°²Ã¼ôÑù	415	¸çË¹´ïÀè¼Ó	10	Ò»°ãÃ³Ò×	54493	Ç§¿Ë	0	?	1,768,600
201911	63079000	6301ÖÁ6307µÄÎ´ÁÐÃûÖÆ³ÉÆ·,°üÀ¨·þ×°²Ã¼ôÑù	416	¹Å°Í	10	Ò»°ãÃ³Ò×	4892	Ç§¿Ë	0	?	349,919
201911	63079000	6301ÖÁ6307µÄÎ´ÁÐÃûÖÆ³ÉÆ·,°üÀ¨·þ×°²Ã¼ôÑù	417	¿âÀ°Ë÷µº	10	Ò»°ãÃ³Ò×	377	Ç§¿Ë	0	?	17,068
201911	63079000	6301ÖÁ6307µÄÎ´ÁÐÃûÖÆ³ÉÆ·,°üÀ¨·þ×°²Ã¼ôÑù	418	¶àÃ×Äá¼Ó¹²ºÍ¹ú	10	Ò»°ãÃ³Ò×	34406	Ç§¿Ë	0	?	1,163,674
201911	63079000	6301ÖÁ6307µÄÎ´ÁÐÃûÖÆ³ÉÆ·,°üÀ¨·þ×°²Ã¼ôÑù	419	¶ò¹Ï¶à¶û	10	Ò»°ãÃ³Ò×	45041	Ç§¿Ë	0	?	1,856,446
201911	63079000	6301ÖÁ6307µÄÎ´ÁÐÃûÖÆ³ÉÆ·,°üÀ¨·þ×°²Ã¼ôÑù	422	¹ÏµÂÂÞÆÕ	10	Ò»°ãÃ³Ò×	70	Ç§¿Ë	0	?	6,868
201911	63079000	6301ÖÁ6307µÄÎ´ÁÐÃûÖÆ³ÉÆ·,°üÀ¨·þ×°²Ã¼ôÑù	423	Î£µØÂíÀ­	10	Ò»°ãÃ³Ò×	23417	Ç§¿Ë	0	?	1,136,397
201911	63079000	6301ÖÁ6307µÄÎ´ÁÐÃûÖÆ³ÉÆ·,°üÀ¨·þ×°²Ã¼ôÑù	424	¹çÑÇÄÇ	10	Ò»°ãÃ³Ò×	225	Ç§¿Ë	0	?	10,284
201911	63079000	6301ÖÁ6307µÄÎ´ÁÐÃûÖÆ³ÉÆ·,°üÀ¨·þ×°²Ã¼ôÑù	425	º£µØ	10	Ò»°ãÃ³Ò×	25	Ç§¿Ë	0	?	2,056
201911	63079000	6301ÖÁ6307µÄÎ´ÁÐÃûÖÆ³ÉÆ·,°üÀ¨·þ×°²Ã¼ôÑù	426	ºé¶¼À­Ë¹	10	Ò»°ãÃ³Ò×	12661	Ç§¿Ë	0	?	381,780
201911	63079000	6301ÖÁ6307µÄÎ´ÁÐÃûÖÆ³ÉÆ·,°üÀ¨·þ×°²Ã¼ôÑù	427	ÑÀÂò¼Ó	10	Ò»°ãÃ³Ò×	842	Ç§¿Ë	0	?	35,096
201911	63079000	6301ÖÁ6307µÄÎ´ÁÐÃûÖÆ³ÉÆ·,°üÀ¨·þ×°²Ã¼ôÑù	428	ÂíÌáÄá¿Ë	10	Ò»°ãÃ³Ò×	160	Ç§¿Ë	0	?	5,930
201911	63079000	6301ÖÁ6307µÄÎ´ÁÐÃûÖÆ³ÉÆ·,°üÀ¨·þ×°²Ã¼ôÑù	429	Ä«Î÷¸ç	10	Ò»°ãÃ³Ò×	606008	Ç§¿Ë	0	?	20,735,799
201911	63079000	6301ÖÁ6307µÄÎ´ÁÐÃûÖÆ³ÉÆ·,°üÀ¨·þ×°²Ã¼ôÑù	431	Äá¼ÓÀ­¹Ï	10	Ò»°ãÃ³Ò×	14959	Ç§¿Ë	0	?	269,236
201911	63079000	6301ÖÁ6307µÄÎ´ÁÐÃûÖÆ³ÉÆ·,°üÀ¨·þ×°²Ã¼ôÑù	432	°ÍÄÃÂí	10	Ò»°ãÃ³Ò×	33410	Ç§¿Ë	0	?	1,398,926
201911	63079000	6301ÖÁ6307µÄÎ´ÁÐÃûÖÆ³ÉÆ·,°üÀ¨·þ×°²Ã¼ôÑù	433	°ÍÀ­¹ç	10	Ò»°ãÃ³Ò×	44358	Ç§¿Ë	0	?	2,065,286
201911	63079000	6301ÖÁ6307µÄÎ´ÁÐÃûÖÆ³ÉÆ·,°üÀ¨·þ×°²Ã¼ôÑù	434	ÃØÂ³	10	Ò»°ãÃ³Ò×	198804	Ç§¿Ë	0	?	5,158,534
201911	63079000	6301ÖÁ6307µÄÎ´ÁÐÃûÖÆ³ÉÆ·,°üÀ¨·þ×°²Ã¼ôÑù	435	²¨¶àÀè¸÷	10	Ò»°ãÃ³Ò×	8428	Ç§¿Ë	0	?	421,348
201911	63079000	6301ÖÁ6307µÄÎ´ÁÐÃûÖÆ³ÉÆ·,°üÀ¨·þ×°²Ã¼ôÑù	437	Ê¥Â¬Î÷ÑÇ	10	Ò»°ãÃ³Ò×	100	Ç§¿Ë	0	?	17,682
201911	63079000	6301ÖÁ6307µÄÎ´ÁÐÃûÖÆ³ÉÆ·,°üÀ¨·þ×°²Ã¼ôÑù	440	Èø¶ûÍß¶à	10	Ò»°ãÃ³Ò×	22304	Ç§¿Ë	0	?	1,055,009
201911	63079000	6301ÖÁ6307µÄÎ´ÁÐÃûÖÆ³ÉÆ·,°üÀ¨·þ×°²Ã¼ôÑù	441	ËÕÀïÄÏ	10	Ò»°ãÃ³Ò×	1640	Ç§¿Ë	0	?	111,387
201911	63079000	6301ÖÁ6307µÄÎ´ÁÐÃûÖÆ³ÉÆ·,°üÀ¨·þ×°²Ã¼ôÑù	442	ÌØÁ¢Äá´ïºÍ¶à°Í¸ç	10	Ò»°ãÃ³Ò×	5315	Ç§¿Ë	0	?	138,727
201911	63079000	6301ÖÁ6307µÄÎ´ÁÐÃûÖÆ³ÉÆ·,°üÀ¨·þ×°²Ã¼ôÑù	444	ÎÚÀ­¹ç	10	Ò»°ãÃ³Ò×	17720	Ç§¿Ë	0	?	734,090
201911	63079000	6301ÖÁ6307µÄÎ´ÁÐÃûÖÆ³ÉÆ·,°üÀ¨·þ×°²Ã¼ôÑù	445	Î¯ÄÚÈðÀ­	10	Ò»°ãÃ³Ò×	410956	Ç§¿Ë	0	?	29,215,155
201911	63079000	6301ÖÁ6307µÄÎ´ÁÐÃûÖÆ³ÉÆ·,°üÀ¨·þ×°²Ã¼ôÑù	499	À­¶¡ÃÀÖÞÆäËû¹ú¼Ò(µØÇø)	10	Ò»°ãÃ³Ò×	0	Ç§¿Ë	0	?	22
201911	63079000	6301ÖÁ6307µÄÎ´ÁÐÃûÖÆ³ÉÆ·,°üÀ¨·þ×°²Ã¼ôÑù	501	¼ÓÄÃ´ó	10	Ò»°ãÃ³Ò×	1958297	Ç§¿Ë	0	?	78,920,257
201911	63079000	6301ÖÁ6307µÄÎ´ÁÐÃûÖÆ³ÉÆ·,°üÀ¨·þ×°²Ã¼ôÑù	502	ÃÀ¹ú	10	Ò»°ãÃ³Ò×	26573549	Ç§¿Ë	0	?	1,050,726,292
201911	63079000	6301ÖÁ6307µÄÎ´ÁÐÃûÖÆ³ÉÆ·,°üÀ¨·þ×°²Ã¼ôÑù	504	°ÙÄ½´ó	10	Ò»°ãÃ³Ò×	0	Ç§¿Ë	0	?	106
201911	63079000	6301ÖÁ6307µÄÎ´ÁÐÃûÖÆ³ÉÆ·,°üÀ¨·þ×°²Ã¼ôÑù	601	°Ä´óÀûÑÇ	10	Ò»°ãÃ³Ò×	2232672	Ç§¿Ë	0	?	84,693,756
201911	63079000	6301ÖÁ6307µÄÎ´ÁÐÃûÖÆ³ÉÆ·,°üÀ¨·þ×°²Ã¼ôÑù	602	¿â¿ËÈºµº	10	Ò»°ãÃ³Ò×	21	Ç§¿Ë	0	?	530
201911	63079000	6301ÖÁ6307µÄÎ´ÁÐÃûÖÆ³ÉÆ·,°üÀ¨·þ×°²Ã¼ôÑù	603	ì³¼Ã	10	Ò»°ãÃ³Ò×	1674	Ç§¿Ë	0	?	67,104
201911	63079000	6301ÖÁ6307µÄÎ´ÁÐÃûÖÆ³ÉÆ·,°üÀ¨·þ×°²Ã¼ôÑù	607	ÐÂ¿¦Àï¶àÄáÑÇ	10	Ò»°ãÃ³Ò×	723	Ç§¿Ë	0	?	35,980
201911	63079000	6301ÖÁ6307µÄÎ´ÁÐÃûÖÆ³ÉÆ·,°üÀ¨·þ×°²Ã¼ôÑù	608	ÍßÅ¬°¢Í¼	10	Ò»°ãÃ³Ò×	73	Ç§¿Ë	0	?	5,621
201911	63079000	6301ÖÁ6307µÄÎ´ÁÐÃûÖÆ³ÉÆ·,°üÀ¨·þ×°²Ã¼ôÑù	609	ÐÂÎ÷À¼	10	Ò»°ãÃ³Ò×	224184	Ç§¿Ë	0	?	7,717,921
201911	63079000	6301ÖÁ6307µÄÎ´ÁÐÃûÖÆ³ÉÆ·,°üÀ¨·þ×°²Ã¼ôÑù	611	°Í²¼ÑÇÐÂ¼¸ÄÚÑÇ	10	Ò»°ãÃ³Ò×	1498	Ç§¿Ë	0	?	95,786
201911	63079000	6301ÖÁ6307µÄÎ´ÁÐÃûÖÆ³ÉÆ·,°üÀ¨·þ×°²Ã¼ôÑù	613	ËùÂÞÃÅÈºµº	10	Ò»°ãÃ³Ò×	397	Ç§¿Ë	0	?	16,377
201911	63079000	6301ÖÁ6307µÄÎ´ÁÐÃûÖÆ³ÉÆ·,°üÀ¨·þ×°²Ã¼ôÑù	614	ÌÀ¼Ó	10	Ò»°ãÃ³Ò×	27	Ç§¿Ë	0	?	1,000
201911	63079000	6301ÖÁ6307µÄÎ´ÁÐÃûÖÆ³ÉÆ·,°üÀ¨·þ×°²Ã¼ôÑù	617	ÈøÄ¦ÑÇ	10	Ò»°ãÃ³Ò×	331	Ç§¿Ë	0	?	8,628
201911	63079000	6301ÖÁ6307µÄÎ´ÁÐÃûÖÆ³ÉÆ·,°üÀ¨·þ×°²Ã¼ôÑù	623	·¨Êô²¨ÀûÄáÎ÷ÑÇ	10	Ò»°ãÃ³Ò×	299	Ç§¿Ë	0	?	15,681
201912	63079000	6301ÖÁ6307µÄÎ´ÁÐÃûÖÆ³ÉÆ·,°üÀ¨·þ×°²Ã¼ôÑù	101	°¢¸»º¹	10	Ò»°ãÃ³Ò×	45	Ç§¿Ë	0	?	4,558
201912	63079000	6301ÖÁ6307µÄÎ´ÁÐÃûÖÆ³ÉÆ·,°üÀ¨·þ×°²Ã¼ôÑù	102	°ÍÁÖ	10	Ò»°ãÃ³Ò×	5924	Ç§¿Ë	0	?	410,826
201912	63079000	6301ÖÁ6307µÄÎ´ÁÐÃûÖÆ³ÉÆ·,°üÀ¨·þ×°²Ã¼ôÑù	103	ÃÏ¼ÓÀ­¹ú	10	Ò»°ãÃ³Ò×	179141	Ç§¿Ë	0	?	7,078,827
201912	63079000	6301ÖÁ6307µÄÎ´ÁÐÃûÖÆ³ÉÆ·,°üÀ¨·þ×°²Ã¼ôÑù	104	²»µ¤	10	Ò»°ãÃ³Ò×	3	Ç§¿Ë	0	?	763
201912	63079000	6301ÖÁ6307µÄÎ´ÁÐÃûÖÆ³ÉÆ·,°üÀ¨·þ×°²Ã¼ôÑù	105	ÎÄÀ³	10	Ò»°ãÃ³Ò×	3884	Ç§¿Ë	0	?	137,699
201912	63079000	6301ÖÁ6307µÄÎ´ÁÐÃûÖÆ³ÉÆ·,°üÀ¨·þ×°²Ã¼ôÑù	106	Ãåµé	10	Ò»°ãÃ³Ò×	60420	Ç§¿Ë	0	?	3,850,791
201912	63079000	6301ÖÁ6307µÄÎ´ÁÐÃûÖÆ³ÉÆ·,°üÀ¨·þ×°²Ã¼ôÑù	107	¼íÆÒÕ¯	10	Ò»°ãÃ³Ò×	60270	Ç§¿Ë	0	?	3,221,691
201912	63079000	6301ÖÁ6307µÄÎ´ÁÐÃûÖÆ³ÉÆ·,°üÀ¨·þ×°²Ã¼ôÑù	108	ÈûÆÖÂ·Ë¹	10	Ò»°ãÃ³Ò×	5448	Ç§¿Ë	0	?	197,999
201912	63079000	6301ÖÁ6307µÄÎ´ÁÐÃûÖÆ³ÉÆ·,°üÀ¨·þ×°²Ã¼ôÑù	109	³¯ÏÊ	10	Ò»°ãÃ³Ò×	89843	Ç§¿Ë	0	?	2,107,169
201912	63079000	6301ÖÁ6307µÄÎ´ÁÐÃûÖÆ³ÉÆ·,°üÀ¨·þ×°²Ã¼ôÑù	110	ÖÐ¹úÏã¸Û	10	Ò»°ãÃ³Ò×	639416	Ç§¿Ë	0	?	74,831,858
201912	63079000	6301ÖÁ6307µÄÎ´ÁÐÃûÖÆ³ÉÆ·,°üÀ¨·þ×°²Ã¼ôÑù	111	Ó¡¶È	10	Ò»°ãÃ³Ò×	718980	Ç§¿Ë	0	?	32,037,257
201912	63079000	6301ÖÁ6307µÄÎ´ÁÐÃûÖÆ³ÉÆ·,°üÀ¨·þ×°²Ã¼ôÑù	112	Ó¡¶ÈÄáÎ÷ÑÇ	10	Ò»°ãÃ³Ò×	387198	Ç§¿Ë	0	?	16,820,832
201912	63079000	6301ÖÁ6307µÄÎ´ÁÐÃûÖÆ³ÉÆ·,°üÀ¨·þ×°²Ã¼ôÑù	113	ÒÁÀÊ	10	Ò»°ãÃ³Ò×	80749	Ç§¿Ë	0	?	5,092,762
201912	63079000	6301ÖÁ6307µÄÎ´ÁÐÃûÖÆ³ÉÆ·,°üÀ¨·þ×°²Ã¼ôÑù	114	ÒÁÀ­¿Ë	10	Ò»°ãÃ³Ò×	144955	Ç§¿Ë	0	?	6,948,836
201912	63079000	6301ÖÁ6307µÄÎ´ÁÐÃûÖÆ³ÉÆ·,°üÀ¨·þ×°²Ã¼ôÑù	115	ÒÔÉ«ÁÐ	10	Ò»°ãÃ³Ò×	112102	Ç§¿Ë	0	?	6,043,719
201912	63079000	6301ÖÁ6307µÄÎ´ÁÐÃûÖÆ³ÉÆ·,°üÀ¨·þ×°²Ã¼ôÑù	116	ÈÕ±¾	10	Ò»°ãÃ³Ò×	6611374	Ç§¿Ë	0	?	305,851,603
201912	63079000	6301ÖÁ6307µÄÎ´ÁÐÃûÖÆ³ÉÆ·,°üÀ¨·þ×°²Ã¼ôÑù	117	Ô¼µ©	10	Ò»°ãÃ³Ò×	48386	Ç§¿Ë	0	?	1,413,541
201912	63079000	6301ÖÁ6307µÄÎ´ÁÐÃûÖÆ³ÉÆ·,°üÀ¨·þ×°²Ã¼ôÑù	118	¿ÆÍþÌØ	10	Ò»°ãÃ³Ò×	58087	Ç§¿Ë	0	?	2,581,899
201912	63079000	6301ÖÁ6307µÄÎ´ÁÐÃûÖÆ³ÉÆ·,°üÀ¨·þ×°²Ã¼ôÑù	119	ÀÏÎÎ	10	Ò»°ãÃ³Ò×	901	Ç§¿Ë	0	?	28,622
201912	63079000	6301ÖÁ6307µÄÎ´ÁÐÃûÖÆ³ÉÆ·,°üÀ¨·þ×°²Ã¼ôÑù	120	Àè°ÍÄÛ	10	Ò»°ãÃ³Ò×	11851	Ç§¿Ë	0	?	453,809
201912	63079000	6301ÖÁ6307µÄÎ´ÁÐÃûÖÆ³ÉÆ·,°üÀ¨·þ×°²Ã¼ôÑù	121	ÖÐ¹ú°ÄÃÅ	10	Ò»°ãÃ³Ò×	8536	Ç§¿Ë	0	?	66,158
201912	63079000	6301ÖÁ6307µÄÎ´ÁÐÃûÖÆ³ÉÆ·,°üÀ¨·þ×°²Ã¼ôÑù	122	ÂíÀ´Î÷ÑÇ	10	Ò»°ãÃ³Ò×	1067571	Ç§¿Ë	0	?	51,740,615
201912	63079000	6301ÖÁ6307µÄÎ´ÁÐÃûÖÆ³ÉÆ·,°üÀ¨·þ×°²Ã¼ôÑù	123	Âí¶û´ú·ò	10	Ò»°ãÃ³Ò×	1629	Ç§¿Ë	0	?	107,845
201912	63079000	6301ÖÁ6307µÄÎ´ÁÐÃûÖÆ³ÉÆ·,°üÀ¨·þ×°²Ã¼ôÑù	124	ÃÉ¹Å	10	Ò»°ãÃ³Ò×	3657	Ç§¿Ë	0	?	130,719
201912	63079000	6301ÖÁ6307µÄÎ´ÁÐÃûÖÆ³ÉÆ·,°üÀ¨·þ×°²Ã¼ôÑù	125	Äá²´¶ûÁª°îÃñÖ÷¹²ºÍ¹ú	10	Ò»°ãÃ³Ò×	6938	Ç§¿Ë	0	?	150,483
201912	63079000	6301ÖÁ6307µÄÎ´ÁÐÃûÖÆ³ÉÆ·,°üÀ¨·þ×°²Ã¼ôÑù	126	°¢Âü	10	Ò»°ãÃ³Ò×	28225	Ç§¿Ë	0	?	694,974
201912	63079000	6301ÖÁ6307µÄÎ´ÁÐÃûÖÆ³ÉÆ·,°üÀ¨·þ×°²Ã¼ôÑù	127	°Í»ùË¹Ì¹	10	Ò»°ãÃ³Ò×	61279	Ç§¿Ë	0	?	2,019,713
201912	63079000	6301ÖÁ6307µÄÎ´ÁÐÃûÖÆ³ÉÆ·,°üÀ¨·þ×°²Ã¼ôÑù	127	°Í»ùË¹Ì¹	11	¹ú¼Ò¼ä¡¢¹ú¼Ê×éÖ¯ÎÞ³¥Ô®ÖúºÍÔùËÍµÄÎï×Ê	15	Ç§¿Ë	0	?	960
201912	63079000	6301ÖÁ6307µÄÎ´ÁÐÃûÖÆ³ÉÆ·,°üÀ¨·þ×°²Ã¼ôÑù	128	°ÍÀÕË¹Ì¹	10	Ò»°ãÃ³Ò×	207	Ç§¿Ë	0	?	7,133
201912	63079000	6301ÖÁ6307µÄÎ´ÁÐÃûÖÆ³ÉÆ·,°üÀ¨·þ×°²Ã¼ôÑù	129	·ÆÂÉ±ö	10	Ò»°ãÃ³Ò×	247729	Ç§¿Ë	0	?	9,366,164
201912	63079000	6301ÖÁ6307µÄÎ´ÁÐÃûÖÆ³ÉÆ·,°üÀ¨·þ×°²Ã¼ôÑù	130	¿¨Ëþ¶û	10	Ò»°ãÃ³Ò×	46319	Ç§¿Ë	0	?	2,523,569
201912	63079000	6301ÖÁ6307µÄÎ´ÁÐÃûÖÆ³ÉÆ·,°üÀ¨·þ×°²Ã¼ôÑù	131	É³ÌØ°¢À­²®	10	Ò»°ãÃ³Ò×	544054	Ç§¿Ë	0	?	20,990,092
201912	63079000	6301ÖÁ6307µÄÎ´ÁÐÃûÖÆ³ÉÆ·,°üÀ¨·þ×°²Ã¼ôÑù	132	ÐÂ¼ÓÆÂ	10	Ò»°ãÃ³Ò×	366758	Ç§¿Ë	0	?	56,652,115
201912	63079000	6301ÖÁ6307µÄÎ´ÁÐÃûÖÆ³ÉÆ·,°üÀ¨·þ×°²Ã¼ôÑù	133	º«¹ú	10	Ò»°ãÃ³Ò×	1753664	Ç§¿Ë	0	?	113,417,968
201912	63079000	6301ÖÁ6307µÄÎ´ÁÐÃûÖÆ³ÉÆ·,°üÀ¨·þ×°²Ã¼ôÑù	134	Ë¹ÀïÀ¼¿¨	10	Ò»°ãÃ³Ò×	10894	Ç§¿Ë	0	?	426,586
201912	63079000	6301ÖÁ6307µÄÎ´ÁÐÃûÖÆ³ÉÆ·,°üÀ¨·þ×°²Ã¼ôÑù	135	ÐðÀûÑÇ	10	Ò»°ãÃ³Ò×	13317	Ç§¿Ë	0	?	582,080
201912	63079000	6301ÖÁ6307µÄÎ´ÁÐÃûÖÆ³ÉÆ·,°üÀ¨·þ×°²Ã¼ôÑù	136	Ì©¹ú	10	Ò»°ãÃ³Ò×	468073	Ç§¿Ë	0	?	18,051,078
201912	63079000	6301ÖÁ6307µÄÎ´ÁÐÃûÖÆ³ÉÆ·,°üÀ¨·þ×°²Ã¼ôÑù	137	ÍÁ¶úÆä	10	Ò»°ãÃ³Ò×	59565	Ç§¿Ë	0	?	2,155,255
201912	63079000	6301ÖÁ6307µÄÎ´ÁÐÃûÖÆ³ÉÆ·,°üÀ¨·þ×°²Ã¼ôÑù	138	°¢ÁªÇõ	10	Ò»°ãÃ³Ò×	450039	Ç§¿Ë	0	?	16,860,152
201912	63079000	6301ÖÁ6307µÄÎ´ÁÐÃûÖÆ³ÉÆ·,°üÀ¨·þ×°²Ã¼ôÑù	139	Ò²ÃÅ	10	Ò»°ãÃ³Ò×	39058	Ç§¿Ë	0	?	1,179,022
201912	63079000	6301ÖÁ6307µÄÎ´ÁÐÃûÖÆ³ÉÆ·,°üÀ¨·þ×°²Ã¼ôÑù	141	Ô½ÄÏ	10	Ò»°ãÃ³Ò×	667684	Ç§¿Ë	0	?	37,400,936
201912	63079000	6301ÖÁ6307µÄÎ´ÁÐÃûÖÆ³ÉÆ·,°üÀ¨·þ×°²Ã¼ôÑù	143	ÖÐ¹úÌ¨Íå	10	Ò»°ãÃ³Ò×	395788	Ç§¿Ë	0	?	18,900,984
201912	63079000	6301ÖÁ6307µÄÎ´ÁÐÃûÖÆ³ÉÆ·,°üÀ¨·þ×°²Ã¼ôÑù	144	¶«µÛãë	10	Ò»°ãÃ³Ò×	104	Ç§¿Ë	0	?	2,702
201912	63079000	6301ÖÁ6307µÄÎ´ÁÐÃûÖÆ³ÉÆ·,°üÀ¨·þ×°²Ã¼ôÑù	145	¹þÈø¿ËË¹Ì¹	10	Ò»°ãÃ³Ò×	44369	Ç§¿Ë	0	?	1,655,232
201912	63079000	6301ÖÁ6307µÄÎ´ÁÐÃûÖÆ³ÉÆ·,°üÀ¨·þ×°²Ã¼ôÑù	146	¼ª¶û¼ªË¹Ë¹Ì¹	10	Ò»°ãÃ³Ò×	10373	Ç§¿Ë	0	?	251,386
201912	63079000	6301ÖÁ6307µÄÎ´ÁÐÃûÖÆ³ÉÆ·,°üÀ¨·þ×°²Ã¼ôÑù	147	Ëþ¼ª¿ËË¹Ì¹	10	Ò»°ãÃ³Ò×	41	Ç§¿Ë	0	?	2,279
201912	63079000	6301ÖÁ6307µÄÎ´ÁÐÃûÖÆ³ÉÆ·,°üÀ¨·þ×°²Ã¼ôÑù	148	ÍÁ¿âÂüË¹Ì¹	10	Ò»°ãÃ³Ò×	931	Ç§¿Ë	0	?	84,422
201912	63079000	6301ÖÁ6307µÄÎ´ÁÐÃûÖÆ³ÉÆ·,°üÀ¨·þ×°²Ã¼ôÑù	149	ÎÚ×È±ð¿ËË¹Ì¹	10	Ò»°ãÃ³Ò×	21704	Ç§¿Ë	0	?	648,583
201912	63079000	6301ÖÁ6307µÄÎ´ÁÐÃûÖÆ³ÉÆ·,°üÀ¨·þ×°²Ã¼ôÑù	201	°¢¶û¼°ÀûÑÇ	10	Ò»°ãÃ³Ò×	30691	Ç§¿Ë	0	?	846,888
201912	63079000	6301ÖÁ6307µÄÎ´ÁÐÃûÖÆ³ÉÆ·,°üÀ¨·þ×°²Ã¼ôÑù	202	°²¸çÀ­	10	Ò»°ãÃ³Ò×	5162	Ç§¿Ë	0	?	828,761
201912	63079000	6301ÖÁ6307µÄÎ´ÁÐÃûÖÆ³ÉÆ·,°üÀ¨·þ×°²Ã¼ôÑù	203	±´Äþ	10	Ò»°ãÃ³Ò×	183	Ç§¿Ë	0	?	16,622
201912	63079000	6301ÖÁ6307µÄÎ´ÁÐÃûÖÆ³ÉÆ·,°üÀ¨·þ×°²Ã¼ôÑù	204	²©´ÄÍßÄÉ	10	Ò»°ãÃ³Ò×	1217	Ç§¿Ë	0	?	128,745
201912	63079000	6301ÖÁ6307µÄÎ´ÁÐÃûÖÆ³ÉÆ·,°üÀ¨·þ×°²Ã¼ôÑù	205	²¼Â¡µÏ	10	Ò»°ãÃ³Ò×	3888	Ç§¿Ë	0	?	59,076
201912	63079000	6301ÖÁ6307µÄÎ´ÁÐÃûÖÆ³ÉÆ·,°üÀ¨·þ×°²Ã¼ôÑù	206	¿¦ÂóÂ¡	10	Ò»°ãÃ³Ò×	1368	Ç§¿Ë	0	?	50,391
201912	63079000	6301ÖÁ6307µÄÎ´ÁÐÃûÖÆ³ÉÆ·,°üÀ¨·þ×°²Ã¼ôÑù	209	ÖÐ·Ç	10	Ò»°ãÃ³Ò×	27	Ç§¿Ë	0	?	1,112
201912	63079000	6301ÖÁ6307µÄÎ´ÁÐÃûÖÆ³ÉÆ·,°üÀ¨·þ×°²Ã¼ôÑù	209	ÖÐ·Ç	11	¹ú¼Ò¼ä¡¢¹ú¼Ê×éÖ¯ÎÞ³¥Ô®ÖúºÍÔùËÍµÄÎï×Ê	2504	Ç§¿Ë	0	?	434,732
201912	63079000	6301ÖÁ6307µÄÎ´ÁÐÃûÖÆ³ÉÆ·,°üÀ¨·þ×°²Ã¼ôÑù	211	Õ§µÃ	10	Ò»°ãÃ³Ò×	52	Ç§¿Ë	0	?	1,877
201912	63079000	6301ÖÁ6307µÄÎ´ÁÐÃûÖÆ³ÉÆ·,°üÀ¨·þ×°²Ã¼ôÑù	211	Õ§µÃ	11	¹ú¼Ò¼ä¡¢¹ú¼Ê×éÖ¯ÎÞ³¥Ô®ÖúºÍÔùËÍµÄÎï×Ê	7880	Ç§¿Ë	0	?	238,401
201912	63079000	6301ÖÁ6307µÄÎ´ÁÐÃûÖÆ³ÉÆ·,°üÀ¨·þ×°²Ã¼ôÑù	213	¸Õ¹û(²¼)	10	Ò»°ãÃ³Ò×	882	Ç§¿Ë	0	?	15,502
201912	63079000	6301ÖÁ6307µÄÎ´ÁÐÃûÖÆ³ÉÆ·,°üÀ¨·þ×°²Ã¼ôÑù	214	¼ª²¼Ìá	10	Ò»°ãÃ³Ò×	6388	Ç§¿Ë	0	?	90,622
201912	63079000	6301ÖÁ6307µÄÎ´ÁÐÃûÖÆ³ÉÆ·,°üÀ¨·þ×°²Ã¼ôÑù	215	°£¼°	10	Ò»°ãÃ³Ò×	265464	Ç§¿Ë	0	?	10,056,554
201912	63079000	6301ÖÁ6307µÄÎ´ÁÐÃûÖÆ³ÉÆ·,°üÀ¨·þ×°²Ã¼ôÑù	217	°£Èû¶í±ÈÑÇ	10	Ò»°ãÃ³Ò×	3081	Ç§¿Ë	0	?	347,815
201912	63079000	6301ÖÁ6307µÄÎ´ÁÐÃûÖÆ³ÉÆ·,°üÀ¨·þ×°²Ã¼ôÑù	217	°£Èû¶í±ÈÑÇ	11	¹ú¼Ò¼ä¡¢¹ú¼Ê×éÖ¯ÎÞ³¥Ô®ÖúºÍÔùËÍµÄÎï×Ê	49	Ç§¿Ë	0	?	6,234
201912	63079000	6301ÖÁ6307µÄÎ´ÁÐÃûÖÆ³ÉÆ·,°üÀ¨·þ×°²Ã¼ôÑù	218	¼ÓÅî	10	Ò»°ãÃ³Ò×	1377	Ç§¿Ë	0	?	53,321
201912	63079000	6301ÖÁ6307µÄÎ´ÁÐÃûÖÆ³ÉÆ·,°üÀ¨·þ×°²Ã¼ôÑù	219	¸Ô±ÈÑÇ	10	Ò»°ãÃ³Ò×	4	Ç§¿Ë	0	?	35
201912	63079000	6301ÖÁ6307µÄÎ´ÁÐÃûÖÆ³ÉÆ·,°üÀ¨·þ×°²Ã¼ôÑù	220	¼ÓÄÉ	10	Ò»°ãÃ³Ò×	23756	Ç§¿Ë	0	?	998,373
201912	63079000	6301ÖÁ6307µÄÎ´ÁÐÃûÖÆ³ÉÆ·,°üÀ¨·þ×°²Ã¼ôÑù	221	¼¸ÄÚÑÇ	10	Ò»°ãÃ³Ò×	7734	Ç§¿Ë	0	?	177,040
201912	63079000	6301ÖÁ6307µÄÎ´ÁÐÃûÖÆ³ÉÆ·,°üÀ¨·þ×°²Ã¼ôÑù	222	¼¸ÄÚÑÇ±ÈÉÜ	10	Ò»°ãÃ³Ò×	22	Ç§¿Ë	0	?	2,095
201912	63079000	6301ÖÁ6307µÄÎ´ÁÐÃûÖÆ³ÉÆ·,°üÀ¨·þ×°²Ã¼ôÑù	223	¿ÆÌØµÏÍß	10	Ò»°ãÃ³Ò×	2962	Ç§¿Ë	0	?	137,684
201912	63079000	6301ÖÁ6307µÄÎ´ÁÐÃûÖÆ³ÉÆ·,°üÀ¨·þ×°²Ã¼ôÑù	224	¿ÏÄáÑÇ	10	Ò»°ãÃ³Ò×	15990	Ç§¿Ë	0	?	373,855
201912	63079000	6301ÖÁ6307µÄÎ´ÁÐÃûÖÆ³ÉÆ·,°üÀ¨·þ×°²Ã¼ôÑù	225	Àû±ÈÀïÑÇ	10	Ò»°ãÃ³Ò×	35	Ç§¿Ë	0	?	3,527
201912	63079000	6301ÖÁ6307µÄÎ´ÁÐÃûÖÆ³ÉÆ·,°üÀ¨·þ×°²Ã¼ôÑù	226	Àû±ÈÑÇ	10	Ò»°ãÃ³Ò×	48976	Ç§¿Ë	0	?	2,069,678
201912	63079000	6301ÖÁ6307µÄÎ´ÁÐÃûÖÆ³ÉÆ·,°üÀ¨·þ×°²Ã¼ôÑù	227	Âí´ï¼ÓË¹¼Ó	10	Ò»°ãÃ³Ò×	447	Ç§¿Ë	0	?	32,602
201912	63079000	6301ÖÁ6307µÄÎ´ÁÐÃûÖÆ³ÉÆ·,°üÀ¨·þ×°²Ã¼ôÑù	227	Âí´ï¼ÓË¹¼Ó	11	¹ú¼Ò¼ä¡¢¹ú¼Ê×éÖ¯ÎÞ³¥Ô®ÖúºÍÔùËÍµÄÎï×Ê	54	Ç§¿Ë	0	?	1,400
201912	63079000	6301ÖÁ6307µÄÎ´ÁÐÃûÖÆ³ÉÆ·,°üÀ¨·þ×°²Ã¼ôÑù	229	ÂíÀï	10	Ò»°ãÃ³Ò×	126	Ç§¿Ë	0	?	3,746
201912	63079000	6301ÖÁ6307µÄÎ´ÁÐÃûÖÆ³ÉÆ·,°üÀ¨·þ×°²Ã¼ôÑù	230	Ã«ÀïËþÄáÑÇ	10	Ò»°ãÃ³Ò×	20873	Ç§¿Ë	0	?	1,094,763
201912	63079000	6301ÖÁ6307µÄÎ´ÁÐÃûÖÆ³ÉÆ·,°üÀ¨·þ×°²Ã¼ôÑù	230	Ã«ÀïËþÄáÑÇ	11	¹ú¼Ò¼ä¡¢¹ú¼Ê×éÖ¯ÎÞ³¥Ô®ÖúºÍÔùËÍµÄÎï×Ê	37	Ç§¿Ë	0	?	1,910
201912	63079000	6301ÖÁ6307µÄÎ´ÁÐÃûÖÆ³ÉÆ·,°üÀ¨·þ×°²Ã¼ôÑù	231	Ã«ÀïÇóË¹	10	Ò»°ãÃ³Ò×	6004	Ç§¿Ë	0	?	264,155
201912	63079000	6301ÖÁ6307µÄÎ´ÁÐÃûÖÆ³ÉÆ·,°üÀ¨·þ×°²Ã¼ôÑù	232	Ä¦Âå¸ç	10	Ò»°ãÃ³Ò×	52569	Ç§¿Ë	0	?	2,641,580
201912	63079000	6301ÖÁ6307µÄÎ´ÁÐÃûÖÆ³ÉÆ·,°üÀ¨·þ×°²Ã¼ôÑù	233	ÄªÉ£±È¿Ë	10	Ò»°ãÃ³Ò×	4882	Ç§¿Ë	0	?	119,112
201912	63079000	6301ÖÁ6307µÄÎ´ÁÐÃûÖÆ³ÉÆ·,°üÀ¨·þ×°²Ã¼ôÑù	234	ÄÉÃ×±ÈÑÇ	10	Ò»°ãÃ³Ò×	1820	Ç§¿Ë	0	?	47,631
201912	63079000	6301ÖÁ6307µÄÎ´ÁÐÃûÖÆ³ÉÆ·,°üÀ¨·þ×°²Ã¼ôÑù	235	ÄáÈÕ¶û	10	Ò»°ãÃ³Ò×	174	Ç§¿Ë	0	?	56,007
201912	63079000	6301ÖÁ6307µÄÎ´ÁÐÃûÖÆ³ÉÆ·,°üÀ¨·þ×°²Ã¼ôÑù	236	ÄáÈÕÀûÑÇ	10	Ò»°ãÃ³Ò×	155572	Ç§¿Ë	0	?	4,018,087
201912	63079000	6301ÖÁ6307µÄÎ´ÁÐÃûÖÆ³ÉÆ·,°üÀ¨·þ×°²Ã¼ôÑù	237	ÁôÄáÍô	10	Ò»°ãÃ³Ò×	1801	Ç§¿Ë	0	?	49,470
201912	63079000	6301ÖÁ6307µÄÎ´ÁÐÃûÖÆ³ÉÆ·,°üÀ¨·þ×°²Ã¼ôÑù	238	Â¬Íú´ï	10	Ò»°ãÃ³Ò×	799	Ç§¿Ë	0	?	60,395
201912	63079000	6301ÖÁ6307µÄÎ´ÁÐÃûÖÆ³ÉÆ·,°üÀ¨·þ×°²Ã¼ôÑù	240	ÈûÄÚ¼Ó¶û	10	Ò»°ãÃ³Ò×	4411	Ç§¿Ë	0	?	139,579
201912	63079000	6301ÖÁ6307µÄÎ´ÁÐÃûÖÆ³ÉÆ·,°üÀ¨·þ×°²Ã¼ôÑù	241	ÈûÉà¶û	10	Ò»°ãÃ³Ò×	67	Ç§¿Ë	0	?	1,963
201912	63079000	6301ÖÁ6307µÄÎ´ÁÐÃûÖÆ³ÉÆ·,°üÀ¨·þ×°²Ã¼ôÑù	243	Ë÷ÂíÀï	10	Ò»°ãÃ³Ò×	1710	Ç§¿Ë	0	?	98,165
201912	63079000	6301ÖÁ6307µÄÎ´ÁÐÃûÖÆ³ÉÆ·,°üÀ¨·þ×°²Ã¼ôÑù	244	ÄÏ·Ç	10	Ò»°ãÃ³Ò×	304938	Ç§¿Ë	0	?	11,328,342
201912	63079000	6301ÖÁ6307µÄÎ´ÁÐÃûÖÆ³ÉÆ·,°üÀ¨·þ×°²Ã¼ôÑù	246	ËÕµ¤	10	Ò»°ãÃ³Ò×	105866	Ç§¿Ë	0	?	3,990,163
201912	63079000	6301ÖÁ6307µÄÎ´ÁÐÃûÖÆ³ÉÆ·,°üÀ¨·þ×°²Ã¼ôÑù	247	Ì¹É£ÄáÑÇ	10	Ò»°ãÃ³Ò×	14114	Ç§¿Ë	0	?	336,259
201912	63079000	6301ÖÁ6307µÄÎ´ÁÐÃûÖÆ³ÉÆ·,°üÀ¨·þ×°²Ã¼ôÑù	248	¶à¸ç	10	Ò»°ãÃ³Ò×	39	Ç§¿Ë	0	?	2,720
201912	63079000	6301ÖÁ6307µÄÎ´ÁÐÃûÖÆ³ÉÆ·,°üÀ¨·þ×°²Ã¼ôÑù	249	Í»ÄáË¹	10	Ò»°ãÃ³Ò×	9305	Ç§¿Ë	0	?	380,136
201912	63079000	6301ÖÁ6307µÄÎ´ÁÐÃûÖÆ³ÉÆ·,°üÀ¨·þ×°²Ã¼ôÑù	249	Í»ÄáË¹	11	¹ú¼Ò¼ä¡¢¹ú¼Ê×éÖ¯ÎÞ³¥Ô®ÖúºÍÔùËÍµÄÎï×Ê	60	Ç§¿Ë	0	?	3,437
201912	63079000	6301ÖÁ6307µÄÎ´ÁÐÃûÖÆ³ÉÆ·,°üÀ¨·þ×°²Ã¼ôÑù	250	ÎÚ¸É´ï	10	Ò»°ãÃ³Ò×	1130	Ç§¿Ë	0	?	40,133
201912	63079000	6301ÖÁ6307µÄÎ´ÁÐÃûÖÆ³ÉÆ·,°üÀ¨·þ×°²Ã¼ôÑù	251	²¼»ùÄÉ·¨Ë÷	10	Ò»°ãÃ³Ò×	1	Ç§¿Ë	0	?	91
201912	63079000	6301ÖÁ6307µÄÎ´ÁÐÃûÖÆ³ÉÆ·,°üÀ¨·þ×°²Ã¼ôÑù	252	¸Õ¹û(½ð)	10	Ò»°ãÃ³Ò×	4014	Ç§¿Ë	0	?	270,095
201912	63079000	6301ÖÁ6307µÄÎ´ÁÐÃûÖÆ³ÉÆ·,°üÀ¨·þ×°²Ã¼ôÑù	252	¸Õ¹û(½ð)	11	¹ú¼Ò¼ä¡¢¹ú¼Ê×éÖ¯ÎÞ³¥Ô®ÖúºÍÔùËÍµÄÎï×Ê	20	Ç§¿Ë	0	?	5,200
201912	63079000	6301ÖÁ6307µÄÎ´ÁÐÃûÖÆ³ÉÆ·,°üÀ¨·þ×°²Ã¼ôÑù	253	ÔÞ±ÈÑÇ	10	Ò»°ãÃ³Ò×	1939	Ç§¿Ë	0	?	249,180
201912	63079000	6301ÖÁ6307µÄÎ´ÁÐÃûÖÆ³ÉÆ·,°üÀ¨·þ×°²Ã¼ôÑù	254	½ò°Í²¼Î¤	10	Ò»°ãÃ³Ò×	99	Ç§¿Ë	0	?	14,925
201912	63079000	6301ÖÁ6307µÄÎ´ÁÐÃûÖÆ³ÉÆ·,°üÀ¨·þ×°²Ã¼ôÑù	257	Ë¹ÍþÊ¿À¼	10	Ò»°ãÃ³Ò×	69	Ç§¿Ë	0	?	2,781
201912	63079000	6301ÖÁ6307µÄÎ´ÁÐÃûÖÆ³ÉÆ·,°üÀ¨·þ×°²Ã¼ôÑù	259	ÂíÔ¼ÌØ	10	Ò»°ãÃ³Ò×	102	Ç§¿Ë	0	?	15,096
201912	63079000	6301ÖÁ6307µÄÎ´ÁÐÃûÖÆ³ÉÆ·,°üÀ¨·þ×°²Ã¼ôÑù	301	±ÈÀûÊ±	10	Ò»°ãÃ³Ò×	845226	Ç§¿Ë	0	?	33,240,065
201912	63079000	6301ÖÁ6307µÄÎ´ÁÐÃûÖÆ³ÉÆ·,°üÀ¨·þ×°²Ã¼ôÑù	302	µ¤Âó	10	Ò»°ãÃ³Ò×	222810	Ç§¿Ë	0	?	12,589,000
201912	63079000	6301ÖÁ6307µÄÎ´ÁÐÃûÖÆ³ÉÆ·,°üÀ¨·þ×°²Ã¼ôÑù	303	Ó¢¹ú	10	Ò»°ãÃ³Ò×	4188717	Ç§¿Ë	0	?	175,175,372
201912	63079000	6301ÖÁ6307µÄÎ´ÁÐÃûÖÆ³ÉÆ·,°üÀ¨·þ×°²Ã¼ôÑù	304	µÂ¹ú	10	Ò»°ãÃ³Ò×	3834412	Ç§¿Ë	0	?	159,697,769
201912	63079000	6301ÖÁ6307µÄÎ´ÁÐÃûÖÆ³ÉÆ·,°üÀ¨·þ×°²Ã¼ôÑù	305	·¨¹ú	10	Ò»°ãÃ³Ò×	1582727	Ç§¿Ë	0	?	64,372,109
201912	63079000	6301ÖÁ6307µÄÎ´ÁÐÃûÖÆ³ÉÆ·,°üÀ¨·þ×°²Ã¼ôÑù	306	°®¶ûÀ¼	10	Ò»°ãÃ³Ò×	180771	Ç§¿Ë	0	?	4,904,303
201912	63079000	6301ÖÁ6307µÄÎ´ÁÐÃûÖÆ³ÉÆ·,°üÀ¨·þ×°²Ã¼ôÑù	307	Òâ´óÀû	10	Ò»°ãÃ³Ò×	767932	Ç§¿Ë	0	?	34,589,483
201912	63079000	6301ÖÁ6307µÄÎ´ÁÐÃûÖÆ³ÉÆ·,°üÀ¨·þ×°²Ã¼ôÑù	308	Â¬É­±¤	10	Ò»°ãÃ³Ò×	4804	Ç§¿Ë	0	?	29,618
201912	63079000	6301ÖÁ6307µÄÎ´ÁÐÃûÖÆ³ÉÆ·,°üÀ¨·þ×°²Ã¼ôÑù	309	ºÉÀ¼	10	Ò»°ãÃ³Ò×	3393697	Ç§¿Ë	0	?	117,625,988
201912	63079000	6301ÖÁ6307µÄÎ´ÁÐÃûÖÆ³ÉÆ·,°üÀ¨·þ×°²Ã¼ôÑù	310	Ï£À°	10	Ò»°ãÃ³Ò×	144934	Ç§¿Ë	0	?	5,992,934
201912	63079000	6301ÖÁ6307µÄÎ´ÁÐÃûÖÆ³ÉÆ·,°üÀ¨·þ×°²Ã¼ôÑù	311	ÆÏÌÑÑÀ	10	Ò»°ãÃ³Ò×	91666	Ç§¿Ë	0	?	4,454,649
201912	63079000	6301ÖÁ6307µÄÎ´ÁÐÃûÖÆ³ÉÆ·,°üÀ¨·þ×°²Ã¼ôÑù	312	Î÷°àÑÀ	10	Ò»°ãÃ³Ò×	736049	Ç§¿Ë	0	?	33,381,157
201912	63079000	6301ÖÁ6307µÄÎ´ÁÐÃûÖÆ³ÉÆ·,°üÀ¨·þ×°²Ã¼ôÑù	313	°¢¶û°ÍÄáÑÇ	10	Ò»°ãÃ³Ò×	21862	Ç§¿Ë	0	?	371,166
201912	63079000	6301ÖÁ6307µÄÎ´ÁÐÃûÖÆ³ÉÆ·,°üÀ¨·þ×°²Ã¼ôÑù	315	°ÂµØÀû	10	Ò»°ãÃ³Ò×	85180	Ç§¿Ë	0	?	5,168,503
201912	63079000	6301ÖÁ6307µÄÎ´ÁÐÃûÖÆ³ÉÆ·,°üÀ¨·þ×°²Ã¼ôÑù	316	±£¼ÓÀûÑÇ	10	Ò»°ãÃ³Ò×	56556	Ç§¿Ë	0	?	2,295,230
201912	63079000	6301ÖÁ6307µÄÎ´ÁÐÃûÖÆ³ÉÆ·,°üÀ¨·þ×°²Ã¼ôÑù	318	·ÒÀ¼	10	Ò»°ãÃ³Ò×	210760	Ç§¿Ë	0	?	6,308,356
201912	63079000	6301ÖÁ6307µÄÎ´ÁÐÃûÖÆ³ÉÆ·,°üÀ¨·þ×°²Ã¼ôÑù	321	ÐÙÑÀÀû	10	Ò»°ãÃ³Ò×	42617	Ç§¿Ë	0	?	2,064,006
201912	63079000	6301ÖÁ6307µÄÎ´ÁÐÃûÖÆ³ÉÆ·,°üÀ¨·þ×°²Ã¼ôÑù	322	±ùµº	10	Ò»°ãÃ³Ò×	260	Ç§¿Ë	0	?	28,632
201912	63079000	6301ÖÁ6307µÄÎ´ÁÐÃûÖÆ³ÉÆ·,°üÀ¨·þ×°²Ã¼ôÑù	323	ÁÐÖ§¶ØÊ¿µÇ	10	Ò»°ãÃ³Ò×	9	Ç§¿Ë	0	?	855
201912	63079000	6301ÖÁ6307µÄÎ´ÁÐÃûÖÆ³ÉÆ·,°üÀ¨·þ×°²Ã¼ôÑù	324	Âí¶úËû	10	Ò»°ãÃ³Ò×	1818	Ç§¿Ë	0	?	206,639
201912	63079000	6301ÖÁ6307µÄÎ´ÁÐÃûÖÆ³ÉÆ·,°üÀ¨·þ×°²Ã¼ôÑù	326	Å²Íþ	10	Ò»°ãÃ³Ò×	104188	Ç§¿Ë	0	?	5,020,707
201912	63079000	6301ÖÁ6307µÄÎ´ÁÐÃûÖÆ³ÉÆ·,°üÀ¨·þ×°²Ã¼ôÑù	327	²¨À¼	10	Ò»°ãÃ³Ò×	1101337	Ç§¿Ë	0	?	41,152,327
201912	63079000	6301ÖÁ6307µÄÎ´ÁÐÃûÖÆ³ÉÆ·,°üÀ¨·þ×°²Ã¼ôÑù	328	ÂÞÂíÄáÑÇ	10	Ò»°ãÃ³Ò×	72724	Ç§¿Ë	0	?	1,955,205
201912	63079000	6301ÖÁ6307µÄÎ´ÁÐÃûÖÆ³ÉÆ·,°üÀ¨·þ×°²Ã¼ôÑù	329	Ê¥ÂíÁ¦Åµ	10	Ò»°ãÃ³Ò×	145	Ç§¿Ë	0	?	52,448
201912	63079000	6301ÖÁ6307µÄÎ´ÁÐÃûÖÆ³ÉÆ·,°üÀ¨·þ×°²Ã¼ôÑù	330	Èðµä	10	Ò»°ãÃ³Ò×	867342	Ç§¿Ë	0	?	29,327,042
201912	63079000	6301ÖÁ6307µÄÎ´ÁÐÃûÖÆ³ÉÆ·,°üÀ¨·þ×°²Ã¼ôÑù	331	ÈðÊ¿	10	Ò»°ãÃ³Ò×	85511	Ç§¿Ë	0	?	4,806,282
201912	63079000	6301ÖÁ6307µÄÎ´ÁÐÃûÖÆ³ÉÆ·,°üÀ¨·þ×°²Ã¼ôÑù	334	°®É³ÄáÑÇ	10	Ò»°ãÃ³Ò×	16743	Ç§¿Ë	0	?	1,402,483
201912	63079000	6301ÖÁ6307µÄÎ´ÁÐÃûÖÆ³ÉÆ·,°üÀ¨·þ×°²Ã¼ôÑù	335	À­ÍÑÎ¬ÑÇ	10	Ò»°ãÃ³Ò×	68647	Ç§¿Ë	0	?	1,970,636
201912	63079000	6301ÖÁ6307µÄÎ´ÁÐÃûÖÆ³ÉÆ·,°üÀ¨·þ×°²Ã¼ôÑù	336	Á¢ÌÕÍð	10	Ò»°ãÃ³Ò×	57971	Ç§¿Ë	0	?	1,667,807
201912	63079000	6301ÖÁ6307µÄÎ´ÁÐÃûÖÆ³ÉÆ·,°üÀ¨·þ×°²Ã¼ôÑù	337	¸ñÂ³¼ªÑÇ	10	Ò»°ãÃ³Ò×	20755	Ç§¿Ë	0	?	626,257
201912	63079000	6301ÖÁ6307µÄÎ´ÁÐÃûÖÆ³ÉÆ·,°üÀ¨·þ×°²Ã¼ôÑù	338	ÑÇÃÀÄáÑÇ	10	Ò»°ãÃ³Ò×	209	Ç§¿Ë	0	?	22,988
201912	63079000	6301ÖÁ6307µÄÎ´ÁÐÃûÖÆ³ÉÆ·,°üÀ¨·þ×°²Ã¼ôÑù	339	°¢Èû°Ý½®	10	Ò»°ãÃ³Ò×	6645	Ç§¿Ë	0	?	214,617
201912	63079000	6301ÖÁ6307µÄÎ´ÁÐÃûÖÆ³ÉÆ·,°üÀ¨·þ×°²Ã¼ôÑù	340	°×¶íÂÞË¹	10	Ò»°ãÃ³Ò×	9893	Ç§¿Ë	0	?	425,209
201912	63079000	6301ÖÁ6307µÄÎ´ÁÐÃûÖÆ³ÉÆ·,°üÀ¨·þ×°²Ã¼ôÑù	343	Ä¦¶û¶àÍß	10	Ò»°ãÃ³Ò×	352	Ç§¿Ë	0	?	24,203
201912	63079000	6301ÖÁ6307µÄÎ´ÁÐÃûÖÆ³ÉÆ·,°üÀ¨·þ×°²Ã¼ôÑù	344	¶íÂÞË¹Áª°î	10	Ò»°ãÃ³Ò×	761385	Ç§¿Ë	0	?	26,854,534
201912	63079000	6301ÖÁ6307µÄÎ´ÁÐÃûÖÆ³ÉÆ·,°üÀ¨·þ×°²Ã¼ôÑù	347	ÎÚ¿ËÀ¼	10	Ò»°ãÃ³Ò×	101003	Ç§¿Ë	0	?	4,041,346
201912	63079000	6301ÖÁ6307µÄÎ´ÁÐÃûÖÆ³ÉÆ·,°üÀ¨·þ×°²Ã¼ôÑù	350	Ë¹ÂåÎÄÄáÑÇ	10	Ò»°ãÃ³Ò×	93179	Ç§¿Ë	0	?	3,666,051
201912	63079000	6301ÖÁ6307µÄÎ´ÁÐÃûÖÆ³ÉÆ·,°üÀ¨·þ×°²Ã¼ôÑù	351	¿ËÂÞµØÑÇ	10	Ò»°ãÃ³Ò×	42931	Ç§¿Ë	0	?	1,268,941
201912	63079000	6301ÖÁ6307µÄÎ´ÁÐÃûÖÆ³ÉÆ·,°üÀ¨·þ×°²Ã¼ôÑù	352	½Ý¿Ë	10	Ò»°ãÃ³Ò×	160700	Ç§¿Ë	0	?	6,215,459
201912	63079000	6301ÖÁ6307µÄÎ´ÁÐÃûÖÆ³ÉÆ·,°üÀ¨·þ×°²Ã¼ôÑù	353	Ë¹Âå·¥¿Ë	10	Ò»°ãÃ³Ò×	21300	Ç§¿Ë	0	?	813,130
201912	63079000	6301ÖÁ6307µÄÎ´ÁÐÃûÖÆ³ÉÆ·,°üÀ¨·þ×°²Ã¼ôÑù	354	±±ÂíÆä¶Ù¹²ºÍ¹ú	10	Ò»°ãÃ³Ò×	538	Ç§¿Ë	0	?	102,718
201912	63079000	6301ÖÁ6307µÄÎ´ÁÐÃûÖÆ³ÉÆ·,°üÀ¨·þ×°²Ã¼ôÑù	355	²¨ºÚ	10	Ò»°ãÃ³Ò×	167	Ç§¿Ë	0	?	17,947
201912	63079000	6301ÖÁ6307µÄÎ´ÁÐÃûÖÆ³ÉÆ·,°üÀ¨·þ×°²Ã¼ôÑù	358	Èû¶ûÎ¬ÑÇ	10	Ò»°ãÃ³Ò×	18009	Ç§¿Ë	0	?	353,917
201912	63079000	6301ÖÁ6307µÄÎ´ÁÐÃûÖÆ³ÉÆ·,°üÀ¨·þ×°²Ã¼ôÑù	359	ºÚÉ½	10	Ò»°ãÃ³Ò×	150	Ç§¿Ë	0	?	33
201912	63079000	6301ÖÁ6307µÄÎ´ÁÐÃûÖÆ³ÉÆ·,°üÀ¨·þ×°²Ã¼ôÑù	402	°¢¸ùÍ¢	10	Ò»°ãÃ³Ò×	24084	Ç§¿Ë	0	?	1,284,905
201912	63079000	6301ÖÁ6307µÄÎ´ÁÐÃûÖÆ³ÉÆ·,°üÀ¨·þ×°²Ã¼ôÑù	403	°¢Â³°Í	10	Ò»°ãÃ³Ò×	254	Ç§¿Ë	0	?	52,065
201912	63079000	6301ÖÁ6307µÄÎ´ÁÐÃûÖÆ³ÉÆ·,°üÀ¨·þ×°²Ã¼ôÑù	405	°Í°Í¶àË¹	10	Ò»°ãÃ³Ò×	663	Ç§¿Ë	0	?	25,661
201912	63079000	6301ÖÁ6307µÄÎ´ÁÐÃûÖÆ³ÉÆ·,°üÀ¨·þ×°²Ã¼ôÑù	408	¶àÃñ×å²£ÀûÎ¬ÑÇ¹ú	10	Ò»°ãÃ³Ò×	14332	Ç§¿Ë	0	?	359,653
201912	63079000	6301ÖÁ6307µÄÎ´ÁÐÃûÖÆ³ÉÆ·,°üÀ¨·þ×°²Ã¼ôÑù	410	°ÍÎ÷	10	Ò»°ãÃ³Ò×	515280	Ç§¿Ë	0	?	16,276,938
201912	63079000	6301ÖÁ6307µÄÎ´ÁÐÃûÖÆ³ÉÆ·,°üÀ¨·þ×°²Ã¼ôÑù	411	¿ªÂüÈºµº	10	Ò»°ãÃ³Ò×	2	Ç§¿Ë	0	?	285
201912	63079000	6301ÖÁ6307µÄÎ´ÁÐÃûÖÆ³ÉÆ·,°üÀ¨·þ×°²Ã¼ôÑù	412	ÖÇÀû	10	Ò»°ãÃ³Ò×	587453	Ç§¿Ë	0	?	21,155,291
201912	63079000	6301ÖÁ6307µÄÎ´ÁÐÃûÖÆ³ÉÆ·,°üÀ¨·þ×°²Ã¼ôÑù	413	¸çÂ×±ÈÑÇ	10	Ò»°ãÃ³Ò×	162488	Ç§¿Ë	0	?	5,292,868
201912	63079000	6301ÖÁ6307µÄÎ´ÁÐÃûÖÆ³ÉÆ·,°üÀ¨·þ×°²Ã¼ôÑù	415	¸çË¹´ïÀè¼Ó	10	Ò»°ãÃ³Ò×	56279	Ç§¿Ë	0	?	2,067,028
201912	63079000	6301ÖÁ6307µÄÎ´ÁÐÃûÖÆ³ÉÆ·,°üÀ¨·þ×°²Ã¼ôÑù	416	¹Å°Í	10	Ò»°ãÃ³Ò×	400	Ç§¿Ë	0	?	34,758
201912	63079000	6301ÖÁ6307µÄÎ´ÁÐÃûÖÆ³ÉÆ·,°üÀ¨·þ×°²Ã¼ôÑù	417	¿âÀ°Ë÷µº	10	Ò»°ãÃ³Ò×	7146	Ç§¿Ë	0	?	142,332
201912	63079000	6301ÖÁ6307µÄÎ´ÁÐÃûÖÆ³ÉÆ·,°üÀ¨·þ×°²Ã¼ôÑù	418	¶àÃ×Äá¼Ó¹²ºÍ¹ú	10	Ò»°ãÃ³Ò×	53781	Ç§¿Ë	0	?	2,482,032
201912	63079000	6301ÖÁ6307µÄÎ´ÁÐÃûÖÆ³ÉÆ·,°üÀ¨·þ×°²Ã¼ôÑù	419	¶ò¹Ï¶à¶û	10	Ò»°ãÃ³Ò×	16859	Ç§¿Ë	0	?	759,095
201912	63079000	6301ÖÁ6307µÄÎ´ÁÐÃûÖÆ³ÉÆ·,°üÀ¨·þ×°²Ã¼ôÑù	420	·¨Êô¹çÑÇÄÇ	10	Ò»°ãÃ³Ò×	0	Ç§¿Ë	0	?	171
201912	63079000	6301ÖÁ6307µÄÎ´ÁÐÃûÖÆ³ÉÆ·,°üÀ¨·þ×°²Ã¼ôÑù	422	¹ÏµÂÂÞÆÕ	10	Ò»°ãÃ³Ò×	141	Ç§¿Ë	0	?	7,308
201912	63079000	6301ÖÁ6307µÄÎ´ÁÐÃûÖÆ³ÉÆ·,°üÀ¨·þ×°²Ã¼ôÑù	423	Î£µØÂíÀ­	10	Ò»°ãÃ³Ò×	34866	Ç§¿Ë	0	?	1,218,192
201912	63079000	6301ÖÁ6307µÄÎ´ÁÐÃûÖÆ³ÉÆ·,°üÀ¨·þ×°²Ã¼ôÑù	424	¹çÑÇÄÇ	10	Ò»°ãÃ³Ò×	728	Ç§¿Ë	0	?	56,100
201912	63079000	6301ÖÁ6307µÄÎ´ÁÐÃûÖÆ³ÉÆ·,°üÀ¨·þ×°²Ã¼ôÑù	426	ºé¶¼À­Ë¹	10	Ò»°ãÃ³Ò×	10443	Ç§¿Ë	0	?	616,695
201912	63079000	6301ÖÁ6307µÄÎ´ÁÐÃûÖÆ³ÉÆ·,°üÀ¨·þ×°²Ã¼ôÑù	427	ÑÀÂò¼Ó	10	Ò»°ãÃ³Ò×	3929	Ç§¿Ë	0	?	170,449
201912	63079000	6301ÖÁ6307µÄÎ´ÁÐÃûÖÆ³ÉÆ·,°üÀ¨·þ×°²Ã¼ôÑù	428	ÂíÌáÄá¿Ë	10	Ò»°ãÃ³Ò×	54	Ç§¿Ë	0	?	2,533
201912	63079000	6301ÖÁ6307µÄÎ´ÁÐÃûÖÆ³ÉÆ·,°üÀ¨·þ×°²Ã¼ôÑù	429	Ä«Î÷¸ç	10	Ò»°ãÃ³Ò×	940789	Ç§¿Ë	0	?	30,044,045
201912	63079000	6301ÖÁ6307µÄÎ´ÁÐÃûÖÆ³ÉÆ·,°üÀ¨·þ×°²Ã¼ôÑù	431	Äá¼ÓÀ­¹Ï	10	Ò»°ãÃ³Ò×	718	Ç§¿Ë	0	?	18,599
201912	63079000	6301ÖÁ6307µÄÎ´ÁÐÃûÖÆ³ÉÆ·,°üÀ¨·þ×°²Ã¼ôÑù	432	°ÍÄÃÂí	10	Ò»°ãÃ³Ò×	84664	Ç§¿Ë	0	?	4,052,993
201912	63079000	6301ÖÁ6307µÄÎ´ÁÐÃûÖÆ³ÉÆ·,°üÀ¨·þ×°²Ã¼ôÑù	433	°ÍÀ­¹ç	10	Ò»°ãÃ³Ò×	12242	Ç§¿Ë	0	?	397,881
201912	63079000	6301ÖÁ6307µÄÎ´ÁÐÃûÖÆ³ÉÆ·,°üÀ¨·þ×°²Ã¼ôÑù	434	ÃØÂ³	10	Ò»°ãÃ³Ò×	127718	Ç§¿Ë	0	?	5,310,576
201912	63079000	6301ÖÁ6307µÄÎ´ÁÐÃûÖÆ³ÉÆ·,°üÀ¨·þ×°²Ã¼ôÑù	435	²¨¶àÀè¸÷	10	Ò»°ãÃ³Ò×	33643	Ç§¿Ë	0	?	763,475
201912	63079000	6301ÖÁ6307µÄÎ´ÁÐÃûÖÆ³ÉÆ·,°üÀ¨·þ×°²Ã¼ôÑù	440	Èø¶ûÍß¶à	10	Ò»°ãÃ³Ò×	32305	Ç§¿Ë	0	?	1,114,587
201912	63079000	6301ÖÁ6307µÄÎ´ÁÐÃûÖÆ³ÉÆ·,°üÀ¨·þ×°²Ã¼ôÑù	441	ËÕÀïÄÏ	10	Ò»°ãÃ³Ò×	27443	Ç§¿Ë	0	?	364,163
201912	63079000	6301ÖÁ6307µÄÎ´ÁÐÃûÖÆ³ÉÆ·,°üÀ¨·þ×°²Ã¼ôÑù	442	ÌØÁ¢Äá´ïºÍ¶à°Í¸ç	10	Ò»°ãÃ³Ò×	2838	Ç§¿Ë	0	?	134,124
201912	63079000	6301ÖÁ6307µÄÎ´ÁÐÃûÖÆ³ÉÆ·,°üÀ¨·þ×°²Ã¼ôÑù	443	ÌØ¿ËË¹ºÍ¿­¿ÆË¹Èºµº	10	Ò»°ãÃ³Ò×	39	Ç§¿Ë	0	?	14,725
201912	63079000	6301ÖÁ6307µÄÎ´ÁÐÃûÖÆ³ÉÆ·,°üÀ¨·þ×°²Ã¼ôÑù	444	ÎÚÀ­¹ç	10	Ò»°ãÃ³Ò×	42200	Ç§¿Ë	0	?	929,003
201912	63079000	6301ÖÁ6307µÄÎ´ÁÐÃûÖÆ³ÉÆ·,°üÀ¨·þ×°²Ã¼ôÑù	445	Î¯ÄÚÈðÀ­	10	Ò»°ãÃ³Ò×	87200	Ç§¿Ë	0	?	4,928,517
201912	63079000	6301ÖÁ6307µÄÎ´ÁÐÃûÖÆ³ÉÆ·,°üÀ¨·þ×°²Ã¼ôÑù	446	Ó¢ÊôÎ¬¶û¾©Èºµº	10	Ò»°ãÃ³Ò×	0	Ç§¿Ë	0	?	20
201912	63079000	6301ÖÁ6307µÄÎ´ÁÐÃûÖÆ³ÉÆ·,°üÀ¨·þ×°²Ã¼ôÑù	449	ºÉÊô°²µØÁÐË¹	10	Ò»°ãÃ³Ò×	596	Ç§¿Ë	0	?	153,117
201912	63079000	6301ÖÁ6307µÄÎ´ÁÐÃûÖÆ³ÉÆ·,°üÀ¨·þ×°²Ã¼ôÑù	499	À­¶¡ÃÀÖÞÆäËû¹ú¼Ò(µØÇø)	10	Ò»°ãÃ³Ò×	12	Ç§¿Ë	0	?	2,476
201912	63079000	6301ÖÁ6307µÄÎ´ÁÐÃûÖÆ³ÉÆ·,°üÀ¨·þ×°²Ã¼ôÑù	501	¼ÓÄÃ´ó	10	Ò»°ãÃ³Ò×	2039793	Ç§¿Ë	0	?	76,383,458
201912	63079000	6301ÖÁ6307µÄÎ´ÁÐÃûÖÆ³ÉÆ·,°üÀ¨·þ×°²Ã¼ôÑù	502	ÃÀ¹ú	10	Ò»°ãÃ³Ò×	25729166	Ç§¿Ë	0	?	1,014,834,996
201912	63079000	6301ÖÁ6307µÄÎ´ÁÐÃûÖÆ³ÉÆ·,°üÀ¨·þ×°²Ã¼ôÑù	504	°ÙÄ½´ó	10	Ò»°ãÃ³Ò×	21	Ç§¿Ë	0	?	2,539
201912	63079000	6301ÖÁ6307µÄÎ´ÁÐÃûÖÆ³ÉÆ·,°üÀ¨·þ×°²Ã¼ôÑù	601	°Ä´óÀûÑÇ	10	Ò»°ãÃ³Ò×	2201993	Ç§¿Ë	0	?	87,718,691
201912	63079000	6301ÖÁ6307µÄÎ´ÁÐÃûÖÆ³ÉÆ·,°üÀ¨·þ×°²Ã¼ôÑù	603	ì³¼Ã	10	Ò»°ãÃ³Ò×	2494	Ç§¿Ë	0	?	93,302
201912	63079000	6301ÖÁ6307µÄÎ´ÁÐÃûÖÆ³ÉÆ·,°üÀ¨·þ×°²Ã¼ôÑù	607	ÐÂ¿¦Àï¶àÄáÑÇ	10	Ò»°ãÃ³Ò×	1433	Ç§¿Ë	0	?	68,118
201912	63079000	6301ÖÁ6307µÄÎ´ÁÐÃûÖÆ³ÉÆ·,°üÀ¨·þ×°²Ã¼ôÑù	609	ÐÂÎ÷À¼	10	Ò»°ãÃ³Ò×	205040	Ç§¿Ë	0	?	7,885,750
201912	63079000	6301ÖÁ6307µÄÎ´ÁÐÃûÖÆ³ÉÆ·,°üÀ¨·þ×°²Ã¼ôÑù	611	°Í²¼ÑÇÐÂ¼¸ÄÚÑÇ	10	Ò»°ãÃ³Ò×	860	Ç§¿Ë	0	?	79,239
201912	63079000	6301ÖÁ6307µÄÎ´ÁÐÃûÖÆ³ÉÆ·,°üÀ¨·þ×°²Ã¼ôÑù	613	ËùÂÞÃÅÈºµº	10	Ò»°ãÃ³Ò×	10	Ç§¿Ë	0	?	843
201912	63079000	6301ÖÁ6307µÄÎ´ÁÐÃûÖÆ³ÉÆ·,°üÀ¨·þ×°²Ã¼ôÑù	614	ÌÀ¼Ó	10	Ò»°ãÃ³Ò×	127	Ç§¿Ë	0	?	4,207
201912	63079000	6301ÖÁ6307µÄÎ´ÁÐÃûÖÆ³ÉÆ·,°üÀ¨·þ×°²Ã¼ôÑù	617	ÈøÄ¦ÑÇ	10	Ò»°ãÃ³Ò×	14	Ç§¿Ë	0	?	4,374
201912	63079000	6301ÖÁ6307µÄÎ´ÁÐÃûÖÆ³ÉÆ·,°üÀ¨·þ×°²Ã¼ôÑù	623	·¨Êô²¨ÀûÄáÎ÷ÑÇ	10	Ò»°ãÃ³Ò×	569	Ç§¿Ë	0	?	30,348
201912	63079000	6301ÖÁ6307µÄÎ´ÁÐÃûÖÆ³ÉÆ·,°üÀ¨·þ×°²Ã¼ôÑù	699	´óÑóÖÞÆäËû¹ú¼Ò(µØÇø)	10	Ò»°ãÃ³Ò×	29	Ç§¿Ë	0	?	3,085
201911	39262011	¾ÛÂÈÒÒÏ©ÖÆÊÖÌ×£¨·ÖÖ¸ÊÖÌ×¡¢Á¬Ö¸ÊÖÌ×µÈ£©	102	°ÍÁÖ	10	Ò»°ãÃ³Ò×	26220	Ç§¿Ë	2950000	Ë«	432,797
201911	39262011	¾ÛÂÈÒÒÏ©ÖÆÊÖÌ×£¨·ÖÖ¸ÊÖÌ×¡¢Á¬Ö¸ÊÖÌ×µÈ£©	106	Ãåµé	10	Ò»°ãÃ³Ò×	205	Ç§¿Ë	1440	Ë«	2,913
201911	39262011	¾ÛÂÈÒÒÏ©ÖÆÊÖÌ×£¨·ÖÖ¸ÊÖÌ×¡¢Á¬Ö¸ÊÖÌ×µÈ£©	109	³¯ÏÊ	10	Ò»°ãÃ³Ò×	769	Ç§¿Ë	22102	Ë«	62,545
201911	39262011	¾ÛÂÈÒÒÏ©ÖÆÊÖÌ×£¨·ÖÖ¸ÊÖÌ×¡¢Á¬Ö¸ÊÖÌ×µÈ£©	110	ÖÐ¹úÏã¸Û	10	Ò»°ãÃ³Ò×	8384	Ç§¿Ë	931130	Ë«	163,432
201911	39262011	¾ÛÂÈÒÒÏ©ÖÆÊÖÌ×£¨·ÖÖ¸ÊÖÌ×¡¢Á¬Ö¸ÊÖÌ×µÈ£©	111	Ó¡¶È	10	Ò»°ãÃ³Ò×	35960	Ç§¿Ë	4121161	Ë«	577,700
201911	39262011	¾ÛÂÈÒÒÏ©ÖÆÊÖÌ×£¨·ÖÖ¸ÊÖÌ×¡¢Á¬Ö¸ÊÖÌ×µÈ£©	112	Ó¡¶ÈÄáÎ÷ÑÇ	10	Ò»°ãÃ³Ò×	22311	Ç§¿Ë	1179923	Ë«	547,868
201911	39262011	¾ÛÂÈÒÒÏ©ÖÆÊÖÌ×£¨·ÖÖ¸ÊÖÌ×¡¢Á¬Ö¸ÊÖÌ×µÈ£©	113	ÒÁÀÊ	10	Ò»°ãÃ³Ò×	125105	Ç§¿Ë	13100000	Ë«	2,054,403
201911	39262011	¾ÛÂÈÒÒÏ©ÖÆÊÖÌ×£¨·ÖÖ¸ÊÖÌ×¡¢Á¬Ö¸ÊÖÌ×µÈ£©	114	ÒÁÀ­¿Ë	10	Ò»°ãÃ³Ò×	8725	Ç§¿Ë	1125000	Ë«	155,651
201911	39262011	¾ÛÂÈÒÒÏ©ÖÆÊÖÌ×£¨·ÖÖ¸ÊÖÌ×¡¢Á¬Ö¸ÊÖÌ×µÈ£©	115	ÒÔÉ«ÁÐ	10	Ò»°ãÃ³Ò×	29732	Ç§¿Ë	3162790	Ë«	493,909
201911	39262011	¾ÛÂÈÒÒÏ©ÖÆÊÖÌ×£¨·ÖÖ¸ÊÖÌ×¡¢Á¬Ö¸ÊÖÌ×µÈ£©	116	ÈÕ±¾	10	Ò»°ãÃ³Ò×	2133575	Ç§¿Ë	245093276	Ë«	40,718,466
201911	39262011	¾ÛÂÈÒÒÏ©ÖÆÊÖÌ×£¨·ÖÖ¸ÊÖÌ×¡¢Á¬Ö¸ÊÖÌ×µÈ£©	118	¿ÆÍþÌØ	10	Ò»°ãÃ³Ò×	94773	Ç§¿Ë	10426500	Ë«	1,607,651
201911	39262011	¾ÛÂÈÒÒÏ©ÖÆÊÖÌ×£¨·ÖÖ¸ÊÖÌ×¡¢Á¬Ö¸ÊÖÌ×µÈ£©	119	ÀÏÎÎ	10	Ò»°ãÃ³Ò×	600	Ç§¿Ë	16800	Ë«	114,099
201911	39262011	¾ÛÂÈÒÒÏ©ÖÆÊÖÌ×£¨·ÖÖ¸ÊÖÌ×¡¢Á¬Ö¸ÊÖÌ×µÈ£©	122	ÂíÀ´Î÷ÑÇ	10	Ò»°ãÃ³Ò×	63214	Ç§¿Ë	5872490	Ë«	1,476,264
201911	39262011	¾ÛÂÈÒÒÏ©ÖÆÊÖÌ×£¨·ÖÖ¸ÊÖÌ×¡¢Á¬Ö¸ÊÖÌ×µÈ£©	124	ÃÉ¹Å	10	Ò»°ãÃ³Ò×	297	Ç§¿Ë	9232	Ë«	8,507
201911	39262011	¾ÛÂÈÒÒÏ©ÖÆÊÖÌ×£¨·ÖÖ¸ÊÖÌ×¡¢Á¬Ö¸ÊÖÌ×µÈ£©	126	°¢Âü	10	Ò»°ãÃ³Ò×	41413	Ç§¿Ë	4250000	Ë«	631,550
201911	39262011	¾ÛÂÈÒÒÏ©ÖÆÊÖÌ×£¨·ÖÖ¸ÊÖÌ×¡¢Á¬Ö¸ÊÖÌ×µÈ£©	127	°Í»ùË¹Ì¹	10	Ò»°ãÃ³Ò×	6300	Ç§¿Ë	450000	Ë«	123,573
201911	39262011	¾ÛÂÈÒÒÏ©ÖÆÊÖÌ×£¨·ÖÖ¸ÊÖÌ×¡¢Á¬Ö¸ÊÖÌ×µÈ£©	129	·ÆÂÉ±ö	10	Ò»°ãÃ³Ò×	46876	Ç§¿Ë	5033660	Ë«	873,020
201911	39262011	¾ÛÂÈÒÒÏ©ÖÆÊÖÌ×£¨·ÖÖ¸ÊÖÌ×¡¢Á¬Ö¸ÊÖÌ×µÈ£©	130	¿¨Ëþ¶û	10	Ò»°ãÃ³Ò×	141973	Ç§¿Ë	15596000	Ë«	2,338,445
201911	39262011	¾ÛÂÈÒÒÏ©ÖÆÊÖÌ×£¨·ÖÖ¸ÊÖÌ×¡¢Á¬Ö¸ÊÖÌ×µÈ£©	131	É³ÌØ°¢À­²®	10	Ò»°ãÃ³Ò×	932456	Ç§¿Ë	102801350	Ë«	16,079,601
201911	39262011	¾ÛÂÈÒÒÏ©ÖÆÊÖÌ×£¨·ÖÖ¸ÊÖÌ×¡¢Á¬Ö¸ÊÖÌ×µÈ£©	132	ÐÂ¼ÓÆÂ	10	Ò»°ãÃ³Ò×	83752	Ç§¿Ë	7968620	Ë«	1,485,432
201911	39262011	¾ÛÂÈÒÒÏ©ÖÆÊÖÌ×£¨·ÖÖ¸ÊÖÌ×¡¢Á¬Ö¸ÊÖÌ×µÈ£©	133	º«¹ú	10	Ò»°ãÃ³Ò×	49186	Ç§¿Ë	2225398	Ë«	2,043,476
201911	39262011	¾ÛÂÈÒÒÏ©ÖÆÊÖÌ×£¨·ÖÖ¸ÊÖÌ×¡¢Á¬Ö¸ÊÖÌ×µÈ£©	135	ÐðÀûÑÇ	10	Ò»°ãÃ³Ò×	410	Ç§¿Ë	2880	Ë«	5,724
201911	39262011	¾ÛÂÈÒÒÏ©ÖÆÊÖÌ×£¨·ÖÖ¸ÊÖÌ×¡¢Á¬Ö¸ÊÖÌ×µÈ£©	136	Ì©¹ú	10	Ò»°ãÃ³Ò×	5160	Ç§¿Ë	393940	Ë«	115,840
201911	39262011	¾ÛÂÈÒÒÏ©ÖÆÊÖÌ×£¨·ÖÖ¸ÊÖÌ×¡¢Á¬Ö¸ÊÖÌ×µÈ£©	137	ÍÁ¶úÆä	10	Ò»°ãÃ³Ò×	372634	Ç§¿Ë	46831120	Ë«	6,289,030
201911	39262011	¾ÛÂÈÒÒÏ©ÖÆÊÖÌ×£¨·ÖÖ¸ÊÖÌ×¡¢Á¬Ö¸ÊÖÌ×µÈ£©	138	°¢ÁªÇõ	10	Ò»°ãÃ³Ò×	202008	Ç§¿Ë	23380600	Ë«	3,557,773
201911	39262011	¾ÛÂÈÒÒÏ©ÖÆÊÖÌ×£¨·ÖÖ¸ÊÖÌ×¡¢Á¬Ö¸ÊÖÌ×µÈ£©	141	Ô½ÄÏ	10	Ò»°ãÃ³Ò×	47162	Ç§¿Ë	4105240	Ë«	986,296
201911	39262011	¾ÛÂÈÒÒÏ©ÖÆÊÖÌ×£¨·ÖÖ¸ÊÖÌ×¡¢Á¬Ö¸ÊÖÌ×µÈ£©	143	ÖÐ¹úÌ¨Íå	10	Ò»°ãÃ³Ò×	200346	Ç§¿Ë	19100037	Ë«	3,409,128
201911	39262011	¾ÛÂÈÒÒÏ©ÖÆÊÖÌ×£¨·ÖÖ¸ÊÖÌ×¡¢Á¬Ö¸ÊÖÌ×µÈ£©	201	°¢¶û¼°ÀûÑÇ	10	Ò»°ãÃ³Ò×	7637	Ç§¿Ë	703280	Ë«	130,476
201911	39262011	¾ÛÂÈÒÒÏ©ÖÆÊÖÌ×£¨·ÖÖ¸ÊÖÌ×¡¢Á¬Ö¸ÊÖÌ×µÈ£©	206	¿¦ÂóÂ¡	10	Ò»°ãÃ³Ò×	810	Ç§¿Ë	4200	Ë«	20,248
201911	39262011	¾ÛÂÈÒÒÏ©ÖÆÊÖÌ×£¨·ÖÖ¸ÊÖÌ×¡¢Á¬Ö¸ÊÖÌ×µÈ£©	215	°£¼°	10	Ò»°ãÃ³Ò×	2936	Ç§¿Ë	327500	Ë«	50,664
201911	39262011	¾ÛÂÈÒÒÏ©ÖÆÊÖÌ×£¨·ÖÖ¸ÊÖÌ×¡¢Á¬Ö¸ÊÖÌ×µÈ£©	218	¼ÓÅî	10	Ò»°ãÃ³Ò×	2662	Ç§¿Ë	14580	Ë«	82,581
201911	39262011	¾ÛÂÈÒÒÏ©ÖÆÊÖÌ×£¨·ÖÖ¸ÊÖÌ×¡¢Á¬Ö¸ÊÖÌ×µÈ£©	223	¿ÆÌØµÏÍß	10	Ò»°ãÃ³Ò×	763	Ç§¿Ë	8580	Ë«	18,895
201911	39262011	¾ÛÂÈÒÒÏ©ÖÆÊÖÌ×£¨·ÖÖ¸ÊÖÌ×¡¢Á¬Ö¸ÊÖÌ×µÈ£©	226	Àû±ÈÑÇ	10	Ò»°ãÃ³Ò×	4305	Ç§¿Ë	30240	Ë«	60,857
201911	39262011	¾ÛÂÈÒÒÏ©ÖÆÊÖÌ×£¨·ÖÖ¸ÊÖÌ×¡¢Á¬Ö¸ÊÖÌ×µÈ£©	227	Âí´ï¼ÓË¹¼Ó	10	Ò»°ãÃ³Ò×	228	Ç§¿Ë	1200	Ë«	5,602
201911	39262011	¾ÛÂÈÒÒÏ©ÖÆÊÖÌ×£¨·ÖÖ¸ÊÖÌ×¡¢Á¬Ö¸ÊÖÌ×µÈ£©	229	ÂíÀï	10	Ò»°ãÃ³Ò×	1025	Ç§¿Ë	7200	Ë«	14,563
201911	39262011	¾ÛÂÈÒÒÏ©ÖÆÊÖÌ×£¨·ÖÖ¸ÊÖÌ×¡¢Á¬Ö¸ÊÖÌ×µÈ£©	230	Ã«ÀïËþÄáÑÇ	10	Ò»°ãÃ³Ò×	1000	Ç§¿Ë	2000	Ë«	10,065
201911	39262011	¾ÛÂÈÒÒÏ©ÖÆÊÖÌ×£¨·ÖÖ¸ÊÖÌ×¡¢Á¬Ö¸ÊÖÌ×µÈ£©	232	Ä¦Âå¸ç	10	Ò»°ãÃ³Ò×	800	Ç§¿Ë	100600	Ë«	6,918
201911	39262011	¾ÛÂÈÒÒÏ©ÖÆÊÖÌ×£¨·ÖÖ¸ÊÖÌ×¡¢Á¬Ö¸ÊÖÌ×µÈ£©	233	ÄªÉ£±È¿Ë	10	Ò»°ãÃ³Ò×	140	Ç§¿Ë	480	Ë«	4,566
201911	39262011	¾ÛÂÈÒÒÏ©ÖÆÊÖÌ×£¨·ÖÖ¸ÊÖÌ×¡¢Á¬Ö¸ÊÖÌ×µÈ£©	244	ÄÏ·Ç	10	Ò»°ãÃ³Ò×	293	Ç§¿Ë	54440	Ë«	8,487
201911	39262011	¾ÛÂÈÒÒÏ©ÖÆÊÖÌ×£¨·ÖÖ¸ÊÖÌ×¡¢Á¬Ö¸ÊÖÌ×µÈ£©	249	Í»ÄáË¹	10	Ò»°ãÃ³Ò×	6016	Ç§¿Ë	699000	Ë«	92,772
201911	39262011	¾ÛÂÈÒÒÏ©ÖÆÊÖÌ×£¨·ÖÖ¸ÊÖÌ×¡¢Á¬Ö¸ÊÖÌ×µÈ£©	250	ÎÚ¸É´ï	10	Ò»°ãÃ³Ò×	205	Ç§¿Ë	1440	Ë«	2,913
201911	39262011	¾ÛÂÈÒÒÏ©ÖÆÊÖÌ×£¨·ÖÖ¸ÊÖÌ×¡¢Á¬Ö¸ÊÖÌ×µÈ£©	301	±ÈÀûÊ±	10	Ò»°ãÃ³Ò×	127198	Ç§¿Ë	13498118	Ë«	2,218,105
201911	39262011	¾ÛÂÈÒÒÏ©ÖÆÊÖÌ×£¨·ÖÖ¸ÊÖÌ×¡¢Á¬Ö¸ÊÖÌ×µÈ£©	302	µ¤Âó	10	Ò»°ãÃ³Ò×	21085	Ç§¿Ë	2349000	Ë«	364,867
201911	39262011	¾ÛÂÈÒÒÏ©ÖÆÊÖÌ×£¨·ÖÖ¸ÊÖÌ×¡¢Á¬Ö¸ÊÖÌ×µÈ£©	303	Ó¢¹ú	10	Ò»°ãÃ³Ò×	747638	Ç§¿Ë	81655623	Ë«	13,121,025
201911	39262011	¾ÛÂÈÒÒÏ©ÖÆÊÖÌ×£¨·ÖÖ¸ÊÖÌ×¡¢Á¬Ö¸ÊÖÌ×µÈ£©	304	µÂ¹ú	10	Ò»°ãÃ³Ò×	338736	Ç§¿Ë	34185592	Ë«	5,814,293
201911	39262011	¾ÛÂÈÒÒÏ©ÖÆÊÖÌ×£¨·ÖÖ¸ÊÖÌ×¡¢Á¬Ö¸ÊÖÌ×µÈ£©	305	·¨¹ú	10	Ò»°ãÃ³Ò×	537398	Ç§¿Ë	52565792	Ë«	8,601,258
201911	39262011	¾ÛÂÈÒÒÏ©ÖÆÊÖÌ×£¨·ÖÖ¸ÊÖÌ×¡¢Á¬Ö¸ÊÖÌ×µÈ£©	306	°®¶ûÀ¼	10	Ò»°ãÃ³Ò×	52064	Ç§¿Ë	5850800	Ë«	900,105
201911	39262011	¾ÛÂÈÒÒÏ©ÖÆÊÖÌ×£¨·ÖÖ¸ÊÖÌ×¡¢Á¬Ö¸ÊÖÌ×µÈ£©	307	Òâ´óÀû	10	Ò»°ãÃ³Ò×	114569	Ç§¿Ë	12256181	Ë«	2,049,090
201911	39262011	¾ÛÂÈÒÒÏ©ÖÆÊÖÌ×£¨·ÖÖ¸ÊÖÌ×¡¢Á¬Ö¸ÊÖÌ×µÈ£©	309	ºÉÀ¼	10	Ò»°ãÃ³Ò×	151899	Ç§¿Ë	17040650	Ë«	2,531,660
201911	39262011	¾ÛÂÈÒÒÏ©ÖÆÊÖÌ×£¨·ÖÖ¸ÊÖÌ×¡¢Á¬Ö¸ÊÖÌ×µÈ£©	310	Ï£À°	10	Ò»°ãÃ³Ò×	32673	Ç§¿Ë	3650360	Ë«	566,646
201911	39262011	¾ÛÂÈÒÒÏ©ÖÆÊÖÌ×£¨·ÖÖ¸ÊÖÌ×¡¢Á¬Ö¸ÊÖÌ×µÈ£©	311	ÆÏÌÑÑÀ	10	Ò»°ãÃ³Ò×	17925	Ç§¿Ë	1903500	Ë«	277,855
201911	39262011	¾ÛÂÈÒÒÏ©ÖÆÊÖÌ×£¨·ÖÖ¸ÊÖÌ×¡¢Á¬Ö¸ÊÖÌ×µÈ£©	312	Î÷°àÑÀ	10	Ò»°ãÃ³Ò×	244300	Ç§¿Ë	26765000	Ë«	4,163,664
201911	39262011	¾ÛÂÈÒÒÏ©ÖÆÊÖÌ×£¨·ÖÖ¸ÊÖÌ×¡¢Á¬Ö¸ÊÖÌ×µÈ£©	313	°¢¶û°ÍÄáÑÇ	10	Ò»°ãÃ³Ò×	238	Ç§¿Ë	1584	Ë«	3,769
201911	39262011	¾ÛÂÈÒÒÏ©ÖÆÊÖÌ×£¨·ÖÖ¸ÊÖÌ×¡¢Á¬Ö¸ÊÖÌ×µÈ£©	315	°ÂµØÀû	10	Ò»°ãÃ³Ò×	560	Ç§¿Ë	400000	Ë«	20,483
201911	39262011	¾ÛÂÈÒÒÏ©ÖÆÊÖÌ×£¨·ÖÖ¸ÊÖÌ×¡¢Á¬Ö¸ÊÖÌ×µÈ£©	318	·ÒÀ¼	10	Ò»°ãÃ³Ò×	18090	Ç§¿Ë	2300000	Ë«	293,221
201911	39262011	¾ÛÂÈÒÒÏ©ÖÆÊÖÌ×£¨·ÖÖ¸ÊÖÌ×¡¢Á¬Ö¸ÊÖÌ×µÈ£©	324	Âí¶úËû	10	Ò»°ãÃ³Ò×	17	Ç§¿Ë	72	Ë«	438
201911	39262011	¾ÛÂÈÒÒÏ©ÖÆÊÖÌ×£¨·ÖÖ¸ÊÖÌ×¡¢Á¬Ö¸ÊÖÌ×µÈ£©	326	Å²Íþ	10	Ò»°ãÃ³Ò×	73484	Ç§¿Ë	7468250	Ë«	1,368,172
201911	39262011	¾ÛÂÈÒÒÏ©ÖÆÊÖÌ×£¨·ÖÖ¸ÊÖÌ×¡¢Á¬Ö¸ÊÖÌ×µÈ£©	327	²¨À¼	10	Ò»°ãÃ³Ò×	33613	Ç§¿Ë	3754110	Ë«	706,353
201911	39262011	¾ÛÂÈÒÒÏ©ÖÆÊÖÌ×£¨·ÖÖ¸ÊÖÌ×¡¢Á¬Ö¸ÊÖÌ×µÈ£©	328	ÂÞÂíÄáÑÇ	10	Ò»°ãÃ³Ò×	17	Ç§¿Ë	72	Ë«	423
201911	39262011	¾ÛÂÈÒÒÏ©ÖÆÊÖÌ×£¨·ÖÖ¸ÊÖÌ×¡¢Á¬Ö¸ÊÖÌ×µÈ£©	330	Èðµä	10	Ò»°ãÃ³Ò×	182618	Ç§¿Ë	17948900	Ë«	3,336,012
201911	39262011	¾ÛÂÈÒÒÏ©ÖÆÊÖÌ×£¨·ÖÖ¸ÊÖÌ×¡¢Á¬Ö¸ÊÖÌ×µÈ£©	336	Á¢ÌÕÍð	10	Ò»°ãÃ³Ò×	3892	Ç§¿Ë	490000	Ë«	74,165
201911	39262011	¾ÛÂÈÒÒÏ©ÖÆÊÖÌ×£¨·ÖÖ¸ÊÖÌ×¡¢Á¬Ö¸ÊÖÌ×µÈ£©	337	¸ñÂ³¼ªÑÇ	10	Ò»°ãÃ³Ò×	7628	Ç§¿Ë	900144	Ë«	132,006
201911	39262011	¾ÛÂÈÒÒÏ©ÖÆÊÖÌ×£¨·ÖÖ¸ÊÖÌ×¡¢Á¬Ö¸ÊÖÌ×µÈ£©	344	¶íÂÞË¹Áª°î	10	Ò»°ãÃ³Ò×	262748	Ç§¿Ë	28101000	Ë«	4,369,400
201911	39262011	¾ÛÂÈÒÒÏ©ÖÆÊÖÌ×£¨·ÖÖ¸ÊÖÌ×¡¢Á¬Ö¸ÊÖÌ×µÈ£©	347	ÎÚ¿ËÀ¼	10	Ò»°ãÃ³Ò×	31957	Ç§¿Ë	3628300	Ë«	581,989
201911	39262011	¾ÛÂÈÒÒÏ©ÖÆÊÖÌ×£¨·ÖÖ¸ÊÖÌ×¡¢Á¬Ö¸ÊÖÌ×µÈ£©	351	¿ËÂÞµØÑÇ	10	Ò»°ãÃ³Ò×	137	Ç§¿Ë	720	Ë«	3,331
201911	39262011	¾ÛÂÈÒÒÏ©ÖÆÊÖÌ×£¨·ÖÖ¸ÊÖÌ×¡¢Á¬Ö¸ÊÖÌ×µÈ£©	402	°¢¸ùÍ¢	10	Ò»°ãÃ³Ò×	205	Ç§¿Ë	500	Ë«	707
201911	39262011	¾ÛÂÈÒÒÏ©ÖÆÊÖÌ×£¨·ÖÖ¸ÊÖÌ×¡¢Á¬Ö¸ÊÖÌ×µÈ£©	410	°ÍÎ÷	10	Ò»°ãÃ³Ò×	363082	Ç§¿Ë	44009240	Ë«	6,746,689
201911	39262011	¾ÛÂÈÒÒÏ©ÖÆÊÖÌ×£¨·ÖÖ¸ÊÖÌ×¡¢Á¬Ö¸ÊÖÌ×µÈ£©	412	ÖÇÀû	10	Ò»°ãÃ³Ò×	50835	Ç§¿Ë	5430550	Ë«	900,062
201911	39262011	¾ÛÂÈÒÒÏ©ÖÆÊÖÌ×£¨·ÖÖ¸ÊÖÌ×¡¢Á¬Ö¸ÊÖÌ×µÈ£©	413	¸çÂ×±ÈÑÇ	10	Ò»°ãÃ³Ò×	111167	Ç§¿Ë	12466816	Ë«	1,969,088
201911	39262011	¾ÛÂÈÒÒÏ©ÖÆÊÖÌ×£¨·ÖÖ¸ÊÖÌ×¡¢Á¬Ö¸ÊÖÌ×µÈ£©	419	¶ò¹Ï¶à¶û	10	Ò»°ãÃ³Ò×	205	Ç§¿Ë	1440	Ë«	2,873
201911	39262011	¾ÛÂÈÒÒÏ©ÖÆÊÖÌ×£¨·ÖÖ¸ÊÖÌ×¡¢Á¬Ö¸ÊÖÌ×µÈ£©	423	Î£µØÂíÀ­	10	Ò»°ãÃ³Ò×	6892	Ç§¿Ë	735072	Ë«	109,799
201911	39262011	¾ÛÂÈÒÒÏ©ÖÆÊÖÌ×£¨·ÖÖ¸ÊÖÌ×¡¢Á¬Ö¸ÊÖÌ×µÈ£©	426	ºé¶¼À­Ë¹	10	Ò»°ãÃ³Ò×	410	Ç§¿Ë	2880	Ë«	5,620
201911	39262011	¾ÛÂÈÒÒÏ©ÖÆÊÖÌ×£¨·ÖÖ¸ÊÖÌ×¡¢Á¬Ö¸ÊÖÌ×µÈ£©	429	Ä«Î÷¸ç	10	Ò»°ãÃ³Ò×	40643	Ç§¿Ë	4147500	Ë«	738,458
201911	39262011	¾ÛÂÈÒÒÏ©ÖÆÊÖÌ×£¨·ÖÖ¸ÊÖÌ×¡¢Á¬Ö¸ÊÖÌ×µÈ£©	434	ÃØÂ³	10	Ò»°ãÃ³Ò×	7223	Ç§¿Ë	708100	Ë«	196,756
201911	39262011	¾ÛÂÈÒÒÏ©ÖÆÊÖÌ×£¨·ÖÖ¸ÊÖÌ×¡¢Á¬Ö¸ÊÖÌ×µÈ£©	435	²¨¶àÀè¸÷	10	Ò»°ãÃ³Ò×	51700	Ç§¿Ë	5250000	Ë«	752,673
201911	39262011	¾ÛÂÈÒÒÏ©ÖÆÊÖÌ×£¨·ÖÖ¸ÊÖÌ×¡¢Á¬Ö¸ÊÖÌ×µÈ£©	501	¼ÓÄÃ´ó	10	Ò»°ãÃ³Ò×	878703	Ç§¿Ë	86358252	Ë«	14,783,107
201911	39262011	¾ÛÂÈÒÒÏ©ÖÆÊÖÌ×£¨·ÖÖ¸ÊÖÌ×¡¢Á¬Ö¸ÊÖÌ×µÈ£©	502	ÃÀ¹ú	10	Ò»°ãÃ³Ò×	16002384	Ç§¿Ë	1690083252	Ë«	263,708,456
201911	39262011	¾ÛÂÈÒÒÏ©ÖÆÊÖÌ×£¨·ÖÖ¸ÊÖÌ×¡¢Á¬Ö¸ÊÖÌ×µÈ£©	601	°Ä´óÀûÑÇ	10	Ò»°ãÃ³Ò×	537516	Ç§¿Ë	57323528	Ë«	9,520,727
201911	39262011	¾ÛÂÈÒÒÏ©ÖÆÊÖÌ×£¨·ÖÖ¸ÊÖÌ×¡¢Á¬Ö¸ÊÖÌ×µÈ£©	609	ÐÂÎ÷À¼	10	Ò»°ãÃ³Ò×	48700	Ç§¿Ë	4834552	Ë«	825,070
201911	39262011	¾ÛÂÈÒÒÏ©ÖÆÊÖÌ×£¨·ÖÖ¸ÊÖÌ×¡¢Á¬Ö¸ÊÖÌ×µÈ£©	611	°Í²¼ÑÇÐÂ¼¸ÄÚÑÇ	10	Ò»°ãÃ³Ò×	94	Ç§¿Ë	10000	Ë«	1,585
201911	39262011	¾ÛÂÈÒÒÏ©ÖÆÊÖÌ×£¨·ÖÖ¸ÊÖÌ×¡¢Á¬Ö¸ÊÖÌ×µÈ£©	699	´óÑóÖÞÆäËû¹ú¼Ò(µØÇø)	10	Ò»°ãÃ³Ò×	2544	Ç§¿Ë	265000	Ë«	48,937
201911	40151900	Áò»¯Ïð½ºÖÆÆäËû·ÖÖ¸¡¢Á¬Ö¸¼°Â¶Ö¸ÊÖÌ×	102	°ÍÁÖ	10	Ò»°ãÃ³Ò×	1603	Ç§¿Ë	20040	Ë«	34,026
201911	40151900	Áò»¯Ïð½ºÖÆÆäËû·ÖÖ¸¡¢Á¬Ö¸¼°Â¶Ö¸ÊÖÌ×	103	ÃÏ¼ÓÀ­¹ú	10	Ò»°ãÃ³Ò×	128	Ç§¿Ë	2410	Ë«	10,782
201911	40151900	Áò»¯Ïð½ºÖÆÆäËû·ÖÖ¸¡¢Á¬Ö¸¼°Â¶Ö¸ÊÖÌ×	105	ÎÄÀ³	10	Ò»°ãÃ³Ò×	390	Ç§¿Ë	5140	Ë«	148,239
201911	40151900	Áò»¯Ïð½ºÖÆÆäËû·ÖÖ¸¡¢Á¬Ö¸¼°Â¶Ö¸ÊÖÌ×	106	Ãåµé	10	Ò»°ãÃ³Ò×	86	Ç§¿Ë	650	Ë«	42,960
201911	40151900	Áò»¯Ïð½ºÖÆÆäËû·ÖÖ¸¡¢Á¬Ö¸¼°Â¶Ö¸ÊÖÌ×	106	Ãåµé	11	¹ú¼Ò¼ä¡¢¹ú¼Ê×éÖ¯ÎÞ³¥Ô®ÖúºÍÔùËÍµÄÎï×Ê	25	Ç§¿Ë	60	Ë«	265
201911	40151900	Áò»¯Ïð½ºÖÆÆäËû·ÖÖ¸¡¢Á¬Ö¸¼°Â¶Ö¸ÊÖÌ×	107	¼íÆÒÕ¯	10	Ò»°ãÃ³Ò×	237	Ç§¿Ë	3010	Ë«	11,066
201911	40151900	Áò»¯Ïð½ºÖÆÆäËû·ÖÖ¸¡¢Á¬Ö¸¼°Â¶Ö¸ÊÖÌ×	109	³¯ÏÊ	10	Ò»°ãÃ³Ò×	58879	Ç§¿Ë	851900	Ë«	1,677,190
201911	40151900	Áò»¯Ïð½ºÖÆÆäËû·ÖÖ¸¡¢Á¬Ö¸¼°Â¶Ö¸ÊÖÌ×	110	ÖÐ¹úÏã¸Û	10	Ò»°ãÃ³Ò×	38981	Ç§¿Ë	439798	Ë«	1,385,716
201911	40151900	Áò»¯Ïð½ºÖÆÆäËû·ÖÖ¸¡¢Á¬Ö¸¼°Â¶Ö¸ÊÖÌ×	111	Ó¡¶È	10	Ò»°ãÃ³Ò×	9113	Ç§¿Ë	140009	Ë«	586,307
201911	40151900	Áò»¯Ïð½ºÖÆÆäËû·ÖÖ¸¡¢Á¬Ö¸¼°Â¶Ö¸ÊÖÌ×	112	Ó¡¶ÈÄáÎ÷ÑÇ	10	Ò»°ãÃ³Ò×	25096	Ç§¿Ë	268502	Ë«	961,720
201911	40151900	Áò»¯Ïð½ºÖÆÆäËû·ÖÖ¸¡¢Á¬Ö¸¼°Â¶Ö¸ÊÖÌ×	114	ÒÁÀ­¿Ë	10	Ò»°ãÃ³Ò×	30263	Ç§¿Ë	677640	Ë«	788,319
201911	40151900	Áò»¯Ïð½ºÖÆÆäËû·ÖÖ¸¡¢Á¬Ö¸¼°Â¶Ö¸ÊÖÌ×	115	ÒÔÉ«ÁÐ	10	Ò»°ãÃ³Ò×	49703	Ç§¿Ë	5159678	Ë«	2,069,727
201911	40151900	Áò»¯Ïð½ºÖÆÆäËû·ÖÖ¸¡¢Á¬Ö¸¼°Â¶Ö¸ÊÖÌ×	116	ÈÕ±¾	10	Ò»°ãÃ³Ò×	155445	Ç§¿Ë	16020606	Ë«	8,885,472
201911	40151900	Áò»¯Ïð½ºÖÆÆäËû·ÖÖ¸¡¢Á¬Ö¸¼°Â¶Ö¸ÊÖÌ×	117	Ô¼µ©	10	Ò»°ãÃ³Ò×	30504	Ç§¿Ë	1016480	Ë«	699,471
201911	40151900	Áò»¯Ïð½ºÖÆÆäËû·ÖÖ¸¡¢Á¬Ö¸¼°Â¶Ö¸ÊÖÌ×	118	¿ÆÍþÌØ	10	Ò»°ãÃ³Ò×	2520	Ç§¿Ë	300000	Ë«	94,446
201911	40151900	Áò»¯Ïð½ºÖÆÆäËû·ÖÖ¸¡¢Á¬Ö¸¼°Â¶Ö¸ÊÖÌ×	120	Àè°ÍÄÛ	10	Ò»°ãÃ³Ò×	25747	Ç§¿Ë	2673840	Ë«	952,716
201911	40151900	Áò»¯Ïð½ºÖÆÆäËû·ÖÖ¸¡¢Á¬Ö¸¼°Â¶Ö¸ÊÖÌ×	121	ÖÐ¹ú°ÄÃÅ	10	Ò»°ãÃ³Ò×	606	Ç§¿Ë	50500	Ë«	31,790
201911	40151900	Áò»¯Ïð½ºÖÆÆäËû·ÖÖ¸¡¢Á¬Ö¸¼°Â¶Ö¸ÊÖÌ×	122	ÂíÀ´Î÷ÑÇ	10	Ò»°ãÃ³Ò×	11385	Ç§¿Ë	489364	Ë«	781,607
201911	40151900	Áò»¯Ïð½ºÖÆÆäËû·ÖÖ¸¡¢Á¬Ö¸¼°Â¶Ö¸ÊÖÌ×	123	Âí¶û´ú·ò	10	Ò»°ãÃ³Ò×	10	Ç§¿Ë	370	Ë«	467
201911	40151900	Áò»¯Ïð½ºÖÆÆäËû·ÖÖ¸¡¢Á¬Ö¸¼°Â¶Ö¸ÊÖÌ×	124	ÃÉ¹Å	10	Ò»°ãÃ³Ò×	2051	Ç§¿Ë	24060	Ë«	2,654
201911	40151900	Áò»¯Ïð½ºÖÆÆäËû·ÖÖ¸¡¢Á¬Ö¸¼°Â¶Ö¸ÊÖÌ×	127	°Í»ùË¹Ì¹	10	Ò»°ãÃ³Ò×	4201	Ç§¿Ë	39230	Ë«	303,931
201911	40151900	Áò»¯Ïð½ºÖÆÆäËû·ÖÖ¸¡¢Á¬Ö¸¼°Â¶Ö¸ÊÖÌ×	129	·ÆÂÉ±ö	10	Ò»°ãÃ³Ò×	1608	Ç§¿Ë	232182	Ë«	139,510
201911	40151900	Áò»¯Ïð½ºÖÆÆäËû·ÖÖ¸¡¢Á¬Ö¸¼°Â¶Ö¸ÊÖÌ×	130	¿¨Ëþ¶û	10	Ò»°ãÃ³Ò×	1491	Ç§¿Ë	103140	Ë«	36,704
201911	40151900	Áò»¯Ïð½ºÖÆÆäËû·ÖÖ¸¡¢Á¬Ö¸¼°Â¶Ö¸ÊÖÌ×	131	É³ÌØ°¢À­²®	10	Ò»°ãÃ³Ò×	56351	Ç§¿Ë	3671724	Ë«	1,684,706
201911	40151900	Áò»¯Ïð½ºÖÆÆäËû·ÖÖ¸¡¢Á¬Ö¸¼°Â¶Ö¸ÊÖÌ×	132	ÐÂ¼ÓÆÂ	10	Ò»°ãÃ³Ò×	18600	Ç§¿Ë	603383	Ë«	3,571,430
201911	40151900	Áò»¯Ïð½ºÖÆÆäËû·ÖÖ¸¡¢Á¬Ö¸¼°Â¶Ö¸ÊÖÌ×	133	º«¹ú	10	Ò»°ãÃ³Ò×	95157	Ç§¿Ë	1890443	Ë«	8,864,050
201911	40151900	Áò»¯Ïð½ºÖÆÆäËû·ÖÖ¸¡¢Á¬Ö¸¼°Â¶Ö¸ÊÖÌ×	134	Ë¹ÀïÀ¼¿¨	10	Ò»°ãÃ³Ò×	38	Ç§¿Ë	370	Ë«	1,190
201911	40151900	Áò»¯Ïð½ºÖÆÆäËû·ÖÖ¸¡¢Á¬Ö¸¼°Â¶Ö¸ÊÖÌ×	135	ÐðÀûÑÇ	10	Ò»°ãÃ³Ò×	603	Ç§¿Ë	7100	Ë«	58,231
201911	40151900	Áò»¯Ïð½ºÖÆÆäËû·ÖÖ¸¡¢Á¬Ö¸¼°Â¶Ö¸ÊÖÌ×	136	Ì©¹ú	10	Ò»°ãÃ³Ò×	107250	Ç§¿Ë	5352298	Ë«	2,901,458
201911	40151900	Áò»¯Ïð½ºÖÆÆäËû·ÖÖ¸¡¢Á¬Ö¸¼°Â¶Ö¸ÊÖÌ×	137	ÍÁ¶úÆä	10	Ò»°ãÃ³Ò×	84864	Ç§¿Ë	7129792	Ë«	2,977,944
201911	40151900	Áò»¯Ïð½ºÖÆÆäËû·ÖÖ¸¡¢Á¬Ö¸¼°Â¶Ö¸ÊÖÌ×	138	°¢ÁªÇõ	10	Ò»°ãÃ³Ò×	56449	Ç§¿Ë	3683762	Ë«	1,721,262
201911	40151900	Áò»¯Ïð½ºÖÆÆäËû·ÖÖ¸¡¢Á¬Ö¸¼°Â¶Ö¸ÊÖÌ×	139	Ò²ÃÅ	10	Ò»°ãÃ³Ò×	15133	Ç§¿Ë	176630	Ë«	577,142
201911	40151900	Áò»¯Ïð½ºÖÆÆäËû·ÖÖ¸¡¢Á¬Ö¸¼°Â¶Ö¸ÊÖÌ×	141	Ô½ÄÏ	10	Ò»°ãÃ³Ò×	5888	Ç§¿Ë	602376	Ë«	391,027
201911	40151900	Áò»¯Ïð½ºÖÆÆäËû·ÖÖ¸¡¢Á¬Ö¸¼°Â¶Ö¸ÊÖÌ×	143	ÖÐ¹úÌ¨Íå	10	Ò»°ãÃ³Ò×	56087	Ç§¿Ë	1233586	Ë«	4,980,920
201911	40151900	Áò»¯Ïð½ºÖÆÆäËû·ÖÖ¸¡¢Á¬Ö¸¼°Â¶Ö¸ÊÖÌ×	145	¹þÈø¿ËË¹Ì¹	10	Ò»°ãÃ³Ò×	28042	Ç§¿Ë	2306469	Ë«	1,281,944
201911	40151900	Áò»¯Ïð½ºÖÆÆäËû·ÖÖ¸¡¢Á¬Ö¸¼°Â¶Ö¸ÊÖÌ×	146	¼ª¶û¼ªË¹Ë¹Ì¹	10	Ò»°ãÃ³Ò×	1844	Ç§¿Ë	150100	Ë«	75,751
201911	40151900	Áò»¯Ïð½ºÖÆÆäËû·ÖÖ¸¡¢Á¬Ö¸¼°Â¶Ö¸ÊÖÌ×	147	Ëþ¼ª¿ËË¹Ì¹	10	Ò»°ãÃ³Ò×	1000	Ç§¿Ë	10000	Ë«	35,373
201911	40151900	Áò»¯Ïð½ºÖÆÆäËû·ÖÖ¸¡¢Á¬Ö¸¼°Â¶Ö¸ÊÖÌ×	149	ÎÚ×È±ð¿ËË¹Ì¹	10	Ò»°ãÃ³Ò×	18977	Ç§¿Ë	403200	Ë«	538,509
201911	40151900	Áò»¯Ïð½ºÖÆÆäËû·ÖÖ¸¡¢Á¬Ö¸¼°Â¶Ö¸ÊÖÌ×	201	°¢¶û¼°ÀûÑÇ	10	Ò»°ãÃ³Ò×	4620	Ç§¿Ë	87820	Ë«	193,911
201911	40151900	Áò»¯Ïð½ºÖÆÆäËû·ÖÖ¸¡¢Á¬Ö¸¼°Â¶Ö¸ÊÖÌ×	202	°²¸çÀ­	10	Ò»°ãÃ³Ò×	1224	Ç§¿Ë	16120	Ë«	27,733
201911	40151900	Áò»¯Ïð½ºÖÆÆäËû·ÖÖ¸¡¢Á¬Ö¸¼°Â¶Ö¸ÊÖÌ×	206	¿¦ÂóÂ¡	10	Ò»°ãÃ³Ò×	1200	Ç§¿Ë	12000	Ë«	46,197
201911	40151900	Áò»¯Ïð½ºÖÆÆäËû·ÖÖ¸¡¢Á¬Ö¸¼°Â¶Ö¸ÊÖÌ×	213	¸Õ¹û(²¼)	10	Ò»°ãÃ³Ò×	30	Ç§¿Ë	70	Ë«	495
201911	40151900	Áò»¯Ïð½ºÖÆÆäËû·ÖÖ¸¡¢Á¬Ö¸¼°Â¶Ö¸ÊÖÌ×	214	¼ª²¼Ìá	10	Ò»°ãÃ³Ò×	16911	Ç§¿Ë	120730	Ë«	930,029
201911	40151900	Áò»¯Ïð½ºÖÆÆäËû·ÖÖ¸¡¢Á¬Ö¸¼°Â¶Ö¸ÊÖÌ×	215	°£¼°	10	Ò»°ãÃ³Ò×	11461	Ç§¿Ë	60825	Ë«	256,971
201911	40151900	Áò»¯Ïð½ºÖÆÆäËû·ÖÖ¸¡¢Á¬Ö¸¼°Â¶Ö¸ÊÖÌ×	217	°£Èû¶í±ÈÑÇ	10	Ò»°ãÃ³Ò×	71	Ç§¿Ë	979	Ë«	3,170
201911	40151900	Áò»¯Ïð½ºÖÆÆäËû·ÖÖ¸¡¢Á¬Ö¸¼°Â¶Ö¸ÊÖÌ×	217	°£Èû¶í±ÈÑÇ	11	¹ú¼Ò¼ä¡¢¹ú¼Ê×éÖ¯ÎÞ³¥Ô®ÖúºÍÔùËÍµÄÎï×Ê	207	Ç§¿Ë	6480	Ë«	12,312
201911	40151900	Áò»¯Ïð½ºÖÆÆäËû·ÖÖ¸¡¢Á¬Ö¸¼°Â¶Ö¸ÊÖÌ×	218	¼ÓÅî	10	Ò»°ãÃ³Ò×	230	Ç§¿Ë	460	Ë«	2,988
201911	40151900	Áò»¯Ïð½ºÖÆÆäËû·ÖÖ¸¡¢Á¬Ö¸¼°Â¶Ö¸ÊÖÌ×	220	¼ÓÄÉ	10	Ò»°ãÃ³Ò×	904	Ç§¿Ë	5103	Ë«	29,235
201911	40151900	Áò»¯Ïð½ºÖÆÆäËû·ÖÖ¸¡¢Á¬Ö¸¼°Â¶Ö¸ÊÖÌ×	221	¼¸ÄÚÑÇ	10	Ò»°ãÃ³Ò×	107	Ç§¿Ë	435	Ë«	3,600
201911	40151900	Áò»¯Ïð½ºÖÆÆäËû·ÖÖ¸¡¢Á¬Ö¸¼°Â¶Ö¸ÊÖÌ×	223	¿ÆÌØµÏÍß	10	Ò»°ãÃ³Ò×	775	Ç§¿Ë	4200	Ë«	28,523
201911	40151900	Áò»¯Ïð½ºÖÆÆäËû·ÖÖ¸¡¢Á¬Ö¸¼°Â¶Ö¸ÊÖÌ×	224	¿ÏÄáÑÇ	10	Ò»°ãÃ³Ò×	2599	Ç§¿Ë	20290	Ë«	55,324
201911	40151900	Áò»¯Ïð½ºÖÆÆäËû·ÖÖ¸¡¢Á¬Ö¸¼°Â¶Ö¸ÊÖÌ×	226	Àû±ÈÑÇ	10	Ò»°ãÃ³Ò×	32	Ç§¿Ë	320	Ë«	1,410
201911	40151900	Áò»¯Ïð½ºÖÆÆäËû·ÖÖ¸¡¢Á¬Ö¸¼°Â¶Ö¸ÊÖÌ×	229	ÂíÀï	10	Ò»°ãÃ³Ò×	6	Ç§¿Ë	80	Ë«	707
201911	40151900	Áò»¯Ïð½ºÖÆÆäËû·ÖÖ¸¡¢Á¬Ö¸¼°Â¶Ö¸ÊÖÌ×	231	Ã«ÀïÇóË¹	10	Ò»°ãÃ³Ò×	9576	Ç§¿Ë	1153000	Ë«	343,289
201911	40151900	Áò»¯Ïð½ºÖÆÆäËû·ÖÖ¸¡¢Á¬Ö¸¼°Â¶Ö¸ÊÖÌ×	232	Ä¦Âå¸ç	10	Ò»°ãÃ³Ò×	2270	Ç§¿Ë	45842	Ë«	74,291
201911	40151900	Áò»¯Ïð½ºÖÆÆäËû·ÖÖ¸¡¢Á¬Ö¸¼°Â¶Ö¸ÊÖÌ×	233	ÄªÉ£±È¿Ë	10	Ò»°ãÃ³Ò×	4563	Ç§¿Ë	509287	Ë«	244,997
201911	40151900	Áò»¯Ïð½ºÖÆÆäËû·ÖÖ¸¡¢Á¬Ö¸¼°Â¶Ö¸ÊÖÌ×	236	ÄáÈÕÀûÑÇ	10	Ò»°ãÃ³Ò×	3598	Ç§¿Ë	51902	Ë«	108,253
201911	40151900	Áò»¯Ïð½ºÖÆÆäËû·ÖÖ¸¡¢Á¬Ö¸¼°Â¶Ö¸ÊÖÌ×	242	ÈûÀ­Àû°º	11	¹ú¼Ò¼ä¡¢¹ú¼Ê×éÖ¯ÎÞ³¥Ô®ÖúºÍÔùËÍµÄÎï×Ê	152	Ç§¿Ë	8750	Ë«	297,134
201911	40151900	Áò»¯Ïð½ºÖÆÆäËû·ÖÖ¸¡¢Á¬Ö¸¼°Â¶Ö¸ÊÖÌ×	244	ÄÏ·Ç	10	Ò»°ãÃ³Ò×	24073	Ç§¿Ë	386482	Ë«	875,056
201911	40151900	Áò»¯Ïð½ºÖÆÆäËû·ÖÖ¸¡¢Á¬Ö¸¼°Â¶Ö¸ÊÖÌ×	246	ËÕµ¤	10	Ò»°ãÃ³Ò×	4826	Ç§¿Ë	54200	Ë«	215,153
201911	40151900	Áò»¯Ïð½ºÖÆÆäËû·ÖÖ¸¡¢Á¬Ö¸¼°Â¶Ö¸ÊÖÌ×	247	Ì¹É£ÄáÑÇ	10	Ò»°ãÃ³Ò×	10	Ç§¿Ë	5	Ë«	254
201911	40151900	Áò»¯Ïð½ºÖÆÆäËû·ÖÖ¸¡¢Á¬Ö¸¼°Â¶Ö¸ÊÖÌ×	249	Í»ÄáË¹	10	Ò»°ãÃ³Ò×	22710	Ç§¿Ë	433200	Ë«	503,841
201911	40151900	Áò»¯Ïð½ºÖÆÆäËû·ÖÖ¸¡¢Á¬Ö¸¼°Â¶Ö¸ÊÖÌ×	250	ÎÚ¸É´ï	10	Ò»°ãÃ³Ò×	580	Ç§¿Ë	13204	Ë«	12,245
201911	40151900	Áò»¯Ïð½ºÖÆÆäËû·ÖÖ¸¡¢Á¬Ö¸¼°Â¶Ö¸ÊÖÌ×	250	ÎÚ¸É´ï	11	¹ú¼Ò¼ä¡¢¹ú¼Ê×éÖ¯ÎÞ³¥Ô®ÖúºÍÔùËÍµÄÎï×Ê	945	Ç§¿Ë	50000	Ë«	55,493
201911	40151900	Áò»¯Ïð½ºÖÆÆäËû·ÖÖ¸¡¢Á¬Ö¸¼°Â¶Ö¸ÊÖÌ×	252	¸Õ¹û(½ð)	10	Ò»°ãÃ³Ò×	644	Ç§¿Ë	6145	Ë«	55,083
201911	40151900	Áò»¯Ïð½ºÖÆÆäËû·ÖÖ¸¡¢Á¬Ö¸¼°Â¶Ö¸ÊÖÌ×	253	ÔÞ±ÈÑÇ	10	Ò»°ãÃ³Ò×	138	Ç§¿Ë	20023	Ë«	11,584
201911	40151900	Áò»¯Ïð½ºÖÆÆäËû·ÖÖ¸¡¢Á¬Ö¸¼°Â¶Ö¸ÊÖÌ×	255	À³Ë÷ÍÐ	10	Ò»°ãÃ³Ò×	710	Ç§¿Ë	14400	Ë«	26,487
201911	40151900	Áò»¯Ïð½ºÖÆÆäËû·ÖÖ¸¡¢Á¬Ö¸¼°Â¶Ö¸ÊÖÌ×	301	±ÈÀûÊ±	10	Ò»°ãÃ³Ò×	87482	Ç§¿Ë	4772535	Ë«	4,638,890
201911	40151900	Áò»¯Ïð½ºÖÆÆäËû·ÖÖ¸¡¢Á¬Ö¸¼°Â¶Ö¸ÊÖÌ×	302	µ¤Âó	10	Ò»°ãÃ³Ò×	15115	Ç§¿Ë	2005000	Ë«	598,002
201911	40151900	Áò»¯Ïð½ºÖÆÆäËû·ÖÖ¸¡¢Á¬Ö¸¼°Â¶Ö¸ÊÖÌ×	303	Ó¢¹ú	10	Ò»°ãÃ³Ò×	172613	Ç§¿Ë	16703859	Ë«	6,328,108
201911	40151900	Áò»¯Ïð½ºÖÆÆäËû·ÖÖ¸¡¢Á¬Ö¸¼°Â¶Ö¸ÊÖÌ×	304	µÂ¹ú	10	Ò»°ãÃ³Ò×	110583	Ç§¿Ë	11039328	Ë«	5,018,422
201911	40151900	Áò»¯Ïð½ºÖÆÆäËû·ÖÖ¸¡¢Á¬Ö¸¼°Â¶Ö¸ÊÖÌ×	305	·¨¹ú	10	Ò»°ãÃ³Ò×	53221	Ç§¿Ë	6527661	Ë«	2,244,622
201911	40151900	Áò»¯Ïð½ºÖÆÆäËû·ÖÖ¸¡¢Á¬Ö¸¼°Â¶Ö¸ÊÖÌ×	306	°®¶ûÀ¼	10	Ò»°ãÃ³Ò×	8260	Ç§¿Ë	976928	Ë«	346,033
201911	40151900	Áò»¯Ïð½ºÖÆÆäËû·ÖÖ¸¡¢Á¬Ö¸¼°Â¶Ö¸ÊÖÌ×	307	Òâ´óÀû	10	Ò»°ãÃ³Ò×	21049	Ç§¿Ë	2079921	Ë«	832,592
201911	40151900	Áò»¯Ïð½ºÖÆÆäËû·ÖÖ¸¡¢Á¬Ö¸¼°Â¶Ö¸ÊÖÌ×	308	Â¬É­±¤	10	Ò»°ãÃ³Ò×	62	Ç§¿Ë	20217	Ë«	993
201911	40151900	Áò»¯Ïð½ºÖÆÆäËû·ÖÖ¸¡¢Á¬Ö¸¼°Â¶Ö¸ÊÖÌ×	309	ºÉÀ¼	10	Ò»°ãÃ³Ò×	47041	Ç§¿Ë	5439345	Ë«	1,927,798
201911	40151900	Áò»¯Ïð½ºÖÆÆäËû·ÖÖ¸¡¢Á¬Ö¸¼°Â¶Ö¸ÊÖÌ×	310	Ï£À°	10	Ò»°ãÃ³Ò×	17074	Ç§¿Ë	2156360	Ë«	662,524
201911	40151900	Áò»¯Ïð½ºÖÆÆäËû·ÖÖ¸¡¢Á¬Ö¸¼°Â¶Ö¸ÊÖÌ×	311	ÆÏÌÑÑÀ	10	Ò»°ãÃ³Ò×	45531	Ç§¿Ë	6529900	Ë«	2,050,615
201911	40151900	Áò»¯Ïð½ºÖÆÆäËû·ÖÖ¸¡¢Á¬Ö¸¼°Â¶Ö¸ÊÖÌ×	312	Î÷°àÑÀ	10	Ò»°ãÃ³Ò×	58926	Ç§¿Ë	3850378	Ë«	2,028,211
201911	40151900	Áò»¯Ïð½ºÖÆÆäËû·ÖÖ¸¡¢Á¬Ö¸¼°Â¶Ö¸ÊÖÌ×	315	°ÂµØÀû	10	Ò»°ãÃ³Ò×	141	Ç§¿Ë	12958	Ë«	3,549
201911	40151900	Áò»¯Ïð½ºÖÆÆäËû·ÖÖ¸¡¢Á¬Ö¸¼°Â¶Ö¸ÊÖÌ×	316	±£¼ÓÀûÑÇ	10	Ò»°ãÃ³Ò×	1224	Ç§¿Ë	10200	Ë«	29,947
201911	40151900	Áò»¯Ïð½ºÖÆÆäËû·ÖÖ¸¡¢Á¬Ö¸¼°Â¶Ö¸ÊÖÌ×	318	·ÒÀ¼	10	Ò»°ãÃ³Ò×	16380	Ç§¿Ë	894000	Ë«	476,409
201911	40151900	Áò»¯Ïð½ºÖÆÆäËû·ÖÖ¸¡¢Á¬Ö¸¼°Â¶Ö¸ÊÖÌ×	321	ÐÙÑÀÀû	10	Ò»°ãÃ³Ò×	4807	Ç§¿Ë	560988	Ë«	176,305
201911	40151900	Áò»¯Ïð½ºÖÆÆäËû·ÖÖ¸¡¢Á¬Ö¸¼°Â¶Ö¸ÊÖÌ×	326	Å²Íþ	10	Ò»°ãÃ³Ò×	3598	Ç§¿Ë	447440	Ë«	165,014
201911	40151900	Áò»¯Ïð½ºÖÆÆäËû·ÖÖ¸¡¢Á¬Ö¸¼°Â¶Ö¸ÊÖÌ×	327	²¨À¼	10	Ò»°ãÃ³Ò×	100143	Ç§¿Ë	12174299	Ë«	3,763,377
201911	40151900	Áò»¯Ïð½ºÖÆÆäËû·ÖÖ¸¡¢Á¬Ö¸¼°Â¶Ö¸ÊÖÌ×	328	ÂÞÂíÄáÑÇ	10	Ò»°ãÃ³Ò×	8200	Ç§¿Ë	190080	Ë«	215,791
201911	40151900	Áò»¯Ïð½ºÖÆÆäËû·ÖÖ¸¡¢Á¬Ö¸¼°Â¶Ö¸ÊÖÌ×	330	Èðµä	10	Ò»°ãÃ³Ò×	28826	Ç§¿Ë	2669615	Ë«	1,058,995
201911	40151900	Áò»¯Ïð½ºÖÆÆäËû·ÖÖ¸¡¢Á¬Ö¸¼°Â¶Ö¸ÊÖÌ×	331	ÈðÊ¿	10	Ò»°ãÃ³Ò×	28012	Ç§¿Ë	2140032	Ë«	1,426,890
201911	40151900	Áò»¯Ïð½ºÖÆÆäËû·ÖÖ¸¡¢Á¬Ö¸¼°Â¶Ö¸ÊÖÌ×	335	À­ÍÑÎ¬ÑÇ	10	Ò»°ãÃ³Ò×	90	Ç§¿Ë	1800	Ë«	3,553
201911	40151900	Áò»¯Ïð½ºÖÆÆäËû·ÖÖ¸¡¢Á¬Ö¸¼°Â¶Ö¸ÊÖÌ×	336	Á¢ÌÕÍð	10	Ò»°ãÃ³Ò×	11668	Ç§¿Ë	1360800	Ë«	465,549
201911	40151900	Áò»¯Ïð½ºÖÆÆäËû·ÖÖ¸¡¢Á¬Ö¸¼°Â¶Ö¸ÊÖÌ×	339	°¢Èû°Ý½®	10	Ò»°ãÃ³Ò×	400	Ç§¿Ë	2400	Ë«	3,395
201911	40151900	Áò»¯Ïð½ºÖÆÆäËû·ÖÖ¸¡¢Á¬Ö¸¼°Â¶Ö¸ÊÖÌ×	340	°×¶íÂÞË¹	10	Ò»°ãÃ³Ò×	719	Ç§¿Ë	28200	Ë«	38,627
201911	40151900	Áò»¯Ïð½ºÖÆÆäËû·ÖÖ¸¡¢Á¬Ö¸¼°Â¶Ö¸ÊÖÌ×	344	¶íÂÞË¹Áª°î	10	Ò»°ãÃ³Ò×	440107	Ç§¿Ë	30851397	Ë«	14,655,423
201911	40151900	Áò»¯Ïð½ºÖÆÆäËû·ÖÖ¸¡¢Á¬Ö¸¼°Â¶Ö¸ÊÖÌ×	347	ÎÚ¿ËÀ¼	10	Ò»°ãÃ³Ò×	90439	Ç§¿Ë	4288222	Ë«	2,949,299
201911	40151900	Áò»¯Ïð½ºÖÆÆäËû·ÖÖ¸¡¢Á¬Ö¸¼°Â¶Ö¸ÊÖÌ×	351	¿ËÂÞµØÑÇ	10	Ò»°ãÃ³Ò×	361	Ç§¿Ë	4000	Ë«	11,015
201911	40151900	Áò»¯Ïð½ºÖÆÆäËû·ÖÖ¸¡¢Á¬Ö¸¼°Â¶Ö¸ÊÖÌ×	352	½Ý¿Ë	10	Ò»°ãÃ³Ò×	3691	Ç§¿Ë	87250	Ë«	120,338
201911	40151900	Áò»¯Ïð½ºÖÆÆäËû·ÖÖ¸¡¢Á¬Ö¸¼°Â¶Ö¸ÊÖÌ×	358	Èû¶ûÎ¬ÑÇ	10	Ò»°ãÃ³Ò×	887	Ç§¿Ë	27000	Ë«	33,086
201911	40151900	Áò»¯Ïð½ºÖÆÆäËû·ÖÖ¸¡¢Á¬Ö¸¼°Â¶Ö¸ÊÖÌ×	402	°¢¸ùÍ¢	10	Ò»°ãÃ³Ò×	39097	Ç§¿Ë	780720	Ë«	987,020
201911	40151900	Áò»¯Ïð½ºÖÆÆäËû·ÖÖ¸¡¢Á¬Ö¸¼°Â¶Ö¸ÊÖÌ×	405	°Í°Í¶àË¹	10	Ò»°ãÃ³Ò×	1300	Ç§¿Ë	70000	Ë«	10,895
201911	40151900	Áò»¯Ïð½ºÖÆÆäËû·ÖÖ¸¡¢Á¬Ö¸¼°Â¶Ö¸ÊÖÌ×	410	°ÍÎ÷	10	Ò»°ãÃ³Ò×	343368	Ç§¿Ë	38181470	Ë«	13,616,077
201911	40151900	Áò»¯Ïð½ºÖÆÆäËû·ÖÖ¸¡¢Á¬Ö¸¼°Â¶Ö¸ÊÖÌ×	412	ÖÇÀû	10	Ò»°ãÃ³Ò×	60466	Ç§¿Ë	3257262	Ë«	2,193,101
201911	40151900	Áò»¯Ïð½ºÖÆÆäËû·ÖÖ¸¡¢Á¬Ö¸¼°Â¶Ö¸ÊÖÌ×	413	¸çÂ×±ÈÑÇ	10	Ò»°ãÃ³Ò×	18623	Ç§¿Ë	1736144	Ë«	837,931
201911	40151900	Áò»¯Ïð½ºÖÆÆäËû·ÖÖ¸¡¢Á¬Ö¸¼°Â¶Ö¸ÊÖÌ×	415	¸çË¹´ïÀè¼Ó	10	Ò»°ãÃ³Ò×	14751	Ç§¿Ë	2454300	Ë«	690,159
201911	40151900	Áò»¯Ïð½ºÖÆÆäËû·ÖÖ¸¡¢Á¬Ö¸¼°Â¶Ö¸ÊÖÌ×	416	¹Å°Í	10	Ò»°ãÃ³Ò×	65	Ç§¿Ë	1200	Ë«	1,100
201911	40151900	Áò»¯Ïð½ºÖÆÆäËû·ÖÖ¸¡¢Á¬Ö¸¼°Â¶Ö¸ÊÖÌ×	418	¶àÃ×Äá¼Ó¹²ºÍ¹ú	10	Ò»°ãÃ³Ò×	3537	Ç§¿Ë	157540	Ë«	59,572
201911	40151900	Áò»¯Ïð½ºÖÆÆäËû·ÖÖ¸¡¢Á¬Ö¸¼°Â¶Ö¸ÊÖÌ×	419	¶ò¹Ï¶à¶û	10	Ò»°ãÃ³Ò×	17449	Ç§¿Ë	2013840	Ë«	685,885
201911	40151900	Áò»¯Ïð½ºÖÆÆäËû·ÖÖ¸¡¢Á¬Ö¸¼°Â¶Ö¸ÊÖÌ×	423	Î£µØÂíÀ­	10	Ò»°ãÃ³Ò×	6110	Ç§¿Ë	757016	Ë«	265,253
201911	40151900	Áò»¯Ïð½ºÖÆÆäËû·ÖÖ¸¡¢Á¬Ö¸¼°Â¶Ö¸ÊÖÌ×	426	ºé¶¼À­Ë¹	10	Ò»°ãÃ³Ò×	350	Ç§¿Ë	50000	Ë«	20,746
201911	40151900	Áò»¯Ïð½ºÖÆÆäËû·ÖÖ¸¡¢Á¬Ö¸¼°Â¶Ö¸ÊÖÌ×	428	ÂíÌáÄá¿Ë	10	Ò»°ãÃ³Ò×	116	Ç§¿Ë	1382	Ë«	6,598
201911	40151900	Áò»¯Ïð½ºÖÆÆäËû·ÖÖ¸¡¢Á¬Ö¸¼°Â¶Ö¸ÊÖÌ×	429	Ä«Î÷¸ç	10	Ò»°ãÃ³Ò×	81009	Ç§¿Ë	2757361	Ë«	2,358,253
201911	40151900	Áò»¯Ïð½ºÖÆÆäËû·ÖÖ¸¡¢Á¬Ö¸¼°Â¶Ö¸ÊÖÌ×	432	°ÍÄÃÂí	10	Ò»°ãÃ³Ò×	5961	Ç§¿Ë	802520	Ë«	271,169
201911	40151900	Áò»¯Ïð½ºÖÆÆäËû·ÖÖ¸¡¢Á¬Ö¸¼°Â¶Ö¸ÊÖÌ×	434	ÃØÂ³	10	Ò»°ãÃ³Ò×	12895	Ç§¿Ë	1019554	Ë«	601,976
201911	40151900	Áò»¯Ïð½ºÖÆÆäËû·ÖÖ¸¡¢Á¬Ö¸¼°Â¶Ö¸ÊÖÌ×	435	²¨¶àÀè¸÷	10	Ò»°ãÃ³Ò×	2019	Ç§¿Ë	12674	Ë«	65,202
201911	40151900	Áò»¯Ïð½ºÖÆÆäËû·ÖÖ¸¡¢Á¬Ö¸¼°Â¶Ö¸ÊÖÌ×	440	Èø¶ûÍß¶à	10	Ò»°ãÃ³Ò×	475	Ç§¿Ë	5040	Ë«	23,604
201911	40151900	Áò»¯Ïð½ºÖÆÆäËû·ÖÖ¸¡¢Á¬Ö¸¼°Â¶Ö¸ÊÖÌ×	441	ËÕÀïÄÏ	10	Ò»°ãÃ³Ò×	1240	Ç§¿Ë	150000	Ë«	43,933
201911	40151900	Áò»¯Ïð½ºÖÆÆäËû·ÖÖ¸¡¢Á¬Ö¸¼°Â¶Ö¸ÊÖÌ×	442	ÌØÁ¢Äá´ïºÍ¶à°Í¸ç	10	Ò»°ãÃ³Ò×	2956	Ç§¿Ë	41648	Ë«	90,602
201911	40151900	Áò»¯Ïð½ºÖÆÆäËû·ÖÖ¸¡¢Á¬Ö¸¼°Â¶Ö¸ÊÖÌ×	444	ÎÚÀ­¹ç	10	Ò»°ãÃ³Ò×	31198	Ç§¿Ë	2823119	Ë«	1,091,730
201911	40151900	Áò»¯Ïð½ºÖÆÆäËû·ÖÖ¸¡¢Á¬Ö¸¼°Â¶Ö¸ÊÖÌ×	445	Î¯ÄÚÈðÀ­	10	Ò»°ãÃ³Ò×	435	Ç§¿Ë	6000	Ë«	15,720
201911	40151900	Áò»¯Ïð½ºÖÆÆäËû·ÖÖ¸¡¢Á¬Ö¸¼°Â¶Ö¸ÊÖÌ×	446	Ó¢ÊôÎ¬¶û¾©Èºµº	10	Ò»°ãÃ³Ò×	73	Ç§¿Ë	408	Ë«	2,457
201911	40151900	Áò»¯Ïð½ºÖÆÆäËû·ÖÖ¸¡¢Á¬Ö¸¼°Â¶Ö¸ÊÖÌ×	501	¼ÓÄÃ´ó	10	Ò»°ãÃ³Ò×	128463	Ç§¿Ë	12449012	Ë«	5,135,764
201911	40151900	Áò»¯Ïð½ºÖÆÆäËû·ÖÖ¸¡¢Á¬Ö¸¼°Â¶Ö¸ÊÖÌ×	502	ÃÀ¹ú	10	Ò»°ãÃ³Ò×	1336407	Ç§¿Ë	133794274	Ë«	54,506,871
201911	40151900	Áò»¯Ïð½ºÖÆÆäËû·ÖÖ¸¡¢Á¬Ö¸¼°Â¶Ö¸ÊÖÌ×	601	°Ä´óÀûÑÇ	10	Ò»°ãÃ³Ò×	94822	Ç§¿Ë	11969711	Ë«	4,203,330
201911	40151900	Áò»¯Ïð½ºÖÆÆäËû·ÖÖ¸¡¢Á¬Ö¸¼°Â¶Ö¸ÊÖÌ×	609	ÐÂÎ÷À¼	10	Ò»°ãÃ³Ò×	9657	Ç§¿Ë	1203280	Ë«	441,145
201911	40151900	Áò»¯Ïð½ºÖÆÆäËû·ÖÖ¸¡¢Á¬Ö¸¼°Â¶Ö¸ÊÖÌ×	611	°Í²¼ÑÇÐÂ¼¸ÄÚÑÇ	10	Ò»°ãÃ³Ò×	1804	Ç§¿Ë	154540	Ë«	56,322
201911	40151900	Áò»¯Ïð½ºÖÆÆäËû·ÖÖ¸¡¢Á¬Ö¸¼°Â¶Ö¸ÊÖÌ×	613	ËùÂÞÃÅÈºµº	10	Ò»°ãÃ³Ò×	10	Ç§¿Ë	1000	Ë«	2,400
201911	40151900	Áò»¯Ïð½ºÖÆÆäËû·ÖÖ¸¡¢Á¬Ö¸¼°Â¶Ö¸ÊÖÌ×	623	·¨Êô²¨ÀûÄáÎ÷ÑÇ	10	Ò»°ãÃ³Ò×	54	Ç§¿Ë	480	Ë«	2,506
201911	40151900	Áò»¯Ïð½ºÖÆÆäËû·ÖÖ¸¡¢Á¬Ö¸¼°Â¶Ö¸ÊÖÌ×	699	´óÑóÖÞÆäËû¹ú¼Ò(µØÇø)	10	Ò»°ãÃ³Ò×	1824	Ç§¿Ë	200000	Ë«	63,582
201912	39262011	¾ÛÂÈÒÒÏ©ÖÆÊÖÌ×£¨·ÖÖ¸ÊÖÌ×¡¢Á¬Ö¸ÊÖÌ×µÈ£©	105	ÎÄÀ³	10	Ò»°ãÃ³Ò×	137	Ç§¿Ë	600	Ë«	46,904
201912	39262011	¾ÛÂÈÒÒÏ©ÖÆÊÖÌ×£¨·ÖÖ¸ÊÖÌ×¡¢Á¬Ö¸ÊÖÌ×µÈ£©	106	Ãåµé	10	Ò»°ãÃ³Ò×	500	Ç§¿Ë	50000	Ë«	11,886
201912	39262011	¾ÛÂÈÒÒÏ©ÖÆÊÖÌ×£¨·ÖÖ¸ÊÖÌ×¡¢Á¬Ö¸ÊÖÌ×µÈ£©	108	ÈûÆÖÂ·Ë¹	10	Ò»°ãÃ³Ò×	9130	Ç§¿Ë	876440	Ë«	161,871
201912	39262011	¾ÛÂÈÒÒÏ©ÖÆÊÖÌ×£¨·ÖÖ¸ÊÖÌ×¡¢Á¬Ö¸ÊÖÌ×µÈ£©	110	ÖÐ¹úÏã¸Û	10	Ò»°ãÃ³Ò×	28505	Ç§¿Ë	3438100	Ë«	505,405
201912	39262011	¾ÛÂÈÒÒÏ©ÖÆÊÖÌ×£¨·ÖÖ¸ÊÖÌ×¡¢Á¬Ö¸ÊÖÌ×µÈ£©	111	Ó¡¶È	10	Ò»°ãÃ³Ò×	13000	Ç§¿Ë	1293260	Ë«	228,548
201912	39262011	¾ÛÂÈÒÒÏ©ÖÆÊÖÌ×£¨·ÖÖ¸ÊÖÌ×¡¢Á¬Ö¸ÊÖÌ×µÈ£©	112	Ó¡¶ÈÄáÎ÷ÑÇ	10	Ò»°ãÃ³Ò×	16312	Ç§¿Ë	1511775	Ë«	254,424
201912	39262011	¾ÛÂÈÒÒÏ©ÖÆÊÖÌ×£¨·ÖÖ¸ÊÖÌ×¡¢Á¬Ö¸ÊÖÌ×µÈ£©	113	ÒÁÀÊ	10	Ò»°ãÃ³Ò×	161810	Ç§¿Ë	17850000	Ë«	3,850,350
201912	39262011	¾ÛÂÈÒÒÏ©ÖÆÊÖÌ×£¨·ÖÖ¸ÊÖÌ×¡¢Á¬Ö¸ÊÖÌ×µÈ£©	114	ÒÁÀ­¿Ë	10	Ò»°ãÃ³Ò×	1055	Ç§¿Ë	10000	Ë«	16,611
201912	39262011	¾ÛÂÈÒÒÏ©ÖÆÊÖÌ×£¨·ÖÖ¸ÊÖÌ×¡¢Á¬Ö¸ÊÖÌ×µÈ£©	115	ÒÔÉ«ÁÐ	10	Ò»°ãÃ³Ò×	46758	Ç§¿Ë	4722354	Ë«	761,035
201912	39262011	¾ÛÂÈÒÒÏ©ÖÆÊÖÌ×£¨·ÖÖ¸ÊÖÌ×¡¢Á¬Ö¸ÊÖÌ×µÈ£©	116	ÈÕ±¾	10	Ò»°ãÃ³Ò×	1648805	Ç§¿Ë	188343247	Ë«	31,374,790
201912	39262011	¾ÛÂÈÒÒÏ©ÖÆÊÖÌ×£¨·ÖÖ¸ÊÖÌ×¡¢Á¬Ö¸ÊÖÌ×µÈ£©	117	Ô¼µ©	10	Ò»°ãÃ³Ò×	9000	Ç§¿Ë	900000	Ë«	140,077
201912	39262011	¾ÛÂÈÒÒÏ©ÖÆÊÖÌ×£¨·ÖÖ¸ÊÖÌ×¡¢Á¬Ö¸ÊÖÌ×µÈ£©	118	¿ÆÍþÌØ	10	Ò»°ãÃ³Ò×	130343	Ç§¿Ë	14963040	Ë«	2,247,273
201912	39262011	¾ÛÂÈÒÒÏ©ÖÆÊÖÌ×£¨·ÖÖ¸ÊÖÌ×¡¢Á¬Ö¸ÊÖÌ×µÈ£©	119	ÀÏÎÎ	10	Ò»°ãÃ³Ò×	830	Ç§¿Ë	4000	Ë«	19,121
201912	39262011	¾ÛÂÈÒÒÏ©ÖÆÊÖÌ×£¨·ÖÖ¸ÊÖÌ×¡¢Á¬Ö¸ÊÖÌ×µÈ£©	120	Àè°ÍÄÛ	10	Ò»°ãÃ³Ò×	12203	Ç§¿Ë	1355000	Ë«	210,473
201912	39262011	¾ÛÂÈÒÒÏ©ÖÆÊÖÌ×£¨·ÖÖ¸ÊÖÌ×¡¢Á¬Ö¸ÊÖÌ×µÈ£©	122	ÂíÀ´Î÷ÑÇ	10	Ò»°ãÃ³Ò×	22627	Ç§¿Ë	2198743	Ë«	543,619
201912	39262011	¾ÛÂÈÒÒÏ©ÖÆÊÖÌ×£¨·ÖÖ¸ÊÖÌ×¡¢Á¬Ö¸ÊÖÌ×µÈ£©	126	°¢Âü	10	Ò»°ãÃ³Ò×	62201	Ç§¿Ë	6510000	Ë«	959,972
201912	39262011	¾ÛÂÈÒÒÏ©ÖÆÊÖÌ×£¨·ÖÖ¸ÊÖÌ×¡¢Á¬Ö¸ÊÖÌ×µÈ£©	127	°Í»ùË¹Ì¹	10	Ò»°ãÃ³Ò×	14686	Ç§¿Ë	1662000	Ë«	234,404
201912	39262011	¾ÛÂÈÒÒÏ©ÖÆÊÖÌ×£¨·ÖÖ¸ÊÖÌ×¡¢Á¬Ö¸ÊÖÌ×µÈ£©	129	·ÆÂÉ±ö	10	Ò»°ãÃ³Ò×	67873	Ç§¿Ë	7428283	Ë«	1,067,745
201912	39262011	¾ÛÂÈÒÒÏ©ÖÆÊÖÌ×£¨·ÖÖ¸ÊÖÌ×¡¢Á¬Ö¸ÊÖÌ×µÈ£©	130	¿¨Ëþ¶û	10	Ò»°ãÃ³Ò×	85256	Ç§¿Ë	9563500	Ë«	1,380,715
201912	39262011	¾ÛÂÈÒÒÏ©ÖÆÊÖÌ×£¨·ÖÖ¸ÊÖÌ×¡¢Á¬Ö¸ÊÖÌ×µÈ£©	131	É³ÌØ°¢À­²®	10	Ò»°ãÃ³Ò×	973884	Ç§¿Ë	107214000	Ë«	16,921,507
201912	39262011	¾ÛÂÈÒÒÏ©ÖÆÊÖÌ×£¨·ÖÖ¸ÊÖÌ×¡¢Á¬Ö¸ÊÖÌ×µÈ£©	132	ÐÂ¼ÓÆÂ	10	Ò»°ãÃ³Ò×	119041	Ç§¿Ë	5977343	Ë«	3,432,396
201912	39262011	¾ÛÂÈÒÒÏ©ÖÆÊÖÌ×£¨·ÖÖ¸ÊÖÌ×¡¢Á¬Ö¸ÊÖÌ×µÈ£©	133	º«¹ú	10	Ò»°ãÃ³Ò×	28868	Ç§¿Ë	1810666	Ë«	1,115,863
201912	39262011	¾ÛÂÈÒÒÏ©ÖÆÊÖÌ×£¨·ÖÖ¸ÊÖÌ×¡¢Á¬Ö¸ÊÖÌ×µÈ£©	135	ÐðÀûÑÇ	10	Ò»°ãÃ³Ò×	7842	Ç§¿Ë	900072	Ë«	131,580
201912	39262011	¾ÛÂÈÒÒÏ©ÖÆÊÖÌ×£¨·ÖÖ¸ÊÖÌ×¡¢Á¬Ö¸ÊÖÌ×µÈ£©	136	Ì©¹ú	10	Ò»°ãÃ³Ò×	5893	Ç§¿Ë	546512	Ë«	116,343
201912	39262011	¾ÛÂÈÒÒÏ©ÖÆÊÖÌ×£¨·ÖÖ¸ÊÖÌ×¡¢Á¬Ö¸ÊÖÌ×µÈ£©	137	ÍÁ¶úÆä	10	Ò»°ãÃ³Ò×	292795	Ç§¿Ë	33331920	Ë«	5,026,879
201912	39262011	¾ÛÂÈÒÒÏ©ÖÆÊÖÌ×£¨·ÖÖ¸ÊÖÌ×¡¢Á¬Ö¸ÊÖÌ×µÈ£©	138	°¢ÁªÇõ	10	Ò»°ãÃ³Ò×	435181	Ç§¿Ë	51083500	Ë«	7,609,230
201912	39262011	¾ÛÂÈÒÒÏ©ÖÆÊÖÌ×£¨·ÖÖ¸ÊÖÌ×¡¢Á¬Ö¸ÊÖÌ×µÈ£©	141	Ô½ÄÏ	10	Ò»°ãÃ³Ò×	22675	Ç§¿Ë	1695252	Ë«	498,855
201912	39262011	¾ÛÂÈÒÒÏ©ÖÆÊÖÌ×£¨·ÖÖ¸ÊÖÌ×¡¢Á¬Ö¸ÊÖÌ×µÈ£©	143	ÖÐ¹úÌ¨Íå	10	Ò»°ãÃ³Ò×	151576	Ç§¿Ë	13454831	Ë«	2,535,321
201912	39262011	¾ÛÂÈÒÒÏ©ÖÆÊÖÌ×£¨·ÖÖ¸ÊÖÌ×¡¢Á¬Ö¸ÊÖÌ×µÈ£©	145	¹þÈø¿ËË¹Ì¹	10	Ò»°ãÃ³Ò×	37916	Ç§¿Ë	4509500	Ë«	724,342
201912	39262011	¾ÛÂÈÒÒÏ©ÖÆÊÖÌ×£¨·ÖÖ¸ÊÖÌ×¡¢Á¬Ö¸ÊÖÌ×µÈ£©	146	¼ª¶û¼ªË¹Ë¹Ì¹	10	Ò»°ãÃ³Ò×	16980	Ç§¿Ë	1950000	Ë«	299,911
201912	39262011	¾ÛÂÈÒÒÏ©ÖÆÊÖÌ×£¨·ÖÖ¸ÊÖÌ×¡¢Á¬Ö¸ÊÖÌ×µÈ£©	147	Ëþ¼ª¿ËË¹Ì¹	10	Ò»°ãÃ³Ò×	450	Ç§¿Ë	13593	Ë«	51,178
201912	39262011	¾ÛÂÈÒÒÏ©ÖÆÊÖÌ×£¨·ÖÖ¸ÊÖÌ×¡¢Á¬Ö¸ÊÖÌ×µÈ£©	201	°¢¶û¼°ÀûÑÇ	10	Ò»°ãÃ³Ò×	27753	Ç§¿Ë	3402700	Ë«	458,969
201912	39262011	¾ÛÂÈÒÒÏ©ÖÆÊÖÌ×£¨·ÖÖ¸ÊÖÌ×¡¢Á¬Ö¸ÊÖÌ×µÈ£©	202	°²¸çÀ­	10	Ò»°ãÃ³Ò×	1500	Ç§¿Ë	50000	Ë«	175,295
201912	39262011	¾ÛÂÈÒÒÏ©ÖÆÊÖÌ×£¨·ÖÖ¸ÊÖÌ×¡¢Á¬Ö¸ÊÖÌ×µÈ£©	203	±´Äþ	10	Ò»°ãÃ³Ò×	186	Ç§¿Ë	720	Ë«	5,909
201912	39262011	¾ÛÂÈÒÒÏ©ÖÆÊÖÌ×£¨·ÖÖ¸ÊÖÌ×¡¢Á¬Ö¸ÊÖÌ×µÈ£©	204	²©´ÄÍßÄÉ	10	Ò»°ãÃ³Ò×	483	Ç§¿Ë	2160	Ë«	12,703
201912	39262011	¾ÛÂÈÒÒÏ©ÖÆÊÖÌ×£¨·ÖÖ¸ÊÖÌ×¡¢Á¬Ö¸ÊÖÌ×µÈ£©	206	¿¦ÂóÂ¡	10	Ò»°ãÃ³Ò×	1021	Ç§¿Ë	5040	Ë«	40,180
201912	39262011	¾ÛÂÈÒÒÏ©ÖÆÊÖÌ×£¨·ÖÖ¸ÊÖÌ×¡¢Á¬Ö¸ÊÖÌ×µÈ£©	215	°£¼°	10	Ò»°ãÃ³Ò×	37125	Ç§¿Ë	3750000	Ë«	588,816
201912	39262011	¾ÛÂÈÒÒÏ©ÖÆÊÖÌ×£¨·ÖÖ¸ÊÖÌ×¡¢Á¬Ö¸ÊÖÌ×µÈ£©	218	¼ÓÅî	10	Ò»°ãÃ³Ò×	160	Ç§¿Ë	840	Ë«	3,887
201912	39262011	¾ÛÂÈÒÒÏ©ÖÆÊÖÌ×£¨·ÖÖ¸ÊÖÌ×¡¢Á¬Ö¸ÊÖÌ×µÈ£©	219	¸Ô±ÈÑÇ	10	Ò»°ãÃ³Ò×	166	Ç§¿Ë	720	Ë«	4,114
201912	39262011	¾ÛÂÈÒÒÏ©ÖÆÊÖÌ×£¨·ÖÖ¸ÊÖÌ×¡¢Á¬Ö¸ÊÖÌ×µÈ£©	220	¼ÓÄÉ	10	Ò»°ãÃ³Ò×	79	Ç§¿Ë	1557	Ë«	3,381
201912	39262011	¾ÛÂÈÒÒÏ©ÖÆÊÖÌ×£¨·ÖÖ¸ÊÖÌ×¡¢Á¬Ö¸ÊÖÌ×µÈ£©	222	¼¸ÄÚÑÇ±ÈÉÜ	10	Ò»°ãÃ³Ò×	205	Ç§¿Ë	1440	Ë«	2,887
201912	39262011	¾ÛÂÈÒÒÏ©ÖÆÊÖÌ×£¨·ÖÖ¸ÊÖÌ×¡¢Á¬Ö¸ÊÖÌ×µÈ£©	223	¿ÆÌØµÏÍß	10	Ò»°ãÃ³Ò×	8000	Ç§¿Ë	853600	Ë«	143,300
201912	39262011	¾ÛÂÈÒÒÏ©ÖÆÊÖÌ×£¨·ÖÖ¸ÊÖÌ×¡¢Á¬Ö¸ÊÖÌ×µÈ£©	225	Àû±ÈÀïÑÇ	10	Ò»°ãÃ³Ò×	81	Ç§¿Ë	360	Ë«	2,297
201912	39262011	¾ÛÂÈÒÒÏ©ÖÆÊÖÌ×£¨·ÖÖ¸ÊÖÌ×¡¢Á¬Ö¸ÊÖÌ×µÈ£©	226	Àû±ÈÑÇ	10	Ò»°ãÃ³Ò×	3075	Ç§¿Ë	21600	Ë«	43,689
201912	39262011	¾ÛÂÈÒÒÏ©ÖÆÊÖÌ×£¨·ÖÖ¸ÊÖÌ×¡¢Á¬Ö¸ÊÖÌ×µÈ£©	227	Âí´ï¼ÓË¹¼Ó	10	Ò»°ãÃ³Ò×	6	Ç§¿Ë	500	Ë«	707
201912	39262011	¾ÛÂÈÒÒÏ©ÖÆÊÖÌ×£¨·ÖÖ¸ÊÖÌ×¡¢Á¬Ö¸ÊÖÌ×µÈ£©	231	Ã«ÀïÇóË¹	10	Ò»°ãÃ³Ò×	114	Ç§¿Ë	600	Ë«	2,642
201912	39262011	¾ÛÂÈÒÒÏ©ÖÆÊÖÌ×£¨·ÖÖ¸ÊÖÌ×¡¢Á¬Ö¸ÊÖÌ×µÈ£©	232	Ä¦Âå¸ç	10	Ò»°ãÃ³Ò×	13910	Ç§¿Ë	1664550	Ë«	225,095
201912	39262011	¾ÛÂÈÒÒÏ©ÖÆÊÖÌ×£¨·ÖÖ¸ÊÖÌ×¡¢Á¬Ö¸ÊÖÌ×µÈ£©	233	ÄªÉ£±È¿Ë	10	Ò»°ãÃ³Ò×	45	Ç§¿Ë	600	Ë«	722
201912	39262011	¾ÛÂÈÒÒÏ©ÖÆÊÖÌ×£¨·ÖÖ¸ÊÖÌ×¡¢Á¬Ö¸ÊÖÌ×µÈ£©	237	ÁôÄáÍô	10	Ò»°ãÃ³Ò×	74	Ç§¿Ë	360	Ë«	3,862
201912	39262011	¾ÛÂÈÒÒÏ©ÖÆÊÖÌ×£¨·ÖÖ¸ÊÖÌ×¡¢Á¬Ö¸ÊÖÌ×µÈ£©	244	ÄÏ·Ç	10	Ò»°ãÃ³Ò×	2935	Ç§¿Ë	62400	Ë«	475,986
201912	39262011	¾ÛÂÈÒÒÏ©ÖÆÊÖÌ×£¨·ÖÖ¸ÊÖÌ×¡¢Á¬Ö¸ÊÖÌ×µÈ£©	248	¶à¸ç	10	Ò»°ãÃ³Ò×	1086	Ç§¿Ë	3720	Ë«	36,873
201912	39262011	¾ÛÂÈÒÒÏ©ÖÆÊÖÌ×£¨·ÖÖ¸ÊÖÌ×¡¢Á¬Ö¸ÊÖÌ×µÈ£©	250	ÎÚ¸É´ï	10	Ò»°ãÃ³Ò×	2	Ç§¿Ë	1000	Ë«	421
201912	39262011	¾ÛÂÈÒÒÏ©ÖÆÊÖÌ×£¨·ÖÖ¸ÊÖÌ×¡¢Á¬Ö¸ÊÖÌ×µÈ£©	252	¸Õ¹û(½ð)	10	Ò»°ãÃ³Ò×	205	Ç§¿Ë	1440	Ë«	2,887
201912	39262011	¾ÛÂÈÒÒÏ©ÖÆÊÖÌ×£¨·ÖÖ¸ÊÖÌ×¡¢Á¬Ö¸ÊÖÌ×µÈ£©	253	ÔÞ±ÈÑÇ	10	Ò»°ãÃ³Ò×	71	Ç§¿Ë	145	Ë«	5,746
201912	39262011	¾ÛÂÈÒÒÏ©ÖÆÊÖÌ×£¨·ÖÖ¸ÊÖÌ×¡¢Á¬Ö¸ÊÖÌ×µÈ£©	254	½ò°Í²¼Î¤	10	Ò»°ãÃ³Ò×	0	Ç§¿Ë	24	Ë«	78
201912	39262011	¾ÛÂÈÒÒÏ©ÖÆÊÖÌ×£¨·ÖÖ¸ÊÖÌ×¡¢Á¬Ö¸ÊÖÌ×µÈ£©	301	±ÈÀûÊ±	10	Ò»°ãÃ³Ò×	135802	Ç§¿Ë	14990578	Ë«	2,464,474
201912	39262011	¾ÛÂÈÒÒÏ©ÖÆÊÖÌ×£¨·ÖÖ¸ÊÖÌ×¡¢Á¬Ö¸ÊÖÌ×µÈ£©	302	µ¤Âó	10	Ò»°ãÃ³Ò×	25133	Ç§¿Ë	2424100	Ë«	472,640
201912	39262011	¾ÛÂÈÒÒÏ©ÖÆÊÖÌ×£¨·ÖÖ¸ÊÖÌ×¡¢Á¬Ö¸ÊÖÌ×µÈ£©	303	Ó¢¹ú	10	Ò»°ãÃ³Ò×	664716	Ç§¿Ë	74231427	Ë«	11,988,666
201912	39262011	¾ÛÂÈÒÒÏ©ÖÆÊÖÌ×£¨·ÖÖ¸ÊÖÌ×¡¢Á¬Ö¸ÊÖÌ×µÈ£©	304	µÂ¹ú	10	Ò»°ãÃ³Ò×	400290	Ç§¿Ë	46475664	Ë«	7,321,286
201912	39262011	¾ÛÂÈÒÒÏ©ÖÆÊÖÌ×£¨·ÖÖ¸ÊÖÌ×¡¢Á¬Ö¸ÊÖÌ×µÈ£©	305	·¨¹ú	10	Ò»°ãÃ³Ò×	581509	Ç§¿Ë	60949072	Ë«	9,573,091
201912	39262011	¾ÛÂÈÒÒÏ©ÖÆÊÖÌ×£¨·ÖÖ¸ÊÖÌ×¡¢Á¬Ö¸ÊÖÌ×µÈ£©	306	°®¶ûÀ¼	10	Ò»°ãÃ³Ò×	25472	Ç§¿Ë	3010000	Ë«	461,852
201912	39262011	¾ÛÂÈÒÒÏ©ÖÆÊÖÌ×£¨·ÖÖ¸ÊÖÌ×¡¢Á¬Ö¸ÊÖÌ×µÈ£©	307	Òâ´óÀû	10	Ò»°ãÃ³Ò×	228070	Ç§¿Ë	21244641	Ë«	3,648,060
201912	39262011	¾ÛÂÈÒÒÏ©ÖÆÊÖÌ×£¨·ÖÖ¸ÊÖÌ×¡¢Á¬Ö¸ÊÖÌ×µÈ£©	309	ºÉÀ¼	10	Ò»°ãÃ³Ò×	123711	Ç§¿Ë	12988601	Ë«	2,051,770
201912	39262011	¾ÛÂÈÒÒÏ©ÖÆÊÖÌ×£¨·ÖÖ¸ÊÖÌ×¡¢Á¬Ö¸ÊÖÌ×µÈ£©	310	Ï£À°	10	Ò»°ãÃ³Ò×	37252	Ç§¿Ë	4356240	Ë«	640,003
201912	39262011	¾ÛÂÈÒÒÏ©ÖÆÊÖÌ×£¨·ÖÖ¸ÊÖÌ×¡¢Á¬Ö¸ÊÖÌ×µÈ£©	311	ÆÏÌÑÑÀ	10	Ò»°ãÃ³Ò×	22431	Ç§¿Ë	2333500	Ë«	370,140
201912	39262011	¾ÛÂÈÒÒÏ©ÖÆÊÖÌ×£¨·ÖÖ¸ÊÖÌ×¡¢Á¬Ö¸ÊÖÌ×µÈ£©	312	Î÷°àÑÀ	10	Ò»°ãÃ³Ò×	115866	Ç§¿Ë	13015225	Ë«	2,124,321
201912	39262011	¾ÛÂÈÒÒÏ©ÖÆÊÖÌ×£¨·ÖÖ¸ÊÖÌ×¡¢Á¬Ö¸ÊÖÌ×µÈ£©	313	°¢¶û°ÍÄáÑÇ	10	Ò»°ãÃ³Ò×	18015	Ç§¿Ë	1825000	Ë«	319,913
201912	39262011	¾ÛÂÈÒÒÏ©ÖÆÊÖÌ×£¨·ÖÖ¸ÊÖÌ×¡¢Á¬Ö¸ÊÖÌ×µÈ£©	315	°ÂµØÀû	10	Ò»°ãÃ³Ò×	1176	Ç§¿Ë	840000	Ë«	33,219
201912	39262011	¾ÛÂÈÒÒÏ©ÖÆÊÖÌ×£¨·ÖÖ¸ÊÖÌ×¡¢Á¬Ö¸ÊÖÌ×µÈ£©	318	·ÒÀ¼	10	Ò»°ãÃ³Ò×	56875	Ç§¿Ë	5825000	Ë«	961,872
201912	39262011	¾ÛÂÈÒÒÏ©ÖÆÊÖÌ×£¨·ÖÖ¸ÊÖÌ×¡¢Á¬Ö¸ÊÖÌ×µÈ£©	321	ÐÙÑÀÀû	10	Ò»°ãÃ³Ò×	8	Ç§¿Ë	300	Ë«	947
201912	39262011	¾ÛÂÈÒÒÏ©ÖÆÊÖÌ×£¨·ÖÖ¸ÊÖÌ×¡¢Á¬Ö¸ÊÖÌ×µÈ£©	326	Å²Íþ	10	Ò»°ãÃ³Ò×	70662	Ç§¿Ë	7358690	Ë«	1,236,439
201912	39262011	¾ÛÂÈÒÒÏ©ÖÆÊÖÌ×£¨·ÖÖ¸ÊÖÌ×¡¢Á¬Ö¸ÊÖÌ×µÈ£©	327	²¨À¼	10	Ò»°ãÃ³Ò×	25796	Ç§¿Ë	2446012	Ë«	624,112
201912	39262011	¾ÛÂÈÒÒÏ©ÖÆÊÖÌ×£¨·ÖÖ¸ÊÖÌ×¡¢Á¬Ö¸ÊÖÌ×µÈ£©	330	Èðµä	10	Ò»°ãÃ³Ò×	55838	Ç§¿Ë	5275000	Ë«	1,149,150
201912	39262011	¾ÛÂÈÒÒÏ©ÖÆÊÖÌ×£¨·ÖÖ¸ÊÖÌ×¡¢Á¬Ö¸ÊÖÌ×µÈ£©	331	ÈðÊ¿	10	Ò»°ãÃ³Ò×	12290	Ç§¿Ë	1186500	Ë«	211,923
201912	39262011	¾ÛÂÈÒÒÏ©ÖÆÊÖÌ×£¨·ÖÖ¸ÊÖÌ×¡¢Á¬Ö¸ÊÖÌ×µÈ£©	334	°®É³ÄáÑÇ	10	Ò»°ãÃ³Ò×	4325	Ç§¿Ë	450000	Ë«	70,994
201912	39262011	¾ÛÂÈÒÒÏ©ÖÆÊÖÌ×£¨·ÖÖ¸ÊÖÌ×¡¢Á¬Ö¸ÊÖÌ×µÈ£©	335	À­ÍÑÎ¬ÑÇ	10	Ò»°ãÃ³Ò×	16581	Ç§¿Ë	1950000	Ë«	269,674
201912	39262011	¾ÛÂÈÒÒÏ©ÖÆÊÖÌ×£¨·ÖÖ¸ÊÖÌ×¡¢Á¬Ö¸ÊÖÌ×µÈ£©	336	Á¢ÌÕÍð	10	Ò»°ãÃ³Ò×	5855	Ç§¿Ë	760000	Ë«	118,287
201912	39262011	¾ÛÂÈÒÒÏ©ÖÆÊÖÌ×£¨·ÖÖ¸ÊÖÌ×¡¢Á¬Ö¸ÊÖÌ×µÈ£©	337	¸ñÂ³¼ªÑÇ	10	Ò»°ãÃ³Ò×	11645	Ç§¿Ë	1275216	Ë«	208,457
201912	39262011	¾ÛÂÈÒÒÏ©ÖÆÊÖÌ×£¨·ÖÖ¸ÊÖÌ×¡¢Á¬Ö¸ÊÖÌ×µÈ£©	344	¶íÂÞË¹Áª°î	10	Ò»°ãÃ³Ò×	570355	Ç§¿Ë	62635176	Ë«	9,824,399
201912	39262011	¾ÛÂÈÒÒÏ©ÖÆÊÖÌ×£¨·ÖÖ¸ÊÖÌ×¡¢Á¬Ö¸ÊÖÌ×µÈ£©	347	ÎÚ¿ËÀ¼	10	Ò»°ãÃ³Ò×	30430	Ç§¿Ë	3428362	Ë«	548,888
201912	39262011	¾ÛÂÈÒÒÏ©ÖÆÊÖÌ×£¨·ÖÖ¸ÊÖÌ×¡¢Á¬Ö¸ÊÖÌ×µÈ£©	351	¿ËÂÞµØÑÇ	10	Ò»°ãÃ³Ò×	6871	Ç§¿Ë	716500	Ë«	110,449
201912	39262011	¾ÛÂÈÒÒÏ©ÖÆÊÖÌ×£¨·ÖÖ¸ÊÖÌ×¡¢Á¬Ö¸ÊÖÌ×µÈ£©	352	½Ý¿Ë	10	Ò»°ãÃ³Ò×	18	Ç§¿Ë	50	Ë«	2,735
201912	39262011	¾ÛÂÈÒÒÏ©ÖÆÊÖÌ×£¨·ÖÖ¸ÊÖÌ×¡¢Á¬Ö¸ÊÖÌ×µÈ£©	402	°¢¸ùÍ¢	10	Ò»°ãÃ³Ò×	4202	Ç§¿Ë	400200	Ë«	67,950
201912	39262011	¾ÛÂÈÒÒÏ©ÖÆÊÖÌ×£¨·ÖÖ¸ÊÖÌ×¡¢Á¬Ö¸ÊÖÌ×µÈ£©	410	°ÍÎ÷	10	Ò»°ãÃ³Ò×	470676	Ç§¿Ë	57393381	Ë«	8,726,205
201912	39262011	¾ÛÂÈÒÒÏ©ÖÆÊÖÌ×£¨·ÖÖ¸ÊÖÌ×¡¢Á¬Ö¸ÊÖÌ×µÈ£©	412	ÖÇÀû	10	Ò»°ãÃ³Ò×	20077	Ç§¿Ë	2210000	Ë«	365,567
201912	39262011	¾ÛÂÈÒÒÏ©ÖÆÊÖÌ×£¨·ÖÖ¸ÊÖÌ×¡¢Á¬Ö¸ÊÖÌ×µÈ£©	413	¸çÂ×±ÈÑÇ	10	Ò»°ãÃ³Ò×	120940	Ç§¿Ë	14016656	Ë«	2,249,554
201912	39262011	¾ÛÂÈÒÒÏ©ÖÆÊÖÌ×£¨·ÖÖ¸ÊÖÌ×¡¢Á¬Ö¸ÊÖÌ×µÈ£©	415	¸çË¹´ïÀè¼Ó	10	Ò»°ãÃ³Ò×	3152	Ç§¿Ë	313920	Ë«	75,677
201912	39262011	¾ÛÂÈÒÒÏ©ÖÆÊÖÌ×£¨·ÖÖ¸ÊÖÌ×¡¢Á¬Ö¸ÊÖÌ×µÈ£©	418	¶àÃ×Äá¼Ó¹²ºÍ¹ú	10	Ò»°ãÃ³Ò×	3758	Ç§¿Ë	425240	Ë«	49,422
201912	39262011	¾ÛÂÈÒÒÏ©ÖÆÊÖÌ×£¨·ÖÖ¸ÊÖÌ×¡¢Á¬Ö¸ÊÖÌ×µÈ£©	419	¶ò¹Ï¶à¶û	10	Ò»°ãÃ³Ò×	8322	Ç§¿Ë	840000	Ë«	132,065
201912	39262011	¾ÛÂÈÒÒÏ©ÖÆÊÖÌ×£¨·ÖÖ¸ÊÖÌ×¡¢Á¬Ö¸ÊÖÌ×µÈ£©	423	Î£µØÂíÀ­	10	Ò»°ãÃ³Ò×	10536	Ç§¿Ë	2100288	Ë«	304,600
201912	39262011	¾ÛÂÈÒÒÏ©ÖÆÊÖÌ×£¨·ÖÖ¸ÊÖÌ×¡¢Á¬Ö¸ÊÖÌ×µÈ£©	424	¹çÑÇÄÇ	10	Ò»°ãÃ³Ò×	280	Ç§¿Ë	4000	Ë«	14,367
201912	39262011	¾ÛÂÈÒÒÏ©ÖÆÊÖÌ×£¨·ÖÖ¸ÊÖÌ×¡¢Á¬Ö¸ÊÖÌ×µÈ£©	429	Ä«Î÷¸ç	10	Ò»°ãÃ³Ò×	28318	Ç§¿Ë	2668767	Ë«	594,390
201912	39262011	¾ÛÂÈÒÒÏ©ÖÆÊÖÌ×£¨·ÖÖ¸ÊÖÌ×¡¢Á¬Ö¸ÊÖÌ×µÈ£©	434	ÃØÂ³	10	Ò»°ãÃ³Ò×	4840	Ç§¿Ë	500360	Ë«	87,753
201912	39262011	¾ÛÂÈÒÒÏ©ÖÆÊÖÌ×£¨·ÖÖ¸ÊÖÌ×¡¢Á¬Ö¸ÊÖÌ×µÈ£©	435	²¨¶àÀè¸÷	10	Ò»°ãÃ³Ò×	17600	Ç§¿Ë	1750000	Ë«	250,321
201912	39262011	¾ÛÂÈÒÒÏ©ÖÆÊÖÌ×£¨·ÖÖ¸ÊÖÌ×¡¢Á¬Ö¸ÊÖÌ×µÈ£©	440	Èø¶ûÍß¶à	10	Ò»°ãÃ³Ò×	2300	Ç§¿Ë	250000	Ë«	42,071
201912	39262011	¾ÛÂÈÒÒÏ©ÖÆÊÖÌ×£¨·ÖÖ¸ÊÖÌ×¡¢Á¬Ö¸ÊÖÌ×µÈ£©	442	ÌØÁ¢Äá´ïºÍ¶à°Í¸ç	10	Ò»°ãÃ³Ò×	19230	Ç§¿Ë	2400144	Ë«	381,279
201912	39262011	¾ÛÂÈÒÒÏ©ÖÆÊÖÌ×£¨·ÖÖ¸ÊÖÌ×¡¢Á¬Ö¸ÊÖÌ×µÈ£©	501	¼ÓÄÃ´ó	10	Ò»°ãÃ³Ò×	1166449	Ç§¿Ë	117587990	Ë«	19,694,512
201912	39262011	¾ÛÂÈÒÒÏ©ÖÆÊÖÌ×£¨·ÖÖ¸ÊÖÌ×¡¢Á¬Ö¸ÊÖÌ×µÈ£©	502	ÃÀ¹ú	10	Ò»°ãÃ³Ò×	13296288	Ç§¿Ë	1394368520	Ë«	221,175,993
201912	39262011	¾ÛÂÈÒÒÏ©ÖÆÊÖÌ×£¨·ÖÖ¸ÊÖÌ×¡¢Á¬Ö¸ÊÖÌ×µÈ£©	601	°Ä´óÀûÑÇ	10	Ò»°ãÃ³Ò×	835766	Ç§¿Ë	91394699	Ë«	14,837,114
201912	39262011	¾ÛÂÈÒÒÏ©ÖÆÊÖÌ×£¨·ÖÖ¸ÊÖÌ×¡¢Á¬Ö¸ÊÖÌ×µÈ£©	603	ì³¼Ã	10	Ò»°ãÃ³Ò×	8150	Ç§¿Ë	720000	Ë«	116,746
201912	39262011	¾ÛÂÈÒÒÏ©ÖÆÊÖÌ×£¨·ÖÖ¸ÊÖÌ×¡¢Á¬Ö¸ÊÖÌ×µÈ£©	609	ÐÂÎ÷À¼	10	Ò»°ãÃ³Ò×	61014	Ç§¿Ë	5888053	Ë«	1,053,864
201912	39262011	¾ÛÂÈÒÒÏ©ÖÆÊÖÌ×£¨·ÖÖ¸ÊÖÌ×¡¢Á¬Ö¸ÊÖÌ×µÈ£©	611	°Í²¼ÑÇÐÂ¼¸ÄÚÑÇ	10	Ò»°ãÃ³Ò×	10099	Ç§¿Ë	1022500	Ë«	169,632
201912	40151900	Áò»¯Ïð½ºÖÆÆäËû·ÖÖ¸¡¢Á¬Ö¸¼°Â¶Ö¸ÊÖÌ×	102	°ÍÁÖ	10	Ò»°ãÃ³Ò×	374	Ç§¿Ë	30340	Ë«	22,983
201912	40151900	Áò»¯Ïð½ºÖÆÆäËû·ÖÖ¸¡¢Á¬Ö¸¼°Â¶Ö¸ÊÖÌ×	103	ÃÏ¼ÓÀ­¹ú	10	Ò»°ãÃ³Ò×	1195	Ç§¿Ë	8208	Ë«	240,241
201912	40151900	Áò»¯Ïð½ºÖÆÆäËû·ÖÖ¸¡¢Á¬Ö¸¼°Â¶Ö¸ÊÖÌ×	105	ÎÄÀ³	10	Ò»°ãÃ³Ò×	10	Ç§¿Ë	1728	Ë«	8,386
201912	40151900	Áò»¯Ïð½ºÖÆÆäËû·ÖÖ¸¡¢Á¬Ö¸¼°Â¶Ö¸ÊÖÌ×	106	Ãåµé	10	Ò»°ãÃ³Ò×	5440	Ç§¿Ë	141741	Ë«	194,530
201912	40151900	Áò»¯Ïð½ºÖÆÆäËû·ÖÖ¸¡¢Á¬Ö¸¼°Â¶Ö¸ÊÖÌ×	107	¼íÆÒÕ¯	10	Ò»°ãÃ³Ò×	62	Ç§¿Ë	5103	Ë«	6,150
201912	40151900	Áò»¯Ïð½ºÖÆÆäËû·ÖÖ¸¡¢Á¬Ö¸¼°Â¶Ö¸ÊÖÌ×	108	ÈûÆÖÂ·Ë¹	10	Ò»°ãÃ³Ò×	6231	Ç§¿Ë	950048	Ë«	264,040
201912	40151900	Áò»¯Ïð½ºÖÆÆäËû·ÖÖ¸¡¢Á¬Ö¸¼°Â¶Ö¸ÊÖÌ×	109	³¯ÏÊ	10	Ò»°ãÃ³Ò×	30269	Ç§¿Ë	507600	Ë«	798,057
201912	40151900	Áò»¯Ïð½ºÖÆÆäËû·ÖÖ¸¡¢Á¬Ö¸¼°Â¶Ö¸ÊÖÌ×	110	ÖÐ¹úÏã¸Û	10	Ò»°ãÃ³Ò×	80304	Ç§¿Ë	1401501	Ë«	3,294,790
201912	40151900	Áò»¯Ïð½ºÖÆÆäËû·ÖÖ¸¡¢Á¬Ö¸¼°Â¶Ö¸ÊÖÌ×	111	Ó¡¶È	10	Ò»°ãÃ³Ò×	11764	Ç§¿Ë	284518	Ë«	1,185,076
201912	40151900	Áò»¯Ïð½ºÖÆÆäËû·ÖÖ¸¡¢Á¬Ö¸¼°Â¶Ö¸ÊÖÌ×	112	Ó¡¶ÈÄáÎ÷ÑÇ	10	Ò»°ãÃ³Ò×	10557	Ç§¿Ë	96558	Ë«	350,377
201912	40151900	Áò»¯Ïð½ºÖÆÆäËû·ÖÖ¸¡¢Á¬Ö¸¼°Â¶Ö¸ÊÖÌ×	113	ÒÁÀÊ	10	Ò»°ãÃ³Ò×	272	Ç§¿Ë	2720	Ë«	61,031
201912	40151900	Áò»¯Ïð½ºÖÆÆäËû·ÖÖ¸¡¢Á¬Ö¸¼°Â¶Ö¸ÊÖÌ×	114	ÒÁÀ­¿Ë	10	Ò»°ãÃ³Ò×	357	Ç§¿Ë	3580	Ë«	16,899
201912	40151900	Áò»¯Ïð½ºÖÆÆäËû·ÖÖ¸¡¢Á¬Ö¸¼°Â¶Ö¸ÊÖÌ×	115	ÒÔÉ«ÁÐ	10	Ò»°ãÃ³Ò×	24224	Ç§¿Ë	1309410	Ë«	1,125,047
201912	40151900	Áò»¯Ïð½ºÖÆÆäËû·ÖÖ¸¡¢Á¬Ö¸¼°Â¶Ö¸ÊÖÌ×	116	ÈÕ±¾	10	Ò»°ãÃ³Ò×	178692	Ç§¿Ë	15060277	Ë«	8,863,533
201912	40151900	Áò»¯Ïð½ºÖÆÆäËû·ÖÖ¸¡¢Á¬Ö¸¼°Â¶Ö¸ÊÖÌ×	117	Ô¼µ©	10	Ò»°ãÃ³Ò×	198	Ç§¿Ë	1980	Ë«	15,549
201912	40151900	Áò»¯Ïð½ºÖÆÆäËû·ÖÖ¸¡¢Á¬Ö¸¼°Â¶Ö¸ÊÖÌ×	118	¿ÆÍþÌØ	10	Ò»°ãÃ³Ò×	21841	Ç§¿Ë	298995	Ë«	580,462
201912	40151900	Áò»¯Ïð½ºÖÆÆäËû·ÖÖ¸¡¢Á¬Ö¸¼°Â¶Ö¸ÊÖÌ×	119	ÀÏÎÎ	10	Ò»°ãÃ³Ò×	50	Ç§¿Ë	300	Ë«	526
201912	40151900	Áò»¯Ïð½ºÖÆÆäËû·ÖÖ¸¡¢Á¬Ö¸¼°Â¶Ö¸ÊÖÌ×	121	ÖÐ¹ú°ÄÃÅ	10	Ò»°ãÃ³Ò×	5345	Ç§¿Ë	750492	Ë«	221,720
201912	40151900	Áò»¯Ïð½ºÖÆÆäËû·ÖÖ¸¡¢Á¬Ö¸¼°Â¶Ö¸ÊÖÌ×	122	ÂíÀ´Î÷ÑÇ	10	Ò»°ãÃ³Ò×	50870	Ç§¿Ë	3202711	Ë«	2,185,910
201912	40151900	Áò»¯Ïð½ºÖÆÆäËû·ÖÖ¸¡¢Á¬Ö¸¼°Â¶Ö¸ÊÖÌ×	123	Âí¶û´ú·ò	10	Ò»°ãÃ³Ò×	658	Ç§¿Ë	15100	Ë«	42,048
201912	40151900	Áò»¯Ïð½ºÖÆÆäËû·ÖÖ¸¡¢Á¬Ö¸¼°Â¶Ö¸ÊÖÌ×	124	ÃÉ¹Å	10	Ò»°ãÃ³Ò×	227	Ç§¿Ë	300	Ë«	473
201912	40151900	Áò»¯Ïð½ºÖÆÆäËû·ÖÖ¸¡¢Á¬Ö¸¼°Â¶Ö¸ÊÖÌ×	125	Äá²´¶ûÁª°îÃñÖ÷¹²ºÍ¹ú	10	Ò»°ãÃ³Ò×	186	Ç§¿Ë	1006	Ë«	4,208
201912	40151900	Áò»¯Ïð½ºÖÆÆäËû·ÖÖ¸¡¢Á¬Ö¸¼°Â¶Ö¸ÊÖÌ×	126	°¢Âü	10	Ò»°ãÃ³Ò×	3446	Ç§¿Ë	445563	Ë«	127,446
201912	40151900	Áò»¯Ïð½ºÖÆÆäËû·ÖÖ¸¡¢Á¬Ö¸¼°Â¶Ö¸ÊÖÌ×	127	°Í»ùË¹Ì¹	10	Ò»°ãÃ³Ò×	12546	Ç§¿Ë	128254	Ë«	1,215,975
201912	40151900	Áò»¯Ïð½ºÖÆÆäËû·ÖÖ¸¡¢Á¬Ö¸¼°Â¶Ö¸ÊÖÌ×	127	°Í»ùË¹Ì¹	11	¹ú¼Ò¼ä¡¢¹ú¼Ê×éÖ¯ÎÞ³¥Ô®ÖúºÍÔùËÍµÄÎï×Ê	192	Ç§¿Ë	400	Ë«	13,200
201912	40151900	Áò»¯Ïð½ºÖÆÆäËû·ÖÖ¸¡¢Á¬Ö¸¼°Â¶Ö¸ÊÖÌ×	129	·ÆÂÉ±ö	10	Ò»°ãÃ³Ò×	16172	Ç§¿Ë	1849040	Ë«	1,146,709
201912	40151900	Áò»¯Ïð½ºÖÆÆäËû·ÖÖ¸¡¢Á¬Ö¸¼°Â¶Ö¸ÊÖÌ×	130	¿¨Ëþ¶û	10	Ò»°ãÃ³Ò×	5470	Ç§¿Ë	600700	Ë«	234,115
201912	40151900	Áò»¯Ïð½ºÖÆÆäËû·ÖÖ¸¡¢Á¬Ö¸¼°Â¶Ö¸ÊÖÌ×	131	É³ÌØ°¢À­²®	10	Ò»°ãÃ³Ò×	16362	Ç§¿Ë	118976	Ë«	424,277
201912	40151900	Áò»¯Ïð½ºÖÆÆäËû·ÖÖ¸¡¢Á¬Ö¸¼°Â¶Ö¸ÊÖÌ×	132	ÐÂ¼ÓÆÂ	10	Ò»°ãÃ³Ò×	15637	Ç§¿Ë	990859	Ë«	936,203
201912	40151900	Áò»¯Ïð½ºÖÆÆäËû·ÖÖ¸¡¢Á¬Ö¸¼°Â¶Ö¸ÊÖÌ×	133	º«¹ú	10	Ò»°ãÃ³Ò×	67243	Ç§¿Ë	2233404	Ë«	5,889,338
201912	40151900	Áò»¯Ïð½ºÖÆÆäËû·ÖÖ¸¡¢Á¬Ö¸¼°Â¶Ö¸ÊÖÌ×	134	Ë¹ÀïÀ¼¿¨	10	Ò»°ãÃ³Ò×	1	Ç§¿Ë	100	Ë«	193
201912	40151900	Áò»¯Ïð½ºÖÆÆäËû·ÖÖ¸¡¢Á¬Ö¸¼°Â¶Ö¸ÊÖÌ×	135	ÐðÀûÑÇ	10	Ò»°ãÃ³Ò×	122	Ç§¿Ë	1220	Ë«	6,891
201912	40151900	Áò»¯Ïð½ºÖÆÆäËû·ÖÖ¸¡¢Á¬Ö¸¼°Â¶Ö¸ÊÖÌ×	136	Ì©¹ú	10	Ò»°ãÃ³Ò×	194925	Ç§¿Ë	10178729	Ë«	4,973,134
201912	40151900	Áò»¯Ïð½ºÖÆÆäËû·ÖÖ¸¡¢Á¬Ö¸¼°Â¶Ö¸ÊÖÌ×	137	ÍÁ¶úÆä	10	Ò»°ãÃ³Ò×	64933	Ç§¿Ë	3604508	Ë«	1,917,750
201912	40151900	Áò»¯Ïð½ºÖÆÆäËû·ÖÖ¸¡¢Á¬Ö¸¼°Â¶Ö¸ÊÖÌ×	138	°¢ÁªÇõ	10	Ò»°ãÃ³Ò×	50875	Ç§¿Ë	4734796	Ë«	1,799,605
201912	40151900	Áò»¯Ïð½ºÖÆÆäËû·ÖÖ¸¡¢Á¬Ö¸¼°Â¶Ö¸ÊÖÌ×	139	Ò²ÃÅ	10	Ò»°ãÃ³Ò×	19317	Ç§¿Ë	174360	Ë«	535,413
201912	40151900	Áò»¯Ïð½ºÖÆÆäËû·ÖÖ¸¡¢Á¬Ö¸¼°Â¶Ö¸ÊÖÌ×	141	Ô½ÄÏ	10	Ò»°ãÃ³Ò×	15340	Ç§¿Ë	10356619	Ë«	439,733
201912	40151900	Áò»¯Ïð½ºÖÆÆäËû·ÖÖ¸¡¢Á¬Ö¸¼°Â¶Ö¸ÊÖÌ×	143	ÖÐ¹úÌ¨Íå	10	Ò»°ãÃ³Ò×	21345	Ç§¿Ë	1657536	Ë«	915,792
201912	40151900	Áò»¯Ïð½ºÖÆÆäËû·ÖÖ¸¡¢Á¬Ö¸¼°Â¶Ö¸ÊÖÌ×	145	¹þÈø¿ËË¹Ì¹	10	Ò»°ãÃ³Ò×	39426	Ç§¿Ë	2354284	Ë«	1,282,974
201912	40151900	Áò»¯Ïð½ºÖÆÆäËû·ÖÖ¸¡¢Á¬Ö¸¼°Â¶Ö¸ÊÖÌ×	146	¼ª¶û¼ªË¹Ë¹Ì¹	10	Ò»°ãÃ³Ò×	310	Ç§¿Ë	3100	Ë«	34,256
201912	40151900	Áò»¯Ïð½ºÖÆÆäËû·ÖÖ¸¡¢Á¬Ö¸¼°Â¶Ö¸ÊÖÌ×	149	ÎÚ×È±ð¿ËË¹Ì¹	10	Ò»°ãÃ³Ò×	17857	Ç§¿Ë	257250	Ë«	454,637
201912	40151900	Áò»¯Ïð½ºÖÆÆäËû·ÖÖ¸¡¢Á¬Ö¸¼°Â¶Ö¸ÊÖÌ×	201	°¢¶û¼°ÀûÑÇ	10	Ò»°ãÃ³Ò×	35	Ç§¿Ë	350	Ë«	3,905
201912	40151900	Áò»¯Ïð½ºÖÆÆäËû·ÖÖ¸¡¢Á¬Ö¸¼°Â¶Ö¸ÊÖÌ×	202	°²¸çÀ­	10	Ò»°ãÃ³Ò×	42	Ç§¿Ë	3011	Ë«	10,563
201912	40151900	Áò»¯Ïð½ºÖÆÆäËû·ÖÖ¸¡¢Á¬Ö¸¼°Â¶Ö¸ÊÖÌ×	203	±´Äþ	10	Ò»°ãÃ³Ò×	7	Ç§¿Ë	30	Ë«	2,714
201912	40151900	Áò»¯Ïð½ºÖÆÆäËû·ÖÖ¸¡¢Á¬Ö¸¼°Â¶Ö¸ÊÖÌ×	206	¿¦ÂóÂ¡	10	Ò»°ãÃ³Ò×	1579	Ç§¿Ë	55002	Ë«	54,118
201912	40151900	Áò»¯Ïð½ºÖÆÆäËû·ÖÖ¸¡¢Á¬Ö¸¼°Â¶Ö¸ÊÖÌ×	211	Õ§µÃ	10	Ò»°ãÃ³Ò×	14	Ç§¿Ë	100	Ë«	1,058
201912	40151900	Áò»¯Ïð½ºÖÆÆäËû·ÖÖ¸¡¢Á¬Ö¸¼°Â¶Ö¸ÊÖÌ×	214	¼ª²¼Ìá	10	Ò»°ãÃ³Ò×	10147	Ç§¿Ë	120460	Ë«	341,303
201912	40151900	Áò»¯Ïð½ºÖÆÆäËû·ÖÖ¸¡¢Á¬Ö¸¼°Â¶Ö¸ÊÖÌ×	215	°£¼°	10	Ò»°ãÃ³Ò×	6142	Ç§¿Ë	187122	Ë«	194,499
201912	40151900	Áò»¯Ïð½ºÖÆÆäËû·ÖÖ¸¡¢Á¬Ö¸¼°Â¶Ö¸ÊÖÌ×	217	°£Èû¶í±ÈÑÇ	10	Ò»°ãÃ³Ò×	2746	Ç§¿Ë	205181	Ë«	298,523
201912	40151900	Áò»¯Ïð½ºÖÆÆäËû·ÖÖ¸¡¢Á¬Ö¸¼°Â¶Ö¸ÊÖÌ×	220	¼ÓÄÉ	10	Ò»°ãÃ³Ò×	3949	Ç§¿Ë	504605	Ë«	153,871
201912	40151900	Áò»¯Ïð½ºÖÆÆäËû·ÖÖ¸¡¢Á¬Ö¸¼°Â¶Ö¸ÊÖÌ×	221	¼¸ÄÚÑÇ	10	Ò»°ãÃ³Ò×	205	Ç§¿Ë	1250	Ë«	6,316
201912	40151900	Áò»¯Ïð½ºÖÆÆäËû·ÖÖ¸¡¢Á¬Ö¸¼°Â¶Ö¸ÊÖÌ×	223	¿ÆÌØµÏÍß	10	Ò»°ãÃ³Ò×	1681	Ç§¿Ë	45400	Ë«	18,152
201912	40151900	Áò»¯Ïð½ºÖÆÆäËû·ÖÖ¸¡¢Á¬Ö¸¼°Â¶Ö¸ÊÖÌ×	224	¿ÏÄáÑÇ	10	Ò»°ãÃ³Ò×	7998	Ç§¿Ë	148000	Ë«	221,774
201912	40151900	Áò»¯Ïð½ºÖÆÆäËû·ÖÖ¸¡¢Á¬Ö¸¼°Â¶Ö¸ÊÖÌ×	226	Àû±ÈÑÇ	10	Ò»°ãÃ³Ò×	1660	Ç§¿Ë	16600	Ë«	231,309
201912	40151900	Áò»¯Ïð½ºÖÆÆäËû·ÖÖ¸¡¢Á¬Ö¸¼°Â¶Ö¸ÊÖÌ×	227	Âí´ï¼ÓË¹¼Ó	10	Ò»°ãÃ³Ò×	2	Ç§¿Ë	40	Ë«	83
201912	40151900	Áò»¯Ïð½ºÖÆÆäËû·ÖÖ¸¡¢Á¬Ö¸¼°Â¶Ö¸ÊÖÌ×	230	Ã«ÀïËþÄáÑÇ	10	Ò»°ãÃ³Ò×	99	Ç§¿Ë	990	Ë«	5,833
201912	40151900	Áò»¯Ïð½ºÖÆÆäËû·ÖÖ¸¡¢Á¬Ö¸¼°Â¶Ö¸ÊÖÌ×	231	Ã«ÀïÇóË¹	10	Ò»°ãÃ³Ò×	3062	Ç§¿Ë	475000	Ë«	138,436
201912	40151900	Áò»¯Ïð½ºÖÆÆäËû·ÖÖ¸¡¢Á¬Ö¸¼°Â¶Ö¸ÊÖÌ×	232	Ä¦Âå¸ç	10	Ò»°ãÃ³Ò×	331	Ç§¿Ë	3724	Ë«	26,391
201912	40151900	Áò»¯Ïð½ºÖÆÆäËû·ÖÖ¸¡¢Á¬Ö¸¼°Â¶Ö¸ÊÖÌ×	233	ÄªÉ£±È¿Ë	10	Ò»°ãÃ³Ò×	180	Ç§¿Ë	12000	Ë«	11,065
201912	40151900	Áò»¯Ïð½ºÖÆÆäËû·ÖÖ¸¡¢Á¬Ö¸¼°Â¶Ö¸ÊÖÌ×	235	ÄáÈÕ¶û	10	Ò»°ãÃ³Ò×	50	Ç§¿Ë	500	Ë«	2,385
201912	40151900	Áò»¯Ïð½ºÖÆÆäËû·ÖÖ¸¡¢Á¬Ö¸¼°Â¶Ö¸ÊÖÌ×	236	ÄáÈÕÀûÑÇ	10	Ò»°ãÃ³Ò×	2322	Ç§¿Ë	38450	Ë«	83,785
201912	40151900	Áò»¯Ïð½ºÖÆÆäËû·ÖÖ¸¡¢Á¬Ö¸¼°Â¶Ö¸ÊÖÌ×	240	ÈûÄÚ¼Ó¶û	10	Ò»°ãÃ³Ò×	195	Ç§¿Ë	1950	Ë«	13,088
201912	40151900	Áò»¯Ïð½ºÖÆÆäËû·ÖÖ¸¡¢Á¬Ö¸¼°Â¶Ö¸ÊÖÌ×	242	ÈûÀ­Àû°º	10	Ò»°ãÃ³Ò×	51	Ç§¿Ë	50	Ë«	1,885
201912	40151900	Áò»¯Ïð½ºÖÆÆäËû·ÖÖ¸¡¢Á¬Ö¸¼°Â¶Ö¸ÊÖÌ×	243	Ë÷ÂíÀï	10	Ò»°ãÃ³Ò×	30	Ç§¿Ë	3	Ë«	1,052
201912	40151900	Áò»¯Ïð½ºÖÆÆäËû·ÖÖ¸¡¢Á¬Ö¸¼°Â¶Ö¸ÊÖÌ×	244	ÄÏ·Ç	10	Ò»°ãÃ³Ò×	94043	Ç§¿Ë	6518936	Ë«	3,301,943
201912	40151900	Áò»¯Ïð½ºÖÆÆäËû·ÖÖ¸¡¢Á¬Ö¸¼°Â¶Ö¸ÊÖÌ×	246	ËÕµ¤	10	Ò»°ãÃ³Ò×	2894	Ç§¿Ë	29400	Ë«	129,705
201912	40151900	Áò»¯Ïð½ºÖÆÆäËû·ÖÖ¸¡¢Á¬Ö¸¼°Â¶Ö¸ÊÖÌ×	247	Ì¹É£ÄáÑÇ	10	Ò»°ãÃ³Ò×	481	Ç§¿Ë	2961	Ë«	29,302
201912	40151900	Áò»¯Ïð½ºÖÆÆäËû·ÖÖ¸¡¢Á¬Ö¸¼°Â¶Ö¸ÊÖÌ×	249	Í»ÄáË¹	10	Ò»°ãÃ³Ò×	8818	Ç§¿Ë	186000	Ë«	68,540
201912	40151900	Áò»¯Ïð½ºÖÆÆäËû·ÖÖ¸¡¢Á¬Ö¸¼°Â¶Ö¸ÊÖÌ×	249	Í»ÄáË¹	11	¹ú¼Ò¼ä¡¢¹ú¼Ê×éÖ¯ÎÞ³¥Ô®ÖúºÍÔùËÍµÄÎï×Ê	2	Ç§¿Ë	10	Ë«	444
201912	40151900	Áò»¯Ïð½ºÖÆÆäËû·ÖÖ¸¡¢Á¬Ö¸¼°Â¶Ö¸ÊÖÌ×	250	ÎÚ¸É´ï	10	Ò»°ãÃ³Ò×	193	Ç§¿Ë	2760	Ë«	7,656
201912	40151900	Áò»¯Ïð½ºÖÆÆäËû·ÖÖ¸¡¢Á¬Ö¸¼°Â¶Ö¸ÊÖÌ×	250	ÎÚ¸É´ï	11	¹ú¼Ò¼ä¡¢¹ú¼Ê×éÖ¯ÎÞ³¥Ô®ÖúºÍÔùËÍµÄÎï×Ê	12300	Ç§¿Ë	1500000	Ë«	1,371,003
201912	40151900	Áò»¯Ïð½ºÖÆÆäËû·ÖÖ¸¡¢Á¬Ö¸¼°Â¶Ö¸ÊÖÌ×	252	¸Õ¹û(½ð)	10	Ò»°ãÃ³Ò×	2613	Ç§¿Ë	82515	Ë«	106,933
201912	40151900	Áò»¯Ïð½ºÖÆÆäËû·ÖÖ¸¡¢Á¬Ö¸¼°Â¶Ö¸ÊÖÌ×	252	¸Õ¹û(½ð)	11	¹ú¼Ò¼ä¡¢¹ú¼Ê×éÖ¯ÎÞ³¥Ô®ÖúºÍÔùËÍµÄÎï×Ê	9	Ç§¿Ë	30	Ë«	1,185
201912	40151900	Áò»¯Ïð½ºÖÆÆäËû·ÖÖ¸¡¢Á¬Ö¸¼°Â¶Ö¸ÊÖÌ×	254	½ò°Í²¼Î¤	11	¹ú¼Ò¼ä¡¢¹ú¼Ê×éÖ¯ÎÞ³¥Ô®ÖúºÍÔùËÍµÄÎï×Ê	100	Ç§¿Ë	450	Ë«	2,025
201912	40151900	Áò»¯Ïð½ºÖÆÆäËû·ÖÖ¸¡¢Á¬Ö¸¼°Â¶Ö¸ÊÖÌ×	301	±ÈÀûÊ±	10	Ò»°ãÃ³Ò×	76306	Ç§¿Ë	4337024	Ë«	4,183,229
201912	40151900	Áò»¯Ïð½ºÖÆÆäËû·ÖÖ¸¡¢Á¬Ö¸¼°Â¶Ö¸ÊÖÌ×	302	µ¤Âó	10	Ò»°ãÃ³Ò×	3059	Ç§¿Ë	62168	Ë«	90,905
201912	40151900	Áò»¯Ïð½ºÖÆÆäËû·ÖÖ¸¡¢Á¬Ö¸¼°Â¶Ö¸ÊÖÌ×	303	Ó¢¹ú	10	Ò»°ãÃ³Ò×	116327	Ç§¿Ë	11364450	Ë«	4,577,429
201912	40151900	Áò»¯Ïð½ºÖÆÆäËû·ÖÖ¸¡¢Á¬Ö¸¼°Â¶Ö¸ÊÖÌ×	304	µÂ¹ú	10	Ò»°ãÃ³Ò×	186981	Ç§¿Ë	20815212	Ë«	7,977,445
201912	40151900	Áò»¯Ïð½ºÖÆÆäËû·ÖÖ¸¡¢Á¬Ö¸¼°Â¶Ö¸ÊÖÌ×	305	·¨¹ú	10	Ò»°ãÃ³Ò×	44595	Ç§¿Ë	5551357	Ë«	1,945,813
201912	40151900	Áò»¯Ïð½ºÖÆÆäËû·ÖÖ¸¡¢Á¬Ö¸¼°Â¶Ö¸ÊÖÌ×	306	°®¶ûÀ¼	10	Ò»°ãÃ³Ò×	2675	Ç§¿Ë	167530	Ë«	91,831
201912	40151900	Áò»¯Ïð½ºÖÆÆäËû·ÖÖ¸¡¢Á¬Ö¸¼°Â¶Ö¸ÊÖÌ×	307	Òâ´óÀû	10	Ò»°ãÃ³Ò×	171052	Ç§¿Ë	21195239	Ë«	6,424,487
201912	40151900	Áò»¯Ïð½ºÖÆÆäËû·ÖÖ¸¡¢Á¬Ö¸¼°Â¶Ö¸ÊÖÌ×	308	Â¬É­±¤	10	Ò»°ãÃ³Ò×	74	Ç§¿Ë	24944	Ë«	569
201912	40151900	Áò»¯Ïð½ºÖÆÆäËû·ÖÖ¸¡¢Á¬Ö¸¼°Â¶Ö¸ÊÖÌ×	309	ºÉÀ¼	10	Ò»°ãÃ³Ò×	79778	Ç§¿Ë	8026638	Ë«	2,818,706
201912	40151900	Áò»¯Ïð½ºÖÆÆäËû·ÖÖ¸¡¢Á¬Ö¸¼°Â¶Ö¸ÊÖÌ×	310	Ï£À°	10	Ò»°ãÃ³Ò×	34666	Ç§¿Ë	435760	Ë«	1,030,390
201912	40151900	Áò»¯Ïð½ºÖÆÆäËû·ÖÖ¸¡¢Á¬Ö¸¼°Â¶Ö¸ÊÖÌ×	311	ÆÏÌÑÑÀ	10	Ò»°ãÃ³Ò×	35553	Ç§¿Ë	5507340	Ë«	1,578,034
201912	40151900	Áò»¯Ïð½ºÖÆÆäËû·ÖÖ¸¡¢Á¬Ö¸¼°Â¶Ö¸ÊÖÌ×	312	Î÷°àÑÀ	10	Ò»°ãÃ³Ò×	127993	Ç§¿Ë	14682790	Ë«	4,967,556
201912	40151900	Áò»¯Ïð½ºÖÆÆäËû·ÖÖ¸¡¢Á¬Ö¸¼°Â¶Ö¸ÊÖÌ×	316	±£¼ÓÀûÑÇ	10	Ò»°ãÃ³Ò×	0	Ç§¿Ë	14	Ë«	589
201912	40151900	Áò»¯Ïð½ºÖÆÆäËû·ÖÖ¸¡¢Á¬Ö¸¼°Â¶Ö¸ÊÖÌ×	318	·ÒÀ¼	10	Ò»°ãÃ³Ò×	35361	Ç§¿Ë	3488501	Ë«	1,601,685
201912	40151900	Áò»¯Ïð½ºÖÆÆäËû·ÖÖ¸¡¢Á¬Ö¸¼°Â¶Ö¸ÊÖÌ×	321	ÐÙÑÀÀû	10	Ò»°ãÃ³Ò×	37050	Ç§¿Ë	732510	Ë«	1,211,146
201912	40151900	Áò»¯Ïð½ºÖÆÆäËû·ÖÖ¸¡¢Á¬Ö¸¼°Â¶Ö¸ÊÖÌ×	322	±ùµº	10	Ò»°ãÃ³Ò×	670	Ç§¿Ë	84000	Ë«	14,725
201912	40151900	Áò»¯Ïð½ºÖÆÆäËû·ÖÖ¸¡¢Á¬Ö¸¼°Â¶Ö¸ÊÖÌ×	326	Å²Íþ	10	Ò»°ãÃ³Ò×	17525	Ç§¿Ë	1488304	Ë«	622,134
201912	40151900	Áò»¯Ïð½ºÖÆÆäËû·ÖÖ¸¡¢Á¬Ö¸¼°Â¶Ö¸ÊÖÌ×	327	²¨À¼	10	Ò»°ãÃ³Ò×	44687	Ç§¿Ë	3404823	Ë«	1,577,120
201912	40151900	Áò»¯Ïð½ºÖÆÆäËû·ÖÖ¸¡¢Á¬Ö¸¼°Â¶Ö¸ÊÖÌ×	330	Èðµä	10	Ò»°ãÃ³Ò×	10898	Ç§¿Ë	1601771	Ë«	504,833
201912	40151900	Áò»¯Ïð½ºÖÆÆäËû·ÖÖ¸¡¢Á¬Ö¸¼°Â¶Ö¸ÊÖÌ×	331	ÈðÊ¿	10	Ò»°ãÃ³Ò×	24026	Ç§¿Ë	1756050	Ë«	984,666
201912	40151900	Áò»¯Ïð½ºÖÆÆäËû·ÖÖ¸¡¢Á¬Ö¸¼°Â¶Ö¸ÊÖÌ×	334	°®É³ÄáÑÇ	10	Ò»°ãÃ³Ò×	1930	Ç§¿Ë	260624	Ë«	83,576
201912	40151900	Áò»¯Ïð½ºÖÆÆäËû·ÖÖ¸¡¢Á¬Ö¸¼°Â¶Ö¸ÊÖÌ×	335	À­ÍÑÎ¬ÑÇ	10	Ò»°ãÃ³Ò×	910	Ç§¿Ë	86131	Ë«	48,745
201912	40151900	Áò»¯Ïð½ºÖÆÆäËû·ÖÖ¸¡¢Á¬Ö¸¼°Â¶Ö¸ÊÖÌ×	336	Á¢ÌÕÍð	10	Ò»°ãÃ³Ò×	9837	Ç§¿Ë	987344	Ë«	374,654
201912	40151900	Áò»¯Ïð½ºÖÆÆäËû·ÖÖ¸¡¢Á¬Ö¸¼°Â¶Ö¸ÊÖÌ×	337	¸ñÂ³¼ªÑÇ	10	Ò»°ãÃ³Ò×	14514	Ç§¿Ë	1027249	Ë«	444,557
201912	40151900	Áò»¯Ïð½ºÖÆÆäËû·ÖÖ¸¡¢Á¬Ö¸¼°Â¶Ö¸ÊÖÌ×	339	°¢Èû°Ý½®	10	Ò»°ãÃ³Ò×	354	Ç§¿Ë	10769	Ë«	18,472
201912	40151900	Áò»¯Ïð½ºÖÆÆäËû·ÖÖ¸¡¢Á¬Ö¸¼°Â¶Ö¸ÊÖÌ×	340	°×¶íÂÞË¹	10	Ò»°ãÃ³Ò×	0	Ç§¿Ë	1	Ë«	11
201912	40151900	Áò»¯Ïð½ºÖÆÆäËû·ÖÖ¸¡¢Á¬Ö¸¼°Â¶Ö¸ÊÖÌ×	344	¶íÂÞË¹Áª°î	10	Ò»°ãÃ³Ò×	595399	Ç§¿Ë	39245169	Ë«	19,680,381
201912	40151900	Áò»¯Ïð½ºÖÆÆäËû·ÖÖ¸¡¢Á¬Ö¸¼°Â¶Ö¸ÊÖÌ×	347	ÎÚ¿ËÀ¼	10	Ò»°ãÃ³Ò×	66497	Ç§¿Ë	7582600	Ë«	2,732,830
201912	40151900	Áò»¯Ïð½ºÖÆÆäËû·ÖÖ¸¡¢Á¬Ö¸¼°Â¶Ö¸ÊÖÌ×	351	¿ËÂÞµØÑÇ	10	Ò»°ãÃ³Ò×	8943	Ç§¿Ë	349992	Ë«	264,371
201912	40151900	Áò»¯Ïð½ºÖÆÆäËû·ÖÖ¸¡¢Á¬Ö¸¼°Â¶Ö¸ÊÖÌ×	352	½Ý¿Ë	10	Ò»°ãÃ³Ò×	6680	Ç§¿Ë	174096	Ë«	259,129
201912	40151900	Áò»¯Ïð½ºÖÆÆäËû·ÖÖ¸¡¢Á¬Ö¸¼°Â¶Ö¸ÊÖÌ×	353	Ë¹Âå·¥¿Ë	10	Ò»°ãÃ³Ò×	6099	Ç§¿Ë	154080	Ë«	141,707
201912	40151900	Áò»¯Ïð½ºÖÆÆäËû·ÖÖ¸¡¢Á¬Ö¸¼°Â¶Ö¸ÊÖÌ×	358	Èû¶ûÎ¬ÑÇ	10	Ò»°ãÃ³Ò×	5499	Ç§¿Ë	600000	Ë«	182,587
201912	40151900	Áò»¯Ïð½ºÖÆÆäËû·ÖÖ¸¡¢Á¬Ö¸¼°Â¶Ö¸ÊÖÌ×	402	°¢¸ùÍ¢	10	Ò»°ãÃ³Ò×	66202	Ç§¿Ë	1144260	Ë«	1,979,246
201912	40151900	Áò»¯Ïð½ºÖÆÆäËû·ÖÖ¸¡¢Á¬Ö¸¼°Â¶Ö¸ÊÖÌ×	405	°Í°Í¶àË¹	10	Ò»°ãÃ³Ò×	4250	Ç§¿Ë	450000	Ë«	66,612
201912	40151900	Áò»¯Ïð½ºÖÆÆäËû·ÖÖ¸¡¢Á¬Ö¸¼°Â¶Ö¸ÊÖÌ×	410	°ÍÎ÷	10	Ò»°ãÃ³Ò×	164612	Ç§¿Ë	3125816	Ë«	5,507,279
201912	40151900	Áò»¯Ïð½ºÖÆÆäËû·ÖÖ¸¡¢Á¬Ö¸¼°Â¶Ö¸ÊÖÌ×	412	ÖÇÀû	10	Ò»°ãÃ³Ò×	60241	Ç§¿Ë	5389850	Ë«	2,545,122
201912	40151900	Áò»¯Ïð½ºÖÆÆäËû·ÖÖ¸¡¢Á¬Ö¸¼°Â¶Ö¸ÊÖÌ×	413	¸çÂ×±ÈÑÇ	10	Ò»°ãÃ³Ò×	13869	Ç§¿Ë	1900200	Ë«	585,765
201912	40151900	Áò»¯Ïð½ºÖÆÆäËû·ÖÖ¸¡¢Á¬Ö¸¼°Â¶Ö¸ÊÖÌ×	415	¸çË¹´ïÀè¼Ó	10	Ò»°ãÃ³Ò×	14838	Ç§¿Ë	1600000	Ë«	563,132
201912	40151900	Áò»¯Ïð½ºÖÆÆäËû·ÖÖ¸¡¢Á¬Ö¸¼°Â¶Ö¸ÊÖÌ×	418	¶àÃ×Äá¼Ó¹²ºÍ¹ú	10	Ò»°ãÃ³Ò×	16966	Ç§¿Ë	630700	Ë«	401,318
201912	40151900	Áò»¯Ïð½ºÖÆÆäËû·ÖÖ¸¡¢Á¬Ö¸¼°Â¶Ö¸ÊÖÌ×	419	¶ò¹Ï¶à¶û	10	Ò»°ãÃ³Ò×	17668	Ç§¿Ë	1595500	Ë«	629,918
201912	40151900	Áò»¯Ïð½ºÖÆÆäËû·ÖÖ¸¡¢Á¬Ö¸¼°Â¶Ö¸ÊÖÌ×	422	¹ÏµÂÂÞÆÕ	10	Ò»°ãÃ³Ò×	86	Ç§¿Ë	1052	Ë«	5,687
201912	40151900	Áò»¯Ïð½ºÖÆÆäËû·ÖÖ¸¡¢Á¬Ö¸¼°Â¶Ö¸ÊÖÌ×	423	Î£µØÂíÀ­	10	Ò»°ãÃ³Ò×	2914	Ç§¿Ë	475020	Ë«	153,545
201912	40151900	Áò»¯Ïð½ºÖÆÆäËû·ÖÖ¸¡¢Á¬Ö¸¼°Â¶Ö¸ÊÖÌ×	426	ºé¶¼À­Ë¹	10	Ò»°ãÃ³Ò×	5837	Ç§¿Ë	411670	Ë«	194,676
201912	40151900	Áò»¯Ïð½ºÖÆÆäËû·ÖÖ¸¡¢Á¬Ö¸¼°Â¶Ö¸ÊÖÌ×	429	Ä«Î÷¸ç	10	Ò»°ãÃ³Ò×	55798	Ç§¿Ë	1621447	Ë«	1,973,395
201912	40151900	Áò»¯Ïð½ºÖÆÆäËû·ÖÖ¸¡¢Á¬Ö¸¼°Â¶Ö¸ÊÖÌ×	432	°ÍÄÃÂí	10	Ò»°ãÃ³Ò×	901	Ç§¿Ë	11920	Ë«	64,253
201912	40151900	Áò»¯Ïð½ºÖÆÆäËû·ÖÖ¸¡¢Á¬Ö¸¼°Â¶Ö¸ÊÖÌ×	433	°ÍÀ­¹ç	10	Ò»°ãÃ³Ò×	1690	Ç§¿Ë	34920	Ë«	48,970
201912	40151900	Áò»¯Ïð½ºÖÆÆäËû·ÖÖ¸¡¢Á¬Ö¸¼°Â¶Ö¸ÊÖÌ×	434	ÃØÂ³	10	Ò»°ãÃ³Ò×	10255	Ç§¿Ë	994625	Ë«	561,604
201912	40151900	Áò»¯Ïð½ºÖÆÆäËû·ÖÖ¸¡¢Á¬Ö¸¼°Â¶Ö¸ÊÖÌ×	435	²¨¶àÀè¸÷	10	Ò»°ãÃ³Ò×	10834	Ç§¿Ë	1091000	Ë«	403,362
201912	40151900	Áò»¯Ïð½ºÖÆÆäËû·ÖÖ¸¡¢Á¬Ö¸¼°Â¶Ö¸ÊÖÌ×	440	Èø¶ûÍß¶à	10	Ò»°ãÃ³Ò×	1538	Ç§¿Ë	150000	Ë«	55,954
201912	40151900	Áò»¯Ïð½ºÖÆÆäËû·ÖÖ¸¡¢Á¬Ö¸¼°Â¶Ö¸ÊÖÌ×	442	ÌØÁ¢Äá´ïºÍ¶à°Í¸ç	10	Ò»°ãÃ³Ò×	694	Ç§¿Ë	2400	Ë«	22,048
201912	40151900	Áò»¯Ïð½ºÖÆÆäËû·ÖÖ¸¡¢Á¬Ö¸¼°Â¶Ö¸ÊÖÌ×	444	ÎÚÀ­¹ç	10	Ò»°ãÃ³Ò×	27758	Ç§¿Ë	430720	Ë«	767,572
201912	40151900	Áò»¯Ïð½ºÖÆÆäËû·ÖÖ¸¡¢Á¬Ö¸¼°Â¶Ö¸ÊÖÌ×	501	¼ÓÄÃ´ó	10	Ò»°ãÃ³Ò×	121608	Ç§¿Ë	12413808	Ë«	4,891,675
201912	40151900	Áò»¯Ïð½ºÖÆÆäËû·ÖÖ¸¡¢Á¬Ö¸¼°Â¶Ö¸ÊÖÌ×	502	ÃÀ¹ú	10	Ò»°ãÃ³Ò×	947591	Ç§¿Ë	74792979	Ë«	43,353,951
201912	40151900	Áò»¯Ïð½ºÖÆÆäËû·ÖÖ¸¡¢Á¬Ö¸¼°Â¶Ö¸ÊÖÌ×	601	°Ä´óÀûÑÇ	10	Ò»°ãÃ³Ò×	58481	Ç§¿Ë	4955250	Ë«	2,049,604
201912	40151900	Áò»¯Ïð½ºÖÆÆäËû·ÖÖ¸¡¢Á¬Ö¸¼°Â¶Ö¸ÊÖÌ×	603	ì³¼Ã	10	Ò»°ãÃ³Ò×	26	Ç§¿Ë	288	Ë«	969
201912	40151900	Áò»¯Ïð½ºÖÆÆäËû·ÖÖ¸¡¢Á¬Ö¸¼°Â¶Ö¸ÊÖÌ×	609	ÐÂÎ÷À¼	10	Ò»°ãÃ³Ò×	8592	Ç§¿Ë	1073900	Ë«	363,836
201912	40151900	Áò»¯Ïð½ºÖÆÆäËû·ÖÖ¸¡¢Á¬Ö¸¼°Â¶Ö¸ÊÖÌ×	611	°Í²¼ÑÇÐÂ¼¸ÄÚÑÇ	10	Ò»°ãÃ³Ò×	80	Ç§¿Ë	10338	Ë«	6,284
201911	30021500	ÃâÒßÖÆÆ·,ÒÑÅä¶¨¼ÁÁ¿»òÖÆ³ÉÁãÊÛ°ü×°	103	ÃÏ¼ÓÀ­¹ú	10	Ò»°ãÃ³Ò×	3315	Ç§¿Ë	0	?	332,552
201911	30021500	ÃâÒßÖÆÆ·,ÒÑÅä¶¨¼ÁÁ¿»òÖÆ³ÉÁãÊÛ°ü×°	106	Ãåµé	10	Ò»°ãÃ³Ò×	1015	Ç§¿Ë	0	?	103,728
201911	30021500	ÃâÒßÖÆÆ·,ÒÑÅä¶¨¼ÁÁ¿»òÖÆ³ÉÁãÊÛ°ü×°	110	ÖÐ¹úÏã¸Û	10	Ò»°ãÃ³Ò×	18	Ç§¿Ë	0	?	80,624
201911	30021500	ÃâÒßÖÆÆ·,ÒÑÅä¶¨¼ÁÁ¿»òÖÆ³ÉÁãÊÛ°ü×°	111	Ó¡¶È	10	Ò»°ãÃ³Ò×	0	Ç§¿Ë	0	?	926
201911	30021500	ÃâÒßÖÆÆ·,ÒÑÅä¶¨¼ÁÁ¿»òÖÆ³ÉÁãÊÛ°ü×°	112	Ó¡¶ÈÄáÎ÷ÑÇ	10	Ò»°ãÃ³Ò×	5280	Ç§¿Ë	0	?	1,310,451
201911	30021500	ÃâÒßÖÆÆ·,ÒÑÅä¶¨¼ÁÁ¿»òÖÆ³ÉÁãÊÛ°ü×°	113	ÒÁÀÊ	10	Ò»°ãÃ³Ò×	800	Ç§¿Ë	0	?	497,500
201911	30021500	ÃâÒßÖÆÆ·,ÒÑÅä¶¨¼ÁÁ¿»òÖÆ³ÉÁãÊÛ°ü×°	115	ÒÔÉ«ÁÐ	10	Ò»°ãÃ³Ò×	76	Ç§¿Ë	0	?	10,948
201911	30021500	ÃâÒßÖÆÆ·,ÒÑÅä¶¨¼ÁÁ¿»òÖÆ³ÉÁãÊÛ°ü×°	116	ÈÕ±¾	10	Ò»°ãÃ³Ò×	2	Ç§¿Ë	0	?	47,952
201911	30021500	ÃâÒßÖÆÆ·,ÒÑÅä¶¨¼ÁÁ¿»òÖÆ³ÉÁãÊÛ°ü×°	122	ÂíÀ´Î÷ÑÇ	10	Ò»°ãÃ³Ò×	250	Ç§¿Ë	0	?	111,430
201911	30021500	ÃâÒßÖÆÆ·,ÒÑÅä¶¨¼ÁÁ¿»òÖÆ³ÉÁãÊÛ°ü×°	123	Âí¶û´ú·ò	10	Ò»°ãÃ³Ò×	130	Ç§¿Ë	0	?	73,576
201911	30021500	ÃâÒßÖÆÆ·,ÒÑÅä¶¨¼ÁÁ¿»òÖÆ³ÉÁãÊÛ°ü×°	124	ÃÉ¹Å	10	Ò»°ãÃ³Ò×	333	Ç§¿Ë	0	?	29,685
201911	30021500	ÃâÒßÖÆÆ·,ÒÑÅä¶¨¼ÁÁ¿»òÖÆ³ÉÁãÊÛ°ü×°	125	Äá²´¶ûÁª°îÃñÖ÷¹²ºÍ¹ú	10	Ò»°ãÃ³Ò×	1201	Ç§¿Ë	0	?	165,998
201911	30021500	ÃâÒßÖÆÆ·,ÒÑÅä¶¨¼ÁÁ¿»òÖÆ³ÉÁãÊÛ°ü×°	126	°¢Âü	10	Ò»°ãÃ³Ò×	206	Ç§¿Ë	0	?	27,199
201911	30021500	ÃâÒßÖÆÆ·,ÒÑÅä¶¨¼ÁÁ¿»òÖÆ³ÉÁãÊÛ°ü×°	127	°Í»ùË¹Ì¹	10	Ò»°ãÃ³Ò×	40075	Ç§¿Ë	0	?	4,487,708
201911	30021500	ÃâÒßÖÆÆ·,ÒÑÅä¶¨¼ÁÁ¿»òÖÆ³ÉÁãÊÛ°ü×°	129	·ÆÂÉ±ö	10	Ò»°ãÃ³Ò×	2641	Ç§¿Ë	0	?	291,686
201911	30021500	ÃâÒßÖÆÆ·,ÒÑÅä¶¨¼ÁÁ¿»òÖÆ³ÉÁãÊÛ°ü×°	131	É³ÌØ°¢À­²®	10	Ò»°ãÃ³Ò×	2841	Ç§¿Ë	0	?	214,940
201911	30021500	ÃâÒßÖÆÆ·,ÒÑÅä¶¨¼ÁÁ¿»òÖÆ³ÉÁãÊÛ°ü×°	132	ÐÂ¼ÓÆÂ	10	Ò»°ãÃ³Ò×	266	Ç§¿Ë	0	?	955,674
201911	30021500	ÃâÒßÖÆÆ·,ÒÑÅä¶¨¼ÁÁ¿»òÖÆ³ÉÁãÊÛ°ü×°	133	º«¹ú	10	Ò»°ãÃ³Ò×	0	Ç§¿Ë	0	?	5,999
201911	30021500	ÃâÒßÖÆÆ·,ÒÑÅä¶¨¼ÁÁ¿»òÖÆ³ÉÁãÊÛ°ü×°	136	Ì©¹ú	10	Ò»°ãÃ³Ò×	7080	Ç§¿Ë	0	?	625,079
201911	30021500	ÃâÒßÖÆÆ·,ÒÑÅä¶¨¼ÁÁ¿»òÖÆ³ÉÁãÊÛ°ü×°	137	ÍÁ¶úÆä	10	Ò»°ãÃ³Ò×	4830	Ç§¿Ë	0	?	515,796
201911	30021500	ÃâÒßÖÆÆ·,ÒÑÅä¶¨¼ÁÁ¿»òÖÆ³ÉÁãÊÛ°ü×°	141	Ô½ÄÏ	10	Ò»°ãÃ³Ò×	27	Ç§¿Ë	0	?	252,188
201911	30021500	ÃâÒßÖÆÆ·,ÒÑÅä¶¨¼ÁÁ¿»òÖÆ³ÉÁãÊÛ°ü×°	143	ÖÐ¹úÌ¨Íå	10	Ò»°ãÃ³Ò×	57	Ç§¿Ë	0	?	125,287
201911	30021500	ÃâÒßÖÆÆ·,ÒÑÅä¶¨¼ÁÁ¿»òÖÆ³ÉÁãÊÛ°ü×°	145	¹þÈø¿ËË¹Ì¹	10	Ò»°ãÃ³Ò×	3212	Ç§¿Ë	0	?	203,720
201911	30021500	ÃâÒßÖÆÆ·,ÒÑÅä¶¨¼ÁÁ¿»òÖÆ³ÉÁãÊÛ°ü×°	147	Ëþ¼ª¿ËË¹Ì¹	10	Ò»°ãÃ³Ò×	36	Ç§¿Ë	0	?	51,724
201911	30021500	ÃâÒßÖÆÆ·,ÒÑÅä¶¨¼ÁÁ¿»òÖÆ³ÉÁãÊÛ°ü×°	202	°²¸çÀ­	10	Ò»°ãÃ³Ò×	6110	Ç§¿Ë	0	?	318,138
201911	30021500	ÃâÒßÖÆÆ·,ÒÑÅä¶¨¼ÁÁ¿»òÖÆ³ÉÁãÊÛ°ü×°	203	±´Äþ	10	Ò»°ãÃ³Ò×	665	Ç§¿Ë	0	?	56,310
201911	30021500	ÃâÒßÖÆÆ·,ÒÑÅä¶¨¼ÁÁ¿»òÖÆ³ÉÁãÊÛ°ü×°	206	¿¦ÂóÂ¡	10	Ò»°ãÃ³Ò×	573	Ç§¿Ë	0	?	129,654
201911	30021500	ÃâÒßÖÆÆ·,ÒÑÅä¶¨¼ÁÁ¿»òÖÆ³ÉÁãÊÛ°ü×°	215	°£¼°	10	Ò»°ãÃ³Ò×	5764	Ç§¿Ë	0	?	174,268
201911	30021500	ÃâÒßÖÆÆ·,ÒÑÅä¶¨¼ÁÁ¿»òÖÆ³ÉÁãÊÛ°ü×°	220	¼ÓÄÉ	10	Ò»°ãÃ³Ò×	910	Ç§¿Ë	0	?	137,696
201911	30021500	ÃâÒßÖÆÆ·,ÒÑÅä¶¨¼ÁÁ¿»òÖÆ³ÉÁãÊÛ°ü×°	223	¿ÆÌØµÏÍß	10	Ò»°ãÃ³Ò×	100	Ç§¿Ë	0	?	23,707
201911	30021500	ÃâÒßÖÆÆ·,ÒÑÅä¶¨¼ÁÁ¿»òÖÆ³ÉÁãÊÛ°ü×°	224	¿ÏÄáÑÇ	10	Ò»°ãÃ³Ò×	1195	Ç§¿Ë	0	?	73,967
201911	30021500	ÃâÒßÖÆÆ·,ÒÑÅä¶¨¼ÁÁ¿»òÖÆ³ÉÁãÊÛ°ü×°	230	Ã«ÀïËþÄáÑÇ	10	Ò»°ãÃ³Ò×	5	Ç§¿Ë	0	?	832
201911	30021500	ÃâÒßÖÆÆ·,ÒÑÅä¶¨¼ÁÁ¿»òÖÆ³ÉÁãÊÛ°ü×°	233	ÄªÉ£±È¿Ë	10	Ò»°ãÃ³Ò×	2040	Ç§¿Ë	0	?	124,207
201911	30021500	ÃâÒßÖÆÆ·,ÒÑÅä¶¨¼ÁÁ¿»òÖÆ³ÉÁãÊÛ°ü×°	234	ÄÉÃ×±ÈÑÇ	10	Ò»°ãÃ³Ò×	1800	Ç§¿Ë	0	?	371,417
201911	30021500	ÃâÒßÖÆÆ·,ÒÑÅä¶¨¼ÁÁ¿»òÖÆ³ÉÁãÊÛ°ü×°	236	ÄáÈÕÀûÑÇ	10	Ò»°ãÃ³Ò×	6958	Ç§¿Ë	0	?	1,417,248
201911	30021500	ÃâÒßÖÆÆ·,ÒÑÅä¶¨¼ÁÁ¿»òÖÆ³ÉÁãÊÛ°ü×°	238	Â¬Íú´ï	10	Ò»°ãÃ³Ò×	228	Ç§¿Ë	0	?	16,696
201911	30021500	ÃâÒßÖÆÆ·,ÒÑÅä¶¨¼ÁÁ¿»òÖÆ³ÉÁãÊÛ°ü×°	240	ÈûÄÚ¼Ó¶û	10	Ò»°ãÃ³Ò×	20	Ç§¿Ë	0	?	1,768
201911	30021500	ÃâÒßÖÆÆ·,ÒÑÅä¶¨¼ÁÁ¿»òÖÆ³ÉÁãÊÛ°ü×°	242	ÈûÀ­Àû°º	10	Ò»°ãÃ³Ò×	78	Ç§¿Ë	0	?	17,134
201911	30021500	ÃâÒßÖÆÆ·,ÒÑÅä¶¨¼ÁÁ¿»òÖÆ³ÉÁãÊÛ°ü×°	244	ÄÏ·Ç	10	Ò»°ãÃ³Ò×	2863	Ç§¿Ë	0	?	365,151
201911	30021500	ÃâÒßÖÆÆ·,ÒÑÅä¶¨¼ÁÁ¿»òÖÆ³ÉÁãÊÛ°ü×°	246	ËÕµ¤	10	Ò»°ãÃ³Ò×	1205	Ç§¿Ë	0	?	209,408
201911	30021500	ÃâÒßÖÆÆ·,ÒÑÅä¶¨¼ÁÁ¿»òÖÆ³ÉÁãÊÛ°ü×°	249	Í»ÄáË¹	10	Ò»°ãÃ³Ò×	82	Ç§¿Ë	0	?	23,594
201911	30021500	ÃâÒßÖÆÆ·,ÒÑÅä¶¨¼ÁÁ¿»òÖÆ³ÉÁãÊÛ°ü×°	250	ÎÚ¸É´ï	10	Ò»°ãÃ³Ò×	4229	Ç§¿Ë	0	?	869,964
201911	30021500	ÃâÒßÖÆÆ·,ÒÑÅä¶¨¼ÁÁ¿»òÖÆ³ÉÁãÊÛ°ü×°	251	²¼»ùÄÉ·¨Ë÷	10	Ò»°ãÃ³Ò×	96	Ç§¿Ë	0	?	40,750
201911	30021500	ÃâÒßÖÆÆ·,ÒÑÅä¶¨¼ÁÁ¿»òÖÆ³ÉÁãÊÛ°ü×°	302	µ¤Âó	10	Ò»°ãÃ³Ò×	881	Ç§¿Ë	0	?	142,233
201911	30021500	ÃâÒßÖÆÆ·,ÒÑÅä¶¨¼ÁÁ¿»òÖÆ³ÉÁãÊÛ°ü×°	303	Ó¢¹ú	10	Ò»°ãÃ³Ò×	11933	Ç§¿Ë	0	?	1,290,209
201911	30021500	ÃâÒßÖÆÆ·,ÒÑÅä¶¨¼ÁÁ¿»òÖÆ³ÉÁãÊÛ°ü×°	304	µÂ¹ú	10	Ò»°ãÃ³Ò×	816	Ç§¿Ë	0	?	1,406,630
201911	30021500	ÃâÒßÖÆÆ·,ÒÑÅä¶¨¼ÁÁ¿»òÖÆ³ÉÁãÊÛ°ü×°	305	·¨¹ú	10	Ò»°ãÃ³Ò×	803	Ç§¿Ë	0	?	127,898
201911	30021500	ÃâÒßÖÆÆ·,ÒÑÅä¶¨¼ÁÁ¿»òÖÆ³ÉÁãÊÛ°ü×°	307	Òâ´óÀû	10	Ò»°ãÃ³Ò×	3654	Ç§¿Ë	0	?	325,744
201911	30021500	ÃâÒßÖÆÆ·,ÒÑÅä¶¨¼ÁÁ¿»òÖÆ³ÉÁãÊÛ°ü×°	309	ºÉÀ¼	10	Ò»°ãÃ³Ò×	1387	Ç§¿Ë	0	?	377,125
201911	30021500	ÃâÒßÖÆÆ·,ÒÑÅä¶¨¼ÁÁ¿»òÖÆ³ÉÁãÊÛ°ü×°	310	Ï£À°	10	Ò»°ãÃ³Ò×	1071	Ç§¿Ë	0	?	167,741
201911	30021500	ÃâÒßÖÆÆ·,ÒÑÅä¶¨¼ÁÁ¿»òÖÆ³ÉÁãÊÛ°ü×°	311	ÆÏÌÑÑÀ	10	Ò»°ãÃ³Ò×	6	Ç§¿Ë	0	?	4,456
201911	30021500	ÃâÒßÖÆÆ·,ÒÑÅä¶¨¼ÁÁ¿»òÖÆ³ÉÁãÊÛ°ü×°	312	Î÷°àÑÀ	10	Ò»°ãÃ³Ò×	1	Ç§¿Ë	0	?	61,924
201911	30021500	ÃâÒßÖÆÆ·,ÒÑÅä¶¨¼ÁÁ¿»òÖÆ³ÉÁãÊÛ°ü×°	315	°ÂµØÀû	10	Ò»°ãÃ³Ò×	252	Ç§¿Ë	0	?	165,354
201911	30021500	ÃâÒßÖÆÆ·,ÒÑÅä¶¨¼ÁÁ¿»òÖÆ³ÉÁãÊÛ°ü×°	316	±£¼ÓÀûÑÇ	10	Ò»°ãÃ³Ò×	175	Ç§¿Ë	0	?	36,292
201911	30021500	ÃâÒßÖÆÆ·,ÒÑÅä¶¨¼ÁÁ¿»òÖÆ³ÉÁãÊÛ°ü×°	318	·ÒÀ¼	10	Ò»°ãÃ³Ò×	0	Ç§¿Ë	0	?	35
201911	30021500	ÃâÒßÖÆÆ·,ÒÑÅä¶¨¼ÁÁ¿»òÖÆ³ÉÁãÊÛ°ü×°	321	ÐÙÑÀÀû	10	Ò»°ãÃ³Ò×	136	Ç§¿Ë	0	?	29,590
201911	30021500	ÃâÒßÖÆÆ·,ÒÑÅä¶¨¼ÁÁ¿»òÖÆ³ÉÁãÊÛ°ü×°	327	²¨À¼	10	Ò»°ãÃ³Ò×	3127	Ç§¿Ë	0	?	272,246
201911	30021500	ÃâÒßÖÆÆ·,ÒÑÅä¶¨¼ÁÁ¿»òÖÆ³ÉÁãÊÛ°ü×°	328	ÂÞÂíÄáÑÇ	10	Ò»°ãÃ³Ò×	127	Ç§¿Ë	0	?	30,753
201911	30021500	ÃâÒßÖÆÆ·,ÒÑÅä¶¨¼ÁÁ¿»òÖÆ³ÉÁãÊÛ°ü×°	330	Èðµä	10	Ò»°ãÃ³Ò×	1098	Ç§¿Ë	0	?	141,979
201911	30021500	ÃâÒßÖÆÆ·,ÒÑÅä¶¨¼ÁÁ¿»òÖÆ³ÉÁãÊÛ°ü×°	331	ÈðÊ¿	10	Ò»°ãÃ³Ò×	11	Ç§¿Ë	0	?	2,719
201911	30021500	ÃâÒßÖÆÆ·,ÒÑÅä¶¨¼ÁÁ¿»òÖÆ³ÉÁãÊÛ°ü×°	337	¸ñÂ³¼ªÑÇ	10	Ò»°ãÃ³Ò×	957	Ç§¿Ë	0	?	147,937
201911	30021500	ÃâÒßÖÆÆ·,ÒÑÅä¶¨¼ÁÁ¿»òÖÆ³ÉÁãÊÛ°ü×°	338	ÑÇÃÀÄáÑÇ	10	Ò»°ãÃ³Ò×	60	Ç§¿Ë	0	?	4,421
201911	30021500	ÃâÒßÖÆÆ·,ÒÑÅä¶¨¼ÁÁ¿»òÖÆ³ÉÁãÊÛ°ü×°	340	°×¶íÂÞË¹	10	Ò»°ãÃ³Ò×	300	Ç§¿Ë	0	?	33,596
201911	30021500	ÃâÒßÖÆÆ·,ÒÑÅä¶¨¼ÁÁ¿»òÖÆ³ÉÁãÊÛ°ü×°	344	¶íÂÞË¹Áª°î	10	Ò»°ãÃ³Ò×	7	Ç§¿Ë	0	?	348,071
201911	30021500	ÃâÒßÖÆÆ·,ÒÑÅä¶¨¼ÁÁ¿»òÖÆ³ÉÁãÊÛ°ü×°	347	ÎÚ¿ËÀ¼	10	Ò»°ãÃ³Ò×	449	Ç§¿Ë	0	?	118,965
201911	30021500	ÃâÒßÖÆÆ·,ÒÑÅä¶¨¼ÁÁ¿»òÖÆ³ÉÁãÊÛ°ü×°	353	Ë¹Âå·¥¿Ë	10	Ò»°ãÃ³Ò×	32	Ç§¿Ë	0	?	4,492
201911	30021500	ÃâÒßÖÆÆ·,ÒÑÅä¶¨¼ÁÁ¿»òÖÆ³ÉÁãÊÛ°ü×°	410	°ÍÎ÷	10	Ò»°ãÃ³Ò×	70	Ç§¿Ë	0	?	271,871
201911	30021500	ÃâÒßÖÆÆ·,ÒÑÅä¶¨¼ÁÁ¿»òÖÆ³ÉÁãÊÛ°ü×°	412	ÖÇÀû	10	Ò»°ãÃ³Ò×	5259	Ç§¿Ë	0	?	381,008
201911	30021500	ÃâÒßÖÆÆ·,ÒÑÅä¶¨¼ÁÁ¿»òÖÆ³ÉÁãÊÛ°ü×°	413	¸çÂ×±ÈÑÇ	10	Ò»°ãÃ³Ò×	4497	Ç§¿Ë	0	?	214,488
201911	30021500	ÃâÒßÖÆÆ·,ÒÑÅä¶¨¼ÁÁ¿»òÖÆ³ÉÁãÊÛ°ü×°	418	¶àÃ×Äá¼Ó¹²ºÍ¹ú	10	Ò»°ãÃ³Ò×	3193	Ç§¿Ë	0	?	366,447
201911	30021500	ÃâÒßÖÆÆ·,ÒÑÅä¶¨¼ÁÁ¿»òÖÆ³ÉÁãÊÛ°ü×°	419	¶ò¹Ï¶à¶û	10	Ò»°ãÃ³Ò×	676	Ç§¿Ë	0	?	68,081
201911	30021500	ÃâÒßÖÆÆ·,ÒÑÅä¶¨¼ÁÁ¿»òÖÆ³ÉÁãÊÛ°ü×°	423	Î£µØÂíÀ­	10	Ò»°ãÃ³Ò×	460	Ç§¿Ë	0	?	88,242
201911	30021500	ÃâÒßÖÆÆ·,ÒÑÅä¶¨¼ÁÁ¿»òÖÆ³ÉÁãÊÛ°ü×°	426	ºé¶¼À­Ë¹	10	Ò»°ãÃ³Ò×	1172	Ç§¿Ë	0	?	93,667
201911	30021500	ÃâÒßÖÆÆ·,ÒÑÅä¶¨¼ÁÁ¿»òÖÆ³ÉÁãÊÛ°ü×°	429	Ä«Î÷¸ç	10	Ò»°ãÃ³Ò×	1	Ç§¿Ë	0	?	54,651
201911	30021500	ÃâÒßÖÆÆ·,ÒÑÅä¶¨¼ÁÁ¿»òÖÆ³ÉÁãÊÛ°ü×°	434	ÃØÂ³	10	Ò»°ãÃ³Ò×	2282	Ç§¿Ë	0	?	125,111
201911	30021500	ÃâÒßÖÆÆ·,ÒÑÅä¶¨¼ÁÁ¿»òÖÆ³ÉÁãÊÛ°ü×°	445	Î¯ÄÚÈðÀ­	10	Ò»°ãÃ³Ò×	1053	Ç§¿Ë	0	?	270,033
201911	30021500	ÃâÒßÖÆÆ·,ÒÑÅä¶¨¼ÁÁ¿»òÖÆ³ÉÁãÊÛ°ü×°	501	¼ÓÄÃ´ó	10	Ò»°ãÃ³Ò×	13977	Ç§¿Ë	0	?	702,927
201911	30021500	ÃâÒßÖÆÆ·,ÒÑÅä¶¨¼ÁÁ¿»òÖÆ³ÉÁãÊÛ°ü×°	502	ÃÀ¹ú	10	Ò»°ãÃ³Ò×	136417	Ç§¿Ë	0	?	22,052,135
201911	30021500	ÃâÒßÖÆÆ·,ÒÑÅä¶¨¼ÁÁ¿»òÖÆ³ÉÁãÊÛ°ü×°	601	°Ä´óÀûÑÇ	10	Ò»°ãÃ³Ò×	2166	Ç§¿Ë	0	?	1,566,807
201912	30021500	ÃâÒßÖÆÆ·,ÒÑÅä¶¨¼ÁÁ¿»òÖÆ³ÉÁãÊÛ°ü×°	101	°¢¸»º¹	10	Ò»°ãÃ³Ò×	182	Ç§¿Ë	0	?	37,485
201912	30021500	ÃâÒßÖÆÆ·,ÒÑÅä¶¨¼ÁÁ¿»òÖÆ³ÉÁãÊÛ°ü×°	103	ÃÏ¼ÓÀ­¹ú	10	Ò»°ãÃ³Ò×	26	Ç§¿Ë	0	?	74,325
201912	30021500	ÃâÒßÖÆÆ·,ÒÑÅä¶¨¼ÁÁ¿»òÖÆ³ÉÁãÊÛ°ü×°	106	Ãåµé	10	Ò»°ãÃ³Ò×	350	Ç§¿Ë	0	?	52,589
201912	30021500	ÃâÒßÖÆÆ·,ÒÑÅä¶¨¼ÁÁ¿»òÖÆ³ÉÁãÊÛ°ü×°	107	¼íÆÒÕ¯	10	Ò»°ãÃ³Ò×	645	Ç§¿Ë	0	?	41,604
201912	30021500	ÃâÒßÖÆÆ·,ÒÑÅä¶¨¼ÁÁ¿»òÖÆ³ÉÁãÊÛ°ü×°	110	ÖÐ¹úÏã¸Û	10	Ò»°ãÃ³Ò×	400	Ç§¿Ë	0	?	189,223
201912	30021500	ÃâÒßÖÆÆ·,ÒÑÅä¶¨¼ÁÁ¿»òÖÆ³ÉÁãÊÛ°ü×°	111	Ó¡¶È	10	Ò»°ãÃ³Ò×	9605	Ç§¿Ë	0	?	2,659,774
201912	30021500	ÃâÒßÖÆÆ·,ÒÑÅä¶¨¼ÁÁ¿»òÖÆ³ÉÁãÊÛ°ü×°	112	Ó¡¶ÈÄáÎ÷ÑÇ	10	Ò»°ãÃ³Ò×	8530	Ç§¿Ë	0	?	2,081,278
201912	30021500	ÃâÒßÖÆÆ·,ÒÑÅä¶¨¼ÁÁ¿»òÖÆ³ÉÁãÊÛ°ü×°	113	ÒÁÀÊ	10	Ò»°ãÃ³Ò×	1650	Ç§¿Ë	0	?	904,522
201912	30021500	ÃâÒßÖÆÆ·,ÒÑÅä¶¨¼ÁÁ¿»òÖÆ³ÉÁãÊÛ°ü×°	114	ÒÁÀ­¿Ë	10	Ò»°ãÃ³Ò×	14	Ç§¿Ë	0	?	68,365
201912	30021500	ÃâÒßÖÆÆ·,ÒÑÅä¶¨¼ÁÁ¿»òÖÆ³ÉÁãÊÛ°ü×°	116	ÈÕ±¾	10	Ò»°ãÃ³Ò×	0	Ç§¿Ë	0	?	69,749
201912	30021500	ÃâÒßÖÆÆ·,ÒÑÅä¶¨¼ÁÁ¿»òÖÆ³ÉÁãÊÛ°ü×°	117	Ô¼µ©	10	Ò»°ãÃ³Ò×	15	Ç§¿Ë	0	?	11,850
201912	30021500	ÃâÒßÖÆÆ·,ÒÑÅä¶¨¼ÁÁ¿»òÖÆ³ÉÁãÊÛ°ü×°	118	¿ÆÍþÌØ	10	Ò»°ãÃ³Ò×	1320	Ç§¿Ë	0	?	42,597
201912	30021500	ÃâÒßÖÆÆ·,ÒÑÅä¶¨¼ÁÁ¿»òÖÆ³ÉÁãÊÛ°ü×°	119	ÀÏÎÎ	10	Ò»°ãÃ³Ò×	779	Ç§¿Ë	0	?	42,576
201912	30021500	ÃâÒßÖÆÆ·,ÒÑÅä¶¨¼ÁÁ¿»òÖÆ³ÉÁãÊÛ°ü×°	122	ÂíÀ´Î÷ÑÇ	10	Ò»°ãÃ³Ò×	553	Ç§¿Ë	0	?	229,619
201912	30021500	ÃâÒßÖÆÆ·,ÒÑÅä¶¨¼ÁÁ¿»òÖÆ³ÉÁãÊÛ°ü×°	127	°Í»ùË¹Ì¹	10	Ò»°ãÃ³Ò×	36746	Ç§¿Ë	0	?	3,867,532
201912	30021500	ÃâÒßÖÆÆ·,ÒÑÅä¶¨¼ÁÁ¿»òÖÆ³ÉÁãÊÛ°ü×°	129	·ÆÂÉ±ö	10	Ò»°ãÃ³Ò×	3250	Ç§¿Ë	0	?	201,712
201912	30021500	ÃâÒßÖÆÆ·,ÒÑÅä¶¨¼ÁÁ¿»òÖÆ³ÉÁãÊÛ°ü×°	131	É³ÌØ°¢À­²®	10	Ò»°ãÃ³Ò×	1080	Ç§¿Ë	0	?	607,222
201912	30021500	ÃâÒßÖÆÆ·,ÒÑÅä¶¨¼ÁÁ¿»òÖÆ³ÉÁãÊÛ°ü×°	132	ÐÂ¼ÓÆÂ	10	Ò»°ãÃ³Ò×	825	Ç§¿Ë	0	?	386,737
201912	30021500	ÃâÒßÖÆÆ·,ÒÑÅä¶¨¼ÁÁ¿»òÖÆ³ÉÁãÊÛ°ü×°	133	º«¹ú	10	Ò»°ãÃ³Ò×	122	Ç§¿Ë	0	?	345,524
201912	30021500	ÃâÒßÖÆÆ·,ÒÑÅä¶¨¼ÁÁ¿»òÖÆ³ÉÁãÊÛ°ü×°	136	Ì©¹ú	10	Ò»°ãÃ³Ò×	2449	Ç§¿Ë	0	?	316,534
201912	30021500	ÃâÒßÖÆÆ·,ÒÑÅä¶¨¼ÁÁ¿»òÖÆ³ÉÁãÊÛ°ü×°	137	ÍÁ¶úÆä	10	Ò»°ãÃ³Ò×	423	Ç§¿Ë	0	?	400,093
201912	30021500	ÃâÒßÖÆÆ·,ÒÑÅä¶¨¼ÁÁ¿»òÖÆ³ÉÁãÊÛ°ü×°	138	°¢ÁªÇõ	10	Ò»°ãÃ³Ò×	13650	Ç§¿Ë	0	?	1,850,433
201912	30021500	ÃâÒßÖÆÆ·,ÒÑÅä¶¨¼ÁÁ¿»òÖÆ³ÉÁãÊÛ°ü×°	141	Ô½ÄÏ	10	Ò»°ãÃ³Ò×	1301	Ç§¿Ë	0	?	398,937
201912	30021500	ÃâÒßÖÆÆ·,ÒÑÅä¶¨¼ÁÁ¿»òÖÆ³ÉÁãÊÛ°ü×°	143	ÖÐ¹úÌ¨Íå	10	Ò»°ãÃ³Ò×	4	Ç§¿Ë	0	?	8,996
201912	30021500	ÃâÒßÖÆÆ·,ÒÑÅä¶¨¼ÁÁ¿»òÖÆ³ÉÁãÊÛ°ü×°	145	¹þÈø¿ËË¹Ì¹	10	Ò»°ãÃ³Ò×	1800	Ç§¿Ë	0	?	130,946
201912	30021500	ÃâÒßÖÆÆ·,ÒÑÅä¶¨¼ÁÁ¿»òÖÆ³ÉÁãÊÛ°ü×°	147	Ëþ¼ª¿ËË¹Ì¹	10	Ò»°ãÃ³Ò×	60	Ç§¿Ë	0	?	18,161
201912	30021500	ÃâÒßÖÆÆ·,ÒÑÅä¶¨¼ÁÁ¿»òÖÆ³ÉÁãÊÛ°ü×°	148	ÍÁ¿âÂüË¹Ì¹	10	Ò»°ãÃ³Ò×	990	Ç§¿Ë	0	?	427,719
201912	30021500	ÃâÒßÖÆÆ·,ÒÑÅä¶¨¼ÁÁ¿»òÖÆ³ÉÁãÊÛ°ü×°	149	ÎÚ×È±ð¿ËË¹Ì¹	10	Ò»°ãÃ³Ò×	172	Ç§¿Ë	0	?	89,681
201912	30021500	ÃâÒßÖÆÆ·,ÒÑÅä¶¨¼ÁÁ¿»òÖÆ³ÉÁãÊÛ°ü×°	201	°¢¶û¼°ÀûÑÇ	10	Ò»°ãÃ³Ò×	345	Ç§¿Ë	0	?	399,213
201912	30021500	ÃâÒßÖÆÆ·,ÒÑÅä¶¨¼ÁÁ¿»òÖÆ³ÉÁãÊÛ°ü×°	202	°²¸çÀ­	10	Ò»°ãÃ³Ò×	5356	Ç§¿Ë	0	?	176,283
201912	30021500	ÃâÒßÖÆÆ·,ÒÑÅä¶¨¼ÁÁ¿»òÖÆ³ÉÁãÊÛ°ü×°	206	¿¦ÂóÂ¡	10	Ò»°ãÃ³Ò×	15	Ç§¿Ë	0	?	9,648
201912	30021500	ÃâÒßÖÆÆ·,ÒÑÅä¶¨¼ÁÁ¿»òÖÆ³ÉÁãÊÛ°ü×°	214	¼ª²¼Ìá	10	Ò»°ãÃ³Ò×	411	Ç§¿Ë	0	?	73,577
201912	30021500	ÃâÒßÖÆÆ·,ÒÑÅä¶¨¼ÁÁ¿»òÖÆ³ÉÁãÊÛ°ü×°	215	°£¼°	10	Ò»°ãÃ³Ò×	700	Ç§¿Ë	0	?	122,707
201912	30021500	ÃâÒßÖÆÆ·,ÒÑÅä¶¨¼ÁÁ¿»òÖÆ³ÉÁãÊÛ°ü×°	219	¸Ô±ÈÑÇ	10	Ò»°ãÃ³Ò×	500	Ç§¿Ë	0	?	36,311
201912	30021500	ÃâÒßÖÆÆ·,ÒÑÅä¶¨¼ÁÁ¿»òÖÆ³ÉÁãÊÛ°ü×°	220	¼ÓÄÉ	10	Ò»°ãÃ³Ò×	5812	Ç§¿Ë	0	?	649,468
201912	30021500	ÃâÒßÖÆÆ·,ÒÑÅä¶¨¼ÁÁ¿»òÖÆ³ÉÁãÊÛ°ü×°	223	¿ÆÌØµÏÍß	10	Ò»°ãÃ³Ò×	446	Ç§¿Ë	0	?	56,481
201912	30021500	ÃâÒßÖÆÆ·,ÒÑÅä¶¨¼ÁÁ¿»òÖÆ³ÉÁãÊÛ°ü×°	224	¿ÏÄáÑÇ	10	Ò»°ãÃ³Ò×	8010	Ç§¿Ë	0	?	1,319,890
201912	30021500	ÃâÒßÖÆÆ·,ÒÑÅä¶¨¼ÁÁ¿»òÖÆ³ÉÁãÊÛ°ü×°	233	ÄªÉ£±È¿Ë	10	Ò»°ãÃ³Ò×	585	Ç§¿Ë	0	?	29,972
201912	30021500	ÃâÒßÖÆÆ·,ÒÑÅä¶¨¼ÁÁ¿»òÖÆ³ÉÁãÊÛ°ü×°	234	ÄÉÃ×±ÈÑÇ	10	Ò»°ãÃ³Ò×	3000	Ç§¿Ë	0	?	619,028
201912	30021500	ÃâÒßÖÆÆ·,ÒÑÅä¶¨¼ÁÁ¿»òÖÆ³ÉÁãÊÛ°ü×°	236	ÄáÈÕÀûÑÇ	10	Ò»°ãÃ³Ò×	5341	Ç§¿Ë	0	?	559,873
201912	30021500	ÃâÒßÖÆÆ·,ÒÑÅä¶¨¼ÁÁ¿»òÖÆ³ÉÁãÊÛ°ü×°	237	ÁôÄáÍô	10	Ò»°ãÃ³Ò×	243	Ç§¿Ë	0	?	17,404
201912	30021500	ÃâÒßÖÆÆ·,ÒÑÅä¶¨¼ÁÁ¿»òÖÆ³ÉÁãÊÛ°ü×°	238	Â¬Íú´ï	10	Ò»°ãÃ³Ò×	623	Ç§¿Ë	0	?	212,246
201912	30021500	ÃâÒßÖÆÆ·,ÒÑÅä¶¨¼ÁÁ¿»òÖÆ³ÉÁãÊÛ°ü×°	240	ÈûÄÚ¼Ó¶û	10	Ò»°ãÃ³Ò×	80	Ç§¿Ë	0	?	5,377
201912	30021500	ÃâÒßÖÆÆ·,ÒÑÅä¶¨¼ÁÁ¿»òÖÆ³ÉÁãÊÛ°ü×°	242	ÈûÀ­Àû°º	10	Ò»°ãÃ³Ò×	88	Ç§¿Ë	0	?	36,317
201912	30021500	ÃâÒßÖÆÆ·,ÒÑÅä¶¨¼ÁÁ¿»òÖÆ³ÉÁãÊÛ°ü×°	243	Ë÷ÂíÀï	10	Ò»°ãÃ³Ò×	210	Ç§¿Ë	0	?	14,900
201912	30021500	ÃâÒßÖÆÆ·,ÒÑÅä¶¨¼ÁÁ¿»òÖÆ³ÉÁãÊÛ°ü×°	244	ÄÏ·Ç	10	Ò»°ãÃ³Ò×	956	Ç§¿Ë	0	?	206,900
201912	30021500	ÃâÒßÖÆÆ·,ÒÑÅä¶¨¼ÁÁ¿»òÖÆ³ÉÁãÊÛ°ü×°	246	ËÕµ¤	10	Ò»°ãÃ³Ò×	4375	Ç§¿Ë	0	?	1,006,193
201912	30021500	ÃâÒßÖÆÆ·,ÒÑÅä¶¨¼ÁÁ¿»òÖÆ³ÉÁãÊÛ°ü×°	247	Ì¹É£ÄáÑÇ	10	Ò»°ãÃ³Ò×	512	Ç§¿Ë	0	?	42,228
201912	30021500	ÃâÒßÖÆÆ·,ÒÑÅä¶¨¼ÁÁ¿»òÖÆ³ÉÁãÊÛ°ü×°	250	ÎÚ¸É´ï	10	Ò»°ãÃ³Ò×	2517	Ç§¿Ë	0	?	427,260
201912	30021500	ÃâÒßÖÆÆ·,ÒÑÅä¶¨¼ÁÁ¿»òÖÆ³ÉÁãÊÛ°ü×°	251	²¼»ùÄÉ·¨Ë÷	10	Ò»°ãÃ³Ò×	534	Ç§¿Ë	0	?	72,782
201912	30021500	ÃâÒßÖÆÆ·,ÒÑÅä¶¨¼ÁÁ¿»òÖÆ³ÉÁãÊÛ°ü×°	252	¸Õ¹û(½ð)	10	Ò»°ãÃ³Ò×	4224	Ç§¿Ë	0	?	309,779
201912	30021500	ÃâÒßÖÆÆ·,ÒÑÅä¶¨¼ÁÁ¿»òÖÆ³ÉÁãÊÛ°ü×°	301	±ÈÀûÊ±	10	Ò»°ãÃ³Ò×	7	Ç§¿Ë	0	?	61,001
201912	30021500	ÃâÒßÖÆÆ·,ÒÑÅä¶¨¼ÁÁ¿»òÖÆ³ÉÁãÊÛ°ü×°	303	Ó¢¹ú	10	Ò»°ãÃ³Ò×	27744	Ç§¿Ë	0	?	5,151,955
201912	30021500	ÃâÒßÖÆÆ·,ÒÑÅä¶¨¼ÁÁ¿»òÖÆ³ÉÁãÊÛ°ü×°	304	µÂ¹ú	10	Ò»°ãÃ³Ò×	1002	Ç§¿Ë	0	?	316,071
201912	30021500	ÃâÒßÖÆÆ·,ÒÑÅä¶¨¼ÁÁ¿»òÖÆ³ÉÁãÊÛ°ü×°	305	·¨¹ú	10	Ò»°ãÃ³Ò×	1374	Ç§¿Ë	0	?	445,488
201912	30021500	ÃâÒßÖÆÆ·,ÒÑÅä¶¨¼ÁÁ¿»òÖÆ³ÉÁãÊÛ°ü×°	306	°®¶ûÀ¼	10	Ò»°ãÃ³Ò×	0	Ç§¿Ë	0	?	144,939
201912	30021500	ÃâÒßÖÆÆ·,ÒÑÅä¶¨¼ÁÁ¿»òÖÆ³ÉÁãÊÛ°ü×°	307	Òâ´óÀû	10	Ò»°ãÃ³Ò×	3569	Ç§¿Ë	0	?	293,870
201912	30021500	ÃâÒßÖÆÆ·,ÒÑÅä¶¨¼ÁÁ¿»òÖÆ³ÉÁãÊÛ°ü×°	308	Â¬É­±¤	10	Ò»°ãÃ³Ò×	170	Ç§¿Ë	0	?	77,234
201912	30021500	ÃâÒßÖÆÆ·,ÒÑÅä¶¨¼ÁÁ¿»òÖÆ³ÉÁãÊÛ°ü×°	309	ºÉÀ¼	10	Ò»°ãÃ³Ò×	1991	Ç§¿Ë	0	?	728,088
201912	30021500	ÃâÒßÖÆÆ·,ÒÑÅä¶¨¼ÁÁ¿»òÖÆ³ÉÁãÊÛ°ü×°	310	Ï£À°	10	Ò»°ãÃ³Ò×	127	Ç§¿Ë	0	?	31,251
201912	30021500	ÃâÒßÖÆÆ·,ÒÑÅä¶¨¼ÁÁ¿»òÖÆ³ÉÁãÊÛ°ü×°	311	ÆÏÌÑÑÀ	10	Ò»°ãÃ³Ò×	0	Ç§¿Ë	0	?	1,262
201912	30021500	ÃâÒßÖÆÆ·,ÒÑÅä¶¨¼ÁÁ¿»òÖÆ³ÉÁãÊÛ°ü×°	312	Î÷°àÑÀ	10	Ò»°ãÃ³Ò×	552	Ç§¿Ë	0	?	38,040
201912	30021500	ÃâÒßÖÆÆ·,ÒÑÅä¶¨¼ÁÁ¿»òÖÆ³ÉÁãÊÛ°ü×°	315	°ÂµØÀû	10	Ò»°ãÃ³Ò×	336	Ç§¿Ë	0	?	197,352
201912	30021500	ÃâÒßÖÆÆ·,ÒÑÅä¶¨¼ÁÁ¿»òÖÆ³ÉÁãÊÛ°ü×°	316	±£¼ÓÀûÑÇ	10	Ò»°ãÃ³Ò×	926	Ç§¿Ë	0	?	89,381
201912	30021500	ÃâÒßÖÆÆ·,ÒÑÅä¶¨¼ÁÁ¿»òÖÆ³ÉÁãÊÛ°ü×°	327	²¨À¼	10	Ò»°ãÃ³Ò×	3487	Ç§¿Ë	0	?	174,643
201912	30021500	ÃâÒßÖÆÆ·,ÒÑÅä¶¨¼ÁÁ¿»òÖÆ³ÉÁãÊÛ°ü×°	328	ÂÞÂíÄáÑÇ	10	Ò»°ãÃ³Ò×	48	Ç§¿Ë	0	?	32,189
201912	30021500	ÃâÒßÖÆÆ·,ÒÑÅä¶¨¼ÁÁ¿»òÖÆ³ÉÁãÊÛ°ü×°	330	Èðµä	10	Ò»°ãÃ³Ò×	2228	Ç§¿Ë	0	?	399,183
201912	30021500	ÃâÒßÖÆÆ·,ÒÑÅä¶¨¼ÁÁ¿»òÖÆ³ÉÁãÊÛ°ü×°	336	Á¢ÌÕÍð	10	Ò»°ãÃ³Ò×	1160	Ç§¿Ë	0	?	53,956
201912	30021500	ÃâÒßÖÆÆ·,ÒÑÅä¶¨¼ÁÁ¿»òÖÆ³ÉÁãÊÛ°ü×°	337	¸ñÂ³¼ªÑÇ	10	Ò»°ãÃ³Ò×	818	Ç§¿Ë	0	?	78,953
201912	30021500	ÃâÒßÖÆÆ·,ÒÑÅä¶¨¼ÁÁ¿»òÖÆ³ÉÁãÊÛ°ü×°	338	ÑÇÃÀÄáÑÇ	10	Ò»°ãÃ³Ò×	3	Ç§¿Ë	0	?	1,262
201912	30021500	ÃâÒßÖÆÆ·,ÒÑÅä¶¨¼ÁÁ¿»òÖÆ³ÉÁãÊÛ°ü×°	344	¶íÂÞË¹Áª°î	10	Ò»°ãÃ³Ò×	3405	Ç§¿Ë	0	?	371,247
201912	30021500	ÃâÒßÖÆÆ·,ÒÑÅä¶¨¼ÁÁ¿»òÖÆ³ÉÁãÊÛ°ü×°	347	ÎÚ¿ËÀ¼	10	Ò»°ãÃ³Ò×	9228	Ç§¿Ë	0	?	2,391,059
201912	30021500	ÃâÒßÖÆÆ·,ÒÑÅä¶¨¼ÁÁ¿»òÖÆ³ÉÁãÊÛ°ü×°	352	½Ý¿Ë	10	Ò»°ãÃ³Ò×	1344	Ç§¿Ë	0	?	108,500
201912	30021500	ÃâÒßÖÆÆ·,ÒÑÅä¶¨¼ÁÁ¿»òÖÆ³ÉÁãÊÛ°ü×°	353	Ë¹Âå·¥¿Ë	10	Ò»°ãÃ³Ò×	460	Ç§¿Ë	0	?	160,752
201912	30021500	ÃâÒßÖÆÆ·,ÒÑÅä¶¨¼ÁÁ¿»òÖÆ³ÉÁãÊÛ°ü×°	410	°ÍÎ÷	10	Ò»°ãÃ³Ò×	149	Ç§¿Ë	0	?	264,257
201912	30021500	ÃâÒßÖÆÆ·,ÒÑÅä¶¨¼ÁÁ¿»òÖÆ³ÉÁãÊÛ°ü×°	412	ÖÇÀû	10	Ò»°ãÃ³Ò×	1503	Ç§¿Ë	0	?	509,648
201912	30021500	ÃâÒßÖÆÆ·,ÒÑÅä¶¨¼ÁÁ¿»òÖÆ³ÉÁãÊÛ°ü×°	413	¸çÂ×±ÈÑÇ	10	Ò»°ãÃ³Ò×	1906	Ç§¿Ë	0	?	237,925
201912	30021500	ÃâÒßÖÆÆ·,ÒÑÅä¶¨¼ÁÁ¿»òÖÆ³ÉÁãÊÛ°ü×°	418	¶àÃ×Äá¼Ó¹²ºÍ¹ú	10	Ò»°ãÃ³Ò×	256	Ç§¿Ë	0	?	67,280
201912	30021500	ÃâÒßÖÆÆ·,ÒÑÅä¶¨¼ÁÁ¿»òÖÆ³ÉÁãÊÛ°ü×°	419	¶ò¹Ï¶à¶û	10	Ò»°ãÃ³Ò×	70	Ç§¿Ë	0	?	33,832
201912	30021500	ÃâÒßÖÆÆ·,ÒÑÅä¶¨¼ÁÁ¿»òÖÆ³ÉÁãÊÛ°ü×°	423	Î£µØÂíÀ­	10	Ò»°ãÃ³Ò×	81	Ç§¿Ë	0	?	5,427
201912	30021500	ÃâÒßÖÆÆ·,ÒÑÅä¶¨¼ÁÁ¿»òÖÆ³ÉÁãÊÛ°ü×°	426	ºé¶¼À­Ë¹	10	Ò»°ãÃ³Ò×	88	Ç§¿Ë	0	?	35,052
201912	30021500	ÃâÒßÖÆÆ·,ÒÑÅä¶¨¼ÁÁ¿»òÖÆ³ÉÁãÊÛ°ü×°	429	Ä«Î÷¸ç	10	Ò»°ãÃ³Ò×	1384	Ç§¿Ë	0	?	475,137
201912	30021500	ÃâÒßÖÆÆ·,ÒÑÅä¶¨¼ÁÁ¿»òÖÆ³ÉÁãÊÛ°ü×°	433	°ÍÀ­¹ç	10	Ò»°ãÃ³Ò×	270	Ç§¿Ë	0	?	127,390
201912	30021500	ÃâÒßÖÆÆ·,ÒÑÅä¶¨¼ÁÁ¿»òÖÆ³ÉÁãÊÛ°ü×°	434	ÃØÂ³	10	Ò»°ãÃ³Ò×	98	Ç§¿Ë	0	?	77,324
201912	30021500	ÃâÒßÖÆÆ·,ÒÑÅä¶¨¼ÁÁ¿»òÖÆ³ÉÁãÊÛ°ü×°	435	²¨¶àÀè¸÷	10	Ò»°ãÃ³Ò×	150	Ç§¿Ë	0	?	32,254
201912	30021500	ÃâÒßÖÆÆ·,ÒÑÅä¶¨¼ÁÁ¿»òÖÆ³ÉÁãÊÛ°ü×°	445	Î¯ÄÚÈðÀ­	10	Ò»°ãÃ³Ò×	584	Ç§¿Ë	0	?	313,013
201912	30021500	ÃâÒßÖÆÆ·,ÒÑÅä¶¨¼ÁÁ¿»òÖÆ³ÉÁãÊÛ°ü×°	501	¼ÓÄÃ´ó	10	Ò»°ãÃ³Ò×	8669	Ç§¿Ë	0	?	1,502,683
201912	30021500	ÃâÒßÖÆÆ·,ÒÑÅä¶¨¼ÁÁ¿»òÖÆ³ÉÁãÊÛ°ü×°	502	ÃÀ¹ú	10	Ò»°ãÃ³Ò×	97452	Ç§¿Ë	0	?	13,872,178
201912	30021500	ÃâÒßÖÆÆ·,ÒÑÅä¶¨¼ÁÁ¿»òÖÆ³ÉÁãÊÛ°ü×°	601	°Ä´óÀûÑÇ	10	Ò»°ãÃ³Ò×	878	Ç§¿Ë	0	?	309,066
201911	90049090	Î´ÁÐÃû½ÃÕýÊÓÁ¦¡¢»¤Ä¿µÈÓÃÍ¾µÄÑÛ¾µµÈÎïÆ·	102	°ÍÁÖ	10	Ò»°ãÃ³Ò×	873	Ç§¿Ë	14410	¸±	206,831
201911	90049090	Î´ÁÐÃû½ÃÕýÊÓÁ¦¡¢»¤Ä¿µÈÓÃÍ¾µÄÑÛ¾µµÈÎïÆ·	103	ÃÏ¼ÓÀ­¹ú	10	Ò»°ãÃ³Ò×	1847	Ç§¿Ë	44079	¸±	177,524
201911	90049090	Î´ÁÐÃû½ÃÕýÊÓÁ¦¡¢»¤Ä¿µÈÓÃÍ¾µÄÑÛ¾µµÈÎïÆ·	104	²»µ¤	10	Ò»°ãÃ³Ò×	3678	Ç§¿Ë	144000	¸±	847,237
201911	90049090	Î´ÁÐÃû½ÃÕýÊÓÁ¦¡¢»¤Ä¿µÈÓÃÍ¾µÄÑÛ¾µµÈÎïÆ·	105	ÎÄÀ³	10	Ò»°ãÃ³Ò×	120	Ç§¿Ë	2222	¸±	101,649
201911	90049090	Î´ÁÐÃû½ÃÕýÊÓÁ¦¡¢»¤Ä¿µÈÓÃÍ¾µÄÑÛ¾µµÈÎïÆ·	106	Ãåµé	10	Ò»°ãÃ³Ò×	877	Ç§¿Ë	10800	¸±	110,422
201911	90049090	Î´ÁÐÃû½ÃÕýÊÓÁ¦¡¢»¤Ä¿µÈÓÃÍ¾µÄÑÛ¾µµÈÎïÆ·	106	Ãåµé	11	¹ú¼Ò¼ä¡¢¹ú¼Ê×éÖ¯ÎÞ³¥Ô®ÖúºÍÔùËÍµÄÎï×Ê	124	Ç§¿Ë	100	¸±	1,820
201911	90049090	Î´ÁÐÃû½ÃÕýÊÓÁ¦¡¢»¤Ä¿µÈÓÃÍ¾µÄÑÛ¾µµÈÎïÆ·	107	¼íÆÒÕ¯	10	Ò»°ãÃ³Ò×	8195	Ç§¿Ë	36904	¸±	1,665,713
201911	90049090	Î´ÁÐÃû½ÃÕýÊÓÁ¦¡¢»¤Ä¿µÈÓÃÍ¾µÄÑÛ¾µµÈÎïÆ·	108	ÈûÆÖÂ·Ë¹	10	Ò»°ãÃ³Ò×	21	Ç§¿Ë	405	¸±	1,549
201911	90049090	Î´ÁÐÃû½ÃÕýÊÓÁ¦¡¢»¤Ä¿µÈÓÃÍ¾µÄÑÛ¾µµÈÎïÆ·	109	³¯ÏÊ	10	Ò»°ãÃ³Ò×	6801	Ç§¿Ë	101782	¸±	737,692
201911	90049090	Î´ÁÐÃû½ÃÕýÊÓÁ¦¡¢»¤Ä¿µÈÓÃÍ¾µÄÑÛ¾µµÈÎïÆ·	110	ÖÐ¹úÏã¸Û	10	Ò»°ãÃ³Ò×	79721	Ç§¿Ë	1406677	¸±	52,153,287
201911	90049090	Î´ÁÐÃû½ÃÕýÊÓÁ¦¡¢»¤Ä¿µÈÓÃÍ¾µÄÑÛ¾µµÈÎïÆ·	111	Ó¡¶È	10	Ò»°ãÃ³Ò×	73078	Ç§¿Ë	2422793	¸±	6,924,042
201911	90049090	Î´ÁÐÃû½ÃÕýÊÓÁ¦¡¢»¤Ä¿µÈÓÃÍ¾µÄÑÛ¾µµÈÎïÆ·	112	Ó¡¶ÈÄáÎ÷ÑÇ	10	Ò»°ãÃ³Ò×	73637	Ç§¿Ë	1623819	¸±	7,866,590
201911	90049090	Î´ÁÐÃû½ÃÕýÊÓÁ¦¡¢»¤Ä¿µÈÓÃÍ¾µÄÑÛ¾µµÈÎïÆ·	113	ÒÁÀÊ	10	Ò»°ãÃ³Ò×	5302	Ç§¿Ë	59778	¸±	302,346
201911	90049090	Î´ÁÐÃû½ÃÕýÊÓÁ¦¡¢»¤Ä¿µÈÓÃÍ¾µÄÑÛ¾µµÈÎïÆ·	114	ÒÁÀ­¿Ë	10	Ò»°ãÃ³Ò×	7767	Ç§¿Ë	106646	¸±	587,553
201911	90049090	Î´ÁÐÃû½ÃÕýÊÓÁ¦¡¢»¤Ä¿µÈÓÃÍ¾µÄÑÛ¾µµÈÎïÆ·	115	ÒÔÉ«ÁÐ	10	Ò»°ãÃ³Ò×	4853	Ç§¿Ë	67528	¸±	2,408,138
201911	90049090	Î´ÁÐÃû½ÃÕýÊÓÁ¦¡¢»¤Ä¿µÈÓÃÍ¾µÄÑÛ¾µµÈÎïÆ·	116	ÈÕ±¾	10	Ò»°ãÃ³Ò×	79197	Ç§¿Ë	1508775	¸±	18,527,463
201911	90049090	Î´ÁÐÃû½ÃÕýÊÓÁ¦¡¢»¤Ä¿µÈÓÃÍ¾µÄÑÛ¾µµÈÎïÆ·	117	Ô¼µ©	10	Ò»°ãÃ³Ò×	1958	Ç§¿Ë	26414	¸±	476,477
201911	90049090	Î´ÁÐÃû½ÃÕýÊÓÁ¦¡¢»¤Ä¿µÈÓÃÍ¾µÄÑÛ¾µµÈÎïÆ·	118	¿ÆÍþÌØ	10	Ò»°ãÃ³Ò×	4589	Ç§¿Ë	206048	¸±	82,112
201911	90049090	Î´ÁÐÃû½ÃÕýÊÓÁ¦¡¢»¤Ä¿µÈÓÃÍ¾µÄÑÛ¾µµÈÎïÆ·	119	ÀÏÎÎ	10	Ò»°ãÃ³Ò×	85	Ç§¿Ë	1260	¸±	4,030
201911	90049090	Î´ÁÐÃû½ÃÕýÊÓÁ¦¡¢»¤Ä¿µÈÓÃÍ¾µÄÑÛ¾µµÈÎïÆ·	120	Àè°ÍÄÛ	10	Ò»°ãÃ³Ò×	252	Ç§¿Ë	3658	¸±	12,419
201911	90049090	Î´ÁÐÃû½ÃÕýÊÓÁ¦¡¢»¤Ä¿µÈÓÃÍ¾µÄÑÛ¾µµÈÎïÆ·	121	ÖÐ¹ú°ÄÃÅ	10	Ò»°ãÃ³Ò×	755	Ç§¿Ë	2270	¸±	110,654
201911	90049090	Î´ÁÐÃû½ÃÕýÊÓÁ¦¡¢»¤Ä¿µÈÓÃÍ¾µÄÑÛ¾µµÈÎïÆ·	122	ÂíÀ´Î÷ÑÇ	10	Ò»°ãÃ³Ò×	12793	Ç§¿Ë	149669	¸±	1,718,438
201911	90049090	Î´ÁÐÃû½ÃÕýÊÓÁ¦¡¢»¤Ä¿µÈÓÃÍ¾µÄÑÛ¾µµÈÎïÆ·	123	Âí¶û´ú·ò	10	Ò»°ãÃ³Ò×	387	Ç§¿Ë	1762	¸±	21,612
201911	90049090	Î´ÁÐÃû½ÃÕýÊÓÁ¦¡¢»¤Ä¿µÈÓÃÍ¾µÄÑÛ¾µµÈÎïÆ·	124	ÃÉ¹Å	10	Ò»°ãÃ³Ò×	78	Ç§¿Ë	995	¸±	60,525
201911	90049090	Î´ÁÐÃû½ÃÕýÊÓÁ¦¡¢»¤Ä¿µÈÓÃÍ¾µÄÑÛ¾µµÈÎïÆ·	127	°Í»ùË¹Ì¹	10	Ò»°ãÃ³Ò×	1202	Ç§¿Ë	15445	¸±	159,277
201911	90049090	Î´ÁÐÃû½ÃÕýÊÓÁ¦¡¢»¤Ä¿µÈÓÃÍ¾µÄÑÛ¾µµÈÎïÆ·	129	·ÆÂÉ±ö	10	Ò»°ãÃ³Ò×	21295	Ç§¿Ë	240539	¸±	2,371,212
201911	90049090	Î´ÁÐÃû½ÃÕýÊÓÁ¦¡¢»¤Ä¿µÈÓÃÍ¾µÄÑÛ¾µµÈÎïÆ·	130	¿¨Ëþ¶û	10	Ò»°ãÃ³Ò×	1735	Ç§¿Ë	60227	¸±	132,101
201911	90049090	Î´ÁÐÃû½ÃÕýÊÓÁ¦¡¢»¤Ä¿µÈÓÃÍ¾µÄÑÛ¾µµÈÎïÆ·	131	É³ÌØ°¢À­²®	10	Ò»°ãÃ³Ò×	11359	Ç§¿Ë	235940	¸±	1,288,987
201911	90049090	Î´ÁÐÃû½ÃÕýÊÓÁ¦¡¢»¤Ä¿µÈÓÃÍ¾µÄÑÛ¾µµÈÎïÆ·	132	ÐÂ¼ÓÆÂ	10	Ò»°ãÃ³Ò×	15857	Ç§¿Ë	247850	¸±	4,427,761
201911	90049090	Î´ÁÐÃû½ÃÕýÊÓÁ¦¡¢»¤Ä¿µÈÓÃÍ¾µÄÑÛ¾µµÈÎïÆ·	133	º«¹ú	10	Ò»°ãÃ³Ò×	33707	Ç§¿Ë	651216	¸±	8,148,599
201911	90049090	Î´ÁÐÃû½ÃÕýÊÓÁ¦¡¢»¤Ä¿µÈÓÃÍ¾µÄÑÛ¾µµÈÎïÆ·	134	Ë¹ÀïÀ¼¿¨	10	Ò»°ãÃ³Ò×	582	Ç§¿Ë	10320	¸±	54,812
201911	90049090	Î´ÁÐÃû½ÃÕýÊÓÁ¦¡¢»¤Ä¿µÈÓÃÍ¾µÄÑÛ¾µµÈÎïÆ·	135	ÐðÀûÑÇ	10	Ò»°ãÃ³Ò×	56	Ç§¿Ë	680	¸±	2,078
201911	90049090	Î´ÁÐÃû½ÃÕýÊÓÁ¦¡¢»¤Ä¿µÈÓÃÍ¾µÄÑÛ¾µµÈÎïÆ·	136	Ì©¹ú	10	Ò»°ãÃ³Ò×	22641	Ç§¿Ë	539759	¸±	2,340,687
201911	90049090	Î´ÁÐÃû½ÃÕýÊÓÁ¦¡¢»¤Ä¿µÈÓÃÍ¾µÄÑÛ¾µµÈÎïÆ·	137	ÍÁ¶úÆä	10	Ò»°ãÃ³Ò×	5709	Ç§¿Ë	183600	¸±	642,010
201911	90049090	Î´ÁÐÃû½ÃÕýÊÓÁ¦¡¢»¤Ä¿µÈÓÃÍ¾µÄÑÛ¾µµÈÎïÆ·	138	°¢ÁªÇõ	10	Ò»°ãÃ³Ò×	46945	Ç§¿Ë	681088	¸±	5,851,175
201911	90049090	Î´ÁÐÃû½ÃÕýÊÓÁ¦¡¢»¤Ä¿µÈÓÃÍ¾µÄÑÛ¾µµÈÎïÆ·	139	Ò²ÃÅ	10	Ò»°ãÃ³Ò×	285	Ç§¿Ë	3563	¸±	37,049
201911	90049090	Î´ÁÐÃû½ÃÕýÊÓÁ¦¡¢»¤Ä¿µÈÓÃÍ¾µÄÑÛ¾µµÈÎïÆ·	141	Ô½ÄÏ	10	Ò»°ãÃ³Ò×	1710	Ç§¿Ë	27422	¸±	47,559
201911	90049090	Î´ÁÐÃû½ÃÕýÊÓÁ¦¡¢»¤Ä¿µÈÓÃÍ¾µÄÑÛ¾µµÈÎïÆ·	143	ÖÐ¹úÌ¨Íå	10	Ò»°ãÃ³Ò×	3742	Ç§¿Ë	46533	¸±	905,228
201911	90049090	Î´ÁÐÃû½ÃÕýÊÓÁ¦¡¢»¤Ä¿µÈÓÃÍ¾µÄÑÛ¾µµÈÎïÆ·	144	¶«µÛãë	10	Ò»°ãÃ³Ò×	47	Ç§¿Ë	680	¸±	2,379
201911	90049090	Î´ÁÐÃû½ÃÕýÊÓÁ¦¡¢»¤Ä¿µÈÓÃÍ¾µÄÑÛ¾µµÈÎïÆ·	145	¹þÈø¿ËË¹Ì¹	10	Ò»°ãÃ³Ò×	1546	Ç§¿Ë	21284	¸±	478,424
201911	90049090	Î´ÁÐÃû½ÃÕýÊÓÁ¦¡¢»¤Ä¿µÈÓÃÍ¾µÄÑÛ¾µµÈÎïÆ·	146	¼ª¶û¼ªË¹Ë¹Ì¹	10	Ò»°ãÃ³Ò×	2359	Ç§¿Ë	134285	¸±	256,277
201911	90049090	Î´ÁÐÃû½ÃÕýÊÓÁ¦¡¢»¤Ä¿µÈÓÃÍ¾µÄÑÛ¾µµÈÎïÆ·	147	Ëþ¼ª¿ËË¹Ì¹	10	Ò»°ãÃ³Ò×	147	Ç§¿Ë	719	¸±	17,724
201911	90049090	Î´ÁÐÃû½ÃÕýÊÓÁ¦¡¢»¤Ä¿µÈÓÃÍ¾µÄÑÛ¾µµÈÎïÆ·	148	ÍÁ¿âÂüË¹Ì¹	10	Ò»°ãÃ³Ò×	145	Ç§¿Ë	2120	¸±	6,708
201911	90049090	Î´ÁÐÃû½ÃÕýÊÓÁ¦¡¢»¤Ä¿µÈÓÃÍ¾µÄÑÛ¾µµÈÎïÆ·	149	ÎÚ×È±ð¿ËË¹Ì¹	10	Ò»°ãÃ³Ò×	1	Ç§¿Ë	10	¸±	376
201911	90049090	Î´ÁÐÃû½ÃÕýÊÓÁ¦¡¢»¤Ä¿µÈÓÃÍ¾µÄÑÛ¾µµÈÎïÆ·	201	°¢¶û¼°ÀûÑÇ	10	Ò»°ãÃ³Ò×	2223	Ç§¿Ë	14893	¸±	246,527
201911	90049090	Î´ÁÐÃû½ÃÕýÊÓÁ¦¡¢»¤Ä¿µÈÓÃÍ¾µÄÑÛ¾µµÈÎïÆ·	202	°²¸çÀ­	10	Ò»°ãÃ³Ò×	100	Ç§¿Ë	4700	¸±	15,497
201911	90049090	Î´ÁÐÃû½ÃÕýÊÓÁ¦¡¢»¤Ä¿µÈÓÃÍ¾µÄÑÛ¾µµÈÎïÆ·	206	¿¦ÂóÂ¡	10	Ò»°ãÃ³Ò×	1612	Ç§¿Ë	20410	¸±	61,808
201911	90049090	Î´ÁÐÃû½ÃÕýÊÓÁ¦¡¢»¤Ä¿µÈÓÃÍ¾µÄÑÛ¾µµÈÎïÆ·	211	Õ§µÃ	10	Ò»°ãÃ³Ò×	95	Ç§¿Ë	1400	¸±	33,220
201911	90049090	Î´ÁÐÃû½ÃÕýÊÓÁ¦¡¢»¤Ä¿µÈÓÃÍ¾µÄÑÛ¾µµÈÎïÆ·	213	¸Õ¹û(²¼)	10	Ò»°ãÃ³Ò×	376	Ç§¿Ë	5030	¸±	30,874
201911	90049090	Î´ÁÐÃû½ÃÕýÊÓÁ¦¡¢»¤Ä¿µÈÓÃÍ¾µÄÑÛ¾µµÈÎïÆ·	214	¼ª²¼Ìá	10	Ò»°ãÃ³Ò×	48	Ç§¿Ë	115	¸±	531
201911	90049090	Î´ÁÐÃû½ÃÕýÊÓÁ¦¡¢»¤Ä¿µÈÓÃÍ¾µÄÑÛ¾µµÈÎïÆ·	215	°£¼°	10	Ò»°ãÃ³Ò×	4408	Ç§¿Ë	35909	¸±	1,949,189
201911	90049090	Î´ÁÐÃû½ÃÕýÊÓÁ¦¡¢»¤Ä¿µÈÓÃÍ¾µÄÑÛ¾µµÈÎïÆ·	217	°£Èû¶í±ÈÑÇ	10	Ò»°ãÃ³Ò×	421	Ç§¿Ë	5327	¸±	179,981
201911	90049090	Î´ÁÐÃû½ÃÕýÊÓÁ¦¡¢»¤Ä¿µÈÓÃÍ¾µÄÑÛ¾µµÈÎïÆ·	218	¼ÓÅî	10	Ò»°ãÃ³Ò×	1565	Ç§¿Ë	28670	¸±	129,055
201911	90049090	Î´ÁÐÃû½ÃÕýÊÓÁ¦¡¢»¤Ä¿µÈÓÃÍ¾µÄÑÛ¾µµÈÎïÆ·	220	¼ÓÄÉ	10	Ò»°ãÃ³Ò×	1291	Ç§¿Ë	37790	¸±	179,056
201911	90049090	Î´ÁÐÃû½ÃÕýÊÓÁ¦¡¢»¤Ä¿µÈÓÃÍ¾µÄÑÛ¾µµÈÎïÆ·	221	¼¸ÄÚÑÇ	10	Ò»°ãÃ³Ò×	25	Ç§¿Ë	340	¸±	3,106
201911	90049090	Î´ÁÐÃû½ÃÕýÊÓÁ¦¡¢»¤Ä¿µÈÓÃÍ¾µÄÑÛ¾µµÈÎïÆ·	222	¼¸ÄÚÑÇ±ÈÉÜ	10	Ò»°ãÃ³Ò×	3	Ç§¿Ë	15	¸±	385
201911	90049090	Î´ÁÐÃû½ÃÕýÊÓÁ¦¡¢»¤Ä¿µÈÓÃÍ¾µÄÑÛ¾µµÈÎïÆ·	223	¿ÆÌØµÏÍß	10	Ò»°ãÃ³Ò×	1985	Ç§¿Ë	27205	¸±	91,039
201911	90049090	Î´ÁÐÃû½ÃÕýÊÓÁ¦¡¢»¤Ä¿µÈÓÃÍ¾µÄÑÛ¾µµÈÎïÆ·	224	¿ÏÄáÑÇ	10	Ò»°ãÃ³Ò×	2045	Ç§¿Ë	69025	¸±	79,599
201911	90049090	Î´ÁÐÃû½ÃÕýÊÓÁ¦¡¢»¤Ä¿µÈÓÃÍ¾µÄÑÛ¾µµÈÎïÆ·	225	Àû±ÈÀïÑÇ	10	Ò»°ãÃ³Ò×	2	Ç§¿Ë	81	¸±	537
201911	90049090	Î´ÁÐÃû½ÃÕýÊÓÁ¦¡¢»¤Ä¿µÈÓÃÍ¾µÄÑÛ¾µµÈÎïÆ·	226	Àû±ÈÑÇ	10	Ò»°ãÃ³Ò×	166	Ç§¿Ë	2400	¸±	7,139
201911	90049090	Î´ÁÐÃû½ÃÕýÊÓÁ¦¡¢»¤Ä¿µÈÓÃÍ¾µÄÑÛ¾µµÈÎïÆ·	227	Âí´ï¼ÓË¹¼Ó	10	Ò»°ãÃ³Ò×	1044	Ç§¿Ë	7000	¸±	62,482
201911	90049090	Î´ÁÐÃû½ÃÕýÊÓÁ¦¡¢»¤Ä¿µÈÓÃÍ¾µÄÑÛ¾µµÈÎïÆ·	228	ÂíÀ­Î¬	10	Ò»°ãÃ³Ò×	169	Ç§¿Ë	2320	¸±	6,843
201911	90049090	Î´ÁÐÃû½ÃÕýÊÓÁ¦¡¢»¤Ä¿µÈÓÃÍ¾µÄÑÛ¾µµÈÎïÆ·	231	Ã«ÀïÇóË¹	10	Ò»°ãÃ³Ò×	1050	Ç§¿Ë	15746	¸±	186,718
201911	90049090	Î´ÁÐÃû½ÃÕýÊÓÁ¦¡¢»¤Ä¿µÈÓÃÍ¾µÄÑÛ¾µµÈÎïÆ·	232	Ä¦Âå¸ç	10	Ò»°ãÃ³Ò×	7050	Ç§¿Ë	116659	¸±	875,521
201911	90049090	Î´ÁÐÃû½ÃÕýÊÓÁ¦¡¢»¤Ä¿µÈÓÃÍ¾µÄÑÛ¾µµÈÎïÆ·	233	ÄªÉ£±È¿Ë	10	Ò»°ãÃ³Ò×	823	Ç§¿Ë	10628	¸±	225,283
201911	90049090	Î´ÁÐÃû½ÃÕýÊÓÁ¦¡¢»¤Ä¿µÈÓÃÍ¾µÄÑÛ¾µµÈÎïÆ·	234	ÄÉÃ×±ÈÑÇ	10	Ò»°ãÃ³Ò×	428	Ç§¿Ë	5088	¸±	27,676
201911	90049090	Î´ÁÐÃû½ÃÕýÊÓÁ¦¡¢»¤Ä¿µÈÓÃÍ¾µÄÑÛ¾µµÈÎïÆ·	235	ÄáÈÕ¶û	10	Ò»°ãÃ³Ò×	24	Ç§¿Ë	500	¸±	14,565
201911	90049090	Î´ÁÐÃû½ÃÕýÊÓÁ¦¡¢»¤Ä¿µÈÓÃÍ¾µÄÑÛ¾µµÈÎïÆ·	236	ÄáÈÕÀûÑÇ	10	Ò»°ãÃ³Ò×	4532	Ç§¿Ë	102732	¸±	404,847
201911	90049090	Î´ÁÐÃû½ÃÕýÊÓÁ¦¡¢»¤Ä¿µÈÓÃÍ¾µÄÑÛ¾µµÈÎïÆ·	237	ÁôÄáÍô	10	Ò»°ãÃ³Ò×	3	Ç§¿Ë	6	¸±	168
201911	90049090	Î´ÁÐÃû½ÃÕýÊÓÁ¦¡¢»¤Ä¿µÈÓÃÍ¾µÄÑÛ¾µµÈÎïÆ·	238	Â¬Íú´ï	10	Ò»°ãÃ³Ò×	35	Ç§¿Ë	1765	¸±	12,697
201911	90049090	Î´ÁÐÃû½ÃÕýÊÓÁ¦¡¢»¤Ä¿µÈÓÃÍ¾µÄÑÛ¾µµÈÎïÆ·	240	ÈûÄÚ¼Ó¶û	10	Ò»°ãÃ³Ò×	381	Ç§¿Ë	5401	¸±	17,274
201911	90049090	Î´ÁÐÃû½ÃÕýÊÓÁ¦¡¢»¤Ä¿µÈÓÃÍ¾µÄÑÛ¾µµÈÎïÆ·	243	Ë÷ÂíÀï	10	Ò»°ãÃ³Ò×	1538	Ç§¿Ë	20400	¸±	121,822
201911	90049090	Î´ÁÐÃû½ÃÕýÊÓÁ¦¡¢»¤Ä¿µÈÓÃÍ¾µÄÑÛ¾µµÈÎïÆ·	244	ÄÏ·Ç	10	Ò»°ãÃ³Ò×	52565	Ç§¿Ë	2477011	¸±	4,802,957
201911	90049090	Î´ÁÐÃû½ÃÕýÊÓÁ¦¡¢»¤Ä¿µÈÓÃÍ¾µÄÑÛ¾µµÈÎïÆ·	247	Ì¹É£ÄáÑÇ	10	Ò»°ãÃ³Ò×	963	Ç§¿Ë	6460	¸±	25,705
201911	90049090	Î´ÁÐÃû½ÃÕýÊÓÁ¦¡¢»¤Ä¿µÈÓÃÍ¾µÄÑÛ¾µµÈÎïÆ·	247	Ì¹É£ÄáÑÇ	11	¹ú¼Ò¼ä¡¢¹ú¼Ê×éÖ¯ÎÞ³¥Ô®ÖúºÍÔùËÍµÄÎï×Ê	12	Ç§¿Ë	60	¸±	520
201911	90049090	Î´ÁÐÃû½ÃÕýÊÓÁ¦¡¢»¤Ä¿µÈÓÃÍ¾µÄÑÛ¾µµÈÎïÆ·	248	¶à¸ç	10	Ò»°ãÃ³Ò×	2963	Ç§¿Ë	63000	¸±	98,479
201911	90049090	Î´ÁÐÃû½ÃÕýÊÓÁ¦¡¢»¤Ä¿µÈÓÃÍ¾µÄÑÛ¾µµÈÎïÆ·	249	Í»ÄáË¹	10	Ò»°ãÃ³Ò×	402	Ç§¿Ë	5026	¸±	20,019
201911	90049090	Î´ÁÐÃû½ÃÕýÊÓÁ¦¡¢»¤Ä¿µÈÓÃÍ¾µÄÑÛ¾µµÈÎïÆ·	250	ÎÚ¸É´ï	10	Ò»°ãÃ³Ò×	332	Ç§¿Ë	13790	¸±	25,542
201911	90049090	Î´ÁÐÃû½ÃÕýÊÓÁ¦¡¢»¤Ä¿µÈÓÃÍ¾µÄÑÛ¾µµÈÎïÆ·	250	ÎÚ¸É´ï	11	¹ú¼Ò¼ä¡¢¹ú¼Ê×éÖ¯ÎÞ³¥Ô®ÖúºÍÔùËÍµÄÎï×Ê	300	Ç§¿Ë	5000	¸±	114,903
201911	90049090	Î´ÁÐÃû½ÃÕýÊÓÁ¦¡¢»¤Ä¿µÈÓÃÍ¾µÄÑÛ¾µµÈÎïÆ·	251	²¼»ùÄÉ·¨Ë÷	10	Ò»°ãÃ³Ò×	89	Ç§¿Ë	1440	¸±	4,078
201911	90049090	Î´ÁÐÃû½ÃÕýÊÓÁ¦¡¢»¤Ä¿µÈÓÃÍ¾µÄÑÛ¾µµÈÎïÆ·	252	¸Õ¹û(½ð)	10	Ò»°ãÃ³Ò×	373	Ç§¿Ë	4200	¸±	19,113
201911	90049090	Î´ÁÐÃû½ÃÕýÊÓÁ¦¡¢»¤Ä¿µÈÓÃÍ¾µÄÑÛ¾µµÈÎïÆ·	253	ÔÞ±ÈÑÇ	10	Ò»°ãÃ³Ò×	252	Ç§¿Ë	6010	¸±	11,516
201911	90049090	Î´ÁÐÃû½ÃÕýÊÓÁ¦¡¢»¤Ä¿µÈÓÃÍ¾µÄÑÛ¾µµÈÎïÆ·	301	±ÈÀûÊ±	10	Ò»°ãÃ³Ò×	29718	Ç§¿Ë	326193	¸±	2,328,347
201911	90049090	Î´ÁÐÃû½ÃÕýÊÓÁ¦¡¢»¤Ä¿µÈÓÃÍ¾µÄÑÛ¾µµÈÎïÆ·	302	µ¤Âó	10	Ò»°ãÃ³Ò×	8465	Ç§¿Ë	184922	¸±	1,239,173
201911	90049090	Î´ÁÐÃû½ÃÕýÊÓÁ¦¡¢»¤Ä¿µÈÓÃÍ¾µÄÑÛ¾µµÈÎïÆ·	303	Ó¢¹ú	10	Ò»°ãÃ³Ò×	101082	Ç§¿Ë	3295516	¸±	16,118,853
201911	90049090	Î´ÁÐÃû½ÃÕýÊÓÁ¦¡¢»¤Ä¿µÈÓÃÍ¾µÄÑÛ¾µµÈÎïÆ·	304	µÂ¹ú	10	Ò»°ãÃ³Ò×	119117	Ç§¿Ë	2161250	¸±	17,157,920
201911	90049090	Î´ÁÐÃû½ÃÕýÊÓÁ¦¡¢»¤Ä¿µÈÓÃÍ¾µÄÑÛ¾µµÈÎïÆ·	305	·¨¹ú	10	Ò»°ãÃ³Ò×	37692	Ç§¿Ë	691425	¸±	13,591,571
201911	90049090	Î´ÁÐÃû½ÃÕýÊÓÁ¦¡¢»¤Ä¿µÈÓÃÍ¾µÄÑÛ¾µµÈÎïÆ·	306	°®¶ûÀ¼	10	Ò»°ãÃ³Ò×	1527	Ç§¿Ë	50133	¸±	179,029
201911	90049090	Î´ÁÐÃû½ÃÕýÊÓÁ¦¡¢»¤Ä¿µÈÓÃÍ¾µÄÑÛ¾µµÈÎïÆ·	307	Òâ´óÀû	10	Ò»°ãÃ³Ò×	66193	Ç§¿Ë	1141502	¸±	13,251,975
201911	90049090	Î´ÁÐÃû½ÃÕýÊÓÁ¦¡¢»¤Ä¿µÈÓÃÍ¾µÄÑÛ¾µµÈÎïÆ·	308	Â¬É­±¤	10	Ò»°ãÃ³Ò×	34	Ç§¿Ë	263	¸±	506
201911	90049090	Î´ÁÐÃû½ÃÕýÊÓÁ¦¡¢»¤Ä¿µÈÓÃÍ¾µÄÑÛ¾µµÈÎïÆ·	309	ºÉÀ¼	10	Ò»°ãÃ³Ò×	111903	Ç§¿Ë	2318479	¸±	10,527,500
201911	90049090	Î´ÁÐÃû½ÃÕýÊÓÁ¦¡¢»¤Ä¿µÈÓÃÍ¾µÄÑÛ¾µµÈÎïÆ·	310	Ï£À°	10	Ò»°ãÃ³Ò×	16238	Ç§¿Ë	189880	¸±	5,011,562
201911	90049090	Î´ÁÐÃû½ÃÕýÊÓÁ¦¡¢»¤Ä¿µÈÓÃÍ¾µÄÑÛ¾µµÈÎïÆ·	311	ÆÏÌÑÑÀ	10	Ò»°ãÃ³Ò×	341	Ç§¿Ë	5165	¸±	16,040
201911	90049090	Î´ÁÐÃû½ÃÕýÊÓÁ¦¡¢»¤Ä¿µÈÓÃÍ¾µÄÑÛ¾µµÈÎïÆ·	312	Î÷°àÑÀ	10	Ò»°ãÃ³Ò×	34808	Ç§¿Ë	587908	¸±	4,865,882
201911	90049090	Î´ÁÐÃû½ÃÕýÊÓÁ¦¡¢»¤Ä¿µÈÓÃÍ¾µÄÑÛ¾µµÈÎïÆ·	313	°¢¶û°ÍÄáÑÇ	10	Ò»°ãÃ³Ò×	144	Ç§¿Ë	2640	¸±	9,004
201911	90049090	Î´ÁÐÃû½ÃÕýÊÓÁ¦¡¢»¤Ä¿µÈÓÃÍ¾µÄÑÛ¾µµÈÎïÆ·	315	°ÂµØÀû	10	Ò»°ãÃ³Ò×	362	Ç§¿Ë	5592	¸±	138,341
201911	90049090	Î´ÁÐÃû½ÃÕýÊÓÁ¦¡¢»¤Ä¿µÈÓÃÍ¾µÄÑÛ¾µµÈÎïÆ·	316	±£¼ÓÀûÑÇ	10	Ò»°ãÃ³Ò×	3490	Ç§¿Ë	180865	¸±	409,538
201911	90049090	Î´ÁÐÃû½ÃÕýÊÓÁ¦¡¢»¤Ä¿µÈÓÃÍ¾µÄÑÛ¾µµÈÎïÆ·	318	·ÒÀ¼	10	Ò»°ãÃ³Ò×	2252	Ç§¿Ë	33965	¸±	236,527
201911	90049090	Î´ÁÐÃû½ÃÕýÊÓÁ¦¡¢»¤Ä¿µÈÓÃÍ¾µÄÑÛ¾µµÈÎïÆ·	321	ÐÙÑÀÀû	10	Ò»°ãÃ³Ò×	2756	Ç§¿Ë	93387	¸±	850,264
201911	90049090	Î´ÁÐÃû½ÃÕýÊÓÁ¦¡¢»¤Ä¿µÈÓÃÍ¾µÄÑÛ¾µµÈÎïÆ·	324	Âí¶úËû	10	Ò»°ãÃ³Ò×	19	Ç§¿Ë	411	¸±	1,835
201911	90049090	Î´ÁÐÃû½ÃÕýÊÓÁ¦¡¢»¤Ä¿µÈÓÃÍ¾µÄÑÛ¾µµÈÎïÆ·	326	Å²Íþ	10	Ò»°ãÃ³Ò×	18530	Ç§¿Ë	145550	¸±	1,465,093
201911	90049090	Î´ÁÐÃû½ÃÕýÊÓÁ¦¡¢»¤Ä¿µÈÓÃÍ¾µÄÑÛ¾µµÈÎïÆ·	327	²¨À¼	10	Ò»°ãÃ³Ò×	23651	Ç§¿Ë	229712	¸±	2,540,890
201911	90049090	Î´ÁÐÃû½ÃÕýÊÓÁ¦¡¢»¤Ä¿µÈÓÃÍ¾µÄÑÛ¾µµÈÎïÆ·	328	ÂÞÂíÄáÑÇ	10	Ò»°ãÃ³Ò×	18137	Ç§¿Ë	1066097	¸±	1,597,145
201911	90049090	Î´ÁÐÃû½ÃÕýÊÓÁ¦¡¢»¤Ä¿µÈÓÃÍ¾µÄÑÛ¾µµÈÎïÆ·	330	Èðµä	10	Ò»°ãÃ³Ò×	18443	Ç§¿Ë	345029	¸±	2,978,733
201911	90049090	Î´ÁÐÃû½ÃÕýÊÓÁ¦¡¢»¤Ä¿µÈÓÃÍ¾µÄÑÛ¾µµÈÎïÆ·	331	ÈðÊ¿	10	Ò»°ãÃ³Ò×	9607	Ç§¿Ë	145186	¸±	2,260,468
201911	90049090	Î´ÁÐÃû½ÃÕýÊÓÁ¦¡¢»¤Ä¿µÈÓÃÍ¾µÄÑÛ¾µµÈÎïÆ·	334	°®É³ÄáÑÇ	10	Ò»°ãÃ³Ò×	134	Ç§¿Ë	2118	¸±	40,238
201911	90049090	Î´ÁÐÃû½ÃÕýÊÓÁ¦¡¢»¤Ä¿µÈÓÃÍ¾µÄÑÛ¾µµÈÎïÆ·	335	À­ÍÑÎ¬ÑÇ	10	Ò»°ãÃ³Ò×	1363	Ç§¿Ë	25268	¸±	170,345
201911	90049090	Î´ÁÐÃû½ÃÕýÊÓÁ¦¡¢»¤Ä¿µÈÓÃÍ¾µÄÑÛ¾µµÈÎïÆ·	336	Á¢ÌÕÍð	10	Ò»°ãÃ³Ò×	1581	Ç§¿Ë	53257	¸±	433,783
201911	90049090	Î´ÁÐÃû½ÃÕýÊÓÁ¦¡¢»¤Ä¿µÈÓÃÍ¾µÄÑÛ¾µµÈÎïÆ·	337	¸ñÂ³¼ªÑÇ	10	Ò»°ãÃ³Ò×	400	Ç§¿Ë	2740	¸±	28,046
201911	90049090	Î´ÁÐÃû½ÃÕýÊÓÁ¦¡¢»¤Ä¿µÈÓÃÍ¾µÄÑÛ¾µµÈÎïÆ·	338	ÑÇÃÀÄáÑÇ	10	Ò»°ãÃ³Ò×	247	Ç§¿Ë	5540	¸±	34,649
201911	90049090	Î´ÁÐÃû½ÃÕýÊÓÁ¦¡¢»¤Ä¿µÈÓÃÍ¾µÄÑÛ¾µµÈÎïÆ·	339	°¢Èû°Ý½®	10	Ò»°ãÃ³Ò×	110	Ç§¿Ë	1642	¸±	21,710
201911	90049090	Î´ÁÐÃû½ÃÕýÊÓÁ¦¡¢»¤Ä¿µÈÓÃÍ¾µÄÑÛ¾µµÈÎïÆ·	340	°×¶íÂÞË¹	10	Ò»°ãÃ³Ò×	1281	Ç§¿Ë	38955	¸±	90,380
201911	90049090	Î´ÁÐÃû½ÃÕýÊÓÁ¦¡¢»¤Ä¿µÈÓÃÍ¾µÄÑÛ¾µµÈÎïÆ·	343	Ä¦¶û¶àÍß	10	Ò»°ãÃ³Ò×	1	Ç§¿Ë	4	¸±	224
201911	90049090	Î´ÁÐÃû½ÃÕýÊÓÁ¦¡¢»¤Ä¿µÈÓÃÍ¾µÄÑÛ¾µµÈÎïÆ·	344	¶íÂÞË¹Áª°î	10	Ò»°ãÃ³Ò×	53527	Ç§¿Ë	788233	¸±	5,984,854
201911	90049090	Î´ÁÐÃû½ÃÕýÊÓÁ¦¡¢»¤Ä¿µÈÓÃÍ¾µÄÑÛ¾µµÈÎïÆ·	347	ÎÚ¿ËÀ¼	10	Ò»°ãÃ³Ò×	23234	Ç§¿Ë	1249966	¸±	2,190,778
201911	90049090	Î´ÁÐÃû½ÃÕýÊÓÁ¦¡¢»¤Ä¿µÈÓÃÍ¾µÄÑÛ¾µµÈÎïÆ·	350	Ë¹ÂåÎÄÄáÑÇ	10	Ò»°ãÃ³Ò×	1168	Ç§¿Ë	24522	¸±	205,163
201911	90049090	Î´ÁÐÃû½ÃÕýÊÓÁ¦¡¢»¤Ä¿µÈÓÃÍ¾µÄÑÛ¾µµÈÎïÆ·	351	¿ËÂÞµØÑÇ	10	Ò»°ãÃ³Ò×	3071	Ç§¿Ë	22049	¸±	260,346
201911	90049090	Î´ÁÐÃû½ÃÕýÊÓÁ¦¡¢»¤Ä¿µÈÓÃÍ¾µÄÑÛ¾µµÈÎïÆ·	352	½Ý¿Ë	10	Ò»°ãÃ³Ò×	12365	Ç§¿Ë	303744	¸±	2,505,667
201911	90049090	Î´ÁÐÃû½ÃÕýÊÓÁ¦¡¢»¤Ä¿µÈÓÃÍ¾µÄÑÛ¾µµÈÎïÆ·	353	Ë¹Âå·¥¿Ë	10	Ò»°ãÃ³Ò×	916	Ç§¿Ë	8440	¸±	45,591
201911	90049090	Î´ÁÐÃû½ÃÕýÊÓÁ¦¡¢»¤Ä¿µÈÓÃÍ¾µÄÑÛ¾µµÈÎïÆ·	358	Èû¶ûÎ¬ÑÇ	10	Ò»°ãÃ³Ò×	3381	Ç§¿Ë	72713	¸±	199,461
201911	90049090	Î´ÁÐÃû½ÃÕýÊÓÁ¦¡¢»¤Ä¿µÈÓÃÍ¾µÄÑÛ¾µµÈÎïÆ·	359	ºÚÉ½	10	Ò»°ãÃ³Ò×	15	Ç§¿Ë	240	¸±	2,406
201911	90049090	Î´ÁÐÃû½ÃÕýÊÓÁ¦¡¢»¤Ä¿µÈÓÃÍ¾µÄÑÛ¾µµÈÎïÆ·	402	°¢¸ùÍ¢	10	Ò»°ãÃ³Ò×	11449	Ç§¿Ë	220113	¸±	1,378,440
201911	90049090	Î´ÁÐÃû½ÃÕýÊÓÁ¦¡¢»¤Ä¿µÈÓÃÍ¾µÄÑÛ¾µµÈÎïÆ·	406	²®Àû×È	10	Ò»°ãÃ³Ò×	97	Ç§¿Ë	1440	¸±	4,307
201911	90049090	Î´ÁÐÃû½ÃÕýÊÓÁ¦¡¢»¤Ä¿µÈÓÃÍ¾µÄÑÛ¾µµÈÎïÆ·	408	¶àÃñ×å²£ÀûÎ¬ÑÇ¹ú	10	Ò»°ãÃ³Ò×	114	Ç§¿Ë	2190	¸±	11,104
201911	90049090	Î´ÁÐÃû½ÃÕýÊÓÁ¦¡¢»¤Ä¿µÈÓÃÍ¾µÄÑÛ¾µµÈÎïÆ·	410	°ÍÎ÷	10	Ò»°ãÃ³Ò×	48743	Ç§¿Ë	903878	¸±	6,262,511
201911	90049090	Î´ÁÐÃû½ÃÕýÊÓÁ¦¡¢»¤Ä¿µÈÓÃÍ¾µÄÑÛ¾µµÈÎïÆ·	412	ÖÇÀû	10	Ò»°ãÃ³Ò×	7484	Ç§¿Ë	198587	¸±	741,395
201911	90049090	Î´ÁÐÃû½ÃÕýÊÓÁ¦¡¢»¤Ä¿µÈÓÃÍ¾µÄÑÛ¾µµÈÎïÆ·	413	¸çÂ×±ÈÑÇ	10	Ò»°ãÃ³Ò×	26929	Ç§¿Ë	718876	¸±	3,109,682
201911	90049090	Î´ÁÐÃû½ÃÕýÊÓÁ¦¡¢»¤Ä¿µÈÓÃÍ¾µÄÑÛ¾µµÈÎïÆ·	415	¸çË¹´ïÀè¼Ó	10	Ò»°ãÃ³Ò×	886	Ç§¿Ë	12900	¸±	39,136
201911	90049090	Î´ÁÐÃû½ÃÕýÊÓÁ¦¡¢»¤Ä¿µÈÓÃÍ¾µÄÑÛ¾µµÈÎïÆ·	417	¿âÀ°Ë÷µº	10	Ò»°ãÃ³Ò×	400	Ç§¿Ë	5000	¸±	7,075
201911	90049090	Î´ÁÐÃû½ÃÕýÊÓÁ¦¡¢»¤Ä¿µÈÓÃÍ¾µÄÑÛ¾µµÈÎïÆ·	418	¶àÃ×Äá¼Ó¹²ºÍ¹ú	10	Ò»°ãÃ³Ò×	292	Ç§¿Ë	5856	¸±	18,433
201911	90049090	Î´ÁÐÃû½ÃÕýÊÓÁ¦¡¢»¤Ä¿µÈÓÃÍ¾µÄÑÛ¾µµÈÎïÆ·	419	¶ò¹Ï¶à¶û	10	Ò»°ãÃ³Ò×	4950	Ç§¿Ë	96617	¸±	432,101
201911	90049090	Î´ÁÐÃû½ÃÕýÊÓÁ¦¡¢»¤Ä¿µÈÓÃÍ¾µÄÑÛ¾µµÈÎïÆ·	423	Î£µØÂíÀ­	10	Ò»°ãÃ³Ò×	1813	Ç§¿Ë	42570	¸±	287,924
201911	90049090	Î´ÁÐÃû½ÃÕýÊÓÁ¦¡¢»¤Ä¿µÈÓÃÍ¾µÄÑÛ¾µµÈÎïÆ·	424	¹çÑÇÄÇ	10	Ò»°ãÃ³Ò×	162	Ç§¿Ë	2400	¸±	6,483
201911	90049090	Î´ÁÐÃû½ÃÕýÊÓÁ¦¡¢»¤Ä¿µÈÓÃÍ¾µÄÑÛ¾µµÈÎïÆ·	426	ºé¶¼À­Ë¹	10	Ò»°ãÃ³Ò×	586	Ç§¿Ë	19734	¸±	162,407
201911	90049090	Î´ÁÐÃû½ÃÕýÊÓÁ¦¡¢»¤Ä¿µÈÓÃÍ¾µÄÑÛ¾µµÈÎïÆ·	427	ÑÀÂò¼Ó	10	Ò»°ãÃ³Ò×	45	Ç§¿Ë	720	¸±	8,354
201911	90049090	Î´ÁÐÃû½ÃÕýÊÓÁ¦¡¢»¤Ä¿µÈÓÃÍ¾µÄÑÛ¾µµÈÎïÆ·	428	ÂíÌáÄá¿Ë	10	Ò»°ãÃ³Ò×	95	Ç§¿Ë	3400	¸±	18,252
201911	90049090	Î´ÁÐÃû½ÃÕýÊÓÁ¦¡¢»¤Ä¿µÈÓÃÍ¾µÄÑÛ¾µµÈÎïÆ·	429	Ä«Î÷¸ç	10	Ò»°ãÃ³Ò×	59983	Ç§¿Ë	1705305	¸±	6,760,057
201911	90049090	Î´ÁÐÃû½ÃÕýÊÓÁ¦¡¢»¤Ä¿µÈÓÃÍ¾µÄÑÛ¾µµÈÎïÆ·	432	°ÍÄÃÂí	10	Ò»°ãÃ³Ò×	12481	Ç§¿Ë	494841	¸±	1,558,175
201911	90049090	Î´ÁÐÃû½ÃÕýÊÓÁ¦¡¢»¤Ä¿µÈÓÃÍ¾µÄÑÛ¾µµÈÎïÆ·	433	°ÍÀ­¹ç	10	Ò»°ãÃ³Ò×	2484	Ç§¿Ë	78852	¸±	155,075
201911	90049090	Î´ÁÐÃû½ÃÕýÊÓÁ¦¡¢»¤Ä¿µÈÓÃÍ¾µÄÑÛ¾µµÈÎïÆ·	434	ÃØÂ³	10	Ò»°ãÃ³Ò×	33799	Ç§¿Ë	796876	¸±	4,365,724
201911	90049090	Î´ÁÐÃû½ÃÕýÊÓÁ¦¡¢»¤Ä¿µÈÓÃÍ¾µÄÑÛ¾µµÈÎïÆ·	435	²¨¶àÀè¸÷	10	Ò»°ãÃ³Ò×	39	Ç§¿Ë	300	¸±	10,456
201911	90049090	Î´ÁÐÃû½ÃÕýÊÓÁ¦¡¢»¤Ä¿µÈÓÃÍ¾µÄÑÛ¾µµÈÎïÆ·	440	Èø¶ûÍß¶à	10	Ò»°ãÃ³Ò×	1654	Ç§¿Ë	53779	¸±	108,170
201911	90049090	Î´ÁÐÃû½ÃÕýÊÓÁ¦¡¢»¤Ä¿µÈÓÃÍ¾µÄÑÛ¾µµÈÎïÆ·	442	ÌØÁ¢Äá´ïºÍ¶à°Í¸ç	10	Ò»°ãÃ³Ò×	1048	Ç§¿Ë	29500	¸±	83,385
201911	90049090	Î´ÁÐÃû½ÃÕýÊÓÁ¦¡¢»¤Ä¿µÈÓÃÍ¾µÄÑÛ¾µµÈÎïÆ·	444	ÎÚÀ­¹ç	10	Ò»°ãÃ³Ò×	8398	Ç§¿Ë	301243	¸±	1,158,824
201911	90049090	Î´ÁÐÃû½ÃÕýÊÓÁ¦¡¢»¤Ä¿µÈÓÃÍ¾µÄÑÛ¾µµÈÎïÆ·	445	Î¯ÄÚÈðÀ­	10	Ò»°ãÃ³Ò×	1357	Ç§¿Ë	22080	¸±	186,962
201911	90049090	Î´ÁÐÃû½ÃÕýÊÓÁ¦¡¢»¤Ä¿µÈÓÃÍ¾µÄÑÛ¾µµÈÎïÆ·	501	¼ÓÄÃ´ó	10	Ò»°ãÃ³Ò×	59498	Ç§¿Ë	1442260	¸±	13,668,583
201911	90049090	Î´ÁÐÃû½ÃÕýÊÓÁ¦¡¢»¤Ä¿µÈÓÃÍ¾µÄÑÛ¾µµÈÎïÆ·	502	ÃÀ¹ú	10	Ò»°ãÃ³Ò×	572383	Ç§¿Ë	13776563	¸±	128,962,963
201911	90049090	Î´ÁÐÃû½ÃÕýÊÓÁ¦¡¢»¤Ä¿µÈÓÃÍ¾µÄÑÛ¾µµÈÎïÆ·	601	°Ä´óÀûÑÇ	10	Ò»°ãÃ³Ò×	51708	Ç§¿Ë	1050966	¸±	7,398,937
201911	90049090	Î´ÁÐÃû½ÃÕýÊÓÁ¦¡¢»¤Ä¿µÈÓÃÍ¾µÄÑÛ¾µµÈÎïÆ·	602	¿â¿ËÈºµº	10	Ò»°ãÃ³Ò×	46	Ç§¿Ë	720	¸±	3,565
201911	90049090	Î´ÁÐÃû½ÃÕýÊÓÁ¦¡¢»¤Ä¿µÈÓÃÍ¾µÄÑÛ¾µµÈÎïÆ·	603	ì³¼Ã	10	Ò»°ãÃ³Ò×	89	Ç§¿Ë	2929	¸±	11,152
201911	90049090	Î´ÁÐÃû½ÃÕýÊÓÁ¦¡¢»¤Ä¿µÈÓÃÍ¾µÄÑÛ¾µµÈÎïÆ·	607	ÐÂ¿¦Àï¶àÄáÑÇ	10	Ò»°ãÃ³Ò×	50	Ç§¿Ë	2120	¸±	8,304
201911	90049090	Î´ÁÐÃû½ÃÕýÊÓÁ¦¡¢»¤Ä¿µÈÓÃÍ¾µÄÑÛ¾µµÈÎïÆ·	608	ÍßÅ¬°¢Í¼	10	Ò»°ãÃ³Ò×	99	Ç§¿Ë	2736	¸±	10,842
201911	90049090	Î´ÁÐÃû½ÃÕýÊÓÁ¦¡¢»¤Ä¿µÈÓÃÍ¾µÄÑÛ¾µµÈÎïÆ·	609	ÐÂÎ÷À¼	10	Ò»°ãÃ³Ò×	2002	Ç§¿Ë	44815	¸±	265,979
201911	90049090	Î´ÁÐÃû½ÃÕýÊÓÁ¦¡¢»¤Ä¿µÈÓÃÍ¾µÄÑÛ¾µµÈÎïÆ·	611	°Í²¼ÑÇÐÂ¼¸ÄÚÑÇ	10	Ò»°ãÃ³Ò×	263	Ç§¿Ë	21679	¸±	67,174
201911	90049090	Î´ÁÐÃû½ÃÕýÊÓÁ¦¡¢»¤Ä¿µÈÓÃÍ¾µÄÑÛ¾µµÈÎïÆ·	613	ËùÂÞÃÅÈºµº	10	Ò»°ãÃ³Ò×	12	Ç§¿Ë	100	¸±	785
201911	90049090	Î´ÁÐÃû½ÃÕýÊÓÁ¦¡¢»¤Ä¿µÈÓÃÍ¾µÄÑÛ¾µµÈÎïÆ·	614	ÌÀ¼Ó	10	Ò»°ãÃ³Ò×	31	Ç§¿Ë	480	¸±	1,488
201911	90049090	Î´ÁÐÃû½ÃÕýÊÓÁ¦¡¢»¤Ä¿µÈÓÃÍ¾µÄÑÛ¾µµÈÎïÆ·	623	·¨Êô²¨ÀûÄáÎ÷ÑÇ	10	Ò»°ãÃ³Ò×	44	Ç§¿Ë	1080	¸±	4,034
201912	90049090	Î´ÁÐÃû½ÃÕýÊÓÁ¦¡¢»¤Ä¿µÈÓÃÍ¾µÄÑÛ¾µµÈÎïÆ·	102	°ÍÁÖ	10	Ò»°ãÃ³Ò×	30	Ç§¿Ë	200	¸±	1,444
201912	90049090	Î´ÁÐÃû½ÃÕýÊÓÁ¦¡¢»¤Ä¿µÈÓÃÍ¾µÄÑÛ¾µµÈÎïÆ·	103	ÃÏ¼ÓÀ­¹ú	10	Ò»°ãÃ³Ò×	1860	Ç§¿Ë	39656	¸±	67,032
201912	90049090	Î´ÁÐÃû½ÃÕýÊÓÁ¦¡¢»¤Ä¿µÈÓÃÍ¾µÄÑÛ¾µµÈÎïÆ·	106	Ãåµé	10	Ò»°ãÃ³Ò×	90	Ç§¿Ë	1350	¸±	8,371
201912	90049090	Î´ÁÐÃû½ÃÕýÊÓÁ¦¡¢»¤Ä¿µÈÓÃÍ¾µÄÑÛ¾µµÈÎïÆ·	107	¼íÆÒÕ¯	10	Ò»°ãÃ³Ò×	6547	Ç§¿Ë	221027	¸±	1,525,372
201912	90049090	Î´ÁÐÃû½ÃÕýÊÓÁ¦¡¢»¤Ä¿µÈÓÃÍ¾µÄÑÛ¾µµÈÎïÆ·	108	ÈûÆÖÂ·Ë¹	10	Ò»°ãÃ³Ò×	275	Ç§¿Ë	9382	¸±	48,242
201912	90049090	Î´ÁÐÃû½ÃÕýÊÓÁ¦¡¢»¤Ä¿µÈÓÃÍ¾µÄÑÛ¾µµÈÎïÆ·	109	³¯ÏÊ	10	Ò»°ãÃ³Ò×	3952	Ç§¿Ë	92040	¸±	762,557
201912	90049090	Î´ÁÐÃû½ÃÕýÊÓÁ¦¡¢»¤Ä¿µÈÓÃÍ¾µÄÑÛ¾µµÈÎïÆ·	110	ÖÐ¹úÏã¸Û	10	Ò»°ãÃ³Ò×	103084	Ç§¿Ë	1706674	¸±	66,485,656
201912	90049090	Î´ÁÐÃû½ÃÕýÊÓÁ¦¡¢»¤Ä¿µÈÓÃÍ¾µÄÑÛ¾µµÈÎïÆ·	111	Ó¡¶È	10	Ò»°ãÃ³Ò×	102897	Ç§¿Ë	1870840	¸±	9,739,269
201912	90049090	Î´ÁÐÃû½ÃÕýÊÓÁ¦¡¢»¤Ä¿µÈÓÃÍ¾µÄÑÛ¾µµÈÎïÆ·	112	Ó¡¶ÈÄáÎ÷ÑÇ	10	Ò»°ãÃ³Ò×	112208	Ç§¿Ë	2339963	¸±	11,026,106
201912	90049090	Î´ÁÐÃû½ÃÕýÊÓÁ¦¡¢»¤Ä¿µÈÓÃÍ¾µÄÑÛ¾µµÈÎïÆ·	113	ÒÁÀÊ	10	Ò»°ãÃ³Ò×	7781	Ç§¿Ë	268452	¸±	421,218
201912	90049090	Î´ÁÐÃû½ÃÕýÊÓÁ¦¡¢»¤Ä¿µÈÓÃÍ¾µÄÑÛ¾µµÈÎïÆ·	114	ÒÁÀ­¿Ë	10	Ò»°ãÃ³Ò×	7476	Ç§¿Ë	85983	¸±	764,426
201912	90049090	Î´ÁÐÃû½ÃÕýÊÓÁ¦¡¢»¤Ä¿µÈÓÃÍ¾µÄÑÛ¾µµÈÎïÆ·	115	ÒÔÉ«ÁÐ	10	Ò»°ãÃ³Ò×	18222	Ç§¿Ë	497780	¸±	1,856,408
201912	90049090	Î´ÁÐÃû½ÃÕýÊÓÁ¦¡¢»¤Ä¿µÈÓÃÍ¾µÄÑÛ¾µµÈÎïÆ·	116	ÈÕ±¾	10	Ò»°ãÃ³Ò×	96001	Ç§¿Ë	2840245	¸±	21,456,894
201912	90049090	Î´ÁÐÃû½ÃÕýÊÓÁ¦¡¢»¤Ä¿µÈÓÃÍ¾µÄÑÛ¾µµÈÎïÆ·	117	Ô¼µ©	10	Ò»°ãÃ³Ò×	881	Ç§¿Ë	13618	¸±	76,173
201912	90049090	Î´ÁÐÃû½ÃÕýÊÓÁ¦¡¢»¤Ä¿µÈÓÃÍ¾µÄÑÛ¾µµÈÎïÆ·	118	¿ÆÍþÌØ	10	Ò»°ãÃ³Ò×	1217	Ç§¿Ë	32514	¸±	295,331
201912	90049090	Î´ÁÐÃû½ÃÕýÊÓÁ¦¡¢»¤Ä¿µÈÓÃÍ¾µÄÑÛ¾µµÈÎïÆ·	119	ÀÏÎÎ	10	Ò»°ãÃ³Ò×	120	Ç§¿Ë	1650	¸±	11,711
201912	90049090	Î´ÁÐÃû½ÃÕýÊÓÁ¦¡¢»¤Ä¿µÈÓÃÍ¾µÄÑÛ¾µµÈÎïÆ·	120	Àè°ÍÄÛ	10	Ò»°ãÃ³Ò×	7082	Ç§¿Ë	77200	¸±	142,256
201912	90049090	Î´ÁÐÃû½ÃÕýÊÓÁ¦¡¢»¤Ä¿µÈÓÃÍ¾µÄÑÛ¾µµÈÎïÆ·	121	ÖÐ¹ú°ÄÃÅ	10	Ò»°ãÃ³Ò×	327	Ç§¿Ë	5191	¸±	29,396
201912	90049090	Î´ÁÐÃû½ÃÕýÊÓÁ¦¡¢»¤Ä¿µÈÓÃÍ¾µÄÑÛ¾µµÈÎïÆ·	122	ÂíÀ´Î÷ÑÇ	10	Ò»°ãÃ³Ò×	25051	Ç§¿Ë	277815	¸±	2,114,420
201912	90049090	Î´ÁÐÃû½ÃÕýÊÓÁ¦¡¢»¤Ä¿µÈÓÃÍ¾µÄÑÛ¾µµÈÎïÆ·	123	Âí¶û´ú·ò	10	Ò»°ãÃ³Ò×	45	Ç§¿Ë	1167	¸±	49,525
201912	90049090	Î´ÁÐÃû½ÃÕýÊÓÁ¦¡¢»¤Ä¿µÈÓÃÍ¾µÄÑÛ¾µµÈÎïÆ·	124	ÃÉ¹Å	10	Ò»°ãÃ³Ò×	100	Ç§¿Ë	2274	¸±	7,583
201912	90049090	Î´ÁÐÃû½ÃÕýÊÓÁ¦¡¢»¤Ä¿µÈÓÃÍ¾µÄÑÛ¾µµÈÎïÆ·	125	Äá²´¶ûÁª°îÃñÖ÷¹²ºÍ¹ú	10	Ò»°ãÃ³Ò×	100	Ç§¿Ë	504	¸±	9,584
201912	90049090	Î´ÁÐÃû½ÃÕýÊÓÁ¦¡¢»¤Ä¿µÈÓÃÍ¾µÄÑÛ¾µµÈÎïÆ·	126	°¢Âü	10	Ò»°ãÃ³Ò×	1530	Ç§¿Ë	94880	¸±	211,090
201912	90049090	Î´ÁÐÃû½ÃÕýÊÓÁ¦¡¢»¤Ä¿µÈÓÃÍ¾µÄÑÛ¾µµÈÎïÆ·	127	°Í»ùË¹Ì¹	10	Ò»°ãÃ³Ò×	3669	Ç§¿Ë	45708	¸±	311,136
201912	90049090	Î´ÁÐÃû½ÃÕýÊÓÁ¦¡¢»¤Ä¿µÈÓÃÍ¾µÄÑÛ¾µµÈÎïÆ·	127	°Í»ùË¹Ì¹	11	¹ú¼Ò¼ä¡¢¹ú¼Ê×éÖ¯ÎÞ³¥Ô®ÖúºÍÔùËÍµÄÎï×Ê	18	Ç§¿Ë	140	¸±	2,100
201912	90049090	Î´ÁÐÃû½ÃÕýÊÓÁ¦¡¢»¤Ä¿µÈÓÃÍ¾µÄÑÛ¾µµÈÎïÆ·	129	·ÆÂÉ±ö	10	Ò»°ãÃ³Ò×	20461	Ç§¿Ë	244509	¸±	3,036,429
201912	90049090	Î´ÁÐÃû½ÃÕýÊÓÁ¦¡¢»¤Ä¿µÈÓÃÍ¾µÄÑÛ¾µµÈÎïÆ·	130	¿¨Ëþ¶û	10	Ò»°ãÃ³Ò×	4680	Ç§¿Ë	133714	¸±	476,959
201912	90049090	Î´ÁÐÃû½ÃÕýÊÓÁ¦¡¢»¤Ä¿µÈÓÃÍ¾µÄÑÛ¾µµÈÎïÆ·	131	É³ÌØ°¢À­²®	10	Ò»°ãÃ³Ò×	15279	Ç§¿Ë	148016	¸±	1,654,410
201912	90049090	Î´ÁÐÃû½ÃÕýÊÓÁ¦¡¢»¤Ä¿µÈÓÃÍ¾µÄÑÛ¾µµÈÎïÆ·	132	ÐÂ¼ÓÆÂ	10	Ò»°ãÃ³Ò×	19350	Ç§¿Ë	630735	¸±	3,585,022
201912	90049090	Î´ÁÐÃû½ÃÕýÊÓÁ¦¡¢»¤Ä¿µÈÓÃÍ¾µÄÑÛ¾µµÈÎïÆ·	133	º«¹ú	10	Ò»°ãÃ³Ò×	60582	Ç§¿Ë	1264147	¸±	12,691,192
201912	90049090	Î´ÁÐÃû½ÃÕýÊÓÁ¦¡¢»¤Ä¿µÈÓÃÍ¾µÄÑÛ¾µµÈÎïÆ·	134	Ë¹ÀïÀ¼¿¨	10	Ò»°ãÃ³Ò×	560	Ç§¿Ë	11299	¸±	25,060
201912	90049090	Î´ÁÐÃû½ÃÕýÊÓÁ¦¡¢»¤Ä¿µÈÓÃÍ¾µÄÑÛ¾µµÈÎïÆ·	135	ÐðÀûÑÇ	10	Ò»°ãÃ³Ò×	320	Ç§¿Ë	4470	¸±	42,629
201912	90049090	Î´ÁÐÃû½ÃÕýÊÓÁ¦¡¢»¤Ä¿µÈÓÃÍ¾µÄÑÛ¾µµÈÎïÆ·	136	Ì©¹ú	10	Ò»°ãÃ³Ò×	25653	Ç§¿Ë	768102	¸±	4,947,250
201912	90049090	Î´ÁÐÃû½ÃÕýÊÓÁ¦¡¢»¤Ä¿µÈÓÃÍ¾µÄÑÛ¾µµÈÎïÆ·	137	ÍÁ¶úÆä	10	Ò»°ãÃ³Ò×	2057	Ç§¿Ë	29903	¸±	645,810
201912	90049090	Î´ÁÐÃû½ÃÕýÊÓÁ¦¡¢»¤Ä¿µÈÓÃÍ¾µÄÑÛ¾µµÈÎïÆ·	138	°¢ÁªÇõ	10	Ò»°ãÃ³Ò×	22158	Ç§¿Ë	401486	¸±	3,006,855
201912	90049090	Î´ÁÐÃû½ÃÕýÊÓÁ¦¡¢»¤Ä¿µÈÓÃÍ¾µÄÑÛ¾µµÈÎïÆ·	139	Ò²ÃÅ	10	Ò»°ãÃ³Ò×	743	Ç§¿Ë	7200	¸±	42,129
201912	90049090	Î´ÁÐÃû½ÃÕýÊÓÁ¦¡¢»¤Ä¿µÈÓÃÍ¾µÄÑÛ¾µµÈÎïÆ·	141	Ô½ÄÏ	10	Ò»°ãÃ³Ò×	3516	Ç§¿Ë	17821	¸±	205,233
201912	90049090	Î´ÁÐÃû½ÃÕýÊÓÁ¦¡¢»¤Ä¿µÈÓÃÍ¾µÄÑÛ¾µµÈÎïÆ·	143	ÖÐ¹úÌ¨Íå	10	Ò»°ãÃ³Ò×	7976	Ç§¿Ë	162864	¸±	1,386,208
201912	90049090	Î´ÁÐÃû½ÃÕýÊÓÁ¦¡¢»¤Ä¿µÈÓÃÍ¾µÄÑÛ¾µµÈÎïÆ·	144	¶«µÛãë	10	Ò»°ãÃ³Ò×	67	Ç§¿Ë	960	¸±	2,825
201912	90049090	Î´ÁÐÃû½ÃÕýÊÓÁ¦¡¢»¤Ä¿µÈÓÃÍ¾µÄÑÛ¾µµÈÎïÆ·	145	¹þÈø¿ËË¹Ì¹	10	Ò»°ãÃ³Ò×	19273	Ç§¿Ë	255774	¸±	1,345,313
201912	90049090	Î´ÁÐÃû½ÃÕýÊÓÁ¦¡¢»¤Ä¿µÈÓÃÍ¾µÄÑÛ¾µµÈÎïÆ·	146	¼ª¶û¼ªË¹Ë¹Ì¹	10	Ò»°ãÃ³Ò×	7294	Ç§¿Ë	174930	¸±	2,210,407
201912	90049090	Î´ÁÐÃû½ÃÕýÊÓÁ¦¡¢»¤Ä¿µÈÓÃÍ¾µÄÑÛ¾µµÈÎïÆ·	147	Ëþ¼ª¿ËË¹Ì¹	10	Ò»°ãÃ³Ò×	11	Ç§¿Ë	200	¸±	722
201912	90049090	Î´ÁÐÃû½ÃÕýÊÓÁ¦¡¢»¤Ä¿µÈÓÃÍ¾µÄÑÛ¾µµÈÎïÆ·	148	ÍÁ¿âÂüË¹Ì¹	10	Ò»°ãÃ³Ò×	188	Ç§¿Ë	2200	¸±	9,564
201912	90049090	Î´ÁÐÃû½ÃÕýÊÓÁ¦¡¢»¤Ä¿µÈÓÃÍ¾µÄÑÛ¾µµÈÎïÆ·	149	ÎÚ×È±ð¿ËË¹Ì¹	10	Ò»°ãÃ³Ò×	8	Ç§¿Ë	601	¸±	1,676
201912	90049090	Î´ÁÐÃû½ÃÕýÊÓÁ¦¡¢»¤Ä¿µÈÓÃÍ¾µÄÑÛ¾µµÈÎïÆ·	201	°¢¶û¼°ÀûÑÇ	10	Ò»°ãÃ³Ò×	12691	Ç§¿Ë	167374	¸±	1,215,615
201912	90049090	Î´ÁÐÃû½ÃÕýÊÓÁ¦¡¢»¤Ä¿µÈÓÃÍ¾µÄÑÛ¾µµÈÎïÆ·	202	°²¸çÀ­	10	Ò»°ãÃ³Ò×	1762	Ç§¿Ë	30530	¸±	81,357
201912	90049090	Î´ÁÐÃû½ÃÕýÊÓÁ¦¡¢»¤Ä¿µÈÓÃÍ¾µÄÑÛ¾µµÈÎïÆ·	203	±´Äþ	10	Ò»°ãÃ³Ò×	136	Ç§¿Ë	2260	¸±	7,992
201912	90049090	Î´ÁÐÃû½ÃÕýÊÓÁ¦¡¢»¤Ä¿µÈÓÃÍ¾µÄÑÛ¾µµÈÎïÆ·	204	²©´ÄÍßÄÉ	10	Ò»°ãÃ³Ò×	204	Ç§¿Ë	1981	¸±	11,730
201912	90049090	Î´ÁÐÃû½ÃÕýÊÓÁ¦¡¢»¤Ä¿µÈÓÃÍ¾µÄÑÛ¾µµÈÎïÆ·	206	¿¦ÂóÂ¡	10	Ò»°ãÃ³Ò×	636	Ç§¿Ë	12571	¸±	53,919
201912	90049090	Î´ÁÐÃû½ÃÕýÊÓÁ¦¡¢»¤Ä¿µÈÓÃÍ¾µÄÑÛ¾µµÈÎïÆ·	211	Õ§µÃ	10	Ò»°ãÃ³Ò×	20	Ç§¿Ë	175	¸±	5,354
201912	90049090	Î´ÁÐÃû½ÃÕýÊÓÁ¦¡¢»¤Ä¿µÈÓÃÍ¾µÄÑÛ¾µµÈÎïÆ·	215	°£¼°	10	Ò»°ãÃ³Ò×	16578	Ç§¿Ë	306574	¸±	3,526,845
201912	90049090	Î´ÁÐÃû½ÃÕýÊÓÁ¦¡¢»¤Ä¿µÈÓÃÍ¾µÄÑÛ¾µµÈÎïÆ·	217	°£Èû¶í±ÈÑÇ	10	Ò»°ãÃ³Ò×	19	Ç§¿Ë	207	¸±	5,903
201912	90049090	Î´ÁÐÃû½ÃÕýÊÓÁ¦¡¢»¤Ä¿µÈÓÃÍ¾µÄÑÛ¾µµÈÎïÆ·	217	°£Èû¶í±ÈÑÇ	11	¹ú¼Ò¼ä¡¢¹ú¼Ê×éÖ¯ÎÞ³¥Ô®ÖúºÍÔùËÍµÄÎï×Ê	26	Ç§¿Ë	550	¸±	2,075
201912	90049090	Î´ÁÐÃû½ÃÕýÊÓÁ¦¡¢»¤Ä¿µÈÓÃÍ¾µÄÑÛ¾µµÈÎïÆ·	218	¼ÓÅî	10	Ò»°ãÃ³Ò×	670	Ç§¿Ë	11391	¸±	53,455
201912	90049090	Î´ÁÐÃû½ÃÕýÊÓÁ¦¡¢»¤Ä¿µÈÓÃÍ¾µÄÑÛ¾µµÈÎïÆ·	219	¸Ô±ÈÑÇ	10	Ò»°ãÃ³Ò×	9	Ç§¿Ë	300	¸±	1,122
201912	90049090	Î´ÁÐÃû½ÃÕýÊÓÁ¦¡¢»¤Ä¿µÈÓÃÍ¾µÄÑÛ¾µµÈÎïÆ·	220	¼ÓÄÉ	10	Ò»°ãÃ³Ò×	82	Ç§¿Ë	509	¸±	9,116
201912	90049090	Î´ÁÐÃû½ÃÕýÊÓÁ¦¡¢»¤Ä¿µÈÓÃÍ¾µÄÑÛ¾µµÈÎïÆ·	221	¼¸ÄÚÑÇ	10	Ò»°ãÃ³Ò×	0	Ç§¿Ë	12	¸±	585
201912	90049090	Î´ÁÐÃû½ÃÕýÊÓÁ¦¡¢»¤Ä¿µÈÓÃÍ¾µÄÑÛ¾µµÈÎïÆ·	222	¼¸ÄÚÑÇ±ÈÉÜ	10	Ò»°ãÃ³Ò×	29	Ç§¿Ë	480	¸±	1,257
201912	90049090	Î´ÁÐÃû½ÃÕýÊÓÁ¦¡¢»¤Ä¿µÈÓÃÍ¾µÄÑÛ¾µµÈÎïÆ·	223	¿ÆÌØµÏÍß	10	Ò»°ãÃ³Ò×	33	Ç§¿Ë	530	¸±	1,553
201912	90049090	Î´ÁÐÃû½ÃÕýÊÓÁ¦¡¢»¤Ä¿µÈÓÃÍ¾µÄÑÛ¾µµÈÎïÆ·	224	¿ÏÄáÑÇ	10	Ò»°ãÃ³Ò×	1648	Ç§¿Ë	35140	¸±	108,013
201912	90049090	Î´ÁÐÃû½ÃÕýÊÓÁ¦¡¢»¤Ä¿µÈÓÃÍ¾µÄÑÛ¾µµÈÎïÆ·	225	Àû±ÈÀïÑÇ	10	Ò»°ãÃ³Ò×	36	Ç§¿Ë	700	¸±	3,162
201912	90049090	Î´ÁÐÃû½ÃÕýÊÓÁ¦¡¢»¤Ä¿µÈÓÃÍ¾µÄÑÛ¾µµÈÎïÆ·	226	Àû±ÈÑÇ	10	Ò»°ãÃ³Ò×	533	Ç§¿Ë	7598	¸±	33,826
201912	90049090	Î´ÁÐÃû½ÃÕýÊÓÁ¦¡¢»¤Ä¿µÈÓÃÍ¾µÄÑÛ¾µµÈÎïÆ·	227	Âí´ï¼ÓË¹¼Ó	10	Ò»°ãÃ³Ò×	671	Ç§¿Ë	14360	¸±	46,713
201912	90049090	Î´ÁÐÃû½ÃÕýÊÓÁ¦¡¢»¤Ä¿µÈÓÃÍ¾µÄÑÛ¾µµÈÎïÆ·	228	ÂíÀ­Î¬	10	Ò»°ãÃ³Ò×	88	Ç§¿Ë	2840	¸±	16,926
201912	90049090	Î´ÁÐÃû½ÃÕýÊÓÁ¦¡¢»¤Ä¿µÈÓÃÍ¾µÄÑÛ¾µµÈÎïÆ·	229	ÂíÀï	10	Ò»°ãÃ³Ò×	250	Ç§¿Ë	2000	¸±	6,062
201912	90049090	Î´ÁÐÃû½ÃÕýÊÓÁ¦¡¢»¤Ä¿µÈÓÃÍ¾µÄÑÛ¾µµÈÎïÆ·	231	Ã«ÀïÇóË¹	10	Ò»°ãÃ³Ò×	280	Ç§¿Ë	5196	¸±	18,839
201912	90049090	Î´ÁÐÃû½ÃÕýÊÓÁ¦¡¢»¤Ä¿µÈÓÃÍ¾µÄÑÛ¾µµÈÎïÆ·	232	Ä¦Âå¸ç	10	Ò»°ãÃ³Ò×	2015	Ç§¿Ë	34199	¸±	169,980
201912	90049090	Î´ÁÐÃû½ÃÕýÊÓÁ¦¡¢»¤Ä¿µÈÓÃÍ¾µÄÑÛ¾µµÈÎïÆ·	233	ÄªÉ£±È¿Ë	10	Ò»°ãÃ³Ò×	116	Ç§¿Ë	2261	¸±	20,361
201912	90049090	Î´ÁÐÃû½ÃÕýÊÓÁ¦¡¢»¤Ä¿µÈÓÃÍ¾µÄÑÛ¾µµÈÎïÆ·	234	ÄÉÃ×±ÈÑÇ	10	Ò»°ãÃ³Ò×	238	Ç§¿Ë	1230	¸±	19,784
201912	90049090	Î´ÁÐÃû½ÃÕýÊÓÁ¦¡¢»¤Ä¿µÈÓÃÍ¾µÄÑÛ¾µµÈÎïÆ·	236	ÄáÈÕÀûÑÇ	10	Ò»°ãÃ³Ò×	2507	Ç§¿Ë	34692	¸±	214,384
201912	90049090	Î´ÁÐÃû½ÃÕýÊÓÁ¦¡¢»¤Ä¿µÈÓÃÍ¾µÄÑÛ¾µµÈÎïÆ·	237	ÁôÄáÍô	10	Ò»°ãÃ³Ò×	127	Ç§¿Ë	1994	¸±	10,046
201912	90049090	Î´ÁÐÃû½ÃÕýÊÓÁ¦¡¢»¤Ä¿µÈÓÃÍ¾µÄÑÛ¾µµÈÎïÆ·	238	Â¬Íú´ï	10	Ò»°ãÃ³Ò×	24	Ç§¿Ë	360	¸±	9,501
201912	90049090	Î´ÁÐÃû½ÃÕýÊÓÁ¦¡¢»¤Ä¿µÈÓÃÍ¾µÄÑÛ¾µµÈÎïÆ·	240	ÈûÄÚ¼Ó¶û	10	Ò»°ãÃ³Ò×	221	Ç§¿Ë	3820	¸±	10,615
201912	90049090	Î´ÁÐÃû½ÃÕýÊÓÁ¦¡¢»¤Ä¿µÈÓÃÍ¾µÄÑÛ¾µµÈÎïÆ·	244	ÄÏ·Ç	10	Ò»°ãÃ³Ò×	70258	Ç§¿Ë	2239567	¸±	4,189,668
201912	90049090	Î´ÁÐÃû½ÃÕýÊÓÁ¦¡¢»¤Ä¿µÈÓÃÍ¾µÄÑÛ¾µµÈÎïÆ·	246	ËÕµ¤	10	Ò»°ãÃ³Ò×	175	Ç§¿Ë	1688	¸±	8,169
201912	90049090	Î´ÁÐÃû½ÃÕýÊÓÁ¦¡¢»¤Ä¿µÈÓÃÍ¾µÄÑÛ¾µµÈÎïÆ·	247	Ì¹É£ÄáÑÇ	10	Ò»°ãÃ³Ò×	305	Ç§¿Ë	11826	¸±	26,153
201912	90049090	Î´ÁÐÃû½ÃÕýÊÓÁ¦¡¢»¤Ä¿µÈÓÃÍ¾µÄÑÛ¾µµÈÎïÆ·	247	Ì¹É£ÄáÑÇ	11	¹ú¼Ò¼ä¡¢¹ú¼Ê×éÖ¯ÎÞ³¥Ô®ÖúºÍÔùËÍµÄÎï×Ê	5	Ç§¿Ë	150	¸±	2,550
201912	90049090	Î´ÁÐÃû½ÃÕýÊÓÁ¦¡¢»¤Ä¿µÈÓÃÍ¾µÄÑÛ¾µµÈÎïÆ·	249	Í»ÄáË¹	10	Ò»°ãÃ³Ò×	1137	Ç§¿Ë	22467	¸±	53,191
201912	90049090	Î´ÁÐÃû½ÃÕýÊÓÁ¦¡¢»¤Ä¿µÈÓÃÍ¾µÄÑÛ¾µµÈÎïÆ·	249	Í»ÄáË¹	11	¹ú¼Ò¼ä¡¢¹ú¼Ê×éÖ¯ÎÞ³¥Ô®ÖúºÍÔùËÍµÄÎï×Ê	4	Ç§¿Ë	20	¸±	198
201912	90049090	Î´ÁÐÃû½ÃÕýÊÓÁ¦¡¢»¤Ä¿µÈÓÃÍ¾µÄÑÛ¾µµÈÎïÆ·	250	ÎÚ¸É´ï	10	Ò»°ãÃ³Ò×	2698	Ç§¿Ë	56702	¸±	136,528
201912	90049090	Î´ÁÐÃû½ÃÕýÊÓÁ¦¡¢»¤Ä¿µÈÓÃÍ¾µÄÑÛ¾µµÈÎïÆ·	252	¸Õ¹û(½ð)	10	Ò»°ãÃ³Ò×	244	Ç§¿Ë	3790	¸±	38,735
201912	90049090	Î´ÁÐÃû½ÃÕýÊÓÁ¦¡¢»¤Ä¿µÈÓÃÍ¾µÄÑÛ¾µµÈÎïÆ·	252	¸Õ¹û(½ð)	11	¹ú¼Ò¼ä¡¢¹ú¼Ê×éÖ¯ÎÞ³¥Ô®ÖúºÍÔùËÍµÄÎï×Ê	1	Ç§¿Ë	6	¸±	216
201912	90049090	Î´ÁÐÃû½ÃÕýÊÓÁ¦¡¢»¤Ä¿µÈÓÃÍ¾µÄÑÛ¾µµÈÎïÆ·	253	ÔÞ±ÈÑÇ	10	Ò»°ãÃ³Ò×	532	Ç§¿Ë	15200	¸±	85,197
201912	90049090	Î´ÁÐÃû½ÃÕýÊÓÁ¦¡¢»¤Ä¿µÈÓÃÍ¾µÄÑÛ¾µµÈÎïÆ·	254	½ò°Í²¼Î¤	10	Ò»°ãÃ³Ò×	12	Ç§¿Ë	20	¸±	257
201912	90049090	Î´ÁÐÃû½ÃÕýÊÓÁ¦¡¢»¤Ä¿µÈÓÃÍ¾µÄÑÛ¾µµÈÎïÆ·	254	½ò°Í²¼Î¤	11	¹ú¼Ò¼ä¡¢¹ú¼Ê×éÖ¯ÎÞ³¥Ô®ÖúºÍÔùËÍµÄÎï×Ê	200	Ç§¿Ë	200	¸±	1,000
201912	90049090	Î´ÁÐÃû½ÃÕýÊÓÁ¦¡¢»¤Ä¿µÈÓÃÍ¾µÄÑÛ¾µµÈÎïÆ·	259	ÂíÔ¼ÌØ	10	Ò»°ãÃ³Ò×	137	Ç§¿Ë	2520	¸±	11,249
201912	90049090	Î´ÁÐÃû½ÃÕýÊÓÁ¦¡¢»¤Ä¿µÈÓÃÍ¾µÄÑÛ¾µµÈÎïÆ·	301	±ÈÀûÊ±	10	Ò»°ãÃ³Ò×	27830	Ç§¿Ë	522893	¸±	4,619,831
201912	90049090	Î´ÁÐÃû½ÃÕýÊÓÁ¦¡¢»¤Ä¿µÈÓÃÍ¾µÄÑÛ¾µµÈÎïÆ·	302	µ¤Âó	10	Ò»°ãÃ³Ò×	19754	Ç§¿Ë	153725	¸±	1,714,834
201912	90049090	Î´ÁÐÃû½ÃÕýÊÓÁ¦¡¢»¤Ä¿µÈÓÃÍ¾µÄÑÛ¾µµÈÎïÆ·	303	Ó¢¹ú	10	Ò»°ãÃ³Ò×	125395	Ç§¿Ë	3006801	¸±	21,479,021
201912	90049090	Î´ÁÐÃû½ÃÕýÊÓÁ¦¡¢»¤Ä¿µÈÓÃÍ¾µÄÑÛ¾µµÈÎïÆ·	304	µÂ¹ú	10	Ò»°ãÃ³Ò×	112120	Ç§¿Ë	2965872	¸±	15,565,328
201912	90049090	Î´ÁÐÃû½ÃÕýÊÓÁ¦¡¢»¤Ä¿µÈÓÃÍ¾µÄÑÛ¾µµÈÎïÆ·	305	·¨¹ú	10	Ò»°ãÃ³Ò×	41272	Ç§¿Ë	639462	¸±	12,483,753
201912	90049090	Î´ÁÐÃû½ÃÕýÊÓÁ¦¡¢»¤Ä¿µÈÓÃÍ¾µÄÑÛ¾µµÈÎïÆ·	306	°®¶ûÀ¼	10	Ò»°ãÃ³Ò×	6647	Ç§¿Ë	187829	¸±	696,662
201912	90049090	Î´ÁÐÃû½ÃÕýÊÓÁ¦¡¢»¤Ä¿µÈÓÃÍ¾µÄÑÛ¾µµÈÎïÆ·	307	Òâ´óÀû	10	Ò»°ãÃ³Ò×	131235	Ç§¿Ë	2000916	¸±	14,987,308
201912	90049090	Î´ÁÐÃû½ÃÕýÊÓÁ¦¡¢»¤Ä¿µÈÓÃÍ¾µÄÑÛ¾µµÈÎïÆ·	308	Â¬É­±¤	10	Ò»°ãÃ³Ò×	590	Ç§¿Ë	3065	¸±	19,993
201912	90049090	Î´ÁÐÃû½ÃÕýÊÓÁ¦¡¢»¤Ä¿µÈÓÃÍ¾µÄÑÛ¾µµÈÎïÆ·	309	ºÉÀ¼	10	Ò»°ãÃ³Ò×	111085	Ç§¿Ë	2561733	¸±	16,548,004
201912	90049090	Î´ÁÐÃû½ÃÕýÊÓÁ¦¡¢»¤Ä¿µÈÓÃÍ¾µÄÑÛ¾µµÈÎïÆ·	310	Ï£À°	10	Ò»°ãÃ³Ò×	39810	Ç§¿Ë	304585	¸±	3,792,370
201912	90049090	Î´ÁÐÃû½ÃÕýÊÓÁ¦¡¢»¤Ä¿µÈÓÃÍ¾µÄÑÛ¾µµÈÎïÆ·	311	ÆÏÌÑÑÀ	10	Ò»°ãÃ³Ò×	1280	Ç§¿Ë	21037	¸±	164,871
201912	90049090	Î´ÁÐÃû½ÃÕýÊÓÁ¦¡¢»¤Ä¿µÈÓÃÍ¾µÄÑÛ¾µµÈÎïÆ·	312	Î÷°àÑÀ	10	Ò»°ãÃ³Ò×	58099	Ç§¿Ë	644845	¸±	6,202,781
201912	90049090	Î´ÁÐÃû½ÃÕýÊÓÁ¦¡¢»¤Ä¿µÈÓÃÍ¾µÄÑÛ¾µµÈÎïÆ·	313	°¢¶û°ÍÄáÑÇ	10	Ò»°ãÃ³Ò×	104	Ç§¿Ë	505	¸±	15,889
201912	90049090	Î´ÁÐÃû½ÃÕýÊÓÁ¦¡¢»¤Ä¿µÈÓÃÍ¾µÄÑÛ¾µµÈÎïÆ·	315	°ÂµØÀû	10	Ò»°ãÃ³Ò×	1227	Ç§¿Ë	28743	¸±	260,660
201912	90049090	Î´ÁÐÃû½ÃÕýÊÓÁ¦¡¢»¤Ä¿µÈÓÃÍ¾µÄÑÛ¾µµÈÎïÆ·	316	±£¼ÓÀûÑÇ	10	Ò»°ãÃ³Ò×	1047	Ç§¿Ë	57657	¸±	193,993
201912	90049090	Î´ÁÐÃû½ÃÕýÊÓÁ¦¡¢»¤Ä¿µÈÓÃÍ¾µÄÑÛ¾µµÈÎïÆ·	318	·ÒÀ¼	10	Ò»°ãÃ³Ò×	3987	Ç§¿Ë	85691	¸±	587,351
201912	90049090	Î´ÁÐÃû½ÃÕýÊÓÁ¦¡¢»¤Ä¿µÈÓÃÍ¾µÄÑÛ¾µµÈÎïÆ·	321	ÐÙÑÀÀû	10	Ò»°ãÃ³Ò×	2448	Ç§¿Ë	68171	¸±	1,137,029
201912	90049090	Î´ÁÐÃû½ÃÕýÊÓÁ¦¡¢»¤Ä¿µÈÓÃÍ¾µÄÑÛ¾µµÈÎïÆ·	324	Âí¶úËû	10	Ò»°ãÃ³Ò×	601	Ç§¿Ë	18225	¸±	97,980
201912	90049090	Î´ÁÐÃû½ÃÕýÊÓÁ¦¡¢»¤Ä¿µÈÓÃÍ¾µÄÑÛ¾µµÈÎïÆ·	326	Å²Íþ	10	Ò»°ãÃ³Ò×	7886	Ç§¿Ë	178201	¸±	2,529,452
201912	90049090	Î´ÁÐÃû½ÃÕýÊÓÁ¦¡¢»¤Ä¿µÈÓÃÍ¾µÄÑÛ¾µµÈÎïÆ·	327	²¨À¼	10	Ò»°ãÃ³Ò×	42121	Ç§¿Ë	1172149	¸±	4,911,102
201912	90049090	Î´ÁÐÃû½ÃÕýÊÓÁ¦¡¢»¤Ä¿µÈÓÃÍ¾µÄÑÛ¾µµÈÎïÆ·	328	ÂÞÂíÄáÑÇ	10	Ò»°ãÃ³Ò×	3696	Ç§¿Ë	112046	¸±	871,149
201912	90049090	Î´ÁÐÃû½ÃÕýÊÓÁ¦¡¢»¤Ä¿µÈÓÃÍ¾µÄÑÛ¾µµÈÎïÆ·	330	Èðµä	10	Ò»°ãÃ³Ò×	30509	Ç§¿Ë	898920	¸±	5,253,763
201912	90049090	Î´ÁÐÃû½ÃÕýÊÓÁ¦¡¢»¤Ä¿µÈÓÃÍ¾µÄÑÛ¾µµÈÎïÆ·	331	ÈðÊ¿	10	Ò»°ãÃ³Ò×	2155	Ç§¿Ë	53005	¸±	500,958
201912	90049090	Î´ÁÐÃû½ÃÕýÊÓÁ¦¡¢»¤Ä¿µÈÓÃÍ¾µÄÑÛ¾µµÈÎïÆ·	334	°®É³ÄáÑÇ	10	Ò»°ãÃ³Ò×	9	Ç§¿Ë	265	¸±	27,217
201912	90049090	Î´ÁÐÃû½ÃÕýÊÓÁ¦¡¢»¤Ä¿µÈÓÃÍ¾µÄÑÛ¾µµÈÎïÆ·	335	À­ÍÑÎ¬ÑÇ	10	Ò»°ãÃ³Ò×	368	Ç§¿Ë	9124	¸±	155,305
201912	90049090	Î´ÁÐÃû½ÃÕýÊÓÁ¦¡¢»¤Ä¿µÈÓÃÍ¾µÄÑÛ¾µµÈÎïÆ·	336	Á¢ÌÕÍð	10	Ò»°ãÃ³Ò×	1967	Ç§¿Ë	40085	¸±	354,034
201912	90049090	Î´ÁÐÃû½ÃÕýÊÓÁ¦¡¢»¤Ä¿µÈÓÃÍ¾µÄÑÛ¾µµÈÎïÆ·	337	¸ñÂ³¼ªÑÇ	10	Ò»°ãÃ³Ò×	83	Ç§¿Ë	1288	¸±	5,329
201912	90049090	Î´ÁÐÃû½ÃÕýÊÓÁ¦¡¢»¤Ä¿µÈÓÃÍ¾µÄÑÛ¾µµÈÎïÆ·	338	ÑÇÃÀÄáÑÇ	10	Ò»°ãÃ³Ò×	114	Ç§¿Ë	601	¸±	10,517
201912	90049090	Î´ÁÐÃû½ÃÕýÊÓÁ¦¡¢»¤Ä¿µÈÓÃÍ¾µÄÑÛ¾µµÈÎïÆ·	339	°¢Èû°Ý½®	10	Ò»°ãÃ³Ò×	2580	Ç§¿Ë	115122	¸±	244,303
201912	90049090	Î´ÁÐÃû½ÃÕýÊÓÁ¦¡¢»¤Ä¿µÈÓÃÍ¾µÄÑÛ¾µµÈÎïÆ·	340	°×¶íÂÞË¹	10	Ò»°ãÃ³Ò×	4362	Ç§¿Ë	107002	¸±	542,088
201912	90049090	Î´ÁÐÃû½ÃÕýÊÓÁ¦¡¢»¤Ä¿µÈÓÃÍ¾µÄÑÛ¾µµÈÎïÆ·	343	Ä¦¶û¶àÍß	10	Ò»°ãÃ³Ò×	0	Ç§¿Ë	1	¸±	35
201912	90049090	Î´ÁÐÃû½ÃÕýÊÓÁ¦¡¢»¤Ä¿µÈÓÃÍ¾µÄÑÛ¾µµÈÎïÆ·	344	¶íÂÞË¹Áª°î	10	Ò»°ãÃ³Ò×	44716	Ç§¿Ë	1240282	¸±	6,880,545
201912	90049090	Î´ÁÐÃû½ÃÕýÊÓÁ¦¡¢»¤Ä¿µÈÓÃÍ¾µÄÑÛ¾µµÈÎïÆ·	347	ÎÚ¿ËÀ¼	10	Ò»°ãÃ³Ò×	23494	Ç§¿Ë	1029266	¸±	1,893,621
201912	90049090	Î´ÁÐÃû½ÃÕýÊÓÁ¦¡¢»¤Ä¿µÈÓÃÍ¾µÄÑÛ¾µµÈÎïÆ·	350	Ë¹ÂåÎÄÄáÑÇ	10	Ò»°ãÃ³Ò×	10982	Ç§¿Ë	238835	¸±	2,725,918
201912	90049090	Î´ÁÐÃû½ÃÕýÊÓÁ¦¡¢»¤Ä¿µÈÓÃÍ¾µÄÑÛ¾µµÈÎïÆ·	351	¿ËÂÞµØÑÇ	10	Ò»°ãÃ³Ò×	6018	Ç§¿Ë	63327	¸±	574,406
201912	90049090	Î´ÁÐÃû½ÃÕýÊÓÁ¦¡¢»¤Ä¿µÈÓÃÍ¾µÄÑÛ¾µµÈÎïÆ·	352	½Ý¿Ë	10	Ò»°ãÃ³Ò×	7253	Ç§¿Ë	166280	¸±	1,118,668
201912	90049090	Î´ÁÐÃû½ÃÕýÊÓÁ¦¡¢»¤Ä¿µÈÓÃÍ¾µÄÑÛ¾µµÈÎïÆ·	353	Ë¹Âå·¥¿Ë	10	Ò»°ãÃ³Ò×	87	Ç§¿Ë	1656	¸±	20,020
201912	90049090	Î´ÁÐÃû½ÃÕýÊÓÁ¦¡¢»¤Ä¿µÈÓÃÍ¾µÄÑÛ¾µµÈÎïÆ·	354	±±ÂíÆä¶Ù¹²ºÍ¹ú	10	Ò»°ãÃ³Ò×	0	Ç§¿Ë	1	¸±	37
201912	90049090	Î´ÁÐÃû½ÃÕýÊÓÁ¦¡¢»¤Ä¿µÈÓÃÍ¾µÄÑÛ¾µµÈÎïÆ·	355	²¨ºÚ	10	Ò»°ãÃ³Ò×	2448	Ç§¿Ë	50002	¸±	105,217
201912	90049090	Î´ÁÐÃû½ÃÕýÊÓÁ¦¡¢»¤Ä¿µÈÓÃÍ¾µÄÑÛ¾µµÈÎïÆ·	358	Èû¶ûÎ¬ÑÇ	10	Ò»°ãÃ³Ò×	814	Ç§¿Ë	17941	¸±	72,150
201912	90049090	Î´ÁÐÃû½ÃÕýÊÓÁ¦¡¢»¤Ä¿µÈÓÃÍ¾µÄÑÛ¾µµÈÎïÆ·	402	°¢¸ùÍ¢	10	Ò»°ãÃ³Ò×	6938	Ç§¿Ë	123128	¸±	602,236
201912	90049090	Î´ÁÐÃû½ÃÕýÊÓÁ¦¡¢»¤Ä¿µÈÓÃÍ¾µÄÑÛ¾µµÈÎïÆ·	403	°¢Â³°Í	10	Ò»°ãÃ³Ò×	0	Ç§¿Ë	2	¸±	38
201912	90049090	Î´ÁÐÃû½ÃÕýÊÓÁ¦¡¢»¤Ä¿µÈÓÃÍ¾µÄÑÛ¾µµÈÎïÆ·	405	°Í°Í¶àË¹	10	Ò»°ãÃ³Ò×	9	Ç§¿Ë	260	¸±	1,747
201912	90049090	Î´ÁÐÃû½ÃÕýÊÓÁ¦¡¢»¤Ä¿µÈÓÃÍ¾µÄÑÛ¾µµÈÎïÆ·	408	¶àÃñ×å²£ÀûÎ¬ÑÇ¹ú	10	Ò»°ãÃ³Ò×	91	Ç§¿Ë	5080	¸±	2,394
201912	90049090	Î´ÁÐÃû½ÃÕýÊÓÁ¦¡¢»¤Ä¿µÈÓÃÍ¾µÄÑÛ¾µµÈÎïÆ·	410	°ÍÎ÷	10	Ò»°ãÃ³Ò×	52110	Ç§¿Ë	1468464	¸±	3,396,518
201912	90049090	Î´ÁÐÃû½ÃÕýÊÓÁ¦¡¢»¤Ä¿µÈÓÃÍ¾µÄÑÛ¾µµÈÎïÆ·	412	ÖÇÀû	10	Ò»°ãÃ³Ò×	15076	Ç§¿Ë	371736	¸±	1,955,114
201912	90049090	Î´ÁÐÃû½ÃÕýÊÓÁ¦¡¢»¤Ä¿µÈÓÃÍ¾µÄÑÛ¾µµÈÎïÆ·	413	¸çÂ×±ÈÑÇ	10	Ò»°ãÃ³Ò×	19304	Ç§¿Ë	605386	¸±	1,974,616
201912	90049090	Î´ÁÐÃû½ÃÕýÊÓÁ¦¡¢»¤Ä¿µÈÓÃÍ¾µÄÑÛ¾µµÈÎïÆ·	415	¸çË¹´ïÀè¼Ó	10	Ò»°ãÃ³Ò×	602	Ç§¿Ë	9450	¸±	37,480
201912	90049090	Î´ÁÐÃû½ÃÕýÊÓÁ¦¡¢»¤Ä¿µÈÓÃÍ¾µÄÑÛ¾µµÈÎïÆ·	416	¹Å°Í	10	Ò»°ãÃ³Ò×	2715	Ç§¿Ë	91365	¸±	1,244,498
201912	90049090	Î´ÁÐÃû½ÃÕýÊÓÁ¦¡¢»¤Ä¿µÈÓÃÍ¾µÄÑÛ¾µµÈÎïÆ·	418	¶àÃ×Äá¼Ó¹²ºÍ¹ú	10	Ò»°ãÃ³Ò×	1520	Ç§¿Ë	23899	¸±	220,186
201912	90049090	Î´ÁÐÃû½ÃÕýÊÓÁ¦¡¢»¤Ä¿µÈÓÃÍ¾µÄÑÛ¾µµÈÎïÆ·	419	¶ò¹Ï¶à¶û	10	Ò»°ãÃ³Ò×	5876	Ç§¿Ë	152365	¸±	535,376
201912	90049090	Î´ÁÐÃû½ÃÕýÊÓÁ¦¡¢»¤Ä¿µÈÓÃÍ¾µÄÑÛ¾µµÈÎïÆ·	420	·¨Êô¹çÑÇÄÇ	10	Ò»°ãÃ³Ò×	0	Ç§¿Ë	1	¸±	28
201912	90049090	Î´ÁÐÃû½ÃÕýÊÓÁ¦¡¢»¤Ä¿µÈÓÃÍ¾µÄÑÛ¾µµÈÎïÆ·	421	¸ñÁÖÄÉ´ï	11	¹ú¼Ò¼ä¡¢¹ú¼Ê×éÖ¯ÎÞ³¥Ô®ÖúºÍÔùËÍµÄÎï×Ê	489	Ç§¿Ë	221	¸±	17,676
201912	90049090	Î´ÁÐÃû½ÃÕýÊÓÁ¦¡¢»¤Ä¿µÈÓÃÍ¾µÄÑÛ¾µµÈÎïÆ·	423	Î£µØÂíÀ­	10	Ò»°ãÃ³Ò×	1313	Ç§¿Ë	40959	¸±	446,476
201912	90049090	Î´ÁÐÃû½ÃÕýÊÓÁ¦¡¢»¤Ä¿µÈÓÃÍ¾µÄÑÛ¾µµÈÎïÆ·	424	¹çÑÇÄÇ	10	Ò»°ãÃ³Ò×	449	Ç§¿Ë	5760	¸±	17,296
201912	90049090	Î´ÁÐÃû½ÃÕýÊÓÁ¦¡¢»¤Ä¿µÈÓÃÍ¾µÄÑÛ¾µµÈÎïÆ·	426	ºé¶¼À­Ë¹	10	Ò»°ãÃ³Ò×	514	Ç§¿Ë	6861	¸±	70,200
201912	90049090	Î´ÁÐÃû½ÃÕýÊÓÁ¦¡¢»¤Ä¿µÈÓÃÍ¾µÄÑÛ¾µµÈÎïÆ·	427	ÑÀÂò¼Ó	10	Ò»°ãÃ³Ò×	265	Ç§¿Ë	3380	¸±	9,302
201912	90049090	Î´ÁÐÃû½ÃÕýÊÓÁ¦¡¢»¤Ä¿µÈÓÃÍ¾µÄÑÛ¾µµÈÎïÆ·	428	ÂíÌáÄá¿Ë	10	Ò»°ãÃ³Ò×	0	Ç§¿Ë	1	¸±	66
201912	90049090	Î´ÁÐÃû½ÃÕýÊÓÁ¦¡¢»¤Ä¿µÈÓÃÍ¾µÄÑÛ¾µµÈÎïÆ·	429	Ä«Î÷¸ç	10	Ò»°ãÃ³Ò×	71415	Ç§¿Ë	1449245	¸±	7,877,348
201912	90049090	Î´ÁÐÃû½ÃÕýÊÓÁ¦¡¢»¤Ä¿µÈÓÃÍ¾µÄÑÛ¾µµÈÎïÆ·	431	Äá¼ÓÀ­¹Ï	10	Ò»°ãÃ³Ò×	51	Ç§¿Ë	3001	¸±	1,298
201912	90049090	Î´ÁÐÃû½ÃÕýÊÓÁ¦¡¢»¤Ä¿µÈÓÃÍ¾µÄÑÛ¾µµÈÎïÆ·	432	°ÍÄÃÂí	10	Ò»°ãÃ³Ò×	18580	Ç§¿Ë	465800	¸±	2,332,817
201912	90049090	Î´ÁÐÃû½ÃÕýÊÓÁ¦¡¢»¤Ä¿µÈÓÃÍ¾µÄÑÛ¾µµÈÎïÆ·	433	°ÍÀ­¹ç	10	Ò»°ãÃ³Ò×	1092	Ç§¿Ë	31230	¸±	71,404
201912	90049090	Î´ÁÐÃû½ÃÕýÊÓÁ¦¡¢»¤Ä¿µÈÓÃÍ¾µÄÑÛ¾µµÈÎïÆ·	434	ÃØÂ³	10	Ò»°ãÃ³Ò×	26930	Ç§¿Ë	656901	¸±	2,752,967
201912	90049090	Î´ÁÐÃû½ÃÕýÊÓÁ¦¡¢»¤Ä¿µÈÓÃÍ¾µÄÑÛ¾µµÈÎïÆ·	435	²¨¶àÀè¸÷	10	Ò»°ãÃ³Ò×	84	Ç§¿Ë	2411	¸±	6,370
201912	90049090	Î´ÁÐÃû½ÃÕýÊÓÁ¦¡¢»¤Ä¿µÈÓÃÍ¾µÄÑÛ¾µµÈÎïÆ·	440	Èø¶ûÍß¶à	10	Ò»°ãÃ³Ò×	739	Ç§¿Ë	21492	¸±	34,772
201912	90049090	Î´ÁÐÃû½ÃÕýÊÓÁ¦¡¢»¤Ä¿µÈÓÃÍ¾µÄÑÛ¾µµÈÎïÆ·	441	ËÕÀïÄÏ	10	Ò»°ãÃ³Ò×	30	Ç§¿Ë	480	¸±	1,513
201912	90049090	Î´ÁÐÃû½ÃÕýÊÓÁ¦¡¢»¤Ä¿µÈÓÃÍ¾µÄÑÛ¾µµÈÎïÆ·	442	ÌØÁ¢Äá´ïºÍ¶à°Í¸ç	10	Ò»°ãÃ³Ò×	126	Ç§¿Ë	2800	¸±	10,672
201912	90049090	Î´ÁÐÃû½ÃÕýÊÓÁ¦¡¢»¤Ä¿µÈÓÃÍ¾µÄÑÛ¾µµÈÎïÆ·	444	ÎÚÀ­¹ç	10	Ò»°ãÃ³Ò×	6603	Ç§¿Ë	200604	¸±	939,807
201912	90049090	Î´ÁÐÃû½ÃÕýÊÓÁ¦¡¢»¤Ä¿µÈÓÃÍ¾µÄÑÛ¾µµÈÎïÆ·	445	Î¯ÄÚÈðÀ­	10	Ò»°ãÃ³Ò×	3124	Ç§¿Ë	96300	¸±	485,246
201912	90049090	Î´ÁÐÃû½ÃÕýÊÓÁ¦¡¢»¤Ä¿µÈÓÃÍ¾µÄÑÛ¾µµÈÎïÆ·	501	¼ÓÄÃ´ó	10	Ò»°ãÃ³Ò×	72488	Ç§¿Ë	1361349	¸±	14,749,663
201912	90049090	Î´ÁÐÃû½ÃÕýÊÓÁ¦¡¢»¤Ä¿µÈÓÃÍ¾µÄÑÛ¾µµÈÎïÆ·	502	ÃÀ¹ú	10	Ò»°ãÃ³Ò×	726177	Ç§¿Ë	16729362	¸±	159,178,154
201912	90049090	Î´ÁÐÃû½ÃÕýÊÓÁ¦¡¢»¤Ä¿µÈÓÃÍ¾µÄÑÛ¾µµÈÎïÆ·	601	°Ä´óÀûÑÇ	10	Ò»°ãÃ³Ò×	71859	Ç§¿Ë	736999	¸±	8,859,528
201912	90049090	Î´ÁÐÃû½ÃÕýÊÓÁ¦¡¢»¤Ä¿µÈÓÃÍ¾µÄÑÛ¾µµÈÎïÆ·	603	ì³¼Ã	10	Ò»°ãÃ³Ò×	740	Ç§¿Ë	10692	¸±	48,034
201912	90049090	Î´ÁÐÃû½ÃÕýÊÓÁ¦¡¢»¤Ä¿µÈÓÃÍ¾µÄÑÛ¾µµÈÎïÆ·	607	ÐÂ¿¦Àï¶àÄáÑÇ	10	Ò»°ãÃ³Ò×	10	Ç§¿Ë	200	¸±	841
201912	90049090	Î´ÁÐÃû½ÃÕýÊÓÁ¦¡¢»¤Ä¿µÈÓÃÍ¾µÄÑÛ¾µµÈÎïÆ·	609	ÐÂÎ÷À¼	10	Ò»°ãÃ³Ò×	2861	Ç§¿Ë	83004	¸±	890,861
201912	90049090	Î´ÁÐÃû½ÃÕýÊÓÁ¦¡¢»¤Ä¿µÈÓÃÍ¾µÄÑÛ¾µµÈÎïÆ·	611	°Í²¼ÑÇÐÂ¼¸ÄÚÑÇ	10	Ò»°ãÃ³Ò×	353	Ç§¿Ë	6381	¸±	73,983
201912	90049090	Î´ÁÐÃû½ÃÕýÊÓÁ¦¡¢»¤Ä¿µÈÓÃÍ¾µÄÑÛ¾µµÈÎïÆ·	613	ËùÂÞÃÅÈºµº	10	Ò»°ãÃ³Ò×	11	Ç§¿Ë	200	¸±	764
201912	90049090	Î´ÁÐÃû½ÃÕýÊÓÁ¦¡¢»¤Ä¿µÈÓÃÍ¾µÄÑÛ¾µµÈÎïÆ·	623	·¨Êô²¨ÀûÄáÎ÷ÑÇ	10	Ò»°ãÃ³Ò×	380	Ç§¿Ë	5560	¸±	40,799
201911	38220090	ÆäËûÕï¶Ï»òÊµÑéÓÃÊÔ¼Á¼°ÅäÖÆÊÔ¼Á£»¼ì¶¨²ÎÕÕÎï	103	ÃÏ¼ÓÀ­¹ú	10	Ò»°ãÃ³Ò×	26400	Ç§¿Ë	0	?	259,318
201911	38220090	ÆäËûÕï¶Ï»òÊµÑéÓÃÊÔ¼Á¼°ÅäÖÆÊÔ¼Á£»¼ì¶¨²ÎÕÕÎï	104	²»µ¤	10	Ò»°ãÃ³Ò×	77	Ç§¿Ë	0	?	48,416
201911	38220090	ÆäËûÕï¶Ï»òÊµÑéÓÃÊÔ¼Á¼°ÅäÖÆÊÔ¼Á£»¼ì¶¨²ÎÕÕÎï	105	ÎÄÀ³	10	Ò»°ãÃ³Ò×	1	Ç§¿Ë	0	?	8,586
201911	38220090	ÆäËûÕï¶Ï»òÊµÑéÓÃÊÔ¼Á¼°ÅäÖÆÊÔ¼Á£»¼ì¶¨²ÎÕÕÎï	106	Ãåµé	10	Ò»°ãÃ³Ò×	27283	Ç§¿Ë	0	?	269,332
201911	38220090	ÆäËûÕï¶Ï»òÊµÑéÓÃÊÔ¼Á¼°ÅäÖÆÊÔ¼Á£»¼ì¶¨²ÎÕÕÎï	107	¼íÆÒÕ¯	10	Ò»°ãÃ³Ò×	5235	Ç§¿Ë	0	?	91,650
201911	38220090	ÆäËûÕï¶Ï»òÊµÑéÓÃÊÔ¼Á¼°ÅäÖÆÊÔ¼Á£»¼ì¶¨²ÎÕÕÎï	108	ÈûÆÖÂ·Ë¹	10	Ò»°ãÃ³Ò×	150	Ç§¿Ë	0	?	21,436
201911	38220090	ÆäËûÕï¶Ï»òÊµÑéÓÃÊÔ¼Á¼°ÅäÖÆÊÔ¼Á£»¼ì¶¨²ÎÕÕÎï	110	ÖÐ¹úÏã¸Û	10	Ò»°ãÃ³Ò×	16842	Ç§¿Ë	0	?	2,783,879
201911	38220090	ÆäËûÕï¶Ï»òÊµÑéÓÃÊÔ¼Á¼°ÅäÖÆÊÔ¼Á£»¼ì¶¨²ÎÕÕÎï	111	Ó¡¶È	10	Ò»°ãÃ³Ò×	383609	Ç§¿Ë	0	?	4,870,718
201911	38220090	ÆäËûÕï¶Ï»òÊµÑéÓÃÊÔ¼Á¼°ÅäÖÆÊÔ¼Á£»¼ì¶¨²ÎÕÕÎï	112	Ó¡¶ÈÄáÎ÷ÑÇ	10	Ò»°ãÃ³Ò×	141285	Ç§¿Ë	0	?	1,432,536
201911	38220090	ÆäËûÕï¶Ï»òÊµÑéÓÃÊÔ¼Á¼°ÅäÖÆÊÔ¼Á£»¼ì¶¨²ÎÕÕÎï	113	ÒÁÀÊ	10	Ò»°ãÃ³Ò×	7590	Ç§¿Ë	0	?	3,375,991
201911	38220090	ÆäËûÕï¶Ï»òÊµÑéÓÃÊÔ¼Á¼°ÅäÖÆÊÔ¼Á£»¼ì¶¨²ÎÕÕÎï	114	ÒÁÀ­¿Ë	10	Ò»°ãÃ³Ò×	169	Ç§¿Ë	0	?	208,863
201911	38220090	ÆäËûÕï¶Ï»òÊµÑéÓÃÊÔ¼Á¼°ÅäÖÆÊÔ¼Á£»¼ì¶¨²ÎÕÕÎï	115	ÒÔÉ«ÁÐ	10	Ò»°ãÃ³Ò×	131	Ç§¿Ë	0	?	86,657
201911	38220090	ÆäËûÕï¶Ï»òÊµÑéÓÃÊÔ¼Á¼°ÅäÖÆÊÔ¼Á£»¼ì¶¨²ÎÕÕÎï	116	ÈÕ±¾	10	Ò»°ãÃ³Ò×	174447	Ç§¿Ë	0	?	15,712,502
201911	38220090	ÆäËûÕï¶Ï»òÊµÑéÓÃÊÔ¼Á¼°ÅäÖÆÊÔ¼Á£»¼ì¶¨²ÎÕÕÎï	117	Ô¼µ©	10	Ò»°ãÃ³Ò×	880	Ç§¿Ë	0	?	130,152
201911	38220090	ÆäËûÕï¶Ï»òÊµÑéÓÃÊÔ¼Á¼°ÅäÖÆÊÔ¼Á£»¼ì¶¨²ÎÕÕÎï	118	¿ÆÍþÌØ	10	Ò»°ãÃ³Ò×	8	Ç§¿Ë	0	?	2,876
201911	38220090	ÆäËûÕï¶Ï»òÊµÑéÓÃÊÔ¼Á¼°ÅäÖÆÊÔ¼Á£»¼ì¶¨²ÎÕÕÎï	119	ÀÏÎÎ	10	Ò»°ãÃ³Ò×	7530	Ç§¿Ë	0	?	95,183
201911	38220090	ÆäËûÕï¶Ï»òÊµÑéÓÃÊÔ¼Á¼°ÅäÖÆÊÔ¼Á£»¼ì¶¨²ÎÕÕÎï	120	Àè°ÍÄÛ	10	Ò»°ãÃ³Ò×	8616	Ç§¿Ë	0	?	237,813
201911	38220090	ÆäËûÕï¶Ï»òÊµÑéÓÃÊÔ¼Á¼°ÅäÖÆÊÔ¼Á£»¼ì¶¨²ÎÕÕÎï	121	ÖÐ¹ú°ÄÃÅ	10	Ò»°ãÃ³Ò×	24	Ç§¿Ë	0	?	24,625
201911	38220090	ÆäËûÕï¶Ï»òÊµÑéÓÃÊÔ¼Á¼°ÅäÖÆÊÔ¼Á£»¼ì¶¨²ÎÕÕÎï	122	ÂíÀ´Î÷ÑÇ	10	Ò»°ãÃ³Ò×	16662	Ç§¿Ë	0	?	757,150
201911	38220090	ÆäËûÕï¶Ï»òÊµÑéÓÃÊÔ¼Á¼°ÅäÖÆÊÔ¼Á£»¼ì¶¨²ÎÕÕÎï	124	ÃÉ¹Å	10	Ò»°ãÃ³Ò×	14	Ç§¿Ë	0	?	6,872
201911	38220090	ÆäËûÕï¶Ï»òÊµÑéÓÃÊÔ¼Á¼°ÅäÖÆÊÔ¼Á£»¼ì¶¨²ÎÕÕÎï	125	Äá²´¶ûÁª°îÃñÖ÷¹²ºÍ¹ú	10	Ò»°ãÃ³Ò×	15190	Ç§¿Ë	0	?	335,847
201911	38220090	ÆäËûÕï¶Ï»òÊµÑéÓÃÊÔ¼Á¼°ÅäÖÆÊÔ¼Á£»¼ì¶¨²ÎÕÕÎï	126	°¢Âü	10	Ò»°ãÃ³Ò×	12056	Ç§¿Ë	0	?	156,022
201911	38220090	ÆäËûÕï¶Ï»òÊµÑéÓÃÊÔ¼Á¼°ÅäÖÆÊÔ¼Á£»¼ì¶¨²ÎÕÕÎï	127	°Í»ùË¹Ì¹	10	Ò»°ãÃ³Ò×	73057	Ç§¿Ë	0	?	1,920,150
201911	38220090	ÆäËûÕï¶Ï»òÊµÑéÓÃÊÔ¼Á¼°ÅäÖÆÊÔ¼Á£»¼ì¶¨²ÎÕÕÎï	129	·ÆÂÉ±ö	10	Ò»°ãÃ³Ò×	102996	Ç§¿Ë	0	?	1,917,822
201911	38220090	ÆäËûÕï¶Ï»òÊµÑéÓÃÊÔ¼Á¼°ÅäÖÆÊÔ¼Á£»¼ì¶¨²ÎÕÕÎï	130	¿¨Ëþ¶û	10	Ò»°ãÃ³Ò×	4618	Ç§¿Ë	0	?	33,539
201911	38220090	ÆäËûÕï¶Ï»òÊµÑéÓÃÊÔ¼Á¼°ÅäÖÆÊÔ¼Á£»¼ì¶¨²ÎÕÕÎï	131	É³ÌØ°¢À­²®	10	Ò»°ãÃ³Ò×	16	Ç§¿Ë	0	?	18,516
201911	38220090	ÆäËûÕï¶Ï»òÊµÑéÓÃÊÔ¼Á¼°ÅäÖÆÊÔ¼Á£»¼ì¶¨²ÎÕÕÎï	132	ÐÂ¼ÓÆÂ	10	Ò»°ãÃ³Ò×	36942	Ç§¿Ë	0	?	1,243,581
201911	38220090	ÆäËûÕï¶Ï»òÊµÑéÓÃÊÔ¼Á¼°ÅäÖÆÊÔ¼Á£»¼ì¶¨²ÎÕÕÎï	133	º«¹ú	10	Ò»°ãÃ³Ò×	178265	Ç§¿Ë	0	?	4,551,546
201911	38220090	ÆäËûÕï¶Ï»òÊµÑéÓÃÊÔ¼Á¼°ÅäÖÆÊÔ¼Á£»¼ì¶¨²ÎÕÕÎï	134	Ë¹ÀïÀ¼¿¨	10	Ò»°ãÃ³Ò×	17057	Ç§¿Ë	0	?	1,861,400
201911	38220090	ÆäËûÕï¶Ï»òÊµÑéÓÃÊÔ¼Á¼°ÅäÖÆÊÔ¼Á£»¼ì¶¨²ÎÕÕÎï	136	Ì©¹ú	10	Ò»°ãÃ³Ò×	149335	Ç§¿Ë	0	?	3,588,189
201911	38220090	ÆäËûÕï¶Ï»òÊµÑéÓÃÊÔ¼Á¼°ÅäÖÆÊÔ¼Á£»¼ì¶¨²ÎÕÕÎï	137	ÍÁ¶úÆä	10	Ò»°ãÃ³Ò×	304621	Ç§¿Ë	0	?	5,514,747
201911	38220090	ÆäËûÕï¶Ï»òÊµÑéÓÃÊÔ¼Á¼°ÅäÖÆÊÔ¼Á£»¼ì¶¨²ÎÕÕÎï	138	°¢ÁªÇõ	10	Ò»°ãÃ³Ò×	4972	Ç§¿Ë	0	?	374,408
201911	38220090	ÆäËûÕï¶Ï»òÊµÑéÓÃÊÔ¼Á¼°ÅäÖÆÊÔ¼Á£»¼ì¶¨²ÎÕÕÎï	139	Ò²ÃÅ	10	Ò»°ãÃ³Ò×	54849	Ç§¿Ë	0	?	264,921
201911	38220090	ÆäËûÕï¶Ï»òÊµÑéÓÃÊÔ¼Á¼°ÅäÖÆÊÔ¼Á£»¼ì¶¨²ÎÕÕÎï	141	Ô½ÄÏ	10	Ò»°ãÃ³Ò×	226620	Ç§¿Ë	0	?	4,043,737
201911	38220090	ÆäËûÕï¶Ï»òÊµÑéÓÃÊÔ¼Á¼°ÅäÖÆÊÔ¼Á£»¼ì¶¨²ÎÕÕÎï	143	ÖÐ¹úÌ¨Íå	10	Ò»°ãÃ³Ò×	309	Ç§¿Ë	0	?	781,679
201911	38220090	ÆäËûÕï¶Ï»òÊµÑéÓÃÊÔ¼Á¼°ÅäÖÆÊÔ¼Á£»¼ì¶¨²ÎÕÕÎï	145	¹þÈø¿ËË¹Ì¹	10	Ò»°ãÃ³Ò×	20933	Ç§¿Ë	0	?	557,916
201911	38220090	ÆäËûÕï¶Ï»òÊµÑéÓÃÊÔ¼Á¼°ÅäÖÆÊÔ¼Á£»¼ì¶¨²ÎÕÕÎï	146	¼ª¶û¼ªË¹Ë¹Ì¹	10	Ò»°ãÃ³Ò×	3074	Ç§¿Ë	0	?	31,078
201911	38220090	ÆäËûÕï¶Ï»òÊµÑéÓÃÊÔ¼Á¼°ÅäÖÆÊÔ¼Á£»¼ì¶¨²ÎÕÕÎï	147	Ëþ¼ª¿ËË¹Ì¹	10	Ò»°ãÃ³Ò×	14300	Ç§¿Ë	0	?	95,714
201911	38220090	ÆäËûÕï¶Ï»òÊµÑéÓÃÊÔ¼Á¼°ÅäÖÆÊÔ¼Á£»¼ì¶¨²ÎÕÕÎï	149	ÎÚ×È±ð¿ËË¹Ì¹	10	Ò»°ãÃ³Ò×	763	Ç§¿Ë	0	?	295,887
201911	38220090	ÆäËûÕï¶Ï»òÊµÑéÓÃÊÔ¼Á¼°ÅäÖÆÊÔ¼Á£»¼ì¶¨²ÎÕÕÎï	201	°¢¶û¼°ÀûÑÇ	10	Ò»°ãÃ³Ò×	364	Ç§¿Ë	0	?	82,590
201911	38220090	ÆäËûÕï¶Ï»òÊµÑéÓÃÊÔ¼Á¼°ÅäÖÆÊÔ¼Á£»¼ì¶¨²ÎÕÕÎï	202	°²¸çÀ­	10	Ò»°ãÃ³Ò×	8518	Ç§¿Ë	0	?	45,030
201911	38220090	ÆäËûÕï¶Ï»òÊµÑéÓÃÊÔ¼Á¼°ÅäÖÆÊÔ¼Á£»¼ì¶¨²ÎÕÕÎï	203	±´Äþ	10	Ò»°ãÃ³Ò×	5	Ç§¿Ë	0	?	1,415
201911	38220090	ÆäËûÕï¶Ï»òÊµÑéÓÃÊÔ¼Á¼°ÅäÖÆÊÔ¼Á£»¼ì¶¨²ÎÕÕÎï	204	²©´ÄÍßÄÉ	10	Ò»°ãÃ³Ò×	4	Ç§¿Ë	0	?	11,390
201911	38220090	ÆäËûÕï¶Ï»òÊµÑéÓÃÊÔ¼Á¼°ÅäÖÆÊÔ¼Á£»¼ì¶¨²ÎÕÕÎï	206	¿¦ÂóÂ¡	10	Ò»°ãÃ³Ò×	267	Ç§¿Ë	0	?	77,793
201911	38220090	ÆäËûÕï¶Ï»òÊµÑéÓÃÊÔ¼Á¼°ÅäÖÆÊÔ¼Á£»¼ì¶¨²ÎÕÕÎï	211	Õ§µÃ	10	Ò»°ãÃ³Ò×	213	Ç§¿Ë	0	?	5,042
201911	38220090	ÆäËûÕï¶Ï»òÊµÑéÓÃÊÔ¼Á¼°ÅäÖÆÊÔ¼Á£»¼ì¶¨²ÎÕÕÎï	213	¸Õ¹û(²¼)	10	Ò»°ãÃ³Ò×	88	Ç§¿Ë	0	?	45,624
201911	38220090	ÆäËûÕï¶Ï»òÊµÑéÓÃÊÔ¼Á¼°ÅäÖÆÊÔ¼Á£»¼ì¶¨²ÎÕÕÎï	215	°£¼°	10	Ò»°ãÃ³Ò×	561	Ç§¿Ë	0	?	241,120
201911	38220090	ÆäËûÕï¶Ï»òÊµÑéÓÃÊÔ¼Á¼°ÅäÖÆÊÔ¼Á£»¼ì¶¨²ÎÕÕÎï	216	³àµÀ¼¸ÄÚÑÇ	10	Ò»°ãÃ³Ò×	17	Ç§¿Ë	0	?	4,951
201911	38220090	ÆäËûÕï¶Ï»òÊµÑéÓÃÊÔ¼Á¼°ÅäÖÆÊÔ¼Á£»¼ì¶¨²ÎÕÕÎï	217	°£Èû¶í±ÈÑÇ	10	Ò»°ãÃ³Ò×	682	Ç§¿Ë	0	?	16,562
201911	38220090	ÆäËûÕï¶Ï»òÊµÑéÓÃÊÔ¼Á¼°ÅäÖÆÊÔ¼Á£»¼ì¶¨²ÎÕÕÎï	220	¼ÓÄÉ	10	Ò»°ãÃ³Ò×	27676	Ç§¿Ë	0	?	294,648
201911	38220090	ÆäËûÕï¶Ï»òÊµÑéÓÃÊÔ¼Á¼°ÅäÖÆÊÔ¼Á£»¼ì¶¨²ÎÕÕÎï	223	¿ÆÌØµÏÍß	10	Ò»°ãÃ³Ò×	190	Ç§¿Ë	0	?	36,649
201911	38220090	ÆäËûÕï¶Ï»òÊµÑéÓÃÊÔ¼Á¼°ÅäÖÆÊÔ¼Á£»¼ì¶¨²ÎÕÕÎï	224	¿ÏÄáÑÇ	10	Ò»°ãÃ³Ò×	22495	Ç§¿Ë	0	?	204,289
201911	38220090	ÆäËûÕï¶Ï»òÊµÑéÓÃÊÔ¼Á¼°ÅäÖÆÊÔ¼Á£»¼ì¶¨²ÎÕÕÎï	225	Àû±ÈÀïÑÇ	10	Ò»°ãÃ³Ò×	14	Ç§¿Ë	0	?	6,721
201911	38220090	ÆäËûÕï¶Ï»òÊµÑéÓÃÊÔ¼Á¼°ÅäÖÆÊÔ¼Á£»¼ì¶¨²ÎÕÕÎï	226	Àû±ÈÑÇ	10	Ò»°ãÃ³Ò×	6730	Ç§¿Ë	0	?	539,425
201911	38220090	ÆäËûÕï¶Ï»òÊµÑéÓÃÊÔ¼Á¼°ÅäÖÆÊÔ¼Á£»¼ì¶¨²ÎÕÕÎï	227	Âí´ï¼ÓË¹¼Ó	10	Ò»°ãÃ³Ò×	6433	Ç§¿Ë	0	?	42,784
201911	38220090	ÆäËûÕï¶Ï»òÊµÑéÓÃÊÔ¼Á¼°ÅäÖÆÊÔ¼Á£»¼ì¶¨²ÎÕÕÎï	230	Ã«ÀïËþÄáÑÇ	10	Ò»°ãÃ³Ò×	13	Ç§¿Ë	0	?	20,619
201911	38220090	ÆäËûÕï¶Ï»òÊµÑéÓÃÊÔ¼Á¼°ÅäÖÆÊÔ¼Á£»¼ì¶¨²ÎÕÕÎï	231	Ã«ÀïÇóË¹	10	Ò»°ãÃ³Ò×	32	Ç§¿Ë	0	?	1,627
201911	38220090	ÆäËûÕï¶Ï»òÊµÑéÓÃÊÔ¼Á¼°ÅäÖÆÊÔ¼Á£»¼ì¶¨²ÎÕÕÎï	232	Ä¦Âå¸ç	10	Ò»°ãÃ³Ò×	407	Ç§¿Ë	0	?	125,537
201911	38220090	ÆäËûÕï¶Ï»òÊµÑéÓÃÊÔ¼Á¼°ÅäÖÆÊÔ¼Á£»¼ì¶¨²ÎÕÕÎï	233	ÄªÉ£±È¿Ë	10	Ò»°ãÃ³Ò×	3401	Ç§¿Ë	0	?	34,253
201911	38220090	ÆäËûÕï¶Ï»òÊµÑéÓÃÊÔ¼Á¼°ÅäÖÆÊÔ¼Á£»¼ì¶¨²ÎÕÕÎï	234	ÄÉÃ×±ÈÑÇ	10	Ò»°ãÃ³Ò×	117	Ç§¿Ë	0	?	34,666
201911	38220090	ÆäËûÕï¶Ï»òÊµÑéÓÃÊÔ¼Á¼°ÅäÖÆÊÔ¼Á£»¼ì¶¨²ÎÕÕÎï	235	ÄáÈÕ¶û	10	Ò»°ãÃ³Ò×	1	Ç§¿Ë	0	?	1,495
201911	38220090	ÆäËûÕï¶Ï»òÊµÑéÓÃÊÔ¼Á¼°ÅäÖÆÊÔ¼Á£»¼ì¶¨²ÎÕÕÎï	236	ÄáÈÕÀûÑÇ	10	Ò»°ãÃ³Ò×	1930	Ç§¿Ë	0	?	410,860
201911	38220090	ÆäËûÕï¶Ï»òÊµÑéÓÃÊÔ¼Á¼°ÅäÖÆÊÔ¼Á£»¼ì¶¨²ÎÕÕÎï	238	Â¬Íú´ï	10	Ò»°ãÃ³Ò×	128	Ç§¿Ë	0	?	22,681
201911	38220090	ÆäËûÕï¶Ï»òÊµÑéÓÃÊÔ¼Á¼°ÅäÖÆÊÔ¼Á£»¼ì¶¨²ÎÕÕÎï	240	ÈûÄÚ¼Ó¶û	10	Ò»°ãÃ³Ò×	7	Ç§¿Ë	0	?	2,404
201911	38220090	ÆäËûÕï¶Ï»òÊµÑéÓÃÊÔ¼Á¼°ÅäÖÆÊÔ¼Á£»¼ì¶¨²ÎÕÕÎï	241	ÈûÉà¶û	10	Ò»°ãÃ³Ò×	20	Ç§¿Ë	0	?	28,452
201911	38220090	ÆäËûÕï¶Ï»òÊµÑéÓÃÊÔ¼Á¼°ÅäÖÆÊÔ¼Á£»¼ì¶¨²ÎÕÕÎï	244	ÄÏ·Ç	10	Ò»°ãÃ³Ò×	338	Ç§¿Ë	0	?	41,188
201911	38220090	ÆäËûÕï¶Ï»òÊµÑéÓÃÊÔ¼Á¼°ÅäÖÆÊÔ¼Á£»¼ì¶¨²ÎÕÕÎï	246	ËÕµ¤	10	Ò»°ãÃ³Ò×	357	Ç§¿Ë	0	?	28,357
201911	38220090	ÆäËûÕï¶Ï»òÊµÑéÓÃÊÔ¼Á¼°ÅäÖÆÊÔ¼Á£»¼ì¶¨²ÎÕÕÎï	247	Ì¹É£ÄáÑÇ	10	Ò»°ãÃ³Ò×	2157	Ç§¿Ë	0	?	21,802
201911	38220090	ÆäËûÕï¶Ï»òÊµÑéÓÃÊÔ¼Á¼°ÅäÖÆÊÔ¼Á£»¼ì¶¨²ÎÕÕÎï	248	¶à¸ç	10	Ò»°ãÃ³Ò×	15441	Ç§¿Ë	0	?	135,040
201911	38220090	ÆäËûÕï¶Ï»òÊµÑéÓÃÊÔ¼Á¼°ÅäÖÆÊÔ¼Á£»¼ì¶¨²ÎÕÕÎï	249	Í»ÄáË¹	10	Ò»°ãÃ³Ò×	154	Ç§¿Ë	0	?	23,977
201911	38220090	ÆäËûÕï¶Ï»òÊµÑéÓÃÊÔ¼Á¼°ÅäÖÆÊÔ¼Á£»¼ì¶¨²ÎÕÕÎï	250	ÎÚ¸É´ï	10	Ò»°ãÃ³Ò×	223	Ç§¿Ë	0	?	39,169
201911	38220090	ÆäËûÕï¶Ï»òÊµÑéÓÃÊÔ¼Á¼°ÅäÖÆÊÔ¼Á£»¼ì¶¨²ÎÕÕÎï	251	²¼»ùÄÉ·¨Ë÷	10	Ò»°ãÃ³Ò×	35	Ç§¿Ë	0	?	11,217
201911	38220090	ÆäËûÕï¶Ï»òÊµÑéÓÃÊÔ¼Á¼°ÅäÖÆÊÔ¼Á£»¼ì¶¨²ÎÕÕÎï	253	ÔÞ±ÈÑÇ	10	Ò»°ãÃ³Ò×	2406	Ç§¿Ë	0	?	11,453
201911	38220090	ÆäËûÕï¶Ï»òÊµÑéÓÃÊÔ¼Á¼°ÅäÖÆÊÔ¼Á£»¼ì¶¨²ÎÕÕÎï	254	½ò°Í²¼Î¤	10	Ò»°ãÃ³Ò×	8482	Ç§¿Ë	0	?	72,621
201911	38220090	ÆäËûÕï¶Ï»òÊµÑéÓÃÊÔ¼Á¼°ÅäÖÆÊÔ¼Á£»¼ì¶¨²ÎÕÕÎï	260	ÄÏËÕµ¤¹²ºÍ¹ú	10	Ò»°ãÃ³Ò×	229	Ç§¿Ë	0	?	70,017
201911	38220090	ÆäËûÕï¶Ï»òÊµÑéÓÃÊÔ¼Á¼°ÅäÖÆÊÔ¼Á£»¼ì¶¨²ÎÕÕÎï	301	±ÈÀûÊ±	10	Ò»°ãÃ³Ò×	4035	Ç§¿Ë	0	?	348,176
201911	38220090	ÆäËûÕï¶Ï»òÊµÑéÓÃÊÔ¼Á¼°ÅäÖÆÊÔ¼Á£»¼ì¶¨²ÎÕÕÎï	302	µ¤Âó	10	Ò»°ãÃ³Ò×	20	Ç§¿Ë	0	?	57,436
201911	38220090	ÆäËûÕï¶Ï»òÊµÑéÓÃÊÔ¼Á¼°ÅäÖÆÊÔ¼Á£»¼ì¶¨²ÎÕÕÎï	303	Ó¢¹ú	10	Ò»°ãÃ³Ò×	319	Ç§¿Ë	0	?	1,632,218
201911	38220090	ÆäËûÕï¶Ï»òÊµÑéÓÃÊÔ¼Á¼°ÅäÖÆÊÔ¼Á£»¼ì¶¨²ÎÕÕÎï	304	µÂ¹ú	10	Ò»°ãÃ³Ò×	6136	Ç§¿Ë	0	?	4,605,556
201911	38220090	ÆäËûÕï¶Ï»òÊµÑéÓÃÊÔ¼Á¼°ÅäÖÆÊÔ¼Á£»¼ì¶¨²ÎÕÕÎï	305	·¨¹ú	10	Ò»°ãÃ³Ò×	3365	Ç§¿Ë	0	?	953,130
201911	38220090	ÆäËûÕï¶Ï»òÊµÑéÓÃÊÔ¼Á¼°ÅäÖÆÊÔ¼Á£»¼ì¶¨²ÎÕÕÎï	306	°®¶ûÀ¼	10	Ò»°ãÃ³Ò×	32	Ç§¿Ë	0	?	129,011
201911	38220090	ÆäËûÕï¶Ï»òÊµÑéÓÃÊÔ¼Á¼°ÅäÖÆÊÔ¼Á£»¼ì¶¨²ÎÕÕÎï	307	Òâ´óÀû	10	Ò»°ãÃ³Ò×	8159	Ç§¿Ë	0	?	1,447,809
201911	38220090	ÆäËûÕï¶Ï»òÊµÑéÓÃÊÔ¼Á¼°ÅäÖÆÊÔ¼Á£»¼ì¶¨²ÎÕÕÎï	308	Â¬É­±¤	10	Ò»°ãÃ³Ò×	1	Ç§¿Ë	0	?	5,646
201911	38220090	ÆäËûÕï¶Ï»òÊµÑéÓÃÊÔ¼Á¼°ÅäÖÆÊÔ¼Á£»¼ì¶¨²ÎÕÕÎï	309	ºÉÀ¼	10	Ò»°ãÃ³Ò×	57197	Ç§¿Ë	0	?	1,043,564
201911	38220090	ÆäËûÕï¶Ï»òÊµÑéÓÃÊÔ¼Á¼°ÅäÖÆÊÔ¼Á£»¼ì¶¨²ÎÕÕÎï	310	Ï£À°	10	Ò»°ãÃ³Ò×	117	Ç§¿Ë	0	?	71,455
201911	38220090	ÆäËûÕï¶Ï»òÊµÑéÓÃÊÔ¼Á¼°ÅäÖÆÊÔ¼Á£»¼ì¶¨²ÎÕÕÎï	311	ÆÏÌÑÑÀ	10	Ò»°ãÃ³Ò×	1	Ç§¿Ë	0	?	2,688
201911	38220090	ÆäËûÕï¶Ï»òÊµÑéÓÃÊÔ¼Á¼°ÅäÖÆÊÔ¼Á£»¼ì¶¨²ÎÕÕÎï	312	Î÷°àÑÀ	10	Ò»°ãÃ³Ò×	23402	Ç§¿Ë	0	?	1,112,431
201911	38220090	ÆäËûÕï¶Ï»òÊµÑéÓÃÊÔ¼Á¼°ÅäÖÆÊÔ¼Á£»¼ì¶¨²ÎÕÕÎï	315	°ÂµØÀû	10	Ò»°ãÃ³Ò×	3709	Ç§¿Ë	0	?	355,122
201911	38220090	ÆäËûÕï¶Ï»òÊµÑéÓÃÊÔ¼Á¼°ÅäÖÆÊÔ¼Á£»¼ì¶¨²ÎÕÕÎï	316	±£¼ÓÀûÑÇ	10	Ò»°ãÃ³Ò×	502	Ç§¿Ë	0	?	275,472
201911	38220090	ÆäËûÕï¶Ï»òÊµÑéÓÃÊÔ¼Á¼°ÅäÖÆÊÔ¼Á£»¼ì¶¨²ÎÕÕÎï	318	·ÒÀ¼	10	Ò»°ãÃ³Ò×	547	Ç§¿Ë	0	?	165,769
201911	38220090	ÆäËûÕï¶Ï»òÊµÑéÓÃÊÔ¼Á¼°ÅäÖÆÊÔ¼Á£»¼ì¶¨²ÎÕÕÎï	321	ÐÙÑÀÀû	10	Ò»°ãÃ³Ò×	148	Ç§¿Ë	0	?	94,598
201911	38220090	ÆäËûÕï¶Ï»òÊµÑéÓÃÊÔ¼Á¼°ÅäÖÆÊÔ¼Á£»¼ì¶¨²ÎÕÕÎï	327	²¨À¼	10	Ò»°ãÃ³Ò×	2254	Ç§¿Ë	0	?	538,200
201911	38220090	ÆäËûÕï¶Ï»òÊµÑéÓÃÊÔ¼Á¼°ÅäÖÆÊÔ¼Á£»¼ì¶¨²ÎÕÕÎï	328	ÂÞÂíÄáÑÇ	10	Ò»°ãÃ³Ò×	321	Ç§¿Ë	0	?	117,458
201911	38220090	ÆäËûÕï¶Ï»òÊµÑéÓÃÊÔ¼Á¼°ÅäÖÆÊÔ¼Á£»¼ì¶¨²ÎÕÕÎï	330	Èðµä	10	Ò»°ãÃ³Ò×	17126	Ç§¿Ë	0	?	199,737
201911	38220090	ÆäËûÕï¶Ï»òÊµÑéÓÃÊÔ¼Á¼°ÅäÖÆÊÔ¼Á£»¼ì¶¨²ÎÕÕÎï	331	ÈðÊ¿	10	Ò»°ãÃ³Ò×	464	Ç§¿Ë	0	?	228,767
201911	38220090	ÆäËûÕï¶Ï»òÊµÑéÓÃÊÔ¼Á¼°ÅäÖÆÊÔ¼Á£»¼ì¶¨²ÎÕÕÎï	334	°®É³ÄáÑÇ	10	Ò»°ãÃ³Ò×	1	Ç§¿Ë	0	?	1,134
201911	38220090	ÆäËûÕï¶Ï»òÊµÑéÓÃÊÔ¼Á¼°ÅäÖÆÊÔ¼Á£»¼ì¶¨²ÎÕÕÎï	335	À­ÍÑÎ¬ÑÇ	10	Ò»°ãÃ³Ò×	88	Ç§¿Ë	0	?	400,539
201911	38220090	ÆäËûÕï¶Ï»òÊµÑéÓÃÊÔ¼Á¼°ÅäÖÆÊÔ¼Á£»¼ì¶¨²ÎÕÕÎï	336	Á¢ÌÕÍð	10	Ò»°ãÃ³Ò×	7	Ç§¿Ë	0	?	37,023
201911	38220090	ÆäËûÕï¶Ï»òÊµÑéÓÃÊÔ¼Á¼°ÅäÖÆÊÔ¼Á£»¼ì¶¨²ÎÕÕÎï	337	¸ñÂ³¼ªÑÇ	10	Ò»°ãÃ³Ò×	3	Ç§¿Ë	0	?	21,846
201911	38220090	ÆäËûÕï¶Ï»òÊµÑéÓÃÊÔ¼Á¼°ÅäÖÆÊÔ¼Á£»¼ì¶¨²ÎÕÕÎï	338	ÑÇÃÀÄáÑÇ	10	Ò»°ãÃ³Ò×	1	Ç§¿Ë	0	?	8,840
201911	38220090	ÆäËûÕï¶Ï»òÊµÑéÓÃÊÔ¼Á¼°ÅäÖÆÊÔ¼Á£»¼ì¶¨²ÎÕÕÎï	339	°¢Èû°Ý½®	10	Ò»°ãÃ³Ò×	171	Ç§¿Ë	0	?	23,153
201911	38220090	ÆäËûÕï¶Ï»òÊµÑéÓÃÊÔ¼Á¼°ÅäÖÆÊÔ¼Á£»¼ì¶¨²ÎÕÕÎï	340	°×¶íÂÞË¹	10	Ò»°ãÃ³Ò×	174	Ç§¿Ë	0	?	81,400
201911	38220090	ÆäËûÕï¶Ï»òÊµÑéÓÃÊÔ¼Á¼°ÅäÖÆÊÔ¼Á£»¼ì¶¨²ÎÕÕÎï	343	Ä¦¶û¶àÍß	10	Ò»°ãÃ³Ò×	70	Ç§¿Ë	0	?	40,514
201911	38220090	ÆäËûÕï¶Ï»òÊµÑéÓÃÊÔ¼Á¼°ÅäÖÆÊÔ¼Á£»¼ì¶¨²ÎÕÕÎï	344	¶íÂÞË¹Áª°î	10	Ò»°ãÃ³Ò×	48844	Ç§¿Ë	0	?	1,586,190
201911	38220090	ÆäËûÕï¶Ï»òÊµÑéÓÃÊÔ¼Á¼°ÅäÖÆÊÔ¼Á£»¼ì¶¨²ÎÕÕÎï	347	ÎÚ¿ËÀ¼	10	Ò»°ãÃ³Ò×	10342	Ç§¿Ë	0	?	155,686
201911	38220090	ÆäËûÕï¶Ï»òÊµÑéÓÃÊÔ¼Á¼°ÅäÖÆÊÔ¼Á£»¼ì¶¨²ÎÕÕÎï	350	Ë¹ÂåÎÄÄáÑÇ	10	Ò»°ãÃ³Ò×	1	Ç§¿Ë	0	?	2,529
201911	38220090	ÆäËûÕï¶Ï»òÊµÑéÓÃÊÔ¼Á¼°ÅäÖÆÊÔ¼Á£»¼ì¶¨²ÎÕÕÎï	351	¿ËÂÞµØÑÇ	10	Ò»°ãÃ³Ò×	8	Ç§¿Ë	0	?	53
201911	38220090	ÆäËûÕï¶Ï»òÊµÑéÓÃÊÔ¼Á¼°ÅäÖÆÊÔ¼Á£»¼ì¶¨²ÎÕÕÎï	352	½Ý¿Ë	10	Ò»°ãÃ³Ò×	8325	Ç§¿Ë	0	?	211,447
201911	38220090	ÆäËûÕï¶Ï»òÊµÑéÓÃÊÔ¼Á¼°ÅäÖÆÊÔ¼Á£»¼ì¶¨²ÎÕÕÎï	353	Ë¹Âå·¥¿Ë	10	Ò»°ãÃ³Ò×	947	Ç§¿Ë	0	?	90,525
201911	38220090	ÆäËûÕï¶Ï»òÊµÑéÓÃÊÔ¼Á¼°ÅäÖÆÊÔ¼Á£»¼ì¶¨²ÎÕÕÎï	358	Èû¶ûÎ¬ÑÇ	10	Ò»°ãÃ³Ò×	121	Ç§¿Ë	0	?	27,612
201911	38220090	ÆäËûÕï¶Ï»òÊµÑéÓÃÊÔ¼Á¼°ÅäÖÆÊÔ¼Á£»¼ì¶¨²ÎÕÕÎï	402	°¢¸ùÍ¢	10	Ò»°ãÃ³Ò×	38970	Ç§¿Ë	0	?	539,091
201911	38220090	ÆäËûÕï¶Ï»òÊµÑéÓÃÊÔ¼Á¼°ÅäÖÆÊÔ¼Á£»¼ì¶¨²ÎÕÕÎï	408	¶àÃñ×å²£ÀûÎ¬ÑÇ¹ú	10	Ò»°ãÃ³Ò×	11208	Ç§¿Ë	0	?	174,651
201911	38220090	ÆäËûÕï¶Ï»òÊµÑéÓÃÊÔ¼Á¼°ÅäÖÆÊÔ¼Á£»¼ì¶¨²ÎÕÕÎï	410	°ÍÎ÷	10	Ò»°ãÃ³Ò×	4074	Ç§¿Ë	0	?	401,791
201911	38220090	ÆäËûÕï¶Ï»òÊµÑéÓÃÊÔ¼Á¼°ÅäÖÆÊÔ¼Á£»¼ì¶¨²ÎÕÕÎï	412	ÖÇÀû	10	Ò»°ãÃ³Ò×	2196	Ç§¿Ë	0	?	703,901
201911	38220090	ÆäËûÕï¶Ï»òÊµÑéÓÃÊÔ¼Á¼°ÅäÖÆÊÔ¼Á£»¼ì¶¨²ÎÕÕÎï	413	¸çÂ×±ÈÑÇ	10	Ò»°ãÃ³Ò×	62169	Ç§¿Ë	0	?	1,087,376
201911	38220090	ÆäËûÕï¶Ï»òÊµÑéÓÃÊÔ¼Á¼°ÅäÖÆÊÔ¼Á£»¼ì¶¨²ÎÕÕÎï	415	¸çË¹´ïÀè¼Ó	10	Ò»°ãÃ³Ò×	516	Ç§¿Ë	0	?	20,157
201911	38220090	ÆäËûÕï¶Ï»òÊµÑéÓÃÊÔ¼Á¼°ÅäÖÆÊÔ¼Á£»¼ì¶¨²ÎÕÕÎï	418	¶àÃ×Äá¼Ó¹²ºÍ¹ú	10	Ò»°ãÃ³Ò×	17790	Ç§¿Ë	0	?	223,700
201911	38220090	ÆäËûÕï¶Ï»òÊµÑéÓÃÊÔ¼Á¼°ÅäÖÆÊÔ¼Á£»¼ì¶¨²ÎÕÕÎï	419	¶ò¹Ï¶à¶û	10	Ò»°ãÃ³Ò×	43508	Ç§¿Ë	0	?	673,123
201911	38220090	ÆäËûÕï¶Ï»òÊµÑéÓÃÊÔ¼Á¼°ÅäÖÆÊÔ¼Á£»¼ì¶¨²ÎÕÕÎï	423	Î£µØÂíÀ­	10	Ò»°ãÃ³Ò×	8	Ç§¿Ë	0	?	3,091
201911	38220090	ÆäËûÕï¶Ï»òÊµÑéÓÃÊÔ¼Á¼°ÅäÖÆÊÔ¼Á£»¼ì¶¨²ÎÕÕÎï	425	º£µØ	10	Ò»°ãÃ³Ò×	30	Ç§¿Ë	0	?	7,018
201911	38220090	ÆäËûÕï¶Ï»òÊµÑéÓÃÊÔ¼Á¼°ÅäÖÆÊÔ¼Á£»¼ì¶¨²ÎÕÕÎï	426	ºé¶¼À­Ë¹	10	Ò»°ãÃ³Ò×	12256	Ç§¿Ë	0	?	317,668
201911	38220090	ÆäËûÕï¶Ï»òÊµÑéÓÃÊÔ¼Á¼°ÅäÖÆÊÔ¼Á£»¼ì¶¨²ÎÕÕÎï	429	Ä«Î÷¸ç	10	Ò»°ãÃ³Ò×	13436	Ç§¿Ë	0	?	269,050
201911	38220090	ÆäËûÕï¶Ï»òÊµÑéÓÃÊÔ¼Á¼°ÅäÖÆÊÔ¼Á£»¼ì¶¨²ÎÕÕÎï	431	Äá¼ÓÀ­¹Ï	10	Ò»°ãÃ³Ò×	305	Ç§¿Ë	0	?	25,050
201911	38220090	ÆäËûÕï¶Ï»òÊµÑéÓÃÊÔ¼Á¼°ÅäÖÆÊÔ¼Á£»¼ì¶¨²ÎÕÕÎï	434	ÃØÂ³	10	Ò»°ãÃ³Ò×	795	Ç§¿Ë	0	?	154,344
201911	38220090	ÆäËûÕï¶Ï»òÊµÑéÓÃÊÔ¼Á¼°ÅäÖÆÊÔ¼Á£»¼ì¶¨²ÎÕÕÎï	435	²¨¶àÀè¸÷	10	Ò»°ãÃ³Ò×	0	Ç§¿Ë	0	?	48
201911	38220090	ÆäËûÕï¶Ï»òÊµÑéÓÃÊÔ¼Á¼°ÅäÖÆÊÔ¼Á£»¼ì¶¨²ÎÕÕÎï	440	Èø¶ûÍß¶à	10	Ò»°ãÃ³Ò×	330	Ç§¿Ë	0	?	60,256
201911	38220090	ÆäËûÕï¶Ï»òÊµÑéÓÃÊÔ¼Á¼°ÅäÖÆÊÔ¼Á£»¼ì¶¨²ÎÕÕÎï	442	ÌØÁ¢Äá´ïºÍ¶à°Í¸ç	10	Ò»°ãÃ³Ò×	8	Ç§¿Ë	0	?	5,893
201911	38220090	ÆäËûÕï¶Ï»òÊµÑéÓÃÊÔ¼Á¼°ÅäÖÆÊÔ¼Á£»¼ì¶¨²ÎÕÕÎï	444	ÎÚÀ­¹ç	10	Ò»°ãÃ³Ò×	3	Ç§¿Ë	0	?	21
201911	38220090	ÆäËûÕï¶Ï»òÊµÑéÓÃÊÔ¼Á¼°ÅäÖÆÊÔ¼Á£»¼ì¶¨²ÎÕÕÎï	445	Î¯ÄÚÈðÀ­	10	Ò»°ãÃ³Ò×	37	Ç§¿Ë	0	?	40,257
201911	38220090	ÆäËûÕï¶Ï»òÊµÑéÓÃÊÔ¼Á¼°ÅäÖÆÊÔ¼Á£»¼ì¶¨²ÎÕÕÎï	501	¼ÓÄÃ´ó	10	Ò»°ãÃ³Ò×	211	Ç§¿Ë	0	?	628,791
201911	38220090	ÆäËûÕï¶Ï»òÊµÑéÓÃÊÔ¼Á¼°ÅäÖÆÊÔ¼Á£»¼ì¶¨²ÎÕÕÎï	502	ÃÀ¹ú	10	Ò»°ãÃ³Ò×	44284	Ç§¿Ë	0	?	24,493,061
201911	38220090	ÆäËûÕï¶Ï»òÊµÑéÓÃÊÔ¼Á¼°ÅäÖÆÊÔ¼Á£»¼ì¶¨²ÎÕÕÎï	601	°Ä´óÀûÑÇ	10	Ò»°ãÃ³Ò×	1956	Ç§¿Ë	0	?	471,673
201911	38220090	ÆäËûÕï¶Ï»òÊµÑéÓÃÊÔ¼Á¼°ÅäÖÆÊÔ¼Á£»¼ì¶¨²ÎÕÕÎï	608	ÍßÅ¬°¢Í¼	10	Ò»°ãÃ³Ò×	920	Ç§¿Ë	0	?	2,910
201911	38220090	ÆäËûÕï¶Ï»òÊµÑéÓÃÊÔ¼Á¼°ÅäÖÆÊÔ¼Á£»¼ì¶¨²ÎÕÕÎï	609	ÐÂÎ÷À¼	10	Ò»°ãÃ³Ò×	10	Ç§¿Ë	0	?	12,758
201911	38220090	ÆäËûÕï¶Ï»òÊµÑéÓÃÊÔ¼Á¼°ÅäÖÆÊÔ¼Á£»¼ì¶¨²ÎÕÕÎï	611	°Í²¼ÑÇÐÂ¼¸ÄÚÑÇ	10	Ò»°ãÃ³Ò×	115	Ç§¿Ë	0	?	3,367
201911	38220090	ÆäËûÕï¶Ï»òÊµÑéÓÃÊÔ¼Á¼°ÅäÖÆÊÔ¼Á£»¼ì¶¨²ÎÕÕÎï	613	ËùÂÞÃÅÈºµº	10	Ò»°ãÃ³Ò×	56	Ç§¿Ë	0	?	548
201912	38220090	ÆäËûÕï¶Ï»òÊµÑéÓÃÊÔ¼Á¼°ÅäÖÆÊÔ¼Á£»¼ì¶¨²ÎÕÕÎï	103	ÃÏ¼ÓÀ­¹ú	10	Ò»°ãÃ³Ò×	21426	Ç§¿Ë	0	?	423,656
201912	38220090	ÆäËûÕï¶Ï»òÊµÑéÓÃÊÔ¼Á¼°ÅäÖÆÊÔ¼Á£»¼ì¶¨²ÎÕÕÎï	106	Ãåµé	10	Ò»°ãÃ³Ò×	7655	Ç§¿Ë	0	?	154,562
201912	38220090	ÆäËûÕï¶Ï»òÊµÑéÓÃÊÔ¼Á¼°ÅäÖÆÊÔ¼Á£»¼ì¶¨²ÎÕÕÎï	107	¼íÆÒÕ¯	10	Ò»°ãÃ³Ò×	12439	Ç§¿Ë	0	?	84,639
201912	38220090	ÆäËûÕï¶Ï»òÊµÑéÓÃÊÔ¼Á¼°ÅäÖÆÊÔ¼Á£»¼ì¶¨²ÎÕÕÎï	108	ÈûÆÖÂ·Ë¹	10	Ò»°ãÃ³Ò×	21	Ç§¿Ë	0	?	1,434
201912	38220090	ÆäËûÕï¶Ï»òÊµÑéÓÃÊÔ¼Á¼°ÅäÖÆÊÔ¼Á£»¼ì¶¨²ÎÕÕÎï	110	ÖÐ¹úÏã¸Û	10	Ò»°ãÃ³Ò×	39220	Ç§¿Ë	0	?	2,551,300
201912	38220090	ÆäËûÕï¶Ï»òÊµÑéÓÃÊÔ¼Á¼°ÅäÖÆÊÔ¼Á£»¼ì¶¨²ÎÕÕÎï	111	Ó¡¶È	10	Ò»°ãÃ³Ò×	58883	Ç§¿Ë	0	?	3,611,797
201912	38220090	ÆäËûÕï¶Ï»òÊµÑéÓÃÊÔ¼Á¼°ÅäÖÆÊÔ¼Á£»¼ì¶¨²ÎÕÕÎï	112	Ó¡¶ÈÄáÎ÷ÑÇ	10	Ò»°ãÃ³Ò×	95053	Ç§¿Ë	0	?	1,579,257
201912	38220090	ÆäËûÕï¶Ï»òÊµÑéÓÃÊÔ¼Á¼°ÅäÖÆÊÔ¼Á£»¼ì¶¨²ÎÕÕÎï	113	ÒÁÀÊ	10	Ò»°ãÃ³Ò×	11461	Ç§¿Ë	0	?	1,672,647
201912	38220090	ÆäËûÕï¶Ï»òÊµÑéÓÃÊÔ¼Á¼°ÅäÖÆÊÔ¼Á£»¼ì¶¨²ÎÕÕÎï	114	ÒÁÀ­¿Ë	10	Ò»°ãÃ³Ò×	340	Ç§¿Ë	0	?	151,069
201912	38220090	ÆäËûÕï¶Ï»òÊµÑéÓÃÊÔ¼Á¼°ÅäÖÆÊÔ¼Á£»¼ì¶¨²ÎÕÕÎï	115	ÒÔÉ«ÁÐ	10	Ò»°ãÃ³Ò×	88	Ç§¿Ë	0	?	66,646
201912	38220090	ÆäËûÕï¶Ï»òÊµÑéÓÃÊÔ¼Á¼°ÅäÖÆÊÔ¼Á£»¼ì¶¨²ÎÕÕÎï	116	ÈÕ±¾	10	Ò»°ãÃ³Ò×	170591	Ç§¿Ë	0	?	15,724,545
201912	38220090	ÆäËûÕï¶Ï»òÊµÑéÓÃÊÔ¼Á¼°ÅäÖÆÊÔ¼Á£»¼ì¶¨²ÎÕÕÎï	117	Ô¼µ©	10	Ò»°ãÃ³Ò×	138	Ç§¿Ë	0	?	90,255
201912	38220090	ÆäËûÕï¶Ï»òÊµÑéÓÃÊÔ¼Á¼°ÅäÖÆÊÔ¼Á£»¼ì¶¨²ÎÕÕÎï	118	¿ÆÍþÌØ	10	Ò»°ãÃ³Ò×	143	Ç§¿Ë	0	?	136,932
201912	38220090	ÆäËûÕï¶Ï»òÊµÑéÓÃÊÔ¼Á¼°ÅäÖÆÊÔ¼Á£»¼ì¶¨²ÎÕÕÎï	119	ÀÏÎÎ	10	Ò»°ãÃ³Ò×	6	Ç§¿Ë	0	?	10,766
201912	38220090	ÆäËûÕï¶Ï»òÊµÑéÓÃÊÔ¼Á¼°ÅäÖÆÊÔ¼Á£»¼ì¶¨²ÎÕÕÎï	120	Àè°ÍÄÛ	10	Ò»°ãÃ³Ò×	222	Ç§¿Ë	0	?	66,942
201912	38220090	ÆäËûÕï¶Ï»òÊµÑéÓÃÊÔ¼Á¼°ÅäÖÆÊÔ¼Á£»¼ì¶¨²ÎÕÕÎï	121	ÖÐ¹ú°ÄÃÅ	10	Ò»°ãÃ³Ò×	2	Ç§¿Ë	0	?	9,949
201912	38220090	ÆäËûÕï¶Ï»òÊµÑéÓÃÊÔ¼Á¼°ÅäÖÆÊÔ¼Á£»¼ì¶¨²ÎÕÕÎï	122	ÂíÀ´Î÷ÑÇ	10	Ò»°ãÃ³Ò×	12619	Ç§¿Ë	0	?	515,390
201912	38220090	ÆäËûÕï¶Ï»òÊµÑéÓÃÊÔ¼Á¼°ÅäÖÆÊÔ¼Á£»¼ì¶¨²ÎÕÕÎï	124	ÃÉ¹Å	10	Ò»°ãÃ³Ò×	194	Ç§¿Ë	0	?	109,003
201912	38220090	ÆäËûÕï¶Ï»òÊµÑéÓÃÊÔ¼Á¼°ÅäÖÆÊÔ¼Á£»¼ì¶¨²ÎÕÕÎï	125	Äá²´¶ûÁª°îÃñÖ÷¹²ºÍ¹ú	10	Ò»°ãÃ³Ò×	1567	Ç§¿Ë	0	?	43,183
201912	38220090	ÆäËûÕï¶Ï»òÊµÑéÓÃÊÔ¼Á¼°ÅäÖÆÊÔ¼Á£»¼ì¶¨²ÎÕÕÎï	126	°¢Âü	10	Ò»°ãÃ³Ò×	14727	Ç§¿Ë	0	?	328,529
201912	38220090	ÆäËûÕï¶Ï»òÊµÑéÓÃÊÔ¼Á¼°ÅäÖÆÊÔ¼Á£»¼ì¶¨²ÎÕÕÎï	127	°Í»ùË¹Ì¹	10	Ò»°ãÃ³Ò×	57066	Ç§¿Ë	0	?	426,943
201912	38220090	ÆäËûÕï¶Ï»òÊµÑéÓÃÊÔ¼Á¼°ÅäÖÆÊÔ¼Á£»¼ì¶¨²ÎÕÕÎï	129	·ÆÂÉ±ö	10	Ò»°ãÃ³Ò×	84595	Ç§¿Ë	0	?	1,540,295
201912	38220090	ÆäËûÕï¶Ï»òÊµÑéÓÃÊÔ¼Á¼°ÅäÖÆÊÔ¼Á£»¼ì¶¨²ÎÕÕÎï	130	¿¨Ëþ¶û	10	Ò»°ãÃ³Ò×	8	Ç§¿Ë	0	?	47,205
201912	38220090	ÆäËûÕï¶Ï»òÊµÑéÓÃÊÔ¼Á¼°ÅäÖÆÊÔ¼Á£»¼ì¶¨²ÎÕÕÎï	131	É³ÌØ°¢À­²®	10	Ò»°ãÃ³Ò×	18535	Ç§¿Ë	0	?	222,385
201912	38220090	ÆäËûÕï¶Ï»òÊµÑéÓÃÊÔ¼Á¼°ÅäÖÆÊÔ¼Á£»¼ì¶¨²ÎÕÕÎï	132	ÐÂ¼ÓÆÂ	10	Ò»°ãÃ³Ò×	15490	Ç§¿Ë	0	?	528,262
201912	38220090	ÆäËûÕï¶Ï»òÊµÑéÓÃÊÔ¼Á¼°ÅäÖÆÊÔ¼Á£»¼ì¶¨²ÎÕÕÎï	133	º«¹ú	10	Ò»°ãÃ³Ò×	131323	Ç§¿Ë	0	?	6,392,862
201912	38220090	ÆäËûÕï¶Ï»òÊµÑéÓÃÊÔ¼Á¼°ÅäÖÆÊÔ¼Á£»¼ì¶¨²ÎÕÕÎï	134	Ë¹ÀïÀ¼¿¨	10	Ò»°ãÃ³Ò×	960	Ç§¿Ë	0	?	111,808
201912	38220090	ÆäËûÕï¶Ï»òÊµÑéÓÃÊÔ¼Á¼°ÅäÖÆÊÔ¼Á£»¼ì¶¨²ÎÕÕÎï	136	Ì©¹ú	10	Ò»°ãÃ³Ò×	139856	Ç§¿Ë	0	?	2,811,555
201912	38220090	ÆäËûÕï¶Ï»òÊµÑéÓÃÊÔ¼Á¼°ÅäÖÆÊÔ¼Á£»¼ì¶¨²ÎÕÕÎï	137	ÍÁ¶úÆä	10	Ò»°ãÃ³Ò×	64657	Ç§¿Ë	0	?	2,125,841
201912	38220090	ÆäËûÕï¶Ï»òÊµÑéÓÃÊÔ¼Á¼°ÅäÖÆÊÔ¼Á£»¼ì¶¨²ÎÕÕÎï	138	°¢ÁªÇõ	10	Ò»°ãÃ³Ò×	204	Ç§¿Ë	0	?	54,935
201912	38220090	ÆäËûÕï¶Ï»òÊµÑéÓÃÊÔ¼Á¼°ÅäÖÆÊÔ¼Á£»¼ì¶¨²ÎÕÕÎï	139	Ò²ÃÅ	10	Ò»°ãÃ³Ò×	4296	Ç§¿Ë	0	?	91,200
201912	38220090	ÆäËûÕï¶Ï»òÊµÑéÓÃÊÔ¼Á¼°ÅäÖÆÊÔ¼Á£»¼ì¶¨²ÎÕÕÎï	141	Ô½ÄÏ	10	Ò»°ãÃ³Ò×	135564	Ç§¿Ë	0	?	2,814,823
201912	38220090	ÆäËûÕï¶Ï»òÊµÑéÓÃÊÔ¼Á¼°ÅäÖÆÊÔ¼Á£»¼ì¶¨²ÎÕÕÎï	143	ÖÐ¹úÌ¨Íå	10	Ò»°ãÃ³Ò×	303	Ç§¿Ë	0	?	916,252
201912	38220090	ÆäËûÕï¶Ï»òÊµÑéÓÃÊÔ¼Á¼°ÅäÖÆÊÔ¼Á£»¼ì¶¨²ÎÕÕÎï	145	¹þÈø¿ËË¹Ì¹	10	Ò»°ãÃ³Ò×	30033	Ç§¿Ë	0	?	285,686
201912	38220090	ÆäËûÕï¶Ï»òÊµÑéÓÃÊÔ¼Á¼°ÅäÖÆÊÔ¼Á£»¼ì¶¨²ÎÕÕÎï	146	¼ª¶û¼ªË¹Ë¹Ì¹	10	Ò»°ãÃ³Ò×	105	Ç§¿Ë	0	?	64,468
201912	38220090	ÆäËûÕï¶Ï»òÊµÑéÓÃÊÔ¼Á¼°ÅäÖÆÊÔ¼Á£»¼ì¶¨²ÎÕÕÎï	147	Ëþ¼ª¿ËË¹Ì¹	10	Ò»°ãÃ³Ò×	3824	Ç§¿Ë	0	?	33,391
201912	38220090	ÆäËûÕï¶Ï»òÊµÑéÓÃÊÔ¼Á¼°ÅäÖÆÊÔ¼Á£»¼ì¶¨²ÎÕÕÎï	149	ÎÚ×È±ð¿ËË¹Ì¹	10	Ò»°ãÃ³Ò×	15257	Ç§¿Ë	0	?	99,824
201912	38220090	ÆäËûÕï¶Ï»òÊµÑéÓÃÊÔ¼Á¼°ÅäÖÆÊÔ¼Á£»¼ì¶¨²ÎÕÕÎï	201	°¢¶û¼°ÀûÑÇ	10	Ò»°ãÃ³Ò×	27441	Ç§¿Ë	0	?	939,383
201912	38220090	ÆäËûÕï¶Ï»òÊµÑéÓÃÊÔ¼Á¼°ÅäÖÆÊÔ¼Á£»¼ì¶¨²ÎÕÕÎï	203	±´Äþ	10	Ò»°ãÃ³Ò×	39	Ç§¿Ë	0	?	11,864
201912	38220090	ÆäËûÕï¶Ï»òÊµÑéÓÃÊÔ¼Á¼°ÅäÖÆÊÔ¼Á£»¼ì¶¨²ÎÕÕÎï	205	²¼Â¡µÏ	10	Ò»°ãÃ³Ò×	1	Ç§¿Ë	0	?	351
201912	38220090	ÆäËûÕï¶Ï»òÊµÑéÓÃÊÔ¼Á¼°ÅäÖÆÊÔ¼Á£»¼ì¶¨²ÎÕÕÎï	206	¿¦ÂóÂ¡	10	Ò»°ãÃ³Ò×	427	Ç§¿Ë	0	?	218,111
201912	38220090	ÆäËûÕï¶Ï»òÊµÑéÓÃÊÔ¼Á¼°ÅäÖÆÊÔ¼Á£»¼ì¶¨²ÎÕÕÎï	211	Õ§µÃ	10	Ò»°ãÃ³Ò×	17600	Ç§¿Ë	0	?	106,463
201912	38220090	ÆäËûÕï¶Ï»òÊµÑéÓÃÊÔ¼Á¼°ÅäÖÆÊÔ¼Á£»¼ì¶¨²ÎÕÕÎï	213	¸Õ¹û(²¼)	10	Ò»°ãÃ³Ò×	7	Ç§¿Ë	0	?	15,103
201912	38220090	ÆäËûÕï¶Ï»òÊµÑéÓÃÊÔ¼Á¼°ÅäÖÆÊÔ¼Á£»¼ì¶¨²ÎÕÕÎï	214	¼ª²¼Ìá	10	Ò»°ãÃ³Ò×	161	Ç§¿Ë	0	?	48,983
201912	38220090	ÆäËûÕï¶Ï»òÊµÑéÓÃÊÔ¼Á¼°ÅäÖÆÊÔ¼Á£»¼ì¶¨²ÎÕÕÎï	215	°£¼°	10	Ò»°ãÃ³Ò×	28575	Ç§¿Ë	0	?	736,186
201912	38220090	ÆäËûÕï¶Ï»òÊµÑéÓÃÊÔ¼Á¼°ÅäÖÆÊÔ¼Á£»¼ì¶¨²ÎÕÕÎï	217	°£Èû¶í±ÈÑÇ	10	Ò»°ãÃ³Ò×	46395	Ç§¿Ë	0	?	257,919
201912	38220090	ÆäËûÕï¶Ï»òÊµÑéÓÃÊÔ¼Á¼°ÅäÖÆÊÔ¼Á£»¼ì¶¨²ÎÕÕÎï	220	¼ÓÄÉ	10	Ò»°ãÃ³Ò×	317	Ç§¿Ë	0	?	48,307
201912	38220090	ÆäËûÕï¶Ï»òÊµÑéÓÃÊÔ¼Á¼°ÅäÖÆÊÔ¼Á£»¼ì¶¨²ÎÕÕÎï	221	¼¸ÄÚÑÇ	10	Ò»°ãÃ³Ò×	306	Ç§¿Ë	0	?	1,982
201912	38220090	ÆäËûÕï¶Ï»òÊµÑéÓÃÊÔ¼Á¼°ÅäÖÆÊÔ¼Á£»¼ì¶¨²ÎÕÕÎï	224	¿ÏÄáÑÇ	10	Ò»°ãÃ³Ò×	8597	Ç§¿Ë	0	?	138,364
201912	38220090	ÆäËûÕï¶Ï»òÊµÑéÓÃÊÔ¼Á¼°ÅäÖÆÊÔ¼Á£»¼ì¶¨²ÎÕÕÎï	225	Àû±ÈÀïÑÇ	10	Ò»°ãÃ³Ò×	3	Ç§¿Ë	0	?	1,402
201912	38220090	ÆäËûÕï¶Ï»òÊµÑéÓÃÊÔ¼Á¼°ÅäÖÆÊÔ¼Á£»¼ì¶¨²ÎÕÕÎï	226	Àû±ÈÑÇ	10	Ò»°ãÃ³Ò×	205	Ç§¿Ë	0	?	109,443
201912	38220090	ÆäËûÕï¶Ï»òÊµÑéÓÃÊÔ¼Á¼°ÅäÖÆÊÔ¼Á£»¼ì¶¨²ÎÕÕÎï	227	Âí´ï¼ÓË¹¼Ó	10	Ò»°ãÃ³Ò×	21	Ç§¿Ë	0	?	532
201912	38220090	ÆäËûÕï¶Ï»òÊµÑéÓÃÊÔ¼Á¼°ÅäÖÆÊÔ¼Á£»¼ì¶¨²ÎÕÕÎï	229	ÂíÀï	10	Ò»°ãÃ³Ò×	14	Ç§¿Ë	0	?	19,356
201912	38220090	ÆäËûÕï¶Ï»òÊµÑéÓÃÊÔ¼Á¼°ÅäÖÆÊÔ¼Á£»¼ì¶¨²ÎÕÕÎï	231	Ã«ÀïÇóË¹	10	Ò»°ãÃ³Ò×	87	Ç§¿Ë	0	?	5,903
201912	38220090	ÆäËûÕï¶Ï»òÊµÑéÓÃÊÔ¼Á¼°ÅäÖÆÊÔ¼Á£»¼ì¶¨²ÎÕÕÎï	232	Ä¦Âå¸ç	10	Ò»°ãÃ³Ò×	16192	Ç§¿Ë	0	?	454,218
201912	38220090	ÆäËûÕï¶Ï»òÊµÑéÓÃÊÔ¼Á¼°ÅäÖÆÊÔ¼Á£»¼ì¶¨²ÎÕÕÎï	233	ÄªÉ£±È¿Ë	10	Ò»°ãÃ³Ò×	23	Ç§¿Ë	0	?	7,836
201912	38220090	ÆäËûÕï¶Ï»òÊµÑéÓÃÊÔ¼Á¼°ÅäÖÆÊÔ¼Á£»¼ì¶¨²ÎÕÕÎï	235	ÄáÈÕ¶û	10	Ò»°ãÃ³Ò×	20	Ç§¿Ë	0	?	140
201912	38220090	ÆäËûÕï¶Ï»òÊµÑéÓÃÊÔ¼Á¼°ÅäÖÆÊÔ¼Á£»¼ì¶¨²ÎÕÕÎï	236	ÄáÈÕÀûÑÇ	10	Ò»°ãÃ³Ò×	17434	Ç§¿Ë	0	?	238,083
201912	38220090	ÆäËûÕï¶Ï»òÊµÑéÓÃÊÔ¼Á¼°ÅäÖÆÊÔ¼Á£»¼ì¶¨²ÎÕÕÎï	238	Â¬Íú´ï	10	Ò»°ãÃ³Ò×	1124	Ç§¿Ë	0	?	67,379
201912	38220090	ÆäËûÕï¶Ï»òÊµÑéÓÃÊÔ¼Á¼°ÅäÖÆÊÔ¼Á£»¼ì¶¨²ÎÕÕÎï	240	ÈûÄÚ¼Ó¶û	10	Ò»°ãÃ³Ò×	3429	Ç§¿Ë	0	?	51,097
201912	38220090	ÆäËûÕï¶Ï»òÊµÑéÓÃÊÔ¼Á¼°ÅäÖÆÊÔ¼Á£»¼ì¶¨²ÎÕÕÎï	243	Ë÷ÂíÀï	10	Ò»°ãÃ³Ò×	6140	Ç§¿Ë	0	?	72,710
201912	38220090	ÆäËûÕï¶Ï»òÊµÑéÓÃÊÔ¼Á¼°ÅäÖÆÊÔ¼Á£»¼ì¶¨²ÎÕÕÎï	244	ÄÏ·Ç	10	Ò»°ãÃ³Ò×	555	Ç§¿Ë	0	?	168,573
201912	38220090	ÆäËûÕï¶Ï»òÊµÑéÓÃÊÔ¼Á¼°ÅäÖÆÊÔ¼Á£»¼ì¶¨²ÎÕÕÎï	246	ËÕµ¤	10	Ò»°ãÃ³Ò×	62983	Ç§¿Ë	0	?	834,608
201912	38220090	ÆäËûÕï¶Ï»òÊµÑéÓÃÊÔ¼Á¼°ÅäÖÆÊÔ¼Á£»¼ì¶¨²ÎÕÕÎï	247	Ì¹É£ÄáÑÇ	10	Ò»°ãÃ³Ò×	34010	Ç§¿Ë	0	?	410,190
201912	38220090	ÆäËûÕï¶Ï»òÊµÑéÓÃÊÔ¼Á¼°ÅäÖÆÊÔ¼Á£»¼ì¶¨²ÎÕÕÎï	248	¶à¸ç	10	Ò»°ãÃ³Ò×	45	Ç§¿Ë	0	?	4,750
201912	38220090	ÆäËûÕï¶Ï»òÊµÑéÓÃÊÔ¼Á¼°ÅäÖÆÊÔ¼Á£»¼ì¶¨²ÎÕÕÎï	249	Í»ÄáË¹	10	Ò»°ãÃ³Ò×	8952	Ç§¿Ë	0	?	93,402
201912	38220090	ÆäËûÕï¶Ï»òÊµÑéÓÃÊÔ¼Á¼°ÅäÖÆÊÔ¼Á£»¼ì¶¨²ÎÕÕÎï	250	ÎÚ¸É´ï	10	Ò»°ãÃ³Ò×	8208	Ç§¿Ë	0	?	49,020
201912	38220090	ÆäËûÕï¶Ï»òÊµÑéÓÃÊÔ¼Á¼°ÅäÖÆÊÔ¼Á£»¼ì¶¨²ÎÕÕÎï	251	²¼»ùÄÉ·¨Ë÷	10	Ò»°ãÃ³Ò×	4325	Ç§¿Ë	0	?	75,097
201912	38220090	ÆäËûÕï¶Ï»òÊµÑéÓÃÊÔ¼Á¼°ÅäÖÆÊÔ¼Á£»¼ì¶¨²ÎÕÕÎï	252	¸Õ¹û(½ð)	10	Ò»°ãÃ³Ò×	60	Ç§¿Ë	0	?	313
201912	38220090	ÆäËûÕï¶Ï»òÊµÑéÓÃÊÔ¼Á¼°ÅäÖÆÊÔ¼Á£»¼ì¶¨²ÎÕÕÎï	253	ÔÞ±ÈÑÇ	10	Ò»°ãÃ³Ò×	417	Ç§¿Ë	0	?	4,658
201912	38220090	ÆäËûÕï¶Ï»òÊµÑéÓÃÊÔ¼Á¼°ÅäÖÆÊÔ¼Á£»¼ì¶¨²ÎÕÕÎï	254	½ò°Í²¼Î¤	10	Ò»°ãÃ³Ò×	3677	Ç§¿Ë	0	?	236,549
201912	38220090	ÆäËûÕï¶Ï»òÊµÑéÓÃÊÔ¼Á¼°ÅäÖÆÊÔ¼Á£»¼ì¶¨²ÎÕÕÎï	301	±ÈÀûÊ±	10	Ò»°ãÃ³Ò×	325	Ç§¿Ë	0	?	169,790
201912	38220090	ÆäËûÕï¶Ï»òÊµÑéÓÃÊÔ¼Á¼°ÅäÖÆÊÔ¼Á£»¼ì¶¨²ÎÕÕÎï	302	µ¤Âó	10	Ò»°ãÃ³Ò×	5	Ç§¿Ë	0	?	11,241
201912	38220090	ÆäËûÕï¶Ï»òÊµÑéÓÃÊÔ¼Á¼°ÅäÖÆÊÔ¼Á£»¼ì¶¨²ÎÕÕÎï	303	Ó¢¹ú	10	Ò»°ãÃ³Ò×	1649	Ç§¿Ë	0	?	1,393,057
201912	38220090	ÆäËûÕï¶Ï»òÊµÑéÓÃÊÔ¼Á¼°ÅäÖÆÊÔ¼Á£»¼ì¶¨²ÎÕÕÎï	304	µÂ¹ú	10	Ò»°ãÃ³Ò×	32665	Ç§¿Ë	0	?	2,587,972
201912	38220090	ÆäËûÕï¶Ï»òÊµÑéÓÃÊÔ¼Á¼°ÅäÖÆÊÔ¼Á£»¼ì¶¨²ÎÕÕÎï	305	·¨¹ú	10	Ò»°ãÃ³Ò×	13781	Ç§¿Ë	0	?	1,803,954
201912	38220090	ÆäËûÕï¶Ï»òÊµÑéÓÃÊÔ¼Á¼°ÅäÖÆÊÔ¼Á£»¼ì¶¨²ÎÕÕÎï	306	°®¶ûÀ¼	10	Ò»°ãÃ³Ò×	16	Ç§¿Ë	0	?	72,555
201912	38220090	ÆäËûÕï¶Ï»òÊµÑéÓÃÊÔ¼Á¼°ÅäÖÆÊÔ¼Á£»¼ì¶¨²ÎÕÕÎï	307	Òâ´óÀû	10	Ò»°ãÃ³Ò×	6584	Ç§¿Ë	0	?	443,246
201912	38220090	ÆäËûÕï¶Ï»òÊµÑéÓÃÊÔ¼Á¼°ÅäÖÆÊÔ¼Á£»¼ì¶¨²ÎÕÕÎï	309	ºÉÀ¼	10	Ò»°ãÃ³Ò×	84265	Ç§¿Ë	0	?	5,575,229
201912	38220090	ÆäËûÕï¶Ï»òÊµÑéÓÃÊÔ¼Á¼°ÅäÖÆÊÔ¼Á£»¼ì¶¨²ÎÕÕÎï	310	Ï£À°	10	Ò»°ãÃ³Ò×	717	Ç§¿Ë	0	?	33,545
201912	38220090	ÆäËûÕï¶Ï»òÊµÑéÓÃÊÔ¼Á¼°ÅäÖÆÊÔ¼Á£»¼ì¶¨²ÎÕÕÎï	311	ÆÏÌÑÑÀ	10	Ò»°ãÃ³Ò×	1	Ç§¿Ë	0	?	5,776
201912	38220090	ÆäËûÕï¶Ï»òÊµÑéÓÃÊÔ¼Á¼°ÅäÖÆÊÔ¼Á£»¼ì¶¨²ÎÕÕÎï	312	Î÷°àÑÀ	10	Ò»°ãÃ³Ò×	10647	Ç§¿Ë	0	?	789,455
201912	38220090	ÆäËûÕï¶Ï»òÊµÑéÓÃÊÔ¼Á¼°ÅäÖÆÊÔ¼Á£»¼ì¶¨²ÎÕÕÎï	315	°ÂµØÀû	10	Ò»°ãÃ³Ò×	974	Ç§¿Ë	0	?	265,165
201912	38220090	ÆäËûÕï¶Ï»òÊµÑéÓÃÊÔ¼Á¼°ÅäÖÆÊÔ¼Á£»¼ì¶¨²ÎÕÕÎï	316	±£¼ÓÀûÑÇ	10	Ò»°ãÃ³Ò×	203	Ç§¿Ë	0	?	241,837
201912	38220090	ÆäËûÕï¶Ï»òÊµÑéÓÃÊÔ¼Á¼°ÅäÖÆÊÔ¼Á£»¼ì¶¨²ÎÕÕÎï	318	·ÒÀ¼	10	Ò»°ãÃ³Ò×	2	Ç§¿Ë	0	?	701
201912	38220090	ÆäËûÕï¶Ï»òÊµÑéÓÃÊÔ¼Á¼°ÅäÖÆÊÔ¼Á£»¼ì¶¨²ÎÕÕÎï	321	ÐÙÑÀÀû	10	Ò»°ãÃ³Ò×	22	Ç§¿Ë	0	?	99,725
201912	38220090	ÆäËûÕï¶Ï»òÊµÑéÓÃÊÔ¼Á¼°ÅäÖÆÊÔ¼Á£»¼ì¶¨²ÎÕÕÎï	326	Å²Íþ	10	Ò»°ãÃ³Ò×	4	Ç§¿Ë	0	?	56,156
201912	38220090	ÆäËûÕï¶Ï»òÊµÑéÓÃÊÔ¼Á¼°ÅäÖÆÊÔ¼Á£»¼ì¶¨²ÎÕÕÎï	327	²¨À¼	10	Ò»°ãÃ³Ò×	277	Ç§¿Ë	0	?	389,760
201912	38220090	ÆäËûÕï¶Ï»òÊµÑéÓÃÊÔ¼Á¼°ÅäÖÆÊÔ¼Á£»¼ì¶¨²ÎÕÕÎï	328	ÂÞÂíÄáÑÇ	10	Ò»°ãÃ³Ò×	1463	Ç§¿Ë	0	?	115,683
201912	38220090	ÆäËûÕï¶Ï»òÊµÑéÓÃÊÔ¼Á¼°ÅäÖÆÊÔ¼Á£»¼ì¶¨²ÎÕÕÎï	330	Èðµä	10	Ò»°ãÃ³Ò×	66	Ç§¿Ë	0	?	299,216
201912	38220090	ÆäËûÕï¶Ï»òÊµÑéÓÃÊÔ¼Á¼°ÅäÖÆÊÔ¼Á£»¼ì¶¨²ÎÕÕÎï	331	ÈðÊ¿	10	Ò»°ãÃ³Ò×	422	Ç§¿Ë	0	?	241,693
201912	38220090	ÆäËûÕï¶Ï»òÊµÑéÓÃÊÔ¼Á¼°ÅäÖÆÊÔ¼Á£»¼ì¶¨²ÎÕÕÎï	335	À­ÍÑÎ¬ÑÇ	10	Ò»°ãÃ³Ò×	6	Ç§¿Ë	0	?	85,318
201912	38220090	ÆäËûÕï¶Ï»òÊµÑéÓÃÊÔ¼Á¼°ÅäÖÆÊÔ¼Á£»¼ì¶¨²ÎÕÕÎï	336	Á¢ÌÕÍð	10	Ò»°ãÃ³Ò×	0	Ç§¿Ë	0	?	3,366
201912	38220090	ÆäËûÕï¶Ï»òÊµÑéÓÃÊÔ¼Á¼°ÅäÖÆÊÔ¼Á£»¼ì¶¨²ÎÕÕÎï	338	ÑÇÃÀÄáÑÇ	10	Ò»°ãÃ³Ò×	104	Ç§¿Ë	0	?	1,364
201912	38220090	ÆäËûÕï¶Ï»òÊµÑéÓÃÊÔ¼Á¼°ÅäÖÆÊÔ¼Á£»¼ì¶¨²ÎÕÕÎï	339	°¢Èû°Ý½®	10	Ò»°ãÃ³Ò×	3	Ç§¿Ë	0	?	3,471
201912	38220090	ÆäËûÕï¶Ï»òÊµÑéÓÃÊÔ¼Á¼°ÅäÖÆÊÔ¼Á£»¼ì¶¨²ÎÕÕÎï	340	°×¶íÂÞË¹	10	Ò»°ãÃ³Ò×	39	Ç§¿Ë	0	?	148,096
201912	38220090	ÆäËûÕï¶Ï»òÊµÑéÓÃÊÔ¼Á¼°ÅäÖÆÊÔ¼Á£»¼ì¶¨²ÎÕÕÎï	343	Ä¦¶û¶àÍß	10	Ò»°ãÃ³Ò×	13	Ç§¿Ë	0	?	141,518
201912	38220090	ÆäËûÕï¶Ï»òÊµÑéÓÃÊÔ¼Á¼°ÅäÖÆÊÔ¼Á£»¼ì¶¨²ÎÕÕÎï	344	¶íÂÞË¹Áª°î	10	Ò»°ãÃ³Ò×	20818	Ç§¿Ë	0	?	733,858
201912	38220090	ÆäËûÕï¶Ï»òÊµÑéÓÃÊÔ¼Á¼°ÅäÖÆÊÔ¼Á£»¼ì¶¨²ÎÕÕÎï	347	ÎÚ¿ËÀ¼	10	Ò»°ãÃ³Ò×	1226	Ç§¿Ë	0	?	256,023
201912	38220090	ÆäËûÕï¶Ï»òÊµÑéÓÃÊÔ¼Á¼°ÅäÖÆÊÔ¼Á£»¼ì¶¨²ÎÕÕÎï	350	Ë¹ÂåÎÄÄáÑÇ	10	Ò»°ãÃ³Ò×	2	Ç§¿Ë	0	?	18,852
201912	38220090	ÆäËûÕï¶Ï»òÊµÑéÓÃÊÔ¼Á¼°ÅäÖÆÊÔ¼Á£»¼ì¶¨²ÎÕÕÎï	351	¿ËÂÞµØÑÇ	10	Ò»°ãÃ³Ò×	0	Ç§¿Ë	0	?	29,809
201912	38220090	ÆäËûÕï¶Ï»òÊµÑéÓÃÊÔ¼Á¼°ÅäÖÆÊÔ¼Á£»¼ì¶¨²ÎÕÕÎï	352	½Ý¿Ë	10	Ò»°ãÃ³Ò×	1003	Ç§¿Ë	0	?	366,738
201912	38220090	ÆäËûÕï¶Ï»òÊµÑéÓÃÊÔ¼Á¼°ÅäÖÆÊÔ¼Á£»¼ì¶¨²ÎÕÕÎï	353	Ë¹Âå·¥¿Ë	10	Ò»°ãÃ³Ò×	22679	Ç§¿Ë	0	?	221,052
201912	38220090	ÆäËûÕï¶Ï»òÊµÑéÓÃÊÔ¼Á¼°ÅäÖÆÊÔ¼Á£»¼ì¶¨²ÎÕÕÎï	354	±±ÂíÆä¶Ù¹²ºÍ¹ú	10	Ò»°ãÃ³Ò×	33	Ç§¿Ë	0	?	23,069
201912	38220090	ÆäËûÕï¶Ï»òÊµÑéÓÃÊÔ¼Á¼°ÅäÖÆÊÔ¼Á£»¼ì¶¨²ÎÕÕÎï	358	Èû¶ûÎ¬ÑÇ	10	Ò»°ãÃ³Ò×	415	Ç§¿Ë	0	?	148,919
201912	38220090	ÆäËûÕï¶Ï»òÊµÑéÓÃÊÔ¼Á¼°ÅäÖÆÊÔ¼Á£»¼ì¶¨²ÎÕÕÎï	402	°¢¸ùÍ¢	10	Ò»°ãÃ³Ò×	28636	Ç§¿Ë	0	?	607,962
201912	38220090	ÆäËûÕï¶Ï»òÊµÑéÓÃÊÔ¼Á¼°ÅäÖÆÊÔ¼Á£»¼ì¶¨²ÎÕÕÎï	404	°Í¹þÂí	10	Ò»°ãÃ³Ò×	0	Ç§¿Ë	0	?	49
201912	38220090	ÆäËûÕï¶Ï»òÊµÑéÓÃÊÔ¼Á¼°ÅäÖÆÊÔ¼Á£»¼ì¶¨²ÎÕÕÎï	408	¶àÃñ×å²£ÀûÎ¬ÑÇ¹ú	10	Ò»°ãÃ³Ò×	865	Ç§¿Ë	0	?	14,201
201912	38220090	ÆäËûÕï¶Ï»òÊµÑéÓÃÊÔ¼Á¼°ÅäÖÆÊÔ¼Á£»¼ì¶¨²ÎÕÕÎï	410	°ÍÎ÷	10	Ò»°ãÃ³Ò×	14705	Ç§¿Ë	0	?	1,127,811
201912	38220090	ÆäËûÕï¶Ï»òÊµÑéÓÃÊÔ¼Á¼°ÅäÖÆÊÔ¼Á£»¼ì¶¨²ÎÕÕÎï	412	ÖÇÀû	10	Ò»°ãÃ³Ò×	13087	Ç§¿Ë	0	?	481,480
201912	38220090	ÆäËûÕï¶Ï»òÊµÑéÓÃÊÔ¼Á¼°ÅäÖÆÊÔ¼Á£»¼ì¶¨²ÎÕÕÎï	413	¸çÂ×±ÈÑÇ	10	Ò»°ãÃ³Ò×	41765	Ç§¿Ë	0	?	568,074
201912	38220090	ÆäËûÕï¶Ï»òÊµÑéÓÃÊÔ¼Á¼°ÅäÖÆÊÔ¼Á£»¼ì¶¨²ÎÕÕÎï	414	¶àÃ×Äá¿Ë	10	Ò»°ãÃ³Ò×	2	Ç§¿Ë	0	?	707
201912	38220090	ÆäËûÕï¶Ï»òÊµÑéÓÃÊÔ¼Á¼°ÅäÖÆÊÔ¼Á£»¼ì¶¨²ÎÕÕÎï	415	¸çË¹´ïÀè¼Ó	10	Ò»°ãÃ³Ò×	440	Ç§¿Ë	0	?	3,991
201912	38220090	ÆäËûÕï¶Ï»òÊµÑéÓÃÊÔ¼Á¼°ÅäÖÆÊÔ¼Á£»¼ì¶¨²ÎÕÕÎï	416	¹Å°Í	10	Ò»°ãÃ³Ò×	12	Ç§¿Ë	0	?	211,671
201912	38220090	ÆäËûÕï¶Ï»òÊµÑéÓÃÊÔ¼Á¼°ÅäÖÆÊÔ¼Á£»¼ì¶¨²ÎÕÕÎï	418	¶àÃ×Äá¼Ó¹²ºÍ¹ú	10	Ò»°ãÃ³Ò×	7093	Ç§¿Ë	0	?	142,269
201912	38220090	ÆäËûÕï¶Ï»òÊµÑéÓÃÊÔ¼Á¼°ÅäÖÆÊÔ¼Á£»¼ì¶¨²ÎÕÕÎï	419	¶ò¹Ï¶à¶û	10	Ò»°ãÃ³Ò×	33864	Ç§¿Ë	0	?	315,411
201912	38220090	ÆäËûÕï¶Ï»òÊµÑéÓÃÊÔ¼Á¼°ÅäÖÆÊÔ¼Á£»¼ì¶¨²ÎÕÕÎï	423	Î£µØÂíÀ­	10	Ò»°ãÃ³Ò×	6047	Ç§¿Ë	0	?	55,062
201912	38220090	ÆäËûÕï¶Ï»òÊµÑéÓÃÊÔ¼Á¼°ÅäÖÆÊÔ¼Á£»¼ì¶¨²ÎÕÕÎï	426	ºé¶¼À­Ë¹	10	Ò»°ãÃ³Ò×	648	Ç§¿Ë	0	?	51,444
201912	38220090	ÆäËûÕï¶Ï»òÊµÑéÓÃÊÔ¼Á¼°ÅäÖÆÊÔ¼Á£»¼ì¶¨²ÎÕÕÎï	427	ÑÀÂò¼Ó	10	Ò»°ãÃ³Ò×	54	Ç§¿Ë	0	?	54,262
201912	38220090	ÆäËûÕï¶Ï»òÊµÑéÓÃÊÔ¼Á¼°ÅäÖÆÊÔ¼Á£»¼ì¶¨²ÎÕÕÎï	429	Ä«Î÷¸ç	10	Ò»°ãÃ³Ò×	50200	Ç§¿Ë	0	?	300,035
201912	38220090	ÆäËûÕï¶Ï»òÊµÑéÓÃÊÔ¼Á¼°ÅäÖÆÊÔ¼Á£»¼ì¶¨²ÎÕÕÎï	431	Äá¼ÓÀ­¹Ï	10	Ò»°ãÃ³Ò×	11575	Ç§¿Ë	0	?	106,616
201912	38220090	ÆäËûÕï¶Ï»òÊµÑéÓÃÊÔ¼Á¼°ÅäÖÆÊÔ¼Á£»¼ì¶¨²ÎÕÕÎï	432	°ÍÄÃÂí	10	Ò»°ãÃ³Ò×	36	Ç§¿Ë	0	?	28,164
201912	38220090	ÆäËûÕï¶Ï»òÊµÑéÓÃÊÔ¼Á¼°ÅäÖÆÊÔ¼Á£»¼ì¶¨²ÎÕÕÎï	434	ÃØÂ³	10	Ò»°ãÃ³Ò×	77349	Ç§¿Ë	0	?	1,042,314
201912	38220090	ÆäËûÕï¶Ï»òÊµÑéÓÃÊÔ¼Á¼°ÅäÖÆÊÔ¼Á£»¼ì¶¨²ÎÕÕÎï	440	Èø¶ûÍß¶à	10	Ò»°ãÃ³Ò×	150	Ç§¿Ë	0	?	17,319
201912	38220090	ÆäËûÕï¶Ï»òÊµÑéÓÃÊÔ¼Á¼°ÅäÖÆÊÔ¼Á£»¼ì¶¨²ÎÕÕÎï	442	ÌØÁ¢Äá´ïºÍ¶à°Í¸ç	10	Ò»°ãÃ³Ò×	1	Ç§¿Ë	0	?	2,830
201912	38220090	ÆäËûÕï¶Ï»òÊµÑéÓÃÊÔ¼Á¼°ÅäÖÆÊÔ¼Á£»¼ì¶¨²ÎÕÕÎï	444	ÎÚÀ­¹ç	10	Ò»°ãÃ³Ò×	129	Ç§¿Ë	0	?	13,176
201912	38220090	ÆäËûÕï¶Ï»òÊµÑéÓÃÊÔ¼Á¼°ÅäÖÆÊÔ¼Á£»¼ì¶¨²ÎÕÕÎï	445	Î¯ÄÚÈðÀ­	10	Ò»°ãÃ³Ò×	2953	Ç§¿Ë	0	?	5,257,545
201912	38220090	ÆäËûÕï¶Ï»òÊµÑéÓÃÊÔ¼Á¼°ÅäÖÆÊÔ¼Á£»¼ì¶¨²ÎÕÕÎï	501	¼ÓÄÃ´ó	10	Ò»°ãÃ³Ò×	6174	Ç§¿Ë	0	?	796,821
201912	38220090	ÆäËûÕï¶Ï»òÊµÑéÓÃÊÔ¼Á¼°ÅäÖÆÊÔ¼Á£»¼ì¶¨²ÎÕÕÎï	502	ÃÀ¹ú	10	Ò»°ãÃ³Ò×	10350	Ç§¿Ë	0	?	26,344,926
201912	38220090	ÆäËûÕï¶Ï»òÊµÑéÓÃÊÔ¼Á¼°ÅäÖÆÊÔ¼Á£»¼ì¶¨²ÎÕÕÎï	601	°Ä´óÀûÑÇ	10	Ò»°ãÃ³Ò×	17506	Ç§¿Ë	0	?	485,682
201912	38220090	ÆäËûÕï¶Ï»òÊµÑéÓÃÊÔ¼Á¼°ÅäÖÆÊÔ¼Á£»¼ì¶¨²ÎÕÕÎï	603	ì³¼Ã	10	Ò»°ãÃ³Ò×	450	Ç§¿Ë	0	?	6,644
201912	38220090	ÆäËûÕï¶Ï»òÊµÑéÓÃÊÔ¼Á¼°ÅäÖÆÊÔ¼Á£»¼ì¶¨²ÎÕÕÎï	609	ÐÂÎ÷À¼	10	Ò»°ãÃ³Ò×	14	Ç§¿Ë	0	?	81,164
201912	38220090	ÆäËûÕï¶Ï»òÊµÑéÓÃÊÔ¼Á¼°ÅäÖÆÊÔ¼Á£»¼ì¶¨²ÎÕÕÎï	611	°Í²¼ÑÇÐÂ¼¸ÄÚÑÇ	10	Ò»°ãÃ³Ò×	43	Ç§¿Ë	0	?	3,822
201911	38089400	Ïû¶¾¼Á	103	ÃÏ¼ÓÀ­¹ú	10	Ò»°ãÃ³Ò×	7244	Ç§¿Ë	0	?	200,073
201911	38089400	Ïû¶¾¼Á	107	¼íÆÒÕ¯	10	Ò»°ãÃ³Ò×	1000	Ç§¿Ë	0	?	18,394
201911	38089400	Ïû¶¾¼Á	109	³¯ÏÊ	10	Ò»°ãÃ³Ò×	3350	Ç§¿Ë	0	?	33,958
201911	38089400	Ïû¶¾¼Á	110	ÖÐ¹úÏã¸Û	10	Ò»°ãÃ³Ò×	768710	Ç§¿Ë	0	?	8,982,087
201911	38089400	Ïû¶¾¼Á	111	Ó¡¶È	10	Ò»°ãÃ³Ò×	217134	Ç§¿Ë	0	?	3,234,530
201911	38089400	Ïû¶¾¼Á	112	Ó¡¶ÈÄáÎ÷ÑÇ	10	Ò»°ãÃ³Ò×	213741	Ç§¿Ë	0	?	2,111,253
201911	38089400	Ïû¶¾¼Á	113	ÒÁÀÊ	10	Ò»°ãÃ³Ò×	10000	Ç§¿Ë	0	?	140,247
201911	38089400	Ïû¶¾¼Á	114	ÒÁÀ­¿Ë	10	Ò»°ãÃ³Ò×	1	Ç§¿Ë	0	?	552
201911	38089400	Ïû¶¾¼Á	115	ÒÔÉ«ÁÐ	10	Ò»°ãÃ³Ò×	6000	Ç§¿Ë	0	?	92,876
201911	38089400	Ïû¶¾¼Á	116	ÈÕ±¾	10	Ò»°ãÃ³Ò×	86422	Ç§¿Ë	0	?	1,782,973
201911	38089400	Ïû¶¾¼Á	117	Ô¼µ©	10	Ò»°ãÃ³Ò×	16000	Ç§¿Ë	0	?	63,903
201911	38089400	Ïû¶¾¼Á	119	ÀÏÎÎ	12	ÆäËû¾èÔùÎï×Ê	0	Ç§¿Ë	0	?	16
201911	38089400	Ïû¶¾¼Á	120	Àè°ÍÄÛ	10	Ò»°ãÃ³Ò×	4160	Ç§¿Ë	0	?	109,734
201911	38089400	Ïû¶¾¼Á	121	ÖÐ¹ú°ÄÃÅ	10	Ò»°ãÃ³Ò×	13046	Ç§¿Ë	0	?	187,173
201911	38089400	Ïû¶¾¼Á	122	ÂíÀ´Î÷ÑÇ	10	Ò»°ãÃ³Ò×	21540	Ç§¿Ë	0	?	304,443
201911	38089400	Ïû¶¾¼Á	125	Äá²´¶ûÁª°îÃñÖ÷¹²ºÍ¹ú	11	¹ú¼Ò¼ä¡¢¹ú¼Ê×éÖ¯ÎÞ³¥Ô®ÖúºÍÔùËÍµÄÎï×Ê	200	Ç§¿Ë	0	?	2,971
201911	38089400	Ïû¶¾¼Á	126	°¢Âü	10	Ò»°ãÃ³Ò×	8000	Ç§¿Ë	0	?	108,024
201911	38089400	Ïû¶¾¼Á	127	°Í»ùË¹Ì¹	10	Ò»°ãÃ³Ò×	21285	Ç§¿Ë	0	?	132,807
201911	38089400	Ïû¶¾¼Á	129	·ÆÂÉ±ö	10	Ò»°ãÃ³Ò×	83769	Ç§¿Ë	0	?	1,540,769
201911	38089400	Ïû¶¾¼Á	130	¿¨Ëþ¶û	10	Ò»°ãÃ³Ò×	19800	Ç§¿Ë	0	?	200,163
201911	38089400	Ïû¶¾¼Á	131	É³ÌØ°¢À­²®	10	Ò»°ãÃ³Ò×	1725	Ç§¿Ë	0	?	11,460
201911	38089400	Ïû¶¾¼Á	132	ÐÂ¼ÓÆÂ	10	Ò»°ãÃ³Ò×	143779	Ç§¿Ë	0	?	2,142,276
201911	38089400	Ïû¶¾¼Á	133	º«¹ú	10	Ò»°ãÃ³Ò×	72661	Ç§¿Ë	0	?	1,807,140
201911	38089400	Ïû¶¾¼Á	134	Ë¹ÀïÀ¼¿¨	10	Ò»°ãÃ³Ò×	24	Ç§¿Ë	0	?	492
201911	38089400	Ïû¶¾¼Á	136	Ì©¹ú	10	Ò»°ãÃ³Ò×	80861	Ç§¿Ë	0	?	2,139,476
201911	38089400	Ïû¶¾¼Á	137	ÍÁ¶úÆä	10	Ò»°ãÃ³Ò×	30000	Ç§¿Ë	0	?	440,973
201911	38089400	Ïû¶¾¼Á	138	°¢ÁªÇõ	10	Ò»°ãÃ³Ò×	74003	Ç§¿Ë	0	?	432,976
201911	38089400	Ïû¶¾¼Á	141	Ô½ÄÏ	10	Ò»°ãÃ³Ò×	174694	Ç§¿Ë	0	?	1,569,760
201911	38089400	Ïû¶¾¼Á	143	ÖÐ¹úÌ¨Íå	10	Ò»°ãÃ³Ò×	177708	Ç§¿Ë	0	?	2,613,027
201911	38089400	Ïû¶¾¼Á	206	¿¦ÂóÂ¡	10	Ò»°ãÃ³Ò×	24480	Ç§¿Ë	0	?	166,890
201911	38089400	Ïû¶¾¼Á	218	¼ÓÅî	10	Ò»°ãÃ³Ò×	1620	Ç§¿Ë	0	?	7,639
201911	38089400	Ïû¶¾¼Á	223	¿ÆÌØµÏÍß	10	Ò»°ãÃ³Ò×	800	Ç§¿Ë	0	?	18,960
201911	38089400	Ïû¶¾¼Á	236	ÄáÈÕÀûÑÇ	10	Ò»°ãÃ³Ò×	20300	Ç§¿Ë	0	?	354,367
201911	38089400	Ïû¶¾¼Á	244	ÄÏ·Ç	10	Ò»°ãÃ³Ò×	114260	Ç§¿Ë	0	?	1,406,997
201911	38089400	Ïû¶¾¼Á	246	ËÕµ¤	10	Ò»°ãÃ³Ò×	11000	Ç§¿Ë	0	?	238,070
201911	38089400	Ïû¶¾¼Á	254	½ò°Í²¼Î¤	10	Ò»°ãÃ³Ò×	1	Ç§¿Ë	0	?	410
201911	38089400	Ïû¶¾¼Á	301	±ÈÀûÊ±	10	Ò»°ãÃ³Ò×	46368	Ç§¿Ë	0	?	1,442,361
201911	38089400	Ïû¶¾¼Á	303	Ó¢¹ú	10	Ò»°ãÃ³Ò×	77311	Ç§¿Ë	0	?	1,296,931
201911	38089400	Ïû¶¾¼Á	304	µÂ¹ú	10	Ò»°ãÃ³Ò×	48000	Ç§¿Ë	0	?	588,679
201911	38089400	Ïû¶¾¼Á	305	·¨¹ú	10	Ò»°ãÃ³Ò×	18000	Ç§¿Ë	0	?	498,250
201911	38089400	Ïû¶¾¼Á	309	ºÉÀ¼	10	Ò»°ãÃ³Ò×	236212	Ç§¿Ë	0	?	4,729,274
201911	38089400	Ïû¶¾¼Á	312	Î÷°àÑÀ	10	Ò»°ãÃ³Ò×	12640	Ç§¿Ë	0	?	520,388
201911	38089400	Ïû¶¾¼Á	316	±£¼ÓÀûÑÇ	10	Ò»°ãÃ³Ò×	300	Ç§¿Ë	0	?	14,857
201911	38089400	Ïû¶¾¼Á	318	·ÒÀ¼	10	Ò»°ãÃ³Ò×	750	Ç§¿Ë	0	?	18,040
201911	38089400	Ïû¶¾¼Á	336	Á¢ÌÕÍð	10	Ò»°ãÃ³Ò×	7500	Ç§¿Ë	0	?	101,327
201911	38089400	Ïû¶¾¼Á	352	½Ý¿Ë	10	Ò»°ãÃ³Ò×	58	Ç§¿Ë	0	?	19,738
201911	38089400	Ïû¶¾¼Á	358	Èû¶ûÎ¬ÑÇ	10	Ò»°ãÃ³Ò×	60	Ç§¿Ë	0	?	2,047
201911	38089400	Ïû¶¾¼Á	410	°ÍÎ÷	10	Ò»°ãÃ³Ò×	136750	Ç§¿Ë	0	?	1,840,052
201911	38089400	Ïû¶¾¼Á	412	ÖÇÀû	10	Ò»°ãÃ³Ò×	65700	Ç§¿Ë	0	?	715,157
201911	38089400	Ïû¶¾¼Á	413	¸çÂ×±ÈÑÇ	10	Ò»°ãÃ³Ò×	20200	Ç§¿Ë	0	?	136,597
201911	38089400	Ïû¶¾¼Á	419	¶ò¹Ï¶à¶û	10	Ò»°ãÃ³Ò×	16400	Ç§¿Ë	0	?	68,436
201911	38089400	Ïû¶¾¼Á	426	ºé¶¼À­Ë¹	10	Ò»°ãÃ³Ò×	31226	Ç§¿Ë	0	?	263,537
201911	38089400	Ïû¶¾¼Á	429	Ä«Î÷¸ç	10	Ò»°ãÃ³Ò×	15964	Ç§¿Ë	0	?	493,135
201911	38089400	Ïû¶¾¼Á	440	Èø¶ûÍß¶à	10	Ò»°ãÃ³Ò×	20250	Ç§¿Ë	0	?	140,976
201911	38089400	Ïû¶¾¼Á	444	ÎÚÀ­¹ç	10	Ò»°ãÃ³Ò×	15000	Ç§¿Ë	0	?	216,075
201911	38089400	Ïû¶¾¼Á	445	Î¯ÄÚÈðÀ­	10	Ò»°ãÃ³Ò×	4000	Ç§¿Ë	0	?	60,651
201911	38089400	Ïû¶¾¼Á	501	¼ÓÄÃ´ó	10	Ò»°ãÃ³Ò×	39744	Ç§¿Ë	0	?	1,164,477
201911	38089400	Ïû¶¾¼Á	502	ÃÀ¹ú	10	Ò»°ãÃ³Ò×	305129	Ç§¿Ë	0	?	13,080,471
201911	38089400	Ïû¶¾¼Á	601	°Ä´óÀûÑÇ	10	Ò»°ãÃ³Ò×	176100	Ç§¿Ë	0	?	4,293,421
201911	38089400	Ïû¶¾¼Á	603	ì³¼Ã	10	Ò»°ãÃ³Ò×	24480	Ç§¿Ë	0	?	190,137
201911	38089400	Ïû¶¾¼Á	607	ÐÂ¿¦Àï¶àÄáÑÇ	10	Ò»°ãÃ³Ò×	4	Ç§¿Ë	0	?	546
201911	38089400	Ïû¶¾¼Á	609	ÐÂÎ÷À¼	10	Ò»°ãÃ³Ò×	2014	Ç§¿Ë	0	?	31,399
201911	38089400	Ïû¶¾¼Á	611	°Í²¼ÑÇÐÂ¼¸ÄÚÑÇ	10	Ò»°ãÃ³Ò×	35170	Ç§¿Ë	0	?	142,594
201911	38089400	Ïû¶¾¼Á	613	ËùÂÞÃÅÈºµº	10	Ò»°ãÃ³Ò×	600	Ç§¿Ë	0	?	1,910
201911	84192000	Ò½ÓÃ»òÊµÑéÊÒÓÃÏû¶¾Æ÷¾ß	102	°ÍÁÖ	10	Ò»°ãÃ³Ò×	5	Ì¨	412	Ç§¿Ë	55,114
201911	84192000	Ò½ÓÃ»òÊµÑéÊÒÓÃÏû¶¾Æ÷¾ß	103	ÃÏ¼ÓÀ­¹ú	10	Ò»°ãÃ³Ò×	67	Ì¨	5039	Ç§¿Ë	531,251
201911	84192000	Ò½ÓÃ»òÊµÑéÊÒÓÃÏû¶¾Æ÷¾ß	106	Ãåµé	10	Ò»°ãÃ³Ò×	72	Ì¨	1165	Ç§¿Ë	99,422
201911	84192000	Ò½ÓÃ»òÊµÑéÊÒÓÃÏû¶¾Æ÷¾ß	107	¼íÆÒÕ¯	10	Ò»°ãÃ³Ò×	55	Ì¨	1558	Ç§¿Ë	85,618
201911	84192000	Ò½ÓÃ»òÊµÑéÊÒÓÃÏû¶¾Æ÷¾ß	110	ÖÐ¹úÏã¸Û	10	Ò»°ãÃ³Ò×	180	Ì¨	3257	Ç§¿Ë	627,191
201911	84192000	Ò½ÓÃ»òÊµÑéÊÒÓÃÏû¶¾Æ÷¾ß	111	Ó¡¶È	10	Ò»°ãÃ³Ò×	262	Ì¨	5462	Ç§¿Ë	674,577
201911	84192000	Ò½ÓÃ»òÊµÑéÊÒÓÃÏû¶¾Æ÷¾ß	112	Ó¡¶ÈÄáÎ÷ÑÇ	10	Ò»°ãÃ³Ò×	102	Ì¨	27203	Ç§¿Ë	2,932,334
201911	84192000	Ò½ÓÃ»òÊµÑéÊÒÓÃÏû¶¾Æ÷¾ß	114	ÒÁÀ­¿Ë	10	Ò»°ãÃ³Ò×	51	Ì¨	2552	Ç§¿Ë	254,447
201911	84192000	Ò½ÓÃ»òÊµÑéÊÒÓÃÏû¶¾Æ÷¾ß	115	ÒÔÉ«ÁÐ	10	Ò»°ãÃ³Ò×	4	Ì¨	360	Ç§¿Ë	21,790
201911	84192000	Ò½ÓÃ»òÊµÑéÊÒÓÃÏû¶¾Æ÷¾ß	116	ÈÕ±¾	10	Ò»°ãÃ³Ò×	3	Ì¨	90	Ç§¿Ë	9,480
201911	84192000	Ò½ÓÃ»òÊµÑéÊÒÓÃÏû¶¾Æ÷¾ß	117	Ô¼µ©	10	Ò»°ãÃ³Ò×	6	Ì¨	138	Ç§¿Ë	4,286
201911	84192000	Ò½ÓÃ»òÊµÑéÊÒÓÃÏû¶¾Æ÷¾ß	118	¿ÆÍþÌØ	10	Ò»°ãÃ³Ò×	12	Ì¨	144	Ç§¿Ë	8,702
201911	84192000	Ò½ÓÃ»òÊµÑéÊÒÓÃÏû¶¾Æ÷¾ß	119	ÀÏÎÎ	10	Ò»°ãÃ³Ò×	2	Ì¨	140	Ç§¿Ë	3,322
201911	84192000	Ò½ÓÃ»òÊµÑéÊÒÓÃÏû¶¾Æ÷¾ß	121	ÖÐ¹ú°ÄÃÅ	10	Ò»°ãÃ³Ò×	23	Ì¨	615	Ç§¿Ë	20,866
201911	84192000	Ò½ÓÃ»òÊµÑéÊÒÓÃÏû¶¾Æ÷¾ß	122	ÂíÀ´Î÷ÑÇ	10	Ò»°ãÃ³Ò×	1155	Ì¨	4298	Ç§¿Ë	1,814,728
201911	84192000	Ò½ÓÃ»òÊµÑéÊÒÓÃÏû¶¾Æ÷¾ß	123	Âí¶û´ú·ò	10	Ò»°ãÃ³Ò×	1	Ì¨	4	Ç§¿Ë	57
201911	84192000	Ò½ÓÃ»òÊµÑéÊÒÓÃÏû¶¾Æ÷¾ß	124	ÃÉ¹Å	10	Ò»°ãÃ³Ò×	13	Ì¨	907	Ç§¿Ë	47,872
201911	84192000	Ò½ÓÃ»òÊµÑéÊÒÓÃÏû¶¾Æ÷¾ß	125	Äá²´¶ûÁª°îÃñÖ÷¹²ºÍ¹ú	10	Ò»°ãÃ³Ò×	3	Ì¨	330	Ç§¿Ë	63,884
201911	84192000	Ò½ÓÃ»òÊµÑéÊÒÓÃÏû¶¾Æ÷¾ß	126	°¢Âü	10	Ò»°ãÃ³Ò×	4	Ì¨	249	Ç§¿Ë	21,258
201911	84192000	Ò½ÓÃ»òÊµÑéÊÒÓÃÏû¶¾Æ÷¾ß	127	°Í»ùË¹Ì¹	10	Ò»°ãÃ³Ò×	28	Ì¨	3667	Ç§¿Ë	185,372
201911	84192000	Ò½ÓÃ»òÊµÑéÊÒÓÃÏû¶¾Æ÷¾ß	129	·ÆÂÉ±ö	10	Ò»°ãÃ³Ò×	84	Ì¨	9766	Ç§¿Ë	862,138
201911	84192000	Ò½ÓÃ»òÊµÑéÊÒÓÃÏû¶¾Æ÷¾ß	131	É³ÌØ°¢À­²®	10	Ò»°ãÃ³Ò×	634	Ì¨	10378	Ç§¿Ë	589,827
201911	84192000	Ò½ÓÃ»òÊµÑéÊÒÓÃÏû¶¾Æ÷¾ß	132	ÐÂ¼ÓÆÂ	10	Ò»°ãÃ³Ò×	2692	Ì¨	10129	Ç§¿Ë	3,469,956
201911	84192000	Ò½ÓÃ»òÊµÑéÊÒÓÃÏû¶¾Æ÷¾ß	133	º«¹ú	10	Ò»°ãÃ³Ò×	26	Ì¨	2746	Ç§¿Ë	623,154
201911	84192000	Ò½ÓÃ»òÊµÑéÊÒÓÃÏû¶¾Æ÷¾ß	134	Ë¹ÀïÀ¼¿¨	10	Ò»°ãÃ³Ò×	11	Ì¨	45096	Ç§¿Ë	4,420,153
201911	84192000	Ò½ÓÃ»òÊµÑéÊÒÓÃÏû¶¾Æ÷¾ß	135	ÐðÀûÑÇ	10	Ò»°ãÃ³Ò×	4	Ì¨	170	Ç§¿Ë	26,261
201911	84192000	Ò½ÓÃ»òÊµÑéÊÒÓÃÏû¶¾Æ÷¾ß	136	Ì©¹ú	10	Ò»°ãÃ³Ò×	305	Ì¨	7196	Ç§¿Ë	238,819
201911	84192000	Ò½ÓÃ»òÊµÑéÊÒÓÃÏû¶¾Æ÷¾ß	137	ÍÁ¶úÆä	10	Ò»°ãÃ³Ò×	460	Ì¨	39419	Ç§¿Ë	2,341,085
201911	84192000	Ò½ÓÃ»òÊµÑéÊÒÓÃÏû¶¾Æ÷¾ß	138	°¢ÁªÇõ	10	Ò»°ãÃ³Ò×	34	Ì¨	784	Ç§¿Ë	150,033
201911	84192000	Ò½ÓÃ»òÊµÑéÊÒÓÃÏû¶¾Æ÷¾ß	141	Ô½ÄÏ	10	Ò»°ãÃ³Ò×	615	Ì¨	45206	Ç§¿Ë	2,838,024
201911	84192000	Ò½ÓÃ»òÊµÑéÊÒÓÃÏû¶¾Æ÷¾ß	143	ÖÐ¹úÌ¨Íå	10	Ò»°ãÃ³Ò×	26	Ì¨	1100	Ç§¿Ë	193,562
201911	84192000	Ò½ÓÃ»òÊµÑéÊÒÓÃÏû¶¾Æ÷¾ß	145	¹þÈø¿ËË¹Ì¹	10	Ò»°ãÃ³Ò×	500	Ì¨	2100	Ç§¿Ë	35,364
201911	84192000	Ò½ÓÃ»òÊµÑéÊÒÓÃÏû¶¾Æ÷¾ß	147	Ëþ¼ª¿ËË¹Ì¹	10	Ò»°ãÃ³Ò×	1	Ì¨	1025	Ç§¿Ë	89,117
201911	84192000	Ò½ÓÃ»òÊµÑéÊÒÓÃÏû¶¾Æ÷¾ß	148	ÍÁ¿âÂüË¹Ì¹	10	Ò»°ãÃ³Ò×	20	Ì¨	800	Ç§¿Ë	114,609
201911	84192000	Ò½ÓÃ»òÊµÑéÊÒÓÃÏû¶¾Æ÷¾ß	149	ÎÚ×È±ð¿ËË¹Ì¹	10	Ò»°ãÃ³Ò×	42	Ì¨	9391	Ç§¿Ë	1,131,873
201911	84192000	Ò½ÓÃ»òÊµÑéÊÒÓÃÏû¶¾Æ÷¾ß	201	°¢¶û¼°ÀûÑÇ	10	Ò»°ãÃ³Ò×	125	Ì¨	6940	Ç§¿Ë	737,221
201911	84192000	Ò½ÓÃ»òÊµÑéÊÒÓÃÏû¶¾Æ÷¾ß	202	°²¸çÀ­	10	Ò»°ãÃ³Ò×	2	Ì¨	338	Ç§¿Ë	191,014
201911	84192000	Ò½ÓÃ»òÊµÑéÊÒÓÃÏû¶¾Æ÷¾ß	203	±´Äþ	10	Ò»°ãÃ³Ò×	4	Ì¨	72	Ç§¿Ë	6,339
201911	84192000	Ò½ÓÃ»òÊµÑéÊÒÓÃÏû¶¾Æ÷¾ß	206	¿¦ÂóÂ¡	10	Ò»°ãÃ³Ò×	23	Ì¨	1025	Ç§¿Ë	81,377
201911	84192000	Ò½ÓÃ»òÊµÑéÊÒÓÃÏû¶¾Æ÷¾ß	209	ÖÐ·Ç	11	¹ú¼Ò¼ä¡¢¹ú¼Ê×éÖ¯ÎÞ³¥Ô®ÖúºÍÔùËÍµÄÎï×Ê	3	Ì¨	344	Ç§¿Ë	126,381
201911	84192000	Ò½ÓÃ»òÊµÑéÊÒÓÃÏû¶¾Æ÷¾ß	212	¿ÆÄ¦ÂÞ	10	Ò»°ãÃ³Ò×	1	Ì¨	90	Ç§¿Ë	7,188
201911	84192000	Ò½ÓÃ»òÊµÑéÊÒÓÃÏû¶¾Æ÷¾ß	215	°£¼°	10	Ò»°ãÃ³Ò×	64	Ì¨	53150	Ç§¿Ë	10,272,057
201911	84192000	Ò½ÓÃ»òÊµÑéÊÒÓÃÏû¶¾Æ÷¾ß	217	°£Èû¶í±ÈÑÇ	10	Ò»°ãÃ³Ò×	2	Ì¨	48	Ç§¿Ë	4,816
201911	84192000	Ò½ÓÃ»òÊµÑéÊÒÓÃÏû¶¾Æ÷¾ß	220	¼ÓÄÉ	10	Ò»°ãÃ³Ò×	21	Ì¨	693	Ç§¿Ë	58,604
201911	84192000	Ò½ÓÃ»òÊµÑéÊÒÓÃÏû¶¾Æ÷¾ß	221	¼¸ÄÚÑÇ	10	Ò»°ãÃ³Ò×	7	Ì¨	423	Ç§¿Ë	77,462
201911	84192000	Ò½ÓÃ»òÊµÑéÊÒÓÃÏû¶¾Æ÷¾ß	223	¿ÆÌØµÏÍß	10	Ò»°ãÃ³Ò×	23	Ì¨	658	Ç§¿Ë	38,442
201911	84192000	Ò½ÓÃ»òÊµÑéÊÒÓÃÏû¶¾Æ÷¾ß	224	¿ÏÄáÑÇ	10	Ò»°ãÃ³Ò×	105	Ì¨	2968	Ç§¿Ë	256,163
201911	84192000	Ò½ÓÃ»òÊµÑéÊÒÓÃÏû¶¾Æ÷¾ß	226	Àû±ÈÑÇ	10	Ò»°ãÃ³Ò×	45	Ì¨	1471	Ç§¿Ë	81,491
201911	84192000	Ò½ÓÃ»òÊµÑéÊÒÓÃÏû¶¾Æ÷¾ß	228	ÂíÀ­Î¬	10	Ò»°ãÃ³Ò×	8	Ì¨	632	Ç§¿Ë	50,817
201911	84192000	Ò½ÓÃ»òÊµÑéÊÒÓÃÏû¶¾Æ÷¾ß	229	ÂíÀï	10	Ò»°ãÃ³Ò×	1	Ì¨	53	Ç§¿Ë	6,153
201911	84192000	Ò½ÓÃ»òÊµÑéÊÒÓÃÏû¶¾Æ÷¾ß	230	Ã«ÀïËþÄáÑÇ	10	Ò»°ãÃ³Ò×	2	Ì¨	282	Ç§¿Ë	54,500
201911	84192000	Ò½ÓÃ»òÊµÑéÊÒÓÃÏû¶¾Æ÷¾ß	231	Ã«ÀïÇóË¹	10	Ò»°ãÃ³Ò×	1	Ì¨	1	Ç§¿Ë	1,029
201911	84192000	Ò½ÓÃ»òÊµÑéÊÒÓÃÏû¶¾Æ÷¾ß	232	Ä¦Âå¸ç	10	Ò»°ãÃ³Ò×	75	Ì¨	4260	Ç§¿Ë	573,034
201911	84192000	Ò½ÓÃ»òÊµÑéÊÒÓÃÏû¶¾Æ÷¾ß	233	ÄªÉ£±È¿Ë	10	Ò»°ãÃ³Ò×	47	Ì¨	11645	Ç§¿Ë	1,312,826
201911	84192000	Ò½ÓÃ»òÊµÑéÊÒÓÃÏû¶¾Æ÷¾ß	236	ÄáÈÕÀûÑÇ	10	Ò»°ãÃ³Ò×	416	Ì¨	10033	Ç§¿Ë	567,368
201911	84192000	Ò½ÓÃ»òÊµÑéÊÒÓÃÏû¶¾Æ÷¾ß	238	Â¬Íú´ï	10	Ò»°ãÃ³Ò×	15	Ì¨	675	Ç§¿Ë	86,775
201911	84192000	Ò½ÓÃ»òÊµÑéÊÒÓÃÏû¶¾Æ÷¾ß	240	ÈûÄÚ¼Ó¶û	10	Ò»°ãÃ³Ò×	3	Ì¨	51	Ç§¿Ë	2,883
201911	84192000	Ò½ÓÃ»òÊµÑéÊÒÓÃÏû¶¾Æ÷¾ß	242	ÈûÀ­Àû°º	11	¹ú¼Ò¼ä¡¢¹ú¼Ê×éÖ¯ÎÞ³¥Ô®ÖúºÍÔùËÍµÄÎï×Ê	1	Ì¨	60	Ç§¿Ë	343,118
201911	84192000	Ò½ÓÃ»òÊµÑéÊÒÓÃÏû¶¾Æ÷¾ß	244	ÄÏ·Ç	10	Ò»°ãÃ³Ò×	59	Ì¨	6736	Ç§¿Ë	563,095
201911	84192000	Ò½ÓÃ»òÊµÑéÊÒÓÃÏû¶¾Æ÷¾ß	246	ËÕµ¤	10	Ò»°ãÃ³Ò×	1	Ì¨	68	Ç§¿Ë	6,507
201911	84192000	Ò½ÓÃ»òÊµÑéÊÒÓÃÏû¶¾Æ÷¾ß	247	Ì¹É£ÄáÑÇ	10	Ò»°ãÃ³Ò×	93	Ì¨	4886	Ç§¿Ë	496,991
201911	84192000	Ò½ÓÃ»òÊµÑéÊÒÓÃÏû¶¾Æ÷¾ß	249	Í»ÄáË¹	10	Ò»°ãÃ³Ò×	15	Ì¨	855	Ç§¿Ë	108,241
201911	84192000	Ò½ÓÃ»òÊµÑéÊÒÓÃÏû¶¾Æ÷¾ß	250	ÎÚ¸É´ï	10	Ò»°ãÃ³Ò×	6	Ì¨	600	Ç§¿Ë	68,270
201911	84192000	Ò½ÓÃ»òÊµÑéÊÒÓÃÏû¶¾Æ÷¾ß	253	ÔÞ±ÈÑÇ	10	Ò»°ãÃ³Ò×	9	Ì¨	579	Ç§¿Ë	42,306
201911	84192000	Ò½ÓÃ»òÊµÑéÊÒÓÃÏû¶¾Æ÷¾ß	253	ÔÞ±ÈÑÇ	11	¹ú¼Ò¼ä¡¢¹ú¼Ê×éÖ¯ÎÞ³¥Ô®ÖúºÍÔùËÍµÄÎï×Ê	3	Ì¨	344	Ç§¿Ë	126,413
201911	84192000	Ò½ÓÃ»òÊµÑéÊÒÓÃÏû¶¾Æ÷¾ß	254	½ò°Í²¼Î¤	10	Ò»°ãÃ³Ò×	4	Ì¨	985	Ç§¿Ë	55,719
201911	84192000	Ò½ÓÃ»òÊµÑéÊÒÓÃÏû¶¾Æ÷¾ß	301	±ÈÀûÊ±	10	Ò»°ãÃ³Ò×	18	Ì¨	191	Ç§¿Ë	12,508
201911	84192000	Ò½ÓÃ»òÊµÑéÊÒÓÃÏû¶¾Æ÷¾ß	303	Ó¢¹ú	10	Ò»°ãÃ³Ò×	338	Ì¨	3707	Ç§¿Ë	1,077,230
201911	84192000	Ò½ÓÃ»òÊµÑéÊÒÓÃÏû¶¾Æ÷¾ß	304	µÂ¹ú	10	Ò»°ãÃ³Ò×	212	Ì¨	7269	Ç§¿Ë	1,856,501
201911	84192000	Ò½ÓÃ»òÊµÑéÊÒÓÃÏû¶¾Æ÷¾ß	305	·¨¹ú	10	Ò»°ãÃ³Ò×	23809	Ì¨	5684	Ç§¿Ë	2,726,695
201911	84192000	Ò½ÓÃ»òÊµÑéÊÒÓÃÏû¶¾Æ÷¾ß	307	Òâ´óÀû	10	Ò»°ãÃ³Ò×	100	Ì¨	5444	Ç§¿Ë	713,035
201911	84192000	Ò½ÓÃ»òÊµÑéÊÒÓÃÏû¶¾Æ÷¾ß	308	Â¬É­±¤	10	Ò»°ãÃ³Ò×	125	Ì¨	78	Ç§¿Ë	6,464
201911	84192000	Ò½ÓÃ»òÊµÑéÊÒÓÃÏû¶¾Æ÷¾ß	309	ºÉÀ¼	10	Ò»°ãÃ³Ò×	562	Ì¨	5593	Ç§¿Ë	1,086,174
201911	84192000	Ò½ÓÃ»òÊµÑéÊÒÓÃÏû¶¾Æ÷¾ß	310	Ï£À°	10	Ò»°ãÃ³Ò×	41	Ì¨	2040	Ç§¿Ë	296,811
201911	84192000	Ò½ÓÃ»òÊµÑéÊÒÓÃÏû¶¾Æ÷¾ß	311	ÆÏÌÑÑÀ	10	Ò»°ãÃ³Ò×	16	Ì¨	721	Ç§¿Ë	125,218
201911	84192000	Ò½ÓÃ»òÊµÑéÊÒÓÃÏû¶¾Æ÷¾ß	312	Î÷°àÑÀ	10	Ò»°ãÃ³Ò×	370	Ì¨	5441	Ç§¿Ë	702,588
201911	84192000	Ò½ÓÃ»òÊµÑéÊÒÓÃÏû¶¾Æ÷¾ß	313	°¢¶û°ÍÄáÑÇ	10	Ò»°ãÃ³Ò×	10	Ì¨	470	Ç§¿Ë	68,553
201911	84192000	Ò½ÓÃ»òÊµÑéÊÒÓÃÏû¶¾Æ÷¾ß	316	±£¼ÓÀûÑÇ	10	Ò»°ãÃ³Ò×	21	Ì¨	2828	Ç§¿Ë	396,617
201911	84192000	Ò½ÓÃ»òÊµÑéÊÒÓÃÏû¶¾Æ÷¾ß	322	±ùµº	10	Ò»°ãÃ³Ò×	1	Ì¨	53	Ç§¿Ë	7,181
201911	84192000	Ò½ÓÃ»òÊµÑéÊÒÓÃÏû¶¾Æ÷¾ß	326	Å²Íþ	10	Ò»°ãÃ³Ò×	25	Ì¨	37	Ç§¿Ë	11,375
201911	84192000	Ò½ÓÃ»òÊµÑéÊÒÓÃÏû¶¾Æ÷¾ß	327	²¨À¼	10	Ò»°ãÃ³Ò×	467	Ì¨	14854	Ç§¿Ë	1,658,301
201911	84192000	Ò½ÓÃ»òÊµÑéÊÒÓÃÏû¶¾Æ÷¾ß	328	ÂÞÂíÄáÑÇ	10	Ò»°ãÃ³Ò×	131	Ì¨	6680	Ç§¿Ë	792,224
201911	84192000	Ò½ÓÃ»òÊµÑéÊÒÓÃÏû¶¾Æ÷¾ß	330	Èðµä	10	Ò»°ãÃ³Ò×	8	Ì¨	531	Ç§¿Ë	102,706
201911	84192000	Ò½ÓÃ»òÊµÑéÊÒÓÃÏû¶¾Æ÷¾ß	334	°®É³ÄáÑÇ	10	Ò»°ãÃ³Ò×	48	Ì¨	62	Ç§¿Ë	21,312
201911	84192000	Ò½ÓÃ»òÊµÑéÊÒÓÃÏû¶¾Æ÷¾ß	335	À­ÍÑÎ¬ÑÇ	10	Ò»°ãÃ³Ò×	5	Ì¨	3317	Ç§¿Ë	299,763
201911	84192000	Ò½ÓÃ»òÊµÑéÊÒÓÃÏû¶¾Æ÷¾ß	336	Á¢ÌÕÍð	10	Ò»°ãÃ³Ò×	3	Ì¨	165	Ç§¿Ë	25,462
201911	84192000	Ò½ÓÃ»òÊµÑéÊÒÓÃÏû¶¾Æ÷¾ß	337	¸ñÂ³¼ªÑÇ	10	Ò»°ãÃ³Ò×	18	Ì¨	1448	Ç§¿Ë	192,046
201911	84192000	Ò½ÓÃ»òÊµÑéÊÒÓÃÏû¶¾Æ÷¾ß	338	ÑÇÃÀÄáÑÇ	10	Ò»°ãÃ³Ò×	41	Ì¨	1173	Ç§¿Ë	117,015
201911	84192000	Ò½ÓÃ»òÊµÑéÊÒÓÃÏû¶¾Æ÷¾ß	339	°¢Èû°Ý½®	10	Ò»°ãÃ³Ò×	7	Ì¨	361	Ç§¿Ë	41,911
201911	84192000	Ò½ÓÃ»òÊµÑéÊÒÓÃÏû¶¾Æ÷¾ß	340	°×¶íÂÞË¹	10	Ò»°ãÃ³Ò×	1566	Ì¨	4650	Ç§¿Ë	143,710
201911	84192000	Ò½ÓÃ»òÊµÑéÊÒÓÃÏû¶¾Æ÷¾ß	343	Ä¦¶û¶àÍß	10	Ò»°ãÃ³Ò×	18	Ì¨	1106	Ç§¿Ë	116,586
201911	84192000	Ò½ÓÃ»òÊµÑéÊÒÓÃÏû¶¾Æ÷¾ß	344	¶íÂÞË¹Áª°î	10	Ò»°ãÃ³Ò×	2673	Ì¨	73578	Ç§¿Ë	8,407,313
201911	84192000	Ò½ÓÃ»òÊµÑéÊÒÓÃÏû¶¾Æ÷¾ß	347	ÎÚ¿ËÀ¼	10	Ò»°ãÃ³Ò×	81	Ì¨	4274	Ç§¿Ë	606,293
201911	84192000	Ò½ÓÃ»òÊµÑéÊÒÓÃÏû¶¾Æ÷¾ß	352	½Ý¿Ë	10	Ò»°ãÃ³Ò×	3	Ì¨	152	Ç§¿Ë	22,426
201911	84192000	Ò½ÓÃ»òÊµÑéÊÒÓÃÏû¶¾Æ÷¾ß	355	²¨ºÚ	10	Ò»°ãÃ³Ò×	3	Ì¨	167	Ç§¿Ë	26,884
201911	84192000	Ò½ÓÃ»òÊµÑéÊÒÓÃÏû¶¾Æ÷¾ß	358	Èû¶ûÎ¬ÑÇ	10	Ò»°ãÃ³Ò×	9	Ì¨	747	Ç§¿Ë	145,653
201911	84192000	Ò½ÓÃ»òÊµÑéÊÒÓÃÏû¶¾Æ÷¾ß	402	°¢¸ùÍ¢	10	Ò»°ãÃ³Ò×	23	Ì¨	4320	Ç§¿Ë	681,475
201911	84192000	Ò½ÓÃ»òÊµÑéÊÒÓÃÏû¶¾Æ÷¾ß	408	¶àÃñ×å²£ÀûÎ¬ÑÇ¹ú	10	Ò»°ãÃ³Ò×	1	Ì¨	1	Ç§¿Ë	601
201911	84192000	Ò½ÓÃ»òÊµÑéÊÒÓÃÏû¶¾Æ÷¾ß	412	ÖÇÀû	10	Ò»°ãÃ³Ò×	27	Ì¨	917	Ç§¿Ë	106,298
201911	84192000	Ò½ÓÃ»òÊµÑéÊÒÓÃÏû¶¾Æ÷¾ß	413	¸çÂ×±ÈÑÇ	10	Ò»°ãÃ³Ò×	32	Ì¨	9632	Ç§¿Ë	945,683
201911	84192000	Ò½ÓÃ»òÊµÑéÊÒÓÃÏû¶¾Æ÷¾ß	418	¶àÃ×Äá¼Ó¹²ºÍ¹ú	10	Ò»°ãÃ³Ò×	16	Ì¨	569	Ç§¿Ë	67,636
201911	84192000	Ò½ÓÃ»òÊµÑéÊÒÓÃÏû¶¾Æ÷¾ß	419	¶ò¹Ï¶à¶û	10	Ò»°ãÃ³Ò×	192	Ì¨	2776	Ç§¿Ë	248,069
201911	84192000	Ò½ÓÃ»òÊµÑéÊÒÓÃÏû¶¾Æ÷¾ß	423	Î£µØÂíÀ­	10	Ò»°ãÃ³Ò×	35	Ì¨	2125	Ç§¿Ë	304,350
201911	84192000	Ò½ÓÃ»òÊµÑéÊÒÓÃÏû¶¾Æ÷¾ß	424	¹çÑÇÄÇ	10	Ò»°ãÃ³Ò×	1	Ì¨	40	Ç§¿Ë	2,264
201911	84192000	Ò½ÓÃ»òÊµÑéÊÒÓÃÏû¶¾Æ÷¾ß	426	ºé¶¼À­Ë¹	10	Ò»°ãÃ³Ò×	5	Ì¨	505	Ç§¿Ë	65,531
201911	84192000	Ò½ÓÃ»òÊµÑéÊÒÓÃÏû¶¾Æ÷¾ß	427	ÑÀÂò¼Ó	10	Ò»°ãÃ³Ò×	1	Ì¨	1300	Ç§¿Ë	189,981
201911	84192000	Ò½ÓÃ»òÊµÑéÊÒÓÃÏû¶¾Æ÷¾ß	429	Ä«Î÷¸ç	10	Ò»°ãÃ³Ò×	228	Ì¨	15616	Ç§¿Ë	1,096,822
201911	84192000	Ò½ÓÃ»òÊµÑéÊÒÓÃÏû¶¾Æ÷¾ß	432	°ÍÄÃÂí	10	Ò»°ãÃ³Ò×	4	Ì¨	110	Ç§¿Ë	13,866
201911	84192000	Ò½ÓÃ»òÊµÑéÊÒÓÃÏû¶¾Æ÷¾ß	433	°ÍÀ­¹ç	10	Ò»°ãÃ³Ò×	28	Ì¨	936	Ç§¿Ë	76,462
201911	84192000	Ò½ÓÃ»òÊµÑéÊÒÓÃÏû¶¾Æ÷¾ß	434	ÃØÂ³	10	Ò»°ãÃ³Ò×	210	Ì¨	7643	Ç§¿Ë	720,261
201911	84192000	Ò½ÓÃ»òÊµÑéÊÒÓÃÏû¶¾Æ÷¾ß	440	Èø¶ûÍß¶à	10	Ò»°ãÃ³Ò×	5	Ì¨	728	Ç§¿Ë	117,762
201911	84192000	Ò½ÓÃ»òÊµÑéÊÒÓÃÏû¶¾Æ÷¾ß	442	ÌØÁ¢Äá´ïºÍ¶à°Í¸ç	10	Ò»°ãÃ³Ò×	2	Ì¨	100	Ç§¿Ë	14,857
201911	84192000	Ò½ÓÃ»òÊµÑéÊÒÓÃÏû¶¾Æ÷¾ß	444	ÎÚÀ­¹ç	10	Ò»°ãÃ³Ò×	1	Ì¨	113	Ç§¿Ë	14,574
201911	84192000	Ò½ÓÃ»òÊµÑéÊÒÓÃÏû¶¾Æ÷¾ß	445	Î¯ÄÚÈðÀ­	10	Ò»°ãÃ³Ò×	4	Ì¨	12850	Ç§¿Ë	2,345,300
201911	84192000	Ò½ÓÃ»òÊµÑéÊÒÓÃÏû¶¾Æ÷¾ß	501	¼ÓÄÃ´ó	10	Ò»°ãÃ³Ò×	985	Ì¨	3664	Ç§¿Ë	679,828
201911	84192000	Ò½ÓÃ»òÊµÑéÊÒÓÃÏû¶¾Æ÷¾ß	502	ÃÀ¹ú	10	Ò»°ãÃ³Ò×	5656	Ì¨	28106	Ç§¿Ë	4,303,315
201911	84192000	Ò½ÓÃ»òÊµÑéÊÒÓÃÏû¶¾Æ÷¾ß	601	°Ä´óÀûÑÇ	10	Ò»°ãÃ³Ò×	190	Ì¨	5130	Ç§¿Ë	798,744
201911	84192000	Ò½ÓÃ»òÊµÑéÊÒÓÃÏû¶¾Æ÷¾ß	603	ì³¼Ã	10	Ò»°ãÃ³Ò×	1	Ì¨	14	Ç§¿Ë	1,132
201911	84192000	Ò½ÓÃ»òÊµÑéÊÒÓÃÏû¶¾Æ÷¾ß	609	ÐÂÎ÷À¼	10	Ò»°ãÃ³Ò×	7	Ì¨	222	Ç§¿Ë	16,813
201912	38089400	Ïû¶¾¼Á	103	ÃÏ¼ÓÀ­¹ú	10	Ò»°ãÃ³Ò×	21861	Ç§¿Ë	0	?	87,179
201912	38089400	Ïû¶¾¼Á	105	ÎÄÀ³	10	Ò»°ãÃ³Ò×	1938	Ç§¿Ë	0	?	6,381
201912	38089400	Ïû¶¾¼Á	107	¼íÆÒÕ¯	10	Ò»°ãÃ³Ò×	4000	Ç§¿Ë	0	?	127,358
201912	38089400	Ïû¶¾¼Á	109	³¯ÏÊ	10	Ò»°ãÃ³Ò×	5343	Ç§¿Ë	0	?	61,156
201912	38089400	Ïû¶¾¼Á	110	ÖÐ¹úÏã¸Û	10	Ò»°ãÃ³Ò×	964733	Ç§¿Ë	0	?	10,612,284
201912	38089400	Ïû¶¾¼Á	111	Ó¡¶È	10	Ò»°ãÃ³Ò×	182126	Ç§¿Ë	0	?	2,879,989
201912	38089400	Ïû¶¾¼Á	112	Ó¡¶ÈÄáÎ÷ÑÇ	10	Ò»°ãÃ³Ò×	463474	Ç§¿Ë	0	?	4,906,932
201912	38089400	Ïû¶¾¼Á	115	ÒÔÉ«ÁÐ	10	Ò»°ãÃ³Ò×	3000	Ç§¿Ë	0	?	42,133
201912	38089400	Ïû¶¾¼Á	116	ÈÕ±¾	10	Ò»°ãÃ³Ò×	80090	Ç§¿Ë	0	?	1,544,232
201912	38089400	Ïû¶¾¼Á	117	Ô¼µ©	10	Ò»°ãÃ³Ò×	465	Ç§¿Ë	0	?	49,532
201912	38089400	Ïû¶¾¼Á	121	ÖÐ¹ú°ÄÃÅ	10	Ò»°ãÃ³Ò×	15216	Ç§¿Ë	0	?	321,105
201912	38089400	Ïû¶¾¼Á	122	ÂíÀ´Î÷ÑÇ	10	Ò»°ãÃ³Ò×	53564	Ç§¿Ë	0	?	1,662,342
201912	38089400	Ïû¶¾¼Á	124	ÃÉ¹Å	10	Ò»°ãÃ³Ò×	1020	Ç§¿Ë	0	?	35,455
201912	38089400	Ïû¶¾¼Á	125	Äá²´¶ûÁª°îÃñÖ÷¹²ºÍ¹ú	10	Ò»°ãÃ³Ò×	2000	Ç§¿Ë	0	?	44,000
201912	38089400	Ïû¶¾¼Á	126	°¢Âü	10	Ò»°ãÃ³Ò×	673	Ç§¿Ë	0	?	22,759
201912	38089400	Ïû¶¾¼Á	127	°Í»ùË¹Ì¹	10	Ò»°ãÃ³Ò×	27100	Ç§¿Ë	0	?	347,179
201912	38089400	Ïû¶¾¼Á	129	·ÆÂÉ±ö	10	Ò»°ãÃ³Ò×	153632	Ç§¿Ë	0	?	4,779,319
201912	38089400	Ïû¶¾¼Á	131	É³ÌØ°¢À­²®	10	Ò»°ãÃ³Ò×	16000	Ç§¿Ë	0	?	48,464
201912	38089400	Ïû¶¾¼Á	132	ÐÂ¼ÓÆÂ	10	Ò»°ãÃ³Ò×	198340	Ç§¿Ë	0	?	2,206,452
201912	38089400	Ïû¶¾¼Á	133	º«¹ú	10	Ò»°ãÃ³Ò×	147725	Ç§¿Ë	0	?	1,620,738
201912	38089400	Ïû¶¾¼Á	134	Ë¹ÀïÀ¼¿¨	10	Ò»°ãÃ³Ò×	350	Ç§¿Ë	0	?	30,210
201912	38089400	Ïû¶¾¼Á	136	Ì©¹ú	10	Ò»°ãÃ³Ò×	140491	Ç§¿Ë	0	?	1,870,170
201912	38089400	Ïû¶¾¼Á	137	ÍÁ¶úÆä	10	Ò»°ãÃ³Ò×	47021	Ç§¿Ë	0	?	669,752
201912	38089400	Ïû¶¾¼Á	138	°¢ÁªÇõ	10	Ò»°ãÃ³Ò×	119700	Ç§¿Ë	0	?	675,446
201912	38089400	Ïû¶¾¼Á	141	Ô½ÄÏ	10	Ò»°ãÃ³Ò×	353883	Ç§¿Ë	0	?	3,034,176
201912	38089400	Ïû¶¾¼Á	143	ÖÐ¹úÌ¨Íå	10	Ò»°ãÃ³Ò×	300704	Ç§¿Ë	0	?	3,863,186
201912	38089400	Ïû¶¾¼Á	214	¼ª²¼Ìá	10	Ò»°ãÃ³Ò×	39	Ç§¿Ë	0	?	1,310
201912	38089400	Ïû¶¾¼Á	215	°£¼°	10	Ò»°ãÃ³Ò×	9768	Ç§¿Ë	0	?	294,580
201912	38089400	Ïû¶¾¼Á	218	¼ÓÅî	10	Ò»°ãÃ³Ò×	1620	Ç§¿Ë	0	?	7,573
201912	38089400	Ïû¶¾¼Á	224	¿ÏÄáÑÇ	10	Ò»°ãÃ³Ò×	3000	Ç§¿Ë	0	?	44,591
201912	38089400	Ïû¶¾¼Á	226	Àû±ÈÑÇ	10	Ò»°ãÃ³Ò×	21000	Ç§¿Ë	0	?	140,785
201912	38089400	Ïû¶¾¼Á	235	ÄáÈÕ¶û	10	Ò»°ãÃ³Ò×	11	Ç§¿Ë	0	?	1,780
201912	38089400	Ïû¶¾¼Á	236	ÄáÈÕÀûÑÇ	10	Ò»°ãÃ³Ò×	33074	Ç§¿Ë	0	?	318,004
201912	38089400	Ïû¶¾¼Á	244	ÄÏ·Ç	10	Ò»°ãÃ³Ò×	101390	Ç§¿Ë	0	?	1,214,347
201912	38089400	Ïû¶¾¼Á	247	Ì¹É£ÄáÑÇ	10	Ò»°ãÃ³Ò×	44688	Ç§¿Ë	0	?	489,516
201912	38089400	Ïû¶¾¼Á	250	ÎÚ¸É´ï	10	Ò»°ãÃ³Ò×	150	Ç§¿Ë	0	?	1,052
201912	38089400	Ïû¶¾¼Á	252	¸Õ¹û(½ð)	10	Ò»°ãÃ³Ò×	3126	Ç§¿Ë	0	?	45,508
201912	38089400	Ïû¶¾¼Á	258	¶òÁ¢ÌØÀïÑÇ	11	¹ú¼Ò¼ä¡¢¹ú¼Ê×éÖ¯ÎÞ³¥Ô®ÖúºÍÔùËÍµÄÎï×Ê	160	Ç§¿Ë	0	?	3,099
201912	38089400	Ïû¶¾¼Á	301	±ÈÀûÊ±	10	Ò»°ãÃ³Ò×	52320	Ç§¿Ë	0	?	2,114,848
201912	38089400	Ïû¶¾¼Á	303	Ó¢¹ú	10	Ò»°ãÃ³Ò×	78045	Ç§¿Ë	0	?	756,794
201912	38089400	Ïû¶¾¼Á	304	µÂ¹ú	10	Ò»°ãÃ³Ò×	72006	Ç§¿Ë	0	?	1,220,448
201912	38089400	Ïû¶¾¼Á	305	·¨¹ú	10	Ò»°ãÃ³Ò×	36001	Ç§¿Ë	0	?	987,783
201912	38089400	Ïû¶¾¼Á	309	ºÉÀ¼	10	Ò»°ãÃ³Ò×	415207	Ç§¿Ë	0	?	7,268,823
201912	38089400	Ïû¶¾¼Á	312	Î÷°àÑÀ	10	Ò»°ãÃ³Ò×	69701	Ç§¿Ë	0	?	1,522,040
201912	38089400	Ïû¶¾¼Á	328	ÂÞÂíÄáÑÇ	10	Ò»°ãÃ³Ò×	176	Ç§¿Ë	0	?	28,864
201912	38089400	Ïû¶¾¼Á	330	Èðµä	10	Ò»°ãÃ³Ò×	9	Ç§¿Ë	0	?	5,643
201912	38089400	Ïû¶¾¼Á	335	À­ÍÑÎ¬ÑÇ	10	Ò»°ãÃ³Ò×	0	Ç§¿Ë	0	?	17
201912	38089400	Ïû¶¾¼Á	336	Á¢ÌÕÍð	10	Ò»°ãÃ³Ò×	16000	Ç§¿Ë	0	?	218,947
201912	38089400	Ïû¶¾¼Á	337	¸ñÂ³¼ªÑÇ	10	Ò»°ãÃ³Ò×	21	Ç§¿Ë	0	?	9,443
201912	38089400	Ïû¶¾¼Á	343	Ä¦¶û¶àÍß	10	Ò»°ãÃ³Ò×	14	Ç§¿Ë	0	?	5,540
201912	38089400	Ïû¶¾¼Á	344	¶íÂÞË¹Áª°î	10	Ò»°ãÃ³Ò×	55290	Ç§¿Ë	0	?	1,019,650
201912	38089400	Ïû¶¾¼Á	347	ÎÚ¿ËÀ¼	10	Ò»°ãÃ³Ò×	18970	Ç§¿Ë	0	?	499,551
201912	38089400	Ïû¶¾¼Á	402	°¢¸ùÍ¢	10	Ò»°ãÃ³Ò×	6500	Ç§¿Ë	0	?	89,200
201912	38089400	Ïû¶¾¼Á	410	°ÍÎ÷	10	Ò»°ãÃ³Ò×	209400	Ç§¿Ë	0	?	3,136,272
201912	38089400	Ïû¶¾¼Á	412	ÖÇÀû	10	Ò»°ãÃ³Ò×	110660	Ç§¿Ë	0	?	1,221,368
201912	38089400	Ïû¶¾¼Á	413	¸çÂ×±ÈÑÇ	10	Ò»°ãÃ³Ò×	17500	Ç§¿Ë	0	?	275,464
201912	38089400	Ïû¶¾¼Á	415	¸çË¹´ïÀè¼Ó	10	Ò»°ãÃ³Ò×	27480	Ç§¿Ë	0	?	222,782
201912	38089400	Ïû¶¾¼Á	418	¶àÃ×Äá¼Ó¹²ºÍ¹ú	10	Ò»°ãÃ³Ò×	38000	Ç§¿Ë	0	?	271,427
201912	38089400	Ïû¶¾¼Á	419	¶ò¹Ï¶à¶û	10	Ò»°ãÃ³Ò×	4004	Ç§¿Ë	0	?	24,974
201912	38089400	Ïû¶¾¼Á	426	ºé¶¼À­Ë¹	10	Ò»°ãÃ³Ò×	2	Ç§¿Ë	0	?	1,288
201912	38089400	Ïû¶¾¼Á	429	Ä«Î÷¸ç	10	Ò»°ãÃ³Ò×	21000	Ç§¿Ë	0	?	628,748
201912	38089400	Ïû¶¾¼Á	434	ÃØÂ³	10	Ò»°ãÃ³Ò×	1	Ç§¿Ë	0	?	18
201912	38089400	Ïû¶¾¼Á	440	Èø¶ûÍß¶à	10	Ò»°ãÃ³Ò×	20250	Ç§¿Ë	0	?	142,836
201912	38089400	Ïû¶¾¼Á	442	ÌØÁ¢Äá´ïºÍ¶à°Í¸ç	10	Ò»°ãÃ³Ò×	45480	Ç§¿Ë	0	?	326,095
201912	38089400	Ïû¶¾¼Á	444	ÎÚÀ­¹ç	10	Ò»°ãÃ³Ò×	25	Ç§¿Ë	0	?	326
201912	38089400	Ïû¶¾¼Á	501	¼ÓÄÃ´ó	10	Ò»°ãÃ³Ò×	85902	Ç§¿Ë	0	?	2,233,211
201912	38089400	Ïû¶¾¼Á	502	ÃÀ¹ú	10	Ò»°ãÃ³Ò×	686303	Ç§¿Ë	0	?	15,313,519
201912	38089400	Ïû¶¾¼Á	601	°Ä´óÀûÑÇ	10	Ò»°ãÃ³Ò×	259881	Ç§¿Ë	0	?	5,521,066
201912	38089400	Ïû¶¾¼Á	609	ÐÂÎ÷À¼	10	Ò»°ãÃ³Ò×	1025	Ç§¿Ë	0	?	15,460
201912	38089400	Ïû¶¾¼Á	611	°Í²¼ÑÇÐÂ¼¸ÄÚÑÇ	10	Ò»°ãÃ³Ò×	25352	Ç§¿Ë	0	?	101,070
201912	84192000	Ò½ÓÃ»òÊµÑéÊÒÓÃÏû¶¾Æ÷¾ß	102	°ÍÁÖ	10	Ò»°ãÃ³Ò×	60	Ì¨	1500	Ç§¿Ë	21,035
201912	84192000	Ò½ÓÃ»òÊµÑéÊÒÓÃÏû¶¾Æ÷¾ß	103	ÃÏ¼ÓÀ­¹ú	10	Ò»°ãÃ³Ò×	196	Ì¨	3263	Ç§¿Ë	123,626
201912	84192000	Ò½ÓÃ»òÊµÑéÊÒÓÃÏû¶¾Æ÷¾ß	106	Ãåµé	10	Ò»°ãÃ³Ò×	46	Ì¨	1860	Ç§¿Ë	478,430
201912	84192000	Ò½ÓÃ»òÊµÑéÊÒÓÃÏû¶¾Æ÷¾ß	107	¼íÆÒÕ¯	10	Ò»°ãÃ³Ò×	20	Ì¨	1235	Ç§¿Ë	473,581
201912	84192000	Ò½ÓÃ»òÊµÑéÊÒÓÃÏû¶¾Æ÷¾ß	110	ÖÐ¹úÏã¸Û	10	Ò»°ãÃ³Ò×	234	Ì¨	4525	Ç§¿Ë	300,471
201912	84192000	Ò½ÓÃ»òÊµÑéÊÒÓÃÏû¶¾Æ÷¾ß	111	Ó¡¶È	10	Ò»°ãÃ³Ò×	168	Ì¨	37405	Ç§¿Ë	2,273,522
201912	84192000	Ò½ÓÃ»òÊµÑéÊÒÓÃÏû¶¾Æ÷¾ß	112	Ó¡¶ÈÄáÎ÷ÑÇ	10	Ò»°ãÃ³Ò×	394	Ì¨	31291	Ç§¿Ë	3,514,133
201912	84192000	Ò½ÓÃ»òÊµÑéÊÒÓÃÏû¶¾Æ÷¾ß	113	ÒÁÀÊ	10	Ò»°ãÃ³Ò×	1	Ì¨	6900	Ç§¿Ë	240,400
201912	84192000	Ò½ÓÃ»òÊµÑéÊÒÓÃÏû¶¾Æ÷¾ß	115	ÒÔÉ«ÁÐ	10	Ò»°ãÃ³Ò×	41	Ì¨	2094	Ç§¿Ë	239,902
201912	84192000	Ò½ÓÃ»òÊµÑéÊÒÓÃÏû¶¾Æ÷¾ß	117	Ô¼µ©	10	Ò»°ãÃ³Ò×	10	Ì¨	375	Ç§¿Ë	47,317
201912	84192000	Ò½ÓÃ»òÊµÑéÊÒÓÃÏû¶¾Æ÷¾ß	118	¿ÆÍþÌØ	10	Ò»°ãÃ³Ò×	1	Ì¨	85	Ç§¿Ë	10,671
201912	84192000	Ò½ÓÃ»òÊµÑéÊÒÓÃÏû¶¾Æ÷¾ß	119	ÀÏÎÎ	10	Ò»°ãÃ³Ò×	6	Ì¨	1680	Ç§¿Ë	102,653
201912	84192000	Ò½ÓÃ»òÊµÑéÊÒÓÃÏû¶¾Æ÷¾ß	120	Àè°ÍÄÛ	10	Ò»°ãÃ³Ò×	2	Ì¨	2	Ç§¿Ë	9,684
201912	84192000	Ò½ÓÃ»òÊµÑéÊÒÓÃÏû¶¾Æ÷¾ß	121	ÖÐ¹ú°ÄÃÅ	10	Ò»°ãÃ³Ò×	28	Ì¨	2623	Ç§¿Ë	31,401
201912	84192000	Ò½ÓÃ»òÊµÑéÊÒÓÃÏû¶¾Æ÷¾ß	122	ÂíÀ´Î÷ÑÇ	10	Ò»°ãÃ³Ò×	465	Ì¨	4396	Ç§¿Ë	671,710
201912	84192000	Ò½ÓÃ»òÊµÑéÊÒÓÃÏû¶¾Æ÷¾ß	124	ÃÉ¹Å	10	Ò»°ãÃ³Ò×	5	Ì¨	7192	Ç§¿Ë	152,088
201912	84192000	Ò½ÓÃ»òÊµÑéÊÒÓÃÏû¶¾Æ÷¾ß	125	Äá²´¶ûÁª°îÃñÖ÷¹²ºÍ¹ú	10	Ò»°ãÃ³Ò×	3	Ì¨	120	Ç§¿Ë	84,142
201912	84192000	Ò½ÓÃ»òÊµÑéÊÒÓÃÏû¶¾Æ÷¾ß	126	°¢Âü	10	Ò»°ãÃ³Ò×	118	Ì¨	2543	Ç§¿Ë	212,826
201912	84192000	Ò½ÓÃ»òÊµÑéÊÒÓÃÏû¶¾Æ÷¾ß	127	°Í»ùË¹Ì¹	10	Ò»°ãÃ³Ò×	76	Ì¨	13346	Ç§¿Ë	1,348,367
201912	84192000	Ò½ÓÃ»òÊµÑéÊÒÓÃÏû¶¾Æ÷¾ß	128	°ÍÀÕË¹Ì¹	10	Ò»°ãÃ³Ò×	4	Ì¨	140	Ç§¿Ë	6,989
201912	84192000	Ò½ÓÃ»òÊµÑéÊÒÓÃÏû¶¾Æ÷¾ß	129	·ÆÂÉ±ö	10	Ò»°ãÃ³Ò×	226	Ì¨	5527	Ç§¿Ë	711,107
201912	84192000	Ò½ÓÃ»òÊµÑéÊÒÓÃÏû¶¾Æ÷¾ß	130	¿¨Ëþ¶û	10	Ò»°ãÃ³Ò×	18	Ì¨	480	Ç§¿Ë	316,603
201912	84192000	Ò½ÓÃ»òÊµÑéÊÒÓÃÏû¶¾Æ÷¾ß	131	É³ÌØ°¢À­²®	10	Ò»°ãÃ³Ò×	265	Ì¨	5874	Ç§¿Ë	928,722
201912	84192000	Ò½ÓÃ»òÊµÑéÊÒÓÃÏû¶¾Æ÷¾ß	132	ÐÂ¼ÓÆÂ	10	Ò»°ãÃ³Ò×	185	Ì¨	1923	Ç§¿Ë	634,658
201912	84192000	Ò½ÓÃ»òÊµÑéÊÒÓÃÏû¶¾Æ÷¾ß	133	º«¹ú	10	Ò»°ãÃ³Ò×	28	Ì¨	10202	Ç§¿Ë	2,531,270
201912	84192000	Ò½ÓÃ»òÊµÑéÊÒÓÃÏû¶¾Æ÷¾ß	134	Ë¹ÀïÀ¼¿¨	10	Ò»°ãÃ³Ò×	91	Ì¨	10156	Ç§¿Ë	731,185
201912	84192000	Ò½ÓÃ»òÊµÑéÊÒÓÃÏû¶¾Æ÷¾ß	134	Ë¹ÀïÀ¼¿¨	11	¹ú¼Ò¼ä¡¢¹ú¼Ê×éÖ¯ÎÞ³¥Ô®ÖúºÍÔùËÍµÄÎï×Ê	4	Ì¨	4270	Ç§¿Ë	1,162,160
201912	84192000	Ò½ÓÃ»òÊµÑéÊÒÓÃÏû¶¾Æ÷¾ß	136	Ì©¹ú	10	Ò»°ãÃ³Ò×	59	Ì¨	2769	Ç§¿Ë	693,318
201912	84192000	Ò½ÓÃ»òÊµÑéÊÒÓÃÏû¶¾Æ÷¾ß	137	ÍÁ¶úÆä	10	Ò»°ãÃ³Ò×	127	Ì¨	5806	Ç§¿Ë	763,218
201912	84192000	Ò½ÓÃ»òÊµÑéÊÒÓÃÏû¶¾Æ÷¾ß	138	°¢ÁªÇõ	10	Ò»°ãÃ³Ò×	22	Ì¨	1582	Ç§¿Ë	195,033
201912	84192000	Ò½ÓÃ»òÊµÑéÊÒÓÃÏû¶¾Æ÷¾ß	139	Ò²ÃÅ	10	Ò»°ãÃ³Ò×	43	Ì¨	1393	Ç§¿Ë	141,269
201912	84192000	Ò½ÓÃ»òÊµÑéÊÒÓÃÏû¶¾Æ÷¾ß	141	Ô½ÄÏ	10	Ò»°ãÃ³Ò×	280	Ì¨	9676	Ç§¿Ë	542,245
201912	84192000	Ò½ÓÃ»òÊµÑéÊÒÓÃÏû¶¾Æ÷¾ß	143	ÖÐ¹úÌ¨Íå	10	Ò»°ãÃ³Ò×	30	Ì¨	16814	Ç§¿Ë	1,088,474
201912	84192000	Ò½ÓÃ»òÊµÑéÊÒÓÃÏû¶¾Æ÷¾ß	145	¹þÈø¿ËË¹Ì¹	10	Ò»°ãÃ³Ò×	1	Ì¨	14270	Ç§¿Ë	404,910
201912	84192000	Ò½ÓÃ»òÊµÑéÊÒÓÃÏû¶¾Æ÷¾ß	146	¼ª¶û¼ªË¹Ë¹Ì¹	10	Ò»°ãÃ³Ò×	19	Ì¨	739	Ç§¿Ë	71,030
201912	84192000	Ò½ÓÃ»òÊµÑéÊÒÓÃÏû¶¾Æ÷¾ß	149	ÎÚ×È±ð¿ËË¹Ì¹	10	Ò»°ãÃ³Ò×	9	Ì¨	18980	Ç§¿Ë	2,466,346
201912	84192000	Ò½ÓÃ»òÊµÑéÊÒÓÃÏû¶¾Æ÷¾ß	201	°¢¶û¼°ÀûÑÇ	10	Ò»°ãÃ³Ò×	476	Ì¨	12794	Ç§¿Ë	1,739,258
201912	84192000	Ò½ÓÃ»òÊµÑéÊÒÓÃÏû¶¾Æ÷¾ß	202	°²¸çÀ­	10	Ò»°ãÃ³Ò×	5	Ì¨	418	Ç§¿Ë	63,672
201912	84192000	Ò½ÓÃ»òÊµÑéÊÒÓÃÏû¶¾Æ÷¾ß	205	²¼Â¡µÏ	10	Ò»°ãÃ³Ò×	6	Ì¨	721	Ç§¿Ë	81,428
201912	84192000	Ò½ÓÃ»òÊµÑéÊÒÓÃÏû¶¾Æ÷¾ß	206	¿¦ÂóÂ¡	10	Ò»°ãÃ³Ò×	65	Ì¨	1312	Ç§¿Ë	75,645
201912	84192000	Ò½ÓÃ»òÊµÑéÊÒÓÃÏû¶¾Æ÷¾ß	212	¿ÆÄ¦ÂÞ	10	Ò»°ãÃ³Ò×	1	Ì¨	34	Ç§¿Ë	4,271
201912	84192000	Ò½ÓÃ»òÊµÑéÊÒÓÃÏû¶¾Æ÷¾ß	215	°£¼°	10	Ò»°ãÃ³Ò×	111	Ì¨	5960	Ç§¿Ë	653,687
201912	84192000	Ò½ÓÃ»òÊµÑéÊÒÓÃÏû¶¾Æ÷¾ß	217	°£Èû¶í±ÈÑÇ	10	Ò»°ãÃ³Ò×	7	Ì¨	1639	Ç§¿Ë	211,234
201912	84192000	Ò½ÓÃ»òÊµÑéÊÒÓÃÏû¶¾Æ÷¾ß	219	¸Ô±ÈÑÇ	10	Ò»°ãÃ³Ò×	1	Ì¨	90	Ç§¿Ë	7,931
201912	84192000	Ò½ÓÃ»òÊµÑéÊÒÓÃÏû¶¾Æ÷¾ß	220	¼ÓÄÉ	10	Ò»°ãÃ³Ò×	2	Ì¨	60	Ç§¿Ë	9,802
201912	84192000	Ò½ÓÃ»òÊµÑéÊÒÓÃÏû¶¾Æ÷¾ß	223	¿ÆÌØµÏÍß	10	Ò»°ãÃ³Ò×	20	Ì¨	668	Ç§¿Ë	42,071
201912	84192000	Ò½ÓÃ»òÊµÑéÊÒÓÃÏû¶¾Æ÷¾ß	224	¿ÏÄáÑÇ	10	Ò»°ãÃ³Ò×	220	Ì¨	5708	Ç§¿Ë	397,839
201912	84192000	Ò½ÓÃ»òÊµÑéÊÒÓÃÏû¶¾Æ÷¾ß	225	Àû±ÈÀïÑÇ	10	Ò»°ãÃ³Ò×	1	Ì¨	365	Ç§¿Ë	6,283
201912	84192000	Ò½ÓÃ»òÊµÑéÊÒÓÃÏû¶¾Æ÷¾ß	226	Àû±ÈÑÇ	10	Ò»°ãÃ³Ò×	20	Ì¨	630	Ç§¿Ë	72,923
201912	84192000	Ò½ÓÃ»òÊµÑéÊÒÓÃÏû¶¾Æ÷¾ß	227	Âí´ï¼ÓË¹¼Ó	10	Ò»°ãÃ³Ò×	12	Ì¨	384	Ç§¿Ë	11,744
201912	84192000	Ò½ÓÃ»òÊµÑéÊÒÓÃÏû¶¾Æ÷¾ß	230	Ã«ÀïËþÄáÑÇ	10	Ò»°ãÃ³Ò×	10	Ì¨	182	Ç§¿Ë	8,975
201912	84192000	Ò½ÓÃ»òÊµÑéÊÒÓÃÏû¶¾Æ÷¾ß	232	Ä¦Âå¸ç	10	Ò»°ãÃ³Ò×	42	Ì¨	2556	Ç§¿Ë	411,718
201912	84192000	Ò½ÓÃ»òÊµÑéÊÒÓÃÏû¶¾Æ÷¾ß	233	ÄªÉ£±È¿Ë	10	Ò»°ãÃ³Ò×	16	Ì¨	2488	Ç§¿Ë	221,394
201912	84192000	Ò½ÓÃ»òÊµÑéÊÒÓÃÏû¶¾Æ÷¾ß	235	ÄáÈÕ¶û	10	Ò»°ãÃ³Ò×	1	Ì¨	1000	Ç§¿Ë	97,773
201912	84192000	Ò½ÓÃ»òÊµÑéÊÒÓÃÏû¶¾Æ÷¾ß	236	ÄáÈÕÀûÑÇ	10	Ò»°ãÃ³Ò×	209	Ì¨	4517	Ç§¿Ë	309,327
201912	84192000	Ò½ÓÃ»òÊµÑéÊÒÓÃÏû¶¾Æ÷¾ß	240	ÈûÄÚ¼Ó¶û	11	¹ú¼Ò¼ä¡¢¹ú¼Ê×éÖ¯ÎÞ³¥Ô®ÖúºÍÔùËÍµÄÎï×Ê	2	Ì¨	180	Ç§¿Ë	24,600
201912	84192000	Ò½ÓÃ»òÊµÑéÊÒÓÃÏû¶¾Æ÷¾ß	243	Ë÷ÂíÀï	10	Ò»°ãÃ³Ò×	9	Ì¨	525	Ç§¿Ë	51,781
201912	84192000	Ò½ÓÃ»òÊµÑéÊÒÓÃÏû¶¾Æ÷¾ß	244	ÄÏ·Ç	10	Ò»°ãÃ³Ò×	47	Ì¨	2099	Ç§¿Ë	317,984
201912	84192000	Ò½ÓÃ»òÊµÑéÊÒÓÃÏû¶¾Æ÷¾ß	246	ËÕµ¤	10	Ò»°ãÃ³Ò×	21	Ì¨	3098	Ç§¿Ë	328,490
201912	84192000	Ò½ÓÃ»òÊµÑéÊÒÓÃÏû¶¾Æ÷¾ß	247	Ì¹É£ÄáÑÇ	10	Ò»°ãÃ³Ò×	5	Ì¨	2420	Ç§¿Ë	875,050
201912	84192000	Ò½ÓÃ»òÊµÑéÊÒÓÃÏû¶¾Æ÷¾ß	249	Í»ÄáË¹	10	Ò»°ãÃ³Ò×	69	Ì¨	2689	Ç§¿Ë	278,073
201912	84192000	Ò½ÓÃ»òÊµÑéÊÒÓÃÏû¶¾Æ÷¾ß	253	ÔÞ±ÈÑÇ	10	Ò»°ãÃ³Ò×	1	Ì¨	340	Ç§¿Ë	20,481
201912	84192000	Ò½ÓÃ»òÊµÑéÊÒÓÃÏû¶¾Æ÷¾ß	301	±ÈÀûÊ±	10	Ò»°ãÃ³Ò×	52	Ì¨	500	Ç§¿Ë	53,031
201912	84192000	Ò½ÓÃ»òÊµÑéÊÒÓÃÏû¶¾Æ÷¾ß	302	µ¤Âó	10	Ò»°ãÃ³Ò×	14	Ì¨	616	Ç§¿Ë	73,499
201912	84192000	Ò½ÓÃ»òÊµÑéÊÒÓÃÏû¶¾Æ÷¾ß	303	Ó¢¹ú	10	Ò»°ãÃ³Ò×	931	Ì¨	7033	Ç§¿Ë	1,461,568
201912	84192000	Ò½ÓÃ»òÊµÑéÊÒÓÃÏû¶¾Æ÷¾ß	304	µÂ¹ú	10	Ò»°ãÃ³Ò×	386	Ì¨	5144	Ç§¿Ë	983,731
201912	84192000	Ò½ÓÃ»òÊµÑéÊÒÓÃÏû¶¾Æ÷¾ß	305	·¨¹ú	10	Ò»°ãÃ³Ò×	9018	Ì¨	2155	Ç§¿Ë	909,420
201912	84192000	Ò½ÓÃ»òÊµÑéÊÒÓÃÏû¶¾Æ÷¾ß	307	Òâ´óÀû	10	Ò»°ãÃ³Ò×	529	Ì¨	7426	Ç§¿Ë	1,063,544
201912	84192000	Ò½ÓÃ»òÊµÑéÊÒÓÃÏû¶¾Æ÷¾ß	308	Â¬É­±¤	10	Ò»°ãÃ³Ò×	33	Ì¨	100	Ç§¿Ë	4,252
201912	84192000	Ò½ÓÃ»òÊµÑéÊÒÓÃÏû¶¾Æ÷¾ß	309	ºÉÀ¼	10	Ò»°ãÃ³Ò×	163	Ì¨	6989	Ç§¿Ë	918,716
201912	84192000	Ò½ÓÃ»òÊµÑéÊÒÓÃÏû¶¾Æ÷¾ß	310	Ï£À°	10	Ò»°ãÃ³Ò×	123	Ì¨	795	Ç§¿Ë	61,645
201912	84192000	Ò½ÓÃ»òÊµÑéÊÒÓÃÏû¶¾Æ÷¾ß	311	ÆÏÌÑÑÀ	10	Ò»°ãÃ³Ò×	56	Ì¨	3167	Ç§¿Ë	424,664
201912	84192000	Ò½ÓÃ»òÊµÑéÊÒÓÃÏû¶¾Æ÷¾ß	312	Î÷°àÑÀ	10	Ò»°ãÃ³Ò×	225	Ì¨	10037	Ç§¿Ë	1,403,196
201912	84192000	Ò½ÓÃ»òÊµÑéÊÒÓÃÏû¶¾Æ÷¾ß	313	°¢¶û°ÍÄáÑÇ	10	Ò»°ãÃ³Ò×	1	Ì¨	43	Ç§¿Ë	5,766
201912	84192000	Ò½ÓÃ»òÊµÑéÊÒÓÃÏû¶¾Æ÷¾ß	315	°ÂµØÀû	10	Ò»°ãÃ³Ò×	8	Ì¨	384	Ç§¿Ë	72,927
201912	84192000	Ò½ÓÃ»òÊµÑéÊÒÓÃÏû¶¾Æ÷¾ß	316	±£¼ÓÀûÑÇ	10	Ò»°ãÃ³Ò×	23	Ì¨	1682	Ç§¿Ë	160,013
201912	84192000	Ò½ÓÃ»òÊµÑéÊÒÓÃÏû¶¾Æ÷¾ß	318	·ÒÀ¼	10	Ò»°ãÃ³Ò×	170	Ì¨	660	Ç§¿Ë	98,301
201912	84192000	Ò½ÓÃ»òÊµÑéÊÒÓÃÏû¶¾Æ÷¾ß	321	ÐÙÑÀÀû	10	Ò»°ãÃ³Ò×	8	Ì¨	1728	Ç§¿Ë	219,540
201912	84192000	Ò½ÓÃ»òÊµÑéÊÒÓÃÏû¶¾Æ÷¾ß	327	²¨À¼	10	Ò»°ãÃ³Ò×	561	Ì¨	13480	Ç§¿Ë	1,136,688
201912	84192000	Ò½ÓÃ»òÊµÑéÊÒÓÃÏû¶¾Æ÷¾ß	328	ÂÞÂíÄáÑÇ	10	Ò»°ãÃ³Ò×	94	Ì¨	5485	Ç§¿Ë	715,172
201912	84192000	Ò½ÓÃ»òÊµÑéÊÒÓÃÏû¶¾Æ÷¾ß	330	Èðµä	10	Ò»°ãÃ³Ò×	8	Ì¨	441	Ç§¿Ë	73,574
[truncated: 549 more rows]
