# Supplementary material for: Research on optimization of emergency supplies customs clearance strategy from the perspective of public health security based on Chinese trade data
Source: Front Public Health. 2025 Jan 24;13:1520705. doi: 10.3389/fpubh.2025.1520705 (PMC11802811; doi:10.3389/fpubh.2025.1520705)
Supplement: Supplementary file 2 [file Data_Sheet_2.ZIP › Paper Code-Part2/2-Export/2021/2021∩╝ê1-12∩╝ë-σê╢μ░oμ£║-σç║σÅú.csv]

Êý¾ÝÄêÔÂ	ÉÌÆ·±àÂë	ÉÌÆ·Ãû³Æ	Ã³Ò×»ï°é±àÂë	Ã³Ò×»ï°éÃû³Æ	Ã³Ò×·½Ê½±àÂë	Ã³Ò×·½Ê½Ãû³Æ	µÚÒ»ÊýÁ¿	µÚÒ»¼ÆÁ¿µ¥Î»	µÚ¶þÊýÁ¿	µÚ¶þ¼ÆÁ¿µ¥Î»	ÈËÃñ±Ò
202101	84196011	ÖÆÑõÁ¿¡Ý15000Á¢·½Ã×/Ð¡Ê±µÄÖÆÑõ»ú	111	Ó¡¶È	10	Ò»°ãÃ³Ò×	1	Ì¨	40	Ç§¿Ë	1,961
202101	84196011	ÖÆÑõÁ¿¡Ý15000Á¢·½Ã×/Ð¡Ê±µÄÖÆÑõ»ú	123	Âí¶û´ú·ò	10	Ò»°ãÃ³Ò×	1	Ì¨	7	Ç§¿Ë	3,660
202101	84196011	ÖÆÑõÁ¿¡Ý15000Á¢·½Ã×/Ð¡Ê±µÄÖÆÑõ»ú	215	°£¼°	10	Ò»°ãÃ³Ò×	404	Ì¨	6807	Ç§¿Ë	580,352
202101	84196011	ÖÆÑõÁ¿¡Ý15000Á¢·½Ã×/Ð¡Ê±µÄÖÆÑõ»ú	224	¿ÏÄáÑÇ	10	Ò»°ãÃ³Ò×	200	Ì¨	2700	Ç§¿Ë	99,885
202101	84196011	ÖÆÑõÁ¿¡Ý15000Á¢·½Ã×/Ð¡Ê±µÄÖÆÑõ»ú	228	ÂíÀ­Î¬	10	Ò»°ãÃ³Ò×	30	Ì¨	820	Ç§¿Ë	93,088
202101	84196011	ÖÆÑõÁ¿¡Ý15000Á¢·½Ã×/Ð¡Ê±µÄÖÆÑõ»ú	232	Ä¦Âå¸ç	10	Ò»°ãÃ³Ò×	40	Ì¨	920	Ç§¿Ë	140,201
202101	84196011	ÖÆÑõÁ¿¡Ý15000Á¢·½Ã×/Ð¡Ê±µÄÖÆÑõ»ú	244	ÄÏ·Ç	10	Ò»°ãÃ³Ò×	12	Ì¨	139	Ç§¿Ë	34,240
202101	84196011	ÖÆÑõÁ¿¡Ý15000Á¢·½Ã×/Ð¡Ê±µÄÖÆÑõ»ú	249	Í»ÄáË¹	10	Ò»°ãÃ³Ò×	20	Ì¨	460	Ç§¿Ë	56,728
202101	84196011	ÖÆÑõÁ¿¡Ý15000Á¢·½Ã×/Ð¡Ê±µÄÖÆÑõ»ú	312	Î÷°àÑÀ	10	Ò»°ãÃ³Ò×	112	Ì¨	439	Ç§¿Ë	695,377
202101	84196011	ÖÆÑõÁ¿¡Ý15000Á¢·½Ã×/Ð¡Ê±µÄÖÆÑõ»ú	327	²¨À¼	10	Ò»°ãÃ³Ò×	5	Ì¨	75	Ç§¿Ë	7,189
202101	84196011	ÖÆÑõÁ¿¡Ý15000Á¢·½Ã×/Ð¡Ê±µÄÖÆÑõ»ú	419	¶ò¹Ï¶à¶û	10	Ò»°ãÃ³Ò×	4	Ì¨	24	Ç§¿Ë	3,503
202101	84196011	ÖÆÑõÁ¿¡Ý15000Á¢·½Ã×/Ð¡Ê±µÄÖÆÑõ»ú	502	ÃÀ¹ú	10	Ò»°ãÃ³Ò×	62	Ì¨	504	Ç§¿Ë	45,682
202101	84196019	ÆäËûÖÆÑõ»ú	103	ÃÏ¼ÓÀ­¹ú	10	Ò»°ãÃ³Ò×	216	Ì¨	6048	Ç§¿Ë	615,487
202101	84196019	ÆäËûÖÆÑõ»ú	104	²»µ¤	10	Ò»°ãÃ³Ò×	1	Ì¨	70000	Ç§¿Ë	4,548,708
202101	84196019	ÆäËûÖÆÑõ»ú	106	Ãåµé	10	Ò»°ãÃ³Ò×	1	Ì¨	3520	Ç§¿Ë	282,660
202101	84196019	ÆäËûÖÆÑõ»ú	107	¼íÆÒÕ¯	10	Ò»°ãÃ³Ò×	5	Ì¨	120	Ç§¿Ë	18,891
202101	84196019	ÆäËûÖÆÑõ»ú	110	ÖÐ¹úÏã¸Û	10	Ò»°ãÃ³Ò×	6039	Ì¨	50417	Ç§¿Ë	3,628,737
202101	84196019	ÆäËûÖÆÑõ»ú	111	Ó¡¶È	10	Ò»°ãÃ³Ò×	1007	Ì¨	50518	Ç§¿Ë	3,098,358
202101	84196019	ÆäËûÖÆÑõ»ú	112	Ó¡¶ÈÄáÎ÷ÑÇ	10	Ò»°ãÃ³Ò×	6	Ì¨	18030	Ç§¿Ë	1,185,836
202101	84196019	ÆäËûÖÆÑõ»ú	115	ÒÔÉ«ÁÐ	10	Ò»°ãÃ³Ò×	565	Ì¨	9462	Ç§¿Ë	886,939
202101	84196019	ÆäËûÖÆÑõ»ú	116	ÈÕ±¾	10	Ò»°ãÃ³Ò×	5716	Ì¨	52171	Ç§¿Ë	678,267
202101	84196019	ÆäËûÖÆÑõ»ú	117	Ô¼µ©	10	Ò»°ãÃ³Ò×	135	Ì¨	2502	Ç§¿Ë	346,675
202101	84196019	ÆäËûÖÆÑõ»ú	120	Àè°ÍÄÛ	10	Ò»°ãÃ³Ò×	1977	Ì¨	29196	Ç§¿Ë	5,227,564
202101	84196019	ÆäËûÖÆÑõ»ú	121	ÖÐ¹ú°ÄÃÅ	10	Ò»°ãÃ³Ò×	1	Ì¨	6	Ç§¿Ë	200
202101	84196019	ÆäËûÖÆÑõ»ú	122	ÂíÀ´Î÷ÑÇ	10	Ò»°ãÃ³Ò×	1376	Ì¨	5297	Ç§¿Ë	359,923
202101	84196019	ÆäËûÖÆÑõ»ú	124	ÃÉ¹Å	10	Ò»°ãÃ³Ò×	2	Ì¨	60	Ç§¿Ë	3,840
202101	84196019	ÆäËûÖÆÑõ»ú	125	Äá²´¶ûÁª°îÃñÖ÷¹²ºÍ¹ú	10	Ò»°ãÃ³Ò×	185	Ì¨	3372	Ç§¿Ë	348,062
202101	84196019	ÆäËûÖÆÑõ»ú	126	°¢Âü	10	Ò»°ãÃ³Ò×	8	Ì¨	114	Ç§¿Ë	60,498
202101	84196019	ÆäËûÖÆÑõ»ú	127	°Í»ùË¹Ì¹	10	Ò»°ãÃ³Ò×	125	Ì¨	4068	Ç§¿Ë	291,085
202101	84196019	ÆäËûÖÆÑõ»ú	128	°ÍÀÕË¹Ì¹	10	Ò»°ãÃ³Ò×	25	Ì¨	123	Ç§¿Ë	127,279
202101	84196019	ÆäËûÖÆÑõ»ú	129	·ÆÂÉ±ö	10	Ò»°ãÃ³Ò×	3461	Ì¨	15796	Ç§¿Ë	1,172,344
202101	84196019	ÆäËûÖÆÑõ»ú	131	É³ÌØ°¢À­²®	10	Ò»°ãÃ³Ò×	1	Ì¨	8	Ç§¿Ë	2,614
202101	84196019	ÆäËûÖÆÑõ»ú	133	º«¹ú	10	Ò»°ãÃ³Ò×	8	Ì¨	62	Ç§¿Ë	12,645
202101	84196019	ÆäËûÖÆÑõ»ú	136	Ì©¹ú	10	Ò»°ãÃ³Ò×	10	Ì¨	200	Ç§¿Ë	33,821
202101	84196019	ÆäËûÖÆÑõ»ú	137	ÍÁ¶úÆä	10	Ò»°ãÃ³Ò×	931	Ì¨	13075	Ç§¿Ë	1,235,980
202101	84196019	ÆäËûÖÆÑõ»ú	138	°¢ÁªÇõ	10	Ò»°ãÃ³Ò×	24	Ì¨	168	Ç§¿Ë	52,284
202101	84196019	ÆäËûÖÆÑõ»ú	139	Ò²ÃÅ	10	Ò»°ãÃ³Ò×	1	Ì¨	26305	Ç§¿Ë	718,905
202101	84196019	ÆäËûÖÆÑõ»ú	141	Ô½ÄÏ	10	Ò»°ãÃ³Ò×	290	Ì¨	3267	Ç§¿Ë	249,656
202101	84196019	ÆäËûÖÆÑõ»ú	143	ÖÐ¹úÌ¨Íå	10	Ò»°ãÃ³Ò×	743	Ì¨	10695	Ç§¿Ë	481,209
202101	84196019	ÆäËûÖÆÑõ»ú	145	¹þÈø¿ËË¹Ì¹	10	Ò»°ãÃ³Ò×	16	Ì¨	85471	Ç§¿Ë	6,233,792
202101	84196019	ÆäËûÖÆÑõ»ú	149	ÎÚ×È±ð¿ËË¹Ì¹	10	Ò»°ãÃ³Ò×	252	Ì¨	36440	Ç§¿Ë	1,630,294
202101	84196019	ÆäËûÖÆÑõ»ú	201	°¢¶û¼°ÀûÑÇ	10	Ò»°ãÃ³Ò×	1403	Ì¨	27589	Ç§¿Ë	3,989,593
202101	84196019	ÆäËûÖÆÑõ»ú	203	±´Äþ	10	Ò»°ãÃ³Ò×	8	Ì¨	216	Ç§¿Ë	29,018
202101	84196019	ÆäËûÖÆÑõ»ú	215	°£¼°	10	Ò»°ãÃ³Ò×	40	Ì¨	710	Ç§¿Ë	66,139
202101	84196019	ÆäËûÖÆÑõ»ú	217	°£Èû¶í±ÈÑÇ	10	Ò»°ãÃ³Ò×	95	Ì¨	1548	Ç§¿Ë	152,277
202101	84196019	ÆäËûÖÆÑõ»ú	220	¼ÓÄÉ	10	Ò»°ãÃ³Ò×	125	Ì¨	2997	Ç§¿Ë	213,318
202101	84196019	ÆäËûÖÆÑõ»ú	224	¿ÏÄáÑÇ	10	Ò»°ãÃ³Ò×	606	Ì¨	13497	Ç§¿Ë	1,789,496
202101	84196019	ÆäËûÖÆÑõ»ú	226	Àû±ÈÑÇ	10	Ò»°ãÃ³Ò×	26	Ì¨	14349	Ç§¿Ë	676,024
202101	84196019	ÆäËûÖÆÑõ»ú	229	ÂíÀï	10	Ò»°ãÃ³Ò×	3	Ì¨	40	Ç§¿Ë	8,496
202101	84196019	ÆäËûÖÆÑõ»ú	232	Ä¦Âå¸ç	10	Ò»°ãÃ³Ò×	1350	Ì¨	28637	Ç§¿Ë	2,739,384
202101	84196019	ÆäËûÖÆÑõ»ú	236	ÄáÈÕÀûÑÇ	10	Ò»°ãÃ³Ò×	275	Ì¨	7818	Ç§¿Ë	1,017,795
202101	84196019	ÆäËûÖÆÑõ»ú	238	Â¬Íú´ï	10	Ò»°ãÃ³Ò×	1	Ì¨	18	Ç§¿Ë	3,791
202101	84196019	ÆäËûÖÆÑõ»ú	240	ÈûÄÚ¼Ó¶û	10	Ò»°ãÃ³Ò×	3	Ì¨	84	Ç§¿Ë	5,680
202101	84196019	ÆäËûÖÆÑõ»ú	243	Ë÷ÂíÀï	10	Ò»°ãÃ³Ò×	3	Ì¨	65	Ç§¿Ë	6,705
202101	84196019	ÆäËûÖÆÑõ»ú	244	ÄÏ·Ç	10	Ò»°ãÃ³Ò×	7044	Ì¨	75801	Ç§¿Ë	18,420,742
202101	84196019	ÆäËûÖÆÑõ»ú	248	¶à¸ç	10	Ò»°ãÃ³Ò×	1	Ì¨	1330	Ç§¿Ë	71,891
202101	84196019	ÆäËûÖÆÑõ»ú	249	Í»ÄáË¹	10	Ò»°ãÃ³Ò×	332	Ì¨	5843	Ç§¿Ë	625,480
202101	84196019	ÆäËûÖÆÑõ»ú	250	ÎÚ¸É´ï	10	Ò»°ãÃ³Ò×	19	Ì¨	458	Ç§¿Ë	43,004
202101	84196019	ÆäËûÖÆÑõ»ú	253	ÔÞ±ÈÑÇ	10	Ò»°ãÃ³Ò×	66	Ì¨	1033	Ç§¿Ë	168,544
202101	84196019	ÆäËûÖÆÑõ»ú	254	½ò°Í²¼Î¤	10	Ò»°ãÃ³Ò×	222	Ì¨	3679	Ç§¿Ë	539,992
202101	84196019	ÆäËûÖÆÑõ»ú	257	Ë¹ÍþÊ¿À¼	10	Ò»°ãÃ³Ò×	13	Ì¨	351	Ç§¿Ë	55,409
202101	84196019	ÆäËûÖÆÑõ»ú	301	±ÈÀûÊ±	10	Ò»°ãÃ³Ò×	252	Ì¨	2589	Ç§¿Ë	831,750
202101	84196019	ÆäËûÖÆÑõ»ú	302	µ¤Âó	10	Ò»°ãÃ³Ò×	5	Ì¨	110	Ç§¿Ë	9,993
202101	84196019	ÆäËûÖÆÑõ»ú	303	Ó¢¹ú	10	Ò»°ãÃ³Ò×	320	Ì¨	2190	Ç§¿Ë	79,821
202101	84196019	ÆäËûÖÆÑõ»ú	304	µÂ¹ú	10	Ò»°ãÃ³Ò×	480	Ì¨	6097	Ç§¿Ë	897,921
202101	84196019	ÆäËûÖÆÑõ»ú	305	·¨¹ú	10	Ò»°ãÃ³Ò×	44	Ì¨	796	Ç§¿Ë	85,062
202101	84196019	ÆäËûÖÆÑõ»ú	307	Òâ´óÀû	10	Ò»°ãÃ³Ò×	33	Ì¨	519	Ç§¿Ë	99,209
202101	84196019	ÆäËûÖÆÑõ»ú	309	ºÉÀ¼	10	Ò»°ãÃ³Ò×	78	Ì¨	2248	Ç§¿Ë	290,208
202101	84196019	ÆäËûÖÆÑõ»ú	311	ÆÏÌÑÑÀ	10	Ò»°ãÃ³Ò×	24	Ì¨	550	Ç§¿Ë	45,271
202101	84196019	ÆäËûÖÆÑõ»ú	312	Î÷°àÑÀ	10	Ò»°ãÃ³Ò×	13	Ì¨	430	Ç§¿Ë	44,686
202101	84196019	ÆäËûÖÆÑõ»ú	313	°¢¶û°ÍÄáÑÇ	10	Ò»°ãÃ³Ò×	70	Ì¨	2500	Ç§¿Ë	181,096
202101	84196019	ÆäËûÖÆÑõ»ú	316	±£¼ÓÀûÑÇ	10	Ò»°ãÃ³Ò×	76	Ì¨	1336	Ç§¿Ë	157,476
202101	84196019	ÆäËûÖÆÑõ»ú	318	·ÒÀ¼	10	Ò»°ãÃ³Ò×	9	Ì¨	153	Ç§¿Ë	29,879
202101	84196019	ÆäËûÖÆÑõ»ú	321	ÐÙÑÀÀû	10	Ò»°ãÃ³Ò×	5	Ì¨	55	Ç§¿Ë	18,499
202101	84196019	ÆäËûÖÆÑõ»ú	327	²¨À¼	10	Ò»°ãÃ³Ò×	937	Ì¨	14027	Ç§¿Ë	1,356,202
202101	84196019	ÆäËûÖÆÑõ»ú	328	ÂÞÂíÄáÑÇ	10	Ò»°ãÃ³Ò×	1219	Ì¨	24372	Ç§¿Ë	4,018,853
202101	84196019	ÆäËûÖÆÑõ»ú	331	ÈðÊ¿	10	Ò»°ãÃ³Ò×	10	Ì¨	70	Ç§¿Ë	10,823
202101	84196019	ÆäËûÖÆÑõ»ú	335	À­ÍÑÎ¬ÑÇ	10	Ò»°ãÃ³Ò×	21	Ì¨	217	Ç§¿Ë	17,511
202101	84196019	ÆäËûÖÆÑõ»ú	336	Á¢ÌÕÍð	10	Ò»°ãÃ³Ò×	68	Ì¨	1245	Ç§¿Ë	160,920
202101	84196019	ÆäËûÖÆÑõ»ú	337	¸ñÂ³¼ªÑÇ	10	Ò»°ãÃ³Ò×	134	Ì¨	2982	Ç§¿Ë	358,982
202101	84196019	ÆäËûÖÆÑõ»ú	338	ÑÇÃÀÄáÑÇ	10	Ò»°ãÃ³Ò×	233	Ì¨	54400	Ç§¿Ë	4,622,196
202101	84196019	ÆäËûÖÆÑõ»ú	340	°×¶íÂÞË¹	10	Ò»°ãÃ³Ò×	2	Ì¨	26207	Ç§¿Ë	3,059,950
202101	84196019	ÆäËûÖÆÑõ»ú	344	¶íÂÞË¹Áª°î	10	Ò»°ãÃ³Ò×	4720	Ì¨	100165	Ç§¿Ë	11,590,367
202101	84196019	ÆäËûÖÆÑõ»ú	347	ÎÚ¿ËÀ¼	10	Ò»°ãÃ³Ò×	4827	Ì¨	106660	Ç§¿Ë	13,533,704
202101	84196019	ÆäËûÖÆÑõ»ú	350	Ë¹ÂåÎÄÄáÑÇ	10	Ò»°ãÃ³Ò×	2	Ì¨	132	Ç§¿Ë	19,280
202101	84196019	ÆäËûÖÆÑõ»ú	352	½Ý¿Ë	10	Ò»°ãÃ³Ò×	135	Ì¨	893	Ç§¿Ë	196,429
202101	84196019	ÆäËûÖÆÑõ»ú	354	±±ÂíÆä¶Ù¹²ºÍ¹ú	10	Ò»°ãÃ³Ò×	24	Ì¨	528	Ç§¿Ë	48,014
202101	84196019	ÆäËûÖÆÑõ»ú	358	Èû¶ûÎ¬ÑÇ	10	Ò»°ãÃ³Ò×	60	Ì¨	1200	Ç§¿Ë	180,948
202101	84196019	ÆäËûÖÆÑõ»ú	402	°¢¸ùÍ¢	10	Ò»°ãÃ³Ò×	72	Ì¨	950	Ç§¿Ë	229,823
202101	84196019	ÆäËûÖÆÑõ»ú	408	¶àÃñ×å²£ÀûÎ¬ÑÇ¹ú	10	Ò»°ãÃ³Ò×	2	Ì¨	84	Ç§¿Ë	6,339
202101	84196019	ÆäËûÖÆÑõ»ú	410	°ÍÎ÷	10	Ò»°ãÃ³Ò×	50	Ì¨	205	Ç§¿Ë	11,764
202101	84196019	ÆäËûÖÆÑõ»ú	412	ÖÇÀû	10	Ò»°ãÃ³Ò×	274	Ì¨	14225	Ç§¿Ë	1,046,550
202101	84196019	ÆäËûÖÆÑõ»ú	413	¸çÂ×±ÈÑÇ	10	Ò»°ãÃ³Ò×	2944	Ì¨	49565	Ç§¿Ë	4,723,910
202101	84196019	ÆäËûÖÆÑõ»ú	419	¶ò¹Ï¶à¶û	10	Ò»°ãÃ³Ò×	30	Ì¨	280	Ç§¿Ë	71,441
202101	84196019	ÆäËûÖÆÑõ»ú	423	Î£µØÂíÀ­	10	Ò»°ãÃ³Ò×	27	Ì¨	486	Ç§¿Ë	88,229
202101	84196019	ÆäËûÖÆÑõ»ú	424	¹çÑÇÄÇ	10	Ò»°ãÃ³Ò×	1	Ì¨	25	Ç§¿Ë	1,830
202101	84196019	ÆäËûÖÆÑõ»ú	429	Ä«Î÷¸ç	10	Ò»°ãÃ³Ò×	22164	Ì¨	200982	Ç§¿Ë	47,626,495
202101	84196019	ÆäËûÖÆÑõ»ú	432	°ÍÄÃÂí	10	Ò»°ãÃ³Ò×	55	Ì¨	1050	Ç§¿Ë	132,508
202101	84196019	ÆäËûÖÆÑõ»ú	434	ÃØÂ³	10	Ò»°ãÃ³Ò×	253	Ì¨	8582	Ç§¿Ë	934,708
202101	84196019	ÆäËûÖÆÑõ»ú	501	¼ÓÄÃ´ó	10	Ò»°ãÃ³Ò×	114	Ì¨	813	Ç§¿Ë	9,884
202101	84196019	ÆäËûÖÆÑõ»ú	502	ÃÀ¹ú	10	Ò»°ãÃ³Ò×	13490	Ì¨	173257	Ç§¿Ë	21,166,434
202101	84196019	ÆäËûÖÆÑõ»ú	601	°Ä´óÀûÑÇ	10	Ò»°ãÃ³Ò×	7	Ì¨	130	Ç§¿Ë	22,233
202101	84196019	ÆäËûÖÆÑõ»ú	611	°Í²¼ÑÇÐÂ¼¸ÄÚÑÇ	10	Ò»°ãÃ³Ò×	320	Ì¨	8800	Ç§¿Ë	930,655
202102	84196011	ÖÆÑõÁ¿¡Ý15000Á¢·½Ã×/Ð¡Ê±µÄÖÆÑõ»ú	120	Àè°ÍÄÛ	10	Ò»°ãÃ³Ò×	187	Ì¨	4192	Ç§¿Ë	458,827
202102	84196011	ÖÆÑõÁ¿¡Ý15000Á¢·½Ã×/Ð¡Ê±µÄÖÆÑõ»ú	215	°£¼°	10	Ò»°ãÃ³Ò×	167	Ì¨	4127	Ç§¿Ë	245,728
202102	84196011	ÖÆÑõÁ¿¡Ý15000Á¢·½Ã×/Ð¡Ê±µÄÖÆÑõ»ú	217	°£Èû¶í±ÈÑÇ	10	Ò»°ãÃ³Ò×	3	Ì¨	5100	Ç§¿Ë	502,336
202102	84196011	ÖÆÑõÁ¿¡Ý15000Á¢·½Ã×/Ð¡Ê±µÄÖÆÑõ»ú	228	ÂíÀ­Î¬	10	Ò»°ãÃ³Ò×	15	Ì¨	390	Ç§¿Ë	42,675
202102	84196011	ÖÆÑõÁ¿¡Ý15000Á¢·½Ã×/Ð¡Ê±µÄÖÆÑõ»ú	236	ÄáÈÕÀûÑÇ	10	Ò»°ãÃ³Ò×	50	Ì¨	875	Ç§¿Ë	80,337
202102	84196011	ÖÆÑõÁ¿¡Ý15000Á¢·½Ã×/Ð¡Ê±µÄÖÆÑõ»ú	240	ÈûÄÚ¼Ó¶û	10	Ò»°ãÃ³Ò×	10	Ì¨	205	Ç§¿Ë	40,847
202102	84196011	ÖÆÑõÁ¿¡Ý15000Á¢·½Ã×/Ð¡Ê±µÄÖÆÑõ»ú	244	ÄÏ·Ç	10	Ò»°ãÃ³Ò×	148	Ì¨	1327	Ç§¿Ë	203,866
202102	84196011	ÖÆÑõÁ¿¡Ý15000Á¢·½Ã×/Ð¡Ê±µÄÖÆÑõ»ú	249	Í»ÄáË¹	10	Ò»°ãÃ³Ò×	50	Ì¨	865	Ç§¿Ë	120,369
202102	84196011	ÖÆÑõÁ¿¡Ý15000Á¢·½Ã×/Ð¡Ê±µÄÖÆÑõ»ú	327	²¨À¼	10	Ò»°ãÃ³Ò×	1	Ì¨	19	Ç§¿Ë	1,945
202102	84196011	ÖÆÑõÁ¿¡Ý15000Á¢·½Ã×/Ð¡Ê±µÄÖÆÑõ»ú	347	ÎÚ¿ËÀ¼	10	Ò»°ãÃ³Ò×	100	Ì¨	1520	Ç§¿Ë	136,156
202102	84196011	ÖÆÑõÁ¿¡Ý15000Á¢·½Ã×/Ð¡Ê±µÄÖÆÑõ»ú	410	°ÍÎ÷	10	Ò»°ãÃ³Ò×	6	Ì¨	153	Ç§¿Ë	10,153
202102	84196011	ÖÆÑõÁ¿¡Ý15000Á¢·½Ã×/Ð¡Ê±µÄÖÆÑõ»ú	429	Ä«Î÷¸ç	10	Ò»°ãÃ³Ò×	208	Ì¨	4316	Ç§¿Ë	847,471
202102	84196011	ÖÆÑõÁ¿¡Ý15000Á¢·½Ã×/Ð¡Ê±µÄÖÆÑõ»ú	502	ÃÀ¹ú	10	Ò»°ãÃ³Ò×	106	Ì¨	734	Ç§¿Ë	70,496
202102	84196019	ÆäËûÖÆÑõ»ú	105	ÎÄÀ³	10	Ò»°ãÃ³Ò×	4	Ì¨	32	Ç§¿Ë	8,810
202102	84196019	ÆäËûÖÆÑõ»ú	106	Ãåµé	10	Ò»°ãÃ³Ò×	8	Ì¨	10198	Ç§¿Ë	915,920
202102	84196019	ÆäËûÖÆÑõ»ú	107	¼íÆÒÕ¯	10	Ò»°ãÃ³Ò×	148	Ì¨	1467	Ç§¿Ë	175,382
202102	84196019	ÆäËûÖÆÑõ»ú	108	ÈûÆÖÂ·Ë¹	10	Ò»°ãÃ³Ò×	1	Ì¨	5	Ç§¿Ë	5,641
202102	84196019	ÆäËûÖÆÑõ»ú	110	ÖÐ¹úÏã¸Û	10	Ò»°ãÃ³Ò×	958	Ì¨	14889	Ç§¿Ë	941,588
202102	84196019	ÆäËûÖÆÑõ»ú	111	Ó¡¶È	10	Ò»°ãÃ³Ò×	512	Ì¨	619233	Ç§¿Ë	23,497,542
202102	84196019	ÆäËûÖÆÑõ»ú	112	Ó¡¶ÈÄáÎ÷ÑÇ	10	Ò»°ãÃ³Ò×	1	Ì¨	38400	Ç§¿Ë	2,241,677
202102	84196019	ÆäËûÖÆÑõ»ú	113	ÒÁÀÊ	10	Ò»°ãÃ³Ò×	167	Ì¨	3339	Ç§¿Ë	287,484
202102	84196019	ÆäËûÖÆÑõ»ú	114	ÒÁÀ­¿Ë	10	Ò»°ãÃ³Ò×	316	Ì¨	6352	Ç§¿Ë	875,255
202102	84196019	ÆäËûÖÆÑõ»ú	115	ÒÔÉ«ÁÐ	10	Ò»°ãÃ³Ò×	183	Ì¨	1090	Ç§¿Ë	484,137
202102	84196019	ÆäËûÖÆÑõ»ú	116	ÈÕ±¾	10	Ò»°ãÃ³Ò×	814	Ì¨	3899	Ç§¿Ë	641,723
202102	84196019	ÆäËûÖÆÑõ»ú	117	Ô¼µ©	10	Ò»°ãÃ³Ò×	25	Ì¨	529	Ç§¿Ë	76,863
202102	84196019	ÆäËûÖÆÑõ»ú	120	Àè°ÍÄÛ	10	Ò»°ãÃ³Ò×	4369	Ì¨	79634	Ç§¿Ë	10,531,806
202102	84196019	ÆäËûÖÆÑõ»ú	121	ÖÐ¹ú°ÄÃÅ	10	Ò»°ãÃ³Ò×	2	Ì¨	40	Ç§¿Ë	1,297
202102	84196019	ÆäËûÖÆÑõ»ú	122	ÂíÀ´Î÷ÑÇ	10	Ò»°ãÃ³Ò×	384	Ì¨	1069	Ç§¿Ë	146,272
202102	84196019	ÆäËûÖÆÑõ»ú	125	Äá²´¶ûÁª°îÃñÖ÷¹²ºÍ¹ú	10	Ò»°ãÃ³Ò×	220	Ì¨	3960	Ç§¿Ë	352,189
202102	84196019	ÆäËûÖÆÑõ»ú	127	°Í»ùË¹Ì¹	10	Ò»°ãÃ³Ò×	92	Ì¨	1803	Ç§¿Ë	162,349
202102	84196019	ÆäËûÖÆÑõ»ú	129	·ÆÂÉ±ö	10	Ò»°ãÃ³Ò×	474	Ì¨	4268	Ç§¿Ë	231,334
202102	84196019	ÆäËûÖÆÑõ»ú	131	É³ÌØ°¢À­²®	10	Ò»°ãÃ³Ò×	4	Ì¨	22	Ç§¿Ë	26,440
202102	84196019	ÆäËûÖÆÑõ»ú	132	ÐÂ¼ÓÆÂ	10	Ò»°ãÃ³Ò×	8	Ì¨	24	Ç§¿Ë	2,314
202102	84196019	ÆäËûÖÆÑõ»ú	133	º«¹ú	10	Ò»°ãÃ³Ò×	19	Ì¨	20	Ç§¿Ë	7,729
202102	84196019	ÆäËûÖÆÑõ»ú	136	Ì©¹ú	10	Ò»°ãÃ³Ò×	17	Ì¨	616	Ç§¿Ë	42,136
202102	84196019	ÆäËûÖÆÑõ»ú	137	ÍÁ¶úÆä	10	Ò»°ãÃ³Ò×	1156	Ì¨	24163	Ç§¿Ë	1,548,128
202102	84196019	ÆäËûÖÆÑõ»ú	141	Ô½ÄÏ	10	Ò»°ãÃ³Ò×	3	Ì¨	267	Ç§¿Ë	10,308
202102	84196019	ÆäËûÖÆÑõ»ú	143	ÖÐ¹úÌ¨Íå	10	Ò»°ãÃ³Ò×	150	Ì¨	3520	Ç§¿Ë	97,254
202102	84196019	ÆäËûÖÆÑõ»ú	145	¹þÈø¿ËË¹Ì¹	10	Ò»°ãÃ³Ò×	13	Ì¨	67242	Ç§¿Ë	4,860,350
202102	84196019	ÆäËûÖÆÑõ»ú	147	Ëþ¼ª¿ËË¹Ì¹	10	Ò»°ãÃ³Ò×	10	Ì¨	85	Ç§¿Ë	13,108
202102	84196019	ÆäËûÖÆÑõ»ú	201	°¢¶û¼°ÀûÑÇ	10	Ò»°ãÃ³Ò×	1556	Ì¨	35892	Ç§¿Ë	5,025,410
202102	84196019	ÆäËûÖÆÑõ»ú	215	°£¼°	10	Ò»°ãÃ³Ò×	859	Ì¨	18807	Ç§¿Ë	2,063,659
202102	84196019	ÆäËûÖÆÑõ»ú	217	°£Èû¶í±ÈÑÇ	10	Ò»°ãÃ³Ò×	117	Ì¨	3195	Ç§¿Ë	252,924
202102	84196019	ÆäËûÖÆÑõ»ú	219	¸Ô±ÈÑÇ	10	Ò»°ãÃ³Ò×	1	Ì¨	25	Ç§¿Ë	8,112
202102	84196019	ÆäËûÖÆÑõ»ú	220	¼ÓÄÉ	10	Ò»°ãÃ³Ò×	98	Ì¨	2573	Ç§¿Ë	262,823
202102	84196019	ÆäËûÖÆÑõ»ú	221	¼¸ÄÚÑÇ	10	Ò»°ãÃ³Ò×	10	Ì¨	170	Ç§¿Ë	33,901
202102	84196019	ÆäËûÖÆÑõ»ú	224	¿ÏÄáÑÇ	10	Ò»°ãÃ³Ò×	210	Ì¨	3510	Ç§¿Ë	404,577
202102	84196019	ÆäËûÖÆÑõ»ú	228	ÂíÀ­Î¬	10	Ò»°ãÃ³Ò×	151	Ì¨	3477	Ç§¿Ë	490,880
202102	84196019	ÆäËûÖÆÑõ»ú	232	Ä¦Âå¸ç	10	Ò»°ãÃ³Ò×	14	Ì¨	283	Ç§¿Ë	23,800
202102	84196019	ÆäËûÖÆÑõ»ú	233	ÄªÉ£±È¿Ë	10	Ò»°ãÃ³Ò×	32	Ì¨	848	Ç§¿Ë	92,826
202102	84196019	ÆäËûÖÆÑõ»ú	236	ÄáÈÕÀûÑÇ	10	Ò»°ãÃ³Ò×	1	Ì¨	20	Ç§¿Ë	1,765
202102	84196019	ÆäËûÖÆÑõ»ú	240	ÈûÄÚ¼Ó¶û	10	Ò»°ãÃ³Ò×	25	Ì¨	440	Ç§¿Ë	68,100
202102	84196019	ÆäËûÖÆÑõ»ú	242	ÈûÀ­Àû°º	10	Ò»°ãÃ³Ò×	8	Ì¨	42	Ç§¿Ë	8,597
202102	84196019	ÆäËûÖÆÑõ»ú	243	Ë÷ÂíÀï	10	Ò»°ãÃ³Ò×	10	Ì¨	250	Ç§¿Ë	17,646
202102	84196019	ÆäËûÖÆÑõ»ú	244	ÄÏ·Ç	10	Ò»°ãÃ³Ò×	1642	Ì¨	21754	Ç§¿Ë	4,004,874
202102	84196019	ÆäËûÖÆÑõ»ú	247	Ì¹É£ÄáÑÇ	10	Ò»°ãÃ³Ò×	196	Ì¨	5396	Ç§¿Ë	648,482
202102	84196019	ÆäËûÖÆÑõ»ú	249	Í»ÄáË¹	10	Ò»°ãÃ³Ò×	369	Ì¨	7677	Ç§¿Ë	974,188
202102	84196019	ÆäËûÖÆÑõ»ú	250	ÎÚ¸É´ï	10	Ò»°ãÃ³Ò×	56	Ì¨	1437	Ç§¿Ë	131,198
202102	84196019	ÆäËûÖÆÑõ»ú	253	ÔÞ±ÈÑÇ	10	Ò»°ãÃ³Ò×	82	Ì¨	1853	Ç§¿Ë	281,888
202102	84196019	ÆäËûÖÆÑõ»ú	254	½ò°Í²¼Î¤	10	Ò»°ãÃ³Ò×	94	Ì¨	2105	Ç§¿Ë	359,082
202102	84196019	ÆäËûÖÆÑõ»ú	301	±ÈÀûÊ±	10	Ò»°ãÃ³Ò×	20	Ì¨	144	Ç§¿Ë	24,573
202102	84196019	ÆäËûÖÆÑõ»ú	303	Ó¢¹ú	10	Ò»°ãÃ³Ò×	634	Ì¨	2997	Ç§¿Ë	270,692
202102	84196019	ÆäËûÖÆÑõ»ú	304	µÂ¹ú	10	Ò»°ãÃ³Ò×	411	Ì¨	7537	Ç§¿Ë	819,129
202102	84196019	ÆäËûÖÆÑõ»ú	305	·¨¹ú	10	Ò»°ãÃ³Ò×	90	Ì¨	1486	Ç§¿Ë	153,971
202102	84196019	ÆäËûÖÆÑõ»ú	307	Òâ´óÀû	10	Ò»°ãÃ³Ò×	272	Ì¨	6408	Ç§¿Ë	659,120
202102	84196019	ÆäËûÖÆÑõ»ú	309	ºÉÀ¼	10	Ò»°ãÃ³Ò×	42	Ì¨	762	Ç§¿Ë	82,555
202102	84196019	ÆäËûÖÆÑõ»ú	310	Ï£À°	10	Ò»°ãÃ³Ò×	194	Ì¨	2772	Ç§¿Ë	320,273
202102	84196019	ÆäËûÖÆÑõ»ú	311	ÆÏÌÑÑÀ	10	Ò»°ãÃ³Ò×	10	Ì¨	110	Ç§¿Ë	22,531
202102	84196019	ÆäËûÖÆÑõ»ú	312	Î÷°àÑÀ	10	Ò»°ãÃ³Ò×	21	Ì¨	479	Ç§¿Ë	53,781
202102	84196019	ÆäËûÖÆÑõ»ú	313	°¢¶û°ÍÄáÑÇ	10	Ò»°ãÃ³Ò×	20	Ì¨	360	Ç§¿Ë	35,011
202102	84196019	ÆäËûÖÆÑõ»ú	316	±£¼ÓÀûÑÇ	10	Ò»°ãÃ³Ò×	6	Ì¨	48	Ç§¿Ë	21,007
202102	84196019	ÆäËûÖÆÑõ»ú	327	²¨À¼	10	Ò»°ãÃ³Ò×	224	Ì¨	7333	Ç§¿Ë	542,258
202102	84196019	ÆäËûÖÆÑõ»ú	328	ÂÞÂíÄáÑÇ	10	Ò»°ãÃ³Ò×	124	Ì¨	1980	Ç§¿Ë	247,511
202102	84196019	ÆäËûÖÆÑõ»ú	331	ÈðÊ¿	10	Ò»°ãÃ³Ò×	2	Ì¨	11	Ç§¿Ë	11,110
202102	84196019	ÆäËûÖÆÑõ»ú	335	À­ÍÑÎ¬ÑÇ	10	Ò»°ãÃ³Ò×	61	Ì¨	1248	Ç§¿Ë	122,331
202102	84196019	ÆäËûÖÆÑõ»ú	336	Á¢ÌÕÍð	10	Ò»°ãÃ³Ò×	43	Ì¨	760	Ç§¿Ë	73,342
202102	84196019	ÆäËûÖÆÑõ»ú	337	¸ñÂ³¼ªÑÇ	10	Ò»°ãÃ³Ò×	84	Ì¨	1720	Ç§¿Ë	294,742
202102	84196019	ÆäËûÖÆÑõ»ú	338	ÑÇÃÀÄáÑÇ	10	Ò»°ãÃ³Ò×	2	Ì¨	10640	Ç§¿Ë	804,278
202102	84196019	ÆäËûÖÆÑõ»ú	343	Ä¦¶û¶àÍß	10	Ò»°ãÃ³Ò×	15	Ì¨	330	Ç§¿Ë	38,480
202102	84196019	ÆäËûÖÆÑõ»ú	344	¶íÂÞË¹Áª°î	10	Ò»°ãÃ³Ò×	4895	Ì¨	121403	Ç§¿Ë	11,697,904
202102	84196019	ÆäËûÖÆÑõ»ú	347	ÎÚ¿ËÀ¼	10	Ò»°ãÃ³Ò×	1040	Ì¨	29824	Ç§¿Ë	3,773,201
202102	84196019	ÆäËûÖÆÑõ»ú	352	½Ý¿Ë	10	Ò»°ãÃ³Ò×	41	Ì¨	250	Ç§¿Ë	71,041
202102	84196019	ÆäËûÖÆÑõ»ú	353	Ë¹Âå·¥¿Ë	10	Ò»°ãÃ³Ò×	71	Ì¨	1217	Ç§¿Ë	143,216
202102	84196019	ÆäËûÖÆÑõ»ú	358	Èû¶ûÎ¬ÑÇ	10	Ò»°ãÃ³Ò×	70	Ì¨	1440	Ç§¿Ë	140,046
202102	84196019	ÆäËûÖÆÑõ»ú	402	°¢¸ùÍ¢	10	Ò»°ãÃ³Ò×	21	Ì¨	233	Ç§¿Ë	100,398
202102	84196019	ÆäËûÖÆÑõ»ú	408	¶àÃñ×å²£ÀûÎ¬ÑÇ¹ú	10	Ò»°ãÃ³Ò×	95	Ì¨	1564	Ç§¿Ë	168,176
202102	84196019	ÆäËûÖÆÑõ»ú	412	ÖÇÀû	10	Ò»°ãÃ³Ò×	3	Ì¨	717	Ç§¿Ë	91,418
202102	84196019	ÆäËûÖÆÑõ»ú	413	¸çÂ×±ÈÑÇ	10	Ò»°ãÃ³Ò×	2841	Ì¨	47918	Ç§¿Ë	4,521,667
202102	84196019	ÆäËûÖÆÑõ»ú	419	¶ò¹Ï¶à¶û	10	Ò»°ãÃ³Ò×	302	Ì¨	5460	Ç§¿Ë	504,542
202102	84196019	ÆäËûÖÆÑõ»ú	423	Î£µØÂíÀ­	10	Ò»°ãÃ³Ò×	166	Ì¨	2493	Ç§¿Ë	376,393
202102	84196019	ÆäËûÖÆÑõ»ú	424	¹çÑÇÄÇ	10	Ò»°ãÃ³Ò×	1	Ì¨	850	Ç§¿Ë	69,699
202102	84196019	ÆäËûÖÆÑõ»ú	429	Ä«Î÷¸ç	10	Ò»°ãÃ³Ò×	19534	Ì¨	282503	Ç§¿Ë	33,909,098
202102	84196019	ÆäËûÖÆÑõ»ú	432	°ÍÄÃÂí	10	Ò»°ãÃ³Ò×	85	Ì¨	1646	Ç§¿Ë	215,234
202102	84196019	ÆäËûÖÆÑõ»ú	434	ÃØÂ³	10	Ò»°ãÃ³Ò×	965	Ì¨	102580	Ç§¿Ë	8,632,523
202102	84196019	ÆäËûÖÆÑõ»ú	445	Î¯ÄÚÈðÀ­	10	Ò»°ãÃ³Ò×	4	Ì¨	105	Ç§¿Ë	14,069
202102	84196019	ÆäËûÖÆÑõ»ú	501	¼ÓÄÃ´ó	10	Ò»°ãÃ³Ò×	371	Ì¨	3834	Ç§¿Ë	465,549
202102	84196019	ÆäËûÖÆÑõ»ú	502	ÃÀ¹ú	10	Ò»°ãÃ³Ò×	33779	Ì¨	502804	Ç§¿Ë	65,272,922
202102	84196019	ÆäËûÖÆÑõ»ú	601	°Ä´óÀûÑÇ	10	Ò»°ãÃ³Ò×	29	Ì¨	113	Ç§¿Ë	52,727
202102	84196019	ÆäËûÖÆÑõ»ú	603	ì³¼Ã	10	Ò»°ãÃ³Ò×	16	Ì¨	368	Ç§¿Ë	33,196
202102	84196019	ÆäËûÖÆÑõ»ú	611	°Í²¼ÑÇÐÂ¼¸ÄÚÑÇ	10	Ò»°ãÃ³Ò×	2	Ì¨	450	Ç§¿Ë	6,274
202103	84196011	ÖÆÑõÁ¿¡Ý15000Á¢·½Ã×/Ð¡Ê±µÄÖÆÑõ»ú	203	±´Äþ	10	Ò»°ãÃ³Ò×	20	Ì¨	129	Ç§¿Ë	57,831
202103	84196011	ÖÆÑõÁ¿¡Ý15000Á¢·½Ã×/Ð¡Ê±µÄÖÆÑõ»ú	215	°£¼°	10	Ò»°ãÃ³Ò×	404	Ì¨	6807	Ç§¿Ë	571,792
202103	84196011	ÖÆÑõÁ¿¡Ý15000Á¢·½Ã×/Ð¡Ê±µÄÖÆÑõ»ú	228	ÂíÀ­Î¬	10	Ò»°ãÃ³Ò×	20	Ì¨	541	Ç§¿Ë	113,606
202103	84196011	ÖÆÑõÁ¿¡Ý15000Á¢·½Ã×/Ð¡Ê±µÄÖÆÑõ»ú	246	ËÕµ¤	10	Ò»°ãÃ³Ò×	2	Ì¨	18	Ç§¿Ë	8,892
202103	84196011	ÖÆÑõÁ¿¡Ý15000Á¢·½Ã×/Ð¡Ê±µÄÖÆÑõ»ú	247	Ì¹É£ÄáÑÇ	10	Ò»°ãÃ³Ò×	3	Ì¨	1518	Ç§¿Ë	126,118
202103	84196011	ÖÆÑõÁ¿¡Ý15000Á¢·½Ã×/Ð¡Ê±µÄÖÆÑõ»ú	250	ÎÚ¸É´ï	10	Ò»°ãÃ³Ò×	1	Ì¨	17	Ç§¿Ë	3,799
202103	84196011	ÖÆÑõÁ¿¡Ý15000Á¢·½Ã×/Ð¡Ê±µÄÖÆÑõ»ú	260	ÄÏËÕµ¤¹²ºÍ¹ú	10	Ò»°ãÃ³Ò×	2	Ì¨	18	Ç§¿Ë	8,892
202103	84196011	ÖÆÑõÁ¿¡Ý15000Á¢·½Ã×/Ð¡Ê±µÄÖÆÑõ»ú	327	²¨À¼	10	Ò»°ãÃ³Ò×	1	Ì¨	26	Ç§¿Ë	2,447
202103	84196011	ÖÆÑõÁ¿¡Ý15000Á¢·½Ã×/Ð¡Ê±µÄÖÆÑõ»ú	429	Ä«Î÷¸ç	10	Ò»°ãÃ³Ò×	100	Ì¨	1900	Ç§¿Ë	171,280
202103	84196019	ÆäËûÖÆÑõ»ú	101	°¢¸»º¹	10	Ò»°ãÃ³Ò×	48	Ì¨	1080	Ç§¿Ë	135,221
202103	84196019	ÆäËûÖÆÑõ»ú	102	°ÍÁÖ	10	Ò»°ãÃ³Ò×	5	Ì¨	90	Ç§¿Ë	11,008
202103	84196019	ÆäËûÖÆÑõ»ú	103	ÃÏ¼ÓÀ­¹ú	10	Ò»°ãÃ³Ò×	83	Ì¨	4329	Ç§¿Ë	704,311
202103	84196019	ÆäËûÖÆÑõ»ú	106	Ãåµé	10	Ò»°ãÃ³Ò×	100	Ì¨	2238	Ç§¿Ë	215,504
202103	84196019	ÆäËûÖÆÑõ»ú	108	ÈûÆÖÂ·Ë¹	10	Ò»°ãÃ³Ò×	1	Ì¨	5	Ç§¿Ë	5,666
202103	84196019	ÆäËûÖÆÑõ»ú	110	ÖÐ¹úÏã¸Û	10	Ò»°ãÃ³Ò×	1	Ì¨	18	Ç§¿Ë	3,735
202103	84196019	ÆäËûÖÆÑõ»ú	111	Ó¡¶È	10	Ò»°ãÃ³Ò×	358	Ì¨	7558	Ç§¿Ë	610,079
202103	84196019	ÆäËûÖÆÑõ»ú	112	Ó¡¶ÈÄáÎ÷ÑÇ	10	Ò»°ãÃ³Ò×	81	Ì¨	3324	Ç§¿Ë	555,056
202103	84196019	ÆäËûÖÆÑõ»ú	114	ÒÁÀ­¿Ë	10	Ò»°ãÃ³Ò×	24	Ì¨	648	Ç§¿Ë	71,242
202103	84196019	ÆäËûÖÆÑõ»ú	115	ÒÔÉ«ÁÐ	10	Ò»°ãÃ³Ò×	2079	Ì¨	42029	Ç§¿Ë	4,183,710
202103	84196019	ÆäËûÖÆÑõ»ú	116	ÈÕ±¾	10	Ò»°ãÃ³Ò×	537	Ì¨	7261	Ç§¿Ë	831,098
202103	84196019	ÆäËûÖÆÑõ»ú	117	Ô¼µ©	10	Ò»°ãÃ³Ò×	600	Ì¨	13716	Ç§¿Ë	1,320,041
202103	84196019	ÆäËûÖÆÑõ»ú	120	Àè°ÍÄÛ	10	Ò»°ãÃ³Ò×	851	Ì¨	15819	Ç§¿Ë	1,748,461
202103	84196019	ÆäËûÖÆÑõ»ú	122	ÂíÀ´Î÷ÑÇ	10	Ò»°ãÃ³Ò×	179	Ì¨	1331	Ç§¿Ë	148,485
202103	84196019	ÆäËûÖÆÑõ»ú	124	ÃÉ¹Å	10	Ò»°ãÃ³Ò×	1	Ì¨	3760	Ç§¿Ë	132,409
202103	84196019	ÆäËûÖÆÑõ»ú	125	Äá²´¶ûÁª°îÃñÖ÷¹²ºÍ¹ú	10	Ò»°ãÃ³Ò×	60	Ì¨	900	Ç§¿Ë	79,498
202103	84196019	ÆäËûÖÆÑõ»ú	127	°Í»ùË¹Ì¹	10	Ò»°ãÃ³Ò×	24	Ì¨	432	Ç§¿Ë	41,725
202103	84196019	ÆäËûÖÆÑõ»ú	129	·ÆÂÉ±ö	10	Ò»°ãÃ³Ò×	220	Ì¨	1903	Ç§¿Ë	203,104
202103	84196019	ÆäËûÖÆÑõ»ú	130	¿¨Ëþ¶û	10	Ò»°ãÃ³Ò×	1	Ì¨	17	Ç§¿Ë	1,535
202103	84196019	ÆäËûÖÆÑõ»ú	131	É³ÌØ°¢À­²®	10	Ò»°ãÃ³Ò×	206	Ì¨	3527	Ç§¿Ë	340,036
202103	84196019	ÆäËûÖÆÑõ»ú	132	ÐÂ¼ÓÆÂ	10	Ò»°ãÃ³Ò×	50	Ì¨	160	Ç§¿Ë	27,024
202103	84196019	ÆäËûÖÆÑõ»ú	133	º«¹ú	10	Ò»°ãÃ³Ò×	197	Ì¨	1262	Ç§¿Ë	161,830
202103	84196019	ÆäËûÖÆÑõ»ú	136	Ì©¹ú	10	Ò»°ãÃ³Ò×	476	Ì¨	8247	Ç§¿Ë	853,550
202103	84196019	ÆäËûÖÆÑõ»ú	137	ÍÁ¶úÆä	10	Ò»°ãÃ³Ò×	138	Ì¨	2847	Ç§¿Ë	257,758
202103	84196019	ÆäËûÖÆÑõ»ú	138	°¢ÁªÇõ	10	Ò»°ãÃ³Ò×	112	Ì¨	1781	Ç§¿Ë	177,629
202103	84196019	ÆäËûÖÆÑõ»ú	139	Ò²ÃÅ	10	Ò»°ãÃ³Ò×	1	Ì¨	10994	Ç§¿Ë	335,000
202103	84196019	ÆäËûÖÆÑõ»ú	141	Ô½ÄÏ	10	Ò»°ãÃ³Ò×	60	Ì¨	1080	Ç§¿Ë	83,258
202103	84196019	ÆäËûÖÆÑõ»ú	143	ÖÐ¹úÌ¨Íå	10	Ò»°ãÃ³Ò×	1	Ì¨	250	Ç§¿Ë	38,441
202103	84196019	ÆäËûÖÆÑõ»ú	145	¹þÈø¿ËË¹Ì¹	10	Ò»°ãÃ³Ò×	101	Ì¨	657	Ç§¿Ë	69,741
202103	84196019	ÆäËûÖÆÑõ»ú	149	ÎÚ×È±ð¿ËË¹Ì¹	10	Ò»°ãÃ³Ò×	3	Ì¨	57854	Ç§¿Ë	5,342,192
202103	84196019	ÆäËûÖÆÑõ»ú	201	°¢¶û¼°ÀûÑÇ	10	Ò»°ãÃ³Ò×	575	Ì¨	12764	Ç§¿Ë	1,218,151
202103	84196019	ÆäËûÖÆÑõ»ú	204	²©´ÄÍßÄÉ	10	Ò»°ãÃ³Ò×	10	Ì¨	60	Ç§¿Ë	9,015
202103	84196019	ÆäËûÖÆÑõ»ú	206	¿¦ÂóÂ¡	10	Ò»°ãÃ³Ò×	30	Ì¨	430	Ç§¿Ë	54,088
202103	84196019	ÆäËûÖÆÑõ»ú	213	¸Õ¹û(²¼)	10	Ò»°ãÃ³Ò×	5	Ì¨	140	Ç§¿Ë	15,236
202103	84196019	ÆäËûÖÆÑõ»ú	215	°£¼°	10	Ò»°ãÃ³Ò×	452	Ì¨	9970	Ç§¿Ë	830,116
202103	84196019	ÆäËûÖÆÑõ»ú	217	°£Èû¶í±ÈÑÇ	10	Ò»°ãÃ³Ò×	228	Ì¨	54304	Ç§¿Ë	2,624,292
202103	84196019	ÆäËûÖÆÑõ»ú	218	¼ÓÅî	10	Ò»°ãÃ³Ò×	2	Ì¨	46	Ç§¿Ë	6,783
202103	84196019	ÆäËûÖÆÑõ»ú	221	¼¸ÄÚÑÇ	10	Ò»°ãÃ³Ò×	1	Ì¨	12700	Ç§¿Ë	621,090
202103	84196019	ÆäËûÖÆÑõ»ú	223	¿ÆÌØµÏÍß	10	Ò»°ãÃ³Ò×	1	Ì¨	27	Ç§¿Ë	3,464
202103	84196019	ÆäËûÖÆÑõ»ú	224	¿ÏÄáÑÇ	10	Ò»°ãÃ³Ò×	48	Ì¨	2574	Ç§¿Ë	242,675
202103	84196019	ÆäËûÖÆÑõ»ú	227	Âí´ï¼ÓË¹¼Ó	10	Ò»°ãÃ³Ò×	26	Ì¨	486	Ç§¿Ë	38,120
202103	84196019	ÆäËûÖÆÑõ»ú	228	ÂíÀ­Î¬	10	Ò»°ãÃ³Ò×	146	Ì¨	3236	Ç§¿Ë	448,175
202103	84196019	ÆäËûÖÆÑõ»ú	229	ÂíÀï	10	Ò»°ãÃ³Ò×	20	Ì¨	320	Ç§¿Ë	43,528
202103	84196019	ÆäËûÖÆÑõ»ú	230	Ã«ÀïËþÄáÑÇ	10	Ò»°ãÃ³Ò×	1	Ì¨	30802	Ç§¿Ë	989,819
202103	84196019	ÆäËûÖÆÑõ»ú	232	Ä¦Âå¸ç	10	Ò»°ãÃ³Ò×	117	Ì¨	3122	Ç§¿Ë	338,375
202103	84196019	ÆäËûÖÆÑõ»ú	233	ÄªÉ£±È¿Ë	10	Ò»°ãÃ³Ò×	5	Ì¨	150	Ç§¿Ë	15,454
202103	84196019	ÆäËûÖÆÑõ»ú	236	ÄáÈÕÀûÑÇ	10	Ò»°ãÃ³Ò×	172	Ì¨	5548	Ç§¿Ë	420,200
202103	84196019	ÆäËûÖÆÑõ»ú	240	ÈûÄÚ¼Ó¶û	10	Ò»°ãÃ³Ò×	1	Ì¨	890	Ç§¿Ë	91,886
202103	84196019	ÆäËûÖÆÑõ»ú	243	Ë÷ÂíÀï	10	Ò»°ãÃ³Ò×	50	Ì¨	1258	Ç§¿Ë	193,042
202103	84196019	ÆäËûÖÆÑõ»ú	244	ÄÏ·Ç	10	Ò»°ãÃ³Ò×	699	Ì¨	14712	Ç§¿Ë	1,861,284
202103	84196019	ÆäËûÖÆÑõ»ú	246	ËÕµ¤	10	Ò»°ãÃ³Ò×	46	Ì¨	1288	Ç§¿Ë	156,985
202103	84196019	ÆäËûÖÆÑõ»ú	247	Ì¹É£ÄáÑÇ	10	Ò»°ãÃ³Ò×	4	Ì¨	94	Ç§¿Ë	9,014
202103	84196019	ÆäËûÖÆÑõ»ú	249	Í»ÄáË¹	10	Ò»°ãÃ³Ò×	35	Ì¨	804	Ç§¿Ë	58,529
202103	84196019	ÆäËûÖÆÑõ»ú	250	ÎÚ¸É´ï	10	Ò»°ãÃ³Ò×	50	Ì¨	1000	Ç§¿Ë	156,122
202103	84196019	ÆäËûÖÆÑõ»ú	252	¸Õ¹û(½ð)	10	Ò»°ãÃ³Ò×	35	Ì¨	2426	Ç§¿Ë	232,936
202103	84196019	ÆäËûÖÆÑõ»ú	253	ÔÞ±ÈÑÇ	10	Ò»°ãÃ³Ò×	39	Ì¨	693	Ç§¿Ë	146,672
202103	84196019	ÆäËûÖÆÑõ»ú	254	½ò°Í²¼Î¤	10	Ò»°ãÃ³Ò×	5	Ì¨	90	Ç§¿Ë	12,361
202103	84196019	ÆäËûÖÆÑõ»ú	301	±ÈÀûÊ±	10	Ò»°ãÃ³Ò×	23	Ì¨	169	Ç§¿Ë	20,301
202103	84196019	ÆäËûÖÆÑõ»ú	303	Ó¢¹ú	10	Ò»°ãÃ³Ò×	268	Ì¨	361	Ç§¿Ë	58,372
202103	84196019	ÆäËûÖÆÑõ»ú	304	µÂ¹ú	10	Ò»°ãÃ³Ò×	12	Ì¨	296	Ç§¿Ë	41,146
202103	84196019	ÆäËûÖÆÑõ»ú	305	·¨¹ú	10	Ò»°ãÃ³Ò×	236	Ì¨	4283	Ç§¿Ë	474,053
202103	84196019	ÆäËûÖÆÑõ»ú	306	°®¶ûÀ¼	10	Ò»°ãÃ³Ò×	12	Ì¨	250	Ç§¿Ë	41,983
202103	84196019	ÆäËûÖÆÑõ»ú	307	Òâ´óÀû	10	Ò»°ãÃ³Ò×	27	Ì¨	729	Ç§¿Ë	86,129
202103	84196019	ÆäËûÖÆÑõ»ú	309	ºÉÀ¼	10	Ò»°ãÃ³Ò×	286	Ì¨	6839	Ç§¿Ë	616,282
202103	84196019	ÆäËûÖÆÑõ»ú	310	Ï£À°	10	Ò»°ãÃ³Ò×	3	Ì¨	42	Ç§¿Ë	7,200
202103	84196019	ÆäËûÖÆÑõ»ú	313	°¢¶û°ÍÄáÑÇ	10	Ò»°ãÃ³Ò×	60	Ì¨	840	Ç§¿Ë	114,984
202103	84196019	ÆäËûÖÆÑõ»ú	315	°ÂµØÀû	10	Ò»°ãÃ³Ò×	1	Ì¨	31	Ç§¿Ë	4,404
202103	84196019	ÆäËûÖÆÑõ»ú	316	±£¼ÓÀûÑÇ	10	Ò»°ãÃ³Ò×	24	Ì¨	362	Ç§¿Ë	49,523
202103	84196019	ÆäËûÖÆÑõ»ú	321	ÐÙÑÀÀû	10	Ò»°ãÃ³Ò×	1	Ì¨	19	Ç§¿Ë	4,621
202103	84196019	ÆäËûÖÆÑõ»ú	327	²¨À¼	10	Ò»°ãÃ³Ò×	427	Ì¨	5593	Ç§¿Ë	721,075
202103	84196019	ÆäËûÖÆÑõ»ú	328	ÂÞÂíÄáÑÇ	10	Ò»°ãÃ³Ò×	35	Ì¨	362	Ç§¿Ë	94,293
202103	84196019	ÆäËûÖÆÑõ»ú	330	Èðµä	10	Ò»°ãÃ³Ò×	3	Ì¨	49	Ç§¿Ë	6,453
202103	84196019	ÆäËûÖÆÑõ»ú	331	ÈðÊ¿	10	Ò»°ãÃ³Ò×	1	Ì¨	260	Ç§¿Ë	22,537
202103	84196019	ÆäËûÖÆÑõ»ú	336	Á¢ÌÕÍð	10	Ò»°ãÃ³Ò×	5	Ì¨	125	Ç§¿Ë	10,785
202103	84196019	ÆäËûÖÆÑõ»ú	339	°¢Èû°Ý½®	10	Ò»°ãÃ³Ò×	1	Ì¨	9000	Ç§¿Ë	396,423
202103	84196019	ÆäËûÖÆÑõ»ú	343	Ä¦¶û¶àÍß	10	Ò»°ãÃ³Ò×	57	Ì¨	804	Ç§¿Ë	89,658
202103	84196019	ÆäËûÖÆÑõ»ú	344	¶íÂÞË¹Áª°î	10	Ò»°ãÃ³Ò×	2133	Ì¨	38664	Ç§¿Ë	4,153,793
202103	84196019	ÆäËûÖÆÑõ»ú	347	ÎÚ¿ËÀ¼	10	Ò»°ãÃ³Ò×	30	Ì¨	4440	Ç§¿Ë	560,202
202103	84196019	ÆäËûÖÆÑõ»ú	350	Ë¹ÂåÎÄÄáÑÇ	10	Ò»°ãÃ³Ò×	3	Ì¨	18	Ç§¿Ë	22,408
202103	84196019	ÆäËûÖÆÑõ»ú	352	½Ý¿Ë	10	Ò»°ãÃ³Ò×	28	Ì¨	195	Ç§¿Ë	72,078
202103	84196019	ÆäËûÖÆÑõ»ú	353	Ë¹Âå·¥¿Ë	10	Ò»°ãÃ³Ò×	216	Ì¨	2878	Ç§¿Ë	425,274
202103	84196019	ÆäËûÖÆÑõ»ú	358	Èû¶ûÎ¬ÑÇ	10	Ò»°ãÃ³Ò×	10	Ì¨	57	Ç§¿Ë	12,234
202103	84196019	ÆäËûÖÆÑõ»ú	408	¶àÃñ×å²£ÀûÎ¬ÑÇ¹ú	10	Ò»°ãÃ³Ò×	56	Ì¨	1122	Ç§¿Ë	107,211
202103	84196019	ÆäËûÖÆÑõ»ú	412	ÖÇÀû	10	Ò»°ãÃ³Ò×	107	Ì¨	9219	Ç§¿Ë	639,285
202103	84196019	ÆäËûÖÆÑõ»ú	413	¸çÂ×±ÈÑÇ	10	Ò»°ãÃ³Ò×	3532	Ì¨	58320	Ç§¿Ë	5,822,264
202103	84196019	ÆäËûÖÆÑõ»ú	419	¶ò¹Ï¶à¶û	10	Ò»°ãÃ³Ò×	235	Ì¨	2079	Ç§¿Ë	304,051
202103	84196019	ÆäËûÖÆÑõ»ú	423	Î£µØÂíÀ­	10	Ò»°ãÃ³Ò×	45	Ì¨	757	Ç§¿Ë	128,194
202103	84196019	ÆäËûÖÆÑõ»ú	429	Ä«Î÷¸ç	10	Ò»°ãÃ³Ò×	10862	Ì¨	167167	Ç§¿Ë	16,905,629
202103	84196019	ÆäËûÖÆÑõ»ú	432	°ÍÄÃÂí	10	Ò»°ãÃ³Ò×	26	Ì¨	521	Ç§¿Ë	85,119
202103	84196019	ÆäËûÖÆÑõ»ú	433	°ÍÀ­¹ç	10	Ò»°ãÃ³Ò×	25	Ì¨	613	Ç§¿Ë	49,924
202103	84196019	ÆäËûÖÆÑõ»ú	434	ÃØÂ³	10	Ò»°ãÃ³Ò×	12679	Ì¨	318270	Ç§¿Ë	41,132,175
202103	84196019	ÆäËûÖÆÑõ»ú	445	Î¯ÄÚÈðÀ­	10	Ò»°ãÃ³Ò×	12	Ì¨	228	Ç§¿Ë	22,988
202103	84196019	ÆäËûÖÆÑõ»ú	501	¼ÓÄÃ´ó	10	Ò»°ãÃ³Ò×	49	Ì¨	719	Ç§¿Ë	35,902
202103	84196019	ÆäËûÖÆÑõ»ú	502	ÃÀ¹ú	10	Ò»°ãÃ³Ò×	34446	Ì¨	587797	Ç§¿Ë	64,953,587
202103	84196019	ÆäËûÖÆÑõ»ú	601	°Ä´óÀûÑÇ	10	Ò»°ãÃ³Ò×	7	Ì¨	80	Ç§¿Ë	13,034
202103	84196019	ÆäËûÖÆÑõ»ú	609	ÐÂÎ÷À¼	10	Ò»°ãÃ³Ò×	1	Ì¨	8	Ç§¿Ë	3,220
202103	84196019	ÆäËûÖÆÑõ»ú	611	°Í²¼ÑÇÐÂ¼¸ÄÚÑÇ	10	Ò»°ãÃ³Ò×	52	Ì¨	1072	Ç§¿Ë	100,141
202104	84196011	ÖÆÑõÁ¿¡Ý15000Á¢·½Ã×/Ð¡Ê±µÄÖÆÑõ»ú	111	Ó¡¶È	10	Ò»°ãÃ³Ò×	419	Ì¨	5740	Ç§¿Ë	547,729
202104	84196011	ÖÆÑõÁ¿¡Ý15000Á¢·½Ã×/Ð¡Ê±µÄÖÆÑõ»ú	116	ÈÕ±¾	10	Ò»°ãÃ³Ò×	90	Ì¨	770	Ç§¿Ë	21,690
202104	84196011	ÖÆÑõÁ¿¡Ý15000Á¢·½Ã×/Ð¡Ê±µÄÖÆÑõ»ú	117	Ô¼µ©	10	Ò»°ãÃ³Ò×	6	Ì¨	23	Ç§¿Ë	17,661
202104	84196011	ÖÆÑõÁ¿¡Ý15000Á¢·½Ã×/Ð¡Ê±µÄÖÆÑõ»ú	139	Ò²ÃÅ	10	Ò»°ãÃ³Ò×	50	Ì¨	1500	Ç§¿Ë	106,472
202104	84196011	ÖÆÑõÁ¿¡Ý15000Á¢·½Ã×/Ð¡Ê±µÄÖÆÑõ»ú	227	Âí´ï¼ÓË¹¼Ó	10	Ò»°ãÃ³Ò×	44	Ì¨	381	Ç§¿Ë	33,269
202104	84196011	ÖÆÑõÁ¿¡Ý15000Á¢·½Ã×/Ð¡Ê±µÄÖÆÑõ»ú	249	Í»ÄáË¹	10	Ò»°ãÃ³Ò×	15	Ì¨	390	Ç§¿Ë	61,477
202104	84196011	ÖÆÑõÁ¿¡Ý15000Á¢·½Ã×/Ð¡Ê±µÄÖÆÑõ»ú	303	Ó¢¹ú	10	Ò»°ãÃ³Ò×	4	Ì¨	28	Ç§¿Ë	7,212
202104	84196011	ÖÆÑõÁ¿¡Ý15000Á¢·½Ã×/Ð¡Ê±µÄÖÆÑõ»ú	312	Î÷°àÑÀ	10	Ò»°ãÃ³Ò×	112	Ì¨	439	Ç§¿Ë	691,366
202104	84196011	ÖÆÑõÁ¿¡Ý15000Á¢·½Ã×/Ð¡Ê±µÄÖÆÑõ»ú	318	·ÒÀ¼	10	Ò»°ãÃ³Ò×	1	Ì¨	19	Ç§¿Ë	2,242
202104	84196011	ÖÆÑõÁ¿¡Ý15000Á¢·½Ã×/Ð¡Ê±µÄÖÆÑõ»ú	434	ÃØÂ³	10	Ò»°ãÃ³Ò×	33	Ì¨	531	Ç§¿Ë	102,575
202104	84196019	ÆäËûÖÆÑõ»ú	101	°¢¸»º¹	10	Ò»°ãÃ³Ò×	50	Ì¨	875	Ç§¿Ë	71,365
202104	84196019	ÆäËûÖÆÑõ»ú	102	°ÍÁÖ	10	Ò»°ãÃ³Ò×	10	Ì¨	220	Ç§¿Ë	18,995
202104	84196019	ÆäËûÖÆÑõ»ú	103	ÃÏ¼ÓÀ­¹ú	10	Ò»°ãÃ³Ò×	163	Ì¨	3360	Ç§¿Ë	321,549
202104	84196019	ÆäËûÖÆÑõ»ú	105	ÎÄÀ³	10	Ò»°ãÃ³Ò×	2	Ì¨	150	Ç§¿Ë	11,740
202104	84196019	ÆäËûÖÆÑõ»ú	106	Ãåµé	10	Ò»°ãÃ³Ò×	2	Ì¨	49	Ç§¿Ë	6,000
202104	84196019	ÆäËûÖÆÑõ»ú	107	¼íÆÒÕ¯	10	Ò»°ãÃ³Ò×	22	Ì¨	120	Ç§¿Ë	17,413
202104	84196019	ÆäËûÖÆÑõ»ú	108	ÈûÆÖÂ·Ë¹	10	Ò»°ãÃ³Ò×	6	Ì¨	80	Ç§¿Ë	18,908
202104	84196019	ÆäËûÖÆÑõ»ú	110	ÖÐ¹úÏã¸Û	10	Ò»°ãÃ³Ò×	3686	Ì¨	31131	Ç§¿Ë	4,180,089
202104	84196019	ÆäËûÖÆÑõ»ú	111	Ó¡¶È	10	Ò»°ãÃ³Ò×	32809	Ì¨	421995	Ç§¿Ë	47,332,244
202104	84196019	ÆäËûÖÆÑõ»ú	112	Ó¡¶ÈÄáÎ÷ÑÇ	10	Ò»°ãÃ³Ò×	5	Ì¨	2863	Ç§¿Ë	127,999
202104	84196019	ÆäËûÖÆÑõ»ú	115	ÒÔÉ«ÁÐ	10	Ò»°ãÃ³Ò×	579	Ì¨	9137	Ç§¿Ë	1,665,125
202104	84196019	ÆäËûÖÆÑõ»ú	116	ÈÕ±¾	10	Ò»°ãÃ³Ò×	613	Ì¨	7295	Ç§¿Ë	505,264
202104	84196019	ÆäËûÖÆÑõ»ú	117	Ô¼µ©	10	Ò»°ãÃ³Ò×	977	Ì¨	22897	Ç§¿Ë	2,742,321
202104	84196019	ÆäËûÖÆÑõ»ú	120	Àè°ÍÄÛ	10	Ò»°ãÃ³Ò×	65	Ì¨	3973	Ç§¿Ë	92,615
202104	84196019	ÆäËûÖÆÑõ»ú	122	ÂíÀ´Î÷ÑÇ	10	Ò»°ãÃ³Ò×	650	Ì¨	8072	Ç§¿Ë	817,441
202104	84196019	ÆäËûÖÆÑõ»ú	123	Âí¶û´ú·ò	10	Ò»°ãÃ³Ò×	10	Ì¨	230	Ç§¿Ë	29,154
202104	84196019	ÆäËûÖÆÑõ»ú	124	ÃÉ¹Å	10	Ò»°ãÃ³Ò×	5	Ì¨	105	Ç§¿Ë	11,371
202104	84196019	ÆäËûÖÆÑõ»ú	125	Äá²´¶ûÁª°îÃñÖ÷¹²ºÍ¹ú	10	Ò»°ãÃ³Ò×	45	Ì¨	1288	Ç§¿Ë	149,002
202104	84196019	ÆäËûÖÆÑõ»ú	127	°Í»ùË¹Ì¹	10	Ò»°ãÃ³Ò×	258	Ì¨	4893	Ç§¿Ë	397,810
202104	84196019	ÆäËûÖÆÑõ»ú	129	·ÆÂÉ±ö	10	Ò»°ãÃ³Ò×	1427	Ì¨	23689	Ç§¿Ë	2,227,169
202104	84196019	ÆäËûÖÆÑõ»ú	131	É³ÌØ°¢À­²®	10	Ò»°ãÃ³Ò×	20	Ì¨	56	Ç§¿Ë	5,026
202104	84196019	ÆäËûÖÆÑõ»ú	132	ÐÂ¼ÓÆÂ	10	Ò»°ãÃ³Ò×	1052	Ì¨	9334	Ç§¿Ë	963,598
202104	84196019	ÆäËûÖÆÑõ»ú	133	º«¹ú	10	Ò»°ãÃ³Ò×	229	Ì¨	1090	Ç§¿Ë	143,001
202104	84196019	ÆäËûÖÆÑõ»ú	136	Ì©¹ú	10	Ò»°ãÃ³Ò×	497	Ì¨	10444	Ç§¿Ë	937,813
202104	84196019	ÆäËûÖÆÑõ»ú	137	ÍÁ¶úÆä	10	Ò»°ãÃ³Ò×	1061	Ì¨	22089	Ç§¿Ë	1,536,619
202104	84196019	ÆäËûÖÆÑõ»ú	138	°¢ÁªÇõ	10	Ò»°ãÃ³Ò×	254	Ì¨	28634	Ç§¿Ë	5,787,634
202104	84196019	ÆäËûÖÆÑõ»ú	139	Ò²ÃÅ	10	Ò»°ãÃ³Ò×	22	Ì¨	478	Ç§¿Ë	42,235
202104	84196019	ÆäËûÖÆÑõ»ú	141	Ô½ÄÏ	10	Ò»°ãÃ³Ò×	1421	Ì¨	23847	Ç§¿Ë	1,833,901
202104	84196019	ÆäËûÖÆÑõ»ú	145	¹þÈø¿ËË¹Ì¹	10	Ò»°ãÃ³Ò×	6	Ì¨	58	Ç§¿Ë	5,770
202104	84196019	ÆäËûÖÆÑõ»ú	147	Ëþ¼ª¿ËË¹Ì¹	10	Ò»°ãÃ³Ò×	1	Ì¨	739	Ç§¿Ë	44,227
202104	84196019	ÆäËûÖÆÑõ»ú	148	ÍÁ¿âÂüË¹Ì¹	10	Ò»°ãÃ³Ò×	1	Ì¨	49790	Ç§¿Ë	3,725,513
202104	84196019	ÆäËûÖÆÑõ»ú	149	ÎÚ×È±ð¿ËË¹Ì¹	10	Ò»°ãÃ³Ò×	2	Ì¨	4600	Ç§¿Ë	375,164
202104	84196019	ÆäËûÖÆÑõ»ú	201	°¢¶û¼°ÀûÑÇ	10	Ò»°ãÃ³Ò×	462	Ì¨	11400	Ç§¿Ë	1,043,309
202104	84196019	ÆäËûÖÆÑõ»ú	203	±´Äþ	10	Ò»°ãÃ³Ò×	47	Ì¨	912	Ç§¿Ë	43,385
202104	84196019	ÆäËûÖÆÑõ»ú	204	²©´ÄÍßÄÉ	10	Ò»°ãÃ³Ò×	5	Ì¨	109	Ç§¿Ë	11,228
202104	84196019	ÆäËûÖÆÑõ»ú	206	¿¦ÂóÂ¡	10	Ò»°ãÃ³Ò×	50	Ì¨	1100	Ç§¿Ë	70,830
202104	84196019	ÆäËûÖÆÑõ»ú	215	°£¼°	10	Ò»°ãÃ³Ò×	658	Ì¨	15792	Ç§¿Ë	1,803,327
202104	84196019	ÆäËûÖÆÑõ»ú	217	°£Èû¶í±ÈÑÇ	10	Ò»°ãÃ³Ò×	13	Ì¨	49610	Ç§¿Ë	2,319,344
202104	84196019	ÆäËûÖÆÑõ»ú	220	¼ÓÄÉ	10	Ò»°ãÃ³Ò×	51	Ì¨	2850	Ç§¿Ë	279,321
202104	84196019	ÆäËûÖÆÑõ»ú	224	¿ÏÄáÑÇ	10	Ò»°ãÃ³Ò×	102	Ì¨	12037	Ç§¿Ë	772,239
202104	84196019	ÆäËûÖÆÑõ»ú	225	Àû±ÈÀïÑÇ	10	Ò»°ãÃ³Ò×	12	Ì¨	300	Ç§¿Ë	27,398
202104	84196019	ÆäËûÖÆÑõ»ú	227	Âí´ï¼ÓË¹¼Ó	10	Ò»°ãÃ³Ò×	618	Ì¨	12216	Ç§¿Ë	1,646,579
202104	84196019	ÆäËûÖÆÑõ»ú	228	ÂíÀ­Î¬	10	Ò»°ãÃ³Ò×	127	Ì¨	2280	Ç§¿Ë	223,190
202104	84196019	ÆäËûÖÆÑõ»ú	229	ÂíÀï	10	Ò»°ãÃ³Ò×	10	Ì¨	220	Ç§¿Ë	17,392
202104	84196019	ÆäËûÖÆÑõ»ú	230	Ã«ÀïËþÄáÑÇ	10	Ò»°ãÃ³Ò×	2	Ì¨	48	Ç§¿Ë	7,980
202104	84196019	ÆäËûÖÆÑõ»ú	231	Ã«ÀïÇóË¹	10	Ò»°ãÃ³Ò×	23	Ì¨	322	Ç§¿Ë	52,721
202104	84196019	ÆäËûÖÆÑõ»ú	236	ÄáÈÕÀûÑÇ	10	Ò»°ãÃ³Ò×	511	Ì¨	9214	Ç§¿Ë	804,391
202104	84196019	ÆäËûÖÆÑõ»ú	238	Â¬Íú´ï	10	Ò»°ãÃ³Ò×	11	Ì¨	242	Ç§¿Ë	20,371
202104	84196019	ÆäËûÖÆÑõ»ú	240	ÈûÄÚ¼Ó¶û	10	Ò»°ãÃ³Ò×	27	Ì¨	640	Ç§¿Ë	76,817
202104	84196019	ÆäËûÖÆÑõ»ú	243	Ë÷ÂíÀï	10	Ò»°ãÃ³Ò×	150	Ì¨	3100	Ç§¿Ë	261,783
202104	84196019	ÆäËûÖÆÑõ»ú	244	ÄÏ·Ç	10	Ò»°ãÃ³Ò×	479	Ì¨	6479	Ç§¿Ë	991,734
202104	84196019	ÆäËûÖÆÑõ»ú	246	ËÕµ¤	10	Ò»°ãÃ³Ò×	115	Ì¨	2112	Ç§¿Ë	188,046
202104	84196019	ÆäËûÖÆÑõ»ú	247	Ì¹É£ÄáÑÇ	10	Ò»°ãÃ³Ò×	23	Ì¨	810	Ç§¿Ë	83,379
202104	84196019	ÆäËûÖÆÑõ»ú	249	Í»ÄáË¹	10	Ò»°ãÃ³Ò×	131	Ì¨	2794	Ç§¿Ë	414,965
202104	84196019	ÆäËûÖÆÑõ»ú	250	ÎÚ¸É´ï	10	Ò»°ãÃ³Ò×	40	Ì¨	660	Ç§¿Ë	93,438
202104	84196019	ÆäËûÖÆÑõ»ú	251	²¼»ùÄÉ·¨Ë÷	10	Ò»°ãÃ³Ò×	15	Ì¨	265	Ç§¿Ë	12,150
202104	84196019	ÆäËûÖÆÑõ»ú	253	ÔÞ±ÈÑÇ	10	Ò»°ãÃ³Ò×	22	Ì¨	467	Ç§¿Ë	59,641
202104	84196019	ÆäËûÖÆÑõ»ú	257	Ë¹ÍþÊ¿À¼	10	Ò»°ãÃ³Ò×	1	Ì¨	3970	Ç§¿Ë	365,956
202104	84196019	ÆäËûÖÆÑõ»ú	301	±ÈÀûÊ±	10	Ò»°ãÃ³Ò×	15	Ì¨	150	Ç§¿Ë	13,919
202104	84196019	ÆäËûÖÆÑõ»ú	303	Ó¢¹ú	10	Ò»°ãÃ³Ò×	1267	Ì¨	2148	Ç§¿Ë	945,226
202104	84196019	ÆäËûÖÆÑõ»ú	304	µÂ¹ú	10	Ò»°ãÃ³Ò×	38	Ì¨	541	Ç§¿Ë	122,158
202104	84196019	ÆäËûÖÆÑõ»ú	305	·¨¹ú	10	Ò»°ãÃ³Ò×	169	Ì¨	2055	Ç§¿Ë	413,071
202104	84196019	ÆäËûÖÆÑõ»ú	307	Òâ´óÀû	10	Ò»°ãÃ³Ò×	29	Ì¨	890	Ç§¿Ë	105,650
202104	84196019	ÆäËûÖÆÑõ»ú	309	ºÉÀ¼	10	Ò»°ãÃ³Ò×	27	Ì¨	529	Ç§¿Ë	56,505
202104	84196019	ÆäËûÖÆÑõ»ú	310	Ï£À°	10	Ò»°ãÃ³Ò×	33	Ì¨	501	Ç§¿Ë	81,124
202104	84196019	ÆäËûÖÆÑõ»ú	312	Î÷°àÑÀ	10	Ò»°ãÃ³Ò×	54	Ì¨	1000	Ç§¿Ë	112,462
202104	84196019	ÆäËûÖÆÑõ»ú	316	±£¼ÓÀûÑÇ	10	Ò»°ãÃ³Ò×	15	Ì¨	64	Ç§¿Ë	96,011
202104	84196019	ÆäËûÖÆÑõ»ú	321	ÐÙÑÀÀû	10	Ò»°ãÃ³Ò×	1587	Ì¨	1169	Ç§¿Ë	128,604
202104	84196019	ÆäËûÖÆÑõ»ú	324	Âí¶úËû	10	Ò»°ãÃ³Ò×	1	Ì¨	19	Ç§¿Ë	2,177
202104	84196019	ÆäËûÖÆÑõ»ú	327	²¨À¼	10	Ò»°ãÃ³Ò×	1465	Ì¨	23783	Ç§¿Ë	3,316,418
202104	84196019	ÆäËûÖÆÑõ»ú	328	ÂÞÂíÄáÑÇ	10	Ò»°ãÃ³Ò×	71	Ì¨	1316	Ç§¿Ë	181,229
202104	84196019	ÆäËûÖÆÑõ»ú	337	¸ñÂ³¼ªÑÇ	10	Ò»°ãÃ³Ò×	44	Ì¨	614	Ç§¿Ë	54,776
202104	84196019	ÆäËûÖÆÑõ»ú	338	ÑÇÃÀÄáÑÇ	10	Ò»°ãÃ³Ò×	13	Ì¨	250	Ç§¿Ë	41,804
202104	84196019	ÆäËûÖÆÑõ»ú	343	Ä¦¶û¶àÍß	10	Ò»°ãÃ³Ò×	62	Ì¨	1047	Ç§¿Ë	287,073
202104	84196019	ÆäËûÖÆÑõ»ú	344	¶íÂÞË¹Áª°î	10	Ò»°ãÃ³Ò×	1253	Ì¨	19333	Ç§¿Ë	1,861,027
202104	84196019	ÆäËûÖÆÑõ»ú	347	ÎÚ¿ËÀ¼	10	Ò»°ãÃ³Ò×	1496	Ì¨	41225	Ç§¿Ë	5,279,504
202104	84196019	ÆäËûÖÆÑõ»ú	352	½Ý¿Ë	10	Ò»°ãÃ³Ò×	237	Ì¨	2630	Ç§¿Ë	443,948
202104	84196019	ÆäËûÖÆÑõ»ú	353	Ë¹Âå·¥¿Ë	10	Ò»°ãÃ³Ò×	250	Ì¨	4176	Ç§¿Ë	649,923
202104	84196019	ÆäËûÖÆÑõ»ú	358	Èû¶ûÎ¬ÑÇ	10	Ò»°ãÃ³Ò×	80	Ì¨	1600	Ç§¿Ë	289,041
202104	84196019	ÆäËûÖÆÑõ»ú	402	°¢¸ùÍ¢	10	Ò»°ãÃ³Ò×	48	Ì¨	384	Ç§¿Ë	261,990
202104	84196019	ÆäËûÖÆÑõ»ú	408	¶àÃñ×å²£ÀûÎ¬ÑÇ¹ú	10	Ò»°ãÃ³Ò×	13	Ì¨	3866	Ç§¿Ë	271,080
202104	84196019	ÆäËûÖÆÑõ»ú	410	°ÍÎ÷	10	Ò»°ãÃ³Ò×	605	Ì¨	11980	Ç§¿Ë	1,247,186
202104	84196019	ÆäËûÖÆÑõ»ú	412	ÖÇÀû	10	Ò»°ãÃ³Ò×	110	Ì¨	1926	Ç§¿Ë	235,572
202104	84196019	ÆäËûÖÆÑõ»ú	413	¸çÂ×±ÈÑÇ	10	Ò»°ãÃ³Ò×	5424	Ì¨	89567	Ç§¿Ë	8,965,879
202104	84196019	ÆäËûÖÆÑõ»ú	415	¸çË¹´ïÀè¼Ó	10	Ò»°ãÃ³Ò×	16	Ì¨	416	Ç§¿Ë	51,608
202104	84196019	ÆäËûÖÆÑõ»ú	418	¶àÃ×Äá¼Ó¹²ºÍ¹ú	10	Ò»°ãÃ³Ò×	4	Ì¨	76	Ç§¿Ë	7,135
202104	84196019	ÆäËûÖÆÑõ»ú	419	¶ò¹Ï¶à¶û	10	Ò»°ãÃ³Ò×	228	Ì¨	5110	Ç§¿Ë	549,072
202104	84196019	ÆäËûÖÆÑõ»ú	423	Î£µØÂíÀ­	10	Ò»°ãÃ³Ò×	44	Ì¨	660	Ç§¿Ë	124,952
202104	84196019	ÆäËûÖÆÑõ»ú	426	ºé¶¼À­Ë¹	10	Ò»°ãÃ³Ò×	5	Ì¨	100	Ç§¿Ë	16,147
202104	84196019	ÆäËûÖÆÑõ»ú	427	ÑÀÂò¼Ó	10	Ò»°ãÃ³Ò×	36	Ì¨	840	Ç§¿Ë	144,498
202104	84196019	ÆäËûÖÆÑõ»ú	429	Ä«Î÷¸ç	10	Ò»°ãÃ³Ò×	4918	Ì¨	84667	Ç§¿Ë	8,519,916
202104	84196019	ÆäËûÖÆÑõ»ú	432	°ÍÄÃÂí	10	Ò»°ãÃ³Ò×	90	Ì¨	2269	Ç§¿Ë	560,760
202104	84196019	ÆäËûÖÆÑõ»ú	433	°ÍÀ­¹ç	10	Ò»°ãÃ³Ò×	21	Ì¨	3272	Ç§¿Ë	338,113
202104	84196019	ÆäËûÖÆÑõ»ú	434	ÃØÂ³	10	Ò»°ãÃ³Ò×	16812	Ì¨	473381	Ç§¿Ë	60,171,117
202104	84196019	ÆäËûÖÆÑõ»ú	444	ÎÚÀ­¹ç	10	Ò»°ãÃ³Ò×	400	Ì¨	2920	Ç§¿Ë	264,460
202104	84196019	ÆäËûÖÆÑõ»ú	445	Î¯ÄÚÈðÀ­	10	Ò»°ãÃ³Ò×	705	Ì¨	15888	Ç§¿Ë	1,651,854
202104	84196019	ÆäËûÖÆÑõ»ú	501	¼ÓÄÃ´ó	10	Ò»°ãÃ³Ò×	1	Ì¨	31	Ç§¿Ë	4,938
202104	84196019	ÆäËûÖÆÑõ»ú	502	ÃÀ¹ú	10	Ò»°ãÃ³Ò×	14009	Ì¨	206040	Ç§¿Ë	23,040,836
202104	84196019	ÆäËûÖÆÑõ»ú	601	°Ä´óÀûÑÇ	10	Ò»°ãÃ³Ò×	16	Ì¨	229	Ç§¿Ë	43,203
202104	84196019	ÆäËûÖÆÑõ»ú	603	ì³¼Ã	10	Ò»°ãÃ³Ò×	1	Ì¨	18	Ç§¿Ë	2,550
202104	84196019	ÆäËûÖÆÑõ»ú	611	°Í²¼ÑÇÐÂ¼¸ÄÚÑÇ	10	Ò»°ãÃ³Ò×	108	Ì¨	2592	Ç§¿Ë	248,723
202105	84196011	ÖÆÑõÁ¿¡Ý15000Á¢·½Ã×/Ð¡Ê±µÄÖÆÑõ»ú	110	ÖÐ¹úÏã¸Û	10	Ò»°ãÃ³Ò×	479	Ì¨	9201	Ç§¿Ë	595,702
202105	84196011	ÖÆÑõÁ¿¡Ý15000Á¢·½Ã×/Ð¡Ê±µÄÖÆÑõ»ú	111	Ó¡¶È	10	Ò»°ãÃ³Ò×	4321	Ì¨	75140	Ç§¿Ë	11,896,411
202105	84196011	ÖÆÑõÁ¿¡Ý15000Á¢·½Ã×/Ð¡Ê±µÄÖÆÑõ»ú	125	Äá²´¶ûÁª°îÃñÖ÷¹²ºÍ¹ú	10	Ò»°ãÃ³Ò×	22	Ì¨	398	Ç§¿Ë	28,620
202105	84196011	ÖÆÑõÁ¿¡Ý15000Á¢·½Ã×/Ð¡Ê±µÄÖÆÑõ»ú	138	°¢ÁªÇõ	10	Ò»°ãÃ³Ò×	27	Ì¨	535454	Ç§¿Ë	22,401,861
202105	84196011	ÖÆÑõÁ¿¡Ý15000Á¢·½Ã×/Ð¡Ê±µÄÖÆÑõ»ú	220	¼ÓÄÉ	10	Ò»°ãÃ³Ò×	2	Ì¨	156	Ç§¿Ë	13,022
202105	84196011	ÖÆÑõÁ¿¡Ý15000Á¢·½Ã×/Ð¡Ê±µÄÖÆÑõ»ú	240	ÈûÄÚ¼Ó¶û	10	Ò»°ãÃ³Ò×	5	Ì¨	85	Ç§¿Ë	9,756
202105	84196011	ÖÆÑõÁ¿¡Ý15000Á¢·½Ã×/Ð¡Ê±µÄÖÆÑõ»ú	253	ÔÞ±ÈÑÇ	10	Ò»°ãÃ³Ò×	1	Ì¨	18	Ç§¿Ë	650
202105	84196011	ÖÆÑõÁ¿¡Ý15000Á¢·½Ã×/Ð¡Ê±µÄÖÆÑõ»ú	339	°¢Èû°Ý½®	10	Ò»°ãÃ³Ò×	15	Ì¨	240	Ç§¿Ë	24,184
202105	84196011	ÖÆÑõÁ¿¡Ý15000Á¢·½Ã×/Ð¡Ê±µÄÖÆÑõ»ú	415	¸çË¹´ïÀè¼Ó	10	Ò»°ãÃ³Ò×	25	Ì¨	675	Ç§¿Ë	130,092
202105	84196011	ÖÆÑõÁ¿¡Ý15000Á¢·½Ã×/Ð¡Ê±µÄÖÆÑõ»ú	418	¶àÃ×Äá¼Ó¹²ºÍ¹ú	10	Ò»°ãÃ³Ò×	2	Ì¨	46	Ç§¿Ë	6,953
202105	84196011	ÖÆÑõÁ¿¡Ý15000Á¢·½Ã×/Ð¡Ê±µÄÖÆÑõ»ú	445	Î¯ÄÚÈðÀ­	10	Ò»°ãÃ³Ò×	20	Ì¨	410	Ç§¿Ë	75,700
202105	84196019	ÆäËûÖÆÑõ»ú	101	°¢¸»º¹	10	Ò»°ãÃ³Ò×	1	Ì¨	2900	Ç§¿Ë	343,195
202105	84196019	ÆäËûÖÆÑõ»ú	103	ÃÏ¼ÓÀ­¹ú	10	Ò»°ãÃ³Ò×	65	Ì¨	51290	Ç§¿Ë	2,869,337
202105	84196019	ÆäËûÖÆÑõ»ú	106	Ãåµé	10	Ò»°ãÃ³Ò×	1	Ì¨	490	Ç§¿Ë	750,395
202105	84196019	ÆäËûÖÆÑõ»ú	107	¼íÆÒÕ¯	10	Ò»°ãÃ³Ò×	45	Ì¨	782	Ç§¿Ë	94,659
202105	84196019	ÆäËûÖÆÑõ»ú	108	ÈûÆÖÂ·Ë¹	10	Ò»°ãÃ³Ò×	4	Ì¨	20	Ç§¿Ë	22,884
202105	84196019	ÆäËûÖÆÑõ»ú	110	ÖÐ¹úÏã¸Û	10	Ò»°ãÃ³Ò×	22698	Ì¨	258906	Ç§¿Ë	28,480,539
202105	84196019	ÆäËûÖÆÑõ»ú	111	Ó¡¶È	10	Ò»°ãÃ³Ò×	239515	Ì¨	4070769	Ç§¿Ë	559,073,308
202105	84196019	ÆäËûÖÆÑõ»ú	111	Ó¡¶È	12	ÆäËû¾èÔùÎï×Ê	145	Ì¨	3280	Ç§¿Ë	969,903
202105	84196019	ÆäËûÖÆÑõ»ú	112	Ó¡¶ÈÄáÎ÷ÑÇ	10	Ò»°ãÃ³Ò×	44	Ì¨	642	Ç§¿Ë	145,044
202105	84196019	ÆäËûÖÆÑõ»ú	113	ÒÁÀÊ	10	Ò»°ãÃ³Ò×	200	Ì¨	5400	Ç§¿Ë	379,868
202105	84196019	ÆäËûÖÆÑõ»ú	115	ÒÔÉ«ÁÐ	10	Ò»°ãÃ³Ò×	105	Ì¨	1867	Ç§¿Ë	194,113
202105	84196019	ÆäËûÖÆÑõ»ú	116	ÈÕ±¾	10	Ò»°ãÃ³Ò×	1220	Ì¨	17842	Ç§¿Ë	828,257
202105	84196019	ÆäËûÖÆÑõ»ú	117	Ô¼µ©	10	Ò»°ãÃ³Ò×	367	Ì¨	8390	Ç§¿Ë	972,571
202105	84196019	ÆäËûÖÆÑõ»ú	120	Àè°ÍÄÛ	10	Ò»°ãÃ³Ò×	17	Ì¨	437	Ç§¿Ë	46,101
202105	84196019	ÆäËûÖÆÑõ»ú	122	ÂíÀ´Î÷ÑÇ	10	Ò»°ãÃ³Ò×	748	Ì¨	15207	Ç§¿Ë	1,510,699
202105	84196019	ÆäËûÖÆÑõ»ú	124	ÃÉ¹Å	10	Ò»°ãÃ³Ò×	11	Ì¨	42420	Ç§¿Ë	2,778,445
202105	84196019	ÆäËûÖÆÑõ»ú	125	Äá²´¶ûÁª°îÃñÖ÷¹²ºÍ¹ú	10	Ò»°ãÃ³Ò×	8017	Ì¨	128118	Ç§¿Ë	31,551,308
202105	84196019	ÆäËûÖÆÑõ»ú	126	°¢Âü	10	Ò»°ãÃ³Ò×	102	Ì¨	698	Ç§¿Ë	170,744
202105	84196019	ÆäËûÖÆÑõ»ú	127	°Í»ùË¹Ì¹	10	Ò»°ãÃ³Ò×	263	Ì¨	6117	Ç§¿Ë	592,293
202105	84196019	ÆäËûÖÆÑõ»ú	128	°ÍÀÕË¹Ì¹	10	Ò»°ãÃ³Ò×	5	Ì¨	120	Ç§¿Ë	17,251
202105	84196019	ÆäËûÖÆÑõ»ú	129	·ÆÂÉ±ö	10	Ò»°ãÃ³Ò×	5479	Ì¨	44359	Ç§¿Ë	3,849,913
202105	84196019	ÆäËûÖÆÑõ»ú	131	É³ÌØ°¢À­²®	10	Ò»°ãÃ³Ò×	10	Ì¨	36	Ç§¿Ë	770
202105	84196019	ÆäËûÖÆÑõ»ú	132	ÐÂ¼ÓÆÂ	10	Ò»°ãÃ³Ò×	679	Ì¨	13650	Ç§¿Ë	2,284,770
202105	84196019	ÆäËûÖÆÑõ»ú	133	º«¹ú	10	Ò»°ãÃ³Ò×	534	Ì¨	2023	Ç§¿Ë	1,692,219
202105	84196019	ÆäËûÖÆÑõ»ú	134	Ë¹ÀïÀ¼¿¨	10	Ò»°ãÃ³Ò×	172	Ì¨	2882	Ç§¿Ë	428,455
202105	84196019	ÆäËûÖÆÑõ»ú	135	ÐðÀûÑÇ	10	Ò»°ãÃ³Ò×	580	Ì¨	13380	Ç§¿Ë	1,171,802
202105	84196019	ÆäËûÖÆÑõ»ú	136	Ì©¹ú	10	Ò»°ãÃ³Ò×	490	Ì¨	10225	Ç§¿Ë	891,211
202105	84196019	ÆäËûÖÆÑõ»ú	137	ÍÁ¶úÆä	10	Ò»°ãÃ³Ò×	60	Ì¨	247253	Ç§¿Ë	16,436,473
202105	84196019	ÆäËûÖÆÑõ»ú	138	°¢ÁªÇõ	10	Ò»°ãÃ³Ò×	1169	Ì¨	17698	Ç§¿Ë	3,888,130
202105	84196019	ÆäËûÖÆÑõ»ú	139	Ò²ÃÅ	10	Ò»°ãÃ³Ò×	2	Ì¨	36	Ç§¿Ë	3,898
202105	84196019	ÆäËûÖÆÑõ»ú	141	Ô½ÄÏ	10	Ò»°ãÃ³Ò×	82	Ì¨	1248	Ç§¿Ë	135,685
202105	84196019	ÆäËûÖÆÑõ»ú	143	ÖÐ¹úÌ¨Íå	10	Ò»°ãÃ³Ò×	1	Ì¨	6	Ç§¿Ë	1,105
202105	84196019	ÆäËûÖÆÑõ»ú	145	¹þÈø¿ËË¹Ì¹	10	Ò»°ãÃ³Ò×	4	Ì¨	4167	Ç§¿Ë	282,355
202105	84196019	ÆäËûÖÆÑõ»ú	146	¼ª¶û¼ªË¹Ë¹Ì¹	10	Ò»°ãÃ³Ò×	1	Ì¨	95	Ç§¿Ë	13,334
202105	84196019	ÆäËûÖÆÑõ»ú	147	Ëþ¼ª¿ËË¹Ì¹	10	Ò»°ãÃ³Ò×	1	Ì¨	423	Ç§¿Ë	20,793
202105	84196019	ÆäËûÖÆÑõ»ú	149	ÎÚ×È±ð¿ËË¹Ì¹	10	Ò»°ãÃ³Ò×	3	Ì¨	3000	Ç§¿Ë	13,269
202105	84196019	ÆäËûÖÆÑõ»ú	201	°¢¶û¼°ÀûÑÇ	10	Ò»°ãÃ³Ò×	32	Ì¨	117	Ç§¿Ë	176,153
202105	84196019	ÆäËûÖÆÑõ»ú	204	²©´ÄÍßÄÉ	10	Ò»°ãÃ³Ò×	1	Ì¨	9	Ç§¿Ë	1,365
202105	84196019	ÆäËûÖÆÑõ»ú	211	Õ§µÃ	10	Ò»°ãÃ³Ò×	47	Ì¨	1316	Ç§¿Ë	136,410
202105	84196019	ÆäËûÖÆÑõ»ú	215	°£¼°	10	Ò»°ãÃ³Ò×	610	Ì¨	15680	Ç§¿Ë	1,349,562
202105	84196019	ÆäËûÖÆÑõ»ú	220	¼ÓÄÉ	10	Ò»°ãÃ³Ò×	13	Ì¨	720	Ç§¿Ë	29,127
202105	84196019	ÆäËûÖÆÑõ»ú	224	¿ÏÄáÑÇ	10	Ò»°ãÃ³Ò×	215	Ì¨	4310	Ç§¿Ë	428,919
202105	84196019	ÆäËûÖÆÑõ»ú	227	Âí´ï¼ÓË¹¼Ó	10	Ò»°ãÃ³Ò×	1297	Ì¨	33657	Ç§¿Ë	3,345,984
202105	84196019	ÆäËûÖÆÑõ»ú	228	ÂíÀ­Î¬	10	Ò»°ãÃ³Ò×	10	Ì¨	175	Ç§¿Ë	17,868
202105	84196019	ÆäËûÖÆÑõ»ú	229	ÂíÀï	10	Ò»°ãÃ³Ò×	10	Ì¨	275	Ç§¿Ë	25,053
202105	84196019	ÆäËûÖÆÑõ»ú	231	Ã«ÀïÇóË¹	10	Ò»°ãÃ³Ò×	2	Ì¨	17	Ç§¿Ë	2,674
202105	84196019	ÆäËûÖÆÑõ»ú	236	ÄáÈÕÀûÑÇ	10	Ò»°ãÃ³Ò×	215	Ì¨	4490	Ç§¿Ë	337,089
202105	84196019	ÆäËûÖÆÑõ»ú	240	ÈûÄÚ¼Ó¶û	10	Ò»°ãÃ³Ò×	1	Ì¨	4240	Ç§¿Ë	255,319
202105	84196019	ÆäËûÖÆÑõ»ú	242	ÈûÀ­Àû°º	10	Ò»°ãÃ³Ò×	5	Ì¨	50	Ç§¿Ë	5,988
202105	84196019	ÆäËûÖÆÑõ»ú	243	Ë÷ÂíÀï	10	Ò»°ãÃ³Ò×	40	Ì¨	1090	Ç§¿Ë	119,924
202105	84196019	ÆäËûÖÆÑõ»ú	244	ÄÏ·Ç	10	Ò»°ãÃ³Ò×	341	Ì¨	7358	Ç§¿Ë	952,425
202105	84196019	ÆäËûÖÆÑõ»ú	247	Ì¹É£ÄáÑÇ	10	Ò»°ãÃ³Ò×	148	Ì¨	5066	Ç§¿Ë	529,828
202105	84196019	ÆäËûÖÆÑõ»ú	249	Í»ÄáË¹	10	Ò»°ãÃ³Ò×	109	Ì¨	2184	Ç§¿Ë	238,516
202105	84196019	ÆäËûÖÆÑõ»ú	250	ÎÚ¸É´ï	10	Ò»°ãÃ³Ò×	11	Ì¨	161	Ç§¿Ë	27,882
202105	84196019	ÆäËûÖÆÑõ»ú	252	¸Õ¹û(½ð)	10	Ò»°ãÃ³Ò×	3	Ì¨	54	Ç§¿Ë	9,546
202105	84196019	ÆäËûÖÆÑõ»ú	253	ÔÞ±ÈÑÇ	10	Ò»°ãÃ³Ò×	25	Ì¨	312	Ç§¿Ë	76,253
202105	84196019	ÆäËûÖÆÑõ»ú	254	½ò°Í²¼Î¤	10	Ò»°ãÃ³Ò×	3	Ì¨	75	Ç§¿Ë	1,365
202105	84196019	ÆäËûÖÆÑõ»ú	260	ÄÏËÕµ¤¹²ºÍ¹ú	10	Ò»°ãÃ³Ò×	4	Ì¨	96	Ç§¿Ë	23,680
202105	84196019	ÆäËûÖÆÑõ»ú	301	±ÈÀûÊ±	10	Ò»°ãÃ³Ò×	59	Ì¨	535	Ç§¿Ë	50,110
202105	84196019	ÆäËûÖÆÑõ»ú	303	Ó¢¹ú	10	Ò»°ãÃ³Ò×	557	Ì¨	8011	Ç§¿Ë	900,314
202105	84196019	ÆäËûÖÆÑõ»ú	304	µÂ¹ú	10	Ò»°ãÃ³Ò×	226	Ì¨	3325	Ç§¿Ë	418,474
202105	84196019	ÆäËûÖÆÑõ»ú	307	Òâ´óÀû	10	Ò»°ãÃ³Ò×	44	Ì¨	1149	Ç§¿Ë	151,293
202105	84196019	ÆäËûÖÆÑõ»ú	309	ºÉÀ¼	10	Ò»°ãÃ³Ò×	439	Ì¨	7924	Ç§¿Ë	829,222
202105	84196019	ÆäËûÖÆÑõ»ú	321	ÐÙÑÀÀû	10	Ò»°ãÃ³Ò×	32	Ì¨	213	Ç§¿Ë	179,381
202105	84196019	ÆäËûÖÆÑõ»ú	322	±ùµº	10	Ò»°ãÃ³Ò×	2	Ì¨	40	Ç§¿Ë	10,147
202105	84196019	ÆäËûÖÆÑõ»ú	326	Å²Íþ	10	Ò»°ãÃ³Ò×	1	Ì¨	27	Ç§¿Ë	650
202105	84196019	ÆäËûÖÆÑõ»ú	327	²¨À¼	10	Ò»°ãÃ³Ò×	701	Ì¨	9992	Ç§¿Ë	1,040,173
202105	84196019	ÆäËûÖÆÑõ»ú	328	ÂÞÂíÄáÑÇ	10	Ò»°ãÃ³Ò×	97	Ì¨	986	Ç§¿Ë	159,796
202105	84196019	ÆäËûÖÆÑõ»ú	337	¸ñÂ³¼ªÑÇ	10	Ò»°ãÃ³Ò×	3	Ì¨	21	Ç§¿Ë	3,902
202105	84196019	ÆäËûÖÆÑõ»ú	338	ÑÇÃÀÄáÑÇ	10	Ò»°ãÃ³Ò×	7	Ì¨	140	Ç§¿Ë	11,175
202105	84196019	ÆäËûÖÆÑõ»ú	343	Ä¦¶û¶àÍß	10	Ò»°ãÃ³Ò×	52	Ì¨	686	Ç§¿Ë	86,607
202105	84196019	ÆäËûÖÆÑõ»ú	344	¶íÂÞË¹Áª°î	10	Ò»°ãÃ³Ò×	1051	Ì¨	10506	Ç§¿Ë	995,431
202105	84196019	ÆäËûÖÆÑõ»ú	347	ÎÚ¿ËÀ¼	10	Ò»°ãÃ³Ò×	144	Ì¨	3375	Ç§¿Ë	421,314
202105	84196019	ÆäËûÖÆÑõ»ú	351	¿ËÂÞµØÑÇ	10	Ò»°ãÃ³Ò×	6	Ì¨	49	Ç§¿Ë	34,734
202105	84196019	ÆäËûÖÆÑõ»ú	352	½Ý¿Ë	10	Ò»°ãÃ³Ò×	18	Ì¨	91	Ç§¿Ë	113,516
202105	84196019	ÆäËûÖÆÑõ»ú	353	Ë¹Âå·¥¿Ë	10	Ò»°ãÃ³Ò×	50	Ì¨	800	Ç§¿Ë	117,082
202105	84196019	ÆäËûÖÆÑõ»ú	402	°¢¸ùÍ¢	10	Ò»°ãÃ³Ò×	74	Ì¨	405	Ç§¿Ë	438,890
202105	84196019	ÆäËûÖÆÑõ»ú	408	¶àÃñ×å²£ÀûÎ¬ÑÇ¹ú	10	Ò»°ãÃ³Ò×	10	Ì¨	270	Ç§¿Ë	34,438
202105	84196019	ÆäËûÖÆÑõ»ú	410	°ÍÎ÷	10	Ò»°ãÃ³Ò×	1	Ì¨	600	Ç§¿Ë	77,404
202105	84196019	ÆäËûÖÆÑõ»ú	412	ÖÇÀû	10	Ò»°ãÃ³Ò×	123	Ì¨	1643	Ç§¿Ë	180,377
202105	84196019	ÆäËûÖÆÑõ»ú	413	¸çÂ×±ÈÑÇ	10	Ò»°ãÃ³Ò×	1366	Ì¨	27315	Ç§¿Ë	2,641,191
202105	84196019	ÆäËûÖÆÑõ»ú	418	¶àÃ×Äá¼Ó¹²ºÍ¹ú	10	Ò»°ãÃ³Ò×	24	Ì¨	527	Ç§¿Ë	63,135
202105	84196019	ÆäËûÖÆÑõ»ú	419	¶ò¹Ï¶à¶û	10	Ò»°ãÃ³Ò×	917	Ì¨	16337	Ç§¿Ë	1,620,850
202105	84196019	ÆäËûÖÆÑõ»ú	423	Î£µØÂíÀ­	10	Ò»°ãÃ³Ò×	41	Ì¨	620	Ç§¿Ë	110,435
202105	84196019	ÆäËûÖÆÑõ»ú	427	ÑÀÂò¼Ó	10	Ò»°ãÃ³Ò×	5	Ì¨	15	Ç§¿Ë	4,632
202105	84196019	ÆäËûÖÆÑõ»ú	429	Ä«Î÷¸ç	10	Ò»°ãÃ³Ò×	653	Ì¨	7477	Ç§¿Ë	1,679,644
202105	84196019	ÆäËûÖÆÑõ»ú	432	°ÍÄÃÂí	10	Ò»°ãÃ³Ò×	35	Ì¨	930	Ç§¿Ë	76,948
202105	84196019	ÆäËûÖÆÑõ»ú	433	°ÍÀ­¹ç	10	Ò»°ãÃ³Ò×	180	Ì¨	3700	Ç§¿Ë	416,825
202105	84196019	ÆäËûÖÆÑõ»ú	434	ÃØÂ³	10	Ò»°ãÃ³Ò×	6995	Ì¨	320656	Ç§¿Ë	33,187,836
202105	84196019	ÆäËûÖÆÑõ»ú	445	Î¯ÄÚÈðÀ­	10	Ò»°ãÃ³Ò×	269	Ì¨	21268	Ç§¿Ë	1,759,933
202105	84196019	ÆäËûÖÆÑõ»ú	501	¼ÓÄÃ´ó	10	Ò»°ãÃ³Ò×	504	Ì¨	47910	Ç§¿Ë	2,907,428
202105	84196019	ÆäËûÖÆÑõ»ú	502	ÃÀ¹ú	10	Ò»°ãÃ³Ò×	5598	Ì¨	97183	Ç§¿Ë	11,553,067
202105	84196019	ÆäËûÖÆÑõ»ú	601	°Ä´óÀûÑÇ	10	Ò»°ãÃ³Ò×	18	Ì¨	200	Ç§¿Ë	83,264
202105	84196019	ÆäËûÖÆÑõ»ú	609	ÐÂÎ÷À¼	10	Ò»°ãÃ³Ò×	13	Ì¨	66	Ç§¿Ë	5,391
202105	84196019	ÆäËûÖÆÑõ»ú	611	°Í²¼ÑÇÐÂ¼¸ÄÚÑÇ	10	Ò»°ãÃ³Ò×	4	Ì¨	66	Ç§¿Ë	15,269
202106	84196011	ÖÆÑõÁ¿¡Ý15000Á¢·½Ã×/Ð¡Ê±µÄÖÆÑõ»ú	101	°¢¸»º¹	10	Ò»°ãÃ³Ò×	182	Ì¨	3731	Ç§¿Ë	1,134,357
202106	84196011	ÖÆÑõÁ¿¡Ý15000Á¢·½Ã×/Ð¡Ê±µÄÖÆÑõ»ú	103	ÃÏ¼ÓÀ­¹ú	10	Ò»°ãÃ³Ò×	118	Ì¨	2419	Ç§¿Ë	735,462
202106	84196011	ÖÆÑõÁ¿¡Ý15000Á¢·½Ã×/Ð¡Ê±µÄÖÆÑõ»ú	110	ÖÐ¹úÏã¸Û	10	Ò»°ãÃ³Ò×	10	Ì¨	310	Ç§¿Ë	14,136
202106	84196011	ÖÆÑõÁ¿¡Ý15000Á¢·½Ã×/Ð¡Ê±µÄÖÆÑõ»ú	111	Ó¡¶È	10	Ò»°ãÃ³Ò×	1402	Ì¨	30300	Ç§¿Ë	5,665,519
202106	84196011	ÖÆÑõÁ¿¡Ý15000Á¢·½Ã×/Ð¡Ê±µÄÖÆÑõ»ú	125	Äá²´¶ûÁª°îÃñÖ÷¹²ºÍ¹ú	10	Ò»°ãÃ³Ò×	163	Ì¨	3985	Ç§¿Ë	933,335
202106	84196011	ÖÆÑõÁ¿¡Ý15000Á¢·½Ã×/Ð¡Ê±µÄÖÆÑõ»ú	134	Ë¹ÀïÀ¼¿¨	10	Ò»°ãÃ³Ò×	13	Ì¨	200	Ç§¿Ë	43,037
202106	84196011	ÖÆÑõÁ¿¡Ý15000Á¢·½Ã×/Ð¡Ê±µÄÖÆÑõ»ú	220	¼ÓÄÉ	10	Ò»°ãÃ³Ò×	1	Ì¨	4453	Ç§¿Ë	275,142
202106	84196011	ÖÆÑõÁ¿¡Ý15000Á¢·½Ã×/Ð¡Ê±µÄÖÆÑõ»ú	244	ÄÏ·Ç	10	Ò»°ãÃ³Ò×	10	Ì¨	120	Ç§¿Ë	25,380
202106	84196011	ÖÆÑõÁ¿¡Ý15000Á¢·½Ã×/Ð¡Ê±µÄÖÆÑõ»ú	247	Ì¹É£ÄáÑÇ	10	Ò»°ãÃ³Ò×	2	Ì¨	25	Ç§¿Ë	19,870
202106	84196019	ÆäËûÖÆÑõ»ú	101	°¢¸»º¹	10	Ò»°ãÃ³Ò×	100	Ì¨	2215	Ç§¿Ë	441,913
202106	84196019	ÆäËûÖÆÑõ»ú	102	°ÍÁÖ	10	Ò»°ãÃ³Ò×	20	Ì¨	450	Ç§¿Ë	63,804
202106	84196019	ÆäËûÖÆÑõ»ú	103	ÃÏ¼ÓÀ­¹ú	10	Ò»°ãÃ³Ò×	172	Ì¨	3084	Ç§¿Ë	326,918
202106	84196019	ÆäËûÖÆÑõ»ú	104	²»µ¤	10	Ò»°ãÃ³Ò×	117	Ì¨	1981	Ç§¿Ë	338,674
202106	84196019	ÆäËûÖÆÑõ»ú	106	Ãåµé	10	Ò»°ãÃ³Ò×	7	Ì¨	123	Ç§¿Ë	7,000
202106	84196019	ÆäËûÖÆÑõ»ú	110	ÖÐ¹úÏã¸Û	10	Ò»°ãÃ³Ò×	4696	Ì¨	91086	Ç§¿Ë	13,038,130
202106	84196019	ÆäËûÖÆÑõ»ú	111	Ó¡¶È	10	Ò»°ãÃ³Ò×	85204	Ì¨	2694243	Ç§¿Ë	350,988,531
202106	84196019	ÆäËûÖÆÑõ»ú	112	Ó¡¶ÈÄáÎ÷ÑÇ	10	Ò»°ãÃ³Ò×	32	Ì¨	363	Ç§¿Ë	86,900
202106	84196019	ÆäËûÖÆÑõ»ú	113	ÒÁÀÊ	10	Ò»°ãÃ³Ò×	200	Ì¨	3800	Ç§¿Ë	245,223
202106	84196019	ÆäËûÖÆÑõ»ú	114	ÒÁÀ­¿Ë	10	Ò»°ãÃ³Ò×	1	Ì¨	68	Ç§¿Ë	19,321
202106	84196019	ÆäËûÖÆÑõ»ú	115	ÒÔÉ«ÁÐ	10	Ò»°ãÃ³Ò×	1	Ì¨	18	Ç§¿Ë	1,767
202106	84196019	ÆäËûÖÆÑõ»ú	116	ÈÕ±¾	10	Ò»°ãÃ³Ò×	2612	Ì¨	15065	Ç§¿Ë	2,648,037
202106	84196019	ÆäËûÖÆÑõ»ú	117	Ô¼µ©	10	Ò»°ãÃ³Ò×	17	Ì¨	264	Ç§¿Ë	48,062
202106	84196019	ÆäËûÖÆÑõ»ú	121	ÖÐ¹ú°ÄÃÅ	10	Ò»°ãÃ³Ò×	1	Ì¨	20	Ç§¿Ë	642
202106	84196019	ÆäËûÖÆÑõ»ú	122	ÂíÀ´Î÷ÑÇ	10	Ò»°ãÃ³Ò×	3412	Ì¨	22060	Ç§¿Ë	2,377,774
202106	84196019	ÆäËûÖÆÑõ»ú	123	Âí¶û´ú·ò	10	Ò»°ãÃ³Ò×	86	Ì¨	1790	Ç§¿Ë	431,578
202106	84196019	ÆäËûÖÆÑõ»ú	124	ÃÉ¹Å	10	Ò»°ãÃ³Ò×	21	Ì¨	10850	Ç§¿Ë	630,111
202106	84196019	ÆäËûÖÆÑõ»ú	125	Äá²´¶ûÁª°îÃñÖ÷¹²ºÍ¹ú	10	Ò»°ãÃ³Ò×	6092	Ì¨	173955	Ç§¿Ë	30,002,987
202106	84196019	ÆäËûÖÆÑõ»ú	126	°¢Âü	10	Ò»°ãÃ³Ò×	207	Ì¨	6511	Ç§¿Ë	813,976
202106	84196019	ÆäËûÖÆÑõ»ú	127	°Í»ùË¹Ì¹	10	Ò»°ãÃ³Ò×	197	Ì¨	2332	Ç§¿Ë	170,098
202106	84196019	ÆäËûÖÆÑõ»ú	127	°Í»ùË¹Ì¹	12	ÆäËû¾èÔùÎï×Ê	200	Ì¨	3340	Ç§¿Ë	636,124
202106	84196019	ÆäËûÖÆÑõ»ú	129	·ÆÂÉ±ö	10	Ò»°ãÃ³Ò×	1273	Ì¨	12905	Ç§¿Ë	1,284,356
202106	84196019	ÆäËûÖÆÑõ»ú	130	¿¨Ëþ¶û	10	Ò»°ãÃ³Ò×	30	Ì¨	689	Ç§¿Ë	23,416
202106	84196019	ÆäËûÖÆÑõ»ú	131	É³ÌØ°¢À­²®	10	Ò»°ãÃ³Ò×	3	Ì¨	24	Ç§¿Ë	3,367
202106	84196019	ÆäËûÖÆÑõ»ú	132	ÐÂ¼ÓÆÂ	10	Ò»°ãÃ³Ò×	189	Ì¨	3728	Ç§¿Ë	680,516
202106	84196019	ÆäËûÖÆÑõ»ú	133	º«¹ú	10	Ò»°ãÃ³Ò×	210	Ì¨	756	Ç§¿Ë	435,752
202106	84196019	ÆäËûÖÆÑõ»ú	134	Ë¹ÀïÀ¼¿¨	10	Ò»°ãÃ³Ò×	488	Ì¨	8738	Ç§¿Ë	1,762,813
202106	84196019	ÆäËûÖÆÑõ»ú	136	Ì©¹ú	10	Ò»°ãÃ³Ò×	114	Ì¨	1457	Ç§¿Ë	173,616
202106	84196019	ÆäËûÖÆÑõ»ú	137	ÍÁ¶úÆä	10	Ò»°ãÃ³Ò×	11	Ì¨	30	Ç§¿Ë	13,736
202106	84196019	ÆäËûÖÆÑõ»ú	138	°¢ÁªÇõ	10	Ò»°ãÃ³Ò×	516	Ì¨	9956	Ç§¿Ë	1,265,750
202106	84196019	ÆäËûÖÆÑõ»ú	139	Ò²ÃÅ	10	Ò»°ãÃ³Ò×	20	Ì¨	330	Ç§¿Ë	30,842
202106	84196019	ÆäËûÖÆÑõ»ú	141	Ô½ÄÏ	10	Ò»°ãÃ³Ò×	264	Ì¨	9718	Ç§¿Ë	782,032
202106	84196019	ÆäËûÖÆÑõ»ú	143	ÖÐ¹úÌ¨Íå	10	Ò»°ãÃ³Ò×	152	Ì¨	4386	Ç§¿Ë	265,580
202106	84196019	ÆäËûÖÆÑõ»ú	145	¹þÈø¿ËË¹Ì¹	10	Ò»°ãÃ³Ò×	2	Ì¨	270	Ç§¿Ë	33,918
202106	84196019	ÆäËûÖÆÑõ»ú	149	ÎÚ×È±ð¿ËË¹Ì¹	10	Ò»°ãÃ³Ò×	53	Ì¨	1219	Ç§¿Ë	315,010
202106	84196019	ÆäËûÖÆÑõ»ú	203	±´Äþ	10	Ò»°ãÃ³Ò×	2	Ì¨	35	Ç§¿Ë	9,000
202106	84196019	ÆäËûÖÆÑõ»ú	204	²©´ÄÍßÄÉ	10	Ò»°ãÃ³Ò×	1	Ì¨	4	Ç§¿Ë	5,590
202106	84196019	ÆäËûÖÆÑõ»ú	211	Õ§µÃ	10	Ò»°ãÃ³Ò×	4	Ì¨	68	Ç§¿Ë	5,396
202106	84196019	ÆäËûÖÆÑõ»ú	213	¸Õ¹û(²¼)	10	Ò»°ãÃ³Ò×	1	Ì¨	12000	Ç§¿Ë	118,871
202106	84196019	ÆäËûÖÆÑõ»ú	215	°£¼°	10	Ò»°ãÃ³Ò×	370	Ì¨	6235	Ç§¿Ë	807,853
202106	84196019	ÆäËûÖÆÑõ»ú	217	°£Èû¶í±ÈÑÇ	10	Ò»°ãÃ³Ò×	22	Ì¨	31116	Ç§¿Ë	1,752,105
202106	84196019	ÆäËûÖÆÑõ»ú	220	¼ÓÄÉ	10	Ò»°ãÃ³Ò×	6	Ì¨	9239	Ç§¿Ë	991,800
202106	84196019	ÆäËûÖÆÑõ»ú	221	¼¸ÄÚÑÇ	10	Ò»°ãÃ³Ò×	5	Ì¨	78	Ç§¿Ë	16,643
202106	84196019	ÆäËûÖÆÑõ»ú	224	¿ÏÄáÑÇ	10	Ò»°ãÃ³Ò×	34	Ì¨	943	Ç§¿Ë	111,923
202106	84196019	ÆäËûÖÆÑõ»ú	227	Âí´ï¼ÓË¹¼Ó	10	Ò»°ãÃ³Ò×	429	Ì¨	8130	Ç§¿Ë	1,233,915
202106	84196019	ÆäËûÖÆÑõ»ú	232	Ä¦Âå¸ç	10	Ò»°ãÃ³Ò×	200	Ì¨	3870	Ç§¿Ë	631,961
202106	84196019	ÆäËûÖÆÑõ»ú	233	ÄªÉ£±È¿Ë	10	Ò»°ãÃ³Ò×	6	Ì¨	2900	Ç§¿Ë	7,710
202106	84196019	ÆäËûÖÆÑõ»ú	234	ÄÉÃ×±ÈÑÇ	10	Ò»°ãÃ³Ò×	50	Ì¨	518	Ç§¿Ë	118,226
202106	84196019	ÆäËûÖÆÑõ»ú	235	ÄáÈÕ¶û	10	Ò»°ãÃ³Ò×	2	Ì¨	136	Ç§¿Ë	38,662
202106	84196019	ÆäËûÖÆÑõ»ú	236	ÄáÈÕÀûÑÇ	10	Ò»°ãÃ³Ò×	111	Ì¨	32429	Ç§¿Ë	1,867,274
202106	84196019	ÆäËûÖÆÑõ»ú	238	Â¬Íú´ï	10	Ò»°ãÃ³Ò×	52	Ì¨	1045	Ç§¿Ë	28,400
202106	84196019	ÆäËûÖÆÑõ»ú	240	ÈûÄÚ¼Ó¶û	10	Ò»°ãÃ³Ò×	13	Ì¨	20563	Ç§¿Ë	1,130,137
202106	84196019	ÆäËûÖÆÑõ»ú	244	ÄÏ·Ç	10	Ò»°ãÃ³Ò×	2882	Ì¨	24586	Ç§¿Ë	11,208,477
202106	84196019	ÆäËûÖÆÑõ»ú	247	Ì¹É£ÄáÑÇ	10	Ò»°ãÃ³Ò×	13	Ì¨	196	Ç§¿Ë	39,887
202106	84196019	ÆäËûÖÆÑõ»ú	249	Í»ÄáË¹	10	Ò»°ãÃ³Ò×	60	Ì¨	1455	Ç§¿Ë	223,883
202106	84196019	ÆäËûÖÆÑõ»ú	250	ÎÚ¸É´ï	10	Ò»°ãÃ³Ò×	360	Ì¨	12750	Ç§¿Ë	2,323,341
202106	84196019	ÆäËûÖÆÑõ»ú	253	ÔÞ±ÈÑÇ	10	Ò»°ãÃ³Ò×	58	Ì¨	1295	Ç§¿Ë	134,618
202106	84196019	ÆäËûÖÆÑõ»ú	301	±ÈÀûÊ±	10	Ò»°ãÃ³Ò×	9	Ì¨	0	Ç§¿Ë	678
202106	84196019	ÆäËûÖÆÑõ»ú	303	Ó¢¹ú	10	Ò»°ãÃ³Ò×	90	Ì¨	1561	Ç§¿Ë	333,003
202106	84196019	ÆäËûÖÆÑõ»ú	304	µÂ¹ú	10	Ò»°ãÃ³Ò×	284	Ì¨	19392	Ç§¿Ë	1,445,910
202106	84196019	ÆäËûÖÆÑõ»ú	305	·¨¹ú	10	Ò»°ãÃ³Ò×	40	Ì¨	682	Ç§¿Ë	142,430
202106	84196019	ÆäËûÖÆÑõ»ú	307	Òâ´óÀû	10	Ò»°ãÃ³Ò×	192	Ì¨	3172	Ç§¿Ë	374,554
202106	84196019	ÆäËûÖÆÑõ»ú	309	ºÉÀ¼	10	Ò»°ãÃ³Ò×	313	Ì¨	4046	Ç§¿Ë	433,915
202106	84196019	ÆäËûÖÆÑõ»ú	310	Ï£À°	10	Ò»°ãÃ³Ò×	16	Ì¨	76	Ç§¿Ë	92,697
202106	84196019	ÆäËûÖÆÑõ»ú	312	Î÷°àÑÀ	10	Ò»°ãÃ³Ò×	1	Ì¨	335000	Ç§¿Ë	22,733,026
202106	84196019	ÆäËûÖÆÑõ»ú	313	°¢¶û°ÍÄáÑÇ	10	Ò»°ãÃ³Ò×	2	Ì¨	260	Ç§¿Ë	37,267
202106	84196019	ÆäËûÖÆÑõ»ú	315	°ÂµØÀû	10	Ò»°ãÃ³Ò×	20	Ì¨	540	Ç§¿Ë	74,535
202106	84196019	ÆäËûÖÆÑõ»ú	316	±£¼ÓÀûÑÇ	10	Ò»°ãÃ³Ò×	59	Ì¨	1282	Ç§¿Ë	111,374
202106	84196019	ÆäËûÖÆÑõ»ú	321	ÐÙÑÀÀû	10	Ò»°ãÃ³Ò×	1302	Ì¨	1173	Ç§¿Ë	270,856
202106	84196019	ÆäËûÖÆÑõ»ú	324	Âí¶úËû	10	Ò»°ãÃ³Ò×	1	Ì¨	8	Ç§¿Ë	3,212
202106	84196019	ÆäËûÖÆÑõ»ú	327	²¨À¼	10	Ò»°ãÃ³Ò×	113	Ì¨	1658	Ç§¿Ë	348,714
202106	84196019	ÆäËûÖÆÑõ»ú	328	ÂÞÂíÄáÑÇ	10	Ò»°ãÃ³Ò×	15	Ì¨	270	Ç§¿Ë	51,724
202106	84196019	ÆäËûÖÆÑõ»ú	330	Èðµä	10	Ò»°ãÃ³Ò×	1	Ì¨	20	Ç§¿Ë	1,300
202106	84196019	ÆäËûÖÆÑõ»ú	331	ÈðÊ¿	10	Ò»°ãÃ³Ò×	15	Ì¨	345	Ç§¿Ë	91,563
202106	84196019	ÆäËûÖÆÑõ»ú	344	¶íÂÞË¹Áª°î	10	Ò»°ãÃ³Ò×	229	Ì¨	2018	Ç§¿Ë	291,468
202106	84196019	ÆäËûÖÆÑõ»ú	347	ÎÚ¿ËÀ¼	10	Ò»°ãÃ³Ò×	227	Ì¨	6282	Ç§¿Ë	1,086,954
202106	84196019	ÆäËûÖÆÑõ»ú	350	Ë¹ÂåÎÄÄáÑÇ	10	Ò»°ãÃ³Ò×	28	Ì¨	478	Ç§¿Ë	122,900
202106	84196019	ÆäËûÖÆÑõ»ú	352	½Ý¿Ë	10	Ò»°ãÃ³Ò×	27	Ì¨	352	Ç§¿Ë	102,806
202106	84196019	ÆäËûÖÆÑõ»ú	353	Ë¹Âå·¥¿Ë	10	Ò»°ãÃ³Ò×	1	Ì¨	17	Ç§¿Ë	3,084
202106	84196019	ÆäËûÖÆÑõ»ú	358	Èû¶ûÎ¬ÑÇ	10	Ò»°ãÃ³Ò×	43	Ì¨	654	Ç§¿Ë	155,345
202106	84196019	ÆäËûÖÆÑõ»ú	402	°¢¸ùÍ¢	10	Ò»°ãÃ³Ò×	673	Ì¨	8855	Ç§¿Ë	1,484,821
202106	84196019	ÆäËûÖÆÑõ»ú	408	¶àÃñ×å²£ÀûÎ¬ÑÇ¹ú	10	Ò»°ãÃ³Ò×	259	Ì¨	3169	Ç§¿Ë	757,833
202106	84196019	ÆäËûÖÆÑõ»ú	412	ÖÇÀû	10	Ò»°ãÃ³Ò×	800	Ì¨	8628	Ç§¿Ë	1,308,926
202106	84196019	ÆäËûÖÆÑõ»ú	413	¸çÂ×±ÈÑÇ	10	Ò»°ãÃ³Ò×	1571	Ì¨	25515	Ç§¿Ë	2,916,638
202106	84196019	ÆäËûÖÆÑõ»ú	415	¸çË¹´ïÀè¼Ó	10	Ò»°ãÃ³Ò×	5	Ì¨	20	Ç§¿Ë	29,859
202106	84196019	ÆäËûÖÆÑõ»ú	419	¶ò¹Ï¶à¶û	10	Ò»°ãÃ³Ò×	258	Ì¨	10189	Ç§¿Ë	1,012,248
202106	84196019	ÆäËûÖÆÑõ»ú	426	ºé¶¼À­Ë¹	10	Ò»°ãÃ³Ò×	2	Ì¨	16	Ç§¿Ë	8,975
202106	84196019	ÆäËûÖÆÑõ»ú	427	ÑÀÂò¼Ó	10	Ò»°ãÃ³Ò×	3	Ì¨	140	Ç§¿Ë	6,881
202106	84196019	ÆäËûÖÆÑõ»ú	432	°ÍÄÃÂí	10	Ò»°ãÃ³Ò×	1	Ì¨	23	Ç§¿Ë	639
202106	84196019	ÆäËûÖÆÑõ»ú	433	°ÍÀ­¹ç	10	Ò»°ãÃ³Ò×	7	Ì¨	16332	Ç§¿Ë	1,702,556
202106	84196019	ÆäËûÖÆÑõ»ú	434	ÃØÂ³	10	Ò»°ãÃ³Ò×	1587	Ì¨	83813	Ç§¿Ë	7,820,444
202106	84196019	ÆäËûÖÆÑõ»ú	435	²¨¶àÀè¸÷	10	Ò»°ãÃ³Ò×	1	Ì¨	6	Ç§¿Ë	1,285
202106	84196019	ÆäËûÖÆÑõ»ú	440	Èø¶ûÍß¶à	10	Ò»°ãÃ³Ò×	5	Ì¨	80	Ç§¿Ë	8,053
202106	84196019	ÆäËûÖÆÑõ»ú	444	ÎÚÀ­¹ç	10	Ò»°ãÃ³Ò×	1	Ì¨	22	Ç§¿Ë	1,532
202106	84196019	ÆäËûÖÆÑõ»ú	445	Î¯ÄÚÈðÀ­	10	Ò»°ãÃ³Ò×	17	Ì¨	454	Ç§¿Ë	49,080
202106	84196019	ÆäËûÖÆÑõ»ú	501	¼ÓÄÃ´ó	10	Ò»°ãÃ³Ò×	7	Ì¨	1085	Ç§¿Ë	142,421
202106	84196019	ÆäËûÖÆÑõ»ú	502	ÃÀ¹ú	10	Ò»°ãÃ³Ò×	7552	Ì¨	77647	Ç§¿Ë	13,677,728
202106	84196019	ÆäËûÖÆÑõ»ú	601	°Ä´óÀûÑÇ	10	Ò»°ãÃ³Ò×	72	Ì¨	878	Ç§¿Ë	149,968
202106	84196019	ÆäËûÖÆÑõ»ú	609	ÐÂÎ÷À¼	10	Ò»°ãÃ³Ò×	23	Ì¨	218	Ç§¿Ë	37,517
202106	84196019	ÆäËûÖÆÑõ»ú	611	°Í²¼ÑÇÐÂ¼¸ÄÚÑÇ	10	Ò»°ãÃ³Ò×	5	Ì¨	100	Ç§¿Ë	20,240
202107	84196011	ÖÆÑõÁ¿¡Ý15000Á¢·½Ã×/Ð¡Ê±µÄÖÆÑõ»ú	106	Ãåµé	10	Ò»°ãÃ³Ò×	102	Ì¨	1648	Ç§¿Ë	390,623
202107	84196011	ÖÆÑõÁ¿¡Ý15000Á¢·½Ã×/Ð¡Ê±µÄÖÆÑõ»ú	111	Ó¡¶È	10	Ò»°ãÃ³Ò×	1393	Ì¨	11519	Ç§¿Ë	2,275,104
202107	84196011	ÖÆÑõÁ¿¡Ý15000Á¢·½Ã×/Ð¡Ê±µÄÖÆÑõ»ú	112	Ó¡¶ÈÄáÎ÷ÑÇ	10	Ò»°ãÃ³Ò×	724	Ì¨	5290	Ç§¿Ë	808,187
202107	84196011	ÖÆÑõÁ¿¡Ý15000Á¢·½Ã×/Ð¡Ê±µÄÖÆÑõ»ú	116	ÈÕ±¾	10	Ò»°ãÃ³Ò×	20	Ì¨	160	Ç§¿Ë	6,300
202107	84196011	ÖÆÑõÁ¿¡Ý15000Á¢·½Ã×/Ð¡Ê±µÄÖÆÑõ»ú	122	ÂíÀ´Î÷ÑÇ	10	Ò»°ãÃ³Ò×	20	Ì¨	360	Ç§¿Ë	39,838
202107	84196011	ÖÆÑõÁ¿¡Ý15000Á¢·½Ã×/Ð¡Ê±µÄÖÆÑõ»ú	132	ÐÂ¼ÓÆÂ	10	Ò»°ãÃ³Ò×	12	Ì¨	355	Ç§¿Ë	235,502
202107	84196011	ÖÆÑõÁ¿¡Ý15000Á¢·½Ã×/Ð¡Ê±µÄÖÆÑõ»ú	134	Ë¹ÀïÀ¼¿¨	10	Ò»°ãÃ³Ò×	15	Ì¨	315	Ç§¿Ë	48,191
202107	84196011	ÖÆÑõÁ¿¡Ý15000Á¢·½Ã×/Ð¡Ê±µÄÖÆÑõ»ú	138	°¢ÁªÇõ	10	Ò»°ãÃ³Ò×	20	Ì¨	460	Ç§¿Ë	93,169
202107	84196011	ÖÆÑõÁ¿¡Ý15000Á¢·½Ã×/Ð¡Ê±µÄÖÆÑõ»ú	149	ÎÚ×È±ð¿ËË¹Ì¹	10	Ò»°ãÃ³Ò×	60	Ì¨	1680	Ç§¿Ë	30,842
202107	84196011	ÖÆÑõÁ¿¡Ý15000Á¢·½Ã×/Ð¡Ê±µÄÖÆÑõ»ú	233	ÄªÉ£±È¿Ë	10	Ò»°ãÃ³Ò×	1	Ì¨	180	Ç§¿Ë	3,203
202107	84196011	ÖÆÑõÁ¿¡Ý15000Á¢·½Ã×/Ð¡Ê±µÄÖÆÑõ»ú	244	ÄÏ·Ç	10	Ò»°ãÃ³Ò×	52	Ì¨	573	Ç§¿Ë	86,279
202107	84196011	ÖÆÑõÁ¿¡Ý15000Á¢·½Ã×/Ð¡Ê±µÄÖÆÑõ»ú	327	²¨À¼	10	Ò»°ãÃ³Ò×	29	Ì¨	197	Ç§¿Ë	13,008
202107	84196011	ÖÆÑõÁ¿¡Ý15000Á¢·½Ã×/Ð¡Ê±µÄÖÆÑõ»ú	445	Î¯ÄÚÈðÀ­	10	Ò»°ãÃ³Ò×	25	Ì¨	450	Ç§¿Ë	32,039
202107	84196011	ÖÆÑõÁ¿¡Ý15000Á¢·½Ã×/Ð¡Ê±µÄÖÆÑõ»ú	611	°Í²¼ÑÇÐÂ¼¸ÄÚÑÇ	10	Ò»°ãÃ³Ò×	5	Ì¨	75	Ç§¿Ë	22,427
202107	84196019	ÆäËûÖÆÑõ»ú	101	°¢¸»º¹	10	Ò»°ãÃ³Ò×	250	Ì¨	6700	Ç§¿Ë	735,300
202107	84196019	ÆäËûÖÆÑõ»ú	103	ÃÏ¼ÓÀ­¹ú	10	Ò»°ãÃ³Ò×	166	Ì¨	38077	Ç§¿Ë	3,415,413
202107	84196019	ÆäËûÖÆÑõ»ú	106	Ãåµé	10	Ò»°ãÃ³Ò×	31083	Ì¨	779880	Ç§¿Ë	140,070,909
202107	84196019	ÆäËûÖÆÑõ»ú	106	Ãåµé	12	ÆäËû¾èÔùÎï×Ê	2	Ì¨	5600	Ç§¿Ë	90,000
202107	84196019	ÆäËûÖÆÑõ»ú	107	¼íÆÒÕ¯	10	Ò»°ãÃ³Ò×	55	Ì¨	1075	Ç§¿Ë	173,010
202107	84196019	ÆäËûÖÆÑõ»ú	108	ÈûÆÖÂ·Ë¹	10	Ò»°ãÃ³Ò×	2	Ì¨	10	Ç§¿Ë	11,912
202107	84196019	ÆäËûÖÆÑõ»ú	110	ÖÐ¹úÏã¸Û	10	Ò»°ãÃ³Ò×	1078	Ì¨	19391	Ç§¿Ë	1,687,702
202107	84196019	ÆäËûÖÆÑõ»ú	111	Ó¡¶È	10	Ò»°ãÃ³Ò×	16527	Ì¨	646415	Ç§¿Ë	70,978,030
202107	84196019	ÆäËûÖÆÑõ»ú	112	Ó¡¶ÈÄáÎ÷ÑÇ	10	Ò»°ãÃ³Ò×	8521	Ì¨	184515	Ç§¿Ë	27,780,242
202107	84196019	ÆäËûÖÆÑõ»ú	115	ÒÔÉ«ÁÐ	10	Ò»°ãÃ³Ò×	106	Ì¨	458	Ç§¿Ë	545,233
202107	84196019	ÆäËûÖÆÑõ»ú	116	ÈÕ±¾	10	Ò»°ãÃ³Ò×	3801	Ì¨	20367	Ç§¿Ë	3,804,449
202107	84196019	ÆäËûÖÆÑõ»ú	117	Ô¼µ©	10	Ò»°ãÃ³Ò×	200	Ì¨	4600	Ç§¿Ë	576,702
202107	84196019	ÆäËûÖÆÑõ»ú	118	¿ÆÍþÌØ	10	Ò»°ãÃ³Ò×	3	Ì¨	33	Ç§¿Ë	7,977
202107	84196019	ÆäËûÖÆÑõ»ú	119	ÀÏÎÎ	10	Ò»°ãÃ³Ò×	50	Ì¨	830	Ç§¿Ë	179,900
202107	84196019	ÆäËûÖÆÑõ»ú	121	ÖÐ¹ú°ÄÃÅ	10	Ò»°ãÃ³Ò×	3	Ì¨	120	Ç§¿Ë	3,844
202107	84196019	ÆäËûÖÆÑõ»ú	122	ÂíÀ´Î÷ÑÇ	10	Ò»°ãÃ³Ò×	1934	Ì¨	40486	Ç§¿Ë	4,517,568
202107	84196019	ÆäËûÖÆÑõ»ú	124	ÃÉ¹Å	10	Ò»°ãÃ³Ò×	120	Ì¨	23478	Ç§¿Ë	1,310,934
202107	84196019	ÆäËûÖÆÑõ»ú	125	Äá²´¶ûÁª°îÃñÖ÷¹²ºÍ¹ú	10	Ò»°ãÃ³Ò×	588	Ì¨	86384	Ç§¿Ë	12,646,530
202107	84196019	ÆäËûÖÆÑõ»ú	126	°¢Âü	10	Ò»°ãÃ³Ò×	553	Ì¨	12059	Ç§¿Ë	2,559,504
202107	84196019	ÆäËûÖÆÑõ»ú	127	°Í»ùË¹Ì¹	10	Ò»°ãÃ³Ò×	369	Ì¨	7819	Ç§¿Ë	1,178,016
202107	84196019	ÆäËûÖÆÑõ»ú	129	·ÆÂÉ±ö	10	Ò»°ãÃ³Ò×	1681	Ì¨	25347	Ç§¿Ë	2,174,842
202107	84196019	ÆäËûÖÆÑõ»ú	130	¿¨Ëþ¶û	10	Ò»°ãÃ³Ò×	1	Ì¨	8	Ç§¿Ë	1,606
202107	84196019	ÆäËûÖÆÑõ»ú	132	ÐÂ¼ÓÆÂ	10	Ò»°ãÃ³Ò×	2884	Ì¨	54068	Ç§¿Ë	6,556,664
202107	84196019	ÆäËûÖÆÑõ»ú	133	º«¹ú	10	Ò»°ãÃ³Ò×	315	Ì¨	4208	Ç§¿Ë	492,859
202107	84196019	ÆäËûÖÆÑõ»ú	134	Ë¹ÀïÀ¼¿¨	10	Ò»°ãÃ³Ò×	239	Ì¨	4255	Ç§¿Ë	1,035,799
202107	84196019	ÆäËûÖÆÑõ»ú	136	Ì©¹ú	10	Ò»°ãÃ³Ò×	5409	Ì¨	109053	Ç§¿Ë	14,463,908
202107	84196019	ÆäËûÖÆÑõ»ú	137	ÍÁ¶úÆä	10	Ò»°ãÃ³Ò×	3	Ì¨	989560	Ç§¿Ë	49,972,017
202107	84196019	ÆäËûÖÆÑõ»ú	138	°¢ÁªÇõ	10	Ò»°ãÃ³Ò×	18	Ì¨	232	Ç§¿Ë	96,102
202107	84196019	ÆäËûÖÆÑõ»ú	139	Ò²ÃÅ	10	Ò»°ãÃ³Ò×	80	Ì¨	1360	Ç§¿Ë	187,624
202107	84196019	ÆäËûÖÆÑõ»ú	141	Ô½ÄÏ	10	Ò»°ãÃ³Ò×	7237	Ì¨	96632	Ç§¿Ë	14,301,285
202107	84196019	ÆäËûÖÆÑõ»ú	143	ÖÐ¹úÌ¨Íå	10	Ò»°ãÃ³Ò×	15	Ì¨	4954	Ç§¿Ë	223,958
202107	84196019	ÆäËûÖÆÑõ»ú	145	¹þÈø¿ËË¹Ì¹	10	Ò»°ãÃ³Ò×	1	Ì¨	135	Ç§¿Ë	16,577
202107	84196019	ÆäËûÖÆÑõ»ú	146	¼ª¶û¼ªË¹Ë¹Ì¹	10	Ò»°ãÃ³Ò×	17	Ì¨	1250	Ç§¿Ë	17,429
202107	84196019	ÆäËûÖÆÑõ»ú	149	ÎÚ×È±ð¿ËË¹Ì¹	10	Ò»°ãÃ³Ò×	1	Ì¨	19	Ç§¿Ë	2,242
202107	84196019	ÆäËûÖÆÑõ»ú	201	°¢¶û¼°ÀûÑÇ	10	Ò»°ãÃ³Ò×	882	Ì¨	21647	Ç§¿Ë	2,437,205
202107	84196019	ÆäËûÖÆÑõ»ú	202	°²¸çÀ­	10	Ò»°ãÃ³Ò×	10	Ì¨	253	Ç§¿Ë	450,686
202107	84196019	ÆäËûÖÆÑõ»ú	204	²©´ÄÍßÄÉ	10	Ò»°ãÃ³Ò×	23	Ì¨	405	Ç§¿Ë	41,137
202107	84196019	ÆäËûÖÆÑõ»ú	206	¿¦ÂóÂ¡	10	Ò»°ãÃ³Ò×	12	Ì¨	321	Ç§¿Ë	51,353
202107	84196019	ÆäËûÖÆÑõ»ú	214	¼ª²¼Ìá	10	Ò»°ãÃ³Ò×	1	Ì¨	28	Ç§¿Ë	10,572
202107	84196019	ÆäËûÖÆÑõ»ú	217	°£Èû¶í±ÈÑÇ	10	Ò»°ãÃ³Ò×	1	Ì¨	4800	Ç§¿Ë	625,293
202107	84196019	ÆäËûÖÆÑõ»ú	221	¼¸ÄÚÑÇ	10	Ò»°ãÃ³Ò×	31	Ì¨	836	Ç§¿Ë	39,838
202107	84196019	ÆäËûÖÆÑõ»ú	224	¿ÏÄáÑÇ	10	Ò»°ãÃ³Ò×	66	Ì¨	6622	Ç§¿Ë	798,342
202107	84196019	ÆäËûÖÆÑõ»ú	227	Âí´ï¼ÓË¹¼Ó	10	Ò»°ãÃ³Ò×	60	Ì¨	2880	Ç§¿Ë	284,960
202107	84196019	ÆäËûÖÆÑõ»ú	229	ÂíÀï	10	Ò»°ãÃ³Ò×	5	Ì¨	86	Ç§¿Ë	8,125
202107	84196019	ÆäËûÖÆÑõ»ú	233	ÄªÉ£±È¿Ë	10	Ò»°ãÃ³Ò×	2	Ì¨	57	Ç§¿Ë	45,623
202107	84196019	ÆäËûÖÆÑõ»ú	234	ÄÉÃ×±ÈÑÇ	10	Ò»°ãÃ³Ò×	318	Ì¨	6014	Ç§¿Ë	1,030,135
202107	84196019	ÆäËûÖÆÑõ»ú	236	ÄáÈÕÀûÑÇ	10	Ò»°ãÃ³Ò×	173	Ì¨	4553	Ç§¿Ë	643,279
202107	84196019	ÆäËûÖÆÑõ»ú	238	Â¬Íú´ï	10	Ò»°ãÃ³Ò×	5	Ì¨	13015	Ç§¿Ë	898,918
202107	84196019	ÆäËûÖÆÑõ»ú	240	ÈûÄÚ¼Ó¶û	10	Ò»°ãÃ³Ò×	6	Ì¨	159	Ç§¿Ë	35,500
202107	84196019	ÆäËûÖÆÑõ»ú	243	Ë÷ÂíÀï	10	Ò»°ãÃ³Ò×	35	Ì¨	950	Ç§¿Ë	87,022
202107	84196019	ÆäËûÖÆÑõ»ú	244	ÄÏ·Ç	10	Ò»°ãÃ³Ò×	11877	Ì¨	160398	Ç§¿Ë	53,837,797
202107	84196019	ÆäËûÖÆÑõ»ú	247	Ì¹É£ÄáÑÇ	10	Ò»°ãÃ³Ò×	300	Ì¨	22058	Ç§¿Ë	1,236,955
202107	84196019	ÆäËûÖÆÑõ»ú	249	Í»ÄáË¹	10	Ò»°ãÃ³Ò×	4085	Ì¨	90964	Ç§¿Ë	13,895,468
202107	84196019	ÆäËûÖÆÑõ»ú	250	ÎÚ¸É´ï	10	Ò»°ãÃ³Ò×	67	Ì¨	1532	Ç§¿Ë	148,415
202107	84196019	ÆäËûÖÆÑõ»ú	251	²¼»ùÄÉ·¨Ë÷	10	Ò»°ãÃ³Ò×	1	Ì¨	20	Ç§¿Ë	2,921
202107	84196019	ÆäËûÖÆÑõ»ú	253	ÔÞ±ÈÑÇ	10	Ò»°ãÃ³Ò×	156	Ì¨	2940	Ç§¿Ë	371,356
202107	84196019	ÆäËûÖÆÑõ»ú	254	½ò°Í²¼Î¤	10	Ò»°ãÃ³Ò×	15	Ì¨	447	Ç§¿Ë	317,954
202107	84196019	ÆäËûÖÆÑõ»ú	260	ÄÏËÕµ¤¹²ºÍ¹ú	10	Ò»°ãÃ³Ò×	1	Ì¨	3600	Ç§¿Ë	201,845
202107	84196019	ÆäËûÖÆÑõ»ú	301	±ÈÀûÊ±	10	Ò»°ãÃ³Ò×	6	Ì¨	156	Ç§¿Ë	10,023
202107	84196019	ÆäËûÖÆÑõ»ú	303	Ó¢¹ú	10	Ò»°ãÃ³Ò×	375	Ì¨	2886	Ç§¿Ë	339,066
202107	84196019	ÆäËûÖÆÑõ»ú	304	µÂ¹ú	10	Ò»°ãÃ³Ò×	140	Ì¨	1286	Ç§¿Ë	218,633
202107	84196019	ÆäËûÖÆÑõ»ú	305	·¨¹ú	10	Ò»°ãÃ³Ò×	54	Ì¨	1300	Ç§¿Ë	195,725
202107	84196019	ÆäËûÖÆÑõ»ú	307	Òâ´óÀû	10	Ò»°ãÃ³Ò×	75	Ì¨	1312	Ç§¿Ë	198,780
202107	84196019	ÆäËûÖÆÑõ»ú	309	ºÉÀ¼	10	Ò»°ãÃ³Ò×	13	Ì¨	174	Ç§¿Ë	18,835
202107	84196019	ÆäËûÖÆÑõ»ú	312	Î÷°àÑÀ	10	Ò»°ãÃ³Ò×	203	Ì¨	1304	Ç§¿Ë	1,127,501
202107	84196019	ÆäËûÖÆÑõ»ú	321	ÐÙÑÀÀû	10	Ò»°ãÃ³Ò×	2380	Ì¨	1462	Ç§¿Ë	247,295
202107	84196019	ÆäËûÖÆÑõ»ú	327	²¨À¼	10	Ò»°ãÃ³Ò×	172	Ì¨	55891	Ç§¿Ë	4,603,583
202107	84196019	ÆäËûÖÆÑõ»ú	328	ÂÞÂíÄáÑÇ	10	Ò»°ãÃ³Ò×	92	Ì¨	882	Ç§¿Ë	135,353
202107	84196019	ÆäËûÖÆÑõ»ú	340	°×¶íÂÞË¹	10	Ò»°ãÃ³Ò×	1	Ì¨	27	Ç§¿Ë	3,780
202107	84196019	ÆäËûÖÆÑõ»ú	344	¶íÂÞË¹Áª°î	10	Ò»°ãÃ³Ò×	187	Ì¨	1740	Ç§¿Ë	269,608
202107	84196019	ÆäËûÖÆÑõ»ú	347	ÎÚ¿ËÀ¼	10	Ò»°ãÃ³Ò×	755	Ì¨	20385	Ç§¿Ë	3,057,544
202107	84196019	ÆäËûÖÆÑõ»ú	350	Ë¹ÂåÎÄÄáÑÇ	10	Ò»°ãÃ³Ò×	8	Ì¨	24	Ç§¿Ë	44,455
202107	84196019	ÆäËûÖÆÑõ»ú	352	½Ý¿Ë	10	Ò»°ãÃ³Ò×	2	Ì¨	10	Ç§¿Ë	14,654
202107	84196019	ÆäËûÖÆÑõ»ú	353	Ë¹Âå·¥¿Ë	10	Ò»°ãÃ³Ò×	4	Ì¨	32	Ç§¿Ë	13,840
202107	84196019	ÆäËûÖÆÑõ»ú	402	°¢¸ùÍ¢	10	Ò»°ãÃ³Ò×	4	Ì¨	54650	Ç§¿Ë	4,277,353
202107	84196019	ÆäËûÖÆÑõ»ú	405	°Í°Í¶àË¹	10	Ò»°ãÃ³Ò×	2	Ì¨	175	Ç§¿Ë	6,302
202107	84196019	ÆäËûÖÆÑõ»ú	408	¶àÃñ×å²£ÀûÎ¬ÑÇ¹ú	10	Ò»°ãÃ³Ò×	128	Ì¨	15309	Ç§¿Ë	1,965,700
202107	84196019	ÆäËûÖÆÑõ»ú	410	°ÍÎ÷	10	Ò»°ãÃ³Ò×	14	Ì¨	370	Ç§¿Ë	71,767
202107	84196019	ÆäËûÖÆÑõ»ú	412	ÖÇÀû	10	Ò»°ãÃ³Ò×	200	Ì¨	8284	Ç§¿Ë	772,797
202107	84196019	ÆäËûÖÆÑõ»ú	413	¸çÂ×±ÈÑÇ	10	Ò»°ãÃ³Ò×	77	Ì¨	1412	Ç§¿Ë	133,729
202107	84196019	ÆäËûÖÆÑõ»ú	415	¸çË¹´ïÀè¼Ó	10	Ò»°ãÃ³Ò×	3	Ì¨	99	Ç§¿Ë	18,262
202107	84196019	ÆäËûÖÆÑõ»ú	419	¶ò¹Ï¶à¶û	10	Ò»°ãÃ³Ò×	121	Ì¨	3061	Ç§¿Ë	384,127
202107	84196019	ÆäËûÖÆÑõ»ú	423	Î£µØÂíÀ­	10	Ò»°ãÃ³Ò×	23	Ì¨	417	Ç§¿Ë	52,363
202107	84196019	ÆäËûÖÆÑõ»ú	427	ÑÀÂò¼Ó	10	Ò»°ãÃ³Ò×	2	Ì¨	36	Ç§¿Ë	1,595
202107	84196019	ÆäËûÖÆÑõ»ú	432	°ÍÄÃÂí	10	Ò»°ãÃ³Ò×	3	Ì¨	70	Ç§¿Ë	6,185
202107	84196019	ÆäËûÖÆÑõ»ú	434	ÃØÂ³	10	Ò»°ãÃ³Ò×	1521	Ì¨	191245	Ç§¿Ë	16,367,050
202107	84196019	ÆäËûÖÆÑõ»ú	442	ÌØÁ¢Äá´ïºÍ¶à°Í¸ç	10	Ò»°ãÃ³Ò×	112	Ì¨	1050	Ç§¿Ë	103,228
202107	84196019	ÆäËûÖÆÑõ»ú	445	Î¯ÄÚÈðÀ­	10	Ò»°ãÃ³Ò×	10	Ì¨	35	Ç§¿Ë	10,891
202107	84196019	ÆäËûÖÆÑõ»ú	501	¼ÓÄÃ´ó	10	Ò»°ãÃ³Ò×	101	Ì¨	1514	Ç§¿Ë	224,305
202107	84196019	ÆäËûÖÆÑõ»ú	502	ÃÀ¹ú	10	Ò»°ãÃ³Ò×	1883	Ì¨	22470	Ç§¿Ë	3,463,153
202107	84196019	ÆäËûÖÆÑõ»ú	601	°Ä´óÀûÑÇ	10	Ò»°ãÃ³Ò×	577	Ì¨	17774	Ç§¿Ë	1,774,056
202107	84196019	ÆäËûÖÆÑõ»ú	603	ì³¼Ã	10	Ò»°ãÃ³Ò×	23	Ì¨	505	Ç§¿Ë	51,664
202108	84196011	ÖÆÑõÁ¿¡Ý15000Á¢·½Ã×/Ð¡Ê±µÄÖÆÑõ»ú	103	ÃÏ¼ÓÀ­¹ú	10	Ò»°ãÃ³Ò×	30	Ì¨	450	Ç§¿Ë	50,557
202108	84196011	ÖÆÑõÁ¿¡Ý15000Á¢·½Ã×/Ð¡Ê±µÄÖÆÑõ»ú	105	ÎÄÀ³	10	Ò»°ãÃ³Ò×	2	Ì¨	38	Ç§¿Ë	6,872
202108	84196011	ÖÆÑõÁ¿¡Ý15000Á¢·½Ã×/Ð¡Ê±µÄÖÆÑõ»ú	106	Ãåµé	10	Ò»°ãÃ³Ò×	292	Ì¨	7481	Ç§¿Ë	842,057
202108	84196011	ÖÆÑõÁ¿¡Ý15000Á¢·½Ã×/Ð¡Ê±µÄÖÆÑõ»ú	110	ÖÐ¹úÏã¸Û	10	Ò»°ãÃ³Ò×	10	Ì¨	200	Ç§¿Ë	18,153
202108	84196011	ÖÆÑõÁ¿¡Ý15000Á¢·½Ã×/Ð¡Ê±µÄÖÆÑõ»ú	111	Ó¡¶È	10	Ò»°ãÃ³Ò×	186	Ì¨	6696	Ç§¿Ë	482,372
202108	84196011	ÖÆÑõÁ¿¡Ý15000Á¢·½Ã×/Ð¡Ê±µÄÖÆÑõ»ú	112	Ó¡¶ÈÄáÎ÷ÑÇ	10	Ò»°ãÃ³Ò×	2	Ì¨	54	Ç§¿Ë	8,095
202108	84196011	ÖÆÑõÁ¿¡Ý15000Á¢·½Ã×/Ð¡Ê±µÄÖÆÑõ»ú	116	ÈÕ±¾	10	Ò»°ãÃ³Ò×	1	Ì¨	22	Ç§¿Ë	842
202108	84196011	ÖÆÑõÁ¿¡Ý15000Á¢·½Ã×/Ð¡Ê±µÄÖÆÑõ»ú	122	ÂíÀ´Î÷ÑÇ	10	Ò»°ãÃ³Ò×	27	Ì¨	516	Ç§¿Ë	51,788
202108	84196011	ÖÆÑõÁ¿¡Ý15000Á¢·½Ã×/Ð¡Ê±µÄÖÆÑõ»ú	129	·ÆÂÉ±ö	10	Ò»°ãÃ³Ò×	50	Ì¨	1490	Ç§¿Ë	595,659
202108	84196011	ÖÆÑõÁ¿¡Ý15000Á¢·½Ã×/Ð¡Ê±µÄÖÆÑõ»ú	132	ÐÂ¼ÓÆÂ	10	Ò»°ãÃ³Ò×	14	Ì¨	364	Ç§¿Ë	90,111
202108	84196011	ÖÆÑõÁ¿¡Ý15000Á¢·½Ã×/Ð¡Ê±µÄÖÆÑõ»ú	138	°¢ÁªÇõ	10	Ò»°ãÃ³Ò×	30	Ì¨	690	Ç§¿Ë	141,405
202108	84196011	ÖÆÑõÁ¿¡Ý15000Á¢·½Ã×/Ð¡Ê±µÄÖÆÑõ»ú	141	Ô½ÄÏ	10	Ò»°ãÃ³Ò×	350	Ì¨	2737	Ç§¿Ë	347,904
202108	84196011	ÖÆÑõÁ¿¡Ý15000Á¢·½Ã×/Ð¡Ê±µÄÖÆÑõ»ú	149	ÎÚ×È±ð¿ËË¹Ì¹	10	Ò»°ãÃ³Ò×	1	Ì¨	18	Ç§¿Ë	2,593
202108	84196011	ÖÆÑõÁ¿¡Ý15000Á¢·½Ã×/Ð¡Ê±µÄÖÆÑõ»ú	201	°¢¶û¼°ÀûÑÇ	10	Ò»°ãÃ³Ò×	85	Ì¨	1662	Ç§¿Ë	241,601
202108	84196011	ÖÆÑõÁ¿¡Ý15000Á¢·½Ã×/Ð¡Ê±µÄÖÆÑõ»ú	204	²©´ÄÍßÄÉ	10	Ò»°ãÃ³Ò×	1	Ì¨	17	Ç§¿Ë	1,922
202108	84196011	ÖÆÑõÁ¿¡Ý15000Á¢·½Ã×/Ð¡Ê±µÄÖÆÑõ»ú	232	Ä¦Âå¸ç	10	Ò»°ãÃ³Ò×	20	Ì¨	595	Ç§¿Ë	12,966
202108	84196011	ÖÆÑõÁ¿¡Ý15000Á¢·½Ã×/Ð¡Ê±µÄÖÆÑõ»ú	244	ÄÏ·Ç	10	Ò»°ãÃ³Ò×	7	Ì¨	182	Ç§¿Ë	30,569
202108	84196011	ÖÆÑõÁ¿¡Ý15000Á¢·½Ã×/Ð¡Ê±µÄÖÆÑõ»ú	419	¶ò¹Ï¶à¶û	10	Ò»°ãÃ³Ò×	1	Ì¨	20	Ç§¿Ë	129
202108	84196011	ÖÆÑõÁ¿¡Ý15000Á¢·½Ã×/Ð¡Ê±µÄÖÆÑõ»ú	433	°ÍÀ­¹ç	10	Ò»°ãÃ³Ò×	1	Ì¨	12600	Ç§¿Ë	781,028
202108	84196019	ÆäËûÖÆÑõ»ú	101	°¢¸»º¹	10	Ò»°ãÃ³Ò×	1	Ì¨	3360	Ç§¿Ë	243,682
202108	84196019	ÆäËûÖÆÑõ»ú	103	ÃÏ¼ÓÀ­¹ú	10	Ò»°ãÃ³Ò×	341	Ì¨	7987	Ç§¿Ë	832,658
202108	84196019	ÆäËûÖÆÑõ»ú	104	²»µ¤	10	Ò»°ãÃ³Ò×	50	Ì¨	1150	Ç§¿Ë	218,450
202108	84196019	ÆäËûÖÆÑõ»ú	106	Ãåµé	10	Ò»°ãÃ³Ò×	42504	Ì¨	1558760	Ç§¿Ë	204,444,480
202108	84196019	ÆäËûÖÆÑõ»ú	106	Ãåµé	12	ÆäËû¾èÔùÎï×Ê	30	Ì¨	330	Ç§¿Ë	73,875
202108	84196019	ÆäËûÖÆÑõ»ú	107	¼íÆÒÕ¯	10	Ò»°ãÃ³Ò×	84	Ì¨	80489	Ç§¿Ë	3,337,705
202108	84196019	ÆäËûÖÆÑõ»ú	108	ÈûÆÖÂ·Ë¹	10	Ò»°ãÃ³Ò×	2	Ì¨	10	Ç§¿Ë	11,410
202108	84196019	ÆäËûÖÆÑõ»ú	110	ÖÐ¹úÏã¸Û	10	Ò»°ãÃ³Ò×	1952	Ì¨	39514	Ç§¿Ë	3,327,531
202108	84196019	ÆäËûÖÆÑõ»ú	111	Ó¡¶È	10	Ò»°ãÃ³Ò×	3349	Ì¨	279011	Ç§¿Ë	24,630,293
202108	84196019	ÆäËûÖÆÑõ»ú	112	Ó¡¶ÈÄáÎ÷ÑÇ	10	Ò»°ãÃ³Ò×	22316	Ì¨	426500	Ç§¿Ë	53,579,325
202108	84196019	ÆäËûÖÆÑõ»ú	112	Ó¡¶ÈÄáÎ÷ÑÇ	12	ÆäËû¾èÔùÎï×Ê	213	Ì¨	5731	Ç§¿Ë	1,049,480
202108	84196019	ÆäËûÖÆÑõ»ú	113	ÒÁÀÊ	10	Ò»°ãÃ³Ò×	23	Ì¨	429	Ç§¿Ë	35,010
202108	84196019	ÆäËûÖÆÑõ»ú	115	ÒÔÉ«ÁÐ	10	Ò»°ãÃ³Ò×	750	Ì¨	13608	Ç§¿Ë	1,134,909
202108	84196019	ÆäËûÖÆÑõ»ú	116	ÈÕ±¾	10	Ò»°ãÃ³Ò×	4931	Ì¨	46116	Ç§¿Ë	6,356,886
202108	84196019	ÆäËûÖÆÑõ»ú	119	ÀÏÎÎ	10	Ò»°ãÃ³Ò×	50	Ì¨	1150	Ç§¿Ë	205,847
202108	84196019	ÆäËûÖÆÑõ»ú	122	ÂíÀ´Î÷ÑÇ	10	Ò»°ãÃ³Ò×	7256	Ì¨	136611	Ç§¿Ë	17,453,346
202108	84196019	ÆäËûÖÆÑõ»ú	124	ÃÉ¹Å	10	Ò»°ãÃ³Ò×	57	Ì¨	22003	Ç§¿Ë	1,317,016
202108	84196019	ÆäËûÖÆÑõ»ú	125	Äá²´¶ûÁª°îÃñÖ÷¹²ºÍ¹ú	10	Ò»°ãÃ³Ò×	208	Ì¨	26534	Ç§¿Ë	2,855,793
202108	84196019	ÆäËûÖÆÑõ»ú	126	°¢Âü	10	Ò»°ãÃ³Ò×	42	Ì¨	973	Ç§¿Ë	134,661
202108	84196019	ÆäËûÖÆÑõ»ú	127	°Í»ùË¹Ì¹	10	Ò»°ãÃ³Ò×	24	Ì¨	7355	Ç§¿Ë	450,090
202108	84196019	ÆäËûÖÆÑõ»ú	129	·ÆÂÉ±ö	10	Ò»°ãÃ³Ò×	650	Ì¨	31340	Ç§¿Ë	3,234,989
202108	84196019	ÆäËûÖÆÑõ»ú	130	¿¨Ëþ¶û	10	Ò»°ãÃ³Ò×	150	Ì¨	4425	Ç§¿Ë	1,293,458
202108	84196019	ÆäËûÖÆÑõ»ú	131	É³ÌØ°¢À­²®	10	Ò»°ãÃ³Ò×	342	Ì¨	5679	Ç§¿Ë	762,566
202108	84196019	ÆäËûÖÆÑõ»ú	132	ÐÂ¼ÓÆÂ	10	Ò»°ãÃ³Ò×	1634	Ì¨	30884	Ç§¿Ë	4,315,859
202108	84196019	ÆäËûÖÆÑõ»ú	133	º«¹ú	10	Ò»°ãÃ³Ò×	420	Ì¨	5811	Ç§¿Ë	629,690
202108	84196019	ÆäËûÖÆÑõ»ú	134	Ë¹ÀïÀ¼¿¨	10	Ò»°ãÃ³Ò×	565	Ì¨	5491	Ç§¿Ë	5,342,644
202108	84196019	ÆäËûÖÆÑõ»ú	136	Ì©¹ú	10	Ò»°ãÃ³Ò×	7474	Ì¨	209249	Ç§¿Ë	21,642,112
202108	84196019	ÆäËûÖÆÑõ»ú	137	ÍÁ¶úÆä	10	Ò»°ãÃ³Ò×	531	Ì¨	9681	Ç§¿Ë	2,015,433
202108	84196019	ÆäËûÖÆÑõ»ú	138	°¢ÁªÇõ	10	Ò»°ãÃ³Ò×	194	Ì¨	5561	Ç§¿Ë	704,356
202108	84196019	ÆäËûÖÆÑõ»ú	141	Ô½ÄÏ	10	Ò»°ãÃ³Ò×	34648	Ì¨	448403	Ç§¿Ë	70,761,970
202108	84196019	ÆäËûÖÆÑõ»ú	143	ÖÐ¹úÌ¨Íå	10	Ò»°ãÃ³Ò×	45	Ì¨	780	Ç§¿Ë	46,681
202108	84196019	ÆäËûÖÆÑõ»ú	145	¹þÈø¿ËË¹Ì¹	10	Ò»°ãÃ³Ò×	59	Ì¨	13500	Ç§¿Ë	1,034,596
202108	84196019	ÆäËûÖÆÑõ»ú	146	¼ª¶û¼ªË¹Ë¹Ì¹	10	Ò»°ãÃ³Ò×	6	Ì¨	360	Ç§¿Ë	15,378
202108	84196019	ÆäËûÖÆÑõ»ú	147	Ëþ¼ª¿ËË¹Ì¹	10	Ò»°ãÃ³Ò×	4	Ì¨	60	Ç§¿Ë	148
202108	84196019	ÆäËûÖÆÑõ»ú	149	ÎÚ×È±ð¿ËË¹Ì¹	10	Ò»°ãÃ³Ò×	50	Ì¨	1145	Ç§¿Ë	152,362
202108	84196019	ÆäËûÖÆÑõ»ú	201	°¢¶û¼°ÀûÑÇ	10	Ò»°ãÃ³Ò×	21345	Ì¨	545631	Ç§¿Ë	103,118,314
202108	84196019	ÆäËûÖÆÑõ»ú	204	²©´ÄÍßÄÉ	10	Ò»°ãÃ³Ò×	67	Ì¨	1545	Ç§¿Ë	216,223
202108	84196019	ÆäËûÖÆÑõ»ú	215	°£¼°	10	Ò»°ãÃ³Ò×	200	Ì¨	3600	Ç§¿Ë	311,208
202108	84196019	ÆäËûÖÆÑõ»ú	220	¼ÓÄÉ	10	Ò»°ãÃ³Ò×	101	Ì¨	4090	Ç§¿Ë	717,766
202108	84196019	ÆäËûÖÆÑõ»ú	221	¼¸ÄÚÑÇ	10	Ò»°ãÃ³Ò×	68	Ì¨	816	Ç§¿Ë	52,905
202108	84196019	ÆäËûÖÆÑõ»ú	224	¿ÏÄáÑÇ	10	Ò»°ãÃ³Ò×	199	Ì¨	5328	Ç§¿Ë	610,302
202108	84196019	ÆäËûÖÆÑõ»ú	226	Àû±ÈÑÇ	10	Ò»°ãÃ³Ò×	20	Ì¨	748	Ç§¿Ë	51,219
202108	84196019	ÆäËûÖÆÑõ»ú	227	Âí´ï¼ÓË¹¼Ó	10	Ò»°ãÃ³Ò×	5	Ì¨	6141	Ç§¿Ë	466,977
202108	84196019	ÆäËûÖÆÑõ»ú	228	ÂíÀ­Î¬	10	Ò»°ãÃ³Ò×	3	Ì¨	71	Ç§¿Ë	49,598
202108	84196019	ÆäËûÖÆÑõ»ú	232	Ä¦Âå¸ç	10	Ò»°ãÃ³Ò×	85	Ì¨	1985	Ç§¿Ë	610,873
202108	84196019	ÆäËûÖÆÑõ»ú	233	ÄªÉ£±È¿Ë	10	Ò»°ãÃ³Ò×	7	Ì¨	2100	Ç§¿Ë	21,784
202108	84196019	ÆäËûÖÆÑõ»ú	234	ÄÉÃ×±ÈÑÇ	10	Ò»°ãÃ³Ò×	320	Ì¨	4632	Ç§¿Ë	1,030,621
202108	84196019	ÆäËûÖÆÑõ»ú	235	ÄáÈÕ¶û	10	Ò»°ãÃ³Ò×	3	Ì¨	71	Ç§¿Ë	49,598
202108	84196019	ÆäËûÖÆÑõ»ú	236	ÄáÈÕÀûÑÇ	10	Ò»°ãÃ³Ò×	100	Ì¨	2048	Ç§¿Ë	286,107
202108	84196019	ÆäËûÖÆÑõ»ú	237	ÁôÄáÍô	10	Ò»°ãÃ³Ò×	20	Ì¨	500	Ç§¿Ë	259,340
202108	84196019	ÆäËûÖÆÑõ»ú	238	Â¬Íú´ï	10	Ò»°ãÃ³Ò×	5	Ì¨	12594	Ç§¿Ë	1,083,651
202108	84196019	ÆäËûÖÆÑõ»ú	240	ÈûÄÚ¼Ó¶û	10	Ò»°ãÃ³Ò×	390	Ì¨	9859	Ç§¿Ë	1,216,530
202108	84196019	ÆäËûÖÆÑõ»ú	241	ÈûÉà¶û	10	Ò»°ãÃ³Ò×	2	Ì¨	47	Ç§¿Ë	33,065
202108	84196019	ÆäËûÖÆÑõ»ú	244	ÄÏ·Ç	10	Ò»°ãÃ³Ò×	1651	Ì¨	31513	Ç§¿Ë	7,092,911
202108	84196019	ÆäËûÖÆÑõ»ú	246	ËÕµ¤	10	Ò»°ãÃ³Ò×	2	Ì¨	46	Ç§¿Ë	6,678
202108	84196019	ÆäËûÖÆÑõ»ú	247	Ì¹É£ÄáÑÇ	10	Ò»°ãÃ³Ò×	7	Ì¨	137	Ç§¿Ë	28,676
202108	84196019	ÆäËûÖÆÑõ»ú	249	Í»ÄáË¹	10	Ò»°ãÃ³Ò×	1403	Ì¨	35916	Ç§¿Ë	5,628,337
202108	84196019	ÆäËûÖÆÑõ»ú	250	ÎÚ¸É´ï	10	Ò»°ãÃ³Ò×	27	Ì¨	3865	Ç§¿Ë	644,876
202108	84196019	ÆäËûÖÆÑõ»ú	252	¸Õ¹û(½ð)	10	Ò»°ãÃ³Ò×	5	Ì¨	94	Ç§¿Ë	10,240
202108	84196019	ÆäËûÖÆÑõ»ú	253	ÔÞ±ÈÑÇ	10	Ò»°ãÃ³Ò×	6	Ì¨	132	Ç§¿Ë	21,233
202108	84196019	ÆäËûÖÆÑõ»ú	254	½ò°Í²¼Î¤	10	Ò»°ãÃ³Ò×	11	Ì¨	3559	Ç§¿Ë	287,435
202108	84196019	ÆäËûÖÆÑõ»ú	260	ÄÏËÕµ¤¹²ºÍ¹ú	10	Ò»°ãÃ³Ò×	3	Ì¨	83	Ç§¿Ë	10,988
202108	84196019	ÆäËûÖÆÑõ»ú	301	±ÈÀûÊ±	10	Ò»°ãÃ³Ò×	25	Ì¨	565	Ç§¿Ë	66,760
202108	84196019	ÆäËûÖÆÑõ»ú	302	µ¤Âó	10	Ò»°ãÃ³Ò×	1	Ì¨	5100	Ç§¿Ë	668,525
202108	84196019	ÆäËûÖÆÑõ»ú	303	Ó¢¹ú	10	Ò»°ãÃ³Ò×	1730	Ì¨	4475	Ç§¿Ë	679,297
202108	84196019	ÆäËûÖÆÑõ»ú	304	µÂ¹ú	10	Ò»°ãÃ³Ò×	111	Ì¨	989	Ç§¿Ë	186,628
202108	84196019	ÆäËûÖÆÑõ»ú	305	·¨¹ú	10	Ò»°ãÃ³Ò×	1693	Ì¨	46227	Ç§¿Ë	7,010,233
202108	84196019	ÆäËûÖÆÑõ»ú	307	Òâ´óÀû	10	Ò»°ãÃ³Ò×	81	Ì¨	661	Ç§¿Ë	84,211
202108	84196019	ÆäËûÖÆÑõ»ú	309	ºÉÀ¼	10	Ò»°ãÃ³Ò×	374	Ì¨	3043	Ç§¿Ë	355,548
202108	84196019	ÆäËûÖÆÑõ»ú	310	Ï£À°	10	Ò»°ãÃ³Ò×	30	Ì¨	765	Ç§¿Ë	73,328
202108	84196019	ÆäËûÖÆÑõ»ú	312	Î÷°àÑÀ	10	Ò»°ãÃ³Ò×	1389	Ì¨	28263	Ç§¿Ë	4,934,467
202108	84196019	ÆäËûÖÆÑõ»ú	313	°¢¶û°ÍÄáÑÇ	10	Ò»°ãÃ³Ò×	1	Ì¨	29	Ç§¿Ë	11,067
202108	84196019	ÆäËûÖÆÑõ»ú	321	ÐÙÑÀÀû	10	Ò»°ãÃ³Ò×	4299	Ì¨	3485	Ç§¿Ë	603,542
202108	84196019	ÆäËûÖÆÑõ»ú	328	ÂÞÂíÄáÑÇ	10	Ò»°ãÃ³Ò×	114	Ì¨	896	Ç§¿Ë	132,152
202108	84196019	ÆäËûÖÆÑõ»ú	331	ÈðÊ¿	10	Ò»°ãÃ³Ò×	300	Ì¨	7050	Ç§¿Ë	1,067,443
202108	84196019	ÆäËûÖÆÑõ»ú	336	Á¢ÌÕÍð	10	Ò»°ãÃ³Ò×	1	Ì¨	22	Ç§¿Ë	2,280
202108	84196019	ÆäËûÖÆÑõ»ú	337	¸ñÂ³¼ªÑÇ	10	Ò»°ãÃ³Ò×	1	Ì¨	1910	Ç§¿Ë	130,283
202108	84196019	ÆäËûÖÆÑõ»ú	344	¶íÂÞË¹Áª°î	10	Ò»°ãÃ³Ò×	622	Ì¨	13983	Ç§¿Ë	1,522,698
202108	84196019	ÆäËûÖÆÑõ»ú	347	ÎÚ¿ËÀ¼	10	Ò»°ãÃ³Ò×	1179	Ì¨	31324	Ç§¿Ë	3,564,393
202108	84196019	ÆäËûÖÆÑõ»ú	350	Ë¹ÂåÎÄÄáÑÇ	10	Ò»°ãÃ³Ò×	296	Ì¨	1776	Ç§¿Ë	379,342
202108	84196019	ÆäËûÖÆÑõ»ú	352	½Ý¿Ë	10	Ò»°ãÃ³Ò×	8	Ì¨	54	Ç§¿Ë	25,959
202108	84196019	ÆäËûÖÆÑõ»ú	353	Ë¹Âå·¥¿Ë	10	Ò»°ãÃ³Ò×	65	Ì¨	1473	Ç§¿Ë	154,566
202108	84196019	ÆäËûÖÆÑõ»ú	402	°¢¸ùÍ¢	10	Ò»°ãÃ³Ò×	54	Ì¨	48283	Ç§¿Ë	2,599,422
202108	84196019	ÆäËûÖÆÑõ»ú	408	¶àÃñ×å²£ÀûÎ¬ÑÇ¹ú	10	Ò»°ãÃ³Ò×	101	Ì¨	4846	Ç§¿Ë	489,858
202108	84196019	ÆäËûÖÆÑõ»ú	410	°ÍÎ÷	10	Ò»°ãÃ³Ò×	2	Ì¨	2	Ç§¿Ë	301
202108	84196019	ÆäËûÖÆÑõ»ú	412	ÖÇÀû	10	Ò»°ãÃ³Ò×	210	Ì¨	9118	Ç§¿Ë	908,516
202108	84196019	ÆäËûÖÆÑõ»ú	413	¸çÂ×±ÈÑÇ	10	Ò»°ãÃ³Ò×	539	Ì¨	11532	Ç§¿Ë	1,092,560
202108	84196019	ÆäËûÖÆÑõ»ú	415	¸çË¹´ïÀè¼Ó	10	Ò»°ãÃ³Ò×	32	Ì¨	858	Ç§¿Ë	110,686
202108	84196019	ÆäËûÖÆÑõ»ú	418	¶àÃ×Äá¼Ó¹²ºÍ¹ú	10	Ò»°ãÃ³Ò×	5	Ì¨	100	Ç§¿Ë	15,061
202108	84196019	ÆäËûÖÆÑõ»ú	419	¶ò¹Ï¶à¶û	10	Ò»°ãÃ³Ò×	19	Ì¨	6317	Ç§¿Ë	438,036
202108	84196019	ÆäËûÖÆÑõ»ú	423	Î£µØÂíÀ­	10	Ò»°ãÃ³Ò×	25	Ì¨	290	Ç§¿Ë	50,569
202108	84196019	ÆäËûÖÆÑõ»ú	427	ÑÀÂò¼Ó	10	Ò»°ãÃ³Ò×	1	Ì¨	28	Ç§¿Ë	6,215
202108	84196019	ÆäËûÖÆÑõ»ú	429	Ä«Î÷¸ç	10	Ò»°ãÃ³Ò×	964	Ì¨	20160	Ç§¿Ë	2,716,700
202108	84196019	ÆäËûÖÆÑõ»ú	433	°ÍÀ­¹ç	10	Ò»°ãÃ³Ò×	6	Ì¨	12500	Ç§¿Ë	743,559
202108	84196019	ÆäËûÖÆÑõ»ú	434	ÃØÂ³	10	Ò»°ãÃ³Ò×	21	Ì¨	68015	Ç§¿Ë	5,554,414
202108	84196019	ÆäËûÖÆÑõ»ú	442	ÌØÁ¢Äá´ïºÍ¶à°Í¸ç	10	Ò»°ãÃ³Ò×	8	Ì¨	147	Ç§¿Ë	18,153
202108	84196019	ÆäËûÖÆÑõ»ú	444	ÎÚÀ­¹ç	10	Ò»°ãÃ³Ò×	40	Ì¨	900	Ç§¿Ë	121,110
202108	84196019	ÆäËûÖÆÑõ»ú	445	Î¯ÄÚÈðÀ­	10	Ò»°ãÃ³Ò×	10	Ì¨	20	Ç§¿Ë	9,598
202108	84196019	ÆäËûÖÆÑõ»ú	501	¼ÓÄÃ´ó	10	Ò»°ãÃ³Ò×	16	Ì¨	50	Ç§¿Ë	7,392
202108	84196019	ÆäËûÖÆÑõ»ú	502	ÃÀ¹ú	10	Ò»°ãÃ³Ò×	5903	Ì¨	61971	Ç§¿Ë	10,376,169
202108	84196019	ÆäËûÖÆÑõ»ú	601	°Ä´óÀûÑÇ	10	Ò»°ãÃ³Ò×	244	Ì¨	893	Ç§¿Ë	181,403
202108	84196019	ÆäËûÖÆÑõ»ú	603	ì³¼Ã	10	Ò»°ãÃ³Ò×	15	Ì¨	162	Ç§¿Ë	29,047
202108	84196019	ÆäËûÖÆÑõ»ú	609	ÐÂÎ÷À¼	10	Ò»°ãÃ³Ò×	1	Ì¨	1	Ç§¿Ë	97
202108	84196019	ÆäËûÖÆÑõ»ú	699	´óÑóÖÞÆäËû¹ú¼Ò(µØÇø)	10	Ò»°ãÃ³Ò×	2	Ì¨	8	Ç§¿Ë	11,151
202109	84196011	ÖÆÑõÁ¿¡Ý15000Á¢·½Ã×/Ð¡Ê±µÄÖÆÑõ»ú	106	Ãåµé	10	Ò»°ãÃ³Ò×	1	Ì¨	9648	Ç§¿Ë	662,133
202109	84196011	ÖÆÑõÁ¿¡Ý15000Á¢·½Ã×/Ð¡Ê±µÄÖÆÑõ»ú	111	Ó¡¶È	10	Ò»°ãÃ³Ò×	314	Ì¨	11304	Ç§¿Ë	815,331
202109	84196011	ÖÆÑõÁ¿¡Ý15000Á¢·½Ã×/Ð¡Ê±µÄÖÆÑõ»ú	112	Ó¡¶ÈÄáÎ÷ÑÇ	10	Ò»°ãÃ³Ò×	5	Ì¨	25181	Ç§¿Ë	1,607,911
202109	84196011	ÖÆÑõÁ¿¡Ý15000Á¢·½Ã×/Ð¡Ê±µÄÖÆÑõ»ú	116	ÈÕ±¾	10	Ò»°ãÃ³Ò×	2	Ì¨	31	Ç§¿Ë	1,588
202109	84196011	ÖÆÑõÁ¿¡Ý15000Á¢·½Ã×/Ð¡Ê±µÄÖÆÑõ»ú	122	ÂíÀ´Î÷ÑÇ	10	Ò»°ãÃ³Ò×	520	Ì¨	10568	Ç§¿Ë	1,296,581
202109	84196011	ÖÆÑõÁ¿¡Ý15000Á¢·½Ã×/Ð¡Ê±µÄÖÆÑõ»ú	129	·ÆÂÉ±ö	10	Ò»°ãÃ³Ò×	82	Ì¨	664	Ç§¿Ë	93,747
202109	84196011	ÖÆÑõÁ¿¡Ý15000Á¢·½Ã×/Ð¡Ê±µÄÖÆÑõ»ú	132	ÐÂ¼ÓÆÂ	10	Ò»°ãÃ³Ò×	29	Ì¨	839	Ç§¿Ë	175,074
202109	84196011	ÖÆÑõÁ¿¡Ý15000Á¢·½Ã×/Ð¡Ê±µÄÖÆÑõ»ú	134	Ë¹ÀïÀ¼¿¨	10	Ò»°ãÃ³Ò×	15	Ì¨	315	Ç§¿Ë	34,103
202109	84196011	ÖÆÑõÁ¿¡Ý15000Á¢·½Ã×/Ð¡Ê±µÄÖÆÑõ»ú	136	Ì©¹ú	10	Ò»°ãÃ³Ò×	264	Ì¨	3624	Ç§¿Ë	659,918
202109	84196011	ÖÆÑõÁ¿¡Ý15000Á¢·½Ã×/Ð¡Ê±µÄÖÆÑõ»ú	138	°¢ÁªÇõ	10	Ò»°ãÃ³Ò×	2	Ì¨	245352	Ç§¿Ë	15,755,853
202109	84196011	ÖÆÑõÁ¿¡Ý15000Á¢·½Ã×/Ð¡Ê±µÄÖÆÑõ»ú	201	°¢¶û¼°ÀûÑÇ	10	Ò»°ãÃ³Ò×	28	Ì¨	558	Ç§¿Ë	106,834
202109	84196011	ÖÆÑõÁ¿¡Ý15000Á¢·½Ã×/Ð¡Ê±µÄÖÆÑõ»ú	232	Ä¦Âå¸ç	10	Ò»°ãÃ³Ò×	1	Ì¨	3850	Ç§¿Ë	228,500
202109	84196011	ÖÆÑõÁ¿¡Ý15000Á¢·½Ã×/Ð¡Ê±µÄÖÆÑõ»ú	236	ÄáÈÕÀûÑÇ	10	Ò»°ãÃ³Ò×	10	Ì¨	270	Ç§¿Ë	31,955
202109	84196011	ÖÆÑõÁ¿¡Ý15000Á¢·½Ã×/Ð¡Ê±µÄÖÆÑõ»ú	244	ÄÏ·Ç	10	Ò»°ãÃ³Ò×	27	Ì¨	405	Ç§¿Ë	45,514
202109	84196011	ÖÆÑõÁ¿¡Ý15000Á¢·½Ã×/Ð¡Ê±µÄÖÆÑõ»ú	252	¸Õ¹û(½ð)	10	Ò»°ãÃ³Ò×	10	Ì¨	150	Ç§¿Ë	34,844
202109	84196011	ÖÆÑõÁ¿¡Ý15000Á¢·½Ã×/Ð¡Ê±µÄÖÆÑõ»ú	339	°¢Èû°Ý½®	10	Ò»°ãÃ³Ò×	2	Ì¨	31	Ç§¿Ë	3,684
202109	84196011	ÖÆÑõÁ¿¡Ý15000Á¢·½Ã×/Ð¡Ê±µÄÖÆÑõ»ú	423	Î£µØÂíÀ­	10	Ò»°ãÃ³Ò×	29	Ì¨	200	Ç§¿Ë	22,590
202109	84196011	ÖÆÑõÁ¿¡Ý15000Á¢·½Ã×/Ð¡Ê±µÄÖÆÑõ»ú	427	ÑÀÂò¼Ó	10	Ò»°ãÃ³Ò×	3	Ì¨	75	Ç§¿Ë	12,379
202109	84196019	ÆäËûÖÆÑõ»ú	103	ÃÏ¼ÓÀ­¹ú	10	Ò»°ãÃ³Ò×	236	Ì¨	32670	Ç§¿Ë	2,719,529
202109	84196019	ÆäËûÖÆÑõ»ú	105	ÎÄÀ³	10	Ò»°ãÃ³Ò×	105	Ì¨	3193	Ç§¿Ë	542,064
202109	84196019	ÆäËûÖÆÑõ»ú	106	Ãåµé	10	Ò»°ãÃ³Ò×	4636	Ì¨	680906	Ç§¿Ë	49,804,814
202109	84196019	ÆäËûÖÆÑõ»ú	106	Ãåµé	12	ÆäËû¾èÔùÎï×Ê	300	Ì¨	4830	Ç§¿Ë	846,900
202109	84196019	ÆäËûÖÆÑõ»ú	107	¼íÆÒÕ¯	10	Ò»°ãÃ³Ò×	59	Ì¨	1487	Ç§¿Ë	183,439
202109	84196019	ÆäËûÖÆÑõ»ú	108	ÈûÆÖÂ·Ë¹	10	Ò»°ãÃ³Ò×	4	Ì¨	59	Ç§¿Ë	20,625
202109	84196019	ÆäËûÖÆÑõ»ú	110	ÖÐ¹úÏã¸Û	10	Ò»°ãÃ³Ò×	238	Ì¨	3282	Ç§¿Ë	3,016,792
202109	84196019	ÆäËûÖÆÑõ»ú	111	Ó¡¶È	10	Ò»°ãÃ³Ò×	3205	Ì¨	306254	Ç§¿Ë	24,573,340
202109	84196019	ÆäËûÖÆÑõ»ú	112	Ó¡¶ÈÄáÎ÷ÑÇ	10	Ò»°ãÃ³Ò×	3885	Ì¨	124542	Ç§¿Ë	15,276,872
202109	84196019	ÆäËûÖÆÑõ»ú	112	Ó¡¶ÈÄáÎ÷ÑÇ	12	ÆäËû¾èÔùÎï×Ê	9	Ì¨	243	Ç§¿Ë	45,900
202109	84196019	ÆäËûÖÆÑõ»ú	113	ÒÁÀÊ	10	Ò»°ãÃ³Ò×	2679	Ì¨	127266	Ç§¿Ë	8,048,175
202109	84196019	ÆäËûÖÆÑõ»ú	115	ÒÔÉ«ÁÐ	10	Ò»°ãÃ³Ò×	121	Ì¨	738	Ç§¿Ë	577,547
202109	84196019	ÆäËûÖÆÑõ»ú	116	ÈÕ±¾	10	Ò»°ãÃ³Ò×	5152	Ì¨	92088	Ç§¿Ë	10,326,760
202109	84196019	ÆäËûÖÆÑõ»ú	118	¿ÆÍþÌØ	10	Ò»°ãÃ³Ò×	27	Ì¨	481	Ç§¿Ë	68,095
202109	84196019	ÆäËûÖÆÑõ»ú	119	ÀÏÎÎ	10	Ò»°ãÃ³Ò×	42	Ì¨	1410	Ç§¿Ë	138,571
202109	84196019	ÆäËûÖÆÑõ»ú	122	ÂíÀ´Î÷ÑÇ	10	Ò»°ãÃ³Ò×	3595	Ì¨	71281	Ç§¿Ë	9,025,390
202109	84196019	ÆäËûÖÆÑõ»ú	124	ÃÉ¹Å	10	Ò»°ãÃ³Ò×	93	Ì¨	1810	Ç§¿Ë	107,590
202109	84196019	ÆäËûÖÆÑõ»ú	125	Äá²´¶ûÁª°îÃñÖ÷¹²ºÍ¹ú	10	Ò»°ãÃ³Ò×	705	Ì¨	24239	Ç§¿Ë	2,369,565
202109	84196019	ÆäËûÖÆÑõ»ú	126	°¢Âü	10	Ò»°ãÃ³Ò×	2	Ì¨	10600	Ç§¿Ë	989,382
202109	84196019	ÆäËûÖÆÑõ»ú	127	°Í»ùË¹Ì¹	10	Ò»°ãÃ³Ò×	175	Ì¨	49463	Ç§¿Ë	6,149,110
202109	84196019	ÆäËûÖÆÑõ»ú	129	·ÆÂÉ±ö	10	Ò»°ãÃ³Ò×	5833	Ì¨	114092	Ç§¿Ë	13,467,741
202109	84196019	ÆäËûÖÆÑõ»ú	130	¿¨Ëþ¶û	10	Ò»°ãÃ³Ò×	2	Ì¨	64	Ç§¿Ë	4,544
202109	84196019	ÆäËûÖÆÑõ»ú	131	É³ÌØ°¢À­²®	10	Ò»°ãÃ³Ò×	70	Ì¨	1430	Ç§¿Ë	204,230
202109	84196019	ÆäËûÖÆÑõ»ú	132	ÐÂ¼ÓÆÂ	10	Ò»°ãÃ³Ò×	394	Ì¨	7228	Ç§¿Ë	946,705
202109	84196019	ÆäËûÖÆÑõ»ú	133	º«¹ú	10	Ò»°ãÃ³Ò×	8	Ì¨	191	Ç§¿Ë	10,697
202109	84196019	ÆäËûÖÆÑõ»ú	134	Ë¹ÀïÀ¼¿¨	10	Ò»°ãÃ³Ò×	400	Ì¨	6675	Ç§¿Ë	1,965,226
202109	84196019	ÆäËûÖÆÑõ»ú	136	Ì©¹ú	10	Ò»°ãÃ³Ò×	5360	Ì¨	121992	Ç§¿Ë	13,270,181
202109	84196019	ÆäËûÖÆÑõ»ú	137	ÍÁ¶úÆä	10	Ò»°ãÃ³Ò×	399	Ì¨	8251	Ç§¿Ë	1,968,165
202109	84196019	ÆäËûÖÆÑõ»ú	138	°¢ÁªÇõ	10	Ò»°ãÃ³Ò×	500	Ì¨	14780	Ç§¿Ë	1,622,875
202109	84196019	ÆäËûÖÆÑõ»ú	141	Ô½ÄÏ	10	Ò»°ãÃ³Ò×	8394	Ì¨	203915	Ç§¿Ë	18,885,176
202109	84196019	ÆäËûÖÆÑõ»ú	144	¶«µÛãë	10	Ò»°ãÃ³Ò×	5	Ì¨	103	Ç§¿Ë	15,281
202109	84196019	ÆäËûÖÆÑõ»ú	145	¹þÈø¿ËË¹Ì¹	10	Ò»°ãÃ³Ò×	232	Ì¨	3734	Ç§¿Ë	424,542
202109	84196019	ÆäËûÖÆÑõ»ú	146	¼ª¶û¼ªË¹Ë¹Ì¹	10	Ò»°ãÃ³Ò×	1	Ì¨	24	Ç§¿Ë	5,816
202109	84196019	ÆäËûÖÆÑõ»ú	147	Ëþ¼ª¿ËË¹Ì¹	10	Ò»°ãÃ³Ò×	2	Ì¨	1950	Ç§¿Ë	84,389
202109	84196019	ÆäËûÖÆÑõ»ú	201	°¢¶û¼°ÀûÑÇ	10	Ò»°ãÃ³Ò×	7461	Ì¨	210412	Ç§¿Ë	35,211,151
202109	84196019	ÆäËûÖÆÑõ»ú	202	°²¸çÀ­	10	Ò»°ãÃ³Ò×	1	Ì¨	18990	Ç§¿Ë	389,490
202109	84196019	ÆäËûÖÆÑõ»ú	203	±´Äþ	10	Ò»°ãÃ³Ò×	6	Ì¨	167	Ç§¿Ë	22,245
202109	84196019	ÆäËûÖÆÑõ»ú	204	²©´ÄÍßÄÉ	10	Ò»°ãÃ³Ò×	14	Ì¨	408	Ç§¿Ë	23,484
202109	84196019	ÆäËûÖÆÑõ»ú	206	¿¦ÂóÂ¡	10	Ò»°ãÃ³Ò×	14	Ì¨	292	Ç§¿Ë	35,521
202109	84196019	ÆäËûÖÆÑõ»ú	211	Õ§µÃ	10	Ò»°ãÃ³Ò×	3	Ì¨	71	Ç§¿Ë	49,598
202109	84196019	ÆäËûÖÆÑõ»ú	212	¿ÆÄ¦ÂÞ	10	Ò»°ãÃ³Ò×	2	Ì¨	50	Ç§¿Ë	8,362
202109	84196019	ÆäËûÖÆÑõ»ú	217	°£Èû¶í±ÈÑÇ	10	Ò»°ãÃ³Ò×	3	Ì¨	10926	Ç§¿Ë	1,213,138
202109	84196019	ÆäËûÖÆÑõ»ú	218	¼ÓÅî	10	Ò»°ãÃ³Ò×	3	Ì¨	68	Ç§¿Ë	14,859
202109	84196019	ÆäËûÖÆÑõ»ú	220	¼ÓÄÉ	10	Ò»°ãÃ³Ò×	1	Ì¨	18	Ç§¿Ë	4,067
202109	84196019	ÆäËûÖÆÑõ»ú	223	¿ÆÌØµÏÍß	10	Ò»°ãÃ³Ò×	6	Ì¨	143	Ç§¿Ë	14,540
202109	84196019	ÆäËûÖÆÑõ»ú	224	¿ÏÄáÑÇ	10	Ò»°ãÃ³Ò×	79	Ì¨	1547	Ç§¿Ë	197,207
202109	84196019	ÆäËûÖÆÑõ»ú	226	Àû±ÈÑÇ	10	Ò»°ãÃ³Ò×	10	Ì¨	198	Ç§¿Ë	37,280
202109	84196019	ÆäËûÖÆÑõ»ú	228	ÂíÀ­Î¬	10	Ò»°ãÃ³Ò×	30	Ì¨	570	Ç§¿Ë	87,527
202109	84196019	ÆäËûÖÆÑõ»ú	232	Ä¦Âå¸ç	10	Ò»°ãÃ³Ò×	404	Ì¨	23769	Ç§¿Ë	3,425,634
202109	84196019	ÆäËûÖÆÑõ»ú	233	ÄªÉ£±È¿Ë	10	Ò»°ãÃ³Ò×	18	Ì¨	10265	Ç§¿Ë	810,632
202109	84196019	ÆäËûÖÆÑõ»ú	234	ÄÉÃ×±ÈÑÇ	10	Ò»°ãÃ³Ò×	10	Ì¨	240	Ç§¿Ë	35,703
202109	84196019	ÆäËûÖÆÑõ»ú	235	ÄáÈÕ¶û	10	Ò»°ãÃ³Ò×	1	Ì¨	6300	Ç§¿Ë	492,276
202109	84196019	ÆäËûÖÆÑõ»ú	236	ÄáÈÕÀûÑÇ	10	Ò»°ãÃ³Ò×	20	Ì¨	314	Ç§¿Ë	384,471
202109	84196019	ÆäËûÖÆÑõ»ú	237	ÁôÄáÍô	10	Ò»°ãÃ³Ò×	2	Ì¨	38	Ç§¿Ë	5,078
202109	84196019	ÆäËûÖÆÑõ»ú	240	ÈûÄÚ¼Ó¶û	10	Ò»°ãÃ³Ò×	56	Ì¨	1525	Ç§¿Ë	186,681
202109	84196019	ÆäËûÖÆÑõ»ú	244	ÄÏ·Ç	10	Ò»°ãÃ³Ò×	2003	Ì¨	16875	Ç§¿Ë	2,243,276
202109	84196019	ÆäËûÖÆÑõ»ú	246	ËÕµ¤	10	Ò»°ãÃ³Ò×	30	Ì¨	690	Ç§¿Ë	173,010
202109	84196019	ÆäËûÖÆÑõ»ú	247	Ì¹É£ÄáÑÇ	10	Ò»°ãÃ³Ò×	1	Ì¨	16	Ç§¿Ë	1,298
202109	84196019	ÆäËûÖÆÑõ»ú	249	Í»ÄáË¹	10	Ò»°ãÃ³Ò×	94	Ì¨	1551	Ç§¿Ë	252,500
202109	84196019	ÆäËûÖÆÑõ»ú	250	ÎÚ¸É´ï	10	Ò»°ãÃ³Ò×	34	Ì¨	711	Ç§¿Ë	80,797
202109	84196019	ÆäËûÖÆÑõ»ú	251	²¼»ùÄÉ·¨Ë÷	10	Ò»°ãÃ³Ò×	2	Ì¨	42	Ç§¿Ë	4,018
202109	84196019	ÆäËûÖÆÑõ»ú	252	¸Õ¹û(½ð)	10	Ò»°ãÃ³Ò×	3	Ì¨	67	Ç§¿Ë	14,859
202109	84196019	ÆäËûÖÆÑõ»ú	253	ÔÞ±ÈÑÇ	10	Ò»°ãÃ³Ò×	40	Ì¨	935	Ç§¿Ë	173,322
202109	84196019	ÆäËûÖÆÑõ»ú	254	½ò°Í²¼Î¤	10	Ò»°ãÃ³Ò×	17	Ì¨	469	Ç§¿Ë	60,899
202109	84196019	ÆäËûÖÆÑõ»ú	301	±ÈÀûÊ±	10	Ò»°ãÃ³Ò×	10	Ì¨	270	Ç§¿Ë	45,190
202109	84196019	ÆäËûÖÆÑõ»ú	303	Ó¢¹ú	10	Ò»°ãÃ³Ò×	608	Ì¨	11742	Ç§¿Ë	1,847,180
202109	84196019	ÆäËûÖÆÑõ»ú	304	µÂ¹ú	10	Ò»°ãÃ³Ò×	874	Ì¨	6893	Ç§¿Ë	1,043,451
202109	84196019	ÆäËûÖÆÑõ»ú	305	·¨¹ú	10	Ò»°ãÃ³Ò×	816	Ì¨	9015	Ç§¿Ë	3,992,638
202109	84196019	ÆäËûÖÆÑõ»ú	306	°®¶ûÀ¼	10	Ò»°ãÃ³Ò×	4	Ì¨	118	Ç§¿Ë	5,394
202109	84196019	ÆäËûÖÆÑõ»ú	307	Òâ´óÀû	10	Ò»°ãÃ³Ò×	60	Ì¨	445	Ç§¿Ë	62,592
202109	84196019	ÆäËûÖÆÑõ»ú	308	Â¬É­±¤	10	Ò»°ãÃ³Ò×	1	Ì¨	27	Ç§¿Ë	6,196
202109	84196019	ÆäËûÖÆÑõ»ú	309	ºÉÀ¼	10	Ò»°ãÃ³Ò×	743	Ì¨	16071	Ç§¿Ë	1,892,595
202109	84196019	ÆäËûÖÆÑõ»ú	310	Ï£À°	10	Ò»°ãÃ³Ò×	322	Ì¨	2965	Ç§¿Ë	347,130
202109	84196019	ÆäËûÖÆÑõ»ú	312	Î÷°àÑÀ	10	Ò»°ãÃ³Ò×	718	Ì¨	9596	Ç§¿Ë	3,056,147
202109	84196019	ÆäËûÖÆÑõ»ú	313	°¢¶û°ÍÄáÑÇ	10	Ò»°ãÃ³Ò×	150	Ì¨	1950	Ç§¿Ë	1,296,375
202109	84196019	ÆäËûÖÆÑõ»ú	316	±£¼ÓÀûÑÇ	10	Ò»°ãÃ³Ò×	12	Ì¨	96	Ç§¿Ë	32,132
202109	84196019	ÆäËûÖÆÑõ»ú	321	ÐÙÑÀÀû	10	Ò»°ãÃ³Ò×	1052	Ì¨	823	Ç§¿Ë	124,827
202109	84196019	ÆäËûÖÆÑõ»ú	324	Âí¶úËû	10	Ò»°ãÃ³Ò×	3	Ì¨	90	Ç§¿Ë	6,068
202109	84196019	ÆäËûÖÆÑõ»ú	327	²¨À¼	10	Ò»°ãÃ³Ò×	262	Ì¨	2316	Ç§¿Ë	311,022
202109	84196019	ÆäËûÖÆÑõ»ú	328	ÂÞÂíÄáÑÇ	10	Ò»°ãÃ³Ò×	76	Ì¨	771	Ç§¿Ë	153,934
202109	84196019	ÆäËûÖÆÑõ»ú	331	ÈðÊ¿	10	Ò»°ãÃ³Ò×	1	Ì¨	8	Ç§¿Ë	2,272
202109	84196019	ÆäËûÖÆÑõ»ú	344	¶íÂÞË¹Áª°î	10	Ò»°ãÃ³Ò×	962	Ì¨	18704	Ç§¿Ë	2,305,507
202109	84196019	ÆäËûÖÆÑõ»ú	347	ÎÚ¿ËÀ¼	10	Ò»°ãÃ³Ò×	942	Ì¨	18851	Ç§¿Ë	2,491,599
202109	84196019	ÆäËûÖÆÑõ»ú	350	Ë¹ÂåÎÄÄáÑÇ	10	Ò»°ãÃ³Ò×	190	Ì¨	1140	Ç§¿Ë	147,032
202109	84196019	ÆäËûÖÆÑõ»ú	351	¿ËÂÞµØÑÇ	10	Ò»°ãÃ³Ò×	17	Ì¨	109	Ç§¿Ë	87,245
202109	84196019	ÆäËûÖÆÑõ»ú	352	½Ý¿Ë	10	Ò»°ãÃ³Ò×	44	Ì¨	303	Ç§¿Ë	155,197
202109	84196019	ÆäËûÖÆÑõ»ú	353	Ë¹Âå·¥¿Ë	10	Ò»°ãÃ³Ò×	70	Ì¨	1410	Ç§¿Ë	159,041
202109	84196019	ÆäËûÖÆÑõ»ú	358	Èû¶ûÎ¬ÑÇ	10	Ò»°ãÃ³Ò×	11	Ì¨	247975	Ç§¿Ë	17,033,431
202109	84196019	ÆäËûÖÆÑõ»ú	402	°¢¸ùÍ¢	10	Ò»°ãÃ³Ò×	62	Ì¨	541	Ç§¿Ë	298,308
202109	84196019	ÆäËûÖÆÑõ»ú	408	¶àÃñ×å²£ÀûÎ¬ÑÇ¹ú	10	Ò»°ãÃ³Ò×	1	Ì¨	3500	Ç§¿Ë	374,721
202109	84196019	ÆäËûÖÆÑõ»ú	412	ÖÇÀû	10	Ò»°ãÃ³Ò×	47	Ì¨	1086	Ç§¿Ë	110,294
202109	84196019	ÆäËûÖÆÑõ»ú	413	¸çÂ×±ÈÑÇ	10	Ò»°ãÃ³Ò×	2	Ì¨	8	Ç§¿Ë	12,126
202109	84196019	ÆäËûÖÆÑõ»ú	415	¸çË¹´ïÀè¼Ó	10	Ò»°ãÃ³Ò×	45	Ì¨	810	Ç§¿Ë	87,635
202109	84196019	ÆäËûÖÆÑõ»ú	419	¶ò¹Ï¶à¶û	10	Ò»°ãÃ³Ò×	32	Ì¨	23925	Ç§¿Ë	1,393,174
202109	84196019	ÆäËûÖÆÑõ»ú	423	Î£µØÂíÀ­	10	Ò»°ãÃ³Ò×	101	Ì¨	1925	Ç§¿Ë	615,516
202109	84196019	ÆäËûÖÆÑõ»ú	426	ºé¶¼À­Ë¹	10	Ò»°ãÃ³Ò×	1	Ì¨	24	Ç§¿Ë	811
202109	84196019	ÆäËûÖÆÑõ»ú	427	ÑÀÂò¼Ó	10	Ò»°ãÃ³Ò×	20	Ì¨	580	Ç§¿Ë	73,353
202109	84196019	ÆäËûÖÆÑõ»ú	429	Ä«Î÷¸ç	10	Ò»°ãÃ³Ò×	1931	Ì¨	32065	Ç§¿Ë	2,177,405
202109	84196019	ÆäËûÖÆÑõ»ú	431	Äá¼ÓÀ­¹Ï	10	Ò»°ãÃ³Ò×	81	Ì¨	1763	Ç§¿Ë	267,114
202109	84196019	ÆäËûÖÆÑõ»ú	432	°ÍÄÃÂí	10	Ò»°ãÃ³Ò×	20	Ì¨	480	Ç§¿Ë	40,591
202109	84196019	ÆäËûÖÆÑõ»ú	433	°ÍÀ­¹ç	10	Ò»°ãÃ³Ò×	3	Ì¨	14526	Ç§¿Ë	848,029
202109	84196019	ÆäËûÖÆÑõ»ú	434	ÃØÂ³	10	Ò»°ãÃ³Ò×	34	Ì¨	25985	Ç§¿Ë	2,077,416
202109	84196019	ÆäËûÖÆÑõ»ú	440	Èø¶ûÍß¶à	10	Ò»°ãÃ³Ò×	5	Ì¨	115	Ç§¿Ë	11,262
202109	84196019	ÆäËûÖÆÑõ»ú	501	¼ÓÄÃ´ó	10	Ò»°ãÃ³Ò×	2	Ì¨	3	Ç§¿Ë	938
202109	84196019	ÆäËûÖÆÑõ»ú	502	ÃÀ¹ú	10	Ò»°ãÃ³Ò×	7105	Ì¨	101319	Ç§¿Ë	15,669,454
202109	84196019	ÆäËûÖÆÑõ»ú	601	°Ä´óÀûÑÇ	10	Ò»°ãÃ³Ò×	1188	Ì¨	28742	Ç§¿Ë	2,498,157
202109	84196019	ÆäËûÖÆÑõ»ú	603	ì³¼Ã	10	Ò»°ãÃ³Ò×	13	Ì¨	296	Ç§¿Ë	32,259
202109	84196019	ÆäËûÖÆÑõ»ú	608	ÍßÅ¬°¢Í¼	10	Ò»°ãÃ³Ò×	1	Ì¨	3	Ç§¿Ë	1,428
202109	84196019	ÆäËûÖÆÑõ»ú	609	ÐÂÎ÷À¼	10	Ò»°ãÃ³Ò×	1	Ì¨	103	Ç§¿Ë	13,366
202110	84196011	ÖÆÑõÁ¿¡Ý15000Á¢·½Ã×/Ð¡Ê±µÄÖÆÑõ»ú	106	Ãåµé	10	Ò»°ãÃ³Ò×	1	Ì¨	1170	Ç§¿Ë	88,037
202110	84196011	ÖÆÑõÁ¿¡Ý15000Á¢·½Ã×/Ð¡Ê±µÄÖÆÑõ»ú	111	Ó¡¶È	10	Ò»°ãÃ³Ò×	193	Ì¨	6859	Ç§¿Ë	503,345
202110	84196011	ÖÆÑõÁ¿¡Ý15000Á¢·½Ã×/Ð¡Ê±µÄÖÆÑõ»ú	116	ÈÕ±¾	10	Ò»°ãÃ³Ò×	2	Ì¨	32	Ç§¿Ë	11,995
202110	84196011	ÖÆÑõÁ¿¡Ý15000Á¢·½Ã×/Ð¡Ê±µÄÖÆÑõ»ú	132	ÐÂ¼ÓÆÂ	10	Ò»°ãÃ³Ò×	3	Ì¨	56	Ç§¿Ë	17,992
202110	84196011	ÖÆÑõÁ¿¡Ý15000Á¢·½Ã×/Ð¡Ê±µÄÖÆÑõ»ú	134	Ë¹ÀïÀ¼¿¨	10	Ò»°ãÃ³Ò×	35	Ì¨	735	Ç§¿Ë	114,574
202110	84196011	ÖÆÑõÁ¿¡Ý15000Á¢·½Ã×/Ð¡Ê±µÄÖÆÑõ»ú	303	Ó¢¹ú	10	Ò»°ãÃ³Ò×	50	Ì¨	300	Ç§¿Ë	40,307
202110	84196011	ÖÆÑõÁ¿¡Ý15000Á¢·½Ã×/Ð¡Ê±µÄÖÆÑõ»ú	310	Ï£À°	10	Ò»°ãÃ³Ò×	428	Ì¨	3826	Ç§¿Ë	2,239,223
202110	84196011	ÖÆÑõÁ¿¡Ý15000Á¢·½Ã×/Ð¡Ê±µÄÖÆÑõ»ú	423	Î£µØÂíÀ­	10	Ò»°ãÃ³Ò×	24	Ì¨	362	Ç§¿Ë	59,460
202110	84196011	ÖÆÑõÁ¿¡Ý15000Á¢·½Ã×/Ð¡Ê±µÄÖÆÑõ»ú	601	°Ä´óÀûÑÇ	10	Ò»°ãÃ³Ò×	6	Ì¨	95	Ç§¿Ë	24,245
202110	84196019	ÆäËûÖÆÑõ»ú	101	°¢¸»º¹	10	Ò»°ãÃ³Ò×	1	Ì¨	4500	Ç§¿Ë	136,968
202110	84196019	ÆäËûÖÆÑõ»ú	103	ÃÏ¼ÓÀ­¹ú	10	Ò»°ãÃ³Ò×	175	Ì¨	8175	Ç§¿Ë	757,796
202110	84196019	ÆäËûÖÆÑõ»ú	106	Ãåµé	10	Ò»°ãÃ³Ò×	200	Ì¨	134124	Ç§¿Ë	8,173,129
202110	84196019	ÆäËûÖÆÑõ»ú	107	¼íÆÒÕ¯	10	Ò»°ãÃ³Ò×	31	Ì¨	76746	Ç§¿Ë	3,374,664
202110	84196019	ÆäËûÖÆÑõ»ú	108	ÈûÆÖÂ·Ë¹	10	Ò»°ãÃ³Ò×	2	Ì¨	10	Ç§¿Ë	11,350
202110	84196019	ÆäËûÖÆÑõ»ú	110	ÖÐ¹úÏã¸Û	10	Ò»°ãÃ³Ò×	4	Ì¨	75	Ç§¿Ë	9,864
202110	84196019	ÆäËûÖÆÑõ»ú	111	Ó¡¶È	10	Ò»°ãÃ³Ò×	1185	Ì¨	199262	Ç§¿Ë	13,421,196
202110	84196019	ÆäËûÖÆÑõ»ú	112	Ó¡¶ÈÄáÎ÷ÑÇ	10	Ò»°ãÃ³Ò×	4459	Ì¨	180965	Ç§¿Ë	20,130,190
202110	84196019	ÆäËûÖÆÑõ»ú	113	ÒÁÀÊ	10	Ò»°ãÃ³Ò×	601	Ì¨	11565	Ç§¿Ë	2,143,218
202110	84196019	ÆäËûÖÆÑõ»ú	114	ÒÁÀ­¿Ë	10	Ò»°ãÃ³Ò×	36	Ì¨	719	Ç§¿Ë	91,202
202110	84196019	ÆäËûÖÆÑõ»ú	115	ÒÔÉ«ÁÐ	10	Ò»°ãÃ³Ò×	504	Ì¨	6340	Ç§¿Ë	724,113
202110	84196019	ÆäËûÖÆÑõ»ú	116	ÈÕ±¾	10	Ò»°ãÃ³Ò×	497	Ì¨	8671	Ç§¿Ë	966,408
202110	84196019	ÆäËûÖÆÑõ»ú	121	ÖÐ¹ú°ÄÃÅ	10	Ò»°ãÃ³Ò×	2	Ì¨	20	Ç§¿Ë	2,579
202110	84196019	ÆäËûÖÆÑõ»ú	122	ÂíÀ´Î÷ÑÇ	10	Ò»°ãÃ³Ò×	599	Ì¨	11198	Ç§¿Ë	1,527,417
202110	84196019	ÆäËûÖÆÑõ»ú	124	ÃÉ¹Å	10	Ò»°ãÃ³Ò×	1	Ì¨	6	Ç§¿Ë	1,289
202110	84196019	ÆäËûÖÆÑõ»ú	125	Äá²´¶ûÁª°îÃñÖ÷¹²ºÍ¹ú	10	Ò»°ãÃ³Ò×	224	Ì¨	6944	Ç§¿Ë	751,202
202110	84196019	ÆäËûÖÆÑõ»ú	127	°Í»ùË¹Ì¹	10	Ò»°ãÃ³Ò×	74	Ì¨	88805	Ç§¿Ë	11,713,985
202110	84196019	ÆäËûÖÆÑõ»ú	129	·ÆÂÉ±ö	10	Ò»°ãÃ³Ò×	4532	Ì¨	66107	Ç§¿Ë	8,006,424
202110	84196019	ÆäËûÖÆÑõ»ú	130	¿¨Ëþ¶û	10	Ò»°ãÃ³Ò×	63	Ì¨	486	Ç§¿Ë	33,474
202110	84196019	ÆäËûÖÆÑõ»ú	131	É³ÌØ°¢À­²®	10	Ò»°ãÃ³Ò×	1	Ì¨	0	Ç§¿Ë	53
202110	84196019	ÆäËûÖÆÑõ»ú	132	ÐÂ¼ÓÆÂ	10	Ò»°ãÃ³Ò×	55	Ì¨	1925	Ç§¿Ë	337,184
202110	84196019	ÆäËûÖÆÑõ»ú	133	º«¹ú	10	Ò»°ãÃ³Ò×	111	Ì¨	2962	Ç§¿Ë	290,535
202110	84196019	ÆäËûÖÆÑõ»ú	134	Ë¹ÀïÀ¼¿¨	10	Ò»°ãÃ³Ò×	177	Ì¨	4545	Ç§¿Ë	829,134
202110	84196019	ÆäËûÖÆÑõ»ú	136	Ì©¹ú	10	Ò»°ãÃ³Ò×	754	Ì¨	16889	Ç§¿Ë	1,272,855
202110	84196019	ÆäËûÖÆÑõ»ú	137	ÍÁ¶úÆä	10	Ò»°ãÃ³Ò×	234	Ì¨	210744	Ç§¿Ë	23,391,619
202110	84196019	ÆäËûÖÆÑõ»ú	138	°¢ÁªÇõ	10	Ò»°ãÃ³Ò×	80	Ì¨	2400	Ç§¿Ë	257,968
202110	84196019	ÆäËûÖÆÑõ»ú	141	Ô½ÄÏ	10	Ò»°ãÃ³Ò×	573	Ì¨	10660	Ç§¿Ë	1,148,346
202110	84196019	ÆäËûÖÆÑõ»ú	145	¹þÈø¿ËË¹Ì¹	10	Ò»°ãÃ³Ò×	96	Ì¨	1591	Ç§¿Ë	179,500
202110	84196019	ÆäËûÖÆÑõ»ú	146	¼ª¶û¼ªË¹Ë¹Ì¹	10	Ò»°ãÃ³Ò×	2	Ì¨	1	Ç§¿Ë	378
202110	84196019	ÆäËûÖÆÑõ»ú	201	°¢¶û¼°ÀûÑÇ	10	Ò»°ãÃ³Ò×	667	Ì¨	51344	Ç§¿Ë	4,532,048
202110	84196019	ÆäËûÖÆÑõ»ú	203	±´Äþ	10	Ò»°ãÃ³Ò×	61	Ì¨	1497	Ç§¿Ë	143,524
202110	84196019	ÆäËûÖÆÑõ»ú	204	²©´ÄÍßÄÉ	10	Ò»°ãÃ³Ò×	35	Ì¨	1015	Ç§¿Ë	106,089
202110	84196019	ÆäËûÖÆÑõ»ú	205	²¼Â¡µÏ	10	Ò»°ãÃ³Ò×	16	Ì¨	240	Ç§¿Ë	30,956
202110	84196019	ÆäËûÖÆÑõ»ú	206	¿¦ÂóÂ¡	10	Ò»°ãÃ³Ò×	4	Ì¨	109	Ç§¿Ë	16,085
202110	84196019	ÆäËûÖÆÑõ»ú	209	ÖÐ·Ç	10	Ò»°ãÃ³Ò×	1	Ì¨	1555	Ç§¿Ë	870,160
202110	84196019	ÆäËûÖÆÑõ»ú	213	¸Õ¹û(²¼)	10	Ò»°ãÃ³Ò×	3	Ì¨	71	Ç§¿Ë	14,762
202110	84196019	ÆäËûÖÆÑõ»ú	215	°£¼°	10	Ò»°ãÃ³Ò×	220	Ì¨	5155	Ç§¿Ë	481,755
202110	84196019	ÆäËûÖÆÑõ»ú	217	°£Èû¶í±ÈÑÇ	10	Ò»°ãÃ³Ò×	1	Ì¨	4511	Ç§¿Ë	305,047
202110	84196019	ÆäËûÖÆÑõ»ú	220	¼ÓÄÉ	10	Ò»°ãÃ³Ò×	49	Ì¨	1947	Ç§¿Ë	497,036
202110	84196019	ÆäËûÖÆÑõ»ú	221	¼¸ÄÚÑÇ	10	Ò»°ãÃ³Ò×	1	Ì¨	197	Ç§¿Ë	180,056
202110	84196019	ÆäËûÖÆÑõ»ú	224	¿ÏÄáÑÇ	10	Ò»°ãÃ³Ò×	247	Ì¨	24908	Ç§¿Ë	1,704,726
202110	84196019	ÆäËûÖÆÑõ»ú	226	Àû±ÈÑÇ	10	Ò»°ãÃ³Ò×	197	Ì¨	17583	Ç§¿Ë	1,274,241
202110	84196019	ÆäËûÖÆÑõ»ú	227	Âí´ï¼ÓË¹¼Ó	10	Ò»°ãÃ³Ò×	33	Ì¨	579	Ç§¿Ë	63,627
202110	84196019	ÆäËûÖÆÑõ»ú	228	ÂíÀ­Î¬	10	Ò»°ãÃ³Ò×	121	Ì¨	2418	Ç§¿Ë	336,940
202110	84196019	ÆäËûÖÆÑõ»ú	231	Ã«ÀïÇóË¹	10	Ò»°ãÃ³Ò×	12	Ì¨	460	Ç§¿Ë	46,434
202110	84196019	ÆäËûÖÆÑõ»ú	232	Ä¦Âå¸ç	10	Ò»°ãÃ³Ò×	81	Ì¨	1898	Ç§¿Ë	217,027
202110	84196019	ÆäËûÖÆÑõ»ú	233	ÄªÉ£±È¿Ë	10	Ò»°ãÃ³Ò×	2	Ì¨	11	Ç§¿Ë	1,228
202110	84196019	ÆäËûÖÆÑõ»ú	236	ÄáÈÕÀûÑÇ	10	Ò»°ãÃ³Ò×	110	Ì¨	12868	Ç§¿Ë	1,139,430
202110	84196019	ÆäËûÖÆÑõ»ú	237	ÁôÄáÍô	10	Ò»°ãÃ³Ò×	2	Ì¨	130	Ç§¿Ë	17,167
202110	84196019	ÆäËûÖÆÑõ»ú	240	ÈûÄÚ¼Ó¶û	10	Ò»°ãÃ³Ò×	99	Ì¨	2414	Ç§¿Ë	193,325
202110	84196019	ÆäËûÖÆÑõ»ú	243	Ë÷ÂíÀï	10	Ò»°ãÃ³Ò×	10	Ì¨	210	Ç§¿Ë	20,448
202110	84196019	ÆäËûÖÆÑõ»ú	244	ÄÏ·Ç	10	Ò»°ãÃ³Ò×	332	Ì¨	5888	Ç§¿Ë	949,658
202110	84196019	ÆäËûÖÆÑõ»ú	248	¶à¸ç	10	Ò»°ãÃ³Ò×	1	Ì¨	21	Ç§¿Ë	23,917
202110	84196019	ÆäËûÖÆÑõ»ú	249	Í»ÄáË¹	10	Ò»°ãÃ³Ò×	200	Ì¨	6594	Ç§¿Ë	703,001
202110	84196019	ÆäËûÖÆÑõ»ú	250	ÎÚ¸É´ï	10	Ò»°ãÃ³Ò×	35	Ì¨	983	Ç§¿Ë	112,224
202110	84196019	ÆäËûÖÆÑõ»ú	251	²¼»ùÄÉ·¨Ë÷	10	Ò»°ãÃ³Ò×	9	Ì¨	195	Ç§¿Ë	30,302
202110	84196019	ÆäËûÖÆÑõ»ú	252	¸Õ¹û(½ð)	10	Ò»°ãÃ³Ò×	10	Ì¨	300	Ç§¿Ë	37,606
202110	84196019	ÆäËûÖÆÑõ»ú	253	ÔÞ±ÈÑÇ	10	Ò»°ãÃ³Ò×	1	Ì¨	3610	Ç§¿Ë	316,514
202110	84196019	ÆäËûÖÆÑõ»ú	254	½ò°Í²¼Î¤	10	Ò»°ãÃ³Ò×	21	Ì¨	450	Ç§¿Ë	62,299
202110	84196019	ÆäËûÖÆÑõ»ú	301	±ÈÀûÊ±	10	Ò»°ãÃ³Ò×	317	Ì¨	1981	Ç§¿Ë	256,290
202110	84196019	ÆäËûÖÆÑõ»ú	303	Ó¢¹ú	10	Ò»°ãÃ³Ò×	666	Ì¨	5670	Ç§¿Ë	1,290,366
202110	84196019	ÆäËûÖÆÑõ»ú	304	µÂ¹ú	10	Ò»°ãÃ³Ò×	303	Ì¨	1995	Ç§¿Ë	355,444
202110	84196019	ÆäËûÖÆÑõ»ú	305	·¨¹ú	10	Ò»°ãÃ³Ò×	132	Ì¨	3683	Ç§¿Ë	556,208
202110	84196019	ÆäËûÖÆÑõ»ú	307	Òâ´óÀû	10	Ò»°ãÃ³Ò×	48	Ì¨	980	Ç§¿Ë	160,592
202110	84196019	ÆäËûÖÆÑõ»ú	309	ºÉÀ¼	10	Ò»°ãÃ³Ò×	85	Ì¨	2520	Ç§¿Ë	301,044
202110	84196019	ÆäËûÖÆÑõ»ú	310	Ï£À°	10	Ò»°ãÃ³Ò×	5	Ì¨	20	Ç§¿Ë	28,054
202110	84196019	ÆäËûÖÆÑõ»ú	312	Î÷°àÑÀ	10	Ò»°ãÃ³Ò×	280	Ì¨	1070	Ç§¿Ë	1,725,161
202110	84196019	ÆäËûÖÆÑõ»ú	321	ÐÙÑÀÀû	10	Ò»°ãÃ³Ò×	3800	Ì¨	1547	Ç§¿Ë	293,114
202110	84196019	ÆäËûÖÆÑõ»ú	326	Å²Íþ	10	Ò»°ãÃ³Ò×	1	Ì¨	5	Ç§¿Ë	5,933
202110	84196019	ÆäËûÖÆÑõ»ú	327	²¨À¼	10	Ò»°ãÃ³Ò×	101	Ì¨	1830	Ç§¿Ë	213,306
202110	84196019	ÆäËûÖÆÑõ»ú	328	ÂÞÂíÄáÑÇ	10	Ò»°ãÃ³Ò×	432	Ì¨	3642	Ç§¿Ë	530,119
202110	84196019	ÆäËûÖÆÑõ»ú	337	¸ñÂ³¼ªÑÇ	10	Ò»°ãÃ³Ò×	13	Ì¨	74	Ç§¿Ë	19,351
202110	84196019	ÆäËûÖÆÑõ»ú	338	ÑÇÃÀÄáÑÇ	10	Ò»°ãÃ³Ò×	1	Ì¨	7	Ç§¿Ë	2,921
202110	84196019	ÆäËûÖÆÑõ»ú	344	¶íÂÞË¹Áª°î	10	Ò»°ãÃ³Ò×	2873	Ì¨	62704	Ç§¿Ë	7,070,285
202110	84196019	ÆäËûÖÆÑõ»ú	347	ÎÚ¿ËÀ¼	10	Ò»°ãÃ³Ò×	96	Ì¨	1633	Ç§¿Ë	271,382
202110	84196019	ÆäËûÖÆÑõ»ú	352	½Ý¿Ë	10	Ò»°ãÃ³Ò×	94	Ì¨	573	Ç§¿Ë	149,588
202110	84196019	ÆäËûÖÆÑõ»ú	353	Ë¹Âå·¥¿Ë	10	Ò»°ãÃ³Ò×	22	Ì¨	336	Ç§¿Ë	55,978
202110	84196019	ÆäËûÖÆÑõ»ú	358	Èû¶ûÎ¬ÑÇ	10	Ò»°ãÃ³Ò×	20	Ì¨	330	Ç§¿Ë	35,732
202110	84196019	ÆäËûÖÆÑõ»ú	402	°¢¸ùÍ¢	10	Ò»°ãÃ³Ò×	22	Ì¨	176	Ç§¿Ë	119,181
202110	84196019	ÆäËûÖÆÑõ»ú	408	¶àÃñ×å²£ÀûÎ¬ÑÇ¹ú	10	Ò»°ãÃ³Ò×	22	Ì¨	466	Ç§¿Ë	46,435
202110	84196019	ÆäËûÖÆÑõ»ú	410	°ÍÎ÷	10	Ò»°ãÃ³Ò×	21	Ì¨	5	Ç§¿Ë	13,815
202110	84196019	ÆäËûÖÆÑõ»ú	412	ÖÇÀû	10	Ò»°ãÃ³Ò×	85	Ì¨	4315	Ç§¿Ë	613,194
202110	84196019	ÆäËûÖÆÑõ»ú	413	¸çÂ×±ÈÑÇ	10	Ò»°ãÃ³Ò×	100	Ì¨	1800	Ç§¿Ë	230,752
202110	84196019	ÆäËûÖÆÑõ»ú	415	¸çË¹´ïÀè¼Ó	10	Ò»°ãÃ³Ò×	1	Ì¨	8000	Ç§¿Ë	546,764
202110	84196019	ÆäËûÖÆÑõ»ú	416	¹Å°Í	10	Ò»°ãÃ³Ò×	1744	Ì¨	38368	Ç§¿Ë	5,587,228
202110	84196019	ÆäËûÖÆÑõ»ú	419	¶ò¹Ï¶à¶û	10	Ò»°ãÃ³Ò×	42	Ì¨	525	Ç§¿Ë	50,261
202110	84196019	ÆäËûÖÆÑõ»ú	423	Î£µØÂíÀ­	10	Ò»°ãÃ³Ò×	200	Ì¨	3825	Ç§¿Ë	461,600
202110	84196019	ÆäËûÖÆÑõ»ú	427	ÑÀÂò¼Ó	10	Ò»°ãÃ³Ò×	19	Ì¨	542	Ç§¿Ë	62,492
202110	84196019	ÆäËûÖÆÑõ»ú	429	Ä«Î÷¸ç	10	Ò»°ãÃ³Ò×	224	Ì¨	4360	Ç§¿Ë	748,347
202110	84196019	ÆäËûÖÆÑõ»ú	431	Äá¼ÓÀ­¹Ï	10	Ò»°ãÃ³Ò×	308	Ì¨	6520	Ç§¿Ë	997,280
202110	84196019	ÆäËûÖÆÑõ»ú	432	°ÍÄÃÂí	10	Ò»°ãÃ³Ò×	3	Ì¨	177	Ç§¿Ë	10,321
202110	84196019	ÆäËûÖÆÑõ»ú	433	°ÍÀ­¹ç	10	Ò»°ãÃ³Ò×	5	Ì¨	6330	Ç§¿Ë	1,285,486
202110	84196019	ÆäËûÖÆÑõ»ú	434	ÃØÂ³	10	Ò»°ãÃ³Ò×	55	Ì¨	76189	Ç§¿Ë	4,263,959
202110	84196019	ÆäËûÖÆÑõ»ú	440	Èø¶ûÍß¶à	10	Ò»°ãÃ³Ò×	70	Ì¨	1175	Ç§¿Ë	167,030
202110	84196019	ÆäËûÖÆÑõ»ú	445	Î¯ÄÚÈðÀ­	10	Ò»°ãÃ³Ò×	2	Ì¨	15310	Ç§¿Ë	896,696
202110	84196019	ÆäËûÖÆÑõ»ú	501	¼ÓÄÃ´ó	10	Ò»°ãÃ³Ò×	2	Ì¨	8	Ç§¿Ë	671
202110	84196019	ÆäËûÖÆÑõ»ú	502	ÃÀ¹ú	10	Ò»°ãÃ³Ò×	15823	Ì¨	804524	Ç§¿Ë	54,578,316
202110	84196019	ÆäËûÖÆÑõ»ú	601	°Ä´óÀûÑÇ	10	Ò»°ãÃ³Ò×	75	Ì¨	1343	Ç§¿Ë	143,457
202110	84196019	ÆäËûÖÆÑõ»ú	603	ì³¼Ã	10	Ò»°ãÃ³Ò×	3	Ì¨	53	Ç§¿Ë	12,497
202110	84196019	ÆäËûÖÆÑõ»ú	607	ÐÂ¿¦Àï¶àÄáÑÇ	10	Ò»°ãÃ³Ò×	5	Ì¨	75	Ç§¿Ë	28,215
202110	84196019	ÆäËûÖÆÑõ»ú	609	ÐÂÎ÷À¼	10	Ò»°ãÃ³Ò×	13	Ì¨	61	Ç§¿Ë	5,213
202110	84196019	ÆäËûÖÆÑõ»ú	611	°Í²¼ÑÇÐÂ¼¸ÄÚÑÇ	10	Ò»°ãÃ³Ò×	4	Ì¨	410	Ç§¿Ë	48,846
202110	84196019	ÆäËûÖÆÑõ»ú	618	»ùÀï°ÍË¹	10	Ò»°ãÃ³Ò×	1	Ì¨	3500	Ç§¿Ë	428,871
202110	84196019	ÆäËûÖÆÑõ»ú	618	»ùÀï°ÍË¹	11	¹ú¼Ò¼ä¡¢¹ú¼Ê×éÖ¯ÎÞ³¥Ô®ÖúºÍÔùËÍµÄÎï×Ê	22	Ì¨	174	Ç§¿Ë	37,355
202111	84196011	ÖÆÑõÁ¿¡Ý15000Á¢·½Ã×/Ð¡Ê±µÄÖÆÑõ»ú	106	Ãåµé	10	Ò»°ãÃ³Ò×	102	Ì¨	3000	Ç§¿Ë	193,000
202111	84196011	ÖÆÑõÁ¿¡Ý15000Á¢·½Ã×/Ð¡Ê±µÄÖÆÑõ»ú	110	ÖÐ¹úÏã¸Û	10	Ò»°ãÃ³Ò×	2	Ì¨	120	Ç§¿Ë	1,977
202111	84196011	ÖÆÑõÁ¿¡Ý15000Á¢·½Ã×/Ð¡Ê±µÄÖÆÑõ»ú	122	ÂíÀ´Î÷ÑÇ	10	Ò»°ãÃ³Ò×	1	Ì¨	14	Ç§¿Ë	1,500
202111	84196011	ÖÆÑõÁ¿¡Ý15000Á¢·½Ã×/Ð¡Ê±µÄÖÆÑõ»ú	129	·ÆÂÉ±ö	10	Ò»°ãÃ³Ò×	217	Ì¨	5960	Ç§¿Ë	1,043,965
202111	84196011	ÖÆÑõÁ¿¡Ý15000Á¢·½Ã×/Ð¡Ê±µÄÖÆÑõ»ú	135	ÐðÀûÑÇ	10	Ò»°ãÃ³Ò×	1	Ì¨	16000	Ç§¿Ë	643,893
202111	84196011	ÖÆÑõÁ¿¡Ý15000Á¢·½Ã×/Ð¡Ê±µÄÖÆÑõ»ú	149	ÎÚ×È±ð¿ËË¹Ì¹	10	Ò»°ãÃ³Ò×	1	Ì¨	13	Ç§¿Ë	458
202111	84196011	ÖÆÑõÁ¿¡Ý15000Á¢·½Ã×/Ð¡Ê±µÄÖÆÑõ»ú	217	°£Èû¶í±ÈÑÇ	10	Ò»°ãÃ³Ò×	1	Ì¨	5064	Ç§¿Ë	384,266
202111	84196011	ÖÆÑõÁ¿¡Ý15000Á¢·½Ã×/Ð¡Ê±µÄÖÆÑõ»ú	226	Àû±ÈÑÇ	10	Ò»°ãÃ³Ò×	1	Ì¨	15890	Ç§¿Ë	429,774
202111	84196011	ÖÆÑõÁ¿¡Ý15000Á¢·½Ã×/Ð¡Ê±µÄÖÆÑõ»ú	303	Ó¢¹ú	10	Ò»°ãÃ³Ò×	350	Ì¨	2100	Ç§¿Ë	264,282
202111	84196011	ÖÆÑõÁ¿¡Ý15000Á¢·½Ã×/Ð¡Ê±µÄÖÆÑõ»ú	344	¶íÂÞË¹Áª°î	10	Ò»°ãÃ³Ò×	2	Ì¨	260	Ç§¿Ë	103,187
202111	84196011	ÖÆÑõÁ¿¡Ý15000Á¢·½Ã×/Ð¡Ê±µÄÖÆÑõ»ú	347	ÎÚ¿ËÀ¼	10	Ò»°ãÃ³Ò×	15	Ì¨	360	Ç§¿Ë	23,064
202111	84196011	ÖÆÑõÁ¿¡Ý15000Á¢·½Ã×/Ð¡Ê±µÄÖÆÑõ»ú	352	½Ý¿Ë	10	Ò»°ãÃ³Ò×	1	Ì¨	19	Ç§¿Ë	4,490
202111	84196019	ÆäËûÖÆÑõ»ú	103	ÃÏ¼ÓÀ­¹ú	10	Ò»°ãÃ³Ò×	32	Ì¨	564	Ç§¿Ë	61,054
202111	84196019	ÆäËûÖÆÑõ»ú	105	ÎÄÀ³	10	Ò»°ãÃ³Ò×	4	Ì¨	100	Ç§¿Ë	9,430
202111	84196019	ÆäËûÖÆÑõ»ú	106	Ãåµé	10	Ò»°ãÃ³Ò×	542	Ì¨	75820	Ç§¿Ë	6,456,155
202111	84196019	ÆäËûÖÆÑõ»ú	106	Ãåµé	12	ÆäËû¾èÔùÎï×Ê	14	Ì¨	336	Ç§¿Ë	48,436
202111	84196019	ÆäËûÖÆÑõ»ú	107	¼íÆÒÕ¯	10	Ò»°ãÃ³Ò×	21	Ì¨	2052	Ç§¿Ë	120,049
202111	84196019	ÆäËûÖÆÑõ»ú	108	ÈûÆÖÂ·Ë¹	10	Ò»°ãÃ³Ò×	3	Ì¨	14	Ç§¿Ë	16,914
202111	84196019	ÆäËûÖÆÑõ»ú	110	ÖÐ¹úÏã¸Û	10	Ò»°ãÃ³Ò×	3	Ì¨	53	Ç§¿Ë	9,537
202111	84196019	ÆäËûÖÆÑõ»ú	111	Ó¡¶È	10	Ò»°ãÃ³Ò×	778	Ì¨	622769	Ç§¿Ë	39,127,793
202111	84196019	ÆäËûÖÆÑõ»ú	112	Ó¡¶ÈÄáÎ÷ÑÇ	10	Ò»°ãÃ³Ò×	869	Ì¨	197772	Ç§¿Ë	13,755,565
202111	84196019	ÆäËûÖÆÑõ»ú	113	ÒÁÀÊ	10	Ò»°ãÃ³Ò×	1	Ì¨	30	Ç§¿Ë	16,657
202111	84196019	ÆäËûÖÆÑõ»ú	114	ÒÁÀ­¿Ë	10	Ò»°ãÃ³Ò×	20	Ì¨	600	Ç§¿Ë	61,506
202111	84196019	ÆäËûÖÆÑõ»ú	115	ÒÔÉ«ÁÐ	10	Ò»°ãÃ³Ò×	2178	Ì¨	40186	Ç§¿Ë	4,462,224
202111	84196019	ÆäËûÖÆÑõ»ú	116	ÈÕ±¾	10	Ò»°ãÃ³Ò×	295	Ì¨	5401	Ç§¿Ë	509,137
202111	84196019	ÆäËûÖÆÑõ»ú	117	Ô¼µ©	10	Ò»°ãÃ³Ò×	30	Ì¨	480	Ç§¿Ë	49,973
202111	84196019	ÆäËûÖÆÑõ»ú	120	Àè°ÍÄÛ	10	Ò»°ãÃ³Ò×	33	Ì¨	330	Ç§¿Ë	64,485
202111	84196019	ÆäËûÖÆÑõ»ú	121	ÖÐ¹ú°ÄÃÅ	10	Ò»°ãÃ³Ò×	1	Ì¨	13	Ç§¿Ë	640
202111	84196019	ÆäËûÖÆÑõ»ú	122	ÂíÀ´Î÷ÑÇ	10	Ò»°ãÃ³Ò×	151	Ì¨	1105	Ç§¿Ë	205,891
202111	84196019	ÆäËûÖÆÑõ»ú	125	Äá²´¶ûÁª°îÃñÖ÷¹²ºÍ¹ú	10	Ò»°ãÃ³Ò×	40	Ì¨	1180	Ç§¿Ë	223,985
202111	84196019	ÆäËûÖÆÑõ»ú	126	°¢Âü	10	Ò»°ãÃ³Ò×	11	Ì¨	4220	Ç§¿Ë	393,449
202111	84196019	ÆäËûÖÆÑõ»ú	127	°Í»ùË¹Ì¹	10	Ò»°ãÃ³Ò×	39	Ì¨	887	Ç§¿Ë	89,142
202111	84196019	ÆäËûÖÆÑõ»ú	129	·ÆÂÉ±ö	10	Ò»°ãÃ³Ò×	2598	Ì¨	41845	Ç§¿Ë	4,672,692
202111	84196019	ÆäËûÖÆÑõ»ú	131	É³ÌØ°¢À­²®	10	Ò»°ãÃ³Ò×	2	Ì¨	8	Ç§¿Ë	3,295
202111	84196019	ÆäËûÖÆÑõ»ú	132	ÐÂ¼ÓÆÂ	10	Ò»°ãÃ³Ò×	132	Ì¨	3729	Ç§¿Ë	323,839
202111	84196019	ÆäËûÖÆÑõ»ú	133	º«¹ú	10	Ò»°ãÃ³Ò×	5	Ì¨	332234	Ç§¿Ë	19,994,631
202111	84196019	ÆäËûÖÆÑõ»ú	136	Ì©¹ú	10	Ò»°ãÃ³Ò×	234	Ì¨	1670	Ç§¿Ë	494,784
202111	84196019	ÆäËûÖÆÑõ»ú	137	ÍÁ¶úÆä	10	Ò»°ãÃ³Ò×	2247	Ì¨	32184	Ç§¿Ë	4,098,156
202111	84196019	ÆäËûÖÆÑõ»ú	138	°¢ÁªÇõ	10	Ò»°ãÃ³Ò×	12	Ì¨	236	Ç§¿Ë	32,812
202111	84196019	ÆäËûÖÆÑõ»ú	141	Ô½ÄÏ	10	Ò»°ãÃ³Ò×	1	Ì¨	1200	Ç§¿Ë	103,287
202111	84196019	ÆäËûÖÆÑõ»ú	145	¹þÈø¿ËË¹Ì¹	10	Ò»°ãÃ³Ò×	47	Ì¨	725	Ç§¿Ë	67,056
202111	84196019	ÆäËûÖÆÑõ»ú	149	ÎÚ×È±ð¿ËË¹Ì¹	10	Ò»°ãÃ³Ò×	1	Ì¨	4500	Ç§¿Ë	12,020
202111	84196019	ÆäËûÖÆÑõ»ú	201	°¢¶û¼°ÀûÑÇ	10	Ò»°ãÃ³Ò×	95	Ì¨	10542	Ç§¿Ë	805,579
202111	84196019	ÆäËûÖÆÑõ»ú	202	°²¸çÀ­	10	Ò»°ãÃ³Ò×	1	Ì¨	7250	Ç§¿Ë	480,129
202111	84196019	ÆäËûÖÆÑõ»ú	203	±´Äþ	10	Ò»°ãÃ³Ò×	31	Ì¨	35265	Ç§¿Ë	768,507
202111	84196019	ÆäËûÖÆÑõ»ú	204	²©´ÄÍßÄÉ	10	Ò»°ãÃ³Ò×	1	Ì¨	1450	Ç§¿Ë	150,876
202111	84196019	ÆäËûÖÆÑõ»ú	205	²¼Â¡µÏ	10	Ò»°ãÃ³Ò×	1	Ì¨	25	Ç§¿Ë	3,844
202111	84196019	ÆäËûÖÆÑõ»ú	217	°£Èû¶í±ÈÑÇ	10	Ò»°ãÃ³Ò×	102	Ì¨	22300	Ç§¿Ë	2,171,938
202111	84196019	ÆäËûÖÆÑõ»ú	220	¼ÓÄÉ	10	Ò»°ãÃ³Ò×	1	Ì¨	1240	Ç§¿Ë	131,640
202111	84196019	ÆäËûÖÆÑõ»ú	224	¿ÏÄáÑÇ	10	Ò»°ãÃ³Ò×	88	Ì¨	3283	Ç§¿Ë	498,978
202111	84196019	ÆäËûÖÆÑõ»ú	226	Àû±ÈÑÇ	10	Ò»°ãÃ³Ò×	1	Ì¨	4500	Ç§¿Ë	233,851
202111	84196019	ÆäËûÖÆÑõ»ú	229	ÂíÀï	10	Ò»°ãÃ³Ò×	10	Ì¨	330	Ç§¿Ë	49,012
202111	84196019	ÆäËûÖÆÑõ»ú	230	Ã«ÀïËþÄáÑÇ	10	Ò»°ãÃ³Ò×	10	Ì¨	225	Ç§¿Ë	19,026
202111	84196019	ÆäËûÖÆÑõ»ú	231	Ã«ÀïÇóË¹	10	Ò»°ãÃ³Ò×	120	Ì¨	938	Ç§¿Ë	147,445
202111	84196019	ÆäËûÖÆÑõ»ú	232	Ä¦Âå¸ç	10	Ò»°ãÃ³Ò×	16	Ì¨	288	Ç§¿Ë	37,415
202111	84196019	ÆäËûÖÆÑõ»ú	233	ÄªÉ£±È¿Ë	10	Ò»°ãÃ³Ò×	5	Ì¨	28	Ç§¿Ë	5,024
202111	84196019	ÆäËûÖÆÑõ»ú	234	ÄÉÃ×±ÈÑÇ	10	Ò»°ãÃ³Ò×	1	Ì¨	1743	Ç§¿Ë	178,811
202111	84196019	ÆäËûÖÆÑõ»ú	240	ÈûÄÚ¼Ó¶û	10	Ò»°ãÃ³Ò×	13	Ì¨	230	Ç§¿Ë	23,006
202111	84196019	ÆäËûÖÆÑõ»ú	244	ÄÏ·Ç	10	Ò»°ãÃ³Ò×	69	Ì¨	469	Ç§¿Ë	397,391
202111	84196019	ÆäËûÖÆÑõ»ú	247	Ì¹É£ÄáÑÇ	10	Ò»°ãÃ³Ò×	8	Ì¨	15436	Ç§¿Ë	1,392,877
202111	84196019	ÆäËûÖÆÑõ»ú	250	ÎÚ¸É´ï	10	Ò»°ãÃ³Ò×	79	Ì¨	1367	Ç§¿Ë	174,139
202111	84196019	ÆäËûÖÆÑõ»ú	251	²¼»ùÄÉ·¨Ë÷	10	Ò»°ãÃ³Ò×	22	Ì¨	329	Ç§¿Ë	87,689
202111	84196019	ÆäËûÖÆÑõ»ú	253	ÔÞ±ÈÑÇ	10	Ò»°ãÃ³Ò×	5	Ì¨	98	Ç§¿Ë	33,072
202111	84196019	ÆäËûÖÆÑõ»ú	301	±ÈÀûÊ±	10	Ò»°ãÃ³Ò×	171	Ì¨	2031	Ç§¿Ë	229,986
202111	84196019	ÆäËûÖÆÑõ»ú	303	Ó¢¹ú	10	Ò»°ãÃ³Ò×	795	Ì¨	5607	Ç§¿Ë	882,497
202111	84196019	ÆäËûÖÆÑõ»ú	304	µÂ¹ú	10	Ò»°ãÃ³Ò×	1939	Ì¨	13880	Ç§¿Ë	3,710,144
202111	84196019	ÆäËûÖÆÑõ»ú	307	Òâ´óÀû	10	Ò»°ãÃ³Ò×	385	Ì¨	3747	Ç§¿Ë	621,033
202111	84196019	ÆäËûÖÆÑõ»ú	309	ºÉÀ¼	10	Ò»°ãÃ³Ò×	18	Ì¨	261	Ç§¿Ë	51,996
202111	84196019	ÆäËûÖÆÑõ»ú	310	Ï£À°	10	Ò»°ãÃ³Ò×	68	Ì¨	957	Ç§¿Ë	177,939
202111	84196019	ÆäËûÖÆÑõ»ú	311	ÆÏÌÑÑÀ	10	Ò»°ãÃ³Ò×	1	Ì¨	7	Ç§¿Ë	704
202111	84196019	ÆäËûÖÆÑõ»ú	312	Î÷°àÑÀ	10	Ò»°ãÃ³Ò×	50	Ì¨	300	Ç§¿Ë	36,839
202111	84196019	ÆäËûÖÆÑõ»ú	321	ÐÙÑÀÀû	10	Ò»°ãÃ³Ò×	1	Ì¨	1	Ç§¿Ë	51
202111	84196019	ÆäËûÖÆÑõ»ú	327	²¨À¼	10	Ò»°ãÃ³Ò×	358	Ì¨	2108	Ç§¿Ë	297,916
202111	84196019	ÆäËûÖÆÑõ»ú	328	ÂÞÂíÄáÑÇ	10	Ò»°ãÃ³Ò×	201	Ì¨	2246	Ç§¿Ë	340,022
202111	84196019	ÆäËûÖÆÑõ»ú	331	ÈðÊ¿	10	Ò»°ãÃ³Ò×	1	Ì¨	23	Ç§¿Ë	1,934
202111	84196019	ÆäËûÖÆÑõ»ú	338	ÑÇÃÀÄáÑÇ	10	Ò»°ãÃ³Ò×	52	Ì¨	1191	Ç§¿Ë	226,662
202111	84196019	ÆäËûÖÆÑõ»ú	344	¶íÂÞË¹Áª°î	10	Ò»°ãÃ³Ò×	5682	Ì¨	349736	Ç§¿Ë	20,314,355
202111	84196019	ÆäËûÖÆÑõ»ú	347	ÎÚ¿ËÀ¼	10	Ò»°ãÃ³Ò×	1072	Ì¨	21850	Ç§¿Ë	2,968,346
202111	84196019	ÆäËûÖÆÑõ»ú	350	Ë¹ÂåÎÄÄáÑÇ	10	Ò»°ãÃ³Ò×	145	Ì¨	855	Ç§¿Ë	130,960
202111	84196019	ÆäËûÖÆÑõ»ú	351	¿ËÂÞµØÑÇ	10	Ò»°ãÃ³Ò×	10	Ì¨	50	Ç§¿Ë	59,880
202111	84196019	ÆäËûÖÆÑõ»ú	353	Ë¹Âå·¥¿Ë	10	Ò»°ãÃ³Ò×	21	Ì¨	339	Ç§¿Ë	34,276
202111	84196019	ÆäËûÖÆÑõ»ú	403	°¢Â³°Í	10	Ò»°ãÃ³Ò×	1	Ì¨	17	Ç§¿Ë	2,787
202111	84196019	ÆäËûÖÆÑõ»ú	405	°Í°Í¶àË¹	10	Ò»°ãÃ³Ò×	2	Ì¨	28	Ç§¿Ë	4,170
202111	84196019	ÆäËûÖÆÑõ»ú	408	¶àÃñ×å²£ÀûÎ¬ÑÇ¹ú	10	Ò»°ãÃ³Ò×	12	Ì¨	240	Ç§¿Ë	31,655
202111	84196019	ÆäËûÖÆÑõ»ú	410	°ÍÎ÷	10	Ò»°ãÃ³Ò×	284	Ì¨	3285	Ç§¿Ë	1,715,172
202111	84196019	ÆäËûÖÆÑõ»ú	412	ÖÇÀû	10	Ò»°ãÃ³Ò×	140	Ì¨	57344	Ç§¿Ë	2,659,123
202111	84196019	ÆäËûÖÆÑõ»ú	413	¸çÂ×±ÈÑÇ	10	Ò»°ãÃ³Ò×	9	Ì¨	45	Ç§¿Ë	32,001
202111	84196019	ÆäËûÖÆÑõ»ú	416	¹Å°Í	10	Ò»°ãÃ³Ò×	791	Ì¨	17402	Ç§¿Ë	2,508,306
202111	84196019	ÆäËûÖÆÑõ»ú	419	¶ò¹Ï¶à¶û	10	Ò»°ãÃ³Ò×	14	Ì¨	242	Ç§¿Ë	36,006
202111	84196019	ÆäËûÖÆÑõ»ú	423	Î£µØÂíÀ­	10	Ò»°ãÃ³Ò×	14	Ì¨	276	Ç§¿Ë	39,510
202111	84196019	ÆäËûÖÆÑõ»ú	425	º£µØ	10	Ò»°ãÃ³Ò×	4	Ì¨	72	Ç§¿Ë	9,418
202111	84196019	ÆäËûÖÆÑõ»ú	426	ºé¶¼À­Ë¹	10	Ò»°ãÃ³Ò×	14	Ì¨	8430	Ç§¿Ë	767,767
202111	84196019	ÆäËûÖÆÑõ»ú	427	ÑÀÂò¼Ó	10	Ò»°ãÃ³Ò×	16	Ì¨	432	Ç§¿Ë	45,402
202111	84196019	ÆäËûÖÆÑõ»ú	429	Ä«Î÷¸ç	10	Ò»°ãÃ³Ò×	210	Ì¨	3150	Ç§¿Ë	403,634
202111	84196019	ÆäËûÖÆÑõ»ú	434	ÃØÂ³	10	Ò»°ãÃ³Ò×	12	Ì¨	45560	Ç§¿Ë	2,819,383
202111	84196019	ÆäËûÖÆÑõ»ú	440	Èø¶ûÍß¶à	10	Ò»°ãÃ³Ò×	11	Ì¨	209	Ç§¿Ë	34,186
202111	84196019	ÆäËûÖÆÑõ»ú	442	ÌØÁ¢Äá´ïºÍ¶à°Í¸ç	10	Ò»°ãÃ³Ò×	16	Ì¨	300	Ç§¿Ë	30,751
202111	84196019	ÆäËûÖÆÑõ»ú	445	Î¯ÄÚÈðÀ­	10	Ò»°ãÃ³Ò×	30	Ì¨	207	Ç§¿Ë	28,350
202111	84196019	ÆäËûÖÆÑõ»ú	501	¼ÓÄÃ´ó	10	Ò»°ãÃ³Ò×	1	Ì¨	31	Ç§¿Ë	4,693
202111	84196019	ÆäËûÖÆÑõ»ú	502	ÃÀ¹ú	10	Ò»°ãÃ³Ò×	8759	Ì¨	82006	Ç§¿Ë	13,380,439
202111	84196019	ÆäËûÖÆÑõ»ú	601	°Ä´óÀûÑÇ	10	Ò»°ãÃ³Ò×	126	Ì¨	3302	Ç§¿Ë	338,811
202111	84196019	ÆäËûÖÆÑõ»ú	608	ÍßÅ¬°¢Í¼	10	Ò»°ãÃ³Ò×	3	Ì¨	15	Ç§¿Ë	4,516
202111	84196019	ÆäËûÖÆÑõ»ú	609	ÐÂÎ÷À¼	10	Ò»°ãÃ³Ò×	13	Ì¨	278	Ç§¿Ë	35,786
202111	84196019	ÆäËûÖÆÑõ»ú	611	°Í²¼ÑÇÐÂ¼¸ÄÚÑÇ	10	Ò»°ãÃ³Ò×	22	Ì¨	6100	Ç§¿Ë	531,131
202111	84196019	ÆäËûÖÆÑõ»ú	623	·¨Êô²¨ÀûÄáÎ÷ÑÇ	10	Ò»°ãÃ³Ò×	5	Ì¨	75	Ç§¿Ë	28,030
202111	84196019	ÆäËûÖÆÑõ»ú	699	´óÑóÖÞÆäËû¹ú¼Ò(µØÇø)	10	Ò»°ãÃ³Ò×	4	Ì¨	19	Ç§¿Ë	23,339
202112	84196011	ÖÆÑõÁ¿¡Ý15000Á¢·½Ã×/Ð¡Ê±µÄÖÆÑõ»ú	106	Ãåµé	10	Ò»°ãÃ³Ò×	3	Ì¨	60	Ç§¿Ë	5,400
202112	84196011	ÖÆÑõÁ¿¡Ý15000Á¢·½Ã×/Ð¡Ê±µÄÖÆÑõ»ú	129	·ÆÂÉ±ö	10	Ò»°ãÃ³Ò×	2	Ì¨	10300	Ç§¿Ë	1,185,354
202112	84196011	ÖÆÑõÁ¿¡Ý15000Á¢·½Ã×/Ð¡Ê±µÄÖÆÑõ»ú	132	ÐÂ¼ÓÆÂ	10	Ò»°ãÃ³Ò×	1	Ì¨	246	Ç§¿Ë	40,892
202112	84196011	ÖÆÑõÁ¿¡Ý15000Á¢·½Ã×/Ð¡Ê±µÄÖÆÑõ»ú	137	ÍÁ¶úÆä	10	Ò»°ãÃ³Ò×	5	Ì¨	78	Ç§¿Ë	3,196
202112	84196011	ÖÆÑõÁ¿¡Ý15000Á¢·½Ã×/Ð¡Ê±µÄÖÆÑõ»ú	215	°£¼°	10	Ò»°ãÃ³Ò×	500	Ì¨	8425	Ç§¿Ë	764,023
202112	84196011	ÖÆÑõÁ¿¡Ý15000Á¢·½Ã×/Ð¡Ê±µÄÖÆÑõ»ú	254	½ò°Í²¼Î¤	10	Ò»°ãÃ³Ò×	1	Ì¨	18	Ç§¿Ë	2,835
202112	84196011	ÖÆÑõÁ¿¡Ý15000Á¢·½Ã×/Ð¡Ê±µÄÖÆÑõ»ú	301	±ÈÀûÊ±	10	Ò»°ãÃ³Ò×	100	Ì¨	600	Ç§¿Ë	73,524
202112	84196011	ÖÆÑõÁ¿¡Ý15000Á¢·½Ã×/Ð¡Ê±µÄÖÆÑõ»ú	303	Ó¢¹ú	10	Ò»°ãÃ³Ò×	1450	Ì¨	1554	Ç§¿Ë	252,709
202112	84196011	ÖÆÑõÁ¿¡Ý15000Á¢·½Ã×/Ð¡Ê±µÄÖÆÑõ»ú	307	Òâ´óÀû	10	Ò»°ãÃ³Ò×	100	Ì¨	600	Ç§¿Ë	79,918
202112	84196011	ÖÆÑõÁ¿¡Ý15000Á¢·½Ã×/Ð¡Ê±µÄÖÆÑõ»ú	344	¶íÂÞË¹Áª°î	10	Ò»°ãÃ³Ò×	348	Ì¨	1658	Ç§¿Ë	1,116,927
202112	84196011	ÖÆÑõÁ¿¡Ý15000Á¢·½Ã×/Ð¡Ê±µÄÖÆÑõ»ú	352	½Ý¿Ë	10	Ò»°ãÃ³Ò×	20	Ì¨	140	Ç§¿Ë	13,426
202112	84196011	ÖÆÑõÁ¿¡Ý15000Á¢·½Ã×/Ð¡Ê±µÄÖÆÑõ»ú	432	°ÍÄÃÂí	10	Ò»°ãÃ³Ò×	1	Ì¨	45	Ç§¿Ë	3,676
202112	84196019	ÆäËûÖÆÑõ»ú	103	ÃÏ¼ÓÀ­¹ú	10	Ò»°ãÃ³Ò×	160	Ì¨	15616	Ç§¿Ë	756,086
202112	84196019	ÆäËûÖÆÑõ»ú	105	ÎÄÀ³	10	Ò»°ãÃ³Ò×	1	Ì¨	15	Ç§¿Ë	2,462
202112	84196019	ÆäËûÖÆÑõ»ú	106	Ãåµé	10	Ò»°ãÃ³Ò×	31	Ì¨	74570	Ç§¿Ë	3,873,207
202112	84196019	ÆäËûÖÆÑõ»ú	106	Ãåµé	12	ÆäËû¾èÔùÎï×Ê	80	Ì¨	1600	Ç§¿Ë	329,904
202112	84196019	ÆäËûÖÆÑõ»ú	107	¼íÆÒÕ¯	10	Ò»°ãÃ³Ò×	1	Ì¨	11800	Ç§¿Ë	549,841
202112	84196019	ÆäËûÖÆÑõ»ú	108	ÈûÆÖÂ·Ë¹	10	Ò»°ãÃ³Ò×	3	Ì¨	11	Ç§¿Ë	16,878
202112	84196019	ÆäËûÖÆÑõ»ú	110	ÖÐ¹úÏã¸Û	10	Ò»°ãÃ³Ò×	2	Ì¨	22	Ç§¿Ë	1,896
202112	84196019	ÆäËûÖÆÑõ»ú	111	Ó¡¶È	10	Ò»°ãÃ³Ò×	405	Ì¨	102718	Ç§¿Ë	5,067,459
202112	84196019	ÆäËûÖÆÑõ»ú	112	Ó¡¶ÈÄáÎ÷ÑÇ	10	Ò»°ãÃ³Ò×	44	Ì¨	47269	Ç§¿Ë	3,373,191
202112	84196019	ÆäËûÖÆÑõ»ú	113	ÒÁÀÊ	10	Ò»°ãÃ³Ò×	4	Ì¨	78	Ç§¿Ë	7,377
202112	84196019	ÆäËûÖÆÑõ»ú	115	ÒÔÉ«ÁÐ	10	Ò»°ãÃ³Ò×	5	Ì¨	150	Ç§¿Ë	15,994
202112	84196019	ÆäËûÖÆÑõ»ú	116	ÈÕ±¾	10	Ò»°ãÃ³Ò×	426	Ì¨	3351	Ç§¿Ë	568,730
202112	84196019	ÆäËûÖÆÑõ»ú	122	ÂíÀ´Î÷ÑÇ	10	Ò»°ãÃ³Ò×	284	Ì¨	2974	Ç§¿Ë	408,371
202112	84196019	ÆäËûÖÆÑõ»ú	124	ÃÉ¹Å	10	Ò»°ãÃ³Ò×	200	Ì¨	1360	Ç§¿Ë	167,178
202112	84196019	ÆäËûÖÆÑõ»ú	125	Äá²´¶ûÁª°îÃñÖ÷¹²ºÍ¹ú	10	Ò»°ãÃ³Ò×	141	Ì¨	13949	Ç§¿Ë	989,620
202112	84196019	ÆäËûÖÆÑõ»ú	127	°Í»ùË¹Ì¹	10	Ò»°ãÃ³Ò×	20	Ì¨	335	Ç§¿Ë	25,947
202112	84196019	ÆäËûÖÆÑõ»ú	129	·ÆÂÉ±ö	10	Ò»°ãÃ³Ò×	5269	Ì¨	25989	Ç§¿Ë	1,918,052
202112	84196019	ÆäËûÖÆÑõ»ú	131	É³ÌØ°¢À­²®	10	Ò»°ãÃ³Ò×	30	Ì¨	139	Ç§¿Ë	185,091
202112	84196019	ÆäËûÖÆÑõ»ú	132	ÐÂ¼ÓÆÂ	10	Ò»°ãÃ³Ò×	29	Ì¨	667	Ç§¿Ë	86,945
202112	84196019	ÆäËûÖÆÑõ»ú	133	º«¹ú	10	Ò»°ãÃ³Ò×	34	Ì¨	498	Ç§¿Ë	44,754
202112	84196019	ÆäËûÖÆÑõ»ú	134	Ë¹ÀïÀ¼¿¨	10	Ò»°ãÃ³Ò×	41	Ì¨	716	Ç§¿Ë	84,289
202112	84196019	ÆäËûÖÆÑõ»ú	136	Ì©¹ú	10	Ò»°ãÃ³Ò×	30	Ì¨	725	Ç§¿Ë	90,539
202112	84196019	ÆäËûÖÆÑõ»ú	137	ÍÁ¶úÆä	10	Ò»°ãÃ³Ò×	852	Ì¨	16230	Ç§¿Ë	1,332,951
202112	84196019	ÆäËûÖÆÑõ»ú	138	°¢ÁªÇõ	10	Ò»°ãÃ³Ò×	368	Ì¨	11575	Ç§¿Ë	1,130,278
202112	84196019	ÆäËûÖÆÑõ»ú	139	Ò²ÃÅ	10	Ò»°ãÃ³Ò×	40	Ì¨	890	Ç§¿Ë	82,968
202112	84196019	ÆäËûÖÆÑõ»ú	141	Ô½ÄÏ	10	Ò»°ãÃ³Ò×	361	Ì¨	6601	Ç§¿Ë	557,810
202112	84196019	ÆäËûÖÆÑõ»ú	143	ÖÐ¹úÌ¨Íå	10	Ò»°ãÃ³Ò×	1	Ì¨	6	Ç§¿Ë	1,638
202112	84196019	ÆäËûÖÆÑõ»ú	145	¹þÈø¿ËË¹Ì¹	10	Ò»°ãÃ³Ò×	53	Ì¨	13696	Ç§¿Ë	727,474
202112	84196019	ÆäËûÖÆÑõ»ú	147	Ëþ¼ª¿ËË¹Ì¹	10	Ò»°ãÃ³Ò×	1	Ì¨	2190	Ç§¿Ë	140,952
202112	84196019	ÆäËûÖÆÑõ»ú	149	ÎÚ×È±ð¿ËË¹Ì¹	10	Ò»°ãÃ³Ò×	1	Ì¨	7550	Ç§¿Ë	484,934
202112	84196019	ÆäËûÖÆÑõ»ú	201	°¢¶û¼°ÀûÑÇ	10	Ò»°ãÃ³Ò×	106	Ì¨	18216	Ç§¿Ë	1,299,840
202112	84196019	ÆäËûÖÆÑõ»ú	202	°²¸çÀ­	10	Ò»°ãÃ³Ò×	2	Ì¨	43300	Ç§¿Ë	563,298
202112	84196019	ÆäËûÖÆÑõ»ú	217	°£Èû¶í±ÈÑÇ	10	Ò»°ãÃ³Ò×	1	Ì¨	26927	Ç§¿Ë	1,125,256
202112	84196019	ÆäËûÖÆÑõ»ú	220	¼ÓÄÉ	10	Ò»°ãÃ³Ò×	52	Ì¨	2568	Ç§¿Ë	105,435
202112	84196019	ÆäËûÖÆÑõ»ú	221	¼¸ÄÚÑÇ	10	Ò»°ãÃ³Ò×	25	Ì¨	525	Ç§¿Ë	82,926
202112	84196019	ÆäËûÖÆÑõ»ú	224	¿ÏÄáÑÇ	10	Ò»°ãÃ³Ò×	51	Ì¨	1268	Ç§¿Ë	152,325
202112	84196019	ÆäËûÖÆÑõ»ú	226	Àû±ÈÑÇ	10	Ò»°ãÃ³Ò×	1	Ì¨	10000	Ç§¿Ë	451,675
202112	84196019	ÆäËûÖÆÑõ»ú	227	Âí´ï¼ÓË¹¼Ó	10	Ò»°ãÃ³Ò×	896	Ì¨	24192	Ç§¿Ë	2,445,252
202112	84196019	ÆäËûÖÆÑõ»ú	231	Ã«ÀïÇóË¹	10	Ò»°ãÃ³Ò×	459	Ì¨	6362	Ç§¿Ë	812,611
202112	84196019	ÆäËûÖÆÑõ»ú	234	ÄÉÃ×±ÈÑÇ	10	Ò»°ãÃ³Ò×	86	Ì¨	1752	Ç§¿Ë	55,099
202112	84196019	ÆäËûÖÆÑõ»ú	236	ÄáÈÕÀûÑÇ	10	Ò»°ãÃ³Ò×	150	Ì¨	2604	Ç§¿Ë	203,491
202112	84196019	ÆäËûÖÆÑõ»ú	244	ÄÏ·Ç	10	Ò»°ãÃ³Ò×	3	Ì¨	87	Ç§¿Ë	21,977
202112	84196019	ÆäËûÖÆÑõ»ú	247	Ì¹É£ÄáÑÇ	10	Ò»°ãÃ³Ò×	3	Ì¨	69	Ç§¿Ë	5,754
202112	84196019	ÆäËûÖÆÑõ»ú	249	Í»ÄáË¹	10	Ò»°ãÃ³Ò×	64	Ì¨	2043	Ç§¿Ë	202,308
202112	84196019	ÆäËûÖÆÑõ»ú	250	ÎÚ¸É´ï	10	Ò»°ãÃ³Ò×	10	Ì¨	164	Ç§¿Ë	15,983
202112	84196019	ÆäËûÖÆÑõ»ú	252	¸Õ¹û(½ð)	10	Ò»°ãÃ³Ò×	30	Ì¨	4630	Ç§¿Ë	313,102
202112	84196019	ÆäËûÖÆÑõ»ú	253	ÔÞ±ÈÑÇ	10	Ò»°ãÃ³Ò×	10	Ì¨	120	Ç§¿Ë	3,844
202112	84196019	ÆäËûÖÆÑõ»ú	301	±ÈÀûÊ±	10	Ò»°ãÃ³Ò×	66	Ì¨	1204	Ç§¿Ë	202,122
202112	84196019	ÆäËûÖÆÑõ»ú	303	Ó¢¹ú	10	Ò»°ãÃ³Ò×	390	Ì¨	2665	Ç§¿Ë	375,111
202112	84196019	ÆäËûÖÆÑõ»ú	304	µÂ¹ú	10	Ò»°ãÃ³Ò×	1403	Ì¨	8884	Ç§¿Ë	1,247,311
202112	84196019	ÆäËûÖÆÑõ»ú	305	·¨¹ú	10	Ò»°ãÃ³Ò×	1	Ì¨	19	Ç§¿Ë	4,388
202112	84196019	ÆäËûÖÆÑõ»ú	307	Òâ´óÀû	10	Ò»°ãÃ³Ò×	212	Ì¨	3152	Ç§¿Ë	687,243
202112	84196019	ÆäËûÖÆÑõ»ú	309	ºÉÀ¼	10	Ò»°ãÃ³Ò×	15	Ì¨	360	Ç§¿Ë	49,383
202112	84196019	ÆäËûÖÆÑõ»ú	310	Ï£À°	10	Ò»°ãÃ³Ò×	142	Ì¨	983	Ç§¿Ë	184,711
202112	84196019	ÆäËûÖÆÑõ»ú	312	Î÷°àÑÀ	10	Ò»°ãÃ³Ò×	122	Ì¨	1210	Ç§¿Ë	799,161
202112	84196019	ÆäËûÖÆÑõ»ú	321	ÐÙÑÀÀû	10	Ò»°ãÃ³Ò×	20	Ì¨	140	Ç§¿Ë	106,899
202112	84196019	ÆäËûÖÆÑõ»ú	327	²¨À¼	10	Ò»°ãÃ³Ò×	369	Ì¨	4823	Ç§¿Ë	386,309
202112	84196019	ÆäËûÖÆÑõ»ú	328	ÂÞÂíÄáÑÇ	10	Ò»°ãÃ³Ò×	56	Ì¨	895	Ç§¿Ë	121,492
202112	84196019	ÆäËûÖÆÑõ»ú	336	Á¢ÌÕÍð	10	Ò»°ãÃ³Ò×	10	Ì¨	218	Ç§¿Ë	35,662
202112	84196019	ÆäËûÖÆÑõ»ú	337	¸ñÂ³¼ªÑÇ	10	Ò»°ãÃ³Ò×	55	Ì¨	677	Ç§¿Ë	161,624
202112	84196019	ÆäËûÖÆÑõ»ú	338	ÑÇÃÀÄáÑÇ	10	Ò»°ãÃ³Ò×	246	Ì¨	30469	Ç§¿Ë	2,808,982
202112	84196019	ÆäËûÖÆÑõ»ú	339	°¢Èû°Ý½®	10	Ò»°ãÃ³Ò×	5	Ì¨	130	Ç§¿Ë	10,549
202112	84196019	ÆäËûÖÆÑõ»ú	343	Ä¦¶û¶àÍß	10	Ò»°ãÃ³Ò×	15	Ì¨	100	Ç§¿Ë	10,549
202112	84196019	ÆäËûÖÆÑõ»ú	344	¶íÂÞË¹Áª°î	10	Ò»°ãÃ³Ò×	625	Ì¨	18033	Ç§¿Ë	2,009,853
202112	84196019	ÆäËûÖÆÑõ»ú	347	ÎÚ¿ËÀ¼	10	Ò»°ãÃ³Ò×	150	Ì¨	6009	Ç§¿Ë	637,701
202112	84196019	ÆäËûÖÆÑõ»ú	350	Ë¹ÂåÎÄÄáÑÇ	10	Ò»°ãÃ³Ò×	684	Ì¨	4204	Ç§¿Ë	539,885
202112	84196019	ÆäËûÖÆÑõ»ú	352	½Ý¿Ë	10	Ò»°ãÃ³Ò×	10	Ì¨	45	Ç§¿Ë	64,299
202112	84196019	ÆäËûÖÆÑõ»ú	353	Ë¹Âå·¥¿Ë	10	Ò»°ãÃ³Ò×	129	Ì¨	2749	Ç§¿Ë	300,412
202112	84196019	ÆäËûÖÆÑõ»ú	402	°¢¸ùÍ¢	10	Ò»°ãÃ³Ò×	75	Ì¨	4263	Ç§¿Ë	908,287
202112	84196019	ÆäËûÖÆÑõ»ú	404	°Í¹þÂí	10	Ò»°ãÃ³Ò×	30	Ì¨	700	Ç§¿Ë	96,539
202112	84196019	ÆäËûÖÆÑõ»ú	408	¶àÃñ×å²£ÀûÎ¬ÑÇ¹ú	10	Ò»°ãÃ³Ò×	2	Ì¨	11025	Ç§¿Ë	602,457
202112	84196019	ÆäËûÖÆÑõ»ú	412	ÖÇÀû	10	Ò»°ãÃ³Ò×	170	Ì¨	4875	Ç§¿Ë	791,999
202112	84196019	ÆäËûÖÆÑõ»ú	413	¸çÂ×±ÈÑÇ	10	Ò»°ãÃ³Ò×	250	Ì¨	4600	Ç§¿Ë	415,647
202112	84196019	ÆäËûÖÆÑõ»ú	416	¹Å°Í	10	Ò»°ãÃ³Ò×	10	Ì¨	70300	Ç§¿Ë	8,154,954
202112	84196019	ÆäËûÖÆÑõ»ú	418	¶àÃ×Äá¼Ó¹²ºÍ¹ú	10	Ò»°ãÃ³Ò×	4	Ì¨	134	Ç§¿Ë	4,249
202112	84196019	ÆäËûÖÆÑõ»ú	419	¶ò¹Ï¶à¶û	10	Ò»°ãÃ³Ò×	58	Ì¨	542	Ç§¿Ë	57,809
202112	84196019	ÆäËûÖÆÑõ»ú	423	Î£µØÂíÀ­	10	Ò»°ãÃ³Ò×	176	Ì¨	2679	Ç§¿Ë	537,027
202112	84196019	ÆäËûÖÆÑõ»ú	426	ºé¶¼À­Ë¹	10	Ò»°ãÃ³Ò×	1	Ì¨	23	Ç§¿Ë	3,516
202112	84196019	ÆäËûÖÆÑõ»ú	429	Ä«Î÷¸ç	10	Ò»°ãÃ³Ò×	8	Ì¨	134	Ç§¿Ë	27,427
202112	84196019	ÆäËûÖÆÑõ»ú	434	ÃØÂ³	10	Ò»°ãÃ³Ò×	4	Ì¨	20508	Ç§¿Ë	1,723,686
202112	84196019	ÆäËûÖÆÑõ»ú	440	Èø¶ûÍß¶à	10	Ò»°ãÃ³Ò×	18	Ì¨	276	Ç§¿Ë	43,679
202112	84196019	ÆäËûÖÆÑõ»ú	442	ÌØÁ¢Äá´ïºÍ¶à°Í¸ç	10	Ò»°ãÃ³Ò×	1	Ì¨	26	Ç§¿Ë	6,265
202112	84196019	ÆäËûÖÆÑõ»ú	502	ÃÀ¹ú	10	Ò»°ãÃ³Ò×	5360	Ì¨	50181	Ç§¿Ë	12,564,064
202112	84196019	ÆäËûÖÆÑõ»ú	601	°Ä´óÀûÑÇ	10	Ò»°ãÃ³Ò×	8	Ì¨	24	Ç§¿Ë	1,803
202112	84196019	ÆäËûÖÆÑõ»ú	603	ì³¼Ã	10	Ò»°ãÃ³Ò×	1	Ì¨	5646	Ç§¿Ë	504,709
202112	84196019	ÆäËûÖÆÑõ»ú	609	ÐÂÎ÷À¼	10	Ò»°ãÃ³Ò×	127	Ì¨	2506	Ç§¿Ë	154,626
202112	84196019	ÆäËûÖÆÑõ»ú	611	°Í²¼ÑÇÐÂ¼¸ÄÚÑÇ	10	Ò»°ãÃ³Ò×	43	Ì¨	959	Ç§¿Ë	82,462
