# Supplementary material for: Research on optimization of emergency supplies customs clearance strategy from the perspective of public health security based on Chinese trade data
Source: Front Public Health. 2025 Jan 24;13:1520705. doi: 10.3389/fpubh.2025.1520705 (PMC11802811; doi:10.3389/fpubh.2025.1520705)
Supplement: Supplementary file 2 [file Data_Sheet_2.ZIP › Paper Code-Part2/2-Export/2021/2021∩╝ê1-12∩╝ë-σÅúτ╜⌐-σç║σÅú.csv]

202101	63079000	6301ÖÁ6307µÄÎ´ÁÐÃûÖÆ³ÉÆ·£¬°üÀ¨·þ×°²Ã¼ôÑù	101	°¢¸»º¹	10	Ò»°ãÃ³Ò×	8663	Ç§¿Ë	551840	¼þ	589,464
202101	63079000	6301ÖÁ6307µÄÎ´ÁÐÃûÖÆ³ÉÆ·£¬°üÀ¨·þ×°²Ã¼ôÑù	102	°ÍÁÖ	10	Ò»°ãÃ³Ò×	25064	Ç§¿Ë	5167066	¼þ	1,603,680
202101	63079000	6301ÖÁ6307µÄÎ´ÁÐÃûÖÆ³ÉÆ·£¬°üÀ¨·þ×°²Ã¼ôÑù	103	ÃÏ¼ÓÀ­¹ú	10	Ò»°ãÃ³Ò×	83447	Ç§¿Ë	5863438	¼þ	7,126,454
202101	63079000	6301ÖÁ6307µÄÎ´ÁÐÃûÖÆ³ÉÆ·£¬°üÀ¨·þ×°²Ã¼ôÑù	104	²»µ¤	10	Ò»°ãÃ³Ò×	0	Ç§¿Ë	20	¼þ	14
202101	63079000	6301ÖÁ6307µÄÎ´ÁÐÃûÖÆ³ÉÆ·£¬°üÀ¨·þ×°²Ã¼ôÑù	105	ÎÄÀ³	10	Ò»°ãÃ³Ò×	2555	Ç§¿Ë	1216350	¼þ	107,811
202101	63079000	6301ÖÁ6307µÄÎ´ÁÐÃûÖÆ³ÉÆ·£¬°üÀ¨·þ×°²Ã¼ôÑù	106	Ãåµé	10	Ò»°ãÃ³Ò×	626527	Ç§¿Ë	192650994	¼þ	25,223,977
202101	63079000	6301ÖÁ6307µÄÎ´ÁÐÃûÖÆ³ÉÆ·£¬°üÀ¨·þ×°²Ã¼ôÑù	106	Ãåµé	12	ÆäËû¾èÔùÎï×Ê	1730	Ç§¿Ë	308000	¼þ	200,200
202101	63079000	6301ÖÁ6307µÄÎ´ÁÐÃûÖÆ³ÉÆ·£¬°üÀ¨·þ×°²Ã¼ôÑù	107	¼íÆÒÕ¯	10	Ò»°ãÃ³Ò×	107165	Ç§¿Ë	8587883	¼þ	7,992,635
202101	63079000	6301ÖÁ6307µÄÎ´ÁÐÃûÖÆ³ÉÆ·£¬°üÀ¨·þ×°²Ã¼ôÑù	107	¼íÆÒÕ¯	12	ÆäËû¾èÔùÎï×Ê	9480	Ç§¿Ë	1432500	¼þ	4,566,680
202101	63079000	6301ÖÁ6307µÄÎ´ÁÐÃûÖÆ³ÉÆ·£¬°üÀ¨·þ×°²Ã¼ôÑù	108	ÈûÆÖÂ·Ë¹	10	Ò»°ãÃ³Ò×	17441	Ç§¿Ë	737979	¼þ	895,088
202101	63079000	6301ÖÁ6307µÄÎ´ÁÐÃûÖÆ³ÉÆ·£¬°üÀ¨·þ×°²Ã¼ôÑù	110	ÖÐ¹úÏã¸Û	10	Ò»°ãÃ³Ò×	321296	Ç§¿Ë	34207479	¼þ	28,791,254
202101	63079000	6301ÖÁ6307µÄÎ´ÁÐÃûÖÆ³ÉÆ·£¬°üÀ¨·þ×°²Ã¼ôÑù	111	Ó¡¶È	10	Ò»°ãÃ³Ò×	551741	Ç§¿Ë	19357141	¼þ	21,493,385
202101	63079000	6301ÖÁ6307µÄÎ´ÁÐÃûÖÆ³ÉÆ·£¬°üÀ¨·þ×°²Ã¼ôÑù	112	Ó¡¶ÈÄáÎ÷ÑÇ	10	Ò»°ãÃ³Ò×	4214598	Ç§¿Ë	1194496833	¼þ	201,398,564
202101	63079000	6301ÖÁ6307µÄÎ´ÁÐÃûÖÆ³ÉÆ·£¬°üÀ¨·þ×°²Ã¼ôÑù	113	ÒÁÀÊ	10	Ò»°ãÃ³Ò×	51573	Ç§¿Ë	10228627	¼þ	4,654,399
202101	63079000	6301ÖÁ6307µÄÎ´ÁÐÃûÖÆ³ÉÆ·£¬°üÀ¨·þ×°²Ã¼ôÑù	113	ÒÁÀÊ	12	ÆäËû¾èÔùÎï×Ê	6720	Ç§¿Ë	1031000	¼þ	1,324,746
202101	63079000	6301ÖÁ6307µÄÎ´ÁÐÃûÖÆ³ÉÆ·£¬°üÀ¨·þ×°²Ã¼ôÑù	114	ÒÁÀ­¿Ë	10	Ò»°ãÃ³Ò×	181105	Ç§¿Ë	24403645	¼þ	7,265,659
202101	63079000	6301ÖÁ6307µÄÎ´ÁÐÃûÖÆ³ÉÆ·£¬°üÀ¨·þ×°²Ã¼ôÑù	115	ÒÔÉ«ÁÐ	10	Ò»°ãÃ³Ò×	655076	Ç§¿Ë	152864345	¼þ	29,512,762
202101	63079000	6301ÖÁ6307µÄÎ´ÁÐÃûÖÆ³ÉÆ·£¬°üÀ¨·þ×°²Ã¼ôÑù	116	ÈÕ±¾	10	Ò»°ãÃ³Ò×	12337254	Ç§¿Ë	2392807760	¼þ	1,288,877,846
202101	63079000	6301ÖÁ6307µÄÎ´ÁÐÃûÖÆ³ÉÆ·£¬°üÀ¨·þ×°²Ã¼ôÑù	117	Ô¼µ©	10	Ò»°ãÃ³Ò×	40263	Ç§¿Ë	4602286	¼þ	2,077,855
202101	63079000	6301ÖÁ6307µÄÎ´ÁÐÃûÖÆ³ÉÆ·£¬°üÀ¨·þ×°²Ã¼ôÑù	118	¿ÆÍþÌØ	10	Ò»°ãÃ³Ò×	84477	Ç§¿Ë	16454179	¼þ	4,693,401
202101	63079000	6301ÖÁ6307µÄÎ´ÁÐÃûÖÆ³ÉÆ·£¬°üÀ¨·þ×°²Ã¼ôÑù	119	ÀÏÎÎ	10	Ò»°ãÃ³Ò×	1350	Ç§¿Ë	98019	¼þ	47,557
202101	63079000	6301ÖÁ6307µÄÎ´ÁÐÃûÖÆ³ÉÆ·£¬°üÀ¨·þ×°²Ã¼ôÑù	120	Àè°ÍÄÛ	10	Ò»°ãÃ³Ò×	158877	Ç§¿Ë	33955204	¼þ	10,345,237
202101	63079000	6301ÖÁ6307µÄÎ´ÁÐÃûÖÆ³ÉÆ·£¬°üÀ¨·þ×°²Ã¼ôÑù	121	ÖÐ¹ú°ÄÃÅ	10	Ò»°ãÃ³Ò×	4481	Ç§¿Ë	805641	¼þ	298,256
202101	63079000	6301ÖÁ6307µÄÎ´ÁÐÃûÖÆ³ÉÆ·£¬°üÀ¨·þ×°²Ã¼ôÑù	122	ÂíÀ´Î÷ÑÇ	10	Ò»°ãÃ³Ò×	1185321	Ç§¿Ë	225024712	¼þ	65,935,837
202101	63079000	6301ÖÁ6307µÄÎ´ÁÐÃûÖÆ³ÉÆ·£¬°üÀ¨·þ×°²Ã¼ôÑù	123	Âí¶û´ú·ò	10	Ò»°ãÃ³Ò×	1032	Ç§¿Ë	223203	¼þ	421,052
202101	63079000	6301ÖÁ6307µÄÎ´ÁÐÃûÖÆ³ÉÆ·£¬°üÀ¨·þ×°²Ã¼ôÑù	124	ÃÉ¹Å	10	Ò»°ãÃ³Ò×	18699	Ç§¿Ë	1430181	¼þ	785,856
202101	63079000	6301ÖÁ6307µÄÎ´ÁÐÃûÖÆ³ÉÆ·£¬°üÀ¨·þ×°²Ã¼ôÑù	124	ÃÉ¹Å	12	ÆäËû¾èÔùÎï×Ê	1433	Ç§¿Ë	390000	¼þ	450,830
202101	63079000	6301ÖÁ6307µÄÎ´ÁÐÃûÖÆ³ÉÆ·£¬°üÀ¨·þ×°²Ã¼ôÑù	125	Äá²´¶ûÁª°îÃñÖ÷¹²ºÍ¹ú	10	Ò»°ãÃ³Ò×	35345	Ç§¿Ë	7568848	¼þ	3,752,265
202101	63079000	6301ÖÁ6307µÄÎ´ÁÐÃûÖÆ³ÉÆ·£¬°üÀ¨·þ×°²Ã¼ôÑù	126	°¢Âü	10	Ò»°ãÃ³Ò×	14762	Ç§¿Ë	917149	¼þ	553,631
202101	63079000	6301ÖÁ6307µÄÎ´ÁÐÃûÖÆ³ÉÆ·£¬°üÀ¨·þ×°²Ã¼ôÑù	127	°Í»ùË¹Ì¹	10	Ò»°ãÃ³Ò×	98069	Ç§¿Ë	18871126	¼þ	3,142,000
202101	63079000	6301ÖÁ6307µÄÎ´ÁÐÃûÖÆ³ÉÆ·£¬°üÀ¨·þ×°²Ã¼ôÑù	128	°ÍÀÕË¹Ì¹	10	Ò»°ãÃ³Ò×	128	Ç§¿Ë	11930	¼þ	9,085
202101	63079000	6301ÖÁ6307µÄÎ´ÁÐÃûÖÆ³ÉÆ·£¬°üÀ¨·þ×°²Ã¼ôÑù	129	·ÆÂÉ±ö	10	Ò»°ãÃ³Ò×	2377314	Ç§¿Ë	672084759	¼þ	109,490,575
202101	63079000	6301ÖÁ6307µÄÎ´ÁÐÃûÖÆ³ÉÆ·£¬°üÀ¨·þ×°²Ã¼ôÑù	130	¿¨Ëþ¶û	10	Ò»°ãÃ³Ò×	57481	Ç§¿Ë	12896541	¼þ	3,804,723
202101	63079000	6301ÖÁ6307µÄÎ´ÁÐÃûÖÆ³ÉÆ·£¬°üÀ¨·þ×°²Ã¼ôÑù	131	É³ÌØ°¢À­²®	10	Ò»°ãÃ³Ò×	1135526	Ç§¿Ë	138076106	¼þ	76,650,991
202101	63079000	6301ÖÁ6307µÄÎ´ÁÐÃûÖÆ³ÉÆ·£¬°üÀ¨·þ×°²Ã¼ôÑù	132	ÐÂ¼ÓÆÂ	10	Ò»°ãÃ³Ò×	592028	Ç§¿Ë	149399503	¼þ	51,119,446
202101	63079000	6301ÖÁ6307µÄÎ´ÁÐÃûÖÆ³ÉÆ·£¬°üÀ¨·þ×°²Ã¼ôÑù	133	º«¹ú	10	Ò»°ãÃ³Ò×	1875519	Ç§¿Ë	226107581	¼þ	121,622,417
202101	63079000	6301ÖÁ6307µÄÎ´ÁÐÃûÖÆ³ÉÆ·£¬°üÀ¨·þ×°²Ã¼ôÑù	134	Ë¹ÀïÀ¼¿¨	10	Ò»°ãÃ³Ò×	94990	Ç§¿Ë	13507862	¼þ	9,614,619
202101	63079000	6301ÖÁ6307µÄÎ´ÁÐÃûÖÆ³ÉÆ·£¬°üÀ¨·þ×°²Ã¼ôÑù	135	ÐðÀûÑÇ	10	Ò»°ãÃ³Ò×	5755	Ç§¿Ë	727304	¼þ	377,809
202101	63079000	6301ÖÁ6307µÄÎ´ÁÐÃûÖÆ³ÉÆ·£¬°üÀ¨·þ×°²Ã¼ôÑù	136	Ì©¹ú	10	Ò»°ãÃ³Ò×	5770450	Ç§¿Ë	1724995402	¼þ	293,134,402
202101	63079000	6301ÖÁ6307µÄÎ´ÁÐÃûÖÆ³ÉÆ·£¬°üÀ¨·þ×°²Ã¼ôÑù	137	ÍÁ¶úÆä	10	Ò»°ãÃ³Ò×	96031	Ç§¿Ë	11859442	¼þ	9,006,041
202101	63079000	6301ÖÁ6307µÄÎ´ÁÐÃûÖÆ³ÉÆ·£¬°üÀ¨·þ×°²Ã¼ôÑù	138	°¢ÁªÇõ	10	Ò»°ãÃ³Ò×	1165156	Ç§¿Ë	256858365	¼þ	69,514,210
202101	63079000	6301ÖÁ6307µÄÎ´ÁÐÃûÖÆ³ÉÆ·£¬°üÀ¨·þ×°²Ã¼ôÑù	139	Ò²ÃÅ	10	Ò»°ãÃ³Ò×	26597	Ç§¿Ë	593296	¼þ	1,565,100
202101	63079000	6301ÖÁ6307µÄÎ´ÁÐÃûÖÆ³ÉÆ·£¬°üÀ¨·þ×°²Ã¼ôÑù	141	Ô½ÄÏ	10	Ò»°ãÃ³Ò×	775918	Ç§¿Ë	39130243	¼þ	58,987,317
202101	63079000	6301ÖÁ6307µÄÎ´ÁÐÃûÖÆ³ÉÆ·£¬°üÀ¨·þ×°²Ã¼ôÑù	143	ÖÐ¹úÌ¨Íå	10	Ò»°ãÃ³Ò×	301595	Ç§¿Ë	35666701	¼þ	20,723,278
202101	63079000	6301ÖÁ6307µÄÎ´ÁÐÃûÖÆ³ÉÆ·£¬°üÀ¨·þ×°²Ã¼ôÑù	144	¶«µÛãë	10	Ò»°ãÃ³Ò×	3830	Ç§¿Ë	960550	¼þ	139,586
202101	63079000	6301ÖÁ6307µÄÎ´ÁÐÃûÖÆ³ÉÆ·£¬°üÀ¨·þ×°²Ã¼ôÑù	145	¹þÈø¿ËË¹Ì¹	10	Ò»°ãÃ³Ò×	55328	Ç§¿Ë	5073401	¼þ	5,500,289
202101	63079000	6301ÖÁ6307µÄÎ´ÁÐÃûÖÆ³ÉÆ·£¬°üÀ¨·þ×°²Ã¼ôÑù	146	¼ª¶û¼ªË¹Ë¹Ì¹	10	Ò»°ãÃ³Ò×	2908	Ç§¿Ë	461898	¼þ	221,725
202101	63079000	6301ÖÁ6307µÄÎ´ÁÐÃûÖÆ³ÉÆ·£¬°üÀ¨·þ×°²Ã¼ôÑù	146	¼ª¶û¼ªË¹Ë¹Ì¹	12	ÆäËû¾èÔùÎï×Ê	111	Ç§¿Ë	30000	¼þ	39,000
202101	63079000	6301ÖÁ6307µÄÎ´ÁÐÃûÖÆ³ÉÆ·£¬°üÀ¨·þ×°²Ã¼ôÑù	148	ÍÁ¿âÂüË¹Ì¹	10	Ò»°ãÃ³Ò×	8457	Ç§¿Ë	2264200	¼þ	462,763
202101	63079000	6301ÖÁ6307µÄÎ´ÁÐÃûÖÆ³ÉÆ·£¬°üÀ¨·þ×°²Ã¼ôÑù	149	ÎÚ×È±ð¿ËË¹Ì¹	10	Ò»°ãÃ³Ò×	23678	Ç§¿Ë	2509637	¼þ	524,303
202101	63079000	6301ÖÁ6307µÄÎ´ÁÐÃûÖÆ³ÉÆ·£¬°üÀ¨·þ×°²Ã¼ôÑù	201	°¢¶û¼°ÀûÑÇ	10	Ò»°ãÃ³Ò×	33404	Ç§¿Ë	3616878	¼þ	2,735,245
202101	63079000	6301ÖÁ6307µÄÎ´ÁÐÃûÖÆ³ÉÆ·£¬°üÀ¨·þ×°²Ã¼ôÑù	202	°²¸çÀ­	10	Ò»°ãÃ³Ò×	74887	Ç§¿Ë	13541970	¼þ	21,582,113
202101	63079000	6301ÖÁ6307µÄÎ´ÁÐÃûÖÆ³ÉÆ·£¬°üÀ¨·þ×°²Ã¼ôÑù	203	±´Äþ	10	Ò»°ãÃ³Ò×	23741	Ç§¿Ë	3021470	¼þ	500,256
202101	63079000	6301ÖÁ6307µÄÎ´ÁÐÃûÖÆ³ÉÆ·£¬°üÀ¨·þ×°²Ã¼ôÑù	204	²©´ÄÍßÄÉ	10	Ò»°ãÃ³Ò×	7649	Ç§¿Ë	2662020	¼þ	1,554,629
202101	63079000	6301ÖÁ6307µÄÎ´ÁÐÃûÖÆ³ÉÆ·£¬°üÀ¨·þ×°²Ã¼ôÑù	205	²¼Â¡µÏ	10	Ò»°ãÃ³Ò×	5095	Ç§¿Ë	1288950	¼þ	7,673,368
202101	63079000	6301ÖÁ6307µÄÎ´ÁÐÃûÖÆ³ÉÆ·£¬°üÀ¨·þ×°²Ã¼ôÑù	206	¿¦ÂóÂ¡	10	Ò»°ãÃ³Ò×	2477	Ç§¿Ë	231550	¼þ	205,610
202101	63079000	6301ÖÁ6307µÄÎ´ÁÐÃûÖÆ³ÉÆ·£¬°üÀ¨·þ×°²Ã¼ôÑù	211	Õ§µÃ	10	Ò»°ãÃ³Ò×	29311	Ç§¿Ë	4138500	¼þ	6,694,318
202101	63079000	6301ÖÁ6307µÄÎ´ÁÐÃûÖÆ³ÉÆ·£¬°üÀ¨·þ×°²Ã¼ôÑù	213	¸Õ¹û(²¼)	10	Ò»°ãÃ³Ò×	25690	Ç§¿Ë	2726186	¼þ	1,368,003
202101	63079000	6301ÖÁ6307µÄÎ´ÁÐÃûÖÆ³ÉÆ·£¬°üÀ¨·þ×°²Ã¼ôÑù	214	¼ª²¼Ìá	10	Ò»°ãÃ³Ò×	14629	Ç§¿Ë	1449240	¼þ	1,057,675
202101	63079000	6301ÖÁ6307µÄÎ´ÁÐÃûÖÆ³ÉÆ·£¬°üÀ¨·þ×°²Ã¼ôÑù	215	°£¼°	10	Ò»°ãÃ³Ò×	262423	Ç§¿Ë	32883770	¼þ	8,899,133
202101	63079000	6301ÖÁ6307µÄÎ´ÁÐÃûÖÆ³ÉÆ·£¬°üÀ¨·þ×°²Ã¼ôÑù	216	³àµÀ¼¸ÄÚÑÇ	10	Ò»°ãÃ³Ò×	50	Ç§¿Ë	7200	¼þ	90,321
202101	63079000	6301ÖÁ6307µÄÎ´ÁÐÃûÖÆ³ÉÆ·£¬°üÀ¨·þ×°²Ã¼ôÑù	217	°£Èû¶í±ÈÑÇ	10	Ò»°ãÃ³Ò×	235356	Ç§¿Ë	60158726	¼þ	62,916,758
202101	63079000	6301ÖÁ6307µÄÎ´ÁÐÃûÖÆ³ÉÆ·£¬°üÀ¨·þ×°²Ã¼ôÑù	218	¼ÓÅî	10	Ò»°ãÃ³Ò×	42	Ç§¿Ë	5140	¼þ	6,318
202101	63079000	6301ÖÁ6307µÄÎ´ÁÐÃûÖÆ³ÉÆ·£¬°üÀ¨·þ×°²Ã¼ôÑù	219	¸Ô±ÈÑÇ	10	Ò»°ãÃ³Ò×	1151	Ç§¿Ë	301200	¼þ	43,473
202101	63079000	6301ÖÁ6307µÄÎ´ÁÐÃûÖÆ³ÉÆ·£¬°üÀ¨·þ×°²Ã¼ôÑù	219	¸Ô±ÈÑÇ	11	¹ú¼Ò¼ä¡¢¹ú¼Ê×éÖ¯ÎÞ³¥Ô®ÖúºÍÔùËÍµÄÎï×Ê	205	Ç§¿Ë	25504	¼þ	53,197
202101	63079000	6301ÖÁ6307µÄÎ´ÁÐÃûÖÆ³ÉÆ·£¬°üÀ¨·þ×°²Ã¼ôÑù	220	¼ÓÄÉ	10	Ò»°ãÃ³Ò×	428833	Ç§¿Ë	111753658	¼þ	18,271,737
202101	63079000	6301ÖÁ6307µÄÎ´ÁÐÃûÖÆ³ÉÆ·£¬°üÀ¨·þ×°²Ã¼ôÑù	221	¼¸ÄÚÑÇ	10	Ò»°ãÃ³Ò×	23803	Ç§¿Ë	6234958	¼þ	1,992,738
202101	63079000	6301ÖÁ6307µÄÎ´ÁÐÃûÖÆ³ÉÆ·£¬°üÀ¨·þ×°²Ã¼ôÑù	222	¼¸ÄÚÑÇ±ÈÉÜ	10	Ò»°ãÃ³Ò×	17	Ç§¿Ë	4000	¼þ	732
202101	63079000	6301ÖÁ6307µÄÎ´ÁÐÃûÖÆ³ÉÆ·£¬°üÀ¨·þ×°²Ã¼ôÑù	223	¿ÆÌØµÏÍß	10	Ò»°ãÃ³Ò×	7728	Ç§¿Ë	2206860	¼þ	375,621
202101	63079000	6301ÖÁ6307µÄÎ´ÁÐÃûÖÆ³ÉÆ·£¬°üÀ¨·þ×°²Ã¼ôÑù	224	¿ÏÄáÑÇ	10	Ò»°ãÃ³Ò×	54444	Ç§¿Ë	10735956	¼þ	1,626,735
202101	63079000	6301ÖÁ6307µÄÎ´ÁÐÃûÖÆ³ÉÆ·£¬°üÀ¨·þ×°²Ã¼ôÑù	225	Àû±ÈÀïÑÇ	10	Ò»°ãÃ³Ò×	3207	Ç§¿Ë	788000	¼þ	230,900
202101	63079000	6301ÖÁ6307µÄÎ´ÁÐÃûÖÆ³ÉÆ·£¬°üÀ¨·þ×°²Ã¼ôÑù	226	Àû±ÈÑÇ	10	Ò»°ãÃ³Ò×	49371	Ç§¿Ë	12679950	¼þ	1,259,254
202101	63079000	6301ÖÁ6307µÄÎ´ÁÐÃûÖÆ³ÉÆ·£¬°üÀ¨·þ×°²Ã¼ôÑù	227	Âí´ï¼ÓË¹¼Ó	10	Ò»°ãÃ³Ò×	6580	Ç§¿Ë	1802806	¼þ	195,665
202101	63079000	6301ÖÁ6307µÄÎ´ÁÐÃûÖÆ³ÉÆ·£¬°üÀ¨·þ×°²Ã¼ôÑù	228	ÂíÀ­Î¬	10	Ò»°ãÃ³Ò×	14374	Ç§¿Ë	4849960	¼þ	1,083,655
202101	63079000	6301ÖÁ6307µÄÎ´ÁÐÃûÖÆ³ÉÆ·£¬°üÀ¨·þ×°²Ã¼ôÑù	229	ÂíÀï	10	Ò»°ãÃ³Ò×	200	Ç§¿Ë	40000	¼þ	6,559
202101	63079000	6301ÖÁ6307µÄÎ´ÁÐÃûÖÆ³ÉÆ·£¬°üÀ¨·þ×°²Ã¼ôÑù	230	Ã«ÀïËþÄáÑÇ	10	Ò»°ãÃ³Ò×	2667	Ç§¿Ë	550048	¼þ	151,631
202101	63079000	6301ÖÁ6307µÄÎ´ÁÐÃûÖÆ³ÉÆ·£¬°üÀ¨·þ×°²Ã¼ôÑù	231	Ã«ÀïÇóË¹	10	Ò»°ãÃ³Ò×	5131	Ç§¿Ë	538266	¼þ	452,797
202101	63079000	6301ÖÁ6307µÄÎ´ÁÐÃûÖÆ³ÉÆ·£¬°üÀ¨·þ×°²Ã¼ôÑù	232	Ä¦Âå¸ç	10	Ò»°ãÃ³Ò×	39502	Ç§¿Ë	5622634	¼þ	1,977,278
202101	63079000	6301ÖÁ6307µÄÎ´ÁÐÃûÖÆ³ÉÆ·£¬°üÀ¨·þ×°²Ã¼ôÑù	233	ÄªÉ£±È¿Ë	10	Ò»°ãÃ³Ò×	48655	Ç§¿Ë	14876370	¼þ	1,930,296
202101	63079000	6301ÖÁ6307µÄÎ´ÁÐÃûÖÆ³ÉÆ·£¬°üÀ¨·þ×°²Ã¼ôÑù	234	ÄÉÃ×±ÈÑÇ	10	Ò»°ãÃ³Ò×	2897	Ç§¿Ë	770000	¼þ	107,385
202101	63079000	6301ÖÁ6307µÄÎ´ÁÐÃûÖÆ³ÉÆ·£¬°üÀ¨·þ×°²Ã¼ôÑù	234	ÄÉÃ×±ÈÑÇ	11	¹ú¼Ò¼ä¡¢¹ú¼Ê×éÖ¯ÎÞ³¥Ô®ÖúºÍÔùËÍµÄÎï×Ê	8	Ç§¿Ë	1000	¼þ	2,000
202101	63079000	6301ÖÁ6307µÄÎ´ÁÐÃûÖÆ³ÉÆ·£¬°üÀ¨·þ×°²Ã¼ôÑù	235	ÄáÈÕ¶û	10	Ò»°ãÃ³Ò×	12421	Ç§¿Ë	3346850	¼þ	507,024
202101	63079000	6301ÖÁ6307µÄÎ´ÁÐÃûÖÆ³ÉÆ·£¬°üÀ¨·þ×°²Ã¼ôÑù	236	ÄáÈÕÀûÑÇ	10	Ò»°ãÃ³Ò×	354428	Ç§¿Ë	57769607	¼þ	23,956,958
202101	63079000	6301ÖÁ6307µÄÎ´ÁÐÃûÖÆ³ÉÆ·£¬°üÀ¨·þ×°²Ã¼ôÑù	237	ÁôÄáÍô	10	Ò»°ãÃ³Ò×	42454	Ç§¿Ë	9837668	¼þ	3,073,746
202101	63079000	6301ÖÁ6307µÄÎ´ÁÐÃûÖÆ³ÉÆ·£¬°üÀ¨·þ×°²Ã¼ôÑù	238	Â¬Íú´ï	10	Ò»°ãÃ³Ò×	3020	Ç§¿Ë	846800	¼þ	173,066
202101	63079000	6301ÖÁ6307µÄÎ´ÁÐÃûÖÆ³ÉÆ·£¬°üÀ¨·þ×°²Ã¼ôÑù	239	Ê¥¶àÃÀºÍÆÕÁÖÎ÷±È	10	Ò»°ãÃ³Ò×	671	Ç§¿Ë	159235	¼þ	1,479,244
202101	63079000	6301ÖÁ6307µÄÎ´ÁÐÃûÖÆ³ÉÆ·£¬°üÀ¨·þ×°²Ã¼ôÑù	239	Ê¥¶àÃÀºÍÆÕÁÖÎ÷±È	11	¹ú¼Ò¼ä¡¢¹ú¼Ê×éÖ¯ÎÞ³¥Ô®ÖúºÍÔùËÍµÄÎï×Ê	24	Ç§¿Ë	3500	¼þ	7,000
202101	63079000	6301ÖÁ6307µÄÎ´ÁÐÃûÖÆ³ÉÆ·£¬°üÀ¨·þ×°²Ã¼ôÑù	240	ÈûÄÚ¼Ó¶û	10	Ò»°ãÃ³Ò×	113306	Ç§¿Ë	29167448	¼þ	6,334,792
202101	63079000	6301ÖÁ6307µÄÎ´ÁÐÃûÖÆ³ÉÆ·£¬°üÀ¨·þ×°²Ã¼ôÑù	241	ÈûÉà¶û	10	Ò»°ãÃ³Ò×	295	Ç§¿Ë	75000	¼þ	14,375
202101	63079000	6301ÖÁ6307µÄÎ´ÁÐÃûÖÆ³ÉÆ·£¬°üÀ¨·þ×°²Ã¼ôÑù	242	ÈûÀ­Àû°º	10	Ò»°ãÃ³Ò×	1017	Ç§¿Ë	226000	¼þ	81,236
202101	63079000	6301ÖÁ6307µÄÎ´ÁÐÃûÖÆ³ÉÆ·£¬°üÀ¨·þ×°²Ã¼ôÑù	242	ÈûÀ­Àû°º	11	¹ú¼Ò¼ä¡¢¹ú¼Ê×éÖ¯ÎÞ³¥Ô®ÖúºÍÔùËÍµÄÎï×Ê	24	Ç§¿Ë	15000	¼þ	30,000
202101	63079000	6301ÖÁ6307µÄÎ´ÁÐÃûÖÆ³ÉÆ·£¬°üÀ¨·þ×°²Ã¼ôÑù	243	Ë÷ÂíÀï	10	Ò»°ãÃ³Ò×	2145	Ç§¿Ë	512500	¼þ	184,233
202101	63079000	6301ÖÁ6307µÄÎ´ÁÐÃûÖÆ³ÉÆ·£¬°üÀ¨·þ×°²Ã¼ôÑù	244	ÄÏ·Ç	10	Ò»°ãÃ³Ò×	1040559	Ç§¿Ë	214629843	¼þ	44,206,444
202101	63079000	6301ÖÁ6307µÄÎ´ÁÐÃûÖÆ³ÉÆ·£¬°üÀ¨·þ×°²Ã¼ôÑù	244	ÄÏ·Ç	12	ÆäËû¾èÔùÎï×Ê	258	Ç§¿Ë	30240	¼þ	35,574
202101	63079000	6301ÖÁ6307µÄÎ´ÁÐÃûÖÆ³ÉÆ·£¬°üÀ¨·þ×°²Ã¼ôÑù	246	ËÕµ¤	10	Ò»°ãÃ³Ò×	94196	Ç§¿Ë	6669557	¼þ	4,277,715
202101	63079000	6301ÖÁ6307µÄÎ´ÁÐÃûÖÆ³ÉÆ·£¬°üÀ¨·þ×°²Ã¼ôÑù	247	Ì¹É£ÄáÑÇ	10	Ò»°ãÃ³Ò×	40523	Ç§¿Ë	3060527	¼þ	1,574,755
202101	63079000	6301ÖÁ6307µÄÎ´ÁÐÃûÖÆ³ÉÆ·£¬°üÀ¨·þ×°²Ã¼ôÑù	248	¶à¸ç	10	Ò»°ãÃ³Ò×	31407	Ç§¿Ë	9771400	¼þ	2,221,787
202101	63079000	6301ÖÁ6307µÄÎ´ÁÐÃûÖÆ³ÉÆ·£¬°üÀ¨·þ×°²Ã¼ôÑù	249	Í»ÄáË¹	10	Ò»°ãÃ³Ò×	18924	Ç§¿Ë	3166554	¼þ	2,053,843
202101	63079000	6301ÖÁ6307µÄÎ´ÁÐÃûÖÆ³ÉÆ·£¬°üÀ¨·þ×°²Ã¼ôÑù	250	ÎÚ¸É´ï	10	Ò»°ãÃ³Ò×	12101	Ç§¿Ë	1290291	¼þ	6,794,432
202101	63079000	6301ÖÁ6307µÄÎ´ÁÐÃûÖÆ³ÉÆ·£¬°üÀ¨·þ×°²Ã¼ôÑù	251	²¼»ùÄÉ·¨Ë÷	10	Ò»°ãÃ³Ò×	14427	Ç§¿Ë	2486200	¼þ	1,149,748
202101	63079000	6301ÖÁ6307µÄÎ´ÁÐÃûÖÆ³ÉÆ·£¬°üÀ¨·þ×°²Ã¼ôÑù	251	²¼»ùÄÉ·¨Ë÷	11	¹ú¼Ò¼ä¡¢¹ú¼Ê×éÖ¯ÎÞ³¥Ô®ÖúºÍÔùËÍµÄÎï×Ê	2020	Ç§¿Ë	500000	¼þ	225,000
202101	63079000	6301ÖÁ6307µÄÎ´ÁÐÃûÖÆ³ÉÆ·£¬°üÀ¨·þ×°²Ã¼ôÑù	251	²¼»ùÄÉ·¨Ë÷	12	ÆäËû¾èÔùÎï×Ê	1044	Ç§¿Ë	50500	¼þ	245,757
202101	63079000	6301ÖÁ6307µÄÎ´ÁÐÃûÖÆ³ÉÆ·£¬°üÀ¨·þ×°²Ã¼ôÑù	252	¸Õ¹û(½ð)	10	Ò»°ãÃ³Ò×	13996	Ç§¿Ë	3025933	¼þ	2,158,089
202101	63079000	6301ÖÁ6307µÄÎ´ÁÐÃûÖÆ³ÉÆ·£¬°üÀ¨·þ×°²Ã¼ôÑù	252	¸Õ¹û(½ð)	11	¹ú¼Ò¼ä¡¢¹ú¼Ê×éÖ¯ÎÞ³¥Ô®ÖúºÍÔùËÍµÄÎï×Ê	20	Ç§¿Ë	5500	¼þ	11,000
202101	63079000	6301ÖÁ6307µÄÎ´ÁÐÃûÖÆ³ÉÆ·£¬°üÀ¨·þ×°²Ã¼ôÑù	253	ÔÞ±ÈÑÇ	10	Ò»°ãÃ³Ò×	16083	Ç§¿Ë	356506	¼þ	882,414
202101	63079000	6301ÖÁ6307µÄÎ´ÁÐÃûÖÆ³ÉÆ·£¬°üÀ¨·þ×°²Ã¼ôÑù	254	½ò°Í²¼Î¤	10	Ò»°ãÃ³Ò×	2483	Ç§¿Ë	476616	¼þ	246,170
202101	63079000	6301ÖÁ6307µÄÎ´ÁÐÃûÖÆ³ÉÆ·£¬°üÀ¨·þ×°²Ã¼ôÑù	257	Ë¹ÍþÊ¿À¼	10	Ò»°ãÃ³Ò×	3413	Ç§¿Ë	531600	¼þ	168,822
202101	63079000	6301ÖÁ6307µÄÎ´ÁÐÃûÖÆ³ÉÆ·£¬°üÀ¨·þ×°²Ã¼ôÑù	259	ÂíÔ¼ÌØ	10	Ò»°ãÃ³Ò×	339	Ç§¿Ë	16000	¼þ	68,186
202101	63079000	6301ÖÁ6307µÄÎ´ÁÐÃûÖÆ³ÉÆ·£¬°üÀ¨·þ×°²Ã¼ôÑù	260	ÄÏËÕµ¤¹²ºÍ¹ú	10	Ò»°ãÃ³Ò×	651	Ç§¿Ë	63800	¼þ	199,973
202101	63079000	6301ÖÁ6307µÄÎ´ÁÐÃûÖÆ³ÉÆ·£¬°üÀ¨·þ×°²Ã¼ôÑù	260	ÄÏËÕµ¤¹²ºÍ¹ú	11	¹ú¼Ò¼ä¡¢¹ú¼Ê×éÖ¯ÎÞ³¥Ô®ÖúºÍÔùËÍµÄÎï×Ê	12	Ç§¿Ë	3750	¼þ	7,500
202101	63079000	6301ÖÁ6307µÄÎ´ÁÐÃûÖÆ³ÉÆ·£¬°üÀ¨·þ×°²Ã¼ôÑù	301	±ÈÀûÊ±	10	Ò»°ãÃ³Ò×	1241994	Ç§¿Ë	78213489	¼þ	90,863,663
202101	63079000	6301ÖÁ6307µÄÎ´ÁÐÃûÖÆ³ÉÆ·£¬°üÀ¨·þ×°²Ã¼ôÑù	302	µ¤Âó	10	Ò»°ãÃ³Ò×	429958	Ç§¿Ë	37349665	¼þ	23,471,092
202101	63079000	6301ÖÁ6307µÄÎ´ÁÐÃûÖÆ³ÉÆ·£¬°üÀ¨·þ×°²Ã¼ôÑù	303	Ó¢¹ú	10	Ò»°ãÃ³Ò×	4209788	Ç§¿Ë	171323653	¼þ	254,381,339
202101	63079000	6301ÖÁ6307µÄÎ´ÁÐÃûÖÆ³ÉÆ·£¬°üÀ¨·þ×°²Ã¼ôÑù	304	µÂ¹ú	10	Ò»°ãÃ³Ò×	12149691	Ç§¿Ë	1322534775	¼þ	1,588,242,122
202101	63079000	6301ÖÁ6307µÄÎ´ÁÐÃûÖÆ³ÉÆ·£¬°üÀ¨·þ×°²Ã¼ôÑù	305	·¨¹ú	10	Ò»°ãÃ³Ò×	2790309	Ç§¿Ë	351333033	¼þ	181,426,987
202101	63079000	6301ÖÁ6307µÄÎ´ÁÐÃûÖÆ³ÉÆ·£¬°üÀ¨·þ×°²Ã¼ôÑù	306	°®¶ûÀ¼	10	Ò»°ãÃ³Ò×	144417	Ç§¿Ë	14913090	¼þ	14,514,102
202101	63079000	6301ÖÁ6307µÄÎ´ÁÐÃûÖÆ³ÉÆ·£¬°üÀ¨·þ×°²Ã¼ôÑù	307	Òâ´óÀû	10	Ò»°ãÃ³Ò×	2100156	Ç§¿Ë	244344678	¼þ	299,028,587
202101	63079000	6301ÖÁ6307µÄÎ´ÁÐÃûÖÆ³ÉÆ·£¬°üÀ¨·þ×°²Ã¼ôÑù	307	Òâ´óÀû	12	ÆäËû¾èÔùÎï×Ê	247	Ç§¿Ë	41600	¼þ	54,080
202101	63079000	6301ÖÁ6307µÄÎ´ÁÐÃûÖÆ³ÉÆ·£¬°üÀ¨·þ×°²Ã¼ôÑù	308	Â¬É­±¤	10	Ò»°ãÃ³Ò×	54450	Ç§¿Ë	5928647	¼þ	6,016,803
202101	63079000	6301ÖÁ6307µÄÎ´ÁÐÃûÖÆ³ÉÆ·£¬°üÀ¨·þ×°²Ã¼ôÑù	309	ºÉÀ¼	10	Ò»°ãÃ³Ò×	5191955	Ç§¿Ë	373590823	¼þ	435,413,792
202101	63079000	6301ÖÁ6307µÄÎ´ÁÐÃûÖÆ³ÉÆ·£¬°üÀ¨·þ×°²Ã¼ôÑù	310	Ï£À°	10	Ò»°ãÃ³Ò×	241354	Ç§¿Ë	25880980	¼þ	15,369,676
202101	63079000	6301ÖÁ6307µÄÎ´ÁÐÃûÖÆ³ÉÆ·£¬°üÀ¨·þ×°²Ã¼ôÑù	311	ÆÏÌÑÑÀ	10	Ò»°ãÃ³Ò×	368910	Ç§¿Ë	68780128	¼þ	19,489,085
202101	63079000	6301ÖÁ6307µÄÎ´ÁÐÃûÖÆ³ÉÆ·£¬°üÀ¨·þ×°²Ã¼ôÑù	312	Î÷°àÑÀ	10	Ò»°ãÃ³Ò×	3190146	Ç§¿Ë	439312019	¼þ	245,089,045
202101	63079000	6301ÖÁ6307µÄÎ´ÁÐÃûÖÆ³ÉÆ·£¬°üÀ¨·þ×°²Ã¼ôÑù	313	°¢¶û°ÍÄáÑÇ	10	Ò»°ãÃ³Ò×	5635	Ç§¿Ë	1444385	¼þ	294,603
202101	63079000	6301ÖÁ6307µÄÎ´ÁÐÃûÖÆ³ÉÆ·£¬°üÀ¨·þ×°²Ã¼ôÑù	315	°ÂµØÀû	10	Ò»°ãÃ³Ò×	562066	Ç§¿Ë	58249963	¼þ	106,903,909
202101	63079000	6301ÖÁ6307µÄÎ´ÁÐÃûÖÆ³ÉÆ·£¬°üÀ¨·þ×°²Ã¼ôÑù	316	±£¼ÓÀûÑÇ	10	Ò»°ãÃ³Ò×	71731	Ç§¿Ë	8966821	¼þ	3,805,726
202101	63079000	6301ÖÁ6307µÄÎ´ÁÐÃûÖÆ³ÉÆ·£¬°üÀ¨·þ×°²Ã¼ôÑù	318	·ÒÀ¼	10	Ò»°ãÃ³Ò×	595422	Ç§¿Ë	129335401	¼þ	39,160,033
202101	63079000	6301ÖÁ6307µÄÎ´ÁÐÃûÖÆ³ÉÆ·£¬°üÀ¨·þ×°²Ã¼ôÑù	321	ÐÙÑÀÀû	10	Ò»°ãÃ³Ò×	105910	Ç§¿Ë	9461291	¼þ	9,850,509
202101	63079000	6301ÖÁ6307µÄÎ´ÁÐÃûÖÆ³ÉÆ·£¬°üÀ¨·þ×°²Ã¼ôÑù	322	±ùµº	10	Ò»°ãÃ³Ò×	6904	Ç§¿Ë	1222555	¼þ	386,767
202101	63079000	6301ÖÁ6307µÄÎ´ÁÐÃûÖÆ³ÉÆ·£¬°üÀ¨·þ×°²Ã¼ôÑù	323	ÁÐÖ§¶ØÊ¿µÇ	10	Ò»°ãÃ³Ò×	969	Ç§¿Ë	53800	¼þ	177,480
202101	63079000	6301ÖÁ6307µÄÎ´ÁÐÃûÖÆ³ÉÆ·£¬°üÀ¨·þ×°²Ã¼ôÑù	324	Âí¶úËû	10	Ò»°ãÃ³Ò×	26010	Ç§¿Ë	2599542	¼þ	3,436,414
202101	63079000	6301ÖÁ6307µÄÎ´ÁÐÃûÖÆ³ÉÆ·£¬°üÀ¨·þ×°²Ã¼ôÑù	325	Ä¦ÄÉ¸ç	10	Ò»°ãÃ³Ò×	44	Ç§¿Ë	6000	¼þ	19,868
202101	63079000	6301ÖÁ6307µÄÎ´ÁÐÃûÖÆ³ÉÆ·£¬°üÀ¨·þ×°²Ã¼ôÑù	326	Å²Íþ	10	Ò»°ãÃ³Ò×	601068	Ç§¿Ë	85369622	¼þ	37,409,086
202101	63079000	6301ÖÁ6307µÄÎ´ÁÐÃûÖÆ³ÉÆ·£¬°üÀ¨·þ×°²Ã¼ôÑù	327	²¨À¼	10	Ò»°ãÃ³Ò×	1452907	Ç§¿Ë	106413789	¼þ	84,424,980
202101	63079000	6301ÖÁ6307µÄÎ´ÁÐÃûÖÆ³ÉÆ·£¬°üÀ¨·þ×°²Ã¼ôÑù	328	ÂÞÂíÄáÑÇ	10	Ò»°ãÃ³Ò×	236397	Ç§¿Ë	45977448	¼þ	14,400,093
202101	63079000	6301ÖÁ6307µÄÎ´ÁÐÃûÖÆ³ÉÆ·£¬°üÀ¨·þ×°²Ã¼ôÑù	330	Èðµä	10	Ò»°ãÃ³Ò×	1426198	Ç§¿Ë	186019294	¼þ	79,265,198
202101	63079000	6301ÖÁ6307µÄÎ´ÁÐÃûÖÆ³ÉÆ·£¬°üÀ¨·þ×°²Ã¼ôÑù	331	ÈðÊ¿	10	Ò»°ãÃ³Ò×	572302	Ç§¿Ë	97869286	¼þ	57,540,309
202101	63079000	6301ÖÁ6307µÄÎ´ÁÐÃûÖÆ³ÉÆ·£¬°üÀ¨·þ×°²Ã¼ôÑù	331	ÈðÊ¿	12	ÆäËû¾èÔùÎï×Ê	100	Ç§¿Ë	20000	¼þ	16,992
202101	63079000	6301ÖÁ6307µÄÎ´ÁÐÃûÖÆ³ÉÆ·£¬°üÀ¨·þ×°²Ã¼ôÑù	334	°®É³ÄáÑÇ	10	Ò»°ãÃ³Ò×	68850	Ç§¿Ë	11273634	¼þ	6,406,767
202101	63079000	6301ÖÁ6307µÄÎ´ÁÐÃûÖÆ³ÉÆ·£¬°üÀ¨·þ×°²Ã¼ôÑù	335	À­ÍÑÎ¬ÑÇ	10	Ò»°ãÃ³Ò×	8221	Ç§¿Ë	1646659	¼þ	2,540,913
202101	63079000	6301ÖÁ6307µÄÎ´ÁÐÃûÖÆ³ÉÆ·£¬°üÀ¨·þ×°²Ã¼ôÑù	336	Á¢ÌÕÍð	10	Ò»°ãÃ³Ò×	270223	Ç§¿Ë	61203386	¼þ	14,862,959
202101	63079000	6301ÖÁ6307µÄÎ´ÁÐÃûÖÆ³ÉÆ·£¬°üÀ¨·þ×°²Ã¼ôÑù	337	¸ñÂ³¼ªÑÇ	10	Ò»°ãÃ³Ò×	37577	Ç§¿Ë	7492805	¼þ	2,871,000
202101	63079000	6301ÖÁ6307µÄÎ´ÁÐÃûÖÆ³ÉÆ·£¬°üÀ¨·þ×°²Ã¼ôÑù	338	ÑÇÃÀÄáÑÇ	10	Ò»°ãÃ³Ò×	3079	Ç§¿Ë	708290	¼þ	385,941
202101	63079000	6301ÖÁ6307µÄÎ´ÁÐÃûÖÆ³ÉÆ·£¬°üÀ¨·þ×°²Ã¼ôÑù	339	°¢Èû°Ý½®	10	Ò»°ãÃ³Ò×	80196	Ç§¿Ë	21079731	¼þ	1,960,151
202101	63079000	6301ÖÁ6307µÄÎ´ÁÐÃûÖÆ³ÉÆ·£¬°üÀ¨·þ×°²Ã¼ôÑù	340	°×¶íÂÞË¹	10	Ò»°ãÃ³Ò×	10990	Ç§¿Ë	2651968	¼þ	757,002
202101	63079000	6301ÖÁ6307µÄÎ´ÁÐÃûÖÆ³ÉÆ·£¬°üÀ¨·þ×°²Ã¼ôÑù	340	°×¶íÂÞË¹	12	ÆäËû¾èÔùÎï×Ê	1291	Ç§¿Ë	312000	¼þ	334,400
202101	63079000	6301ÖÁ6307µÄÎ´ÁÐÃûÖÆ³ÉÆ·£¬°üÀ¨·þ×°²Ã¼ôÑù	343	Ä¦¶û¶àÍß	10	Ò»°ãÃ³Ò×	2280	Ç§¿Ë	319375	¼þ	104,466
202101	63079000	6301ÖÁ6307µÄÎ´ÁÐÃûÖÆ³ÉÆ·£¬°üÀ¨·þ×°²Ã¼ôÑù	344	¶íÂÞË¹Áª°î	10	Ò»°ãÃ³Ò×	1000027	Ç§¿Ë	141210530	¼þ	43,225,512
202101	63079000	6301ÖÁ6307µÄÎ´ÁÐÃûÖÆ³ÉÆ·£¬°üÀ¨·þ×°²Ã¼ôÑù	344	¶íÂÞË¹Áª°î	12	ÆäËû¾èÔùÎï×Ê	1235	Ç§¿Ë	140000	¼þ	19,455
202101	63079000	6301ÖÁ6307µÄÎ´ÁÐÃûÖÆ³ÉÆ·£¬°üÀ¨·þ×°²Ã¼ôÑù	347	ÎÚ¿ËÀ¼	10	Ò»°ãÃ³Ò×	109899	Ç§¿Ë	12442454	¼þ	4,251,608
202101	63079000	6301ÖÁ6307µÄÎ´ÁÐÃûÖÆ³ÉÆ·£¬°üÀ¨·þ×°²Ã¼ôÑù	350	Ë¹ÂåÎÄÄáÑÇ	10	Ò»°ãÃ³Ò×	202236	Ç§¿Ë	10817527	¼þ	10,094,915
202101	63079000	6301ÖÁ6307µÄÎ´ÁÐÃûÖÆ³ÉÆ·£¬°üÀ¨·þ×°²Ã¼ôÑù	351	¿ËÂÞµØÑÇ	10	Ò»°ãÃ³Ò×	78760	Ç§¿Ë	11718638	¼þ	9,967,588
202101	63079000	6301ÖÁ6307µÄÎ´ÁÐÃûÖÆ³ÉÆ·£¬°üÀ¨·þ×°²Ã¼ôÑù	352	½Ý¿Ë	10	Ò»°ãÃ³Ò×	317948	Ç§¿Ë	35295518	¼þ	30,332,027
202101	63079000	6301ÖÁ6307µÄÎ´ÁÐÃûÖÆ³ÉÆ·£¬°üÀ¨·þ×°²Ã¼ôÑù	353	Ë¹Âå·¥¿Ë	10	Ò»°ãÃ³Ò×	100120	Ç§¿Ë	4889371	¼þ	5,262,118
202101	63079000	6301ÖÁ6307µÄÎ´ÁÐÃûÖÆ³ÉÆ·£¬°üÀ¨·þ×°²Ã¼ôÑù	354	±±ÂíÆä¶Ù¹²ºÍ¹ú	10	Ò»°ãÃ³Ò×	4056	Ç§¿Ë	905700	¼þ	246,265
202101	63079000	6301ÖÁ6307µÄÎ´ÁÐÃûÖÆ³ÉÆ·£¬°üÀ¨·þ×°²Ã¼ôÑù	355	²¨ºÚ	10	Ò»°ãÃ³Ò×	6634	Ç§¿Ë	1315330	¼þ	518,210
202101	63079000	6301ÖÁ6307µÄÎ´ÁÐÃûÖÆ³ÉÆ·£¬°üÀ¨·þ×°²Ã¼ôÑù	358	Èû¶ûÎ¬ÑÇ	10	Ò»°ãÃ³Ò×	88137	Ç§¿Ë	21587324	¼þ	2,971,350
202101	63079000	6301ÖÁ6307µÄÎ´ÁÐÃûÖÆ³ÉÆ·£¬°üÀ¨·þ×°²Ã¼ôÑù	401	°²Ìá¹ÏºÍ°Í²¼´ï	10	Ò»°ãÃ³Ò×	12	Ç§¿Ë	14	¼þ	10,722
202101	63079000	6301ÖÁ6307µÄÎ´ÁÐÃûÖÆ³ÉÆ·£¬°üÀ¨·þ×°²Ã¼ôÑù	402	°¢¸ùÍ¢	10	Ò»°ãÃ³Ò×	259155	Ç§¿Ë	43288103	¼þ	12,186,105
202101	63079000	6301ÖÁ6307µÄÎ´ÁÐÃûÖÆ³ÉÆ·£¬°üÀ¨·þ×°²Ã¼ôÑù	403	°¢Â³°Í	10	Ò»°ãÃ³Ò×	6	Ç§¿Ë	100	¼þ	328
202101	63079000	6301ÖÁ6307µÄÎ´ÁÐÃûÖÆ³ÉÆ·£¬°üÀ¨·þ×°²Ã¼ôÑù	404	°Í¹þÂí	10	Ò»°ãÃ³Ò×	992	Ç§¿Ë	125000	¼þ	164,475
202101	63079000	6301ÖÁ6307µÄÎ´ÁÐÃûÖÆ³ÉÆ·£¬°üÀ¨·þ×°²Ã¼ôÑù	405	°Í°Í¶àË¹	10	Ò»°ãÃ³Ò×	1397	Ç§¿Ë	310718	¼þ	80,553
202101	63079000	6301ÖÁ6307µÄÎ´ÁÐÃûÖÆ³ÉÆ·£¬°üÀ¨·þ×°²Ã¼ôÑù	406	²®Àû×È	10	Ò»°ãÃ³Ò×	53	Ç§¿Ë	4200	¼þ	6,252
202101	63079000	6301ÖÁ6307µÄÎ´ÁÐÃûÖÆ³ÉÆ·£¬°üÀ¨·þ×°²Ã¼ôÑù	408	¶àÃñ×å²£ÀûÎ¬ÑÇ¹ú	10	Ò»°ãÃ³Ò×	115769	Ç§¿Ë	29125440	¼þ	9,858,392
202101	63079000	6301ÖÁ6307µÄÎ´ÁÐÃûÖÆ³ÉÆ·£¬°üÀ¨·þ×°²Ã¼ôÑù	410	°ÍÎ÷	10	Ò»°ãÃ³Ò×	768736	Ç§¿Ë	155236679	¼þ	31,904,288
202101	63079000	6301ÖÁ6307µÄÎ´ÁÐÃûÖÆ³ÉÆ·£¬°üÀ¨·þ×°²Ã¼ôÑù	411	¿ªÂüÈºµº	10	Ò»°ãÃ³Ò×	1	Ç§¿Ë	55	¼þ	431
202101	63079000	6301ÖÁ6307µÄÎ´ÁÐÃûÖÆ³ÉÆ·£¬°üÀ¨·þ×°²Ã¼ôÑù	412	ÖÇÀû	10	Ò»°ãÃ³Ò×	5806353	Ç§¿Ë	1411834542	¼þ	242,400,684
202101	63079000	6301ÖÁ6307µÄÎ´ÁÐÃûÖÆ³ÉÆ·£¬°üÀ¨·þ×°²Ã¼ôÑù	413	¸çÂ×±ÈÑÇ	10	Ò»°ãÃ³Ò×	173734	Ç§¿Ë	33957227	¼þ	6,858,184
202101	63079000	6301ÖÁ6307µÄÎ´ÁÐÃûÖÆ³ÉÆ·£¬°üÀ¨·þ×°²Ã¼ôÑù	415	¸çË¹´ïÀè¼Ó	10	Ò»°ãÃ³Ò×	156999	Ç§¿Ë	32227174	¼þ	6,930,863
202101	63079000	6301ÖÁ6307µÄÎ´ÁÐÃûÖÆ³ÉÆ·£¬°üÀ¨·þ×°²Ã¼ôÑù	416	¹Å°Í	10	Ò»°ãÃ³Ò×	7105	Ç§¿Ë	175974	¼þ	777,800
202101	63079000	6301ÖÁ6307µÄÎ´ÁÐÃûÖÆ³ÉÆ·£¬°üÀ¨·þ×°²Ã¼ôÑù	417	¿âÀ°Ë÷µº	10	Ò»°ãÃ³Ò×	713	Ç§¿Ë	144000	¼þ	53,367
202101	63079000	6301ÖÁ6307µÄÎ´ÁÐÃûÖÆ³ÉÆ·£¬°üÀ¨·þ×°²Ã¼ôÑù	418	¶àÃ×Äá¼Ó¹²ºÍ¹ú	10	Ò»°ãÃ³Ò×	117744	Ç§¿Ë	27416578	¼þ	5,058,936
202101	63079000	6301ÖÁ6307µÄÎ´ÁÐÃûÖÆ³ÉÆ·£¬°üÀ¨·þ×°²Ã¼ôÑù	419	¶ò¹Ï¶à¶û	10	Ò»°ãÃ³Ò×	454150	Ç§¿Ë	112106250	¼þ	18,389,257
202101	63079000	6301ÖÁ6307µÄÎ´ÁÐÃûÖÆ³ÉÆ·£¬°üÀ¨·þ×°²Ã¼ôÑù	423	Î£µØÂíÀ­	10	Ò»°ãÃ³Ò×	338980	Ç§¿Ë	83476994	¼þ	15,478,234
202101	63079000	6301ÖÁ6307µÄÎ´ÁÐÃûÖÆ³ÉÆ·£¬°üÀ¨·þ×°²Ã¼ôÑù	424	¹çÑÇÄÇ	10	Ò»°ãÃ³Ò×	40817	Ç§¿Ë	9807800	¼þ	915,517
202101	63079000	6301ÖÁ6307µÄÎ´ÁÐÃûÖÆ³ÉÆ·£¬°üÀ¨·þ×°²Ã¼ôÑù	425	º£µØ	10	Ò»°ãÃ³Ò×	182	Ç§¿Ë	40020	¼þ	7,165
202101	63079000	6301ÖÁ6307µÄÎ´ÁÐÃûÖÆ³ÉÆ·£¬°üÀ¨·þ×°²Ã¼ôÑù	426	ºé¶¼À­Ë¹	10	Ò»°ãÃ³Ò×	83717	Ç§¿Ë	19501338	¼þ	8,123,829
202101	63079000	6301ÖÁ6307µÄÎ´ÁÐÃûÖÆ³ÉÆ·£¬°üÀ¨·þ×°²Ã¼ôÑù	427	ÑÀÂò¼Ó	10	Ò»°ãÃ³Ò×	19365	Ç§¿Ë	5008460	¼þ	1,246,949
202101	63079000	6301ÖÁ6307µÄÎ´ÁÐÃûÖÆ³ÉÆ·£¬°üÀ¨·þ×°²Ã¼ôÑù	429	Ä«Î÷¸ç	10	Ò»°ãÃ³Ò×	3402040	Ç§¿Ë	533489179	¼þ	165,749,124
202101	63079000	6301ÖÁ6307µÄÎ´ÁÐÃûÖÆ³ÉÆ·£¬°üÀ¨·þ×°²Ã¼ôÑù	431	Äá¼ÓÀ­¹Ï	10	Ò»°ãÃ³Ò×	360	Ç§¿Ë	25246	¼þ	20,155
202101	63079000	6301ÖÁ6307µÄÎ´ÁÐÃûÖÆ³ÉÆ·£¬°üÀ¨·þ×°²Ã¼ôÑù	432	°ÍÄÃÂí	10	Ò»°ãÃ³Ò×	528164	Ç§¿Ë	135583302	¼þ	26,874,077
202101	63079000	6301ÖÁ6307µÄÎ´ÁÐÃûÖÆ³ÉÆ·£¬°üÀ¨·þ×°²Ã¼ôÑù	433	°ÍÀ­¹ç	10	Ò»°ãÃ³Ò×	16004	Ç§¿Ë	2068038	¼þ	894,796
202101	63079000	6301ÖÁ6307µÄÎ´ÁÐÃûÖÆ³ÉÆ·£¬°üÀ¨·þ×°²Ã¼ôÑù	434	ÃØÂ³	10	Ò»°ãÃ³Ò×	1951189	Ç§¿Ë	450279411	¼þ	77,470,350
202101	63079000	6301ÖÁ6307µÄÎ´ÁÐÃûÖÆ³ÉÆ·£¬°üÀ¨·þ×°²Ã¼ôÑù	434	ÃØÂ³	12	ÆäËû¾èÔùÎï×Ê	213	Ç§¿Ë	50000	¼þ	100,000
202101	63079000	6301ÖÁ6307µÄÎ´ÁÐÃûÖÆ³ÉÆ·£¬°üÀ¨·þ×°²Ã¼ôÑù	435	²¨¶àÀè¸÷	10	Ò»°ãÃ³Ò×	37144	Ç§¿Ë	7659096	¼þ	1,417,877
202101	63079000	6301ÖÁ6307µÄÎ´ÁÐÃûÖÆ³ÉÆ·£¬°üÀ¨·þ×°²Ã¼ôÑù	437	Ê¥Â¬Î÷ÑÇ	10	Ò»°ãÃ³Ò×	1902	Ç§¿Ë	414700	¼þ	217,592
202101	63079000	6301ÖÁ6307µÄÎ´ÁÐÃûÖÆ³ÉÆ·£¬°üÀ¨·þ×°²Ã¼ôÑù	439	Ê¥ÎÄÉ­ÌØºÍ¸ñÁÖÄÉ¶¡Ë¹	10	Ò»°ãÃ³Ò×	164	Ç§¿Ë	40000	¼þ	9,018
202101	63079000	6301ÖÁ6307µÄÎ´ÁÐÃûÖÆ³ÉÆ·£¬°üÀ¨·þ×°²Ã¼ôÑù	440	Èø¶ûÍß¶à	10	Ò»°ãÃ³Ò×	241546	Ç§¿Ë	53574590	¼þ	12,858,762
202101	63079000	6301ÖÁ6307µÄÎ´ÁÐÃûÖÆ³ÉÆ·£¬°üÀ¨·þ×°²Ã¼ôÑù	441	ËÕÀïÄÏ	10	Ò»°ãÃ³Ò×	2400	Ç§¿Ë	680600	¼þ	118,640
202101	63079000	6301ÖÁ6307µÄÎ´ÁÐÃûÖÆ³ÉÆ·£¬°üÀ¨·þ×°²Ã¼ôÑù	441	ËÕÀïÄÏ	11	¹ú¼Ò¼ä¡¢¹ú¼Ê×éÖ¯ÎÞ³¥Ô®ÖúºÍÔùËÍµÄÎï×Ê	157	Ç§¿Ë	20800	¼þ	52,000
202101	63079000	6301ÖÁ6307µÄÎ´ÁÐÃûÖÆ³ÉÆ·£¬°üÀ¨·þ×°²Ã¼ôÑù	442	ÌØÁ¢Äá´ïºÍ¶à°Í¸ç	10	Ò»°ãÃ³Ò×	7418	Ç§¿Ë	1838906	¼þ	403,217
202101	63079000	6301ÖÁ6307µÄÎ´ÁÐÃûÖÆ³ÉÆ·£¬°üÀ¨·þ×°²Ã¼ôÑù	442	ÌØÁ¢Äá´ïºÍ¶à°Í¸ç	12	ÆäËû¾èÔùÎï×Ê	38	Ç§¿Ë	3000	¼þ	23,530
202101	63079000	6301ÖÁ6307µÄÎ´ÁÐÃûÖÆ³ÉÆ·£¬°üÀ¨·þ×°²Ã¼ôÑù	443	ÌØ¿ËË¹ºÍ¿­¿ÆË¹Èºµº	10	Ò»°ãÃ³Ò×	18	Ç§¿Ë	1000	¼þ	784
202101	63079000	6301ÖÁ6307µÄÎ´ÁÐÃûÖÆ³ÉÆ·£¬°üÀ¨·þ×°²Ã¼ôÑù	444	ÎÚÀ­¹ç	10	Ò»°ãÃ³Ò×	170825	Ç§¿Ë	35513683	¼þ	4,564,081
202101	63079000	6301ÖÁ6307µÄÎ´ÁÐÃûÖÆ³ÉÆ·£¬°üÀ¨·þ×°²Ã¼ôÑù	445	Î¯ÄÚÈðÀ­	10	Ò»°ãÃ³Ò×	7525	Ç§¿Ë	1090718	¼þ	583,100
202101	63079000	6301ÖÁ6307µÄÎ´ÁÐÃûÖÆ³ÉÆ·£¬°üÀ¨·þ×°²Ã¼ôÑù	499	À­¶¡ÃÀÖÞÆäËû¹ú¼Ò(µØÇø)	10	Ò»°ãÃ³Ò×	3	Ç§¿Ë	150	¼þ	882
202101	63079000	6301ÖÁ6307µÄÎ´ÁÐÃûÖÆ³ÉÆ·£¬°üÀ¨·þ×°²Ã¼ôÑù	501	¼ÓÄÃ´ó	10	Ò»°ãÃ³Ò×	3882308	Ç§¿Ë	247585137	¼þ	226,173,855
202101	63079000	6301ÖÁ6307µÄÎ´ÁÐÃûÖÆ³ÉÆ·£¬°üÀ¨·þ×°²Ã¼ôÑù	502	ÃÀ¹ú	10	Ò»°ãÃ³Ò×	36882502	Ç§¿Ë	1617723212	¼þ	1,956,090,691
202101	63079000	6301ÖÁ6307µÄÎ´ÁÐÃûÖÆ³ÉÆ·£¬°üÀ¨·þ×°²Ã¼ôÑù	504	°ÙÄ½´ó	10	Ò»°ãÃ³Ò×	1640	Ç§¿Ë	278	¼þ	1,110,148
202101	63079000	6301ÖÁ6307µÄÎ´ÁÐÃûÖÆ³ÉÆ·£¬°üÀ¨·þ×°²Ã¼ôÑù	601	°Ä´óÀûÑÇ	10	Ò»°ãÃ³Ò×	2538990	Ç§¿Ë	42327021	¼þ	99,463,686
202101	63079000	6301ÖÁ6307µÄÎ´ÁÐÃûÖÆ³ÉÆ·£¬°üÀ¨·þ×°²Ã¼ôÑù	602	¿â¿ËÈºµº	10	Ò»°ãÃ³Ò×	75	Ç§¿Ë	5480	¼þ	5,370
202101	63079000	6301ÖÁ6307µÄÎ´ÁÐÃûÖÆ³ÉÆ·£¬°üÀ¨·þ×°²Ã¼ôÑù	603	ì³¼Ã	10	Ò»°ãÃ³Ò×	1329	Ç§¿Ë	330280	¼þ	100,269
202101	63079000	6301ÖÁ6307µÄÎ´ÁÐÃûÖÆ³ÉÆ·£¬°üÀ¨·þ×°²Ã¼ôÑù	607	ÐÂ¿¦Àï¶àÄáÑÇ	10	Ò»°ãÃ³Ò×	2367	Ç§¿Ë	254242	¼þ	227,849
202101	63079000	6301ÖÁ6307µÄÎ´ÁÐÃûÖÆ³ÉÆ·£¬°üÀ¨·þ×°²Ã¼ôÑù	608	ÍßÅ¬°¢Í¼	10	Ò»°ãÃ³Ò×	14	Ç§¿Ë	3300	¼þ	714
202101	63079000	6301ÖÁ6307µÄÎ´ÁÐÃûÖÆ³ÉÆ·£¬°üÀ¨·þ×°²Ã¼ôÑù	609	ÐÂÎ÷À¼	10	Ò»°ãÃ³Ò×	364809	Ç§¿Ë	12427470	¼þ	15,591,903
202101	63079000	6301ÖÁ6307µÄÎ´ÁÐÃûÖÆ³ÉÆ·£¬°üÀ¨·þ×°²Ã¼ôÑù	611	°Í²¼ÑÇÐÂ¼¸ÄÚÑÇ	10	Ò»°ãÃ³Ò×	3299	Ç§¿Ë	877400	¼þ	599,554
202101	63079000	6301ÖÁ6307µÄÎ´ÁÐÃûÖÆ³ÉÆ·£¬°üÀ¨·þ×°²Ã¼ôÑù	613	ËùÂÞÃÅÈºµº	10	Ò»°ãÃ³Ò×	24	Ç§¿Ë	8000	¼þ	1,569
202101	63079000	6301ÖÁ6307µÄÎ´ÁÐÃûÖÆ³ÉÆ·£¬°üÀ¨·þ×°²Ã¼ôÑù	614	ÌÀ¼Ó	10	Ò»°ãÃ³Ò×	6	Ç§¿Ë	2000	¼þ	392
202101	63079000	6301ÖÁ6307µÄÎ´ÁÐÃûÖÆ³ÉÆ·£¬°üÀ¨·þ×°²Ã¼ôÑù	617	ÈøÄ¦ÑÇ	10	Ò»°ãÃ³Ò×	384	Ç§¿Ë	52000	¼þ	40,392
202101	63079000	6301ÖÁ6307µÄÎ´ÁÐÃûÖÆ³ÉÆ·£¬°üÀ¨·þ×°²Ã¼ôÑù	623	·¨Êô²¨ÀûÄáÎ÷ÑÇ	10	Ò»°ãÃ³Ò×	1584	Ç§¿Ë	232000	¼þ	179,323
202101	63079000	6301ÖÁ6307µÄÎ´ÁÐÃûÖÆ³ÉÆ·£¬°üÀ¨·þ×°²Ã¼ôÑù	699	´óÑóÖÞÆäËû¹ú¼Ò(µØÇø)	10	Ò»°ãÃ³Ò×	68	Ç§¿Ë	847	¼þ	8,625
202102	63079000	6301ÖÁ6307µÄÎ´ÁÐÃûÖÆ³ÉÆ·£¬°üÀ¨·þ×°²Ã¼ôÑù	101	°¢¸»º¹	10	Ò»°ãÃ³Ò×	2898	Ç§¿Ë	861000	¼þ	82,195
202102	63079000	6301ÖÁ6307µÄÎ´ÁÐÃûÖÆ³ÉÆ·£¬°üÀ¨·þ×°²Ã¼ôÑù	102	°ÍÁÖ	10	Ò»°ãÃ³Ò×	39545	Ç§¿Ë	5011961	¼þ	983,876
202102	63079000	6301ÖÁ6307µÄÎ´ÁÐÃûÖÆ³ÉÆ·£¬°üÀ¨·þ×°²Ã¼ôÑù	103	ÃÏ¼ÓÀ­¹ú	10	Ò»°ãÃ³Ò×	79397	Ç§¿Ë	8590893	¼þ	3,476,407
202102	63079000	6301ÖÁ6307µÄÎ´ÁÐÃûÖÆ³ÉÆ·£¬°üÀ¨·þ×°²Ã¼ôÑù	104	²»µ¤	10	Ò»°ãÃ³Ò×	20	Ç§¿Ë	936	¼þ	2,525
202102	63079000	6301ÖÁ6307µÄÎ´ÁÐÃûÖÆ³ÉÆ·£¬°üÀ¨·þ×°²Ã¼ôÑù	105	ÎÄÀ³	10	Ò»°ãÃ³Ò×	3476	Ç§¿Ë	113130	¼þ	119,115
202102	63079000	6301ÖÁ6307µÄÎ´ÁÐÃûÖÆ³ÉÆ·£¬°üÀ¨·þ×°²Ã¼ôÑù	106	Ãåµé	10	Ò»°ãÃ³Ò×	839738	Ç§¿Ë	279455073	¼þ	30,463,829
202102	63079000	6301ÖÁ6307µÄÎ´ÁÐÃûÖÆ³ÉÆ·£¬°üÀ¨·þ×°²Ã¼ôÑù	107	¼íÆÒÕ¯	10	Ò»°ãÃ³Ò×	102990	Ç§¿Ë	8033747	¼þ	8,813,158
202102	63079000	6301ÖÁ6307µÄÎ´ÁÐÃûÖÆ³ÉÆ·£¬°üÀ¨·þ×°²Ã¼ôÑù	108	ÈûÆÖÂ·Ë¹	10	Ò»°ãÃ³Ò×	10783	Ç§¿Ë	1531083	¼þ	1,311,691
202102	63079000	6301ÖÁ6307µÄÎ´ÁÐÃûÖÆ³ÉÆ·£¬°üÀ¨·þ×°²Ã¼ôÑù	110	ÖÐ¹úÏã¸Û	10	Ò»°ãÃ³Ò×	139574	Ç§¿Ë	14659088	¼þ	8,916,019
202102	63079000	6301ÖÁ6307µÄÎ´ÁÐÃûÖÆ³ÉÆ·£¬°üÀ¨·þ×°²Ã¼ôÑù	111	Ó¡¶È	10	Ò»°ãÃ³Ò×	338307	Ç§¿Ë	7221242	¼þ	15,559,574
202102	63079000	6301ÖÁ6307µÄÎ´ÁÐÃûÖÆ³ÉÆ·£¬°üÀ¨·þ×°²Ã¼ôÑù	112	Ó¡¶ÈÄáÎ÷ÑÇ	10	Ò»°ãÃ³Ò×	3082575	Ç§¿Ë	905468593	¼þ	159,128,860
202102	63079000	6301ÖÁ6307µÄÎ´ÁÐÃûÖÆ³ÉÆ·£¬°üÀ¨·þ×°²Ã¼ôÑù	113	ÒÁÀÊ	10	Ò»°ãÃ³Ò×	10169	Ç§¿Ë	12578	¼þ	615,342
202102	63079000	6301ÖÁ6307µÄÎ´ÁÐÃûÖÆ³ÉÆ·£¬°üÀ¨·þ×°²Ã¼ôÑù	114	ÒÁÀ­¿Ë	10	Ò»°ãÃ³Ò×	94873	Ç§¿Ë	12279283	¼þ	3,211,746
202102	63079000	6301ÖÁ6307µÄÎ´ÁÐÃûÖÆ³ÉÆ·£¬°üÀ¨·þ×°²Ã¼ôÑù	115	ÒÔÉ«ÁÐ	10	Ò»°ãÃ³Ò×	509220	Ç§¿Ë	124540414	¼þ	21,505,286
202102	63079000	6301ÖÁ6307µÄÎ´ÁÐÃûÖÆ³ÉÆ·£¬°üÀ¨·þ×°²Ã¼ôÑù	116	ÈÕ±¾	10	Ò»°ãÃ³Ò×	9744473	Ç§¿Ë	1837730115	¼þ	962,027,213
202102	63079000	6301ÖÁ6307µÄÎ´ÁÐÃûÖÆ³ÉÆ·£¬°üÀ¨·þ×°²Ã¼ôÑù	117	Ô¼µ©	10	Ò»°ãÃ³Ò×	16665	Ç§¿Ë	2622473	¼þ	757,820
202102	63079000	6301ÖÁ6307µÄÎ´ÁÐÃûÖÆ³ÉÆ·£¬°üÀ¨·þ×°²Ã¼ôÑù	118	¿ÆÍþÌØ	10	Ò»°ãÃ³Ò×	68853	Ç§¿Ë	12486721	¼þ	3,832,174
202102	63079000	6301ÖÁ6307µÄÎ´ÁÐÃûÖÆ³ÉÆ·£¬°üÀ¨·þ×°²Ã¼ôÑù	119	ÀÏÎÎ	10	Ò»°ãÃ³Ò×	374	Ç§¿Ë	33596	¼þ	68,173
202102	63079000	6301ÖÁ6307µÄÎ´ÁÐÃûÖÆ³ÉÆ·£¬°üÀ¨·þ×°²Ã¼ôÑù	120	Àè°ÍÄÛ	10	Ò»°ãÃ³Ò×	55726	Ç§¿Ë	13807885	¼þ	3,746,841
202102	63079000	6301ÖÁ6307µÄÎ´ÁÐÃûÖÆ³ÉÆ·£¬°üÀ¨·þ×°²Ã¼ôÑù	121	ÖÐ¹ú°ÄÃÅ	10	Ò»°ãÃ³Ò×	50924	Ç§¿Ë	12858337	¼þ	3,752,645
202102	63079000	6301ÖÁ6307µÄÎ´ÁÐÃûÖÆ³ÉÆ·£¬°üÀ¨·þ×°²Ã¼ôÑù	122	ÂíÀ´Î÷ÑÇ	10	Ò»°ãÃ³Ò×	1212894	Ç§¿Ë	225669573	¼þ	64,700,889
202102	63079000	6301ÖÁ6307µÄÎ´ÁÐÃûÖÆ³ÉÆ·£¬°üÀ¨·þ×°²Ã¼ôÑù	123	Âí¶û´ú·ò	10	Ò»°ãÃ³Ò×	16	Ç§¿Ë	2005	¼þ	586
202102	63079000	6301ÖÁ6307µÄÎ´ÁÐÃûÖÆ³ÉÆ·£¬°üÀ¨·þ×°²Ã¼ôÑù	124	ÃÉ¹Å	10	Ò»°ãÃ³Ò×	12521	Ç§¿Ë	332491	¼þ	747,209
202102	63079000	6301ÖÁ6307µÄÎ´ÁÐÃûÖÆ³ÉÆ·£¬°üÀ¨·þ×°²Ã¼ôÑù	124	ÃÉ¹Å	12	ÆäËû¾èÔùÎï×Ê	132	Ç§¿Ë	32000	¼þ	28,200
202102	63079000	6301ÖÁ6307µÄÎ´ÁÐÃûÖÆ³ÉÆ·£¬°üÀ¨·þ×°²Ã¼ôÑù	125	Äá²´¶ûÁª°îÃñÖ÷¹²ºÍ¹ú	10	Ò»°ãÃ³Ò×	17750	Ç§¿Ë	4227716	¼þ	1,748,032
202102	63079000	6301ÖÁ6307µÄÎ´ÁÐÃûÖÆ³ÉÆ·£¬°üÀ¨·þ×°²Ã¼ôÑù	126	°¢Âü	10	Ò»°ãÃ³Ò×	27175	Ç§¿Ë	5671979	¼þ	1,136,834
202102	63079000	6301ÖÁ6307µÄÎ´ÁÐÃûÖÆ³ÉÆ·£¬°üÀ¨·þ×°²Ã¼ôÑù	127	°Í»ùË¹Ì¹	10	Ò»°ãÃ³Ò×	49707	Ç§¿Ë	1531005	¼þ	3,009,434
202102	63079000	6301ÖÁ6307µÄÎ´ÁÐÃûÖÆ³ÉÆ·£¬°üÀ¨·þ×°²Ã¼ôÑù	127	°Í»ùË¹Ì¹	11	¹ú¼Ò¼ä¡¢¹ú¼Ê×éÖ¯ÎÞ³¥Ô®ÖúºÍÔùËÍµÄÎï×Ê	330	Ç§¿Ë	50000	¼þ	15,000
202102	63079000	6301ÖÁ6307µÄÎ´ÁÐÃûÖÆ³ÉÆ·£¬°üÀ¨·þ×°²Ã¼ôÑù	128	°ÍÀÕË¹Ì¹	10	Ò»°ãÃ³Ò×	150	Ç§¿Ë	3190	¼þ	11,365
202102	63079000	6301ÖÁ6307µÄÎ´ÁÐÃûÖÆ³ÉÆ·£¬°üÀ¨·þ×°²Ã¼ôÑù	129	·ÆÂÉ±ö	10	Ò»°ãÃ³Ò×	1186529	Ç§¿Ë	329161605	¼þ	77,283,392
202102	63079000	6301ÖÁ6307µÄÎ´ÁÐÃûÖÆ³ÉÆ·£¬°üÀ¨·þ×°²Ã¼ôÑù	130	¿¨Ëþ¶û	10	Ò»°ãÃ³Ò×	94666	Ç§¿Ë	20594301	¼þ	3,800,324
202102	63079000	6301ÖÁ6307µÄÎ´ÁÐÃûÖÆ³ÉÆ·£¬°üÀ¨·þ×°²Ã¼ôÑù	131	É³ÌØ°¢À­²®	10	Ò»°ãÃ³Ò×	698818	Ç§¿Ë	87923636	¼þ	62,440,050
202102	63079000	6301ÖÁ6307µÄÎ´ÁÐÃûÖÆ³ÉÆ·£¬°üÀ¨·þ×°²Ã¼ôÑù	132	ÐÂ¼ÓÆÂ	10	Ò»°ãÃ³Ò×	368210	Ç§¿Ë	91383070	¼þ	30,575,422
202102	63079000	6301ÖÁ6307µÄÎ´ÁÐÃûÖÆ³ÉÆ·£¬°üÀ¨·þ×°²Ã¼ôÑù	133	º«¹ú	10	Ò»°ãÃ³Ò×	1071588	Ç§¿Ë	142502680	¼þ	55,212,803
202102	63079000	6301ÖÁ6307µÄÎ´ÁÐÃûÖÆ³ÉÆ·£¬°üÀ¨·þ×°²Ã¼ôÑù	134	Ë¹ÀïÀ¼¿¨	10	Ò»°ãÃ³Ò×	56562	Ç§¿Ë	6763917	¼þ	4,806,626
202102	63079000	6301ÖÁ6307µÄÎ´ÁÐÃûÖÆ³ÉÆ·£¬°üÀ¨·þ×°²Ã¼ôÑù	135	ÐðÀûÑÇ	10	Ò»°ãÃ³Ò×	206	Ç§¿Ë	10530	¼þ	28,897
202102	63079000	6301ÖÁ6307µÄÎ´ÁÐÃûÖÆ³ÉÆ·£¬°üÀ¨·þ×°²Ã¼ôÑù	136	Ì©¹ú	10	Ò»°ãÃ³Ò×	939804	Ç§¿Ë	196505152	¼þ	51,010,156
202102	63079000	6301ÖÁ6307µÄÎ´ÁÐÃûÖÆ³ÉÆ·£¬°üÀ¨·þ×°²Ã¼ôÑù	137	ÍÁ¶úÆä	10	Ò»°ãÃ³Ò×	102019	Ç§¿Ë	11770623	¼þ	10,527,540
202102	63079000	6301ÖÁ6307µÄÎ´ÁÐÃûÖÆ³ÉÆ·£¬°üÀ¨·þ×°²Ã¼ôÑù	138	°¢ÁªÇõ	10	Ò»°ãÃ³Ò×	1320729	Ç§¿Ë	366916520	¼þ	60,889,939
202102	63079000	6301ÖÁ6307µÄÎ´ÁÐÃûÖÆ³ÉÆ·£¬°üÀ¨·þ×°²Ã¼ôÑù	139	Ò²ÃÅ	10	Ò»°ãÃ³Ò×	24249	Ç§¿Ë	74305	¼þ	1,375,331
202102	63079000	6301ÖÁ6307µÄÎ´ÁÐÃûÖÆ³ÉÆ·£¬°üÀ¨·þ×°²Ã¼ôÑù	141	Ô½ÄÏ	10	Ò»°ãÃ³Ò×	1032058	Ç§¿Ë	19506084	¼þ	80,716,599
202102	63079000	6301ÖÁ6307µÄÎ´ÁÐÃûÖÆ³ÉÆ·£¬°üÀ¨·þ×°²Ã¼ôÑù	141	Ô½ÄÏ	12	ÆäËû¾èÔùÎï×Ê	1568	Ç§¿Ë	420000	¼þ	163,800
202102	63079000	6301ÖÁ6307µÄÎ´ÁÐÃûÖÆ³ÉÆ·£¬°üÀ¨·þ×°²Ã¼ôÑù	143	ÖÐ¹úÌ¨Íå	10	Ò»°ãÃ³Ò×	140358	Ç§¿Ë	11849673	¼þ	7,510,493
202102	63079000	6301ÖÁ6307µÄÎ´ÁÐÃûÖÆ³ÉÆ·£¬°üÀ¨·þ×°²Ã¼ôÑù	144	¶«µÛãë	10	Ò»°ãÃ³Ò×	188	Ç§¿Ë	45000	¼þ	19,354
202102	63079000	6301ÖÁ6307µÄÎ´ÁÐÃûÖÆ³ÉÆ·£¬°üÀ¨·þ×°²Ã¼ôÑù	145	¹þÈø¿ËË¹Ì¹	10	Ò»°ãÃ³Ò×	23615	Ç§¿Ë	466190	¼þ	715,261
202102	63079000	6301ÖÁ6307µÄÎ´ÁÐÃûÖÆ³ÉÆ·£¬°üÀ¨·þ×°²Ã¼ôÑù	146	¼ª¶û¼ªË¹Ë¹Ì¹	10	Ò»°ãÃ³Ò×	1957	Ç§¿Ë	42740	¼þ	61,314
202102	63079000	6301ÖÁ6307µÄÎ´ÁÐÃûÖÆ³ÉÆ·£¬°üÀ¨·þ×°²Ã¼ôÑù	147	Ëþ¼ª¿ËË¹Ì¹	10	Ò»°ãÃ³Ò×	30	Ç§¿Ë	200	¼þ	1,945
202102	63079000	6301ÖÁ6307µÄÎ´ÁÐÃûÖÆ³ÉÆ·£¬°üÀ¨·þ×°²Ã¼ôÑù	147	Ëþ¼ª¿ËË¹Ì¹	11	¹ú¼Ò¼ä¡¢¹ú¼Ê×éÖ¯ÎÞ³¥Ô®ÖúºÍÔùËÍµÄÎï×Ê	30	Ç§¿Ë	1	¼þ	1,430
202102	63079000	6301ÖÁ6307µÄÎ´ÁÐÃûÖÆ³ÉÆ·£¬°üÀ¨·þ×°²Ã¼ôÑù	148	ÍÁ¿âÂüË¹Ì¹	10	Ò»°ãÃ³Ò×	6486	Ç§¿Ë	2000020	¼þ	199,168
202102	63079000	6301ÖÁ6307µÄÎ´ÁÐÃûÖÆ³ÉÆ·£¬°üÀ¨·þ×°²Ã¼ôÑù	149	ÎÚ×È±ð¿ËË¹Ì¹	10	Ò»°ãÃ³Ò×	12983	Ç§¿Ë	10884423	¼þ	447,484
202102	63079000	6301ÖÁ6307µÄÎ´ÁÐÃûÖÆ³ÉÆ·£¬°üÀ¨·þ×°²Ã¼ôÑù	201	°¢¶û¼°ÀûÑÇ	10	Ò»°ãÃ³Ò×	42910	Ç§¿Ë	5203112	¼þ	2,062,114
202102	63079000	6301ÖÁ6307µÄÎ´ÁÐÃûÖÆ³ÉÆ·£¬°üÀ¨·þ×°²Ã¼ôÑù	202	°²¸çÀ­	10	Ò»°ãÃ³Ò×	54198	Ç§¿Ë	13551180	¼þ	15,259,237
202102	63079000	6301ÖÁ6307µÄÎ´ÁÐÃûÖÆ³ÉÆ·£¬°üÀ¨·þ×°²Ã¼ôÑù	203	±´Äþ	10	Ò»°ãÃ³Ò×	414	Ç§¿Ë	54580	¼þ	56,167
202102	63079000	6301ÖÁ6307µÄÎ´ÁÐÃûÖÆ³ÉÆ·£¬°üÀ¨·þ×°²Ã¼ôÑù	203	±´Äþ	12	ÆäËû¾èÔùÎï×Ê	455	Ç§¿Ë	80000	¼þ	160,000
202102	63079000	6301ÖÁ6307µÄÎ´ÁÐÃûÖÆ³ÉÆ·£¬°üÀ¨·þ×°²Ã¼ôÑù	204	²©´ÄÍßÄÉ	10	Ò»°ãÃ³Ò×	1428	Ç§¿Ë	287500	¼þ	199,695
202102	63079000	6301ÖÁ6307µÄÎ´ÁÐÃûÖÆ³ÉÆ·£¬°üÀ¨·þ×°²Ã¼ôÑù	205	²¼Â¡µÏ	10	Ò»°ãÃ³Ò×	1006	Ç§¿Ë	285000	¼þ	106,726
202102	63079000	6301ÖÁ6307µÄÎ´ÁÐÃûÖÆ³ÉÆ·£¬°üÀ¨·þ×°²Ã¼ôÑù	206	¿¦ÂóÂ¡	10	Ò»°ãÃ³Ò×	18973	Ç§¿Ë	1819359	¼þ	1,232,434
202102	63079000	6301ÖÁ6307µÄÎ´ÁÐÃûÖÆ³ÉÆ·£¬°üÀ¨·þ×°²Ã¼ôÑù	211	Õ§µÃ	10	Ò»°ãÃ³Ò×	18607	Ç§¿Ë	2272500	¼þ	4,413,062
202102	63079000	6301ÖÁ6307µÄÎ´ÁÐÃûÖÆ³ÉÆ·£¬°üÀ¨·þ×°²Ã¼ôÑù	212	¿ÆÄ¦ÂÞ	10	Ò»°ãÃ³Ò×	993	Ç§¿Ë	97500	¼þ	12,359
202102	63079000	6301ÖÁ6307µÄÎ´ÁÐÃûÖÆ³ÉÆ·£¬°üÀ¨·þ×°²Ã¼ôÑù	213	¸Õ¹û(²¼)	10	Ò»°ãÃ³Ò×	2202	Ç§¿Ë	330040	¼þ	598,057
202102	63079000	6301ÖÁ6307µÄÎ´ÁÐÃûÖÆ³ÉÆ·£¬°üÀ¨·þ×°²Ã¼ôÑù	214	¼ª²¼Ìá	10	Ò»°ãÃ³Ò×	3617	Ç§¿Ë	20500	¼þ	625,516
202102	63079000	6301ÖÁ6307µÄÎ´ÁÐÃûÖÆ³ÉÆ·£¬°üÀ¨·þ×°²Ã¼ôÑù	215	°£¼°	10	Ò»°ãÃ³Ò×	184748	Ç§¿Ë	21117763	¼þ	8,749,335
202102	63079000	6301ÖÁ6307µÄÎ´ÁÐÃûÖÆ³ÉÆ·£¬°üÀ¨·þ×°²Ã¼ôÑù	216	³àµÀ¼¸ÄÚÑÇ	10	Ò»°ãÃ³Ò×	187	Ç§¿Ë	53000	¼þ	9,896
202102	63079000	6301ÖÁ6307µÄÎ´ÁÐÃûÖÆ³ÉÆ·£¬°üÀ¨·þ×°²Ã¼ôÑù	216	³àµÀ¼¸ÄÚÑÇ	11	¹ú¼Ò¼ä¡¢¹ú¼Ê×éÖ¯ÎÞ³¥Ô®ÖúºÍÔùËÍµÄÎï×Ê	193	Ç§¿Ë	21520	¼þ	81,560
202102	63079000	6301ÖÁ6307µÄÎ´ÁÐÃûÖÆ³ÉÆ·£¬°üÀ¨·þ×°²Ã¼ôÑù	217	°£Èû¶í±ÈÑÇ	10	Ò»°ãÃ³Ò×	4922	Ç§¿Ë	662170	¼þ	836,204
202102	63079000	6301ÖÁ6307µÄÎ´ÁÐÃûÖÆ³ÉÆ·£¬°üÀ¨·þ×°²Ã¼ôÑù	217	°£Èû¶í±ÈÑÇ	12	ÆäËû¾èÔùÎï×Ê	390	Ç§¿Ë	117600	¼þ	305,760
202102	63079000	6301ÖÁ6307µÄÎ´ÁÐÃûÖÆ³ÉÆ·£¬°üÀ¨·þ×°²Ã¼ôÑù	218	¼ÓÅî	10	Ò»°ãÃ³Ò×	44	Ç§¿Ë	11000	¼þ	2,386
202102	63079000	6301ÖÁ6307µÄÎ´ÁÐÃûÖÆ³ÉÆ·£¬°üÀ¨·þ×°²Ã¼ôÑù	219	¸Ô±ÈÑÇ	10	Ò»°ãÃ³Ò×	3912	Ç§¿Ë	1044000	¼þ	138,798
202102	63079000	6301ÖÁ6307µÄÎ´ÁÐÃûÖÆ³ÉÆ·£¬°üÀ¨·þ×°²Ã¼ôÑù	220	¼ÓÄÉ	10	Ò»°ãÃ³Ò×	722074	Ç§¿Ë	204265927	¼þ	48,355,696
202102	63079000	6301ÖÁ6307µÄÎ´ÁÐÃûÖÆ³ÉÆ·£¬°üÀ¨·þ×°²Ã¼ôÑù	220	¼ÓÄÉ	11	¹ú¼Ò¼ä¡¢¹ú¼Ê×éÖ¯ÎÞ³¥Ô®ÖúºÍÔùËÍµÄÎï×Ê	70	Ç§¿Ë	7040	¼þ	21,560
202102	63079000	6301ÖÁ6307µÄÎ´ÁÐÃûÖÆ³ÉÆ·£¬°üÀ¨·þ×°²Ã¼ôÑù	221	¼¸ÄÚÑÇ	10	Ò»°ãÃ³Ò×	15094	Ç§¿Ë	3089731	¼þ	860,111
202102	63079000	6301ÖÁ6307µÄÎ´ÁÐÃûÖÆ³ÉÆ·£¬°üÀ¨·þ×°²Ã¼ôÑù	221	¼¸ÄÚÑÇ	11	¹ú¼Ò¼ä¡¢¹ú¼Ê×éÖ¯ÎÞ³¥Ô®ÖúºÍÔùËÍµÄÎï×Ê	110	Ç§¿Ë	15000	¼þ	30,000
202102	63079000	6301ÖÁ6307µÄÎ´ÁÐÃûÖÆ³ÉÆ·£¬°üÀ¨·þ×°²Ã¼ôÑù	222	¼¸ÄÚÑÇ±ÈÉÜ	10	Ò»°ãÃ³Ò×	32	Ç§¿Ë	3120	¼þ	8,092
202102	63079000	6301ÖÁ6307µÄÎ´ÁÐÃûÖÆ³ÉÆ·£¬°üÀ¨·þ×°²Ã¼ôÑù	223	¿ÆÌØµÏÍß	10	Ò»°ãÃ³Ò×	16859	Ç§¿Ë	4424890	¼þ	942,848
202102	63079000	6301ÖÁ6307µÄÎ´ÁÐÃûÖÆ³ÉÆ·£¬°üÀ¨·þ×°²Ã¼ôÑù	224	¿ÏÄáÑÇ	10	Ò»°ãÃ³Ò×	73588	Ç§¿Ë	18218619	¼þ	2,177,866
202102	63079000	6301ÖÁ6307µÄÎ´ÁÐÃûÖÆ³ÉÆ·£¬°üÀ¨·þ×°²Ã¼ôÑù	224	¿ÏÄáÑÇ	12	ÆäËû¾èÔùÎï×Ê	455	Ç§¿Ë	80000	¼þ	160,000
202102	63079000	6301ÖÁ6307µÄÎ´ÁÐÃûÖÆ³ÉÆ·£¬°üÀ¨·þ×°²Ã¼ôÑù	225	Àû±ÈÀïÑÇ	10	Ò»°ãÃ³Ò×	537	Ç§¿Ë	66300	¼þ	169,747
202102	63079000	6301ÖÁ6307µÄÎ´ÁÐÃûÖÆ³ÉÆ·£¬°üÀ¨·þ×°²Ã¼ôÑù	226	Àû±ÈÑÇ	10	Ò»°ãÃ³Ò×	88395	Ç§¿Ë	24203642	¼þ	4,772,566
202102	63079000	6301ÖÁ6307µÄÎ´ÁÐÃûÖÆ³ÉÆ·£¬°üÀ¨·þ×°²Ã¼ôÑù	227	Âí´ï¼ÓË¹¼Ó	10	Ò»°ãÃ³Ò×	22864	Ç§¿Ë	6767186	¼þ	1,016,574
202102	63079000	6301ÖÁ6307µÄÎ´ÁÐÃûÖÆ³ÉÆ·£¬°üÀ¨·þ×°²Ã¼ôÑù	228	ÂíÀ­Î¬	10	Ò»°ãÃ³Ò×	36378	Ç§¿Ë	11357515	¼þ	1,776,326
202102	63079000	6301ÖÁ6307µÄÎ´ÁÐÃûÖÆ³ÉÆ·£¬°üÀ¨·þ×°²Ã¼ôÑù	229	ÂíÀï	10	Ò»°ãÃ³Ò×	449	Ç§¿Ë	62520	¼þ	308,431
202102	63079000	6301ÖÁ6307µÄÎ´ÁÐÃûÖÆ³ÉÆ·£¬°üÀ¨·þ×°²Ã¼ôÑù	230	Ã«ÀïËþÄáÑÇ	10	Ò»°ãÃ³Ò×	1452	Ç§¿Ë	105032	¼þ	199,797
202102	63079000	6301ÖÁ6307µÄÎ´ÁÐÃûÖÆ³ÉÆ·£¬°üÀ¨·þ×°²Ã¼ôÑù	231	Ã«ÀïÇóË¹	10	Ò»°ãÃ³Ò×	8090	Ç§¿Ë	1237474	¼þ	535,275
202102	63079000	6301ÖÁ6307µÄÎ´ÁÐÃûÖÆ³ÉÆ·£¬°üÀ¨·þ×°²Ã¼ôÑù	232	Ä¦Âå¸ç	10	Ò»°ãÃ³Ò×	55344	Ç§¿Ë	626190	¼þ	1,794,961
202102	63079000	6301ÖÁ6307µÄÎ´ÁÐÃûÖÆ³ÉÆ·£¬°üÀ¨·þ×°²Ã¼ôÑù	233	ÄªÉ£±È¿Ë	10	Ò»°ãÃ³Ò×	126942	Ç§¿Ë	37880492	¼þ	4,116,155
202102	63079000	6301ÖÁ6307µÄÎ´ÁÐÃûÖÆ³ÉÆ·£¬°üÀ¨·þ×°²Ã¼ôÑù	234	ÄÉÃ×±ÈÑÇ	10	Ò»°ãÃ³Ò×	2058	Ç§¿Ë	547180	¼þ	145,630
202102	63079000	6301ÖÁ6307µÄÎ´ÁÐÃûÖÆ³ÉÆ·£¬°üÀ¨·þ×°²Ã¼ôÑù	235	ÄáÈÕ¶û	11	¹ú¼Ò¼ä¡¢¹ú¼Ê×éÖ¯ÎÞ³¥Ô®ÖúºÍÔùËÍµÄÎï×Ê	73	Ç§¿Ë	10000	¼þ	20,000
202102	63079000	6301ÖÁ6307µÄÎ´ÁÐÃûÖÆ³ÉÆ·£¬°üÀ¨·þ×°²Ã¼ôÑù	236	ÄáÈÕÀûÑÇ	10	Ò»°ãÃ³Ò×	169516	Ç§¿Ë	37898839	¼þ	14,322,672
202102	63079000	6301ÖÁ6307µÄÎ´ÁÐÃûÖÆ³ÉÆ·£¬°üÀ¨·þ×°²Ã¼ôÑù	237	ÁôÄáÍô	10	Ò»°ãÃ³Ò×	30641	Ç§¿Ë	7551936	¼þ	1,889,242
202102	63079000	6301ÖÁ6307µÄÎ´ÁÐÃûÖÆ³ÉÆ·£¬°üÀ¨·þ×°²Ã¼ôÑù	238	Â¬Íú´ï	10	Ò»°ãÃ³Ò×	305	Ç§¿Ë	39876	¼þ	34,863
202102	63079000	6301ÖÁ6307µÄÎ´ÁÐÃûÖÆ³ÉÆ·£¬°üÀ¨·þ×°²Ã¼ôÑù	240	ÈûÄÚ¼Ó¶û	10	Ò»°ãÃ³Ò×	95534	Ç§¿Ë	26387820	¼þ	3,865,765
202102	63079000	6301ÖÁ6307µÄÎ´ÁÐÃûÖÆ³ÉÆ·£¬°üÀ¨·þ×°²Ã¼ôÑù	240	ÈûÄÚ¼Ó¶û	12	ÆäËû¾èÔùÎï×Ê	125	Ç§¿Ë	38400	¼þ	35,940
202102	63079000	6301ÖÁ6307µÄÎ´ÁÐÃûÖÆ³ÉÆ·£¬°üÀ¨·þ×°²Ã¼ôÑù	242	ÈûÀ­Àû°º	10	Ò»°ãÃ³Ò×	130	Ç§¿Ë	6940	¼þ	11,244
202102	63079000	6301ÖÁ6307µÄÎ´ÁÐÃûÖÆ³ÉÆ·£¬°üÀ¨·þ×°²Ã¼ôÑù	243	Ë÷ÂíÀï	10	Ò»°ãÃ³Ò×	2757	Ç§¿Ë	407110	¼þ	293,423
202102	63079000	6301ÖÁ6307µÄÎ´ÁÐÃûÖÆ³ÉÆ·£¬°üÀ¨·þ×°²Ã¼ôÑù	244	ÄÏ·Ç	10	Ò»°ãÃ³Ò×	549833	Ç§¿Ë	91961492	¼þ	24,535,087
202102	63079000	6301ÖÁ6307µÄÎ´ÁÐÃûÖÆ³ÉÆ·£¬°üÀ¨·þ×°²Ã¼ôÑù	246	ËÕµ¤	10	Ò»°ãÃ³Ò×	112988	Ç§¿Ë	3310211	¼þ	3,728,809
202102	63079000	6301ÖÁ6307µÄÎ´ÁÐÃûÖÆ³ÉÆ·£¬°üÀ¨·þ×°²Ã¼ôÑù	247	Ì¹É£ÄáÑÇ	10	Ò»°ãÃ³Ò×	34158	Ç§¿Ë	1729703	¼þ	1,478,293
202102	63079000	6301ÖÁ6307µÄÎ´ÁÐÃûÖÆ³ÉÆ·£¬°üÀ¨·þ×°²Ã¼ôÑù	248	¶à¸ç	10	Ò»°ãÃ³Ò×	52740	Ç§¿Ë	17017500	¼þ	3,728,871
202102	63079000	6301ÖÁ6307µÄÎ´ÁÐÃûÖÆ³ÉÆ·£¬°üÀ¨·þ×°²Ã¼ôÑù	249	Í»ÄáË¹	10	Ò»°ãÃ³Ò×	11681	Ç§¿Ë	2777898	¼þ	471,858
202102	63079000	6301ÖÁ6307µÄÎ´ÁÐÃûÖÆ³ÉÆ·£¬°üÀ¨·þ×°²Ã¼ôÑù	250	ÎÚ¸É´ï	10	Ò»°ãÃ³Ò×	21144	Ç§¿Ë	3382660	¼þ	3,886,170
202102	63079000	6301ÖÁ6307µÄÎ´ÁÐÃûÖÆ³ÉÆ·£¬°üÀ¨·þ×°²Ã¼ôÑù	251	²¼»ùÄÉ·¨Ë÷	10	Ò»°ãÃ³Ò×	1095	Ç§¿Ë	99000	¼þ	183,129
202102	63079000	6301ÖÁ6307µÄÎ´ÁÐÃûÖÆ³ÉÆ·£¬°üÀ¨·þ×°²Ã¼ôÑù	252	¸Õ¹û(½ð)	10	Ò»°ãÃ³Ò×	9879	Ç§¿Ë	1002015	¼þ	2,442,130
202102	63079000	6301ÖÁ6307µÄÎ´ÁÐÃûÖÆ³ÉÆ·£¬°üÀ¨·þ×°²Ã¼ôÑù	253	ÔÞ±ÈÑÇ	10	Ò»°ãÃ³Ò×	33865	Ç§¿Ë	4982935	¼þ	3,076,874
202102	63079000	6301ÖÁ6307µÄÎ´ÁÐÃûÖÆ³ÉÆ·£¬°üÀ¨·þ×°²Ã¼ôÑù	254	½ò°Í²¼Î¤	10	Ò»°ãÃ³Ò×	5495	Ç§¿Ë	1313320	¼þ	382,578
202102	63079000	6301ÖÁ6307µÄÎ´ÁÐÃûÖÆ³ÉÆ·£¬°üÀ¨·þ×°²Ã¼ôÑù	260	ÄÏËÕµ¤¹²ºÍ¹ú	10	Ò»°ãÃ³Ò×	493	Ç§¿Ë	57200	¼þ	159,705
202102	63079000	6301ÖÁ6307µÄÎ´ÁÐÃûÖÆ³ÉÆ·£¬°üÀ¨·þ×°²Ã¼ôÑù	301	±ÈÀûÊ±	10	Ò»°ãÃ³Ò×	915503	Ç§¿Ë	63404602	¼þ	80,133,315
202102	63079000	6301ÖÁ6307µÄÎ´ÁÐÃûÖÆ³ÉÆ·£¬°üÀ¨·þ×°²Ã¼ôÑù	302	µ¤Âó	10	Ò»°ãÃ³Ò×	349556	Ç§¿Ë	20403421	¼þ	17,829,066
202102	63079000	6301ÖÁ6307µÄÎ´ÁÐÃûÖÆ³ÉÆ·£¬°üÀ¨·þ×°²Ã¼ôÑù	303	Ó¢¹ú	10	Ò»°ãÃ³Ò×	3977930	Ç§¿Ë	192982254	¼þ	249,075,904
202102	63079000	6301ÖÁ6307µÄÎ´ÁÐÃûÖÆ³ÉÆ·£¬°üÀ¨·þ×°²Ã¼ôÑù	304	µÂ¹ú	10	Ò»°ãÃ³Ò×	12420038	Ç§¿Ë	1314714755	¼þ	1,615,344,355
202102	63079000	6301ÖÁ6307µÄÎ´ÁÐÃûÖÆ³ÉÆ·£¬°üÀ¨·þ×°²Ã¼ôÑù	305	·¨¹ú	10	Ò»°ãÃ³Ò×	4111138	Ç§¿Ë	619101179	¼þ	285,515,269
202102	63079000	6301ÖÁ6307µÄÎ´ÁÐÃûÖÆ³ÉÆ·£¬°üÀ¨·þ×°²Ã¼ôÑù	306	°®¶ûÀ¼	10	Ò»°ãÃ³Ò×	352439	Ç§¿Ë	33072614	¼þ	30,147,136
202102	63079000	6301ÖÁ6307µÄÎ´ÁÐÃûÖÆ³ÉÆ·£¬°üÀ¨·þ×°²Ã¼ôÑù	307	Òâ´óÀû	10	Ò»°ãÃ³Ò×	1941335	Ç§¿Ë	213247264	¼þ	241,574,921
202102	63079000	6301ÖÁ6307µÄÎ´ÁÐÃûÖÆ³ÉÆ·£¬°üÀ¨·þ×°²Ã¼ôÑù	308	Â¬É­±¤	10	Ò»°ãÃ³Ò×	53818	Ç§¿Ë	6199761	¼þ	5,662,837
202102	63079000	6301ÖÁ6307µÄÎ´ÁÐÃûÖÆ³ÉÆ·£¬°üÀ¨·þ×°²Ã¼ôÑù	309	ºÉÀ¼	10	Ò»°ãÃ³Ò×	5743238	Ç§¿Ë	424976383	¼þ	463,984,725
202102	63079000	6301ÖÁ6307µÄÎ´ÁÐÃûÖÆ³ÉÆ·£¬°üÀ¨·þ×°²Ã¼ôÑù	310	Ï£À°	10	Ò»°ãÃ³Ò×	315654	Ç§¿Ë	28237527	¼þ	20,817,291
202102	63079000	6301ÖÁ6307µÄÎ´ÁÐÃûÖÆ³ÉÆ·£¬°üÀ¨·þ×°²Ã¼ôÑù	311	ÆÏÌÑÑÀ	10	Ò»°ãÃ³Ò×	618454	Ç§¿Ë	97903875	¼þ	46,276,568
202102	63079000	6301ÖÁ6307µÄÎ´ÁÐÃûÖÆ³ÉÆ·£¬°üÀ¨·þ×°²Ã¼ôÑù	312	Î÷°àÑÀ	10	Ò»°ãÃ³Ò×	4032671	Ç§¿Ë	518979857	¼þ	395,206,425
202102	63079000	6301ÖÁ6307µÄÎ´ÁÐÃûÖÆ³ÉÆ·£¬°üÀ¨·þ×°²Ã¼ôÑù	313	°¢¶û°ÍÄáÑÇ	10	Ò»°ãÃ³Ò×	8909	Ç§¿Ë	1288936	¼þ	645,024
202102	63079000	6301ÖÁ6307µÄÎ´ÁÐÃûÖÆ³ÉÆ·£¬°üÀ¨·þ×°²Ã¼ôÑù	315	°ÂµØÀû	10	Ò»°ãÃ³Ò×	998082	Ç§¿Ë	126587552	¼þ	151,691,354
202102	63079000	6301ÖÁ6307µÄÎ´ÁÐÃûÖÆ³ÉÆ·£¬°üÀ¨·þ×°²Ã¼ôÑù	316	±£¼ÓÀûÑÇ	10	Ò»°ãÃ³Ò×	74440	Ç§¿Ë	4015064	¼þ	3,274,718
202102	63079000	6301ÖÁ6307µÄÎ´ÁÐÃûÖÆ³ÉÆ·£¬°üÀ¨·þ×°²Ã¼ôÑù	318	·ÒÀ¼	10	Ò»°ãÃ³Ò×	563087	Ç§¿Ë	97225970	¼þ	60,177,745
202102	63079000	6301ÖÁ6307µÄÎ´ÁÐÃûÖÆ³ÉÆ·£¬°üÀ¨·þ×°²Ã¼ôÑù	321	ÐÙÑÀÀû	10	Ò»°ãÃ³Ò×	205852	Ç§¿Ë	19906055	¼þ	19,790,611
202102	63079000	6301ÖÁ6307µÄÎ´ÁÐÃûÖÆ³ÉÆ·£¬°üÀ¨·þ×°²Ã¼ôÑù	322	±ùµº	10	Ò»°ãÃ³Ò×	92	Ç§¿Ë	21220	¼þ	10,717
202102	63079000	6301ÖÁ6307µÄÎ´ÁÐÃûÖÆ³ÉÆ·£¬°üÀ¨·þ×°²Ã¼ôÑù	323	ÁÐÖ§¶ØÊ¿µÇ	10	Ò»°ãÃ³Ò×	1335	Ç§¿Ë	150000	¼þ	390,000
202102	63079000	6301ÖÁ6307µÄÎ´ÁÐÃûÖÆ³ÉÆ·£¬°üÀ¨·þ×°²Ã¼ôÑù	324	Âí¶úËû	10	Ò»°ãÃ³Ò×	18250	Ç§¿Ë	5054050	¼þ	1,403,067
202102	63079000	6301ÖÁ6307µÄÎ´ÁÐÃûÖÆ³ÉÆ·£¬°üÀ¨·þ×°²Ã¼ôÑù	325	Ä¦ÄÉ¸ç	10	Ò»°ãÃ³Ò×	14	Ç§¿Ë	2250	¼þ	4,065
202102	63079000	6301ÖÁ6307µÄÎ´ÁÐÃûÖÆ³ÉÆ·£¬°üÀ¨·þ×°²Ã¼ôÑù	326	Å²Íþ	10	Ò»°ãÃ³Ò×	504615	Ç§¿Ë	79139272	¼þ	25,515,738
202102	63079000	6301ÖÁ6307µÄÎ´ÁÐÃûÖÆ³ÉÆ·£¬°üÀ¨·þ×°²Ã¼ôÑù	327	²¨À¼	10	Ò»°ãÃ³Ò×	1020635	Ç§¿Ë	63398351	¼þ	76,944,398
202102	63079000	6301ÖÁ6307µÄÎ´ÁÐÃûÖÆ³ÉÆ·£¬°üÀ¨·þ×°²Ã¼ôÑù	328	ÂÞÂíÄáÑÇ	10	Ò»°ãÃ³Ò×	151922	Ç§¿Ë	19241927	¼þ	11,242,190
202102	63079000	6301ÖÁ6307µÄÎ´ÁÐÃûÖÆ³ÉÆ·£¬°üÀ¨·þ×°²Ã¼ôÑù	330	Èðµä	10	Ò»°ãÃ³Ò×	763206	Ç§¿Ë	105376186	¼þ	45,644,250
202102	63079000	6301ÖÁ6307µÄÎ´ÁÐÃûÖÆ³ÉÆ·£¬°üÀ¨·þ×°²Ã¼ôÑù	331	ÈðÊ¿	10	Ò»°ãÃ³Ò×	777971	Ç§¿Ë	113512095	¼þ	120,519,383
202102	63079000	6301ÖÁ6307µÄÎ´ÁÐÃûÖÆ³ÉÆ·£¬°üÀ¨·þ×°²Ã¼ôÑù	334	°®É³ÄáÑÇ	10	Ò»°ãÃ³Ò×	20028	Ç§¿Ë	3172551	¼þ	1,827,121
202102	63079000	6301ÖÁ6307µÄÎ´ÁÐÃûÖÆ³ÉÆ·£¬°üÀ¨·þ×°²Ã¼ôÑù	335	À­ÍÑÎ¬ÑÇ	10	Ò»°ãÃ³Ò×	22047	Ç§¿Ë	2064465	¼þ	1,902,783
202102	63079000	6301ÖÁ6307µÄÎ´ÁÐÃûÖÆ³ÉÆ·£¬°üÀ¨·þ×°²Ã¼ôÑù	336	Á¢ÌÕÍð	10	Ò»°ãÃ³Ò×	195867	Ç§¿Ë	20350292	¼þ	12,222,757
202102	63079000	6301ÖÁ6307µÄÎ´ÁÐÃûÖÆ³ÉÆ·£¬°üÀ¨·þ×°²Ã¼ôÑù	337	¸ñÂ³¼ªÑÇ	10	Ò»°ãÃ³Ò×	16064	Ç§¿Ë	4607541	¼þ	744,305
202102	63079000	6301ÖÁ6307µÄÎ´ÁÐÃûÖÆ³ÉÆ·£¬°üÀ¨·þ×°²Ã¼ôÑù	338	ÑÇÃÀÄáÑÇ	10	Ò»°ãÃ³Ò×	428	Ç§¿Ë	8732	¼þ	36,260
202102	63079000	6301ÖÁ6307µÄÎ´ÁÐÃûÖÆ³ÉÆ·£¬°üÀ¨·þ×°²Ã¼ôÑù	339	°¢Èû°Ý½®	10	Ò»°ãÃ³Ò×	54932	Ç§¿Ë	16091300	¼þ	1,684,940
202102	63079000	6301ÖÁ6307µÄÎ´ÁÐÃûÖÆ³ÉÆ·£¬°üÀ¨·þ×°²Ã¼ôÑù	340	°×¶íÂÞË¹	10	Ò»°ãÃ³Ò×	13404	Ç§¿Ë	2657840	¼þ	800,368
202102	63079000	6301ÖÁ6307µÄÎ´ÁÐÃûÖÆ³ÉÆ·£¬°üÀ¨·þ×°²Ã¼ôÑù	340	°×¶íÂÞË¹	11	¹ú¼Ò¼ä¡¢¹ú¼Ê×éÖ¯ÎÞ³¥Ô®ÖúºÍÔùËÍµÄÎï×Ê	25	Ç§¿Ë	504	¼þ	18,132
202102	63079000	6301ÖÁ6307µÄÎ´ÁÐÃûÖÆ³ÉÆ·£¬°üÀ¨·þ×°²Ã¼ôÑù	340	°×¶íÂÞË¹	12	ÆäËû¾èÔùÎï×Ê	102	Ç§¿Ë	30000	¼þ	33,000
202102	63079000	6301ÖÁ6307µÄÎ´ÁÐÃûÖÆ³ÉÆ·£¬°üÀ¨·þ×°²Ã¼ôÑù	343	Ä¦¶û¶àÍß	10	Ò»°ãÃ³Ò×	1582	Ç§¿Ë	420013	¼þ	154,966
202102	63079000	6301ÖÁ6307µÄÎ´ÁÐÃûÖÆ³ÉÆ·£¬°üÀ¨·þ×°²Ã¼ôÑù	344	¶íÂÞË¹Áª°î	10	Ò»°ãÃ³Ò×	499453	Ç§¿Ë	41683232	¼þ	26,925,850
202102	63079000	6301ÖÁ6307µÄÎ´ÁÐÃûÖÆ³ÉÆ·£¬°üÀ¨·þ×°²Ã¼ôÑù	347	ÎÚ¿ËÀ¼	10	Ò»°ãÃ³Ò×	103746	Ç§¿Ë	15878716	¼þ	4,055,422
202102	63079000	6301ÖÁ6307µÄÎ´ÁÐÃûÖÆ³ÉÆ·£¬°üÀ¨·þ×°²Ã¼ôÑù	350	Ë¹ÂåÎÄÄáÑÇ	10	Ò»°ãÃ³Ò×	433314	Ç§¿Ë	21286237	¼þ	19,301,392
202102	63079000	6301ÖÁ6307µÄÎ´ÁÐÃûÖÆ³ÉÆ·£¬°üÀ¨·þ×°²Ã¼ôÑù	351	¿ËÂÞµØÑÇ	10	Ò»°ãÃ³Ò×	33119	Ç§¿Ë	4147754	¼þ	2,976,771
202102	63079000	6301ÖÁ6307µÄÎ´ÁÐÃûÖÆ³ÉÆ·£¬°üÀ¨·þ×°²Ã¼ôÑù	352	½Ý¿Ë	10	Ò»°ãÃ³Ò×	516843	Ç§¿Ë	53187477	¼þ	62,590,414
202102	63079000	6301ÖÁ6307µÄÎ´ÁÐÃûÖÆ³ÉÆ·£¬°üÀ¨·þ×°²Ã¼ôÑù	353	Ë¹Âå·¥¿Ë	10	Ò»°ãÃ³Ò×	91139	Ç§¿Ë	6145684	¼þ	7,387,579
202102	63079000	6301ÖÁ6307µÄÎ´ÁÐÃûÖÆ³ÉÆ·£¬°üÀ¨·þ×°²Ã¼ôÑù	354	±±ÂíÆä¶Ù¹²ºÍ¹ú	10	Ò»°ãÃ³Ò×	8631	Ç§¿Ë	91482	¼þ	517,543
202102	63079000	6301ÖÁ6307µÄÎ´ÁÐÃûÖÆ³ÉÆ·£¬°üÀ¨·þ×°²Ã¼ôÑù	355	²¨ºÚ	10	Ò»°ãÃ³Ò×	645	Ç§¿Ë	110480	¼þ	43,089
202102	63079000	6301ÖÁ6307µÄÎ´ÁÐÃûÖÆ³ÉÆ·£¬°üÀ¨·þ×°²Ã¼ôÑù	358	Èû¶ûÎ¬ÑÇ	10	Ò»°ãÃ³Ò×	47487	Ç§¿Ë	6036759	¼þ	3,077,125
202102	63079000	6301ÖÁ6307µÄÎ´ÁÐÃûÖÆ³ÉÆ·£¬°üÀ¨·þ×°²Ã¼ôÑù	359	ºÚÉ½	10	Ò»°ãÃ³Ò×	135	Ç§¿Ë	21000	¼þ	14,962
202102	63079000	6301ÖÁ6307µÄÎ´ÁÐÃûÖÆ³ÉÆ·£¬°üÀ¨·þ×°²Ã¼ôÑù	402	°¢¸ùÍ¢	10	Ò»°ãÃ³Ò×	255093	Ç§¿Ë	61045764	¼þ	10,564,101
202102	63079000	6301ÖÁ6307µÄÎ´ÁÐÃûÖÆ³ÉÆ·£¬°üÀ¨·þ×°²Ã¼ôÑù	403	°¢Â³°Í	10	Ò»°ãÃ³Ò×	28	Ç§¿Ë	3000	¼þ	14,588
202102	63079000	6301ÖÁ6307µÄÎ´ÁÐÃûÖÆ³ÉÆ·£¬°üÀ¨·þ×°²Ã¼ôÑù	405	°Í°Í¶àË¹	10	Ò»°ãÃ³Ò×	1397	Ç§¿Ë	365040	¼þ	162,211
202102	63079000	6301ÖÁ6307µÄÎ´ÁÐÃûÖÆ³ÉÆ·£¬°üÀ¨·þ×°²Ã¼ôÑù	408	¶àÃñ×å²£ÀûÎ¬ÑÇ¹ú	10	Ò»°ãÃ³Ò×	105395	Ç§¿Ë	28905411	¼þ	4,105,134
202102	63079000	6301ÖÁ6307µÄÎ´ÁÐÃûÖÆ³ÉÆ·£¬°üÀ¨·þ×°²Ã¼ôÑù	408	¶àÃñ×å²£ÀûÎ¬ÑÇ¹ú	11	¹ú¼Ò¼ä¡¢¹ú¼Ê×éÖ¯ÎÞ³¥Ô®ÖúºÍÔùËÍµÄÎï×Ê	8170	Ç§¿Ë	2000000	¼þ	900,000
202102	63079000	6301ÖÁ6307µÄÎ´ÁÐÃûÖÆ³ÉÆ·£¬°üÀ¨·þ×°²Ã¼ôÑù	408	¶àÃñ×å²£ÀûÎ¬ÑÇ¹ú	12	ÆäËû¾èÔùÎï×Ê	30	Ç§¿Ë	10000	¼þ	6,484
202102	63079000	6301ÖÁ6307µÄÎ´ÁÐÃûÖÆ³ÉÆ·£¬°üÀ¨·þ×°²Ã¼ôÑù	410	°ÍÎ÷	10	Ò»°ãÃ³Ò×	840002	Ç§¿Ë	164596194	¼þ	48,269,396
202102	63079000	6301ÖÁ6307µÄÎ´ÁÐÃûÖÆ³ÉÆ·£¬°üÀ¨·þ×°²Ã¼ôÑù	410	°ÍÎ÷	12	ÆäËû¾èÔùÎï×Ê	213	Ç§¿Ë	50000	¼þ	100,000
202102	63079000	6301ÖÁ6307µÄÎ´ÁÐÃûÖÆ³ÉÆ·£¬°üÀ¨·þ×°²Ã¼ôÑù	412	ÖÇÀû	10	Ò»°ãÃ³Ò×	3402971	Ç§¿Ë	842978831	¼þ	144,221,932
202102	63079000	6301ÖÁ6307µÄÎ´ÁÐÃûÖÆ³ÉÆ·£¬°üÀ¨·þ×°²Ã¼ôÑù	413	¸çÂ×±ÈÑÇ	10	Ò»°ãÃ³Ò×	139324	Ç§¿Ë	17785046	¼þ	6,752,813
202102	63079000	6301ÖÁ6307µÄÎ´ÁÐÃûÖÆ³ÉÆ·£¬°üÀ¨·þ×°²Ã¼ôÑù	414	¶àÃ×Äá¿Ë	10	Ò»°ãÃ³Ò×	2862	Ç§¿Ë	702000	¼þ	178,822
202102	63079000	6301ÖÁ6307µÄÎ´ÁÐÃûÖÆ³ÉÆ·£¬°üÀ¨·þ×°²Ã¼ôÑù	414	¶àÃ×Äá¿Ë	11	¹ú¼Ò¼ä¡¢¹ú¼Ê×éÖ¯ÎÞ³¥Ô®ÖúºÍÔùËÍµÄÎï×Ê	508	Ç§¿Ë	111280	¼þ	95,241
202102	63079000	6301ÖÁ6307µÄÎ´ÁÐÃûÖÆ³ÉÆ·£¬°üÀ¨·þ×°²Ã¼ôÑù	415	¸çË¹´ïÀè¼Ó	10	Ò»°ãÃ³Ò×	96943	Ç§¿Ë	13301984	¼þ	4,796,320
202102	63079000	6301ÖÁ6307µÄÎ´ÁÐÃûÖÆ³ÉÆ·£¬°üÀ¨·þ×°²Ã¼ôÑù	416	¹Å°Í	10	Ò»°ãÃ³Ò×	1197	Ç§¿Ë	299200	¼þ	198,376
202102	63079000	6301ÖÁ6307µÄÎ´ÁÐÃûÖÆ³ÉÆ·£¬°üÀ¨·þ×°²Ã¼ôÑù	417	¿âÀ°Ë÷µº	10	Ò»°ãÃ³Ò×	3715	Ç§¿Ë	802500	¼þ	148,831
202102	63079000	6301ÖÁ6307µÄÎ´ÁÐÃûÖÆ³ÉÆ·£¬°üÀ¨·þ×°²Ã¼ôÑù	418	¶àÃ×Äá¼Ó¹²ºÍ¹ú	10	Ò»°ãÃ³Ò×	91362	Ç§¿Ë	20952183	¼þ	4,440,650
202102	63079000	6301ÖÁ6307µÄÎ´ÁÐÃûÖÆ³ÉÆ·£¬°üÀ¨·þ×°²Ã¼ôÑù	418	¶àÃ×Äá¼Ó¹²ºÍ¹ú	12	ÆäËû¾èÔùÎï×Ê	128	Ç§¿Ë	30000	¼þ	60,000
202102	63079000	6301ÖÁ6307µÄÎ´ÁÐÃûÖÆ³ÉÆ·£¬°üÀ¨·þ×°²Ã¼ôÑù	419	¶ò¹Ï¶à¶û	10	Ò»°ãÃ³Ò×	548095	Ç§¿Ë	128104843	¼þ	20,404,743
202102	63079000	6301ÖÁ6307µÄÎ´ÁÐÃûÖÆ³ÉÆ·£¬°üÀ¨·þ×°²Ã¼ôÑù	422	¹ÏµÂÂÞÆÕ	10	Ò»°ãÃ³Ò×	81	Ç§¿Ë	1822	¼þ	3,992
202102	63079000	6301ÖÁ6307µÄÎ´ÁÐÃûÖÆ³ÉÆ·£¬°üÀ¨·þ×°²Ã¼ôÑù	423	Î£µØÂíÀ­	10	Ò»°ãÃ³Ò×	248922	Ç§¿Ë	64693048	¼þ	13,546,985
202102	63079000	6301ÖÁ6307µÄÎ´ÁÐÃûÖÆ³ÉÆ·£¬°üÀ¨·þ×°²Ã¼ôÑù	424	¹çÑÇÄÇ	10	Ò»°ãÃ³Ò×	89373	Ç§¿Ë	24956490	¼þ	3,157,499
202102	63079000	6301ÖÁ6307µÄÎ´ÁÐÃûÖÆ³ÉÆ·£¬°üÀ¨·þ×°²Ã¼ôÑù	425	º£µØ	10	Ò»°ãÃ³Ò×	20429	Ç§¿Ë	362525	¼þ	320,001
202102	63079000	6301ÖÁ6307µÄÎ´ÁÐÃûÖÆ³ÉÆ·£¬°üÀ¨·þ×°²Ã¼ôÑù	426	ºé¶¼À­Ë¹	10	Ò»°ãÃ³Ò×	148766	Ç§¿Ë	35933535	¼þ	21,743,453
202102	63079000	6301ÖÁ6307µÄÎ´ÁÐÃûÖÆ³ÉÆ·£¬°üÀ¨·þ×°²Ã¼ôÑù	427	ÑÀÂò¼Ó	10	Ò»°ãÃ³Ò×	46774	Ç§¿Ë	10938872	¼þ	2,425,611
202102	63079000	6301ÖÁ6307µÄÎ´ÁÐÃûÖÆ³ÉÆ·£¬°üÀ¨·þ×°²Ã¼ôÑù	429	Ä«Î÷¸ç	10	Ò»°ãÃ³Ò×	3595443	Ç§¿Ë	681052805	¼þ	172,974,438
202102	63079000	6301ÖÁ6307µÄÎ´ÁÐÃûÖÆ³ÉÆ·£¬°üÀ¨·þ×°²Ã¼ôÑù	431	Äá¼ÓÀ­¹Ï	10	Ò»°ãÃ³Ò×	7134	Ç§¿Ë	2347584	¼þ	235,418
202102	63079000	6301ÖÁ6307µÄÎ´ÁÐÃûÖÆ³ÉÆ·£¬°üÀ¨·þ×°²Ã¼ôÑù	432	°ÍÄÃÂí	10	Ò»°ãÃ³Ò×	1208260	Ç§¿Ë	333236603	¼þ	45,876,660
202102	63079000	6301ÖÁ6307µÄÎ´ÁÐÃûÖÆ³ÉÆ·£¬°üÀ¨·þ×°²Ã¼ôÑù	433	°ÍÀ­¹ç	10	Ò»°ãÃ³Ò×	13028	Ç§¿Ë	830674	¼þ	681,599
202102	63079000	6301ÖÁ6307µÄÎ´ÁÐÃûÖÆ³ÉÆ·£¬°üÀ¨·þ×°²Ã¼ôÑù	434	ÃØÂ³	10	Ò»°ãÃ³Ò×	2601752	Ç§¿Ë	731074391	¼þ	95,655,044
202102	63079000	6301ÖÁ6307µÄÎ´ÁÐÃûÖÆ³ÉÆ·£¬°üÀ¨·þ×°²Ã¼ôÑù	435	²¨¶àÀè¸÷	10	Ò»°ãÃ³Ò×	23008	Ç§¿Ë	4808641	¼þ	806,871
202102	63079000	6301ÖÁ6307µÄÎ´ÁÐÃûÖÆ³ÉÆ·£¬°üÀ¨·þ×°²Ã¼ôÑù	437	Ê¥Â¬Î÷ÑÇ	10	Ò»°ãÃ³Ò×	38	Ç§¿Ë	20	¼þ	259
202102	63079000	6301ÖÁ6307µÄÎ´ÁÐÃûÖÆ³ÉÆ·£¬°üÀ¨·þ×°²Ã¼ôÑù	439	Ê¥ÎÄÉ­ÌØºÍ¸ñÁÖÄÉ¶¡Ë¹	10	Ò»°ãÃ³Ò×	159	Ç§¿Ë	35160	¼þ	13,299
202102	63079000	6301ÖÁ6307µÄÎ´ÁÐÃûÖÆ³ÉÆ·£¬°üÀ¨·þ×°²Ã¼ôÑù	440	Èø¶ûÍß¶à	10	Ò»°ãÃ³Ò×	289284	Ç§¿Ë	64381334	¼þ	13,551,116
202102	63079000	6301ÖÁ6307µÄÎ´ÁÐÃûÖÆ³ÉÆ·£¬°üÀ¨·þ×°²Ã¼ôÑù	441	ËÕÀïÄÏ	10	Ò»°ãÃ³Ò×	4026	Ç§¿Ë	984000	¼þ	153,713
202102	63079000	6301ÖÁ6307µÄÎ´ÁÐÃûÖÆ³ÉÆ·£¬°üÀ¨·þ×°²Ã¼ôÑù	442	ÌØÁ¢Äá´ïºÍ¶à°Í¸ç	10	Ò»°ãÃ³Ò×	10906	Ç§¿Ë	1714473	¼þ	653,446
202102	63079000	6301ÖÁ6307µÄÎ´ÁÐÃûÖÆ³ÉÆ·£¬°üÀ¨·þ×°²Ã¼ôÑù	444	ÎÚÀ­¹ç	10	Ò»°ãÃ³Ò×	94231	Ç§¿Ë	12996152	¼þ	2,394,771
202102	63079000	6301ÖÁ6307µÄÎ´ÁÐÃûÖÆ³ÉÆ·£¬°üÀ¨·þ×°²Ã¼ôÑù	445	Î¯ÄÚÈðÀ­	10	Ò»°ãÃ³Ò×	13955	Ç§¿Ë	2347420	¼þ	3,357,729
202102	63079000	6301ÖÁ6307µÄÎ´ÁÐÃûÖÆ³ÉÆ·£¬°üÀ¨·þ×°²Ã¼ôÑù	501	¼ÓÄÃ´ó	10	Ò»°ãÃ³Ò×	3061480	Ç§¿Ë	284472909	¼þ	209,610,687
202102	63079000	6301ÖÁ6307µÄÎ´ÁÐÃûÖÆ³ÉÆ·£¬°üÀ¨·þ×°²Ã¼ôÑù	502	ÃÀ¹ú	10	Ò»°ãÃ³Ò×	30403931	Ç§¿Ë	1412519022	¼þ	1,658,644,807
202102	63079000	6301ÖÁ6307µÄÎ´ÁÐÃûÖÆ³ÉÆ·£¬°üÀ¨·þ×°²Ã¼ôÑù	601	°Ä´óÀûÑÇ	10	Ò»°ãÃ³Ò×	2493545	Ç§¿Ë	63084036	¼þ	107,856,936
202102	63079000	6301ÖÁ6307µÄÎ´ÁÐÃûÖÆ³ÉÆ·£¬°üÀ¨·þ×°²Ã¼ôÑù	602	¿â¿ËÈºµº	10	Ò»°ãÃ³Ò×	18	Ç§¿Ë	336	¼þ	1,139
202102	63079000	6301ÖÁ6307µÄÎ´ÁÐÃûÖÆ³ÉÆ·£¬°üÀ¨·þ×°²Ã¼ôÑù	603	ì³¼Ã	10	Ò»°ãÃ³Ò×	762	Ç§¿Ë	106550	¼þ	58,179
202102	63079000	6301ÖÁ6307µÄÎ´ÁÐÃûÖÆ³ÉÆ·£¬°üÀ¨·þ×°²Ã¼ôÑù	606	è§Â³	10	Ò»°ãÃ³Ò×	155	Ç§¿Ë	1100	¼þ	5,734
202102	63079000	6301ÖÁ6307µÄÎ´ÁÐÃûÖÆ³ÉÆ·£¬°üÀ¨·þ×°²Ã¼ôÑù	607	ÐÂ¿¦Àï¶àÄáÑÇ	10	Ò»°ãÃ³Ò×	1086	Ç§¿Ë	180150	¼þ	68,814
202102	63079000	6301ÖÁ6307µÄÎ´ÁÐÃûÖÆ³ÉÆ·£¬°üÀ¨·þ×°²Ã¼ôÑù	609	ÐÂÎ÷À¼	10	Ò»°ãÃ³Ò×	310142	Ç§¿Ë	8891071	¼þ	13,205,120
202102	63079000	6301ÖÁ6307µÄÎ´ÁÐÃûÖÆ³ÉÆ·£¬°üÀ¨·þ×°²Ã¼ôÑù	611	°Í²¼ÑÇÐÂ¼¸ÄÚÑÇ	10	Ò»°ãÃ³Ò×	20686	Ç§¿Ë	1005700	¼þ	874,176
202102	63079000	6301ÖÁ6307µÄÎ´ÁÐÃûÖÆ³ÉÆ·£¬°üÀ¨·þ×°²Ã¼ôÑù	613	ËùÂÞÃÅÈºµº	10	Ò»°ãÃ³Ò×	24	Ç§¿Ë	5000	¼þ	1,277
202102	63079000	6301ÖÁ6307µÄÎ´ÁÐÃûÖÆ³ÉÆ·£¬°üÀ¨·þ×°²Ã¼ôÑù	620	ÃÜ¿ËÂÞÄáÎ÷ÑÇÁª°î	10	Ò»°ãÃ³Ò×	6	Ç§¿Ë	2000	¼þ	389
202102	63079000	6301ÖÁ6307µÄÎ´ÁÐÃûÖÆ³ÉÆ·£¬°üÀ¨·þ×°²Ã¼ôÑù	623	·¨Êô²¨ÀûÄáÎ÷ÑÇ	10	Ò»°ãÃ³Ò×	7414	Ç§¿Ë	2071480	¼þ	417,714
202102	63079000	6301ÖÁ6307µÄÎ´ÁÐÃûÖÆ³ÉÆ·£¬°üÀ¨·þ×°²Ã¼ôÑù	699	´óÑóÖÞÆäËû¹ú¼Ò(µØÇø)	10	Ò»°ãÃ³Ò×	607	Ç§¿Ë	101506	¼þ	38,995
202103	63079000	6301ÖÁ6307µÄÎ´ÁÐÃûÖÆ³ÉÆ·£¬°üÀ¨·þ×°²Ã¼ôÑù	101	°¢¸»º¹	10	Ò»°ãÃ³Ò×	9	Ç§¿Ë	2000	¼þ	983
202103	63079000	6301ÖÁ6307µÄÎ´ÁÐÃûÖÆ³ÉÆ·£¬°üÀ¨·þ×°²Ã¼ôÑù	102	°ÍÁÖ	10	Ò»°ãÃ³Ò×	21489	Ç§¿Ë	4679983	¼þ	757,990
202103	63079000	6301ÖÁ6307µÄÎ´ÁÐÃûÖÆ³ÉÆ·£¬°üÀ¨·þ×°²Ã¼ôÑù	103	ÃÏ¼ÓÀ­¹ú	10	Ò»°ãÃ³Ò×	31374	Ç§¿Ë	2964519	¼þ	2,858,664
202103	63079000	6301ÖÁ6307µÄÎ´ÁÐÃûÖÆ³ÉÆ·£¬°üÀ¨·þ×°²Ã¼ôÑù	104	²»µ¤	10	Ò»°ãÃ³Ò×	52	Ç§¿Ë	1710	¼þ	11,098
202103	63079000	6301ÖÁ6307µÄÎ´ÁÐÃûÖÆ³ÉÆ·£¬°üÀ¨·þ×°²Ã¼ôÑù	105	ÎÄÀ³	10	Ò»°ãÃ³Ò×	6112	Ç§¿Ë	1628714	¼þ	117,997
202103	63079000	6301ÖÁ6307µÄÎ´ÁÐÃûÖÆ³ÉÆ·£¬°üÀ¨·þ×°²Ã¼ôÑù	106	Ãåµé	10	Ò»°ãÃ³Ò×	127672	Ç§¿Ë	33035777	¼þ	4,184,655
202103	63079000	6301ÖÁ6307µÄÎ´ÁÐÃûÖÆ³ÉÆ·£¬°üÀ¨·þ×°²Ã¼ôÑù	106	Ãåµé	12	ÆäËû¾èÔùÎï×Ê	640	Ç§¿Ë	119000	¼þ	124,000
202103	63079000	6301ÖÁ6307µÄÎ´ÁÐÃûÖÆ³ÉÆ·£¬°üÀ¨·þ×°²Ã¼ôÑù	107	¼íÆÒÕ¯	10	Ò»°ãÃ³Ò×	131577	Ç§¿Ë	12320803	¼þ	10,510,847
202103	63079000	6301ÖÁ6307µÄÎ´ÁÐÃûÖÆ³ÉÆ·£¬°üÀ¨·þ×°²Ã¼ôÑù	108	ÈûÆÖÂ·Ë¹	10	Ò»°ãÃ³Ò×	7540	Ç§¿Ë	828126	¼þ	623,644
202103	63079000	6301ÖÁ6307µÄÎ´ÁÐÃûÖÆ³ÉÆ·£¬°üÀ¨·þ×°²Ã¼ôÑù	110	ÖÐ¹úÏã¸Û	10	Ò»°ãÃ³Ò×	212396	Ç§¿Ë	34375425	¼þ	19,667,402
202103	63079000	6301ÖÁ6307µÄÎ´ÁÐÃûÖÆ³ÉÆ·£¬°üÀ¨·þ×°²Ã¼ôÑù	111	Ó¡¶È	10	Ò»°ãÃ³Ò×	296944	Ç§¿Ë	11863012	¼þ	13,773,957
202103	63079000	6301ÖÁ6307µÄÎ´ÁÐÃûÖÆ³ÉÆ·£¬°üÀ¨·þ×°²Ã¼ôÑù	112	Ó¡¶ÈÄáÎ÷ÑÇ	10	Ò»°ãÃ³Ò×	2704005	Ç§¿Ë	760675702	¼þ	146,416,976
202103	63079000	6301ÖÁ6307µÄÎ´ÁÐÃûÖÆ³ÉÆ·£¬°üÀ¨·þ×°²Ã¼ôÑù	113	ÒÁÀÊ	10	Ò»°ãÃ³Ò×	63787	Ç§¿Ë	10706877	¼þ	2,454,083
202103	63079000	6301ÖÁ6307µÄÎ´ÁÐÃûÖÆ³ÉÆ·£¬°üÀ¨·þ×°²Ã¼ôÑù	114	ÒÁÀ­¿Ë	10	Ò»°ãÃ³Ò×	436481	Ç§¿Ë	117782246	¼þ	16,303,765
202103	63079000	6301ÖÁ6307µÄÎ´ÁÐÃûÖÆ³ÉÆ·£¬°üÀ¨·þ×°²Ã¼ôÑù	115	ÒÔÉ«ÁÐ	10	Ò»°ãÃ³Ò×	280864	Ç§¿Ë	62542770	¼þ	12,502,780
202103	63079000	6301ÖÁ6307µÄÎ´ÁÐÃûÖÆ³ÉÆ·£¬°üÀ¨·þ×°²Ã¼ôÑù	116	ÈÕ±¾	10	Ò»°ãÃ³Ò×	9111764	Ç§¿Ë	1607738404	¼þ	611,925,190
202103	63079000	6301ÖÁ6307µÄÎ´ÁÐÃûÖÆ³ÉÆ·£¬°üÀ¨·þ×°²Ã¼ôÑù	117	Ô¼µ©	10	Ò»°ãÃ³Ò×	67018	Ç§¿Ë	18296239	¼þ	2,889,590
202103	63079000	6301ÖÁ6307µÄÎ´ÁÐÃûÖÆ³ÉÆ·£¬°üÀ¨·þ×°²Ã¼ôÑù	118	¿ÆÍþÌØ	10	Ò»°ãÃ³Ò×	105651	Ç§¿Ë	25297340	¼þ	3,604,151
202103	63079000	6301ÖÁ6307µÄÎ´ÁÐÃûÖÆ³ÉÆ·£¬°üÀ¨·þ×°²Ã¼ôÑù	119	ÀÏÎÎ	10	Ò»°ãÃ³Ò×	5952	Ç§¿Ë	1603815	¼þ	165,436
202103	63079000	6301ÖÁ6307µÄÎ´ÁÐÃûÖÆ³ÉÆ·£¬°üÀ¨·þ×°²Ã¼ôÑù	120	Àè°ÍÄÛ	10	Ò»°ãÃ³Ò×	33678	Ç§¿Ë	6795754	¼þ	5,295,630
202103	63079000	6301ÖÁ6307µÄÎ´ÁÐÃûÖÆ³ÉÆ·£¬°üÀ¨·þ×°²Ã¼ôÑù	121	ÖÐ¹ú°ÄÃÅ	10	Ò»°ãÃ³Ò×	72125	Ç§¿Ë	17984596	¼þ	5,415,301
202103	63079000	6301ÖÁ6307µÄÎ´ÁÐÃûÖÆ³ÉÆ·£¬°üÀ¨·þ×°²Ã¼ôÑù	122	ÂíÀ´Î÷ÑÇ	10	Ò»°ãÃ³Ò×	1565904	Ç§¿Ë	371248562	¼þ	86,214,793
202103	63079000	6301ÖÁ6307µÄÎ´ÁÐÃûÖÆ³ÉÆ·£¬°üÀ¨·þ×°²Ã¼ôÑù	123	Âí¶û´ú·ò	10	Ò»°ãÃ³Ò×	1141	Ç§¿Ë	246826	¼þ	74,443
202103	63079000	6301ÖÁ6307µÄÎ´ÁÐÃûÖÆ³ÉÆ·£¬°üÀ¨·þ×°²Ã¼ôÑù	124	ÃÉ¹Å	10	Ò»°ãÃ³Ò×	18079	Ç§¿Ë	39381	¼þ	49,628
202103	63079000	6301ÖÁ6307µÄÎ´ÁÐÃûÖÆ³ÉÆ·£¬°üÀ¨·þ×°²Ã¼ôÑù	124	ÃÉ¹Å	12	ÆäËû¾èÔùÎï×Ê	465	Ç§¿Ë	110000	¼þ	90,000
202103	63079000	6301ÖÁ6307µÄÎ´ÁÐÃûÖÆ³ÉÆ·£¬°üÀ¨·þ×°²Ã¼ôÑù	125	Äá²´¶ûÁª°îÃñÖ÷¹²ºÍ¹ú	10	Ò»°ãÃ³Ò×	12605	Ç§¿Ë	3378708	¼þ	796,337
202103	63079000	6301ÖÁ6307µÄÎ´ÁÐÃûÖÆ³ÉÆ·£¬°üÀ¨·þ×°²Ã¼ôÑù	126	°¢Âü	10	Ò»°ãÃ³Ò×	55206	Ç§¿Ë	14657446	¼þ	2,516,112
202103	63079000	6301ÖÁ6307µÄÎ´ÁÐÃûÖÆ³ÉÆ·£¬°üÀ¨·þ×°²Ã¼ôÑù	127	°Í»ùË¹Ì¹	10	Ò»°ãÃ³Ò×	68163	Ç§¿Ë	5117153	¼þ	2,995,204
202103	63079000	6301ÖÁ6307µÄÎ´ÁÐÃûÖÆ³ÉÆ·£¬°üÀ¨·þ×°²Ã¼ôÑù	129	·ÆÂÉ±ö	10	Ò»°ãÃ³Ò×	3235176	Ç§¿Ë	935678973	¼þ	122,565,887
202103	63079000	6301ÖÁ6307µÄÎ´ÁÐÃûÖÆ³ÉÆ·£¬°üÀ¨·þ×°²Ã¼ôÑù	130	¿¨Ëþ¶û	10	Ò»°ãÃ³Ò×	203955	Ç§¿Ë	55620407	¼þ	7,441,365
202103	63079000	6301ÖÁ6307µÄÎ´ÁÐÃûÖÆ³ÉÆ·£¬°üÀ¨·þ×°²Ã¼ôÑù	131	É³ÌØ°¢À­²®	10	Ò»°ãÃ³Ò×	940365	Ç§¿Ë	184088492	¼þ	112,828,196
202103	63079000	6301ÖÁ6307µÄÎ´ÁÐÃûÖÆ³ÉÆ·£¬°üÀ¨·þ×°²Ã¼ôÑù	132	ÐÂ¼ÓÆÂ	10	Ò»°ãÃ³Ò×	345989	Ç§¿Ë	76144495	¼þ	30,403,178
202103	63079000	6301ÖÁ6307µÄÎ´ÁÐÃûÖÆ³ÉÆ·£¬°üÀ¨·þ×°²Ã¼ôÑù	133	º«¹ú	10	Ò»°ãÃ³Ò×	1684048	Ç§¿Ë	225787862	¼þ	88,399,745
202103	63079000	6301ÖÁ6307µÄÎ´ÁÐÃûÖÆ³ÉÆ·£¬°üÀ¨·þ×°²Ã¼ôÑù	134	Ë¹ÀïÀ¼¿¨	10	Ò»°ãÃ³Ò×	35923	Ç§¿Ë	7826575	¼þ	2,444,176
202103	63079000	6301ÖÁ6307µÄÎ´ÁÐÃûÖÆ³ÉÆ·£¬°üÀ¨·þ×°²Ã¼ôÑù	136	Ì©¹ú	10	Ò»°ãÃ³Ò×	686214	Ç§¿Ë	62819832	¼þ	27,579,020
202103	63079000	6301ÖÁ6307µÄÎ´ÁÐÃûÖÆ³ÉÆ·£¬°üÀ¨·þ×°²Ã¼ôÑù	137	ÍÁ¶úÆä	10	Ò»°ãÃ³Ò×	30135	Ç§¿Ë	1910901	¼þ	2,525,792
202103	63079000	6301ÖÁ6307µÄÎ´ÁÐÃûÖÆ³ÉÆ·£¬°üÀ¨·þ×°²Ã¼ôÑù	138	°¢ÁªÇõ	10	Ò»°ãÃ³Ò×	2471232	Ç§¿Ë	686483724	¼þ	105,653,976
202103	63079000	6301ÖÁ6307µÄÎ´ÁÐÃûÖÆ³ÉÆ·£¬°üÀ¨·þ×°²Ã¼ôÑù	139	Ò²ÃÅ	10	Ò»°ãÃ³Ò×	1587	Ç§¿Ë	321830	¼þ	75,358
202103	63079000	6301ÖÁ6307µÄÎ´ÁÐÃûÖÆ³ÉÆ·£¬°üÀ¨·þ×°²Ã¼ôÑù	141	Ô½ÄÏ	10	Ò»°ãÃ³Ò×	933235	Ç§¿Ë	52636464	¼þ	72,497,815
202103	63079000	6301ÖÁ6307µÄÎ´ÁÐÃûÖÆ³ÉÆ·£¬°üÀ¨·þ×°²Ã¼ôÑù	141	Ô½ÄÏ	12	ÆäËû¾èÔùÎï×Ê	449	Ç§¿Ë	93000	¼þ	65,100
202103	63079000	6301ÖÁ6307µÄÎ´ÁÐÃûÖÆ³ÉÆ·£¬°üÀ¨·þ×°²Ã¼ôÑù	143	ÖÐ¹úÌ¨Íå	10	Ò»°ãÃ³Ò×	259429	Ç§¿Ë	39429242	¼þ	11,143,052
202103	63079000	6301ÖÁ6307µÄÎ´ÁÐÃûÖÆ³ÉÆ·£¬°üÀ¨·þ×°²Ã¼ôÑù	144	¶«µÛãë	10	Ò»°ãÃ³Ò×	6936	Ç§¿Ë	1938900	¼þ	165,196
202103	63079000	6301ÖÁ6307µÄÎ´ÁÐÃûÖÆ³ÉÆ·£¬°üÀ¨·þ×°²Ã¼ôÑù	145	¹þÈø¿ËË¹Ì¹	10	Ò»°ãÃ³Ò×	64088	Ç§¿Ë	10926883	¼þ	3,626,370
202103	63079000	6301ÖÁ6307µÄÎ´ÁÐÃûÖÆ³ÉÆ·£¬°üÀ¨·þ×°²Ã¼ôÑù	146	¼ª¶û¼ªË¹Ë¹Ì¹	10	Ò»°ãÃ³Ò×	21395	Ç§¿Ë	1432410	¼þ	6,958,016
202103	63079000	6301ÖÁ6307µÄÎ´ÁÐÃûÖÆ³ÉÆ·£¬°üÀ¨·þ×°²Ã¼ôÑù	146	¼ª¶û¼ªË¹Ë¹Ì¹	11	¹ú¼Ò¼ä¡¢¹ú¼Ê×éÖ¯ÎÞ³¥Ô®ÖúºÍÔùËÍµÄÎï×Ê	6032	Ç§¿Ë	400000	¼þ	873,000
202103	63079000	6301ÖÁ6307µÄÎ´ÁÐÃûÖÆ³ÉÆ·£¬°üÀ¨·þ×°²Ã¼ôÑù	147	Ëþ¼ª¿ËË¹Ì¹	10	Ò»°ãÃ³Ò×	36	Ç§¿Ë	30000	¼þ	12,600
202103	63079000	6301ÖÁ6307µÄÎ´ÁÐÃûÖÆ³ÉÆ·£¬°üÀ¨·þ×°²Ã¼ôÑù	147	Ëþ¼ª¿ËË¹Ì¹	11	¹ú¼Ò¼ä¡¢¹ú¼Ê×éÖ¯ÎÞ³¥Ô®ÖúºÍÔùËÍµÄÎï×Ê	2790	Ç§¿Ë	500000	¼þ	1,100,000
202103	63079000	6301ÖÁ6307µÄÎ´ÁÐÃûÖÆ³ÉÆ·£¬°üÀ¨·þ×°²Ã¼ôÑù	148	ÍÁ¿âÂüË¹Ì¹	10	Ò»°ãÃ³Ò×	10	Ç§¿Ë	15	¼þ	483
202103	63079000	6301ÖÁ6307µÄÎ´ÁÐÃûÖÆ³ÉÆ·£¬°üÀ¨·þ×°²Ã¼ôÑù	149	ÎÚ×È±ð¿ËË¹Ì¹	10	Ò»°ãÃ³Ò×	4260	Ç§¿Ë	897058	¼þ	92,362
202103	63079000	6301ÖÁ6307µÄÎ´ÁÐÃûÖÆ³ÉÆ·£¬°üÀ¨·þ×°²Ã¼ôÑù	201	°¢¶û¼°ÀûÑÇ	10	Ò»°ãÃ³Ò×	94130	Ç§¿Ë	21703940	¼þ	4,974,274
202103	63079000	6301ÖÁ6307µÄÎ´ÁÐÃûÖÆ³ÉÆ·£¬°üÀ¨·þ×°²Ã¼ôÑù	202	°²¸çÀ­	10	Ò»°ãÃ³Ò×	189480	Ç§¿Ë	53569562	¼þ	10,579,924
202103	63079000	6301ÖÁ6307µÄÎ´ÁÐÃûÖÆ³ÉÆ·£¬°üÀ¨·þ×°²Ã¼ôÑù	203	±´Äþ	10	Ò»°ãÃ³Ò×	16376	Ç§¿Ë	5292280	¼þ	530,826
202103	63079000	6301ÖÁ6307µÄÎ´ÁÐÃûÖÆ³ÉÆ·£¬°üÀ¨·þ×°²Ã¼ôÑù	204	²©´ÄÍßÄÉ	10	Ò»°ãÃ³Ò×	13821	Ç§¿Ë	2258458	¼þ	2,299,341
202103	63079000	6301ÖÁ6307µÄÎ´ÁÐÃûÖÆ³ÉÆ·£¬°üÀ¨·þ×°²Ã¼ôÑù	206	¿¦ÂóÂ¡	10	Ò»°ãÃ³Ò×	3235	Ç§¿Ë	691480	¼þ	397,542
202103	63079000	6301ÖÁ6307µÄÎ´ÁÐÃûÖÆ³ÉÆ·£¬°üÀ¨·þ×°²Ã¼ôÑù	211	Õ§µÃ	10	Ò»°ãÃ³Ò×	7264	Ç§¿Ë	1470210	¼þ	4,245,329
202103	63079000	6301ÖÁ6307µÄÎ´ÁÐÃûÖÆ³ÉÆ·£¬°üÀ¨·þ×°²Ã¼ôÑù	212	¿ÆÄ¦ÂÞ	11	¹ú¼Ò¼ä¡¢¹ú¼Ê×éÖ¯ÎÞ³¥Ô®ÖúºÍÔùËÍµÄÎï×Ê	1065	Ç§¿Ë	285000	¼þ	345,000
202103	63079000	6301ÖÁ6307µÄÎ´ÁÐÃûÖÆ³ÉÆ·£¬°üÀ¨·þ×°²Ã¼ôÑù	212	¿ÆÄ¦ÂÞ	12	ÆäËû¾èÔùÎï×Ê	1398	Ç§¿Ë	173590	¼þ	384,613
202103	63079000	6301ÖÁ6307µÄÎ´ÁÐÃûÖÆ³ÉÆ·£¬°üÀ¨·þ×°²Ã¼ôÑù	213	¸Õ¹û(²¼)	10	Ò»°ãÃ³Ò×	8934	Ç§¿Ë	2770000	¼þ	412,746
202103	63079000	6301ÖÁ6307µÄÎ´ÁÐÃûÖÆ³ÉÆ·£¬°üÀ¨·þ×°²Ã¼ôÑù	214	¼ª²¼Ìá	10	Ò»°ãÃ³Ò×	6361	Ç§¿Ë	254062	¼þ	1,226,120
202103	63079000	6301ÖÁ6307µÄÎ´ÁÐÃûÖÆ³ÉÆ·£¬°üÀ¨·þ×°²Ã¼ôÑù	215	°£¼°	10	Ò»°ãÃ³Ò×	99349	Ç§¿Ë	139037	¼þ	2,370,311
202103	63079000	6301ÖÁ6307µÄÎ´ÁÐÃûÖÆ³ÉÆ·£¬°üÀ¨·þ×°²Ã¼ôÑù	217	°£Èû¶í±ÈÑÇ	10	Ò»°ãÃ³Ò×	41790	Ç§¿Ë	2811389	¼þ	7,832,832
202103	63079000	6301ÖÁ6307µÄÎ´ÁÐÃûÖÆ³ÉÆ·£¬°üÀ¨·þ×°²Ã¼ôÑù	218	¼ÓÅî	10	Ò»°ãÃ³Ò×	44032	Ç§¿Ë	8032400	¼þ	2,788,856
202103	63079000	6301ÖÁ6307µÄÎ´ÁÐÃûÖÆ³ÉÆ·£¬°üÀ¨·þ×°²Ã¼ôÑù	219	¸Ô±ÈÑÇ	10	Ò»°ãÃ³Ò×	8	Ç§¿Ë	2	¼þ	111
202103	63079000	6301ÖÁ6307µÄÎ´ÁÐÃûÖÆ³ÉÆ·£¬°üÀ¨·þ×°²Ã¼ôÑù	220	¼ÓÄÉ	10	Ò»°ãÃ³Ò×	848463	Ç§¿Ë	250086257	¼þ	35,682,371
202103	63079000	6301ÖÁ6307µÄÎ´ÁÐÃûÖÆ³ÉÆ·£¬°üÀ¨·þ×°²Ã¼ôÑù	221	¼¸ÄÚÑÇ	10	Ò»°ãÃ³Ò×	15355	Ç§¿Ë	3756381	¼þ	1,382,003
202103	63079000	6301ÖÁ6307µÄÎ´ÁÐÃûÖÆ³ÉÆ·£¬°üÀ¨·þ×°²Ã¼ôÑù	223	¿ÆÌØµÏÍß	10	Ò»°ãÃ³Ò×	50726	Ç§¿Ë	13844940	¼þ	2,467,726
202103	63079000	6301ÖÁ6307µÄÎ´ÁÐÃûÖÆ³ÉÆ·£¬°üÀ¨·þ×°²Ã¼ôÑù	224	¿ÏÄáÑÇ	10	Ò»°ãÃ³Ò×	37385	Ç§¿Ë	12965898	¼þ	2,211,277
202103	63079000	6301ÖÁ6307µÄÎ´ÁÐÃûÖÆ³ÉÆ·£¬°üÀ¨·þ×°²Ã¼ôÑù	225	Àû±ÈÀïÑÇ	10	Ò»°ãÃ³Ò×	44	Ç§¿Ë	8300	¼þ	2,908
202103	63079000	6301ÖÁ6307µÄÎ´ÁÐÃûÖÆ³ÉÆ·£¬°üÀ¨·þ×°²Ã¼ôÑù	226	Àû±ÈÑÇ	10	Ò»°ãÃ³Ò×	26262	Ç§¿Ë	41779	¼þ	586,306
202103	63079000	6301ÖÁ6307µÄÎ´ÁÐÃûÖÆ³ÉÆ·£¬°üÀ¨·þ×°²Ã¼ôÑù	227	Âí´ï¼ÓË¹¼Ó	10	Ò»°ãÃ³Ò×	2541	Ç§¿Ë	457000	¼þ	139,217
202103	63079000	6301ÖÁ6307µÄÎ´ÁÐÃûÖÆ³ÉÆ·£¬°üÀ¨·þ×°²Ã¼ôÑù	228	ÂíÀ­Î¬	10	Ò»°ãÃ³Ò×	444	Ç§¿Ë	59400	¼þ	181,049
202103	63079000	6301ÖÁ6307µÄÎ´ÁÐÃûÖÆ³ÉÆ·£¬°üÀ¨·þ×°²Ã¼ôÑù	228	ÂíÀ­Î¬	11	¹ú¼Ò¼ä¡¢¹ú¼Ê×éÖ¯ÎÞ³¥Ô®ÖúºÍÔùËÍµÄÎï×Ê	541	Ç§¿Ë	51500	¼þ	328,000
202103	63079000	6301ÖÁ6307µÄÎ´ÁÐÃûÖÆ³ÉÆ·£¬°üÀ¨·þ×°²Ã¼ôÑù	229	ÂíÀï	10	Ò»°ãÃ³Ò×	1985	Ç§¿Ë	313250	¼þ	144,683
202103	63079000	6301ÖÁ6307µÄÎ´ÁÐÃûÖÆ³ÉÆ·£¬°üÀ¨·þ×°²Ã¼ôÑù	230	Ã«ÀïËþÄáÑÇ	10	Ò»°ãÃ³Ò×	3726	Ç§¿Ë	1120176	¼þ	108,257
202103	63079000	6301ÖÁ6307µÄÎ´ÁÐÃûÖÆ³ÉÆ·£¬°üÀ¨·þ×°²Ã¼ôÑù	231	Ã«ÀïÇóË¹	10	Ò»°ãÃ³Ò×	22389	Ç§¿Ë	5461924	¼þ	1,011,185
202103	63079000	6301ÖÁ6307µÄÎ´ÁÐÃûÖÆ³ÉÆ·£¬°üÀ¨·þ×°²Ã¼ôÑù	232	Ä¦Âå¸ç	10	Ò»°ãÃ³Ò×	11869	Ç§¿Ë	148550	¼þ	651,083
202103	63079000	6301ÖÁ6307µÄÎ´ÁÐÃûÖÆ³ÉÆ·£¬°üÀ¨·þ×°²Ã¼ôÑù	233	ÄªÉ£±È¿Ë	10	Ò»°ãÃ³Ò×	89422	Ç§¿Ë	23854636	¼þ	13,891,289
202103	63079000	6301ÖÁ6307µÄÎ´ÁÐÃûÖÆ³ÉÆ·£¬°üÀ¨·þ×°²Ã¼ôÑù	234	ÄÉÃ×±ÈÑÇ	10	Ò»°ãÃ³Ò×	7886	Ç§¿Ë	1061140	¼þ	2,451,121
202103	63079000	6301ÖÁ6307µÄÎ´ÁÐÃûÖÆ³ÉÆ·£¬°üÀ¨·þ×°²Ã¼ôÑù	235	ÄáÈÕ¶û	10	Ò»°ãÃ³Ò×	2250	Ç§¿Ë	750000	¼þ	58,130
202103	63079000	6301ÖÁ6307µÄÎ´ÁÐÃûÖÆ³ÉÆ·£¬°üÀ¨·þ×°²Ã¼ôÑù	236	ÄáÈÕÀûÑÇ	10	Ò»°ãÃ³Ò×	119484	Ç§¿Ë	19254792	¼þ	5,749,937
202103	63079000	6301ÖÁ6307µÄÎ´ÁÐÃûÖÆ³ÉÆ·£¬°üÀ¨·þ×°²Ã¼ôÑù	237	ÁôÄáÍô	10	Ò»°ãÃ³Ò×	63183	Ç§¿Ë	15225800	¼þ	3,959,296
202103	63079000	6301ÖÁ6307µÄÎ´ÁÐÃûÖÆ³ÉÆ·£¬°üÀ¨·þ×°²Ã¼ôÑù	238	Â¬Íú´ï	10	Ò»°ãÃ³Ò×	8041	Ç§¿Ë	2112000	¼þ	559,147
202103	63079000	6301ÖÁ6307µÄÎ´ÁÐÃûÖÆ³ÉÆ·£¬°üÀ¨·þ×°²Ã¼ôÑù	239	Ê¥¶àÃÀºÍÆÕÁÖÎ÷±È	10	Ò»°ãÃ³Ò×	1428	Ç§¿Ë	386000	¼þ	111,847
202103	63079000	6301ÖÁ6307µÄÎ´ÁÐÃûÖÆ³ÉÆ·£¬°üÀ¨·þ×°²Ã¼ôÑù	240	ÈûÄÚ¼Ó¶û	10	Ò»°ãÃ³Ò×	51111	Ç§¿Ë	13629040	¼þ	3,480,503
202103	63079000	6301ÖÁ6307µÄÎ´ÁÐÃûÖÆ³ÉÆ·£¬°üÀ¨·þ×°²Ã¼ôÑù	240	ÈûÄÚ¼Ó¶û	11	¹ú¼Ò¼ä¡¢¹ú¼Ê×éÖ¯ÎÞ³¥Ô®ÖúºÍÔùËÍµÄÎï×Ê	44	Ç§¿Ë	6000	¼þ	12,000
202103	63079000	6301ÖÁ6307µÄÎ´ÁÐÃûÖÆ³ÉÆ·£¬°üÀ¨·þ×°²Ã¼ôÑù	241	ÈûÉà¶û	10	Ò»°ãÃ³Ò×	650	Ç§¿Ë	200000	¼þ	18,165
202103	63079000	6301ÖÁ6307µÄÎ´ÁÐÃûÖÆ³ÉÆ·£¬°üÀ¨·þ×°²Ã¼ôÑù	242	ÈûÀ­Àû°º	10	Ò»°ãÃ³Ò×	3	Ç§¿Ë	250	¼þ	322
202103	63079000	6301ÖÁ6307µÄÎ´ÁÐÃûÖÆ³ÉÆ·£¬°üÀ¨·þ×°²Ã¼ôÑù	243	Ë÷ÂíÀï	10	Ò»°ãÃ³Ò×	2905	Ç§¿Ë	1558564	¼þ	278,144
202103	63079000	6301ÖÁ6307µÄÎ´ÁÐÃûÖÆ³ÉÆ·£¬°üÀ¨·þ×°²Ã¼ôÑù	244	ÄÏ·Ç	10	Ò»°ãÃ³Ò×	514761	Ç§¿Ë	108910389	¼þ	22,572,908
202103	63079000	6301ÖÁ6307µÄÎ´ÁÐÃûÖÆ³ÉÆ·£¬°üÀ¨·þ×°²Ã¼ôÑù	246	ËÕµ¤	10	Ò»°ãÃ³Ò×	6062	Ç§¿Ë	1861000	¼þ	168,962
202103	63079000	6301ÖÁ6307µÄÎ´ÁÐÃûÖÆ³ÉÆ·£¬°üÀ¨·þ×°²Ã¼ôÑù	246	ËÕµ¤	11	¹ú¼Ò¼ä¡¢¹ú¼Ê×éÖ¯ÎÞ³¥Ô®ÖúºÍÔùËÍµÄÎï×Ê	125	Ç§¿Ë	16970	¼þ	33,705
202103	63079000	6301ÖÁ6307µÄÎ´ÁÐÃûÖÆ³ÉÆ·£¬°üÀ¨·þ×°²Ã¼ôÑù	247	Ì¹É£ÄáÑÇ	10	Ò»°ãÃ³Ò×	22474	Ç§¿Ë	609540	¼þ	415,285
202103	63079000	6301ÖÁ6307µÄÎ´ÁÐÃûÖÆ³ÉÆ·£¬°üÀ¨·þ×°²Ã¼ôÑù	248	¶à¸ç	10	Ò»°ãÃ³Ò×	48311	Ç§¿Ë	13270731	¼þ	4,254,689
202103	63079000	6301ÖÁ6307µÄÎ´ÁÐÃûÖÆ³ÉÆ·£¬°üÀ¨·þ×°²Ã¼ôÑù	249	Í»ÄáË¹	10	Ò»°ãÃ³Ò×	6372	Ç§¿Ë	1306057	¼þ	407,201
202103	63079000	6301ÖÁ6307µÄÎ´ÁÐÃûÖÆ³ÉÆ·£¬°üÀ¨·þ×°²Ã¼ôÑù	250	ÎÚ¸É´ï	10	Ò»°ãÃ³Ò×	5373	Ç§¿Ë	910670	¼þ	882,285
202103	63079000	6301ÖÁ6307µÄÎ´ÁÐÃûÖÆ³ÉÆ·£¬°üÀ¨·þ×°²Ã¼ôÑù	251	²¼»ùÄÉ·¨Ë÷	10	Ò»°ãÃ³Ò×	373	Ç§¿Ë	65520	¼þ	31,422
202103	63079000	6301ÖÁ6307µÄÎ´ÁÐÃûÖÆ³ÉÆ·£¬°üÀ¨·þ×°²Ã¼ôÑù	252	¸Õ¹û(½ð)	10	Ò»°ãÃ³Ò×	34734	Ç§¿Ë	7445650	¼þ	2,246,159
202103	63079000	6301ÖÁ6307µÄÎ´ÁÐÃûÖÆ³ÉÆ·£¬°üÀ¨·þ×°²Ã¼ôÑù	253	ÔÞ±ÈÑÇ	10	Ò»°ãÃ³Ò×	5155	Ç§¿Ë	1418720	¼þ	904,529
202103	63079000	6301ÖÁ6307µÄÎ´ÁÐÃûÖÆ³ÉÆ·£¬°üÀ¨·þ×°²Ã¼ôÑù	254	½ò°Í²¼Î¤	10	Ò»°ãÃ³Ò×	30615	Ç§¿Ë	7592390	¼þ	4,532,661
202103	63079000	6301ÖÁ6307µÄÎ´ÁÐÃûÖÆ³ÉÆ·£¬°üÀ¨·þ×°²Ã¼ôÑù	257	Ë¹ÍþÊ¿À¼	10	Ò»°ãÃ³Ò×	266	Ç§¿Ë	51200	¼þ	15,165
202103	63079000	6301ÖÁ6307µÄÎ´ÁÐÃûÖÆ³ÉÆ·£¬°üÀ¨·þ×°²Ã¼ôÑù	258	¶òÁ¢ÌØÀïÑÇ	10	Ò»°ãÃ³Ò×	60	Ç§¿Ë	21	¼þ	28,976
202103	63079000	6301ÖÁ6307µÄÎ´ÁÐÃûÖÆ³ÉÆ·£¬°üÀ¨·þ×°²Ã¼ôÑù	258	¶òÁ¢ÌØÀïÑÇ	11	¹ú¼Ò¼ä¡¢¹ú¼Ê×éÖ¯ÎÞ³¥Ô®ÖúºÍÔùËÍµÄÎï×Ê	37	Ç§¿Ë	5000	¼þ	10,000
202103	63079000	6301ÖÁ6307µÄÎ´ÁÐÃûÖÆ³ÉÆ·£¬°üÀ¨·þ×°²Ã¼ôÑù	259	ÂíÔ¼ÌØ	10	Ò»°ãÃ³Ò×	2359	Ç§¿Ë	676000	¼þ	98,374
202103	63079000	6301ÖÁ6307µÄÎ´ÁÐÃûÖÆ³ÉÆ·£¬°üÀ¨·þ×°²Ã¼ôÑù	260	ÄÏËÕµ¤¹²ºÍ¹ú	10	Ò»°ãÃ³Ò×	210	Ç§¿Ë	68000	¼þ	19,149
202103	63079000	6301ÖÁ6307µÄÎ´ÁÐÃûÖÆ³ÉÆ·£¬°üÀ¨·þ×°²Ã¼ôÑù	301	±ÈÀûÊ±	10	Ò»°ãÃ³Ò×	1272952	Ç§¿Ë	65790138	¼þ	81,400,240
202103	63079000	6301ÖÁ6307µÄÎ´ÁÐÃûÖÆ³ÉÆ·£¬°üÀ¨·þ×°²Ã¼ôÑù	302	µ¤Âó	10	Ò»°ãÃ³Ò×	237211	Ç§¿Ë	16033459	¼þ	11,192,193
202103	63079000	6301ÖÁ6307µÄÎ´ÁÐÃûÖÆ³ÉÆ·£¬°üÀ¨·þ×°²Ã¼ôÑù	303	Ó¢¹ú	10	Ò»°ãÃ³Ò×	4467792	Ç§¿Ë	155610638	¼þ	239,887,012
202103	63079000	6301ÖÁ6307µÄÎ´ÁÐÃûÖÆ³ÉÆ·£¬°üÀ¨·þ×°²Ã¼ôÑù	304	µÂ¹ú	10	Ò»°ãÃ³Ò×	6374961	Ç§¿Ë	589691031	¼þ	554,954,358
202103	63079000	6301ÖÁ6307µÄÎ´ÁÐÃûÖÆ³ÉÆ·£¬°üÀ¨·þ×°²Ã¼ôÑù	305	·¨¹ú	10	Ò»°ãÃ³Ò×	3756050	Ç§¿Ë	678909812	¼þ	215,822,114
202103	63079000	6301ÖÁ6307µÄÎ´ÁÐÃûÖÆ³ÉÆ·£¬°üÀ¨·þ×°²Ã¼ôÑù	306	°®¶ûÀ¼	10	Ò»°ãÃ³Ò×	158047	Ç§¿Ë	10849548	¼þ	8,408,587
202103	63079000	6301ÖÁ6307µÄÎ´ÁÐÃûÖÆ³ÉÆ·£¬°üÀ¨·þ×°²Ã¼ôÑù	307	Òâ´óÀû	10	Ò»°ãÃ³Ò×	1787374	Ç§¿Ë	184398655	¼þ	212,856,595
202103	63079000	6301ÖÁ6307µÄÎ´ÁÐÃûÖÆ³ÉÆ·£¬°üÀ¨·þ×°²Ã¼ôÑù	308	Â¬É­±¤	10	Ò»°ãÃ³Ò×	930	Ç§¿Ë	214350	¼þ	117,011
202103	63079000	6301ÖÁ6307µÄÎ´ÁÐÃûÖÆ³ÉÆ·£¬°üÀ¨·þ×°²Ã¼ôÑù	309	ºÉÀ¼	10	Ò»°ãÃ³Ò×	4629123	Ç§¿Ë	287011064	¼þ	275,155,289
202103	63079000	6301ÖÁ6307µÄÎ´ÁÐÃûÖÆ³ÉÆ·£¬°üÀ¨·þ×°²Ã¼ôÑù	310	Ï£À°	10	Ò»°ãÃ³Ò×	353399	Ç§¿Ë	33137788	¼þ	22,344,648
202103	63079000	6301ÖÁ6307µÄÎ´ÁÐÃûÖÆ³ÉÆ·£¬°üÀ¨·þ×°²Ã¼ôÑù	311	ÆÏÌÑÑÀ	10	Ò»°ãÃ³Ò×	495122	Ç§¿Ë	77636276	¼þ	38,104,584
202103	63079000	6301ÖÁ6307µÄÎ´ÁÐÃûÖÆ³ÉÆ·£¬°üÀ¨·þ×°²Ã¼ôÑù	312	Î÷°àÑÀ	10	Ò»°ãÃ³Ò×	4592699	Ç§¿Ë	524486046	¼þ	437,312,181
202103	63079000	6301ÖÁ6307µÄÎ´ÁÐÃûÖÆ³ÉÆ·£¬°üÀ¨·þ×°²Ã¼ôÑù	313	°¢¶û°ÍÄáÑÇ	10	Ò»°ãÃ³Ò×	9538	Ç§¿Ë	1663048	¼þ	980,393
202103	63079000	6301ÖÁ6307µÄÎ´ÁÐÃûÖÆ³ÉÆ·£¬°üÀ¨·þ×°²Ã¼ôÑù	315	°ÂµØÀû	10	Ò»°ãÃ³Ò×	267719	Ç§¿Ë	28090661	¼þ	46,511,429
202103	63079000	6301ÖÁ6307µÄÎ´ÁÐÃûÖÆ³ÉÆ·£¬°üÀ¨·þ×°²Ã¼ôÑù	316	±£¼ÓÀûÑÇ	10	Ò»°ãÃ³Ò×	58423	Ç§¿Ë	4660091	¼þ	4,016,994
202103	63079000	6301ÖÁ6307µÄÎ´ÁÐÃûÖÆ³ÉÆ·£¬°üÀ¨·þ×°²Ã¼ôÑù	318	·ÒÀ¼	10	Ò»°ãÃ³Ò×	600417	Ç§¿Ë	123074389	¼þ	38,811,511
202103	63079000	6301ÖÁ6307µÄÎ´ÁÐÃûÖÆ³ÉÆ·£¬°üÀ¨·þ×°²Ã¼ôÑù	321	ÐÙÑÀÀû	10	Ò»°ãÃ³Ò×	240427	Ç§¿Ë	28198545	¼þ	18,686,939
202103	63079000	6301ÖÁ6307µÄÎ´ÁÐÃûÖÆ³ÉÆ·£¬°üÀ¨·þ×°²Ã¼ôÑù	322	±ùµº	10	Ò»°ãÃ³Ò×	346	Ç§¿Ë	305	¼þ	14,146
202103	63079000	6301ÖÁ6307µÄÎ´ÁÐÃûÖÆ³ÉÆ·£¬°üÀ¨·þ×°²Ã¼ôÑù	323	ÁÐÖ§¶ØÊ¿µÇ	10	Ò»°ãÃ³Ò×	93	Ç§¿Ë	970	¼þ	17,371
202103	63079000	6301ÖÁ6307µÄÎ´ÁÐÃûÖÆ³ÉÆ·£¬°üÀ¨·þ×°²Ã¼ôÑù	324	Âí¶úËû	10	Ò»°ãÃ³Ò×	48672	Ç§¿Ë	12482666	¼þ	2,179,315
202103	63079000	6301ÖÁ6307µÄÎ´ÁÐÃûÖÆ³ÉÆ·£¬°üÀ¨·þ×°²Ã¼ôÑù	326	Å²Íþ	10	Ò»°ãÃ³Ò×	189429	Ç§¿Ë	10919365	¼þ	6,963,543
202103	63079000	6301ÖÁ6307µÄÎ´ÁÐÃûÖÆ³ÉÆ·£¬°üÀ¨·þ×°²Ã¼ôÑù	327	²¨À¼	10	Ò»°ãÃ³Ò×	941673	Ç§¿Ë	56573320	¼þ	45,289,681
202103	63079000	6301ÖÁ6307µÄÎ´ÁÐÃûÖÆ³ÉÆ·£¬°üÀ¨·þ×°²Ã¼ôÑù	328	ÂÞÂíÄáÑÇ	10	Ò»°ãÃ³Ò×	96330	Ç§¿Ë	12267759	¼þ	7,827,068
202103	63079000	6301ÖÁ6307µÄÎ´ÁÐÃûÖÆ³ÉÆ·£¬°üÀ¨·þ×°²Ã¼ôÑù	330	Èðµä	10	Ò»°ãÃ³Ò×	847642	Ç§¿Ë	67559219	¼þ	34,932,657
202103	63079000	6301ÖÁ6307µÄÎ´ÁÐÃûÖÆ³ÉÆ·£¬°üÀ¨·þ×°²Ã¼ôÑù	331	ÈðÊ¿	10	Ò»°ãÃ³Ò×	311919	Ç§¿Ë	36711140	¼þ	37,808,282
202103	63079000	6301ÖÁ6307µÄÎ´ÁÐÃûÖÆ³ÉÆ·£¬°üÀ¨·þ×°²Ã¼ôÑù	334	°®É³ÄáÑÇ	10	Ò»°ãÃ³Ò×	14061	Ç§¿Ë	1436624	¼þ	1,954,324
202103	63079000	6301ÖÁ6307µÄÎ´ÁÐÃûÖÆ³ÉÆ·£¬°üÀ¨·þ×°²Ã¼ôÑù	335	À­ÍÑÎ¬ÑÇ	10	Ò»°ãÃ³Ò×	34869	Ç§¿Ë	4968484	¼þ	3,241,894
202103	63079000	6301ÖÁ6307µÄÎ´ÁÐÃûÖÆ³ÉÆ·£¬°üÀ¨·þ×°²Ã¼ôÑù	336	Á¢ÌÕÍð	10	Ò»°ãÃ³Ò×	199141	Ç§¿Ë	17764283	¼þ	11,635,243
202103	63079000	6301ÖÁ6307µÄÎ´ÁÐÃûÖÆ³ÉÆ·£¬°üÀ¨·þ×°²Ã¼ôÑù	337	¸ñÂ³¼ªÑÇ	10	Ò»°ãÃ³Ò×	15659	Ç§¿Ë	4201908	¼þ	603,931
202103	63079000	6301ÖÁ6307µÄÎ´ÁÐÃûÖÆ³ÉÆ·£¬°üÀ¨·þ×°²Ã¼ôÑù	338	ÑÇÃÀÄáÑÇ	10	Ò»°ãÃ³Ò×	452	Ç§¿Ë	3830	¼þ	26,875
202103	63079000	6301ÖÁ6307µÄÎ´ÁÐÃûÖÆ³ÉÆ·£¬°üÀ¨·þ×°²Ã¼ôÑù	339	°¢Èû°Ý½®	10	Ò»°ãÃ³Ò×	898	Ç§¿Ë	55604	¼þ	31,356
202103	63079000	6301ÖÁ6307µÄÎ´ÁÐÃûÖÆ³ÉÆ·£¬°üÀ¨·þ×°²Ã¼ôÑù	340	°×¶íÂÞË¹	10	Ò»°ãÃ³Ò×	12667	Ç§¿Ë	330449	¼þ	298,609
202103	63079000	6301ÖÁ6307µÄÎ´ÁÐÃûÖÆ³ÉÆ·£¬°üÀ¨·þ×°²Ã¼ôÑù	343	Ä¦¶û¶àÍß	10	Ò»°ãÃ³Ò×	384	Ç§¿Ë	64020	¼þ	48,962
202103	63079000	6301ÖÁ6307µÄÎ´ÁÐÃûÖÆ³ÉÆ·£¬°üÀ¨·þ×°²Ã¼ôÑù	344	¶íÂÞË¹Áª°î	10	Ò»°ãÃ³Ò×	402766	Ç§¿Ë	20926947	¼þ	17,072,826
202103	63079000	6301ÖÁ6307µÄÎ´ÁÐÃûÖÆ³ÉÆ·£¬°üÀ¨·þ×°²Ã¼ôÑù	347	ÎÚ¿ËÀ¼	10	Ò»°ãÃ³Ò×	83967	Ç§¿Ë	7136797	¼þ	3,994,041
202103	63079000	6301ÖÁ6307µÄÎ´ÁÐÃûÖÆ³ÉÆ·£¬°üÀ¨·þ×°²Ã¼ôÑù	350	Ë¹ÂåÎÄÄáÑÇ	10	Ò»°ãÃ³Ò×	150309	Ç§¿Ë	8207824	¼þ	10,430,154
202103	63079000	6301ÖÁ6307µÄÎ´ÁÐÃûÖÆ³ÉÆ·£¬°üÀ¨·þ×°²Ã¼ôÑù	351	¿ËÂÞµØÑÇ	10	Ò»°ãÃ³Ò×	13022	Ç§¿Ë	1861583	¼þ	668,830
202103	63079000	6301ÖÁ6307µÄÎ´ÁÐÃûÖÆ³ÉÆ·£¬°üÀ¨·þ×°²Ã¼ôÑù	352	½Ý¿Ë	10	Ò»°ãÃ³Ò×	985082	Ç§¿Ë	120223556	¼þ	98,539,605
202103	63079000	6301ÖÁ6307µÄÎ´ÁÐÃûÖÆ³ÉÆ·£¬°üÀ¨·þ×°²Ã¼ôÑù	353	Ë¹Âå·¥¿Ë	10	Ò»°ãÃ³Ò×	145746	Ç§¿Ë	13547490	¼þ	11,155,040
202103	63079000	6301ÖÁ6307µÄÎ´ÁÐÃûÖÆ³ÉÆ·£¬°üÀ¨·þ×°²Ã¼ôÑù	354	±±ÂíÆä¶Ù¹²ºÍ¹ú	10	Ò»°ãÃ³Ò×	2623	Ç§¿Ë	490392	¼þ	5,824,160
202103	63079000	6301ÖÁ6307µÄÎ´ÁÐÃûÖÆ³ÉÆ·£¬°üÀ¨·þ×°²Ã¼ôÑù	355	²¨ºÚ	10	Ò»°ãÃ³Ò×	176	Ç§¿Ë	960	¼þ	12,472
202103	63079000	6301ÖÁ6307µÄÎ´ÁÐÃûÖÆ³ÉÆ·£¬°üÀ¨·þ×°²Ã¼ôÑù	358	Èû¶ûÎ¬ÑÇ	10	Ò»°ãÃ³Ò×	69134	Ç§¿Ë	8655121	¼þ	4,038,717
202103	63079000	6301ÖÁ6307µÄÎ´ÁÐÃûÖÆ³ÉÆ·£¬°üÀ¨·þ×°²Ã¼ôÑù	359	ºÚÉ½	10	Ò»°ãÃ³Ò×	1515	Ç§¿Ë	300014	¼þ	3,863,472
202103	63079000	6301ÖÁ6307µÄÎ´ÁÐÃûÖÆ³ÉÆ·£¬°üÀ¨·þ×°²Ã¼ôÑù	402	°¢¸ùÍ¢	10	Ò»°ãÃ³Ò×	118521	Ç§¿Ë	24752340	¼þ	7,556,523
202103	63079000	6301ÖÁ6307µÄÎ´ÁÐÃûÖÆ³ÉÆ·£¬°üÀ¨·þ×°²Ã¼ôÑù	403	°¢Â³°Í	10	Ò»°ãÃ³Ò×	900	Ç§¿Ë	6106	¼þ	217,320
202103	63079000	6301ÖÁ6307µÄÎ´ÁÐÃûÖÆ³ÉÆ·£¬°üÀ¨·þ×°²Ã¼ôÑù	404	°Í¹þÂí	10	Ò»°ãÃ³Ò×	52	Ç§¿Ë	6000	¼þ	4,636
202103	63079000	6301ÖÁ6307µÄÎ´ÁÐÃûÖÆ³ÉÆ·£¬°üÀ¨·þ×°²Ã¼ôÑù	405	°Í°Í¶àË¹	10	Ò»°ãÃ³Ò×	2130	Ç§¿Ë	355330	¼þ	103,494
202103	63079000	6301ÖÁ6307µÄÎ´ÁÐÃûÖÆ³ÉÆ·£¬°üÀ¨·þ×°²Ã¼ôÑù	406	²®Àû×È	10	Ò»°ãÃ³Ò×	258	Ç§¿Ë	54000	¼þ	25,926
202103	63079000	6301ÖÁ6307µÄÎ´ÁÐÃûÖÆ³ÉÆ·£¬°üÀ¨·þ×°²Ã¼ôÑù	408	¶àÃñ×å²£ÀûÎ¬ÑÇ¹ú	10	Ò»°ãÃ³Ò×	40711	Ç§¿Ë	10732136	¼þ	1,435,854
202103	63079000	6301ÖÁ6307µÄÎ´ÁÐÃûÖÆ³ÉÆ·£¬°üÀ¨·þ×°²Ã¼ôÑù	410	°ÍÎ÷	10	Ò»°ãÃ³Ò×	1027260	Ç§¿Ë	239775566	¼þ	47,876,909
202103	63079000	6301ÖÁ6307µÄÎ´ÁÐÃûÖÆ³ÉÆ·£¬°üÀ¨·þ×°²Ã¼ôÑù	412	ÖÇÀû	10	Ò»°ãÃ³Ò×	1524973	Ç§¿Ë	341986373	¼þ	62,293,309
202103	63079000	6301ÖÁ6307µÄÎ´ÁÐÃûÖÆ³ÉÆ·£¬°üÀ¨·þ×°²Ã¼ôÑù	413	¸çÂ×±ÈÑÇ	10	Ò»°ãÃ³Ò×	311697	Ç§¿Ë	59324118	¼þ	9,843,509
202103	63079000	6301ÖÁ6307µÄÎ´ÁÐÃûÖÆ³ÉÆ·£¬°üÀ¨·þ×°²Ã¼ôÑù	415	¸çË¹´ïÀè¼Ó	10	Ò»°ãÃ³Ò×	37709	Ç§¿Ë	7321172	¼þ	1,872,973
202103	63079000	6301ÖÁ6307µÄÎ´ÁÐÃûÖÆ³ÉÆ·£¬°üÀ¨·þ×°²Ã¼ôÑù	416	¹Å°Í	10	Ò»°ãÃ³Ò×	14815	Ç§¿Ë	177728	¼þ	425,253
202103	63079000	6301ÖÁ6307µÄÎ´ÁÐÃûÖÆ³ÉÆ·£¬°üÀ¨·þ×°²Ã¼ôÑù	416	¹Å°Í	12	ÆäËû¾èÔùÎï×Ê	93	Ç§¿Ë	18000	¼þ	22,740
202103	63079000	6301ÖÁ6307µÄÎ´ÁÐÃûÖÆ³ÉÆ·£¬°üÀ¨·þ×°²Ã¼ôÑù	417	¿âÀ°Ë÷µº	10	Ò»°ãÃ³Ò×	432	Ç§¿Ë	29781	¼þ	41,871
202103	63079000	6301ÖÁ6307µÄÎ´ÁÐÃûÖÆ³ÉÆ·£¬°üÀ¨·þ×°²Ã¼ôÑù	418	¶àÃ×Äá¼Ó¹²ºÍ¹ú	10	Ò»°ãÃ³Ò×	76904	Ç§¿Ë	19669518	¼þ	3,991,733
202103	63079000	6301ÖÁ6307µÄÎ´ÁÐÃûÖÆ³ÉÆ·£¬°üÀ¨·þ×°²Ã¼ôÑù	419	¶ò¹Ï¶à¶û	10	Ò»°ãÃ³Ò×	395773	Ç§¿Ë	88810702	¼þ	15,370,382
202103	63079000	6301ÖÁ6307µÄÎ´ÁÐÃûÖÆ³ÉÆ·£¬°üÀ¨·þ×°²Ã¼ôÑù	422	¹ÏµÂÂÞÆÕ	10	Ò»°ãÃ³Ò×	8326	Ç§¿Ë	1978004	¼þ	342,509
202103	63079000	6301ÖÁ6307µÄÎ´ÁÐÃûÖÆ³ÉÆ·£¬°üÀ¨·þ×°²Ã¼ôÑù	423	Î£µØÂíÀ­	10	Ò»°ãÃ³Ò×	479969	Ç§¿Ë	140285948	¼þ	18,767,577
202103	63079000	6301ÖÁ6307µÄÎ´ÁÐÃûÖÆ³ÉÆ·£¬°üÀ¨·þ×°²Ã¼ôÑù	424	¹çÑÇÄÇ	10	Ò»°ãÃ³Ò×	44300	Ç§¿Ë	13204600	¼þ	1,295,355
202103	63079000	6301ÖÁ6307µÄÎ´ÁÐÃûÖÆ³ÉÆ·£¬°üÀ¨·þ×°²Ã¼ôÑù	425	º£µØ	10	Ò»°ãÃ³Ò×	5109	Ç§¿Ë	985520	¼þ	662,330
202103	63079000	6301ÖÁ6307µÄÎ´ÁÐÃûÖÆ³ÉÆ·£¬°üÀ¨·þ×°²Ã¼ôÑù	426	ºé¶¼À­Ë¹	10	Ò»°ãÃ³Ò×	94398	Ç§¿Ë	22659904	¼þ	31,011,249
202103	63079000	6301ÖÁ6307µÄÎ´ÁÐÃûÖÆ³ÉÆ·£¬°üÀ¨·þ×°²Ã¼ôÑù	427	ÑÀÂò¼Ó	10	Ò»°ãÃ³Ò×	23859	Ç§¿Ë	6613598	¼þ	1,458,116
202103	63079000	6301ÖÁ6307µÄÎ´ÁÐÃûÖÆ³ÉÆ·£¬°üÀ¨·þ×°²Ã¼ôÑù	429	Ä«Î÷¸ç	10	Ò»°ãÃ³Ò×	1998780	Ç§¿Ë	341673828	¼þ	77,473,954
202103	63079000	6301ÖÁ6307µÄÎ´ÁÐÃûÖÆ³ÉÆ·£¬°üÀ¨·þ×°²Ã¼ôÑù	431	Äá¼ÓÀ­¹Ï	10	Ò»°ãÃ³Ò×	2723	Ç§¿Ë	932400	¼þ	121,793
202103	63079000	6301ÖÁ6307µÄÎ´ÁÐÃûÖÆ³ÉÆ·£¬°üÀ¨·þ×°²Ã¼ôÑù	432	°ÍÄÃÂí	10	Ò»°ãÃ³Ò×	662384	Ç§¿Ë	173633017	¼þ	23,705,609
202103	63079000	6301ÖÁ6307µÄÎ´ÁÐÃûÖÆ³ÉÆ·£¬°üÀ¨·þ×°²Ã¼ôÑù	433	°ÍÀ­¹ç	10	Ò»°ãÃ³Ò×	9195	Ç§¿Ë	2170254	¼þ	548,727
202103	63079000	6301ÖÁ6307µÄÎ´ÁÐÃûÖÆ³ÉÆ·£¬°üÀ¨·þ×°²Ã¼ôÑù	434	ÃØÂ³	10	Ò»°ãÃ³Ò×	1908000	Ç§¿Ë	459444404	¼þ	75,222,474
202103	63079000	6301ÖÁ6307µÄÎ´ÁÐÃûÖÆ³ÉÆ·£¬°üÀ¨·þ×°²Ã¼ôÑù	435	²¨¶àÀè¸÷	10	Ò»°ãÃ³Ò×	59566	Ç§¿Ë	12292590	¼þ	1,546,573
202103	63079000	6301ÖÁ6307µÄÎ´ÁÐÃûÖÆ³ÉÆ·£¬°üÀ¨·þ×°²Ã¼ôÑù	437	Ê¥Â¬Î÷ÑÇ	10	Ò»°ãÃ³Ò×	23	Ç§¿Ë	6000	¼þ	644
202103	63079000	6301ÖÁ6307µÄÎ´ÁÐÃûÖÆ³ÉÆ·£¬°üÀ¨·þ×°²Ã¼ôÑù	440	Èø¶ûÍß¶à	10	Ò»°ãÃ³Ò×	174843	Ç§¿Ë	40852307	¼þ	6,817,573
202103	63079000	6301ÖÁ6307µÄÎ´ÁÐÃûÖÆ³ÉÆ·£¬°üÀ¨·þ×°²Ã¼ôÑù	441	ËÕÀïÄÏ	10	Ò»°ãÃ³Ò×	4596	Ç§¿Ë	1302500	¼þ	114,606
202103	63079000	6301ÖÁ6307µÄÎ´ÁÐÃûÖÆ³ÉÆ·£¬°üÀ¨·þ×°²Ã¼ôÑù	442	ÌØÁ¢Äá´ïºÍ¶à°Í¸ç	10	Ò»°ãÃ³Ò×	8678	Ç§¿Ë	1889120	¼þ	540,651
202103	63079000	6301ÖÁ6307µÄÎ´ÁÐÃûÖÆ³ÉÆ·£¬°üÀ¨·þ×°²Ã¼ôÑù	443	ÌØ¿ËË¹ºÍ¿­¿ÆË¹Èºµº	10	Ò»°ãÃ³Ò×	28	Ç§¿Ë	4000	¼þ	3,863
202103	63079000	6301ÖÁ6307µÄÎ´ÁÐÃûÖÆ³ÉÆ·£¬°üÀ¨·þ×°²Ã¼ôÑù	444	ÎÚÀ­¹ç	10	Ò»°ãÃ³Ò×	105612	Ç§¿Ë	21873191	¼þ	3,252,011
202103	63079000	6301ÖÁ6307µÄÎ´ÁÐÃûÖÆ³ÉÆ·£¬°üÀ¨·þ×°²Ã¼ôÑù	444	ÎÚÀ­¹ç	12	ÆäËû¾èÔùÎï×Ê	774	Ç§¿Ë	178000	¼þ	57,308
202103	63079000	6301ÖÁ6307µÄÎ´ÁÐÃûÖÆ³ÉÆ·£¬°üÀ¨·þ×°²Ã¼ôÑù	445	Î¯ÄÚÈðÀ­	10	Ò»°ãÃ³Ò×	10545	Ç§¿Ë	1397548	¼þ	1,365,780
202103	63079000	6301ÖÁ6307µÄÎ´ÁÐÃûÖÆ³ÉÆ·£¬°üÀ¨·þ×°²Ã¼ôÑù	499	À­¶¡ÃÀÖÞÆäËû¹ú¼Ò(µØÇø)	10	Ò»°ãÃ³Ò×	24	Ç§¿Ë	1277	¼þ	2,247
202103	63079000	6301ÖÁ6307µÄÎ´ÁÐÃûÖÆ³ÉÆ·£¬°üÀ¨·þ×°²Ã¼ôÑù	501	¼ÓÄÃ´ó	10	Ò»°ãÃ³Ò×	3522626	Ç§¿Ë	270504052	¼þ	213,324,306
202103	63079000	6301ÖÁ6307µÄÎ´ÁÐÃûÖÆ³ÉÆ·£¬°üÀ¨·þ×°²Ã¼ôÑù	502	ÃÀ¹ú	10	Ò»°ãÃ³Ò×	31464665	Ç§¿Ë	1354760146	¼þ	1,526,212,234
202103	63079000	6301ÖÁ6307µÄÎ´ÁÐÃûÖÆ³ÉÆ·£¬°üÀ¨·þ×°²Ã¼ôÑù	601	°Ä´óÀûÑÇ	10	Ò»°ãÃ³Ò×	2281629	Ç§¿Ë	45853643	¼þ	95,229,829
202103	63079000	6301ÖÁ6307µÄÎ´ÁÐÃûÖÆ³ÉÆ·£¬°üÀ¨·þ×°²Ã¼ôÑù	602	¿â¿ËÈºµº	10	Ò»°ãÃ³Ò×	31	Ç§¿Ë	432	¼þ	1,298
202103	63079000	6301ÖÁ6307µÄÎ´ÁÐÃûÖÆ³ÉÆ·£¬°üÀ¨·þ×°²Ã¼ôÑù	603	ì³¼Ã	10	Ò»°ãÃ³Ò×	567	Ç§¿Ë	127023	¼þ	33,081
202103	63079000	6301ÖÁ6307µÄÎ´ÁÐÃûÖÆ³ÉÆ·£¬°üÀ¨·þ×°²Ã¼ôÑù	607	ÐÂ¿¦Àï¶àÄáÑÇ	10	Ò»°ãÃ³Ò×	4229	Ç§¿Ë	1350010	¼þ	417,344
202103	63079000	6301ÖÁ6307µÄÎ´ÁÐÃûÖÆ³ÉÆ·£¬°üÀ¨·þ×°²Ã¼ôÑù	608	ÍßÅ¬°¢Í¼	10	Ò»°ãÃ³Ò×	273	Ç§¿Ë	40144	¼þ	16,506
202103	63079000	6301ÖÁ6307µÄÎ´ÁÐÃûÖÆ³ÉÆ·£¬°üÀ¨·þ×°²Ã¼ôÑù	609	ÐÂÎ÷À¼	10	Ò»°ãÃ³Ò×	235337	Ç§¿Ë	11930627	¼þ	10,812,549
202103	63079000	6301ÖÁ6307µÄÎ´ÁÐÃûÖÆ³ÉÆ·£¬°üÀ¨·þ×°²Ã¼ôÑù	611	°Í²¼ÑÇÐÂ¼¸ÄÚÑÇ	10	Ò»°ãÃ³Ò×	42118	Ç§¿Ë	8124437	¼þ	2,371,580
202103	63079000	6301ÖÁ6307µÄÎ´ÁÐÃûÖÆ³ÉÆ·£¬°üÀ¨·þ×°²Ã¼ôÑù	611	°Í²¼ÑÇÐÂ¼¸ÄÚÑÇ	11	¹ú¼Ò¼ä¡¢¹ú¼Ê×éÖ¯ÎÞ³¥Ô®ÖúºÍÔùËÍµÄÎï×Ê	55	Ç§¿Ë	7500	¼þ	15,000
202103	63079000	6301ÖÁ6307µÄÎ´ÁÐÃûÖÆ³ÉÆ·£¬°üÀ¨·þ×°²Ã¼ôÑù	613	ËùÂÞÃÅÈºµº	10	Ò»°ãÃ³Ò×	134	Ç§¿Ë	1320	¼þ	6,089
202103	63079000	6301ÖÁ6307µÄÎ´ÁÐÃûÖÆ³ÉÆ·£¬°üÀ¨·þ×°²Ã¼ôÑù	621	ÂíÉÜ¶ûÈºµº	10	Ò»°ãÃ³Ò×	6	Ç§¿Ë	2000	¼þ	386
202103	63079000	6301ÖÁ6307µÄÎ´ÁÐÃûÖÆ³ÉÆ·£¬°üÀ¨·þ×°²Ã¼ôÑù	623	·¨Êô²¨ÀûÄáÎ÷ÑÇ	10	Ò»°ãÃ³Ò×	41	Ç§¿Ë	12000	¼þ	4,800
202103	63079000	6301ÖÁ6307µÄÎ´ÁÐÃûÖÆ³ÉÆ·£¬°üÀ¨·þ×°²Ã¼ôÑù	699	´óÑóÖÞÆäËû¹ú¼Ò(µØÇø)	10	Ò»°ãÃ³Ò×	968	Ç§¿Ë	177000	¼þ	171,747
202104	63079000	6301ÖÁ6307µÄÎ´ÁÐÃûÖÆ³ÉÆ·£¬°üÀ¨·þ×°²Ã¼ôÑù	102	°ÍÁÖ	10	Ò»°ãÃ³Ò×	49171	Ç§¿Ë	11457965	¼þ	1,818,237
202104	63079000	6301ÖÁ6307µÄÎ´ÁÐÃûÖÆ³ÉÆ·£¬°üÀ¨·þ×°²Ã¼ôÑù	103	ÃÏ¼ÓÀ­¹ú	10	Ò»°ãÃ³Ò×	50574	Ç§¿Ë	7937992	¼þ	5,026,873
202104	63079000	6301ÖÁ6307µÄÎ´ÁÐÃûÖÆ³ÉÆ·£¬°üÀ¨·þ×°²Ã¼ôÑù	104	²»µ¤	10	Ò»°ãÃ³Ò×	3696	Ç§¿Ë	924055	¼þ	1,489,258
202104	63079000	6301ÖÁ6307µÄÎ´ÁÐÃûÖÆ³ÉÆ·£¬°üÀ¨·þ×°²Ã¼ôÑù	105	ÎÄÀ³	10	Ò»°ãÃ³Ò×	4472	Ç§¿Ë	1550726	¼þ	104,209
202104	63079000	6301ÖÁ6307µÄÎ´ÁÐÃûÖÆ³ÉÆ·£¬°üÀ¨·þ×°²Ã¼ôÑù	106	Ãåµé	10	Ò»°ãÃ³Ò×	537181	Ç§¿Ë	175007668	¼þ	14,381,004
202104	63079000	6301ÖÁ6307µÄÎ´ÁÐÃûÖÆ³ÉÆ·£¬°üÀ¨·þ×°²Ã¼ôÑù	106	Ãåµé	12	ÆäËû¾èÔùÎï×Ê	11128	Ç§¿Ë	2140000	¼þ	423,720
202104	63079000	6301ÖÁ6307µÄÎ´ÁÐÃûÖÆ³ÉÆ·£¬°üÀ¨·þ×°²Ã¼ôÑù	107	¼íÆÒÕ¯	10	Ò»°ãÃ³Ò×	146720	Ç§¿Ë	11387193	¼þ	11,477,188
202104	63079000	6301ÖÁ6307µÄÎ´ÁÐÃûÖÆ³ÉÆ·£¬°üÀ¨·þ×°²Ã¼ôÑù	108	ÈûÆÖÂ·Ë¹	10	Ò»°ãÃ³Ò×	43095	Ç§¿Ë	4940592	¼þ	1,753,226
202104	63079000	6301ÖÁ6307µÄÎ´ÁÐÃûÖÆ³ÉÆ·£¬°üÀ¨·þ×°²Ã¼ôÑù	109	³¯ÏÊ	10	Ò»°ãÃ³Ò×	3	Ç§¿Ë	1100	¼þ	929
202104	63079000	6301ÖÁ6307µÄÎ´ÁÐÃûÖÆ³ÉÆ·£¬°üÀ¨·þ×°²Ã¼ôÑù	110	ÖÐ¹úÏã¸Û	10	Ò»°ãÃ³Ò×	250308	Ç§¿Ë	28251156	¼þ	22,643,100
202104	63079000	6301ÖÁ6307µÄÎ´ÁÐÃûÖÆ³ÉÆ·£¬°üÀ¨·þ×°²Ã¼ôÑù	111	Ó¡¶È	10	Ò»°ãÃ³Ò×	449814	Ç§¿Ë	65244013	¼þ	18,547,131
202104	63079000	6301ÖÁ6307µÄÎ´ÁÐÃûÖÆ³ÉÆ·£¬°üÀ¨·þ×°²Ã¼ôÑù	111	Ó¡¶È	12	ÆäËû¾èÔùÎï×Ê	206	Ç§¿Ë	25000	¼þ	29,100
202104	63079000	6301ÖÁ6307µÄÎ´ÁÐÃûÖÆ³ÉÆ·£¬°üÀ¨·þ×°²Ã¼ôÑù	112	Ó¡¶ÈÄáÎ÷ÑÇ	10	Ò»°ãÃ³Ò×	2705000	Ç§¿Ë	813987026	¼þ	181,901,005
202104	63079000	6301ÖÁ6307µÄÎ´ÁÐÃûÖÆ³ÉÆ·£¬°üÀ¨·þ×°²Ã¼ôÑù	113	ÒÁÀÊ	10	Ò»°ãÃ³Ò×	41229	Ç§¿Ë	740621	¼þ	2,017,764
202104	63079000	6301ÖÁ6307µÄÎ´ÁÐÃûÖÆ³ÉÆ·£¬°üÀ¨·þ×°²Ã¼ôÑù	114	ÒÁÀ­¿Ë	10	Ò»°ãÃ³Ò×	387822	Ç§¿Ë	106424728	¼þ	16,053,382
202104	63079000	6301ÖÁ6307µÄÎ´ÁÐÃûÖÆ³ÉÆ·£¬°üÀ¨·þ×°²Ã¼ôÑù	115	ÒÔÉ«ÁÐ	10	Ò»°ãÃ³Ò×	226495	Ç§¿Ë	38788475	¼þ	8,680,201
202104	63079000	6301ÖÁ6307µÄÎ´ÁÐÃûÖÆ³ÉÆ·£¬°üÀ¨·þ×°²Ã¼ôÑù	116	ÈÕ±¾	10	Ò»°ãÃ³Ò×	7692519	Ç§¿Ë	1146617891	¼þ	518,367,503
202104	63079000	6301ÖÁ6307µÄÎ´ÁÐÃûÖÆ³ÉÆ·£¬°üÀ¨·þ×°²Ã¼ôÑù	117	Ô¼µ©	10	Ò»°ãÃ³Ò×	52198	Ç§¿Ë	10425179	¼þ	2,442,742
202104	63079000	6301ÖÁ6307µÄÎ´ÁÐÃûÖÆ³ÉÆ·£¬°üÀ¨·þ×°²Ã¼ôÑù	118	¿ÆÍþÌØ	10	Ò»°ãÃ³Ò×	79085	Ç§¿Ë	15195411	¼þ	3,845,504
202104	63079000	6301ÖÁ6307µÄÎ´ÁÐÃûÖÆ³ÉÆ·£¬°üÀ¨·þ×°²Ã¼ôÑù	119	ÀÏÎÎ	10	Ò»°ãÃ³Ò×	7419	Ç§¿Ë	478468	¼þ	885,403
202104	63079000	6301ÖÁ6307µÄÎ´ÁÐÃûÖÆ³ÉÆ·£¬°üÀ¨·þ×°²Ã¼ôÑù	119	ÀÏÎÎ	11	¹ú¼Ò¼ä¡¢¹ú¼Ê×éÖ¯ÎÞ³¥Ô®ÖúºÍÔùËÍµÄÎï×Ê	2667	Ç§¿Ë	498	¼þ	220,503
202104	63079000	6301ÖÁ6307µÄÎ´ÁÐÃûÖÆ³ÉÆ·£¬°üÀ¨·þ×°²Ã¼ôÑù	120	Àè°ÍÄÛ	10	Ò»°ãÃ³Ò×	20382	Ç§¿Ë	3250317	¼þ	886,814
202104	63079000	6301ÖÁ6307µÄÎ´ÁÐÃûÖÆ³ÉÆ·£¬°üÀ¨·þ×°²Ã¼ôÑù	121	ÖÐ¹ú°ÄÃÅ	10	Ò»°ãÃ³Ò×	8726	Ç§¿Ë	1821779	¼þ	443,576
202104	63079000	6301ÖÁ6307µÄÎ´ÁÐÃûÖÆ³ÉÆ·£¬°üÀ¨·þ×°²Ã¼ôÑù	122	ÂíÀ´Î÷ÑÇ	10	Ò»°ãÃ³Ò×	1755065	Ç§¿Ë	399193835	¼þ	89,896,273
202104	63079000	6301ÖÁ6307µÄÎ´ÁÐÃûÖÆ³ÉÆ·£¬°üÀ¨·þ×°²Ã¼ôÑù	122	ÂíÀ´Î÷ÑÇ	12	ÆäËû¾èÔùÎï×Ê	1113	Ç§¿Ë	100000	¼þ	12,995
202104	63079000	6301ÖÁ6307µÄÎ´ÁÐÃûÖÆ³ÉÆ·£¬°üÀ¨·þ×°²Ã¼ôÑù	123	Âí¶û´ú·ò	10	Ò»°ãÃ³Ò×	6075	Ç§¿Ë	1259641	¼þ	1,879,275
202104	63079000	6301ÖÁ6307µÄÎ´ÁÐÃûÖÆ³ÉÆ·£¬°üÀ¨·þ×°²Ã¼ôÑù	124	ÃÉ¹Å	10	Ò»°ãÃ³Ò×	9544	Ç§¿Ë	775127	¼þ	1,224,401
202104	63079000	6301ÖÁ6307µÄÎ´ÁÐÃûÖÆ³ÉÆ·£¬°üÀ¨·þ×°²Ã¼ôÑù	125	Äá²´¶ûÁª°îÃñÖ÷¹²ºÍ¹ú	10	Ò»°ãÃ³Ò×	54233	Ç§¿Ë	9043455	¼þ	7,536,700
202104	63079000	6301ÖÁ6307µÄÎ´ÁÐÃûÖÆ³ÉÆ·£¬°üÀ¨·þ×°²Ã¼ôÑù	126	°¢Âü	10	Ò»°ãÃ³Ò×	78461	Ç§¿Ë	18837012	¼þ	2,486,553
202104	63079000	6301ÖÁ6307µÄÎ´ÁÐÃûÖÆ³ÉÆ·£¬°üÀ¨·þ×°²Ã¼ôÑù	127	°Í»ùË¹Ì¹	10	Ò»°ãÃ³Ò×	80811	Ç§¿Ë	15344017	¼þ	5,596,038
202104	63079000	6301ÖÁ6307µÄÎ´ÁÐÃûÖÆ³ÉÆ·£¬°üÀ¨·þ×°²Ã¼ôÑù	128	°ÍÀÕË¹Ì¹	10	Ò»°ãÃ³Ò×	10374	Ç§¿Ë	2005112	¼þ	512,555
202104	63079000	6301ÖÁ6307µÄÎ´ÁÐÃûÖÆ³ÉÆ·£¬°üÀ¨·þ×°²Ã¼ôÑù	129	·ÆÂÉ±ö	10	Ò»°ãÃ³Ò×	3426437	Ç§¿Ë	965227670	¼þ	112,885,776
202104	63079000	6301ÖÁ6307µÄÎ´ÁÐÃûÖÆ³ÉÆ·£¬°üÀ¨·þ×°²Ã¼ôÑù	130	¿¨Ëþ¶û	10	Ò»°ãÃ³Ò×	151696	Ç§¿Ë	33709772	¼þ	6,933,655
202104	63079000	6301ÖÁ6307µÄÎ´ÁÐÃûÖÆ³ÉÆ·£¬°üÀ¨·þ×°²Ã¼ôÑù	131	É³ÌØ°¢À­²®	10	Ò»°ãÃ³Ò×	830059	Ç§¿Ë	95607732	¼þ	31,564,850
202104	63079000	6301ÖÁ6307µÄÎ´ÁÐÃûÖÆ³ÉÆ·£¬°üÀ¨·þ×°²Ã¼ôÑù	132	ÐÂ¼ÓÆÂ	10	Ò»°ãÃ³Ò×	376264	Ç§¿Ë	81141074	¼þ	29,121,967
202104	63079000	6301ÖÁ6307µÄÎ´ÁÐÃûÖÆ³ÉÆ·£¬°üÀ¨·þ×°²Ã¼ôÑù	133	º«¹ú	10	Ò»°ãÃ³Ò×	1949456	Ç§¿Ë	288344024	¼þ	97,406,239
202104	63079000	6301ÖÁ6307µÄÎ´ÁÐÃûÖÆ³ÉÆ·£¬°üÀ¨·þ×°²Ã¼ôÑù	134	Ë¹ÀïÀ¼¿¨	10	Ò»°ãÃ³Ò×	15314	Ç§¿Ë	3272088	¼þ	1,574,978
202104	63079000	6301ÖÁ6307µÄÎ´ÁÐÃûÖÆ³ÉÆ·£¬°üÀ¨·þ×°²Ã¼ôÑù	135	ÐðÀûÑÇ	10	Ò»°ãÃ³Ò×	5265	Ç§¿Ë	48688	¼þ	481,252
202104	63079000	6301ÖÁ6307µÄÎ´ÁÐÃûÖÆ³ÉÆ·£¬°üÀ¨·þ×°²Ã¼ôÑù	136	Ì©¹ú	10	Ò»°ãÃ³Ò×	1198490	Ç§¿Ë	250059730	¼þ	62,661,680
202104	63079000	6301ÖÁ6307µÄÎ´ÁÐÃûÖÆ³ÉÆ·£¬°üÀ¨·þ×°²Ã¼ôÑù	136	Ì©¹ú	12	ÆäËû¾èÔùÎï×Ê	8	Ç§¿Ë	2500	¼þ	4,478
202104	63079000	6301ÖÁ6307µÄÎ´ÁÐÃûÖÆ³ÉÆ·£¬°üÀ¨·þ×°²Ã¼ôÑù	137	ÍÁ¶úÆä	10	Ò»°ãÃ³Ò×	23032	Ç§¿Ë	2605823	¼þ	1,014,914
202104	63079000	6301ÖÁ6307µÄÎ´ÁÐÃûÖÆ³ÉÆ·£¬°üÀ¨·þ×°²Ã¼ôÑù	138	°¢ÁªÇõ	10	Ò»°ãÃ³Ò×	1278694	Ç§¿Ë	299861823	¼þ	65,779,293
202104	63079000	6301ÖÁ6307µÄÎ´ÁÐÃûÖÆ³ÉÆ·£¬°üÀ¨·þ×°²Ã¼ôÑù	139	Ò²ÃÅ	10	Ò»°ãÃ³Ò×	44787	Ç§¿Ë	6725712	¼þ	1,822,336
202104	63079000	6301ÖÁ6307µÄÎ´ÁÐÃûÖÆ³ÉÆ·£¬°üÀ¨·þ×°²Ã¼ôÑù	141	Ô½ÄÏ	10	Ò»°ãÃ³Ò×	1036741	Ç§¿Ë	50605077	¼þ	82,202,825
202104	63079000	6301ÖÁ6307µÄÎ´ÁÐÃûÖÆ³ÉÆ·£¬°üÀ¨·þ×°²Ã¼ôÑù	143	ÖÐ¹úÌ¨Íå	10	Ò»°ãÃ³Ò×	267990	Ç§¿Ë	18884461	¼þ	14,358,464
202104	63079000	6301ÖÁ6307µÄÎ´ÁÐÃûÖÆ³ÉÆ·£¬°üÀ¨·þ×°²Ã¼ôÑù	144	¶«µÛãë	10	Ò»°ãÃ³Ò×	6754	Ç§¿Ë	1660015	¼þ	304,875
202104	63079000	6301ÖÁ6307µÄÎ´ÁÐÃûÖÆ³ÉÆ·£¬°üÀ¨·þ×°²Ã¼ôÑù	145	¹þÈø¿ËË¹Ì¹	10	Ò»°ãÃ³Ò×	75771	Ç§¿Ë	331656	¼þ	4,907,944
202104	63079000	6301ÖÁ6307µÄÎ´ÁÐÃûÖÆ³ÉÆ·£¬°üÀ¨·þ×°²Ã¼ôÑù	146	¼ª¶û¼ªË¹Ë¹Ì¹	10	Ò»°ãÃ³Ò×	1385	Ç§¿Ë	229000	¼þ	285,041
202104	63079000	6301ÖÁ6307µÄÎ´ÁÐÃûÖÆ³ÉÆ·£¬°üÀ¨·þ×°²Ã¼ôÑù	147	Ëþ¼ª¿ËË¹Ì¹	10	Ò»°ãÃ³Ò×	4500	Ç§¿Ë	1100000	¼þ	714,758
202104	63079000	6301ÖÁ6307µÄÎ´ÁÐÃûÖÆ³ÉÆ·£¬°üÀ¨·þ×°²Ã¼ôÑù	148	ÍÁ¿âÂüË¹Ì¹	10	Ò»°ãÃ³Ò×	919	Ç§¿Ë	44420	¼þ	132,582
202104	63079000	6301ÖÁ6307µÄÎ´ÁÐÃûÖÆ³ÉÆ·£¬°üÀ¨·þ×°²Ã¼ôÑù	149	ÎÚ×È±ð¿ËË¹Ì¹	10	Ò»°ãÃ³Ò×	27187	Ç§¿Ë	262480	¼þ	424,816
202104	63079000	6301ÖÁ6307µÄÎ´ÁÐÃûÖÆ³ÉÆ·£¬°üÀ¨·þ×°²Ã¼ôÑù	201	°¢¶û¼°ÀûÑÇ	10	Ò»°ãÃ³Ò×	40091	Ç§¿Ë	1467880	¼þ	965,528
202104	63079000	6301ÖÁ6307µÄÎ´ÁÐÃûÖÆ³ÉÆ·£¬°üÀ¨·þ×°²Ã¼ôÑù	202	°²¸çÀ­	10	Ò»°ãÃ³Ò×	387410	Ç§¿Ë	113721897	¼þ	18,609,813
202104	63079000	6301ÖÁ6307µÄÎ´ÁÐÃûÖÆ³ÉÆ·£¬°üÀ¨·þ×°²Ã¼ôÑù	203	±´Äþ	10	Ò»°ãÃ³Ò×	596	Ç§¿Ë	108750	¼þ	117,002
202104	63079000	6301ÖÁ6307µÄÎ´ÁÐÃûÖÆ³ÉÆ·£¬°üÀ¨·þ×°²Ã¼ôÑù	204	²©´ÄÍßÄÉ	10	Ò»°ãÃ³Ò×	2972	Ç§¿Ë	680025	¼þ	183,665
202104	63079000	6301ÖÁ6307µÄÎ´ÁÐÃûÖÆ³ÉÆ·£¬°üÀ¨·þ×°²Ã¼ôÑù	205	²¼Â¡µÏ	10	Ò»°ãÃ³Ò×	272	Ç§¿Ë	7453	¼þ	38,284
202104	63079000	6301ÖÁ6307µÄÎ´ÁÐÃûÖÆ³ÉÆ·£¬°üÀ¨·þ×°²Ã¼ôÑù	206	¿¦ÂóÂ¡	10	Ò»°ãÃ³Ò×	19694	Ç§¿Ë	4397208	¼þ	2,216,817
202104	63079000	6301ÖÁ6307µÄÎ´ÁÐÃûÖÆ³ÉÆ·£¬°üÀ¨·þ×°²Ã¼ôÑù	207	¼ÓÄÇÀûÈºµº	10	Ò»°ãÃ³Ò×	63	Ç§¿Ë	10500	¼þ	15,746
202104	63079000	6301ÖÁ6307µÄÎ´ÁÐÃûÖÆ³ÉÆ·£¬°üÀ¨·þ×°²Ã¼ôÑù	208	·ðµÃ½Ç	10	Ò»°ãÃ³Ò×	2316	Ç§¿Ë	465200	¼þ	772,798
202104	63079000	6301ÖÁ6307µÄÎ´ÁÐÃûÖÆ³ÉÆ·£¬°üÀ¨·þ×°²Ã¼ôÑù	209	ÖÐ·Ç	10	Ò»°ãÃ³Ò×	6402	Ç§¿Ë	1650000	¼þ	428,855
202104	63079000	6301ÖÁ6307µÄÎ´ÁÐÃûÖÆ³ÉÆ·£¬°üÀ¨·þ×°²Ã¼ôÑù	211	Õ§µÃ	10	Ò»°ãÃ³Ò×	465	Ç§¿Ë	124800	¼þ	139,940
202104	63079000	6301ÖÁ6307µÄÎ´ÁÐÃûÖÆ³ÉÆ·£¬°üÀ¨·þ×°²Ã¼ôÑù	212	¿ÆÄ¦ÂÞ	10	Ò»°ãÃ³Ò×	474	Ç§¿Ë	53500	¼þ	30,648
202104	63079000	6301ÖÁ6307µÄÎ´ÁÐÃûÖÆ³ÉÆ·£¬°üÀ¨·þ×°²Ã¼ôÑù	212	¿ÆÄ¦ÂÞ	11	¹ú¼Ò¼ä¡¢¹ú¼Ê×éÖ¯ÎÞ³¥Ô®ÖúºÍÔùËÍµÄÎï×Ê	51	Ç§¿Ë	7000	¼þ	14,000
202104	63079000	6301ÖÁ6307µÄÎ´ÁÐÃûÖÆ³ÉÆ·£¬°üÀ¨·þ×°²Ã¼ôÑù	213	¸Õ¹û(²¼)	10	Ò»°ãÃ³Ò×	27	Ç§¿Ë	4000	¼þ	7,797
202104	63079000	6301ÖÁ6307µÄÎ´ÁÐÃûÖÆ³ÉÆ·£¬°üÀ¨·þ×°²Ã¼ôÑù	214	¼ª²¼Ìá	10	Ò»°ãÃ³Ò×	14668	Ç§¿Ë	3478239	¼þ	434,361
202104	63079000	6301ÖÁ6307µÄÎ´ÁÐÃûÖÆ³ÉÆ·£¬°üÀ¨·þ×°²Ã¼ôÑù	215	°£¼°	10	Ò»°ãÃ³Ò×	107170	Ç§¿Ë	2320377	¼þ	5,350,397
202104	63079000	6301ÖÁ6307µÄÎ´ÁÐÃûÖÆ³ÉÆ·£¬°üÀ¨·þ×°²Ã¼ôÑù	216	³àµÀ¼¸ÄÚÑÇ	10	Ò»°ãÃ³Ò×	23	Ç§¿Ë	7350	¼þ	6,153
202104	63079000	6301ÖÁ6307µÄÎ´ÁÐÃûÖÆ³ÉÆ·£¬°üÀ¨·þ×°²Ã¼ôÑù	217	°£Èû¶í±ÈÑÇ	10	Ò»°ãÃ³Ò×	21398	Ç§¿Ë	4268607	¼þ	967,048
202104	63079000	6301ÖÁ6307µÄÎ´ÁÐÃûÖÆ³ÉÆ·£¬°üÀ¨·þ×°²Ã¼ôÑù	218	¼ÓÅî	10	Ò»°ãÃ³Ò×	12954	Ç§¿Ë	2505457	¼þ	2,260,671
202104	63079000	6301ÖÁ6307µÄÎ´ÁÐÃûÖÆ³ÉÆ·£¬°üÀ¨·þ×°²Ã¼ôÑù	218	¼ÓÅî	11	¹ú¼Ò¼ä¡¢¹ú¼Ê×éÖ¯ÎÞ³¥Ô®ÖúºÍÔùËÍµÄÎï×Ê	38	Ç§¿Ë	5000	¼þ	10,000
202104	63079000	6301ÖÁ6307µÄÎ´ÁÐÃûÖÆ³ÉÆ·£¬°üÀ¨·þ×°²Ã¼ôÑù	219	¸Ô±ÈÑÇ	10	Ò»°ãÃ³Ò×	33	Ç§¿Ë	11050	¼þ	9,250
202104	63079000	6301ÖÁ6307µÄÎ´ÁÐÃûÖÆ³ÉÆ·£¬°üÀ¨·þ×°²Ã¼ôÑù	220	¼ÓÄÉ	10	Ò»°ãÃ³Ò×	172751	Ç§¿Ë	43222966	¼þ	7,969,597
202104	63079000	6301ÖÁ6307µÄÎ´ÁÐÃûÖÆ³ÉÆ·£¬°üÀ¨·þ×°²Ã¼ôÑù	221	¼¸ÄÚÑÇ	10	Ò»°ãÃ³Ò×	34295	Ç§¿Ë	7238770	¼þ	3,536,052
202104	63079000	6301ÖÁ6307µÄÎ´ÁÐÃûÖÆ³ÉÆ·£¬°üÀ¨·þ×°²Ã¼ôÑù	222	¼¸ÄÚÑÇ±ÈÉÜ	10	Ò»°ãÃ³Ò×	6	Ç§¿Ë	2950	¼þ	2,469
202104	63079000	6301ÖÁ6307µÄÎ´ÁÐÃûÖÆ³ÉÆ·£¬°üÀ¨·þ×°²Ã¼ôÑù	223	¿ÆÌØµÏÍß	10	Ò»°ãÃ³Ò×	16884	Ç§¿Ë	2285130	¼þ	1,010,998
202104	63079000	6301ÖÁ6307µÄÎ´ÁÐÃûÖÆ³ÉÆ·£¬°üÀ¨·þ×°²Ã¼ôÑù	224	¿ÏÄáÑÇ	10	Ò»°ãÃ³Ò×	36288	Ç§¿Ë	4779019	¼þ	1,682,882
202104	63079000	6301ÖÁ6307µÄÎ´ÁÐÃûÖÆ³ÉÆ·£¬°üÀ¨·þ×°²Ã¼ôÑù	225	Àû±ÈÀïÑÇ	10	Ò»°ãÃ³Ò×	3532	Ç§¿Ë	776610	¼þ	219,386
202104	63079000	6301ÖÁ6307µÄÎ´ÁÐÃûÖÆ³ÉÆ·£¬°üÀ¨·þ×°²Ã¼ôÑù	226	Àû±ÈÑÇ	10	Ò»°ãÃ³Ò×	55586	Ç§¿Ë	11662086	¼þ	1,155,124
202104	63079000	6301ÖÁ6307µÄÎ´ÁÐÃûÖÆ³ÉÆ·£¬°üÀ¨·þ×°²Ã¼ôÑù	227	Âí´ï¼ÓË¹¼Ó	10	Ò»°ãÃ³Ò×	52287	Ç§¿Ë	15308504	¼þ	2,213,853
202104	63079000	6301ÖÁ6307µÄÎ´ÁÐÃûÖÆ³ÉÆ·£¬°üÀ¨·þ×°²Ã¼ôÑù	228	ÂíÀ­Î¬	10	Ò»°ãÃ³Ò×	8770	Ç§¿Ë	477669	¼þ	430,073
202104	63079000	6301ÖÁ6307µÄÎ´ÁÐÃûÖÆ³ÉÆ·£¬°üÀ¨·þ×°²Ã¼ôÑù	229	ÂíÀï	10	Ò»°ãÃ³Ò×	4865	Ç§¿Ë	1315170	¼þ	200,310
202104	63079000	6301ÖÁ6307µÄÎ´ÁÐÃûÖÆ³ÉÆ·£¬°üÀ¨·þ×°²Ã¼ôÑù	230	Ã«ÀïËþÄáÑÇ	10	Ò»°ãÃ³Ò×	8140	Ç§¿Ë	1582930	¼þ	2,552,571
202104	63079000	6301ÖÁ6307µÄÎ´ÁÐÃûÖÆ³ÉÆ·£¬°üÀ¨·þ×°²Ã¼ôÑù	231	Ã«ÀïÇóË¹	10	Ò»°ãÃ³Ò×	32209	Ç§¿Ë	7078719	¼þ	1,488,107
202104	63079000	6301ÖÁ6307µÄÎ´ÁÐÃûÖÆ³ÉÆ·£¬°üÀ¨·þ×°²Ã¼ôÑù	232	Ä¦Âå¸ç	10	Ò»°ãÃ³Ò×	58906	Ç§¿Ë	2778808	¼þ	4,343,230
202104	63079000	6301ÖÁ6307µÄÎ´ÁÐÃûÖÆ³ÉÆ·£¬°üÀ¨·þ×°²Ã¼ôÑù	233	ÄªÉ£±È¿Ë	10	Ò»°ãÃ³Ò×	30741	Ç§¿Ë	6891834	¼þ	2,541,772
202104	63079000	6301ÖÁ6307µÄÎ´ÁÐÃûÖÆ³ÉÆ·£¬°üÀ¨·þ×°²Ã¼ôÑù	234	ÄÉÃ×±ÈÑÇ	10	Ò»°ãÃ³Ò×	3402	Ç§¿Ë	849050	¼þ	112,074
202104	63079000	6301ÖÁ6307µÄÎ´ÁÐÃûÖÆ³ÉÆ·£¬°üÀ¨·þ×°²Ã¼ôÑù	236	ÄáÈÕÀûÑÇ	10	Ò»°ãÃ³Ò×	205854	Ç§¿Ë	24263839	¼þ	8,438,667
202104	63079000	6301ÖÁ6307µÄÎ´ÁÐÃûÖÆ³ÉÆ·£¬°üÀ¨·þ×°²Ã¼ôÑù	237	ÁôÄáÍô	10	Ò»°ãÃ³Ò×	13592	Ç§¿Ë	3521260	¼þ	523,244
202104	63079000	6301ÖÁ6307µÄÎ´ÁÐÃûÖÆ³ÉÆ·£¬°üÀ¨·þ×°²Ã¼ôÑù	238	Â¬Íú´ï	10	Ò»°ãÃ³Ò×	3404	Ç§¿Ë	1087658	¼þ	175,183
202104	63079000	6301ÖÁ6307µÄÎ´ÁÐÃûÖÆ³ÉÆ·£¬°üÀ¨·þ×°²Ã¼ôÑù	239	Ê¥¶àÃÀºÍÆÕÁÖÎ÷±È	10	Ò»°ãÃ³Ò×	130	Ç§¿Ë	30390	¼þ	9,839
202104	63079000	6301ÖÁ6307µÄÎ´ÁÐÃûÖÆ³ÉÆ·£¬°üÀ¨·þ×°²Ã¼ôÑù	240	ÈûÄÚ¼Ó¶û	10	Ò»°ãÃ³Ò×	15239	Ç§¿Ë	2798078	¼þ	1,743,096
202104	63079000	6301ÖÁ6307µÄÎ´ÁÐÃûÖÆ³ÉÆ·£¬°üÀ¨·þ×°²Ã¼ôÑù	241	ÈûÉà¶û	10	Ò»°ãÃ³Ò×	1482	Ç§¿Ë	380864	¼þ	46,129
202104	63079000	6301ÖÁ6307µÄÎ´ÁÐÃûÖÆ³ÉÆ·£¬°üÀ¨·þ×°²Ã¼ôÑù	242	ÈûÀ­Àû°º	10	Ò»°ãÃ³Ò×	4645	Ç§¿Ë	931351	¼þ	1,360,156
202104	63079000	6301ÖÁ6307µÄÎ´ÁÐÃûÖÆ³ÉÆ·£¬°üÀ¨·þ×°²Ã¼ôÑù	243	Ë÷ÂíÀï	10	Ò»°ãÃ³Ò×	3176	Ç§¿Ë	635200	¼þ	143,516
202104	63079000	6301ÖÁ6307µÄÎ´ÁÐÃûÖÆ³ÉÆ·£¬°üÀ¨·þ×°²Ã¼ôÑù	244	ÄÏ·Ç	10	Ò»°ãÃ³Ò×	803777	Ç§¿Ë	137856440	¼þ	79,576,790
202104	63079000	6301ÖÁ6307µÄÎ´ÁÐÃûÖÆ³ÉÆ·£¬°üÀ¨·þ×°²Ã¼ôÑù	246	ËÕµ¤	10	Ò»°ãÃ³Ò×	60572	Ç§¿Ë	5204764	¼þ	5,163,849
202104	63079000	6301ÖÁ6307µÄÎ´ÁÐÃûÖÆ³ÉÆ·£¬°üÀ¨·þ×°²Ã¼ôÑù	247	Ì¹É£ÄáÑÇ	10	Ò»°ãÃ³Ò×	23813	Ç§¿Ë	5505143	¼þ	2,074,231
202104	63079000	6301ÖÁ6307µÄÎ´ÁÐÃûÖÆ³ÉÆ·£¬°üÀ¨·þ×°²Ã¼ôÑù	248	¶à¸ç	10	Ò»°ãÃ³Ò×	63485	Ç§¿Ë	7448111	¼þ	10,567,263
202104	63079000	6301ÖÁ6307µÄÎ´ÁÐÃûÖÆ³ÉÆ·£¬°üÀ¨·þ×°²Ã¼ôÑù	249	Í»ÄáË¹	10	Ò»°ãÃ³Ò×	9133	Ç§¿Ë	1168591	¼þ	500,662
202104	63079000	6301ÖÁ6307µÄÎ´ÁÐÃûÖÆ³ÉÆ·£¬°üÀ¨·þ×°²Ã¼ôÑù	249	Í»ÄáË¹	11	¹ú¼Ò¼ä¡¢¹ú¼Ê×éÖ¯ÎÞ³¥Ô®ÖúºÍÔùËÍµÄÎï×Ê	525	Ç§¿Ë	8	¼þ	322,062
202104	63079000	6301ÖÁ6307µÄÎ´ÁÐÃûÖÆ³ÉÆ·£¬°üÀ¨·þ×°²Ã¼ôÑù	250	ÎÚ¸É´ï	10	Ò»°ãÃ³Ò×	16465	Ç§¿Ë	2455805	¼þ	3,238,412
202104	63079000	6301ÖÁ6307µÄÎ´ÁÐÃûÖÆ³ÉÆ·£¬°üÀ¨·þ×°²Ã¼ôÑù	251	²¼»ùÄÉ·¨Ë÷	10	Ò»°ãÃ³Ò×	579	Ç§¿Ë	53755	¼þ	86,923
202104	63079000	6301ÖÁ6307µÄÎ´ÁÐÃûÖÆ³ÉÆ·£¬°üÀ¨·þ×°²Ã¼ôÑù	252	¸Õ¹û(½ð)	10	Ò»°ãÃ³Ò×	54391	Ç§¿Ë	14858736	¼þ	5,029,777
202104	63079000	6301ÖÁ6307µÄÎ´ÁÐÃûÖÆ³ÉÆ·£¬°üÀ¨·þ×°²Ã¼ôÑù	253	ÔÞ±ÈÑÇ	10	Ò»°ãÃ³Ò×	7745	Ç§¿Ë	799312	¼þ	898,875
202104	63079000	6301ÖÁ6307µÄÎ´ÁÐÃûÖÆ³ÉÆ·£¬°üÀ¨·þ×°²Ã¼ôÑù	254	½ò°Í²¼Î¤	10	Ò»°ãÃ³Ò×	45599	Ç§¿Ë	10845611	¼þ	6,339,074
202104	63079000	6301ÖÁ6307µÄÎ´ÁÐÃûÖÆ³ÉÆ·£¬°üÀ¨·þ×°²Ã¼ôÑù	255	À³Ë÷ÍÐ	10	Ò»°ãÃ³Ò×	2338	Ç§¿Ë	466650	¼þ	797,776
202104	63079000	6301ÖÁ6307µÄÎ´ÁÐÃûÖÆ³ÉÆ·£¬°üÀ¨·þ×°²Ã¼ôÑù	257	Ë¹ÍþÊ¿À¼	10	Ò»°ãÃ³Ò×	2335	Ç§¿Ë	464550	¼þ	675,913
202104	63079000	6301ÖÁ6307µÄÎ´ÁÐÃûÖÆ³ÉÆ·£¬°üÀ¨·þ×°²Ã¼ôÑù	260	ÄÏËÕµ¤¹²ºÍ¹ú	10	Ò»°ãÃ³Ò×	32	Ç§¿Ë	10000	¼þ	5,429
202104	63079000	6301ÖÁ6307µÄÎ´ÁÐÃûÖÆ³ÉÆ·£¬°üÀ¨·þ×°²Ã¼ôÑù	301	±ÈÀûÊ±	10	Ò»°ãÃ³Ò×	1054843	Ç§¿Ë	62832719	¼þ	55,321,013
202104	63079000	6301ÖÁ6307µÄÎ´ÁÐÃûÖÆ³ÉÆ·£¬°üÀ¨·þ×°²Ã¼ôÑù	302	µ¤Âó	10	Ò»°ãÃ³Ò×	487118	Ç§¿Ë	69425456	¼þ	21,503,719
202104	63079000	6301ÖÁ6307µÄÎ´ÁÐÃûÖÆ³ÉÆ·£¬°üÀ¨·þ×°²Ã¼ôÑù	303	Ó¢¹ú	10	Ò»°ãÃ³Ò×	4323189	Ç§¿Ë	96014143	¼þ	212,906,017
202104	63079000	6301ÖÁ6307µÄÎ´ÁÐÃûÖÆ³ÉÆ·£¬°üÀ¨·þ×°²Ã¼ôÑù	304	µÂ¹ú	10	Ò»°ãÃ³Ò×	4703140	Ç§¿Ë	246579968	¼þ	265,136,726
202104	63079000	6301ÖÁ6307µÄÎ´ÁÐÃûÖÆ³ÉÆ·£¬°üÀ¨·þ×°²Ã¼ôÑù	305	·¨¹ú	10	Ò»°ãÃ³Ò×	2970440	Ç§¿Ë	473238134	¼þ	146,228,742
202104	63079000	6301ÖÁ6307µÄÎ´ÁÐÃûÖÆ³ÉÆ·£¬°üÀ¨·þ×°²Ã¼ôÑù	306	°®¶ûÀ¼	10	Ò»°ãÃ³Ò×	160910	Ç§¿Ë	11919756	¼þ	8,773,310
202104	63079000	6301ÖÁ6307µÄÎ´ÁÐÃûÖÆ³ÉÆ·£¬°üÀ¨·þ×°²Ã¼ôÑù	307	Òâ´óÀû	10	Ò»°ãÃ³Ò×	1470789	Ç§¿Ë	131826872	¼þ	133,931,631
202104	63079000	6301ÖÁ6307µÄÎ´ÁÐÃûÖÆ³ÉÆ·£¬°üÀ¨·þ×°²Ã¼ôÑù	308	Â¬É­±¤	10	Ò»°ãÃ³Ò×	13605	Ç§¿Ë	66110	¼þ	304,152
202104	63079000	6301ÖÁ6307µÄÎ´ÁÐÃûÖÆ³ÉÆ·£¬°üÀ¨·þ×°²Ã¼ôÑù	309	ºÉÀ¼	10	Ò»°ãÃ³Ò×	3642226	Ç§¿Ë	192252468	¼þ	159,080,903
202104	63079000	6301ÖÁ6307µÄÎ´ÁÐÃûÖÆ³ÉÆ·£¬°üÀ¨·þ×°²Ã¼ôÑù	310	Ï£À°	10	Ò»°ãÃ³Ò×	218927	Ç§¿Ë	19898927	¼þ	10,608,103
202104	63079000	6301ÖÁ6307µÄÎ´ÁÐÃûÖÆ³ÉÆ·£¬°üÀ¨·þ×°²Ã¼ôÑù	311	ÆÏÌÑÑÀ	10	Ò»°ãÃ³Ò×	135299	Ç§¿Ë	13802957	¼þ	7,385,520
202104	63079000	6301ÖÁ6307µÄÎ´ÁÐÃûÖÆ³ÉÆ·£¬°üÀ¨·þ×°²Ã¼ôÑù	312	Î÷°àÑÀ	10	Ò»°ãÃ³Ò×	2034260	Ç§¿Ë	234012024	¼þ	142,659,740
202104	63079000	6301ÖÁ6307µÄÎ´ÁÐÃûÖÆ³ÉÆ·£¬°üÀ¨·þ×°²Ã¼ôÑù	313	°¢¶û°ÍÄáÑÇ	10	Ò»°ãÃ³Ò×	12968	Ç§¿Ë	1397668	¼þ	1,770,239
202104	63079000	6301ÖÁ6307µÄÎ´ÁÐÃûÖÆ³ÉÆ·£¬°üÀ¨·þ×°²Ã¼ôÑù	315	°ÂµØÀû	10	Ò»°ãÃ³Ò×	251525	Ç§¿Ë	17190964	¼þ	24,041,158
202104	63079000	6301ÖÁ6307µÄÎ´ÁÐÃûÖÆ³ÉÆ·£¬°üÀ¨·þ×°²Ã¼ôÑù	316	±£¼ÓÀûÑÇ	10	Ò»°ãÃ³Ò×	54447	Ç§¿Ë	1389774	¼þ	1,212,556
202104	63079000	6301ÖÁ6307µÄÎ´ÁÐÃûÖÆ³ÉÆ·£¬°üÀ¨·þ×°²Ã¼ôÑù	318	·ÒÀ¼	10	Ò»°ãÃ³Ò×	523700	Ç§¿Ë	86125380	¼þ	30,818,896
202104	63079000	6301ÖÁ6307µÄÎ´ÁÐÃûÖÆ³ÉÆ·£¬°üÀ¨·þ×°²Ã¼ôÑù	321	ÐÙÑÀÀû	10	Ò»°ãÃ³Ò×	141080	Ç§¿Ë	10836509	¼þ	11,217,532
202104	63079000	6301ÖÁ6307µÄÎ´ÁÐÃûÖÆ³ÉÆ·£¬°üÀ¨·þ×°²Ã¼ôÑù	322	±ùµº	10	Ò»°ãÃ³Ò×	8726	Ç§¿Ë	1023790	¼þ	461,717
202104	63079000	6301ÖÁ6307µÄÎ´ÁÐÃûÖÆ³ÉÆ·£¬°üÀ¨·þ×°²Ã¼ôÑù	323	ÁÐÖ§¶ØÊ¿µÇ	10	Ò»°ãÃ³Ò×	1265	Ç§¿Ë	10200	¼þ	125,810
202104	63079000	6301ÖÁ6307µÄÎ´ÁÐÃûÖÆ³ÉÆ·£¬°üÀ¨·þ×°²Ã¼ôÑù	324	Âí¶úËû	10	Ò»°ãÃ³Ò×	11758	Ç§¿Ë	3520793	¼þ	827,759
202104	63079000	6301ÖÁ6307µÄÎ´ÁÐÃûÖÆ³ÉÆ·£¬°üÀ¨·þ×°²Ã¼ôÑù	326	Å²Íþ	10	Ò»°ãÃ³Ò×	155441	Ç§¿Ë	15147783	¼þ	6,864,453
202104	63079000	6301ÖÁ6307µÄÎ´ÁÐÃûÖÆ³ÉÆ·£¬°üÀ¨·þ×°²Ã¼ôÑù	327	²¨À¼	10	Ò»°ãÃ³Ò×	1150313	Ç§¿Ë	70100841	¼þ	52,591,271
202104	63079000	6301ÖÁ6307µÄÎ´ÁÐÃûÖÆ³ÉÆ·£¬°üÀ¨·þ×°²Ã¼ôÑù	328	ÂÞÂíÄáÑÇ	10	Ò»°ãÃ³Ò×	141916	Ç§¿Ë	17556858	¼þ	10,723,301
202104	63079000	6301ÖÁ6307µÄÎ´ÁÐÃûÖÆ³ÉÆ·£¬°üÀ¨·þ×°²Ã¼ôÑù	330	Èðµä	10	Ò»°ãÃ³Ò×	728179	Ç§¿Ë	13351058	¼þ	24,625,647
202104	63079000	6301ÖÁ6307µÄÎ´ÁÐÃûÖÆ³ÉÆ·£¬°üÀ¨·þ×°²Ã¼ôÑù	331	ÈðÊ¿	10	Ò»°ãÃ³Ò×	207136	Ç§¿Ë	31458900	¼þ	17,076,236
202104	63079000	6301ÖÁ6307µÄÎ´ÁÐÃûÖÆ³ÉÆ·£¬°üÀ¨·þ×°²Ã¼ôÑù	334	°®É³ÄáÑÇ	10	Ò»°ãÃ³Ò×	38762	Ç§¿Ë	5319837	¼þ	1,457,338
202104	63079000	6301ÖÁ6307µÄÎ´ÁÐÃûÖÆ³ÉÆ·£¬°üÀ¨·þ×°²Ã¼ôÑù	335	À­ÍÑÎ¬ÑÇ	10	Ò»°ãÃ³Ò×	6802	Ç§¿Ë	377137	¼þ	500,840
202104	63079000	6301ÖÁ6307µÄÎ´ÁÐÃûÖÆ³ÉÆ·£¬°üÀ¨·þ×°²Ã¼ôÑù	336	Á¢ÌÕÍð	10	Ò»°ãÃ³Ò×	75441	Ç§¿Ë	8501630	¼þ	4,434,925
202104	63079000	6301ÖÁ6307µÄÎ´ÁÐÃûÖÆ³ÉÆ·£¬°üÀ¨·þ×°²Ã¼ôÑù	337	¸ñÂ³¼ªÑÇ	10	Ò»°ãÃ³Ò×	10752	Ç§¿Ë	2399456	¼þ	590,547
202104	63079000	6301ÖÁ6307µÄÎ´ÁÐÃûÖÆ³ÉÆ·£¬°üÀ¨·þ×°²Ã¼ôÑù	338	ÑÇÃÀÄáÑÇ	10	Ò»°ãÃ³Ò×	902	Ç§¿Ë	157508	¼þ	73,332
202104	63079000	6301ÖÁ6307µÄÎ´ÁÐÃûÖÆ³ÉÆ·£¬°üÀ¨·þ×°²Ã¼ôÑù	339	°¢Èû°Ý½®	10	Ò»°ãÃ³Ò×	19592	Ç§¿Ë	2676424	¼þ	680,754
202104	63079000	6301ÖÁ6307µÄÎ´ÁÐÃûÖÆ³ÉÆ·£¬°üÀ¨·þ×°²Ã¼ôÑù	340	°×¶íÂÞË¹	10	Ò»°ãÃ³Ò×	7848	Ç§¿Ë	885636	¼þ	520,376
202104	63079000	6301ÖÁ6307µÄÎ´ÁÐÃûÖÆ³ÉÆ·£¬°üÀ¨·þ×°²Ã¼ôÑù	343	Ä¦¶û¶àÍß	10	Ò»°ãÃ³Ò×	12197	Ç§¿Ë	2463269	¼þ	631,272
202104	63079000	6301ÖÁ6307µÄÎ´ÁÐÃûÖÆ³ÉÆ·£¬°üÀ¨·þ×°²Ã¼ôÑù	344	¶íÂÞË¹Áª°î	10	Ò»°ãÃ³Ò×	430492	Ç§¿Ë	23586355	¼þ	23,100,432
202104	63079000	6301ÖÁ6307µÄÎ´ÁÐÃûÖÆ³ÉÆ·£¬°üÀ¨·þ×°²Ã¼ôÑù	347	ÎÚ¿ËÀ¼	10	Ò»°ãÃ³Ò×	133236	Ç§¿Ë	10229241	¼þ	4,300,544
202104	63079000	6301ÖÁ6307µÄÎ´ÁÐÃûÖÆ³ÉÆ·£¬°üÀ¨·þ×°²Ã¼ôÑù	350	Ë¹ÂåÎÄÄáÑÇ	10	Ò»°ãÃ³Ò×	179424	Ç§¿Ë	5328989	¼þ	7,421,285
202104	63079000	6301ÖÁ6307µÄÎ´ÁÐÃûÖÆ³ÉÆ·£¬°üÀ¨·þ×°²Ã¼ôÑù	351	¿ËÂÞµØÑÇ	10	Ò»°ãÃ³Ò×	33296	Ç§¿Ë	3429689	¼þ	1,303,762
202104	63079000	6301ÖÁ6307µÄÎ´ÁÐÃûÖÆ³ÉÆ·£¬°üÀ¨·þ×°²Ã¼ôÑù	352	½Ý¿Ë	10	Ò»°ãÃ³Ò×	255101	Ç§¿Ë	16967464	¼þ	16,324,337
202104	63079000	6301ÖÁ6307µÄÎ´ÁÐÃûÖÆ³ÉÆ·£¬°üÀ¨·þ×°²Ã¼ôÑù	353	Ë¹Âå·¥¿Ë	10	Ò»°ãÃ³Ò×	54570	Ç§¿Ë	4569353	¼þ	3,354,355
202104	63079000	6301ÖÁ6307µÄÎ´ÁÐÃûÖÆ³ÉÆ·£¬°üÀ¨·þ×°²Ã¼ôÑù	354	±±ÂíÆä¶Ù¹²ºÍ¹ú	10	Ò»°ãÃ³Ò×	1190	Ç§¿Ë	190270	¼þ	107,573
202104	63079000	6301ÖÁ6307µÄÎ´ÁÐÃûÖÆ³ÉÆ·£¬°üÀ¨·þ×°²Ã¼ôÑù	355	²¨ºÚ	10	Ò»°ãÃ³Ò×	399	Ç§¿Ë	1605	¼þ	17,081
202104	63079000	6301ÖÁ6307µÄÎ´ÁÐÃûÖÆ³ÉÆ·£¬°üÀ¨·þ×°²Ã¼ôÑù	358	Èû¶ûÎ¬ÑÇ	10	Ò»°ãÃ³Ò×	45709	Ç§¿Ë	8842467	¼þ	2,406,753
202104	63079000	6301ÖÁ6307µÄÎ´ÁÐÃûÖÆ³ÉÆ·£¬°üÀ¨·þ×°²Ã¼ôÑù	402	°¢¸ùÍ¢	10	Ò»°ãÃ³Ò×	195183	Ç§¿Ë	38805036	¼þ	9,945,336
202104	63079000	6301ÖÁ6307µÄÎ´ÁÐÃûÖÆ³ÉÆ·£¬°üÀ¨·þ×°²Ã¼ôÑù	403	°¢Â³°Í	10	Ò»°ãÃ³Ò×	363	Ç§¿Ë	83250	¼þ	43,438
202104	63079000	6301ÖÁ6307µÄÎ´ÁÐÃûÖÆ³ÉÆ·£¬°üÀ¨·þ×°²Ã¼ôÑù	404	°Í¹þÂí	10	Ò»°ãÃ³Ò×	627	Ç§¿Ë	200010	¼þ	40,184
202104	63079000	6301ÖÁ6307µÄÎ´ÁÐÃûÖÆ³ÉÆ·£¬°üÀ¨·þ×°²Ã¼ôÑù	405	°Í°Í¶àË¹	10	Ò»°ãÃ³Ò×	11321	Ç§¿Ë	2554750	¼þ	794,866
202104	63079000	6301ÖÁ6307µÄÎ´ÁÐÃûÖÆ³ÉÆ·£¬°üÀ¨·þ×°²Ã¼ôÑù	405	°Í°Í¶àË¹	11	¹ú¼Ò¼ä¡¢¹ú¼Ê×éÖ¯ÎÞ³¥Ô®ÖúºÍÔùËÍµÄÎï×Ê	37	Ç§¿Ë	5000	¼þ	10,000
202104	63079000	6301ÖÁ6307µÄÎ´ÁÐÃûÖÆ³ÉÆ·£¬°üÀ¨·þ×°²Ã¼ôÑù	406	²®Àû×È	10	Ò»°ãÃ³Ò×	300	Ç§¿Ë	40000	¼þ	30,908
202104	63079000	6301ÖÁ6307µÄÎ´ÁÐÃûÖÆ³ÉÆ·£¬°üÀ¨·þ×°²Ã¼ôÑù	408	¶àÃñ×å²£ÀûÎ¬ÑÇ¹ú	10	Ò»°ãÃ³Ò×	96374	Ç§¿Ë	27292990	¼þ	2,456,958
202104	63079000	6301ÖÁ6307µÄÎ´ÁÐÃûÖÆ³ÉÆ·£¬°üÀ¨·þ×°²Ã¼ôÑù	410	°ÍÎ÷	10	Ò»°ãÃ³Ò×	1674053	Ç§¿Ë	404567112	¼þ	70,622,767
202104	63079000	6301ÖÁ6307µÄÎ´ÁÐÃûÖÆ³ÉÆ·£¬°üÀ¨·þ×°²Ã¼ôÑù	411	¿ªÂüÈºµº	10	Ò»°ãÃ³Ò×	3	Ç§¿Ë	8	¼þ	493
202104	63079000	6301ÖÁ6307µÄÎ´ÁÐÃûÖÆ³ÉÆ·£¬°üÀ¨·þ×°²Ã¼ôÑù	412	ÖÇÀû	10	Ò»°ãÃ³Ò×	1832210	Ç§¿Ë	336388392	¼þ	66,049,409
202104	63079000	6301ÖÁ6307µÄÎ´ÁÐÃûÖÆ³ÉÆ·£¬°üÀ¨·þ×°²Ã¼ôÑù	413	¸çÂ×±ÈÑÇ	10	Ò»°ãÃ³Ò×	259065	Ç§¿Ë	44617340	¼þ	9,401,276
202104	63079000	6301ÖÁ6307µÄÎ´ÁÐÃûÖÆ³ÉÆ·£¬°üÀ¨·þ×°²Ã¼ôÑù	414	¶àÃ×Äá¿Ë	10	Ò»°ãÃ³Ò×	70	Ç§¿Ë	10400	¼þ	5,229
202104	63079000	6301ÖÁ6307µÄÎ´ÁÐÃûÖÆ³ÉÆ·£¬°üÀ¨·þ×°²Ã¼ôÑù	415	¸çË¹´ïÀè¼Ó	10	Ò»°ãÃ³Ò×	86288	Ç§¿Ë	15813024	¼þ	4,430,740
202104	63079000	6301ÖÁ6307µÄÎ´ÁÐÃûÖÆ³ÉÆ·£¬°üÀ¨·þ×°²Ã¼ôÑù	416	¹Å°Í	10	Ò»°ãÃ³Ò×	1063	Ç§¿Ë	249200	¼þ	120,315
202104	63079000	6301ÖÁ6307µÄÎ´ÁÐÃûÖÆ³ÉÆ·£¬°üÀ¨·þ×°²Ã¼ôÑù	417	¿âÀ°Ë÷µº	10	Ò»°ãÃ³Ò×	959	Ç§¿Ë	208624	¼þ	47,321
202104	63079000	6301ÖÁ6307µÄÎ´ÁÐÃûÖÆ³ÉÆ·£¬°üÀ¨·þ×°²Ã¼ôÑù	418	¶àÃ×Äá¼Ó¹²ºÍ¹ú	10	Ò»°ãÃ³Ò×	71037	Ç§¿Ë	15392154	¼þ	2,338,359
202104	63079000	6301ÖÁ6307µÄÎ´ÁÐÃûÖÆ³ÉÆ·£¬°üÀ¨·þ×°²Ã¼ôÑù	419	¶ò¹Ï¶à¶û	10	Ò»°ãÃ³Ò×	554112	Ç§¿Ë	133472641	¼þ	19,335,782
202104	63079000	6301ÖÁ6307µÄÎ´ÁÐÃûÖÆ³ÉÆ·£¬°üÀ¨·þ×°²Ã¼ôÑù	422	¹ÏµÂÂÞÆÕ	10	Ò»°ãÃ³Ò×	6	Ç§¿Ë	500	¼þ	325
202104	63079000	6301ÖÁ6307µÄÎ´ÁÐÃûÖÆ³ÉÆ·£¬°üÀ¨·þ×°²Ã¼ôÑù	423	Î£µØÂíÀ­	10	Ò»°ãÃ³Ò×	308682	Ç§¿Ë	85606267	¼þ	10,380,453
202104	63079000	6301ÖÁ6307µÄÎ´ÁÐÃûÖÆ³ÉÆ·£¬°üÀ¨·þ×°²Ã¼ôÑù	424	¹çÑÇÄÇ	10	Ò»°ãÃ³Ò×	30377	Ç§¿Ë	6943815	¼þ	1,842,203
202104	63079000	6301ÖÁ6307µÄÎ´ÁÐÃûÖÆ³ÉÆ·£¬°üÀ¨·þ×°²Ã¼ôÑù	425	º£µØ	10	Ò»°ãÃ³Ò×	832	Ç§¿Ë	200100	¼þ	37,784
202104	63079000	6301ÖÁ6307µÄÎ´ÁÐÃûÖÆ³ÉÆ·£¬°üÀ¨·þ×°²Ã¼ôÑù	426	ºé¶¼À­Ë¹	10	Ò»°ãÃ³Ò×	78201	Ç§¿Ë	19705268	¼þ	2,737,067
202104	63079000	6301ÖÁ6307µÄÎ´ÁÐÃûÖÆ³ÉÆ·£¬°üÀ¨·þ×°²Ã¼ôÑù	427	ÑÀÂò¼Ó	10	Ò»°ãÃ³Ò×	16513	Ç§¿Ë	3380870	¼þ	716,055
202104	63079000	6301ÖÁ6307µÄÎ´ÁÐÃûÖÆ³ÉÆ·£¬°üÀ¨·þ×°²Ã¼ôÑù	428	ÂíÌáÄá¿Ë	10	Ò»°ãÃ³Ò×	720	Ç§¿Ë	180000	¼þ	59,533
202104	63079000	6301ÖÁ6307µÄÎ´ÁÐÃûÖÆ³ÉÆ·£¬°üÀ¨·þ×°²Ã¼ôÑù	429	Ä«Î÷¸ç	10	Ò»°ãÃ³Ò×	1813831	Ç§¿Ë	204165494	¼þ	64,349,973
202104	63079000	6301ÖÁ6307µÄÎ´ÁÐÃûÖÆ³ÉÆ·£¬°üÀ¨·þ×°²Ã¼ôÑù	431	Äá¼ÓÀ­¹Ï	10	Ò»°ãÃ³Ò×	9300	Ç§¿Ë	2487802	¼þ	381,496
202104	63079000	6301ÖÁ6307µÄÎ´ÁÐÃûÖÆ³ÉÆ·£¬°üÀ¨·þ×°²Ã¼ôÑù	432	°ÍÄÃÂí	10	Ò»°ãÃ³Ò×	312196	Ç§¿Ë	66351810	¼þ	13,172,710
202104	63079000	6301ÖÁ6307µÄÎ´ÁÐÃûÖÆ³ÉÆ·£¬°üÀ¨·þ×°²Ã¼ôÑù	433	°ÍÀ­¹ç	10	Ò»°ãÃ³Ò×	6618	Ç§¿Ë	1677710	¼þ	286,369
202104	63079000	6301ÖÁ6307µÄÎ´ÁÐÃûÖÆ³ÉÆ·£¬°üÀ¨·þ×°²Ã¼ôÑù	434	ÃØÂ³	10	Ò»°ãÃ³Ò×	1066935	Ç§¿Ë	216959869	¼þ	42,577,001
202104	63079000	6301ÖÁ6307µÄÎ´ÁÐÃûÖÆ³ÉÆ·£¬°üÀ¨·þ×°²Ã¼ôÑù	435	²¨¶àÀè¸÷	10	Ò»°ãÃ³Ò×	54941	Ç§¿Ë	7883169	¼þ	2,383,552
202104	63079000	6301ÖÁ6307µÄÎ´ÁÐÃûÖÆ³ÉÆ·£¬°üÀ¨·þ×°²Ã¼ôÑù	437	Ê¥Â¬Î÷ÑÇ	10	Ò»°ãÃ³Ò×	2509	Ç§¿Ë	512000	¼þ	97,256
202104	63079000	6301ÖÁ6307µÄÎ´ÁÐÃûÖÆ³ÉÆ·£¬°üÀ¨·þ×°²Ã¼ôÑù	440	Èø¶ûÍß¶à	10	Ò»°ãÃ³Ò×	107519	Ç§¿Ë	21600486	¼þ	5,021,033
202104	63079000	6301ÖÁ6307µÄÎ´ÁÐÃûÖÆ³ÉÆ·£¬°üÀ¨·þ×°²Ã¼ôÑù	441	ËÕÀïÄÏ	10	Ò»°ãÃ³Ò×	13997	Ç§¿Ë	4519210	¼þ	663,109
202104	63079000	6301ÖÁ6307µÄÎ´ÁÐÃûÖÆ³ÉÆ·£¬°üÀ¨·þ×°²Ã¼ôÑù	442	ÌØÁ¢Äá´ïºÍ¶à°Í¸ç	10	Ò»°ãÃ³Ò×	6901	Ç§¿Ë	1695407	¼þ	553,205
202104	63079000	6301ÖÁ6307µÄÎ´ÁÐÃûÖÆ³ÉÆ·£¬°üÀ¨·þ×°²Ã¼ôÑù	444	ÎÚÀ­¹ç	10	Ò»°ãÃ³Ò×	144756	Ç§¿Ë	27472871	¼þ	3,599,358
202104	63079000	6301ÖÁ6307µÄÎ´ÁÐÃûÖÆ³ÉÆ·£¬°üÀ¨·þ×°²Ã¼ôÑù	445	Î¯ÄÚÈðÀ­	10	Ò»°ãÃ³Ò×	36080	Ç§¿Ë	7868376	¼þ	2,001,788
202104	63079000	6301ÖÁ6307µÄÎ´ÁÐÃûÖÆ³ÉÆ·£¬°üÀ¨·þ×°²Ã¼ôÑù	449	ºÉÊô°²µØÁÐË¹	10	Ò»°ãÃ³Ò×	22	Ç§¿Ë	2000	¼þ	9,747
202104	63079000	6301ÖÁ6307µÄÎ´ÁÐÃûÖÆ³ÉÆ·£¬°üÀ¨·þ×°²Ã¼ôÑù	499	À­¶¡ÃÀÖÞÆäËû¹ú¼Ò(µØÇø)	10	Ò»°ãÃ³Ò×	21	Ç§¿Ë	1350	¼þ	6,627
202104	63079000	6301ÖÁ6307µÄÎ´ÁÐÃûÖÆ³ÉÆ·£¬°üÀ¨·þ×°²Ã¼ôÑù	501	¼ÓÄÃ´ó	10	Ò»°ãÃ³Ò×	3013628	Ç§¿Ë	181433776	¼þ	174,811,342
202104	63079000	6301ÖÁ6307µÄÎ´ÁÐÃûÖÆ³ÉÆ·£¬°üÀ¨·þ×°²Ã¼ôÑù	502	ÃÀ¹ú	10	Ò»°ãÃ³Ò×	30928675	Ç§¿Ë	904744772	¼þ	1,453,419,371
202104	63079000	6301ÖÁ6307µÄÎ´ÁÐÃûÖÆ³ÉÆ·£¬°üÀ¨·þ×°²Ã¼ôÑù	504	°ÙÄ½´ó	10	Ò»°ãÃ³Ò×	165	Ç§¿Ë	50000	¼þ	22,537
202104	63079000	6301ÖÁ6307µÄÎ´ÁÐÃûÖÆ³ÉÆ·£¬°üÀ¨·þ×°²Ã¼ôÑù	601	°Ä´óÀûÑÇ	10	Ò»°ãÃ³Ò×	3148994	Ç§¿Ë	45493848	¼þ	116,354,618
202104	63079000	6301ÖÁ6307µÄÎ´ÁÐÃûÖÆ³ÉÆ·£¬°üÀ¨·þ×°²Ã¼ôÑù	602	¿â¿ËÈºµº	10	Ò»°ãÃ³Ò×	0	Ç§¿Ë	150	¼þ	126
202104	63079000	6301ÖÁ6307µÄÎ´ÁÐÃûÖÆ³ÉÆ·£¬°üÀ¨·þ×°²Ã¼ôÑù	603	ì³¼Ã	10	Ò»°ãÃ³Ò×	1222	Ç§¿Ë	186710	¼þ	194,058
202104	63079000	6301ÖÁ6307µÄÎ´ÁÐÃûÖÆ³ÉÆ·£¬°üÀ¨·þ×°²Ã¼ôÑù	607	ÐÂ¿¦Àï¶àÄáÑÇ	10	Ò»°ãÃ³Ò×	21794	Ç§¿Ë	5354903	¼þ	1,192,449
202104	63079000	6301ÖÁ6307µÄÎ´ÁÐÃûÖÆ³ÉÆ·£¬°üÀ¨·þ×°²Ã¼ôÑù	608	ÍßÅ¬°¢Í¼	10	Ò»°ãÃ³Ò×	1	Ç§¿Ë	850	¼þ	712
202104	63079000	6301ÖÁ6307µÄÎ´ÁÐÃûÖÆ³ÉÆ·£¬°üÀ¨·þ×°²Ã¼ôÑù	609	ÐÂÎ÷À¼	10	Ò»°ãÃ³Ò×	207097	Ç§¿Ë	6759770	¼þ	9,122,258
202104	63079000	6301ÖÁ6307µÄÎ´ÁÐÃûÖÆ³ÉÆ·£¬°üÀ¨·þ×°²Ã¼ôÑù	611	°Í²¼ÑÇÐÂ¼¸ÄÚÑÇ	10	Ò»°ãÃ³Ò×	38181	Ç§¿Ë	8741363	¼þ	4,382,177
202104	63079000	6301ÖÁ6307µÄÎ´ÁÐÃûÖÆ³ÉÆ·£¬°üÀ¨·þ×°²Ã¼ôÑù	614	ÌÀ¼Ó	10	Ò»°ãÃ³Ò×	320	Ç§¿Ë	80150	¼þ	68,223
202104	63079000	6301ÖÁ6307µÄÎ´ÁÐÃûÖÆ³ÉÆ·£¬°üÀ¨·þ×°²Ã¼ôÑù	617	ÈøÄ¦ÑÇ	10	Ò»°ãÃ³Ò×	13	Ç§¿Ë	4100	¼þ	3,432
202104	63079000	6301ÖÁ6307µÄÎ´ÁÐÃûÖÆ³ÉÆ·£¬°üÀ¨·þ×°²Ã¼ôÑù	618	»ùÀï°ÍË¹	10	Ò»°ãÃ³Ò×	0	Ç§¿Ë	400	¼þ	335
202104	63079000	6301ÖÁ6307µÄÎ´ÁÐÃûÖÆ³ÉÆ·£¬°üÀ¨·þ×°²Ã¼ôÑù	620	ÃÜ¿ËÂÞÄáÎ÷ÑÇÁª°î	10	Ò»°ãÃ³Ò×	42	Ç§¿Ë	6000	¼þ	9,357
202104	63079000	6301ÖÁ6307µÄÎ´ÁÐÃûÖÆ³ÉÆ·£¬°üÀ¨·þ×°²Ã¼ôÑù	621	ÂíÉÜ¶ûÈºµº	10	Ò»°ãÃ³Ò×	21	Ç§¿Ë	3000	¼þ	4,678
202104	63079000	6301ÖÁ6307µÄÎ´ÁÐÃûÖÆ³ÉÆ·£¬°üÀ¨·þ×°²Ã¼ôÑù	622	ÅÁÀÍ	10	Ò»°ãÃ³Ò×	7	Ç§¿Ë	1000	¼þ	1,559
202104	63079000	6301ÖÁ6307µÄÎ´ÁÐÃûÖÆ³ÉÆ·£¬°üÀ¨·þ×°²Ã¼ôÑù	623	·¨Êô²¨ÀûÄáÎ÷ÑÇ	10	Ò»°ãÃ³Ò×	8069	Ç§¿Ë	1612470	¼þ	356,511
202104	63079000	6301ÖÁ6307µÄÎ´ÁÐÃûÖÆ³ÉÆ·£¬°üÀ¨·þ×°²Ã¼ôÑù	699	´óÑóÖÞÆäËû¹ú¼Ò(µØÇø)	10	Ò»°ãÃ³Ò×	3973	Ç§¿Ë	933970	¼þ	1,534,119
202105	63079000	6301ÖÁ6307µÄÎ´ÁÐÃûÖÆ³ÉÆ·£¬°üÀ¨·þ×°²Ã¼ôÑù	101	°¢¸»º¹	10	Ò»°ãÃ³Ò×	10517	Ç§¿Ë	3001000	¼þ	489,054
202105	63079000	6301ÖÁ6307µÄÎ´ÁÐÃûÖÆ³ÉÆ·£¬°üÀ¨·þ×°²Ã¼ôÑù	102	°ÍÁÖ	10	Ò»°ãÃ³Ò×	39227	Ç§¿Ë	8837127	¼þ	1,481,351
202105	63079000	6301ÖÁ6307µÄÎ´ÁÐÃûÖÆ³ÉÆ·£¬°üÀ¨·þ×°²Ã¼ôÑù	103	ÃÏ¼ÓÀ­¹ú	10	Ò»°ãÃ³Ò×	82136	Ç§¿Ë	9777794	¼þ	5,444,535
202105	63079000	6301ÖÁ6307µÄÎ´ÁÐÃûÖÆ³ÉÆ·£¬°üÀ¨·þ×°²Ã¼ôÑù	105	ÎÄÀ³	10	Ò»°ãÃ³Ò×	5292	Ç§¿Ë	37020	¼þ	345,316
202105	63079000	6301ÖÁ6307µÄÎ´ÁÐÃûÖÆ³ÉÆ·£¬°üÀ¨·þ×°²Ã¼ôÑù	106	Ãåµé	10	Ò»°ãÃ³Ò×	390000	Ç§¿Ë	133384762	¼þ	19,526,357
202105	63079000	6301ÖÁ6307µÄÎ´ÁÐÃûÖÆ³ÉÆ·£¬°üÀ¨·þ×°²Ã¼ôÑù	107	¼íÆÒÕ¯	10	Ò»°ãÃ³Ò×	151413	Ç§¿Ë	13445932	¼þ	11,513,185
202105	63079000	6301ÖÁ6307µÄÎ´ÁÐÃûÖÆ³ÉÆ·£¬°üÀ¨·þ×°²Ã¼ôÑù	108	ÈûÆÖÂ·Ë¹	10	Ò»°ãÃ³Ò×	13850	Ç§¿Ë	4052483	¼þ	587,901
202105	63079000	6301ÖÁ6307µÄÎ´ÁÐÃûÖÆ³ÉÆ·£¬°üÀ¨·þ×°²Ã¼ôÑù	110	ÖÐ¹úÏã¸Û	10	Ò»°ãÃ³Ò×	216720	Ç§¿Ë	24805094	¼þ	17,725,920
202105	63079000	6301ÖÁ6307µÄÎ´ÁÐÃûÖÆ³ÉÆ·£¬°üÀ¨·þ×°²Ã¼ôÑù	111	Ó¡¶È	10	Ò»°ãÃ³Ò×	1416669	Ç§¿Ë	374993356	¼þ	59,136,713
202105	63079000	6301ÖÁ6307µÄÎ´ÁÐÃûÖÆ³ÉÆ·£¬°üÀ¨·þ×°²Ã¼ôÑù	111	Ó¡¶È	12	ÆäËû¾èÔùÎï×Ê	40	Ç§¿Ë	5340	¼þ	15,574
202105	63079000	6301ÖÁ6307µÄÎ´ÁÐÃûÖÆ³ÉÆ·£¬°üÀ¨·þ×°²Ã¼ôÑù	112	Ó¡¶ÈÄáÎ÷ÑÇ	10	Ò»°ãÃ³Ò×	3368439	Ç§¿Ë	1029468112	¼þ	201,224,287
202105	63079000	6301ÖÁ6307µÄÎ´ÁÐÃûÖÆ³ÉÆ·£¬°üÀ¨·þ×°²Ã¼ôÑù	113	ÒÁÀÊ	10	Ò»°ãÃ³Ò×	59800	Ç§¿Ë	5756482	¼þ	2,821,641
202105	63079000	6301ÖÁ6307µÄÎ´ÁÐÃûÖÆ³ÉÆ·£¬°üÀ¨·þ×°²Ã¼ôÑù	114	ÒÁÀ­¿Ë	10	Ò»°ãÃ³Ò×	197820	Ç§¿Ë	36411264	¼þ	7,753,980
202105	63079000	6301ÖÁ6307µÄÎ´ÁÐÃûÖÆ³ÉÆ·£¬°üÀ¨·þ×°²Ã¼ôÑù	115	ÒÔÉ«ÁÐ	10	Ò»°ãÃ³Ò×	200615	Ç§¿Ë	9698519	¼þ	9,303,494
202105	63079000	6301ÖÁ6307µÄÎ´ÁÐÃûÖÆ³ÉÆ·£¬°üÀ¨·þ×°²Ã¼ôÑù	116	ÈÕ±¾	10	Ò»°ãÃ³Ò×	7287721	Ç§¿Ë	1039726939	¼þ	464,885,024
202105	63079000	6301ÖÁ6307µÄÎ´ÁÐÃûÖÆ³ÉÆ·£¬°üÀ¨·þ×°²Ã¼ôÑù	117	Ô¼µ©	10	Ò»°ãÃ³Ò×	48739	Ç§¿Ë	6270535	¼þ	2,531,897
202105	63079000	6301ÖÁ6307µÄÎ´ÁÐÃûÖÆ³ÉÆ·£¬°üÀ¨·þ×°²Ã¼ôÑù	118	¿ÆÍþÌØ	10	Ò»°ãÃ³Ò×	59124	Ç§¿Ë	10246469	¼þ	2,356,577
202105	63079000	6301ÖÁ6307µÄÎ´ÁÐÃûÖÆ³ÉÆ·£¬°üÀ¨·þ×°²Ã¼ôÑù	119	ÀÏÎÎ	10	Ò»°ãÃ³Ò×	4242	Ç§¿Ë	774760	¼þ	422,302
202105	63079000	6301ÖÁ6307µÄÎ´ÁÐÃûÖÆ³ÉÆ·£¬°üÀ¨·þ×°²Ã¼ôÑù	119	ÀÏÎÎ	11	¹ú¼Ò¼ä¡¢¹ú¼Ê×éÖ¯ÎÞ³¥Ô®ÖúºÍÔùËÍµÄÎï×Ê	1440	Ç§¿Ë	367400	¼þ	227,000
202105	63079000	6301ÖÁ6307µÄÎ´ÁÐÃûÖÆ³ÉÆ·£¬°üÀ¨·þ×°²Ã¼ôÑù	119	ÀÏÎÎ	12	ÆäËû¾èÔùÎï×Ê	6178	Ç§¿Ë	1900000	¼þ	813,000
202105	63079000	6301ÖÁ6307µÄÎ´ÁÐÃûÖÆ³ÉÆ·£¬°üÀ¨·þ×°²Ã¼ôÑù	120	Àè°ÍÄÛ	10	Ò»°ãÃ³Ò×	33085	Ç§¿Ë	6845056	¼þ	2,703,948
202105	63079000	6301ÖÁ6307µÄÎ´ÁÐÃûÖÆ³ÉÆ·£¬°üÀ¨·þ×°²Ã¼ôÑù	121	ÖÐ¹ú°ÄÃÅ	10	Ò»°ãÃ³Ò×	21993	Ç§¿Ë	5501906	¼þ	1,061,644
202105	63079000	6301ÖÁ6307µÄÎ´ÁÐÃûÖÆ³ÉÆ·£¬°üÀ¨·þ×°²Ã¼ôÑù	122	ÂíÀ´Î÷ÑÇ	10	Ò»°ãÃ³Ò×	1846900	Ç§¿Ë	403948053	¼þ	119,535,090
202105	63079000	6301ÖÁ6307µÄÎ´ÁÐÃûÖÆ³ÉÆ·£¬°üÀ¨·þ×°²Ã¼ôÑù	123	Âí¶û´ú·ò	10	Ò»°ãÃ³Ò×	944	Ç§¿Ë	199938	¼þ	55,161
202105	63079000	6301ÖÁ6307µÄÎ´ÁÐÃûÖÆ³ÉÆ·£¬°üÀ¨·þ×°²Ã¼ôÑù	124	ÃÉ¹Å	10	Ò»°ãÃ³Ò×	4110	Ç§¿Ë	20918	¼þ	116,571
202105	63079000	6301ÖÁ6307µÄÎ´ÁÐÃûÖÆ³ÉÆ·£¬°üÀ¨·þ×°²Ã¼ôÑù	124	ÃÉ¹Å	11	¹ú¼Ò¼ä¡¢¹ú¼Ê×éÖ¯ÎÞ³¥Ô®ÖúºÍÔùËÍµÄÎï×Ê	10005	Ç§¿Ë	1700000	¼þ	1,674,000
202105	63079000	6301ÖÁ6307µÄÎ´ÁÐÃûÖÆ³ÉÆ·£¬°üÀ¨·þ×°²Ã¼ôÑù	124	ÃÉ¹Å	12	ÆäËû¾èÔùÎï×Ê	669	Ç§¿Ë	158150	¼þ	139,150
202105	63079000	6301ÖÁ6307µÄÎ´ÁÐÃûÖÆ³ÉÆ·£¬°üÀ¨·þ×°²Ã¼ôÑù	125	Äá²´¶ûÁª°îÃñÖ÷¹²ºÍ¹ú	10	Ò»°ãÃ³Ò×	162480	Ç§¿Ë	42832482	¼þ	13,170,665
202105	63079000	6301ÖÁ6307µÄÎ´ÁÐÃûÖÆ³ÉÆ·£¬°üÀ¨·þ×°²Ã¼ôÑù	125	Äá²´¶ûÁª°îÃñÖ÷¹²ºÍ¹ú	12	ÆäËû¾èÔùÎï×Ê	18318	Ç§¿Ë	3945280	¼þ	8,925,472
202105	63079000	6301ÖÁ6307µÄÎ´ÁÐÃûÖÆ³ÉÆ·£¬°üÀ¨·þ×°²Ã¼ôÑù	126	°¢Âü	10	Ò»°ãÃ³Ò×	24502	Ç§¿Ë	4948514	¼þ	3,558,092
202105	63079000	6301ÖÁ6307µÄÎ´ÁÐÃûÖÆ³ÉÆ·£¬°üÀ¨·þ×°²Ã¼ôÑù	127	°Í»ùË¹Ì¹	10	Ò»°ãÃ³Ò×	215539	Ç§¿Ë	56031712	¼þ	6,915,821
202105	63079000	6301ÖÁ6307µÄÎ´ÁÐÃûÖÆ³ÉÆ·£¬°üÀ¨·þ×°²Ã¼ôÑù	128	°ÍÀÕË¹Ì¹	10	Ò»°ãÃ³Ò×	17812	Ç§¿Ë	1116222	¼þ	509,732
202105	63079000	6301ÖÁ6307µÄÎ´ÁÐÃûÖÆ³ÉÆ·£¬°üÀ¨·þ×°²Ã¼ôÑù	129	·ÆÂÉ±ö	10	Ò»°ãÃ³Ò×	2211214	Ç§¿Ë	615862243	¼þ	76,038,054
202105	63079000	6301ÖÁ6307µÄÎ´ÁÐÃûÖÆ³ÉÆ·£¬°üÀ¨·þ×°²Ã¼ôÑù	130	¿¨Ëþ¶û	10	Ò»°ãÃ³Ò×	154118	Ç§¿Ë	37690605	¼þ	5,262,499
202105	63079000	6301ÖÁ6307µÄÎ´ÁÐÃûÖÆ³ÉÆ·£¬°üÀ¨·þ×°²Ã¼ôÑù	131	É³ÌØ°¢À­²®	10	Ò»°ãÃ³Ò×	603789	Ç§¿Ë	57133025	¼þ	23,252,610
202105	63079000	6301ÖÁ6307µÄÎ´ÁÐÃûÖÆ³ÉÆ·£¬°üÀ¨·þ×°²Ã¼ôÑù	132	ÐÂ¼ÓÆÂ	10	Ò»°ãÃ³Ò×	438478	Ç§¿Ë	93378842	¼þ	34,610,280
202105	63079000	6301ÖÁ6307µÄÎ´ÁÐÃûÖÆ³ÉÆ·£¬°üÀ¨·þ×°²Ã¼ôÑù	133	º«¹ú	10	Ò»°ãÃ³Ò×	1650273	Ç§¿Ë	271283763	¼þ	100,498,268
202105	63079000	6301ÖÁ6307µÄÎ´ÁÐÃûÖÆ³ÉÆ·£¬°üÀ¨·þ×°²Ã¼ôÑù	134	Ë¹ÀïÀ¼¿¨	10	Ò»°ãÃ³Ò×	43807	Ç§¿Ë	8012374	¼þ	5,443,544
202105	63079000	6301ÖÁ6307µÄÎ´ÁÐÃûÖÆ³ÉÆ·£¬°üÀ¨·þ×°²Ã¼ôÑù	135	ÐðÀûÑÇ	10	Ò»°ãÃ³Ò×	140	Ç§¿Ë	4800	¼þ	14,628
202105	63079000	6301ÖÁ6307µÄÎ´ÁÐÃûÖÆ³ÉÆ·£¬°üÀ¨·þ×°²Ã¼ôÑù	136	Ì©¹ú	10	Ò»°ãÃ³Ò×	3604589	Ç§¿Ë	989445866	¼þ	213,925,598
202105	63079000	6301ÖÁ6307µÄÎ´ÁÐÃûÖÆ³ÉÆ·£¬°üÀ¨·þ×°²Ã¼ôÑù	136	Ì©¹ú	12	ÆäËû¾èÔùÎï×Ê	1174	Ç§¿Ë	80000	¼þ	1,120,000
202105	63079000	6301ÖÁ6307µÄÎ´ÁÐÃûÖÆ³ÉÆ·£¬°üÀ¨·þ×°²Ã¼ôÑù	137	ÍÁ¶úÆä	10	Ò»°ãÃ³Ò×	23131	Ç§¿Ë	1003394	¼þ	1,526,762
202105	63079000	6301ÖÁ6307µÄÎ´ÁÐÃûÖÆ³ÉÆ·£¬°üÀ¨·þ×°²Ã¼ôÑù	138	°¢ÁªÇõ	10	Ò»°ãÃ³Ò×	1384716	Ç§¿Ë	321700384	¼þ	64,422,397
202105	63079000	6301ÖÁ6307µÄÎ´ÁÐÃûÖÆ³ÉÆ·£¬°üÀ¨·þ×°²Ã¼ôÑù	139	Ò²ÃÅ	10	Ò»°ãÃ³Ò×	40957	Ç§¿Ë	3271811	¼þ	1,325,900
202105	63079000	6301ÖÁ6307µÄÎ´ÁÐÃûÖÆ³ÉÆ·£¬°üÀ¨·þ×°²Ã¼ôÑù	141	Ô½ÄÏ	10	Ò»°ãÃ³Ò×	843819	Ç§¿Ë	93679126	¼þ	66,571,742
202105	63079000	6301ÖÁ6307µÄÎ´ÁÐÃûÖÆ³ÉÆ·£¬°üÀ¨·þ×°²Ã¼ôÑù	143	ÖÐ¹úÌ¨Íå	10	Ò»°ãÃ³Ò×	426691	Ç§¿Ë	39098550	¼þ	21,140,770
202105	63079000	6301ÖÁ6307µÄÎ´ÁÐÃûÖÆ³ÉÆ·£¬°üÀ¨·þ×°²Ã¼ôÑù	144	¶«µÛãë	10	Ò»°ãÃ³Ò×	11344	Ç§¿Ë	2959000	¼þ	1,834,090
202105	63079000	6301ÖÁ6307µÄÎ´ÁÐÃûÖÆ³ÉÆ·£¬°üÀ¨·þ×°²Ã¼ôÑù	145	¹þÈø¿ËË¹Ì¹	10	Ò»°ãÃ³Ò×	20983	Ç§¿Ë	713078	¼þ	2,089,441
202105	63079000	6301ÖÁ6307µÄÎ´ÁÐÃûÖÆ³ÉÆ·£¬°üÀ¨·þ×°²Ã¼ôÑù	146	¼ª¶û¼ªË¹Ë¹Ì¹	10	Ò»°ãÃ³Ò×	1413	Ç§¿Ë	352011	¼þ	41,522
202105	63079000	6301ÖÁ6307µÄÎ´ÁÐÃûÖÆ³ÉÆ·£¬°üÀ¨·þ×°²Ã¼ôÑù	146	¼ª¶û¼ªË¹Ë¹Ì¹	12	ÆäËû¾èÔùÎï×Ê	126	Ç§¿Ë	15000	¼þ	14,160
202105	63079000	6301ÖÁ6307µÄÎ´ÁÐÃûÖÆ³ÉÆ·£¬°üÀ¨·þ×°²Ã¼ôÑù	147	Ëþ¼ª¿ËË¹Ì¹	10	Ò»°ãÃ³Ò×	9240	Ç§¿Ë	1848000	¼þ	3,122,064
202105	63079000	6301ÖÁ6307µÄÎ´ÁÐÃûÖÆ³ÉÆ·£¬°üÀ¨·þ×°²Ã¼ôÑù	147	Ëþ¼ª¿ËË¹Ì¹	12	ÆäËû¾èÔùÎï×Ê	111	Ç§¿Ë	30000	¼þ	39,000
202105	63079000	6301ÖÁ6307µÄÎ´ÁÐÃûÖÆ³ÉÆ·£¬°üÀ¨·þ×°²Ã¼ôÑù	148	ÍÁ¿âÂüË¹Ì¹	10	Ò»°ãÃ³Ò×	1753	Ç§¿Ë	611800	¼þ	447,199
202105	63079000	6301ÖÁ6307µÄÎ´ÁÐÃûÖÆ³ÉÆ·£¬°üÀ¨·þ×°²Ã¼ôÑù	149	ÎÚ×È±ð¿ËË¹Ì¹	10	Ò»°ãÃ³Ò×	7311	Ç§¿Ë	16743	¼þ	31,509
202105	63079000	6301ÖÁ6307µÄÎ´ÁÐÃûÖÆ³ÉÆ·£¬°üÀ¨·þ×°²Ã¼ôÑù	201	°¢¶û¼°ÀûÑÇ	10	Ò»°ãÃ³Ò×	41458	Ç§¿Ë	7900172	¼þ	1,413,521
202105	63079000	6301ÖÁ6307µÄÎ´ÁÐÃûÖÆ³ÉÆ·£¬°üÀ¨·þ×°²Ã¼ôÑù	202	°²¸çÀ­	10	Ò»°ãÃ³Ò×	434714	Ç§¿Ë	130078545	¼þ	13,794,106
202105	63079000	6301ÖÁ6307µÄÎ´ÁÐÃûÖÆ³ÉÆ·£¬°üÀ¨·þ×°²Ã¼ôÑù	203	±´Äþ	10	Ò»°ãÃ³Ò×	5585	Ç§¿Ë	1013170	¼þ	1,547,576
202105	63079000	6301ÖÁ6307µÄÎ´ÁÐÃûÖÆ³ÉÆ·£¬°üÀ¨·þ×°²Ã¼ôÑù	204	²©´ÄÍßÄÉ	10	Ò»°ãÃ³Ò×	5241	Ç§¿Ë	1597322	¼þ	138,055
202105	63079000	6301ÖÁ6307µÄÎ´ÁÐÃûÖÆ³ÉÆ·£¬°üÀ¨·þ×°²Ã¼ôÑù	205	²¼Â¡µÏ	10	Ò»°ãÃ³Ò×	3590	Ç§¿Ë	586587	¼þ	793,809
202105	63079000	6301ÖÁ6307µÄÎ´ÁÐÃûÖÆ³ÉÆ·£¬°üÀ¨·þ×°²Ã¼ôÑù	206	¿¦ÂóÂ¡	10	Ò»°ãÃ³Ò×	18310	Ç§¿Ë	3061036	¼þ	1,031,007
202105	63079000	6301ÖÁ6307µÄÎ´ÁÐÃûÖÆ³ÉÆ·£¬°üÀ¨·þ×°²Ã¼ôÑù	208	·ðµÃ½Ç	10	Ò»°ãÃ³Ò×	7480	Ç§¿Ë	2702500	¼þ	615,253
202105	63079000	6301ÖÁ6307µÄÎ´ÁÐÃûÖÆ³ÉÆ·£¬°üÀ¨·þ×°²Ã¼ôÑù	209	ÖÐ·Ç	10	Ò»°ãÃ³Ò×	2662	Ç§¿Ë	375200	¼þ	1,161,022
202105	63079000	6301ÖÁ6307µÄÎ´ÁÐÃûÖÆ³ÉÆ·£¬°üÀ¨·þ×°²Ã¼ôÑù	210	Èû²·Ì©(ÐÝ´ï)	10	Ò»°ãÃ³Ò×	925	Ç§¿Ë	241200	¼þ	25,730
202105	63079000	6301ÖÁ6307µÄÎ´ÁÐÃûÖÆ³ÉÆ·£¬°üÀ¨·þ×°²Ã¼ôÑù	213	¸Õ¹û(²¼)	10	Ò»°ãÃ³Ò×	6044	Ç§¿Ë	1324100	¼þ	1,387,583
202105	63079000	6301ÖÁ6307µÄÎ´ÁÐÃûÖÆ³ÉÆ·£¬°üÀ¨·þ×°²Ã¼ôÑù	214	¼ª²¼Ìá	10	Ò»°ãÃ³Ò×	16232	Ç§¿Ë	3189658	¼þ	5,547,485
202105	63079000	6301ÖÁ6307µÄÎ´ÁÐÃûÖÆ³ÉÆ·£¬°üÀ¨·þ×°²Ã¼ôÑù	215	°£¼°	10	Ò»°ãÃ³Ò×	100457	Ç§¿Ë	10076621	¼þ	3,821,519
202105	63079000	6301ÖÁ6307µÄÎ´ÁÐÃûÖÆ³ÉÆ·£¬°üÀ¨·þ×°²Ã¼ôÑù	216	³àµÀ¼¸ÄÚÑÇ	10	Ò»°ãÃ³Ò×	144	Ç§¿Ë	15140	¼þ	11,883
202105	63079000	6301ÖÁ6307µÄÎ´ÁÐÃûÖÆ³ÉÆ·£¬°üÀ¨·þ×°²Ã¼ôÑù	217	°£Èû¶í±ÈÑÇ	10	Ò»°ãÃ³Ò×	52062	Ç§¿Ë	8535219	¼þ	13,664,147
202105	63079000	6301ÖÁ6307µÄÎ´ÁÐÃûÖÆ³ÉÆ·£¬°üÀ¨·þ×°²Ã¼ôÑù	218	¼ÓÅî	10	Ò»°ãÃ³Ò×	18770	Ç§¿Ë	4866564	¼þ	648,874
202105	63079000	6301ÖÁ6307µÄÎ´ÁÐÃûÖÆ³ÉÆ·£¬°üÀ¨·þ×°²Ã¼ôÑù	219	¸Ô±ÈÑÇ	10	Ò»°ãÃ³Ò×	420	Ç§¿Ë	19200	¼þ	49,362
202105	63079000	6301ÖÁ6307µÄÎ´ÁÐÃûÖÆ³ÉÆ·£¬°üÀ¨·þ×°²Ã¼ôÑù	220	¼ÓÄÉ	10	Ò»°ãÃ³Ò×	69710	Ç§¿Ë	11377463	¼þ	3,867,924
202105	63079000	6301ÖÁ6307µÄÎ´ÁÐÃûÖÆ³ÉÆ·£¬°üÀ¨·þ×°²Ã¼ôÑù	221	¼¸ÄÚÑÇ	10	Ò»°ãÃ³Ò×	3565	Ç§¿Ë	685863	¼þ	226,682
202105	63079000	6301ÖÁ6307µÄÎ´ÁÐÃûÖÆ³ÉÆ·£¬°üÀ¨·þ×°²Ã¼ôÑù	223	¿ÆÌØµÏÍß	10	Ò»°ãÃ³Ò×	23014	Ç§¿Ë	4734045	¼þ	1,039,829
202105	63079000	6301ÖÁ6307µÄÎ´ÁÐÃûÖÆ³ÉÆ·£¬°üÀ¨·þ×°²Ã¼ôÑù	224	¿ÏÄáÑÇ	10	Ò»°ãÃ³Ò×	27484	Ç§¿Ë	5990599	¼þ	2,026,466
202105	63079000	6301ÖÁ6307µÄÎ´ÁÐÃûÖÆ³ÉÆ·£¬°üÀ¨·þ×°²Ã¼ôÑù	225	Àû±ÈÀïÑÇ	10	Ò»°ãÃ³Ò×	12912	Ç§¿Ë	3806321	¼þ	240,808
202105	63079000	6301ÖÁ6307µÄÎ´ÁÐÃûÖÆ³ÉÆ·£¬°üÀ¨·þ×°²Ã¼ôÑù	226	Àû±ÈÑÇ	10	Ò»°ãÃ³Ò×	87759	Ç§¿Ë	16287499	¼þ	1,590,830
202105	63079000	6301ÖÁ6307µÄÎ´ÁÐÃûÖÆ³ÉÆ·£¬°üÀ¨·þ×°²Ã¼ôÑù	227	Âí´ï¼ÓË¹¼Ó	10	Ò»°ãÃ³Ò×	50833	Ç§¿Ë	14604747	¼þ	1,422,985
202105	63079000	6301ÖÁ6307µÄÎ´ÁÐÃûÖÆ³ÉÆ·£¬°üÀ¨·þ×°²Ã¼ôÑù	228	ÂíÀ­Î¬	10	Ò»°ãÃ³Ò×	4973	Ç§¿Ë	1334200	¼þ	189,997
202105	63079000	6301ÖÁ6307µÄÎ´ÁÐÃûÖÆ³ÉÆ·£¬°üÀ¨·þ×°²Ã¼ôÑù	229	ÂíÀï	10	Ò»°ãÃ³Ò×	18209	Ç§¿Ë	4708035	¼þ	2,009,633
202105	63079000	6301ÖÁ6307µÄÎ´ÁÐÃûÖÆ³ÉÆ·£¬°üÀ¨·þ×°²Ã¼ôÑù	230	Ã«ÀïËþÄáÑÇ	10	Ò»°ãÃ³Ò×	184	Ç§¿Ë	1150	¼þ	36,857
202105	63079000	6301ÖÁ6307µÄÎ´ÁÐÃûÖÆ³ÉÆ·£¬°üÀ¨·þ×°²Ã¼ôÑù	231	Ã«ÀïÇóË¹	10	Ò»°ãÃ³Ò×	23093	Ç§¿Ë	5214249	¼þ	1,154,947
202105	63079000	6301ÖÁ6307µÄÎ´ÁÐÃûÖÆ³ÉÆ·£¬°üÀ¨·þ×°²Ã¼ôÑù	232	Ä¦Âå¸ç	10	Ò»°ãÃ³Ò×	38839	Ç§¿Ë	2347258	¼þ	1,724,518
202105	63079000	6301ÖÁ6307µÄÎ´ÁÐÃûÖÆ³ÉÆ·£¬°üÀ¨·þ×°²Ã¼ôÑù	233	ÄªÉ£±È¿Ë	10	Ò»°ãÃ³Ò×	66692	Ç§¿Ë	10676671	¼þ	3,215,633
202105	63079000	6301ÖÁ6307µÄÎ´ÁÐÃûÖÆ³ÉÆ·£¬°üÀ¨·þ×°²Ã¼ôÑù	234	ÄÉÃ×±ÈÑÇ	10	Ò»°ãÃ³Ò×	12119	Ç§¿Ë	2659650	¼þ	1,139,730
202105	63079000	6301ÖÁ6307µÄÎ´ÁÐÃûÖÆ³ÉÆ·£¬°üÀ¨·þ×°²Ã¼ôÑù	235	ÄáÈÕ¶û	10	Ò»°ãÃ³Ò×	2750	Ç§¿Ë	400000	¼þ	308,636
202105	63079000	6301ÖÁ6307µÄÎ´ÁÐÃûÖÆ³ÉÆ·£¬°üÀ¨·þ×°²Ã¼ôÑù	236	ÄáÈÕÀûÑÇ	10	Ò»°ãÃ³Ò×	159080	Ç§¿Ë	13647859	¼þ	6,420,741
202105	63079000	6301ÖÁ6307µÄÎ´ÁÐÃûÖÆ³ÉÆ·£¬°üÀ¨·þ×°²Ã¼ôÑù	237	ÁôÄáÍô	10	Ò»°ãÃ³Ò×	68793	Ç§¿Ë	15473170	¼þ	3,451,899
202105	63079000	6301ÖÁ6307µÄÎ´ÁÐÃûÖÆ³ÉÆ·£¬°üÀ¨·þ×°²Ã¼ôÑù	238	Â¬Íú´ï	10	Ò»°ãÃ³Ò×	1885	Ç§¿Ë	274562	¼þ	186,317
202105	63079000	6301ÖÁ6307µÄÎ´ÁÐÃûÖÆ³ÉÆ·£¬°üÀ¨·þ×°²Ã¼ôÑù	240	ÈûÄÚ¼Ó¶û	10	Ò»°ãÃ³Ò×	3316	Ç§¿Ë	309430	¼þ	216,836
202105	63079000	6301ÖÁ6307µÄÎ´ÁÐÃûÖÆ³ÉÆ·£¬°üÀ¨·þ×°²Ã¼ôÑù	241	ÈûÉà¶û	10	Ò»°ãÃ³Ò×	25	Ç§¿Ë	41	¼þ	5,326
202105	63079000	6301ÖÁ6307µÄÎ´ÁÐÃûÖÆ³ÉÆ·£¬°üÀ¨·þ×°²Ã¼ôÑù	243	Ë÷ÂíÀï	10	Ò»°ãÃ³Ò×	250	Ç§¿Ë	50000	¼þ	3,735
202105	63079000	6301ÖÁ6307µÄÎ´ÁÐÃûÖÆ³ÉÆ·£¬°üÀ¨·þ×°²Ã¼ôÑù	244	ÄÏ·Ç	10	Ò»°ãÃ³Ò×	794612	Ç§¿Ë	198074443	¼þ	24,551,843
202105	63079000	6301ÖÁ6307µÄÎ´ÁÐÃûÖÆ³ÉÆ·£¬°üÀ¨·þ×°²Ã¼ôÑù	246	ËÕµ¤	10	Ò»°ãÃ³Ò×	50226	Ç§¿Ë	323496	¼þ	3,677,274
202105	63079000	6301ÖÁ6307µÄÎ´ÁÐÃûÖÆ³ÉÆ·£¬°üÀ¨·þ×°²Ã¼ôÑù	247	Ì¹É£ÄáÑÇ	10	Ò»°ãÃ³Ò×	8011	Ç§¿Ë	1189282	¼þ	384,043
202105	63079000	6301ÖÁ6307µÄÎ´ÁÐÃûÖÆ³ÉÆ·£¬°üÀ¨·þ×°²Ã¼ôÑù	248	¶à¸ç	10	Ò»°ãÃ³Ò×	36039	Ç§¿Ë	7508376	¼þ	899,190
202105	63079000	6301ÖÁ6307µÄÎ´ÁÐÃûÖÆ³ÉÆ·£¬°üÀ¨·þ×°²Ã¼ôÑù	249	Í»ÄáË¹	10	Ò»°ãÃ³Ò×	17413	Ç§¿Ë	1382097	¼þ	729,202
202105	63079000	6301ÖÁ6307µÄÎ´ÁÐÃûÖÆ³ÉÆ·£¬°üÀ¨·þ×°²Ã¼ôÑù	250	ÎÚ¸É´ï	10	Ò»°ãÃ³Ò×	21905	Ç§¿Ë	7543004	¼þ	1,425,293
202105	63079000	6301ÖÁ6307µÄÎ´ÁÐÃûÖÆ³ÉÆ·£¬°üÀ¨·þ×°²Ã¼ôÑù	251	²¼»ùÄÉ·¨Ë÷	10	Ò»°ãÃ³Ò×	8339	Ç§¿Ë	1819700	¼þ	456,955
202105	63079000	6301ÖÁ6307µÄÎ´ÁÐÃûÖÆ³ÉÆ·£¬°üÀ¨·þ×°²Ã¼ôÑù	252	¸Õ¹û(½ð)	10	Ò»°ãÃ³Ò×	20460	Ç§¿Ë	4847905	¼þ	686,940
202105	63079000	6301ÖÁ6307µÄÎ´ÁÐÃûÖÆ³ÉÆ·£¬°üÀ¨·þ×°²Ã¼ôÑù	253	ÔÞ±ÈÑÇ	10	Ò»°ãÃ³Ò×	18981	Ç§¿Ë	3473550	¼þ	2,554,256
202105	63079000	6301ÖÁ6307µÄÎ´ÁÐÃûÖÆ³ÉÆ·£¬°üÀ¨·þ×°²Ã¼ôÑù	253	ÔÞ±ÈÑÇ	11	¹ú¼Ò¼ä¡¢¹ú¼Ê×éÖ¯ÎÞ³¥Ô®ÖúºÍÔùËÍµÄÎï×Ê	54	Ç§¿Ë	8500	¼þ	17,000
202105	63079000	6301ÖÁ6307µÄÎ´ÁÐÃûÖÆ³ÉÆ·£¬°üÀ¨·þ×°²Ã¼ôÑù	254	½ò°Í²¼Î¤	10	Ò»°ãÃ³Ò×	43326	Ç§¿Ë	9548352	¼þ	5,975,524
202105	63079000	6301ÖÁ6307µÄÎ´ÁÐÃûÖÆ³ÉÆ·£¬°üÀ¨·þ×°²Ã¼ôÑù	258	¶òÁ¢ÌØÀïÑÇ	10	Ò»°ãÃ³Ò×	99	Ç§¿Ë	11000	¼þ	12,807
202105	63079000	6301ÖÁ6307µÄÎ´ÁÐÃûÖÆ³ÉÆ·£¬°üÀ¨·þ×°²Ã¼ôÑù	260	ÄÏËÕµ¤¹²ºÍ¹ú	10	Ò»°ãÃ³Ò×	160	Ç§¿Ë	31055	¼þ	24,796
202105	63079000	6301ÖÁ6307µÄÎ´ÁÐÃûÖÆ³ÉÆ·£¬°üÀ¨·þ×°²Ã¼ôÑù	301	±ÈÀûÊ±	10	Ò»°ãÃ³Ò×	1050607	Ç§¿Ë	24060337	¼þ	46,026,648
202105	63079000	6301ÖÁ6307µÄÎ´ÁÐÃûÖÆ³ÉÆ·£¬°üÀ¨·þ×°²Ã¼ôÑù	302	µ¤Âó	10	Ò»°ãÃ³Ò×	272765	Ç§¿Ë	25346671	¼þ	13,195,209
202105	63079000	6301ÖÁ6307µÄÎ´ÁÐÃûÖÆ³ÉÆ·£¬°üÀ¨·þ×°²Ã¼ôÑù	303	Ó¢¹ú	10	Ò»°ãÃ³Ò×	4911019	Ç§¿Ë	109363201	¼þ	229,748,266
202105	63079000	6301ÖÁ6307µÄÎ´ÁÐÃûÖÆ³ÉÆ·£¬°üÀ¨·þ×°²Ã¼ôÑù	304	µÂ¹ú	10	Ò»°ãÃ³Ò×	5095913	Ç§¿Ë	141709409	¼þ	311,954,856
202105	63079000	6301ÖÁ6307µÄÎ´ÁÐÃûÖÆ³ÉÆ·£¬°üÀ¨·þ×°²Ã¼ôÑù	305	·¨¹ú	10	Ò»°ãÃ³Ò×	2696566	Ç§¿Ë	341417754	¼þ	117,575,364
202105	63079000	6301ÖÁ6307µÄÎ´ÁÐÃûÖÆ³ÉÆ·£¬°üÀ¨·þ×°²Ã¼ôÑù	305	·¨¹ú	12	ÆäËû¾èÔùÎï×Ê	102	Ç§¿Ë	10200	¼þ	16,320
202105	63079000	6301ÖÁ6307µÄÎ´ÁÐÃûÖÆ³ÉÆ·£¬°üÀ¨·þ×°²Ã¼ôÑù	306	°®¶ûÀ¼	10	Ò»°ãÃ³Ò×	146759	Ç§¿Ë	8277718	¼þ	6,717,688
202105	63079000	6301ÖÁ6307µÄÎ´ÁÐÃûÖÆ³ÉÆ·£¬°üÀ¨·þ×°²Ã¼ôÑù	307	Òâ´óÀû	10	Ò»°ãÃ³Ò×	1447711	Ç§¿Ë	119224759	¼þ	118,544,145
202105	63079000	6301ÖÁ6307µÄÎ´ÁÐÃûÖÆ³ÉÆ·£¬°üÀ¨·þ×°²Ã¼ôÑù	308	Â¬É­±¤	10	Ò»°ãÃ³Ò×	681	Ç§¿Ë	21500	¼þ	55,263
202105	63079000	6301ÖÁ6307µÄÎ´ÁÐÃûÖÆ³ÉÆ·£¬°üÀ¨·þ×°²Ã¼ôÑù	309	ºÉÀ¼	10	Ò»°ãÃ³Ò×	4819447	Ç§¿Ë	156805757	¼þ	164,331,044
202105	63079000	6301ÖÁ6307µÄÎ´ÁÐÃûÖÆ³ÉÆ·£¬°üÀ¨·þ×°²Ã¼ôÑù	310	Ï£À°	10	Ò»°ãÃ³Ò×	220354	Ç§¿Ë	19436646	¼þ	11,245,294
202105	63079000	6301ÖÁ6307µÄÎ´ÁÐÃûÖÆ³ÉÆ·£¬°üÀ¨·þ×°²Ã¼ôÑù	311	ÆÏÌÑÑÀ	10	Ò»°ãÃ³Ò×	93180	Ç§¿Ë	8716017	¼þ	4,929,827
202105	63079000	6301ÖÁ6307µÄÎ´ÁÐÃûÖÆ³ÉÆ·£¬°üÀ¨·þ×°²Ã¼ôÑù	312	Î÷°àÑÀ	10	Ò»°ãÃ³Ò×	1577622	Ç§¿Ë	157309946	¼þ	83,635,850
202105	63079000	6301ÖÁ6307µÄÎ´ÁÐÃûÖÆ³ÉÆ·£¬°üÀ¨·þ×°²Ã¼ôÑù	313	°¢¶û°ÍÄáÑÇ	10	Ò»°ãÃ³Ò×	7104	Ç§¿Ë	1381294	¼þ	292,487
202105	63079000	6301ÖÁ6307µÄÎ´ÁÐÃûÖÆ³ÉÆ·£¬°üÀ¨·þ×°²Ã¼ôÑù	315	°ÂµØÀû	10	Ò»°ãÃ³Ò×	150762	Ç§¿Ë	7449392	¼þ	11,461,288
202105	63079000	6301ÖÁ6307µÄÎ´ÁÐÃûÖÆ³ÉÆ·£¬°üÀ¨·þ×°²Ã¼ôÑù	316	±£¼ÓÀûÑÇ	10	Ò»°ãÃ³Ò×	84195	Ç§¿Ë	7020610	¼þ	1,692,892
202105	63079000	6301ÖÁ6307µÄÎ´ÁÐÃûÖÆ³ÉÆ·£¬°üÀ¨·þ×°²Ã¼ôÑù	318	·ÒÀ¼	10	Ò»°ãÃ³Ò×	196715	Ç§¿Ë	28696069	¼þ	10,451,263
202105	63079000	6301ÖÁ6307µÄÎ´ÁÐÃûÖÆ³ÉÆ·£¬°üÀ¨·þ×°²Ã¼ôÑù	320	Ö±²¼ÂÞÍÓ	10	Ò»°ãÃ³Ò×	108	Ç§¿Ë	2000	¼þ	19,188
202105	63079000	6301ÖÁ6307µÄÎ´ÁÐÃûÖÆ³ÉÆ·£¬°üÀ¨·þ×°²Ã¼ôÑù	321	ÐÙÑÀÀû	10	Ò»°ãÃ³Ò×	74939	Ç§¿Ë	2557453	¼þ	6,953,459
202105	63079000	6301ÖÁ6307µÄÎ´ÁÐÃûÖÆ³ÉÆ·£¬°üÀ¨·þ×°²Ã¼ôÑù	322	±ùµº	10	Ò»°ãÃ³Ò×	743	Ç§¿Ë	11665	¼þ	77,027
202105	63079000	6301ÖÁ6307µÄÎ´ÁÐÃûÖÆ³ÉÆ·£¬°üÀ¨·þ×°²Ã¼ôÑù	323	ÁÐÖ§¶ØÊ¿µÇ	10	Ò»°ãÃ³Ò×	139	Ç§¿Ë	1040	¼þ	18,258
202105	63079000	6301ÖÁ6307µÄÎ´ÁÐÃûÖÆ³ÉÆ·£¬°üÀ¨·þ×°²Ã¼ôÑù	324	Âí¶úËû	10	Ò»°ãÃ³Ò×	10221	Ç§¿Ë	2223634	¼þ	559,708
202105	63079000	6301ÖÁ6307µÄÎ´ÁÐÃûÖÆ³ÉÆ·£¬°üÀ¨·þ×°²Ã¼ôÑù	326	Å²Íþ	10	Ò»°ãÃ³Ò×	265661	Ç§¿Ë	18336942	¼þ	10,637,949
202105	63079000	6301ÖÁ6307µÄÎ´ÁÐÃûÖÆ³ÉÆ·£¬°üÀ¨·þ×°²Ã¼ôÑù	327	²¨À¼	10	Ò»°ãÃ³Ò×	964055	Ç§¿Ë	23056165	¼þ	38,665,955
202105	63079000	6301ÖÁ6307µÄÎ´ÁÐÃûÖÆ³ÉÆ·£¬°üÀ¨·þ×°²Ã¼ôÑù	328	ÂÞÂíÄáÑÇ	10	Ò»°ãÃ³Ò×	130044	Ç§¿Ë	20494456	¼þ	6,298,475
202105	63079000	6301ÖÁ6307µÄÎ´ÁÐÃûÖÆ³ÉÆ·£¬°üÀ¨·þ×°²Ã¼ôÑù	330	Èðµä	10	Ò»°ãÃ³Ò×	822894	Ç§¿Ë	21617312	¼þ	37,258,828
202105	63079000	6301ÖÁ6307µÄÎ´ÁÐÃûÖÆ³ÉÆ·£¬°üÀ¨·þ×°²Ã¼ôÑù	331	ÈðÊ¿	10	Ò»°ãÃ³Ò×	219306	Ç§¿Ë	15118308	¼þ	10,504,440
202105	63079000	6301ÖÁ6307µÄÎ´ÁÐÃûÖÆ³ÉÆ·£¬°üÀ¨·þ×°²Ã¼ôÑù	334	°®É³ÄáÑÇ	10	Ò»°ãÃ³Ò×	16880	Ç§¿Ë	630758	¼þ	754,135
202105	63079000	6301ÖÁ6307µÄÎ´ÁÐÃûÖÆ³ÉÆ·£¬°üÀ¨·þ×°²Ã¼ôÑù	335	À­ÍÑÎ¬ÑÇ	10	Ò»°ãÃ³Ò×	14573	Ç§¿Ë	490967	¼þ	901,292
202105	63079000	6301ÖÁ6307µÄÎ´ÁÐÃûÖÆ³ÉÆ·£¬°üÀ¨·þ×°²Ã¼ôÑù	336	Á¢ÌÕÍð	10	Ò»°ãÃ³Ò×	128421	Ç§¿Ë	9582428	¼þ	3,789,171
202105	63079000	6301ÖÁ6307µÄÎ´ÁÐÃûÖÆ³ÉÆ·£¬°üÀ¨·þ×°²Ã¼ôÑù	337	¸ñÂ³¼ªÑÇ	10	Ò»°ãÃ³Ò×	9955	Ç§¿Ë	3097731	¼þ	475,123
202105	63079000	6301ÖÁ6307µÄÎ´ÁÐÃûÖÆ³ÉÆ·£¬°üÀ¨·þ×°²Ã¼ôÑù	338	ÑÇÃÀÄáÑÇ	10	Ò»°ãÃ³Ò×	1208	Ç§¿Ë	31225	¼þ	115,334
202105	63079000	6301ÖÁ6307µÄÎ´ÁÐÃûÖÆ³ÉÆ·£¬°üÀ¨·þ×°²Ã¼ôÑù	339	°¢Èû°Ý½®	10	Ò»°ãÃ³Ò×	36581	Ç§¿Ë	9662815	¼þ	955,805
202105	63079000	6301ÖÁ6307µÄÎ´ÁÐÃûÖÆ³ÉÆ·£¬°üÀ¨·þ×°²Ã¼ôÑù	340	°×¶íÂÞË¹	10	Ò»°ãÃ³Ò×	6586	Ç§¿Ë	1412262	¼þ	3,407,148
202105	63079000	6301ÖÁ6307µÄÎ´ÁÐÃûÖÆ³ÉÆ·£¬°üÀ¨·þ×°²Ã¼ôÑù	343	Ä¦¶û¶àÍß	10	Ò»°ãÃ³Ò×	3776	Ç§¿Ë	245416	¼þ	281,796
202105	63079000	6301ÖÁ6307µÄÎ´ÁÐÃûÖÆ³ÉÆ·£¬°üÀ¨·þ×°²Ã¼ôÑù	344	¶íÂÞË¹Áª°î	10	Ò»°ãÃ³Ò×	487787	Ç§¿Ë	15154064	¼þ	24,683,446
202105	63079000	6301ÖÁ6307µÄÎ´ÁÐÃûÖÆ³ÉÆ·£¬°üÀ¨·þ×°²Ã¼ôÑù	347	ÎÚ¿ËÀ¼	10	Ò»°ãÃ³Ò×	41267	Ç§¿Ë	6496152	¼þ	2,704,287
202105	63079000	6301ÖÁ6307µÄÎ´ÁÐÃûÖÆ³ÉÆ·£¬°üÀ¨·þ×°²Ã¼ôÑù	350	Ë¹ÂåÎÄÄáÑÇ	10	Ò»°ãÃ³Ò×	333338	Ç§¿Ë	2236037	¼þ	8,788,275
202105	63079000	6301ÖÁ6307µÄÎ´ÁÐÃûÖÆ³ÉÆ·£¬°üÀ¨·þ×°²Ã¼ôÑù	351	¿ËÂÞµØÑÇ	10	Ò»°ãÃ³Ò×	35693	Ç§¿Ë	162986	¼þ	1,117,445
202105	63079000	6301ÖÁ6307µÄÎ´ÁÐÃûÖÆ³ÉÆ·£¬°üÀ¨·þ×°²Ã¼ôÑù	352	½Ý¿Ë	10	Ò»°ãÃ³Ò×	185267	Ç§¿Ë	6666043	¼þ	9,650,430
202105	63079000	6301ÖÁ6307µÄÎ´ÁÐÃûÖÆ³ÉÆ·£¬°üÀ¨·þ×°²Ã¼ôÑù	353	Ë¹Âå·¥¿Ë	10	Ò»°ãÃ³Ò×	40220	Ç§¿Ë	5173226	¼þ	2,568,417
202105	63079000	6301ÖÁ6307µÄÎ´ÁÐÃûÖÆ³ÉÆ·£¬°üÀ¨·þ×°²Ã¼ôÑù	354	±±ÂíÆä¶Ù¹²ºÍ¹ú	10	Ò»°ãÃ³Ò×	12223	Ç§¿Ë	541200	¼þ	697,897
202105	63079000	6301ÖÁ6307µÄÎ´ÁÐÃûÖÆ³ÉÆ·£¬°üÀ¨·þ×°²Ã¼ôÑù	355	²¨ºÚ	10	Ò»°ãÃ³Ò×	193	Ç§¿Ë	1239	¼þ	5,059
202105	63079000	6301ÖÁ6307µÄÎ´ÁÐÃûÖÆ³ÉÆ·£¬°üÀ¨·þ×°²Ã¼ôÑù	358	Èû¶ûÎ¬ÑÇ	10	Ò»°ãÃ³Ò×	60464	Ç§¿Ë	4565667	¼þ	2,921,016
202105	63079000	6301ÖÁ6307µÄÎ´ÁÐÃûÖÆ³ÉÆ·£¬°üÀ¨·þ×°²Ã¼ôÑù	402	°¢¸ùÍ¢	10	Ò»°ãÃ³Ò×	489420	Ç§¿Ë	109756820	¼þ	20,482,074
202105	63079000	6301ÖÁ6307µÄÎ´ÁÐÃûÖÆ³ÉÆ·£¬°üÀ¨·þ×°²Ã¼ôÑù	403	°¢Â³°Í	10	Ò»°ãÃ³Ò×	7	Ç§¿Ë	4	¼þ	190
202105	63079000	6301ÖÁ6307µÄÎ´ÁÐÃûÖÆ³ÉÆ·£¬°üÀ¨·þ×°²Ã¼ôÑù	404	°Í¹þÂí	10	Ò»°ãÃ³Ò×	319	Ç§¿Ë	80480	¼þ	33,293
202105	63079000	6301ÖÁ6307µÄÎ´ÁÐÃûÖÆ³ÉÆ·£¬°üÀ¨·þ×°²Ã¼ôÑù	405	°Í°Í¶àË¹	10	Ò»°ãÃ³Ò×	1961	Ç§¿Ë	482860	¼þ	101,324
202105	63079000	6301ÖÁ6307µÄÎ´ÁÐÃûÖÆ³ÉÆ·£¬°üÀ¨·þ×°²Ã¼ôÑù	406	²®Àû×È	10	Ò»°ãÃ³Ò×	141	Ç§¿Ë	11510	¼þ	12,586
202105	63079000	6301ÖÁ6307µÄÎ´ÁÐÃûÖÆ³ÉÆ·£¬°üÀ¨·þ×°²Ã¼ôÑù	408	¶àÃñ×å²£ÀûÎ¬ÑÇ¹ú	10	Ò»°ãÃ³Ò×	102617	Ç§¿Ë	25957255	¼þ	2,558,814
202105	63079000	6301ÖÁ6307µÄÎ´ÁÐÃûÖÆ³ÉÆ·£¬°üÀ¨·þ×°²Ã¼ôÑù	410	°ÍÎ÷	10	Ò»°ãÃ³Ò×	2027405	Ç§¿Ë	506910633	¼þ	68,995,950
202105	63079000	6301ÖÁ6307µÄÎ´ÁÐÃûÖÆ³ÉÆ·£¬°üÀ¨·þ×°²Ã¼ôÑù	411	¿ªÂüÈºµº	10	Ò»°ãÃ³Ò×	7	Ç§¿Ë	26	¼þ	1,606
202105	63079000	6301ÖÁ6307µÄÎ´ÁÐÃûÖÆ³ÉÆ·£¬°üÀ¨·þ×°²Ã¼ôÑù	412	ÖÇÀû	10	Ò»°ãÃ³Ò×	1418109	Ç§¿Ë	228335387	¼þ	52,307,265
202105	63079000	6301ÖÁ6307µÄÎ´ÁÐÃûÖÆ³ÉÆ·£¬°üÀ¨·þ×°²Ã¼ôÑù	413	¸çÂ×±ÈÑÇ	10	Ò»°ãÃ³Ò×	192005	Ç§¿Ë	43670128	¼þ	10,564,745
202105	63079000	6301ÖÁ6307µÄÎ´ÁÐÃûÖÆ³ÉÆ·£¬°üÀ¨·þ×°²Ã¼ôÑù	415	¸çË¹´ïÀè¼Ó	10	Ò»°ãÃ³Ò×	155475	Ç§¿Ë	25950995	¼þ	7,702,399
202105	63079000	6301ÖÁ6307µÄÎ´ÁÐÃûÖÆ³ÉÆ·£¬°üÀ¨·þ×°²Ã¼ôÑù	416	¹Å°Í	10	Ò»°ãÃ³Ò×	1555	Ç§¿Ë	104000	¼þ	45,133
202105	63079000	6301ÖÁ6307µÄÎ´ÁÐÃûÖÆ³ÉÆ·£¬°üÀ¨·þ×°²Ã¼ôÑù	417	¿âÀ°Ë÷µº	10	Ò»°ãÃ³Ò×	163	Ç§¿Ë	38540	¼þ	29,081
202105	63079000	6301ÖÁ6307µÄÎ´ÁÐÃûÖÆ³ÉÆ·£¬°üÀ¨·þ×°²Ã¼ôÑù	418	¶àÃ×Äá¼Ó¹²ºÍ¹ú	10	Ò»°ãÃ³Ò×	75796	Ç§¿Ë	16604215	¼þ	3,065,142
202105	63079000	6301ÖÁ6307µÄÎ´ÁÐÃûÖÆ³ÉÆ·£¬°üÀ¨·þ×°²Ã¼ôÑù	419	¶ò¹Ï¶à¶û	10	Ò»°ãÃ³Ò×	898995	Ç§¿Ë	220086441	¼þ	33,083,264
202105	63079000	6301ÖÁ6307µÄÎ´ÁÐÃûÖÆ³ÉÆ·£¬°üÀ¨·þ×°²Ã¼ôÑù	420	·¨Êô¹çÑÇÄÇ	10	Ò»°ãÃ³Ò×	330	Ç§¿Ë	6615	¼þ	13,973
202105	63079000	6301ÖÁ6307µÄÎ´ÁÐÃûÖÆ³ÉÆ·£¬°üÀ¨·þ×°²Ã¼ôÑù	423	Î£µØÂíÀ­	10	Ò»°ãÃ³Ò×	209853	Ç§¿Ë	55903303	¼þ	7,583,133
202105	63079000	6301ÖÁ6307µÄÎ´ÁÐÃûÖÆ³ÉÆ·£¬°üÀ¨·þ×°²Ã¼ôÑù	424	¹çÑÇÄÇ	10	Ò»°ãÃ³Ò×	19676	Ç§¿Ë	5097460	¼þ	928,221
202105	63079000	6301ÖÁ6307µÄÎ´ÁÐÃûÖÆ³ÉÆ·£¬°üÀ¨·þ×°²Ã¼ôÑù	425	º£µØ	10	Ò»°ãÃ³Ò×	2990	Ç§¿Ë	77650	¼þ	118,555
202105	63079000	6301ÖÁ6307µÄÎ´ÁÐÃûÖÆ³ÉÆ·£¬°üÀ¨·þ×°²Ã¼ôÑù	426	ºé¶¼À­Ë¹	10	Ò»°ãÃ³Ò×	37878	Ç§¿Ë	6533863	¼þ	2,860,507
202105	63079000	6301ÖÁ6307µÄÎ´ÁÐÃûÖÆ³ÉÆ·£¬°üÀ¨·þ×°²Ã¼ôÑù	427	ÑÀÂò¼Ó	10	Ò»°ãÃ³Ò×	14275	Ç§¿Ë	3077528	¼þ	529,012
202105	63079000	6301ÖÁ6307µÄÎ´ÁÐÃûÖÆ³ÉÆ·£¬°üÀ¨·þ×°²Ã¼ôÑù	429	Ä«Î÷¸ç	10	Ò»°ãÃ³Ò×	2248859	Ç§¿Ë	233088846	¼þ	70,583,069
202105	63079000	6301ÖÁ6307µÄÎ´ÁÐÃûÖÆ³ÉÆ·£¬°üÀ¨·þ×°²Ã¼ôÑù	431	Äá¼ÓÀ­¹Ï	10	Ò»°ãÃ³Ò×	211	Ç§¿Ë	200	¼þ	9,756
202105	63079000	6301ÖÁ6307µÄÎ´ÁÐÃûÖÆ³ÉÆ·£¬°üÀ¨·þ×°²Ã¼ôÑù	432	°ÍÄÃÂí	10	Ò»°ãÃ³Ò×	646156	Ç§¿Ë	141563392	¼þ	21,317,957
202105	63079000	6301ÖÁ6307µÄÎ´ÁÐÃûÖÆ³ÉÆ·£¬°üÀ¨·þ×°²Ã¼ôÑù	433	°ÍÀ­¹ç	10	Ò»°ãÃ³Ò×	19669	Ç§¿Ë	840618	¼þ	1,104,264
202105	63079000	6301ÖÁ6307µÄÎ´ÁÐÃûÖÆ³ÉÆ·£¬°üÀ¨·þ×°²Ã¼ôÑù	434	ÃØÂ³	10	Ò»°ãÃ³Ò×	1352702	Ç§¿Ë	250837387	¼þ	52,945,804
202105	63079000	6301ÖÁ6307µÄÎ´ÁÐÃûÖÆ³ÉÆ·£¬°üÀ¨·þ×°²Ã¼ôÑù	435	²¨¶àÀè¸÷	10	Ò»°ãÃ³Ò×	54809	Ç§¿Ë	12658222	¼þ	1,853,276
202105	63079000	6301ÖÁ6307µÄÎ´ÁÐÃûÖÆ³ÉÆ·£¬°üÀ¨·þ×°²Ã¼ôÑù	439	Ê¥ÎÄÉ­ÌØºÍ¸ñÁÖÄÉ¶¡Ë¹	10	Ò»°ãÃ³Ò×	9	Ç§¿Ë	2500	¼þ	162
202105	63079000	6301ÖÁ6307µÄÎ´ÁÐÃûÖÆ³ÉÆ·£¬°üÀ¨·þ×°²Ã¼ôÑù	440	Èø¶ûÍß¶à	10	Ò»°ãÃ³Ò×	119704	Ç§¿Ë	20939658	¼þ	4,982,471
202105	63079000	6301ÖÁ6307µÄÎ´ÁÐÃûÖÆ³ÉÆ·£¬°üÀ¨·þ×°²Ã¼ôÑù	441	ËÕÀïÄÏ	10	Ò»°ãÃ³Ò×	2014	Ç§¿Ë	475804	¼þ	102,966
202105	63079000	6301ÖÁ6307µÄÎ´ÁÐÃûÖÆ³ÉÆ·£¬°üÀ¨·þ×°²Ã¼ôÑù	442	ÌØÁ¢Äá´ïºÍ¶à°Í¸ç	10	Ò»°ãÃ³Ò×	13665	Ç§¿Ë	2369006	¼þ	821,523
202105	63079000	6301ÖÁ6307µÄÎ´ÁÐÃûÖÆ³ÉÆ·£¬°üÀ¨·þ×°²Ã¼ôÑù	444	ÎÚÀ­¹ç	10	Ò»°ãÃ³Ò×	209132	Ç§¿Ë	49934761	¼þ	5,778,726
202105	63079000	6301ÖÁ6307µÄÎ´ÁÐÃûÖÆ³ÉÆ·£¬°üÀ¨·þ×°²Ã¼ôÑù	444	ÎÚÀ­¹ç	12	ÆäËû¾èÔùÎï×Ê	471	Ç§¿Ë	100720	¼þ	32,757
202105	63079000	6301ÖÁ6307µÄÎ´ÁÐÃûÖÆ³ÉÆ·£¬°üÀ¨·þ×°²Ã¼ôÑù	445	Î¯ÄÚÈðÀ­	10	Ò»°ãÃ³Ò×	49098	Ç§¿Ë	8298963	¼þ	2,101,886
202105	63079000	6301ÖÁ6307µÄÎ´ÁÐÃûÖÆ³ÉÆ·£¬°üÀ¨·þ×°²Ã¼ôÑù	501	¼ÓÄÃ´ó	10	Ò»°ãÃ³Ò×	2611026	Ç§¿Ë	158157756	¼þ	143,972,874
202105	63079000	6301ÖÁ6307µÄÎ´ÁÐÃûÖÆ³ÉÆ·£¬°üÀ¨·þ×°²Ã¼ôÑù	502	ÃÀ¹ú	10	Ò»°ãÃ³Ò×	34081004	Ç§¿Ë	829124423	¼þ	1,521,266,419
202105	63079000	6301ÖÁ6307µÄÎ´ÁÐÃûÖÆ³ÉÆ·£¬°üÀ¨·þ×°²Ã¼ôÑù	601	°Ä´óÀûÑÇ	10	Ò»°ãÃ³Ò×	3136095	Ç§¿Ë	59438039	¼þ	132,431,736
202105	63079000	6301ÖÁ6307µÄÎ´ÁÐÃûÖÆ³ÉÆ·£¬°üÀ¨·þ×°²Ã¼ôÑù	603	ì³¼Ã	10	Ò»°ãÃ³Ò×	9368	Ç§¿Ë	2254902	¼þ	456,988
202105	63079000	6301ÖÁ6307µÄÎ´ÁÐÃûÖÆ³ÉÆ·£¬°üÀ¨·þ×°²Ã¼ôÑù	607	ÐÂ¿¦Àï¶àÄáÑÇ	10	Ò»°ãÃ³Ò×	5453	Ç§¿Ë	240098	¼þ	347,086
202105	63079000	6301ÖÁ6307µÄÎ´ÁÐÃûÖÆ³ÉÆ·£¬°üÀ¨·þ×°²Ã¼ôÑù	608	ÍßÅ¬°¢Í¼	10	Ò»°ãÃ³Ò×	1333	Ç§¿Ë	137526	¼þ	66,037
202105	63079000	6301ÖÁ6307µÄÎ´ÁÐÃûÖÆ³ÉÆ·£¬°üÀ¨·þ×°²Ã¼ôÑù	609	ÐÂÎ÷À¼	10	Ò»°ãÃ³Ò×	303079	Ç§¿Ë	12835391	¼þ	14,854,382
202105	63079000	6301ÖÁ6307µÄÎ´ÁÐÃûÖÆ³ÉÆ·£¬°üÀ¨·þ×°²Ã¼ôÑù	611	°Í²¼ÑÇÐÂ¼¸ÄÚÑÇ	10	Ò»°ãÃ³Ò×	12904	Ç§¿Ë	1800128	¼þ	925,169
202105	63079000	6301ÖÁ6307µÄÎ´ÁÐÃûÖÆ³ÉÆ·£¬°üÀ¨·þ×°²Ã¼ôÑù	613	ËùÂÞÃÅÈºµº	10	Ò»°ãÃ³Ò×	444	Ç§¿Ë	78420	¼þ	33,198
202105	63079000	6301ÖÁ6307µÄÎ´ÁÐÃûÖÆ³ÉÆ·£¬°üÀ¨·þ×°²Ã¼ôÑù	623	·¨Êô²¨ÀûÄáÎ÷ÑÇ	10	Ò»°ãÃ³Ò×	312	Ç§¿Ë	20455	¼þ	43,459
202105	63079000	6301ÖÁ6307µÄÎ´ÁÐÃûÖÆ³ÉÆ·£¬°üÀ¨·þ×°²Ã¼ôÑù	699	´óÑóÖÞÆäËû¹ú¼Ò(µØÇø)	10	Ò»°ãÃ³Ò×	144	Ç§¿Ë	27200	¼þ	15,348
202106	63079000	6301ÖÁ6307µÄÎ´ÁÐÃûÖÆ³ÉÆ·£¬°üÀ¨·þ×°²Ã¼ôÑù	101	°¢¸»º¹	10	Ò»°ãÃ³Ò×	19471	Ç§¿Ë	5582320	¼þ	8,518,481
202106	63079000	6301ÖÁ6307µÄÎ´ÁÐÃûÖÆ³ÉÆ·£¬°üÀ¨·þ×°²Ã¼ôÑù	102	°ÍÁÖ	10	Ò»°ãÃ³Ò×	49772	Ç§¿Ë	8487773	¼þ	1,205,316
202106	63079000	6301ÖÁ6307µÄÎ´ÁÐÃûÖÆ³ÉÆ·£¬°üÀ¨·þ×°²Ã¼ôÑù	103	ÃÏ¼ÓÀ­¹ú	10	Ò»°ãÃ³Ò×	127284	Ç§¿Ë	14439678	¼þ	11,074,042
202106	63079000	6301ÖÁ6307µÄÎ´ÁÐÃûÖÆ³ÉÆ·£¬°üÀ¨·þ×°²Ã¼ôÑù	104	²»µ¤	10	Ò»°ãÃ³Ò×	534	Ç§¿Ë	119980	¼þ	37,895
202106	63079000	6301ÖÁ6307µÄÎ´ÁÐÃûÖÆ³ÉÆ·£¬°üÀ¨·þ×°²Ã¼ôÑù	105	ÎÄÀ³	10	Ò»°ãÃ³Ò×	3671	Ç§¿Ë	440886	¼þ	81,951
202106	63079000	6301ÖÁ6307µÄÎ´ÁÐÃûÖÆ³ÉÆ·£¬°üÀ¨·þ×°²Ã¼ôÑù	106	Ãåµé	10	Ò»°ãÃ³Ò×	503402	Ç§¿Ë	176092835	¼þ	16,103,780
202106	63079000	6301ÖÁ6307µÄÎ´ÁÐÃûÖÆ³ÉÆ·£¬°üÀ¨·þ×°²Ã¼ôÑù	106	Ãåµé	11	¹ú¼Ò¼ä¡¢¹ú¼Ê×éÖ¯ÎÞ³¥Ô®ÖúºÍÔùËÍµÄÎï×Ê	341	Ç§¿Ë	61000	¼þ	31,295
202106	63079000	6301ÖÁ6307µÄÎ´ÁÐÃûÖÆ³ÉÆ·£¬°üÀ¨·þ×°²Ã¼ôÑù	107	¼íÆÒÕ¯	10	Ò»°ãÃ³Ò×	152663	Ç§¿Ë	12417635	¼þ	9,482,014
202106	63079000	6301ÖÁ6307µÄÎ´ÁÐÃûÖÆ³ÉÆ·£¬°üÀ¨·þ×°²Ã¼ôÑù	107	¼íÆÒÕ¯	12	ÆäËû¾èÔùÎï×Ê	550	Ç§¿Ë	50000	¼þ	150,000
202106	63079000	6301ÖÁ6307µÄÎ´ÁÐÃûÖÆ³ÉÆ·£¬°üÀ¨·þ×°²Ã¼ôÑù	108	ÈûÆÖÂ·Ë¹	10	Ò»°ãÃ³Ò×	15134	Ç§¿Ë	2238614	¼þ	1,262,772
202106	63079000	6301ÖÁ6307µÄÎ´ÁÐÃûÖÆ³ÉÆ·£¬°üÀ¨·þ×°²Ã¼ôÑù	110	ÖÐ¹úÏã¸Û	10	Ò»°ãÃ³Ò×	224919	Ç§¿Ë	30678350	¼þ	27,050,860
202106	63079000	6301ÖÁ6307µÄÎ´ÁÐÃûÖÆ³ÉÆ·£¬°üÀ¨·þ×°²Ã¼ôÑù	111	Ó¡¶È	10	Ò»°ãÃ³Ò×	564733	Ç§¿Ë	107645817	¼þ	22,616,766
202106	63079000	6301ÖÁ6307µÄÎ´ÁÐÃûÖÆ³ÉÆ·£¬°üÀ¨·þ×°²Ã¼ôÑù	111	Ó¡¶È	12	ÆäËû¾èÔùÎï×Ê	1304	Ç§¿Ë	299420	¼þ	80,241
202106	63079000	6301ÖÁ6307µÄÎ´ÁÐÃûÖÆ³ÉÆ·£¬°üÀ¨·þ×°²Ã¼ôÑù	112	Ó¡¶ÈÄáÎ÷ÑÇ	10	Ò»°ãÃ³Ò×	4758091	Ç§¿Ë	1644639924	¼þ	243,266,749
202106	63079000	6301ÖÁ6307µÄÎ´ÁÐÃûÖÆ³ÉÆ·£¬°üÀ¨·þ×°²Ã¼ôÑù	113	ÒÁÀÊ	10	Ò»°ãÃ³Ò×	35010	Ç§¿Ë	1248674	¼þ	1,700,115
202106	63079000	6301ÖÁ6307µÄÎ´ÁÐÃûÖÆ³ÉÆ·£¬°üÀ¨·þ×°²Ã¼ôÑù	114	ÒÁÀ­¿Ë	10	Ò»°ãÃ³Ò×	206482	Ç§¿Ë	8087254	¼þ	11,839,816
202106	63079000	6301ÖÁ6307µÄÎ´ÁÐÃûÖÆ³ÉÆ·£¬°üÀ¨·þ×°²Ã¼ôÑù	115	ÒÔÉ«ÁÐ	10	Ò»°ãÃ³Ò×	190967	Ç§¿Ë	15096217	¼þ	6,920,996
202106	63079000	6301ÖÁ6307µÄÎ´ÁÐÃûÖÆ³ÉÆ·£¬°üÀ¨·þ×°²Ã¼ôÑù	116	ÈÕ±¾	10	Ò»°ãÃ³Ò×	7536490	Ç§¿Ë	1144463467	¼þ	461,041,308
202106	63079000	6301ÖÁ6307µÄÎ´ÁÐÃûÖÆ³ÉÆ·£¬°üÀ¨·þ×°²Ã¼ôÑù	117	Ô¼µ©	10	Ò»°ãÃ³Ò×	44521	Ç§¿Ë	9705126	¼þ	11,309,345
202106	63079000	6301ÖÁ6307µÄÎ´ÁÐÃûÖÆ³ÉÆ·£¬°üÀ¨·þ×°²Ã¼ôÑù	118	¿ÆÍþÌØ	10	Ò»°ãÃ³Ò×	46992	Ç§¿Ë	6891134	¼þ	1,566,115
202106	63079000	6301ÖÁ6307µÄÎ´ÁÐÃûÖÆ³ÉÆ·£¬°üÀ¨·þ×°²Ã¼ôÑù	119	ÀÏÎÎ	10	Ò»°ãÃ³Ò×	9438	Ç§¿Ë	1631404	¼þ	519,547
202106	63079000	6301ÖÁ6307µÄÎ´ÁÐÃûÖÆ³ÉÆ·£¬°üÀ¨·þ×°²Ã¼ôÑù	119	ÀÏÎÎ	11	¹ú¼Ò¼ä¡¢¹ú¼Ê×éÖ¯ÎÞ³¥Ô®ÖúºÍÔùËÍµÄÎï×Ê	5040	Ç§¿Ë	1200000	¼þ	550,279
202106	63079000	6301ÖÁ6307µÄÎ´ÁÐÃûÖÆ³ÉÆ·£¬°üÀ¨·þ×°²Ã¼ôÑù	119	ÀÏÎÎ	12	ÆäËû¾èÔùÎï×Ê	460	Ç§¿Ë	96400	¼þ	81,800
202106	63079000	6301ÖÁ6307µÄÎ´ÁÐÃûÖÆ³ÉÆ·£¬°üÀ¨·þ×°²Ã¼ôÑù	120	Àè°ÍÄÛ	10	Ò»°ãÃ³Ò×	5237	Ç§¿Ë	280775	¼þ	214,423
202106	63079000	6301ÖÁ6307µÄÎ´ÁÐÃûÖÆ³ÉÆ·£¬°üÀ¨·þ×°²Ã¼ôÑù	121	ÖÐ¹ú°ÄÃÅ	10	Ò»°ãÃ³Ò×	5412	Ç§¿Ë	800562	¼þ	195,494
202106	63079000	6301ÖÁ6307µÄÎ´ÁÐÃûÖÆ³ÉÆ·£¬°üÀ¨·þ×°²Ã¼ôÑù	122	ÂíÀ´Î÷ÑÇ	10	Ò»°ãÃ³Ò×	2576183	Ç§¿Ë	576627044	¼þ	173,713,591
202106	63079000	6301ÖÁ6307µÄÎ´ÁÐÃûÖÆ³ÉÆ·£¬°üÀ¨·þ×°²Ã¼ôÑù	122	ÂíÀ´Î÷ÑÇ	12	ÆäËû¾èÔùÎï×Ê	3607	Ç§¿Ë	1000000	¼þ	60,000
202106	63079000	6301ÖÁ6307µÄÎ´ÁÐÃûÖÆ³ÉÆ·£¬°üÀ¨·þ×°²Ã¼ôÑù	123	Âí¶û´ú·ò	10	Ò»°ãÃ³Ò×	5942	Ç§¿Ë	1499992	¼þ	308,970
202106	63079000	6301ÖÁ6307µÄÎ´ÁÐÃûÖÆ³ÉÆ·£¬°üÀ¨·þ×°²Ã¼ôÑù	124	ÃÉ¹Å	10	Ò»°ãÃ³Ò×	1909	Ç§¿Ë	113522	¼þ	72,655
202106	63079000	6301ÖÁ6307µÄÎ´ÁÐÃûÖÆ³ÉÆ·£¬°üÀ¨·þ×°²Ã¼ôÑù	124	ÃÉ¹Å	12	ÆäËû¾èÔùÎï×Ê	382	Ç§¿Ë	58750	¼þ	76,375
202106	63079000	6301ÖÁ6307µÄÎ´ÁÐÃûÖÆ³ÉÆ·£¬°üÀ¨·þ×°²Ã¼ôÑù	125	Äá²´¶ûÁª°îÃñÖ÷¹²ºÍ¹ú	10	Ò»°ãÃ³Ò×	139668	Ç§¿Ë	42529392	¼þ	7,374,586
202106	63079000	6301ÖÁ6307µÄÎ´ÁÐÃûÖÆ³ÉÆ·£¬°üÀ¨·þ×°²Ã¼ôÑù	125	Äá²´¶ûÁª°îÃñÖ÷¹²ºÍ¹ú	11	¹ú¼Ò¼ä¡¢¹ú¼Ê×éÖ¯ÎÞ³¥Ô®ÖúºÍÔùËÍµÄÎï×Ê	408	Ç§¿Ë	77500	¼þ	197,750
202106	63079000	6301ÖÁ6307µÄÎ´ÁÐÃûÖÆ³ÉÆ·£¬°üÀ¨·þ×°²Ã¼ôÑù	125	Äá²´¶ûÁª°îÃñÖ÷¹²ºÍ¹ú	12	ÆäËû¾èÔùÎï×Ê	1096	Ç§¿Ë	208000	¼þ	89,480
202106	63079000	6301ÖÁ6307µÄÎ´ÁÐÃûÖÆ³ÉÆ·£¬°üÀ¨·þ×°²Ã¼ôÑù	126	°¢Âü	10	Ò»°ãÃ³Ò×	59858	Ç§¿Ë	8137711	¼þ	1,408,478
202106	63079000	6301ÖÁ6307µÄÎ´ÁÐÃûÖÆ³ÉÆ·£¬°üÀ¨·þ×°²Ã¼ôÑù	127	°Í»ùË¹Ì¹	10	Ò»°ãÃ³Ò×	313537	Ç§¿Ë	60502580	¼þ	15,242,140
202106	63079000	6301ÖÁ6307µÄÎ´ÁÐÃûÖÆ³ÉÆ·£¬°üÀ¨·þ×°²Ã¼ôÑù	128	°ÍÀÕË¹Ì¹	10	Ò»°ãÃ³Ò×	419	Ç§¿Ë	8500	¼þ	20,399
202106	63079000	6301ÖÁ6307µÄÎ´ÁÐÃûÖÆ³ÉÆ·£¬°üÀ¨·þ×°²Ã¼ôÑù	129	·ÆÂÉ±ö	10	Ò»°ãÃ³Ò×	1572716	Ç§¿Ë	401222447	¼þ	46,113,295
202106	63079000	6301ÖÁ6307µÄÎ´ÁÐÃûÖÆ³ÉÆ·£¬°üÀ¨·þ×°²Ã¼ôÑù	130	¿¨Ëþ¶û	10	Ò»°ãÃ³Ò×	57926	Ç§¿Ë	11031323	¼þ	2,231,501
202106	63079000	6301ÖÁ6307µÄÎ´ÁÐÃûÖÆ³ÉÆ·£¬°üÀ¨·þ×°²Ã¼ôÑù	131	É³ÌØ°¢À­²®	10	Ò»°ãÃ³Ò×	741039	Ç§¿Ë	133056238	¼þ	28,505,603
202106	63079000	6301ÖÁ6307µÄÎ´ÁÐÃûÖÆ³ÉÆ·£¬°üÀ¨·þ×°²Ã¼ôÑù	132	ÐÂ¼ÓÆÂ	10	Ò»°ãÃ³Ò×	762289	Ç§¿Ë	176289006	¼þ	54,797,836
202106	63079000	6301ÖÁ6307µÄÎ´ÁÐÃûÖÆ³ÉÆ·£¬°üÀ¨·þ×°²Ã¼ôÑù	133	º«¹ú	10	Ò»°ãÃ³Ò×	1586774	Ç§¿Ë	2128680688	¼þ	95,002,080
202106	63079000	6301ÖÁ6307µÄÎ´ÁÐÃûÖÆ³ÉÆ·£¬°üÀ¨·þ×°²Ã¼ôÑù	134	Ë¹ÀïÀ¼¿¨	10	Ò»°ãÃ³Ò×	61890	Ç§¿Ë	14579643	¼þ	2,996,882
202106	63079000	6301ÖÁ6307µÄÎ´ÁÐÃûÖÆ³ÉÆ·£¬°üÀ¨·þ×°²Ã¼ôÑù	135	ÐðÀûÑÇ	10	Ò»°ãÃ³Ò×	132	Ç§¿Ë	240	¼þ	5,990
202106	63079000	6301ÖÁ6307µÄÎ´ÁÐÃûÖÆ³ÉÆ·£¬°üÀ¨·þ×°²Ã¼ôÑù	136	Ì©¹ú	10	Ò»°ãÃ³Ò×	770023	Ç§¿Ë	170429429	¼þ	40,156,407
202106	63079000	6301ÖÁ6307µÄÎ´ÁÐÃûÖÆ³ÉÆ·£¬°üÀ¨·þ×°²Ã¼ôÑù	137	ÍÁ¶úÆä	10	Ò»°ãÃ³Ò×	37024	Ç§¿Ë	2785577	¼þ	1,882,730
202106	63079000	6301ÖÁ6307µÄÎ´ÁÐÃûÖÆ³ÉÆ·£¬°üÀ¨·þ×°²Ã¼ôÑù	138	°¢ÁªÇõ	10	Ò»°ãÃ³Ò×	1495996	Ç§¿Ë	352545634	¼þ	65,723,778
202106	63079000	6301ÖÁ6307µÄÎ´ÁÐÃûÖÆ³ÉÆ·£¬°üÀ¨·þ×°²Ã¼ôÑù	139	Ò²ÃÅ	10	Ò»°ãÃ³Ò×	25670	Ç§¿Ë	1259631	¼þ	1,437,750
202106	63079000	6301ÖÁ6307µÄÎ´ÁÐÃûÖÆ³ÉÆ·£¬°üÀ¨·þ×°²Ã¼ôÑù	141	Ô½ÄÏ	10	Ò»°ãÃ³Ò×	961122	Ç§¿Ë	73076634	¼þ	84,809,913
202106	63079000	6301ÖÁ6307µÄÎ´ÁÐÃûÖÆ³ÉÆ·£¬°üÀ¨·þ×°²Ã¼ôÑù	143	ÖÐ¹úÌ¨Íå	10	Ò»°ãÃ³Ò×	499194	Ç§¿Ë	46589697	¼þ	31,679,525
202106	63079000	6301ÖÁ6307µÄÎ´ÁÐÃûÖÆ³ÉÆ·£¬°üÀ¨·þ×°²Ã¼ôÑù	144	¶«µÛãë	10	Ò»°ãÃ³Ò×	3253	Ç§¿Ë	1106600	¼þ	183,085
202106	63079000	6301ÖÁ6307µÄÎ´ÁÐÃûÖÆ³ÉÆ·£¬°üÀ¨·þ×°²Ã¼ôÑù	145	¹þÈø¿ËË¹Ì¹	10	Ò»°ãÃ³Ò×	78383	Ç§¿Ë	273526	¼þ	6,628,922
202106	63079000	6301ÖÁ6307µÄÎ´ÁÐÃûÖÆ³ÉÆ·£¬°üÀ¨·þ×°²Ã¼ôÑù	146	¼ª¶û¼ªË¹Ë¹Ì¹	10	Ò»°ãÃ³Ò×	23840	Ç§¿Ë	4401867	¼þ	4,352,313
202106	63079000	6301ÖÁ6307µÄÎ´ÁÐÃûÖÆ³ÉÆ·£¬°üÀ¨·þ×°²Ã¼ôÑù	147	Ëþ¼ª¿ËË¹Ì¹	10	Ò»°ãÃ³Ò×	398	Ç§¿Ë	600	¼þ	31,415
202106	63079000	6301ÖÁ6307µÄÎ´ÁÐÃûÖÆ³ÉÆ·£¬°üÀ¨·þ×°²Ã¼ôÑù	147	Ëþ¼ª¿ËË¹Ì¹	11	¹ú¼Ò¼ä¡¢¹ú¼Ê×éÖ¯ÎÞ³¥Ô®ÖúºÍÔùËÍµÄÎï×Ê	200	Ç§¿Ë	2	¼þ	7,000
202106	63079000	6301ÖÁ6307µÄÎ´ÁÐÃûÖÆ³ÉÆ·£¬°üÀ¨·þ×°²Ã¼ôÑù	149	ÎÚ×È±ð¿ËË¹Ì¹	10	Ò»°ãÃ³Ò×	45566	Ç§¿Ë	3560260	¼þ	6,511,548
202106	63079000	6301ÖÁ6307µÄÎ´ÁÐÃûÖÆ³ÉÆ·£¬°üÀ¨·þ×°²Ã¼ôÑù	201	°¢¶û¼°ÀûÑÇ	10	Ò»°ãÃ³Ò×	57095	Ç§¿Ë	9688338	¼þ	5,836,283
202106	63079000	6301ÖÁ6307µÄÎ´ÁÐÃûÖÆ³ÉÆ·£¬°üÀ¨·þ×°²Ã¼ôÑù	202	°²¸çÀ­	10	Ò»°ãÃ³Ò×	442441	Ç§¿Ë	140412190	¼þ	19,542,638
202106	63079000	6301ÖÁ6307µÄÎ´ÁÐÃûÖÆ³ÉÆ·£¬°üÀ¨·þ×°²Ã¼ôÑù	203	±´Äþ	10	Ò»°ãÃ³Ò×	1745	Ç§¿Ë	124420	¼þ	300,593
202106	63079000	6301ÖÁ6307µÄÎ´ÁÐÃûÖÆ³ÉÆ·£¬°üÀ¨·þ×°²Ã¼ôÑù	204	²©´ÄÍßÄÉ	10	Ò»°ãÃ³Ò×	4984	Ç§¿Ë	1669000	¼þ	293,116
202106	63079000	6301ÖÁ6307µÄÎ´ÁÐÃûÖÆ³ÉÆ·£¬°üÀ¨·þ×°²Ã¼ôÑù	205	²¼Â¡µÏ	10	Ò»°ãÃ³Ò×	66	Ç§¿Ë	20	¼þ	4,544
202106	63079000	6301ÖÁ6307µÄÎ´ÁÐÃûÖÆ³ÉÆ·£¬°üÀ¨·þ×°²Ã¼ôÑù	206	¿¦ÂóÂ¡	10	Ò»°ãÃ³Ò×	10093	Ç§¿Ë	777092	¼þ	1,463,675
202106	63079000	6301ÖÁ6307µÄÎ´ÁÐÃûÖÆ³ÉÆ·£¬°üÀ¨·þ×°²Ã¼ôÑù	208	·ðµÃ½Ç	10	Ò»°ãÃ³Ò×	31020	Ç§¿Ë	6387502	¼þ	1,375,769
202106	63079000	6301ÖÁ6307µÄÎ´ÁÐÃûÖÆ³ÉÆ·£¬°üÀ¨·þ×°²Ã¼ôÑù	209	ÖÐ·Ç	10	Ò»°ãÃ³Ò×	2343	Ç§¿Ë	462010	¼þ	760,106
202106	63079000	6301ÖÁ6307µÄÎ´ÁÐÃûÖÆ³ÉÆ·£¬°üÀ¨·þ×°²Ã¼ôÑù	211	Õ§µÃ	10	Ò»°ãÃ³Ò×	4133	Ç§¿Ë	1107020	¼þ	1,286,631
202106	63079000	6301ÖÁ6307µÄÎ´ÁÐÃûÖÆ³ÉÆ·£¬°üÀ¨·þ×°²Ã¼ôÑù	212	¿ÆÄ¦ÂÞ	10	Ò»°ãÃ³Ò×	5188	Ç§¿Ë	638025	¼þ	843,166
202106	63079000	6301ÖÁ6307µÄÎ´ÁÐÃûÖÆ³ÉÆ·£¬°üÀ¨·þ×°²Ã¼ôÑù	213	¸Õ¹û(²¼)	10	Ò»°ãÃ³Ò×	9	Ç§¿Ë	620	¼þ	1,158
202106	63079000	6301ÖÁ6307µÄÎ´ÁÐÃûÖÆ³ÉÆ·£¬°üÀ¨·þ×°²Ã¼ôÑù	213	¸Õ¹û(²¼)	11	¹ú¼Ò¼ä¡¢¹ú¼Ê×éÖ¯ÎÞ³¥Ô®ÖúºÍÔùËÍµÄÎï×Ê	11	Ç§¿Ë	1500	¼þ	3,000
202106	63079000	6301ÖÁ6307µÄÎ´ÁÐÃûÖÆ³ÉÆ·£¬°üÀ¨·þ×°²Ã¼ôÑù	214	¼ª²¼Ìá	10	Ò»°ãÃ³Ò×	1646	Ç§¿Ë	107220	¼þ	342,691
202106	63079000	6301ÖÁ6307µÄÎ´ÁÐÃûÖÆ³ÉÆ·£¬°üÀ¨·þ×°²Ã¼ôÑù	215	°£¼°	10	Ò»°ãÃ³Ò×	177416	Ç§¿Ë	3710459	¼þ	4,421,904
202106	63079000	6301ÖÁ6307µÄÎ´ÁÐÃûÖÆ³ÉÆ·£¬°üÀ¨·þ×°²Ã¼ôÑù	216	³àµÀ¼¸ÄÚÑÇ	10	Ò»°ãÃ³Ò×	2380	Ç§¿Ë	462820	¼þ	657,531
202106	63079000	6301ÖÁ6307µÄÎ´ÁÐÃûÖÆ³ÉÆ·£¬°üÀ¨·þ×°²Ã¼ôÑù	217	°£Èû¶í±ÈÑÇ	10	Ò»°ãÃ³Ò×	23273	Ç§¿Ë	2394685	¼þ	1,414,421
202106	63079000	6301ÖÁ6307µÄÎ´ÁÐÃûÖÆ³ÉÆ·£¬°üÀ¨·þ×°²Ã¼ôÑù	218	¼ÓÅî	10	Ò»°ãÃ³Ò×	5178	Ç§¿Ë	906285	¼þ	897,505
202106	63079000	6301ÖÁ6307µÄÎ´ÁÐÃûÖÆ³ÉÆ·£¬°üÀ¨·þ×°²Ã¼ôÑù	219	¸Ô±ÈÑÇ	10	Ò»°ãÃ³Ò×	6613	Ç§¿Ë	1710060	¼þ	107,157
202106	63079000	6301ÖÁ6307µÄÎ´ÁÐÃûÖÆ³ÉÆ·£¬°üÀ¨·þ×°²Ã¼ôÑù	220	¼ÓÄÉ	10	Ò»°ãÃ³Ò×	87711	Ç§¿Ë	9336664	¼þ	4,064,515
202106	63079000	6301ÖÁ6307µÄÎ´ÁÐÃûÖÆ³ÉÆ·£¬°üÀ¨·þ×°²Ã¼ôÑù	221	¼¸ÄÚÑÇ	10	Ò»°ãÃ³Ò×	9022	Ç§¿Ë	1680520	¼þ	574,569
202106	63079000	6301ÖÁ6307µÄÎ´ÁÐÃûÖÆ³ÉÆ·£¬°üÀ¨·þ×°²Ã¼ôÑù	222	¼¸ÄÚÑÇ±ÈÉÜ	10	Ò»°ãÃ³Ò×	2338	Ç§¿Ë	462960	¼þ	663,955
202106	63079000	6301ÖÁ6307µÄÎ´ÁÐÃûÖÆ³ÉÆ·£¬°üÀ¨·þ×°²Ã¼ôÑù	222	¼¸ÄÚÑÇ±ÈÉÜ	11	¹ú¼Ò¼ä¡¢¹ú¼Ê×éÖ¯ÎÞ³¥Ô®ÖúºÍÔùËÍµÄÎï×Ê	1	Ç§¿Ë	2	¼þ	50
202106	63079000	6301ÖÁ6307µÄÎ´ÁÐÃûÖÆ³ÉÆ·£¬°üÀ¨·þ×°²Ã¼ôÑù	223	¿ÆÌØµÏÍß	10	Ò»°ãÃ³Ò×	37517	Ç§¿Ë	9946480	¼þ	3,338,410
202106	63079000	6301ÖÁ6307µÄÎ´ÁÐÃûÖÆ³ÉÆ·£¬°üÀ¨·þ×°²Ã¼ôÑù	224	¿ÏÄáÑÇ	10	Ò»°ãÃ³Ò×	101416	Ç§¿Ë	23132347	¼þ	5,932,863
202106	63079000	6301ÖÁ6307µÄÎ´ÁÐÃûÖÆ³ÉÆ·£¬°üÀ¨·þ×°²Ã¼ôÑù	225	Àû±ÈÀïÑÇ	10	Ò»°ãÃ³Ò×	5109	Ç§¿Ë	964760	¼þ	3,168,486
202106	63079000	6301ÖÁ6307µÄÎ´ÁÐÃûÖÆ³ÉÆ·£¬°üÀ¨·þ×°²Ã¼ôÑù	226	Àû±ÈÑÇ	10	Ò»°ãÃ³Ò×	93562	Ç§¿Ë	22626506	¼þ	1,482,347
202106	63079000	6301ÖÁ6307µÄÎ´ÁÐÃûÖÆ³ÉÆ·£¬°üÀ¨·þ×°²Ã¼ôÑù	227	Âí´ï¼ÓË¹¼Ó	10	Ò»°ãÃ³Ò×	7865	Ç§¿Ë	1403475	¼þ	245,447
202106	63079000	6301ÖÁ6307µÄÎ´ÁÐÃûÖÆ³ÉÆ·£¬°üÀ¨·þ×°²Ã¼ôÑù	228	ÂíÀ­Î¬	10	Ò»°ãÃ³Ò×	4873	Ç§¿Ë	1358180	¼þ	178,251
202106	63079000	6301ÖÁ6307µÄÎ´ÁÐÃûÖÆ³ÉÆ·£¬°üÀ¨·þ×°²Ã¼ôÑù	229	ÂíÀï	10	Ò»°ãÃ³Ò×	11075	Ç§¿Ë	2446800	¼þ	357,350
202106	63079000	6301ÖÁ6307µÄÎ´ÁÐÃûÖÆ³ÉÆ·£¬°üÀ¨·þ×°²Ã¼ôÑù	230	Ã«ÀïËþÄáÑÇ	10	Ò»°ãÃ³Ò×	12012	Ç§¿Ë	2800025	¼þ	451,989
202106	63079000	6301ÖÁ6307µÄÎ´ÁÐÃûÖÆ³ÉÆ·£¬°üÀ¨·þ×°²Ã¼ôÑù	231	Ã«ÀïÇóË¹	10	Ò»°ãÃ³Ò×	12024	Ç§¿Ë	3031187	¼þ	883,411
202106	63079000	6301ÖÁ6307µÄÎ´ÁÐÃûÖÆ³ÉÆ·£¬°üÀ¨·þ×°²Ã¼ôÑù	232	Ä¦Âå¸ç	10	Ò»°ãÃ³Ò×	27661	Ç§¿Ë	1519055	¼þ	1,411,291
202106	63079000	6301ÖÁ6307µÄÎ´ÁÐÃûÖÆ³ÉÆ·£¬°üÀ¨·þ×°²Ã¼ôÑù	233	ÄªÉ£±È¿Ë	10	Ò»°ãÃ³Ò×	56403	Ç§¿Ë	14107163	¼þ	1,445,124
202106	63079000	6301ÖÁ6307µÄÎ´ÁÐÃûÖÆ³ÉÆ·£¬°üÀ¨·þ×°²Ã¼ôÑù	234	ÄÉÃ×±ÈÑÇ	10	Ò»°ãÃ³Ò×	13663	Ç§¿Ë	2794710	¼þ	412,809
202106	63079000	6301ÖÁ6307µÄÎ´ÁÐÃûÖÆ³ÉÆ·£¬°üÀ¨·þ×°²Ã¼ôÑù	235	ÄáÈÕ¶û	10	Ò»°ãÃ³Ò×	28153	Ç§¿Ë	6494700	¼þ	885,964
202106	63079000	6301ÖÁ6307µÄÎ´ÁÐÃûÖÆ³ÉÆ·£¬°üÀ¨·þ×°²Ã¼ôÑù	236	ÄáÈÕÀûÑÇ	10	Ò»°ãÃ³Ò×	124032	Ç§¿Ë	8706175	¼þ	7,605,730
202106	63079000	6301ÖÁ6307µÄÎ´ÁÐÃûÖÆ³ÉÆ·£¬°üÀ¨·þ×°²Ã¼ôÑù	237	ÁôÄáÍô	10	Ò»°ãÃ³Ò×	16403	Ç§¿Ë	3211340	¼þ	864,819
202106	63079000	6301ÖÁ6307µÄÎ´ÁÐÃûÖÆ³ÉÆ·£¬°üÀ¨·þ×°²Ã¼ôÑù	238	Â¬Íú´ï	10	Ò»°ãÃ³Ò×	22939	Ç§¿Ë	6283880	¼þ	689,934
202106	63079000	6301ÖÁ6307µÄÎ´ÁÐÃûÖÆ³ÉÆ·£¬°üÀ¨·þ×°²Ã¼ôÑù	240	ÈûÄÚ¼Ó¶û	10	Ò»°ãÃ³Ò×	29803	Ç§¿Ë	3057090	¼þ	1,031,045
202106	63079000	6301ÖÁ6307µÄÎ´ÁÐÃûÖÆ³ÉÆ·£¬°üÀ¨·þ×°²Ã¼ôÑù	241	ÈûÉà¶û	10	Ò»°ãÃ³Ò×	300	Ç§¿Ë	50202	¼þ	17,790
202106	63079000	6301ÖÁ6307µÄÎ´ÁÐÃûÖÆ³ÉÆ·£¬°üÀ¨·þ×°²Ã¼ôÑù	242	ÈûÀ­Àû°º	10	Ò»°ãÃ³Ò×	388	Ç§¿Ë	100000	¼þ	16,261
202106	63079000	6301ÖÁ6307µÄÎ´ÁÐÃûÖÆ³ÉÆ·£¬°üÀ¨·þ×°²Ã¼ôÑù	243	Ë÷ÂíÀï	10	Ò»°ãÃ³Ò×	6257	Ç§¿Ë	624676	¼þ	208,310
202106	63079000	6301ÖÁ6307µÄÎ´ÁÐÃûÖÆ³ÉÆ·£¬°üÀ¨·þ×°²Ã¼ôÑù	244	ÄÏ·Ç	10	Ò»°ãÃ³Ò×	1064042	Ç§¿Ë	273321062	¼þ	30,187,920
202106	63079000	6301ÖÁ6307µÄÎ´ÁÐÃûÖÆ³ÉÆ·£¬°üÀ¨·þ×°²Ã¼ôÑù	246	ËÕµ¤	10	Ò»°ãÃ³Ò×	65472	Ç§¿Ë	2230410	¼þ	3,647,287
202106	63079000	6301ÖÁ6307µÄÎ´ÁÐÃûÖÆ³ÉÆ·£¬°üÀ¨·þ×°²Ã¼ôÑù	247	Ì¹É£ÄáÑÇ	10	Ò»°ãÃ³Ò×	14547	Ç§¿Ë	1928018	¼þ	1,002,499
202106	63079000	6301ÖÁ6307µÄÎ´ÁÐÃûÖÆ³ÉÆ·£¬°üÀ¨·þ×°²Ã¼ôÑù	248	¶à¸ç	10	Ò»°ãÃ³Ò×	2026	Ç§¿Ë	193360	¼þ	598,773
202106	63079000	6301ÖÁ6307µÄÎ´ÁÐÃûÖÆ³ÉÆ·£¬°üÀ¨·þ×°²Ã¼ôÑù	249	Í»ÄáË¹	10	Ò»°ãÃ³Ò×	7618	Ç§¿Ë	1109756	¼þ	335,310
202106	63079000	6301ÖÁ6307µÄÎ´ÁÐÃûÖÆ³ÉÆ·£¬°üÀ¨·þ×°²Ã¼ôÑù	250	ÎÚ¸É´ï	10	Ò»°ãÃ³Ò×	31642	Ç§¿Ë	9649300	¼þ	1,573,009
202106	63079000	6301ÖÁ6307µÄÎ´ÁÐÃûÖÆ³ÉÆ·£¬°üÀ¨·þ×°²Ã¼ôÑù	251	²¼»ùÄÉ·¨Ë÷	10	Ò»°ãÃ³Ò×	2402	Ç§¿Ë	200280	¼þ	468,910
202106	63079000	6301ÖÁ6307µÄÎ´ÁÐÃûÖÆ³ÉÆ·£¬°üÀ¨·þ×°²Ã¼ôÑù	252	¸Õ¹û(½ð)	10	Ò»°ãÃ³Ò×	14151	Ç§¿Ë	3484030	¼þ	798,082
202106	63079000	6301ÖÁ6307µÄÎ´ÁÐÃûÖÆ³ÉÆ·£¬°üÀ¨·þ×°²Ã¼ôÑù	253	ÔÞ±ÈÑÇ	10	Ò»°ãÃ³Ò×	29575	Ç§¿Ë	6469622	¼þ	3,631,311
202106	63079000	6301ÖÁ6307µÄÎ´ÁÐÃûÖÆ³ÉÆ·£¬°üÀ¨·þ×°²Ã¼ôÑù	254	½ò°Í²¼Î¤	10	Ò»°ãÃ³Ò×	17831	Ç§¿Ë	4313640	¼þ	1,400,120
202106	63079000	6301ÖÁ6307µÄÎ´ÁÐÃûÖÆ³ÉÆ·£¬°üÀ¨·þ×°²Ã¼ôÑù	259	ÂíÔ¼ÌØ	10	Ò»°ãÃ³Ò×	15	Ç§¿Ë	1200	¼þ	2,035
202106	63079000	6301ÖÁ6307µÄÎ´ÁÐÃûÖÆ³ÉÆ·£¬°üÀ¨·þ×°²Ã¼ôÑù	301	±ÈÀûÊ±	10	Ò»°ãÃ³Ò×	927043	Ç§¿Ë	22115327	¼þ	47,485,016
202106	63079000	6301ÖÁ6307µÄÎ´ÁÐÃûÖÆ³ÉÆ·£¬°üÀ¨·þ×°²Ã¼ôÑù	302	µ¤Âó	10	Ò»°ãÃ³Ò×	360619	Ç§¿Ë	6547331	¼þ	15,098,638
202106	63079000	6301ÖÁ6307µÄÎ´ÁÐÃûÖÆ³ÉÆ·£¬°üÀ¨·þ×°²Ã¼ôÑù	303	Ó¢¹ú	10	Ò»°ãÃ³Ò×	4891769	Ç§¿Ë	76891488	¼þ	202,230,004
202106	63079000	6301ÖÁ6307µÄÎ´ÁÐÃûÖÆ³ÉÆ·£¬°üÀ¨·þ×°²Ã¼ôÑù	304	µÂ¹ú	10	Ò»°ãÃ³Ò×	4714293	Ç§¿Ë	122277721	¼þ	320,944,917
202106	63079000	6301ÖÁ6307µÄÎ´ÁÐÃûÖÆ³ÉÆ·£¬°üÀ¨·þ×°²Ã¼ôÑù	305	·¨¹ú	10	Ò»°ãÃ³Ò×	2328097	Ç§¿Ë	196181334	¼þ	97,822,526
202106	63079000	6301ÖÁ6307µÄÎ´ÁÐÃûÖÆ³ÉÆ·£¬°üÀ¨·þ×°²Ã¼ôÑù	306	°®¶ûÀ¼	10	Ò»°ãÃ³Ò×	305189	Ç§¿Ë	14700988	¼þ	11,477,443
202106	63079000	6301ÖÁ6307µÄÎ´ÁÐÃûÖÆ³ÉÆ·£¬°üÀ¨·þ×°²Ã¼ôÑù	307	Òâ´óÀû	10	Ò»°ãÃ³Ò×	858586	Ç§¿Ë	58539827	¼þ	41,795,063
202106	63079000	6301ÖÁ6307µÄÎ´ÁÐÃûÖÆ³ÉÆ·£¬°üÀ¨·þ×°²Ã¼ôÑù	308	Â¬É­±¤	10	Ò»°ãÃ³Ò×	1020	Ç§¿Ë	200003	¼þ	27,325
202106	63079000	6301ÖÁ6307µÄÎ´ÁÐÃûÖÆ³ÉÆ·£¬°üÀ¨·þ×°²Ã¼ôÑù	309	ºÉÀ¼	10	Ò»°ãÃ³Ò×	3789906	Ç§¿Ë	81782274	¼þ	130,853,050
202106	63079000	6301ÖÁ6307µÄÎ´ÁÐÃûÖÆ³ÉÆ·£¬°üÀ¨·þ×°²Ã¼ôÑù	310	Ï£À°	10	Ò»°ãÃ³Ò×	152211	Ç§¿Ë	13084045	¼þ	9,057,899
202106	63079000	6301ÖÁ6307µÄÎ´ÁÐÃûÖÆ³ÉÆ·£¬°üÀ¨·þ×°²Ã¼ôÑù	311	ÆÏÌÑÑÀ	10	Ò»°ãÃ³Ò×	97585	Ç§¿Ë	5941730	¼þ	5,861,968
202106	63079000	6301ÖÁ6307µÄÎ´ÁÐÃûÖÆ³ÉÆ·£¬°üÀ¨·þ×°²Ã¼ôÑù	312	Î÷°àÑÀ	10	Ò»°ãÃ³Ò×	953373	Ç§¿Ë	79935926	¼þ	46,610,991
202106	63079000	6301ÖÁ6307µÄÎ´ÁÐÃûÖÆ³ÉÆ·£¬°üÀ¨·þ×°²Ã¼ôÑù	313	°¢¶û°ÍÄáÑÇ	10	Ò»°ãÃ³Ò×	2010	Ç§¿Ë	123125	¼þ	840,388
202106	63079000	6301ÖÁ6307µÄÎ´ÁÐÃûÖÆ³ÉÆ·£¬°üÀ¨·þ×°²Ã¼ôÑù	315	°ÂµØÀû	10	Ò»°ãÃ³Ò×	156140	Ç§¿Ë	7913524	¼þ	12,421,556
202106	63079000	6301ÖÁ6307µÄÎ´ÁÐÃûÖÆ³ÉÆ·£¬°üÀ¨·þ×°²Ã¼ôÑù	316	±£¼ÓÀûÑÇ	10	Ò»°ãÃ³Ò×	71052	Ç§¿Ë	991967	¼þ	2,250,903
202106	63079000	6301ÖÁ6307µÄÎ´ÁÐÃûÖÆ³ÉÆ·£¬°üÀ¨·þ×°²Ã¼ôÑù	318	·ÒÀ¼	10	Ò»°ãÃ³Ò×	379137	Ç§¿Ë	53824898	¼þ	16,801,994
202106	63079000	6301ÖÁ6307µÄÎ´ÁÐÃûÖÆ³ÉÆ·£¬°üÀ¨·þ×°²Ã¼ôÑù	321	ÐÙÑÀÀû	10	Ò»°ãÃ³Ò×	86114	Ç§¿Ë	6699198	¼þ	7,482,741
202106	63079000	6301ÖÁ6307µÄÎ´ÁÐÃûÖÆ³ÉÆ·£¬°üÀ¨·þ×°²Ã¼ôÑù	322	±ùµº	10	Ò»°ãÃ³Ò×	3000	Ç§¿Ë	623296	¼þ	127,176
202106	63079000	6301ÖÁ6307µÄÎ´ÁÐÃûÖÆ³ÉÆ·£¬°üÀ¨·þ×°²Ã¼ôÑù	323	ÁÐÖ§¶ØÊ¿µÇ	10	Ò»°ãÃ³Ò×	109	Ç§¿Ë	1170	¼þ	14,450
202106	63079000	6301ÖÁ6307µÄÎ´ÁÐÃûÖÆ³ÉÆ·£¬°üÀ¨·þ×°²Ã¼ôÑù	324	Âí¶úËû	10	Ò»°ãÃ³Ò×	772	Ç§¿Ë	11715	¼þ	17,517
202106	63079000	6301ÖÁ6307µÄÎ´ÁÐÃûÖÆ³ÉÆ·£¬°üÀ¨·þ×°²Ã¼ôÑù	325	Ä¦ÄÉ¸ç	10	Ò»°ãÃ³Ò×	0	Ç§¿Ë	40	¼þ	97
202106	63079000	6301ÖÁ6307µÄÎ´ÁÐÃûÖÆ³ÉÆ·£¬°üÀ¨·þ×°²Ã¼ôÑù	326	Å²Íþ	10	Ò»°ãÃ³Ò×	196789	Ç§¿Ë	12118582	¼þ	6,154,765
202106	63079000	6301ÖÁ6307µÄÎ´ÁÐÃûÖÆ³ÉÆ·£¬°üÀ¨·þ×°²Ã¼ôÑù	327	²¨À¼	10	Ò»°ãÃ³Ò×	966363	Ç§¿Ë	35527928	¼þ	31,525,858
202106	63079000	6301ÖÁ6307µÄÎ´ÁÐÃûÖÆ³ÉÆ·£¬°üÀ¨·þ×°²Ã¼ôÑù	328	ÂÞÂíÄáÑÇ	10	Ò»°ãÃ³Ò×	111915	Ç§¿Ë	11465751	¼þ	4,671,273
202106	63079000	6301ÖÁ6307µÄÎ´ÁÐÃûÖÆ³ÉÆ·£¬°üÀ¨·þ×°²Ã¼ôÑù	330	Èðµä	10	Ò»°ãÃ³Ò×	800862	Ç§¿Ë	12442675	¼þ	36,086,253
202106	63079000	6301ÖÁ6307µÄÎ´ÁÐÃûÖÆ³ÉÆ·£¬°üÀ¨·þ×°²Ã¼ôÑù	331	ÈðÊ¿	10	Ò»°ãÃ³Ò×	250638	Ç§¿Ë	15754288	¼þ	13,735,427
202106	63079000	6301ÖÁ6307µÄÎ´ÁÐÃûÖÆ³ÉÆ·£¬°üÀ¨·þ×°²Ã¼ôÑù	334	°®É³ÄáÑÇ	10	Ò»°ãÃ³Ò×	50218	Ç§¿Ë	1127594	¼þ	3,004,460
202106	63079000	6301ÖÁ6307µÄÎ´ÁÐÃûÖÆ³ÉÆ·£¬°üÀ¨·þ×°²Ã¼ôÑù	335	À­ÍÑÎ¬ÑÇ	10	Ò»°ãÃ³Ò×	22475	Ç§¿Ë	2538272	¼þ	1,963,440
202106	63079000	6301ÖÁ6307µÄÎ´ÁÐÃûÖÆ³ÉÆ·£¬°üÀ¨·þ×°²Ã¼ôÑù	336	Á¢ÌÕÍð	10	Ò»°ãÃ³Ò×	79987	Ç§¿Ë	3217468	¼þ	3,558,021
202106	63079000	6301ÖÁ6307µÄÎ´ÁÐÃûÖÆ³ÉÆ·£¬°üÀ¨·þ×°²Ã¼ôÑù	337	¸ñÂ³¼ªÑÇ	10	Ò»°ãÃ³Ò×	32577	Ç§¿Ë	2136344	¼þ	1,011,243
202106	63079000	6301ÖÁ6307µÄÎ´ÁÐÃûÖÆ³ÉÆ·£¬°üÀ¨·þ×°²Ã¼ôÑù	338	ÑÇÃÀÄáÑÇ	10	Ò»°ãÃ³Ò×	941	Ç§¿Ë	74005	¼þ	85,261
202106	63079000	6301ÖÁ6307µÄÎ´ÁÐÃûÖÆ³ÉÆ·£¬°üÀ¨·þ×°²Ã¼ôÑù	339	°¢Èû°Ý½®	10	Ò»°ãÃ³Ò×	4319	Ç§¿Ë	593700	¼þ	174,334
202106	63079000	6301ÖÁ6307µÄÎ´ÁÐÃûÖÆ³ÉÆ·£¬°üÀ¨·þ×°²Ã¼ôÑù	340	°×¶íÂÞË¹	10	Ò»°ãÃ³Ò×	14354	Ç§¿Ë	1204906	¼þ	847,591
202106	63079000	6301ÖÁ6307µÄÎ´ÁÐÃûÖÆ³ÉÆ·£¬°üÀ¨·þ×°²Ã¼ôÑù	343	Ä¦¶û¶àÍß	10	Ò»°ãÃ³Ò×	4860	Ç§¿Ë	1036533	¼þ	2,854,479
202106	63079000	6301ÖÁ6307µÄÎ´ÁÐÃûÖÆ³ÉÆ·£¬°üÀ¨·þ×°²Ã¼ôÑù	344	¶íÂÞË¹Áª°î	10	Ò»°ãÃ³Ò×	767913	Ç§¿Ë	85004169	¼þ	41,130,595
202106	63079000	6301ÖÁ6307µÄÎ´ÁÐÃûÖÆ³ÉÆ·£¬°üÀ¨·þ×°²Ã¼ôÑù	347	ÎÚ¿ËÀ¼	10	Ò»°ãÃ³Ò×	115553	Ç§¿Ë	4927939	¼þ	4,932,755
202106	63079000	6301ÖÁ6307µÄÎ´ÁÐÃûÖÆ³ÉÆ·£¬°üÀ¨·þ×°²Ã¼ôÑù	350	Ë¹ÂåÎÄÄáÑÇ	10	Ò»°ãÃ³Ò×	111065	Ç§¿Ë	3667958	¼þ	4,500,151
202106	63079000	6301ÖÁ6307µÄÎ´ÁÐÃûÖÆ³ÉÆ·£¬°üÀ¨·þ×°²Ã¼ôÑù	351	¿ËÂÞµØÑÇ	10	Ò»°ãÃ³Ò×	14233	Ç§¿Ë	183054	¼þ	393,598
202106	63079000	6301ÖÁ6307µÄÎ´ÁÐÃûÖÆ³ÉÆ·£¬°üÀ¨·þ×°²Ã¼ôÑù	352	½Ý¿Ë	10	Ò»°ãÃ³Ò×	133766	Ç§¿Ë	2500964	¼þ	6,424,226
202106	63079000	6301ÖÁ6307µÄÎ´ÁÐÃûÖÆ³ÉÆ·£¬°üÀ¨·þ×°²Ã¼ôÑù	353	Ë¹Âå·¥¿Ë	10	Ò»°ãÃ³Ò×	68308	Ç§¿Ë	3715059	¼þ	3,142,493
202106	63079000	6301ÖÁ6307µÄÎ´ÁÐÃûÖÆ³ÉÆ·£¬°üÀ¨·þ×°²Ã¼ôÑù	354	±±ÂíÆä¶Ù¹²ºÍ¹ú	10	Ò»°ãÃ³Ò×	3509	Ç§¿Ë	107400	¼þ	700,592
202106	63079000	6301ÖÁ6307µÄÎ´ÁÐÃûÖÆ³ÉÆ·£¬°üÀ¨·þ×°²Ã¼ôÑù	355	²¨ºÚ	10	Ò»°ãÃ³Ò×	35329	Ç§¿Ë	7561799	¼þ	27,093,176
202106	63079000	6301ÖÁ6307µÄÎ´ÁÐÃûÖÆ³ÉÆ·£¬°üÀ¨·þ×°²Ã¼ôÑù	358	Èû¶ûÎ¬ÑÇ	10	Ò»°ãÃ³Ò×	25137	Ç§¿Ë	5741177	¼þ	11,593,241
202106	63079000	6301ÖÁ6307µÄÎ´ÁÐÃûÖÆ³ÉÆ·£¬°üÀ¨·þ×°²Ã¼ôÑù	359	ºÚÉ½	10	Ò»°ãÃ³Ò×	26	Ç§¿Ë	2400	¼þ	57,829
202106	63079000	6301ÖÁ6307µÄÎ´ÁÐÃûÖÆ³ÉÆ·£¬°üÀ¨·þ×°²Ã¼ôÑù	401	°²Ìá¹ÏºÍ°Í²¼´ï	10	Ò»°ãÃ³Ò×	25	Ç§¿Ë	20	¼þ	129
202106	63079000	6301ÖÁ6307µÄÎ´ÁÐÃûÖÆ³ÉÆ·£¬°üÀ¨·þ×°²Ã¼ôÑù	402	°¢¸ùÍ¢	10	Ò»°ãÃ³Ò×	439269	Ç§¿Ë	97134712	¼þ	15,847,315
202106	63079000	6301ÖÁ6307µÄÎ´ÁÐÃûÖÆ³ÉÆ·£¬°üÀ¨·þ×°²Ã¼ôÑù	403	°¢Â³°Í	10	Ò»°ãÃ³Ò×	1108	Ç§¿Ë	20070	¼þ	71,527
202106	63079000	6301ÖÁ6307µÄÎ´ÁÐÃûÖÆ³ÉÆ·£¬°üÀ¨·þ×°²Ã¼ôÑù	404	°Í¹þÂí	10	Ò»°ãÃ³Ò×	27	Ç§¿Ë	10	¼þ	1,091
202106	63079000	6301ÖÁ6307µÄÎ´ÁÐÃûÖÆ³ÉÆ·£¬°üÀ¨·þ×°²Ã¼ôÑù	405	°Í°Í¶àË¹	10	Ò»°ãÃ³Ò×	905	Ç§¿Ë	109875	¼þ	75,102
202106	63079000	6301ÖÁ6307µÄÎ´ÁÐÃûÖÆ³ÉÆ·£¬°üÀ¨·þ×°²Ã¼ôÑù	408	¶àÃñ×å²£ÀûÎ¬ÑÇ¹ú	10	Ò»°ãÃ³Ò×	23359	Ç§¿Ë	6545864	¼þ	1,271,713
202106	63079000	6301ÖÁ6307µÄÎ´ÁÐÃûÖÆ³ÉÆ·£¬°üÀ¨·þ×°²Ã¼ôÑù	410	°ÍÎ÷	10	Ò»°ãÃ³Ò×	1455872	Ç§¿Ë	318791147	¼þ	57,946,886
202106	63079000	6301ÖÁ6307µÄÎ´ÁÐÃûÖÆ³ÉÆ·£¬°üÀ¨·þ×°²Ã¼ôÑù	411	¿ªÂüÈºµº	10	Ò»°ãÃ³Ò×	10	Ç§¿Ë	17	¼þ	2,108
202106	63079000	6301ÖÁ6307µÄÎ´ÁÐÃûÖÆ³ÉÆ·£¬°üÀ¨·þ×°²Ã¼ôÑù	412	ÖÇÀû	10	Ò»°ãÃ³Ò×	1267134	Ç§¿Ë	165469340	¼þ	54,458,857
202106	63079000	6301ÖÁ6307µÄÎ´ÁÐÃûÖÆ³ÉÆ·£¬°üÀ¨·þ×°²Ã¼ôÑù	413	¸çÂ×±ÈÑÇ	10	Ò»°ãÃ³Ò×	83963	Ç§¿Ë	21814458	¼þ	5,875,671
202106	63079000	6301ÖÁ6307µÄÎ´ÁÐÃûÖÆ³ÉÆ·£¬°üÀ¨·þ×°²Ã¼ôÑù	415	¸çË¹´ïÀè¼Ó	10	Ò»°ãÃ³Ò×	159947	Ç§¿Ë	26458174	¼þ	7,228,491
202106	63079000	6301ÖÁ6307µÄÎ´ÁÐÃûÖÆ³ÉÆ·£¬°üÀ¨·þ×°²Ã¼ôÑù	418	¶àÃ×Äá¼Ó¹²ºÍ¹ú	10	Ò»°ãÃ³Ò×	94723	Ç§¿Ë	25112834	¼þ	3,352,969
202106	63079000	6301ÖÁ6307µÄÎ´ÁÐÃûÖÆ³ÉÆ·£¬°üÀ¨·þ×°²Ã¼ôÑù	419	¶ò¹Ï¶à¶û	10	Ò»°ãÃ³Ò×	469123	Ç§¿Ë	115068783	¼þ	18,103,870
202106	63079000	6301ÖÁ6307µÄÎ´ÁÐÃûÖÆ³ÉÆ·£¬°üÀ¨·þ×°²Ã¼ôÑù	420	·¨Êô¹çÑÇÄÇ	10	Ò»°ãÃ³Ò×	18	Ç§¿Ë	200	¼þ	2,081
202106	63079000	6301ÖÁ6307µÄÎ´ÁÐÃûÖÆ³ÉÆ·£¬°üÀ¨·þ×°²Ã¼ôÑù	423	Î£µØÂíÀ­	10	Ò»°ãÃ³Ò×	113006	Ç§¿Ë	23815544	¼þ	3,526,228
202106	63079000	6301ÖÁ6307µÄÎ´ÁÐÃûÖÆ³ÉÆ·£¬°üÀ¨·þ×°²Ã¼ôÑù	424	¹çÑÇÄÇ	10	Ò»°ãÃ³Ò×	55984	Ç§¿Ë	12310200	¼þ	1,550,737
202106	63079000	6301ÖÁ6307µÄÎ´ÁÐÃûÖÆ³ÉÆ·£¬°üÀ¨·þ×°²Ã¼ôÑù	425	º£µØ	10	Ò»°ãÃ³Ò×	80	Ç§¿Ë	10359	¼þ	4,777
202106	63079000	6301ÖÁ6307µÄÎ´ÁÐÃûÖÆ³ÉÆ·£¬°üÀ¨·þ×°²Ã¼ôÑù	426	ºé¶¼À­Ë¹	10	Ò»°ãÃ³Ò×	26063	Ç§¿Ë	6432793	¼þ	1,284,951
202106	63079000	6301ÖÁ6307µÄÎ´ÁÐÃûÖÆ³ÉÆ·£¬°üÀ¨·þ×°²Ã¼ôÑù	427	ÑÀÂò¼Ó	10	Ò»°ãÃ³Ò×	27456	Ç§¿Ë	6341136	¼þ	1,218,994
202106	63079000	6301ÖÁ6307µÄÎ´ÁÐÃûÖÆ³ÉÆ·£¬°üÀ¨·þ×°²Ã¼ôÑù	429	Ä«Î÷¸ç	10	Ò»°ãÃ³Ò×	1724339	Ç§¿Ë	161196569	¼þ	57,508,399
202106	63079000	6301ÖÁ6307µÄÎ´ÁÐÃûÖÆ³ÉÆ·£¬°üÀ¨·þ×°²Ã¼ôÑù	431	Äá¼ÓÀ­¹Ï	10	Ò»°ãÃ³Ò×	5228	Ç§¿Ë	1021886	¼þ	753,179
202106	63079000	6301ÖÁ6307µÄÎ´ÁÐÃûÖÆ³ÉÆ·£¬°üÀ¨·þ×°²Ã¼ôÑù	432	°ÍÄÃÂí	10	Ò»°ãÃ³Ò×	602164	Ç§¿Ë	136327085	¼þ	19,357,856
202106	63079000	6301ÖÁ6307µÄÎ´ÁÐÃûÖÆ³ÉÆ·£¬°üÀ¨·þ×°²Ã¼ôÑù	433	°ÍÀ­¹ç	10	Ò»°ãÃ³Ò×	18987	Ç§¿Ë	5303020	¼þ	931,551
202106	63079000	6301ÖÁ6307µÄÎ´ÁÐÃûÖÆ³ÉÆ·£¬°üÀ¨·þ×°²Ã¼ôÑù	434	ÃØÂ³	10	Ò»°ãÃ³Ò×	1191921	Ç§¿Ë	183166480	¼þ	40,835,668
202106	63079000	6301ÖÁ6307µÄÎ´ÁÐÃûÖÆ³ÉÆ·£¬°üÀ¨·þ×°²Ã¼ôÑù	435	²¨¶àÀè¸÷	10	Ò»°ãÃ³Ò×	38729	Ç§¿Ë	7796766	¼þ	1,488,947
202106	63079000	6301ÖÁ6307µÄÎ´ÁÐÃûÖÆ³ÉÆ·£¬°üÀ¨·þ×°²Ã¼ôÑù	439	Ê¥ÎÄÉ­ÌØºÍ¸ñÁÖÄÉ¶¡Ë¹	10	Ò»°ãÃ³Ò×	3411	Ç§¿Ë	733800	¼þ	111,928
202106	63079000	6301ÖÁ6307µÄÎ´ÁÐÃûÖÆ³ÉÆ·£¬°üÀ¨·þ×°²Ã¼ôÑù	440	Èø¶ûÍß¶à	10	Ò»°ãÃ³Ò×	201349	Ç§¿Ë	36743952	¼þ	6,983,937
202106	63079000	6301ÖÁ6307µÄÎ´ÁÐÃûÖÆ³ÉÆ·£¬°üÀ¨·þ×°²Ã¼ôÑù	441	ËÕÀïÄÏ	10	Ò»°ãÃ³Ò×	1670	Ç§¿Ë	150000	¼þ	341,120
202106	63079000	6301ÖÁ6307µÄÎ´ÁÐÃûÖÆ³ÉÆ·£¬°üÀ¨·þ×°²Ã¼ôÑù	442	ÌØÁ¢Äá´ïºÍ¶à°Í¸ç	10	Ò»°ãÃ³Ò×	26797	Ç§¿Ë	4513177	¼þ	883,833
202106	63079000	6301ÖÁ6307µÄÎ´ÁÐÃûÖÆ³ÉÆ·£¬°üÀ¨·þ×°²Ã¼ôÑù	444	ÎÚÀ­¹ç	10	Ò»°ãÃ³Ò×	102288	Ç§¿Ë	21566409	¼þ	3,733,236
202106	63079000	6301ÖÁ6307µÄÎ´ÁÐÃûÖÆ³ÉÆ·£¬°üÀ¨·þ×°²Ã¼ôÑù	445	Î¯ÄÚÈðÀ­	10	Ò»°ãÃ³Ò×	37232	Ç§¿Ë	8739080	¼þ	3,580,036
202106	63079000	6301ÖÁ6307µÄÎ´ÁÐÃûÖÆ³ÉÆ·£¬°üÀ¨·þ×°²Ã¼ôÑù	499	À­¶¡ÃÀÖÞÆäËû¹ú¼Ò(µØÇø)	10	Ò»°ãÃ³Ò×	31	Ç§¿Ë	2000	¼þ	1,285
202106	63079000	6301ÖÁ6307µÄÎ´ÁÐÃûÖÆ³ÉÆ·£¬°üÀ¨·þ×°²Ã¼ôÑù	501	¼ÓÄÃ´ó	10	Ò»°ãÃ³Ò×	3127582	Ç§¿Ë	180224788	¼þ	142,714,562
202106	63079000	6301ÖÁ6307µÄÎ´ÁÐÃûÖÆ³ÉÆ·£¬°üÀ¨·þ×°²Ã¼ôÑù	502	ÃÀ¹ú	10	Ò»°ãÃ³Ò×	35440583	Ç§¿Ë	524212688	¼þ	1,544,537,581
202106	63079000	6301ÖÁ6307µÄÎ´ÁÐÃûÖÆ³ÉÆ·£¬°üÀ¨·þ×°²Ã¼ôÑù	601	°Ä´óÀûÑÇ	10	Ò»°ãÃ³Ò×	2447791	Ç§¿Ë	65896632	¼þ	109,083,291
202106	63079000	6301ÖÁ6307µÄÎ´ÁÐÃûÖÆ³ÉÆ·£¬°üÀ¨·þ×°²Ã¼ôÑù	603	ì³¼Ã	10	Ò»°ãÃ³Ò×	10493	Ç§¿Ë	1878683	¼þ	581,793
202106	63079000	6301ÖÁ6307µÄÎ´ÁÐÃûÖÆ³ÉÆ·£¬°üÀ¨·þ×°²Ã¼ôÑù	603	ì³¼Ã	12	ÆäËû¾èÔùÎï×Ê	2338	Ç§¿Ë	550000	¼þ	164,928
202106	63079000	6301ÖÁ6307µÄÎ´ÁÐÃûÖÆ³ÉÆ·£¬°üÀ¨·þ×°²Ã¼ôÑù	605	Âí¿ËÈøË¹Èºµº	10	Ò»°ãÃ³Ò×	8104	Ç§¿Ë	255000	¼þ	24,577
202106	63079000	6301ÖÁ6307µÄÎ´ÁÐÃûÖÆ³ÉÆ·£¬°üÀ¨·þ×°²Ã¼ôÑù	607	ÐÂ¿¦Àï¶àÄáÑÇ	10	Ò»°ãÃ³Ò×	663	Ç§¿Ë	127080	¼þ	79,759
202106	63079000	6301ÖÁ6307µÄÎ´ÁÐÃûÖÆ³ÉÆ·£¬°üÀ¨·þ×°²Ã¼ôÑù	609	ÐÂÎ÷À¼	10	Ò»°ãÃ³Ò×	215305	Ç§¿Ë	5145995	¼þ	8,325,383
202106	63079000	6301ÖÁ6307µÄÎ´ÁÐÃûÖÆ³ÉÆ·£¬°üÀ¨·þ×°²Ã¼ôÑù	611	°Í²¼ÑÇÐÂ¼¸ÄÚÑÇ	10	Ò»°ãÃ³Ò×	12647	Ç§¿Ë	2346043	¼þ	1,098,151
202106	63079000	6301ÖÁ6307µÄÎ´ÁÐÃûÖÆ³ÉÆ·£¬°üÀ¨·þ×°²Ã¼ôÑù	613	ËùÂÞÃÅÈºµº	10	Ò»°ãÃ³Ò×	48	Ç§¿Ë	268	¼þ	1,455
202106	63079000	6301ÖÁ6307µÄÎ´ÁÐÃûÖÆ³ÉÆ·£¬°üÀ¨·þ×°²Ã¼ôÑù	617	ÈøÄ¦ÑÇ	10	Ò»°ãÃ³Ò×	670	Ç§¿Ë	200000	¼þ	22,349
202106	63079000	6301ÖÁ6307µÄÎ´ÁÐÃûÖÆ³ÉÆ·£¬°üÀ¨·þ×°²Ã¼ôÑù	623	·¨Êô²¨ÀûÄáÎ÷ÑÇ	10	Ò»°ãÃ³Ò×	232	Ç§¿Ë	28100	¼þ	13,491
202106	63079000	6301ÖÁ6307µÄÎ´ÁÐÃûÖÆ³ÉÆ·£¬°üÀ¨·þ×°²Ã¼ôÑù	699	´óÑóÖÞÆäËû¹ú¼Ò(µØÇø)	10	Ò»°ãÃ³Ò×	1074	Ç§¿Ë	161700	¼þ	203,980
202107	63079000	6301ÖÁ6307µÄÎ´ÁÐÃûÖÆ³ÉÆ·£¬°üÀ¨·þ×°²Ã¼ôÑù	101	°¢¸»º¹	10	Ò»°ãÃ³Ò×	240	Ç§¿Ë	23320	¼þ	57,990
202107	63079000	6301ÖÁ6307µÄÎ´ÁÐÃûÖÆ³ÉÆ·£¬°üÀ¨·þ×°²Ã¼ôÑù	102	°ÍÁÖ	10	Ò»°ãÃ³Ò×	36419	Ç§¿Ë	6697458	¼þ	1,033,915
202107	63079000	6301ÖÁ6307µÄÎ´ÁÐÃûÖÆ³ÉÆ·£¬°üÀ¨·þ×°²Ã¼ôÑù	103	ÃÏ¼ÓÀ­¹ú	10	Ò»°ãÃ³Ò×	61725	Ç§¿Ë	9735604	¼þ	3,843,245
202107	63079000	6301ÖÁ6307µÄÎ´ÁÐÃûÖÆ³ÉÆ·£¬°üÀ¨·þ×°²Ã¼ôÑù	104	²»µ¤	10	Ò»°ãÃ³Ò×	48	Ç§¿Ë	1300	¼þ	8,156
202107	63079000	6301ÖÁ6307µÄÎ´ÁÐÃûÖÆ³ÉÆ·£¬°üÀ¨·þ×°²Ã¼ôÑù	105	ÎÄÀ³	10	Ò»°ãÃ³Ò×	2625	Ç§¿Ë	13133	¼þ	114,973
202107	63079000	6301ÖÁ6307µÄÎ´ÁÐÃûÖÆ³ÉÆ·£¬°üÀ¨·þ×°²Ã¼ôÑù	106	Ãåµé	10	Ò»°ãÃ³Ò×	1249607	Ç§¿Ë	410211578	¼þ	39,348,491
202107	63079000	6301ÖÁ6307µÄÎ´ÁÐÃûÖÆ³ÉÆ·£¬°üÀ¨·þ×°²Ã¼ôÑù	106	Ãåµé	12	ÆäËû¾èÔùÎï×Ê	6078	Ç§¿Ë	2030000	¼þ	224,684
202107	63079000	6301ÖÁ6307µÄÎ´ÁÐÃûÖÆ³ÉÆ·£¬°üÀ¨·þ×°²Ã¼ôÑù	107	¼íÆÒÕ¯	10	Ò»°ãÃ³Ò×	185419	Ç§¿Ë	14750660	¼þ	12,451,061
202107	63079000	6301ÖÁ6307µÄÎ´ÁÐÃûÖÆ³ÉÆ·£¬°üÀ¨·þ×°²Ã¼ôÑù	107	¼íÆÒÕ¯	12	ÆäËû¾èÔùÎï×Ê	372	Ç§¿Ë	100000	¼þ	115,340
202107	63079000	6301ÖÁ6307µÄÎ´ÁÐÃûÖÆ³ÉÆ·£¬°üÀ¨·þ×°²Ã¼ôÑù	108	ÈûÆÖÂ·Ë¹	10	Ò»°ãÃ³Ò×	9538	Ç§¿Ë	409770	¼þ	366,881
202107	63079000	6301ÖÁ6307µÄÎ´ÁÐÃûÖÆ³ÉÆ·£¬°üÀ¨·þ×°²Ã¼ôÑù	110	ÖÐ¹úÏã¸Û	10	Ò»°ãÃ³Ò×	220640	Ç§¿Ë	29159871	¼þ	17,761,476
202107	63079000	6301ÖÁ6307µÄÎ´ÁÐÃûÖÆ³ÉÆ·£¬°üÀ¨·þ×°²Ã¼ôÑù	111	Ó¡¶È	10	Ò»°ãÃ³Ò×	330135	Ç§¿Ë	40999364	¼þ	15,917,231
202107	63079000	6301ÖÁ6307µÄÎ´ÁÐÃûÖÆ³ÉÆ·£¬°üÀ¨·þ×°²Ã¼ôÑù	112	Ó¡¶ÈÄáÎ÷ÑÇ	10	Ò»°ãÃ³Ò×	7157994	Ç§¿Ë	2309392707	¼þ	402,308,189
202107	63079000	6301ÖÁ6307µÄÎ´ÁÐÃûÖÆ³ÉÆ·£¬°üÀ¨·þ×°²Ã¼ôÑù	113	ÒÁÀÊ	10	Ò»°ãÃ³Ò×	22873	Ç§¿Ë	44455	¼þ	887,786
202107	63079000	6301ÖÁ6307µÄÎ´ÁÐÃûÖÆ³ÉÆ·£¬°üÀ¨·þ×°²Ã¼ôÑù	114	ÒÁÀ­¿Ë	10	Ò»°ãÃ³Ò×	84122	Ç§¿Ë	15436844	¼þ	3,752,747
202107	63079000	6301ÖÁ6307µÄÎ´ÁÐÃûÖÆ³ÉÆ·£¬°üÀ¨·þ×°²Ã¼ôÑù	115	ÒÔÉ«ÁÐ	10	Ò»°ãÃ³Ò×	281600	Ç§¿Ë	49442893	¼þ	12,278,960
202107	63079000	6301ÖÁ6307µÄÎ´ÁÐÃûÖÆ³ÉÆ·£¬°üÀ¨·þ×°²Ã¼ôÑù	116	ÈÕ±¾	10	Ò»°ãÃ³Ò×	7330097	Ç§¿Ë	1137403916	¼þ	438,432,008
202107	63079000	6301ÖÁ6307µÄÎ´ÁÐÃûÖÆ³ÉÆ·£¬°üÀ¨·þ×°²Ã¼ôÑù	117	Ô¼µ©	10	Ò»°ãÃ³Ò×	31774	Ç§¿Ë	4150549	¼þ	1,022,936
202107	63079000	6301ÖÁ6307µÄÎ´ÁÐÃûÖÆ³ÉÆ·£¬°üÀ¨·þ×°²Ã¼ôÑù	118	¿ÆÍþÌØ	10	Ò»°ãÃ³Ò×	51571	Ç§¿Ë	9320465	¼þ	1,807,819
202107	63079000	6301ÖÁ6307µÄÎ´ÁÐÃûÖÆ³ÉÆ·£¬°üÀ¨·þ×°²Ã¼ôÑù	119	ÀÏÎÎ	10	Ò»°ãÃ³Ò×	2477	Ç§¿Ë	450560	¼þ	196,546
202107	63079000	6301ÖÁ6307µÄÎ´ÁÐÃûÖÆ³ÉÆ·£¬°üÀ¨·þ×°²Ã¼ôÑù	119	ÀÏÎÎ	11	¹ú¼Ò¼ä¡¢¹ú¼Ê×éÖ¯ÎÞ³¥Ô®ÖúºÍÔùËÍµÄÎï×Ê	1100	Ç§¿Ë	300000	¼þ	54,000
202107	63079000	6301ÖÁ6307µÄÎ´ÁÐÃûÖÆ³ÉÆ·£¬°üÀ¨·þ×°²Ã¼ôÑù	119	ÀÏÎÎ	12	ÆäËû¾èÔùÎï×Ê	2325	Ç§¿Ë	820000	¼þ	227,500
202107	63079000	6301ÖÁ6307µÄÎ´ÁÐÃûÖÆ³ÉÆ·£¬°üÀ¨·þ×°²Ã¼ôÑù	120	Àè°ÍÄÛ	10	Ò»°ãÃ³Ò×	17852	Ç§¿Ë	3902492	¼þ	7,754,853
202107	63079000	6301ÖÁ6307µÄÎ´ÁÐÃûÖÆ³ÉÆ·£¬°üÀ¨·þ×°²Ã¼ôÑù	121	ÖÐ¹ú°ÄÃÅ	10	Ò»°ãÃ³Ò×	26894	Ç§¿Ë	6495604	¼þ	1,241,470
202107	63079000	6301ÖÁ6307µÄÎ´ÁÐÃûÖÆ³ÉÆ·£¬°üÀ¨·þ×°²Ã¼ôÑù	122	ÂíÀ´Î÷ÑÇ	10	Ò»°ãÃ³Ò×	1505533	Ç§¿Ë	302236870	¼þ	96,286,510
202107	63079000	6301ÖÁ6307µÄÎ´ÁÐÃûÖÆ³ÉÆ·£¬°üÀ¨·þ×°²Ã¼ôÑù	123	Âí¶û´ú·ò	10	Ò»°ãÃ³Ò×	19885	Ç§¿Ë	6112682	¼þ	572,180
202107	63079000	6301ÖÁ6307µÄÎ´ÁÐÃûÖÆ³ÉÆ·£¬°üÀ¨·þ×°²Ã¼ôÑù	124	ÃÉ¹Å	10	Ò»°ãÃ³Ò×	12347	Ç§¿Ë	2654280	¼þ	2,729,228
202107	63079000	6301ÖÁ6307µÄÎ´ÁÐÃûÖÆ³ÉÆ·£¬°üÀ¨·þ×°²Ã¼ôÑù	124	ÃÉ¹Å	12	ÆäËû¾èÔùÎï×Ê	9176	Ç§¿Ë	2463000	¼þ	520,680
202107	63079000	6301ÖÁ6307µÄÎ´ÁÐÃûÖÆ³ÉÆ·£¬°üÀ¨·þ×°²Ã¼ôÑù	125	Äá²´¶ûÁª°îÃñÖ÷¹²ºÍ¹ú	10	Ò»°ãÃ³Ò×	42936	Ç§¿Ë	11956050	¼þ	3,213,955
202107	63079000	6301ÖÁ6307µÄÎ´ÁÐÃûÖÆ³ÉÆ·£¬°üÀ¨·þ×°²Ã¼ôÑù	125	Äá²´¶ûÁª°îÃñÖ÷¹²ºÍ¹ú	11	¹ú¼Ò¼ä¡¢¹ú¼Ê×éÖ¯ÎÞ³¥Ô®ÖúºÍÔùËÍµÄÎï×Ê	264	Ç§¿Ë	124000	¼þ	135,650
202107	63079000	6301ÖÁ6307µÄÎ´ÁÐÃûÖÆ³ÉÆ·£¬°üÀ¨·þ×°²Ã¼ôÑù	126	°¢Âü	10	Ò»°ãÃ³Ò×	15758	Ç§¿Ë	2083668	¼þ	433,412
202107	63079000	6301ÖÁ6307µÄÎ´ÁÐÃûÖÆ³ÉÆ·£¬°üÀ¨·þ×°²Ã¼ôÑù	127	°Í»ùË¹Ì¹	10	Ò»°ãÃ³Ò×	172301	Ç§¿Ë	32972498	¼þ	10,613,953
202107	63079000	6301ÖÁ6307µÄÎ´ÁÐÃûÖÆ³ÉÆ·£¬°üÀ¨·þ×°²Ã¼ôÑù	127	°Í»ùË¹Ì¹	12	ÆäËû¾èÔùÎï×Ê	1136	Ç§¿Ë	100000	¼þ	1,860,000
202107	63079000	6301ÖÁ6307µÄÎ´ÁÐÃûÖÆ³ÉÆ·£¬°üÀ¨·þ×°²Ã¼ôÑù	128	°ÍÀÕË¹Ì¹	10	Ò»°ãÃ³Ò×	272	Ç§¿Ë	27460	¼þ	9,593
202107	63079000	6301ÖÁ6307µÄÎ´ÁÐÃûÖÆ³ÉÆ·£¬°üÀ¨·þ×°²Ã¼ôÑù	129	·ÆÂÉ±ö	10	Ò»°ãÃ³Ò×	1777438	Ç§¿Ë	467005251	¼þ	63,596,457
202107	63079000	6301ÖÁ6307µÄÎ´ÁÐÃûÖÆ³ÉÆ·£¬°üÀ¨·þ×°²Ã¼ôÑù	129	·ÆÂÉ±ö	12	ÆäËû¾èÔùÎï×Ê	63	Ç§¿Ë	14000	¼þ	28,000
202107	63079000	6301ÖÁ6307µÄÎ´ÁÐÃûÖÆ³ÉÆ·£¬°üÀ¨·þ×°²Ã¼ôÑù	130	¿¨Ëþ¶û	10	Ò»°ãÃ³Ò×	74546	Ç§¿Ë	12293053	¼þ	3,069,830
202107	63079000	6301ÖÁ6307µÄÎ´ÁÐÃûÖÆ³ÉÆ·£¬°üÀ¨·þ×°²Ã¼ôÑù	131	É³ÌØ°¢À­²®	10	Ò»°ãÃ³Ò×	697100	Ç§¿Ë	116211049	¼þ	28,597,576
202107	63079000	6301ÖÁ6307µÄÎ´ÁÐÃûÖÆ³ÉÆ·£¬°üÀ¨·þ×°²Ã¼ôÑù	132	ÐÂ¼ÓÆÂ	10	Ò»°ãÃ³Ò×	316078	Ç§¿Ë	59715652	¼þ	26,419,558
202107	63079000	6301ÖÁ6307µÄÎ´ÁÐÃûÖÆ³ÉÆ·£¬°üÀ¨·þ×°²Ã¼ôÑù	133	º«¹ú	10	Ò»°ãÃ³Ò×	1395363	Ç§¿Ë	217639295	¼þ	93,320,722
202107	63079000	6301ÖÁ6307µÄÎ´ÁÐÃûÖÆ³ÉÆ·£¬°üÀ¨·þ×°²Ã¼ôÑù	134	Ë¹ÀïÀ¼¿¨	10	Ò»°ãÃ³Ò×	10592	Ç§¿Ë	1426301	¼þ	976,239
202107	63079000	6301ÖÁ6307µÄÎ´ÁÐÃûÖÆ³ÉÆ·£¬°üÀ¨·þ×°²Ã¼ôÑù	135	ÐðÀûÑÇ	10	Ò»°ãÃ³Ò×	264	Ç§¿Ë	6240	¼þ	22,257
202107	63079000	6301ÖÁ6307µÄÎ´ÁÐÃûÖÆ³ÉÆ·£¬°üÀ¨·þ×°²Ã¼ôÑù	136	Ì©¹ú	10	Ò»°ãÃ³Ò×	3169114	Ç§¿Ë	875757074	¼þ	182,925,556
202107	63079000	6301ÖÁ6307µÄÎ´ÁÐÃûÖÆ³ÉÆ·£¬°üÀ¨·þ×°²Ã¼ôÑù	137	ÍÁ¶úÆä	10	Ò»°ãÃ³Ò×	15177	Ç§¿Ë	2058881	¼þ	1,061,939
202107	63079000	6301ÖÁ6307µÄÎ´ÁÐÃûÖÆ³ÉÆ·£¬°üÀ¨·þ×°²Ã¼ôÑù	138	°¢ÁªÇõ	10	Ò»°ãÃ³Ò×	1167188	Ç§¿Ë	268396143	¼þ	49,232,830
202107	63079000	6301ÖÁ6307µÄÎ´ÁÐÃûÖÆ³ÉÆ·£¬°üÀ¨·þ×°²Ã¼ôÑù	139	Ò²ÃÅ	10	Ò»°ãÃ³Ò×	8129	Ç§¿Ë	407718	¼þ	508,874
202107	63079000	6301ÖÁ6307µÄÎ´ÁÐÃûÖÆ³ÉÆ·£¬°üÀ¨·þ×°²Ã¼ôÑù	141	Ô½ÄÏ	10	Ò»°ãÃ³Ò×	957853	Ç§¿Ë	52688725	¼þ	74,074,996
202107	63079000	6301ÖÁ6307µÄÎ´ÁÐÃûÖÆ³ÉÆ·£¬°üÀ¨·þ×°²Ã¼ôÑù	141	Ô½ÄÏ	12	ÆäËû¾èÔùÎï×Ê	3669	Ç§¿Ë	702640	¼þ	273,540
202107	63079000	6301ÖÁ6307µÄÎ´ÁÐÃûÖÆ³ÉÆ·£¬°üÀ¨·þ×°²Ã¼ôÑù	143	ÖÐ¹úÌ¨Íå	10	Ò»°ãÃ³Ò×	424158	Ç§¿Ë	40000669	¼þ	21,116,459
202107	63079000	6301ÖÁ6307µÄÎ´ÁÐÃûÖÆ³ÉÆ·£¬°üÀ¨·þ×°²Ã¼ôÑù	144	¶«µÛãë	10	Ò»°ãÃ³Ò×	11272	Ç§¿Ë	3138680	¼þ	458,933
202107	63079000	6301ÖÁ6307µÄÎ´ÁÐÃûÖÆ³ÉÆ·£¬°üÀ¨·þ×°²Ã¼ôÑù	145	¹þÈø¿ËË¹Ì¹	10	Ò»°ãÃ³Ò×	74566	Ç§¿Ë	175769	¼þ	4,914,133
202107	63079000	6301ÖÁ6307µÄÎ´ÁÐÃûÖÆ³ÉÆ·£¬°üÀ¨·þ×°²Ã¼ôÑù	146	¼ª¶û¼ªË¹Ë¹Ì¹	10	Ò»°ãÃ³Ò×	1814	Ç§¿Ë	14361	¼þ	1,282,670
202107	63079000	6301ÖÁ6307µÄÎ´ÁÐÃûÖÆ³ÉÆ·£¬°üÀ¨·þ×°²Ã¼ôÑù	146	¼ª¶û¼ªË¹Ë¹Ì¹	11	¹ú¼Ò¼ä¡¢¹ú¼Ê×éÖ¯ÎÞ³¥Ô®ÖúºÍÔùËÍµÄÎï×Ê	1050	Ç§¿Ë	250000	¼þ	243,922
202107	63079000	6301ÖÁ6307µÄÎ´ÁÐÃûÖÆ³ÉÆ·£¬°üÀ¨·þ×°²Ã¼ôÑù	147	Ëþ¼ª¿ËË¹Ì¹	10	Ò»°ãÃ³Ò×	7293	Ç§¿Ë	1568790	¼þ	987,001
202107	63079000	6301ÖÁ6307µÄÎ´ÁÐÃûÖÆ³ÉÆ·£¬°üÀ¨·þ×°²Ã¼ôÑù	148	ÍÁ¿âÂüË¹Ì¹	10	Ò»°ãÃ³Ò×	5490	Ç§¿Ë	1000580	¼þ	1,428,707
202107	63079000	6301ÖÁ6307µÄÎ´ÁÐÃûÖÆ³ÉÆ·£¬°üÀ¨·þ×°²Ã¼ôÑù	149	ÎÚ×È±ð¿ËË¹Ì¹	10	Ò»°ãÃ³Ò×	4384	Ç§¿Ë	601417	¼þ	549,489
202107	63079000	6301ÖÁ6307µÄÎ´ÁÐÃûÖÆ³ÉÆ·£¬°üÀ¨·þ×°²Ã¼ôÑù	201	°¢¶û¼°ÀûÑÇ	10	Ò»°ãÃ³Ò×	15622	Ç§¿Ë	33961	¼þ	418,859
202107	63079000	6301ÖÁ6307µÄÎ´ÁÐÃûÖÆ³ÉÆ·£¬°üÀ¨·þ×°²Ã¼ôÑù	202	°²¸çÀ­	10	Ò»°ãÃ³Ò×	54523	Ç§¿Ë	16196845	¼þ	5,283,567
202107	63079000	6301ÖÁ6307µÄÎ´ÁÐÃûÖÆ³ÉÆ·£¬°üÀ¨·þ×°²Ã¼ôÑù	202	°²¸çÀ­	12	ÆäËû¾èÔùÎï×Ê	486	Ç§¿Ë	24500	¼þ	64,350
202107	63079000	6301ÖÁ6307µÄÎ´ÁÐÃûÖÆ³ÉÆ·£¬°üÀ¨·þ×°²Ã¼ôÑù	203	±´Äþ	10	Ò»°ãÃ³Ò×	2202	Ç§¿Ë	385725	¼þ	143,327
202107	63079000	6301ÖÁ6307µÄÎ´ÁÐÃûÖÆ³ÉÆ·£¬°üÀ¨·þ×°²Ã¼ôÑù	204	²©´ÄÍßÄÉ	10	Ò»°ãÃ³Ò×	17380	Ç§¿Ë	2420400	¼þ	988,681
202107	63079000	6301ÖÁ6307µÄÎ´ÁÐÃûÖÆ³ÉÆ·£¬°üÀ¨·þ×°²Ã¼ôÑù	205	²¼Â¡µÏ	10	Ò»°ãÃ³Ò×	700	Ç§¿Ë	32902	¼þ	241,439
202107	63079000	6301ÖÁ6307µÄÎ´ÁÐÃûÖÆ³ÉÆ·£¬°üÀ¨·þ×°²Ã¼ôÑù	206	¿¦ÂóÂ¡	10	Ò»°ãÃ³Ò×	10186	Ç§¿Ë	2427504	¼þ	409,996
202107	63079000	6301ÖÁ6307µÄÎ´ÁÐÃûÖÆ³ÉÆ·£¬°üÀ¨·þ×°²Ã¼ôÑù	208	·ðµÃ½Ç	10	Ò»°ãÃ³Ò×	20765	Ç§¿Ë	5977500	¼þ	763,969
202107	63079000	6301ÖÁ6307µÄÎ´ÁÐÃûÖÆ³ÉÆ·£¬°üÀ¨·þ×°²Ã¼ôÑù	209	ÖÐ·Ç	10	Ò»°ãÃ³Ò×	1218	Ç§¿Ë	32000	¼þ	147,206
202107	63079000	6301ÖÁ6307µÄÎ´ÁÐÃûÖÆ³ÉÆ·£¬°üÀ¨·þ×°²Ã¼ôÑù	213	¸Õ¹û(²¼)	10	Ò»°ãÃ³Ò×	7537	Ç§¿Ë	1242915	¼þ	1,349,300
202107	63079000	6301ÖÁ6307µÄÎ´ÁÐÃûÖÆ³ÉÆ·£¬°üÀ¨·þ×°²Ã¼ôÑù	214	¼ª²¼Ìá	10	Ò»°ãÃ³Ò×	1049	Ç§¿Ë	65747	¼þ	59,944
202107	63079000	6301ÖÁ6307µÄÎ´ÁÐÃûÖÆ³ÉÆ·£¬°üÀ¨·þ×°²Ã¼ôÑù	215	°£¼°	10	Ò»°ãÃ³Ò×	161636	Ç§¿Ë	7527041	¼þ	25,328,396
202107	63079000	6301ÖÁ6307µÄÎ´ÁÐÃûÖÆ³ÉÆ·£¬°üÀ¨·þ×°²Ã¼ôÑù	217	°£Èû¶í±ÈÑÇ	10	Ò»°ãÃ³Ò×	131586	Ç§¿Ë	31611788	¼þ	11,957,078
202107	63079000	6301ÖÁ6307µÄÎ´ÁÐÃûÖÆ³ÉÆ·£¬°üÀ¨·þ×°²Ã¼ôÑù	217	°£Èû¶í±ÈÑÇ	11	¹ú¼Ò¼ä¡¢¹ú¼Ê×éÖ¯ÎÞ³¥Ô®ÖúºÍÔùËÍµÄÎï×Ê	45	Ç§¿Ë	22	¼þ	2,326
202107	63079000	6301ÖÁ6307µÄÎ´ÁÐÃûÖÆ³ÉÆ·£¬°üÀ¨·þ×°²Ã¼ôÑù	218	¼ÓÅî	10	Ò»°ãÃ³Ò×	1569	Ç§¿Ë	496400	¼þ	96,131
202107	63079000	6301ÖÁ6307µÄÎ´ÁÐÃûÖÆ³ÉÆ·£¬°üÀ¨·þ×°²Ã¼ôÑù	220	¼ÓÄÉ	10	Ò»°ãÃ³Ò×	49795	Ç§¿Ë	13437435	¼þ	2,517,089
202107	63079000	6301ÖÁ6307µÄÎ´ÁÐÃûÖÆ³ÉÆ·£¬°üÀ¨·þ×°²Ã¼ôÑù	221	¼¸ÄÚÑÇ	10	Ò»°ãÃ³Ò×	1284	Ç§¿Ë	4139	¼þ	34,249
202107	63079000	6301ÖÁ6307µÄÎ´ÁÐÃûÖÆ³ÉÆ·£¬°üÀ¨·þ×°²Ã¼ôÑù	223	¿ÆÌØµÏÍß	10	Ò»°ãÃ³Ò×	47541	Ç§¿Ë	9181150	¼þ	1,197,136
202107	63079000	6301ÖÁ6307µÄÎ´ÁÐÃûÖÆ³ÉÆ·£¬°üÀ¨·þ×°²Ã¼ôÑù	224	¿ÏÄáÑÇ	10	Ò»°ãÃ³Ò×	78085	Ç§¿Ë	15271422	¼þ	3,781,318
202107	63079000	6301ÖÁ6307µÄÎ´ÁÐÃûÖÆ³ÉÆ·£¬°üÀ¨·þ×°²Ã¼ôÑù	225	Àû±ÈÀïÑÇ	10	Ò»°ãÃ³Ò×	145	Ç§¿Ë	6440	¼þ	10,005
202107	63079000	6301ÖÁ6307µÄÎ´ÁÐÃûÖÆ³ÉÆ·£¬°üÀ¨·þ×°²Ã¼ôÑù	226	Àû±ÈÑÇ	10	Ò»°ãÃ³Ò×	38165	Ç§¿Ë	6435055	¼þ	1,136,454
202107	63079000	6301ÖÁ6307µÄÎ´ÁÐÃûÖÆ³ÉÆ·£¬°üÀ¨·þ×°²Ã¼ôÑù	227	Âí´ï¼ÓË¹¼Ó	10	Ò»°ãÃ³Ò×	8425	Ç§¿Ë	1691720	¼þ	2,029,550
202107	63079000	6301ÖÁ6307µÄÎ´ÁÐÃûÖÆ³ÉÆ·£¬°üÀ¨·þ×°²Ã¼ôÑù	228	ÂíÀ­Î¬	10	Ò»°ãÃ³Ò×	8839	Ç§¿Ë	1464410	¼þ	3,477,881
202107	63079000	6301ÖÁ6307µÄÎ´ÁÐÃûÖÆ³ÉÆ·£¬°üÀ¨·þ×°²Ã¼ôÑù	229	ÂíÀï	10	Ò»°ãÃ³Ò×	819	Ç§¿Ë	200900	¼þ	32,851
202107	63079000	6301ÖÁ6307µÄÎ´ÁÐÃûÖÆ³ÉÆ·£¬°üÀ¨·þ×°²Ã¼ôÑù	230	Ã«ÀïËþÄáÑÇ	10	Ò»°ãÃ³Ò×	8262	Ç§¿Ë	43690	¼þ	289,687
202107	63079000	6301ÖÁ6307µÄÎ´ÁÐÃûÖÆ³ÉÆ·£¬°üÀ¨·þ×°²Ã¼ôÑù	231	Ã«ÀïÇóË¹	10	Ò»°ãÃ³Ò×	25247	Ç§¿Ë	6407939	¼þ	1,457,432
202107	63079000	6301ÖÁ6307µÄÎ´ÁÐÃûÖÆ³ÉÆ·£¬°üÀ¨·þ×°²Ã¼ôÑù	232	Ä¦Âå¸ç	10	Ò»°ãÃ³Ò×	23608	Ç§¿Ë	1641734	¼þ	1,678,022
202107	63079000	6301ÖÁ6307µÄÎ´ÁÐÃûÖÆ³ÉÆ·£¬°üÀ¨·þ×°²Ã¼ôÑù	233	ÄªÉ£±È¿Ë	10	Ò»°ãÃ³Ò×	35146	Ç§¿Ë	8931820	¼þ	4,347,608
202107	63079000	6301ÖÁ6307µÄÎ´ÁÐÃûÖÆ³ÉÆ·£¬°üÀ¨·þ×°²Ã¼ôÑù	233	ÄªÉ£±È¿Ë	11	¹ú¼Ò¼ä¡¢¹ú¼Ê×éÖ¯ÎÞ³¥Ô®ÖúºÍÔùËÍµÄÎï×Ê	20	Ç§¿Ë	14	¼þ	4,600
202107	63079000	6301ÖÁ6307µÄÎ´ÁÐÃûÖÆ³ÉÆ·£¬°üÀ¨·þ×°²Ã¼ôÑù	234	ÄÉÃ×±ÈÑÇ	10	Ò»°ãÃ³Ò×	14852	Ç§¿Ë	3615000	¼þ	546,725
202107	63079000	6301ÖÁ6307µÄÎ´ÁÐÃûÖÆ³ÉÆ·£¬°üÀ¨·þ×°²Ã¼ôÑù	235	ÄáÈÕ¶û	10	Ò»°ãÃ³Ò×	17650	Ç§¿Ë	4800000	¼þ	508,979
202107	63079000	6301ÖÁ6307µÄÎ´ÁÐÃûÖÆ³ÉÆ·£¬°üÀ¨·þ×°²Ã¼ôÑù	236	ÄáÈÕÀûÑÇ	10	Ò»°ãÃ³Ò×	114199	Ç§¿Ë	12780217	¼þ	3,600,472
202107	63079000	6301ÖÁ6307µÄÎ´ÁÐÃûÖÆ³ÉÆ·£¬°üÀ¨·þ×°²Ã¼ôÑù	237	ÁôÄáÍô	10	Ò»°ãÃ³Ò×	9601	Ç§¿Ë	1943714	¼þ	356,693
202107	63079000	6301ÖÁ6307µÄÎ´ÁÐÃûÖÆ³ÉÆ·£¬°üÀ¨·þ×°²Ã¼ôÑù	238	Â¬Íú´ï	10	Ò»°ãÃ³Ò×	8653	Ç§¿Ë	2057308	¼þ	306,655
202107	63079000	6301ÖÁ6307µÄÎ´ÁÐÃûÖÆ³ÉÆ·£¬°üÀ¨·þ×°²Ã¼ôÑù	240	ÈûÄÚ¼Ó¶û	10	Ò»°ãÃ³Ò×	33748	Ç§¿Ë	8718389	¼þ	3,330,390
202107	63079000	6301ÖÁ6307µÄÎ´ÁÐÃûÖÆ³ÉÆ·£¬°üÀ¨·þ×°²Ã¼ôÑù	241	ÈûÉà¶û	10	Ò»°ãÃ³Ò×	2384	Ç§¿Ë	821000	¼þ	138,423
202107	63079000	6301ÖÁ6307µÄÎ´ÁÐÃûÖÆ³ÉÆ·£¬°üÀ¨·þ×°²Ã¼ôÑù	243	Ë÷ÂíÀï	10	Ò»°ãÃ³Ò×	6698	Ç§¿Ë	1626000	¼þ	3,600,037
202107	63079000	6301ÖÁ6307µÄÎ´ÁÐÃûÖÆ³ÉÆ·£¬°üÀ¨·þ×°²Ã¼ôÑù	244	ÄÏ·Ç	10	Ò»°ãÃ³Ò×	990247	Ç§¿Ë	267829686	¼þ	37,836,613
202107	63079000	6301ÖÁ6307µÄÎ´ÁÐÃûÖÆ³ÉÆ·£¬°üÀ¨·þ×°²Ã¼ôÑù	246	ËÕµ¤	10	Ò»°ãÃ³Ò×	26597	Ç§¿Ë	2597398	¼þ	7,466,634
202107	63079000	6301ÖÁ6307µÄÎ´ÁÐÃûÖÆ³ÉÆ·£¬°üÀ¨·þ×°²Ã¼ôÑù	247	Ì¹É£ÄáÑÇ	10	Ò»°ãÃ³Ò×	81607	Ç§¿Ë	12756666	¼þ	3,240,908
202107	63079000	6301ÖÁ6307µÄÎ´ÁÐÃûÖÆ³ÉÆ·£¬°üÀ¨·þ×°²Ã¼ôÑù	248	¶à¸ç	10	Ò»°ãÃ³Ò×	13057	Ç§¿Ë	3871215	¼þ	712,810
202107	63079000	6301ÖÁ6307µÄÎ´ÁÐÃûÖÆ³ÉÆ·£¬°üÀ¨·þ×°²Ã¼ôÑù	249	Í»ÄáË¹	10	Ò»°ãÃ³Ò×	2837	Ç§¿Ë	207740	¼þ	189,507
202107	63079000	6301ÖÁ6307µÄÎ´ÁÐÃûÖÆ³ÉÆ·£¬°üÀ¨·þ×°²Ã¼ôÑù	250	ÎÚ¸É´ï	10	Ò»°ãÃ³Ò×	43549	Ç§¿Ë	10622802	¼þ	2,437,539
202107	63079000	6301ÖÁ6307µÄÎ´ÁÐÃûÖÆ³ÉÆ·£¬°üÀ¨·þ×°²Ã¼ôÑù	251	²¼»ùÄÉ·¨Ë÷	10	Ò»°ãÃ³Ò×	148	Ç§¿Ë	31100	¼þ	12,364
202107	63079000	6301ÖÁ6307µÄÎ´ÁÐÃûÖÆ³ÉÆ·£¬°üÀ¨·þ×°²Ã¼ôÑù	252	¸Õ¹û(½ð)	10	Ò»°ãÃ³Ò×	86313	Ç§¿Ë	22102740	¼þ	7,406,496
202107	63079000	6301ÖÁ6307µÄÎ´ÁÐÃûÖÆ³ÉÆ·£¬°üÀ¨·þ×°²Ã¼ôÑù	253	ÔÞ±ÈÑÇ	10	Ò»°ãÃ³Ò×	40207	Ç§¿Ë	10960553	¼þ	5,708,794
202107	63079000	6301ÖÁ6307µÄÎ´ÁÐÃûÖÆ³ÉÆ·£¬°üÀ¨·þ×°²Ã¼ôÑù	254	½ò°Í²¼Î¤	10	Ò»°ãÃ³Ò×	15749	Ç§¿Ë	4498010	¼þ	844,209
202107	63079000	6301ÖÁ6307µÄÎ´ÁÐÃûÖÆ³ÉÆ·£¬°üÀ¨·þ×°²Ã¼ôÑù	258	¶òÁ¢ÌØÀïÑÇ	10	Ò»°ãÃ³Ò×	27	Ç§¿Ë	800	¼þ	771
202107	63079000	6301ÖÁ6307µÄÎ´ÁÐÃûÖÆ³ÉÆ·£¬°üÀ¨·þ×°²Ã¼ôÑù	258	¶òÁ¢ÌØÀïÑÇ	11	¹ú¼Ò¼ä¡¢¹ú¼Ê×éÖ¯ÎÞ³¥Ô®ÖúºÍÔùËÍµÄÎï×Ê	3300	Ç§¿Ë	300000	¼þ	256,097
202107	63079000	6301ÖÁ6307µÄÎ´ÁÐÃûÖÆ³ÉÆ·£¬°üÀ¨·þ×°²Ã¼ôÑù	260	ÄÏËÕµ¤¹²ºÍ¹ú	10	Ò»°ãÃ³Ò×	2997	Ç§¿Ë	662246	¼þ	100,410
202107	63079000	6301ÖÁ6307µÄÎ´ÁÐÃûÖÆ³ÉÆ·£¬°üÀ¨·þ×°²Ã¼ôÑù	299	·ÇÖÞÆäËû¹ú¼Ò(µØÇø)	10	Ò»°ãÃ³Ò×	150	Ç§¿Ë	10000	¼þ	17,348
202107	63079000	6301ÖÁ6307µÄÎ´ÁÐÃûÖÆ³ÉÆ·£¬°üÀ¨·þ×°²Ã¼ôÑù	301	±ÈÀûÊ±	10	Ò»°ãÃ³Ò×	995403	Ç§¿Ë	7347820	¼þ	47,953,134
202107	63079000	6301ÖÁ6307µÄÎ´ÁÐÃûÖÆ³ÉÆ·£¬°üÀ¨·þ×°²Ã¼ôÑù	302	µ¤Âó	10	Ò»°ãÃ³Ò×	371070	Ç§¿Ë	4798294	¼þ	14,114,190
202107	63079000	6301ÖÁ6307µÄÎ´ÁÐÃûÖÆ³ÉÆ·£¬°üÀ¨·þ×°²Ã¼ôÑù	303	Ó¢¹ú	10	Ò»°ãÃ³Ò×	4642725	Ç§¿Ë	78724510	¼þ	195,708,961
202107	63079000	6301ÖÁ6307µÄÎ´ÁÐÃûÖÆ³ÉÆ·£¬°üÀ¨·þ×°²Ã¼ôÑù	304	µÂ¹ú	10	Ò»°ãÃ³Ò×	4914346	Ç§¿Ë	123984820	¼þ	584,810,170
202107	63079000	6301ÖÁ6307µÄÎ´ÁÐÃûÖÆ³ÉÆ·£¬°üÀ¨·þ×°²Ã¼ôÑù	305	·¨¹ú	10	Ò»°ãÃ³Ò×	2064833	Ç§¿Ë	119964142	¼þ	83,235,588
202107	63079000	6301ÖÁ6307µÄÎ´ÁÐÃûÖÆ³ÉÆ·£¬°üÀ¨·þ×°²Ã¼ôÑù	306	°®¶ûÀ¼	10	Ò»°ãÃ³Ò×	151612	Ç§¿Ë	6640828	¼þ	6,668,140
202107	63079000	6301ÖÁ6307µÄÎ´ÁÐÃûÖÆ³ÉÆ·£¬°üÀ¨·þ×°²Ã¼ôÑù	307	Òâ´óÀû	10	Ò»°ãÃ³Ò×	1129022	Ç§¿Ë	81425180	¼þ	70,337,900
202107	63079000	6301ÖÁ6307µÄÎ´ÁÐÃûÖÆ³ÉÆ·£¬°üÀ¨·þ×°²Ã¼ôÑù	308	Â¬É­±¤	10	Ò»°ãÃ³Ò×	5453	Ç§¿Ë	1210006	¼þ	116,449
202107	63079000	6301ÖÁ6307µÄÎ´ÁÐÃûÖÆ³ÉÆ·£¬°üÀ¨·þ×°²Ã¼ôÑù	309	ºÉÀ¼	10	Ò»°ãÃ³Ò×	4270661	Ç§¿Ë	53369597	¼þ	146,744,163
202107	63079000	6301ÖÁ6307µÄÎ´ÁÐÃûÖÆ³ÉÆ·£¬°üÀ¨·þ×°²Ã¼ôÑù	310	Ï£À°	10	Ò»°ãÃ³Ò×	181537	Ç§¿Ë	14390908	¼þ	7,981,515
202107	63079000	6301ÖÁ6307µÄÎ´ÁÐÃûÖÆ³ÉÆ·£¬°üÀ¨·þ×°²Ã¼ôÑù	311	ÆÏÌÑÑÀ	10	Ò»°ãÃ³Ò×	120501	Ç§¿Ë	17219274	¼þ	3,856,213
202107	63079000	6301ÖÁ6307µÄÎ´ÁÐÃûÖÆ³ÉÆ·£¬°üÀ¨·þ×°²Ã¼ôÑù	312	Î÷°àÑÀ	10	Ò»°ãÃ³Ò×	1364279	Ç§¿Ë	78759054	¼þ	57,386,759
202107	63079000	6301ÖÁ6307µÄÎ´ÁÐÃûÖÆ³ÉÆ·£¬°üÀ¨·þ×°²Ã¼ôÑù	313	°¢¶û°ÍÄáÑÇ	10	Ò»°ãÃ³Ò×	12016	Ç§¿Ë	2746837	¼þ	368,458
202107	63079000	6301ÖÁ6307µÄÎ´ÁÐÃûÖÆ³ÉÆ·£¬°üÀ¨·þ×°²Ã¼ôÑù	315	°ÂµØÀû	10	Ò»°ãÃ³Ò×	68415	Ç§¿Ë	3494200	¼þ	3,681,618
202107	63079000	6301ÖÁ6307µÄÎ´ÁÐÃûÖÆ³ÉÆ·£¬°üÀ¨·þ×°²Ã¼ôÑù	316	±£¼ÓÀûÑÇ	10	Ò»°ãÃ³Ò×	43616	Ç§¿Ë	1939422	¼þ	2,350,369
202107	63079000	6301ÖÁ6307µÄÎ´ÁÐÃûÖÆ³ÉÆ·£¬°üÀ¨·þ×°²Ã¼ôÑù	318	·ÒÀ¼	10	Ò»°ãÃ³Ò×	209845	Ç§¿Ë	24613658	¼þ	13,924,032
202107	63079000	6301ÖÁ6307µÄÎ´ÁÐÃûÖÆ³ÉÆ·£¬°üÀ¨·þ×°²Ã¼ôÑù	321	ÐÙÑÀÀû	10	Ò»°ãÃ³Ò×	96055	Ç§¿Ë	1363179	¼þ	8,378,480
202107	63079000	6301ÖÁ6307µÄÎ´ÁÐÃûÖÆ³ÉÆ·£¬°üÀ¨·þ×°²Ã¼ôÑù	322	±ùµº	10	Ò»°ãÃ³Ò×	2574	Ç§¿Ë	186787	¼þ	59,338
202107	63079000	6301ÖÁ6307µÄÎ´ÁÐÃûÖÆ³ÉÆ·£¬°üÀ¨·þ×°²Ã¼ôÑù	324	Âí¶úËû	10	Ò»°ãÃ³Ò×	15528	Ç§¿Ë	40109	¼þ	725,507
202107	63079000	6301ÖÁ6307µÄÎ´ÁÐÃûÖÆ³ÉÆ·£¬°üÀ¨·þ×°²Ã¼ôÑù	326	Å²Íþ	10	Ò»°ãÃ³Ò×	113252	Ç§¿Ë	4519371	¼þ	4,574,852
202107	63079000	6301ÖÁ6307µÄÎ´ÁÐÃûÖÆ³ÉÆ·£¬°üÀ¨·þ×°²Ã¼ôÑù	327	²¨À¼	10	Ò»°ãÃ³Ò×	754807	Ç§¿Ë	9708508	¼þ	29,190,045
202107	63079000	6301ÖÁ6307µÄÎ´ÁÐÃûÖÆ³ÉÆ·£¬°üÀ¨·þ×°²Ã¼ôÑù	328	ÂÞÂíÄáÑÇ	10	Ò»°ãÃ³Ò×	55751	Ç§¿Ë	4202983	¼þ	2,379,510
202107	63079000	6301ÖÁ6307µÄÎ´ÁÐÃûÖÆ³ÉÆ·£¬°üÀ¨·þ×°²Ã¼ôÑù	330	Èðµä	10	Ò»°ãÃ³Ò×	593214	Ç§¿Ë	4641864	¼þ	20,971,492
202107	63079000	6301ÖÁ6307µÄÎ´ÁÐÃûÖÆ³ÉÆ·£¬°üÀ¨·þ×°²Ã¼ôÑù	331	ÈðÊ¿	10	Ò»°ãÃ³Ò×	185306	Ç§¿Ë	19602237	¼þ	8,001,096
202107	63079000	6301ÖÁ6307µÄÎ´ÁÐÃûÖÆ³ÉÆ·£¬°üÀ¨·þ×°²Ã¼ôÑù	334	°®É³ÄáÑÇ	10	Ò»°ãÃ³Ò×	18463	Ç§¿Ë	228663	¼þ	1,369,326
202107	63079000	6301ÖÁ6307µÄÎ´ÁÐÃûÖÆ³ÉÆ·£¬°üÀ¨·þ×°²Ã¼ôÑù	335	À­ÍÑÎ¬ÑÇ	10	Ò»°ãÃ³Ò×	2008	Ç§¿Ë	90710	¼þ	176,577
202107	63079000	6301ÖÁ6307µÄÎ´ÁÐÃûÖÆ³ÉÆ·£¬°üÀ¨·þ×°²Ã¼ôÑù	336	Á¢ÌÕÍð	10	Ò»°ãÃ³Ò×	38535	Ç§¿Ë	781867	¼þ	2,112,521
202107	63079000	6301ÖÁ6307µÄÎ´ÁÐÃûÖÆ³ÉÆ·£¬°üÀ¨·þ×°²Ã¼ôÑù	337	¸ñÂ³¼ªÑÇ	10	Ò»°ãÃ³Ò×	14185	Ç§¿Ë	4796264	¼þ	4,038,522
202107	63079000	6301ÖÁ6307µÄÎ´ÁÐÃûÖÆ³ÉÆ·£¬°üÀ¨·þ×°²Ã¼ôÑù	338	ÑÇÃÀÄáÑÇ	10	Ò»°ãÃ³Ò×	6399	Ç§¿Ë	1488579	¼þ	2,703,111
202107	63079000	6301ÖÁ6307µÄÎ´ÁÐÃûÖÆ³ÉÆ·£¬°üÀ¨·þ×°²Ã¼ôÑù	339	°¢Èû°Ý½®	10	Ò»°ãÃ³Ò×	13615	Ç§¿Ë	4038457	¼þ	2,757,508
202107	63079000	6301ÖÁ6307µÄÎ´ÁÐÃûÖÆ³ÉÆ·£¬°üÀ¨·þ×°²Ã¼ôÑù	340	°×¶íÂÞË¹	10	Ò»°ãÃ³Ò×	6371	Ç§¿Ë	28771	¼þ	446,814
202107	63079000	6301ÖÁ6307µÄÎ´ÁÐÃûÖÆ³ÉÆ·£¬°üÀ¨·þ×°²Ã¼ôÑù	344	¶íÂÞË¹Áª°î	10	Ò»°ãÃ³Ò×	837845	Ç§¿Ë	145218233	¼þ	42,779,038
202107	63079000	6301ÖÁ6307µÄÎ´ÁÐÃûÖÆ³ÉÆ·£¬°üÀ¨·þ×°²Ã¼ôÑù	347	ÎÚ¿ËÀ¼	10	Ò»°ãÃ³Ò×	148566	Ç§¿Ë	16113131	¼þ	5,280,631
202107	63079000	6301ÖÁ6307µÄÎ´ÁÐÃûÖÆ³ÉÆ·£¬°üÀ¨·þ×°²Ã¼ôÑù	350	Ë¹ÂåÎÄÄáÑÇ	10	Ò»°ãÃ³Ò×	212305	Ç§¿Ë	1399230	¼þ	5,710,537
202107	63079000	6301ÖÁ6307µÄÎ´ÁÐÃûÖÆ³ÉÆ·£¬°üÀ¨·þ×°²Ã¼ôÑù	351	¿ËÂÞµØÑÇ	10	Ò»°ãÃ³Ò×	12910	Ç§¿Ë	1063130	¼þ	504,302
202107	63079000	6301ÖÁ6307µÄÎ´ÁÐÃûÖÆ³ÉÆ·£¬°üÀ¨·þ×°²Ã¼ôÑù	352	½Ý¿Ë	10	Ò»°ãÃ³Ò×	74635	Ç§¿Ë	1284106	¼þ	3,557,578
202107	63079000	6301ÖÁ6307µÄÎ´ÁÐÃûÖÆ³ÉÆ·£¬°üÀ¨·þ×°²Ã¼ôÑù	353	Ë¹Âå·¥¿Ë	10	Ò»°ãÃ³Ò×	29182	Ç§¿Ë	1100038	¼þ	1,269,774
202107	63079000	6301ÖÁ6307µÄÎ´ÁÐÃûÖÆ³ÉÆ·£¬°üÀ¨·þ×°²Ã¼ôÑù	354	±±ÂíÆä¶Ù¹²ºÍ¹ú	10	Ò»°ãÃ³Ò×	327	Ç§¿Ë	1163	¼þ	16,761
202107	63079000	6301ÖÁ6307µÄÎ´ÁÐÃûÖÆ³ÉÆ·£¬°üÀ¨·þ×°²Ã¼ôÑù	355	²¨ºÚ	10	Ò»°ãÃ³Ò×	283	Ç§¿Ë	160	¼þ	8,355
202107	63079000	6301ÖÁ6307µÄÎ´ÁÐÃûÖÆ³ÉÆ·£¬°üÀ¨·þ×°²Ã¼ôÑù	358	Èû¶ûÎ¬ÑÇ	10	Ò»°ãÃ³Ò×	6614	Ç§¿Ë	1767740	¼þ	224,124
202107	63079000	6301ÖÁ6307µÄÎ´ÁÐÃûÖÆ³ÉÆ·£¬°üÀ¨·þ×°²Ã¼ôÑù	401	°²Ìá¹ÏºÍ°Í²¼´ï	10	Ò»°ãÃ³Ò×	30	Ç§¿Ë	10000	¼þ	3,203
202107	63079000	6301ÖÁ6307µÄÎ´ÁÐÃûÖÆ³ÉÆ·£¬°üÀ¨·þ×°²Ã¼ôÑù	402	°¢¸ùÍ¢	10	Ò»°ãÃ³Ò×	306466	Ç§¿Ë	62453931	¼þ	13,989,942
202107	63079000	6301ÖÁ6307µÄÎ´ÁÐÃûÖÆ³ÉÆ·£¬°üÀ¨·þ×°²Ã¼ôÑù	403	°¢Â³°Í	10	Ò»°ãÃ³Ò×	2	Ç§¿Ë	30	¼þ	76
202107	63079000	6301ÖÁ6307µÄÎ´ÁÐÃûÖÆ³ÉÆ·£¬°üÀ¨·þ×°²Ã¼ôÑù	404	°Í¹þÂí	10	Ò»°ãÃ³Ò×	144	Ç§¿Ë	40000	¼þ	4,750
202107	63079000	6301ÖÁ6307µÄÎ´ÁÐÃûÖÆ³ÉÆ·£¬°üÀ¨·þ×°²Ã¼ôÑù	405	°Í°Í¶àË¹	10	Ò»°ãÃ³Ò×	218	Ç§¿Ë	32452	¼þ	6,835
202107	63079000	6301ÖÁ6307µÄÎ´ÁÐÃûÖÆ³ÉÆ·£¬°üÀ¨·þ×°²Ã¼ôÑù	406	²®Àû×È	10	Ò»°ãÃ³Ò×	62	Ç§¿Ë	7420	¼þ	7,355
202107	63079000	6301ÖÁ6307µÄÎ´ÁÐÃûÖÆ³ÉÆ·£¬°üÀ¨·þ×°²Ã¼ôÑù	408	¶àÃñ×å²£ÀûÎ¬ÑÇ¹ú	10	Ò»°ãÃ³Ò×	6894	Ç§¿Ë	1609114	¼þ	2,977,633
202107	63079000	6301ÖÁ6307µÄÎ´ÁÐÃûÖÆ³ÉÆ·£¬°üÀ¨·þ×°²Ã¼ôÑù	410	°ÍÎ÷	10	Ò»°ãÃ³Ò×	1119864	Ç§¿Ë	207228934	¼þ	42,441,324
202107	63079000	6301ÖÁ6307µÄÎ´ÁÐÃûÖÆ³ÉÆ·£¬°üÀ¨·þ×°²Ã¼ôÑù	412	ÖÇÀû	10	Ò»°ãÃ³Ò×	1582985	Ç§¿Ë	225822764	¼þ	60,005,146
202107	63079000	6301ÖÁ6307µÄÎ´ÁÐÃûÖÆ³ÉÆ·£¬°üÀ¨·þ×°²Ã¼ôÑù	413	¸çÂ×±ÈÑÇ	10	Ò»°ãÃ³Ò×	264318	Ç§¿Ë	29013421	¼þ	9,419,758
202107	63079000	6301ÖÁ6307µÄÎ´ÁÐÃûÖÆ³ÉÆ·£¬°üÀ¨·þ×°²Ã¼ôÑù	415	¸çË¹´ïÀè¼Ó	10	Ò»°ãÃ³Ò×	78292	Ç§¿Ë	14566457	¼þ	4,118,114
202107	63079000	6301ÖÁ6307µÄÎ´ÁÐÃûÖÆ³ÉÆ·£¬°üÀ¨·þ×°²Ã¼ôÑù	416	¹Å°Í	10	Ò»°ãÃ³Ò×	8230	Ç§¿Ë	53964	¼þ	379,453
202107	63079000	6301ÖÁ6307µÄÎ´ÁÐÃûÖÆ³ÉÆ·£¬°üÀ¨·þ×°²Ã¼ôÑù	417	¿âÀ°Ë÷µº	10	Ò»°ãÃ³Ò×	144	Ç§¿Ë	5672	¼þ	6,633
202107	63079000	6301ÖÁ6307µÄÎ´ÁÐÃûÖÆ³ÉÆ·£¬°üÀ¨·þ×°²Ã¼ôÑù	418	¶àÃ×Äá¼Ó¹²ºÍ¹ú	10	Ò»°ãÃ³Ò×	102829	Ç§¿Ë	23143300	¼þ	4,283,535
202107	63079000	6301ÖÁ6307µÄÎ´ÁÐÃûÖÆ³ÉÆ·£¬°üÀ¨·þ×°²Ã¼ôÑù	419	¶ò¹Ï¶à¶û	10	Ò»°ãÃ³Ò×	113177	Ç§¿Ë	23235506	¼þ	6,113,610
202107	63079000	6301ÖÁ6307µÄÎ´ÁÐÃûÖÆ³ÉÆ·£¬°üÀ¨·þ×°²Ã¼ôÑù	422	¹ÏµÂÂÞÆÕ	10	Ò»°ãÃ³Ò×	22	Ç§¿Ë	100	¼þ	2,050
202107	63079000	6301ÖÁ6307µÄÎ´ÁÐÃûÖÆ³ÉÆ·£¬°üÀ¨·þ×°²Ã¼ôÑù	423	Î£µØÂíÀ­	10	Ò»°ãÃ³Ò×	140955	Ç§¿Ë	31451928	¼þ	3,797,187
202107	63079000	6301ÖÁ6307µÄÎ´ÁÐÃûÖÆ³ÉÆ·£¬°üÀ¨·þ×°²Ã¼ôÑù	424	¹çÑÇÄÇ	10	Ò»°ãÃ³Ò×	27387	Ç§¿Ë	6662525	¼þ	431,613
202107	63079000	6301ÖÁ6307µÄÎ´ÁÐÃûÖÆ³ÉÆ·£¬°üÀ¨·þ×°²Ã¼ôÑù	425	º£µØ	10	Ò»°ãÃ³Ò×	4044	Ç§¿Ë	1089020	¼þ	116,304
202107	63079000	6301ÖÁ6307µÄÎ´ÁÐÃûÖÆ³ÉÆ·£¬°üÀ¨·þ×°²Ã¼ôÑù	426	ºé¶¼À­Ë¹	10	Ò»°ãÃ³Ò×	10629	Ç§¿Ë	1891376	¼þ	435,160
202107	63079000	6301ÖÁ6307µÄÎ´ÁÐÃûÖÆ³ÉÆ·£¬°üÀ¨·þ×°²Ã¼ôÑù	427	ÑÀÂò¼Ó	10	Ò»°ãÃ³Ò×	32151	Ç§¿Ë	5800622	¼þ	1,460,883
202107	63079000	6301ÖÁ6307µÄÎ´ÁÐÃûÖÆ³ÉÆ·£¬°üÀ¨·þ×°²Ã¼ôÑù	427	ÑÀÂò¼Ó	12	ÆäËû¾èÔùÎï×Ê	86	Ç§¿Ë	20000	¼þ	40,000
202107	63079000	6301ÖÁ6307µÄÎ´ÁÐÃûÖÆ³ÉÆ·£¬°üÀ¨·þ×°²Ã¼ôÑù	429	Ä«Î÷¸ç	10	Ò»°ãÃ³Ò×	2047531	Ç§¿Ë	219089712	¼þ	61,161,585
202107	63079000	6301ÖÁ6307µÄÎ´ÁÐÃûÖÆ³ÉÆ·£¬°üÀ¨·þ×°²Ã¼ôÑù	431	Äá¼ÓÀ­¹Ï	10	Ò»°ãÃ³Ò×	698	Ç§¿Ë	14860	¼þ	28,296
202107	63079000	6301ÖÁ6307µÄÎ´ÁÐÃûÖÆ³ÉÆ·£¬°üÀ¨·þ×°²Ã¼ôÑù	432	°ÍÄÃÂí	10	Ò»°ãÃ³Ò×	415741	Ç§¿Ë	94599536	¼þ	13,431,505
202107	63079000	6301ÖÁ6307µÄÎ´ÁÐÃûÖÆ³ÉÆ·£¬°üÀ¨·þ×°²Ã¼ôÑù	433	°ÍÀ­¹ç	10	Ò»°ãÃ³Ò×	2279	Ç§¿Ë	131176	¼þ	139,840
202107	63079000	6301ÖÁ6307µÄÎ´ÁÐÃûÖÆ³ÉÆ·£¬°üÀ¨·þ×°²Ã¼ôÑù	434	ÃØÂ³	10	Ò»°ãÃ³Ò×	715957	Ç§¿Ë	127155228	¼þ	21,488,092
202107	63079000	6301ÖÁ6307µÄÎ´ÁÐÃûÖÆ³ÉÆ·£¬°üÀ¨·þ×°²Ã¼ôÑù	435	²¨¶àÀè¸÷	10	Ò»°ãÃ³Ò×	16687	Ç§¿Ë	1984183	¼þ	746,932
202107	63079000	6301ÖÁ6307µÄÎ´ÁÐÃûÖÆ³ÉÆ·£¬°üÀ¨·þ×°²Ã¼ôÑù	440	Èø¶ûÍß¶à	10	Ò»°ãÃ³Ò×	146601	Ç§¿Ë	23513838	¼þ	6,102,004
202107	63079000	6301ÖÁ6307µÄÎ´ÁÐÃûÖÆ³ÉÆ·£¬°üÀ¨·þ×°²Ã¼ôÑù	441	ËÕÀïÄÏ	10	Ò»°ãÃ³Ò×	2002	Ç§¿Ë	898010	¼þ	128,110
202107	63079000	6301ÖÁ6307µÄÎ´ÁÐÃûÖÆ³ÉÆ·£¬°üÀ¨·þ×°²Ã¼ôÑù	442	ÌØÁ¢Äá´ïºÍ¶à°Í¸ç	10	Ò»°ãÃ³Ò×	5830	Ç§¿Ë	523123	¼þ	630,244
202107	63079000	6301ÖÁ6307µÄÎ´ÁÐÃûÖÆ³ÉÆ·£¬°üÀ¨·þ×°²Ã¼ôÑù	443	ÌØ¿ËË¹ºÍ¿­¿ÆË¹Èºµº	10	Ò»°ãÃ³Ò×	234	Ç§¿Ë	29670	¼þ	24,104
202107	63079000	6301ÖÁ6307µÄÎ´ÁÐÃûÖÆ³ÉÆ·£¬°üÀ¨·þ×°²Ã¼ôÑù	444	ÎÚÀ­¹ç	10	Ò»°ãÃ³Ò×	118033	Ç§¿Ë	28540804	¼þ	2,931,813
202107	63079000	6301ÖÁ6307µÄÎ´ÁÐÃûÖÆ³ÉÆ·£¬°üÀ¨·þ×°²Ã¼ôÑù	445	Î¯ÄÚÈðÀ­	10	Ò»°ãÃ³Ò×	12149	Ç§¿Ë	1790528	¼þ	1,862,860
202107	63079000	6301ÖÁ6307µÄÎ´ÁÐÃûÖÆ³ÉÆ·£¬°üÀ¨·þ×°²Ã¼ôÑù	447	Ê¥Æä´ÄºÍÄáÎ¬Ë¹	10	Ò»°ãÃ³Ò×	8	Ç§¿Ë	2500	¼þ	1,601
202107	63079000	6301ÖÁ6307µÄÎ´ÁÐÃûÖÆ³ÉÆ·£¬°üÀ¨·þ×°²Ã¼ôÑù	499	À­¶¡ÃÀÖÞÆäËû¹ú¼Ò(µØÇø)	10	Ò»°ãÃ³Ò×	5	Ç§¿Ë	300	¼þ	3,508
202107	63079000	6301ÖÁ6307µÄÎ´ÁÐÃûÖÆ³ÉÆ·£¬°üÀ¨·þ×°²Ã¼ôÑù	501	¼ÓÄÃ´ó	10	Ò»°ãÃ³Ò×	2559787	Ç§¿Ë	56921715	¼þ	91,505,022
202107	63079000	6301ÖÁ6307µÄÎ´ÁÐÃûÖÆ³ÉÆ·£¬°üÀ¨·þ×°²Ã¼ôÑù	502	ÃÀ¹ú	10	Ò»°ãÃ³Ò×	36058844	Ç§¿Ë	396654420	¼þ	1,514,203,685
202107	63079000	6301ÖÁ6307µÄÎ´ÁÐÃûÖÆ³ÉÆ·£¬°üÀ¨·þ×°²Ã¼ôÑù	504	°ÙÄ½´ó	10	Ò»°ãÃ³Ò×	292	Ç§¿Ë	14000	¼þ	39,726
202107	63079000	6301ÖÁ6307µÄÎ´ÁÐÃûÖÆ³ÉÆ·£¬°üÀ¨·þ×°²Ã¼ôÑù	601	°Ä´óÀûÑÇ	10	Ò»°ãÃ³Ò×	2844566	Ç§¿Ë	252969482	¼þ	170,383,036
202107	63079000	6301ÖÁ6307µÄÎ´ÁÐÃûÖÆ³ÉÆ·£¬°üÀ¨·þ×°²Ã¼ôÑù	602	¿â¿ËÈºµº	10	Ò»°ãÃ³Ò×	113	Ç§¿Ë	120	¼þ	1,890
202107	63079000	6301ÖÁ6307µÄÎ´ÁÐÃûÖÆ³ÉÆ·£¬°üÀ¨·þ×°²Ã¼ôÑù	603	ì³¼Ã	10	Ò»°ãÃ³Ò×	8234	Ç§¿Ë	1683031	¼þ	463,185
202107	63079000	6301ÖÁ6307µÄÎ´ÁÐÃûÖÆ³ÉÆ·£¬°üÀ¨·þ×°²Ã¼ôÑù	607	ÐÂ¿¦Àï¶àÄáÑÇ	10	Ò»°ãÃ³Ò×	2515	Ç§¿Ë	306856	¼þ	649,675
202107	63079000	6301ÖÁ6307µÄÎ´ÁÐÃûÖÆ³ÉÆ·£¬°üÀ¨·þ×°²Ã¼ôÑù	609	ÐÂÎ÷À¼	10	Ò»°ãÃ³Ò×	348646	Ç§¿Ë	11744121	¼þ	11,673,239
202107	63079000	6301ÖÁ6307µÄÎ´ÁÐÃûÖÆ³ÉÆ·£¬°üÀ¨·þ×°²Ã¼ôÑù	611	°Í²¼ÑÇÐÂ¼¸ÄÚÑÇ	10	Ò»°ãÃ³Ò×	5926	Ç§¿Ë	909061	¼þ	308,372
202107	63079000	6301ÖÁ6307µÄÎ´ÁÐÃûÖÆ³ÉÆ·£¬°üÀ¨·þ×°²Ã¼ôÑù	613	ËùÂÞÃÅÈºµº	10	Ò»°ãÃ³Ò×	465	Ç§¿Ë	46500	¼þ	143,022
202107	63079000	6301ÖÁ6307µÄÎ´ÁÐÃûÖÆ³ÉÆ·£¬°üÀ¨·þ×°²Ã¼ôÑù	614	ÌÀ¼Ó	10	Ò»°ãÃ³Ò×	110	Ç§¿Ë	1100	¼þ	6,189
202107	63079000	6301ÖÁ6307µÄÎ´ÁÐÃûÖÆ³ÉÆ·£¬°üÀ¨·þ×°²Ã¼ôÑù	618	»ùÀï°ÍË¹	10	Ò»°ãÃ³Ò×	84	Ç§¿Ë	20000	¼þ	4,497
202107	63079000	6301ÖÁ6307µÄÎ´ÁÐÃûÖÆ³ÉÆ·£¬°üÀ¨·þ×°²Ã¼ôÑù	623	·¨Êô²¨ÀûÄáÎ÷ÑÇ	10	Ò»°ãÃ³Ò×	3080	Ç§¿Ë	850558	¼þ	167,085
202107	63079000	6301ÖÁ6307µÄÎ´ÁÐÃûÖÆ³ÉÆ·£¬°üÀ¨·þ×°²Ã¼ôÑù	699	´óÑóÖÞÆäËû¹ú¼Ò(µØÇø)	10	Ò»°ãÃ³Ò×	2006	Ç§¿Ë	11036	¼þ	97,685
202108	63079000	6301ÖÁ6307µÄÎ´ÁÐÃûÖÆ³ÉÆ·£¬°üÀ¨·þ×°²Ã¼ôÑù	101	°¢¸»º¹	10	Ò»°ãÃ³Ò×	175	Ç§¿Ë	48000	¼þ	14,995
202108	63079000	6301ÖÁ6307µÄÎ´ÁÐÃûÖÆ³ÉÆ·£¬°üÀ¨·þ×°²Ã¼ôÑù	101	°¢¸»º¹	11	¹ú¼Ò¼ä¡¢¹ú¼Ê×éÖ¯ÎÞ³¥Ô®ÖúºÍÔùËÍµÄÎï×Ê	388	Ç§¿Ë	118800	¼þ	138,600
202108	63079000	6301ÖÁ6307µÄÎ´ÁÐÃûÖÆ³ÉÆ·£¬°üÀ¨·þ×°²Ã¼ôÑù	102	°ÍÁÖ	10	Ò»°ãÃ³Ò×	28019	Ç§¿Ë	5867291	¼þ	1,002,423
202108	63079000	6301ÖÁ6307µÄÎ´ÁÐÃûÖÆ³ÉÆ·£¬°üÀ¨·þ×°²Ã¼ôÑù	103	ÃÏ¼ÓÀ­¹ú	10	Ò»°ãÃ³Ò×	82514	Ç§¿Ë	12327277	¼þ	5,762,379
202108	63079000	6301ÖÁ6307µÄÎ´ÁÐÃûÖÆ³ÉÆ·£¬°üÀ¨·þ×°²Ã¼ôÑù	104	²»µ¤	10	Ò»°ãÃ³Ò×	586	Ç§¿Ë	100708	¼þ	13,288
202108	63079000	6301ÖÁ6307µÄÎ´ÁÐÃûÖÆ³ÉÆ·£¬°üÀ¨·þ×°²Ã¼ôÑù	105	ÎÄÀ³	10	Ò»°ãÃ³Ò×	16791	Ç§¿Ë	2883840	¼þ	536,364
202108	63079000	6301ÖÁ6307µÄÎ´ÁÐÃûÖÆ³ÉÆ·£¬°üÀ¨·þ×°²Ã¼ôÑù	106	Ãåµé	10	Ò»°ãÃ³Ò×	2044573	Ç§¿Ë	652663392	¼þ	73,908,082
202108	63079000	6301ÖÁ6307µÄÎ´ÁÐÃûÖÆ³ÉÆ·£¬°üÀ¨·þ×°²Ã¼ôÑù	106	Ãåµé	11	¹ú¼Ò¼ä¡¢¹ú¼Ê×éÖ¯ÎÞ³¥Ô®ÖúºÍÔùËÍµÄÎï×Ê	1100	Ç§¿Ë	300000	¼þ	54,000
202108	63079000	6301ÖÁ6307µÄÎ´ÁÐÃûÖÆ³ÉÆ·£¬°üÀ¨·þ×°²Ã¼ôÑù	106	Ãåµé	12	ÆäËû¾èÔùÎï×Ê	9709	Ç§¿Ë	2378300	¼þ	2,750,300
202108	63079000	6301ÖÁ6307µÄÎ´ÁÐÃûÖÆ³ÉÆ·£¬°üÀ¨·þ×°²Ã¼ôÑù	107	¼íÆÒÕ¯	10	Ò»°ãÃ³Ò×	263110	Ç§¿Ë	10886362	¼þ	25,996,506
202108	63079000	6301ÖÁ6307µÄÎ´ÁÐÃûÖÆ³ÉÆ·£¬°üÀ¨·þ×°²Ã¼ôÑù	108	ÈûÆÖÂ·Ë¹	10	Ò»°ãÃ³Ò×	33008	Ç§¿Ë	4231249	¼þ	1,615,784
202108	63079000	6301ÖÁ6307µÄÎ´ÁÐÃûÖÆ³ÉÆ·£¬°üÀ¨·þ×°²Ã¼ôÑù	110	ÖÐ¹úÏã¸Û	10	Ò»°ãÃ³Ò×	232512	Ç§¿Ë	36315949	¼þ	20,216,838
202108	63079000	6301ÖÁ6307µÄÎ´ÁÐÃûÖÆ³ÉÆ·£¬°üÀ¨·þ×°²Ã¼ôÑù	111	Ó¡¶È	10	Ò»°ãÃ³Ò×	466796	Ç§¿Ë	54893870	¼þ	19,040,204
202108	63079000	6301ÖÁ6307µÄÎ´ÁÐÃûÖÆ³ÉÆ·£¬°üÀ¨·þ×°²Ã¼ôÑù	112	Ó¡¶ÈÄáÎ÷ÑÇ	10	Ò»°ãÃ³Ò×	7308882	Ç§¿Ë	2196642569	¼þ	358,671,471
202108	63079000	6301ÖÁ6307µÄÎ´ÁÐÃûÖÆ³ÉÆ·£¬°üÀ¨·þ×°²Ã¼ôÑù	113	ÒÁÀÊ	10	Ò»°ãÃ³Ò×	35819	Ç§¿Ë	2545248	¼þ	957,999
202108	63079000	6301ÖÁ6307µÄÎ´ÁÐÃûÖÆ³ÉÆ·£¬°üÀ¨·þ×°²Ã¼ôÑù	114	ÒÁÀ­¿Ë	10	Ò»°ãÃ³Ò×	227013	Ç§¿Ë	29710104	¼þ	9,819,122
202108	63079000	6301ÖÁ6307µÄÎ´ÁÐÃûÖÆ³ÉÆ·£¬°üÀ¨·þ×°²Ã¼ôÑù	115	ÒÔÉ«ÁÐ	10	Ò»°ãÃ³Ò×	374965	Ç§¿Ë	84413535	¼þ	15,673,505
202108	63079000	6301ÖÁ6307µÄÎ´ÁÐÃûÖÆ³ÉÆ·£¬°üÀ¨·þ×°²Ã¼ôÑù	116	ÈÕ±¾	10	Ò»°ãÃ³Ò×	7807958	Ç§¿Ë	1155370530	¼þ	434,847,711
202108	63079000	6301ÖÁ6307µÄÎ´ÁÐÃûÖÆ³ÉÆ·£¬°üÀ¨·þ×°²Ã¼ôÑù	117	Ô¼µ©	10	Ò»°ãÃ³Ò×	32237	Ç§¿Ë	7560800	¼þ	1,504,333
202108	63079000	6301ÖÁ6307µÄÎ´ÁÐÃûÖÆ³ÉÆ·£¬°üÀ¨·þ×°²Ã¼ôÑù	118	¿ÆÍþÌØ	10	Ò»°ãÃ³Ò×	72377	Ç§¿Ë	11932547	¼þ	2,934,527
202108	63079000	6301ÖÁ6307µÄÎ´ÁÐÃûÖÆ³ÉÆ·£¬°üÀ¨·þ×°²Ã¼ôÑù	119	ÀÏÎÎ	10	Ò»°ãÃ³Ò×	13133	Ç§¿Ë	573321	¼þ	730,231
202108	63079000	6301ÖÁ6307µÄÎ´ÁÐÃûÖÆ³ÉÆ·£¬°üÀ¨·þ×°²Ã¼ôÑù	119	ÀÏÎÎ	12	ÆäËû¾èÔùÎï×Ê	120	Ç§¿Ë	8000	¼þ	37,500
202108	63079000	6301ÖÁ6307µÄÎ´ÁÐÃûÖÆ³ÉÆ·£¬°üÀ¨·þ×°²Ã¼ôÑù	120	Àè°ÍÄÛ	10	Ò»°ãÃ³Ò×	22291	Ç§¿Ë	2747389	¼þ	949,697
202108	63079000	6301ÖÁ6307µÄÎ´ÁÐÃûÖÆ³ÉÆ·£¬°üÀ¨·þ×°²Ã¼ôÑù	121	ÖÐ¹ú°ÄÃÅ	10	Ò»°ãÃ³Ò×	7448	Ç§¿Ë	1623321	¼þ	445,208
202108	63079000	6301ÖÁ6307µÄÎ´ÁÐÃûÖÆ³ÉÆ·£¬°üÀ¨·þ×°²Ã¼ôÑù	122	ÂíÀ´Î÷ÑÇ	10	Ò»°ãÃ³Ò×	1419035	Ç§¿Ë	269805716	¼þ	94,047,206
202108	63079000	6301ÖÁ6307µÄÎ´ÁÐÃûÖÆ³ÉÆ·£¬°üÀ¨·þ×°²Ã¼ôÑù	123	Âí¶û´ú·ò	10	Ò»°ãÃ³Ò×	277	Ç§¿Ë	32762	¼þ	32,113
202108	63079000	6301ÖÁ6307µÄÎ´ÁÐÃûÖÆ³ÉÆ·£¬°üÀ¨·þ×°²Ã¼ôÑù	124	ÃÉ¹Å	10	Ò»°ãÃ³Ò×	7464	Ç§¿Ë	304077	¼þ	380,934
202108	63079000	6301ÖÁ6307µÄÎ´ÁÐÃûÖÆ³ÉÆ·£¬°üÀ¨·þ×°²Ã¼ôÑù	125	Äá²´¶ûÁª°îÃñÖ÷¹²ºÍ¹ú	10	Ò»°ãÃ³Ò×	23864	Ç§¿Ë	6409910	¼þ	2,864,913
202108	63079000	6301ÖÁ6307µÄÎ´ÁÐÃûÖÆ³ÉÆ·£¬°üÀ¨·þ×°²Ã¼ôÑù	125	Äá²´¶ûÁª°îÃñÖ÷¹²ºÍ¹ú	11	¹ú¼Ò¼ä¡¢¹ú¼Ê×éÖ¯ÎÞ³¥Ô®ÖúºÍÔùËÍµÄÎï×Ê	45	Ç§¿Ë	11000	¼þ	16,000
202108	63079000	6301ÖÁ6307µÄÎ´ÁÐÃûÖÆ³ÉÆ·£¬°üÀ¨·þ×°²Ã¼ôÑù	125	Äá²´¶ûÁª°îÃñÖ÷¹²ºÍ¹ú	12	ÆäËû¾èÔùÎï×Ê	77	Ç§¿Ë	13800	¼þ	17,940
202108	63079000	6301ÖÁ6307µÄÎ´ÁÐÃûÖÆ³ÉÆ·£¬°üÀ¨·þ×°²Ã¼ôÑù	126	°¢Âü	10	Ò»°ãÃ³Ò×	49616	Ç§¿Ë	10802640	¼þ	1,457,789
202108	63079000	6301ÖÁ6307µÄÎ´ÁÐÃûÖÆ³ÉÆ·£¬°üÀ¨·þ×°²Ã¼ôÑù	127	°Í»ùË¹Ì¹	10	Ò»°ãÃ³Ò×	84087	Ç§¿Ë	5620765	¼þ	3,215,388
202108	63079000	6301ÖÁ6307µÄÎ´ÁÐÃûÖÆ³ÉÆ·£¬°üÀ¨·þ×°²Ã¼ôÑù	127	°Í»ùË¹Ì¹	12	ÆäËû¾èÔùÎï×Ê	350	Ç§¿Ë	100000	¼þ	28,000
202108	63079000	6301ÖÁ6307µÄÎ´ÁÐÃûÖÆ³ÉÆ·£¬°üÀ¨·þ×°²Ã¼ôÑù	128	°ÍÀÕË¹Ì¹	10	Ò»°ãÃ³Ò×	26	Ç§¿Ë	62	¼þ	1,914
202108	63079000	6301ÖÁ6307µÄÎ´ÁÐÃûÖÆ³ÉÆ·£¬°üÀ¨·þ×°²Ã¼ôÑù	129	·ÆÂÉ±ö	10	Ò»°ãÃ³Ò×	2504253	Ç§¿Ë	687800925	¼þ	74,549,242
202108	63079000	6301ÖÁ6307µÄÎ´ÁÐÃûÖÆ³ÉÆ·£¬°üÀ¨·þ×°²Ã¼ôÑù	130	¿¨Ëþ¶û	10	Ò»°ãÃ³Ò×	53144	Ç§¿Ë	9312394	¼þ	2,177,351
202108	63079000	6301ÖÁ6307µÄÎ´ÁÐÃûÖÆ³ÉÆ·£¬°üÀ¨·þ×°²Ã¼ôÑù	131	É³ÌØ°¢À­²®	10	Ò»°ãÃ³Ò×	676574	Ç§¿Ë	95485498	¼þ	25,005,776
202108	63079000	6301ÖÁ6307µÄÎ´ÁÐÃûÖÆ³ÉÆ·£¬°üÀ¨·þ×°²Ã¼ôÑù	132	ÐÂ¼ÓÆÂ	10	Ò»°ãÃ³Ò×	284559	Ç§¿Ë	64058765	¼þ	21,728,939
202108	63079000	6301ÖÁ6307µÄÎ´ÁÐÃûÖÆ³ÉÆ·£¬°üÀ¨·þ×°²Ã¼ôÑù	133	º«¹ú	10	Ò»°ãÃ³Ò×	1487834	Ç§¿Ë	266293893	¼þ	96,443,249
202108	63079000	6301ÖÁ6307µÄÎ´ÁÐÃûÖÆ³ÉÆ·£¬°üÀ¨·þ×°²Ã¼ôÑù	134	Ë¹ÀïÀ¼¿¨	10	Ò»°ãÃ³Ò×	22392	Ç§¿Ë	4435594	¼þ	1,727,279
202108	63079000	6301ÖÁ6307µÄÎ´ÁÐÃûÖÆ³ÉÆ·£¬°üÀ¨·þ×°²Ã¼ôÑù	135	ÐðÀûÑÇ	10	Ò»°ãÃ³Ò×	10892	Ç§¿Ë	3235200	¼þ	3,609,137
202108	63079000	6301ÖÁ6307µÄÎ´ÁÐÃûÖÆ³ÉÆ·£¬°üÀ¨·þ×°²Ã¼ôÑù	136	Ì©¹ú	10	Ò»°ãÃ³Ò×	4157910	Ç§¿Ë	928194360	¼þ	206,936,688
202108	63079000	6301ÖÁ6307µÄÎ´ÁÐÃûÖÆ³ÉÆ·£¬°üÀ¨·þ×°²Ã¼ôÑù	137	ÍÁ¶úÆä	10	Ò»°ãÃ³Ò×	41432	Ç§¿Ë	1399781	¼þ	2,380,010
202108	63079000	6301ÖÁ6307µÄÎ´ÁÐÃûÖÆ³ÉÆ·£¬°üÀ¨·þ×°²Ã¼ôÑù	138	°¢ÁªÇõ	10	Ò»°ãÃ³Ò×	1409987	Ç§¿Ë	351288268	¼þ	72,478,344
202108	63079000	6301ÖÁ6307µÄÎ´ÁÐÃûÖÆ³ÉÆ·£¬°üÀ¨·þ×°²Ã¼ôÑù	139	Ò²ÃÅ	10	Ò»°ãÃ³Ò×	21258	Ç§¿Ë	1112740	¼þ	719,063
202108	63079000	6301ÖÁ6307µÄÎ´ÁÐÃûÖÆ³ÉÆ·£¬°üÀ¨·þ×°²Ã¼ôÑù	141	Ô½ÄÏ	10	Ò»°ãÃ³Ò×	597345	Ç§¿Ë	54936851	¼þ	46,911,468
202108	63079000	6301ÖÁ6307µÄÎ´ÁÐÃûÖÆ³ÉÆ·£¬°üÀ¨·þ×°²Ã¼ôÑù	141	Ô½ÄÏ	12	ÆäËû¾èÔùÎï×Ê	2329	Ç§¿Ë	410000	¼þ	42,000
202108	63079000	6301ÖÁ6307µÄÎ´ÁÐÃûÖÆ³ÉÆ·£¬°üÀ¨·þ×°²Ã¼ôÑù	143	ÖÐ¹úÌ¨Íå	10	Ò»°ãÃ³Ò×	277378	Ç§¿Ë	10106727	¼þ	17,667,904
202108	63079000	6301ÖÁ6307µÄÎ´ÁÐÃûÖÆ³ÉÆ·£¬°üÀ¨·þ×°²Ã¼ôÑù	144	¶«µÛãë	10	Ò»°ãÃ³Ò×	8354	Ç§¿Ë	1453700	¼þ	908,270
202108	63079000	6301ÖÁ6307µÄÎ´ÁÐÃûÖÆ³ÉÆ·£¬°üÀ¨·þ×°²Ã¼ôÑù	145	¹þÈø¿ËË¹Ì¹	10	Ò»°ãÃ³Ò×	49871	Ç§¿Ë	5050205	¼þ	9,384,841
202108	63079000	6301ÖÁ6307µÄÎ´ÁÐÃûÖÆ³ÉÆ·£¬°üÀ¨·þ×°²Ã¼ôÑù	146	¼ª¶û¼ªË¹Ë¹Ì¹	10	Ò»°ãÃ³Ò×	3194	Ç§¿Ë	253436	¼þ	951,558
202108	63079000	6301ÖÁ6307µÄÎ´ÁÐÃûÖÆ³ÉÆ·£¬°üÀ¨·þ×°²Ã¼ôÑù	147	Ëþ¼ª¿ËË¹Ì¹	10	Ò»°ãÃ³Ò×	1677	Ç§¿Ë	403203	¼þ	13,548
202108	63079000	6301ÖÁ6307µÄÎ´ÁÐÃûÖÆ³ÉÆ·£¬°üÀ¨·þ×°²Ã¼ôÑù	147	Ëþ¼ª¿ËË¹Ì¹	12	ÆäËû¾èÔùÎï×Ê	186	Ç§¿Ë	7500	¼þ	35,000
202108	63079000	6301ÖÁ6307µÄÎ´ÁÐÃûÖÆ³ÉÆ·£¬°üÀ¨·þ×°²Ã¼ôÑù	148	ÍÁ¿âÂüË¹Ì¹	10	Ò»°ãÃ³Ò×	25	Ç§¿Ë	10	¼þ	1,176
202108	63079000	6301ÖÁ6307µÄÎ´ÁÐÃûÖÆ³ÉÆ·£¬°üÀ¨·þ×°²Ã¼ôÑù	149	ÎÚ×È±ð¿ËË¹Ì¹	10	Ò»°ãÃ³Ò×	14098	Ç§¿Ë	149677	¼þ	136,736
202108	63079000	6301ÖÁ6307µÄÎ´ÁÐÃûÖÆ³ÉÆ·£¬°üÀ¨·þ×°²Ã¼ôÑù	201	°¢¶û¼°ÀûÑÇ	10	Ò»°ãÃ³Ò×	36154	Ç§¿Ë	8259267	¼þ	1,415,972
202108	63079000	6301ÖÁ6307µÄÎ´ÁÐÃûÖÆ³ÉÆ·£¬°üÀ¨·þ×°²Ã¼ôÑù	202	°²¸çÀ­	10	Ò»°ãÃ³Ò×	57581	Ç§¿Ë	17379534	¼þ	1,906,496
202108	63079000	6301ÖÁ6307µÄÎ´ÁÐÃûÖÆ³ÉÆ·£¬°üÀ¨·þ×°²Ã¼ôÑù	203	±´Äþ	10	Ò»°ãÃ³Ò×	100	Ç§¿Ë	6	¼þ	12,967
202108	63079000	6301ÖÁ6307µÄÎ´ÁÐÃûÖÆ³ÉÆ·£¬°üÀ¨·þ×°²Ã¼ôÑù	204	²©´ÄÍßÄÉ	10	Ò»°ãÃ³Ò×	2502	Ç§¿Ë	248100	¼þ	236,996
202108	63079000	6301ÖÁ6307µÄÎ´ÁÐÃûÖÆ³ÉÆ·£¬°üÀ¨·þ×°²Ã¼ôÑù	205	²¼Â¡µÏ	10	Ò»°ãÃ³Ò×	504	Ç§¿Ë	17630	¼þ	86,871
202108	63079000	6301ÖÁ6307µÄÎ´ÁÐÃûÖÆ³ÉÆ·£¬°üÀ¨·þ×°²Ã¼ôÑù	206	¿¦ÂóÂ¡	10	Ò»°ãÃ³Ò×	879	Ç§¿Ë	195006	¼þ	108,196
202108	63079000	6301ÖÁ6307µÄÎ´ÁÐÃûÖÆ³ÉÆ·£¬°üÀ¨·þ×°²Ã¼ôÑù	208	·ðµÃ½Ç	10	Ò»°ãÃ³Ò×	1200	Ç§¿Ë	370000	¼þ	20,610
202108	63079000	6301ÖÁ6307µÄÎ´ÁÐÃûÖÆ³ÉÆ·£¬°üÀ¨·þ×°²Ã¼ôÑù	213	¸Õ¹û(²¼)	10	Ò»°ãÃ³Ò×	7859	Ç§¿Ë	2172100	¼þ	367,110
202108	63079000	6301ÖÁ6307µÄÎ´ÁÐÃûÖÆ³ÉÆ·£¬°üÀ¨·þ×°²Ã¼ôÑù	214	¼ª²¼Ìá	10	Ò»°ãÃ³Ò×	17624	Ç§¿Ë	92880	¼þ	1,650,079
202108	63079000	6301ÖÁ6307µÄÎ´ÁÐÃûÖÆ³ÉÆ·£¬°üÀ¨·þ×°²Ã¼ôÑù	215	°£¼°	10	Ò»°ãÃ³Ò×	74477	Ç§¿Ë	2298740	¼þ	2,187,600
202108	63079000	6301ÖÁ6307µÄÎ´ÁÐÃûÖÆ³ÉÆ·£¬°üÀ¨·þ×°²Ã¼ôÑù	216	³àµÀ¼¸ÄÚÑÇ	10	Ò»°ãÃ³Ò×	105	Ç§¿Ë	20400	¼þ	8,685
202108	63079000	6301ÖÁ6307µÄÎ´ÁÐÃûÖÆ³ÉÆ·£¬°üÀ¨·þ×°²Ã¼ôÑù	217	°£Èû¶í±ÈÑÇ	10	Ò»°ãÃ³Ò×	11228	Ç§¿Ë	738880	¼þ	785,836
202108	63079000	6301ÖÁ6307µÄÎ´ÁÐÃûÖÆ³ÉÆ·£¬°üÀ¨·þ×°²Ã¼ôÑù	218	¼ÓÅî	10	Ò»°ãÃ³Ò×	50	Ç§¿Ë	10000	¼þ	1,307
202108	63079000	6301ÖÁ6307µÄÎ´ÁÐÃûÖÆ³ÉÆ·£¬°üÀ¨·þ×°²Ã¼ôÑù	220	¼ÓÄÉ	10	Ò»°ãÃ³Ò×	136075	Ç§¿Ë	37043013	¼þ	7,404,120
202108	63079000	6301ÖÁ6307µÄÎ´ÁÐÃûÖÆ³ÉÆ·£¬°üÀ¨·þ×°²Ã¼ôÑù	221	¼¸ÄÚÑÇ	10	Ò»°ãÃ³Ò×	2126	Ç§¿Ë	528771	¼þ	293,802
202108	63079000	6301ÖÁ6307µÄÎ´ÁÐÃûÖÆ³ÉÆ·£¬°üÀ¨·þ×°²Ã¼ôÑù	222	¼¸ÄÚÑÇ±ÈÉÜ	10	Ò»°ãÃ³Ò×	210	Ç§¿Ë	60000	¼þ	6,146
202108	63079000	6301ÖÁ6307µÄÎ´ÁÐÃûÖÆ³ÉÆ·£¬°üÀ¨·þ×°²Ã¼ôÑù	223	¿ÆÌØµÏÍß	10	Ò»°ãÃ³Ò×	6992	Ç§¿Ë	1450751	¼þ	264,794
202108	63079000	6301ÖÁ6307µÄÎ´ÁÐÃûÖÆ³ÉÆ·£¬°üÀ¨·þ×°²Ã¼ôÑù	224	¿ÏÄáÑÇ	10	Ò»°ãÃ³Ò×	127334	Ç§¿Ë	29593915	¼þ	5,595,096
202108	63079000	6301ÖÁ6307µÄÎ´ÁÐÃûÖÆ³ÉÆ·£¬°üÀ¨·þ×°²Ã¼ôÑù	225	Àû±ÈÀïÑÇ	10	Ò»°ãÃ³Ò×	1968	Ç§¿Ë	384960	¼þ	118,463
202108	63079000	6301ÖÁ6307µÄÎ´ÁÐÃûÖÆ³ÉÆ·£¬°üÀ¨·þ×°²Ã¼ôÑù	226	Àû±ÈÑÇ	10	Ò»°ãÃ³Ò×	42435	Ç§¿Ë	8261060	¼þ	1,141,506
202108	63079000	6301ÖÁ6307µÄÎ´ÁÐÃûÖÆ³ÉÆ·£¬°üÀ¨·þ×°²Ã¼ôÑù	227	Âí´ï¼ÓË¹¼Ó	10	Ò»°ãÃ³Ò×	4355	Ç§¿Ë	940486	¼þ	113,030
202108	63079000	6301ÖÁ6307µÄÎ´ÁÐÃûÖÆ³ÉÆ·£¬°üÀ¨·þ×°²Ã¼ôÑù	228	ÂíÀ­Î¬	10	Ò»°ãÃ³Ò×	2269	Ç§¿Ë	384000	¼þ	163,181
202108	63079000	6301ÖÁ6307µÄÎ´ÁÐÃûÖÆ³ÉÆ·£¬°üÀ¨·þ×°²Ã¼ôÑù	229	ÂíÀï	10	Ò»°ãÃ³Ò×	27	Ç§¿Ë	10	¼þ	1,037
202108	63079000	6301ÖÁ6307µÄÎ´ÁÐÃûÖÆ³ÉÆ·£¬°üÀ¨·þ×°²Ã¼ôÑù	230	Ã«ÀïËþÄáÑÇ	10	Ò»°ãÃ³Ò×	10019	Ç§¿Ë	2632016	¼þ	167,814
202108	63079000	6301ÖÁ6307µÄÎ´ÁÐÃûÖÆ³ÉÆ·£¬°üÀ¨·þ×°²Ã¼ôÑù	231	Ã«ÀïÇóË¹	10	Ò»°ãÃ³Ò×	42188	Ç§¿Ë	9681965	¼þ	1,388,479
202108	63079000	6301ÖÁ6307µÄÎ´ÁÐÃûÖÆ³ÉÆ·£¬°üÀ¨·þ×°²Ã¼ôÑù	232	Ä¦Âå¸ç	10	Ò»°ãÃ³Ò×	38017	Ç§¿Ë	7349477	¼þ	4,100,042
202108	63079000	6301ÖÁ6307µÄÎ´ÁÐÃûÖÆ³ÉÆ·£¬°üÀ¨·þ×°²Ã¼ôÑù	233	ÄªÉ£±È¿Ë	10	Ò»°ãÃ³Ò×	78796	Ç§¿Ë	24323292	¼þ	2,596,843
202108	63079000	6301ÖÁ6307µÄÎ´ÁÐÃûÖÆ³ÉÆ·£¬°üÀ¨·þ×°²Ã¼ôÑù	234	ÄÉÃ×±ÈÑÇ	10	Ò»°ãÃ³Ò×	1972	Ç§¿Ë	91003	¼þ	278,381
202108	63079000	6301ÖÁ6307µÄÎ´ÁÐÃûÖÆ³ÉÆ·£¬°üÀ¨·þ×°²Ã¼ôÑù	235	ÄáÈÕ¶û	10	Ò»°ãÃ³Ò×	4746	Ç§¿Ë	1718	¼þ	289,381
202108	63079000	6301ÖÁ6307µÄÎ´ÁÐÃûÖÆ³ÉÆ·£¬°üÀ¨·þ×°²Ã¼ôÑù	236	ÄáÈÕÀûÑÇ	10	Ò»°ãÃ³Ò×	195342	Ç§¿Ë	22716861	¼þ	8,000,532
202108	63079000	6301ÖÁ6307µÄÎ´ÁÐÃûÖÆ³ÉÆ·£¬°üÀ¨·þ×°²Ã¼ôÑù	237	ÁôÄáÍô	10	Ò»°ãÃ³Ò×	10538	Ç§¿Ë	1956880	¼þ	358,126
202108	63079000	6301ÖÁ6307µÄÎ´ÁÐÃûÖÆ³ÉÆ·£¬°üÀ¨·þ×°²Ã¼ôÑù	238	Â¬Íú´ï	10	Ò»°ãÃ³Ò×	1472	Ç§¿Ë	198920	¼þ	189,656
202108	63079000	6301ÖÁ6307µÄÎ´ÁÐÃûÖÆ³ÉÆ·£¬°üÀ¨·þ×°²Ã¼ôÑù	240	ÈûÄÚ¼Ó¶û	10	Ò»°ãÃ³Ò×	113492	Ç§¿Ë	30870291	¼þ	2,612,966
202108	63079000	6301ÖÁ6307µÄÎ´ÁÐÃûÖÆ³ÉÆ·£¬°üÀ¨·þ×°²Ã¼ôÑù	241	ÈûÉà¶û	10	Ò»°ãÃ³Ò×	127	Ç§¿Ë	24240	¼þ	3,671
202108	63079000	6301ÖÁ6307µÄÎ´ÁÐÃûÖÆ³ÉÆ·£¬°üÀ¨·þ×°²Ã¼ôÑù	243	Ë÷ÂíÀï	10	Ò»°ãÃ³Ò×	192	Ç§¿Ë	1000	¼þ	3,000
202108	63079000	6301ÖÁ6307µÄÎ´ÁÐÃûÖÆ³ÉÆ·£¬°üÀ¨·þ×°²Ã¼ôÑù	244	ÄÏ·Ç	10	Ò»°ãÃ³Ò×	551449	Ç§¿Ë	123991083	¼þ	21,794,775
202108	63079000	6301ÖÁ6307µÄÎ´ÁÐÃûÖÆ³ÉÆ·£¬°üÀ¨·þ×°²Ã¼ôÑù	246	ËÕµ¤	10	Ò»°ãÃ³Ò×	3120	Ç§¿Ë	1250	¼þ	103,960
202108	63079000	6301ÖÁ6307µÄÎ´ÁÐÃûÖÆ³ÉÆ·£¬°üÀ¨·þ×°²Ã¼ôÑù	247	Ì¹É£ÄáÑÇ	10	Ò»°ãÃ³Ò×	44310	Ç§¿Ë	4822775	¼þ	1,204,322
202108	63079000	6301ÖÁ6307µÄÎ´ÁÐÃûÖÆ³ÉÆ·£¬°üÀ¨·þ×°²Ã¼ôÑù	248	¶à¸ç	10	Ò»°ãÃ³Ò×	33691	Ç§¿Ë	10062020	¼þ	1,029,946
202108	63079000	6301ÖÁ6307µÄÎ´ÁÐÃûÖÆ³ÉÆ·£¬°üÀ¨·þ×°²Ã¼ôÑù	249	Í»ÄáË¹	10	Ò»°ãÃ³Ò×	15702	Ç§¿Ë	3595781	¼þ	789,447
202108	63079000	6301ÖÁ6307µÄÎ´ÁÐÃûÖÆ³ÉÆ·£¬°üÀ¨·þ×°²Ã¼ôÑù	250	ÎÚ¸É´ï	10	Ò»°ãÃ³Ò×	2554	Ç§¿Ë	627870	¼þ	158,840
202108	63079000	6301ÖÁ6307µÄÎ´ÁÐÃûÖÆ³ÉÆ·£¬°üÀ¨·þ×°²Ã¼ôÑù	251	²¼»ùÄÉ·¨Ë÷	10	Ò»°ãÃ³Ò×	83	Ç§¿Ë	20000	¼þ	2,334
202108	63079000	6301ÖÁ6307µÄÎ´ÁÐÃûÖÆ³ÉÆ·£¬°üÀ¨·þ×°²Ã¼ôÑù	252	¸Õ¹û(½ð)	10	Ò»°ãÃ³Ò×	13933	Ç§¿Ë	3043937	¼þ	1,700,814
202108	63079000	6301ÖÁ6307µÄÎ´ÁÐÃûÖÆ³ÉÆ·£¬°üÀ¨·þ×°²Ã¼ôÑù	253	ÔÞ±ÈÑÇ	10	Ò»°ãÃ³Ò×	14735	Ç§¿Ë	2137452	¼þ	1,142,264
202108	63079000	6301ÖÁ6307µÄÎ´ÁÐÃûÖÆ³ÉÆ·£¬°üÀ¨·þ×°²Ã¼ôÑù	254	½ò°Í²¼Î¤	10	Ò»°ãÃ³Ò×	18890	Ç§¿Ë	5760000	¼þ	814,750
202108	63079000	6301ÖÁ6307µÄÎ´ÁÐÃûÖÆ³ÉÆ·£¬°üÀ¨·þ×°²Ã¼ôÑù	258	¶òÁ¢ÌØÀïÑÇ	10	Ò»°ãÃ³Ò×	531	Ç§¿Ë	175000	¼þ	14,246
202108	63079000	6301ÖÁ6307µÄÎ´ÁÐÃûÖÆ³ÉÆ·£¬°üÀ¨·þ×°²Ã¼ôÑù	259	ÂíÔ¼ÌØ	10	Ò»°ãÃ³Ò×	54	Ç§¿Ë	20	¼þ	2,050
202108	63079000	6301ÖÁ6307µÄÎ´ÁÐÃûÖÆ³ÉÆ·£¬°üÀ¨·þ×°²Ã¼ôÑù	301	±ÈÀûÊ±	10	Ò»°ãÃ³Ò×	943319	Ç§¿Ë	22161997	¼þ	43,983,031
202108	63079000	6301ÖÁ6307µÄÎ´ÁÐÃûÖÆ³ÉÆ·£¬°üÀ¨·þ×°²Ã¼ôÑù	302	µ¤Âó	10	Ò»°ãÃ³Ò×	256426	Ç§¿Ë	3066773	¼þ	16,309,208
202108	63079000	6301ÖÁ6307µÄÎ´ÁÐÃûÖÆ³ÉÆ·£¬°üÀ¨·þ×°²Ã¼ôÑù	303	Ó¢¹ú	10	Ò»°ãÃ³Ò×	4957896	Ç§¿Ë	59172387	¼þ	214,978,469
202108	63079000	6301ÖÁ6307µÄÎ´ÁÐÃûÖÆ³ÉÆ·£¬°üÀ¨·þ×°²Ã¼ôÑù	304	µÂ¹ú	10	Ò»°ãÃ³Ò×	4675631	Ç§¿Ë	145169375	¼þ	568,734,819
202108	63079000	6301ÖÁ6307µÄÎ´ÁÐÃûÖÆ³ÉÆ·£¬°üÀ¨·þ×°²Ã¼ôÑù	305	·¨¹ú	10	Ò»°ãÃ³Ò×	2627820	Ç§¿Ë	250567172	¼þ	93,428,261
202108	63079000	6301ÖÁ6307µÄÎ´ÁÐÃûÖÆ³ÉÆ·£¬°üÀ¨·þ×°²Ã¼ôÑù	306	°®¶ûÀ¼	10	Ò»°ãÃ³Ò×	181393	Ç§¿Ë	12533453	¼þ	7,580,741
202108	63079000	6301ÖÁ6307µÄÎ´ÁÐÃûÖÆ³ÉÆ·£¬°üÀ¨·þ×°²Ã¼ôÑù	307	Òâ´óÀû	10	Ò»°ãÃ³Ò×	1378442	Ç§¿Ë	107522021	¼þ	157,874,785
202108	63079000	6301ÖÁ6307µÄÎ´ÁÐÃûÖÆ³ÉÆ·£¬°üÀ¨·þ×°²Ã¼ôÑù	308	Â¬É­±¤	10	Ò»°ãÃ³Ò×	14328	Ç§¿Ë	93444	¼þ	256,484
202108	63079000	6301ÖÁ6307µÄÎ´ÁÐÃûÖÆ³ÉÆ·£¬°üÀ¨·þ×°²Ã¼ôÑù	309	ºÉÀ¼	10	Ò»°ãÃ³Ò×	3748504	Ç§¿Ë	97543856	¼þ	127,361,124
202108	63079000	6301ÖÁ6307µÄÎ´ÁÐÃûÖÆ³ÉÆ·£¬°üÀ¨·þ×°²Ã¼ôÑù	310	Ï£À°	10	Ò»°ãÃ³Ò×	291541	Ç§¿Ë	22513546	¼þ	12,882,662
202108	63079000	6301ÖÁ6307µÄÎ´ÁÐÃûÖÆ³ÉÆ·£¬°üÀ¨·þ×°²Ã¼ôÑù	311	ÆÏÌÑÑÀ	10	Ò»°ãÃ³Ò×	81636	Ç§¿Ë	5593339	¼þ	3,265,247
202108	63079000	6301ÖÁ6307µÄÎ´ÁÐÃûÖÆ³ÉÆ·£¬°üÀ¨·þ×°²Ã¼ôÑù	312	Î÷°àÑÀ	10	Ò»°ãÃ³Ò×	1324048	Ç§¿Ë	119921371	¼þ	62,287,023
202108	63079000	6301ÖÁ6307µÄÎ´ÁÐÃûÖÆ³ÉÆ·£¬°üÀ¨·þ×°²Ã¼ôÑù	313	°¢¶û°ÍÄáÑÇ	10	Ò»°ãÃ³Ò×	1037	Ç§¿Ë	56565	¼þ	78,380
202108	63079000	6301ÖÁ6307µÄÎ´ÁÐÃûÖÆ³ÉÆ·£¬°üÀ¨·þ×°²Ã¼ôÑù	315	°ÂµØÀû	10	Ò»°ãÃ³Ò×	84750	Ç§¿Ë	2308752	¼þ	4,183,746
202108	63079000	6301ÖÁ6307µÄÎ´ÁÐÃûÖÆ³ÉÆ·£¬°üÀ¨·þ×°²Ã¼ôÑù	316	±£¼ÓÀûÑÇ	10	Ò»°ãÃ³Ò×	61440	Ç§¿Ë	1375260	¼þ	1,523,947
202108	63079000	6301ÖÁ6307µÄÎ´ÁÐÃûÖÆ³ÉÆ·£¬°üÀ¨·þ×°²Ã¼ôÑù	318	·ÒÀ¼	10	Ò»°ãÃ³Ò×	221473	Ç§¿Ë	27615106	¼þ	13,705,097
202108	63079000	6301ÖÁ6307µÄÎ´ÁÐÃûÖÆ³ÉÆ·£¬°üÀ¨·þ×°²Ã¼ôÑù	321	ÐÙÑÀÀû	10	Ò»°ãÃ³Ò×	95725	Ç§¿Ë	1873905	¼þ	2,977,230
202108	63079000	6301ÖÁ6307µÄÎ´ÁÐÃûÖÆ³ÉÆ·£¬°üÀ¨·þ×°²Ã¼ôÑù	322	±ùµº	10	Ò»°ãÃ³Ò×	4530	Ç§¿Ë	1021721	¼þ	129,330
202108	63079000	6301ÖÁ6307µÄÎ´ÁÐÃûÖÆ³ÉÆ·£¬°üÀ¨·þ×°²Ã¼ôÑù	323	ÁÐÖ§¶ØÊ¿µÇ	10	Ò»°ãÃ³Ò×	2510	Ç§¿Ë	17425	¼þ	250,066
202108	63079000	6301ÖÁ6307µÄÎ´ÁÐÃûÖÆ³ÉÆ·£¬°üÀ¨·þ×°²Ã¼ôÑù	324	Âí¶úËû	10	Ò»°ãÃ³Ò×	79168	Ç§¿Ë	23988636	¼þ	2,376,974
202108	63079000	6301ÖÁ6307µÄÎ´ÁÐÃûÖÆ³ÉÆ·£¬°üÀ¨·þ×°²Ã¼ôÑù	326	Å²Íþ	10	Ò»°ãÃ³Ò×	123782	Ç§¿Ë	1541437	¼þ	4,878,046
202108	63079000	6301ÖÁ6307µÄÎ´ÁÐÃûÖÆ³ÉÆ·£¬°üÀ¨·þ×°²Ã¼ôÑù	327	²¨À¼	10	Ò»°ãÃ³Ò×	909584	Ç§¿Ë	17526654	¼þ	36,880,921
202108	63079000	6301ÖÁ6307µÄÎ´ÁÐÃûÖÆ³ÉÆ·£¬°üÀ¨·þ×°²Ã¼ôÑù	328	ÂÞÂíÄáÑÇ	10	Ò»°ãÃ³Ò×	78590	Ç§¿Ë	3587621	¼þ	3,234,370
202108	63079000	6301ÖÁ6307µÄÎ´ÁÐÃûÖÆ³ÉÆ·£¬°üÀ¨·þ×°²Ã¼ôÑù	330	Èðµä	10	Ò»°ãÃ³Ò×	1073929	Ç§¿Ë	7245525	¼þ	34,414,070
202108	63079000	6301ÖÁ6307µÄÎ´ÁÐÃûÖÆ³ÉÆ·£¬°üÀ¨·þ×°²Ã¼ôÑù	331	ÈðÊ¿	10	Ò»°ãÃ³Ò×	271711	Ç§¿Ë	6735603	¼þ	13,405,252
202108	63079000	6301ÖÁ6307µÄÎ´ÁÐÃûÖÆ³ÉÆ·£¬°üÀ¨·þ×°²Ã¼ôÑù	334	°®É³ÄáÑÇ	10	Ò»°ãÃ³Ò×	4778	Ç§¿Ë	169062	¼þ	292,012
202108	63079000	6301ÖÁ6307µÄÎ´ÁÐÃûÖÆ³ÉÆ·£¬°üÀ¨·þ×°²Ã¼ôÑù	335	À­ÍÑÎ¬ÑÇ	10	Ò»°ãÃ³Ò×	2134	Ç§¿Ë	269545	¼þ	616,159
202108	63079000	6301ÖÁ6307µÄÎ´ÁÐÃûÖÆ³ÉÆ·£¬°üÀ¨·þ×°²Ã¼ôÑù	336	Á¢ÌÕÍð	10	Ò»°ãÃ³Ò×	198013	Ç§¿Ë	9520484	¼þ	3,858,569
202108	63079000	6301ÖÁ6307µÄÎ´ÁÐÃûÖÆ³ÉÆ·£¬°üÀ¨·þ×°²Ã¼ôÑù	337	¸ñÂ³¼ªÑÇ	10	Ò»°ãÃ³Ò×	27559	Ç§¿Ë	8568463	¼þ	812,925
202108	63079000	6301ÖÁ6307µÄÎ´ÁÐÃûÖÆ³ÉÆ·£¬°üÀ¨·þ×°²Ã¼ôÑù	338	ÑÇÃÀÄáÑÇ	10	Ò»°ãÃ³Ò×	8973	Ç§¿Ë	2581257	¼þ	203,602
202108	63079000	6301ÖÁ6307µÄÎ´ÁÐÃûÖÆ³ÉÆ·£¬°üÀ¨·þ×°²Ã¼ôÑù	339	°¢Èû°Ý½®	10	Ò»°ãÃ³Ò×	5193	Ç§¿Ë	875405	¼þ	189,488
202108	63079000	6301ÖÁ6307µÄÎ´ÁÐÃûÖÆ³ÉÆ·£¬°üÀ¨·þ×°²Ã¼ôÑù	340	°×¶íÂÞË¹	10	Ò»°ãÃ³Ò×	4446	Ç§¿Ë	551093	¼þ	348,718
202108	63079000	6301ÖÁ6307µÄÎ´ÁÐÃûÖÆ³ÉÆ·£¬°üÀ¨·þ×°²Ã¼ôÑù	343	Ä¦¶û¶àÍß	10	Ò»°ãÃ³Ò×	1660	Ç§¿Ë	229450	¼þ	141,308
202108	63079000	6301ÖÁ6307µÄÎ´ÁÐÃûÖÆ³ÉÆ·£¬°üÀ¨·þ×°²Ã¼ôÑù	344	¶íÂÞË¹Áª°î	10	Ò»°ãÃ³Ò×	872053	Ç§¿Ë	183755623	¼þ	50,793,214
202108	63079000	6301ÖÁ6307µÄÎ´ÁÐÃûÖÆ³ÉÆ·£¬°üÀ¨·þ×°²Ã¼ôÑù	347	ÎÚ¿ËÀ¼	10	Ò»°ãÃ³Ò×	174485	Ç§¿Ë	14846144	¼þ	4,496,616
202108	63079000	6301ÖÁ6307µÄÎ´ÁÐÃûÖÆ³ÉÆ·£¬°üÀ¨·þ×°²Ã¼ôÑù	350	Ë¹ÂåÎÄÄáÑÇ	10	Ò»°ãÃ³Ò×	346793	Ç§¿Ë	1567179	¼þ	10,432,118
202108	63079000	6301ÖÁ6307µÄÎ´ÁÐÃûÖÆ³ÉÆ·£¬°üÀ¨·þ×°²Ã¼ôÑù	351	¿ËÂÞµØÑÇ	10	Ò»°ãÃ³Ò×	79979	Ç§¿Ë	1412586	¼þ	2,572,645
202108	63079000	6301ÖÁ6307µÄÎ´ÁÐÃûÖÆ³ÉÆ·£¬°üÀ¨·þ×°²Ã¼ôÑù	352	½Ý¿Ë	10	Ò»°ãÃ³Ò×	135334	Ç§¿Ë	5108305	¼þ	5,043,139
202108	63079000	6301ÖÁ6307µÄÎ´ÁÐÃûÖÆ³ÉÆ·£¬°üÀ¨·þ×°²Ã¼ôÑù	353	Ë¹Âå·¥¿Ë	10	Ò»°ãÃ³Ò×	35704	Ç§¿Ë	1153259	¼þ	1,501,368
202108	63079000	6301ÖÁ6307µÄÎ´ÁÐÃûÖÆ³ÉÆ·£¬°üÀ¨·þ×°²Ã¼ôÑù	354	±±ÂíÆä¶Ù¹²ºÍ¹ú	10	Ò»°ãÃ³Ò×	7391	Ç§¿Ë	40588	¼þ	400,999
202108	63079000	6301ÖÁ6307µÄÎ´ÁÐÃûÖÆ³ÉÆ·£¬°üÀ¨·þ×°²Ã¼ôÑù	355	²¨ºÚ	10	Ò»°ãÃ³Ò×	1326	Ç§¿Ë	87632	¼þ	118,584
202108	63079000	6301ÖÁ6307µÄÎ´ÁÐÃûÖÆ³ÉÆ·£¬°üÀ¨·þ×°²Ã¼ôÑù	358	Èû¶ûÎ¬ÑÇ	10	Ò»°ãÃ³Ò×	19082	Ç§¿Ë	2382714	¼þ	697,370
202108	63079000	6301ÖÁ6307µÄÎ´ÁÐÃûÖÆ³ÉÆ·£¬°üÀ¨·þ×°²Ã¼ôÑù	359	ºÚÉ½	10	Ò»°ãÃ³Ò×	2040	Ç§¿Ë	22400	¼þ	199,727
202108	63079000	6301ÖÁ6307µÄÎ´ÁÐÃûÖÆ³ÉÆ·£¬°üÀ¨·þ×°²Ã¼ôÑù	402	°¢¸ùÍ¢	10	Ò»°ãÃ³Ò×	165319	Ç§¿Ë	29478640	¼þ	5,502,856
202108	63079000	6301ÖÁ6307µÄÎ´ÁÐÃûÖÆ³ÉÆ·£¬°üÀ¨·þ×°²Ã¼ôÑù	403	°¢Â³°Í	10	Ò»°ãÃ³Ò×	518	Ç§¿Ë	21152	¼þ	28,081
202108	63079000	6301ÖÁ6307µÄÎ´ÁÐÃûÖÆ³ÉÆ·£¬°üÀ¨·þ×°²Ã¼ôÑù	404	°Í¹þÂí	10	Ò»°ãÃ³Ò×	15	Ç§¿Ë	17	¼þ	14,945
202108	63079000	6301ÖÁ6307µÄÎ´ÁÐÃûÖÆ³ÉÆ·£¬°üÀ¨·þ×°²Ã¼ôÑù	405	°Í°Í¶àË¹	10	Ò»°ãÃ³Ò×	1372	Ç§¿Ë	332073	¼þ	82,520
202108	63079000	6301ÖÁ6307µÄÎ´ÁÐÃûÖÆ³ÉÆ·£¬°üÀ¨·þ×°²Ã¼ôÑù	406	²®Àû×È	10	Ò»°ãÃ³Ò×	1821	Ç§¿Ë	29000	¼þ	44,923
202108	63079000	6301ÖÁ6307µÄÎ´ÁÐÃûÖÆ³ÉÆ·£¬°üÀ¨·þ×°²Ã¼ôÑù	408	¶àÃñ×å²£ÀûÎ¬ÑÇ¹ú	10	Ò»°ãÃ³Ò×	1505	Ç§¿Ë	154154	¼þ	171,175
202108	63079000	6301ÖÁ6307µÄÎ´ÁÐÃûÖÆ³ÉÆ·£¬°üÀ¨·þ×°²Ã¼ôÑù	410	°ÍÎ÷	10	Ò»°ãÃ³Ò×	916550	Ç§¿Ë	178677038	¼þ	31,463,915
202108	63079000	6301ÖÁ6307µÄÎ´ÁÐÃûÖÆ³ÉÆ·£¬°üÀ¨·þ×°²Ã¼ôÑù	411	¿ªÂüÈºµº	10	Ò»°ãÃ³Ò×	21	Ç§¿Ë	93	¼þ	3,290
202108	63079000	6301ÖÁ6307µÄÎ´ÁÐÃûÖÆ³ÉÆ·£¬°üÀ¨·þ×°²Ã¼ôÑù	412	ÖÇÀû	10	Ò»°ãÃ³Ò×	1968547	Ç§¿Ë	300813971	¼þ	68,087,871
202108	63079000	6301ÖÁ6307µÄÎ´ÁÐÃûÖÆ³ÉÆ·£¬°üÀ¨·þ×°²Ã¼ôÑù	413	¸çÂ×±ÈÑÇ	10	Ò»°ãÃ³Ò×	386755	Ç§¿Ë	67973322	¼þ	11,046,174
202108	63079000	6301ÖÁ6307µÄÎ´ÁÐÃûÖÆ³ÉÆ·£¬°üÀ¨·þ×°²Ã¼ôÑù	414	¶àÃ×Äá¿Ë	10	Ò»°ãÃ³Ò×	11	Ç§¿Ë	4	¼þ	259
202108	63079000	6301ÖÁ6307µÄÎ´ÁÐÃûÖÆ³ÉÆ·£¬°üÀ¨·þ×°²Ã¼ôÑù	415	¸çË¹´ïÀè¼Ó	10	Ò»°ãÃ³Ò×	121332	Ç§¿Ë	22704118	¼þ	5,439,442
202108	63079000	6301ÖÁ6307µÄÎ´ÁÐÃûÖÆ³ÉÆ·£¬°üÀ¨·þ×°²Ã¼ôÑù	416	¹Å°Í	10	Ò»°ãÃ³Ò×	2721	Ç§¿Ë	523630	¼þ	71,640
202108	63079000	6301ÖÁ6307µÄÎ´ÁÐÃûÖÆ³ÉÆ·£¬°üÀ¨·þ×°²Ã¼ôÑù	417	¿âÀ°Ë÷µº	10	Ò»°ãÃ³Ò×	6	Ç§¿Ë	300	¼þ	583
202108	63079000	6301ÖÁ6307µÄÎ´ÁÐÃûÖÆ³ÉÆ·£¬°üÀ¨·þ×°²Ã¼ôÑù	418	¶àÃ×Äá¼Ó¹²ºÍ¹ú	10	Ò»°ãÃ³Ò×	72886	Ç§¿Ë	12374616	¼þ	2,215,423
202108	63079000	6301ÖÁ6307µÄÎ´ÁÐÃûÖÆ³ÉÆ·£¬°üÀ¨·þ×°²Ã¼ôÑù	419	¶ò¹Ï¶à¶û	10	Ò»°ãÃ³Ò×	221496	Ç§¿Ë	55246229	¼þ	7,290,081
202108	63079000	6301ÖÁ6307µÄÎ´ÁÐÃûÖÆ³ÉÆ·£¬°üÀ¨·þ×°²Ã¼ôÑù	422	¹ÏµÂÂÞÆÕ	10	Ò»°ãÃ³Ò×	357	Ç§¿Ë	952	¼þ	23,306
202108	63079000	6301ÖÁ6307µÄÎ´ÁÐÃûÖÆ³ÉÆ·£¬°üÀ¨·þ×°²Ã¼ôÑù	423	Î£µØÂíÀ­	10	Ò»°ãÃ³Ò×	325690	Ç§¿Ë	88323887	¼þ	6,754,746
202108	63079000	6301ÖÁ6307µÄÎ´ÁÐÃûÖÆ³ÉÆ·£¬°üÀ¨·þ×°²Ã¼ôÑù	424	¹çÑÇÄÇ	10	Ò»°ãÃ³Ò×	20605	Ç§¿Ë	4697680	¼þ	1,187,833
202108	63079000	6301ÖÁ6307µÄÎ´ÁÐÃûÖÆ³ÉÆ·£¬°üÀ¨·þ×°²Ã¼ôÑù	425	º£µØ	10	Ò»°ãÃ³Ò×	2814	Ç§¿Ë	135340	¼þ	240,063
202108	63079000	6301ÖÁ6307µÄÎ´ÁÐÃûÖÆ³ÉÆ·£¬°üÀ¨·þ×°²Ã¼ôÑù	426	ºé¶¼À­Ë¹	10	Ò»°ãÃ³Ò×	55364	Ç§¿Ë	14665535	¼þ	1,400,381
202108	63079000	6301ÖÁ6307µÄÎ´ÁÐÃûÖÆ³ÉÆ·£¬°üÀ¨·þ×°²Ã¼ôÑù	427	ÑÀÂò¼Ó	10	Ò»°ãÃ³Ò×	30544	Ç§¿Ë	8493513	¼þ	1,068,165
202108	63079000	6301ÖÁ6307µÄÎ´ÁÐÃûÖÆ³ÉÆ·£¬°üÀ¨·þ×°²Ã¼ôÑù	428	ÂíÌáÄá¿Ë	10	Ò»°ãÃ³Ò×	47	Ç§¿Ë	6000	¼þ	9,725
202108	63079000	6301ÖÁ6307µÄÎ´ÁÐÃûÖÆ³ÉÆ·£¬°üÀ¨·þ×°²Ã¼ôÑù	429	Ä«Î÷¸ç	10	Ò»°ãÃ³Ò×	4026555	Ç§¿Ë	916076884	¼þ	126,527,157
202108	63079000	6301ÖÁ6307µÄÎ´ÁÐÃûÖÆ³ÉÆ·£¬°üÀ¨·þ×°²Ã¼ôÑù	431	Äá¼ÓÀ­¹Ï	10	Ò»°ãÃ³Ò×	11929	Ç§¿Ë	3499680	¼þ	391,233
202108	63079000	6301ÖÁ6307µÄÎ´ÁÐÃûÖÆ³ÉÆ·£¬°üÀ¨·þ×°²Ã¼ôÑù	432	°ÍÄÃÂí	10	Ò»°ãÃ³Ò×	516053	Ç§¿Ë	147720681	¼þ	25,073,876
202108	63079000	6301ÖÁ6307µÄÎ´ÁÐÃûÖÆ³ÉÆ·£¬°üÀ¨·þ×°²Ã¼ôÑù	433	°ÍÀ­¹ç	10	Ò»°ãÃ³Ò×	5213	Ç§¿Ë	638125	¼þ	327,394
202108	63079000	6301ÖÁ6307µÄÎ´ÁÐÃûÖÆ³ÉÆ·£¬°üÀ¨·þ×°²Ã¼ôÑù	434	ÃØÂ³	10	Ò»°ãÃ³Ò×	694072	Ç§¿Ë	153625051	¼þ	19,075,977
202108	63079000	6301ÖÁ6307µÄÎ´ÁÐÃûÖÆ³ÉÆ·£¬°üÀ¨·þ×°²Ã¼ôÑù	435	²¨¶àÀè¸÷	10	Ò»°ãÃ³Ò×	48978	Ç§¿Ë	8669887	¼þ	1,399,360
202108	63079000	6301ÖÁ6307µÄÎ´ÁÐÃûÖÆ³ÉÆ·£¬°üÀ¨·þ×°²Ã¼ôÑù	437	Ê¥Â¬Î÷ÑÇ	10	Ò»°ãÃ³Ò×	78	Ç§¿Ë	22400	¼þ	4,622
202108	63079000	6301ÖÁ6307µÄÎ´ÁÐÃûÖÆ³ÉÆ·£¬°üÀ¨·þ×°²Ã¼ôÑù	440	Èø¶ûÍß¶à	10	Ò»°ãÃ³Ò×	263459	Ç§¿Ë	48813070	¼þ	10,843,536
202108	63079000	6301ÖÁ6307µÄÎ´ÁÐÃûÖÆ³ÉÆ·£¬°üÀ¨·þ×°²Ã¼ôÑù	441	ËÕÀïÄÏ	10	Ò»°ãÃ³Ò×	1547	Ç§¿Ë	523824	¼þ	110,763
202108	63079000	6301ÖÁ6307µÄÎ´ÁÐÃûÖÆ³ÉÆ·£¬°üÀ¨·þ×°²Ã¼ôÑù	442	ÌØÁ¢Äá´ïºÍ¶à°Í¸ç	10	Ò»°ãÃ³Ò×	29175	Ç§¿Ë	6286158	¼þ	1,395,728
202108	63079000	6301ÖÁ6307µÄÎ´ÁÐÃûÖÆ³ÉÆ·£¬°üÀ¨·þ×°²Ã¼ôÑù	443	ÌØ¿ËË¹ºÍ¿­¿ÆË¹Èºµº	10	Ò»°ãÃ³Ò×	816	Ç§¿Ë	70400	¼þ	83,906
202108	63079000	6301ÖÁ6307µÄÎ´ÁÐÃûÖÆ³ÉÆ·£¬°üÀ¨·þ×°²Ã¼ôÑù	444	ÎÚÀ­¹ç	10	Ò»°ãÃ³Ò×	101383	Ç§¿Ë	20280630	¼þ	2,588,347
202108	63079000	6301ÖÁ6307µÄÎ´ÁÐÃûÖÆ³ÉÆ·£¬°üÀ¨·þ×°²Ã¼ôÑù	445	Î¯ÄÚÈðÀ­	10	Ò»°ãÃ³Ò×	33815	Ç§¿Ë	5784287	¼þ	1,540,296
202108	63079000	6301ÖÁ6307µÄÎ´ÁÐÃûÖÆ³ÉÆ·£¬°üÀ¨·þ×°²Ã¼ôÑù	446	Ó¢ÊôÎ¬¶û¾©Èºµº	10	Ò»°ãÃ³Ò×	1	Ç§¿Ë	150	¼þ	97
202108	63079000	6301ÖÁ6307µÄÎ´ÁÐÃûÖÆ³ÉÆ·£¬°üÀ¨·þ×°²Ã¼ôÑù	499	À­¶¡ÃÀÖÞÆäËû¹ú¼Ò(µØÇø)	10	Ò»°ãÃ³Ò×	42	Ç§¿Ë	10125	¼þ	10,535
202108	63079000	6301ÖÁ6307µÄÎ´ÁÐÃûÖÆ³ÉÆ·£¬°üÀ¨·þ×°²Ã¼ôÑù	501	¼ÓÄÃ´ó	10	Ò»°ãÃ³Ò×	2240027	Ç§¿Ë	96234911	¼þ	93,566,278
202108	63079000	6301ÖÁ6307µÄÎ´ÁÐÃûÖÆ³ÉÆ·£¬°üÀ¨·þ×°²Ã¼ôÑù	502	ÃÀ¹ú	10	Ò»°ãÃ³Ò×	40743569	Ç§¿Ë	1811910218	¼þ	1,789,079,714
202108	63079000	6301ÖÁ6307µÄÎ´ÁÐÃûÖÆ³ÉÆ·£¬°üÀ¨·þ×°²Ã¼ôÑù	504	°ÙÄ½´ó	10	Ò»°ãÃ³Ò×	514	Ç§¿Ë	107166	¼þ	80,487
202108	63079000	6301ÖÁ6307µÄÎ´ÁÐÃûÖÆ³ÉÆ·£¬°üÀ¨·þ×°²Ã¼ôÑù	601	°Ä´óÀûÑÇ	10	Ò»°ãÃ³Ò×	3498692	Ç§¿Ë	294043056	¼þ	184,400,956
202108	63079000	6301ÖÁ6307µÄÎ´ÁÐÃûÖÆ³ÉÆ·£¬°üÀ¨·þ×°²Ã¼ôÑù	603	ì³¼Ã	10	Ò»°ãÃ³Ò×	9602	Ç§¿Ë	2398057	¼þ	517,572
202108	63079000	6301ÖÁ6307µÄÎ´ÁÐÃûÖÆ³ÉÆ·£¬°üÀ¨·þ×°²Ã¼ôÑù	607	ÐÂ¿¦Àï¶àÄáÑÇ	10	Ò»°ãÃ³Ò×	7384	Ç§¿Ë	836756	¼þ	660,918
202108	63079000	6301ÖÁ6307µÄÎ´ÁÐÃûÖÆ³ÉÆ·£¬°üÀ¨·þ×°²Ã¼ôÑù	608	ÍßÅ¬°¢Í¼	10	Ò»°ãÃ³Ò×	181	Ç§¿Ë	1668	¼þ	6,651
202108	63079000	6301ÖÁ6307µÄÎ´ÁÐÃûÖÆ³ÉÆ·£¬°üÀ¨·þ×°²Ã¼ôÑù	609	ÐÂÎ÷À¼	10	Ò»°ãÃ³Ò×	282050	Ç§¿Ë	8200105	¼þ	11,310,049
202108	63079000	6301ÖÁ6307µÄÎ´ÁÐÃûÖÆ³ÉÆ·£¬°üÀ¨·þ×°²Ã¼ôÑù	611	°Í²¼ÑÇÐÂ¼¸ÄÚÑÇ	10	Ò»°ãÃ³Ò×	10969	Ç§¿Ë	2106383	¼þ	536,713
202108	63079000	6301ÖÁ6307µÄÎ´ÁÐÃûÖÆ³ÉÆ·£¬°üÀ¨·þ×°²Ã¼ôÑù	623	·¨Êô²¨ÀûÄáÎ÷ÑÇ	10	Ò»°ãÃ³Ò×	2245	Ç§¿Ë	254157	¼þ	105,658
202108	63079000	6301ÖÁ6307µÄÎ´ÁÐÃûÖÆ³ÉÆ·£¬°üÀ¨·þ×°²Ã¼ôÑù	699	´óÑóÖÞÆäËû¹ú¼Ò(µØÇø)	10	Ò»°ãÃ³Ò×	3607	Ç§¿Ë	924130	¼þ	285,226
202109	63079000	6301ÖÁ6307µÄÎ´ÁÐÃûÖÆ³ÉÆ·£¬°üÀ¨·þ×°²Ã¼ôÑù	102	°ÍÁÖ	10	Ò»°ãÃ³Ò×	86145	Ç§¿Ë	10874856	¼þ	1,688,373
202109	63079000	6301ÖÁ6307µÄÎ´ÁÐÃûÖÆ³ÉÆ·£¬°üÀ¨·þ×°²Ã¼ôÑù	103	ÃÏ¼ÓÀ­¹ú	10	Ò»°ãÃ³Ò×	89295	Ç§¿Ë	20918199	¼þ	4,015,284
202109	63079000	6301ÖÁ6307µÄÎ´ÁÐÃûÖÆ³ÉÆ·£¬°üÀ¨·þ×°²Ã¼ôÑù	104	²»µ¤	10	Ò»°ãÃ³Ò×	2718	Ç§¿Ë	820000	¼þ	65,718
202109	63079000	6301ÖÁ6307µÄÎ´ÁÐÃûÖÆ³ÉÆ·£¬°üÀ¨·þ×°²Ã¼ôÑù	105	ÎÄÀ³	10	Ò»°ãÃ³Ò×	47437	Ç§¿Ë	11857718	¼þ	3,247,616
202109	63079000	6301ÖÁ6307µÄÎ´ÁÐÃûÖÆ³ÉÆ·£¬°üÀ¨·þ×°²Ã¼ôÑù	106	Ãåµé	10	Ò»°ãÃ³Ò×	1239139	Ç§¿Ë	358919686	¼þ	24,967,627
202109	63079000	6301ÖÁ6307µÄÎ´ÁÐÃûÖÆ³ÉÆ·£¬°üÀ¨·þ×°²Ã¼ôÑù	106	Ãåµé	11	¹ú¼Ò¼ä¡¢¹ú¼Ê×éÖ¯ÎÞ³¥Ô®ÖúºÍÔùËÍµÄÎï×Ê	3248	Ç§¿Ë	780800	¼þ	647,200
202109	63079000	6301ÖÁ6307µÄÎ´ÁÐÃûÖÆ³ÉÆ·£¬°üÀ¨·þ×°²Ã¼ôÑù	106	Ãåµé	12	ÆäËû¾èÔùÎï×Ê	9227	Ç§¿Ë	951729	¼þ	713,930
202109	63079000	6301ÖÁ6307µÄÎ´ÁÐÃûÖÆ³ÉÆ·£¬°üÀ¨·þ×°²Ã¼ôÑù	107	¼íÆÒÕ¯	10	Ò»°ãÃ³Ò×	332054	Ç§¿Ë	10538864	¼þ	15,169,361
202109	63079000	6301ÖÁ6307µÄÎ´ÁÐÃûÖÆ³ÉÆ·£¬°üÀ¨·þ×°²Ã¼ôÑù	107	¼íÆÒÕ¯	11	¹ú¼Ò¼ä¡¢¹ú¼Ê×éÖ¯ÎÞ³¥Ô®ÖúºÍÔùËÍµÄÎï×Ê	10857	Ç§¿Ë	1450000	¼þ	1,812,500
202109	63079000	6301ÖÁ6307µÄÎ´ÁÐÃûÖÆ³ÉÆ·£¬°üÀ¨·þ×°²Ã¼ôÑù	108	ÈûÆÖÂ·Ë¹	10	Ò»°ãÃ³Ò×	41339	Ç§¿Ë	8115078	¼þ	1,392,394
202109	63079000	6301ÖÁ6307µÄÎ´ÁÐÃûÖÆ³ÉÆ·£¬°üÀ¨·þ×°²Ã¼ôÑù	109	³¯ÏÊ	10	Ò»°ãÃ³Ò×	624	Ç§¿Ë	200000	¼þ	58,423
202109	63079000	6301ÖÁ6307µÄÎ´ÁÐÃûÖÆ³ÉÆ·£¬°üÀ¨·þ×°²Ã¼ôÑù	110	ÖÐ¹úÏã¸Û	10	Ò»°ãÃ³Ò×	235123	Ç§¿Ë	38255708	¼þ	17,482,626
202109	63079000	6301ÖÁ6307µÄÎ´ÁÐÃûÖÆ³ÉÆ·£¬°üÀ¨·þ×°²Ã¼ôÑù	111	Ó¡¶È	10	Ò»°ãÃ³Ò×	540500	Ç§¿Ë	20943995	¼þ	21,989,893
202109	63079000	6301ÖÁ6307µÄÎ´ÁÐÃûÖÆ³ÉÆ·£¬°üÀ¨·þ×°²Ã¼ôÑù	112	Ó¡¶ÈÄáÎ÷ÑÇ	10	Ò»°ãÃ³Ò×	3918179	Ç§¿Ë	1085294445	¼þ	224,084,815
202109	63079000	6301ÖÁ6307µÄÎ´ÁÐÃûÖÆ³ÉÆ·£¬°üÀ¨·þ×°²Ã¼ôÑù	112	Ó¡¶ÈÄáÎ÷ÑÇ	12	ÆäËû¾èÔùÎï×Ê	2350	Ç§¿Ë	600000	¼þ	90,328
202109	63079000	6301ÖÁ6307µÄÎ´ÁÐÃûÖÆ³ÉÆ·£¬°üÀ¨·þ×°²Ã¼ôÑù	113	ÒÁÀÊ	10	Ò»°ãÃ³Ò×	47437	Ç§¿Ë	8387281	¼þ	2,226,398
202109	63079000	6301ÖÁ6307µÄÎ´ÁÐÃûÖÆ³ÉÆ·£¬°üÀ¨·þ×°²Ã¼ôÑù	114	ÒÁÀ­¿Ë	10	Ò»°ãÃ³Ò×	151408	Ç§¿Ë	30896923	¼þ	7,182,681
202109	63079000	6301ÖÁ6307µÄÎ´ÁÐÃûÖÆ³ÉÆ·£¬°üÀ¨·þ×°²Ã¼ôÑù	115	ÒÔÉ«ÁÐ	10	Ò»°ãÃ³Ò×	887010	Ç§¿Ë	250533548	¼þ	33,092,690
202109	63079000	6301ÖÁ6307µÄÎ´ÁÐÃûÖÆ³ÉÆ·£¬°üÀ¨·þ×°²Ã¼ôÑù	116	ÈÕ±¾	10	Ò»°ãÃ³Ò×	9112374	Ç§¿Ë	1620309981	¼þ	477,852,645
202109	63079000	6301ÖÁ6307µÄÎ´ÁÐÃûÖÆ³ÉÆ·£¬°üÀ¨·þ×°²Ã¼ôÑù	117	Ô¼µ©	10	Ò»°ãÃ³Ò×	38117	Ç§¿Ë	8290708	¼þ	1,690,885
202109	63079000	6301ÖÁ6307µÄÎ´ÁÐÃûÖÆ³ÉÆ·£¬°üÀ¨·þ×°²Ã¼ôÑù	118	¿ÆÍþÌØ	10	Ò»°ãÃ³Ò×	74267	Ç§¿Ë	12013188	¼þ	2,832,471
202109	63079000	6301ÖÁ6307µÄÎ´ÁÐÃûÖÆ³ÉÆ·£¬°üÀ¨·þ×°²Ã¼ôÑù	119	ÀÏÎÎ	10	Ò»°ãÃ³Ò×	4820	Ç§¿Ë	128661	¼þ	115,602
202109	63079000	6301ÖÁ6307µÄÎ´ÁÐÃûÖÆ³ÉÆ·£¬°üÀ¨·þ×°²Ã¼ôÑù	119	ÀÏÎÎ	12	ÆäËû¾èÔùÎï×Ê	1677	Ç§¿Ë	267800	¼þ	233,320
202109	63079000	6301ÖÁ6307µÄÎ´ÁÐÃûÖÆ³ÉÆ·£¬°üÀ¨·þ×°²Ã¼ôÑù	120	Àè°ÍÄÛ	10	Ò»°ãÃ³Ò×	3512	Ç§¿Ë	511624	¼þ	354,344
202109	63079000	6301ÖÁ6307µÄÎ´ÁÐÃûÖÆ³ÉÆ·£¬°üÀ¨·þ×°²Ã¼ôÑù	121	ÖÐ¹ú°ÄÃÅ	10	Ò»°ãÃ³Ò×	6250	Ç§¿Ë	1378692	¼þ	271,452
202109	63079000	6301ÖÁ6307µÄÎ´ÁÐÃûÖÆ³ÉÆ·£¬°üÀ¨·þ×°²Ã¼ôÑù	122	ÂíÀ´Î÷ÑÇ	10	Ò»°ãÃ³Ò×	1938006	Ç§¿Ë	349530912	¼þ	125,763,974
202109	63079000	6301ÖÁ6307µÄÎ´ÁÐÃûÖÆ³ÉÆ·£¬°üÀ¨·þ×°²Ã¼ôÑù	123	Âí¶û´ú·ò	10	Ò»°ãÃ³Ò×	2386	Ç§¿Ë	269878	¼þ	155,082
202109	63079000	6301ÖÁ6307µÄÎ´ÁÐÃûÖÆ³ÉÆ·£¬°üÀ¨·þ×°²Ã¼ôÑù	124	ÃÉ¹Å	10	Ò»°ãÃ³Ò×	2403	Ç§¿Ë	293656	¼þ	108,928
202109	63079000	6301ÖÁ6307µÄÎ´ÁÐÃûÖÆ³ÉÆ·£¬°üÀ¨·þ×°²Ã¼ôÑù	124	ÃÉ¹Å	12	ÆäËû¾èÔùÎï×Ê	9677	Ç§¿Ë	2591000	¼þ	518,200
202109	63079000	6301ÖÁ6307µÄÎ´ÁÐÃûÖÆ³ÉÆ·£¬°üÀ¨·þ×°²Ã¼ôÑù	125	Äá²´¶ûÁª°îÃñÖ÷¹²ºÍ¹ú	10	Ò»°ãÃ³Ò×	29635	Ç§¿Ë	10905366	¼þ	2,686,418
202109	63079000	6301ÖÁ6307µÄÎ´ÁÐÃûÖÆ³ÉÆ·£¬°üÀ¨·þ×°²Ã¼ôÑù	125	Äá²´¶ûÁª°îÃñÖ÷¹²ºÍ¹ú	11	¹ú¼Ò¼ä¡¢¹ú¼Ê×éÖ¯ÎÞ³¥Ô®ÖúºÍÔùËÍµÄÎï×Ê	2070	Ç§¿Ë	580460	¼þ	453,180
202109	63079000	6301ÖÁ6307µÄÎ´ÁÐÃûÖÆ³ÉÆ·£¬°üÀ¨·þ×°²Ã¼ôÑù	126	°¢Âü	10	Ò»°ãÃ³Ò×	21672	Ç§¿Ë	3484470	¼þ	758,790
202109	63079000	6301ÖÁ6307µÄÎ´ÁÐÃûÖÆ³ÉÆ·£¬°üÀ¨·þ×°²Ã¼ôÑù	127	°Í»ùË¹Ì¹	10	Ò»°ãÃ³Ò×	131074	Ç§¿Ë	15806971	¼þ	3,642,981
202109	63079000	6301ÖÁ6307µÄÎ´ÁÐÃûÖÆ³ÉÆ·£¬°üÀ¨·þ×°²Ã¼ôÑù	127	°Í»ùË¹Ì¹	12	ÆäËû¾èÔùÎï×Ê	370	Ç§¿Ë	20000	¼þ	70,000
202109	63079000	6301ÖÁ6307µÄÎ´ÁÐÃûÖÆ³ÉÆ·£¬°üÀ¨·þ×°²Ã¼ôÑù	128	°ÍÀÕË¹Ì¹	10	Ò»°ãÃ³Ò×	952	Ç§¿Ë	205010	¼þ	37,927
202109	63079000	6301ÖÁ6307µÄÎ´ÁÐÃûÖÆ³ÉÆ·£¬°üÀ¨·þ×°²Ã¼ôÑù	129	·ÆÂÉ±ö	10	Ò»°ãÃ³Ò×	3202863	Ç§¿Ë	867666475	¼þ	123,023,767
202109	63079000	6301ÖÁ6307µÄÎ´ÁÐÃûÖÆ³ÉÆ·£¬°üÀ¨·þ×°²Ã¼ôÑù	130	¿¨Ëþ¶û	10	Ò»°ãÃ³Ò×	44319	Ç§¿Ë	8741370	¼þ	1,216,060
202109	63079000	6301ÖÁ6307µÄÎ´ÁÐÃûÖÆ³ÉÆ·£¬°üÀ¨·þ×°²Ã¼ôÑù	131	É³ÌØ°¢À­²®	10	Ò»°ãÃ³Ò×	712566	Ç§¿Ë	82527312	¼þ	21,773,673
202109	63079000	6301ÖÁ6307µÄÎ´ÁÐÃûÖÆ³ÉÆ·£¬°üÀ¨·þ×°²Ã¼ôÑù	132	ÐÂ¼ÓÆÂ	10	Ò»°ãÃ³Ò×	332217	Ç§¿Ë	67018566	¼þ	28,625,886
202109	63079000	6301ÖÁ6307µÄÎ´ÁÐÃûÖÆ³ÉÆ·£¬°üÀ¨·þ×°²Ã¼ôÑù	133	º«¹ú	10	Ò»°ãÃ³Ò×	1377084	Ç§¿Ë	212214018	¼þ	84,751,869
202109	63079000	6301ÖÁ6307µÄÎ´ÁÐÃûÖÆ³ÉÆ·£¬°üÀ¨·þ×°²Ã¼ôÑù	134	Ë¹ÀïÀ¼¿¨	10	Ò»°ãÃ³Ò×	23925	Ç§¿Ë	4119998	¼þ	3,206,771
202109	63079000	6301ÖÁ6307µÄÎ´ÁÐÃûÖÆ³ÉÆ·£¬°üÀ¨·þ×°²Ã¼ôÑù	136	Ì©¹ú	10	Ò»°ãÃ³Ò×	3259465	Ç§¿Ë	722590000	¼þ	154,389,346
202109	63079000	6301ÖÁ6307µÄÎ´ÁÐÃûÖÆ³ÉÆ·£¬°üÀ¨·þ×°²Ã¼ôÑù	137	ÍÁ¶úÆä	10	Ò»°ãÃ³Ò×	86214	Ç§¿Ë	14597878	¼þ	3,308,689
202109	63079000	6301ÖÁ6307µÄÎ´ÁÐÃûÖÆ³ÉÆ·£¬°üÀ¨·þ×°²Ã¼ôÑù	138	°¢ÁªÇõ	10	Ò»°ãÃ³Ò×	1431145	Ç§¿Ë	377676065	¼þ	70,121,879
202109	63079000	6301ÖÁ6307µÄÎ´ÁÐÃûÖÆ³ÉÆ·£¬°üÀ¨·þ×°²Ã¼ôÑù	139	Ò²ÃÅ	10	Ò»°ãÃ³Ò×	22515	Ç§¿Ë	250308	¼þ	1,542,597
202109	63079000	6301ÖÁ6307µÄÎ´ÁÐÃûÖÆ³ÉÆ·£¬°üÀ¨·þ×°²Ã¼ôÑù	141	Ô½ÄÏ	10	Ò»°ãÃ³Ò×	456862	Ç§¿Ë	37233541	¼þ	36,389,136
202109	63079000	6301ÖÁ6307µÄÎ´ÁÐÃûÖÆ³ÉÆ·£¬°üÀ¨·þ×°²Ã¼ôÑù	141	Ô½ÄÏ	12	ÆäËû¾èÔùÎï×Ê	525	Ç§¿Ë	125000	¼þ	47,500
202109	63079000	6301ÖÁ6307µÄÎ´ÁÐÃûÖÆ³ÉÆ·£¬°üÀ¨·þ×°²Ã¼ôÑù	143	ÖÐ¹úÌ¨Íå	10	Ò»°ãÃ³Ò×	361593	Ç§¿Ë	36722696	¼þ	17,671,108
202109	63079000	6301ÖÁ6307µÄÎ´ÁÐÃûÖÆ³ÉÆ·£¬°üÀ¨·þ×°²Ã¼ôÑù	144	¶«µÛãë	10	Ò»°ãÃ³Ò×	12018	Ç§¿Ë	2505940	¼þ	435,982
202109	63079000	6301ÖÁ6307µÄÎ´ÁÐÃûÖÆ³ÉÆ·£¬°üÀ¨·þ×°²Ã¼ôÑù	145	¹þÈø¿ËË¹Ì¹	10	Ò»°ãÃ³Ò×	39605	Ç§¿Ë	149807	¼þ	2,927,570
202109	63079000	6301ÖÁ6307µÄÎ´ÁÐÃûÖÆ³ÉÆ·£¬°üÀ¨·þ×°²Ã¼ôÑù	146	¼ª¶û¼ªË¹Ë¹Ì¹	10	Ò»°ãÃ³Ò×	158	Ç§¿Ë	300	¼þ	4,862
202109	63079000	6301ÖÁ6307µÄÎ´ÁÐÃûÖÆ³ÉÆ·£¬°üÀ¨·þ×°²Ã¼ôÑù	146	¼ª¶û¼ªË¹Ë¹Ì¹	11	¹ú¼Ò¼ä¡¢¹ú¼Ê×éÖ¯ÎÞ³¥Ô®ÖúºÍÔùËÍµÄÎï×Ê	9896	Ç§¿Ë	3100000	¼þ	1,740,400
202109	63079000	6301ÖÁ6307µÄÎ´ÁÐÃûÖÆ³ÉÆ·£¬°üÀ¨·þ×°²Ã¼ôÑù	147	Ëþ¼ª¿ËË¹Ì¹	10	Ò»°ãÃ³Ò×	11180	Ç§¿Ë	1848670	¼þ	3,228,848
202109	63079000	6301ÖÁ6307µÄÎ´ÁÐÃûÖÆ³ÉÆ·£¬°üÀ¨·þ×°²Ã¼ôÑù	148	ÍÁ¿âÂüË¹Ì¹	10	Ò»°ãÃ³Ò×	891	Ç§¿Ë	194200	¼þ	38,041
202109	63079000	6301ÖÁ6307µÄÎ´ÁÐÃûÖÆ³ÉÆ·£¬°üÀ¨·þ×°²Ã¼ôÑù	149	ÎÚ×È±ð¿ËË¹Ì¹	10	Ò»°ãÃ³Ò×	175	Ç§¿Ë	1770	¼þ	11,593
202109	63079000	6301ÖÁ6307µÄÎ´ÁÐÃûÖÆ³ÉÆ·£¬°üÀ¨·þ×°²Ã¼ôÑù	201	°¢¶û¼°ÀûÑÇ	10	Ò»°ãÃ³Ò×	14691	Ç§¿Ë	3611634	¼þ	351,434
202109	63079000	6301ÖÁ6307µÄÎ´ÁÐÃûÖÆ³ÉÆ·£¬°üÀ¨·þ×°²Ã¼ôÑù	202	°²¸çÀ­	10	Ò»°ãÃ³Ò×	155934	Ç§¿Ë	53781427	¼þ	5,050,406
202109	63079000	6301ÖÁ6307µÄÎ´ÁÐÃûÖÆ³ÉÆ·£¬°üÀ¨·þ×°²Ã¼ôÑù	203	±´Äþ	10	Ò»°ãÃ³Ò×	20838	Ç§¿Ë	937520	¼þ	770,904
202109	63079000	6301ÖÁ6307µÄÎ´ÁÐÃûÖÆ³ÉÆ·£¬°üÀ¨·þ×°²Ã¼ôÑù	204	²©´ÄÍßÄÉ	10	Ò»°ãÃ³Ò×	5830	Ç§¿Ë	1650000	¼þ	145,895
202109	63079000	6301ÖÁ6307µÄÎ´ÁÐÃûÖÆ³ÉÆ·£¬°üÀ¨·þ×°²Ã¼ôÑù	205	²¼Â¡µÏ	10	Ò»°ãÃ³Ò×	111	Ç§¿Ë	7027	¼þ	7,830
202109	63079000	6301ÖÁ6307µÄÎ´ÁÐÃûÖÆ³ÉÆ·£¬°üÀ¨·þ×°²Ã¼ôÑù	206	¿¦ÂóÂ¡	10	Ò»°ãÃ³Ò×	1798	Ç§¿Ë	94140	¼þ	85,701
202109	63079000	6301ÖÁ6307µÄÎ´ÁÐÃûÖÆ³ÉÆ·£¬°üÀ¨·þ×°²Ã¼ôÑù	213	¸Õ¹û(²¼)	10	Ò»°ãÃ³Ò×	315	Ç§¿Ë	90000	¼þ	9,639
202109	63079000	6301ÖÁ6307µÄÎ´ÁÐÃûÖÆ³ÉÆ·£¬°üÀ¨·þ×°²Ã¼ôÑù	214	¼ª²¼Ìá	10	Ò»°ãÃ³Ò×	6164	Ç§¿Ë	35600	¼þ	215,802
202109	63079000	6301ÖÁ6307µÄÎ´ÁÐÃûÖÆ³ÉÆ·£¬°üÀ¨·þ×°²Ã¼ôÑù	215	°£¼°	10	Ò»°ãÃ³Ò×	150471	Ç§¿Ë	1920455	¼þ	7,646,572
202109	63079000	6301ÖÁ6307µÄÎ´ÁÐÃûÖÆ³ÉÆ·£¬°üÀ¨·þ×°²Ã¼ôÑù	217	°£Èû¶í±ÈÑÇ	10	Ò»°ãÃ³Ò×	9770	Ç§¿Ë	2049960	¼þ	1,159,793
202109	63079000	6301ÖÁ6307µÄÎ´ÁÐÃûÖÆ³ÉÆ·£¬°üÀ¨·þ×°²Ã¼ôÑù	218	¼ÓÅî	10	Ò»°ãÃ³Ò×	3073	Ç§¿Ë	357450	¼þ	98,968
202109	63079000	6301ÖÁ6307µÄÎ´ÁÐÃûÖÆ³ÉÆ·£¬°üÀ¨·þ×°²Ã¼ôÑù	219	¸Ô±ÈÑÇ	10	Ò»°ãÃ³Ò×	3682	Ç§¿Ë	1030000	¼þ	100,213
202109	63079000	6301ÖÁ6307µÄÎ´ÁÐÃûÖÆ³ÉÆ·£¬°üÀ¨·þ×°²Ã¼ôÑù	220	¼ÓÄÉ	10	Ò»°ãÃ³Ò×	174861	Ç§¿Ë	41933873	¼þ	6,066,347
202109	63079000	6301ÖÁ6307µÄÎ´ÁÐÃûÖÆ³ÉÆ·£¬°üÀ¨·þ×°²Ã¼ôÑù	221	¼¸ÄÚÑÇ	10	Ò»°ãÃ³Ò×	12239	Ç§¿Ë	3240724	¼þ	361,450
202109	63079000	6301ÖÁ6307µÄÎ´ÁÐÃûÖÆ³ÉÆ·£¬°üÀ¨·þ×°²Ã¼ôÑù	222	¼¸ÄÚÑÇ±ÈÉÜ	10	Ò»°ãÃ³Ò×	58	Ç§¿Ë	4000	¼þ	7,140
202109	63079000	6301ÖÁ6307µÄÎ´ÁÐÃûÖÆ³ÉÆ·£¬°üÀ¨·þ×°²Ã¼ôÑù	223	¿ÆÌØµÏÍß	10	Ò»°ãÃ³Ò×	7788	Ç§¿Ë	1020418	¼þ	798,989
202109	63079000	6301ÖÁ6307µÄÎ´ÁÐÃûÖÆ³ÉÆ·£¬°üÀ¨·þ×°²Ã¼ôÑù	224	¿ÏÄáÑÇ	10	Ò»°ãÃ³Ò×	182704	Ç§¿Ë	50404276	¼þ	7,793,904
202109	63079000	6301ÖÁ6307µÄÎ´ÁÐÃûÖÆ³ÉÆ·£¬°üÀ¨·þ×°²Ã¼ôÑù	225	Àû±ÈÀïÑÇ	10	Ò»°ãÃ³Ò×	11851	Ç§¿Ë	226955	¼þ	756,463
202109	63079000	6301ÖÁ6307µÄÎ´ÁÐÃûÖÆ³ÉÆ·£¬°üÀ¨·þ×°²Ã¼ôÑù	226	Àû±ÈÑÇ	10	Ò»°ãÃ³Ò×	60866	Ç§¿Ë	15825765	¼þ	1,935,121
202109	63079000	6301ÖÁ6307µÄÎ´ÁÐÃûÖÆ³ÉÆ·£¬°üÀ¨·þ×°²Ã¼ôÑù	227	Âí´ï¼ÓË¹¼Ó	10	Ò»°ãÃ³Ò×	1526	Ç§¿Ë	380602	¼þ	150,116
202109	63079000	6301ÖÁ6307µÄÎ´ÁÐÃûÖÆ³ÉÆ·£¬°üÀ¨·þ×°²Ã¼ôÑù	228	ÂíÀ­Î¬	10	Ò»°ãÃ³Ò×	2560	Ç§¿Ë	642960	¼þ	186,665
202109	63079000	6301ÖÁ6307µÄÎ´ÁÐÃûÖÆ³ÉÆ·£¬°üÀ¨·þ×°²Ã¼ôÑù	229	ÂíÀï	10	Ò»°ãÃ³Ò×	8582	Ç§¿Ë	1051330	¼þ	977,583
202109	63079000	6301ÖÁ6307µÄÎ´ÁÐÃûÖÆ³ÉÆ·£¬°üÀ¨·þ×°²Ã¼ôÑù	230	Ã«ÀïËþÄáÑÇ	10	Ò»°ãÃ³Ò×	3	Ç§¿Ë	6	¼þ	155
202109	63079000	6301ÖÁ6307µÄÎ´ÁÐÃûÖÆ³ÉÆ·£¬°üÀ¨·þ×°²Ã¼ôÑù	231	Ã«ÀïÇóË¹	10	Ò»°ãÃ³Ò×	16424	Ç§¿Ë	5405110	¼þ	845,648
202109	63079000	6301ÖÁ6307µÄÎ´ÁÐÃûÖÆ³ÉÆ·£¬°üÀ¨·þ×°²Ã¼ôÑù	232	Ä¦Âå¸ç	10	Ò»°ãÃ³Ò×	47497	Ç§¿Ë	1828548	¼þ	1,781,779
202109	63079000	6301ÖÁ6307µÄÎ´ÁÐÃûÖÆ³ÉÆ·£¬°üÀ¨·þ×°²Ã¼ôÑù	233	ÄªÉ£±È¿Ë	10	Ò»°ãÃ³Ò×	11322	Ç§¿Ë	2264710	¼þ	868,828
202109	63079000	6301ÖÁ6307µÄÎ´ÁÐÃûÖÆ³ÉÆ·£¬°üÀ¨·þ×°²Ã¼ôÑù	234	ÄÉÃ×±ÈÑÇ	10	Ò»°ãÃ³Ò×	9738	Ç§¿Ë	3110784	¼þ	1,703,921
202109	63079000	6301ÖÁ6307µÄÎ´ÁÐÃûÖÆ³ÉÆ·£¬°üÀ¨·þ×°²Ã¼ôÑù	236	ÄáÈÕÀûÑÇ	10	Ò»°ãÃ³Ò×	235416	Ç§¿Ë	24121354	¼þ	5,536,329
202109	63079000	6301ÖÁ6307µÄÎ´ÁÐÃûÖÆ³ÉÆ·£¬°üÀ¨·þ×°²Ã¼ôÑù	237	ÁôÄáÍô	10	Ò»°ãÃ³Ò×	19654	Ç§¿Ë	3830888	¼þ	1,227,736
202109	63079000	6301ÖÁ6307µÄÎ´ÁÐÃûÖÆ³ÉÆ·£¬°üÀ¨·þ×°²Ã¼ôÑù	238	Â¬Íú´ï	10	Ò»°ãÃ³Ò×	2136	Ç§¿Ë	286328	¼þ	137,784
202109	63079000	6301ÖÁ6307µÄÎ´ÁÐÃûÖÆ³ÉÆ·£¬°üÀ¨·þ×°²Ã¼ôÑù	239	Ê¥¶àÃÀºÍÆÕÁÖÎ÷±È	10	Ò»°ãÃ³Ò×	70	Ç§¿Ë	10000	¼þ	2,204
202109	63079000	6301ÖÁ6307µÄÎ´ÁÐÃûÖÆ³ÉÆ·£¬°üÀ¨·þ×°²Ã¼ôÑù	240	ÈûÄÚ¼Ó¶û	10	Ò»°ãÃ³Ò×	10155	Ç§¿Ë	2239940	¼þ	324,412
202109	63079000	6301ÖÁ6307µÄÎ´ÁÐÃûÖÆ³ÉÆ·£¬°üÀ¨·þ×°²Ã¼ôÑù	241	ÈûÉà¶û	10	Ò»°ãÃ³Ò×	53	Ç§¿Ë	7920	¼þ	7,576
202109	63079000	6301ÖÁ6307µÄÎ´ÁÐÃûÖÆ³ÉÆ·£¬°üÀ¨·þ×°²Ã¼ôÑù	242	ÈûÀ­Àû°º	10	Ò»°ãÃ³Ò×	539	Ç§¿Ë	70000	¼þ	31,808
202109	63079000	6301ÖÁ6307µÄÎ´ÁÐÃûÖÆ³ÉÆ·£¬°üÀ¨·þ×°²Ã¼ôÑù	243	Ë÷ÂíÀï	10	Ò»°ãÃ³Ò×	535	Ç§¿Ë	101216	¼þ	21,759
202109	63079000	6301ÖÁ6307µÄÎ´ÁÐÃûÖÆ³ÉÆ·£¬°üÀ¨·þ×°²Ã¼ôÑù	244	ÄÏ·Ç	10	Ò»°ãÃ³Ò×	797315	Ç§¿Ë	196894214	¼þ	30,739,206
202109	63079000	6301ÖÁ6307µÄÎ´ÁÐÃûÖÆ³ÉÆ·£¬°üÀ¨·þ×°²Ã¼ôÑù	246	ËÕµ¤	10	Ò»°ãÃ³Ò×	27238	Ç§¿Ë	41360	¼þ	1,249,459
202109	63079000	6301ÖÁ6307µÄÎ´ÁÐÃûÖÆ³ÉÆ·£¬°üÀ¨·þ×°²Ã¼ôÑù	247	Ì¹É£ÄáÑÇ	10	Ò»°ãÃ³Ò×	6905	Ç§¿Ë	1173320	¼þ	494,517
202109	63079000	6301ÖÁ6307µÄÎ´ÁÐÃûÖÆ³ÉÆ·£¬°üÀ¨·þ×°²Ã¼ôÑù	248	¶à¸ç	10	Ò»°ãÃ³Ò×	29942	Ç§¿Ë	9003760	¼þ	2,656,606
202109	63079000	6301ÖÁ6307µÄÎ´ÁÐÃûÖÆ³ÉÆ·£¬°üÀ¨·þ×°²Ã¼ôÑù	249	Í»ÄáË¹	10	Ò»°ãÃ³Ò×	12682	Ç§¿Ë	3661226	¼þ	1,129,714
202109	63079000	6301ÖÁ6307µÄÎ´ÁÐÃûÖÆ³ÉÆ·£¬°üÀ¨·þ×°²Ã¼ôÑù	250	ÎÚ¸É´ï	10	Ò»°ãÃ³Ò×	5549	Ç§¿Ë	1321580	¼þ	259,381
202109	63079000	6301ÖÁ6307µÄÎ´ÁÐÃûÖÆ³ÉÆ·£¬°üÀ¨·þ×°²Ã¼ôÑù	251	²¼»ùÄÉ·¨Ë÷	10	Ò»°ãÃ³Ò×	80	Ç§¿Ë	9000	¼þ	13,457
202109	63079000	6301ÖÁ6307µÄÎ´ÁÐÃûÖÆ³ÉÆ·£¬°üÀ¨·þ×°²Ã¼ôÑù	252	¸Õ¹û(½ð)	10	Ò»°ãÃ³Ò×	4943	Ç§¿Ë	762852	¼þ	573,339
202109	63079000	6301ÖÁ6307µÄÎ´ÁÐÃûÖÆ³ÉÆ·£¬°üÀ¨·þ×°²Ã¼ôÑù	253	ÔÞ±ÈÑÇ	10	Ò»°ãÃ³Ò×	31173	Ç§¿Ë	6587315	¼þ	1,973,329
202109	63079000	6301ÖÁ6307µÄÎ´ÁÐÃûÖÆ³ÉÆ·£¬°üÀ¨·þ×°²Ã¼ôÑù	254	½ò°Í²¼Î¤	10	Ò»°ãÃ³Ò×	98079	Ç§¿Ë	23549360	¼þ	4,195,103
202109	63079000	6301ÖÁ6307µÄÎ´ÁÐÃûÖÆ³ÉÆ·£¬°üÀ¨·þ×°²Ã¼ôÑù	260	ÄÏËÕµ¤¹²ºÍ¹ú	10	Ò»°ãÃ³Ò×	1612	Ç§¿Ë	100420	¼þ	36,790
202109	63079000	6301ÖÁ6307µÄÎ´ÁÐÃûÖÆ³ÉÆ·£¬°üÀ¨·þ×°²Ã¼ôÑù	301	±ÈÀûÊ±	10	Ò»°ãÃ³Ò×	1108556	Ç§¿Ë	64186693	¼þ	47,182,965
202109	63079000	6301ÖÁ6307µÄÎ´ÁÐÃûÖÆ³ÉÆ·£¬°üÀ¨·þ×°²Ã¼ôÑù	302	µ¤Âó	10	Ò»°ãÃ³Ò×	278533	Ç§¿Ë	13122223	¼þ	13,357,507
202109	63079000	6301ÖÁ6307µÄÎ´ÁÐÃûÖÆ³ÉÆ·£¬°üÀ¨·þ×°²Ã¼ôÑù	303	Ó¢¹ú	10	Ò»°ãÃ³Ò×	3904653	Ç§¿Ë	97524315	¼þ	213,418,159
202109	63079000	6301ÖÁ6307µÄÎ´ÁÐÃûÖÆ³ÉÆ·£¬°üÀ¨·þ×°²Ã¼ôÑù	304	µÂ¹ú	10	Ò»°ãÃ³Ò×	4603967	Ç§¿Ë	243622015	¼þ	216,121,606
202109	63079000	6301ÖÁ6307µÄÎ´ÁÐÃûÖÆ³ÉÆ·£¬°üÀ¨·þ×°²Ã¼ôÑù	305	·¨¹ú	10	Ò»°ãÃ³Ò×	2578780	Ç§¿Ë	312820563	¼þ	91,784,883
202109	63079000	6301ÖÁ6307µÄÎ´ÁÐÃûÖÆ³ÉÆ·£¬°üÀ¨·þ×°²Ã¼ôÑù	306	°®¶ûÀ¼	10	Ò»°ãÃ³Ò×	152954	Ç§¿Ë	26943360	¼þ	7,469,118
202109	63079000	6301ÖÁ6307µÄÎ´ÁÐÃûÖÆ³ÉÆ·£¬°üÀ¨·þ×°²Ã¼ôÑù	307	Òâ´óÀû	10	Ò»°ãÃ³Ò×	1081466	Ç§¿Ë	100937945	¼þ	135,418,336
202109	63079000	6301ÖÁ6307µÄÎ´ÁÐÃûÖÆ³ÉÆ·£¬°üÀ¨·þ×°²Ã¼ôÑù	308	Â¬É­±¤	10	Ò»°ãÃ³Ò×	27300	Ç§¿Ë	46080	¼þ	453,674
202109	63079000	6301ÖÁ6307µÄÎ´ÁÐÃûÖÆ³ÉÆ·£¬°üÀ¨·þ×°²Ã¼ôÑù	309	ºÉÀ¼	10	Ò»°ãÃ³Ò×	4229269	Ç§¿Ë	140449081	¼þ	155,006,793
202109	63079000	6301ÖÁ6307µÄÎ´ÁÐÃûÖÆ³ÉÆ·£¬°üÀ¨·þ×°²Ã¼ôÑù	310	Ï£À°	10	Ò»°ãÃ³Ò×	240487	Ç§¿Ë	32515456	¼þ	17,278,551
202109	63079000	6301ÖÁ6307µÄÎ´ÁÐÃûÖÆ³ÉÆ·£¬°üÀ¨·þ×°²Ã¼ôÑù	311	ÆÏÌÑÑÀ	10	Ò»°ãÃ³Ò×	133642	Ç§¿Ë	21024563	¼þ	3,627,444
202109	63079000	6301ÖÁ6307µÄÎ´ÁÐÃûÖÆ³ÉÆ·£¬°üÀ¨·þ×°²Ã¼ôÑù	312	Î÷°àÑÀ	10	Ò»°ãÃ³Ò×	1054952	Ç§¿Ë	135209399	¼þ	54,108,812
202109	63079000	6301ÖÁ6307µÄÎ´ÁÐÃûÖÆ³ÉÆ·£¬°üÀ¨·þ×°²Ã¼ôÑù	313	°¢¶û°ÍÄáÑÇ	10	Ò»°ãÃ³Ò×	21728	Ç§¿Ë	6687130	¼þ	438,005
202109	63079000	6301ÖÁ6307µÄÎ´ÁÐÃûÖÆ³ÉÆ·£¬°üÀ¨·þ×°²Ã¼ôÑù	315	°ÂµØÀû	10	Ò»°ãÃ³Ò×	119871	Ç§¿Ë	6585746	¼þ	8,376,518
202109	63079000	6301ÖÁ6307µÄÎ´ÁÐÃûÖÆ³ÉÆ·£¬°üÀ¨·þ×°²Ã¼ôÑù	316	±£¼ÓÀûÑÇ	10	Ò»°ãÃ³Ò×	102164	Ç§¿Ë	3183610	¼þ	1,632,809
202109	63079000	6301ÖÁ6307µÄÎ´ÁÐÃûÖÆ³ÉÆ·£¬°üÀ¨·þ×°²Ã¼ôÑù	318	·ÒÀ¼	10	Ò»°ãÃ³Ò×	277781	Ç§¿Ë	40478939	¼þ	14,265,366
202109	63079000	6301ÖÁ6307µÄÎ´ÁÐÃûÖÆ³ÉÆ·£¬°üÀ¨·þ×°²Ã¼ôÑù	321	ÐÙÑÀÀû	10	Ò»°ãÃ³Ò×	95481	Ç§¿Ë	1341465	¼þ	6,037,121
202109	63079000	6301ÖÁ6307µÄÎ´ÁÐÃûÖÆ³ÉÆ·£¬°üÀ¨·þ×°²Ã¼ôÑù	322	±ùµº	10	Ò»°ãÃ³Ò×	165	Ç§¿Ë	12850	¼þ	35,983
202109	63079000	6301ÖÁ6307µÄÎ´ÁÐÃûÖÆ³ÉÆ·£¬°üÀ¨·þ×°²Ã¼ôÑù	323	ÁÐÖ§¶ØÊ¿µÇ	10	Ò»°ãÃ³Ò×	32	Ç§¿Ë	400	¼þ	5,738
202109	63079000	6301ÖÁ6307µÄÎ´ÁÐÃûÖÆ³ÉÆ·£¬°üÀ¨·þ×°²Ã¼ôÑù	324	Âí¶úËû	10	Ò»°ãÃ³Ò×	39736	Ç§¿Ë	7915369	¼þ	1,525,814
202109	63079000	6301ÖÁ6307µÄÎ´ÁÐÃûÖÆ³ÉÆ·£¬°üÀ¨·þ×°²Ã¼ôÑù	326	Å²Íþ	10	Ò»°ãÃ³Ò×	156060	Ç§¿Ë	3271103	¼þ	4,823,536
202109	63079000	6301ÖÁ6307µÄÎ´ÁÐÃûÖÆ³ÉÆ·£¬°üÀ¨·þ×°²Ã¼ôÑù	327	²¨À¼	10	Ò»°ãÃ³Ò×	1060519	Ç§¿Ë	70141225	¼þ	35,725,811
202109	63079000	6301ÖÁ6307µÄÎ´ÁÐÃûÖÆ³ÉÆ·£¬°üÀ¨·þ×°²Ã¼ôÑù	328	ÂÞÂíÄáÑÇ	10	Ò»°ãÃ³Ò×	107603	Ç§¿Ë	12865850	¼þ	3,610,531
202109	63079000	6301ÖÁ6307µÄÎ´ÁÐÃûÖÆ³ÉÆ·£¬°üÀ¨·þ×°²Ã¼ôÑù	330	Èðµä	10	Ò»°ãÃ³Ò×	577670	Ç§¿Ë	5374133	¼þ	23,328,458
202109	63079000	6301ÖÁ6307µÄÎ´ÁÐÃûÖÆ³ÉÆ·£¬°üÀ¨·þ×°²Ã¼ôÑù	331	ÈðÊ¿	10	Ò»°ãÃ³Ò×	180530	Ç§¿Ë	21295704	¼þ	7,596,197
202109	63079000	6301ÖÁ6307µÄÎ´ÁÐÃûÖÆ³ÉÆ·£¬°üÀ¨·þ×°²Ã¼ôÑù	334	°®É³ÄáÑÇ	10	Ò»°ãÃ³Ò×	5935	Ç§¿Ë	19944	¼þ	157,729
202109	63079000	6301ÖÁ6307µÄÎ´ÁÐÃûÖÆ³ÉÆ·£¬°üÀ¨·þ×°²Ã¼ôÑù	335	À­ÍÑÎ¬ÑÇ	10	Ò»°ãÃ³Ò×	23031	Ç§¿Ë	1050788	¼þ	797,508
202109	63079000	6301ÖÁ6307µÄÎ´ÁÐÃûÖÆ³ÉÆ·£¬°üÀ¨·þ×°²Ã¼ôÑù	336	Á¢ÌÕÍð	10	Ò»°ãÃ³Ò×	114197	Ç§¿Ë	10146105	¼þ	3,247,835
202109	63079000	6301ÖÁ6307µÄÎ´ÁÐÃûÖÆ³ÉÆ·£¬°üÀ¨·þ×°²Ã¼ôÑù	337	¸ñÂ³¼ªÑÇ	10	Ò»°ãÃ³Ò×	60077	Ç§¿Ë	14448304	¼þ	1,649,494
202109	63079000	6301ÖÁ6307µÄÎ´ÁÐÃûÖÆ³ÉÆ·£¬°üÀ¨·þ×°²Ã¼ôÑù	338	ÑÇÃÀÄáÑÇ	10	Ò»°ãÃ³Ò×	407	Ç§¿Ë	70334	¼þ	21,765
202109	63079000	6301ÖÁ6307µÄÎ´ÁÐÃûÖÆ³ÉÆ·£¬°üÀ¨·þ×°²Ã¼ôÑù	339	°¢Èû°Ý½®	10	Ò»°ãÃ³Ò×	28099	Ç§¿Ë	6920385	¼þ	586,785
202109	63079000	6301ÖÁ6307µÄÎ´ÁÐÃûÖÆ³ÉÆ·£¬°üÀ¨·þ×°²Ã¼ôÑù	340	°×¶íÂÞË¹	10	Ò»°ãÃ³Ò×	2494	Ç§¿Ë	107498	¼þ	184,667
202109	63079000	6301ÖÁ6307µÄÎ´ÁÐÃûÖÆ³ÉÆ·£¬°üÀ¨·þ×°²Ã¼ôÑù	340	°×¶íÂÞË¹	11	¹ú¼Ò¼ä¡¢¹ú¼Ê×éÖ¯ÎÞ³¥Ô®ÖúºÍÔùËÍµÄÎï×Ê	15	Ç§¿Ë	12	¼þ	5,430
202109	63079000	6301ÖÁ6307µÄÎ´ÁÐÃûÖÆ³ÉÆ·£¬°üÀ¨·þ×°²Ã¼ôÑù	343	Ä¦¶û¶àÍß	10	Ò»°ãÃ³Ò×	742	Ç§¿Ë	846	¼þ	19,809
202109	63079000	6301ÖÁ6307µÄÎ´ÁÐÃûÖÆ³ÉÆ·£¬°üÀ¨·þ×°²Ã¼ôÑù	344	¶íÂÞË¹Áª°î	10	Ò»°ãÃ³Ò×	952951	Ç§¿Ë	186278512	¼þ	48,872,068
202109	63079000	6301ÖÁ6307µÄÎ´ÁÐÃûÖÆ³ÉÆ·£¬°üÀ¨·þ×°²Ã¼ôÑù	347	ÎÚ¿ËÀ¼	10	Ò»°ãÃ³Ò×	160442	Ç§¿Ë	36578125	¼þ	5,128,668
202109	63079000	6301ÖÁ6307µÄÎ´ÁÐÃûÖÆ³ÉÆ·£¬°üÀ¨·þ×°²Ã¼ôÑù	350	Ë¹ÂåÎÄÄáÑÇ	10	Ò»°ãÃ³Ò×	211664	Ç§¿Ë	5587796	¼þ	6,914,098
202109	63079000	6301ÖÁ6307µÄÎ´ÁÐÃûÖÆ³ÉÆ·£¬°üÀ¨·þ×°²Ã¼ôÑù	351	¿ËÂÞµØÑÇ	10	Ò»°ãÃ³Ò×	21045	Ç§¿Ë	3912416	¼þ	749,139
202109	63079000	6301ÖÁ6307µÄÎ´ÁÐÃûÖÆ³ÉÆ·£¬°üÀ¨·þ×°²Ã¼ôÑù	352	½Ý¿Ë	10	Ò»°ãÃ³Ò×	129324	Ç§¿Ë	5412278	¼þ	6,504,639
202109	63079000	6301ÖÁ6307µÄÎ´ÁÐÃûÖÆ³ÉÆ·£¬°üÀ¨·þ×°²Ã¼ôÑù	353	Ë¹Âå·¥¿Ë	10	Ò»°ãÃ³Ò×	43840	Ç§¿Ë	1102417	¼þ	1,969,111
202109	63079000	6301ÖÁ6307µÄÎ´ÁÐÃûÖÆ³ÉÆ·£¬°üÀ¨·þ×°²Ã¼ôÑù	354	±±ÂíÆä¶Ù¹²ºÍ¹ú	10	Ò»°ãÃ³Ò×	12568	Ç§¿Ë	907140	¼þ	769,082
202109	63079000	6301ÖÁ6307µÄÎ´ÁÐÃûÖÆ³ÉÆ·£¬°üÀ¨·þ×°²Ã¼ôÑù	355	²¨ºÚ	10	Ò»°ãÃ³Ò×	87	Ç§¿Ë	10800	¼þ	16,474
202109	63079000	6301ÖÁ6307µÄÎ´ÁÐÃûÖÆ³ÉÆ·£¬°üÀ¨·þ×°²Ã¼ôÑù	358	Èû¶ûÎ¬ÑÇ	10	Ò»°ãÃ³Ò×	65627	Ç§¿Ë	14097741	¼þ	1,557,513
202109	63079000	6301ÖÁ6307µÄÎ´ÁÐÃûÖÆ³ÉÆ·£¬°üÀ¨·þ×°²Ã¼ôÑù	401	°²Ìá¹ÏºÍ°Í²¼´ï	10	Ò»°ãÃ³Ò×	407	Ç§¿Ë	41000	¼þ	13,108
202109	63079000	6301ÖÁ6307µÄÎ´ÁÐÃûÖÆ³ÉÆ·£¬°üÀ¨·þ×°²Ã¼ôÑù	402	°¢¸ùÍ¢	10	Ò»°ãÃ³Ò×	89155	Ç§¿Ë	18423078	¼þ	3,762,420
202109	63079000	6301ÖÁ6307µÄÎ´ÁÐÃûÖÆ³ÉÆ·£¬°üÀ¨·þ×°²Ã¼ôÑù	404	°Í¹þÂí	10	Ò»°ãÃ³Ò×	126	Ç§¿Ë	31800	¼þ	9,911
202109	63079000	6301ÖÁ6307µÄÎ´ÁÐÃûÖÆ³ÉÆ·£¬°üÀ¨·þ×°²Ã¼ôÑù	405	°Í°Í¶àË¹	10	Ò»°ãÃ³Ò×	8270	Ç§¿Ë	1791100	¼þ	248,779
202109	63079000	6301ÖÁ6307µÄÎ´ÁÐÃûÖÆ³ÉÆ·£¬°üÀ¨·þ×°²Ã¼ôÑù	408	¶àÃñ×å²£ÀûÎ¬ÑÇ¹ú	10	Ò»°ãÃ³Ò×	11050	Ç§¿Ë	2746273	¼þ	394,418
202109	63079000	6301ÖÁ6307µÄÎ´ÁÐÃûÖÆ³ÉÆ·£¬°üÀ¨·þ×°²Ã¼ôÑù	410	°ÍÎ÷	10	Ò»°ãÃ³Ò×	833781	Ç§¿Ë	183431455	¼þ	28,156,304
202109	63079000	6301ÖÁ6307µÄÎ´ÁÐÃûÖÆ³ÉÆ·£¬°üÀ¨·þ×°²Ã¼ôÑù	411	¿ªÂüÈºµº	10	Ò»°ãÃ³Ò×	10	Ç§¿Ë	650	¼þ	8,438
202109	63079000	6301ÖÁ6307µÄÎ´ÁÐÃûÖÆ³ÉÆ·£¬°üÀ¨·þ×°²Ã¼ôÑù	412	ÖÇÀû	10	Ò»°ãÃ³Ò×	1683958	Ç§¿Ë	261052568	¼þ	68,246,082
202109	63079000	6301ÖÁ6307µÄÎ´ÁÐÃûÖÆ³ÉÆ·£¬°üÀ¨·þ×°²Ã¼ôÑù	413	¸çÂ×±ÈÑÇ	10	Ò»°ãÃ³Ò×	277896	Ç§¿Ë	61150025	¼þ	9,881,017
202109	63079000	6301ÖÁ6307µÄÎ´ÁÐÃûÖÆ³ÉÆ·£¬°üÀ¨·þ×°²Ã¼ôÑù	415	¸çË¹´ïÀè¼Ó	10	Ò»°ãÃ³Ò×	159775	Ç§¿Ë	36748077	¼þ	5,308,506
202109	63079000	6301ÖÁ6307µÄÎ´ÁÐÃûÖÆ³ÉÆ·£¬°üÀ¨·þ×°²Ã¼ôÑù	416	¹Å°Í	10	Ò»°ãÃ³Ò×	1002	Ç§¿Ë	92122	¼þ	52,713
202109	63079000	6301ÖÁ6307µÄÎ´ÁÐÃûÖÆ³ÉÆ·£¬°üÀ¨·þ×°²Ã¼ôÑù	416	¹Å°Í	11	¹ú¼Ò¼ä¡¢¹ú¼Ê×éÖ¯ÎÞ³¥Ô®ÖúºÍÔùËÍµÄÎï×Ê	3750	Ç§¿Ë	1000000	¼þ	250,000
202109	63079000	6301ÖÁ6307µÄÎ´ÁÐÃûÖÆ³ÉÆ·£¬°üÀ¨·þ×°²Ã¼ôÑù	418	¶àÃ×Äá¼Ó¹²ºÍ¹ú	10	Ò»°ãÃ³Ò×	117553	Ç§¿Ë	25809173	¼þ	3,510,971
202109	63079000	6301ÖÁ6307µÄÎ´ÁÐÃûÖÆ³ÉÆ·£¬°üÀ¨·þ×°²Ã¼ôÑù	419	¶ò¹Ï¶à¶û	10	Ò»°ãÃ³Ò×	559301	Ç§¿Ë	139065844	¼þ	27,191,938
202109	63079000	6301ÖÁ6307µÄÎ´ÁÐÃûÖÆ³ÉÆ·£¬°üÀ¨·þ×°²Ã¼ôÑù	421	¸ñÁÖÄÉ´ï	10	Ò»°ãÃ³Ò×	47	Ç§¿Ë	10100	¼þ	1,294
202109	63079000	6301ÖÁ6307µÄÎ´ÁÐÃûÖÆ³ÉÆ·£¬°üÀ¨·þ×°²Ã¼ôÑù	422	¹ÏµÂÂÞÆÕ	10	Ò»°ãÃ³Ò×	1113	Ç§¿Ë	9632	¼þ	60,285
202109	63079000	6301ÖÁ6307µÄÎ´ÁÐÃûÖÆ³ÉÆ·£¬°üÀ¨·þ×°²Ã¼ôÑù	423	Î£µØÂíÀ­	10	Ò»°ãÃ³Ò×	333772	Ç§¿Ë	93882449	¼þ	15,354,507
202109	63079000	6301ÖÁ6307µÄÎ´ÁÐÃûÖÆ³ÉÆ·£¬°üÀ¨·þ×°²Ã¼ôÑù	424	¹çÑÇÄÇ	10	Ò»°ãÃ³Ò×	5815	Ç§¿Ë	1606200	¼þ	166,012
202109	63079000	6301ÖÁ6307µÄÎ´ÁÐÃûÖÆ³ÉÆ·£¬°üÀ¨·þ×°²Ã¼ôÑù	425	º£µØ	10	Ò»°ãÃ³Ò×	2377	Ç§¿Ë	5460	¼þ	168,926
202109	63079000	6301ÖÁ6307µÄÎ´ÁÐÃûÖÆ³ÉÆ·£¬°üÀ¨·þ×°²Ã¼ôÑù	426	ºé¶¼À­Ë¹	10	Ò»°ãÃ³Ò×	45249	Ç§¿Ë	12323086	¼þ	1,313,956
202109	63079000	6301ÖÁ6307µÄÎ´ÁÐÃûÖÆ³ÉÆ·£¬°üÀ¨·þ×°²Ã¼ôÑù	427	ÑÀÂò¼Ó	10	Ò»°ãÃ³Ò×	53794	Ç§¿Ë	14802284	¼þ	1,572,922
202109	63079000	6301ÖÁ6307µÄÎ´ÁÐÃûÖÆ³ÉÆ·£¬°üÀ¨·þ×°²Ã¼ôÑù	428	ÂíÌáÄá¿Ë	10	Ò»°ãÃ³Ò×	48	Ç§¿Ë	1240	¼þ	2,542
202109	63079000	6301ÖÁ6307µÄÎ´ÁÐÃûÖÆ³ÉÆ·£¬°üÀ¨·þ×°²Ã¼ôÑù	429	Ä«Î÷¸ç	10	Ò»°ãÃ³Ò×	6700674	Ç§¿Ë	1631618424	¼þ	286,490,426
202109	63079000	6301ÖÁ6307µÄÎ´ÁÐÃûÖÆ³ÉÆ·£¬°üÀ¨·þ×°²Ã¼ôÑù	431	Äá¼ÓÀ­¹Ï	10	Ò»°ãÃ³Ò×	11936	Ç§¿Ë	1235820	¼þ	1,535,001
202109	63079000	6301ÖÁ6307µÄÎ´ÁÐÃûÖÆ³ÉÆ·£¬°üÀ¨·þ×°²Ã¼ôÑù	432	°ÍÄÃÂí	10	Ò»°ãÃ³Ò×	1488402	Ç§¿Ë	440272789	¼þ	45,396,468
202109	63079000	6301ÖÁ6307µÄÎ´ÁÐÃûÖÆ³ÉÆ·£¬°üÀ¨·þ×°²Ã¼ôÑù	433	°ÍÀ­¹ç	10	Ò»°ãÃ³Ò×	6534	Ç§¿Ë	63285	¼þ	349,268
202109	63079000	6301ÖÁ6307µÄÎ´ÁÐÃûÖÆ³ÉÆ·£¬°üÀ¨·þ×°²Ã¼ôÑù	434	ÃØÂ³	10	Ò»°ãÃ³Ò×	705138	Ç§¿Ë	149347646	¼þ	16,619,763
202109	63079000	6301ÖÁ6307µÄÎ´ÁÐÃûÖÆ³ÉÆ·£¬°üÀ¨·þ×°²Ã¼ôÑù	435	²¨¶àÀè¸÷	10	Ò»°ãÃ³Ò×	106011	Ç§¿Ë	24199147	¼þ	3,434,917
202109	63079000	6301ÖÁ6307µÄÎ´ÁÐÃûÖÆ³ÉÆ·£¬°üÀ¨·þ×°²Ã¼ôÑù	440	Èø¶ûÍß¶à	10	Ò»°ãÃ³Ò×	229224	Ç§¿Ë	43850138	¼þ	8,607,051
202109	63079000	6301ÖÁ6307µÄÎ´ÁÐÃûÖÆ³ÉÆ·£¬°üÀ¨·þ×°²Ã¼ôÑù	441	ËÕÀïÄÏ	10	Ò»°ãÃ³Ò×	3882	Ç§¿Ë	1345185	¼þ	332,673
202109	63079000	6301ÖÁ6307µÄÎ´ÁÐÃûÖÆ³ÉÆ·£¬°üÀ¨·þ×°²Ã¼ôÑù	442	ÌØÁ¢Äá´ïºÍ¶à°Í¸ç	10	Ò»°ãÃ³Ò×	3505	Ç§¿Ë	375719	¼þ	165,738
202109	63079000	6301ÖÁ6307µÄÎ´ÁÐÃûÖÆ³ÉÆ·£¬°üÀ¨·þ×°²Ã¼ôÑù	444	ÎÚÀ­¹ç	10	Ò»°ãÃ³Ò×	91784	Ç§¿Ë	7951445	¼þ	2,080,952
202109	63079000	6301ÖÁ6307µÄÎ´ÁÐÃûÖÆ³ÉÆ·£¬°üÀ¨·þ×°²Ã¼ôÑù	445	Î¯ÄÚÈðÀ­	10	Ò»°ãÃ³Ò×	19648	Ç§¿Ë	3864692	¼þ	1,075,857
202109	63079000	6301ÖÁ6307µÄÎ´ÁÐÃûÖÆ³ÉÆ·£¬°üÀ¨·þ×°²Ã¼ôÑù	499	À­¶¡ÃÀÖÞÆäËû¹ú¼Ò(µØÇø)	10	Ò»°ãÃ³Ò×	32	Ç§¿Ë	2104	¼þ	1,949
202109	63079000	6301ÖÁ6307µÄÎ´ÁÐÃûÖÆ³ÉÆ·£¬°üÀ¨·þ×°²Ã¼ôÑù	501	¼ÓÄÃ´ó	10	Ò»°ãÃ³Ò×	4364914	Ç§¿Ë	212629485	¼þ	169,537,517
202109	63079000	6301ÖÁ6307µÄÎ´ÁÐÃûÖÆ³ÉÆ·£¬°üÀ¨·þ×°²Ã¼ôÑù	502	ÃÀ¹ú	10	Ò»°ãÃ³Ò×	51532330	Ç§¿Ë	3636008444	¼þ	2,133,261,371
202109	63079000	6301ÖÁ6307µÄÎ´ÁÐÃûÖÆ³ÉÆ·£¬°üÀ¨·þ×°²Ã¼ôÑù	503	¸ñÁêÀ¼	10	Ò»°ãÃ³Ò×	4	Ç§¿Ë	26	¼þ	843
202109	63079000	6301ÖÁ6307µÄÎ´ÁÐÃûÖÆ³ÉÆ·£¬°üÀ¨·þ×°²Ã¼ôÑù	601	°Ä´óÀûÑÇ	10	Ò»°ãÃ³Ò×	2564026	Ç§¿Ë	116330707	¼þ	125,088,454
202109	63079000	6301ÖÁ6307µÄÎ´ÁÐÃûÖÆ³ÉÆ·£¬°üÀ¨·þ×°²Ã¼ôÑù	602	¿â¿ËÈºµº	10	Ò»°ãÃ³Ò×	97	Ç§¿Ë	176	¼þ	22,548
202109	63079000	6301ÖÁ6307µÄÎ´ÁÐÃûÖÆ³ÉÆ·£¬°üÀ¨·þ×°²Ã¼ôÑù	603	ì³¼Ã	10	Ò»°ãÃ³Ò×	2438	Ç§¿Ë	373022	¼þ	216,380
202109	63079000	6301ÖÁ6307µÄÎ´ÁÐÃûÖÆ³ÉÆ·£¬°üÀ¨·þ×°²Ã¼ôÑù	603	ì³¼Ã	12	ÆäËû¾èÔùÎï×Ê	126	Ç§¿Ë	30000	¼þ	7,267
202109	63079000	6301ÖÁ6307µÄÎ´ÁÐÃûÖÆ³ÉÆ·£¬°üÀ¨·þ×°²Ã¼ôÑù	607	ÐÂ¿¦Àï¶àÄáÑÇ	10	Ò»°ãÃ³Ò×	2431	Ç§¿Ë	328618	¼þ	124,955
202109	63079000	6301ÖÁ6307µÄÎ´ÁÐÃûÖÆ³ÉÆ·£¬°üÀ¨·þ×°²Ã¼ôÑù	608	ÍßÅ¬°¢Í¼	10	Ò»°ãÃ³Ò×	4060	Ç§¿Ë	920000	¼þ	186,279
202109	63079000	6301ÖÁ6307µÄÎ´ÁÐÃûÖÆ³ÉÆ·£¬°üÀ¨·þ×°²Ã¼ôÑù	609	ÐÂÎ÷À¼	10	Ò»°ãÃ³Ò×	436203	Ç§¿Ë	30603537	¼þ	19,776,383
202109	63079000	6301ÖÁ6307µÄÎ´ÁÐÃûÖÆ³ÉÆ·£¬°üÀ¨·þ×°²Ã¼ôÑù	611	°Í²¼ÑÇÐÂ¼¸ÄÚÑÇ	10	Ò»°ãÃ³Ò×	9843	Ç§¿Ë	2753326	¼þ	415,481
202109	63079000	6301ÖÁ6307µÄÎ´ÁÐÃûÖÆ³ÉÆ·£¬°üÀ¨·þ×°²Ã¼ôÑù	613	ËùÂÞÃÅÈºµº	10	Ò»°ãÃ³Ò×	50	Ç§¿Ë	10000	¼þ	2,780
202109	63079000	6301ÖÁ6307µÄÎ´ÁÐÃûÖÆ³ÉÆ·£¬°üÀ¨·þ×°²Ã¼ôÑù	614	ÌÀ¼Ó	10	Ò»°ãÃ³Ò×	315	Ç§¿Ë	50324	¼þ	18,281
202109	63079000	6301ÖÁ6307µÄÎ´ÁÐÃûÖÆ³ÉÆ·£¬°üÀ¨·þ×°²Ã¼ôÑù	617	ÈøÄ¦ÑÇ	10	Ò»°ãÃ³Ò×	66	Ç§¿Ë	768	¼þ	2,072
202109	63079000	6301ÖÁ6307µÄÎ´ÁÐÃûÖÆ³ÉÆ·£¬°üÀ¨·þ×°²Ã¼ôÑù	623	·¨Êô²¨ÀûÄáÎ÷ÑÇ	10	Ò»°ãÃ³Ò×	5294	Ç§¿Ë	1162753	¼þ	271,646
202109	63079000	6301ÖÁ6307µÄÎ´ÁÐÃûÖÆ³ÉÆ·£¬°üÀ¨·þ×°²Ã¼ôÑù	699	´óÑóÖÞÆäËû¹ú¼Ò(µØÇø)	10	Ò»°ãÃ³Ò×	214	Ç§¿Ë	16900	¼þ	20,117
202110	63079000	6301ÖÁ6307µÄÎ´ÁÐÃûÖÆ³ÉÆ·£¬°üÀ¨·þ×°²Ã¼ôÑù	102	°ÍÁÖ	10	Ò»°ãÃ³Ò×	34537	Ç§¿Ë	8294181	¼þ	1,297,882
202110	63079000	6301ÖÁ6307µÄÎ´ÁÐÃûÖÆ³ÉÆ·£¬°üÀ¨·þ×°²Ã¼ôÑù	103	ÃÏ¼ÓÀ­¹ú	10	Ò»°ãÃ³Ò×	55603	Ç§¿Ë	9045127	¼þ	4,285,471
202110	63079000	6301ÖÁ6307µÄÎ´ÁÐÃûÖÆ³ÉÆ·£¬°üÀ¨·þ×°²Ã¼ôÑù	104	²»µ¤	10	Ò»°ãÃ³Ò×	174	Ç§¿Ë	22276	¼þ	12,186
202110	63079000	6301ÖÁ6307µÄÎ´ÁÐÃûÖÆ³ÉÆ·£¬°üÀ¨·þ×°²Ã¼ôÑù	105	ÎÄÀ³	10	Ò»°ãÃ³Ò×	3283	Ç§¿Ë	664072	¼þ	177,471
202110	63079000	6301ÖÁ6307µÄÎ´ÁÐÃûÖÆ³ÉÆ·£¬°üÀ¨·þ×°²Ã¼ôÑù	106	Ãåµé	10	Ò»°ãÃ³Ò×	929262	Ç§¿Ë	253634349	¼þ	14,870,038
202110	63079000	6301ÖÁ6307µÄÎ´ÁÐÃûÖÆ³ÉÆ·£¬°üÀ¨·þ×°²Ã¼ôÑù	106	Ãåµé	11	¹ú¼Ò¼ä¡¢¹ú¼Ê×éÖ¯ÎÞ³¥Ô®ÖúºÍÔùËÍµÄÎï×Ê	33	Ç§¿Ë	7600	¼þ	10,400
202110	63079000	6301ÖÁ6307µÄÎ´ÁÐÃûÖÆ³ÉÆ·£¬°üÀ¨·þ×°²Ã¼ôÑù	107	¼íÆÒÕ¯	10	Ò»°ãÃ³Ò×	291076	Ç§¿Ë	8969215	¼þ	16,815,383
202110	63079000	6301ÖÁ6307µÄÎ´ÁÐÃûÖÆ³ÉÆ·£¬°üÀ¨·þ×°²Ã¼ôÑù	107	¼íÆÒÕ¯	11	¹ú¼Ò¼ä¡¢¹ú¼Ê×éÖ¯ÎÞ³¥Ô®ÖúºÍÔùËÍµÄÎï×Ê	5412	Ç§¿Ë	1408	¼þ	326,065
202110	63079000	6301ÖÁ6307µÄÎ´ÁÐÃûÖÆ³ÉÆ·£¬°üÀ¨·þ×°²Ã¼ôÑù	107	¼íÆÒÕ¯	12	ÆäËû¾èÔùÎï×Ê	186	Ç§¿Ë	52000	¼þ	59,604
202110	63079000	6301ÖÁ6307µÄÎ´ÁÐÃûÖÆ³ÉÆ·£¬°üÀ¨·þ×°²Ã¼ôÑù	108	ÈûÆÖÂ·Ë¹	10	Ò»°ãÃ³Ò×	27058	Ç§¿Ë	7133294	¼þ	1,125,807
202110	63079000	6301ÖÁ6307µÄÎ´ÁÐÃûÖÆ³ÉÆ·£¬°üÀ¨·þ×°²Ã¼ôÑù	109	³¯ÏÊ	10	Ò»°ãÃ³Ò×	17525	Ç§¿Ë	2804000	¼þ	387,519
202110	63079000	6301ÖÁ6307µÄÎ´ÁÐÃûÖÆ³ÉÆ·£¬°üÀ¨·þ×°²Ã¼ôÑù	110	ÖÐ¹úÏã¸Û	10	Ò»°ãÃ³Ò×	218796	Ç§¿Ë	37331974	¼þ	22,542,575
202110	63079000	6301ÖÁ6307µÄÎ´ÁÐÃûÖÆ³ÉÆ·£¬°üÀ¨·þ×°²Ã¼ôÑù	111	Ó¡¶È	10	Ò»°ãÃ³Ò×	447369	Ç§¿Ë	26325072	¼þ	20,328,164
202110	63079000	6301ÖÁ6307µÄÎ´ÁÐÃûÖÆ³ÉÆ·£¬°üÀ¨·þ×°²Ã¼ôÑù	112	Ó¡¶ÈÄáÎ÷ÑÇ	10	Ò»°ãÃ³Ò×	3188586	Ç§¿Ë	913781902	¼þ	164,793,799
202110	63079000	6301ÖÁ6307µÄÎ´ÁÐÃûÖÆ³ÉÆ·£¬°üÀ¨·þ×°²Ã¼ôÑù	112	Ó¡¶ÈÄáÎ÷ÑÇ	12	ÆäËû¾èÔùÎï×Ê	498	Ç§¿Ë	52000	¼þ	140,269
202110	63079000	6301ÖÁ6307µÄÎ´ÁÐÃûÖÆ³ÉÆ·£¬°üÀ¨·þ×°²Ã¼ôÑù	113	ÒÁÀÊ	10	Ò»°ãÃ³Ò×	20723	Ç§¿Ë	2097799	¼þ	680,476
202110	63079000	6301ÖÁ6307µÄÎ´ÁÐÃûÖÆ³ÉÆ·£¬°üÀ¨·þ×°²Ã¼ôÑù	114	ÒÁÀ­¿Ë	10	Ò»°ãÃ³Ò×	245588	Ç§¿Ë	48360304	¼þ	11,587,964
202110	63079000	6301ÖÁ6307µÄÎ´ÁÐÃûÖÆ³ÉÆ·£¬°üÀ¨·þ×°²Ã¼ôÑù	115	ÒÔÉ«ÁÐ	10	Ò»°ãÃ³Ò×	929160	Ç§¿Ë	268320184	¼þ	35,081,780
202110	63079000	6301ÖÁ6307µÄÎ´ÁÐÃûÖÆ³ÉÆ·£¬°üÀ¨·þ×°²Ã¼ôÑù	116	ÈÕ±¾	10	Ò»°ãÃ³Ò×	11243891	Ç§¿Ë	2064619288	¼þ	558,758,319
202110	63079000	6301ÖÁ6307µÄÎ´ÁÐÃûÖÆ³ÉÆ·£¬°üÀ¨·þ×°²Ã¼ôÑù	117	Ô¼µ©	10	Ò»°ãÃ³Ò×	52938	Ç§¿Ë	9029926	¼þ	1,266,125
202110	63079000	6301ÖÁ6307µÄÎ´ÁÐÃûÖÆ³ÉÆ·£¬°üÀ¨·þ×°²Ã¼ôÑù	118	¿ÆÍþÌØ	10	Ò»°ãÃ³Ò×	93145	Ç§¿Ë	14652132	¼þ	5,410,841
202110	63079000	6301ÖÁ6307µÄÎ´ÁÐÃûÖÆ³ÉÆ·£¬°üÀ¨·þ×°²Ã¼ôÑù	119	ÀÏÎÎ	10	Ò»°ãÃ³Ò×	55	Ç§¿Ë	1249	¼þ	5,533
202110	63079000	6301ÖÁ6307µÄÎ´ÁÐÃûÖÆ³ÉÆ·£¬°üÀ¨·þ×°²Ã¼ôÑù	119	ÀÏÎÎ	12	ÆäËû¾èÔùÎï×Ê	425	Ç§¿Ë	100000	¼þ	151,000
202110	63079000	6301ÖÁ6307µÄÎ´ÁÐÃûÖÆ³ÉÆ·£¬°üÀ¨·þ×°²Ã¼ôÑù	120	Àè°ÍÄÛ	10	Ò»°ãÃ³Ò×	30417	Ç§¿Ë	10191567	¼þ	978,261
202110	63079000	6301ÖÁ6307µÄÎ´ÁÐÃûÖÆ³ÉÆ·£¬°üÀ¨·þ×°²Ã¼ôÑù	121	ÖÐ¹ú°ÄÃÅ	10	Ò»°ãÃ³Ò×	11297	Ç§¿Ë	2431860	¼þ	511,526
202110	63079000	6301ÖÁ6307µÄÎ´ÁÐÃûÖÆ³ÉÆ·£¬°üÀ¨·þ×°²Ã¼ôÑù	122	ÂíÀ´Î÷ÑÇ	10	Ò»°ãÃ³Ò×	1797746	Ç§¿Ë	328681850	¼þ	111,793,910
202110	63079000	6301ÖÁ6307µÄÎ´ÁÐÃûÖÆ³ÉÆ·£¬°üÀ¨·þ×°²Ã¼ôÑù	123	Âí¶û´ú·ò	10	Ò»°ãÃ³Ò×	11815	Ç§¿Ë	2614969	¼þ	277,186
202110	63079000	6301ÖÁ6307µÄÎ´ÁÐÃûÖÆ³ÉÆ·£¬°üÀ¨·þ×°²Ã¼ôÑù	124	ÃÉ¹Å	10	Ò»°ãÃ³Ò×	839	Ç§¿Ë	104423	¼þ	52,029
202110	63079000	6301ÖÁ6307µÄÎ´ÁÐÃûÖÆ³ÉÆ·£¬°üÀ¨·þ×°²Ã¼ôÑù	125	Äá²´¶ûÁª°îÃñÖ÷¹²ºÍ¹ú	10	Ò»°ãÃ³Ò×	980	Ç§¿Ë	56267	¼þ	176,358
202110	63079000	6301ÖÁ6307µÄÎ´ÁÐÃûÖÆ³ÉÆ·£¬°üÀ¨·þ×°²Ã¼ôÑù	125	Äá²´¶ûÁª°îÃñÖ÷¹²ºÍ¹ú	11	¹ú¼Ò¼ä¡¢¹ú¼Ê×éÖ¯ÎÞ³¥Ô®ÖúºÍÔùËÍµÄÎï×Ê	1253	Ç§¿Ë	321000	¼þ	251,800
202110	63079000	6301ÖÁ6307µÄÎ´ÁÐÃûÖÆ³ÉÆ·£¬°üÀ¨·þ×°²Ã¼ôÑù	126	°¢Âü	10	Ò»°ãÃ³Ò×	43783	Ç§¿Ë	8413639	¼þ	1,889,515
202110	63079000	6301ÖÁ6307µÄÎ´ÁÐÃûÖÆ³ÉÆ·£¬°üÀ¨·þ×°²Ã¼ôÑù	127	°Í»ùË¹Ì¹	10	Ò»°ãÃ³Ò×	135927	Ç§¿Ë	22374293	¼þ	4,878,907
202110	63079000	6301ÖÁ6307µÄÎ´ÁÐÃûÖÆ³ÉÆ·£¬°üÀ¨·þ×°²Ã¼ôÑù	128	°ÍÀÕË¹Ì¹	10	Ò»°ãÃ³Ò×	7112	Ç§¿Ë	2525010	¼þ	357,918
202110	63079000	6301ÖÁ6307µÄÎ´ÁÐÃûÖÆ³ÉÆ·£¬°üÀ¨·þ×°²Ã¼ôÑù	129	·ÆÂÉ±ö	10	Ò»°ãÃ³Ò×	3594096	Ç§¿Ë	995918794	¼þ	131,089,132
202110	63079000	6301ÖÁ6307µÄÎ´ÁÐÃûÖÆ³ÉÆ·£¬°üÀ¨·þ×°²Ã¼ôÑù	129	·ÆÂÉ±ö	12	ÆäËû¾èÔùÎï×Ê	27	Ç§¿Ë	6000	¼þ	12,000
202110	63079000	6301ÖÁ6307µÄÎ´ÁÐÃûÖÆ³ÉÆ·£¬°üÀ¨·þ×°²Ã¼ôÑù	130	¿¨Ëþ¶û	10	Ò»°ãÃ³Ò×	123509	Ç§¿Ë	29547017	¼þ	3,686,259
202110	63079000	6301ÖÁ6307µÄÎ´ÁÐÃûÖÆ³ÉÆ·£¬°üÀ¨·þ×°²Ã¼ôÑù	131	É³ÌØ°¢À­²®	10	Ò»°ãÃ³Ò×	574399	Ç§¿Ë	105901350	¼þ	16,386,617
202110	63079000	6301ÖÁ6307µÄÎ´ÁÐÃûÖÆ³ÉÆ·£¬°üÀ¨·þ×°²Ã¼ôÑù	132	ÐÂ¼ÓÆÂ	10	Ò»°ãÃ³Ò×	534483	Ç§¿Ë	117566170	¼þ	32,299,720
202110	63079000	6301ÖÁ6307µÄÎ´ÁÐÃûÖÆ³ÉÆ·£¬°üÀ¨·þ×°²Ã¼ôÑù	133	º«¹ú	10	Ò»°ãÃ³Ò×	1643074	Ç§¿Ë	323066913	¼þ	107,840,733
202110	63079000	6301ÖÁ6307µÄÎ´ÁÐÃûÖÆ³ÉÆ·£¬°üÀ¨·þ×°²Ã¼ôÑù	134	Ë¹ÀïÀ¼¿¨	10	Ò»°ãÃ³Ò×	12104	Ç§¿Ë	1838851	¼þ	3,179,531
202110	63079000	6301ÖÁ6307µÄÎ´ÁÐÃûÖÆ³ÉÆ·£¬°üÀ¨·þ×°²Ã¼ôÑù	135	ÐðÀûÑÇ	10	Ò»°ãÃ³Ò×	281	Ç§¿Ë	3000	¼þ	19,722
202110	63079000	6301ÖÁ6307µÄÎ´ÁÐÃûÖÆ³ÉÆ·£¬°üÀ¨·þ×°²Ã¼ôÑù	136	Ì©¹ú	10	Ò»°ãÃ³Ò×	2490621	Ç§¿Ë	505725757	¼þ	139,702,260
202110	63079000	6301ÖÁ6307µÄÎ´ÁÐÃûÖÆ³ÉÆ·£¬°üÀ¨·þ×°²Ã¼ôÑù	137	ÍÁ¶úÆä	10	Ò»°ãÃ³Ò×	47538	Ç§¿Ë	6030330	¼þ	2,211,137
202110	63079000	6301ÖÁ6307µÄÎ´ÁÐÃûÖÆ³ÉÆ·£¬°üÀ¨·þ×°²Ã¼ôÑù	138	°¢ÁªÇõ	10	Ò»°ãÃ³Ò×	1774876	Ç§¿Ë	444549023	¼þ	83,077,021
202110	63079000	6301ÖÁ6307µÄÎ´ÁÐÃûÖÆ³ÉÆ·£¬°üÀ¨·þ×°²Ã¼ôÑù	139	Ò²ÃÅ	10	Ò»°ãÃ³Ò×	11695	Ç§¿Ë	1417980	¼þ	351,540
202110	63079000	6301ÖÁ6307µÄÎ´ÁÐÃûÖÆ³ÉÆ·£¬°üÀ¨·þ×°²Ã¼ôÑù	141	Ô½ÄÏ	10	Ò»°ãÃ³Ò×	563789	Ç§¿Ë	65137414	¼þ	50,834,229
202110	63079000	6301ÖÁ6307µÄÎ´ÁÐÃûÖÆ³ÉÆ·£¬°üÀ¨·þ×°²Ã¼ôÑù	141	Ô½ÄÏ	12	ÆäËû¾èÔùÎï×Ê	3538	Ç§¿Ë	399800	¼þ	1,999,600
202110	63079000	6301ÖÁ6307µÄÎ´ÁÐÃûÖÆ³ÉÆ·£¬°üÀ¨·þ×°²Ã¼ôÑù	143	ÖÐ¹úÌ¨Íå	10	Ò»°ãÃ³Ò×	390524	Ç§¿Ë	38095885	¼þ	16,729,750
202110	63079000	6301ÖÁ6307µÄÎ´ÁÐÃûÖÆ³ÉÆ·£¬°üÀ¨·þ×°²Ã¼ôÑù	144	¶«µÛãë	10	Ò»°ãÃ³Ò×	800	Ç§¿Ë	241500	¼þ	16,216
202110	63079000	6301ÖÁ6307µÄÎ´ÁÐÃûÖÆ³ÉÆ·£¬°üÀ¨·þ×°²Ã¼ôÑù	145	¹þÈø¿ËË¹Ì¹	10	Ò»°ãÃ³Ò×	53882	Ç§¿Ë	583708	¼þ	3,922,467
202110	63079000	6301ÖÁ6307µÄÎ´ÁÐÃûÖÆ³ÉÆ·£¬°üÀ¨·þ×°²Ã¼ôÑù	148	ÍÁ¿âÂüË¹Ì¹	10	Ò»°ãÃ³Ò×	8609	Ç§¿Ë	2600500	¼þ	225,124
202110	63079000	6301ÖÁ6307µÄÎ´ÁÐÃûÖÆ³ÉÆ·£¬°üÀ¨·þ×°²Ã¼ôÑù	149	ÎÚ×È±ð¿ËË¹Ì¹	10	Ò»°ãÃ³Ò×	7113	Ç§¿Ë	95790	¼þ	173,642
202110	63079000	6301ÖÁ6307µÄÎ´ÁÐÃûÖÆ³ÉÆ·£¬°üÀ¨·þ×°²Ã¼ôÑù	201	°¢¶û¼°ÀûÑÇ	10	Ò»°ãÃ³Ò×	1169	Ç§¿Ë	132823	¼þ	76,384
202110	63079000	6301ÖÁ6307µÄÎ´ÁÐÃûÖÆ³ÉÆ·£¬°üÀ¨·þ×°²Ã¼ôÑù	202	°²¸çÀ­	10	Ò»°ãÃ³Ò×	525121	Ç§¿Ë	177358574	¼þ	18,392,580
202110	63079000	6301ÖÁ6307µÄÎ´ÁÐÃûÖÆ³ÉÆ·£¬°üÀ¨·þ×°²Ã¼ôÑù	203	±´Äþ	10	Ò»°ãÃ³Ò×	4	Ç§¿Ë	200	¼þ	786
202110	63079000	6301ÖÁ6307µÄÎ´ÁÐÃûÖÆ³ÉÆ·£¬°üÀ¨·þ×°²Ã¼ôÑù	204	²©´ÄÍßÄÉ	10	Ò»°ãÃ³Ò×	584	Ç§¿Ë	58312	¼þ	96,853
202110	63079000	6301ÖÁ6307µÄÎ´ÁÐÃûÖÆ³ÉÆ·£¬°üÀ¨·þ×°²Ã¼ôÑù	205	²¼Â¡µÏ	10	Ò»°ãÃ³Ò×	178	Ç§¿Ë	36400	¼þ	39,312
202110	63079000	6301ÖÁ6307µÄÎ´ÁÐÃûÖÆ³ÉÆ·£¬°üÀ¨·þ×°²Ã¼ôÑù	206	¿¦ÂóÂ¡	10	Ò»°ãÃ³Ò×	2792	Ç§¿Ë	850430	¼þ	66,947
202110	63079000	6301ÖÁ6307µÄÎ´ÁÐÃûÖÆ³ÉÆ·£¬°üÀ¨·þ×°²Ã¼ôÑù	213	¸Õ¹û(²¼)	10	Ò»°ãÃ³Ò×	85	Ç§¿Ë	510	¼þ	12,597
202110	63079000	6301ÖÁ6307µÄÎ´ÁÐÃûÖÆ³ÉÆ·£¬°üÀ¨·þ×°²Ã¼ôÑù	214	¼ª²¼Ìá	10	Ò»°ãÃ³Ò×	250	Ç§¿Ë	290	¼þ	17,528
202110	63079000	6301ÖÁ6307µÄÎ´ÁÐÃûÖÆ³ÉÆ·£¬°üÀ¨·þ×°²Ã¼ôÑù	215	°£¼°	10	Ò»°ãÃ³Ò×	44921	Ç§¿Ë	1293641	¼þ	2,164,890
202110	63079000	6301ÖÁ6307µÄÎ´ÁÐÃûÖÆ³ÉÆ·£¬°üÀ¨·þ×°²Ã¼ôÑù	217	°£Èû¶í±ÈÑÇ	10	Ò»°ãÃ³Ò×	70790	Ç§¿Ë	20579778	¼þ	7,674,541
202110	63079000	6301ÖÁ6307µÄÎ´ÁÐÃûÖÆ³ÉÆ·£¬°üÀ¨·þ×°²Ã¼ôÑù	218	¼ÓÅî	10	Ò»°ãÃ³Ò×	3136	Ç§¿Ë	37550	¼þ	117,863
202110	63079000	6301ÖÁ6307µÄÎ´ÁÐÃûÖÆ³ÉÆ·£¬°üÀ¨·þ×°²Ã¼ôÑù	219	¸Ô±ÈÑÇ	10	Ò»°ãÃ³Ò×	32627	Ç§¿Ë	8355300	¼þ	1,288,066
202110	63079000	6301ÖÁ6307µÄÎ´ÁÐÃûÖÆ³ÉÆ·£¬°üÀ¨·þ×°²Ã¼ôÑù	220	¼ÓÄÉ	10	Ò»°ãÃ³Ò×	360305	Ç§¿Ë	107503904	¼þ	13,467,902
202110	63079000	6301ÖÁ6307µÄÎ´ÁÐÃûÖÆ³ÉÆ·£¬°üÀ¨·þ×°²Ã¼ôÑù	221	¼¸ÄÚÑÇ	10	Ò»°ãÃ³Ò×	24661	Ç§¿Ë	5556370	¼þ	689,711
202110	63079000	6301ÖÁ6307µÄÎ´ÁÐÃûÖÆ³ÉÆ·£¬°üÀ¨·þ×°²Ã¼ôÑù	222	¼¸ÄÚÑÇ±ÈÉÜ	10	Ò»°ãÃ³Ò×	309	Ç§¿Ë	30000	¼þ	29,211
202110	63079000	6301ÖÁ6307µÄÎ´ÁÐÃûÖÆ³ÉÆ·£¬°üÀ¨·þ×°²Ã¼ôÑù	223	¿ÆÌØµÏÍß	10	Ò»°ãÃ³Ò×	10428	Ç§¿Ë	1605087	¼þ	487,200
202110	63079000	6301ÖÁ6307µÄÎ´ÁÐÃûÖÆ³ÉÆ·£¬°üÀ¨·þ×°²Ã¼ôÑù	224	¿ÏÄáÑÇ	10	Ò»°ãÃ³Ò×	128612	Ç§¿Ë	24723923	¼þ	4,576,031
202110	63079000	6301ÖÁ6307µÄÎ´ÁÐÃûÖÆ³ÉÆ·£¬°üÀ¨·þ×°²Ã¼ôÑù	225	Àû±ÈÀïÑÇ	10	Ò»°ãÃ³Ò×	3	Ç§¿Ë	50	¼þ	162
202110	63079000	6301ÖÁ6307µÄÎ´ÁÐÃûÖÆ³ÉÆ·£¬°üÀ¨·þ×°²Ã¼ôÑù	226	Àû±ÈÑÇ	10	Ò»°ãÃ³Ò×	15706	Ç§¿Ë	2952520	¼þ	775,074
202110	63079000	6301ÖÁ6307µÄÎ´ÁÐÃûÖÆ³ÉÆ·£¬°üÀ¨·þ×°²Ã¼ôÑù	227	Âí´ï¼ÓË¹¼Ó	10	Ò»°ãÃ³Ò×	49255	Ç§¿Ë	12534974	¼þ	1,657,541
202110	63079000	6301ÖÁ6307µÄÎ´ÁÐÃûÖÆ³ÉÆ·£¬°üÀ¨·þ×°²Ã¼ôÑù	228	ÂíÀ­Î¬	10	Ò»°ãÃ³Ò×	137179	Ç§¿Ë	33223228	¼þ	6,880,919
202110	63079000	6301ÖÁ6307µÄÎ´ÁÐÃûÖÆ³ÉÆ·£¬°üÀ¨·þ×°²Ã¼ôÑù	230	Ã«ÀïËþÄáÑÇ	10	Ò»°ãÃ³Ò×	1917	Ç§¿Ë	352448	¼þ	251,213
202110	63079000	6301ÖÁ6307µÄÎ´ÁÐÃûÖÆ³ÉÆ·£¬°üÀ¨·þ×°²Ã¼ôÑù	231	Ã«ÀïÇóË¹	10	Ò»°ãÃ³Ò×	50714	Ç§¿Ë	15806704	¼þ	1,376,164
202110	63079000	6301ÖÁ6307µÄÎ´ÁÐÃûÖÆ³ÉÆ·£¬°üÀ¨·þ×°²Ã¼ôÑù	232	Ä¦Âå¸ç	10	Ò»°ãÃ³Ò×	35997	Ç§¿Ë	2066788	¼þ	1,170,710
202110	63079000	6301ÖÁ6307µÄÎ´ÁÐÃûÖÆ³ÉÆ·£¬°üÀ¨·þ×°²Ã¼ôÑù	233	ÄªÉ£±È¿Ë	10	Ò»°ãÃ³Ò×	12339	Ç§¿Ë	1611660	¼þ	501,650
202110	63079000	6301ÖÁ6307µÄÎ´ÁÐÃûÖÆ³ÉÆ·£¬°üÀ¨·þ×°²Ã¼ôÑù	233	ÄªÉ£±È¿Ë	12	ÆäËû¾èÔùÎï×Ê	194	Ç§¿Ë	45000	¼þ	34,964
202110	63079000	6301ÖÁ6307µÄÎ´ÁÐÃûÖÆ³ÉÆ·£¬°üÀ¨·þ×°²Ã¼ôÑù	234	ÄÉÃ×±ÈÑÇ	10	Ò»°ãÃ³Ò×	1115	Ç§¿Ë	100038	¼þ	28,950
202110	63079000	6301ÖÁ6307µÄÎ´ÁÐÃûÖÆ³ÉÆ·£¬°üÀ¨·þ×°²Ã¼ôÑù	236	ÄáÈÕÀûÑÇ	10	Ò»°ãÃ³Ò×	103709	Ç§¿Ë	12196361	¼þ	2,352,784
202110	63079000	6301ÖÁ6307µÄÎ´ÁÐÃûÖÆ³ÉÆ·£¬°üÀ¨·þ×°²Ã¼ôÑù	237	ÁôÄáÍô	10	Ò»°ãÃ³Ò×	7833	Ç§¿Ë	1649264	¼þ	393,336
202110	63079000	6301ÖÁ6307µÄÎ´ÁÐÃûÖÆ³ÉÆ·£¬°üÀ¨·þ×°²Ã¼ôÑù	238	Â¬Íú´ï	10	Ò»°ãÃ³Ò×	16534	Ç§¿Ë	4720000	¼þ	387,106
202110	63079000	6301ÖÁ6307µÄÎ´ÁÐÃûÖÆ³ÉÆ·£¬°üÀ¨·þ×°²Ã¼ôÑù	239	Ê¥¶àÃÀºÍÆÕÁÖÎ÷±È	10	Ò»°ãÃ³Ò×	220	Ç§¿Ë	20480	¼þ	31,907
202110	63079000	6301ÖÁ6307µÄÎ´ÁÐÃûÖÆ³ÉÆ·£¬°üÀ¨·þ×°²Ã¼ôÑù	240	ÈûÄÚ¼Ó¶û	10	Ò»°ãÃ³Ò×	29788	Ç§¿Ë	4514362	¼þ	1,163,500
202110	63079000	6301ÖÁ6307µÄÎ´ÁÐÃûÖÆ³ÉÆ·£¬°üÀ¨·þ×°²Ã¼ôÑù	240	ÈûÄÚ¼Ó¶û	12	ÆäËû¾èÔùÎï×Ê	148	Ç§¿Ë	20000	¼þ	39,985
202110	63079000	6301ÖÁ6307µÄÎ´ÁÐÃûÖÆ³ÉÆ·£¬°üÀ¨·þ×°²Ã¼ôÑù	241	ÈûÉà¶û	10	Ò»°ãÃ³Ò×	207	Ç§¿Ë	46418	¼þ	6,244
202110	63079000	6301ÖÁ6307µÄÎ´ÁÐÃûÖÆ³ÉÆ·£¬°üÀ¨·þ×°²Ã¼ôÑù	242	ÈûÀ­Àû°º	10	Ò»°ãÃ³Ò×	98	Ç§¿Ë	2966	¼þ	10,938
202110	63079000	6301ÖÁ6307µÄÎ´ÁÐÃûÖÆ³ÉÆ·£¬°üÀ¨·þ×°²Ã¼ôÑù	243	Ë÷ÂíÀï	10	Ò»°ãÃ³Ò×	716	Ç§¿Ë	33000	¼þ	29,956
202110	63079000	6301ÖÁ6307µÄÎ´ÁÐÃûÖÆ³ÉÆ·£¬°üÀ¨·þ×°²Ã¼ôÑù	244	ÄÏ·Ç	10	Ò»°ãÃ³Ò×	739157	Ç§¿Ë	152557746	¼þ	25,443,653
202110	63079000	6301ÖÁ6307µÄÎ´ÁÐÃûÖÆ³ÉÆ·£¬°üÀ¨·þ×°²Ã¼ôÑù	246	ËÕµ¤	10	Ò»°ãÃ³Ò×	21281	Ç§¿Ë	26190	¼þ	1,448,020
202110	63079000	6301ÖÁ6307µÄÎ´ÁÐÃûÖÆ³ÉÆ·£¬°üÀ¨·þ×°²Ã¼ôÑù	247	Ì¹É£ÄáÑÇ	10	Ò»°ãÃ³Ò×	13398	Ç§¿Ë	2619268	¼þ	1,011,335
202110	63079000	6301ÖÁ6307µÄÎ´ÁÐÃûÖÆ³ÉÆ·£¬°üÀ¨·þ×°²Ã¼ôÑù	248	¶à¸ç	10	Ò»°ãÃ³Ò×	51933	Ç§¿Ë	19278280	¼þ	2,674,533
202110	63079000	6301ÖÁ6307µÄÎ´ÁÐÃûÖÆ³ÉÆ·£¬°üÀ¨·þ×°²Ã¼ôÑù	249	Í»ÄáË¹	10	Ò»°ãÃ³Ò×	27130	Ç§¿Ë	6059642	¼þ	8,130,741
202110	63079000	6301ÖÁ6307µÄÎ´ÁÐÃûÖÆ³ÉÆ·£¬°üÀ¨·þ×°²Ã¼ôÑù	250	ÎÚ¸É´ï	10	Ò»°ãÃ³Ò×	19242	Ç§¿Ë	5146440	¼þ	932,363
202110	63079000	6301ÖÁ6307µÄÎ´ÁÐÃûÖÆ³ÉÆ·£¬°üÀ¨·þ×°²Ã¼ôÑù	251	²¼»ùÄÉ·¨Ë÷	10	Ò»°ãÃ³Ò×	1070	Ç§¿Ë	25451	¼þ	55,995
202110	63079000	6301ÖÁ6307µÄÎ´ÁÐÃûÖÆ³ÉÆ·£¬°üÀ¨·þ×°²Ã¼ôÑù	251	²¼»ùÄÉ·¨Ë÷	11	¹ú¼Ò¼ä¡¢¹ú¼Ê×éÖ¯ÎÞ³¥Ô®ÖúºÍÔùËÍµÄÎï×Ê	122	Ç§¿Ë	22000	¼þ	20,000
202110	63079000	6301ÖÁ6307µÄÎ´ÁÐÃûÖÆ³ÉÆ·£¬°üÀ¨·þ×°²Ã¼ôÑù	252	¸Õ¹û(½ð)	10	Ò»°ãÃ³Ò×	73971	Ç§¿Ë	19740820	¼þ	3,148,521
202110	63079000	6301ÖÁ6307µÄÎ´ÁÐÃûÖÆ³ÉÆ·£¬°üÀ¨·þ×°²Ã¼ôÑù	253	ÔÞ±ÈÑÇ	10	Ò»°ãÃ³Ò×	6680	Ç§¿Ë	1262432	¼þ	323,116
202110	63079000	6301ÖÁ6307µÄÎ´ÁÐÃûÖÆ³ÉÆ·£¬°üÀ¨·þ×°²Ã¼ôÑù	254	½ò°Í²¼Î¤	10	Ò»°ãÃ³Ò×	65060	Ç§¿Ë	15556200	¼þ	4,904,391
202110	63079000	6301ÖÁ6307µÄÎ´ÁÐÃûÖÆ³ÉÆ·£¬°üÀ¨·þ×°²Ã¼ôÑù	255	À³Ë÷ÍÐ	10	Ò»°ãÃ³Ò×	11124	Ç§¿Ë	2160000	¼þ	448,778
202110	63079000	6301ÖÁ6307µÄÎ´ÁÐÃûÖÆ³ÉÆ·£¬°üÀ¨·þ×°²Ã¼ôÑù	258	¶òÁ¢ÌØÀïÑÇ	10	Ò»°ãÃ³Ò×	300	Ç§¿Ë	100000	¼þ	8,061
202110	63079000	6301ÖÁ6307µÄÎ´ÁÐÃûÖÆ³ÉÆ·£¬°üÀ¨·þ×°²Ã¼ôÑù	301	±ÈÀûÊ±	10	Ò»°ãÃ³Ò×	1082456	Ç§¿Ë	64224127	¼þ	51,552,318
202110	63079000	6301ÖÁ6307µÄÎ´ÁÐÃûÖÆ³ÉÆ·£¬°üÀ¨·þ×°²Ã¼ôÑù	302	µ¤Âó	10	Ò»°ãÃ³Ò×	374308	Ç§¿Ë	17706181	¼þ	18,154,197
202110	63079000	6301ÖÁ6307µÄÎ´ÁÐÃûÖÆ³ÉÆ·£¬°üÀ¨·þ×°²Ã¼ôÑù	303	Ó¢¹ú	10	Ò»°ãÃ³Ò×	4743701	Ç§¿Ë	128454447	¼þ	261,916,287
202110	63079000	6301ÖÁ6307µÄÎ´ÁÐÃûÖÆ³ÉÆ·£¬°üÀ¨·þ×°²Ã¼ôÑù	304	µÂ¹ú	10	Ò»°ãÃ³Ò×	5717675	Ç§¿Ë	338794456	¼þ	303,768,913
202110	63079000	6301ÖÁ6307µÄÎ´ÁÐÃûÖÆ³ÉÆ·£¬°üÀ¨·þ×°²Ã¼ôÑù	305	·¨¹ú	10	Ò»°ãÃ³Ò×	3615233	Ç§¿Ë	473071534	¼þ	121,684,076
202110	63079000	6301ÖÁ6307µÄÎ´ÁÐÃûÖÆ³ÉÆ·£¬°üÀ¨·þ×°²Ã¼ôÑù	306	°®¶ûÀ¼	10	Ò»°ãÃ³Ò×	283149	Ç§¿Ë	29110931	¼þ	11,525,217
202110	63079000	6301ÖÁ6307µÄÎ´ÁÐÃûÖÆ³ÉÆ·£¬°üÀ¨·þ×°²Ã¼ôÑù	307	Òâ´óÀû	10	Ò»°ãÃ³Ò×	1938648	Ç§¿Ë	196696598	¼þ	276,667,953
202110	63079000	6301ÖÁ6307µÄÎ´ÁÐÃûÖÆ³ÉÆ·£¬°üÀ¨·þ×°²Ã¼ôÑù	308	Â¬É­±¤	10	Ò»°ãÃ³Ò×	14189	Ç§¿Ë	23040	¼þ	258,180
202110	63079000	6301ÖÁ6307µÄÎ´ÁÐÃûÖÆ³ÉÆ·£¬°üÀ¨·þ×°²Ã¼ôÑù	309	ºÉÀ¼	10	Ò»°ãÃ³Ò×	5115166	Ç§¿Ë	127653979	¼þ	182,379,952
202110	63079000	6301ÖÁ6307µÄÎ´ÁÐÃûÖÆ³ÉÆ·£¬°üÀ¨·þ×°²Ã¼ôÑù	310	Ï£À°	10	Ò»°ãÃ³Ò×	384569	Ç§¿Ë	52156344	¼þ	18,179,465
202110	63079000	6301ÖÁ6307µÄÎ´ÁÐÃûÖÆ³ÉÆ·£¬°üÀ¨·þ×°²Ã¼ôÑù	311	ÆÏÌÑÑÀ	10	Ò»°ãÃ³Ò×	107359	Ç§¿Ë	2913232	¼þ	3,567,791
202110	63079000	6301ÖÁ6307µÄÎ´ÁÐÃûÖÆ³ÉÆ·£¬°üÀ¨·þ×°²Ã¼ôÑù	312	Î÷°àÑÀ	10	Ò»°ãÃ³Ò×	1731854	Ç§¿Ë	243759671	¼þ	81,716,023
202110	63079000	6301ÖÁ6307µÄÎ´ÁÐÃûÖÆ³ÉÆ·£¬°üÀ¨·þ×°²Ã¼ôÑù	313	°¢¶û°ÍÄáÑÇ	10	Ò»°ãÃ³Ò×	12834	Ç§¿Ë	1740351	¼þ	292,634
202110	63079000	6301ÖÁ6307µÄÎ´ÁÐÃûÖÆ³ÉÆ·£¬°üÀ¨·þ×°²Ã¼ôÑù	315	°ÂµØÀû	10	Ò»°ãÃ³Ò×	122740	Ç§¿Ë	8029904	¼þ	9,694,045
202110	63079000	6301ÖÁ6307µÄÎ´ÁÐÃûÖÆ³ÉÆ·£¬°üÀ¨·þ×°²Ã¼ôÑù	316	±£¼ÓÀûÑÇ	10	Ò»°ãÃ³Ò×	49149	Ç§¿Ë	4062290	¼þ	1,421,731
202110	63079000	6301ÖÁ6307µÄÎ´ÁÐÃûÖÆ³ÉÆ·£¬°üÀ¨·þ×°²Ã¼ôÑù	318	·ÒÀ¼	10	Ò»°ãÃ³Ò×	182541	Ç§¿Ë	13269049	¼þ	8,404,162
202110	63079000	6301ÖÁ6307µÄÎ´ÁÐÃûÖÆ³ÉÆ·£¬°üÀ¨·þ×°²Ã¼ôÑù	321	ÐÙÑÀÀû	10	Ò»°ãÃ³Ò×	34536	Ç§¿Ë	722601	¼þ	2,742,042
202110	63079000	6301ÖÁ6307µÄÎ´ÁÐÃûÖÆ³ÉÆ·£¬°üÀ¨·þ×°²Ã¼ôÑù	322	±ùµº	10	Ò»°ãÃ³Ò×	397	Ç§¿Ë	3076	¼þ	74,046
202110	63079000	6301ÖÁ6307µÄÎ´ÁÐÃûÖÆ³ÉÆ·£¬°üÀ¨·þ×°²Ã¼ôÑù	323	ÁÐÖ§¶ØÊ¿µÇ	10	Ò»°ãÃ³Ò×	39	Ç§¿Ë	665	¼þ	5,407
202110	63079000	6301ÖÁ6307µÄÎ´ÁÐÃûÖÆ³ÉÆ·£¬°üÀ¨·þ×°²Ã¼ôÑù	324	Âí¶úËû	10	Ò»°ãÃ³Ò×	19779	Ç§¿Ë	5643922	¼þ	592,637
202110	63079000	6301ÖÁ6307µÄÎ´ÁÐÃûÖÆ³ÉÆ·£¬°üÀ¨·þ×°²Ã¼ôÑù	325	Ä¦ÄÉ¸ç	10	Ò»°ãÃ³Ò×	27	Ç§¿Ë	6000	¼þ	2,089
202110	63079000	6301ÖÁ6307µÄÎ´ÁÐÃûÖÆ³ÉÆ·£¬°üÀ¨·þ×°²Ã¼ôÑù	326	Å²Íþ	10	Ò»°ãÃ³Ò×	207868	Ç§¿Ë	834252	¼þ	6,260,240
202110	63079000	6301ÖÁ6307µÄÎ´ÁÐÃûÖÆ³ÉÆ·£¬°üÀ¨·þ×°²Ã¼ôÑù	327	²¨À¼	10	Ò»°ãÃ³Ò×	934480	Ç§¿Ë	59443170	¼þ	33,509,150
202110	63079000	6301ÖÁ6307µÄÎ´ÁÐÃûÖÆ³ÉÆ·£¬°üÀ¨·þ×°²Ã¼ôÑù	328	ÂÞÂíÄáÑÇ	10	Ò»°ãÃ³Ò×	189378	Ç§¿Ë	41149714	¼þ	6,781,106
202110	63079000	6301ÖÁ6307µÄÎ´ÁÐÃûÖÆ³ÉÆ·£¬°üÀ¨·þ×°²Ã¼ôÑù	329	Ê¥ÂíÁ¦Åµ	10	Ò»°ãÃ³Ò×	830	Ç§¿Ë	2000	¼þ	19,347
202110	63079000	6301ÖÁ6307µÄÎ´ÁÐÃûÖÆ³ÉÆ·£¬°üÀ¨·þ×°²Ã¼ôÑù	330	Èðµä	10	Ò»°ãÃ³Ò×	930845	Ç§¿Ë	8876407	¼þ	34,298,150
202110	63079000	6301ÖÁ6307µÄÎ´ÁÐÃûÖÆ³ÉÆ·£¬°üÀ¨·þ×°²Ã¼ôÑù	331	ÈðÊ¿	10	Ò»°ãÃ³Ò×	419505	Ç§¿Ë	60416089	¼þ	17,793,266
202110	63079000	6301ÖÁ6307µÄÎ´ÁÐÃûÖÆ³ÉÆ·£¬°üÀ¨·þ×°²Ã¼ôÑù	334	°®É³ÄáÑÇ	10	Ò»°ãÃ³Ò×	12808	Ç§¿Ë	29071	¼þ	320,248
202110	63079000	6301ÖÁ6307µÄÎ´ÁÐÃûÖÆ³ÉÆ·£¬°üÀ¨·þ×°²Ã¼ôÑù	335	À­ÍÑÎ¬ÑÇ	10	Ò»°ãÃ³Ò×	15896	Ç§¿Ë	2348497	¼þ	947,162
202110	63079000	6301ÖÁ6307µÄÎ´ÁÐÃûÖÆ³ÉÆ·£¬°üÀ¨·þ×°²Ã¼ôÑù	336	Á¢ÌÕÍð	10	Ò»°ãÃ³Ò×	136880	Ç§¿Ë	7934025	¼þ	3,872,872
202110	63079000	6301ÖÁ6307µÄÎ´ÁÐÃûÖÆ³ÉÆ·£¬°üÀ¨·þ×°²Ã¼ôÑù	337	¸ñÂ³¼ªÑÇ	10	Ò»°ãÃ³Ò×	23915	Ç§¿Ë	7285500	¼þ	565,061
202110	63079000	6301ÖÁ6307µÄÎ´ÁÐÃûÖÆ³ÉÆ·£¬°üÀ¨·þ×°²Ã¼ôÑù	338	ÑÇÃÀÄáÑÇ	10	Ò»°ãÃ³Ò×	4678	Ç§¿Ë	1421397	¼þ	94,082
202110	63079000	6301ÖÁ6307µÄÎ´ÁÐÃûÖÆ³ÉÆ·£¬°üÀ¨·þ×°²Ã¼ôÑù	339	°¢Èû°Ý½®	10	Ò»°ãÃ³Ò×	22076	Ç§¿Ë	3964505	¼þ	750,133
202110	63079000	6301ÖÁ6307µÄÎ´ÁÐÃûÖÆ³ÉÆ·£¬°üÀ¨·þ×°²Ã¼ôÑù	340	°×¶íÂÞË¹	10	Ò»°ãÃ³Ò×	4418	Ç§¿Ë	137313	¼þ	303,454
202110	63079000	6301ÖÁ6307µÄÎ´ÁÐÃûÖÆ³ÉÆ·£¬°üÀ¨·þ×°²Ã¼ôÑù	343	Ä¦¶û¶àÍß	10	Ò»°ãÃ³Ò×	10984	Ç§¿Ë	41539	¼þ	802,377
202110	63079000	6301ÖÁ6307µÄÎ´ÁÐÃûÖÆ³ÉÆ·£¬°üÀ¨·þ×°²Ã¼ôÑù	344	¶íÂÞË¹Áª°î	10	Ò»°ãÃ³Ò×	455725	Ç§¿Ë	43005933	¼þ	20,674,048
202110	63079000	6301ÖÁ6307µÄÎ´ÁÐÃûÖÆ³ÉÆ·£¬°üÀ¨·þ×°²Ã¼ôÑù	347	ÎÚ¿ËÀ¼	10	Ò»°ãÃ³Ò×	184676	Ç§¿Ë	31126925	¼þ	5,459,256
202110	63079000	6301ÖÁ6307µÄÎ´ÁÐÃûÖÆ³ÉÆ·£¬°üÀ¨·þ×°²Ã¼ôÑù	350	Ë¹ÂåÎÄÄáÑÇ	10	Ò»°ãÃ³Ò×	161279	Ç§¿Ë	8517464	¼þ	8,182,833
202110	63079000	6301ÖÁ6307µÄÎ´ÁÐÃûÖÆ³ÉÆ·£¬°üÀ¨·þ×°²Ã¼ôÑù	351	¿ËÂÞµØÑÇ	10	Ò»°ãÃ³Ò×	26564	Ç§¿Ë	1844139	¼þ	1,323,043
202110	63079000	6301ÖÁ6307µÄÎ´ÁÐÃûÖÆ³ÉÆ·£¬°üÀ¨·þ×°²Ã¼ôÑù	352	½Ý¿Ë	10	Ò»°ãÃ³Ò×	134357	Ç§¿Ë	1895388	¼þ	6,622,082
202110	63079000	6301ÖÁ6307µÄÎ´ÁÐÃûÖÆ³ÉÆ·£¬°üÀ¨·þ×°²Ã¼ôÑù	353	Ë¹Âå·¥¿Ë	10	Ò»°ãÃ³Ò×	35296	Ç§¿Ë	5014362	¼þ	1,721,089
202110	63079000	6301ÖÁ6307µÄÎ´ÁÐÃûÖÆ³ÉÆ·£¬°üÀ¨·þ×°²Ã¼ôÑù	354	±±ÂíÆä¶Ù¹²ºÍ¹ú	10	Ò»°ãÃ³Ò×	953	Ç§¿Ë	176800	¼þ	26,558
202110	63079000	6301ÖÁ6307µÄÎ´ÁÐÃûÖÆ³ÉÆ·£¬°üÀ¨·þ×°²Ã¼ôÑù	355	²¨ºÚ	10	Ò»°ãÃ³Ò×	3321	Ç§¿Ë	1320	¼þ	55,615
202110	63079000	6301ÖÁ6307µÄÎ´ÁÐÃûÖÆ³ÉÆ·£¬°üÀ¨·þ×°²Ã¼ôÑù	358	Èû¶ûÎ¬ÑÇ	10	Ò»°ãÃ³Ò×	185152	Ç§¿Ë	41892954	¼þ	3,779,759
202110	63079000	6301ÖÁ6307µÄÎ´ÁÐÃûÖÆ³ÉÆ·£¬°üÀ¨·þ×°²Ã¼ôÑù	359	ºÚÉ½	10	Ò»°ãÃ³Ò×	6089	Ç§¿Ë	1840000	¼þ	138,918
202110	63079000	6301ÖÁ6307µÄÎ´ÁÐÃûÖÆ³ÉÆ·£¬°üÀ¨·þ×°²Ã¼ôÑù	401	°²Ìá¹ÏºÍ°Í²¼´ï	10	Ò»°ãÃ³Ò×	426	Ç§¿Ë	11632	¼þ	37,508
202110	63079000	6301ÖÁ6307µÄÎ´ÁÐÃûÖÆ³ÉÆ·£¬°üÀ¨·þ×°²Ã¼ôÑù	402	°¢¸ùÍ¢	10	Ò»°ãÃ³Ò×	159683	Ç§¿Ë	23593953	¼þ	5,557,516
202110	63079000	6301ÖÁ6307µÄÎ´ÁÐÃûÖÆ³ÉÆ·£¬°üÀ¨·þ×°²Ã¼ôÑù	403	°¢Â³°Í	10	Ò»°ãÃ³Ò×	358	Ç§¿Ë	296	¼þ	2,308
202110	63079000	6301ÖÁ6307µÄÎ´ÁÐÃûÖÆ³ÉÆ·£¬°üÀ¨·þ×°²Ã¼ôÑù	405	°Í°Í¶àË¹	10	Ò»°ãÃ³Ò×	163	Ç§¿Ë	9520	¼þ	26,670
202110	63079000	6301ÖÁ6307µÄÎ´ÁÐÃûÖÆ³ÉÆ·£¬°üÀ¨·þ×°²Ã¼ôÑù	406	²®Àû×È	10	Ò»°ãÃ³Ò×	4	Ç§¿Ë	240	¼þ	446
202110	63079000	6301ÖÁ6307µÄÎ´ÁÐÃûÖÆ³ÉÆ·£¬°üÀ¨·þ×°²Ã¼ôÑù	408	¶àÃñ×å²£ÀûÎ¬ÑÇ¹ú	10	Ò»°ãÃ³Ò×	4508	Ç§¿Ë	650556	¼þ	388,198
202110	63079000	6301ÖÁ6307µÄÎ´ÁÐÃûÖÆ³ÉÆ·£¬°üÀ¨·þ×°²Ã¼ôÑù	410	°ÍÎ÷	10	Ò»°ãÃ³Ò×	1307984	Ç§¿Ë	286043316	¼þ	38,698,484
202110	63079000	6301ÖÁ6307µÄÎ´ÁÐÃûÖÆ³ÉÆ·£¬°üÀ¨·þ×°²Ã¼ôÑù	411	¿ªÂüÈºµº	10	Ò»°ãÃ³Ò×	89	Ç§¿Ë	3950	¼þ	47,329
202110	63079000	6301ÖÁ6307µÄÎ´ÁÐÃûÖÆ³ÉÆ·£¬°üÀ¨·þ×°²Ã¼ôÑù	412	ÖÇÀû	10	Ò»°ãÃ³Ò×	1283793	Ç§¿Ë	233410218	¼þ	45,315,867
202110	63079000	6301ÖÁ6307µÄÎ´ÁÐÃûÖÆ³ÉÆ·£¬°üÀ¨·þ×°²Ã¼ôÑù	413	¸çÂ×±ÈÑÇ	10	Ò»°ãÃ³Ò×	323775	Ç§¿Ë	65256114	¼þ	10,410,405
202110	63079000	6301ÖÁ6307µÄÎ´ÁÐÃûÖÆ³ÉÆ·£¬°üÀ¨·þ×°²Ã¼ôÑù	415	¸çË¹´ïÀè¼Ó	10	Ò»°ãÃ³Ò×	206045	Ç§¿Ë	38864824	¼þ	5,971,417
202110	63079000	6301ÖÁ6307µÄÎ´ÁÐÃûÖÆ³ÉÆ·£¬°üÀ¨·þ×°²Ã¼ôÑù	416	¹Å°Í	10	Ò»°ãÃ³Ò×	690	Ç§¿Ë	32880	¼þ	32,796
202110	63079000	6301ÖÁ6307µÄÎ´ÁÐÃûÖÆ³ÉÆ·£¬°üÀ¨·þ×°²Ã¼ôÑù	416	¹Å°Í	11	¹ú¼Ò¼ä¡¢¹ú¼Ê×éÖ¯ÎÞ³¥Ô®ÖúºÍÔùËÍµÄÎï×Ê	1770	Ç§¿Ë	150000	¼þ	330,000
202110	63079000	6301ÖÁ6307µÄÎ´ÁÐÃûÖÆ³ÉÆ·£¬°üÀ¨·þ×°²Ã¼ôÑù	417	¿âÀ°Ë÷µº	10	Ò»°ãÃ³Ò×	28	Ç§¿Ë	2010	¼þ	3,207
202110	63079000	6301ÖÁ6307µÄÎ´ÁÐÃûÖÆ³ÉÆ·£¬°üÀ¨·þ×°²Ã¼ôÑù	418	¶àÃ×Äá¼Ó¹²ºÍ¹ú	10	Ò»°ãÃ³Ò×	135042	Ç§¿Ë	32930116	¼þ	4,356,082
202110	63079000	6301ÖÁ6307µÄÎ´ÁÐÃûÖÆ³ÉÆ·£¬°üÀ¨·þ×°²Ã¼ôÑù	419	¶ò¹Ï¶à¶û	10	Ò»°ãÃ³Ò×	461980	Ç§¿Ë	122919196	¼þ	21,259,832
202110	63079000	6301ÖÁ6307µÄÎ´ÁÐÃûÖÆ³ÉÆ·£¬°üÀ¨·þ×°²Ã¼ôÑù	421	¸ñÁÖÄÉ´ï	10	Ò»°ãÃ³Ò×	5	Ç§¿Ë	250	¼þ	1,612
202110	63079000	6301ÖÁ6307µÄÎ´ÁÐÃûÖÆ³ÉÆ·£¬°üÀ¨·þ×°²Ã¼ôÑù	422	¹ÏµÂÂÞÆÕ	10	Ò»°ãÃ³Ò×	15857	Ç§¿Ë	3954000	¼þ	426,294
202110	63079000	6301ÖÁ6307µÄÎ´ÁÐÃûÖÆ³ÉÆ·£¬°üÀ¨·þ×°²Ã¼ôÑù	423	Î£µØÂíÀ­	10	Ò»°ãÃ³Ò×	771786	Ç§¿Ë	216686368	¼þ	26,078,721
202110	63079000	6301ÖÁ6307µÄÎ´ÁÐÃûÖÆ³ÉÆ·£¬°üÀ¨·þ×°²Ã¼ôÑù	424	¹çÑÇÄÇ	10	Ò»°ãÃ³Ò×	37491	Ç§¿Ë	10002114	¼þ	1,045,555
202110	63079000	6301ÖÁ6307µÄÎ´ÁÐÃûÖÆ³ÉÆ·£¬°üÀ¨·þ×°²Ã¼ôÑù	425	º£µØ	10	Ò»°ãÃ³Ò×	165	Ç§¿Ë	50000	¼þ	6,030
202110	63079000	6301ÖÁ6307µÄÎ´ÁÐÃûÖÆ³ÉÆ·£¬°üÀ¨·þ×°²Ã¼ôÑù	426	ºé¶¼À­Ë¹	10	Ò»°ãÃ³Ò×	52256	Ç§¿Ë	14196676	¼þ	1,139,674
202110	63079000	6301ÖÁ6307µÄÎ´ÁÐÃûÖÆ³ÉÆ·£¬°üÀ¨·þ×°²Ã¼ôÑù	427	ÑÀÂò¼Ó	10	Ò»°ãÃ³Ò×	63972	Ç§¿Ë	16082235	¼þ	2,801,458
202110	63079000	6301ÖÁ6307µÄÎ´ÁÐÃûÖÆ³ÉÆ·£¬°üÀ¨·þ×°²Ã¼ôÑù	429	Ä«Î÷¸ç	10	Ò»°ãÃ³Ò×	4316903	Ç§¿Ë	893865575	¼þ	198,280,985
202110	63079000	6301ÖÁ6307µÄÎ´ÁÐÃûÖÆ³ÉÆ·£¬°üÀ¨·þ×°²Ã¼ôÑù	431	Äá¼ÓÀ­¹Ï	10	Ò»°ãÃ³Ò×	10438	Ç§¿Ë	50929	¼þ	439,218
202110	63079000	6301ÖÁ6307µÄÎ´ÁÐÃûÖÆ³ÉÆ·£¬°üÀ¨·þ×°²Ã¼ôÑù	432	°ÍÄÃÂí	10	Ò»°ãÃ³Ò×	1379376	Ç§¿Ë	382539706	¼þ	57,609,603
202110	63079000	6301ÖÁ6307µÄÎ´ÁÐÃûÖÆ³ÉÆ·£¬°üÀ¨·þ×°²Ã¼ôÑù	433	°ÍÀ­¹ç	10	Ò»°ãÃ³Ò×	24406	Ç§¿Ë	4635506	¼þ	872,600
202110	63079000	6301ÖÁ6307µÄÎ´ÁÐÃûÖÆ³ÉÆ·£¬°üÀ¨·þ×°²Ã¼ôÑù	434	ÃØÂ³	10	Ò»°ãÃ³Ò×	893480	Ç§¿Ë	197031873	¼þ	22,053,370
202110	63079000	6301ÖÁ6307µÄÎ´ÁÐÃûÖÆ³ÉÆ·£¬°üÀ¨·þ×°²Ã¼ôÑù	435	²¨¶àÀè¸÷	10	Ò»°ãÃ³Ò×	134703	Ç§¿Ë	35774269	¼þ	3,785,185
202110	63079000	6301ÖÁ6307µÄÎ´ÁÐÃûÖÆ³ÉÆ·£¬°üÀ¨·þ×°²Ã¼ôÑù	437	Ê¥Â¬Î÷ÑÇ	10	Ò»°ãÃ³Ò×	120	Ç§¿Ë	31000	¼þ	3,901
202110	63079000	6301ÖÁ6307µÄÎ´ÁÐÃûÖÆ³ÉÆ·£¬°üÀ¨·þ×°²Ã¼ôÑù	439	Ê¥ÎÄÉ­ÌØºÍ¸ñÁÖÄÉ¶¡Ë¹	10	Ò»°ãÃ³Ò×	81	Ç§¿Ë	30	¼þ	3,073
202110	63079000	6301ÖÁ6307µÄÎ´ÁÐÃûÖÆ³ÉÆ·£¬°üÀ¨·þ×°²Ã¼ôÑù	440	Èø¶ûÍß¶à	10	Ò»°ãÃ³Ò×	341882	Ç§¿Ë	84124475	¼þ	11,440,637
202110	63079000	6301ÖÁ6307µÄÎ´ÁÐÃûÖÆ³ÉÆ·£¬°üÀ¨·þ×°²Ã¼ôÑù	441	ËÕÀïÄÏ	10	Ò»°ãÃ³Ò×	5898	Ç§¿Ë	1543920	¼þ	320,634
202110	63079000	6301ÖÁ6307µÄÎ´ÁÐÃûÖÆ³ÉÆ·£¬°üÀ¨·þ×°²Ã¼ôÑù	442	ÌØÁ¢Äá´ïºÍ¶à°Í¸ç	10	Ò»°ãÃ³Ò×	15785	Ç§¿Ë	3337616	¼þ	834,569
202110	63079000	6301ÖÁ6307µÄÎ´ÁÐÃûÖÆ³ÉÆ·£¬°üÀ¨·þ×°²Ã¼ôÑù	442	ÌØÁ¢Äá´ïºÍ¶à°Í¸ç	11	¹ú¼Ò¼ä¡¢¹ú¼Ê×éÖ¯ÎÞ³¥Ô®ÖúºÍÔùËÍµÄÎï×Ê	600	Ç§¿Ë	100000	¼þ	150,000
202110	63079000	6301ÖÁ6307µÄÎ´ÁÐÃûÖÆ³ÉÆ·£¬°üÀ¨·þ×°²Ã¼ôÑù	444	ÎÚÀ­¹ç	10	Ò»°ãÃ³Ò×	24132	Ç§¿Ë	140031	¼þ	1,126,746
202110	63079000	6301ÖÁ6307µÄÎ´ÁÐÃûÖÆ³ÉÆ·£¬°üÀ¨·þ×°²Ã¼ôÑù	445	Î¯ÄÚÈðÀ­	10	Ò»°ãÃ³Ò×	35937	Ç§¿Ë	5666678	¼þ	6,654,644
202110	63079000	6301ÖÁ6307µÄÎ´ÁÐÃûÖÆ³ÉÆ·£¬°üÀ¨·þ×°²Ã¼ôÑù	499	À­¶¡ÃÀÖÞÆäËû¹ú¼Ò(µØÇø)	10	Ò»°ãÃ³Ò×	1808	Ç§¿Ë	500400	¼þ	70,842
202110	63079000	6301ÖÁ6307µÄÎ´ÁÐÃûÖÆ³ÉÆ·£¬°üÀ¨·þ×°²Ã¼ôÑù	501	¼ÓÄÃ´ó	10	Ò»°ãÃ³Ò×	3396931	Ç§¿Ë	251330934	¼þ	150,769,544
202110	63079000	6301ÖÁ6307µÄÎ´ÁÐÃûÖÆ³ÉÆ·£¬°üÀ¨·þ×°²Ã¼ôÑù	502	ÃÀ¹ú	10	Ò»°ãÃ³Ò×	44839959	Ç§¿Ë	2978060420	¼þ	2,023,645,542
202110	63079000	6301ÖÁ6307µÄÎ´ÁÐÃûÖÆ³ÉÆ·£¬°üÀ¨·þ×°²Ã¼ôÑù	601	°Ä´óÀûÑÇ	10	Ò»°ãÃ³Ò×	2995987	Ç§¿Ë	126989022	¼þ	132,431,999
202110	63079000	6301ÖÁ6307µÄÎ´ÁÐÃûÖÆ³ÉÆ·£¬°üÀ¨·þ×°²Ã¼ôÑù	602	¿â¿ËÈºµº	10	Ò»°ãÃ³Ò×	2596	Ç§¿Ë	6490	¼þ	85,225
202110	63079000	6301ÖÁ6307µÄÎ´ÁÐÃûÖÆ³ÉÆ·£¬°üÀ¨·þ×°²Ã¼ôÑù	603	ì³¼Ã	10	Ò»°ãÃ³Ò×	8268	Ç§¿Ë	1564258	¼þ	379,412
202110	63079000	6301ÖÁ6307µÄÎ´ÁÐÃûÖÆ³ÉÆ·£¬°üÀ¨·þ×°²Ã¼ôÑù	606	è§Â³	10	Ò»°ãÃ³Ò×	35	Ç§¿Ë	365	¼þ	1,706
202110	63079000	6301ÖÁ6307µÄÎ´ÁÐÃûÖÆ³ÉÆ·£¬°üÀ¨·þ×°²Ã¼ôÑù	607	ÐÂ¿¦Àï¶àÄáÑÇ	10	Ò»°ãÃ³Ò×	17823	Ç§¿Ë	4595108	¼þ	809,818
202110	63079000	6301ÖÁ6307µÄÎ´ÁÐÃûÖÆ³ÉÆ·£¬°üÀ¨·þ×°²Ã¼ôÑù	609	ÐÂÎ÷À¼	10	Ò»°ãÃ³Ò×	449741	Ç§¿Ë	25639014	¼þ	20,614,194
202110	63079000	6301ÖÁ6307µÄÎ´ÁÐÃûÖÆ³ÉÆ·£¬°üÀ¨·þ×°²Ã¼ôÑù	611	°Í²¼ÑÇÐÂ¼¸ÄÚÑÇ	10	Ò»°ãÃ³Ò×	10075	Ç§¿Ë	1941920	¼þ	871,188
202110	63079000	6301ÖÁ6307µÄÎ´ÁÐÃûÖÆ³ÉÆ·£¬°üÀ¨·þ×°²Ã¼ôÑù	611	°Í²¼ÑÇÐÂ¼¸ÄÚÑÇ	11	¹ú¼Ò¼ä¡¢¹ú¼Ê×éÖ¯ÎÞ³¥Ô®ÖúºÍÔùËÍµÄÎï×Ê	6	Ç§¿Ë	20	¼þ	960
202110	63079000	6301ÖÁ6307µÄÎ´ÁÐÃûÖÆ³ÉÆ·£¬°üÀ¨·þ×°²Ã¼ôÑù	613	ËùÂÞÃÅÈºµº	10	Ò»°ãÃ³Ò×	104	Ç§¿Ë	960	¼þ	4,445
202110	63079000	6301ÖÁ6307µÄÎ´ÁÐÃûÖÆ³ÉÆ·£¬°üÀ¨·þ×°²Ã¼ôÑù	617	ÈøÄ¦ÑÇ	10	Ò»°ãÃ³Ò×	2675	Ç§¿Ë	2750	¼þ	113,421
202110	63079000	6301ÖÁ6307µÄÎ´ÁÐÃûÖÆ³ÉÆ·£¬°üÀ¨·þ×°²Ã¼ôÑù	618	»ùÀï°ÍË¹	10	Ò»°ãÃ³Ò×	122	Ç§¿Ë	20024	¼þ	5,788
202110	63079000	6301ÖÁ6307µÄÎ´ÁÐÃûÖÆ³ÉÆ·£¬°üÀ¨·þ×°²Ã¼ôÑù	623	·¨Êô²¨ÀûÄáÎ÷ÑÇ	10	Ò»°ãÃ³Ò×	1691	Ç§¿Ë	310770	¼þ	55,004
202110	63079000	6301ÖÁ6307µÄÎ´ÁÐÃûÖÆ³ÉÆ·£¬°üÀ¨·þ×°²Ã¼ôÑù	699	´óÑóÖÞÆäËû¹ú¼Ò(µØÇø)	10	Ò»°ãÃ³Ò×	4388	Ç§¿Ë	1084170	¼þ	196,490
202111	63079000	6301ÖÁ6307µÄÎ´ÁÐÃûÖÆ³ÉÆ·£¬°üÀ¨·þ×°²Ã¼ôÑù	102	°ÍÁÖ	10	Ò»°ãÃ³Ò×	12971	Ç§¿Ë	2052934	¼þ	494,694
202111	63079000	6301ÖÁ6307µÄÎ´ÁÐÃûÖÆ³ÉÆ·£¬°üÀ¨·þ×°²Ã¼ôÑù	103	ÃÏ¼ÓÀ­¹ú	10	Ò»°ãÃ³Ò×	89585	Ç§¿Ë	11239276	¼þ	3,841,856
202111	63079000	6301ÖÁ6307µÄÎ´ÁÐÃûÖÆ³ÉÆ·£¬°üÀ¨·þ×°²Ã¼ôÑù	104	²»µ¤	10	Ò»°ãÃ³Ò×	135	Ç§¿Ë	91	¼þ	1,489
202111	63079000	6301ÖÁ6307µÄÎ´ÁÐÃûÖÆ³ÉÆ·£¬°üÀ¨·þ×°²Ã¼ôÑù	104	²»µ¤	11	¹ú¼Ò¼ä¡¢¹ú¼Ê×éÖ¯ÎÞ³¥Ô®ÖúºÍÔùËÍµÄÎï×Ê	630	Ç§¿Ë	50000	¼þ	175,000
202111	63079000	6301ÖÁ6307µÄÎ´ÁÐÃûÖÆ³ÉÆ·£¬°üÀ¨·þ×°²Ã¼ôÑù	105	ÎÄÀ³	10	Ò»°ãÃ³Ò×	6290	Ç§¿Ë	1427755	¼þ	769,363
202111	63079000	6301ÖÁ6307µÄÎ´ÁÐÃûÖÆ³ÉÆ·£¬°üÀ¨·þ×°²Ã¼ôÑù	106	Ãåµé	10	Ò»°ãÃ³Ò×	897146	Ç§¿Ë	246157884	¼þ	14,260,448
202111	63079000	6301ÖÁ6307µÄÎ´ÁÐÃûÖÆ³ÉÆ·£¬°üÀ¨·þ×°²Ã¼ôÑù	106	Ãåµé	11	¹ú¼Ò¼ä¡¢¹ú¼Ê×éÖ¯ÎÞ³¥Ô®ÖúºÍÔùËÍµÄÎï×Ê	268	Ç§¿Ë	88400	¼þ	78,600
202111	63079000	6301ÖÁ6307µÄÎ´ÁÐÃûÖÆ³ÉÆ·£¬°üÀ¨·þ×°²Ã¼ôÑù	106	Ãåµé	12	ÆäËû¾èÔùÎï×Ê	150	Ç§¿Ë	20000	¼þ	15,376
202111	63079000	6301ÖÁ6307µÄÎ´ÁÐÃûÖÆ³ÉÆ·£¬°üÀ¨·þ×°²Ã¼ôÑù	107	¼íÆÒÕ¯	10	Ò»°ãÃ³Ò×	342846	Ç§¿Ë	25242573	¼þ	17,810,857
202111	63079000	6301ÖÁ6307µÄÎ´ÁÐÃûÖÆ³ÉÆ·£¬°üÀ¨·þ×°²Ã¼ôÑù	107	¼íÆÒÕ¯	12	ÆäËû¾èÔùÎï×Ê	800	Ç§¿Ë	50000	¼þ	210,428
202111	63079000	6301ÖÁ6307µÄÎ´ÁÐÃûÖÆ³ÉÆ·£¬°üÀ¨·þ×°²Ã¼ôÑù	108	ÈûÆÖÂ·Ë¹	10	Ò»°ãÃ³Ò×	21984	Ç§¿Ë	4426185	¼þ	1,330,577
[truncated: 393 more rows]
