# Supplementary material for: Research on optimization of emergency supplies customs clearance strategy from the perspective of public health security based on Chinese trade data
Source: Front Public Health. 2025 Jan 24;13:1520705. doi: 10.3389/fpubh.2025.1520705 (PMC11802811; doi:10.3389/fpubh.2025.1520705)
Supplement: Supplementary file 2 [file Data_Sheet_2.ZIP › Paper Code-Part2/2-Export/2021/2021∩╝ê1-12∩╝ë-μëïσÑù-σç║σÅú.csv]

202101	39262011	¾ÛÂÈÒÒÏ©ÖÆÊÖÌ×£¨·ÖÖ¸ÊÖÌ×¡¢Á¬Ö¸ÊÖÌ×µÈ£©	102	°ÍÁÖ	10	Ò»°ãÃ³Ò×	18465	Ç§¿Ë	2000000	Ë«	1,088,325
202101	39262011	¾ÛÂÈÒÒÏ©ÖÆÊÖÌ×£¨·ÖÖ¸ÊÖÌ×¡¢Á¬Ö¸ÊÖÌ×µÈ£©	103	ÃÏ¼ÓÀ­¹ú	10	Ò»°ãÃ³Ò×	20	Ç§¿Ë	1000	Ë«	1,281
202101	39262011	¾ÛÂÈÒÒÏ©ÖÆÊÖÌ×£¨·ÖÖ¸ÊÖÌ×¡¢Á¬Ö¸ÊÖÌ×µÈ£©	106	Ãåµé	10	Ò»°ãÃ³Ò×	1309	Ç§¿Ë	140500	Ë«	105,921
202101	39262011	¾ÛÂÈÒÒÏ©ÖÆÊÖÌ×£¨·ÖÖ¸ÊÖÌ×¡¢Á¬Ö¸ÊÖÌ×µÈ£©	108	ÈûÆÖÂ·Ë¹	10	Ò»°ãÃ³Ò×	7585	Ç§¿Ë	800000	Ë«	513,690
202101	39262011	¾ÛÂÈÒÒÏ©ÖÆÊÖÌ×£¨·ÖÖ¸ÊÖÌ×¡¢Á¬Ö¸ÊÖÌ×µÈ£©	110	ÖÐ¹úÏã¸Û	10	Ò»°ãÃ³Ò×	502	Ç§¿Ë	250510	Ë«	9,072
202101	39262011	¾ÛÂÈÒÒÏ©ÖÆÊÖÌ×£¨·ÖÖ¸ÊÖÌ×¡¢Á¬Ö¸ÊÖÌ×µÈ£©	111	Ó¡¶È	10	Ò»°ãÃ³Ò×	5	Ç§¿Ë	27	Ë«	2,627
202101	39262011	¾ÛÂÈÒÒÏ©ÖÆÊÖÌ×£¨·ÖÖ¸ÊÖÌ×¡¢Á¬Ö¸ÊÖÌ×µÈ£©	112	Ó¡¶ÈÄáÎ÷ÑÇ	10	Ò»°ãÃ³Ò×	4231	Ç§¿Ë	465050	Ë«	189,456
202101	39262011	¾ÛÂÈÒÒÏ©ÖÆÊÖÌ×£¨·ÖÖ¸ÊÖÌ×¡¢Á¬Ö¸ÊÖÌ×µÈ£©	114	ÒÁÀ­¿Ë	10	Ò»°ãÃ³Ò×	5495	Ç§¿Ë	79280	Ë«	289,654
202101	39262011	¾ÛÂÈÒÒÏ©ÖÆÊÖÌ×£¨·ÖÖ¸ÊÖÌ×¡¢Á¬Ö¸ÊÖÌ×µÈ£©	115	ÒÔÉ«ÁÐ	10	Ò»°ãÃ³Ò×	7270	Ç§¿Ë	490000	Ë«	222,887
202101	39262011	¾ÛÂÈÒÒÏ©ÖÆÊÖÌ×£¨·ÖÖ¸ÊÖÌ×¡¢Á¬Ö¸ÊÖÌ×µÈ£©	116	ÈÕ±¾	10	Ò»°ãÃ³Ò×	4010669	Ç§¿Ë	475491303	Ë«	245,731,326
202101	39262011	¾ÛÂÈÒÒÏ©ÖÆÊÖÌ×£¨·ÖÖ¸ÊÖÌ×¡¢Á¬Ö¸ÊÖÌ×µÈ£©	118	¿ÆÍþÌØ	10	Ò»°ãÃ³Ò×	76059	Ç§¿Ë	7826050	Ë«	4,856,746
202101	39262011	¾ÛÂÈÒÒÏ©ÖÆÊÖÌ×£¨·ÖÖ¸ÊÖÌ×¡¢Á¬Ö¸ÊÖÌ×µÈ£©	119	ÀÏÎÎ	10	Ò»°ãÃ³Ò×	25	Ç§¿Ë	50	Ë«	408
202101	39262011	¾ÛÂÈÒÒÏ©ÖÆÊÖÌ×£¨·ÖÖ¸ÊÖÌ×¡¢Á¬Ö¸ÊÖÌ×µÈ£©	120	Àè°ÍÄÛ	10	Ò»°ãÃ³Ò×	1831	Ç§¿Ë	329500	Ë«	172,903
202101	39262011	¾ÛÂÈÒÒÏ©ÖÆÊÖÌ×£¨·ÖÖ¸ÊÖÌ×¡¢Á¬Ö¸ÊÖÌ×µÈ£©	121	ÖÐ¹ú°ÄÃÅ	10	Ò»°ãÃ³Ò×	6795	Ç§¿Ë	700000	Ë«	155,545
202101	39262011	¾ÛÂÈÒÒÏ©ÖÆÊÖÌ×£¨·ÖÖ¸ÊÖÌ×¡¢Á¬Ö¸ÊÖÌ×µÈ£©	122	ÂíÀ´Î÷ÑÇ	10	Ò»°ãÃ³Ò×	26523	Ç§¿Ë	2473548	Ë«	1,821,333
202101	39262011	¾ÛÂÈÒÒÏ©ÖÆÊÖÌ×£¨·ÖÖ¸ÊÖÌ×¡¢Á¬Ö¸ÊÖÌ×µÈ£©	124	ÃÉ¹Å	10	Ò»°ãÃ³Ò×	7890	Ç§¿Ë	653456	Ë«	605,573
202101	39262011	¾ÛÂÈÒÒÏ©ÖÆÊÖÌ×£¨·ÖÖ¸ÊÖÌ×¡¢Á¬Ö¸ÊÖÌ×µÈ£©	126	°¢Âü	10	Ò»°ãÃ³Ò×	8921	Ç§¿Ë	900000	Ë«	294,098
202101	39262011	¾ÛÂÈÒÒÏ©ÖÆÊÖÌ×£¨·ÖÖ¸ÊÖÌ×¡¢Á¬Ö¸ÊÖÌ×µÈ£©	129	·ÆÂÉ±ö	10	Ò»°ãÃ³Ò×	40509	Ç§¿Ë	4407960	Ë«	3,152,497
202101	39262011	¾ÛÂÈÒÒÏ©ÖÆÊÖÌ×£¨·ÖÖ¸ÊÖÌ×¡¢Á¬Ö¸ÊÖÌ×µÈ£©	130	¿¨Ëþ¶û	10	Ò»°ãÃ³Ò×	57249	Ç§¿Ë	5875850	Ë«	3,531,163
202101	39262011	¾ÛÂÈÒÒÏ©ÖÆÊÖÌ×£¨·ÖÖ¸ÊÖÌ×¡¢Á¬Ö¸ÊÖÌ×µÈ£©	131	É³ÌØ°¢À­²®	10	Ò»°ãÃ³Ò×	1212555	Ç§¿Ë	123942275	Ë«	87,617,699
202101	39262011	¾ÛÂÈÒÒÏ©ÖÆÊÖÌ×£¨·ÖÖ¸ÊÖÌ×¡¢Á¬Ö¸ÊÖÌ×µÈ£©	132	ÐÂ¼ÓÆÂ	10	Ò»°ãÃ³Ò×	39169	Ç§¿Ë	3726164	Ë«	2,375,970
202101	39262011	¾ÛÂÈÒÒÏ©ÖÆÊÖÌ×£¨·ÖÖ¸ÊÖÌ×¡¢Á¬Ö¸ÊÖÌ×µÈ£©	133	º«¹ú	10	Ò»°ãÃ³Ò×	38004	Ç§¿Ë	2662376	Ë«	1,899,015
202101	39262011	¾ÛÂÈÒÒÏ©ÖÆÊÖÌ×£¨·ÖÖ¸ÊÖÌ×¡¢Á¬Ö¸ÊÖÌ×µÈ£©	136	Ì©¹ú	10	Ò»°ãÃ³Ò×	42070	Ç§¿Ë	4020112	Ë«	3,335,673
202101	39262011	¾ÛÂÈÒÒÏ©ÖÆÊÖÌ×£¨·ÖÖ¸ÊÖÌ×¡¢Á¬Ö¸ÊÖÌ×µÈ£©	137	ÍÁ¶úÆä	10	Ò»°ãÃ³Ò×	45082	Ç§¿Ë	5000314	Ë«	3,690,538
202101	39262011	¾ÛÂÈÒÒÏ©ÖÆÊÖÌ×£¨·ÖÖ¸ÊÖÌ×¡¢Á¬Ö¸ÊÖÌ×µÈ£©	138	°¢ÁªÇõ	10	Ò»°ãÃ³Ò×	401077	Ç§¿Ë	39311360	Ë«	29,302,948
202101	39262011	¾ÛÂÈÒÒÏ©ÖÆÊÖÌ×£¨·ÖÖ¸ÊÖÌ×¡¢Á¬Ö¸ÊÖÌ×µÈ£©	141	Ô½ÄÏ	10	Ò»°ãÃ³Ò×	95549	Ç§¿Ë	8084590	Ë«	8,061,636
202101	39262011	¾ÛÂÈÒÒÏ©ÖÆÊÖÌ×£¨·ÖÖ¸ÊÖÌ×¡¢Á¬Ö¸ÊÖÌ×µÈ£©	143	ÖÐ¹úÌ¨Íå	10	Ò»°ãÃ³Ò×	105949	Ç§¿Ë	10229063	Ë«	5,921,852
202101	39262011	¾ÛÂÈÒÒÏ©ÖÆÊÖÌ×£¨·ÖÖ¸ÊÖÌ×¡¢Á¬Ö¸ÊÖÌ×µÈ£©	145	¹þÈø¿ËË¹Ì¹	10	Ò»°ãÃ³Ò×	54377	Ç§¿Ë	4711097	Ë«	2,809,537
202101	39262011	¾ÛÂÈÒÒÏ©ÖÆÊÖÌ×£¨·ÖÖ¸ÊÖÌ×¡¢Á¬Ö¸ÊÖÌ×µÈ£©	201	°¢¶û¼°ÀûÑÇ	10	Ò»°ãÃ³Ò×	5056	Ç§¿Ë	42240	Ë«	94,475
202101	39262011	¾ÛÂÈÒÒÏ©ÖÆÊÖÌ×£¨·ÖÖ¸ÊÖÌ×¡¢Á¬Ö¸ÊÖÌ×µÈ£©	202	°²¸çÀ­	10	Ò»°ãÃ³Ò×	282	Ç§¿Ë	25000	Ë«	141,746
202101	39262011	¾ÛÂÈÒÒÏ©ÖÆÊÖÌ×£¨·ÖÖ¸ÊÖÌ×¡¢Á¬Ö¸ÊÖÌ×µÈ£©	206	¿¦ÂóÂ¡	10	Ò»°ãÃ³Ò×	490	Ç§¿Ë	4900	Ë«	12,856
202101	39262011	¾ÛÂÈÒÒÏ©ÖÆÊÖÌ×£¨·ÖÖ¸ÊÖÌ×¡¢Á¬Ö¸ÊÖÌ×µÈ£©	217	°£Èû¶í±ÈÑÇ	10	Ò»°ãÃ³Ò×	2246	Ç§¿Ë	114960	Ë«	217,770
202101	39262011	¾ÛÂÈÒÒÏ©ÖÆÊÖÌ×£¨·ÖÖ¸ÊÖÌ×¡¢Á¬Ö¸ÊÖÌ×µÈ£©	219	¸Ô±ÈÑÇ	10	Ò»°ãÃ³Ò×	529	Ç§¿Ë	5880	Ë«	12,499
202101	39262011	¾ÛÂÈÒÒÏ©ÖÆÊÖÌ×£¨·ÖÖ¸ÊÖÌ×¡¢Á¬Ö¸ÊÖÌ×µÈ£©	221	¼¸ÄÚÑÇ	10	Ò»°ãÃ³Ò×	134	Ç§¿Ë	600	Ë«	2,008
202101	39262011	¾ÛÂÈÒÒÏ©ÖÆÊÖÌ×£¨·ÖÖ¸ÊÖÌ×¡¢Á¬Ö¸ÊÖÌ×µÈ£©	223	¿ÆÌØµÏÍß	10	Ò»°ãÃ³Ò×	245	Ç§¿Ë	3200	Ë«	7,075
202101	39262011	¾ÛÂÈÒÒÏ©ÖÆÊÖÌ×£¨·ÖÖ¸ÊÖÌ×¡¢Á¬Ö¸ÊÖÌ×µÈ£©	231	Ã«ÀïÇóË¹	10	Ò»°ãÃ³Ò×	2837	Ç§¿Ë	280096	Ë«	65,295
202101	39262011	¾ÛÂÈÒÒÏ©ÖÆÊÖÌ×£¨·ÖÖ¸ÊÖÌ×¡¢Á¬Ö¸ÊÖÌ×µÈ£©	232	Ä¦Âå¸ç	10	Ò»°ãÃ³Ò×	155	Ç§¿Ë	3100	Ë«	5,640
202101	39262011	¾ÛÂÈÒÒÏ©ÖÆÊÖÌ×£¨·ÖÖ¸ÊÖÌ×¡¢Á¬Ö¸ÊÖÌ×µÈ£©	233	ÄªÉ£±È¿Ë	10	Ò»°ãÃ³Ò×	1600	Ç§¿Ë	125000	Ë«	102,934
202101	39262011	¾ÛÂÈÒÒÏ©ÖÆÊÖÌ×£¨·ÖÖ¸ÊÖÌ×¡¢Á¬Ö¸ÊÖÌ×µÈ£©	237	ÁôÄáÍô	10	Ò»°ãÃ³Ò×	7608	Ç§¿Ë	850000	Ë«	702,501
202101	39262011	¾ÛÂÈÒÒÏ©ÖÆÊÖÌ×£¨·ÖÖ¸ÊÖÌ×¡¢Á¬Ö¸ÊÖÌ×µÈ£©	240	ÈûÄÚ¼Ó¶û	10	Ò»°ãÃ³Ò×	2400	Ç§¿Ë	150000	Ë«	97,010
202101	39262011	¾ÛÂÈÒÒÏ©ÖÆÊÖÌ×£¨·ÖÖ¸ÊÖÌ×¡¢Á¬Ö¸ÊÖÌ×µÈ£©	244	ÄÏ·Ç	10	Ò»°ãÃ³Ò×	6050	Ç§¿Ë	71400	Ë«	163,158
202101	39262011	¾ÛÂÈÒÒÏ©ÖÆÊÖÌ×£¨·ÖÖ¸ÊÖÌ×¡¢Á¬Ö¸ÊÖÌ×µÈ£©	247	Ì¹É£ÄáÑÇ	10	Ò»°ãÃ³Ò×	90	Ç§¿Ë	10000	Ë«	13,071
202101	39262011	¾ÛÂÈÒÒÏ©ÖÆÊÖÌ×£¨·ÖÖ¸ÊÖÌ×¡¢Á¬Ö¸ÊÖÌ×µÈ£©	251	²¼»ùÄÉ·¨Ë÷	10	Ò»°ãÃ³Ò×	54	Ç§¿Ë	180	Ë«	4,588
202101	39262011	¾ÛÂÈÒÒÏ©ÖÆÊÖÌ×£¨·ÖÖ¸ÊÖÌ×¡¢Á¬Ö¸ÊÖÌ×µÈ£©	253	ÔÞ±ÈÑÇ	10	Ò»°ãÃ³Ò×	1554	Ç§¿Ë	16450	Ë«	72,011
202101	39262011	¾ÛÂÈÒÒÏ©ÖÆÊÖÌ×£¨·ÖÖ¸ÊÖÌ×¡¢Á¬Ö¸ÊÖÌ×µÈ£©	301	±ÈÀûÊ±	10	Ò»°ãÃ³Ò×	161376	Ç§¿Ë	16745093	Ë«	11,655,314
202101	39262011	¾ÛÂÈÒÒÏ©ÖÆÊÖÌ×£¨·ÖÖ¸ÊÖÌ×¡¢Á¬Ö¸ÊÖÌ×µÈ£©	302	µ¤Âó	10	Ò»°ãÃ³Ò×	104871	Ç§¿Ë	10674050	Ë«	5,217,846
202101	39262011	¾ÛÂÈÒÒÏ©ÖÆÊÖÌ×£¨·ÖÖ¸ÊÖÌ×¡¢Á¬Ö¸ÊÖÌ×µÈ£©	303	Ó¢¹ú	10	Ò»°ãÃ³Ò×	1221370	Ç§¿Ë	131355976	Ë«	70,363,739
202101	39262011	¾ÛÂÈÒÒÏ©ÖÆÊÖÌ×£¨·ÖÖ¸ÊÖÌ×¡¢Á¬Ö¸ÊÖÌ×µÈ£©	304	µÂ¹ú	10	Ò»°ãÃ³Ò×	1668134	Ç§¿Ë	166418695	Ë«	91,972,466
202101	39262011	¾ÛÂÈÒÒÏ©ÖÆÊÖÌ×£¨·ÖÖ¸ÊÖÌ×¡¢Á¬Ö¸ÊÖÌ×µÈ£©	305	·¨¹ú	10	Ò»°ãÃ³Ò×	1936504	Ç§¿Ë	205189480	Ë«	105,162,391
202101	39262011	¾ÛÂÈÒÒÏ©ÖÆÊÖÌ×£¨·ÖÖ¸ÊÖÌ×¡¢Á¬Ö¸ÊÖÌ×µÈ£©	306	°®¶ûÀ¼	10	Ò»°ãÃ³Ò×	16786	Ç§¿Ë	1934000	Ë«	1,084,116
202101	39262011	¾ÛÂÈÒÒÏ©ÖÆÊÖÌ×£¨·ÖÖ¸ÊÖÌ×¡¢Á¬Ö¸ÊÖÌ×µÈ£©	307	Òâ´óÀû	10	Ò»°ãÃ³Ò×	1254673	Ç§¿Ë	132094656	Ë«	122,091,280
202101	39262011	¾ÛÂÈÒÒÏ©ÖÆÊÖÌ×£¨·ÖÖ¸ÊÖÌ×¡¢Á¬Ö¸ÊÖÌ×µÈ£©	309	ºÉÀ¼	10	Ò»°ãÃ³Ò×	435227	Ç§¿Ë	41566170	Ë«	25,531,752
202101	39262011	¾ÛÂÈÒÒÏ©ÖÆÊÖÌ×£¨·ÖÖ¸ÊÖÌ×¡¢Á¬Ö¸ÊÖÌ×µÈ£©	310	Ï£À°	10	Ò»°ãÃ³Ò×	170921	Ç§¿Ë	17658630	Ë«	9,181,710
202101	39262011	¾ÛÂÈÒÒÏ©ÖÆÊÖÌ×£¨·ÖÖ¸ÊÖÌ×¡¢Á¬Ö¸ÊÖÌ×µÈ£©	311	ÆÏÌÑÑÀ	10	Ò»°ãÃ³Ò×	17036	Ç§¿Ë	1700000	Ë«	1,448,406
202101	39262011	¾ÛÂÈÒÒÏ©ÖÆÊÖÌ×£¨·ÖÖ¸ÊÖÌ×¡¢Á¬Ö¸ÊÖÌ×µÈ£©	312	Î÷°àÑÀ	10	Ò»°ãÃ³Ò×	793192	Ç§¿Ë	86222672	Ë«	51,902,353
202101	39262011	¾ÛÂÈÒÒÏ©ÖÆÊÖÌ×£¨·ÖÖ¸ÊÖÌ×¡¢Á¬Ö¸ÊÖÌ×µÈ£©	315	°ÂµØÀû	10	Ò»°ãÃ³Ò×	50161	Ç§¿Ë	5100050	Ë«	1,133,263
202101	39262011	¾ÛÂÈÒÒÏ©ÖÆÊÖÌ×£¨·ÖÖ¸ÊÖÌ×¡¢Á¬Ö¸ÊÖÌ×µÈ£©	318	·ÒÀ¼	10	Ò»°ãÃ³Ò×	111953	Ç§¿Ë	11128600	Ë«	5,609,265
202101	39262011	¾ÛÂÈÒÒÏ©ÖÆÊÖÌ×£¨·ÖÖ¸ÊÖÌ×¡¢Á¬Ö¸ÊÖÌ×µÈ£©	322	±ùµº	10	Ò»°ãÃ³Ò×	4400	Ç§¿Ë	400000	Ë«	322,069
202101	39262011	¾ÛÂÈÒÒÏ©ÖÆÊÖÌ×£¨·ÖÖ¸ÊÖÌ×¡¢Á¬Ö¸ÊÖÌ×µÈ£©	326	Å²Íþ	10	Ò»°ãÃ³Ò×	106817	Ç§¿Ë	10905500	Ë«	3,153,972
202101	39262011	¾ÛÂÈÒÒÏ©ÖÆÊÖÌ×£¨·ÖÖ¸ÊÖÌ×¡¢Á¬Ö¸ÊÖÌ×µÈ£©	327	²¨À¼	10	Ò»°ãÃ³Ò×	637409	Ç§¿Ë	66462370	Ë«	35,585,582
202101	39262011	¾ÛÂÈÒÒÏ©ÖÆÊÖÌ×£¨·ÖÖ¸ÊÖÌ×¡¢Á¬Ö¸ÊÖÌ×µÈ£©	328	ÂÞÂíÄáÑÇ	10	Ò»°ãÃ³Ò×	8574	Ç§¿Ë	760000	Ë«	612,801
202101	39262011	¾ÛÂÈÒÒÏ©ÖÆÊÖÌ×£¨·ÖÖ¸ÊÖÌ×¡¢Á¬Ö¸ÊÖÌ×µÈ£©	330	Èðµä	10	Ò»°ãÃ³Ò×	304365	Ç§¿Ë	30175750	Ë«	13,422,111
202101	39262011	¾ÛÂÈÒÒÏ©ÖÆÊÖÌ×£¨·ÖÖ¸ÊÖÌ×¡¢Á¬Ö¸ÊÖÌ×µÈ£©	331	ÈðÊ¿	10	Ò»°ãÃ³Ò×	38650	Ç§¿Ë	3949002	Ë«	1,143,320
202101	39262011	¾ÛÂÈÒÒÏ©ÖÆÊÖÌ×£¨·ÖÖ¸ÊÖÌ×¡¢Á¬Ö¸ÊÖÌ×µÈ£©	335	À­ÍÑÎ¬ÑÇ	10	Ò»°ãÃ³Ò×	967	Ç§¿Ë	4000	Ë«	22,221
202101	39262011	¾ÛÂÈÒÒÏ©ÖÆÊÖÌ×£¨·ÖÖ¸ÊÖÌ×¡¢Á¬Ö¸ÊÖÌ×µÈ£©	337	¸ñÂ³¼ªÑÇ	10	Ò»°ãÃ³Ò×	5760	Ç§¿Ë	600000	Ë«	476,205
202101	39262011	¾ÛÂÈÒÒÏ©ÖÆÊÖÌ×£¨·ÖÖ¸ÊÖÌ×¡¢Á¬Ö¸ÊÖÌ×µÈ£©	340	°×¶íÂÞË¹	10	Ò»°ãÃ³Ò×	15424	Ç§¿Ë	1582000	Ë«	1,209,068
202101	39262011	¾ÛÂÈÒÒÏ©ÖÆÊÖÌ×£¨·ÖÖ¸ÊÖÌ×¡¢Á¬Ö¸ÊÖÌ×µÈ£©	344	¶íÂÞË¹Áª°î	10	Ò»°ãÃ³Ò×	1774864	Ç§¿Ë	184875324	Ë«	127,634,451
202101	39262011	¾ÛÂÈÒÒÏ©ÖÆÊÖÌ×£¨·ÖÖ¸ÊÖÌ×¡¢Á¬Ö¸ÊÖÌ×µÈ£©	347	ÎÚ¿ËÀ¼	10	Ò»°ãÃ³Ò×	118639	Ç§¿Ë	12802000	Ë«	11,347,156
202101	39262011	¾ÛÂÈÒÒÏ©ÖÆÊÖÌ×£¨·ÖÖ¸ÊÖÌ×¡¢Á¬Ö¸ÊÖÌ×µÈ£©	350	Ë¹ÂåÎÄÄáÑÇ	10	Ò»°ãÃ³Ò×	2035	Ç§¿Ë	185000	Ë«	48,363
202101	39262011	¾ÛÂÈÒÒÏ©ÖÆÊÖÌ×£¨·ÖÖ¸ÊÖÌ×¡¢Á¬Ö¸ÊÖÌ×µÈ£©	351	¿ËÂÞµØÑÇ	10	Ò»°ãÃ³Ò×	35931	Ç§¿Ë	3626790	Ë«	2,290,876
202101	39262011	¾ÛÂÈÒÒÏ©ÖÆÊÖÌ×£¨·ÖÖ¸ÊÖÌ×¡¢Á¬Ö¸ÊÖÌ×µÈ£©	352	½Ý¿Ë	10	Ò»°ãÃ³Ò×	61785	Ç§¿Ë	6820000	Ë«	4,919,603
202101	39262011	¾ÛÂÈÒÒÏ©ÖÆÊÖÌ×£¨·ÖÖ¸ÊÖÌ×¡¢Á¬Ö¸ÊÖÌ×µÈ£©	353	Ë¹Âå·¥¿Ë	10	Ò»°ãÃ³Ò×	7650	Ç§¿Ë	900000	Ë«	649,371
202101	39262011	¾ÛÂÈÒÒÏ©ÖÆÊÖÌ×£¨·ÖÖ¸ÊÖÌ×¡¢Á¬Ö¸ÊÖÌ×µÈ£©	358	Èû¶ûÎ¬ÑÇ	10	Ò»°ãÃ³Ò×	450	Ç§¿Ë	2000	Ë«	17,397
202101	39262011	¾ÛÂÈÒÒÏ©ÖÆÊÖÌ×£¨·ÖÖ¸ÊÖÌ×¡¢Á¬Ö¸ÊÖÌ×µÈ£©	410	°ÍÎ÷	10	Ò»°ãÃ³Ò×	531378	Ç§¿Ë	63138594	Ë«	31,096,420
202101	39262011	¾ÛÂÈÒÒÏ©ÖÆÊÖÌ×£¨·ÖÖ¸ÊÖÌ×¡¢Á¬Ö¸ÊÖÌ×µÈ£©	412	ÖÇÀû	10	Ò»°ãÃ³Ò×	194600	Ç§¿Ë	20415850	Ë«	13,539,213
202101	39262011	¾ÛÂÈÒÒÏ©ÖÆÊÖÌ×£¨·ÖÖ¸ÊÖÌ×¡¢Á¬Ö¸ÊÖÌ×µÈ£©	413	¸çÂ×±ÈÑÇ	10	Ò»°ãÃ³Ò×	52642	Ç§¿Ë	5644952	Ë«	1,838,113
202101	39262011	¾ÛÂÈÒÒÏ©ÖÆÊÖÌ×£¨·ÖÖ¸ÊÖÌ×¡¢Á¬Ö¸ÊÖÌ×µÈ£©	415	¸çË¹´ïÀè¼Ó	10	Ò»°ãÃ³Ò×	14446	Ç§¿Ë	3032240	Ë«	639,570
202101	39262011	¾ÛÂÈÒÒÏ©ÖÆÊÖÌ×£¨·ÖÖ¸ÊÖÌ×¡¢Á¬Ö¸ÊÖÌ×µÈ£©	419	¶ò¹Ï¶à¶û	10	Ò»°ãÃ³Ò×	186	Ç§¿Ë	2020	Ë«	6,543
202101	39262011	¾ÛÂÈÒÒÏ©ÖÆÊÖÌ×£¨·ÖÖ¸ÊÖÌ×¡¢Á¬Ö¸ÊÖÌ×µÈ£©	423	Î£µØÂíÀ­	10	Ò»°ãÃ³Ò×	1760	Ç§¿Ë	160000	Ë«	127,360
202101	39262011	¾ÛÂÈÒÒÏ©ÖÆÊÖÌ×£¨·ÖÖ¸ÊÖÌ×¡¢Á¬Ö¸ÊÖÌ×µÈ£©	429	Ä«Î÷¸ç	10	Ò»°ãÃ³Ò×	104831	Ç§¿Ë	9132100	Ë«	9,696,582
202101	39262011	¾ÛÂÈÒÒÏ©ÖÆÊÖÌ×£¨·ÖÖ¸ÊÖÌ×¡¢Á¬Ö¸ÊÖÌ×µÈ£©	434	ÃØÂ³	10	Ò»°ãÃ³Ò×	1415	Ç§¿Ë	100700	Ë«	92,486
202101	39262011	¾ÛÂÈÒÒÏ©ÖÆÊÖÌ×£¨·ÖÖ¸ÊÖÌ×¡¢Á¬Ö¸ÊÖÌ×µÈ£©	440	Èø¶ûÍß¶à	10	Ò»°ãÃ³Ò×	14882	Ç§¿Ë	1522221	Ë«	1,116,221
202101	39262011	¾ÛÂÈÒÒÏ©ÖÆÊÖÌ×£¨·ÖÖ¸ÊÖÌ×¡¢Á¬Ö¸ÊÖÌ×µÈ£©	501	¼ÓÄÃ´ó	10	Ò»°ãÃ³Ò×	1740373	Ç§¿Ë	168473361	Ë«	113,352,377
202101	39262011	¾ÛÂÈÒÒÏ©ÖÆÊÖÌ×£¨·ÖÖ¸ÊÖÌ×¡¢Á¬Ö¸ÊÖÌ×µÈ£©	502	ÃÀ¹ú	10	Ò»°ãÃ³Ò×	30680671	Ç§¿Ë	3194469800	Ë«	1,832,497,235
202101	39262011	¾ÛÂÈÒÒÏ©ÖÆÊÖÌ×£¨·ÖÖ¸ÊÖÌ×¡¢Á¬Ö¸ÊÖÌ×µÈ£©	601	°Ä´óÀûÑÇ	10	Ò»°ãÃ³Ò×	715260	Ç§¿Ë	114896515	Ë«	42,180,149
202101	39262011	¾ÛÂÈÒÒÏ©ÖÆÊÖÌ×£¨·ÖÖ¸ÊÖÌ×¡¢Á¬Ö¸ÊÖÌ×µÈ£©	609	ÐÂÎ÷À¼	10	Ò»°ãÃ³Ò×	143189	Ç§¿Ë	16870040	Ë«	6,976,969
202101	39262011	¾ÛÂÈÒÒÏ©ÖÆÊÖÌ×£¨·ÖÖ¸ÊÖÌ×¡¢Á¬Ö¸ÊÖÌ×µÈ£©	623	·¨Êô²¨ÀûÄáÎ÷ÑÇ	10	Ò»°ãÃ³Ò×	147	Ç§¿Ë	720	Ë«	3,948
202101	39262011	¾ÛÂÈÒÒÏ©ÖÆÊÖÌ×£¨·ÖÖ¸ÊÖÌ×¡¢Á¬Ö¸ÊÖÌ×µÈ£©	699	´óÑóÖÞÆäËû¹ú¼Ò(µØÇø)	10	Ò»°ãÃ³Ò×	120	Ç§¿Ë	5000	Ë«	4,608
202101	40151900	Áò»¯Ïð½ºÖÆÆäËû·ÖÖ¸¡¢Á¬Ö¸¼°Â¶Ö¸ÊÖÌ×	102	°ÍÁÖ	10	Ò»°ãÃ³Ò×	0	Ç§¿Ë	5	Ë«	69
202101	40151900	Áò»¯Ïð½ºÖÆÆäËû·ÖÖ¸¡¢Á¬Ö¸¼°Â¶Ö¸ÊÖÌ×	103	ÃÏ¼ÓÀ­¹ú	10	Ò»°ãÃ³Ò×	9435	Ç§¿Ë	90380	Ë«	223,971
202101	40151900	Áò»¯Ïð½ºÖÆÆäËû·ÖÖ¸¡¢Á¬Ö¸¼°Â¶Ö¸ÊÖÌ×	106	Ãåµé	10	Ò»°ãÃ³Ò×	13688	Ç§¿Ë	1730898	Ë«	1,573,526
202101	40151900	Áò»¯Ïð½ºÖÆÆäËû·ÖÖ¸¡¢Á¬Ö¸¼°Â¶Ö¸ÊÖÌ×	107	¼íÆÒÕ¯	10	Ò»°ãÃ³Ò×	12	Ç§¿Ë	50	Ë«	784
202101	40151900	Áò»¯Ïð½ºÖÆÆäËû·ÖÖ¸¡¢Á¬Ö¸¼°Â¶Ö¸ÊÖÌ×	107	¼íÆÒÕ¯	11	¹ú¼Ò¼ä¡¢¹ú¼Ê×éÖ¯ÎÞ³¥Ô®ÖúºÍÔùËÍµÄÎï×Ê	18	Ç§¿Ë	310	Ë«	560
202101	40151900	Áò»¯Ïð½ºÖÆÆäËû·ÖÖ¸¡¢Á¬Ö¸¼°Â¶Ö¸ÊÖÌ×	110	ÖÐ¹úÏã¸Û	10	Ò»°ãÃ³Ò×	74565	Ç§¿Ë	1675210	Ë«	4,177,968
202101	40151900	Áò»¯Ïð½ºÖÆÆäËû·ÖÖ¸¡¢Á¬Ö¸¼°Â¶Ö¸ÊÖÌ×	111	Ó¡¶È	10	Ò»°ãÃ³Ò×	162950	Ç§¿Ë	1558210	Ë«	3,034,434
202101	40151900	Áò»¯Ïð½ºÖÆÆäËû·ÖÖ¸¡¢Á¬Ö¸¼°Â¶Ö¸ÊÖÌ×	112	Ó¡¶ÈÄáÎ÷ÑÇ	10	Ò»°ãÃ³Ò×	97741	Ç§¿Ë	1820885	Ë«	2,844,978
202101	40151900	Áò»¯Ïð½ºÖÆÆäËû·ÖÖ¸¡¢Á¬Ö¸¼°Â¶Ö¸ÊÖÌ×	114	ÒÁÀ­¿Ë	10	Ò»°ãÃ³Ò×	25610	Ç§¿Ë	509750	Ë«	828,070
202101	40151900	Áò»¯Ïð½ºÖÆÆäËû·ÖÖ¸¡¢Á¬Ö¸¼°Â¶Ö¸ÊÖÌ×	115	ÒÔÉ«ÁÐ	10	Ò»°ãÃ³Ò×	9670	Ç§¿Ë	925000	Ë«	1,053,851
202101	40151900	Áò»¯Ïð½ºÖÆÆäËû·ÖÖ¸¡¢Á¬Ö¸¼°Â¶Ö¸ÊÖÌ×	116	ÈÕ±¾	10	Ò»°ãÃ³Ò×	635281	Ç§¿Ë	85608320	Ë«	99,862,872
202101	40151900	Áò»¯Ïð½ºÖÆÆäËû·ÖÖ¸¡¢Á¬Ö¸¼°Â¶Ö¸ÊÖÌ×	118	¿ÆÍþÌØ	10	Ò»°ãÃ³Ò×	9672	Ç§¿Ë	424340	Ë«	1,210,743
202101	40151900	Áò»¯Ïð½ºÖÆÆäËû·ÖÖ¸¡¢Á¬Ö¸¼°Â¶Ö¸ÊÖÌ×	119	ÀÏÎÎ	10	Ò»°ãÃ³Ò×	220	Ç§¿Ë	1060	Ë«	3,015
202101	40151900	Áò»¯Ïð½ºÖÆÆäËû·ÖÖ¸¡¢Á¬Ö¸¼°Â¶Ö¸ÊÖÌ×	120	Àè°ÍÄÛ	10	Ò»°ãÃ³Ò×	25200	Ç§¿Ë	1800000	Ë«	2,345,545
202101	40151900	Áò»¯Ïð½ºÖÆÆäËû·ÖÖ¸¡¢Á¬Ö¸¼°Â¶Ö¸ÊÖÌ×	122	ÂíÀ´Î÷ÑÇ	10	Ò»°ãÃ³Ò×	8768	Ç§¿Ë	704169	Ë«	767,444
202101	40151900	Áò»¯Ïð½ºÖÆÆäËû·ÖÖ¸¡¢Á¬Ö¸¼°Â¶Ö¸ÊÖÌ×	123	Âí¶û´ú·ò	10	Ò»°ãÃ³Ò×	31	Ç§¿Ë	302	Ë«	1,463
202101	40151900	Áò»¯Ïð½ºÖÆÆäËû·ÖÖ¸¡¢Á¬Ö¸¼°Â¶Ö¸ÊÖÌ×	124	ÃÉ¹Å	10	Ò»°ãÃ³Ò×	580	Ç§¿Ë	50000	Ë«	55,754
202101	40151900	Áò»¯Ïð½ºÖÆÆäËû·ÖÖ¸¡¢Á¬Ö¸¼°Â¶Ö¸ÊÖÌ×	124	ÃÉ¹Å	12	ÆäËû¾èÔùÎï×Ê	240	Ç§¿Ë	20000	Ë«	56,000
202101	40151900	Áò»¯Ïð½ºÖÆÆäËû·ÖÖ¸¡¢Á¬Ö¸¼°Â¶Ö¸ÊÖÌ×	125	Äá²´¶ûÁª°îÃñÖ÷¹²ºÍ¹ú	10	Ò»°ãÃ³Ò×	5825	Ç§¿Ë	55500	Ë«	102,077
202101	40151900	Áò»¯Ïð½ºÖÆÆäËû·ÖÖ¸¡¢Á¬Ö¸¼°Â¶Ö¸ÊÖÌ×	126	°¢Âü	10	Ò»°ãÃ³Ò×	8	Ç§¿Ë	220	Ë«	640
202101	40151900	Áò»¯Ïð½ºÖÆÆäËû·ÖÖ¸¡¢Á¬Ö¸¼°Â¶Ö¸ÊÖÌ×	127	°Í»ùË¹Ì¹	10	Ò»°ãÃ³Ò×	5560	Ç§¿Ë	80802	Ë«	64,079
202101	40151900	Áò»¯Ïð½ºÖÆÆäËû·ÖÖ¸¡¢Á¬Ö¸¼°Â¶Ö¸ÊÖÌ×	129	·ÆÂÉ±ö	10	Ò»°ãÃ³Ò×	45991	Ç§¿Ë	859932	Ë«	1,679,642
202101	40151900	Áò»¯Ïð½ºÖÆÆäËû·ÖÖ¸¡¢Á¬Ö¸¼°Â¶Ö¸ÊÖÌ×	130	¿¨Ëþ¶û	10	Ò»°ãÃ³Ò×	3	Ç§¿Ë	500	Ë«	1,068
202101	40151900	Áò»¯Ïð½ºÖÆÆäËû·ÖÖ¸¡¢Á¬Ö¸¼°Â¶Ö¸ÊÖÌ×	131	É³ÌØ°¢À­²®	10	Ò»°ãÃ³Ò×	2750	Ç§¿Ë	30000	Ë«	82,524
202101	40151900	Áò»¯Ïð½ºÖÆÆäËû·ÖÖ¸¡¢Á¬Ö¸¼°Â¶Ö¸ÊÖÌ×	132	ÐÂ¼ÓÆÂ	10	Ò»°ãÃ³Ò×	9037	Ç§¿Ë	602462	Ë«	701,295
202101	40151900	Áò»¯Ïð½ºÖÆÆäËû·ÖÖ¸¡¢Á¬Ö¸¼°Â¶Ö¸ÊÖÌ×	133	º«¹ú	10	Ò»°ãÃ³Ò×	53319	Ç§¿Ë	870284	Ë«	2,318,187
202101	40151900	Áò»¯Ïð½ºÖÆÆäËû·ÖÖ¸¡¢Á¬Ö¸¼°Â¶Ö¸ÊÖÌ×	134	Ë¹ÀïÀ¼¿¨	10	Ò»°ãÃ³Ò×	42	Ç§¿Ë	3013	Ë«	4,939
202101	40151900	Áò»¯Ïð½ºÖÆÆäËû·ÖÖ¸¡¢Á¬Ö¸¼°Â¶Ö¸ÊÖÌ×	136	Ì©¹ú	10	Ò»°ãÃ³Ò×	176013	Ç§¿Ë	15608039	Ë«	12,337,426
202101	40151900	Áò»¯Ïð½ºÖÆÆäËû·ÖÖ¸¡¢Á¬Ö¸¼°Â¶Ö¸ÊÖÌ×	137	ÍÁ¶úÆä	10	Ò»°ãÃ³Ò×	16180	Ç§¿Ë	1869210	Ë«	2,166,865
202101	40151900	Áò»¯Ïð½ºÖÆÆäËû·ÖÖ¸¡¢Á¬Ö¸¼°Â¶Ö¸ÊÖÌ×	138	°¢ÁªÇõ	10	Ò»°ãÃ³Ò×	48963	Ç§¿Ë	3630230	Ë«	3,051,661
202101	40151900	Áò»¯Ïð½ºÖÆÆäËû·ÖÖ¸¡¢Á¬Ö¸¼°Â¶Ö¸ÊÖÌ×	139	Ò²ÃÅ	10	Ò»°ãÃ³Ò×	12526	Ç§¿Ë	156800	Ë«	406,726
202101	40151900	Áò»¯Ïð½ºÖÆÆäËû·ÖÖ¸¡¢Á¬Ö¸¼°Â¶Ö¸ÊÖÌ×	141	Ô½ÄÏ	10	Ò»°ãÃ³Ò×	3581	Ç§¿Ë	302748	Ë«	561,762
202101	40151900	Áò»¯Ïð½ºÖÆÆäËû·ÖÖ¸¡¢Á¬Ö¸¼°Â¶Ö¸ÊÖÌ×	143	ÖÐ¹úÌ¨Íå	10	Ò»°ãÃ³Ò×	12874	Ç§¿Ë	242326	Ë«	634,123
202101	40151900	Áò»¯Ïð½ºÖÆÆäËû·ÖÖ¸¡¢Á¬Ö¸¼°Â¶Ö¸ÊÖÌ×	145	¹þÈø¿ËË¹Ì¹	10	Ò»°ãÃ³Ò×	18577	Ç§¿Ë	321500	Ë«	442,890
202101	40151900	Áò»¯Ïð½ºÖÆÆäËû·ÖÖ¸¡¢Á¬Ö¸¼°Â¶Ö¸ÊÖÌ×	146	¼ª¶û¼ªË¹Ë¹Ì¹	10	Ò»°ãÃ³Ò×	750	Ç§¿Ë	67000	Ë«	17,515
202101	40151900	Áò»¯Ïð½ºÖÆÆäËû·ÖÖ¸¡¢Á¬Ö¸¼°Â¶Ö¸ÊÖÌ×	201	°¢¶û¼°ÀûÑÇ	10	Ò»°ãÃ³Ò×	45	Ç§¿Ë	150	Ë«	452
202101	40151900	Áò»¯Ïð½ºÖÆÆäËû·ÖÖ¸¡¢Á¬Ö¸¼°Â¶Ö¸ÊÖÌ×	202	°²¸çÀ­	10	Ò»°ãÃ³Ò×	180	Ç§¿Ë	4000	Ë«	13,119
202101	40151900	Áò»¯Ïð½ºÖÆÆäËû·ÖÖ¸¡¢Á¬Ö¸¼°Â¶Ö¸ÊÖÌ×	205	²¼Â¡µÏ	10	Ò»°ãÃ³Ò×	2380	Ç§¿Ë	253204	Ë«	496,560
202101	40151900	Áò»¯Ïð½ºÖÆÆäËû·ÖÖ¸¡¢Á¬Ö¸¼°Â¶Ö¸ÊÖÌ×	206	¿¦ÂóÂ¡	10	Ò»°ãÃ³Ò×	340	Ç§¿Ë	1000	Ë«	45,259
202101	40151900	Áò»¯Ïð½ºÖÆÆäËû·ÖÖ¸¡¢Á¬Ö¸¼°Â¶Ö¸ÊÖÌ×	211	Õ§µÃ	10	Ò»°ãÃ³Ò×	10	Ç§¿Ë	8	Ë«	1,418
202101	40151900	Áò»¯Ïð½ºÖÆÆäËû·ÖÖ¸¡¢Á¬Ö¸¼°Â¶Ö¸ÊÖÌ×	215	°£¼°	10	Ò»°ãÃ³Ò×	19185	Ç§¿Ë	485760	Ë«	1,083,233
202101	40151900	Áò»¯Ïð½ºÖÆÆäËû·ÖÖ¸¡¢Á¬Ö¸¼°Â¶Ö¸ÊÖÌ×	216	³àµÀ¼¸ÄÚÑÇ	10	Ò»°ãÃ³Ò×	7032	Ç§¿Ë	601000	Ë«	749,666
202101	40151900	Áò»¯Ïð½ºÖÆÆäËû·ÖÖ¸¡¢Á¬Ö¸¼°Â¶Ö¸ÊÖÌ×	217	°£Èû¶í±ÈÑÇ	10	Ò»°ãÃ³Ò×	17826	Ç§¿Ë	1776079	Ë«	2,360,778
202101	40151900	Áò»¯Ïð½ºÖÆÆäËû·ÖÖ¸¡¢Á¬Ö¸¼°Â¶Ö¸ÊÖÌ×	218	¼ÓÅî	10	Ò»°ãÃ³Ò×	1374	Ç§¿Ë	20000	Ë«	94,111
202101	40151900	Áò»¯Ïð½ºÖÆÆäËû·ÖÖ¸¡¢Á¬Ö¸¼°Â¶Ö¸ÊÖÌ×	219	¸Ô±ÈÑÇ	11	¹ú¼Ò¼ä¡¢¹ú¼Ê×éÖ¯ÎÞ³¥Ô®ÖúºÍÔùËÍµÄÎï×Ê	168	Ç§¿Ë	4000	Ë«	10,880
202101	40151900	Áò»¯Ïð½ºÖÆÆäËû·ÖÖ¸¡¢Á¬Ö¸¼°Â¶Ö¸ÊÖÌ×	220	¼ÓÄÉ	10	Ò»°ãÃ³Ò×	9527	Ç§¿Ë	557680	Ë«	1,046,148
202101	40151900	Áò»¯Ïð½ºÖÆÆäËû·ÖÖ¸¡¢Á¬Ö¸¼°Â¶Ö¸ÊÖÌ×	221	¼¸ÄÚÑÇ	10	Ò»°ãÃ³Ò×	15	Ç§¿Ë	136	Ë«	1,803
202101	40151900	Áò»¯Ïð½ºÖÆÆäËû·ÖÖ¸¡¢Á¬Ö¸¼°Â¶Ö¸ÊÖÌ×	224	¿ÏÄáÑÇ	10	Ò»°ãÃ³Ò×	3619	Ç§¿Ë	37440	Ë«	63,755
202101	40151900	Áò»¯Ïð½ºÖÆÆäËû·ÖÖ¸¡¢Á¬Ö¸¼°Â¶Ö¸ÊÖÌ×	229	ÂíÀï	10	Ò»°ãÃ³Ò×	7344	Ç§¿Ë	864000	Ë«	1,374,442
202101	40151900	Áò»¯Ïð½ºÖÆÆäËû·ÖÖ¸¡¢Á¬Ö¸¼°Â¶Ö¸ÊÖÌ×	231	Ã«ÀïÇóË¹	10	Ò»°ãÃ³Ò×	10	Ç§¿Ë	100	Ë«	261
202101	40151900	Áò»¯Ïð½ºÖÆÆäËû·ÖÖ¸¡¢Á¬Ö¸¼°Â¶Ö¸ÊÖÌ×	234	ÄÉÃ×±ÈÑÇ	11	¹ú¼Ò¼ä¡¢¹ú¼Ê×éÖ¯ÎÞ³¥Ô®ÖúºÍÔùËÍµÄÎï×Ê	4	Ç§¿Ë	100	Ë«	272
202101	40151900	Áò»¯Ïð½ºÖÆÆäËû·ÖÖ¸¡¢Á¬Ö¸¼°Â¶Ö¸ÊÖÌ×	236	ÄáÈÕÀûÑÇ	10	Ò»°ãÃ³Ò×	1100	Ç§¿Ë	200000	Ë«	112,411
202101	40151900	Áò»¯Ïð½ºÖÆÆäËû·ÖÖ¸¡¢Á¬Ö¸¼°Â¶Ö¸ÊÖÌ×	236	ÄáÈÕÀûÑÇ	11	¹ú¼Ò¼ä¡¢¹ú¼Ê×éÖ¯ÎÞ³¥Ô®ÖúºÍÔùËÍµÄÎï×Ê	5	Ç§¿Ë	20	Ë«	840
202101	40151900	Áò»¯Ïð½ºÖÆÆäËû·ÖÖ¸¡¢Á¬Ö¸¼°Â¶Ö¸ÊÖÌ×	238	Â¬Íú´ï	10	Ò»°ãÃ³Ò×	8600	Ç§¿Ë	2025000	Ë«	621,150
202101	40151900	Áò»¯Ïð½ºÖÆÆäËû·ÖÖ¸¡¢Á¬Ö¸¼°Â¶Ö¸ÊÖÌ×	239	Ê¥¶àÃÀºÍÆÕÁÖÎ÷±È	10	Ò»°ãÃ³Ò×	1034	Ç§¿Ë	112500	Ë«	220,573
202101	40151900	Áò»¯Ïð½ºÖÆÆäËû·ÖÖ¸¡¢Á¬Ö¸¼°Â¶Ö¸ÊÖÌ×	239	Ê¥¶àÃÀºÍÆÕÁÖÎ÷±È	11	¹ú¼Ò¼ä¡¢¹ú¼Ê×éÖ¯ÎÞ³¥Ô®ÖúºÍÔùËÍµÄÎï×Ê	28	Ç§¿Ë	700	Ë«	1,904
202101	40151900	Áò»¯Ïð½ºÖÆÆäËû·ÖÖ¸¡¢Á¬Ö¸¼°Â¶Ö¸ÊÖÌ×	240	ÈûÄÚ¼Ó¶û	10	Ò»°ãÃ³Ò×	620	Ç§¿Ë	310	Ë«	9,218
202101	40151900	Áò»¯Ïð½ºÖÆÆäËû·ÖÖ¸¡¢Á¬Ö¸¼°Â¶Ö¸ÊÖÌ×	242	ÈûÀ­Àû°º	11	¹ú¼Ò¼ä¡¢¹ú¼Ê×éÖ¯ÎÞ³¥Ô®ÖúºÍÔùËÍµÄÎï×Ê	75	Ç§¿Ë	2000	Ë«	5,440
202101	40151900	Áò»¯Ïð½ºÖÆÆäËû·ÖÖ¸¡¢Á¬Ö¸¼°Â¶Ö¸ÊÖÌ×	243	Ë÷ÂíÀï	10	Ò»°ãÃ³Ò×	16	Ç§¿Ë	10	Ë«	4,493
202101	40151900	Áò»¯Ïð½ºÖÆÆäËû·ÖÖ¸¡¢Á¬Ö¸¼°Â¶Ö¸ÊÖÌ×	244	ÄÏ·Ç	10	Ò»°ãÃ³Ò×	119032	Ç§¿Ë	4840722	Ë«	8,084,952
202101	40151900	Áò»¯Ïð½ºÖÆÆäËû·ÖÖ¸¡¢Á¬Ö¸¼°Â¶Ö¸ÊÖÌ×	246	ËÕµ¤	10	Ò»°ãÃ³Ò×	1839	Ç§¿Ë	165000	Ë«	241,336
202101	40151900	Áò»¯Ïð½ºÖÆÆäËû·ÖÖ¸¡¢Á¬Ö¸¼°Â¶Ö¸ÊÖÌ×	247	Ì¹É£ÄáÑÇ	10	Ò»°ãÃ³Ò×	3841	Ç§¿Ë	445096	Ë«	779,605
202101	40151900	Áò»¯Ïð½ºÖÆÆäËû·ÖÖ¸¡¢Á¬Ö¸¼°Â¶Ö¸ÊÖÌ×	248	¶à¸ç	10	Ò»°ãÃ³Ò×	796	Ç§¿Ë	81200	Ë«	159,205
202101	40151900	Áò»¯Ïð½ºÖÆÆäËû·ÖÖ¸¡¢Á¬Ö¸¼°Â¶Ö¸ÊÖÌ×	251	²¼»ùÄÉ·¨Ë÷	11	¹ú¼Ò¼ä¡¢¹ú¼Ê×éÖ¯ÎÞ³¥Ô®ÖúºÍÔùËÍµÄÎï×Ê	4	Ç§¿Ë	200	Ë«	544
202101	40151900	Áò»¯Ïð½ºÖÆÆäËû·ÖÖ¸¡¢Á¬Ö¸¼°Â¶Ö¸ÊÖÌ×	252	¸Õ¹û(½ð)	10	Ò»°ãÃ³Ò×	4704	Ç§¿Ë	345010	Ë«	696,507
202101	40151900	Áò»¯Ïð½ºÖÆÆäËû·ÖÖ¸¡¢Á¬Ö¸¼°Â¶Ö¸ÊÖÌ×	252	¸Õ¹û(½ð)	11	¹ú¼Ò¼ä¡¢¹ú¼Ê×éÖ¯ÎÞ³¥Ô®ÖúºÍÔùËÍµÄÎï×Ê	112	Ç§¿Ë	2800	Ë«	7,616
202101	40151900	Áò»¯Ïð½ºÖÆÆäËû·ÖÖ¸¡¢Á¬Ö¸¼°Â¶Ö¸ÊÖÌ×	253	ÔÞ±ÈÑÇ	10	Ò»°ãÃ³Ò×	405	Ç§¿Ë	50002	Ë«	90,236
202101	40151900	Áò»¯Ïð½ºÖÆÆäËû·ÖÖ¸¡¢Á¬Ö¸¼°Â¶Ö¸ÊÖÌ×	254	½ò°Í²¼Î¤	10	Ò»°ãÃ³Ò×	15	Ç§¿Ë	371	Ë«	915
202101	40151900	Áò»¯Ïð½ºÖÆÆäËû·ÖÖ¸¡¢Á¬Ö¸¼°Â¶Ö¸ÊÖÌ×	254	½ò°Í²¼Î¤	11	¹ú¼Ò¼ä¡¢¹ú¼Ê×éÖ¯ÎÞ³¥Ô®ÖúºÍÔùËÍµÄÎï×Ê	20	Ç§¿Ë	600	Ë«	1,632
202101	40151900	Áò»¯Ïð½ºÖÆÆäËû·ÖÖ¸¡¢Á¬Ö¸¼°Â¶Ö¸ÊÖÌ×	257	Ë¹ÍþÊ¿À¼	10	Ò»°ãÃ³Ò×	2	Ç§¿Ë	300	Ë«	541
202101	40151900	Áò»¯Ïð½ºÖÆÆäËû·ÖÖ¸¡¢Á¬Ö¸¼°Â¶Ö¸ÊÖÌ×	260	ÄÏËÕµ¤¹²ºÍ¹ú	10	Ò»°ãÃ³Ò×	54	Ç§¿Ë	600	Ë«	1,882
202101	40151900	Áò»¯Ïð½ºÖÆÆäËû·ÖÖ¸¡¢Á¬Ö¸¼°Â¶Ö¸ÊÖÌ×	260	ÄÏËÕµ¤¹²ºÍ¹ú	11	¹ú¼Ò¼ä¡¢¹ú¼Ê×éÖ¯ÎÞ³¥Ô®ÖúºÍÔùËÍµÄÎï×Ê	76	Ç§¿Ë	1900	Ë«	5,168
202101	40151900	Áò»¯Ïð½ºÖÆÆäËû·ÖÖ¸¡¢Á¬Ö¸¼°Â¶Ö¸ÊÖÌ×	301	±ÈÀûÊ±	10	Ò»°ãÃ³Ò×	222212	Ç§¿Ë	12762180	Ë«	18,543,201
202101	40151900	Áò»¯Ïð½ºÖÆÆäËû·ÖÖ¸¡¢Á¬Ö¸¼°Â¶Ö¸ÊÖÌ×	302	µ¤Âó	10	Ò»°ãÃ³Ò×	250090	Ç§¿Ë	29348654	Ë«	45,313,204
202101	40151900	Áò»¯Ïð½ºÖÆÆäËû·ÖÖ¸¡¢Á¬Ö¸¼°Â¶Ö¸ÊÖÌ×	303	Ó¢¹ú	10	Ò»°ãÃ³Ò×	372759	Ç§¿Ë	48626202	Ë«	28,852,076
202101	40151900	Áò»¯Ïð½ºÖÆÆäËû·ÖÖ¸¡¢Á¬Ö¸¼°Â¶Ö¸ÊÖÌ×	304	µÂ¹ú	10	Ò»°ãÃ³Ò×	678575	Ç§¿Ë	87478753	Ë«	102,784,169
202101	40151900	Áò»¯Ïð½ºÖÆÆäËû·ÖÖ¸¡¢Á¬Ö¸¼°Â¶Ö¸ÊÖÌ×	305	·¨¹ú	10	Ò»°ãÃ³Ò×	67949	Ç§¿Ë	3368714	Ë«	4,363,646
202101	40151900	Áò»¯Ïð½ºÖÆÆäËû·ÖÖ¸¡¢Á¬Ö¸¼°Â¶Ö¸ÊÖÌ×	306	°®¶ûÀ¼	10	Ò»°ãÃ³Ò×	192373	Ç§¿Ë	17734078	Ë«	40,357,690
202101	40151900	Áò»¯Ïð½ºÖÆÆäËû·ÖÖ¸¡¢Á¬Ö¸¼°Â¶Ö¸ÊÖÌ×	307	Òâ´óÀû	10	Ò»°ãÃ³Ò×	87073	Ç§¿Ë	7025772	Ë«	8,101,381
202101	40151900	Áò»¯Ïð½ºÖÆÆäËû·ÖÖ¸¡¢Á¬Ö¸¼°Â¶Ö¸ÊÖÌ×	308	Â¬É­±¤	10	Ò»°ãÃ³Ò×	18568	Ç§¿Ë	2490000	Ë«	4,231,655
202101	40151900	Áò»¯Ïð½ºÖÆÆäËû·ÖÖ¸¡¢Á¬Ö¸¼°Â¶Ö¸ÊÖÌ×	309	ºÉÀ¼	10	Ò»°ãÃ³Ò×	643753	Ç§¿Ë	81933840	Ë«	50,379,924
202101	40151900	Áò»¯Ïð½ºÖÆÆäËû·ÖÖ¸¡¢Á¬Ö¸¼°Â¶Ö¸ÊÖÌ×	310	Ï£À°	10	Ò»°ãÃ³Ò×	51096	Ç§¿Ë	2916972	Ë«	3,024,459
202101	40151900	Áò»¯Ïð½ºÖÆÆäËû·ÖÖ¸¡¢Á¬Ö¸¼°Â¶Ö¸ÊÖÌ×	311	ÆÏÌÑÑÀ	10	Ò»°ãÃ³Ò×	330	Ç§¿Ë	6600	Ë«	14,493
202101	40151900	Áò»¯Ïð½ºÖÆÆäËû·ÖÖ¸¡¢Á¬Ö¸¼°Â¶Ö¸ÊÖÌ×	312	Î÷°àÑÀ	10	Ò»°ãÃ³Ò×	205624	Ç§¿Ë	17592106	Ë«	15,792,916
202101	40151900	Áò»¯Ïð½ºÖÆÆäËû·ÖÖ¸¡¢Á¬Ö¸¼°Â¶Ö¸ÊÖÌ×	315	°ÂµØÀû	10	Ò»°ãÃ³Ò×	25647	Ç§¿Ë	3240680	Ë«	2,754,083
202101	40151900	Áò»¯Ïð½ºÖÆÆäËû·ÖÖ¸¡¢Á¬Ö¸¼°Â¶Ö¸ÊÖÌ×	318	·ÒÀ¼	10	Ò»°ãÃ³Ò×	134777	Ç§¿Ë	14118300	Ë«	18,430,459
202101	40151900	Áò»¯Ïð½ºÖÆÆäËû·ÖÖ¸¡¢Á¬Ö¸¼°Â¶Ö¸ÊÖÌ×	321	ÐÙÑÀÀû	10	Ò»°ãÃ³Ò×	46574	Ç§¿Ë	2009180	Ë«	1,945,728
202101	40151900	Áò»¯Ïð½ºÖÆÆäËû·ÖÖ¸¡¢Á¬Ö¸¼°Â¶Ö¸ÊÖÌ×	322	±ùµº	10	Ò»°ãÃ³Ò×	2467	Ç§¿Ë	315000	Ë«	390,628
202101	40151900	Áò»¯Ïð½ºÖÆÆäËû·ÖÖ¸¡¢Á¬Ö¸¼°Â¶Ö¸ÊÖÌ×	326	Å²Íþ	10	Ò»°ãÃ³Ò×	63014	Ç§¿Ë	5755046	Ë«	6,531,829
202101	40151900	Áò»¯Ïð½ºÖÆÆäËû·ÖÖ¸¡¢Á¬Ö¸¼°Â¶Ö¸ÊÖÌ×	327	²¨À¼	10	Ò»°ãÃ³Ò×	174712	Ç§¿Ë	9067666	Ë«	10,162,382
202101	40151900	Áò»¯Ïð½ºÖÆÆäËû·ÖÖ¸¡¢Á¬Ö¸¼°Â¶Ö¸ÊÖÌ×	328	ÂÞÂíÄáÑÇ	10	Ò»°ãÃ³Ò×	28678	Ç§¿Ë	1978860	Ë«	1,712,939
202101	40151900	Áò»¯Ïð½ºÖÆÆäËû·ÖÖ¸¡¢Á¬Ö¸¼°Â¶Ö¸ÊÖÌ×	330	Èðµä	10	Ò»°ãÃ³Ò×	131971	Ç§¿Ë	15262636	Ë«	16,556,747
202101	40151900	Áò»¯Ïð½ºÖÆÆäËû·ÖÖ¸¡¢Á¬Ö¸¼°Â¶Ö¸ÊÖÌ×	331	ÈðÊ¿	10	Ò»°ãÃ³Ò×	35454	Ç§¿Ë	4097700	Ë«	4,072,203
202101	40151900	Áò»¯Ïð½ºÖÆÆäËû·ÖÖ¸¡¢Á¬Ö¸¼°Â¶Ö¸ÊÖÌ×	335	À­ÍÑÎ¬ÑÇ	10	Ò»°ãÃ³Ò×	9151	Ç§¿Ë	304440	Ë«	404,710
202101	40151900	Áò»¯Ïð½ºÖÆÆäËû·ÖÖ¸¡¢Á¬Ö¸¼°Â¶Ö¸ÊÖÌ×	336	Á¢ÌÕÍð	10	Ò»°ãÃ³Ò×	57002	Ç§¿Ë	2436491	Ë«	2,707,870
202101	40151900	Áò»¯Ïð½ºÖÆÆäËû·ÖÖ¸¡¢Á¬Ö¸¼°Â¶Ö¸ÊÖÌ×	337	¸ñÂ³¼ªÑÇ	10	Ò»°ãÃ³Ò×	8808	Ç§¿Ë	651050	Ë«	525,453
202101	40151900	Áò»¯Ïð½ºÖÆÆäËû·ÖÖ¸¡¢Á¬Ö¸¼°Â¶Ö¸ÊÖÌ×	340	°×¶íÂÞË¹	10	Ò»°ãÃ³Ò×	7750	Ç§¿Ë	104900	Ë«	304,127
202101	40151900	Áò»¯Ïð½ºÖÆÆäËû·ÖÖ¸¡¢Á¬Ö¸¼°Â¶Ö¸ÊÖÌ×	344	¶íÂÞË¹Áª°î	10	Ò»°ãÃ³Ò×	284711	Ç§¿Ë	13211275	Ë«	16,109,662
202101	40151900	Áò»¯Ïð½ºÖÆÆäËû·ÖÖ¸¡¢Á¬Ö¸¼°Â¶Ö¸ÊÖÌ×	347	ÎÚ¿ËÀ¼	10	Ò»°ãÃ³Ò×	102501	Ç§¿Ë	7722562	Ë«	10,604,780
202101	40151900	Áò»¯Ïð½ºÖÆÆäËû·ÖÖ¸¡¢Á¬Ö¸¼°Â¶Ö¸ÊÖÌ×	350	Ë¹ÂåÎÄÄáÑÇ	10	Ò»°ãÃ³Ò×	18950	Ç§¿Ë	2405300	Ë«	1,572,398
202101	40151900	Áò»¯Ïð½ºÖÆÆäËû·ÖÖ¸¡¢Á¬Ö¸¼°Â¶Ö¸ÊÖÌ×	351	¿ËÂÞµØÑÇ	10	Ò»°ãÃ³Ò×	1109	Ç§¿Ë	17280	Ë«	27,104
202101	40151900	Áò»¯Ïð½ºÖÆÆäËû·ÖÖ¸¡¢Á¬Ö¸¼°Â¶Ö¸ÊÖÌ×	352	½Ý¿Ë	10	Ò»°ãÃ³Ò×	51664	Ç§¿Ë	3121520	Ë«	3,730,350
202101	40151900	Áò»¯Ïð½ºÖÆÆäËû·ÖÖ¸¡¢Á¬Ö¸¼°Â¶Ö¸ÊÖÌ×	358	Èû¶ûÎ¬ÑÇ	10	Ò»°ãÃ³Ò×	19594	Ç§¿Ë	675016	Ë«	707,095
202101	40151900	Áò»¯Ïð½ºÖÆÆäËû·ÖÖ¸¡¢Á¬Ö¸¼°Â¶Ö¸ÊÖÌ×	402	°¢¸ùÍ¢	10	Ò»°ãÃ³Ò×	132693	Ç§¿Ë	6732320	Ë«	4,926,246
202101	40151900	Áò»¯Ïð½ºÖÆÆäËû·ÖÖ¸¡¢Á¬Ö¸¼°Â¶Ö¸ÊÖÌ×	405	°Í°Í¶àË¹	10	Ò»°ãÃ³Ò×	35	Ç§¿Ë	350	Ë«	915
202101	40151900	Áò»¯Ïð½ºÖÆÆäËû·ÖÖ¸¡¢Á¬Ö¸¼°Â¶Ö¸ÊÖÌ×	410	°ÍÎ÷	10	Ò»°ãÃ³Ò×	122528	Ç§¿Ë	4144462	Ë«	6,594,360
202101	40151900	Áò»¯Ïð½ºÖÆÆäËû·ÖÖ¸¡¢Á¬Ö¸¼°Â¶Ö¸ÊÖÌ×	412	ÖÇÀû	10	Ò»°ãÃ³Ò×	75138	Ç§¿Ë	5747037	Ë«	7,431,075
202101	40151900	Áò»¯Ïð½ºÖÆÆäËû·ÖÖ¸¡¢Á¬Ö¸¼°Â¶Ö¸ÊÖÌ×	413	¸çÂ×±ÈÑÇ	10	Ò»°ãÃ³Ò×	1914	Ç§¿Ë	22925	Ë«	124,924
202101	40151900	Áò»¯Ïð½ºÖÆÆäËû·ÖÖ¸¡¢Á¬Ö¸¼°Â¶Ö¸ÊÖÌ×	415	¸çË¹´ïÀè¼Ó	10	Ò»°ãÃ³Ò×	174	Ç§¿Ë	14303	Ë«	37,574
202101	40151900	Áò»¯Ïð½ºÖÆÆäËû·ÖÖ¸¡¢Á¬Ö¸¼°Â¶Ö¸ÊÖÌ×	416	¹Å°Í	10	Ò»°ãÃ³Ò×	111	Ç§¿Ë	6530	Ë«	21,197
202101	40151900	Áò»¯Ïð½ºÖÆÆäËû·ÖÖ¸¡¢Á¬Ö¸¼°Â¶Ö¸ÊÖÌ×	418	¶àÃ×Äá¼Ó¹²ºÍ¹ú	10	Ò»°ãÃ³Ò×	104	Ç§¿Ë	1152	Ë«	2,628
202101	40151900	Áò»¯Ïð½ºÖÆÆäËû·ÖÖ¸¡¢Á¬Ö¸¼°Â¶Ö¸ÊÖÌ×	419	¶ò¹Ï¶à¶û	10	Ò»°ãÃ³Ò×	645	Ç§¿Ë	8703	Ë«	16,100
202101	40151900	Áò»¯Ïð½ºÖÆÆäËû·ÖÖ¸¡¢Á¬Ö¸¼°Â¶Ö¸ÊÖÌ×	423	Î£µØÂíÀ­	10	Ò»°ãÃ³Ò×	8446	Ç§¿Ë	203600	Ë«	305,741
202101	40151900	Áò»¯Ïð½ºÖÆÆäËû·ÖÖ¸¡¢Á¬Ö¸¼°Â¶Ö¸ÊÖÌ×	425	º£µØ	10	Ò»°ãÃ³Ò×	186	Ç§¿Ë	26500	Ë«	59,099
202101	40151900	Áò»¯Ïð½ºÖÆÆäËû·ÖÖ¸¡¢Á¬Ö¸¼°Â¶Ö¸ÊÖÌ×	426	ºé¶¼À­Ë¹	10	Ò»°ãÃ³Ò×	90	Ç§¿Ë	900	Ë«	2,647
202101	40151900	Áò»¯Ïð½ºÖÆÆäËû·ÖÖ¸¡¢Á¬Ö¸¼°Â¶Ö¸ÊÖÌ×	427	ÑÀÂò¼Ó	10	Ò»°ãÃ³Ò×	1256	Ç§¿Ë	20045	Ë«	45,736
202101	40151900	Áò»¯Ïð½ºÖÆÆäËû·ÖÖ¸¡¢Á¬Ö¸¼°Â¶Ö¸ÊÖÌ×	429	Ä«Î÷¸ç	10	Ò»°ãÃ³Ò×	153002	Ç§¿Ë	2495403	Ë«	4,251,230
202101	40151900	Áò»¯Ïð½ºÖÆÆäËû·ÖÖ¸¡¢Á¬Ö¸¼°Â¶Ö¸ÊÖÌ×	432	°ÍÄÃÂí	10	Ò»°ãÃ³Ò×	1922	Ç§¿Ë	26880	Ë«	80,827
202101	40151900	Áò»¯Ïð½ºÖÆÆäËû·ÖÖ¸¡¢Á¬Ö¸¼°Â¶Ö¸ÊÖÌ×	433	°ÍÀ­¹ç	10	Ò»°ãÃ³Ò×	5602	Ç§¿Ë	60000	Ë«	316,450
202101	40151900	Áò»¯Ïð½ºÖÆÆäËû·ÖÖ¸¡¢Á¬Ö¸¼°Â¶Ö¸ÊÖÌ×	434	ÃØÂ³	10	Ò»°ãÃ³Ò×	40207	Ç§¿Ë	379740	Ë«	988,883
202101	40151900	Áò»¯Ïð½ºÖÆÆäËû·ÖÖ¸¡¢Á¬Ö¸¼°Â¶Ö¸ÊÖÌ×	440	Èø¶ûÍß¶à	10	Ò»°ãÃ³Ò×	794	Ç§¿Ë	8640	Ë«	45,968
202101	40151900	Áò»¯Ïð½ºÖÆÆäËû·ÖÖ¸¡¢Á¬Ö¸¼°Â¶Ö¸ÊÖÌ×	441	ËÕÀïÄÏ	11	¹ú¼Ò¼ä¡¢¹ú¼Ê×éÖ¯ÎÞ³¥Ô®ÖúºÍÔùËÍµÄÎï×Ê	120	Ç§¿Ë	3000	Ë«	8,160
202101	40151900	Áò»¯Ïð½ºÖÆÆäËû·ÖÖ¸¡¢Á¬Ö¸¼°Â¶Ö¸ÊÖÌ×	442	ÌØÁ¢Äá´ïºÍ¶à°Í¸ç	10	Ò»°ãÃ³Ò×	2108	Ç§¿Ë	30337	Ë«	71,934
202101	40151900	Áò»¯Ïð½ºÖÆÆäËû·ÖÖ¸¡¢Á¬Ö¸¼°Â¶Ö¸ÊÖÌ×	444	ÎÚÀ­¹ç	10	Ò»°ãÃ³Ò×	10019	Ç§¿Ë	170400	Ë«	283,803
202101	40151900	Áò»¯Ïð½ºÖÆÆäËû·ÖÖ¸¡¢Á¬Ö¸¼°Â¶Ö¸ÊÖÌ×	501	¼ÓÄÃ´ó	10	Ò»°ãÃ³Ò×	1594266	Ç§¿Ë	184969176	Ë«	276,416,471
202101	40151900	Áò»¯Ïð½ºÖÆÆäËû·ÖÖ¸¡¢Á¬Ö¸¼°Â¶Ö¸ÊÖÌ×	502	ÃÀ¹ú	10	Ò»°ãÃ³Ò×	6649550	Ç§¿Ë	753135213	Ë«	687,090,558
202101	40151900	Áò»¯Ïð½ºÖÆÆäËû·ÖÖ¸¡¢Á¬Ö¸¼°Â¶Ö¸ÊÖÌ×	601	°Ä´óÀûÑÇ	10	Ò»°ãÃ³Ò×	42379	Ç§¿Ë	2539343	Ë«	4,421,141
202101	40151900	Áò»¯Ïð½ºÖÆÆäËû·ÖÖ¸¡¢Á¬Ö¸¼°Â¶Ö¸ÊÖÌ×	603	ì³¼Ã	10	Ò»°ãÃ³Ò×	30	Ç§¿Ë	3500	Ë«	10,522
202101	40151900	Áò»¯Ïð½ºÖÆÆäËû·ÖÖ¸¡¢Á¬Ö¸¼°Â¶Ö¸ÊÖÌ×	609	ÐÂÎ÷À¼	10	Ò»°ãÃ³Ò×	322	Ç§¿Ë	15350	Ë«	39,102
202101	40151900	Áò»¯Ïð½ºÖÆÆäËû·ÖÖ¸¡¢Á¬Ö¸¼°Â¶Ö¸ÊÖÌ×	611	°Í²¼ÑÇÐÂ¼¸ÄÚÑÇ	10	Ò»°ãÃ³Ò×	207	Ç§¿Ë	10312	Ë«	20,921
202101	40151900	Áò»¯Ïð½ºÖÆÆäËû·ÖÖ¸¡¢Á¬Ö¸¼°Â¶Ö¸ÊÖÌ×	614	ÌÀ¼Ó	10	Ò»°ãÃ³Ò×	9	Ç§¿Ë	1000	Ë«	3,006
202101	40151900	Áò»¯Ïð½ºÖÆÆäËû·ÖÖ¸¡¢Á¬Ö¸¼°Â¶Ö¸ÊÖÌ×	617	ÈøÄ¦ÑÇ	10	Ò»°ãÃ³Ò×	9	Ç§¿Ë	1000	Ë«	3,006
202101	40151900	Áò»¯Ïð½ºÖÆÆäËû·ÖÖ¸¡¢Á¬Ö¸¼°Â¶Ö¸ÊÖÌ×	622	ÅÁÀÍ	10	Ò»°ãÃ³Ò×	20	Ç§¿Ë	2500	Ë«	6,764
202102	39262011	¾ÛÂÈÒÒÏ©ÖÆÊÖÌ×£¨·ÖÖ¸ÊÖÌ×¡¢Á¬Ö¸ÊÖÌ×µÈ£©	102	°ÍÁÖ	10	Ò»°ãÃ³Ò×	24324	Ç§¿Ë	2176500	Ë«	1,875,573
202102	39262011	¾ÛÂÈÒÒÏ©ÖÆÊÖÌ×£¨·ÖÖ¸ÊÖÌ×¡¢Á¬Ö¸ÊÖÌ×µÈ£©	107	¼íÆÒÕ¯	10	Ò»°ãÃ³Ò×	240	Ç§¿Ë	48000	Ë«	61,669
202102	39262011	¾ÛÂÈÒÒÏ©ÖÆÊÖÌ×£¨·ÖÖ¸ÊÖÌ×¡¢Á¬Ö¸ÊÖÌ×µÈ£©	110	ÖÐ¹úÏã¸Û	10	Ò»°ãÃ³Ò×	4853	Ç§¿Ë	500250	Ë«	111,423
202102	39262011	¾ÛÂÈÒÒÏ©ÖÆÊÖÌ×£¨·ÖÖ¸ÊÖÌ×¡¢Á¬Ö¸ÊÖÌ×µÈ£©	112	Ó¡¶ÈÄáÎ÷ÑÇ	10	Ò»°ãÃ³Ò×	32452	Ç§¿Ë	3289072	Ë«	2,115,448
202102	39262011	¾ÛÂÈÒÒÏ©ÖÆÊÖÌ×£¨·ÖÖ¸ÊÖÌ×¡¢Á¬Ö¸ÊÖÌ×µÈ£©	114	ÒÁÀ­¿Ë	10	Ò»°ãÃ³Ò×	18392	Ç§¿Ë	2043500	Ë«	1,477,096
202102	39262011	¾ÛÂÈÒÒÏ©ÖÆÊÖÌ×£¨·ÖÖ¸ÊÖÌ×¡¢Á¬Ö¸ÊÖÌ×µÈ£©	115	ÒÔÉ«ÁÐ	10	Ò»°ãÃ³Ò×	37215	Ç§¿Ë	4100000	Ë«	2,772,387
202102	39262011	¾ÛÂÈÒÒÏ©ÖÆÊÖÌ×£¨·ÖÖ¸ÊÖÌ×¡¢Á¬Ö¸ÊÖÌ×µÈ£©	116	ÈÕ±¾	10	Ò»°ãÃ³Ò×	4646701	Ç§¿Ë	510896503	Ë«	310,005,426
202102	39262011	¾ÛÂÈÒÒÏ©ÖÆÊÖÌ×£¨·ÖÖ¸ÊÖÌ×¡¢Á¬Ö¸ÊÖÌ×µÈ£©	118	¿ÆÍþÌØ	10	Ò»°ãÃ³Ò×	77006	Ç§¿Ë	8209635	Ë«	5,684,041
202102	39262011	¾ÛÂÈÒÒÏ©ÖÆÊÖÌ×£¨·ÖÖ¸ÊÖÌ×¡¢Á¬Ö¸ÊÖÌ×µÈ£©	119	ÀÏÎÎ	10	Ò»°ãÃ³Ò×	750	Ç§¿Ë	1000	Ë«	5,187
202102	39262011	¾ÛÂÈÒÒÏ©ÖÆÊÖÌ×£¨·ÖÖ¸ÊÖÌ×¡¢Á¬Ö¸ÊÖÌ×µÈ£©	122	ÂíÀ´Î÷ÑÇ	10	Ò»°ãÃ³Ò×	54461	Ç§¿Ë	4806744	Ë«	4,103,937
202102	39262011	¾ÛÂÈÒÒÏ©ÖÆÊÖÌ×£¨·ÖÖ¸ÊÖÌ×¡¢Á¬Ö¸ÊÖÌ×µÈ£©	124	ÃÉ¹Å	10	Ò»°ãÃ³Ò×	7800	Ç§¿Ë	650000	Ë«	590,008
202102	39262011	¾ÛÂÈÒÒÏ©ÖÆÊÖÌ×£¨·ÖÖ¸ÊÖÌ×¡¢Á¬Ö¸ÊÖÌ×µÈ£©	129	·ÆÂÉ±ö	10	Ò»°ãÃ³Ò×	80356	Ç§¿Ë	8556688	Ë«	6,135,075
202102	39262011	¾ÛÂÈÒÒÏ©ÖÆÊÖÌ×£¨·ÖÖ¸ÊÖÌ×¡¢Á¬Ö¸ÊÖÌ×µÈ£©	130	¿¨Ëþ¶û	10	Ò»°ãÃ³Ò×	95460	Ç§¿Ë	10203150	Ë«	7,617,688
202102	39262011	¾ÛÂÈÒÒÏ©ÖÆÊÖÌ×£¨·ÖÖ¸ÊÖÌ×¡¢Á¬Ö¸ÊÖÌ×µÈ£©	131	É³ÌØ°¢À­²®	10	Ò»°ãÃ³Ò×	1054657	Ç§¿Ë	109972700	Ë«	80,548,962
202102	39262011	¾ÛÂÈÒÒÏ©ÖÆÊÖÌ×£¨·ÖÖ¸ÊÖÌ×¡¢Á¬Ö¸ÊÖÌ×µÈ£©	132	ÐÂ¼ÓÆÂ	10	Ò»°ãÃ³Ò×	76117	Ç§¿Ë	7075564	Ë«	4,521,159
202102	39262011	¾ÛÂÈÒÒÏ©ÖÆÊÖÌ×£¨·ÖÖ¸ÊÖÌ×¡¢Á¬Ö¸ÊÖÌ×µÈ£©	133	º«¹ú	10	Ò»°ãÃ³Ò×	36539	Ç§¿Ë	2705061	Ë«	1,198,102
202102	39262011	¾ÛÂÈÒÒÏ©ÖÆÊÖÌ×£¨·ÖÖ¸ÊÖÌ×¡¢Á¬Ö¸ÊÖÌ×µÈ£©	136	Ì©¹ú	10	Ò»°ãÃ³Ò×	22801	Ç§¿Ë	2235065	Ë«	759,409
202102	39262011	¾ÛÂÈÒÒÏ©ÖÆÊÖÌ×£¨·ÖÖ¸ÊÖÌ×¡¢Á¬Ö¸ÊÖÌ×µÈ£©	137	ÍÁ¶úÆä	10	Ò»°ãÃ³Ò×	73077	Ç§¿Ë	7785760	Ë«	5,576,351
202102	39262011	¾ÛÂÈÒÒÏ©ÖÆÊÖÌ×£¨·ÖÖ¸ÊÖÌ×¡¢Á¬Ö¸ÊÖÌ×µÈ£©	138	°¢ÁªÇõ	10	Ò»°ãÃ³Ò×	472907	Ç§¿Ë	50668050	Ë«	40,763,127
202102	39262011	¾ÛÂÈÒÒÏ©ÖÆÊÖÌ×£¨·ÖÖ¸ÊÖÌ×¡¢Á¬Ö¸ÊÖÌ×µÈ£©	141	Ô½ÄÏ	10	Ò»°ãÃ³Ò×	43806	Ç§¿Ë	4133850	Ë«	4,511,185
202102	39262011	¾ÛÂÈÒÒÏ©ÖÆÊÖÌ×£¨·ÖÖ¸ÊÖÌ×¡¢Á¬Ö¸ÊÖÌ×µÈ£©	143	ÖÐ¹úÌ¨Íå	10	Ò»°ãÃ³Ò×	65525	Ç§¿Ë	5818964	Ë«	3,310,089
202102	39262011	¾ÛÂÈÒÒÏ©ÖÆÊÖÌ×£¨·ÖÖ¸ÊÖÌ×¡¢Á¬Ö¸ÊÖÌ×µÈ£©	149	ÎÚ×È±ð¿ËË¹Ì¹	10	Ò»°ãÃ³Ò×	20280	Ç§¿Ë	1725000	Ë«	939,473
202102	39262011	¾ÛÂÈÒÒÏ©ÖÆÊÖÌ×£¨·ÖÖ¸ÊÖÌ×¡¢Á¬Ö¸ÊÖÌ×µÈ£©	201	°¢¶û¼°ÀûÑÇ	10	Ò»°ãÃ³Ò×	997	Ç§¿Ë	7920	Ë«	51,139
202102	39262011	¾ÛÂÈÒÒÏ©ÖÆÊÖÌ×£¨·ÖÖ¸ÊÖÌ×¡¢Á¬Ö¸ÊÖÌ×µÈ£©	213	¸Õ¹û(²¼)	10	Ò»°ãÃ³Ò×	26	Ç§¿Ë	260	Ë«	110
202102	39262011	¾ÛÂÈÒÒÏ©ÖÆÊÖÌ×£¨·ÖÖ¸ÊÖÌ×¡¢Á¬Ö¸ÊÖÌ×µÈ£©	215	°£¼°	10	Ò»°ãÃ³Ò×	39065	Ç§¿Ë	3775000	Ë«	1,739,550
202102	39262011	¾ÛÂÈÒÒÏ©ÖÆÊÖÌ×£¨·ÖÖ¸ÊÖÌ×¡¢Á¬Ö¸ÊÖÌ×µÈ£©	217	°£Èû¶í±ÈÑÇ	10	Ò»°ãÃ³Ò×	8	Ç§¿Ë	400	Ë«	363
202102	39262011	¾ÛÂÈÒÒÏ©ÖÆÊÖÌ×£¨·ÖÖ¸ÊÖÌ×¡¢Á¬Ö¸ÊÖÌ×µÈ£©	220	¼ÓÄÉ	10	Ò»°ãÃ³Ò×	165	Ç§¿Ë	2072	Ë«	8,802
202102	39262011	¾ÛÂÈÒÒÏ©ÖÆÊÖÌ×£¨·ÖÖ¸ÊÖÌ×¡¢Á¬Ö¸ÊÖÌ×µÈ£©	223	¿ÆÌØµÏÍß	10	Ò»°ãÃ³Ò×	450	Ç§¿Ë	1660	Ë«	12,603
202102	39262011	¾ÛÂÈÒÒÏ©ÖÆÊÖÌ×£¨·ÖÖ¸ÊÖÌ×¡¢Á¬Ö¸ÊÖÌ×µÈ£©	226	Àû±ÈÑÇ	10	Ò»°ãÃ³Ò×	235	Ç§¿Ë	6714	Ë«	3,563
202102	39262011	¾ÛÂÈÒÒÏ©ÖÆÊÖÌ×£¨·ÖÖ¸ÊÖÌ×¡¢Á¬Ö¸ÊÖÌ×µÈ£©	230	Ã«ÀïËþÄáÑÇ	10	Ò»°ãÃ³Ò×	3015	Ç§¿Ë	16000	Ë«	135,139
202102	39262011	¾ÛÂÈÒÒÏ©ÖÆÊÖÌ×£¨·ÖÖ¸ÊÖÌ×¡¢Á¬Ö¸ÊÖÌ×µÈ£©	231	Ã«ÀïÇóË¹	10	Ò»°ãÃ³Ò×	346	Ç§¿Ë	1224	Ë«	15,257
202102	39262011	¾ÛÂÈÒÒÏ©ÖÆÊÖÌ×£¨·ÖÖ¸ÊÖÌ×¡¢Á¬Ö¸ÊÖÌ×µÈ£©	233	ÄªÉ£±È¿Ë	10	Ò»°ãÃ³Ò×	85	Ç§¿Ë	2970	Ë«	4,195
202102	39262011	¾ÛÂÈÒÒÏ©ÖÆÊÖÌ×£¨·ÖÖ¸ÊÖÌ×¡¢Á¬Ö¸ÊÖÌ×µÈ£©	244	ÄÏ·Ç	10	Ò»°ãÃ³Ò×	4780	Ç§¿Ë	81900	Ë«	173,365
202102	39262011	¾ÛÂÈÒÒÏ©ÖÆÊÖÌ×£¨·ÖÖ¸ÊÖÌ×¡¢Á¬Ö¸ÊÖÌ×µÈ£©	252	¸Õ¹û(½ð)	10	Ò»°ãÃ³Ò×	4597	Ç§¿Ë	21720	Ë«	48,800
202102	39262011	¾ÛÂÈÒÒÏ©ÖÆÊÖÌ×£¨·ÖÖ¸ÊÖÌ×¡¢Á¬Ö¸ÊÖÌ×µÈ£©	253	ÔÞ±ÈÑÇ	10	Ò»°ãÃ³Ò×	101	Ç§¿Ë	10400	Ë«	14,523
202102	39262011	¾ÛÂÈÒÒÏ©ÖÆÊÖÌ×£¨·ÖÖ¸ÊÖÌ×¡¢Á¬Ö¸ÊÖÌ×µÈ£©	301	±ÈÀûÊ±	10	Ò»°ãÃ³Ò×	143865	Ç§¿Ë	15047012	Ë«	10,063,094
202102	39262011	¾ÛÂÈÒÒÏ©ÖÆÊÖÌ×£¨·ÖÖ¸ÊÖÌ×¡¢Á¬Ö¸ÊÖÌ×µÈ£©	302	µ¤Âó	10	Ò»°ãÃ³Ò×	159900	Ç§¿Ë	16435513	Ë«	8,732,832
202102	39262011	¾ÛÂÈÒÒÏ©ÖÆÊÖÌ×£¨·ÖÖ¸ÊÖÌ×¡¢Á¬Ö¸ÊÖÌ×µÈ£©	303	Ó¢¹ú	10	Ò»°ãÃ³Ò×	831028	Ç§¿Ë	88195620	Ë«	54,067,602
202102	39262011	¾ÛÂÈÒÒÏ©ÖÆÊÖÌ×£¨·ÖÖ¸ÊÖÌ×¡¢Á¬Ö¸ÊÖÌ×µÈ£©	304	µÂ¹ú	10	Ò»°ãÃ³Ò×	1822496	Ç§¿Ë	184676582	Ë«	105,341,615
202102	39262011	¾ÛÂÈÒÒÏ©ÖÆÊÖÌ×£¨·ÖÖ¸ÊÖÌ×¡¢Á¬Ö¸ÊÖÌ×µÈ£©	305	·¨¹ú	10	Ò»°ãÃ³Ò×	1462317	Ç§¿Ë	150487308	Ë«	95,352,377
202102	39262011	¾ÛÂÈÒÒÏ©ÖÆÊÖÌ×£¨·ÖÖ¸ÊÖÌ×¡¢Á¬Ö¸ÊÖÌ×µÈ£©	306	°®¶ûÀ¼	10	Ò»°ãÃ³Ò×	31850	Ç§¿Ë	3725000	Ë«	2,256,942
202102	39262011	¾ÛÂÈÒÒÏ©ÖÆÊÖÌ×£¨·ÖÖ¸ÊÖÌ×¡¢Á¬Ö¸ÊÖÌ×µÈ£©	307	Òâ´óÀû	10	Ò»°ãÃ³Ò×	550067	Ç§¿Ë	57205830	Ë«	35,252,312
202102	39262011	¾ÛÂÈÒÒÏ©ÖÆÊÖÌ×£¨·ÖÖ¸ÊÖÌ×¡¢Á¬Ö¸ÊÖÌ×µÈ£©	309	ºÉÀ¼	10	Ò»°ãÃ³Ò×	549735	Ç§¿Ë	52015000	Ë«	36,471,766
202102	39262011	¾ÛÂÈÒÒÏ©ÖÆÊÖÌ×£¨·ÖÖ¸ÊÖÌ×¡¢Á¬Ö¸ÊÖÌ×µÈ£©	310	Ï£À°	10	Ò»°ãÃ³Ò×	118235	Ç§¿Ë	12018120	Ë«	6,904,087
202102	39262011	¾ÛÂÈÒÒÏ©ÖÆÊÖÌ×£¨·ÖÖ¸ÊÖÌ×¡¢Á¬Ö¸ÊÖÌ×µÈ£©	311	ÆÏÌÑÑÀ	10	Ò»°ãÃ³Ò×	6056	Ç§¿Ë	625000	Ë«	364,702
202102	39262011	¾ÛÂÈÒÒÏ©ÖÆÊÖÌ×£¨·ÖÖ¸ÊÖÌ×¡¢Á¬Ö¸ÊÖÌ×µÈ£©	312	Î÷°àÑÀ	10	Ò»°ãÃ³Ò×	417651	Ç§¿Ë	43215835	Ë«	27,079,156
202102	39262011	¾ÛÂÈÒÒÏ©ÖÆÊÖÌ×£¨·ÖÖ¸ÊÖÌ×¡¢Á¬Ö¸ÊÖÌ×µÈ£©	313	°¢¶û°ÍÄáÑÇ	10	Ò»°ãÃ³Ò×	3600	Ç§¿Ë	400000	Ë«	303,247
202102	39262011	¾ÛÂÈÒÒÏ©ÖÆÊÖÌ×£¨·ÖÖ¸ÊÖÌ×¡¢Á¬Ö¸ÊÖÌ×µÈ£©	315	°ÂµØÀû	10	Ò»°ãÃ³Ò×	1	Ç§¿Ë	56	Ë«	13
202102	39262011	¾ÛÂÈÒÒÏ©ÖÆÊÖÌ×£¨·ÖÖ¸ÊÖÌ×¡¢Á¬Ö¸ÊÖÌ×µÈ£©	316	±£¼ÓÀûÑÇ	10	Ò»°ãÃ³Ò×	8200	Ç§¿Ë	1000000	Ë«	731,976
202102	39262011	¾ÛÂÈÒÒÏ©ÖÆÊÖÌ×£¨·ÖÖ¸ÊÖÌ×¡¢Á¬Ö¸ÊÖÌ×µÈ£©	318	·ÒÀ¼	10	Ò»°ãÃ³Ò×	167175	Ç§¿Ë	16655500	Ë«	9,006,994
202102	39262011	¾ÛÂÈÒÒÏ©ÖÆÊÖÌ×£¨·ÖÖ¸ÊÖÌ×¡¢Á¬Ö¸ÊÖÌ×µÈ£©	321	ÐÙÑÀÀû	10	Ò»°ãÃ³Ò×	0	Ç§¿Ë	95	Ë«	62
202102	39262011	¾ÛÂÈÒÒÏ©ÖÆÊÖÌ×£¨·ÖÖ¸ÊÖÌ×¡¢Á¬Ö¸ÊÖÌ×µÈ£©	322	±ùµº	10	Ò»°ãÃ³Ò×	5400	Ç§¿Ë	500000	Ë«	129,673
202102	39262011	¾ÛÂÈÒÒÏ©ÖÆÊÖÌ×£¨·ÖÖ¸ÊÖÌ×¡¢Á¬Ö¸ÊÖÌ×µÈ£©	324	Âí¶úËû	10	Ò»°ãÃ³Ò×	3054	Ç§¿Ë	315000	Ë«	89,863
202102	39262011	¾ÛÂÈÒÒÏ©ÖÆÊÖÌ×£¨·ÖÖ¸ÊÖÌ×¡¢Á¬Ö¸ÊÖÌ×µÈ£©	326	Å²Íþ	10	Ò»°ãÃ³Ò×	66288	Ç§¿Ë	6306200	Ë«	3,263,887
202102	39262011	¾ÛÂÈÒÒÏ©ÖÆÊÖÌ×£¨·ÖÖ¸ÊÖÌ×¡¢Á¬Ö¸ÊÖÌ×µÈ£©	327	²¨À¼	10	Ò»°ãÃ³Ò×	622363	Ç§¿Ë	64579540	Ë«	30,220,054
202102	39262011	¾ÛÂÈÒÒÏ©ÖÆÊÖÌ×£¨·ÖÖ¸ÊÖÌ×¡¢Á¬Ö¸ÊÖÌ×µÈ£©	328	ÂÞÂíÄáÑÇ	10	Ò»°ãÃ³Ò×	6730	Ç§¿Ë	575000	Ë«	570,075
202102	39262011	¾ÛÂÈÒÒÏ©ÖÆÊÖÌ×£¨·ÖÖ¸ÊÖÌ×¡¢Á¬Ö¸ÊÖÌ×µÈ£©	330	Èðµä	10	Ò»°ãÃ³Ò×	231817	Ç§¿Ë	24185615	Ë«	14,040,074
202102	39262011	¾ÛÂÈÒÒÏ©ÖÆÊÖÌ×£¨·ÖÖ¸ÊÖÌ×¡¢Á¬Ö¸ÊÖÌ×µÈ£©	331	ÈðÊ¿	10	Ò»°ãÃ³Ò×	39300	Ç§¿Ë	3877250	Ë«	1,559,189
202102	39262011	¾ÛÂÈÒÒÏ©ÖÆÊÖÌ×£¨·ÖÖ¸ÊÖÌ×¡¢Á¬Ö¸ÊÖÌ×µÈ£©	336	Á¢ÌÕÍð	10	Ò»°ãÃ³Ò×	16100	Ç§¿Ë	1875000	Ë«	1,191,362
202102	39262011	¾ÛÂÈÒÒÏ©ÖÆÊÖÌ×£¨·ÖÖ¸ÊÖÌ×¡¢Á¬Ö¸ÊÖÌ×µÈ£©	337	¸ñÂ³¼ªÑÇ	10	Ò»°ãÃ³Ò×	5760	Ç§¿Ë	600000	Ë«	470,709
202102	39262011	¾ÛÂÈÒÒÏ©ÖÆÊÖÌ×£¨·ÖÖ¸ÊÖÌ×¡¢Á¬Ö¸ÊÖÌ×µÈ£©	340	°×¶íÂÞË¹	10	Ò»°ãÃ³Ò×	15654	Ç§¿Ë	1668000	Ë«	1,594,653
202102	39262011	¾ÛÂÈÒÒÏ©ÖÆÊÖÌ×£¨·ÖÖ¸ÊÖÌ×¡¢Á¬Ö¸ÊÖÌ×µÈ£©	344	¶íÂÞË¹Áª°î	10	Ò»°ãÃ³Ò×	1568974	Ç§¿Ë	161987176	Ë«	110,307,345
202102	39262011	¾ÛÂÈÒÒÏ©ÖÆÊÖÌ×£¨·ÖÖ¸ÊÖÌ×¡¢Á¬Ö¸ÊÖÌ×µÈ£©	347	ÎÚ¿ËÀ¼	10	Ò»°ãÃ³Ò×	170399	Ç§¿Ë	17138040	Ë«	15,140,508
202102	39262011	¾ÛÂÈÒÒÏ©ÖÆÊÖÌ×£¨·ÖÖ¸ÊÖÌ×¡¢Á¬Ö¸ÊÖÌ×µÈ£©	350	Ë¹ÂåÎÄÄáÑÇ	10	Ò»°ãÃ³Ò×	19423	Ç§¿Ë	1400000	Ë«	653,547
202102	39262011	¾ÛÂÈÒÒÏ©ÖÆÊÖÌ×£¨·ÖÖ¸ÊÖÌ×¡¢Á¬Ö¸ÊÖÌ×µÈ£©	351	¿ËÂÞµØÑÇ	10	Ò»°ãÃ³Ò×	7920	Ç§¿Ë	720000	Ë«	447,230
202102	39262011	¾ÛÂÈÒÒÏ©ÖÆÊÖÌ×£¨·ÖÖ¸ÊÖÌ×¡¢Á¬Ö¸ÊÖÌ×µÈ£©	352	½Ý¿Ë	10	Ò»°ãÃ³Ò×	35791	Ç§¿Ë	4050110	Ë«	3,036,989
202102	39262011	¾ÛÂÈÒÒÏ©ÖÆÊÖÌ×£¨·ÖÖ¸ÊÖÌ×¡¢Á¬Ö¸ÊÖÌ×µÈ£©	353	Ë¹Âå·¥¿Ë	10	Ò»°ãÃ³Ò×	36	Ç§¿Ë	3000	Ë«	1,556
202102	39262011	¾ÛÂÈÒÒÏ©ÖÆÊÖÌ×£¨·ÖÖ¸ÊÖÌ×¡¢Á¬Ö¸ÊÖÌ×µÈ£©	358	Èû¶ûÎ¬ÑÇ	10	Ò»°ãÃ³Ò×	87378	Ç§¿Ë	8880000	Ë«	4,914,051
202102	39262011	¾ÛÂÈÒÒÏ©ÖÆÊÖÌ×£¨·ÖÖ¸ÊÖÌ×¡¢Á¬Ö¸ÊÖÌ×µÈ£©	410	°ÍÎ÷	10	Ò»°ãÃ³Ò×	544240	Ç§¿Ë	64522610	Ë«	35,944,431
202102	39262011	¾ÛÂÈÒÒÏ©ÖÆÊÖÌ×£¨·ÖÖ¸ÊÖÌ×¡¢Á¬Ö¸ÊÖÌ×µÈ£©	412	ÖÇÀû	10	Ò»°ãÃ³Ò×	294174	Ç§¿Ë	31544560	Ë«	22,257,835
202102	39262011	¾ÛÂÈÒÒÏ©ÖÆÊÖÌ×£¨·ÖÖ¸ÊÖÌ×¡¢Á¬Ö¸ÊÖÌ×µÈ£©	413	¸çÂ×±ÈÑÇ	10	Ò»°ãÃ³Ò×	4501	Ç§¿Ë	211924	Ë«	115,507
202102	39262011	¾ÛÂÈÒÒÏ©ÖÆÊÖÌ×£¨·ÖÖ¸ÊÖÌ×¡¢Á¬Ö¸ÊÖÌ×µÈ£©	415	¸çË¹´ïÀè¼Ó	10	Ò»°ãÃ³Ò×	57	Ç§¿Ë	180	Ë«	4,090
202102	39262011	¾ÛÂÈÒÒÏ©ÖÆÊÖÌ×£¨·ÖÖ¸ÊÖÌ×¡¢Á¬Ö¸ÊÖÌ×µÈ£©	418	¶àÃ×Äá¼Ó¹²ºÍ¹ú	10	Ò»°ãÃ³Ò×	5978	Ç§¿Ë	540120	Ë«	450,607
202102	39262011	¾ÛÂÈÒÒÏ©ÖÆÊÖÌ×£¨·ÖÖ¸ÊÖÌ×¡¢Á¬Ö¸ÊÖÌ×µÈ£©	419	¶ò¹Ï¶à¶û	10	Ò»°ãÃ³Ò×	0	Ç§¿Ë	20	Ë«	6
202102	39262011	¾ÛÂÈÒÒÏ©ÖÆÊÖÌ×£¨·ÖÖ¸ÊÖÌ×¡¢Á¬Ö¸ÊÖÌ×µÈ£©	423	Î£µØÂíÀ­	10	Ò»°ãÃ³Ò×	16115	Ç§¿Ë	1730720	Ë«	1,190,555
202102	39262011	¾ÛÂÈÒÒÏ©ÖÆÊÖÌ×£¨·ÖÖ¸ÊÖÌ×¡¢Á¬Ö¸ÊÖÌ×µÈ£©	429	Ä«Î÷¸ç	10	Ò»°ãÃ³Ò×	183772	Ç§¿Ë	16598100	Ë«	16,209,344
202102	39262011	¾ÛÂÈÒÒÏ©ÖÆÊÖÌ×£¨·ÖÖ¸ÊÖÌ×¡¢Á¬Ö¸ÊÖÌ×µÈ£©	435	²¨¶àÀè¸÷	10	Ò»°ãÃ³Ò×	14123	Ç§¿Ë	1247500	Ë«	681,999
202102	39262011	¾ÛÂÈÒÒÏ©ÖÆÊÖÌ×£¨·ÖÖ¸ÊÖÌ×¡¢Á¬Ö¸ÊÖÌ×µÈ£©	440	Èø¶ûÍß¶à	10	Ò»°ãÃ³Ò×	1215	Ç§¿Ë	8856	Ë«	25,838
202102	39262011	¾ÛÂÈÒÒÏ©ÖÆÊÖÌ×£¨·ÖÖ¸ÊÖÌ×¡¢Á¬Ö¸ÊÖÌ×µÈ£©	442	ÌØÁ¢Äá´ïºÍ¶à°Í¸ç	10	Ò»°ãÃ³Ò×	244	Ç§¿Ë	25000	Ë«	24,734
202102	39262011	¾ÛÂÈÒÒÏ©ÖÆÊÖÌ×£¨·ÖÖ¸ÊÖÌ×¡¢Á¬Ö¸ÊÖÌ×µÈ£©	501	¼ÓÄÃ´ó	10	Ò»°ãÃ³Ò×	1444864	Ç§¿Ë	138782096	Ë«	92,572,800
202102	39262011	¾ÛÂÈÒÒÏ©ÖÆÊÖÌ×£¨·ÖÖ¸ÊÖÌ×¡¢Á¬Ö¸ÊÖÌ×µÈ£©	502	ÃÀ¹ú	10	Ò»°ãÃ³Ò×	31725735	Ç§¿Ë	3281132620	Ë«	1,969,093,014
202102	39262011	¾ÛÂÈÒÒÏ©ÖÆÊÖÌ×£¨·ÖÖ¸ÊÖÌ×¡¢Á¬Ö¸ÊÖÌ×µÈ£©	504	°ÙÄ½´ó	10	Ò»°ãÃ³Ò×	286	Ç§¿Ë	25000	Ë«	30,350
202102	39262011	¾ÛÂÈÒÒÏ©ÖÆÊÖÌ×£¨·ÖÖ¸ÊÖÌ×¡¢Á¬Ö¸ÊÖÌ×µÈ£©	601	°Ä´óÀûÑÇ	10	Ò»°ãÃ³Ò×	627415	Ç§¿Ë	68589925	Ë«	39,182,344
202102	39262011	¾ÛÂÈÒÒÏ©ÖÆÊÖÌ×£¨·ÖÖ¸ÊÖÌ×¡¢Á¬Ö¸ÊÖÌ×µÈ£©	609	ÐÂÎ÷À¼	10	Ò»°ãÃ³Ò×	68133	Ç§¿Ë	7408308	Ë«	3,352,383
202102	39262011	¾ÛÂÈÒÒÏ©ÖÆÊÖÌ×£¨·ÖÖ¸ÊÖÌ×¡¢Á¬Ö¸ÊÖÌ×µÈ£©	611	°Í²¼ÑÇÐÂ¼¸ÄÚÑÇ	10	Ò»°ãÃ³Ò×	890	Ç§¿Ë	150720	Ë«	13,803
202102	40151900	Áò»¯Ïð½ºÖÆÆäËû·ÖÖ¸¡¢Á¬Ö¸¼°Â¶Ö¸ÊÖÌ×	103	ÃÏ¼ÓÀ­¹ú	10	Ò»°ãÃ³Ò×	345	Ç§¿Ë	504506	Ë«	42,750
202102	40151900	Áò»¯Ïð½ºÖÆÆäËû·ÖÖ¸¡¢Á¬Ö¸¼°Â¶Ö¸ÊÖÌ×	106	Ãåµé	10	Ò»°ãÃ³Ò×	6	Ç§¿Ë	25	Ë«	238
202102	40151900	Áò»¯Ïð½ºÖÆÆäËû·ÖÖ¸¡¢Á¬Ö¸¼°Â¶Ö¸ÊÖÌ×	107	¼íÆÒÕ¯	10	Ò»°ãÃ³Ò×	214	Ç§¿Ë	9194	Ë«	15,445
202102	40151900	Áò»¯Ïð½ºÖÆÆäËû·ÖÖ¸¡¢Á¬Ö¸¼°Â¶Ö¸ÊÖÌ×	110	ÖÐ¹úÏã¸Û	10	Ò»°ãÃ³Ò×	18015	Ç§¿Ë	361680	Ë«	971,158
202102	40151900	Áò»¯Ïð½ºÖÆÆäËû·ÖÖ¸¡¢Á¬Ö¸¼°Â¶Ö¸ÊÖÌ×	111	Ó¡¶È	10	Ò»°ãÃ³Ò×	78906	Ç§¿Ë	850300	Ë«	2,122,263
202102	40151900	Áò»¯Ïð½ºÖÆÆäËû·ÖÖ¸¡¢Á¬Ö¸¼°Â¶Ö¸ÊÖÌ×	112	Ó¡¶ÈÄáÎ÷ÑÇ	10	Ò»°ãÃ³Ò×	16838	Ç§¿Ë	194825	Ë«	404,681
202102	40151900	Áò»¯Ïð½ºÖÆÆäËû·ÖÖ¸¡¢Á¬Ö¸¼°Â¶Ö¸ÊÖÌ×	114	ÒÁÀ­¿Ë	10	Ò»°ãÃ³Ò×	25902	Ç§¿Ë	304524	Ë«	897,148
202102	40151900	Áò»¯Ïð½ºÖÆÆäËû·ÖÖ¸¡¢Á¬Ö¸¼°Â¶Ö¸ÊÖÌ×	115	ÒÔÉ«ÁÐ	10	Ò»°ãÃ³Ò×	57498	Ç§¿Ë	3857610	Ë«	4,800,391
202102	40151900	Áò»¯Ïð½ºÖÆÆäËû·ÖÖ¸¡¢Á¬Ö¸¼°Â¶Ö¸ÊÖÌ×	116	ÈÕ±¾	10	Ò»°ãÃ³Ò×	1029582	Ç§¿Ë	136743671	Ë«	163,586,460
202102	40151900	Áò»¯Ïð½ºÖÆÆäËû·ÖÖ¸¡¢Á¬Ö¸¼°Â¶Ö¸ÊÖÌ×	118	¿ÆÍþÌØ	10	Ò»°ãÃ³Ò×	7838	Ç§¿Ë	111000	Ë«	217,959
202102	40151900	Áò»¯Ïð½ºÖÆÆäËû·ÖÖ¸¡¢Á¬Ö¸¼°Â¶Ö¸ÊÖÌ×	119	ÀÏÎÎ	10	Ò»°ãÃ³Ò×	6	Ç§¿Ë	10	Ë«	370
202102	40151900	Áò»¯Ïð½ºÖÆÆäËû·ÖÖ¸¡¢Á¬Ö¸¼°Â¶Ö¸ÊÖÌ×	122	ÂíÀ´Î÷ÑÇ	10	Ò»°ãÃ³Ò×	13466	Ç§¿Ë	1023695	Ë«	608,638
202102	40151900	Áò»¯Ïð½ºÖÆÆäËû·ÖÖ¸¡¢Á¬Ö¸¼°Â¶Ö¸ÊÖÌ×	123	Âí¶û´ú·ò	10	Ò»°ãÃ³Ò×	4	Ç§¿Ë	30	Ë«	443
202102	40151900	Áò»¯Ïð½ºÖÆÆäËû·ÖÖ¸¡¢Á¬Ö¸¼°Â¶Ö¸ÊÖÌ×	124	ÃÉ¹Å	10	Ò»°ãÃ³Ò×	594	Ç§¿Ë	53000	Ë«	62,487
202102	40151900	Áò»¯Ïð½ºÖÆÆäËû·ÖÖ¸¡¢Á¬Ö¸¼°Â¶Ö¸ÊÖÌ×	124	ÃÉ¹Å	12	ÆäËû¾èÔùÎï×Ê	117	Ç§¿Ë	8000	Ë«	13,200
202102	40151900	Áò»¯Ïð½ºÖÆÆäËû·ÖÖ¸¡¢Á¬Ö¸¼°Â¶Ö¸ÊÖÌ×	126	°¢Âü	10	Ò»°ãÃ³Ò×	925	Ç§¿Ë	10250	Ë«	25,489
202102	40151900	Áò»¯Ïð½ºÖÆÆäËû·ÖÖ¸¡¢Á¬Ö¸¼°Â¶Ö¸ÊÖÌ×	127	°Í»ùË¹Ì¹	10	Ò»°ãÃ³Ò×	5674	Ç§¿Ë	1268724	Ë«	148,319
202102	40151900	Áò»¯Ïð½ºÖÆÆäËû·ÖÖ¸¡¢Á¬Ö¸¼°Â¶Ö¸ÊÖÌ×	129	·ÆÂÉ±ö	10	Ò»°ãÃ³Ò×	2139	Ç§¿Ë	113498	Ë«	250,351
202102	40151900	Áò»¯Ïð½ºÖÆÆäËû·ÖÖ¸¡¢Á¬Ö¸¼°Â¶Ö¸ÊÖÌ×	130	¿¨Ëþ¶û	10	Ò»°ãÃ³Ò×	6107	Ç§¿Ë	503472	Ë«	1,303,781
202102	40151900	Áò»¯Ïð½ºÖÆÆäËû·ÖÖ¸¡¢Á¬Ö¸¼°Â¶Ö¸ÊÖÌ×	131	É³ÌØ°¢À­²®	10	Ò»°ãÃ³Ò×	82	Ç§¿Ë	816	Ë«	3,626
202102	40151900	Áò»¯Ïð½ºÖÆÆäËû·ÖÖ¸¡¢Á¬Ö¸¼°Â¶Ö¸ÊÖÌ×	132	ÐÂ¼ÓÆÂ	10	Ò»°ãÃ³Ò×	13290	Ç§¿Ë	1017754	Ë«	1,416,749
202102	40151900	Áò»¯Ïð½ºÖÆÆäËû·ÖÖ¸¡¢Á¬Ö¸¼°Â¶Ö¸ÊÖÌ×	133	º«¹ú	10	Ò»°ãÃ³Ò×	115759	Ç§¿Ë	5179720	Ë«	8,972,290
202102	40151900	Áò»¯Ïð½ºÖÆÆäËû·ÖÖ¸¡¢Á¬Ö¸¼°Â¶Ö¸ÊÖÌ×	134	Ë¹ÀïÀ¼¿¨	10	Ò»°ãÃ³Ò×	18	Ç§¿Ë	250	Ë«	889
202102	40151900	Áò»¯Ïð½ºÖÆÆäËû·ÖÖ¸¡¢Á¬Ö¸¼°Â¶Ö¸ÊÖÌ×	136	Ì©¹ú	10	Ò»°ãÃ³Ò×	191732	Ç§¿Ë	8218678	Ë«	9,067,202
202102	40151900	Áò»¯Ïð½ºÖÆÆäËû·ÖÖ¸¡¢Á¬Ö¸¼°Â¶Ö¸ÊÖÌ×	137	ÍÁ¶úÆä	10	Ò»°ãÃ³Ò×	11190	Ç§¿Ë	224996	Ë«	343,477
202102	40151900	Áò»¯Ïð½ºÖÆÆäËû·ÖÖ¸¡¢Á¬Ö¸¼°Â¶Ö¸ÊÖÌ×	138	°¢ÁªÇõ	10	Ò»°ãÃ³Ò×	37287	Ç§¿Ë	4858072	Ë«	8,408,277
202102	40151900	Áò»¯Ïð½ºÖÆÆäËû·ÖÖ¸¡¢Á¬Ö¸¼°Â¶Ö¸ÊÖÌ×	139	Ò²ÃÅ	10	Ò»°ãÃ³Ò×	18	Ç§¿Ë	100	Ë«	1,817
202102	40151900	Áò»¯Ïð½ºÖÆÆäËû·ÖÖ¸¡¢Á¬Ö¸¼°Â¶Ö¸ÊÖÌ×	141	Ô½ÄÏ	10	Ò»°ãÃ³Ò×	11609	Ç§¿Ë	1400348	Ë«	1,277,234
202102	40151900	Áò»¯Ïð½ºÖÆÆäËû·ÖÖ¸¡¢Á¬Ö¸¼°Â¶Ö¸ÊÖÌ×	143	ÖÐ¹úÌ¨Íå	10	Ò»°ãÃ³Ò×	24186	Ç§¿Ë	1341561	Ë«	495,695
202102	40151900	Áò»¯Ïð½ºÖÆÆäËû·ÖÖ¸¡¢Á¬Ö¸¼°Â¶Ö¸ÊÖÌ×	145	¹þÈø¿ËË¹Ì¹	10	Ò»°ãÃ³Ò×	21794	Ç§¿Ë	1282000	Ë«	1,063,932
202102	40151900	Áò»¯Ïð½ºÖÆÆäËû·ÖÖ¸¡¢Á¬Ö¸¼°Â¶Ö¸ÊÖÌ×	147	Ëþ¼ª¿ËË¹Ì¹	10	Ò»°ãÃ³Ò×	235	Ç§¿Ë	1140	Ë«	21,830
202102	40151900	Áò»¯Ïð½ºÖÆÆäËû·ÖÖ¸¡¢Á¬Ö¸¼°Â¶Ö¸ÊÖÌ×	149	ÎÚ×È±ð¿ËË¹Ì¹	10	Ò»°ãÃ³Ò×	24	Ç§¿Ë	200	Ë«	2,357
202102	40151900	Áò»¯Ïð½ºÖÆÆäËû·ÖÖ¸¡¢Á¬Ö¸¼°Â¶Ö¸ÊÖÌ×	201	°¢¶û¼°ÀûÑÇ	10	Ò»°ãÃ³Ò×	65	Ç§¿Ë	500	Ë«	5,367
202102	40151900	Áò»¯Ïð½ºÖÆÆäËû·ÖÖ¸¡¢Á¬Ö¸¼°Â¶Ö¸ÊÖÌ×	202	°²¸çÀ­	10	Ò»°ãÃ³Ò×	530	Ç§¿Ë	6000	Ë«	12,940
202102	40151900	Áò»¯Ïð½ºÖÆÆäËû·ÖÖ¸¡¢Á¬Ö¸¼°Â¶Ö¸ÊÖÌ×	205	²¼Â¡µÏ	10	Ò»°ãÃ³Ò×	72	Ç§¿Ë	7500	Ë«	12,518
202102	40151900	Áò»¯Ïð½ºÖÆÆäËû·ÖÖ¸¡¢Á¬Ö¸¼°Â¶Ö¸ÊÖÌ×	209	ÖÐ·Ç	10	Ò»°ãÃ³Ò×	25	Ç§¿Ë	300	Ë«	891
202102	40151900	Áò»¯Ïð½ºÖÆÆäËû·ÖÖ¸¡¢Á¬Ö¸¼°Â¶Ö¸ÊÖÌ×	211	Õ§µÃ	10	Ò»°ãÃ³Ò×	11	Ç§¿Ë	6	Ë«	2,451
202102	40151900	Áò»¯Ïð½ºÖÆÆäËû·ÖÖ¸¡¢Á¬Ö¸¼°Â¶Ö¸ÊÖÌ×	213	¸Õ¹û(²¼)	10	Ò»°ãÃ³Ò×	85	Ç§¿Ë	1432	Ë«	2,120
202102	40151900	Áò»¯Ïð½ºÖÆÆäËû·ÖÖ¸¡¢Á¬Ö¸¼°Â¶Ö¸ÊÖÌ×	214	¼ª²¼Ìá	10	Ò»°ãÃ³Ò×	2136	Ç§¿Ë	22320	Ë«	119,868
202102	40151900	Áò»¯Ïð½ºÖÆÆäËû·ÖÖ¸¡¢Á¬Ö¸¼°Â¶Ö¸ÊÖÌ×	215	°£¼°	10	Ò»°ãÃ³Ò×	2742	Ç§¿Ë	15000	Ë«	80,961
202102	40151900	Áò»¯Ïð½ºÖÆÆäËû·ÖÖ¸¡¢Á¬Ö¸¼°Â¶Ö¸ÊÖÌ×	216	³àµÀ¼¸ÄÚÑÇ	11	¹ú¼Ò¼ä¡¢¹ú¼Ê×éÖ¯ÎÞ³¥Ô®ÖúºÍÔùËÍµÄÎï×Ê	559	Ç§¿Ë	13650	Ë«	27,154
202102	40151900	Áò»¯Ïð½ºÖÆÆäËû·ÖÖ¸¡¢Á¬Ö¸¼°Â¶Ö¸ÊÖÌ×	217	°£Èû¶í±ÈÑÇ	10	Ò»°ãÃ³Ò×	556	Ç§¿Ë	5001	Ë«	14,705
202102	40151900	Áò»¯Ïð½ºÖÆÆäËû·ÖÖ¸¡¢Á¬Ö¸¼°Â¶Ö¸ÊÖÌ×	217	°£Èû¶í±ÈÑÇ	11	¹ú¼Ò¼ä¡¢¹ú¼Ê×éÖ¯ÎÞ³¥Ô®ÖúºÍÔùËÍµÄÎï×Ê	5	Ç§¿Ë	20	Ë«	576
202102	40151900	Áò»¯Ïð½ºÖÆÆäËû·ÖÖ¸¡¢Á¬Ö¸¼°Â¶Ö¸ÊÖÌ×	220	¼ÓÄÉ	10	Ò»°ãÃ³Ò×	3120	Ç§¿Ë	20640	Ë«	125,808
202102	40151900	Áò»¯Ïð½ºÖÆÆäËû·ÖÖ¸¡¢Á¬Ö¸¼°Â¶Ö¸ÊÖÌ×	220	¼ÓÄÉ	11	¹ú¼Ò¼ä¡¢¹ú¼Ê×éÖ¯ÎÞ³¥Ô®ÖúºÍÔùËÍµÄÎï×Ê	54	Ç§¿Ë	1350	Ë«	3,672
202102	40151900	Áò»¯Ïð½ºÖÆÆäËû·ÖÖ¸¡¢Á¬Ö¸¼°Â¶Ö¸ÊÖÌ×	221	¼¸ÄÚÑÇ	10	Ò»°ãÃ³Ò×	362	Ç§¿Ë	6120	Ë«	6,386
202102	40151900	Áò»¯Ïð½ºÖÆÆäËû·ÖÖ¸¡¢Á¬Ö¸¼°Â¶Ö¸ÊÖÌ×	221	¼¸ÄÚÑÇ	11	¹ú¼Ò¼ä¡¢¹ú¼Ê×éÖ¯ÎÞ³¥Ô®ÖúºÍÔùËÍµÄÎï×Ê	256	Ç§¿Ë	6400	Ë«	17,408
202102	40151900	Áò»¯Ïð½ºÖÆÆäËû·ÖÖ¸¡¢Á¬Ö¸¼°Â¶Ö¸ÊÖÌ×	224	¿ÏÄáÑÇ	10	Ò»°ãÃ³Ò×	2401	Ç§¿Ë	113200	Ë«	143,898
202102	40151900	Áò»¯Ïð½ºÖÆÆäËû·ÖÖ¸¡¢Á¬Ö¸¼°Â¶Ö¸ÊÖÌ×	226	Àû±ÈÑÇ	10	Ò»°ãÃ³Ò×	98	Ç§¿Ë	8500	Ë«	15,211
202102	40151900	Áò»¯Ïð½ºÖÆÆäËû·ÖÖ¸¡¢Á¬Ö¸¼°Â¶Ö¸ÊÖÌ×	227	Âí´ï¼ÓË¹¼Ó	10	Ò»°ãÃ³Ò×	258	Ç§¿Ë	5550	Ë«	10,921
202102	40151900	Áò»¯Ïð½ºÖÆÆäËû·ÖÖ¸¡¢Á¬Ö¸¼°Â¶Ö¸ÊÖÌ×	231	Ã«ÀïÇóË¹	10	Ò»°ãÃ³Ò×	1613	Ç§¿Ë	5040	Ë«	54,020
202102	40151900	Áò»¯Ïð½ºÖÆÆäËû·ÖÖ¸¡¢Á¬Ö¸¼°Â¶Ö¸ÊÖÌ×	233	ÄªÉ£±È¿Ë	10	Ò»°ãÃ³Ò×	3841	Ç§¿Ë	16302	Ë«	9,551
202102	40151900	Áò»¯Ïð½ºÖÆÆäËû·ÖÖ¸¡¢Á¬Ö¸¼°Â¶Ö¸ÊÖÌ×	235	ÄáÈÕ¶û	11	¹ú¼Ò¼ä¡¢¹ú¼Ê×éÖ¯ÎÞ³¥Ô®ÖúºÍÔùËÍµÄÎï×Ê	85	Ç§¿Ë	2250	Ë«	6,120
202102	40151900	Áò»¯Ïð½ºÖÆÆäËû·ÖÖ¸¡¢Á¬Ö¸¼°Â¶Ö¸ÊÖÌ×	242	ÈûÀ­Àû°º	10	Ò»°ãÃ³Ò×	6052	Ç§¿Ë	356000	Ë«	462,994
202102	40151900	Áò»¯Ïð½ºÖÆÆäËû·ÖÖ¸¡¢Á¬Ö¸¼°Â¶Ö¸ÊÖÌ×	242	ÈûÀ­Àû°º	11	¹ú¼Ò¼ä¡¢¹ú¼Ê×éÖ¯ÎÞ³¥Ô®ÖúºÍÔùËÍµÄÎï×Ê	70	Ç§¿Ë	700	Ë«	1,942
202102	40151900	Áò»¯Ïð½ºÖÆÆäËû·ÖÖ¸¡¢Á¬Ö¸¼°Â¶Ö¸ÊÖÌ×	243	Ë÷ÂíÀï	10	Ò»°ãÃ³Ò×	3300	Ç§¿Ë	110000	Ë«	203,975
202102	40151900	Áò»¯Ïð½ºÖÆÆäËû·ÖÖ¸¡¢Á¬Ö¸¼°Â¶Ö¸ÊÖÌ×	244	ÄÏ·Ç	10	Ò»°ãÃ³Ò×	64065	Ç§¿Ë	4200440	Ë«	6,448,061
202102	40151900	Áò»¯Ïð½ºÖÆÆäËû·ÖÖ¸¡¢Á¬Ö¸¼°Â¶Ö¸ÊÖÌ×	247	Ì¹É£ÄáÑÇ	10	Ò»°ãÃ³Ò×	98	Ç§¿Ë	520	Ë«	3,651
202102	40151900	Áò»¯Ïð½ºÖÆÆäËû·ÖÖ¸¡¢Á¬Ö¸¼°Â¶Ö¸ÊÖÌ×	250	ÎÚ¸É´ï	10	Ò»°ãÃ³Ò×	10074	Ç§¿Ë	1007560	Ë«	1,674,857
202102	40151900	Áò»¯Ïð½ºÖÆÆäËû·ÖÖ¸¡¢Á¬Ö¸¼°Â¶Ö¸ÊÖÌ×	251	²¼»ùÄÉ·¨Ë÷	10	Ò»°ãÃ³Ò×	6	Ç§¿Ë	120	Ë«	389
202102	40151900	Áò»¯Ïð½ºÖÆÆäËû·ÖÖ¸¡¢Á¬Ö¸¼°Â¶Ö¸ÊÖÌ×	252	¸Õ¹û(½ð)	10	Ò»°ãÃ³Ò×	2067	Ç§¿Ë	30452	Ë«	162,013
202102	40151900	Áò»¯Ïð½ºÖÆÆäËû·ÖÖ¸¡¢Á¬Ö¸¼°Â¶Ö¸ÊÖÌ×	253	ÔÞ±ÈÑÇ	10	Ò»°ãÃ³Ò×	15	Ç§¿Ë	1001	Ë«	2,309
202102	40151900	Áò»¯Ïð½ºÖÆÆäËû·ÖÖ¸¡¢Á¬Ö¸¼°Â¶Ö¸ÊÖÌ×	255	À³Ë÷ÍÐ	11	¹ú¼Ò¼ä¡¢¹ú¼Ê×éÖ¯ÎÞ³¥Ô®ÖúºÍÔùËÍµÄÎï×Ê	6	Ç§¿Ë	150	Ë«	408
202102	40151900	Áò»¯Ïð½ºÖÆÆäËû·ÖÖ¸¡¢Á¬Ö¸¼°Â¶Ö¸ÊÖÌ×	258	¶òÁ¢ÌØÀïÑÇ	10	Ò»°ãÃ³Ò×	60	Ç§¿Ë	13000	Ë«	137,536
202102	40151900	Áò»¯Ïð½ºÖÆÆäËû·ÖÖ¸¡¢Á¬Ö¸¼°Â¶Ö¸ÊÖÌ×	301	±ÈÀûÊ±	10	Ò»°ãÃ³Ò×	53234	Ç§¿Ë	5504768	Ë«	4,919,131
202102	40151900	Áò»¯Ïð½ºÖÆÆäËû·ÖÖ¸¡¢Á¬Ö¸¼°Â¶Ö¸ÊÖÌ×	302	µ¤Âó	10	Ò»°ãÃ³Ò×	283409	Ç§¿Ë	31499848	Ë«	45,280,698
202102	40151900	Áò»¯Ïð½ºÖÆÆäËû·ÖÖ¸¡¢Á¬Ö¸¼°Â¶Ö¸ÊÖÌ×	303	Ó¢¹ú	10	Ò»°ãÃ³Ò×	267983	Ç§¿Ë	26774913	Ë«	31,102,082
202102	40151900	Áò»¯Ïð½ºÖÆÆäËû·ÖÖ¸¡¢Á¬Ö¸¼°Â¶Ö¸ÊÖÌ×	304	µÂ¹ú	10	Ò»°ãÃ³Ò×	732235	Ç§¿Ë	87413644	Ë«	81,204,237
202102	40151900	Áò»¯Ïð½ºÖÆÆäËû·ÖÖ¸¡¢Á¬Ö¸¼°Â¶Ö¸ÊÖÌ×	305	·¨¹ú	10	Ò»°ãÃ³Ò×	228801	Ç§¿Ë	23035194	Ë«	28,674,346
202102	40151900	Áò»¯Ïð½ºÖÆÆäËû·ÖÖ¸¡¢Á¬Ö¸¼°Â¶Ö¸ÊÖÌ×	306	°®¶ûÀ¼	10	Ò»°ãÃ³Ò×	3800	Ç§¿Ë	307500	Ë«	641,371
202102	40151900	Áò»¯Ïð½ºÖÆÆäËû·ÖÖ¸¡¢Á¬Ö¸¼°Â¶Ö¸ÊÖÌ×	307	Òâ´óÀû	10	Ò»°ãÃ³Ò×	96333	Ç§¿Ë	9964300	Ë«	13,068,967
202102	40151900	Áò»¯Ïð½ºÖÆÆäËû·ÖÖ¸¡¢Á¬Ö¸¼°Â¶Ö¸ÊÖÌ×	309	ºÉÀ¼	10	Ò»°ãÃ³Ò×	367917	Ç§¿Ë	40193286	Ë«	46,681,477
202102	40151900	Áò»¯Ïð½ºÖÆÆäËû·ÖÖ¸¡¢Á¬Ö¸¼°Â¶Ö¸ÊÖÌ×	310	Ï£À°	10	Ò»°ãÃ³Ò×	13336	Ç§¿Ë	1432648	Ë«	1,837,869
202102	40151900	Áò»¯Ïð½ºÖÆÆäËû·ÖÖ¸¡¢Á¬Ö¸¼°Â¶Ö¸ÊÖÌ×	311	ÆÏÌÑÑÀ	10	Ò»°ãÃ³Ò×	6094	Ç§¿Ë	610360	Ë«	853,885
202102	40151900	Áò»¯Ïð½ºÖÆÆäËû·ÖÖ¸¡¢Á¬Ö¸¼°Â¶Ö¸ÊÖÌ×	312	Î÷°àÑÀ	10	Ò»°ãÃ³Ò×	179800	Ç§¿Ë	17207585	Ë«	19,369,476
202102	40151900	Áò»¯Ïð½ºÖÆÆäËû·ÖÖ¸¡¢Á¬Ö¸¼°Â¶Ö¸ÊÖÌ×	315	°ÂµØÀû	10	Ò»°ãÃ³Ò×	15209	Ç§¿Ë	1224510	Ë«	1,979,723
202102	40151900	Áò»¯Ïð½ºÖÆÆäËû·ÖÖ¸¡¢Á¬Ö¸¼°Â¶Ö¸ÊÖÌ×	318	·ÒÀ¼	10	Ò»°ãÃ³Ò×	79581	Ç§¿Ë	9897500	Ë«	10,741,619
202102	40151900	Áò»¯Ïð½ºÖÆÆäËû·ÖÖ¸¡¢Á¬Ö¸¼°Â¶Ö¸ÊÖÌ×	321	ÐÙÑÀÀû	10	Ò»°ãÃ³Ò×	67427	Ç§¿Ë	5490137	Ë«	6,332,118
202102	40151900	Áò»¯Ïð½ºÖÆÆäËû·ÖÖ¸¡¢Á¬Ö¸¼°Â¶Ö¸ÊÖÌ×	322	±ùµº	10	Ò»°ãÃ³Ò×	6235	Ç§¿Ë	653250	Ë«	833,661
202102	40151900	Áò»¯Ïð½ºÖÆÆäËû·ÖÖ¸¡¢Á¬Ö¸¼°Â¶Ö¸ÊÖÌ×	324	Âí¶úËû	10	Ò»°ãÃ³Ò×	10094	Ç§¿Ë	1669000	Ë«	714,193
202102	40151900	Áò»¯Ïð½ºÖÆÆäËû·ÖÖ¸¡¢Á¬Ö¸¼°Â¶Ö¸ÊÖÌ×	326	Å²Íþ	10	Ò»°ãÃ³Ò×	77761	Ç§¿Ë	9010632	Ë«	8,008,927
202102	40151900	Áò»¯Ïð½ºÖÆÆäËû·ÖÖ¸¡¢Á¬Ö¸¼°Â¶Ö¸ÊÖÌ×	327	²¨À¼	10	Ò»°ãÃ³Ò×	234969	Ç§¿Ë	24222805	Ë«	23,966,498
202102	40151900	Áò»¯Ïð½ºÖÆÆäËû·ÖÖ¸¡¢Á¬Ö¸¼°Â¶Ö¸ÊÖÌ×	330	Èðµä	10	Ò»°ãÃ³Ò×	30657	Ç§¿Ë	3562010	Ë«	3,756,571
202102	40151900	Áò»¯Ïð½ºÖÆÆäËû·ÖÖ¸¡¢Á¬Ö¸¼°Â¶Ö¸ÊÖÌ×	331	ÈðÊ¿	10	Ò»°ãÃ³Ò×	71953	Ç§¿Ë	7627256	Ë«	5,049,523
202102	40151900	Áò»¯Ïð½ºÖÆÆäËû·ÖÖ¸¡¢Á¬Ö¸¼°Â¶Ö¸ÊÖÌ×	336	Á¢ÌÕÍð	10	Ò»°ãÃ³Ò×	8906	Ç§¿Ë	1010001	Ë«	1,309,908
202102	40151900	Áò»¯Ïð½ºÖÆÆäËû·ÖÖ¸¡¢Á¬Ö¸¼°Â¶Ö¸ÊÖÌ×	339	°¢Èû°Ý½®	10	Ò»°ãÃ³Ò×	1	Ç§¿Ë	50	Ë«	78
202102	40151900	Áò»¯Ïð½ºÖÆÆäËû·ÖÖ¸¡¢Á¬Ö¸¼°Â¶Ö¸ÊÖÌ×	340	°×¶íÂÞË¹	10	Ò»°ãÃ³Ò×	633	Ç§¿Ë	70000	Ë«	90,770
202102	40151900	Áò»¯Ïð½ºÖÆÆäËû·ÖÖ¸¡¢Á¬Ö¸¼°Â¶Ö¸ÊÖÌ×	340	°×¶íÂÞË¹	11	¹ú¼Ò¼ä¡¢¹ú¼Ê×éÖ¯ÎÞ³¥Ô®ÖúºÍÔùËÍµÄÎï×Ê	25	Ç§¿Ë	20	Ë«	792
202102	40151900	Áò»¯Ïð½ºÖÆÆäËû·ÖÖ¸¡¢Á¬Ö¸¼°Â¶Ö¸ÊÖÌ×	340	°×¶íÂÞË¹	12	ÆäËû¾èÔùÎï×Ê	436	Ç§¿Ë	30000	Ë«	33,000
202102	40151900	Áò»¯Ïð½ºÖÆÆäËû·ÖÖ¸¡¢Á¬Ö¸¼°Â¶Ö¸ÊÖÌ×	344	¶íÂÞË¹Áª°î	10	Ò»°ãÃ³Ò×	593011	Ç§¿Ë	22998490	Ë«	29,262,451
202102	40151900	Áò»¯Ïð½ºÖÆÆäËû·ÖÖ¸¡¢Á¬Ö¸¼°Â¶Ö¸ÊÖÌ×	347	ÎÚ¿ËÀ¼	10	Ò»°ãÃ³Ò×	75169	Ç§¿Ë	4694272	Ë«	5,659,799
202102	40151900	Áò»¯Ïð½ºÖÆÆäËû·ÖÖ¸¡¢Á¬Ö¸¼°Â¶Ö¸ÊÖÌ×	350	Ë¹ÂåÎÄÄáÑÇ	10	Ò»°ãÃ³Ò×	18370	Ç§¿Ë	1834032	Ë«	1,802,645
202102	40151900	Áò»¯Ïð½ºÖÆÆäËû·ÖÖ¸¡¢Á¬Ö¸¼°Â¶Ö¸ÊÖÌ×	352	½Ý¿Ë	10	Ò»°ãÃ³Ò×	12497	Ç§¿Ë	406121	Ë«	477,924
202102	40151900	Áò»¯Ïð½ºÖÆÆäËû·ÖÖ¸¡¢Á¬Ö¸¼°Â¶Ö¸ÊÖÌ×	358	Èû¶ûÎ¬ÑÇ	10	Ò»°ãÃ³Ò×	15829	Ç§¿Ë	1800112	Ë«	1,823,080
202102	40151900	Áò»¯Ïð½ºÖÆÆäËû·ÖÖ¸¡¢Á¬Ö¸¼°Â¶Ö¸ÊÖÌ×	402	°¢¸ùÍ¢	10	Ò»°ãÃ³Ò×	65637	Ç§¿Ë	3389400	Ë«	3,248,411
202102	40151900	Áò»¯Ïð½ºÖÆÆäËû·ÖÖ¸¡¢Á¬Ö¸¼°Â¶Ö¸ÊÖÌ×	405	°Í°Í¶àË¹	10	Ò»°ãÃ³Ò×	432	Ç§¿Ë	24000	Ë«	31,370
202102	40151900	Áò»¯Ïð½ºÖÆÆäËû·ÖÖ¸¡¢Á¬Ö¸¼°Â¶Ö¸ÊÖÌ×	410	°ÍÎ÷	10	Ò»°ãÃ³Ò×	97361	Ç§¿Ë	2737262	Ë«	4,279,659
202102	40151900	Áò»¯Ïð½ºÖÆÆäËû·ÖÖ¸¡¢Á¬Ö¸¼°Â¶Ö¸ÊÖÌ×	412	ÖÇÀû	10	Ò»°ãÃ³Ò×	74872	Ç§¿Ë	3721880	Ë«	4,435,333
202102	40151900	Áò»¯Ïð½ºÖÆÆäËû·ÖÖ¸¡¢Á¬Ö¸¼°Â¶Ö¸ÊÖÌ×	413	¸çÂ×±ÈÑÇ	10	Ò»°ãÃ³Ò×	1500	Ç§¿Ë	5000	Ë«	57,056
202102	40151900	Áò»¯Ïð½ºÖÆÆäËû·ÖÖ¸¡¢Á¬Ö¸¼°Â¶Ö¸ÊÖÌ×	414	¶àÃ×Äá¿Ë	11	¹ú¼Ò¼ä¡¢¹ú¼Ê×éÖ¯ÎÞ³¥Ô®ÖúºÍÔùËÍµÄÎï×Ê	12	Ç§¿Ë	320	Ë«	970
202102	40151900	Áò»¯Ïð½ºÖÆÆäËû·ÖÖ¸¡¢Á¬Ö¸¼°Â¶Ö¸ÊÖÌ×	416	¹Å°Í	10	Ò»°ãÃ³Ò×	267	Ç§¿Ë	14000	Ë«	24,679
202102	40151900	Áò»¯Ïð½ºÖÆÆäËû·ÖÖ¸¡¢Á¬Ö¸¼°Â¶Ö¸ÊÖÌ×	418	¶àÃ×Äá¼Ó¹²ºÍ¹ú	10	Ò»°ãÃ³Ò×	1216	Ç§¿Ë	51600	Ë«	71,734
202102	40151900	Áò»¯Ïð½ºÖÆÆäËû·ÖÖ¸¡¢Á¬Ö¸¼°Â¶Ö¸ÊÖÌ×	422	¹ÏµÂÂÞÆÕ	10	Ò»°ãÃ³Ò×	66	Ç§¿Ë	800	Ë«	2,500
202102	40151900	Áò»¯Ïð½ºÖÆÆäËû·ÖÖ¸¡¢Á¬Ö¸¼°Â¶Ö¸ÊÖÌ×	423	Î£µØÂíÀ­	10	Ò»°ãÃ³Ò×	2246	Ç§¿Ë	102648	Ë«	65,452
202102	40151900	Áò»¯Ïð½ºÖÆÆäËû·ÖÖ¸¡¢Á¬Ö¸¼°Â¶Ö¸ÊÖÌ×	426	ºé¶¼À­Ë¹	10	Ò»°ãÃ³Ò×	3634	Ç§¿Ë	308040	Ë«	617,277
202102	40151900	Áò»¯Ïð½ºÖÆÆäËû·ÖÖ¸¡¢Á¬Ö¸¼°Â¶Ö¸ÊÖÌ×	427	ÑÀÂò¼Ó	10	Ò»°ãÃ³Ò×	3360	Ç§¿Ë	76000	Ë«	157,434
202102	40151900	Áò»¯Ïð½ºÖÆÆäËû·ÖÖ¸¡¢Á¬Ö¸¼°Â¶Ö¸ÊÖÌ×	429	Ä«Î÷¸ç	10	Ò»°ãÃ³Ò×	65032	Ç§¿Ë	3160476	Ë«	2,780,217
202102	40151900	Áò»¯Ïð½ºÖÆÆäËû·ÖÖ¸¡¢Á¬Ö¸¼°Â¶Ö¸ÊÖÌ×	431	Äá¼ÓÀ­¹Ï	10	Ò»°ãÃ³Ò×	4020	Ç§¿Ë	306048	Ë«	302,108
202102	40151900	Áò»¯Ïð½ºÖÆÆäËû·ÖÖ¸¡¢Á¬Ö¸¼°Â¶Ö¸ÊÖÌ×	432	°ÍÄÃÂí	10	Ò»°ãÃ³Ò×	6467	Ç§¿Ë	656010	Ë«	1,115,220
202102	40151900	Áò»¯Ïð½ºÖÆÆäËû·ÖÖ¸¡¢Á¬Ö¸¼°Â¶Ö¸ÊÖÌ×	433	°ÍÀ­¹ç	10	Ò»°ãÃ³Ò×	10530	Ç§¿Ë	162000	Ë«	228,975
202102	40151900	Áò»¯Ïð½ºÖÆÆäËû·ÖÖ¸¡¢Á¬Ö¸¼°Â¶Ö¸ÊÖÌ×	434	ÃØÂ³	10	Ò»°ãÃ³Ò×	7493	Ç§¿Ë	84480	Ë«	294,809
202102	40151900	Áò»¯Ïð½ºÖÆÆäËû·ÖÖ¸¡¢Á¬Ö¸¼°Â¶Ö¸ÊÖÌ×	435	²¨¶àÀè¸÷	10	Ò»°ãÃ³Ò×	1173	Ç§¿Ë	23160	Ë«	46,841
202102	40151900	Áò»¯Ïð½ºÖÆÆäËû·ÖÖ¸¡¢Á¬Ö¸¼°Â¶Ö¸ÊÖÌ×	440	Èø¶ûÍß¶à	10	Ò»°ãÃ³Ò×	1684	Ç§¿Ë	17880	Ë«	76,740
202102	40151900	Áò»¯Ïð½ºÖÆÆäËû·ÖÖ¸¡¢Á¬Ö¸¼°Â¶Ö¸ÊÖÌ×	441	ËÕÀïÄÏ	10	Ò»°ãÃ³Ò×	2445	Ç§¿Ë	255000	Ë«	362,773
202102	40151900	Áò»¯Ïð½ºÖÆÆäËû·ÖÖ¸¡¢Á¬Ö¸¼°Â¶Ö¸ÊÖÌ×	442	ÌØÁ¢Äá´ïºÍ¶à°Í¸ç	10	Ò»°ãÃ³Ò×	4113	Ç§¿Ë	550282	Ë«	331,060
202102	40151900	Áò»¯Ïð½ºÖÆÆäËû·ÖÖ¸¡¢Á¬Ö¸¼°Â¶Ö¸ÊÖÌ×	444	ÎÚÀ­¹ç	10	Ò»°ãÃ³Ò×	54	Ç§¿Ë	600	Ë«	2,784
202102	40151900	Áò»¯Ïð½ºÖÆÆäËû·ÖÖ¸¡¢Á¬Ö¸¼°Â¶Ö¸ÊÖÌ×	445	Î¯ÄÚÈðÀ­	10	Ò»°ãÃ³Ò×	195	Ç§¿Ë	15000	Ë«	14,493
202102	40151900	Áò»¯Ïð½ºÖÆÆäËû·ÖÖ¸¡¢Á¬Ö¸¼°Â¶Ö¸ÊÖÌ×	501	¼ÓÄÃ´ó	10	Ò»°ãÃ³Ò×	1557386	Ç§¿Ë	189673721	Ë«	262,276,280
202102	40151900	Áò»¯Ïð½ºÖÆÆäËû·ÖÖ¸¡¢Á¬Ö¸¼°Â¶Ö¸ÊÖÌ×	502	ÃÀ¹ú	10	Ò»°ãÃ³Ò×	9317435	Ç§¿Ë	1080563024	Ë«	942,623,797
202102	40151900	Áò»¯Ïð½ºÖÆÆäËû·ÖÖ¸¡¢Á¬Ö¸¼°Â¶Ö¸ÊÖÌ×	504	°ÙÄ½´ó	10	Ò»°ãÃ³Ò×	286	Ç§¿Ë	25000	Ë«	30,350
202102	40151900	Áò»¯Ïð½ºÖÆÆäËû·ÖÖ¸¡¢Á¬Ö¸¼°Â¶Ö¸ÊÖÌ×	601	°Ä´óÀûÑÇ	10	Ò»°ãÃ³Ò×	53641	Ç§¿Ë	4081991	Ë«	5,388,300
202102	40151900	Áò»¯Ïð½ºÖÆÆäËû·ÖÖ¸¡¢Á¬Ö¸¼°Â¶Ö¸ÊÖÌ×	603	ì³¼Ã	10	Ò»°ãÃ³Ò×	430	Ç§¿Ë	30600	Ë«	40,068
202102	40151900	Áò»¯Ïð½ºÖÆÆäËû·ÖÖ¸¡¢Á¬Ö¸¼°Â¶Ö¸ÊÖÌ×	609	ÐÂÎ÷À¼	10	Ò»°ãÃ³Ò×	618	Ç§¿Ë	50840	Ë«	52,809
202102	40151900	Áò»¯Ïð½ºÖÆÆäËû·ÖÖ¸¡¢Á¬Ö¸¼°Â¶Ö¸ÊÖÌ×	613	ËùÂÞÃÅÈºµº	10	Ò»°ãÃ³Ò×	17619	Ç§¿Ë	1258500	Ë«	1,121,458
202102	40151900	Áò»¯Ïð½ºÖÆÆäËû·ÖÖ¸¡¢Á¬Ö¸¼°Â¶Ö¸ÊÖÌ×	620	ÃÜ¿ËÂÞÄáÎ÷ÑÇÁª°î	10	Ò»°ãÃ³Ò×	17	Ç§¿Ë	2000	Ë«	5,965
202102	40151900	Áò»¯Ïð½ºÖÆÆäËû·ÖÖ¸¡¢Á¬Ö¸¼°Â¶Ö¸ÊÖÌ×	699	´óÑóÖÞÆäËû¹ú¼Ò(µØÇø)	10	Ò»°ãÃ³Ò×	304	Ç§¿Ë	38000	Ë«	89,372
202103	39262011	¾ÛÂÈÒÒÏ©ÖÆÊÖÌ×£¨·ÖÖ¸ÊÖÌ×¡¢Á¬Ö¸ÊÖÌ×µÈ£©	102	°ÍÁÖ	10	Ò»°ãÃ³Ò×	158892	Ç§¿Ë	17012500	Ë«	9,663,277
202103	39262011	¾ÛÂÈÒÒÏ©ÖÆÊÖÌ×£¨·ÖÖ¸ÊÖÌ×¡¢Á¬Ö¸ÊÖÌ×µÈ£©	107	¼íÆÒÕ¯	10	Ò»°ãÃ³Ò×	7896	Ç§¿Ë	823200	Ë«	530,067
202103	39262011	¾ÛÂÈÒÒÏ©ÖÆÊÖÌ×£¨·ÖÖ¸ÊÖÌ×¡¢Á¬Ö¸ÊÖÌ×µÈ£©	110	ÖÐ¹úÏã¸Û	10	Ò»°ãÃ³Ò×	39476	Ç§¿Ë	3512281	Ë«	2,710,174
202103	39262011	¾ÛÂÈÒÒÏ©ÖÆÊÖÌ×£¨·ÖÖ¸ÊÖÌ×¡¢Á¬Ö¸ÊÖÌ×µÈ£©	111	Ó¡¶È	10	Ò»°ãÃ³Ò×	17463	Ç§¿Ë	1758093	Ë«	816,208
202103	39262011	¾ÛÂÈÒÒÏ©ÖÆÊÖÌ×£¨·ÖÖ¸ÊÖÌ×¡¢Á¬Ö¸ÊÖÌ×µÈ£©	112	Ó¡¶ÈÄáÎ÷ÑÇ	10	Ò»°ãÃ³Ò×	16884	Ç§¿Ë	1664770	Ë«	669,331
202103	39262011	¾ÛÂÈÒÒÏ©ÖÆÊÖÌ×£¨·ÖÖ¸ÊÖÌ×¡¢Á¬Ö¸ÊÖÌ×µÈ£©	115	ÒÔÉ«ÁÐ	10	Ò»°ãÃ³Ò×	9306	Ç§¿Ë	809700	Ë«	478,064
202103	39262011	¾ÛÂÈÒÒÏ©ÖÆÊÖÌ×£¨·ÖÖ¸ÊÖÌ×¡¢Á¬Ö¸ÊÖÌ×µÈ£©	116	ÈÕ±¾	10	Ò»°ãÃ³Ò×	5740638	Ç§¿Ë	586267549	Ë«	407,163,415
202103	39262011	¾ÛÂÈÒÒÏ©ÖÆÊÖÌ×£¨·ÖÖ¸ÊÖÌ×¡¢Á¬Ö¸ÊÖÌ×µÈ£©	117	Ô¼µ©	10	Ò»°ãÃ³Ò×	45	Ç§¿Ë	5000	Ë«	5,795
202103	39262011	¾ÛÂÈÒÒÏ©ÖÆÊÖÌ×£¨·ÖÖ¸ÊÖÌ×¡¢Á¬Ö¸ÊÖÌ×µÈ£©	118	¿ÆÍþÌØ	10	Ò»°ãÃ³Ò×	334421	Ç§¿Ë	35158375	Ë«	19,430,639
202103	39262011	¾ÛÂÈÒÒÏ©ÖÆÊÖÌ×£¨·ÖÖ¸ÊÖÌ×¡¢Á¬Ö¸ÊÖÌ×µÈ£©	119	ÀÏÎÎ	10	Ò»°ãÃ³Ò×	400	Ç§¿Ë	2000	Ë«	4,539
202103	39262011	¾ÛÂÈÒÒÏ©ÖÆÊÖÌ×£¨·ÖÖ¸ÊÖÌ×¡¢Á¬Ö¸ÊÖÌ×µÈ£©	120	Àè°ÍÄÛ	10	Ò»°ãÃ³Ò×	2007	Ç§¿Ë	228000	Ë«	117,449
202103	39262011	¾ÛÂÈÒÒÏ©ÖÆÊÖÌ×£¨·ÖÖ¸ÊÖÌ×¡¢Á¬Ö¸ÊÖÌ×µÈ£©	121	ÖÐ¹ú°ÄÃÅ	10	Ò»°ãÃ³Ò×	7225	Ç§¿Ë	750000	Ë«	212,490
202103	39262011	¾ÛÂÈÒÒÏ©ÖÆÊÖÌ×£¨·ÖÖ¸ÊÖÌ×¡¢Á¬Ö¸ÊÖÌ×µÈ£©	122	ÂíÀ´Î÷ÑÇ	10	Ò»°ãÃ³Ò×	89043	Ç§¿Ë	8674172	Ë«	5,612,774
202103	39262011	¾ÛÂÈÒÒÏ©ÖÆÊÖÌ×£¨·ÖÖ¸ÊÖÌ×¡¢Á¬Ö¸ÊÖÌ×µÈ£©	126	°¢Âü	10	Ò»°ãÃ³Ò×	121252	Ç§¿Ë	12402000	Ë«	7,196,024
202103	39262011	¾ÛÂÈÒÒÏ©ÖÆÊÖÌ×£¨·ÖÖ¸ÊÖÌ×¡¢Á¬Ö¸ÊÖÌ×µÈ£©	127	°Í»ùË¹Ì¹	10	Ò»°ãÃ³Ò×	11025	Ç§¿Ë	1050090	Ë«	829,064
202103	39262011	¾ÛÂÈÒÒÏ©ÖÆÊÖÌ×£¨·ÖÖ¸ÊÖÌ×¡¢Á¬Ö¸ÊÖÌ×µÈ£©	129	·ÆÂÉ±ö	10	Ò»°ãÃ³Ò×	145637	Ç§¿Ë	13668480	Ë«	8,402,520
202103	39262011	¾ÛÂÈÒÒÏ©ÖÆÊÖÌ×£¨·ÖÖ¸ÊÖÌ×¡¢Á¬Ö¸ÊÖÌ×µÈ£©	130	¿¨Ëþ¶û	10	Ò»°ãÃ³Ò×	364268	Ç§¿Ë	37553575	Ë«	22,509,406
202103	39262011	¾ÛÂÈÒÒÏ©ÖÆÊÖÌ×£¨·ÖÖ¸ÊÖÌ×¡¢Á¬Ö¸ÊÖÌ×µÈ£©	131	É³ÌØ°¢À­²®	10	Ò»°ãÃ³Ò×	1399940	Ç§¿Ë	153184550	Ë«	86,518,034
202103	39262011	¾ÛÂÈÒÒÏ©ÖÆÊÖÌ×£¨·ÖÖ¸ÊÖÌ×¡¢Á¬Ö¸ÊÖÌ×µÈ£©	132	ÐÂ¼ÓÆÂ	10	Ò»°ãÃ³Ò×	71179	Ç§¿Ë	6813650	Ë«	4,180,858
202103	39262011	¾ÛÂÈÒÒÏ©ÖÆÊÖÌ×£¨·ÖÖ¸ÊÖÌ×¡¢Á¬Ö¸ÊÖÌ×µÈ£©	133	º«¹ú	10	Ò»°ãÃ³Ò×	35597	Ç§¿Ë	2231983	Ë«	1,335,498
202103	39262011	¾ÛÂÈÒÒÏ©ÖÆÊÖÌ×£¨·ÖÖ¸ÊÖÌ×¡¢Á¬Ö¸ÊÖÌ×µÈ£©	136	Ì©¹ú	10	Ò»°ãÃ³Ò×	232992	Ç§¿Ë	21912405	Ë«	16,244,659
202103	39262011	¾ÛÂÈÒÒÏ©ÖÆÊÖÌ×£¨·ÖÖ¸ÊÖÌ×¡¢Á¬Ö¸ÊÖÌ×µÈ£©	137	ÍÁ¶úÆä	10	Ò»°ãÃ³Ò×	93652	Ç§¿Ë	9985295	Ë«	6,939,602
202103	39262011	¾ÛÂÈÒÒÏ©ÖÆÊÖÌ×£¨·ÖÖ¸ÊÖÌ×¡¢Á¬Ö¸ÊÖÌ×µÈ£©	138	°¢ÁªÇõ	10	Ò»°ãÃ³Ò×	999956	Ç§¿Ë	104281265	Ë«	63,282,698
202103	39262011	¾ÛÂÈÒÒÏ©ÖÆÊÖÌ×£¨·ÖÖ¸ÊÖÌ×¡¢Á¬Ö¸ÊÖÌ×µÈ£©	141	Ô½ÄÏ	10	Ò»°ãÃ³Ò×	231412	Ç§¿Ë	23395250	Ë«	12,469,630
202103	39262011	¾ÛÂÈÒÒÏ©ÖÆÊÖÌ×£¨·ÖÖ¸ÊÖÌ×¡¢Á¬Ö¸ÊÖÌ×µÈ£©	143	ÖÐ¹úÌ¨Íå	10	Ò»°ãÃ³Ò×	50366	Ç§¿Ë	4266206	Ë«	1,969,573
202103	39262011	¾ÛÂÈÒÒÏ©ÖÆÊÖÌ×£¨·ÖÖ¸ÊÖÌ×¡¢Á¬Ö¸ÊÖÌ×µÈ£©	145	¹þÈø¿ËË¹Ì¹	10	Ò»°ãÃ³Ò×	25289	Ç§¿Ë	1711050	Ë«	1,169,163
202103	39262011	¾ÛÂÈÒÒÏ©ÖÆÊÖÌ×£¨·ÖÖ¸ÊÖÌ×¡¢Á¬Ö¸ÊÖÌ×µÈ£©	146	¼ª¶û¼ªË¹Ë¹Ì¹	10	Ò»°ãÃ³Ò×	11250	Ç§¿Ë	1250000	Ë«	724,399
202103	39262011	¾ÛÂÈÒÒÏ©ÖÆÊÖÌ×£¨·ÖÖ¸ÊÖÌ×¡¢Á¬Ö¸ÊÖÌ×µÈ£©	149	ÎÚ×È±ð¿ËË¹Ì¹	10	Ò»°ãÃ³Ò×	20124	Ç§¿Ë	1725000	Ë«	933,023
202103	39262011	¾ÛÂÈÒÒÏ©ÖÆÊÖÌ×£¨·ÖÖ¸ÊÖÌ×¡¢Á¬Ö¸ÊÖÌ×µÈ£©	213	¸Õ¹û(²¼)	10	Ò»°ãÃ³Ò×	299	Ç§¿Ë	2990	Ë«	4,428
202103	39262011	¾ÛÂÈÒÒÏ©ÖÆÊÖÌ×£¨·ÖÖ¸ÊÖÌ×¡¢Á¬Ö¸ÊÖÌ×µÈ£©	215	°£¼°	10	Ò»°ãÃ³Ò×	142361	Ç§¿Ë	13400050	Ë«	4,842,153
202103	39262011	¾ÛÂÈÒÒÏ©ÖÆÊÖÌ×£¨·ÖÖ¸ÊÖÌ×¡¢Á¬Ö¸ÊÖÌ×µÈ£©	217	°£Èû¶í±ÈÑÇ	10	Ò»°ãÃ³Ò×	8000	Ç§¿Ë	850000	Ë«	694,134
202103	39262011	¾ÛÂÈÒÒÏ©ÖÆÊÖÌ×£¨·ÖÖ¸ÊÖÌ×¡¢Á¬Ö¸ÊÖÌ×µÈ£©	218	¼ÓÅî	10	Ò»°ãÃ³Ò×	1437	Ç§¿Ë	6480	Ë«	28,762
202103	39262011	¾ÛÂÈÒÒÏ©ÖÆÊÖÌ×£¨·ÖÖ¸ÊÖÌ×¡¢Á¬Ö¸ÊÖÌ×µÈ£©	221	¼¸ÄÚÑÇ	10	Ò»°ãÃ³Ò×	1794	Ç§¿Ë	8040	Ë«	27,097
202103	39262011	¾ÛÂÈÒÒÏ©ÖÆÊÖÌ×£¨·ÖÖ¸ÊÖÌ×¡¢Á¬Ö¸ÊÖÌ×µÈ£©	224	¿ÏÄáÑÇ	10	Ò»°ãÃ³Ò×	2100	Ç§¿Ë	1500000	Ë«	32,228
202103	39262011	¾ÛÂÈÒÒÏ©ÖÆÊÖÌ×£¨·ÖÖ¸ÊÖÌ×¡¢Á¬Ö¸ÊÖÌ×µÈ£©	244	ÄÏ·Ç	10	Ò»°ãÃ³Ò×	9440	Ç§¿Ë	372600	Ë«	891,224
202103	39262011	¾ÛÂÈÒÒÏ©ÖÆÊÖÌ×£¨·ÖÖ¸ÊÖÌ×¡¢Á¬Ö¸ÊÖÌ×µÈ£©	247	Ì¹É£ÄáÑÇ	10	Ò»°ãÃ³Ò×	1090	Ç§¿Ë	20000	Ë«	10,044
202103	39262011	¾ÛÂÈÒÒÏ©ÖÆÊÖÌ×£¨·ÖÖ¸ÊÖÌ×¡¢Á¬Ö¸ÊÖÌ×µÈ£©	248	¶à¸ç	10	Ò»°ãÃ³Ò×	9599	Ç§¿Ë	815840	Ë«	1,044,231
202103	39262011	¾ÛÂÈÒÒÏ©ÖÆÊÖÌ×£¨·ÖÖ¸ÊÖÌ×¡¢Á¬Ö¸ÊÖÌ×µÈ£©	249	Í»ÄáË¹	10	Ò»°ãÃ³Ò×	16719	Ç§¿Ë	1875000	Ë«	990,012
202103	39262011	¾ÛÂÈÒÒÏ©ÖÆÊÖÌ×£¨·ÖÖ¸ÊÖÌ×¡¢Á¬Ö¸ÊÖÌ×µÈ£©	252	¸Õ¹û(½ð)	10	Ò»°ãÃ³Ò×	589	Ç§¿Ë	2640	Ë«	10,880
202103	39262011	¾ÛÂÈÒÒÏ©ÖÆÊÖÌ×£¨·ÖÖ¸ÊÖÌ×¡¢Á¬Ö¸ÊÖÌ×µÈ£©	301	±ÈÀûÊ±	10	Ò»°ãÃ³Ò×	150342	Ç§¿Ë	15527325	Ë«	8,790,758
202103	39262011	¾ÛÂÈÒÒÏ©ÖÆÊÖÌ×£¨·ÖÖ¸ÊÖÌ×¡¢Á¬Ö¸ÊÖÌ×µÈ£©	302	µ¤Âó	10	Ò»°ãÃ³Ò×	80216	Ç§¿Ë	7902800	Ë«	4,742,129
202103	39262011	¾ÛÂÈÒÒÏ©ÖÆÊÖÌ×£¨·ÖÖ¸ÊÖÌ×¡¢Á¬Ö¸ÊÖÌ×µÈ£©	303	Ó¢¹ú	10	Ò»°ãÃ³Ò×	622589	Ç§¿Ë	64560706	Ë«	37,509,407
202103	39262011	¾ÛÂÈÒÒÏ©ÖÆÊÖÌ×£¨·ÖÖ¸ÊÖÌ×¡¢Á¬Ö¸ÊÖÌ×µÈ£©	304	µÂ¹ú	10	Ò»°ãÃ³Ò×	1760176	Ç§¿Ë	179363626	Ë«	97,188,455
202103	39262011	¾ÛÂÈÒÒÏ©ÖÆÊÖÌ×£¨·ÖÖ¸ÊÖÌ×¡¢Á¬Ö¸ÊÖÌ×µÈ£©	305	·¨¹ú	10	Ò»°ãÃ³Ò×	1659685	Ç§¿Ë	169484476	Ë«	106,469,309
202103	39262011	¾ÛÂÈÒÒÏ©ÖÆÊÖÌ×£¨·ÖÖ¸ÊÖÌ×¡¢Á¬Ö¸ÊÖÌ×µÈ£©	306	°®¶ûÀ¼	10	Ò»°ãÃ³Ò×	14800	Ç§¿Ë	1450040	Ë«	917,596
202103	39262011	¾ÛÂÈÒÒÏ©ÖÆÊÖÌ×£¨·ÖÖ¸ÊÖÌ×¡¢Á¬Ö¸ÊÖÌ×µÈ£©	307	Òâ´óÀû	10	Ò»°ãÃ³Ò×	1118912	Ç§¿Ë	115319194	Ë«	66,134,441
202103	39262011	¾ÛÂÈÒÒÏ©ÖÆÊÖÌ×£¨·ÖÖ¸ÊÖÌ×¡¢Á¬Ö¸ÊÖÌ×µÈ£©	309	ºÉÀ¼	10	Ò»°ãÃ³Ò×	486266	Ç§¿Ë	48016470	Ë«	30,793,553
202103	39262011	¾ÛÂÈÒÒÏ©ÖÆÊÖÌ×£¨·ÖÖ¸ÊÖÌ×¡¢Á¬Ö¸ÊÖÌ×µÈ£©	310	Ï£À°	10	Ò»°ãÃ³Ò×	137368	Ç§¿Ë	13752500	Ë«	8,115,971
202103	39262011	¾ÛÂÈÒÒÏ©ÖÆÊÖÌ×£¨·ÖÖ¸ÊÖÌ×¡¢Á¬Ö¸ÊÖÌ×µÈ£©	311	ÆÏÌÑÑÀ	10	Ò»°ãÃ³Ò×	41527	Ç§¿Ë	3814715	Ë«	4,177,013
202103	39262011	¾ÛÂÈÒÒÏ©ÖÆÊÖÌ×£¨·ÖÖ¸ÊÖÌ×¡¢Á¬Ö¸ÊÖÌ×µÈ£©	312	Î÷°àÑÀ	10	Ò»°ãÃ³Ò×	543726	Ç§¿Ë	55200200	Ë«	36,768,195
202103	39262011	¾ÛÂÈÒÒÏ©ÖÆÊÖÌ×£¨·ÖÖ¸ÊÖÌ×¡¢Á¬Ö¸ÊÖÌ×µÈ£©	315	°ÂµØÀû	10	Ò»°ãÃ³Ò×	47925	Ç§¿Ë	4500000	Ë«	2,964,302
202103	39262011	¾ÛÂÈÒÒÏ©ÖÆÊÖÌ×£¨·ÖÖ¸ÊÖÌ×¡¢Á¬Ö¸ÊÖÌ×µÈ£©	316	±£¼ÓÀûÑÇ	10	Ò»°ãÃ³Ò×	18800	Ç§¿Ë	1950010	Ë«	1,305,853
202103	39262011	¾ÛÂÈÒÒÏ©ÖÆÊÖÌ×£¨·ÖÖ¸ÊÖÌ×¡¢Á¬Ö¸ÊÖÌ×µÈ£©	318	·ÒÀ¼	10	Ò»°ãÃ³Ò×	80255	Ç§¿Ë	8308110	Ë«	4,790,272
202103	39262011	¾ÛÂÈÒÒÏ©ÖÆÊÖÌ×£¨·ÖÖ¸ÊÖÌ×¡¢Á¬Ö¸ÊÖÌ×µÈ£©	321	ÐÙÑÀÀû	10	Ò»°ãÃ³Ò×	39	Ç§¿Ë	3200	Ë«	1,032
202103	39262011	¾ÛÂÈÒÒÏ©ÖÆÊÖÌ×£¨·ÖÖ¸ÊÖÌ×¡¢Á¬Ö¸ÊÖÌ×µÈ£©	326	Å²Íþ	10	Ò»°ãÃ³Ò×	104127	Ç§¿Ë	10450700	Ë«	6,045,526
202103	39262011	¾ÛÂÈÒÒÏ©ÖÆÊÖÌ×£¨·ÖÖ¸ÊÖÌ×¡¢Á¬Ö¸ÊÖÌ×µÈ£©	327	²¨À¼	10	Ò»°ãÃ³Ò×	236510	Ç§¿Ë	23657170	Ë«	13,463,456
202103	39262011	¾ÛÂÈÒÒÏ©ÖÆÊÖÌ×£¨·ÖÖ¸ÊÖÌ×¡¢Á¬Ö¸ÊÖÌ×µÈ£©	328	ÂÞÂíÄáÑÇ	10	Ò»°ãÃ³Ò×	1750	Ç§¿Ë	150010	Ë«	222,155
202103	39262011	¾ÛÂÈÒÒÏ©ÖÆÊÖÌ×£¨·ÖÖ¸ÊÖÌ×¡¢Á¬Ö¸ÊÖÌ×µÈ£©	330	Èðµä	10	Ò»°ãÃ³Ò×	225191	Ç§¿Ë	21758569	Ë«	13,213,768
202103	39262011	¾ÛÂÈÒÒÏ©ÖÆÊÖÌ×£¨·ÖÖ¸ÊÖÌ×¡¢Á¬Ö¸ÊÖÌ×µÈ£©	331	ÈðÊ¿	10	Ò»°ãÃ³Ò×	20	Ç§¿Ë	2050	Ë«	857
202103	39262011	¾ÛÂÈÒÒÏ©ÖÆÊÖÌ×£¨·ÖÖ¸ÊÖÌ×¡¢Á¬Ö¸ÊÖÌ×µÈ£©	334	°®É³ÄáÑÇ	10	Ò»°ãÃ³Ò×	23235	Ç§¿Ë	2396000	Ë«	652,613
202103	39262011	¾ÛÂÈÒÒÏ©ÖÆÊÖÌ×£¨·ÖÖ¸ÊÖÌ×¡¢Á¬Ö¸ÊÖÌ×µÈ£©	336	Á¢ÌÕÍð	10	Ò»°ãÃ³Ò×	7750	Ç§¿Ë	750000	Ë«	212,490
202103	39262011	¾ÛÂÈÒÒÏ©ÖÆÊÖÌ×£¨·ÖÖ¸ÊÖÌ×¡¢Á¬Ö¸ÊÖÌ×µÈ£©	337	¸ñÂ³¼ªÑÇ	10	Ò»°ãÃ³Ò×	15	Ç§¿Ë	20	Ë«	1,288
202103	39262011	¾ÛÂÈÒÒÏ©ÖÆÊÖÌ×£¨·ÖÖ¸ÊÖÌ×¡¢Á¬Ö¸ÊÖÌ×µÈ£©	338	ÑÇÃÀÄáÑÇ	10	Ò»°ãÃ³Ò×	19790	Ç§¿Ë	2150000	Ë«	830,643
202103	39262011	¾ÛÂÈÒÒÏ©ÖÆÊÖÌ×£¨·ÖÖ¸ÊÖÌ×¡¢Á¬Ö¸ÊÖÌ×µÈ£©	340	°×¶íÂÞË¹	10	Ò»°ãÃ³Ò×	20841	Ç§¿Ë	2110500	Ë«	1,443,002
202103	39262011	¾ÛÂÈÒÒÏ©ÖÆÊÖÌ×£¨·ÖÖ¸ÊÖÌ×¡¢Á¬Ö¸ÊÖÌ×µÈ£©	344	¶íÂÞË¹Áª°î	10	Ò»°ãÃ³Ò×	1039074	Ç§¿Ë	105700001	Ë«	70,679,266
202103	39262011	¾ÛÂÈÒÒÏ©ÖÆÊÖÌ×£¨·ÖÖ¸ÊÖÌ×¡¢Á¬Ö¸ÊÖÌ×µÈ£©	347	ÎÚ¿ËÀ¼	10	Ò»°ãÃ³Ò×	108623	Ç§¿Ë	11025600	Ë«	7,365,890
202103	39262011	¾ÛÂÈÒÒÏ©ÖÆÊÖÌ×£¨·ÖÖ¸ÊÖÌ×¡¢Á¬Ö¸ÊÖÌ×µÈ£©	351	¿ËÂÞµØÑÇ	10	Ò»°ãÃ³Ò×	65689	Ç§¿Ë	6901680	Ë«	5,736,582
202103	39262011	¾ÛÂÈÒÒÏ©ÖÆÊÖÌ×£¨·ÖÖ¸ÊÖÌ×¡¢Á¬Ö¸ÊÖÌ×µÈ£©	352	½Ý¿Ë	10	Ò»°ãÃ³Ò×	53046	Ç§¿Ë	5649060	Ë«	4,139,209
202103	39262011	¾ÛÂÈÒÒÏ©ÖÆÊÖÌ×£¨·ÖÖ¸ÊÖÌ×¡¢Á¬Ö¸ÊÖÌ×µÈ£©	358	Èû¶ûÎ¬ÑÇ	10	Ò»°ãÃ³Ò×	35640	Ç§¿Ë	3700000	Ë«	2,858,960
202103	39262011	¾ÛÂÈÒÒÏ©ÖÆÊÖÌ×£¨·ÖÖ¸ÊÖÌ×¡¢Á¬Ö¸ÊÖÌ×µÈ£©	402	°¢¸ùÍ¢	10	Ò»°ãÃ³Ò×	1904	Ç§¿Ë	21600	Ë«	39,822
202103	39262011	¾ÛÂÈÒÒÏ©ÖÆÊÖÌ×£¨·ÖÖ¸ÊÖÌ×¡¢Á¬Ö¸ÊÖÌ×µÈ£©	410	°ÍÎ÷	10	Ò»°ãÃ³Ò×	771740	Ç§¿Ë	92146200	Ë«	42,170,807
202103	39262011	¾ÛÂÈÒÒÏ©ÖÆÊÖÌ×£¨·ÖÖ¸ÊÖÌ×¡¢Á¬Ö¸ÊÖÌ×µÈ£©	412	ÖÇÀû	10	Ò»°ãÃ³Ò×	479566	Ç§¿Ë	52167020	Ë«	36,582,518
202103	39262011	¾ÛÂÈÒÒÏ©ÖÆÊÖÌ×£¨·ÖÖ¸ÊÖÌ×¡¢Á¬Ö¸ÊÖÌ×µÈ£©	413	¸çÂ×±ÈÑÇ	10	Ò»°ãÃ³Ò×	55643	Ç§¿Ë	5802800	Ë«	2,476,853
202103	39262011	¾ÛÂÈÒÒÏ©ÖÆÊÖÌ×£¨·ÖÖ¸ÊÖÌ×¡¢Á¬Ö¸ÊÖÌ×µÈ£©	416	¹Å°Í	10	Ò»°ãÃ³Ò×	695	Ç§¿Ë	58000	Ë«	33,527
202103	39262011	¾ÛÂÈÒÒÏ©ÖÆÊÖÌ×£¨·ÖÖ¸ÊÖÌ×¡¢Á¬Ö¸ÊÖÌ×µÈ£©	419	¶ò¹Ï¶à¶û	10	Ò»°ãÃ³Ò×	0	Ç§¿Ë	40	Ë«	26
202103	39262011	¾ÛÂÈÒÒÏ©ÖÆÊÖÌ×£¨·ÖÖ¸ÊÖÌ×¡¢Á¬Ö¸ÊÖÌ×µÈ£©	423	Î£µØÂíÀ­	10	Ò»°ãÃ³Ò×	9450	Ç§¿Ë	1000000	Ë«	759,813
202103	39262011	¾ÛÂÈÒÒÏ©ÖÆÊÖÌ×£¨·ÖÖ¸ÊÖÌ×¡¢Á¬Ö¸ÊÖÌ×µÈ£©	427	ÑÀÂò¼Ó	10	Ò»°ãÃ³Ò×	3000	Ç§¿Ë	300000	Ë«	220,217
202103	39262011	¾ÛÂÈÒÒÏ©ÖÆÊÖÌ×£¨·ÖÖ¸ÊÖÌ×¡¢Á¬Ö¸ÊÖÌ×µÈ£©	429	Ä«Î÷¸ç	10	Ò»°ãÃ³Ò×	96861	Ç§¿Ë	10368515	Ë«	6,467,300
202103	39262011	¾ÛÂÈÒÒÏ©ÖÆÊÖÌ×£¨·ÖÖ¸ÊÖÌ×¡¢Á¬Ö¸ÊÖÌ×µÈ£©	432	°ÍÄÃÂí	10	Ò»°ãÃ³Ò×	83166	Ç§¿Ë	8305200	Ë«	6,199,479
202103	39262011	¾ÛÂÈÒÒÏ©ÖÆÊÖÌ×£¨·ÖÖ¸ÊÖÌ×¡¢Á¬Ö¸ÊÖÌ×µÈ£©	434	ÃØÂ³	10	Ò»°ãÃ³Ò×	240	Ç§¿Ë	2250	Ë«	8,532
202103	39262011	¾ÛÂÈÒÒÏ©ÖÆÊÖÌ×£¨·ÖÖ¸ÊÖÌ×¡¢Á¬Ö¸ÊÖÌ×µÈ£©	435	²¨¶àÀè¸÷	10	Ò»°ãÃ³Ò×	126222	Ç§¿Ë	12229120	Ë«	6,924,483
202103	39262011	¾ÛÂÈÒÒÏ©ÖÆÊÖÌ×£¨·ÖÖ¸ÊÖÌ×¡¢Á¬Ö¸ÊÖÌ×µÈ£©	440	Èø¶ûÍß¶à	10	Ò»°ãÃ³Ò×	8280	Ç§¿Ë	834810	Ë«	609,147
202103	39262011	¾ÛÂÈÒÒÏ©ÖÆÊÖÌ×£¨·ÖÖ¸ÊÖÌ×¡¢Á¬Ö¸ÊÖÌ×µÈ£©	445	Î¯ÄÚÈðÀ­	10	Ò»°ãÃ³Ò×	1700	Ç§¿Ë	200030	Ë«	141,668
202103	39262011	¾ÛÂÈÒÒÏ©ÖÆÊÖÌ×£¨·ÖÖ¸ÊÖÌ×¡¢Á¬Ö¸ÊÖÌ×µÈ£©	501	¼ÓÄÃ´ó	10	Ò»°ãÃ³Ò×	1930151	Ç§¿Ë	177846936	Ë«	120,946,042
202103	39262011	¾ÛÂÈÒÒÏ©ÖÆÊÖÌ×£¨·ÖÖ¸ÊÖÌ×¡¢Á¬Ö¸ÊÖÌ×µÈ£©	502	ÃÀ¹ú	10	Ò»°ãÃ³Ò×	30453910	Ç§¿Ë	3104073231	Ë«	1,883,521,667
202103	39262011	¾ÛÂÈÒÒÏ©ÖÆÊÖÌ×£¨·ÖÖ¸ÊÖÌ×¡¢Á¬Ö¸ÊÖÌ×µÈ£©	601	°Ä´óÀûÑÇ	10	Ò»°ãÃ³Ò×	750453	Ç§¿Ë	80865628	Ë«	38,321,873
202103	39262011	¾ÛÂÈÒÒÏ©ÖÆÊÖÌ×£¨·ÖÖ¸ÊÖÌ×¡¢Á¬Ö¸ÊÖÌ×µÈ£©	603	ì³¼Ã	10	Ò»°ãÃ³Ò×	226	Ç§¿Ë	25000	Ë«	19,317
202103	39262011	¾ÛÂÈÒÒÏ©ÖÆÊÖÌ×£¨·ÖÖ¸ÊÖÌ×¡¢Á¬Ö¸ÊÖÌ×µÈ£©	609	ÐÂÎ÷À¼	10	Ò»°ãÃ³Ò×	142141	Ç§¿Ë	14943823	Ë«	8,877,521
202103	39262011	¾ÛÂÈÒÒÏ©ÖÆÊÖÌ×£¨·ÖÖ¸ÊÖÌ×¡¢Á¬Ö¸ÊÖÌ×µÈ£©	611	°Í²¼ÑÇÐÂ¼¸ÄÚÑÇ	10	Ò»°ãÃ³Ò×	3000	Ç§¿Ë	300000	Ë«	262,716
202103	40151900	Áò»¯Ïð½ºÖÆÆäËû·ÖÖ¸¡¢Á¬Ö¸¼°Â¶Ö¸ÊÖÌ×	101	°¢¸»º¹	10	Ò»°ãÃ³Ò×	179	Ç§¿Ë	15000	Ë«	20,670
202103	40151900	Áò»¯Ïð½ºÖÆÆäËû·ÖÖ¸¡¢Á¬Ö¸¼°Â¶Ö¸ÊÖÌ×	102	°ÍÁÖ	10	Ò»°ãÃ³Ò×	2500	Ç§¿Ë	208804	Ë«	132,293
202103	40151900	Áò»¯Ïð½ºÖÆÆäËû·ÖÖ¸¡¢Á¬Ö¸¼°Â¶Ö¸ÊÖÌ×	103	ÃÏ¼ÓÀ­¹ú	10	Ò»°ãÃ³Ò×	337	Ç§¿Ë	2696	Ë«	137,170
202103	40151900	Áò»¯Ïð½ºÖÆÆäËû·ÖÖ¸¡¢Á¬Ö¸¼°Â¶Ö¸ÊÖÌ×	106	Ãåµé	10	Ò»°ãÃ³Ò×	481	Ç§¿Ë	3480	Ë«	5,897
202103	40151900	Áò»¯Ïð½ºÖÆÆäËû·ÖÖ¸¡¢Á¬Ö¸¼°Â¶Ö¸ÊÖÌ×	107	¼íÆÒÕ¯	10	Ò»°ãÃ³Ò×	20860	Ç§¿Ë	1637004	Ë«	1,273,200
202103	40151900	Áò»¯Ïð½ºÖÆÆäËû·ÖÖ¸¡¢Á¬Ö¸¼°Â¶Ö¸ÊÖÌ×	110	ÖÐ¹úÏã¸Û	10	Ò»°ãÃ³Ò×	52734	Ç§¿Ë	723204	Ë«	2,038,886
202103	40151900	Áò»¯Ïð½ºÖÆÆäËû·ÖÖ¸¡¢Á¬Ö¸¼°Â¶Ö¸ÊÖÌ×	111	Ó¡¶È	10	Ò»°ãÃ³Ò×	122509	Ç§¿Ë	2104115	Ë«	3,408,933
202103	40151900	Áò»¯Ïð½ºÖÆÆäËû·ÖÖ¸¡¢Á¬Ö¸¼°Â¶Ö¸ÊÖÌ×	112	Ó¡¶ÈÄáÎ÷ÑÇ	10	Ò»°ãÃ³Ò×	5743	Ç§¿Ë	510710	Ë«	251,061
202103	40151900	Áò»¯Ïð½ºÖÆÆäËû·ÖÖ¸¡¢Á¬Ö¸¼°Â¶Ö¸ÊÖÌ×	114	ÒÁÀ­¿Ë	10	Ò»°ãÃ³Ò×	25236	Ç§¿Ë	206768	Ë«	956,572
202103	40151900	Áò»¯Ïð½ºÖÆÆäËû·ÖÖ¸¡¢Á¬Ö¸¼°Â¶Ö¸ÊÖÌ×	115	ÒÔÉ«ÁÐ	10	Ò»°ãÃ³Ò×	51824	Ç§¿Ë	5656510	Ë«	3,327,593
202103	40151900	Áò»¯Ïð½ºÖÆÆäËû·ÖÖ¸¡¢Á¬Ö¸¼°Â¶Ö¸ÊÖÌ×	116	ÈÕ±¾	10	Ò»°ãÃ³Ò×	1041496	Ç§¿Ë	137004792	Ë«	142,783,887
202103	40151900	Áò»¯Ïð½ºÖÆÆäËû·ÖÖ¸¡¢Á¬Ö¸¼°Â¶Ö¸ÊÖÌ×	117	Ô¼µ©	10	Ò»°ãÃ³Ò×	388	Ç§¿Ë	6600	Ë«	51,847
202103	40151900	Áò»¯Ïð½ºÖÆÆäËû·ÖÖ¸¡¢Á¬Ö¸¼°Â¶Ö¸ÊÖÌ×	119	ÀÏÎÎ	10	Ò»°ãÃ³Ò×	42	Ç§¿Ë	15150	Ë«	1,164
202103	40151900	Áò»¯Ïð½ºÖÆÆäËû·ÖÖ¸¡¢Á¬Ö¸¼°Â¶Ö¸ÊÖÌ×	120	Àè°ÍÄÛ	10	Ò»°ãÃ³Ò×	1	Ç§¿Ë	20	Ë«	64
202103	40151900	Áò»¯Ïð½ºÖÆÆäËû·ÖÖ¸¡¢Á¬Ö¸¼°Â¶Ö¸ÊÖÌ×	121	ÖÐ¹ú°ÄÃÅ	10	Ò»°ãÃ³Ò×	4	Ç§¿Ë	500	Ë«	708
202103	40151900	Áò»¯Ïð½ºÖÆÆäËû·ÖÖ¸¡¢Á¬Ö¸¼°Â¶Ö¸ÊÖÌ×	122	ÂíÀ´Î÷ÑÇ	10	Ò»°ãÃ³Ò×	21002	Ç§¿Ë	1887253	Ë«	1,473,726
202103	40151900	Áò»¯Ïð½ºÖÆÆäËû·ÖÖ¸¡¢Á¬Ö¸¼°Â¶Ö¸ÊÖÌ×	124	ÃÉ¹Å	10	Ò»°ãÃ³Ò×	2992	Ç§¿Ë	251100	Ë«	260,744
202103	40151900	Áò»¯Ïð½ºÖÆÆäËû·ÖÖ¸¡¢Á¬Ö¸¼°Â¶Ö¸ÊÖÌ×	127	°Í»ùË¹Ì¹	10	Ò»°ãÃ³Ò×	26493	Ç§¿Ë	446990	Ë«	305,849
202103	40151900	Áò»¯Ïð½ºÖÆÆäËû·ÖÖ¸¡¢Á¬Ö¸¼°Â¶Ö¸ÊÖÌ×	128	°ÍÀÕË¹Ì¹	10	Ò»°ãÃ³Ò×	0	Ç§¿Ë	8	Ë«	6
202103	40151900	Áò»¯Ïð½ºÖÆÆäËû·ÖÖ¸¡¢Á¬Ö¸¼°Â¶Ö¸ÊÖÌ×	129	·ÆÂÉ±ö	10	Ò»°ãÃ³Ò×	21997	Ç§¿Ë	598904	Ë«	1,092,039
202103	40151900	Áò»¯Ïð½ºÖÆÆäËû·ÖÖ¸¡¢Á¬Ö¸¼°Â¶Ö¸ÊÖÌ×	130	¿¨Ëþ¶û	10	Ò»°ãÃ³Ò×	36495	Ç§¿Ë	3501078	Ë«	2,726,785
202103	40151900	Áò»¯Ïð½ºÖÆÆäËû·ÖÖ¸¡¢Á¬Ö¸¼°Â¶Ö¸ÊÖÌ×	131	É³ÌØ°¢À­²®	10	Ò»°ãÃ³Ò×	35700	Ç§¿Ë	3500000	Ë«	2,591,738
202103	40151900	Áò»¯Ïð½ºÖÆÆäËû·ÖÖ¸¡¢Á¬Ö¸¼°Â¶Ö¸ÊÖÌ×	132	ÐÂ¼ÓÆÂ	10	Ò»°ãÃ³Ò×	17759	Ç§¿Ë	429126	Ë«	855,735
202103	40151900	Áò»¯Ïð½ºÖÆÆäËû·ÖÖ¸¡¢Á¬Ö¸¼°Â¶Ö¸ÊÖÌ×	133	º«¹ú	10	Ò»°ãÃ³Ò×	33258	Ç§¿Ë	1437879	Ë«	2,459,593
202103	40151900	Áò»¯Ïð½ºÖÆÆäËû·ÖÖ¸¡¢Á¬Ö¸¼°Â¶Ö¸ÊÖÌ×	134	Ë¹ÀïÀ¼¿¨	10	Ò»°ãÃ³Ò×	2	Ç§¿Ë	300	Ë«	270
202103	40151900	Áò»¯Ïð½ºÖÆÆäËû·ÖÖ¸¡¢Á¬Ö¸¼°Â¶Ö¸ÊÖÌ×	136	Ì©¹ú	10	Ò»°ãÃ³Ò×	108643	Ç§¿Ë	6352900	Ë«	6,126,608
202103	40151900	Áò»¯Ïð½ºÖÆÆäËû·ÖÖ¸¡¢Á¬Ö¸¼°Â¶Ö¸ÊÖÌ×	137	ÍÁ¶úÆä	10	Ò»°ãÃ³Ò×	59057	Ç§¿Ë	2317860	Ë«	3,277,442
202103	40151900	Áò»¯Ïð½ºÖÆÆäËû·ÖÖ¸¡¢Á¬Ö¸¼°Â¶Ö¸ÊÖÌ×	138	°¢ÁªÇõ	10	Ò»°ãÃ³Ò×	12101	Ç§¿Ë	1070301	Ë«	2,053,933
202103	40151900	Áò»¯Ïð½ºÖÆÆäËû·ÖÖ¸¡¢Á¬Ö¸¼°Â¶Ö¸ÊÖÌ×	141	Ô½ÄÏ	10	Ò»°ãÃ³Ò×	4180	Ç§¿Ë	578759	Ë«	514,777
202103	40151900	Áò»¯Ïð½ºÖÆÆäËû·ÖÖ¸¡¢Á¬Ö¸¼°Â¶Ö¸ÊÖÌ×	143	ÖÐ¹úÌ¨Íå	10	Ò»°ãÃ³Ò×	8833	Ç§¿Ë	142149	Ë«	393,322
202103	40151900	Áò»¯Ïð½ºÖÆÆäËû·ÖÖ¸¡¢Á¬Ö¸¼°Â¶Ö¸ÊÖÌ×	145	¹þÈø¿ËË¹Ì¹	10	Ò»°ãÃ³Ò×	8271	Ç§¿Ë	189805	Ë«	252,593
202103	40151900	Áò»¯Ïð½ºÖÆÆäËû·ÖÖ¸¡¢Á¬Ö¸¼°Â¶Ö¸ÊÖÌ×	147	Ëþ¼ª¿ËË¹Ì¹	10	Ò»°ãÃ³Ò×	36	Ç§¿Ë	26	Ë«	3,540
202103	40151900	Áò»¯Ïð½ºÖÆÆäËû·ÖÖ¸¡¢Á¬Ö¸¼°Â¶Ö¸ÊÖÌ×	149	ÎÚ×È±ð¿ËË¹Ì¹	10	Ò»°ãÃ³Ò×	41	Ç§¿Ë	320	Ë«	2,750
202103	40151900	Áò»¯Ïð½ºÖÆÆäËû·ÖÖ¸¡¢Á¬Ö¸¼°Â¶Ö¸ÊÖÌ×	211	Õ§µÃ	10	Ò»°ãÃ³Ò×	2399	Ç§¿Ë	250000	Ë«	482,933
202103	40151900	Áò»¯Ïð½ºÖÆÆäËû·ÖÖ¸¡¢Á¬Ö¸¼°Â¶Ö¸ÊÖÌ×	212	¿ÆÄ¦ÂÞ	10	Ò»°ãÃ³Ò×	726	Ç§¿Ë	95500	Ë«	124,217
202103	40151900	Áò»¯Ïð½ºÖÆÆäËû·ÖÖ¸¡¢Á¬Ö¸¼°Â¶Ö¸ÊÖÌ×	212	¿ÆÄ¦ÂÞ	11	¹ú¼Ò¼ä¡¢¹ú¼Ê×éÖ¯ÎÞ³¥Ô®ÖúºÍÔùËÍµÄÎï×Ê	160	Ç§¿Ë	20000	Ë«	48,000
202103	40151900	Áò»¯Ïð½ºÖÆÆäËû·ÖÖ¸¡¢Á¬Ö¸¼°Â¶Ö¸ÊÖÌ×	213	¸Õ¹û(²¼)	10	Ò»°ãÃ³Ò×	1519	Ç§¿Ë	102606	Ë«	80,825
202103	40151900	Áò»¯Ïð½ºÖÆÆäËû·ÖÖ¸¡¢Á¬Ö¸¼°Â¶Ö¸ÊÖÌ×	214	¼ª²¼Ìá	10	Ò»°ãÃ³Ò×	988	Ç§¿Ë	15004	Ë«	85,429
202103	40151900	Áò»¯Ïð½ºÖÆÆäËû·ÖÖ¸¡¢Á¬Ö¸¼°Â¶Ö¸ÊÖÌ×	215	°£¼°	10	Ò»°ãÃ³Ò×	2740	Ç§¿Ë	15550	Ë«	86,462
202103	40151900	Áò»¯Ïð½ºÖÆÆäËû·ÖÖ¸¡¢Á¬Ö¸¼°Â¶Ö¸ÊÖÌ×	217	°£Èû¶í±ÈÑÇ	10	Ò»°ãÃ³Ò×	9871	Ç§¿Ë	1201000	Ë«	794,937
202103	40151900	Áò»¯Ïð½ºÖÆÆäËû·ÖÖ¸¡¢Á¬Ö¸¼°Â¶Ö¸ÊÖÌ×	218	¼ÓÅî	10	Ò»°ãÃ³Ò×	18234	Ç§¿Ë	2000000	Ë«	2,833,204
202103	40151900	Áò»¯Ïð½ºÖÆÆäËû·ÖÖ¸¡¢Á¬Ö¸¼°Â¶Ö¸ÊÖÌ×	220	¼ÓÄÉ	10	Ò»°ãÃ³Ò×	8	Ç§¿Ë	50	Ë«	5,151
202103	40151900	Áò»¯Ïð½ºÖÆÆäËû·ÖÖ¸¡¢Á¬Ö¸¼°Â¶Ö¸ÊÖÌ×	221	¼¸ÄÚÑÇ	10	Ò»°ãÃ³Ò×	15114	Ç§¿Ë	1724970	Ë«	1,399,595
202103	40151900	Áò»¯Ïð½ºÖÆÆäËû·ÖÖ¸¡¢Á¬Ö¸¼°Â¶Ö¸ÊÖÌ×	223	¿ÆÌØµÏÍß	10	Ò»°ãÃ³Ò×	6068	Ç§¿Ë	29480	Ë«	565,415
202103	40151900	Áò»¯Ïð½ºÖÆÆäËû·ÖÖ¸¡¢Á¬Ö¸¼°Â¶Ö¸ÊÖÌ×	224	¿ÏÄáÑÇ	10	Ò»°ãÃ³Ò×	1369	Ç§¿Ë	12672	Ë«	30,438
202103	40151900	Áò»¯Ïð½ºÖÆÆäËû·ÖÖ¸¡¢Á¬Ö¸¼°Â¶Ö¸ÊÖÌ×	226	Àû±ÈÑÇ	10	Ò»°ãÃ³Ò×	10	Ç§¿Ë	100	Ë«	15,231
202103	40151900	Áò»¯Ïð½ºÖÆÆäËû·ÖÖ¸¡¢Á¬Ö¸¼°Â¶Ö¸ÊÖÌ×	228	ÂíÀ­Î¬	10	Ò»°ãÃ³Ò×	48	Ç§¿Ë	4100	Ë«	6,441
202103	40151900	Áò»¯Ïð½ºÖÆÆäËû·ÖÖ¸¡¢Á¬Ö¸¼°Â¶Ö¸ÊÖÌ×	228	ÂíÀ­Î¬	11	¹ú¼Ò¼ä¡¢¹ú¼Ê×éÖ¯ÎÞ³¥Ô®ÖúºÍÔùËÍµÄÎï×Ê	4	Ç§¿Ë	120	Ë«	326
202103	40151900	Áò»¯Ïð½ºÖÆÆäËû·ÖÖ¸¡¢Á¬Ö¸¼°Â¶Ö¸ÊÖÌ×	230	Ã«ÀïËþÄáÑÇ	10	Ò»°ãÃ³Ò×	3200	Ç§¿Ë	16950	Ë«	78,830
202103	40151900	Áò»¯Ïð½ºÖÆÆäËû·ÖÖ¸¡¢Á¬Ö¸¼°Â¶Ö¸ÊÖÌ×	231	Ã«ÀïÇóË¹	10	Ò»°ãÃ³Ò×	0	Ç§¿Ë	10	Ë«	13
202103	40151900	Áò»¯Ïð½ºÖÆÆäËû·ÖÖ¸¡¢Á¬Ö¸¼°Â¶Ö¸ÊÖÌ×	232	Ä¦Âå¸ç	10	Ò»°ãÃ³Ò×	5715	Ç§¿Ë	450000	Ë«	446,230
202103	40151900	Áò»¯Ïð½ºÖÆÆäËû·ÖÖ¸¡¢Á¬Ö¸¼°Â¶Ö¸ÊÖÌ×	233	ÄªÉ£±È¿Ë	10	Ò»°ãÃ³Ò×	62	Ç§¿Ë	8000	Ë«	14,218
202103	40151900	Áò»¯Ïð½ºÖÆÆäËû·ÖÖ¸¡¢Á¬Ö¸¼°Â¶Ö¸ÊÖÌ×	234	ÄÉÃ×±ÈÑÇ	10	Ò»°ãÃ³Ò×	193	Ç§¿Ë	25000	Ë«	44,737
202103	40151900	Áò»¯Ïð½ºÖÆÆäËû·ÖÖ¸¡¢Á¬Ö¸¼°Â¶Ö¸ÊÖÌ×	235	ÄáÈÕ¶û	10	Ò»°ãÃ³Ò×	8	Ç§¿Ë	500	Ë«	1,803
202103	40151900	Áò»¯Ïð½ºÖÆÆäËû·ÖÖ¸¡¢Á¬Ö¸¼°Â¶Ö¸ÊÖÌ×	236	ÄáÈÕÀûÑÇ	10	Ò»°ãÃ³Ò×	2702	Ç§¿Ë	30000	Ë«	56,663
202103	40151900	Áò»¯Ïð½ºÖÆÆäËû·ÖÖ¸¡¢Á¬Ö¸¼°Â¶Ö¸ÊÖÌ×	238	Â¬Íú´ï	10	Ò»°ãÃ³Ò×	1149	Ç§¿Ë	146000	Ë«	259,470
202103	40151900	Áò»¯Ïð½ºÖÆÆäËû·ÖÖ¸¡¢Á¬Ö¸¼°Â¶Ö¸ÊÖÌ×	240	ÈûÄÚ¼Ó¶û	10	Ò»°ãÃ³Ò×	4400	Ç§¿Ë	400000	Ë«	93,327
202103	40151900	Áò»¯Ïð½ºÖÆÆäËû·ÖÖ¸¡¢Á¬Ö¸¼°Â¶Ö¸ÊÖÌ×	240	ÈûÄÚ¼Ó¶û	11	¹ú¼Ò¼ä¡¢¹ú¼Ê×éÖ¯ÎÞ³¥Ô®ÖúºÍÔùËÍµÄÎï×Ê	132	Ç§¿Ë	3250	Ë«	8,840
202103	40151900	Áò»¯Ïð½ºÖÆÆäËû·ÖÖ¸¡¢Á¬Ö¸¼°Â¶Ö¸ÊÖÌ×	244	ÄÏ·Ç	10	Ò»°ãÃ³Ò×	87655	Ç§¿Ë	6864614	Ë«	9,031,048
202103	40151900	Áò»¯Ïð½ºÖÆÆäËû·ÖÖ¸¡¢Á¬Ö¸¼°Â¶Ö¸ÊÖÌ×	246	ËÕµ¤	10	Ò»°ãÃ³Ò×	5234	Ç§¿Ë	679510	Ë«	1,207,859
202103	40151900	Áò»¯Ïð½ºÖÆÆäËû·ÖÖ¸¡¢Á¬Ö¸¼°Â¶Ö¸ÊÖÌ×	246	ËÕµ¤	11	¹ú¼Ò¼ä¡¢¹ú¼Ê×éÖ¯ÎÞ³¥Ô®ÖúºÍÔùËÍµÄÎï×Ê	165	Ç§¿Ë	4200	Ë«	10,808
202103	40151900	Áò»¯Ïð½ºÖÆÆäËû·ÖÖ¸¡¢Á¬Ö¸¼°Â¶Ö¸ÊÖÌ×	247	Ì¹É£ÄáÑÇ	10	Ò»°ãÃ³Ò×	9	Ç§¿Ë	100	Ë«	657
202103	40151900	Áò»¯Ïð½ºÖÆÆäËû·ÖÖ¸¡¢Á¬Ö¸¼°Â¶Ö¸ÊÖÌ×	249	Í»ÄáË¹	10	Ò»°ãÃ³Ò×	1	Ç§¿Ë	150	Ë«	155
202103	40151900	Áò»¯Ïð½ºÖÆÆäËû·ÖÖ¸¡¢Á¬Ö¸¼°Â¶Ö¸ÊÖÌ×	251	²¼»ùÄÉ·¨Ë÷	10	Ò»°ãÃ³Ò×	13571	Ç§¿Ë	1600000	Ë«	1,133,280
202103	40151900	Áò»¯Ïð½ºÖÆÆäËû·ÖÖ¸¡¢Á¬Ö¸¼°Â¶Ö¸ÊÖÌ×	252	¸Õ¹û(½ð)	10	Ò»°ãÃ³Ò×	1705	Ç§¿Ë	20718	Ë«	65,780
202103	40151900	Áò»¯Ïð½ºÖÆÆäËû·ÖÖ¸¡¢Á¬Ö¸¼°Â¶Ö¸ÊÖÌ×	258	¶òÁ¢ÌØÀïÑÇ	11	¹ú¼Ò¼ä¡¢¹ú¼Ê×éÖ¯ÎÞ³¥Ô®ÖúºÍÔùËÍµÄÎï×Ê	7	Ç§¿Ë	200	Ë«	544
202103	40151900	Áò»¯Ïð½ºÖÆÆäËû·ÖÖ¸¡¢Á¬Ö¸¼°Â¶Ö¸ÊÖÌ×	301	±ÈÀûÊ±	10	Ò»°ãÃ³Ò×	93350	Ç§¿Ë	8857761	Ë«	8,992,663
202103	40151900	Áò»¯Ïð½ºÖÆÆäËû·ÖÖ¸¡¢Á¬Ö¸¼°Â¶Ö¸ÊÖÌ×	302	µ¤Âó	10	Ò»°ãÃ³Ò×	641076	Ç§¿Ë	70364472	Ë«	109,927,001
202103	40151900	Áò»¯Ïð½ºÖÆÆäËû·ÖÖ¸¡¢Á¬Ö¸¼°Â¶Ö¸ÊÖÌ×	303	Ó¢¹ú	10	Ò»°ãÃ³Ò×	474445	Ç§¿Ë	52128718	Ë«	77,472,955
202103	40151900	Áò»¯Ïð½ºÖÆÆäËû·ÖÖ¸¡¢Á¬Ö¸¼°Â¶Ö¸ÊÖÌ×	304	µÂ¹ú	10	Ò»°ãÃ³Ò×	888248	Ç§¿Ë	110265054	Ë«	122,935,147
202103	40151900	Áò»¯Ïð½ºÖÆÆäËû·ÖÖ¸¡¢Á¬Ö¸¼°Â¶Ö¸ÊÖÌ×	305	·¨¹ú	10	Ò»°ãÃ³Ò×	203806	Ç§¿Ë	20597616	Ë«	23,429,680
202103	40151900	Áò»¯Ïð½ºÖÆÆäËû·ÖÖ¸¡¢Á¬Ö¸¼°Â¶Ö¸ÊÖÌ×	306	°®¶ûÀ¼	10	Ò»°ãÃ³Ò×	1595	Ç§¿Ë	64150	Ë«	108,434
202103	40151900	Áò»¯Ïð½ºÖÆÆäËû·ÖÖ¸¡¢Á¬Ö¸¼°Â¶Ö¸ÊÖÌ×	307	Òâ´óÀû	10	Ò»°ãÃ³Ò×	237567	Ç§¿Ë	24169489	Ë«	30,658,436
202103	40151900	Áò»¯Ïð½ºÖÆÆäËû·ÖÖ¸¡¢Á¬Ö¸¼°Â¶Ö¸ÊÖÌ×	309	ºÉÀ¼	10	Ò»°ãÃ³Ò×	224425	Ç§¿Ë	26863607	Ë«	32,181,639
202103	40151900	Áò»¯Ïð½ºÖÆÆäËû·ÖÖ¸¡¢Á¬Ö¸¼°Â¶Ö¸ÊÖÌ×	310	Ï£À°	10	Ò»°ãÃ³Ò×	30822	Ç§¿Ë	2985130	Ë«	3,736,933
202103	40151900	Áò»¯Ïð½ºÖÆÆäËû·ÖÖ¸¡¢Á¬Ö¸¼°Â¶Ö¸ÊÖÌ×	311	ÆÏÌÑÑÀ	10	Ò»°ãÃ³Ò×	40530	Ç§¿Ë	5325000	Ë«	6,137,545
202103	40151900	Áò»¯Ïð½ºÖÆÆäËû·ÖÖ¸¡¢Á¬Ö¸¼°Â¶Ö¸ÊÖÌ×	312	Î÷°àÑÀ	10	Ò»°ãÃ³Ò×	256419	Ç§¿Ë	31739165	Ë«	27,585,165
202103	40151900	Áò»¯Ïð½ºÖÆÆäËû·ÖÖ¸¡¢Á¬Ö¸¼°Â¶Ö¸ÊÖÌ×	315	°ÂµØÀû	10	Ò»°ãÃ³Ò×	15873	Ç§¿Ë	1515004	Ë«	2,142,021
202103	40151900	Áò»¯Ïð½ºÖÆÆäËû·ÖÖ¸¡¢Á¬Ö¸¼°Â¶Ö¸ÊÖÌ×	318	·ÒÀ¼	10	Ò»°ãÃ³Ò×	50991	Ç§¿Ë	4899905	Ë«	6,298,324
202103	40151900	Áò»¯Ïð½ºÖÆÆäËû·ÖÖ¸¡¢Á¬Ö¸¼°Â¶Ö¸ÊÖÌ×	321	ÐÙÑÀÀû	10	Ò»°ãÃ³Ò×	9504	Ç§¿Ë	1001837	Ë«	1,135,979
202103	40151900	Áò»¯Ïð½ºÖÆÆäËû·ÖÖ¸¡¢Á¬Ö¸¼°Â¶Ö¸ÊÖÌ×	322	±ùµº	10	Ò»°ãÃ³Ò×	14820	Ç§¿Ë	1900000	Ë«	2,446,858
202103	40151900	Áò»¯Ïð½ºÖÆÆäËû·ÖÖ¸¡¢Á¬Ö¸¼°Â¶Ö¸ÊÖÌ×	326	Å²Íþ	10	Ò»°ãÃ³Ò×	21450	Ç§¿Ë	1656610	Ë«	1,669,990
202103	40151900	Áò»¯Ïð½ºÖÆÆäËû·ÖÖ¸¡¢Á¬Ö¸¼°Â¶Ö¸ÊÖÌ×	327	²¨À¼	10	Ò»°ãÃ³Ò×	224619	Ç§¿Ë	24144065	Ë«	23,999,329
202103	40151900	Áò»¯Ïð½ºÖÆÆäËû·ÖÖ¸¡¢Á¬Ö¸¼°Â¶Ö¸ÊÖÌ×	328	ÂÞÂíÄáÑÇ	10	Ò»°ãÃ³Ò×	1215	Ç§¿Ë	135050	Ë«	151,994
202103	40151900	Áò»¯Ïð½ºÖÆÆäËû·ÖÖ¸¡¢Á¬Ö¸¼°Â¶Ö¸ÊÖÌ×	330	Èðµä	10	Ò»°ãÃ³Ò×	168030	Ç§¿Ë	18973396	Ë«	20,257,454
202103	40151900	Áò»¯Ïð½ºÖÆÆäËû·ÖÖ¸¡¢Á¬Ö¸¼°Â¶Ö¸ÊÖÌ×	331	ÈðÊ¿	10	Ò»°ãÃ³Ò×	40363	Ç§¿Ë	3438450	Ë«	2,302,730
202103	40151900	Áò»¯Ïð½ºÖÆÆäËû·ÖÖ¸¡¢Á¬Ö¸¼°Â¶Ö¸ÊÖÌ×	335	À­ÍÑÎ¬ÑÇ	10	Ò»°ãÃ³Ò×	39	Ç§¿Ë	2500	Ë«	7,211
202103	40151900	Áò»¯Ïð½ºÖÆÆäËû·ÖÖ¸¡¢Á¬Ö¸¼°Â¶Ö¸ÊÖÌ×	336	Á¢ÌÕÍð	10	Ò»°ãÃ³Ò×	44753	Ç§¿Ë	4620000	Ë«	5,740,386
202103	40151900	Áò»¯Ïð½ºÖÆÆäËû·ÖÖ¸¡¢Á¬Ö¸¼°Â¶Ö¸ÊÖÌ×	337	¸ñÂ³¼ªÑÇ	10	Ò»°ãÃ³Ò×	240	Ç§¿Ë	600	Ë«	23,181
202103	40151900	Áò»¯Ïð½ºÖÆÆäËû·ÖÖ¸¡¢Á¬Ö¸¼°Â¶Ö¸ÊÖÌ×	340	°×¶íÂÞË¹	10	Ò»°ãÃ³Ò×	3510	Ç§¿Ë	450000	Ë«	608,495
202103	40151900	Áò»¯Ïð½ºÖÆÆäËû·ÖÖ¸¡¢Á¬Ö¸¼°Â¶Ö¸ÊÖÌ×	344	¶íÂÞË¹Áª°î	10	Ò»°ãÃ³Ò×	413830	Ç§¿Ë	19975045	Ë«	28,207,866
202103	40151900	Áò»¯Ïð½ºÖÆÆäËû·ÖÖ¸¡¢Á¬Ö¸¼°Â¶Ö¸ÊÖÌ×	347	ÎÚ¿ËÀ¼	10	Ò»°ãÃ³Ò×	28654	Ç§¿Ë	3155360	Ë«	4,150,774
202103	40151900	Áò»¯Ïð½ºÖÆÆäËû·ÖÖ¸¡¢Á¬Ö¸¼°Â¶Ö¸ÊÖÌ×	350	Ë¹ÂåÎÄÄáÑÇ	10	Ò»°ãÃ³Ò×	2560	Ç§¿Ë	99576	Ë«	124,084
202103	40151900	Áò»¯Ïð½ºÖÆÆäËû·ÖÖ¸¡¢Á¬Ö¸¼°Â¶Ö¸ÊÖÌ×	351	¿ËÂÞµØÑÇ	10	Ò»°ãÃ³Ò×	11987	Ç§¿Ë	1211060	Ë«	1,519,449
202103	40151900	Áò»¯Ïð½ºÖÆÆäËû·ÖÖ¸¡¢Á¬Ö¸¼°Â¶Ö¸ÊÖÌ×	352	½Ý¿Ë	10	Ò»°ãÃ³Ò×	16861	Ç§¿Ë	1547200	Ë«	1,274,786
202103	40151900	Áò»¯Ïð½ºÖÆÆäËû·ÖÖ¸¡¢Á¬Ö¸¼°Â¶Ö¸ÊÖÌ×	358	Èû¶ûÎ¬ÑÇ	10	Ò»°ãÃ³Ò×	22395	Ç§¿Ë	1986064	Ë«	2,401,264
202103	40151900	Áò»¯Ïð½ºÖÆÆäËû·ÖÖ¸¡¢Á¬Ö¸¼°Â¶Ö¸ÊÖÌ×	401	°²Ìá¹ÏºÍ°Í²¼´ï	10	Ò»°ãÃ³Ò×	2455	Ç§¿Ë	275000	Ë«	318,735
202103	40151900	Áò»¯Ïð½ºÖÆÆäËû·ÖÖ¸¡¢Á¬Ö¸¼°Â¶Ö¸ÊÖÌ×	402	°¢¸ùÍ¢	10	Ò»°ãÃ³Ò×	64586	Ç§¿Ë	2342200	Ë«	2,467,204
202103	40151900	Áò»¯Ïð½ºÖÆÆäËû·ÖÖ¸¡¢Á¬Ö¸¼°Â¶Ö¸ÊÖÌ×	410	°ÍÎ÷	10	Ò»°ãÃ³Ò×	175494	Ç§¿Ë	15213136	Ë«	16,393,752
202103	40151900	Áò»¯Ïð½ºÖÆÆäËû·ÖÖ¸¡¢Á¬Ö¸¼°Â¶Ö¸ÊÖÌ×	412	ÖÇÀû	10	Ò»°ãÃ³Ò×	134470	Ç§¿Ë	13860452	Ë«	14,582,495
202103	40151900	Áò»¯Ïð½ºÖÆÆäËû·ÖÖ¸¡¢Á¬Ö¸¼°Â¶Ö¸ÊÖÌ×	415	¸çË¹´ïÀè¼Ó	10	Ò»°ãÃ³Ò×	28	Ç§¿Ë	240	Ë«	927
202103	40151900	Áò»¯Ïð½ºÖÆÆäËû·ÖÖ¸¡¢Á¬Ö¸¼°Â¶Ö¸ÊÖÌ×	416	¹Å°Í	10	Ò»°ãÃ³Ò×	5042	Ç§¿Ë	419000	Ë«	763,018
202103	40151900	Áò»¯Ïð½ºÖÆÆäËû·ÖÖ¸¡¢Á¬Ö¸¼°Â¶Ö¸ÊÖÌ×	416	¹Å°Í	12	ÆäËû¾èÔùÎï×Ê	65	Ç§¿Ë	5000	Ë«	3,450
202103	40151900	Áò»¯Ïð½ºÖÆÆäËû·ÖÖ¸¡¢Á¬Ö¸¼°Â¶Ö¸ÊÖÌ×	418	¶àÃ×Äá¼Ó¹²ºÍ¹ú	10	Ò»°ãÃ³Ò×	397	Ç§¿Ë	3800	Ë«	19,533
202103	40151900	Áò»¯Ïð½ºÖÆÆäËû·ÖÖ¸¡¢Á¬Ö¸¼°Â¶Ö¸ÊÖÌ×	419	¶ò¹Ï¶à¶û	10	Ò»°ãÃ³Ò×	1000	Ç§¿Ë	50000	Ë«	94,011
202103	40151900	Áò»¯Ïð½ºÖÆÆäËû·ÖÖ¸¡¢Á¬Ö¸¼°Â¶Ö¸ÊÖÌ×	423	Î£µØÂíÀ­	10	Ò»°ãÃ³Ò×	1	Ç§¿Ë	50	Ë«	45
202103	40151900	Áò»¯Ïð½ºÖÆÆäËû·ÖÖ¸¡¢Á¬Ö¸¼°Â¶Ö¸ÊÖÌ×	424	¹çÑÇÄÇ	10	Ò»°ãÃ³Ò×	5007	Ç§¿Ë	129060	Ë«	421,997
202103	40151900	Áò»¯Ïð½ºÖÆÆäËû·ÖÖ¸¡¢Á¬Ö¸¼°Â¶Ö¸ÊÖÌ×	426	ºé¶¼À­Ë¹	10	Ò»°ãÃ³Ò×	6453	Ç§¿Ë	700000	Ë«	1,361,556
202103	40151900	Áò»¯Ïð½ºÖÆÆäËû·ÖÖ¸¡¢Á¬Ö¸¼°Â¶Ö¸ÊÖÌ×	429	Ä«Î÷¸ç	10	Ò»°ãÃ³Ò×	35815	Ç§¿Ë	1377736	Ë«	2,051,634
202103	40151900	Áò»¯Ïð½ºÖÆÆäËû·ÖÖ¸¡¢Á¬Ö¸¼°Â¶Ö¸ÊÖÌ×	432	°ÍÄÃÂí	10	Ò»°ãÃ³Ò×	1244	Ç§¿Ë	11440	Ë«	42,190
202103	40151900	Áò»¯Ïð½ºÖÆÆäËû·ÖÖ¸¡¢Á¬Ö¸¼°Â¶Ö¸ÊÖÌ×	433	°ÍÀ­¹ç	10	Ò»°ãÃ³Ò×	2	Ç§¿Ë	250	Ë«	65
202103	40151900	Áò»¯Ïð½ºÖÆÆäËû·ÖÖ¸¡¢Á¬Ö¸¼°Â¶Ö¸ÊÖÌ×	434	ÃØÂ³	10	Ò»°ãÃ³Ò×	4971	Ç§¿Ë	139480	Ë«	322,695
202103	40151900	Áò»¯Ïð½ºÖÆÆäËû·ÖÖ¸¡¢Á¬Ö¸¼°Â¶Ö¸ÊÖÌ×	435	²¨¶àÀè¸÷	10	Ò»°ãÃ³Ò×	78	Ç§¿Ë	5500	Ë«	15,196
202103	40151900	Áò»¯Ïð½ºÖÆÆäËû·ÖÖ¸¡¢Á¬Ö¸¼°Â¶Ö¸ÊÖÌ×	441	ËÕÀïÄÏ	10	Ò»°ãÃ³Ò×	0	Ç§¿Ë	15	Ë«	15
202103	40151900	Áò»¯Ïð½ºÖÆÆäËû·ÖÖ¸¡¢Á¬Ö¸¼°Â¶Ö¸ÊÖÌ×	442	ÌØÁ¢Äá´ïºÍ¶à°Í¸ç	10	Ò»°ãÃ³Ò×	120	Ç§¿Ë	10000	Ë«	12,492
202103	40151900	Áò»¯Ïð½ºÖÆÆäËû·ÖÖ¸¡¢Á¬Ö¸¼°Â¶Ö¸ÊÖÌ×	444	ÎÚÀ­¹ç	10	Ò»°ãÃ³Ò×	10329	Ç§¿Ë	193420	Ë«	532,153
202103	40151900	Áò»¯Ïð½ºÖÆÆäËû·ÖÖ¸¡¢Á¬Ö¸¼°Â¶Ö¸ÊÖÌ×	445	Î¯ÄÚÈðÀ­	10	Ò»°ãÃ³Ò×	750	Ç§¿Ë	65000	Ë«	61,526
202103	40151900	Áò»¯Ïð½ºÖÆÆäËû·ÖÖ¸¡¢Á¬Ö¸¼°Â¶Ö¸ÊÖÌ×	501	¼ÓÄÃ´ó	10	Ò»°ãÃ³Ò×	1577574	Ç§¿Ë	178870177	Ë«	291,993,939
202103	40151900	Áò»¯Ïð½ºÖÆÆäËû·ÖÖ¸¡¢Á¬Ö¸¼°Â¶Ö¸ÊÖÌ×	502	ÃÀ¹ú	10	Ò»°ãÃ³Ò×	11584790	Ç§¿Ë	1436562850	Ë«	1,240,412,235
202103	40151900	Áò»¯Ïð½ºÖÆÆäËû·ÖÖ¸¡¢Á¬Ö¸¼°Â¶Ö¸ÊÖÌ×	601	°Ä´óÀûÑÇ	10	Ò»°ãÃ³Ò×	67558	Ç§¿Ë	5785616	Ë«	7,211,019
202103	40151900	Áò»¯Ïð½ºÖÆÆäËû·ÖÖ¸¡¢Á¬Ö¸¼°Â¶Ö¸ÊÖÌ×	603	ì³¼Ã	10	Ò»°ãÃ³Ò×	405	Ç§¿Ë	26500	Ë«	29,767
202103	40151900	Áò»¯Ïð½ºÖÆÆäËû·ÖÖ¸¡¢Á¬Ö¸¼°Â¶Ö¸ÊÖÌ×	609	ÐÂÎ÷À¼	10	Ò»°ãÃ³Ò×	6721	Ç§¿Ë	778430	Ë«	643,021
202103	40151900	Áò»¯Ïð½ºÖÆÆäËû·ÖÖ¸¡¢Á¬Ö¸¼°Â¶Ö¸ÊÖÌ×	611	°Í²¼ÑÇÐÂ¼¸ÄÚÑÇ	10	Ò»°ãÃ³Ò×	75	Ç§¿Ë	400	Ë«	1,591
202103	40151900	Áò»¯Ïð½ºÖÆÆäËû·ÖÖ¸¡¢Á¬Ö¸¼°Â¶Ö¸ÊÖÌ×	611	°Í²¼ÑÇÐÂ¼¸ÄÚÑÇ	11	¹ú¼Ò¼ä¡¢¹ú¼Ê×éÖ¯ÎÞ³¥Ô®ÖúºÍÔùËÍµÄÎï×Ê	68	Ç§¿Ë	1800	Ë«	4,896
202103	40151900	Áò»¯Ïð½ºÖÆÆäËû·ÖÖ¸¡¢Á¬Ö¸¼°Â¶Ö¸ÊÖÌ×	613	ËùÂÞÃÅÈºµº	10	Ò»°ãÃ³Ò×	19432	Ç§¿Ë	1388000	Ë«	1,288,915
202103	40151900	Áò»¯Ïð½ºÖÆÆäËû·ÖÖ¸¡¢Á¬Ö¸¼°Â¶Ö¸ÊÖÌ×	621	ÂíÉÜ¶ûÈºµº	10	Ò»°ãÃ³Ò×	9	Ç§¿Ë	1000	Ë«	2,962
202104	39262011	¾ÛÂÈÒÒÏ©ÖÆÊÖÌ×£¨·ÖÖ¸ÊÖÌ×¡¢Á¬Ö¸ÊÖÌ×µÈ£©	101	°¢¸»º¹	10	Ò»°ãÃ³Ò×	7450	Ç§¿Ë	750000	Ë«	292,401
202104	39262011	¾ÛÂÈÒÒÏ©ÖÆÊÖÌ×£¨·ÖÖ¸ÊÖÌ×¡¢Á¬Ö¸ÊÖÌ×µÈ£©	102	°ÍÁÖ	10	Ò»°ãÃ³Ò×	42960	Ç§¿Ë	4520100	Ë«	2,119,001
202104	39262011	¾ÛÂÈÒÒÏ©ÖÆÊÖÌ×£¨·ÖÖ¸ÊÖÌ×¡¢Á¬Ö¸ÊÖÌ×µÈ£©	107	¼íÆÒÕ¯	10	Ò»°ãÃ³Ò×	502	Ç§¿Ë	50000	Ë«	6,523
202104	39262011	¾ÛÂÈÒÒÏ©ÖÆÊÖÌ×£¨·ÖÖ¸ÊÖÌ×¡¢Á¬Ö¸ÊÖÌ×µÈ£©	108	ÈûÆÖÂ·Ë¹	10	Ò»°ãÃ³Ò×	34805	Ç§¿Ë	3275050	Ë«	1,364,217
202104	39262011	¾ÛÂÈÒÒÏ©ÖÆÊÖÌ×£¨·ÖÖ¸ÊÖÌ×¡¢Á¬Ö¸ÊÖÌ×µÈ£©	110	ÖÐ¹úÏã¸Û	10	Ò»°ãÃ³Ò×	2380	Ç§¿Ë	263590	Ë«	80,583
202104	39262011	¾ÛÂÈÒÒÏ©ÖÆÊÖÌ×£¨·ÖÖ¸ÊÖÌ×¡¢Á¬Ö¸ÊÖÌ×µÈ£©	111	Ó¡¶È	10	Ò»°ãÃ³Ò×	16797	Ç§¿Ë	1612659	Ë«	626,102
202104	39262011	¾ÛÂÈÒÒÏ©ÖÆÊÖÌ×£¨·ÖÖ¸ÊÖÌ×¡¢Á¬Ö¸ÊÖÌ×µÈ£©	112	Ó¡¶ÈÄáÎ÷ÑÇ	10	Ò»°ãÃ³Ò×	23746	Ç§¿Ë	2252257	Ë«	1,184,716
202104	39262011	¾ÛÂÈÒÒÏ©ÖÆÊÖÌ×£¨·ÖÖ¸ÊÖÌ×¡¢Á¬Ö¸ÊÖÌ×µÈ£©	114	ÒÁÀ­¿Ë	10	Ò»°ãÃ³Ò×	18600	Ç§¿Ë	2200000	Ë«	763,816
202104	39262011	¾ÛÂÈÒÒÏ©ÖÆÊÖÌ×£¨·ÖÖ¸ÊÖÌ×¡¢Á¬Ö¸ÊÖÌ×µÈ£©	115	ÒÔÉ«ÁÐ	10	Ò»°ãÃ³Ò×	148074	Ç§¿Ë	14722660	Ë«	6,192,400
202104	39262011	¾ÛÂÈÒÒÏ©ÖÆÊÖÌ×£¨·ÖÖ¸ÊÖÌ×¡¢Á¬Ö¸ÊÖÌ×µÈ£©	116	ÈÕ±¾	10	Ò»°ãÃ³Ò×	1252538	Ç§¿Ë	143389835	Ë«	68,545,694
202104	39262011	¾ÛÂÈÒÒÏ©ÖÆÊÖÌ×£¨·ÖÖ¸ÊÖÌ×¡¢Á¬Ö¸ÊÖÌ×µÈ£©	117	Ô¼µ©	10	Ò»°ãÃ³Ò×	73	Ç§¿Ë	240	Ë«	6,082
202104	39262011	¾ÛÂÈÒÒÏ©ÖÆÊÖÌ×£¨·ÖÖ¸ÊÖÌ×¡¢Á¬Ö¸ÊÖÌ×µÈ£©	118	¿ÆÍþÌØ	10	Ò»°ãÃ³Ò×	402882	Ç§¿Ë	42406545	Ë«	15,735,659
202104	39262011	¾ÛÂÈÒÒÏ©ÖÆÊÖÌ×£¨·ÖÖ¸ÊÖÌ×¡¢Á¬Ö¸ÊÖÌ×µÈ£©	119	ÀÏÎÎ	10	Ò»°ãÃ³Ò×	25	Ç§¿Ë	500	Ë«	324
202104	39262011	¾ÛÂÈÒÒÏ©ÖÆÊÖÌ×£¨·ÖÖ¸ÊÖÌ×¡¢Á¬Ö¸ÊÖÌ×µÈ£©	122	ÂíÀ´Î÷ÑÇ	10	Ò»°ãÃ³Ò×	65568	Ç§¿Ë	5567942	Ë«	3,300,980
202104	39262011	¾ÛÂÈÒÒÏ©ÖÆÊÖÌ×£¨·ÖÖ¸ÊÖÌ×¡¢Á¬Ö¸ÊÖÌ×µÈ£©	123	Âí¶û´ú·ò	10	Ò»°ãÃ³Ò×	210	Ç§¿Ë	35000	Ë«	21,504
202104	39262011	¾ÛÂÈÒÒÏ©ÖÆÊÖÌ×£¨·ÖÖ¸ÊÖÌ×¡¢Á¬Ö¸ÊÖÌ×µÈ£©	124	ÃÉ¹Å	10	Ò»°ãÃ³Ò×	0	Ç§¿Ë	15	Ë«	10
202104	39262011	¾ÛÂÈÒÒÏ©ÖÆÊÖÌ×£¨·ÖÖ¸ÊÖÌ×¡¢Á¬Ö¸ÊÖÌ×µÈ£©	126	°¢Âü	10	Ò»°ãÃ³Ò×	85511	Ç§¿Ë	9025100	Ë«	3,631,937
202104	39262011	¾ÛÂÈÒÒÏ©ÖÆÊÖÌ×£¨·ÖÖ¸ÊÖÌ×¡¢Á¬Ö¸ÊÖÌ×µÈ£©	127	°Í»ùË¹Ì¹	10	Ò»°ãÃ³Ò×	8579	Ç§¿Ë	925029	Ë«	454,233
202104	39262011	¾ÛÂÈÒÒÏ©ÖÆÊÖÌ×£¨·ÖÖ¸ÊÖÌ×¡¢Á¬Ö¸ÊÖÌ×µÈ£©	129	·ÆÂÉ±ö	10	Ò»°ãÃ³Ò×	75981	Ç§¿Ë	7828951	Ë«	2,955,044
202104	39262011	¾ÛÂÈÒÒÏ©ÖÆÊÖÌ×£¨·ÖÖ¸ÊÖÌ×¡¢Á¬Ö¸ÊÖÌ×µÈ£©	130	¿¨Ëþ¶û	10	Ò»°ãÃ³Ò×	417115	Ç§¿Ë	44966460	Ë«	15,492,900
202104	39262011	¾ÛÂÈÒÒÏ©ÖÆÊÖÌ×£¨·ÖÖ¸ÊÖÌ×¡¢Á¬Ö¸ÊÖÌ×µÈ£©	131	É³ÌØ°¢À­²®	10	Ò»°ãÃ³Ò×	906897	Ç§¿Ë	96498200	Ë«	41,825,888
202104	39262011	¾ÛÂÈÒÒÏ©ÖÆÊÖÌ×£¨·ÖÖ¸ÊÖÌ×¡¢Á¬Ö¸ÊÖÌ×µÈ£©	132	ÐÂ¼ÓÆÂ	10	Ò»°ãÃ³Ò×	39557	Ç§¿Ë	3772770	Ë«	1,684,955
202104	39262011	¾ÛÂÈÒÒÏ©ÖÆÊÖÌ×£¨·ÖÖ¸ÊÖÌ×¡¢Á¬Ö¸ÊÖÌ×µÈ£©	133	º«¹ú	10	Ò»°ãÃ³Ò×	36446	Ç§¿Ë	2644868	Ë«	1,811,141
202104	39262011	¾ÛÂÈÒÒÏ©ÖÆÊÖÌ×£¨·ÖÖ¸ÊÖÌ×¡¢Á¬Ö¸ÊÖÌ×µÈ£©	136	Ì©¹ú	10	Ò»°ãÃ³Ò×	310398	Ç§¿Ë	22209266	Ë«	21,794,493
202104	39262011	¾ÛÂÈÒÒÏ©ÖÆÊÖÌ×£¨·ÖÖ¸ÊÖÌ×¡¢Á¬Ö¸ÊÖÌ×µÈ£©	137	ÍÁ¶úÆä	10	Ò»°ãÃ³Ò×	99629	Ç§¿Ë	10860000	Ë«	6,808,281
202104	39262011	¾ÛÂÈÒÒÏ©ÖÆÊÖÌ×£¨·ÖÖ¸ÊÖÌ×¡¢Á¬Ö¸ÊÖÌ×µÈ£©	138	°¢ÁªÇõ	10	Ò»°ãÃ³Ò×	959347	Ç§¿Ë	98235520	Ë«	38,235,933
202104	39262011	¾ÛÂÈÒÒÏ©ÖÆÊÖÌ×£¨·ÖÖ¸ÊÖÌ×¡¢Á¬Ö¸ÊÖÌ×µÈ£©	141	Ô½ÄÏ	10	Ò»°ãÃ³Ò×	171542	Ç§¿Ë	20432185	Ë«	9,218,384
202104	39262011	¾ÛÂÈÒÒÏ©ÖÆÊÖÌ×£¨·ÖÖ¸ÊÖÌ×¡¢Á¬Ö¸ÊÖÌ×µÈ£©	143	ÖÐ¹úÌ¨Íå	10	Ò»°ãÃ³Ò×	95962	Ç§¿Ë	8508797	Ë«	2,869,313
202104	39262011	¾ÛÂÈÒÒÏ©ÖÆÊÖÌ×£¨·ÖÖ¸ÊÖÌ×¡¢Á¬Ö¸ÊÖÌ×µÈ£©	145	¹þÈø¿ËË¹Ì¹	10	Ò»°ãÃ³Ò×	21520	Ç§¿Ë	2154000	Ë«	1,212,486
202104	39262011	¾ÛÂÈÒÒÏ©ÖÆÊÖÌ×£¨·ÖÖ¸ÊÖÌ×¡¢Á¬Ö¸ÊÖÌ×µÈ£©	149	ÎÚ×È±ð¿ËË¹Ì¹	10	Ò»°ãÃ³Ò×	1	Ç§¿Ë	100	Ë«	65
202104	39262011	¾ÛÂÈÒÒÏ©ÖÆÊÖÌ×£¨·ÖÖ¸ÊÖÌ×¡¢Á¬Ö¸ÊÖÌ×µÈ£©	203	±´Äþ	10	Ò»°ãÃ³Ò×	633	Ç§¿Ë	2040	Ë«	16,452
202104	39262011	¾ÛÂÈÒÒÏ©ÖÆÊÖÌ×£¨·ÖÖ¸ÊÖÌ×¡¢Á¬Ö¸ÊÖÌ×µÈ£©	204	²©´ÄÍßÄÉ	10	Ò»°ãÃ³Ò×	450	Ç§¿Ë	2040	Ë«	8,554
202104	39262011	¾ÛÂÈÒÒÏ©ÖÆÊÖÌ×£¨·ÖÖ¸ÊÖÌ×¡¢Á¬Ö¸ÊÖÌ×µÈ£©	206	¿¦ÂóÂ¡	10	Ò»°ãÃ³Ò×	80	Ç§¿Ë	420	Ë«	1,635
202104	39262011	¾ÛÂÈÒÒÏ©ÖÆÊÖÌ×£¨·ÖÖ¸ÊÖÌ×¡¢Á¬Ö¸ÊÖÌ×µÈ£©	214	¼ª²¼Ìá	10	Ò»°ãÃ³Ò×	399	Ç§¿Ë	10800	Ë«	25,896
202104	39262011	¾ÛÂÈÒÒÏ©ÖÆÊÖÌ×£¨·ÖÖ¸ÊÖÌ×¡¢Á¬Ö¸ÊÖÌ×µÈ£©	215	°£¼°	10	Ò»°ãÃ³Ò×	111852	Ç§¿Ë	11575000	Ë«	5,274,703
202104	39262011	¾ÛÂÈÒÒÏ©ÖÆÊÖÌ×£¨·ÖÖ¸ÊÖÌ×¡¢Á¬Ö¸ÊÖÌ×µÈ£©	218	¼ÓÅî	10	Ò»°ãÃ³Ò×	4	Ç§¿Ë	100	Ë«	1,687
202104	39262011	¾ÛÂÈÒÒÏ©ÖÆÊÖÌ×£¨·ÖÖ¸ÊÖÌ×¡¢Á¬Ö¸ÊÖÌ×µÈ£©	220	¼ÓÄÉ	10	Ò»°ãÃ³Ò×	18115	Ç§¿Ë	1906000	Ë«	757,548
202104	39262011	¾ÛÂÈÒÒÏ©ÖÆÊÖÌ×£¨·ÖÖ¸ÊÖÌ×¡¢Á¬Ö¸ÊÖÌ×µÈ£©	225	Àû±ÈÀïÑÇ	10	Ò»°ãÃ³Ò×	284	Ç§¿Ë	740	Ë«	39,985
202104	39262011	¾ÛÂÈÒÒÏ©ÖÆÊÖÌ×£¨·ÖÖ¸ÊÖÌ×¡¢Á¬Ö¸ÊÖÌ×µÈ£©	231	Ã«ÀïÇóË¹	10	Ò»°ãÃ³Ò×	0	Ç§¿Ë	50	Ë«	13
202104	39262011	¾ÛÂÈÒÒÏ©ÖÆÊÖÌ×£¨·ÖÖ¸ÊÖÌ×¡¢Á¬Ö¸ÊÖÌ×µÈ£©	233	ÄªÉ£±È¿Ë	10	Ò»°ãÃ³Ò×	253	Ç§¿Ë	25000	Ë«	8,048
202104	39262011	¾ÛÂÈÒÒÏ©ÖÆÊÖÌ×£¨·ÖÖ¸ÊÖÌ×¡¢Á¬Ö¸ÊÖÌ×µÈ£©	236	ÄáÈÕÀûÑÇ	10	Ò»°ãÃ³Ò×	0	Ç§¿Ë	50	Ë«	13
202104	39262011	¾ÛÂÈÒÒÏ©ÖÆÊÖÌ×£¨·ÖÖ¸ÊÖÌ×¡¢Á¬Ö¸ÊÖÌ×µÈ£©	237	ÁôÄáÍô	10	Ò»°ãÃ³Ò×	16774	Ç§¿Ë	1700240	Ë«	533,640
202104	39262011	¾ÛÂÈÒÒÏ©ÖÆÊÖÌ×£¨·ÖÖ¸ÊÖÌ×¡¢Á¬Ö¸ÊÖÌ×µÈ£©	240	ÈûÄÚ¼Ó¶û	10	Ò»°ãÃ³Ò×	93	Ç§¿Ë	1200	Ë«	1,169
202104	39262011	¾ÛÂÈÒÒÏ©ÖÆÊÖÌ×£¨·ÖÖ¸ÊÖÌ×¡¢Á¬Ö¸ÊÖÌ×µÈ£©	242	ÈûÀ­Àû°º	10	Ò»°ãÃ³Ò×	400	Ç§¿Ë	2000	Ë«	12,854
202104	39262011	¾ÛÂÈÒÒÏ©ÖÆÊÖÌ×£¨·ÖÖ¸ÊÖÌ×¡¢Á¬Ö¸ÊÖÌ×µÈ£©	244	ÄÏ·Ç	10	Ò»°ãÃ³Ò×	23138	Ç§¿Ë	2211000	Ë«	1,496,811
202104	39262011	¾ÛÂÈÒÒÏ©ÖÆÊÖÌ×£¨·ÖÖ¸ÊÖÌ×¡¢Á¬Ö¸ÊÖÌ×µÈ£©	252	¸Õ¹û(½ð)	10	Ò»°ãÃ³Ò×	1128	Ç§¿Ë	5100	Ë«	44,865
202104	39262011	¾ÛÂÈÒÒÏ©ÖÆÊÖÌ×£¨·ÖÖ¸ÊÖÌ×¡¢Á¬Ö¸ÊÖÌ×µÈ£©	253	ÔÞ±ÈÑÇ	10	Ò»°ãÃ³Ò×	1	Ç§¿Ë	500	Ë«	129
202104	39262011	¾ÛÂÈÒÒÏ©ÖÆÊÖÌ×£¨·ÖÖ¸ÊÖÌ×¡¢Á¬Ö¸ÊÖÌ×µÈ£©	255	À³Ë÷ÍÐ	10	Ò»°ãÃ³Ò×	2	Ç§¿Ë	100	Ë«	90
202104	39262011	¾ÛÂÈÒÒÏ©ÖÆÊÖÌ×£¨·ÖÖ¸ÊÖÌ×¡¢Á¬Ö¸ÊÖÌ×µÈ£©	301	±ÈÀûÊ±	10	Ò»°ãÃ³Ò×	131477	Ç§¿Ë	13961651	Ë«	5,849,346
202104	39262011	¾ÛÂÈÒÒÏ©ÖÆÊÖÌ×£¨·ÖÖ¸ÊÖÌ×¡¢Á¬Ö¸ÊÖÌ×µÈ£©	302	µ¤Âó	10	Ò»°ãÃ³Ò×	60089	Ç§¿Ë	5685500	Ë«	2,897,277
202104	39262011	¾ÛÂÈÒÒÏ©ÖÆÊÖÌ×£¨·ÖÖ¸ÊÖÌ×¡¢Á¬Ö¸ÊÖÌ×µÈ£©	303	Ó¢¹ú	10	Ò»°ãÃ³Ò×	218247	Ç§¿Ë	22746596	Ë«	10,099,571
202104	39262011	¾ÛÂÈÒÒÏ©ÖÆÊÖÌ×£¨·ÖÖ¸ÊÖÌ×¡¢Á¬Ö¸ÊÖÌ×µÈ£©	304	µÂ¹ú	10	Ò»°ãÃ³Ò×	1443998	Ç§¿Ë	143268415	Ë«	69,340,881
202104	39262011	¾ÛÂÈÒÒÏ©ÖÆÊÖÌ×£¨·ÖÖ¸ÊÖÌ×¡¢Á¬Ö¸ÊÖÌ×µÈ£©	305	·¨¹ú	10	Ò»°ãÃ³Ò×	1464778	Ç§¿Ë	151637820	Ë«	85,810,059
202104	39262011	¾ÛÂÈÒÒÏ©ÖÆÊÖÌ×£¨·ÖÖ¸ÊÖÌ×¡¢Á¬Ö¸ÊÖÌ×µÈ£©	306	°®¶ûÀ¼	10	Ò»°ãÃ³Ò×	69665	Ç§¿Ë	7350000	Ë«	4,090,615
202104	39262011	¾ÛÂÈÒÒÏ©ÖÆÊÖÌ×£¨·ÖÖ¸ÊÖÌ×¡¢Á¬Ö¸ÊÖÌ×µÈ£©	307	Òâ´óÀû	10	Ò»°ãÃ³Ò×	616539	Ç§¿Ë	64632480	Ë«	26,630,186
202104	39262011	¾ÛÂÈÒÒÏ©ÖÆÊÖÌ×£¨·ÖÖ¸ÊÖÌ×¡¢Á¬Ö¸ÊÖÌ×µÈ£©	309	ºÉÀ¼	10	Ò»°ãÃ³Ò×	918403	Ç§¿Ë	91029821	Ë«	51,152,153
202104	39262011	¾ÛÂÈÒÒÏ©ÖÆÊÖÌ×£¨·ÖÖ¸ÊÖÌ×¡¢Á¬Ö¸ÊÖÌ×µÈ£©	310	Ï£À°	10	Ò»°ãÃ³Ò×	89528	Ç§¿Ë	9047050	Ë«	3,389,598
202104	39262011	¾ÛÂÈÒÒÏ©ÖÆÊÖÌ×£¨·ÖÖ¸ÊÖÌ×¡¢Á¬Ö¸ÊÖÌ×µÈ£©	311	ÆÏÌÑÑÀ	10	Ò»°ãÃ³Ò×	65479	Ç§¿Ë	7075000	Ë«	4,108,029
202104	39262011	¾ÛÂÈÒÒÏ©ÖÆÊÖÌ×£¨·ÖÖ¸ÊÖÌ×¡¢Á¬Ö¸ÊÖÌ×µÈ£©	312	Î÷°àÑÀ	10	Ò»°ãÃ³Ò×	397808	Ç§¿Ë	68780590	Ë«	19,947,405
202104	39262011	¾ÛÂÈÒÒÏ©ÖÆÊÖÌ×£¨·ÖÖ¸ÊÖÌ×¡¢Á¬Ö¸ÊÖÌ×µÈ£©	315	°ÂµØÀû	10	Ò»°ãÃ³Ò×	12	Ç§¿Ë	2000	Ë«	1,299
202104	39262011	¾ÛÂÈÒÒÏ©ÖÆÊÖÌ×£¨·ÖÖ¸ÊÖÌ×¡¢Á¬Ö¸ÊÖÌ×µÈ£©	316	±£¼ÓÀûÑÇ	10	Ò»°ãÃ³Ò×	12	Ç§¿Ë	1015	Ë«	850
202104	39262011	¾ÛÂÈÒÒÏ©ÖÆÊÖÌ×£¨·ÖÖ¸ÊÖÌ×¡¢Á¬Ö¸ÊÖÌ×µÈ£©	318	·ÒÀ¼	10	Ò»°ãÃ³Ò×	48835	Ç§¿Ë	4847500	Ë«	2,417,061
202104	39262011	¾ÛÂÈÒÒÏ©ÖÆÊÖÌ×£¨·ÖÖ¸ÊÖÌ×¡¢Á¬Ö¸ÊÖÌ×µÈ£©	321	ÐÙÑÀÀû	10	Ò»°ãÃ³Ò×	0	Ç§¿Ë	10	Ë«	6
202104	39262011	¾ÛÂÈÒÒÏ©ÖÆÊÖÌ×£¨·ÖÖ¸ÊÖÌ×¡¢Á¬Ö¸ÊÖÌ×µÈ£©	326	Å²Íþ	10	Ò»°ãÃ³Ò×	77747	Ç§¿Ë	7546400	Ë«	2,292,774
202104	39262011	¾ÛÂÈÒÒÏ©ÖÆÊÖÌ×£¨·ÖÖ¸ÊÖÌ×¡¢Á¬Ö¸ÊÖÌ×µÈ£©	327	²¨À¼	10	Ò»°ãÃ³Ò×	491542	Ç§¿Ë	49771308	Ë«	22,994,711
202104	39262011	¾ÛÂÈÒÒÏ©ÖÆÊÖÌ×£¨·ÖÖ¸ÊÖÌ×¡¢Á¬Ö¸ÊÖÌ×µÈ£©	330	Èðµä	10	Ò»°ãÃ³Ò×	173809	Ç§¿Ë	18167160	Ë«	7,863,800
202104	39262011	¾ÛÂÈÒÒÏ©ÖÆÊÖÌ×£¨·ÖÖ¸ÊÖÌ×¡¢Á¬Ö¸ÊÖÌ×µÈ£©	331	ÈðÊ¿	10	Ò»°ãÃ³Ò×	16172	Ç§¿Ë	1522510	Ë«	1,322,666
202104	39262011	¾ÛÂÈÒÒÏ©ÖÆÊÖÌ×£¨·ÖÖ¸ÊÖÌ×¡¢Á¬Ö¸ÊÖÌ×µÈ£©	336	Á¢ÌÕÍð	10	Ò»°ãÃ³Ò×	16100	Ç§¿Ë	1875000	Ë«	941,718
202104	39262011	¾ÛÂÈÒÒÏ©ÖÆÊÖÌ×£¨·ÖÖ¸ÊÖÌ×¡¢Á¬Ö¸ÊÖÌ×µÈ£©	337	¸ñÂ³¼ªÑÇ	10	Ò»°ãÃ³Ò×	1103	Ç§¿Ë	100150	Ë«	93,625
202104	39262011	¾ÛÂÈÒÒÏ©ÖÆÊÖÌ×£¨·ÖÖ¸ÊÖÌ×¡¢Á¬Ö¸ÊÖÌ×µÈ£©	338	ÑÇÃÀÄáÑÇ	10	Ò»°ãÃ³Ò×	2225	Ç§¿Ë	250000	Ë«	61,729
202104	39262011	¾ÛÂÈÒÒÏ©ÖÆÊÖÌ×£¨·ÖÖ¸ÊÖÌ×¡¢Á¬Ö¸ÊÖÌ×µÈ£©	344	¶íÂÞË¹Áª°î	10	Ò»°ãÃ³Ò×	427429	Ç§¿Ë	50026460	Ë«	22,647,706
202104	39262011	¾ÛÂÈÒÒÏ©ÖÆÊÖÌ×£¨·ÖÖ¸ÊÖÌ×¡¢Á¬Ö¸ÊÖÌ×µÈ£©	347	ÎÚ¿ËÀ¼	10	Ò»°ãÃ³Ò×	28199	Ç§¿Ë	5507600	Ë«	2,645,405
202104	39262011	¾ÛÂÈÒÒÏ©ÖÆÊÖÌ×£¨·ÖÖ¸ÊÖÌ×¡¢Á¬Ö¸ÊÖÌ×µÈ£©	350	Ë¹ÂåÎÄÄáÑÇ	10	Ò»°ãÃ³Ò×	112	Ç§¿Ë	1000	Ë«	1,673
202104	39262011	¾ÛÂÈÒÒÏ©ÖÆÊÖÌ×£¨·ÖÖ¸ÊÖÌ×¡¢Á¬Ö¸ÊÖÌ×µÈ£©	351	¿ËÂÞµØÑÇ	10	Ò»°ãÃ³Ò×	162	Ç§¿Ë	860	Ë«	14,270
202104	39262011	¾ÛÂÈÒÒÏ©ÖÆÊÖÌ×£¨·ÖÖ¸ÊÖÌ×¡¢Á¬Ö¸ÊÖÌ×µÈ£©	352	½Ý¿Ë	10	Ò»°ãÃ³Ò×	571	Ç§¿Ë	50120	Ë«	42,053
202104	39262011	¾ÛÂÈÒÒÏ©ÖÆÊÖÌ×£¨·ÖÖ¸ÊÖÌ×¡¢Á¬Ö¸ÊÖÌ×µÈ£©	402	°¢¸ùÍ¢	10	Ò»°ãÃ³Ò×	268	Ç§¿Ë	1200	Ë«	4,331
202104	39262011	¾ÛÂÈÒÒÏ©ÖÆÊÖÌ×£¨·ÖÖ¸ÊÖÌ×¡¢Á¬Ö¸ÊÖÌ×µÈ£©	405	°Í°Í¶àË¹	10	Ò»°ãÃ³Ò×	20	Ç§¿Ë	60	Ë«	273
202104	39262011	¾ÛÂÈÒÒÏ©ÖÆÊÖÌ×£¨·ÖÖ¸ÊÖÌ×¡¢Á¬Ö¸ÊÖÌ×µÈ£©	406	²®Àû×È	10	Ò»°ãÃ³Ò×	1120	Ç§¿Ë	200000	Ë«	64,260
202104	39262011	¾ÛÂÈÒÒÏ©ÖÆÊÖÌ×£¨·ÖÖ¸ÊÖÌ×¡¢Á¬Ö¸ÊÖÌ×µÈ£©	410	°ÍÎ÷	10	Ò»°ãÃ³Ò×	1168175	Ç§¿Ë	136045996	Ë«	51,799,442
202104	39262011	¾ÛÂÈÒÒÏ©ÖÆÊÖÌ×£¨·ÖÖ¸ÊÖÌ×¡¢Á¬Ö¸ÊÖÌ×µÈ£©	412	ÖÇÀû	10	Ò»°ãÃ³Ò×	643273	Ç§¿Ë	69352000	Ë«	35,068,805
202104	39262011	¾ÛÂÈÒÒÏ©ÖÆÊÖÌ×£¨·ÖÖ¸ÊÖÌ×¡¢Á¬Ö¸ÊÖÌ×µÈ£©	413	¸çÂ×±ÈÑÇ	10	Ò»°ãÃ³Ò×	52033	Ç§¿Ë	5707526	Ë«	2,686,759
202104	39262011	¾ÛÂÈÒÒÏ©ÖÆÊÖÌ×£¨·ÖÖ¸ÊÖÌ×¡¢Á¬Ö¸ÊÖÌ×µÈ£©	415	¸çË¹´ïÀè¼Ó	10	Ò»°ãÃ³Ò×	25800	Ç§¿Ë	2721980	Ë«	1,719,963
202104	39262011	¾ÛÂÈÒÒÏ©ÖÆÊÖÌ×£¨·ÖÖ¸ÊÖÌ×¡¢Á¬Ö¸ÊÖÌ×µÈ£©	418	¶àÃ×Äá¼Ó¹²ºÍ¹ú	10	Ò»°ãÃ³Ò×	1665	Ç§¿Ë	150000	Ë«	1,448,798
202104	39262011	¾ÛÂÈÒÒÏ©ÖÆÊÖÌ×£¨·ÖÖ¸ÊÖÌ×¡¢Á¬Ö¸ÊÖÌ×µÈ£©	427	ÑÀÂò¼Ó	10	Ò»°ãÃ³Ò×	8575	Ç§¿Ë	825000	Ë«	214,426
202104	39262011	¾ÛÂÈÒÒÏ©ÖÆÊÖÌ×£¨·ÖÖ¸ÊÖÌ×¡¢Á¬Ö¸ÊÖÌ×µÈ£©	429	Ä«Î÷¸ç	10	Ò»°ãÃ³Ò×	30213	Ç§¿Ë	3250810	Ë«	1,840,627
202104	39262011	¾ÛÂÈÒÒÏ©ÖÆÊÖÌ×£¨·ÖÖ¸ÊÖÌ×¡¢Á¬Ö¸ÊÖÌ×µÈ£©	432	°ÍÄÃÂí	10	Ò»°ãÃ³Ò×	17310	Ç§¿Ë	1900000	Ë«	938,605
202104	39262011	¾ÛÂÈÒÒÏ©ÖÆÊÖÌ×£¨·ÖÖ¸ÊÖÌ×¡¢Á¬Ö¸ÊÖÌ×µÈ£©	433	°ÍÀ­¹ç	10	Ò»°ãÃ³Ò×	4800	Ç§¿Ë	400000	Ë«	288,472
202104	39262011	¾ÛÂÈÒÒÏ©ÖÆÊÖÌ×£¨·ÖÖ¸ÊÖÌ×¡¢Á¬Ö¸ÊÖÌ×µÈ£©	434	ÃØÂ³	10	Ò»°ãÃ³Ò×	16153	Ç§¿Ë	1775000	Ë«	393,180
202104	39262011	¾ÛÂÈÒÒÏ©ÖÆÊÖÌ×£¨·ÖÖ¸ÊÖÌ×¡¢Á¬Ö¸ÊÖÌ×µÈ£©	435	²¨¶àÀè¸÷	10	Ò»°ãÃ³Ò×	65564	Ç§¿Ë	6757500	Ë«	2,744,122
202104	39262011	¾ÛÂÈÒÒÏ©ÖÆÊÖÌ×£¨·ÖÖ¸ÊÖÌ×¡¢Á¬Ö¸ÊÖÌ×µÈ£©	440	Èø¶ûÍß¶à	10	Ò»°ãÃ³Ò×	7508	Ç§¿Ë	850000	Ë«	339,836
202104	39262011	¾ÛÂÈÒÒÏ©ÖÆÊÖÌ×£¨·ÖÖ¸ÊÖÌ×¡¢Á¬Ö¸ÊÖÌ×µÈ£©	442	ÌØÁ¢Äá´ïºÍ¶à°Í¸ç	10	Ò»°ãÃ³Ò×	520	Ç§¿Ë	50000	Ë«	41,854
202104	39262011	¾ÛÂÈÒÒÏ©ÖÆÊÖÌ×£¨·ÖÖ¸ÊÖÌ×¡¢Á¬Ö¸ÊÖÌ×µÈ£©	501	¼ÓÄÃ´ó	10	Ò»°ãÃ³Ò×	939587	Ç§¿Ë	88027325	Ë«	51,758,124
202104	39262011	¾ÛÂÈÒÒÏ©ÖÆÊÖÌ×£¨·ÖÖ¸ÊÖÌ×¡¢Á¬Ö¸ÊÖÌ×µÈ£©	502	ÃÀ¹ú	10	Ò»°ãÃ³Ò×	17814678	Ç§¿Ë	1760820551	Ë«	1,029,542,142
202104	39262011	¾ÛÂÈÒÒÏ©ÖÆÊÖÌ×£¨·ÖÖ¸ÊÖÌ×¡¢Á¬Ö¸ÊÖÌ×µÈ£©	601	°Ä´óÀûÑÇ	10	Ò»°ãÃ³Ò×	532759	Ç§¿Ë	56365410	Ë«	23,237,802
202104	39262011	¾ÛÂÈÒÒÏ©ÖÆÊÖÌ×£¨·ÖÖ¸ÊÖÌ×¡¢Á¬Ö¸ÊÖÌ×µÈ£©	603	ì³¼Ã	10	Ò»°ãÃ³Ò×	3012	Ç§¿Ë	300240	Ë«	206,352
202104	39262011	¾ÛÂÈÒÒÏ©ÖÆÊÖÌ×£¨·ÖÖ¸ÊÖÌ×¡¢Á¬Ö¸ÊÖÌ×µÈ£©	607	ÐÂ¿¦Àï¶àÄáÑÇ	10	Ò»°ãÃ³Ò×	186	Ç§¿Ë	15120	Ë«	6,487
202104	39262011	¾ÛÂÈÒÒÏ©ÖÆÊÖÌ×£¨·ÖÖ¸ÊÖÌ×¡¢Á¬Ö¸ÊÖÌ×µÈ£©	609	ÐÂÎ÷À¼	10	Ò»°ãÃ³Ò×	147972	Ç§¿Ë	15619000	Ë«	6,778,029
202104	39262011	¾ÛÂÈÒÒÏ©ÖÆÊÖÌ×£¨·ÖÖ¸ÊÖÌ×¡¢Á¬Ö¸ÊÖÌ×µÈ£©	611	°Í²¼ÑÇÐÂ¼¸ÄÚÑÇ	10	Ò»°ãÃ³Ò×	292	Ç§¿Ë	1000	Ë«	28,767
202104	39262011	¾ÛÂÈÒÒÏ©ÖÆÊÖÌ×£¨·ÖÖ¸ÊÖÌ×¡¢Á¬Ö¸ÊÖÌ×µÈ£©	623	·¨Êô²¨ÀûÄáÎ÷ÑÇ	10	Ò»°ãÃ³Ò×	8016	Ç§¿Ë	800000	Ë«	207,929
202104	40151900	Áò»¯Ïð½ºÖÆÆäËû·ÖÖ¸¡¢Á¬Ö¸¼°Â¶Ö¸ÊÖÌ×	101	°¢¸»º¹	10	Ò»°ãÃ³Ò×	232	Ç§¿Ë	20000	Ë«	39,377
202104	40151900	Áò»¯Ïð½ºÖÆÆäËû·ÖÖ¸¡¢Á¬Ö¸¼°Â¶Ö¸ÊÖÌ×	102	°ÍÁÖ	10	Ò»°ãÃ³Ò×	2	Ç§¿Ë	100	Ë«	112
202104	40151900	Áò»¯Ïð½ºÖÆÆäËû·ÖÖ¸¡¢Á¬Ö¸¼°Â¶Ö¸ÊÖÌ×	103	ÃÏ¼ÓÀ­¹ú	10	Ò»°ãÃ³Ò×	1780	Ç§¿Ë	221850	Ë«	105,253
202104	40151900	Áò»¯Ïð½ºÖÆÆäËû·ÖÖ¸¡¢Á¬Ö¸¼°Â¶Ö¸ÊÖÌ×	105	ÎÄÀ³	10	Ò»°ãÃ³Ò×	7	Ç§¿Ë	7000	Ë«	4,862
202104	40151900	Áò»¯Ïð½ºÖÆÆäËû·ÖÖ¸¡¢Á¬Ö¸¼°Â¶Ö¸ÊÖÌ×	106	Ãåµé	10	Ò»°ãÃ³Ò×	90	Ç§¿Ë	500	Ë«	3,000
202104	40151900	Áò»¯Ïð½ºÖÆÆäËû·ÖÖ¸¡¢Á¬Ö¸¼°Â¶Ö¸ÊÖÌ×	107	¼íÆÒÕ¯	10	Ò»°ãÃ³Ò×	54051	Ç§¿Ë	4495266	Ë«	2,999,086
202104	40151900	Áò»¯Ïð½ºÖÆÆäËû·ÖÖ¸¡¢Á¬Ö¸¼°Â¶Ö¸ÊÖÌ×	108	ÈûÆÖÂ·Ë¹	10	Ò»°ãÃ³Ò×	1	Ç§¿Ë	50	Ë«	45
202104	40151900	Áò»¯Ïð½ºÖÆÆäËû·ÖÖ¸¡¢Á¬Ö¸¼°Â¶Ö¸ÊÖÌ×	109	³¯ÏÊ	10	Ò»°ãÃ³Ò×	19146	Ç§¿Ë	307200	Ë«	303,975
202104	40151900	Áò»¯Ïð½ºÖÆÆäËû·ÖÖ¸¡¢Á¬Ö¸¼°Â¶Ö¸ÊÖÌ×	110	ÖÐ¹úÏã¸Û	10	Ò»°ãÃ³Ò×	47967	Ç§¿Ë	2185767	Ë«	3,538,731
202104	40151900	Áò»¯Ïð½ºÖÆÆäËû·ÖÖ¸¡¢Á¬Ö¸¼°Â¶Ö¸ÊÖÌ×	111	Ó¡¶È	10	Ò»°ãÃ³Ò×	154171	Ç§¿Ë	4187462	Ë«	5,678,276
202104	40151900	Áò»¯Ïð½ºÖÆÆäËû·ÖÖ¸¡¢Á¬Ö¸¼°Â¶Ö¸ÊÖÌ×	112	Ó¡¶ÈÄáÎ÷ÑÇ	10	Ò»°ãÃ³Ò×	34943	Ç§¿Ë	1709912	Ë«	1,831,868
202104	40151900	Áò»¯Ïð½ºÖÆÆäËû·ÖÖ¸¡¢Á¬Ö¸¼°Â¶Ö¸ÊÖÌ×	114	ÒÁÀ­¿Ë	10	Ò»°ãÃ³Ò×	82	Ç§¿Ë	710	Ë«	28,994
202104	40151900	Áò»¯Ïð½ºÖÆÆäËû·ÖÖ¸¡¢Á¬Ö¸¼°Â¶Ö¸ÊÖÌ×	115	ÒÔÉ«ÁÐ	10	Ò»°ãÃ³Ò×	87839	Ç§¿Ë	8876654	Ë«	7,330,084
202104	40151900	Áò»¯Ïð½ºÖÆÆäËû·ÖÖ¸¡¢Á¬Ö¸¼°Â¶Ö¸ÊÖÌ×	116	ÈÕ±¾	10	Ò»°ãÃ³Ò×	417004	Ç§¿Ë	44017475	Ë«	48,441,309
202104	40151900	Áò»¯Ïð½ºÖÆÆäËû·ÖÖ¸¡¢Á¬Ö¸¼°Â¶Ö¸ÊÖÌ×	117	Ô¼µ©	10	Ò»°ãÃ³Ò×	6170	Ç§¿Ë	650000	Ë«	1,050,300
202104	40151900	Áò»¯Ïð½ºÖÆÆäËû·ÖÖ¸¡¢Á¬Ö¸¼°Â¶Ö¸ÊÖÌ×	118	¿ÆÍþÌØ	10	Ò»°ãÃ³Ò×	61252	Ç§¿Ë	6293760	Ë«	4,854,482
202104	40151900	Áò»¯Ïð½ºÖÆÆäËû·ÖÖ¸¡¢Á¬Ö¸¼°Â¶Ö¸ÊÖÌ×	119	ÀÏÎÎ	10	Ò»°ãÃ³Ò×	42	Ç§¿Ë	1600	Ë«	2,762
202104	40151900	Áò»¯Ïð½ºÖÆÆäËû·ÖÖ¸¡¢Á¬Ö¸¼°Â¶Ö¸ÊÖÌ×	120	Àè°ÍÄÛ	10	Ò»°ãÃ³Ò×	832	Ç§¿Ë	71000	Ë«	196,364
202104	40151900	Áò»¯Ïð½ºÖÆÆäËû·ÖÖ¸¡¢Á¬Ö¸¼°Â¶Ö¸ÊÖÌ×	121	ÖÐ¹ú°ÄÃÅ	10	Ò»°ãÃ³Ò×	2950	Ç§¿Ë	250000	Ë«	112,683
202104	40151900	Áò»¯Ïð½ºÖÆÆäËû·ÖÖ¸¡¢Á¬Ö¸¼°Â¶Ö¸ÊÖÌ×	122	ÂíÀ´Î÷ÑÇ	10	Ò»°ãÃ³Ò×	41145	Ç§¿Ë	4443990	Ë«	4,832,198
202104	40151900	Áò»¯Ïð½ºÖÆÆäËû·ÖÖ¸¡¢Á¬Ö¸¼°Â¶Ö¸ÊÖÌ×	123	Âí¶û´ú·ò	10	Ò»°ãÃ³Ò×	21	Ç§¿Ë	1500	Ë«	2,046
202104	40151900	Áò»¯Ïð½ºÖÆÆäËû·ÖÖ¸¡¢Á¬Ö¸¼°Â¶Ö¸ÊÖÌ×	124	ÃÉ¹Å	10	Ò»°ãÃ³Ò×	28551	Ç§¿Ë	3728700	Ë«	4,907,596
202104	40151900	Áò»¯Ïð½ºÖÆÆäËû·ÖÖ¸¡¢Á¬Ö¸¼°Â¶Ö¸ÊÖÌ×	125	Äá²´¶ûÁª°îÃñÖ÷¹²ºÍ¹ú	10	Ò»°ãÃ³Ò×	22	Ç§¿Ë	1500	Ë«	2,028
202104	40151900	Áò»¯Ïð½ºÖÆÆäËû·ÖÖ¸¡¢Á¬Ö¸¼°Â¶Ö¸ÊÖÌ×	126	°¢Âü	10	Ò»°ãÃ³Ò×	56	Ç§¿Ë	3702	Ë«	5,929
202104	40151900	Áò»¯Ïð½ºÖÆÆäËû·ÖÖ¸¡¢Á¬Ö¸¼°Â¶Ö¸ÊÖÌ×	127	°Í»ùË¹Ì¹	10	Ò»°ãÃ³Ò×	225	Ç§¿Ë	47100	Ë«	388,603
202104	40151900	Áò»¯Ïð½ºÖÆÆäËû·ÖÖ¸¡¢Á¬Ö¸¼°Â¶Ö¸ÊÖÌ×	128	°ÍÀÕË¹Ì¹	10	Ò»°ãÃ³Ò×	1	Ç§¿Ë	100	Ë«	116
202104	40151900	Áò»¯Ïð½ºÖÆÆäËû·ÖÖ¸¡¢Á¬Ö¸¼°Â¶Ö¸ÊÖÌ×	129	·ÆÂÉ±ö	10	Ò»°ãÃ³Ò×	26405	Ç§¿Ë	1029423	Ë«	1,867,723
202104	40151900	Áò»¯Ïð½ºÖÆÆäËû·ÖÖ¸¡¢Á¬Ö¸¼°Â¶Ö¸ÊÖÌ×	130	¿¨Ëþ¶û	10	Ò»°ãÃ³Ò×	24317	Ç§¿Ë	2086000	Ë«	2,984,601
202104	40151900	Áò»¯Ïð½ºÖÆÆäËû·ÖÖ¸¡¢Á¬Ö¸¼°Â¶Ö¸ÊÖÌ×	131	É³ÌØ°¢À­²®	10	Ò»°ãÃ³Ò×	68833	Ç§¿Ë	6647350	Ë«	3,810,173
202104	40151900	Áò»¯Ïð½ºÖÆÆäËû·ÖÖ¸¡¢Á¬Ö¸¼°Â¶Ö¸ÊÖÌ×	132	ÐÂ¼ÓÆÂ	10	Ò»°ãÃ³Ò×	11812	Ç§¿Ë	185960	Ë«	757,071
202104	40151900	Áò»¯Ïð½ºÖÆÆäËû·ÖÖ¸¡¢Á¬Ö¸¼°Â¶Ö¸ÊÖÌ×	133	º«¹ú	10	Ò»°ãÃ³Ò×	175606	Ç§¿Ë	9196169	Ë«	12,824,742
202104	40151900	Áò»¯Ïð½ºÖÆÆäËû·ÖÖ¸¡¢Á¬Ö¸¼°Â¶Ö¸ÊÖÌ×	134	Ë¹ÀïÀ¼¿¨	10	Ò»°ãÃ³Ò×	36	Ç§¿Ë	9950	Ë«	3,650
202104	40151900	Áò»¯Ïð½ºÖÆÆäËû·ÖÖ¸¡¢Á¬Ö¸¼°Â¶Ö¸ÊÖÌ×	136	Ì©¹ú	10	Ò»°ãÃ³Ò×	260367	Ç§¿Ë	13057035	Ë«	14,136,527
202104	40151900	Áò»¯Ïð½ºÖÆÆäËû·ÖÖ¸¡¢Á¬Ö¸¼°Â¶Ö¸ÊÖÌ×	137	ÍÁ¶úÆä	10	Ò»°ãÃ³Ò×	45635	Ç§¿Ë	2120512	Ë«	1,306,644
202104	40151900	Áò»¯Ïð½ºÖÆÆäËû·ÖÖ¸¡¢Á¬Ö¸¼°Â¶Ö¸ÊÖÌ×	138	°¢ÁªÇõ	10	Ò»°ãÃ³Ò×	72503	Ç§¿Ë	7852790	Ë«	7,333,077
202104	40151900	Áò»¯Ïð½ºÖÆÆäËû·ÖÖ¸¡¢Á¬Ö¸¼°Â¶Ö¸ÊÖÌ×	139	Ò²ÃÅ	10	Ò»°ãÃ³Ò×	348	Ç§¿Ë	4100	Ë«	48,223
202104	40151900	Áò»¯Ïð½ºÖÆÆäËû·ÖÖ¸¡¢Á¬Ö¸¼°Â¶Ö¸ÊÖÌ×	141	Ô½ÄÏ	10	Ò»°ãÃ³Ò×	55589	Ç§¿Ë	9378178	Ë«	4,878,520
202104	40151900	Áò»¯Ïð½ºÖÆÆäËû·ÖÖ¸¡¢Á¬Ö¸¼°Â¶Ö¸ÊÖÌ×	143	ÖÐ¹úÌ¨Íå	10	Ò»°ãÃ³Ò×	29503	Ç§¿Ë	2814207	Ë«	2,412,505
202104	40151900	Áò»¯Ïð½ºÖÆÆäËû·ÖÖ¸¡¢Á¬Ö¸¼°Â¶Ö¸ÊÖÌ×	144	¶«µÛãë	10	Ò»°ãÃ³Ò×	500	Ç§¿Ë	50000	Ë«	24,469
202104	40151900	Áò»¯Ïð½ºÖÆÆäËû·ÖÖ¸¡¢Á¬Ö¸¼°Â¶Ö¸ÊÖÌ×	145	¹þÈø¿ËË¹Ì¹	10	Ò»°ãÃ³Ò×	49065	Ç§¿Ë	2336198	Ë«	4,114,824
202104	40151900	Áò»¯Ïð½ºÖÆÆäËû·ÖÖ¸¡¢Á¬Ö¸¼°Â¶Ö¸ÊÖÌ×	146	¼ª¶û¼ªË¹Ë¹Ì¹	10	Ò»°ãÃ³Ò×	17500	Ç§¿Ë	980190	Ë«	1,612,175
202104	40151900	Áò»¯Ïð½ºÖÆÆäËû·ÖÖ¸¡¢Á¬Ö¸¼°Â¶Ö¸ÊÖÌ×	147	Ëþ¼ª¿ËË¹Ì¹	10	Ò»°ãÃ³Ò×	1140	Ç§¿Ë	6500	Ë«	33,127
202104	40151900	Áò»¯Ïð½ºÖÆÆäËû·ÖÖ¸¡¢Á¬Ö¸¼°Â¶Ö¸ÊÖÌ×	149	ÎÚ×È±ð¿ËË¹Ì¹	10	Ò»°ãÃ³Ò×	16197	Ç§¿Ë	409130	Ë«	908,052
202104	40151900	Áò»¯Ïð½ºÖÆÆäËû·ÖÖ¸¡¢Á¬Ö¸¼°Â¶Ö¸ÊÖÌ×	201	°¢¶û¼°ÀûÑÇ	10	Ò»°ãÃ³Ò×	9218	Ç§¿Ë	138000	Ë«	3,333,179
202104	40151900	Áò»¯Ïð½ºÖÆÆäËû·ÖÖ¸¡¢Á¬Ö¸¼°Â¶Ö¸ÊÖÌ×	202	°²¸çÀ­	10	Ò»°ãÃ³Ò×	2041	Ç§¿Ë	115450	Ë«	200,392
202104	40151900	Áò»¯Ïð½ºÖÆÆäËû·ÖÖ¸¡¢Á¬Ö¸¼°Â¶Ö¸ÊÖÌ×	203	±´Äþ	10	Ò»°ãÃ³Ò×	135	Ç§¿Ë	9515	Ë«	12,351
202104	40151900	Áò»¯Ïð½ºÖÆÆäËû·ÖÖ¸¡¢Á¬Ö¸¼°Â¶Ö¸ÊÖÌ×	204	²©´ÄÍßÄÉ	10	Ò»°ãÃ³Ò×	22	Ç§¿Ë	1500	Ë«	2,028
202104	40151900	Áò»¯Ïð½ºÖÆÆäËû·ÖÖ¸¡¢Á¬Ö¸¼°Â¶Ö¸ÊÖÌ×	205	²¼Â¡µÏ	10	Ò»°ãÃ³Ò×	21	Ç§¿Ë	1500	Ë«	2,028
202104	40151900	Áò»¯Ïð½ºÖÆÆäËû·ÖÖ¸¡¢Á¬Ö¸¼°Â¶Ö¸ÊÖÌ×	206	¿¦ÂóÂ¡	10	Ò»°ãÃ³Ò×	22	Ç§¿Ë	1500	Ë«	2,028
202104	40151900	Áò»¯Ïð½ºÖÆÆäËû·ÖÖ¸¡¢Á¬Ö¸¼°Â¶Ö¸ÊÖÌ×	208	·ðµÃ½Ç	10	Ò»°ãÃ³Ò×	21	Ç§¿Ë	1500	Ë«	2,028
202104	40151900	Áò»¯Ïð½ºÖÆÆäËû·ÖÖ¸¡¢Á¬Ö¸¼°Â¶Ö¸ÊÖÌ×	209	ÖÐ·Ç	10	Ò»°ãÃ³Ò×	59075	Ç§¿Ë	4235500	Ë«	6,768,106
202104	40151900	Áò»¯Ïð½ºÖÆÆäËû·ÖÖ¸¡¢Á¬Ö¸¼°Â¶Ö¸ÊÖÌ×	211	Õ§µÃ	10	Ò»°ãÃ³Ò×	22	Ç§¿Ë	1500	Ë«	2,028
202104	40151900	Áò»¯Ïð½ºÖÆÆäËû·ÖÖ¸¡¢Á¬Ö¸¼°Â¶Ö¸ÊÖÌ×	212	¿ÆÄ¦ÂÞ	10	Ò»°ãÃ³Ò×	10	Ç§¿Ë	750	Ë«	1,014
202104	40151900	Áò»¯Ïð½ºÖÆÆäËû·ÖÖ¸¡¢Á¬Ö¸¼°Â¶Ö¸ÊÖÌ×	212	¿ÆÄ¦ÂÞ	11	¹ú¼Ò¼ä¡¢¹ú¼Ê×éÖ¯ÎÞ³¥Ô®ÖúºÍÔùËÍµÄÎï×Ê	36	Ç§¿Ë	910	Ë«	2,475
202104	40151900	Áò»¯Ïð½ºÖÆÆäËû·ÖÖ¸¡¢Á¬Ö¸¼°Â¶Ö¸ÊÖÌ×	213	¸Õ¹û(²¼)	10	Ò»°ãÃ³Ò×	840	Ç§¿Ë	4200	Ë«	10,916
202104	40151900	Áò»¯Ïð½ºÖÆÆäËû·ÖÖ¸¡¢Á¬Ö¸¼°Â¶Ö¸ÊÖÌ×	214	¼ª²¼Ìá	10	Ò»°ãÃ³Ò×	22	Ç§¿Ë	1500	Ë«	2,028
202104	40151900	Áò»¯Ïð½ºÖÆÆäËû·ÖÖ¸¡¢Á¬Ö¸¼°Â¶Ö¸ÊÖÌ×	215	°£¼°	10	Ò»°ãÃ³Ò×	24961	Ç§¿Ë	288150	Ë«	602,726
202104	40151900	Áò»¯Ïð½ºÖÆÆäËû·ÖÖ¸¡¢Á¬Ö¸¼°Â¶Ö¸ÊÖÌ×	216	³àµÀ¼¸ÄÚÑÇ	10	Ò»°ãÃ³Ò×	21	Ç§¿Ë	1500	Ë«	2,028
202104	40151900	Áò»¯Ïð½ºÖÆÆäËû·ÖÖ¸¡¢Á¬Ö¸¼°Â¶Ö¸ÊÖÌ×	217	°£Èû¶í±ÈÑÇ	10	Ò»°ãÃ³Ò×	25000	Ç§¿Ë	2500000	Ë«	3,898,680
202104	40151900	Áò»¯Ïð½ºÖÆÆäËû·ÖÖ¸¡¢Á¬Ö¸¼°Â¶Ö¸ÊÖÌ×	218	¼ÓÅî	10	Ò»°ãÃ³Ò×	4246	Ç§¿Ë	326500	Ë«	313,630
202104	40151900	Áò»¯Ïð½ºÖÆÆäËû·ÖÖ¸¡¢Á¬Ö¸¼°Â¶Ö¸ÊÖÌ×	218	¼ÓÅî	11	¹ú¼Ò¼ä¡¢¹ú¼Ê×éÖ¯ÎÞ³¥Ô®ÖúºÍÔùËÍµÄÎï×Ê	36	Ç§¿Ë	900	Ë«	2,448
202104	40151900	Áò»¯Ïð½ºÖÆÆäËû·ÖÖ¸¡¢Á¬Ö¸¼°Â¶Ö¸ÊÖÌ×	219	¸Ô±ÈÑÇ	10	Ò»°ãÃ³Ò×	1772	Ç§¿Ë	126500	Ë«	134,202
202104	40151900	Áò»¯Ïð½ºÖÆÆäËû·ÖÖ¸¡¢Á¬Ö¸¼°Â¶Ö¸ÊÖÌ×	220	¼ÓÄÉ	10	Ò»°ãÃ³Ò×	3297	Ç§¿Ë	128250	Ë«	282,324
202104	40151900	Áò»¯Ïð½ºÖÆÆäËû·ÖÖ¸¡¢Á¬Ö¸¼°Â¶Ö¸ÊÖÌ×	221	¼¸ÄÚÑÇ	10	Ò»°ãÃ³Ò×	17009	Ç§¿Ë	2116880	Ë«	4,390,300
202104	40151900	Áò»¯Ïð½ºÖÆÆäËû·ÖÖ¸¡¢Á¬Ö¸¼°Â¶Ö¸ÊÖÌ×	222	¼¸ÄÚÑÇ±ÈÉÜ	10	Ò»°ãÃ³Ò×	21	Ç§¿Ë	1500	Ë«	2,028
202104	40151900	Áò»¯Ïð½ºÖÆÆäËû·ÖÖ¸¡¢Á¬Ö¸¼°Â¶Ö¸ÊÖÌ×	223	¿ÆÌØµÏÍß	10	Ò»°ãÃ³Ò×	0	Ç§¿Ë	2	Ë«	90
202104	40151900	Áò»¯Ïð½ºÖÆÆäËû·ÖÖ¸¡¢Á¬Ö¸¼°Â¶Ö¸ÊÖÌ×	224	¿ÏÄáÑÇ	10	Ò»°ãÃ³Ò×	292	Ç§¿Ë	11350	Ë«	22,522
202104	40151900	Áò»¯Ïð½ºÖÆÆäËû·ÖÖ¸¡¢Á¬Ö¸¼°Â¶Ö¸ÊÖÌ×	225	Àû±ÈÀïÑÇ	10	Ò»°ãÃ³Ò×	33	Ç§¿Ë	1650	Ë«	3,051
202104	40151900	Áò»¯Ïð½ºÖÆÆäËû·ÖÖ¸¡¢Á¬Ö¸¼°Â¶Ö¸ÊÖÌ×	228	ÂíÀ­Î¬	10	Ò»°ãÃ³Ò×	22	Ç§¿Ë	1500	Ë«	2,028
202104	40151900	Áò»¯Ïð½ºÖÆÆäËû·ÖÖ¸¡¢Á¬Ö¸¼°Â¶Ö¸ÊÖÌ×	229	ÂíÀï	10	Ò»°ãÃ³Ò×	13906	Ç§¿Ë	1636000	Ë«	2,422,904
202104	40151900	Áò»¯Ïð½ºÖÆÆäËû·ÖÖ¸¡¢Á¬Ö¸¼°Â¶Ö¸ÊÖÌ×	231	Ã«ÀïÇóË¹	10	Ò»°ãÃ³Ò×	3657	Ç§¿Ë	373250	Ë«	1,339,706
202104	40151900	Áò»¯Ïð½ºÖÆÆäËû·ÖÖ¸¡¢Á¬Ö¸¼°Â¶Ö¸ÊÖÌ×	232	Ä¦Âå¸ç	10	Ò»°ãÃ³Ò×	2933	Ç§¿Ë	44116	Ë«	73,684
202104	40151900	Áò»¯Ïð½ºÖÆÆäËû·ÖÖ¸¡¢Á¬Ö¸¼°Â¶Ö¸ÊÖÌ×	233	ÄªÉ£±È¿Ë	10	Ò»°ãÃ³Ò×	138	Ç§¿Ë	602	Ë«	7,934
202104	40151900	Áò»¯Ïð½ºÖÆÆäËû·ÖÖ¸¡¢Á¬Ö¸¼°Â¶Ö¸ÊÖÌ×	234	ÄÉÃ×±ÈÑÇ	10	Ò»°ãÃ³Ò×	52	Ç§¿Ë	1620	Ë«	3,594
202104	40151900	Áò»¯Ïð½ºÖÆÆäËû·ÖÖ¸¡¢Á¬Ö¸¼°Â¶Ö¸ÊÖÌ×	236	ÄáÈÕÀûÑÇ	10	Ò»°ãÃ³Ò×	151580	Ç§¿Ë	10830702	Ë«	16,098,708
202104	40151900	Áò»¯Ïð½ºÖÆÆäËû·ÖÖ¸¡¢Á¬Ö¸¼°Â¶Ö¸ÊÖÌ×	238	Â¬Íú´ï	10	Ò»°ãÃ³Ò×	21	Ç§¿Ë	1500	Ë«	2,028
202104	40151900	Áò»¯Ïð½ºÖÆÆäËû·ÖÖ¸¡¢Á¬Ö¸¼°Â¶Ö¸ÊÖÌ×	239	Ê¥¶àÃÀºÍÆÕÁÖÎ÷±È	10	Ò»°ãÃ³Ò×	21	Ç§¿Ë	1500	Ë«	2,028
202104	40151900	Áò»¯Ïð½ºÖÆÆäËû·ÖÖ¸¡¢Á¬Ö¸¼°Â¶Ö¸ÊÖÌ×	240	ÈûÄÚ¼Ó¶û	10	Ò»°ãÃ³Ò×	1338	Ç§¿Ë	12000	Ë«	42,885
202104	40151900	Áò»¯Ïð½ºÖÆÆäËû·ÖÖ¸¡¢Á¬Ö¸¼°Â¶Ö¸ÊÖÌ×	241	ÈûÉà¶û	10	Ò»°ãÃ³Ò×	21	Ç§¿Ë	1500	Ë«	2,028
202104	40151900	Áò»¯Ïð½ºÖÆÆäËû·ÖÖ¸¡¢Á¬Ö¸¼°Â¶Ö¸ÊÖÌ×	242	ÈûÀ­Àû°º	10	Ò»°ãÃ³Ò×	22	Ç§¿Ë	1500	Ë«	2,028
202104	40151900	Áò»¯Ïð½ºÖÆÆäËû·ÖÖ¸¡¢Á¬Ö¸¼°Â¶Ö¸ÊÖÌ×	244	ÄÏ·Ç	10	Ò»°ãÃ³Ò×	72336	Ç§¿Ë	3624330	Ë«	4,398,146
202104	40151900	Áò»¯Ïð½ºÖÆÆäËû·ÖÖ¸¡¢Á¬Ö¸¼°Â¶Ö¸ÊÖÌ×	246	ËÕµ¤	10	Ò»°ãÃ³Ò×	3172	Ç§¿Ë	27510	Ë«	168,676
202104	40151900	Áò»¯Ïð½ºÖÆÆäËû·ÖÖ¸¡¢Á¬Ö¸¼°Â¶Ö¸ÊÖÌ×	247	Ì¹É£ÄáÑÇ	10	Ò»°ãÃ³Ò×	706	Ç§¿Ë	11480	Ë«	7,974
202104	40151900	Áò»¯Ïð½ºÖÆÆäËû·ÖÖ¸¡¢Á¬Ö¸¼°Â¶Ö¸ÊÖÌ×	248	¶à¸ç	10	Ò»°ãÃ³Ò×	21	Ç§¿Ë	1500	Ë«	2,028
202104	40151900	Áò»¯Ïð½ºÖÆÆäËû·ÖÖ¸¡¢Á¬Ö¸¼°Â¶Ö¸ÊÖÌ×	249	Í»ÄáË¹	10	Ò»°ãÃ³Ò×	522	Ç§¿Ë	11500	Ë«	24,120
202104	40151900	Áò»¯Ïð½ºÖÆÆäËû·ÖÖ¸¡¢Á¬Ö¸¼°Â¶Ö¸ÊÖÌ×	250	ÎÚ¸É´ï	10	Ò»°ãÃ³Ò×	69263	Ç§¿Ë	10922050	Ë«	22,594,104
202104	40151900	Áò»¯Ïð½ºÖÆÆäËû·ÖÖ¸¡¢Á¬Ö¸¼°Â¶Ö¸ÊÖÌ×	252	¸Õ¹û(½ð)	10	Ò»°ãÃ³Ò×	1195	Ç§¿Ë	159740	Ë«	343,296
202104	40151900	Áò»¯Ïð½ºÖÆÆäËû·ÖÖ¸¡¢Á¬Ö¸¼°Â¶Ö¸ÊÖÌ×	253	ÔÞ±ÈÑÇ	10	Ò»°ãÃ³Ò×	86284	Ç§¿Ë	9103000	Ë«	17,822,753
202104	40151900	Áò»¯Ïð½ºÖÆÆäËû·ÖÖ¸¡¢Á¬Ö¸¼°Â¶Ö¸ÊÖÌ×	254	½ò°Í²¼Î¤	10	Ò»°ãÃ³Ò×	62879	Ç§¿Ë	8725400	Ë«	18,141,598
202104	40151900	Áò»¯Ïð½ºÖÆÆäËû·ÖÖ¸¡¢Á¬Ö¸¼°Â¶Ö¸ÊÖÌ×	255	À³Ë÷ÍÐ	10	Ò»°ãÃ³Ò×	23	Ç§¿Ë	1700	Ë«	2,226
202104	40151900	Áò»¯Ïð½ºÖÆÆäËû·ÖÖ¸¡¢Á¬Ö¸¼°Â¶Ö¸ÊÖÌ×	257	Ë¹ÍþÊ¿À¼	10	Ò»°ãÃ³Ò×	8	Ç§¿Ë	750	Ë«	1,014
202104	40151900	Áò»¯Ïð½ºÖÆÆäËû·ÖÖ¸¡¢Á¬Ö¸¼°Â¶Ö¸ÊÖÌ×	301	±ÈÀûÊ±	10	Ò»°ãÃ³Ò×	129660	Ç§¿Ë	8728391	Ë«	11,051,268
202104	40151900	Áò»¯Ïð½ºÖÆÆäËû·ÖÖ¸¡¢Á¬Ö¸¼°Â¶Ö¸ÊÖÌ×	302	µ¤Âó	10	Ò»°ãÃ³Ò×	511908	Ç§¿Ë	60173410	Ë«	82,825,890
202104	40151900	Áò»¯Ïð½ºÖÆÆäËû·ÖÖ¸¡¢Á¬Ö¸¼°Â¶Ö¸ÊÖÌ×	303	Ó¢¹ú	10	Ò»°ãÃ³Ò×	397321	Ç§¿Ë	45855126	Ë«	57,928,719
202104	40151900	Áò»¯Ïð½ºÖÆÆäËû·ÖÖ¸¡¢Á¬Ö¸¼°Â¶Ö¸ÊÖÌ×	304	µÂ¹ú	10	Ò»°ãÃ³Ò×	1123495	Ç§¿Ë	136568107	Ë«	125,259,369
202104	40151900	Áò»¯Ïð½ºÖÆÆäËû·ÖÖ¸¡¢Á¬Ö¸¼°Â¶Ö¸ÊÖÌ×	305	·¨¹ú	10	Ò»°ãÃ³Ò×	136622	Ç§¿Ë	12986732	Ë«	14,522,922
202104	40151900	Áò»¯Ïð½ºÖÆÆäËû·ÖÖ¸¡¢Á¬Ö¸¼°Â¶Ö¸ÊÖÌ×	306	°®¶ûÀ¼	10	Ò»°ãÃ³Ò×	29218	Ç§¿Ë	3384565	Ë«	4,270,444
202104	40151900	Áò»¯Ïð½ºÖÆÆäËû·ÖÖ¸¡¢Á¬Ö¸¼°Â¶Ö¸ÊÖÌ×	307	Òâ´óÀû	10	Ò»°ãÃ³Ò×	276367	Ç§¿Ë	28600569	Ë«	36,669,796
202104	40151900	Áò»¯Ïð½ºÖÆÆäËû·ÖÖ¸¡¢Á¬Ö¸¼°Â¶Ö¸ÊÖÌ×	309	ºÉÀ¼	10	Ò»°ãÃ³Ò×	336736	Ç§¿Ë	39400962	Ë«	83,095,396
202104	40151900	Áò»¯Ïð½ºÖÆÆäËû·ÖÖ¸¡¢Á¬Ö¸¼°Â¶Ö¸ÊÖÌ×	310	Ï£À°	10	Ò»°ãÃ³Ò×	57544	Ç§¿Ë	5753500	Ë«	6,929,371
202104	40151900	Áò»¯Ïð½ºÖÆÆäËû·ÖÖ¸¡¢Á¬Ö¸¼°Â¶Ö¸ÊÖÌ×	311	ÆÏÌÑÑÀ	10	Ò»°ãÃ³Ò×	8934	Ç§¿Ë	1169125	Ë«	1,350,577
202104	40151900	Áò»¯Ïð½ºÖÆÆäËû·ÖÖ¸¡¢Á¬Ö¸¼°Â¶Ö¸ÊÖÌ×	312	Î÷°àÑÀ	10	Ò»°ãÃ³Ò×	204805	Ç§¿Ë	27228840	Ë«	25,126,042
202104	40151900	Áò»¯Ïð½ºÖÆÆäËû·ÖÖ¸¡¢Á¬Ö¸¼°Â¶Ö¸ÊÖÌ×	313	°¢¶û°ÍÄáÑÇ	10	Ò»°ãÃ³Ò×	24	Ç§¿Ë	994	Ë«	1,501
202104	40151900	Áò»¯Ïð½ºÖÆÆäËû·ÖÖ¸¡¢Á¬Ö¸¼°Â¶Ö¸ÊÖÌ×	315	°ÂµØÀû	10	Ò»°ãÃ³Ò×	12715	Ç§¿Ë	1760000	Ë«	773,848
202104	40151900	Áò»¯Ïð½ºÖÆÆäËû·ÖÖ¸¡¢Á¬Ö¸¼°Â¶Ö¸ÊÖÌ×	316	±£¼ÓÀûÑÇ	10	Ò»°ãÃ³Ò×	58968	Ç§¿Ë	5308200	Ë«	5,306,607
202104	40151900	Áò»¯Ïð½ºÖÆÆäËû·ÖÖ¸¡¢Á¬Ö¸¼°Â¶Ö¸ÊÖÌ×	318	·ÒÀ¼	10	Ò»°ãÃ³Ò×	181832	Ç§¿Ë	23193350	Ë«	26,458,756
202104	40151900	Áò»¯Ïð½ºÖÆÆäËû·ÖÖ¸¡¢Á¬Ö¸¼°Â¶Ö¸ÊÖÌ×	321	ÐÙÑÀÀû	10	Ò»°ãÃ³Ò×	51415	Ç§¿Ë	4340061	Ë«	4,849,870
202104	40151900	Áò»¯Ïð½ºÖÆÆäËû·ÖÖ¸¡¢Á¬Ö¸¼°Â¶Ö¸ÊÖÌ×	322	±ùµº	10	Ò»°ãÃ³Ò×	16620	Ç§¿Ë	1800000	Ë«	2,318,076
202104	40151900	Áò»¯Ïð½ºÖÆÆäËû·ÖÖ¸¡¢Á¬Ö¸¼°Â¶Ö¸ÊÖÌ×	324	Âí¶úËû	10	Ò»°ãÃ³Ò×	7764	Ç§¿Ë	650000	Ë«	506,828
202104	40151900	Áò»¯Ïð½ºÖÆÆäËû·ÖÖ¸¡¢Á¬Ö¸¼°Â¶Ö¸ÊÖÌ×	326	Å²Íþ	10	Ò»°ãÃ³Ò×	54265	Ç§¿Ë	6258003	Ë«	6,088,145
202104	40151900	Áò»¯Ïð½ºÖÆÆäËû·ÖÖ¸¡¢Á¬Ö¸¼°Â¶Ö¸ÊÖÌ×	327	²¨À¼	10	Ò»°ãÃ³Ò×	201887	Ç§¿Ë	19331207	Ë«	22,500,579
202104	40151900	Áò»¯Ïð½ºÖÆÆäËû·ÖÖ¸¡¢Á¬Ö¸¼°Â¶Ö¸ÊÖÌ×	328	ÂÞÂíÄáÑÇ	10	Ò»°ãÃ³Ò×	9539	Ç§¿Ë	1174040	Ë«	1,497,690
202104	40151900	Áò»¯Ïð½ºÖÆÆäËû·ÖÖ¸¡¢Á¬Ö¸¼°Â¶Ö¸ÊÖÌ×	330	Èðµä	10	Ò»°ãÃ³Ò×	178413	Ç§¿Ë	20451400	Ë«	18,563,618
202104	40151900	Áò»¯Ïð½ºÖÆÆäËû·ÖÖ¸¡¢Á¬Ö¸¼°Â¶Ö¸ÊÖÌ×	331	ÈðÊ¿	10	Ò»°ãÃ³Ò×	39862	Ç§¿Ë	4124300	Ë«	5,989,631
202104	40151900	Áò»¯Ïð½ºÖÆÆäËû·ÖÖ¸¡¢Á¬Ö¸¼°Â¶Ö¸ÊÖÌ×	334	°®É³ÄáÑÇ	10	Ò»°ãÃ³Ò×	11869	Ç§¿Ë	248162	Ë«	313,877
202104	40151900	Áò»¯Ïð½ºÖÆÆäËû·ÖÖ¸¡¢Á¬Ö¸¼°Â¶Ö¸ÊÖÌ×	335	À­ÍÑÎ¬ÑÇ	10	Ò»°ãÃ³Ò×	1310	Ç§¿Ë	20166	Ë«	27,302
202104	40151900	Áò»¯Ïð½ºÖÆÆäËû·ÖÖ¸¡¢Á¬Ö¸¼°Â¶Ö¸ÊÖÌ×	336	Á¢ÌÕÍð	10	Ò»°ãÃ³Ò×	32118	Ç§¿Ë	3167646	Ë«	4,031,064
202104	40151900	Áò»¯Ïð½ºÖÆÆäËû·ÖÖ¸¡¢Á¬Ö¸¼°Â¶Ö¸ÊÖÌ×	337	¸ñÂ³¼ªÑÇ	10	Ò»°ãÃ³Ò×	14727	Ç§¿Ë	1936500	Ë«	2,541,822
202104	40151900	Áò»¯Ïð½ºÖÆÆäËû·ÖÖ¸¡¢Á¬Ö¸¼°Â¶Ö¸ÊÖÌ×	338	ÑÇÃÀÄáÑÇ	10	Ò»°ãÃ³Ò×	10	Ç§¿Ë	750	Ë«	1,014
202104	40151900	Áò»¯Ïð½ºÖÆÆäËû·ÖÖ¸¡¢Á¬Ö¸¼°Â¶Ö¸ÊÖÌ×	339	°¢Èû°Ý½®	10	Ò»°ãÃ³Ò×	32200	Ç§¿Ë	581950	Ë«	1,023,006
202104	40151900	Áò»¯Ïð½ºÖÆÆäËû·ÖÖ¸¡¢Á¬Ö¸¼°Â¶Ö¸ÊÖÌ×	340	°×¶íÂÞË¹	10	Ò»°ãÃ³Ò×	510	Ç§¿Ë	1750	Ë«	23,756
202104	40151900	Áò»¯Ïð½ºÖÆÆäËû·ÖÖ¸¡¢Á¬Ö¸¼°Â¶Ö¸ÊÖÌ×	343	Ä¦¶û¶àÍß	10	Ò»°ãÃ³Ò×	10	Ç§¿Ë	750	Ë«	1,014
202104	40151900	Áò»¯Ïð½ºÖÆÆäËû·ÖÖ¸¡¢Á¬Ö¸¼°Â¶Ö¸ÊÖÌ×	344	¶íÂÞË¹Áª°î	10	Ò»°ãÃ³Ò×	393360	Ç§¿Ë	21054222	Ë«	27,447,884
202104	40151900	Áò»¯Ïð½ºÖÆÆäËû·ÖÖ¸¡¢Á¬Ö¸¼°Â¶Ö¸ÊÖÌ×	347	ÎÚ¿ËÀ¼	10	Ò»°ãÃ³Ò×	145246	Ç§¿Ë	10545990	Ë«	11,556,555
202104	40151900	Áò»¯Ïð½ºÖÆÆäËû·ÖÖ¸¡¢Á¬Ö¸¼°Â¶Ö¸ÊÖÌ×	350	Ë¹ÂåÎÄÄáÑÇ	10	Ò»°ãÃ³Ò×	3168	Ç§¿Ë	61200	Ë«	103,392
202104	40151900	Áò»¯Ïð½ºÖÆÆäËû·ÖÖ¸¡¢Á¬Ö¸¼°Â¶Ö¸ÊÖÌ×	351	¿ËÂÞµØÑÇ	10	Ò»°ãÃ³Ò×	24308	Ç§¿Ë	3199010	Ë«	4,098,382
202104	40151900	Áò»¯Ïð½ºÖÆÆäËû·ÖÖ¸¡¢Á¬Ö¸¼°Â¶Ö¸ÊÖÌ×	352	½Ý¿Ë	10	Ò»°ãÃ³Ò×	22488	Ç§¿Ë	2390700	Ë«	2,364,385
202104	40151900	Áò»¯Ïð½ºÖÆÆäËû·ÖÖ¸¡¢Á¬Ö¸¼°Â¶Ö¸ÊÖÌ×	353	Ë¹Âå·¥¿Ë	10	Ò»°ãÃ³Ò×	386	Ç§¿Ë	1050	Ë«	18,258
202104	40151900	Áò»¯Ïð½ºÖÆÆäËû·ÖÖ¸¡¢Á¬Ö¸¼°Â¶Ö¸ÊÖÌ×	354	±±ÂíÆä¶Ù¹²ºÍ¹ú	10	Ò»°ãÃ³Ò×	10	Ç§¿Ë	750	Ë«	1,014
202104	40151900	Áò»¯Ïð½ºÖÆÆäËû·ÖÖ¸¡¢Á¬Ö¸¼°Â¶Ö¸ÊÖÌ×	355	²¨ºÚ	10	Ò»°ãÃ³Ò×	10	Ç§¿Ë	750	Ë«	1,014
202104	40151900	Áò»¯Ïð½ºÖÆÆäËû·ÖÖ¸¡¢Á¬Ö¸¼°Â¶Ö¸ÊÖÌ×	358	Èû¶ûÎ¬ÑÇ	10	Ò»°ãÃ³Ò×	25259	Ç§¿Ë	1718475	Ë«	1,689,883
202104	40151900	Áò»¯Ïð½ºÖÆÆäËû·ÖÖ¸¡¢Á¬Ö¸¼°Â¶Ö¸ÊÖÌ×	402	°¢¸ùÍ¢	10	Ò»°ãÃ³Ò×	48404	Ç§¿Ë	2744600	Ë«	2,453,463
202104	40151900	Áò»¯Ïð½ºÖÆÆäËû·ÖÖ¸¡¢Á¬Ö¸¼°Â¶Ö¸ÊÖÌ×	404	°Í¹þÂí	10	Ò»°ãÃ³Ò×	1258	Ç§¿Ë	165500	Ë«	266,695
202104	40151900	Áò»¯Ïð½ºÖÆÆäËû·ÖÖ¸¡¢Á¬Ö¸¼°Â¶Ö¸ÊÖÌ×	405	°Í°Í¶àË¹	11	¹ú¼Ò¼ä¡¢¹ú¼Ê×éÖ¯ÎÞ³¥Ô®ÖúºÍÔùËÍµÄÎï×Ê	12	Ç§¿Ë	300	Ë«	816
202104	40151900	Áò»¯Ïð½ºÖÆÆäËû·ÖÖ¸¡¢Á¬Ö¸¼°Â¶Ö¸ÊÖÌ×	408	¶àÃñ×å²£ÀûÎ¬ÑÇ¹ú	10	Ò»°ãÃ³Ò×	22	Ç§¿Ë	1550	Ë«	2,034
202104	40151900	Áò»¯Ïð½ºÖÆÆäËû·ÖÖ¸¡¢Á¬Ö¸¼°Â¶Ö¸ÊÖÌ×	410	°ÍÎ÷	10	Ò»°ãÃ³Ò×	161875	Ç§¿Ë	10530782	Ë«	12,868,349
202104	40151900	Áò»¯Ïð½ºÖÆÆäËû·ÖÖ¸¡¢Á¬Ö¸¼°Â¶Ö¸ÊÖÌ×	412	ÖÇÀû	10	Ò»°ãÃ³Ò×	225751	Ç§¿Ë	23102310	Ë«	24,817,603
202104	40151900	Áò»¯Ïð½ºÖÆÆäËû·ÖÖ¸¡¢Á¬Ö¸¼°Â¶Ö¸ÊÖÌ×	413	¸çÂ×±ÈÑÇ	10	Ò»°ãÃ³Ò×	26686	Ç§¿Ë	3964110	Ë«	2,396,628
202104	40151900	Áò»¯Ïð½ºÖÆÆäËû·ÖÖ¸¡¢Á¬Ö¸¼°Â¶Ö¸ÊÖÌ×	415	¸çË¹´ïÀè¼Ó	10	Ò»°ãÃ³Ò×	2388	Ç§¿Ë	290295	Ë«	388,112
202104	40151900	Áò»¯Ïð½ºÖÆÆäËû·ÖÖ¸¡¢Á¬Ö¸¼°Â¶Ö¸ÊÖÌ×	416	¹Å°Í	10	Ò»°ãÃ³Ò×	593	Ç§¿Ë	102000	Ë«	150,198
202104	40151900	Áò»¯Ïð½ºÖÆÆäËû·ÖÖ¸¡¢Á¬Ö¸¼°Â¶Ö¸ÊÖÌ×	417	¿âÀ°Ë÷µº	10	Ò»°ãÃ³Ò×	1	Ç§¿Ë	50	Ë«	6
202104	40151900	Áò»¯Ïð½ºÖÆÆäËû·ÖÖ¸¡¢Á¬Ö¸¼°Â¶Ö¸ÊÖÌ×	418	¶àÃ×Äá¼Ó¹²ºÍ¹ú	10	Ò»°ãÃ³Ò×	7271	Ç§¿Ë	49118	Ë«	183,657
202104	40151900	Áò»¯Ïð½ºÖÆÆäËû·ÖÖ¸¡¢Á¬Ö¸¼°Â¶Ö¸ÊÖÌ×	419	¶ò¹Ï¶à¶û	10	Ò»°ãÃ³Ò×	3261	Ç§¿Ë	301500	Ë«	427,008
202104	40151900	Áò»¯Ïð½ºÖÆÆäËû·ÖÖ¸¡¢Á¬Ö¸¼°Â¶Ö¸ÊÖÌ×	422	¹ÏµÂÂÞÆÕ	10	Ò»°ãÃ³Ò×	27	Ç§¿Ë	288	Ë«	666
202104	40151900	Áò»¯Ïð½ºÖÆÆäËû·ÖÖ¸¡¢Á¬Ö¸¼°Â¶Ö¸ÊÖÌ×	423	Î£µØÂíÀ­	10	Ò»°ãÃ³Ò×	3261	Ç§¿Ë	258610	Ë«	285,972
202104	40151900	Áò»¯Ïð½ºÖÆÆäËû·ÖÖ¸¡¢Á¬Ö¸¼°Â¶Ö¸ÊÖÌ×	426	ºé¶¼À­Ë¹	10	Ò»°ãÃ³Ò×	2096	Ç§¿Ë	175750	Ë«	180,353
202104	40151900	Áò»¯Ïð½ºÖÆÆäËû·ÖÖ¸¡¢Á¬Ö¸¼°Â¶Ö¸ÊÖÌ×	427	ÑÀÂò¼Ó	10	Ò»°ãÃ³Ò×	794	Ç§¿Ë	25575	Ë«	16,986
202104	40151900	Áò»¯Ïð½ºÖÆÆäËû·ÖÖ¸¡¢Á¬Ö¸¼°Â¶Ö¸ÊÖÌ×	429	Ä«Î÷¸ç	10	Ò»°ãÃ³Ò×	146943	Ç§¿Ë	2873426	Ë«	5,004,852
202104	40151900	Áò»¯Ïð½ºÖÆÆäËû·ÖÖ¸¡¢Á¬Ö¸¼°Â¶Ö¸ÊÖÌ×	431	Äá¼ÓÀ­¹Ï	10	Ò»°ãÃ³Ò×	21	Ç§¿Ë	1500	Ë«	2,028
202104	40151900	Áò»¯Ïð½ºÖÆÆäËû·ÖÖ¸¡¢Á¬Ö¸¼°Â¶Ö¸ÊÖÌ×	432	°ÍÄÃÂí	10	Ò»°ãÃ³Ò×	13029	Ç§¿Ë	1595144	Ë«	1,872,555
202104	40151900	Áò»¯Ïð½ºÖÆÆäËû·ÖÖ¸¡¢Á¬Ö¸¼°Â¶Ö¸ÊÖÌ×	433	°ÍÀ­¹ç	10	Ò»°ãÃ³Ò×	29	Ç§¿Ë	2000	Ë«	2,157
202104	40151900	Áò»¯Ïð½ºÖÆÆäËû·ÖÖ¸¡¢Á¬Ö¸¼°Â¶Ö¸ÊÖÌ×	434	ÃØÂ³	10	Ò»°ãÃ³Ò×	15320	Ç§¿Ë	207520	Ë«	495,492
202104	40151900	Áò»¯Ïð½ºÖÆÆäËû·ÖÖ¸¡¢Á¬Ö¸¼°Â¶Ö¸ÊÖÌ×	435	²¨¶àÀè¸÷	10	Ò»°ãÃ³Ò×	279	Ç§¿Ë	7650	Ë«	87,363
202104	40151900	Áò»¯Ïð½ºÖÆÆäËû·ÖÖ¸¡¢Á¬Ö¸¼°Â¶Ö¸ÊÖÌ×	437	Ê¥Â¬Î÷ÑÇ	10	Ò»°ãÃ³Ò×	102	Ç§¿Ë	750	Ë«	10,755
202104	40151900	Áò»¯Ïð½ºÖÆÆäËû·ÖÖ¸¡¢Á¬Ö¸¼°Â¶Ö¸ÊÖÌ×	440	Èø¶ûÍß¶à	10	Ò»°ãÃ³Ò×	2997	Ç§¿Ë	37620	Ë«	125,949
202104	40151900	Áò»¯Ïð½ºÖÆÆäËû·ÖÖ¸¡¢Á¬Ö¸¼°Â¶Ö¸ÊÖÌ×	441	ËÕÀïÄÏ	10	Ò»°ãÃ³Ò×	10	Ç§¿Ë	750	Ë«	1,014
202104	40151900	Áò»¯Ïð½ºÖÆÆäËû·ÖÖ¸¡¢Á¬Ö¸¼°Â¶Ö¸ÊÖÌ×	442	ÌØÁ¢Äá´ïºÍ¶à°Í¸ç	10	Ò»°ãÃ³Ò×	632	Ç§¿Ë	52110	Ë«	33,219
202104	40151900	Áò»¯Ïð½ºÖÆÆäËû·ÖÖ¸¡¢Á¬Ö¸¼°Â¶Ö¸ÊÖÌ×	444	ÎÚÀ­¹ç	10	Ò»°ãÃ³Ò×	330	Ç§¿Ë	4500	Ë«	17,438
202104	40151900	Áò»¯Ïð½ºÖÆÆäËû·ÖÖ¸¡¢Á¬Ö¸¼°Â¶Ö¸ÊÖÌ×	445	Î¯ÄÚÈðÀ­	10	Ò»°ãÃ³Ò×	6812	Ç§¿Ë	701500	Ë«	1,043,643
202104	40151900	Áò»¯Ïð½ºÖÆÆäËû·ÖÖ¸¡¢Á¬Ö¸¼°Â¶Ö¸ÊÖÌ×	501	¼ÓÄÃ´ó	10	Ò»°ãÃ³Ò×	1161786	Ç§¿Ë	135158396	Ë«	217,011,683
202104	40151900	Áò»¯Ïð½ºÖÆÆäËû·ÖÖ¸¡¢Á¬Ö¸¼°Â¶Ö¸ÊÖÌ×	502	ÃÀ¹ú	10	Ò»°ãÃ³Ò×	10294923	Ç§¿Ë	1220773671	Ë«	1,104,724,446
202104	40151900	Áò»¯Ïð½ºÖÆÆäËû·ÖÖ¸¡¢Á¬Ö¸¼°Â¶Ö¸ÊÖÌ×	601	°Ä´óÀûÑÇ	10	Ò»°ãÃ³Ò×	47344	Ç§¿Ë	3961111	Ë«	5,693,236
202104	40151900	Áò»¯Ïð½ºÖÆÆäËû·ÖÖ¸¡¢Á¬Ö¸¼°Â¶Ö¸ÊÖÌ×	602	¿â¿ËÈºµº	10	Ò»°ãÃ³Ò×	21	Ç§¿Ë	1500	Ë«	2,028
202104	40151900	Áò»¯Ïð½ºÖÆÆäËû·ÖÖ¸¡¢Á¬Ö¸¼°Â¶Ö¸ÊÖÌ×	603	ì³¼Ã	10	Ò»°ãÃ³Ò×	171	Ç§¿Ë	3500	Ë«	12,164
202104	40151900	Áò»¯Ïð½ºÖÆÆäËû·ÖÖ¸¡¢Á¬Ö¸¼°Â¶Ö¸ÊÖÌ×	607	ÐÂ¿¦Àï¶àÄáÑÇ	10	Ò»°ãÃ³Ò×	4517	Ç§¿Ë	548600	Ë«	911,571
202104	40151900	Áò»¯Ïð½ºÖÆÆäËû·ÖÖ¸¡¢Á¬Ö¸¼°Â¶Ö¸ÊÖÌ×	608	ÍßÅ¬°¢Í¼	10	Ò»°ãÃ³Ò×	21	Ç§¿Ë	1500	Ë«	2,028
202104	40151900	Áò»¯Ïð½ºÖÆÆäËû·ÖÖ¸¡¢Á¬Ö¸¼°Â¶Ö¸ÊÖÌ×	609	ÐÂÎ÷À¼	10	Ò»°ãÃ³Ò×	21920	Ç§¿Ë	2827727	Ë«	2,667,506
202104	40151900	Áò»¯Ïð½ºÖÆÆäËû·ÖÖ¸¡¢Á¬Ö¸¼°Â¶Ö¸ÊÖÌ×	611	°Í²¼ÑÇÐÂ¼¸ÄÚÑÇ	10	Ò»°ãÃ³Ò×	1837	Ç§¿Ë	151780	Ë«	46,115
202104	40151900	Áò»¯Ïð½ºÖÆÆäËû·ÖÖ¸¡¢Á¬Ö¸¼°Â¶Ö¸ÊÖÌ×	614	ÌÀ¼Ó	10	Ò»°ãÃ³Ò×	21	Ç§¿Ë	1500	Ë«	2,028
202104	40151900	Áò»¯Ïð½ºÖÆÆäËû·ÖÖ¸¡¢Á¬Ö¸¼°Â¶Ö¸ÊÖÌ×	617	ÈøÄ¦ÑÇ	10	Ò»°ãÃ³Ò×	21	Ç§¿Ë	1500	Ë«	2,028
202104	40151900	Áò»¯Ïð½ºÖÆÆäËû·ÖÖ¸¡¢Á¬Ö¸¼°Â¶Ö¸ÊÖÌ×	618	»ùÀï°ÍË¹	10	Ò»°ãÃ³Ò×	21	Ç§¿Ë	1500	Ë«	2,028
202104	40151900	Áò»¯Ïð½ºÖÆÆäËû·ÖÖ¸¡¢Á¬Ö¸¼°Â¶Ö¸ÊÖÌ×	623	·¨Êô²¨ÀûÄáÎ÷ÑÇ	10	Ò»°ãÃ³Ò×	67	Ç§¿Ë	4000	Ë«	276
202105	39262011	¾ÛÂÈÒÒÏ©ÖÆÊÖÌ×£¨·ÖÖ¸ÊÖÌ×¡¢Á¬Ö¸ÊÖÌ×µÈ£©	102	°ÍÁÖ	10	Ò»°ãÃ³Ò×	108975	Ç§¿Ë	11316300	Ë«	3,257,032
202105	39262011	¾ÛÂÈÒÒÏ©ÖÆÊÖÌ×£¨·ÖÖ¸ÊÖÌ×¡¢Á¬Ö¸ÊÖÌ×µÈ£©	103	ÃÏ¼ÓÀ­¹ú	10	Ò»°ãÃ³Ò×	180	Ç§¿Ë	1000	Ë«	5,528
202105	39262011	¾ÛÂÈÒÒÏ©ÖÆÊÖÌ×£¨·ÖÖ¸ÊÖÌ×¡¢Á¬Ö¸ÊÖÌ×µÈ£©	105	ÎÄÀ³	10	Ò»°ãÃ³Ò×	1489	Ç§¿Ë	150120	Ë«	144,729
202105	39262011	¾ÛÂÈÒÒÏ©ÖÆÊÖÌ×£¨·ÖÖ¸ÊÖÌ×¡¢Á¬Ö¸ÊÖÌ×µÈ£©	106	Ãåµé	10	Ò»°ãÃ³Ò×	1110	Ç§¿Ë	114000	Ë«	92,554
202105	39262011	¾ÛÂÈÒÒÏ©ÖÆÊÖÌ×£¨·ÖÖ¸ÊÖÌ×¡¢Á¬Ö¸ÊÖÌ×µÈ£©	107	¼íÆÒÕ¯	10	Ò»°ãÃ³Ò×	25	Ç§¿Ë	120	Ë«	1,173
202105	39262011	¾ÛÂÈÒÒÏ©ÖÆÊÖÌ×£¨·ÖÖ¸ÊÖÌ×¡¢Á¬Ö¸ÊÖÌ×µÈ£©	108	ÈûÆÖÂ·Ë¹	10	Ò»°ãÃ³Ò×	37187	Ç§¿Ë	3490050	Ë«	1,036,797
202105	39262011	¾ÛÂÈÒÒÏ©ÖÆÊÖÌ×£¨·ÖÖ¸ÊÖÌ×¡¢Á¬Ö¸ÊÖÌ×µÈ£©	110	ÖÐ¹úÏã¸Û	10	Ò»°ãÃ³Ò×	8055	Ç§¿Ë	1081100	Ë«	258,480
202105	39262011	¾ÛÂÈÒÒÏ©ÖÆÊÖÌ×£¨·ÖÖ¸ÊÖÌ×¡¢Á¬Ö¸ÊÖÌ×µÈ£©	111	Ó¡¶È	10	Ò»°ãÃ³Ò×	38041	Ç§¿Ë	3679410	Ë«	1,105,363
202105	39262011	¾ÛÂÈÒÒÏ©ÖÆÊÖÌ×£¨·ÖÖ¸ÊÖÌ×¡¢Á¬Ö¸ÊÖÌ×µÈ£©	112	Ó¡¶ÈÄáÎ÷ÑÇ	10	Ò»°ãÃ³Ò×	25125	Ç§¿Ë	2563300	Ë«	832,151
202105	39262011	¾ÛÂÈÒÒÏ©ÖÆÊÖÌ×£¨·ÖÖ¸ÊÖÌ×¡¢Á¬Ö¸ÊÖÌ×µÈ£©	113	ÒÁÀÊ	10	Ò»°ãÃ³Ò×	81500	Ç§¿Ë	8600000	Ë«	2,237,582
202105	39262011	¾ÛÂÈÒÒÏ©ÖÆÊÖÌ×£¨·ÖÖ¸ÊÖÌ×¡¢Á¬Ö¸ÊÖÌ×µÈ£©	114	ÒÁÀ­¿Ë	10	Ò»°ãÃ³Ò×	27993	Ç§¿Ë	1627000	Ë«	737,471
202105	39262011	¾ÛÂÈÒÒÏ©ÖÆÊÖÌ×£¨·ÖÖ¸ÊÖÌ×¡¢Á¬Ö¸ÊÖÌ×µÈ£©	115	ÒÔÉ«ÁÐ	10	Ò»°ãÃ³Ò×	223870	Ç§¿Ë	22546400	Ë«	7,484,008
202105	39262011	¾ÛÂÈÒÒÏ©ÖÆÊÖÌ×£¨·ÖÖ¸ÊÖÌ×¡¢Á¬Ö¸ÊÖÌ×µÈ£©	116	ÈÕ±¾	10	Ò»°ãÃ³Ò×	1200574	Ç§¿Ë	131139603	Ë«	46,623,523
202105	39262011	¾ÛÂÈÒÒÏ©ÖÆÊÖÌ×£¨·ÖÖ¸ÊÖÌ×¡¢Á¬Ö¸ÊÖÌ×µÈ£©	117	Ô¼µ©	10	Ò»°ãÃ³Ò×	25876	Ç§¿Ë	2515000	Ë«	686,640
202105	39262011	¾ÛÂÈÒÒÏ©ÖÆÊÖÌ×£¨·ÖÖ¸ÊÖÌ×¡¢Á¬Ö¸ÊÖÌ×µÈ£©	118	¿ÆÍþÌØ	10	Ò»°ãÃ³Ò×	191001	Ç§¿Ë	21441800	Ë«	6,809,949
202105	39262011	¾ÛÂÈÒÒÏ©ÖÆÊÖÌ×£¨·ÖÖ¸ÊÖÌ×¡¢Á¬Ö¸ÊÖÌ×µÈ£©	120	Àè°ÍÄÛ	10	Ò»°ãÃ³Ò×	9744	Ç§¿Ë	801200	Ë«	332,509
202105	39262011	¾ÛÂÈÒÒÏ©ÖÆÊÖÌ×£¨·ÖÖ¸ÊÖÌ×¡¢Á¬Ö¸ÊÖÌ×µÈ£©	121	ÖÐ¹ú°ÄÃÅ	10	Ò»°ãÃ³Ò×	1467	Ç§¿Ë	104760	Ë«	42,928
202105	39262011	¾ÛÂÈÒÒÏ©ÖÆÊÖÌ×£¨·ÖÖ¸ÊÖÌ×¡¢Á¬Ö¸ÊÖÌ×µÈ£©	122	ÂíÀ´Î÷ÑÇ	10	Ò»°ãÃ³Ò×	76746	Ç§¿Ë	7453648	Ë«	3,386,382
202105	39262011	¾ÛÂÈÒÒÏ©ÖÆÊÖÌ×£¨·ÖÖ¸ÊÖÌ×¡¢Á¬Ö¸ÊÖÌ×µÈ£©	123	Âí¶û´ú·ò	10	Ò»°ãÃ³Ò×	7025	Ç§¿Ë	675000	Ë«	372,063
202105	39262011	¾ÛÂÈÒÒÏ©ÖÆÊÖÌ×£¨·ÖÖ¸ÊÖÌ×¡¢Á¬Ö¸ÊÖÌ×µÈ£©	124	ÃÉ¹Å	10	Ò»°ãÃ³Ò×	179	Ç§¿Ë	3312	Ë«	10,340
202105	39262011	¾ÛÂÈÒÒÏ©ÖÆÊÖÌ×£¨·ÖÖ¸ÊÖÌ×¡¢Á¬Ö¸ÊÖÌ×µÈ£©	126	°¢Âü	10	Ò»°ãÃ³Ò×	82197	Ç§¿Ë	10270050	Ë«	2,009,320
202105	39262011	¾ÛÂÈÒÒÏ©ÖÆÊÖÌ×£¨·ÖÖ¸ÊÖÌ×¡¢Á¬Ö¸ÊÖÌ×µÈ£©	127	°Í»ùË¹Ì¹	10	Ò»°ãÃ³Ò×	4884	Ç§¿Ë	544000	Ë«	246,790
202105	39262011	¾ÛÂÈÒÒÏ©ÖÆÊÖÌ×£¨·ÖÖ¸ÊÖÌ×¡¢Á¬Ö¸ÊÖÌ×µÈ£©	129	·ÆÂÉ±ö	10	Ò»°ãÃ³Ò×	111811	Ç§¿Ë	11691815	Ë«	3,645,052
202105	39262011	¾ÛÂÈÒÒÏ©ÖÆÊÖÌ×£¨·ÖÖ¸ÊÖÌ×¡¢Á¬Ö¸ÊÖÌ×µÈ£©	130	¿¨Ëþ¶û	10	Ò»°ãÃ³Ò×	352169	Ç§¿Ë	37249000	Ë«	11,550,915
202105	39262011	¾ÛÂÈÒÒÏ©ÖÆÊÖÌ×£¨·ÖÖ¸ÊÖÌ×¡¢Á¬Ö¸ÊÖÌ×µÈ£©	131	É³ÌØ°¢À­²®	10	Ò»°ãÃ³Ò×	902397	Ç§¿Ë	93944040	Ë«	38,712,395
202105	39262011	¾ÛÂÈÒÒÏ©ÖÆÊÖÌ×£¨·ÖÖ¸ÊÖÌ×¡¢Á¬Ö¸ÊÖÌ×µÈ£©	132	ÐÂ¼ÓÆÂ	10	Ò»°ãÃ³Ò×	133651	Ç§¿Ë	12934673	Ë«	4,037,051
202105	39262011	¾ÛÂÈÒÒÏ©ÖÆÊÖÌ×£¨·ÖÖ¸ÊÖÌ×¡¢Á¬Ö¸ÊÖÌ×µÈ£©	133	º«¹ú	10	Ò»°ãÃ³Ò×	47855	Ç§¿Ë	3344733	Ë«	2,981,098
202105	39262011	¾ÛÂÈÒÒÏ©ÖÆÊÖÌ×£¨·ÖÖ¸ÊÖÌ×¡¢Á¬Ö¸ÊÖÌ×µÈ£©	134	Ë¹ÀïÀ¼¿¨	10	Ò»°ãÃ³Ò×	19	Ç§¿Ë	2000	Ë«	2,731
202105	39262011	¾ÛÂÈÒÒÏ©ÖÆÊÖÌ×£¨·ÖÖ¸ÊÖÌ×¡¢Á¬Ö¸ÊÖÌ×µÈ£©	136	Ì©¹ú	10	Ò»°ãÃ³Ò×	300318	Ç§¿Ë	27949424	Ë«	17,894,838
202105	39262011	¾ÛÂÈÒÒÏ©ÖÆÊÖÌ×£¨·ÖÖ¸ÊÖÌ×¡¢Á¬Ö¸ÊÖÌ×µÈ£©	137	ÍÁ¶úÆä	10	Ò»°ãÃ³Ò×	122282	Ç§¿Ë	13201514	Ë«	3,954,086
202105	39262011	¾ÛÂÈÒÒÏ©ÖÆÊÖÌ×£¨·ÖÖ¸ÊÖÌ×¡¢Á¬Ö¸ÊÖÌ×µÈ£©	138	°¢ÁªÇõ	10	Ò»°ãÃ³Ò×	577820	Ç§¿Ë	60937030	Ë«	19,590,015
202105	39262011	¾ÛÂÈÒÒÏ©ÖÆÊÖÌ×£¨·ÖÖ¸ÊÖÌ×¡¢Á¬Ö¸ÊÖÌ×µÈ£©	139	Ò²ÃÅ	10	Ò»°ãÃ³Ò×	11108	Ç§¿Ë	1179320	Ë«	369,268
202105	39262011	¾ÛÂÈÒÒÏ©ÖÆÊÖÌ×£¨·ÖÖ¸ÊÖÌ×¡¢Á¬Ö¸ÊÖÌ×µÈ£©	141	Ô½ÄÏ	10	Ò»°ãÃ³Ò×	154281	Ç§¿Ë	15951014	Ë«	10,955,703
202105	39262011	¾ÛÂÈÒÒÏ©ÖÆÊÖÌ×£¨·ÖÖ¸ÊÖÌ×¡¢Á¬Ö¸ÊÖÌ×µÈ£©	143	ÖÐ¹úÌ¨Íå	10	Ò»°ãÃ³Ò×	45916	Ç§¿Ë	4220912	Ë«	1,490,571
202105	39262011	¾ÛÂÈÒÒÏ©ÖÆÊÖÌ×£¨·ÖÖ¸ÊÖÌ×¡¢Á¬Ö¸ÊÖÌ×µÈ£©	145	¹þÈø¿ËË¹Ì¹	10	Ò»°ãÃ³Ò×	41616	Ç§¿Ë	2655800	Ë«	1,400,911
202105	39262011	¾ÛÂÈÒÒÏ©ÖÆÊÖÌ×£¨·ÖÖ¸ÊÖÌ×¡¢Á¬Ö¸ÊÖÌ×µÈ£©	146	¼ª¶û¼ªË¹Ë¹Ì¹	10	Ò»°ãÃ³Ò×	14330	Ç§¿Ë	1600000	Ë«	936,661
202105	39262011	¾ÛÂÈÒÒÏ©ÖÆÊÖÌ×£¨·ÖÖ¸ÊÖÌ×¡¢Á¬Ö¸ÊÖÌ×µÈ£©	149	ÎÚ×È±ð¿ËË¹Ì¹	10	Ò»°ãÃ³Ò×	1700	Ç§¿Ë	8500	Ë«	110,578
202105	39262011	¾ÛÂÈÒÒÏ©ÖÆÊÖÌ×£¨·ÖÖ¸ÊÖÌ×¡¢Á¬Ö¸ÊÖÌ×µÈ£©	201	°¢¶û¼°ÀûÑÇ	10	Ò»°ãÃ³Ò×	4461	Ç§¿Ë	37800	Ë«	86,709
202105	39262011	¾ÛÂÈÒÒÏ©ÖÆÊÖÌ×£¨·ÖÖ¸ÊÖÌ×¡¢Á¬Ö¸ÊÖÌ×µÈ£©	202	°²¸çÀ­	10	Ò»°ãÃ³Ò×	50	Ç§¿Ë	600	Ë«	3,720
202105	39262011	¾ÛÂÈÒÒÏ©ÖÆÊÖÌ×£¨·ÖÖ¸ÊÖÌ×¡¢Á¬Ö¸ÊÖÌ×µÈ£©	206	¿¦ÂóÂ¡	10	Ò»°ãÃ³Ò×	4950	Ç§¿Ë	475000	Ë«	185,381
202105	39262011	¾ÛÂÈÒÒÏ©ÖÆÊÖÌ×£¨·ÖÖ¸ÊÖÌ×¡¢Á¬Ö¸ÊÖÌ×µÈ£©	215	°£¼°	10	Ò»°ãÃ³Ò×	165302	Ç§¿Ë	15665030	Ë«	3,535,672
202105	39262011	¾ÛÂÈÒÒÏ©ÖÆÊÖÌ×£¨·ÖÖ¸ÊÖÌ×¡¢Á¬Ö¸ÊÖÌ×µÈ£©	217	°£Èû¶í±ÈÑÇ	10	Ò»°ãÃ³Ò×	770	Ç§¿Ë	70000	Ë«	31,872
202105	39262011	¾ÛÂÈÒÒÏ©ÖÆÊÖÌ×£¨·ÖÖ¸ÊÖÌ×¡¢Á¬Ö¸ÊÖÌ×µÈ£©	218	¼ÓÅî	10	Ò»°ãÃ³Ò×	803	Ç§¿Ë	3600	Ë«	14,970
202105	39262011	¾ÛÂÈÒÒÏ©ÖÆÊÖÌ×£¨·ÖÖ¸ÊÖÌ×¡¢Á¬Ö¸ÊÖÌ×µÈ£©	220	¼ÓÄÉ	10	Ò»°ãÃ³Ò×	520	Ç§¿Ë	51500	Ë«	48,421
202105	39262011	¾ÛÂÈÒÒÏ©ÖÆÊÖÌ×£¨·ÖÖ¸ÊÖÌ×¡¢Á¬Ö¸ÊÖÌ×µÈ£©	221	¼¸ÄÚÑÇ	10	Ò»°ãÃ³Ò×	80	Ç§¿Ë	1000	Ë«	7,400
202105	39262011	¾ÛÂÈÒÒÏ©ÖÆÊÖÌ×£¨·ÖÖ¸ÊÖÌ×¡¢Á¬Ö¸ÊÖÌ×µÈ£©	223	¿ÆÌØµÏÍß	10	Ò»°ãÃ³Ò×	18	Ç§¿Ë	60	Ë«	1,522
202105	39262011	¾ÛÂÈÒÒÏ©ÖÆÊÖÌ×£¨·ÖÖ¸ÊÖÌ×¡¢Á¬Ö¸ÊÖÌ×µÈ£©	226	Àû±ÈÑÇ	10	Ò»°ãÃ³Ò×	430	Ç§¿Ë	1800	Ë«	9,360
202105	39262011	¾ÛÂÈÒÒÏ©ÖÆÊÖÌ×£¨·ÖÖ¸ÊÖÌ×¡¢Á¬Ö¸ÊÖÌ×µÈ£©	231	Ã«ÀïÇóË¹	10	Ò»°ãÃ³Ò×	361	Ç§¿Ë	32500	Ë«	20,665
202105	39262011	¾ÛÂÈÒÒÏ©ÖÆÊÖÌ×£¨·ÖÖ¸ÊÖÌ×¡¢Á¬Ö¸ÊÖÌ×µÈ£©	232	Ä¦Âå¸ç	10	Ò»°ãÃ³Ò×	37200	Ç§¿Ë	4000000	Ë«	1,040,190
202105	39262011	¾ÛÂÈÒÒÏ©ÖÆÊÖÌ×£¨·ÖÖ¸ÊÖÌ×¡¢Á¬Ö¸ÊÖÌ×µÈ£©	236	ÄáÈÕÀûÑÇ	10	Ò»°ãÃ³Ò×	6050	Ç§¿Ë	5500000	Ë«	99,015
202105	39262011	¾ÛÂÈÒÒÏ©ÖÆÊÖÌ×£¨·ÖÖ¸ÊÖÌ×¡¢Á¬Ö¸ÊÖÌ×µÈ£©	237	ÁôÄáÍô	10	Ò»°ãÃ³Ò×	98	Ç§¿Ë	480	Ë«	4,928
202105	39262011	¾ÛÂÈÒÒÏ©ÖÆÊÖÌ×£¨·ÖÖ¸ÊÖÌ×¡¢Á¬Ö¸ÊÖÌ×µÈ£©	244	ÄÏ·Ç	10	Ò»°ãÃ³Ò×	4139	Ç§¿Ë	181598	Ë«	697,582
202105	39262011	¾ÛÂÈÒÒÏ©ÖÆÊÖÌ×£¨·ÖÖ¸ÊÖÌ×¡¢Á¬Ö¸ÊÖÌ×µÈ£©	247	Ì¹É£ÄáÑÇ	10	Ò»°ãÃ³Ò×	570	Ç§¿Ë	50000	Ë«	27,872
202105	39262011	¾ÛÂÈÒÒÏ©ÖÆÊÖÌ×£¨·ÖÖ¸ÊÖÌ×¡¢Á¬Ö¸ÊÖÌ×µÈ£©	249	Í»ÄáË¹	10	Ò»°ãÃ³Ò×	14047	Ç§¿Ë	1550000	Ë«	363,400
202105	39262011	¾ÛÂÈÒÒÏ©ÖÆÊÖÌ×£¨·ÖÖ¸ÊÖÌ×¡¢Á¬Ö¸ÊÖÌ×µÈ£©	301	±ÈÀûÊ±	10	Ò»°ãÃ³Ò×	33861	Ç§¿Ë	3538882	Ë«	1,376,749
202105	39262011	¾ÛÂÈÒÒÏ©ÖÆÊÖÌ×£¨·ÖÖ¸ÊÖÌ×¡¢Á¬Ö¸ÊÖÌ×µÈ£©	302	µ¤Âó	10	Ò»°ãÃ³Ò×	77435	Ç§¿Ë	7797000	Ë«	3,504,584
202105	39262011	¾ÛÂÈÒÒÏ©ÖÆÊÖÌ×£¨·ÖÖ¸ÊÖÌ×¡¢Á¬Ö¸ÊÖÌ×µÈ£©	303	Ó¢¹ú	10	Ò»°ãÃ³Ò×	238901	Ç§¿Ë	24013309	Ë«	9,810,598
202105	39262011	¾ÛÂÈÒÒÏ©ÖÆÊÖÌ×£¨·ÖÖ¸ÊÖÌ×¡¢Á¬Ö¸ÊÖÌ×µÈ£©	304	µÂ¹ú	10	Ò»°ãÃ³Ò×	2336920	Ç§¿Ë	224422745	Ë«	106,061,271
202105	39262011	¾ÛÂÈÒÒÏ©ÖÆÊÖÌ×£¨·ÖÖ¸ÊÖÌ×¡¢Á¬Ö¸ÊÖÌ×µÈ£©	305	·¨¹ú	10	Ò»°ãÃ³Ò×	1432702	Ç§¿Ë	137725025	Ë«	74,822,196
202105	39262011	¾ÛÂÈÒÒÏ©ÖÆÊÖÌ×£¨·ÖÖ¸ÊÖÌ×¡¢Á¬Ö¸ÊÖÌ×µÈ£©	306	°®¶ûÀ¼	10	Ò»°ãÃ³Ò×	6	Ç§¿Ë	403	Ë«	262
202105	39262011	¾ÛÂÈÒÒÏ©ÖÆÊÖÌ×£¨·ÖÖ¸ÊÖÌ×¡¢Á¬Ö¸ÊÖÌ×µÈ£©	307	Òâ´óÀû	10	Ò»°ãÃ³Ò×	670628	Ç§¿Ë	65830490	Ë«	29,262,751
202105	39262011	¾ÛÂÈÒÒÏ©ÖÆÊÖÌ×£¨·ÖÖ¸ÊÖÌ×¡¢Á¬Ö¸ÊÖÌ×µÈ£©	308	Â¬É­±¤	10	Ò»°ãÃ³Ò×	2550	Ç§¿Ë	250000	Ë«	199,932
202105	39262011	¾ÛÂÈÒÒÏ©ÖÆÊÖÌ×£¨·ÖÖ¸ÊÖÌ×¡¢Á¬Ö¸ÊÖÌ×µÈ£©	309	ºÉÀ¼	10	Ò»°ãÃ³Ò×	786816	Ç§¿Ë	75415800	Ë«	44,614,287
202105	39262011	¾ÛÂÈÒÒÏ©ÖÆÊÖÌ×£¨·ÖÖ¸ÊÖÌ×¡¢Á¬Ö¸ÊÖÌ×µÈ£©	310	Ï£À°	10	Ò»°ãÃ³Ò×	161256	Ç§¿Ë	15250000	Ë«	4,786,770
202105	39262011	¾ÛÂÈÒÒÏ©ÖÆÊÖÌ×£¨·ÖÖ¸ÊÖÌ×¡¢Á¬Ö¸ÊÖÌ×µÈ£©	311	ÆÏÌÑÑÀ	10	Ò»°ãÃ³Ò×	57488	Ç§¿Ë	6320030	Ë«	2,224,008
202105	39262011	¾ÛÂÈÒÒÏ©ÖÆÊÖÌ×£¨·ÖÖ¸ÊÖÌ×¡¢Á¬Ö¸ÊÖÌ×µÈ£©	312	Î÷°àÑÀ	10	Ò»°ãÃ³Ò×	355916	Ç§¿Ë	36286611	Ë«	17,716,017
202105	39262011	¾ÛÂÈÒÒÏ©ÖÆÊÖÌ×£¨·ÖÖ¸ÊÖÌ×¡¢Á¬Ö¸ÊÖÌ×µÈ£©	313	°¢¶û°ÍÄáÑÇ	10	Ò»°ãÃ³Ò×	3600	Ç§¿Ë	400000	Ë«	259,912
202105	39262011	¾ÛÂÈÒÒÏ©ÖÆÊÖÌ×£¨·ÖÖ¸ÊÖÌ×¡¢Á¬Ö¸ÊÖÌ×µÈ£©	315	°ÂµØÀû	10	Ò»°ãÃ³Ò×	2	Ç§¿Ë	300	Ë«	78
202105	39262011	¾ÛÂÈÒÒÏ©ÖÆÊÖÌ×£¨·ÖÖ¸ÊÖÌ×¡¢Á¬Ö¸ÊÖÌ×µÈ£©	316	±£¼ÓÀûÑÇ	10	Ò»°ãÃ³Ò×	21811	Ç§¿Ë	2325100	Ë«	822,864
202105	39262011	¾ÛÂÈÒÒÏ©ÖÆÊÖÌ×£¨·ÖÖ¸ÊÖÌ×¡¢Á¬Ö¸ÊÖÌ×µÈ£©	318	·ÒÀ¼	10	Ò»°ãÃ³Ò×	67978	Ç§¿Ë	6830500	Ë«	2,927,753
202105	39262011	¾ÛÂÈÒÒÏ©ÖÆÊÖÌ×£¨·ÖÖ¸ÊÖÌ×¡¢Á¬Ö¸ÊÖÌ×µÈ£©	321	ÐÙÑÀÀû	10	Ò»°ãÃ³Ò×	7622	Ç§¿Ë	750796	Ë«	379,295
202105	39262011	¾ÛÂÈÒÒÏ©ÖÆÊÖÌ×£¨·ÖÖ¸ÊÖÌ×¡¢Á¬Ö¸ÊÖÌ×µÈ£©	326	Å²Íþ	10	Ò»°ãÃ³Ò×	19889	Ç§¿Ë	1994250	Ë«	415,055
202105	39262011	¾ÛÂÈÒÒÏ©ÖÆÊÖÌ×£¨·ÖÖ¸ÊÖÌ×¡¢Á¬Ö¸ÊÖÌ×µÈ£©	327	²¨À¼	10	Ò»°ãÃ³Ò×	290789	Ç§¿Ë	28648990	Ë«	11,533,299
202105	39262011	¾ÛÂÈÒÒÏ©ÖÆÊÖÌ×£¨·ÖÖ¸ÊÖÌ×¡¢Á¬Ö¸ÊÖÌ×µÈ£©	328	ÂÞÂíÄáÑÇ	10	Ò»°ãÃ³Ò×	7974	Ç§¿Ë	700000	Ë«	216,276
202105	39262011	¾ÛÂÈÒÒÏ©ÖÆÊÖÌ×£¨·ÖÖ¸ÊÖÌ×¡¢Á¬Ö¸ÊÖÌ×µÈ£©	330	Èðµä	10	Ò»°ãÃ³Ò×	178713	Ç§¿Ë	17892800	Ë«	6,963,582
202105	39262011	¾ÛÂÈÒÒÏ©ÖÆÊÖÌ×£¨·ÖÖ¸ÊÖÌ×¡¢Á¬Ö¸ÊÖÌ×µÈ£©	331	ÈðÊ¿	10	Ò»°ãÃ³Ò×	54982	Ç§¿Ë	5659000	Ë«	2,162,397
202105	39262011	¾ÛÂÈÒÒÏ©ÖÆÊÖÌ×£¨·ÖÖ¸ÊÖÌ×¡¢Á¬Ö¸ÊÖÌ×µÈ£©	334	°®É³ÄáÑÇ	10	Ò»°ãÃ³Ò×	0	Ç§¿Ë	100	Ë«	32
202105	39262011	¾ÛÂÈÒÒÏ©ÖÆÊÖÌ×£¨·ÖÖ¸ÊÖÌ×¡¢Á¬Ö¸ÊÖÌ×µÈ£©	337	¸ñÂ³¼ªÑÇ	10	Ò»°ãÃ³Ò×	12735	Ç§¿Ë	1350000	Ë«	518,285
202105	39262011	¾ÛÂÈÒÒÏ©ÖÆÊÖÌ×£¨·ÖÖ¸ÊÖÌ×¡¢Á¬Ö¸ÊÖÌ×µÈ£©	339	°¢Èû°Ý½®	10	Ò»°ãÃ³Ò×	8720	Ç§¿Ë	781000	Ë«	660,412
202105	39262011	¾ÛÂÈÒÒÏ©ÖÆÊÖÌ×£¨·ÖÖ¸ÊÖÌ×¡¢Á¬Ö¸ÊÖÌ×µÈ£©	340	°×¶íÂÞË¹	10	Ò»°ãÃ³Ò×	1398	Ç§¿Ë	80500	Ë«	54,493
202105	39262011	¾ÛÂÈÒÒÏ©ÖÆÊÖÌ×£¨·ÖÖ¸ÊÖÌ×¡¢Á¬Ö¸ÊÖÌ×µÈ£©	343	Ä¦¶û¶àÍß	10	Ò»°ãÃ³Ò×	660	Ç§¿Ë	60000	Ë«	44,881
202105	39262011	¾ÛÂÈÒÒÏ©ÖÆÊÖÌ×£¨·ÖÖ¸ÊÖÌ×¡¢Á¬Ö¸ÊÖÌ×µÈ£©	344	¶íÂÞË¹Áª°î	10	Ò»°ãÃ³Ò×	1062499	Ç§¿Ë	95716510	Ë«	33,514,798
202105	39262011	¾ÛÂÈÒÒÏ©ÖÆÊÖÌ×£¨·ÖÖ¸ÊÖÌ×¡¢Á¬Ö¸ÊÖÌ×µÈ£©	347	ÎÚ¿ËÀ¼	10	Ò»°ãÃ³Ò×	62258	Ç§¿Ë	6559055	Ë«	2,937,030
202105	39262011	¾ÛÂÈÒÒÏ©ÖÆÊÖÌ×£¨·ÖÖ¸ÊÖÌ×¡¢Á¬Ö¸ÊÖÌ×µÈ£©	350	Ë¹ÂåÎÄÄáÑÇ	10	Ò»°ãÃ³Ò×	16770	Ç§¿Ë	1780500	Ë«	440,033
202105	39262011	¾ÛÂÈÒÒÏ©ÖÆÊÖÌ×£¨·ÖÖ¸ÊÖÌ×¡¢Á¬Ö¸ÊÖÌ×µÈ£©	351	¿ËÂÞµØÑÇ	10	Ò»°ãÃ³Ò×	482	Ç§¿Ë	2160	Ë«	7,738
202105	39262011	¾ÛÂÈÒÒÏ©ÖÆÊÖÌ×£¨·ÖÖ¸ÊÖÌ×¡¢Á¬Ö¸ÊÖÌ×µÈ£©	352	½Ý¿Ë	10	Ò»°ãÃ³Ò×	68235	Ç§¿Ë	6857000	Ë«	4,682,518
202105	39262011	¾ÛÂÈÒÒÏ©ÖÆÊÖÌ×£¨·ÖÖ¸ÊÖÌ×¡¢Á¬Ö¸ÊÖÌ×µÈ£©	353	Ë¹Âå·¥¿Ë	10	Ò»°ãÃ³Ò×	37417	Ç§¿Ë	3505000	Ë«	1,660,057
202105	39262011	¾ÛÂÈÒÒÏ©ÖÆÊÖÌ×£¨·ÖÖ¸ÊÖÌ×¡¢Á¬Ö¸ÊÖÌ×µÈ£©	358	Èû¶ûÎ¬ÑÇ	10	Ò»°ãÃ³Ò×	17408	Ç§¿Ë	1700000	Ë«	897,135
202105	39262011	¾ÛÂÈÒÒÏ©ÖÆÊÖÌ×£¨·ÖÖ¸ÊÖÌ×¡¢Á¬Ö¸ÊÖÌ×µÈ£©	402	°¢¸ùÍ¢	10	Ò»°ãÃ³Ò×	107	Ç§¿Ë	480	Ë«	1,779
202105	39262011	¾ÛÂÈÒÒÏ©ÖÆÊÖÌ×£¨·ÖÖ¸ÊÖÌ×¡¢Á¬Ö¸ÊÖÌ×µÈ£©	410	°ÍÎ÷	10	Ò»°ãÃ³Ò×	1303109	Ç§¿Ë	154585239	Ë«	46,650,132
202105	39262011	¾ÛÂÈÒÒÏ©ÖÆÊÖÌ×£¨·ÖÖ¸ÊÖÌ×¡¢Á¬Ö¸ÊÖÌ×µÈ£©	412	ÖÇÀû	10	Ò»°ãÃ³Ò×	340464	Ç§¿Ë	39380330	Ë«	14,634,700
202105	39262011	¾ÛÂÈÒÒÏ©ÖÆÊÖÌ×£¨·ÖÖ¸ÊÖÌ×¡¢Á¬Ö¸ÊÖÌ×µÈ£©	413	¸çÂ×±ÈÑÇ	10	Ò»°ãÃ³Ò×	165987	Ç§¿Ë	17213550	Ë«	6,403,021
202105	39262011	¾ÛÂÈÒÒÏ©ÖÆÊÖÌ×£¨·ÖÖ¸ÊÖÌ×¡¢Á¬Ö¸ÊÖÌ×µÈ£©	415	¸çË¹´ïÀè¼Ó	10	Ò»°ãÃ³Ò×	108	Ç§¿Ë	10084	Ë«	6,498
202105	39262011	¾ÛÂÈÒÒÏ©ÖÆÊÖÌ×£¨·ÖÖ¸ÊÖÌ×¡¢Á¬Ö¸ÊÖÌ×µÈ£©	418	¶àÃ×Äá¼Ó¹²ºÍ¹ú	10	Ò»°ãÃ³Ò×	9488	Ç§¿Ë	750030	Ë«	285,883
202105	39262011	¾ÛÂÈÒÒÏ©ÖÆÊÖÌ×£¨·ÖÖ¸ÊÖÌ×¡¢Á¬Ö¸ÊÖÌ×µÈ£©	419	¶ò¹Ï¶à¶û	10	Ò»°ãÃ³Ò×	8690	Ç§¿Ë	909000	Ë«	320,117
202105	39262011	¾ÛÂÈÒÒÏ©ÖÆÊÖÌ×£¨·ÖÖ¸ÊÖÌ×¡¢Á¬Ö¸ÊÖÌ×µÈ£©	423	Î£µØÂíÀ­	10	Ò»°ãÃ³Ò×	2685	Ç§¿Ë	255000	Ë«	178,688
202105	39262011	¾ÛÂÈÒÒÏ©ÖÆÊÖÌ×£¨·ÖÖ¸ÊÖÌ×¡¢Á¬Ö¸ÊÖÌ×µÈ£©	427	ÑÀÂò¼Ó	10	Ò»°ãÃ³Ò×	4013	Ç§¿Ë	20000	Ë«	143,416
202105	39262011	¾ÛÂÈÒÒÏ©ÖÆÊÖÌ×£¨·ÖÖ¸ÊÖÌ×¡¢Á¬Ö¸ÊÖÌ×µÈ£©	429	Ä«Î÷¸ç	10	Ò»°ãÃ³Ò×	65131	Ç§¿Ë	6437660	Ë«	3,226,681
202105	39262011	¾ÛÂÈÒÒÏ©ÖÆÊÖÌ×£¨·ÖÖ¸ÊÖÌ×¡¢Á¬Ö¸ÊÖÌ×µÈ£©	432	°ÍÄÃÂí	10	Ò»°ãÃ³Ò×	48909	Ç§¿Ë	5098600	Ë«	2,139,618
202105	39262011	¾ÛÂÈÒÒÏ©ÖÆÊÖÌ×£¨·ÖÖ¸ÊÖÌ×¡¢Á¬Ö¸ÊÖÌ×µÈ£©	434	ÃØÂ³	10	Ò»°ãÃ³Ò×	61163	Ç§¿Ë	6006140	Ë«	2,164,493
202105	39262011	¾ÛÂÈÒÒÏ©ÖÆÊÖÌ×£¨·ÖÖ¸ÊÖÌ×¡¢Á¬Ö¸ÊÖÌ×µÈ£©	435	²¨¶àÀè¸÷	10	Ò»°ãÃ³Ò×	37730	Ç§¿Ë	3995000	Ë«	1,182,165
202105	39262011	¾ÛÂÈÒÒÏ©ÖÆÊÖÌ×£¨·ÖÖ¸ÊÖÌ×¡¢Á¬Ö¸ÊÖÌ×µÈ£©	440	Èø¶ûÍß¶à	10	Ò»°ãÃ³Ò×	1364	Ç§¿Ë	15840	Ë«	66,115
202105	39262011	¾ÛÂÈÒÒÏ©ÖÆÊÖÌ×£¨·ÖÖ¸ÊÖÌ×¡¢Á¬Ö¸ÊÖÌ×µÈ£©	442	ÌØÁ¢Äá´ïºÍ¶à°Í¸ç	10	Ò»°ãÃ³Ò×	3411	Ç§¿Ë	312500	Ë«	454,616
202105	39262011	¾ÛÂÈÒÒÏ©ÖÆÊÖÌ×£¨·ÖÖ¸ÊÖÌ×¡¢Á¬Ö¸ÊÖÌ×µÈ£©	445	Î¯ÄÚÈðÀ­	10	Ò»°ãÃ³Ò×	300	Ç§¿Ë	1800	Ë«	5,854
202105	39262011	¾ÛÂÈÒÒÏ©ÖÆÊÖÌ×£¨·ÖÖ¸ÊÖÌ×¡¢Á¬Ö¸ÊÖÌ×µÈ£©	501	¼ÓÄÃ´ó	10	Ò»°ãÃ³Ò×	550818	Ç§¿Ë	49864152	Ë«	30,498,346
202105	39262011	¾ÛÂÈÒÒÏ©ÖÆÊÖÌ×£¨·ÖÖ¸ÊÖÌ×¡¢Á¬Ö¸ÊÖÌ×µÈ£©	502	ÃÀ¹ú	10	Ò»°ãÃ³Ò×	11363194	Ç§¿Ë	1119357715	Ë«	509,928,392
202105	39262011	¾ÛÂÈÒÒÏ©ÖÆÊÖÌ×£¨·ÖÖ¸ÊÖÌ×¡¢Á¬Ö¸ÊÖÌ×µÈ£©	601	°Ä´óÀûÑÇ	10	Ò»°ãÃ³Ò×	668699	Ç§¿Ë	69695111	Ë«	21,985,739
202105	39262011	¾ÛÂÈÒÒÏ©ÖÆÊÖÌ×£¨·ÖÖ¸ÊÖÌ×¡¢Á¬Ö¸ÊÖÌ×µÈ£©	603	ì³¼Ã	10	Ò»°ãÃ³Ò×	5975	Ç§¿Ë	600000	Ë«	185,380
202105	39262011	¾ÛÂÈÒÒÏ©ÖÆÊÖÌ×£¨·ÖÖ¸ÊÖÌ×¡¢Á¬Ö¸ÊÖÌ×µÈ£©	607	ÐÂ¿¦Àï¶àÄáÑÇ	10	Ò»°ãÃ³Ò×	1785	Ç§¿Ë	165000	Ë«	64,393
202105	39262011	¾ÛÂÈÒÒÏ©ÖÆÊÖÌ×£¨·ÖÖ¸ÊÖÌ×¡¢Á¬Ö¸ÊÖÌ×µÈ£©	609	ÐÂÎ÷À¼	10	Ò»°ãÃ³Ò×	93417	Ç§¿Ë	9887420	Ë«	3,921,717
202105	39262011	¾ÛÂÈÒÒÏ©ÖÆÊÖÌ×£¨·ÖÖ¸ÊÖÌ×¡¢Á¬Ö¸ÊÖÌ×µÈ£©	611	°Í²¼ÑÇÐÂ¼¸ÄÚÑÇ	10	Ò»°ãÃ³Ò×	10927	Ç§¿Ë	1126000	Ë«	367,456
202105	39262011	¾ÛÂÈÒÒÏ©ÖÆÊÖÌ×£¨·ÖÖ¸ÊÖÌ×¡¢Á¬Ö¸ÊÖÌ×µÈ£©	617	ÈøÄ¦ÑÇ	10	Ò»°ãÃ³Ò×	50	Ç§¿Ë	5000	Ë«	6,374
202105	40151900	Áò»¯Ïð½ºÖÆÆäËû·ÖÖ¸¡¢Á¬Ö¸¼°Â¶Ö¸ÊÖÌ×	102	°ÍÁÖ	10	Ò»°ãÃ³Ò×	17371	Ç§¿Ë	1550100	Ë«	954,821
202105	40151900	Áò»¯Ïð½ºÖÆÆäËû·ÖÖ¸¡¢Á¬Ö¸¼°Â¶Ö¸ÊÖÌ×	103	ÃÏ¼ÓÀ­¹ú	10	Ò»°ãÃ³Ò×	2783	Ç§¿Ë	284170	Ë«	600,096
202105	40151900	Áò»¯Ïð½ºÖÆÆäËû·ÖÖ¸¡¢Á¬Ö¸¼°Â¶Ö¸ÊÖÌ×	106	Ãåµé	10	Ò»°ãÃ³Ò×	30	Ç§¿Ë	100	Ë«	500
202105	40151900	Áò»¯Ïð½ºÖÆÆäËû·ÖÖ¸¡¢Á¬Ö¸¼°Â¶Ö¸ÊÖÌ×	107	¼íÆÒÕ¯	10	Ò»°ãÃ³Ò×	2022	Ç§¿Ë	189250	Ë«	90,343
202105	40151900	Áò»¯Ïð½ºÖÆÆäËû·ÖÖ¸¡¢Á¬Ö¸¼°Â¶Ö¸ÊÖÌ×	108	ÈûÆÖÂ·Ë¹	10	Ò»°ãÃ³Ò×	0	Ç§¿Ë	150	Ë«	82
202105	40151900	Áò»¯Ïð½ºÖÆÆäËû·ÖÖ¸¡¢Á¬Ö¸¼°Â¶Ö¸ÊÖÌ×	110	ÖÐ¹úÏã¸Û	10	Ò»°ãÃ³Ò×	54114	Ç§¿Ë	804461	Ë«	3,028,517
202105	40151900	Áò»¯Ïð½ºÖÆÆäËû·ÖÖ¸¡¢Á¬Ö¸¼°Â¶Ö¸ÊÖÌ×	111	Ó¡¶È	10	Ò»°ãÃ³Ò×	327497	Ç§¿Ë	26445236	Ë«	32,976,521
202105	40151900	Áò»¯Ïð½ºÖÆÆäËû·ÖÖ¸¡¢Á¬Ö¸¼°Â¶Ö¸ÊÖÌ×	112	Ó¡¶ÈÄáÎ÷ÑÇ	10	Ò»°ãÃ³Ò×	36267	Ç§¿Ë	514004	Ë«	906,714
202105	40151900	Áò»¯Ïð½ºÖÆÆäËû·ÖÖ¸¡¢Á¬Ö¸¼°Â¶Ö¸ÊÖÌ×	113	ÒÁÀÊ	10	Ò»°ãÃ³Ò×	9	Ç§¿Ë	28	Ë«	334
202105	40151900	Áò»¯Ïð½ºÖÆÆäËû·ÖÖ¸¡¢Á¬Ö¸¼°Â¶Ö¸ÊÖÌ×	114	ÒÁÀ­¿Ë	10	Ò»°ãÃ³Ò×	38375	Ç§¿Ë	436484	Ë«	1,367,046
202105	40151900	Áò»¯Ïð½ºÖÆÆäËû·ÖÖ¸¡¢Á¬Ö¸¼°Â¶Ö¸ÊÖÌ×	115	ÒÔÉ«ÁÐ	10	Ò»°ãÃ³Ò×	104121	Ç§¿Ë	8243230	Ë«	9,654,646
202105	40151900	Áò»¯Ïð½ºÖÆÆäËû·ÖÖ¸¡¢Á¬Ö¸¼°Â¶Ö¸ÊÖÌ×	116	ÈÕ±¾	10	Ò»°ãÃ³Ò×	376660	Ç§¿Ë	37507672	Ë«	43,750,317
202105	40151900	Áò»¯Ïð½ºÖÆÆäËû·ÖÖ¸¡¢Á¬Ö¸¼°Â¶Ö¸ÊÖÌ×	117	Ô¼µ©	10	Ò»°ãÃ³Ò×	5	Ç§¿Ë	100	Ë«	260
202105	40151900	Áò»¯Ïð½ºÖÆÆäËû·ÖÖ¸¡¢Á¬Ö¸¼°Â¶Ö¸ÊÖÌ×	118	¿ÆÍþÌØ	10	Ò»°ãÃ³Ò×	62131	Ç§¿Ë	4719200	Ë«	3,716,493
202105	40151900	Áò»¯Ïð½ºÖÆÆäËû·ÖÖ¸¡¢Á¬Ö¸¼°Â¶Ö¸ÊÖÌ×	119	ÀÏÎÎ	10	Ò»°ãÃ³Ò×	13028	Ç§¿Ë	1633400	Ë«	2,090,166
202105	40151900	Áò»¯Ïð½ºÖÆÆäËû·ÖÖ¸¡¢Á¬Ö¸¼°Â¶Ö¸ÊÖÌ×	119	ÀÏÎÎ	11	¹ú¼Ò¼ä¡¢¹ú¼Ê×éÖ¯ÎÞ³¥Ô®ÖúºÍÔùËÍµÄÎï×Ê	27	Ç§¿Ë	3000	Ë«	12,000
202105	40151900	Áò»¯Ïð½ºÖÆÆäËû·ÖÖ¸¡¢Á¬Ö¸¼°Â¶Ö¸ÊÖÌ×	120	Àè°ÍÄÛ	10	Ò»°ãÃ³Ò×	15767	Ç§¿Ë	1222500	Ë«	1,178,724
202105	40151900	Áò»¯Ïð½ºÖÆÆäËû·ÖÖ¸¡¢Á¬Ö¸¼°Â¶Ö¸ÊÖÌ×	121	ÖÐ¹ú°ÄÃÅ	10	Ò»°ãÃ³Ò×	290	Ç§¿Ë	4900	Ë«	4,747
202105	40151900	Áò»¯Ïð½ºÖÆÆäËû·ÖÖ¸¡¢Á¬Ö¸¼°Â¶Ö¸ÊÖÌ×	122	ÂíÀ´Î÷ÑÇ	10	Ò»°ãÃ³Ò×	36268	Ç§¿Ë	3379026	Ë«	2,773,816
202105	40151900	Áò»¯Ïð½ºÖÆÆäËû·ÖÖ¸¡¢Á¬Ö¸¼°Â¶Ö¸ÊÖÌ×	123	Âí¶û´ú·ò	10	Ò»°ãÃ³Ò×	100	Ç§¿Ë	12500	Ë«	32,523
202105	40151900	Áò»¯Ïð½ºÖÆÆäËû·ÖÖ¸¡¢Á¬Ö¸¼°Â¶Ö¸ÊÖÌ×	124	ÃÉ¹Å	10	Ò»°ãÃ³Ò×	3955	Ç§¿Ë	307200	Ë«	329,351
202105	40151900	Áò»¯Ïð½ºÖÆÆäËû·ÖÖ¸¡¢Á¬Ö¸¼°Â¶Ö¸ÊÖÌ×	125	Äá²´¶ûÁª°îÃñÖ÷¹²ºÍ¹ú	10	Ò»°ãÃ³Ò×	12658	Ç§¿Ë	248080	Ë«	1,197,383
202105	40151900	Áò»¯Ïð½ºÖÆÆäËû·ÖÖ¸¡¢Á¬Ö¸¼°Â¶Ö¸ÊÖÌ×	126	°¢Âü	10	Ò»°ãÃ³Ò×	22876	Ç§¿Ë	3790600	Ë«	1,256,879
202105	40151900	Áò»¯Ïð½ºÖÆÆäËû·ÖÖ¸¡¢Á¬Ö¸¼°Â¶Ö¸ÊÖÌ×	127	°Í»ùË¹Ì¹	10	Ò»°ãÃ³Ò×	55360	Ç§¿Ë	2215880	Ë«	2,866,428
202105	40151900	Áò»¯Ïð½ºÖÆÆäËû·ÖÖ¸¡¢Á¬Ö¸¼°Â¶Ö¸ÊÖÌ×	129	·ÆÂÉ±ö	10	Ò»°ãÃ³Ò×	120677	Ç§¿Ë	12698239	Ë«	10,890,499
202105	40151900	Áò»¯Ïð½ºÖÆÆäËû·ÖÖ¸¡¢Á¬Ö¸¼°Â¶Ö¸ÊÖÌ×	130	¿¨Ëþ¶û	10	Ò»°ãÃ³Ò×	9576	Ç§¿Ë	1158055	Ë«	1,344,839
202105	40151900	Áò»¯Ïð½ºÖÆÆäËû·ÖÖ¸¡¢Á¬Ö¸¼°Â¶Ö¸ÊÖÌ×	131	É³ÌØ°¢À­²®	10	Ò»°ãÃ³Ò×	34018	Ç§¿Ë	3325250	Ë«	1,817,223
202105	40151900	Áò»¯Ïð½ºÖÆÆäËû·ÖÖ¸¡¢Á¬Ö¸¼°Â¶Ö¸ÊÖÌ×	132	ÐÂ¼ÓÆÂ	10	Ò»°ãÃ³Ò×	26391	Ç§¿Ë	644875	Ë«	904,799
202105	40151900	Áò»¯Ïð½ºÖÆÆäËû·ÖÖ¸¡¢Á¬Ö¸¼°Â¶Ö¸ÊÖÌ×	133	º«¹ú	10	Ò»°ãÃ³Ò×	128598	Ç§¿Ë	8809555	Ë«	11,353,635
202105	40151900	Áò»¯Ïð½ºÖÆÆäËû·ÖÖ¸¡¢Á¬Ö¸¼°Â¶Ö¸ÊÖÌ×	134	Ë¹ÀïÀ¼¿¨	10	Ò»°ãÃ³Ò×	58	Ç§¿Ë	52500	Ë«	4,293
202105	40151900	Áò»¯Ïð½ºÖÆÆäËû·ÖÖ¸¡¢Á¬Ö¸¼°Â¶Ö¸ÊÖÌ×	136	Ì©¹ú	10	Ò»°ãÃ³Ò×	279262	Ç§¿Ë	19902628	Ë«	20,188,442
202105	40151900	Áò»¯Ïð½ºÖÆÆäËû·ÖÖ¸¡¢Á¬Ö¸¼°Â¶Ö¸ÊÖÌ×	137	ÍÁ¶úÆä	10	Ò»°ãÃ³Ò×	17016	Ç§¿Ë	310050	Ë«	573,457
202105	40151900	Áò»¯Ïð½ºÖÆÆäËû·ÖÖ¸¡¢Á¬Ö¸¼°Â¶Ö¸ÊÖÌ×	138	°¢ÁªÇõ	10	Ò»°ãÃ³Ò×	69662	Ç§¿Ë	6636700	Ë«	8,021,194
202105	40151900	Áò»¯Ïð½ºÖÆÆäËû·ÖÖ¸¡¢Á¬Ö¸¼°Â¶Ö¸ÊÖÌ×	141	Ô½ÄÏ	10	Ò»°ãÃ³Ò×	301693	Ç§¿Ë	29117502	Ë«	20,215,547
202105	40151900	Áò»¯Ïð½ºÖÆÆäËû·ÖÖ¸¡¢Á¬Ö¸¼°Â¶Ö¸ÊÖÌ×	143	ÖÐ¹úÌ¨Íå	10	Ò»°ãÃ³Ò×	26080	Ç§¿Ë	1595866	Ë«	1,357,788
202105	40151900	Áò»¯Ïð½ºÖÆÆäËû·ÖÖ¸¡¢Á¬Ö¸¼°Â¶Ö¸ÊÖÌ×	145	¹þÈø¿ËË¹Ì¹	10	Ò»°ãÃ³Ò×	11462	Ç§¿Ë	209900	Ë«	325,619
202105	40151900	Áò»¯Ïð½ºÖÆÆäËû·ÖÖ¸¡¢Á¬Ö¸¼°Â¶Ö¸ÊÖÌ×	146	¼ª¶û¼ªË¹Ë¹Ì¹	10	Ò»°ãÃ³Ò×	90	Ç§¿Ë	7350	Ë«	26,744
202105	40151900	Áò»¯Ïð½ºÖÆÆäËû·ÖÖ¸¡¢Á¬Ö¸¼°Â¶Ö¸ÊÖÌ×	147	Ëþ¼ª¿ËË¹Ì¹	10	Ò»°ãÃ³Ò×	2610	Ç§¿Ë	220811	Ë«	157,131
202105	40151900	Áò»¯Ïð½ºÖÆÆäËû·ÖÖ¸¡¢Á¬Ö¸¼°Â¶Ö¸ÊÖÌ×	149	ÎÚ×È±ð¿ËË¹Ì¹	10	Ò»°ãÃ³Ò×	2219	Ç§¿Ë	36975	Ë«	7,215
202105	40151900	Áò»¯Ïð½ºÖÆÆäËû·ÖÖ¸¡¢Á¬Ö¸¼°Â¶Ö¸ÊÖÌ×	201	°¢¶û¼°ÀûÑÇ	10	Ò»°ãÃ³Ò×	2265	Ç§¿Ë	60200	Ë«	123,833
202105	40151900	Áò»¯Ïð½ºÖÆÆäËû·ÖÖ¸¡¢Á¬Ö¸¼°Â¶Ö¸ÊÖÌ×	202	°²¸çÀ­	10	Ò»°ãÃ³Ò×	2410	Ç§¿Ë	96000	Ë«	147,264
202105	40151900	Áò»¯Ïð½ºÖÆÆäËû·ÖÖ¸¡¢Á¬Ö¸¼°Â¶Ö¸ÊÖÌ×	203	±´Äþ	10	Ò»°ãÃ³Ò×	1870	Ç§¿Ë	110000	Ë«	64,395
202105	40151900	Áò»¯Ïð½ºÖÆÆäËû·ÖÖ¸¡¢Á¬Ö¸¼°Â¶Ö¸ÊÖÌ×	204	²©´ÄÍßÄÉ	10	Ò»°ãÃ³Ò×	516	Ç§¿Ë	56000	Ë«	116,562
202105	40151900	Áò»¯Ïð½ºÖÆÆäËû·ÖÖ¸¡¢Á¬Ö¸¼°Â¶Ö¸ÊÖÌ×	205	²¼Â¡µÏ	10	Ò»°ãÃ³Ò×	911	Ç§¿Ë	100004	Ë«	117,174
202105	40151900	Áò»¯Ïð½ºÖÆÆäËû·ÖÖ¸¡¢Á¬Ö¸¼°Â¶Ö¸ÊÖÌ×	209	ÖÐ·Ç	10	Ò»°ãÃ³Ò×	103	Ç§¿Ë	12000	Ë«	24,977
202105	40151900	Áò»¯Ïð½ºÖÆÆäËû·ÖÖ¸¡¢Á¬Ö¸¼°Â¶Ö¸ÊÖÌ×	214	¼ª²¼Ìá	11	¹ú¼Ò¼ä¡¢¹ú¼Ê×éÖ¯ÎÞ³¥Ô®ÖúºÍÔùËÍµÄÎï×Ê	21	Ç§¿Ë	50	Ë«	1,650
202105	40151900	Áò»¯Ïð½ºÖÆÆäËû·ÖÖ¸¡¢Á¬Ö¸¼°Â¶Ö¸ÊÖÌ×	215	°£¼°	10	Ò»°ãÃ³Ò×	12414	Ç§¿Ë	21180	Ë«	332,564
202105	40151900	Áò»¯Ïð½ºÖÆÆäËû·ÖÖ¸¡¢Á¬Ö¸¼°Â¶Ö¸ÊÖÌ×	217	°£Èû¶í±ÈÑÇ	10	Ò»°ãÃ³Ò×	64950	Ç§¿Ë	4745080	Ë«	4,865,501
202105	40151900	Áò»¯Ïð½ºÖÆÆäËû·ÖÖ¸¡¢Á¬Ö¸¼°Â¶Ö¸ÊÖÌ×	218	¼ÓÅî	10	Ò»°ãÃ³Ò×	4260	Ç§¿Ë	460000	Ë«	600,240
202105	40151900	Áò»¯Ïð½ºÖÆÆäËû·ÖÖ¸¡¢Á¬Ö¸¼°Â¶Ö¸ÊÖÌ×	219	¸Ô±ÈÑÇ	10	Ò»°ãÃ³Ò×	936	Ç§¿Ë	72000	Ë«	100,222
202105	40151900	Áò»¯Ïð½ºÖÆÆäËû·ÖÖ¸¡¢Á¬Ö¸¼°Â¶Ö¸ÊÖÌ×	220	¼ÓÄÉ	10	Ò»°ãÃ³Ò×	19	Ç§¿Ë	120	Ë«	7,673
202105	40151900	Áò»¯Ïð½ºÖÆÆäËû·ÖÖ¸¡¢Á¬Ö¸¼°Â¶Ö¸ÊÖÌ×	221	¼¸ÄÚÑÇ	10	Ò»°ãÃ³Ò×	10984	Ç§¿Ë	1379224	Ë«	2,914,055
202105	40151900	Áò»¯Ïð½ºÖÆÆäËû·ÖÖ¸¡¢Á¬Ö¸¼°Â¶Ö¸ÊÖÌ×	223	¿ÆÌØµÏÍß	10	Ò»°ãÃ³Ò×	4	Ç§¿Ë	30	Ë«	1,158
202105	40151900	Áò»¯Ïð½ºÖÆÆäËû·ÖÖ¸¡¢Á¬Ö¸¼°Â¶Ö¸ÊÖÌ×	224	¿ÏÄáÑÇ	10	Ò»°ãÃ³Ò×	7264	Ç§¿Ë	90916	Ë«	424,615
202105	40151900	Áò»¯Ïð½ºÖÆÆäËû·ÖÖ¸¡¢Á¬Ö¸¼°Â¶Ö¸ÊÖÌ×	225	Àû±ÈÀïÑÇ	10	Ò»°ãÃ³Ò×	55	Ç§¿Ë	804	Ë«	5,036
202105	40151900	Áò»¯Ïð½ºÖÆÆäËû·ÖÖ¸¡¢Á¬Ö¸¼°Â¶Ö¸ÊÖÌ×	230	Ã«ÀïËþÄáÑÇ	10	Ò»°ãÃ³Ò×	900	Ç§¿Ë	1840	Ë«	13,643
202105	40151900	Áò»¯Ïð½ºÖÆÆäËû·ÖÖ¸¡¢Á¬Ö¸¼°Â¶Ö¸ÊÖÌ×	230	Ã«ÀïËþÄáÑÇ	11	¹ú¼Ò¼ä¡¢¹ú¼Ê×éÖ¯ÎÞ³¥Ô®ÖúºÍÔùËÍµÄÎï×Ê	35	Ç§¿Ë	20	Ë«	442
202105	40151900	Áò»¯Ïð½ºÖÆÆäËû·ÖÖ¸¡¢Á¬Ö¸¼°Â¶Ö¸ÊÖÌ×	231	Ã«ÀïÇóË¹	10	Ò»°ãÃ³Ò×	4914	Ç§¿Ë	257200	Ë«	230,990
202105	40151900	Áò»¯Ïð½ºÖÆÆäËû·ÖÖ¸¡¢Á¬Ö¸¼°Â¶Ö¸ÊÖÌ×	232	Ä¦Âå¸ç	10	Ò»°ãÃ³Ò×	95	Ç§¿Ë	216	Ë«	4,278
202105	40151900	Áò»¯Ïð½ºÖÆÆäËû·ÖÖ¸¡¢Á¬Ö¸¼°Â¶Ö¸ÊÖÌ×	233	ÄªÉ£±È¿Ë	10	Ò»°ãÃ³Ò×	1194	Ç§¿Ë	161680	Ë«	72,121
202105	40151900	Áò»¯Ïð½ºÖÆÆäËû·ÖÖ¸¡¢Á¬Ö¸¼°Â¶Ö¸ÊÖÌ×	234	ÄÉÃ×±ÈÑÇ	10	Ò»°ãÃ³Ò×	7151	Ç§¿Ë	528500	Ë«	626,663
202105	40151900	Áò»¯Ïð½ºÖÆÆäËû·ÖÖ¸¡¢Á¬Ö¸¼°Â¶Ö¸ÊÖÌ×	236	ÄáÈÕÀûÑÇ	10	Ò»°ãÃ³Ò×	7945	Ç§¿Ë	507050	Ë«	519,572
202105	40151900	Áò»¯Ïð½ºÖÆÆäËû·ÖÖ¸¡¢Á¬Ö¸¼°Â¶Ö¸ÊÖÌ×	237	ÁôÄáÍô	10	Ò»°ãÃ³Ò×	8175	Ç§¿Ë	770500	Ë«	501,178
202105	40151900	Áò»¯Ïð½ºÖÆÆäËû·ÖÖ¸¡¢Á¬Ö¸¼°Â¶Ö¸ÊÖÌ×	238	Â¬Íú´ï	10	Ò»°ãÃ³Ò×	9300	Ç§¿Ë	1000000	Ë«	650,460
202105	40151900	Áò»¯Ïð½ºÖÆÆäËû·ÖÖ¸¡¢Á¬Ö¸¼°Â¶Ö¸ÊÖÌ×	240	ÈûÄÚ¼Ó¶û	10	Ò»°ãÃ³Ò×	483	Ç§¿Ë	4550	Ë«	22,543
202105	40151900	Áò»¯Ïð½ºÖÆÆäËû·ÖÖ¸¡¢Á¬Ö¸¼°Â¶Ö¸ÊÖÌ×	242	ÈûÀ­Àû°º	10	Ò»°ãÃ³Ò×	1056	Ç§¿Ë	96000	Ë«	99,910
202105	40151900	Áò»¯Ïð½ºÖÆÆäËû·ÖÖ¸¡¢Á¬Ö¸¼°Â¶Ö¸ÊÖÌ×	244	ÄÏ·Ç	10	Ò»°ãÃ³Ò×	125928	Ç§¿Ë	6316412	Ë«	8,974,673
202105	40151900	Áò»¯Ïð½ºÖÆÆäËû·ÖÖ¸¡¢Á¬Ö¸¼°Â¶Ö¸ÊÖÌ×	246	ËÕµ¤	10	Ò»°ãÃ³Ò×	423	Ç§¿Ë	25030	Ë«	78,945
202105	40151900	Áò»¯Ïð½ºÖÆÆäËû·ÖÖ¸¡¢Á¬Ö¸¼°Â¶Ö¸ÊÖÌ×	247	Ì¹É£ÄáÑÇ	10	Ò»°ãÃ³Ò×	1177	Ç§¿Ë	32950	Ë«	45,038
202105	40151900	Áò»¯Ïð½ºÖÆÆäËû·ÖÖ¸¡¢Á¬Ö¸¼°Â¶Ö¸ÊÖÌ×	248	¶à¸ç	10	Ò»°ãÃ³Ò×	5700	Ç§¿Ë	47500	Ë«	426,376
202105	40151900	Áò»¯Ïð½ºÖÆÆäËû·ÖÖ¸¡¢Á¬Ö¸¼°Â¶Ö¸ÊÖÌ×	249	Í»ÄáË¹	10	Ò»°ãÃ³Ò×	1425	Ç§¿Ë	101000	Ë«	119,976
202105	40151900	Áò»¯Ïð½ºÖÆÆäËû·ÖÖ¸¡¢Á¬Ö¸¼°Â¶Ö¸ÊÖÌ×	250	ÎÚ¸É´ï	10	Ò»°ãÃ³Ò×	9422	Ç§¿Ë	1553540	Ë«	2,999,714
202105	40151900	Áò»¯Ïð½ºÖÆÆäËû·ÖÖ¸¡¢Á¬Ö¸¼°Â¶Ö¸ÊÖÌ×	251	²¼»ùÄÉ·¨Ë÷	10	Ò»°ãÃ³Ò×	63292	Ç§¿Ë	6195500	Ë«	10,758,650
202105	40151900	Áò»¯Ïð½ºÖÆÆäËû·ÖÖ¸¡¢Á¬Ö¸¼°Â¶Ö¸ÊÖÌ×	252	¸Õ¹û(½ð)	10	Ò»°ãÃ³Ò×	2122	Ç§¿Ë	15360	Ë«	252,725
202105	40151900	Áò»¯Ïð½ºÖÆÆäËû·ÖÖ¸¡¢Á¬Ö¸¼°Â¶Ö¸ÊÖÌ×	253	ÔÞ±ÈÑÇ	10	Ò»°ãÃ³Ò×	23624	Ç§¿Ë	1843867	Ë«	2,567,590
202105	40151900	Áò»¯Ïð½ºÖÆÆäËû·ÖÖ¸¡¢Á¬Ö¸¼°Â¶Ö¸ÊÖÌ×	253	ÔÞ±ÈÑÇ	11	¹ú¼Ò¼ä¡¢¹ú¼Ê×éÖ¯ÎÞ³¥Ô®ÖúºÍÔùËÍµÄÎï×Ê	138	Ç§¿Ë	3450	Ë«	9,384
202105	40151900	Áò»¯Ïð½ºÖÆÆäËû·ÖÖ¸¡¢Á¬Ö¸¼°Â¶Ö¸ÊÖÌ×	254	½ò°Í²¼Î¤	10	Ò»°ãÃ³Ò×	5	Ç§¿Ë	6	Ë«	408
202105	40151900	Áò»¯Ïð½ºÖÆÆäËû·ÖÖ¸¡¢Á¬Ö¸¼°Â¶Ö¸ÊÖÌ×	301	±ÈÀûÊ±	10	Ò»°ãÃ³Ò×	73451	Ç§¿Ë	3303010	Ë«	4,832,773
202105	40151900	Áò»¯Ïð½ºÖÆÆäËû·ÖÖ¸¡¢Á¬Ö¸¼°Â¶Ö¸ÊÖÌ×	302	µ¤Âó	10	Ò»°ãÃ³Ò×	261024	Ç§¿Ë	29496165	Ë«	27,128,644
202105	40151900	Áò»¯Ïð½ºÖÆÆäËû·ÖÖ¸¡¢Á¬Ö¸¼°Â¶Ö¸ÊÖÌ×	303	Ó¢¹ú	10	Ò»°ãÃ³Ò×	269115	Ç§¿Ë	26235708	Ë«	28,499,762
202105	40151900	Áò»¯Ïð½ºÖÆÆäËû·ÖÖ¸¡¢Á¬Ö¸¼°Â¶Ö¸ÊÖÌ×	304	µÂ¹ú	10	Ò»°ãÃ³Ò×	1542445	Ç§¿Ë	182828070	Ë«	172,725,657
202105	40151900	Áò»¯Ïð½ºÖÆÆäËû·ÖÖ¸¡¢Á¬Ö¸¼°Â¶Ö¸ÊÖÌ×	305	·¨¹ú	10	Ò»°ãÃ³Ò×	549099	Ç§¿Ë	66748235	Ë«	73,620,996
202105	40151900	Áò»¯Ïð½ºÖÆÆäËû·ÖÖ¸¡¢Á¬Ö¸¼°Â¶Ö¸ÊÖÌ×	306	°®¶ûÀ¼	10	Ò»°ãÃ³Ò×	38423	Ç§¿Ë	4569880	Ë«	7,451,979
202105	40151900	Áò»¯Ïð½ºÖÆÆäËû·ÖÖ¸¡¢Á¬Ö¸¼°Â¶Ö¸ÊÖÌ×	307	Òâ´óÀû	10	Ò»°ãÃ³Ò×	530177	Ç§¿Ë	57380214	Ë«	68,367,911
202105	40151900	Áò»¯Ïð½ºÖÆÆäËû·ÖÖ¸¡¢Á¬Ö¸¼°Â¶Ö¸ÊÖÌ×	309	ºÉÀ¼	10	Ò»°ãÃ³Ò×	524676	Ç§¿Ë	62030205	Ë«	69,854,102
202105	40151900	Áò»¯Ïð½ºÖÆÆäËû·ÖÖ¸¡¢Á¬Ö¸¼°Â¶Ö¸ÊÖÌ×	310	Ï£À°	10	Ò»°ãÃ³Ò×	86463	Ç§¿Ë	10349180	Ë«	11,344,759
202105	40151900	Áò»¯Ïð½ºÖÆÆäËû·ÖÖ¸¡¢Á¬Ö¸¼°Â¶Ö¸ÊÖÌ×	311	ÆÏÌÑÑÀ	10	Ò»°ãÃ³Ò×	51028	Ç§¿Ë	5076050	Ë«	5,233,577
202105	40151900	Áò»¯Ïð½ºÖÆÆäËû·ÖÖ¸¡¢Á¬Ö¸¼°Â¶Ö¸ÊÖÌ×	312	Î÷°àÑÀ	10	Ò»°ãÃ³Ò×	296994	Ç§¿Ë	38475082	Ë«	38,925,131
202105	40151900	Áò»¯Ïð½ºÖÆÆäËû·ÖÖ¸¡¢Á¬Ö¸¼°Â¶Ö¸ÊÖÌ×	315	°ÂµØÀû	10	Ò»°ãÃ³Ò×	11562	Ç§¿Ë	1751503	Ë«	797,560
202105	40151900	Áò»¯Ïð½ºÖÆÆäËû·ÖÖ¸¡¢Á¬Ö¸¼°Â¶Ö¸ÊÖÌ×	316	±£¼ÓÀûÑÇ	10	Ò»°ãÃ³Ò×	29334	Ç§¿Ë	3125030	Ë«	3,419,404
202105	40151900	Áò»¯Ïð½ºÖÆÆäËû·ÖÖ¸¡¢Á¬Ö¸¼°Â¶Ö¸ÊÖÌ×	318	·ÒÀ¼	10	Ò»°ãÃ³Ò×	204808	Ç§¿Ë	25602050	Ë«	30,927,854
202105	40151900	Áò»¯Ïð½ºÖÆÆäËû·ÖÖ¸¡¢Á¬Ö¸¼°Â¶Ö¸ÊÖÌ×	321	ÐÙÑÀÀû	10	Ò»°ãÃ³Ò×	62165	Ç§¿Ë	6409482	Ë«	7,053,477
202105	40151900	Áò»¯Ïð½ºÖÆÆäËû·ÖÖ¸¡¢Á¬Ö¸¼°Â¶Ö¸ÊÖÌ×	324	Âí¶úËû	10	Ò»°ãÃ³Ò×	961	Ç§¿Ë	82000	Ë«	103,644
202105	40151900	Áò»¯Ïð½ºÖÆÆäËû·ÖÖ¸¡¢Á¬Ö¸¼°Â¶Ö¸ÊÖÌ×	326	Å²Íþ	10	Ò»°ãÃ³Ò×	101042	Ç§¿Ë	10553711	Ë«	12,456,970
202105	40151900	Áò»¯Ïð½ºÖÆÆäËû·ÖÖ¸¡¢Á¬Ö¸¼°Â¶Ö¸ÊÖÌ×	327	²¨À¼	10	Ò»°ãÃ³Ò×	99445	Ç§¿Ë	9306375	Ë«	9,065,989
202105	40151900	Áò»¯Ïð½ºÖÆÆäËû·ÖÖ¸¡¢Á¬Ö¸¼°Â¶Ö¸ÊÖÌ×	328	ÂÞÂíÄáÑÇ	10	Ò»°ãÃ³Ò×	47637	Ç§¿Ë	5547350	Ë«	6,115,491
202105	40151900	Áò»¯Ïð½ºÖÆÆäËû·ÖÖ¸¡¢Á¬Ö¸¼°Â¶Ö¸ÊÖÌ×	330	Èðµä	10	Ò»°ãÃ³Ò×	137518	Ç§¿Ë	15743782	Ë«	13,594,589
202105	40151900	Áò»¯Ïð½ºÖÆÆäËû·ÖÖ¸¡¢Á¬Ö¸¼°Â¶Ö¸ÊÖÌ×	331	ÈðÊ¿	10	Ò»°ãÃ³Ò×	37052	Ç§¿Ë	3042060	Ë«	3,792,396
202105	40151900	Áò»¯Ïð½ºÖÆÆäËû·ÖÖ¸¡¢Á¬Ö¸¼°Â¶Ö¸ÊÖÌ×	334	°®É³ÄáÑÇ	10	Ò»°ãÃ³Ò×	12670	Ç§¿Ë	1510000	Ë«	1,686,856
202105	40151900	Áò»¯Ïð½ºÖÆÆäËû·ÖÖ¸¡¢Á¬Ö¸¼°Â¶Ö¸ÊÖÌ×	336	Á¢ÌÕÍð	10	Ò»°ãÃ³Ò×	39257	Ç§¿Ë	5401400	Ë«	2,914,595
202105	40151900	Áò»¯Ïð½ºÖÆÆäËû·ÖÖ¸¡¢Á¬Ö¸¼°Â¶Ö¸ÊÖÌ×	337	¸ñÂ³¼ªÑÇ	10	Ò»°ãÃ³Ò×	1557	Ç§¿Ë	9980	Ë«	32,457
202105	40151900	Áò»¯Ïð½ºÖÆÆäËû·ÖÖ¸¡¢Á¬Ö¸¼°Â¶Ö¸ÊÖÌ×	339	°¢Èû°Ý½®	10	Ò»°ãÃ³Ò×	3885	Ç§¿Ë	72000	Ë«	131,308
202105	40151900	Áò»¯Ïð½ºÖÆÆäËû·ÖÖ¸¡¢Á¬Ö¸¼°Â¶Ö¸ÊÖÌ×	340	°×¶íÂÞË¹	10	Ò»°ãÃ³Ò×	1546	Ç§¿Ë	120003	Ë«	116,378
202105	40151900	Áò»¯Ïð½ºÖÆÆäËû·ÖÖ¸¡¢Á¬Ö¸¼°Â¶Ö¸ÊÖÌ×	343	Ä¦¶û¶àÍß	10	Ò»°ãÃ³Ò×	9731	Ç§¿Ë	201000	Ë«	359,619
202105	40151900	Áò»¯Ïð½ºÖÆÆäËû·ÖÖ¸¡¢Á¬Ö¸¼°Â¶Ö¸ÊÖÌ×	344	¶íÂÞË¹Áª°î	10	Ò»°ãÃ³Ò×	468732	Ç§¿Ë	15854795	Ë«	19,636,988
202105	40151900	Áò»¯Ïð½ºÖÆÆäËû·ÖÖ¸¡¢Á¬Ö¸¼°Â¶Ö¸ÊÖÌ×	347	ÎÚ¿ËÀ¼	10	Ò»°ãÃ³Ò×	45265	Ç§¿Ë	4078415	Ë«	5,391,303
202105	40151900	Áò»¯Ïð½ºÖÆÆäËû·ÖÖ¸¡¢Á¬Ö¸¼°Â¶Ö¸ÊÖÌ×	350	Ë¹ÂåÎÄÄáÑÇ	10	Ò»°ãÃ³Ò×	31404	Ç§¿Ë	3356000	Ë«	3,785,290
202105	40151900	Áò»¯Ïð½ºÖÆÆäËû·ÖÖ¸¡¢Á¬Ö¸¼°Â¶Ö¸ÊÖÌ×	351	¿ËÂÞµØÑÇ	10	Ò»°ãÃ³Ò×	1733	Ç§¿Ë	66528	Ë«	75,649
202105	40151900	Áò»¯Ïð½ºÖÆÆäËû·ÖÖ¸¡¢Á¬Ö¸¼°Â¶Ö¸ÊÖÌ×	352	½Ý¿Ë	10	Ò»°ãÃ³Ò×	36115	Ç§¿Ë	2685820	Ë«	2,540,824
202105	40151900	Áò»¯Ïð½ºÖÆÆäËû·ÖÖ¸¡¢Á¬Ö¸¼°Â¶Ö¸ÊÖÌ×	353	Ë¹Âå·¥¿Ë	10	Ò»°ãÃ³Ò×	406	Ç§¿Ë	50100	Ë«	49,326
202105	40151900	Áò»¯Ïð½ºÖÆÆäËû·ÖÖ¸¡¢Á¬Ö¸¼°Â¶Ö¸ÊÖÌ×	358	Èû¶ûÎ¬ÑÇ	10	Ò»°ãÃ³Ò×	1	Ç§¿Ë	10	Ë«	6
202105	40151900	Áò»¯Ïð½ºÖÆÆäËû·ÖÖ¸¡¢Á¬Ö¸¼°Â¶Ö¸ÊÖÌ×	359	ºÚÉ½	10	Ò»°ãÃ³Ò×	7021	Ç§¿Ë	675000	Ë«	332,570
202105	40151900	Áò»¯Ïð½ºÖÆÆäËû·ÖÖ¸¡¢Á¬Ö¸¼°Â¶Ö¸ÊÖÌ×	402	°¢¸ùÍ¢	10	Ò»°ãÃ³Ò×	189439	Ç§¿Ë	10671936	Ë«	8,944,765
202105	40151900	Áò»¯Ïð½ºÖÆÆäËû·ÖÖ¸¡¢Á¬Ö¸¼°Â¶Ö¸ÊÖÌ×	405	°Í°Í¶àË¹	10	Ò»°ãÃ³Ò×	193	Ç§¿Ë	15144	Ë«	9,091
202105	40151900	Áò»¯Ïð½ºÖÆÆäËû·ÖÖ¸¡¢Á¬Ö¸¼°Â¶Ö¸ÊÖÌ×	408	¶àÃñ×å²£ÀûÎ¬ÑÇ¹ú	10	Ò»°ãÃ³Ò×	100	Ç§¿Ë	1000	Ë«	5,203
202105	40151900	Áò»¯Ïð½ºÖÆÆäËû·ÖÖ¸¡¢Á¬Ö¸¼°Â¶Ö¸ÊÖÌ×	410	°ÍÎ÷	10	Ò»°ãÃ³Ò×	141087	Ç§¿Ë	6237720	Ë«	7,309,887
202105	40151900	Áò»¯Ïð½ºÖÆÆäËû·ÖÖ¸¡¢Á¬Ö¸¼°Â¶Ö¸ÊÖÌ×	412	ÖÇÀû	10	Ò»°ãÃ³Ò×	311455	Ç§¿Ë	31908846	Ë«	37,532,154
202105	40151900	Áò»¯Ïð½ºÖÆÆäËû·ÖÖ¸¡¢Á¬Ö¸¼°Â¶Ö¸ÊÖÌ×	413	¸çÂ×±ÈÑÇ	10	Ò»°ãÃ³Ò×	2339	Ç§¿Ë	52806	Ë«	80,443
202105	40151900	Áò»¯Ïð½ºÖÆÆäËû·ÖÖ¸¡¢Á¬Ö¸¼°Â¶Ö¸ÊÖÌ×	415	¸çË¹´ïÀè¼Ó	10	Ò»°ãÃ³Ò×	14570	Ç§¿Ë	2010160	Ë«	1,980,260
202105	40151900	Áò»¯Ïð½ºÖÆÆäËû·ÖÖ¸¡¢Á¬Ö¸¼°Â¶Ö¸ÊÖÌ×	418	¶àÃ×Äá¼Ó¹²ºÍ¹ú	10	Ò»°ãÃ³Ò×	422	Ç§¿Ë	29160	Ë«	49,906
202105	40151900	Áò»¯Ïð½ºÖÆÆäËû·ÖÖ¸¡¢Á¬Ö¸¼°Â¶Ö¸ÊÖÌ×	419	¶ò¹Ï¶à¶û	10	Ò»°ãÃ³Ò×	124	Ç§¿Ë	3000	Ë«	4,293
202105	40151900	Áò»¯Ïð½ºÖÆÆäËû·ÖÖ¸¡¢Á¬Ö¸¼°Â¶Ö¸ÊÖÌ×	423	Î£µØÂíÀ­	10	Ò»°ãÃ³Ò×	4495	Ç§¿Ë	399900	Ë«	379,281
202105	40151900	Áò»¯Ïð½ºÖÆÆäËû·ÖÖ¸¡¢Á¬Ö¸¼°Â¶Ö¸ÊÖÌ×	426	ºé¶¼À­Ë¹	10	Ò»°ãÃ³Ò×	14544	Ç§¿Ë	844000	Ë«	600,983
202105	40151900	Áò»¯Ïð½ºÖÆÆäËû·ÖÖ¸¡¢Á¬Ö¸¼°Â¶Ö¸ÊÖÌ×	427	ÑÀÂò¼Ó	10	Ò»°ãÃ³Ò×	1125	Ç§¿Ë	37500	Ë«	4,097
202105	40151900	Áò»¯Ïð½ºÖÆÆäËû·ÖÖ¸¡¢Á¬Ö¸¼°Â¶Ö¸ÊÖÌ×	429	Ä«Î÷¸ç	10	Ò»°ãÃ³Ò×	139711	Ç§¿Ë	6756792	Ë«	7,199,692
202105	40151900	Áò»¯Ïð½ºÖÆÆäËû·ÖÖ¸¡¢Á¬Ö¸¼°Â¶Ö¸ÊÖÌ×	432	°ÍÄÃÂí	10	Ò»°ãÃ³Ò×	19991	Ç§¿Ë	2208074	Ë«	2,361,859
202105	40151900	Áò»¯Ïð½ºÖÆÆäËû·ÖÖ¸¡¢Á¬Ö¸¼°Â¶Ö¸ÊÖÌ×	433	°ÍÀ­¹ç	10	Ò»°ãÃ³Ò×	3	Ç§¿Ë	250	Ë«	65
202105	40151900	Áò»¯Ïð½ºÖÆÆäËû·ÖÖ¸¡¢Á¬Ö¸¼°Â¶Ö¸ÊÖÌ×	434	ÃØÂ³	10	Ò»°ãÃ³Ò×	40544	Ç§¿Ë	1385920	Ë«	1,564,221
202105	40151900	Áò»¯Ïð½ºÖÆÆäËû·ÖÖ¸¡¢Á¬Ö¸¼°Â¶Ö¸ÊÖÌ×	435	²¨¶àÀè¸÷	10	Ò»°ãÃ³Ò×	23862	Ç§¿Ë	2661810	Ë«	2,661,207
202105	40151900	Áò»¯Ïð½ºÖÆÆäËû·ÖÖ¸¡¢Á¬Ö¸¼°Â¶Ö¸ÊÖÌ×	441	ËÕÀïÄÏ	10	Ò»°ãÃ³Ò×	72	Ç§¿Ë	1680	Ë«	5,261
202105	40151900	Áò»¯Ïð½ºÖÆÆäËû·ÖÖ¸¡¢Á¬Ö¸¼°Â¶Ö¸ÊÖÌ×	442	ÌØÁ¢Äá´ïºÍ¶à°Í¸ç	10	Ò»°ãÃ³Ò×	1918	Ç§¿Ë	150670	Ë«	327,450
202105	40151900	Áò»¯Ïð½ºÖÆÆäËû·ÖÖ¸¡¢Á¬Ö¸¼°Â¶Ö¸ÊÖÌ×	444	ÎÚÀ­¹ç	10	Ò»°ãÃ³Ò×	11322	Ç§¿Ë	163320	Ë«	469,817
202105	40151900	Áò»¯Ïð½ºÖÆÆäËû·ÖÖ¸¡¢Á¬Ö¸¼°Â¶Ö¸ÊÖÌ×	445	Î¯ÄÚÈðÀ­	10	Ò»°ãÃ³Ò×	1925	Ç§¿Ë	175000	Ë«	116,107
202105	40151900	Áò»¯Ïð½ºÖÆÆäËû·ÖÖ¸¡¢Á¬Ö¸¼°Â¶Ö¸ÊÖÌ×	501	¼ÓÄÃ´ó	10	Ò»°ãÃ³Ò×	1270677	Ç§¿Ë	147520879	Ë«	218,957,885
202105	40151900	Áò»¯Ïð½ºÖÆÆäËû·ÖÖ¸¡¢Á¬Ö¸¼°Â¶Ö¸ÊÖÌ×	502	ÃÀ¹ú	10	Ò»°ãÃ³Ò×	8782842	Ç§¿Ë	1083841945	Ë«	971,381,268
202105	40151900	Áò»¯Ïð½ºÖÆÆäËû·ÖÖ¸¡¢Á¬Ö¸¼°Â¶Ö¸ÊÖÌ×	601	°Ä´óÀûÑÇ	10	Ò»°ãÃ³Ò×	197676	Ç§¿Ë	21742870	Ë«	21,977,714
202105	40151900	Áò»¯Ïð½ºÖÆÆäËû·ÖÖ¸¡¢Á¬Ö¸¼°Â¶Ö¸ÊÖÌ×	603	ì³¼Ã	10	Ò»°ãÃ³Ò×	442	Ç§¿Ë	50000	Ë«	60,492
202105	40151900	Áò»¯Ïð½ºÖÆÆäËû·ÖÖ¸¡¢Á¬Ö¸¼°Â¶Ö¸ÊÖÌ×	607	ÐÂ¿¦Àï¶àÄáÑÇ	10	Ò»°ãÃ³Ò×	13	Ç§¿Ë	144	Ë«	320
202105	40151900	Áò»¯Ïð½ºÖÆÆäËû·ÖÖ¸¡¢Á¬Ö¸¼°Â¶Ö¸ÊÖÌ×	608	ÍßÅ¬°¢Í¼	10	Ò»°ãÃ³Ò×	8942	Ç§¿Ë	661080	Ë«	761,409
202105	40151900	Áò»¯Ïð½ºÖÆÆäËû·ÖÖ¸¡¢Á¬Ö¸¼°Â¶Ö¸ÊÖÌ×	609	ÐÂÎ÷À¼	10	Ò»°ãÃ³Ò×	8419	Ç§¿Ë	1095156	Ë«	1,491,674
202105	40151900	Áò»¯Ïð½ºÖÆÆäËû·ÖÖ¸¡¢Á¬Ö¸¼°Â¶Ö¸ÊÖÌ×	611	°Í²¼ÑÇÐÂ¼¸ÄÚÑÇ	10	Ò»°ãÃ³Ò×	12063	Ç§¿Ë	1670840	Ë«	1,545,095
202105	40151900	Áò»¯Ïð½ºÖÆÆäËû·ÖÖ¸¡¢Á¬Ö¸¼°Â¶Ö¸ÊÖÌ×	623	·¨Êô²¨ÀûÄáÎ÷ÑÇ	10	Ò»°ãÃ³Ò×	48	Ç§¿Ë	1200	Ë«	1,955
202106	39262011	¾ÛÂÈÒÒÏ©ÖÆÊÖÌ×£¨·ÖÖ¸ÊÖÌ×¡¢Á¬Ö¸ÊÖÌ×µÈ£©	102	°ÍÁÖ	10	Ò»°ãÃ³Ò×	121682	Ç§¿Ë	23145000	Ë«	3,576,201
202106	39262011	¾ÛÂÈÒÒÏ©ÖÆÊÖÌ×£¨·ÖÖ¸ÊÖÌ×¡¢Á¬Ö¸ÊÖÌ×µÈ£©	106	Ãåµé	10	Ò»°ãÃ³Ò×	6500	Ç§¿Ë	500010	Ë«	80,330
202106	39262011	¾ÛÂÈÒÒÏ©ÖÆÊÖÌ×£¨·ÖÖ¸ÊÖÌ×¡¢Á¬Ö¸ÊÖÌ×µÈ£©	108	ÈûÆÖÂ·Ë¹	10	Ò»°ãÃ³Ò×	26129	Ç§¿Ë	2485050	Ë«	638,923
202106	39262011	¾ÛÂÈÒÒÏ©ÖÆÊÖÌ×£¨·ÖÖ¸ÊÖÌ×¡¢Á¬Ö¸ÊÖÌ×µÈ£©	110	ÖÐ¹úÏã¸Û	10	Ò»°ãÃ³Ò×	3339	Ç§¿Ë	307000	Ë«	64,727
202106	39262011	¾ÛÂÈÒÒÏ©ÖÆÊÖÌ×£¨·ÖÖ¸ÊÖÌ×¡¢Á¬Ö¸ÊÖÌ×µÈ£©	111	Ó¡¶È	10	Ò»°ãÃ³Ò×	95695	Ç§¿Ë	10009450	Ë«	2,579,391
202106	39262011	¾ÛÂÈÒÒÏ©ÖÆÊÖÌ×£¨·ÖÖ¸ÊÖÌ×¡¢Á¬Ö¸ÊÖÌ×µÈ£©	112	Ó¡¶ÈÄáÎ÷ÑÇ	10	Ò»°ãÃ³Ò×	6313	Ç§¿Ë	587304	Ë«	391,539
202106	39262011	¾ÛÂÈÒÒÏ©ÖÆÊÖÌ×£¨·ÖÖ¸ÊÖÌ×¡¢Á¬Ö¸ÊÖÌ×µÈ£©	113	ÒÁÀÊ	10	Ò»°ãÃ³Ò×	115383	Ç§¿Ë	12180000	Ë«	3,004,860
202106	39262011	¾ÛÂÈÒÒÏ©ÖÆÊÖÌ×£¨·ÖÖ¸ÊÖÌ×¡¢Á¬Ö¸ÊÖÌ×µÈ£©	114	ÒÁÀ­¿Ë	10	Ò»°ãÃ³Ò×	13782	Ç§¿Ë	1308550	Ë«	355,729
202106	39262011	¾ÛÂÈÒÒÏ©ÖÆÊÖÌ×£¨·ÖÖ¸ÊÖÌ×¡¢Á¬Ö¸ÊÖÌ×µÈ£©	115	ÒÔÉ«ÁÐ	10	Ò»°ãÃ³Ò×	370347	Ç§¿Ë	36861006	Ë«	9,220,540
202106	39262011	¾ÛÂÈÒÒÏ©ÖÆÊÖÌ×£¨·ÖÖ¸ÊÖÌ×¡¢Á¬Ö¸ÊÖÌ×µÈ£©	116	ÈÕ±¾	10	Ò»°ãÃ³Ò×	934947	Ç§¿Ë	104745172	Ë«	30,511,089
202106	39262011	¾ÛÂÈÒÒÏ©ÖÆÊÖÌ×£¨·ÖÖ¸ÊÖÌ×¡¢Á¬Ö¸ÊÖÌ×µÈ£©	117	Ô¼µ©	10	Ò»°ãÃ³Ò×	30010	Ç§¿Ë	3650000	Ë«	882,733
202106	39262011	¾ÛÂÈÒÒÏ©ÖÆÊÖÌ×£¨·ÖÖ¸ÊÖÌ×¡¢Á¬Ö¸ÊÖÌ×µÈ£©	118	¿ÆÍþÌØ	10	Ò»°ãÃ³Ò×	313429	Ç§¿Ë	32878500	Ë«	7,606,890
202106	39262011	¾ÛÂÈÒÒÏ©ÖÆÊÖÌ×£¨·ÖÖ¸ÊÖÌ×¡¢Á¬Ö¸ÊÖÌ×µÈ£©	120	Àè°ÍÄÛ	10	Ò»°ãÃ³Ò×	7630	Ç§¿Ë	935010	Ë«	228,304
202106	39262011	¾ÛÂÈÒÒÏ©ÖÆÊÖÌ×£¨·ÖÖ¸ÊÖÌ×¡¢Á¬Ö¸ÊÖÌ×µÈ£©	122	ÂíÀ´Î÷ÑÇ	10	Ò»°ãÃ³Ò×	32350	Ç§¿Ë	3329200	Ë«	899,212
202106	39262011	¾ÛÂÈÒÒÏ©ÖÆÊÖÌ×£¨·ÖÖ¸ÊÖÌ×¡¢Á¬Ö¸ÊÖÌ×µÈ£©	123	Âí¶û´ú·ò	10	Ò»°ãÃ³Ò×	2058	Ç§¿Ë	207500	Ë«	86,088
202106	39262011	¾ÛÂÈÒÒÏ©ÖÆÊÖÌ×£¨·ÖÖ¸ÊÖÌ×¡¢Á¬Ö¸ÊÖÌ×µÈ£©	124	ÃÉ¹Å	10	Ò»°ãÃ³Ò×	7275	Ç§¿Ë	750000	Ë«	250,593
202106	39262011	¾ÛÂÈÒÒÏ©ÖÆÊÖÌ×£¨·ÖÖ¸ÊÖÌ×¡¢Á¬Ö¸ÊÖÌ×µÈ£©	125	Äá²´¶ûÁª°îÃñÖ÷¹²ºÍ¹ú	10	Ò»°ãÃ³Ò×	5965	Ç§¿Ë	740000	Ë«	244,862
202106	39262011	¾ÛÂÈÒÒÏ©ÖÆÊÖÌ×£¨·ÖÖ¸ÊÖÌ×¡¢Á¬Ö¸ÊÖÌ×µÈ£©	126	°¢Âü	10	Ò»°ãÃ³Ò×	68077	Ç§¿Ë	7040150	Ë«	1,713,394
202106	39262011	¾ÛÂÈÒÒÏ©ÖÆÊÖÌ×£¨·ÖÖ¸ÊÖÌ×¡¢Á¬Ö¸ÊÖÌ×µÈ£©	127	°Í»ùË¹Ì¹	10	Ò»°ãÃ³Ò×	30215	Ç§¿Ë	3125000	Ë«	688,520
202106	39262011	¾ÛÂÈÒÒÏ©ÖÆÊÖÌ×£¨·ÖÖ¸ÊÖÌ×¡¢Á¬Ö¸ÊÖÌ×µÈ£©	129	·ÆÂÉ±ö	10	Ò»°ãÃ³Ò×	69326	Ç§¿Ë	6100078	Ë«	2,185,714
202106	39262011	¾ÛÂÈÒÒÏ©ÖÆÊÖÌ×£¨·ÖÖ¸ÊÖÌ×¡¢Á¬Ö¸ÊÖÌ×µÈ£©	130	¿¨Ëþ¶û	10	Ò»°ãÃ³Ò×	308223	Ç§¿Ë	31871440	Ë«	7,692,196
202106	39262011	¾ÛÂÈÒÒÏ©ÖÆÊÖÌ×£¨·ÖÖ¸ÊÖÌ×¡¢Á¬Ö¸ÊÖÌ×µÈ£©	131	É³ÌØ°¢À­²®	10	Ò»°ãÃ³Ò×	1296451	Ç§¿Ë	130944737	Ë«	33,874,215
202106	39262011	¾ÛÂÈÒÒÏ©ÖÆÊÖÌ×£¨·ÖÖ¸ÊÖÌ×¡¢Á¬Ö¸ÊÖÌ×µÈ£©	132	ÐÂ¼ÓÆÂ	10	Ò»°ãÃ³Ò×	50774	Ç§¿Ë	5094180	Ë«	1,777,777
202106	39262011	¾ÛÂÈÒÒÏ©ÖÆÊÖÌ×£¨·ÖÖ¸ÊÖÌ×¡¢Á¬Ö¸ÊÖÌ×µÈ£©	133	º«¹ú	10	Ò»°ãÃ³Ò×	45982	Ç§¿Ë	3460209	Ë«	1,609,763
202106	39262011	¾ÛÂÈÒÒÏ©ÖÆÊÖÌ×£¨·ÖÖ¸ÊÖÌ×¡¢Á¬Ö¸ÊÖÌ×µÈ£©	135	ÐðÀûÑÇ	10	Ò»°ãÃ³Ò×	95	Ç§¿Ë	1800	Ë«	3,044
202106	39262011	¾ÛÂÈÒÒÏ©ÖÆÊÖÌ×£¨·ÖÖ¸ÊÖÌ×¡¢Á¬Ö¸ÊÖÌ×µÈ£©	136	Ì©¹ú	10	Ò»°ãÃ³Ò×	57873	Ç§¿Ë	6597730	Ë«	3,335,609
202106	39262011	¾ÛÂÈÒÒÏ©ÖÆÊÖÌ×£¨·ÖÖ¸ÊÖÌ×¡¢Á¬Ö¸ÊÖÌ×µÈ£©	137	ÍÁ¶úÆä	10	Ò»°ãÃ³Ò×	58303	Ç§¿Ë	6168144	Ë«	1,840,640
202106	39262011	¾ÛÂÈÒÒÏ©ÖÆÊÖÌ×£¨·ÖÖ¸ÊÖÌ×¡¢Á¬Ö¸ÊÖÌ×µÈ£©	138	°¢ÁªÇõ	10	Ò»°ãÃ³Ò×	757226	Ç§¿Ë	79359805	Ë«	18,660,060
202106	39262011	¾ÛÂÈÒÒÏ©ÖÆÊÖÌ×£¨·ÖÖ¸ÊÖÌ×¡¢Á¬Ö¸ÊÖÌ×µÈ£©	141	Ô½ÄÏ	10	Ò»°ãÃ³Ò×	71761	Ç§¿Ë	7958156	Ë«	2,408,837
202106	39262011	¾ÛÂÈÒÒÏ©ÖÆÊÖÌ×£¨·ÖÖ¸ÊÖÌ×¡¢Á¬Ö¸ÊÖÌ×µÈ£©	143	ÖÐ¹úÌ¨Íå	10	Ò»°ãÃ³Ò×	273476	Ç§¿Ë	26205580	Ë«	6,228,992
202106	39262011	¾ÛÂÈÒÒÏ©ÖÆÊÖÌ×£¨·ÖÖ¸ÊÖÌ×¡¢Á¬Ö¸ÊÖÌ×µÈ£©	145	¹þÈø¿ËË¹Ì¹	10	Ò»°ãÃ³Ò×	19102	Ç§¿Ë	2650120	Ë«	517,964
202106	39262011	¾ÛÂÈÒÒÏ©ÖÆÊÖÌ×£¨·ÖÖ¸ÊÖÌ×¡¢Á¬Ö¸ÊÖÌ×µÈ£©	146	¼ª¶û¼ªË¹Ë¹Ì¹	10	Ò»°ãÃ³Ò×	20555	Ç§¿Ë	2075000	Ë«	1,866,285
202106	39262011	¾ÛÂÈÒÒÏ©ÖÆÊÖÌ×£¨·ÖÖ¸ÊÖÌ×¡¢Á¬Ö¸ÊÖÌ×µÈ£©	149	ÎÚ×È±ð¿ËË¹Ì¹	10	Ò»°ãÃ³Ò×	1700	Ç§¿Ë	200000	Ë«	77,106
202106	39262011	¾ÛÂÈÒÒÏ©ÖÆÊÖÌ×£¨·ÖÖ¸ÊÖÌ×¡¢Á¬Ö¸ÊÖÌ×µÈ£©	206	¿¦ÂóÂ¡	10	Ò»°ãÃ³Ò×	130	Ç§¿Ë	1000	Ë«	5,782
202106	39262011	¾ÛÂÈÒÒÏ©ÖÆÊÖÌ×£¨·ÖÖ¸ÊÖÌ×¡¢Á¬Ö¸ÊÖÌ×µÈ£©	215	°£¼°	10	Ò»°ãÃ³Ò×	305188	Ç§¿Ë	29672440	Ë«	8,118,079
202106	39262011	¾ÛÂÈÒÒÏ©ÖÆÊÖÌ×£¨·ÖÖ¸ÊÖÌ×¡¢Á¬Ö¸ÊÖÌ×µÈ£©	218	¼ÓÅî	10	Ò»°ãÃ³Ò×	1044	Ç§¿Ë	4680	Ë«	19,245
202106	39262011	¾ÛÂÈÒÒÏ©ÖÆÊÖÌ×£¨·ÖÖ¸ÊÖÌ×¡¢Á¬Ö¸ÊÖÌ×µÈ£©	220	¼ÓÄÉ	10	Ò»°ãÃ³Ò×	34491	Ç§¿Ë	3459000	Ë«	929,411
202106	39262011	¾ÛÂÈÒÒÏ©ÖÆÊÖÌ×£¨·ÖÖ¸ÊÖÌ×¡¢Á¬Ö¸ÊÖÌ×µÈ£©	221	¼¸ÄÚÑÇ	10	Ò»°ãÃ³Ò×	2056	Ç§¿Ë	26300	Ë«	48,036
202106	39262011	¾ÛÂÈÒÒÏ©ÖÆÊÖÌ×£¨·ÖÖ¸ÊÖÌ×¡¢Á¬Ö¸ÊÖÌ×µÈ£©	223	¿ÆÌØµÏÍß	10	Ò»°ãÃ³Ò×	986	Ç§¿Ë	4440	Ë«	21,908
202106	39262011	¾ÛÂÈÒÒÏ©ÖÆÊÖÌ×£¨·ÖÖ¸ÊÖÌ×¡¢Á¬Ö¸ÊÖÌ×µÈ£©	227	Âí´ï¼ÓË¹¼Ó	10	Ò»°ãÃ³Ò×	386	Ç§¿Ë	1560	Ë«	8,103
202106	39262011	¾ÛÂÈÒÒÏ©ÖÆÊÖÌ×£¨·ÖÖ¸ÊÖÌ×¡¢Á¬Ö¸ÊÖÌ×µÈ£©	232	Ä¦Âå¸ç	10	Ò»°ãÃ³Ò×	24400	Ç§¿Ë	2700000	Ë«	586,608
202106	39262011	¾ÛÂÈÒÒÏ©ÖÆÊÖÌ×£¨·ÖÖ¸ÊÖÌ×¡¢Á¬Ö¸ÊÖÌ×µÈ£©	233	ÄªÉ£±È¿Ë	10	Ò»°ãÃ³Ò×	7050	Ç§¿Ë	750000	Ë«	150,356
202106	39262011	¾ÛÂÈÒÒÏ©ÖÆÊÖÌ×£¨·ÖÖ¸ÊÖÌ×¡¢Á¬Ö¸ÊÖÌ×µÈ£©	234	ÄÉÃ×±ÈÑÇ	10	Ò»°ãÃ³Ò×	0	Ç§¿Ë	50	Ë«	19
202106	39262011	¾ÛÂÈÒÒÏ©ÖÆÊÖÌ×£¨·ÖÖ¸ÊÖÌ×¡¢Á¬Ö¸ÊÖÌ×µÈ£©	236	ÄáÈÕÀûÑÇ	10	Ò»°ãÃ³Ò×	1255	Ç§¿Ë	6480	Ë«	50,534
202106	39262011	¾ÛÂÈÒÒÏ©ÖÆÊÖÌ×£¨·ÖÖ¸ÊÖÌ×¡¢Á¬Ö¸ÊÖÌ×µÈ£©	244	ÄÏ·Ç	10	Ò»°ãÃ³Ò×	58529	Ç§¿Ë	5463600	Ë«	1,934,063
202106	39262011	¾ÛÂÈÒÒÏ©ÖÆÊÖÌ×£¨·ÖÖ¸ÊÖÌ×¡¢Á¬Ö¸ÊÖÌ×µÈ£©	249	Í»ÄáË¹	10	Ò»°ãÃ³Ò×	10700	Ç§¿Ë	1200000	Ë«	265,387
202106	39262011	¾ÛÂÈÒÒÏ©ÖÆÊÖÌ×£¨·ÖÖ¸ÊÖÌ×¡¢Á¬Ö¸ÊÖÌ×µÈ£©	250	ÎÚ¸É´ï	10	Ò»°ãÃ³Ò×	490	Ç§¿Ë	25035	Ë«	7,721
202106	39262011	¾ÛÂÈÒÒÏ©ÖÆÊÖÌ×£¨·ÖÖ¸ÊÖÌ×¡¢Á¬Ö¸ÊÖÌ×µÈ£©	252	¸Õ¹û(½ð)	10	Ò»°ãÃ³Ò×	319	Ç§¿Ë	1440	Ë«	374
202106	39262011	¾ÛÂÈÒÒÏ©ÖÆÊÖÌ×£¨·ÖÖ¸ÊÖÌ×¡¢Á¬Ö¸ÊÖÌ×µÈ£©	301	±ÈÀûÊ±	10	Ò»°ãÃ³Ò×	151976	Ç§¿Ë	14984000	Ë«	4,880,911
202106	39262011	¾ÛÂÈÒÒÏ©ÖÆÊÖÌ×£¨·ÖÖ¸ÊÖÌ×¡¢Á¬Ö¸ÊÖÌ×µÈ£©	302	µ¤Âó	10	Ò»°ãÃ³Ò×	67684	Ç§¿Ë	5172000	Ë«	1,537,037
202106	39262011	¾ÛÂÈÒÒÏ©ÖÆÊÖÌ×£¨·ÖÖ¸ÊÖÌ×¡¢Á¬Ö¸ÊÖÌ×µÈ£©	303	Ó¢¹ú	10	Ò»°ãÃ³Ò×	465037	Ç§¿Ë	46049062	Ë«	15,334,167
202106	39262011	¾ÛÂÈÒÒÏ©ÖÆÊÖÌ×£¨·ÖÖ¸ÊÖÌ×¡¢Á¬Ö¸ÊÖÌ×µÈ£©	304	µÂ¹ú	10	Ò»°ãÃ³Ò×	700345	Ç§¿Ë	66609384	Ë«	29,672,406
202106	39262011	¾ÛÂÈÒÒÏ©ÖÆÊÖÌ×£¨·ÖÖ¸ÊÖÌ×¡¢Á¬Ö¸ÊÖÌ×µÈ£©	305	·¨¹ú	10	Ò»°ãÃ³Ò×	560783	Ç§¿Ë	53673663	Ë«	17,344,176
202106	39262011	¾ÛÂÈÒÒÏ©ÖÆÊÖÌ×£¨·ÖÖ¸ÊÖÌ×¡¢Á¬Ö¸ÊÖÌ×µÈ£©	306	°®¶ûÀ¼	10	Ò»°ãÃ³Ò×	50384	Ç§¿Ë	5315000	Ë«	1,760,060
202106	39262011	¾ÛÂÈÒÒÏ©ÖÆÊÖÌ×£¨·ÖÖ¸ÊÖÌ×¡¢Á¬Ö¸ÊÖÌ×µÈ£©	307	Òâ´óÀû	10	Ò»°ãÃ³Ò×	510356	Ç§¿Ë	50338450	Ë«	20,000,424
202106	39262011	¾ÛÂÈÒÒÏ©ÖÆÊÖÌ×£¨·ÖÖ¸ÊÖÌ×¡¢Á¬Ö¸ÊÖÌ×µÈ£©	309	ºÉÀ¼	10	Ò»°ãÃ³Ò×	417411	Ç§¿Ë	44394700	Ë«	18,802,710
202106	39262011	¾ÛÂÈÒÒÏ©ÖÆÊÖÌ×£¨·ÖÖ¸ÊÖÌ×¡¢Á¬Ö¸ÊÖÌ×µÈ£©	310	Ï£À°	10	Ò»°ãÃ³Ò×	84447	Ç§¿Ë	8062415	Ë«	2,275,781
202106	39262011	¾ÛÂÈÒÒÏ©ÖÆÊÖÌ×£¨·ÖÖ¸ÊÖÌ×¡¢Á¬Ö¸ÊÖÌ×µÈ£©	311	ÆÏÌÑÑÀ	10	Ò»°ãÃ³Ò×	33056	Ç§¿Ë	3463000	Ë«	931,947
202106	39262011	¾ÛÂÈÒÒÏ©ÖÆÊÖÌ×£¨·ÖÖ¸ÊÖÌ×¡¢Á¬Ö¸ÊÖÌ×µÈ£©	312	Î÷°àÑÀ	10	Ò»°ãÃ³Ò×	201338	Ç§¿Ë	22034300	Ë«	5,629,411
202106	39262011	¾ÛÂÈÒÒÏ©ÖÆÊÖÌ×£¨·ÖÖ¸ÊÖÌ×¡¢Á¬Ö¸ÊÖÌ×µÈ£©	315	°ÂµØÀû	10	Ò»°ãÃ³Ò×	120	Ç§¿Ë	10000	Ë«	7,853
202106	39262011	¾ÛÂÈÒÒÏ©ÖÆÊÖÌ×£¨·ÖÖ¸ÊÖÌ×¡¢Á¬Ö¸ÊÖÌ×µÈ£©	316	±£¼ÓÀûÑÇ	10	Ò»°ãÃ³Ò×	18375	Ç§¿Ë	1750000	Ë«	494,762
202106	39262011	¾ÛÂÈÒÒÏ©ÖÆÊÖÌ×£¨·ÖÖ¸ÊÖÌ×¡¢Á¬Ö¸ÊÖÌ×µÈ£©	318	·ÒÀ¼	10	Ò»°ãÃ³Ò×	56522	Ç§¿Ë	5550400	Ë«	1,858,214
202106	39262011	¾ÛÂÈÒÒÏ©ÖÆÊÖÌ×£¨·ÖÖ¸ÊÖÌ×¡¢Á¬Ö¸ÊÖÌ×µÈ£©	321	ÐÙÑÀÀû	10	Ò»°ãÃ³Ò×	16997	Ç§¿Ë	1750100	Ë«	742,508
202106	39262011	¾ÛÂÈÒÒÏ©ÖÆÊÖÌ×£¨·ÖÖ¸ÊÖÌ×¡¢Á¬Ö¸ÊÖÌ×µÈ£©	326	Å²Íþ	10	Ò»°ãÃ³Ò×	45733	Ç§¿Ë	4667129	Ë«	1,219,807
202106	39262011	¾ÛÂÈÒÒÏ©ÖÆÊÖÌ×£¨·ÖÖ¸ÊÖÌ×¡¢Á¬Ö¸ÊÖÌ×µÈ£©	327	²¨À¼	10	Ò»°ãÃ³Ò×	155617	Ç§¿Ë	15489405	Ë«	4,969,842
202106	39262011	¾ÛÂÈÒÒÏ©ÖÆÊÖÌ×£¨·ÖÖ¸ÊÖÌ×¡¢Á¬Ö¸ÊÖÌ×µÈ£©	330	Èðµä	10	Ò»°ãÃ³Ò×	32324	Ç§¿Ë	3215318	Ë«	879,212
202106	39262011	¾ÛÂÈÒÒÏ©ÖÆÊÖÌ×£¨·ÖÖ¸ÊÖÌ×¡¢Á¬Ö¸ÊÖÌ×µÈ£©	331	ÈðÊ¿	10	Ò»°ãÃ³Ò×	18113	Ç§¿Ë	1648700	Ë«	590,835
202106	39262011	¾ÛÂÈÒÒÏ©ÖÆÊÖÌ×£¨·ÖÖ¸ÊÖÌ×¡¢Á¬Ö¸ÊÖÌ×µÈ£©	334	°®É³ÄáÑÇ	10	Ò»°ãÃ³Ò×	17326	Ç§¿Ë	1756000	Ë«	496,458
202106	39262011	¾ÛÂÈÒÒÏ©ÖÆÊÖÌ×£¨·ÖÖ¸ÊÖÌ×¡¢Á¬Ö¸ÊÖÌ×µÈ£©	336	Á¢ÌÕÍð	10	Ò»°ãÃ³Ò×	1828	Ç§¿Ë	199100	Ë«	56,278
202106	39262011	¾ÛÂÈÒÒÏ©ÖÆÊÖÌ×£¨·ÖÖ¸ÊÖÌ×¡¢Á¬Ö¸ÊÖÌ×µÈ£©	337	¸ñÂ³¼ªÑÇ	10	Ò»°ãÃ³Ò×	23040	Ç§¿Ë	2600000	Ë«	696,922
202106	39262011	¾ÛÂÈÒÒÏ©ÖÆÊÖÌ×£¨·ÖÖ¸ÊÖÌ×¡¢Á¬Ö¸ÊÖÌ×µÈ£©	339	°¢Èû°Ý½®	10	Ò»°ãÃ³Ò×	18080	Ç§¿Ë	2300000	Ë«	487,581
202106	39262011	¾ÛÂÈÒÒÏ©ÖÆÊÖÌ×£¨·ÖÖ¸ÊÖÌ×¡¢Á¬Ö¸ÊÖÌ×µÈ£©	340	°×¶íÂÞË¹	10	Ò»°ãÃ³Ò×	16713	Ç§¿Ë	1850192	Ë«	1,007,076
202106	39262011	¾ÛÂÈÒÒÏ©ÖÆÊÖÌ×£¨·ÖÖ¸ÊÖÌ×¡¢Á¬Ö¸ÊÖÌ×µÈ£©	343	Ä¦¶û¶àÍß	10	Ò»°ãÃ³Ò×	3810	Ç§¿Ë	400000	Ë«	87,385
202106	39262011	¾ÛÂÈÒÒÏ©ÖÆÊÖÌ×£¨·ÖÖ¸ÊÖÌ×¡¢Á¬Ö¸ÊÖÌ×µÈ£©	344	¶íÂÞË¹Áª°î	10	Ò»°ãÃ³Ò×	1428957	Ç§¿Ë	132004120	Ë«	33,776,836
202106	39262011	¾ÛÂÈÒÒÏ©ÖÆÊÖÌ×£¨·ÖÖ¸ÊÖÌ×¡¢Á¬Ö¸ÊÖÌ×µÈ£©	347	ÎÚ¿ËÀ¼	10	Ò»°ãÃ³Ò×	87933	Ç§¿Ë	8304840	Ë«	2,206,293
202106	39262011	¾ÛÂÈÒÒÏ©ÖÆÊÖÌ×£¨·ÖÖ¸ÊÖÌ×¡¢Á¬Ö¸ÊÖÌ×µÈ£©	350	Ë¹ÂåÎÄÄáÑÇ	10	Ò»°ãÃ³Ò×	6	Ç§¿Ë	500	Ë«	64
202106	39262011	¾ÛÂÈÒÒÏ©ÖÆÊÖÌ×£¨·ÖÖ¸ÊÖÌ×¡¢Á¬Ö¸ÊÖÌ×µÈ£©	351	¿ËÂÞµØÑÇ	10	Ò»°ãÃ³Ò×	402	Ç§¿Ë	1800	Ë«	6,336
202106	39262011	¾ÛÂÈÒÒÏ©ÖÆÊÖÌ×£¨·ÖÖ¸ÊÖÌ×¡¢Á¬Ö¸ÊÖÌ×µÈ£©	352	½Ý¿Ë	10	Ò»°ãÃ³Ò×	39398	Ç§¿Ë	4075600	Ë«	2,402,024
202106	39262011	¾ÛÂÈÒÒÏ©ÖÆÊÖÌ×£¨·ÖÖ¸ÊÖÌ×¡¢Á¬Ö¸ÊÖÌ×µÈ£©	402	°¢¸ùÍ¢	10	Ò»°ãÃ³Ò×	2959	Ç§¿Ë	350724	Ë«	131,400
202106	39262011	¾ÛÂÈÒÒÏ©ÖÆÊÖÌ×£¨·ÖÖ¸ÊÖÌ×¡¢Á¬Ö¸ÊÖÌ×µÈ£©	405	°Í°Í¶àË¹	10	Ò»°ãÃ³Ò×	360	Ç§¿Ë	32610	Ë«	14,474
202106	39262011	¾ÛÂÈÒÒÏ©ÖÆÊÖÌ×£¨·ÖÖ¸ÊÖÌ×¡¢Á¬Ö¸ÊÖÌ×µÈ£©	408	¶àÃñ×å²£ÀûÎ¬ÑÇ¹ú	10	Ò»°ãÃ³Ò×	550	Ç§¿Ë	50000	Ë«	22,489
202106	39262011	¾ÛÂÈÒÒÏ©ÖÆÊÖÌ×£¨·ÖÖ¸ÊÖÌ×¡¢Á¬Ö¸ÊÖÌ×µÈ£©	410	°ÍÎ÷	10	Ò»°ãÃ³Ò×	488651	Ç§¿Ë	57929000	Ë«	14,074,227
202106	39262011	¾ÛÂÈÒÒÏ©ÖÆÊÖÌ×£¨·ÖÖ¸ÊÖÌ×¡¢Á¬Ö¸ÊÖÌ×µÈ£©	412	ÖÇÀû	10	Ò»°ãÃ³Ò×	289270	Ç§¿Ë	30641560	Ë«	9,049,223
202106	39262011	¾ÛÂÈÒÒÏ©ÖÆÊÖÌ×£¨·ÖÖ¸ÊÖÌ×¡¢Á¬Ö¸ÊÖÌ×µÈ£©	413	¸çÂ×±ÈÑÇ	10	Ò»°ãÃ³Ò×	83568	Ç§¿Ë	8951018	Ë«	2,709,210
202106	39262011	¾ÛÂÈÒÒÏ©ÖÆÊÖÌ×£¨·ÖÖ¸ÊÖÌ×¡¢Á¬Ö¸ÊÖÌ×µÈ£©	415	¸çË¹´ïÀè¼Ó	10	Ò»°ãÃ³Ò×	490	Ç§¿Ë	25960	Ë«	45,359
202106	39262011	¾ÛÂÈÒÒÏ©ÖÆÊÖÌ×£¨·ÖÖ¸ÊÖÌ×¡¢Á¬Ö¸ÊÖÌ×µÈ£©	418	¶àÃ×Äá¼Ó¹²ºÍ¹ú	10	Ò»°ãÃ³Ò×	1002	Ç§¿Ë	100150	Ë«	28,324
202106	39262011	¾ÛÂÈÒÒÏ©ÖÆÊÖÌ×£¨·ÖÖ¸ÊÖÌ×¡¢Á¬Ö¸ÊÖÌ×µÈ£©	419	¶ò¹Ï¶à¶û	10	Ò»°ãÃ³Ò×	28946	Ç§¿Ë	2800000	Ë«	842,493
202106	39262011	¾ÛÂÈÒÒÏ©ÖÆÊÖÌ×£¨·ÖÖ¸ÊÖÌ×¡¢Á¬Ö¸ÊÖÌ×µÈ£©	423	Î£µØÂíÀ­	10	Ò»°ãÃ³Ò×	2860	Ç§¿Ë	265000	Ë«	133,970
202106	39262011	¾ÛÂÈÒÒÏ©ÖÆÊÖÌ×£¨·ÖÖ¸ÊÖÌ×¡¢Á¬Ö¸ÊÖÌ×µÈ£©	427	ÑÀÂò¼Ó	10	Ò»°ãÃ³Ò×	1760	Ç§¿Ë	182500	Ë«	74,538
202106	39262011	¾ÛÂÈÒÒÏ©ÖÆÊÖÌ×£¨·ÖÖ¸ÊÖÌ×¡¢Á¬Ö¸ÊÖÌ×µÈ£©	429	Ä«Î÷¸ç	10	Ò»°ãÃ³Ò×	151299	Ç§¿Ë	12125000	Ë«	5,645,843
202106	39262011	¾ÛÂÈÒÒÏ©ÖÆÊÖÌ×£¨·ÖÖ¸ÊÖÌ×¡¢Á¬Ö¸ÊÖÌ×µÈ£©	432	°ÍÄÃÂí	10	Ò»°ãÃ³Ò×	14975	Ç§¿Ë	1277505	Ë«	529,832
202106	39262011	¾ÛÂÈÒÒÏ©ÖÆÊÖÌ×£¨·ÖÖ¸ÊÖÌ×¡¢Á¬Ö¸ÊÖÌ×µÈ£©	433	°ÍÀ­¹ç	10	Ò»°ãÃ³Ò×	459	Ç§¿Ë	40000	Ë«	30,842
202106	39262011	¾ÛÂÈÒÒÏ©ÖÆÊÖÌ×£¨·ÖÖ¸ÊÖÌ×¡¢Á¬Ö¸ÊÖÌ×µÈ£©	434	ÃØÂ³	10	Ò»°ãÃ³Ò×	35096	Ç§¿Ë	4241980	Ë«	878,016
202106	39262011	¾ÛÂÈÒÒÏ©ÖÆÊÖÌ×£¨·ÖÖ¸ÊÖÌ×¡¢Á¬Ö¸ÊÖÌ×µÈ£©	435	²¨¶àÀè¸÷	10	Ò»°ãÃ³Ò×	23362	Ç§¿Ë	2498000	Ë«	786,737
202106	39262011	¾ÛÂÈÒÒÏ©ÖÆÊÖÌ×£¨·ÖÖ¸ÊÖÌ×¡¢Á¬Ö¸ÊÖÌ×µÈ£©	440	Èø¶ûÍß¶à	10	Ò»°ãÃ³Ò×	7942	Ç§¿Ë	713646	Ë«	210,477
202106	39262011	¾ÛÂÈÒÒÏ©ÖÆÊÖÌ×£¨·ÖÖ¸ÊÖÌ×¡¢Á¬Ö¸ÊÖÌ×µÈ£©	441	ËÕÀïÄÏ	10	Ò»°ãÃ³Ò×	600	Ç§¿Ë	50000	Ë«	81,246
202106	39262011	¾ÛÂÈÒÒÏ©ÖÆÊÖÌ×£¨·ÖÖ¸ÊÖÌ×¡¢Á¬Ö¸ÊÖÌ×µÈ£©	442	ÌØÁ¢Äá´ïºÍ¶à°Í¸ç	10	Ò»°ãÃ³Ò×	20553	Ç§¿Ë	2016150	Ë«	741,845
202106	39262011	¾ÛÂÈÒÒÏ©ÖÆÊÖÌ×£¨·ÖÖ¸ÊÖÌ×¡¢Á¬Ö¸ÊÖÌ×µÈ£©	445	Î¯ÄÚÈðÀ­	10	Ò»°ãÃ³Ò×	4442	Ç§¿Ë	529000	Ë«	122,623
202106	39262011	¾ÛÂÈÒÒÏ©ÖÆÊÖÌ×£¨·ÖÖ¸ÊÖÌ×¡¢Á¬Ö¸ÊÖÌ×µÈ£©	501	¼ÓÄÃ´ó	10	Ò»°ãÃ³Ò×	587390	Ç§¿Ë	55809108	Ë«	19,331,943
202106	39262011	¾ÛÂÈÒÒÏ©ÖÆÊÖÌ×£¨·ÖÖ¸ÊÖÌ×¡¢Á¬Ö¸ÊÖÌ×µÈ£©	502	ÃÀ¹ú	10	Ò»°ãÃ³Ò×	7369082	Ç§¿Ë	733353800	Ë«	233,774,278
202106	39262011	¾ÛÂÈÒÒÏ©ÖÆÊÖÌ×£¨·ÖÖ¸ÊÖÌ×¡¢Á¬Ö¸ÊÖÌ×µÈ£©	601	°Ä´óÀûÑÇ	10	Ò»°ãÃ³Ò×	438648	Ç§¿Ë	46906650	Ë«	13,848,984
202106	39262011	¾ÛÂÈÒÒÏ©ÖÆÊÖÌ×£¨·ÖÖ¸ÊÖÌ×¡¢Á¬Ö¸ÊÖÌ×µÈ£©	603	ì³¼Ã	10	Ò»°ãÃ³Ò×	11550	Ç§¿Ë	1125000	Ë«	282,078
202106	39262011	¾ÛÂÈÒÒÏ©ÖÆÊÖÌ×£¨·ÖÖ¸ÊÖÌ×¡¢Á¬Ö¸ÊÖÌ×µÈ£©	609	ÐÂÎ÷À¼	10	Ò»°ãÃ³Ò×	87202	Ç§¿Ë	8535840	Ë«	3,134,615
202106	39262011	¾ÛÂÈÒÒÏ©ÖÆÊÖÌ×£¨·ÖÖ¸ÊÖÌ×¡¢Á¬Ö¸ÊÖÌ×µÈ£©	611	°Í²¼ÑÇÐÂ¼¸ÄÚÑÇ	10	Ò»°ãÃ³Ò×	20591	Ç§¿Ë	1852144	Ë«	549,615
202106	39262011	¾ÛÂÈÒÒÏ©ÖÆÊÖÌ×£¨·ÖÖ¸ÊÖÌ×¡¢Á¬Ö¸ÊÖÌ×µÈ£©	623	·¨Êô²¨ÀûÄáÎ÷ÑÇ	10	Ò»°ãÃ³Ò×	245	Ç§¿Ë	1200	Ë«	6,592
202106	39262011	¾ÛÂÈÒÒÏ©ÖÆÊÖÌ×£¨·ÖÖ¸ÊÖÌ×¡¢Á¬Ö¸ÊÖÌ×µÈ£©	699	´óÑóÖÞÆäËû¹ú¼Ò(µØÇø)	10	Ò»°ãÃ³Ò×	5540	Ç§¿Ë	550000	Ë«	145,601
202106	40151900	Áò»¯Ïð½ºÖÆÆäËû·ÖÖ¸¡¢Á¬Ö¸¼°Â¶Ö¸ÊÖÌ×	102	°ÍÁÖ	10	Ò»°ãÃ³Ò×	6142	Ç§¿Ë	656400	Ë«	453,956
202106	40151900	Áò»¯Ïð½ºÖÆÆäËû·ÖÖ¸¡¢Á¬Ö¸¼°Â¶Ö¸ÊÖÌ×	103	ÃÏ¼ÓÀ­¹ú	10	Ò»°ãÃ³Ò×	9115	Ç§¿Ë	951110	Ë«	111,098
202106	40151900	Áò»¯Ïð½ºÖÆÆäËû·ÖÖ¸¡¢Á¬Ö¸¼°Â¶Ö¸ÊÖÌ×	105	ÎÄÀ³	10	Ò»°ãÃ³Ò×	9	Ç§¿Ë	1630	Ë«	2,439
202106	40151900	Áò»¯Ïð½ºÖÆÆäËû·ÖÖ¸¡¢Á¬Ö¸¼°Â¶Ö¸ÊÖÌ×	106	Ãåµé	10	Ò»°ãÃ³Ò×	12328	Ç§¿Ë	861605	Ë«	965,984
202106	40151900	Áò»¯Ïð½ºÖÆÆäËû·ÖÖ¸¡¢Á¬Ö¸¼°Â¶Ö¸ÊÖÌ×	107	¼íÆÒÕ¯	10	Ò»°ãÃ³Ò×	1376	Ç§¿Ë	200120	Ë«	218,218
202106	40151900	Áò»¯Ïð½ºÖÆÆäËû·ÖÖ¸¡¢Á¬Ö¸¼°Â¶Ö¸ÊÖÌ×	107	¼íÆÒÕ¯	12	ÆäËû¾èÔùÎï×Ê	550	Ç§¿Ë	50000	Ë«	25,000
202106	40151900	Áò»¯Ïð½ºÖÆÆäËû·ÖÖ¸¡¢Á¬Ö¸¼°Â¶Ö¸ÊÖÌ×	108	ÈûÆÖÂ·Ë¹	10	Ò»°ãÃ³Ò×	14401	Ç§¿Ë	1500050	Ë«	2,505,961
202106	40151900	Áò»¯Ïð½ºÖÆÆäËû·ÖÖ¸¡¢Á¬Ö¸¼°Â¶Ö¸ÊÖÌ×	110	ÖÐ¹úÏã¸Û	10	Ò»°ãÃ³Ò×	74972	Ç§¿Ë	3019327	Ë«	4,506,931
202106	40151900	Áò»¯Ïð½ºÖÆÆäËû·ÖÖ¸¡¢Á¬Ö¸¼°Â¶Ö¸ÊÖÌ×	111	Ó¡¶È	10	Ò»°ãÃ³Ò×	156784	Ç§¿Ë	15318698	Ë«	13,363,378
202106	40151900	Áò»¯Ïð½ºÖÆÆäËû·ÖÖ¸¡¢Á¬Ö¸¼°Â¶Ö¸ÊÖÌ×	112	Ó¡¶ÈÄáÎ÷ÑÇ	10	Ò»°ãÃ³Ò×	15443	Ç§¿Ë	1064200	Ë«	913,628
202106	40151900	Áò»¯Ïð½ºÖÆÆäËû·ÖÖ¸¡¢Á¬Ö¸¼°Â¶Ö¸ÊÖÌ×	113	ÒÁÀÊ	10	Ò»°ãÃ³Ò×	978	Ç§¿Ë	15500	Ë«	29,878
202106	40151900	Áò»¯Ïð½ºÖÆÆäËû·ÖÖ¸¡¢Á¬Ö¸¼°Â¶Ö¸ÊÖÌ×	115	ÒÔÉ«ÁÐ	10	Ò»°ãÃ³Ò×	94526	Ç§¿Ë	9284486	Ë«	6,891,431
202106	40151900	Áò»¯Ïð½ºÖÆÆäËû·ÖÖ¸¡¢Á¬Ö¸¼°Â¶Ö¸ÊÖÌ×	116	ÈÕ±¾	10	Ò»°ãÃ³Ò×	579271	Ç§¿Ë	63449268	Ë«	79,059,634
202106	40151900	Áò»¯Ïð½ºÖÆÆäËû·ÖÖ¸¡¢Á¬Ö¸¼°Â¶Ö¸ÊÖÌ×	117	Ô¼µ©	10	Ò»°ãÃ³Ò×	25280	Ç§¿Ë	236200	Ë«	668,430
202106	40151900	Áò»¯Ïð½ºÖÆÆäËû·ÖÖ¸¡¢Á¬Ö¸¼°Â¶Ö¸ÊÖÌ×	118	¿ÆÍþÌØ	10	Ò»°ãÃ³Ò×	59587	Ç§¿Ë	4437500	Ë«	3,574,778
202106	40151900	Áò»¯Ïð½ºÖÆÆäËû·ÖÖ¸¡¢Á¬Ö¸¼°Â¶Ö¸ÊÖÌ×	119	ÀÏÎÎ	10	Ò»°ãÃ³Ò×	1160	Ç§¿Ë	80500	Ë«	88,924
202106	40151900	Áò»¯Ïð½ºÖÆÆäËû·ÖÖ¸¡¢Á¬Ö¸¼°Â¶Ö¸ÊÖÌ×	120	Àè°ÍÄÛ	10	Ò»°ãÃ³Ò×	8763	Ç§¿Ë	123840	Ë«	225,545
202106	40151900	Áò»¯Ïð½ºÖÆÆäËû·ÖÖ¸¡¢Á¬Ö¸¼°Â¶Ö¸ÊÖÌ×	121	ÖÐ¹ú°ÄÃÅ	10	Ò»°ãÃ³Ò×	2316	Ç§¿Ë	355000	Ë«	250,914
202106	40151900	Áò»¯Ïð½ºÖÆÆäËû·ÖÖ¸¡¢Á¬Ö¸¼°Â¶Ö¸ÊÖÌ×	122	ÂíÀ´Î÷ÑÇ	10	Ò»°ãÃ³Ò×	25383	Ç§¿Ë	1719907	Ë«	2,108,846
202106	40151900	Áò»¯Ïð½ºÖÆÆäËû·ÖÖ¸¡¢Á¬Ö¸¼°Â¶Ö¸ÊÖÌ×	123	Âí¶û´ú·ò	10	Ò»°ãÃ³Ò×	273	Ç§¿Ë	25500	Ë«	49,155
202106	40151900	Áò»¯Ïð½ºÖÆÆäËû·ÖÖ¸¡¢Á¬Ö¸¼°Â¶Ö¸ÊÖÌ×	124	ÃÉ¹Å	10	Ò»°ãÃ³Ò×	1140	Ç§¿Ë	100050	Ë«	77,106
202106	40151900	Áò»¯Ïð½ºÖÆÆäËû·ÖÖ¸¡¢Á¬Ö¸¼°Â¶Ö¸ÊÖÌ×	125	Äá²´¶ûÁª°îÃñÖ÷¹²ºÍ¹ú	10	Ò»°ãÃ³Ò×	8328	Ç§¿Ë	453028	Ë«	471,833
202106	40151900	Áò»¯Ïð½ºÖÆÆäËû·ÖÖ¸¡¢Á¬Ö¸¼°Â¶Ö¸ÊÖÌ×	126	°¢Âü	10	Ò»°ãÃ³Ò×	4691	Ç§¿Ë	335200	Ë«	249,822
202106	40151900	Áò»¯Ïð½ºÖÆÆäËû·ÖÖ¸¡¢Á¬Ö¸¼°Â¶Ö¸ÊÖÌ×	127	°Í»ùË¹Ì¹	10	Ò»°ãÃ³Ò×	13772	Ç§¿Ë	1417320	Ë«	2,146,513
202106	40151900	Áò»¯Ïð½ºÖÆÆäËû·ÖÖ¸¡¢Á¬Ö¸¼°Â¶Ö¸ÊÖÌ×	129	·ÆÂÉ±ö	10	Ò»°ãÃ³Ò×	111642	Ç§¿Ë	10200327	Ë«	9,601,700
202106	40151900	Áò»¯Ïð½ºÖÆÆäËû·ÖÖ¸¡¢Á¬Ö¸¼°Â¶Ö¸ÊÖÌ×	130	¿¨Ëþ¶û	10	Ò»°ãÃ³Ò×	29495	Ç§¿Ë	2303350	Ë«	2,420,412
202106	40151900	Áò»¯Ïð½ºÖÆÆäËû·ÖÖ¸¡¢Á¬Ö¸¼°Â¶Ö¸ÊÖÌ×	131	É³ÌØ°¢À­²®	10	Ò»°ãÃ³Ò×	93682	Ç§¿Ë	8102460	Ë«	5,171,744
202106	40151900	Áò»¯Ïð½ºÖÆÆäËû·ÖÖ¸¡¢Á¬Ö¸¼°Â¶Ö¸ÊÖÌ×	132	ÐÂ¼ÓÆÂ	10	Ò»°ãÃ³Ò×	14502	Ç§¿Ë	1655642	Ë«	1,348,958
202106	40151900	Áò»¯Ïð½ºÖÆÆäËû·ÖÖ¸¡¢Á¬Ö¸¼°Â¶Ö¸ÊÖÌ×	133	º«¹ú	10	Ò»°ãÃ³Ò×	57078	Ç§¿Ë	3058882	Ë«	3,448,169
202106	40151900	Áò»¯Ïð½ºÖÆÆäËû·ÖÖ¸¡¢Á¬Ö¸¼°Â¶Ö¸ÊÖÌ×	134	Ë¹ÀïÀ¼¿¨	10	Ò»°ãÃ³Ò×	295	Ç§¿Ë	60000	Ë«	86,743
202106	40151900	Áò»¯Ïð½ºÖÆÆäËû·ÖÖ¸¡¢Á¬Ö¸¼°Â¶Ö¸ÊÖÌ×	135	ÐðÀûÑÇ	10	Ò»°ãÃ³Ò×	4	Ç§¿Ë	100	Ë«	325
202106	40151900	Áò»¯Ïð½ºÖÆÆäËû·ÖÖ¸¡¢Á¬Ö¸¼°Â¶Ö¸ÊÖÌ×	136	Ì©¹ú	10	Ò»°ãÃ³Ò×	288690	Ç§¿Ë	28573857	Ë«	28,689,416
202106	40151900	Áò»¯Ïð½ºÖÆÆäËû·ÖÖ¸¡¢Á¬Ö¸¼°Â¶Ö¸ÊÖÌ×	137	ÍÁ¶úÆä	10	Ò»°ãÃ³Ò×	84794	Ç§¿Ë	4906121	Ë«	5,099,400
202106	40151900	Áò»¯Ïð½ºÖÆÆäËû·ÖÖ¸¡¢Á¬Ö¸¼°Â¶Ö¸ÊÖÌ×	138	°¢ÁªÇõ	10	Ò»°ãÃ³Ò×	253766	Ç§¿Ë	28071228	Ë«	20,697,316
202106	40151900	Áò»¯Ïð½ºÖÆÆäËû·ÖÖ¸¡¢Á¬Ö¸¼°Â¶Ö¸ÊÖÌ×	139	Ò²ÃÅ	10	Ò»°ãÃ³Ò×	52859	Ç§¿Ë	630380	Ë«	1,593,555
202106	40151900	Áò»¯Ïð½ºÖÆÆäËû·ÖÖ¸¡¢Á¬Ö¸¼°Â¶Ö¸ÊÖÌ×	141	Ô½ÄÏ	10	Ò»°ãÃ³Ò×	127489	Ç§¿Ë	14988257	Ë«	13,490,460
202106	40151900	Áò»¯Ïð½ºÖÆÆäËû·ÖÖ¸¡¢Á¬Ö¸¼°Â¶Ö¸ÊÖÌ×	143	ÖÐ¹úÌ¨Íå	10	Ò»°ãÃ³Ò×	17206	Ç§¿Ë	2161134	Ë«	1,243,614
202106	40151900	Áò»¯Ïð½ºÖÆÆäËû·ÖÖ¸¡¢Á¬Ö¸¼°Â¶Ö¸ÊÖÌ×	144	¶«µÛãë	10	Ò»°ãÃ³Ò×	563	Ç§¿Ë	50200	Ë«	73,839
202106	40151900	Áò»¯Ïð½ºÖÆÆäËû·ÖÖ¸¡¢Á¬Ö¸¼°Â¶Ö¸ÊÖÌ×	145	¹þÈø¿ËË¹Ì¹	10	Ò»°ãÃ³Ò×	78923	Ç§¿Ë	4074400	Ë«	4,896,615
202106	40151900	Áò»¯Ïð½ºÖÆÆäËû·ÖÖ¸¡¢Á¬Ö¸¼°Â¶Ö¸ÊÖÌ×	146	¼ª¶û¼ªË¹Ë¹Ì¹	10	Ò»°ãÃ³Ò×	1657	Ç§¿Ë	69000	Ë«	10,647
202106	40151900	Áò»¯Ïð½ºÖÆÆäËû·ÖÖ¸¡¢Á¬Ö¸¼°Â¶Ö¸ÊÖÌ×	147	Ëþ¼ª¿ËË¹Ì¹	10	Ò»°ãÃ³Ò×	1024	Ç§¿Ë	5040	Ë«	31,633
202106	40151900	Áò»¯Ïð½ºÖÆÆäËû·ÖÖ¸¡¢Á¬Ö¸¼°Â¶Ö¸ÊÖÌ×	149	ÎÚ×È±ð¿ËË¹Ì¹	10	Ò»°ãÃ³Ò×	10953	Ç§¿Ë	146800	Ë«	735,739
202106	40151900	Áò»¯Ïð½ºÖÆÆäËû·ÖÖ¸¡¢Á¬Ö¸¼°Â¶Ö¸ÊÖÌ×	201	°¢¶û¼°ÀûÑÇ	10	Ò»°ãÃ³Ò×	6011	Ç§¿Ë	114450	Ë«	187,221
202106	40151900	Áò»¯Ïð½ºÖÆÆäËû·ÖÖ¸¡¢Á¬Ö¸¼°Â¶Ö¸ÊÖÌ×	202	°²¸çÀ­	10	Ò»°ãÃ³Ò×	2980	Ç§¿Ë	46170	Ë«	107,580
202106	40151900	Áò»¯Ïð½ºÖÆÆäËû·ÖÖ¸¡¢Á¬Ö¸¼°Â¶Ö¸ÊÖÌ×	204	²©´ÄÍßÄÉ	10	Ò»°ãÃ³Ò×	5000	Ç§¿Ë	50030	Ë«	96,786
202106	40151900	Áò»¯Ïð½ºÖÆÆäËû·ÖÖ¸¡¢Á¬Ö¸¼°Â¶Ö¸ÊÖÌ×	211	Õ§µÃ	10	Ò»°ãÃ³Ò×	23	Ç§¿Ë	50	Ë«	435
202106	40151900	Áò»¯Ïð½ºÖÆÆäËû·ÖÖ¸¡¢Á¬Ö¸¼°Â¶Ö¸ÊÖÌ×	213	¸Õ¹û(²¼)	11	¹ú¼Ò¼ä¡¢¹ú¼Ê×éÖ¯ÎÞ³¥Ô®ÖúºÍÔùËÍµÄÎï×Ê	18	Ç§¿Ë	490	Ë«	1,332
202106	40151900	Áò»¯Ïð½ºÖÆÆäËû·ÖÖ¸¡¢Á¬Ö¸¼°Â¶Ö¸ÊÖÌ×	214	¼ª²¼Ìá	10	Ò»°ãÃ³Ò×	6178	Ç§¿Ë	641320	Ë«	642,753
202106	40151900	Áò»¯Ïð½ºÖÆÆäËû·ÖÖ¸¡¢Á¬Ö¸¼°Â¶Ö¸ÊÖÌ×	215	°£¼°	10	Ò»°ãÃ³Ò×	3779	Ç§¿Ë	20200	Ë«	110,240
202106	40151900	Áò»¯Ïð½ºÖÆÆäËû·ÖÖ¸¡¢Á¬Ö¸¼°Â¶Ö¸ÊÖÌ×	217	°£Èû¶í±ÈÑÇ	10	Ò»°ãÃ³Ò×	46778	Ç§¿Ë	4453210	Ë«	5,102,362
202106	40151900	Áò»¯Ïð½ºÖÆÆäËû·ÖÖ¸¡¢Á¬Ö¸¼°Â¶Ö¸ÊÖÌ×	219	¸Ô±ÈÑÇ	10	Ò»°ãÃ³Ò×	215	Ç§¿Ë	9500	Ë«	8,499
202106	40151900	Áò»¯Ïð½ºÖÆÆäËû·ÖÖ¸¡¢Á¬Ö¸¼°Â¶Ö¸ÊÖÌ×	220	¼ÓÄÉ	10	Ò»°ãÃ³Ò×	28446	Ç§¿Ë	1614925	Ë«	2,099,555
202106	40151900	Áò»¯Ïð½ºÖÆÆäËû·ÖÖ¸¡¢Á¬Ö¸¼°Â¶Ö¸ÊÖÌ×	221	¼¸ÄÚÑÇ	10	Ò»°ãÃ³Ò×	18141	Ç§¿Ë	1283080	Ë«	1,025,595
202106	40151900	Áò»¯Ïð½ºÖÆÆäËû·ÖÖ¸¡¢Á¬Ö¸¼°Â¶Ö¸ÊÖÌ×	223	¿ÆÌØµÏÍß	10	Ò»°ãÃ³Ò×	1408	Ç§¿Ë	36126	Ë«	62,018
202106	40151900	Áò»¯Ïð½ºÖÆÆäËû·ÖÖ¸¡¢Á¬Ö¸¼°Â¶Ö¸ÊÖÌ×	224	¿ÏÄáÑÇ	10	Ò»°ãÃ³Ò×	1682	Ç§¿Ë	36600	Ë«	86,906
202106	40151900	Áò»¯Ïð½ºÖÆÆäËû·ÖÖ¸¡¢Á¬Ö¸¼°Â¶Ö¸ÊÖÌ×	229	ÂíÀï	10	Ò»°ãÃ³Ò×	8673	Ç§¿Ë	737500	Ë«	673,386
202106	40151900	Áò»¯Ïð½ºÖÆÆäËû·ÖÖ¸¡¢Á¬Ö¸¼°Â¶Ö¸ÊÖÌ×	230	Ã«ÀïËþÄáÑÇ	10	Ò»°ãÃ³Ò×	7065	Ç§¿Ë	492280	Ë«	482,574
202106	40151900	Áò»¯Ïð½ºÖÆÆäËû·ÖÖ¸¡¢Á¬Ö¸¼°Â¶Ö¸ÊÖÌ×	231	Ã«ÀïÇóË¹	10	Ò»°ãÃ³Ò×	184	Ç§¿Ë	1800	Ë«	12,391
202106	40151900	Áò»¯Ïð½ºÖÆÆäËû·ÖÖ¸¡¢Á¬Ö¸¼°Â¶Ö¸ÊÖÌ×	232	Ä¦Âå¸ç	10	Ò»°ãÃ³Ò×	21852	Ç§¿Ë	1948200	Ë«	1,434,770
202106	40151900	Áò»¯Ïð½ºÖÆÆäËû·ÖÖ¸¡¢Á¬Ö¸¼°Â¶Ö¸ÊÖÌ×	233	ÄªÉ£±È¿Ë	10	Ò»°ãÃ³Ò×	724	Ç§¿Ë	11406	Ë«	31,899
202106	40151900	Áò»¯Ïð½ºÖÆÆäËû·ÖÖ¸¡¢Á¬Ö¸¼°Â¶Ö¸ÊÖÌ×	234	ÄÉÃ×±ÈÑÇ	10	Ò»°ãÃ³Ò×	5614	Ç§¿Ë	475000	Ë«	421,190
202106	40151900	Áò»¯Ïð½ºÖÆÆäËû·ÖÖ¸¡¢Á¬Ö¸¼°Â¶Ö¸ÊÖÌ×	235	ÄáÈÕ¶û	10	Ò»°ãÃ³Ò×	5614	Ç§¿Ë	475000	Ë«	421,190
202106	40151900	Áò»¯Ïð½ºÖÆÆäËû·ÖÖ¸¡¢Á¬Ö¸¼°Â¶Ö¸ÊÖÌ×	236	ÄáÈÕÀûÑÇ	10	Ò»°ãÃ³Ò×	2344	Ç§¿Ë	181300	Ë«	240,814
202106	40151900	Áò»¯Ïð½ºÖÆÆäËû·ÖÖ¸¡¢Á¬Ö¸¼°Â¶Ö¸ÊÖÌ×	237	ÁôÄáÍô	10	Ò»°ãÃ³Ò×	325	Ç§¿Ë	29500	Ë«	24,641
202106	40151900	Áò»¯Ïð½ºÖÆÆäËû·ÖÖ¸¡¢Á¬Ö¸¼°Â¶Ö¸ÊÖÌ×	238	Â¬Íú´ï	10	Ò»°ãÃ³Ò×	22402	Ç§¿Ë	1600100	Ë«	1,028,140
202106	40151900	Áò»¯Ïð½ºÖÆÆäËû·ÖÖ¸¡¢Á¬Ö¸¼°Â¶Ö¸ÊÖÌ×	239	Ê¥¶àÃÀºÍÆÕÁÖÎ÷±È	10	Ò»°ãÃ³Ò×	94	Ç§¿Ë	7500	Ë«	10,311
202106	40151900	Áò»¯Ïð½ºÖÆÆäËû·ÖÖ¸¡¢Á¬Ö¸¼°Â¶Ö¸ÊÖÌ×	240	ÈûÄÚ¼Ó¶û	10	Ò»°ãÃ³Ò×	12380	Ç§¿Ë	983460	Ë«	786,442
202106	40151900	Áò»¯Ïð½ºÖÆÆäËû·ÖÖ¸¡¢Á¬Ö¸¼°Â¶Ö¸ÊÖÌ×	241	ÈûÉà¶û	10	Ò»°ãÃ³Ò×	40	Ç§¿Ë	10000	Ë«	14,136
202106	40151900	Áò»¯Ïð½ºÖÆÆäËû·ÖÖ¸¡¢Á¬Ö¸¼°Â¶Ö¸ÊÖÌ×	242	ÈûÀ­Àû°º	10	Ò»°ãÃ³Ò×	4085	Ç§¿Ë	303000	Ë«	333,685
202106	40151900	Áò»¯Ïð½ºÖÆÆäËû·ÖÖ¸¡¢Á¬Ö¸¼°Â¶Ö¸ÊÖÌ×	244	ÄÏ·Ç	10	Ò»°ãÃ³Ò×	156045	Ç§¿Ë	12154550	Ë«	14,326,019
202106	40151900	Áò»¯Ïð½ºÖÆÆäËû·ÖÖ¸¡¢Á¬Ö¸¼°Â¶Ö¸ÊÖÌ×	246	ËÕµ¤	10	Ò»°ãÃ³Ò×	2	Ç§¿Ë	103	Ë«	4,635
202106	40151900	Áò»¯Ïð½ºÖÆÆäËû·ÖÖ¸¡¢Á¬Ö¸¼°Â¶Ö¸ÊÖÌ×	247	Ì¹É£ÄáÑÇ	10	Ò»°ãÃ³Ò×	5750	Ç§¿Ë	440140	Ë«	384,219
202106	40151900	Áò»¯Ïð½ºÖÆÆäËû·ÖÖ¸¡¢Á¬Ö¸¼°Â¶Ö¸ÊÖÌ×	250	ÎÚ¸É´ï	10	Ò»°ãÃ³Ò×	200	Ç§¿Ë	2065	Ë«	11,927
202106	40151900	Áò»¯Ïð½ºÖÆÆäËû·ÖÖ¸¡¢Á¬Ö¸¼°Â¶Ö¸ÊÖÌ×	252	¸Õ¹û(½ð)	10	Ò»°ãÃ³Ò×	222	Ç§¿Ë	2565	Ë«	48,233
202106	40151900	Áò»¯Ïð½ºÖÆÆäËû·ÖÖ¸¡¢Á¬Ö¸¼°Â¶Ö¸ÊÖÌ×	253	ÔÞ±ÈÑÇ	10	Ò»°ãÃ³Ò×	23917	Ç§¿Ë	1846850	Ë«	2,547,584
202106	40151900	Áò»¯Ïð½ºÖÆÆäËû·ÖÖ¸¡¢Á¬Ö¸¼°Â¶Ö¸ÊÖÌ×	254	½ò°Í²¼Î¤	10	Ò»°ãÃ³Ò×	296	Ç§¿Ë	2000	Ë«	12,851
202106	40151900	Áò»¯Ïð½ºÖÆÆäËû·ÖÖ¸¡¢Á¬Ö¸¼°Â¶Ö¸ÊÖÌ×	257	Ë¹ÍþÊ¿À¼	10	Ò»°ãÃ³Ò×	9609	Ç§¿Ë	790000	Ë«	1,125,795
202106	40151900	Áò»¯Ïð½ºÖÆÆäËû·ÖÖ¸¡¢Á¬Ö¸¼°Â¶Ö¸ÊÖÌ×	301	±ÈÀûÊ±	10	Ò»°ãÃ³Ò×	152027	Ç§¿Ë	9096917	Ë«	12,300,988
202106	40151900	Áò»¯Ïð½ºÖÆÆäËû·ÖÖ¸¡¢Á¬Ö¸¼°Â¶Ö¸ÊÖÌ×	302	µ¤Âó	10	Ò»°ãÃ³Ò×	298655	Ç§¿Ë	34893308	Ë«	41,107,422
202106	40151900	Áò»¯Ïð½ºÖÆÆäËû·ÖÖ¸¡¢Á¬Ö¸¼°Â¶Ö¸ÊÖÌ×	303	Ó¢¹ú	10	Ò»°ãÃ³Ò×	588340	Ç§¿Ë	67563236	Ë«	66,595,147
202106	40151900	Áò»¯Ïð½ºÖÆÆäËû·ÖÖ¸¡¢Á¬Ö¸¼°Â¶Ö¸ÊÖÌ×	304	µÂ¹ú	10	Ò»°ãÃ³Ò×	1895643	Ç§¿Ë	227518262	Ë«	223,453,483
202106	40151900	Áò»¯Ïð½ºÖÆÆäËû·ÖÖ¸¡¢Á¬Ö¸¼°Â¶Ö¸ÊÖÌ×	305	·¨¹ú	10	Ò»°ãÃ³Ò×	274205	Ç§¿Ë	29636921	Ë«	30,707,849
202106	40151900	Áò»¯Ïð½ºÖÆÆäËû·ÖÖ¸¡¢Á¬Ö¸¼°Â¶Ö¸ÊÖÌ×	306	°®¶ûÀ¼	10	Ò»°ãÃ³Ò×	121588	Ç§¿Ë	13052288	Ë«	25,894,151
202106	40151900	Áò»¯Ïð½ºÖÆÆäËû·ÖÖ¸¡¢Á¬Ö¸¼°Â¶Ö¸ÊÖÌ×	307	Òâ´óÀû	10	Ò»°ãÃ³Ò×	868090	Ç§¿Ë	94998358	Ë«	109,762,414
202106	40151900	Áò»¯Ïð½ºÖÆÆäËû·ÖÖ¸¡¢Á¬Ö¸¼°Â¶Ö¸ÊÖÌ×	308	Â¬É­±¤	10	Ò»°ãÃ³Ò×	121	Ç§¿Ë	7509	Ë«	21,537
202106	40151900	Áò»¯Ïð½ºÖÆÆäËû·ÖÖ¸¡¢Á¬Ö¸¼°Â¶Ö¸ÊÖÌ×	309	ºÉÀ¼	10	Ò»°ãÃ³Ò×	661514	Ç§¿Ë	79655016	Ë«	65,643,258
202106	40151900	Áò»¯Ïð½ºÖÆÆäËû·ÖÖ¸¡¢Á¬Ö¸¼°Â¶Ö¸ÊÖÌ×	310	Ï£À°	10	Ò»°ãÃ³Ò×	124745	Ç§¿Ë	13598463	Ë«	13,162,589
202106	40151900	Áò»¯Ïð½ºÖÆÆäËû·ÖÖ¸¡¢Á¬Ö¸¼°Â¶Ö¸ÊÖÌ×	311	ÆÏÌÑÑÀ	10	Ò»°ãÃ³Ò×	43000	Ç§¿Ë	5000000	Ë«	5,173,812
202106	40151900	Áò»¯Ïð½ºÖÆÆäËû·ÖÖ¸¡¢Á¬Ö¸¼°Â¶Ö¸ÊÖÌ×	312	Î÷°àÑÀ	10	Ò»°ãÃ³Ò×	565076	Ç§¿Ë	70392738	Ë«	66,537,503
202106	40151900	Áò»¯Ïð½ºÖÆÆäËû·ÖÖ¸¡¢Á¬Ö¸¼°Â¶Ö¸ÊÖÌ×	315	°ÂµØÀû	10	Ò»°ãÃ³Ò×	211455	Ç§¿Ë	29761254	Ë«	14,877,653
202106	40151900	Áò»¯Ïð½ºÖÆÆäËû·ÖÖ¸¡¢Á¬Ö¸¼°Â¶Ö¸ÊÖÌ×	316	±£¼ÓÀûÑÇ	10	Ò»°ãÃ³Ò×	3500	Ç§¿Ë	291650	Ë«	296,844
202106	40151900	Áò»¯Ïð½ºÖÆÆäËû·ÖÖ¸¡¢Á¬Ö¸¼°Â¶Ö¸ÊÖÌ×	318	·ÒÀ¼	10	Ò»°ãÃ³Ò×	581903	Ç§¿Ë	75303430	Ë«	95,735,800
202106	40151900	Áò»¯Ïð½ºÖÆÆäËû·ÖÖ¸¡¢Á¬Ö¸¼°Â¶Ö¸ÊÖÌ×	321	ÐÙÑÀÀû	10	Ò»°ãÃ³Ò×	115088	Ç§¿Ë	12527478	Ë«	12,163,257
202106	40151900	Áò»¯Ïð½ºÖÆÆäËû·ÖÖ¸¡¢Á¬Ö¸¼°Â¶Ö¸ÊÖÌ×	324	Âí¶úËû	10	Ò»°ãÃ³Ò×	0	Ç§¿Ë	50	Ë«	32
202106	40151900	Áò»¯Ïð½ºÖÆÆäËû·ÖÖ¸¡¢Á¬Ö¸¼°Â¶Ö¸ÊÖÌ×	325	Ä¦ÄÉ¸ç	10	Ò»°ãÃ³Ò×	8	Ç§¿Ë	1000	Ë«	1,092
202106	40151900	Áò»¯Ïð½ºÖÆÆäËû·ÖÖ¸¡¢Á¬Ö¸¼°Â¶Ö¸ÊÖÌ×	326	Å²Íþ	10	Ò»°ãÃ³Ò×	176166	Ç§¿Ë	19676515	Ë«	19,181,988
202106	40151900	Áò»¯Ïð½ºÖÆÆäËû·ÖÖ¸¡¢Á¬Ö¸¼°Â¶Ö¸ÊÖÌ×	327	²¨À¼	10	Ò»°ãÃ³Ò×	401720	Ç§¿Ë	42776212	Ë«	31,868,088
202106	40151900	Áò»¯Ïð½ºÖÆÆäËû·ÖÖ¸¡¢Á¬Ö¸¼°Â¶Ö¸ÊÖÌ×	328	ÂÞÂíÄáÑÇ	10	Ò»°ãÃ³Ò×	8842	Ç§¿Ë	934970	Ë«	1,192,779
202106	40151900	Áò»¯Ïð½ºÖÆÆäËû·ÖÖ¸¡¢Á¬Ö¸¼°Â¶Ö¸ÊÖÌ×	330	Èðµä	10	Ò»°ãÃ³Ò×	115697	Ç§¿Ë	13855582	Ë«	14,947,421
202106	40151900	Áò»¯Ïð½ºÖÆÆäËû·ÖÖ¸¡¢Á¬Ö¸¼°Â¶Ö¸ÊÖÌ×	331	ÈðÊ¿	10	Ò»°ãÃ³Ò×	37280	Ç§¿Ë	2990341	Ë«	4,728,129
202106	40151900	Áò»¯Ïð½ºÖÆÆäËû·ÖÖ¸¡¢Á¬Ö¸¼°Â¶Ö¸ÊÖÌ×	334	°®É³ÄáÑÇ	10	Ò»°ãÃ³Ò×	26	Ç§¿Ë	350	Ë«	301
202106	40151900	Áò»¯Ïð½ºÖÆÆäËû·ÖÖ¸¡¢Á¬Ö¸¼°Â¶Ö¸ÊÖÌ×	336	Á¢ÌÕÍð	10	Ò»°ãÃ³Ò×	205656	Ç§¿Ë	24458700	Ë«	19,581,967
202106	40151900	Áò»¯Ïð½ºÖÆÆäËû·ÖÖ¸¡¢Á¬Ö¸¼°Â¶Ö¸ÊÖÌ×	337	¸ñÂ³¼ªÑÇ	10	Ò»°ãÃ³Ò×	6366	Ç§¿Ë	111110	Ë«	269,558
202106	40151900	Áò»¯Ïð½ºÖÆÆäËû·ÖÖ¸¡¢Á¬Ö¸¼°Â¶Ö¸ÊÖÌ×	338	ÑÇÃÀÄáÑÇ	10	Ò»°ãÃ³Ò×	2100	Ç§¿Ë	210000	Ë«	53,974
202106	40151900	Áò»¯Ïð½ºÖÆÆäËû·ÖÖ¸¡¢Á¬Ö¸¼°Â¶Ö¸ÊÖÌ×	339	°¢Èû°Ý½®	10	Ò»°ãÃ³Ò×	2445	Ç§¿Ë	43200	Ë«	77,471
202106	40151900	Áò»¯Ïð½ºÖÆÆäËû·ÖÖ¸¡¢Á¬Ö¸¼°Â¶Ö¸ÊÖÌ×	340	°×¶íÂÞË¹	10	Ò»°ãÃ³Ò×	12430	Ç§¿Ë	1122000	Ë«	1,545,252
202106	40151900	Áò»¯Ïð½ºÖÆÆäËû·ÖÖ¸¡¢Á¬Ö¸¼°Â¶Ö¸ÊÖÌ×	344	¶íÂÞË¹Áª°î	10	Ò»°ãÃ³Ò×	701362	Ç§¿Ë	30757472	Ë«	36,132,330
202106	40151900	Áò»¯Ïð½ºÖÆÆäËû·ÖÖ¸¡¢Á¬Ö¸¼°Â¶Ö¸ÊÖÌ×	347	ÎÚ¿ËÀ¼	10	Ò»°ãÃ³Ò×	105371	Ç§¿Ë	4756092	Ë«	5,389,374
202106	40151900	Áò»¯Ïð½ºÖÆÆäËû·ÖÖ¸¡¢Á¬Ö¸¼°Â¶Ö¸ÊÖÌ×	350	Ë¹ÂåÎÄÄáÑÇ	10	Ò»°ãÃ³Ò×	19419	Ç§¿Ë	1950150	Ë«	2,130,593
202106	40151900	Áò»¯Ïð½ºÖÆÆäËû·ÖÖ¸¡¢Á¬Ö¸¼°Â¶Ö¸ÊÖÌ×	351	¿ËÂÞµØÑÇ	10	Ò»°ãÃ³Ò×	13785	Ç§¿Ë	339584	Ë«	508,542
202106	40151900	Áò»¯Ïð½ºÖÆÆäËû·ÖÖ¸¡¢Á¬Ö¸¼°Â¶Ö¸ÊÖÌ×	352	½Ý¿Ë	10	Ò»°ãÃ³Ò×	123891	Ç§¿Ë	11238005	Ë«	10,240,128
202106	40151900	Áò»¯Ïð½ºÖÆÆäËû·ÖÖ¸¡¢Á¬Ö¸¼°Â¶Ö¸ÊÖÌ×	353	Ë¹Âå·¥¿Ë	10	Ò»°ãÃ³Ò×	161753	Ç§¿Ë	24300000	Ë«	27,599,605
202106	40151900	Áò»¯Ïð½ºÖÆÆäËû·ÖÖ¸¡¢Á¬Ö¸¼°Â¶Ö¸ÊÖÌ×	354	±±ÂíÆä¶Ù¹²ºÍ¹ú	10	Ò»°ãÃ³Ò×	3214	Ç§¿Ë	180320	Ë«	508,077
202106	40151900	Áò»¯Ïð½ºÖÆÆäËû·ÖÖ¸¡¢Á¬Ö¸¼°Â¶Ö¸ÊÖÌ×	358	Èû¶ûÎ¬ÑÇ	10	Ò»°ãÃ³Ò×	17629	Ç§¿Ë	1701500	Ë«	1,737,137
202106	40151900	Áò»¯Ïð½ºÖÆÆäËû·ÖÖ¸¡¢Á¬Ö¸¼°Â¶Ö¸ÊÖÌ×	402	°¢¸ùÍ¢	10	Ò»°ãÃ³Ò×	159807	Ç§¿Ë	12264902	Ë«	8,877,020
202106	40151900	Áò»¯Ïð½ºÖÆÆäËû·ÖÖ¸¡¢Á¬Ö¸¼°Â¶Ö¸ÊÖÌ×	405	°Í°Í¶àË¹	10	Ò»°ãÃ³Ò×	4600	Ç§¿Ë	575000	Ë«	733,068
202106	40151900	Áò»¯Ïð½ºÖÆÆäËû·ÖÖ¸¡¢Á¬Ö¸¼°Â¶Ö¸ÊÖÌ×	410	°ÍÎ÷	10	Ò»°ãÃ³Ò×	288144	Ç§¿Ë	24416676	Ë«	19,530,279
202106	40151900	Áò»¯Ïð½ºÖÆÆäËû·ÖÖ¸¡¢Á¬Ö¸¼°Â¶Ö¸ÊÖÌ×	412	ÖÇÀû	10	Ò»°ãÃ³Ò×	260685	Ç§¿Ë	25802642	Ë«	27,993,144
202106	40151900	Áò»¯Ïð½ºÖÆÆäËû·ÖÖ¸¡¢Á¬Ö¸¼°Â¶Ö¸ÊÖÌ×	413	¸çÂ×±ÈÑÇ	10	Ò»°ãÃ³Ò×	1630	Ç§¿Ë	150010	Ë«	82,906
202106	40151900	Áò»¯Ïð½ºÖÆÆäËû·ÖÖ¸¡¢Á¬Ö¸¼°Â¶Ö¸ÊÖÌ×	415	¸çË¹´ïÀè¼Ó	10	Ò»°ãÃ³Ò×	27418	Ç§¿Ë	3298144	Ë«	2,504,939
202106	40151900	Áò»¯Ïð½ºÖÆÆäËû·ÖÖ¸¡¢Á¬Ö¸¼°Â¶Ö¸ÊÖÌ×	418	¶àÃ×Äá¼Ó¹²ºÍ¹ú	10	Ò»°ãÃ³Ò×	1480	Ç§¿Ë	59755	Ë«	51,012
202106	40151900	Áò»¯Ïð½ºÖÆÆäËû·ÖÖ¸¡¢Á¬Ö¸¼°Â¶Ö¸ÊÖÌ×	419	¶ò¹Ï¶à¶û	10	Ò»°ãÃ³Ò×	21228	Ç§¿Ë	2805300	Ë«	1,503,835
202106	40151900	Áò»¯Ïð½ºÖÆÆäËû·ÖÖ¸¡¢Á¬Ö¸¼°Â¶Ö¸ÊÖÌ×	423	Î£µØÂíÀ­	10	Ò»°ãÃ³Ò×	11153	Ç§¿Ë	889400	Ë«	699,233
202106	40151900	Áò»¯Ïð½ºÖÆÆäËû·ÖÖ¸¡¢Á¬Ö¸¼°Â¶Ö¸ÊÖÌ×	426	ºé¶¼À­Ë¹	10	Ò»°ãÃ³Ò×	1100	Ç§¿Ë	110000	Ë«	170,433
202106	40151900	Áò»¯Ïð½ºÖÆÆäËû·ÖÖ¸¡¢Á¬Ö¸¼°Â¶Ö¸ÊÖÌ×	427	ÑÀÂò¼Ó	10	Ò»°ãÃ³Ò×	7486	Ç§¿Ë	655000	Ë«	594,178
202106	40151900	Áò»¯Ïð½ºÖÆÆäËû·ÖÖ¸¡¢Á¬Ö¸¼°Â¶Ö¸ÊÖÌ×	429	Ä«Î÷¸ç	10	Ò»°ãÃ³Ò×	102839	Ç§¿Ë	6560917	Ë«	4,873,654
202106	40151900	Áò»¯Ïð½ºÖÆÆäËû·ÖÖ¸¡¢Á¬Ö¸¼°Â¶Ö¸ÊÖÌ×	431	Äá¼ÓÀ­¹Ï	10	Ò»°ãÃ³Ò×	660	Ç§¿Ë	25760	Ë«	32,151
202106	40151900	Áò»¯Ïð½ºÖÆÆäËû·ÖÖ¸¡¢Á¬Ö¸¼°Â¶Ö¸ÊÖÌ×	432	°ÍÄÃÂí	10	Ò»°ãÃ³Ò×	19988	Ç§¿Ë	2150437	Ë«	2,242,032
202106	40151900	Áò»¯Ïð½ºÖÆÆäËû·ÖÖ¸¡¢Á¬Ö¸¼°Â¶Ö¸ÊÖÌ×	433	°ÍÀ­¹ç	10	Ò»°ãÃ³Ò×	9859	Ç§¿Ë	1632250	Ë«	647,609
202106	40151900	Áò»¯Ïð½ºÖÆÆäËû·ÖÖ¸¡¢Á¬Ö¸¼°Â¶Ö¸ÊÖÌ×	434	ÃØÂ³	10	Ò»°ãÃ³Ò×	26772	Ç§¿Ë	164540	Ë«	1,038,734
202106	40151900	Áò»¯Ïð½ºÖÆÆäËû·ÖÖ¸¡¢Á¬Ö¸¼°Â¶Ö¸ÊÖÌ×	435	²¨¶àÀè¸÷	10	Ò»°ãÃ³Ò×	21545	Ç§¿Ë	2603654	Ë«	2,538,020
202106	40151900	Áò»¯Ïð½ºÖÆÆäËû·ÖÖ¸¡¢Á¬Ö¸¼°Â¶Ö¸ÊÖÌ×	439	Ê¥ÎÄÉ­ÌØºÍ¸ñÁÖÄÉ¶¡Ë¹	10	Ò»°ãÃ³Ò×	2812	Ç§¿Ë	237500	Ë«	210,594
202106	40151900	Áò»¯Ïð½ºÖÆÆäËû·ÖÖ¸¡¢Á¬Ö¸¼°Â¶Ö¸ÊÖÌ×	440	Èø¶ûÍß¶à	10	Ò»°ãÃ³Ò×	2565	Ç§¿Ë	113580	Ë«	110,032
202106	40151900	Áò»¯Ïð½ºÖÆÆäËû·ÖÖ¸¡¢Á¬Ö¸¼°Â¶Ö¸ÊÖÌ×	442	ÌØÁ¢Äá´ïºÍ¶à°Í¸ç	10	Ò»°ãÃ³Ò×	588	Ç§¿Ë	50100	Ë«	34,785
202106	40151900	Áò»¯Ïð½ºÖÆÆäËû·ÖÖ¸¡¢Á¬Ö¸¼°Â¶Ö¸ÊÖÌ×	444	ÎÚÀ­¹ç	10	Ò»°ãÃ³Ò×	6513	Ç§¿Ë	476000	Ë«	430,826
202106	40151900	Áò»¯Ïð½ºÖÆÆäËû·ÖÖ¸¡¢Á¬Ö¸¼°Â¶Ö¸ÊÖÌ×	445	Î¯ÄÚÈðÀ­	10	Ò»°ãÃ³Ò×	1206	Ç§¿Ë	20100	Ë«	38,888
202106	40151900	Áò»¯Ïð½ºÖÆÆäËû·ÖÖ¸¡¢Á¬Ö¸¼°Â¶Ö¸ÊÖÌ×	501	¼ÓÄÃ´ó	10	Ò»°ãÃ³Ò×	1967054	Ç§¿Ë	225940209	Ë«	333,157,448
202106	40151900	Áò»¯Ïð½ºÖÆÆäËû·ÖÖ¸¡¢Á¬Ö¸¼°Â¶Ö¸ÊÖÌ×	502	ÃÀ¹ú	10	Ò»°ãÃ³Ò×	8425571	Ç§¿Ë	1011364927	Ë«	969,961,548
202106	40151900	Áò»¯Ïð½ºÖÆÆäËû·ÖÖ¸¡¢Á¬Ö¸¼°Â¶Ö¸ÊÖÌ×	601	°Ä´óÀûÑÇ	10	Ò»°ãÃ³Ò×	238436	Ç§¿Ë	25411389	Ë«	27,428,717
202106	40151900	Áò»¯Ïð½ºÖÆÆäËû·ÖÖ¸¡¢Á¬Ö¸¼°Â¶Ö¸ÊÖÌ×	603	ì³¼Ã	10	Ò»°ãÃ³Ò×	355	Ç§¿Ë	47500	Ë«	12,208
202106	40151900	Áò»¯Ïð½ºÖÆÆäËû·ÖÖ¸¡¢Á¬Ö¸¼°Â¶Ö¸ÊÖÌ×	609	ÐÂÎ÷À¼	10	Ò»°ãÃ³Ò×	18512	Ç§¿Ë	1689216	Ë«	2,354,317
202106	40151900	Áò»¯Ïð½ºÖÆÆäËû·ÖÖ¸¡¢Á¬Ö¸¼°Â¶Ö¸ÊÖÌ×	611	°Í²¼ÑÇÐÂ¼¸ÄÚÑÇ	10	Ò»°ãÃ³Ò×	15881	Ç§¿Ë	1206478	Ë«	957,163
202106	40151900	Áò»¯Ïð½ºÖÆÆäËû·ÖÖ¸¡¢Á¬Ö¸¼°Â¶Ö¸ÊÖÌ×	613	ËùÂÞÃÅÈºµº	10	Ò»°ãÃ³Ò×	42	Ç§¿Ë	488	Ë«	2,961
202106	40151900	Áò»¯Ïð½ºÖÆÆäËû·ÖÖ¸¡¢Á¬Ö¸¼°Â¶Ö¸ÊÖÌ×	618	»ùÀï°ÍË¹	10	Ò»°ãÃ³Ò×	26	Ç§¿Ë	200	Ë«	9,869
202107	39262011	¾ÛÂÈÒÒÏ©ÖÆÊÖÌ×£¨·ÖÖ¸ÊÖÌ×¡¢Á¬Ö¸ÊÖÌ×µÈ£©	101	°¢¸»º¹	10	Ò»°ãÃ³Ò×	7700	Ç§¿Ë	750000	Ë«	216,860
202107	39262011	¾ÛÂÈÒÒÏ©ÖÆÊÖÌ×£¨·ÖÖ¸ÊÖÌ×¡¢Á¬Ö¸ÊÖÌ×µÈ£©	102	°ÍÁÖ	10	Ò»°ãÃ³Ò×	99528	Ç§¿Ë	11485559	Ë«	2,668,761
202107	39262011	¾ÛÂÈÒÒÏ©ÖÆÊÖÌ×£¨·ÖÖ¸ÊÖÌ×¡¢Á¬Ö¸ÊÖÌ×µÈ£©	106	Ãåµé	10	Ò»°ãÃ³Ò×	1615	Ç§¿Ë	475550	Ë«	131,297
202107	39262011	¾ÛÂÈÒÒÏ©ÖÆÊÖÌ×£¨·ÖÖ¸ÊÖÌ×¡¢Á¬Ö¸ÊÖÌ×µÈ£©	107	¼íÆÒÕ¯	10	Ò»°ãÃ³Ò×	30	Ç§¿Ë	30000	Ë«	747
202107	39262011	¾ÛÂÈÒÒÏ©ÖÆÊÖÌ×£¨·ÖÖ¸ÊÖÌ×¡¢Á¬Ö¸ÊÖÌ×µÈ£©	108	ÈûÆÖÂ·Ë¹	10	Ò»°ãÃ³Ò×	15121	Ç§¿Ë	1503560	Ë«	346,865
202107	39262011	¾ÛÂÈÒÒÏ©ÖÆÊÖÌ×£¨·ÖÖ¸ÊÖÌ×¡¢Á¬Ö¸ÊÖÌ×µÈ£©	110	ÖÐ¹úÏã¸Û	10	Ò»°ãÃ³Ò×	710	Ç§¿Ë	62900	Ë«	36,793
202107	39262011	¾ÛÂÈÒÒÏ©ÖÆÊÖÌ×£¨·ÖÖ¸ÊÖÌ×¡¢Á¬Ö¸ÊÖÌ×µÈ£©	111	Ó¡¶È	10	Ò»°ãÃ³Ò×	55004	Ç§¿Ë	5602550	Ë«	1,833,903
202107	39262011	¾ÛÂÈÒÒÏ©ÖÆÊÖÌ×£¨·ÖÖ¸ÊÖÌ×¡¢Á¬Ö¸ÊÖÌ×µÈ£©	112	Ó¡¶ÈÄáÎ÷ÑÇ	10	Ò»°ãÃ³Ò×	6046	Ç§¿Ë	383700	Ë«	239,724
202107	39262011	¾ÛÂÈÒÒÏ©ÖÆÊÖÌ×£¨·ÖÖ¸ÊÖÌ×¡¢Á¬Ö¸ÊÖÌ×µÈ£©	114	ÒÁÀ­¿Ë	10	Ò»°ãÃ³Ò×	21430	Ç§¿Ë	1765000	Ë«	389,607
202107	39262011	¾ÛÂÈÒÒÏ©ÖÆÊÖÌ×£¨·ÖÖ¸ÊÖÌ×¡¢Á¬Ö¸ÊÖÌ×µÈ£©	115	ÒÔÉ«ÁÐ	10	Ò»°ãÃ³Ò×	223225	Ç§¿Ë	21138620	Ë«	4,754,045
202107	39262011	¾ÛÂÈÒÒÏ©ÖÆÊÖÌ×£¨·ÖÖ¸ÊÖÌ×¡¢Á¬Ö¸ÊÖÌ×µÈ£©	116	ÈÕ±¾	10	Ò»°ãÃ³Ò×	956514	Ç§¿Ë	107155920	Ë«	24,948,039
202107	39262011	¾ÛÂÈÒÒÏ©ÖÆÊÖÌ×£¨·ÖÖ¸ÊÖÌ×¡¢Á¬Ö¸ÊÖÌ×µÈ£©	118	¿ÆÍþÌØ	10	Ò»°ãÃ³Ò×	200623	Ç§¿Ë	22843000	Ë«	4,155,398
202107	39262011	¾ÛÂÈÒÒÏ©ÖÆÊÖÌ×£¨·ÖÖ¸ÊÖÌ×¡¢Á¬Ö¸ÊÖÌ×µÈ£©	122	ÂíÀ´Î÷ÑÇ	10	Ò»°ãÃ³Ò×	41084	Ç§¿Ë	3311734	Ë«	1,488,006
202107	39262011	¾ÛÂÈÒÒÏ©ÖÆÊÖÌ×£¨·ÖÖ¸ÊÖÌ×¡¢Á¬Ö¸ÊÖÌ×µÈ£©	124	ÃÉ¹Å	10	Ò»°ãÃ³Ò×	234	Ç§¿Ë	4320	Ë«	13,287
202107	39262011	¾ÛÂÈÒÒÏ©ÖÆÊÖÌ×£¨·ÖÖ¸ÊÖÌ×¡¢Á¬Ö¸ÊÖÌ×µÈ£©	126	°¢Âü	10	Ò»°ãÃ³Ò×	49774	Ç§¿Ë	5225000	Ë«	908,842
202107	39262011	¾ÛÂÈÒÒÏ©ÖÆÊÖÌ×£¨·ÖÖ¸ÊÖÌ×¡¢Á¬Ö¸ÊÖÌ×µÈ£©	127	°Í»ùË¹Ì¹	10	Ò»°ãÃ³Ò×	4200	Ç§¿Ë	300010	Ë«	81,816
202107	39262011	¾ÛÂÈÒÒÏ©ÖÆÊÖÌ×£¨·ÖÖ¸ÊÖÌ×¡¢Á¬Ö¸ÊÖÌ×µÈ£©	129	·ÆÂÉ±ö	10	Ò»°ãÃ³Ò×	71542	Ç§¿Ë	14005966	Ë«	1,419,719
202107	39262011	¾ÛÂÈÒÒÏ©ÖÆÊÖÌ×£¨·ÖÖ¸ÊÖÌ×¡¢Á¬Ö¸ÊÖÌ×µÈ£©	130	¿¨Ëþ¶û	10	Ò»°ãÃ³Ò×	72022	Ç§¿Ë	7737000	Ë«	1,647,591
202107	39262011	¾ÛÂÈÒÒÏ©ÖÆÊÖÌ×£¨·ÖÖ¸ÊÖÌ×¡¢Á¬Ö¸ÊÖÌ×µÈ£©	131	É³ÌØ°¢À­²®	10	Ò»°ãÃ³Ò×	1028244	Ç§¿Ë	107811905	Ë«	26,039,080
202107	39262011	¾ÛÂÈÒÒÏ©ÖÆÊÖÌ×£¨·ÖÖ¸ÊÖÌ×¡¢Á¬Ö¸ÊÖÌ×µÈ£©	132	ÐÂ¼ÓÆÂ	10	Ò»°ãÃ³Ò×	110382	Ç§¿Ë	9568900	Ë«	4,374,015
202107	39262011	¾ÛÂÈÒÒÏ©ÖÆÊÖÌ×£¨·ÖÖ¸ÊÖÌ×¡¢Á¬Ö¸ÊÖÌ×µÈ£©	133	º«¹ú	10	Ò»°ãÃ³Ò×	61809	Ç§¿Ë	4030201	Ë«	3,426,031
202107	39262011	¾ÛÂÈÒÒÏ©ÖÆÊÖÌ×£¨·ÖÖ¸ÊÖÌ×¡¢Á¬Ö¸ÊÖÌ×µÈ£©	136	Ì©¹ú	10	Ò»°ãÃ³Ò×	172195	Ç§¿Ë	14891700	Ë«	7,530,148
202107	39262011	¾ÛÂÈÒÒÏ©ÖÆÊÖÌ×£¨·ÖÖ¸ÊÖÌ×¡¢Á¬Ö¸ÊÖÌ×µÈ£©	137	ÍÁ¶úÆä	10	Ò»°ãÃ³Ò×	205309	Ç§¿Ë	23071420	Ë«	4,426,552
202107	39262011	¾ÛÂÈÒÒÏ©ÖÆÊÖÌ×£¨·ÖÖ¸ÊÖÌ×¡¢Á¬Ö¸ÊÖÌ×µÈ£©	138	°¢ÁªÇõ	10	Ò»°ãÃ³Ò×	801080	Ç§¿Ë	84681390	Ë«	15,332,456
202107	39262011	¾ÛÂÈÒÒÏ©ÖÆÊÖÌ×£¨·ÖÖ¸ÊÖÌ×¡¢Á¬Ö¸ÊÖÌ×µÈ£©	141	Ô½ÄÏ	10	Ò»°ãÃ³Ò×	36780	Ç§¿Ë	5379260	Ë«	1,329,486
202107	39262011	¾ÛÂÈÒÒÏ©ÖÆÊÖÌ×£¨·ÖÖ¸ÊÖÌ×¡¢Á¬Ö¸ÊÖÌ×µÈ£©	143	ÖÐ¹úÌ¨Íå	10	Ò»°ãÃ³Ò×	80375	Ç§¿Ë	7283222	Ë«	1,575,770
202107	39262011	¾ÛÂÈÒÒÏ©ÖÆÊÖÌ×£¨·ÖÖ¸ÊÖÌ×¡¢Á¬Ö¸ÊÖÌ×µÈ£©	145	¹þÈø¿ËË¹Ì¹	10	Ò»°ãÃ³Ò×	10	Ç§¿Ë	850	Ë«	216
202107	39262011	¾ÛÂÈÒÒÏ©ÖÆÊÖÌ×£¨·ÖÖ¸ÊÖÌ×¡¢Á¬Ö¸ÊÖÌ×µÈ£©	146	¼ª¶û¼ªË¹Ë¹Ì¹	10	Ò»°ãÃ³Ò×	10861	Ç§¿Ë	1208500	Ë«	232,384
202107	39262011	¾ÛÂÈÒÒÏ©ÖÆÊÖÌ×£¨·ÖÖ¸ÊÖÌ×¡¢Á¬Ö¸ÊÖÌ×µÈ£©	147	Ëþ¼ª¿ËË¹Ì¹	10	Ò»°ãÃ³Ò×	6096	Ç§¿Ë	2810000	Ë«	1,084,549
202107	39262011	¾ÛÂÈÒÒÏ©ÖÆÊÖÌ×£¨·ÖÖ¸ÊÖÌ×¡¢Á¬Ö¸ÊÖÌ×µÈ£©	201	°¢¶û¼°ÀûÑÇ	10	Ò»°ãÃ³Ò×	2490	Ç§¿Ë	21600	Ë«	97,646
202107	39262011	¾ÛÂÈÒÒÏ©ÖÆÊÖÌ×£¨·ÖÖ¸ÊÖÌ×¡¢Á¬Ö¸ÊÖÌ×µÈ£©	204	²©´ÄÍßÄÉ	10	Ò»°ãÃ³Ò×	347	Ç§¿Ë	1440	Ë«	7,028
202107	39262011	¾ÛÂÈÒÒÏ©ÖÆÊÖÌ×£¨·ÖÖ¸ÊÖÌ×¡¢Á¬Ö¸ÊÖÌ×µÈ£©	215	°£¼°	10	Ò»°ãÃ³Ò×	105185	Ç§¿Ë	10200000	Ë«	2,337,844
202107	39262011	¾ÛÂÈÒÒÏ©ÖÆÊÖÌ×£¨·ÖÖ¸ÊÖÌ×¡¢Á¬Ö¸ÊÖÌ×µÈ£©	217	°£Èû¶í±ÈÑÇ	10	Ò»°ãÃ³Ò×	90	Ç§¿Ë	75000	Ë«	300
202107	39262011	¾ÛÂÈÒÒÏ©ÖÆÊÖÌ×£¨·ÖÖ¸ÊÖÌ×¡¢Á¬Ö¸ÊÖÌ×µÈ£©	220	¼ÓÄÉ	10	Ò»°ãÃ³Ò×	10366	Ç§¿Ë	1026050	Ë«	272,785
202107	39262011	¾ÛÂÈÒÒÏ©ÖÆÊÖÌ×£¨·ÖÖ¸ÊÖÌ×¡¢Á¬Ö¸ÊÖÌ×µÈ£©	223	¿ÆÌØµÏÍß	10	Ò»°ãÃ³Ò×	107	Ç§¿Ë	480	Ë«	1,973
202107	39262011	¾ÛÂÈÒÒÏ©ÖÆÊÖÌ×£¨·ÖÖ¸ÊÖÌ×¡¢Á¬Ö¸ÊÖÌ×µÈ£©	226	Àû±ÈÑÇ	10	Ò»°ãÃ³Ò×	6898	Ç§¿Ë	661680	Ë«	236,059
202107	39262011	¾ÛÂÈÒÒÏ©ÖÆÊÖÌ×£¨·ÖÖ¸ÊÖÌ×¡¢Á¬Ö¸ÊÖÌ×µÈ£©	227	Âí´ï¼ÓË¹¼Ó	10	Ò»°ãÃ³Ò×	5416	Ç§¿Ë	525000	Ë«	84,334
202107	39262011	¾ÛÂÈÒÒÏ©ÖÆÊÖÌ×£¨·ÖÖ¸ÊÖÌ×¡¢Á¬Ö¸ÊÖÌ×µÈ£©	231	Ã«ÀïÇóË¹	10	Ò»°ãÃ³Ò×	7640	Ç§¿Ë	826060	Ë«	404,503
202107	39262011	¾ÛÂÈÒÒÏ©ÖÆÊÖÌ×£¨·ÖÖ¸ÊÖÌ×¡¢Á¬Ö¸ÊÖÌ×µÈ£©	232	Ä¦Âå¸ç	10	Ò»°ãÃ³Ò×	3160	Ç§¿Ë	350000	Ë«	76,252
202107	39262011	¾ÛÂÈÒÒÏ©ÖÆÊÖÌ×£¨·ÖÖ¸ÊÖÌ×¡¢Á¬Ö¸ÊÖÌ×µÈ£©	233	ÄªÉ£±È¿Ë	10	Ò»°ãÃ³Ò×	156	Ç§¿Ë	2400	Ë«	4,140
202107	39262011	¾ÛÂÈÒÒÏ©ÖÆÊÖÌ×£¨·ÖÖ¸ÊÖÌ×¡¢Á¬Ö¸ÊÖÌ×µÈ£©	234	ÄÉÃ×±ÈÑÇ	10	Ò»°ãÃ³Ò×	17400	Ç§¿Ë	1500000	Ë«	384,468
202107	39262011	¾ÛÂÈÒÒÏ©ÖÆÊÖÌ×£¨·ÖÖ¸ÊÖÌ×¡¢Á¬Ö¸ÊÖÌ×µÈ£©	236	ÄáÈÕÀûÑÇ	10	Ò»°ãÃ³Ò×	996	Ç§¿Ë	7460	Ë«	12,983
202107	39262011	¾ÛÂÈÒÒÏ©ÖÆÊÖÌ×£¨·ÖÖ¸ÊÖÌ×¡¢Á¬Ö¸ÊÖÌ×µÈ£©	238	Â¬Íú´ï	10	Ò»°ãÃ³Ò×	9	Ç§¿Ë	1000	Ë«	539
202107	39262011	¾ÛÂÈÒÒÏ©ÖÆÊÖÌ×£¨·ÖÖ¸ÊÖÌ×¡¢Á¬Ö¸ÊÖÌ×µÈ£©	240	ÈûÄÚ¼Ó¶û	10	Ò»°ãÃ³Ò×	5245	Ç§¿Ë	574000	Ë«	124,244
202107	39262011	¾ÛÂÈÒÒÏ©ÖÆÊÖÌ×£¨·ÖÖ¸ÊÖÌ×¡¢Á¬Ö¸ÊÖÌ×µÈ£©	244	ÄÏ·Ç	10	Ò»°ãÃ³Ò×	11660	Ç§¿Ë	1218150	Ë«	471,657
202107	39262011	¾ÛÂÈÒÒÏ©ÖÆÊÖÌ×£¨·ÖÖ¸ÊÖÌ×¡¢Á¬Ö¸ÊÖÌ×µÈ£©	248	¶à¸ç	10	Ò»°ãÃ³Ò×	1356	Ç§¿Ë	150240	Ë«	34,228
202107	39262011	¾ÛÂÈÒÒÏ©ÖÆÊÖÌ×£¨·ÖÖ¸ÊÖÌ×¡¢Á¬Ö¸ÊÖÌ×µÈ£©	249	Í»ÄáË¹	10	Ò»°ãÃ³Ò×	17524	Ç§¿Ë	1786000	Ë«	331,716
202107	39262011	¾ÛÂÈÒÒÏ©ÖÆÊÖÌ×£¨·ÖÖ¸ÊÖÌ×¡¢Á¬Ö¸ÊÖÌ×µÈ£©	252	¸Õ¹û(½ð)	10	Ò»°ãÃ³Ò×	9185	Ç§¿Ë	755270	Ë«	249,245
202107	39262011	¾ÛÂÈÒÒÏ©ÖÆÊÖÌ×£¨·ÖÖ¸ÊÖÌ×¡¢Á¬Ö¸ÊÖÌ×µÈ£©	253	ÔÞ±ÈÑÇ	10	Ò»°ãÃ³Ò×	1632	Ç§¿Ë	6990	Ë«	65,119
202107	39262011	¾ÛÂÈÒÒÏ©ÖÆÊÖÌ×£¨·ÖÖ¸ÊÖÌ×¡¢Á¬Ö¸ÊÖÌ×µÈ£©	301	±ÈÀûÊ±	10	Ò»°ãÃ³Ò×	123807	Ç§¿Ë	12227919	Ë«	3,496,716
202107	39262011	¾ÛÂÈÒÒÏ©ÖÆÊÖÌ×£¨·ÖÖ¸ÊÖÌ×¡¢Á¬Ö¸ÊÖÌ×µÈ£©	302	µ¤Âó	10	Ò»°ãÃ³Ò×	1224	Ç§¿Ë	210080	Ë«	62,412
202107	39262011	¾ÛÂÈÒÒÏ©ÖÆÊÖÌ×£¨·ÖÖ¸ÊÖÌ×¡¢Á¬Ö¸ÊÖÌ×µÈ£©	303	Ó¢¹ú	10	Ò»°ãÃ³Ò×	359367	Ç§¿Ë	35340532	Ë«	8,711,381
202107	39262011	¾ÛÂÈÒÒÏ©ÖÆÊÖÌ×£¨·ÖÖ¸ÊÖÌ×¡¢Á¬Ö¸ÊÖÌ×µÈ£©	304	µÂ¹ú	10	Ò»°ãÃ³Ò×	435766	Ç§¿Ë	43984535	Ë«	12,742,020
202107	39262011	¾ÛÂÈÒÒÏ©ÖÆÊÖÌ×£¨·ÖÖ¸ÊÖÌ×¡¢Á¬Ö¸ÊÖÌ×µÈ£©	305	·¨¹ú	10	Ò»°ãÃ³Ò×	191194	Ç§¿Ë	18510704	Ë«	4,176,960
202107	39262011	¾ÛÂÈÒÒÏ©ÖÆÊÖÌ×£¨·ÖÖ¸ÊÖÌ×¡¢Á¬Ö¸ÊÖÌ×µÈ£©	307	Òâ´óÀû	10	Ò»°ãÃ³Ò×	309463	Ç§¿Ë	28387640	Ë«	9,184,457
202107	39262011	¾ÛÂÈÒÒÏ©ÖÆÊÖÌ×£¨·ÖÖ¸ÊÖÌ×¡¢Á¬Ö¸ÊÖÌ×µÈ£©	309	ºÉÀ¼	10	Ò»°ãÃ³Ò×	32840	Ç§¿Ë	5071000	Ë«	841,365
202107	39262011	¾ÛÂÈÒÒÏ©ÖÆÊÖÌ×£¨·ÖÖ¸ÊÖÌ×¡¢Á¬Ö¸ÊÖÌ×µÈ£©	310	Ï£À°	10	Ò»°ãÃ³Ò×	72136	Ç§¿Ë	7154500	Ë«	1,761,726
202107	39262011	¾ÛÂÈÒÒÏ©ÖÆÊÖÌ×£¨·ÖÖ¸ÊÖÌ×¡¢Á¬Ö¸ÊÖÌ×µÈ£©	311	ÆÏÌÑÑÀ	10	Ò»°ãÃ³Ò×	16500	Ç§¿Ë	1650000	Ë«	1,141,869
202107	39262011	¾ÛÂÈÒÒÏ©ÖÆÊÖÌ×£¨·ÖÖ¸ÊÖÌ×¡¢Á¬Ö¸ÊÖÌ×µÈ£©	312	Î÷°àÑÀ	10	Ò»°ãÃ³Ò×	34584	Ç§¿Ë	3698750	Ë«	992,377
202107	39262011	¾ÛÂÈÒÒÏ©ÖÆÊÖÌ×£¨·ÖÖ¸ÊÖÌ×¡¢Á¬Ö¸ÊÖÌ×µÈ£©	313	°¢¶û°ÍÄáÑÇ	10	Ò»°ãÃ³Ò×	7500	Ç§¿Ë	750000	Ë«	192,232
202107	39262011	¾ÛÂÈÒÒÏ©ÖÆÊÖÌ×£¨·ÖÖ¸ÊÖÌ×¡¢Á¬Ö¸ÊÖÌ×µÈ£©	315	°ÂµØÀû	10	Ò»°ãÃ³Ò×	4	Ç§¿Ë	400	Ë«	36
202107	39262011	¾ÛÂÈÒÒÏ©ÖÆÊÖÌ×£¨·ÖÖ¸ÊÖÌ×¡¢Á¬Ö¸ÊÖÌ×µÈ£©	316	±£¼ÓÀûÑÇ	10	Ò»°ãÃ³Ò×	8050	Ç§¿Ë	1000000	Ë«	385,530
202107	39262011	¾ÛÂÈÒÒÏ©ÖÆÊÖÌ×£¨·ÖÖ¸ÊÖÌ×¡¢Á¬Ö¸ÊÖÌ×µÈ£©	318	·ÒÀ¼	10	Ò»°ãÃ³Ò×	26699	Ç§¿Ë	2805100	Ë«	508,326
202107	39262011	¾ÛÂÈÒÒÏ©ÖÆÊÖÌ×£¨·ÖÖ¸ÊÖÌ×¡¢Á¬Ö¸ÊÖÌ×µÈ£©	321	ÐÙÑÀÀû	10	Ò»°ãÃ³Ò×	119	Ç§¿Ë	20000	Ë«	17,538
202107	39262011	¾ÛÂÈÒÒÏ©ÖÆÊÖÌ×£¨·ÖÖ¸ÊÖÌ×¡¢Á¬Ö¸ÊÖÌ×µÈ£©	322	±ùµº	10	Ò»°ãÃ³Ò×	7955	Ç§¿Ë	750500	Ë«	212,182
202107	39262011	¾ÛÂÈÒÒÏ©ÖÆÊÖÌ×£¨·ÖÖ¸ÊÖÌ×¡¢Á¬Ö¸ÊÖÌ×µÈ£©	326	Å²Íþ	10	Ò»°ãÃ³Ò×	72771	Ç§¿Ë	7546550	Ë«	1,404,966
202107	39262011	¾ÛÂÈÒÒÏ©ÖÆÊÖÌ×£¨·ÖÖ¸ÊÖÌ×¡¢Á¬Ö¸ÊÖÌ×µÈ£©	327	²¨À¼	10	Ò»°ãÃ³Ò×	39638	Ç§¿Ë	4145600	Ë«	1,279,672
202107	39262011	¾ÛÂÈÒÒÏ©ÖÆÊÖÌ×£¨·ÖÖ¸ÊÖÌ×¡¢Á¬Ö¸ÊÖÌ×µÈ£©	328	ÂÞÂíÄáÑÇ	10	Ò»°ãÃ³Ò×	15900	Ç§¿Ë	3100034	Ë«	356,512
202107	39262011	¾ÛÂÈÒÒÏ©ÖÆÊÖÌ×£¨·ÖÖ¸ÊÖÌ×¡¢Á¬Ö¸ÊÖÌ×µÈ£©	330	Èðµä	10	Ò»°ãÃ³Ò×	65609	Ç§¿Ë	6575100	Ë«	1,568,568
202107	39262011	¾ÛÂÈÒÒÏ©ÖÆÊÖÌ×£¨·ÖÖ¸ÊÖÌ×¡¢Á¬Ö¸ÊÖÌ×µÈ£©	331	ÈðÊ¿	10	Ò»°ãÃ³Ò×	25122	Ç§¿Ë	2299360	Ë«	1,556,901
202107	39262011	¾ÛÂÈÒÒÏ©ÖÆÊÖÌ×£¨·ÖÖ¸ÊÖÌ×¡¢Á¬Ö¸ÊÖÌ×µÈ£©	334	°®É³ÄáÑÇ	10	Ò»°ãÃ³Ò×	19002	Ç§¿Ë	1931000	Ë«	524,244
202107	39262011	¾ÛÂÈÒÒÏ©ÖÆÊÖÌ×£¨·ÖÖ¸ÊÖÌ×¡¢Á¬Ö¸ÊÖÌ×µÈ£©	335	À­ÍÑÎ¬ÑÇ	10	Ò»°ãÃ³Ò×	7817	Ç§¿Ë	737500	Ë«	101,885
202107	39262011	¾ÛÂÈÒÒÏ©ÖÆÊÖÌ×£¨·ÖÖ¸ÊÖÌ×¡¢Á¬Ö¸ÊÖÌ×µÈ£©	338	ÑÇÃÀÄáÑÇ	10	Ò»°ãÃ³Ò×	12240	Ç§¿Ë	1200000	Ë«	348,775
202107	39262011	¾ÛÂÈÒÒÏ©ÖÆÊÖÌ×£¨·ÖÖ¸ÊÖÌ×¡¢Á¬Ö¸ÊÖÌ×µÈ£©	339	°¢Èû°Ý½®	10	Ò»°ãÃ³Ò×	134	Ç§¿Ë	600	Ë«	2,460
202107	39262011	¾ÛÂÈÒÒÏ©ÖÆÊÖÌ×£¨·ÖÖ¸ÊÖÌ×¡¢Á¬Ö¸ÊÖÌ×µÈ£©	340	°×¶íÂÞË¹	10	Ò»°ãÃ³Ò×	53735	Ç§¿Ë	5500000	Ë«	1,294,713
202107	39262011	¾ÛÂÈÒÒÏ©ÖÆÊÖÌ×£¨·ÖÖ¸ÊÖÌ×¡¢Á¬Ö¸ÊÖÌ×µÈ£©	344	¶íÂÞË¹Áª°î	10	Ò»°ãÃ³Ò×	1513566	Ç§¿Ë	138781850	Ë«	31,524,894
202107	39262011	¾ÛÂÈÒÒÏ©ÖÆÊÖÌ×£¨·ÖÖ¸ÊÖÌ×¡¢Á¬Ö¸ÊÖÌ×µÈ£©	347	ÎÚ¿ËÀ¼	10	Ò»°ãÃ³Ò×	33542	Ç§¿Ë	3377270	Ë«	2,103,711
202107	39262011	¾ÛÂÈÒÒÏ©ÖÆÊÖÌ×£¨·ÖÖ¸ÊÖÌ×¡¢Á¬Ö¸ÊÖÌ×µÈ£©	351	¿ËÂÞµØÑÇ	10	Ò»°ãÃ³Ò×	20325	Ç§¿Ë	2000000	Ë«	1,196,117
202107	39262011	¾ÛÂÈÒÒÏ©ÖÆÊÖÌ×£¨·ÖÖ¸ÊÖÌ×¡¢Á¬Ö¸ÊÖÌ×µÈ£©	352	½Ý¿Ë	10	Ò»°ãÃ³Ò×	11836	Ç§¿Ë	1130200	Ë«	660,585
202107	39262011	¾ÛÂÈÒÒÏ©ÖÆÊÖÌ×£¨·ÖÖ¸ÊÖÌ×¡¢Á¬Ö¸ÊÖÌ×µÈ£©	353	Ë¹Âå·¥¿Ë	10	Ò»°ãÃ³Ò×	1	Ç§¿Ë	50	Ë«	12
202107	39262011	¾ÛÂÈÒÒÏ©ÖÆÊÖÌ×£¨·ÖÖ¸ÊÖÌ×¡¢Á¬Ö¸ÊÖÌ×µÈ£©	358	Èû¶ûÎ¬ÑÇ	10	Ò»°ãÃ³Ò×	578	Ç§¿Ë	50390	Ë«	47,608
202107	39262011	¾ÛÂÈÒÒÏ©ÖÆÊÖÌ×£¨·ÖÖ¸ÊÖÌ×¡¢Á¬Ö¸ÊÖÌ×µÈ£©	402	°¢¸ùÍ¢	10	Ò»°ãÃ³Ò×	49538	Ç§¿Ë	5010200	Ë«	1,252,933
202107	39262011	¾ÛÂÈÒÒÏ©ÖÆÊÖÌ×£¨·ÖÖ¸ÊÖÌ×¡¢Á¬Ö¸ÊÖÌ×µÈ£©	410	°ÍÎ÷	10	Ò»°ãÃ³Ò×	447826	Ç§¿Ë	50639116	Ë«	10,893,729
202107	39262011	¾ÛÂÈÒÒÏ©ÖÆÊÖÌ×£¨·ÖÖ¸ÊÖÌ×¡¢Á¬Ö¸ÊÖÌ×µÈ£©	412	ÖÇÀû	10	Ò»°ãÃ³Ò×	137796	Ç§¿Ë	15588065	Ë«	3,236,832
202107	39262011	¾ÛÂÈÒÒÏ©ÖÆÊÖÌ×£¨·ÖÖ¸ÊÖÌ×¡¢Á¬Ö¸ÊÖÌ×µÈ£©	413	¸çÂ×±ÈÑÇ	10	Ò»°ãÃ³Ò×	70920	Ç§¿Ë	7321548	Ë«	1,907,663
202107	39262011	¾ÛÂÈÒÒÏ©ÖÆÊÖÌ×£¨·ÖÖ¸ÊÖÌ×¡¢Á¬Ö¸ÊÖÌ×µÈ£©	415	¸çË¹´ïÀè¼Ó	10	Ò»°ãÃ³Ò×	5972	Ç§¿Ë	1317800	Ë«	407,062
202107	39262011	¾ÛÂÈÒÒÏ©ÖÆÊÖÌ×£¨·ÖÖ¸ÊÖÌ×¡¢Á¬Ö¸ÊÖÌ×µÈ£©	418	¶àÃ×Äá¼Ó¹²ºÍ¹ú	10	Ò»°ãÃ³Ò×	28452	Ç§¿Ë	2866500	Ë«	1,160,353
202107	39262011	¾ÛÂÈÒÒÏ©ÖÆÊÖÌ×£¨·ÖÖ¸ÊÖÌ×¡¢Á¬Ö¸ÊÖÌ×µÈ£©	419	¶ò¹Ï¶à¶û	10	Ò»°ãÃ³Ò×	13677	Ç§¿Ë	1338000	Ë«	435,855
202107	39262011	¾ÛÂÈÒÒÏ©ÖÆÊÖÌ×£¨·ÖÖ¸ÊÖÌ×¡¢Á¬Ö¸ÊÖÌ×µÈ£©	423	Î£µØÂíÀ­	10	Ò»°ãÃ³Ò×	3358	Ç§¿Ë	346008	Ë«	176,958
202107	39262011	¾ÛÂÈÒÒÏ©ÖÆÊÖÌ×£¨·ÖÖ¸ÊÖÌ×¡¢Á¬Ö¸ÊÖÌ×µÈ£©	425	º£µØ	10	Ò»°ãÃ³Ò×	500	Ç§¿Ë	50000	Ë«	24,793
202107	39262011	¾ÛÂÈÒÒÏ©ÖÆÊÖÌ×£¨·ÖÖ¸ÊÖÌ×¡¢Á¬Ö¸ÊÖÌ×µÈ£©	427	ÑÀÂò¼Ó	10	Ò»°ãÃ³Ò×	3	Ç§¿Ë	3	Ë«	346
202107	39262011	¾ÛÂÈÒÒÏ©ÖÆÊÖÌ×£¨·ÖÖ¸ÊÖÌ×¡¢Á¬Ö¸ÊÖÌ×µÈ£©	429	Ä«Î÷¸ç	10	Ò»°ãÃ³Ò×	16315	Ç§¿Ë	1332540	Ë«	646,002
202107	39262011	¾ÛÂÈÒÒÏ©ÖÆÊÖÌ×£¨·ÖÖ¸ÊÖÌ×¡¢Á¬Ö¸ÊÖÌ×µÈ£©	431	Äá¼ÓÀ­¹Ï	10	Ò»°ãÃ³Ò×	5406	Ç§¿Ë	476000	Ë«	292,810
202107	39262011	¾ÛÂÈÒÒÏ©ÖÆÊÖÌ×£¨·ÖÖ¸ÊÖÌ×¡¢Á¬Ö¸ÊÖÌ×µÈ£©	432	°ÍÄÃÂí	10	Ò»°ãÃ³Ò×	2390	Ç§¿Ë	220000	Ë«	83,065
202107	39262011	¾ÛÂÈÒÒÏ©ÖÆÊÖÌ×£¨·ÖÖ¸ÊÖÌ×¡¢Á¬Ö¸ÊÖÌ×µÈ£©	434	ÃØÂ³	10	Ò»°ãÃ³Ò×	82343	Ç§¿Ë	8121500	Ë«	1,913,841
202107	39262011	¾ÛÂÈÒÒÏ©ÖÆÊÖÌ×£¨·ÖÖ¸ÊÖÌ×¡¢Á¬Ö¸ÊÖÌ×µÈ£©	435	²¨¶àÀè¸÷	10	Ò»°ãÃ³Ò×	2035	Ç§¿Ë	200000	Ë«	60,745
202107	39262011	¾ÛÂÈÒÒÏ©ÖÆÊÖÌ×£¨·ÖÖ¸ÊÖÌ×¡¢Á¬Ö¸ÊÖÌ×µÈ£©	440	Èø¶ûÍß¶à	10	Ò»°ãÃ³Ò×	1934	Ç§¿Ë	162016	Ë«	45,197
202107	39262011	¾ÛÂÈÒÒÏ©ÖÆÊÖÌ×£¨·ÖÖ¸ÊÖÌ×¡¢Á¬Ö¸ÊÖÌ×µÈ£©	442	ÌØÁ¢Äá´ïºÍ¶à°Í¸ç	10	Ò»°ãÃ³Ò×	9318	Ç§¿Ë	910030	Ë«	185,189
202107	39262011	¾ÛÂÈÒÒÏ©ÖÆÊÖÌ×£¨·ÖÖ¸ÊÖÌ×¡¢Á¬Ö¸ÊÖÌ×µÈ£©	444	ÎÚÀ­¹ç	10	Ò»°ãÃ³Ò×	6660	Ç§¿Ë	630000	Ë«	173,778
202107	39262011	¾ÛÂÈÒÒÏ©ÖÆÊÖÌ×£¨·ÖÖ¸ÊÖÌ×¡¢Á¬Ö¸ÊÖÌ×µÈ£©	445	Î¯ÄÚÈðÀ­	10	Ò»°ãÃ³Ò×	6309	Ç§¿Ë	288000	Ë«	204,727
202107	39262011	¾ÛÂÈÒÒÏ©ÖÆÊÖÌ×£¨·ÖÖ¸ÊÖÌ×¡¢Á¬Ö¸ÊÖÌ×µÈ£©	501	¼ÓÄÃ´ó	10	Ò»°ãÃ³Ò×	450824	Ç§¿Ë	42432383	Ë«	11,461,112
202107	39262011	¾ÛÂÈÒÒÏ©ÖÆÊÖÌ×£¨·ÖÖ¸ÊÖÌ×¡¢Á¬Ö¸ÊÖÌ×µÈ£©	502	ÃÀ¹ú	10	Ò»°ãÃ³Ò×	4529123	Ç§¿Ë	462929314	Ë«	107,568,869
202107	39262011	¾ÛÂÈÒÒÏ©ÖÆÊÖÌ×£¨·ÖÖ¸ÊÖÌ×¡¢Á¬Ö¸ÊÖÌ×µÈ£©	601	°Ä´óÀûÑÇ	10	Ò»°ãÃ³Ò×	677687	Ç§¿Ë	68569895	Ë«	14,549,480
202107	39262011	¾ÛÂÈÒÒÏ©ÖÆÊÖÌ×£¨·ÖÖ¸ÊÖÌ×¡¢Á¬Ö¸ÊÖÌ×µÈ£©	603	ì³¼Ã	10	Ò»°ãÃ³Ò×	17265	Ç§¿Ë	1681000	Ë«	428,397
202107	39262011	¾ÛÂÈÒÒÏ©ÖÆÊÖÌ×£¨·ÖÖ¸ÊÖÌ×¡¢Á¬Ö¸ÊÖÌ×µÈ£©	609	ÐÂÎ÷À¼	10	Ò»°ãÃ³Ò×	30212	Ç§¿Ë	2936078	Ë«	678,730
202107	39262011	¾ÛÂÈÒÒÏ©ÖÆÊÖÌ×£¨·ÖÖ¸ÊÖÌ×¡¢Á¬Ö¸ÊÖÌ×µÈ£©	611	°Í²¼ÑÇÐÂ¼¸ÄÚÑÇ	10	Ò»°ãÃ³Ò×	5050	Ç§¿Ë	505000	Ë«	112,144
202107	40151900	Áò»¯Ïð½ºÖÆÆäËû·ÖÖ¸¡¢Á¬Ö¸¼°Â¶Ö¸ÊÖÌ×	102	°ÍÁÖ	10	Ò»°ãÃ³Ò×	3751	Ç§¿Ë	325025	Ë«	212,000
202107	40151900	Áò»¯Ïð½ºÖÆÆäËû·ÖÖ¸¡¢Á¬Ö¸¼°Â¶Ö¸ÊÖÌ×	103	ÃÏ¼ÓÀ­¹ú	10	Ò»°ãÃ³Ò×	1039	Ç§¿Ë	119024	Ë«	102,755
202107	40151900	Áò»¯Ïð½ºÖÆÆäËû·ÖÖ¸¡¢Á¬Ö¸¼°Â¶Ö¸ÊÖÌ×	104	²»µ¤	10	Ò»°ãÃ³Ò×	10	Ç§¿Ë	750	Ë«	1,009
202107	40151900	Áò»¯Ïð½ºÖÆÆäËû·ÖÖ¸¡¢Á¬Ö¸¼°Â¶Ö¸ÊÖÌ×	105	ÎÄÀ³	10	Ò»°ãÃ³Ò×	34	Ç§¿Ë	3500	Ë«	5,622
202107	40151900	Áò»¯Ïð½ºÖÆÆäËû·ÖÖ¸¡¢Á¬Ö¸¼°Â¶Ö¸ÊÖÌ×	106	Ãåµé	10	Ò»°ãÃ³Ò×	2849	Ç§¿Ë	155190	Ë«	197,580
202107	40151900	Áò»¯Ïð½ºÖÆÆäËû·ÖÖ¸¡¢Á¬Ö¸¼°Â¶Ö¸ÊÖÌ×	107	¼íÆÒÕ¯	10	Ò»°ãÃ³Ò×	14708	Ç§¿Ë	263761	Ë«	600,876
202107	40151900	Áò»¯Ïð½ºÖÆÆäËû·ÖÖ¸¡¢Á¬Ö¸¼°Â¶Ö¸ÊÖÌ×	108	ÈûÆÖÂ·Ë¹	10	Ò»°ãÃ³Ò×	460	Ç§¿Ë	50070	Ë«	50,166
202107	40151900	Áò»¯Ïð½ºÖÆÆäËû·ÖÖ¸¡¢Á¬Ö¸¼°Â¶Ö¸ÊÖÌ×	110	ÖÐ¹úÏã¸Û	10	Ò»°ãÃ³Ò×	48016	Ç§¿Ë	2308817	Ë«	2,166,913
202107	40151900	Áò»¯Ïð½ºÖÆÆäËû·ÖÖ¸¡¢Á¬Ö¸¼°Â¶Ö¸ÊÖÌ×	111	Ó¡¶È	10	Ò»°ãÃ³Ò×	83741	Ç§¿Ë	6278773	Ë«	5,220,156
202107	40151900	Áò»¯Ïð½ºÖÆÆäËû·ÖÖ¸¡¢Á¬Ö¸¼°Â¶Ö¸ÊÖÌ×	112	Ó¡¶ÈÄáÎ÷ÑÇ	10	Ò»°ãÃ³Ò×	40082	Ç§¿Ë	3439935	Ë«	1,703,220
202107	40151900	Áò»¯Ïð½ºÖÆÆäËû·ÖÖ¸¡¢Á¬Ö¸¼°Â¶Ö¸ÊÖÌ×	113	ÒÁÀÊ	10	Ò»°ãÃ³Ò×	797	Ç§¿Ë	10206	Ë«	26,735
202107	40151900	Áò»¯Ïð½ºÖÆÆäËû·ÖÖ¸¡¢Á¬Ö¸¼°Â¶Ö¸ÊÖÌ×	114	ÒÁÀ­¿Ë	10	Ò»°ãÃ³Ò×	82889	Ç§¿Ë	705992	Ë«	2,502,711
202107	40151900	Áò»¯Ïð½ºÖÆÆäËû·ÖÖ¸¡¢Á¬Ö¸¼°Â¶Ö¸ÊÖÌ×	115	ÒÔÉ«ÁÐ	10	Ò»°ãÃ³Ò×	62673	Ç§¿Ë	6351188	Ë«	4,989,994
202107	40151900	Áò»¯Ïð½ºÖÆÆäËû·ÖÖ¸¡¢Á¬Ö¸¼°Â¶Ö¸ÊÖÌ×	116	ÈÕ±¾	10	Ò»°ãÃ³Ò×	375857	Ç§¿Ë	41646058	Ë«	52,865,148
202107	40151900	Áò»¯Ïð½ºÖÆÆäËû·ÖÖ¸¡¢Á¬Ö¸¼°Â¶Ö¸ÊÖÌ×	117	Ô¼µ©	10	Ò»°ãÃ³Ò×	6873	Ç§¿Ë	68700	Ë«	183,044
202107	40151900	Áò»¯Ïð½ºÖÆÆäËû·ÖÖ¸¡¢Á¬Ö¸¼°Â¶Ö¸ÊÖÌ×	118	¿ÆÍþÌØ	10	Ò»°ãÃ³Ò×	61473	Ç§¿Ë	4552520	Ë«	3,410,948
202107	40151900	Áò»¯Ïð½ºÖÆÆäËû·ÖÖ¸¡¢Á¬Ö¸¼°Â¶Ö¸ÊÖÌ×	119	ÀÏÎÎ	10	Ò»°ãÃ³Ò×	6878	Ç§¿Ë	879742	Ë«	1,089,757
202107	40151900	Áò»¯Ïð½ºÖÆÆäËû·ÖÖ¸¡¢Á¬Ö¸¼°Â¶Ö¸ÊÖÌ×	121	ÖÐ¹ú°ÄÃÅ	10	Ò»°ãÃ³Ò×	4350	Ç§¿Ë	360000	Ë«	237,083
202107	40151900	Áò»¯Ïð½ºÖÆÆäËû·ÖÖ¸¡¢Á¬Ö¸¼°Â¶Ö¸ÊÖÌ×	122	ÂíÀ´Î÷ÑÇ	10	Ò»°ãÃ³Ò×	113743	Ç§¿Ë	12195216	Ë«	7,698,023
202107	40151900	Áò»¯Ïð½ºÖÆÆäËû·ÖÖ¸¡¢Á¬Ö¸¼°Â¶Ö¸ÊÖÌ×	124	ÃÉ¹Å	10	Ò»°ãÃ³Ò×	6775	Ç§¿Ë	676500	Ë«	629,255
202107	40151900	Áò»¯Ïð½ºÖÆÆäËû·ÖÖ¸¡¢Á¬Ö¸¼°Â¶Ö¸ÊÖÌ×	125	Äá²´¶ûÁª°îÃñÖ÷¹²ºÍ¹ú	10	Ò»°ãÃ³Ò×	525	Ç§¿Ë	45604	Ë«	25,925
202107	40151900	Áò»¯Ïð½ºÖÆÆäËû·ÖÖ¸¡¢Á¬Ö¸¼°Â¶Ö¸ÊÖÌ×	126	°¢Âü	10	Ò»°ãÃ³Ò×	3461	Ç§¿Ë	455199	Ë«	420,787
202107	40151900	Áò»¯Ïð½ºÖÆÆäËû·ÖÖ¸¡¢Á¬Ö¸¼°Â¶Ö¸ÊÖÌ×	127	°Í»ùË¹Ì¹	10	Ò»°ãÃ³Ò×	63330	Ç§¿Ë	7621058	Ë«	15,269,182
202107	40151900	Áò»¯Ïð½ºÖÆÆäËû·ÖÖ¸¡¢Á¬Ö¸¼°Â¶Ö¸ÊÖÌ×	129	·ÆÂÉ±ö	10	Ò»°ãÃ³Ò×	109212	Ç§¿Ë	9061733	Ë«	7,242,066
202107	40151900	Áò»¯Ïð½ºÖÆÆäËû·ÖÖ¸¡¢Á¬Ö¸¼°Â¶Ö¸ÊÖÌ×	130	¿¨Ëþ¶û	10	Ò»°ãÃ³Ò×	16903	Ç§¿Ë	1693093	Ë«	1,274,884
202107	40151900	Áò»¯Ïð½ºÖÆÆäËû·ÖÖ¸¡¢Á¬Ö¸¼°Â¶Ö¸ÊÖÌ×	131	É³ÌØ°¢À­²®	10	Ò»°ãÃ³Ò×	12298	Ç§¿Ë	1230813	Ë«	892,806
202107	40151900	Áò»¯Ïð½ºÖÆÆäËû·ÖÖ¸¡¢Á¬Ö¸¼°Â¶Ö¸ÊÖÌ×	132	ÐÂ¼ÓÆÂ	10	Ò»°ãÃ³Ò×	12599	Ç§¿Ë	1141441	Ë«	937,205
202107	40151900	Áò»¯Ïð½ºÖÆÆäËû·ÖÖ¸¡¢Á¬Ö¸¼°Â¶Ö¸ÊÖÌ×	133	º«¹ú	10	Ò»°ãÃ³Ò×	80149	Ç§¿Ë	2237180	Ë«	3,707,191
202107	40151900	Áò»¯Ïð½ºÖÆÆäËû·ÖÖ¸¡¢Á¬Ö¸¼°Â¶Ö¸ÊÖÌ×	134	Ë¹ÀïÀ¼¿¨	10	Ò»°ãÃ³Ò×	806	Ç§¿Ë	56660	Ë«	78,864
202107	40151900	Áò»¯Ïð½ºÖÆÆäËû·ÖÖ¸¡¢Á¬Ö¸¼°Â¶Ö¸ÊÖÌ×	136	Ì©¹ú	10	Ò»°ãÃ³Ò×	811304	Ç§¿Ë	76196058	Ë«	69,354,527
202107	40151900	Áò»¯Ïð½ºÖÆÆäËû·ÖÖ¸¡¢Á¬Ö¸¼°Â¶Ö¸ÊÖÌ×	137	ÍÁ¶úÆä	10	Ò»°ãÃ³Ò×	22648	Ç§¿Ë	2360483	Ë«	1,404,678
202107	40151900	Áò»¯Ïð½ºÖÆÆäËû·ÖÖ¸¡¢Á¬Ö¸¼°Â¶Ö¸ÊÖÌ×	138	°¢ÁªÇõ	10	Ò»°ãÃ³Ò×	145109	Ç§¿Ë	7389485	Ë«	6,720,721
202107	40151900	Áò»¯Ïð½ºÖÆÆäËû·ÖÖ¸¡¢Á¬Ö¸¼°Â¶Ö¸ÊÖÌ×	139	Ò²ÃÅ	10	Ò»°ãÃ³Ò×	2420	Ç§¿Ë	13080	Ë«	59,174
202107	40151900	Áò»¯Ïð½ºÖÆÆäËû·ÖÖ¸¡¢Á¬Ö¸¼°Â¶Ö¸ÊÖÌ×	141	Ô½ÄÏ	10	Ò»°ãÃ³Ò×	7137	Ç§¿Ë	157120	Ë«	429,846
202107	40151900	Áò»¯Ïð½ºÖÆÆäËû·ÖÖ¸¡¢Á¬Ö¸¼°Â¶Ö¸ÊÖÌ×	143	ÖÐ¹úÌ¨Íå	10	Ò»°ãÃ³Ò×	9849	Ç§¿Ë	303576	Ë«	443,611
202107	40151900	Áò»¯Ïð½ºÖÆÆäËû·ÖÖ¸¡¢Á¬Ö¸¼°Â¶Ö¸ÊÖÌ×	145	¹þÈø¿ËË¹Ì¹	10	Ò»°ãÃ³Ò×	20250	Ç§¿Ë	336666	Ë«	504,933
202107	40151900	Áò»¯Ïð½ºÖÆÆäËû·ÖÖ¸¡¢Á¬Ö¸¼°Â¶Ö¸ÊÖÌ×	146	¼ª¶û¼ªË¹Ë¹Ì¹	10	Ò»°ãÃ³Ò×	11132	Ç§¿Ë	120940	Ë«	310,005
202107	40151900	Áò»¯Ïð½ºÖÆÆäËû·ÖÖ¸¡¢Á¬Ö¸¼°Â¶Ö¸ÊÖÌ×	147	Ëþ¼ª¿ËË¹Ì¹	10	Ò»°ãÃ³Ò×	10	Ç§¿Ë	750	Ë«	1,009
202107	40151900	Áò»¯Ïð½ºÖÆÆäËû·ÖÖ¸¡¢Á¬Ö¸¼°Â¶Ö¸ÊÖÌ×	149	ÎÚ×È±ð¿ËË¹Ì¹	10	Ò»°ãÃ³Ò×	2165	Ç§¿Ë	29000	Ë«	4,676
202107	40151900	Áò»¯Ïð½ºÖÆÆäËû·ÖÖ¸¡¢Á¬Ö¸¼°Â¶Ö¸ÊÖÌ×	201	°¢¶û¼°ÀûÑÇ	10	Ò»°ãÃ³Ò×	4650	Ç§¿Ë	61491	Ë«	245,798
202107	40151900	Áò»¯Ïð½ºÖÆÆäËû·ÖÖ¸¡¢Á¬Ö¸¼°Â¶Ö¸ÊÖÌ×	202	°²¸çÀ­	10	Ò»°ãÃ³Ò×	6446	Ç§¿Ë	646020	Ë«	358,643
202107	40151900	Áò»¯Ïð½ºÖÆÆäËû·ÖÖ¸¡¢Á¬Ö¸¼°Â¶Ö¸ÊÖÌ×	204	²©´ÄÍßÄÉ	10	Ò»°ãÃ³Ò×	755	Ç§¿Ë	10800	Ë«	25,676
202107	40151900	Áò»¯Ïð½ºÖÆÆäËû·ÖÖ¸¡¢Á¬Ö¸¼°Â¶Ö¸ÊÖÌ×	206	¿¦ÂóÂ¡	10	Ò»°ãÃ³Ò×	8950	Ç§¿Ë	1425000	Ë«	366,253
202107	40151900	Áò»¯Ïð½ºÖÆÆäËû·ÖÖ¸¡¢Á¬Ö¸¼°Â¶Ö¸ÊÖÌ×	214	¼ª²¼Ìá	10	Ò»°ãÃ³Ò×	5300	Ç§¿Ë	700000	Ë«	1,284,174
202107	40151900	Áò»¯Ïð½ºÖÆÆäËû·ÖÖ¸¡¢Á¬Ö¸¼°Â¶Ö¸ÊÖÌ×	215	°£¼°	10	Ò»°ãÃ³Ò×	25569	Ç§¿Ë	1068410	Ë«	1,029,178
202107	40151900	Áò»¯Ïð½ºÖÆÆäËû·ÖÖ¸¡¢Á¬Ö¸¼°Â¶Ö¸ÊÖÌ×	217	°£Èû¶í±ÈÑÇ	10	Ò»°ãÃ³Ò×	66	Ç§¿Ë	550	Ë«	6,533
202107	40151900	Áò»¯Ïð½ºÖÆÆäËû·ÖÖ¸¡¢Á¬Ö¸¼°Â¶Ö¸ÊÖÌ×	221	¼¸ÄÚÑÇ	10	Ò»°ãÃ³Ò×	84	Ç§¿Ë	2000	Ë«	4,400
202107	40151900	Áò»¯Ïð½ºÖÆÆäËû·ÖÖ¸¡¢Á¬Ö¸¼°Â¶Ö¸ÊÖÌ×	223	¿ÆÌØµÏÍß	10	Ò»°ãÃ³Ò×	595	Ç§¿Ë	9200	Ë«	19,525
202107	40151900	Áò»¯Ïð½ºÖÆÆäËû·ÖÖ¸¡¢Á¬Ö¸¼°Â¶Ö¸ÊÖÌ×	224	¿ÏÄáÑÇ	10	Ò»°ãÃ³Ò×	25076	Ç§¿Ë	1492302	Ë«	2,276,987
202107	40151900	Áò»¯Ïð½ºÖÆÆäËû·ÖÖ¸¡¢Á¬Ö¸¼°Â¶Ö¸ÊÖÌ×	226	Àû±ÈÑÇ	10	Ò»°ãÃ³Ò×	18374	Ç§¿Ë	1817050	Ë«	501,638
202107	40151900	Áò»¯Ïð½ºÖÆÆäËû·ÖÖ¸¡¢Á¬Ö¸¼°Â¶Ö¸ÊÖÌ×	227	Âí´ï¼ÓË¹¼Ó	10	Ò»°ãÃ³Ò×	14280	Ç§¿Ë	1171040	Ë«	1,269,598
202107	40151900	Áò»¯Ïð½ºÖÆÆäËû·ÖÖ¸¡¢Á¬Ö¸¼°Â¶Ö¸ÊÖÌ×	230	Ã«ÀïËþÄáÑÇ	10	Ò»°ãÃ³Ò×	1914	Ç§¿Ë	128500	Ë«	122,937
202107	40151900	Áò»¯Ïð½ºÖÆÆäËû·ÖÖ¸¡¢Á¬Ö¸¼°Â¶Ö¸ÊÖÌ×	231	Ã«ÀïÇóË¹	10	Ò»°ãÃ³Ò×	6900	Ç§¿Ë	506500	Ë«	269,671
202107	40151900	Áò»¯Ïð½ºÖÆÆäËû·ÖÖ¸¡¢Á¬Ö¸¼°Â¶Ö¸ÊÖÌ×	232	Ä¦Âå¸ç	10	Ò»°ãÃ³Ò×	6455	Ç§¿Ë	613050	Ë«	689,073
202107	40151900	Áò»¯Ïð½ºÖÆÆäËû·ÖÖ¸¡¢Á¬Ö¸¼°Â¶Ö¸ÊÖÌ×	233	ÄªÉ£±È¿Ë	10	Ò»°ãÃ³Ò×	1621	Ç§¿Ë	19000	Ë«	92,420
202107	40151900	Áò»¯Ïð½ºÖÆÆäËû·ÖÖ¸¡¢Á¬Ö¸¼°Â¶Ö¸ÊÖÌ×	234	ÄÉÃ×±ÈÑÇ	10	Ò»°ãÃ³Ò×	35661	Ç§¿Ë	2689613	Ë«	2,266,375
202107	40151900	Áò»¯Ïð½ºÖÆÆäËû·ÖÖ¸¡¢Á¬Ö¸¼°Â¶Ö¸ÊÖÌ×	235	ÄáÈÕ¶û	10	Ò»°ãÃ³Ò×	518	Ç§¿Ë	50000	Ë«	51,404
202107	40151900	Áò»¯Ïð½ºÖÆÆäËû·ÖÖ¸¡¢Á¬Ö¸¼°Â¶Ö¸ÊÖÌ×	236	ÄáÈÕÀûÑÇ	10	Ò»°ãÃ³Ò×	6504	Ç§¿Ë	85080	Ë«	188,908
202107	40151900	Áò»¯Ïð½ºÖÆÆäËû·ÖÖ¸¡¢Á¬Ö¸¼°Â¶Ö¸ÊÖÌ×	238	Â¬Íú´ï	10	Ò»°ãÃ³Ò×	11680	Ç§¿Ë	1326000	Ë«	1,342,032
202107	40151900	Áò»¯Ïð½ºÖÆÆäËû·ÖÖ¸¡¢Á¬Ö¸¼°Â¶Ö¸ÊÖÌ×	240	ÈûÄÚ¼Ó¶û	10	Ò»°ãÃ³Ò×	22421	Ç§¿Ë	1453500	Ë«	811,455
202107	40151900	Áò»¯Ïð½ºÖÆÆäËû·ÖÖ¸¡¢Á¬Ö¸¼°Â¶Ö¸ÊÖÌ×	242	ÈûÀ­Àû°º	10	Ò»°ãÃ³Ò×	11	Ç§¿Ë	200	Ë«	627
202107	40151900	Áò»¯Ïð½ºÖÆÆäËû·ÖÖ¸¡¢Á¬Ö¸¼°Â¶Ö¸ÊÖÌ×	244	ÄÏ·Ç	10	Ò»°ãÃ³Ò×	90342	Ç§¿Ë	3510311	Ë«	3,940,594
202107	40151900	Áò»¯Ïð½ºÖÆÆäËû·ÖÖ¸¡¢Á¬Ö¸¼°Â¶Ö¸ÊÖÌ×	246	ËÕµ¤	10	Ò»°ãÃ³Ò×	2868	Ç§¿Ë	168400	Ë«	617,241
202107	40151900	Áò»¯Ïð½ºÖÆÆäËû·ÖÖ¸¡¢Á¬Ö¸¼°Â¶Ö¸ÊÖÌ×	247	Ì¹É£ÄáÑÇ	10	Ò»°ãÃ³Ò×	10	Ç§¿Ë	500	Ë«	750
202107	40151900	Áò»¯Ïð½ºÖÆÆäËû·ÖÖ¸¡¢Á¬Ö¸¼°Â¶Ö¸ÊÖÌ×	249	Í»ÄáË¹	10	Ò»°ãÃ³Ò×	4096	Ç§¿Ë	120000	Ë«	164,617
202107	40151900	Áò»¯Ïð½ºÖÆÆäËû·ÖÖ¸¡¢Á¬Ö¸¼°Â¶Ö¸ÊÖÌ×	250	ÎÚ¸É´ï	10	Ò»°ãÃ³Ò×	25	Ç§¿Ë	358	Ë«	1,884
202107	40151900	Áò»¯Ïð½ºÖÆÆäËû·ÖÖ¸¡¢Á¬Ö¸¼°Â¶Ö¸ÊÖÌ×	251	²¼»ùÄÉ·¨Ë÷	10	Ò»°ãÃ³Ò×	45663	Ç§¿Ë	4257050	Ë«	2,837,133
202107	40151900	Áò»¯Ïð½ºÖÆÆäËû·ÖÖ¸¡¢Á¬Ö¸¼°Â¶Ö¸ÊÖÌ×	252	¸Õ¹û(½ð)	10	Ò»°ãÃ³Ò×	13935	Ç§¿Ë	950810	Ë«	818,055
202107	40151900	Áò»¯Ïð½ºÖÆÆäËû·ÖÖ¸¡¢Á¬Ö¸¼°Â¶Ö¸ÊÖÌ×	253	ÔÞ±ÈÑÇ	10	Ò»°ãÃ³Ò×	235	Ç§¿Ë	4630	Ë«	11,855
202107	40151900	Áò»¯Ïð½ºÖÆÆäËû·ÖÖ¸¡¢Á¬Ö¸¼°Â¶Ö¸ÊÖÌ×	258	¶òÁ¢ÌØÀïÑÇ	11	¹ú¼Ò¼ä¡¢¹ú¼Ê×éÖ¯ÎÞ³¥Ô®ÖúºÍÔùËÍµÄÎï×Ê	2300	Ç§¿Ë	250000	Ë«	316,524
202107	40151900	Áò»¯Ïð½ºÖÆÆäËû·ÖÖ¸¡¢Á¬Ö¸¼°Â¶Ö¸ÊÖÌ×	301	±ÈÀûÊ±	10	Ò»°ãÃ³Ò×	117972	Ç§¿Ë	8579039	Ë«	8,585,661
202107	40151900	Áò»¯Ïð½ºÖÆÆäËû·ÖÖ¸¡¢Á¬Ö¸¼°Â¶Ö¸ÊÖÌ×	302	µ¤Âó	10	Ò»°ãÃ³Ò×	507711	Ç§¿Ë	52397380	Ë«	57,561,870
202107	40151900	Áò»¯Ïð½ºÖÆÆäËû·ÖÖ¸¡¢Á¬Ö¸¼°Â¶Ö¸ÊÖÌ×	303	Ó¢¹ú	10	Ò»°ãÃ³Ò×	839130	Ç§¿Ë	103115028	Ë«	73,742,443
202107	40151900	Áò»¯Ïð½ºÖÆÆäËû·ÖÖ¸¡¢Á¬Ö¸¼°Â¶Ö¸ÊÖÌ×	304	µÂ¹ú	10	Ò»°ãÃ³Ò×	1353246	Ç§¿Ë	162270382	Ë«	152,010,736
202107	40151900	Áò»¯Ïð½ºÖÆÆäËû·ÖÖ¸¡¢Á¬Ö¸¼°Â¶Ö¸ÊÖÌ×	305	·¨¹ú	10	Ò»°ãÃ³Ò×	486432	Ç§¿Ë	55060299	Ë«	42,459,638
202107	40151900	Áò»¯Ïð½ºÖÆÆäËû·ÖÖ¸¡¢Á¬Ö¸¼°Â¶Ö¸ÊÖÌ×	306	°®¶ûÀ¼	10	Ò»°ãÃ³Ò×	30	Ç§¿Ë	550	Ë«	1,058
202107	40151900	Áò»¯Ïð½ºÖÆÆäËû·ÖÖ¸¡¢Á¬Ö¸¼°Â¶Ö¸ÊÖÌ×	307	Òâ´óÀû	10	Ò»°ãÃ³Ò×	633719	Ç§¿Ë	70497666	Ë«	70,307,300
202107	40151900	Áò»¯Ïð½ºÖÆÆäËû·ÖÖ¸¡¢Á¬Ö¸¼°Â¶Ö¸ÊÖÌ×	309	ºÉÀ¼	10	Ò»°ãÃ³Ò×	372903	Ç§¿Ë	44015249	Ë«	39,170,650
202107	40151900	Áò»¯Ïð½ºÖÆÆäËû·ÖÖ¸¡¢Á¬Ö¸¼°Â¶Ö¸ÊÖÌ×	310	Ï£À°	10	Ò»°ãÃ³Ò×	109689	Ç§¿Ë	11031154	Ë«	10,524,138
202107	40151900	Áò»¯Ïð½ºÖÆÆäËû·ÖÖ¸¡¢Á¬Ö¸¼°Â¶Ö¸ÊÖÌ×	311	ÆÏÌÑÑÀ	10	Ò»°ãÃ³Ò×	53970	Ç§¿Ë	6822800	Ë«	4,961,896
202107	40151900	Áò»¯Ïð½ºÖÆÆäËû·ÖÖ¸¡¢Á¬Ö¸¼°Â¶Ö¸ÊÖÌ×	312	Î÷°àÑÀ	10	Ò»°ãÃ³Ò×	471628	Ç§¿Ë	53942070	Ë«	45,621,406
202107	40151900	Áò»¯Ïð½ºÖÆÆäËû·ÖÖ¸¡¢Á¬Ö¸¼°Â¶Ö¸ÊÖÌ×	313	°¢¶û°ÍÄáÑÇ	10	Ò»°ãÃ³Ò×	13704	Ç§¿Ë	772020	Ë«	755,561
202107	40151900	Áò»¯Ïð½ºÖÆÆäËû·ÖÖ¸¡¢Á¬Ö¸¼°Â¶Ö¸ÊÖÌ×	315	°ÂµØÀû	10	Ò»°ãÃ³Ò×	27330	Ç§¿Ë	3503000	Ë«	2,476,507
202107	40151900	Áò»¯Ïð½ºÖÆÆäËû·ÖÖ¸¡¢Á¬Ö¸¼°Â¶Ö¸ÊÖÌ×	316	±£¼ÓÀûÑÇ	10	Ò»°ãÃ³Ò×	2118	Ç§¿Ë	251000	Ë«	176,224
202107	40151900	Áò»¯Ïð½ºÖÆÆäËû·ÖÖ¸¡¢Á¬Ö¸¼°Â¶Ö¸ÊÖÌ×	318	·ÒÀ¼	10	Ò»°ãÃ³Ò×	322249	Ç§¿Ë	39093950	Ë«	35,555,020
202107	40151900	Áò»¯Ïð½ºÖÆÆäËû·ÖÖ¸¡¢Á¬Ö¸¼°Â¶Ö¸ÊÖÌ×	321	ÐÙÑÀÀû	10	Ò»°ãÃ³Ò×	34060	Ç§¿Ë	3769080	Ë«	4,190,988
202107	40151900	Áò»¯Ïð½ºÖÆÆäËû·ÖÖ¸¡¢Á¬Ö¸¼°Â¶Ö¸ÊÖÌ×	322	±ùµº	10	Ò»°ãÃ³Ò×	14819	Ç§¿Ë	1792000	Ë«	1,273,595
202107	40151900	Áò»¯Ïð½ºÖÆÆäËû·ÖÖ¸¡¢Á¬Ö¸¼°Â¶Ö¸ÊÖÌ×	324	Âí¶úËû	10	Ò»°ãÃ³Ò×	677	Ç§¿Ë	85550	Ë«	68,589
202107	40151900	Áò»¯Ïð½ºÖÆÆäËû·ÖÖ¸¡¢Á¬Ö¸¼°Â¶Ö¸ÊÖÌ×	326	Å²Íþ	10	Ò»°ãÃ³Ò×	129080	Ç§¿Ë	12647546	Ë«	14,163,970
202107	40151900	Áò»¯Ïð½ºÖÆÆäËû·ÖÖ¸¡¢Á¬Ö¸¼°Â¶Ö¸ÊÖÌ×	327	²¨À¼	10	Ò»°ãÃ³Ò×	369522	Ç§¿Ë	43887561	Ë«	32,756,156
202107	40151900	Áò»¯Ïð½ºÖÆÆäËû·ÖÖ¸¡¢Á¬Ö¸¼°Â¶Ö¸ÊÖÌ×	330	Èðµä	10	Ò»°ãÃ³Ò×	60428	Ç§¿Ë	7719530	Ë«	7,391,061
202107	40151900	Áò»¯Ïð½ºÖÆÆäËû·ÖÖ¸¡¢Á¬Ö¸¼°Â¶Ö¸ÊÖÌ×	331	ÈðÊ¿	10	Ò»°ãÃ³Ò×	52339	Ç§¿Ë	4226525	Ë«	6,598,930
202107	40151900	Áò»¯Ïð½ºÖÆÆäËû·ÖÖ¸¡¢Á¬Ö¸¼°Â¶Ö¸ÊÖÌ×	334	°®É³ÄáÑÇ	10	Ò»°ãÃ³Ò×	4003	Ç§¿Ë	100080	Ë«	104,210
202107	40151900	Áò»¯Ïð½ºÖÆÆäËû·ÖÖ¸¡¢Á¬Ö¸¼°Â¶Ö¸ÊÖÌ×	335	À­ÍÑÎ¬ÑÇ	10	Ò»°ãÃ³Ò×	16540	Ç§¿Ë	1503500	Ë«	1,159,287
202107	40151900	Áò»¯Ïð½ºÖÆÆäËû·ÖÖ¸¡¢Á¬Ö¸¼°Â¶Ö¸ÊÖÌ×	336	Á¢ÌÕÍð	10	Ò»°ãÃ³Ò×	54550	Ç§¿Ë	6770000	Ë«	5,679,528
202107	40151900	Áò»¯Ïð½ºÖÆÆäËû·ÖÖ¸¡¢Á¬Ö¸¼°Â¶Ö¸ÊÖÌ×	337	¸ñÂ³¼ªÑÇ	10	Ò»°ãÃ³Ò×	15050	Ç§¿Ë	1128000	Ë«	550,524
202107	40151900	Áò»¯Ïð½ºÖÆÆäËû·ÖÖ¸¡¢Á¬Ö¸¼°Â¶Ö¸ÊÖÌ×	338	ÑÇÃÀÄáÑÇ	10	Ò»°ãÃ³Ò×	0	Ç§¿Ë	3	Ë«	6
202107	40151900	Áò»¯Ïð½ºÖÆÆäËû·ÖÖ¸¡¢Á¬Ö¸¼°Â¶Ö¸ÊÖÌ×	339	°¢Èû°Ý½®	10	Ò»°ãÃ³Ò×	27289	Ç§¿Ë	491800	Ë«	731,793
202107	40151900	Áò»¯Ïð½ºÖÆÆäËû·ÖÖ¸¡¢Á¬Ö¸¼°Â¶Ö¸ÊÖÌ×	340	°×¶íÂÞË¹	10	Ò»°ãÃ³Ò×	1573	Ç§¿Ë	109000	Ë«	76,206
202107	40151900	Áò»¯Ïð½ºÖÆÆäËû·ÖÖ¸¡¢Á¬Ö¸¼°Â¶Ö¸ÊÖÌ×	343	Ä¦¶û¶àÍß	10	Ò»°ãÃ³Ò×	406	Ç§¿Ë	50000	Ë«	56,388
202107	40151900	Áò»¯Ïð½ºÖÆÆäËû·ÖÖ¸¡¢Á¬Ö¸¼°Â¶Ö¸ÊÖÌ×	344	¶íÂÞË¹Áª°î	10	Ò»°ãÃ³Ò×	292217	Ç§¿Ë	14352464	Ë«	15,177,669
202107	40151900	Áò»¯Ïð½ºÖÆÆäËû·ÖÖ¸¡¢Á¬Ö¸¼°Â¶Ö¸ÊÖÌ×	347	ÎÚ¿ËÀ¼	10	Ò»°ãÃ³Ò×	14334	Ç§¿Ë	1505000	Ë«	1,243,078
202107	40151900	Áò»¯Ïð½ºÖÆÆäËû·ÖÖ¸¡¢Á¬Ö¸¼°Â¶Ö¸ÊÖÌ×	350	Ë¹ÂåÎÄÄáÑÇ	10	Ò»°ãÃ³Ò×	31638	Ç§¿Ë	4000000	Ë«	2,837,370
202107	40151900	Áò»¯Ïð½ºÖÆÆäËû·ÖÖ¸¡¢Á¬Ö¸¼°Â¶Ö¸ÊÖÌ×	351	¿ËÂÞµØÑÇ	10	Ò»°ãÃ³Ò×	3213	Ç§¿Ë	47205	Ë«	91,165
202107	40151900	Áò»¯Ïð½ºÖÆÆäËû·ÖÖ¸¡¢Á¬Ö¸¼°Â¶Ö¸ÊÖÌ×	352	½Ý¿Ë	10	Ò»°ãÃ³Ò×	97245	Ç§¿Ë	11554900	Ë«	7,153,733
202107	40151900	Áò»¯Ïð½ºÖÆÆäËû·ÖÖ¸¡¢Á¬Ö¸¼°Â¶Ö¸ÊÖÌ×	353	Ë¹Âå·¥¿Ë	10	Ò»°ãÃ³Ò×	14826	Ç§¿Ë	1975050	Ë«	2,240,057
202107	40151900	Áò»¯Ïð½ºÖÆÆäËû·ÖÖ¸¡¢Á¬Ö¸¼°Â¶Ö¸ÊÖÌ×	355	²¨ºÚ	10	Ò»°ãÃ³Ò×	940	Ç§¿Ë	100000	Ë«	99,961
202107	40151900	Áò»¯Ïð½ºÖÆÆäËû·ÖÖ¸¡¢Á¬Ö¸¼°Â¶Ö¸ÊÖÌ×	358	Èû¶ûÎ¬ÑÇ	10	Ò»°ãÃ³Ò×	3164	Ç§¿Ë	256020	Ë«	275,911
202107	40151900	Áò»¯Ïð½ºÖÆÆäËû·ÖÖ¸¡¢Á¬Ö¸¼°Â¶Ö¸ÊÖÌ×	402	°¢¸ùÍ¢	10	Ò»°ãÃ³Ò×	121574	Ç§¿Ë	5688572	Ë«	5,784,372
202107	40151900	Áò»¯Ïð½ºÖÆÆäËû·ÖÖ¸¡¢Á¬Ö¸¼°Â¶Ö¸ÊÖÌ×	408	¶àÃñ×å²£ÀûÎ¬ÑÇ¹ú	10	Ò»°ãÃ³Ò×	1564	Ç§¿Ë	150150	Ë«	144,655
202107	40151900	Áò»¯Ïð½ºÖÆÆäËû·ÖÖ¸¡¢Á¬Ö¸¼°Â¶Ö¸ÊÖÌ×	410	°ÍÎ÷	10	Ò»°ãÃ³Ò×	193146	Ç§¿Ë	17031818	Ë«	15,898,036
202107	40151900	Áò»¯Ïð½ºÖÆÆäËû·ÖÖ¸¡¢Á¬Ö¸¼°Â¶Ö¸ÊÖÌ×	412	ÖÇÀû	10	Ò»°ãÃ³Ò×	263637	Ç§¿Ë	24947620	Ë«	23,502,947
202107	40151900	Áò»¯Ïð½ºÖÆÆäËû·ÖÖ¸¡¢Á¬Ö¸¼°Â¶Ö¸ÊÖÌ×	413	¸çÂ×±ÈÑÇ	10	Ò»°ãÃ³Ò×	28387	Ç§¿Ë	3493028	Ë«	2,867,218
202107	40151900	Áò»¯Ïð½ºÖÆÆäËû·ÖÖ¸¡¢Á¬Ö¸¼°Â¶Ö¸ÊÖÌ×	415	¸çË¹´ïÀè¼Ó	10	Ò»°ãÃ³Ò×	4907	Ç§¿Ë	586570	Ë«	673,225
202107	40151900	Áò»¯Ïð½ºÖÆÆäËû·ÖÖ¸¡¢Á¬Ö¸¼°Â¶Ö¸ÊÖÌ×	416	¹Å°Í	10	Ò»°ãÃ³Ò×	331	Ç§¿Ë	920	Ë«	29,070
202107	40151900	Áò»¯Ïð½ºÖÆÆäËû·ÖÖ¸¡¢Á¬Ö¸¼°Â¶Ö¸ÊÖÌ×	418	¶àÃ×Äá¼Ó¹²ºÍ¹ú	10	Ò»°ãÃ³Ò×	8489	Ç§¿Ë	344586	Ë«	377,205
202107	40151900	Áò»¯Ïð½ºÖÆÆäËû·ÖÖ¸¡¢Á¬Ö¸¼°Â¶Ö¸ÊÖÌ×	419	¶ò¹Ï¶à¶û	10	Ò»°ãÃ³Ò×	21203	Ç§¿Ë	1632460	Ë«	1,334,380
202107	40151900	Áò»¯Ïð½ºÖÆÆäËû·ÖÖ¸¡¢Á¬Ö¸¼°Â¶Ö¸ÊÖÌ×	423	Î£µØÂíÀ­	10	Ò»°ãÃ³Ò×	18018	Ç§¿Ë	2145000	Ë«	2,237,025
202107	40151900	Áò»¯Ïð½ºÖÆÆäËû·ÖÖ¸¡¢Á¬Ö¸¼°Â¶Ö¸ÊÖÌ×	424	¹çÑÇÄÇ	10	Ò»°ãÃ³Ò×	46308	Ç§¿Ë	2340552	Ë«	3,702,888
202107	40151900	Áò»¯Ïð½ºÖÆÆäËû·ÖÖ¸¡¢Á¬Ö¸¼°Â¶Ö¸ÊÖÌ×	426	ºé¶¼À­Ë¹	10	Ò»°ãÃ³Ò×	1316	Ç§¿Ë	32460	Ë«	55,754
202107	40151900	Áò»¯Ïð½ºÖÆÆäËû·ÖÖ¸¡¢Á¬Ö¸¼°Â¶Ö¸ÊÖÌ×	427	ÑÀÂò¼Ó	10	Ò»°ãÃ³Ò×	10524	Ç§¿Ë	955050	Ë«	521,082
202107	40151900	Áò»¯Ïð½ºÖÆÆäËû·ÖÖ¸¡¢Á¬Ö¸¼°Â¶Ö¸ÊÖÌ×	429	Ä«Î÷¸ç	10	Ò»°ãÃ³Ò×	128217	Ç§¿Ë	7572776	Ë«	7,944,001
202107	40151900	Áò»¯Ïð½ºÖÆÆäËû·ÖÖ¸¡¢Á¬Ö¸¼°Â¶Ö¸ÊÖÌ×	431	Äá¼ÓÀ­¹Ï	10	Ò»°ãÃ³Ò×	7490	Ç§¿Ë	642000	Ë«	420,992
202107	40151900	Áò»¯Ïð½ºÖÆÆäËû·ÖÖ¸¡¢Á¬Ö¸¼°Â¶Ö¸ÊÖÌ×	432	°ÍÄÃÂí	10	Ò»°ãÃ³Ò×	43963	Ç§¿Ë	2301870	Ë«	3,099,325
202107	40151900	Áò»¯Ïð½ºÖÆÆäËû·ÖÖ¸¡¢Á¬Ö¸¼°Â¶Ö¸ÊÖÌ×	433	°ÍÀ­¹ç	10	Ò»°ãÃ³Ò×	10638	Ç§¿Ë	162000	Ë«	294,118
202107	40151900	Áò»¯Ïð½ºÖÆÆäËû·ÖÖ¸¡¢Á¬Ö¸¼°Â¶Ö¸ÊÖÌ×	434	ÃØÂ³	10	Ò»°ãÃ³Ò×	45153	Ç§¿Ë	3311424	Ë«	3,077,499
202107	40151900	Áò»¯Ïð½ºÖÆÆäËû·ÖÖ¸¡¢Á¬Ö¸¼°Â¶Ö¸ÊÖÌ×	435	²¨¶àÀè¸÷	10	Ò»°ãÃ³Ò×	21541	Ç§¿Ë	1844908	Ë«	1,735,917
202107	40151900	Áò»¯Ïð½ºÖÆÆäËû·ÖÖ¸¡¢Á¬Ö¸¼°Â¶Ö¸ÊÖÌ×	440	Èø¶ûÍß¶à	10	Ò»°ãÃ³Ò×	663	Ç§¿Ë	7650	Ë«	27,526
202107	40151900	Áò»¯Ïð½ºÖÆÆäËû·ÖÖ¸¡¢Á¬Ö¸¼°Â¶Ö¸ÊÖÌ×	441	ËÕÀïÄÏ	10	Ò»°ãÃ³Ò×	1100	Ç§¿Ë	100000	Ë«	68,738
202107	40151900	Áò»¯Ïð½ºÖÆÆäËû·ÖÖ¸¡¢Á¬Ö¸¼°Â¶Ö¸ÊÖÌ×	442	ÌØÁ¢Äá´ïºÍ¶à°Í¸ç	10	Ò»°ãÃ³Ò×	107	Ç§¿Ë	1916	Ë«	6,787
202107	40151900	Áò»¯Ïð½ºÖÆÆäËû·ÖÖ¸¡¢Á¬Ö¸¼°Â¶Ö¸ÊÖÌ×	444	ÎÚÀ­¹ç	10	Ò»°ãÃ³Ò×	20256	Ç§¿Ë	1861160	Ë«	1,365,421
202107	40151900	Áò»¯Ïð½ºÖÆÆäËû·ÖÖ¸¡¢Á¬Ö¸¼°Â¶Ö¸ÊÖÌ×	445	Î¯ÄÚÈðÀ­	10	Ò»°ãÃ³Ò×	26280	Ç§¿Ë	2576000	Ë«	2,321,194
202107	40151900	Áò»¯Ïð½ºÖÆÆäËû·ÖÖ¸¡¢Á¬Ö¸¼°Â¶Ö¸ÊÖÌ×	447	Ê¥Æä´ÄºÍÄáÎ¬Ë¹	10	Ò»°ãÃ³Ò×	135	Ç§¿Ë	15500	Ë«	14,898
202107	40151900	Áò»¯Ïð½ºÖÆÆäËû·ÖÖ¸¡¢Á¬Ö¸¼°Â¶Ö¸ÊÖÌ×	501	¼ÓÄÃ´ó	10	Ò»°ãÃ³Ò×	2173361	Ç§¿Ë	256800949	Ë«	314,109,505
202107	40151900	Áò»¯Ïð½ºÖÆÆäËû·ÖÖ¸¡¢Á¬Ö¸¼°Â¶Ö¸ÊÖÌ×	502	ÃÀ¹ú	10	Ò»°ãÃ³Ò×	6818744	Ç§¿Ë	851936448	Ë«	721,140,262
202107	40151900	Áò»¯Ïð½ºÖÆÆäËû·ÖÖ¸¡¢Á¬Ö¸¼°Â¶Ö¸ÊÖÌ×	601	°Ä´óÀûÑÇ	10	Ò»°ãÃ³Ò×	123581	Ç§¿Ë	12916387	Ë«	12,214,467
202107	40151900	Áò»¯Ïð½ºÖÆÆäËû·ÖÖ¸¡¢Á¬Ö¸¼°Â¶Ö¸ÊÖÌ×	603	ì³¼Ã	10	Ò»°ãÃ³Ò×	13	Ç§¿Ë	144	Ë«	452
202107	40151900	Áò»¯Ïð½ºÖÆÆäËû·ÖÖ¸¡¢Á¬Ö¸¼°Â¶Ö¸ÊÖÌ×	607	ÐÂ¿¦Àï¶àÄáÑÇ	10	Ò»°ãÃ³Ò×	328	Ç§¿Ë	4000	Ë«	2,069
202107	40151900	Áò»¯Ïð½ºÖÆÆäËû·ÖÖ¸¡¢Á¬Ö¸¼°Â¶Ö¸ÊÖÌ×	609	ÐÂÎ÷À¼	10	Ò»°ãÃ³Ò×	29565	Ç§¿Ë	4064995	Ë«	4,051,315
202107	40151900	Áò»¯Ïð½ºÖÆÆäËû·ÖÖ¸¡¢Á¬Ö¸¼°Â¶Ö¸ÊÖÌ×	611	°Í²¼ÑÇÐÂ¼¸ÄÚÑÇ	10	Ò»°ãÃ³Ò×	15198	Ç§¿Ë	1115140	Ë«	880,834
202108	39262011	¾ÛÂÈÒÒÏ©ÖÆÊÖÌ×£¨·ÖÖ¸ÊÖÌ×¡¢Á¬Ö¸ÊÖÌ×µÈ£©	102	°ÍÁÖ	10	Ò»°ãÃ³Ò×	41690	Ç§¿Ë	4250000	Ë«	838,199
202108	39262011	¾ÛÂÈÒÒÏ©ÖÆÊÖÌ×£¨·ÖÖ¸ÊÖÌ×¡¢Á¬Ö¸ÊÖÌ×µÈ£©	103	ÃÏ¼ÓÀ­¹ú	10	Ò»°ãÃ³Ò×	6830	Ç§¿Ë	845000	Ë«	162,437
202108	39262011	¾ÛÂÈÒÒÏ©ÖÆÊÖÌ×£¨·ÖÖ¸ÊÖÌ×¡¢Á¬Ö¸ÊÖÌ×µÈ£©	105	ÎÄÀ³	10	Ò»°ãÃ³Ò×	3879	Ç§¿Ë	326000	Ë«	169,089
202108	39262011	¾ÛÂÈÒÒÏ©ÖÆÊÖÌ×£¨·ÖÖ¸ÊÖÌ×¡¢Á¬Ö¸ÊÖÌ×µÈ£©	106	Ãåµé	10	Ò»°ãÃ³Ò×	10055	Ç§¿Ë	1055000	Ë«	229,275
202108	39262011	¾ÛÂÈÒÒÏ©ÖÆÊÖÌ×£¨·ÖÖ¸ÊÖÌ×¡¢Á¬Ö¸ÊÖÌ×µÈ£©	107	¼íÆÒÕ¯	10	Ò»°ãÃ³Ò×	76	Ç§¿Ë	1440	Ë«	2,427
202108	39262011	¾ÛÂÈÒÒÏ©ÖÆÊÖÌ×£¨·ÖÖ¸ÊÖÌ×¡¢Á¬Ö¸ÊÖÌ×µÈ£©	108	ÈûÆÖÂ·Ë¹	10	Ò»°ãÃ³Ò×	28773	Ç§¿Ë	2805000	Ë«	554,070
202108	39262011	¾ÛÂÈÒÒÏ©ÖÆÊÖÌ×£¨·ÖÖ¸ÊÖÌ×¡¢Á¬Ö¸ÊÖÌ×µÈ£©	110	ÖÐ¹úÏã¸Û	10	Ò»°ãÃ³Ò×	207	Ç§¿Ë	8740	Ë«	10,510
202108	39262011	¾ÛÂÈÒÒÏ©ÖÆÊÖÌ×£¨·ÖÖ¸ÊÖÌ×¡¢Á¬Ö¸ÊÖÌ×µÈ£©	111	Ó¡¶È	10	Ò»°ãÃ³Ò×	19322	Ç§¿Ë	1689860	Ë«	404,517
202108	39262011	¾ÛÂÈÒÒÏ©ÖÆÊÖÌ×£¨·ÖÖ¸ÊÖÌ×¡¢Á¬Ö¸ÊÖÌ×µÈ£©	112	Ó¡¶ÈÄáÎ÷ÑÇ	10	Ò»°ãÃ³Ò×	34971	Ç§¿Ë	2411700	Ë«	855,489
202108	39262011	¾ÛÂÈÒÒÏ©ÖÆÊÖÌ×£¨·ÖÖ¸ÊÖÌ×¡¢Á¬Ö¸ÊÖÌ×µÈ£©	113	ÒÁÀÊ	10	Ò»°ãÃ³Ò×	53378	Ç§¿Ë	4929740	Ë«	1,391,319
202108	39262011	¾ÛÂÈÒÒÏ©ÖÆÊÖÌ×£¨·ÖÖ¸ÊÖÌ×¡¢Á¬Ö¸ÊÖÌ×µÈ£©	114	ÒÁÀ­¿Ë	10	Ò»°ãÃ³Ò×	56723	Ç§¿Ë	5256300	Ë«	1,030,848
202108	39262011	¾ÛÂÈÒÒÏ©ÖÆÊÖÌ×£¨·ÖÖ¸ÊÖÌ×¡¢Á¬Ö¸ÊÖÌ×µÈ£©	115	ÒÔÉ«ÁÐ	10	Ò»°ãÃ³Ò×	393123	Ç§¿Ë	37746500	Ë«	8,081,266
202108	39262011	¾ÛÂÈÒÒÏ©ÖÆÊÖÌ×£¨·ÖÖ¸ÊÖÌ×¡¢Á¬Ö¸ÊÖÌ×µÈ£©	116	ÈÕ±¾	10	Ò»°ãÃ³Ò×	1595632	Ç§¿Ë	180334052	Ë«	34,363,526
202108	39262011	¾ÛÂÈÒÒÏ©ÖÆÊÖÌ×£¨·ÖÖ¸ÊÖÌ×¡¢Á¬Ö¸ÊÖÌ×µÈ£©	117	Ô¼µ©	10	Ò»°ãÃ³Ò×	1393	Ç§¿Ë	10040	Ë«	35,622
202108	39262011	¾ÛÂÈÒÒÏ©ÖÆÊÖÌ×£¨·ÖÖ¸ÊÖÌ×¡¢Á¬Ö¸ÊÖÌ×µÈ£©	118	¿ÆÍþÌØ	10	Ò»°ãÃ³Ò×	200478	Ç§¿Ë	20271000	Ë«	4,197,852
202108	39262011	¾ÛÂÈÒÒÏ©ÖÆÊÖÌ×£¨·ÖÖ¸ÊÖÌ×¡¢Á¬Ö¸ÊÖÌ×µÈ£©	119	ÀÏÎÎ	10	Ò»°ãÃ³Ò×	300	Ç§¿Ë	900	Ë«	2,334
202108	39262011	¾ÛÂÈÒÒÏ©ÖÆÊÖÌ×£¨·ÖÖ¸ÊÖÌ×¡¢Á¬Ö¸ÊÖÌ×µÈ£©	120	Àè°ÍÄÛ	10	Ò»°ãÃ³Ò×	20115	Ç§¿Ë	1915000	Ë«	501,399
202108	39262011	¾ÛÂÈÒÒÏ©ÖÆÊÖÌ×£¨·ÖÖ¸ÊÖÌ×¡¢Á¬Ö¸ÊÖÌ×µÈ£©	121	ÖÐ¹ú°ÄÃÅ	10	Ò»°ãÃ³Ò×	1590	Ç§¿Ë	150000	Ë«	38,900
202108	39262011	¾ÛÂÈÒÒÏ©ÖÆÊÖÌ×£¨·ÖÖ¸ÊÖÌ×¡¢Á¬Ö¸ÊÖÌ×µÈ£©	122	ÂíÀ´Î÷ÑÇ	10	Ò»°ãÃ³Ò×	11041	Ç§¿Ë	1000662	Ë«	287,282
202108	39262011	¾ÛÂÈÒÒÏ©ÖÆÊÖÌ×£¨·ÖÖ¸ÊÖÌ×¡¢Á¬Ö¸ÊÖÌ×µÈ£©	123	Âí¶û´ú·ò	10	Ò»°ãÃ³Ò×	1028	Ç§¿Ë	80200	Ë«	27,060
202108	39262011	¾ÛÂÈÒÒÏ©ÖÆÊÖÌ×£¨·ÖÖ¸ÊÖÌ×¡¢Á¬Ö¸ÊÖÌ×µÈ£©	124	ÃÉ¹Å	10	Ò»°ãÃ³Ò×	50	Ç§¿Ë	500	Ë«	250
202108	39262011	¾ÛÂÈÒÒÏ©ÖÆÊÖÌ×£¨·ÖÖ¸ÊÖÌ×¡¢Á¬Ö¸ÊÖÌ×µÈ£©	126	°¢Âü	10	Ò»°ãÃ³Ò×	38196	Ç§¿Ë	3750144	Ë«	886,029
202108	39262011	¾ÛÂÈÒÒÏ©ÖÆÊÖÌ×£¨·ÖÖ¸ÊÖÌ×¡¢Á¬Ö¸ÊÖÌ×µÈ£©	127	°Í»ùË¹Ì¹	10	Ò»°ãÃ³Ò×	24068	Ç§¿Ë	2255720	Ë«	545,836
202108	39262011	¾ÛÂÈÒÒÏ©ÖÆÊÖÌ×£¨·ÖÖ¸ÊÖÌ×¡¢Á¬Ö¸ÊÖÌ×µÈ£©	129	·ÆÂÉ±ö	10	Ò»°ãÃ³Ò×	163448	Ç§¿Ë	18849664	Ë«	3,435,001
202108	39262011	¾ÛÂÈÒÒÏ©ÖÆÊÖÌ×£¨·ÖÖ¸ÊÖÌ×¡¢Á¬Ö¸ÊÖÌ×µÈ£©	130	¿¨Ëþ¶û	10	Ò»°ãÃ³Ò×	143741	Ç§¿Ë	14907000	Ë«	2,424,238
202108	39262011	¾ÛÂÈÒÒÏ©ÖÆÊÖÌ×£¨·ÖÖ¸ÊÖÌ×¡¢Á¬Ö¸ÊÖÌ×µÈ£©	131	É³ÌØ°¢À­²®	10	Ò»°ãÃ³Ò×	1281883	Ç§¿Ë	132924476	Ë«	22,579,443
202108	39262011	¾ÛÂÈÒÒÏ©ÖÆÊÖÌ×£¨·ÖÖ¸ÊÖÌ×¡¢Á¬Ö¸ÊÖÌ×µÈ£©	132	ÐÂ¼ÓÆÂ	10	Ò»°ãÃ³Ò×	71801	Ç§¿Ë	6851500	Ë«	1,539,971
202108	39262011	¾ÛÂÈÒÒÏ©ÖÆÊÖÌ×£¨·ÖÖ¸ÊÖÌ×¡¢Á¬Ö¸ÊÖÌ×µÈ£©	133	º«¹ú	10	Ò»°ãÃ³Ò×	91713	Ç§¿Ë	7991229	Ë«	2,993,114
202108	39262011	¾ÛÂÈÒÒÏ©ÖÆÊÖÌ×£¨·ÖÖ¸ÊÖÌ×¡¢Á¬Ö¸ÊÖÌ×µÈ£©	136	Ì©¹ú	10	Ò»°ãÃ³Ò×	41526	Ç§¿Ë	4493500	Ë«	896,984
202108	39262011	¾ÛÂÈÒÒÏ©ÖÆÊÖÌ×£¨·ÖÖ¸ÊÖÌ×¡¢Á¬Ö¸ÊÖÌ×µÈ£©	137	ÍÁ¶úÆä	10	Ò»°ãÃ³Ò×	297765	Ç§¿Ë	32894434	Ë«	7,100,595
202108	39262011	¾ÛÂÈÒÒÏ©ÖÆÊÖÌ×£¨·ÖÖ¸ÊÖÌ×¡¢Á¬Ö¸ÊÖÌ×µÈ£©	138	°¢ÁªÇõ	10	Ò»°ãÃ³Ò×	822592	Ç§¿Ë	86585498	Ë«	15,701,770
202108	39262011	¾ÛÂÈÒÒÏ©ÖÆÊÖÌ×£¨·ÖÖ¸ÊÖÌ×¡¢Á¬Ö¸ÊÖÌ×µÈ£©	139	Ò²ÃÅ	10	Ò»°ãÃ³Ò×	0	Ç§¿Ë	10	Ë«	6
202108	39262011	¾ÛÂÈÒÒÏ©ÖÆÊÖÌ×£¨·ÖÖ¸ÊÖÌ×¡¢Á¬Ö¸ÊÖÌ×µÈ£©	141	Ô½ÄÏ	10	Ò»°ãÃ³Ò×	32676	Ç§¿Ë	2993000	Ë«	817,678
202108	39262011	¾ÛÂÈÒÒÏ©ÖÆÊÖÌ×£¨·ÖÖ¸ÊÖÌ×¡¢Á¬Ö¸ÊÖÌ×µÈ£©	143	ÖÐ¹úÌ¨Íå	10	Ò»°ãÃ³Ò×	81535	Ç§¿Ë	7951788	Ë«	1,641,185
202108	39262011	¾ÛÂÈÒÒÏ©ÖÆÊÖÌ×£¨·ÖÖ¸ÊÖÌ×¡¢Á¬Ö¸ÊÖÌ×µÈ£©	145	¹þÈø¿ËË¹Ì¹	10	Ò»°ãÃ³Ò×	2255	Ç§¿Ë	250600	Ë«	110,263
202108	39262011	¾ÛÂÈÒÒÏ©ÖÆÊÖÌ×£¨·ÖÖ¸ÊÖÌ×¡¢Á¬Ö¸ÊÖÌ×µÈ£©	201	°¢¶û¼°ÀûÑÇ	10	Ò»°ãÃ³Ò×	1885	Ç§¿Ë	15600	Ë«	70,485
202108	39262011	¾ÛÂÈÒÒÏ©ÖÆÊÖÌ×£¨·ÖÖ¸ÊÖÌ×¡¢Á¬Ö¸ÊÖÌ×µÈ£©	202	°²¸çÀ­	10	Ò»°ãÃ³Ò×	25015	Ç§¿Ë	1999000	Ë«	444,438
202108	39262011	¾ÛÂÈÒÒÏ©ÖÆÊÖÌ×£¨·ÖÖ¸ÊÖÌ×¡¢Á¬Ö¸ÊÖÌ×µÈ£©	206	¿¦ÂóÂ¡	10	Ò»°ãÃ³Ò×	358	Ç§¿Ë	10740	Ë«	13,787
202108	39262011	¾ÛÂÈÒÒÏ©ÖÆÊÖÌ×£¨·ÖÖ¸ÊÖÌ×¡¢Á¬Ö¸ÊÖÌ×µÈ£©	215	°£¼°	10	Ò»°ãÃ³Ò×	50647	Ç§¿Ë	4975240	Ë«	929,172
202108	39262011	¾ÛÂÈÒÒÏ©ÖÆÊÖÌ×£¨·ÖÖ¸ÊÖÌ×¡¢Á¬Ö¸ÊÖÌ×µÈ£©	217	°£Èû¶í±ÈÑÇ	10	Ò»°ãÃ³Ò×	3420	Ç§¿Ë	360000	Ë«	69,088
202108	39262011	¾ÛÂÈÒÒÏ©ÖÆÊÖÌ×£¨·ÖÖ¸ÊÖÌ×¡¢Á¬Ö¸ÊÖÌ×µÈ£©	218	¼ÓÅî	10	Ò»°ãÃ³Ò×	803	Ç§¿Ë	3600	Ë«	16,805
202108	39262011	¾ÛÂÈÒÒÏ©ÖÆÊÖÌ×£¨·ÖÖ¸ÊÖÌ×¡¢Á¬Ö¸ÊÖÌ×µÈ£©	220	¼ÓÄÉ	10	Ò»°ãÃ³Ò×	2500	Ç§¿Ë	250000	Ë«	87,203
202108	39262011	¾ÛÂÈÒÒÏ©ÖÆÊÖÌ×£¨·ÖÖ¸ÊÖÌ×¡¢Á¬Ö¸ÊÖÌ×µÈ£©	221	¼¸ÄÚÑÇ	10	Ò»°ãÃ³Ò×	297	Ç§¿Ë	19000	Ë«	12,300
202108	39262011	¾ÛÂÈÒÒÏ©ÖÆÊÖÌ×£¨·ÖÖ¸ÊÖÌ×¡¢Á¬Ö¸ÊÖÌ×µÈ£©	224	¿ÏÄáÑÇ	10	Ò»°ãÃ³Ò×	784	Ç§¿Ë	250000	Ë«	1,264,282
202108	39262011	¾ÛÂÈÒÒÏ©ÖÆÊÖÌ×£¨·ÖÖ¸ÊÖÌ×¡¢Á¬Ö¸ÊÖÌ×µÈ£©	225	Àû±ÈÀïÑÇ	10	Ò»°ãÃ³Ò×	8025	Ç§¿Ë	729500	Ë«	94,594
202108	39262011	¾ÛÂÈÒÒÏ©ÖÆÊÖÌ×£¨·ÖÖ¸ÊÖÌ×¡¢Á¬Ö¸ÊÖÌ×µÈ£©	227	Âí´ï¼ÓË¹¼Ó	10	Ò»°ãÃ³Ò×	1370	Ç§¿Ë	155000	Ë«	24,617
202108	39262011	¾ÛÂÈÒÒÏ©ÖÆÊÖÌ×£¨·ÖÖ¸ÊÖÌ×¡¢Á¬Ö¸ÊÖÌ×µÈ£©	230	Ã«ÀïËþÄáÑÇ	10	Ò»°ãÃ³Ò×	829	Ç§¿Ë	2520	Ë«	23,808
202108	39262011	¾ÛÂÈÒÒÏ©ÖÆÊÖÌ×£¨·ÖÖ¸ÊÖÌ×¡¢Á¬Ö¸ÊÖÌ×µÈ£©	231	Ã«ÀïÇóË¹	10	Ò»°ãÃ³Ò×	3592	Ç§¿Ë	345720	Ë«	116,586
202108	39262011	¾ÛÂÈÒÒÏ©ÖÆÊÖÌ×£¨·ÖÖ¸ÊÖÌ×¡¢Á¬Ö¸ÊÖÌ×µÈ£©	232	Ä¦Âå¸ç	10	Ò»°ãÃ³Ò×	7239	Ç§¿Ë	800120	Ë«	136,223
202108	39262011	¾ÛÂÈÒÒÏ©ÖÆÊÖÌ×£¨·ÖÖ¸ÊÖÌ×¡¢Á¬Ö¸ÊÖÌ×µÈ£©	233	ÄªÉ£±È¿Ë	10	Ò»°ãÃ³Ò×	310	Ç§¿Ë	2800	Ë«	19,871
202108	39262011	¾ÛÂÈÒÒÏ©ÖÆÊÖÌ×£¨·ÖÖ¸ÊÖÌ×¡¢Á¬Ö¸ÊÖÌ×µÈ£©	236	ÄáÈÕÀûÑÇ	10	Ò»°ãÃ³Ò×	17980	Ç§¿Ë	1656640	Ë«	687,209
202108	39262011	¾ÛÂÈÒÒÏ©ÖÆÊÖÌ×£¨·ÖÖ¸ÊÖÌ×¡¢Á¬Ö¸ÊÖÌ×µÈ£©	240	ÈûÄÚ¼Ó¶û	10	Ò»°ãÃ³Ò×	22438	Ç§¿Ë	2210000	Ë«	383,822
202108	39262011	¾ÛÂÈÒÒÏ©ÖÆÊÖÌ×£¨·ÖÖ¸ÊÖÌ×¡¢Á¬Ö¸ÊÖÌ×µÈ£©	244	ÄÏ·Ç	10	Ò»°ãÃ³Ò×	602	Ç§¿Ë	12270	Ë«	59,069
202108	39262011	¾ÛÂÈÒÒÏ©ÖÆÊÖÌ×£¨·ÖÖ¸ÊÖÌ×¡¢Á¬Ö¸ÊÖÌ×µÈ£©	247	Ì¹É£ÄáÑÇ	10	Ò»°ãÃ³Ò×	36850	Ç§¿Ë	3150000	Ë«	1,277,249
202108	39262011	¾ÛÂÈÒÒÏ©ÖÆÊÖÌ×£¨·ÖÖ¸ÊÖÌ×¡¢Á¬Ö¸ÊÖÌ×µÈ£©	249	Í»ÄáË¹	10	Ò»°ãÃ³Ò×	3590	Ç§¿Ë	400000	Ë«	77,801
202108	39262011	¾ÛÂÈÒÒÏ©ÖÆÊÖÌ×£¨·ÖÖ¸ÊÖÌ×¡¢Á¬Ö¸ÊÖÌ×µÈ£©	250	ÎÚ¸É´ï	10	Ò»°ãÃ³Ò×	250	Ç§¿Ë	25000	Ë«	6,483
202108	39262011	¾ÛÂÈÒÒÏ©ÖÆÊÖÌ×£¨·ÖÖ¸ÊÖÌ×¡¢Á¬Ö¸ÊÖÌ×µÈ£©	252	¸Õ¹û(½ð)	10	Ò»°ãÃ³Ò×	8761	Ç§¿Ë	752940	Ë«	535,734
202108	39262011	¾ÛÂÈÒÒÏ©ÖÆÊÖÌ×£¨·ÖÖ¸ÊÖÌ×¡¢Á¬Ö¸ÊÖÌ×µÈ£©	301	±ÈÀûÊ±	10	Ò»°ãÃ³Ò×	42678	Ç§¿Ë	4355500	Ë«	1,017,011
202108	39262011	¾ÛÂÈÒÒÏ©ÖÆÊÖÌ×£¨·ÖÖ¸ÊÖÌ×¡¢Á¬Ö¸ÊÖÌ×µÈ£©	302	µ¤Âó	10	Ò»°ãÃ³Ò×	22242	Ç§¿Ë	2040000	Ë«	346,865
202108	39262011	¾ÛÂÈÒÒÏ©ÖÆÊÖÌ×£¨·ÖÖ¸ÊÖÌ×¡¢Á¬Ö¸ÊÖÌ×µÈ£©	303	Ó¢¹ú	10	Ò»°ãÃ³Ò×	303480	Ç§¿Ë	29244225	Ë«	6,417,249
202108	39262011	¾ÛÂÈÒÒÏ©ÖÆÊÖÌ×£¨·ÖÖ¸ÊÖÌ×¡¢Á¬Ö¸ÊÖÌ×µÈ£©	304	µÂ¹ú	10	Ò»°ãÃ³Ò×	170234	Ç§¿Ë	17584320	Ë«	5,432,479
202108	39262011	¾ÛÂÈÒÒÏ©ÖÆÊÖÌ×£¨·ÖÖ¸ÊÖÌ×¡¢Á¬Ö¸ÊÖÌ×µÈ£©	305	·¨¹ú	10	Ò»°ãÃ³Ò×	92865	Ç§¿Ë	9179842	Ë«	2,172,225
202108	39262011	¾ÛÂÈÒÒÏ©ÖÆÊÖÌ×£¨·ÖÖ¸ÊÖÌ×¡¢Á¬Ö¸ÊÖÌ×µÈ£©	306	°®¶ûÀ¼	10	Ò»°ãÃ³Ò×	27196	Ç§¿Ë	3050200	Ë«	673,823
202108	39262011	¾ÛÂÈÒÒÏ©ÖÆÊÖÌ×£¨·ÖÖ¸ÊÖÌ×¡¢Á¬Ö¸ÊÖÌ×µÈ£©	307	Òâ´óÀû	10	Ò»°ãÃ³Ò×	125080	Ç§¿Ë	12444975	Ë«	2,522,672
202108	39262011	¾ÛÂÈÒÒÏ©ÖÆÊÖÌ×£¨·ÖÖ¸ÊÖÌ×¡¢Á¬Ö¸ÊÖÌ×µÈ£©	308	Â¬É­±¤	10	Ò»°ãÃ³Ò×	1	Ç§¿Ë	50	Ë«	6
202108	39262011	¾ÛÂÈÒÒÏ©ÖÆÊÖÌ×£¨·ÖÖ¸ÊÖÌ×¡¢Á¬Ö¸ÊÖÌ×µÈ£©	309	ºÉÀ¼	10	Ò»°ãÃ³Ò×	64759	Ç§¿Ë	8355805	Ë«	1,544,243
202108	39262011	¾ÛÂÈÒÒÏ©ÖÆÊÖÌ×£¨·ÖÖ¸ÊÖÌ×¡¢Á¬Ö¸ÊÖÌ×µÈ£©	310	Ï£À°	10	Ò»°ãÃ³Ò×	81221	Ç§¿Ë	9634200	Ë«	1,624,093
202108	39262011	¾ÛÂÈÒÒÏ©ÖÆÊÖÌ×£¨·ÖÖ¸ÊÖÌ×¡¢Á¬Ö¸ÊÖÌ×µÈ£©	311	ÆÏÌÑÑÀ	10	Ò»°ãÃ³Ò×	29162	Ç§¿Ë	3079610	Ë«	847,404
202108	39262011	¾ÛÂÈÒÒÏ©ÖÆÊÖÌ×£¨·ÖÖ¸ÊÖÌ×¡¢Á¬Ö¸ÊÖÌ×µÈ£©	312	Î÷°àÑÀ	10	Ò»°ãÃ³Ò×	147363	Ç§¿Ë	18560855	Ë«	2,889,656
202108	39262011	¾ÛÂÈÒÒÏ©ÖÆÊÖÌ×£¨·ÖÖ¸ÊÖÌ×¡¢Á¬Ö¸ÊÖÌ×µÈ£©	316	±£¼ÓÀûÑÇ	10	Ò»°ãÃ³Ò×	930	Ç§¿Ë	100000	Ë«	20,592
202108	39262011	¾ÛÂÈÒÒÏ©ÖÆÊÖÌ×£¨·ÖÖ¸ÊÖÌ×¡¢Á¬Ö¸ÊÖÌ×µÈ£©	318	·ÒÀ¼	10	Ò»°ãÃ³Ò×	46184	Ç§¿Ë	4175500	Ë«	763,701
202108	39262011	¾ÛÂÈÒÒÏ©ÖÆÊÖÌ×£¨·ÖÖ¸ÊÖÌ×¡¢Á¬Ö¸ÊÖÌ×µÈ£©	321	ÐÙÑÀÀû	10	Ò»°ãÃ³Ò×	1	Ç§¿Ë	150	Ë«	48
202108	39262011	¾ÛÂÈÒÒÏ©ÖÆÊÖÌ×£¨·ÖÖ¸ÊÖÌ×¡¢Á¬Ö¸ÊÖÌ×µÈ£©	326	Å²Íþ	10	Ò»°ãÃ³Ò×	21470	Ç§¿Ë	1627610	Ë«	823,101
202108	39262011	¾ÛÂÈÒÒÏ©ÖÆÊÖÌ×£¨·ÖÖ¸ÊÖÌ×¡¢Á¬Ö¸ÊÖÌ×µÈ£©	327	²¨À¼	10	Ò»°ãÃ³Ò×	112510	Ç§¿Ë	10981645	Ë«	2,134,936
202108	39262011	¾ÛÂÈÒÒÏ©ÖÆÊÖÌ×£¨·ÖÖ¸ÊÖÌ×¡¢Á¬Ö¸ÊÖÌ×µÈ£©	330	Èðµä	10	Ò»°ãÃ³Ò×	141185	Ç§¿Ë	14253650	Ë«	3,086,451
202108	39262011	¾ÛÂÈÒÒÏ©ÖÆÊÖÌ×£¨·ÖÖ¸ÊÖÌ×¡¢Á¬Ö¸ÊÖÌ×µÈ£©	331	ÈðÊ¿	10	Ò»°ãÃ³Ò×	6020	Ç§¿Ë	556900	Ë«	326,792
202108	39262011	¾ÛÂÈÒÒÏ©ÖÆÊÖÌ×£¨·ÖÖ¸ÊÖÌ×¡¢Á¬Ö¸ÊÖÌ×µÈ£©	334	°®É³ÄáÑÇ	10	Ò»°ãÃ³Ò×	1946	Ç§¿Ë	220500	Ë«	77,398
202108	39262011	¾ÛÂÈÒÒÏ©ÖÆÊÖÌ×£¨·ÖÖ¸ÊÖÌ×¡¢Á¬Ö¸ÊÖÌ×µÈ£©	336	Á¢ÌÕÍð	10	Ò»°ãÃ³Ò×	18738	Ç§¿Ë	2296500	Ë«	711,336
202108	39262011	¾ÛÂÈÒÒÏ©ÖÆÊÖÌ×£¨·ÖÖ¸ÊÖÌ×¡¢Á¬Ö¸ÊÖÌ×µÈ£©	337	¸ñÂ³¼ªÑÇ	10	Ò»°ãÃ³Ò×	7545	Ç§¿Ë	825000	Ë«	203,030
202108	39262011	¾ÛÂÈÒÒÏ©ÖÆÊÖÌ×£¨·ÖÖ¸ÊÖÌ×¡¢Á¬Ö¸ÊÖÌ×µÈ£©	338	ÑÇÃÀÄáÑÇ	10	Ò»°ãÃ³Ò×	7175	Ç§¿Ë	750000	Ë«	303,427
202108	39262011	¾ÛÂÈÒÒÏ©ÖÆÊÖÌ×£¨·ÖÖ¸ÊÖÌ×¡¢Á¬Ö¸ÊÖÌ×µÈ£©	343	Ä¦¶û¶àÍß	10	Ò»°ãÃ³Ò×	470	Ç§¿Ë	50000	Ë«	13,355
202108	39262011	¾ÛÂÈÒÒÏ©ÖÆÊÖÌ×£¨·ÖÖ¸ÊÖÌ×¡¢Á¬Ö¸ÊÖÌ×µÈ£©	344	¶íÂÞË¹Áª°î	10	Ò»°ãÃ³Ò×	1190620	Ç§¿Ë	114383223	Ë«	23,783,351
202108	39262011	¾ÛÂÈÒÒÏ©ÖÆÊÖÌ×£¨·ÖÖ¸ÊÖÌ×¡¢Á¬Ö¸ÊÖÌ×µÈ£©	347	ÎÚ¿ËÀ¼	10	Ò»°ãÃ³Ò×	21777	Ç§¿Ë	2047000	Ë«	570,968
202108	39262011	¾ÛÂÈÒÒÏ©ÖÆÊÖÌ×£¨·ÖÖ¸ÊÖÌ×¡¢Á¬Ö¸ÊÖÌ×µÈ£©	350	Ë¹ÂåÎÄÄáÑÇ	10	Ò»°ãÃ³Ò×	5	Ç§¿Ë	500	Ë«	200
202108	39262011	¾ÛÂÈÒÒÏ©ÖÆÊÖÌ×£¨·ÖÖ¸ÊÖÌ×¡¢Á¬Ö¸ÊÖÌ×µÈ£©	351	¿ËÂÞµØÑÇ	10	Ò»°ãÃ³Ò×	22127	Ç§¿Ë	2175600	Ë«	358,357
202108	39262011	¾ÛÂÈÒÒÏ©ÖÆÊÖÌ×£¨·ÖÖ¸ÊÖÌ×¡¢Á¬Ö¸ÊÖÌ×µÈ£©	352	½Ý¿Ë	10	Ò»°ãÃ³Ò×	7	Ç§¿Ë	650	Ë«	74
202108	39262011	¾ÛÂÈÒÒÏ©ÖÆÊÖÌ×£¨·ÖÖ¸ÊÖÌ×¡¢Á¬Ö¸ÊÖÌ×µÈ£©	354	±±ÂíÆä¶Ù¹²ºÍ¹ú	10	Ò»°ãÃ³Ò×	1	Ç§¿Ë	50	Ë«	6
202108	39262011	¾ÛÂÈÒÒÏ©ÖÆÊÖÌ×£¨·ÖÖ¸ÊÖÌ×¡¢Á¬Ö¸ÊÖÌ×µÈ£©	358	Èû¶ûÎ¬ÑÇ	10	Ò»°ãÃ³Ò×	0	Ç§¿Ë	15	Ë«	6
202108	39262011	¾ÛÂÈÒÒÏ©ÖÆÊÖÌ×£¨·ÖÖ¸ÊÖÌ×¡¢Á¬Ö¸ÊÖÌ×µÈ£©	405	°Í°Í¶àË¹	10	Ò»°ãÃ³Ò×	1130	Ç§¿Ë	100000	Ë«	25,933
202108	39262011	¾ÛÂÈÒÒÏ©ÖÆÊÖÌ×£¨·ÖÖ¸ÊÖÌ×¡¢Á¬Ö¸ÊÖÌ×µÈ£©	408	¶àÃñ×å²£ÀûÎ¬ÑÇ¹ú	10	Ò»°ãÃ³Ò×	0	Ç§¿Ë	50	Ë«	16
202108	39262011	¾ÛÂÈÒÒÏ©ÖÆÊÖÌ×£¨·ÖÖ¸ÊÖÌ×¡¢Á¬Ö¸ÊÖÌ×µÈ£©	410	°ÍÎ÷	10	Ò»°ãÃ³Ò×	1032048	Ç§¿Ë	113523926	Ë«	22,927,753
202108	39262011	¾ÛÂÈÒÒÏ©ÖÆÊÖÌ×£¨·ÖÖ¸ÊÖÌ×¡¢Á¬Ö¸ÊÖÌ×µÈ£©	412	ÖÇÀû	10	Ò»°ãÃ³Ò×	86104	Ç§¿Ë	10589130	Ë«	2,397,194
202108	39262011	¾ÛÂÈÒÒÏ©ÖÆÊÖÌ×£¨·ÖÖ¸ÊÖÌ×¡¢Á¬Ö¸ÊÖÌ×µÈ£©	413	¸çÂ×±ÈÑÇ	10	Ò»°ãÃ³Ò×	124800	Ç§¿Ë	12918600	Ë«	2,469,709
202108	39262011	¾ÛÂÈÒÒÏ©ÖÆÊÖÌ×£¨·ÖÖ¸ÊÖÌ×¡¢Á¬Ö¸ÊÖÌ×µÈ£©	415	¸çË¹´ïÀè¼Ó	10	Ò»°ãÃ³Ò×	5424	Ç§¿Ë	518180	Ë«	167,585
202108	39262011	¾ÛÂÈÒÒÏ©ÖÆÊÖÌ×£¨·ÖÖ¸ÊÖÌ×¡¢Á¬Ö¸ÊÖÌ×µÈ£©	418	¶àÃ×Äá¼Ó¹²ºÍ¹ú	10	Ò»°ãÃ³Ò×	1195	Ç§¿Ë	108600	Ë«	54,273
202108	39262011	¾ÛÂÈÒÒÏ©ÖÆÊÖÌ×£¨·ÖÖ¸ÊÖÌ×¡¢Á¬Ö¸ÊÖÌ×µÈ£©	419	¶ò¹Ï¶à¶û	10	Ò»°ãÃ³Ò×	17715	Ç§¿Ë	1760100	Ë«	571,537
202108	39262011	¾ÛÂÈÒÒÏ©ÖÆÊÖÌ×£¨·ÖÖ¸ÊÖÌ×¡¢Á¬Ö¸ÊÖÌ×µÈ£©	423	Î£µØÂíÀ­	10	Ò»°ãÃ³Ò×	1231	Ç§¿Ë	98000	Ë«	63,719
202108	39262011	¾ÛÂÈÒÒÏ©ÖÆÊÖÌ×£¨·ÖÖ¸ÊÖÌ×¡¢Á¬Ö¸ÊÖÌ×µÈ£©	426	ºé¶¼À­Ë¹	10	Ò»°ãÃ³Ò×	725	Ç§¿Ë	72500	Ë«	21,773
202108	39262011	¾ÛÂÈÒÒÏ©ÖÆÊÖÌ×£¨·ÖÖ¸ÊÖÌ×¡¢Á¬Ö¸ÊÖÌ×µÈ£©	427	ÑÀÂò¼Ó	10	Ò»°ãÃ³Ò×	15216	Ç§¿Ë	1252500	Ë«	370,392
202108	39262011	¾ÛÂÈÒÒÏ©ÖÆÊÖÌ×£¨·ÖÖ¸ÊÖÌ×¡¢Á¬Ö¸ÊÖÌ×µÈ£©	429	Ä«Î÷¸ç	10	Ò»°ãÃ³Ò×	42369	Ç§¿Ë	4153016	Ë«	1,248,474
202108	39262011	¾ÛÂÈÒÒÏ©ÖÆÊÖÌ×£¨·ÖÖ¸ÊÖÌ×¡¢Á¬Ö¸ÊÖÌ×µÈ£©	432	°ÍÄÃÂí	10	Ò»°ãÃ³Ò×	6460	Ç§¿Ë	600000	Ë«	230,909
202108	39262011	¾ÛÂÈÒÒÏ©ÖÆÊÖÌ×£¨·ÖÖ¸ÊÖÌ×¡¢Á¬Ö¸ÊÖÌ×µÈ£©	433	°ÍÀ­¹ç	10	Ò»°ãÃ³Ò×	268	Ç§¿Ë	1200	Ë«	18,023
202108	39262011	¾ÛÂÈÒÒÏ©ÖÆÊÖÌ×£¨·ÖÖ¸ÊÖÌ×¡¢Á¬Ö¸ÊÖÌ×µÈ£©	434	ÃØÂ³	10	Ò»°ãÃ³Ò×	17617	Ç§¿Ë	1690680	Ë«	576,424
202108	39262011	¾ÛÂÈÒÒÏ©ÖÆÊÖÌ×£¨·ÖÖ¸ÊÖÌ×¡¢Á¬Ö¸ÊÖÌ×µÈ£©	435	²¨¶àÀè¸÷	10	Ò»°ãÃ³Ò×	280	Ç§¿Ë	25000	Ë«	30,954
202108	39262011	¾ÛÂÈÒÒÏ©ÖÆÊÖÌ×£¨·ÖÖ¸ÊÖÌ×¡¢Á¬Ö¸ÊÖÌ×µÈ£©	440	Èø¶ûÍß¶à	10	Ò»°ãÃ³Ò×	3001	Ç§¿Ë	274944	Ë«	121,724
202108	39262011	¾ÛÂÈÒÒÏ©ÖÆÊÖÌ×£¨·ÖÖ¸ÊÖÌ×¡¢Á¬Ö¸ÊÖÌ×µÈ£©	442	ÌØÁ¢Äá´ïºÍ¶à°Í¸ç	10	Ò»°ãÃ³Ò×	5543	Ç§¿Ë	470510	Ë«	150,145
202108	39262011	¾ÛÂÈÒÒÏ©ÖÆÊÖÌ×£¨·ÖÖ¸ÊÖÌ×¡¢Á¬Ö¸ÊÖÌ×µÈ£©	444	ÎÚÀ­¹ç	10	Ò»°ãÃ³Ò×	1117	Ç§¿Ë	100000	Ë«	37,603
202108	39262011	¾ÛÂÈÒÒÏ©ÖÆÊÖÌ×£¨·ÖÖ¸ÊÖÌ×¡¢Á¬Ö¸ÊÖÌ×µÈ£©	501	¼ÓÄÃ´ó	10	Ò»°ãÃ³Ò×	300877	Ç§¿Ë	30453947	Ë«	6,920,640
202108	39262011	¾ÛÂÈÒÒÏ©ÖÆÊÖÌ×£¨·ÖÖ¸ÊÖÌ×¡¢Á¬Ö¸ÊÖÌ×µÈ£©	502	ÃÀ¹ú	10	Ò»°ãÃ³Ò×	5164931	Ç§¿Ë	526934024	Ë«	115,023,793
202108	39262011	¾ÛÂÈÒÒÏ©ÖÆÊÖÌ×£¨·ÖÖ¸ÊÖÌ×¡¢Á¬Ö¸ÊÖÌ×µÈ£©	601	°Ä´óÀûÑÇ	10	Ò»°ãÃ³Ò×	517090	Ç§¿Ë	54883936	Ë«	13,239,229
202108	39262011	¾ÛÂÈÒÒÏ©ÖÆÊÖÌ×£¨·ÖÖ¸ÊÖÌ×¡¢Á¬Ö¸ÊÖÌ×µÈ£©	603	ì³¼Ã	10	Ò»°ãÃ³Ò×	10873	Ç§¿Ë	1297000	Ë«	302,319
202108	39262011	¾ÛÂÈÒÒÏ©ÖÆÊÖÌ×£¨·ÖÖ¸ÊÖÌ×¡¢Á¬Ö¸ÊÖÌ×µÈ£©	607	ÐÂ¿¦Àï¶àÄáÑÇ	10	Ò»°ãÃ³Ò×	4883	Ç§¿Ë	525000	Ë«	87,466
202108	39262011	¾ÛÂÈÒÒÏ©ÖÆÊÖÌ×£¨·ÖÖ¸ÊÖÌ×¡¢Á¬Ö¸ÊÖÌ×µÈ£©	609	ÐÂÎ÷À¼	10	Ò»°ãÃ³Ò×	173080	Ç§¿Ë	17505192	Ë«	3,437,827
202108	39262011	¾ÛÂÈÒÒÏ©ÖÆÊÖÌ×£¨·ÖÖ¸ÊÖÌ×¡¢Á¬Ö¸ÊÖÌ×µÈ£©	611	°Í²¼ÑÇÐÂ¼¸ÄÚÑÇ	10	Ò»°ãÃ³Ò×	2343	Ç§¿Ë	260000	Ë«	69,474
202108	39262011	¾ÛÂÈÒÒÏ©ÖÆÊÖÌ×£¨·ÖÖ¸ÊÖÌ×¡¢Á¬Ö¸ÊÖÌ×µÈ£©	623	·¨Êô²¨ÀûÄáÎ÷ÑÇ	10	Ò»°ãÃ³Ò×	78	Ç§¿Ë	100	Ë«	7,650
202108	40151900	Áò»¯Ïð½ºÖÆÆäËû·ÖÖ¸¡¢Á¬Ö¸¼°Â¶Ö¸ÊÖÌ×	101	°¢¸»º¹	10	Ò»°ãÃ³Ò×	13599	Ç§¿Ë	951000	Ë«	529,762
202108	40151900	Áò»¯Ïð½ºÖÆÆäËû·ÖÖ¸¡¢Á¬Ö¸¼°Â¶Ö¸ÊÖÌ×	103	ÃÏ¼ÓÀ­¹ú	10	Ò»°ãÃ³Ò×	12031	Ç§¿Ë	1467108	Ë«	1,144,167
202108	40151900	Áò»¯Ïð½ºÖÆÆäËû·ÖÖ¸¡¢Á¬Ö¸¼°Â¶Ö¸ÊÖÌ×	105	ÎÄÀ³	10	Ò»°ãÃ³Ò×	1000	Ç§¿Ë	111800	Ë«	106,335
202108	40151900	Áò»¯Ïð½ºÖÆÆäËû·ÖÖ¸¡¢Á¬Ö¸¼°Â¶Ö¸ÊÖÌ×	106	Ãåµé	10	Ò»°ãÃ³Ò×	21434	Ç§¿Ë	1479807	Ë«	1,182,130
202108	40151900	Áò»¯Ïð½ºÖÆÆäËû·ÖÖ¸¡¢Á¬Ö¸¼°Â¶Ö¸ÊÖÌ×	106	Ãåµé	12	ÆäËû¾èÔùÎï×Ê	850	Ç§¿Ë	60000	Ë«	108,000
202108	40151900	Áò»¯Ïð½ºÖÆÆäËû·ÖÖ¸¡¢Á¬Ö¸¼°Â¶Ö¸ÊÖÌ×	107	¼íÆÒÕ¯	10	Ò»°ãÃ³Ò×	509	Ç§¿Ë	69682	Ë«	60,359
202108	40151900	Áò»¯Ïð½ºÖÆÆäËû·ÖÖ¸¡¢Á¬Ö¸¼°Â¶Ö¸ÊÖÌ×	108	ÈûÆÖÂ·Ë¹	10	Ò»°ãÃ³Ò×	26	Ç§¿Ë	338	Ë«	1,168
202108	40151900	Áò»¯Ïð½ºÖÆÆäËû·ÖÖ¸¡¢Á¬Ö¸¼°Â¶Ö¸ÊÖÌ×	110	ÖÐ¹úÏã¸Û	10	Ò»°ãÃ³Ò×	56226	Ç§¿Ë	2984522	Ë«	3,726,126
202108	40151900	Áò»¯Ïð½ºÖÆÆäËû·ÖÖ¸¡¢Á¬Ö¸¼°Â¶Ö¸ÊÖÌ×	111	Ó¡¶È	10	Ò»°ãÃ³Ò×	57937	Ç§¿Ë	3532903	Ë«	2,693,273
202108	40151900	Áò»¯Ïð½ºÖÆÆäËû·ÖÖ¸¡¢Á¬Ö¸¼°Â¶Ö¸ÊÖÌ×	112	Ó¡¶ÈÄáÎ÷ÑÇ	10	Ò»°ãÃ³Ò×	69335	Ç§¿Ë	2343399	Ë«	3,151,362
202108	40151900	Áò»¯Ïð½ºÖÆÆäËû·ÖÖ¸¡¢Á¬Ö¸¼°Â¶Ö¸ÊÖÌ×	114	ÒÁÀ­¿Ë	10	Ò»°ãÃ³Ò×	75006	Ç§¿Ë	2728650	Ë«	2,653,566
202108	40151900	Áò»¯Ïð½ºÖÆÆäËû·ÖÖ¸¡¢Á¬Ö¸¼°Â¶Ö¸ÊÖÌ×	115	ÒÔÉ«ÁÐ	10	Ò»°ãÃ³Ò×	183630	Ç§¿Ë	14770187	Ë«	11,612,672
202108	40151900	Áò»¯Ïð½ºÖÆÆäËû·ÖÖ¸¡¢Á¬Ö¸¼°Â¶Ö¸ÊÖÌ×	116	ÈÕ±¾	10	Ò»°ãÃ³Ò×	360893	Ç§¿Ë	37917632	Ë«	30,365,700
202108	40151900	Áò»¯Ïð½ºÖÆÆäËû·ÖÖ¸¡¢Á¬Ö¸¼°Â¶Ö¸ÊÖÌ×	117	Ô¼µ©	10	Ò»°ãÃ³Ò×	16660	Ç§¿Ë	148800	Ë«	389,337
202108	40151900	Áò»¯Ïð½ºÖÆÆäËû·ÖÖ¸¡¢Á¬Ö¸¼°Â¶Ö¸ÊÖÌ×	118	¿ÆÍþÌØ	10	Ò»°ãÃ³Ò×	59617	Ç§¿Ë	2936636	Ë«	2,875,627
202108	40151900	Áò»¯Ïð½ºÖÆÆäËû·ÖÖ¸¡¢Á¬Ö¸¼°Â¶Ö¸ÊÖÌ×	119	ÀÏÎÎ	10	Ò»°ãÃ³Ò×	300	Ç§¿Ë	1900	Ë«	6,297
202108	40151900	Áò»¯Ïð½ºÖÆÆäËû·ÖÖ¸¡¢Á¬Ö¸¼°Â¶Ö¸ÊÖÌ×	120	Àè°ÍÄÛ	10	Ò»°ãÃ³Ò×	2600	Ç§¿Ë	250000	Ë«	100,170
202108	40151900	Áò»¯Ïð½ºÖÆÆäËû·ÖÖ¸¡¢Á¬Ö¸¼°Â¶Ö¸ÊÖÌ×	121	ÖÐ¹ú°ÄÃÅ	10	Ò»°ãÃ³Ò×	49804	Ç§¿Ë	4585000	Ë«	3,223,918
202108	40151900	Áò»¯Ïð½ºÖÆÆäËû·ÖÖ¸¡¢Á¬Ö¸¼°Â¶Ö¸ÊÖÌ×	122	ÂíÀ´Î÷ÑÇ	10	Ò»°ãÃ³Ò×	124226	Ç§¿Ë	12066512	Ë«	9,174,519
202108	40151900	Áò»¯Ïð½ºÖÆÆäËû·ÖÖ¸¡¢Á¬Ö¸¼°Â¶Ö¸ÊÖÌ×	124	ÃÉ¹Å	10	Ò»°ãÃ³Ò×	15025	Ç§¿Ë	1100500	Ë«	712,695
202108	40151900	Áò»¯Ïð½ºÖÆÆäËû·ÖÖ¸¡¢Á¬Ö¸¼°Â¶Ö¸ÊÖÌ×	125	Äá²´¶ûÁª°îÃñÖ÷¹²ºÍ¹ú	10	Ò»°ãÃ³Ò×	19261	Ç§¿Ë	200002	Ë«	482,568
202108	40151900	Áò»¯Ïð½ºÖÆÆäËû·ÖÖ¸¡¢Á¬Ö¸¼°Â¶Ö¸ÊÖÌ×	126	°¢Âü	10	Ò»°ãÃ³Ò×	10060	Ç§¿Ë	1257500	Ë«	673,102
202108	40151900	Áò»¯Ïð½ºÖÆÆäËû·ÖÖ¸¡¢Á¬Ö¸¼°Â¶Ö¸ÊÖÌ×	127	°Í»ùË¹Ì¹	10	Ò»°ãÃ³Ò×	6884	Ç§¿Ë	720774	Ë«	445,056
202108	40151900	Áò»¯Ïð½ºÖÆÆäËû·ÖÖ¸¡¢Á¬Ö¸¼°Â¶Ö¸ÊÖÌ×	127	°Í»ùË¹Ì¹	11	¹ú¼Ò¼ä¡¢¹ú¼Ê×éÖ¯ÎÞ³¥Ô®ÖúºÍÔùËÍµÄÎï×Ê	10	Ç§¿Ë	50	Ë«	2,400
202108	40151900	Áò»¯Ïð½ºÖÆÆäËû·ÖÖ¸¡¢Á¬Ö¸¼°Â¶Ö¸ÊÖÌ×	128	°ÍÀÕË¹Ì¹	10	Ò»°ãÃ³Ò×	190	Ç§¿Ë	4750	Ë«	18,477
202108	40151900	Áò»¯Ïð½ºÖÆÆäËû·ÖÖ¸¡¢Á¬Ö¸¼°Â¶Ö¸ÊÖÌ×	129	·ÆÂÉ±ö	10	Ò»°ãÃ³Ò×	30813	Ç§¿Ë	1861137	Ë«	1,486,688
202108	40151900	Áò»¯Ïð½ºÖÆÆäËû·ÖÖ¸¡¢Á¬Ö¸¼°Â¶Ö¸ÊÖÌ×	130	¿¨Ëþ¶û	10	Ò»°ãÃ³Ò×	17024	Ç§¿Ë	2101140	Ë«	2,674,734
202108	40151900	Áò»¯Ïð½ºÖÆÆäËû·ÖÖ¸¡¢Á¬Ö¸¼°Â¶Ö¸ÊÖÌ×	131	É³ÌØ°¢À­²®	10	Ò»°ãÃ³Ò×	44526	Ç§¿Ë	1294454	Ë«	1,845,952
202108	40151900	Áò»¯Ïð½ºÖÆÆäËû·ÖÖ¸¡¢Á¬Ö¸¼°Â¶Ö¸ÊÖÌ×	132	ÐÂ¼ÓÆÂ	10	Ò»°ãÃ³Ò×	18776	Ç§¿Ë	1216819	Ë«	1,097,976
202108	40151900	Áò»¯Ïð½ºÖÆÆäËû·ÖÖ¸¡¢Á¬Ö¸¼°Â¶Ö¸ÊÖÌ×	133	º«¹ú	10	Ò»°ãÃ³Ò×	105717	Ç§¿Ë	3478841	Ë«	5,960,426
202108	40151900	Áò»¯Ïð½ºÖÆÆäËû·ÖÖ¸¡¢Á¬Ö¸¼°Â¶Ö¸ÊÖÌ×	134	Ë¹ÀïÀ¼¿¨	10	Ò»°ãÃ³Ò×	100	Ç§¿Ë	500	Ë«	11,002
202108	40151900	Áò»¯Ïð½ºÖÆÆäËû·ÖÖ¸¡¢Á¬Ö¸¼°Â¶Ö¸ÊÖÌ×	136	Ì©¹ú	10	Ò»°ãÃ³Ò×	447087	Ç§¿Ë	40262071	Ë«	28,855,209
202108	40151900	Áò»¯Ïð½ºÖÆÆäËû·ÖÖ¸¡¢Á¬Ö¸¼°Â¶Ö¸ÊÖÌ×	137	ÍÁ¶úÆä	10	Ò»°ãÃ³Ò×	135363	Ç§¿Ë	5954796	Ë«	5,280,746
202108	40151900	Áò»¯Ïð½ºÖÆÆäËû·ÖÖ¸¡¢Á¬Ö¸¼°Â¶Ö¸ÊÖÌ×	138	°¢ÁªÇõ	10	Ò»°ãÃ³Ò×	69488	Ç§¿Ë	5178744	Ë«	3,824,101
202108	40151900	Áò»¯Ïð½ºÖÆÆäËû·ÖÖ¸¡¢Á¬Ö¸¼°Â¶Ö¸ÊÖÌ×	139	Ò²ÃÅ	10	Ò»°ãÃ³Ò×	24800	Ç§¿Ë	297600	Ë«	820,751
202108	40151900	Áò»¯Ïð½ºÖÆÆäËû·ÖÖ¸¡¢Á¬Ö¸¼°Â¶Ö¸ÊÖÌ×	141	Ô½ÄÏ	10	Ò»°ãÃ³Ò×	36491	Ç§¿Ë	3999302	Ë«	3,915,701
202108	40151900	Áò»¯Ïð½ºÖÆÆäËû·ÖÖ¸¡¢Á¬Ö¸¼°Â¶Ö¸ÊÖÌ×	143	ÖÐ¹úÌ¨Íå	10	Ò»°ãÃ³Ò×	30332	Ç§¿Ë	3150115	Ë«	3,210,920
202108	40151900	Áò»¯Ïð½ºÖÆÆäËû·ÖÖ¸¡¢Á¬Ö¸¼°Â¶Ö¸ÊÖÌ×	145	¹þÈø¿ËË¹Ì¹	10	Ò»°ãÃ³Ò×	148623	Ç§¿Ë	11841385	Ë«	11,384,275
202108	40151900	Áò»¯Ïð½ºÖÆÆäËû·ÖÖ¸¡¢Á¬Ö¸¼°Â¶Ö¸ÊÖÌ×	146	¼ª¶û¼ªË¹Ë¹Ì¹	10	Ò»°ãÃ³Ò×	110	Ç§¿Ë	920	Ë«	2,478
202108	40151900	Áò»¯Ïð½ºÖÆÆäËû·ÖÖ¸¡¢Á¬Ö¸¼°Â¶Ö¸ÊÖÌ×	149	ÎÚ×È±ð¿ËË¹Ì¹	10	Ò»°ãÃ³Ò×	9612	Ç§¿Ë	112050	Ë«	393,247
202108	40151900	Áò»¯Ïð½ºÖÆÆäËû·ÖÖ¸¡¢Á¬Ö¸¼°Â¶Ö¸ÊÖÌ×	202	°²¸çÀ­	10	Ò»°ãÃ³Ò×	2569	Ç§¿Ë	351440	Ë«	192,785
202108	40151900	Áò»¯Ïð½ºÖÆÆäËû·ÖÖ¸¡¢Á¬Ö¸¼°Â¶Ö¸ÊÖÌ×	203	±´Äþ	10	Ò»°ãÃ³Ò×	2	Ç§¿Ë	200	Ë«	50
202108	40151900	Áò»¯Ïð½ºÖÆÆäËû·ÖÖ¸¡¢Á¬Ö¸¼°Â¶Ö¸ÊÖÌ×	204	²©´ÄÍßÄÉ	10	Ò»°ãÃ³Ò×	2515	Ç§¿Ë	302500	Ë«	272,982
202108	40151900	Áò»¯Ïð½ºÖÆÆäËû·ÖÖ¸¡¢Á¬Ö¸¼°Â¶Ö¸ÊÖÌ×	205	²¼Â¡µÏ	10	Ò»°ãÃ³Ò×	307	Ç§¿Ë	3882	Ë«	21,393
202108	40151900	Áò»¯Ïð½ºÖÆÆäËû·ÖÖ¸¡¢Á¬Ö¸¼°Â¶Ö¸ÊÖÌ×	211	Õ§µÃ	10	Ò»°ãÃ³Ò×	76	Ç§¿Ë	2010	Ë«	44,405
202108	40151900	Áò»¯Ïð½ºÖÆÆäËû·ÖÖ¸¡¢Á¬Ö¸¼°Â¶Ö¸ÊÖÌ×	213	¸Õ¹û(²¼)	10	Ò»°ãÃ³Ò×	475	Ç§¿Ë	75000	Ë«	154,630
202108	40151900	Áò»¯Ïð½ºÖÆÆäËû·ÖÖ¸¡¢Á¬Ö¸¼°Â¶Ö¸ÊÖÌ×	214	¼ª²¼Ìá	10	Ò»°ãÃ³Ò×	3420	Ç§¿Ë	504000	Ë«	686,213
202108	40151900	Áò»¯Ïð½ºÖÆÆäËû·ÖÖ¸¡¢Á¬Ö¸¼°Â¶Ö¸ÊÖÌ×	215	°£¼°	10	Ò»°ãÃ³Ò×	40728	Ç§¿Ë	372242	Ë«	1,229,407
202108	40151900	Áò»¯Ïð½ºÖÆÆäËû·ÖÖ¸¡¢Á¬Ö¸¼°Â¶Ö¸ÊÖÌ×	217	°£Èû¶í±ÈÑÇ	10	Ò»°ãÃ³Ò×	108690	Ç§¿Ë	8004100	Ë«	6,521,659
202108	40151900	Áò»¯Ïð½ºÖÆÆäËû·ÖÖ¸¡¢Á¬Ö¸¼°Â¶Ö¸ÊÖÌ×	218	¼ÓÅî	10	Ò»°ãÃ³Ò×	3900	Ç§¿Ë	300000	Ë«	184,624
202108	40151900	Áò»¯Ïð½ºÖÆÆäËû·ÖÖ¸¡¢Á¬Ö¸¼°Â¶Ö¸ÊÖÌ×	219	¸Ô±ÈÑÇ	10	Ò»°ãÃ³Ò×	18425	Ç§¿Ë	1292500	Ë«	1,063,163
202108	40151900	Áò»¯Ïð½ºÖÆÆäËû·ÖÖ¸¡¢Á¬Ö¸¼°Â¶Ö¸ÊÖÌ×	220	¼ÓÄÉ	10	Ò»°ãÃ³Ò×	52563	Ç§¿Ë	3512560	Ë«	2,811,407
202108	40151900	Áò»¯Ïð½ºÖÆÆäËû·ÖÖ¸¡¢Á¬Ö¸¼°Â¶Ö¸ÊÖÌ×	221	¼¸ÄÚÑÇ	10	Ò»°ãÃ³Ò×	24663	Ç§¿Ë	1519599	Ë«	1,970,954
202108	40151900	Áò»¯Ïð½ºÖÆÆäËû·ÖÖ¸¡¢Á¬Ö¸¼°Â¶Ö¸ÊÖÌ×	222	¼¸ÄÚÑÇ±ÈÉÜ	10	Ò»°ãÃ³Ò×	667	Ç§¿Ë	50000	Ë«	42,012
202108	40151900	Áò»¯Ïð½ºÖÆÆäËû·ÖÖ¸¡¢Á¬Ö¸¼°Â¶Ö¸ÊÖÌ×	223	¿ÆÌØµÏÍß	10	Ò»°ãÃ³Ò×	4806	Ç§¿Ë	472100	Ë«	263,203
202108	40151900	Áò»¯Ïð½ºÖÆÆäËû·ÖÖ¸¡¢Á¬Ö¸¼°Â¶Ö¸ÊÖÌ×	224	¿ÏÄáÑÇ	10	Ò»°ãÃ³Ò×	5165	Ç§¿Ë	524476	Ë«	737,727
202108	40151900	Áò»¯Ïð½ºÖÆÆäËû·ÖÖ¸¡¢Á¬Ö¸¼°Â¶Ö¸ÊÖÌ×	231	Ã«ÀïÇóË¹	10	Ò»°ãÃ³Ò×	5434	Ç§¿Ë	377470	Ë«	183,904
202108	40151900	Áò»¯Ïð½ºÖÆÆäËû·ÖÖ¸¡¢Á¬Ö¸¼°Â¶Ö¸ÊÖÌ×	232	Ä¦Âå¸ç	10	Ò»°ãÃ³Ò×	7840	Ç§¿Ë	800000	Ë«	873,456
202108	40151900	Áò»¯Ïð½ºÖÆÆäËû·ÖÖ¸¡¢Á¬Ö¸¼°Â¶Ö¸ÊÖÌ×	233	ÄªÉ£±È¿Ë	10	Ò»°ãÃ³Ò×	22490	Ç§¿Ë	823852	Ë«	1,727,880
202108	40151900	Áò»¯Ïð½ºÖÆÆäËû·ÖÖ¸¡¢Á¬Ö¸¼°Â¶Ö¸ÊÖÌ×	234	ÄÉÃ×±ÈÑÇ	10	Ò»°ãÃ³Ò×	8586	Ç§¿Ë	1044180	Ë«	616,408
202108	40151900	Áò»¯Ïð½ºÖÆÆäËû·ÖÖ¸¡¢Á¬Ö¸¼°Â¶Ö¸ÊÖÌ×	235	ÄáÈÕ¶û	10	Ò»°ãÃ³Ò×	1883	Ç§¿Ë	14532	Ë«	97,176
202108	40151900	Áò»¯Ïð½ºÖÆÆäËû·ÖÖ¸¡¢Á¬Ö¸¼°Â¶Ö¸ÊÖÌ×	236	ÄáÈÕÀûÑÇ	10	Ò»°ãÃ³Ò×	8693	Ç§¿Ë	136675	Ë«	383,787
202108	40151900	Áò»¯Ïð½ºÖÆÆäËû·ÖÖ¸¡¢Á¬Ö¸¼°Â¶Ö¸ÊÖÌ×	237	ÁôÄáÍô	10	Ò»°ãÃ³Ò×	2	Ç§¿Ë	150	Ë«	19
202108	40151900	Áò»¯Ïð½ºÖÆÆäËû·ÖÖ¸¡¢Á¬Ö¸¼°Â¶Ö¸ÊÖÌ×	238	Â¬Íú´ï	10	Ò»°ãÃ³Ò×	1750	Ç§¿Ë	250000	Ë«	178,296
202108	40151900	Áò»¯Ïð½ºÖÆÆäËû·ÖÖ¸¡¢Á¬Ö¸¼°Â¶Ö¸ÊÖÌ×	240	ÈûÄÚ¼Ó¶û	10	Ò»°ãÃ³Ò×	906	Ç§¿Ë	50700	Ë«	62,593
202108	40151900	Áò»¯Ïð½ºÖÆÆäËû·ÖÖ¸¡¢Á¬Ö¸¼°Â¶Ö¸ÊÖÌ×	242	ÈûÀ­Àû°º	10	Ò»°ãÃ³Ò×	5075	Ç§¿Ë	362500	Ë«	310,235
202108	40151900	Áò»¯Ïð½ºÖÆÆäËû·ÖÖ¸¡¢Á¬Ö¸¼°Â¶Ö¸ÊÖÌ×	243	Ë÷ÂíÀï	10	Ò»°ãÃ³Ò×	10356	Ç§¿Ë	1116000	Ë«	924,287
202108	40151900	Áò»¯Ïð½ºÖÆÆäËû·ÖÖ¸¡¢Á¬Ö¸¼°Â¶Ö¸ÊÖÌ×	244	ÄÏ·Ç	10	Ò»°ãÃ³Ò×	69677	Ç§¿Ë	5005003	Ë«	5,124,392
202108	40151900	Áò»¯Ïð½ºÖÆÆäËû·ÖÖ¸¡¢Á¬Ö¸¼°Â¶Ö¸ÊÖÌ×	246	ËÕµ¤	10	Ò»°ãÃ³Ò×	4197	Ç§¿Ë	525562	Ë«	739,037
202108	40151900	Áò»¯Ïð½ºÖÆÆäËû·ÖÖ¸¡¢Á¬Ö¸¼°Â¶Ö¸ÊÖÌ×	247	Ì¹É£ÄáÑÇ	10	Ò»°ãÃ³Ò×	1	Ç§¿Ë	10	Ë«	22
202108	40151900	Áò»¯Ïð½ºÖÆÆäËû·ÖÖ¸¡¢Á¬Ö¸¼°Â¶Ö¸ÊÖÌ×	248	¶à¸ç	10	Ò»°ãÃ³Ò×	645	Ç§¿Ë	50260	Ë«	27,314
202108	40151900	Áò»¯Ïð½ºÖÆÆäËû·ÖÖ¸¡¢Á¬Ö¸¼°Â¶Ö¸ÊÖÌ×	249	Í»ÄáË¹	10	Ò»°ãÃ³Ò×	32814	Ç§¿Ë	676800	Ë«	939,355
202108	40151900	Áò»¯Ïð½ºÖÆÆäËû·ÖÖ¸¡¢Á¬Ö¸¼°Â¶Ö¸ÊÖÌ×	250	ÎÚ¸É´ï	10	Ò»°ãÃ³Ò×	8117	Ç§¿Ë	681312	Ë«	883,295
202108	40151900	Áò»¯Ïð½ºÖÆÆäËû·ÖÖ¸¡¢Á¬Ö¸¼°Â¶Ö¸ÊÖÌ×	251	²¼»ùÄÉ·¨Ë÷	10	Ò»°ãÃ³Ò×	7455	Ç§¿Ë	742500	Ë«	494,810
202108	40151900	Áò»¯Ïð½ºÖÆÆäËû·ÖÖ¸¡¢Á¬Ö¸¼°Â¶Ö¸ÊÖÌ×	252	¸Õ¹û(½ð)	10	Ò»°ãÃ³Ò×	27584	Ç§¿Ë	2980000	Ë«	3,972,396
202108	40151900	Áò»¯Ïð½ºÖÆÆäËû·ÖÖ¸¡¢Á¬Ö¸¼°Â¶Ö¸ÊÖÌ×	253	ÔÞ±ÈÑÇ	10	Ò»°ãÃ³Ò×	545	Ç§¿Ë	13000	Ë«	22,805
202108	40151900	Áò»¯Ïð½ºÖÆÆäËû·ÖÖ¸¡¢Á¬Ö¸¼°Â¶Ö¸ÊÖÌ×	254	½ò°Í²¼Î¤	10	Ò»°ãÃ³Ò×	100	Ç§¿Ë	1800	Ë«	3,834
202108	40151900	Áò»¯Ïð½ºÖÆÆäËû·ÖÖ¸¡¢Á¬Ö¸¼°Â¶Ö¸ÊÖÌ×	258	¶òÁ¢ÌØÀïÑÇ	10	Ò»°ãÃ³Ò×	3206	Ç§¿Ë	205100	Ë«	162,870
202108	40151900	Áò»¯Ïð½ºÖÆÆäËû·ÖÖ¸¡¢Á¬Ö¸¼°Â¶Ö¸ÊÖÌ×	260	ÄÏËÕµ¤¹²ºÍ¹ú	10	Ò»°ãÃ³Ò×	3420	Ç§¿Ë	504000	Ë«	686,213
202108	40151900	Áò»¯Ïð½ºÖÆÆäËû·ÖÖ¸¡¢Á¬Ö¸¼°Â¶Ö¸ÊÖÌ×	301	±ÈÀûÊ±	10	Ò»°ãÃ³Ò×	38787	Ç§¿Ë	2070790	Ë«	1,857,367
202108	40151900	Áò»¯Ïð½ºÖÆÆäËû·ÖÖ¸¡¢Á¬Ö¸¼°Â¶Ö¸ÊÖÌ×	302	µ¤Âó	10	Ò»°ãÃ³Ò×	508859	Ç§¿Ë	51242664	Ë«	44,084,232
202108	40151900	Áò»¯Ïð½ºÖÆÆäËû·ÖÖ¸¡¢Á¬Ö¸¼°Â¶Ö¸ÊÖÌ×	303	Ó¢¹ú	10	Ò»°ãÃ³Ò×	1448239	Ç§¿Ë	186937787	Ë«	105,034,565
202108	40151900	Áò»¯Ïð½ºÖÆÆäËû·ÖÖ¸¡¢Á¬Ö¸¼°Â¶Ö¸ÊÖÌ×	304	µÂ¹ú	10	Ò»°ãÃ³Ò×	1115920	Ç§¿Ë	131649511	Ë«	89,937,287
202108	40151900	Áò»¯Ïð½ºÖÆÆäËû·ÖÖ¸¡¢Á¬Ö¸¼°Â¶Ö¸ÊÖÌ×	305	·¨¹ú	10	Ò»°ãÃ³Ò×	264686	Ç§¿Ë	30019915	Ë«	24,883,717
202108	40151900	Áò»¯Ïð½ºÖÆÆäËû·ÖÖ¸¡¢Á¬Ö¸¼°Â¶Ö¸ÊÖÌ×	306	°®¶ûÀ¼	10	Ò»°ãÃ³Ò×	3538	Ç§¿Ë	384950	Ë«	328,196
202108	40151900	Áò»¯Ïð½ºÖÆÆäËû·ÖÖ¸¡¢Á¬Ö¸¼°Â¶Ö¸ÊÖÌ×	307	Òâ´óÀû	10	Ò»°ãÃ³Ò×	642041	Ç§¿Ë	73689650	Ë«	58,104,042
202108	40151900	Áò»¯Ïð½ºÖÆÆäËû·ÖÖ¸¡¢Á¬Ö¸¼°Â¶Ö¸ÊÖÌ×	308	Â¬É­±¤	10	Ò»°ãÃ³Ò×	0	Ç§¿Ë	50	Ë«	32
202108	40151900	Áò»¯Ïð½ºÖÆÆäËû·ÖÖ¸¡¢Á¬Ö¸¼°Â¶Ö¸ÊÖÌ×	309	ºÉÀ¼	10	Ò»°ãÃ³Ò×	224325	Ç§¿Ë	20828530	Ë«	15,704,353
202108	40151900	Áò»¯Ïð½ºÖÆÆäËû·ÖÖ¸¡¢Á¬Ö¸¼°Â¶Ö¸ÊÖÌ×	310	Ï£À°	10	Ò»°ãÃ³Ò×	18386	Ç§¿Ë	1350916	Ë«	1,402,030
202108	40151900	Áò»¯Ïð½ºÖÆÆäËû·ÖÖ¸¡¢Á¬Ö¸¼°Â¶Ö¸ÊÖÌ×	311	ÆÏÌÑÑÀ	10	Ò»°ãÃ³Ò×	72767	Ç§¿Ë	9396310	Ë«	8,992,654
202108	40151900	Áò»¯Ïð½ºÖÆÆäËû·ÖÖ¸¡¢Á¬Ö¸¼°Â¶Ö¸ÊÖÌ×	312	Î÷°àÑÀ	10	Ò»°ãÃ³Ò×	579755	Ç§¿Ë	69786055	Ë«	47,673,913
202108	40151900	Áò»¯Ïð½ºÖÆÆäËû·ÖÖ¸¡¢Á¬Ö¸¼°Â¶Ö¸ÊÖÌ×	315	°ÂµØÀû	10	Ò»°ãÃ³Ò×	11308	Ç§¿Ë	1080340	Ë«	973,889
202108	40151900	Áò»¯Ïð½ºÖÆÆäËû·ÖÖ¸¡¢Á¬Ö¸¼°Â¶Ö¸ÊÖÌ×	316	±£¼ÓÀûÑÇ	10	Ò»°ãÃ³Ò×	23920	Ç§¿Ë	2274000	Ë«	1,755,361
202108	40151900	Áò»¯Ïð½ºÖÆÆäËû·ÖÖ¸¡¢Á¬Ö¸¼°Â¶Ö¸ÊÖÌ×	318	·ÒÀ¼	10	Ò»°ãÃ³Ò×	988209	Ç§¿Ë	105071500	Ë«	91,571,297
202108	40151900	Áò»¯Ïð½ºÖÆÆäËû·ÖÖ¸¡¢Á¬Ö¸¼°Â¶Ö¸ÊÖÌ×	321	ÐÙÑÀÀû	10	Ò»°ãÃ³Ò×	28734	Ç§¿Ë	3154492	Ë«	3,925,330
202108	40151900	Áò»¯Ïð½ºÖÆÆäËû·ÖÖ¸¡¢Á¬Ö¸¼°Â¶Ö¸ÊÖÌ×	325	Ä¦ÄÉ¸ç	10	Ò»°ãÃ³Ò×	2	Ç§¿Ë	1000	Ë«	64
202108	40151900	Áò»¯Ïð½ºÖÆÆäËû·ÖÖ¸¡¢Á¬Ö¸¼°Â¶Ö¸ÊÖÌ×	326	Å²Íþ	10	Ò»°ãÃ³Ò×	76967	Ç§¿Ë	8051533	Ë«	8,403,607
202108	40151900	Áò»¯Ïð½ºÖÆÆäËû·ÖÖ¸¡¢Á¬Ö¸¼°Â¶Ö¸ÊÖÌ×	327	²¨À¼	10	Ò»°ãÃ³Ò×	391767	Ç§¿Ë	46537304	Ë«	27,423,683
202108	40151900	Áò»¯Ïð½ºÖÆÆäËû·ÖÖ¸¡¢Á¬Ö¸¼°Â¶Ö¸ÊÖÌ×	328	ÂÞÂíÄáÑÇ	10	Ò»°ãÃ³Ò×	24100	Ç§¿Ë	2459740	Ë«	1,737,952
202108	40151900	Áò»¯Ïð½ºÖÆÆäËû·ÖÖ¸¡¢Á¬Ö¸¼°Â¶Ö¸ÊÖÌ×	330	Èðµä	10	Ò»°ãÃ³Ò×	165184	Ç§¿Ë	19467528	Ë«	16,042,458
202108	40151900	Áò»¯Ïð½ºÖÆÆäËû·ÖÖ¸¡¢Á¬Ö¸¼°Â¶Ö¸ÊÖÌ×	331	ÈðÊ¿	10	Ò»°ãÃ³Ò×	127020	Ç§¿Ë	11522651	Ë«	10,219,429
202108	40151900	Áò»¯Ïð½ºÖÆÆäËû·ÖÖ¸¡¢Á¬Ö¸¼°Â¶Ö¸ÊÖÌ×	336	Á¢ÌÕÍð	10	Ò»°ãÃ³Ò×	32593	Ç§¿Ë	3827200	Ë«	2,550,625
202108	40151900	Áò»¯Ïð½ºÖÆÆäËû·ÖÖ¸¡¢Á¬Ö¸¼°Â¶Ö¸ÊÖÌ×	337	¸ñÂ³¼ªÑÇ	10	Ò»°ãÃ³Ò×	14943	Ç§¿Ë	1705342	Ë«	976,581
202108	40151900	Áò»¯Ïð½ºÖÆÆäËû·ÖÖ¸¡¢Á¬Ö¸¼°Â¶Ö¸ÊÖÌ×	339	°¢Èû°Ý½®	10	Ò»°ãÃ³Ò×	1098	Ç§¿Ë	13400	Ë«	31,345
202108	40151900	Áò»¯Ïð½ºÖÆÆäËû·ÖÖ¸¡¢Á¬Ö¸¼°Â¶Ö¸ÊÖÌ×	340	°×¶íÂÞË¹	10	Ò»°ãÃ³Ò×	17351	Ç§¿Ë	435000	Ë«	853,343
202108	40151900	Áò»¯Ïð½ºÖÆÆäËû·ÖÖ¸¡¢Á¬Ö¸¼°Â¶Ö¸ÊÖÌ×	343	Ä¦¶û¶àÍß	10	Ò»°ãÃ³Ò×	1425	Ç§¿Ë	150000	Ë«	95,307
202108	40151900	Áò»¯Ïð½ºÖÆÆäËû·ÖÖ¸¡¢Á¬Ö¸¼°Â¶Ö¸ÊÖÌ×	344	¶íÂÞË¹Áª°î	10	Ò»°ãÃ³Ò×	722808	Ç§¿Ë	43260963	Ë«	34,457,336
202108	40151900	Áò»¯Ïð½ºÖÆÆäËû·ÖÖ¸¡¢Á¬Ö¸¼°Â¶Ö¸ÊÖÌ×	347	ÎÚ¿ËÀ¼	10	Ò»°ãÃ³Ò×	58749	Ç§¿Ë	1814359	Ë«	2,456,090
202108	40151900	Áò»¯Ïð½ºÖÆÆäËû·ÖÖ¸¡¢Á¬Ö¸¼°Â¶Ö¸ÊÖÌ×	350	Ë¹ÂåÎÄÄáÑÇ	10	Ò»°ãÃ³Ò×	11864	Ç§¿Ë	277710	Ë«	757,237
202108	40151900	Áò»¯Ïð½ºÖÆÆäËû·ÖÖ¸¡¢Á¬Ö¸¼°Â¶Ö¸ÊÖÌ×	351	¿ËÂÞµØÑÇ	10	Ò»°ãÃ³Ò×	65250	Ç§¿Ë	8515120	Ë«	4,252,888
202108	40151900	Áò»¯Ïð½ºÖÆÆäËû·ÖÖ¸¡¢Á¬Ö¸¼°Â¶Ö¸ÊÖÌ×	352	½Ý¿Ë	10	Ò»°ãÃ³Ò×	47814	Ç§¿Ë	5811580	Ë«	3,646,921
202108	40151900	Áò»¯Ïð½ºÖÆÆäËû·ÖÖ¸¡¢Á¬Ö¸¼°Â¶Ö¸ÊÖÌ×	358	Èû¶ûÎ¬ÑÇ	10	Ò»°ãÃ³Ò×	44247	Ç§¿Ë	5697675	Ë«	4,943,682
202108	40151900	Áò»¯Ïð½ºÖÆÆäËû·ÖÖ¸¡¢Á¬Ö¸¼°Â¶Ö¸ÊÖÌ×	402	°¢¸ùÍ¢	10	Ò»°ãÃ³Ò×	95281	Ç§¿Ë	1586798	Ë«	3,616,206
202108	40151900	Áò»¯Ïð½ºÖÆÆäËû·ÖÖ¸¡¢Á¬Ö¸¼°Â¶Ö¸ÊÖÌ×	405	°Í°Í¶àË¹	10	Ò»°ãÃ³Ò×	1	Ç§¿Ë	100	Ë«	25
202108	40151900	Áò»¯Ïð½ºÖÆÆäËû·ÖÖ¸¡¢Á¬Ö¸¼°Â¶Ö¸ÊÖÌ×	408	¶àÃñ×å²£ÀûÎ¬ÑÇ¹ú	10	Ò»°ãÃ³Ò×	0	Ç§¿Ë	100	Ë«	32
202108	40151900	Áò»¯Ïð½ºÖÆÆäËû·ÖÖ¸¡¢Á¬Ö¸¼°Â¶Ö¸ÊÖÌ×	410	°ÍÎ÷	10	Ò»°ãÃ³Ò×	332889	Ç§¿Ë	33244666	Ë«	21,527,190
202108	40151900	Áò»¯Ïð½ºÖÆÆäËû·ÖÖ¸¡¢Á¬Ö¸¼°Â¶Ö¸ÊÖÌ×	412	ÖÇÀû	10	Ò»°ãÃ³Ò×	210980	Ç§¿Ë	22295128	Ë«	18,442,483
202108	40151900	Áò»¯Ïð½ºÖÆÆäËû·ÖÖ¸¡¢Á¬Ö¸¼°Â¶Ö¸ÊÖÌ×	413	¸çÂ×±ÈÑÇ	10	Ò»°ãÃ³Ò×	95151	Ç§¿Ë	12863814	Ë«	8,417,878
202108	40151900	Áò»¯Ïð½ºÖÆÆäËû·ÖÖ¸¡¢Á¬Ö¸¼°Â¶Ö¸ÊÖÌ×	415	¸çË¹´ïÀè¼Ó	10	Ò»°ãÃ³Ò×	12407	Ç§¿Ë	1505700	Ë«	1,097,277
202108	40151900	Áò»¯Ïð½ºÖÆÆäËû·ÖÖ¸¡¢Á¬Ö¸¼°Â¶Ö¸ÊÖÌ×	416	¹Å°Í	10	Ò»°ãÃ³Ò×	17327	Ç§¿Ë	1317250	Ë«	2,376,843
202108	40151900	Áò»¯Ïð½ºÖÆÆäËû·ÖÖ¸¡¢Á¬Ö¸¼°Â¶Ö¸ÊÖÌ×	418	¶àÃ×Äá¼Ó¹²ºÍ¹ú	10	Ò»°ãÃ³Ò×	35692	Ç§¿Ë	4315348	Ë«	1,882,790
202108	40151900	Áò»¯Ïð½ºÖÆÆäËû·ÖÖ¸¡¢Á¬Ö¸¼°Â¶Ö¸ÊÖÌ×	419	¶ò¹Ï¶à¶û	10	Ò»°ãÃ³Ò×	11204	Ç§¿Ë	1079406	Ë«	520,981
202108	40151900	Áò»¯Ïð½ºÖÆÆäËû·ÖÖ¸¡¢Á¬Ö¸¼°Â¶Ö¸ÊÖÌ×	421	¸ñÁÖÄÉ´ï	10	Ò»°ãÃ³Ò×	13	Ç§¿Ë	144	Ë«	434
202108	40151900	Áò»¯Ïð½ºÖÆÆäËû·ÖÖ¸¡¢Á¬Ö¸¼°Â¶Ö¸ÊÖÌ×	423	Î£µØÂíÀ­	10	Ò»°ãÃ³Ò×	3566	Ç§¿Ë	338500	Ë«	231,835
202108	40151900	Áò»¯Ïð½ºÖÆÆäËû·ÖÖ¸¡¢Á¬Ö¸¼°Â¶Ö¸ÊÖÌ×	424	¹çÑÇÄÇ	10	Ò»°ãÃ³Ò×	27593	Ç§¿Ë	819820	Ë«	1,126,509
202108	40151900	Áò»¯Ïð½ºÖÆÆäËû·ÖÖ¸¡¢Á¬Ö¸¼°Â¶Ö¸ÊÖÌ×	425	º£µØ	10	Ò»°ãÃ³Ò×	660	Ç§¿Ë	50000	Ë«	44,308
202108	40151900	Áò»¯Ïð½ºÖÆÆäËû·ÖÖ¸¡¢Á¬Ö¸¼°Â¶Ö¸ÊÖÌ×	426	ºé¶¼À­Ë¹	10	Ò»°ãÃ³Ò×	17846	Ç§¿Ë	175200	Ë«	1,497,004
202108	40151900	Áò»¯Ïð½ºÖÆÆäËû·ÖÖ¸¡¢Á¬Ö¸¼°Â¶Ö¸ÊÖÌ×	427	ÑÀÂò¼Ó	10	Ò»°ãÃ³Ò×	5628	Ç§¿Ë	501293	Ë«	450,062
202108	40151900	Áò»¯Ïð½ºÖÆÆäËû·ÖÖ¸¡¢Á¬Ö¸¼°Â¶Ö¸ÊÖÌ×	428	ÂíÌáÄá¿Ë	10	Ò»°ãÃ³Ò×	20	Ç§¿Ë	2000	Ë«	518
202108	40151900	Áò»¯Ïð½ºÖÆÆäËû·ÖÖ¸¡¢Á¬Ö¸¼°Â¶Ö¸ÊÖÌ×	429	Ä«Î÷¸ç	10	Ò»°ãÃ³Ò×	150054	Ç§¿Ë	5200524	Ë«	6,092,673
202108	40151900	Áò»¯Ïð½ºÖÆÆäËû·ÖÖ¸¡¢Á¬Ö¸¼°Â¶Ö¸ÊÖÌ×	432	°ÍÄÃÂí	10	Ò»°ãÃ³Ò×	49880	Ç§¿Ë	5762582	Ë«	4,202,790
202108	40151900	Áò»¯Ïð½ºÖÆÆäËû·ÖÖ¸¡¢Á¬Ö¸¼°Â¶Ö¸ÊÖÌ×	433	°ÍÀ­¹ç	10	Ò»°ãÃ³Ò×	1950	Ç§¿Ë	32280	Ë«	73,250
202108	40151900	Áò»¯Ïð½ºÖÆÆäËû·ÖÖ¸¡¢Á¬Ö¸¼°Â¶Ö¸ÊÖÌ×	434	ÃØÂ³	10	Ò»°ãÃ³Ò×	51167	Ç§¿Ë	5422856	Ë«	3,385,892
202108	40151900	Áò»¯Ïð½ºÖÆÆäËû·ÖÖ¸¡¢Á¬Ö¸¼°Â¶Ö¸ÊÖÌ×	435	²¨¶àÀè¸÷	10	Ò»°ãÃ³Ò×	5119	Ç§¿Ë	85964	Ë«	294,331
202108	40151900	Áò»¯Ïð½ºÖÆÆäËû·ÖÖ¸¡¢Á¬Ö¸¼°Â¶Ö¸ÊÖÌ×	440	Èø¶ûÍß¶à	10	Ò»°ãÃ³Ò×	3552	Ç§¿Ë	40620	Ë«	159,130
202108	40151900	Áò»¯Ïð½ºÖÆÆäËû·ÖÖ¸¡¢Á¬Ö¸¼°Â¶Ö¸ÊÖÌ×	442	ÌØÁ¢Äá´ïºÍ¶à°Í¸ç	10	Ò»°ãÃ³Ò×	12330	Ç§¿Ë	1155105	Ë«	765,826
202108	40151900	Áò»¯Ïð½ºÖÆÆäËû·ÖÖ¸¡¢Á¬Ö¸¼°Â¶Ö¸ÊÖÌ×	444	ÎÚÀ­¹ç	10	Ò»°ãÃ³Ò×	852	Ç§¿Ë	71000	Ë«	58,922
202108	40151900	Áò»¯Ïð½ºÖÆÆäËû·ÖÖ¸¡¢Á¬Ö¸¼°Â¶Ö¸ÊÖÌ×	445	Î¯ÄÚÈðÀ­	10	Ò»°ãÃ³Ò×	6437	Ç§¿Ë	613644	Ë«	612,878
202108	40151900	Áò»¯Ïð½ºÖÆÆäËû·ÖÖ¸¡¢Á¬Ö¸¼°Â¶Ö¸ÊÖÌ×	446	Ó¢ÊôÎ¬¶û¾©Èºµº	10	Ò»°ãÃ³Ò×	780	Ç§¿Ë	100000	Ë«	480,585
202108	40151900	Áò»¯Ïð½ºÖÆÆäËû·ÖÖ¸¡¢Á¬Ö¸¼°Â¶Ö¸ÊÖÌ×	501	¼ÓÄÃ´ó	10	Ò»°ãÃ³Ò×	1806036	Ç§¿Ë	219454681	Ë«	190,526,209
202108	40151900	Áò»¯Ïð½ºÖÆÆäËû·ÖÖ¸¡¢Á¬Ö¸¼°Â¶Ö¸ÊÖÌ×	502	ÃÀ¹ú	10	Ò»°ãÃ³Ò×	8116749	Ç§¿Ë	994858666	Ë«	754,696,611
202108	40151900	Áò»¯Ïð½ºÖÆÆäËû·ÖÖ¸¡¢Á¬Ö¸¼°Â¶Ö¸ÊÖÌ×	601	°Ä´óÀûÑÇ	10	Ò»°ãÃ³Ò×	81362	Ç§¿Ë	10505720	Ë«	7,409,543
202108	40151900	Áò»¯Ïð½ºÖÆÆäËû·ÖÖ¸¡¢Á¬Ö¸¼°Â¶Ö¸ÊÖÌ×	603	ì³¼Ã	10	Ò»°ãÃ³Ò×	1253	Ç§¿Ë	106500	Ë«	80,220
202108	40151900	Áò»¯Ïð½ºÖÆÆäËû·ÖÖ¸¡¢Á¬Ö¸¼°Â¶Ö¸ÊÖÌ×	608	ÍßÅ¬°¢Í¼	10	Ò»°ãÃ³Ò×	38	Ç§¿Ë	360	Ë«	1,702
202108	40151900	Áò»¯Ïð½ºÖÆÆäËû·ÖÖ¸¡¢Á¬Ö¸¼°Â¶Ö¸ÊÖÌ×	609	ÐÂÎ÷À¼	10	Ò»°ãÃ³Ò×	24383	Ç§¿Ë	2129525	Ë«	1,692,781
202108	40151900	Áò»¯Ïð½ºÖÆÆäËû·ÖÖ¸¡¢Á¬Ö¸¼°Â¶Ö¸ÊÖÌ×	611	°Í²¼ÑÇÐÂ¼¸ÄÚÑÇ	10	Ò»°ãÃ³Ò×	23356	Ç§¿Ë	981500	Ë«	1,218,406
202108	40151900	Áò»¯Ïð½ºÖÆÆäËû·ÖÖ¸¡¢Á¬Ö¸¼°Â¶Ö¸ÊÖÌ×	618	»ùÀï°ÍË¹	10	Ò»°ãÃ³Ò×	2	Ç§¿Ë	20	Ë«	191
202109	39262011	¾ÛÂÈÒÒÏ©ÖÆÊÖÌ×£¨·ÖÖ¸ÊÖÌ×¡¢Á¬Ö¸ÊÖÌ×µÈ£©	102	°ÍÁÖ	10	Ò»°ãÃ³Ò×	20580	Ç§¿Ë	2200000	Ë«	285,624
202109	39262011	¾ÛÂÈÒÒÏ©ÖÆÊÖÌ×£¨·ÖÖ¸ÊÖÌ×¡¢Á¬Ö¸ÊÖÌ×µÈ£©	106	Ãåµé	10	Ò»°ãÃ³Ò×	6518	Ç§¿Ë	650500	Ë«	210,255
202109	39262011	¾ÛÂÈÒÒÏ©ÖÆÊÖÌ×£¨·ÖÖ¸ÊÖÌ×¡¢Á¬Ö¸ÊÖÌ×µÈ£©	108	ÈûÆÖÂ·Ë¹	10	Ò»°ãÃ³Ò×	0	Ç§¿Ë	5	Ë«	6
202109	39262011	¾ÛÂÈÒÒÏ©ÖÆÊÖÌ×£¨·ÖÖ¸ÊÖÌ×¡¢Á¬Ö¸ÊÖÌ×µÈ£©	110	ÖÐ¹úÏã¸Û	10	Ò»°ãÃ³Ò×	29179	Ç§¿Ë	3119800	Ë«	581,506
202109	39262011	¾ÛÂÈÒÒÏ©ÖÆÊÖÌ×£¨·ÖÖ¸ÊÖÌ×¡¢Á¬Ö¸ÊÖÌ×µÈ£©	111	Ó¡¶È	10	Ò»°ãÃ³Ò×	29215	Ç§¿Ë	2655530	Ë«	597,948
202109	39262011	¾ÛÂÈÒÒÏ©ÖÆÊÖÌ×£¨·ÖÖ¸ÊÖÌ×¡¢Á¬Ö¸ÊÖÌ×µÈ£©	112	Ó¡¶ÈÄáÎ÷ÑÇ	10	Ò»°ãÃ³Ò×	45637	Ç§¿Ë	5166360	Ë«	893,856
202109	39262011	¾ÛÂÈÒÒÏ©ÖÆÊÖÌ×£¨·ÖÖ¸ÊÖÌ×¡¢Á¬Ö¸ÊÖÌ×µÈ£©	113	ÒÁÀÊ	10	Ò»°ãÃ³Ò×	19230	Ç§¿Ë	1815000	Ë«	346,392
202109	39262011	¾ÛÂÈÒÒÏ©ÖÆÊÖÌ×£¨·ÖÖ¸ÊÖÌ×¡¢Á¬Ö¸ÊÖÌ×µÈ£©	114	ÒÁÀ­¿Ë	10	Ò»°ãÃ³Ò×	40282	Ç§¿Ë	3314320	Ë«	844,642
202109	39262011	¾ÛÂÈÒÒÏ©ÖÆÊÖÌ×£¨·ÖÖ¸ÊÖÌ×¡¢Á¬Ö¸ÊÖÌ×µÈ£©	115	ÒÔÉ«ÁÐ	10	Ò»°ãÃ³Ò×	539773	Ç§¿Ë	52511000	Ë«	9,774,633
202109	39262011	¾ÛÂÈÒÒÏ©ÖÆÊÖÌ×£¨·ÖÖ¸ÊÖÌ×¡¢Á¬Ö¸ÊÖÌ×µÈ£©	116	ÈÕ±¾	10	Ò»°ãÃ³Ò×	1511046	Ç§¿Ë	166933927	Ë«	29,149,652
202109	39262011	¾ÛÂÈÒÒÏ©ÖÆÊÖÌ×£¨·ÖÖ¸ÊÖÌ×¡¢Á¬Ö¸ÊÖÌ×µÈ£©	118	¿ÆÍþÌØ	10	Ò»°ãÃ³Ò×	94233	Ç§¿Ë	10159360	Ë«	1,607,442
202109	39262011	¾ÛÂÈÒÒÏ©ÖÆÊÖÌ×£¨·ÖÖ¸ÊÖÌ×¡¢Á¬Ö¸ÊÖÌ×µÈ£©	120	Àè°ÍÄÛ	10	Ò»°ãÃ³Ò×	18018	Ç§¿Ë	2150000	Ë«	437,140
202109	39262011	¾ÛÂÈÒÒÏ©ÖÆÊÖÌ×£¨·ÖÖ¸ÊÖÌ×¡¢Á¬Ö¸ÊÖÌ×µÈ£©	122	ÂíÀ´Î÷ÑÇ	10	Ò»°ãÃ³Ò×	12551	Ç§¿Ë	1332953	Ë«	229,531
202109	39262011	¾ÛÂÈÒÒÏ©ÖÆÊÖÌ×£¨·ÖÖ¸ÊÖÌ×¡¢Á¬Ö¸ÊÖÌ×µÈ£©	123	Âí¶û´ú·ò	10	Ò»°ãÃ³Ò×	117	Ç§¿Ë	2160	Ë«	6,029
202109	39262011	¾ÛÂÈÒÒÏ©ÖÆÊÖÌ×£¨·ÖÖ¸ÊÖÌ×¡¢Á¬Ö¸ÊÖÌ×µÈ£©	124	ÃÉ¹Å	10	Ò»°ãÃ³Ò×	100	Ç§¿Ë	16400	Ë«	1,655
202109	39262011	¾ÛÂÈÒÒÏ©ÖÆÊÖÌ×£¨·ÖÖ¸ÊÖÌ×¡¢Á¬Ö¸ÊÖÌ×µÈ£©	126	°¢Âü	10	Ò»°ãÃ³Ò×	27176	Ç§¿Ë	2801000	Ë«	514,389
202109	39262011	¾ÛÂÈÒÒÏ©ÖÆÊÖÌ×£¨·ÖÖ¸ÊÖÌ×¡¢Á¬Ö¸ÊÖÌ×µÈ£©	127	°Í»ùË¹Ì¹	10	Ò»°ãÃ³Ò×	7300	Ç§¿Ë	750010	Ë«	127,563
202109	39262011	¾ÛÂÈÒÒÏ©ÖÆÊÖÌ×£¨·ÖÖ¸ÊÖÌ×¡¢Á¬Ö¸ÊÖÌ×µÈ£©	128	°ÍÀÕË¹Ì¹	10	Ò»°ãÃ³Ò×	1439	Ç§¿Ë	150000	Ë«	67,625
202109	39262011	¾ÛÂÈÒÒÏ©ÖÆÊÖÌ×£¨·ÖÖ¸ÊÖÌ×¡¢Á¬Ö¸ÊÖÌ×µÈ£©	129	·ÆÂÉ±ö	10	Ò»°ãÃ³Ò×	53196	Ç§¿Ë	5757280	Ë«	1,268,350
202109	39262011	¾ÛÂÈÒÒÏ©ÖÆÊÖÌ×£¨·ÖÖ¸ÊÖÌ×¡¢Á¬Ö¸ÊÖÌ×µÈ£©	130	¿¨Ëþ¶û	10	Ò»°ãÃ³Ò×	110022	Ç§¿Ë	11856000	Ë«	2,145,111
202109	39262011	¾ÛÂÈÒÒÏ©ÖÆÊÖÌ×£¨·ÖÖ¸ÊÖÌ×¡¢Á¬Ö¸ÊÖÌ×µÈ£©	131	É³ÌØ°¢À­²®	10	Ò»°ãÃ³Ò×	1631542	Ç§¿Ë	173970756	Ë«	27,911,367
202109	39262011	¾ÛÂÈÒÒÏ©ÖÆÊÖÌ×£¨·ÖÖ¸ÊÖÌ×¡¢Á¬Ö¸ÊÖÌ×µÈ£©	132	ÐÂ¼ÓÆÂ	10	Ò»°ãÃ³Ò×	48712	Ç§¿Ë	4450500	Ë«	845,186
202109	39262011	¾ÛÂÈÒÒÏ©ÖÆÊÖÌ×£¨·ÖÖ¸ÊÖÌ×¡¢Á¬Ö¸ÊÖÌ×µÈ£©	133	º«¹ú	10	Ò»°ãÃ³Ò×	29891	Ç§¿Ë	1913032	Ë«	2,270,113
202109	39262011	¾ÛÂÈÒÒÏ©ÖÆÊÖÌ×£¨·ÖÖ¸ÊÖÌ×¡¢Á¬Ö¸ÊÖÌ×µÈ£©	136	Ì©¹ú	10	Ò»°ãÃ³Ò×	38882	Ç§¿Ë	3496404	Ë«	815,066
202109	39262011	¾ÛÂÈÒÒÏ©ÖÆÊÖÌ×£¨·ÖÖ¸ÊÖÌ×¡¢Á¬Ö¸ÊÖÌ×µÈ£©	137	ÍÁ¶úÆä	10	Ò»°ãÃ³Ò×	264395	Ç§¿Ë	31380030	Ë«	4,725,120
202109	39262011	¾ÛÂÈÒÒÏ©ÖÆÊÖÌ×£¨·ÖÖ¸ÊÖÌ×¡¢Á¬Ö¸ÊÖÌ×µÈ£©	138	°¢ÁªÇõ	10	Ò»°ãÃ³Ò×	688891	Ç§¿Ë	73076320	Ë«	11,660,971
202109	39262011	¾ÛÂÈÒÒÏ©ÖÆÊÖÌ×£¨·ÖÖ¸ÊÖÌ×¡¢Á¬Ö¸ÊÖÌ×µÈ£©	141	Ô½ÄÏ	10	Ò»°ãÃ³Ò×	19001	Ç§¿Ë	2004552	Ë«	545,971
202109	39262011	¾ÛÂÈÒÒÏ©ÖÆÊÖÌ×£¨·ÖÖ¸ÊÖÌ×¡¢Á¬Ö¸ÊÖÌ×µÈ£©	143	ÖÐ¹úÌ¨Íå	10	Ò»°ãÃ³Ò×	32998	Ç§¿Ë	3080908	Ë«	684,776
202109	39262011	¾ÛÂÈÒÒÏ©ÖÆÊÖÌ×£¨·ÖÖ¸ÊÖÌ×¡¢Á¬Ö¸ÊÖÌ×µÈ£©	148	ÍÁ¿âÂüË¹Ì¹	10	Ò»°ãÃ³Ò×	133	Ç§¿Ë	480	Ë«	3,505
202109	39262011	¾ÛÂÈÒÒÏ©ÖÆÊÖÌ×£¨·ÖÖ¸ÊÖÌ×¡¢Á¬Ö¸ÊÖÌ×µÈ£©	201	°¢¶û¼°ÀûÑÇ	10	Ò»°ãÃ³Ò×	10904	Ç§¿Ë	966000	Ë«	317,298
202109	39262011	¾ÛÂÈÒÒÏ©ÖÆÊÖÌ×£¨·ÖÖ¸ÊÖÌ×¡¢Á¬Ö¸ÊÖÌ×µÈ£©	202	°²¸çÀ­	10	Ò»°ãÃ³Ò×	5480	Ç§¿Ë	461440	Ë«	91,148
202109	39262011	¾ÛÂÈÒÒÏ©ÖÆÊÖÌ×£¨·ÖÖ¸ÊÖÌ×¡¢Á¬Ö¸ÊÖÌ×µÈ£©	203	±´Äþ	10	Ò»°ãÃ³Ò×	1	Ç§¿Ë	6	Ë«	174
202109	39262011	¾ÛÂÈÒÒÏ©ÖÆÊÖÌ×£¨·ÖÖ¸ÊÖÌ×¡¢Á¬Ö¸ÊÖÌ×µÈ£©	205	²¼Â¡µÏ	10	Ò»°ãÃ³Ò×	5	Ç§¿Ë	500	Ë«	64
202109	39262011	¾ÛÂÈÒÒÏ©ÖÆÊÖÌ×£¨·ÖÖ¸ÊÖÌ×¡¢Á¬Ö¸ÊÖÌ×µÈ£©	206	¿¦ÂóÂ¡	10	Ò»°ãÃ³Ò×	2385	Ç§¿Ë	187400	Ë«	83,272
202109	39262011	¾ÛÂÈÒÒÏ©ÖÆÊÖÌ×£¨·ÖÖ¸ÊÖÌ×¡¢Á¬Ö¸ÊÖÌ×µÈ£©	215	°£¼°	10	Ò»°ãÃ³Ò×	164429	Ç§¿Ë	15533000	Ë«	5,064,607
202109	39262011	¾ÛÂÈÒÒÏ©ÖÆÊÖÌ×£¨·ÖÖ¸ÊÖÌ×¡¢Á¬Ö¸ÊÖÌ×µÈ£©	218	¼ÓÅî	10	Ò»°ãÃ³Ò×	2649	Ç§¿Ë	11760	Ë«	56,161
202109	39262011	¾ÛÂÈÒÒÏ©ÖÆÊÖÌ×£¨·ÖÖ¸ÊÖÌ×¡¢Á¬Ö¸ÊÖÌ×µÈ£©	220	¼ÓÄÉ	10	Ò»°ãÃ³Ò×	2732	Ç§¿Ë	290300	Ë«	72,678
202109	39262011	¾ÛÂÈÒÒÏ©ÖÆÊÖÌ×£¨·ÖÖ¸ÊÖÌ×¡¢Á¬Ö¸ÊÖÌ×µÈ£©	223	¿ÆÌØµÏÍß	10	Ò»°ãÃ³Ò×	864	Ç§¿Ë	3420	Ë«	27,359
202109	39262011	¾ÛÂÈÒÒÏ©ÖÆÊÖÌ×£¨·ÖÖ¸ÊÖÌ×¡¢Á¬Ö¸ÊÖÌ×µÈ£©	225	Àû±ÈÀïÑÇ	10	Ò»°ãÃ³Ò×	894	Ç§¿Ë	11200	Ë«	24,202
202109	39262011	¾ÛÂÈÒÒÏ©ÖÆÊÖÌ×£¨·ÖÖ¸ÊÖÌ×¡¢Á¬Ö¸ÊÖÌ×µÈ£©	231	Ã«ÀïÇóË¹	10	Ò»°ãÃ³Ò×	6282	Ç§¿Ë	610200	Ë«	141,431
202109	39262011	¾ÛÂÈÒÒÏ©ÖÆÊÖÌ×£¨·ÖÖ¸ÊÖÌ×¡¢Á¬Ö¸ÊÖÌ×µÈ£©	235	ÄáÈÕ¶û	10	Ò»°ãÃ³Ò×	20	Ç§¿Ë	200	Ë«	639
202109	39262011	¾ÛÂÈÒÒÏ©ÖÆÊÖÌ×£¨·ÖÖ¸ÊÖÌ×¡¢Á¬Ö¸ÊÖÌ×µÈ£©	236	ÄáÈÕÀûÑÇ	10	Ò»°ãÃ³Ò×	162	Ç§¿Ë	13500	Ë«	11,132
202109	39262011	¾ÛÂÈÒÒÏ©ÖÆÊÖÌ×£¨·ÖÖ¸ÊÖÌ×¡¢Á¬Ö¸ÊÖÌ×µÈ£©	237	ÁôÄáÍô	10	Ò»°ãÃ³Ò×	0	Ç§¿Ë	10	Ë«	12
202109	39262011	¾ÛÂÈÒÒÏ©ÖÆÊÖÌ×£¨·ÖÖ¸ÊÖÌ×¡¢Á¬Ö¸ÊÖÌ×µÈ£©	244	ÄÏ·Ç	10	Ò»°ãÃ³Ò×	47359	Ç§¿Ë	3840180	Ë«	1,172,001
202109	39262011	¾ÛÂÈÒÒÏ©ÖÆÊÖÌ×£¨·ÖÖ¸ÊÖÌ×¡¢Á¬Ö¸ÊÖÌ×µÈ£©	246	ËÕµ¤	10	Ò»°ãÃ³Ò×	20	Ç§¿Ë	30	Ë«	3,446
202109	39262011	¾ÛÂÈÒÒÏ©ÖÆÊÖÌ×£¨·ÖÖ¸ÊÖÌ×¡¢Á¬Ö¸ÊÖÌ×µÈ£©	247	Ì¹É£ÄáÑÇ	10	Ò»°ãÃ³Ò×	73700	Ç§¿Ë	6300000	Ë«	1,894,426
202109	39262011	¾ÛÂÈÒÒÏ©ÖÆÊÖÌ×£¨·ÖÖ¸ÊÖÌ×¡¢Á¬Ö¸ÊÖÌ×µÈ£©	248	¶à¸ç	10	Ò»°ãÃ³Ò×	5810	Ç§¿Ë	581000	Ë«	1,293,645
202109	39262011	¾ÛÂÈÒÒÏ©ÖÆÊÖÌ×£¨·ÖÖ¸ÊÖÌ×¡¢Á¬Ö¸ÊÖÌ×µÈ£©	249	Í»ÄáË¹	10	Ò»°ãÃ³Ò×	7860	Ç§¿Ë	825000	Ë«	136,029
202109	39262011	¾ÛÂÈÒÒÏ©ÖÆÊÖÌ×£¨·ÖÖ¸ÊÖÌ×¡¢Á¬Ö¸ÊÖÌ×µÈ£©	252	¸Õ¹û(½ð)	10	Ò»°ãÃ³Ò×	225	Ç§¿Ë	3000	Ë«	5,063
202109	39262011	¾ÛÂÈÒÒÏ©ÖÆÊÖÌ×£¨·ÖÖ¸ÊÖÌ×¡¢Á¬Ö¸ÊÖÌ×µÈ£©	254	½ò°Í²¼Î¤	10	Ò»°ãÃ³Ò×	58	Ç§¿Ë	5000	Ë«	1,557
202109	39262011	¾ÛÂÈÒÒÏ©ÖÆÊÖÌ×£¨·ÖÖ¸ÊÖÌ×¡¢Á¬Ö¸ÊÖÌ×µÈ£©	259	ÂíÔ¼ÌØ	10	Ò»°ãÃ³Ò×	1124	Ç§¿Ë	5040	Ë«	23,556
202109	39262011	¾ÛÂÈÒÒÏ©ÖÆÊÖÌ×£¨·ÖÖ¸ÊÖÌ×¡¢Á¬Ö¸ÊÖÌ×µÈ£©	301	±ÈÀûÊ±	10	Ò»°ãÃ³Ò×	144230	Ç§¿Ë	14449657	Ë«	2,523,371
202109	39262011	¾ÛÂÈÒÒÏ©ÖÆÊÖÌ×£¨·ÖÖ¸ÊÖÌ×¡¢Á¬Ö¸ÊÖÌ×µÈ£©	303	Ó¢¹ú	10	Ò»°ãÃ³Ò×	414091	Ç§¿Ë	41153184	Ë«	7,824,737
202109	39262011	¾ÛÂÈÒÒÏ©ÖÆÊÖÌ×£¨·ÖÖ¸ÊÖÌ×¡¢Á¬Ö¸ÊÖÌ×µÈ£©	304	µÂ¹ú	10	Ò»°ãÃ³Ò×	209319	Ç§¿Ë	25404890	Ë«	4,709,437
202109	39262011	¾ÛÂÈÒÒÏ©ÖÆÊÖÌ×£¨·ÖÖ¸ÊÖÌ×¡¢Á¬Ö¸ÊÖÌ×µÈ£©	305	·¨¹ú	10	Ò»°ãÃ³Ò×	484193	Ç§¿Ë	47599690	Ë«	9,690,800
202109	39262011	¾ÛÂÈÒÒÏ©ÖÆÊÖÌ×£¨·ÖÖ¸ÊÖÌ×¡¢Á¬Ö¸ÊÖÌ×µÈ£©	306	°®¶ûÀ¼	10	Ò»°ãÃ³Ò×	80098	Ç§¿Ë	8626200	Ë«	1,889,290
202109	39262011	¾ÛÂÈÒÒÏ©ÖÆÊÖÌ×£¨·ÖÖ¸ÊÖÌ×¡¢Á¬Ö¸ÊÖÌ×µÈ£©	307	Òâ´óÀû	10	Ò»°ãÃ³Ò×	144401	Ç§¿Ë	13905460	Ë«	3,243,778
202109	39262011	¾ÛÂÈÒÒÏ©ÖÆÊÖÌ×£¨·ÖÖ¸ÊÖÌ×¡¢Á¬Ö¸ÊÖÌ×µÈ£©	309	ºÉÀ¼	10	Ò»°ãÃ³Ò×	76076	Ç§¿Ë	9220500	Ë«	1,480,024
202109	39262011	¾ÛÂÈÒÒÏ©ÖÆÊÖÌ×£¨·ÖÖ¸ÊÖÌ×¡¢Á¬Ö¸ÊÖÌ×µÈ£©	310	Ï£À°	10	Ò»°ãÃ³Ò×	70844	Ç§¿Ë	6853000	Ë«	1,362,421
202109	39262011	¾ÛÂÈÒÒÏ©ÖÆÊÖÌ×£¨·ÖÖ¸ÊÖÌ×¡¢Á¬Ö¸ÊÖÌ×µÈ£©	311	ÆÏÌÑÑÀ	10	Ò»°ãÃ³Ò×	19004	Ç§¿Ë	2050030	Ë«	279,501
202109	39262011	¾ÛÂÈÒÒÏ©ÖÆÊÖÌ×£¨·ÖÖ¸ÊÖÌ×¡¢Á¬Ö¸ÊÖÌ×µÈ£©	312	Î÷°àÑÀ	10	Ò»°ãÃ³Ò×	140138	Ç§¿Ë	15445500	Ë«	2,873,033
202109	39262011	¾ÛÂÈÒÒÏ©ÖÆÊÖÌ×£¨·ÖÖ¸ÊÖÌ×¡¢Á¬Ö¸ÊÖÌ×µÈ£©	313	°¢¶û°ÍÄáÑÇ	10	Ò»°ãÃ³Ò×	4050	Ç§¿Ë	450000	Ë«	81,792
202109	39262011	¾ÛÂÈÒÒÏ©ÖÆÊÖÌ×£¨·ÖÖ¸ÊÖÌ×¡¢Á¬Ö¸ÊÖÌ×µÈ£©	316	±£¼ÓÀûÑÇ	10	Ò»°ãÃ³Ò×	16836	Ç§¿Ë	1911000	Ë«	310,131
202109	39262011	¾ÛÂÈÒÒÏ©ÖÆÊÖÌ×£¨·ÖÖ¸ÊÖÌ×¡¢Á¬Ö¸ÊÖÌ×µÈ£©	321	ÐÙÑÀÀû	10	Ò»°ãÃ³Ò×	7313	Ç§¿Ë	776400	Ë«	187,751
202109	39262011	¾ÛÂÈÒÒÏ©ÖÆÊÖÌ×£¨·ÖÖ¸ÊÖÌ×¡¢Á¬Ö¸ÊÖÌ×µÈ£©	326	Å²Íþ	10	Ò»°ãÃ³Ò×	41927	Ç§¿Ë	4030000	Ë«	678,592
202109	39262011	¾ÛÂÈÒÒÏ©ÖÆÊÖÌ×£¨·ÖÖ¸ÊÖÌ×¡¢Á¬Ö¸ÊÖÌ×µÈ£©	327	²¨À¼	10	Ò»°ãÃ³Ò×	23855	Ç§¿Ë	2440260	Ë«	414,672
202109	39262011	¾ÛÂÈÒÒÏ©ÖÆÊÖÌ×£¨·ÖÖ¸ÊÖÌ×¡¢Á¬Ö¸ÊÖÌ×µÈ£©	328	ÂÞÂíÄáÑÇ	10	Ò»°ãÃ³Ò×	1	Ç§¿Ë	100	Ë«	12
202109	39262011	¾ÛÂÈÒÒÏ©ÖÆÊÖÌ×£¨·ÖÖ¸ÊÖÌ×¡¢Á¬Ö¸ÊÖÌ×µÈ£©	330	Èðµä	10	Ò»°ãÃ³Ò×	60280	Ç§¿Ë	6125065	Ë«	1,122,938
202109	39262011	¾ÛÂÈÒÒÏ©ÖÆÊÖÌ×£¨·ÖÖ¸ÊÖÌ×¡¢Á¬Ö¸ÊÖÌ×µÈ£©	331	ÈðÊ¿	10	Ò»°ãÃ³Ò×	3675	Ç§¿Ë	361000	Ë«	95,481
202109	39262011	¾ÛÂÈÒÒÏ©ÖÆÊÖÌ×£¨·ÖÖ¸ÊÖÌ×¡¢Á¬Ö¸ÊÖÌ×µÈ£©	335	À­ÍÑÎ¬ÑÇ	10	Ò»°ãÃ³Ò×	16489	Ç§¿Ë	1613000	Ë«	376,483
[truncated: 921 more rows]
