# Supplementary material for: Research on optimization of emergency supplies customs clearance strategy from the perspective of public health security based on Chinese trade data
Source: Front Public Health. 2025 Jan 24;13:1520705. doi: 10.3389/fpubh.2025.1520705 (PMC11802811; doi:10.3389/fpubh.2025.1520705)
Supplement: Supplementary file 2 [file Data_Sheet_2.ZIP › Paper Code-Part2/2-Export/2021/2021(1-12)-ExportMerge.csv]

Êý¾ÝÄêÔÂ	ÉÌÆ·±àÂë	ÉÌÆ·Ãû³Æ	Ã³Ò×»ï°é±àÂë	Ã³Ò×»ï°éÃû³Æ	Ã³Ò×·½Ê½±àÂë	Ã³Ò×·½Ê½Ãû³Æ	µÚÒ»ÊýÁ¿	µÚÒ»¼ÆÁ¿µ¥Î»	µÚ¶þÊýÁ¿	µÚ¶þ¼ÆÁ¿µ¥Î»	ÈËÃñ±Ò
202101	84196011	ÖÆÑõÁ¿¡Ý15000Á¢·½Ã×/Ð¡Ê±µÄÖÆÑõ»ú	111	Ó¡¶È	10	Ò»°ãÃ³Ò×	1	Ì¨	40	Ç§¿Ë	1,961
202101	84196011	ÖÆÑõÁ¿¡Ý15000Á¢·½Ã×/Ð¡Ê±µÄÖÆÑõ»ú	123	Âí¶û´ú·ò	10	Ò»°ãÃ³Ò×	1	Ì¨	7	Ç§¿Ë	3,660
202101	84196011	ÖÆÑõÁ¿¡Ý15000Á¢·½Ã×/Ð¡Ê±µÄÖÆÑõ»ú	215	°£¼°	10	Ò»°ãÃ³Ò×	404	Ì¨	6807	Ç§¿Ë	580,352
202101	84196011	ÖÆÑõÁ¿¡Ý15000Á¢·½Ã×/Ð¡Ê±µÄÖÆÑõ»ú	224	¿ÏÄáÑÇ	10	Ò»°ãÃ³Ò×	200	Ì¨	2700	Ç§¿Ë	99,885
202101	84196011	ÖÆÑõÁ¿¡Ý15000Á¢·½Ã×/Ð¡Ê±µÄÖÆÑõ»ú	228	ÂíÀ­Î¬	10	Ò»°ãÃ³Ò×	30	Ì¨	820	Ç§¿Ë	93,088
202101	84196011	ÖÆÑõÁ¿¡Ý15000Á¢·½Ã×/Ð¡Ê±µÄÖÆÑõ»ú	232	Ä¦Âå¸ç	10	Ò»°ãÃ³Ò×	40	Ì¨	920	Ç§¿Ë	140,201
202101	84196011	ÖÆÑõÁ¿¡Ý15000Á¢·½Ã×/Ð¡Ê±µÄÖÆÑõ»ú	244	ÄÏ·Ç	10	Ò»°ãÃ³Ò×	12	Ì¨	139	Ç§¿Ë	34,240
202101	84196011	ÖÆÑõÁ¿¡Ý15000Á¢·½Ã×/Ð¡Ê±µÄÖÆÑõ»ú	249	Í»ÄáË¹	10	Ò»°ãÃ³Ò×	20	Ì¨	460	Ç§¿Ë	56,728
202101	84196011	ÖÆÑõÁ¿¡Ý15000Á¢·½Ã×/Ð¡Ê±µÄÖÆÑõ»ú	312	Î÷°àÑÀ	10	Ò»°ãÃ³Ò×	112	Ì¨	439	Ç§¿Ë	695,377
202101	84196011	ÖÆÑõÁ¿¡Ý15000Á¢·½Ã×/Ð¡Ê±µÄÖÆÑõ»ú	327	²¨À¼	10	Ò»°ãÃ³Ò×	5	Ì¨	75	Ç§¿Ë	7,189
202101	84196011	ÖÆÑõÁ¿¡Ý15000Á¢·½Ã×/Ð¡Ê±µÄÖÆÑõ»ú	419	¶ò¹Ï¶à¶û	10	Ò»°ãÃ³Ò×	4	Ì¨	24	Ç§¿Ë	3,503
202101	84196011	ÖÆÑõÁ¿¡Ý15000Á¢·½Ã×/Ð¡Ê±µÄÖÆÑõ»ú	502	ÃÀ¹ú	10	Ò»°ãÃ³Ò×	62	Ì¨	504	Ç§¿Ë	45,682
202101	84196019	ÆäËûÖÆÑõ»ú	103	ÃÏ¼ÓÀ­¹ú	10	Ò»°ãÃ³Ò×	216	Ì¨	6048	Ç§¿Ë	615,487
202101	84196019	ÆäËûÖÆÑõ»ú	104	²»µ¤	10	Ò»°ãÃ³Ò×	1	Ì¨	70000	Ç§¿Ë	4,548,708
202101	84196019	ÆäËûÖÆÑõ»ú	106	Ãåµé	10	Ò»°ãÃ³Ò×	1	Ì¨	3520	Ç§¿Ë	282,660
202101	84196019	ÆäËûÖÆÑõ»ú	107	¼íÆÒÕ¯	10	Ò»°ãÃ³Ò×	5	Ì¨	120	Ç§¿Ë	18,891
202101	84196019	ÆäËûÖÆÑõ»ú	110	ÖÐ¹úÏã¸Û	10	Ò»°ãÃ³Ò×	6039	Ì¨	50417	Ç§¿Ë	3,628,737
202101	84196019	ÆäËûÖÆÑõ»ú	111	Ó¡¶È	10	Ò»°ãÃ³Ò×	1007	Ì¨	50518	Ç§¿Ë	3,098,358
202101	84196019	ÆäËûÖÆÑõ»ú	112	Ó¡¶ÈÄáÎ÷ÑÇ	10	Ò»°ãÃ³Ò×	6	Ì¨	18030	Ç§¿Ë	1,185,836
202101	84196019	ÆäËûÖÆÑõ»ú	115	ÒÔÉ«ÁÐ	10	Ò»°ãÃ³Ò×	565	Ì¨	9462	Ç§¿Ë	886,939
202101	84196019	ÆäËûÖÆÑõ»ú	116	ÈÕ±¾	10	Ò»°ãÃ³Ò×	5716	Ì¨	52171	Ç§¿Ë	678,267
202101	84196019	ÆäËûÖÆÑõ»ú	117	Ô¼µ©	10	Ò»°ãÃ³Ò×	135	Ì¨	2502	Ç§¿Ë	346,675
202101	84196019	ÆäËûÖÆÑõ»ú	120	Àè°ÍÄÛ	10	Ò»°ãÃ³Ò×	1977	Ì¨	29196	Ç§¿Ë	5,227,564
202101	84196019	ÆäËûÖÆÑõ»ú	121	ÖÐ¹ú°ÄÃÅ	10	Ò»°ãÃ³Ò×	1	Ì¨	6	Ç§¿Ë	200
202101	84196019	ÆäËûÖÆÑõ»ú	122	ÂíÀ´Î÷ÑÇ	10	Ò»°ãÃ³Ò×	1376	Ì¨	5297	Ç§¿Ë	359,923
202101	84196019	ÆäËûÖÆÑõ»ú	124	ÃÉ¹Å	10	Ò»°ãÃ³Ò×	2	Ì¨	60	Ç§¿Ë	3,840
202101	84196019	ÆäËûÖÆÑõ»ú	125	Äá²´¶ûÁª°îÃñÖ÷¹²ºÍ¹ú	10	Ò»°ãÃ³Ò×	185	Ì¨	3372	Ç§¿Ë	348,062
202101	84196019	ÆäËûÖÆÑõ»ú	126	°¢Âü	10	Ò»°ãÃ³Ò×	8	Ì¨	114	Ç§¿Ë	60,498
202101	84196019	ÆäËûÖÆÑõ»ú	127	°Í»ùË¹Ì¹	10	Ò»°ãÃ³Ò×	125	Ì¨	4068	Ç§¿Ë	291,085
202101	84196019	ÆäËûÖÆÑõ»ú	128	°ÍÀÕË¹Ì¹	10	Ò»°ãÃ³Ò×	25	Ì¨	123	Ç§¿Ë	127,279
202101	84196019	ÆäËûÖÆÑõ»ú	129	·ÆÂÉ±ö	10	Ò»°ãÃ³Ò×	3461	Ì¨	15796	Ç§¿Ë	1,172,344
202101	84196019	ÆäËûÖÆÑõ»ú	131	É³ÌØ°¢À­²®	10	Ò»°ãÃ³Ò×	1	Ì¨	8	Ç§¿Ë	2,614
202101	84196019	ÆäËûÖÆÑõ»ú	133	º«¹ú	10	Ò»°ãÃ³Ò×	8	Ì¨	62	Ç§¿Ë	12,645
202101	84196019	ÆäËûÖÆÑõ»ú	136	Ì©¹ú	10	Ò»°ãÃ³Ò×	10	Ì¨	200	Ç§¿Ë	33,821
202101	84196019	ÆäËûÖÆÑõ»ú	137	ÍÁ¶úÆä	10	Ò»°ãÃ³Ò×	931	Ì¨	13075	Ç§¿Ë	1,235,980
202101	84196019	ÆäËûÖÆÑõ»ú	138	°¢ÁªÇõ	10	Ò»°ãÃ³Ò×	24	Ì¨	168	Ç§¿Ë	52,284
202101	84196019	ÆäËûÖÆÑõ»ú	139	Ò²ÃÅ	10	Ò»°ãÃ³Ò×	1	Ì¨	26305	Ç§¿Ë	718,905
202101	84196019	ÆäËûÖÆÑõ»ú	141	Ô½ÄÏ	10	Ò»°ãÃ³Ò×	290	Ì¨	3267	Ç§¿Ë	249,656
202101	84196019	ÆäËûÖÆÑõ»ú	143	ÖÐ¹úÌ¨Íå	10	Ò»°ãÃ³Ò×	743	Ì¨	10695	Ç§¿Ë	481,209
202101	84196019	ÆäËûÖÆÑõ»ú	145	¹þÈø¿ËË¹Ì¹	10	Ò»°ãÃ³Ò×	16	Ì¨	85471	Ç§¿Ë	6,233,792
202101	84196019	ÆäËûÖÆÑõ»ú	149	ÎÚ×È±ð¿ËË¹Ì¹	10	Ò»°ãÃ³Ò×	252	Ì¨	36440	Ç§¿Ë	1,630,294
202101	84196019	ÆäËûÖÆÑõ»ú	201	°¢¶û¼°ÀûÑÇ	10	Ò»°ãÃ³Ò×	1403	Ì¨	27589	Ç§¿Ë	3,989,593
202101	84196019	ÆäËûÖÆÑõ»ú	203	±´Äþ	10	Ò»°ãÃ³Ò×	8	Ì¨	216	Ç§¿Ë	29,018
202101	84196019	ÆäËûÖÆÑõ»ú	215	°£¼°	10	Ò»°ãÃ³Ò×	40	Ì¨	710	Ç§¿Ë	66,139
202101	84196019	ÆäËûÖÆÑõ»ú	217	°£Èû¶í±ÈÑÇ	10	Ò»°ãÃ³Ò×	95	Ì¨	1548	Ç§¿Ë	152,277
202101	84196019	ÆäËûÖÆÑõ»ú	220	¼ÓÄÉ	10	Ò»°ãÃ³Ò×	125	Ì¨	2997	Ç§¿Ë	213,318
202101	84196019	ÆäËûÖÆÑõ»ú	224	¿ÏÄáÑÇ	10	Ò»°ãÃ³Ò×	606	Ì¨	13497	Ç§¿Ë	1,789,496
202101	84196019	ÆäËûÖÆÑõ»ú	226	Àû±ÈÑÇ	10	Ò»°ãÃ³Ò×	26	Ì¨	14349	Ç§¿Ë	676,024
202101	84196019	ÆäËûÖÆÑõ»ú	229	ÂíÀï	10	Ò»°ãÃ³Ò×	3	Ì¨	40	Ç§¿Ë	8,496
202101	84196019	ÆäËûÖÆÑõ»ú	232	Ä¦Âå¸ç	10	Ò»°ãÃ³Ò×	1350	Ì¨	28637	Ç§¿Ë	2,739,384
202101	84196019	ÆäËûÖÆÑõ»ú	236	ÄáÈÕÀûÑÇ	10	Ò»°ãÃ³Ò×	275	Ì¨	7818	Ç§¿Ë	1,017,795
202101	84196019	ÆäËûÖÆÑõ»ú	238	Â¬Íú´ï	10	Ò»°ãÃ³Ò×	1	Ì¨	18	Ç§¿Ë	3,791
202101	84196019	ÆäËûÖÆÑõ»ú	240	ÈûÄÚ¼Ó¶û	10	Ò»°ãÃ³Ò×	3	Ì¨	84	Ç§¿Ë	5,680
202101	84196019	ÆäËûÖÆÑõ»ú	243	Ë÷ÂíÀï	10	Ò»°ãÃ³Ò×	3	Ì¨	65	Ç§¿Ë	6,705
202101	84196019	ÆäËûÖÆÑõ»ú	244	ÄÏ·Ç	10	Ò»°ãÃ³Ò×	7044	Ì¨	75801	Ç§¿Ë	18,420,742
202101	84196019	ÆäËûÖÆÑõ»ú	248	¶à¸ç	10	Ò»°ãÃ³Ò×	1	Ì¨	1330	Ç§¿Ë	71,891
202101	84196019	ÆäËûÖÆÑõ»ú	249	Í»ÄáË¹	10	Ò»°ãÃ³Ò×	332	Ì¨	5843	Ç§¿Ë	625,480
202101	84196019	ÆäËûÖÆÑõ»ú	250	ÎÚ¸É´ï	10	Ò»°ãÃ³Ò×	19	Ì¨	458	Ç§¿Ë	43,004
202101	84196019	ÆäËûÖÆÑõ»ú	253	ÔÞ±ÈÑÇ	10	Ò»°ãÃ³Ò×	66	Ì¨	1033	Ç§¿Ë	168,544
202101	84196019	ÆäËûÖÆÑõ»ú	254	½ò°Í²¼Î¤	10	Ò»°ãÃ³Ò×	222	Ì¨	3679	Ç§¿Ë	539,992
202101	84196019	ÆäËûÖÆÑõ»ú	257	Ë¹ÍþÊ¿À¼	10	Ò»°ãÃ³Ò×	13	Ì¨	351	Ç§¿Ë	55,409
202101	84196019	ÆäËûÖÆÑõ»ú	301	±ÈÀûÊ±	10	Ò»°ãÃ³Ò×	252	Ì¨	2589	Ç§¿Ë	831,750
202101	84196019	ÆäËûÖÆÑõ»ú	302	µ¤Âó	10	Ò»°ãÃ³Ò×	5	Ì¨	110	Ç§¿Ë	9,993
202101	84196019	ÆäËûÖÆÑõ»ú	303	Ó¢¹ú	10	Ò»°ãÃ³Ò×	320	Ì¨	2190	Ç§¿Ë	79,821
202101	84196019	ÆäËûÖÆÑõ»ú	304	µÂ¹ú	10	Ò»°ãÃ³Ò×	480	Ì¨	6097	Ç§¿Ë	897,921
202101	84196019	ÆäËûÖÆÑõ»ú	305	·¨¹ú	10	Ò»°ãÃ³Ò×	44	Ì¨	796	Ç§¿Ë	85,062
202101	84196019	ÆäËûÖÆÑõ»ú	307	Òâ´óÀû	10	Ò»°ãÃ³Ò×	33	Ì¨	519	Ç§¿Ë	99,209
202101	84196019	ÆäËûÖÆÑõ»ú	309	ºÉÀ¼	10	Ò»°ãÃ³Ò×	78	Ì¨	2248	Ç§¿Ë	290,208
202101	84196019	ÆäËûÖÆÑõ»ú	311	ÆÏÌÑÑÀ	10	Ò»°ãÃ³Ò×	24	Ì¨	550	Ç§¿Ë	45,271
202101	84196019	ÆäËûÖÆÑõ»ú	312	Î÷°àÑÀ	10	Ò»°ãÃ³Ò×	13	Ì¨	430	Ç§¿Ë	44,686
202101	84196019	ÆäËûÖÆÑõ»ú	313	°¢¶û°ÍÄáÑÇ	10	Ò»°ãÃ³Ò×	70	Ì¨	2500	Ç§¿Ë	181,096
202101	84196019	ÆäËûÖÆÑõ»ú	316	±£¼ÓÀûÑÇ	10	Ò»°ãÃ³Ò×	76	Ì¨	1336	Ç§¿Ë	157,476
202101	84196019	ÆäËûÖÆÑõ»ú	318	·ÒÀ¼	10	Ò»°ãÃ³Ò×	9	Ì¨	153	Ç§¿Ë	29,879
202101	84196019	ÆäËûÖÆÑõ»ú	321	ÐÙÑÀÀû	10	Ò»°ãÃ³Ò×	5	Ì¨	55	Ç§¿Ë	18,499
202101	84196019	ÆäËûÖÆÑõ»ú	327	²¨À¼	10	Ò»°ãÃ³Ò×	937	Ì¨	14027	Ç§¿Ë	1,356,202
202101	84196019	ÆäËûÖÆÑõ»ú	328	ÂÞÂíÄáÑÇ	10	Ò»°ãÃ³Ò×	1219	Ì¨	24372	Ç§¿Ë	4,018,853
202101	84196019	ÆäËûÖÆÑõ»ú	331	ÈðÊ¿	10	Ò»°ãÃ³Ò×	10	Ì¨	70	Ç§¿Ë	10,823
202101	84196019	ÆäËûÖÆÑõ»ú	335	À­ÍÑÎ¬ÑÇ	10	Ò»°ãÃ³Ò×	21	Ì¨	217	Ç§¿Ë	17,511
202101	84196019	ÆäËûÖÆÑõ»ú	336	Á¢ÌÕÍð	10	Ò»°ãÃ³Ò×	68	Ì¨	1245	Ç§¿Ë	160,920
202101	84196019	ÆäËûÖÆÑõ»ú	337	¸ñÂ³¼ªÑÇ	10	Ò»°ãÃ³Ò×	134	Ì¨	2982	Ç§¿Ë	358,982
202101	84196019	ÆäËûÖÆÑõ»ú	338	ÑÇÃÀÄáÑÇ	10	Ò»°ãÃ³Ò×	233	Ì¨	54400	Ç§¿Ë	4,622,196
202101	84196019	ÆäËûÖÆÑõ»ú	340	°×¶íÂÞË¹	10	Ò»°ãÃ³Ò×	2	Ì¨	26207	Ç§¿Ë	3,059,950
202101	84196019	ÆäËûÖÆÑõ»ú	344	¶íÂÞË¹Áª°î	10	Ò»°ãÃ³Ò×	4720	Ì¨	100165	Ç§¿Ë	11,590,367
202101	84196019	ÆäËûÖÆÑõ»ú	347	ÎÚ¿ËÀ¼	10	Ò»°ãÃ³Ò×	4827	Ì¨	106660	Ç§¿Ë	13,533,704
202101	84196019	ÆäËûÖÆÑõ»ú	350	Ë¹ÂåÎÄÄáÑÇ	10	Ò»°ãÃ³Ò×	2	Ì¨	132	Ç§¿Ë	19,280
202101	84196019	ÆäËûÖÆÑõ»ú	352	½Ý¿Ë	10	Ò»°ãÃ³Ò×	135	Ì¨	893	Ç§¿Ë	196,429
202101	84196019	ÆäËûÖÆÑõ»ú	354	±±ÂíÆä¶Ù¹²ºÍ¹ú	10	Ò»°ãÃ³Ò×	24	Ì¨	528	Ç§¿Ë	48,014
202101	84196019	ÆäËûÖÆÑõ»ú	358	Èû¶ûÎ¬ÑÇ	10	Ò»°ãÃ³Ò×	60	Ì¨	1200	Ç§¿Ë	180,948
202101	84196019	ÆäËûÖÆÑõ»ú	402	°¢¸ùÍ¢	10	Ò»°ãÃ³Ò×	72	Ì¨	950	Ç§¿Ë	229,823
202101	84196019	ÆäËûÖÆÑõ»ú	408	¶àÃñ×å²£ÀûÎ¬ÑÇ¹ú	10	Ò»°ãÃ³Ò×	2	Ì¨	84	Ç§¿Ë	6,339
202101	84196019	ÆäËûÖÆÑõ»ú	410	°ÍÎ÷	10	Ò»°ãÃ³Ò×	50	Ì¨	205	Ç§¿Ë	11,764
202101	84196019	ÆäËûÖÆÑõ»ú	412	ÖÇÀû	10	Ò»°ãÃ³Ò×	274	Ì¨	14225	Ç§¿Ë	1,046,550
202101	84196019	ÆäËûÖÆÑõ»ú	413	¸çÂ×±ÈÑÇ	10	Ò»°ãÃ³Ò×	2944	Ì¨	49565	Ç§¿Ë	4,723,910
202101	84196019	ÆäËûÖÆÑõ»ú	419	¶ò¹Ï¶à¶û	10	Ò»°ãÃ³Ò×	30	Ì¨	280	Ç§¿Ë	71,441
202101	84196019	ÆäËûÖÆÑõ»ú	423	Î£µØÂíÀ­	10	Ò»°ãÃ³Ò×	27	Ì¨	486	Ç§¿Ë	88,229
202101	84196019	ÆäËûÖÆÑõ»ú	424	¹çÑÇÄÇ	10	Ò»°ãÃ³Ò×	1	Ì¨	25	Ç§¿Ë	1,830
202101	84196019	ÆäËûÖÆÑõ»ú	429	Ä«Î÷¸ç	10	Ò»°ãÃ³Ò×	22164	Ì¨	200982	Ç§¿Ë	47,626,495
202101	84196019	ÆäËûÖÆÑõ»ú	432	°ÍÄÃÂí	10	Ò»°ãÃ³Ò×	55	Ì¨	1050	Ç§¿Ë	132,508
202101	84196019	ÆäËûÖÆÑõ»ú	434	ÃØÂ³	10	Ò»°ãÃ³Ò×	253	Ì¨	8582	Ç§¿Ë	934,708
202101	84196019	ÆäËûÖÆÑõ»ú	501	¼ÓÄÃ´ó	10	Ò»°ãÃ³Ò×	114	Ì¨	813	Ç§¿Ë	9,884
202101	84196019	ÆäËûÖÆÑõ»ú	502	ÃÀ¹ú	10	Ò»°ãÃ³Ò×	13490	Ì¨	173257	Ç§¿Ë	21,166,434
202101	84196019	ÆäËûÖÆÑõ»ú	601	°Ä´óÀûÑÇ	10	Ò»°ãÃ³Ò×	7	Ì¨	130	Ç§¿Ë	22,233
202101	84196019	ÆäËûÖÆÑõ»ú	611	°Í²¼ÑÇÐÂ¼¸ÄÚÑÇ	10	Ò»°ãÃ³Ò×	320	Ì¨	8800	Ç§¿Ë	930,655
202102	84196011	ÖÆÑõÁ¿¡Ý15000Á¢·½Ã×/Ð¡Ê±µÄÖÆÑõ»ú	120	Àè°ÍÄÛ	10	Ò»°ãÃ³Ò×	187	Ì¨	4192	Ç§¿Ë	458,827
202102	84196011	ÖÆÑõÁ¿¡Ý15000Á¢·½Ã×/Ð¡Ê±µÄÖÆÑõ»ú	215	°£¼°	10	Ò»°ãÃ³Ò×	167	Ì¨	4127	Ç§¿Ë	245,728
202102	84196011	ÖÆÑõÁ¿¡Ý15000Á¢·½Ã×/Ð¡Ê±µÄÖÆÑõ»ú	217	°£Èû¶í±ÈÑÇ	10	Ò»°ãÃ³Ò×	3	Ì¨	5100	Ç§¿Ë	502,336
202102	84196011	ÖÆÑõÁ¿¡Ý15000Á¢·½Ã×/Ð¡Ê±µÄÖÆÑõ»ú	228	ÂíÀ­Î¬	10	Ò»°ãÃ³Ò×	15	Ì¨	390	Ç§¿Ë	42,675
202102	84196011	ÖÆÑõÁ¿¡Ý15000Á¢·½Ã×/Ð¡Ê±µÄÖÆÑõ»ú	236	ÄáÈÕÀûÑÇ	10	Ò»°ãÃ³Ò×	50	Ì¨	875	Ç§¿Ë	80,337
202102	84196011	ÖÆÑõÁ¿¡Ý15000Á¢·½Ã×/Ð¡Ê±µÄÖÆÑõ»ú	240	ÈûÄÚ¼Ó¶û	10	Ò»°ãÃ³Ò×	10	Ì¨	205	Ç§¿Ë	40,847
202102	84196011	ÖÆÑõÁ¿¡Ý15000Á¢·½Ã×/Ð¡Ê±µÄÖÆÑõ»ú	244	ÄÏ·Ç	10	Ò»°ãÃ³Ò×	148	Ì¨	1327	Ç§¿Ë	203,866
202102	84196011	ÖÆÑõÁ¿¡Ý15000Á¢·½Ã×/Ð¡Ê±µÄÖÆÑõ»ú	249	Í»ÄáË¹	10	Ò»°ãÃ³Ò×	50	Ì¨	865	Ç§¿Ë	120,369
202102	84196011	ÖÆÑõÁ¿¡Ý15000Á¢·½Ã×/Ð¡Ê±µÄÖÆÑõ»ú	327	²¨À¼	10	Ò»°ãÃ³Ò×	1	Ì¨	19	Ç§¿Ë	1,945
202102	84196011	ÖÆÑõÁ¿¡Ý15000Á¢·½Ã×/Ð¡Ê±µÄÖÆÑõ»ú	347	ÎÚ¿ËÀ¼	10	Ò»°ãÃ³Ò×	100	Ì¨	1520	Ç§¿Ë	136,156
202102	84196011	ÖÆÑõÁ¿¡Ý15000Á¢·½Ã×/Ð¡Ê±µÄÖÆÑõ»ú	410	°ÍÎ÷	10	Ò»°ãÃ³Ò×	6	Ì¨	153	Ç§¿Ë	10,153
202102	84196011	ÖÆÑõÁ¿¡Ý15000Á¢·½Ã×/Ð¡Ê±µÄÖÆÑõ»ú	429	Ä«Î÷¸ç	10	Ò»°ãÃ³Ò×	208	Ì¨	4316	Ç§¿Ë	847,471
202102	84196011	ÖÆÑõÁ¿¡Ý15000Á¢·½Ã×/Ð¡Ê±µÄÖÆÑõ»ú	502	ÃÀ¹ú	10	Ò»°ãÃ³Ò×	106	Ì¨	734	Ç§¿Ë	70,496
202102	84196019	ÆäËûÖÆÑõ»ú	105	ÎÄÀ³	10	Ò»°ãÃ³Ò×	4	Ì¨	32	Ç§¿Ë	8,810
202102	84196019	ÆäËûÖÆÑõ»ú	106	Ãåµé	10	Ò»°ãÃ³Ò×	8	Ì¨	10198	Ç§¿Ë	915,920
202102	84196019	ÆäËûÖÆÑõ»ú	107	¼íÆÒÕ¯	10	Ò»°ãÃ³Ò×	148	Ì¨	1467	Ç§¿Ë	175,382
202102	84196019	ÆäËûÖÆÑõ»ú	108	ÈûÆÖÂ·Ë¹	10	Ò»°ãÃ³Ò×	1	Ì¨	5	Ç§¿Ë	5,641
202102	84196019	ÆäËûÖÆÑõ»ú	110	ÖÐ¹úÏã¸Û	10	Ò»°ãÃ³Ò×	958	Ì¨	14889	Ç§¿Ë	941,588
202102	84196019	ÆäËûÖÆÑõ»ú	111	Ó¡¶È	10	Ò»°ãÃ³Ò×	512	Ì¨	619233	Ç§¿Ë	23,497,542
202102	84196019	ÆäËûÖÆÑõ»ú	112	Ó¡¶ÈÄáÎ÷ÑÇ	10	Ò»°ãÃ³Ò×	1	Ì¨	38400	Ç§¿Ë	2,241,677
202102	84196019	ÆäËûÖÆÑõ»ú	113	ÒÁÀÊ	10	Ò»°ãÃ³Ò×	167	Ì¨	3339	Ç§¿Ë	287,484
202102	84196019	ÆäËûÖÆÑõ»ú	114	ÒÁÀ­¿Ë	10	Ò»°ãÃ³Ò×	316	Ì¨	6352	Ç§¿Ë	875,255
202102	84196019	ÆäËûÖÆÑõ»ú	115	ÒÔÉ«ÁÐ	10	Ò»°ãÃ³Ò×	183	Ì¨	1090	Ç§¿Ë	484,137
202102	84196019	ÆäËûÖÆÑõ»ú	116	ÈÕ±¾	10	Ò»°ãÃ³Ò×	814	Ì¨	3899	Ç§¿Ë	641,723
202102	84196019	ÆäËûÖÆÑõ»ú	117	Ô¼µ©	10	Ò»°ãÃ³Ò×	25	Ì¨	529	Ç§¿Ë	76,863
202102	84196019	ÆäËûÖÆÑõ»ú	120	Àè°ÍÄÛ	10	Ò»°ãÃ³Ò×	4369	Ì¨	79634	Ç§¿Ë	10,531,806
202102	84196019	ÆäËûÖÆÑõ»ú	121	ÖÐ¹ú°ÄÃÅ	10	Ò»°ãÃ³Ò×	2	Ì¨	40	Ç§¿Ë	1,297
202102	84196019	ÆäËûÖÆÑõ»ú	122	ÂíÀ´Î÷ÑÇ	10	Ò»°ãÃ³Ò×	384	Ì¨	1069	Ç§¿Ë	146,272
202102	84196019	ÆäËûÖÆÑõ»ú	125	Äá²´¶ûÁª°îÃñÖ÷¹²ºÍ¹ú	10	Ò»°ãÃ³Ò×	220	Ì¨	3960	Ç§¿Ë	352,189
202102	84196019	ÆäËûÖÆÑõ»ú	127	°Í»ùË¹Ì¹	10	Ò»°ãÃ³Ò×	92	Ì¨	1803	Ç§¿Ë	162,349
202102	84196019	ÆäËûÖÆÑõ»ú	129	·ÆÂÉ±ö	10	Ò»°ãÃ³Ò×	474	Ì¨	4268	Ç§¿Ë	231,334
202102	84196019	ÆäËûÖÆÑõ»ú	131	É³ÌØ°¢À­²®	10	Ò»°ãÃ³Ò×	4	Ì¨	22	Ç§¿Ë	26,440
202102	84196019	ÆäËûÖÆÑõ»ú	132	ÐÂ¼ÓÆÂ	10	Ò»°ãÃ³Ò×	8	Ì¨	24	Ç§¿Ë	2,314
202102	84196019	ÆäËûÖÆÑõ»ú	133	º«¹ú	10	Ò»°ãÃ³Ò×	19	Ì¨	20	Ç§¿Ë	7,729
202102	84196019	ÆäËûÖÆÑõ»ú	136	Ì©¹ú	10	Ò»°ãÃ³Ò×	17	Ì¨	616	Ç§¿Ë	42,136
202102	84196019	ÆäËûÖÆÑõ»ú	137	ÍÁ¶úÆä	10	Ò»°ãÃ³Ò×	1156	Ì¨	24163	Ç§¿Ë	1,548,128
202102	84196019	ÆäËûÖÆÑõ»ú	141	Ô½ÄÏ	10	Ò»°ãÃ³Ò×	3	Ì¨	267	Ç§¿Ë	10,308
202102	84196019	ÆäËûÖÆÑõ»ú	143	ÖÐ¹úÌ¨Íå	10	Ò»°ãÃ³Ò×	150	Ì¨	3520	Ç§¿Ë	97,254
202102	84196019	ÆäËûÖÆÑõ»ú	145	¹þÈø¿ËË¹Ì¹	10	Ò»°ãÃ³Ò×	13	Ì¨	67242	Ç§¿Ë	4,860,350
202102	84196019	ÆäËûÖÆÑõ»ú	147	Ëþ¼ª¿ËË¹Ì¹	10	Ò»°ãÃ³Ò×	10	Ì¨	85	Ç§¿Ë	13,108
202102	84196019	ÆäËûÖÆÑõ»ú	201	°¢¶û¼°ÀûÑÇ	10	Ò»°ãÃ³Ò×	1556	Ì¨	35892	Ç§¿Ë	5,025,410
202102	84196019	ÆäËûÖÆÑõ»ú	215	°£¼°	10	Ò»°ãÃ³Ò×	859	Ì¨	18807	Ç§¿Ë	2,063,659
202102	84196019	ÆäËûÖÆÑõ»ú	217	°£Èû¶í±ÈÑÇ	10	Ò»°ãÃ³Ò×	117	Ì¨	3195	Ç§¿Ë	252,924
202102	84196019	ÆäËûÖÆÑõ»ú	219	¸Ô±ÈÑÇ	10	Ò»°ãÃ³Ò×	1	Ì¨	25	Ç§¿Ë	8,112
202102	84196019	ÆäËûÖÆÑõ»ú	220	¼ÓÄÉ	10	Ò»°ãÃ³Ò×	98	Ì¨	2573	Ç§¿Ë	262,823
202102	84196019	ÆäËûÖÆÑõ»ú	221	¼¸ÄÚÑÇ	10	Ò»°ãÃ³Ò×	10	Ì¨	170	Ç§¿Ë	33,901
202102	84196019	ÆäËûÖÆÑõ»ú	224	¿ÏÄáÑÇ	10	Ò»°ãÃ³Ò×	210	Ì¨	3510	Ç§¿Ë	404,577
202102	84196019	ÆäËûÖÆÑõ»ú	228	ÂíÀ­Î¬	10	Ò»°ãÃ³Ò×	151	Ì¨	3477	Ç§¿Ë	490,880
202102	84196019	ÆäËûÖÆÑõ»ú	232	Ä¦Âå¸ç	10	Ò»°ãÃ³Ò×	14	Ì¨	283	Ç§¿Ë	23,800
202102	84196019	ÆäËûÖÆÑõ»ú	233	ÄªÉ£±È¿Ë	10	Ò»°ãÃ³Ò×	32	Ì¨	848	Ç§¿Ë	92,826
202102	84196019	ÆäËûÖÆÑõ»ú	236	ÄáÈÕÀûÑÇ	10	Ò»°ãÃ³Ò×	1	Ì¨	20	Ç§¿Ë	1,765
202102	84196019	ÆäËûÖÆÑõ»ú	240	ÈûÄÚ¼Ó¶û	10	Ò»°ãÃ³Ò×	25	Ì¨	440	Ç§¿Ë	68,100
202102	84196019	ÆäËûÖÆÑõ»ú	242	ÈûÀ­Àû°º	10	Ò»°ãÃ³Ò×	8	Ì¨	42	Ç§¿Ë	8,597
202102	84196019	ÆäËûÖÆÑõ»ú	243	Ë÷ÂíÀï	10	Ò»°ãÃ³Ò×	10	Ì¨	250	Ç§¿Ë	17,646
202102	84196019	ÆäËûÖÆÑõ»ú	244	ÄÏ·Ç	10	Ò»°ãÃ³Ò×	1642	Ì¨	21754	Ç§¿Ë	4,004,874
202102	84196019	ÆäËûÖÆÑõ»ú	247	Ì¹É£ÄáÑÇ	10	Ò»°ãÃ³Ò×	196	Ì¨	5396	Ç§¿Ë	648,482
202102	84196019	ÆäËûÖÆÑõ»ú	249	Í»ÄáË¹	10	Ò»°ãÃ³Ò×	369	Ì¨	7677	Ç§¿Ë	974,188
202102	84196019	ÆäËûÖÆÑõ»ú	250	ÎÚ¸É´ï	10	Ò»°ãÃ³Ò×	56	Ì¨	1437	Ç§¿Ë	131,198
202102	84196019	ÆäËûÖÆÑõ»ú	253	ÔÞ±ÈÑÇ	10	Ò»°ãÃ³Ò×	82	Ì¨	1853	Ç§¿Ë	281,888
202102	84196019	ÆäËûÖÆÑõ»ú	254	½ò°Í²¼Î¤	10	Ò»°ãÃ³Ò×	94	Ì¨	2105	Ç§¿Ë	359,082
202102	84196019	ÆäËûÖÆÑõ»ú	301	±ÈÀûÊ±	10	Ò»°ãÃ³Ò×	20	Ì¨	144	Ç§¿Ë	24,573
202102	84196019	ÆäËûÖÆÑõ»ú	303	Ó¢¹ú	10	Ò»°ãÃ³Ò×	634	Ì¨	2997	Ç§¿Ë	270,692
202102	84196019	ÆäËûÖÆÑõ»ú	304	µÂ¹ú	10	Ò»°ãÃ³Ò×	411	Ì¨	7537	Ç§¿Ë	819,129
202102	84196019	ÆäËûÖÆÑõ»ú	305	·¨¹ú	10	Ò»°ãÃ³Ò×	90	Ì¨	1486	Ç§¿Ë	153,971
202102	84196019	ÆäËûÖÆÑõ»ú	307	Òâ´óÀû	10	Ò»°ãÃ³Ò×	272	Ì¨	6408	Ç§¿Ë	659,120
202102	84196019	ÆäËûÖÆÑõ»ú	309	ºÉÀ¼	10	Ò»°ãÃ³Ò×	42	Ì¨	762	Ç§¿Ë	82,555
202102	84196019	ÆäËûÖÆÑõ»ú	310	Ï£À°	10	Ò»°ãÃ³Ò×	194	Ì¨	2772	Ç§¿Ë	320,273
202102	84196019	ÆäËûÖÆÑõ»ú	311	ÆÏÌÑÑÀ	10	Ò»°ãÃ³Ò×	10	Ì¨	110	Ç§¿Ë	22,531
202102	84196019	ÆäËûÖÆÑõ»ú	312	Î÷°àÑÀ	10	Ò»°ãÃ³Ò×	21	Ì¨	479	Ç§¿Ë	53,781
202102	84196019	ÆäËûÖÆÑõ»ú	313	°¢¶û°ÍÄáÑÇ	10	Ò»°ãÃ³Ò×	20	Ì¨	360	Ç§¿Ë	35,011
202102	84196019	ÆäËûÖÆÑõ»ú	316	±£¼ÓÀûÑÇ	10	Ò»°ãÃ³Ò×	6	Ì¨	48	Ç§¿Ë	21,007
202102	84196019	ÆäËûÖÆÑõ»ú	327	²¨À¼	10	Ò»°ãÃ³Ò×	224	Ì¨	7333	Ç§¿Ë	542,258
202102	84196019	ÆäËûÖÆÑõ»ú	328	ÂÞÂíÄáÑÇ	10	Ò»°ãÃ³Ò×	124	Ì¨	1980	Ç§¿Ë	247,511
202102	84196019	ÆäËûÖÆÑõ»ú	331	ÈðÊ¿	10	Ò»°ãÃ³Ò×	2	Ì¨	11	Ç§¿Ë	11,110
202102	84196019	ÆäËûÖÆÑõ»ú	335	À­ÍÑÎ¬ÑÇ	10	Ò»°ãÃ³Ò×	61	Ì¨	1248	Ç§¿Ë	122,331
202102	84196019	ÆäËûÖÆÑõ»ú	336	Á¢ÌÕÍð	10	Ò»°ãÃ³Ò×	43	Ì¨	760	Ç§¿Ë	73,342
202102	84196019	ÆäËûÖÆÑõ»ú	337	¸ñÂ³¼ªÑÇ	10	Ò»°ãÃ³Ò×	84	Ì¨	1720	Ç§¿Ë	294,742
202102	84196019	ÆäËûÖÆÑõ»ú	338	ÑÇÃÀÄáÑÇ	10	Ò»°ãÃ³Ò×	2	Ì¨	10640	Ç§¿Ë	804,278
202102	84196019	ÆäËûÖÆÑõ»ú	343	Ä¦¶û¶àÍß	10	Ò»°ãÃ³Ò×	15	Ì¨	330	Ç§¿Ë	38,480
202102	84196019	ÆäËûÖÆÑõ»ú	344	¶íÂÞË¹Áª°î	10	Ò»°ãÃ³Ò×	4895	Ì¨	121403	Ç§¿Ë	11,697,904
202102	84196019	ÆäËûÖÆÑõ»ú	347	ÎÚ¿ËÀ¼	10	Ò»°ãÃ³Ò×	1040	Ì¨	29824	Ç§¿Ë	3,773,201
202102	84196019	ÆäËûÖÆÑõ»ú	352	½Ý¿Ë	10	Ò»°ãÃ³Ò×	41	Ì¨	250	Ç§¿Ë	71,041
202102	84196019	ÆäËûÖÆÑõ»ú	353	Ë¹Âå·¥¿Ë	10	Ò»°ãÃ³Ò×	71	Ì¨	1217	Ç§¿Ë	143,216
202102	84196019	ÆäËûÖÆÑõ»ú	358	Èû¶ûÎ¬ÑÇ	10	Ò»°ãÃ³Ò×	70	Ì¨	1440	Ç§¿Ë	140,046
202102	84196019	ÆäËûÖÆÑõ»ú	402	°¢¸ùÍ¢	10	Ò»°ãÃ³Ò×	21	Ì¨	233	Ç§¿Ë	100,398
202102	84196019	ÆäËûÖÆÑõ»ú	408	¶àÃñ×å²£ÀûÎ¬ÑÇ¹ú	10	Ò»°ãÃ³Ò×	95	Ì¨	1564	Ç§¿Ë	168,176
202102	84196019	ÆäËûÖÆÑõ»ú	412	ÖÇÀû	10	Ò»°ãÃ³Ò×	3	Ì¨	717	Ç§¿Ë	91,418
202102	84196019	ÆäËûÖÆÑõ»ú	413	¸çÂ×±ÈÑÇ	10	Ò»°ãÃ³Ò×	2841	Ì¨	47918	Ç§¿Ë	4,521,667
202102	84196019	ÆäËûÖÆÑõ»ú	419	¶ò¹Ï¶à¶û	10	Ò»°ãÃ³Ò×	302	Ì¨	5460	Ç§¿Ë	504,542
202102	84196019	ÆäËûÖÆÑõ»ú	423	Î£µØÂíÀ­	10	Ò»°ãÃ³Ò×	166	Ì¨	2493	Ç§¿Ë	376,393
202102	84196019	ÆäËûÖÆÑõ»ú	424	¹çÑÇÄÇ	10	Ò»°ãÃ³Ò×	1	Ì¨	850	Ç§¿Ë	69,699
202102	84196019	ÆäËûÖÆÑõ»ú	429	Ä«Î÷¸ç	10	Ò»°ãÃ³Ò×	19534	Ì¨	282503	Ç§¿Ë	33,909,098
202102	84196019	ÆäËûÖÆÑõ»ú	432	°ÍÄÃÂí	10	Ò»°ãÃ³Ò×	85	Ì¨	1646	Ç§¿Ë	215,234
202102	84196019	ÆäËûÖÆÑõ»ú	434	ÃØÂ³	10	Ò»°ãÃ³Ò×	965	Ì¨	102580	Ç§¿Ë	8,632,523
202102	84196019	ÆäËûÖÆÑõ»ú	445	Î¯ÄÚÈðÀ­	10	Ò»°ãÃ³Ò×	4	Ì¨	105	Ç§¿Ë	14,069
202102	84196019	ÆäËûÖÆÑõ»ú	501	¼ÓÄÃ´ó	10	Ò»°ãÃ³Ò×	371	Ì¨	3834	Ç§¿Ë	465,549
202102	84196019	ÆäËûÖÆÑõ»ú	502	ÃÀ¹ú	10	Ò»°ãÃ³Ò×	33779	Ì¨	502804	Ç§¿Ë	65,272,922
202102	84196019	ÆäËûÖÆÑõ»ú	601	°Ä´óÀûÑÇ	10	Ò»°ãÃ³Ò×	29	Ì¨	113	Ç§¿Ë	52,727
202102	84196019	ÆäËûÖÆÑõ»ú	603	ì³¼Ã	10	Ò»°ãÃ³Ò×	16	Ì¨	368	Ç§¿Ë	33,196
202102	84196019	ÆäËûÖÆÑõ»ú	611	°Í²¼ÑÇÐÂ¼¸ÄÚÑÇ	10	Ò»°ãÃ³Ò×	2	Ì¨	450	Ç§¿Ë	6,274
202103	84196011	ÖÆÑõÁ¿¡Ý15000Á¢·½Ã×/Ð¡Ê±µÄÖÆÑõ»ú	203	±´Äþ	10	Ò»°ãÃ³Ò×	20	Ì¨	129	Ç§¿Ë	57,831
202103	84196011	ÖÆÑõÁ¿¡Ý15000Á¢·½Ã×/Ð¡Ê±µÄÖÆÑõ»ú	215	°£¼°	10	Ò»°ãÃ³Ò×	404	Ì¨	6807	Ç§¿Ë	571,792
202103	84196011	ÖÆÑõÁ¿¡Ý15000Á¢·½Ã×/Ð¡Ê±µÄÖÆÑõ»ú	228	ÂíÀ­Î¬	10	Ò»°ãÃ³Ò×	20	Ì¨	541	Ç§¿Ë	113,606
202103	84196011	ÖÆÑõÁ¿¡Ý15000Á¢·½Ã×/Ð¡Ê±µÄÖÆÑõ»ú	246	ËÕµ¤	10	Ò»°ãÃ³Ò×	2	Ì¨	18	Ç§¿Ë	8,892
202103	84196011	ÖÆÑõÁ¿¡Ý15000Á¢·½Ã×/Ð¡Ê±µÄÖÆÑõ»ú	247	Ì¹É£ÄáÑÇ	10	Ò»°ãÃ³Ò×	3	Ì¨	1518	Ç§¿Ë	126,118
202103	84196011	ÖÆÑõÁ¿¡Ý15000Á¢·½Ã×/Ð¡Ê±µÄÖÆÑõ»ú	250	ÎÚ¸É´ï	10	Ò»°ãÃ³Ò×	1	Ì¨	17	Ç§¿Ë	3,799
202103	84196011	ÖÆÑõÁ¿¡Ý15000Á¢·½Ã×/Ð¡Ê±µÄÖÆÑõ»ú	260	ÄÏËÕµ¤¹²ºÍ¹ú	10	Ò»°ãÃ³Ò×	2	Ì¨	18	Ç§¿Ë	8,892
202103	84196011	ÖÆÑõÁ¿¡Ý15000Á¢·½Ã×/Ð¡Ê±µÄÖÆÑõ»ú	327	²¨À¼	10	Ò»°ãÃ³Ò×	1	Ì¨	26	Ç§¿Ë	2,447
202103	84196011	ÖÆÑõÁ¿¡Ý15000Á¢·½Ã×/Ð¡Ê±µÄÖÆÑõ»ú	429	Ä«Î÷¸ç	10	Ò»°ãÃ³Ò×	100	Ì¨	1900	Ç§¿Ë	171,280
202103	84196019	ÆäËûÖÆÑõ»ú	101	°¢¸»º¹	10	Ò»°ãÃ³Ò×	48	Ì¨	1080	Ç§¿Ë	135,221
202103	84196019	ÆäËûÖÆÑõ»ú	102	°ÍÁÖ	10	Ò»°ãÃ³Ò×	5	Ì¨	90	Ç§¿Ë	11,008
202103	84196019	ÆäËûÖÆÑõ»ú	103	ÃÏ¼ÓÀ­¹ú	10	Ò»°ãÃ³Ò×	83	Ì¨	4329	Ç§¿Ë	704,311
202103	84196019	ÆäËûÖÆÑõ»ú	106	Ãåµé	10	Ò»°ãÃ³Ò×	100	Ì¨	2238	Ç§¿Ë	215,504
202103	84196019	ÆäËûÖÆÑõ»ú	108	ÈûÆÖÂ·Ë¹	10	Ò»°ãÃ³Ò×	1	Ì¨	5	Ç§¿Ë	5,666
202103	84196019	ÆäËûÖÆÑõ»ú	110	ÖÐ¹úÏã¸Û	10	Ò»°ãÃ³Ò×	1	Ì¨	18	Ç§¿Ë	3,735
202103	84196019	ÆäËûÖÆÑõ»ú	111	Ó¡¶È	10	Ò»°ãÃ³Ò×	358	Ì¨	7558	Ç§¿Ë	610,079
202103	84196019	ÆäËûÖÆÑõ»ú	112	Ó¡¶ÈÄáÎ÷ÑÇ	10	Ò»°ãÃ³Ò×	81	Ì¨	3324	Ç§¿Ë	555,056
202103	84196019	ÆäËûÖÆÑõ»ú	114	ÒÁÀ­¿Ë	10	Ò»°ãÃ³Ò×	24	Ì¨	648	Ç§¿Ë	71,242
202103	84196019	ÆäËûÖÆÑõ»ú	115	ÒÔÉ«ÁÐ	10	Ò»°ãÃ³Ò×	2079	Ì¨	42029	Ç§¿Ë	4,183,710
202103	84196019	ÆäËûÖÆÑõ»ú	116	ÈÕ±¾	10	Ò»°ãÃ³Ò×	537	Ì¨	7261	Ç§¿Ë	831,098
202103	84196019	ÆäËûÖÆÑõ»ú	117	Ô¼µ©	10	Ò»°ãÃ³Ò×	600	Ì¨	13716	Ç§¿Ë	1,320,041
202103	84196019	ÆäËûÖÆÑõ»ú	120	Àè°ÍÄÛ	10	Ò»°ãÃ³Ò×	851	Ì¨	15819	Ç§¿Ë	1,748,461
202103	84196019	ÆäËûÖÆÑõ»ú	122	ÂíÀ´Î÷ÑÇ	10	Ò»°ãÃ³Ò×	179	Ì¨	1331	Ç§¿Ë	148,485
202103	84196019	ÆäËûÖÆÑõ»ú	124	ÃÉ¹Å	10	Ò»°ãÃ³Ò×	1	Ì¨	3760	Ç§¿Ë	132,409
202103	84196019	ÆäËûÖÆÑõ»ú	125	Äá²´¶ûÁª°îÃñÖ÷¹²ºÍ¹ú	10	Ò»°ãÃ³Ò×	60	Ì¨	900	Ç§¿Ë	79,498
202103	84196019	ÆäËûÖÆÑõ»ú	127	°Í»ùË¹Ì¹	10	Ò»°ãÃ³Ò×	24	Ì¨	432	Ç§¿Ë	41,725
202103	84196019	ÆäËûÖÆÑõ»ú	129	·ÆÂÉ±ö	10	Ò»°ãÃ³Ò×	220	Ì¨	1903	Ç§¿Ë	203,104
202103	84196019	ÆäËûÖÆÑõ»ú	130	¿¨Ëþ¶û	10	Ò»°ãÃ³Ò×	1	Ì¨	17	Ç§¿Ë	1,535
202103	84196019	ÆäËûÖÆÑõ»ú	131	É³ÌØ°¢À­²®	10	Ò»°ãÃ³Ò×	206	Ì¨	3527	Ç§¿Ë	340,036
202103	84196019	ÆäËûÖÆÑõ»ú	132	ÐÂ¼ÓÆÂ	10	Ò»°ãÃ³Ò×	50	Ì¨	160	Ç§¿Ë	27,024
202103	84196019	ÆäËûÖÆÑõ»ú	133	º«¹ú	10	Ò»°ãÃ³Ò×	197	Ì¨	1262	Ç§¿Ë	161,830
202103	84196019	ÆäËûÖÆÑõ»ú	136	Ì©¹ú	10	Ò»°ãÃ³Ò×	476	Ì¨	8247	Ç§¿Ë	853,550
202103	84196019	ÆäËûÖÆÑõ»ú	137	ÍÁ¶úÆä	10	Ò»°ãÃ³Ò×	138	Ì¨	2847	Ç§¿Ë	257,758
202103	84196019	ÆäËûÖÆÑõ»ú	138	°¢ÁªÇõ	10	Ò»°ãÃ³Ò×	112	Ì¨	1781	Ç§¿Ë	177,629
202103	84196019	ÆäËûÖÆÑõ»ú	139	Ò²ÃÅ	10	Ò»°ãÃ³Ò×	1	Ì¨	10994	Ç§¿Ë	335,000
202103	84196019	ÆäËûÖÆÑõ»ú	141	Ô½ÄÏ	10	Ò»°ãÃ³Ò×	60	Ì¨	1080	Ç§¿Ë	83,258
202103	84196019	ÆäËûÖÆÑõ»ú	143	ÖÐ¹úÌ¨Íå	10	Ò»°ãÃ³Ò×	1	Ì¨	250	Ç§¿Ë	38,441
202103	84196019	ÆäËûÖÆÑõ»ú	145	¹þÈø¿ËË¹Ì¹	10	Ò»°ãÃ³Ò×	101	Ì¨	657	Ç§¿Ë	69,741
202103	84196019	ÆäËûÖÆÑõ»ú	149	ÎÚ×È±ð¿ËË¹Ì¹	10	Ò»°ãÃ³Ò×	3	Ì¨	57854	Ç§¿Ë	5,342,192
202103	84196019	ÆäËûÖÆÑõ»ú	201	°¢¶û¼°ÀûÑÇ	10	Ò»°ãÃ³Ò×	575	Ì¨	12764	Ç§¿Ë	1,218,151
202103	84196019	ÆäËûÖÆÑõ»ú	204	²©´ÄÍßÄÉ	10	Ò»°ãÃ³Ò×	10	Ì¨	60	Ç§¿Ë	9,015
202103	84196019	ÆäËûÖÆÑõ»ú	206	¿¦ÂóÂ¡	10	Ò»°ãÃ³Ò×	30	Ì¨	430	Ç§¿Ë	54,088
202103	84196019	ÆäËûÖÆÑõ»ú	213	¸Õ¹û(²¼)	10	Ò»°ãÃ³Ò×	5	Ì¨	140	Ç§¿Ë	15,236
202103	84196019	ÆäËûÖÆÑõ»ú	215	°£¼°	10	Ò»°ãÃ³Ò×	452	Ì¨	9970	Ç§¿Ë	830,116
202103	84196019	ÆäËûÖÆÑõ»ú	217	°£Èû¶í±ÈÑÇ	10	Ò»°ãÃ³Ò×	228	Ì¨	54304	Ç§¿Ë	2,624,292
202103	84196019	ÆäËûÖÆÑõ»ú	218	¼ÓÅî	10	Ò»°ãÃ³Ò×	2	Ì¨	46	Ç§¿Ë	6,783
202103	84196019	ÆäËûÖÆÑõ»ú	221	¼¸ÄÚÑÇ	10	Ò»°ãÃ³Ò×	1	Ì¨	12700	Ç§¿Ë	621,090
202103	84196019	ÆäËûÖÆÑõ»ú	223	¿ÆÌØµÏÍß	10	Ò»°ãÃ³Ò×	1	Ì¨	27	Ç§¿Ë	3,464
202103	84196019	ÆäËûÖÆÑõ»ú	224	¿ÏÄáÑÇ	10	Ò»°ãÃ³Ò×	48	Ì¨	2574	Ç§¿Ë	242,675
202103	84196019	ÆäËûÖÆÑõ»ú	227	Âí´ï¼ÓË¹¼Ó	10	Ò»°ãÃ³Ò×	26	Ì¨	486	Ç§¿Ë	38,120
202103	84196019	ÆäËûÖÆÑõ»ú	228	ÂíÀ­Î¬	10	Ò»°ãÃ³Ò×	146	Ì¨	3236	Ç§¿Ë	448,175
202103	84196019	ÆäËûÖÆÑõ»ú	229	ÂíÀï	10	Ò»°ãÃ³Ò×	20	Ì¨	320	Ç§¿Ë	43,528
202103	84196019	ÆäËûÖÆÑõ»ú	230	Ã«ÀïËþÄáÑÇ	10	Ò»°ãÃ³Ò×	1	Ì¨	30802	Ç§¿Ë	989,819
202103	84196019	ÆäËûÖÆÑõ»ú	232	Ä¦Âå¸ç	10	Ò»°ãÃ³Ò×	117	Ì¨	3122	Ç§¿Ë	338,375
202103	84196019	ÆäËûÖÆÑõ»ú	233	ÄªÉ£±È¿Ë	10	Ò»°ãÃ³Ò×	5	Ì¨	150	Ç§¿Ë	15,454
202103	84196019	ÆäËûÖÆÑõ»ú	236	ÄáÈÕÀûÑÇ	10	Ò»°ãÃ³Ò×	172	Ì¨	5548	Ç§¿Ë	420,200
202103	84196019	ÆäËûÖÆÑõ»ú	240	ÈûÄÚ¼Ó¶û	10	Ò»°ãÃ³Ò×	1	Ì¨	890	Ç§¿Ë	91,886
202103	84196019	ÆäËûÖÆÑõ»ú	243	Ë÷ÂíÀï	10	Ò»°ãÃ³Ò×	50	Ì¨	1258	Ç§¿Ë	193,042
202103	84196019	ÆäËûÖÆÑõ»ú	244	ÄÏ·Ç	10	Ò»°ãÃ³Ò×	699	Ì¨	14712	Ç§¿Ë	1,861,284
202103	84196019	ÆäËûÖÆÑõ»ú	246	ËÕµ¤	10	Ò»°ãÃ³Ò×	46	Ì¨	1288	Ç§¿Ë	156,985
202103	84196019	ÆäËûÖÆÑõ»ú	247	Ì¹É£ÄáÑÇ	10	Ò»°ãÃ³Ò×	4	Ì¨	94	Ç§¿Ë	9,014
202103	84196019	ÆäËûÖÆÑõ»ú	249	Í»ÄáË¹	10	Ò»°ãÃ³Ò×	35	Ì¨	804	Ç§¿Ë	58,529
202103	84196019	ÆäËûÖÆÑõ»ú	250	ÎÚ¸É´ï	10	Ò»°ãÃ³Ò×	50	Ì¨	1000	Ç§¿Ë	156,122
202103	84196019	ÆäËûÖÆÑõ»ú	252	¸Õ¹û(½ð)	10	Ò»°ãÃ³Ò×	35	Ì¨	2426	Ç§¿Ë	232,936
202103	84196019	ÆäËûÖÆÑõ»ú	253	ÔÞ±ÈÑÇ	10	Ò»°ãÃ³Ò×	39	Ì¨	693	Ç§¿Ë	146,672
202103	84196019	ÆäËûÖÆÑõ»ú	254	½ò°Í²¼Î¤	10	Ò»°ãÃ³Ò×	5	Ì¨	90	Ç§¿Ë	12,361
202103	84196019	ÆäËûÖÆÑõ»ú	301	±ÈÀûÊ±	10	Ò»°ãÃ³Ò×	23	Ì¨	169	Ç§¿Ë	20,301
202103	84196019	ÆäËûÖÆÑõ»ú	303	Ó¢¹ú	10	Ò»°ãÃ³Ò×	268	Ì¨	361	Ç§¿Ë	58,372
202103	84196019	ÆäËûÖÆÑõ»ú	304	µÂ¹ú	10	Ò»°ãÃ³Ò×	12	Ì¨	296	Ç§¿Ë	41,146
202103	84196019	ÆäËûÖÆÑõ»ú	305	·¨¹ú	10	Ò»°ãÃ³Ò×	236	Ì¨	4283	Ç§¿Ë	474,053
202103	84196019	ÆäËûÖÆÑõ»ú	306	°®¶ûÀ¼	10	Ò»°ãÃ³Ò×	12	Ì¨	250	Ç§¿Ë	41,983
202103	84196019	ÆäËûÖÆÑõ»ú	307	Òâ´óÀû	10	Ò»°ãÃ³Ò×	27	Ì¨	729	Ç§¿Ë	86,129
202103	84196019	ÆäËûÖÆÑõ»ú	309	ºÉÀ¼	10	Ò»°ãÃ³Ò×	286	Ì¨	6839	Ç§¿Ë	616,282
202103	84196019	ÆäËûÖÆÑõ»ú	310	Ï£À°	10	Ò»°ãÃ³Ò×	3	Ì¨	42	Ç§¿Ë	7,200
202103	84196019	ÆäËûÖÆÑõ»ú	313	°¢¶û°ÍÄáÑÇ	10	Ò»°ãÃ³Ò×	60	Ì¨	840	Ç§¿Ë	114,984
202103	84196019	ÆäËûÖÆÑõ»ú	315	°ÂµØÀû	10	Ò»°ãÃ³Ò×	1	Ì¨	31	Ç§¿Ë	4,404
202103	84196019	ÆäËûÖÆÑõ»ú	316	±£¼ÓÀûÑÇ	10	Ò»°ãÃ³Ò×	24	Ì¨	362	Ç§¿Ë	49,523
202103	84196019	ÆäËûÖÆÑõ»ú	321	ÐÙÑÀÀû	10	Ò»°ãÃ³Ò×	1	Ì¨	19	Ç§¿Ë	4,621
202103	84196019	ÆäËûÖÆÑõ»ú	327	²¨À¼	10	Ò»°ãÃ³Ò×	427	Ì¨	5593	Ç§¿Ë	721,075
202103	84196019	ÆäËûÖÆÑõ»ú	328	ÂÞÂíÄáÑÇ	10	Ò»°ãÃ³Ò×	35	Ì¨	362	Ç§¿Ë	94,293
202103	84196019	ÆäËûÖÆÑõ»ú	330	Èðµä	10	Ò»°ãÃ³Ò×	3	Ì¨	49	Ç§¿Ë	6,453
202103	84196019	ÆäËûÖÆÑõ»ú	331	ÈðÊ¿	10	Ò»°ãÃ³Ò×	1	Ì¨	260	Ç§¿Ë	22,537
202103	84196019	ÆäËûÖÆÑõ»ú	336	Á¢ÌÕÍð	10	Ò»°ãÃ³Ò×	5	Ì¨	125	Ç§¿Ë	10,785
202103	84196019	ÆäËûÖÆÑõ»ú	339	°¢Èû°Ý½®	10	Ò»°ãÃ³Ò×	1	Ì¨	9000	Ç§¿Ë	396,423
202103	84196019	ÆäËûÖÆÑõ»ú	343	Ä¦¶û¶àÍß	10	Ò»°ãÃ³Ò×	57	Ì¨	804	Ç§¿Ë	89,658
202103	84196019	ÆäËûÖÆÑõ»ú	344	¶íÂÞË¹Áª°î	10	Ò»°ãÃ³Ò×	2133	Ì¨	38664	Ç§¿Ë	4,153,793
202103	84196019	ÆäËûÖÆÑõ»ú	347	ÎÚ¿ËÀ¼	10	Ò»°ãÃ³Ò×	30	Ì¨	4440	Ç§¿Ë	560,202
202103	84196019	ÆäËûÖÆÑõ»ú	350	Ë¹ÂåÎÄÄáÑÇ	10	Ò»°ãÃ³Ò×	3	Ì¨	18	Ç§¿Ë	22,408
202103	84196019	ÆäËûÖÆÑõ»ú	352	½Ý¿Ë	10	Ò»°ãÃ³Ò×	28	Ì¨	195	Ç§¿Ë	72,078
202103	84196019	ÆäËûÖÆÑõ»ú	353	Ë¹Âå·¥¿Ë	10	Ò»°ãÃ³Ò×	216	Ì¨	2878	Ç§¿Ë	425,274
202103	84196019	ÆäËûÖÆÑõ»ú	358	Èû¶ûÎ¬ÑÇ	10	Ò»°ãÃ³Ò×	10	Ì¨	57	Ç§¿Ë	12,234
202103	84196019	ÆäËûÖÆÑõ»ú	408	¶àÃñ×å²£ÀûÎ¬ÑÇ¹ú	10	Ò»°ãÃ³Ò×	56	Ì¨	1122	Ç§¿Ë	107,211
202103	84196019	ÆäËûÖÆÑõ»ú	412	ÖÇÀû	10	Ò»°ãÃ³Ò×	107	Ì¨	9219	Ç§¿Ë	639,285
202103	84196019	ÆäËûÖÆÑõ»ú	413	¸çÂ×±ÈÑÇ	10	Ò»°ãÃ³Ò×	3532	Ì¨	58320	Ç§¿Ë	5,822,264
202103	84196019	ÆäËûÖÆÑõ»ú	419	¶ò¹Ï¶à¶û	10	Ò»°ãÃ³Ò×	235	Ì¨	2079	Ç§¿Ë	304,051
202103	84196019	ÆäËûÖÆÑõ»ú	423	Î£µØÂíÀ­	10	Ò»°ãÃ³Ò×	45	Ì¨	757	Ç§¿Ë	128,194
202103	84196019	ÆäËûÖÆÑõ»ú	429	Ä«Î÷¸ç	10	Ò»°ãÃ³Ò×	10862	Ì¨	167167	Ç§¿Ë	16,905,629
202103	84196019	ÆäËûÖÆÑõ»ú	432	°ÍÄÃÂí	10	Ò»°ãÃ³Ò×	26	Ì¨	521	Ç§¿Ë	85,119
202103	84196019	ÆäËûÖÆÑõ»ú	433	°ÍÀ­¹ç	10	Ò»°ãÃ³Ò×	25	Ì¨	613	Ç§¿Ë	49,924
202103	84196019	ÆäËûÖÆÑõ»ú	434	ÃØÂ³	10	Ò»°ãÃ³Ò×	12679	Ì¨	318270	Ç§¿Ë	41,132,175
202103	84196019	ÆäËûÖÆÑõ»ú	445	Î¯ÄÚÈðÀ­	10	Ò»°ãÃ³Ò×	12	Ì¨	228	Ç§¿Ë	22,988
202103	84196019	ÆäËûÖÆÑõ»ú	501	¼ÓÄÃ´ó	10	Ò»°ãÃ³Ò×	49	Ì¨	719	Ç§¿Ë	35,902
202103	84196019	ÆäËûÖÆÑõ»ú	502	ÃÀ¹ú	10	Ò»°ãÃ³Ò×	34446	Ì¨	587797	Ç§¿Ë	64,953,587
202103	84196019	ÆäËûÖÆÑõ»ú	601	°Ä´óÀûÑÇ	10	Ò»°ãÃ³Ò×	7	Ì¨	80	Ç§¿Ë	13,034
202103	84196019	ÆäËûÖÆÑõ»ú	609	ÐÂÎ÷À¼	10	Ò»°ãÃ³Ò×	1	Ì¨	8	Ç§¿Ë	3,220
202103	84196019	ÆäËûÖÆÑõ»ú	611	°Í²¼ÑÇÐÂ¼¸ÄÚÑÇ	10	Ò»°ãÃ³Ò×	52	Ì¨	1072	Ç§¿Ë	100,141
202104	84196011	ÖÆÑõÁ¿¡Ý15000Á¢·½Ã×/Ð¡Ê±µÄÖÆÑõ»ú	111	Ó¡¶È	10	Ò»°ãÃ³Ò×	419	Ì¨	5740	Ç§¿Ë	547,729
202104	84196011	ÖÆÑõÁ¿¡Ý15000Á¢·½Ã×/Ð¡Ê±µÄÖÆÑõ»ú	116	ÈÕ±¾	10	Ò»°ãÃ³Ò×	90	Ì¨	770	Ç§¿Ë	21,690
202104	84196011	ÖÆÑõÁ¿¡Ý15000Á¢·½Ã×/Ð¡Ê±µÄÖÆÑõ»ú	117	Ô¼µ©	10	Ò»°ãÃ³Ò×	6	Ì¨	23	Ç§¿Ë	17,661
202104	84196011	ÖÆÑõÁ¿¡Ý15000Á¢·½Ã×/Ð¡Ê±µÄÖÆÑõ»ú	139	Ò²ÃÅ	10	Ò»°ãÃ³Ò×	50	Ì¨	1500	Ç§¿Ë	106,472
202104	84196011	ÖÆÑõÁ¿¡Ý15000Á¢·½Ã×/Ð¡Ê±µÄÖÆÑõ»ú	227	Âí´ï¼ÓË¹¼Ó	10	Ò»°ãÃ³Ò×	44	Ì¨	381	Ç§¿Ë	33,269
202104	84196011	ÖÆÑõÁ¿¡Ý15000Á¢·½Ã×/Ð¡Ê±µÄÖÆÑõ»ú	249	Í»ÄáË¹	10	Ò»°ãÃ³Ò×	15	Ì¨	390	Ç§¿Ë	61,477
202104	84196011	ÖÆÑõÁ¿¡Ý15000Á¢·½Ã×/Ð¡Ê±µÄÖÆÑõ»ú	303	Ó¢¹ú	10	Ò»°ãÃ³Ò×	4	Ì¨	28	Ç§¿Ë	7,212
202104	84196011	ÖÆÑõÁ¿¡Ý15000Á¢·½Ã×/Ð¡Ê±µÄÖÆÑõ»ú	312	Î÷°àÑÀ	10	Ò»°ãÃ³Ò×	112	Ì¨	439	Ç§¿Ë	691,366
202104	84196011	ÖÆÑõÁ¿¡Ý15000Á¢·½Ã×/Ð¡Ê±µÄÖÆÑõ»ú	318	·ÒÀ¼	10	Ò»°ãÃ³Ò×	1	Ì¨	19	Ç§¿Ë	2,242
202104	84196011	ÖÆÑõÁ¿¡Ý15000Á¢·½Ã×/Ð¡Ê±µÄÖÆÑõ»ú	434	ÃØÂ³	10	Ò»°ãÃ³Ò×	33	Ì¨	531	Ç§¿Ë	102,575
202104	84196019	ÆäËûÖÆÑõ»ú	101	°¢¸»º¹	10	Ò»°ãÃ³Ò×	50	Ì¨	875	Ç§¿Ë	71,365
202104	84196019	ÆäËûÖÆÑõ»ú	102	°ÍÁÖ	10	Ò»°ãÃ³Ò×	10	Ì¨	220	Ç§¿Ë	18,995
202104	84196019	ÆäËûÖÆÑõ»ú	103	ÃÏ¼ÓÀ­¹ú	10	Ò»°ãÃ³Ò×	163	Ì¨	3360	Ç§¿Ë	321,549
202104	84196019	ÆäËûÖÆÑõ»ú	105	ÎÄÀ³	10	Ò»°ãÃ³Ò×	2	Ì¨	150	Ç§¿Ë	11,740
202104	84196019	ÆäËûÖÆÑõ»ú	106	Ãåµé	10	Ò»°ãÃ³Ò×	2	Ì¨	49	Ç§¿Ë	6,000
202104	84196019	ÆäËûÖÆÑõ»ú	107	¼íÆÒÕ¯	10	Ò»°ãÃ³Ò×	22	Ì¨	120	Ç§¿Ë	17,413
202104	84196019	ÆäËûÖÆÑõ»ú	108	ÈûÆÖÂ·Ë¹	10	Ò»°ãÃ³Ò×	6	Ì¨	80	Ç§¿Ë	18,908
202104	84196019	ÆäËûÖÆÑõ»ú	110	ÖÐ¹úÏã¸Û	10	Ò»°ãÃ³Ò×	3686	Ì¨	31131	Ç§¿Ë	4,180,089
202104	84196019	ÆäËûÖÆÑõ»ú	111	Ó¡¶È	10	Ò»°ãÃ³Ò×	32809	Ì¨	421995	Ç§¿Ë	47,332,244
202104	84196019	ÆäËûÖÆÑõ»ú	112	Ó¡¶ÈÄáÎ÷ÑÇ	10	Ò»°ãÃ³Ò×	5	Ì¨	2863	Ç§¿Ë	127,999
202104	84196019	ÆäËûÖÆÑõ»ú	115	ÒÔÉ«ÁÐ	10	Ò»°ãÃ³Ò×	579	Ì¨	9137	Ç§¿Ë	1,665,125
202104	84196019	ÆäËûÖÆÑõ»ú	116	ÈÕ±¾	10	Ò»°ãÃ³Ò×	613	Ì¨	7295	Ç§¿Ë	505,264
202104	84196019	ÆäËûÖÆÑõ»ú	117	Ô¼µ©	10	Ò»°ãÃ³Ò×	977	Ì¨	22897	Ç§¿Ë	2,742,321
202104	84196019	ÆäËûÖÆÑõ»ú	120	Àè°ÍÄÛ	10	Ò»°ãÃ³Ò×	65	Ì¨	3973	Ç§¿Ë	92,615
202104	84196019	ÆäËûÖÆÑõ»ú	122	ÂíÀ´Î÷ÑÇ	10	Ò»°ãÃ³Ò×	650	Ì¨	8072	Ç§¿Ë	817,441
202104	84196019	ÆäËûÖÆÑõ»ú	123	Âí¶û´ú·ò	10	Ò»°ãÃ³Ò×	10	Ì¨	230	Ç§¿Ë	29,154
202104	84196019	ÆäËûÖÆÑõ»ú	124	ÃÉ¹Å	10	Ò»°ãÃ³Ò×	5	Ì¨	105	Ç§¿Ë	11,371
202104	84196019	ÆäËûÖÆÑõ»ú	125	Äá²´¶ûÁª°îÃñÖ÷¹²ºÍ¹ú	10	Ò»°ãÃ³Ò×	45	Ì¨	1288	Ç§¿Ë	149,002
202104	84196019	ÆäËûÖÆÑõ»ú	127	°Í»ùË¹Ì¹	10	Ò»°ãÃ³Ò×	258	Ì¨	4893	Ç§¿Ë	397,810
202104	84196019	ÆäËûÖÆÑõ»ú	129	·ÆÂÉ±ö	10	Ò»°ãÃ³Ò×	1427	Ì¨	23689	Ç§¿Ë	2,227,169
202104	84196019	ÆäËûÖÆÑõ»ú	131	É³ÌØ°¢À­²®	10	Ò»°ãÃ³Ò×	20	Ì¨	56	Ç§¿Ë	5,026
202104	84196019	ÆäËûÖÆÑõ»ú	132	ÐÂ¼ÓÆÂ	10	Ò»°ãÃ³Ò×	1052	Ì¨	9334	Ç§¿Ë	963,598
202104	84196019	ÆäËûÖÆÑõ»ú	133	º«¹ú	10	Ò»°ãÃ³Ò×	229	Ì¨	1090	Ç§¿Ë	143,001
202104	84196019	ÆäËûÖÆÑõ»ú	136	Ì©¹ú	10	Ò»°ãÃ³Ò×	497	Ì¨	10444	Ç§¿Ë	937,813
202104	84196019	ÆäËûÖÆÑõ»ú	137	ÍÁ¶úÆä	10	Ò»°ãÃ³Ò×	1061	Ì¨	22089	Ç§¿Ë	1,536,619
202104	84196019	ÆäËûÖÆÑõ»ú	138	°¢ÁªÇõ	10	Ò»°ãÃ³Ò×	254	Ì¨	28634	Ç§¿Ë	5,787,634
202104	84196019	ÆäËûÖÆÑõ»ú	139	Ò²ÃÅ	10	Ò»°ãÃ³Ò×	22	Ì¨	478	Ç§¿Ë	42,235
202104	84196019	ÆäËûÖÆÑõ»ú	141	Ô½ÄÏ	10	Ò»°ãÃ³Ò×	1421	Ì¨	23847	Ç§¿Ë	1,833,901
202104	84196019	ÆäËûÖÆÑõ»ú	145	¹þÈø¿ËË¹Ì¹	10	Ò»°ãÃ³Ò×	6	Ì¨	58	Ç§¿Ë	5,770
202104	84196019	ÆäËûÖÆÑõ»ú	147	Ëþ¼ª¿ËË¹Ì¹	10	Ò»°ãÃ³Ò×	1	Ì¨	739	Ç§¿Ë	44,227
202104	84196019	ÆäËûÖÆÑõ»ú	148	ÍÁ¿âÂüË¹Ì¹	10	Ò»°ãÃ³Ò×	1	Ì¨	49790	Ç§¿Ë	3,725,513
202104	84196019	ÆäËûÖÆÑõ»ú	149	ÎÚ×È±ð¿ËË¹Ì¹	10	Ò»°ãÃ³Ò×	2	Ì¨	4600	Ç§¿Ë	375,164
202104	84196019	ÆäËûÖÆÑõ»ú	201	°¢¶û¼°ÀûÑÇ	10	Ò»°ãÃ³Ò×	462	Ì¨	11400	Ç§¿Ë	1,043,309
202104	84196019	ÆäËûÖÆÑõ»ú	203	±´Äþ	10	Ò»°ãÃ³Ò×	47	Ì¨	912	Ç§¿Ë	43,385
202104	84196019	ÆäËûÖÆÑõ»ú	204	²©´ÄÍßÄÉ	10	Ò»°ãÃ³Ò×	5	Ì¨	109	Ç§¿Ë	11,228
202104	84196019	ÆäËûÖÆÑõ»ú	206	¿¦ÂóÂ¡	10	Ò»°ãÃ³Ò×	50	Ì¨	1100	Ç§¿Ë	70,830
202104	84196019	ÆäËûÖÆÑõ»ú	215	°£¼°	10	Ò»°ãÃ³Ò×	658	Ì¨	15792	Ç§¿Ë	1,803,327
202104	84196019	ÆäËûÖÆÑõ»ú	217	°£Èû¶í±ÈÑÇ	10	Ò»°ãÃ³Ò×	13	Ì¨	49610	Ç§¿Ë	2,319,344
202104	84196019	ÆäËûÖÆÑõ»ú	220	¼ÓÄÉ	10	Ò»°ãÃ³Ò×	51	Ì¨	2850	Ç§¿Ë	279,321
202104	84196019	ÆäËûÖÆÑõ»ú	224	¿ÏÄáÑÇ	10	Ò»°ãÃ³Ò×	102	Ì¨	12037	Ç§¿Ë	772,239
202104	84196019	ÆäËûÖÆÑõ»ú	225	Àû±ÈÀïÑÇ	10	Ò»°ãÃ³Ò×	12	Ì¨	300	Ç§¿Ë	27,398
202104	84196019	ÆäËûÖÆÑõ»ú	227	Âí´ï¼ÓË¹¼Ó	10	Ò»°ãÃ³Ò×	618	Ì¨	12216	Ç§¿Ë	1,646,579
202104	84196019	ÆäËûÖÆÑõ»ú	228	ÂíÀ­Î¬	10	Ò»°ãÃ³Ò×	127	Ì¨	2280	Ç§¿Ë	223,190
202104	84196019	ÆäËûÖÆÑõ»ú	229	ÂíÀï	10	Ò»°ãÃ³Ò×	10	Ì¨	220	Ç§¿Ë	17,392
202104	84196019	ÆäËûÖÆÑõ»ú	230	Ã«ÀïËþÄáÑÇ	10	Ò»°ãÃ³Ò×	2	Ì¨	48	Ç§¿Ë	7,980
202104	84196019	ÆäËûÖÆÑõ»ú	231	Ã«ÀïÇóË¹	10	Ò»°ãÃ³Ò×	23	Ì¨	322	Ç§¿Ë	52,721
202104	84196019	ÆäËûÖÆÑõ»ú	236	ÄáÈÕÀûÑÇ	10	Ò»°ãÃ³Ò×	511	Ì¨	9214	Ç§¿Ë	804,391
202104	84196019	ÆäËûÖÆÑõ»ú	238	Â¬Íú´ï	10	Ò»°ãÃ³Ò×	11	Ì¨	242	Ç§¿Ë	20,371
202104	84196019	ÆäËûÖÆÑõ»ú	240	ÈûÄÚ¼Ó¶û	10	Ò»°ãÃ³Ò×	27	Ì¨	640	Ç§¿Ë	76,817
202104	84196019	ÆäËûÖÆÑõ»ú	243	Ë÷ÂíÀï	10	Ò»°ãÃ³Ò×	150	Ì¨	3100	Ç§¿Ë	261,783
202104	84196019	ÆäËûÖÆÑõ»ú	244	ÄÏ·Ç	10	Ò»°ãÃ³Ò×	479	Ì¨	6479	Ç§¿Ë	991,734
202104	84196019	ÆäËûÖÆÑõ»ú	246	ËÕµ¤	10	Ò»°ãÃ³Ò×	115	Ì¨	2112	Ç§¿Ë	188,046
202104	84196019	ÆäËûÖÆÑõ»ú	247	Ì¹É£ÄáÑÇ	10	Ò»°ãÃ³Ò×	23	Ì¨	810	Ç§¿Ë	83,379
202104	84196019	ÆäËûÖÆÑõ»ú	249	Í»ÄáË¹	10	Ò»°ãÃ³Ò×	131	Ì¨	2794	Ç§¿Ë	414,965
202104	84196019	ÆäËûÖÆÑõ»ú	250	ÎÚ¸É´ï	10	Ò»°ãÃ³Ò×	40	Ì¨	660	Ç§¿Ë	93,438
202104	84196019	ÆäËûÖÆÑõ»ú	251	²¼»ùÄÉ·¨Ë÷	10	Ò»°ãÃ³Ò×	15	Ì¨	265	Ç§¿Ë	12,150
202104	84196019	ÆäËûÖÆÑõ»ú	253	ÔÞ±ÈÑÇ	10	Ò»°ãÃ³Ò×	22	Ì¨	467	Ç§¿Ë	59,641
202104	84196019	ÆäËûÖÆÑõ»ú	257	Ë¹ÍþÊ¿À¼	10	Ò»°ãÃ³Ò×	1	Ì¨	3970	Ç§¿Ë	365,956
202104	84196019	ÆäËûÖÆÑõ»ú	301	±ÈÀûÊ±	10	Ò»°ãÃ³Ò×	15	Ì¨	150	Ç§¿Ë	13,919
202104	84196019	ÆäËûÖÆÑõ»ú	303	Ó¢¹ú	10	Ò»°ãÃ³Ò×	1267	Ì¨	2148	Ç§¿Ë	945,226
202104	84196019	ÆäËûÖÆÑõ»ú	304	µÂ¹ú	10	Ò»°ãÃ³Ò×	38	Ì¨	541	Ç§¿Ë	122,158
202104	84196019	ÆäËûÖÆÑõ»ú	305	·¨¹ú	10	Ò»°ãÃ³Ò×	169	Ì¨	2055	Ç§¿Ë	413,071
202104	84196019	ÆäËûÖÆÑõ»ú	307	Òâ´óÀû	10	Ò»°ãÃ³Ò×	29	Ì¨	890	Ç§¿Ë	105,650
202104	84196019	ÆäËûÖÆÑõ»ú	309	ºÉÀ¼	10	Ò»°ãÃ³Ò×	27	Ì¨	529	Ç§¿Ë	56,505
202104	84196019	ÆäËûÖÆÑõ»ú	310	Ï£À°	10	Ò»°ãÃ³Ò×	33	Ì¨	501	Ç§¿Ë	81,124
202104	84196019	ÆäËûÖÆÑõ»ú	312	Î÷°àÑÀ	10	Ò»°ãÃ³Ò×	54	Ì¨	1000	Ç§¿Ë	112,462
202104	84196019	ÆäËûÖÆÑõ»ú	316	±£¼ÓÀûÑÇ	10	Ò»°ãÃ³Ò×	15	Ì¨	64	Ç§¿Ë	96,011
202104	84196019	ÆäËûÖÆÑõ»ú	321	ÐÙÑÀÀû	10	Ò»°ãÃ³Ò×	1587	Ì¨	1169	Ç§¿Ë	128,604
202104	84196019	ÆäËûÖÆÑõ»ú	324	Âí¶úËû	10	Ò»°ãÃ³Ò×	1	Ì¨	19	Ç§¿Ë	2,177
202104	84196019	ÆäËûÖÆÑõ»ú	327	²¨À¼	10	Ò»°ãÃ³Ò×	1465	Ì¨	23783	Ç§¿Ë	3,316,418
202104	84196019	ÆäËûÖÆÑõ»ú	328	ÂÞÂíÄáÑÇ	10	Ò»°ãÃ³Ò×	71	Ì¨	1316	Ç§¿Ë	181,229
202104	84196019	ÆäËûÖÆÑõ»ú	337	¸ñÂ³¼ªÑÇ	10	Ò»°ãÃ³Ò×	44	Ì¨	614	Ç§¿Ë	54,776
202104	84196019	ÆäËûÖÆÑõ»ú	338	ÑÇÃÀÄáÑÇ	10	Ò»°ãÃ³Ò×	13	Ì¨	250	Ç§¿Ë	41,804
202104	84196019	ÆäËûÖÆÑõ»ú	343	Ä¦¶û¶àÍß	10	Ò»°ãÃ³Ò×	62	Ì¨	1047	Ç§¿Ë	287,073
202104	84196019	ÆäËûÖÆÑõ»ú	344	¶íÂÞË¹Áª°î	10	Ò»°ãÃ³Ò×	1253	Ì¨	19333	Ç§¿Ë	1,861,027
202104	84196019	ÆäËûÖÆÑõ»ú	347	ÎÚ¿ËÀ¼	10	Ò»°ãÃ³Ò×	1496	Ì¨	41225	Ç§¿Ë	5,279,504
202104	84196019	ÆäËûÖÆÑõ»ú	352	½Ý¿Ë	10	Ò»°ãÃ³Ò×	237	Ì¨	2630	Ç§¿Ë	443,948
202104	84196019	ÆäËûÖÆÑõ»ú	353	Ë¹Âå·¥¿Ë	10	Ò»°ãÃ³Ò×	250	Ì¨	4176	Ç§¿Ë	649,923
202104	84196019	ÆäËûÖÆÑõ»ú	358	Èû¶ûÎ¬ÑÇ	10	Ò»°ãÃ³Ò×	80	Ì¨	1600	Ç§¿Ë	289,041
202104	84196019	ÆäËûÖÆÑõ»ú	402	°¢¸ùÍ¢	10	Ò»°ãÃ³Ò×	48	Ì¨	384	Ç§¿Ë	261,990
202104	84196019	ÆäËûÖÆÑõ»ú	408	¶àÃñ×å²£ÀûÎ¬ÑÇ¹ú	10	Ò»°ãÃ³Ò×	13	Ì¨	3866	Ç§¿Ë	271,080
202104	84196019	ÆäËûÖÆÑõ»ú	410	°ÍÎ÷	10	Ò»°ãÃ³Ò×	605	Ì¨	11980	Ç§¿Ë	1,247,186
202104	84196019	ÆäËûÖÆÑõ»ú	412	ÖÇÀû	10	Ò»°ãÃ³Ò×	110	Ì¨	1926	Ç§¿Ë	235,572
202104	84196019	ÆäËûÖÆÑõ»ú	413	¸çÂ×±ÈÑÇ	10	Ò»°ãÃ³Ò×	5424	Ì¨	89567	Ç§¿Ë	8,965,879
202104	84196019	ÆäËûÖÆÑõ»ú	415	¸çË¹´ïÀè¼Ó	10	Ò»°ãÃ³Ò×	16	Ì¨	416	Ç§¿Ë	51,608
202104	84196019	ÆäËûÖÆÑõ»ú	418	¶àÃ×Äá¼Ó¹²ºÍ¹ú	10	Ò»°ãÃ³Ò×	4	Ì¨	76	Ç§¿Ë	7,135
202104	84196019	ÆäËûÖÆÑõ»ú	419	¶ò¹Ï¶à¶û	10	Ò»°ãÃ³Ò×	228	Ì¨	5110	Ç§¿Ë	549,072
202104	84196019	ÆäËûÖÆÑõ»ú	423	Î£µØÂíÀ­	10	Ò»°ãÃ³Ò×	44	Ì¨	660	Ç§¿Ë	124,952
202104	84196019	ÆäËûÖÆÑõ»ú	426	ºé¶¼À­Ë¹	10	Ò»°ãÃ³Ò×	5	Ì¨	100	Ç§¿Ë	16,147
202104	84196019	ÆäËûÖÆÑõ»ú	427	ÑÀÂò¼Ó	10	Ò»°ãÃ³Ò×	36	Ì¨	840	Ç§¿Ë	144,498
202104	84196019	ÆäËûÖÆÑõ»ú	429	Ä«Î÷¸ç	10	Ò»°ãÃ³Ò×	4918	Ì¨	84667	Ç§¿Ë	8,519,916
202104	84196019	ÆäËûÖÆÑõ»ú	432	°ÍÄÃÂí	10	Ò»°ãÃ³Ò×	90	Ì¨	2269	Ç§¿Ë	560,760
202104	84196019	ÆäËûÖÆÑõ»ú	433	°ÍÀ­¹ç	10	Ò»°ãÃ³Ò×	21	Ì¨	3272	Ç§¿Ë	338,113
202104	84196019	ÆäËûÖÆÑõ»ú	434	ÃØÂ³	10	Ò»°ãÃ³Ò×	16812	Ì¨	473381	Ç§¿Ë	60,171,117
202104	84196019	ÆäËûÖÆÑõ»ú	444	ÎÚÀ­¹ç	10	Ò»°ãÃ³Ò×	400	Ì¨	2920	Ç§¿Ë	264,460
202104	84196019	ÆäËûÖÆÑõ»ú	445	Î¯ÄÚÈðÀ­	10	Ò»°ãÃ³Ò×	705	Ì¨	15888	Ç§¿Ë	1,651,854
202104	84196019	ÆäËûÖÆÑõ»ú	501	¼ÓÄÃ´ó	10	Ò»°ãÃ³Ò×	1	Ì¨	31	Ç§¿Ë	4,938
202104	84196019	ÆäËûÖÆÑõ»ú	502	ÃÀ¹ú	10	Ò»°ãÃ³Ò×	14009	Ì¨	206040	Ç§¿Ë	23,040,836
202104	84196019	ÆäËûÖÆÑõ»ú	601	°Ä´óÀûÑÇ	10	Ò»°ãÃ³Ò×	16	Ì¨	229	Ç§¿Ë	43,203
202104	84196019	ÆäËûÖÆÑõ»ú	603	ì³¼Ã	10	Ò»°ãÃ³Ò×	1	Ì¨	18	Ç§¿Ë	2,550
202104	84196019	ÆäËûÖÆÑõ»ú	611	°Í²¼ÑÇÐÂ¼¸ÄÚÑÇ	10	Ò»°ãÃ³Ò×	108	Ì¨	2592	Ç§¿Ë	248,723
202105	84196011	ÖÆÑõÁ¿¡Ý15000Á¢·½Ã×/Ð¡Ê±µÄÖÆÑõ»ú	110	ÖÐ¹úÏã¸Û	10	Ò»°ãÃ³Ò×	479	Ì¨	9201	Ç§¿Ë	595,702
202105	84196011	ÖÆÑõÁ¿¡Ý15000Á¢·½Ã×/Ð¡Ê±µÄÖÆÑõ»ú	111	Ó¡¶È	10	Ò»°ãÃ³Ò×	4321	Ì¨	75140	Ç§¿Ë	11,896,411
202105	84196011	ÖÆÑõÁ¿¡Ý15000Á¢·½Ã×/Ð¡Ê±µÄÖÆÑõ»ú	125	Äá²´¶ûÁª°îÃñÖ÷¹²ºÍ¹ú	10	Ò»°ãÃ³Ò×	22	Ì¨	398	Ç§¿Ë	28,620
202105	84196011	ÖÆÑõÁ¿¡Ý15000Á¢·½Ã×/Ð¡Ê±µÄÖÆÑõ»ú	138	°¢ÁªÇõ	10	Ò»°ãÃ³Ò×	27	Ì¨	535454	Ç§¿Ë	22,401,861
202105	84196011	ÖÆÑõÁ¿¡Ý15000Á¢·½Ã×/Ð¡Ê±µÄÖÆÑõ»ú	220	¼ÓÄÉ	10	Ò»°ãÃ³Ò×	2	Ì¨	156	Ç§¿Ë	13,022
202105	84196011	ÖÆÑõÁ¿¡Ý15000Á¢·½Ã×/Ð¡Ê±µÄÖÆÑõ»ú	240	ÈûÄÚ¼Ó¶û	10	Ò»°ãÃ³Ò×	5	Ì¨	85	Ç§¿Ë	9,756
202105	84196011	ÖÆÑõÁ¿¡Ý15000Á¢·½Ã×/Ð¡Ê±µÄÖÆÑõ»ú	253	ÔÞ±ÈÑÇ	10	Ò»°ãÃ³Ò×	1	Ì¨	18	Ç§¿Ë	650
202105	84196011	ÖÆÑõÁ¿¡Ý15000Á¢·½Ã×/Ð¡Ê±µÄÖÆÑõ»ú	339	°¢Èû°Ý½®	10	Ò»°ãÃ³Ò×	15	Ì¨	240	Ç§¿Ë	24,184
202105	84196011	ÖÆÑõÁ¿¡Ý15000Á¢·½Ã×/Ð¡Ê±µÄÖÆÑõ»ú	415	¸çË¹´ïÀè¼Ó	10	Ò»°ãÃ³Ò×	25	Ì¨	675	Ç§¿Ë	130,092
202105	84196011	ÖÆÑõÁ¿¡Ý15000Á¢·½Ã×/Ð¡Ê±µÄÖÆÑõ»ú	418	¶àÃ×Äá¼Ó¹²ºÍ¹ú	10	Ò»°ãÃ³Ò×	2	Ì¨	46	Ç§¿Ë	6,953
202105	84196011	ÖÆÑõÁ¿¡Ý15000Á¢·½Ã×/Ð¡Ê±µÄÖÆÑõ»ú	445	Î¯ÄÚÈðÀ­	10	Ò»°ãÃ³Ò×	20	Ì¨	410	Ç§¿Ë	75,700
202105	84196019	ÆäËûÖÆÑõ»ú	101	°¢¸»º¹	10	Ò»°ãÃ³Ò×	1	Ì¨	2900	Ç§¿Ë	343,195
202105	84196019	ÆäËûÖÆÑõ»ú	103	ÃÏ¼ÓÀ­¹ú	10	Ò»°ãÃ³Ò×	65	Ì¨	51290	Ç§¿Ë	2,869,337
202105	84196019	ÆäËûÖÆÑõ»ú	106	Ãåµé	10	Ò»°ãÃ³Ò×	1	Ì¨	490	Ç§¿Ë	750,395
202105	84196019	ÆäËûÖÆÑõ»ú	107	¼íÆÒÕ¯	10	Ò»°ãÃ³Ò×	45	Ì¨	782	Ç§¿Ë	94,659
202105	84196019	ÆäËûÖÆÑõ»ú	108	ÈûÆÖÂ·Ë¹	10	Ò»°ãÃ³Ò×	4	Ì¨	20	Ç§¿Ë	22,884
202105	84196019	ÆäËûÖÆÑõ»ú	110	ÖÐ¹úÏã¸Û	10	Ò»°ãÃ³Ò×	22698	Ì¨	258906	Ç§¿Ë	28,480,539
202105	84196019	ÆäËûÖÆÑõ»ú	111	Ó¡¶È	10	Ò»°ãÃ³Ò×	239515	Ì¨	4070769	Ç§¿Ë	559,073,308
202105	84196019	ÆäËûÖÆÑõ»ú	111	Ó¡¶È	12	ÆäËû¾èÔùÎï×Ê	145	Ì¨	3280	Ç§¿Ë	969,903
202105	84196019	ÆäËûÖÆÑõ»ú	112	Ó¡¶ÈÄáÎ÷ÑÇ	10	Ò»°ãÃ³Ò×	44	Ì¨	642	Ç§¿Ë	145,044
202105	84196019	ÆäËûÖÆÑõ»ú	113	ÒÁÀÊ	10	Ò»°ãÃ³Ò×	200	Ì¨	5400	Ç§¿Ë	379,868
202105	84196019	ÆäËûÖÆÑõ»ú	115	ÒÔÉ«ÁÐ	10	Ò»°ãÃ³Ò×	105	Ì¨	1867	Ç§¿Ë	194,113
202105	84196019	ÆäËûÖÆÑõ»ú	116	ÈÕ±¾	10	Ò»°ãÃ³Ò×	1220	Ì¨	17842	Ç§¿Ë	828,257
202105	84196019	ÆäËûÖÆÑõ»ú	117	Ô¼µ©	10	Ò»°ãÃ³Ò×	367	Ì¨	8390	Ç§¿Ë	972,571
202105	84196019	ÆäËûÖÆÑõ»ú	120	Àè°ÍÄÛ	10	Ò»°ãÃ³Ò×	17	Ì¨	437	Ç§¿Ë	46,101
202105	84196019	ÆäËûÖÆÑõ»ú	122	ÂíÀ´Î÷ÑÇ	10	Ò»°ãÃ³Ò×	748	Ì¨	15207	Ç§¿Ë	1,510,699
202105	84196019	ÆäËûÖÆÑõ»ú	124	ÃÉ¹Å	10	Ò»°ãÃ³Ò×	11	Ì¨	42420	Ç§¿Ë	2,778,445
202105	84196019	ÆäËûÖÆÑõ»ú	125	Äá²´¶ûÁª°îÃñÖ÷¹²ºÍ¹ú	10	Ò»°ãÃ³Ò×	8017	Ì¨	128118	Ç§¿Ë	31,551,308
202105	84196019	ÆäËûÖÆÑõ»ú	126	°¢Âü	10	Ò»°ãÃ³Ò×	102	Ì¨	698	Ç§¿Ë	170,744
202105	84196019	ÆäËûÖÆÑõ»ú	127	°Í»ùË¹Ì¹	10	Ò»°ãÃ³Ò×	263	Ì¨	6117	Ç§¿Ë	592,293
202105	84196019	ÆäËûÖÆÑõ»ú	128	°ÍÀÕË¹Ì¹	10	Ò»°ãÃ³Ò×	5	Ì¨	120	Ç§¿Ë	17,251
202105	84196019	ÆäËûÖÆÑõ»ú	129	·ÆÂÉ±ö	10	Ò»°ãÃ³Ò×	5479	Ì¨	44359	Ç§¿Ë	3,849,913
202105	84196019	ÆäËûÖÆÑõ»ú	131	É³ÌØ°¢À­²®	10	Ò»°ãÃ³Ò×	10	Ì¨	36	Ç§¿Ë	770
202105	84196019	ÆäËûÖÆÑõ»ú	132	ÐÂ¼ÓÆÂ	10	Ò»°ãÃ³Ò×	679	Ì¨	13650	Ç§¿Ë	2,284,770
202105	84196019	ÆäËûÖÆÑõ»ú	133	º«¹ú	10	Ò»°ãÃ³Ò×	534	Ì¨	2023	Ç§¿Ë	1,692,219
202105	84196019	ÆäËûÖÆÑõ»ú	134	Ë¹ÀïÀ¼¿¨	10	Ò»°ãÃ³Ò×	172	Ì¨	2882	Ç§¿Ë	428,455
202105	84196019	ÆäËûÖÆÑõ»ú	135	ÐðÀûÑÇ	10	Ò»°ãÃ³Ò×	580	Ì¨	13380	Ç§¿Ë	1,171,802
202105	84196019	ÆäËûÖÆÑõ»ú	136	Ì©¹ú	10	Ò»°ãÃ³Ò×	490	Ì¨	10225	Ç§¿Ë	891,211
202105	84196019	ÆäËûÖÆÑõ»ú	137	ÍÁ¶úÆä	10	Ò»°ãÃ³Ò×	60	Ì¨	247253	Ç§¿Ë	16,436,473
202105	84196019	ÆäËûÖÆÑõ»ú	138	°¢ÁªÇõ	10	Ò»°ãÃ³Ò×	1169	Ì¨	17698	Ç§¿Ë	3,888,130
202105	84196019	ÆäËûÖÆÑõ»ú	139	Ò²ÃÅ	10	Ò»°ãÃ³Ò×	2	Ì¨	36	Ç§¿Ë	3,898
202105	84196019	ÆäËûÖÆÑõ»ú	141	Ô½ÄÏ	10	Ò»°ãÃ³Ò×	82	Ì¨	1248	Ç§¿Ë	135,685
202105	84196019	ÆäËûÖÆÑõ»ú	143	ÖÐ¹úÌ¨Íå	10	Ò»°ãÃ³Ò×	1	Ì¨	6	Ç§¿Ë	1,105
202105	84196019	ÆäËûÖÆÑõ»ú	145	¹þÈø¿ËË¹Ì¹	10	Ò»°ãÃ³Ò×	4	Ì¨	4167	Ç§¿Ë	282,355
202105	84196019	ÆäËûÖÆÑõ»ú	146	¼ª¶û¼ªË¹Ë¹Ì¹	10	Ò»°ãÃ³Ò×	1	Ì¨	95	Ç§¿Ë	13,334
202105	84196019	ÆäËûÖÆÑõ»ú	147	Ëþ¼ª¿ËË¹Ì¹	10	Ò»°ãÃ³Ò×	1	Ì¨	423	Ç§¿Ë	20,793
202105	84196019	ÆäËûÖÆÑõ»ú	149	ÎÚ×È±ð¿ËË¹Ì¹	10	Ò»°ãÃ³Ò×	3	Ì¨	3000	Ç§¿Ë	13,269
202105	84196019	ÆäËûÖÆÑõ»ú	201	°¢¶û¼°ÀûÑÇ	10	Ò»°ãÃ³Ò×	32	Ì¨	117	Ç§¿Ë	176,153
202105	84196019	ÆäËûÖÆÑõ»ú	204	²©´ÄÍßÄÉ	10	Ò»°ãÃ³Ò×	1	Ì¨	9	Ç§¿Ë	1,365
202105	84196019	ÆäËûÖÆÑõ»ú	211	Õ§µÃ	10	Ò»°ãÃ³Ò×	47	Ì¨	1316	Ç§¿Ë	136,410
202105	84196019	ÆäËûÖÆÑõ»ú	215	°£¼°	10	Ò»°ãÃ³Ò×	610	Ì¨	15680	Ç§¿Ë	1,349,562
202105	84196019	ÆäËûÖÆÑõ»ú	220	¼ÓÄÉ	10	Ò»°ãÃ³Ò×	13	Ì¨	720	Ç§¿Ë	29,127
202105	84196019	ÆäËûÖÆÑõ»ú	224	¿ÏÄáÑÇ	10	Ò»°ãÃ³Ò×	215	Ì¨	4310	Ç§¿Ë	428,919
202105	84196019	ÆäËûÖÆÑõ»ú	227	Âí´ï¼ÓË¹¼Ó	10	Ò»°ãÃ³Ò×	1297	Ì¨	33657	Ç§¿Ë	3,345,984
202105	84196019	ÆäËûÖÆÑõ»ú	228	ÂíÀ­Î¬	10	Ò»°ãÃ³Ò×	10	Ì¨	175	Ç§¿Ë	17,868
202105	84196019	ÆäËûÖÆÑõ»ú	229	ÂíÀï	10	Ò»°ãÃ³Ò×	10	Ì¨	275	Ç§¿Ë	25,053
202105	84196019	ÆäËûÖÆÑõ»ú	231	Ã«ÀïÇóË¹	10	Ò»°ãÃ³Ò×	2	Ì¨	17	Ç§¿Ë	2,674
202105	84196019	ÆäËûÖÆÑõ»ú	236	ÄáÈÕÀûÑÇ	10	Ò»°ãÃ³Ò×	215	Ì¨	4490	Ç§¿Ë	337,089
202105	84196019	ÆäËûÖÆÑõ»ú	240	ÈûÄÚ¼Ó¶û	10	Ò»°ãÃ³Ò×	1	Ì¨	4240	Ç§¿Ë	255,319
202105	84196019	ÆäËûÖÆÑõ»ú	242	ÈûÀ­Àû°º	10	Ò»°ãÃ³Ò×	5	Ì¨	50	Ç§¿Ë	5,988
202105	84196019	ÆäËûÖÆÑõ»ú	243	Ë÷ÂíÀï	10	Ò»°ãÃ³Ò×	40	Ì¨	1090	Ç§¿Ë	119,924
202105	84196019	ÆäËûÖÆÑõ»ú	244	ÄÏ·Ç	10	Ò»°ãÃ³Ò×	341	Ì¨	7358	Ç§¿Ë	952,425
202105	84196019	ÆäËûÖÆÑõ»ú	247	Ì¹É£ÄáÑÇ	10	Ò»°ãÃ³Ò×	148	Ì¨	5066	Ç§¿Ë	529,828
202105	84196019	ÆäËûÖÆÑõ»ú	249	Í»ÄáË¹	10	Ò»°ãÃ³Ò×	109	Ì¨	2184	Ç§¿Ë	238,516
202105	84196019	ÆäËûÖÆÑõ»ú	250	ÎÚ¸É´ï	10	Ò»°ãÃ³Ò×	11	Ì¨	161	Ç§¿Ë	27,882
202105	84196019	ÆäËûÖÆÑõ»ú	252	¸Õ¹û(½ð)	10	Ò»°ãÃ³Ò×	3	Ì¨	54	Ç§¿Ë	9,546
202105	84196019	ÆäËûÖÆÑõ»ú	253	ÔÞ±ÈÑÇ	10	Ò»°ãÃ³Ò×	25	Ì¨	312	Ç§¿Ë	76,253
202105	84196019	ÆäËûÖÆÑõ»ú	254	½ò°Í²¼Î¤	10	Ò»°ãÃ³Ò×	3	Ì¨	75	Ç§¿Ë	1,365
202105	84196019	ÆäËûÖÆÑõ»ú	260	ÄÏËÕµ¤¹²ºÍ¹ú	10	Ò»°ãÃ³Ò×	4	Ì¨	96	Ç§¿Ë	23,680
202105	84196019	ÆäËûÖÆÑõ»ú	301	±ÈÀûÊ±	10	Ò»°ãÃ³Ò×	59	Ì¨	535	Ç§¿Ë	50,110
202105	84196019	ÆäËûÖÆÑõ»ú	303	Ó¢¹ú	10	Ò»°ãÃ³Ò×	557	Ì¨	8011	Ç§¿Ë	900,314
202105	84196019	ÆäËûÖÆÑõ»ú	304	µÂ¹ú	10	Ò»°ãÃ³Ò×	226	Ì¨	3325	Ç§¿Ë	418,474
202105	84196019	ÆäËûÖÆÑõ»ú	307	Òâ´óÀû	10	Ò»°ãÃ³Ò×	44	Ì¨	1149	Ç§¿Ë	151,293
202105	84196019	ÆäËûÖÆÑõ»ú	309	ºÉÀ¼	10	Ò»°ãÃ³Ò×	439	Ì¨	7924	Ç§¿Ë	829,222
202105	84196019	ÆäËûÖÆÑõ»ú	321	ÐÙÑÀÀû	10	Ò»°ãÃ³Ò×	32	Ì¨	213	Ç§¿Ë	179,381
202105	84196019	ÆäËûÖÆÑõ»ú	322	±ùµº	10	Ò»°ãÃ³Ò×	2	Ì¨	40	Ç§¿Ë	10,147
202105	84196019	ÆäËûÖÆÑõ»ú	326	Å²Íþ	10	Ò»°ãÃ³Ò×	1	Ì¨	27	Ç§¿Ë	650
202105	84196019	ÆäËûÖÆÑõ»ú	327	²¨À¼	10	Ò»°ãÃ³Ò×	701	Ì¨	9992	Ç§¿Ë	1,040,173
202105	84196019	ÆäËûÖÆÑõ»ú	328	ÂÞÂíÄáÑÇ	10	Ò»°ãÃ³Ò×	97	Ì¨	986	Ç§¿Ë	159,796
202105	84196019	ÆäËûÖÆÑõ»ú	337	¸ñÂ³¼ªÑÇ	10	Ò»°ãÃ³Ò×	3	Ì¨	21	Ç§¿Ë	3,902
202105	84196019	ÆäËûÖÆÑõ»ú	338	ÑÇÃÀÄáÑÇ	10	Ò»°ãÃ³Ò×	7	Ì¨	140	Ç§¿Ë	11,175
202105	84196019	ÆäËûÖÆÑõ»ú	343	Ä¦¶û¶àÍß	10	Ò»°ãÃ³Ò×	52	Ì¨	686	Ç§¿Ë	86,607
202105	84196019	ÆäËûÖÆÑõ»ú	344	¶íÂÞË¹Áª°î	10	Ò»°ãÃ³Ò×	1051	Ì¨	10506	Ç§¿Ë	995,431
202105	84196019	ÆäËûÖÆÑõ»ú	347	ÎÚ¿ËÀ¼	10	Ò»°ãÃ³Ò×	144	Ì¨	3375	Ç§¿Ë	421,314
202105	84196019	ÆäËûÖÆÑõ»ú	351	¿ËÂÞµØÑÇ	10	Ò»°ãÃ³Ò×	6	Ì¨	49	Ç§¿Ë	34,734
202105	84196019	ÆäËûÖÆÑõ»ú	352	½Ý¿Ë	10	Ò»°ãÃ³Ò×	18	Ì¨	91	Ç§¿Ë	113,516
202105	84196019	ÆäËûÖÆÑõ»ú	353	Ë¹Âå·¥¿Ë	10	Ò»°ãÃ³Ò×	50	Ì¨	800	Ç§¿Ë	117,082
202105	84196019	ÆäËûÖÆÑõ»ú	402	°¢¸ùÍ¢	10	Ò»°ãÃ³Ò×	74	Ì¨	405	Ç§¿Ë	438,890
202105	84196019	ÆäËûÖÆÑõ»ú	408	¶àÃñ×å²£ÀûÎ¬ÑÇ¹ú	10	Ò»°ãÃ³Ò×	10	Ì¨	270	Ç§¿Ë	34,438
202105	84196019	ÆäËûÖÆÑõ»ú	410	°ÍÎ÷	10	Ò»°ãÃ³Ò×	1	Ì¨	600	Ç§¿Ë	77,404
202105	84196019	ÆäËûÖÆÑõ»ú	412	ÖÇÀû	10	Ò»°ãÃ³Ò×	123	Ì¨	1643	Ç§¿Ë	180,377
202105	84196019	ÆäËûÖÆÑõ»ú	413	¸çÂ×±ÈÑÇ	10	Ò»°ãÃ³Ò×	1366	Ì¨	27315	Ç§¿Ë	2,641,191
202105	84196019	ÆäËûÖÆÑõ»ú	418	¶àÃ×Äá¼Ó¹²ºÍ¹ú	10	Ò»°ãÃ³Ò×	24	Ì¨	527	Ç§¿Ë	63,135
202105	84196019	ÆäËûÖÆÑõ»ú	419	¶ò¹Ï¶à¶û	10	Ò»°ãÃ³Ò×	917	Ì¨	16337	Ç§¿Ë	1,620,850
202105	84196019	ÆäËûÖÆÑõ»ú	423	Î£µØÂíÀ­	10	Ò»°ãÃ³Ò×	41	Ì¨	620	Ç§¿Ë	110,435
202105	84196019	ÆäËûÖÆÑõ»ú	427	ÑÀÂò¼Ó	10	Ò»°ãÃ³Ò×	5	Ì¨	15	Ç§¿Ë	4,632
202105	84196019	ÆäËûÖÆÑõ»ú	429	Ä«Î÷¸ç	10	Ò»°ãÃ³Ò×	653	Ì¨	7477	Ç§¿Ë	1,679,644
202105	84196019	ÆäËûÖÆÑõ»ú	432	°ÍÄÃÂí	10	Ò»°ãÃ³Ò×	35	Ì¨	930	Ç§¿Ë	76,948
202105	84196019	ÆäËûÖÆÑõ»ú	433	°ÍÀ­¹ç	10	Ò»°ãÃ³Ò×	180	Ì¨	3700	Ç§¿Ë	416,825
202105	84196019	ÆäËûÖÆÑõ»ú	434	ÃØÂ³	10	Ò»°ãÃ³Ò×	6995	Ì¨	320656	Ç§¿Ë	33,187,836
202105	84196019	ÆäËûÖÆÑõ»ú	445	Î¯ÄÚÈðÀ­	10	Ò»°ãÃ³Ò×	269	Ì¨	21268	Ç§¿Ë	1,759,933
202105	84196019	ÆäËûÖÆÑõ»ú	501	¼ÓÄÃ´ó	10	Ò»°ãÃ³Ò×	504	Ì¨	47910	Ç§¿Ë	2,907,428
202105	84196019	ÆäËûÖÆÑõ»ú	502	ÃÀ¹ú	10	Ò»°ãÃ³Ò×	5598	Ì¨	97183	Ç§¿Ë	11,553,067
202105	84196019	ÆäËûÖÆÑõ»ú	601	°Ä´óÀûÑÇ	10	Ò»°ãÃ³Ò×	18	Ì¨	200	Ç§¿Ë	83,264
202105	84196019	ÆäËûÖÆÑõ»ú	609	ÐÂÎ÷À¼	10	Ò»°ãÃ³Ò×	13	Ì¨	66	Ç§¿Ë	5,391
202105	84196019	ÆäËûÖÆÑõ»ú	611	°Í²¼ÑÇÐÂ¼¸ÄÚÑÇ	10	Ò»°ãÃ³Ò×	4	Ì¨	66	Ç§¿Ë	15,269
202106	84196011	ÖÆÑõÁ¿¡Ý15000Á¢·½Ã×/Ð¡Ê±µÄÖÆÑõ»ú	101	°¢¸»º¹	10	Ò»°ãÃ³Ò×	182	Ì¨	3731	Ç§¿Ë	1,134,357
202106	84196011	ÖÆÑõÁ¿¡Ý15000Á¢·½Ã×/Ð¡Ê±µÄÖÆÑõ»ú	103	ÃÏ¼ÓÀ­¹ú	10	Ò»°ãÃ³Ò×	118	Ì¨	2419	Ç§¿Ë	735,462
202106	84196011	ÖÆÑõÁ¿¡Ý15000Á¢·½Ã×/Ð¡Ê±µÄÖÆÑõ»ú	110	ÖÐ¹úÏã¸Û	10	Ò»°ãÃ³Ò×	10	Ì¨	310	Ç§¿Ë	14,136
202106	84196011	ÖÆÑõÁ¿¡Ý15000Á¢·½Ã×/Ð¡Ê±µÄÖÆÑõ»ú	111	Ó¡¶È	10	Ò»°ãÃ³Ò×	1402	Ì¨	30300	Ç§¿Ë	5,665,519
202106	84196011	ÖÆÑõÁ¿¡Ý15000Á¢·½Ã×/Ð¡Ê±µÄÖÆÑõ»ú	125	Äá²´¶ûÁª°îÃñÖ÷¹²ºÍ¹ú	10	Ò»°ãÃ³Ò×	163	Ì¨	3985	Ç§¿Ë	933,335
202106	84196011	ÖÆÑõÁ¿¡Ý15000Á¢·½Ã×/Ð¡Ê±µÄÖÆÑõ»ú	134	Ë¹ÀïÀ¼¿¨	10	Ò»°ãÃ³Ò×	13	Ì¨	200	Ç§¿Ë	43,037
202106	84196011	ÖÆÑõÁ¿¡Ý15000Á¢·½Ã×/Ð¡Ê±µÄÖÆÑõ»ú	220	¼ÓÄÉ	10	Ò»°ãÃ³Ò×	1	Ì¨	4453	Ç§¿Ë	275,142
202106	84196011	ÖÆÑõÁ¿¡Ý15000Á¢·½Ã×/Ð¡Ê±µÄÖÆÑõ»ú	244	ÄÏ·Ç	10	Ò»°ãÃ³Ò×	10	Ì¨	120	Ç§¿Ë	25,380
202106	84196011	ÖÆÑõÁ¿¡Ý15000Á¢·½Ã×/Ð¡Ê±µÄÖÆÑõ»ú	247	Ì¹É£ÄáÑÇ	10	Ò»°ãÃ³Ò×	2	Ì¨	25	Ç§¿Ë	19,870
202106	84196019	ÆäËûÖÆÑõ»ú	101	°¢¸»º¹	10	Ò»°ãÃ³Ò×	100	Ì¨	2215	Ç§¿Ë	441,913
202106	84196019	ÆäËûÖÆÑõ»ú	102	°ÍÁÖ	10	Ò»°ãÃ³Ò×	20	Ì¨	450	Ç§¿Ë	63,804
202106	84196019	ÆäËûÖÆÑõ»ú	103	ÃÏ¼ÓÀ­¹ú	10	Ò»°ãÃ³Ò×	172	Ì¨	3084	Ç§¿Ë	326,918
202106	84196019	ÆäËûÖÆÑõ»ú	104	²»µ¤	10	Ò»°ãÃ³Ò×	117	Ì¨	1981	Ç§¿Ë	338,674
202106	84196019	ÆäËûÖÆÑõ»ú	106	Ãåµé	10	Ò»°ãÃ³Ò×	7	Ì¨	123	Ç§¿Ë	7,000
202106	84196019	ÆäËûÖÆÑõ»ú	110	ÖÐ¹úÏã¸Û	10	Ò»°ãÃ³Ò×	4696	Ì¨	91086	Ç§¿Ë	13,038,130
202106	84196019	ÆäËûÖÆÑõ»ú	111	Ó¡¶È	10	Ò»°ãÃ³Ò×	85204	Ì¨	2694243	Ç§¿Ë	350,988,531
202106	84196019	ÆäËûÖÆÑõ»ú	112	Ó¡¶ÈÄáÎ÷ÑÇ	10	Ò»°ãÃ³Ò×	32	Ì¨	363	Ç§¿Ë	86,900
202106	84196019	ÆäËûÖÆÑõ»ú	113	ÒÁÀÊ	10	Ò»°ãÃ³Ò×	200	Ì¨	3800	Ç§¿Ë	245,223
202106	84196019	ÆäËûÖÆÑõ»ú	114	ÒÁÀ­¿Ë	10	Ò»°ãÃ³Ò×	1	Ì¨	68	Ç§¿Ë	19,321
202106	84196019	ÆäËûÖÆÑõ»ú	115	ÒÔÉ«ÁÐ	10	Ò»°ãÃ³Ò×	1	Ì¨	18	Ç§¿Ë	1,767
202106	84196019	ÆäËûÖÆÑõ»ú	116	ÈÕ±¾	10	Ò»°ãÃ³Ò×	2612	Ì¨	15065	Ç§¿Ë	2,648,037
202106	84196019	ÆäËûÖÆÑõ»ú	117	Ô¼µ©	10	Ò»°ãÃ³Ò×	17	Ì¨	264	Ç§¿Ë	48,062
202106	84196019	ÆäËûÖÆÑõ»ú	121	ÖÐ¹ú°ÄÃÅ	10	Ò»°ãÃ³Ò×	1	Ì¨	20	Ç§¿Ë	642
202106	84196019	ÆäËûÖÆÑõ»ú	122	ÂíÀ´Î÷ÑÇ	10	Ò»°ãÃ³Ò×	3412	Ì¨	22060	Ç§¿Ë	2,377,774
202106	84196019	ÆäËûÖÆÑõ»ú	123	Âí¶û´ú·ò	10	Ò»°ãÃ³Ò×	86	Ì¨	1790	Ç§¿Ë	431,578
202106	84196019	ÆäËûÖÆÑõ»ú	124	ÃÉ¹Å	10	Ò»°ãÃ³Ò×	21	Ì¨	10850	Ç§¿Ë	630,111
202106	84196019	ÆäËûÖÆÑõ»ú	125	Äá²´¶ûÁª°îÃñÖ÷¹²ºÍ¹ú	10	Ò»°ãÃ³Ò×	6092	Ì¨	173955	Ç§¿Ë	30,002,987
202106	84196019	ÆäËûÖÆÑõ»ú	126	°¢Âü	10	Ò»°ãÃ³Ò×	207	Ì¨	6511	Ç§¿Ë	813,976
202106	84196019	ÆäËûÖÆÑõ»ú	127	°Í»ùË¹Ì¹	10	Ò»°ãÃ³Ò×	197	Ì¨	2332	Ç§¿Ë	170,098
202106	84196019	ÆäËûÖÆÑõ»ú	127	°Í»ùË¹Ì¹	12	ÆäËû¾èÔùÎï×Ê	200	Ì¨	3340	Ç§¿Ë	636,124
202106	84196019	ÆäËûÖÆÑõ»ú	129	·ÆÂÉ±ö	10	Ò»°ãÃ³Ò×	1273	Ì¨	12905	Ç§¿Ë	1,284,356
202106	84196019	ÆäËûÖÆÑõ»ú	130	¿¨Ëþ¶û	10	Ò»°ãÃ³Ò×	30	Ì¨	689	Ç§¿Ë	23,416
202106	84196019	ÆäËûÖÆÑõ»ú	131	É³ÌØ°¢À­²®	10	Ò»°ãÃ³Ò×	3	Ì¨	24	Ç§¿Ë	3,367
202106	84196019	ÆäËûÖÆÑõ»ú	132	ÐÂ¼ÓÆÂ	10	Ò»°ãÃ³Ò×	189	Ì¨	3728	Ç§¿Ë	680,516
202106	84196019	ÆäËûÖÆÑõ»ú	133	º«¹ú	10	Ò»°ãÃ³Ò×	210	Ì¨	756	Ç§¿Ë	435,752
202106	84196019	ÆäËûÖÆÑõ»ú	134	Ë¹ÀïÀ¼¿¨	10	Ò»°ãÃ³Ò×	488	Ì¨	8738	Ç§¿Ë	1,762,813
202106	84196019	ÆäËûÖÆÑõ»ú	136	Ì©¹ú	10	Ò»°ãÃ³Ò×	114	Ì¨	1457	Ç§¿Ë	173,616
202106	84196019	ÆäËûÖÆÑõ»ú	137	ÍÁ¶úÆä	10	Ò»°ãÃ³Ò×	11	Ì¨	30	Ç§¿Ë	13,736
202106	84196019	ÆäËûÖÆÑõ»ú	138	°¢ÁªÇõ	10	Ò»°ãÃ³Ò×	516	Ì¨	9956	Ç§¿Ë	1,265,750
202106	84196019	ÆäËûÖÆÑõ»ú	139	Ò²ÃÅ	10	Ò»°ãÃ³Ò×	20	Ì¨	330	Ç§¿Ë	30,842
202106	84196019	ÆäËûÖÆÑõ»ú	141	Ô½ÄÏ	10	Ò»°ãÃ³Ò×	264	Ì¨	9718	Ç§¿Ë	782,032
202106	84196019	ÆäËûÖÆÑõ»ú	143	ÖÐ¹úÌ¨Íå	10	Ò»°ãÃ³Ò×	152	Ì¨	4386	Ç§¿Ë	265,580
202106	84196019	ÆäËûÖÆÑõ»ú	145	¹þÈø¿ËË¹Ì¹	10	Ò»°ãÃ³Ò×	2	Ì¨	270	Ç§¿Ë	33,918
202106	84196019	ÆäËûÖÆÑõ»ú	149	ÎÚ×È±ð¿ËË¹Ì¹	10	Ò»°ãÃ³Ò×	53	Ì¨	1219	Ç§¿Ë	315,010
202106	84196019	ÆäËûÖÆÑõ»ú	203	±´Äþ	10	Ò»°ãÃ³Ò×	2	Ì¨	35	Ç§¿Ë	9,000
202106	84196019	ÆäËûÖÆÑõ»ú	204	²©´ÄÍßÄÉ	10	Ò»°ãÃ³Ò×	1	Ì¨	4	Ç§¿Ë	5,590
202106	84196019	ÆäËûÖÆÑõ»ú	211	Õ§µÃ	10	Ò»°ãÃ³Ò×	4	Ì¨	68	Ç§¿Ë	5,396
202106	84196019	ÆäËûÖÆÑõ»ú	213	¸Õ¹û(²¼)	10	Ò»°ãÃ³Ò×	1	Ì¨	12000	Ç§¿Ë	118,871
202106	84196019	ÆäËûÖÆÑõ»ú	215	°£¼°	10	Ò»°ãÃ³Ò×	370	Ì¨	6235	Ç§¿Ë	807,853
202106	84196019	ÆäËûÖÆÑõ»ú	217	°£Èû¶í±ÈÑÇ	10	Ò»°ãÃ³Ò×	22	Ì¨	31116	Ç§¿Ë	1,752,105
202106	84196019	ÆäËûÖÆÑõ»ú	220	¼ÓÄÉ	10	Ò»°ãÃ³Ò×	6	Ì¨	9239	Ç§¿Ë	991,800
202106	84196019	ÆäËûÖÆÑõ»ú	221	¼¸ÄÚÑÇ	10	Ò»°ãÃ³Ò×	5	Ì¨	78	Ç§¿Ë	16,643
202106	84196019	ÆäËûÖÆÑõ»ú	224	¿ÏÄáÑÇ	10	Ò»°ãÃ³Ò×	34	Ì¨	943	Ç§¿Ë	111,923
202106	84196019	ÆäËûÖÆÑõ»ú	227	Âí´ï¼ÓË¹¼Ó	10	Ò»°ãÃ³Ò×	429	Ì¨	8130	Ç§¿Ë	1,233,915
202106	84196019	ÆäËûÖÆÑõ»ú	232	Ä¦Âå¸ç	10	Ò»°ãÃ³Ò×	200	Ì¨	3870	Ç§¿Ë	631,961
202106	84196019	ÆäËûÖÆÑõ»ú	233	ÄªÉ£±È¿Ë	10	Ò»°ãÃ³Ò×	6	Ì¨	2900	Ç§¿Ë	7,710
202106	84196019	ÆäËûÖÆÑõ»ú	234	ÄÉÃ×±ÈÑÇ	10	Ò»°ãÃ³Ò×	50	Ì¨	518	Ç§¿Ë	118,226
202106	84196019	ÆäËûÖÆÑõ»ú	235	ÄáÈÕ¶û	10	Ò»°ãÃ³Ò×	2	Ì¨	136	Ç§¿Ë	38,662
202106	84196019	ÆäËûÖÆÑõ»ú	236	ÄáÈÕÀûÑÇ	10	Ò»°ãÃ³Ò×	111	Ì¨	32429	Ç§¿Ë	1,867,274
202106	84196019	ÆäËûÖÆÑõ»ú	238	Â¬Íú´ï	10	Ò»°ãÃ³Ò×	52	Ì¨	1045	Ç§¿Ë	28,400
202106	84196019	ÆäËûÖÆÑõ»ú	240	ÈûÄÚ¼Ó¶û	10	Ò»°ãÃ³Ò×	13	Ì¨	20563	Ç§¿Ë	1,130,137
202106	84196019	ÆäËûÖÆÑõ»ú	244	ÄÏ·Ç	10	Ò»°ãÃ³Ò×	2882	Ì¨	24586	Ç§¿Ë	11,208,477
202106	84196019	ÆäËûÖÆÑõ»ú	247	Ì¹É£ÄáÑÇ	10	Ò»°ãÃ³Ò×	13	Ì¨	196	Ç§¿Ë	39,887
202106	84196019	ÆäËûÖÆÑõ»ú	249	Í»ÄáË¹	10	Ò»°ãÃ³Ò×	60	Ì¨	1455	Ç§¿Ë	223,883
202106	84196019	ÆäËûÖÆÑõ»ú	250	ÎÚ¸É´ï	10	Ò»°ãÃ³Ò×	360	Ì¨	12750	Ç§¿Ë	2,323,341
202106	84196019	ÆäËûÖÆÑõ»ú	253	ÔÞ±ÈÑÇ	10	Ò»°ãÃ³Ò×	58	Ì¨	1295	Ç§¿Ë	134,618
202106	84196019	ÆäËûÖÆÑõ»ú	301	±ÈÀûÊ±	10	Ò»°ãÃ³Ò×	9	Ì¨	0	Ç§¿Ë	678
202106	84196019	ÆäËûÖÆÑõ»ú	303	Ó¢¹ú	10	Ò»°ãÃ³Ò×	90	Ì¨	1561	Ç§¿Ë	333,003
202106	84196019	ÆäËûÖÆÑõ»ú	304	µÂ¹ú	10	Ò»°ãÃ³Ò×	284	Ì¨	19392	Ç§¿Ë	1,445,910
202106	84196019	ÆäËûÖÆÑõ»ú	305	·¨¹ú	10	Ò»°ãÃ³Ò×	40	Ì¨	682	Ç§¿Ë	142,430
202106	84196019	ÆäËûÖÆÑõ»ú	307	Òâ´óÀû	10	Ò»°ãÃ³Ò×	192	Ì¨	3172	Ç§¿Ë	374,554
202106	84196019	ÆäËûÖÆÑõ»ú	309	ºÉÀ¼	10	Ò»°ãÃ³Ò×	313	Ì¨	4046	Ç§¿Ë	433,915
202106	84196019	ÆäËûÖÆÑõ»ú	310	Ï£À°	10	Ò»°ãÃ³Ò×	16	Ì¨	76	Ç§¿Ë	92,697
202106	84196019	ÆäËûÖÆÑõ»ú	312	Î÷°àÑÀ	10	Ò»°ãÃ³Ò×	1	Ì¨	335000	Ç§¿Ë	22,733,026
202106	84196019	ÆäËûÖÆÑõ»ú	313	°¢¶û°ÍÄáÑÇ	10	Ò»°ãÃ³Ò×	2	Ì¨	260	Ç§¿Ë	37,267
202106	84196019	ÆäËûÖÆÑõ»ú	315	°ÂµØÀû	10	Ò»°ãÃ³Ò×	20	Ì¨	540	Ç§¿Ë	74,535
202106	84196019	ÆäËûÖÆÑõ»ú	316	±£¼ÓÀûÑÇ	10	Ò»°ãÃ³Ò×	59	Ì¨	1282	Ç§¿Ë	111,374
202106	84196019	ÆäËûÖÆÑõ»ú	321	ÐÙÑÀÀû	10	Ò»°ãÃ³Ò×	1302	Ì¨	1173	Ç§¿Ë	270,856
202106	84196019	ÆäËûÖÆÑõ»ú	324	Âí¶úËû	10	Ò»°ãÃ³Ò×	1	Ì¨	8	Ç§¿Ë	3,212
202106	84196019	ÆäËûÖÆÑõ»ú	327	²¨À¼	10	Ò»°ãÃ³Ò×	113	Ì¨	1658	Ç§¿Ë	348,714
202106	84196019	ÆäËûÖÆÑõ»ú	328	ÂÞÂíÄáÑÇ	10	Ò»°ãÃ³Ò×	15	Ì¨	270	Ç§¿Ë	51,724
202106	84196019	ÆäËûÖÆÑõ»ú	330	Èðµä	10	Ò»°ãÃ³Ò×	1	Ì¨	20	Ç§¿Ë	1,300
202106	84196019	ÆäËûÖÆÑõ»ú	331	ÈðÊ¿	10	Ò»°ãÃ³Ò×	15	Ì¨	345	Ç§¿Ë	91,563
202106	84196019	ÆäËûÖÆÑõ»ú	344	¶íÂÞË¹Áª°î	10	Ò»°ãÃ³Ò×	229	Ì¨	2018	Ç§¿Ë	291,468
202106	84196019	ÆäËûÖÆÑõ»ú	347	ÎÚ¿ËÀ¼	10	Ò»°ãÃ³Ò×	227	Ì¨	6282	Ç§¿Ë	1,086,954
202106	84196019	ÆäËûÖÆÑõ»ú	350	Ë¹ÂåÎÄÄáÑÇ	10	Ò»°ãÃ³Ò×	28	Ì¨	478	Ç§¿Ë	122,900
202106	84196019	ÆäËûÖÆÑõ»ú	352	½Ý¿Ë	10	Ò»°ãÃ³Ò×	27	Ì¨	352	Ç§¿Ë	102,806
202106	84196019	ÆäËûÖÆÑõ»ú	353	Ë¹Âå·¥¿Ë	10	Ò»°ãÃ³Ò×	1	Ì¨	17	Ç§¿Ë	3,084
202106	84196019	ÆäËûÖÆÑõ»ú	358	Èû¶ûÎ¬ÑÇ	10	Ò»°ãÃ³Ò×	43	Ì¨	654	Ç§¿Ë	155,345
202106	84196019	ÆäËûÖÆÑõ»ú	402	°¢¸ùÍ¢	10	Ò»°ãÃ³Ò×	673	Ì¨	8855	Ç§¿Ë	1,484,821
202106	84196019	ÆäËûÖÆÑõ»ú	408	¶àÃñ×å²£ÀûÎ¬ÑÇ¹ú	10	Ò»°ãÃ³Ò×	259	Ì¨	3169	Ç§¿Ë	757,833
202106	84196019	ÆäËûÖÆÑõ»ú	412	ÖÇÀû	10	Ò»°ãÃ³Ò×	800	Ì¨	8628	Ç§¿Ë	1,308,926
202106	84196019	ÆäËûÖÆÑõ»ú	413	¸çÂ×±ÈÑÇ	10	Ò»°ãÃ³Ò×	1571	Ì¨	25515	Ç§¿Ë	2,916,638
202106	84196019	ÆäËûÖÆÑõ»ú	415	¸çË¹´ïÀè¼Ó	10	Ò»°ãÃ³Ò×	5	Ì¨	20	Ç§¿Ë	29,859
202106	84196019	ÆäËûÖÆÑõ»ú	419	¶ò¹Ï¶à¶û	10	Ò»°ãÃ³Ò×	258	Ì¨	10189	Ç§¿Ë	1,012,248
202106	84196019	ÆäËûÖÆÑõ»ú	426	ºé¶¼À­Ë¹	10	Ò»°ãÃ³Ò×	2	Ì¨	16	Ç§¿Ë	8,975
202106	84196019	ÆäËûÖÆÑõ»ú	427	ÑÀÂò¼Ó	10	Ò»°ãÃ³Ò×	3	Ì¨	140	Ç§¿Ë	6,881
202106	84196019	ÆäËûÖÆÑõ»ú	432	°ÍÄÃÂí	10	Ò»°ãÃ³Ò×	1	Ì¨	23	Ç§¿Ë	639
202106	84196019	ÆäËûÖÆÑõ»ú	433	°ÍÀ­¹ç	10	Ò»°ãÃ³Ò×	7	Ì¨	16332	Ç§¿Ë	1,702,556
202106	84196019	ÆäËûÖÆÑõ»ú	434	ÃØÂ³	10	Ò»°ãÃ³Ò×	1587	Ì¨	83813	Ç§¿Ë	7,820,444
202106	84196019	ÆäËûÖÆÑõ»ú	435	²¨¶àÀè¸÷	10	Ò»°ãÃ³Ò×	1	Ì¨	6	Ç§¿Ë	1,285
202106	84196019	ÆäËûÖÆÑõ»ú	440	Èø¶ûÍß¶à	10	Ò»°ãÃ³Ò×	5	Ì¨	80	Ç§¿Ë	8,053
202106	84196019	ÆäËûÖÆÑõ»ú	444	ÎÚÀ­¹ç	10	Ò»°ãÃ³Ò×	1	Ì¨	22	Ç§¿Ë	1,532
202106	84196019	ÆäËûÖÆÑõ»ú	445	Î¯ÄÚÈðÀ­	10	Ò»°ãÃ³Ò×	17	Ì¨	454	Ç§¿Ë	49,080
202106	84196019	ÆäËûÖÆÑõ»ú	501	¼ÓÄÃ´ó	10	Ò»°ãÃ³Ò×	7	Ì¨	1085	Ç§¿Ë	142,421
202106	84196019	ÆäËûÖÆÑõ»ú	502	ÃÀ¹ú	10	Ò»°ãÃ³Ò×	7552	Ì¨	77647	Ç§¿Ë	13,677,728
202106	84196019	ÆäËûÖÆÑõ»ú	601	°Ä´óÀûÑÇ	10	Ò»°ãÃ³Ò×	72	Ì¨	878	Ç§¿Ë	149,968
202106	84196019	ÆäËûÖÆÑõ»ú	609	ÐÂÎ÷À¼	10	Ò»°ãÃ³Ò×	23	Ì¨	218	Ç§¿Ë	37,517
202106	84196019	ÆäËûÖÆÑõ»ú	611	°Í²¼ÑÇÐÂ¼¸ÄÚÑÇ	10	Ò»°ãÃ³Ò×	5	Ì¨	100	Ç§¿Ë	20,240
202107	84196011	ÖÆÑõÁ¿¡Ý15000Á¢·½Ã×/Ð¡Ê±µÄÖÆÑõ»ú	106	Ãåµé	10	Ò»°ãÃ³Ò×	102	Ì¨	1648	Ç§¿Ë	390,623
202107	84196011	ÖÆÑõÁ¿¡Ý15000Á¢·½Ã×/Ð¡Ê±µÄÖÆÑõ»ú	111	Ó¡¶È	10	Ò»°ãÃ³Ò×	1393	Ì¨	11519	Ç§¿Ë	2,275,104
202107	84196011	ÖÆÑõÁ¿¡Ý15000Á¢·½Ã×/Ð¡Ê±µÄÖÆÑõ»ú	112	Ó¡¶ÈÄáÎ÷ÑÇ	10	Ò»°ãÃ³Ò×	724	Ì¨	5290	Ç§¿Ë	808,187
202107	84196011	ÖÆÑõÁ¿¡Ý15000Á¢·½Ã×/Ð¡Ê±µÄÖÆÑõ»ú	116	ÈÕ±¾	10	Ò»°ãÃ³Ò×	20	Ì¨	160	Ç§¿Ë	6,300
202107	84196011	ÖÆÑõÁ¿¡Ý15000Á¢·½Ã×/Ð¡Ê±µÄÖÆÑõ»ú	122	ÂíÀ´Î÷ÑÇ	10	Ò»°ãÃ³Ò×	20	Ì¨	360	Ç§¿Ë	39,838
202107	84196011	ÖÆÑõÁ¿¡Ý15000Á¢·½Ã×/Ð¡Ê±µÄÖÆÑõ»ú	132	ÐÂ¼ÓÆÂ	10	Ò»°ãÃ³Ò×	12	Ì¨	355	Ç§¿Ë	235,502
202107	84196011	ÖÆÑõÁ¿¡Ý15000Á¢·½Ã×/Ð¡Ê±µÄÖÆÑõ»ú	134	Ë¹ÀïÀ¼¿¨	10	Ò»°ãÃ³Ò×	15	Ì¨	315	Ç§¿Ë	48,191
202107	84196011	ÖÆÑõÁ¿¡Ý15000Á¢·½Ã×/Ð¡Ê±µÄÖÆÑõ»ú	138	°¢ÁªÇõ	10	Ò»°ãÃ³Ò×	20	Ì¨	460	Ç§¿Ë	93,169
202107	84196011	ÖÆÑõÁ¿¡Ý15000Á¢·½Ã×/Ð¡Ê±µÄÖÆÑõ»ú	149	ÎÚ×È±ð¿ËË¹Ì¹	10	Ò»°ãÃ³Ò×	60	Ì¨	1680	Ç§¿Ë	30,842
202107	84196011	ÖÆÑõÁ¿¡Ý15000Á¢·½Ã×/Ð¡Ê±µÄÖÆÑõ»ú	233	ÄªÉ£±È¿Ë	10	Ò»°ãÃ³Ò×	1	Ì¨	180	Ç§¿Ë	3,203
202107	84196011	ÖÆÑõÁ¿¡Ý15000Á¢·½Ã×/Ð¡Ê±µÄÖÆÑõ»ú	244	ÄÏ·Ç	10	Ò»°ãÃ³Ò×	52	Ì¨	573	Ç§¿Ë	86,279
202107	84196011	ÖÆÑõÁ¿¡Ý15000Á¢·½Ã×/Ð¡Ê±µÄÖÆÑõ»ú	327	²¨À¼	10	Ò»°ãÃ³Ò×	29	Ì¨	197	Ç§¿Ë	13,008
202107	84196011	ÖÆÑõÁ¿¡Ý15000Á¢·½Ã×/Ð¡Ê±µÄÖÆÑõ»ú	445	Î¯ÄÚÈðÀ­	10	Ò»°ãÃ³Ò×	25	Ì¨	450	Ç§¿Ë	32,039
202107	84196011	ÖÆÑõÁ¿¡Ý15000Á¢·½Ã×/Ð¡Ê±µÄÖÆÑõ»ú	611	°Í²¼ÑÇÐÂ¼¸ÄÚÑÇ	10	Ò»°ãÃ³Ò×	5	Ì¨	75	Ç§¿Ë	22,427
202107	84196019	ÆäËûÖÆÑõ»ú	101	°¢¸»º¹	10	Ò»°ãÃ³Ò×	250	Ì¨	6700	Ç§¿Ë	735,300
202107	84196019	ÆäËûÖÆÑõ»ú	103	ÃÏ¼ÓÀ­¹ú	10	Ò»°ãÃ³Ò×	166	Ì¨	38077	Ç§¿Ë	3,415,413
202107	84196019	ÆäËûÖÆÑõ»ú	106	Ãåµé	10	Ò»°ãÃ³Ò×	31083	Ì¨	779880	Ç§¿Ë	140,070,909
202107	84196019	ÆäËûÖÆÑõ»ú	106	Ãåµé	12	ÆäËû¾èÔùÎï×Ê	2	Ì¨	5600	Ç§¿Ë	90,000
202107	84196019	ÆäËûÖÆÑõ»ú	107	¼íÆÒÕ¯	10	Ò»°ãÃ³Ò×	55	Ì¨	1075	Ç§¿Ë	173,010
202107	84196019	ÆäËûÖÆÑõ»ú	108	ÈûÆÖÂ·Ë¹	10	Ò»°ãÃ³Ò×	2	Ì¨	10	Ç§¿Ë	11,912
202107	84196019	ÆäËûÖÆÑõ»ú	110	ÖÐ¹úÏã¸Û	10	Ò»°ãÃ³Ò×	1078	Ì¨	19391	Ç§¿Ë	1,687,702
202107	84196019	ÆäËûÖÆÑõ»ú	111	Ó¡¶È	10	Ò»°ãÃ³Ò×	16527	Ì¨	646415	Ç§¿Ë	70,978,030
202107	84196019	ÆäËûÖÆÑõ»ú	112	Ó¡¶ÈÄáÎ÷ÑÇ	10	Ò»°ãÃ³Ò×	8521	Ì¨	184515	Ç§¿Ë	27,780,242
202107	84196019	ÆäËûÖÆÑõ»ú	115	ÒÔÉ«ÁÐ	10	Ò»°ãÃ³Ò×	106	Ì¨	458	Ç§¿Ë	545,233
202107	84196019	ÆäËûÖÆÑõ»ú	116	ÈÕ±¾	10	Ò»°ãÃ³Ò×	3801	Ì¨	20367	Ç§¿Ë	3,804,449
202107	84196019	ÆäËûÖÆÑõ»ú	117	Ô¼µ©	10	Ò»°ãÃ³Ò×	200	Ì¨	4600	Ç§¿Ë	576,702
202107	84196019	ÆäËûÖÆÑõ»ú	118	¿ÆÍþÌØ	10	Ò»°ãÃ³Ò×	3	Ì¨	33	Ç§¿Ë	7,977
202107	84196019	ÆäËûÖÆÑõ»ú	119	ÀÏÎÎ	10	Ò»°ãÃ³Ò×	50	Ì¨	830	Ç§¿Ë	179,900
202107	84196019	ÆäËûÖÆÑõ»ú	121	ÖÐ¹ú°ÄÃÅ	10	Ò»°ãÃ³Ò×	3	Ì¨	120	Ç§¿Ë	3,844
202107	84196019	ÆäËûÖÆÑõ»ú	122	ÂíÀ´Î÷ÑÇ	10	Ò»°ãÃ³Ò×	1934	Ì¨	40486	Ç§¿Ë	4,517,568
202107	84196019	ÆäËûÖÆÑõ»ú	124	ÃÉ¹Å	10	Ò»°ãÃ³Ò×	120	Ì¨	23478	Ç§¿Ë	1,310,934
202107	84196019	ÆäËûÖÆÑõ»ú	125	Äá²´¶ûÁª°îÃñÖ÷¹²ºÍ¹ú	10	Ò»°ãÃ³Ò×	588	Ì¨	86384	Ç§¿Ë	12,646,530
202107	84196019	ÆäËûÖÆÑõ»ú	126	°¢Âü	10	Ò»°ãÃ³Ò×	553	Ì¨	12059	Ç§¿Ë	2,559,504
202107	84196019	ÆäËûÖÆÑõ»ú	127	°Í»ùË¹Ì¹	10	Ò»°ãÃ³Ò×	369	Ì¨	7819	Ç§¿Ë	1,178,016
202107	84196019	ÆäËûÖÆÑõ»ú	129	·ÆÂÉ±ö	10	Ò»°ãÃ³Ò×	1681	Ì¨	25347	Ç§¿Ë	2,174,842
202107	84196019	ÆäËûÖÆÑõ»ú	130	¿¨Ëþ¶û	10	Ò»°ãÃ³Ò×	1	Ì¨	8	Ç§¿Ë	1,606
202107	84196019	ÆäËûÖÆÑõ»ú	132	ÐÂ¼ÓÆÂ	10	Ò»°ãÃ³Ò×	2884	Ì¨	54068	Ç§¿Ë	6,556,664
202107	84196019	ÆäËûÖÆÑõ»ú	133	º«¹ú	10	Ò»°ãÃ³Ò×	315	Ì¨	4208	Ç§¿Ë	492,859
202107	84196019	ÆäËûÖÆÑõ»ú	134	Ë¹ÀïÀ¼¿¨	10	Ò»°ãÃ³Ò×	239	Ì¨	4255	Ç§¿Ë	1,035,799
202107	84196019	ÆäËûÖÆÑõ»ú	136	Ì©¹ú	10	Ò»°ãÃ³Ò×	5409	Ì¨	109053	Ç§¿Ë	14,463,908
202107	84196019	ÆäËûÖÆÑõ»ú	137	ÍÁ¶úÆä	10	Ò»°ãÃ³Ò×	3	Ì¨	989560	Ç§¿Ë	49,972,017
202107	84196019	ÆäËûÖÆÑõ»ú	138	°¢ÁªÇõ	10	Ò»°ãÃ³Ò×	18	Ì¨	232	Ç§¿Ë	96,102
202107	84196019	ÆäËûÖÆÑõ»ú	139	Ò²ÃÅ	10	Ò»°ãÃ³Ò×	80	Ì¨	1360	Ç§¿Ë	187,624
202107	84196019	ÆäËûÖÆÑõ»ú	141	Ô½ÄÏ	10	Ò»°ãÃ³Ò×	7237	Ì¨	96632	Ç§¿Ë	14,301,285
202107	84196019	ÆäËûÖÆÑõ»ú	143	ÖÐ¹úÌ¨Íå	10	Ò»°ãÃ³Ò×	15	Ì¨	4954	Ç§¿Ë	223,958
202107	84196019	ÆäËûÖÆÑõ»ú	145	¹þÈø¿ËË¹Ì¹	10	Ò»°ãÃ³Ò×	1	Ì¨	135	Ç§¿Ë	16,577
202107	84196019	ÆäËûÖÆÑõ»ú	146	¼ª¶û¼ªË¹Ë¹Ì¹	10	Ò»°ãÃ³Ò×	17	Ì¨	1250	Ç§¿Ë	17,429
202107	84196019	ÆäËûÖÆÑõ»ú	149	ÎÚ×È±ð¿ËË¹Ì¹	10	Ò»°ãÃ³Ò×	1	Ì¨	19	Ç§¿Ë	2,242
202107	84196019	ÆäËûÖÆÑõ»ú	201	°¢¶û¼°ÀûÑÇ	10	Ò»°ãÃ³Ò×	882	Ì¨	21647	Ç§¿Ë	2,437,205
202107	84196019	ÆäËûÖÆÑõ»ú	202	°²¸çÀ­	10	Ò»°ãÃ³Ò×	10	Ì¨	253	Ç§¿Ë	450,686
202107	84196019	ÆäËûÖÆÑõ»ú	204	²©´ÄÍßÄÉ	10	Ò»°ãÃ³Ò×	23	Ì¨	405	Ç§¿Ë	41,137
202107	84196019	ÆäËûÖÆÑõ»ú	206	¿¦ÂóÂ¡	10	Ò»°ãÃ³Ò×	12	Ì¨	321	Ç§¿Ë	51,353
202107	84196019	ÆäËûÖÆÑõ»ú	214	¼ª²¼Ìá	10	Ò»°ãÃ³Ò×	1	Ì¨	28	Ç§¿Ë	10,572
202107	84196019	ÆäËûÖÆÑõ»ú	217	°£Èû¶í±ÈÑÇ	10	Ò»°ãÃ³Ò×	1	Ì¨	4800	Ç§¿Ë	625,293
202107	84196019	ÆäËûÖÆÑõ»ú	221	¼¸ÄÚÑÇ	10	Ò»°ãÃ³Ò×	31	Ì¨	836	Ç§¿Ë	39,838
202107	84196019	ÆäËûÖÆÑõ»ú	224	¿ÏÄáÑÇ	10	Ò»°ãÃ³Ò×	66	Ì¨	6622	Ç§¿Ë	798,342
202107	84196019	ÆäËûÖÆÑõ»ú	227	Âí´ï¼ÓË¹¼Ó	10	Ò»°ãÃ³Ò×	60	Ì¨	2880	Ç§¿Ë	284,960
202107	84196019	ÆäËûÖÆÑõ»ú	229	ÂíÀï	10	Ò»°ãÃ³Ò×	5	Ì¨	86	Ç§¿Ë	8,125
202107	84196019	ÆäËûÖÆÑõ»ú	233	ÄªÉ£±È¿Ë	10	Ò»°ãÃ³Ò×	2	Ì¨	57	Ç§¿Ë	45,623
202107	84196019	ÆäËûÖÆÑõ»ú	234	ÄÉÃ×±ÈÑÇ	10	Ò»°ãÃ³Ò×	318	Ì¨	6014	Ç§¿Ë	1,030,135
202107	84196019	ÆäËûÖÆÑõ»ú	236	ÄáÈÕÀûÑÇ	10	Ò»°ãÃ³Ò×	173	Ì¨	4553	Ç§¿Ë	643,279
202107	84196019	ÆäËûÖÆÑõ»ú	238	Â¬Íú´ï	10	Ò»°ãÃ³Ò×	5	Ì¨	13015	Ç§¿Ë	898,918
202107	84196019	ÆäËûÖÆÑõ»ú	240	ÈûÄÚ¼Ó¶û	10	Ò»°ãÃ³Ò×	6	Ì¨	159	Ç§¿Ë	35,500
202107	84196019	ÆäËûÖÆÑõ»ú	243	Ë÷ÂíÀï	10	Ò»°ãÃ³Ò×	35	Ì¨	950	Ç§¿Ë	87,022
202107	84196019	ÆäËûÖÆÑõ»ú	244	ÄÏ·Ç	10	Ò»°ãÃ³Ò×	11877	Ì¨	160398	Ç§¿Ë	53,837,797
202107	84196019	ÆäËûÖÆÑõ»ú	247	Ì¹É£ÄáÑÇ	10	Ò»°ãÃ³Ò×	300	Ì¨	22058	Ç§¿Ë	1,236,955
202107	84196019	ÆäËûÖÆÑõ»ú	249	Í»ÄáË¹	10	Ò»°ãÃ³Ò×	4085	Ì¨	90964	Ç§¿Ë	13,895,468
202107	84196019	ÆäËûÖÆÑõ»ú	250	ÎÚ¸É´ï	10	Ò»°ãÃ³Ò×	67	Ì¨	1532	Ç§¿Ë	148,415
202107	84196019	ÆäËûÖÆÑõ»ú	251	²¼»ùÄÉ·¨Ë÷	10	Ò»°ãÃ³Ò×	1	Ì¨	20	Ç§¿Ë	2,921
202107	84196019	ÆäËûÖÆÑõ»ú	253	ÔÞ±ÈÑÇ	10	Ò»°ãÃ³Ò×	156	Ì¨	2940	Ç§¿Ë	371,356
202107	84196019	ÆäËûÖÆÑõ»ú	254	½ò°Í²¼Î¤	10	Ò»°ãÃ³Ò×	15	Ì¨	447	Ç§¿Ë	317,954
202107	84196019	ÆäËûÖÆÑõ»ú	260	ÄÏËÕµ¤¹²ºÍ¹ú	10	Ò»°ãÃ³Ò×	1	Ì¨	3600	Ç§¿Ë	201,845
202107	84196019	ÆäËûÖÆÑõ»ú	301	±ÈÀûÊ±	10	Ò»°ãÃ³Ò×	6	Ì¨	156	Ç§¿Ë	10,023
202107	84196019	ÆäËûÖÆÑõ»ú	303	Ó¢¹ú	10	Ò»°ãÃ³Ò×	375	Ì¨	2886	Ç§¿Ë	339,066
202107	84196019	ÆäËûÖÆÑõ»ú	304	µÂ¹ú	10	Ò»°ãÃ³Ò×	140	Ì¨	1286	Ç§¿Ë	218,633
202107	84196019	ÆäËûÖÆÑõ»ú	305	·¨¹ú	10	Ò»°ãÃ³Ò×	54	Ì¨	1300	Ç§¿Ë	195,725
202107	84196019	ÆäËûÖÆÑõ»ú	307	Òâ´óÀû	10	Ò»°ãÃ³Ò×	75	Ì¨	1312	Ç§¿Ë	198,780
202107	84196019	ÆäËûÖÆÑõ»ú	309	ºÉÀ¼	10	Ò»°ãÃ³Ò×	13	Ì¨	174	Ç§¿Ë	18,835
202107	84196019	ÆäËûÖÆÑõ»ú	312	Î÷°àÑÀ	10	Ò»°ãÃ³Ò×	203	Ì¨	1304	Ç§¿Ë	1,127,501
202107	84196019	ÆäËûÖÆÑõ»ú	321	ÐÙÑÀÀû	10	Ò»°ãÃ³Ò×	2380	Ì¨	1462	Ç§¿Ë	247,295
202107	84196019	ÆäËûÖÆÑõ»ú	327	²¨À¼	10	Ò»°ãÃ³Ò×	172	Ì¨	55891	Ç§¿Ë	4,603,583
202107	84196019	ÆäËûÖÆÑõ»ú	328	ÂÞÂíÄáÑÇ	10	Ò»°ãÃ³Ò×	92	Ì¨	882	Ç§¿Ë	135,353
202107	84196019	ÆäËûÖÆÑõ»ú	340	°×¶íÂÞË¹	10	Ò»°ãÃ³Ò×	1	Ì¨	27	Ç§¿Ë	3,780
202107	84196019	ÆäËûÖÆÑõ»ú	344	¶íÂÞË¹Áª°î	10	Ò»°ãÃ³Ò×	187	Ì¨	1740	Ç§¿Ë	269,608
202107	84196019	ÆäËûÖÆÑõ»ú	347	ÎÚ¿ËÀ¼	10	Ò»°ãÃ³Ò×	755	Ì¨	20385	Ç§¿Ë	3,057,544
202107	84196019	ÆäËûÖÆÑõ»ú	350	Ë¹ÂåÎÄÄáÑÇ	10	Ò»°ãÃ³Ò×	8	Ì¨	24	Ç§¿Ë	44,455
202107	84196019	ÆäËûÖÆÑõ»ú	352	½Ý¿Ë	10	Ò»°ãÃ³Ò×	2	Ì¨	10	Ç§¿Ë	14,654
202107	84196019	ÆäËûÖÆÑõ»ú	353	Ë¹Âå·¥¿Ë	10	Ò»°ãÃ³Ò×	4	Ì¨	32	Ç§¿Ë	13,840
202107	84196019	ÆäËûÖÆÑõ»ú	402	°¢¸ùÍ¢	10	Ò»°ãÃ³Ò×	4	Ì¨	54650	Ç§¿Ë	4,277,353
202107	84196019	ÆäËûÖÆÑõ»ú	405	°Í°Í¶àË¹	10	Ò»°ãÃ³Ò×	2	Ì¨	175	Ç§¿Ë	6,302
202107	84196019	ÆäËûÖÆÑõ»ú	408	¶àÃñ×å²£ÀûÎ¬ÑÇ¹ú	10	Ò»°ãÃ³Ò×	128	Ì¨	15309	Ç§¿Ë	1,965,700
202107	84196019	ÆäËûÖÆÑõ»ú	410	°ÍÎ÷	10	Ò»°ãÃ³Ò×	14	Ì¨	370	Ç§¿Ë	71,767
202107	84196019	ÆäËûÖÆÑõ»ú	412	ÖÇÀû	10	Ò»°ãÃ³Ò×	200	Ì¨	8284	Ç§¿Ë	772,797
202107	84196019	ÆäËûÖÆÑõ»ú	413	¸çÂ×±ÈÑÇ	10	Ò»°ãÃ³Ò×	77	Ì¨	1412	Ç§¿Ë	133,729
202107	84196019	ÆäËûÖÆÑõ»ú	415	¸çË¹´ïÀè¼Ó	10	Ò»°ãÃ³Ò×	3	Ì¨	99	Ç§¿Ë	18,262
202107	84196019	ÆäËûÖÆÑõ»ú	419	¶ò¹Ï¶à¶û	10	Ò»°ãÃ³Ò×	121	Ì¨	3061	Ç§¿Ë	384,127
202107	84196019	ÆäËûÖÆÑõ»ú	423	Î£µØÂíÀ­	10	Ò»°ãÃ³Ò×	23	Ì¨	417	Ç§¿Ë	52,363
202107	84196019	ÆäËûÖÆÑõ»ú	427	ÑÀÂò¼Ó	10	Ò»°ãÃ³Ò×	2	Ì¨	36	Ç§¿Ë	1,595
202107	84196019	ÆäËûÖÆÑõ»ú	432	°ÍÄÃÂí	10	Ò»°ãÃ³Ò×	3	Ì¨	70	Ç§¿Ë	6,185
202107	84196019	ÆäËûÖÆÑõ»ú	434	ÃØÂ³	10	Ò»°ãÃ³Ò×	1521	Ì¨	191245	Ç§¿Ë	16,367,050
202107	84196019	ÆäËûÖÆÑõ»ú	442	ÌØÁ¢Äá´ïºÍ¶à°Í¸ç	10	Ò»°ãÃ³Ò×	112	Ì¨	1050	Ç§¿Ë	103,228
202107	84196019	ÆäËûÖÆÑõ»ú	445	Î¯ÄÚÈðÀ­	10	Ò»°ãÃ³Ò×	10	Ì¨	35	Ç§¿Ë	10,891
202107	84196019	ÆäËûÖÆÑõ»ú	501	¼ÓÄÃ´ó	10	Ò»°ãÃ³Ò×	101	Ì¨	1514	Ç§¿Ë	224,305
202107	84196019	ÆäËûÖÆÑõ»ú	502	ÃÀ¹ú	10	Ò»°ãÃ³Ò×	1883	Ì¨	22470	Ç§¿Ë	3,463,153
202107	84196019	ÆäËûÖÆÑõ»ú	601	°Ä´óÀûÑÇ	10	Ò»°ãÃ³Ò×	577	Ì¨	17774	Ç§¿Ë	1,774,056
202107	84196019	ÆäËûÖÆÑõ»ú	603	ì³¼Ã	10	Ò»°ãÃ³Ò×	23	Ì¨	505	Ç§¿Ë	51,664
202108	84196011	ÖÆÑõÁ¿¡Ý15000Á¢·½Ã×/Ð¡Ê±µÄÖÆÑõ»ú	103	ÃÏ¼ÓÀ­¹ú	10	Ò»°ãÃ³Ò×	30	Ì¨	450	Ç§¿Ë	50,557
202108	84196011	ÖÆÑõÁ¿¡Ý15000Á¢·½Ã×/Ð¡Ê±µÄÖÆÑõ»ú	105	ÎÄÀ³	10	Ò»°ãÃ³Ò×	2	Ì¨	38	Ç§¿Ë	6,872
202108	84196011	ÖÆÑõÁ¿¡Ý15000Á¢·½Ã×/Ð¡Ê±µÄÖÆÑõ»ú	106	Ãåµé	10	Ò»°ãÃ³Ò×	292	Ì¨	7481	Ç§¿Ë	842,057
202108	84196011	ÖÆÑõÁ¿¡Ý15000Á¢·½Ã×/Ð¡Ê±µÄÖÆÑõ»ú	110	ÖÐ¹úÏã¸Û	10	Ò»°ãÃ³Ò×	10	Ì¨	200	Ç§¿Ë	18,153
202108	84196011	ÖÆÑõÁ¿¡Ý15000Á¢·½Ã×/Ð¡Ê±µÄÖÆÑõ»ú	111	Ó¡¶È	10	Ò»°ãÃ³Ò×	186	Ì¨	6696	Ç§¿Ë	482,372
202108	84196011	ÖÆÑõÁ¿¡Ý15000Á¢·½Ã×/Ð¡Ê±µÄÖÆÑõ»ú	112	Ó¡¶ÈÄáÎ÷ÑÇ	10	Ò»°ãÃ³Ò×	2	Ì¨	54	Ç§¿Ë	8,095
202108	84196011	ÖÆÑõÁ¿¡Ý15000Á¢·½Ã×/Ð¡Ê±µÄÖÆÑõ»ú	116	ÈÕ±¾	10	Ò»°ãÃ³Ò×	1	Ì¨	22	Ç§¿Ë	842
202108	84196011	ÖÆÑõÁ¿¡Ý15000Á¢·½Ã×/Ð¡Ê±µÄÖÆÑõ»ú	122	ÂíÀ´Î÷ÑÇ	10	Ò»°ãÃ³Ò×	27	Ì¨	516	Ç§¿Ë	51,788
202108	84196011	ÖÆÑõÁ¿¡Ý15000Á¢·½Ã×/Ð¡Ê±µÄÖÆÑõ»ú	129	·ÆÂÉ±ö	10	Ò»°ãÃ³Ò×	50	Ì¨	1490	Ç§¿Ë	595,659
202108	84196011	ÖÆÑõÁ¿¡Ý15000Á¢·½Ã×/Ð¡Ê±µÄÖÆÑõ»ú	132	ÐÂ¼ÓÆÂ	10	Ò»°ãÃ³Ò×	14	Ì¨	364	Ç§¿Ë	90,111
202108	84196011	ÖÆÑõÁ¿¡Ý15000Á¢·½Ã×/Ð¡Ê±µÄÖÆÑõ»ú	138	°¢ÁªÇõ	10	Ò»°ãÃ³Ò×	30	Ì¨	690	Ç§¿Ë	141,405
202108	84196011	ÖÆÑõÁ¿¡Ý15000Á¢·½Ã×/Ð¡Ê±µÄÖÆÑõ»ú	141	Ô½ÄÏ	10	Ò»°ãÃ³Ò×	350	Ì¨	2737	Ç§¿Ë	347,904
202108	84196011	ÖÆÑõÁ¿¡Ý15000Á¢·½Ã×/Ð¡Ê±µÄÖÆÑõ»ú	149	ÎÚ×È±ð¿ËË¹Ì¹	10	Ò»°ãÃ³Ò×	1	Ì¨	18	Ç§¿Ë	2,593
202108	84196011	ÖÆÑõÁ¿¡Ý15000Á¢·½Ã×/Ð¡Ê±µÄÖÆÑõ»ú	201	°¢¶û¼°ÀûÑÇ	10	Ò»°ãÃ³Ò×	85	Ì¨	1662	Ç§¿Ë	241,601
202108	84196011	ÖÆÑõÁ¿¡Ý15000Á¢·½Ã×/Ð¡Ê±µÄÖÆÑõ»ú	204	²©´ÄÍßÄÉ	10	Ò»°ãÃ³Ò×	1	Ì¨	17	Ç§¿Ë	1,922
202108	84196011	ÖÆÑõÁ¿¡Ý15000Á¢·½Ã×/Ð¡Ê±µÄÖÆÑõ»ú	232	Ä¦Âå¸ç	10	Ò»°ãÃ³Ò×	20	Ì¨	595	Ç§¿Ë	12,966
202108	84196011	ÖÆÑõÁ¿¡Ý15000Á¢·½Ã×/Ð¡Ê±µÄÖÆÑõ»ú	244	ÄÏ·Ç	10	Ò»°ãÃ³Ò×	7	Ì¨	182	Ç§¿Ë	30,569
202108	84196011	ÖÆÑõÁ¿¡Ý15000Á¢·½Ã×/Ð¡Ê±µÄÖÆÑõ»ú	419	¶ò¹Ï¶à¶û	10	Ò»°ãÃ³Ò×	1	Ì¨	20	Ç§¿Ë	129
202108	84196011	ÖÆÑõÁ¿¡Ý15000Á¢·½Ã×/Ð¡Ê±µÄÖÆÑõ»ú	433	°ÍÀ­¹ç	10	Ò»°ãÃ³Ò×	1	Ì¨	12600	Ç§¿Ë	781,028
202108	84196019	ÆäËûÖÆÑõ»ú	101	°¢¸»º¹	10	Ò»°ãÃ³Ò×	1	Ì¨	3360	Ç§¿Ë	243,682
202108	84196019	ÆäËûÖÆÑõ»ú	103	ÃÏ¼ÓÀ­¹ú	10	Ò»°ãÃ³Ò×	341	Ì¨	7987	Ç§¿Ë	832,658
202108	84196019	ÆäËûÖÆÑõ»ú	104	²»µ¤	10	Ò»°ãÃ³Ò×	50	Ì¨	1150	Ç§¿Ë	218,450
202108	84196019	ÆäËûÖÆÑõ»ú	106	Ãåµé	10	Ò»°ãÃ³Ò×	42504	Ì¨	1558760	Ç§¿Ë	204,444,480
202108	84196019	ÆäËûÖÆÑõ»ú	106	Ãåµé	12	ÆäËû¾èÔùÎï×Ê	30	Ì¨	330	Ç§¿Ë	73,875
202108	84196019	ÆäËûÖÆÑõ»ú	107	¼íÆÒÕ¯	10	Ò»°ãÃ³Ò×	84	Ì¨	80489	Ç§¿Ë	3,337,705
202108	84196019	ÆäËûÖÆÑõ»ú	108	ÈûÆÖÂ·Ë¹	10	Ò»°ãÃ³Ò×	2	Ì¨	10	Ç§¿Ë	11,410
202108	84196019	ÆäËûÖÆÑõ»ú	110	ÖÐ¹úÏã¸Û	10	Ò»°ãÃ³Ò×	1952	Ì¨	39514	Ç§¿Ë	3,327,531
202108	84196019	ÆäËûÖÆÑõ»ú	111	Ó¡¶È	10	Ò»°ãÃ³Ò×	3349	Ì¨	279011	Ç§¿Ë	24,630,293
202108	84196019	ÆäËûÖÆÑõ»ú	112	Ó¡¶ÈÄáÎ÷ÑÇ	10	Ò»°ãÃ³Ò×	22316	Ì¨	426500	Ç§¿Ë	53,579,325
202108	84196019	ÆäËûÖÆÑõ»ú	112	Ó¡¶ÈÄáÎ÷ÑÇ	12	ÆäËû¾èÔùÎï×Ê	213	Ì¨	5731	Ç§¿Ë	1,049,480
202108	84196019	ÆäËûÖÆÑõ»ú	113	ÒÁÀÊ	10	Ò»°ãÃ³Ò×	23	Ì¨	429	Ç§¿Ë	35,010
202108	84196019	ÆäËûÖÆÑõ»ú	115	ÒÔÉ«ÁÐ	10	Ò»°ãÃ³Ò×	750	Ì¨	13608	Ç§¿Ë	1,134,909
202108	84196019	ÆäËûÖÆÑõ»ú	116	ÈÕ±¾	10	Ò»°ãÃ³Ò×	4931	Ì¨	46116	Ç§¿Ë	6,356,886
202108	84196019	ÆäËûÖÆÑõ»ú	119	ÀÏÎÎ	10	Ò»°ãÃ³Ò×	50	Ì¨	1150	Ç§¿Ë	205,847
202108	84196019	ÆäËûÖÆÑõ»ú	122	ÂíÀ´Î÷ÑÇ	10	Ò»°ãÃ³Ò×	7256	Ì¨	136611	Ç§¿Ë	17,453,346
202108	84196019	ÆäËûÖÆÑõ»ú	124	ÃÉ¹Å	10	Ò»°ãÃ³Ò×	57	Ì¨	22003	Ç§¿Ë	1,317,016
202108	84196019	ÆäËûÖÆÑõ»ú	125	Äá²´¶ûÁª°îÃñÖ÷¹²ºÍ¹ú	10	Ò»°ãÃ³Ò×	208	Ì¨	26534	Ç§¿Ë	2,855,793
202108	84196019	ÆäËûÖÆÑõ»ú	126	°¢Âü	10	Ò»°ãÃ³Ò×	42	Ì¨	973	Ç§¿Ë	134,661
202108	84196019	ÆäËûÖÆÑõ»ú	127	°Í»ùË¹Ì¹	10	Ò»°ãÃ³Ò×	24	Ì¨	7355	Ç§¿Ë	450,090
202108	84196019	ÆäËûÖÆÑõ»ú	129	·ÆÂÉ±ö	10	Ò»°ãÃ³Ò×	650	Ì¨	31340	Ç§¿Ë	3,234,989
202108	84196019	ÆäËûÖÆÑõ»ú	130	¿¨Ëþ¶û	10	Ò»°ãÃ³Ò×	150	Ì¨	4425	Ç§¿Ë	1,293,458
202108	84196019	ÆäËûÖÆÑõ»ú	131	É³ÌØ°¢À­²®	10	Ò»°ãÃ³Ò×	342	Ì¨	5679	Ç§¿Ë	762,566
202108	84196019	ÆäËûÖÆÑõ»ú	132	ÐÂ¼ÓÆÂ	10	Ò»°ãÃ³Ò×	1634	Ì¨	30884	Ç§¿Ë	4,315,859
202108	84196019	ÆäËûÖÆÑõ»ú	133	º«¹ú	10	Ò»°ãÃ³Ò×	420	Ì¨	5811	Ç§¿Ë	629,690
202108	84196019	ÆäËûÖÆÑõ»ú	134	Ë¹ÀïÀ¼¿¨	10	Ò»°ãÃ³Ò×	565	Ì¨	5491	Ç§¿Ë	5,342,644
202108	84196019	ÆäËûÖÆÑõ»ú	136	Ì©¹ú	10	Ò»°ãÃ³Ò×	7474	Ì¨	209249	Ç§¿Ë	21,642,112
202108	84196019	ÆäËûÖÆÑõ»ú	137	ÍÁ¶úÆä	10	Ò»°ãÃ³Ò×	531	Ì¨	9681	Ç§¿Ë	2,015,433
202108	84196019	ÆäËûÖÆÑõ»ú	138	°¢ÁªÇõ	10	Ò»°ãÃ³Ò×	194	Ì¨	5561	Ç§¿Ë	704,356
202108	84196019	ÆäËûÖÆÑõ»ú	141	Ô½ÄÏ	10	Ò»°ãÃ³Ò×	34648	Ì¨	448403	Ç§¿Ë	70,761,970
202108	84196019	ÆäËûÖÆÑõ»ú	143	ÖÐ¹úÌ¨Íå	10	Ò»°ãÃ³Ò×	45	Ì¨	780	Ç§¿Ë	46,681
202108	84196019	ÆäËûÖÆÑõ»ú	145	¹þÈø¿ËË¹Ì¹	10	Ò»°ãÃ³Ò×	59	Ì¨	13500	Ç§¿Ë	1,034,596
202108	84196019	ÆäËûÖÆÑõ»ú	146	¼ª¶û¼ªË¹Ë¹Ì¹	10	Ò»°ãÃ³Ò×	6	Ì¨	360	Ç§¿Ë	15,378
202108	84196019	ÆäËûÖÆÑõ»ú	147	Ëþ¼ª¿ËË¹Ì¹	10	Ò»°ãÃ³Ò×	4	Ì¨	60	Ç§¿Ë	148
202108	84196019	ÆäËûÖÆÑõ»ú	149	ÎÚ×È±ð¿ËË¹Ì¹	10	Ò»°ãÃ³Ò×	50	Ì¨	1145	Ç§¿Ë	152,362
202108	84196019	ÆäËûÖÆÑõ»ú	201	°¢¶û¼°ÀûÑÇ	10	Ò»°ãÃ³Ò×	21345	Ì¨	545631	Ç§¿Ë	103,118,314
202108	84196019	ÆäËûÖÆÑõ»ú	204	²©´ÄÍßÄÉ	10	Ò»°ãÃ³Ò×	67	Ì¨	1545	Ç§¿Ë	216,223
202108	84196019	ÆäËûÖÆÑõ»ú	215	°£¼°	10	Ò»°ãÃ³Ò×	200	Ì¨	3600	Ç§¿Ë	311,208
202108	84196019	ÆäËûÖÆÑõ»ú	220	¼ÓÄÉ	10	Ò»°ãÃ³Ò×	101	Ì¨	4090	Ç§¿Ë	717,766
202108	84196019	ÆäËûÖÆÑõ»ú	221	¼¸ÄÚÑÇ	10	Ò»°ãÃ³Ò×	68	Ì¨	816	Ç§¿Ë	52,905
202108	84196019	ÆäËûÖÆÑõ»ú	224	¿ÏÄáÑÇ	10	Ò»°ãÃ³Ò×	199	Ì¨	5328	Ç§¿Ë	610,302
202108	84196019	ÆäËûÖÆÑõ»ú	226	Àû±ÈÑÇ	10	Ò»°ãÃ³Ò×	20	Ì¨	748	Ç§¿Ë	51,219
202108	84196019	ÆäËûÖÆÑõ»ú	227	Âí´ï¼ÓË¹¼Ó	10	Ò»°ãÃ³Ò×	5	Ì¨	6141	Ç§¿Ë	466,977
202108	84196019	ÆäËûÖÆÑõ»ú	228	ÂíÀ­Î¬	10	Ò»°ãÃ³Ò×	3	Ì¨	71	Ç§¿Ë	49,598
202108	84196019	ÆäËûÖÆÑõ»ú	232	Ä¦Âå¸ç	10	Ò»°ãÃ³Ò×	85	Ì¨	1985	Ç§¿Ë	610,873
202108	84196019	ÆäËûÖÆÑõ»ú	233	ÄªÉ£±È¿Ë	10	Ò»°ãÃ³Ò×	7	Ì¨	2100	Ç§¿Ë	21,784
202108	84196019	ÆäËûÖÆÑõ»ú	234	ÄÉÃ×±ÈÑÇ	10	Ò»°ãÃ³Ò×	320	Ì¨	4632	Ç§¿Ë	1,030,621
202108	84196019	ÆäËûÖÆÑõ»ú	235	ÄáÈÕ¶û	10	Ò»°ãÃ³Ò×	3	Ì¨	71	Ç§¿Ë	49,598
202108	84196019	ÆäËûÖÆÑõ»ú	236	ÄáÈÕÀûÑÇ	10	Ò»°ãÃ³Ò×	100	Ì¨	2048	Ç§¿Ë	286,107
202108	84196019	ÆäËûÖÆÑõ»ú	237	ÁôÄáÍô	10	Ò»°ãÃ³Ò×	20	Ì¨	500	Ç§¿Ë	259,340
202108	84196019	ÆäËûÖÆÑõ»ú	238	Â¬Íú´ï	10	Ò»°ãÃ³Ò×	5	Ì¨	12594	Ç§¿Ë	1,083,651
202108	84196019	ÆäËûÖÆÑõ»ú	240	ÈûÄÚ¼Ó¶û	10	Ò»°ãÃ³Ò×	390	Ì¨	9859	Ç§¿Ë	1,216,530
202108	84196019	ÆäËûÖÆÑõ»ú	241	ÈûÉà¶û	10	Ò»°ãÃ³Ò×	2	Ì¨	47	Ç§¿Ë	33,065
202108	84196019	ÆäËûÖÆÑõ»ú	244	ÄÏ·Ç	10	Ò»°ãÃ³Ò×	1651	Ì¨	31513	Ç§¿Ë	7,092,911
202108	84196019	ÆäËûÖÆÑõ»ú	246	ËÕµ¤	10	Ò»°ãÃ³Ò×	2	Ì¨	46	Ç§¿Ë	6,678
202108	84196019	ÆäËûÖÆÑõ»ú	247	Ì¹É£ÄáÑÇ	10	Ò»°ãÃ³Ò×	7	Ì¨	137	Ç§¿Ë	28,676
202108	84196019	ÆäËûÖÆÑõ»ú	249	Í»ÄáË¹	10	Ò»°ãÃ³Ò×	1403	Ì¨	35916	Ç§¿Ë	5,628,337
202108	84196019	ÆäËûÖÆÑõ»ú	250	ÎÚ¸É´ï	10	Ò»°ãÃ³Ò×	27	Ì¨	3865	Ç§¿Ë	644,876
202108	84196019	ÆäËûÖÆÑõ»ú	252	¸Õ¹û(½ð)	10	Ò»°ãÃ³Ò×	5	Ì¨	94	Ç§¿Ë	10,240
202108	84196019	ÆäËûÖÆÑõ»ú	253	ÔÞ±ÈÑÇ	10	Ò»°ãÃ³Ò×	6	Ì¨	132	Ç§¿Ë	21,233
202108	84196019	ÆäËûÖÆÑõ»ú	254	½ò°Í²¼Î¤	10	Ò»°ãÃ³Ò×	11	Ì¨	3559	Ç§¿Ë	287,435
202108	84196019	ÆäËûÖÆÑõ»ú	260	ÄÏËÕµ¤¹²ºÍ¹ú	10	Ò»°ãÃ³Ò×	3	Ì¨	83	Ç§¿Ë	10,988
202108	84196019	ÆäËûÖÆÑõ»ú	301	±ÈÀûÊ±	10	Ò»°ãÃ³Ò×	25	Ì¨	565	Ç§¿Ë	66,760
202108	84196019	ÆäËûÖÆÑõ»ú	302	µ¤Âó	10	Ò»°ãÃ³Ò×	1	Ì¨	5100	Ç§¿Ë	668,525
202108	84196019	ÆäËûÖÆÑõ»ú	303	Ó¢¹ú	10	Ò»°ãÃ³Ò×	1730	Ì¨	4475	Ç§¿Ë	679,297
202108	84196019	ÆäËûÖÆÑõ»ú	304	µÂ¹ú	10	Ò»°ãÃ³Ò×	111	Ì¨	989	Ç§¿Ë	186,628
202108	84196019	ÆäËûÖÆÑõ»ú	305	·¨¹ú	10	Ò»°ãÃ³Ò×	1693	Ì¨	46227	Ç§¿Ë	7,010,233
202108	84196019	ÆäËûÖÆÑõ»ú	307	Òâ´óÀû	10	Ò»°ãÃ³Ò×	81	Ì¨	661	Ç§¿Ë	84,211
202108	84196019	ÆäËûÖÆÑõ»ú	309	ºÉÀ¼	10	Ò»°ãÃ³Ò×	374	Ì¨	3043	Ç§¿Ë	355,548
202108	84196019	ÆäËûÖÆÑõ»ú	310	Ï£À°	10	Ò»°ãÃ³Ò×	30	Ì¨	765	Ç§¿Ë	73,328
202108	84196019	ÆäËûÖÆÑõ»ú	312	Î÷°àÑÀ	10	Ò»°ãÃ³Ò×	1389	Ì¨	28263	Ç§¿Ë	4,934,467
202108	84196019	ÆäËûÖÆÑõ»ú	313	°¢¶û°ÍÄáÑÇ	10	Ò»°ãÃ³Ò×	1	Ì¨	29	Ç§¿Ë	11,067
202108	84196019	ÆäËûÖÆÑõ»ú	321	ÐÙÑÀÀû	10	Ò»°ãÃ³Ò×	4299	Ì¨	3485	Ç§¿Ë	603,542
202108	84196019	ÆäËûÖÆÑõ»ú	328	ÂÞÂíÄáÑÇ	10	Ò»°ãÃ³Ò×	114	Ì¨	896	Ç§¿Ë	132,152
202108	84196019	ÆäËûÖÆÑõ»ú	331	ÈðÊ¿	10	Ò»°ãÃ³Ò×	300	Ì¨	7050	Ç§¿Ë	1,067,443
202108	84196019	ÆäËûÖÆÑõ»ú	336	Á¢ÌÕÍð	10	Ò»°ãÃ³Ò×	1	Ì¨	22	Ç§¿Ë	2,280
202108	84196019	ÆäËûÖÆÑõ»ú	337	¸ñÂ³¼ªÑÇ	10	Ò»°ãÃ³Ò×	1	Ì¨	1910	Ç§¿Ë	130,283
202108	84196019	ÆäËûÖÆÑõ»ú	344	¶íÂÞË¹Áª°î	10	Ò»°ãÃ³Ò×	622	Ì¨	13983	Ç§¿Ë	1,522,698
202108	84196019	ÆäËûÖÆÑõ»ú	347	ÎÚ¿ËÀ¼	10	Ò»°ãÃ³Ò×	1179	Ì¨	31324	Ç§¿Ë	3,564,393
202108	84196019	ÆäËûÖÆÑõ»ú	350	Ë¹ÂåÎÄÄáÑÇ	10	Ò»°ãÃ³Ò×	296	Ì¨	1776	Ç§¿Ë	379,342
202108	84196019	ÆäËûÖÆÑõ»ú	352	½Ý¿Ë	10	Ò»°ãÃ³Ò×	8	Ì¨	54	Ç§¿Ë	25,959
202108	84196019	ÆäËûÖÆÑõ»ú	353	Ë¹Âå·¥¿Ë	10	Ò»°ãÃ³Ò×	65	Ì¨	1473	Ç§¿Ë	154,566
202108	84196019	ÆäËûÖÆÑõ»ú	402	°¢¸ùÍ¢	10	Ò»°ãÃ³Ò×	54	Ì¨	48283	Ç§¿Ë	2,599,422
202108	84196019	ÆäËûÖÆÑõ»ú	408	¶àÃñ×å²£ÀûÎ¬ÑÇ¹ú	10	Ò»°ãÃ³Ò×	101	Ì¨	4846	Ç§¿Ë	489,858
202108	84196019	ÆäËûÖÆÑõ»ú	410	°ÍÎ÷	10	Ò»°ãÃ³Ò×	2	Ì¨	2	Ç§¿Ë	301
202108	84196019	ÆäËûÖÆÑõ»ú	412	ÖÇÀû	10	Ò»°ãÃ³Ò×	210	Ì¨	9118	Ç§¿Ë	908,516
202108	84196019	ÆäËûÖÆÑõ»ú	413	¸çÂ×±ÈÑÇ	10	Ò»°ãÃ³Ò×	539	Ì¨	11532	Ç§¿Ë	1,092,560
202108	84196019	ÆäËûÖÆÑõ»ú	415	¸çË¹´ïÀè¼Ó	10	Ò»°ãÃ³Ò×	32	Ì¨	858	Ç§¿Ë	110,686
202108	84196019	ÆäËûÖÆÑõ»ú	418	¶àÃ×Äá¼Ó¹²ºÍ¹ú	10	Ò»°ãÃ³Ò×	5	Ì¨	100	Ç§¿Ë	15,061
202108	84196019	ÆäËûÖÆÑõ»ú	419	¶ò¹Ï¶à¶û	10	Ò»°ãÃ³Ò×	19	Ì¨	6317	Ç§¿Ë	438,036
202108	84196019	ÆäËûÖÆÑõ»ú	423	Î£µØÂíÀ­	10	Ò»°ãÃ³Ò×	25	Ì¨	290	Ç§¿Ë	50,569
202108	84196019	ÆäËûÖÆÑõ»ú	427	ÑÀÂò¼Ó	10	Ò»°ãÃ³Ò×	1	Ì¨	28	Ç§¿Ë	6,215
202108	84196019	ÆäËûÖÆÑõ»ú	429	Ä«Î÷¸ç	10	Ò»°ãÃ³Ò×	964	Ì¨	20160	Ç§¿Ë	2,716,700
202108	84196019	ÆäËûÖÆÑõ»ú	433	°ÍÀ­¹ç	10	Ò»°ãÃ³Ò×	6	Ì¨	12500	Ç§¿Ë	743,559
202108	84196019	ÆäËûÖÆÑõ»ú	434	ÃØÂ³	10	Ò»°ãÃ³Ò×	21	Ì¨	68015	Ç§¿Ë	5,554,414
202108	84196019	ÆäËûÖÆÑõ»ú	442	ÌØÁ¢Äá´ïºÍ¶à°Í¸ç	10	Ò»°ãÃ³Ò×	8	Ì¨	147	Ç§¿Ë	18,153
202108	84196019	ÆäËûÖÆÑõ»ú	444	ÎÚÀ­¹ç	10	Ò»°ãÃ³Ò×	40	Ì¨	900	Ç§¿Ë	121,110
202108	84196019	ÆäËûÖÆÑõ»ú	445	Î¯ÄÚÈðÀ­	10	Ò»°ãÃ³Ò×	10	Ì¨	20	Ç§¿Ë	9,598
202108	84196019	ÆäËûÖÆÑõ»ú	501	¼ÓÄÃ´ó	10	Ò»°ãÃ³Ò×	16	Ì¨	50	Ç§¿Ë	7,392
202108	84196019	ÆäËûÖÆÑõ»ú	502	ÃÀ¹ú	10	Ò»°ãÃ³Ò×	5903	Ì¨	61971	Ç§¿Ë	10,376,169
202108	84196019	ÆäËûÖÆÑõ»ú	601	°Ä´óÀûÑÇ	10	Ò»°ãÃ³Ò×	244	Ì¨	893	Ç§¿Ë	181,403
202108	84196019	ÆäËûÖÆÑõ»ú	603	ì³¼Ã	10	Ò»°ãÃ³Ò×	15	Ì¨	162	Ç§¿Ë	29,047
202108	84196019	ÆäËûÖÆÑõ»ú	609	ÐÂÎ÷À¼	10	Ò»°ãÃ³Ò×	1	Ì¨	1	Ç§¿Ë	97
202108	84196019	ÆäËûÖÆÑõ»ú	699	´óÑóÖÞÆäËû¹ú¼Ò(µØÇø)	10	Ò»°ãÃ³Ò×	2	Ì¨	8	Ç§¿Ë	11,151
202109	84196011	ÖÆÑõÁ¿¡Ý15000Á¢·½Ã×/Ð¡Ê±µÄÖÆÑõ»ú	106	Ãåµé	10	Ò»°ãÃ³Ò×	1	Ì¨	9648	Ç§¿Ë	662,133
202109	84196011	ÖÆÑõÁ¿¡Ý15000Á¢·½Ã×/Ð¡Ê±µÄÖÆÑõ»ú	111	Ó¡¶È	10	Ò»°ãÃ³Ò×	314	Ì¨	11304	Ç§¿Ë	815,331
202109	84196011	ÖÆÑõÁ¿¡Ý15000Á¢·½Ã×/Ð¡Ê±µÄÖÆÑõ»ú	112	Ó¡¶ÈÄáÎ÷ÑÇ	10	Ò»°ãÃ³Ò×	5	Ì¨	25181	Ç§¿Ë	1,607,911
202109	84196011	ÖÆÑõÁ¿¡Ý15000Á¢·½Ã×/Ð¡Ê±µÄÖÆÑõ»ú	116	ÈÕ±¾	10	Ò»°ãÃ³Ò×	2	Ì¨	31	Ç§¿Ë	1,588
202109	84196011	ÖÆÑõÁ¿¡Ý15000Á¢·½Ã×/Ð¡Ê±µÄÖÆÑõ»ú	122	ÂíÀ´Î÷ÑÇ	10	Ò»°ãÃ³Ò×	520	Ì¨	10568	Ç§¿Ë	1,296,581
202109	84196011	ÖÆÑõÁ¿¡Ý15000Á¢·½Ã×/Ð¡Ê±µÄÖÆÑõ»ú	129	·ÆÂÉ±ö	10	Ò»°ãÃ³Ò×	82	Ì¨	664	Ç§¿Ë	93,747
202109	84196011	ÖÆÑõÁ¿¡Ý15000Á¢·½Ã×/Ð¡Ê±µÄÖÆÑõ»ú	132	ÐÂ¼ÓÆÂ	10	Ò»°ãÃ³Ò×	29	Ì¨	839	Ç§¿Ë	175,074
202109	84196011	ÖÆÑõÁ¿¡Ý15000Á¢·½Ã×/Ð¡Ê±µÄÖÆÑõ»ú	134	Ë¹ÀïÀ¼¿¨	10	Ò»°ãÃ³Ò×	15	Ì¨	315	Ç§¿Ë	34,103
202109	84196011	ÖÆÑõÁ¿¡Ý15000Á¢·½Ã×/Ð¡Ê±µÄÖÆÑõ»ú	136	Ì©¹ú	10	Ò»°ãÃ³Ò×	264	Ì¨	3624	Ç§¿Ë	659,918
202109	84196011	ÖÆÑõÁ¿¡Ý15000Á¢·½Ã×/Ð¡Ê±µÄÖÆÑõ»ú	138	°¢ÁªÇõ	10	Ò»°ãÃ³Ò×	2	Ì¨	245352	Ç§¿Ë	15,755,853
202109	84196011	ÖÆÑõÁ¿¡Ý15000Á¢·½Ã×/Ð¡Ê±µÄÖÆÑõ»ú	201	°¢¶û¼°ÀûÑÇ	10	Ò»°ãÃ³Ò×	28	Ì¨	558	Ç§¿Ë	106,834
202109	84196011	ÖÆÑõÁ¿¡Ý15000Á¢·½Ã×/Ð¡Ê±µÄÖÆÑõ»ú	232	Ä¦Âå¸ç	10	Ò»°ãÃ³Ò×	1	Ì¨	3850	Ç§¿Ë	228,500
202109	84196011	ÖÆÑõÁ¿¡Ý15000Á¢·½Ã×/Ð¡Ê±µÄÖÆÑõ»ú	236	ÄáÈÕÀûÑÇ	10	Ò»°ãÃ³Ò×	10	Ì¨	270	Ç§¿Ë	31,955
202109	84196011	ÖÆÑõÁ¿¡Ý15000Á¢·½Ã×/Ð¡Ê±µÄÖÆÑõ»ú	244	ÄÏ·Ç	10	Ò»°ãÃ³Ò×	27	Ì¨	405	Ç§¿Ë	45,514
202109	84196011	ÖÆÑõÁ¿¡Ý15000Á¢·½Ã×/Ð¡Ê±µÄÖÆÑõ»ú	252	¸Õ¹û(½ð)	10	Ò»°ãÃ³Ò×	10	Ì¨	150	Ç§¿Ë	34,844
202109	84196011	ÖÆÑõÁ¿¡Ý15000Á¢·½Ã×/Ð¡Ê±µÄÖÆÑõ»ú	339	°¢Èû°Ý½®	10	Ò»°ãÃ³Ò×	2	Ì¨	31	Ç§¿Ë	3,684
202109	84196011	ÖÆÑõÁ¿¡Ý15000Á¢·½Ã×/Ð¡Ê±µÄÖÆÑõ»ú	423	Î£µØÂíÀ­	10	Ò»°ãÃ³Ò×	29	Ì¨	200	Ç§¿Ë	22,590
202109	84196011	ÖÆÑõÁ¿¡Ý15000Á¢·½Ã×/Ð¡Ê±µÄÖÆÑõ»ú	427	ÑÀÂò¼Ó	10	Ò»°ãÃ³Ò×	3	Ì¨	75	Ç§¿Ë	12,379
202109	84196019	ÆäËûÖÆÑõ»ú	103	ÃÏ¼ÓÀ­¹ú	10	Ò»°ãÃ³Ò×	236	Ì¨	32670	Ç§¿Ë	2,719,529
202109	84196019	ÆäËûÖÆÑõ»ú	105	ÎÄÀ³	10	Ò»°ãÃ³Ò×	105	Ì¨	3193	Ç§¿Ë	542,064
202109	84196019	ÆäËûÖÆÑõ»ú	106	Ãåµé	10	Ò»°ãÃ³Ò×	4636	Ì¨	680906	Ç§¿Ë	49,804,814
202109	84196019	ÆäËûÖÆÑõ»ú	106	Ãåµé	12	ÆäËû¾èÔùÎï×Ê	300	Ì¨	4830	Ç§¿Ë	846,900
202109	84196019	ÆäËûÖÆÑõ»ú	107	¼íÆÒÕ¯	10	Ò»°ãÃ³Ò×	59	Ì¨	1487	Ç§¿Ë	183,439
202109	84196019	ÆäËûÖÆÑõ»ú	108	ÈûÆÖÂ·Ë¹	10	Ò»°ãÃ³Ò×	4	Ì¨	59	Ç§¿Ë	20,625
202109	84196019	ÆäËûÖÆÑõ»ú	110	ÖÐ¹úÏã¸Û	10	Ò»°ãÃ³Ò×	238	Ì¨	3282	Ç§¿Ë	3,016,792
202109	84196019	ÆäËûÖÆÑõ»ú	111	Ó¡¶È	10	Ò»°ãÃ³Ò×	3205	Ì¨	306254	Ç§¿Ë	24,573,340
202109	84196019	ÆäËûÖÆÑõ»ú	112	Ó¡¶ÈÄáÎ÷ÑÇ	10	Ò»°ãÃ³Ò×	3885	Ì¨	124542	Ç§¿Ë	15,276,872
202109	84196019	ÆäËûÖÆÑõ»ú	112	Ó¡¶ÈÄáÎ÷ÑÇ	12	ÆäËû¾èÔùÎï×Ê	9	Ì¨	243	Ç§¿Ë	45,900
202109	84196019	ÆäËûÖÆÑõ»ú	113	ÒÁÀÊ	10	Ò»°ãÃ³Ò×	2679	Ì¨	127266	Ç§¿Ë	8,048,175
202109	84196019	ÆäËûÖÆÑõ»ú	115	ÒÔÉ«ÁÐ	10	Ò»°ãÃ³Ò×	121	Ì¨	738	Ç§¿Ë	577,547
202109	84196019	ÆäËûÖÆÑõ»ú	116	ÈÕ±¾	10	Ò»°ãÃ³Ò×	5152	Ì¨	92088	Ç§¿Ë	10,326,760
202109	84196019	ÆäËûÖÆÑõ»ú	118	¿ÆÍþÌØ	10	Ò»°ãÃ³Ò×	27	Ì¨	481	Ç§¿Ë	68,095
202109	84196019	ÆäËûÖÆÑõ»ú	119	ÀÏÎÎ	10	Ò»°ãÃ³Ò×	42	Ì¨	1410	Ç§¿Ë	138,571
202109	84196019	ÆäËûÖÆÑõ»ú	122	ÂíÀ´Î÷ÑÇ	10	Ò»°ãÃ³Ò×	3595	Ì¨	71281	Ç§¿Ë	9,025,390
202109	84196019	ÆäËûÖÆÑõ»ú	124	ÃÉ¹Å	10	Ò»°ãÃ³Ò×	93	Ì¨	1810	Ç§¿Ë	107,590
202109	84196019	ÆäËûÖÆÑõ»ú	125	Äá²´¶ûÁª°îÃñÖ÷¹²ºÍ¹ú	10	Ò»°ãÃ³Ò×	705	Ì¨	24239	Ç§¿Ë	2,369,565
202109	84196019	ÆäËûÖÆÑõ»ú	126	°¢Âü	10	Ò»°ãÃ³Ò×	2	Ì¨	10600	Ç§¿Ë	989,382
202109	84196019	ÆäËûÖÆÑõ»ú	127	°Í»ùË¹Ì¹	10	Ò»°ãÃ³Ò×	175	Ì¨	49463	Ç§¿Ë	6,149,110
202109	84196019	ÆäËûÖÆÑõ»ú	129	·ÆÂÉ±ö	10	Ò»°ãÃ³Ò×	5833	Ì¨	114092	Ç§¿Ë	13,467,741
202109	84196019	ÆäËûÖÆÑõ»ú	130	¿¨Ëþ¶û	10	Ò»°ãÃ³Ò×	2	Ì¨	64	Ç§¿Ë	4,544
202109	84196019	ÆäËûÖÆÑõ»ú	131	É³ÌØ°¢À­²®	10	Ò»°ãÃ³Ò×	70	Ì¨	1430	Ç§¿Ë	204,230
202109	84196019	ÆäËûÖÆÑõ»ú	132	ÐÂ¼ÓÆÂ	10	Ò»°ãÃ³Ò×	394	Ì¨	7228	Ç§¿Ë	946,705
202109	84196019	ÆäËûÖÆÑõ»ú	133	º«¹ú	10	Ò»°ãÃ³Ò×	8	Ì¨	191	Ç§¿Ë	10,697
202109	84196019	ÆäËûÖÆÑõ»ú	134	Ë¹ÀïÀ¼¿¨	10	Ò»°ãÃ³Ò×	400	Ì¨	6675	Ç§¿Ë	1,965,226
202109	84196019	ÆäËûÖÆÑõ»ú	136	Ì©¹ú	10	Ò»°ãÃ³Ò×	5360	Ì¨	121992	Ç§¿Ë	13,270,181
202109	84196019	ÆäËûÖÆÑõ»ú	137	ÍÁ¶úÆä	10	Ò»°ãÃ³Ò×	399	Ì¨	8251	Ç§¿Ë	1,968,165
202109	84196019	ÆäËûÖÆÑõ»ú	138	°¢ÁªÇõ	10	Ò»°ãÃ³Ò×	500	Ì¨	14780	Ç§¿Ë	1,622,875
202109	84196019	ÆäËûÖÆÑõ»ú	141	Ô½ÄÏ	10	Ò»°ãÃ³Ò×	8394	Ì¨	203915	Ç§¿Ë	18,885,176
202109	84196019	ÆäËûÖÆÑõ»ú	144	¶«µÛãë	10	Ò»°ãÃ³Ò×	5	Ì¨	103	Ç§¿Ë	15,281
202109	84196019	ÆäËûÖÆÑõ»ú	145	¹þÈø¿ËË¹Ì¹	10	Ò»°ãÃ³Ò×	232	Ì¨	3734	Ç§¿Ë	424,542
202109	84196019	ÆäËûÖÆÑõ»ú	146	¼ª¶û¼ªË¹Ë¹Ì¹	10	Ò»°ãÃ³Ò×	1	Ì¨	24	Ç§¿Ë	5,816
202109	84196019	ÆäËûÖÆÑõ»ú	147	Ëþ¼ª¿ËË¹Ì¹	10	Ò»°ãÃ³Ò×	2	Ì¨	1950	Ç§¿Ë	84,389
202109	84196019	ÆäËûÖÆÑõ»ú	201	°¢¶û¼°ÀûÑÇ	10	Ò»°ãÃ³Ò×	7461	Ì¨	210412	Ç§¿Ë	35,211,151
202109	84196019	ÆäËûÖÆÑõ»ú	202	°²¸çÀ­	10	Ò»°ãÃ³Ò×	1	Ì¨	18990	Ç§¿Ë	389,490
202109	84196019	ÆäËûÖÆÑõ»ú	203	±´Äþ	10	Ò»°ãÃ³Ò×	6	Ì¨	167	Ç§¿Ë	22,245
202109	84196019	ÆäËûÖÆÑõ»ú	204	²©´ÄÍßÄÉ	10	Ò»°ãÃ³Ò×	14	Ì¨	408	Ç§¿Ë	23,484
202109	84196019	ÆäËûÖÆÑõ»ú	206	¿¦ÂóÂ¡	10	Ò»°ãÃ³Ò×	14	Ì¨	292	Ç§¿Ë	35,521
202109	84196019	ÆäËûÖÆÑõ»ú	211	Õ§µÃ	10	Ò»°ãÃ³Ò×	3	Ì¨	71	Ç§¿Ë	49,598
202109	84196019	ÆäËûÖÆÑõ»ú	212	¿ÆÄ¦ÂÞ	10	Ò»°ãÃ³Ò×	2	Ì¨	50	Ç§¿Ë	8,362
202109	84196019	ÆäËûÖÆÑõ»ú	217	°£Èû¶í±ÈÑÇ	10	Ò»°ãÃ³Ò×	3	Ì¨	10926	Ç§¿Ë	1,213,138
202109	84196019	ÆäËûÖÆÑõ»ú	218	¼ÓÅî	10	Ò»°ãÃ³Ò×	3	Ì¨	68	Ç§¿Ë	14,859
202109	84196019	ÆäËûÖÆÑõ»ú	220	¼ÓÄÉ	10	Ò»°ãÃ³Ò×	1	Ì¨	18	Ç§¿Ë	4,067
202109	84196019	ÆäËûÖÆÑõ»ú	223	¿ÆÌØµÏÍß	10	Ò»°ãÃ³Ò×	6	Ì¨	143	Ç§¿Ë	14,540
202109	84196019	ÆäËûÖÆÑõ»ú	224	¿ÏÄáÑÇ	10	Ò»°ãÃ³Ò×	79	Ì¨	1547	Ç§¿Ë	197,207
202109	84196019	ÆäËûÖÆÑõ»ú	226	Àû±ÈÑÇ	10	Ò»°ãÃ³Ò×	10	Ì¨	198	Ç§¿Ë	37,280
202109	84196019	ÆäËûÖÆÑõ»ú	228	ÂíÀ­Î¬	10	Ò»°ãÃ³Ò×	30	Ì¨	570	Ç§¿Ë	87,527
202109	84196019	ÆäËûÖÆÑõ»ú	232	Ä¦Âå¸ç	10	Ò»°ãÃ³Ò×	404	Ì¨	23769	Ç§¿Ë	3,425,634
202109	84196019	ÆäËûÖÆÑõ»ú	233	ÄªÉ£±È¿Ë	10	Ò»°ãÃ³Ò×	18	Ì¨	10265	Ç§¿Ë	810,632
202109	84196019	ÆäËûÖÆÑõ»ú	234	ÄÉÃ×±ÈÑÇ	10	Ò»°ãÃ³Ò×	10	Ì¨	240	Ç§¿Ë	35,703
202109	84196019	ÆäËûÖÆÑõ»ú	235	ÄáÈÕ¶û	10	Ò»°ãÃ³Ò×	1	Ì¨	6300	Ç§¿Ë	492,276
202109	84196019	ÆäËûÖÆÑõ»ú	236	ÄáÈÕÀûÑÇ	10	Ò»°ãÃ³Ò×	20	Ì¨	314	Ç§¿Ë	384,471
202109	84196019	ÆäËûÖÆÑõ»ú	237	ÁôÄáÍô	10	Ò»°ãÃ³Ò×	2	Ì¨	38	Ç§¿Ë	5,078
202109	84196019	ÆäËûÖÆÑõ»ú	240	ÈûÄÚ¼Ó¶û	10	Ò»°ãÃ³Ò×	56	Ì¨	1525	Ç§¿Ë	186,681
202109	84196019	ÆäËûÖÆÑõ»ú	244	ÄÏ·Ç	10	Ò»°ãÃ³Ò×	2003	Ì¨	16875	Ç§¿Ë	2,243,276
202109	84196019	ÆäËûÖÆÑõ»ú	246	ËÕµ¤	10	Ò»°ãÃ³Ò×	30	Ì¨	690	Ç§¿Ë	173,010
202109	84196019	ÆäËûÖÆÑõ»ú	247	Ì¹É£ÄáÑÇ	10	Ò»°ãÃ³Ò×	1	Ì¨	16	Ç§¿Ë	1,298
202109	84196019	ÆäËûÖÆÑõ»ú	249	Í»ÄáË¹	10	Ò»°ãÃ³Ò×	94	Ì¨	1551	Ç§¿Ë	252,500
202109	84196019	ÆäËûÖÆÑõ»ú	250	ÎÚ¸É´ï	10	Ò»°ãÃ³Ò×	34	Ì¨	711	Ç§¿Ë	80,797
202109	84196019	ÆäËûÖÆÑõ»ú	251	²¼»ùÄÉ·¨Ë÷	10	Ò»°ãÃ³Ò×	2	Ì¨	42	Ç§¿Ë	4,018
202109	84196019	ÆäËûÖÆÑõ»ú	252	¸Õ¹û(½ð)	10	Ò»°ãÃ³Ò×	3	Ì¨	67	Ç§¿Ë	14,859
202109	84196019	ÆäËûÖÆÑõ»ú	253	ÔÞ±ÈÑÇ	10	Ò»°ãÃ³Ò×	40	Ì¨	935	Ç§¿Ë	173,322
202109	84196019	ÆäËûÖÆÑõ»ú	254	½ò°Í²¼Î¤	10	Ò»°ãÃ³Ò×	17	Ì¨	469	Ç§¿Ë	60,899
202109	84196019	ÆäËûÖÆÑõ»ú	301	±ÈÀûÊ±	10	Ò»°ãÃ³Ò×	10	Ì¨	270	Ç§¿Ë	45,190
202109	84196019	ÆäËûÖÆÑõ»ú	303	Ó¢¹ú	10	Ò»°ãÃ³Ò×	608	Ì¨	11742	Ç§¿Ë	1,847,180
202109	84196019	ÆäËûÖÆÑõ»ú	304	µÂ¹ú	10	Ò»°ãÃ³Ò×	874	Ì¨	6893	Ç§¿Ë	1,043,451
202109	84196019	ÆäËûÖÆÑõ»ú	305	·¨¹ú	10	Ò»°ãÃ³Ò×	816	Ì¨	9015	Ç§¿Ë	3,992,638
202109	84196019	ÆäËûÖÆÑõ»ú	306	°®¶ûÀ¼	10	Ò»°ãÃ³Ò×	4	Ì¨	118	Ç§¿Ë	5,394
202109	84196019	ÆäËûÖÆÑõ»ú	307	Òâ´óÀû	10	Ò»°ãÃ³Ò×	60	Ì¨	445	Ç§¿Ë	62,592
202109	84196019	ÆäËûÖÆÑõ»ú	308	Â¬É­±¤	10	Ò»°ãÃ³Ò×	1	Ì¨	27	Ç§¿Ë	6,196
202109	84196019	ÆäËûÖÆÑõ»ú	309	ºÉÀ¼	10	Ò»°ãÃ³Ò×	743	Ì¨	16071	Ç§¿Ë	1,892,595
202109	84196019	ÆäËûÖÆÑõ»ú	310	Ï£À°	10	Ò»°ãÃ³Ò×	322	Ì¨	2965	Ç§¿Ë	347,130
202109	84196019	ÆäËûÖÆÑõ»ú	312	Î÷°àÑÀ	10	Ò»°ãÃ³Ò×	718	Ì¨	9596	Ç§¿Ë	3,056,147
202109	84196019	ÆäËûÖÆÑõ»ú	313	°¢¶û°ÍÄáÑÇ	10	Ò»°ãÃ³Ò×	150	Ì¨	1950	Ç§¿Ë	1,296,375
202109	84196019	ÆäËûÖÆÑõ»ú	316	±£¼ÓÀûÑÇ	10	Ò»°ãÃ³Ò×	12	Ì¨	96	Ç§¿Ë	32,132
202109	84196019	ÆäËûÖÆÑõ»ú	321	ÐÙÑÀÀû	10	Ò»°ãÃ³Ò×	1052	Ì¨	823	Ç§¿Ë	124,827
202109	84196019	ÆäËûÖÆÑõ»ú	324	Âí¶úËû	10	Ò»°ãÃ³Ò×	3	Ì¨	90	Ç§¿Ë	6,068
202109	84196019	ÆäËûÖÆÑõ»ú	327	²¨À¼	10	Ò»°ãÃ³Ò×	262	Ì¨	2316	Ç§¿Ë	311,022
202109	84196019	ÆäËûÖÆÑõ»ú	328	ÂÞÂíÄáÑÇ	10	Ò»°ãÃ³Ò×	76	Ì¨	771	Ç§¿Ë	153,934
202109	84196019	ÆäËûÖÆÑõ»ú	331	ÈðÊ¿	10	Ò»°ãÃ³Ò×	1	Ì¨	8	Ç§¿Ë	2,272
202109	84196019	ÆäËûÖÆÑõ»ú	344	¶íÂÞË¹Áª°î	10	Ò»°ãÃ³Ò×	962	Ì¨	18704	Ç§¿Ë	2,305,507
202109	84196019	ÆäËûÖÆÑõ»ú	347	ÎÚ¿ËÀ¼	10	Ò»°ãÃ³Ò×	942	Ì¨	18851	Ç§¿Ë	2,491,599
202109	84196019	ÆäËûÖÆÑõ»ú	350	Ë¹ÂåÎÄÄáÑÇ	10	Ò»°ãÃ³Ò×	190	Ì¨	1140	Ç§¿Ë	147,032
202109	84196019	ÆäËûÖÆÑõ»ú	351	¿ËÂÞµØÑÇ	10	Ò»°ãÃ³Ò×	17	Ì¨	109	Ç§¿Ë	87,245
202109	84196019	ÆäËûÖÆÑõ»ú	352	½Ý¿Ë	10	Ò»°ãÃ³Ò×	44	Ì¨	303	Ç§¿Ë	155,197
202109	84196019	ÆäËûÖÆÑõ»ú	353	Ë¹Âå·¥¿Ë	10	Ò»°ãÃ³Ò×	70	Ì¨	1410	Ç§¿Ë	159,041
202109	84196019	ÆäËûÖÆÑõ»ú	358	Èû¶ûÎ¬ÑÇ	10	Ò»°ãÃ³Ò×	11	Ì¨	247975	Ç§¿Ë	17,033,431
202109	84196019	ÆäËûÖÆÑõ»ú	402	°¢¸ùÍ¢	10	Ò»°ãÃ³Ò×	62	Ì¨	541	Ç§¿Ë	298,308
202109	84196019	ÆäËûÖÆÑõ»ú	408	¶àÃñ×å²£ÀûÎ¬ÑÇ¹ú	10	Ò»°ãÃ³Ò×	1	Ì¨	3500	Ç§¿Ë	374,721
202109	84196019	ÆäËûÖÆÑõ»ú	412	ÖÇÀû	10	Ò»°ãÃ³Ò×	47	Ì¨	1086	Ç§¿Ë	110,294
202109	84196019	ÆäËûÖÆÑõ»ú	413	¸çÂ×±ÈÑÇ	10	Ò»°ãÃ³Ò×	2	Ì¨	8	Ç§¿Ë	12,126
202109	84196019	ÆäËûÖÆÑõ»ú	415	¸çË¹´ïÀè¼Ó	10	Ò»°ãÃ³Ò×	45	Ì¨	810	Ç§¿Ë	87,635
202109	84196019	ÆäËûÖÆÑõ»ú	419	¶ò¹Ï¶à¶û	10	Ò»°ãÃ³Ò×	32	Ì¨	23925	Ç§¿Ë	1,393,174
202109	84196019	ÆäËûÖÆÑõ»ú	423	Î£µØÂíÀ­	10	Ò»°ãÃ³Ò×	101	Ì¨	1925	Ç§¿Ë	615,516
202109	84196019	ÆäËûÖÆÑõ»ú	426	ºé¶¼À­Ë¹	10	Ò»°ãÃ³Ò×	1	Ì¨	24	Ç§¿Ë	811
202109	84196019	ÆäËûÖÆÑõ»ú	427	ÑÀÂò¼Ó	10	Ò»°ãÃ³Ò×	20	Ì¨	580	Ç§¿Ë	73,353
202109	84196019	ÆäËûÖÆÑõ»ú	429	Ä«Î÷¸ç	10	Ò»°ãÃ³Ò×	1931	Ì¨	32065	Ç§¿Ë	2,177,405
202109	84196019	ÆäËûÖÆÑõ»ú	431	Äá¼ÓÀ­¹Ï	10	Ò»°ãÃ³Ò×	81	Ì¨	1763	Ç§¿Ë	267,114
202109	84196019	ÆäËûÖÆÑõ»ú	432	°ÍÄÃÂí	10	Ò»°ãÃ³Ò×	20	Ì¨	480	Ç§¿Ë	40,591
202109	84196019	ÆäËûÖÆÑõ»ú	433	°ÍÀ­¹ç	10	Ò»°ãÃ³Ò×	3	Ì¨	14526	Ç§¿Ë	848,029
202109	84196019	ÆäËûÖÆÑõ»ú	434	ÃØÂ³	10	Ò»°ãÃ³Ò×	34	Ì¨	25985	Ç§¿Ë	2,077,416
202109	84196019	ÆäËûÖÆÑõ»ú	440	Èø¶ûÍß¶à	10	Ò»°ãÃ³Ò×	5	Ì¨	115	Ç§¿Ë	11,262
202109	84196019	ÆäËûÖÆÑõ»ú	501	¼ÓÄÃ´ó	10	Ò»°ãÃ³Ò×	2	Ì¨	3	Ç§¿Ë	938
202109	84196019	ÆäËûÖÆÑõ»ú	502	ÃÀ¹ú	10	Ò»°ãÃ³Ò×	7105	Ì¨	101319	Ç§¿Ë	15,669,454
202109	84196019	ÆäËûÖÆÑõ»ú	601	°Ä´óÀûÑÇ	10	Ò»°ãÃ³Ò×	1188	Ì¨	28742	Ç§¿Ë	2,498,157
202109	84196019	ÆäËûÖÆÑõ»ú	603	ì³¼Ã	10	Ò»°ãÃ³Ò×	13	Ì¨	296	Ç§¿Ë	32,259
202109	84196019	ÆäËûÖÆÑõ»ú	608	ÍßÅ¬°¢Í¼	10	Ò»°ãÃ³Ò×	1	Ì¨	3	Ç§¿Ë	1,428
202109	84196019	ÆäËûÖÆÑõ»ú	609	ÐÂÎ÷À¼	10	Ò»°ãÃ³Ò×	1	Ì¨	103	Ç§¿Ë	13,366
202110	84196011	ÖÆÑõÁ¿¡Ý15000Á¢·½Ã×/Ð¡Ê±µÄÖÆÑõ»ú	106	Ãåµé	10	Ò»°ãÃ³Ò×	1	Ì¨	1170	Ç§¿Ë	88,037
202110	84196011	ÖÆÑõÁ¿¡Ý15000Á¢·½Ã×/Ð¡Ê±µÄÖÆÑõ»ú	111	Ó¡¶È	10	Ò»°ãÃ³Ò×	193	Ì¨	6859	Ç§¿Ë	503,345
202110	84196011	ÖÆÑõÁ¿¡Ý15000Á¢·½Ã×/Ð¡Ê±µÄÖÆÑõ»ú	116	ÈÕ±¾	10	Ò»°ãÃ³Ò×	2	Ì¨	32	Ç§¿Ë	11,995
202110	84196011	ÖÆÑõÁ¿¡Ý15000Á¢·½Ã×/Ð¡Ê±µÄÖÆÑõ»ú	132	ÐÂ¼ÓÆÂ	10	Ò»°ãÃ³Ò×	3	Ì¨	56	Ç§¿Ë	17,992
202110	84196011	ÖÆÑõÁ¿¡Ý15000Á¢·½Ã×/Ð¡Ê±µÄÖÆÑõ»ú	134	Ë¹ÀïÀ¼¿¨	10	Ò»°ãÃ³Ò×	35	Ì¨	735	Ç§¿Ë	114,574
202110	84196011	ÖÆÑõÁ¿¡Ý15000Á¢·½Ã×/Ð¡Ê±µÄÖÆÑõ»ú	303	Ó¢¹ú	10	Ò»°ãÃ³Ò×	50	Ì¨	300	Ç§¿Ë	40,307
202110	84196011	ÖÆÑõÁ¿¡Ý15000Á¢·½Ã×/Ð¡Ê±µÄÖÆÑõ»ú	310	Ï£À°	10	Ò»°ãÃ³Ò×	428	Ì¨	3826	Ç§¿Ë	2,239,223
202110	84196011	ÖÆÑõÁ¿¡Ý15000Á¢·½Ã×/Ð¡Ê±µÄÖÆÑõ»ú	423	Î£µØÂíÀ­	10	Ò»°ãÃ³Ò×	24	Ì¨	362	Ç§¿Ë	59,460
202110	84196011	ÖÆÑõÁ¿¡Ý15000Á¢·½Ã×/Ð¡Ê±µÄÖÆÑõ»ú	601	°Ä´óÀûÑÇ	10	Ò»°ãÃ³Ò×	6	Ì¨	95	Ç§¿Ë	24,245
202110	84196019	ÆäËûÖÆÑõ»ú	101	°¢¸»º¹	10	Ò»°ãÃ³Ò×	1	Ì¨	4500	Ç§¿Ë	136,968
202110	84196019	ÆäËûÖÆÑõ»ú	103	ÃÏ¼ÓÀ­¹ú	10	Ò»°ãÃ³Ò×	175	Ì¨	8175	Ç§¿Ë	757,796
202110	84196019	ÆäËûÖÆÑõ»ú	106	Ãåµé	10	Ò»°ãÃ³Ò×	200	Ì¨	134124	Ç§¿Ë	8,173,129
202110	84196019	ÆäËûÖÆÑõ»ú	107	¼íÆÒÕ¯	10	Ò»°ãÃ³Ò×	31	Ì¨	76746	Ç§¿Ë	3,374,664
202110	84196019	ÆäËûÖÆÑõ»ú	108	ÈûÆÖÂ·Ë¹	10	Ò»°ãÃ³Ò×	2	Ì¨	10	Ç§¿Ë	11,350
202110	84196019	ÆäËûÖÆÑõ»ú	110	ÖÐ¹úÏã¸Û	10	Ò»°ãÃ³Ò×	4	Ì¨	75	Ç§¿Ë	9,864
202110	84196019	ÆäËûÖÆÑõ»ú	111	Ó¡¶È	10	Ò»°ãÃ³Ò×	1185	Ì¨	199262	Ç§¿Ë	13,421,196
202110	84196019	ÆäËûÖÆÑõ»ú	112	Ó¡¶ÈÄáÎ÷ÑÇ	10	Ò»°ãÃ³Ò×	4459	Ì¨	180965	Ç§¿Ë	20,130,190
202110	84196019	ÆäËûÖÆÑõ»ú	113	ÒÁÀÊ	10	Ò»°ãÃ³Ò×	601	Ì¨	11565	Ç§¿Ë	2,143,218
202110	84196019	ÆäËûÖÆÑõ»ú	114	ÒÁÀ­¿Ë	10	Ò»°ãÃ³Ò×	36	Ì¨	719	Ç§¿Ë	91,202
202110	84196019	ÆäËûÖÆÑõ»ú	115	ÒÔÉ«ÁÐ	10	Ò»°ãÃ³Ò×	504	Ì¨	6340	Ç§¿Ë	724,113
202110	84196019	ÆäËûÖÆÑõ»ú	116	ÈÕ±¾	10	Ò»°ãÃ³Ò×	497	Ì¨	8671	Ç§¿Ë	966,408
202110	84196019	ÆäËûÖÆÑõ»ú	121	ÖÐ¹ú°ÄÃÅ	10	Ò»°ãÃ³Ò×	2	Ì¨	20	Ç§¿Ë	2,579
202110	84196019	ÆäËûÖÆÑõ»ú	122	ÂíÀ´Î÷ÑÇ	10	Ò»°ãÃ³Ò×	599	Ì¨	11198	Ç§¿Ë	1,527,417
202110	84196019	ÆäËûÖÆÑõ»ú	124	ÃÉ¹Å	10	Ò»°ãÃ³Ò×	1	Ì¨	6	Ç§¿Ë	1,289
202110	84196019	ÆäËûÖÆÑõ»ú	125	Äá²´¶ûÁª°îÃñÖ÷¹²ºÍ¹ú	10	Ò»°ãÃ³Ò×	224	Ì¨	6944	Ç§¿Ë	751,202
202110	84196019	ÆäËûÖÆÑõ»ú	127	°Í»ùË¹Ì¹	10	Ò»°ãÃ³Ò×	74	Ì¨	88805	Ç§¿Ë	11,713,985
202110	84196019	ÆäËûÖÆÑõ»ú	129	·ÆÂÉ±ö	10	Ò»°ãÃ³Ò×	4532	Ì¨	66107	Ç§¿Ë	8,006,424
202110	84196019	ÆäËûÖÆÑõ»ú	130	¿¨Ëþ¶û	10	Ò»°ãÃ³Ò×	63	Ì¨	486	Ç§¿Ë	33,474
202110	84196019	ÆäËûÖÆÑõ»ú	131	É³ÌØ°¢À­²®	10	Ò»°ãÃ³Ò×	1	Ì¨	0	Ç§¿Ë	53
202110	84196019	ÆäËûÖÆÑõ»ú	132	ÐÂ¼ÓÆÂ	10	Ò»°ãÃ³Ò×	55	Ì¨	1925	Ç§¿Ë	337,184
202110	84196019	ÆäËûÖÆÑõ»ú	133	º«¹ú	10	Ò»°ãÃ³Ò×	111	Ì¨	2962	Ç§¿Ë	290,535
202110	84196019	ÆäËûÖÆÑõ»ú	134	Ë¹ÀïÀ¼¿¨	10	Ò»°ãÃ³Ò×	177	Ì¨	4545	Ç§¿Ë	829,134
202110	84196019	ÆäËûÖÆÑõ»ú	136	Ì©¹ú	10	Ò»°ãÃ³Ò×	754	Ì¨	16889	Ç§¿Ë	1,272,855
202110	84196019	ÆäËûÖÆÑõ»ú	137	ÍÁ¶úÆä	10	Ò»°ãÃ³Ò×	234	Ì¨	210744	Ç§¿Ë	23,391,619
202110	84196019	ÆäËûÖÆÑõ»ú	138	°¢ÁªÇõ	10	Ò»°ãÃ³Ò×	80	Ì¨	2400	Ç§¿Ë	257,968
202110	84196019	ÆäËûÖÆÑõ»ú	141	Ô½ÄÏ	10	Ò»°ãÃ³Ò×	573	Ì¨	10660	Ç§¿Ë	1,148,346
202110	84196019	ÆäËûÖÆÑõ»ú	145	¹þÈø¿ËË¹Ì¹	10	Ò»°ãÃ³Ò×	96	Ì¨	1591	Ç§¿Ë	179,500
202110	84196019	ÆäËûÖÆÑõ»ú	146	¼ª¶û¼ªË¹Ë¹Ì¹	10	Ò»°ãÃ³Ò×	2	Ì¨	1	Ç§¿Ë	378
202110	84196019	ÆäËûÖÆÑõ»ú	201	°¢¶û¼°ÀûÑÇ	10	Ò»°ãÃ³Ò×	667	Ì¨	51344	Ç§¿Ë	4,532,048
202110	84196019	ÆäËûÖÆÑõ»ú	203	±´Äþ	10	Ò»°ãÃ³Ò×	61	Ì¨	1497	Ç§¿Ë	143,524
202110	84196019	ÆäËûÖÆÑõ»ú	204	²©´ÄÍßÄÉ	10	Ò»°ãÃ³Ò×	35	Ì¨	1015	Ç§¿Ë	106,089
202110	84196019	ÆäËûÖÆÑõ»ú	205	²¼Â¡µÏ	10	Ò»°ãÃ³Ò×	16	Ì¨	240	Ç§¿Ë	30,956
202110	84196019	ÆäËûÖÆÑõ»ú	206	¿¦ÂóÂ¡	10	Ò»°ãÃ³Ò×	4	Ì¨	109	Ç§¿Ë	16,085
202110	84196019	ÆäËûÖÆÑõ»ú	209	ÖÐ·Ç	10	Ò»°ãÃ³Ò×	1	Ì¨	1555	Ç§¿Ë	870,160
202110	84196019	ÆäËûÖÆÑõ»ú	213	¸Õ¹û(²¼)	10	Ò»°ãÃ³Ò×	3	Ì¨	71	Ç§¿Ë	14,762
202110	84196019	ÆäËûÖÆÑõ»ú	215	°£¼°	10	Ò»°ãÃ³Ò×	220	Ì¨	5155	Ç§¿Ë	481,755
202110	84196019	ÆäËûÖÆÑõ»ú	217	°£Èû¶í±ÈÑÇ	10	Ò»°ãÃ³Ò×	1	Ì¨	4511	Ç§¿Ë	305,047
202110	84196019	ÆäËûÖÆÑõ»ú	220	¼ÓÄÉ	10	Ò»°ãÃ³Ò×	49	Ì¨	1947	Ç§¿Ë	497,036
202110	84196019	ÆäËûÖÆÑõ»ú	221	¼¸ÄÚÑÇ	10	Ò»°ãÃ³Ò×	1	Ì¨	197	Ç§¿Ë	180,056
202110	84196019	ÆäËûÖÆÑõ»ú	224	¿ÏÄáÑÇ	10	Ò»°ãÃ³Ò×	247	Ì¨	24908	Ç§¿Ë	1,704,726
202110	84196019	ÆäËûÖÆÑõ»ú	226	Àû±ÈÑÇ	10	Ò»°ãÃ³Ò×	197	Ì¨	17583	Ç§¿Ë	1,274,241
202110	84196019	ÆäËûÖÆÑõ»ú	227	Âí´ï¼ÓË¹¼Ó	10	Ò»°ãÃ³Ò×	33	Ì¨	579	Ç§¿Ë	63,627
202110	84196019	ÆäËûÖÆÑõ»ú	228	ÂíÀ­Î¬	10	Ò»°ãÃ³Ò×	121	Ì¨	2418	Ç§¿Ë	336,940
202110	84196019	ÆäËûÖÆÑõ»ú	231	Ã«ÀïÇóË¹	10	Ò»°ãÃ³Ò×	12	Ì¨	460	Ç§¿Ë	46,434
202110	84196019	ÆäËûÖÆÑõ»ú	232	Ä¦Âå¸ç	10	Ò»°ãÃ³Ò×	81	Ì¨	1898	Ç§¿Ë	217,027
202110	84196019	ÆäËûÖÆÑõ»ú	233	ÄªÉ£±È¿Ë	10	Ò»°ãÃ³Ò×	2	Ì¨	11	Ç§¿Ë	1,228
202110	84196019	ÆäËûÖÆÑõ»ú	236	ÄáÈÕÀûÑÇ	10	Ò»°ãÃ³Ò×	110	Ì¨	12868	Ç§¿Ë	1,139,430
202110	84196019	ÆäËûÖÆÑõ»ú	237	ÁôÄáÍô	10	Ò»°ãÃ³Ò×	2	Ì¨	130	Ç§¿Ë	17,167
202110	84196019	ÆäËûÖÆÑõ»ú	240	ÈûÄÚ¼Ó¶û	10	Ò»°ãÃ³Ò×	99	Ì¨	2414	Ç§¿Ë	193,325
202110	84196019	ÆäËûÖÆÑõ»ú	243	Ë÷ÂíÀï	10	Ò»°ãÃ³Ò×	10	Ì¨	210	Ç§¿Ë	20,448
202110	84196019	ÆäËûÖÆÑõ»ú	244	ÄÏ·Ç	10	Ò»°ãÃ³Ò×	332	Ì¨	5888	Ç§¿Ë	949,658
202110	84196019	ÆäËûÖÆÑõ»ú	248	¶à¸ç	10	Ò»°ãÃ³Ò×	1	Ì¨	21	Ç§¿Ë	23,917
202110	84196019	ÆäËûÖÆÑõ»ú	249	Í»ÄáË¹	10	Ò»°ãÃ³Ò×	200	Ì¨	6594	Ç§¿Ë	703,001
202110	84196019	ÆäËûÖÆÑõ»ú	250	ÎÚ¸É´ï	10	Ò»°ãÃ³Ò×	35	Ì¨	983	Ç§¿Ë	112,224
202110	84196019	ÆäËûÖÆÑõ»ú	251	²¼»ùÄÉ·¨Ë÷	10	Ò»°ãÃ³Ò×	9	Ì¨	195	Ç§¿Ë	30,302
202110	84196019	ÆäËûÖÆÑõ»ú	252	¸Õ¹û(½ð)	10	Ò»°ãÃ³Ò×	10	Ì¨	300	Ç§¿Ë	37,606
202110	84196019	ÆäËûÖÆÑõ»ú	253	ÔÞ±ÈÑÇ	10	Ò»°ãÃ³Ò×	1	Ì¨	3610	Ç§¿Ë	316,514
202110	84196019	ÆäËûÖÆÑõ»ú	254	½ò°Í²¼Î¤	10	Ò»°ãÃ³Ò×	21	Ì¨	450	Ç§¿Ë	62,299
202110	84196019	ÆäËûÖÆÑõ»ú	301	±ÈÀûÊ±	10	Ò»°ãÃ³Ò×	317	Ì¨	1981	Ç§¿Ë	256,290
202110	84196019	ÆäËûÖÆÑõ»ú	303	Ó¢¹ú	10	Ò»°ãÃ³Ò×	666	Ì¨	5670	Ç§¿Ë	1,290,366
202110	84196019	ÆäËûÖÆÑõ»ú	304	µÂ¹ú	10	Ò»°ãÃ³Ò×	303	Ì¨	1995	Ç§¿Ë	355,444
202110	84196019	ÆäËûÖÆÑõ»ú	305	·¨¹ú	10	Ò»°ãÃ³Ò×	132	Ì¨	3683	Ç§¿Ë	556,208
202110	84196019	ÆäËûÖÆÑõ»ú	307	Òâ´óÀû	10	Ò»°ãÃ³Ò×	48	Ì¨	980	Ç§¿Ë	160,592
202110	84196019	ÆäËûÖÆÑõ»ú	309	ºÉÀ¼	10	Ò»°ãÃ³Ò×	85	Ì¨	2520	Ç§¿Ë	301,044
202110	84196019	ÆäËûÖÆÑõ»ú	310	Ï£À°	10	Ò»°ãÃ³Ò×	5	Ì¨	20	Ç§¿Ë	28,054
202110	84196019	ÆäËûÖÆÑõ»ú	312	Î÷°àÑÀ	10	Ò»°ãÃ³Ò×	280	Ì¨	1070	Ç§¿Ë	1,725,161
202110	84196019	ÆäËûÖÆÑõ»ú	321	ÐÙÑÀÀû	10	Ò»°ãÃ³Ò×	3800	Ì¨	1547	Ç§¿Ë	293,114
202110	84196019	ÆäËûÖÆÑõ»ú	326	Å²Íþ	10	Ò»°ãÃ³Ò×	1	Ì¨	5	Ç§¿Ë	5,933
202110	84196019	ÆäËûÖÆÑõ»ú	327	²¨À¼	10	Ò»°ãÃ³Ò×	101	Ì¨	1830	Ç§¿Ë	213,306
202110	84196019	ÆäËûÖÆÑõ»ú	328	ÂÞÂíÄáÑÇ	10	Ò»°ãÃ³Ò×	432	Ì¨	3642	Ç§¿Ë	530,119
202110	84196019	ÆäËûÖÆÑõ»ú	337	¸ñÂ³¼ªÑÇ	10	Ò»°ãÃ³Ò×	13	Ì¨	74	Ç§¿Ë	19,351
202110	84196019	ÆäËûÖÆÑõ»ú	338	ÑÇÃÀÄáÑÇ	10	Ò»°ãÃ³Ò×	1	Ì¨	7	Ç§¿Ë	2,921
202110	84196019	ÆäËûÖÆÑõ»ú	344	¶íÂÞË¹Áª°î	10	Ò»°ãÃ³Ò×	2873	Ì¨	62704	Ç§¿Ë	7,070,285
202110	84196019	ÆäËûÖÆÑõ»ú	347	ÎÚ¿ËÀ¼	10	Ò»°ãÃ³Ò×	96	Ì¨	1633	Ç§¿Ë	271,382
202110	84196019	ÆäËûÖÆÑõ»ú	352	½Ý¿Ë	10	Ò»°ãÃ³Ò×	94	Ì¨	573	Ç§¿Ë	149,588
202110	84196019	ÆäËûÖÆÑõ»ú	353	Ë¹Âå·¥¿Ë	10	Ò»°ãÃ³Ò×	22	Ì¨	336	Ç§¿Ë	55,978
202110	84196019	ÆäËûÖÆÑõ»ú	358	Èû¶ûÎ¬ÑÇ	10	Ò»°ãÃ³Ò×	20	Ì¨	330	Ç§¿Ë	35,732
202110	84196019	ÆäËûÖÆÑõ»ú	402	°¢¸ùÍ¢	10	Ò»°ãÃ³Ò×	22	Ì¨	176	Ç§¿Ë	119,181
202110	84196019	ÆäËûÖÆÑõ»ú	408	¶àÃñ×å²£ÀûÎ¬ÑÇ¹ú	10	Ò»°ãÃ³Ò×	22	Ì¨	466	Ç§¿Ë	46,435
202110	84196019	ÆäËûÖÆÑõ»ú	410	°ÍÎ÷	10	Ò»°ãÃ³Ò×	21	Ì¨	5	Ç§¿Ë	13,815
202110	84196019	ÆäËûÖÆÑõ»ú	412	ÖÇÀû	10	Ò»°ãÃ³Ò×	85	Ì¨	4315	Ç§¿Ë	613,194
202110	84196019	ÆäËûÖÆÑõ»ú	413	¸çÂ×±ÈÑÇ	10	Ò»°ãÃ³Ò×	100	Ì¨	1800	Ç§¿Ë	230,752
202110	84196019	ÆäËûÖÆÑõ»ú	415	¸çË¹´ïÀè¼Ó	10	Ò»°ãÃ³Ò×	1	Ì¨	8000	Ç§¿Ë	546,764
202110	84196019	ÆäËûÖÆÑõ»ú	416	¹Å°Í	10	Ò»°ãÃ³Ò×	1744	Ì¨	38368	Ç§¿Ë	5,587,228
202110	84196019	ÆäËûÖÆÑõ»ú	419	¶ò¹Ï¶à¶û	10	Ò»°ãÃ³Ò×	42	Ì¨	525	Ç§¿Ë	50,261
202110	84196019	ÆäËûÖÆÑõ»ú	423	Î£µØÂíÀ­	10	Ò»°ãÃ³Ò×	200	Ì¨	3825	Ç§¿Ë	461,600
202110	84196019	ÆäËûÖÆÑõ»ú	427	ÑÀÂò¼Ó	10	Ò»°ãÃ³Ò×	19	Ì¨	542	Ç§¿Ë	62,492
202110	84196019	ÆäËûÖÆÑõ»ú	429	Ä«Î÷¸ç	10	Ò»°ãÃ³Ò×	224	Ì¨	4360	Ç§¿Ë	748,347
202110	84196019	ÆäËûÖÆÑõ»ú	431	Äá¼ÓÀ­¹Ï	10	Ò»°ãÃ³Ò×	308	Ì¨	6520	Ç§¿Ë	997,280
202110	84196019	ÆäËûÖÆÑõ»ú	432	°ÍÄÃÂí	10	Ò»°ãÃ³Ò×	3	Ì¨	177	Ç§¿Ë	10,321
202110	84196019	ÆäËûÖÆÑõ»ú	433	°ÍÀ­¹ç	10	Ò»°ãÃ³Ò×	5	Ì¨	6330	Ç§¿Ë	1,285,486
202110	84196019	ÆäËûÖÆÑõ»ú	434	ÃØÂ³	10	Ò»°ãÃ³Ò×	55	Ì¨	76189	Ç§¿Ë	4,263,959
202110	84196019	ÆäËûÖÆÑõ»ú	440	Èø¶ûÍß¶à	10	Ò»°ãÃ³Ò×	70	Ì¨	1175	Ç§¿Ë	167,030
202110	84196019	ÆäËûÖÆÑõ»ú	445	Î¯ÄÚÈðÀ­	10	Ò»°ãÃ³Ò×	2	Ì¨	15310	Ç§¿Ë	896,696
202110	84196019	ÆäËûÖÆÑõ»ú	501	¼ÓÄÃ´ó	10	Ò»°ãÃ³Ò×	2	Ì¨	8	Ç§¿Ë	671
202110	84196019	ÆäËûÖÆÑõ»ú	502	ÃÀ¹ú	10	Ò»°ãÃ³Ò×	15823	Ì¨	804524	Ç§¿Ë	54,578,316
202110	84196019	ÆäËûÖÆÑõ»ú	601	°Ä´óÀûÑÇ	10	Ò»°ãÃ³Ò×	75	Ì¨	1343	Ç§¿Ë	143,457
202110	84196019	ÆäËûÖÆÑõ»ú	603	ì³¼Ã	10	Ò»°ãÃ³Ò×	3	Ì¨	53	Ç§¿Ë	12,497
202110	84196019	ÆäËûÖÆÑõ»ú	607	ÐÂ¿¦Àï¶àÄáÑÇ	10	Ò»°ãÃ³Ò×	5	Ì¨	75	Ç§¿Ë	28,215
202110	84196019	ÆäËûÖÆÑõ»ú	609	ÐÂÎ÷À¼	10	Ò»°ãÃ³Ò×	13	Ì¨	61	Ç§¿Ë	5,213
202110	84196019	ÆäËûÖÆÑõ»ú	611	°Í²¼ÑÇÐÂ¼¸ÄÚÑÇ	10	Ò»°ãÃ³Ò×	4	Ì¨	410	Ç§¿Ë	48,846
202110	84196019	ÆäËûÖÆÑõ»ú	618	»ùÀï°ÍË¹	10	Ò»°ãÃ³Ò×	1	Ì¨	3500	Ç§¿Ë	428,871
202110	84196019	ÆäËûÖÆÑõ»ú	618	»ùÀï°ÍË¹	11	¹ú¼Ò¼ä¡¢¹ú¼Ê×éÖ¯ÎÞ³¥Ô®ÖúºÍÔùËÍµÄÎï×Ê	22	Ì¨	174	Ç§¿Ë	37,355
202111	84196011	ÖÆÑõÁ¿¡Ý15000Á¢·½Ã×/Ð¡Ê±µÄÖÆÑõ»ú	106	Ãåµé	10	Ò»°ãÃ³Ò×	102	Ì¨	3000	Ç§¿Ë	193,000
202111	84196011	ÖÆÑõÁ¿¡Ý15000Á¢·½Ã×/Ð¡Ê±µÄÖÆÑõ»ú	110	ÖÐ¹úÏã¸Û	10	Ò»°ãÃ³Ò×	2	Ì¨	120	Ç§¿Ë	1,977
202111	84196011	ÖÆÑõÁ¿¡Ý15000Á¢·½Ã×/Ð¡Ê±µÄÖÆÑõ»ú	122	ÂíÀ´Î÷ÑÇ	10	Ò»°ãÃ³Ò×	1	Ì¨	14	Ç§¿Ë	1,500
202111	84196011	ÖÆÑõÁ¿¡Ý15000Á¢·½Ã×/Ð¡Ê±µÄÖÆÑõ»ú	129	·ÆÂÉ±ö	10	Ò»°ãÃ³Ò×	217	Ì¨	5960	Ç§¿Ë	1,043,965
202111	84196011	ÖÆÑõÁ¿¡Ý15000Á¢·½Ã×/Ð¡Ê±µÄÖÆÑõ»ú	135	ÐðÀûÑÇ	10	Ò»°ãÃ³Ò×	1	Ì¨	16000	Ç§¿Ë	643,893
202111	84196011	ÖÆÑõÁ¿¡Ý15000Á¢·½Ã×/Ð¡Ê±µÄÖÆÑõ»ú	149	ÎÚ×È±ð¿ËË¹Ì¹	10	Ò»°ãÃ³Ò×	1	Ì¨	13	Ç§¿Ë	458
202111	84196011	ÖÆÑõÁ¿¡Ý15000Á¢·½Ã×/Ð¡Ê±µÄÖÆÑõ»ú	217	°£Èû¶í±ÈÑÇ	10	Ò»°ãÃ³Ò×	1	Ì¨	5064	Ç§¿Ë	384,266
202111	84196011	ÖÆÑõÁ¿¡Ý15000Á¢·½Ã×/Ð¡Ê±µÄÖÆÑõ»ú	226	Àû±ÈÑÇ	10	Ò»°ãÃ³Ò×	1	Ì¨	15890	Ç§¿Ë	429,774
202111	84196011	ÖÆÑõÁ¿¡Ý15000Á¢·½Ã×/Ð¡Ê±µÄÖÆÑõ»ú	303	Ó¢¹ú	10	Ò»°ãÃ³Ò×	350	Ì¨	2100	Ç§¿Ë	264,282
202111	84196011	ÖÆÑõÁ¿¡Ý15000Á¢·½Ã×/Ð¡Ê±µÄÖÆÑõ»ú	344	¶íÂÞË¹Áª°î	10	Ò»°ãÃ³Ò×	2	Ì¨	260	Ç§¿Ë	103,187
202111	84196011	ÖÆÑõÁ¿¡Ý15000Á¢·½Ã×/Ð¡Ê±µÄÖÆÑõ»ú	347	ÎÚ¿ËÀ¼	10	Ò»°ãÃ³Ò×	15	Ì¨	360	Ç§¿Ë	23,064
202111	84196011	ÖÆÑõÁ¿¡Ý15000Á¢·½Ã×/Ð¡Ê±µÄÖÆÑõ»ú	352	½Ý¿Ë	10	Ò»°ãÃ³Ò×	1	Ì¨	19	Ç§¿Ë	4,490
202111	84196019	ÆäËûÖÆÑõ»ú	103	ÃÏ¼ÓÀ­¹ú	10	Ò»°ãÃ³Ò×	32	Ì¨	564	Ç§¿Ë	61,054
202111	84196019	ÆäËûÖÆÑõ»ú	105	ÎÄÀ³	10	Ò»°ãÃ³Ò×	4	Ì¨	100	Ç§¿Ë	9,430
202111	84196019	ÆäËûÖÆÑõ»ú	106	Ãåµé	10	Ò»°ãÃ³Ò×	542	Ì¨	75820	Ç§¿Ë	6,456,155
202111	84196019	ÆäËûÖÆÑõ»ú	106	Ãåµé	12	ÆäËû¾èÔùÎï×Ê	14	Ì¨	336	Ç§¿Ë	48,436
202111	84196019	ÆäËûÖÆÑõ»ú	107	¼íÆÒÕ¯	10	Ò»°ãÃ³Ò×	21	Ì¨	2052	Ç§¿Ë	120,049
202111	84196019	ÆäËûÖÆÑõ»ú	108	ÈûÆÖÂ·Ë¹	10	Ò»°ãÃ³Ò×	3	Ì¨	14	Ç§¿Ë	16,914
202111	84196019	ÆäËûÖÆÑõ»ú	110	ÖÐ¹úÏã¸Û	10	Ò»°ãÃ³Ò×	3	Ì¨	53	Ç§¿Ë	9,537
202111	84196019	ÆäËûÖÆÑõ»ú	111	Ó¡¶È	10	Ò»°ãÃ³Ò×	778	Ì¨	622769	Ç§¿Ë	39,127,793
202111	84196019	ÆäËûÖÆÑõ»ú	112	Ó¡¶ÈÄáÎ÷ÑÇ	10	Ò»°ãÃ³Ò×	869	Ì¨	197772	Ç§¿Ë	13,755,565
202111	84196019	ÆäËûÖÆÑõ»ú	113	ÒÁÀÊ	10	Ò»°ãÃ³Ò×	1	Ì¨	30	Ç§¿Ë	16,657
202111	84196019	ÆäËûÖÆÑõ»ú	114	ÒÁÀ­¿Ë	10	Ò»°ãÃ³Ò×	20	Ì¨	600	Ç§¿Ë	61,506
202111	84196019	ÆäËûÖÆÑõ»ú	115	ÒÔÉ«ÁÐ	10	Ò»°ãÃ³Ò×	2178	Ì¨	40186	Ç§¿Ë	4,462,224
202111	84196019	ÆäËûÖÆÑõ»ú	116	ÈÕ±¾	10	Ò»°ãÃ³Ò×	295	Ì¨	5401	Ç§¿Ë	509,137
202111	84196019	ÆäËûÖÆÑõ»ú	117	Ô¼µ©	10	Ò»°ãÃ³Ò×	30	Ì¨	480	Ç§¿Ë	49,973
202111	84196019	ÆäËûÖÆÑõ»ú	120	Àè°ÍÄÛ	10	Ò»°ãÃ³Ò×	33	Ì¨	330	Ç§¿Ë	64,485
202111	84196019	ÆäËûÖÆÑõ»ú	121	ÖÐ¹ú°ÄÃÅ	10	Ò»°ãÃ³Ò×	1	Ì¨	13	Ç§¿Ë	640
202111	84196019	ÆäËûÖÆÑõ»ú	122	ÂíÀ´Î÷ÑÇ	10	Ò»°ãÃ³Ò×	151	Ì¨	1105	Ç§¿Ë	205,891
202111	84196019	ÆäËûÖÆÑõ»ú	125	Äá²´¶ûÁª°îÃñÖ÷¹²ºÍ¹ú	10	Ò»°ãÃ³Ò×	40	Ì¨	1180	Ç§¿Ë	223,985
202111	84196019	ÆäËûÖÆÑõ»ú	126	°¢Âü	10	Ò»°ãÃ³Ò×	11	Ì¨	4220	Ç§¿Ë	393,449
202111	84196019	ÆäËûÖÆÑõ»ú	127	°Í»ùË¹Ì¹	10	Ò»°ãÃ³Ò×	39	Ì¨	887	Ç§¿Ë	89,142
202111	84196019	ÆäËûÖÆÑõ»ú	129	·ÆÂÉ±ö	10	Ò»°ãÃ³Ò×	2598	Ì¨	41845	Ç§¿Ë	4,672,692
202111	84196019	ÆäËûÖÆÑõ»ú	131	É³ÌØ°¢À­²®	10	Ò»°ãÃ³Ò×	2	Ì¨	8	Ç§¿Ë	3,295
202111	84196019	ÆäËûÖÆÑõ»ú	132	ÐÂ¼ÓÆÂ	10	Ò»°ãÃ³Ò×	132	Ì¨	3729	Ç§¿Ë	323,839
202111	84196019	ÆäËûÖÆÑõ»ú	133	º«¹ú	10	Ò»°ãÃ³Ò×	5	Ì¨	332234	Ç§¿Ë	19,994,631
202111	84196019	ÆäËûÖÆÑõ»ú	136	Ì©¹ú	10	Ò»°ãÃ³Ò×	234	Ì¨	1670	Ç§¿Ë	494,784
202111	84196019	ÆäËûÖÆÑõ»ú	137	ÍÁ¶úÆä	10	Ò»°ãÃ³Ò×	2247	Ì¨	32184	Ç§¿Ë	4,098,156
202111	84196019	ÆäËûÖÆÑõ»ú	138	°¢ÁªÇõ	10	Ò»°ãÃ³Ò×	12	Ì¨	236	Ç§¿Ë	32,812
202111	84196019	ÆäËûÖÆÑõ»ú	141	Ô½ÄÏ	10	Ò»°ãÃ³Ò×	1	Ì¨	1200	Ç§¿Ë	103,287
202111	84196019	ÆäËûÖÆÑõ»ú	145	¹þÈø¿ËË¹Ì¹	10	Ò»°ãÃ³Ò×	47	Ì¨	725	Ç§¿Ë	67,056
202111	84196019	ÆäËûÖÆÑõ»ú	149	ÎÚ×È±ð¿ËË¹Ì¹	10	Ò»°ãÃ³Ò×	1	Ì¨	4500	Ç§¿Ë	12,020
202111	84196019	ÆäËûÖÆÑõ»ú	201	°¢¶û¼°ÀûÑÇ	10	Ò»°ãÃ³Ò×	95	Ì¨	10542	Ç§¿Ë	805,579
202111	84196019	ÆäËûÖÆÑõ»ú	202	°²¸çÀ­	10	Ò»°ãÃ³Ò×	1	Ì¨	7250	Ç§¿Ë	480,129
202111	84196019	ÆäËûÖÆÑõ»ú	203	±´Äþ	10	Ò»°ãÃ³Ò×	31	Ì¨	35265	Ç§¿Ë	768,507
202111	84196019	ÆäËûÖÆÑõ»ú	204	²©´ÄÍßÄÉ	10	Ò»°ãÃ³Ò×	1	Ì¨	1450	Ç§¿Ë	150,876
202111	84196019	ÆäËûÖÆÑõ»ú	205	²¼Â¡µÏ	10	Ò»°ãÃ³Ò×	1	Ì¨	25	Ç§¿Ë	3,844
202111	84196019	ÆäËûÖÆÑõ»ú	217	°£Èû¶í±ÈÑÇ	10	Ò»°ãÃ³Ò×	102	Ì¨	22300	Ç§¿Ë	2,171,938
202111	84196019	ÆäËûÖÆÑõ»ú	220	¼ÓÄÉ	10	Ò»°ãÃ³Ò×	1	Ì¨	1240	Ç§¿Ë	131,640
202111	84196019	ÆäËûÖÆÑõ»ú	224	¿ÏÄáÑÇ	10	Ò»°ãÃ³Ò×	88	Ì¨	3283	Ç§¿Ë	498,978
202111	84196019	ÆäËûÖÆÑõ»ú	226	Àû±ÈÑÇ	10	Ò»°ãÃ³Ò×	1	Ì¨	4500	Ç§¿Ë	233,851
202111	84196019	ÆäËûÖÆÑõ»ú	229	ÂíÀï	10	Ò»°ãÃ³Ò×	10	Ì¨	330	Ç§¿Ë	49,012
202111	84196019	ÆäËûÖÆÑõ»ú	230	Ã«ÀïËþÄáÑÇ	10	Ò»°ãÃ³Ò×	10	Ì¨	225	Ç§¿Ë	19,026
202111	84196019	ÆäËûÖÆÑõ»ú	231	Ã«ÀïÇóË¹	10	Ò»°ãÃ³Ò×	120	Ì¨	938	Ç§¿Ë	147,445
202111	84196019	ÆäËûÖÆÑõ»ú	232	Ä¦Âå¸ç	10	Ò»°ãÃ³Ò×	16	Ì¨	288	Ç§¿Ë	37,415
202111	84196019	ÆäËûÖÆÑõ»ú	233	ÄªÉ£±È¿Ë	10	Ò»°ãÃ³Ò×	5	Ì¨	28	Ç§¿Ë	5,024
202111	84196019	ÆäËûÖÆÑõ»ú	234	ÄÉÃ×±ÈÑÇ	10	Ò»°ãÃ³Ò×	1	Ì¨	1743	Ç§¿Ë	178,811
202111	84196019	ÆäËûÖÆÑõ»ú	240	ÈûÄÚ¼Ó¶û	10	Ò»°ãÃ³Ò×	13	Ì¨	230	Ç§¿Ë	23,006
202111	84196019	ÆäËûÖÆÑõ»ú	244	ÄÏ·Ç	10	Ò»°ãÃ³Ò×	69	Ì¨	469	Ç§¿Ë	397,391
202111	84196019	ÆäËûÖÆÑõ»ú	247	Ì¹É£ÄáÑÇ	10	Ò»°ãÃ³Ò×	8	Ì¨	15436	Ç§¿Ë	1,392,877
202111	84196019	ÆäËûÖÆÑõ»ú	250	ÎÚ¸É´ï	10	Ò»°ãÃ³Ò×	79	Ì¨	1367	Ç§¿Ë	174,139
202111	84196019	ÆäËûÖÆÑõ»ú	251	²¼»ùÄÉ·¨Ë÷	10	Ò»°ãÃ³Ò×	22	Ì¨	329	Ç§¿Ë	87,689
202111	84196019	ÆäËûÖÆÑõ»ú	253	ÔÞ±ÈÑÇ	10	Ò»°ãÃ³Ò×	5	Ì¨	98	Ç§¿Ë	33,072
202111	84196019	ÆäËûÖÆÑõ»ú	301	±ÈÀûÊ±	10	Ò»°ãÃ³Ò×	171	Ì¨	2031	Ç§¿Ë	229,986
202111	84196019	ÆäËûÖÆÑõ»ú	303	Ó¢¹ú	10	Ò»°ãÃ³Ò×	795	Ì¨	5607	Ç§¿Ë	882,497
202111	84196019	ÆäËûÖÆÑõ»ú	304	µÂ¹ú	10	Ò»°ãÃ³Ò×	1939	Ì¨	13880	Ç§¿Ë	3,710,144
202111	84196019	ÆäËûÖÆÑõ»ú	307	Òâ´óÀû	10	Ò»°ãÃ³Ò×	385	Ì¨	3747	Ç§¿Ë	621,033
202111	84196019	ÆäËûÖÆÑõ»ú	309	ºÉÀ¼	10	Ò»°ãÃ³Ò×	18	Ì¨	261	Ç§¿Ë	51,996
202111	84196019	ÆäËûÖÆÑõ»ú	310	Ï£À°	10	Ò»°ãÃ³Ò×	68	Ì¨	957	Ç§¿Ë	177,939
202111	84196019	ÆäËûÖÆÑõ»ú	311	ÆÏÌÑÑÀ	10	Ò»°ãÃ³Ò×	1	Ì¨	7	Ç§¿Ë	704
202111	84196019	ÆäËûÖÆÑõ»ú	312	Î÷°àÑÀ	10	Ò»°ãÃ³Ò×	50	Ì¨	300	Ç§¿Ë	36,839
202111	84196019	ÆäËûÖÆÑõ»ú	321	ÐÙÑÀÀû	10	Ò»°ãÃ³Ò×	1	Ì¨	1	Ç§¿Ë	51
202111	84196019	ÆäËûÖÆÑõ»ú	327	²¨À¼	10	Ò»°ãÃ³Ò×	358	Ì¨	2108	Ç§¿Ë	297,916
202111	84196019	ÆäËûÖÆÑõ»ú	328	ÂÞÂíÄáÑÇ	10	Ò»°ãÃ³Ò×	201	Ì¨	2246	Ç§¿Ë	340,022
202111	84196019	ÆäËûÖÆÑõ»ú	331	ÈðÊ¿	10	Ò»°ãÃ³Ò×	1	Ì¨	23	Ç§¿Ë	1,934
202111	84196019	ÆäËûÖÆÑõ»ú	338	ÑÇÃÀÄáÑÇ	10	Ò»°ãÃ³Ò×	52	Ì¨	1191	Ç§¿Ë	226,662
202111	84196019	ÆäËûÖÆÑõ»ú	344	¶íÂÞË¹Áª°î	10	Ò»°ãÃ³Ò×	5682	Ì¨	349736	Ç§¿Ë	20,314,355
202111	84196019	ÆäËûÖÆÑõ»ú	347	ÎÚ¿ËÀ¼	10	Ò»°ãÃ³Ò×	1072	Ì¨	21850	Ç§¿Ë	2,968,346
202111	84196019	ÆäËûÖÆÑõ»ú	350	Ë¹ÂåÎÄÄáÑÇ	10	Ò»°ãÃ³Ò×	145	Ì¨	855	Ç§¿Ë	130,960
202111	84196019	ÆäËûÖÆÑõ»ú	351	¿ËÂÞµØÑÇ	10	Ò»°ãÃ³Ò×	10	Ì¨	50	Ç§¿Ë	59,880
202111	84196019	ÆäËûÖÆÑõ»ú	353	Ë¹Âå·¥¿Ë	10	Ò»°ãÃ³Ò×	21	Ì¨	339	Ç§¿Ë	34,276
202111	84196019	ÆäËûÖÆÑõ»ú	403	°¢Â³°Í	10	Ò»°ãÃ³Ò×	1	Ì¨	17	Ç§¿Ë	2,787
202111	84196019	ÆäËûÖÆÑõ»ú	405	°Í°Í¶àË¹	10	Ò»°ãÃ³Ò×	2	Ì¨	28	Ç§¿Ë	4,170
202111	84196019	ÆäËûÖÆÑõ»ú	408	¶àÃñ×å²£ÀûÎ¬ÑÇ¹ú	10	Ò»°ãÃ³Ò×	12	Ì¨	240	Ç§¿Ë	31,655
202111	84196019	ÆäËûÖÆÑõ»ú	410	°ÍÎ÷	10	Ò»°ãÃ³Ò×	284	Ì¨	3285	Ç§¿Ë	1,715,172
202111	84196019	ÆäËûÖÆÑõ»ú	412	ÖÇÀû	10	Ò»°ãÃ³Ò×	140	Ì¨	57344	Ç§¿Ë	2,659,123
202111	84196019	ÆäËûÖÆÑõ»ú	413	¸çÂ×±ÈÑÇ	10	Ò»°ãÃ³Ò×	9	Ì¨	45	Ç§¿Ë	32,001
202111	84196019	ÆäËûÖÆÑõ»ú	416	¹Å°Í	10	Ò»°ãÃ³Ò×	791	Ì¨	17402	Ç§¿Ë	2,508,306
202111	84196019	ÆäËûÖÆÑõ»ú	419	¶ò¹Ï¶à¶û	10	Ò»°ãÃ³Ò×	14	Ì¨	242	Ç§¿Ë	36,006
202111	84196019	ÆäËûÖÆÑõ»ú	423	Î£µØÂíÀ­	10	Ò»°ãÃ³Ò×	14	Ì¨	276	Ç§¿Ë	39,510
202111	84196019	ÆäËûÖÆÑõ»ú	425	º£µØ	10	Ò»°ãÃ³Ò×	4	Ì¨	72	Ç§¿Ë	9,418
202111	84196019	ÆäËûÖÆÑõ»ú	426	ºé¶¼À­Ë¹	10	Ò»°ãÃ³Ò×	14	Ì¨	8430	Ç§¿Ë	767,767
202111	84196019	ÆäËûÖÆÑõ»ú	427	ÑÀÂò¼Ó	10	Ò»°ãÃ³Ò×	16	Ì¨	432	Ç§¿Ë	45,402
202111	84196019	ÆäËûÖÆÑõ»ú	429	Ä«Î÷¸ç	10	Ò»°ãÃ³Ò×	210	Ì¨	3150	Ç§¿Ë	403,634
202111	84196019	ÆäËûÖÆÑõ»ú	434	ÃØÂ³	10	Ò»°ãÃ³Ò×	12	Ì¨	45560	Ç§¿Ë	2,819,383
202111	84196019	ÆäËûÖÆÑõ»ú	440	Èø¶ûÍß¶à	10	Ò»°ãÃ³Ò×	11	Ì¨	209	Ç§¿Ë	34,186
202111	84196019	ÆäËûÖÆÑõ»ú	442	ÌØÁ¢Äá´ïºÍ¶à°Í¸ç	10	Ò»°ãÃ³Ò×	16	Ì¨	300	Ç§¿Ë	30,751
202111	84196019	ÆäËûÖÆÑõ»ú	445	Î¯ÄÚÈðÀ­	10	Ò»°ãÃ³Ò×	30	Ì¨	207	Ç§¿Ë	28,350
202111	84196019	ÆäËûÖÆÑõ»ú	501	¼ÓÄÃ´ó	10	Ò»°ãÃ³Ò×	1	Ì¨	31	Ç§¿Ë	4,693
202111	84196019	ÆäËûÖÆÑõ»ú	502	ÃÀ¹ú	10	Ò»°ãÃ³Ò×	8759	Ì¨	82006	Ç§¿Ë	13,380,439
202111	84196019	ÆäËûÖÆÑõ»ú	601	°Ä´óÀûÑÇ	10	Ò»°ãÃ³Ò×	126	Ì¨	3302	Ç§¿Ë	338,811
202111	84196019	ÆäËûÖÆÑõ»ú	608	ÍßÅ¬°¢Í¼	10	Ò»°ãÃ³Ò×	3	Ì¨	15	Ç§¿Ë	4,516
202111	84196019	ÆäËûÖÆÑõ»ú	609	ÐÂÎ÷À¼	10	Ò»°ãÃ³Ò×	13	Ì¨	278	Ç§¿Ë	35,786
202111	84196019	ÆäËûÖÆÑõ»ú	611	°Í²¼ÑÇÐÂ¼¸ÄÚÑÇ	10	Ò»°ãÃ³Ò×	22	Ì¨	6100	Ç§¿Ë	531,131
202111	84196019	ÆäËûÖÆÑõ»ú	623	·¨Êô²¨ÀûÄáÎ÷ÑÇ	10	Ò»°ãÃ³Ò×	5	Ì¨	75	Ç§¿Ë	28,030
202111	84196019	ÆäËûÖÆÑõ»ú	699	´óÑóÖÞÆäËû¹ú¼Ò(µØÇø)	10	Ò»°ãÃ³Ò×	4	Ì¨	19	Ç§¿Ë	23,339
202112	84196011	ÖÆÑõÁ¿¡Ý15000Á¢·½Ã×/Ð¡Ê±µÄÖÆÑõ»ú	106	Ãåµé	10	Ò»°ãÃ³Ò×	3	Ì¨	60	Ç§¿Ë	5,400
202112	84196011	ÖÆÑõÁ¿¡Ý15000Á¢·½Ã×/Ð¡Ê±µÄÖÆÑõ»ú	129	·ÆÂÉ±ö	10	Ò»°ãÃ³Ò×	2	Ì¨	10300	Ç§¿Ë	1,185,354
202112	84196011	ÖÆÑõÁ¿¡Ý15000Á¢·½Ã×/Ð¡Ê±µÄÖÆÑõ»ú	132	ÐÂ¼ÓÆÂ	10	Ò»°ãÃ³Ò×	1	Ì¨	246	Ç§¿Ë	40,892
202112	84196011	ÖÆÑõÁ¿¡Ý15000Á¢·½Ã×/Ð¡Ê±µÄÖÆÑõ»ú	137	ÍÁ¶úÆä	10	Ò»°ãÃ³Ò×	5	Ì¨	78	Ç§¿Ë	3,196
202112	84196011	ÖÆÑõÁ¿¡Ý15000Á¢·½Ã×/Ð¡Ê±µÄÖÆÑõ»ú	215	°£¼°	10	Ò»°ãÃ³Ò×	500	Ì¨	8425	Ç§¿Ë	764,023
202112	84196011	ÖÆÑõÁ¿¡Ý15000Á¢·½Ã×/Ð¡Ê±µÄÖÆÑõ»ú	254	½ò°Í²¼Î¤	10	Ò»°ãÃ³Ò×	1	Ì¨	18	Ç§¿Ë	2,835
202112	84196011	ÖÆÑõÁ¿¡Ý15000Á¢·½Ã×/Ð¡Ê±µÄÖÆÑõ»ú	301	±ÈÀûÊ±	10	Ò»°ãÃ³Ò×	100	Ì¨	600	Ç§¿Ë	73,524
202112	84196011	ÖÆÑõÁ¿¡Ý15000Á¢·½Ã×/Ð¡Ê±µÄÖÆÑõ»ú	303	Ó¢¹ú	10	Ò»°ãÃ³Ò×	1450	Ì¨	1554	Ç§¿Ë	252,709
202112	84196011	ÖÆÑõÁ¿¡Ý15000Á¢·½Ã×/Ð¡Ê±µÄÖÆÑõ»ú	307	Òâ´óÀû	10	Ò»°ãÃ³Ò×	100	Ì¨	600	Ç§¿Ë	79,918
202112	84196011	ÖÆÑõÁ¿¡Ý15000Á¢·½Ã×/Ð¡Ê±µÄÖÆÑõ»ú	344	¶íÂÞË¹Áª°î	10	Ò»°ãÃ³Ò×	348	Ì¨	1658	Ç§¿Ë	1,116,927
202112	84196011	ÖÆÑõÁ¿¡Ý15000Á¢·½Ã×/Ð¡Ê±µÄÖÆÑõ»ú	352	½Ý¿Ë	10	Ò»°ãÃ³Ò×	20	Ì¨	140	Ç§¿Ë	13,426
202112	84196011	ÖÆÑõÁ¿¡Ý15000Á¢·½Ã×/Ð¡Ê±µÄÖÆÑõ»ú	432	°ÍÄÃÂí	10	Ò»°ãÃ³Ò×	1	Ì¨	45	Ç§¿Ë	3,676
202112	84196019	ÆäËûÖÆÑõ»ú	103	ÃÏ¼ÓÀ­¹ú	10	Ò»°ãÃ³Ò×	160	Ì¨	15616	Ç§¿Ë	756,086
202112	84196019	ÆäËûÖÆÑõ»ú	105	ÎÄÀ³	10	Ò»°ãÃ³Ò×	1	Ì¨	15	Ç§¿Ë	2,462
202112	84196019	ÆäËûÖÆÑõ»ú	106	Ãåµé	10	Ò»°ãÃ³Ò×	31	Ì¨	74570	Ç§¿Ë	3,873,207
202112	84196019	ÆäËûÖÆÑõ»ú	106	Ãåµé	12	ÆäËû¾èÔùÎï×Ê	80	Ì¨	1600	Ç§¿Ë	329,904
202112	84196019	ÆäËûÖÆÑõ»ú	107	¼íÆÒÕ¯	10	Ò»°ãÃ³Ò×	1	Ì¨	11800	Ç§¿Ë	549,841
202112	84196019	ÆäËûÖÆÑõ»ú	108	ÈûÆÖÂ·Ë¹	10	Ò»°ãÃ³Ò×	3	Ì¨	11	Ç§¿Ë	16,878
202112	84196019	ÆäËûÖÆÑõ»ú	110	ÖÐ¹úÏã¸Û	10	Ò»°ãÃ³Ò×	2	Ì¨	22	Ç§¿Ë	1,896
202112	84196019	ÆäËûÖÆÑõ»ú	111	Ó¡¶È	10	Ò»°ãÃ³Ò×	405	Ì¨	102718	Ç§¿Ë	5,067,459
202112	84196019	ÆäËûÖÆÑõ»ú	112	Ó¡¶ÈÄáÎ÷ÑÇ	10	Ò»°ãÃ³Ò×	44	Ì¨	47269	Ç§¿Ë	3,373,191
202112	84196019	ÆäËûÖÆÑõ»ú	113	ÒÁÀÊ	10	Ò»°ãÃ³Ò×	4	Ì¨	78	Ç§¿Ë	7,377
202112	84196019	ÆäËûÖÆÑõ»ú	115	ÒÔÉ«ÁÐ	10	Ò»°ãÃ³Ò×	5	Ì¨	150	Ç§¿Ë	15,994
202112	84196019	ÆäËûÖÆÑõ»ú	116	ÈÕ±¾	10	Ò»°ãÃ³Ò×	426	Ì¨	3351	Ç§¿Ë	568,730
202112	84196019	ÆäËûÖÆÑõ»ú	122	ÂíÀ´Î÷ÑÇ	10	Ò»°ãÃ³Ò×	284	Ì¨	2974	Ç§¿Ë	408,371
202112	84196019	ÆäËûÖÆÑõ»ú	124	ÃÉ¹Å	10	Ò»°ãÃ³Ò×	200	Ì¨	1360	Ç§¿Ë	167,178
202112	84196019	ÆäËûÖÆÑõ»ú	125	Äá²´¶ûÁª°îÃñÖ÷¹²ºÍ¹ú	10	Ò»°ãÃ³Ò×	141	Ì¨	13949	Ç§¿Ë	989,620
202112	84196019	ÆäËûÖÆÑõ»ú	127	°Í»ùË¹Ì¹	10	Ò»°ãÃ³Ò×	20	Ì¨	335	Ç§¿Ë	25,947
202112	84196019	ÆäËûÖÆÑõ»ú	129	·ÆÂÉ±ö	10	Ò»°ãÃ³Ò×	5269	Ì¨	25989	Ç§¿Ë	1,918,052
202112	84196019	ÆäËûÖÆÑõ»ú	131	É³ÌØ°¢À­²®	10	Ò»°ãÃ³Ò×	30	Ì¨	139	Ç§¿Ë	185,091
202112	84196019	ÆäËûÖÆÑõ»ú	132	ÐÂ¼ÓÆÂ	10	Ò»°ãÃ³Ò×	29	Ì¨	667	Ç§¿Ë	86,945
202112	84196019	ÆäËûÖÆÑõ»ú	133	º«¹ú	10	Ò»°ãÃ³Ò×	34	Ì¨	498	Ç§¿Ë	44,754
202112	84196019	ÆäËûÖÆÑõ»ú	134	Ë¹ÀïÀ¼¿¨	10	Ò»°ãÃ³Ò×	41	Ì¨	716	Ç§¿Ë	84,289
202112	84196019	ÆäËûÖÆÑõ»ú	136	Ì©¹ú	10	Ò»°ãÃ³Ò×	30	Ì¨	725	Ç§¿Ë	90,539
202112	84196019	ÆäËûÖÆÑõ»ú	137	ÍÁ¶úÆä	10	Ò»°ãÃ³Ò×	852	Ì¨	16230	Ç§¿Ë	1,332,951
202112	84196019	ÆäËûÖÆÑõ»ú	138	°¢ÁªÇõ	10	Ò»°ãÃ³Ò×	368	Ì¨	11575	Ç§¿Ë	1,130,278
202112	84196019	ÆäËûÖÆÑõ»ú	139	Ò²ÃÅ	10	Ò»°ãÃ³Ò×	40	Ì¨	890	Ç§¿Ë	82,968
202112	84196019	ÆäËûÖÆÑõ»ú	141	Ô½ÄÏ	10	Ò»°ãÃ³Ò×	361	Ì¨	6601	Ç§¿Ë	557,810
202112	84196019	ÆäËûÖÆÑõ»ú	143	ÖÐ¹úÌ¨Íå	10	Ò»°ãÃ³Ò×	1	Ì¨	6	Ç§¿Ë	1,638
202112	84196019	ÆäËûÖÆÑõ»ú	145	¹þÈø¿ËË¹Ì¹	10	Ò»°ãÃ³Ò×	53	Ì¨	13696	Ç§¿Ë	727,474
202112	84196019	ÆäËûÖÆÑõ»ú	147	Ëþ¼ª¿ËË¹Ì¹	10	Ò»°ãÃ³Ò×	1	Ì¨	2190	Ç§¿Ë	140,952
202112	84196019	ÆäËûÖÆÑõ»ú	149	ÎÚ×È±ð¿ËË¹Ì¹	10	Ò»°ãÃ³Ò×	1	Ì¨	7550	Ç§¿Ë	484,934
202112	84196019	ÆäËûÖÆÑõ»ú	201	°¢¶û¼°ÀûÑÇ	10	Ò»°ãÃ³Ò×	106	Ì¨	18216	Ç§¿Ë	1,299,840
202112	84196019	ÆäËûÖÆÑõ»ú	202	°²¸çÀ­	10	Ò»°ãÃ³Ò×	2	Ì¨	43300	Ç§¿Ë	563,298
202112	84196019	ÆäËûÖÆÑõ»ú	217	°£Èû¶í±ÈÑÇ	10	Ò»°ãÃ³Ò×	1	Ì¨	26927	Ç§¿Ë	1,125,256
202112	84196019	ÆäËûÖÆÑõ»ú	220	¼ÓÄÉ	10	Ò»°ãÃ³Ò×	52	Ì¨	2568	Ç§¿Ë	105,435
202112	84196019	ÆäËûÖÆÑõ»ú	221	¼¸ÄÚÑÇ	10	Ò»°ãÃ³Ò×	25	Ì¨	525	Ç§¿Ë	82,926
202112	84196019	ÆäËûÖÆÑõ»ú	224	¿ÏÄáÑÇ	10	Ò»°ãÃ³Ò×	51	Ì¨	1268	Ç§¿Ë	152,325
202112	84196019	ÆäËûÖÆÑõ»ú	226	Àû±ÈÑÇ	10	Ò»°ãÃ³Ò×	1	Ì¨	10000	Ç§¿Ë	451,675
202112	84196019	ÆäËûÖÆÑõ»ú	227	Âí´ï¼ÓË¹¼Ó	10	Ò»°ãÃ³Ò×	896	Ì¨	24192	Ç§¿Ë	2,445,252
202112	84196019	ÆäËûÖÆÑõ»ú	231	Ã«ÀïÇóË¹	10	Ò»°ãÃ³Ò×	459	Ì¨	6362	Ç§¿Ë	812,611
202112	84196019	ÆäËûÖÆÑõ»ú	234	ÄÉÃ×±ÈÑÇ	10	Ò»°ãÃ³Ò×	86	Ì¨	1752	Ç§¿Ë	55,099
202112	84196019	ÆäËûÖÆÑõ»ú	236	ÄáÈÕÀûÑÇ	10	Ò»°ãÃ³Ò×	150	Ì¨	2604	Ç§¿Ë	203,491
202112	84196019	ÆäËûÖÆÑõ»ú	244	ÄÏ·Ç	10	Ò»°ãÃ³Ò×	3	Ì¨	87	Ç§¿Ë	21,977
202112	84196019	ÆäËûÖÆÑõ»ú	247	Ì¹É£ÄáÑÇ	10	Ò»°ãÃ³Ò×	3	Ì¨	69	Ç§¿Ë	5,754
202112	84196019	ÆäËûÖÆÑõ»ú	249	Í»ÄáË¹	10	Ò»°ãÃ³Ò×	64	Ì¨	2043	Ç§¿Ë	202,308
202112	84196019	ÆäËûÖÆÑõ»ú	250	ÎÚ¸É´ï	10	Ò»°ãÃ³Ò×	10	Ì¨	164	Ç§¿Ë	15,983
202112	84196019	ÆäËûÖÆÑõ»ú	252	¸Õ¹û(½ð)	10	Ò»°ãÃ³Ò×	30	Ì¨	4630	Ç§¿Ë	313,102
202112	84196019	ÆäËûÖÆÑõ»ú	253	ÔÞ±ÈÑÇ	10	Ò»°ãÃ³Ò×	10	Ì¨	120	Ç§¿Ë	3,844
202112	84196019	ÆäËûÖÆÑõ»ú	301	±ÈÀûÊ±	10	Ò»°ãÃ³Ò×	66	Ì¨	1204	Ç§¿Ë	202,122
202112	84196019	ÆäËûÖÆÑõ»ú	303	Ó¢¹ú	10	Ò»°ãÃ³Ò×	390	Ì¨	2665	Ç§¿Ë	375,111
202112	84196019	ÆäËûÖÆÑõ»ú	304	µÂ¹ú	10	Ò»°ãÃ³Ò×	1403	Ì¨	8884	Ç§¿Ë	1,247,311
202112	84196019	ÆäËûÖÆÑõ»ú	305	·¨¹ú	10	Ò»°ãÃ³Ò×	1	Ì¨	19	Ç§¿Ë	4,388
202112	84196019	ÆäËûÖÆÑõ»ú	307	Òâ´óÀû	10	Ò»°ãÃ³Ò×	212	Ì¨	3152	Ç§¿Ë	687,243
202112	84196019	ÆäËûÖÆÑõ»ú	309	ºÉÀ¼	10	Ò»°ãÃ³Ò×	15	Ì¨	360	Ç§¿Ë	49,383
202112	84196019	ÆäËûÖÆÑõ»ú	310	Ï£À°	10	Ò»°ãÃ³Ò×	142	Ì¨	983	Ç§¿Ë	184,711
202112	84196019	ÆäËûÖÆÑõ»ú	312	Î÷°àÑÀ	10	Ò»°ãÃ³Ò×	122	Ì¨	1210	Ç§¿Ë	799,161
202112	84196019	ÆäËûÖÆÑõ»ú	321	ÐÙÑÀÀû	10	Ò»°ãÃ³Ò×	20	Ì¨	140	Ç§¿Ë	106,899
202112	84196019	ÆäËûÖÆÑõ»ú	327	²¨À¼	10	Ò»°ãÃ³Ò×	369	Ì¨	4823	Ç§¿Ë	386,309
202112	84196019	ÆäËûÖÆÑõ»ú	328	ÂÞÂíÄáÑÇ	10	Ò»°ãÃ³Ò×	56	Ì¨	895	Ç§¿Ë	121,492
202112	84196019	ÆäËûÖÆÑõ»ú	336	Á¢ÌÕÍð	10	Ò»°ãÃ³Ò×	10	Ì¨	218	Ç§¿Ë	35,662
202112	84196019	ÆäËûÖÆÑõ»ú	337	¸ñÂ³¼ªÑÇ	10	Ò»°ãÃ³Ò×	55	Ì¨	677	Ç§¿Ë	161,624
202112	84196019	ÆäËûÖÆÑõ»ú	338	ÑÇÃÀÄáÑÇ	10	Ò»°ãÃ³Ò×	246	Ì¨	30469	Ç§¿Ë	2,808,982
202112	84196019	ÆäËûÖÆÑõ»ú	339	°¢Èû°Ý½®	10	Ò»°ãÃ³Ò×	5	Ì¨	130	Ç§¿Ë	10,549
202112	84196019	ÆäËûÖÆÑõ»ú	343	Ä¦¶û¶àÍß	10	Ò»°ãÃ³Ò×	15	Ì¨	100	Ç§¿Ë	10,549
202112	84196019	ÆäËûÖÆÑõ»ú	344	¶íÂÞË¹Áª°î	10	Ò»°ãÃ³Ò×	625	Ì¨	18033	Ç§¿Ë	2,009,853
202112	84196019	ÆäËûÖÆÑõ»ú	347	ÎÚ¿ËÀ¼	10	Ò»°ãÃ³Ò×	150	Ì¨	6009	Ç§¿Ë	637,701
202112	84196019	ÆäËûÖÆÑõ»ú	350	Ë¹ÂåÎÄÄáÑÇ	10	Ò»°ãÃ³Ò×	684	Ì¨	4204	Ç§¿Ë	539,885
202112	84196019	ÆäËûÖÆÑõ»ú	352	½Ý¿Ë	10	Ò»°ãÃ³Ò×	10	Ì¨	45	Ç§¿Ë	64,299
202112	84196019	ÆäËûÖÆÑõ»ú	353	Ë¹Âå·¥¿Ë	10	Ò»°ãÃ³Ò×	129	Ì¨	2749	Ç§¿Ë	300,412
202112	84196019	ÆäËûÖÆÑõ»ú	402	°¢¸ùÍ¢	10	Ò»°ãÃ³Ò×	75	Ì¨	4263	Ç§¿Ë	908,287
202112	84196019	ÆäËûÖÆÑõ»ú	404	°Í¹þÂí	10	Ò»°ãÃ³Ò×	30	Ì¨	700	Ç§¿Ë	96,539
202112	84196019	ÆäËûÖÆÑõ»ú	408	¶àÃñ×å²£ÀûÎ¬ÑÇ¹ú	10	Ò»°ãÃ³Ò×	2	Ì¨	11025	Ç§¿Ë	602,457
202112	84196019	ÆäËûÖÆÑõ»ú	412	ÖÇÀû	10	Ò»°ãÃ³Ò×	170	Ì¨	4875	Ç§¿Ë	791,999
202112	84196019	ÆäËûÖÆÑõ»ú	413	¸çÂ×±ÈÑÇ	10	Ò»°ãÃ³Ò×	250	Ì¨	4600	Ç§¿Ë	415,647
202112	84196019	ÆäËûÖÆÑõ»ú	416	¹Å°Í	10	Ò»°ãÃ³Ò×	10	Ì¨	70300	Ç§¿Ë	8,154,954
202112	84196019	ÆäËûÖÆÑõ»ú	418	¶àÃ×Äá¼Ó¹²ºÍ¹ú	10	Ò»°ãÃ³Ò×	4	Ì¨	134	Ç§¿Ë	4,249
202112	84196019	ÆäËûÖÆÑõ»ú	419	¶ò¹Ï¶à¶û	10	Ò»°ãÃ³Ò×	58	Ì¨	542	Ç§¿Ë	57,809
202112	84196019	ÆäËûÖÆÑõ»ú	423	Î£µØÂíÀ­	10	Ò»°ãÃ³Ò×	176	Ì¨	2679	Ç§¿Ë	537,027
202112	84196019	ÆäËûÖÆÑõ»ú	426	ºé¶¼À­Ë¹	10	Ò»°ãÃ³Ò×	1	Ì¨	23	Ç§¿Ë	3,516
202112	84196019	ÆäËûÖÆÑõ»ú	429	Ä«Î÷¸ç	10	Ò»°ãÃ³Ò×	8	Ì¨	134	Ç§¿Ë	27,427
202112	84196019	ÆäËûÖÆÑõ»ú	434	ÃØÂ³	10	Ò»°ãÃ³Ò×	4	Ì¨	20508	Ç§¿Ë	1,723,686
202112	84196019	ÆäËûÖÆÑõ»ú	440	Èø¶ûÍß¶à	10	Ò»°ãÃ³Ò×	18	Ì¨	276	Ç§¿Ë	43,679
202112	84196019	ÆäËûÖÆÑõ»ú	442	ÌØÁ¢Äá´ïºÍ¶à°Í¸ç	10	Ò»°ãÃ³Ò×	1	Ì¨	26	Ç§¿Ë	6,265
202112	84196019	ÆäËûÖÆÑõ»ú	502	ÃÀ¹ú	10	Ò»°ãÃ³Ò×	5360	Ì¨	50181	Ç§¿Ë	12,564,064
202112	84196019	ÆäËûÖÆÑõ»ú	601	°Ä´óÀûÑÇ	10	Ò»°ãÃ³Ò×	8	Ì¨	24	Ç§¿Ë	1,803
202112	84196019	ÆäËûÖÆÑõ»ú	603	ì³¼Ã	10	Ò»°ãÃ³Ò×	1	Ì¨	5646	Ç§¿Ë	504,709
202112	84196019	ÆäËûÖÆÑõ»ú	609	ÐÂÎ÷À¼	10	Ò»°ãÃ³Ò×	127	Ì¨	2506	Ç§¿Ë	154,626
202112	84196019	ÆäËûÖÆÑõ»ú	611	°Í²¼ÑÇÐÂ¼¸ÄÚÑÇ	10	Ò»°ãÃ³Ò×	43	Ì¨	959	Ç§¿Ë	82,462
202101	63079000	6301ÖÁ6307µÄÎ´ÁÐÃûÖÆ³ÉÆ·£¬°üÀ¨·þ×°²Ã¼ôÑù	101	°¢¸»º¹	10	Ò»°ãÃ³Ò×	8663	Ç§¿Ë	551840	¼þ	589,464
202101	63079000	6301ÖÁ6307µÄÎ´ÁÐÃûÖÆ³ÉÆ·£¬°üÀ¨·þ×°²Ã¼ôÑù	102	°ÍÁÖ	10	Ò»°ãÃ³Ò×	25064	Ç§¿Ë	5167066	¼þ	1,603,680
202101	63079000	6301ÖÁ6307µÄÎ´ÁÐÃûÖÆ³ÉÆ·£¬°üÀ¨·þ×°²Ã¼ôÑù	103	ÃÏ¼ÓÀ­¹ú	10	Ò»°ãÃ³Ò×	83447	Ç§¿Ë	5863438	¼þ	7,126,454
202101	63079000	6301ÖÁ6307µÄÎ´ÁÐÃûÖÆ³ÉÆ·£¬°üÀ¨·þ×°²Ã¼ôÑù	104	²»µ¤	10	Ò»°ãÃ³Ò×	0	Ç§¿Ë	20	¼þ	14
202101	63079000	6301ÖÁ6307µÄÎ´ÁÐÃûÖÆ³ÉÆ·£¬°üÀ¨·þ×°²Ã¼ôÑù	105	ÎÄÀ³	10	Ò»°ãÃ³Ò×	2555	Ç§¿Ë	1216350	¼þ	107,811
202101	63079000	6301ÖÁ6307µÄÎ´ÁÐÃûÖÆ³ÉÆ·£¬°üÀ¨·þ×°²Ã¼ôÑù	106	Ãåµé	10	Ò»°ãÃ³Ò×	626527	Ç§¿Ë	192650994	¼þ	25,223,977
202101	63079000	6301ÖÁ6307µÄÎ´ÁÐÃûÖÆ³ÉÆ·£¬°üÀ¨·þ×°²Ã¼ôÑù	106	Ãåµé	12	ÆäËû¾èÔùÎï×Ê	1730	Ç§¿Ë	308000	¼þ	200,200
202101	63079000	6301ÖÁ6307µÄÎ´ÁÐÃûÖÆ³ÉÆ·£¬°üÀ¨·þ×°²Ã¼ôÑù	107	¼íÆÒÕ¯	10	Ò»°ãÃ³Ò×	107165	Ç§¿Ë	8587883	¼þ	7,992,635
202101	63079000	6301ÖÁ6307µÄÎ´ÁÐÃûÖÆ³ÉÆ·£¬°üÀ¨·þ×°²Ã¼ôÑù	107	¼íÆÒÕ¯	12	ÆäËû¾èÔùÎï×Ê	9480	Ç§¿Ë	1432500	¼þ	4,566,680
202101	63079000	6301ÖÁ6307µÄÎ´ÁÐÃûÖÆ³ÉÆ·£¬°üÀ¨·þ×°²Ã¼ôÑù	108	ÈûÆÖÂ·Ë¹	10	Ò»°ãÃ³Ò×	17441	Ç§¿Ë	737979	¼þ	895,088
202101	63079000	6301ÖÁ6307µÄÎ´ÁÐÃûÖÆ³ÉÆ·£¬°üÀ¨·þ×°²Ã¼ôÑù	110	ÖÐ¹úÏã¸Û	10	Ò»°ãÃ³Ò×	321296	Ç§¿Ë	34207479	¼þ	28,791,254
202101	63079000	6301ÖÁ6307µÄÎ´ÁÐÃûÖÆ³ÉÆ·£¬°üÀ¨·þ×°²Ã¼ôÑù	111	Ó¡¶È	10	Ò»°ãÃ³Ò×	551741	Ç§¿Ë	19357141	¼þ	21,493,385
202101	63079000	6301ÖÁ6307µÄÎ´ÁÐÃûÖÆ³ÉÆ·£¬°üÀ¨·þ×°²Ã¼ôÑù	112	Ó¡¶ÈÄáÎ÷ÑÇ	10	Ò»°ãÃ³Ò×	4214598	Ç§¿Ë	1194496833	¼þ	201,398,564
202101	63079000	6301ÖÁ6307µÄÎ´ÁÐÃûÖÆ³ÉÆ·£¬°üÀ¨·þ×°²Ã¼ôÑù	113	ÒÁÀÊ	10	Ò»°ãÃ³Ò×	51573	Ç§¿Ë	10228627	¼þ	4,654,399
202101	63079000	6301ÖÁ6307µÄÎ´ÁÐÃûÖÆ³ÉÆ·£¬°üÀ¨·þ×°²Ã¼ôÑù	113	ÒÁÀÊ	12	ÆäËû¾èÔùÎï×Ê	6720	Ç§¿Ë	1031000	¼þ	1,324,746
202101	63079000	6301ÖÁ6307µÄÎ´ÁÐÃûÖÆ³ÉÆ·£¬°üÀ¨·þ×°²Ã¼ôÑù	114	ÒÁÀ­¿Ë	10	Ò»°ãÃ³Ò×	181105	Ç§¿Ë	24403645	¼þ	7,265,659
202101	63079000	6301ÖÁ6307µÄÎ´ÁÐÃûÖÆ³ÉÆ·£¬°üÀ¨·þ×°²Ã¼ôÑù	115	ÒÔÉ«ÁÐ	10	Ò»°ãÃ³Ò×	655076	Ç§¿Ë	152864345	¼þ	29,512,762
202101	63079000	6301ÖÁ6307µÄÎ´ÁÐÃûÖÆ³ÉÆ·£¬°üÀ¨·þ×°²Ã¼ôÑù	116	ÈÕ±¾	10	Ò»°ãÃ³Ò×	12337254	Ç§¿Ë	2392807760	¼þ	1,288,877,846
202101	63079000	6301ÖÁ6307µÄÎ´ÁÐÃûÖÆ³ÉÆ·£¬°üÀ¨·þ×°²Ã¼ôÑù	117	Ô¼µ©	10	Ò»°ãÃ³Ò×	40263	Ç§¿Ë	4602286	¼þ	2,077,855
202101	63079000	6301ÖÁ6307µÄÎ´ÁÐÃûÖÆ³ÉÆ·£¬°üÀ¨·þ×°²Ã¼ôÑù	118	¿ÆÍþÌØ	10	Ò»°ãÃ³Ò×	84477	Ç§¿Ë	16454179	¼þ	4,693,401
202101	63079000	6301ÖÁ6307µÄÎ´ÁÐÃûÖÆ³ÉÆ·£¬°üÀ¨·þ×°²Ã¼ôÑù	119	ÀÏÎÎ	10	Ò»°ãÃ³Ò×	1350	Ç§¿Ë	98019	¼þ	47,557
202101	63079000	6301ÖÁ6307µÄÎ´ÁÐÃûÖÆ³ÉÆ·£¬°üÀ¨·þ×°²Ã¼ôÑù	120	Àè°ÍÄÛ	10	Ò»°ãÃ³Ò×	158877	Ç§¿Ë	33955204	¼þ	10,345,237
202101	63079000	6301ÖÁ6307µÄÎ´ÁÐÃûÖÆ³ÉÆ·£¬°üÀ¨·þ×°²Ã¼ôÑù	121	ÖÐ¹ú°ÄÃÅ	10	Ò»°ãÃ³Ò×	4481	Ç§¿Ë	805641	¼þ	298,256
202101	63079000	6301ÖÁ6307µÄÎ´ÁÐÃûÖÆ³ÉÆ·£¬°üÀ¨·þ×°²Ã¼ôÑù	122	ÂíÀ´Î÷ÑÇ	10	Ò»°ãÃ³Ò×	1185321	Ç§¿Ë	225024712	¼þ	65,935,837
202101	63079000	6301ÖÁ6307µÄÎ´ÁÐÃûÖÆ³ÉÆ·£¬°üÀ¨·þ×°²Ã¼ôÑù	123	Âí¶û´ú·ò	10	Ò»°ãÃ³Ò×	1032	Ç§¿Ë	223203	¼þ	421,052
202101	63079000	6301ÖÁ6307µÄÎ´ÁÐÃûÖÆ³ÉÆ·£¬°üÀ¨·þ×°²Ã¼ôÑù	124	ÃÉ¹Å	10	Ò»°ãÃ³Ò×	18699	Ç§¿Ë	1430181	¼þ	785,856
202101	63079000	6301ÖÁ6307µÄÎ´ÁÐÃûÖÆ³ÉÆ·£¬°üÀ¨·þ×°²Ã¼ôÑù	124	ÃÉ¹Å	12	ÆäËû¾èÔùÎï×Ê	1433	Ç§¿Ë	390000	¼þ	450,830
202101	63079000	6301ÖÁ6307µÄÎ´ÁÐÃûÖÆ³ÉÆ·£¬°üÀ¨·þ×°²Ã¼ôÑù	125	Äá²´¶ûÁª°îÃñÖ÷¹²ºÍ¹ú	10	Ò»°ãÃ³Ò×	35345	Ç§¿Ë	7568848	¼þ	3,752,265
202101	63079000	6301ÖÁ6307µÄÎ´ÁÐÃûÖÆ³ÉÆ·£¬°üÀ¨·þ×°²Ã¼ôÑù	126	°¢Âü	10	Ò»°ãÃ³Ò×	14762	Ç§¿Ë	917149	¼þ	553,631
202101	63079000	6301ÖÁ6307µÄÎ´ÁÐÃûÖÆ³ÉÆ·£¬°üÀ¨·þ×°²Ã¼ôÑù	127	°Í»ùË¹Ì¹	10	Ò»°ãÃ³Ò×	98069	Ç§¿Ë	18871126	¼þ	3,142,000
202101	63079000	6301ÖÁ6307µÄÎ´ÁÐÃûÖÆ³ÉÆ·£¬°üÀ¨·þ×°²Ã¼ôÑù	128	°ÍÀÕË¹Ì¹	10	Ò»°ãÃ³Ò×	128	Ç§¿Ë	11930	¼þ	9,085
202101	63079000	6301ÖÁ6307µÄÎ´ÁÐÃûÖÆ³ÉÆ·£¬°üÀ¨·þ×°²Ã¼ôÑù	129	·ÆÂÉ±ö	10	Ò»°ãÃ³Ò×	2377314	Ç§¿Ë	672084759	¼þ	109,490,575
202101	63079000	6301ÖÁ6307µÄÎ´ÁÐÃûÖÆ³ÉÆ·£¬°üÀ¨·þ×°²Ã¼ôÑù	130	¿¨Ëþ¶û	10	Ò»°ãÃ³Ò×	57481	Ç§¿Ë	12896541	¼þ	3,804,723
202101	63079000	6301ÖÁ6307µÄÎ´ÁÐÃûÖÆ³ÉÆ·£¬°üÀ¨·þ×°²Ã¼ôÑù	131	É³ÌØ°¢À­²®	10	Ò»°ãÃ³Ò×	1135526	Ç§¿Ë	138076106	¼þ	76,650,991
202101	63079000	6301ÖÁ6307µÄÎ´ÁÐÃûÖÆ³ÉÆ·£¬°üÀ¨·þ×°²Ã¼ôÑù	132	ÐÂ¼ÓÆÂ	10	Ò»°ãÃ³Ò×	592028	Ç§¿Ë	149399503	¼þ	51,119,446
202101	63079000	6301ÖÁ6307µÄÎ´ÁÐÃûÖÆ³ÉÆ·£¬°üÀ¨·þ×°²Ã¼ôÑù	133	º«¹ú	10	Ò»°ãÃ³Ò×	1875519	Ç§¿Ë	226107581	¼þ	121,622,417
202101	63079000	6301ÖÁ6307µÄÎ´ÁÐÃûÖÆ³ÉÆ·£¬°üÀ¨·þ×°²Ã¼ôÑù	134	Ë¹ÀïÀ¼¿¨	10	Ò»°ãÃ³Ò×	94990	Ç§¿Ë	13507862	¼þ	9,614,619
202101	63079000	6301ÖÁ6307µÄÎ´ÁÐÃûÖÆ³ÉÆ·£¬°üÀ¨·þ×°²Ã¼ôÑù	135	ÐðÀûÑÇ	10	Ò»°ãÃ³Ò×	5755	Ç§¿Ë	727304	¼þ	377,809
202101	63079000	6301ÖÁ6307µÄÎ´ÁÐÃûÖÆ³ÉÆ·£¬°üÀ¨·þ×°²Ã¼ôÑù	136	Ì©¹ú	10	Ò»°ãÃ³Ò×	5770450	Ç§¿Ë	1724995402	¼þ	293,134,402
202101	63079000	6301ÖÁ6307µÄÎ´ÁÐÃûÖÆ³ÉÆ·£¬°üÀ¨·þ×°²Ã¼ôÑù	137	ÍÁ¶úÆä	10	Ò»°ãÃ³Ò×	96031	Ç§¿Ë	11859442	¼þ	9,006,041
202101	63079000	6301ÖÁ6307µÄÎ´ÁÐÃûÖÆ³ÉÆ·£¬°üÀ¨·þ×°²Ã¼ôÑù	138	°¢ÁªÇõ	10	Ò»°ãÃ³Ò×	1165156	Ç§¿Ë	256858365	¼þ	69,514,210
202101	63079000	6301ÖÁ6307µÄÎ´ÁÐÃûÖÆ³ÉÆ·£¬°üÀ¨·þ×°²Ã¼ôÑù	139	Ò²ÃÅ	10	Ò»°ãÃ³Ò×	26597	Ç§¿Ë	593296	¼þ	1,565,100
202101	63079000	6301ÖÁ6307µÄÎ´ÁÐÃûÖÆ³ÉÆ·£¬°üÀ¨·þ×°²Ã¼ôÑù	141	Ô½ÄÏ	10	Ò»°ãÃ³Ò×	775918	Ç§¿Ë	39130243	¼þ	58,987,317
202101	63079000	6301ÖÁ6307µÄÎ´ÁÐÃûÖÆ³ÉÆ·£¬°üÀ¨·þ×°²Ã¼ôÑù	143	ÖÐ¹úÌ¨Íå	10	Ò»°ãÃ³Ò×	301595	Ç§¿Ë	35666701	¼þ	20,723,278
202101	63079000	6301ÖÁ6307µÄÎ´ÁÐÃûÖÆ³ÉÆ·£¬°üÀ¨·þ×°²Ã¼ôÑù	144	¶«µÛãë	10	Ò»°ãÃ³Ò×	3830	Ç§¿Ë	960550	¼þ	139,586
202101	63079000	6301ÖÁ6307µÄÎ´ÁÐÃûÖÆ³ÉÆ·£¬°üÀ¨·þ×°²Ã¼ôÑù	145	¹þÈø¿ËË¹Ì¹	10	Ò»°ãÃ³Ò×	55328	Ç§¿Ë	5073401	¼þ	5,500,289
202101	63079000	6301ÖÁ6307µÄÎ´ÁÐÃûÖÆ³ÉÆ·£¬°üÀ¨·þ×°²Ã¼ôÑù	146	¼ª¶û¼ªË¹Ë¹Ì¹	10	Ò»°ãÃ³Ò×	2908	Ç§¿Ë	461898	¼þ	221,725
202101	63079000	6301ÖÁ6307µÄÎ´ÁÐÃûÖÆ³ÉÆ·£¬°üÀ¨·þ×°²Ã¼ôÑù	146	¼ª¶û¼ªË¹Ë¹Ì¹	12	ÆäËû¾èÔùÎï×Ê	111	Ç§¿Ë	30000	¼þ	39,000
202101	63079000	6301ÖÁ6307µÄÎ´ÁÐÃûÖÆ³ÉÆ·£¬°üÀ¨·þ×°²Ã¼ôÑù	148	ÍÁ¿âÂüË¹Ì¹	10	Ò»°ãÃ³Ò×	8457	Ç§¿Ë	2264200	¼þ	462,763
202101	63079000	6301ÖÁ6307µÄÎ´ÁÐÃûÖÆ³ÉÆ·£¬°üÀ¨·þ×°²Ã¼ôÑù	149	ÎÚ×È±ð¿ËË¹Ì¹	10	Ò»°ãÃ³Ò×	23678	Ç§¿Ë	2509637	¼þ	524,303
202101	63079000	6301ÖÁ6307µÄÎ´ÁÐÃûÖÆ³ÉÆ·£¬°üÀ¨·þ×°²Ã¼ôÑù	201	°¢¶û¼°ÀûÑÇ	10	Ò»°ãÃ³Ò×	33404	Ç§¿Ë	3616878	¼þ	2,735,245
202101	63079000	6301ÖÁ6307µÄÎ´ÁÐÃûÖÆ³ÉÆ·£¬°üÀ¨·þ×°²Ã¼ôÑù	202	°²¸çÀ­	10	Ò»°ãÃ³Ò×	74887	Ç§¿Ë	13541970	¼þ	21,582,113
202101	63079000	6301ÖÁ6307µÄÎ´ÁÐÃûÖÆ³ÉÆ·£¬°üÀ¨·þ×°²Ã¼ôÑù	203	±´Äþ	10	Ò»°ãÃ³Ò×	23741	Ç§¿Ë	3021470	¼þ	500,256
202101	63079000	6301ÖÁ6307µÄÎ´ÁÐÃûÖÆ³ÉÆ·£¬°üÀ¨·þ×°²Ã¼ôÑù	204	²©´ÄÍßÄÉ	10	Ò»°ãÃ³Ò×	7649	Ç§¿Ë	2662020	¼þ	1,554,629
202101	63079000	6301ÖÁ6307µÄÎ´ÁÐÃûÖÆ³ÉÆ·£¬°üÀ¨·þ×°²Ã¼ôÑù	205	²¼Â¡µÏ	10	Ò»°ãÃ³Ò×	5095	Ç§¿Ë	1288950	¼þ	7,673,368
202101	63079000	6301ÖÁ6307µÄÎ´ÁÐÃûÖÆ³ÉÆ·£¬°üÀ¨·þ×°²Ã¼ôÑù	206	¿¦ÂóÂ¡	10	Ò»°ãÃ³Ò×	2477	Ç§¿Ë	231550	¼þ	205,610
202101	63079000	6301ÖÁ6307µÄÎ´ÁÐÃûÖÆ³ÉÆ·£¬°üÀ¨·þ×°²Ã¼ôÑù	211	Õ§µÃ	10	Ò»°ãÃ³Ò×	29311	Ç§¿Ë	4138500	¼þ	6,694,318
202101	63079000	6301ÖÁ6307µÄÎ´ÁÐÃûÖÆ³ÉÆ·£¬°üÀ¨·þ×°²Ã¼ôÑù	213	¸Õ¹û(²¼)	10	Ò»°ãÃ³Ò×	25690	Ç§¿Ë	2726186	¼þ	1,368,003
202101	63079000	6301ÖÁ6307µÄÎ´ÁÐÃûÖÆ³ÉÆ·£¬°üÀ¨·þ×°²Ã¼ôÑù	214	¼ª²¼Ìá	10	Ò»°ãÃ³Ò×	14629	Ç§¿Ë	1449240	¼þ	1,057,675
202101	63079000	6301ÖÁ6307µÄÎ´ÁÐÃûÖÆ³ÉÆ·£¬°üÀ¨·þ×°²Ã¼ôÑù	215	°£¼°	10	Ò»°ãÃ³Ò×	262423	Ç§¿Ë	32883770	¼þ	8,899,133
202101	63079000	6301ÖÁ6307µÄÎ´ÁÐÃûÖÆ³ÉÆ·£¬°üÀ¨·þ×°²Ã¼ôÑù	216	³àµÀ¼¸ÄÚÑÇ	10	Ò»°ãÃ³Ò×	50	Ç§¿Ë	7200	¼þ	90,321
202101	63079000	6301ÖÁ6307µÄÎ´ÁÐÃûÖÆ³ÉÆ·£¬°üÀ¨·þ×°²Ã¼ôÑù	217	°£Èû¶í±ÈÑÇ	10	Ò»°ãÃ³Ò×	235356	Ç§¿Ë	60158726	¼þ	62,916,758
202101	63079000	6301ÖÁ6307µÄÎ´ÁÐÃûÖÆ³ÉÆ·£¬°üÀ¨·þ×°²Ã¼ôÑù	218	¼ÓÅî	10	Ò»°ãÃ³Ò×	42	Ç§¿Ë	5140	¼þ	6,318
202101	63079000	6301ÖÁ6307µÄÎ´ÁÐÃûÖÆ³ÉÆ·£¬°üÀ¨·þ×°²Ã¼ôÑù	219	¸Ô±ÈÑÇ	10	Ò»°ãÃ³Ò×	1151	Ç§¿Ë	301200	¼þ	43,473
202101	63079000	6301ÖÁ6307µÄÎ´ÁÐÃûÖÆ³ÉÆ·£¬°üÀ¨·þ×°²Ã¼ôÑù	219	¸Ô±ÈÑÇ	11	¹ú¼Ò¼ä¡¢¹ú¼Ê×éÖ¯ÎÞ³¥Ô®ÖúºÍÔùËÍµÄÎï×Ê	205	Ç§¿Ë	25504	¼þ	53,197
202101	63079000	6301ÖÁ6307µÄÎ´ÁÐÃûÖÆ³ÉÆ·£¬°üÀ¨·þ×°²Ã¼ôÑù	220	¼ÓÄÉ	10	Ò»°ãÃ³Ò×	428833	Ç§¿Ë	111753658	¼þ	18,271,737
202101	63079000	6301ÖÁ6307µÄÎ´ÁÐÃûÖÆ³ÉÆ·£¬°üÀ¨·þ×°²Ã¼ôÑù	221	¼¸ÄÚÑÇ	10	Ò»°ãÃ³Ò×	23803	Ç§¿Ë	6234958	¼þ	1,992,738
202101	63079000	6301ÖÁ6307µÄÎ´ÁÐÃûÖÆ³ÉÆ·£¬°üÀ¨·þ×°²Ã¼ôÑù	222	¼¸ÄÚÑÇ±ÈÉÜ	10	Ò»°ãÃ³Ò×	17	Ç§¿Ë	4000	¼þ	732
202101	63079000	6301ÖÁ6307µÄÎ´ÁÐÃûÖÆ³ÉÆ·£¬°üÀ¨·þ×°²Ã¼ôÑù	223	¿ÆÌØµÏÍß	10	Ò»°ãÃ³Ò×	7728	Ç§¿Ë	2206860	¼þ	375,621
202101	63079000	6301ÖÁ6307µÄÎ´ÁÐÃûÖÆ³ÉÆ·£¬°üÀ¨·þ×°²Ã¼ôÑù	224	¿ÏÄáÑÇ	10	Ò»°ãÃ³Ò×	54444	Ç§¿Ë	10735956	¼þ	1,626,735
202101	63079000	6301ÖÁ6307µÄÎ´ÁÐÃûÖÆ³ÉÆ·£¬°üÀ¨·þ×°²Ã¼ôÑù	225	Àû±ÈÀïÑÇ	10	Ò»°ãÃ³Ò×	3207	Ç§¿Ë	788000	¼þ	230,900
202101	63079000	6301ÖÁ6307µÄÎ´ÁÐÃûÖÆ³ÉÆ·£¬°üÀ¨·þ×°²Ã¼ôÑù	226	Àû±ÈÑÇ	10	Ò»°ãÃ³Ò×	49371	Ç§¿Ë	12679950	¼þ	1,259,254
202101	63079000	6301ÖÁ6307µÄÎ´ÁÐÃûÖÆ³ÉÆ·£¬°üÀ¨·þ×°²Ã¼ôÑù	227	Âí´ï¼ÓË¹¼Ó	10	Ò»°ãÃ³Ò×	6580	Ç§¿Ë	1802806	¼þ	195,665
202101	63079000	6301ÖÁ6307µÄÎ´ÁÐÃûÖÆ³ÉÆ·£¬°üÀ¨·þ×°²Ã¼ôÑù	228	ÂíÀ­Î¬	10	Ò»°ãÃ³Ò×	14374	Ç§¿Ë	4849960	¼þ	1,083,655
202101	63079000	6301ÖÁ6307µÄÎ´ÁÐÃûÖÆ³ÉÆ·£¬°üÀ¨·þ×°²Ã¼ôÑù	229	ÂíÀï	10	Ò»°ãÃ³Ò×	200	Ç§¿Ë	40000	¼þ	6,559
202101	63079000	6301ÖÁ6307µÄÎ´ÁÐÃûÖÆ³ÉÆ·£¬°üÀ¨·þ×°²Ã¼ôÑù	230	Ã«ÀïËþÄáÑÇ	10	Ò»°ãÃ³Ò×	2667	Ç§¿Ë	550048	¼þ	151,631
202101	63079000	6301ÖÁ6307µÄÎ´ÁÐÃûÖÆ³ÉÆ·£¬°üÀ¨·þ×°²Ã¼ôÑù	231	Ã«ÀïÇóË¹	10	Ò»°ãÃ³Ò×	5131	Ç§¿Ë	538266	¼þ	452,797
202101	63079000	6301ÖÁ6307µÄÎ´ÁÐÃûÖÆ³ÉÆ·£¬°üÀ¨·þ×°²Ã¼ôÑù	232	Ä¦Âå¸ç	10	Ò»°ãÃ³Ò×	39502	Ç§¿Ë	5622634	¼þ	1,977,278
202101	63079000	6301ÖÁ6307µÄÎ´ÁÐÃûÖÆ³ÉÆ·£¬°üÀ¨·þ×°²Ã¼ôÑù	233	ÄªÉ£±È¿Ë	10	Ò»°ãÃ³Ò×	48655	Ç§¿Ë	14876370	¼þ	1,930,296
202101	63079000	6301ÖÁ6307µÄÎ´ÁÐÃûÖÆ³ÉÆ·£¬°üÀ¨·þ×°²Ã¼ôÑù	234	ÄÉÃ×±ÈÑÇ	10	Ò»°ãÃ³Ò×	2897	Ç§¿Ë	770000	¼þ	107,385
202101	63079000	6301ÖÁ6307µÄÎ´ÁÐÃûÖÆ³ÉÆ·£¬°üÀ¨·þ×°²Ã¼ôÑù	234	ÄÉÃ×±ÈÑÇ	11	¹ú¼Ò¼ä¡¢¹ú¼Ê×éÖ¯ÎÞ³¥Ô®ÖúºÍÔùËÍµÄÎï×Ê	8	Ç§¿Ë	1000	¼þ	2,000
202101	63079000	6301ÖÁ6307µÄÎ´ÁÐÃûÖÆ³ÉÆ·£¬°üÀ¨·þ×°²Ã¼ôÑù	235	ÄáÈÕ¶û	10	Ò»°ãÃ³Ò×	12421	Ç§¿Ë	3346850	¼þ	507,024
202101	63079000	6301ÖÁ6307µÄÎ´ÁÐÃûÖÆ³ÉÆ·£¬°üÀ¨·þ×°²Ã¼ôÑù	236	ÄáÈÕÀûÑÇ	10	Ò»°ãÃ³Ò×	354428	Ç§¿Ë	57769607	¼þ	23,956,958
202101	63079000	6301ÖÁ6307µÄÎ´ÁÐÃûÖÆ³ÉÆ·£¬°üÀ¨·þ×°²Ã¼ôÑù	237	ÁôÄáÍô	10	Ò»°ãÃ³Ò×	42454	Ç§¿Ë	9837668	¼þ	3,073,746
202101	63079000	6301ÖÁ6307µÄÎ´ÁÐÃûÖÆ³ÉÆ·£¬°üÀ¨·þ×°²Ã¼ôÑù	238	Â¬Íú´ï	10	Ò»°ãÃ³Ò×	3020	Ç§¿Ë	846800	¼þ	173,066
202101	63079000	6301ÖÁ6307µÄÎ´ÁÐÃûÖÆ³ÉÆ·£¬°üÀ¨·þ×°²Ã¼ôÑù	239	Ê¥¶àÃÀºÍÆÕÁÖÎ÷±È	10	Ò»°ãÃ³Ò×	671	Ç§¿Ë	159235	¼þ	1,479,244
202101	63079000	6301ÖÁ6307µÄÎ´ÁÐÃûÖÆ³ÉÆ·£¬°üÀ¨·þ×°²Ã¼ôÑù	239	Ê¥¶àÃÀºÍÆÕÁÖÎ÷±È	11	¹ú¼Ò¼ä¡¢¹ú¼Ê×éÖ¯ÎÞ³¥Ô®ÖúºÍÔùËÍµÄÎï×Ê	24	Ç§¿Ë	3500	¼þ	7,000
202101	63079000	6301ÖÁ6307µÄÎ´ÁÐÃûÖÆ³ÉÆ·£¬°üÀ¨·þ×°²Ã¼ôÑù	240	ÈûÄÚ¼Ó¶û	10	Ò»°ãÃ³Ò×	113306	Ç§¿Ë	29167448	¼þ	6,334,792
202101	63079000	6301ÖÁ6307µÄÎ´ÁÐÃûÖÆ³ÉÆ·£¬°üÀ¨·þ×°²Ã¼ôÑù	241	ÈûÉà¶û	10	Ò»°ãÃ³Ò×	295	Ç§¿Ë	75000	¼þ	14,375
202101	63079000	6301ÖÁ6307µÄÎ´ÁÐÃûÖÆ³ÉÆ·£¬°üÀ¨·þ×°²Ã¼ôÑù	242	ÈûÀ­Àû°º	10	Ò»°ãÃ³Ò×	1017	Ç§¿Ë	226000	¼þ	81,236
202101	63079000	6301ÖÁ6307µÄÎ´ÁÐÃûÖÆ³ÉÆ·£¬°üÀ¨·þ×°²Ã¼ôÑù	242	ÈûÀ­Àû°º	11	¹ú¼Ò¼ä¡¢¹ú¼Ê×éÖ¯ÎÞ³¥Ô®ÖúºÍÔùËÍµÄÎï×Ê	24	Ç§¿Ë	15000	¼þ	30,000
202101	63079000	6301ÖÁ6307µÄÎ´ÁÐÃûÖÆ³ÉÆ·£¬°üÀ¨·þ×°²Ã¼ôÑù	243	Ë÷ÂíÀï	10	Ò»°ãÃ³Ò×	2145	Ç§¿Ë	512500	¼þ	184,233
202101	63079000	6301ÖÁ6307µÄÎ´ÁÐÃûÖÆ³ÉÆ·£¬°üÀ¨·þ×°²Ã¼ôÑù	244	ÄÏ·Ç	10	Ò»°ãÃ³Ò×	1040559	Ç§¿Ë	214629843	¼þ	44,206,444
202101	63079000	6301ÖÁ6307µÄÎ´ÁÐÃûÖÆ³ÉÆ·£¬°üÀ¨·þ×°²Ã¼ôÑù	244	ÄÏ·Ç	12	ÆäËû¾èÔùÎï×Ê	258	Ç§¿Ë	30240	¼þ	35,574
202101	63079000	6301ÖÁ6307µÄÎ´ÁÐÃûÖÆ³ÉÆ·£¬°üÀ¨·þ×°²Ã¼ôÑù	246	ËÕµ¤	10	Ò»°ãÃ³Ò×	94196	Ç§¿Ë	6669557	¼þ	4,277,715
202101	63079000	6301ÖÁ6307µÄÎ´ÁÐÃûÖÆ³ÉÆ·£¬°üÀ¨·þ×°²Ã¼ôÑù	247	Ì¹É£ÄáÑÇ	10	Ò»°ãÃ³Ò×	40523	Ç§¿Ë	3060527	¼þ	1,574,755
202101	63079000	6301ÖÁ6307µÄÎ´ÁÐÃûÖÆ³ÉÆ·£¬°üÀ¨·þ×°²Ã¼ôÑù	248	¶à¸ç	10	Ò»°ãÃ³Ò×	31407	Ç§¿Ë	9771400	¼þ	2,221,787
202101	63079000	6301ÖÁ6307µÄÎ´ÁÐÃûÖÆ³ÉÆ·£¬°üÀ¨·þ×°²Ã¼ôÑù	249	Í»ÄáË¹	10	Ò»°ãÃ³Ò×	18924	Ç§¿Ë	3166554	¼þ	2,053,843
202101	63079000	6301ÖÁ6307µÄÎ´ÁÐÃûÖÆ³ÉÆ·£¬°üÀ¨·þ×°²Ã¼ôÑù	250	ÎÚ¸É´ï	10	Ò»°ãÃ³Ò×	12101	Ç§¿Ë	1290291	¼þ	6,794,432
202101	63079000	6301ÖÁ6307µÄÎ´ÁÐÃûÖÆ³ÉÆ·£¬°üÀ¨·þ×°²Ã¼ôÑù	251	²¼»ùÄÉ·¨Ë÷	10	Ò»°ãÃ³Ò×	14427	Ç§¿Ë	2486200	¼þ	1,149,748
202101	63079000	6301ÖÁ6307µÄÎ´ÁÐÃûÖÆ³ÉÆ·£¬°üÀ¨·þ×°²Ã¼ôÑù	251	²¼»ùÄÉ·¨Ë÷	11	¹ú¼Ò¼ä¡¢¹ú¼Ê×éÖ¯ÎÞ³¥Ô®ÖúºÍÔùËÍµÄÎï×Ê	2020	Ç§¿Ë	500000	¼þ	225,000
202101	63079000	6301ÖÁ6307µÄÎ´ÁÐÃûÖÆ³ÉÆ·£¬°üÀ¨·þ×°²Ã¼ôÑù	251	²¼»ùÄÉ·¨Ë÷	12	ÆäËû¾èÔùÎï×Ê	1044	Ç§¿Ë	50500	¼þ	245,757
202101	63079000	6301ÖÁ6307µÄÎ´ÁÐÃûÖÆ³ÉÆ·£¬°üÀ¨·þ×°²Ã¼ôÑù	252	¸Õ¹û(½ð)	10	Ò»°ãÃ³Ò×	13996	Ç§¿Ë	3025933	¼þ	2,158,089
202101	63079000	6301ÖÁ6307µÄÎ´ÁÐÃûÖÆ³ÉÆ·£¬°üÀ¨·þ×°²Ã¼ôÑù	252	¸Õ¹û(½ð)	11	¹ú¼Ò¼ä¡¢¹ú¼Ê×éÖ¯ÎÞ³¥Ô®ÖúºÍÔùËÍµÄÎï×Ê	20	Ç§¿Ë	5500	¼þ	11,000
202101	63079000	6301ÖÁ6307µÄÎ´ÁÐÃûÖÆ³ÉÆ·£¬°üÀ¨·þ×°²Ã¼ôÑù	253	ÔÞ±ÈÑÇ	10	Ò»°ãÃ³Ò×	16083	Ç§¿Ë	356506	¼þ	882,414
202101	63079000	6301ÖÁ6307µÄÎ´ÁÐÃûÖÆ³ÉÆ·£¬°üÀ¨·þ×°²Ã¼ôÑù	254	½ò°Í²¼Î¤	10	Ò»°ãÃ³Ò×	2483	Ç§¿Ë	476616	¼þ	246,170
202101	63079000	6301ÖÁ6307µÄÎ´ÁÐÃûÖÆ³ÉÆ·£¬°üÀ¨·þ×°²Ã¼ôÑù	257	Ë¹ÍþÊ¿À¼	10	Ò»°ãÃ³Ò×	3413	Ç§¿Ë	531600	¼þ	168,822
202101	63079000	6301ÖÁ6307µÄÎ´ÁÐÃûÖÆ³ÉÆ·£¬°üÀ¨·þ×°²Ã¼ôÑù	259	ÂíÔ¼ÌØ	10	Ò»°ãÃ³Ò×	339	Ç§¿Ë	16000	¼þ	68,186
202101	63079000	6301ÖÁ6307µÄÎ´ÁÐÃûÖÆ³ÉÆ·£¬°üÀ¨·þ×°²Ã¼ôÑù	260	ÄÏËÕµ¤¹²ºÍ¹ú	10	Ò»°ãÃ³Ò×	651	Ç§¿Ë	63800	¼þ	199,973
202101	63079000	6301ÖÁ6307µÄÎ´ÁÐÃûÖÆ³ÉÆ·£¬°üÀ¨·þ×°²Ã¼ôÑù	260	ÄÏËÕµ¤¹²ºÍ¹ú	11	¹ú¼Ò¼ä¡¢¹ú¼Ê×éÖ¯ÎÞ³¥Ô®ÖúºÍÔùËÍµÄÎï×Ê	12	Ç§¿Ë	3750	¼þ	7,500
202101	63079000	6301ÖÁ6307µÄÎ´ÁÐÃûÖÆ³ÉÆ·£¬°üÀ¨·þ×°²Ã¼ôÑù	301	±ÈÀûÊ±	10	Ò»°ãÃ³Ò×	1241994	Ç§¿Ë	78213489	¼þ	90,863,663
202101	63079000	6301ÖÁ6307µÄÎ´ÁÐÃûÖÆ³ÉÆ·£¬°üÀ¨·þ×°²Ã¼ôÑù	302	µ¤Âó	10	Ò»°ãÃ³Ò×	429958	Ç§¿Ë	37349665	¼þ	23,471,092
202101	63079000	6301ÖÁ6307µÄÎ´ÁÐÃûÖÆ³ÉÆ·£¬°üÀ¨·þ×°²Ã¼ôÑù	303	Ó¢¹ú	10	Ò»°ãÃ³Ò×	4209788	Ç§¿Ë	171323653	¼þ	254,381,339
202101	63079000	6301ÖÁ6307µÄÎ´ÁÐÃûÖÆ³ÉÆ·£¬°üÀ¨·þ×°²Ã¼ôÑù	304	µÂ¹ú	10	Ò»°ãÃ³Ò×	12149691	Ç§¿Ë	1322534775	¼þ	1,588,242,122
202101	63079000	6301ÖÁ6307µÄÎ´ÁÐÃûÖÆ³ÉÆ·£¬°üÀ¨·þ×°²Ã¼ôÑù	305	·¨¹ú	10	Ò»°ãÃ³Ò×	2790309	Ç§¿Ë	351333033	¼þ	181,426,987
202101	63079000	6301ÖÁ6307µÄÎ´ÁÐÃûÖÆ³ÉÆ·£¬°üÀ¨·þ×°²Ã¼ôÑù	306	°®¶ûÀ¼	10	Ò»°ãÃ³Ò×	144417	Ç§¿Ë	14913090	¼þ	14,514,102
202101	63079000	6301ÖÁ6307µÄÎ´ÁÐÃûÖÆ³ÉÆ·£¬°üÀ¨·þ×°²Ã¼ôÑù	307	Òâ´óÀû	10	Ò»°ãÃ³Ò×	2100156	Ç§¿Ë	244344678	¼þ	299,028,587
202101	63079000	6301ÖÁ6307µÄÎ´ÁÐÃûÖÆ³ÉÆ·£¬°üÀ¨·þ×°²Ã¼ôÑù	307	Òâ´óÀû	12	ÆäËû¾èÔùÎï×Ê	247	Ç§¿Ë	41600	¼þ	54,080
202101	63079000	6301ÖÁ6307µÄÎ´ÁÐÃûÖÆ³ÉÆ·£¬°üÀ¨·þ×°²Ã¼ôÑù	308	Â¬É­±¤	10	Ò»°ãÃ³Ò×	54450	Ç§¿Ë	5928647	¼þ	6,016,803
202101	63079000	6301ÖÁ6307µÄÎ´ÁÐÃûÖÆ³ÉÆ·£¬°üÀ¨·þ×°²Ã¼ôÑù	309	ºÉÀ¼	10	Ò»°ãÃ³Ò×	5191955	Ç§¿Ë	373590823	¼þ	435,413,792
202101	63079000	6301ÖÁ6307µÄÎ´ÁÐÃûÖÆ³ÉÆ·£¬°üÀ¨·þ×°²Ã¼ôÑù	310	Ï£À°	10	Ò»°ãÃ³Ò×	241354	Ç§¿Ë	25880980	¼þ	15,369,676
202101	63079000	6301ÖÁ6307µÄÎ´ÁÐÃûÖÆ³ÉÆ·£¬°üÀ¨·þ×°²Ã¼ôÑù	311	ÆÏÌÑÑÀ	10	Ò»°ãÃ³Ò×	368910	Ç§¿Ë	68780128	¼þ	19,489,085
202101	63079000	6301ÖÁ6307µÄÎ´ÁÐÃûÖÆ³ÉÆ·£¬°üÀ¨·þ×°²Ã¼ôÑù	312	Î÷°àÑÀ	10	Ò»°ãÃ³Ò×	3190146	Ç§¿Ë	439312019	¼þ	245,089,045
202101	63079000	6301ÖÁ6307µÄÎ´ÁÐÃûÖÆ³ÉÆ·£¬°üÀ¨·þ×°²Ã¼ôÑù	313	°¢¶û°ÍÄáÑÇ	10	Ò»°ãÃ³Ò×	5635	Ç§¿Ë	1444385	¼þ	294,603
202101	63079000	6301ÖÁ6307µÄÎ´ÁÐÃûÖÆ³ÉÆ·£¬°üÀ¨·þ×°²Ã¼ôÑù	315	°ÂµØÀû	10	Ò»°ãÃ³Ò×	562066	Ç§¿Ë	58249963	¼þ	106,903,909
202101	63079000	6301ÖÁ6307µÄÎ´ÁÐÃûÖÆ³ÉÆ·£¬°üÀ¨·þ×°²Ã¼ôÑù	316	±£¼ÓÀûÑÇ	10	Ò»°ãÃ³Ò×	71731	Ç§¿Ë	8966821	¼þ	3,805,726
202101	63079000	6301ÖÁ6307µÄÎ´ÁÐÃûÖÆ³ÉÆ·£¬°üÀ¨·þ×°²Ã¼ôÑù	318	·ÒÀ¼	10	Ò»°ãÃ³Ò×	595422	Ç§¿Ë	129335401	¼þ	39,160,033
202101	63079000	6301ÖÁ6307µÄÎ´ÁÐÃûÖÆ³ÉÆ·£¬°üÀ¨·þ×°²Ã¼ôÑù	321	ÐÙÑÀÀû	10	Ò»°ãÃ³Ò×	105910	Ç§¿Ë	9461291	¼þ	9,850,509
202101	63079000	6301ÖÁ6307µÄÎ´ÁÐÃûÖÆ³ÉÆ·£¬°üÀ¨·þ×°²Ã¼ôÑù	322	±ùµº	10	Ò»°ãÃ³Ò×	6904	Ç§¿Ë	1222555	¼þ	386,767
202101	63079000	6301ÖÁ6307µÄÎ´ÁÐÃûÖÆ³ÉÆ·£¬°üÀ¨·þ×°²Ã¼ôÑù	323	ÁÐÖ§¶ØÊ¿µÇ	10	Ò»°ãÃ³Ò×	969	Ç§¿Ë	53800	¼þ	177,480
202101	63079000	6301ÖÁ6307µÄÎ´ÁÐÃûÖÆ³ÉÆ·£¬°üÀ¨·þ×°²Ã¼ôÑù	324	Âí¶úËû	10	Ò»°ãÃ³Ò×	26010	Ç§¿Ë	2599542	¼þ	3,436,414
202101	63079000	6301ÖÁ6307µÄÎ´ÁÐÃûÖÆ³ÉÆ·£¬°üÀ¨·þ×°²Ã¼ôÑù	325	Ä¦ÄÉ¸ç	10	Ò»°ãÃ³Ò×	44	Ç§¿Ë	6000	¼þ	19,868
202101	63079000	6301ÖÁ6307µÄÎ´ÁÐÃûÖÆ³ÉÆ·£¬°üÀ¨·þ×°²Ã¼ôÑù	326	Å²Íþ	10	Ò»°ãÃ³Ò×	601068	Ç§¿Ë	85369622	¼þ	37,409,086
202101	63079000	6301ÖÁ6307µÄÎ´ÁÐÃûÖÆ³ÉÆ·£¬°üÀ¨·þ×°²Ã¼ôÑù	327	²¨À¼	10	Ò»°ãÃ³Ò×	1452907	Ç§¿Ë	106413789	¼þ	84,424,980
202101	63079000	6301ÖÁ6307µÄÎ´ÁÐÃûÖÆ³ÉÆ·£¬°üÀ¨·þ×°²Ã¼ôÑù	328	ÂÞÂíÄáÑÇ	10	Ò»°ãÃ³Ò×	236397	Ç§¿Ë	45977448	¼þ	14,400,093
202101	63079000	6301ÖÁ6307µÄÎ´ÁÐÃûÖÆ³ÉÆ·£¬°üÀ¨·þ×°²Ã¼ôÑù	330	Èðµä	10	Ò»°ãÃ³Ò×	1426198	Ç§¿Ë	186019294	¼þ	79,265,198
202101	63079000	6301ÖÁ6307µÄÎ´ÁÐÃûÖÆ³ÉÆ·£¬°üÀ¨·þ×°²Ã¼ôÑù	331	ÈðÊ¿	10	Ò»°ãÃ³Ò×	572302	Ç§¿Ë	97869286	¼þ	57,540,309
202101	63079000	6301ÖÁ6307µÄÎ´ÁÐÃûÖÆ³ÉÆ·£¬°üÀ¨·þ×°²Ã¼ôÑù	331	ÈðÊ¿	12	ÆäËû¾èÔùÎï×Ê	100	Ç§¿Ë	20000	¼þ	16,992
202101	63079000	6301ÖÁ6307µÄÎ´ÁÐÃûÖÆ³ÉÆ·£¬°üÀ¨·þ×°²Ã¼ôÑù	334	°®É³ÄáÑÇ	10	Ò»°ãÃ³Ò×	68850	Ç§¿Ë	11273634	¼þ	6,406,767
202101	63079000	6301ÖÁ6307µÄÎ´ÁÐÃûÖÆ³ÉÆ·£¬°üÀ¨·þ×°²Ã¼ôÑù	335	À­ÍÑÎ¬ÑÇ	10	Ò»°ãÃ³Ò×	8221	Ç§¿Ë	1646659	¼þ	2,540,913
202101	63079000	6301ÖÁ6307µÄÎ´ÁÐÃûÖÆ³ÉÆ·£¬°üÀ¨·þ×°²Ã¼ôÑù	336	Á¢ÌÕÍð	10	Ò»°ãÃ³Ò×	270223	Ç§¿Ë	61203386	¼þ	14,862,959
202101	63079000	6301ÖÁ6307µÄÎ´ÁÐÃûÖÆ³ÉÆ·£¬°üÀ¨·þ×°²Ã¼ôÑù	337	¸ñÂ³¼ªÑÇ	10	Ò»°ãÃ³Ò×	37577	Ç§¿Ë	7492805	¼þ	2,871,000
202101	63079000	6301ÖÁ6307µÄÎ´ÁÐÃûÖÆ³ÉÆ·£¬°üÀ¨·þ×°²Ã¼ôÑù	338	ÑÇÃÀÄáÑÇ	10	Ò»°ãÃ³Ò×	3079	Ç§¿Ë	708290	¼þ	385,941
202101	63079000	6301ÖÁ6307µÄÎ´ÁÐÃûÖÆ³ÉÆ·£¬°üÀ¨·þ×°²Ã¼ôÑù	339	°¢Èû°Ý½®	10	Ò»°ãÃ³Ò×	80196	Ç§¿Ë	21079731	¼þ	1,960,151
202101	63079000	6301ÖÁ6307µÄÎ´ÁÐÃûÖÆ³ÉÆ·£¬°üÀ¨·þ×°²Ã¼ôÑù	340	°×¶íÂÞË¹	10	Ò»°ãÃ³Ò×	10990	Ç§¿Ë	2651968	¼þ	757,002
202101	63079000	6301ÖÁ6307µÄÎ´ÁÐÃûÖÆ³ÉÆ·£¬°üÀ¨·þ×°²Ã¼ôÑù	340	°×¶íÂÞË¹	12	ÆäËû¾èÔùÎï×Ê	1291	Ç§¿Ë	312000	¼þ	334,400
202101	63079000	6301ÖÁ6307µÄÎ´ÁÐÃûÖÆ³ÉÆ·£¬°üÀ¨·þ×°²Ã¼ôÑù	343	Ä¦¶û¶àÍß	10	Ò»°ãÃ³Ò×	2280	Ç§¿Ë	319375	¼þ	104,466
202101	63079000	6301ÖÁ6307µÄÎ´ÁÐÃûÖÆ³ÉÆ·£¬°üÀ¨·þ×°²Ã¼ôÑù	344	¶íÂÞË¹Áª°î	10	Ò»°ãÃ³Ò×	1000027	Ç§¿Ë	141210530	¼þ	43,225,512
202101	63079000	6301ÖÁ6307µÄÎ´ÁÐÃûÖÆ³ÉÆ·£¬°üÀ¨·þ×°²Ã¼ôÑù	344	¶íÂÞË¹Áª°î	12	ÆäËû¾èÔùÎï×Ê	1235	Ç§¿Ë	140000	¼þ	19,455
202101	63079000	6301ÖÁ6307µÄÎ´ÁÐÃûÖÆ³ÉÆ·£¬°üÀ¨·þ×°²Ã¼ôÑù	347	ÎÚ¿ËÀ¼	10	Ò»°ãÃ³Ò×	109899	Ç§¿Ë	12442454	¼þ	4,251,608
202101	63079000	6301ÖÁ6307µÄÎ´ÁÐÃûÖÆ³ÉÆ·£¬°üÀ¨·þ×°²Ã¼ôÑù	350	Ë¹ÂåÎÄÄáÑÇ	10	Ò»°ãÃ³Ò×	202236	Ç§¿Ë	10817527	¼þ	10,094,915
202101	63079000	6301ÖÁ6307µÄÎ´ÁÐÃûÖÆ³ÉÆ·£¬°üÀ¨·þ×°²Ã¼ôÑù	351	¿ËÂÞµØÑÇ	10	Ò»°ãÃ³Ò×	78760	Ç§¿Ë	11718638	¼þ	9,967,588
202101	63079000	6301ÖÁ6307µÄÎ´ÁÐÃûÖÆ³ÉÆ·£¬°üÀ¨·þ×°²Ã¼ôÑù	352	½Ý¿Ë	10	Ò»°ãÃ³Ò×	317948	Ç§¿Ë	35295518	¼þ	30,332,027
202101	63079000	6301ÖÁ6307µÄÎ´ÁÐÃûÖÆ³ÉÆ·£¬°üÀ¨·þ×°²Ã¼ôÑù	353	Ë¹Âå·¥¿Ë	10	Ò»°ãÃ³Ò×	100120	Ç§¿Ë	4889371	¼þ	5,262,118
202101	63079000	6301ÖÁ6307µÄÎ´ÁÐÃûÖÆ³ÉÆ·£¬°üÀ¨·þ×°²Ã¼ôÑù	354	±±ÂíÆä¶Ù¹²ºÍ¹ú	10	Ò»°ãÃ³Ò×	4056	Ç§¿Ë	905700	¼þ	246,265
202101	63079000	6301ÖÁ6307µÄÎ´ÁÐÃûÖÆ³ÉÆ·£¬°üÀ¨·þ×°²Ã¼ôÑù	355	²¨ºÚ	10	Ò»°ãÃ³Ò×	6634	Ç§¿Ë	1315330	¼þ	518,210
202101	63079000	6301ÖÁ6307µÄÎ´ÁÐÃûÖÆ³ÉÆ·£¬°üÀ¨·þ×°²Ã¼ôÑù	358	Èû¶ûÎ¬ÑÇ	10	Ò»°ãÃ³Ò×	88137	Ç§¿Ë	21587324	¼þ	2,971,350
202101	63079000	6301ÖÁ6307µÄÎ´ÁÐÃûÖÆ³ÉÆ·£¬°üÀ¨·þ×°²Ã¼ôÑù	401	°²Ìá¹ÏºÍ°Í²¼´ï	10	Ò»°ãÃ³Ò×	12	Ç§¿Ë	14	¼þ	10,722
202101	63079000	6301ÖÁ6307µÄÎ´ÁÐÃûÖÆ³ÉÆ·£¬°üÀ¨·þ×°²Ã¼ôÑù	402	°¢¸ùÍ¢	10	Ò»°ãÃ³Ò×	259155	Ç§¿Ë	43288103	¼þ	12,186,105
202101	63079000	6301ÖÁ6307µÄÎ´ÁÐÃûÖÆ³ÉÆ·£¬°üÀ¨·þ×°²Ã¼ôÑù	403	°¢Â³°Í	10	Ò»°ãÃ³Ò×	6	Ç§¿Ë	100	¼þ	328
202101	63079000	6301ÖÁ6307µÄÎ´ÁÐÃûÖÆ³ÉÆ·£¬°üÀ¨·þ×°²Ã¼ôÑù	404	°Í¹þÂí	10	Ò»°ãÃ³Ò×	992	Ç§¿Ë	125000	¼þ	164,475
202101	63079000	6301ÖÁ6307µÄÎ´ÁÐÃûÖÆ³ÉÆ·£¬°üÀ¨·þ×°²Ã¼ôÑù	405	°Í°Í¶àË¹	10	Ò»°ãÃ³Ò×	1397	Ç§¿Ë	310718	¼þ	80,553
202101	63079000	6301ÖÁ6307µÄÎ´ÁÐÃûÖÆ³ÉÆ·£¬°üÀ¨·þ×°²Ã¼ôÑù	406	²®Àû×È	10	Ò»°ãÃ³Ò×	53	Ç§¿Ë	4200	¼þ	6,252
202101	63079000	6301ÖÁ6307µÄÎ´ÁÐÃûÖÆ³ÉÆ·£¬°üÀ¨·þ×°²Ã¼ôÑù	408	¶àÃñ×å²£ÀûÎ¬ÑÇ¹ú	10	Ò»°ãÃ³Ò×	115769	Ç§¿Ë	29125440	¼þ	9,858,392
202101	63079000	6301ÖÁ6307µÄÎ´ÁÐÃûÖÆ³ÉÆ·£¬°üÀ¨·þ×°²Ã¼ôÑù	410	°ÍÎ÷	10	Ò»°ãÃ³Ò×	768736	Ç§¿Ë	155236679	¼þ	31,904,288
202101	63079000	6301ÖÁ6307µÄÎ´ÁÐÃûÖÆ³ÉÆ·£¬°üÀ¨·þ×°²Ã¼ôÑù	411	¿ªÂüÈºµº	10	Ò»°ãÃ³Ò×	1	Ç§¿Ë	55	¼þ	431
202101	63079000	6301ÖÁ6307µÄÎ´ÁÐÃûÖÆ³ÉÆ·£¬°üÀ¨·þ×°²Ã¼ôÑù	412	ÖÇÀû	10	Ò»°ãÃ³Ò×	5806353	Ç§¿Ë	1411834542	¼þ	242,400,684
202101	63079000	6301ÖÁ6307µÄÎ´ÁÐÃûÖÆ³ÉÆ·£¬°üÀ¨·þ×°²Ã¼ôÑù	413	¸çÂ×±ÈÑÇ	10	Ò»°ãÃ³Ò×	173734	Ç§¿Ë	33957227	¼þ	6,858,184
202101	63079000	6301ÖÁ6307µÄÎ´ÁÐÃûÖÆ³ÉÆ·£¬°üÀ¨·þ×°²Ã¼ôÑù	415	¸çË¹´ïÀè¼Ó	10	Ò»°ãÃ³Ò×	156999	Ç§¿Ë	32227174	¼þ	6,930,863
202101	63079000	6301ÖÁ6307µÄÎ´ÁÐÃûÖÆ³ÉÆ·£¬°üÀ¨·þ×°²Ã¼ôÑù	416	¹Å°Í	10	Ò»°ãÃ³Ò×	7105	Ç§¿Ë	175974	¼þ	777,800
202101	63079000	6301ÖÁ6307µÄÎ´ÁÐÃûÖÆ³ÉÆ·£¬°üÀ¨·þ×°²Ã¼ôÑù	417	¿âÀ°Ë÷µº	10	Ò»°ãÃ³Ò×	713	Ç§¿Ë	144000	¼þ	53,367
202101	63079000	6301ÖÁ6307µÄÎ´ÁÐÃûÖÆ³ÉÆ·£¬°üÀ¨·þ×°²Ã¼ôÑù	418	¶àÃ×Äá¼Ó¹²ºÍ¹ú	10	Ò»°ãÃ³Ò×	117744	Ç§¿Ë	27416578	¼þ	5,058,936
202101	63079000	6301ÖÁ6307µÄÎ´ÁÐÃûÖÆ³ÉÆ·£¬°üÀ¨·þ×°²Ã¼ôÑù	419	¶ò¹Ï¶à¶û	10	Ò»°ãÃ³Ò×	454150	Ç§¿Ë	112106250	¼þ	18,389,257
202101	63079000	6301ÖÁ6307µÄÎ´ÁÐÃûÖÆ³ÉÆ·£¬°üÀ¨·þ×°²Ã¼ôÑù	423	Î£µØÂíÀ­	10	Ò»°ãÃ³Ò×	338980	Ç§¿Ë	83476994	¼þ	15,478,234
202101	63079000	6301ÖÁ6307µÄÎ´ÁÐÃûÖÆ³ÉÆ·£¬°üÀ¨·þ×°²Ã¼ôÑù	424	¹çÑÇÄÇ	10	Ò»°ãÃ³Ò×	40817	Ç§¿Ë	9807800	¼þ	915,517
202101	63079000	6301ÖÁ6307µÄÎ´ÁÐÃûÖÆ³ÉÆ·£¬°üÀ¨·þ×°²Ã¼ôÑù	425	º£µØ	10	Ò»°ãÃ³Ò×	182	Ç§¿Ë	40020	¼þ	7,165
202101	63079000	6301ÖÁ6307µÄÎ´ÁÐÃûÖÆ³ÉÆ·£¬°üÀ¨·þ×°²Ã¼ôÑù	426	ºé¶¼À­Ë¹	10	Ò»°ãÃ³Ò×	83717	Ç§¿Ë	19501338	¼þ	8,123,829
202101	63079000	6301ÖÁ6307µÄÎ´ÁÐÃûÖÆ³ÉÆ·£¬°üÀ¨·þ×°²Ã¼ôÑù	427	ÑÀÂò¼Ó	10	Ò»°ãÃ³Ò×	19365	Ç§¿Ë	5008460	¼þ	1,246,949
202101	63079000	6301ÖÁ6307µÄÎ´ÁÐÃûÖÆ³ÉÆ·£¬°üÀ¨·þ×°²Ã¼ôÑù	429	Ä«Î÷¸ç	10	Ò»°ãÃ³Ò×	3402040	Ç§¿Ë	533489179	¼þ	165,749,124
202101	63079000	6301ÖÁ6307µÄÎ´ÁÐÃûÖÆ³ÉÆ·£¬°üÀ¨·þ×°²Ã¼ôÑù	431	Äá¼ÓÀ­¹Ï	10	Ò»°ãÃ³Ò×	360	Ç§¿Ë	25246	¼þ	20,155
202101	63079000	6301ÖÁ6307µÄÎ´ÁÐÃûÖÆ³ÉÆ·£¬°üÀ¨·þ×°²Ã¼ôÑù	432	°ÍÄÃÂí	10	Ò»°ãÃ³Ò×	528164	Ç§¿Ë	135583302	¼þ	26,874,077
202101	63079000	6301ÖÁ6307µÄÎ´ÁÐÃûÖÆ³ÉÆ·£¬°üÀ¨·þ×°²Ã¼ôÑù	433	°ÍÀ­¹ç	10	Ò»°ãÃ³Ò×	16004	Ç§¿Ë	2068038	¼þ	894,796
202101	63079000	6301ÖÁ6307µÄÎ´ÁÐÃûÖÆ³ÉÆ·£¬°üÀ¨·þ×°²Ã¼ôÑù	434	ÃØÂ³	10	Ò»°ãÃ³Ò×	1951189	Ç§¿Ë	450279411	¼þ	77,470,350
202101	63079000	6301ÖÁ6307µÄÎ´ÁÐÃûÖÆ³ÉÆ·£¬°üÀ¨·þ×°²Ã¼ôÑù	434	ÃØÂ³	12	ÆäËû¾èÔùÎï×Ê	213	Ç§¿Ë	50000	¼þ	100,000
202101	63079000	6301ÖÁ6307µÄÎ´ÁÐÃûÖÆ³ÉÆ·£¬°üÀ¨·þ×°²Ã¼ôÑù	435	²¨¶àÀè¸÷	10	Ò»°ãÃ³Ò×	37144	Ç§¿Ë	7659096	¼þ	1,417,877
202101	63079000	6301ÖÁ6307µÄÎ´ÁÐÃûÖÆ³ÉÆ·£¬°üÀ¨·þ×°²Ã¼ôÑù	437	Ê¥Â¬Î÷ÑÇ	10	Ò»°ãÃ³Ò×	1902	Ç§¿Ë	414700	¼þ	217,592
202101	63079000	6301ÖÁ6307µÄÎ´ÁÐÃûÖÆ³ÉÆ·£¬°üÀ¨·þ×°²Ã¼ôÑù	439	Ê¥ÎÄÉ­ÌØºÍ¸ñÁÖÄÉ¶¡Ë¹	10	Ò»°ãÃ³Ò×	164	Ç§¿Ë	40000	¼þ	9,018
202101	63079000	6301ÖÁ6307µÄÎ´ÁÐÃûÖÆ³ÉÆ·£¬°üÀ¨·þ×°²Ã¼ôÑù	440	Èø¶ûÍß¶à	10	Ò»°ãÃ³Ò×	241546	Ç§¿Ë	53574590	¼þ	12,858,762
202101	63079000	6301ÖÁ6307µÄÎ´ÁÐÃûÖÆ³ÉÆ·£¬°üÀ¨·þ×°²Ã¼ôÑù	441	ËÕÀïÄÏ	10	Ò»°ãÃ³Ò×	2400	Ç§¿Ë	680600	¼þ	118,640
202101	63079000	6301ÖÁ6307µÄÎ´ÁÐÃûÖÆ³ÉÆ·£¬°üÀ¨·þ×°²Ã¼ôÑù	441	ËÕÀïÄÏ	11	¹ú¼Ò¼ä¡¢¹ú¼Ê×éÖ¯ÎÞ³¥Ô®ÖúºÍÔùËÍµÄÎï×Ê	157	Ç§¿Ë	20800	¼þ	52,000
202101	63079000	6301ÖÁ6307µÄÎ´ÁÐÃûÖÆ³ÉÆ·£¬°üÀ¨·þ×°²Ã¼ôÑù	442	ÌØÁ¢Äá´ïºÍ¶à°Í¸ç	10	Ò»°ãÃ³Ò×	7418	Ç§¿Ë	1838906	¼þ	403,217
202101	63079000	6301ÖÁ6307µÄÎ´ÁÐÃûÖÆ³ÉÆ·£¬°üÀ¨·þ×°²Ã¼ôÑù	442	ÌØÁ¢Äá´ïºÍ¶à°Í¸ç	12	ÆäËû¾èÔùÎï×Ê	38	Ç§¿Ë	3000	¼þ	23,530
202101	63079000	6301ÖÁ6307µÄÎ´ÁÐÃûÖÆ³ÉÆ·£¬°üÀ¨·þ×°²Ã¼ôÑù	443	ÌØ¿ËË¹ºÍ¿­¿ÆË¹Èºµº	10	Ò»°ãÃ³Ò×	18	Ç§¿Ë	1000	¼þ	784
202101	63079000	6301ÖÁ6307µÄÎ´ÁÐÃûÖÆ³ÉÆ·£¬°üÀ¨·þ×°²Ã¼ôÑù	444	ÎÚÀ­¹ç	10	Ò»°ãÃ³Ò×	170825	Ç§¿Ë	35513683	¼þ	4,564,081
202101	63079000	6301ÖÁ6307µÄÎ´ÁÐÃûÖÆ³ÉÆ·£¬°üÀ¨·þ×°²Ã¼ôÑù	445	Î¯ÄÚÈðÀ­	10	Ò»°ãÃ³Ò×	7525	Ç§¿Ë	1090718	¼þ	583,100
202101	63079000	6301ÖÁ6307µÄÎ´ÁÐÃûÖÆ³ÉÆ·£¬°üÀ¨·þ×°²Ã¼ôÑù	499	À­¶¡ÃÀÖÞÆäËû¹ú¼Ò(µØÇø)	10	Ò»°ãÃ³Ò×	3	Ç§¿Ë	150	¼þ	882
202101	63079000	6301ÖÁ6307µÄÎ´ÁÐÃûÖÆ³ÉÆ·£¬°üÀ¨·þ×°²Ã¼ôÑù	501	¼ÓÄÃ´ó	10	Ò»°ãÃ³Ò×	3882308	Ç§¿Ë	247585137	¼þ	226,173,855
202101	63079000	6301ÖÁ6307µÄÎ´ÁÐÃûÖÆ³ÉÆ·£¬°üÀ¨·þ×°²Ã¼ôÑù	502	ÃÀ¹ú	10	Ò»°ãÃ³Ò×	36882502	Ç§¿Ë	1617723212	¼þ	1,956,090,691
202101	63079000	6301ÖÁ6307µÄÎ´ÁÐÃûÖÆ³ÉÆ·£¬°üÀ¨·þ×°²Ã¼ôÑù	504	°ÙÄ½´ó	10	Ò»°ãÃ³Ò×	1640	Ç§¿Ë	278	¼þ	1,110,148
202101	63079000	6301ÖÁ6307µÄÎ´ÁÐÃûÖÆ³ÉÆ·£¬°üÀ¨·þ×°²Ã¼ôÑù	601	°Ä´óÀûÑÇ	10	Ò»°ãÃ³Ò×	2538990	Ç§¿Ë	42327021	¼þ	99,463,686
202101	63079000	6301ÖÁ6307µÄÎ´ÁÐÃûÖÆ³ÉÆ·£¬°üÀ¨·þ×°²Ã¼ôÑù	602	¿â¿ËÈºµº	10	Ò»°ãÃ³Ò×	75	Ç§¿Ë	5480	¼þ	5,370
202101	63079000	6301ÖÁ6307µÄÎ´ÁÐÃûÖÆ³ÉÆ·£¬°üÀ¨·þ×°²Ã¼ôÑù	603	ì³¼Ã	10	Ò»°ãÃ³Ò×	1329	Ç§¿Ë	330280	¼þ	100,269
202101	63079000	6301ÖÁ6307µÄÎ´ÁÐÃûÖÆ³ÉÆ·£¬°üÀ¨·þ×°²Ã¼ôÑù	607	ÐÂ¿¦Àï¶àÄáÑÇ	10	Ò»°ãÃ³Ò×	2367	Ç§¿Ë	254242	¼þ	227,849
202101	63079000	6301ÖÁ6307µÄÎ´ÁÐÃûÖÆ³ÉÆ·£¬°üÀ¨·þ×°²Ã¼ôÑù	608	ÍßÅ¬°¢Í¼	10	Ò»°ãÃ³Ò×	14	Ç§¿Ë	3300	¼þ	714
202101	63079000	6301ÖÁ6307µÄÎ´ÁÐÃûÖÆ³ÉÆ·£¬°üÀ¨·þ×°²Ã¼ôÑù	609	ÐÂÎ÷À¼	10	Ò»°ãÃ³Ò×	364809	Ç§¿Ë	12427470	¼þ	15,591,903
202101	63079000	6301ÖÁ6307µÄÎ´ÁÐÃûÖÆ³ÉÆ·£¬°üÀ¨·þ×°²Ã¼ôÑù	611	°Í²¼ÑÇÐÂ¼¸ÄÚÑÇ	10	Ò»°ãÃ³Ò×	3299	Ç§¿Ë	877400	¼þ	599,554
202101	63079000	6301ÖÁ6307µÄÎ´ÁÐÃûÖÆ³ÉÆ·£¬°üÀ¨·þ×°²Ã¼ôÑù	613	ËùÂÞÃÅÈºµº	10	Ò»°ãÃ³Ò×	24	Ç§¿Ë	8000	¼þ	1,569
202101	63079000	6301ÖÁ6307µÄÎ´ÁÐÃûÖÆ³ÉÆ·£¬°üÀ¨·þ×°²Ã¼ôÑù	614	ÌÀ¼Ó	10	Ò»°ãÃ³Ò×	6	Ç§¿Ë	2000	¼þ	392
202101	63079000	6301ÖÁ6307µÄÎ´ÁÐÃûÖÆ³ÉÆ·£¬°üÀ¨·þ×°²Ã¼ôÑù	617	ÈøÄ¦ÑÇ	10	Ò»°ãÃ³Ò×	384	Ç§¿Ë	52000	¼þ	40,392
202101	63079000	6301ÖÁ6307µÄÎ´ÁÐÃûÖÆ³ÉÆ·£¬°üÀ¨·þ×°²Ã¼ôÑù	623	·¨Êô²¨ÀûÄáÎ÷ÑÇ	10	Ò»°ãÃ³Ò×	1584	Ç§¿Ë	232000	¼þ	179,323
202101	63079000	6301ÖÁ6307µÄÎ´ÁÐÃûÖÆ³ÉÆ·£¬°üÀ¨·þ×°²Ã¼ôÑù	699	´óÑóÖÞÆäËû¹ú¼Ò(µØÇø)	10	Ò»°ãÃ³Ò×	68	Ç§¿Ë	847	¼þ	8,625
202102	63079000	6301ÖÁ6307µÄÎ´ÁÐÃûÖÆ³ÉÆ·£¬°üÀ¨·þ×°²Ã¼ôÑù	101	°¢¸»º¹	10	Ò»°ãÃ³Ò×	2898	Ç§¿Ë	861000	¼þ	82,195
202102	63079000	6301ÖÁ6307µÄÎ´ÁÐÃûÖÆ³ÉÆ·£¬°üÀ¨·þ×°²Ã¼ôÑù	102	°ÍÁÖ	10	Ò»°ãÃ³Ò×	39545	Ç§¿Ë	5011961	¼þ	983,876
202102	63079000	6301ÖÁ6307µÄÎ´ÁÐÃûÖÆ³ÉÆ·£¬°üÀ¨·þ×°²Ã¼ôÑù	103	ÃÏ¼ÓÀ­¹ú	10	Ò»°ãÃ³Ò×	79397	Ç§¿Ë	8590893	¼þ	3,476,407
202102	63079000	6301ÖÁ6307µÄÎ´ÁÐÃûÖÆ³ÉÆ·£¬°üÀ¨·þ×°²Ã¼ôÑù	104	²»µ¤	10	Ò»°ãÃ³Ò×	20	Ç§¿Ë	936	¼þ	2,525
202102	63079000	6301ÖÁ6307µÄÎ´ÁÐÃûÖÆ³ÉÆ·£¬°üÀ¨·þ×°²Ã¼ôÑù	105	ÎÄÀ³	10	Ò»°ãÃ³Ò×	3476	Ç§¿Ë	113130	¼þ	119,115
202102	63079000	6301ÖÁ6307µÄÎ´ÁÐÃûÖÆ³ÉÆ·£¬°üÀ¨·þ×°²Ã¼ôÑù	106	Ãåµé	10	Ò»°ãÃ³Ò×	839738	Ç§¿Ë	279455073	¼þ	30,463,829
202102	63079000	6301ÖÁ6307µÄÎ´ÁÐÃûÖÆ³ÉÆ·£¬°üÀ¨·þ×°²Ã¼ôÑù	107	¼íÆÒÕ¯	10	Ò»°ãÃ³Ò×	102990	Ç§¿Ë	8033747	¼þ	8,813,158
202102	63079000	6301ÖÁ6307µÄÎ´ÁÐÃûÖÆ³ÉÆ·£¬°üÀ¨·þ×°²Ã¼ôÑù	108	ÈûÆÖÂ·Ë¹	10	Ò»°ãÃ³Ò×	10783	Ç§¿Ë	1531083	¼þ	1,311,691
202102	63079000	6301ÖÁ6307µÄÎ´ÁÐÃûÖÆ³ÉÆ·£¬°üÀ¨·þ×°²Ã¼ôÑù	110	ÖÐ¹úÏã¸Û	10	Ò»°ãÃ³Ò×	139574	Ç§¿Ë	14659088	¼þ	8,916,019
202102	63079000	6301ÖÁ6307µÄÎ´ÁÐÃûÖÆ³ÉÆ·£¬°üÀ¨·þ×°²Ã¼ôÑù	111	Ó¡¶È	10	Ò»°ãÃ³Ò×	338307	Ç§¿Ë	7221242	¼þ	15,559,574
202102	63079000	6301ÖÁ6307µÄÎ´ÁÐÃûÖÆ³ÉÆ·£¬°üÀ¨·þ×°²Ã¼ôÑù	112	Ó¡¶ÈÄáÎ÷ÑÇ	10	Ò»°ãÃ³Ò×	3082575	Ç§¿Ë	905468593	¼þ	159,128,860
202102	63079000	6301ÖÁ6307µÄÎ´ÁÐÃûÖÆ³ÉÆ·£¬°üÀ¨·þ×°²Ã¼ôÑù	113	ÒÁÀÊ	10	Ò»°ãÃ³Ò×	10169	Ç§¿Ë	12578	¼þ	615,342
202102	63079000	6301ÖÁ6307µÄÎ´ÁÐÃûÖÆ³ÉÆ·£¬°üÀ¨·þ×°²Ã¼ôÑù	114	ÒÁÀ­¿Ë	10	Ò»°ãÃ³Ò×	94873	Ç§¿Ë	12279283	¼þ	3,211,746
202102	63079000	6301ÖÁ6307µÄÎ´ÁÐÃûÖÆ³ÉÆ·£¬°üÀ¨·þ×°²Ã¼ôÑù	115	ÒÔÉ«ÁÐ	10	Ò»°ãÃ³Ò×	509220	Ç§¿Ë	124540414	¼þ	21,505,286
202102	63079000	6301ÖÁ6307µÄÎ´ÁÐÃûÖÆ³ÉÆ·£¬°üÀ¨·þ×°²Ã¼ôÑù	116	ÈÕ±¾	10	Ò»°ãÃ³Ò×	9744473	Ç§¿Ë	1837730115	¼þ	962,027,213
202102	63079000	6301ÖÁ6307µÄÎ´ÁÐÃûÖÆ³ÉÆ·£¬°üÀ¨·þ×°²Ã¼ôÑù	117	Ô¼µ©	10	Ò»°ãÃ³Ò×	16665	Ç§¿Ë	2622473	¼þ	757,820
202102	63079000	6301ÖÁ6307µÄÎ´ÁÐÃûÖÆ³ÉÆ·£¬°üÀ¨·þ×°²Ã¼ôÑù	118	¿ÆÍþÌØ	10	Ò»°ãÃ³Ò×	68853	Ç§¿Ë	12486721	¼þ	3,832,174
202102	63079000	6301ÖÁ6307µÄÎ´ÁÐÃûÖÆ³ÉÆ·£¬°üÀ¨·þ×°²Ã¼ôÑù	119	ÀÏÎÎ	10	Ò»°ãÃ³Ò×	374	Ç§¿Ë	33596	¼þ	68,173
202102	63079000	6301ÖÁ6307µÄÎ´ÁÐÃûÖÆ³ÉÆ·£¬°üÀ¨·þ×°²Ã¼ôÑù	120	Àè°ÍÄÛ	10	Ò»°ãÃ³Ò×	55726	Ç§¿Ë	13807885	¼þ	3,746,841
202102	63079000	6301ÖÁ6307µÄÎ´ÁÐÃûÖÆ³ÉÆ·£¬°üÀ¨·þ×°²Ã¼ôÑù	121	ÖÐ¹ú°ÄÃÅ	10	Ò»°ãÃ³Ò×	50924	Ç§¿Ë	12858337	¼þ	3,752,645
202102	63079000	6301ÖÁ6307µÄÎ´ÁÐÃûÖÆ³ÉÆ·£¬°üÀ¨·þ×°²Ã¼ôÑù	122	ÂíÀ´Î÷ÑÇ	10	Ò»°ãÃ³Ò×	1212894	Ç§¿Ë	225669573	¼þ	64,700,889
202102	63079000	6301ÖÁ6307µÄÎ´ÁÐÃûÖÆ³ÉÆ·£¬°üÀ¨·þ×°²Ã¼ôÑù	123	Âí¶û´ú·ò	10	Ò»°ãÃ³Ò×	16	Ç§¿Ë	2005	¼þ	586
202102	63079000	6301ÖÁ6307µÄÎ´ÁÐÃûÖÆ³ÉÆ·£¬°üÀ¨·þ×°²Ã¼ôÑù	124	ÃÉ¹Å	10	Ò»°ãÃ³Ò×	12521	Ç§¿Ë	332491	¼þ	747,209
202102	63079000	6301ÖÁ6307µÄÎ´ÁÐÃûÖÆ³ÉÆ·£¬°üÀ¨·þ×°²Ã¼ôÑù	124	ÃÉ¹Å	12	ÆäËû¾èÔùÎï×Ê	132	Ç§¿Ë	32000	¼þ	28,200
202102	63079000	6301ÖÁ6307µÄÎ´ÁÐÃûÖÆ³ÉÆ·£¬°üÀ¨·þ×°²Ã¼ôÑù	125	Äá²´¶ûÁª°îÃñÖ÷¹²ºÍ¹ú	10	Ò»°ãÃ³Ò×	17750	Ç§¿Ë	4227716	¼þ	1,748,032
202102	63079000	6301ÖÁ6307µÄÎ´ÁÐÃûÖÆ³ÉÆ·£¬°üÀ¨·þ×°²Ã¼ôÑù	126	°¢Âü	10	Ò»°ãÃ³Ò×	27175	Ç§¿Ë	5671979	¼þ	1,136,834
202102	63079000	6301ÖÁ6307µÄÎ´ÁÐÃûÖÆ³ÉÆ·£¬°üÀ¨·þ×°²Ã¼ôÑù	127	°Í»ùË¹Ì¹	10	Ò»°ãÃ³Ò×	49707	Ç§¿Ë	1531005	¼þ	3,009,434
202102	63079000	6301ÖÁ6307µÄÎ´ÁÐÃûÖÆ³ÉÆ·£¬°üÀ¨·þ×°²Ã¼ôÑù	127	°Í»ùË¹Ì¹	11	¹ú¼Ò¼ä¡¢¹ú¼Ê×éÖ¯ÎÞ³¥Ô®ÖúºÍÔùËÍµÄÎï×Ê	330	Ç§¿Ë	50000	¼þ	15,000
202102	63079000	6301ÖÁ6307µÄÎ´ÁÐÃûÖÆ³ÉÆ·£¬°üÀ¨·þ×°²Ã¼ôÑù	128	°ÍÀÕË¹Ì¹	10	Ò»°ãÃ³Ò×	150	Ç§¿Ë	3190	¼þ	11,365
202102	63079000	6301ÖÁ6307µÄÎ´ÁÐÃûÖÆ³ÉÆ·£¬°üÀ¨·þ×°²Ã¼ôÑù	129	·ÆÂÉ±ö	10	Ò»°ãÃ³Ò×	1186529	Ç§¿Ë	329161605	¼þ	77,283,392
202102	63079000	6301ÖÁ6307µÄÎ´ÁÐÃûÖÆ³ÉÆ·£¬°üÀ¨·þ×°²Ã¼ôÑù	130	¿¨Ëþ¶û	10	Ò»°ãÃ³Ò×	94666	Ç§¿Ë	20594301	¼þ	3,800,324
202102	63079000	6301ÖÁ6307µÄÎ´ÁÐÃûÖÆ³ÉÆ·£¬°üÀ¨·þ×°²Ã¼ôÑù	131	É³ÌØ°¢À­²®	10	Ò»°ãÃ³Ò×	698818	Ç§¿Ë	87923636	¼þ	62,440,050
202102	63079000	6301ÖÁ6307µÄÎ´ÁÐÃûÖÆ³ÉÆ·£¬°üÀ¨·þ×°²Ã¼ôÑù	132	ÐÂ¼ÓÆÂ	10	Ò»°ãÃ³Ò×	368210	Ç§¿Ë	91383070	¼þ	30,575,422
202102	63079000	6301ÖÁ6307µÄÎ´ÁÐÃûÖÆ³ÉÆ·£¬°üÀ¨·þ×°²Ã¼ôÑù	133	º«¹ú	10	Ò»°ãÃ³Ò×	1071588	Ç§¿Ë	142502680	¼þ	55,212,803
202102	63079000	6301ÖÁ6307µÄÎ´ÁÐÃûÖÆ³ÉÆ·£¬°üÀ¨·þ×°²Ã¼ôÑù	134	Ë¹ÀïÀ¼¿¨	10	Ò»°ãÃ³Ò×	56562	Ç§¿Ë	6763917	¼þ	4,806,626
202102	63079000	6301ÖÁ6307µÄÎ´ÁÐÃûÖÆ³ÉÆ·£¬°üÀ¨·þ×°²Ã¼ôÑù	135	ÐðÀûÑÇ	10	Ò»°ãÃ³Ò×	206	Ç§¿Ë	10530	¼þ	28,897
202102	63079000	6301ÖÁ6307µÄÎ´ÁÐÃûÖÆ³ÉÆ·£¬°üÀ¨·þ×°²Ã¼ôÑù	136	Ì©¹ú	10	Ò»°ãÃ³Ò×	939804	Ç§¿Ë	196505152	¼þ	51,010,156
202102	63079000	6301ÖÁ6307µÄÎ´ÁÐÃûÖÆ³ÉÆ·£¬°üÀ¨·þ×°²Ã¼ôÑù	137	ÍÁ¶úÆä	10	Ò»°ãÃ³Ò×	102019	Ç§¿Ë	11770623	¼þ	10,527,540
202102	63079000	6301ÖÁ6307µÄÎ´ÁÐÃûÖÆ³ÉÆ·£¬°üÀ¨·þ×°²Ã¼ôÑù	138	°¢ÁªÇõ	10	Ò»°ãÃ³Ò×	1320729	Ç§¿Ë	366916520	¼þ	60,889,939
202102	63079000	6301ÖÁ6307µÄÎ´ÁÐÃûÖÆ³ÉÆ·£¬°üÀ¨·þ×°²Ã¼ôÑù	139	Ò²ÃÅ	10	Ò»°ãÃ³Ò×	24249	Ç§¿Ë	74305	¼þ	1,375,331
202102	63079000	6301ÖÁ6307µÄÎ´ÁÐÃûÖÆ³ÉÆ·£¬°üÀ¨·þ×°²Ã¼ôÑù	141	Ô½ÄÏ	10	Ò»°ãÃ³Ò×	1032058	Ç§¿Ë	19506084	¼þ	80,716,599
202102	63079000	6301ÖÁ6307µÄÎ´ÁÐÃûÖÆ³ÉÆ·£¬°üÀ¨·þ×°²Ã¼ôÑù	141	Ô½ÄÏ	12	ÆäËû¾èÔùÎï×Ê	1568	Ç§¿Ë	420000	¼þ	163,800
202102	63079000	6301ÖÁ6307µÄÎ´ÁÐÃûÖÆ³ÉÆ·£¬°üÀ¨·þ×°²Ã¼ôÑù	143	ÖÐ¹úÌ¨Íå	10	Ò»°ãÃ³Ò×	140358	Ç§¿Ë	11849673	¼þ	7,510,493
202102	63079000	6301ÖÁ6307µÄÎ´ÁÐÃûÖÆ³ÉÆ·£¬°üÀ¨·þ×°²Ã¼ôÑù	144	¶«µÛãë	10	Ò»°ãÃ³Ò×	188	Ç§¿Ë	45000	¼þ	19,354
202102	63079000	6301ÖÁ6307µÄÎ´ÁÐÃûÖÆ³ÉÆ·£¬°üÀ¨·þ×°²Ã¼ôÑù	145	¹þÈø¿ËË¹Ì¹	10	Ò»°ãÃ³Ò×	23615	Ç§¿Ë	466190	¼þ	715,261
202102	63079000	6301ÖÁ6307µÄÎ´ÁÐÃûÖÆ³ÉÆ·£¬°üÀ¨·þ×°²Ã¼ôÑù	146	¼ª¶û¼ªË¹Ë¹Ì¹	10	Ò»°ãÃ³Ò×	1957	Ç§¿Ë	42740	¼þ	61,314
202102	63079000	6301ÖÁ6307µÄÎ´ÁÐÃûÖÆ³ÉÆ·£¬°üÀ¨·þ×°²Ã¼ôÑù	147	Ëþ¼ª¿ËË¹Ì¹	10	Ò»°ãÃ³Ò×	30	Ç§¿Ë	200	¼þ	1,945
202102	63079000	6301ÖÁ6307µÄÎ´ÁÐÃûÖÆ³ÉÆ·£¬°üÀ¨·þ×°²Ã¼ôÑù	147	Ëþ¼ª¿ËË¹Ì¹	11	¹ú¼Ò¼ä¡¢¹ú¼Ê×éÖ¯ÎÞ³¥Ô®ÖúºÍÔùËÍµÄÎï×Ê	30	Ç§¿Ë	1	¼þ	1,430
202102	63079000	6301ÖÁ6307µÄÎ´ÁÐÃûÖÆ³ÉÆ·£¬°üÀ¨·þ×°²Ã¼ôÑù	148	ÍÁ¿âÂüË¹Ì¹	10	Ò»°ãÃ³Ò×	6486	Ç§¿Ë	2000020	¼þ	199,168
202102	63079000	6301ÖÁ6307µÄÎ´ÁÐÃûÖÆ³ÉÆ·£¬°üÀ¨·þ×°²Ã¼ôÑù	149	ÎÚ×È±ð¿ËË¹Ì¹	10	Ò»°ãÃ³Ò×	12983	Ç§¿Ë	10884423	¼þ	447,484
202102	63079000	6301ÖÁ6307µÄÎ´ÁÐÃûÖÆ³ÉÆ·£¬°üÀ¨·þ×°²Ã¼ôÑù	201	°¢¶û¼°ÀûÑÇ	10	Ò»°ãÃ³Ò×	42910	Ç§¿Ë	5203112	¼þ	2,062,114
202102	63079000	6301ÖÁ6307µÄÎ´ÁÐÃûÖÆ³ÉÆ·£¬°üÀ¨·þ×°²Ã¼ôÑù	202	°²¸çÀ­	10	Ò»°ãÃ³Ò×	54198	Ç§¿Ë	13551180	¼þ	15,259,237
202102	63079000	6301ÖÁ6307µÄÎ´ÁÐÃûÖÆ³ÉÆ·£¬°üÀ¨·þ×°²Ã¼ôÑù	203	±´Äþ	10	Ò»°ãÃ³Ò×	414	Ç§¿Ë	54580	¼þ	56,167
202102	63079000	6301ÖÁ6307µÄÎ´ÁÐÃûÖÆ³ÉÆ·£¬°üÀ¨·þ×°²Ã¼ôÑù	203	±´Äþ	12	ÆäËû¾èÔùÎï×Ê	455	Ç§¿Ë	80000	¼þ	160,000
202102	63079000	6301ÖÁ6307µÄÎ´ÁÐÃûÖÆ³ÉÆ·£¬°üÀ¨·þ×°²Ã¼ôÑù	204	²©´ÄÍßÄÉ	10	Ò»°ãÃ³Ò×	1428	Ç§¿Ë	287500	¼þ	199,695
202102	63079000	6301ÖÁ6307µÄÎ´ÁÐÃûÖÆ³ÉÆ·£¬°üÀ¨·þ×°²Ã¼ôÑù	205	²¼Â¡µÏ	10	Ò»°ãÃ³Ò×	1006	Ç§¿Ë	285000	¼þ	106,726
202102	63079000	6301ÖÁ6307µÄÎ´ÁÐÃûÖÆ³ÉÆ·£¬°üÀ¨·þ×°²Ã¼ôÑù	206	¿¦ÂóÂ¡	10	Ò»°ãÃ³Ò×	18973	Ç§¿Ë	1819359	¼þ	1,232,434
202102	63079000	6301ÖÁ6307µÄÎ´ÁÐÃûÖÆ³ÉÆ·£¬°üÀ¨·þ×°²Ã¼ôÑù	211	Õ§µÃ	10	Ò»°ãÃ³Ò×	18607	Ç§¿Ë	2272500	¼þ	4,413,062
202102	63079000	6301ÖÁ6307µÄÎ´ÁÐÃûÖÆ³ÉÆ·£¬°üÀ¨·þ×°²Ã¼ôÑù	212	¿ÆÄ¦ÂÞ	10	Ò»°ãÃ³Ò×	993	Ç§¿Ë	97500	¼þ	12,359
202102	63079000	6301ÖÁ6307µÄÎ´ÁÐÃûÖÆ³ÉÆ·£¬°üÀ¨·þ×°²Ã¼ôÑù	213	¸Õ¹û(²¼)	10	Ò»°ãÃ³Ò×	2202	Ç§¿Ë	330040	¼þ	598,057
202102	63079000	6301ÖÁ6307µÄÎ´ÁÐÃûÖÆ³ÉÆ·£¬°üÀ¨·þ×°²Ã¼ôÑù	214	¼ª²¼Ìá	10	Ò»°ãÃ³Ò×	3617	Ç§¿Ë	20500	¼þ	625,516
202102	63079000	6301ÖÁ6307µÄÎ´ÁÐÃûÖÆ³ÉÆ·£¬°üÀ¨·þ×°²Ã¼ôÑù	215	°£¼°	10	Ò»°ãÃ³Ò×	184748	Ç§¿Ë	21117763	¼þ	8,749,335
202102	63079000	6301ÖÁ6307µÄÎ´ÁÐÃûÖÆ³ÉÆ·£¬°üÀ¨·þ×°²Ã¼ôÑù	216	³àµÀ¼¸ÄÚÑÇ	10	Ò»°ãÃ³Ò×	187	Ç§¿Ë	53000	¼þ	9,896
202102	63079000	6301ÖÁ6307µÄÎ´ÁÐÃûÖÆ³ÉÆ·£¬°üÀ¨·þ×°²Ã¼ôÑù	216	³àµÀ¼¸ÄÚÑÇ	11	¹ú¼Ò¼ä¡¢¹ú¼Ê×éÖ¯ÎÞ³¥Ô®ÖúºÍÔùËÍµÄÎï×Ê	193	Ç§¿Ë	21520	¼þ	81,560
202102	63079000	6301ÖÁ6307µÄÎ´ÁÐÃûÖÆ³ÉÆ·£¬°üÀ¨·þ×°²Ã¼ôÑù	217	°£Èû¶í±ÈÑÇ	10	Ò»°ãÃ³Ò×	4922	Ç§¿Ë	662170	¼þ	836,204
202102	63079000	6301ÖÁ6307µÄÎ´ÁÐÃûÖÆ³ÉÆ·£¬°üÀ¨·þ×°²Ã¼ôÑù	217	°£Èû¶í±ÈÑÇ	12	ÆäËû¾èÔùÎï×Ê	390	Ç§¿Ë	117600	¼þ	305,760
202102	63079000	6301ÖÁ6307µÄÎ´ÁÐÃûÖÆ³ÉÆ·£¬°üÀ¨·þ×°²Ã¼ôÑù	218	¼ÓÅî	10	Ò»°ãÃ³Ò×	44	Ç§¿Ë	11000	¼þ	2,386
202102	63079000	6301ÖÁ6307µÄÎ´ÁÐÃûÖÆ³ÉÆ·£¬°üÀ¨·þ×°²Ã¼ôÑù	219	¸Ô±ÈÑÇ	10	Ò»°ãÃ³Ò×	3912	Ç§¿Ë	1044000	¼þ	138,798
202102	63079000	6301ÖÁ6307µÄÎ´ÁÐÃûÖÆ³ÉÆ·£¬°üÀ¨·þ×°²Ã¼ôÑù	220	¼ÓÄÉ	10	Ò»°ãÃ³Ò×	722074	Ç§¿Ë	204265927	¼þ	48,355,696
202102	63079000	6301ÖÁ6307µÄÎ´ÁÐÃûÖÆ³ÉÆ·£¬°üÀ¨·þ×°²Ã¼ôÑù	220	¼ÓÄÉ	11	¹ú¼Ò¼ä¡¢¹ú¼Ê×éÖ¯ÎÞ³¥Ô®ÖúºÍÔùËÍµÄÎï×Ê	70	Ç§¿Ë	7040	¼þ	21,560
202102	63079000	6301ÖÁ6307µÄÎ´ÁÐÃûÖÆ³ÉÆ·£¬°üÀ¨·þ×°²Ã¼ôÑù	221	¼¸ÄÚÑÇ	10	Ò»°ãÃ³Ò×	15094	Ç§¿Ë	3089731	¼þ	860,111
202102	63079000	6301ÖÁ6307µÄÎ´ÁÐÃûÖÆ³ÉÆ·£¬°üÀ¨·þ×°²Ã¼ôÑù	221	¼¸ÄÚÑÇ	11	¹ú¼Ò¼ä¡¢¹ú¼Ê×éÖ¯ÎÞ³¥Ô®ÖúºÍÔùËÍµÄÎï×Ê	110	Ç§¿Ë	15000	¼þ	30,000
202102	63079000	6301ÖÁ6307µÄÎ´ÁÐÃûÖÆ³ÉÆ·£¬°üÀ¨·þ×°²Ã¼ôÑù	222	¼¸ÄÚÑÇ±ÈÉÜ	10	Ò»°ãÃ³Ò×	32	Ç§¿Ë	3120	¼þ	8,092
202102	63079000	6301ÖÁ6307µÄÎ´ÁÐÃûÖÆ³ÉÆ·£¬°üÀ¨·þ×°²Ã¼ôÑù	223	¿ÆÌØµÏÍß	10	Ò»°ãÃ³Ò×	16859	Ç§¿Ë	4424890	¼þ	942,848
202102	63079000	6301ÖÁ6307µÄÎ´ÁÐÃûÖÆ³ÉÆ·£¬°üÀ¨·þ×°²Ã¼ôÑù	224	¿ÏÄáÑÇ	10	Ò»°ãÃ³Ò×	73588	Ç§¿Ë	18218619	¼þ	2,177,866
202102	63079000	6301ÖÁ6307µÄÎ´ÁÐÃûÖÆ³ÉÆ·£¬°üÀ¨·þ×°²Ã¼ôÑù	224	¿ÏÄáÑÇ	12	ÆäËû¾èÔùÎï×Ê	455	Ç§¿Ë	80000	¼þ	160,000
202102	63079000	6301ÖÁ6307µÄÎ´ÁÐÃûÖÆ³ÉÆ·£¬°üÀ¨·þ×°²Ã¼ôÑù	225	Àû±ÈÀïÑÇ	10	Ò»°ãÃ³Ò×	537	Ç§¿Ë	66300	¼þ	169,747
202102	63079000	6301ÖÁ6307µÄÎ´ÁÐÃûÖÆ³ÉÆ·£¬°üÀ¨·þ×°²Ã¼ôÑù	226	Àû±ÈÑÇ	10	Ò»°ãÃ³Ò×	88395	Ç§¿Ë	24203642	¼þ	4,772,566
202102	63079000	6301ÖÁ6307µÄÎ´ÁÐÃûÖÆ³ÉÆ·£¬°üÀ¨·þ×°²Ã¼ôÑù	227	Âí´ï¼ÓË¹¼Ó	10	Ò»°ãÃ³Ò×	22864	Ç§¿Ë	6767186	¼þ	1,016,574
202102	63079000	6301ÖÁ6307µÄÎ´ÁÐÃûÖÆ³ÉÆ·£¬°üÀ¨·þ×°²Ã¼ôÑù	228	ÂíÀ­Î¬	10	Ò»°ãÃ³Ò×	36378	Ç§¿Ë	11357515	¼þ	1,776,326
202102	63079000	6301ÖÁ6307µÄÎ´ÁÐÃûÖÆ³ÉÆ·£¬°üÀ¨·þ×°²Ã¼ôÑù	229	ÂíÀï	10	Ò»°ãÃ³Ò×	449	Ç§¿Ë	62520	¼þ	308,431
202102	63079000	6301ÖÁ6307µÄÎ´ÁÐÃûÖÆ³ÉÆ·£¬°üÀ¨·þ×°²Ã¼ôÑù	230	Ã«ÀïËþÄáÑÇ	10	Ò»°ãÃ³Ò×	1452	Ç§¿Ë	105032	¼þ	199,797
202102	63079000	6301ÖÁ6307µÄÎ´ÁÐÃûÖÆ³ÉÆ·£¬°üÀ¨·þ×°²Ã¼ôÑù	231	Ã«ÀïÇóË¹	10	Ò»°ãÃ³Ò×	8090	Ç§¿Ë	1237474	¼þ	535,275
202102	63079000	6301ÖÁ6307µÄÎ´ÁÐÃûÖÆ³ÉÆ·£¬°üÀ¨·þ×°²Ã¼ôÑù	232	Ä¦Âå¸ç	10	Ò»°ãÃ³Ò×	55344	Ç§¿Ë	626190	¼þ	1,794,961
202102	63079000	6301ÖÁ6307µÄÎ´ÁÐÃûÖÆ³ÉÆ·£¬°üÀ¨·þ×°²Ã¼ôÑù	233	ÄªÉ£±È¿Ë	10	Ò»°ãÃ³Ò×	126942	Ç§¿Ë	37880492	¼þ	4,116,155
202102	63079000	6301ÖÁ6307µÄÎ´ÁÐÃûÖÆ³ÉÆ·£¬°üÀ¨·þ×°²Ã¼ôÑù	234	ÄÉÃ×±ÈÑÇ	10	Ò»°ãÃ³Ò×	2058	Ç§¿Ë	547180	¼þ	145,630
202102	63079000	6301ÖÁ6307µÄÎ´ÁÐÃûÖÆ³ÉÆ·£¬°üÀ¨·þ×°²Ã¼ôÑù	235	ÄáÈÕ¶û	11	¹ú¼Ò¼ä¡¢¹ú¼Ê×éÖ¯ÎÞ³¥Ô®ÖúºÍÔùËÍµÄÎï×Ê	73	Ç§¿Ë	10000	¼þ	20,000
202102	63079000	6301ÖÁ6307µÄÎ´ÁÐÃûÖÆ³ÉÆ·£¬°üÀ¨·þ×°²Ã¼ôÑù	236	ÄáÈÕÀûÑÇ	10	Ò»°ãÃ³Ò×	169516	Ç§¿Ë	37898839	¼þ	14,322,672
202102	63079000	6301ÖÁ6307µÄÎ´ÁÐÃûÖÆ³ÉÆ·£¬°üÀ¨·þ×°²Ã¼ôÑù	237	ÁôÄáÍô	10	Ò»°ãÃ³Ò×	30641	Ç§¿Ë	7551936	¼þ	1,889,242
202102	63079000	6301ÖÁ6307µÄÎ´ÁÐÃûÖÆ³ÉÆ·£¬°üÀ¨·þ×°²Ã¼ôÑù	238	Â¬Íú´ï	10	Ò»°ãÃ³Ò×	305	Ç§¿Ë	39876	¼þ	34,863
202102	63079000	6301ÖÁ6307µÄÎ´ÁÐÃûÖÆ³ÉÆ·£¬°üÀ¨·þ×°²Ã¼ôÑù	240	ÈûÄÚ¼Ó¶û	10	Ò»°ãÃ³Ò×	95534	Ç§¿Ë	26387820	¼þ	3,865,765
202102	63079000	6301ÖÁ6307µÄÎ´ÁÐÃûÖÆ³ÉÆ·£¬°üÀ¨·þ×°²Ã¼ôÑù	240	ÈûÄÚ¼Ó¶û	12	ÆäËû¾èÔùÎï×Ê	125	Ç§¿Ë	38400	¼þ	35,940
202102	63079000	6301ÖÁ6307µÄÎ´ÁÐÃûÖÆ³ÉÆ·£¬°üÀ¨·þ×°²Ã¼ôÑù	242	ÈûÀ­Àû°º	10	Ò»°ãÃ³Ò×	130	Ç§¿Ë	6940	¼þ	11,244
202102	63079000	6301ÖÁ6307µÄÎ´ÁÐÃûÖÆ³ÉÆ·£¬°üÀ¨·þ×°²Ã¼ôÑù	243	Ë÷ÂíÀï	10	Ò»°ãÃ³Ò×	2757	Ç§¿Ë	407110	¼þ	293,423
202102	63079000	6301ÖÁ6307µÄÎ´ÁÐÃûÖÆ³ÉÆ·£¬°üÀ¨·þ×°²Ã¼ôÑù	244	ÄÏ·Ç	10	Ò»°ãÃ³Ò×	549833	Ç§¿Ë	91961492	¼þ	24,535,087
202102	63079000	6301ÖÁ6307µÄÎ´ÁÐÃûÖÆ³ÉÆ·£¬°üÀ¨·þ×°²Ã¼ôÑù	246	ËÕµ¤	10	Ò»°ãÃ³Ò×	112988	Ç§¿Ë	3310211	¼þ	3,728,809
202102	63079000	6301ÖÁ6307µÄÎ´ÁÐÃûÖÆ³ÉÆ·£¬°üÀ¨·þ×°²Ã¼ôÑù	247	Ì¹É£ÄáÑÇ	10	Ò»°ãÃ³Ò×	34158	Ç§¿Ë	1729703	¼þ	1,478,293
202102	63079000	6301ÖÁ6307µÄÎ´ÁÐÃûÖÆ³ÉÆ·£¬°üÀ¨·þ×°²Ã¼ôÑù	248	¶à¸ç	10	Ò»°ãÃ³Ò×	52740	Ç§¿Ë	17017500	¼þ	3,728,871
202102	63079000	6301ÖÁ6307µÄÎ´ÁÐÃûÖÆ³ÉÆ·£¬°üÀ¨·þ×°²Ã¼ôÑù	249	Í»ÄáË¹	10	Ò»°ãÃ³Ò×	11681	Ç§¿Ë	2777898	¼þ	471,858
202102	63079000	6301ÖÁ6307µÄÎ´ÁÐÃûÖÆ³ÉÆ·£¬°üÀ¨·þ×°²Ã¼ôÑù	250	ÎÚ¸É´ï	10	Ò»°ãÃ³Ò×	21144	Ç§¿Ë	3382660	¼þ	3,886,170
202102	63079000	6301ÖÁ6307µÄÎ´ÁÐÃûÖÆ³ÉÆ·£¬°üÀ¨·þ×°²Ã¼ôÑù	251	²¼»ùÄÉ·¨Ë÷	10	Ò»°ãÃ³Ò×	1095	Ç§¿Ë	99000	¼þ	183,129
202102	63079000	6301ÖÁ6307µÄÎ´ÁÐÃûÖÆ³ÉÆ·£¬°üÀ¨·þ×°²Ã¼ôÑù	252	¸Õ¹û(½ð)	10	Ò»°ãÃ³Ò×	9879	Ç§¿Ë	1002015	¼þ	2,442,130
202102	63079000	6301ÖÁ6307µÄÎ´ÁÐÃûÖÆ³ÉÆ·£¬°üÀ¨·þ×°²Ã¼ôÑù	253	ÔÞ±ÈÑÇ	10	Ò»°ãÃ³Ò×	33865	Ç§¿Ë	4982935	¼þ	3,076,874
202102	63079000	6301ÖÁ6307µÄÎ´ÁÐÃûÖÆ³ÉÆ·£¬°üÀ¨·þ×°²Ã¼ôÑù	254	½ò°Í²¼Î¤	10	Ò»°ãÃ³Ò×	5495	Ç§¿Ë	1313320	¼þ	382,578
202102	63079000	6301ÖÁ6307µÄÎ´ÁÐÃûÖÆ³ÉÆ·£¬°üÀ¨·þ×°²Ã¼ôÑù	260	ÄÏËÕµ¤¹²ºÍ¹ú	10	Ò»°ãÃ³Ò×	493	Ç§¿Ë	57200	¼þ	159,705
202102	63079000	6301ÖÁ6307µÄÎ´ÁÐÃûÖÆ³ÉÆ·£¬°üÀ¨·þ×°²Ã¼ôÑù	301	±ÈÀûÊ±	10	Ò»°ãÃ³Ò×	915503	Ç§¿Ë	63404602	¼þ	80,133,315
202102	63079000	6301ÖÁ6307µÄÎ´ÁÐÃûÖÆ³ÉÆ·£¬°üÀ¨·þ×°²Ã¼ôÑù	302	µ¤Âó	10	Ò»°ãÃ³Ò×	349556	Ç§¿Ë	20403421	¼þ	17,829,066
202102	63079000	6301ÖÁ6307µÄÎ´ÁÐÃûÖÆ³ÉÆ·£¬°üÀ¨·þ×°²Ã¼ôÑù	303	Ó¢¹ú	10	Ò»°ãÃ³Ò×	3977930	Ç§¿Ë	192982254	¼þ	249,075,904
202102	63079000	6301ÖÁ6307µÄÎ´ÁÐÃûÖÆ³ÉÆ·£¬°üÀ¨·þ×°²Ã¼ôÑù	304	µÂ¹ú	10	Ò»°ãÃ³Ò×	12420038	Ç§¿Ë	1314714755	¼þ	1,615,344,355
202102	63079000	6301ÖÁ6307µÄÎ´ÁÐÃûÖÆ³ÉÆ·£¬°üÀ¨·þ×°²Ã¼ôÑù	305	·¨¹ú	10	Ò»°ãÃ³Ò×	4111138	Ç§¿Ë	619101179	¼þ	285,515,269
202102	63079000	6301ÖÁ6307µÄÎ´ÁÐÃûÖÆ³ÉÆ·£¬°üÀ¨·þ×°²Ã¼ôÑù	306	°®¶ûÀ¼	10	Ò»°ãÃ³Ò×	352439	Ç§¿Ë	33072614	¼þ	30,147,136
202102	63079000	6301ÖÁ6307µÄÎ´ÁÐÃûÖÆ³ÉÆ·£¬°üÀ¨·þ×°²Ã¼ôÑù	307	Òâ´óÀû	10	Ò»°ãÃ³Ò×	1941335	Ç§¿Ë	213247264	¼þ	241,574,921
202102	63079000	6301ÖÁ6307µÄÎ´ÁÐÃûÖÆ³ÉÆ·£¬°üÀ¨·þ×°²Ã¼ôÑù	308	Â¬É­±¤	10	Ò»°ãÃ³Ò×	53818	Ç§¿Ë	6199761	¼þ	5,662,837
202102	63079000	6301ÖÁ6307µÄÎ´ÁÐÃûÖÆ³ÉÆ·£¬°üÀ¨·þ×°²Ã¼ôÑù	309	ºÉÀ¼	10	Ò»°ãÃ³Ò×	5743238	Ç§¿Ë	424976383	¼þ	463,984,725
202102	63079000	6301ÖÁ6307µÄÎ´ÁÐÃûÖÆ³ÉÆ·£¬°üÀ¨·þ×°²Ã¼ôÑù	310	Ï£À°	10	Ò»°ãÃ³Ò×	315654	Ç§¿Ë	28237527	¼þ	20,817,291
202102	63079000	6301ÖÁ6307µÄÎ´ÁÐÃûÖÆ³ÉÆ·£¬°üÀ¨·þ×°²Ã¼ôÑù	311	ÆÏÌÑÑÀ	10	Ò»°ãÃ³Ò×	618454	Ç§¿Ë	97903875	¼þ	46,276,568
202102	63079000	6301ÖÁ6307µÄÎ´ÁÐÃûÖÆ³ÉÆ·£¬°üÀ¨·þ×°²Ã¼ôÑù	312	Î÷°àÑÀ	10	Ò»°ãÃ³Ò×	4032671	Ç§¿Ë	518979857	¼þ	395,206,425
202102	63079000	6301ÖÁ6307µÄÎ´ÁÐÃûÖÆ³ÉÆ·£¬°üÀ¨·þ×°²Ã¼ôÑù	313	°¢¶û°ÍÄáÑÇ	10	Ò»°ãÃ³Ò×	8909	Ç§¿Ë	1288936	¼þ	645,024
202102	63079000	6301ÖÁ6307µÄÎ´ÁÐÃûÖÆ³ÉÆ·£¬°üÀ¨·þ×°²Ã¼ôÑù	315	°ÂµØÀû	10	Ò»°ãÃ³Ò×	998082	Ç§¿Ë	126587552	¼þ	151,691,354
202102	63079000	6301ÖÁ6307µÄÎ´ÁÐÃûÖÆ³ÉÆ·£¬°üÀ¨·þ×°²Ã¼ôÑù	316	±£¼ÓÀûÑÇ	10	Ò»°ãÃ³Ò×	74440	Ç§¿Ë	4015064	¼þ	3,274,718
202102	63079000	6301ÖÁ6307µÄÎ´ÁÐÃûÖÆ³ÉÆ·£¬°üÀ¨·þ×°²Ã¼ôÑù	318	·ÒÀ¼	10	Ò»°ãÃ³Ò×	563087	Ç§¿Ë	97225970	¼þ	60,177,745
202102	63079000	6301ÖÁ6307µÄÎ´ÁÐÃûÖÆ³ÉÆ·£¬°üÀ¨·þ×°²Ã¼ôÑù	321	ÐÙÑÀÀû	10	Ò»°ãÃ³Ò×	205852	Ç§¿Ë	19906055	¼þ	19,790,611
202102	63079000	6301ÖÁ6307µÄÎ´ÁÐÃûÖÆ³ÉÆ·£¬°üÀ¨·þ×°²Ã¼ôÑù	322	±ùµº	10	Ò»°ãÃ³Ò×	92	Ç§¿Ë	21220	¼þ	10,717
202102	63079000	6301ÖÁ6307µÄÎ´ÁÐÃûÖÆ³ÉÆ·£¬°üÀ¨·þ×°²Ã¼ôÑù	323	ÁÐÖ§¶ØÊ¿µÇ	10	Ò»°ãÃ³Ò×	1335	Ç§¿Ë	150000	¼þ	390,000
202102	63079000	6301ÖÁ6307µÄÎ´ÁÐÃûÖÆ³ÉÆ·£¬°üÀ¨·þ×°²Ã¼ôÑù	324	Âí¶úËû	10	Ò»°ãÃ³Ò×	18250	Ç§¿Ë	5054050	¼þ	1,403,067
202102	63079000	6301ÖÁ6307µÄÎ´ÁÐÃûÖÆ³ÉÆ·£¬°üÀ¨·þ×°²Ã¼ôÑù	325	Ä¦ÄÉ¸ç	10	Ò»°ãÃ³Ò×	14	Ç§¿Ë	2250	¼þ	4,065
202102	63079000	6301ÖÁ6307µÄÎ´ÁÐÃûÖÆ³ÉÆ·£¬°üÀ¨·þ×°²Ã¼ôÑù	326	Å²Íþ	10	Ò»°ãÃ³Ò×	504615	Ç§¿Ë	79139272	¼þ	25,515,738
202102	63079000	6301ÖÁ6307µÄÎ´ÁÐÃûÖÆ³ÉÆ·£¬°üÀ¨·þ×°²Ã¼ôÑù	327	²¨À¼	10	Ò»°ãÃ³Ò×	1020635	Ç§¿Ë	63398351	¼þ	76,944,398
202102	63079000	6301ÖÁ6307µÄÎ´ÁÐÃûÖÆ³ÉÆ·£¬°üÀ¨·þ×°²Ã¼ôÑù	328	ÂÞÂíÄáÑÇ	10	Ò»°ãÃ³Ò×	151922	Ç§¿Ë	19241927	¼þ	11,242,190
202102	63079000	6301ÖÁ6307µÄÎ´ÁÐÃûÖÆ³ÉÆ·£¬°üÀ¨·þ×°²Ã¼ôÑù	330	Èðµä	10	Ò»°ãÃ³Ò×	763206	Ç§¿Ë	105376186	¼þ	45,644,250
202102	63079000	6301ÖÁ6307µÄÎ´ÁÐÃûÖÆ³ÉÆ·£¬°üÀ¨·þ×°²Ã¼ôÑù	331	ÈðÊ¿	10	Ò»°ãÃ³Ò×	777971	Ç§¿Ë	113512095	¼þ	120,519,383
202102	63079000	6301ÖÁ6307µÄÎ´ÁÐÃûÖÆ³ÉÆ·£¬°üÀ¨·þ×°²Ã¼ôÑù	334	°®É³ÄáÑÇ	10	Ò»°ãÃ³Ò×	20028	Ç§¿Ë	3172551	¼þ	1,827,121
202102	63079000	6301ÖÁ6307µÄÎ´ÁÐÃûÖÆ³ÉÆ·£¬°üÀ¨·þ×°²Ã¼ôÑù	335	À­ÍÑÎ¬ÑÇ	10	Ò»°ãÃ³Ò×	22047	Ç§¿Ë	2064465	¼þ	1,902,783
202102	63079000	6301ÖÁ6307µÄÎ´ÁÐÃûÖÆ³ÉÆ·£¬°üÀ¨·þ×°²Ã¼ôÑù	336	Á¢ÌÕÍð	10	Ò»°ãÃ³Ò×	195867	Ç§¿Ë	20350292	¼þ	12,222,757
202102	63079000	6301ÖÁ6307µÄÎ´ÁÐÃûÖÆ³ÉÆ·£¬°üÀ¨·þ×°²Ã¼ôÑù	337	¸ñÂ³¼ªÑÇ	10	Ò»°ãÃ³Ò×	16064	Ç§¿Ë	4607541	¼þ	744,305
202102	63079000	6301ÖÁ6307µÄÎ´ÁÐÃûÖÆ³ÉÆ·£¬°üÀ¨·þ×°²Ã¼ôÑù	338	ÑÇÃÀÄáÑÇ	10	Ò»°ãÃ³Ò×	428	Ç§¿Ë	8732	¼þ	36,260
202102	63079000	6301ÖÁ6307µÄÎ´ÁÐÃûÖÆ³ÉÆ·£¬°üÀ¨·þ×°²Ã¼ôÑù	339	°¢Èû°Ý½®	10	Ò»°ãÃ³Ò×	54932	Ç§¿Ë	16091300	¼þ	1,684,940
202102	63079000	6301ÖÁ6307µÄÎ´ÁÐÃûÖÆ³ÉÆ·£¬°üÀ¨·þ×°²Ã¼ôÑù	340	°×¶íÂÞË¹	10	Ò»°ãÃ³Ò×	13404	Ç§¿Ë	2657840	¼þ	800,368
202102	63079000	6301ÖÁ6307µÄÎ´ÁÐÃûÖÆ³ÉÆ·£¬°üÀ¨·þ×°²Ã¼ôÑù	340	°×¶íÂÞË¹	11	¹ú¼Ò¼ä¡¢¹ú¼Ê×éÖ¯ÎÞ³¥Ô®ÖúºÍÔùËÍµÄÎï×Ê	25	Ç§¿Ë	504	¼þ	18,132
202102	63079000	6301ÖÁ6307µÄÎ´ÁÐÃûÖÆ³ÉÆ·£¬°üÀ¨·þ×°²Ã¼ôÑù	340	°×¶íÂÞË¹	12	ÆäËû¾èÔùÎï×Ê	102	Ç§¿Ë	30000	¼þ	33,000
202102	63079000	6301ÖÁ6307µÄÎ´ÁÐÃûÖÆ³ÉÆ·£¬°üÀ¨·þ×°²Ã¼ôÑù	343	Ä¦¶û¶àÍß	10	Ò»°ãÃ³Ò×	1582	Ç§¿Ë	420013	¼þ	154,966
202102	63079000	6301ÖÁ6307µÄÎ´ÁÐÃûÖÆ³ÉÆ·£¬°üÀ¨·þ×°²Ã¼ôÑù	344	¶íÂÞË¹Áª°î	10	Ò»°ãÃ³Ò×	499453	Ç§¿Ë	41683232	¼þ	26,925,850
202102	63079000	6301ÖÁ6307µÄÎ´ÁÐÃûÖÆ³ÉÆ·£¬°üÀ¨·þ×°²Ã¼ôÑù	347	ÎÚ¿ËÀ¼	10	Ò»°ãÃ³Ò×	103746	Ç§¿Ë	15878716	¼þ	4,055,422
202102	63079000	6301ÖÁ6307µÄÎ´ÁÐÃûÖÆ³ÉÆ·£¬°üÀ¨·þ×°²Ã¼ôÑù	350	Ë¹ÂåÎÄÄáÑÇ	10	Ò»°ãÃ³Ò×	433314	Ç§¿Ë	21286237	¼þ	19,301,392
202102	63079000	6301ÖÁ6307µÄÎ´ÁÐÃûÖÆ³ÉÆ·£¬°üÀ¨·þ×°²Ã¼ôÑù	351	¿ËÂÞµØÑÇ	10	Ò»°ãÃ³Ò×	33119	Ç§¿Ë	4147754	¼þ	2,976,771
202102	63079000	6301ÖÁ6307µÄÎ´ÁÐÃûÖÆ³ÉÆ·£¬°üÀ¨·þ×°²Ã¼ôÑù	352	½Ý¿Ë	10	Ò»°ãÃ³Ò×	516843	Ç§¿Ë	53187477	¼þ	62,590,414
202102	63079000	6301ÖÁ6307µÄÎ´ÁÐÃûÖÆ³ÉÆ·£¬°üÀ¨·þ×°²Ã¼ôÑù	353	Ë¹Âå·¥¿Ë	10	Ò»°ãÃ³Ò×	91139	Ç§¿Ë	6145684	¼þ	7,387,579
202102	63079000	6301ÖÁ6307µÄÎ´ÁÐÃûÖÆ³ÉÆ·£¬°üÀ¨·þ×°²Ã¼ôÑù	354	±±ÂíÆä¶Ù¹²ºÍ¹ú	10	Ò»°ãÃ³Ò×	8631	Ç§¿Ë	91482	¼þ	517,543
202102	63079000	6301ÖÁ6307µÄÎ´ÁÐÃûÖÆ³ÉÆ·£¬°üÀ¨·þ×°²Ã¼ôÑù	355	²¨ºÚ	10	Ò»°ãÃ³Ò×	645	Ç§¿Ë	110480	¼þ	43,089
202102	63079000	6301ÖÁ6307µÄÎ´ÁÐÃûÖÆ³ÉÆ·£¬°üÀ¨·þ×°²Ã¼ôÑù	358	Èû¶ûÎ¬ÑÇ	10	Ò»°ãÃ³Ò×	47487	Ç§¿Ë	6036759	¼þ	3,077,125
202102	63079000	6301ÖÁ6307µÄÎ´ÁÐÃûÖÆ³ÉÆ·£¬°üÀ¨·þ×°²Ã¼ôÑù	359	ºÚÉ½	10	Ò»°ãÃ³Ò×	135	Ç§¿Ë	21000	¼þ	14,962
202102	63079000	6301ÖÁ6307µÄÎ´ÁÐÃûÖÆ³ÉÆ·£¬°üÀ¨·þ×°²Ã¼ôÑù	402	°¢¸ùÍ¢	10	Ò»°ãÃ³Ò×	255093	Ç§¿Ë	61045764	¼þ	10,564,101
202102	63079000	6301ÖÁ6307µÄÎ´ÁÐÃûÖÆ³ÉÆ·£¬°üÀ¨·þ×°²Ã¼ôÑù	403	°¢Â³°Í	10	Ò»°ãÃ³Ò×	28	Ç§¿Ë	3000	¼þ	14,588
202102	63079000	6301ÖÁ6307µÄÎ´ÁÐÃûÖÆ³ÉÆ·£¬°üÀ¨·þ×°²Ã¼ôÑù	405	°Í°Í¶àË¹	10	Ò»°ãÃ³Ò×	1397	Ç§¿Ë	365040	¼þ	162,211
202102	63079000	6301ÖÁ6307µÄÎ´ÁÐÃûÖÆ³ÉÆ·£¬°üÀ¨·þ×°²Ã¼ôÑù	408	¶àÃñ×å²£ÀûÎ¬ÑÇ¹ú	10	Ò»°ãÃ³Ò×	105395	Ç§¿Ë	28905411	¼þ	4,105,134
202102	63079000	6301ÖÁ6307µÄÎ´ÁÐÃûÖÆ³ÉÆ·£¬°üÀ¨·þ×°²Ã¼ôÑù	408	¶àÃñ×å²£ÀûÎ¬ÑÇ¹ú	11	¹ú¼Ò¼ä¡¢¹ú¼Ê×éÖ¯ÎÞ³¥Ô®ÖúºÍÔùËÍµÄÎï×Ê	8170	Ç§¿Ë	2000000	¼þ	900,000
202102	63079000	6301ÖÁ6307µÄÎ´ÁÐÃûÖÆ³ÉÆ·£¬°üÀ¨·þ×°²Ã¼ôÑù	408	¶àÃñ×å²£ÀûÎ¬ÑÇ¹ú	12	ÆäËû¾èÔùÎï×Ê	30	Ç§¿Ë	10000	¼þ	6,484
202102	63079000	6301ÖÁ6307µÄÎ´ÁÐÃûÖÆ³ÉÆ·£¬°üÀ¨·þ×°²Ã¼ôÑù	410	°ÍÎ÷	10	Ò»°ãÃ³Ò×	840002	Ç§¿Ë	164596194	¼þ	48,269,396
202102	63079000	6301ÖÁ6307µÄÎ´ÁÐÃûÖÆ³ÉÆ·£¬°üÀ¨·þ×°²Ã¼ôÑù	410	°ÍÎ÷	12	ÆäËû¾èÔùÎï×Ê	213	Ç§¿Ë	50000	¼þ	100,000
202102	63079000	6301ÖÁ6307µÄÎ´ÁÐÃûÖÆ³ÉÆ·£¬°üÀ¨·þ×°²Ã¼ôÑù	412	ÖÇÀû	10	Ò»°ãÃ³Ò×	3402971	Ç§¿Ë	842978831	¼þ	144,221,932
202102	63079000	6301ÖÁ6307µÄÎ´ÁÐÃûÖÆ³ÉÆ·£¬°üÀ¨·þ×°²Ã¼ôÑù	413	¸çÂ×±ÈÑÇ	10	Ò»°ãÃ³Ò×	139324	Ç§¿Ë	17785046	¼þ	6,752,813
202102	63079000	6301ÖÁ6307µÄÎ´ÁÐÃûÖÆ³ÉÆ·£¬°üÀ¨·þ×°²Ã¼ôÑù	414	¶àÃ×Äá¿Ë	10	Ò»°ãÃ³Ò×	2862	Ç§¿Ë	702000	¼þ	178,822
202102	63079000	6301ÖÁ6307µÄÎ´ÁÐÃûÖÆ³ÉÆ·£¬°üÀ¨·þ×°²Ã¼ôÑù	414	¶àÃ×Äá¿Ë	11	¹ú¼Ò¼ä¡¢¹ú¼Ê×éÖ¯ÎÞ³¥Ô®ÖúºÍÔùËÍµÄÎï×Ê	508	Ç§¿Ë	111280	¼þ	95,241
202102	63079000	6301ÖÁ6307µÄÎ´ÁÐÃûÖÆ³ÉÆ·£¬°üÀ¨·þ×°²Ã¼ôÑù	415	¸çË¹´ïÀè¼Ó	10	Ò»°ãÃ³Ò×	96943	Ç§¿Ë	13301984	¼þ	4,796,320
202102	63079000	6301ÖÁ6307µÄÎ´ÁÐÃûÖÆ³ÉÆ·£¬°üÀ¨·þ×°²Ã¼ôÑù	416	¹Å°Í	10	Ò»°ãÃ³Ò×	1197	Ç§¿Ë	299200	¼þ	198,376
202102	63079000	6301ÖÁ6307µÄÎ´ÁÐÃûÖÆ³ÉÆ·£¬°üÀ¨·þ×°²Ã¼ôÑù	417	¿âÀ°Ë÷µº	10	Ò»°ãÃ³Ò×	3715	Ç§¿Ë	802500	¼þ	148,831
202102	63079000	6301ÖÁ6307µÄÎ´ÁÐÃûÖÆ³ÉÆ·£¬°üÀ¨·þ×°²Ã¼ôÑù	418	¶àÃ×Äá¼Ó¹²ºÍ¹ú	10	Ò»°ãÃ³Ò×	91362	Ç§¿Ë	20952183	¼þ	4,440,650
202102	63079000	6301ÖÁ6307µÄÎ´ÁÐÃûÖÆ³ÉÆ·£¬°üÀ¨·þ×°²Ã¼ôÑù	418	¶àÃ×Äá¼Ó¹²ºÍ¹ú	12	ÆäËû¾èÔùÎï×Ê	128	Ç§¿Ë	30000	¼þ	60,000
202102	63079000	6301ÖÁ6307µÄÎ´ÁÐÃûÖÆ³ÉÆ·£¬°üÀ¨·þ×°²Ã¼ôÑù	419	¶ò¹Ï¶à¶û	10	Ò»°ãÃ³Ò×	548095	Ç§¿Ë	128104843	¼þ	20,404,743
202102	63079000	6301ÖÁ6307µÄÎ´ÁÐÃûÖÆ³ÉÆ·£¬°üÀ¨·þ×°²Ã¼ôÑù	422	¹ÏµÂÂÞÆÕ	10	Ò»°ãÃ³Ò×	81	Ç§¿Ë	1822	¼þ	3,992
202102	63079000	6301ÖÁ6307µÄÎ´ÁÐÃûÖÆ³ÉÆ·£¬°üÀ¨·þ×°²Ã¼ôÑù	423	Î£µØÂíÀ­	10	Ò»°ãÃ³Ò×	248922	Ç§¿Ë	64693048	¼þ	13,546,985
202102	63079000	6301ÖÁ6307µÄÎ´ÁÐÃûÖÆ³ÉÆ·£¬°üÀ¨·þ×°²Ã¼ôÑù	424	¹çÑÇÄÇ	10	Ò»°ãÃ³Ò×	89373	Ç§¿Ë	24956490	¼þ	3,157,499
202102	63079000	6301ÖÁ6307µÄÎ´ÁÐÃûÖÆ³ÉÆ·£¬°üÀ¨·þ×°²Ã¼ôÑù	425	º£µØ	10	Ò»°ãÃ³Ò×	20429	Ç§¿Ë	362525	¼þ	320,001
202102	63079000	6301ÖÁ6307µÄÎ´ÁÐÃûÖÆ³ÉÆ·£¬°üÀ¨·þ×°²Ã¼ôÑù	426	ºé¶¼À­Ë¹	10	Ò»°ãÃ³Ò×	148766	Ç§¿Ë	35933535	¼þ	21,743,453
202102	63079000	6301ÖÁ6307µÄÎ´ÁÐÃûÖÆ³ÉÆ·£¬°üÀ¨·þ×°²Ã¼ôÑù	427	ÑÀÂò¼Ó	10	Ò»°ãÃ³Ò×	46774	Ç§¿Ë	10938872	¼þ	2,425,611
202102	63079000	6301ÖÁ6307µÄÎ´ÁÐÃûÖÆ³ÉÆ·£¬°üÀ¨·þ×°²Ã¼ôÑù	429	Ä«Î÷¸ç	10	Ò»°ãÃ³Ò×	3595443	Ç§¿Ë	681052805	¼þ	172,974,438
202102	63079000	6301ÖÁ6307µÄÎ´ÁÐÃûÖÆ³ÉÆ·£¬°üÀ¨·þ×°²Ã¼ôÑù	431	Äá¼ÓÀ­¹Ï	10	Ò»°ãÃ³Ò×	7134	Ç§¿Ë	2347584	¼þ	235,418
202102	63079000	6301ÖÁ6307µÄÎ´ÁÐÃûÖÆ³ÉÆ·£¬°üÀ¨·þ×°²Ã¼ôÑù	432	°ÍÄÃÂí	10	Ò»°ãÃ³Ò×	1208260	Ç§¿Ë	333236603	¼þ	45,876,660
202102	63079000	6301ÖÁ6307µÄÎ´ÁÐÃûÖÆ³ÉÆ·£¬°üÀ¨·þ×°²Ã¼ôÑù	433	°ÍÀ­¹ç	10	Ò»°ãÃ³Ò×	13028	Ç§¿Ë	830674	¼þ	681,599
202102	63079000	6301ÖÁ6307µÄÎ´ÁÐÃûÖÆ³ÉÆ·£¬°üÀ¨·þ×°²Ã¼ôÑù	434	ÃØÂ³	10	Ò»°ãÃ³Ò×	2601752	Ç§¿Ë	731074391	¼þ	95,655,044
202102	63079000	6301ÖÁ6307µÄÎ´ÁÐÃûÖÆ³ÉÆ·£¬°üÀ¨·þ×°²Ã¼ôÑù	435	²¨¶àÀè¸÷	10	Ò»°ãÃ³Ò×	23008	Ç§¿Ë	4808641	¼þ	806,871
202102	63079000	6301ÖÁ6307µÄÎ´ÁÐÃûÖÆ³ÉÆ·£¬°üÀ¨·þ×°²Ã¼ôÑù	437	Ê¥Â¬Î÷ÑÇ	10	Ò»°ãÃ³Ò×	38	Ç§¿Ë	20	¼þ	259
202102	63079000	6301ÖÁ6307µÄÎ´ÁÐÃûÖÆ³ÉÆ·£¬°üÀ¨·þ×°²Ã¼ôÑù	439	Ê¥ÎÄÉ­ÌØºÍ¸ñÁÖÄÉ¶¡Ë¹	10	Ò»°ãÃ³Ò×	159	Ç§¿Ë	35160	¼þ	13,299
202102	63079000	6301ÖÁ6307µÄÎ´ÁÐÃûÖÆ³ÉÆ·£¬°üÀ¨·þ×°²Ã¼ôÑù	440	Èø¶ûÍß¶à	10	Ò»°ãÃ³Ò×	289284	Ç§¿Ë	64381334	¼þ	13,551,116
202102	63079000	6301ÖÁ6307µÄÎ´ÁÐÃûÖÆ³ÉÆ·£¬°üÀ¨·þ×°²Ã¼ôÑù	441	ËÕÀïÄÏ	10	Ò»°ãÃ³Ò×	4026	Ç§¿Ë	984000	¼þ	153,713
202102	63079000	6301ÖÁ6307µÄÎ´ÁÐÃûÖÆ³ÉÆ·£¬°üÀ¨·þ×°²Ã¼ôÑù	442	ÌØÁ¢Äá´ïºÍ¶à°Í¸ç	10	Ò»°ãÃ³Ò×	10906	Ç§¿Ë	1714473	¼þ	653,446
202102	63079000	6301ÖÁ6307µÄÎ´ÁÐÃûÖÆ³ÉÆ·£¬°üÀ¨·þ×°²Ã¼ôÑù	444	ÎÚÀ­¹ç	10	Ò»°ãÃ³Ò×	94231	Ç§¿Ë	12996152	¼þ	2,394,771
202102	63079000	6301ÖÁ6307µÄÎ´ÁÐÃûÖÆ³ÉÆ·£¬°üÀ¨·þ×°²Ã¼ôÑù	445	Î¯ÄÚÈðÀ­	10	Ò»°ãÃ³Ò×	13955	Ç§¿Ë	2347420	¼þ	3,357,729
202102	63079000	6301ÖÁ6307µÄÎ´ÁÐÃûÖÆ³ÉÆ·£¬°üÀ¨·þ×°²Ã¼ôÑù	501	¼ÓÄÃ´ó	10	Ò»°ãÃ³Ò×	3061480	Ç§¿Ë	284472909	¼þ	209,610,687
202102	63079000	6301ÖÁ6307µÄÎ´ÁÐÃûÖÆ³ÉÆ·£¬°üÀ¨·þ×°²Ã¼ôÑù	502	ÃÀ¹ú	10	Ò»°ãÃ³Ò×	30403931	Ç§¿Ë	1412519022	¼þ	1,658,644,807
202102	63079000	6301ÖÁ6307µÄÎ´ÁÐÃûÖÆ³ÉÆ·£¬°üÀ¨·þ×°²Ã¼ôÑù	601	°Ä´óÀûÑÇ	10	Ò»°ãÃ³Ò×	2493545	Ç§¿Ë	63084036	¼þ	107,856,936
202102	63079000	6301ÖÁ6307µÄÎ´ÁÐÃûÖÆ³ÉÆ·£¬°üÀ¨·þ×°²Ã¼ôÑù	602	¿â¿ËÈºµº	10	Ò»°ãÃ³Ò×	18	Ç§¿Ë	336	¼þ	1,139
202102	63079000	6301ÖÁ6307µÄÎ´ÁÐÃûÖÆ³ÉÆ·£¬°üÀ¨·þ×°²Ã¼ôÑù	603	ì³¼Ã	10	Ò»°ãÃ³Ò×	762	Ç§¿Ë	106550	¼þ	58,179
202102	63079000	6301ÖÁ6307µÄÎ´ÁÐÃûÖÆ³ÉÆ·£¬°üÀ¨·þ×°²Ã¼ôÑù	606	è§Â³	10	Ò»°ãÃ³Ò×	155	Ç§¿Ë	1100	¼þ	5,734
202102	63079000	6301ÖÁ6307µÄÎ´ÁÐÃûÖÆ³ÉÆ·£¬°üÀ¨·þ×°²Ã¼ôÑù	607	ÐÂ¿¦Àï¶àÄáÑÇ	10	Ò»°ãÃ³Ò×	1086	Ç§¿Ë	180150	¼þ	68,814
202102	63079000	6301ÖÁ6307µÄÎ´ÁÐÃûÖÆ³ÉÆ·£¬°üÀ¨·þ×°²Ã¼ôÑù	609	ÐÂÎ÷À¼	10	Ò»°ãÃ³Ò×	310142	Ç§¿Ë	8891071	¼þ	13,205,120
202102	63079000	6301ÖÁ6307µÄÎ´ÁÐÃûÖÆ³ÉÆ·£¬°üÀ¨·þ×°²Ã¼ôÑù	611	°Í²¼ÑÇÐÂ¼¸ÄÚÑÇ	10	Ò»°ãÃ³Ò×	20686	Ç§¿Ë	1005700	¼þ	874,176
202102	63079000	6301ÖÁ6307µÄÎ´ÁÐÃûÖÆ³ÉÆ·£¬°üÀ¨·þ×°²Ã¼ôÑù	613	ËùÂÞÃÅÈºµº	10	Ò»°ãÃ³Ò×	24	Ç§¿Ë	5000	¼þ	1,277
202102	63079000	6301ÖÁ6307µÄÎ´ÁÐÃûÖÆ³ÉÆ·£¬°üÀ¨·þ×°²Ã¼ôÑù	620	ÃÜ¿ËÂÞÄáÎ÷ÑÇÁª°î	10	Ò»°ãÃ³Ò×	6	Ç§¿Ë	2000	¼þ	389
202102	63079000	6301ÖÁ6307µÄÎ´ÁÐÃûÖÆ³ÉÆ·£¬°üÀ¨·þ×°²Ã¼ôÑù	623	·¨Êô²¨ÀûÄáÎ÷ÑÇ	10	Ò»°ãÃ³Ò×	7414	Ç§¿Ë	2071480	¼þ	417,714
202102	63079000	6301ÖÁ6307µÄÎ´ÁÐÃûÖÆ³ÉÆ·£¬°üÀ¨·þ×°²Ã¼ôÑù	699	´óÑóÖÞÆäËû¹ú¼Ò(µØÇø)	10	Ò»°ãÃ³Ò×	607	Ç§¿Ë	101506	¼þ	38,995
202103	63079000	6301ÖÁ6307µÄÎ´ÁÐÃûÖÆ³ÉÆ·£¬°üÀ¨·þ×°²Ã¼ôÑù	101	°¢¸»º¹	10	Ò»°ãÃ³Ò×	9	Ç§¿Ë	2000	¼þ	983
202103	63079000	6301ÖÁ6307µÄÎ´ÁÐÃûÖÆ³ÉÆ·£¬°üÀ¨·þ×°²Ã¼ôÑù	102	°ÍÁÖ	10	Ò»°ãÃ³Ò×	21489	Ç§¿Ë	4679983	¼þ	757,990
202103	63079000	6301ÖÁ6307µÄÎ´ÁÐÃûÖÆ³ÉÆ·£¬°üÀ¨·þ×°²Ã¼ôÑù	103	ÃÏ¼ÓÀ­¹ú	10	Ò»°ãÃ³Ò×	31374	Ç§¿Ë	2964519	¼þ	2,858,664
202103	63079000	6301ÖÁ6307µÄÎ´ÁÐÃûÖÆ³ÉÆ·£¬°üÀ¨·þ×°²Ã¼ôÑù	104	²»µ¤	10	Ò»°ãÃ³Ò×	52	Ç§¿Ë	1710	¼þ	11,098
202103	63079000	6301ÖÁ6307µÄÎ´ÁÐÃûÖÆ³ÉÆ·£¬°üÀ¨·þ×°²Ã¼ôÑù	105	ÎÄÀ³	10	Ò»°ãÃ³Ò×	6112	Ç§¿Ë	1628714	¼þ	117,997
202103	63079000	6301ÖÁ6307µÄÎ´ÁÐÃûÖÆ³ÉÆ·£¬°üÀ¨·þ×°²Ã¼ôÑù	106	Ãåµé	10	Ò»°ãÃ³Ò×	127672	Ç§¿Ë	33035777	¼þ	4,184,655
202103	63079000	6301ÖÁ6307µÄÎ´ÁÐÃûÖÆ³ÉÆ·£¬°üÀ¨·þ×°²Ã¼ôÑù	106	Ãåµé	12	ÆäËû¾èÔùÎï×Ê	640	Ç§¿Ë	119000	¼þ	124,000
202103	63079000	6301ÖÁ6307µÄÎ´ÁÐÃûÖÆ³ÉÆ·£¬°üÀ¨·þ×°²Ã¼ôÑù	107	¼íÆÒÕ¯	10	Ò»°ãÃ³Ò×	131577	Ç§¿Ë	12320803	¼þ	10,510,847
202103	63079000	6301ÖÁ6307µÄÎ´ÁÐÃûÖÆ³ÉÆ·£¬°üÀ¨·þ×°²Ã¼ôÑù	108	ÈûÆÖÂ·Ë¹	10	Ò»°ãÃ³Ò×	7540	Ç§¿Ë	828126	¼þ	623,644
202103	63079000	6301ÖÁ6307µÄÎ´ÁÐÃûÖÆ³ÉÆ·£¬°üÀ¨·þ×°²Ã¼ôÑù	110	ÖÐ¹úÏã¸Û	10	Ò»°ãÃ³Ò×	212396	Ç§¿Ë	34375425	¼þ	19,667,402
202103	63079000	6301ÖÁ6307µÄÎ´ÁÐÃûÖÆ³ÉÆ·£¬°üÀ¨·þ×°²Ã¼ôÑù	111	Ó¡¶È	10	Ò»°ãÃ³Ò×	296944	Ç§¿Ë	11863012	¼þ	13,773,957
202103	63079000	6301ÖÁ6307µÄÎ´ÁÐÃûÖÆ³ÉÆ·£¬°üÀ¨·þ×°²Ã¼ôÑù	112	Ó¡¶ÈÄáÎ÷ÑÇ	10	Ò»°ãÃ³Ò×	2704005	Ç§¿Ë	760675702	¼þ	146,416,976
202103	63079000	6301ÖÁ6307µÄÎ´ÁÐÃûÖÆ³ÉÆ·£¬°üÀ¨·þ×°²Ã¼ôÑù	113	ÒÁÀÊ	10	Ò»°ãÃ³Ò×	63787	Ç§¿Ë	10706877	¼þ	2,454,083
202103	63079000	6301ÖÁ6307µÄÎ´ÁÐÃûÖÆ³ÉÆ·£¬°üÀ¨·þ×°²Ã¼ôÑù	114	ÒÁÀ­¿Ë	10	Ò»°ãÃ³Ò×	436481	Ç§¿Ë	117782246	¼þ	16,303,765
202103	63079000	6301ÖÁ6307µÄÎ´ÁÐÃûÖÆ³ÉÆ·£¬°üÀ¨·þ×°²Ã¼ôÑù	115	ÒÔÉ«ÁÐ	10	Ò»°ãÃ³Ò×	280864	Ç§¿Ë	62542770	¼þ	12,502,780
202103	63079000	6301ÖÁ6307µÄÎ´ÁÐÃûÖÆ³ÉÆ·£¬°üÀ¨·þ×°²Ã¼ôÑù	116	ÈÕ±¾	10	Ò»°ãÃ³Ò×	9111764	Ç§¿Ë	1607738404	¼þ	611,925,190
202103	63079000	6301ÖÁ6307µÄÎ´ÁÐÃûÖÆ³ÉÆ·£¬°üÀ¨·þ×°²Ã¼ôÑù	117	Ô¼µ©	10	Ò»°ãÃ³Ò×	67018	Ç§¿Ë	18296239	¼þ	2,889,590
202103	63079000	6301ÖÁ6307µÄÎ´ÁÐÃûÖÆ³ÉÆ·£¬°üÀ¨·þ×°²Ã¼ôÑù	118	¿ÆÍþÌØ	10	Ò»°ãÃ³Ò×	105651	Ç§¿Ë	25297340	¼þ	3,604,151
202103	63079000	6301ÖÁ6307µÄÎ´ÁÐÃûÖÆ³ÉÆ·£¬°üÀ¨·þ×°²Ã¼ôÑù	119	ÀÏÎÎ	10	Ò»°ãÃ³Ò×	5952	Ç§¿Ë	1603815	¼þ	165,436
202103	63079000	6301ÖÁ6307µÄÎ´ÁÐÃûÖÆ³ÉÆ·£¬°üÀ¨·þ×°²Ã¼ôÑù	120	Àè°ÍÄÛ	10	Ò»°ãÃ³Ò×	33678	Ç§¿Ë	6795754	¼þ	5,295,630
202103	63079000	6301ÖÁ6307µÄÎ´ÁÐÃûÖÆ³ÉÆ·£¬°üÀ¨·þ×°²Ã¼ôÑù	121	ÖÐ¹ú°ÄÃÅ	10	Ò»°ãÃ³Ò×	72125	Ç§¿Ë	17984596	¼þ	5,415,301
202103	63079000	6301ÖÁ6307µÄÎ´ÁÐÃûÖÆ³ÉÆ·£¬°üÀ¨·þ×°²Ã¼ôÑù	122	ÂíÀ´Î÷ÑÇ	10	Ò»°ãÃ³Ò×	1565904	Ç§¿Ë	371248562	¼þ	86,214,793
202103	63079000	6301ÖÁ6307µÄÎ´ÁÐÃûÖÆ³ÉÆ·£¬°üÀ¨·þ×°²Ã¼ôÑù	123	Âí¶û´ú·ò	10	Ò»°ãÃ³Ò×	1141	Ç§¿Ë	246826	¼þ	74,443
202103	63079000	6301ÖÁ6307µÄÎ´ÁÐÃûÖÆ³ÉÆ·£¬°üÀ¨·þ×°²Ã¼ôÑù	124	ÃÉ¹Å	10	Ò»°ãÃ³Ò×	18079	Ç§¿Ë	39381	¼þ	49,628
202103	63079000	6301ÖÁ6307µÄÎ´ÁÐÃûÖÆ³ÉÆ·£¬°üÀ¨·þ×°²Ã¼ôÑù	124	ÃÉ¹Å	12	ÆäËû¾èÔùÎï×Ê	465	Ç§¿Ë	110000	¼þ	90,000
202103	63079000	6301ÖÁ6307µÄÎ´ÁÐÃûÖÆ³ÉÆ·£¬°üÀ¨·þ×°²Ã¼ôÑù	125	Äá²´¶ûÁª°îÃñÖ÷¹²ºÍ¹ú	10	Ò»°ãÃ³Ò×	12605	Ç§¿Ë	3378708	¼þ	796,337
202103	63079000	6301ÖÁ6307µÄÎ´ÁÐÃûÖÆ³ÉÆ·£¬°üÀ¨·þ×°²Ã¼ôÑù	126	°¢Âü	10	Ò»°ãÃ³Ò×	55206	Ç§¿Ë	14657446	¼þ	2,516,112
202103	63079000	6301ÖÁ6307µÄÎ´ÁÐÃûÖÆ³ÉÆ·£¬°üÀ¨·þ×°²Ã¼ôÑù	127	°Í»ùË¹Ì¹	10	Ò»°ãÃ³Ò×	68163	Ç§¿Ë	5117153	¼þ	2,995,204
202103	63079000	6301ÖÁ6307µÄÎ´ÁÐÃûÖÆ³ÉÆ·£¬°üÀ¨·þ×°²Ã¼ôÑù	129	·ÆÂÉ±ö	10	Ò»°ãÃ³Ò×	3235176	Ç§¿Ë	935678973	¼þ	122,565,887
202103	63079000	6301ÖÁ6307µÄÎ´ÁÐÃûÖÆ³ÉÆ·£¬°üÀ¨·þ×°²Ã¼ôÑù	130	¿¨Ëþ¶û	10	Ò»°ãÃ³Ò×	203955	Ç§¿Ë	55620407	¼þ	7,441,365
202103	63079000	6301ÖÁ6307µÄÎ´ÁÐÃûÖÆ³ÉÆ·£¬°üÀ¨·þ×°²Ã¼ôÑù	131	É³ÌØ°¢À­²®	10	Ò»°ãÃ³Ò×	940365	Ç§¿Ë	184088492	¼þ	112,828,196
202103	63079000	6301ÖÁ6307µÄÎ´ÁÐÃûÖÆ³ÉÆ·£¬°üÀ¨·þ×°²Ã¼ôÑù	132	ÐÂ¼ÓÆÂ	10	Ò»°ãÃ³Ò×	345989	Ç§¿Ë	76144495	¼þ	30,403,178
202103	63079000	6301ÖÁ6307µÄÎ´ÁÐÃûÖÆ³ÉÆ·£¬°üÀ¨·þ×°²Ã¼ôÑù	133	º«¹ú	10	Ò»°ãÃ³Ò×	1684048	Ç§¿Ë	225787862	¼þ	88,399,745
202103	63079000	6301ÖÁ6307µÄÎ´ÁÐÃûÖÆ³ÉÆ·£¬°üÀ¨·þ×°²Ã¼ôÑù	134	Ë¹ÀïÀ¼¿¨	10	Ò»°ãÃ³Ò×	35923	Ç§¿Ë	7826575	¼þ	2,444,176
202103	63079000	6301ÖÁ6307µÄÎ´ÁÐÃûÖÆ³ÉÆ·£¬°üÀ¨·þ×°²Ã¼ôÑù	136	Ì©¹ú	10	Ò»°ãÃ³Ò×	686214	Ç§¿Ë	62819832	¼þ	27,579,020
202103	63079000	6301ÖÁ6307µÄÎ´ÁÐÃûÖÆ³ÉÆ·£¬°üÀ¨·þ×°²Ã¼ôÑù	137	ÍÁ¶úÆä	10	Ò»°ãÃ³Ò×	30135	Ç§¿Ë	1910901	¼þ	2,525,792
202103	63079000	6301ÖÁ6307µÄÎ´ÁÐÃûÖÆ³ÉÆ·£¬°üÀ¨·þ×°²Ã¼ôÑù	138	°¢ÁªÇõ	10	Ò»°ãÃ³Ò×	2471232	Ç§¿Ë	686483724	¼þ	105,653,976
202103	63079000	6301ÖÁ6307µÄÎ´ÁÐÃûÖÆ³ÉÆ·£¬°üÀ¨·þ×°²Ã¼ôÑù	139	Ò²ÃÅ	10	Ò»°ãÃ³Ò×	1587	Ç§¿Ë	321830	¼þ	75,358
202103	63079000	6301ÖÁ6307µÄÎ´ÁÐÃûÖÆ³ÉÆ·£¬°üÀ¨·þ×°²Ã¼ôÑù	141	Ô½ÄÏ	10	Ò»°ãÃ³Ò×	933235	Ç§¿Ë	52636464	¼þ	72,497,815
202103	63079000	6301ÖÁ6307µÄÎ´ÁÐÃûÖÆ³ÉÆ·£¬°üÀ¨·þ×°²Ã¼ôÑù	141	Ô½ÄÏ	12	ÆäËû¾èÔùÎï×Ê	449	Ç§¿Ë	93000	¼þ	65,100
202103	63079000	6301ÖÁ6307µÄÎ´ÁÐÃûÖÆ³ÉÆ·£¬°üÀ¨·þ×°²Ã¼ôÑù	143	ÖÐ¹úÌ¨Íå	10	Ò»°ãÃ³Ò×	259429	Ç§¿Ë	39429242	¼þ	11,143,052
202103	63079000	6301ÖÁ6307µÄÎ´ÁÐÃûÖÆ³ÉÆ·£¬°üÀ¨·þ×°²Ã¼ôÑù	144	¶«µÛãë	10	Ò»°ãÃ³Ò×	6936	Ç§¿Ë	1938900	¼þ	165,196
202103	63079000	6301ÖÁ6307µÄÎ´ÁÐÃûÖÆ³ÉÆ·£¬°üÀ¨·þ×°²Ã¼ôÑù	145	¹þÈø¿ËË¹Ì¹	10	Ò»°ãÃ³Ò×	64088	Ç§¿Ë	10926883	¼þ	3,626,370
202103	63079000	6301ÖÁ6307µÄÎ´ÁÐÃûÖÆ³ÉÆ·£¬°üÀ¨·þ×°²Ã¼ôÑù	146	¼ª¶û¼ªË¹Ë¹Ì¹	10	Ò»°ãÃ³Ò×	21395	Ç§¿Ë	1432410	¼þ	6,958,016
202103	63079000	6301ÖÁ6307µÄÎ´ÁÐÃûÖÆ³ÉÆ·£¬°üÀ¨·þ×°²Ã¼ôÑù	146	¼ª¶û¼ªË¹Ë¹Ì¹	11	¹ú¼Ò¼ä¡¢¹ú¼Ê×éÖ¯ÎÞ³¥Ô®ÖúºÍÔùËÍµÄÎï×Ê	6032	Ç§¿Ë	400000	¼þ	873,000
202103	63079000	6301ÖÁ6307µÄÎ´ÁÐÃûÖÆ³ÉÆ·£¬°üÀ¨·þ×°²Ã¼ôÑù	147	Ëþ¼ª¿ËË¹Ì¹	10	Ò»°ãÃ³Ò×	36	Ç§¿Ë	30000	¼þ	12,600
202103	63079000	6301ÖÁ6307µÄÎ´ÁÐÃûÖÆ³ÉÆ·£¬°üÀ¨·þ×°²Ã¼ôÑù	147	Ëþ¼ª¿ËË¹Ì¹	11	¹ú¼Ò¼ä¡¢¹ú¼Ê×éÖ¯ÎÞ³¥Ô®ÖúºÍÔùËÍµÄÎï×Ê	2790	Ç§¿Ë	500000	¼þ	1,100,000
202103	63079000	6301ÖÁ6307µÄÎ´ÁÐÃûÖÆ³ÉÆ·£¬°üÀ¨·þ×°²Ã¼ôÑù	148	ÍÁ¿âÂüË¹Ì¹	10	Ò»°ãÃ³Ò×	10	Ç§¿Ë	15	¼þ	483
202103	63079000	6301ÖÁ6307µÄÎ´ÁÐÃûÖÆ³ÉÆ·£¬°üÀ¨·þ×°²Ã¼ôÑù	149	ÎÚ×È±ð¿ËË¹Ì¹	10	Ò»°ãÃ³Ò×	4260	Ç§¿Ë	897058	¼þ	92,362
202103	63079000	6301ÖÁ6307µÄÎ´ÁÐÃûÖÆ³ÉÆ·£¬°üÀ¨·þ×°²Ã¼ôÑù	201	°¢¶û¼°ÀûÑÇ	10	Ò»°ãÃ³Ò×	94130	Ç§¿Ë	21703940	¼þ	4,974,274
202103	63079000	6301ÖÁ6307µÄÎ´ÁÐÃûÖÆ³ÉÆ·£¬°üÀ¨·þ×°²Ã¼ôÑù	202	°²¸çÀ­	10	Ò»°ãÃ³Ò×	189480	Ç§¿Ë	53569562	¼þ	10,579,924
202103	63079000	6301ÖÁ6307µÄÎ´ÁÐÃûÖÆ³ÉÆ·£¬°üÀ¨·þ×°²Ã¼ôÑù	203	±´Äþ	10	Ò»°ãÃ³Ò×	16376	Ç§¿Ë	5292280	¼þ	530,826
202103	63079000	6301ÖÁ6307µÄÎ´ÁÐÃûÖÆ³ÉÆ·£¬°üÀ¨·þ×°²Ã¼ôÑù	204	²©´ÄÍßÄÉ	10	Ò»°ãÃ³Ò×	13821	Ç§¿Ë	2258458	¼þ	2,299,341
202103	63079000	6301ÖÁ6307µÄÎ´ÁÐÃûÖÆ³ÉÆ·£¬°üÀ¨·þ×°²Ã¼ôÑù	206	¿¦ÂóÂ¡	10	Ò»°ãÃ³Ò×	3235	Ç§¿Ë	691480	¼þ	397,542
202103	63079000	6301ÖÁ6307µÄÎ´ÁÐÃûÖÆ³ÉÆ·£¬°üÀ¨·þ×°²Ã¼ôÑù	211	Õ§µÃ	10	Ò»°ãÃ³Ò×	7264	Ç§¿Ë	1470210	¼þ	4,245,329
202103	63079000	6301ÖÁ6307µÄÎ´ÁÐÃûÖÆ³ÉÆ·£¬°üÀ¨·þ×°²Ã¼ôÑù	212	¿ÆÄ¦ÂÞ	11	¹ú¼Ò¼ä¡¢¹ú¼Ê×éÖ¯ÎÞ³¥Ô®ÖúºÍÔùËÍµÄÎï×Ê	1065	Ç§¿Ë	285000	¼þ	345,000
202103	63079000	6301ÖÁ6307µÄÎ´ÁÐÃûÖÆ³ÉÆ·£¬°üÀ¨·þ×°²Ã¼ôÑù	212	¿ÆÄ¦ÂÞ	12	ÆäËû¾èÔùÎï×Ê	1398	Ç§¿Ë	173590	¼þ	384,613
202103	63079000	6301ÖÁ6307µÄÎ´ÁÐÃûÖÆ³ÉÆ·£¬°üÀ¨·þ×°²Ã¼ôÑù	213	¸Õ¹û(²¼)	10	Ò»°ãÃ³Ò×	8934	Ç§¿Ë	2770000	¼þ	412,746
202103	63079000	6301ÖÁ6307µÄÎ´ÁÐÃûÖÆ³ÉÆ·£¬°üÀ¨·þ×°²Ã¼ôÑù	214	¼ª²¼Ìá	10	Ò»°ãÃ³Ò×	6361	Ç§¿Ë	254062	¼þ	1,226,120
202103	63079000	6301ÖÁ6307µÄÎ´ÁÐÃûÖÆ³ÉÆ·£¬°üÀ¨·þ×°²Ã¼ôÑù	215	°£¼°	10	Ò»°ãÃ³Ò×	99349	Ç§¿Ë	139037	¼þ	2,370,311
202103	63079000	6301ÖÁ6307µÄÎ´ÁÐÃûÖÆ³ÉÆ·£¬°üÀ¨·þ×°²Ã¼ôÑù	217	°£Èû¶í±ÈÑÇ	10	Ò»°ãÃ³Ò×	41790	Ç§¿Ë	2811389	¼þ	7,832,832
202103	63079000	6301ÖÁ6307µÄÎ´ÁÐÃûÖÆ³ÉÆ·£¬°üÀ¨·þ×°²Ã¼ôÑù	218	¼ÓÅî	10	Ò»°ãÃ³Ò×	44032	Ç§¿Ë	8032400	¼þ	2,788,856
202103	63079000	6301ÖÁ6307µÄÎ´ÁÐÃûÖÆ³ÉÆ·£¬°üÀ¨·þ×°²Ã¼ôÑù	219	¸Ô±ÈÑÇ	10	Ò»°ãÃ³Ò×	8	Ç§¿Ë	2	¼þ	111
202103	63079000	6301ÖÁ6307µÄÎ´ÁÐÃûÖÆ³ÉÆ·£¬°üÀ¨·þ×°²Ã¼ôÑù	220	¼ÓÄÉ	10	Ò»°ãÃ³Ò×	848463	Ç§¿Ë	250086257	¼þ	35,682,371
202103	63079000	6301ÖÁ6307µÄÎ´ÁÐÃûÖÆ³ÉÆ·£¬°üÀ¨·þ×°²Ã¼ôÑù	221	¼¸ÄÚÑÇ	10	Ò»°ãÃ³Ò×	15355	Ç§¿Ë	3756381	¼þ	1,382,003
202103	63079000	6301ÖÁ6307µÄÎ´ÁÐÃûÖÆ³ÉÆ·£¬°üÀ¨·þ×°²Ã¼ôÑù	223	¿ÆÌØµÏÍß	10	Ò»°ãÃ³Ò×	50726	Ç§¿Ë	13844940	¼þ	2,467,726
202103	63079000	6301ÖÁ6307µÄÎ´ÁÐÃûÖÆ³ÉÆ·£¬°üÀ¨·þ×°²Ã¼ôÑù	224	¿ÏÄáÑÇ	10	Ò»°ãÃ³Ò×	37385	Ç§¿Ë	12965898	¼þ	2,211,277
202103	63079000	6301ÖÁ6307µÄÎ´ÁÐÃûÖÆ³ÉÆ·£¬°üÀ¨·þ×°²Ã¼ôÑù	225	Àû±ÈÀïÑÇ	10	Ò»°ãÃ³Ò×	44	Ç§¿Ë	8300	¼þ	2,908
202103	63079000	6301ÖÁ6307µÄÎ´ÁÐÃûÖÆ³ÉÆ·£¬°üÀ¨·þ×°²Ã¼ôÑù	226	Àû±ÈÑÇ	10	Ò»°ãÃ³Ò×	26262	Ç§¿Ë	41779	¼þ	586,306
202103	63079000	6301ÖÁ6307µÄÎ´ÁÐÃûÖÆ³ÉÆ·£¬°üÀ¨·þ×°²Ã¼ôÑù	227	Âí´ï¼ÓË¹¼Ó	10	Ò»°ãÃ³Ò×	2541	Ç§¿Ë	457000	¼þ	139,217
202103	63079000	6301ÖÁ6307µÄÎ´ÁÐÃûÖÆ³ÉÆ·£¬°üÀ¨·þ×°²Ã¼ôÑù	228	ÂíÀ­Î¬	10	Ò»°ãÃ³Ò×	444	Ç§¿Ë	59400	¼þ	181,049
202103	63079000	6301ÖÁ6307µÄÎ´ÁÐÃûÖÆ³ÉÆ·£¬°üÀ¨·þ×°²Ã¼ôÑù	228	ÂíÀ­Î¬	11	¹ú¼Ò¼ä¡¢¹ú¼Ê×éÖ¯ÎÞ³¥Ô®ÖúºÍÔùËÍµÄÎï×Ê	541	Ç§¿Ë	51500	¼þ	328,000
202103	63079000	6301ÖÁ6307µÄÎ´ÁÐÃûÖÆ³ÉÆ·£¬°üÀ¨·þ×°²Ã¼ôÑù	229	ÂíÀï	10	Ò»°ãÃ³Ò×	1985	Ç§¿Ë	313250	¼þ	144,683
202103	63079000	6301ÖÁ6307µÄÎ´ÁÐÃûÖÆ³ÉÆ·£¬°üÀ¨·þ×°²Ã¼ôÑù	230	Ã«ÀïËþÄáÑÇ	10	Ò»°ãÃ³Ò×	3726	Ç§¿Ë	1120176	¼þ	108,257
202103	63079000	6301ÖÁ6307µÄÎ´ÁÐÃûÖÆ³ÉÆ·£¬°üÀ¨·þ×°²Ã¼ôÑù	231	Ã«ÀïÇóË¹	10	Ò»°ãÃ³Ò×	22389	Ç§¿Ë	5461924	¼þ	1,011,185
202103	63079000	6301ÖÁ6307µÄÎ´ÁÐÃûÖÆ³ÉÆ·£¬°üÀ¨·þ×°²Ã¼ôÑù	232	Ä¦Âå¸ç	10	Ò»°ãÃ³Ò×	11869	Ç§¿Ë	148550	¼þ	651,083
202103	63079000	6301ÖÁ6307µÄÎ´ÁÐÃûÖÆ³ÉÆ·£¬°üÀ¨·þ×°²Ã¼ôÑù	233	ÄªÉ£±È¿Ë	10	Ò»°ãÃ³Ò×	89422	Ç§¿Ë	23854636	¼þ	13,891,289
202103	63079000	6301ÖÁ6307µÄÎ´ÁÐÃûÖÆ³ÉÆ·£¬°üÀ¨·þ×°²Ã¼ôÑù	234	ÄÉÃ×±ÈÑÇ	10	Ò»°ãÃ³Ò×	7886	Ç§¿Ë	1061140	¼þ	2,451,121
202103	63079000	6301ÖÁ6307µÄÎ´ÁÐÃûÖÆ³ÉÆ·£¬°üÀ¨·þ×°²Ã¼ôÑù	235	ÄáÈÕ¶û	10	Ò»°ãÃ³Ò×	2250	Ç§¿Ë	750000	¼þ	58,130
202103	63079000	6301ÖÁ6307µÄÎ´ÁÐÃûÖÆ³ÉÆ·£¬°üÀ¨·þ×°²Ã¼ôÑù	236	ÄáÈÕÀûÑÇ	10	Ò»°ãÃ³Ò×	119484	Ç§¿Ë	19254792	¼þ	5,749,937
202103	63079000	6301ÖÁ6307µÄÎ´ÁÐÃûÖÆ³ÉÆ·£¬°üÀ¨·þ×°²Ã¼ôÑù	237	ÁôÄáÍô	10	Ò»°ãÃ³Ò×	63183	Ç§¿Ë	15225800	¼þ	3,959,296
202103	63079000	6301ÖÁ6307µÄÎ´ÁÐÃûÖÆ³ÉÆ·£¬°üÀ¨·þ×°²Ã¼ôÑù	238	Â¬Íú´ï	10	Ò»°ãÃ³Ò×	8041	Ç§¿Ë	2112000	¼þ	559,147
202103	63079000	6301ÖÁ6307µÄÎ´ÁÐÃûÖÆ³ÉÆ·£¬°üÀ¨·þ×°²Ã¼ôÑù	239	Ê¥¶àÃÀºÍÆÕÁÖÎ÷±È	10	Ò»°ãÃ³Ò×	1428	Ç§¿Ë	386000	¼þ	111,847
202103	63079000	6301ÖÁ6307µÄÎ´ÁÐÃûÖÆ³ÉÆ·£¬°üÀ¨·þ×°²Ã¼ôÑù	240	ÈûÄÚ¼Ó¶û	10	Ò»°ãÃ³Ò×	51111	Ç§¿Ë	13629040	¼þ	3,480,503
202103	63079000	6301ÖÁ6307µÄÎ´ÁÐÃûÖÆ³ÉÆ·£¬°üÀ¨·þ×°²Ã¼ôÑù	240	ÈûÄÚ¼Ó¶û	11	¹ú¼Ò¼ä¡¢¹ú¼Ê×éÖ¯ÎÞ³¥Ô®ÖúºÍÔùËÍµÄÎï×Ê	44	Ç§¿Ë	6000	¼þ	12,000
202103	63079000	6301ÖÁ6307µÄÎ´ÁÐÃûÖÆ³ÉÆ·£¬°üÀ¨·þ×°²Ã¼ôÑù	241	ÈûÉà¶û	10	Ò»°ãÃ³Ò×	650	Ç§¿Ë	200000	¼þ	18,165
202103	63079000	6301ÖÁ6307µÄÎ´ÁÐÃûÖÆ³ÉÆ·£¬°üÀ¨·þ×°²Ã¼ôÑù	242	ÈûÀ­Àû°º	10	Ò»°ãÃ³Ò×	3	Ç§¿Ë	250	¼þ	322
202103	63079000	6301ÖÁ6307µÄÎ´ÁÐÃûÖÆ³ÉÆ·£¬°üÀ¨·þ×°²Ã¼ôÑù	243	Ë÷ÂíÀï	10	Ò»°ãÃ³Ò×	2905	Ç§¿Ë	1558564	¼þ	278,144
202103	63079000	6301ÖÁ6307µÄÎ´ÁÐÃûÖÆ³ÉÆ·£¬°üÀ¨·þ×°²Ã¼ôÑù	244	ÄÏ·Ç	10	Ò»°ãÃ³Ò×	514761	Ç§¿Ë	108910389	¼þ	22,572,908
202103	63079000	6301ÖÁ6307µÄÎ´ÁÐÃûÖÆ³ÉÆ·£¬°üÀ¨·þ×°²Ã¼ôÑù	246	ËÕµ¤	10	Ò»°ãÃ³Ò×	6062	Ç§¿Ë	1861000	¼þ	168,962
202103	63079000	6301ÖÁ6307µÄÎ´ÁÐÃûÖÆ³ÉÆ·£¬°üÀ¨·þ×°²Ã¼ôÑù	246	ËÕµ¤	11	¹ú¼Ò¼ä¡¢¹ú¼Ê×éÖ¯ÎÞ³¥Ô®ÖúºÍÔùËÍµÄÎï×Ê	125	Ç§¿Ë	16970	¼þ	33,705
202103	63079000	6301ÖÁ6307µÄÎ´ÁÐÃûÖÆ³ÉÆ·£¬°üÀ¨·þ×°²Ã¼ôÑù	247	Ì¹É£ÄáÑÇ	10	Ò»°ãÃ³Ò×	22474	Ç§¿Ë	609540	¼þ	415,285
202103	63079000	6301ÖÁ6307µÄÎ´ÁÐÃûÖÆ³ÉÆ·£¬°üÀ¨·þ×°²Ã¼ôÑù	248	¶à¸ç	10	Ò»°ãÃ³Ò×	48311	Ç§¿Ë	13270731	¼þ	4,254,689
202103	63079000	6301ÖÁ6307µÄÎ´ÁÐÃûÖÆ³ÉÆ·£¬°üÀ¨·þ×°²Ã¼ôÑù	249	Í»ÄáË¹	10	Ò»°ãÃ³Ò×	6372	Ç§¿Ë	1306057	¼þ	407,201
202103	63079000	6301ÖÁ6307µÄÎ´ÁÐÃûÖÆ³ÉÆ·£¬°üÀ¨·þ×°²Ã¼ôÑù	250	ÎÚ¸É´ï	10	Ò»°ãÃ³Ò×	5373	Ç§¿Ë	910670	¼þ	882,285
202103	63079000	6301ÖÁ6307µÄÎ´ÁÐÃûÖÆ³ÉÆ·£¬°üÀ¨·þ×°²Ã¼ôÑù	251	²¼»ùÄÉ·¨Ë÷	10	Ò»°ãÃ³Ò×	373	Ç§¿Ë	65520	¼þ	31,422
202103	63079000	6301ÖÁ6307µÄÎ´ÁÐÃûÖÆ³ÉÆ·£¬°üÀ¨·þ×°²Ã¼ôÑù	252	¸Õ¹û(½ð)	10	Ò»°ãÃ³Ò×	34734	Ç§¿Ë	7445650	¼þ	2,246,159
202103	63079000	6301ÖÁ6307µÄÎ´ÁÐÃûÖÆ³ÉÆ·£¬°üÀ¨·þ×°²Ã¼ôÑù	253	ÔÞ±ÈÑÇ	10	Ò»°ãÃ³Ò×	5155	Ç§¿Ë	1418720	¼þ	904,529
202103	63079000	6301ÖÁ6307µÄÎ´ÁÐÃûÖÆ³ÉÆ·£¬°üÀ¨·þ×°²Ã¼ôÑù	254	½ò°Í²¼Î¤	10	Ò»°ãÃ³Ò×	30615	Ç§¿Ë	7592390	¼þ	4,532,661
202103	63079000	6301ÖÁ6307µÄÎ´ÁÐÃûÖÆ³ÉÆ·£¬°üÀ¨·þ×°²Ã¼ôÑù	257	Ë¹ÍþÊ¿À¼	10	Ò»°ãÃ³Ò×	266	Ç§¿Ë	51200	¼þ	15,165
202103	63079000	6301ÖÁ6307µÄÎ´ÁÐÃûÖÆ³ÉÆ·£¬°üÀ¨·þ×°²Ã¼ôÑù	258	¶òÁ¢ÌØÀïÑÇ	10	Ò»°ãÃ³Ò×	60	Ç§¿Ë	21	¼þ	28,976
202103	63079000	6301ÖÁ6307µÄÎ´ÁÐÃûÖÆ³ÉÆ·£¬°üÀ¨·þ×°²Ã¼ôÑù	258	¶òÁ¢ÌØÀïÑÇ	11	¹ú¼Ò¼ä¡¢¹ú¼Ê×éÖ¯ÎÞ³¥Ô®ÖúºÍÔùËÍµÄÎï×Ê	37	Ç§¿Ë	5000	¼þ	10,000
202103	63079000	6301ÖÁ6307µÄÎ´ÁÐÃûÖÆ³ÉÆ·£¬°üÀ¨·þ×°²Ã¼ôÑù	259	ÂíÔ¼ÌØ	10	Ò»°ãÃ³Ò×	2359	Ç§¿Ë	676000	¼þ	98,374
202103	63079000	6301ÖÁ6307µÄÎ´ÁÐÃûÖÆ³ÉÆ·£¬°üÀ¨·þ×°²Ã¼ôÑù	260	ÄÏËÕµ¤¹²ºÍ¹ú	10	Ò»°ãÃ³Ò×	210	Ç§¿Ë	68000	¼þ	19,149
202103	63079000	6301ÖÁ6307µÄÎ´ÁÐÃûÖÆ³ÉÆ·£¬°üÀ¨·þ×°²Ã¼ôÑù	301	±ÈÀûÊ±	10	Ò»°ãÃ³Ò×	1272952	Ç§¿Ë	65790138	¼þ	81,400,240
202103	63079000	6301ÖÁ6307µÄÎ´ÁÐÃûÖÆ³ÉÆ·£¬°üÀ¨·þ×°²Ã¼ôÑù	302	µ¤Âó	10	Ò»°ãÃ³Ò×	237211	Ç§¿Ë	16033459	¼þ	11,192,193
202103	63079000	6301ÖÁ6307µÄÎ´ÁÐÃûÖÆ³ÉÆ·£¬°üÀ¨·þ×°²Ã¼ôÑù	303	Ó¢¹ú	10	Ò»°ãÃ³Ò×	4467792	Ç§¿Ë	155610638	¼þ	239,887,012
202103	63079000	6301ÖÁ6307µÄÎ´ÁÐÃûÖÆ³ÉÆ·£¬°üÀ¨·þ×°²Ã¼ôÑù	304	µÂ¹ú	10	Ò»°ãÃ³Ò×	6374961	Ç§¿Ë	589691031	¼þ	554,954,358
202103	63079000	6301ÖÁ6307µÄÎ´ÁÐÃûÖÆ³ÉÆ·£¬°üÀ¨·þ×°²Ã¼ôÑù	305	·¨¹ú	10	Ò»°ãÃ³Ò×	3756050	Ç§¿Ë	678909812	¼þ	215,822,114
202103	63079000	6301ÖÁ6307µÄÎ´ÁÐÃûÖÆ³ÉÆ·£¬°üÀ¨·þ×°²Ã¼ôÑù	306	°®¶ûÀ¼	10	Ò»°ãÃ³Ò×	158047	Ç§¿Ë	10849548	¼þ	8,408,587
202103	63079000	6301ÖÁ6307µÄÎ´ÁÐÃûÖÆ³ÉÆ·£¬°üÀ¨·þ×°²Ã¼ôÑù	307	Òâ´óÀû	10	Ò»°ãÃ³Ò×	1787374	Ç§¿Ë	184398655	¼þ	212,856,595
202103	63079000	6301ÖÁ6307µÄÎ´ÁÐÃûÖÆ³ÉÆ·£¬°üÀ¨·þ×°²Ã¼ôÑù	308	Â¬É­±¤	10	Ò»°ãÃ³Ò×	930	Ç§¿Ë	214350	¼þ	117,011
202103	63079000	6301ÖÁ6307µÄÎ´ÁÐÃûÖÆ³ÉÆ·£¬°üÀ¨·þ×°²Ã¼ôÑù	309	ºÉÀ¼	10	Ò»°ãÃ³Ò×	4629123	Ç§¿Ë	287011064	¼þ	275,155,289
202103	63079000	6301ÖÁ6307µÄÎ´ÁÐÃûÖÆ³ÉÆ·£¬°üÀ¨·þ×°²Ã¼ôÑù	310	Ï£À°	10	Ò»°ãÃ³Ò×	353399	Ç§¿Ë	33137788	¼þ	22,344,648
202103	63079000	6301ÖÁ6307µÄÎ´ÁÐÃûÖÆ³ÉÆ·£¬°üÀ¨·þ×°²Ã¼ôÑù	311	ÆÏÌÑÑÀ	10	Ò»°ãÃ³Ò×	495122	Ç§¿Ë	77636276	¼þ	38,104,584
202103	63079000	6301ÖÁ6307µÄÎ´ÁÐÃûÖÆ³ÉÆ·£¬°üÀ¨·þ×°²Ã¼ôÑù	312	Î÷°àÑÀ	10	Ò»°ãÃ³Ò×	4592699	Ç§¿Ë	524486046	¼þ	437,312,181
202103	63079000	6301ÖÁ6307µÄÎ´ÁÐÃûÖÆ³ÉÆ·£¬°üÀ¨·þ×°²Ã¼ôÑù	313	°¢¶û°ÍÄáÑÇ	10	Ò»°ãÃ³Ò×	9538	Ç§¿Ë	1663048	¼þ	980,393
202103	63079000	6301ÖÁ6307µÄÎ´ÁÐÃûÖÆ³ÉÆ·£¬°üÀ¨·þ×°²Ã¼ôÑù	315	°ÂµØÀû	10	Ò»°ãÃ³Ò×	267719	Ç§¿Ë	28090661	¼þ	46,511,429
202103	63079000	6301ÖÁ6307µÄÎ´ÁÐÃûÖÆ³ÉÆ·£¬°üÀ¨·þ×°²Ã¼ôÑù	316	±£¼ÓÀûÑÇ	10	Ò»°ãÃ³Ò×	58423	Ç§¿Ë	4660091	¼þ	4,016,994
202103	63079000	6301ÖÁ6307µÄÎ´ÁÐÃûÖÆ³ÉÆ·£¬°üÀ¨·þ×°²Ã¼ôÑù	318	·ÒÀ¼	10	Ò»°ãÃ³Ò×	600417	Ç§¿Ë	123074389	¼þ	38,811,511
202103	63079000	6301ÖÁ6307µÄÎ´ÁÐÃûÖÆ³ÉÆ·£¬°üÀ¨·þ×°²Ã¼ôÑù	321	ÐÙÑÀÀû	10	Ò»°ãÃ³Ò×	240427	Ç§¿Ë	28198545	¼þ	18,686,939
202103	63079000	6301ÖÁ6307µÄÎ´ÁÐÃûÖÆ³ÉÆ·£¬°üÀ¨·þ×°²Ã¼ôÑù	322	±ùµº	10	Ò»°ãÃ³Ò×	346	Ç§¿Ë	305	¼þ	14,146
202103	63079000	6301ÖÁ6307µÄÎ´ÁÐÃûÖÆ³ÉÆ·£¬°üÀ¨·þ×°²Ã¼ôÑù	323	ÁÐÖ§¶ØÊ¿µÇ	10	Ò»°ãÃ³Ò×	93	Ç§¿Ë	970	¼þ	17,371
202103	63079000	6301ÖÁ6307µÄÎ´ÁÐÃûÖÆ³ÉÆ·£¬°üÀ¨·þ×°²Ã¼ôÑù	324	Âí¶úËû	10	Ò»°ãÃ³Ò×	48672	Ç§¿Ë	12482666	¼þ	2,179,315
202103	63079000	6301ÖÁ6307µÄÎ´ÁÐÃûÖÆ³ÉÆ·£¬°üÀ¨·þ×°²Ã¼ôÑù	326	Å²Íþ	10	Ò»°ãÃ³Ò×	189429	Ç§¿Ë	10919365	¼þ	6,963,543
202103	63079000	6301ÖÁ6307µÄÎ´ÁÐÃûÖÆ³ÉÆ·£¬°üÀ¨·þ×°²Ã¼ôÑù	327	²¨À¼	10	Ò»°ãÃ³Ò×	941673	Ç§¿Ë	56573320	¼þ	45,289,681
202103	63079000	6301ÖÁ6307µÄÎ´ÁÐÃûÖÆ³ÉÆ·£¬°üÀ¨·þ×°²Ã¼ôÑù	328	ÂÞÂíÄáÑÇ	10	Ò»°ãÃ³Ò×	96330	Ç§¿Ë	12267759	¼þ	7,827,068
202103	63079000	6301ÖÁ6307µÄÎ´ÁÐÃûÖÆ³ÉÆ·£¬°üÀ¨·þ×°²Ã¼ôÑù	330	Èðµä	10	Ò»°ãÃ³Ò×	847642	Ç§¿Ë	67559219	¼þ	34,932,657
202103	63079000	6301ÖÁ6307µÄÎ´ÁÐÃûÖÆ³ÉÆ·£¬°üÀ¨·þ×°²Ã¼ôÑù	331	ÈðÊ¿	10	Ò»°ãÃ³Ò×	311919	Ç§¿Ë	36711140	¼þ	37,808,282
202103	63079000	6301ÖÁ6307µÄÎ´ÁÐÃûÖÆ³ÉÆ·£¬°üÀ¨·þ×°²Ã¼ôÑù	334	°®É³ÄáÑÇ	10	Ò»°ãÃ³Ò×	14061	Ç§¿Ë	1436624	¼þ	1,954,324
202103	63079000	6301ÖÁ6307µÄÎ´ÁÐÃûÖÆ³ÉÆ·£¬°üÀ¨·þ×°²Ã¼ôÑù	335	À­ÍÑÎ¬ÑÇ	10	Ò»°ãÃ³Ò×	34869	Ç§¿Ë	4968484	¼þ	3,241,894
202103	63079000	6301ÖÁ6307µÄÎ´ÁÐÃûÖÆ³ÉÆ·£¬°üÀ¨·þ×°²Ã¼ôÑù	336	Á¢ÌÕÍð	10	Ò»°ãÃ³Ò×	199141	Ç§¿Ë	17764283	¼þ	11,635,243
202103	63079000	6301ÖÁ6307µÄÎ´ÁÐÃûÖÆ³ÉÆ·£¬°üÀ¨·þ×°²Ã¼ôÑù	337	¸ñÂ³¼ªÑÇ	10	Ò»°ãÃ³Ò×	15659	Ç§¿Ë	4201908	¼þ	603,931
202103	63079000	6301ÖÁ6307µÄÎ´ÁÐÃûÖÆ³ÉÆ·£¬°üÀ¨·þ×°²Ã¼ôÑù	338	ÑÇÃÀÄáÑÇ	10	Ò»°ãÃ³Ò×	452	Ç§¿Ë	3830	¼þ	26,875
202103	63079000	6301ÖÁ6307µÄÎ´ÁÐÃûÖÆ³ÉÆ·£¬°üÀ¨·þ×°²Ã¼ôÑù	339	°¢Èû°Ý½®	10	Ò»°ãÃ³Ò×	898	Ç§¿Ë	55604	¼þ	31,356
202103	63079000	6301ÖÁ6307µÄÎ´ÁÐÃûÖÆ³ÉÆ·£¬°üÀ¨·þ×°²Ã¼ôÑù	340	°×¶íÂÞË¹	10	Ò»°ãÃ³Ò×	12667	Ç§¿Ë	330449	¼þ	298,609
202103	63079000	6301ÖÁ6307µÄÎ´ÁÐÃûÖÆ³ÉÆ·£¬°üÀ¨·þ×°²Ã¼ôÑù	343	Ä¦¶û¶àÍß	10	Ò»°ãÃ³Ò×	384	Ç§¿Ë	64020	¼þ	48,962
202103	63079000	6301ÖÁ6307µÄÎ´ÁÐÃûÖÆ³ÉÆ·£¬°üÀ¨·þ×°²Ã¼ôÑù	344	¶íÂÞË¹Áª°î	10	Ò»°ãÃ³Ò×	402766	Ç§¿Ë	20926947	¼þ	17,072,826
202103	63079000	6301ÖÁ6307µÄÎ´ÁÐÃûÖÆ³ÉÆ·£¬°üÀ¨·þ×°²Ã¼ôÑù	347	ÎÚ¿ËÀ¼	10	Ò»°ãÃ³Ò×	83967	Ç§¿Ë	7136797	¼þ	3,994,041
202103	63079000	6301ÖÁ6307µÄÎ´ÁÐÃûÖÆ³ÉÆ·£¬°üÀ¨·þ×°²Ã¼ôÑù	350	Ë¹ÂåÎÄÄáÑÇ	10	Ò»°ãÃ³Ò×	150309	Ç§¿Ë	8207824	¼þ	10,430,154
202103	63079000	6301ÖÁ6307µÄÎ´ÁÐÃûÖÆ³ÉÆ·£¬°üÀ¨·þ×°²Ã¼ôÑù	351	¿ËÂÞµØÑÇ	10	Ò»°ãÃ³Ò×	13022	Ç§¿Ë	1861583	¼þ	668,830
202103	63079000	6301ÖÁ6307µÄÎ´ÁÐÃûÖÆ³ÉÆ·£¬°üÀ¨·þ×°²Ã¼ôÑù	352	½Ý¿Ë	10	Ò»°ãÃ³Ò×	985082	Ç§¿Ë	120223556	¼þ	98,539,605
202103	63079000	6301ÖÁ6307µÄÎ´ÁÐÃûÖÆ³ÉÆ·£¬°üÀ¨·þ×°²Ã¼ôÑù	353	Ë¹Âå·¥¿Ë	10	Ò»°ãÃ³Ò×	145746	Ç§¿Ë	13547490	¼þ	11,155,040
202103	63079000	6301ÖÁ6307µÄÎ´ÁÐÃûÖÆ³ÉÆ·£¬°üÀ¨·þ×°²Ã¼ôÑù	354	±±ÂíÆä¶Ù¹²ºÍ¹ú	10	Ò»°ãÃ³Ò×	2623	Ç§¿Ë	490392	¼þ	5,824,160
202103	63079000	6301ÖÁ6307µÄÎ´ÁÐÃûÖÆ³ÉÆ·£¬°üÀ¨·þ×°²Ã¼ôÑù	355	²¨ºÚ	10	Ò»°ãÃ³Ò×	176	Ç§¿Ë	960	¼þ	12,472
202103	63079000	6301ÖÁ6307µÄÎ´ÁÐÃûÖÆ³ÉÆ·£¬°üÀ¨·þ×°²Ã¼ôÑù	358	Èû¶ûÎ¬ÑÇ	10	Ò»°ãÃ³Ò×	69134	Ç§¿Ë	8655121	¼þ	4,038,717
202103	63079000	6301ÖÁ6307µÄÎ´ÁÐÃûÖÆ³ÉÆ·£¬°üÀ¨·þ×°²Ã¼ôÑù	359	ºÚÉ½	10	Ò»°ãÃ³Ò×	1515	Ç§¿Ë	300014	¼þ	3,863,472
202103	63079000	6301ÖÁ6307µÄÎ´ÁÐÃûÖÆ³ÉÆ·£¬°üÀ¨·þ×°²Ã¼ôÑù	402	°¢¸ùÍ¢	10	Ò»°ãÃ³Ò×	118521	Ç§¿Ë	24752340	¼þ	7,556,523
202103	63079000	6301ÖÁ6307µÄÎ´ÁÐÃûÖÆ³ÉÆ·£¬°üÀ¨·þ×°²Ã¼ôÑù	403	°¢Â³°Í	10	Ò»°ãÃ³Ò×	900	Ç§¿Ë	6106	¼þ	217,320
202103	63079000	6301ÖÁ6307µÄÎ´ÁÐÃûÖÆ³ÉÆ·£¬°üÀ¨·þ×°²Ã¼ôÑù	404	°Í¹þÂí	10	Ò»°ãÃ³Ò×	52	Ç§¿Ë	6000	¼þ	4,636
202103	63079000	6301ÖÁ6307µÄÎ´ÁÐÃûÖÆ³ÉÆ·£¬°üÀ¨·þ×°²Ã¼ôÑù	405	°Í°Í¶àË¹	10	Ò»°ãÃ³Ò×	2130	Ç§¿Ë	355330	¼þ	103,494
202103	63079000	6301ÖÁ6307µÄÎ´ÁÐÃûÖÆ³ÉÆ·£¬°üÀ¨·þ×°²Ã¼ôÑù	406	²®Àû×È	10	Ò»°ãÃ³Ò×	258	Ç§¿Ë	54000	¼þ	25,926
202103	63079000	6301ÖÁ6307µÄÎ´ÁÐÃûÖÆ³ÉÆ·£¬°üÀ¨·þ×°²Ã¼ôÑù	408	¶àÃñ×å²£ÀûÎ¬ÑÇ¹ú	10	Ò»°ãÃ³Ò×	40711	Ç§¿Ë	10732136	¼þ	1,435,854
202103	63079000	6301ÖÁ6307µÄÎ´ÁÐÃûÖÆ³ÉÆ·£¬°üÀ¨·þ×°²Ã¼ôÑù	410	°ÍÎ÷	10	Ò»°ãÃ³Ò×	1027260	Ç§¿Ë	239775566	¼þ	47,876,909
202103	63079000	6301ÖÁ6307µÄÎ´ÁÐÃûÖÆ³ÉÆ·£¬°üÀ¨·þ×°²Ã¼ôÑù	412	ÖÇÀû	10	Ò»°ãÃ³Ò×	1524973	Ç§¿Ë	341986373	¼þ	62,293,309
202103	63079000	6301ÖÁ6307µÄÎ´ÁÐÃûÖÆ³ÉÆ·£¬°üÀ¨·þ×°²Ã¼ôÑù	413	¸çÂ×±ÈÑÇ	10	Ò»°ãÃ³Ò×	311697	Ç§¿Ë	59324118	¼þ	9,843,509
202103	63079000	6301ÖÁ6307µÄÎ´ÁÐÃûÖÆ³ÉÆ·£¬°üÀ¨·þ×°²Ã¼ôÑù	415	¸çË¹´ïÀè¼Ó	10	Ò»°ãÃ³Ò×	37709	Ç§¿Ë	7321172	¼þ	1,872,973
202103	63079000	6301ÖÁ6307µÄÎ´ÁÐÃûÖÆ³ÉÆ·£¬°üÀ¨·þ×°²Ã¼ôÑù	416	¹Å°Í	10	Ò»°ãÃ³Ò×	14815	Ç§¿Ë	177728	¼þ	425,253
202103	63079000	6301ÖÁ6307µÄÎ´ÁÐÃûÖÆ³ÉÆ·£¬°üÀ¨·þ×°²Ã¼ôÑù	416	¹Å°Í	12	ÆäËû¾èÔùÎï×Ê	93	Ç§¿Ë	18000	¼þ	22,740
202103	63079000	6301ÖÁ6307µÄÎ´ÁÐÃûÖÆ³ÉÆ·£¬°üÀ¨·þ×°²Ã¼ôÑù	417	¿âÀ°Ë÷µº	10	Ò»°ãÃ³Ò×	432	Ç§¿Ë	29781	¼þ	41,871
202103	63079000	6301ÖÁ6307µÄÎ´ÁÐÃûÖÆ³ÉÆ·£¬°üÀ¨·þ×°²Ã¼ôÑù	418	¶àÃ×Äá¼Ó¹²ºÍ¹ú	10	Ò»°ãÃ³Ò×	76904	Ç§¿Ë	19669518	¼þ	3,991,733
202103	63079000	6301ÖÁ6307µÄÎ´ÁÐÃûÖÆ³ÉÆ·£¬°üÀ¨·þ×°²Ã¼ôÑù	419	¶ò¹Ï¶à¶û	10	Ò»°ãÃ³Ò×	395773	Ç§¿Ë	88810702	¼þ	15,370,382
202103	63079000	6301ÖÁ6307µÄÎ´ÁÐÃûÖÆ³ÉÆ·£¬°üÀ¨·þ×°²Ã¼ôÑù	422	¹ÏµÂÂÞÆÕ	10	Ò»°ãÃ³Ò×	8326	Ç§¿Ë	1978004	¼þ	342,509
202103	63079000	6301ÖÁ6307µÄÎ´ÁÐÃûÖÆ³ÉÆ·£¬°üÀ¨·þ×°²Ã¼ôÑù	423	Î£µØÂíÀ­	10	Ò»°ãÃ³Ò×	479969	Ç§¿Ë	140285948	¼þ	18,767,577
202103	63079000	6301ÖÁ6307µÄÎ´ÁÐÃûÖÆ³ÉÆ·£¬°üÀ¨·þ×°²Ã¼ôÑù	424	¹çÑÇÄÇ	10	Ò»°ãÃ³Ò×	44300	Ç§¿Ë	13204600	¼þ	1,295,355
202103	63079000	6301ÖÁ6307µÄÎ´ÁÐÃûÖÆ³ÉÆ·£¬°üÀ¨·þ×°²Ã¼ôÑù	425	º£µØ	10	Ò»°ãÃ³Ò×	5109	Ç§¿Ë	985520	¼þ	662,330
202103	63079000	6301ÖÁ6307µÄÎ´ÁÐÃûÖÆ³ÉÆ·£¬°üÀ¨·þ×°²Ã¼ôÑù	426	ºé¶¼À­Ë¹	10	Ò»°ãÃ³Ò×	94398	Ç§¿Ë	22659904	¼þ	31,011,249
202103	63079000	6301ÖÁ6307µÄÎ´ÁÐÃûÖÆ³ÉÆ·£¬°üÀ¨·þ×°²Ã¼ôÑù	427	ÑÀÂò¼Ó	10	Ò»°ãÃ³Ò×	23859	Ç§¿Ë	6613598	¼þ	1,458,116
202103	63079000	6301ÖÁ6307µÄÎ´ÁÐÃûÖÆ³ÉÆ·£¬°üÀ¨·þ×°²Ã¼ôÑù	429	Ä«Î÷¸ç	10	Ò»°ãÃ³Ò×	1998780	Ç§¿Ë	341673828	¼þ	77,473,954
202103	63079000	6301ÖÁ6307µÄÎ´ÁÐÃûÖÆ³ÉÆ·£¬°üÀ¨·þ×°²Ã¼ôÑù	431	Äá¼ÓÀ­¹Ï	10	Ò»°ãÃ³Ò×	2723	Ç§¿Ë	932400	¼þ	121,793
202103	63079000	6301ÖÁ6307µÄÎ´ÁÐÃûÖÆ³ÉÆ·£¬°üÀ¨·þ×°²Ã¼ôÑù	432	°ÍÄÃÂí	10	Ò»°ãÃ³Ò×	662384	Ç§¿Ë	173633017	¼þ	23,705,609
202103	63079000	6301ÖÁ6307µÄÎ´ÁÐÃûÖÆ³ÉÆ·£¬°üÀ¨·þ×°²Ã¼ôÑù	433	°ÍÀ­¹ç	10	Ò»°ãÃ³Ò×	9195	Ç§¿Ë	2170254	¼þ	548,727
202103	63079000	6301ÖÁ6307µÄÎ´ÁÐÃûÖÆ³ÉÆ·£¬°üÀ¨·þ×°²Ã¼ôÑù	434	ÃØÂ³	10	Ò»°ãÃ³Ò×	1908000	Ç§¿Ë	459444404	¼þ	75,222,474
202103	63079000	6301ÖÁ6307µÄÎ´ÁÐÃûÖÆ³ÉÆ·£¬°üÀ¨·þ×°²Ã¼ôÑù	435	²¨¶àÀè¸÷	10	Ò»°ãÃ³Ò×	59566	Ç§¿Ë	12292590	¼þ	1,546,573
202103	63079000	6301ÖÁ6307µÄÎ´ÁÐÃûÖÆ³ÉÆ·£¬°üÀ¨·þ×°²Ã¼ôÑù	437	Ê¥Â¬Î÷ÑÇ	10	Ò»°ãÃ³Ò×	23	Ç§¿Ë	6000	¼þ	644
202103	63079000	6301ÖÁ6307µÄÎ´ÁÐÃûÖÆ³ÉÆ·£¬°üÀ¨·þ×°²Ã¼ôÑù	440	Èø¶ûÍß¶à	10	Ò»°ãÃ³Ò×	174843	Ç§¿Ë	40852307	¼þ	6,817,573
202103	63079000	6301ÖÁ6307µÄÎ´ÁÐÃûÖÆ³ÉÆ·£¬°üÀ¨·þ×°²Ã¼ôÑù	441	ËÕÀïÄÏ	10	Ò»°ãÃ³Ò×	4596	Ç§¿Ë	1302500	¼þ	114,606
202103	63079000	6301ÖÁ6307µÄÎ´ÁÐÃûÖÆ³ÉÆ·£¬°üÀ¨·þ×°²Ã¼ôÑù	442	ÌØÁ¢Äá´ïºÍ¶à°Í¸ç	10	Ò»°ãÃ³Ò×	8678	Ç§¿Ë	1889120	¼þ	540,651
202103	63079000	6301ÖÁ6307µÄÎ´ÁÐÃûÖÆ³ÉÆ·£¬°üÀ¨·þ×°²Ã¼ôÑù	443	ÌØ¿ËË¹ºÍ¿­¿ÆË¹Èºµº	10	Ò»°ãÃ³Ò×	28	Ç§¿Ë	4000	¼þ	3,863
202103	63079000	6301ÖÁ6307µÄÎ´ÁÐÃûÖÆ³ÉÆ·£¬°üÀ¨·þ×°²Ã¼ôÑù	444	ÎÚÀ­¹ç	10	Ò»°ãÃ³Ò×	105612	Ç§¿Ë	21873191	¼þ	3,252,011
202103	63079000	6301ÖÁ6307µÄÎ´ÁÐÃûÖÆ³ÉÆ·£¬°üÀ¨·þ×°²Ã¼ôÑù	444	ÎÚÀ­¹ç	12	ÆäËû¾èÔùÎï×Ê	774	Ç§¿Ë	178000	¼þ	57,308
202103	63079000	6301ÖÁ6307µÄÎ´ÁÐÃûÖÆ³ÉÆ·£¬°üÀ¨·þ×°²Ã¼ôÑù	445	Î¯ÄÚÈðÀ­	10	Ò»°ãÃ³Ò×	10545	Ç§¿Ë	1397548	¼þ	1,365,780
202103	63079000	6301ÖÁ6307µÄÎ´ÁÐÃûÖÆ³ÉÆ·£¬°üÀ¨·þ×°²Ã¼ôÑù	499	À­¶¡ÃÀÖÞÆäËû¹ú¼Ò(µØÇø)	10	Ò»°ãÃ³Ò×	24	Ç§¿Ë	1277	¼þ	2,247
202103	63079000	6301ÖÁ6307µÄÎ´ÁÐÃûÖÆ³ÉÆ·£¬°üÀ¨·þ×°²Ã¼ôÑù	501	¼ÓÄÃ´ó	10	Ò»°ãÃ³Ò×	3522626	Ç§¿Ë	270504052	¼þ	213,324,306
202103	63079000	6301ÖÁ6307µÄÎ´ÁÐÃûÖÆ³ÉÆ·£¬°üÀ¨·þ×°²Ã¼ôÑù	502	ÃÀ¹ú	10	Ò»°ãÃ³Ò×	31464665	Ç§¿Ë	1354760146	¼þ	1,526,212,234
202103	63079000	6301ÖÁ6307µÄÎ´ÁÐÃûÖÆ³ÉÆ·£¬°üÀ¨·þ×°²Ã¼ôÑù	601	°Ä´óÀûÑÇ	10	Ò»°ãÃ³Ò×	2281629	Ç§¿Ë	45853643	¼þ	95,229,829
202103	63079000	6301ÖÁ6307µÄÎ´ÁÐÃûÖÆ³ÉÆ·£¬°üÀ¨·þ×°²Ã¼ôÑù	602	¿â¿ËÈºµº	10	Ò»°ãÃ³Ò×	31	Ç§¿Ë	432	¼þ	1,298
202103	63079000	6301ÖÁ6307µÄÎ´ÁÐÃûÖÆ³ÉÆ·£¬°üÀ¨·þ×°²Ã¼ôÑù	603	ì³¼Ã	10	Ò»°ãÃ³Ò×	567	Ç§¿Ë	127023	¼þ	33,081
202103	63079000	6301ÖÁ6307µÄÎ´ÁÐÃûÖÆ³ÉÆ·£¬°üÀ¨·þ×°²Ã¼ôÑù	607	ÐÂ¿¦Àï¶àÄáÑÇ	10	Ò»°ãÃ³Ò×	4229	Ç§¿Ë	1350010	¼þ	417,344
202103	63079000	6301ÖÁ6307µÄÎ´ÁÐÃûÖÆ³ÉÆ·£¬°üÀ¨·þ×°²Ã¼ôÑù	608	ÍßÅ¬°¢Í¼	10	Ò»°ãÃ³Ò×	273	Ç§¿Ë	40144	¼þ	16,506
202103	63079000	6301ÖÁ6307µÄÎ´ÁÐÃûÖÆ³ÉÆ·£¬°üÀ¨·þ×°²Ã¼ôÑù	609	ÐÂÎ÷À¼	10	Ò»°ãÃ³Ò×	235337	Ç§¿Ë	11930627	¼þ	10,812,549
202103	63079000	6301ÖÁ6307µÄÎ´ÁÐÃûÖÆ³ÉÆ·£¬°üÀ¨·þ×°²Ã¼ôÑù	611	°Í²¼ÑÇÐÂ¼¸ÄÚÑÇ	10	Ò»°ãÃ³Ò×	42118	Ç§¿Ë	8124437	¼þ	2,371,580
202103	63079000	6301ÖÁ6307µÄÎ´ÁÐÃûÖÆ³ÉÆ·£¬°üÀ¨·þ×°²Ã¼ôÑù	611	°Í²¼ÑÇÐÂ¼¸ÄÚÑÇ	11	¹ú¼Ò¼ä¡¢¹ú¼Ê×éÖ¯ÎÞ³¥Ô®ÖúºÍÔùËÍµÄÎï×Ê	55	Ç§¿Ë	7500	¼þ	15,000
202103	63079000	6301ÖÁ6307µÄÎ´ÁÐÃûÖÆ³ÉÆ·£¬°üÀ¨·þ×°²Ã¼ôÑù	613	ËùÂÞÃÅÈºµº	10	Ò»°ãÃ³Ò×	134	Ç§¿Ë	1320	¼þ	6,089
202103	63079000	6301ÖÁ6307µÄÎ´ÁÐÃûÖÆ³ÉÆ·£¬°üÀ¨·þ×°²Ã¼ôÑù	621	ÂíÉÜ¶ûÈºµº	10	Ò»°ãÃ³Ò×	6	Ç§¿Ë	2000	¼þ	386
202103	63079000	6301ÖÁ6307µÄÎ´ÁÐÃûÖÆ³ÉÆ·£¬°üÀ¨·þ×°²Ã¼ôÑù	623	·¨Êô²¨ÀûÄáÎ÷ÑÇ	10	Ò»°ãÃ³Ò×	41	Ç§¿Ë	12000	¼þ	4,800
202103	63079000	6301ÖÁ6307µÄÎ´ÁÐÃûÖÆ³ÉÆ·£¬°üÀ¨·þ×°²Ã¼ôÑù	699	´óÑóÖÞÆäËû¹ú¼Ò(µØÇø)	10	Ò»°ãÃ³Ò×	968	Ç§¿Ë	177000	¼þ	171,747
202104	63079000	6301ÖÁ6307µÄÎ´ÁÐÃûÖÆ³ÉÆ·£¬°üÀ¨·þ×°²Ã¼ôÑù	102	°ÍÁÖ	10	Ò»°ãÃ³Ò×	49171	Ç§¿Ë	11457965	¼þ	1,818,237
202104	63079000	6301ÖÁ6307µÄÎ´ÁÐÃûÖÆ³ÉÆ·£¬°üÀ¨·þ×°²Ã¼ôÑù	103	ÃÏ¼ÓÀ­¹ú	10	Ò»°ãÃ³Ò×	50574	Ç§¿Ë	7937992	¼þ	5,026,873
202104	63079000	6301ÖÁ6307µÄÎ´ÁÐÃûÖÆ³ÉÆ·£¬°üÀ¨·þ×°²Ã¼ôÑù	104	²»µ¤	10	Ò»°ãÃ³Ò×	3696	Ç§¿Ë	924055	¼þ	1,489,258
202104	63079000	6301ÖÁ6307µÄÎ´ÁÐÃûÖÆ³ÉÆ·£¬°üÀ¨·þ×°²Ã¼ôÑù	105	ÎÄÀ³	10	Ò»°ãÃ³Ò×	4472	Ç§¿Ë	1550726	¼þ	104,209
202104	63079000	6301ÖÁ6307µÄÎ´ÁÐÃûÖÆ³ÉÆ·£¬°üÀ¨·þ×°²Ã¼ôÑù	106	Ãåµé	10	Ò»°ãÃ³Ò×	537181	Ç§¿Ë	175007668	¼þ	14,381,004
202104	63079000	6301ÖÁ6307µÄÎ´ÁÐÃûÖÆ³ÉÆ·£¬°üÀ¨·þ×°²Ã¼ôÑù	106	Ãåµé	12	ÆäËû¾èÔùÎï×Ê	11128	Ç§¿Ë	2140000	¼þ	423,720
202104	63079000	6301ÖÁ6307µÄÎ´ÁÐÃûÖÆ³ÉÆ·£¬°üÀ¨·þ×°²Ã¼ôÑù	107	¼íÆÒÕ¯	10	Ò»°ãÃ³Ò×	146720	Ç§¿Ë	11387193	¼þ	11,477,188
202104	63079000	6301ÖÁ6307µÄÎ´ÁÐÃûÖÆ³ÉÆ·£¬°üÀ¨·þ×°²Ã¼ôÑù	108	ÈûÆÖÂ·Ë¹	10	Ò»°ãÃ³Ò×	43095	Ç§¿Ë	4940592	¼þ	1,753,226
202104	63079000	6301ÖÁ6307µÄÎ´ÁÐÃûÖÆ³ÉÆ·£¬°üÀ¨·þ×°²Ã¼ôÑù	109	³¯ÏÊ	10	Ò»°ãÃ³Ò×	3	Ç§¿Ë	1100	¼þ	929
202104	63079000	6301ÖÁ6307µÄÎ´ÁÐÃûÖÆ³ÉÆ·£¬°üÀ¨·þ×°²Ã¼ôÑù	110	ÖÐ¹úÏã¸Û	10	Ò»°ãÃ³Ò×	250308	Ç§¿Ë	28251156	¼þ	22,643,100
202104	63079000	6301ÖÁ6307µÄÎ´ÁÐÃûÖÆ³ÉÆ·£¬°üÀ¨·þ×°²Ã¼ôÑù	111	Ó¡¶È	10	Ò»°ãÃ³Ò×	449814	Ç§¿Ë	65244013	¼þ	18,547,131
202104	63079000	6301ÖÁ6307µÄÎ´ÁÐÃûÖÆ³ÉÆ·£¬°üÀ¨·þ×°²Ã¼ôÑù	111	Ó¡¶È	12	ÆäËû¾èÔùÎï×Ê	206	Ç§¿Ë	25000	¼þ	29,100
202104	63079000	6301ÖÁ6307µÄÎ´ÁÐÃûÖÆ³ÉÆ·£¬°üÀ¨·þ×°²Ã¼ôÑù	112	Ó¡¶ÈÄáÎ÷ÑÇ	10	Ò»°ãÃ³Ò×	2705000	Ç§¿Ë	813987026	¼þ	181,901,005
202104	63079000	6301ÖÁ6307µÄÎ´ÁÐÃûÖÆ³ÉÆ·£¬°üÀ¨·þ×°²Ã¼ôÑù	113	ÒÁÀÊ	10	Ò»°ãÃ³Ò×	41229	Ç§¿Ë	740621	¼þ	2,017,764
202104	63079000	6301ÖÁ6307µÄÎ´ÁÐÃûÖÆ³ÉÆ·£¬°üÀ¨·þ×°²Ã¼ôÑù	114	ÒÁÀ­¿Ë	10	Ò»°ãÃ³Ò×	387822	Ç§¿Ë	106424728	¼þ	16,053,382
202104	63079000	6301ÖÁ6307µÄÎ´ÁÐÃûÖÆ³ÉÆ·£¬°üÀ¨·þ×°²Ã¼ôÑù	115	ÒÔÉ«ÁÐ	10	Ò»°ãÃ³Ò×	226495	Ç§¿Ë	38788475	¼þ	8,680,201
202104	63079000	6301ÖÁ6307µÄÎ´ÁÐÃûÖÆ³ÉÆ·£¬°üÀ¨·þ×°²Ã¼ôÑù	116	ÈÕ±¾	10	Ò»°ãÃ³Ò×	7692519	Ç§¿Ë	1146617891	¼þ	518,367,503
202104	63079000	6301ÖÁ6307µÄÎ´ÁÐÃûÖÆ³ÉÆ·£¬°üÀ¨·þ×°²Ã¼ôÑù	117	Ô¼µ©	10	Ò»°ãÃ³Ò×	52198	Ç§¿Ë	10425179	¼þ	2,442,742
202104	63079000	6301ÖÁ6307µÄÎ´ÁÐÃûÖÆ³ÉÆ·£¬°üÀ¨·þ×°²Ã¼ôÑù	118	¿ÆÍþÌØ	10	Ò»°ãÃ³Ò×	79085	Ç§¿Ë	15195411	¼þ	3,845,504
202104	63079000	6301ÖÁ6307µÄÎ´ÁÐÃûÖÆ³ÉÆ·£¬°üÀ¨·þ×°²Ã¼ôÑù	119	ÀÏÎÎ	10	Ò»°ãÃ³Ò×	7419	Ç§¿Ë	478468	¼þ	885,403
202104	63079000	6301ÖÁ6307µÄÎ´ÁÐÃûÖÆ³ÉÆ·£¬°üÀ¨·þ×°²Ã¼ôÑù	119	ÀÏÎÎ	11	¹ú¼Ò¼ä¡¢¹ú¼Ê×éÖ¯ÎÞ³¥Ô®ÖúºÍÔùËÍµÄÎï×Ê	2667	Ç§¿Ë	498	¼þ	220,503
202104	63079000	6301ÖÁ6307µÄÎ´ÁÐÃûÖÆ³ÉÆ·£¬°üÀ¨·þ×°²Ã¼ôÑù	120	Àè°ÍÄÛ	10	Ò»°ãÃ³Ò×	20382	Ç§¿Ë	3250317	¼þ	886,814
202104	63079000	6301ÖÁ6307µÄÎ´ÁÐÃûÖÆ³ÉÆ·£¬°üÀ¨·þ×°²Ã¼ôÑù	121	ÖÐ¹ú°ÄÃÅ	10	Ò»°ãÃ³Ò×	8726	Ç§¿Ë	1821779	¼þ	443,576
202104	63079000	6301ÖÁ6307µÄÎ´ÁÐÃûÖÆ³ÉÆ·£¬°üÀ¨·þ×°²Ã¼ôÑù	122	ÂíÀ´Î÷ÑÇ	10	Ò»°ãÃ³Ò×	1755065	Ç§¿Ë	399193835	¼þ	89,896,273
202104	63079000	6301ÖÁ6307µÄÎ´ÁÐÃûÖÆ³ÉÆ·£¬°üÀ¨·þ×°²Ã¼ôÑù	122	ÂíÀ´Î÷ÑÇ	12	ÆäËû¾èÔùÎï×Ê	1113	Ç§¿Ë	100000	¼þ	12,995
202104	63079000	6301ÖÁ6307µÄÎ´ÁÐÃûÖÆ³ÉÆ·£¬°üÀ¨·þ×°²Ã¼ôÑù	123	Âí¶û´ú·ò	10	Ò»°ãÃ³Ò×	6075	Ç§¿Ë	1259641	¼þ	1,879,275
202104	63079000	6301ÖÁ6307µÄÎ´ÁÐÃûÖÆ³ÉÆ·£¬°üÀ¨·þ×°²Ã¼ôÑù	124	ÃÉ¹Å	10	Ò»°ãÃ³Ò×	9544	Ç§¿Ë	775127	¼þ	1,224,401
202104	63079000	6301ÖÁ6307µÄÎ´ÁÐÃûÖÆ³ÉÆ·£¬°üÀ¨·þ×°²Ã¼ôÑù	125	Äá²´¶ûÁª°îÃñÖ÷¹²ºÍ¹ú	10	Ò»°ãÃ³Ò×	54233	Ç§¿Ë	9043455	¼þ	7,536,700
202104	63079000	6301ÖÁ6307µÄÎ´ÁÐÃûÖÆ³ÉÆ·£¬°üÀ¨·þ×°²Ã¼ôÑù	126	°¢Âü	10	Ò»°ãÃ³Ò×	78461	Ç§¿Ë	18837012	¼þ	2,486,553
202104	63079000	6301ÖÁ6307µÄÎ´ÁÐÃûÖÆ³ÉÆ·£¬°üÀ¨·þ×°²Ã¼ôÑù	127	°Í»ùË¹Ì¹	10	Ò»°ãÃ³Ò×	80811	Ç§¿Ë	15344017	¼þ	5,596,038
202104	63079000	6301ÖÁ6307µÄÎ´ÁÐÃûÖÆ³ÉÆ·£¬°üÀ¨·þ×°²Ã¼ôÑù	128	°ÍÀÕË¹Ì¹	10	Ò»°ãÃ³Ò×	10374	Ç§¿Ë	2005112	¼þ	512,555
202104	63079000	6301ÖÁ6307µÄÎ´ÁÐÃûÖÆ³ÉÆ·£¬°üÀ¨·þ×°²Ã¼ôÑù	129	·ÆÂÉ±ö	10	Ò»°ãÃ³Ò×	3426437	Ç§¿Ë	965227670	¼þ	112,885,776
202104	63079000	6301ÖÁ6307µÄÎ´ÁÐÃûÖÆ³ÉÆ·£¬°üÀ¨·þ×°²Ã¼ôÑù	130	¿¨Ëþ¶û	10	Ò»°ãÃ³Ò×	151696	Ç§¿Ë	33709772	¼þ	6,933,655
202104	63079000	6301ÖÁ6307µÄÎ´ÁÐÃûÖÆ³ÉÆ·£¬°üÀ¨·þ×°²Ã¼ôÑù	131	É³ÌØ°¢À­²®	10	Ò»°ãÃ³Ò×	830059	Ç§¿Ë	95607732	¼þ	31,564,850
202104	63079000	6301ÖÁ6307µÄÎ´ÁÐÃûÖÆ³ÉÆ·£¬°üÀ¨·þ×°²Ã¼ôÑù	132	ÐÂ¼ÓÆÂ	10	Ò»°ãÃ³Ò×	376264	Ç§¿Ë	81141074	¼þ	29,121,967
202104	63079000	6301ÖÁ6307µÄÎ´ÁÐÃûÖÆ³ÉÆ·£¬°üÀ¨·þ×°²Ã¼ôÑù	133	º«¹ú	10	Ò»°ãÃ³Ò×	1949456	Ç§¿Ë	288344024	¼þ	97,406,239
202104	63079000	6301ÖÁ6307µÄÎ´ÁÐÃûÖÆ³ÉÆ·£¬°üÀ¨·þ×°²Ã¼ôÑù	134	Ë¹ÀïÀ¼¿¨	10	Ò»°ãÃ³Ò×	15314	Ç§¿Ë	3272088	¼þ	1,574,978
202104	63079000	6301ÖÁ6307µÄÎ´ÁÐÃûÖÆ³ÉÆ·£¬°üÀ¨·þ×°²Ã¼ôÑù	135	ÐðÀûÑÇ	10	Ò»°ãÃ³Ò×	5265	Ç§¿Ë	48688	¼þ	481,252
202104	63079000	6301ÖÁ6307µÄÎ´ÁÐÃûÖÆ³ÉÆ·£¬°üÀ¨·þ×°²Ã¼ôÑù	136	Ì©¹ú	10	Ò»°ãÃ³Ò×	1198490	Ç§¿Ë	250059730	¼þ	62,661,680
202104	63079000	6301ÖÁ6307µÄÎ´ÁÐÃûÖÆ³ÉÆ·£¬°üÀ¨·þ×°²Ã¼ôÑù	136	Ì©¹ú	12	ÆäËû¾èÔùÎï×Ê	8	Ç§¿Ë	2500	¼þ	4,478
202104	63079000	6301ÖÁ6307µÄÎ´ÁÐÃûÖÆ³ÉÆ·£¬°üÀ¨·þ×°²Ã¼ôÑù	137	ÍÁ¶úÆä	10	Ò»°ãÃ³Ò×	23032	Ç§¿Ë	2605823	¼þ	1,014,914
202104	63079000	6301ÖÁ6307µÄÎ´ÁÐÃûÖÆ³ÉÆ·£¬°üÀ¨·þ×°²Ã¼ôÑù	138	°¢ÁªÇõ	10	Ò»°ãÃ³Ò×	1278694	Ç§¿Ë	299861823	¼þ	65,779,293
202104	63079000	6301ÖÁ6307µÄÎ´ÁÐÃûÖÆ³ÉÆ·£¬°üÀ¨·þ×°²Ã¼ôÑù	139	Ò²ÃÅ	10	Ò»°ãÃ³Ò×	44787	Ç§¿Ë	6725712	¼þ	1,822,336
202104	63079000	6301ÖÁ6307µÄÎ´ÁÐÃûÖÆ³ÉÆ·£¬°üÀ¨·þ×°²Ã¼ôÑù	141	Ô½ÄÏ	10	Ò»°ãÃ³Ò×	1036741	Ç§¿Ë	50605077	¼þ	82,202,825
202104	63079000	6301ÖÁ6307µÄÎ´ÁÐÃûÖÆ³ÉÆ·£¬°üÀ¨·þ×°²Ã¼ôÑù	143	ÖÐ¹úÌ¨Íå	10	Ò»°ãÃ³Ò×	267990	Ç§¿Ë	18884461	¼þ	14,358,464
202104	63079000	6301ÖÁ6307µÄÎ´ÁÐÃûÖÆ³ÉÆ·£¬°üÀ¨·þ×°²Ã¼ôÑù	144	¶«µÛãë	10	Ò»°ãÃ³Ò×	6754	Ç§¿Ë	1660015	¼þ	304,875
202104	63079000	6301ÖÁ6307µÄÎ´ÁÐÃûÖÆ³ÉÆ·£¬°üÀ¨·þ×°²Ã¼ôÑù	145	¹þÈø¿ËË¹Ì¹	10	Ò»°ãÃ³Ò×	75771	Ç§¿Ë	331656	¼þ	4,907,944
202104	63079000	6301ÖÁ6307µÄÎ´ÁÐÃûÖÆ³ÉÆ·£¬°üÀ¨·þ×°²Ã¼ôÑù	146	¼ª¶û¼ªË¹Ë¹Ì¹	10	Ò»°ãÃ³Ò×	1385	Ç§¿Ë	229000	¼þ	285,041
202104	63079000	6301ÖÁ6307µÄÎ´ÁÐÃûÖÆ³ÉÆ·£¬°üÀ¨·þ×°²Ã¼ôÑù	147	Ëþ¼ª¿ËË¹Ì¹	10	Ò»°ãÃ³Ò×	4500	Ç§¿Ë	1100000	¼þ	714,758
202104	63079000	6301ÖÁ6307µÄÎ´ÁÐÃûÖÆ³ÉÆ·£¬°üÀ¨·þ×°²Ã¼ôÑù	148	ÍÁ¿âÂüË¹Ì¹	10	Ò»°ãÃ³Ò×	919	Ç§¿Ë	44420	¼þ	132,582
202104	63079000	6301ÖÁ6307µÄÎ´ÁÐÃûÖÆ³ÉÆ·£¬°üÀ¨·þ×°²Ã¼ôÑù	149	ÎÚ×È±ð¿ËË¹Ì¹	10	Ò»°ãÃ³Ò×	27187	Ç§¿Ë	262480	¼þ	424,816
202104	63079000	6301ÖÁ6307µÄÎ´ÁÐÃûÖÆ³ÉÆ·£¬°üÀ¨·þ×°²Ã¼ôÑù	201	°¢¶û¼°ÀûÑÇ	10	Ò»°ãÃ³Ò×	40091	Ç§¿Ë	1467880	¼þ	965,528
202104	63079000	6301ÖÁ6307µÄÎ´ÁÐÃûÖÆ³ÉÆ·£¬°üÀ¨·þ×°²Ã¼ôÑù	202	°²¸çÀ­	10	Ò»°ãÃ³Ò×	387410	Ç§¿Ë	113721897	¼þ	18,609,813
202104	63079000	6301ÖÁ6307µÄÎ´ÁÐÃûÖÆ³ÉÆ·£¬°üÀ¨·þ×°²Ã¼ôÑù	203	±´Äþ	10	Ò»°ãÃ³Ò×	596	Ç§¿Ë	108750	¼þ	117,002
202104	63079000	6301ÖÁ6307µÄÎ´ÁÐÃûÖÆ³ÉÆ·£¬°üÀ¨·þ×°²Ã¼ôÑù	204	²©´ÄÍßÄÉ	10	Ò»°ãÃ³Ò×	2972	Ç§¿Ë	680025	¼þ	183,665
202104	63079000	6301ÖÁ6307µÄÎ´ÁÐÃûÖÆ³ÉÆ·£¬°üÀ¨·þ×°²Ã¼ôÑù	205	²¼Â¡µÏ	10	Ò»°ãÃ³Ò×	272	Ç§¿Ë	7453	¼þ	38,284
202104	63079000	6301ÖÁ6307µÄÎ´ÁÐÃûÖÆ³ÉÆ·£¬°üÀ¨·þ×°²Ã¼ôÑù	206	¿¦ÂóÂ¡	10	Ò»°ãÃ³Ò×	19694	Ç§¿Ë	4397208	¼þ	2,216,817
202104	63079000	6301ÖÁ6307µÄÎ´ÁÐÃûÖÆ³ÉÆ·£¬°üÀ¨·þ×°²Ã¼ôÑù	207	¼ÓÄÇÀûÈºµº	10	Ò»°ãÃ³Ò×	63	Ç§¿Ë	10500	¼þ	15,746
202104	63079000	6301ÖÁ6307µÄÎ´ÁÐÃûÖÆ³ÉÆ·£¬°üÀ¨·þ×°²Ã¼ôÑù	208	·ðµÃ½Ç	10	Ò»°ãÃ³Ò×	2316	Ç§¿Ë	465200	¼þ	772,798
202104	63079000	6301ÖÁ6307µÄÎ´ÁÐÃûÖÆ³ÉÆ·£¬°üÀ¨·þ×°²Ã¼ôÑù	209	ÖÐ·Ç	10	Ò»°ãÃ³Ò×	6402	Ç§¿Ë	1650000	¼þ	428,855
202104	63079000	6301ÖÁ6307µÄÎ´ÁÐÃûÖÆ³ÉÆ·£¬°üÀ¨·þ×°²Ã¼ôÑù	211	Õ§µÃ	10	Ò»°ãÃ³Ò×	465	Ç§¿Ë	124800	¼þ	139,940
202104	63079000	6301ÖÁ6307µÄÎ´ÁÐÃûÖÆ³ÉÆ·£¬°üÀ¨·þ×°²Ã¼ôÑù	212	¿ÆÄ¦ÂÞ	10	Ò»°ãÃ³Ò×	474	Ç§¿Ë	53500	¼þ	30,648
202104	63079000	6301ÖÁ6307µÄÎ´ÁÐÃûÖÆ³ÉÆ·£¬°üÀ¨·þ×°²Ã¼ôÑù	212	¿ÆÄ¦ÂÞ	11	¹ú¼Ò¼ä¡¢¹ú¼Ê×éÖ¯ÎÞ³¥Ô®ÖúºÍÔùËÍµÄÎï×Ê	51	Ç§¿Ë	7000	¼þ	14,000
202104	63079000	6301ÖÁ6307µÄÎ´ÁÐÃûÖÆ³ÉÆ·£¬°üÀ¨·þ×°²Ã¼ôÑù	213	¸Õ¹û(²¼)	10	Ò»°ãÃ³Ò×	27	Ç§¿Ë	4000	¼þ	7,797
202104	63079000	6301ÖÁ6307µÄÎ´ÁÐÃûÖÆ³ÉÆ·£¬°üÀ¨·þ×°²Ã¼ôÑù	214	¼ª²¼Ìá	10	Ò»°ãÃ³Ò×	14668	Ç§¿Ë	3478239	¼þ	434,361
202104	63079000	6301ÖÁ6307µÄÎ´ÁÐÃûÖÆ³ÉÆ·£¬°üÀ¨·þ×°²Ã¼ôÑù	215	°£¼°	10	Ò»°ãÃ³Ò×	107170	Ç§¿Ë	2320377	¼þ	5,350,397
202104	63079000	6301ÖÁ6307µÄÎ´ÁÐÃûÖÆ³ÉÆ·£¬°üÀ¨·þ×°²Ã¼ôÑù	216	³àµÀ¼¸ÄÚÑÇ	10	Ò»°ãÃ³Ò×	23	Ç§¿Ë	7350	¼þ	6,153
202104	63079000	6301ÖÁ6307µÄÎ´ÁÐÃûÖÆ³ÉÆ·£¬°üÀ¨·þ×°²Ã¼ôÑù	217	°£Èû¶í±ÈÑÇ	10	Ò»°ãÃ³Ò×	21398	Ç§¿Ë	4268607	¼þ	967,048
202104	63079000	6301ÖÁ6307µÄÎ´ÁÐÃûÖÆ³ÉÆ·£¬°üÀ¨·þ×°²Ã¼ôÑù	218	¼ÓÅî	10	Ò»°ãÃ³Ò×	12954	Ç§¿Ë	2505457	¼þ	2,260,671
202104	63079000	6301ÖÁ6307µÄÎ´ÁÐÃûÖÆ³ÉÆ·£¬°üÀ¨·þ×°²Ã¼ôÑù	218	¼ÓÅî	11	¹ú¼Ò¼ä¡¢¹ú¼Ê×éÖ¯ÎÞ³¥Ô®ÖúºÍÔùËÍµÄÎï×Ê	38	Ç§¿Ë	5000	¼þ	10,000
202104	63079000	6301ÖÁ6307µÄÎ´ÁÐÃûÖÆ³ÉÆ·£¬°üÀ¨·þ×°²Ã¼ôÑù	219	¸Ô±ÈÑÇ	10	Ò»°ãÃ³Ò×	33	Ç§¿Ë	11050	¼þ	9,250
202104	63079000	6301ÖÁ6307µÄÎ´ÁÐÃûÖÆ³ÉÆ·£¬°üÀ¨·þ×°²Ã¼ôÑù	220	¼ÓÄÉ	10	Ò»°ãÃ³Ò×	172751	Ç§¿Ë	43222966	¼þ	7,969,597
202104	63079000	6301ÖÁ6307µÄÎ´ÁÐÃûÖÆ³ÉÆ·£¬°üÀ¨·þ×°²Ã¼ôÑù	221	¼¸ÄÚÑÇ	10	Ò»°ãÃ³Ò×	34295	Ç§¿Ë	7238770	¼þ	3,536,052
202104	63079000	6301ÖÁ6307µÄÎ´ÁÐÃûÖÆ³ÉÆ·£¬°üÀ¨·þ×°²Ã¼ôÑù	222	¼¸ÄÚÑÇ±ÈÉÜ	10	Ò»°ãÃ³Ò×	6	Ç§¿Ë	2950	¼þ	2,469
202104	63079000	6301ÖÁ6307µÄÎ´ÁÐÃûÖÆ³ÉÆ·£¬°üÀ¨·þ×°²Ã¼ôÑù	223	¿ÆÌØµÏÍß	10	Ò»°ãÃ³Ò×	16884	Ç§¿Ë	2285130	¼þ	1,010,998
202104	63079000	6301ÖÁ6307µÄÎ´ÁÐÃûÖÆ³ÉÆ·£¬°üÀ¨·þ×°²Ã¼ôÑù	224	¿ÏÄáÑÇ	10	Ò»°ãÃ³Ò×	36288	Ç§¿Ë	4779019	¼þ	1,682,882
202104	63079000	6301ÖÁ6307µÄÎ´ÁÐÃûÖÆ³ÉÆ·£¬°üÀ¨·þ×°²Ã¼ôÑù	225	Àû±ÈÀïÑÇ	10	Ò»°ãÃ³Ò×	3532	Ç§¿Ë	776610	¼þ	219,386
202104	63079000	6301ÖÁ6307µÄÎ´ÁÐÃûÖÆ³ÉÆ·£¬°üÀ¨·þ×°²Ã¼ôÑù	226	Àû±ÈÑÇ	10	Ò»°ãÃ³Ò×	55586	Ç§¿Ë	11662086	¼þ	1,155,124
202104	63079000	6301ÖÁ6307µÄÎ´ÁÐÃûÖÆ³ÉÆ·£¬°üÀ¨·þ×°²Ã¼ôÑù	227	Âí´ï¼ÓË¹¼Ó	10	Ò»°ãÃ³Ò×	52287	Ç§¿Ë	15308504	¼þ	2,213,853
202104	63079000	6301ÖÁ6307µÄÎ´ÁÐÃûÖÆ³ÉÆ·£¬°üÀ¨·þ×°²Ã¼ôÑù	228	ÂíÀ­Î¬	10	Ò»°ãÃ³Ò×	8770	Ç§¿Ë	477669	¼þ	430,073
202104	63079000	6301ÖÁ6307µÄÎ´ÁÐÃûÖÆ³ÉÆ·£¬°üÀ¨·þ×°²Ã¼ôÑù	229	ÂíÀï	10	Ò»°ãÃ³Ò×	4865	Ç§¿Ë	1315170	¼þ	200,310
[truncated: 17,060 more rows]
