# Supplementary material for: Research on optimization of emergency supplies customs clearance strategy from the perspective of public health security based on Chinese trade data
Source: Front Public Health. 2025 Jan 24;13:1520705. doi: 10.3389/fpubh.2025.1520705 (PMC11802811; doi:10.3389/fpubh.2025.1520705)
Supplement: Supplementary file 2 [file Data_Sheet_2.ZIP › Paper Code-Part2/2-Export/2021/2021∩╝ê1-12∩╝ë-Θÿ▓μèñμ£ì-σç║σÅú.csv]

202101	62101030	»¯ÏËÕ±ÄØ»òÎÞ·ÄÖ¯ÎïÖÆ·þ×°	102	°ÍÁÖ	10	Ò»°ãÃ³Ò×	244310	¼þ	14295	Ç§¿Ë	672,370
202101	62101030	»¯ÏËÕ±ÄØ»òÎÞ·ÄÖ¯ÎïÖÆ·þ×°	103	ÃÏ¼ÓÀ­¹ú	10	Ò»°ãÃ³Ò×	7310	¼þ	935	Ç§¿Ë	89,759
202101	62101030	»¯ÏËÕ±ÄØ»òÎÞ·ÄÖ¯ÎïÖÆ·þ×°	106	Ãåµé	10	Ò»°ãÃ³Ò×	494238	¼þ	71897	Ç§¿Ë	6,325,767
202101	62101030	»¯ÏËÕ±ÄØ»òÎÞ·ÄÖ¯ÎïÖÆ·þ×°	107	¼íÆÒÕ¯	10	Ò»°ãÃ³Ò×	100000	¼þ	26750	Ç§¿Ë	2,295,755
202101	62101030	»¯ÏËÕ±ÄØ»òÎÞ·ÄÖ¯ÎïÖÆ·þ×°	108	ÈûÆÖÂ·Ë¹	10	Ò»°ãÃ³Ò×	289595	¼þ	31124	Ç§¿Ë	1,213,625
202101	62101030	»¯ÏËÕ±ÄØ»òÎÞ·ÄÖ¯ÎïÖÆ·þ×°	110	ÖÐ¹úÏã¸Û	10	Ò»°ãÃ³Ò×	3297337	¼þ	319134	Ç§¿Ë	31,729,381
202101	62101030	»¯ÏËÕ±ÄØ»òÎÞ·ÄÖ¯ÎïÖÆ·þ×°	111	Ó¡¶È	10	Ò»°ãÃ³Ò×	2485	¼þ	754	Ç§¿Ë	68,280
202101	62101030	»¯ÏËÕ±ÄØ»òÎÞ·ÄÖ¯ÎïÖÆ·þ×°	112	Ó¡¶ÈÄáÎ÷ÑÇ	10	Ò»°ãÃ³Ò×	89460	¼þ	9420	Ç§¿Ë	465,674
202101	62101030	»¯ÏËÕ±ÄØ»òÎÞ·ÄÖ¯ÎïÖÆ·þ×°	114	ÒÁÀ­¿Ë	10	Ò»°ãÃ³Ò×	2097360	¼þ	276728	Ç§¿Ë	14,325,061
202101	62101030	»¯ÏËÕ±ÄØ»òÎÞ·ÄÖ¯ÎïÖÆ·þ×°	115	ÒÔÉ«ÁÐ	10	Ò»°ãÃ³Ò×	1175972	¼þ	113273	Ç§¿Ë	5,513,041
202101	62101030	»¯ÏËÕ±ÄØ»òÎÞ·ÄÖ¯ÎïÖÆ·þ×°	116	ÈÕ±¾	10	Ò»°ãÃ³Ò×	11023069	¼þ	674622	Ç§¿Ë	42,487,805
202101	62101030	»¯ÏËÕ±ÄØ»òÎÞ·ÄÖ¯ÎïÖÆ·þ×°	117	Ô¼µ©	10	Ò»°ãÃ³Ò×	415043	¼þ	46025	Ç§¿Ë	2,749,428
202101	62101030	»¯ÏËÕ±ÄØ»òÎÞ·ÄÖ¯ÎïÖÆ·þ×°	118	¿ÆÍþÌØ	10	Ò»°ãÃ³Ò×	163740	¼þ	13911	Ç§¿Ë	707,653
202101	62101030	»¯ÏËÕ±ÄØ»òÎÞ·ÄÖ¯ÎïÖÆ·þ×°	120	Àè°ÍÄÛ	10	Ò»°ãÃ³Ò×	127500	¼þ	14120	Ç§¿Ë	787,799
202101	62101030	»¯ÏËÕ±ÄØ»òÎÞ·ÄÖ¯ÎïÖÆ·þ×°	121	ÖÐ¹ú°ÄÃÅ	10	Ò»°ãÃ³Ò×	25000	¼þ	2175	Ç§¿Ë	135,515
202101	62101030	»¯ÏËÕ±ÄØ»òÎÞ·ÄÖ¯ÎïÖÆ·þ×°	122	ÂíÀ´Î÷ÑÇ	10	Ò»°ãÃ³Ò×	1341989	¼þ	154350	Ç§¿Ë	9,839,790
202101	62101030	»¯ÏËÕ±ÄØ»òÎÞ·ÄÖ¯ÎïÖÆ·þ×°	123	Âí¶û´ú·ò	10	Ò»°ãÃ³Ò×	34271	¼þ	6438	Ç§¿Ë	774,942
202101	62101030	»¯ÏËÕ±ÄØ»òÎÞ·ÄÖ¯ÎïÖÆ·þ×°	124	ÃÉ¹Å	10	Ò»°ãÃ³Ò×	260465	¼þ	38269	Ç§¿Ë	2,535,180
202101	62101030	»¯ÏËÕ±ÄØ»òÎÞ·ÄÖ¯ÎïÖÆ·þ×°	124	ÃÉ¹Å	12	ÆäËû¾èÔùÎï×Ê	2000	¼þ	580	Ç§¿Ë	186,000
202101	62101030	»¯ÏËÕ±ÄØ»òÎÞ·ÄÖ¯ÎïÖÆ·þ×°	125	Äá²´¶ûÁª°îÃñÖ÷¹²ºÍ¹ú	10	Ò»°ãÃ³Ò×	67900	¼þ	24341	Ç§¿Ë	3,233,348
202101	62101030	»¯ÏËÕ±ÄØ»òÎÞ·ÄÖ¯ÎïÖÆ·þ×°	126	°¢Âü	10	Ò»°ãÃ³Ò×	75385	¼þ	9458	Ç§¿Ë	370,192
202101	62101030	»¯ÏËÕ±ÄØ»òÎÞ·ÄÖ¯ÎïÖÆ·þ×°	127	°Í»ùË¹Ì¹	10	Ò»°ãÃ³Ò×	1040	¼þ	264	Ç§¿Ë	9,040
202101	62101030	»¯ÏËÕ±ÄØ»òÎÞ·ÄÖ¯ÎïÖÆ·þ×°	129	·ÆÂÉ±ö	10	Ò»°ãÃ³Ò×	2038354	¼þ	359742	Ç§¿Ë	18,475,941
202101	62101030	»¯ÏËÕ±ÄØ»òÎÞ·ÄÖ¯ÎïÖÆ·þ×°	130	¿¨Ëþ¶û	10	Ò»°ãÃ³Ò×	390452	¼þ	62991	Ç§¿Ë	3,765,647
202101	62101030	»¯ÏËÕ±ÄØ»òÎÞ·ÄÖ¯ÎïÖÆ·þ×°	131	É³ÌØ°¢À­²®	10	Ò»°ãÃ³Ò×	11103775	¼þ	440394	Ç§¿Ë	17,209,115
202101	62101030	»¯ÏËÕ±ÄØ»òÎÞ·ÄÖ¯ÎïÖÆ·þ×°	132	ÐÂ¼ÓÆÂ	10	Ò»°ãÃ³Ò×	5033066	¼þ	546529	Ç§¿Ë	28,268,923
202101	62101030	»¯ÏËÕ±ÄØ»òÎÞ·ÄÖ¯ÎïÖÆ·þ×°	133	º«¹ú	10	Ò»°ãÃ³Ò×	1320443	¼þ	227496	Ç§¿Ë	8,991,412
202101	62101030	»¯ÏËÕ±ÄØ»òÎÞ·ÄÖ¯ÎïÖÆ·þ×°	134	Ë¹ÀïÀ¼¿¨	10	Ò»°ãÃ³Ò×	5002	¼þ	1362	Ç§¿Ë	228,833
202101	62101030	»¯ÏËÕ±ÄØ»òÎÞ·ÄÖ¯ÎïÖÆ·þ×°	136	Ì©¹ú	10	Ò»°ãÃ³Ò×	163881	¼þ	14217	Ç§¿Ë	856,848
202101	62101030	»¯ÏËÕ±ÄØ»òÎÞ·ÄÖ¯ÎïÖÆ·þ×°	137	ÍÁ¶úÆä	10	Ò»°ãÃ³Ò×	18001	¼þ	900	Ç§¿Ë	55,521
202101	62101030	»¯ÏËÕ±ÄØ»òÎÞ·ÄÖ¯ÎïÖÆ·þ×°	138	°¢ÁªÇõ	10	Ò»°ãÃ³Ò×	989747	¼þ	105603	Ç§¿Ë	10,536,330
202101	62101030	»¯ÏËÕ±ÄØ»òÎÞ·ÄÖ¯ÎïÖÆ·þ×°	139	Ò²ÃÅ	10	Ò»°ãÃ³Ò×	55000	¼þ	11011	Ç§¿Ë	639,042
202101	62101030	»¯ÏËÕ±ÄØ»òÎÞ·ÄÖ¯ÎïÖÆ·þ×°	141	Ô½ÄÏ	10	Ò»°ãÃ³Ò×	94770	¼þ	11303	Ç§¿Ë	669,549
202101	62101030	»¯ÏËÕ±ÄØ»òÎÞ·ÄÖ¯ÎïÖÆ·þ×°	143	ÖÐ¹úÌ¨Íå	10	Ò»°ãÃ³Ò×	866115	¼þ	37775	Ç§¿Ë	1,547,537
202101	62101030	»¯ÏËÕ±ÄØ»òÎÞ·ÄÖ¯ÎïÖÆ·þ×°	145	¹þÈø¿ËË¹Ì¹	10	Ò»°ãÃ³Ò×	366140	¼þ	56910	Ç§¿Ë	2,182,586
202101	62101030	»¯ÏËÕ±ÄØ»òÎÞ·ÄÖ¯ÎïÖÆ·þ×°	146	¼ª¶û¼ªË¹Ë¹Ì¹	12	ÆäËû¾èÔùÎï×Ê	300	¼þ	85	Ç§¿Ë	42,720
202101	62101030	»¯ÏËÕ±ÄØ»òÎÞ·ÄÖ¯ÎïÖÆ·þ×°	147	Ëþ¼ª¿ËË¹Ì¹	10	Ò»°ãÃ³Ò×	32695	¼þ	7545	Ç§¿Ë	456,003
202101	62101030	»¯ÏËÕ±ÄØ»òÎÞ·ÄÖ¯ÎïÖÆ·þ×°	201	°¢¶û¼°ÀûÑÇ	10	Ò»°ãÃ³Ò×	10000	¼þ	1960	Ç§¿Ë	82,520
202101	62101030	»¯ÏËÕ±ÄØ»òÎÞ·ÄÖ¯ÎïÖÆ·þ×°	202	°²¸çÀ­	10	Ò»°ãÃ³Ò×	155000	¼þ	10873	Ç§¿Ë	639,578
202101	62101030	»¯ÏËÕ±ÄØ»òÎÞ·ÄÖ¯ÎïÖÆ·þ×°	203	±´Äþ	10	Ò»°ãÃ³Ò×	120000	¼þ	6600	Ç§¿Ë	393,558
202101	62101030	»¯ÏËÕ±ÄØ»òÎÞ·ÄÖ¯ÎïÖÆ·þ×°	204	²©´ÄÍßÄÉ	10	Ò»°ãÃ³Ò×	15000	¼þ	2300	Ç§¿Ë	137,056
202101	62101030	»¯ÏËÕ±ÄØ»òÎÞ·ÄÖ¯ÎïÖÆ·þ×°	205	²¼Â¡µÏ	10	Ò»°ãÃ³Ò×	25800	¼þ	6251	Ç§¿Ë	4,046,781
202101	62101030	»¯ÏËÕ±ÄØ»òÎÞ·ÄÖ¯ÎïÖÆ·þ×°	209	ÖÐ·Ç	10	Ò»°ãÃ³Ò×	1100	¼þ	470	Ç§¿Ë	103,450
202101	62101030	»¯ÏËÕ±ÄØ»òÎÞ·ÄÖ¯ÎïÖÆ·þ×°	211	Õ§µÃ	10	Ò»°ãÃ³Ò×	1040	¼þ	278	Ç§¿Ë	8,020
202101	62101030	»¯ÏËÕ±ÄØ»òÎÞ·ÄÖ¯ÎïÖÆ·þ×°	213	¸Õ¹û(²¼)	10	Ò»°ãÃ³Ò×	5000	¼þ	1300	Ç§¿Ë	39,213
202101	62101030	»¯ÏËÕ±ÄØ»òÎÞ·ÄÖ¯ÎïÖÆ·þ×°	214	¼ª²¼Ìá	10	Ò»°ãÃ³Ò×	200	¼þ	30	Ç§¿Ë	3,660
202101	62101030	»¯ÏËÕ±ÄØ»òÎÞ·ÄÖ¯ÎïÖÆ·þ×°	215	°£¼°	10	Ò»°ãÃ³Ò×	89600	¼þ	15260	Ç§¿Ë	1,014,468
202101	62101030	»¯ÏËÕ±ÄØ»òÎÞ·ÄÖ¯ÎïÖÆ·þ×°	217	°£Èû¶í±ÈÑÇ	10	Ò»°ãÃ³Ò×	201110	¼þ	27079	Ç§¿Ë	2,687,636
202101	62101030	»¯ÏËÕ±ÄØ»òÎÞ·ÄÖ¯ÎïÖÆ·þ×°	218	¼ÓÅî	10	Ò»°ãÃ³Ò×	70	¼þ	5	Ç§¿Ë	115
202101	62101030	»¯ÏËÕ±ÄØ»òÎÞ·ÄÖ¯ÎïÖÆ·þ×°	219	¸Ô±ÈÑÇ	11	¹ú¼Ò¼ä¡¢¹ú¼Ê×éÖ¯ÎÞ³¥Ô®ÖúºÍÔùËÍµÄÎï×Ê	350	¼þ	182	Ç§¿Ë	44,625
202101	62101030	»¯ÏËÕ±ÄØ»òÎÞ·ÄÖ¯ÎïÖÆ·þ×°	220	¼ÓÄÉ	10	Ò»°ãÃ³Ò×	22700	¼þ	4947	Ç§¿Ë	294,664
202101	62101030	»¯ÏËÕ±ÄØ»òÎÞ·ÄÖ¯ÎïÖÆ·þ×°	221	¼¸ÄÚÑÇ	10	Ò»°ãÃ³Ò×	35080	¼þ	10086	Ç§¿Ë	778,310
202101	62101030	»¯ÏËÕ±ÄØ»òÎÞ·ÄÖ¯ÎïÖÆ·þ×°	223	¿ÆÌØµÏÍß	10	Ò»°ãÃ³Ò×	3500	¼þ	140	Ç§¿Ë	16,213
202101	62101030	»¯ÏËÕ±ÄØ»òÎÞ·ÄÖ¯ÎïÖÆ·þ×°	224	¿ÏÄáÑÇ	10	Ò»°ãÃ³Ò×	11150	¼þ	2180	Ç§¿Ë	159,318
202101	62101030	»¯ÏËÕ±ÄØ»òÎÞ·ÄÖ¯ÎïÖÆ·þ×°	225	Àû±ÈÀïÑÇ	10	Ò»°ãÃ³Ò×	200	¼þ	43	Ç§¿Ë	22,221
202101	62101030	»¯ÏËÕ±ÄØ»òÎÞ·ÄÖ¯ÎïÖÆ·þ×°	226	Àû±ÈÑÇ	10	Ò»°ãÃ³Ò×	195400	¼þ	12657	Ç§¿Ë	485,860
202101	62101030	»¯ÏËÕ±ÄØ»òÎÞ·ÄÖ¯ÎïÖÆ·þ×°	227	Âí´ï¼ÓË¹¼Ó	10	Ò»°ãÃ³Ò×	30000	¼þ	3900	Ç§¿Ë	554,863
202101	62101030	»¯ÏËÕ±ÄØ»òÎÞ·ÄÖ¯ÎïÖÆ·þ×°	228	ÂíÀ­Î¬	10	Ò»°ãÃ³Ò×	37500	¼þ	2600	Ç§¿Ë	101,219
202101	62101030	»¯ÏËÕ±ÄØ»òÎÞ·ÄÖ¯ÎïÖÆ·þ×°	230	Ã«ÀïËþÄáÑÇ	10	Ò»°ãÃ³Ò×	19200	¼þ	1228	Ç§¿Ë	106,660
202101	62101030	»¯ÏËÕ±ÄØ»òÎÞ·ÄÖ¯ÎïÖÆ·þ×°	231	Ã«ÀïÇóË¹	10	Ò»°ãÃ³Ò×	30500	¼þ	5589	Ç§¿Ë	324,540
202101	62101030	»¯ÏËÕ±ÄØ»òÎÞ·ÄÖ¯ÎïÖÆ·þ×°	232	Ä¦Âå¸ç	10	Ò»°ãÃ³Ò×	58140	¼þ	11730	Ç§¿Ë	1,332,568
202101	62101030	»¯ÏËÕ±ÄØ»òÎÞ·ÄÖ¯ÎïÖÆ·þ×°	233	ÄªÉ£±È¿Ë	10	Ò»°ãÃ³Ò×	96400	¼þ	18900	Ç§¿Ë	8,172,509
202101	62101030	»¯ÏËÕ±ÄØ»òÎÞ·ÄÖ¯ÎïÖÆ·þ×°	236	ÄáÈÕÀûÑÇ	10	Ò»°ãÃ³Ò×	142000	¼þ	26678	Ç§¿Ë	1,820,898
202101	62101030	»¯ÏËÕ±ÄØ»òÎÞ·ÄÖ¯ÎïÖÆ·þ×°	237	ÁôÄáÍô	10	Ò»°ãÃ³Ò×	37700	¼þ	4339	Ç§¿Ë	719,830
202101	62101030	»¯ÏËÕ±ÄØ»òÎÞ·ÄÖ¯ÎïÖÆ·þ×°	238	Â¬Íú´ï	10	Ò»°ãÃ³Ò×	19200	¼þ	3600	Ç§¿Ë	530,276
202101	62101030	»¯ÏËÕ±ÄØ»òÎÞ·ÄÖ¯ÎïÖÆ·þ×°	239	Ê¥¶àÃÀºÍÆÕÁÖÎ÷±È	11	¹ú¼Ò¼ä¡¢¹ú¼Ê×éÖ¯ÎÞ³¥Ô®ÖúºÍÔùËÍµÄÎï×Ê	200	¼þ	60	Ç§¿Ë	25,500
202101	62101030	»¯ÏËÕ±ÄØ»òÎÞ·ÄÖ¯ÎïÖÆ·þ×°	240	ÈûÄÚ¼Ó¶û	10	Ò»°ãÃ³Ò×	81000	¼þ	12666	Ç§¿Ë	882,486
202101	62101030	»¯ÏËÕ±ÄØ»òÎÞ·ÄÖ¯ÎïÖÆ·þ×°	242	ÈûÀ­Àû°º	11	¹ú¼Ò¼ä¡¢¹ú¼Ê×éÖ¯ÎÞ³¥Ô®ÖúºÍÔùËÍµÄÎï×Ê	110	¼þ	32	Ç§¿Ë	14,025
202101	62101030	»¯ÏËÕ±ÄØ»òÎÞ·ÄÖ¯ÎïÖÆ·þ×°	243	Ë÷ÂíÀï	10	Ò»°ãÃ³Ò×	7000	¼þ	1729	Ç§¿Ë	192,144
202101	62101030	»¯ÏËÕ±ÄØ»òÎÞ·ÄÖ¯ÎïÖÆ·þ×°	244	ÄÏ·Ç	10	Ò»°ãÃ³Ò×	773631	¼þ	86548	Ç§¿Ë	4,697,109
202101	62101030	»¯ÏËÕ±ÄØ»òÎÞ·ÄÖ¯ÎïÖÆ·þ×°	246	ËÕµ¤	10	Ò»°ãÃ³Ò×	450900	¼þ	46809	Ç§¿Ë	2,713,957
202101	62101030	»¯ÏËÕ±ÄØ»òÎÞ·ÄÖ¯ÎïÖÆ·þ×°	248	¶à¸ç	10	Ò»°ãÃ³Ò×	28800	¼þ	5110	Ç§¿Ë	1,592,146
202101	62101030	»¯ÏËÕ±ÄØ»òÎÞ·ÄÖ¯ÎïÖÆ·þ×°	249	Í»ÄáË¹	10	Ò»°ãÃ³Ò×	36100	¼þ	7162	Ç§¿Ë	435,764
202101	62101030	»¯ÏËÕ±ÄØ»òÎÞ·ÄÖ¯ÎïÖÆ·þ×°	250	ÎÚ¸É´ï	10	Ò»°ãÃ³Ò×	58920	¼þ	8405	Ç§¿Ë	824,422
202101	62101030	»¯ÏËÕ±ÄØ»òÎÞ·ÄÖ¯ÎïÖÆ·þ×°	251	²¼»ùÄÉ·¨Ë÷	12	ÆäËû¾èÔùÎï×Ê	1000	¼þ	370	Ç§¿Ë	51,381
202101	62101030	»¯ÏËÕ±ÄØ»òÎÞ·ÄÖ¯ÎïÖÆ·þ×°	252	¸Õ¹û(½ð)	10	Ò»°ãÃ³Ò×	54200	¼þ	10479	Ç§¿Ë	757,072
202101	62101030	»¯ÏËÕ±ÄØ»òÎÞ·ÄÖ¯ÎïÖÆ·þ×°	253	ÔÞ±ÈÑÇ	10	Ò»°ãÃ³Ò×	146950	¼þ	29590	Ç§¿Ë	3,166,148
202101	62101030	»¯ÏËÕ±ÄØ»òÎÞ·ÄÖ¯ÎïÖÆ·þ×°	254	½ò°Í²¼Î¤	10	Ò»°ãÃ³Ò×	233300	¼þ	29883	Ç§¿Ë	6,735,584
202101	62101030	»¯ÏËÕ±ÄØ»òÎÞ·ÄÖ¯ÎïÖÆ·þ×°	259	ÂíÔ¼ÌØ	10	Ò»°ãÃ³Ò×	1450	¼þ	294	Ç§¿Ë	18,235
202101	62101030	»¯ÏËÕ±ÄØ»òÎÞ·ÄÖ¯ÎïÖÆ·þ×°	260	ÄÏËÕµ¤¹²ºÍ¹ú	10	Ò»°ãÃ³Ò×	12000	¼þ	1180	Ç§¿Ë	352,917
202101	62101030	»¯ÏËÕ±ÄØ»òÎÞ·ÄÖ¯ÎïÖÆ·þ×°	301	±ÈÀûÊ±	10	Ò»°ãÃ³Ò×	4089851	¼þ	426869	Ç§¿Ë	30,170,738
202101	62101030	»¯ÏËÕ±ÄØ»òÎÞ·ÄÖ¯ÎïÖÆ·þ×°	302	µ¤Âó	10	Ò»°ãÃ³Ò×	551810	¼þ	79006	Ç§¿Ë	4,802,986
202101	62101030	»¯ÏËÕ±ÄØ»òÎÞ·ÄÖ¯ÎïÖÆ·þ×°	303	Ó¢¹ú	10	Ò»°ãÃ³Ò×	3927695	¼þ	563159	Ç§¿Ë	40,874,877
202101	62101030	»¯ÏËÕ±ÄØ»òÎÞ·ÄÖ¯ÎïÖÆ·þ×°	304	µÂ¹ú	10	Ò»°ãÃ³Ò×	42263856	¼þ	3732578	Ç§¿Ë	288,219,490
202101	62101030	»¯ÏËÕ±ÄØ»òÎÞ·ÄÖ¯ÎïÖÆ·þ×°	305	·¨¹ú	10	Ò»°ãÃ³Ò×	21847796	¼þ	1625811	Ç§¿Ë	77,368,381
202101	62101030	»¯ÏËÕ±ÄØ»òÎÞ·ÄÖ¯ÎïÖÆ·þ×°	306	°®¶ûÀ¼	10	Ò»°ãÃ³Ò×	356929	¼þ	47940	Ç§¿Ë	3,186,256
202101	62101030	»¯ÏËÕ±ÄØ»òÎÞ·ÄÖ¯ÎïÖÆ·þ×°	307	Òâ´óÀû	10	Ò»°ãÃ³Ò×	27673365	¼þ	2438057	Ç§¿Ë	153,000,937
202101	62101030	»¯ÏËÕ±ÄØ»òÎÞ·ÄÖ¯ÎïÖÆ·þ×°	309	ºÉÀ¼	10	Ò»°ãÃ³Ò×	12090127	¼þ	1271972	Ç§¿Ë	65,810,961
202101	62101030	»¯ÏËÕ±ÄØ»òÎÞ·ÄÖ¯ÎïÖÆ·þ×°	310	Ï£À°	10	Ò»°ãÃ³Ò×	1146173	¼þ	93979	Ç§¿Ë	4,871,634
202101	62101030	»¯ÏËÕ±ÄØ»òÎÞ·ÄÖ¯ÎïÖÆ·þ×°	311	ÆÏÌÑÑÀ	10	Ò»°ãÃ³Ò×	2469628	¼þ	240552	Ç§¿Ë	13,068,642
202101	62101030	»¯ÏËÕ±ÄØ»òÎÞ·ÄÖ¯ÎïÖÆ·þ×°	312	Î÷°àÑÀ	10	Ò»°ãÃ³Ò×	18991715	¼þ	1411222	Ç§¿Ë	67,779,148
202101	62101030	»¯ÏËÕ±ÄØ»òÎÞ·ÄÖ¯ÎïÖÆ·þ×°	313	°¢¶û°ÍÄáÑÇ	10	Ò»°ãÃ³Ò×	57150	¼þ	11470	Ç§¿Ë	894,527
202101	62101030	»¯ÏËÕ±ÄØ»òÎÞ·ÄÖ¯ÎïÖÆ·þ×°	315	°ÂµØÀû	10	Ò»°ãÃ³Ò×	419230	¼þ	62980	Ç§¿Ë	7,799,615
202101	62101030	»¯ÏËÕ±ÄØ»òÎÞ·ÄÖ¯ÎïÖÆ·þ×°	316	±£¼ÓÀûÑÇ	10	Ò»°ãÃ³Ò×	191400	¼þ	19246	Ç§¿Ë	738,020
202101	62101030	»¯ÏËÕ±ÄØ»òÎÞ·ÄÖ¯ÎïÖÆ·þ×°	318	·ÒÀ¼	10	Ò»°ãÃ³Ò×	2017450	¼þ	202310	Ç§¿Ë	7,504,621
202101	62101030	»¯ÏËÕ±ÄØ»òÎÞ·ÄÖ¯ÎïÖÆ·þ×°	321	ÐÙÑÀÀû	10	Ò»°ãÃ³Ò×	810150	¼þ	72876	Ç§¿Ë	3,932,262
202101	62101030	»¯ÏËÕ±ÄØ»òÎÞ·ÄÖ¯ÎïÖÆ·þ×°	324	Âí¶úËû	10	Ò»°ãÃ³Ò×	450010	¼þ	45452	Ç§¿Ë	2,593,058
202101	62101030	»¯ÏËÕ±ÄØ»òÎÞ·ÄÖ¯ÎïÖÆ·þ×°	326	Å²Íþ	10	Ò»°ãÃ³Ò×	5592264	¼þ	682158	Ç§¿Ë	30,832,854
202101	62101030	»¯ÏËÕ±ÄØ»òÎÞ·ÄÖ¯ÎïÖÆ·þ×°	327	²¨À¼	10	Ò»°ãÃ³Ò×	14684203	¼þ	1613792	Ç§¿Ë	91,274,721
202101	62101030	»¯ÏËÕ±ÄØ»òÎÞ·ÄÖ¯ÎïÖÆ·þ×°	328	ÂÞÂíÄáÑÇ	10	Ò»°ãÃ³Ò×	1137300	¼þ	82610	Ç§¿Ë	4,543,014
202101	62101030	»¯ÏËÕ±ÄØ»òÎÞ·ÄÖ¯ÎïÖÆ·þ×°	330	Èðµä	10	Ò»°ãÃ³Ò×	2231402	¼þ	259620	Ç§¿Ë	13,669,423
202101	62101030	»¯ÏËÕ±ÄØ»òÎÞ·ÄÖ¯ÎïÖÆ·þ×°	331	ÈðÊ¿	10	Ò»°ãÃ³Ò×	2119691	¼þ	179866	Ç§¿Ë	11,032,515
202101	62101030	»¯ÏËÕ±ÄØ»òÎÞ·ÄÖ¯ÎïÖÆ·þ×°	334	°®É³ÄáÑÇ	10	Ò»°ãÃ³Ò×	1475630	¼þ	190798	Ç§¿Ë	7,212,138
202101	62101030	»¯ÏËÕ±ÄØ»òÎÞ·ÄÖ¯ÎïÖÆ·þ×°	335	À­ÍÑÎ¬ÑÇ	10	Ò»°ãÃ³Ò×	197100	¼þ	11240	Ç§¿Ë	490,800
202101	62101030	»¯ÏËÕ±ÄØ»òÎÞ·ÄÖ¯ÎïÖÆ·þ×°	336	Á¢ÌÕÍð	10	Ò»°ãÃ³Ò×	1820974	¼þ	294027	Ç§¿Ë	17,273,267
202101	62101030	»¯ÏËÕ±ÄØ»òÎÞ·ÄÖ¯ÎïÖÆ·þ×°	337	¸ñÂ³¼ªÑÇ	10	Ò»°ãÃ³Ò×	128350	¼þ	9946	Ç§¿Ë	834,152
202101	62101030	»¯ÏËÕ±ÄØ»òÎÞ·ÄÖ¯ÎïÖÆ·þ×°	338	ÑÇÃÀÄáÑÇ	10	Ò»°ãÃ³Ò×	37700	¼þ	3575	Ç§¿Ë	155,161
202101	62101030	»¯ÏËÕ±ÄØ»òÎÞ·ÄÖ¯ÎïÖÆ·þ×°	339	°¢Èû°Ý½®	10	Ò»°ãÃ³Ò×	40000	¼þ	4268	Ç§¿Ë	305,605
202101	62101030	»¯ÏËÕ±ÄØ»òÎÞ·ÄÖ¯ÎïÖÆ·þ×°	340	°×¶íÂÞË¹	10	Ò»°ãÃ³Ò×	45000	¼þ	2700	Ç§¿Ë	144,108
202101	62101030	»¯ÏËÕ±ÄØ»òÎÞ·ÄÖ¯ÎïÖÆ·þ×°	344	¶íÂÞË¹Áª°î	10	Ò»°ãÃ³Ò×	1441161	¼þ	193762	Ç§¿Ë	14,013,604
202101	62101030	»¯ÏËÕ±ÄØ»òÎÞ·ÄÖ¯ÎïÖÆ·þ×°	347	ÎÚ¿ËÀ¼	10	Ò»°ãÃ³Ò×	185262	¼þ	10838	Ç§¿Ë	531,156
202101	62101030	»¯ÏËÕ±ÄØ»òÎÞ·ÄÖ¯ÎïÖÆ·þ×°	350	Ë¹ÂåÎÄÄáÑÇ	10	Ò»°ãÃ³Ò×	1415715	¼þ	166267	Ç§¿Ë	8,546,209
202101	62101030	»¯ÏËÕ±ÄØ»òÎÞ·ÄÖ¯ÎïÖÆ·þ×°	351	¿ËÂÞµØÑÇ	10	Ò»°ãÃ³Ò×	517406	¼þ	31783	Ç§¿Ë	1,642,927
202101	62101030	»¯ÏËÕ±ÄØ»òÎÞ·ÄÖ¯ÎïÖÆ·þ×°	352	½Ý¿Ë	10	Ò»°ãÃ³Ò×	1971930	¼þ	164588	Ç§¿Ë	7,828,068
202101	62101030	»¯ÏËÕ±ÄØ»òÎÞ·ÄÖ¯ÎïÖÆ·þ×°	353	Ë¹Âå·¥¿Ë	10	Ò»°ãÃ³Ò×	178000	¼þ	46688	Ç§¿Ë	3,356,633
202101	62101030	»¯ÏËÕ±ÄØ»òÎÞ·ÄÖ¯ÎïÖÆ·þ×°	354	±±ÂíÆä¶Ù¹²ºÍ¹ú	10	Ò»°ãÃ³Ò×	50000	¼þ	4535	Ç§¿Ë	194,765
202101	62101030	»¯ÏËÕ±ÄØ»òÎÞ·ÄÖ¯ÎïÖÆ·þ×°	358	Èû¶ûÎ¬ÑÇ	10	Ò»°ãÃ³Ò×	243650	¼þ	16185	Ç§¿Ë	696,535
202101	62101030	»¯ÏËÕ±ÄØ»òÎÞ·ÄÖ¯ÎïÖÆ·þ×°	402	°¢¸ùÍ¢	10	Ò»°ãÃ³Ò×	852993	¼þ	111423	Ç§¿Ë	5,250,328
202101	62101030	»¯ÏËÕ±ÄØ»òÎÞ·ÄÖ¯ÎïÖÆ·þ×°	404	°Í¹þÂí	10	Ò»°ãÃ³Ò×	33540	¼þ	9623	Ç§¿Ë	606,674
202101	62101030	»¯ÏËÕ±ÄØ»òÎÞ·ÄÖ¯ÎïÖÆ·þ×°	405	°Í°Í¶àË¹	10	Ò»°ãÃ³Ò×	32000	¼þ	4142	Ç§¿Ë	147,049
202101	62101030	»¯ÏËÕ±ÄØ»òÎÞ·ÄÖ¯ÎïÖÆ·þ×°	408	¶àÃñ×å²£ÀûÎ¬ÑÇ¹ú	10	Ò»°ãÃ³Ò×	24000	¼þ	3524	Ç§¿Ë	203,450
202101	62101030	»¯ÏËÕ±ÄØ»òÎÞ·ÄÖ¯ÎïÖÆ·þ×°	410	°ÍÎ÷	10	Ò»°ãÃ³Ò×	2644302	¼þ	182435	Ç§¿Ë	8,126,519
202101	62101030	»¯ÏËÕ±ÄØ»òÎÞ·ÄÖ¯ÎïÖÆ·þ×°	412	ÖÇÀû	10	Ò»°ãÃ³Ò×	2427571	¼þ	317255	Ç§¿Ë	15,836,261
202101	62101030	»¯ÏËÕ±ÄØ»òÎÞ·ÄÖ¯ÎïÖÆ·þ×°	413	¸çÂ×±ÈÑÇ	10	Ò»°ãÃ³Ò×	40620	¼þ	5797	Ç§¿Ë	237,346
202101	62101030	»¯ÏËÕ±ÄØ»òÎÞ·ÄÖ¯ÎïÖÆ·þ×°	415	¸çË¹´ïÀè¼Ó	10	Ò»°ãÃ³Ò×	147185	¼þ	20445	Ç§¿Ë	827,071
202101	62101030	»¯ÏËÕ±ÄØ»òÎÞ·ÄÖ¯ÎïÖÆ·þ×°	416	¹Å°Í	10	Ò»°ãÃ³Ò×	2950	¼þ	482	Ç§¿Ë	88,687
202101	62101030	»¯ÏËÕ±ÄØ»òÎÞ·ÄÖ¯ÎïÖÆ·þ×°	418	¶àÃ×Äá¼Ó¹²ºÍ¹ú	10	Ò»°ãÃ³Ò×	893327	¼þ	66347	Ç§¿Ë	3,055,335
202101	62101030	»¯ÏËÕ±ÄØ»òÎÞ·ÄÖ¯ÎïÖÆ·þ×°	419	¶ò¹Ï¶à¶û	10	Ò»°ãÃ³Ò×	45000	¼þ	8550	Ç§¿Ë	354,202
202101	62101030	»¯ÏËÕ±ÄØ»òÎÞ·ÄÖ¯ÎïÖÆ·þ×°	423	Î£µØÂíÀ­	10	Ò»°ãÃ³Ò×	17460	¼þ	1873	Ç§¿Ë	130,530
202101	62101030	»¯ÏËÕ±ÄØ»òÎÞ·ÄÖ¯ÎïÖÆ·þ×°	424	¹çÑÇÄÇ	10	Ò»°ãÃ³Ò×	28600	¼þ	4721	Ç§¿Ë	159,993
202101	62101030	»¯ÏËÕ±ÄØ»òÎÞ·ÄÖ¯ÎïÖÆ·þ×°	425	º£µØ	10	Ò»°ãÃ³Ò×	25250	¼þ	2779	Ç§¿Ë	282,349
202101	62101030	»¯ÏËÕ±ÄØ»òÎÞ·ÄÖ¯ÎïÖÆ·þ×°	426	ºé¶¼À­Ë¹	10	Ò»°ãÃ³Ò×	401700	¼þ	38282	Ç§¿Ë	1,476,814
202101	62101030	»¯ÏËÕ±ÄØ»òÎÞ·ÄÖ¯ÎïÖÆ·þ×°	427	ÑÀÂò¼Ó	10	Ò»°ãÃ³Ò×	92500	¼þ	13821	Ç§¿Ë	865,377
202101	62101030	»¯ÏËÕ±ÄØ»òÎÞ·ÄÖ¯ÎïÖÆ·þ×°	429	Ä«Î÷¸ç	10	Ò»°ãÃ³Ò×	1373930	¼þ	171513	Ç§¿Ë	9,591,383
202101	62101030	»¯ÏËÕ±ÄØ»òÎÞ·ÄÖ¯ÎïÖÆ·þ×°	432	°ÍÄÃÂí	10	Ò»°ãÃ³Ò×	3849838	¼þ	450413	Ç§¿Ë	25,833,905
202101	62101030	»¯ÏËÕ±ÄØ»òÎÞ·ÄÖ¯ÎïÖÆ·þ×°	433	°ÍÀ­¹ç	10	Ò»°ãÃ³Ò×	112100	¼þ	12479	Ç§¿Ë	412,560
202101	62101030	»¯ÏËÕ±ÄØ»òÎÞ·ÄÖ¯ÎïÖÆ·þ×°	434	ÃØÂ³	10	Ò»°ãÃ³Ò×	863798	¼þ	120975	Ç§¿Ë	6,796,642
202101	62101030	»¯ÏËÕ±ÄØ»òÎÞ·ÄÖ¯ÎïÖÆ·þ×°	435	²¨¶àÀè¸÷	10	Ò»°ãÃ³Ò×	661100	¼þ	35107	Ç§¿Ë	1,891,212
202101	62101030	»¯ÏËÕ±ÄØ»òÎÞ·ÄÖ¯ÎïÖÆ·þ×°	437	Ê¥Â¬Î÷ÑÇ	10	Ò»°ãÃ³Ò×	5000	¼þ	700	Ç§¿Ë	56,908
202101	62101030	»¯ÏËÕ±ÄØ»òÎÞ·ÄÖ¯ÎïÖÆ·þ×°	440	Èø¶ûÍß¶à	10	Ò»°ãÃ³Ò×	170045	¼þ	27403	Ç§¿Ë	2,016,472
202101	62101030	»¯ÏËÕ±ÄØ»òÎÞ·ÄÖ¯ÎïÖÆ·þ×°	441	ËÕÀïÄÏ	11	¹ú¼Ò¼ä¡¢¹ú¼Ê×éÖ¯ÎÞ³¥Ô®ÖúºÍÔùËÍµÄÎï×Ê	1100	¼þ	260	Ç§¿Ë	101,500
202101	62101030	»¯ÏËÕ±ÄØ»òÎÞ·ÄÖ¯ÎïÖÆ·þ×°	442	ÌØÁ¢Äá´ïºÍ¶à°Í¸ç	10	Ò»°ãÃ³Ò×	836290	¼þ	66900	Ç§¿Ë	4,813,291
202101	62101030	»¯ÏËÕ±ÄØ»òÎÞ·ÄÖ¯ÎïÖÆ·þ×°	442	ÌØÁ¢Äá´ïºÍ¶à°Í¸ç	12	ÆäËû¾èÔùÎï×Ê	300	¼þ	95	Ç§¿Ë	28,739
202101	62101030	»¯ÏËÕ±ÄØ»òÎÞ·ÄÖ¯ÎïÖÆ·þ×°	444	ÎÚÀ­¹ç	10	Ò»°ãÃ³Ò×	1463460	¼þ	123862	Ç§¿Ë	4,370,423
202101	62101030	»¯ÏËÕ±ÄØ»òÎÞ·ÄÖ¯ÎïÖÆ·þ×°	445	Î¯ÄÚÈðÀ­	10	Ò»°ãÃ³Ò×	14350	¼þ	2055	Ç§¿Ë	110,609
202101	62101030	»¯ÏËÕ±ÄØ»òÎÞ·ÄÖ¯ÎïÖÆ·þ×°	501	¼ÓÄÃ´ó	10	Ò»°ãÃ³Ò×	10402497	¼þ	1036432	Ç§¿Ë	81,785,461
202101	62101030	»¯ÏËÕ±ÄØ»òÎÞ·ÄÖ¯ÎïÖÆ·þ×°	502	ÃÀ¹ú	10	Ò»°ãÃ³Ò×	144348139	¼þ	11436735	Ç§¿Ë	774,371,541
202101	62101030	»¯ÏËÕ±ÄØ»òÎÞ·ÄÖ¯ÎïÖÆ·þ×°	601	°Ä´óÀûÑÇ	10	Ò»°ãÃ³Ò×	3965451	¼þ	468190	Ç§¿Ë	27,509,393
202101	62101030	»¯ÏËÕ±ÄØ»òÎÞ·ÄÖ¯ÎïÖÆ·þ×°	602	¿â¿ËÈºµº	10	Ò»°ãÃ³Ò×	1000	¼þ	149	Ç§¿Ë	8,104
202101	62101030	»¯ÏËÕ±ÄØ»òÎÞ·ÄÖ¯ÎïÖÆ·þ×°	603	ì³¼Ã	10	Ò»°ãÃ³Ò×	12000	¼þ	1928	Ç§¿Ë	156,285
202101	62101030	»¯ÏËÕ±ÄØ»òÎÞ·ÄÖ¯ÎïÖÆ·þ×°	607	ÐÂ¿¦Àï¶àÄáÑÇ	10	Ò»°ãÃ³Ò×	9320	¼þ	2268	Ç§¿Ë	152,172
202101	62101030	»¯ÏËÕ±ÄØ»òÎÞ·ÄÖ¯ÎïÖÆ·þ×°	608	ÍßÅ¬°¢Í¼	10	Ò»°ãÃ³Ò×	2000	¼þ	294	Ç§¿Ë	16,208
202101	62101030	»¯ÏËÕ±ÄØ»òÎÞ·ÄÖ¯ÎïÖÆ·þ×°	609	ÐÂÎ÷À¼	10	Ò»°ãÃ³Ò×	1799552	¼þ	186827	Ç§¿Ë	9,086,021
202101	62101030	»¯ÏËÕ±ÄØ»òÎÞ·ÄÖ¯ÎïÖÆ·þ×°	611	°Í²¼ÑÇÐÂ¼¸ÄÚÑÇ	10	Ò»°ãÃ³Ò×	6720	¼þ	1703	Ç§¿Ë	98,733
202101	62101030	»¯ÏËÕ±ÄØ»òÎÞ·ÄÖ¯ÎïÖÆ·þ×°	613	ËùÂÞÃÅÈºµº	10	Ò»°ãÃ³Ò×	2000	¼þ	294	Ç§¿Ë	16,208
202101	62101030	»¯ÏËÕ±ÄØ»òÎÞ·ÄÖ¯ÎïÖÆ·þ×°	614	ÌÀ¼Ó	10	Ò»°ãÃ³Ò×	1000	¼þ	149	Ç§¿Ë	8,104
202101	62101030	»¯ÏËÕ±ÄØ»òÎÞ·ÄÖ¯ÎïÖÆ·þ×°	617	ÈøÄ¦ÑÇ	10	Ò»°ãÃ³Ò×	1000	¼þ	148	Ç§¿Ë	8,104
202101	62101030	»¯ÏËÕ±ÄØ»òÎÞ·ÄÖ¯ÎïÖÆ·þ×°	622	ÅÁÀÍ	10	Ò»°ãÃ³Ò×	1000	¼þ	146	Ç§¿Ë	8,104
202102	62101030	»¯ÏËÕ±ÄØ»òÎÞ·ÄÖ¯ÎïÖÆ·þ×°	105	ÎÄÀ³	10	Ò»°ãÃ³Ò×	1100	¼þ	229	Ç§¿Ë	48,535
202102	62101030	»¯ÏËÕ±ÄØ»òÎÞ·ÄÖ¯ÎïÖÆ·þ×°	106	Ãåµé	10	Ò»°ãÃ³Ò×	98180	¼þ	8402	Ç§¿Ë	744,968
202102	62101030	»¯ÏËÕ±ÄØ»òÎÞ·ÄÖ¯ÎïÖÆ·þ×°	108	ÈûÆÖÂ·Ë¹	10	Ò»°ãÃ³Ò×	10206	¼þ	828	Ç§¿Ë	26,912
202102	62101030	»¯ÏËÕ±ÄØ»òÎÞ·ÄÖ¯ÎïÖÆ·þ×°	110	ÖÐ¹úÏã¸Û	10	Ò»°ãÃ³Ò×	1857070	¼þ	165749	Ç§¿Ë	7,354,410
202102	62101030	»¯ÏËÕ±ÄØ»òÎÞ·ÄÖ¯ÎïÖÆ·þ×°	111	Ó¡¶È	10	Ò»°ãÃ³Ò×	400	¼þ	81	Ç§¿Ë	9,325
202102	62101030	»¯ÏËÕ±ÄØ»òÎÞ·ÄÖ¯ÎïÖÆ·þ×°	112	Ó¡¶ÈÄáÎ÷ÑÇ	10	Ò»°ãÃ³Ò×	33427	¼þ	6681	Ç§¿Ë	483,745
202102	62101030	»¯ÏËÕ±ÄØ»òÎÞ·ÄÖ¯ÎïÖÆ·þ×°	114	ÒÁÀ­¿Ë	10	Ò»°ãÃ³Ò×	909200	¼þ	80492	Ç§¿Ë	2,994,467
202102	62101030	»¯ÏËÕ±ÄØ»òÎÞ·ÄÖ¯ÎïÖÆ·þ×°	115	ÒÔÉ«ÁÐ	10	Ò»°ãÃ³Ò×	1370846	¼þ	108939	Ç§¿Ë	5,300,379
202102	62101030	»¯ÏËÕ±ÄØ»òÎÞ·ÄÖ¯ÎïÖÆ·þ×°	116	ÈÕ±¾	10	Ò»°ãÃ³Ò×	11490508	¼þ	758253	Ç§¿Ë	45,253,452
202102	62101030	»¯ÏËÕ±ÄØ»òÎÞ·ÄÖ¯ÎïÖÆ·þ×°	117	Ô¼µ©	10	Ò»°ãÃ³Ò×	46500	¼þ	3751	Ç§¿Ë	191,213
202102	62101030	»¯ÏËÕ±ÄØ»òÎÞ·ÄÖ¯ÎïÖÆ·þ×°	118	¿ÆÍþÌØ	10	Ò»°ãÃ³Ò×	1302534	¼þ	70196	Ç§¿Ë	3,312,653
202102	62101030	»¯ÏËÕ±ÄØ»òÎÞ·ÄÖ¯ÎïÖÆ·þ×°	119	ÀÏÎÎ	10	Ò»°ãÃ³Ò×	5400	¼þ	1098	Ç§¿Ë	87,736
202102	62101030	»¯ÏËÕ±ÄØ»òÎÞ·ÄÖ¯ÎïÖÆ·þ×°	120	Àè°ÍÄÛ	10	Ò»°ãÃ³Ò×	16970	¼þ	6384	Ç§¿Ë	320,552
202102	62101030	»¯ÏËÕ±ÄØ»òÎÞ·ÄÖ¯ÎïÖÆ·þ×°	121	ÖÐ¹ú°ÄÃÅ	10	Ò»°ãÃ³Ò×	30720	¼þ	800	Ç§¿Ë	39,835
202102	62101030	»¯ÏËÕ±ÄØ»òÎÞ·ÄÖ¯ÎïÖÆ·þ×°	122	ÂíÀ´Î÷ÑÇ	10	Ò»°ãÃ³Ò×	1488546	¼þ	146124	Ç§¿Ë	6,716,493
202102	62101030	»¯ÏËÕ±ÄØ»òÎÞ·ÄÖ¯ÎïÖÆ·þ×°	123	Âí¶û´ú·ò	10	Ò»°ãÃ³Ò×	98210	¼þ	20847	Ç§¿Ë	1,988,874
202102	62101030	»¯ÏËÕ±ÄØ»òÎÞ·ÄÖ¯ÎïÖÆ·þ×°	124	ÃÉ¹Å	10	Ò»°ãÃ³Ò×	590380	¼þ	85190	Ç§¿Ë	5,331,474
202102	62101030	»¯ÏËÕ±ÄØ»òÎÞ·ÄÖ¯ÎïÖÆ·þ×°	124	ÃÉ¹Å	12	ÆäËû¾èÔùÎï×Ê	8000	¼þ	1935	Ç§¿Ë	406,000
202102	62101030	»¯ÏËÕ±ÄØ»òÎÞ·ÄÖ¯ÎïÖÆ·þ×°	125	Äá²´¶ûÁª°îÃñÖ÷¹²ºÍ¹ú	10	Ò»°ãÃ³Ò×	2000	¼þ	513	Ç§¿Ë	42,791
202102	62101030	»¯ÏËÕ±ÄØ»òÎÞ·ÄÖ¯ÎïÖÆ·þ×°	127	°Í»ùË¹Ì¹	10	Ò»°ãÃ³Ò×	9550	¼þ	2450	Ç§¿Ë	132,938
202102	62101030	»¯ÏËÕ±ÄØ»òÎÞ·ÄÖ¯ÎïÖÆ·þ×°	129	·ÆÂÉ±ö	10	Ò»°ãÃ³Ò×	6081902	¼þ	983297	Ç§¿Ë	67,460,844
202102	62101030	»¯ÏËÕ±ÄØ»òÎÞ·ÄÖ¯ÎïÖÆ·þ×°	130	¿¨Ëþ¶û	10	Ò»°ãÃ³Ò×	571496	¼þ	82927	Ç§¿Ë	4,251,621
202102	62101030	»¯ÏËÕ±ÄØ»òÎÞ·ÄÖ¯ÎïÖÆ·þ×°	131	É³ÌØ°¢À­²®	10	Ò»°ãÃ³Ò×	2860618	¼þ	139089	Ç§¿Ë	6,600,234
202102	62101030	»¯ÏËÕ±ÄØ»òÎÞ·ÄÖ¯ÎïÖÆ·þ×°	132	ÐÂ¼ÓÆÂ	10	Ò»°ãÃ³Ò×	451568	¼þ	69380	Ç§¿Ë	2,846,488
202102	62101030	»¯ÏËÕ±ÄØ»òÎÞ·ÄÖ¯ÎïÖÆ·þ×°	133	º«¹ú	10	Ò»°ãÃ³Ò×	2173099	¼þ	221582	Ç§¿Ë	10,923,744
202102	62101030	»¯ÏËÕ±ÄØ»òÎÞ·ÄÖ¯ÎïÖÆ·þ×°	136	Ì©¹ú	10	Ò»°ãÃ³Ò×	135400	¼þ	22360	Ç§¿Ë	1,245,135
202102	62101030	»¯ÏËÕ±ÄØ»òÎÞ·ÄÖ¯ÎïÖÆ·þ×°	138	°¢ÁªÇõ	10	Ò»°ãÃ³Ò×	786867	¼þ	98393	Ç§¿Ë	4,082,494
202102	62101030	»¯ÏËÕ±ÄØ»òÎÞ·ÄÖ¯ÎïÖÆ·þ×°	139	Ò²ÃÅ	10	Ò»°ãÃ³Ò×	400	¼þ	88	Ç§¿Ë	8,298
202102	62101030	»¯ÏËÕ±ÄØ»òÎÞ·ÄÖ¯ÎïÖÆ·þ×°	141	Ô½ÄÏ	10	Ò»°ãÃ³Ò×	4	¼þ	2	Ç§¿Ë	13
202102	62101030	»¯ÏËÕ±ÄØ»òÎÞ·ÄÖ¯ÎïÖÆ·þ×°	141	Ô½ÄÏ	12	ÆäËû¾èÔùÎï×Ê	1000	¼þ	326	Ç§¿Ë	127,000
202102	62101030	»¯ÏËÕ±ÄØ»òÎÞ·ÄÖ¯ÎïÖÆ·þ×°	143	ÖÐ¹úÌ¨Íå	10	Ò»°ãÃ³Ò×	385070	¼þ	19134	Ç§¿Ë	1,120,920
202102	62101030	»¯ÏËÕ±ÄØ»òÎÞ·ÄÖ¯ÎïÖÆ·þ×°	144	¶«µÛãë	10	Ò»°ãÃ³Ò×	250	¼þ	33	Ç§¿Ë	8,039
202102	62101030	»¯ÏËÕ±ÄØ»òÎÞ·ÄÖ¯ÎïÖÆ·þ×°	145	¹þÈø¿ËË¹Ì¹	10	Ò»°ãÃ³Ò×	236250	¼þ	48339	Ç§¿Ë	2,533,486
202102	62101030	»¯ÏËÕ±ÄØ»òÎÞ·ÄÖ¯ÎïÖÆ·þ×°	146	¼ª¶û¼ªË¹Ë¹Ì¹	10	Ò»°ãÃ³Ò×	7000	¼þ	1590	Ç§¿Ë	103,869
202102	62101030	»¯ÏËÕ±ÄØ»òÎÞ·ÄÖ¯ÎïÖÆ·þ×°	202	°²¸çÀ­	10	Ò»°ãÃ³Ò×	576125	¼þ	45428	Ç§¿Ë	2,162,591
202102	62101030	»¯ÏËÕ±ÄØ»òÎÞ·ÄÖ¯ÎïÖÆ·þ×°	204	²©´ÄÍßÄÉ	10	Ò»°ãÃ³Ò×	244302	¼þ	44664	Ç§¿Ë	2,009,567
202102	62101030	»¯ÏËÕ±ÄØ»òÎÞ·ÄÖ¯ÎïÖÆ·þ×°	205	²¼Â¡µÏ	10	Ò»°ãÃ³Ò×	1000	¼þ	179	Ç§¿Ë	52,680
202102	62101030	»¯ÏËÕ±ÄØ»òÎÞ·ÄÖ¯ÎïÖÆ·þ×°	211	Õ§µÃ	10	Ò»°ãÃ³Ò×	10050	¼þ	1211	Ç§¿Ë	314,195
202102	62101030	»¯ÏËÕ±ÄØ»òÎÞ·ÄÖ¯ÎïÖÆ·þ×°	213	¸Õ¹û(²¼)	10	Ò»°ãÃ³Ò×	1000	¼þ	240	Ç§¿Ë	39,213
202102	62101030	»¯ÏËÕ±ÄØ»òÎÞ·ÄÖ¯ÎïÖÆ·þ×°	214	¼ª²¼Ìá	10	Ò»°ãÃ³Ò×	10220	¼þ	1354	Ç§¿Ë	125,899
202102	62101030	»¯ÏËÕ±ÄØ»òÎÞ·ÄÖ¯ÎïÖÆ·þ×°	216	³àµÀ¼¸ÄÚÑÇ	11	¹ú¼Ò¼ä¡¢¹ú¼Ê×éÖ¯ÎÞ³¥Ô®ÖúºÍÔùËÍµÄÎï×Ê	1275	¼þ	366	Ç§¿Ë	162,562
202102	62101030	»¯ÏËÕ±ÄØ»òÎÞ·ÄÖ¯ÎïÖÆ·þ×°	217	°£Èû¶í±ÈÑÇ	10	Ò»°ãÃ³Ò×	3100	¼þ	432	Ç§¿Ë	178,440
202102	62101030	»¯ÏËÕ±ÄØ»òÎÞ·ÄÖ¯ÎïÖÆ·þ×°	217	°£Èû¶í±ÈÑÇ	12	ÆäËû¾èÔùÎï×Ê	12000	¼þ	3920	Ç§¿Ë	1,020,000
202102	62101030	»¯ÏËÕ±ÄØ»òÎÞ·ÄÖ¯ÎïÖÆ·þ×°	218	¼ÓÅî	10	Ò»°ãÃ³Ò×	4200	¼þ	588	Ç§¿Ë	25,623
202102	62101030	»¯ÏËÕ±ÄØ»òÎÞ·ÄÖ¯ÎïÖÆ·þ×°	220	¼ÓÄÉ	10	Ò»°ãÃ³Ò×	43790	¼þ	6978	Ç§¿Ë	392,150
202102	62101030	»¯ÏËÕ±ÄØ»òÎÞ·ÄÖ¯ÎïÖÆ·þ×°	220	¼ÓÄÉ	11	¹ú¼Ò¼ä¡¢¹ú¼Ê×éÖ¯ÎÞ³¥Ô®ÖúºÍÔùËÍµÄÎï×Ê	282	¼þ	38	Ç§¿Ë	20,455
202102	62101030	»¯ÏËÕ±ÄØ»òÎÞ·ÄÖ¯ÎïÖÆ·þ×°	221	¼¸ÄÚÑÇ	11	¹ú¼Ò¼ä¡¢¹ú¼Ê×éÖ¯ÎÞ³¥Ô®ÖúºÍÔùËÍµÄÎï×Ê	200	¼þ	60	Ç§¿Ë	25,500
202102	62101030	»¯ÏËÕ±ÄØ»òÎÞ·ÄÖ¯ÎïÖÆ·þ×°	223	¿ÆÌØµÏÍß	10	Ò»°ãÃ³Ò×	7400	¼þ	1036	Ç§¿Ë	72,188
202102	62101030	»¯ÏËÕ±ÄØ»òÎÞ·ÄÖ¯ÎïÖÆ·þ×°	224	¿ÏÄáÑÇ	10	Ò»°ãÃ³Ò×	161070	¼þ	17115	Ç§¿Ë	1,326,987
202102	62101030	»¯ÏËÕ±ÄØ»òÎÞ·ÄÖ¯ÎïÖÆ·þ×°	226	Àû±ÈÑÇ	10	Ò»°ãÃ³Ò×	3000	¼þ	192	Ç§¿Ë	16,534
202102	62101030	»¯ÏËÕ±ÄØ»òÎÞ·ÄÖ¯ÎïÖÆ·þ×°	227	Âí´ï¼ÓË¹¼Ó	10	Ò»°ãÃ³Ò×	80	¼þ	23	Ç§¿Ë	4,746
202102	62101030	»¯ÏËÕ±ÄØ»òÎÞ·ÄÖ¯ÎïÖÆ·þ×°	228	ÂíÀ­Î¬	10	Ò»°ãÃ³Ò×	4003	¼þ	327	Ç§¿Ë	20,973
202102	62101030	»¯ÏËÕ±ÄØ»òÎÞ·ÄÖ¯ÎïÖÆ·þ×°	231	Ã«ÀïÇóË¹	10	Ò»°ãÃ³Ò×	70	¼þ	19	Ç§¿Ë	4,153
202102	62101030	»¯ÏËÕ±ÄØ»òÎÞ·ÄÖ¯ÎïÖÆ·þ×°	232	Ä¦Âå¸ç	10	Ò»°ãÃ³Ò×	110008	¼þ	8837	Ç§¿Ë	469,521
202102	62101030	»¯ÏËÕ±ÄØ»òÎÞ·ÄÖ¯ÎïÖÆ·þ×°	235	ÄáÈÕ¶û	10	Ò»°ãÃ³Ò×	1000	¼þ	310	Ç§¿Ë	105,683
202102	62101030	»¯ÏËÕ±ÄØ»òÎÞ·ÄÖ¯ÎïÖÆ·þ×°	235	ÄáÈÕ¶û	11	¹ú¼Ò¼ä¡¢¹ú¼Ê×éÖ¯ÎÞ³¥Ô®ÖúºÍÔùËÍµÄÎï×Ê	270	¼þ	82	Ç§¿Ë	34,425
202102	62101030	»¯ÏËÕ±ÄØ»òÎÞ·ÄÖ¯ÎïÖÆ·þ×°	236	ÄáÈÕÀûÑÇ	10	Ò»°ãÃ³Ò×	41540	¼þ	4770	Ç§¿Ë	289,787
202102	62101030	»¯ÏËÕ±ÄØ»òÎÞ·ÄÖ¯ÎïÖÆ·þ×°	237	ÁôÄáÍô	10	Ò»°ãÃ³Ò×	101600	¼þ	9705	Ç§¿Ë	635,696
202102	62101030	»¯ÏËÕ±ÄØ»òÎÞ·ÄÖ¯ÎïÖÆ·þ×°	240	ÈûÄÚ¼Ó¶û	10	Ò»°ãÃ³Ò×	203720	¼þ	19267	Ç§¿Ë	2,525,398
202102	62101030	»¯ÏËÕ±ÄØ»òÎÞ·ÄÖ¯ÎïÖÆ·þ×°	243	Ë÷ÂíÀï	10	Ò»°ãÃ³Ò×	7300	¼þ	986	Ç§¿Ë	74,756
202102	62101030	»¯ÏËÕ±ÄØ»òÎÞ·ÄÖ¯ÎïÖÆ·þ×°	244	ÄÏ·Ç	10	Ò»°ãÃ³Ò×	1139956	¼þ	183201	Ç§¿Ë	8,171,381
202102	62101030	»¯ÏËÕ±ÄØ»òÎÞ·ÄÖ¯ÎïÖÆ·þ×°	247	Ì¹É£ÄáÑÇ	10	Ò»°ãÃ³Ò×	146860	¼þ	18993	Ç§¿Ë	1,967,604
202102	62101030	»¯ÏËÕ±ÄØ»òÎÞ·ÄÖ¯ÎïÖÆ·þ×°	249	Í»ÄáË¹	10	Ò»°ãÃ³Ò×	36680	¼þ	5167	Ç§¿Ë	220,572
202102	62101030	»¯ÏËÕ±ÄØ»òÎÞ·ÄÖ¯ÎïÖÆ·þ×°	250	ÎÚ¸É´ï	10	Ò»°ãÃ³Ò×	82100	¼þ	21042	Ç§¿Ë	2,837,147
202102	62101030	»¯ÏËÕ±ÄØ»òÎÞ·ÄÖ¯ÎïÖÆ·þ×°	252	¸Õ¹û(½ð)	10	Ò»°ãÃ³Ò×	53645	¼þ	11812	Ç§¿Ë	1,320,163
202102	62101030	»¯ÏËÕ±ÄØ»òÎÞ·ÄÖ¯ÎïÖÆ·þ×°	253	ÔÞ±ÈÑÇ	10	Ò»°ãÃ³Ò×	72730	¼þ	11708	Ç§¿Ë	1,310,753
202102	62101030	»¯ÏËÕ±ÄØ»òÎÞ·ÄÖ¯ÎïÖÆ·þ×°	254	½ò°Í²¼Î¤	10	Ò»°ãÃ³Ò×	33080	¼þ	2896	Ç§¿Ë	897,234
202102	62101030	»¯ÏËÕ±ÄØ»òÎÞ·ÄÖ¯ÎïÖÆ·þ×°	255	À³Ë÷ÍÐ	10	Ò»°ãÃ³Ò×	41000	¼þ	5330	Ç§¿Ë	752,292
202102	62101030	»¯ÏËÕ±ÄØ»òÎÞ·ÄÖ¯ÎïÖÆ·þ×°	260	ÄÏËÕµ¤¹²ºÍ¹ú	10	Ò»°ãÃ³Ò×	43660	¼þ	5783	Ç§¿Ë	622,763
202102	62101030	»¯ÏËÕ±ÄØ»òÎÞ·ÄÖ¯ÎïÖÆ·þ×°	301	±ÈÀûÊ±	10	Ò»°ãÃ³Ò×	4201496	¼þ	362169	Ç§¿Ë	22,098,292
202102	62101030	»¯ÏËÕ±ÄØ»òÎÞ·ÄÖ¯ÎïÖÆ·þ×°	302	µ¤Âó	10	Ò»°ãÃ³Ò×	1687267	¼þ	199552	Ç§¿Ë	11,105,063
202102	62101030	»¯ÏËÕ±ÄØ»òÎÞ·ÄÖ¯ÎïÖÆ·þ×°	303	Ó¢¹ú	10	Ò»°ãÃ³Ò×	9659121	¼þ	1209847	Ç§¿Ë	71,025,152
202102	62101030	»¯ÏËÕ±ÄØ»òÎÞ·ÄÖ¯ÎïÖÆ·þ×°	304	µÂ¹ú	10	Ò»°ãÃ³Ò×	52977876	¼þ	4157104	Ç§¿Ë	187,313,964
202102	62101030	»¯ÏËÕ±ÄØ»òÎÞ·ÄÖ¯ÎïÖÆ·þ×°	305	·¨¹ú	10	Ò»°ãÃ³Ò×	26443628	¼þ	1988200	Ç§¿Ë	99,497,127
202102	62101030	»¯ÏËÕ±ÄØ»òÎÞ·ÄÖ¯ÎïÖÆ·þ×°	306	°®¶ûÀ¼	10	Ò»°ãÃ³Ò×	930901	¼þ	107160	Ç§¿Ë	5,556,487
202102	62101030	»¯ÏËÕ±ÄØ»òÎÞ·ÄÖ¯ÎïÖÆ·þ×°	307	Òâ´óÀû	10	Ò»°ãÃ³Ò×	22617435	¼þ	2467023	Ç§¿Ë	131,866,250
202102	62101030	»¯ÏËÕ±ÄØ»òÎÞ·ÄÖ¯ÎïÖÆ·þ×°	309	ºÉÀ¼	10	Ò»°ãÃ³Ò×	17379331	¼þ	1568340	Ç§¿Ë	76,825,707
202102	62101030	»¯ÏËÕ±ÄØ»òÎÞ·ÄÖ¯ÎïÖÆ·þ×°	310	Ï£À°	10	Ò»°ãÃ³Ò×	1955654	¼þ	155148	Ç§¿Ë	6,994,888
202102	62101030	»¯ÏËÕ±ÄØ»òÎÞ·ÄÖ¯ÎïÖÆ·þ×°	311	ÆÏÌÑÑÀ	10	Ò»°ãÃ³Ò×	3577275	¼þ	298112	Ç§¿Ë	15,685,473
202102	62101030	»¯ÏËÕ±ÄØ»òÎÞ·ÄÖ¯ÎïÖÆ·þ×°	312	Î÷°àÑÀ	10	Ò»°ãÃ³Ò×	20669327	¼þ	1669850	Ç§¿Ë	78,786,966
202102	62101030	»¯ÏËÕ±ÄØ»òÎÞ·ÄÖ¯ÎïÖÆ·þ×°	313	°¢¶û°ÍÄáÑÇ	10	Ò»°ãÃ³Ò×	76050	¼þ	11619	Ç§¿Ë	473,615
202102	62101030	»¯ÏËÕ±ÄØ»òÎÞ·ÄÖ¯ÎïÖÆ·þ×°	315	°ÂµØÀû	10	Ò»°ãÃ³Ò×	1554774	¼þ	153790	Ç§¿Ë	7,318,273
202102	62101030	»¯ÏËÕ±ÄØ»òÎÞ·ÄÖ¯ÎïÖÆ·þ×°	316	±£¼ÓÀûÑÇ	10	Ò»°ãÃ³Ò×	270718	¼þ	22225	Ç§¿Ë	906,489
202102	62101030	»¯ÏËÕ±ÄØ»òÎÞ·ÄÖ¯ÎïÖÆ·þ×°	318	·ÒÀ¼	10	Ò»°ãÃ³Ò×	4245389	¼þ	367540	Ç§¿Ë	14,011,335
202102	62101030	»¯ÏËÕ±ÄØ»òÎÞ·ÄÖ¯ÎïÖÆ·þ×°	321	ÐÙÑÀÀû	10	Ò»°ãÃ³Ò×	407550	¼þ	32350	Ç§¿Ë	2,010,989
202102	62101030	»¯ÏËÕ±ÄØ»òÎÞ·ÄÖ¯ÎïÖÆ·þ×°	324	Âí¶úËû	10	Ò»°ãÃ³Ò×	2000	¼þ	340	Ç§¿Ë	30,758
202102	62101030	»¯ÏËÕ±ÄØ»òÎÞ·ÄÖ¯ÎïÖÆ·þ×°	326	Å²Íþ	10	Ò»°ãÃ³Ò×	11575762	¼þ	1198757	Ç§¿Ë	62,961,181
202102	62101030	»¯ÏËÕ±ÄØ»òÎÞ·ÄÖ¯ÎïÖÆ·þ×°	327	²¨À¼	10	Ò»°ãÃ³Ò×	10839549	¼þ	1156410	Ç§¿Ë	58,856,715
202102	62101030	»¯ÏËÕ±ÄØ»òÎÞ·ÄÖ¯ÎïÖÆ·þ×°	328	ÂÞÂíÄáÑÇ	10	Ò»°ãÃ³Ò×	924301	¼þ	48748	Ç§¿Ë	2,554,249
202102	62101030	»¯ÏËÕ±ÄØ»òÎÞ·ÄÖ¯ÎïÖÆ·þ×°	330	Èðµä	10	Ò»°ãÃ³Ò×	1227744	¼þ	127346	Ç§¿Ë	6,907,315
202102	62101030	»¯ÏËÕ±ÄØ»òÎÞ·ÄÖ¯ÎïÖÆ·þ×°	331	ÈðÊ¿	10	Ò»°ãÃ³Ò×	2283702	¼þ	171064	Ç§¿Ë	8,237,696
202102	62101030	»¯ÏËÕ±ÄØ»òÎÞ·ÄÖ¯ÎïÖÆ·þ×°	334	°®É³ÄáÑÇ	10	Ò»°ãÃ³Ò×	581946	¼þ	74920	Ç§¿Ë	3,594,173
202102	62101030	»¯ÏËÕ±ÄØ»òÎÞ·ÄÖ¯ÎïÖÆ·þ×°	335	À­ÍÑÎ¬ÑÇ	10	Ò»°ãÃ³Ò×	10024	¼þ	783	Ç§¿Ë	52,178
202102	62101030	»¯ÏËÕ±ÄØ»òÎÞ·ÄÖ¯ÎïÖÆ·þ×°	336	Á¢ÌÕÍð	10	Ò»°ãÃ³Ò×	724618	¼þ	93643	Ç§¿Ë	5,689,979
202102	62101030	»¯ÏËÕ±ÄØ»òÎÞ·ÄÖ¯ÎïÖÆ·þ×°	337	¸ñÂ³¼ªÑÇ	10	Ò»°ãÃ³Ò×	310025	¼þ	20900	Ç§¿Ë	1,079,276
202102	62101030	»¯ÏËÕ±ÄØ»òÎÞ·ÄÖ¯ÎïÖÆ·þ×°	339	°¢Èû°Ý½®	10	Ò»°ãÃ³Ò×	55000	¼þ	7700	Ç§¿Ë	294,098
202102	62101030	»¯ÏËÕ±ÄØ»òÎÞ·ÄÖ¯ÎïÖÆ·þ×°	343	Ä¦¶û¶àÍß	10	Ò»°ãÃ³Ò×	8	¼þ	1	Ç§¿Ë	52
202102	62101030	»¯ÏËÕ±ÄØ»òÎÞ·ÄÖ¯ÎïÖÆ·þ×°	344	¶íÂÞË¹Áª°î	10	Ò»°ãÃ³Ò×	1335442	¼þ	140681	Ç§¿Ë	7,215,737
202102	62101030	»¯ÏËÕ±ÄØ»òÎÞ·ÄÖ¯ÎïÖÆ·þ×°	347	ÎÚ¿ËÀ¼	10	Ò»°ãÃ³Ò×	295366	¼þ	26511	Ç§¿Ë	1,257,974
202102	62101030	»¯ÏËÕ±ÄØ»òÎÞ·ÄÖ¯ÎïÖÆ·þ×°	350	Ë¹ÂåÎÄÄáÑÇ	10	Ò»°ãÃ³Ò×	441650	¼þ	77394	Ç§¿Ë	4,699,602
202102	62101030	»¯ÏËÕ±ÄØ»òÎÞ·ÄÖ¯ÎïÖÆ·þ×°	351	¿ËÂÞµØÑÇ	10	Ò»°ãÃ³Ò×	476510	¼þ	38412	Ç§¿Ë	1,793,849
202102	62101030	»¯ÏËÕ±ÄØ»òÎÞ·ÄÖ¯ÎïÖÆ·þ×°	352	½Ý¿Ë	10	Ò»°ãÃ³Ò×	2064487	¼þ	165296	Ç§¿Ë	8,743,739
202102	62101030	»¯ÏËÕ±ÄØ»òÎÞ·ÄÖ¯ÎïÖÆ·þ×°	353	Ë¹Âå·¥¿Ë	10	Ò»°ãÃ³Ò×	79886	¼þ	19723	Ç§¿Ë	1,430,401
202102	62101030	»¯ÏËÕ±ÄØ»òÎÞ·ÄÖ¯ÎïÖÆ·þ×°	354	±±ÂíÆä¶Ù¹²ºÍ¹ú	10	Ò»°ãÃ³Ò×	7500	¼þ	1050	Ç§¿Ë	51,957
202102	62101030	»¯ÏËÕ±ÄØ»òÎÞ·ÄÖ¯ÎïÖÆ·þ×°	355	²¨ºÚ	10	Ò»°ãÃ³Ò×	12400	¼þ	1736	Ç§¿Ë	68,337
202102	62101030	»¯ÏËÕ±ÄØ»òÎÞ·ÄÖ¯ÎïÖÆ·þ×°	358	Èû¶ûÎ¬ÑÇ	10	Ò»°ãÃ³Ò×	68500	¼þ	3425	Ç§¿Ë	302,267
202102	62101030	»¯ÏËÕ±ÄØ»òÎÞ·ÄÖ¯ÎïÖÆ·þ×°	359	ºÚÉ½	10	Ò»°ãÃ³Ò×	100	¼þ	29	Ç§¿Ë	3,790
202102	62101030	»¯ÏËÕ±ÄØ»òÎÞ·ÄÖ¯ÎïÖÆ·þ×°	402	°¢¸ùÍ¢	10	Ò»°ãÃ³Ò×	664602	¼þ	85476	Ç§¿Ë	3,492,466
202102	62101030	»¯ÏËÕ±ÄØ»òÎÞ·ÄÖ¯ÎïÖÆ·þ×°	405	°Í°Í¶àË¹	10	Ò»°ãÃ³Ò×	147486	¼þ	16582	Ç§¿Ë	586,492
202102	62101030	»¯ÏËÕ±ÄØ»òÎÞ·ÄÖ¯ÎïÖÆ·þ×°	406	²®Àû×È	10	Ò»°ãÃ³Ò×	2000	¼þ	328	Ç§¿Ë	28,232
202102	62101030	»¯ÏËÕ±ÄØ»òÎÞ·ÄÖ¯ÎïÖÆ·þ×°	408	¶àÃñ×å²£ÀûÎ¬ÑÇ¹ú	10	Ò»°ãÃ³Ò×	29458	¼þ	3404	Ç§¿Ë	218,306
202102	62101030	»¯ÏËÕ±ÄØ»òÎÞ·ÄÖ¯ÎïÖÆ·þ×°	408	¶àÃñ×å²£ÀûÎ¬ÑÇ¹ú	12	ÆäËû¾èÔùÎï×Ê	500	¼þ	150	Ç§¿Ë	81,045
202102	62101030	»¯ÏËÕ±ÄØ»òÎÞ·ÄÖ¯ÎïÖÆ·þ×°	410	°ÍÎ÷	10	Ò»°ãÃ³Ò×	2980116	¼þ	165682	Ç§¿Ë	6,636,623
202102	62101030	»¯ÏËÕ±ÄØ»òÎÞ·ÄÖ¯ÎïÖÆ·þ×°	412	ÖÇÀû	10	Ò»°ãÃ³Ò×	3257716	¼þ	430838	Ç§¿Ë	19,819,381
202102	62101030	»¯ÏËÕ±ÄØ»òÎÞ·ÄÖ¯ÎïÖÆ·þ×°	413	¸çÂ×±ÈÑÇ	10	Ò»°ãÃ³Ò×	201450	¼þ	40192	Ç§¿Ë	1,897,841
202102	62101030	»¯ÏËÕ±ÄØ»òÎÞ·ÄÖ¯ÎïÖÆ·þ×°	414	¶àÃ×Äá¿Ë	11	¹ú¼Ò¼ä¡¢¹ú¼Ê×éÖ¯ÎÞ³¥Ô®ÖúºÍÔùËÍµÄÎï×Ê	360	¼þ	49	Ç§¿Ë	30,300
202102	62101030	»¯ÏËÕ±ÄØ»òÎÞ·ÄÖ¯ÎïÖÆ·þ×°	415	¸çË¹´ïÀè¼Ó	10	Ò»°ãÃ³Ò×	538960	¼þ	51826	Ç§¿Ë	2,629,489
202102	62101030	»¯ÏËÕ±ÄØ»òÎÞ·ÄÖ¯ÎïÖÆ·þ×°	416	¹Å°Í	10	Ò»°ãÃ³Ò×	720	¼þ	60	Ç§¿Ë	9,411
202102	62101030	»¯ÏËÕ±ÄØ»òÎÞ·ÄÖ¯ÎïÖÆ·þ×°	418	¶àÃ×Äá¼Ó¹²ºÍ¹ú	10	Ò»°ãÃ³Ò×	856475	¼þ	70632	Ç§¿Ë	3,804,815
202102	62101030	»¯ÏËÕ±ÄØ»òÎÞ·ÄÖ¯ÎïÖÆ·þ×°	419	¶ò¹Ï¶à¶û	10	Ò»°ãÃ³Ò×	38504	¼þ	5831	Ç§¿Ë	263,491
202102	62101030	»¯ÏËÕ±ÄØ»òÎÞ·ÄÖ¯ÎïÖÆ·þ×°	423	Î£µØÂíÀ­	10	Ò»°ãÃ³Ò×	229812	¼þ	17330	Ç§¿Ë	1,197,994
202102	62101030	»¯ÏËÕ±ÄØ»òÎÞ·ÄÖ¯ÎïÖÆ·þ×°	424	¹çÑÇÄÇ	10	Ò»°ãÃ³Ò×	401005	¼þ	25041	Ç§¿Ë	964,129
202102	62101030	»¯ÏËÕ±ÄØ»òÎÞ·ÄÖ¯ÎïÖÆ·þ×°	425	º£µØ	10	Ò»°ãÃ³Ò×	6	¼þ	0	Ç§¿Ë	39
202102	62101030	»¯ÏËÕ±ÄØ»òÎÞ·ÄÖ¯ÎïÖÆ·þ×°	426	ºé¶¼À­Ë¹	10	Ò»°ãÃ³Ò×	430750	¼þ	53819	Ç§¿Ë	7,811,819
202102	62101030	»¯ÏËÕ±ÄØ»òÎÞ·ÄÖ¯ÎïÖÆ·þ×°	427	ÑÀÂò¼Ó	10	Ò»°ãÃ³Ò×	176300	¼þ	21867	Ç§¿Ë	1,462,923
202102	62101030	»¯ÏËÕ±ÄØ»òÎÞ·ÄÖ¯ÎïÖÆ·þ×°	429	Ä«Î÷¸ç	10	Ò»°ãÃ³Ò×	2439915	¼þ	215018	Ç§¿Ë	11,104,398
202102	62101030	»¯ÏËÕ±ÄØ»òÎÞ·ÄÖ¯ÎïÖÆ·þ×°	432	°ÍÄÃÂí	10	Ò»°ãÃ³Ò×	2644420	¼þ	345864	Ç§¿Ë	22,054,162
202102	62101030	»¯ÏËÕ±ÄØ»òÎÞ·ÄÖ¯ÎïÖÆ·þ×°	434	ÃØÂ³	10	Ò»°ãÃ³Ò×	1036000	¼þ	132831	Ç§¿Ë	6,921,976
202102	62101030	»¯ÏËÕ±ÄØ»òÎÞ·ÄÖ¯ÎïÖÆ·þ×°	435	²¨¶àÀè¸÷	10	Ò»°ãÃ³Ò×	472422	¼þ	47263	Ç§¿Ë	1,968,526
202102	62101030	»¯ÏËÕ±ÄØ»òÎÞ·ÄÖ¯ÎïÖÆ·þ×°	437	Ê¥Â¬Î÷ÑÇ	10	Ò»°ãÃ³Ò×	2	¼þ	0	Ç§¿Ë	13
202102	62101030	»¯ÏËÕ±ÄØ»òÎÞ·ÄÖ¯ÎïÖÆ·þ×°	440	Èø¶ûÍß¶à	10	Ò»°ãÃ³Ò×	720950	¼þ	72359	Ç§¿Ë	2,852,837
202102	62101030	»¯ÏËÕ±ÄØ»òÎÞ·ÄÖ¯ÎïÖÆ·þ×°	442	ÌØÁ¢Äá´ïºÍ¶à°Í¸ç	10	Ò»°ãÃ³Ò×	800096	¼þ	73639	Ç§¿Ë	3,707,569
202102	62101030	»¯ÏËÕ±ÄØ»òÎÞ·ÄÖ¯ÎïÖÆ·þ×°	444	ÎÚÀ­¹ç	10	Ò»°ãÃ³Ò×	1188630	¼þ	98538	Ç§¿Ë	3,592,689
202102	62101030	»¯ÏËÕ±ÄØ»òÎÞ·ÄÖ¯ÎïÖÆ·þ×°	445	Î¯ÄÚÈðÀ­	10	Ò»°ãÃ³Ò×	30203	¼þ	4159	Ç§¿Ë	1,505,881
202102	62101030	»¯ÏËÕ±ÄØ»òÎÞ·ÄÖ¯ÎïÖÆ·þ×°	501	¼ÓÄÃ´ó	10	Ò»°ãÃ³Ò×	9451816	¼þ	887180	Ç§¿Ë	67,714,096
202102	62101030	»¯ÏËÕ±ÄØ»òÎÞ·ÄÖ¯ÎïÖÆ·þ×°	502	ÃÀ¹ú	10	Ò»°ãÃ³Ò×	128661767	¼þ	9788419	Ç§¿Ë	639,336,543
202102	62101030	»¯ÏËÕ±ÄØ»òÎÞ·ÄÖ¯ÎïÖÆ·þ×°	504	°ÙÄ½´ó	10	Ò»°ãÃ³Ò×	202500	¼þ	14475	Ç§¿Ë	1,772,454
202102	62101030	»¯ÏËÕ±ÄØ»òÎÞ·ÄÖ¯ÎïÖÆ·þ×°	601	°Ä´óÀûÑÇ	10	Ò»°ãÃ³Ò×	8056787	¼þ	844947	Ç§¿Ë	43,646,223
202102	62101030	»¯ÏËÕ±ÄØ»òÎÞ·ÄÖ¯ÎïÖÆ·þ×°	603	ì³¼Ã	10	Ò»°ãÃ³Ò×	20056	¼þ	2960	Ç§¿Ë	166,734
202102	62101030	»¯ÏËÕ±ÄØ»òÎÞ·ÄÖ¯ÎïÖÆ·þ×°	607	ÐÂ¿¦Àï¶àÄáÑÇ	10	Ò»°ãÃ³Ò×	1800	¼þ	575	Ç§¿Ë	72,536
202102	62101030	»¯ÏËÕ±ÄØ»òÎÞ·ÄÖ¯ÎïÖÆ·þ×°	609	ÐÂÎ÷À¼	10	Ò»°ãÃ³Ò×	1477905	¼þ	156739	Ç§¿Ë	6,016,277
202102	62101030	»¯ÏËÕ±ÄØ»òÎÞ·ÄÖ¯ÎïÖÆ·þ×°	611	°Í²¼ÑÇÐÂ¼¸ÄÚÑÇ	10	Ò»°ãÃ³Ò×	2961	¼þ	328	Ç§¿Ë	99,544
202102	62101030	»¯ÏËÕ±ÄØ»òÎÞ·ÄÖ¯ÎïÖÆ·þ×°	620	ÃÜ¿ËÂÞÄáÎ÷ÑÇÁª°î	10	Ò»°ãÃ³Ò×	1000	¼þ	146	Ç§¿Ë	8,040
202102	62101030	»¯ÏËÕ±ÄØ»òÎÞ·ÄÖ¯ÎïÖÆ·þ×°	623	·¨Êô²¨ÀûÄáÎ÷ÑÇ	10	Ò»°ãÃ³Ò×	35800	¼þ	8076	Ç§¿Ë	531,031
202103	62101030	»¯ÏËÕ±ÄØ»òÎÞ·ÄÖ¯ÎïÖÆ·þ×°	102	°ÍÁÖ	10	Ò»°ãÃ³Ò×	110300	¼þ	5105	Ç§¿Ë	238,787
202103	62101030	»¯ÏËÕ±ÄØ»òÎÞ·ÄÖ¯ÎïÖÆ·þ×°	103	ÃÏ¼ÓÀ­¹ú	10	Ò»°ãÃ³Ò×	6000	¼þ	882	Ç§¿Ë	39,022
202103	62101030	»¯ÏËÕ±ÄØ»òÎÞ·ÄÖ¯ÎïÖÆ·þ×°	105	ÎÄÀ³	10	Ò»°ãÃ³Ò×	300	¼þ	105	Ç§¿Ë	2,124
202103	62101030	»¯ÏËÕ±ÄØ»òÎÞ·ÄÖ¯ÎïÖÆ·þ×°	106	Ãåµé	10	Ò»°ãÃ³Ò×	17640	¼þ	1100	Ç§¿Ë	264,600
202103	62101030	»¯ÏËÕ±ÄØ»òÎÞ·ÄÖ¯ÎïÖÆ·þ×°	106	Ãåµé	12	ÆäËû¾èÔùÎï×Ê	650	¼þ	156	Ç§¿Ë	31,200
202103	62101030	»¯ÏËÕ±ÄØ»òÎÞ·ÄÖ¯ÎïÖÆ·þ×°	107	¼íÆÒÕ¯	10	Ò»°ãÃ³Ò×	80000	¼þ	19790	Ç§¿Ë	1,689,620
202103	62101030	»¯ÏËÕ±ÄØ»òÎÞ·ÄÖ¯ÎïÖÆ·þ×°	108	ÈûÆÖÂ·Ë¹	10	Ò»°ãÃ³Ò×	18570	¼þ	2182	Ç§¿Ë	134,511
202103	62101030	»¯ÏËÕ±ÄØ»òÎÞ·ÄÖ¯ÎïÖÆ·þ×°	110	ÖÐ¹úÏã¸Û	10	Ò»°ãÃ³Ò×	868565	¼þ	77162	Ç§¿Ë	4,804,263
202103	62101030	»¯ÏËÕ±ÄØ»òÎÞ·ÄÖ¯ÎïÖÆ·þ×°	111	Ó¡¶È	10	Ò»°ãÃ³Ò×	169621	¼þ	30493	Ç§¿Ë	1,403,456
202103	62101030	»¯ÏËÕ±ÄØ»òÎÞ·ÄÖ¯ÎïÖÆ·þ×°	112	Ó¡¶ÈÄáÎ÷ÑÇ	10	Ò»°ãÃ³Ò×	123320	¼þ	27752	Ç§¿Ë	1,324,897
202103	62101030	»¯ÏËÕ±ÄØ»òÎÞ·ÄÖ¯ÎïÖÆ·þ×°	115	ÒÔÉ«ÁÐ	10	Ò»°ãÃ³Ò×	2301032	¼þ	232361	Ç§¿Ë	9,905,824
202103	62101030	»¯ÏËÕ±ÄØ»òÎÞ·ÄÖ¯ÎïÖÆ·þ×°	116	ÈÕ±¾	10	Ò»°ãÃ³Ò×	10463196	¼þ	636602	Ç§¿Ë	36,979,173
202103	62101030	»¯ÏËÕ±ÄØ»òÎÞ·ÄÖ¯ÎïÖÆ·þ×°	117	Ô¼µ©	10	Ò»°ãÃ³Ò×	13007	¼þ	1246	Ç§¿Ë	50,184
202103	62101030	»¯ÏËÕ±ÄØ»òÎÞ·ÄÖ¯ÎïÖÆ·þ×°	118	¿ÆÍþÌØ	10	Ò»°ãÃ³Ò×	73700	¼þ	12133	Ç§¿Ë	356,300
202103	62101030	»¯ÏËÕ±ÄØ»òÎÞ·ÄÖ¯ÎïÖÆ·þ×°	119	ÀÏÎÎ	10	Ò»°ãÃ³Ò×	10880	¼þ	2502	Ç§¿Ë	315,258
202103	62101030	»¯ÏËÕ±ÄØ»òÎÞ·ÄÖ¯ÎïÖÆ·þ×°	120	Àè°ÍÄÛ	10	Ò»°ãÃ³Ò×	68016	¼þ	14234	Ç§¿Ë	876,121
202103	62101030	»¯ÏËÕ±ÄØ»òÎÞ·ÄÖ¯ÎïÖÆ·þ×°	121	ÖÐ¹ú°ÄÃÅ	10	Ò»°ãÃ³Ò×	17000	¼þ	2170	Ç§¿Ë	213,013
202103	62101030	»¯ÏËÕ±ÄØ»òÎÞ·ÄÖ¯ÎïÖÆ·þ×°	122	ÂíÀ´Î÷ÑÇ	10	Ò»°ãÃ³Ò×	1794005	¼þ	223958	Ç§¿Ë	12,975,684
202103	62101030	»¯ÏËÕ±ÄØ»òÎÞ·ÄÖ¯ÎïÖÆ·þ×°	123	Âí¶û´ú·ò	10	Ò»°ãÃ³Ò×	3000	¼þ	362	Ç§¿Ë	15,518
202103	62101030	»¯ÏËÕ±ÄØ»òÎÞ·ÄÖ¯ÎïÖÆ·þ×°	125	Äá²´¶ûÁª°îÃñÖ÷¹²ºÍ¹ú	10	Ò»°ãÃ³Ò×	2530	¼þ	675	Ç§¿Ë	97,746
202103	62101030	»¯ÏËÕ±ÄØ»òÎÞ·ÄÖ¯ÎïÖÆ·þ×°	126	°¢Âü	10	Ò»°ãÃ³Ò×	10	¼þ	0	Ç§¿Ë	40
202103	62101030	»¯ÏËÕ±ÄØ»òÎÞ·ÄÖ¯ÎïÖÆ·þ×°	127	°Í»ùË¹Ì¹	10	Ò»°ãÃ³Ò×	18374	¼þ	4016	Ç§¿Ë	288,560
202103	62101030	»¯ÏËÕ±ÄØ»òÎÞ·ÄÖ¯ÎïÖÆ·þ×°	129	·ÆÂÉ±ö	10	Ò»°ãÃ³Ò×	2501376	¼þ	434308	Ç§¿Ë	27,649,953
202103	62101030	»¯ÏËÕ±ÄØ»òÎÞ·ÄÖ¯ÎïÖÆ·þ×°	130	¿¨Ëþ¶û	10	Ò»°ãÃ³Ò×	734473	¼þ	88352	Ç§¿Ë	3,536,282
202103	62101030	»¯ÏËÕ±ÄØ»òÎÞ·ÄÖ¯ÎïÖÆ·þ×°	131	É³ÌØ°¢À­²®	10	Ò»°ãÃ³Ò×	2740028	¼þ	120026	Ç§¿Ë	5,873,115
202103	62101030	»¯ÏËÕ±ÄØ»òÎÞ·ÄÖ¯ÎïÖÆ·þ×°	132	ÐÂ¼ÓÆÂ	10	Ò»°ãÃ³Ò×	649544	¼þ	76873	Ç§¿Ë	3,420,400
202103	62101030	»¯ÏËÕ±ÄØ»òÎÞ·ÄÖ¯ÎïÖÆ·þ×°	133	º«¹ú	10	Ò»°ãÃ³Ò×	2166964	¼þ	330317	Ç§¿Ë	14,104,112
202103	62101030	»¯ÏËÕ±ÄØ»òÎÞ·ÄÖ¯ÎïÖÆ·þ×°	136	Ì©¹ú	10	Ò»°ãÃ³Ò×	231820	¼þ	31966	Ç§¿Ë	1,694,769
202103	62101030	»¯ÏËÕ±ÄØ»òÎÞ·ÄÖ¯ÎïÖÆ·þ×°	137	ÍÁ¶úÆä	10	Ò»°ãÃ³Ò×	60243	¼þ	7322	Ç§¿Ë	526,607
202103	62101030	»¯ÏËÕ±ÄØ»òÎÞ·ÄÖ¯ÎïÖÆ·þ×°	138	°¢ÁªÇõ	10	Ò»°ãÃ³Ò×	397044	¼þ	53555	Ç§¿Ë	2,662,370
202103	62101030	»¯ÏËÕ±ÄØ»òÎÞ·ÄÖ¯ÎïÖÆ·þ×°	139	Ò²ÃÅ	10	Ò»°ãÃ³Ò×	306800	¼þ	33748	Ç§¿Ë	2,504,954
202103	62101030	»¯ÏËÕ±ÄØ»òÎÞ·ÄÖ¯ÎïÖÆ·þ×°	141	Ô½ÄÏ	10	Ò»°ãÃ³Ò×	18269	¼þ	2761	Ç§¿Ë	162,192
202103	62101030	»¯ÏËÕ±ÄØ»òÎÞ·ÄÖ¯ÎïÖÆ·þ×°	141	Ô½ÄÏ	12	ÆäËû¾èÔùÎï×Ê	150	¼þ	70	Ç§¿Ë	10,500
202103	62101030	»¯ÏËÕ±ÄØ»òÎÞ·ÄÖ¯ÎïÖÆ·þ×°	143	ÖÐ¹úÌ¨Íå	10	Ò»°ãÃ³Ò×	548293	¼þ	36963	Ç§¿Ë	1,841,140
202103	62101030	»¯ÏËÕ±ÄØ»òÎÞ·ÄÖ¯ÎïÖÆ·þ×°	144	¶«µÛãë	10	Ò»°ãÃ³Ò×	30000	¼þ	6150	Ç§¿Ë	425,973
202103	62101030	»¯ÏËÕ±ÄØ»òÎÞ·ÄÖ¯ÎïÖÆ·þ×°	145	¹þÈø¿ËË¹Ì¹	10	Ò»°ãÃ³Ò×	276760	¼þ	50570	Ç§¿Ë	2,123,496
202103	62101030	»¯ÏËÕ±ÄØ»òÎÞ·ÄÖ¯ÎïÖÆ·þ×°	146	¼ª¶û¼ªË¹Ë¹Ì¹	10	Ò»°ãÃ³Ò×	147381	¼þ	18920	Ç§¿Ë	2,241,608
202103	62101030	»¯ÏËÕ±ÄØ»òÎÞ·ÄÖ¯ÎïÖÆ·þ×°	146	¼ª¶û¼ªË¹Ë¹Ì¹	11	¹ú¼Ò¼ä¡¢¹ú¼Ê×éÖ¯ÎÞ³¥Ô®ÖúºÍÔùËÍµÄÎï×Ê	90000	¼þ	14177	Ç§¿Ë	2,231,751
202103	62101030	»¯ÏËÕ±ÄØ»òÎÞ·ÄÖ¯ÎïÖÆ·þ×°	202	°²¸çÀ­	10	Ò»°ãÃ³Ò×	336400	¼þ	23099	Ç§¿Ë	1,093,444
202103	62101030	»¯ÏËÕ±ÄØ»òÎÞ·ÄÖ¯ÎïÖÆ·þ×°	203	±´Äþ	10	Ò»°ãÃ³Ò×	24900	¼þ	1894	Ç§¿Ë	97,617
202103	62101030	»¯ÏËÕ±ÄØ»òÎÞ·ÄÖ¯ÎïÖÆ·þ×°	204	²©´ÄÍßÄÉ	10	Ò»°ãÃ³Ò×	60000	¼þ	8850	Ç§¿Ë	956,206
202103	62101030	»¯ÏËÕ±ÄØ»òÎÞ·ÄÖ¯ÎïÖÆ·þ×°	211	Õ§µÃ	10	Ò»°ãÃ³Ò×	97110	¼þ	14002	Ç§¿Ë	2,779,386
202103	62101030	»¯ÏËÕ±ÄØ»òÎÞ·ÄÖ¯ÎïÖÆ·þ×°	212	¿ÆÄ¦ÂÞ	11	¹ú¼Ò¼ä¡¢¹ú¼Ê×éÖ¯ÎÞ³¥Ô®ÖúºÍÔùËÍµÄÎï×Ê	5000	¼þ	1413	Ç§¿Ë	200,000
202103	62101030	»¯ÏËÕ±ÄØ»òÎÞ·ÄÖ¯ÎïÖÆ·þ×°	212	¿ÆÄ¦ÂÞ	12	ÆäËû¾èÔùÎï×Ê	11200	¼þ	2944	Ç§¿Ë	728,845
202103	62101030	»¯ÏËÕ±ÄØ»òÎÞ·ÄÖ¯ÎïÖÆ·þ×°	213	¸Õ¹û(²¼)	10	Ò»°ãÃ³Ò×	2000	¼þ	160	Ç§¿Ë	5,666
202103	62101030	»¯ÏËÕ±ÄØ»òÎÞ·ÄÖ¯ÎïÖÆ·þ×°	214	¼ª²¼Ìá	10	Ò»°ãÃ³Ò×	60	¼þ	15	Ç§¿Ë	5,022
202103	62101030	»¯ÏËÕ±ÄØ»òÎÞ·ÄÖ¯ÎïÖÆ·þ×°	215	°£¼°	10	Ò»°ãÃ³Ò×	456000	¼þ	23080	Ç§¿Ë	5,383,681
202103	62101030	»¯ÏËÕ±ÄØ»òÎÞ·ÄÖ¯ÎïÖÆ·þ×°	217	°£Èû¶í±ÈÑÇ	10	Ò»°ãÃ³Ò×	7000	¼þ	1266	Ç§¿Ë	86,644
202103	62101030	»¯ÏËÕ±ÄØ»òÎÞ·ÄÖ¯ÎïÖÆ·þ×°	218	¼ÓÅî	10	Ò»°ãÃ³Ò×	1099750	¼þ	150571	Ç§¿Ë	7,178,114
202103	62101030	»¯ÏËÕ±ÄØ»òÎÞ·ÄÖ¯ÎïÖÆ·þ×°	220	¼ÓÄÉ	10	Ò»°ãÃ³Ò×	10000	¼þ	1100	Ç§¿Ë	86,928
202103	62101030	»¯ÏËÕ±ÄØ»òÎÞ·ÄÖ¯ÎïÖÆ·þ×°	221	¼¸ÄÚÑÇ	10	Ò»°ãÃ³Ò×	9920	¼þ	2852	Ç§¿Ë	211,611
202103	62101030	»¯ÏËÕ±ÄØ»òÎÞ·ÄÖ¯ÎïÖÆ·þ×°	223	¿ÆÌØµÏÍß	10	Ò»°ãÃ³Ò×	73438	¼þ	7127	Ç§¿Ë	339,246
202103	62101030	»¯ÏËÕ±ÄØ»òÎÞ·ÄÖ¯ÎïÖÆ·þ×°	224	¿ÏÄáÑÇ	10	Ò»°ãÃ³Ò×	23004	¼þ	4296	Ç§¿Ë	266,592
202103	62101030	»¯ÏËÕ±ÄØ»òÎÞ·ÄÖ¯ÎïÖÆ·þ×°	225	Àû±ÈÀïÑÇ	10	Ò»°ãÃ³Ò×	500	¼þ	110	Ç§¿Ë	54,088
202103	62101030	»¯ÏËÕ±ÄØ»òÎÞ·ÄÖ¯ÎïÖÆ·þ×°	226	Àû±ÈÑÇ	10	Ò»°ãÃ³Ò×	137400	¼þ	11251	Ç§¿Ë	526,955
202103	62101030	»¯ÏËÕ±ÄØ»òÎÞ·ÄÖ¯ÎïÖÆ·þ×°	228	ÂíÀ­Î¬	10	Ò»°ãÃ³Ò×	300	¼þ	33	Ç§¿Ë	8,210
202103	62101030	»¯ÏËÕ±ÄØ»òÎÞ·ÄÖ¯ÎïÖÆ·þ×°	228	ÂíÀ­Î¬	11	¹ú¼Ò¼ä¡¢¹ú¼Ê×éÖ¯ÎÞ³¥Ô®ÖúºÍÔùËÍµÄÎï×Ê	10000	¼þ	2825	Ç§¿Ë	400,000
202103	62101030	»¯ÏËÕ±ÄØ»òÎÞ·ÄÖ¯ÎïÖÆ·þ×°	233	ÄªÉ£±È¿Ë	10	Ò»°ãÃ³Ò×	33840	¼þ	3901	Ç§¿Ë	640,101
202103	62101030	»¯ÏËÕ±ÄØ»òÎÞ·ÄÖ¯ÎïÖÆ·þ×°	236	ÄáÈÕÀûÑÇ	10	Ò»°ãÃ³Ò×	21000	¼þ	1511	Ç§¿Ë	88,988
202103	62101030	»¯ÏËÕ±ÄØ»òÎÞ·ÄÖ¯ÎïÖÆ·þ×°	237	ÁôÄáÍô	10	Ò»°ãÃ³Ò×	480	¼þ	99	Ç§¿Ë	7,232
202103	62101030	»¯ÏËÕ±ÄØ»òÎÞ·ÄÖ¯ÎïÖÆ·þ×°	238	Â¬Íú´ï	10	Ò»°ãÃ³Ò×	10466	¼þ	1115	Ç§¿Ë	79,915
202103	62101030	»¯ÏËÕ±ÄØ»òÎÞ·ÄÖ¯ÎïÖÆ·þ×°	240	ÈûÄÚ¼Ó¶û	10	Ò»°ãÃ³Ò×	25000	¼þ	3310	Ç§¿Ë	119,188
202103	62101030	»¯ÏËÕ±ÄØ»òÎÞ·ÄÖ¯ÎïÖÆ·þ×°	244	ÄÏ·Ç	10	Ò»°ãÃ³Ò×	812805	¼þ	130598	Ç§¿Ë	6,391,023
202103	62101030	»¯ÏËÕ±ÄØ»òÎÞ·ÄÖ¯ÎïÖÆ·þ×°	246	ËÕµ¤	11	¹ú¼Ò¼ä¡¢¹ú¼Ê×éÖ¯ÎÞ³¥Ô®ÖúºÍÔùËÍµÄÎï×Ê	5320	¼þ	1485	Ç§¿Ë	408,525
202103	62101030	»¯ÏËÕ±ÄØ»òÎÞ·ÄÖ¯ÎïÖÆ·þ×°	248	¶à¸ç	10	Ò»°ãÃ³Ò×	61800	¼þ	12051	Ç§¿Ë	1,286,262
202103	62101030	»¯ÏËÕ±ÄØ»òÎÞ·ÄÖ¯ÎïÖÆ·þ×°	249	Í»ÄáË¹	10	Ò»°ãÃ³Ò×	22000	¼þ	1575	Ç§¿Ë	76,174
202103	62101030	»¯ÏËÕ±ÄØ»òÎÞ·ÄÖ¯ÎïÖÆ·þ×°	250	ÎÚ¸É´ï	10	Ò»°ãÃ³Ò×	20837	¼þ	4474	Ç§¿Ë	743,974
202103	62101030	»¯ÏËÕ±ÄØ»òÎÞ·ÄÖ¯ÎïÖÆ·þ×°	251	²¼»ùÄÉ·¨Ë÷	10	Ò»°ãÃ³Ò×	990	¼þ	178	Ç§¿Ë	9,753
202103	62101030	»¯ÏËÕ±ÄØ»òÎÞ·ÄÖ¯ÎïÖÆ·þ×°	252	¸Õ¹û(½ð)	10	Ò»°ãÃ³Ò×	5219	¼þ	547	Ç§¿Ë	171,054
202103	62101030	»¯ÏËÕ±ÄØ»òÎÞ·ÄÖ¯ÎïÖÆ·þ×°	253	ÔÞ±ÈÑÇ	10	Ò»°ãÃ³Ò×	50430	¼þ	14581	Ç§¿Ë	1,261,093
202103	62101030	»¯ÏËÕ±ÄØ»òÎÞ·ÄÖ¯ÎïÖÆ·þ×°	254	½ò°Í²¼Î¤	10	Ò»°ãÃ³Ò×	247900	¼þ	38122	Ç§¿Ë	3,040,308
202103	62101030	»¯ÏËÕ±ÄØ»òÎÞ·ÄÖ¯ÎïÖÆ·þ×°	301	±ÈÀûÊ±	10	Ò»°ãÃ³Ò×	1401099	¼þ	124495	Ç§¿Ë	6,359,260
202103	62101030	»¯ÏËÕ±ÄØ»òÎÞ·ÄÖ¯ÎïÖÆ·þ×°	302	µ¤Âó	10	Ò»°ãÃ³Ò×	6734900	¼þ	554422	Ç§¿Ë	20,424,055
202103	62101030	»¯ÏËÕ±ÄØ»òÎÞ·ÄÖ¯ÎïÖÆ·þ×°	303	Ó¢¹ú	10	Ò»°ãÃ³Ò×	3768424	¼þ	470125	Ç§¿Ë	27,594,908
202103	62101030	»¯ÏËÕ±ÄØ»òÎÞ·ÄÖ¯ÎïÖÆ·þ×°	304	µÂ¹ú	10	Ò»°ãÃ³Ò×	22816272	¼þ	1802342	Ç§¿Ë	79,308,810
202103	62101030	»¯ÏËÕ±ÄØ»òÎÞ·ÄÖ¯ÎïÖÆ·þ×°	305	·¨¹ú	10	Ò»°ãÃ³Ò×	15151815	¼þ	1149239	Ç§¿Ë	50,590,730
202103	62101030	»¯ÏËÕ±ÄØ»òÎÞ·ÄÖ¯ÎïÖÆ·þ×°	306	°®¶ûÀ¼	10	Ò»°ãÃ³Ò×	564778	¼þ	57911	Ç§¿Ë	3,125,120
202103	62101030	»¯ÏËÕ±ÄØ»òÎÞ·ÄÖ¯ÎïÖÆ·þ×°	307	Òâ´óÀû	10	Ò»°ãÃ³Ò×	9331317	¼þ	805323	Ç§¿Ë	41,955,956
202103	62101030	»¯ÏËÕ±ÄØ»òÎÞ·ÄÖ¯ÎïÖÆ·þ×°	309	ºÉÀ¼	10	Ò»°ãÃ³Ò×	5314707	¼þ	516674	Ç§¿Ë	26,140,432
202103	62101030	»¯ÏËÕ±ÄØ»òÎÞ·ÄÖ¯ÎïÖÆ·þ×°	310	Ï£À°	10	Ò»°ãÃ³Ò×	738032	¼þ	89030	Ç§¿Ë	3,981,972
202103	62101030	»¯ÏËÕ±ÄØ»òÎÞ·ÄÖ¯ÎïÖÆ·þ×°	311	ÆÏÌÑÑÀ	10	Ò»°ãÃ³Ò×	2218506	¼þ	220580	Ç§¿Ë	8,593,227
202103	62101030	»¯ÏËÕ±ÄØ»òÎÞ·ÄÖ¯ÎïÖÆ·þ×°	312	Î÷°àÑÀ	10	Ò»°ãÃ³Ò×	11896977	¼þ	1006487	Ç§¿Ë	50,298,447
202103	62101030	»¯ÏËÕ±ÄØ»òÎÞ·ÄÖ¯ÎïÖÆ·þ×°	313	°¢¶û°ÍÄáÑÇ	10	Ò»°ãÃ³Ò×	69200	¼þ	11823	Ç§¿Ë	713,350
202103	62101030	»¯ÏËÕ±ÄØ»òÎÞ·ÄÖ¯ÎïÖÆ·þ×°	315	°ÂµØÀû	10	Ò»°ãÃ³Ò×	412440	¼þ	50719	Ç§¿Ë	1,927,163
202103	62101030	»¯ÏËÕ±ÄØ»òÎÞ·ÄÖ¯ÎïÖÆ·þ×°	316	±£¼ÓÀûÑÇ	10	Ò»°ãÃ³Ò×	126400	¼þ	11165	Ç§¿Ë	465,643
202103	62101030	»¯ÏËÕ±ÄØ»òÎÞ·ÄÖ¯ÎïÖÆ·þ×°	318	·ÒÀ¼	10	Ò»°ãÃ³Ò×	2125808	¼þ	241409	Ç§¿Ë	12,384,978
202103	62101030	»¯ÏËÕ±ÄØ»òÎÞ·ÄÖ¯ÎïÖÆ·þ×°	321	ÐÙÑÀÀû	10	Ò»°ãÃ³Ò×	215456	¼þ	17102	Ç§¿Ë	1,256,053
202103	62101030	»¯ÏËÕ±ÄØ»òÎÞ·ÄÖ¯ÎïÖÆ·þ×°	322	±ùµº	10	Ò»°ãÃ³Ò×	4500	¼þ	1215	Ç§¿Ë	350,114
202103	62101030	»¯ÏËÕ±ÄØ»òÎÞ·ÄÖ¯ÎïÖÆ·þ×°	326	Å²Íþ	10	Ò»°ãÃ³Ò×	3867698	¼þ	434250	Ç§¿Ë	19,394,484
202103	62101030	»¯ÏËÕ±ÄØ»òÎÞ·ÄÖ¯ÎïÖÆ·þ×°	327	²¨À¼	10	Ò»°ãÃ³Ò×	2727507	¼þ	286686	Ç§¿Ë	15,252,621
202103	62101030	»¯ÏËÕ±ÄØ»òÎÞ·ÄÖ¯ÎïÖÆ·þ×°	328	ÂÞÂíÄáÑÇ	10	Ò»°ãÃ³Ò×	683307	¼þ	39950	Ç§¿Ë	2,246,508
202103	62101030	»¯ÏËÕ±ÄØ»òÎÞ·ÄÖ¯ÎïÖÆ·þ×°	330	Èðµä	10	Ò»°ãÃ³Ò×	902383	¼þ	104632	Ç§¿Ë	5,826,825
202103	62101030	»¯ÏËÕ±ÄØ»òÎÞ·ÄÖ¯ÎïÖÆ·þ×°	331	ÈðÊ¿	10	Ò»°ãÃ³Ò×	1377450	¼þ	102660	Ç§¿Ë	4,462,165
202103	62101030	»¯ÏËÕ±ÄØ»òÎÞ·ÄÖ¯ÎïÖÆ·þ×°	334	°®É³ÄáÑÇ	10	Ò»°ãÃ³Ò×	129739	¼þ	27079	Ç§¿Ë	1,688,351
202103	62101030	»¯ÏËÕ±ÄØ»òÎÞ·ÄÖ¯ÎïÖÆ·þ×°	335	À­ÍÑÎ¬ÑÇ	10	Ò»°ãÃ³Ò×	9500	¼þ	1710	Ç§¿Ë	121,957
202103	62101030	»¯ÏËÕ±ÄØ»òÎÞ·ÄÖ¯ÎïÖÆ·þ×°	336	Á¢ÌÕÍð	10	Ò»°ãÃ³Ò×	432200	¼þ	56498	Ç§¿Ë	3,144,755
202103	62101030	»¯ÏËÕ±ÄØ»òÎÞ·ÄÖ¯ÎïÖÆ·þ×°	337	¸ñÂ³¼ªÑÇ	10	Ò»°ãÃ³Ò×	13856	¼þ	1807	Ç§¿Ë	118,248
202103	62101030	»¯ÏËÕ±ÄØ»òÎÞ·ÄÖ¯ÎïÖÆ·þ×°	339	°¢Èû°Ý½®	10	Ò»°ãÃ³Ò×	30000	¼þ	3150	Ç§¿Ë	155,606
202103	62101030	»¯ÏËÕ±ÄØ»òÎÞ·ÄÖ¯ÎïÖÆ·þ×°	344	¶íÂÞË¹Áª°î	10	Ò»°ãÃ³Ò×	430509	¼þ	64036	Ç§¿Ë	3,680,365
202103	62101030	»¯ÏËÕ±ÄØ»òÎÞ·ÄÖ¯ÎïÖÆ·þ×°	347	ÎÚ¿ËÀ¼	10	Ò»°ãÃ³Ò×	43908	¼þ	9860	Ç§¿Ë	620,497
202103	62101030	»¯ÏËÕ±ÄØ»òÎÞ·ÄÖ¯ÎïÖÆ·þ×°	350	Ë¹ÂåÎÄÄáÑÇ	10	Ò»°ãÃ³Ò×	271900	¼þ	45652	Ç§¿Ë	2,257,223
202103	62101030	»¯ÏËÕ±ÄØ»òÎÞ·ÄÖ¯ÎïÖÆ·þ×°	351	¿ËÂÞµØÑÇ	10	Ò»°ãÃ³Ò×	171900	¼þ	11631	Ç§¿Ë	560,582
202103	62101030	»¯ÏËÕ±ÄØ»òÎÞ·ÄÖ¯ÎïÖÆ·þ×°	352	½Ý¿Ë	10	Ò»°ãÃ³Ò×	875621	¼þ	65336	Ç§¿Ë	3,435,710
202103	62101030	»¯ÏËÕ±ÄØ»òÎÞ·ÄÖ¯ÎïÖÆ·þ×°	353	Ë¹Âå·¥¿Ë	10	Ò»°ãÃ³Ò×	80800	¼þ	21793	Ç§¿Ë	1,608,911
202103	62101030	»¯ÏËÕ±ÄØ»òÎÞ·ÄÖ¯ÎïÖÆ·þ×°	402	°¢¸ùÍ¢	10	Ò»°ãÃ³Ò×	206342	¼þ	29266	Ç§¿Ë	1,310,773
202103	62101030	»¯ÏËÕ±ÄØ»òÎÞ·ÄÖ¯ÎïÖÆ·þ×°	403	°¢Â³°Í	10	Ò»°ãÃ³Ò×	250	¼þ	55	Ç§¿Ë	3,638
202103	62101030	»¯ÏËÕ±ÄØ»òÎÞ·ÄÖ¯ÎïÖÆ·þ×°	404	°Í¹þÂí	10	Ò»°ãÃ³Ò×	7000	¼þ	1400	Ç§¿Ë	53,187
202103	62101030	»¯ÏËÕ±ÄØ»òÎÞ·ÄÖ¯ÎïÖÆ·þ×°	405	°Í°Í¶àË¹	10	Ò»°ãÃ³Ò×	8000	¼þ	1400	Ç§¿Ë	42,532
202103	62101030	»¯ÏËÕ±ÄØ»òÎÞ·ÄÖ¯ÎïÖÆ·þ×°	406	²®Àû×È	10	Ò»°ãÃ³Ò×	2300	¼þ	489	Ç§¿Ë	53,245
202103	62101030	»¯ÏËÕ±ÄØ»òÎÞ·ÄÖ¯ÎïÖÆ·þ×°	408	¶àÃñ×å²£ÀûÎ¬ÑÇ¹ú	10	Ò»°ãÃ³Ò×	68500	¼þ	9693	Ç§¿Ë	455,248
202103	62101030	»¯ÏËÕ±ÄØ»òÎÞ·ÄÖ¯ÎïÖÆ·þ×°	410	°ÍÎ÷	10	Ò»°ãÃ³Ò×	3427000	¼þ	156080	Ç§¿Ë	6,645,892
202103	62101030	»¯ÏËÕ±ÄØ»òÎÞ·ÄÖ¯ÎïÖÆ·þ×°	412	ÖÇÀû	10	Ò»°ãÃ³Ò×	1527914	¼þ	199503	Ç§¿Ë	9,740,402
202103	62101030	»¯ÏËÕ±ÄØ»òÎÞ·ÄÖ¯ÎïÖÆ·þ×°	413	¸çÂ×±ÈÑÇ	10	Ò»°ãÃ³Ò×	167651	¼þ	30712	Ç§¿Ë	1,438,937
202103	62101030	»¯ÏËÕ±ÄØ»òÎÞ·ÄÖ¯ÎïÖÆ·þ×°	415	¸çË¹´ïÀè¼Ó	10	Ò»°ãÃ³Ò×	1353719	¼þ	182779	Ç§¿Ë	9,962,925
202103	62101030	»¯ÏËÕ±ÄØ»òÎÞ·ÄÖ¯ÎïÖÆ·þ×°	416	¹Å°Í	10	Ò»°ãÃ³Ò×	2	¼þ	7	Ç§¿Ë	1,733
202103	62101030	»¯ÏËÕ±ÄØ»òÎÞ·ÄÖ¯ÎïÖÆ·þ×°	416	¹Å°Í	12	ÆäËû¾èÔùÎï×Ê	300	¼þ	99	Ç§¿Ë	15,420
202103	62101030	»¯ÏËÕ±ÄØ»òÎÞ·ÄÖ¯ÎïÖÆ·þ×°	417	¿âÀ°Ë÷µº	10	Ò»°ãÃ³Ò×	74900	¼þ	5463	Ç§¿Ë	180,396
202103	62101030	»¯ÏËÕ±ÄØ»òÎÞ·ÄÖ¯ÎïÖÆ·þ×°	418	¶àÃ×Äá¼Ó¹²ºÍ¹ú	10	Ò»°ãÃ³Ò×	734800	¼þ	48589	Ç§¿Ë	2,841,048
202103	62101030	»¯ÏËÕ±ÄØ»òÎÞ·ÄÖ¯ÎïÖÆ·þ×°	419	¶ò¹Ï¶à¶û	10	Ò»°ãÃ³Ò×	26515	¼þ	2771	Ç§¿Ë	185,499
202103	62101030	»¯ÏËÕ±ÄØ»òÎÞ·ÄÖ¯ÎïÖÆ·þ×°	423	Î£µØÂíÀ­	10	Ò»°ãÃ³Ò×	1012	¼þ	101	Ç§¿Ë	3,425
202103	62101030	»¯ÏËÕ±ÄØ»òÎÞ·ÄÖ¯ÎïÖÆ·þ×°	424	¹çÑÇÄÇ	10	Ò»°ãÃ³Ò×	634200	¼þ	34687	Ç§¿Ë	1,081,817
202103	62101030	»¯ÏËÕ±ÄØ»òÎÞ·ÄÖ¯ÎïÖÆ·þ×°	425	º£µØ	10	Ò»°ãÃ³Ò×	3	¼þ	0	Ç§¿Ë	10
202103	62101030	»¯ÏËÕ±ÄØ»òÎÞ·ÄÖ¯ÎïÖÆ·þ×°	426	ºé¶¼À­Ë¹	10	Ò»°ãÃ³Ò×	563430	¼þ	72710	Ç§¿Ë	14,446,549
202103	62101030	»¯ÏËÕ±ÄØ»òÎÞ·ÄÖ¯ÎïÖÆ·þ×°	427	ÑÀÂò¼Ó	10	Ò»°ãÃ³Ò×	217350	¼þ	25060	Ç§¿Ë	1,182,918
202103	62101030	»¯ÏËÕ±ÄØ»òÎÞ·ÄÖ¯ÎïÖÆ·þ×°	429	Ä«Î÷¸ç	10	Ò»°ãÃ³Ò×	1920325	¼þ	134035	Ç§¿Ë	8,368,343
202103	62101030	»¯ÏËÕ±ÄØ»òÎÞ·ÄÖ¯ÎïÖÆ·þ×°	432	°ÍÄÃÂí	10	Ò»°ãÃ³Ò×	1127680	¼þ	119720	Ç§¿Ë	5,625,250
202103	62101030	»¯ÏËÕ±ÄØ»òÎÞ·ÄÖ¯ÎïÖÆ·þ×°	433	°ÍÀ­¹ç	10	Ò»°ãÃ³Ò×	34000	¼þ	3930	Ç§¿Ë	228,322
202103	62101030	»¯ÏËÕ±ÄØ»òÎÞ·ÄÖ¯ÎïÖÆ·þ×°	434	ÃØÂ³	10	Ò»°ãÃ³Ò×	683642	¼þ	94963	Ç§¿Ë	6,916,309
202103	62101030	»¯ÏËÕ±ÄØ»òÎÞ·ÄÖ¯ÎïÖÆ·þ×°	435	²¨¶àÀè¸÷	10	Ò»°ãÃ³Ò×	283200	¼þ	32883	Ç§¿Ë	1,802,490
202103	62101030	»¯ÏËÕ±ÄØ»òÎÞ·ÄÖ¯ÎïÖÆ·þ×°	437	Ê¥Â¬Î÷ÑÇ	10	Ò»°ãÃ³Ò×	2	¼þ	1	Ç§¿Ë	6
202103	62101030	»¯ÏËÕ±ÄØ»òÎÞ·ÄÖ¯ÎïÖÆ·þ×°	440	Èø¶ûÍß¶à	10	Ò»°ãÃ³Ò×	75160	¼þ	21598	Ç§¿Ë	1,623,739
202103	62101030	»¯ÏËÕ±ÄØ»òÎÞ·ÄÖ¯ÎïÖÆ·þ×°	442	ÌØÁ¢Äá´ïºÍ¶à°Í¸ç	10	Ò»°ãÃ³Ò×	585230	¼þ	51180	Ç§¿Ë	3,643,318
202103	62101030	»¯ÏËÕ±ÄØ»òÎÞ·ÄÖ¯ÎïÖÆ·þ×°	443	ÌØ¿ËË¹ºÍ¿­¿ÆË¹Èºµº	10	Ò»°ãÃ³Ò×	4	¼þ	1	Ç§¿Ë	52
202103	62101030	»¯ÏËÕ±ÄØ»òÎÞ·ÄÖ¯ÎïÖÆ·þ×°	444	ÎÚÀ­¹ç	10	Ò»°ãÃ³Ò×	1045420	¼þ	85352	Ç§¿Ë	2,873,114
202103	62101030	»¯ÏËÕ±ÄØ»òÎÞ·ÄÖ¯ÎïÖÆ·þ×°	445	Î¯ÄÚÈðÀ­	10	Ò»°ãÃ³Ò×	52000	¼þ	5135	Ç§¿Ë	801,571
202103	62101030	»¯ÏËÕ±ÄØ»òÎÞ·ÄÖ¯ÎïÖÆ·þ×°	501	¼ÓÄÃ´ó	10	Ò»°ãÃ³Ò×	10296851	¼þ	884499	Ç§¿Ë	73,750,312
202103	62101030	»¯ÏËÕ±ÄØ»òÎÞ·ÄÖ¯ÎïÖÆ·þ×°	502	ÃÀ¹ú	10	Ò»°ãÃ³Ò×	83658578	¼þ	6386322	Ç§¿Ë	448,441,815
202103	62101030	»¯ÏËÕ±ÄØ»òÎÞ·ÄÖ¯ÎïÖÆ·þ×°	601	°Ä´óÀûÑÇ	10	Ò»°ãÃ³Ò×	2918662	¼þ	353923	Ç§¿Ë	16,508,816
202103	62101030	»¯ÏËÕ±ÄØ»òÎÞ·ÄÖ¯ÎïÖÆ·þ×°	603	ì³¼Ã	10	Ò»°ãÃ³Ò×	7700	¼þ	1565	Ç§¿Ë	78,943
202103	62101030	»¯ÏËÕ±ÄØ»òÎÞ·ÄÖ¯ÎïÖÆ·þ×°	607	ÐÂ¿¦Àï¶àÄáÑÇ	10	Ò»°ãÃ³Ò×	15700	¼þ	1803	Ç§¿Ë	85,255
202103	62101030	»¯ÏËÕ±ÄØ»òÎÞ·ÄÖ¯ÎïÖÆ·þ×°	609	ÐÂÎ÷À¼	10	Ò»°ãÃ³Ò×	2554083	¼þ	262633	Ç§¿Ë	11,662,439
202103	62101030	»¯ÏËÕ±ÄØ»òÎÞ·ÄÖ¯ÎïÖÆ·þ×°	611	°Í²¼ÑÇÐÂ¼¸ÄÚÑÇ	11	¹ú¼Ò¼ä¡¢¹ú¼Ê×éÖ¯ÎÞ³¥Ô®ÖúºÍÔùËÍµÄÎï×Ê	200	¼þ	60	Ç§¿Ë	25,500
202103	62101030	»¯ÏËÕ±ÄØ»òÎÞ·ÄÖ¯ÎïÖÆ·þ×°	621	ÂíÉÜ¶ûÈºµº	10	Ò»°ãÃ³Ò×	1000	¼þ	146	Ç§¿Ë	7,984
202103	62101030	»¯ÏËÕ±ÄØ»òÎÞ·ÄÖ¯ÎïÖÆ·þ×°	623	·¨Êô²¨ÀûÄáÎ÷ÑÇ	10	Ò»°ãÃ³Ò×	30000	¼þ	2880	Ç§¿Ë	128,220
202103	62101030	»¯ÏËÕ±ÄØ»òÎÞ·ÄÖ¯ÎïÖÆ·þ×°	699	´óÑóÖÞÆäËû¹ú¼Ò(µØÇø)	10	Ò»°ãÃ³Ò×	26160	¼þ	3662	Ç§¿Ë	294,782
202104	62101030	»¯ÏËÕ±ÄØ»òÎÞ·ÄÖ¯ÎïÖÆ·þ×°	101	°¢¸»º¹	10	Ò»°ãÃ³Ò×	5280	¼þ	950	Ç§¿Ë	92,214
202104	62101030	»¯ÏËÕ±ÄØ»òÎÞ·ÄÖ¯ÎïÖÆ·þ×°	102	°ÍÁÖ	10	Ò»°ãÃ³Ò×	101023	¼þ	7138	Ç§¿Ë	294,671
202104	62101030	»¯ÏËÕ±ÄØ»òÎÞ·ÄÖ¯ÎïÖÆ·þ×°	103	ÃÏ¼ÓÀ­¹ú	10	Ò»°ãÃ³Ò×	60250	¼þ	11144	Ç§¿Ë	1,346,208
202104	62101030	»¯ÏËÕ±ÄØ»òÎÞ·ÄÖ¯ÎïÖÆ·þ×°	105	ÎÄÀ³	10	Ò»°ãÃ³Ò×	23000	¼þ	2473	Ç§¿Ë	108,590
202104	62101030	»¯ÏËÕ±ÄØ»òÎÞ·ÄÖ¯ÎïÖÆ·þ×°	106	Ãåµé	10	Ò»°ãÃ³Ò×	112000	¼þ	29633	Ç§¿Ë	1,225,000
202104	62101030	»¯ÏËÕ±ÄØ»òÎÞ·ÄÖ¯ÎïÖÆ·þ×°	107	¼íÆÒÕ¯	10	Ò»°ãÃ³Ò×	10000	¼þ	320	Ç§¿Ë	20,792
202104	62101030	»¯ÏËÕ±ÄØ»òÎÞ·ÄÖ¯ÎïÖÆ·þ×°	108	ÈûÆÖÂ·Ë¹	10	Ò»°ãÃ³Ò×	387720	¼þ	46055	Ç§¿Ë	1,793,473
202104	62101030	»¯ÏËÕ±ÄØ»òÎÞ·ÄÖ¯ÎïÖÆ·þ×°	110	ÖÐ¹úÏã¸Û	10	Ò»°ãÃ³Ò×	885214	¼þ	67864	Ç§¿Ë	3,240,068
202104	62101030	»¯ÏËÕ±ÄØ»òÎÞ·ÄÖ¯ÎïÖÆ·þ×°	111	Ó¡¶È	10	Ò»°ãÃ³Ò×	4370	¼þ	1520	Ç§¿Ë	49,647
202104	62101030	»¯ÏËÕ±ÄØ»òÎÞ·ÄÖ¯ÎïÖÆ·þ×°	112	Ó¡¶ÈÄáÎ÷ÑÇ	10	Ò»°ãÃ³Ò×	17671	¼þ	2652	Ç§¿Ë	138,959
202104	62101030	»¯ÏËÕ±ÄØ»òÎÞ·ÄÖ¯ÎïÖÆ·þ×°	114	ÒÁÀ­¿Ë	10	Ò»°ãÃ³Ò×	30000	¼þ	4200	Ç§¿Ë	214,427
202104	62101030	»¯ÏËÕ±ÄØ»òÎÞ·ÄÖ¯ÎïÖÆ·þ×°	115	ÒÔÉ«ÁÐ	10	Ò»°ãÃ³Ò×	2155161	¼þ	185300	Ç§¿Ë	8,194,274
202104	62101030	»¯ÏËÕ±ÄØ»òÎÞ·ÄÖ¯ÎïÖÆ·þ×°	116	ÈÕ±¾	10	Ò»°ãÃ³Ò×	8817117	¼þ	487936	Ç§¿Ë	26,273,345
202104	62101030	»¯ÏËÕ±ÄØ»òÎÞ·ÄÖ¯ÎïÖÆ·þ×°	117	Ô¼µ©	10	Ò»°ãÃ³Ò×	51213	¼þ	3107	Ç§¿Ë	135,179
202104	62101030	»¯ÏËÕ±ÄØ»òÎÞ·ÄÖ¯ÎïÖÆ·þ×°	118	¿ÆÍþÌØ	10	Ò»°ãÃ³Ò×	595029	¼þ	47455	Ç§¿Ë	1,788,528
202104	62101030	»¯ÏËÕ±ÄØ»òÎÞ·ÄÖ¯ÎïÖÆ·þ×°	119	ÀÏÎÎ	10	Ò»°ãÃ³Ò×	26490	¼þ	2766	Ç§¿Ë	298,561
202104	62101030	»¯ÏËÕ±ÄØ»òÎÞ·ÄÖ¯ÎïÖÆ·þ×°	120	Àè°ÍÄÛ	10	Ò»°ãÃ³Ò×	54663	¼þ	6153	Ç§¿Ë	325,546
202104	62101030	»¯ÏËÕ±ÄØ»òÎÞ·ÄÖ¯ÎïÖÆ·þ×°	121	ÖÐ¹ú°ÄÃÅ	10	Ò»°ãÃ³Ò×	6750	¼þ	140	Ç§¿Ë	24,366
202104	62101030	»¯ÏËÕ±ÄØ»òÎÞ·ÄÖ¯ÎïÖÆ·þ×°	122	ÂíÀ´Î÷ÑÇ	10	Ò»°ãÃ³Ò×	1099869	¼þ	148174	Ç§¿Ë	8,168,412
202104	62101030	»¯ÏËÕ±ÄØ»òÎÞ·ÄÖ¯ÎïÖÆ·þ×°	123	Âí¶û´ú·ò	10	Ò»°ãÃ³Ò×	182000	¼þ	39582	Ç§¿Ë	1,474,035
202104	62101030	»¯ÏËÕ±ÄØ»òÎÞ·ÄÖ¯ÎïÖÆ·þ×°	124	ÃÉ¹Å	10	Ò»°ãÃ³Ò×	114900	¼þ	21023	Ç§¿Ë	1,467,295
202104	62101030	»¯ÏËÕ±ÄØ»òÎÞ·ÄÖ¯ÎïÖÆ·þ×°	126	°¢Âü	10	Ò»°ãÃ³Ò×	20011	¼þ	1401	Ç§¿Ë	55,955
202104	62101030	»¯ÏËÕ±ÄØ»òÎÞ·ÄÖ¯ÎïÖÆ·þ×°	127	°Í»ùË¹Ì¹	10	Ò»°ãÃ³Ò×	5000	¼þ	1045	Ç§¿Ë	64,391
202104	62101030	»¯ÏËÕ±ÄØ»òÎÞ·ÄÖ¯ÎïÖÆ·þ×°	129	·ÆÂÉ±ö	10	Ò»°ãÃ³Ò×	3410819	¼þ	421139	Ç§¿Ë	21,516,542
202104	62101030	»¯ÏËÕ±ÄØ»òÎÞ·ÄÖ¯ÎïÖÆ·þ×°	130	¿¨Ëþ¶û	10	Ò»°ãÃ³Ò×	249524	¼þ	54051	Ç§¿Ë	1,799,554
202104	62101030	»¯ÏËÕ±ÄØ»òÎÞ·ÄÖ¯ÎïÖÆ·þ×°	131	É³ÌØ°¢À­²®	10	Ò»°ãÃ³Ò×	6393041	¼þ	304908	Ç§¿Ë	13,705,609
202104	62101030	»¯ÏËÕ±ÄØ»òÎÞ·ÄÖ¯ÎïÖÆ·þ×°	132	ÐÂ¼ÓÆÂ	10	Ò»°ãÃ³Ò×	779681	¼þ	82844	Ç§¿Ë	4,056,536
202104	62101030	»¯ÏËÕ±ÄØ»òÎÞ·ÄÖ¯ÎïÖÆ·þ×°	133	º«¹ú	10	Ò»°ãÃ³Ò×	2082792	¼þ	299824	Ç§¿Ë	12,126,446
202104	62101030	»¯ÏËÕ±ÄØ»òÎÞ·ÄÖ¯ÎïÖÆ·þ×°	134	Ë¹ÀïÀ¼¿¨	10	Ò»°ãÃ³Ò×	3000	¼þ	713	Ç§¿Ë	42,248
202104	62101030	»¯ÏËÕ±ÄØ»òÎÞ·ÄÖ¯ÎïÖÆ·þ×°	136	Ì©¹ú	10	Ò»°ãÃ³Ò×	289787	¼þ	37213	Ç§¿Ë	1,966,796
202104	62101030	»¯ÏËÕ±ÄØ»òÎÞ·ÄÖ¯ÎïÖÆ·þ×°	137	ÍÁ¶úÆä	10	Ò»°ãÃ³Ò×	59000	¼þ	7670	Ç§¿Ë	531,870
202104	62101030	»¯ÏËÕ±ÄØ»òÎÞ·ÄÖ¯ÎïÖÆ·þ×°	138	°¢ÁªÇõ	10	Ò»°ãÃ³Ò×	1732201	¼þ	171230	Ç§¿Ë	14,313,535
202104	62101030	»¯ÏËÕ±ÄØ»òÎÞ·ÄÖ¯ÎïÖÆ·þ×°	139	Ò²ÃÅ	10	Ò»°ãÃ³Ò×	538000	¼þ	52660	Ç§¿Ë	3,506,276
202104	62101030	»¯ÏËÕ±ÄØ»òÎÞ·ÄÖ¯ÎïÖÆ·þ×°	141	Ô½ÄÏ	10	Ò»°ãÃ³Ò×	36241	¼þ	2728	Ç§¿Ë	153,315
202104	62101030	»¯ÏËÕ±ÄØ»òÎÞ·ÄÖ¯ÎïÖÆ·þ×°	143	ÖÐ¹úÌ¨Íå	10	Ò»°ãÃ³Ò×	546617	¼þ	25397	Ç§¿Ë	1,461,758
202104	62101030	»¯ÏËÕ±ÄØ»òÎÞ·ÄÖ¯ÎïÖÆ·þ×°	145	¹þÈø¿ËË¹Ì¹	10	Ò»°ãÃ³Ò×	63860	¼þ	10811	Ç§¿Ë	553,514
202104	62101030	»¯ÏËÕ±ÄØ»òÎÞ·ÄÖ¯ÎïÖÆ·þ×°	146	¼ª¶û¼ªË¹Ë¹Ì¹	10	Ò»°ãÃ³Ò×	287220	¼þ	64260	Ç§¿Ë	9,844,490
202104	62101030	»¯ÏËÕ±ÄØ»òÎÞ·ÄÖ¯ÎïÖÆ·þ×°	149	ÎÚ×È±ð¿ËË¹Ì¹	10	Ò»°ãÃ³Ò×	5000	¼þ	1100	Ç§¿Ë	36,713
202104	62101030	»¯ÏËÕ±ÄØ»òÎÞ·ÄÖ¯ÎïÖÆ·þ×°	202	°²¸çÀ­	10	Ò»°ãÃ³Ò×	143500	¼þ	13888	Ç§¿Ë	1,511,818
202104	62101030	»¯ÏËÕ±ÄØ»òÎÞ·ÄÖ¯ÎïÖÆ·þ×°	203	±´Äþ	10	Ò»°ãÃ³Ò×	39800	¼þ	3759	Ç§¿Ë	229,462
202104	62101030	»¯ÏËÕ±ÄØ»òÎÞ·ÄÖ¯ÎïÖÆ·þ×°	204	²©´ÄÍßÄÉ	10	Ò»°ãÃ³Ò×	145338	¼þ	24104	Ç§¿Ë	2,325,333
202104	62101030	»¯ÏËÕ±ÄØ»òÎÞ·ÄÖ¯ÎïÖÆ·þ×°	206	¿¦ÂóÂ¡	10	Ò»°ãÃ³Ò×	83510	¼þ	18456	Ç§¿Ë	973,433
202104	62101030	»¯ÏËÕ±ÄØ»òÎÞ·ÄÖ¯ÎïÖÆ·þ×°	214	¼ª²¼Ìá	10	Ò»°ãÃ³Ò×	200	¼þ	50	Ç§¿Ë	9,096
202104	62101030	»¯ÏËÕ±ÄØ»òÎÞ·ÄÖ¯ÎïÖÆ·þ×°	215	°£¼°	10	Ò»°ãÃ³Ò×	117000	¼þ	13140	Ç§¿Ë	668,919
202104	62101030	»¯ÏËÕ±ÄØ»òÎÞ·ÄÖ¯ÎïÖÆ·þ×°	217	°£Èû¶í±ÈÑÇ	10	Ò»°ãÃ³Ò×	9500	¼þ	1993	Ç§¿Ë	89,241
202104	62101030	»¯ÏËÕ±ÄØ»òÎÞ·ÄÖ¯ÎïÖÆ·þ×°	218	¼ÓÅî	10	Ò»°ãÃ³Ò×	492400	¼þ	84096	Ç§¿Ë	3,960,602
202104	62101030	»¯ÏËÕ±ÄØ»òÎÞ·ÄÖ¯ÎïÖÆ·þ×°	220	¼ÓÄÉ	10	Ò»°ãÃ³Ò×	1035	¼þ	180	Ç§¿Ë	12,710
202104	62101030	»¯ÏËÕ±ÄØ»òÎÞ·ÄÖ¯ÎïÖÆ·þ×°	221	¼¸ÄÚÑÇ	10	Ò»°ãÃ³Ò×	500	¼þ	160	Ç§¿Ë	13,274
202104	62101030	»¯ÏËÕ±ÄØ»òÎÞ·ÄÖ¯ÎïÖÆ·þ×°	224	¿ÏÄáÑÇ	10	Ò»°ãÃ³Ò×	358370	¼þ	44417	Ç§¿Ë	3,290,230
202104	62101030	»¯ÏËÕ±ÄØ»òÎÞ·ÄÖ¯ÎïÖÆ·þ×°	226	Àû±ÈÑÇ	10	Ò»°ãÃ³Ò×	87500	¼þ	6030	Ç§¿Ë	180,277
202104	62101030	»¯ÏËÕ±ÄØ»òÎÞ·ÄÖ¯ÎïÖÆ·þ×°	227	Âí´ï¼ÓË¹¼Ó	10	Ò»°ãÃ³Ò×	3000	¼þ	189	Ç§¿Ë	7,122
202104	62101030	»¯ÏËÕ±ÄØ»òÎÞ·ÄÖ¯ÎïÖÆ·þ×°	228	ÂíÀ­Î¬	10	Ò»°ãÃ³Ò×	13300	¼þ	1464	Ç§¿Ë	132,369
202104	62101030	»¯ÏËÕ±ÄØ»òÎÞ·ÄÖ¯ÎïÖÆ·þ×°	231	Ã«ÀïÇóË¹	10	Ò»°ãÃ³Ò×	24200	¼þ	2786	Ç§¿Ë	157,241
202104	62101030	»¯ÏËÕ±ÄØ»òÎÞ·ÄÖ¯ÎïÖÆ·þ×°	232	Ä¦Âå¸ç	10	Ò»°ãÃ³Ò×	407	¼þ	72	Ç§¿Ë	9,959
202104	62101030	»¯ÏËÕ±ÄØ»òÎÞ·ÄÖ¯ÎïÖÆ·þ×°	233	ÄªÉ£±È¿Ë	10	Ò»°ãÃ³Ò×	79000	¼þ	8030	Ç§¿Ë	277,356
202104	62101030	»¯ÏËÕ±ÄØ»òÎÞ·ÄÖ¯ÎïÖÆ·þ×°	236	ÄáÈÕÀûÑÇ	10	Ò»°ãÃ³Ò×	413757	¼þ	60658	Ç§¿Ë	2,468,308
202104	62101030	»¯ÏËÕ±ÄØ»òÎÞ·ÄÖ¯ÎïÖÆ·þ×°	237	ÁôÄáÍô	10	Ò»°ãÃ³Ò×	3800	¼þ	813	Ç§¿Ë	41,424
202104	62101030	»¯ÏËÕ±ÄØ»òÎÞ·ÄÖ¯ÎïÖÆ·þ×°	238	Â¬Íú´ï	10	Ò»°ãÃ³Ò×	20020	¼þ	2075	Ç§¿Ë	200,842
202104	62101030	»¯ÏËÕ±ÄØ»òÎÞ·ÄÖ¯ÎïÖÆ·þ×°	240	ÈûÄÚ¼Ó¶û	10	Ò»°ãÃ³Ò×	21800	¼þ	4086	Ç§¿Ë	286,151
202104	62101030	»¯ÏËÕ±ÄØ»òÎÞ·ÄÖ¯ÎïÖÆ·þ×°	244	ÄÏ·Ç	10	Ò»°ãÃ³Ò×	1316389	¼þ	202363	Ç§¿Ë	8,339,559
202104	62101030	»¯ÏËÕ±ÄØ»òÎÞ·ÄÖ¯ÎïÖÆ·þ×°	246	ËÕµ¤	10	Ò»°ãÃ³Ò×	50	¼þ	14	Ç§¿Ë	1,500
202104	62101030	»¯ÏËÕ±ÄØ»òÎÞ·ÄÖ¯ÎïÖÆ·þ×°	250	ÎÚ¸É´ï	10	Ò»°ãÃ³Ò×	99660	¼þ	16263	Ç§¿Ë	1,552,554
202104	62101030	»¯ÏËÕ±ÄØ»òÎÞ·ÄÖ¯ÎïÖÆ·þ×°	251	²¼»ùÄÉ·¨Ë÷	10	Ò»°ãÃ³Ò×	13500	¼þ	2430	Ç§¿Ë	155,601
202104	62101030	»¯ÏËÕ±ÄØ»òÎÞ·ÄÖ¯ÎïÖÆ·þ×°	252	¸Õ¹û(½ð)	10	Ò»°ãÃ³Ò×	1174	¼þ	412	Ç§¿Ë	99,489
202104	62101030	»¯ÏËÕ±ÄØ»òÎÞ·ÄÖ¯ÎïÖÆ·þ×°	253	ÔÞ±ÈÑÇ	10	Ò»°ãÃ³Ò×	10750	¼þ	2652	Ç§¿Ë	281,127
202104	62101030	»¯ÏËÕ±ÄØ»òÎÞ·ÄÖ¯ÎïÖÆ·þ×°	254	½ò°Í²¼Î¤	10	Ò»°ãÃ³Ò×	967550	¼þ	115087	Ç§¿Ë	10,796,273
202104	62101030	»¯ÏËÕ±ÄØ»òÎÞ·ÄÖ¯ÎïÖÆ·þ×°	260	ÄÏËÕµ¤¹²ºÍ¹ú	10	Ò»°ãÃ³Ò×	97760	¼þ	12955	Ç§¿Ë	1,134,866
202104	62101030	»¯ÏËÕ±ÄØ»òÎÞ·ÄÖ¯ÎïÖÆ·þ×°	301	±ÈÀûÊ±	10	Ò»°ãÃ³Ò×	3048527	¼þ	251516	Ç§¿Ë	14,330,533
202104	62101030	»¯ÏËÕ±ÄØ»òÎÞ·ÄÖ¯ÎïÖÆ·þ×°	302	µ¤Âó	10	Ò»°ãÃ³Ò×	1570774	¼þ	150281	Ç§¿Ë	7,508,227
202104	62101030	»¯ÏËÕ±ÄØ»òÎÞ·ÄÖ¯ÎïÖÆ·þ×°	303	Ó¢¹ú	10	Ò»°ãÃ³Ò×	3861750	¼þ	473472	Ç§¿Ë	24,131,353
202104	62101030	»¯ÏËÕ±ÄØ»òÎÞ·ÄÖ¯ÎïÖÆ·þ×°	304	µÂ¹ú	10	Ò»°ãÃ³Ò×	28892784	¼þ	2275096	Ç§¿Ë	99,557,951
202104	62101030	»¯ÏËÕ±ÄØ»òÎÞ·ÄÖ¯ÎïÖÆ·þ×°	305	·¨¹ú	10	Ò»°ãÃ³Ò×	18172242	¼þ	1487310	Ç§¿Ë	66,954,387
202104	62101030	»¯ÏËÕ±ÄØ»òÎÞ·ÄÖ¯ÎïÖÆ·þ×°	306	°®¶ûÀ¼	10	Ò»°ãÃ³Ò×	495837	¼þ	37333	Ç§¿Ë	1,837,863
202104	62101030	»¯ÏËÕ±ÄØ»òÎÞ·ÄÖ¯ÎïÖÆ·þ×°	307	Òâ´óÀû	10	Ò»°ãÃ³Ò×	16310969	¼þ	1136348	Ç§¿Ë	49,979,741
202104	62101030	»¯ÏËÕ±ÄØ»òÎÞ·ÄÖ¯ÎïÖÆ·þ×°	308	Â¬É­±¤	10	Ò»°ãÃ³Ò×	2800	¼þ	504	Ç§¿Ë	97,337
202104	62101030	»¯ÏËÕ±ÄØ»òÎÞ·ÄÖ¯ÎïÖÆ·þ×°	309	ºÉÀ¼	10	Ò»°ãÃ³Ò×	9381189	¼þ	834659	Ç§¿Ë	44,068,459
202104	62101030	»¯ÏËÕ±ÄØ»òÎÞ·ÄÖ¯ÎïÖÆ·þ×°	310	Ï£À°	10	Ò»°ãÃ³Ò×	268036	¼þ	17738	Ç§¿Ë	816,314
202104	62101030	»¯ÏËÕ±ÄØ»òÎÞ·ÄÖ¯ÎïÖÆ·þ×°	311	ÆÏÌÑÑÀ	10	Ò»°ãÃ³Ò×	2745616	¼þ	289435	Ç§¿Ë	14,240,988
202104	62101030	»¯ÏËÕ±ÄØ»òÎÞ·ÄÖ¯ÎïÖÆ·þ×°	312	Î÷°àÑÀ	10	Ò»°ãÃ³Ò×	16023673	¼þ	1414661	Ç§¿Ë	72,828,950
202104	62101030	»¯ÏËÕ±ÄØ»òÎÞ·ÄÖ¯ÎïÖÆ·þ×°	313	°¢¶û°ÍÄáÑÇ	10	Ò»°ãÃ³Ò×	80100	¼þ	18088	Ç§¿Ë	1,428,204
202104	62101030	»¯ÏËÕ±ÄØ»òÎÞ·ÄÖ¯ÎïÖÆ·þ×°	315	°ÂµØÀû	10	Ò»°ãÃ³Ò×	61950	¼þ	12794	Ç§¿Ë	857,324
202104	62101030	»¯ÏËÕ±ÄØ»òÎÞ·ÄÖ¯ÎïÖÆ·þ×°	316	±£¼ÓÀûÑÇ	10	Ò»°ãÃ³Ò×	44700	¼þ	5770	Ç§¿Ë	231,968
202104	62101030	»¯ÏËÕ±ÄØ»òÎÞ·ÄÖ¯ÎïÖÆ·þ×°	318	·ÒÀ¼	10	Ò»°ãÃ³Ò×	850250	¼þ	87454	Ç§¿Ë	4,497,010
202104	62101030	»¯ÏËÕ±ÄØ»òÎÞ·ÄÖ¯ÎïÖÆ·þ×°	321	ÐÙÑÀÀû	10	Ò»°ãÃ³Ò×	170139	¼þ	13973	Ç§¿Ë	1,053,947
202104	62101030	»¯ÏËÕ±ÄØ»òÎÞ·ÄÖ¯ÎïÖÆ·þ×°	326	Å²Íþ	10	Ò»°ãÃ³Ò×	3876955	¼þ	441075	Ç§¿Ë	17,755,232
202104	62101030	»¯ÏËÕ±ÄØ»òÎÞ·ÄÖ¯ÎïÖÆ·þ×°	327	²¨À¼	10	Ò»°ãÃ³Ò×	3911656	¼þ	436391	Ç§¿Ë	21,902,621
202104	62101030	»¯ÏËÕ±ÄØ»òÎÞ·ÄÖ¯ÎïÖÆ·þ×°	328	ÂÞÂíÄáÑÇ	10	Ò»°ãÃ³Ò×	824095	¼þ	67680	Ç§¿Ë	3,131,145
202104	62101030	»¯ÏËÕ±ÄØ»òÎÞ·ÄÖ¯ÎïÖÆ·þ×°	330	Èðµä	10	Ò»°ãÃ³Ò×	837479	¼þ	105222	Ç§¿Ë	6,110,154
202104	62101030	»¯ÏËÕ±ÄØ»òÎÞ·ÄÖ¯ÎïÖÆ·þ×°	331	ÈðÊ¿	10	Ò»°ãÃ³Ò×	1083509	¼þ	105096	Ç§¿Ë	4,385,252
202104	62101030	»¯ÏËÕ±ÄØ»òÎÞ·ÄÖ¯ÎïÖÆ·þ×°	334	°®É³ÄáÑÇ	10	Ò»°ãÃ³Ò×	237818	¼þ	21629	Ç§¿Ë	923,038
202104	62101030	»¯ÏËÕ±ÄØ»òÎÞ·ÄÖ¯ÎïÖÆ·þ×°	335	À­ÍÑÎ¬ÑÇ	10	Ò»°ãÃ³Ò×	34702	¼þ	2353	Ç§¿Ë	108,756
202104	62101030	»¯ÏËÕ±ÄØ»òÎÞ·ÄÖ¯ÎïÖÆ·þ×°	336	Á¢ÌÕÍð	10	Ò»°ãÃ³Ò×	369880	¼þ	42777	Ç§¿Ë	1,859,978
202104	62101030	»¯ÏËÕ±ÄØ»òÎÞ·ÄÖ¯ÎïÖÆ·þ×°	337	¸ñÂ³¼ªÑÇ	10	Ò»°ãÃ³Ò×	100500	¼þ	5593	Ç§¿Ë	243,478
202104	62101030	»¯ÏËÕ±ÄØ»òÎÞ·ÄÖ¯ÎïÖÆ·þ×°	338	ÑÇÃÀÄáÑÇ	10	Ò»°ãÃ³Ò×	11320	¼þ	695	Ç§¿Ë	16,693
202104	62101030	»¯ÏËÕ±ÄØ»òÎÞ·ÄÖ¯ÎïÖÆ·þ×°	339	°¢Èû°Ý½®	10	Ò»°ãÃ³Ò×	3	¼þ	0	Ç§¿Ë	39
202104	62101030	»¯ÏËÕ±ÄØ»òÎÞ·ÄÖ¯ÎïÖÆ·þ×°	340	°×¶íÂÞË¹	10	Ò»°ãÃ³Ò×	69500	¼þ	4845	Ç§¿Ë	201,053
202104	62101030	»¯ÏËÕ±ÄØ»òÎÞ·ÄÖ¯ÎïÖÆ·þ×°	343	Ä¦¶û¶àÍß	10	Ò»°ãÃ³Ò×	15006	¼þ	1381	Ç§¿Ë	53,181
202104	62101030	»¯ÏËÕ±ÄØ»òÎÞ·ÄÖ¯ÎïÖÆ·þ×°	344	¶íÂÞË¹Áª°î	10	Ò»°ãÃ³Ò×	732296	¼þ	58490	Ç§¿Ë	3,299,432
202104	62101030	»¯ÏËÕ±ÄØ»òÎÞ·ÄÖ¯ÎïÖÆ·þ×°	347	ÎÚ¿ËÀ¼	10	Ò»°ãÃ³Ò×	227889	¼þ	12348	Ç§¿Ë	621,397
202104	62101030	»¯ÏËÕ±ÄØ»òÎÞ·ÄÖ¯ÎïÖÆ·þ×°	350	Ë¹ÂåÎÄÄáÑÇ	10	Ò»°ãÃ³Ò×	200065	¼þ	38565	Ç§¿Ë	1,642,166
202104	62101030	»¯ÏËÕ±ÄØ»òÎÞ·ÄÖ¯ÎïÖÆ·þ×°	351	¿ËÂÞµØÑÇ	10	Ò»°ãÃ³Ò×	30400	¼þ	2169	Ç§¿Ë	94,680
202104	62101030	»¯ÏËÕ±ÄØ»òÎÞ·ÄÖ¯ÎïÖÆ·þ×°	352	½Ý¿Ë	10	Ò»°ãÃ³Ò×	1002511	¼þ	118464	Ç§¿Ë	5,413,931
202104	62101030	»¯ÏËÕ±ÄØ»òÎÞ·ÄÖ¯ÎïÖÆ·þ×°	353	Ë¹Âå·¥¿Ë	10	Ò»°ãÃ³Ò×	56000	¼þ	4680	Ç§¿Ë	246,135
202104	62101030	»¯ÏËÕ±ÄØ»òÎÞ·ÄÖ¯ÎïÖÆ·þ×°	358	Èû¶ûÎ¬ÑÇ	10	Ò»°ãÃ³Ò×	18500	¼þ	1480	Ç§¿Ë	68,279
202104	62101030	»¯ÏËÕ±ÄØ»òÎÞ·ÄÖ¯ÎïÖÆ·þ×°	402	°¢¸ùÍ¢	10	Ò»°ãÃ³Ò×	121052	¼þ	26346	Ç§¿Ë	1,475,986
202104	62101030	»¯ÏËÕ±ÄØ»òÎÞ·ÄÖ¯ÎïÖÆ·þ×°	405	°Í°Í¶àË¹	10	Ò»°ãÃ³Ò×	185200	¼þ	29680	Ç§¿Ë	2,201,997
202104	62101030	»¯ÏËÕ±ÄØ»òÎÞ·ÄÖ¯ÎïÖÆ·þ×°	405	°Í°Í¶àË¹	11	¹ú¼Ò¼ä¡¢¹ú¼Ê×éÖ¯ÎÞ³¥Ô®ÖúºÍÔùËÍµÄÎï×Ê	220	¼þ	60	Ç§¿Ë	28,050
202104	62101030	»¯ÏËÕ±ÄØ»òÎÞ·ÄÖ¯ÎïÖÆ·þ×°	408	¶àÃñ×å²£ÀûÎ¬ÑÇ¹ú	10	Ò»°ãÃ³Ò×	83000	¼þ	8913	Ç§¿Ë	335,078
202104	62101030	»¯ÏËÕ±ÄØ»òÎÞ·ÄÖ¯ÎïÖÆ·þ×°	410	°ÍÎ÷	10	Ò»°ãÃ³Ò×	4203609	¼þ	244742	Ç§¿Ë	9,660,418
202104	62101030	»¯ÏËÕ±ÄØ»òÎÞ·ÄÖ¯ÎïÖÆ·þ×°	412	ÖÇÀû	10	Ò»°ãÃ³Ò×	3064825	¼þ	352026	Ç§¿Ë	16,079,147
202104	62101030	»¯ÏËÕ±ÄØ»òÎÞ·ÄÖ¯ÎïÖÆ·þ×°	413	¸çÂ×±ÈÑÇ	10	Ò»°ãÃ³Ò×	5400	¼þ	897	Ç§¿Ë	78,948
202104	62101030	»¯ÏËÕ±ÄØ»òÎÞ·ÄÖ¯ÎïÖÆ·þ×°	414	¶àÃ×Äá¿Ë	10	Ò»°ãÃ³Ò×	400	¼þ	135	Ç§¿Ë	5,198
202104	62101030	»¯ÏËÕ±ÄØ»òÎÞ·ÄÖ¯ÎïÖÆ·þ×°	415	¸çË¹´ïÀè¼Ó	10	Ò»°ãÃ³Ò×	2980480	¼þ	393034	Ç§¿Ë	20,273,064
202104	62101030	»¯ÏËÕ±ÄØ»òÎÞ·ÄÖ¯ÎïÖÆ·þ×°	416	¹Å°Í	10	Ò»°ãÃ³Ò×	560	¼þ	60	Ç§¿Ë	7,641
202104	62101030	»¯ÏËÕ±ÄØ»òÎÞ·ÄÖ¯ÎïÖÆ·þ×°	418	¶àÃ×Äá¼Ó¹²ºÍ¹ú	10	Ò»°ãÃ³Ò×	3366675	¼þ	192227	Ç§¿Ë	11,630,249
202104	62101030	»¯ÏËÕ±ÄØ»òÎÞ·ÄÖ¯ÎïÖÆ·þ×°	419	¶ò¹Ï¶à¶û	10	Ò»°ãÃ³Ò×	29350	¼þ	5953	Ç§¿Ë	255,705
202104	62101030	»¯ÏËÕ±ÄØ»òÎÞ·ÄÖ¯ÎïÖÆ·þ×°	423	Î£µØÂíÀ­	10	Ò»°ãÃ³Ò×	230450	¼þ	26923	Ç§¿Ë	1,123,671
202104	62101030	»¯ÏËÕ±ÄØ»òÎÞ·ÄÖ¯ÎïÖÆ·þ×°	424	¹çÑÇÄÇ	10	Ò»°ãÃ³Ò×	741100	¼þ	41485	Ç§¿Ë	1,466,759
202104	62101030	»¯ÏËÕ±ÄØ»òÎÞ·ÄÖ¯ÎïÖÆ·þ×°	426	ºé¶¼À­Ë¹	10	Ò»°ãÃ³Ò×	312020	¼þ	24419	Ç§¿Ë	1,229,175
202104	62101030	»¯ÏËÕ±ÄØ»òÎÞ·ÄÖ¯ÎïÖÆ·þ×°	427	ÑÀÂò¼Ó	10	Ò»°ãÃ³Ò×	303231	¼þ	28387	Ç§¿Ë	1,827,426
202104	62101030	»¯ÏËÕ±ÄØ»òÎÞ·ÄÖ¯ÎïÖÆ·þ×°	429	Ä«Î÷¸ç	10	Ò»°ãÃ³Ò×	1298084	¼þ	177366	Ç§¿Ë	7,244,015
202104	62101030	»¯ÏËÕ±ÄØ»òÎÞ·ÄÖ¯ÎïÖÆ·þ×°	432	°ÍÄÃÂí	10	Ò»°ãÃ³Ò×	924505	¼þ	78148	Ç§¿Ë	4,147,143
202104	62101030	»¯ÏËÕ±ÄØ»òÎÞ·ÄÖ¯ÎïÖÆ·þ×°	433	°ÍÀ­¹ç	10	Ò»°ãÃ³Ò×	15	¼þ	3	Ç§¿Ë	97
202104	62101030	»¯ÏËÕ±ÄØ»òÎÞ·ÄÖ¯ÎïÖÆ·þ×°	434	ÃØÂ³	10	Ò»°ãÃ³Ò×	1750055	¼þ	212074	Ç§¿Ë	10,157,840
202104	62101030	»¯ÏËÕ±ÄØ»òÎÞ·ÄÖ¯ÎïÖÆ·þ×°	435	²¨¶àÀè¸÷	10	Ò»°ãÃ³Ò×	332850	¼þ	28810	Ç§¿Ë	1,475,895
202104	62101030	»¯ÏËÕ±ÄØ»òÎÞ·ÄÖ¯ÎïÖÆ·þ×°	437	Ê¥Â¬Î÷ÑÇ	10	Ò»°ãÃ³Ò×	20601	¼þ	2199	Ç§¿Ë	115,470
202104	62101030	»¯ÏËÕ±ÄØ»òÎÞ·ÄÖ¯ÎïÖÆ·þ×°	440	Èø¶ûÍß¶à	10	Ò»°ãÃ³Ò×	690700	¼þ	106063	Ç§¿Ë	8,051,280
202104	62101030	»¯ÏËÕ±ÄØ»òÎÞ·ÄÖ¯ÎïÖÆ·þ×°	442	ÌØÁ¢Äá´ïºÍ¶à°Í¸ç	10	Ò»°ãÃ³Ò×	133130	¼þ	10826	Ç§¿Ë	494,650
202104	62101030	»¯ÏËÕ±ÄØ»òÎÞ·ÄÖ¯ÎïÖÆ·þ×°	443	ÌØ¿ËË¹ºÍ¿­¿ÆË¹Èºµº	10	Ò»°ãÃ³Ò×	8	¼þ	0	Ç§¿Ë	40
202104	62101030	»¯ÏËÕ±ÄØ»òÎÞ·ÄÖ¯ÎïÖÆ·þ×°	444	ÎÚÀ­¹ç	10	Ò»°ãÃ³Ò×	2895220	¼þ	230439	Ç§¿Ë	7,346,053
202104	62101030	»¯ÏËÕ±ÄØ»òÎÞ·ÄÖ¯ÎïÖÆ·þ×°	445	Î¯ÄÚÈðÀ­	10	Ò»°ãÃ³Ò×	76359	¼þ	7945	Ç§¿Ë	722,406
202104	62101030	»¯ÏËÕ±ÄØ»òÎÞ·ÄÖ¯ÎïÖÆ·þ×°	501	¼ÓÄÃ´ó	10	Ò»°ãÃ³Ò×	17871149	¼þ	1836508	Ç§¿Ë	196,370,845
202104	62101030	»¯ÏËÕ±ÄØ»òÎÞ·ÄÖ¯ÎïÖÆ·þ×°	502	ÃÀ¹ú	10	Ò»°ãÃ³Ò×	63607717	¼þ	5145657	Ç§¿Ë	336,222,291
202104	62101030	»¯ÏËÕ±ÄØ»òÎÞ·ÄÖ¯ÎïÖÆ·þ×°	601	°Ä´óÀûÑÇ	10	Ò»°ãÃ³Ò×	3040488	¼þ	362984	Ç§¿Ë	15,580,252
202104	62101030	»¯ÏËÕ±ÄØ»òÎÞ·ÄÖ¯ÎïÖÆ·þ×°	607	ÐÂ¿¦Àï¶àÄáÑÇ	10	Ò»°ãÃ³Ò×	51310	¼þ	3582	Ç§¿Ë	197,695
202104	62101030	»¯ÏËÕ±ÄØ»òÎÞ·ÄÖ¯ÎïÖÆ·þ×°	609	ÐÂÎ÷À¼	10	Ò»°ãÃ³Ò×	260334	¼þ	53587	Ç§¿Ë	2,978,270
202105	62101030	»¯ÏËÕ±ÄØ»òÎÞ·ÄÖ¯ÎïÖÆ·þ×°	102	°ÍÁÖ	10	Ò»°ãÃ³Ò×	360761	¼þ	34615	Ç§¿Ë	1,359,302
202105	62101030	»¯ÏËÕ±ÄØ»òÎÞ·ÄÖ¯ÎïÖÆ·þ×°	103	ÃÏ¼ÓÀ­¹ú	10	Ò»°ãÃ³Ò×	800	¼þ	264	Ç§¿Ë	26,266
202105	62101030	»¯ÏËÕ±ÄØ»òÎÞ·ÄÖ¯ÎïÖÆ·þ×°	105	ÎÄÀ³	10	Ò»°ãÃ³Ò×	41350	¼þ	3948	Ç§¿Ë	205,617
202105	62101030	»¯ÏËÕ±ÄØ»òÎÞ·ÄÖ¯ÎïÖÆ·þ×°	106	Ãåµé	10	Ò»°ãÃ³Ò×	183392	¼þ	28087	Ç§¿Ë	2,490,188
202105	62101030	»¯ÏËÕ±ÄØ»òÎÞ·ÄÖ¯ÎïÖÆ·þ×°	106	Ãåµé	11	¹ú¼Ò¼ä¡¢¹ú¼Ê×éÖ¯ÎÞ³¥Ô®ÖúºÍÔùËÍµÄÎï×Ê	20	¼þ	18	Ç§¿Ë	1,120
202105	62101030	»¯ÏËÕ±ÄØ»òÎÞ·ÄÖ¯ÎïÖÆ·þ×°	107	¼íÆÒÕ¯	10	Ò»°ãÃ³Ò×	95329	¼þ	13187	Ç§¿Ë	1,156,331
202105	62101030	»¯ÏËÕ±ÄØ»òÎÞ·ÄÖ¯ÎïÖÆ·þ×°	108	ÈûÆÖÂ·Ë¹	10	Ò»°ãÃ³Ò×	45100	¼þ	5114	Ç§¿Ë	247,321
202105	62101030	»¯ÏËÕ±ÄØ»òÎÞ·ÄÖ¯ÎïÖÆ·þ×°	110	ÖÐ¹úÏã¸Û	10	Ò»°ãÃ³Ò×	583320	¼þ	46284	Ç§¿Ë	2,030,817
202105	62101030	»¯ÏËÕ±ÄØ»òÎÞ·ÄÖ¯ÎïÖÆ·þ×°	111	Ó¡¶È	10	Ò»°ãÃ³Ò×	66861	¼þ	15939	Ç§¿Ë	1,166,452
202105	62101030	»¯ÏËÕ±ÄØ»òÎÞ·ÄÖ¯ÎïÖÆ·þ×°	112	Ó¡¶ÈÄáÎ÷ÑÇ	10	Ò»°ãÃ³Ò×	2452	¼þ	536	Ç§¿Ë	71,041
202105	62101030	»¯ÏËÕ±ÄØ»òÎÞ·ÄÖ¯ÎïÖÆ·þ×°	113	ÒÁÀÊ	10	Ò»°ãÃ³Ò×	20003	¼þ	1007	Ç§¿Ë	95,023
202105	62101030	»¯ÏËÕ±ÄØ»òÎÞ·ÄÖ¯ÎïÖÆ·þ×°	114	ÒÁÀ­¿Ë	10	Ò»°ãÃ³Ò×	288800	¼þ	27876	Ç§¿Ë	1,157,359
202105	62101030	»¯ÏËÕ±ÄØ»òÎÞ·ÄÖ¯ÎïÖÆ·þ×°	115	ÒÔÉ«ÁÐ	10	Ò»°ãÃ³Ò×	2201046	¼þ	181679	Ç§¿Ë	7,386,997
202105	62101030	»¯ÏËÕ±ÄØ»òÎÞ·ÄÖ¯ÎïÖÆ·þ×°	116	ÈÕ±¾	10	Ò»°ãÃ³Ò×	7256781	¼þ	443918	Ç§¿Ë	22,808,537
202105	62101030	»¯ÏËÕ±ÄØ»òÎÞ·ÄÖ¯ÎïÖÆ·þ×°	117	Ô¼µ©	10	Ò»°ãÃ³Ò×	5312	¼þ	1042	Ç§¿Ë	83,006
202105	62101030	»¯ÏËÕ±ÄØ»òÎÞ·ÄÖ¯ÎïÖÆ·þ×°	118	¿ÆÍþÌØ	10	Ò»°ãÃ³Ò×	1295125	¼þ	76877	Ç§¿Ë	3,325,490
202105	62101030	»¯ÏËÕ±ÄØ»òÎÞ·ÄÖ¯ÎïÖÆ·þ×°	119	ÀÏÎÎ	10	Ò»°ãÃ³Ò×	69110	¼þ	17569	Ç§¿Ë	1,912,151
202105	62101030	»¯ÏËÕ±ÄØ»òÎÞ·ÄÖ¯ÎïÖÆ·þ×°	119	ÀÏÎÎ	11	¹ú¼Ò¼ä¡¢¹ú¼Ê×éÖ¯ÎÞ³¥Ô®ÖúºÍÔùËÍµÄÎï×Ê	34800	¼þ	5485	Ç§¿Ë	852,600
202105	62101030	»¯ÏËÕ±ÄØ»òÎÞ·ÄÖ¯ÎïÖÆ·þ×°	119	ÀÏÎÎ	12	ÆäËû¾èÔùÎï×Ê	4800	¼þ	1370	Ç§¿Ë	156,600
202105	62101030	»¯ÏËÕ±ÄØ»òÎÞ·ÄÖ¯ÎïÖÆ·þ×°	120	Àè°ÍÄÛ	10	Ò»°ãÃ³Ò×	2502	¼þ	425	Ç§¿Ë	22,124
202105	62101030	»¯ÏËÕ±ÄØ»òÎÞ·ÄÖ¯ÎïÖÆ·þ×°	121	ÖÐ¹ú°ÄÃÅ	10	Ò»°ãÃ³Ò×	10000	¼þ	1514	Ç§¿Ë	159,480
202105	62101030	»¯ÏËÕ±ÄØ»òÎÞ·ÄÖ¯ÎïÖÆ·þ×°	122	ÂíÀ´Î÷ÑÇ	10	Ò»°ãÃ³Ò×	1171761	¼þ	165440	Ç§¿Ë	8,636,150
202105	62101030	»¯ÏËÕ±ÄØ»òÎÞ·ÄÖ¯ÎïÖÆ·þ×°	123	Âí¶û´ú·ò	10	Ò»°ãÃ³Ò×	800	¼þ	40	Ç§¿Ë	1,534
202105	62101030	»¯ÏËÕ±ÄØ»òÎÞ·ÄÖ¯ÎïÖÆ·þ×°	124	ÃÉ¹Å	10	Ò»°ãÃ³Ò×	172790	¼þ	32261	Ç§¿Ë	1,681,057
202105	62101030	»¯ÏËÕ±ÄØ»òÎÞ·ÄÖ¯ÎïÖÆ·þ×°	124	ÃÉ¹Å	11	¹ú¼Ò¼ä¡¢¹ú¼Ê×éÖ¯ÎÞ³¥Ô®ÖúºÍÔùËÍµÄÎï×Ê	80000	¼þ	24003	Ç§¿Ë	3,503,373
202105	62101030	»¯ÏËÕ±ÄØ»òÎÞ·ÄÖ¯ÎïÖÆ·þ×°	124	ÃÉ¹Å	12	ÆäËû¾èÔùÎï×Ê	1750	¼þ	457	Ç§¿Ë	139,850
202105	62101030	»¯ÏËÕ±ÄØ»òÎÞ·ÄÖ¯ÎïÖÆ·þ×°	125	Äá²´¶ûÁª°îÃñÖ÷¹²ºÍ¹ú	10	Ò»°ãÃ³Ò×	321883	¼þ	86112	Ç§¿Ë	9,099,261
202105	62101030	»¯ÏËÕ±ÄØ»òÎÞ·ÄÖ¯ÎïÖÆ·þ×°	125	Äá²´¶ûÁª°îÃñÖ÷¹²ºÍ¹ú	12	ÆäËû¾èÔùÎï×Ê	15120	¼þ	4640	Ç§¿Ë	1,397,200
202105	62101030	»¯ÏËÕ±ÄØ»òÎÞ·ÄÖ¯ÎïÖÆ·þ×°	126	°¢Âü	10	Ò»°ãÃ³Ò×	165549	¼þ	15202	Ç§¿Ë	175,856
202105	62101030	»¯ÏËÕ±ÄØ»òÎÞ·ÄÖ¯ÎïÖÆ·þ×°	127	°Í»ùË¹Ì¹	10	Ò»°ãÃ³Ò×	6170	¼þ	1326	Ç§¿Ë	298,463
202105	62101030	»¯ÏËÕ±ÄØ»òÎÞ·ÄÖ¯ÎïÖÆ·þ×°	128	°ÍÀÕË¹Ì¹	10	Ò»°ãÃ³Ò×	10000	¼þ	650	Ç§¿Ë	27,319
202105	62101030	»¯ÏËÕ±ÄØ»òÎÞ·ÄÖ¯ÎïÖÆ·þ×°	129	·ÆÂÉ±ö	10	Ò»°ãÃ³Ò×	4008714	¼þ	544378	Ç§¿Ë	27,088,220
202105	62101030	»¯ÏËÕ±ÄØ»òÎÞ·ÄÖ¯ÎïÖÆ·þ×°	130	¿¨Ëþ¶û	10	Ò»°ãÃ³Ò×	508048	¼þ	127484	Ç§¿Ë	5,550,428
202105	62101030	»¯ÏËÕ±ÄØ»òÎÞ·ÄÖ¯ÎïÖÆ·þ×°	131	É³ÌØ°¢À­²®	10	Ò»°ãÃ³Ò×	2799485	¼þ	139469	Ç§¿Ë	5,636,753
202105	62101030	»¯ÏËÕ±ÄØ»òÎÞ·ÄÖ¯ÎïÖÆ·þ×°	132	ÐÂ¼ÓÆÂ	10	Ò»°ãÃ³Ò×	709292	¼þ	68112	Ç§¿Ë	3,732,741
202105	62101030	»¯ÏËÕ±ÄØ»òÎÞ·ÄÖ¯ÎïÖÆ·þ×°	133	º«¹ú	10	Ò»°ãÃ³Ò×	2943126	¼þ	315211	Ç§¿Ë	12,649,971
202105	62101030	»¯ÏËÕ±ÄØ»òÎÞ·ÄÖ¯ÎïÖÆ·þ×°	136	Ì©¹ú	10	Ò»°ãÃ³Ò×	406873	¼þ	57212	Ç§¿Ë	2,794,975
202105	62101030	»¯ÏËÕ±ÄØ»òÎÞ·ÄÖ¯ÎïÖÆ·þ×°	137	ÍÁ¶úÆä	10	Ò»°ãÃ³Ò×	20	¼þ	91	Ç§¿Ë	11,887
202105	62101030	»¯ÏËÕ±ÄØ»òÎÞ·ÄÖ¯ÎïÖÆ·þ×°	138	°¢ÁªÇõ	10	Ò»°ãÃ³Ò×	1491363	¼þ	150955	Ç§¿Ë	6,510,951
202105	62101030	»¯ÏËÕ±ÄØ»òÎÞ·ÄÖ¯ÎïÖÆ·þ×°	139	Ò²ÃÅ	10	Ò»°ãÃ³Ò×	14000	¼þ	910	Ç§¿Ë	33,272
202105	62101030	»¯ÏËÕ±ÄØ»òÎÞ·ÄÖ¯ÎïÖÆ·þ×°	141	Ô½ÄÏ	10	Ò»°ãÃ³Ò×	345697	¼þ	30550	Ç§¿Ë	1,210,054
202105	62101030	»¯ÏËÕ±ÄØ»òÎÞ·ÄÖ¯ÎïÖÆ·þ×°	143	ÖÐ¹úÌ¨Íå	10	Ò»°ãÃ³Ò×	567005	¼þ	34988	Ç§¿Ë	1,843,763
202105	62101030	»¯ÏËÕ±ÄØ»òÎÞ·ÄÖ¯ÎïÖÆ·þ×°	145	¹þÈø¿ËË¹Ì¹	10	Ò»°ãÃ³Ò×	86000	¼þ	20583	Ç§¿Ë	1,010,020
202105	62101030	»¯ÏËÕ±ÄØ»òÎÞ·ÄÖ¯ÎïÖÆ·þ×°	146	¼ª¶û¼ªË¹Ë¹Ì¹	10	Ò»°ãÃ³Ò×	1139	¼þ	235	Ç§¿Ë	17,022
202105	62101030	»¯ÏËÕ±ÄØ»òÎÞ·ÄÖ¯ÎïÖÆ·þ×°	146	¼ª¶û¼ªË¹Ë¹Ì¹	12	ÆäËû¾èÔùÎï×Ê	180	¼þ	55	Ç§¿Ë	10,800
202105	62101030	»¯ÏËÕ±ÄØ»òÎÞ·ÄÖ¯ÎïÖÆ·þ×°	147	Ëþ¼ª¿ËË¹Ì¹	12	ÆäËû¾èÔùÎï×Ê	300	¼þ	85	Ç§¿Ë	42,720
202105	62101030	»¯ÏËÕ±ÄØ»òÎÞ·ÄÖ¯ÎïÖÆ·þ×°	201	°¢¶û¼°ÀûÑÇ	10	Ò»°ãÃ³Ò×	35000	¼þ	5889	Ç§¿Ë	227,487
202105	62101030	»¯ÏËÕ±ÄØ»òÎÞ·ÄÖ¯ÎïÖÆ·þ×°	202	°²¸çÀ­	10	Ò»°ãÃ³Ò×	259040	¼þ	20739	Ç§¿Ë	1,287,981
202105	62101030	»¯ÏËÕ±ÄØ»òÎÞ·ÄÖ¯ÎïÖÆ·þ×°	203	±´Äþ	10	Ò»°ãÃ³Ò×	80000	¼þ	20000	Ç§¿Ë	2,812,246
202105	62101030	»¯ÏËÕ±ÄØ»òÎÞ·ÄÖ¯ÎïÖÆ·þ×°	204	²©´ÄÍßÄÉ	10	Ò»°ãÃ³Ò×	1400	¼þ	165	Ç§¿Ë	13,659
202105	62101030	»¯ÏËÕ±ÄØ»òÎÞ·ÄÖ¯ÎïÖÆ·þ×°	206	¿¦ÂóÂ¡	10	Ò»°ãÃ³Ò×	154820	¼þ	15414	Ç§¿Ë	364,573
202105	62101030	»¯ÏËÕ±ÄØ»òÎÞ·ÄÖ¯ÎïÖÆ·þ×°	208	·ðµÃ½Ç	10	Ò»°ãÃ³Ò×	20	¼þ	5	Ç§¿Ë	520
202105	62101030	»¯ÏËÕ±ÄØ»òÎÞ·ÄÖ¯ÎïÖÆ·þ×°	209	ÖÐ·Ç	10	Ò»°ãÃ³Ò×	3300	¼þ	376	Ç§¿Ë	35,579
202105	62101030	»¯ÏËÕ±ÄØ»òÎÞ·ÄÖ¯ÎïÖÆ·þ×°	217	°£Èû¶í±ÈÑÇ	10	Ò»°ãÃ³Ò×	54870	¼þ	7691	Ç§¿Ë	1,369,221
202105	62101030	»¯ÏËÕ±ÄØ»òÎÞ·ÄÖ¯ÎïÖÆ·þ×°	218	¼ÓÅî	10	Ò»°ãÃ³Ò×	118600	¼þ	18964	Ç§¿Ë	864,084
202105	62101030	»¯ÏËÕ±ÄØ»òÎÞ·ÄÖ¯ÎïÖÆ·þ×°	220	¼ÓÄÉ	10	Ò»°ãÃ³Ò×	44000	¼þ	9894	Ç§¿Ë	492,270
202105	62101030	»¯ÏËÕ±ÄØ»òÎÞ·ÄÖ¯ÎïÖÆ·þ×°	221	¼¸ÄÚÑÇ	10	Ò»°ãÃ³Ò×	49100	¼þ	4846	Ç§¿Ë	481,063
202105	62101030	»¯ÏËÕ±ÄØ»òÎÞ·ÄÖ¯ÎïÖÆ·þ×°	223	¿ÆÌØµÏÍß	10	Ò»°ãÃ³Ò×	500	¼þ	107	Ç§¿Ë	7,610
202105	62101030	»¯ÏËÕ±ÄØ»òÎÞ·ÄÖ¯ÎïÖÆ·þ×°	224	¿ÏÄáÑÇ	10	Ò»°ãÃ³Ò×	100500	¼þ	5845	Ç§¿Ë	206,846
202105	62101030	»¯ÏËÕ±ÄØ»òÎÞ·ÄÖ¯ÎïÖÆ·þ×°	226	Àû±ÈÑÇ	10	Ò»°ãÃ³Ò×	301400	¼þ	21643	Ç§¿Ë	580,568
202105	62101030	»¯ÏËÕ±ÄØ»òÎÞ·ÄÖ¯ÎïÖÆ·þ×°	227	Âí´ï¼ÓË¹¼Ó	10	Ò»°ãÃ³Ò×	15000	¼þ	988	Ç§¿Ë	48,851
202105	62101030	»¯ÏËÕ±ÄØ»òÎÞ·ÄÖ¯ÎïÖÆ·þ×°	228	ÂíÀ­Î¬	10	Ò»°ãÃ³Ò×	6530	¼þ	1552	Ç§¿Ë	124,855
202105	62101030	»¯ÏËÕ±ÄØ»òÎÞ·ÄÖ¯ÎïÖÆ·þ×°	229	ÂíÀï	10	Ò»°ãÃ³Ò×	5000	¼þ	410	Ç§¿Ë	31,970
202105	62101030	»¯ÏËÕ±ÄØ»òÎÞ·ÄÖ¯ÎïÖÆ·þ×°	230	Ã«ÀïËþÄáÑÇ	10	Ò»°ãÃ³Ò×	218000	¼þ	16132	Ç§¿Ë	767,989
202105	62101030	»¯ÏËÕ±ÄØ»òÎÞ·ÄÖ¯ÎïÖÆ·þ×°	231	Ã«ÀïÇóË¹	10	Ò»°ãÃ³Ò×	29004	¼þ	3125	Ç§¿Ë	117,567
202105	62101030	»¯ÏËÕ±ÄØ»òÎÞ·ÄÖ¯ÎïÖÆ·þ×°	232	Ä¦Âå¸ç	10	Ò»°ãÃ³Ò×	28650	¼þ	4775	Ç§¿Ë	288,329
202105	62101030	»¯ÏËÕ±ÄØ»òÎÞ·ÄÖ¯ÎïÖÆ·þ×°	233	ÄªÉ£±È¿Ë	10	Ò»°ãÃ³Ò×	421039	¼þ	49223	Ç§¿Ë	3,991,500
202105	62101030	»¯ÏËÕ±ÄØ»òÎÞ·ÄÖ¯ÎïÖÆ·þ×°	234	ÄÉÃ×±ÈÑÇ	10	Ò»°ãÃ³Ò×	11600	¼þ	2095	Ç§¿Ë	249,905
202105	62101030	»¯ÏËÕ±ÄØ»òÎÞ·ÄÖ¯ÎïÖÆ·þ×°	236	ÄáÈÕÀûÑÇ	10	Ò»°ãÃ³Ò×	182500	¼þ	16889	Ç§¿Ë	1,465,387
202105	62101030	»¯ÏËÕ±ÄØ»òÎÞ·ÄÖ¯ÎïÖÆ·þ×°	238	Â¬Íú´ï	10	Ò»°ãÃ³Ò×	4100	¼þ	496	Ç§¿Ë	22,640
202105	62101030	»¯ÏËÕ±ÄØ»òÎÞ·ÄÖ¯ÎïÖÆ·þ×°	240	ÈûÄÚ¼Ó¶û	10	Ò»°ãÃ³Ò×	40000	¼þ	4355	Ç§¿Ë	185,605
202105	62101030	»¯ÏËÕ±ÄØ»òÎÞ·ÄÖ¯ÎïÖÆ·þ×°	244	ÄÏ·Ç	10	Ò»°ãÃ³Ò×	809594	¼þ	114298	Ç§¿Ë	4,051,700
202105	62101030	»¯ÏËÕ±ÄØ»òÎÞ·ÄÖ¯ÎïÖÆ·þ×°	247	Ì¹É£ÄáÑÇ	10	Ò»°ãÃ³Ò×	1500	¼þ	325	Ç§¿Ë	16,228
202105	62101030	»¯ÏËÕ±ÄØ»òÎÞ·ÄÖ¯ÎïÖÆ·þ×°	248	¶à¸ç	10	Ò»°ãÃ³Ò×	125001	¼þ	7493	Ç§¿Ë	203,274
202105	62101030	»¯ÏËÕ±ÄØ»òÎÞ·ÄÖ¯ÎïÖÆ·þ×°	250	ÎÚ¸É´ï	10	Ò»°ãÃ³Ò×	41840	¼þ	6312	Ç§¿Ë	432,023
202105	62101030	»¯ÏËÕ±ÄØ»òÎÞ·ÄÖ¯ÎïÖÆ·þ×°	251	²¼»ùÄÉ·¨Ë÷	10	Ò»°ãÃ³Ò×	125000	¼þ	7493	Ç§¿Ë	203,268
202105	62101030	»¯ÏËÕ±ÄØ»òÎÞ·ÄÖ¯ÎïÖÆ·þ×°	252	¸Õ¹û(½ð)	10	Ò»°ãÃ³Ò×	2780	¼þ	1331	Ç§¿Ë	243,102
202105	62101030	»¯ÏËÕ±ÄØ»òÎÞ·ÄÖ¯ÎïÖÆ·þ×°	253	ÔÞ±ÈÑÇ	10	Ò»°ãÃ³Ò×	134350	¼þ	36479	Ç§¿Ë	6,732,006
202105	62101030	»¯ÏËÕ±ÄØ»òÎÞ·ÄÖ¯ÎïÖÆ·þ×°	253	ÔÞ±ÈÑÇ	11	¹ú¼Ò¼ä¡¢¹ú¼Ê×éÖ¯ÎÞ³¥Ô®ÖúºÍÔùËÍµÄÎï×Ê	70	¼þ	22	Ç§¿Ë	8,925
202105	62101030	»¯ÏËÕ±ÄØ»òÎÞ·ÄÖ¯ÎïÖÆ·þ×°	254	½ò°Í²¼Î¤	10	Ò»°ãÃ³Ò×	90000	¼þ	16854	Ç§¿Ë	1,005,502
202105	62101030	»¯ÏËÕ±ÄØ»òÎÞ·ÄÖ¯ÎïÖÆ·þ×°	260	ÄÏËÕµ¤¹²ºÍ¹ú	10	Ò»°ãÃ³Ò×	200	¼þ	73	Ç§¿Ë	9,140
202105	62101030	»¯ÏËÕ±ÄØ»òÎÞ·ÄÖ¯ÎïÖÆ·þ×°	301	±ÈÀûÊ±	10	Ò»°ãÃ³Ò×	1989464	¼þ	163391	Ç§¿Ë	7,878,779
202105	62101030	»¯ÏËÕ±ÄØ»òÎÞ·ÄÖ¯ÎïÖÆ·þ×°	302	µ¤Âó	10	Ò»°ãÃ³Ò×	608756	¼þ	56764	Ç§¿Ë	2,687,158
202105	62101030	»¯ÏËÕ±ÄØ»òÎÞ·ÄÖ¯ÎïÖÆ·þ×°	303	Ó¢¹ú	10	Ò»°ãÃ³Ò×	2719010	¼þ	396432	Ç§¿Ë	19,519,555
202105	62101030	»¯ÏËÕ±ÄØ»òÎÞ·ÄÖ¯ÎïÖÆ·þ×°	304	µÂ¹ú	10	Ò»°ãÃ³Ò×	19218924	¼þ	1611986	Ç§¿Ë	69,810,263
202105	62101030	»¯ÏËÕ±ÄØ»òÎÞ·ÄÖ¯ÎïÖÆ·þ×°	305	·¨¹ú	10	Ò»°ãÃ³Ò×	15912298	¼þ	1399429	Ç§¿Ë	56,678,241
202105	62101030	»¯ÏËÕ±ÄØ»òÎÞ·ÄÖ¯ÎïÖÆ·þ×°	306	°®¶ûÀ¼	10	Ò»°ãÃ³Ò×	518975	¼þ	55362	Ç§¿Ë	2,867,135
202105	62101030	»¯ÏËÕ±ÄØ»òÎÞ·ÄÖ¯ÎïÖÆ·þ×°	307	Òâ´óÀû	10	Ò»°ãÃ³Ò×	10964119	¼þ	605723	Ç§¿Ë	26,114,480
202105	62101030	»¯ÏËÕ±ÄØ»òÎÞ·ÄÖ¯ÎïÖÆ·þ×°	308	Â¬É­±¤	10	Ò»°ãÃ³Ò×	160400	¼þ	8501	Ç§¿Ë	291,829
202105	62101030	»¯ÏËÕ±ÄØ»òÎÞ·ÄÖ¯ÎïÖÆ·þ×°	309	ºÉÀ¼	10	Ò»°ãÃ³Ò×	4438920	¼þ	499802	Ç§¿Ë	23,491,315
202105	62101030	»¯ÏËÕ±ÄØ»òÎÞ·ÄÖ¯ÎïÖÆ·þ×°	310	Ï£À°	10	Ò»°ãÃ³Ò×	604454	¼þ	59567	Ç§¿Ë	2,490,494
202105	62101030	»¯ÏËÕ±ÄØ»òÎÞ·ÄÖ¯ÎïÖÆ·þ×°	311	ÆÏÌÑÑÀ	10	Ò»°ãÃ³Ò×	2114824	¼þ	187134	Ç§¿Ë	7,133,540
202105	62101030	»¯ÏËÕ±ÄØ»òÎÞ·ÄÖ¯ÎïÖÆ·þ×°	312	Î÷°àÑÀ	10	Ò»°ãÃ³Ò×	9345837	¼þ	906325	Ç§¿Ë	44,548,424
202105	62101030	»¯ÏËÕ±ÄØ»òÎÞ·ÄÖ¯ÎïÖÆ·þ×°	313	°¢¶û°ÍÄáÑÇ	10	Ò»°ãÃ³Ò×	432400	¼þ	35163	Ç§¿Ë	2,474,210
202105	62101030	»¯ÏËÕ±ÄØ»òÎÞ·ÄÖ¯ÎïÖÆ·þ×°	315	°ÂµØÀû	10	Ò»°ãÃ³Ò×	212208	¼þ	34381	Ç§¿Ë	1,677,855
202105	62101030	»¯ÏËÕ±ÄØ»òÎÞ·ÄÖ¯ÎïÖÆ·þ×°	316	±£¼ÓÀûÑÇ	10	Ò»°ãÃ³Ò×	22576	¼þ	1622	Ç§¿Ë	62,701
202105	62101030	»¯ÏËÕ±ÄØ»òÎÞ·ÄÖ¯ÎïÖÆ·þ×°	318	·ÒÀ¼	10	Ò»°ãÃ³Ò×	109510	¼þ	15783	Ç§¿Ë	688,878
202105	62101030	»¯ÏËÕ±ÄØ»òÎÞ·ÄÖ¯ÎïÖÆ·þ×°	321	ÐÙÑÀÀû	10	Ò»°ãÃ³Ò×	328540	¼þ	39981	Ç§¿Ë	3,493,045
202105	62101030	»¯ÏËÕ±ÄØ»òÎÞ·ÄÖ¯ÎïÖÆ·þ×°	324	Âí¶úËû	10	Ò»°ãÃ³Ò×	3000	¼þ	510	Ç§¿Ë	33,661
202105	62101030	»¯ÏËÕ±ÄØ»òÎÞ·ÄÖ¯ÎïÖÆ·þ×°	326	Å²Íþ	10	Ò»°ãÃ³Ò×	474154	¼þ	55374	Ç§¿Ë	2,418,625
202105	62101030	»¯ÏËÕ±ÄØ»òÎÞ·ÄÖ¯ÎïÖÆ·þ×°	327	²¨À¼	10	Ò»°ãÃ³Ò×	3291266	¼þ	368680	Ç§¿Ë	17,201,752
202105	62101030	»¯ÏËÕ±ÄØ»òÎÞ·ÄÖ¯ÎïÖÆ·þ×°	328	ÂÞÂíÄáÑÇ	10	Ò»°ãÃ³Ò×	475900	¼þ	25505	Ç§¿Ë	1,033,930
202105	62101030	»¯ÏËÕ±ÄØ»òÎÞ·ÄÖ¯ÎïÖÆ·þ×°	330	Èðµä	10	Ò»°ãÃ³Ò×	1027500	¼þ	114085	Ç§¿Ë	5,932,542
202105	62101030	»¯ÏËÕ±ÄØ»òÎÞ·ÄÖ¯ÎïÖÆ·þ×°	331	ÈðÊ¿	10	Ò»°ãÃ³Ò×	532057	¼þ	54494	Ç§¿Ë	2,529,557
202105	62101030	»¯ÏËÕ±ÄØ»òÎÞ·ÄÖ¯ÎïÖÆ·þ×°	334	°®É³ÄáÑÇ	10	Ò»°ãÃ³Ò×	118100	¼þ	7548	Ç§¿Ë	316,470
202105	62101030	»¯ÏËÕ±ÄØ»òÎÞ·ÄÖ¯ÎïÖÆ·þ×°	335	À­ÍÑÎ¬ÑÇ	10	Ò»°ãÃ³Ò×	20000	¼þ	1200	Ç§¿Ë	52,242
202105	62101030	»¯ÏËÕ±ÄØ»òÎÞ·ÄÖ¯ÎïÖÆ·þ×°	336	Á¢ÌÕÍð	10	Ò»°ãÃ³Ò×	467775	¼þ	43668	Ç§¿Ë	1,596,202
202105	62101030	»¯ÏËÕ±ÄØ»òÎÞ·ÄÖ¯ÎïÖÆ·þ×°	337	¸ñÂ³¼ªÑÇ	10	Ò»°ãÃ³Ò×	165550	¼þ	13210	Ç§¿Ë	439,043
202105	62101030	»¯ÏËÕ±ÄØ»òÎÞ·ÄÖ¯ÎïÖÆ·þ×°	338	ÑÇÃÀÄáÑÇ	10	Ò»°ãÃ³Ò×	4000	¼þ	259	Ç§¿Ë	21,464
202105	62101030	»¯ÏËÕ±ÄØ»òÎÞ·ÄÖ¯ÎïÖÆ·þ×°	339	°¢Èû°Ý½®	10	Ò»°ãÃ³Ò×	5700	¼þ	1026	Ç§¿Ë	35,813
202105	62101030	»¯ÏËÕ±ÄØ»òÎÞ·ÄÖ¯ÎïÖÆ·þ×°	344	¶íÂÞË¹Áª°î	10	Ò»°ãÃ³Ò×	344636	¼þ	35379	Ç§¿Ë	2,385,950
202105	62101030	»¯ÏËÕ±ÄØ»òÎÞ·ÄÖ¯ÎïÖÆ·þ×°	347	ÎÚ¿ËÀ¼	10	Ò»°ãÃ³Ò×	181692	¼þ	17231	Ç§¿Ë	1,033,298
202105	62101030	»¯ÏËÕ±ÄØ»òÎÞ·ÄÖ¯ÎïÖÆ·þ×°	350	Ë¹ÂåÎÄÄáÑÇ	10	Ò»°ãÃ³Ò×	147414	¼þ	18598	Ç§¿Ë	1,593,286
202105	62101030	»¯ÏËÕ±ÄØ»òÎÞ·ÄÖ¯ÎïÖÆ·þ×°	351	¿ËÂÞµØÑÇ	10	Ò»°ãÃ³Ò×	12900	¼þ	1542	Ç§¿Ë	87,279
202105	62101030	»¯ÏËÕ±ÄØ»òÎÞ·ÄÖ¯ÎïÖÆ·þ×°	352	½Ý¿Ë	10	Ò»°ãÃ³Ò×	529572	¼þ	40355	Ç§¿Ë	1,865,944
202105	62101030	»¯ÏËÕ±ÄØ»òÎÞ·ÄÖ¯ÎïÖÆ·þ×°	353	Ë¹Âå·¥¿Ë	10	Ò»°ãÃ³Ò×	2840	¼þ	897	Ç§¿Ë	44,777
202105	62101030	»¯ÏËÕ±ÄØ»òÎÞ·ÄÖ¯ÎïÖÆ·þ×°	354	±±ÂíÆä¶Ù¹²ºÍ¹ú	10	Ò»°ãÃ³Ò×	42000	¼þ	3050	Ç§¿Ë	137,507
202105	62101030	»¯ÏËÕ±ÄØ»òÎÞ·ÄÖ¯ÎïÖÆ·þ×°	358	Èû¶ûÎ¬ÑÇ	10	Ò»°ãÃ³Ò×	24000	¼þ	1810	Ç§¿Ë	63,093
202105	62101030	»¯ÏËÕ±ÄØ»òÎÞ·ÄÖ¯ÎïÖÆ·þ×°	402	°¢¸ùÍ¢	10	Ò»°ãÃ³Ò×	580810	¼þ	65318	Ç§¿Ë	2,584,703
202105	62101030	»¯ÏËÕ±ÄØ»òÎÞ·ÄÖ¯ÎïÖÆ·þ×°	404	°Í¹þÂí	10	Ò»°ãÃ³Ò×	7000	¼þ	1400	Ç§¿Ë	56,915
202105	62101030	»¯ÏËÕ±ÄØ»òÎÞ·ÄÖ¯ÎïÖÆ·þ×°	405	°Í°Í¶àË¹	10	Ò»°ãÃ³Ò×	40200	¼þ	4494	Ç§¿Ë	389,523
202105	62101030	»¯ÏËÕ±ÄØ»òÎÞ·ÄÖ¯ÎïÖÆ·þ×°	408	¶àÃñ×å²£ÀûÎ¬ÑÇ¹ú	10	Ò»°ãÃ³Ò×	298600	¼þ	27636	Ç§¿Ë	1,041,086
202105	62101030	»¯ÏËÕ±ÄØ»òÎÞ·ÄÖ¯ÎïÖÆ·þ×°	410	°ÍÎ÷	10	Ò»°ãÃ³Ò×	10750676	¼þ	542673	Ç§¿Ë	20,226,426
202105	62101030	»¯ÏËÕ±ÄØ»òÎÞ·ÄÖ¯ÎïÖÆ·þ×°	412	ÖÇÀû	10	Ò»°ãÃ³Ò×	1876413	¼þ	206802	Ç§¿Ë	7,918,959
202105	62101030	»¯ÏËÕ±ÄØ»òÎÞ·ÄÖ¯ÎïÖÆ·þ×°	413	¸çÂ×±ÈÑÇ	10	Ò»°ãÃ³Ò×	60275	¼þ	7253	Ç§¿Ë	233,609
202105	62101030	»¯ÏËÕ±ÄØ»òÎÞ·ÄÖ¯ÎïÖÆ·þ×°	415	¸çË¹´ïÀè¼Ó	10	Ò»°ãÃ³Ò×	1013425	¼þ	143395	Ç§¿Ë	7,783,772
202105	62101030	»¯ÏËÕ±ÄØ»òÎÞ·ÄÖ¯ÎïÖÆ·þ×°	418	¶àÃ×Äá¼Ó¹²ºÍ¹ú	10	Ò»°ãÃ³Ò×	301140	¼þ	34792	Ç§¿Ë	1,757,530
202105	62101030	»¯ÏËÕ±ÄØ»òÎÞ·ÄÖ¯ÎïÖÆ·þ×°	419	¶ò¹Ï¶à¶û	10	Ò»°ãÃ³Ò×	19000	¼þ	4940	Ç§¿Ë	296,609
202105	62101030	»¯ÏËÕ±ÄØ»òÎÞ·ÄÖ¯ÎïÖÆ·þ×°	423	Î£µØÂíÀ­	10	Ò»°ãÃ³Ò×	26700	¼þ	3204	Ç§¿Ë	329,978
202105	62101030	»¯ÏËÕ±ÄØ»òÎÞ·ÄÖ¯ÎïÖÆ·þ×°	424	¹çÑÇÄÇ	10	Ò»°ãÃ³Ò×	2426003	¼þ	208718	Ç§¿Ë	8,608,342
202105	62101030	»¯ÏËÕ±ÄØ»òÎÞ·ÄÖ¯ÎïÖÆ·þ×°	426	ºé¶¼À­Ë¹	10	Ò»°ãÃ³Ò×	55510	¼þ	5586	Ç§¿Ë	218,226
202105	62101030	»¯ÏËÕ±ÄØ»òÎÞ·ÄÖ¯ÎïÖÆ·þ×°	427	ÑÀÂò¼Ó	10	Ò»°ãÃ³Ò×	1260	¼þ	448	Ç§¿Ë	30,292
202105	62101030	»¯ÏËÕ±ÄØ»òÎÞ·ÄÖ¯ÎïÖÆ·þ×°	429	Ä«Î÷¸ç	10	Ò»°ãÃ³Ò×	1145659	¼þ	211332	Ç§¿Ë	12,294,686
202105	62101030	»¯ÏËÕ±ÄØ»òÎÞ·ÄÖ¯ÎïÖÆ·þ×°	432	°ÍÄÃÂí	10	Ò»°ãÃ³Ò×	574804	¼þ	64926	Ç§¿Ë	3,023,214
202105	62101030	»¯ÏËÕ±ÄØ»òÎÞ·ÄÖ¯ÎïÖÆ·þ×°	433	°ÍÀ­¹ç	10	Ò»°ãÃ³Ò×	7000	¼þ	840	Ç§¿Ë	62,768
202105	62101030	»¯ÏËÕ±ÄØ»òÎÞ·ÄÖ¯ÎïÖÆ·þ×°	434	ÃØÂ³	10	Ò»°ãÃ³Ò×	1580423	¼þ	196046	Ç§¿Ë	9,113,396
202105	62101030	»¯ÏËÕ±ÄØ»òÎÞ·ÄÖ¯ÎïÖÆ·þ×°	435	²¨¶àÀè¸÷	10	Ò»°ãÃ³Ò×	604450	¼þ	43786	Ç§¿Ë	1,896,010
202105	62101030	»¯ÏËÕ±ÄØ»òÎÞ·ÄÖ¯ÎïÖÆ·þ×°	440	Èø¶ûÍß¶à	10	Ò»°ãÃ³Ò×	1220050	¼þ	212324	Ç§¿Ë	14,214,944
202105	62101030	»¯ÏËÕ±ÄØ»òÎÞ·ÄÖ¯ÎïÖÆ·þ×°	442	ÌØÁ¢Äá´ïºÍ¶à°Í¸ç	10	Ò»°ãÃ³Ò×	4200	¼þ	734	Ç§¿Ë	39,677
202105	62101030	»¯ÏËÕ±ÄØ»òÎÞ·ÄÖ¯ÎïÖÆ·þ×°	444	ÎÚÀ­¹ç	10	Ò»°ãÃ³Ò×	2938300	¼þ	233562	Ç§¿Ë	7,329,828
202105	62101030	»¯ÏËÕ±ÄØ»òÎÞ·ÄÖ¯ÎïÖÆ·þ×°	444	ÎÚÀ­¹ç	12	ÆäËû¾èÔùÎï×Ê	520	¼þ	171	Ç§¿Ë	17,622
202105	62101030	»¯ÏËÕ±ÄØ»òÎÞ·ÄÖ¯ÎïÖÆ·þ×°	445	Î¯ÄÚÈðÀ­	10	Ò»°ãÃ³Ò×	105500	¼þ	15588	Ç§¿Ë	769,754
202105	62101030	»¯ÏËÕ±ÄØ»òÎÞ·ÄÖ¯ÎïÖÆ·þ×°	501	¼ÓÄÃ´ó	10	Ò»°ãÃ³Ò×	11544793	¼þ	1168661	Ç§¿Ë	116,165,840
202105	62101030	»¯ÏËÕ±ÄØ»òÎÞ·ÄÖ¯ÎïÖÆ·þ×°	502	ÃÀ¹ú	10	Ò»°ãÃ³Ò×	56798431	¼þ	4722230	Ç§¿Ë	264,233,666
202105	62101030	»¯ÏËÕ±ÄØ»òÎÞ·ÄÖ¯ÎïÖÆ·þ×°	601	°Ä´óÀûÑÇ	10	Ò»°ãÃ³Ò×	3239086	¼þ	346505	Ç§¿Ë	16,937,919
202105	62101030	»¯ÏËÕ±ÄØ»òÎÞ·ÄÖ¯ÎïÖÆ·þ×°	607	ÐÂ¿¦Àï¶àÄáÑÇ	10	Ò»°ãÃ³Ò×	5130	¼þ	1124	Ç§¿Ë	67,206
202105	62101030	»¯ÏËÕ±ÄØ»òÎÞ·ÄÖ¯ÎïÖÆ·þ×°	609	ÐÂÎ÷À¼	10	Ò»°ãÃ³Ò×	1531520	¼þ	185026	Ç§¿Ë	9,448,857
202105	62101030	»¯ÏËÕ±ÄØ»òÎÞ·ÄÖ¯ÎïÖÆ·þ×°	611	°Í²¼ÑÇÐÂ¼¸ÄÚÑÇ	10	Ò»°ãÃ³Ò×	21200	¼þ	2265	Ç§¿Ë	145,160
202106	62101030	»¯ÏËÕ±ÄØ»òÎÞ·ÄÖ¯ÎïÖÆ·þ×°	102	°ÍÁÖ	10	Ò»°ãÃ³Ò×	635257	¼þ	75546	Ç§¿Ë	2,218,245
202106	62101030	»¯ÏËÕ±ÄØ»òÎÞ·ÄÖ¯ÎïÖÆ·þ×°	103	ÃÏ¼ÓÀ­¹ú	10	Ò»°ãÃ³Ò×	199400	¼þ	23218	Ç§¿Ë	797,464
202106	62101030	»¯ÏËÕ±ÄØ»òÎÞ·ÄÖ¯ÎïÖÆ·þ×°	104	²»µ¤	10	Ò»°ãÃ³Ò×	7692	¼þ	2118	Ç§¿Ë	124,978
202106	62101030	»¯ÏËÕ±ÄØ»òÎÞ·ÄÖ¯ÎïÖÆ·þ×°	106	Ãåµé	10	Ò»°ãÃ³Ò×	286340	¼þ	29976	Ç§¿Ë	2,374,574
202106	62101030	»¯ÏËÕ±ÄØ»òÎÞ·ÄÖ¯ÎïÖÆ·þ×°	107	¼íÆÒÕ¯	10	Ò»°ãÃ³Ò×	34280	¼þ	6866	Ç§¿Ë	344,101
202106	62101030	»¯ÏËÕ±ÄØ»òÎÞ·ÄÖ¯ÎïÖÆ·þ×°	107	¼íÆÒÕ¯	12	ÆäËû¾èÔùÎï×Ê	2000	¼þ	500	Ç§¿Ë	160,000
202106	62101030	»¯ÏËÕ±ÄØ»òÎÞ·ÄÖ¯ÎïÖÆ·þ×°	108	ÈûÆÖÂ·Ë¹	10	Ò»°ãÃ³Ò×	21267	¼þ	3148	Ç§¿Ë	179,387
202106	62101030	»¯ÏËÕ±ÄØ»òÎÞ·ÄÖ¯ÎïÖÆ·þ×°	110	ÖÐ¹úÏã¸Û	10	Ò»°ãÃ³Ò×	1389709	¼þ	105051	Ç§¿Ë	4,229,479
202106	62101030	»¯ÏËÕ±ÄØ»òÎÞ·ÄÖ¯ÎïÖÆ·þ×°	111	Ó¡¶È	10	Ò»°ãÃ³Ò×	366430	¼þ	76909	Ç§¿Ë	3,147,634
202106	62101030	»¯ÏËÕ±ÄØ»òÎÞ·ÄÖ¯ÎïÖÆ·þ×°	112	Ó¡¶ÈÄáÎ÷ÑÇ	10	Ò»°ãÃ³Ò×	34705	¼þ	7527	Ç§¿Ë	280,596
202106	62101030	»¯ÏËÕ±ÄØ»òÎÞ·ÄÖ¯ÎïÖÆ·þ×°	113	ÒÁÀÊ	10	Ò»°ãÃ³Ò×	15010	¼þ	1062	Ç§¿Ë	57,992
202106	62101030	»¯ÏËÕ±ÄØ»òÎÞ·ÄÖ¯ÎïÖÆ·þ×°	114	ÒÁÀ­¿Ë	10	Ò»°ãÃ³Ò×	177000	¼þ	24780	Ç§¿Ë	887,111
202106	62101030	»¯ÏËÕ±ÄØ»òÎÞ·ÄÖ¯ÎïÖÆ·þ×°	115	ÒÔÉ«ÁÐ	10	Ò»°ãÃ³Ò×	1960467	¼þ	119495	Ç§¿Ë	4,887,705
202106	62101030	»¯ÏËÕ±ÄØ»òÎÞ·ÄÖ¯ÎïÖÆ·þ×°	116	ÈÕ±¾	10	Ò»°ãÃ³Ò×	6027574	¼þ	363872	Ç§¿Ë	19,291,681
202106	62101030	»¯ÏËÕ±ÄØ»òÎÞ·ÄÖ¯ÎïÖÆ·þ×°	117	Ô¼µ©	10	Ò»°ãÃ³Ò×	28000	¼þ	2000	Ç§¿Ë	97,518
202106	62101030	»¯ÏËÕ±ÄØ»òÎÞ·ÄÖ¯ÎïÖÆ·þ×°	118	¿ÆÍþÌØ	10	Ò»°ãÃ³Ò×	142267	¼þ	10432	Ç§¿Ë	345,046
202106	62101030	»¯ÏËÕ±ÄØ»òÎÞ·ÄÖ¯ÎïÖÆ·þ×°	119	ÀÏÎÎ	10	Ò»°ãÃ³Ò×	30002	¼þ	3252	Ç§¿Ë	347,000
202106	62101030	»¯ÏËÕ±ÄØ»òÎÞ·ÄÖ¯ÎïÖÆ·þ×°	119	ÀÏÎÎ	11	¹ú¼Ò¼ä¡¢¹ú¼Ê×éÖ¯ÎÞ³¥Ô®ÖúºÍÔùËÍµÄÎï×Ê	5000	¼þ	1269	Ç§¿Ë	237,620
202106	62101030	»¯ÏËÕ±ÄØ»òÎÞ·ÄÖ¯ÎïÖÆ·þ×°	119	ÀÏÎÎ	12	ÆäËû¾èÔùÎï×Ê	440	¼þ	75	Ç§¿Ë	13,200
202106	62101030	»¯ÏËÕ±ÄØ»òÎÞ·ÄÖ¯ÎïÖÆ·þ×°	120	Àè°ÍÄÛ	10	Ò»°ãÃ³Ò×	1067	¼þ	171	Ç§¿Ë	6,686
202106	62101030	»¯ÏËÕ±ÄØ»òÎÞ·ÄÖ¯ÎïÖÆ·þ×°	121	ÖÐ¹ú°ÄÃÅ	10	Ò»°ãÃ³Ò×	157660	¼þ	6686	Ç§¿Ë	605,393
202106	62101030	»¯ÏËÕ±ÄØ»òÎÞ·ÄÖ¯ÎïÖÆ·þ×°	122	ÂíÀ´Î÷ÑÇ	10	Ò»°ãÃ³Ò×	3869311	¼þ	457020	Ç§¿Ë	15,604,684
202106	62101030	»¯ÏËÕ±ÄØ»òÎÞ·ÄÖ¯ÎïÖÆ·þ×°	124	ÃÉ¹Å	10	Ò»°ãÃ³Ò×	223700	¼þ	27347	Ç§¿Ë	1,263,538
202106	62101030	»¯ÏËÕ±ÄØ»òÎÞ·ÄÖ¯ÎïÖÆ·þ×°	125	Äá²´¶ûÁª°îÃñÖ÷¹²ºÍ¹ú	10	Ò»°ãÃ³Ò×	243953	¼þ	52049	Ç§¿Ë	4,903,652
202106	62101030	»¯ÏËÕ±ÄØ»òÎÞ·ÄÖ¯ÎïÖÆ·þ×°	125	Äá²´¶ûÁª°îÃñÖ÷¹²ºÍ¹ú	11	¹ú¼Ò¼ä¡¢¹ú¼Ê×éÖ¯ÎÞ³¥Ô®ÖúºÍÔùËÍµÄÎï×Ê	1570	¼þ	454	Ç§¿Ë	104,050
202106	62101030	»¯ÏËÕ±ÄØ»òÎÞ·ÄÖ¯ÎïÖÆ·þ×°	125	Äá²´¶ûÁª°îÃñÖ÷¹²ºÍ¹ú	12	ÆäËû¾èÔùÎï×Ê	5820	¼þ	1340	Ç§¿Ë	142,580
202106	62101030	»¯ÏËÕ±ÄØ»òÎÞ·ÄÖ¯ÎïÖÆ·þ×°	126	°¢Âü	10	Ò»°ãÃ³Ò×	49095	¼þ	6951	Ç§¿Ë	232,340
202106	62101030	»¯ÏËÕ±ÄØ»òÎÞ·ÄÖ¯ÎïÖÆ·þ×°	127	°Í»ùË¹Ì¹	10	Ò»°ãÃ³Ò×	403054	¼þ	43710	Ç§¿Ë	3,203,201
202106	62101030	»¯ÏËÕ±ÄØ»òÎÞ·ÄÖ¯ÎïÖÆ·þ×°	129	·ÆÂÉ±ö	10	Ò»°ãÃ³Ò×	2253112	¼þ	411409	Ç§¿Ë	23,296,759
202106	62101030	»¯ÏËÕ±ÄØ»òÎÞ·ÄÖ¯ÎïÖÆ·þ×°	130	¿¨Ëþ¶û	10	Ò»°ãÃ³Ò×	137497	¼þ	62660	Ç§¿Ë	3,009,795
202106	62101030	»¯ÏËÕ±ÄØ»òÎÞ·ÄÖ¯ÎïÖÆ·þ×°	131	É³ÌØ°¢À­²®	10	Ò»°ãÃ³Ò×	4226597	¼þ	191440	Ç§¿Ë	7,004,205
202106	62101030	»¯ÏËÕ±ÄØ»òÎÞ·ÄÖ¯ÎïÖÆ·þ×°	132	ÐÂ¼ÓÆÂ	10	Ò»°ãÃ³Ò×	1742929	¼þ	171287	Ç§¿Ë	6,027,952
202106	62101030	»¯ÏËÕ±ÄØ»òÎÞ·ÄÖ¯ÎïÖÆ·þ×°	133	º«¹ú	10	Ò»°ãÃ³Ò×	1664486	¼þ	197210	Ç§¿Ë	6,808,613
202106	62101030	»¯ÏËÕ±ÄØ»òÎÞ·ÄÖ¯ÎïÖÆ·þ×°	134	Ë¹ÀïÀ¼¿¨	10	Ò»°ãÃ³Ò×	22000	¼þ	3600	Ç§¿Ë	188,255
202106	62101030	»¯ÏËÕ±ÄØ»òÎÞ·ÄÖ¯ÎïÖÆ·þ×°	136	Ì©¹ú	10	Ò»°ãÃ³Ò×	1339776	¼þ	168340	Ç§¿Ë	9,290,909
202106	62101030	»¯ÏËÕ±ÄØ»òÎÞ·ÄÖ¯ÎïÖÆ·þ×°	137	ÍÁ¶úÆä	10	Ò»°ãÃ³Ò×	96500	¼þ	12426	Ç§¿Ë	455,277
202106	62101030	»¯ÏËÕ±ÄØ»òÎÞ·ÄÖ¯ÎïÖÆ·þ×°	138	°¢ÁªÇõ	10	Ò»°ãÃ³Ò×	2345363	¼þ	208841	Ç§¿Ë	7,928,495
202106	62101030	»¯ÏËÕ±ÄØ»òÎÞ·ÄÖ¯ÎïÖÆ·þ×°	139	Ò²ÃÅ	10	Ò»°ãÃ³Ò×	68800	¼þ	4162	Ç§¿Ë	196,025
202106	62101030	»¯ÏËÕ±ÄØ»òÎÞ·ÄÖ¯ÎïÖÆ·þ×°	141	Ô½ÄÏ	10	Ò»°ãÃ³Ò×	95210	¼þ	13950	Ç§¿Ë	1,070,557
202106	62101030	»¯ÏËÕ±ÄØ»òÎÞ·ÄÖ¯ÎïÖÆ·þ×°	143	ÖÐ¹úÌ¨Íå	10	Ò»°ãÃ³Ò×	3602279	¼þ	383484	Ç§¿Ë	15,002,182
202106	62101030	»¯ÏËÕ±ÄØ»òÎÞ·ÄÖ¯ÎïÖÆ·þ×°	144	¶«µÛãë	10	Ò»°ãÃ³Ò×	30000	¼þ	3637	Ç§¿Ë	188,909
202106	62101030	»¯ÏËÕ±ÄØ»òÎÞ·ÄÖ¯ÎïÖÆ·þ×°	145	¹þÈø¿ËË¹Ì¹	10	Ò»°ãÃ³Ò×	114575	¼þ	26104	Ç§¿Ë	1,047,406
202106	62101030	»¯ÏËÕ±ÄØ»òÎÞ·ÄÖ¯ÎïÖÆ·þ×°	146	¼ª¶û¼ªË¹Ë¹Ì¹	10	Ò»°ãÃ³Ò×	150000	¼þ	13425	Ç§¿Ë	1,455,374
202106	62101030	»¯ÏËÕ±ÄØ»òÎÞ·ÄÖ¯ÎïÖÆ·þ×°	147	Ëþ¼ª¿ËË¹Ì¹	10	Ò»°ãÃ³Ò×	110400	¼þ	9163	Ç§¿Ë	1,071,156
202106	62101030	»¯ÏËÕ±ÄØ»òÎÞ·ÄÖ¯ÎïÖÆ·þ×°	202	°²¸çÀ­	10	Ò»°ãÃ³Ò×	216400	¼þ	12815	Ç§¿Ë	501,329
202106	62101030	»¯ÏËÕ±ÄØ»òÎÞ·ÄÖ¯ÎïÖÆ·þ×°	203	±´Äþ	10	Ò»°ãÃ³Ò×	1100	¼þ	160	Ç§¿Ë	16,995
202106	62101030	»¯ÏËÕ±ÄØ»òÎÞ·ÄÖ¯ÎïÖÆ·þ×°	204	²©´ÄÍßÄÉ	10	Ò»°ãÃ³Ò×	8000	¼þ	525	Ç§¿Ë	24,146
202106	62101030	»¯ÏËÕ±ÄØ»òÎÞ·ÄÖ¯ÎïÖÆ·þ×°	206	¿¦ÂóÂ¡	10	Ò»°ãÃ³Ò×	20164	¼þ	5457	Ç§¿Ë	1,295,637
202106	62101030	»¯ÏËÕ±ÄØ»òÎÞ·ÄÖ¯ÎïÖÆ·þ×°	213	¸Õ¹û(²¼)	10	Ò»°ãÃ³Ò×	16980	¼þ	3308	Ç§¿Ë	126,000
202106	62101030	»¯ÏËÕ±ÄØ»òÎÞ·ÄÖ¯ÎïÖÆ·þ×°	213	¸Õ¹û(²¼)	11	¹ú¼Ò¼ä¡¢¹ú¼Ê×éÖ¯ÎÞ³¥Ô®ÖúºÍÔùËÍµÄÎï×Ê	200	¼þ	60	Ç§¿Ë	25,500
202106	62101030	»¯ÏËÕ±ÄØ»òÎÞ·ÄÖ¯ÎïÖÆ·þ×°	214	¼ª²¼Ìá	10	Ò»°ãÃ³Ò×	167000	¼þ	14235	Ç§¿Ë	351,550
202106	62101030	»¯ÏËÕ±ÄØ»òÎÞ·ÄÖ¯ÎïÖÆ·þ×°	215	°£¼°	10	Ò»°ãÃ³Ò×	8036	¼þ	2056	Ç§¿Ë	167,387
202106	62101030	»¯ÏËÕ±ÄØ»òÎÞ·ÄÖ¯ÎïÖÆ·þ×°	217	°£Èû¶í±ÈÑÇ	10	Ò»°ãÃ³Ò×	3000	¼þ	690	Ç§¿Ë	17,348
202106	62101030	»¯ÏËÕ±ÄØ»òÎÞ·ÄÖ¯ÎïÖÆ·þ×°	218	¼ÓÅî	10	Ò»°ãÃ³Ò×	20000	¼þ	3626	Ç§¿Ë	208,432
202106	62101030	»¯ÏËÕ±ÄØ»òÎÞ·ÄÖ¯ÎïÖÆ·þ×°	220	¼ÓÄÉ	10	Ò»°ãÃ³Ò×	32055	¼þ	4345	Ç§¿Ë	255,206
202106	62101030	»¯ÏËÕ±ÄØ»òÎÞ·ÄÖ¯ÎïÖÆ·þ×°	221	¼¸ÄÚÑÇ	10	Ò»°ãÃ³Ò×	37020	¼þ	6649	Ç§¿Ë	373,619
202106	62101030	»¯ÏËÕ±ÄØ»òÎÞ·ÄÖ¯ÎïÖÆ·þ×°	223	¿ÆÌØµÏÍß	10	Ò»°ãÃ³Ò×	9200	¼þ	2425	Ç§¿Ë	279,999
202106	62101030	»¯ÏËÕ±ÄØ»òÎÞ·ÄÖ¯ÎïÖÆ·þ×°	224	¿ÏÄáÑÇ	10	Ò»°ãÃ³Ò×	5710	¼þ	504	Ç§¿Ë	25,297
202106	62101030	»¯ÏËÕ±ÄØ»òÎÞ·ÄÖ¯ÎïÖÆ·þ×°	226	Àû±ÈÑÇ	10	Ò»°ãÃ³Ò×	419250	¼þ	38403	Ç§¿Ë	977,180
202106	62101030	»¯ÏËÕ±ÄØ»òÎÞ·ÄÖ¯ÎïÖÆ·þ×°	227	Âí´ï¼ÓË¹¼Ó	10	Ò»°ãÃ³Ò×	6160	¼þ	724	Ç§¿Ë	41,685
202106	62101030	»¯ÏËÕ±ÄØ»òÎÞ·ÄÖ¯ÎïÖÆ·þ×°	228	ÂíÀ­Î¬	10	Ò»°ãÃ³Ò×	150240	¼þ	12574	Ç§¿Ë	246,419
202106	62101030	»¯ÏËÕ±ÄØ»òÎÞ·ÄÖ¯ÎïÖÆ·þ×°	229	ÂíÀï	10	Ò»°ãÃ³Ò×	187500	¼þ	11251	Ç§¿Ë	301,194
202106	62101030	»¯ÏËÕ±ÄØ»òÎÞ·ÄÖ¯ÎïÖÆ·þ×°	230	Ã«ÀïËþÄáÑÇ	10	Ò»°ãÃ³Ò×	146000	¼þ	11908	Ç§¿Ë	346,694
202106	62101030	»¯ÏËÕ±ÄØ»òÎÞ·ÄÖ¯ÎïÖÆ·þ×°	231	Ã«ÀïÇóË¹	10	Ò»°ãÃ³Ò×	22052	¼þ	4083	Ç§¿Ë	209,347
202106	62101030	»¯ÏËÕ±ÄØ»òÎÞ·ÄÖ¯ÎïÖÆ·þ×°	232	Ä¦Âå¸ç	10	Ò»°ãÃ³Ò×	12018	¼þ	2940	Ç§¿Ë	171,342
202106	62101030	»¯ÏËÕ±ÄØ»òÎÞ·ÄÖ¯ÎïÖÆ·þ×°	233	ÄªÉ£±È¿Ë	10	Ò»°ãÃ³Ò×	22500	¼þ	3236	Ç§¿Ë	335,789
202106	62101030	»¯ÏËÕ±ÄØ»òÎÞ·ÄÖ¯ÎïÖÆ·þ×°	234	ÄÉÃ×±ÈÑÇ	10	Ò»°ãÃ³Ò×	125000	¼þ	7493	Ç§¿Ë	200,795
202106	62101030	»¯ÏËÕ±ÄØ»òÎÞ·ÄÖ¯ÎïÖÆ·þ×°	235	ÄáÈÕ¶û	10	Ò»°ãÃ³Ò×	126500	¼þ	7948	Ç§¿Ë	269,708
202106	62101030	»¯ÏËÕ±ÄØ»òÎÞ·ÄÖ¯ÎïÖÆ·þ×°	236	ÄáÈÕÀûÑÇ	10	Ò»°ãÃ³Ò×	338620	¼þ	46906	Ç§¿Ë	6,057,895
202106	62101030	»¯ÏËÕ±ÄØ»òÎÞ·ÄÖ¯ÎïÖÆ·þ×°	238	Â¬Íú´ï	10	Ò»°ãÃ³Ò×	10000	¼þ	936	Ç§¿Ë	57,186
202106	62101030	»¯ÏËÕ±ÄØ»òÎÞ·ÄÖ¯ÎïÖÆ·þ×°	239	Ê¥¶àÃÀºÍÆÕÁÖÎ÷±È	10	Ò»°ãÃ³Ò×	350	¼þ	84	Ç§¿Ë	12,166
202106	62101030	»¯ÏËÕ±ÄØ»òÎÞ·ÄÖ¯ÎïÖÆ·þ×°	240	ÈûÄÚ¼Ó¶û	10	Ò»°ãÃ³Ò×	137002	¼þ	8276	Ç§¿Ë	242,239
202106	62101030	»¯ÏËÕ±ÄØ»òÎÞ·ÄÖ¯ÎïÖÆ·þ×°	243	Ë÷ÂíÀï	10	Ò»°ãÃ³Ò×	10540	¼þ	1848	Ç§¿Ë	49,634
202106	62101030	»¯ÏËÕ±ÄØ»òÎÞ·ÄÖ¯ÎïÖÆ·þ×°	244	ÄÏ·Ç	10	Ò»°ãÃ³Ò×	975050	¼þ	111006	Ç§¿Ë	4,093,575
202106	62101030	»¯ÏËÕ±ÄØ»òÎÞ·ÄÖ¯ÎïÖÆ·þ×°	246	ËÕµ¤	10	Ò»°ãÃ³Ò×	2500	¼þ	290	Ç§¿Ë	25,702
202106	62101030	»¯ÏËÕ±ÄØ»òÎÞ·ÄÖ¯ÎïÖÆ·þ×°	248	¶à¸ç	10	Ò»°ãÃ³Ò×	1400	¼þ	353	Ç§¿Ë	48,666
202106	62101030	»¯ÏËÕ±ÄØ»òÎÞ·ÄÖ¯ÎïÖÆ·þ×°	249	Í»ÄáË¹	10	Ò»°ãÃ³Ò×	77850	¼þ	6028	Ç§¿Ë	209,198
202106	62101030	»¯ÏËÕ±ÄØ»òÎÞ·ÄÖ¯ÎïÖÆ·þ×°	250	ÎÚ¸É´ï	10	Ò»°ãÃ³Ò×	1002	¼þ	116	Ç§¿Ë	4,381
202106	62101030	»¯ÏËÕ±ÄØ»òÎÞ·ÄÖ¯ÎïÖÆ·þ×°	251	²¼»ùÄÉ·¨Ë÷	10	Ò»°ãÃ³Ò×	35800	¼þ	8966	Ç§¿Ë	360,468
202106	62101030	»¯ÏËÕ±ÄØ»òÎÞ·ÄÖ¯ÎïÖÆ·þ×°	252	¸Õ¹û(½ð)	10	Ò»°ãÃ³Ò×	14116	¼þ	3940	Ç§¿Ë	550,218
202106	62101030	»¯ÏËÕ±ÄØ»òÎÞ·ÄÖ¯ÎïÖÆ·þ×°	253	ÔÞ±ÈÑÇ	10	Ò»°ãÃ³Ò×	45202	¼þ	13375	Ç§¿Ë	855,924
202106	62101030	»¯ÏËÕ±ÄØ»òÎÞ·ÄÖ¯ÎïÖÆ·þ×°	257	Ë¹ÍþÊ¿À¼	10	Ò»°ãÃ³Ò×	10500	¼þ	2100	Ç§¿Ë	85,372
202106	62101030	»¯ÏËÕ±ÄØ»òÎÞ·ÄÖ¯ÎïÖÆ·þ×°	301	±ÈÀûÊ±	10	Ò»°ãÃ³Ò×	3640597	¼þ	228456	Ç§¿Ë	10,640,464
202106	62101030	»¯ÏËÕ±ÄØ»òÎÞ·ÄÖ¯ÎïÖÆ·þ×°	302	µ¤Âó	10	Ò»°ãÃ³Ò×	238133	¼þ	24141	Ç§¿Ë	1,269,201
202106	62101030	»¯ÏËÕ±ÄØ»òÎÞ·ÄÖ¯ÎïÖÆ·þ×°	303	Ó¢¹ú	10	Ò»°ãÃ³Ò×	2636301	¼þ	321222	Ç§¿Ë	14,725,732
202106	62101030	»¯ÏËÕ±ÄØ»òÎÞ·ÄÖ¯ÎïÖÆ·þ×°	304	µÂ¹ú	10	Ò»°ãÃ³Ò×	14122362	¼þ	1187431	Ç§¿Ë	48,069,388
202106	62101030	»¯ÏËÕ±ÄØ»òÎÞ·ÄÖ¯ÎïÖÆ·þ×°	305	·¨¹ú	10	Ò»°ãÃ³Ò×	10628983	¼þ	827208	Ç§¿Ë	30,302,861
202106	62101030	»¯ÏËÕ±ÄØ»òÎÞ·ÄÖ¯ÎïÖÆ·þ×°	306	°®¶ûÀ¼	10	Ò»°ãÃ³Ò×	328903	¼þ	35059	Ç§¿Ë	1,746,804
202106	62101030	»¯ÏËÕ±ÄØ»òÎÞ·ÄÖ¯ÎïÖÆ·þ×°	307	Òâ´óÀû	10	Ò»°ãÃ³Ò×	7835311	¼þ	584812	Ç§¿Ë	23,283,986
202106	62101030	»¯ÏËÕ±ÄØ»òÎÞ·ÄÖ¯ÎïÖÆ·þ×°	308	Â¬É­±¤	10	Ò»°ãÃ³Ò×	120600	¼þ	6392	Ç§¿Ë	157,202
202106	62101030	»¯ÏËÕ±ÄØ»òÎÞ·ÄÖ¯ÎïÖÆ·þ×°	309	ºÉÀ¼	10	Ò»°ãÃ³Ò×	5897442	¼þ	506976	Ç§¿Ë	24,367,440
202106	62101030	»¯ÏËÕ±ÄØ»òÎÞ·ÄÖ¯ÎïÖÆ·þ×°	310	Ï£À°	10	Ò»°ãÃ³Ò×	638799	¼þ	48412	Ç§¿Ë	1,831,764
202106	62101030	»¯ÏËÕ±ÄØ»òÎÞ·ÄÖ¯ÎïÖÆ·þ×°	311	ÆÏÌÑÑÀ	10	Ò»°ãÃ³Ò×	1029408	¼þ	69432	Ç§¿Ë	2,692,426
202106	62101030	»¯ÏËÕ±ÄØ»òÎÞ·ÄÖ¯ÎïÖÆ·þ×°	312	Î÷°àÑÀ	10	Ò»°ãÃ³Ò×	5846661	¼þ	397173	Ç§¿Ë	16,251,477
202106	62101030	»¯ÏËÕ±ÄØ»òÎÞ·ÄÖ¯ÎïÖÆ·þ×°	313	°¢¶û°ÍÄáÑÇ	10	Ò»°ãÃ³Ò×	226400	¼þ	22640	Ç§¿Ë	1,030,848
202106	62101030	»¯ÏËÕ±ÄØ»òÎÞ·ÄÖ¯ÎïÖÆ·þ×°	315	°ÂµØÀû	10	Ò»°ãÃ³Ò×	213609	¼þ	40938	Ç§¿Ë	2,115,048
202106	62101030	»¯ÏËÕ±ÄØ»òÎÞ·ÄÖ¯ÎïÖÆ·þ×°	316	±£¼ÓÀûÑÇ	10	Ò»°ãÃ³Ò×	163900	¼þ	16837	Ç§¿Ë	721,696
202106	62101030	»¯ÏËÕ±ÄØ»òÎÞ·ÄÖ¯ÎïÖÆ·þ×°	318	·ÒÀ¼	10	Ò»°ãÃ³Ò×	348864	¼þ	43646	Ç§¿Ë	1,992,431
202106	62101030	»¯ÏËÕ±ÄØ»òÎÞ·ÄÖ¯ÎïÖÆ·þ×°	321	ÐÙÑÀÀû	10	Ò»°ãÃ³Ò×	681981	¼þ	55236	Ç§¿Ë	3,707,445
202106	62101030	»¯ÏËÕ±ÄØ»òÎÞ·ÄÖ¯ÎïÖÆ·þ×°	326	Å²Íþ	10	Ò»°ãÃ³Ò×	1619295	¼þ	173055	Ç§¿Ë	8,019,611
202106	62101030	»¯ÏËÕ±ÄØ»òÎÞ·ÄÖ¯ÎïÖÆ·þ×°	327	²¨À¼	10	Ò»°ãÃ³Ò×	2882429	¼þ	298982	Ç§¿Ë	12,357,773
202106	62101030	»¯ÏËÕ±ÄØ»òÎÞ·ÄÖ¯ÎïÖÆ·þ×°	328	ÂÞÂíÄáÑÇ	10	Ò»°ãÃ³Ò×	599052	¼þ	49316	Ç§¿Ë	1,814,566
202106	62101030	»¯ÏËÕ±ÄØ»òÎÞ·ÄÖ¯ÎïÖÆ·þ×°	330	Èðµä	10	Ò»°ãÃ³Ò×	1027126	¼þ	108458	Ç§¿Ë	5,959,316
202106	62101030	»¯ÏËÕ±ÄØ»òÎÞ·ÄÖ¯ÎïÖÆ·þ×°	331	ÈðÊ¿	10	Ò»°ãÃ³Ò×	1408500	¼þ	122179	Ç§¿Ë	4,966,268
202106	62101030	»¯ÏËÕ±ÄØ»òÎÞ·ÄÖ¯ÎïÖÆ·þ×°	334	°®É³ÄáÑÇ	10	Ò»°ãÃ³Ò×	163600	¼þ	13540	Ç§¿Ë	424,812
202106	62101030	»¯ÏËÕ±ÄØ»òÎÞ·ÄÖ¯ÎïÖÆ·þ×°	335	À­ÍÑÎ¬ÑÇ	10	Ò»°ãÃ³Ò×	14000	¼þ	890	Ç§¿Ë	37,075
202106	62101030	»¯ÏËÕ±ÄØ»òÎÞ·ÄÖ¯ÎïÖÆ·þ×°	336	Á¢ÌÕÍð	10	Ò»°ãÃ³Ò×	1226625	¼þ	129304	Ç§¿Ë	4,407,767
202106	62101030	»¯ÏËÕ±ÄØ»òÎÞ·ÄÖ¯ÎïÖÆ·þ×°	337	¸ñÂ³¼ªÑÇ	10	Ò»°ãÃ³Ò×	10900	¼þ	1771	Ç§¿Ë	99,747
202106	62101030	»¯ÏËÕ±ÄØ»òÎÞ·ÄÖ¯ÎïÖÆ·þ×°	339	°¢Èû°Ý½®	10	Ò»°ãÃ³Ò×	84530	¼þ	12056	Ç§¿Ë	813,197
202106	62101030	»¯ÏËÕ±ÄØ»òÎÞ·ÄÖ¯ÎïÖÆ·þ×°	340	°×¶íÂÞË¹	10	Ò»°ãÃ³Ò×	28000	¼þ	1680	Ç§¿Ë	86,358
202106	62101030	»¯ÏËÕ±ÄØ»òÎÞ·ÄÖ¯ÎïÖÆ·þ×°	344	¶íÂÞË¹Áª°î	10	Ò»°ãÃ³Ò×	449574	¼þ	36699	Ç§¿Ë	2,020,073
202106	62101030	»¯ÏËÕ±ÄØ»òÎÞ·ÄÖ¯ÎïÖÆ·þ×°	347	ÎÚ¿ËÀ¼	10	Ò»°ãÃ³Ò×	42853	¼þ	6038	Ç§¿Ë	377,179
202106	62101030	»¯ÏËÕ±ÄØ»òÎÞ·ÄÖ¯ÎïÖÆ·þ×°	350	Ë¹ÂåÎÄÄáÑÇ	10	Ò»°ãÃ³Ò×	376320	¼þ	51369	Ç§¿Ë	4,589,202
202106	62101030	»¯ÏËÕ±ÄØ»òÎÞ·ÄÖ¯ÎïÖÆ·þ×°	351	¿ËÂÞµØÑÇ	10	Ò»°ãÃ³Ò×	271620	¼þ	24295	Ç§¿Ë	1,230,679
202106	62101030	»¯ÏËÕ±ÄØ»òÎÞ·ÄÖ¯ÎïÖÆ·þ×°	352	½Ý¿Ë	10	Ò»°ãÃ³Ò×	440306	¼þ	45561	Ç§¿Ë	1,930,064
202106	62101030	»¯ÏËÕ±ÄØ»òÎÞ·ÄÖ¯ÎïÖÆ·þ×°	353	Ë¹Âå·¥¿Ë	10	Ò»°ãÃ³Ò×	30000	¼þ	1800	Ç§¿Ë	53,974
202106	62101030	»¯ÏËÕ±ÄØ»òÎÞ·ÄÖ¯ÎïÖÆ·þ×°	355	²¨ºÚ	10	Ò»°ãÃ³Ò×	135200	¼þ	6760	Ç§¿Ë	220,753
202106	62101030	»¯ÏËÕ±ÄØ»òÎÞ·ÄÖ¯ÎïÖÆ·þ×°	358	Èû¶ûÎ¬ÑÇ	10	Ò»°ãÃ³Ò×	21300	¼þ	1876	Ç§¿Ë	81,589
202106	62101030	»¯ÏËÕ±ÄØ»òÎÞ·ÄÖ¯ÎïÖÆ·þ×°	402	°¢¸ùÍ¢	10	Ò»°ãÃ³Ò×	983350	¼þ	83044	Ç§¿Ë	2,895,784
202106	62101030	»¯ÏËÕ±ÄØ»òÎÞ·ÄÖ¯ÎïÖÆ·þ×°	405	°Í°Í¶àË¹	10	Ò»°ãÃ³Ò×	2505	¼þ	333	Ç§¿Ë	15,749
202106	62101030	»¯ÏËÕ±ÄØ»òÎÞ·ÄÖ¯ÎïÖÆ·þ×°	408	¶àÃñ×å²£ÀûÎ¬ÑÇ¹ú	10	Ò»°ãÃ³Ò×	35503	¼þ	3344	Ç§¿Ë	154,112
202106	62101030	»¯ÏËÕ±ÄØ»òÎÞ·ÄÖ¯ÎïÖÆ·þ×°	410	°ÍÎ÷	10	Ò»°ãÃ³Ò×	9795107	¼þ	497119	Ç§¿Ë	22,161,283
202106	62101030	»¯ÏËÕ±ÄØ»òÎÞ·ÄÖ¯ÎïÖÆ·þ×°	412	ÖÇÀû	10	Ò»°ãÃ³Ò×	1975099	¼þ	225019	Ç§¿Ë	8,517,154
202106	62101030	»¯ÏËÕ±ÄØ»òÎÞ·ÄÖ¯ÎïÖÆ·þ×°	413	¸çÂ×±ÈÑÇ	10	Ò»°ãÃ³Ò×	45003	¼þ	12427	Ç§¿Ë	556,181
202106	62101030	»¯ÏËÕ±ÄØ»òÎÞ·ÄÖ¯ÎïÖÆ·þ×°	415	¸çË¹´ïÀè¼Ó	10	Ò»°ãÃ³Ò×	1770766	¼þ	235467	Ç§¿Ë	11,628,571
202106	62101030	»¯ÏËÕ±ÄØ»òÎÞ·ÄÖ¯ÎïÖÆ·þ×°	418	¶àÃ×Äá¼Ó¹²ºÍ¹ú	10	Ò»°ãÃ³Ò×	98623	¼þ	12092	Ç§¿Ë	577,474
202106	62101030	»¯ÏËÕ±ÄØ»òÎÞ·ÄÖ¯ÎïÖÆ·þ×°	419	¶ò¹Ï¶à¶û	10	Ò»°ãÃ³Ò×	6900	¼þ	580	Ç§¿Ë	43,045
202106	62101030	»¯ÏËÕ±ÄØ»òÎÞ·ÄÖ¯ÎïÖÆ·þ×°	423	Î£µØÂíÀ­	10	Ò»°ãÃ³Ò×	141200	¼þ	11846	Ç§¿Ë	383,309
202106	62101030	»¯ÏËÕ±ÄØ»òÎÞ·ÄÖ¯ÎïÖÆ·þ×°	424	¹çÑÇÄÇ	10	Ò»°ãÃ³Ò×	150003	¼þ	9001	Ç§¿Ë	314,872
202106	62101030	»¯ÏËÕ±ÄØ»òÎÞ·ÄÖ¯ÎïÖÆ·þ×°	426	ºé¶¼À­Ë¹	10	Ò»°ãÃ³Ò×	70375	¼þ	18262	Ç§¿Ë	1,269,430
202106	62101030	»¯ÏËÕ±ÄØ»òÎÞ·ÄÖ¯ÎïÖÆ·þ×°	427	ÑÀÂò¼Ó	10	Ò»°ãÃ³Ò×	135000	¼þ	8593	Ç§¿Ë	259,723
202106	62101030	»¯ÏËÕ±ÄØ»òÎÞ·ÄÖ¯ÎïÖÆ·þ×°	429	Ä«Î÷¸ç	10	Ò»°ãÃ³Ò×	763190	¼þ	148924	Ç§¿Ë	8,202,065
202106	62101030	»¯ÏËÕ±ÄØ»òÎÞ·ÄÖ¯ÎïÖÆ·þ×°	431	Äá¼ÓÀ­¹Ï	10	Ò»°ãÃ³Ò×	320	¼þ	32	Ç§¿Ë	208
202106	62101030	»¯ÏËÕ±ÄØ»òÎÞ·ÄÖ¯ÎïÖÆ·þ×°	432	°ÍÄÃÂí	10	Ò»°ãÃ³Ò×	585498	¼þ	87497	Ç§¿Ë	3,240,181
202106	62101030	»¯ÏËÕ±ÄØ»òÎÞ·ÄÖ¯ÎïÖÆ·þ×°	433	°ÍÀ­¹ç	10	Ò»°ãÃ³Ò×	74400	¼þ	8716	Ç§¿Ë	252,393
202106	62101030	»¯ÏËÕ±ÄØ»òÎÞ·ÄÖ¯ÎïÖÆ·þ×°	434	ÃØÂ³	10	Ò»°ãÃ³Ò×	1500163	¼þ	202910	Ç§¿Ë	8,618,274
202106	62101030	»¯ÏËÕ±ÄØ»òÎÞ·ÄÖ¯ÎïÖÆ·þ×°	435	²¨¶àÀè¸÷	10	Ò»°ãÃ³Ò×	373710	¼þ	20770	Ç§¿Ë	912,808
202106	62101030	»¯ÏËÕ±ÄØ»òÎÞ·ÄÖ¯ÎïÖÆ·þ×°	439	Ê¥ÎÄÉ­ÌØºÍ¸ñÁÖÄÉ¶¡Ë¹	10	Ò»°ãÃ³Ò×	62600	¼þ	3771	Ç§¿Ë	106,769
202106	62101030	»¯ÏËÕ±ÄØ»òÎÞ·ÄÖ¯ÎïÖÆ·þ×°	440	Èø¶ûÍß¶à	10	Ò»°ãÃ³Ò×	155200	¼þ	19036	Ç§¿Ë	1,171,171
202106	62101030	»¯ÏËÕ±ÄØ»òÎÞ·ÄÖ¯ÎïÖÆ·þ×°	441	ËÕÀïÄÏ	10	Ò»°ãÃ³Ò×	2500	¼þ	750	Ç§¿Ë	193,635
202106	62101030	»¯ÏËÕ±ÄØ»òÎÞ·ÄÖ¯ÎïÖÆ·þ×°	442	ÌØÁ¢Äá´ïºÍ¶à°Í¸ç	10	Ò»°ãÃ³Ò×	133079	¼þ	17301	Ç§¿Ë	543,175
202106	62101030	»¯ÏËÕ±ÄØ»òÎÞ·ÄÖ¯ÎïÖÆ·þ×°	444	ÎÚÀ­¹ç	10	Ò»°ãÃ³Ò×	4424200	¼þ	354224	Ç§¿Ë	9,485,686
202106	62101030	»¯ÏËÕ±ÄØ»òÎÞ·ÄÖ¯ÎïÖÆ·þ×°	445	Î¯ÄÚÈðÀ­	10	Ò»°ãÃ³Ò×	561455	¼þ	69486	Ç§¿Ë	6,807,684
202106	62101030	»¯ÏËÕ±ÄØ»òÎÞ·ÄÖ¯ÎïÖÆ·þ×°	501	¼ÓÄÃ´ó	10	Ò»°ãÃ³Ò×	9268020	¼þ	776269	Ç§¿Ë	48,272,838
202106	62101030	»¯ÏËÕ±ÄØ»òÎÞ·ÄÖ¯ÎïÖÆ·þ×°	502	ÃÀ¹ú	10	Ò»°ãÃ³Ò×	28158438	¼þ	2411701	Ç§¿Ë	113,639,701
202106	62101030	»¯ÏËÕ±ÄØ»òÎÞ·ÄÖ¯ÎïÖÆ·þ×°	504	°ÙÄ½´ó	10	Ò»°ãÃ³Ò×	202500	¼þ	14475	Ç§¿Ë	1,366,221
202106	62101030	»¯ÏËÕ±ÄØ»òÎÞ·ÄÖ¯ÎïÖÆ·þ×°	601	°Ä´óÀûÑÇ	10	Ò»°ãÃ³Ò×	2374058	¼þ	268815	Ç§¿Ë	11,191,235
202106	62101030	»¯ÏËÕ±ÄØ»òÎÞ·ÄÖ¯ÎïÖÆ·þ×°	603	ì³¼Ã	10	Ò»°ãÃ³Ò×	28980	¼þ	3567	Ç§¿Ë	181,067
202106	62101030	»¯ÏËÕ±ÄØ»òÎÞ·ÄÖ¯ÎïÖÆ·þ×°	603	ì³¼Ã	12	ÆäËû¾èÔùÎï×Ê	2000	¼þ	583	Ç§¿Ë	71,104
202106	62101030	»¯ÏËÕ±ÄØ»òÎÞ·ÄÖ¯ÎïÖÆ·þ×°	607	ÐÂ¿¦Àï¶àÄáÑÇ	10	Ò»°ãÃ³Ò×	600	¼þ	125	Ç§¿Ë	7,826
202106	62101030	»¯ÏËÕ±ÄØ»òÎÞ·ÄÖ¯ÎïÖÆ·þ×°	609	ÐÂÎ÷À¼	10	Ò»°ãÃ³Ò×	230994	¼þ	35993	Ç§¿Ë	1,651,357
202106	62101030	»¯ÏËÕ±ÄØ»òÎÞ·ÄÖ¯ÎïÖÆ·þ×°	611	°Í²¼ÑÇÐÂ¼¸ÄÚÑÇ	10	Ò»°ãÃ³Ò×	10500	¼þ	2562	Ç§¿Ë	505,479
202106	62101030	»¯ÏËÕ±ÄØ»òÎÞ·ÄÖ¯ÎïÖÆ·þ×°	617	ÈøÄ¦ÑÇ	10	Ò»°ãÃ³Ò×	160000	¼þ	9180	Ç§¿Ë	291,475
202106	62101030	»¯ÏËÕ±ÄØ»òÎÞ·ÄÖ¯ÎïÖÆ·þ×°	699	´óÑóÖÞÆäËû¹ú¼Ò(µØÇø)	10	Ò»°ãÃ³Ò×	10000	¼þ	1463	Ç§¿Ë	160,637
202107	62101030	»¯ÏËÕ±ÄØ»òÎÞ·ÄÖ¯ÎïÖÆ·þ×°	101	°¢¸»º¹	10	Ò»°ãÃ³Ò×	5000	¼þ	415	Ç§¿Ë	6,180
202107	62101030	»¯ÏËÕ±ÄØ»òÎÞ·ÄÖ¯ÎïÖÆ·þ×°	102	°ÍÁÖ	10	Ò»°ãÃ³Ò×	287950	¼þ	41046	Ç§¿Ë	1,343,135
202107	62101030	»¯ÏËÕ±ÄØ»òÎÞ·ÄÖ¯ÎïÖÆ·þ×°	103	ÃÏ¼ÓÀ­¹ú	10	Ò»°ãÃ³Ò×	2000	¼þ	1038	Ç§¿Ë	186,927
202107	62101030	»¯ÏËÕ±ÄØ»òÎÞ·ÄÖ¯ÎïÖÆ·þ×°	105	ÎÄÀ³	10	Ò»°ãÃ³Ò×	1000	¼þ	305	Ç§¿Ë	25,000
202107	62101030	»¯ÏËÕ±ÄØ»òÎÞ·ÄÖ¯ÎïÖÆ·þ×°	106	Ãåµé	10	Ò»°ãÃ³Ò×	414890	¼þ	93115	Ç§¿Ë	8,857,676
202107	62101030	»¯ÏËÕ±ÄØ»òÎÞ·ÄÖ¯ÎïÖÆ·þ×°	107	¼íÆÒÕ¯	10	Ò»°ãÃ³Ò×	57800	¼þ	7094	Ç§¿Ë	534,329
202107	62101030	»¯ÏËÕ±ÄØ»òÎÞ·ÄÖ¯ÎïÖÆ·þ×°	108	ÈûÆÖÂ·Ë¹	10	Ò»°ãÃ³Ò×	60210	¼þ	7044	Ç§¿Ë	394,575
202107	62101030	»¯ÏËÕ±ÄØ»òÎÞ·ÄÖ¯ÎïÖÆ·þ×°	110	ÖÐ¹úÏã¸Û	10	Ò»°ãÃ³Ò×	1019358	¼þ	72603	Ç§¿Ë	3,243,227
202107	62101030	»¯ÏËÕ±ÄØ»òÎÞ·ÄÖ¯ÎïÖÆ·þ×°	111	Ó¡¶È	10	Ò»°ãÃ³Ò×	7848	¼þ	1844	Ç§¿Ë	129,049
202107	62101030	»¯ÏËÕ±ÄØ»òÎÞ·ÄÖ¯ÎïÖÆ·þ×°	112	Ó¡¶ÈÄáÎ÷ÑÇ	10	Ò»°ãÃ³Ò×	218977	¼þ	67502	Ç§¿Ë	3,005,767
202107	62101030	»¯ÏËÕ±ÄØ»òÎÞ·ÄÖ¯ÎïÖÆ·þ×°	114	ÒÁÀ­¿Ë	10	Ò»°ãÃ³Ò×	240330	¼þ	22271	Ç§¿Ë	624,675
202107	62101030	»¯ÏËÕ±ÄØ»òÎÞ·ÄÖ¯ÎïÖÆ·þ×°	115	ÒÔÉ«ÁÐ	10	Ò»°ãÃ³Ò×	1318875	¼þ	107770	Ç§¿Ë	3,829,237
202107	62101030	»¯ÏËÕ±ÄØ»òÎÞ·ÄÖ¯ÎïÖÆ·þ×°	116	ÈÕ±¾	10	Ò»°ãÃ³Ò×	8328324	¼þ	403819	Ç§¿Ë	21,974,201
202107	62101030	»¯ÏËÕ±ÄØ»òÎÞ·ÄÖ¯ÎïÖÆ·þ×°	117	Ô¼µ©	10	Ò»°ãÃ³Ò×	138320	¼þ	10135	Ç§¿Ë	270,813
202107	62101030	»¯ÏËÕ±ÄØ»òÎÞ·ÄÖ¯ÎïÖÆ·þ×°	118	¿ÆÍþÌØ	10	Ò»°ãÃ³Ò×	290901	¼þ	25839	Ç§¿Ë	799,776
202107	62101030	»¯ÏËÕ±ÄØ»òÎÞ·ÄÖ¯ÎïÖÆ·þ×°	119	ÀÏÎÎ	10	Ò»°ãÃ³Ò×	6000	¼þ	1720	Ç§¿Ë	243,999
202107	62101030	»¯ÏËÕ±ÄØ»òÎÞ·ÄÖ¯ÎïÖÆ·þ×°	119	ÀÏÎÎ	11	¹ú¼Ò¼ä¡¢¹ú¼Ê×éÖ¯ÎÞ³¥Ô®ÖúºÍÔùËÍµÄÎï×Ê	15000	¼þ	4150	Ç§¿Ë	300,000
202107	62101030	»¯ÏËÕ±ÄØ»òÎÞ·ÄÖ¯ÎïÖÆ·þ×°	119	ÀÏÎÎ	12	ÆäËû¾èÔùÎï×Ê	5500	¼þ	1600	Ç§¿Ë	104,500
202107	62101030	»¯ÏËÕ±ÄØ»òÎÞ·ÄÖ¯ÎïÖÆ·þ×°	120	Àè°ÍÄÛ	10	Ò»°ãÃ³Ò×	262500	¼þ	26790	Ç§¿Ë	1,580,277
202107	62101030	»¯ÏËÕ±ÄØ»òÎÞ·ÄÖ¯ÎïÖÆ·þ×°	121	ÖÐ¹ú°ÄÃÅ	10	Ò»°ãÃ³Ò×	67920	¼þ	8924	Ç§¿Ë	657,655
202107	62101030	»¯ÏËÕ±ÄØ»òÎÞ·ÄÖ¯ÎïÖÆ·þ×°	122	ÂíÀ´Î÷ÑÇ	10	Ò»°ãÃ³Ò×	3528129	¼þ	442973	Ç§¿Ë	16,715,551
202107	62101030	»¯ÏËÕ±ÄØ»òÎÞ·ÄÖ¯ÎïÖÆ·þ×°	123	Âí¶û´ú·ò	10	Ò»°ãÃ³Ò×	29000	¼þ	4450	Ç§¿Ë	113,935
202107	62101030	»¯ÏËÕ±ÄØ»òÎÞ·ÄÖ¯ÎïÖÆ·þ×°	124	ÃÉ¹Å	10	Ò»°ãÃ³Ò×	103220	¼þ	14949	Ç§¿Ë	767,823
202107	62101030	»¯ÏËÕ±ÄØ»òÎÞ·ÄÖ¯ÎïÖÆ·þ×°	124	ÃÉ¹Å	12	ÆäËû¾èÔùÎï×Ê	47080	¼þ	12360	Ç§¿Ë	875,688
202107	62101030	»¯ÏËÕ±ÄØ»òÎÞ·ÄÖ¯ÎïÖÆ·þ×°	125	Äá²´¶ûÁª°îÃñÖ÷¹²ºÍ¹ú	10	Ò»°ãÃ³Ò×	60023	¼þ	14556	Ç§¿Ë	1,068,538
202107	62101030	»¯ÏËÕ±ÄØ»òÎÞ·ÄÖ¯ÎïÖÆ·þ×°	125	Äá²´¶ûÁª°îÃñÖ÷¹²ºÍ¹ú	11	¹ú¼Ò¼ä¡¢¹ú¼Ê×éÖ¯ÎÞ³¥Ô®ÖúºÍÔùËÍµÄÎï×Ê	800	¼þ	232	Ç§¿Ë	56,000
202107	62101030	»¯ÏËÕ±ÄØ»òÎÞ·ÄÖ¯ÎïÖÆ·þ×°	125	Äá²´¶ûÁª°îÃñÖ÷¹²ºÍ¹ú	12	ÆäËû¾èÔùÎï×Ê	500	¼þ	159	Ç§¿Ë	20,000
202107	62101030	»¯ÏËÕ±ÄØ»òÎÞ·ÄÖ¯ÎïÖÆ·þ×°	126	°¢Âü	10	Ò»°ãÃ³Ò×	9	¼þ	1	Ç§¿Ë	31
202107	62101030	»¯ÏËÕ±ÄØ»òÎÞ·ÄÖ¯ÎïÖÆ·þ×°	127	°Í»ùË¹Ì¹	10	Ò»°ãÃ³Ò×	156009	¼þ	2940	Ç§¿Ë	361,951
202107	62101030	»¯ÏËÕ±ÄØ»òÎÞ·ÄÖ¯ÎïÖÆ·þ×°	129	·ÆÂÉ±ö	10	Ò»°ãÃ³Ò×	1141389	¼þ	163831	Ç§¿Ë	7,531,207
202107	62101030	»¯ÏËÕ±ÄØ»òÎÞ·ÄÖ¯ÎïÖÆ·þ×°	130	¿¨Ëþ¶û	10	Ò»°ãÃ³Ò×	500750	¼þ	83620	Ç§¿Ë	3,572,321
202107	62101030	»¯ÏËÕ±ÄØ»òÎÞ·ÄÖ¯ÎïÖÆ·þ×°	131	É³ÌØ°¢À­²®	10	Ò»°ãÃ³Ò×	3906008	¼þ	215534	Ç§¿Ë	8,849,749
202107	62101030	»¯ÏËÕ±ÄØ»òÎÞ·ÄÖ¯ÎïÖÆ·þ×°	132	ÐÂ¼ÓÆÂ	10	Ò»°ãÃ³Ò×	1255024	¼þ	131540	Ç§¿Ë	5,046,359
202107	62101030	»¯ÏËÕ±ÄØ»òÎÞ·ÄÖ¯ÎïÖÆ·þ×°	133	º«¹ú	10	Ò»°ãÃ³Ò×	2024640	¼þ	246747	Ç§¿Ë	8,559,412
202107	62101030	»¯ÏËÕ±ÄØ»òÎÞ·ÄÖ¯ÎïÖÆ·þ×°	136	Ì©¹ú	10	Ò»°ãÃ³Ò×	735202	¼þ	127310	Ç§¿Ë	6,773,967
202107	62101030	»¯ÏËÕ±ÄØ»òÎÞ·ÄÖ¯ÎïÖÆ·þ×°	137	ÍÁ¶úÆä	10	Ò»°ãÃ³Ò×	400	¼þ	135	Ç§¿Ë	10,464
202107	62101030	»¯ÏËÕ±ÄØ»òÎÞ·ÄÖ¯ÎïÖÆ·þ×°	138	°¢ÁªÇõ	10	Ò»°ãÃ³Ò×	2020519	¼þ	185659	Ç§¿Ë	6,499,273
202107	62101030	»¯ÏËÕ±ÄØ»òÎÞ·ÄÖ¯ÎïÖÆ·þ×°	139	Ò²ÃÅ	10	Ò»°ãÃ³Ò×	24500	¼þ	1528	Ç§¿Ë	54,587
202107	62101030	»¯ÏËÕ±ÄØ»òÎÞ·ÄÖ¯ÎïÖÆ·þ×°	141	Ô½ÄÏ	10	Ò»°ãÃ³Ò×	80753	¼þ	12472	Ç§¿Ë	757,540
202107	62101030	»¯ÏËÕ±ÄØ»òÎÞ·ÄÖ¯ÎïÖÆ·þ×°	141	Ô½ÄÏ	12	ÆäËû¾èÔùÎï×Ê	10140	¼þ	2092	Ç§¿Ë	230,640
202107	62101030	»¯ÏËÕ±ÄØ»òÎÞ·ÄÖ¯ÎïÖÆ·þ×°	143	ÖÐ¹úÌ¨Íå	10	Ò»°ãÃ³Ò×	1715642	¼þ	149792	Ç§¿Ë	6,881,106
202107	62101030	»¯ÏËÕ±ÄØ»òÎÞ·ÄÖ¯ÎïÖÆ·þ×°	144	¶«µÛãë	10	Ò»°ãÃ³Ò×	27175	¼þ	8531	Ç§¿Ë	783,593
202107	62101030	»¯ÏËÕ±ÄØ»òÎÞ·ÄÖ¯ÎïÖÆ·þ×°	145	¹þÈø¿ËË¹Ì¹	10	Ò»°ãÃ³Ò×	36900	¼þ	8541	Ç§¿Ë	351,247
202107	62101030	»¯ÏËÕ±ÄØ»òÎÞ·ÄÖ¯ÎïÖÆ·þ×°	147	Ëþ¼ª¿ËË¹Ì¹	10	Ò»°ãÃ³Ò×	39600	¼þ	4262	Ç§¿Ë	384,218
202107	62101030	»¯ÏËÕ±ÄØ»òÎÞ·ÄÖ¯ÎïÖÆ·þ×°	202	°²¸çÀ­	10	Ò»°ãÃ³Ò×	19500	¼þ	2070	Ç§¿Ë	93,197
202107	62101030	»¯ÏËÕ±ÄØ»òÎÞ·ÄÖ¯ÎïÖÆ·þ×°	202	°²¸çÀ­	12	ÆäËû¾èÔùÎï×Ê	5450	¼þ	340	Ç§¿Ë	208,690
202107	62101030	»¯ÏËÕ±ÄØ»òÎÞ·ÄÖ¯ÎïÖÆ·þ×°	203	±´Äþ	10	Ò»°ãÃ³Ò×	2500	¼þ	495	Ç§¿Ë	22,040
202107	62101030	»¯ÏËÕ±ÄØ»òÎÞ·ÄÖ¯ÎïÖÆ·þ×°	204	²©´ÄÍßÄÉ	10	Ò»°ãÃ³Ò×	6672	¼þ	1861	Ç§¿Ë	122,444
202107	62101030	»¯ÏËÕ±ÄØ»òÎÞ·ÄÖ¯ÎïÖÆ·þ×°	206	¿¦ÂóÂ¡	10	Ò»°ãÃ³Ò×	225000	¼þ	20600	Ç§¿Ë	970,955
202107	62101030	»¯ÏËÕ±ÄØ»òÎÞ·ÄÖ¯ÎïÖÆ·þ×°	213	¸Õ¹û(²¼)	10	Ò»°ãÃ³Ò×	8980	¼þ	2577	Ç§¿Ë	494,860
202107	62101030	»¯ÏËÕ±ÄØ»òÎÞ·ÄÖ¯ÎïÖÆ·þ×°	214	¼ª²¼Ìá	10	Ò»°ãÃ³Ò×	10000	¼þ	826	Ç§¿Ë	36,828
202107	62101030	»¯ÏËÕ±ÄØ»òÎÞ·ÄÖ¯ÎïÖÆ·þ×°	215	°£¼°	10	Ò»°ãÃ³Ò×	9940	¼þ	1560	Ç§¿Ë	94,798
202107	62101030	»¯ÏËÕ±ÄØ»òÎÞ·ÄÖ¯ÎïÖÆ·þ×°	217	°£Èû¶í±ÈÑÇ	10	Ò»°ãÃ³Ò×	295	¼þ	89	Ç§¿Ë	22,125
202107	62101030	»¯ÏËÕ±ÄØ»òÎÞ·ÄÖ¯ÎïÖÆ·þ×°	218	¼ÓÅî	10	Ò»°ãÃ³Ò×	366100	¼þ	59315	Ç§¿Ë	2,474,740
202107	62101030	»¯ÏËÕ±ÄØ»òÎÞ·ÄÖ¯ÎïÖÆ·þ×°	220	¼ÓÄÉ	10	Ò»°ãÃ³Ò×	61450	¼þ	11746	Ç§¿Ë	357,431
202107	62101030	»¯ÏËÕ±ÄØ»òÎÞ·ÄÖ¯ÎïÖÆ·þ×°	223	¿ÆÌØµÏÍß	10	Ò»°ãÃ³Ò×	3000	¼þ	369	Ç§¿Ë	15,806
202107	62101030	»¯ÏËÕ±ÄØ»òÎÞ·ÄÖ¯ÎïÖÆ·þ×°	224	¿ÏÄáÑÇ	10	Ò»°ãÃ³Ò×	38356	¼þ	5700	Ç§¿Ë	208,111
202107	62101030	»¯ÏËÕ±ÄØ»òÎÞ·ÄÖ¯ÎïÖÆ·þ×°	226	Àû±ÈÑÇ	10	Ò»°ãÃ³Ò×	554850	¼þ	49526	Ç§¿Ë	1,150,141
202107	62101030	»¯ÏËÕ±ÄØ»òÎÞ·ÄÖ¯ÎïÖÆ·þ×°	227	Âí´ï¼ÓË¹¼Ó	10	Ò»°ãÃ³Ò×	10000	¼þ	2300	Ç§¿Ë	71,965
202107	62101030	»¯ÏËÕ±ÄØ»òÎÞ·ÄÖ¯ÎïÖÆ·þ×°	228	ÂíÀ­Î¬	10	Ò»°ãÃ³Ò×	12000	¼þ	3000	Ç§¿Ë	92,272
202107	62101030	»¯ÏËÕ±ÄØ»òÎÞ·ÄÖ¯ÎïÖÆ·þ×°	229	ÂíÀï	10	Ò»°ãÃ³Ò×	8000	¼þ	1150	Ç§¿Ë	71,714
202107	62101030	»¯ÏËÕ±ÄØ»òÎÞ·ÄÖ¯ÎïÖÆ·þ×°	231	Ã«ÀïÇóË¹	10	Ò»°ãÃ³Ò×	174050	¼þ	16866	Ç§¿Ë	1,197,823
202107	62101030	»¯ÏËÕ±ÄØ»òÎÞ·ÄÖ¯ÎïÖÆ·þ×°	232	Ä¦Âå¸ç	10	Ò»°ãÃ³Ò×	3600	¼þ	1080	Ç§¿Ë	118,339
202107	62101030	»¯ÏËÕ±ÄØ»òÎÞ·ÄÖ¯ÎïÖÆ·þ×°	233	ÄªÉ£±È¿Ë	10	Ò»°ãÃ³Ò×	13000	¼þ	1404	Ç§¿Ë	42,855
202107	62101030	»¯ÏËÕ±ÄØ»òÎÞ·ÄÖ¯ÎïÖÆ·þ×°	234	ÄÉÃ×±ÈÑÇ	10	Ò»°ãÃ³Ò×	1202	¼þ	135	Ç§¿Ë	21,017
202107	62101030	»¯ÏËÕ±ÄØ»òÎÞ·ÄÖ¯ÎïÖÆ·þ×°	235	ÄáÈÕ¶û	10	Ò»°ãÃ³Ò×	150000	¼þ	22443	Ç§¿Ë	2,682,645
202107	62101030	»¯ÏËÕ±ÄØ»òÎÞ·ÄÖ¯ÎïÖÆ·þ×°	236	ÄáÈÕÀûÑÇ	10	Ò»°ãÃ³Ò×	259850	¼þ	48587	Ç§¿Ë	2,968,053
202107	62101030	»¯ÏËÕ±ÄØ»òÎÞ·ÄÖ¯ÎïÖÆ·þ×°	240	ÈûÄÚ¼Ó¶û	10	Ò»°ãÃ³Ò×	14200	¼þ	1642	Ç§¿Ë	144,530
202107	62101030	»¯ÏËÕ±ÄØ»òÎÞ·ÄÖ¯ÎïÖÆ·þ×°	244	ÄÏ·Ç	10	Ò»°ãÃ³Ò×	871051	¼þ	99967	Ç§¿Ë	4,178,314
202107	62101030	»¯ÏËÕ±ÄØ»òÎÞ·ÄÖ¯ÎïÖÆ·þ×°	246	ËÕµ¤	10	Ò»°ãÃ³Ò×	5000	¼þ	460	Ç§¿Ë	57,670
202107	62101030	»¯ÏËÕ±ÄØ»òÎÞ·ÄÖ¯ÎïÖÆ·þ×°	247	Ì¹É£ÄáÑÇ	10	Ò»°ãÃ³Ò×	34937	¼þ	6303	Ç§¿Ë	462,656
202107	62101030	»¯ÏËÕ±ÄØ»òÎÞ·ÄÖ¯ÎïÖÆ·þ×°	248	¶à¸ç	10	Ò»°ãÃ³Ò×	2200	¼þ	452	Ç§¿Ë	28,696
202107	62101030	»¯ÏËÕ±ÄØ»òÎÞ·ÄÖ¯ÎïÖÆ·þ×°	250	ÎÚ¸É´ï	10	Ò»°ãÃ³Ò×	6500	¼þ	1250	Ç§¿Ë	85,136
202107	62101030	»¯ÏËÕ±ÄØ»òÎÞ·ÄÖ¯ÎïÖÆ·þ×°	251	²¼»ùÄÉ·¨Ë÷	10	Ò»°ãÃ³Ò×	6700	¼þ	6193	Ç§¿Ë	178,770
202107	62101030	»¯ÏËÕ±ÄØ»òÎÞ·ÄÖ¯ÎïÖÆ·þ×°	252	¸Õ¹û(½ð)	10	Ò»°ãÃ³Ò×	35250	¼þ	7471	Ç§¿Ë	374,887
202107	62101030	»¯ÏËÕ±ÄØ»òÎÞ·ÄÖ¯ÎïÖÆ·þ×°	253	ÔÞ±ÈÑÇ	10	Ò»°ãÃ³Ò×	165220	¼þ	29848	Ç§¿Ë	7,579,809
202107	62101030	»¯ÏËÕ±ÄØ»òÎÞ·ÄÖ¯ÎïÖÆ·þ×°	254	½ò°Í²¼Î¤	10	Ò»°ãÃ³Ò×	1450	¼þ	203	Ç§¿Ë	9,662
202107	62101030	»¯ÏËÕ±ÄØ»òÎÞ·ÄÖ¯ÎïÖÆ·þ×°	301	±ÈÀûÊ±	10	Ò»°ãÃ³Ò×	1902030	¼þ	163343	Ç§¿Ë	6,691,132
202107	62101030	»¯ÏËÕ±ÄØ»òÎÞ·ÄÖ¯ÎïÖÆ·þ×°	302	µ¤Âó	10	Ò»°ãÃ³Ò×	221681	¼þ	32469	Ç§¿Ë	1,240,201
202107	62101030	»¯ÏËÕ±ÄØ»òÎÞ·ÄÖ¯ÎïÖÆ·þ×°	303	Ó¢¹ú	10	Ò»°ãÃ³Ò×	2378118	¼þ	289469	Ç§¿Ë	12,640,130
202107	62101030	»¯ÏËÕ±ÄØ»òÎÞ·ÄÖ¯ÎïÖÆ·þ×°	304	µÂ¹ú	10	Ò»°ãÃ³Ò×	8873083	¼þ	769707	Ç§¿Ë	28,323,574
202107	62101030	»¯ÏËÕ±ÄØ»òÎÞ·ÄÖ¯ÎïÖÆ·þ×°	305	·¨¹ú	10	Ò»°ãÃ³Ò×	10548375	¼þ	755357	Ç§¿Ë	26,777,918
202107	62101030	»¯ÏËÕ±ÄØ»òÎÞ·ÄÖ¯ÎïÖÆ·þ×°	306	°®¶ûÀ¼	10	Ò»°ãÃ³Ò×	447168	¼þ	45761	Ç§¿Ë	2,424,826
202107	62101030	»¯ÏËÕ±ÄØ»òÎÞ·ÄÖ¯ÎïÖÆ·þ×°	307	Òâ´óÀû	10	Ò»°ãÃ³Ò×	7017253	¼þ	422068	Ç§¿Ë	15,752,070
202107	62101030	»¯ÏËÕ±ÄØ»òÎÞ·ÄÖ¯ÎïÖÆ·þ×°	309	ºÉÀ¼	10	Ò»°ãÃ³Ò×	4248947	¼þ	433632	Ç§¿Ë	20,173,076
202107	62101030	»¯ÏËÕ±ÄØ»òÎÞ·ÄÖ¯ÎïÖÆ·þ×°	310	Ï£À°	10	Ò»°ãÃ³Ò×	889440	¼þ	70099	Ç§¿Ë	2,410,109
202107	62101030	»¯ÏËÕ±ÄØ»òÎÞ·ÄÖ¯ÎïÖÆ·þ×°	311	ÆÏÌÑÑÀ	10	Ò»°ãÃ³Ò×	1137918	¼þ	86106	Ç§¿Ë	3,029,393
202107	62101030	»¯ÏËÕ±ÄØ»òÎÞ·ÄÖ¯ÎïÖÆ·þ×°	312	Î÷°àÑÀ	10	Ò»°ãÃ³Ò×	3243165	¼þ	267409	Ç§¿Ë	10,594,126
202107	62101030	»¯ÏËÕ±ÄØ»òÎÞ·ÄÖ¯ÎïÖÆ·þ×°	313	°¢¶û°ÍÄáÑÇ	10	Ò»°ãÃ³Ò×	306200	¼þ	25613	Ç§¿Ë	1,013,006
202107	62101030	»¯ÏËÕ±ÄØ»òÎÞ·ÄÖ¯ÎïÖÆ·þ×°	315	°ÂµØÀû	10	Ò»°ãÃ³Ò×	3120	¼þ	386	Ç§¿Ë	13,994
202107	62101030	»¯ÏËÕ±ÄØ»òÎÞ·ÄÖ¯ÎïÖÆ·þ×°	316	±£¼ÓÀûÑÇ	10	Ò»°ãÃ³Ò×	106050	¼þ	9987	Ç§¿Ë	343,508
202107	62101030	»¯ÏËÕ±ÄØ»òÎÞ·ÄÖ¯ÎïÖÆ·þ×°	318	·ÒÀ¼	10	Ò»°ãÃ³Ò×	528974	¼þ	98019	Ç§¿Ë	5,685,469
202107	62101030	»¯ÏËÕ±ÄØ»òÎÞ·ÄÖ¯ÎïÖÆ·þ×°	321	ÐÙÑÀÀû	10	Ò»°ãÃ³Ò×	118719	¼þ	8256	Ç§¿Ë	385,595
202107	62101030	»¯ÏËÕ±ÄØ»òÎÞ·ÄÖ¯ÎïÖÆ·þ×°	326	Å²Íþ	10	Ò»°ãÃ³Ò×	282048	¼þ	33600	Ç§¿Ë	1,074,006
202107	62101030	»¯ÏËÕ±ÄØ»òÎÞ·ÄÖ¯ÎïÖÆ·þ×°	327	²¨À¼	10	Ò»°ãÃ³Ò×	2759871	¼þ	198416	Ç§¿Ë	7,666,520
202107	62101030	»¯ÏËÕ±ÄØ»òÎÞ·ÄÖ¯ÎïÖÆ·þ×°	328	ÂÞÂíÄáÑÇ	10	Ò»°ãÃ³Ò×	391800	¼þ	19816	Ç§¿Ë	838,978
202107	62101030	»¯ÏËÕ±ÄØ»òÎÞ·ÄÖ¯ÎïÖÆ·þ×°	330	Èðµä	10	Ò»°ãÃ³Ò×	780060	¼þ	88255	Ç§¿Ë	5,078,003
202107	62101030	»¯ÏËÕ±ÄØ»òÎÞ·ÄÖ¯ÎïÖÆ·þ×°	331	ÈðÊ¿	10	Ò»°ãÃ³Ò×	418820	¼þ	37646	Ç§¿Ë	1,378,484
202107	62101030	»¯ÏËÕ±ÄØ»òÎÞ·ÄÖ¯ÎïÖÆ·þ×°	334	°®É³ÄáÑÇ	10	Ò»°ãÃ³Ò×	53000	¼þ	2979	Ç§¿Ë	120,660
202107	62101030	»¯ÏËÕ±ÄØ»òÎÞ·ÄÖ¯ÎïÖÆ·þ×°	336	Á¢ÌÕÍð	10	Ò»°ãÃ³Ò×	22808	¼þ	4703	Ç§¿Ë	184,731
202107	62101030	»¯ÏËÕ±ÄØ»òÎÞ·ÄÖ¯ÎïÖÆ·þ×°	337	¸ñÂ³¼ªÑÇ	10	Ò»°ãÃ³Ò×	14500	¼þ	1450	Ç§¿Ë	66,523
202107	62101030	»¯ÏËÕ±ÄØ»òÎÞ·ÄÖ¯ÎïÖÆ·þ×°	338	ÑÇÃÀÄáÑÇ	10	Ò»°ãÃ³Ò×	2000	¼þ	384	Ç§¿Ë	19,479
202107	62101030	»¯ÏËÕ±ÄØ»òÎÞ·ÄÖ¯ÎïÖÆ·þ×°	339	°¢Èû°Ý½®	10	Ò»°ãÃ³Ò×	27700	¼þ	5222	Ç§¿Ë	210,382
202107	62101030	»¯ÏËÕ±ÄØ»òÎÞ·ÄÖ¯ÎïÖÆ·þ×°	344	¶íÂÞË¹Áª°î	10	Ò»°ãÃ³Ò×	1359311	¼þ	42810	Ç§¿Ë	2,009,473
202107	62101030	»¯ÏËÕ±ÄØ»òÎÞ·ÄÖ¯ÎïÖÆ·þ×°	347	ÎÚ¿ËÀ¼	10	Ò»°ãÃ³Ò×	104000	¼þ	7081	Ç§¿Ë	392,980
202107	62101030	»¯ÏËÕ±ÄØ»òÎÞ·ÄÖ¯ÎïÖÆ·þ×°	350	Ë¹ÂåÎÄÄáÑÇ	10	Ò»°ãÃ³Ò×	50000	¼þ	10793	Ç§¿Ë	370,451
202107	62101030	»¯ÏËÕ±ÄØ»òÎÞ·ÄÖ¯ÎïÖÆ·þ×°	351	¿ËÂÞµØÑÇ	10	Ò»°ãÃ³Ò×	70000	¼þ	4707	Ç§¿Ë	170,678
202107	62101030	»¯ÏËÕ±ÄØ»òÎÞ·ÄÖ¯ÎïÖÆ·þ×°	352	½Ý¿Ë	10	Ò»°ãÃ³Ò×	373032	¼þ	27354	Ç§¿Ë	864,367
202107	62101030	»¯ÏËÕ±ÄØ»òÎÞ·ÄÖ¯ÎïÖÆ·þ×°	358	Èû¶ûÎ¬ÑÇ	10	Ò»°ãÃ³Ò×	29650	¼þ	3985	Ç§¿Ë	141,563
202107	62101030	»¯ÏËÕ±ÄØ»òÎÞ·ÄÖ¯ÎïÖÆ·þ×°	402	°¢¸ùÍ¢	10	Ò»°ãÃ³Ò×	904600	¼þ	100877	Ç§¿Ë	3,404,430
202107	62101030	»¯ÏËÕ±ÄØ»òÎÞ·ÄÖ¯ÎïÖÆ·þ×°	405	°Í°Í¶àË¹	10	Ò»°ãÃ³Ò×	3	¼þ	0	Ç§¿Ë	6
202107	62101030	»¯ÏËÕ±ÄØ»òÎÞ·ÄÖ¯ÎïÖÆ·þ×°	406	²®Àû×È	10	Ò»°ãÃ³Ò×	10000	¼þ	865	Ç§¿Ë	29,735
202107	62101030	»¯ÏËÕ±ÄØ»òÎÞ·ÄÖ¯ÎïÖÆ·þ×°	408	¶àÃñ×å²£ÀûÎ¬ÑÇ¹ú	10	Ò»°ãÃ³Ò×	52500	¼þ	9022	Ç§¿Ë	421,574
202107	62101030	»¯ÏËÕ±ÄØ»òÎÞ·ÄÖ¯ÎïÖÆ·þ×°	410	°ÍÎ÷	10	Ò»°ãÃ³Ò×	692004	¼þ	35518	Ç§¿Ë	1,043,753
202107	62101030	»¯ÏËÕ±ÄØ»òÎÞ·ÄÖ¯ÎïÖÆ·þ×°	412	ÖÇÀû	10	Ò»°ãÃ³Ò×	799192	¼þ	135482	Ç§¿Ë	5,151,349
202107	62101030	»¯ÏËÕ±ÄØ»òÎÞ·ÄÖ¯ÎïÖÆ·þ×°	413	¸çÂ×±ÈÑÇ	10	Ò»°ãÃ³Ò×	73140	¼þ	16232	Ç§¿Ë	844,963
202107	62101030	»¯ÏËÕ±ÄØ»òÎÞ·ÄÖ¯ÎïÖÆ·þ×°	415	¸çË¹´ïÀè¼Ó	10	Ò»°ãÃ³Ò×	2057530	¼þ	306434	Ç§¿Ë	15,780,049
202107	62101030	»¯ÏËÕ±ÄØ»òÎÞ·ÄÖ¯ÎïÖÆ·þ×°	418	¶àÃ×Äá¼Ó¹²ºÍ¹ú	10	Ò»°ãÃ³Ò×	787200	¼þ	50193	Ç§¿Ë	2,150,782
202107	62101030	»¯ÏËÕ±ÄØ»òÎÞ·ÄÖ¯ÎïÖÆ·þ×°	419	¶ò¹Ï¶à¶û	10	Ò»°ãÃ³Ò×	15000	¼þ	1680	Ç§¿Ë	69,192
202107	62101030	»¯ÏËÕ±ÄØ»òÎÞ·ÄÖ¯ÎïÖÆ·þ×°	423	Î£µØÂíÀ­	10	Ò»°ãÃ³Ò×	376475	¼þ	26430	Ç§¿Ë	1,253,536
202107	62101030	»¯ÏËÕ±ÄØ»òÎÞ·ÄÖ¯ÎïÖÆ·þ×°	424	¹çÑÇÄÇ	10	Ò»°ãÃ³Ò×	1233380	¼þ	124419	Ç§¿Ë	4,785,090
202107	62101030	»¯ÏËÕ±ÄØ»òÎÞ·ÄÖ¯ÎïÖÆ·þ×°	425	º£µØ	10	Ò»°ãÃ³Ò×	7600	¼þ	674	Ç§¿Ë	24,346
202107	62101030	»¯ÏËÕ±ÄØ»òÎÞ·ÄÖ¯ÎïÖÆ·þ×°	426	ºé¶¼À­Ë¹	10	Ò»°ãÃ³Ò×	227120	¼þ	23310	Ç§¿Ë	1,080,760
202107	62101030	»¯ÏËÕ±ÄØ»òÎÞ·ÄÖ¯ÎïÖÆ·þ×°	427	ÑÀÂò¼Ó	10	Ò»°ãÃ³Ò×	318702	¼þ	26827	Ç§¿Ë	759,352
202107	62101030	»¯ÏËÕ±ÄØ»òÎÞ·ÄÖ¯ÎïÖÆ·þ×°	429	Ä«Î÷¸ç	10	Ò»°ãÃ³Ò×	873330	¼þ	112228	Ç§¿Ë	3,438,566
202107	62101030	»¯ÏËÕ±ÄØ»òÎÞ·ÄÖ¯ÎïÖÆ·þ×°	432	°ÍÄÃÂí	10	Ò»°ãÃ³Ò×	406206	¼þ	39573	Ç§¿Ë	1,588,053
202107	62101030	»¯ÏËÕ±ÄØ»òÎÞ·ÄÖ¯ÎïÖÆ·þ×°	433	°ÍÀ­¹ç	10	Ò»°ãÃ³Ò×	163200	¼þ	17952	Ç§¿Ë	1,174,475
202107	62101030	»¯ÏËÕ±ÄØ»òÎÞ·ÄÖ¯ÎïÖÆ·þ×°	434	ÃØÂ³	10	Ò»°ãÃ³Ò×	733600	¼þ	113635	Ç§¿Ë	4,306,609
202107	62101030	»¯ÏËÕ±ÄØ»òÎÞ·ÄÖ¯ÎïÖÆ·þ×°	435	²¨¶àÀè¸÷	10	Ò»°ãÃ³Ò×	120096	¼þ	20141	Ç§¿Ë	676,214
202107	62101030	»¯ÏËÕ±ÄØ»òÎÞ·ÄÖ¯ÎïÖÆ·þ×°	440	Èø¶ûÍß¶à	10	Ò»°ãÃ³Ò×	129154	¼þ	20429	Ç§¿Ë	1,130,167
202107	62101030	»¯ÏËÕ±ÄØ»òÎÞ·ÄÖ¯ÎïÖÆ·þ×°	441	ËÕÀïÄÏ	10	Ò»°ãÃ³Ò×	40000	¼þ	3000	Ç§¿Ë	108,924
202107	62101030	»¯ÏËÕ±ÄØ»òÎÞ·ÄÖ¯ÎïÖÆ·þ×°	442	ÌØÁ¢Äá´ïºÍ¶à°Í¸ç	10	Ò»°ãÃ³Ò×	148669	¼þ	20631	Ç§¿Ë	560,746
202107	62101030	»¯ÏËÕ±ÄØ»òÎÞ·ÄÖ¯ÎïÖÆ·þ×°	444	ÎÚÀ­¹ç	10	Ò»°ãÃ³Ò×	3571980	¼þ	287732	Ç§¿Ë	6,248,587
202107	62101030	»¯ÏËÕ±ÄØ»òÎÞ·ÄÖ¯ÎïÖÆ·þ×°	445	Î¯ÄÚÈðÀ­	10	Ò»°ãÃ³Ò×	6447040	¼þ	467631	Ç§¿Ë	28,418,540
202107	62101030	»¯ÏËÕ±ÄØ»òÎÞ·ÄÖ¯ÎïÖÆ·þ×°	501	¼ÓÄÃ´ó	10	Ò»°ãÃ³Ò×	4511956	¼þ	439414	Ç§¿Ë	32,555,239
202107	62101030	»¯ÏËÕ±ÄØ»òÎÞ·ÄÖ¯ÎïÖÆ·þ×°	502	ÃÀ¹ú	10	Ò»°ãÃ³Ò×	24335193	¼þ	2097249	Ç§¿Ë	87,193,560
202107	62101030	»¯ÏËÕ±ÄØ»òÎÞ·ÄÖ¯ÎïÖÆ·þ×°	601	°Ä´óÀûÑÇ	10	Ò»°ãÃ³Ò×	1745190	¼þ	206631	Ç§¿Ë	7,984,312
202107	62101030	»¯ÏËÕ±ÄØ»òÎÞ·ÄÖ¯ÎïÖÆ·þ×°	603	ì³¼Ã	10	Ò»°ãÃ³Ò×	8800	¼þ	1483	Ç§¿Ë	89,710
202107	62101030	»¯ÏËÕ±ÄØ»òÎÞ·ÄÖ¯ÎïÖÆ·þ×°	607	ÐÂ¿¦Àï¶àÄáÑÇ	10	Ò»°ãÃ³Ò×	4390	¼þ	935	Ç§¿Ë	37,623
202107	62101030	»¯ÏËÕ±ÄØ»òÎÞ·ÄÖ¯ÎïÖÆ·þ×°	609	ÐÂÎ÷À¼	10	Ò»°ãÃ³Ò×	223134	¼þ	26799	Ç§¿Ë	1,092,502
202108	62101030	»¯ÏËÕ±ÄØ»òÎÞ·ÄÖ¯ÎïÖÆ·þ×°	101	°¢¸»º¹	10	Ò»°ãÃ³Ò×	1590	¼þ	366	Ç§¿Ë	47,700
202108	62101030	»¯ÏËÕ±ÄØ»òÎÞ·ÄÖ¯ÎïÖÆ·þ×°	101	°¢¸»º¹	11	¹ú¼Ò¼ä¡¢¹ú¼Ê×éÖ¯ÎÞ³¥Ô®ÖúºÍÔùËÍµÄÎï×Ê	15000	¼þ	3750	Ç§¿Ë	600,000
202108	62101030	»¯ÏËÕ±ÄØ»òÎÞ·ÄÖ¯ÎïÖÆ·þ×°	102	°ÍÁÖ	10	Ò»°ãÃ³Ò×	403550	¼þ	37511	Ç§¿Ë	1,158,762
202108	62101030	»¯ÏËÕ±ÄØ»òÎÞ·ÄÖ¯ÎïÖÆ·þ×°	103	ÃÏ¼ÓÀ­¹ú	10	Ò»°ãÃ³Ò×	2460	¼þ	229	Ç§¿Ë	78,815
202108	62101030	»¯ÏËÕ±ÄØ»òÎÞ·ÄÖ¯ÎïÖÆ·þ×°	105	ÎÄÀ³	10	Ò»°ãÃ³Ò×	5650	¼þ	950	Ç§¿Ë	62,882
202108	62101030	»¯ÏËÕ±ÄØ»òÎÞ·ÄÖ¯ÎïÖÆ·þ×°	106	Ãåµé	10	Ò»°ãÃ³Ò×	2532451	¼þ	389637	Ç§¿Ë	18,693,575
202108	62101030	»¯ÏËÕ±ÄØ»òÎÞ·ÄÖ¯ÎïÖÆ·þ×°	106	Ãåµé	11	¹ú¼Ò¼ä¡¢¹ú¼Ê×éÖ¯ÎÞ³¥Ô®ÖúºÍÔùËÍµÄÎï×Ê	20000	¼þ	4600	Ç§¿Ë	350,000
202108	62101030	»¯ÏËÕ±ÄØ»òÎÞ·ÄÖ¯ÎïÖÆ·þ×°	106	Ãåµé	12	ÆäËû¾èÔùÎï×Ê	14100	¼þ	2232	Ç§¿Ë	180,500
202108	62101030	»¯ÏËÕ±ÄØ»òÎÞ·ÄÖ¯ÎïÖÆ·þ×°	107	¼íÆÒÕ¯	10	Ò»°ãÃ³Ò×	13602	¼þ	1655	Ç§¿Ë	191,727
202108	62101030	»¯ÏËÕ±ÄØ»òÎÞ·ÄÖ¯ÎïÖÆ·þ×°	107	¼íÆÒÕ¯	12	ÆäËû¾èÔùÎï×Ê	20640	¼þ	5478	Ç§¿Ë	349,000
202108	62101030	»¯ÏËÕ±ÄØ»òÎÞ·ÄÖ¯ÎïÖÆ·þ×°	108	ÈûÆÖÂ·Ë¹	10	Ò»°ãÃ³Ò×	66506	¼þ	4138	Ç§¿Ë	141,591
202108	62101030	»¯ÏËÕ±ÄØ»òÎÞ·ÄÖ¯ÎïÖÆ·þ×°	110	ÖÐ¹úÏã¸Û	10	Ò»°ãÃ³Ò×	1665099	¼þ	112644	Ç§¿Ë	5,001,973
202108	62101030	»¯ÏËÕ±ÄØ»òÎÞ·ÄÖ¯ÎïÖÆ·þ×°	111	Ó¡¶È	10	Ò»°ãÃ³Ò×	64240	¼þ	13182	Ç§¿Ë	616,649
202108	62101030	»¯ÏËÕ±ÄØ»òÎÞ·ÄÖ¯ÎïÖÆ·þ×°	112	Ó¡¶ÈÄáÎ÷ÑÇ	10	Ò»°ãÃ³Ò×	229393	¼þ	60945	Ç§¿Ë	2,589,626
202108	62101030	»¯ÏËÕ±ÄØ»òÎÞ·ÄÖ¯ÎïÖÆ·þ×°	112	Ó¡¶ÈÄáÎ÷ÑÇ	12	ÆäËû¾èÔùÎï×Ê	3000	¼þ	700	Ç§¿Ë	90,000
202108	62101030	»¯ÏËÕ±ÄØ»òÎÞ·ÄÖ¯ÎïÖÆ·þ×°	113	ÒÁÀÊ	10	Ò»°ãÃ³Ò×	8	¼þ	6	Ç§¿Ë	28
202108	62101030	»¯ÏËÕ±ÄØ»òÎÞ·ÄÖ¯ÎïÖÆ·þ×°	114	ÒÁÀ­¿Ë	10	Ò»°ãÃ³Ò×	1200000	¼þ	86400	Ç§¿Ë	2,074,324
202108	62101030	»¯ÏËÕ±ÄØ»òÎÞ·ÄÖ¯ÎïÖÆ·þ×°	115	ÒÔÉ«ÁÐ	10	Ò»°ãÃ³Ò×	1031185	¼þ	64054	Ç§¿Ë	2,359,196
202108	62101030	»¯ÏËÕ±ÄØ»òÎÞ·ÄÖ¯ÎïÖÆ·þ×°	116	ÈÕ±¾	10	Ò»°ãÃ³Ò×	6740731	¼þ	294759	Ç§¿Ë	15,856,624
202108	62101030	»¯ÏËÕ±ÄØ»òÎÞ·ÄÖ¯ÎïÖÆ·þ×°	117	Ô¼µ©	10	Ò»°ãÃ³Ò×	29740	¼þ	2090	Ç§¿Ë	98,792
202108	62101030	»¯ÏËÕ±ÄØ»òÎÞ·ÄÖ¯ÎïÖÆ·þ×°	118	¿ÆÍþÌØ	10	Ò»°ãÃ³Ò×	133075	¼þ	12250	Ç§¿Ë	381,243
202108	62101030	»¯ÏËÕ±ÄØ»òÎÞ·ÄÖ¯ÎïÖÆ·þ×°	119	ÀÏÎÎ	10	Ò»°ãÃ³Ò×	32450	¼þ	8878	Ç§¿Ë	511,918
202108	62101030	»¯ÏËÕ±ÄØ»òÎÞ·ÄÖ¯ÎïÖÆ·þ×°	119	ÀÏÎÎ	12	ÆäËû¾èÔùÎï×Ê	5000	¼þ	520	Ç§¿Ë	150,000
202108	62101030	»¯ÏËÕ±ÄØ»òÎÞ·ÄÖ¯ÎïÖÆ·þ×°	121	ÖÐ¹ú°ÄÃÅ	10	Ò»°ãÃ³Ò×	46300	¼þ	5347	Ç§¿Ë	480,382
202108	62101030	»¯ÏËÕ±ÄØ»òÎÞ·ÄÖ¯ÎïÖÆ·þ×°	122	ÂíÀ´Î÷ÑÇ	10	Ò»°ãÃ³Ò×	5310980	¼þ	633164	Ç§¿Ë	17,807,236
202108	62101030	»¯ÏËÕ±ÄØ»òÎÞ·ÄÖ¯ÎïÖÆ·þ×°	124	ÃÉ¹Å	10	Ò»°ãÃ³Ò×	54201	¼þ	6088	Ç§¿Ë	246,400
202108	62101030	»¯ÏËÕ±ÄØ»òÎÞ·ÄÖ¯ÎïÖÆ·þ×°	125	Äá²´¶ûÁª°îÃñÖ÷¹²ºÍ¹ú	10	Ò»°ãÃ³Ò×	7724	¼þ	2148	Ç§¿Ë	189,562
202108	62101030	»¯ÏËÕ±ÄØ»òÎÞ·ÄÖ¯ÎïÖÆ·þ×°	125	Äá²´¶ûÁª°îÃñÖ÷¹²ºÍ¹ú	11	¹ú¼Ò¼ä¡¢¹ú¼Ê×éÖ¯ÎÞ³¥Ô®ÖúºÍÔùËÍµÄÎï×Ê	250	¼þ	73	Ç§¿Ë	18,750
202108	62101030	»¯ÏËÕ±ÄØ»òÎÞ·ÄÖ¯ÎïÖÆ·þ×°	125	Äá²´¶ûÁª°îÃñÖ÷¹²ºÍ¹ú	12	ÆäËû¾èÔùÎï×Ê	700	¼þ	210	Ç§¿Ë	54,600
202108	62101030	»¯ÏËÕ±ÄØ»òÎÞ·ÄÖ¯ÎïÖÆ·þ×°	126	°¢Âü	10	Ò»°ãÃ³Ò×	112466	¼þ	10376	Ç§¿Ë	148,535
202108	62101030	»¯ÏËÕ±ÄØ»òÎÞ·ÄÖ¯ÎïÖÆ·þ×°	127	°Í»ùË¹Ì¹	10	Ò»°ãÃ³Ò×	51975	¼þ	2477	Ç§¿Ë	186,750
202108	62101030	»¯ÏËÕ±ÄØ»òÎÞ·ÄÖ¯ÎïÖÆ·þ×°	129	·ÆÂÉ±ö	10	Ò»°ãÃ³Ò×	1849230	¼þ	338023	Ç§¿Ë	17,630,014
202108	62101030	»¯ÏËÕ±ÄØ»òÎÞ·ÄÖ¯ÎïÖÆ·þ×°	130	¿¨Ëþ¶û	10	Ò»°ãÃ³Ò×	509600	¼þ	81472	Ç§¿Ë	2,814,344
202108	62101030	»¯ÏËÕ±ÄØ»òÎÞ·ÄÖ¯ÎïÖÆ·þ×°	131	É³ÌØ°¢À­²®	10	Ò»°ãÃ³Ò×	4290825	¼þ	226519	Ç§¿Ë	7,675,018
202108	62101030	»¯ÏËÕ±ÄØ»òÎÞ·ÄÖ¯ÎïÖÆ·þ×°	132	ÐÂ¼ÓÆÂ	10	Ò»°ãÃ³Ò×	1348854	¼þ	127726	Ç§¿Ë	5,023,678
202108	62101030	»¯ÏËÕ±ÄØ»òÎÞ·ÄÖ¯ÎïÖÆ·þ×°	133	º«¹ú	10	Ò»°ãÃ³Ò×	1877175	¼þ	212359	Ç§¿Ë	8,054,813
202108	62101030	»¯ÏËÕ±ÄØ»òÎÞ·ÄÖ¯ÎïÖÆ·þ×°	136	Ì©¹ú	10	Ò»°ãÃ³Ò×	2472868	¼þ	392094	Ç§¿Ë	24,814,586
202108	62101030	»¯ÏËÕ±ÄØ»òÎÞ·ÄÖ¯ÎïÖÆ·þ×°	137	ÍÁ¶úÆä	10	Ò»°ãÃ³Ò×	77850	¼þ	4730	Ç§¿Ë	143,925
202108	62101030	»¯ÏËÕ±ÄØ»òÎÞ·ÄÖ¯ÎïÖÆ·þ×°	138	°¢ÁªÇõ	10	Ò»°ãÃ³Ò×	1488608	¼þ	111961	Ç§¿Ë	3,360,791
202108	62101030	»¯ÏËÕ±ÄØ»òÎÞ·ÄÖ¯ÎïÖÆ·þ×°	139	Ò²ÃÅ	10	Ò»°ãÃ³Ò×	90000	¼þ	5550	Ç§¿Ë	213,923
202108	62101030	»¯ÏËÕ±ÄØ»òÎÞ·ÄÖ¯ÎïÖÆ·þ×°	141	Ô½ÄÏ	10	Ò»°ãÃ³Ò×	704056	¼þ	160660	Ç§¿Ë	6,903,937
202108	62101030	»¯ÏËÕ±ÄØ»òÎÞ·ÄÖ¯ÎïÖÆ·þ×°	141	Ô½ÄÏ	12	ÆäËû¾èÔùÎï×Ê	1200	¼þ	240	Ç§¿Ë	18,000
202108	62101030	»¯ÏËÕ±ÄØ»òÎÞ·ÄÖ¯ÎïÖÆ·þ×°	143	ÖÐ¹úÌ¨Íå	10	Ò»°ãÃ³Ò×	673235	¼þ	33115	Ç§¿Ë	1,587,132
202108	62101030	»¯ÏËÕ±ÄØ»òÎÞ·ÄÖ¯ÎïÖÆ·þ×°	144	¶«µÛãë	10	Ò»°ãÃ³Ò×	4000	¼þ	398	Ç§¿Ë	13,485
202108	62101030	»¯ÏËÕ±ÄØ»òÎÞ·ÄÖ¯ÎïÖÆ·þ×°	145	¹þÈø¿ËË¹Ì¹	10	Ò»°ãÃ³Ò×	126400	¼þ	28332	Ç§¿Ë	1,211,081
202108	62101030	»¯ÏËÕ±ÄØ»òÎÞ·ÄÖ¯ÎïÖÆ·þ×°	146	¼ª¶û¼ªË¹Ë¹Ì¹	10	Ò»°ãÃ³Ò×	4800	¼þ	450	Ç§¿Ë	27,736
202108	62101030	»¯ÏËÕ±ÄØ»òÎÞ·ÄÖ¯ÎïÖÆ·þ×°	147	Ëþ¼ª¿ËË¹Ì¹	12	ÆäËû¾èÔùÎï×Ê	2500	¼þ	675	Ç§¿Ë	170,000
202108	62101030	»¯ÏËÕ±ÄØ»òÎÞ·ÄÖ¯ÎïÖÆ·þ×°	201	°¢¶û¼°ÀûÑÇ	10	Ò»°ãÃ³Ò×	46500	¼þ	10060	Ç§¿Ë	295,644
202108	62101030	»¯ÏËÕ±ÄØ»òÎÞ·ÄÖ¯ÎïÖÆ·þ×°	202	°²¸çÀ­	10	Ò»°ãÃ³Ò×	90590	¼þ	7851	Ç§¿Ë	257,636
202108	62101030	»¯ÏËÕ±ÄØ»òÎÞ·ÄÖ¯ÎïÖÆ·þ×°	204	²©´ÄÍßÄÉ	10	Ò»°ãÃ³Ò×	10760	¼þ	1342	Ç§¿Ë	32,742
202108	62101030	»¯ÏËÕ±ÄØ»òÎÞ·ÄÖ¯ÎïÖÆ·þ×°	212	¿ÆÄ¦ÂÞ	10	Ò»°ãÃ³Ò×	4020	¼þ	473	Ç§¿Ë	30,911
202108	62101030	»¯ÏËÕ±ÄØ»òÎÞ·ÄÖ¯ÎïÖÆ·þ×°	217	°£Èû¶í±ÈÑÇ	10	Ò»°ãÃ³Ò×	60	¼þ	35	Ç§¿Ë	1,945
202108	62101030	»¯ÏËÕ±ÄØ»òÎÞ·ÄÖ¯ÎïÖÆ·þ×°	218	¼ÓÅî	10	Ò»°ãÃ³Ò×	16000	¼þ	3358	Ç§¿Ë	268,625
202108	62101030	»¯ÏËÕ±ÄØ»òÎÞ·ÄÖ¯ÎïÖÆ·þ×°	220	¼ÓÄÉ	10	Ò»°ãÃ³Ò×	201850	¼þ	25123	Ç§¿Ë	1,417,205
202108	62101030	»¯ÏËÕ±ÄØ»òÎÞ·ÄÖ¯ÎïÖÆ·þ×°	221	¼¸ÄÚÑÇ	10	Ò»°ãÃ³Ò×	24640	¼þ	2383	Ç§¿Ë	94,219
202108	62101030	»¯ÏËÕ±ÄØ»òÎÞ·ÄÖ¯ÎïÖÆ·þ×°	222	¼¸ÄÚÑÇ±ÈÉÜ	10	Ò»°ãÃ³Ò×	600	¼þ	73	Ç§¿Ë	2,012
202108	62101030	»¯ÏËÕ±ÄØ»òÎÞ·ÄÖ¯ÎïÖÆ·þ×°	223	¿ÆÌØµÏÍß	10	Ò»°ãÃ³Ò×	7800	¼þ	675	Ç§¿Ë	23,060
202108	62101030	»¯ÏËÕ±ÄØ»òÎÞ·ÄÖ¯ÎïÖÆ·þ×°	224	¿ÏÄáÑÇ	10	Ò»°ãÃ³Ò×	41543	¼þ	8714	Ç§¿Ë	381,905
202108	62101030	»¯ÏËÕ±ÄØ»òÎÞ·ÄÖ¯ÎïÖÆ·þ×°	226	Àû±ÈÑÇ	10	Ò»°ãÃ³Ò×	414000	¼þ	32750	Ç§¿Ë	978,840
202108	62101030	»¯ÏËÕ±ÄØ»òÎÞ·ÄÖ¯ÎïÖÆ·þ×°	227	Âí´ï¼ÓË¹¼Ó	10	Ò»°ãÃ³Ò×	600	¼þ	36	Ç§¿Ë	1,262
202108	62101030	»¯ÏËÕ±ÄØ»òÎÞ·ÄÖ¯ÎïÖÆ·þ×°	228	ÂíÀ­Î¬	10	Ò»°ãÃ³Ò×	6000	¼þ	640	Ç§¿Ë	53,553
202108	62101030	»¯ÏËÕ±ÄØ»òÎÞ·ÄÖ¯ÎïÖÆ·þ×°	231	Ã«ÀïÇóË¹	10	Ò»°ãÃ³Ò×	18440	¼þ	1754	Ç§¿Ë	85,162
202108	62101030	»¯ÏËÕ±ÄØ»òÎÞ·ÄÖ¯ÎïÖÆ·þ×°	232	Ä¦Âå¸ç	10	Ò»°ãÃ³Ò×	300	¼þ	62	Ç§¿Ë	7,381
202108	62101030	»¯ÏËÕ±ÄØ»òÎÞ·ÄÖ¯ÎïÖÆ·þ×°	233	ÄªÉ£±È¿Ë	10	Ò»°ãÃ³Ò×	20000	¼þ	2800	Ç§¿Ë	136,062
202108	62101030	»¯ÏËÕ±ÄØ»òÎÞ·ÄÖ¯ÎïÖÆ·þ×°	234	ÄÉÃ×±ÈÑÇ	10	Ò»°ãÃ³Ò×	4700	¼þ	1789	Ç§¿Ë	82,877
202108	62101030	»¯ÏËÕ±ÄØ»òÎÞ·ÄÖ¯ÎïÖÆ·þ×°	235	ÄáÈÕ¶û	10	Ò»°ãÃ³Ò×	50	¼þ	7	Ç§¿Ë	10,176
202108	62101030	»¯ÏËÕ±ÄØ»òÎÞ·ÄÖ¯ÎïÖÆ·þ×°	236	ÄáÈÕÀûÑÇ	10	Ò»°ãÃ³Ò×	42620	¼þ	8024	Ç§¿Ë	423,272
202108	62101030	»¯ÏËÕ±ÄØ»òÎÞ·ÄÖ¯ÎïÖÆ·þ×°	238	Â¬Íú´ï	10	Ò»°ãÃ³Ò×	26080	¼þ	5265	Ç§¿Ë	188,119
202108	62101030	»¯ÏËÕ±ÄØ»òÎÞ·ÄÖ¯ÎïÖÆ·þ×°	240	ÈûÄÚ¼Ó¶û	10	Ò»°ãÃ³Ò×	15700	¼þ	2271	Ç§¿Ë	130,003
202108	62101030	»¯ÏËÕ±ÄØ»òÎÞ·ÄÖ¯ÎïÖÆ·þ×°	244	ÄÏ·Ç	10	Ò»°ãÃ³Ò×	3506431	¼þ	448977	Ç§¿Ë	14,621,702
202108	62101030	»¯ÏËÕ±ÄØ»òÎÞ·ÄÖ¯ÎïÖÆ·þ×°	249	Í»ÄáË¹	10	Ò»°ãÃ³Ò×	39225	¼þ	5341	Ç§¿Ë	213,777
202108	62101030	»¯ÏËÕ±ÄØ»òÎÞ·ÄÖ¯ÎïÖÆ·þ×°	250	ÎÚ¸É´ï	10	Ò»°ãÃ³Ò×	12000	¼þ	1990	Ç§¿Ë	96,137
202108	62101030	»¯ÏËÕ±ÄØ»òÎÞ·ÄÖ¯ÎïÖÆ·þ×°	251	²¼»ùÄÉ·¨Ë÷	10	Ò»°ãÃ³Ò×	5	¼þ	0	Ç§¿Ë	32
202108	62101030	»¯ÏËÕ±ÄØ»òÎÞ·ÄÖ¯ÎïÖÆ·þ×°	252	¸Õ¹û(½ð)	10	Ò»°ãÃ³Ò×	13100	¼þ	2638	Ç§¿Ë	108,828
202108	62101030	»¯ÏËÕ±ÄØ»òÎÞ·ÄÖ¯ÎïÖÆ·þ×°	253	ÔÞ±ÈÑÇ	10	Ò»°ãÃ³Ò×	45100	¼þ	11252	Ç§¿Ë	1,094,712
202108	62101030	»¯ÏËÕ±ÄØ»òÎÞ·ÄÖ¯ÎïÖÆ·þ×°	254	½ò°Í²¼Î¤	10	Ò»°ãÃ³Ò×	40400	¼þ	4261	Ç§¿Ë	159,770
202108	62101030	»¯ÏËÕ±ÄØ»òÎÞ·ÄÖ¯ÎïÖÆ·þ×°	301	±ÈÀûÊ±	10	Ò»°ãÃ³Ò×	1988774	¼þ	153346	Ç§¿Ë	5,435,318
202108	62101030	»¯ÏËÕ±ÄØ»òÎÞ·ÄÖ¯ÎïÖÆ·þ×°	302	µ¤Âó	10	Ò»°ãÃ³Ò×	171050	¼þ	17968	Ç§¿Ë	666,731
202108	62101030	»¯ÏËÕ±ÄØ»òÎÞ·ÄÖ¯ÎïÖÆ·þ×°	303	Ó¢¹ú	10	Ò»°ãÃ³Ò×	1395990	¼þ	182137	Ç§¿Ë	6,976,734
202108	62101030	»¯ÏËÕ±ÄØ»òÎÞ·ÄÖ¯ÎïÖÆ·þ×°	304	µÂ¹ú	10	Ò»°ãÃ³Ò×	7154597	¼þ	660922	Ç§¿Ë	23,005,287
202108	62101030	»¯ÏËÕ±ÄØ»òÎÞ·ÄÖ¯ÎïÖÆ·þ×°	305	·¨¹ú	10	Ò»°ãÃ³Ò×	5947862	¼þ	425750	Ç§¿Ë	17,029,618
202108	62101030	»¯ÏËÕ±ÄØ»òÎÞ·ÄÖ¯ÎïÖÆ·þ×°	306	°®¶ûÀ¼	10	Ò»°ãÃ³Ò×	228154	¼þ	23274	Ç§¿Ë	621,134
202108	62101030	»¯ÏËÕ±ÄØ»òÎÞ·ÄÖ¯ÎïÖÆ·þ×°	307	Òâ´óÀû	10	Ò»°ãÃ³Ò×	14929210	¼þ	462421	Ç§¿Ë	17,753,548
202108	62101030	»¯ÏËÕ±ÄØ»òÎÞ·ÄÖ¯ÎïÖÆ·þ×°	309	ºÉÀ¼	10	Ò»°ãÃ³Ò×	3036489	¼þ	301599	Ç§¿Ë	15,833,323
202108	62101030	»¯ÏËÕ±ÄØ»òÎÞ·ÄÖ¯ÎïÖÆ·þ×°	310	Ï£À°	10	Ò»°ãÃ³Ò×	903060	¼þ	66377	Ç§¿Ë	2,430,461
202108	62101030	»¯ÏËÕ±ÄØ»òÎÞ·ÄÖ¯ÎïÖÆ·þ×°	311	ÆÏÌÑÑÀ	10	Ò»°ãÃ³Ò×	1436431	¼þ	97923	Ç§¿Ë	3,450,979
202108	62101030	»¯ÏËÕ±ÄØ»òÎÞ·ÄÖ¯ÎïÖÆ·þ×°	312	Î÷°àÑÀ	10	Ò»°ãÃ³Ò×	7560474	¼þ	759611	Ç§¿Ë	32,300,893
202108	62101030	»¯ÏËÕ±ÄØ»òÎÞ·ÄÖ¯ÎïÖÆ·þ×°	315	°ÂµØÀû	10	Ò»°ãÃ³Ò×	18050	¼þ	2483	Ç§¿Ë	194,345
202108	62101030	»¯ÏËÕ±ÄØ»òÎÞ·ÄÖ¯ÎïÖÆ·þ×°	316	±£¼ÓÀûÑÇ	10	Ò»°ãÃ³Ò×	60000	¼þ	4249	Ç§¿Ë	128,991
202108	62101030	»¯ÏËÕ±ÄØ»òÎÞ·ÄÖ¯ÎïÖÆ·þ×°	318	·ÒÀ¼	10	Ò»°ãÃ³Ò×	148468	¼þ	21797	Ç§¿Ë	1,153,179
202108	62101030	»¯ÏËÕ±ÄØ»òÎÞ·ÄÖ¯ÎïÖÆ·þ×°	321	ÐÙÑÀÀû	10	Ò»°ãÃ³Ò×	191840	¼þ	29397	Ç§¿Ë	1,381,323
202108	62101030	»¯ÏËÕ±ÄØ»òÎÞ·ÄÖ¯ÎïÖÆ·þ×°	324	Âí¶úËû	10	Ò»°ãÃ³Ò×	1800	¼þ	180	Ç§¿Ë	4,901
202108	62101030	»¯ÏËÕ±ÄØ»òÎÞ·ÄÖ¯ÎïÖÆ·þ×°	326	Å²Íþ	10	Ò»°ãÃ³Ò×	219158	¼þ	37358	Ç§¿Ë	1,587,097
202108	62101030	»¯ÏËÕ±ÄØ»òÎÞ·ÄÖ¯ÎïÖÆ·þ×°	327	²¨À¼	10	Ò»°ãÃ³Ò×	1032374	¼þ	114767	Ç§¿Ë	4,452,592
202108	62101030	»¯ÏËÕ±ÄØ»òÎÞ·ÄÖ¯ÎïÖÆ·þ×°	328	ÂÞÂíÄáÑÇ	10	Ò»°ãÃ³Ò×	1176311	¼þ	55766	Ç§¿Ë	1,845,440
202108	62101030	»¯ÏËÕ±ÄØ»òÎÞ·ÄÖ¯ÎïÖÆ·þ×°	330	Èðµä	10	Ò»°ãÃ³Ò×	431838	¼þ	44496	Ç§¿Ë	2,993,820
202108	62101030	»¯ÏËÕ±ÄØ»òÎÞ·ÄÖ¯ÎïÖÆ·þ×°	331	ÈðÊ¿	10	Ò»°ãÃ³Ò×	216706	¼þ	29718	Ç§¿Ë	1,500,148
202108	62101030	»¯ÏËÕ±ÄØ»òÎÞ·ÄÖ¯ÎïÖÆ·þ×°	334	°®É³ÄáÑÇ	10	Ò»°ãÃ³Ò×	19676	¼þ	1504	Ç§¿Ë	45,415
202108	62101030	»¯ÏËÕ±ÄØ»òÎÞ·ÄÖ¯ÎïÖÆ·þ×°	335	À­ÍÑÎ¬ÑÇ	10	Ò»°ãÃ³Ò×	17000	¼þ	970	Ç§¿Ë	23,903
202108	62101030	»¯ÏËÕ±ÄØ»òÎÞ·ÄÖ¯ÎïÖÆ·þ×°	336	Á¢ÌÕÍð	10	Ò»°ãÃ³Ò×	394708	¼þ	35949	Ç§¿Ë	1,164,160
202108	62101030	»¯ÏËÕ±ÄØ»òÎÞ·ÄÖ¯ÎïÖÆ·þ×°	337	¸ñÂ³¼ªÑÇ	10	Ò»°ãÃ³Ò×	100000	¼þ	5375	Ç§¿Ë	151,050
202108	62101030	»¯ÏËÕ±ÄØ»òÎÞ·ÄÖ¯ÎïÖÆ·þ×°	338	ÑÇÃÀÄáÑÇ	10	Ò»°ãÃ³Ò×	37000	¼þ	3390	Ç§¿Ë	95,437
202108	62101030	»¯ÏËÕ±ÄØ»òÎÞ·ÄÖ¯ÎïÖÆ·þ×°	343	Ä¦¶û¶àÍß	10	Ò»°ãÃ³Ò×	24	¼þ	10	Ç§¿Ë	76
202108	62101030	»¯ÏËÕ±ÄØ»òÎÞ·ÄÖ¯ÎïÖÆ·þ×°	344	¶íÂÞË¹Áª°î	10	Ò»°ãÃ³Ò×	229132	¼þ	13856	Ç§¿Ë	984,341
202108	62101030	»¯ÏËÕ±ÄØ»òÎÞ·ÄÖ¯ÎïÖÆ·þ×°	347	ÎÚ¿ËÀ¼	10	Ò»°ãÃ³Ò×	20550	¼þ	2305	Ç§¿Ë	94,339
202108	62101030	»¯ÏËÕ±ÄØ»òÎÞ·ÄÖ¯ÎïÖÆ·þ×°	350	Ë¹ÂåÎÄÄáÑÇ	10	Ò»°ãÃ³Ò×	83443	¼þ	10237	Ç§¿Ë	441,545
202108	62101030	»¯ÏËÕ±ÄØ»òÎÞ·ÄÖ¯ÎïÖÆ·þ×°	351	¿ËÂÞµØÑÇ	10	Ò»°ãÃ³Ò×	49350	¼þ	3760	Ç§¿Ë	132,955
202108	62101030	»¯ÏËÕ±ÄØ»òÎÞ·ÄÖ¯ÎïÖÆ·þ×°	352	½Ý¿Ë	10	Ò»°ãÃ³Ò×	569126	¼þ	36737	Ç§¿Ë	1,284,774
202108	62101030	»¯ÏËÕ±ÄØ»òÎÞ·ÄÖ¯ÎïÖÆ·þ×°	353	Ë¹Âå·¥¿Ë	10	Ò»°ãÃ³Ò×	74510	¼þ	6257	Ç§¿Ë	253,580
202108	62101030	»¯ÏËÕ±ÄØ»òÎÞ·ÄÖ¯ÎïÖÆ·þ×°	355	²¨ºÚ	10	Ò»°ãÃ³Ò×	1000	¼þ	95	Ç§¿Ë	6,059
202108	62101030	»¯ÏËÕ±ÄØ»òÎÞ·ÄÖ¯ÎïÖÆ·þ×°	358	Èû¶ûÎ¬ÑÇ	10	Ò»°ãÃ³Ò×	600400	¼þ	70370	Ç§¿Ë	2,603,553
202108	62101030	»¯ÏËÕ±ÄØ»òÎÞ·ÄÖ¯ÎïÖÆ·þ×°	402	°¢¸ùÍ¢	10	Ò»°ãÃ³Ò×	976052	¼þ	119197	Ç§¿Ë	4,337,870
202108	62101030	»¯ÏËÕ±ÄØ»òÎÞ·ÄÖ¯ÎïÖÆ·þ×°	405	°Í°Í¶àË¹	10	Ò»°ãÃ³Ò×	3250	¼þ	670	Ç§¿Ë	53,536
202108	62101030	»¯ÏËÕ±ÄØ»òÎÞ·ÄÖ¯ÎïÖÆ·þ×°	406	²®Àû×È	10	Ò»°ãÃ³Ò×	42000	¼þ	6985	Ç§¿Ë	274,705
202108	62101030	»¯ÏËÕ±ÄØ»òÎÞ·ÄÖ¯ÎïÖÆ·þ×°	408	¶àÃñ×å²£ÀûÎ¬ÑÇ¹ú	10	Ò»°ãÃ³Ò×	10	¼þ	1	Ç§¿Ë	64
202108	62101030	»¯ÏËÕ±ÄØ»òÎÞ·ÄÖ¯ÎïÖÆ·þ×°	410	°ÍÎ÷	10	Ò»°ãÃ³Ò×	6586060	¼þ	378596	Ç§¿Ë	8,278,313
202108	62101030	»¯ÏËÕ±ÄØ»òÎÞ·ÄÖ¯ÎïÖÆ·þ×°	412	ÖÇÀû	10	Ò»°ãÃ³Ò×	1968369	¼þ	240377	Ç§¿Ë	8,705,616
202108	62101030	»¯ÏËÕ±ÄØ»òÎÞ·ÄÖ¯ÎïÖÆ·þ×°	413	¸çÂ×±ÈÑÇ	10	Ò»°ãÃ³Ò×	10594	¼þ	2219	Ç§¿Ë	120,024
202108	62101030	»¯ÏËÕ±ÄØ»òÎÞ·ÄÖ¯ÎïÖÆ·þ×°	415	¸çË¹´ïÀè¼Ó	10	Ò»°ãÃ³Ò×	2061444	¼þ	264845	Ç§¿Ë	12,136,387
202108	62101030	»¯ÏËÕ±ÄØ»òÎÞ·ÄÖ¯ÎïÖÆ·þ×°	416	¹Å°Í	10	Ò»°ãÃ³Ò×	12	¼þ	26	Ç§¿Ë	1,070
202108	62101030	»¯ÏËÕ±ÄØ»òÎÞ·ÄÖ¯ÎïÖÆ·þ×°	416	¹Å°Í	11	¹ú¼Ò¼ä¡¢¹ú¼Ê×éÖ¯ÎÞ³¥Ô®ÖúºÍÔùËÍµÄÎï×Ê	50000	¼þ	12286	Ç§¿Ë	1,050,000
202108	62101030	»¯ÏËÕ±ÄØ»òÎÞ·ÄÖ¯ÎïÖÆ·þ×°	418	¶àÃ×Äá¼Ó¹²ºÍ¹ú	10	Ò»°ãÃ³Ò×	86852	¼þ	4787	Ç§¿Ë	194,549
202108	62101030	»¯ÏËÕ±ÄØ»òÎÞ·ÄÖ¯ÎïÖÆ·þ×°	419	¶ò¹Ï¶à¶û	10	Ò»°ãÃ³Ò×	45000	¼þ	4260	Ç§¿Ë	114,332
202108	62101030	»¯ÏËÕ±ÄØ»òÎÞ·ÄÖ¯ÎïÖÆ·þ×°	423	Î£µØÂíÀ­	10	Ò»°ãÃ³Ò×	138600	¼þ	15166	Ç§¿Ë	417,600
202108	62101030	»¯ÏËÕ±ÄØ»òÎÞ·ÄÖ¯ÎïÖÆ·þ×°	424	¹çÑÇÄÇ	10	Ò»°ãÃ³Ò×	198780	¼þ	16106	Ç§¿Ë	530,838
202108	62101030	»¯ÏËÕ±ÄØ»òÎÞ·ÄÖ¯ÎïÖÆ·þ×°	426	ºé¶¼À­Ë¹	10	Ò»°ãÃ³Ò×	94800	¼þ	12861	Ç§¿Ë	825,616
202108	62101030	»¯ÏËÕ±ÄØ»òÎÞ·ÄÖ¯ÎïÖÆ·þ×°	427	ÑÀÂò¼Ó	10	Ò»°ãÃ³Ò×	20000	¼þ	1860	Ç§¿Ë	41,009
202108	62101030	»¯ÏËÕ±ÄØ»òÎÞ·ÄÖ¯ÎïÖÆ·þ×°	429	Ä«Î÷¸ç	10	Ò»°ãÃ³Ò×	252250	¼þ	43224	Ç§¿Ë	1,501,271
202108	62101030	»¯ÏËÕ±ÄØ»òÎÞ·ÄÖ¯ÎïÖÆ·þ×°	431	Äá¼ÓÀ­¹Ï	10	Ò»°ãÃ³Ò×	6500	¼þ	618	Ç§¿Ë	14,536
202108	62101030	»¯ÏËÕ±ÄØ»òÎÞ·ÄÖ¯ÎïÖÆ·þ×°	432	°ÍÄÃÂí	10	Ò»°ãÃ³Ò×	169743	¼þ	24529	Ç§¿Ë	1,122,347
202108	62101030	»¯ÏËÕ±ÄØ»òÎÞ·ÄÖ¯ÎïÖÆ·þ×°	433	°ÍÀ­¹ç	10	Ò»°ãÃ³Ò×	93500	¼þ	10334	Ç§¿Ë	592,623
202108	62101030	»¯ÏËÕ±ÄØ»òÎÞ·ÄÖ¯ÎïÖÆ·þ×°	434	ÃØÂ³	10	Ò»°ãÃ³Ò×	1064435	¼þ	147433	Ç§¿Ë	6,163,167
202108	62101030	»¯ÏËÕ±ÄØ»òÎÞ·ÄÖ¯ÎïÖÆ·þ×°	435	²¨¶àÀè¸÷	10	Ò»°ãÃ³Ò×	117092	¼þ	17967	Ç§¿Ë	577,655
202108	62101030	»¯ÏËÕ±ÄØ»òÎÞ·ÄÖ¯ÎïÖÆ·þ×°	440	Èø¶ûÍß¶à	10	Ò»°ãÃ³Ò×	91400	¼þ	22325	Ç§¿Ë	1,590,080
202108	62101030	»¯ÏËÕ±ÄØ»òÎÞ·ÄÖ¯ÎïÖÆ·þ×°	442	ÌØÁ¢Äá´ïºÍ¶à°Í¸ç	10	Ò»°ãÃ³Ò×	188075	¼þ	34968	Ç§¿Ë	1,363,617
202108	62101030	»¯ÏËÕ±ÄØ»òÎÞ·ÄÖ¯ÎïÖÆ·þ×°	443	ÌØ¿ËË¹ºÍ¿­¿ÆË¹Èºµº	10	Ò»°ãÃ³Ò×	8000	¼þ	1894	Ç§¿Ë	104,644
202108	62101030	»¯ÏËÕ±ÄØ»òÎÞ·ÄÖ¯ÎïÖÆ·þ×°	444	ÎÚÀ­¹ç	10	Ò»°ãÃ³Ò×	2979420	¼þ	214261	Ç§¿Ë	4,947,720
202108	62101030	»¯ÏËÕ±ÄØ»òÎÞ·ÄÖ¯ÎïÖÆ·þ×°	445	Î¯ÄÚÈðÀ­	10	Ò»°ãÃ³Ò×	753276	¼þ	95006	Ç§¿Ë	4,709,621
202108	62101030	»¯ÏËÕ±ÄØ»òÎÞ·ÄÖ¯ÎïÖÆ·þ×°	501	¼ÓÄÃ´ó	10	Ò»°ãÃ³Ò×	6267665	¼þ	474870	Ç§¿Ë	22,311,412
202108	62101030	»¯ÏËÕ±ÄØ»òÎÞ·ÄÖ¯ÎïÖÆ·þ×°	502	ÃÀ¹ú	10	Ò»°ãÃ³Ò×	23153368	¼þ	2370708	Ç§¿Ë	93,263,754
202108	62101030	»¯ÏËÕ±ÄØ»òÎÞ·ÄÖ¯ÎïÖÆ·þ×°	504	°ÙÄ½´ó	10	Ò»°ãÃ³Ò×	8375	¼þ	885	Ç§¿Ë	84,288
202108	62101030	»¯ÏËÕ±ÄØ»òÎÞ·ÄÖ¯ÎïÖÆ·þ×°	601	°Ä´óÀûÑÇ	10	Ò»°ãÃ³Ò×	2349077	¼þ	252766	Ç§¿Ë	8,178,916
202108	62101030	»¯ÏËÕ±ÄØ»òÎÞ·ÄÖ¯ÎïÖÆ·þ×°	603	ì³¼Ã	10	Ò»°ãÃ³Ò×	91000	¼þ	11671	Ç§¿Ë	359,712
202108	62101030	»¯ÏËÕ±ÄØ»òÎÞ·ÄÖ¯ÎïÖÆ·þ×°	607	ÐÂ¿¦Àï¶àÄáÑÇ	10	Ò»°ãÃ³Ò×	45570	¼þ	3794	Ç§¿Ë	191,189
202108	62101030	»¯ÏËÕ±ÄØ»òÎÞ·ÄÖ¯ÎïÖÆ·þ×°	609	ÐÂÎ÷À¼	10	Ò»°ãÃ³Ò×	242266	¼þ	38210	Ç§¿Ë	1,500,382
202108	62101030	»¯ÏËÕ±ÄØ»òÎÞ·ÄÖ¯ÎïÖÆ·þ×°	611	°Í²¼ÑÇÐÂ¼¸ÄÚÑÇ	10	Ò»°ãÃ³Ò×	8400	¼þ	1820	Ç§¿Ë	91,756
202108	62101030	»¯ÏËÕ±ÄØ»òÎÞ·ÄÖ¯ÎïÖÆ·þ×°	699	´óÑóÖÞÆäËû¹ú¼Ò(µØÇø)	10	Ò»°ãÃ³Ò×	10000	¼þ	880	Ç§¿Ë	43,252
202109	62101030	»¯ÏËÕ±ÄØ»òÎÞ·ÄÖ¯ÎïÖÆ·þ×°	102	°ÍÁÖ	10	Ò»°ãÃ³Ò×	174800	¼þ	14781	Ç§¿Ë	413,375
202109	62101030	»¯ÏËÕ±ÄØ»òÎÞ·ÄÖ¯ÎïÖÆ·þ×°	103	ÃÏ¼ÓÀ­¹ú	10	Ò»°ãÃ³Ò×	1500	¼þ	420	Ç§¿Ë	70,555
202109	62101030	»¯ÏËÕ±ÄØ»òÎÞ·ÄÖ¯ÎïÖÆ·þ×°	105	ÎÄÀ³	10	Ò»°ãÃ³Ò×	60960	¼þ	5254	Ç§¿Ë	244,224
202109	62101030	»¯ÏËÕ±ÄØ»òÎÞ·ÄÖ¯ÎïÖÆ·þ×°	106	Ãåµé	10	Ò»°ãÃ³Ò×	1303927	¼þ	224477	Ç§¿Ë	10,275,783
202109	62101030	»¯ÏËÕ±ÄØ»òÎÞ·ÄÖ¯ÎïÖÆ·þ×°	106	Ãåµé	11	¹ú¼Ò¼ä¡¢¹ú¼Ê×éÖ¯ÎÞ³¥Ô®ÖúºÍÔùËÍµÄÎï×Ê	154320	¼þ	30185	Ç§¿Ë	3,998,760
202109	62101030	»¯ÏËÕ±ÄØ»òÎÞ·ÄÖ¯ÎïÖÆ·þ×°	106	Ãåµé	12	ÆäËû¾èÔùÎï×Ê	11000	¼þ	5420	Ç§¿Ë	406,000
202109	62101030	»¯ÏËÕ±ÄØ»òÎÞ·ÄÖ¯ÎïÖÆ·þ×°	107	¼íÆÒÕ¯	10	Ò»°ãÃ³Ò×	152163	¼þ	12823	Ç§¿Ë	752,518
202109	62101030	»¯ÏËÕ±ÄØ»òÎÞ·ÄÖ¯ÎïÖÆ·þ×°	107	¼íÆÒÕ¯	11	¹ú¼Ò¼ä¡¢¹ú¼Ê×éÖ¯ÎÞ³¥Ô®ÖúºÍÔùËÍµÄÎï×Ê	150000	¼þ	36780	Ç§¿Ë	5,250,000
202109	62101030	»¯ÏËÕ±ÄØ»òÎÞ·ÄÖ¯ÎïÖÆ·þ×°	108	ÈûÆÖÂ·Ë¹	10	Ò»°ãÃ³Ò×	49893	¼þ	7294	Ç§¿Ë	383,178
202109	62101030	»¯ÏËÕ±ÄØ»òÎÞ·ÄÖ¯ÎïÖÆ·þ×°	110	ÖÐ¹úÏã¸Û	10	Ò»°ãÃ³Ò×	1093070	¼þ	73405	Ç§¿Ë	3,080,600
202109	62101030	»¯ÏËÕ±ÄØ»òÎÞ·ÄÖ¯ÎïÖÆ·þ×°	111	Ó¡¶È	10	Ò»°ãÃ³Ò×	9000	¼þ	2238	Ç§¿Ë	163,390
202109	62101030	»¯ÏËÕ±ÄØ»òÎÞ·ÄÖ¯ÎïÖÆ·þ×°	112	Ó¡¶ÈÄáÎ÷ÑÇ	10	Ò»°ãÃ³Ò×	94412	¼þ	16519	Ç§¿Ë	655,967
202109	62101030	»¯ÏËÕ±ÄØ»òÎÞ·ÄÖ¯ÎïÖÆ·þ×°	114	ÒÁÀ­¿Ë	10	Ò»°ãÃ³Ò×	260400	¼þ	25932	Ç§¿Ë	979,473
202109	62101030	»¯ÏËÕ±ÄØ»òÎÞ·ÄÖ¯ÎïÖÆ·þ×°	115	ÒÔÉ«ÁÐ	10	Ò»°ãÃ³Ò×	1826278	¼þ	109222	Ç§¿Ë	3,095,181
202109	62101030	»¯ÏËÕ±ÄØ»òÎÞ·ÄÖ¯ÎïÖÆ·þ×°	116	ÈÕ±¾	10	Ò»°ãÃ³Ò×	11546546	¼þ	441581	Ç§¿Ë	22,185,666
202109	62101030	»¯ÏËÕ±ÄØ»òÎÞ·ÄÖ¯ÎïÖÆ·þ×°	117	Ô¼µ©	10	Ò»°ãÃ³Ò×	3900	¼þ	735	Ç§¿Ë	55,249
202109	62101030	»¯ÏËÕ±ÄØ»òÎÞ·ÄÖ¯ÎïÖÆ·þ×°	118	¿ÆÍþÌØ	10	Ò»°ãÃ³Ò×	222700	¼þ	21379	Ç§¿Ë	682,723
202109	62101030	»¯ÏËÕ±ÄØ»òÎÞ·ÄÖ¯ÎïÖÆ·þ×°	119	ÀÏÎÎ	10	Ò»°ãÃ³Ò×	252	¼þ	125	Ç§¿Ë	17,950
202109	62101030	»¯ÏËÕ±ÄØ»òÎÞ·ÄÖ¯ÎïÖÆ·þ×°	119	ÀÏÎÎ	12	ÆäËû¾èÔùÎï×Ê	8720	¼þ	1984	Ç§¿Ë	254,320
202109	62101030	»¯ÏËÕ±ÄØ»òÎÞ·ÄÖ¯ÎïÖÆ·þ×°	120	Àè°ÍÄÛ	10	Ò»°ãÃ³Ò×	380700	¼þ	41877	Ç§¿Ë	2,871,465
202109	62101030	»¯ÏËÕ±ÄØ»òÎÞ·ÄÖ¯ÎïÖÆ·þ×°	121	ÖÐ¹ú°ÄÃÅ	10	Ò»°ãÃ³Ò×	54000	¼þ	12152	Ç§¿Ë	722,786
202109	62101030	»¯ÏËÕ±ÄØ»òÎÞ·ÄÖ¯ÎïÖÆ·þ×°	122	ÂíÀ´Î÷ÑÇ	10	Ò»°ãÃ³Ò×	3603267	¼þ	400371	Ç§¿Ë	12,243,182
202109	62101030	»¯ÏËÕ±ÄØ»òÎÞ·ÄÖ¯ÎïÖÆ·þ×°	123	Âí¶û´ú·ò	10	Ò»°ãÃ³Ò×	2000	¼þ	606	Ç§¿Ë	22,508
202109	62101030	»¯ÏËÕ±ÄØ»òÎÞ·ÄÖ¯ÎïÖÆ·þ×°	124	ÃÉ¹Å	10	Ò»°ãÃ³Ò×	77340	¼þ	15633	Ç§¿Ë	607,212
202109	62101030	»¯ÏËÕ±ÄØ»òÎÞ·ÄÖ¯ÎïÖÆ·þ×°	125	Äá²´¶ûÁª°îÃñÖ÷¹²ºÍ¹ú	10	Ò»°ãÃ³Ò×	2000	¼þ	640	Ç§¿Ë	233,694
202109	62101030	»¯ÏËÕ±ÄØ»òÎÞ·ÄÖ¯ÎïÖÆ·þ×°	125	Äá²´¶ûÁª°îÃñÖ÷¹²ºÍ¹ú	11	¹ú¼Ò¼ä¡¢¹ú¼Ê×éÖ¯ÎÞ³¥Ô®ÖúºÍÔùËÍµÄÎï×Ê	2700	¼þ	651	Ç§¿Ë	175,500
202109	62101030	»¯ÏËÕ±ÄØ»òÎÞ·ÄÖ¯ÎïÖÆ·þ×°	126	°¢Âü	10	Ò»°ãÃ³Ò×	5	¼þ	1	Ç§¿Ë	6
202109	62101030	»¯ÏËÕ±ÄØ»òÎÞ·ÄÖ¯ÎïÖÆ·þ×°	127	°Í»ùË¹Ì¹	10	Ò»°ãÃ³Ò×	10000	¼þ	2060	Ç§¿Ë	20,258
202109	62101030	»¯ÏËÕ±ÄØ»òÎÞ·ÄÖ¯ÎïÖÆ·þ×°	127	°Í»ùË¹Ì¹	12	ÆäËû¾èÔùÎï×Ê	5000	¼þ	1350	Ç§¿Ë	340,000
202109	62101030	»¯ÏËÕ±ÄØ»òÎÞ·ÄÖ¯ÎïÖÆ·þ×°	129	·ÆÂÉ±ö	10	Ò»°ãÃ³Ò×	4017258	¼þ	702804	Ç§¿Ë	25,455,206
202109	62101030	»¯ÏËÕ±ÄØ»òÎÞ·ÄÖ¯ÎïÖÆ·þ×°	130	¿¨Ëþ¶û	10	Ò»°ãÃ³Ò×	1088055	¼þ	111174	Ç§¿Ë	3,284,243
202109	62101030	»¯ÏËÕ±ÄØ»òÎÞ·ÄÖ¯ÎïÖÆ·þ×°	131	É³ÌØ°¢À­²®	10	Ò»°ãÃ³Ò×	3310330	¼þ	173474	Ç§¿Ë	6,228,637
202109	62101030	»¯ÏËÕ±ÄØ»òÎÞ·ÄÖ¯ÎïÖÆ·þ×°	132	ÐÂ¼ÓÆÂ	10	Ò»°ãÃ³Ò×	1103612	¼þ	107013	Ç§¿Ë	4,228,140
202109	62101030	»¯ÏËÕ±ÄØ»òÎÞ·ÄÖ¯ÎïÖÆ·þ×°	133	º«¹ú	10	Ò»°ãÃ³Ò×	975072	¼þ	125987	Ç§¿Ë	4,778,695
202109	62101030	»¯ÏËÕ±ÄØ»òÎÞ·ÄÖ¯ÎïÖÆ·þ×°	136	Ì©¹ú	10	Ò»°ãÃ³Ò×	2723126	¼þ	495264	Ç§¿Ë	22,211,896
202109	62101030	»¯ÏËÕ±ÄØ»òÎÞ·ÄÖ¯ÎïÖÆ·þ×°	137	ÍÁ¶úÆä	10	Ò»°ãÃ³Ò×	47400	¼þ	4474	Ç§¿Ë	127,962
202109	62101030	»¯ÏËÕ±ÄØ»òÎÞ·ÄÖ¯ÎïÖÆ·þ×°	138	°¢ÁªÇõ	10	Ò»°ãÃ³Ò×	2959020	¼þ	215188	Ç§¿Ë	6,957,078
202109	62101030	»¯ÏËÕ±ÄØ»òÎÞ·ÄÖ¯ÎïÖÆ·þ×°	139	Ò²ÃÅ	10	Ò»°ãÃ³Ò×	15000	¼þ	975	Ç§¿Ë	28,689
202109	62101030	»¯ÏËÕ±ÄØ»òÎÞ·ÄÖ¯ÎïÖÆ·þ×°	141	Ô½ÄÏ	10	Ò»°ãÃ³Ò×	385262	¼þ	88289	Ç§¿Ë	4,466,153
202109	62101030	»¯ÏËÕ±ÄØ»òÎÞ·ÄÖ¯ÎïÖÆ·þ×°	141	Ô½ÄÏ	12	ÆäËû¾èÔùÎï×Ê	2220	¼þ	540	Ç§¿Ë	124,320
202109	62101030	»¯ÏËÕ±ÄØ»òÎÞ·ÄÖ¯ÎïÖÆ·þ×°	143	ÖÐ¹úÌ¨Íå	10	Ò»°ãÃ³Ò×	308692	¼þ	11335	Ç§¿Ë	416,773
202109	62101030	»¯ÏËÕ±ÄØ»òÎÞ·ÄÖ¯ÎïÖÆ·þ×°	144	¶«µÛãë	10	Ò»°ãÃ³Ò×	8600	¼þ	2151	Ç§¿Ë	128,869
202109	62101030	»¯ÏËÕ±ÄØ»òÎÞ·ÄÖ¯ÎïÖÆ·þ×°	145	¹þÈø¿ËË¹Ì¹	10	Ò»°ãÃ³Ò×	51000	¼þ	10200	Ç§¿Ë	248,301
202109	62101030	»¯ÏËÕ±ÄØ»òÎÞ·ÄÖ¯ÎïÖÆ·þ×°	146	¼ª¶û¼ªË¹Ë¹Ì¹	10	Ò»°ãÃ³Ò×	5000	¼þ	901	Ç§¿Ë	42,500
202109	62101030	»¯ÏËÕ±ÄØ»òÎÞ·ÄÖ¯ÎïÖÆ·þ×°	146	¼ª¶û¼ªË¹Ë¹Ì¹	11	¹ú¼Ò¼ä¡¢¹ú¼Ê×éÖ¯ÎÞ³¥Ô®ÖúºÍÔùËÍµÄÎï×Ê	20000	¼þ	5500	Ç§¿Ë	440,000
202109	62101030	»¯ÏËÕ±ÄØ»òÎÞ·ÄÖ¯ÎïÖÆ·þ×°	148	ÍÁ¿âÂüË¹Ì¹	10	Ò»°ãÃ³Ò×	50800	¼þ	14962	Ç§¿Ë	3,890,938
202109	62101030	»¯ÏËÕ±ÄØ»òÎÞ·ÄÖ¯ÎïÖÆ·þ×°	201	°¢¶û¼°ÀûÑÇ	10	Ò»°ãÃ³Ò×	20000	¼þ	3840	Ç§¿Ë	116,847
202109	62101030	»¯ÏËÕ±ÄØ»òÎÞ·ÄÖ¯ÎïÖÆ·þ×°	202	°²¸çÀ­	10	Ò»°ãÃ³Ò×	468600	¼þ	49904	Ç§¿Ë	2,280,457
202109	62101030	»¯ÏËÕ±ÄØ»òÎÞ·ÄÖ¯ÎïÖÆ·þ×°	204	²©´ÄÍßÄÉ	10	Ò»°ãÃ³Ò×	21600	¼þ	3654	Ç§¿Ë	177,079
202109	62101030	»¯ÏËÕ±ÄØ»òÎÞ·ÄÖ¯ÎïÖÆ·þ×°	206	¿¦ÂóÂ¡	10	Ò»°ãÃ³Ò×	7500	¼þ	1471	Ç§¿Ë	80,819
202109	62101030	»¯ÏËÕ±ÄØ»òÎÞ·ÄÖ¯ÎïÖÆ·þ×°	213	¸Õ¹û(²¼)	10	Ò»°ãÃ³Ò×	2500	¼þ	304	Ç§¿Ë	30,796
202109	62101030	»¯ÏËÕ±ÄØ»òÎÞ·ÄÖ¯ÎïÖÆ·þ×°	214	¼ª²¼Ìá	10	Ò»°ãÃ³Ò×	2000	¼þ	317	Ç§¿Ë	12,255
202109	62101030	»¯ÏËÕ±ÄØ»òÎÞ·ÄÖ¯ÎïÖÆ·þ×°	215	°£¼°	10	Ò»°ãÃ³Ò×	9	¼þ	1	Ç§¿Ë	356
202109	62101030	»¯ÏËÕ±ÄØ»òÎÞ·ÄÖ¯ÎïÖÆ·þ×°	217	°£Èû¶í±ÈÑÇ	10	Ò»°ãÃ³Ò×	9850	¼þ	2857	Ç§¿Ë	163,120
202109	62101030	»¯ÏËÕ±ÄØ»òÎÞ·ÄÖ¯ÎïÖÆ·þ×°	218	¼ÓÅî	10	Ò»°ãÃ³Ò×	14800	¼þ	3029	Ç§¿Ë	184,607
202109	62101030	»¯ÏËÕ±ÄØ»òÎÞ·ÄÖ¯ÎïÖÆ·þ×°	219	¸Ô±ÈÑÇ	10	Ò»°ãÃ³Ò×	1000	¼þ	545	Ç§¿Ë	21,748
202109	62101030	»¯ÏËÕ±ÄØ»òÎÞ·ÄÖ¯ÎïÖÆ·þ×°	220	¼ÓÄÉ	10	Ò»°ãÃ³Ò×	23560	¼þ	3635	Ç§¿Ë	154,521
202109	62101030	»¯ÏËÕ±ÄØ»òÎÞ·ÄÖ¯ÎïÖÆ·þ×°	221	¼¸ÄÚÑÇ	10	Ò»°ãÃ³Ò×	1880	¼þ	310	Ç§¿Ë	23,187
202109	62101030	»¯ÏËÕ±ÄØ»òÎÞ·ÄÖ¯ÎïÖÆ·þ×°	223	¿ÆÌØµÏÍß	10	Ò»°ãÃ³Ò×	2000	¼þ	360	Ç§¿Ë	9,996
202109	62101030	»¯ÏËÕ±ÄØ»òÎÞ·ÄÖ¯ÎïÖÆ·þ×°	224	¿ÏÄáÑÇ	10	Ò»°ãÃ³Ò×	22720	¼þ	4142	Ç§¿Ë	125,317
202109	62101030	»¯ÏËÕ±ÄØ»òÎÞ·ÄÖ¯ÎïÖÆ·þ×°	226	Àû±ÈÑÇ	10	Ò»°ãÃ³Ò×	55500	¼þ	3408	Ç§¿Ë	73,112
202109	62101030	»¯ÏËÕ±ÄØ»òÎÞ·ÄÖ¯ÎïÖÆ·þ×°	227	Âí´ï¼ÓË¹¼Ó	10	Ò»°ãÃ³Ò×	5000	¼þ	700	Ç§¿Ë	17,364
202109	62101030	»¯ÏËÕ±ÄØ»òÎÞ·ÄÖ¯ÎïÖÆ·þ×°	228	ÂíÀ­Î¬	10	Ò»°ãÃ³Ò×	4000	¼þ	320	Ç§¿Ë	14,406
202109	62101030	»¯ÏËÕ±ÄØ»òÎÞ·ÄÖ¯ÎïÖÆ·þ×°	231	Ã«ÀïÇóË¹	10	Ò»°ãÃ³Ò×	37510	¼þ	3764	Ç§¿Ë	114,247
202109	62101030	»¯ÏËÕ±ÄØ»òÎÞ·ÄÖ¯ÎïÖÆ·þ×°	233	ÄªÉ£±È¿Ë	10	Ò»°ãÃ³Ò×	6300	¼þ	768	Ç§¿Ë	89,861
202109	62101030	»¯ÏËÕ±ÄØ»òÎÞ·ÄÖ¯ÎïÖÆ·þ×°	236	ÄáÈÕÀûÑÇ	10	Ò»°ãÃ³Ò×	59200	¼þ	9776	Ç§¿Ë	398,763
202109	62101030	»¯ÏËÕ±ÄØ»òÎÞ·ÄÖ¯ÎïÖÆ·þ×°	240	ÈûÄÚ¼Ó¶û	10	Ò»°ãÃ³Ò×	25000	¼þ	3075	Ç§¿Ë	96,403
202109	62101030	»¯ÏËÕ±ÄØ»òÎÞ·ÄÖ¯ÎïÖÆ·þ×°	242	ÈûÀ­Àû°º	10	Ò»°ãÃ³Ò×	20000	¼þ	3800	Ç§¿Ë	300,000
202109	62101030	»¯ÏËÕ±ÄØ»òÎÞ·ÄÖ¯ÎïÖÆ·þ×°	244	ÄÏ·Ç	10	Ò»°ãÃ³Ò×	1595846	¼þ	183552	Ç§¿Ë	7,077,729
202109	62101030	»¯ÏËÕ±ÄØ»òÎÞ·ÄÖ¯ÎïÖÆ·þ×°	247	Ì¹É£ÄáÑÇ	10	Ò»°ãÃ³Ò×	5000	¼þ	716	Ç§¿Ë	90,885
202109	62101030	»¯ÏËÕ±ÄØ»òÎÞ·ÄÖ¯ÎïÖÆ·þ×°	248	¶à¸ç	10	Ò»°ãÃ³Ò×	4000	¼þ	180	Ç§¿Ë	6,151
202109	62101030	»¯ÏËÕ±ÄØ»òÎÞ·ÄÖ¯ÎïÖÆ·þ×°	249	Í»ÄáË¹	10	Ò»°ãÃ³Ò×	42000	¼þ	3778	Ç§¿Ë	139,591
202109	62101030	»¯ÏËÕ±ÄØ»òÎÞ·ÄÖ¯ÎïÖÆ·þ×°	250	ÎÚ¸É´ï	10	Ò»°ãÃ³Ò×	500	¼þ	116	Ç§¿Ë	10,191
202109	62101030	»¯ÏËÕ±ÄØ»òÎÞ·ÄÖ¯ÎïÖÆ·þ×°	252	¸Õ¹û(½ð)	10	Ò»°ãÃ³Ò×	22900	¼þ	1432	Ç§¿Ë	44,595
202109	62101030	»¯ÏËÕ±ÄØ»òÎÞ·ÄÖ¯ÎïÖÆ·þ×°	253	ÔÞ±ÈÑÇ	10	Ò»°ãÃ³Ò×	9375	¼þ	2314	Ç§¿Ë	143,128
202109	62101030	»¯ÏËÕ±ÄØ»òÎÞ·ÄÖ¯ÎïÖÆ·þ×°	254	½ò°Í²¼Î¤	10	Ò»°ãÃ³Ò×	10000	¼þ	1090	Ç§¿Ë	43,051
202109	62101030	»¯ÏËÕ±ÄØ»òÎÞ·ÄÖ¯ÎïÖÆ·þ×°	301	±ÈÀûÊ±	10	Ò»°ãÃ³Ò×	681518	¼þ	72194	Ç§¿Ë	2,801,433
202109	62101030	»¯ÏËÕ±ÄØ»òÎÞ·ÄÖ¯ÎïÖÆ·þ×°	302	µ¤Âó	10	Ò»°ãÃ³Ò×	323537	¼þ	35900	Ç§¿Ë	1,217,662
202109	62101030	»¯ÏËÕ±ÄØ»òÎÞ·ÄÖ¯ÎïÖÆ·þ×°	303	Ó¢¹ú	10	Ò»°ãÃ³Ò×	1321301	¼þ	127602	Ç§¿Ë	5,262,585
202109	62101030	»¯ÏËÕ±ÄØ»òÎÞ·ÄÖ¯ÎïÖÆ·þ×°	304	µÂ¹ú	10	Ò»°ãÃ³Ò×	4085017	¼þ	456354	Ç§¿Ë	17,590,238
202109	62101030	»¯ÏËÕ±ÄØ»òÎÞ·ÄÖ¯ÎïÖÆ·þ×°	305	·¨¹ú	10	Ò»°ãÃ³Ò×	5584857	¼þ	461820	Ç§¿Ë	15,866,028
202109	62101030	»¯ÏËÕ±ÄØ»òÎÞ·ÄÖ¯ÎïÖÆ·þ×°	306	°®¶ûÀ¼	10	Ò»°ãÃ³Ò×	188631	¼þ	24128	Ç§¿Ë	907,493
202109	62101030	»¯ÏËÕ±ÄØ»òÎÞ·ÄÖ¯ÎïÖÆ·þ×°	307	Òâ´óÀû	10	Ò»°ãÃ³Ò×	5379297	¼þ	261137	Ç§¿Ë	9,042,794
202109	62101030	»¯ÏËÕ±ÄØ»òÎÞ·ÄÖ¯ÎïÖÆ·þ×°	309	ºÉÀ¼	10	Ò»°ãÃ³Ò×	1823911	¼þ	151856	Ç§¿Ë	6,436,296
202109	62101030	»¯ÏËÕ±ÄØ»òÎÞ·ÄÖ¯ÎïÖÆ·þ×°	310	Ï£À°	10	Ò»°ãÃ³Ò×	709305	¼þ	35691	Ç§¿Ë	937,045
202109	62101030	»¯ÏËÕ±ÄØ»òÎÞ·ÄÖ¯ÎïÖÆ·þ×°	311	ÆÏÌÑÑÀ	10	Ò»°ãÃ³Ò×	488298	¼þ	26077	Ç§¿Ë	871,538
202109	62101030	»¯ÏËÕ±ÄØ»òÎÞ·ÄÖ¯ÎïÖÆ·þ×°	312	Î÷°àÑÀ	10	Ò»°ãÃ³Ò×	5872693	¼þ	568547	Ç§¿Ë	18,124,739
202109	62101030	»¯ÏËÕ±ÄØ»òÎÞ·ÄÖ¯ÎïÖÆ·þ×°	315	°ÂµØÀû	10	Ò»°ãÃ³Ò×	12040	¼þ	2116	Ç§¿Ë	106,625
202109	62101030	»¯ÏËÕ±ÄØ»òÎÞ·ÄÖ¯ÎïÖÆ·þ×°	316	±£¼ÓÀûÑÇ	10	Ò»°ãÃ³Ò×	30250	¼þ	4324	Ç§¿Ë	146,660
202109	62101030	»¯ÏËÕ±ÄØ»òÎÞ·ÄÖ¯ÎïÖÆ·þ×°	318	·ÒÀ¼	10	Ò»°ãÃ³Ò×	250251	¼þ	52318	Ç§¿Ë	2,621,492
202109	62101030	»¯ÏËÕ±ÄØ»òÎÞ·ÄÖ¯ÎïÖÆ·þ×°	321	ÐÙÑÀÀû	10	Ò»°ãÃ³Ò×	1200	¼þ	132	Ç§¿Ë	9,476
202109	62101030	»¯ÏËÕ±ÄØ»òÎÞ·ÄÖ¯ÎïÖÆ·þ×°	324	Âí¶úËû	10	Ò»°ãÃ³Ò×	3	¼þ	1	Ç§¿Ë	6
202109	62101030	»¯ÏËÕ±ÄØ»òÎÞ·ÄÖ¯ÎïÖÆ·þ×°	326	Å²Íþ	10	Ò»°ãÃ³Ò×	101240	¼þ	11868	Ç§¿Ë	466,390
202109	62101030	»¯ÏËÕ±ÄØ»òÎÞ·ÄÖ¯ÎïÖÆ·þ×°	327	²¨À¼	10	Ò»°ãÃ³Ò×	2147996	¼þ	106410	Ç§¿Ë	3,941,888
202109	62101030	»¯ÏËÕ±ÄØ»òÎÞ·ÄÖ¯ÎïÖÆ·þ×°	328	ÂÞÂíÄáÑÇ	10	Ò»°ãÃ³Ò×	550550	¼þ	29836	Ç§¿Ë	881,030
202109	62101030	»¯ÏËÕ±ÄØ»òÎÞ·ÄÖ¯ÎïÖÆ·þ×°	330	Èðµä	10	Ò»°ãÃ³Ò×	357281	¼þ	42030	Ç§¿Ë	2,493,579
202109	62101030	»¯ÏËÕ±ÄØ»òÎÞ·ÄÖ¯ÎïÖÆ·þ×°	331	ÈðÊ¿	10	Ò»°ãÃ³Ò×	63230	¼þ	6134	Ç§¿Ë	204,678
202109	62101030	»¯ÏËÕ±ÄØ»òÎÞ·ÄÖ¯ÎïÖÆ·þ×°	334	°®É³ÄáÑÇ	10	Ò»°ãÃ³Ò×	211930	¼þ	17653	Ç§¿Ë	465,511
202109	62101030	»¯ÏËÕ±ÄØ»òÎÞ·ÄÖ¯ÎïÖÆ·þ×°	336	Á¢ÌÕÍð	10	Ò»°ãÃ³Ò×	20200	¼þ	1363	Ç§¿Ë	54,376
202109	62101030	»¯ÏËÕ±ÄØ»òÎÞ·ÄÖ¯ÎïÖÆ·þ×°	337	¸ñÂ³¼ªÑÇ	10	Ò»°ãÃ³Ò×	15000	¼þ	1080	Ç§¿Ë	57,591
202109	62101030	»¯ÏËÕ±ÄØ»òÎÞ·ÄÖ¯ÎïÖÆ·þ×°	344	¶íÂÞË¹Áª°î	10	Ò»°ãÃ³Ò×	1512220	¼þ	62614	Ç§¿Ë	2,527,413
202109	62101030	»¯ÏËÕ±ÄØ»òÎÞ·ÄÖ¯ÎïÖÆ·þ×°	347	ÎÚ¿ËÀ¼	10	Ò»°ãÃ³Ò×	15250	¼þ	3789	Ç§¿Ë	146,332
202109	62101030	»¯ÏËÕ±ÄØ»òÎÞ·ÄÖ¯ÎïÖÆ·þ×°	350	Ë¹ÂåÎÄÄáÑÇ	10	Ò»°ãÃ³Ò×	119381	¼þ	8768	Ç§¿Ë	361,911
202109	62101030	»¯ÏËÕ±ÄØ»òÎÞ·ÄÖ¯ÎïÖÆ·þ×°	351	¿ËÂÞµØÑÇ	10	Ò»°ãÃ³Ò×	119300	¼þ	9213	Ç§¿Ë	273,264
202109	62101030	»¯ÏËÕ±ÄØ»òÎÞ·ÄÖ¯ÎïÖÆ·þ×°	352	½Ý¿Ë	10	Ò»°ãÃ³Ò×	422144	¼þ	29649	Ç§¿Ë	1,010,095
202109	62101030	»¯ÏËÕ±ÄØ»òÎÞ·ÄÖ¯ÎïÖÆ·þ×°	353	Ë¹Âå·¥¿Ë	10	Ò»°ãÃ³Ò×	10000	¼þ	520	Ç§¿Ë	18,760
202109	62101030	»¯ÏËÕ±ÄØ»òÎÞ·ÄÖ¯ÎïÖÆ·þ×°	358	Èû¶ûÎ¬ÑÇ	10	Ò»°ãÃ³Ò×	1594262	¼þ	204735	Ç§¿Ë	8,028,070
202109	62101030	»¯ÏËÕ±ÄØ»òÎÞ·ÄÖ¯ÎïÖÆ·þ×°	402	°¢¸ùÍ¢	10	Ò»°ãÃ³Ò×	723180	¼þ	74705	Ç§¿Ë	2,457,810
202109	62101030	»¯ÏËÕ±ÄØ»òÎÞ·ÄÖ¯ÎïÖÆ·þ×°	404	°Í¹þÂí	10	Ò»°ãÃ³Ò×	7000	¼þ	1400	Ç§¿Ë	52,256
202109	62101030	»¯ÏËÕ±ÄØ»òÎÞ·ÄÖ¯ÎïÖÆ·þ×°	405	°Í°Í¶àË¹	10	Ò»°ãÃ³Ò×	30800	¼þ	5502	Ç§¿Ë	284,929
202109	62101030	»¯ÏËÕ±ÄØ»òÎÞ·ÄÖ¯ÎïÖÆ·þ×°	410	°ÍÎ÷	10	Ò»°ãÃ³Ò×	4030186	¼þ	234389	Ç§¿Ë	6,215,300
202109	62101030	»¯ÏËÕ±ÄØ»òÎÞ·ÄÖ¯ÎïÖÆ·þ×°	412	ÖÇÀû	10	Ò»°ãÃ³Ò×	728853	¼þ	87003	Ç§¿Ë	3,434,615
202109	62101030	»¯ÏËÕ±ÄØ»òÎÞ·ÄÖ¯ÎïÖÆ·þ×°	413	¸çÂ×±ÈÑÇ	10	Ò»°ãÃ³Ò×	1150	¼þ	184	Ç§¿Ë	13,793
202109	62101030	»¯ÏËÕ±ÄØ»òÎÞ·ÄÖ¯ÎïÖÆ·þ×°	415	¸çË¹´ïÀè¼Ó	10	Ò»°ãÃ³Ò×	414980	¼þ	46379	Ç§¿Ë	2,171,238
202109	62101030	»¯ÏËÕ±ÄØ»òÎÞ·ÄÖ¯ÎïÖÆ·þ×°	418	¶àÃ×Äá¼Ó¹²ºÍ¹ú	10	Ò»°ãÃ³Ò×	237404	¼þ	17548	Ç§¿Ë	468,290
202109	62101030	»¯ÏËÕ±ÄØ»òÎÞ·ÄÖ¯ÎïÖÆ·þ×°	423	Î£µØÂíÀ­	10	Ò»°ãÃ³Ò×	92200	¼þ	9236	Ç§¿Ë	315,919
202109	62101030	»¯ÏËÕ±ÄØ»òÎÞ·ÄÖ¯ÎïÖÆ·þ×°	424	¹çÑÇÄÇ	10	Ò»°ãÃ³Ò×	4	¼þ	4	Ç§¿Ë	675
202109	62101030	»¯ÏËÕ±ÄØ»òÎÞ·ÄÖ¯ÎïÖÆ·þ×°	426	ºé¶¼À­Ë¹	10	Ò»°ãÃ³Ò×	102200	¼þ	12183	Ç§¿Ë	519,730
202109	62101030	»¯ÏËÕ±ÄØ»òÎÞ·ÄÖ¯ÎïÖÆ·þ×°	427	ÑÀÂò¼Ó	10	Ò»°ãÃ³Ò×	213585	¼þ	3880	Ç§¿Ë	444,513
202109	62101030	»¯ÏËÕ±ÄØ»òÎÞ·ÄÖ¯ÎïÖÆ·þ×°	429	Ä«Î÷¸ç	10	Ò»°ãÃ³Ò×	354833	¼þ	60377	Ç§¿Ë	2,036,385
202109	62101030	»¯ÏËÕ±ÄØ»òÎÞ·ÄÖ¯ÎïÖÆ·þ×°	432	°ÍÄÃÂí	10	Ò»°ãÃ³Ò×	83600	¼þ	12307	Ç§¿Ë	388,581
202109	62101030	»¯ÏËÕ±ÄØ»òÎÞ·ÄÖ¯ÎïÖÆ·þ×°	434	ÃØÂ³	10	Ò»°ãÃ³Ò×	751166	¼þ	105687	Ç§¿Ë	3,613,720
202109	62101030	»¯ÏËÕ±ÄØ»òÎÞ·ÄÖ¯ÎïÖÆ·þ×°	435	²¨¶àÀè¸÷	10	Ò»°ãÃ³Ò×	353000	¼þ	20211	Ç§¿Ë	499,552
202109	62101030	»¯ÏËÕ±ÄØ»òÎÞ·ÄÖ¯ÎïÖÆ·þ×°	440	Èø¶ûÍß¶à	10	Ò»°ãÃ³Ò×	184150	¼þ	50535	Ç§¿Ë	4,427,396
202109	62101030	»¯ÏËÕ±ÄØ»òÎÞ·ÄÖ¯ÎïÖÆ·þ×°	442	ÌØÁ¢Äá´ïºÍ¶à°Í¸ç	10	Ò»°ãÃ³Ò×	19023	¼þ	1826	Ç§¿Ë	65,984
202109	62101030	»¯ÏËÕ±ÄØ»òÎÞ·ÄÖ¯ÎïÖÆ·þ×°	443	ÌØ¿ËË¹ºÍ¿­¿ÆË¹Èºµº	10	Ò»°ãÃ³Ò×	50200	¼þ	7847	Ç§¿Ë	756,987
202109	62101030	»¯ÏËÕ±ÄØ»òÎÞ·ÄÖ¯ÎïÖÆ·þ×°	444	ÎÚÀ­¹ç	10	Ò»°ãÃ³Ò×	558700	¼þ	42522	Ç§¿Ë	1,001,019
202109	62101030	»¯ÏËÕ±ÄØ»òÎÞ·ÄÖ¯ÎïÖÆ·þ×°	445	Î¯ÄÚÈðÀ­	10	Ò»°ãÃ³Ò×	46760	¼þ	5918	Ç§¿Ë	303,142
202109	62101030	»¯ÏËÕ±ÄØ»òÎÞ·ÄÖ¯ÎïÖÆ·þ×°	501	¼ÓÄÃ´ó	10	Ò»°ãÃ³Ò×	3436316	¼þ	329175	Ç§¿Ë	14,878,350
202109	62101030	»¯ÏËÕ±ÄØ»òÎÞ·ÄÖ¯ÎïÖÆ·þ×°	502	ÃÀ¹ú	10	Ò»°ãÃ³Ò×	20493742	¼þ	2048954	Ç§¿Ë	77,150,661
202109	62101030	»¯ÏËÕ±ÄØ»òÎÞ·ÄÖ¯ÎïÖÆ·þ×°	601	°Ä´óÀûÑÇ	10	Ò»°ãÃ³Ò×	2074812	¼þ	245471	Ç§¿Ë	9,248,911
202109	62101030	»¯ÏËÕ±ÄØ»òÎÞ·ÄÖ¯ÎïÖÆ·þ×°	603	ì³¼Ã	10	Ò»°ãÃ³Ò×	63100	¼þ	8194	Ç§¿Ë	321,268
202109	62101030	»¯ÏËÕ±ÄØ»òÎÞ·ÄÖ¯ÎïÖÆ·þ×°	603	ì³¼Ã	12	ÆäËû¾èÔùÎï×Ê	600	¼þ	135	Ç§¿Ë	7,465
202109	62101030	»¯ÏËÕ±ÄØ»òÎÞ·ÄÖ¯ÎïÖÆ·þ×°	607	ÐÂ¿¦Àï¶àÄáÑÇ	10	Ò»°ãÃ³Ò×	14500	¼þ	5360	Ç§¿Ë	207,068
202109	62101030	»¯ÏËÕ±ÄØ»òÎÞ·ÄÖ¯ÎïÖÆ·þ×°	609	ÐÂÎ÷À¼	10	Ò»°ãÃ³Ò×	86399	¼þ	14531	Ç§¿Ë	644,338
202109	62101030	»¯ÏËÕ±ÄØ»òÎÞ·ÄÖ¯ÎïÖÆ·þ×°	611	°Í²¼ÑÇÐÂ¼¸ÄÚÑÇ	10	Ò»°ãÃ³Ò×	25750	¼þ	1892	Ç§¿Ë	82,950
202109	62101030	»¯ÏËÕ±ÄØ»òÎÞ·ÄÖ¯ÎïÖÆ·þ×°	614	ÌÀ¼Ó	10	Ò»°ãÃ³Ò×	306600	¼þ	27801	Ç§¿Ë	433,852
202109	62101030	»¯ÏËÕ±ÄØ»òÎÞ·ÄÖ¯ÎïÖÆ·þ×°	623	·¨Êô²¨ÀûÄáÎ÷ÑÇ	10	Ò»°ãÃ³Ò×	19200	¼þ	2491	Ç§¿Ë	129,280
202110	62101030	»¯ÏËÕ±ÄØ»òÎÞ·ÄÖ¯ÎïÖÆ·þ×°	102	°ÍÁÖ	10	Ò»°ãÃ³Ò×	10018	¼þ	862	Ç§¿Ë	28,238
202110	62101030	»¯ÏËÕ±ÄØ»òÎÞ·ÄÖ¯ÎïÖÆ·þ×°	103	ÃÏ¼ÓÀ­¹ú	10	Ò»°ãÃ³Ò×	5000	¼þ	235	Ç§¿Ë	4,951
202110	62101030	»¯ÏËÕ±ÄØ»òÎÞ·ÄÖ¯ÎïÖÆ·þ×°	105	ÎÄÀ³	10	Ò»°ãÃ³Ò×	871331	¼þ	81748	Ç§¿Ë	2,726,904
202110	62101030	»¯ÏËÕ±ÄØ»òÎÞ·ÄÖ¯ÎïÖÆ·þ×°	106	Ãåµé	10	Ò»°ãÃ³Ò×	546864	¼þ	98632	Ç§¿Ë	5,316,118
202110	62101030	»¯ÏËÕ±ÄØ»òÎÞ·ÄÖ¯ÎïÖÆ·þ×°	106	Ãåµé	11	¹ú¼Ò¼ä¡¢¹ú¼Ê×éÖ¯ÎÞ³¥Ô®ÖúºÍÔùËÍµÄÎï×Ê	680	¼þ	186	Ç§¿Ë	20,160
202110	62101030	»¯ÏËÕ±ÄØ»òÎÞ·ÄÖ¯ÎïÖÆ·þ×°	107	¼íÆÒÕ¯	10	Ò»°ãÃ³Ò×	524475	¼þ	55796	Ç§¿Ë	1,735,274
202110	62101030	»¯ÏËÕ±ÄØ»òÎÞ·ÄÖ¯ÎïÖÆ·þ×°	108	ÈûÆÖÂ·Ë¹	10	Ò»°ãÃ³Ò×	103500	¼þ	6447	Ç§¿Ë	189,492
202110	62101030	»¯ÏËÕ±ÄØ»òÎÞ·ÄÖ¯ÎïÖÆ·þ×°	110	ÖÐ¹úÏã¸Û	10	Ò»°ãÃ³Ò×	667353	¼þ	42449	Ç§¿Ë	1,785,002
202110	62101030	»¯ÏËÕ±ÄØ»òÎÞ·ÄÖ¯ÎïÖÆ·þ×°	111	Ó¡¶È	10	Ò»°ãÃ³Ò×	43617	¼þ	11143	Ç§¿Ë	569,406
202110	62101030	»¯ÏËÕ±ÄØ»òÎÞ·ÄÖ¯ÎïÖÆ·þ×°	112	Ó¡¶ÈÄáÎ÷ÑÇ	10	Ò»°ãÃ³Ò×	137739	¼þ	21949	Ç§¿Ë	810,308
202110	62101030	»¯ÏËÕ±ÄØ»òÎÞ·ÄÖ¯ÎïÖÆ·þ×°	114	ÒÁÀ­¿Ë	10	Ò»°ãÃ³Ò×	387017	¼þ	31636	Ç§¿Ë	1,011,703
202110	62101030	»¯ÏËÕ±ÄØ»òÎÞ·ÄÖ¯ÎïÖÆ·þ×°	115	ÒÔÉ«ÁÐ	10	Ò»°ãÃ³Ò×	2079477	¼þ	105073	Ç§¿Ë	3,255,142
202110	62101030	»¯ÏËÕ±ÄØ»òÎÞ·ÄÖ¯ÎïÖÆ·þ×°	116	ÈÕ±¾	10	Ò»°ãÃ³Ò×	10097727	¼þ	529491	Ç§¿Ë	22,380,000
202110	62101030	»¯ÏËÕ±ÄØ»òÎÞ·ÄÖ¯ÎïÖÆ·þ×°	117	Ô¼µ©	10	Ò»°ãÃ³Ò×	43000	¼þ	3970	Ç§¿Ë	110,265
202110	62101030	»¯ÏËÕ±ÄØ»òÎÞ·ÄÖ¯ÎïÖÆ·þ×°	118	¿ÆÍþÌØ	10	Ò»°ãÃ³Ò×	174412	¼þ	14398	Ç§¿Ë	432,790
202110	62101030	»¯ÏËÕ±ÄØ»òÎÞ·ÄÖ¯ÎïÖÆ·þ×°	119	ÀÏÎÎ	10	Ò»°ãÃ³Ò×	7450	¼þ	2071	Ç§¿Ë	246,662
202110	62101030	»¯ÏËÕ±ÄØ»òÎÞ·ÄÖ¯ÎïÖÆ·þ×°	120	Àè°ÍÄÛ	10	Ò»°ãÃ³Ò×	177100	¼þ	9209	Ç§¿Ë	275,914
202110	62101030	»¯ÏËÕ±ÄØ»òÎÞ·ÄÖ¯ÎïÖÆ·þ×°	121	ÖÐ¹ú°ÄÃÅ	10	Ò»°ãÃ³Ò×	85720	¼þ	7016	Ç§¿Ë	443,151
202110	62101030	»¯ÏËÕ±ÄØ»òÎÞ·ÄÖ¯ÎïÖÆ·þ×°	122	ÂíÀ´Î÷ÑÇ	10	Ò»°ãÃ³Ò×	4512128	¼þ	482058	Ç§¿Ë	16,992,802
202110	62101030	»¯ÏËÕ±ÄØ»òÎÞ·ÄÖ¯ÎïÖÆ·þ×°	124	ÃÉ¹Å	10	Ò»°ãÃ³Ò×	10020	¼þ	485	Ç§¿Ë	21,606
202110	62101030	»¯ÏËÕ±ÄØ»òÎÞ·ÄÖ¯ÎïÖÆ·þ×°	125	Äá²´¶ûÁª°îÃñÖ÷¹²ºÍ¹ú	10	Ò»°ãÃ³Ò×	7000	¼þ	1878	Ç§¿Ë	279,895
202110	62101030	»¯ÏËÕ±ÄØ»òÎÞ·ÄÖ¯ÎïÖÆ·þ×°	125	Äá²´¶ûÁª°îÃñÖ÷¹²ºÍ¹ú	11	¹ú¼Ò¼ä¡¢¹ú¼Ê×éÖ¯ÎÞ³¥Ô®ÖúºÍÔùËÍµÄÎï×Ê	1300	¼þ	325	Ç§¿Ë	110,500
202110	62101030	»¯ÏËÕ±ÄØ»òÎÞ·ÄÖ¯ÎïÖÆ·þ×°	126	°¢Âü	10	Ò»°ãÃ³Ò×	88950	¼þ	8107	Ç§¿Ë	196,257
202110	62101030	»¯ÏËÕ±ÄØ»òÎÞ·ÄÖ¯ÎïÖÆ·þ×°	127	°Í»ùË¹Ì¹	10	Ò»°ãÃ³Ò×	42502	¼þ	6854	Ç§¿Ë	356,062
202110	62101030	»¯ÏËÕ±ÄØ»òÎÞ·ÄÖ¯ÎïÖÆ·þ×°	129	·ÆÂÉ±ö	10	Ò»°ãÃ³Ò×	2312023	¼þ	409313	Ç§¿Ë	15,364,979
202110	62101030	»¯ÏËÕ±ÄØ»òÎÞ·ÄÖ¯ÎïÖÆ·þ×°	130	¿¨Ëþ¶û	10	Ò»°ãÃ³Ò×	591678	¼þ	72258	Ç§¿Ë	3,101,743
202110	62101030	»¯ÏËÕ±ÄØ»òÎÞ·ÄÖ¯ÎïÖÆ·þ×°	131	É³ÌØ°¢À­²®	10	Ò»°ãÃ³Ò×	4852244	¼þ	203649	Ç§¿Ë	5,898,870
202110	62101030	»¯ÏËÕ±ÄØ»òÎÞ·ÄÖ¯ÎïÖÆ·þ×°	132	ÐÂ¼ÓÆÂ	10	Ò»°ãÃ³Ò×	1485337	¼þ	133530	Ç§¿Ë	5,481,610
202110	62101030	»¯ÏËÕ±ÄØ»òÎÞ·ÄÖ¯ÎïÖÆ·þ×°	133	º«¹ú	10	Ò»°ãÃ³Ò×	2012394	¼þ	248478	Ç§¿Ë	7,801,151
202110	62101030	»¯ÏËÕ±ÄØ»òÎÞ·ÄÖ¯ÎïÖÆ·þ×°	134	Ë¹ÀïÀ¼¿¨	10	Ò»°ãÃ³Ò×	6000	¼þ	1383	Ç§¿Ë	76,991
202110	62101030	»¯ÏËÕ±ÄØ»òÎÞ·ÄÖ¯ÎïÖÆ·þ×°	136	Ì©¹ú	10	Ò»°ãÃ³Ò×	1839602	¼þ	281983	Ç§¿Ë	12,163,814
202110	62101030	»¯ÏËÕ±ÄØ»òÎÞ·ÄÖ¯ÎïÖÆ·þ×°	137	ÍÁ¶úÆä	10	Ò»°ãÃ³Ò×	101950	¼þ	7677	Ç§¿Ë	231,912
202110	62101030	»¯ÏËÕ±ÄØ»òÎÞ·ÄÖ¯ÎïÖÆ·þ×°	138	°¢ÁªÇõ	10	Ò»°ãÃ³Ò×	1995172	¼þ	142072	Ç§¿Ë	3,509,080
202110	62101030	»¯ÏËÕ±ÄØ»òÎÞ·ÄÖ¯ÎïÖÆ·þ×°	139	Ò²ÃÅ	10	Ò»°ãÃ³Ò×	159000	¼þ	8743	Ç§¿Ë	287,992
202110	62101030	»¯ÏËÕ±ÄØ»òÎÞ·ÄÖ¯ÎïÖÆ·þ×°	141	Ô½ÄÏ	10	Ò»°ãÃ³Ò×	247808	¼þ	55229	Ç§¿Ë	3,273,528
202110	62101030	»¯ÏËÕ±ÄØ»òÎÞ·ÄÖ¯ÎïÖÆ·þ×°	141	Ô½ÄÏ	12	ÆäËû¾èÔùÎï×Ê	174950	¼þ	47041	Ç§¿Ë	6,872,000
202110	62101030	»¯ÏËÕ±ÄØ»òÎÞ·ÄÖ¯ÎïÖÆ·þ×°	143	ÖÐ¹úÌ¨Íå	10	Ò»°ãÃ³Ò×	269196	¼þ	18335	Ç§¿Ë	678,958
202110	62101030	»¯ÏËÕ±ÄØ»òÎÞ·ÄÖ¯ÎïÖÆ·þ×°	144	¶«µÛãë	10	Ò»°ãÃ³Ò×	57700	¼þ	5770	Ç§¿Ë	159,638
202110	62101030	»¯ÏËÕ±ÄØ»òÎÞ·ÄÖ¯ÎïÖÆ·þ×°	145	¹þÈø¿ËË¹Ì¹	10	Ò»°ãÃ³Ò×	43000	¼þ	9460	Ç§¿Ë	255,130
202110	62101030	»¯ÏËÕ±ÄØ»òÎÞ·ÄÖ¯ÎïÖÆ·þ×°	148	ÍÁ¿âÂüË¹Ì¹	10	Ò»°ãÃ³Ò×	50000	¼þ	14800	Ç§¿Ë	3,883,616
202110	62101030	»¯ÏËÕ±ÄØ»òÎÞ·ÄÖ¯ÎïÖÆ·þ×°	201	°¢¶û¼°ÀûÑÇ	10	Ò»°ãÃ³Ò×	600	¼þ	193	Ç§¿Ë	19,629
202110	62101030	»¯ÏËÕ±ÄØ»òÎÞ·ÄÖ¯ÎïÖÆ·þ×°	202	°²¸çÀ­	10	Ò»°ãÃ³Ò×	220000	¼þ	16950	Ç§¿Ë	568,985
202110	62101030	»¯ÏËÕ±ÄØ»òÎÞ·ÄÖ¯ÎïÖÆ·þ×°	203	±´Äþ	10	Ò»°ãÃ³Ò×	1000	¼þ	207	Ç§¿Ë	9,153
202110	62101030	»¯ÏËÕ±ÄØ»òÎÞ·ÄÖ¯ÎïÖÆ·þ×°	204	²©´ÄÍßÄÉ	10	Ò»°ãÃ³Ò×	44100	¼þ	10700	Ç§¿Ë	551,082
202110	62101030	»¯ÏËÕ±ÄØ»òÎÞ·ÄÖ¯ÎïÖÆ·þ×°	205	²¼Â¡µÏ	10	Ò»°ãÃ³Ò×	1000	¼þ	110	Ç§¿Ë	16,228
202110	62101030	»¯ÏËÕ±ÄØ»òÎÞ·ÄÖ¯ÎïÖÆ·þ×°	215	°£¼°	10	Ò»°ãÃ³Ò×	1000	¼þ	70	Ç§¿Ë	6,374
202110	62101030	»¯ÏËÕ±ÄØ»òÎÞ·ÄÖ¯ÎïÖÆ·þ×°	216	³àµÀ¼¸ÄÚÑÇ	10	Ò»°ãÃ³Ò×	1000	¼þ	140	Ç§¿Ë	11,802
202110	62101030	»¯ÏËÕ±ÄØ»òÎÞ·ÄÖ¯ÎïÖÆ·þ×°	217	°£Èû¶í±ÈÑÇ	10	Ò»°ãÃ³Ò×	37110	¼þ	3711	Ç§¿Ë	147,905
202110	62101030	»¯ÏËÕ±ÄØ»òÎÞ·ÄÖ¯ÎïÖÆ·þ×°	218	¼ÓÅî	10	Ò»°ãÃ³Ò×	22500	¼þ	4648	Ç§¿Ë	181,147
202110	62101030	»¯ÏËÕ±ÄØ»òÎÞ·ÄÖ¯ÎïÖÆ·þ×°	219	¸Ô±ÈÑÇ	10	Ò»°ãÃ³Ò×	28100	¼þ	2874	Ç§¿Ë	82,180
202110	62101030	»¯ÏËÕ±ÄØ»òÎÞ·ÄÖ¯ÎïÖÆ·þ×°	220	¼ÓÄÉ	10	Ò»°ãÃ³Ò×	38990	¼þ	4354	Ç§¿Ë	147,857
202110	62101030	»¯ÏËÕ±ÄØ»òÎÞ·ÄÖ¯ÎïÖÆ·þ×°	221	¼¸ÄÚÑÇ	10	Ò»°ãÃ³Ò×	2220	¼þ	632	Ç§¿Ë	58,172
202110	62101030	»¯ÏËÕ±ÄØ»òÎÞ·ÄÖ¯ÎïÖÆ·þ×°	224	¿ÏÄáÑÇ	10	Ò»°ãÃ³Ò×	15208	¼þ	3781	Ç§¿Ë	233,843
202110	62101030	»¯ÏËÕ±ÄØ»òÎÞ·ÄÖ¯ÎïÖÆ·þ×°	226	Àû±ÈÑÇ	10	Ò»°ãÃ³Ò×	104700	¼þ	11367	Ç§¿Ë	435,919
202110	62101030	»¯ÏËÕ±ÄØ»òÎÞ·ÄÖ¯ÎïÖÆ·þ×°	227	Âí´ï¼ÓË¹¼Ó	10	Ò»°ãÃ³Ò×	61600	¼þ	7543	Ç§¿Ë	287,851
202110	62101030	»¯ÏËÕ±ÄØ»òÎÞ·ÄÖ¯ÎïÖÆ·þ×°	228	ÂíÀ­Î¬	10	Ò»°ãÃ³Ò×	211000	¼þ	22730	Ç§¿Ë	580,114
202110	62101030	»¯ÏËÕ±ÄØ»òÎÞ·ÄÖ¯ÎïÖÆ·þ×°	230	Ã«ÀïËþÄáÑÇ	10	Ò»°ãÃ³Ò×	430	¼þ	15	Ç§¿Ë	8,326
202110	62101030	»¯ÏËÕ±ÄØ»òÎÞ·ÄÖ¯ÎïÖÆ·þ×°	231	Ã«ÀïÇóË¹	10	Ò»°ãÃ³Ò×	41800	¼þ	7529	Ç§¿Ë	302,189
202110	62101030	»¯ÏËÕ±ÄØ»òÎÞ·ÄÖ¯ÎïÖÆ·þ×°	232	Ä¦Âå¸ç	10	Ò»°ãÃ³Ò×	66500	¼þ	5935	Ç§¿Ë	299,934
202110	62101030	»¯ÏËÕ±ÄØ»òÎÞ·ÄÖ¯ÎïÖÆ·þ×°	233	ÄªÉ£±È¿Ë	10	Ò»°ãÃ³Ò×	50000	¼þ	8155	Ç§¿Ë	315,209
202110	62101030	»¯ÏËÕ±ÄØ»òÎÞ·ÄÖ¯ÎïÖÆ·þ×°	233	ÄªÉ£±È¿Ë	12	ÆäËû¾èÔùÎï×Ê	300	¼þ	68	Ç§¿Ë	13,956
202110	62101030	»¯ÏËÕ±ÄØ»òÎÞ·ÄÖ¯ÎïÖÆ·þ×°	234	ÄÉÃ×±ÈÑÇ	10	Ò»°ãÃ³Ò×	2	¼þ	0	Ç§¿Ë	12
202110	62101030	»¯ÏËÕ±ÄØ»òÎÞ·ÄÖ¯ÎïÖÆ·þ×°	237	ÁôÄáÍô	10	Ò»°ãÃ³Ò×	3500	¼þ	353	Ç§¿Ë	14,897
202110	62101030	»¯ÏËÕ±ÄØ»òÎÞ·ÄÖ¯ÎïÖÆ·þ×°	238	Â¬Íú´ï	10	Ò»°ãÃ³Ò×	27500	¼þ	2728	Ç§¿Ë	132,193
202110	62101030	»¯ÏËÕ±ÄØ»òÎÞ·ÄÖ¯ÎïÖÆ·þ×°	240	ÈûÄÚ¼Ó¶û	10	Ò»°ãÃ³Ò×	10000	¼þ	1020	Ç§¿Ë	28,376
202110	62101030	»¯ÏËÕ±ÄØ»òÎÞ·ÄÖ¯ÎïÖÆ·þ×°	241	ÈûÉà¶û	10	Ò»°ãÃ³Ò×	1	¼þ	0	Ç§¿Ë	6
202110	62101030	»¯ÏËÕ±ÄØ»òÎÞ·ÄÖ¯ÎïÖÆ·þ×°	244	ÄÏ·Ç	10	Ò»°ãÃ³Ò×	2315493	¼þ	325140	Ç§¿Ë	10,866,240
202110	62101030	»¯ÏËÕ±ÄØ»òÎÞ·ÄÖ¯ÎïÖÆ·þ×°	246	ËÕµ¤	10	Ò»°ãÃ³Ò×	424930	¼þ	56303	Ç§¿Ë	5,323,555
202110	62101030	»¯ÏËÕ±ÄØ»òÎÞ·ÄÖ¯ÎïÖÆ·þ×°	247	Ì¹É£ÄáÑÇ	10	Ò»°ãÃ³Ò×	24625	¼þ	3240	Ç§¿Ë	234,653
202110	62101030	»¯ÏËÕ±ÄØ»òÎÞ·ÄÖ¯ÎïÖÆ·þ×°	249	Í»ÄáË¹	10	Ò»°ãÃ³Ò×	75000	¼þ	4430	Ç§¿Ë	108,668
202110	62101030	»¯ÏËÕ±ÄØ»òÎÞ·ÄÖ¯ÎïÖÆ·þ×°	250	ÎÚ¸É´ï	10	Ò»°ãÃ³Ò×	15800	¼þ	1513	Ç§¿Ë	242,483
202110	62101030	»¯ÏËÕ±ÄØ»òÎÞ·ÄÖ¯ÎïÖÆ·þ×°	251	²¼»ùÄÉ·¨Ë÷	11	¹ú¼Ò¼ä¡¢¹ú¼Ê×éÖ¯ÎÞ³¥Ô®ÖúºÍÔùËÍµÄÎï×Ê	150	¼þ	56	Ç§¿Ë	19,125
202110	62101030	»¯ÏËÕ±ÄØ»òÎÞ·ÄÖ¯ÎïÖÆ·þ×°	252	¸Õ¹û(½ð)	10	Ò»°ãÃ³Ò×	55661	¼þ	5473	Ç§¿Ë	132,430
202110	62101030	»¯ÏËÕ±ÄØ»òÎÞ·ÄÖ¯ÎïÖÆ·þ×°	253	ÔÞ±ÈÑÇ	10	Ò»°ãÃ³Ò×	2800	¼þ	474	Ç§¿Ë	19,657
202110	62101030	»¯ÏËÕ±ÄØ»òÎÞ·ÄÖ¯ÎïÖÆ·þ×°	254	½ò°Í²¼Î¤	10	Ò»°ãÃ³Ò×	1903060	¼þ	215579	Ç§¿Ë	6,231,604
202110	62101030	»¯ÏËÕ±ÄØ»òÎÞ·ÄÖ¯ÎïÖÆ·þ×°	260	ÄÏËÕµ¤¹²ºÍ¹ú	10	Ò»°ãÃ³Ò×	200	¼þ	25	Ç§¿Ë	3,650
202110	62101030	»¯ÏËÕ±ÄØ»òÎÞ·ÄÖ¯ÎïÖÆ·þ×°	301	±ÈÀûÊ±	10	Ò»°ãÃ³Ò×	653029	¼þ	66552	Ç§¿Ë	2,484,983
202110	62101030	»¯ÏËÕ±ÄØ»òÎÞ·ÄÖ¯ÎïÖÆ·þ×°	302	µ¤Âó	10	Ò»°ãÃ³Ò×	110961	¼þ	12330	Ç§¿Ë	378,274
202110	62101030	»¯ÏËÕ±ÄØ»òÎÞ·ÄÖ¯ÎïÖÆ·þ×°	303	Ó¢¹ú	10	Ò»°ãÃ³Ò×	2026353	¼þ	231187	Ç§¿Ë	6,970,535
202110	62101030	»¯ÏËÕ±ÄØ»òÎÞ·ÄÖ¯ÎïÖÆ·þ×°	304	µÂ¹ú	10	Ò»°ãÃ³Ò×	8834545	¼þ	809714	Ç§¿Ë	28,982,952
202110	62101030	»¯ÏËÕ±ÄØ»òÎÞ·ÄÖ¯ÎïÖÆ·þ×°	305	·¨¹ú	10	Ò»°ãÃ³Ò×	10437180	¼þ	786696	Ç§¿Ë	23,660,346
202110	62101030	»¯ÏËÕ±ÄØ»òÎÞ·ÄÖ¯ÎïÖÆ·þ×°	306	°®¶ûÀ¼	10	Ò»°ãÃ³Ò×	588525	¼þ	74288	Ç§¿Ë	2,717,642
202110	62101030	»¯ÏËÕ±ÄØ»òÎÞ·ÄÖ¯ÎïÖÆ·þ×°	307	Òâ´óÀû	10	Ò»°ãÃ³Ò×	14346341	¼þ	549084	Ç§¿Ë	33,720,072
202110	62101030	»¯ÏËÕ±ÄØ»òÎÞ·ÄÖ¯ÎïÖÆ·þ×°	309	ºÉÀ¼	10	Ò»°ãÃ³Ò×	2542414	¼þ	237748	Ç§¿Ë	9,704,751
202110	62101030	»¯ÏËÕ±ÄØ»òÎÞ·ÄÖ¯ÎïÖÆ·þ×°	310	Ï£À°	10	Ò»°ãÃ³Ò×	714210	¼þ	62387	Ç§¿Ë	1,858,287
202110	62101030	»¯ÏËÕ±ÄØ»òÎÞ·ÄÖ¯ÎïÖÆ·þ×°	311	ÆÏÌÑÑÀ	10	Ò»°ãÃ³Ò×	970338	¼þ	41539	Ç§¿Ë	1,233,362
202110	62101030	»¯ÏËÕ±ÄØ»òÎÞ·ÄÖ¯ÎïÖÆ·þ×°	312	Î÷°àÑÀ	10	Ò»°ãÃ³Ò×	10669510	¼þ	863100	Ç§¿Ë	27,164,593
202110	62101030	»¯ÏËÕ±ÄØ»òÎÞ·ÄÖ¯ÎïÖÆ·þ×°	313	°¢¶û°ÍÄáÑÇ	10	Ò»°ãÃ³Ò×	12000	¼þ	1613	Ç§¿Ë	51,205
202110	62101030	»¯ÏËÕ±ÄØ»òÎÞ·ÄÖ¯ÎïÖÆ·þ×°	315	°ÂµØÀû	10	Ò»°ãÃ³Ò×	7252	¼þ	498	Ç§¿Ë	28,432
202110	62101030	»¯ÏËÕ±ÄØ»òÎÞ·ÄÖ¯ÎïÖÆ·þ×°	316	±£¼ÓÀûÑÇ	10	Ò»°ãÃ³Ò×	62000	¼þ	5895	Ç§¿Ë	139,853
202110	62101030	»¯ÏËÕ±ÄØ»òÎÞ·ÄÖ¯ÎïÖÆ·þ×°	318	·ÒÀ¼	10	Ò»°ãÃ³Ò×	206676	¼þ	24067	Ç§¿Ë	1,192,863
202110	62101030	»¯ÏËÕ±ÄØ»òÎÞ·ÄÖ¯ÎïÖÆ·þ×°	321	ÐÙÑÀÀû	10	Ò»°ãÃ³Ò×	148350	¼þ	8616	Ç§¿Ë	275,107
202110	62101030	»¯ÏËÕ±ÄØ»òÎÞ·ÄÖ¯ÎïÖÆ·þ×°	324	Âí¶úËû	10	Ò»°ãÃ³Ò×	10000	¼þ	1200	Ç§¿Ë	47,686
202110	62101030	»¯ÏËÕ±ÄØ»òÎÞ·ÄÖ¯ÎïÖÆ·þ×°	326	Å²Íþ	10	Ò»°ãÃ³Ò×	414300	¼þ	53192	Ç§¿Ë	1,725,770
202110	62101030	»¯ÏËÕ±ÄØ»òÎÞ·ÄÖ¯ÎïÖÆ·þ×°	327	²¨À¼	10	Ò»°ãÃ³Ò×	1755384	¼þ	147890	Ç§¿Ë	5,039,604
202110	62101030	»¯ÏËÕ±ÄØ»òÎÞ·ÄÖ¯ÎïÖÆ·þ×°	328	ÂÞÂíÄáÑÇ	10	Ò»°ãÃ³Ò×	638050	¼þ	46376	Ç§¿Ë	1,200,066
202110	62101030	»¯ÏËÕ±ÄØ»òÎÞ·ÄÖ¯ÎïÖÆ·þ×°	329	Ê¥ÂíÁ¦Åµ	10	Ò»°ãÃ³Ò×	14	¼þ	0	Ç§¿Ë	37
202110	62101030	»¯ÏËÕ±ÄØ»òÎÞ·ÄÖ¯ÎïÖÆ·þ×°	330	Èðµä	10	Ò»°ãÃ³Ò×	180765	¼þ	14799	Ç§¿Ë	780,311
202110	62101030	»¯ÏËÕ±ÄØ»òÎÞ·ÄÖ¯ÎïÖÆ·þ×°	331	ÈðÊ¿	10	Ò»°ãÃ³Ò×	167303	¼þ	21874	Ç§¿Ë	1,207,576
202110	62101030	»¯ÏËÕ±ÄØ»òÎÞ·ÄÖ¯ÎïÖÆ·þ×°	334	°®É³ÄáÑÇ	10	Ò»°ãÃ³Ò×	92000	¼þ	6081	Ç§¿Ë	226,908
202110	62101030	»¯ÏËÕ±ÄØ»òÎÞ·ÄÖ¯ÎïÖÆ·þ×°	335	À­ÍÑÎ¬ÑÇ	10	Ò»°ãÃ³Ò×	20575	¼þ	4336	Ç§¿Ë	127,512
202110	62101030	»¯ÏËÕ±ÄØ»òÎÞ·ÄÖ¯ÎïÖÆ·þ×°	336	Á¢ÌÕÍð	10	Ò»°ãÃ³Ò×	39900	¼þ	6814	Ç§¿Ë	266,781
202110	62101030	»¯ÏËÕ±ÄØ»òÎÞ·ÄÖ¯ÎïÖÆ·þ×°	337	¸ñÂ³¼ªÑÇ	10	Ò»°ãÃ³Ò×	136000	¼þ	8254	Ç§¿Ë	196,019
202110	62101030	»¯ÏËÕ±ÄØ»òÎÞ·ÄÖ¯ÎïÖÆ·þ×°	339	°¢Èû°Ý½®	10	Ò»°ãÃ³Ò×	37500	¼þ	4500	Ç§¿Ë	604,612
202110	62101030	»¯ÏËÕ±ÄØ»òÎÞ·ÄÖ¯ÎïÖÆ·þ×°	340	°×¶íÂÞË¹	10	Ò»°ãÃ³Ò×	167900	¼þ	8730	Ç§¿Ë	291,278
202110	62101030	»¯ÏËÕ±ÄØ»òÎÞ·ÄÖ¯ÎïÖÆ·þ×°	344	¶íÂÞË¹Áª°î	10	Ò»°ãÃ³Ò×	487605	¼þ	42901	Ç§¿Ë	1,712,992
202110	62101030	»¯ÏËÕ±ÄØ»òÎÞ·ÄÖ¯ÎïÖÆ·þ×°	347	ÎÚ¿ËÀ¼	10	Ò»°ãÃ³Ò×	129300	¼þ	9249	Ç§¿Ë	387,210
202110	62101030	»¯ÏËÕ±ÄØ»òÎÞ·ÄÖ¯ÎïÖÆ·þ×°	350	Ë¹ÂåÎÄÄáÑÇ	10	Ò»°ãÃ³Ò×	127180	¼þ	18391	Ç§¿Ë	720,373
202110	62101030	»¯ÏËÕ±ÄØ»òÎÞ·ÄÖ¯ÎïÖÆ·þ×°	352	½Ý¿Ë	10	Ò»°ãÃ³Ò×	593960	¼þ	58033	Ç§¿Ë	1,720,863
202110	62101030	»¯ÏËÕ±ÄØ»òÎÞ·ÄÖ¯ÎïÖÆ·þ×°	354	±±ÂíÆä¶Ù¹²ºÍ¹ú	10	Ò»°ãÃ³Ò×	5000	¼þ	300	Ç§¿Ë	10,061
202110	62101030	»¯ÏËÕ±ÄØ»òÎÞ·ÄÖ¯ÎïÖÆ·þ×°	358	Èû¶ûÎ¬ÑÇ	10	Ò»°ãÃ³Ò×	513050	¼þ	113615	Ç§¿Ë	5,168,342
202110	62101030	»¯ÏËÕ±ÄØ»òÎÞ·ÄÖ¯ÎïÖÆ·þ×°	402	°¢¸ùÍ¢	10	Ò»°ãÃ³Ò×	324150	¼þ	45307	Ç§¿Ë	1,561,203
202110	62101030	»¯ÏËÕ±ÄØ»òÎÞ·ÄÖ¯ÎïÖÆ·þ×°	405	°Í°Í¶àË¹	10	Ò»°ãÃ³Ò×	36250	¼þ	8011	Ç§¿Ë	235,316
202110	62101030	»¯ÏËÕ±ÄØ»òÎÞ·ÄÖ¯ÎïÖÆ·þ×°	406	²®Àû×È	10	Ò»°ãÃ³Ò×	2000	¼þ	600	Ç§¿Ë	32,246
202110	62101030	»¯ÏËÕ±ÄØ»òÎÞ·ÄÖ¯ÎïÖÆ·þ×°	408	¶àÃñ×å²£ÀûÎ¬ÑÇ¹ú	10	Ò»°ãÃ³Ò×	93500	¼þ	9395	Ç§¿Ë	169,329
202110	62101030	»¯ÏËÕ±ÄØ»òÎÞ·ÄÖ¯ÎïÖÆ·þ×°	410	°ÍÎ÷	10	Ò»°ãÃ³Ò×	1934704	¼þ	138080	Ç§¿Ë	3,137,012
202110	62101030	»¯ÏËÕ±ÄØ»òÎÞ·ÄÖ¯ÎïÖÆ·þ×°	412	ÖÇÀû	10	Ò»°ãÃ³Ò×	737183	¼þ	91436	Ç§¿Ë	3,032,764
202110	62101030	»¯ÏËÕ±ÄØ»òÎÞ·ÄÖ¯ÎïÖÆ·þ×°	413	¸çÂ×±ÈÑÇ	10	Ò»°ãÃ³Ò×	27000	¼þ	4642	Ç§¿Ë	136,278
202110	62101030	»¯ÏËÕ±ÄØ»òÎÞ·ÄÖ¯ÎïÖÆ·þ×°	415	¸çË¹´ïÀè¼Ó	10	Ò»°ãÃ³Ò×	211200	¼þ	23294	Ç§¿Ë	1,128,527
202110	62101030	»¯ÏËÕ±ÄØ»òÎÞ·ÄÖ¯ÎïÖÆ·þ×°	418	¶àÃ×Äá¼Ó¹²ºÍ¹ú	10	Ò»°ãÃ³Ò×	309800	¼þ	28873	Ç§¿Ë	813,585
202110	62101030	»¯ÏËÕ±ÄØ»òÎÞ·ÄÖ¯ÎïÖÆ·þ×°	419	¶ò¹Ï¶à¶û	10	Ò»°ãÃ³Ò×	25000	¼þ	3000	Ç§¿Ë	106,411
202110	62101030	»¯ÏËÕ±ÄØ»òÎÞ·ÄÖ¯ÎïÖÆ·þ×°	423	Î£µØÂíÀ­	10	Ò»°ãÃ³Ò×	77150	¼þ	12838	Ç§¿Ë	480,873
202110	62101030	»¯ÏËÕ±ÄØ»òÎÞ·ÄÖ¯ÎïÖÆ·þ×°	424	¹çÑÇÄÇ	10	Ò»°ãÃ³Ò×	139500	¼þ	13370	Ç§¿Ë	369,755
202110	62101030	»¯ÏËÕ±ÄØ»òÎÞ·ÄÖ¯ÎïÖÆ·þ×°	426	ºé¶¼À­Ë¹	10	Ò»°ãÃ³Ò×	116720	¼þ	17683	Ç§¿Ë	470,262
202110	62101030	»¯ÏËÕ±ÄØ»òÎÞ·ÄÖ¯ÎïÖÆ·þ×°	427	ÑÀÂò¼Ó	10	Ò»°ãÃ³Ò×	56000	¼þ	9520	Ç§¿Ë	357,543
202110	62101030	»¯ÏËÕ±ÄØ»òÎÞ·ÄÖ¯ÎïÖÆ·þ×°	429	Ä«Î÷¸ç	10	Ò»°ãÃ³Ò×	225763	¼þ	40980	Ç§¿Ë	1,209,468
202110	62101030	»¯ÏËÕ±ÄØ»òÎÞ·ÄÖ¯ÎïÖÆ·þ×°	431	Äá¼ÓÀ­¹Ï	10	Ò»°ãÃ³Ò×	223660	¼þ	35705	Ç§¿Ë	1,107,744
202110	62101030	»¯ÏËÕ±ÄØ»òÎÞ·ÄÖ¯ÎïÖÆ·þ×°	432	°ÍÄÃÂí	10	Ò»°ãÃ³Ò×	207244	¼þ	27146	Ç§¿Ë	1,093,739
202110	62101030	»¯ÏËÕ±ÄØ»òÎÞ·ÄÖ¯ÎïÖÆ·þ×°	434	ÃØÂ³	10	Ò»°ãÃ³Ò×	771325	¼þ	106338	Ç§¿Ë	3,953,926
202110	62101030	»¯ÏËÕ±ÄØ»òÎÞ·ÄÖ¯ÎïÖÆ·þ×°	435	²¨¶àÀè¸÷	10	Ò»°ãÃ³Ò×	60750	¼þ	5763	Ç§¿Ë	157,908
202110	62101030	»¯ÏËÕ±ÄØ»òÎÞ·ÄÖ¯ÎïÖÆ·þ×°	440	Èø¶ûÍß¶à	10	Ò»°ãÃ³Ò×	115100	¼þ	18898	Ç§¿Ë	1,342,350
202110	62101030	»¯ÏËÕ±ÄØ»òÎÞ·ÄÖ¯ÎïÖÆ·þ×°	442	ÌØÁ¢Äá´ïºÍ¶à°Í¸ç	10	Ò»°ãÃ³Ò×	3000	¼þ	360	Ç§¿Ë	13,220
202110	62101030	»¯ÏËÕ±ÄØ»òÎÞ·ÄÖ¯ÎïÖÆ·þ×°	444	ÎÚÀ­¹ç	10	Ò»°ãÃ³Ò×	425400	¼þ	38608	Ç§¿Ë	1,085,463
202110	62101030	»¯ÏËÕ±ÄØ»òÎÞ·ÄÖ¯ÎïÖÆ·þ×°	445	Î¯ÄÚÈðÀ­	10	Ò»°ãÃ³Ò×	71760	¼þ	8978	Ç§¿Ë	456,289
202110	62101030	»¯ÏËÕ±ÄØ»òÎÞ·ÄÖ¯ÎïÖÆ·þ×°	501	¼ÓÄÃ´ó	10	Ò»°ãÃ³Ò×	4432727	¼þ	367642	Ç§¿Ë	15,797,952
202110	62101030	»¯ÏËÕ±ÄØ»òÎÞ·ÄÖ¯ÎïÖÆ·þ×°	502	ÃÀ¹ú	10	Ò»°ãÃ³Ò×	24705186	¼þ	2101571	Ç§¿Ë	76,384,170
202110	62101030	»¯ÏËÕ±ÄØ»òÎÞ·ÄÖ¯ÎïÖÆ·þ×°	601	°Ä´óÀûÑÇ	10	Ò»°ãÃ³Ò×	3781155	¼þ	360260	Ç§¿Ë	12,523,046
202110	62101030	»¯ÏËÕ±ÄØ»òÎÞ·ÄÖ¯ÎïÖÆ·þ×°	603	ì³¼Ã	10	Ò»°ãÃ³Ò×	948022	¼þ	45363	Ç§¿Ë	1,082,475
202110	62101030	»¯ÏËÕ±ÄØ»òÎÞ·ÄÖ¯ÎïÖÆ·þ×°	607	ÐÂ¿¦Àï¶àÄáÑÇ	10	Ò»°ãÃ³Ò×	15140	¼þ	1907	Ç§¿Ë	103,168
202110	62101030	»¯ÏËÕ±ÄØ»òÎÞ·ÄÖ¯ÎïÖÆ·þ×°	609	ÐÂÎ÷À¼	10	Ò»°ãÃ³Ò×	601598	¼þ	91439	Ç§¿Ë	3,248,928
202110	62101030	»¯ÏËÕ±ÄØ»òÎÞ·ÄÖ¯ÎïÖÆ·þ×°	611	°Í²¼ÑÇÐÂ¼¸ÄÚÑÇ	11	¹ú¼Ò¼ä¡¢¹ú¼Ê×éÖ¯ÎÞ³¥Ô®ÖúºÍÔùËÍµÄÎï×Ê	50	¼þ	15	Ç§¿Ë	6,000
202110	62101030	»¯ÏËÕ±ÄØ»òÎÞ·ÄÖ¯ÎïÖÆ·þ×°	614	ÌÀ¼Ó	10	Ò»°ãÃ³Ò×	13400	¼þ	1300	Ç§¿Ë	15,143
202110	62101030	»¯ÏËÕ±ÄØ»òÎÞ·ÄÖ¯ÎïÖÆ·þ×°	699	´óÑóÖÞÆäËû¹ú¼Ò(µØÇø)	10	Ò»°ãÃ³Ò×	20000	¼þ	1079	Ç§¿Ë	36,115
202111	62101030	»¯ÏËÕ±ÄØ»òÎÞ·ÄÖ¯ÎïÖÆ·þ×°	102	°ÍÁÖ	10	Ò»°ãÃ³Ò×	220208	¼þ	14909	Ç§¿Ë	341,881
202111	62101030	»¯ÏËÕ±ÄØ»òÎÞ·ÄÖ¯ÎïÖÆ·þ×°	104	²»µ¤	11	¹ú¼Ò¼ä¡¢¹ú¼Ê×éÖ¯ÎÞ³¥Ô®ÖúºÍÔùËÍµÄÎï×Ê	20000	¼þ	4800	Ç§¿Ë	700,000
202111	62101030	»¯ÏËÕ±ÄØ»òÎÞ·ÄÖ¯ÎïÖÆ·þ×°	105	ÎÄÀ³	10	Ò»°ãÃ³Ò×	640202	¼þ	62703	Ç§¿Ë	2,383,587
202111	62101030	»¯ÏËÕ±ÄØ»òÎÞ·ÄÖ¯ÎïÖÆ·þ×°	106	Ãåµé	10	Ò»°ãÃ³Ò×	201745	¼þ	23861	Ç§¿Ë	1,660,604
202111	62101030	»¯ÏËÕ±ÄØ»òÎÞ·ÄÖ¯ÎïÖÆ·þ×°	106	Ãåµé	11	¹ú¼Ò¼ä¡¢¹ú¼Ê×éÖ¯ÎÞ³¥Ô®ÖúºÍÔùËÍµÄÎï×Ê	18400	¼þ	3668	Ç§¿Ë	524,400
202111	62101030	»¯ÏËÕ±ÄØ»òÎÞ·ÄÖ¯ÎïÖÆ·þ×°	107	¼íÆÒÕ¯	10	Ò»°ãÃ³Ò×	2700	¼þ	354	Ç§¿Ë	19,721
202111	62101030	»¯ÏËÕ±ÄØ»òÎÞ·ÄÖ¯ÎïÖÆ·þ×°	108	ÈûÆÖÂ·Ë¹	10	Ò»°ãÃ³Ò×	43000	¼þ	2760	Ç§¿Ë	103,540
202111	62101030	»¯ÏËÕ±ÄØ»òÎÞ·ÄÖ¯ÎïÖÆ·þ×°	110	ÖÐ¹úÏã¸Û	10	Ò»°ãÃ³Ò×	1220398	¼þ	98328	Ç§¿Ë	3,592,355
202111	62101030	»¯ÏËÕ±ÄØ»òÎÞ·ÄÖ¯ÎïÖÆ·þ×°	111	Ó¡¶È	10	Ò»°ãÃ³Ò×	525	¼þ	398	Ç§¿Ë	36,000
202111	62101030	»¯ÏËÕ±ÄØ»òÎÞ·ÄÖ¯ÎïÖÆ·þ×°	113	ÒÁÀÊ	10	Ò»°ãÃ³Ò×	5000	¼þ	435	Ç§¿Ë	17,074
202111	62101030	»¯ÏËÕ±ÄØ»òÎÞ·ÄÖ¯ÎïÖÆ·þ×°	114	ÒÁÀ­¿Ë	10	Ò»°ãÃ³Ò×	140500	¼þ	9580	Ç§¿Ë	212,816
202111	62101030	»¯ÏËÕ±ÄØ»òÎÞ·ÄÖ¯ÎïÖÆ·þ×°	115	ÒÔÉ«ÁÐ	10	Ò»°ãÃ³Ò×	1921108	¼þ	106071	Ç§¿Ë	3,211,531
202111	62101030	»¯ÏËÕ±ÄØ»òÎÞ·ÄÖ¯ÎïÖÆ·þ×°	116	ÈÕ±¾	10	Ò»°ãÃ³Ò×	10292787	¼þ	420329	Ç§¿Ë	18,773,343
202111	62101030	»¯ÏËÕ±ÄØ»òÎÞ·ÄÖ¯ÎïÖÆ·þ×°	117	Ô¼µ©	10	Ò»°ãÃ³Ò×	45000	¼þ	2350	Ç§¿Ë	61,682
202111	62101030	»¯ÏËÕ±ÄØ»òÎÞ·ÄÖ¯ÎïÖÆ·þ×°	118	¿ÆÍþÌØ	10	Ò»°ãÃ³Ò×	245210	¼þ	22299	Ç§¿Ë	612,006
202111	62101030	»¯ÏËÕ±ÄØ»òÎÞ·ÄÖ¯ÎïÖÆ·þ×°	119	ÀÏÎÎ	10	Ò»°ãÃ³Ò×	23880	¼þ	5501	Ç§¿Ë	699,248
202111	62101030	»¯ÏËÕ±ÄØ»òÎÞ·ÄÖ¯ÎïÖÆ·þ×°	119	ÀÏÎÎ	12	ÆäËû¾èÔùÎï×Ê	25200	¼þ	5710	Ç§¿Ë	979,500
202111	62101030	»¯ÏËÕ±ÄØ»òÎÞ·ÄÖ¯ÎïÖÆ·þ×°	120	Àè°ÍÄÛ	10	Ò»°ãÃ³Ò×	13000	¼þ	1370	Ç§¿Ë	47,530
202111	62101030	»¯ÏËÕ±ÄØ»òÎÞ·ÄÖ¯ÎïÖÆ·þ×°	121	ÖÐ¹ú°ÄÃÅ	10	Ò»°ãÃ³Ò×	64550	¼þ	9385	Ç§¿Ë	496,775
202111	62101030	»¯ÏËÕ±ÄØ»òÎÞ·ÄÖ¯ÎïÖÆ·þ×°	122	ÂíÀ´Î÷ÑÇ	10	Ò»°ãÃ³Ò×	1673368	¼þ	245730	Ç§¿Ë	7,972,401
202111	62101030	»¯ÏËÕ±ÄØ»òÎÞ·ÄÖ¯ÎïÖÆ·þ×°	123	Âí¶û´ú·ò	10	Ò»°ãÃ³Ò×	8300	¼þ	909	Ç§¿Ë	18,856
202111	62101030	»¯ÏËÕ±ÄØ»òÎÞ·ÄÖ¯ÎïÖÆ·þ×°	124	ÃÉ¹Å	10	Ò»°ãÃ³Ò×	550	¼þ	207	Ç§¿Ë	4,895
202111	62101030	»¯ÏËÕ±ÄØ»òÎÞ·ÄÖ¯ÎïÖÆ·þ×°	125	Äá²´¶ûÁª°îÃñÖ÷¹²ºÍ¹ú	10	Ò»°ãÃ³Ò×	51000	¼þ	4718	Ç§¿Ë	155,532
202111	62101030	»¯ÏËÕ±ÄØ»òÎÞ·ÄÖ¯ÎïÖÆ·þ×°	126	°¢Âü	10	Ò»°ãÃ³Ò×	321500	¼þ	25917	Ç§¿Ë	714,060
202111	62101030	»¯ÏËÕ±ÄØ»òÎÞ·ÄÖ¯ÎïÖÆ·þ×°	129	·ÆÂÉ±ö	10	Ò»°ãÃ³Ò×	2295830	¼þ	352997	Ç§¿Ë	12,507,923
202111	62101030	»¯ÏËÕ±ÄØ»òÎÞ·ÄÖ¯ÎïÖÆ·þ×°	130	¿¨Ëþ¶û	10	Ò»°ãÃ³Ò×	71398	¼þ	14775	Ç§¿Ë	1,051,720
202111	62101030	»¯ÏËÕ±ÄØ»òÎÞ·ÄÖ¯ÎïÖÆ·þ×°	131	É³ÌØ°¢À­²®	10	Ò»°ãÃ³Ò×	5420002	¼þ	251217	Ç§¿Ë	9,746,462
202111	62101030	»¯ÏËÕ±ÄØ»òÎÞ·ÄÖ¯ÎïÖÆ·þ×°	132	ÐÂ¼ÓÆÂ	10	Ò»°ãÃ³Ò×	1028453	¼þ	103170	Ç§¿Ë	3,643,099
202111	62101030	»¯ÏËÕ±ÄØ»òÎÞ·ÄÖ¯ÎïÖÆ·þ×°	133	º«¹ú	10	Ò»°ãÃ³Ò×	1837527	¼þ	227025	Ç§¿Ë	8,127,986
202111	62101030	»¯ÏËÕ±ÄØ»òÎÞ·ÄÖ¯ÎïÖÆ·þ×°	136	Ì©¹ú	10	Ò»°ãÃ³Ò×	653192	¼þ	119408	Ç§¿Ë	4,526,824
202111	62101030	»¯ÏËÕ±ÄØ»òÎÞ·ÄÖ¯ÎïÖÆ·þ×°	137	ÍÁ¶úÆä	10	Ò»°ãÃ³Ò×	15020	¼þ	2095	Ç§¿Ë	81,909
202111	62101030	»¯ÏËÕ±ÄØ»òÎÞ·ÄÖ¯ÎïÖÆ·þ×°	138	°¢ÁªÇõ	10	Ò»°ãÃ³Ò×	1139386	¼þ	100085	Ç§¿Ë	2,921,184
202111	62101030	»¯ÏËÕ±ÄØ»òÎÞ·ÄÖ¯ÎïÖÆ·þ×°	141	Ô½ÄÏ	10	Ò»°ãÃ³Ò×	632438	¼þ	81372	Ç§¿Ë	3,188,256
202111	62101030	»¯ÏËÕ±ÄØ»òÎÞ·ÄÖ¯ÎïÖÆ·þ×°	141	Ô½ÄÏ	12	ÆäËû¾èÔùÎï×Ê	5000	¼þ	1030	Ç§¿Ë	411,000
202111	62101030	»¯ÏËÕ±ÄØ»òÎÞ·ÄÖ¯ÎïÖÆ·þ×°	143	ÖÐ¹úÌ¨Íå	10	Ò»°ãÃ³Ò×	763960	¼þ	20429	Ç§¿Ë	928,796
202111	62101030	»¯ÏËÕ±ÄØ»òÎÞ·ÄÖ¯ÎïÖÆ·þ×°	144	¶«µÛãë	10	Ò»°ãÃ³Ò×	69400	¼þ	18565	Ç§¿Ë	1,007,494
202111	62101030	»¯ÏËÕ±ÄØ»òÎÞ·ÄÖ¯ÎïÖÆ·þ×°	145	¹þÈø¿ËË¹Ì¹	10	Ò»°ãÃ³Ò×	349100	¼þ	64358	Ç§¿Ë	2,062,044
202111	62101030	»¯ÏËÕ±ÄØ»òÎÞ·ÄÖ¯ÎïÖÆ·þ×°	148	ÍÁ¿âÂüË¹Ì¹	10	Ò»°ãÃ³Ò×	12300	¼þ	1476	Ç§¿Ë	118,207
202111	62101030	»¯ÏËÕ±ÄØ»òÎÞ·ÄÖ¯ÎïÖÆ·þ×°	202	°²¸çÀ­	10	Ò»°ãÃ³Ò×	70000	¼þ	5700	Ç§¿Ë	119,194
202111	62101030	»¯ÏËÕ±ÄØ»òÎÞ·ÄÖ¯ÎïÖÆ·þ×°	203	±´Äþ	10	Ò»°ãÃ³Ò×	45000	¼þ	9900	Ç§¿Ë	616,983
202111	62101030	»¯ÏËÕ±ÄØ»òÎÞ·ÄÖ¯ÎïÖÆ·þ×°	204	²©´ÄÍßÄÉ	10	Ò»°ãÃ³Ò×	16700	¼þ	2311	Ç§¿Ë	135,776
202111	62101030	»¯ÏËÕ±ÄØ»òÎÞ·ÄÖ¯ÎïÖÆ·þ×°	216	³àµÀ¼¸ÄÚÑÇ	11	¹ú¼Ò¼ä¡¢¹ú¼Ê×éÖ¯ÎÞ³¥Ô®ÖúºÍÔùËÍµÄÎï×Ê	147	¼þ	59	Ç§¿Ë	18,742
202111	62101030	»¯ÏËÕ±ÄØ»òÎÞ·ÄÖ¯ÎïÖÆ·þ×°	218	¼ÓÅî	10	Ò»°ãÃ³Ò×	13600	¼þ	2686	Ç§¿Ë	109,210
202111	62101030	»¯ÏËÕ±ÄØ»òÎÞ·ÄÖ¯ÎïÖÆ·þ×°	220	¼ÓÄÉ	10	Ò»°ãÃ³Ò×	3550	¼þ	1556	Ç§¿Ë	163,935
202111	62101030	»¯ÏËÕ±ÄØ»òÎÞ·ÄÖ¯ÎïÖÆ·þ×°	220	¼ÓÄÉ	11	¹ú¼Ò¼ä¡¢¹ú¼Ê×éÖ¯ÎÞ³¥Ô®ÖúºÍÔùËÍµÄÎï×Ê	100	¼þ	38	Ç§¿Ë	12,750
202111	62101030	»¯ÏËÕ±ÄØ»òÎÞ·ÄÖ¯ÎïÖÆ·þ×°	221	¼¸ÄÚÑÇ	10	Ò»°ãÃ³Ò×	780	¼þ	170	Ç§¿Ë	11,076
202111	62101030	»¯ÏËÕ±ÄØ»òÎÞ·ÄÖ¯ÎïÖÆ·þ×°	221	¼¸ÄÚÑÇ	11	¹ú¼Ò¼ä¡¢¹ú¼Ê×éÖ¯ÎÞ³¥Ô®ÖúºÍÔùËÍµÄÎï×Ê	200	¼þ	72	Ç§¿Ë	25,500
202111	62101030	»¯ÏËÕ±ÄØ»òÎÞ·ÄÖ¯ÎïÖÆ·þ×°	222	¼¸ÄÚÑÇ±ÈÉÜ	10	Ò»°ãÃ³Ò×	173000	¼þ	16608	Ç§¿Ë	475,500
202111	62101030	»¯ÏËÕ±ÄØ»òÎÞ·ÄÖ¯ÎïÖÆ·þ×°	223	¿ÆÌØµÏÍß	10	Ò»°ãÃ³Ò×	18700	¼þ	3094	Ç§¿Ë	202,356
202111	62101030	»¯ÏËÕ±ÄØ»òÎÞ·ÄÖ¯ÎïÖÆ·þ×°	224	¿ÏÄáÑÇ	10	Ò»°ãÃ³Ò×	52196	¼þ	7811	Ç§¿Ë	349,462
202111	62101030	»¯ÏËÕ±ÄØ»òÎÞ·ÄÖ¯ÎïÖÆ·þ×°	226	Àû±ÈÑÇ	10	Ò»°ãÃ³Ò×	168800	¼þ	11092	Ç§¿Ë	254,562
202111	62101030	»¯ÏËÕ±ÄØ»òÎÞ·ÄÖ¯ÎïÖÆ·þ×°	227	Âí´ï¼ÓË¹¼Ó	10	Ò»°ãÃ³Ò×	302400	¼þ	33277	Ç§¿Ë	917,364
202111	62101030	»¯ÏËÕ±ÄØ»òÎÞ·ÄÖ¯ÎïÖÆ·þ×°	231	Ã«ÀïÇóË¹	10	Ò»°ãÃ³Ò×	88575	¼þ	11031	Ç§¿Ë	423,002
202111	62101030	»¯ÏËÕ±ÄØ»òÎÞ·ÄÖ¯ÎïÖÆ·þ×°	232	Ä¦Âå¸ç	10	Ò»°ãÃ³Ò×	1	¼þ	0	Ç§¿Ë	19
202111	62101030	»¯ÏËÕ±ÄØ»òÎÞ·ÄÖ¯ÎïÖÆ·þ×°	234	ÄÉÃ×±ÈÑÇ	10	Ò»°ãÃ³Ò×	800	¼þ	72	Ç§¿Ë	5,517
202111	62101030	»¯ÏËÕ±ÄØ»òÎÞ·ÄÖ¯ÎïÖÆ·þ×°	236	ÄáÈÕÀûÑÇ	10	Ò»°ãÃ³Ò×	580700	¼þ	125684	Ç§¿Ë	7,732,216
202111	62101030	»¯ÏËÕ±ÄØ»òÎÞ·ÄÖ¯ÎïÖÆ·þ×°	239	Ê¥¶àÃÀºÍÆÕÁÖÎ÷±È	11	¹ú¼Ò¼ä¡¢¹ú¼Ê×éÖ¯ÎÞ³¥Ô®ÖúºÍÔùËÍµÄÎï×Ê	100	¼þ	35	Ç§¿Ë	12,750
202111	62101030	»¯ÏËÕ±ÄØ»òÎÞ·ÄÖ¯ÎïÖÆ·þ×°	240	ÈûÄÚ¼Ó¶û	10	Ò»°ãÃ³Ò×	121750	¼þ	12732	Ç§¿Ë	418,230
202111	62101030	»¯ÏËÕ±ÄØ»òÎÞ·ÄÖ¯ÎïÖÆ·þ×°	244	ÄÏ·Ç	10	Ò»°ãÃ³Ò×	1707686	¼þ	200641	Ç§¿Ë	6,709,268
202111	62101030	»¯ÏËÕ±ÄØ»òÎÞ·ÄÖ¯ÎïÖÆ·þ×°	246	ËÕµ¤	10	Ò»°ãÃ³Ò×	780	¼þ	120	Ç§¿Ë	6,036
202111	62101030	»¯ÏËÕ±ÄØ»òÎÞ·ÄÖ¯ÎïÖÆ·þ×°	247	Ì¹É£ÄáÑÇ	10	Ò»°ãÃ³Ò×	20	¼þ	5	Ç§¿Ë	2,409
202111	62101030	»¯ÏËÕ±ÄØ»òÎÞ·ÄÖ¯ÎïÖÆ·þ×°	250	ÎÚ¸É´ï	10	Ò»°ãÃ³Ò×	3400	¼þ	534	Ç§¿Ë	32,469
202111	62101030	»¯ÏËÕ±ÄØ»òÎÞ·ÄÖ¯ÎïÖÆ·þ×°	252	¸Õ¹û(½ð)	10	Ò»°ãÃ³Ò×	811650	¼þ	112451	Ç§¿Ë	4,438,868
202111	62101030	»¯ÏËÕ±ÄØ»òÎÞ·ÄÖ¯ÎïÖÆ·þ×°	253	ÔÞ±ÈÑÇ	10	Ò»°ãÃ³Ò×	120600	¼þ	12318	Ç§¿Ë	346,964
202111	62101030	»¯ÏËÕ±ÄØ»òÎÞ·ÄÖ¯ÎïÖÆ·þ×°	254	½ò°Í²¼Î¤	10	Ò»°ãÃ³Ò×	150800	¼þ	14328	Ç§¿Ë	557,362
202111	62101030	»¯ÏËÕ±ÄØ»òÎÞ·ÄÖ¯ÎïÖÆ·þ×°	255	À³Ë÷ÍÐ	10	Ò»°ãÃ³Ò×	157000	¼þ	21674	Ç§¿Ë	1,106,470
202111	62101030	»¯ÏËÕ±ÄØ»òÎÞ·ÄÖ¯ÎïÖÆ·þ×°	260	ÄÏËÕµ¤¹²ºÍ¹ú	10	Ò»°ãÃ³Ò×	2900	¼þ	278	Ç§¿Ë	8,053
202111	62101030	»¯ÏËÕ±ÄØ»òÎÞ·ÄÖ¯ÎïÖÆ·þ×°	301	±ÈÀûÊ±	10	Ò»°ãÃ³Ò×	910800	¼þ	72482	Ç§¿Ë	2,509,388
202111	62101030	»¯ÏËÕ±ÄØ»òÎÞ·ÄÖ¯ÎïÖÆ·þ×°	302	µ¤Âó	10	Ò»°ãÃ³Ò×	71323	¼þ	7912	Ç§¿Ë	402,084
202111	62101030	»¯ÏËÕ±ÄØ»òÎÞ·ÄÖ¯ÎïÖÆ·þ×°	303	Ó¢¹ú	10	Ò»°ãÃ³Ò×	966954	¼þ	101357	Ç§¿Ë	3,423,778
202111	62101030	»¯ÏËÕ±ÄØ»òÎÞ·ÄÖ¯ÎïÖÆ·þ×°	304	µÂ¹ú	10	Ò»°ãÃ³Ò×	5839933	¼þ	507390	Ç§¿Ë	14,801,321
202111	62101030	»¯ÏËÕ±ÄØ»òÎÞ·ÄÖ¯ÎïÖÆ·þ×°	305	·¨¹ú	10	Ò»°ãÃ³Ò×	3821763	¼þ	296152	Ç§¿Ë	10,032,963
202111	62101030	»¯ÏËÕ±ÄØ»òÎÞ·ÄÖ¯ÎïÖÆ·þ×°	306	°®¶ûÀ¼	10	Ò»°ãÃ³Ò×	434050	¼þ	36456	Ç§¿Ë	1,214,369
202111	62101030	»¯ÏËÕ±ÄØ»òÎÞ·ÄÖ¯ÎïÖÆ·þ×°	307	Òâ´óÀû	10	Ò»°ãÃ³Ò×	9631217	¼þ	221789	Ç§¿Ë	7,317,851
202111	62101030	»¯ÏËÕ±ÄØ»òÎÞ·ÄÖ¯ÎïÖÆ·þ×°	309	ºÉÀ¼	10	Ò»°ãÃ³Ò×	1457516	¼þ	127812	Ç§¿Ë	4,914,130
202111	62101030	»¯ÏËÕ±ÄØ»òÎÞ·ÄÖ¯ÎïÖÆ·þ×°	310	Ï£À°	10	Ò»°ãÃ³Ò×	347176	¼þ	30275	Ç§¿Ë	952,843
202111	62101030	»¯ÏËÕ±ÄØ»òÎÞ·ÄÖ¯ÎïÖÆ·þ×°	311	ÆÏÌÑÑÀ	10	Ò»°ãÃ³Ò×	821040	¼þ	46886	Ç§¿Ë	1,824,865
202111	62101030	»¯ÏËÕ±ÄØ»òÎÞ·ÄÖ¯ÎïÖÆ·þ×°	312	Î÷°àÑÀ	10	Ò»°ãÃ³Ò×	11770582	¼þ	1129713	Ç§¿Ë	35,741,631
202111	62101030	»¯ÏËÕ±ÄØ»òÎÞ·ÄÖ¯ÎïÖÆ·þ×°	313	°¢¶û°ÍÄáÑÇ	10	Ò»°ãÃ³Ò×	32400	¼þ	3953	Ç§¿Ë	95,696
202111	62101030	»¯ÏËÕ±ÄØ»òÎÞ·ÄÖ¯ÎïÖÆ·þ×°	315	°ÂµØÀû	10	Ò»°ãÃ³Ò×	20950	¼þ	1131	Ç§¿Ë	68,111
202111	62101030	»¯ÏËÕ±ÄØ»òÎÞ·ÄÖ¯ÎïÖÆ·þ×°	316	±£¼ÓÀûÑÇ	10	Ò»°ãÃ³Ò×	55560	¼þ	3684	Ç§¿Ë	102,153
202111	62101030	»¯ÏËÕ±ÄØ»òÎÞ·ÄÖ¯ÎïÖÆ·þ×°	318	·ÒÀ¼	10	Ò»°ãÃ³Ò×	148188	¼þ	11653	Ç§¿Ë	605,978
202111	62101030	»¯ÏËÕ±ÄØ»òÎÞ·ÄÖ¯ÎïÖÆ·þ×°	321	ÐÙÑÀÀû	10	Ò»°ãÃ³Ò×	15300	¼þ	1195	Ç§¿Ë	34,661
202111	62101030	»¯ÏËÕ±ÄØ»òÎÞ·ÄÖ¯ÎïÖÆ·þ×°	324	Âí¶úËû	10	Ò»°ãÃ³Ò×	200510	¼þ	22129	Ç§¿Ë	396,016
202111	62101030	»¯ÏËÕ±ÄØ»òÎÞ·ÄÖ¯ÎïÖÆ·þ×°	326	Å²Íþ	10	Ò»°ãÃ³Ò×	16004	¼þ	1395	Ç§¿Ë	67,612
202111	62101030	»¯ÏËÕ±ÄØ»òÎÞ·ÄÖ¯ÎïÖÆ·þ×°	327	²¨À¼	10	Ò»°ãÃ³Ò×	1544699	¼þ	129690	Ç§¿Ë	4,202,028
202111	62101030	»¯ÏËÕ±ÄØ»òÎÞ·ÄÖ¯ÎïÖÆ·þ×°	328	ÂÞÂíÄáÑÇ	10	Ò»°ãÃ³Ò×	129050	¼þ	11301	Ç§¿Ë	471,632
202111	62101030	»¯ÏËÕ±ÄØ»òÎÞ·ÄÖ¯ÎïÖÆ·þ×°	330	Èðµä	10	Ò»°ãÃ³Ò×	104640	¼þ	13040	Ç§¿Ë	448,908
202111	62101030	»¯ÏËÕ±ÄØ»òÎÞ·ÄÖ¯ÎïÖÆ·þ×°	331	ÈðÊ¿	10	Ò»°ãÃ³Ò×	24	¼þ	1	Ç§¿Ë	153
202111	62101030	»¯ÏËÕ±ÄØ»òÎÞ·ÄÖ¯ÎïÖÆ·þ×°	336	Á¢ÌÕÍð	10	Ò»°ãÃ³Ò×	251700	¼þ	24283	Ç§¿Ë	770,566
202111	62101030	»¯ÏËÕ±ÄØ»òÎÞ·ÄÖ¯ÎïÖÆ·þ×°	337	¸ñÂ³¼ªÑÇ	10	Ò»°ãÃ³Ò×	86000	¼þ	5120	Ç§¿Ë	149,165
202111	62101030	»¯ÏËÕ±ÄØ»òÎÞ·ÄÖ¯ÎïÖÆ·þ×°	344	¶íÂÞË¹Áª°î	10	Ò»°ãÃ³Ò×	532546	¼þ	28412	Ç§¿Ë	2,938,674
202111	62101030	»¯ÏËÕ±ÄØ»òÎÞ·ÄÖ¯ÎïÖÆ·þ×°	347	ÎÚ¿ËÀ¼	10	Ò»°ãÃ³Ò×	115415	¼þ	7732	Ç§¿Ë	324,371
202111	62101030	»¯ÏËÕ±ÄØ»òÎÞ·ÄÖ¯ÎïÖÆ·þ×°	350	Ë¹ÂåÎÄÄáÑÇ	10	Ò»°ãÃ³Ò×	223080	¼þ	31523	Ç§¿Ë	1,262,344
202111	62101030	»¯ÏËÕ±ÄØ»òÎÞ·ÄÖ¯ÎïÖÆ·þ×°	351	¿ËÂÞµØÑÇ	10	Ò»°ãÃ³Ò×	82290	¼þ	5137	Ç§¿Ë	170,703
202111	62101030	»¯ÏËÕ±ÄØ»òÎÞ·ÄÖ¯ÎïÖÆ·þ×°	352	½Ý¿Ë	10	Ò»°ãÃ³Ò×	146188	¼þ	17194	Ç§¿Ë	500,162
202111	62101030	»¯ÏËÕ±ÄØ»òÎÞ·ÄÖ¯ÎïÖÆ·þ×°	353	Ë¹Âå·¥¿Ë	10	Ò»°ãÃ³Ò×	193700	¼þ	8118	Ç§¿Ë	251,873
202111	62101030	»¯ÏËÕ±ÄØ»òÎÞ·ÄÖ¯ÎïÖÆ·þ×°	358	Èû¶ûÎ¬ÑÇ	10	Ò»°ãÃ³Ò×	22500	¼þ	1900	Ç§¿Ë	58,526
202111	62101030	»¯ÏËÕ±ÄØ»òÎÞ·ÄÖ¯ÎïÖÆ·þ×°	402	°¢¸ùÍ¢	10	Ò»°ãÃ³Ò×	421252	¼þ	64450	Ç§¿Ë	2,245,877
202111	62101030	»¯ÏËÕ±ÄØ»òÎÞ·ÄÖ¯ÎïÖÆ·þ×°	404	°Í¹þÂí	10	Ò»°ãÃ³Ò×	7000	¼þ	1400	Ç§¿Ë	44,399
202111	62101030	»¯ÏËÕ±ÄØ»òÎÞ·ÄÖ¯ÎïÖÆ·þ×°	405	°Í°Í¶àË¹	10	Ò»°ãÃ³Ò×	12520	¼þ	3407	Ç§¿Ë	287,637
202111	62101030	»¯ÏËÕ±ÄØ»òÎÞ·ÄÖ¯ÎïÖÆ·þ×°	406	²®Àû×È	10	Ò»°ãÃ³Ò×	20000	¼þ	6000	Ç§¿Ë	318,038
202111	62101030	»¯ÏËÕ±ÄØ»òÎÞ·ÄÖ¯ÎïÖÆ·þ×°	408	¶àÃñ×å²£ÀûÎ¬ÑÇ¹ú	10	Ò»°ãÃ³Ò×	32800	¼þ	4759	Ç§¿Ë	242,338
202111	62101030	»¯ÏËÕ±ÄØ»òÎÞ·ÄÖ¯ÎïÖÆ·þ×°	410	°ÍÎ÷	10	Ò»°ãÃ³Ò×	3010880	¼þ	227730	Ç§¿Ë	4,741,743
202111	62101030	»¯ÏËÕ±ÄØ»òÎÞ·ÄÖ¯ÎïÖÆ·þ×°	412	ÖÇÀû	10	Ò»°ãÃ³Ò×	1552915	¼þ	180837	Ç§¿Ë	5,887,278
202111	62101030	»¯ÏËÕ±ÄØ»òÎÞ·ÄÖ¯ÎïÖÆ·þ×°	413	¸çÂ×±ÈÑÇ	10	Ò»°ãÃ³Ò×	71180	¼þ	3864	Ç§¿Ë	183,931
202111	62101030	»¯ÏËÕ±ÄØ»òÎÞ·ÄÖ¯ÎïÖÆ·þ×°	415	¸çË¹´ïÀè¼Ó	10	Ò»°ãÃ³Ò×	109500	¼þ	8250	Ç§¿Ë	189,458
202111	62101030	»¯ÏËÕ±ÄØ»òÎÞ·ÄÖ¯ÎïÖÆ·þ×°	416	¹Å°Í	10	Ò»°ãÃ³Ò×	10000	¼þ	590	Ç§¿Ë	22,638
202111	62101030	»¯ÏËÕ±ÄØ»òÎÞ·ÄÖ¯ÎïÖÆ·þ×°	418	¶àÃ×Äá¼Ó¹²ºÍ¹ú	10	Ò»°ãÃ³Ò×	1084438	¼þ	96338	Ç§¿Ë	2,563,915
202111	62101030	»¯ÏËÕ±ÄØ»òÎÞ·ÄÖ¯ÎïÖÆ·þ×°	419	¶ò¹Ï¶à¶û	10	Ò»°ãÃ³Ò×	7	¼þ	2	Ç§¿Ë	148
202111	62101030	»¯ÏËÕ±ÄØ»òÎÞ·ÄÖ¯ÎïÖÆ·þ×°	423	Î£µØÂíÀ­	10	Ò»°ãÃ³Ò×	933550	¼þ	75510	Ç§¿Ë	2,166,386
202111	62101030	»¯ÏËÕ±ÄØ»òÎÞ·ÄÖ¯ÎïÖÆ·þ×°	424	¹çÑÇÄÇ	10	Ò»°ãÃ³Ò×	60960	¼þ	5340	Ç§¿Ë	153,428
202111	62101030	»¯ÏËÕ±ÄØ»òÎÞ·ÄÖ¯ÎïÖÆ·þ×°	427	ÑÀÂò¼Ó	10	Ò»°ãÃ³Ò×	260000	¼þ	25902	Ç§¿Ë	913,417
202111	62101030	»¯ÏËÕ±ÄØ»òÎÞ·ÄÖ¯ÎïÖÆ·þ×°	429	Ä«Î÷¸ç	10	Ò»°ãÃ³Ò×	356306	¼þ	61152	Ç§¿Ë	2,115,263
202111	62101030	»¯ÏËÕ±ÄØ»òÎÞ·ÄÖ¯ÎïÖÆ·þ×°	431	Äá¼ÓÀ­¹Ï	10	Ò»°ãÃ³Ò×	888640	¼þ	194035	Ç§¿Ë	10,106,644
202111	62101030	»¯ÏËÕ±ÄØ»òÎÞ·ÄÖ¯ÎïÖÆ·þ×°	432	°ÍÄÃÂí	10	Ò»°ãÃ³Ò×	547209	¼þ	46903	Ç§¿Ë	1,617,560
202111	62101030	»¯ÏËÕ±ÄØ»òÎÞ·ÄÖ¯ÎïÖÆ·þ×°	434	ÃØÂ³	10	Ò»°ãÃ³Ò×	181696	¼þ	32058	Ç§¿Ë	1,007,590
202111	62101030	»¯ÏËÕ±ÄØ»òÎÞ·ÄÖ¯ÎïÖÆ·þ×°	435	²¨¶àÀè¸÷	10	Ò»°ãÃ³Ò×	295160	¼þ	29625	Ç§¿Ë	729,313
202111	62101030	»¯ÏËÕ±ÄØ»òÎÞ·ÄÖ¯ÎïÖÆ·þ×°	440	Èø¶ûÍß¶à	10	Ò»°ãÃ³Ò×	95040	¼þ	22454	Ç§¿Ë	1,946,769
202111	62101030	»¯ÏËÕ±ÄØ»òÎÞ·ÄÖ¯ÎïÖÆ·þ×°	441	ËÕÀïÄÏ	10	Ò»°ãÃ³Ò×	41	¼þ	9	Ç§¿Ë	460
202111	62101030	»¯ÏËÕ±ÄØ»òÎÞ·ÄÖ¯ÎïÖÆ·þ×°	442	ÌØÁ¢Äá´ïºÍ¶à°Í¸ç	10	Ò»°ãÃ³Ò×	395900	¼þ	40124	Ç§¿Ë	1,243,492
202111	62101030	»¯ÏËÕ±ÄØ»òÎÞ·ÄÖ¯ÎïÖÆ·þ×°	444	ÎÚÀ­¹ç	10	Ò»°ãÃ³Ò×	13309	¼þ	3612	Ç§¿Ë	155,426
202111	62101030	»¯ÏËÕ±ÄØ»òÎÞ·ÄÖ¯ÎïÖÆ·þ×°	445	Î¯ÄÚÈðÀ­	10	Ò»°ãÃ³Ò×	113430	¼þ	17737	Ç§¿Ë	764,727
202111	62101030	»¯ÏËÕ±ÄØ»òÎÞ·ÄÖ¯ÎïÖÆ·þ×°	501	¼ÓÄÃ´ó	10	Ò»°ãÃ³Ò×	1671628	¼þ	168200	Ç§¿Ë	5,968,592
202111	62101030	»¯ÏËÕ±ÄØ»òÎÞ·ÄÖ¯ÎïÖÆ·þ×°	502	ÃÀ¹ú	10	Ò»°ãÃ³Ò×	30825096	¼þ	2614680	Ç§¿Ë	92,545,843
202111	62101030	»¯ÏËÕ±ÄØ»òÎÞ·ÄÖ¯ÎïÖÆ·þ×°	601	°Ä´óÀûÑÇ	10	Ò»°ãÃ³Ò×	4399013	¼þ	426313	Ç§¿Ë	13,251,043
202111	62101030	»¯ÏËÕ±ÄØ»òÎÞ·ÄÖ¯ÎïÖÆ·þ×°	603	ì³¼Ã	10	Ò»°ãÃ³Ò×	79650	¼þ	4240	Ç§¿Ë	89,833
202111	62101030	»¯ÏËÕ±ÄØ»òÎÞ·ÄÖ¯ÎïÖÆ·þ×°	607	ÐÂ¿¦Àï¶àÄáÑÇ	10	Ò»°ãÃ³Ò×	110700	¼þ	10298	Ç§¿Ë	221,693
202111	62101030	»¯ÏËÕ±ÄØ»òÎÞ·ÄÖ¯ÎïÖÆ·þ×°	609	ÐÂÎ÷À¼	10	Ò»°ãÃ³Ò×	815835	¼þ	98633	Ç§¿Ë	2,917,273
202111	62101030	»¯ÏËÕ±ÄØ»òÎÞ·ÄÖ¯ÎïÖÆ·þ×°	611	°Í²¼ÑÇÐÂ¼¸ÄÚÑÇ	10	Ò»°ãÃ³Ò×	500	¼þ	145	Ç§¿Ë	25,627
202112	62101030	»¯ÏËÕ±ÄØ»òÎÞ·ÄÖ¯ÎïÖÆ·þ×°	101	°¢¸»º¹	10	Ò»°ãÃ³Ò×	50	¼þ	22	Ç§¿Ë	640
202112	62101030	»¯ÏËÕ±ÄØ»òÎÞ·ÄÖ¯ÎïÖÆ·þ×°	102	°ÍÁÖ	10	Ò»°ãÃ³Ò×	346838	¼þ	21502	Ç§¿Ë	489,353
202112	62101030	»¯ÏËÕ±ÄØ»òÎÞ·ÄÖ¯ÎïÖÆ·þ×°	103	ÃÏ¼ÓÀ­¹ú	10	Ò»°ãÃ³Ò×	320	¼þ	80	Ç§¿Ë	7,760
202112	62101030	»¯ÏËÕ±ÄØ»òÎÞ·ÄÖ¯ÎïÖÆ·þ×°	105	ÎÄÀ³	10	Ò»°ãÃ³Ò×	161570	¼þ	32299	Ç§¿Ë	2,477,946
202112	62101030	»¯ÏËÕ±ÄØ»òÎÞ·ÄÖ¯ÎïÖÆ·þ×°	106	Ãåµé	10	Ò»°ãÃ³Ò×	622691	¼þ	61609	Ç§¿Ë	1,347,349
202112	62101030	»¯ÏËÕ±ÄØ»òÎÞ·ÄÖ¯ÎïÖÆ·þ×°	106	Ãåµé	11	¹ú¼Ò¼ä¡¢¹ú¼Ê×éÖ¯ÎÞ³¥Ô®ÖúºÍÔùËÍµÄÎï×Ê	56600	¼þ	12408	Ç§¿Ë	2,011,680
202112	62101030	»¯ÏËÕ±ÄØ»òÎÞ·ÄÖ¯ÎïÖÆ·þ×°	107	¼íÆÒÕ¯	10	Ò»°ãÃ³Ò×	435690	¼þ	57240	Ç§¿Ë	2,239,219
202112	62101030	»¯ÏËÕ±ÄØ»òÎÞ·ÄÖ¯ÎïÖÆ·þ×°	108	ÈûÆÖÂ·Ë¹	10	Ò»°ãÃ³Ò×	85000	¼þ	6835	Ç§¿Ë	239,414
202112	62101030	»¯ÏËÕ±ÄØ»òÎÞ·ÄÖ¯ÎïÖÆ·þ×°	110	ÖÐ¹úÏã¸Û	10	Ò»°ãÃ³Ò×	1503760	¼þ	103107	Ç§¿Ë	4,169,288
202112	62101030	»¯ÏËÕ±ÄØ»òÎÞ·ÄÖ¯ÎïÖÆ·þ×°	111	Ó¡¶È	10	Ò»°ãÃ³Ò×	6125	¼þ	1357	Ç§¿Ë	62,019
202112	62101030	»¯ÏËÕ±ÄØ»òÎÞ·ÄÖ¯ÎïÖÆ·þ×°	112	Ó¡¶ÈÄáÎ÷ÑÇ	10	Ò»°ãÃ³Ò×	25012	¼þ	1932	Ç§¿Ë	56,510
202112	62101030	»¯ÏËÕ±ÄØ»òÎÞ·ÄÖ¯ÎïÖÆ·þ×°	113	ÒÁÀÊ	10	Ò»°ãÃ³Ò×	25000	¼þ	3364	Ç§¿Ë	106,770
202112	62101030	»¯ÏËÕ±ÄØ»òÎÞ·ÄÖ¯ÎïÖÆ·þ×°	115	ÒÔÉ«ÁÐ	10	Ò»°ãÃ³Ò×	2690908	¼þ	152116	Ç§¿Ë	3,948,397
202112	62101030	»¯ÏËÕ±ÄØ»òÎÞ·ÄÖ¯ÎïÖÆ·þ×°	116	ÈÕ±¾	10	Ò»°ãÃ³Ò×	10075899	¼þ	381415	Ç§¿Ë	16,756,072
202112	62101030	»¯ÏËÕ±ÄØ»òÎÞ·ÄÖ¯ÎïÖÆ·þ×°	117	Ô¼µ©	10	Ò»°ãÃ³Ò×	15015	¼þ	1503	Ç§¿Ë	40,071
202112	62101030	»¯ÏËÕ±ÄØ»òÎÞ·ÄÖ¯ÎïÖÆ·þ×°	118	¿ÆÍþÌØ	10	Ò»°ãÃ³Ò×	509550	¼þ	48415	Ç§¿Ë	1,151,407
202112	62101030	»¯ÏËÕ±ÄØ»òÎÞ·ÄÖ¯ÎïÖÆ·þ×°	119	ÀÏÎÎ	10	Ò»°ãÃ³Ò×	15950	¼þ	4126	Ç§¿Ë	646,093
202112	62101030	»¯ÏËÕ±ÄØ»òÎÞ·ÄÖ¯ÎïÖÆ·þ×°	119	ÀÏÎÎ	11	¹ú¼Ò¼ä¡¢¹ú¼Ê×éÖ¯ÎÞ³¥Ô®ÖúºÍÔùËÍµÄÎï×Ê	33000	¼þ	10230	Ç§¿Ë	957,000
202112	62101030	»¯ÏËÕ±ÄØ»òÎÞ·ÄÖ¯ÎïÖÆ·þ×°	119	ÀÏÎÎ	12	ÆäËû¾èÔùÎï×Ê	13000	¼þ	3750	Ç§¿Ë	325,000
202112	62101030	»¯ÏËÕ±ÄØ»òÎÞ·ÄÖ¯ÎïÖÆ·þ×°	120	Àè°ÍÄÛ	10	Ò»°ãÃ³Ò×	215600	¼þ	12532	Ç§¿Ë	379,340
202112	62101030	»¯ÏËÕ±ÄØ»òÎÞ·ÄÖ¯ÎïÖÆ·þ×°	121	ÖÐ¹ú°ÄÃÅ	10	Ò»°ãÃ³Ò×	146070	¼þ	12473	Ç§¿Ë	766,743
202112	62101030	»¯ÏËÕ±ÄØ»òÎÞ·ÄÖ¯ÎïÖÆ·þ×°	122	ÂíÀ´Î÷ÑÇ	10	Ò»°ãÃ³Ò×	670058	¼þ	97439	Ç§¿Ë	4,149,028
202112	62101030	»¯ÏËÕ±ÄØ»òÎÞ·ÄÖ¯ÎïÖÆ·þ×°	124	ÃÉ¹Å	10	Ò»°ãÃ³Ò×	134825	¼þ	16249	Ç§¿Ë	612,668
202112	62101030	»¯ÏËÕ±ÄØ»òÎÞ·ÄÖ¯ÎïÖÆ·þ×°	125	Äá²´¶ûÁª°îÃñÖ÷¹²ºÍ¹ú	10	Ò»°ãÃ³Ò×	3006	¼þ	743	Ç§¿Ë	38,735
202112	62101030	»¯ÏËÕ±ÄØ»òÎÞ·ÄÖ¯ÎïÖÆ·þ×°	126	°¢Âü	10	Ò»°ãÃ³Ò×	70500	¼þ	6402	Ç§¿Ë	165,872
202112	62101030	»¯ÏËÕ±ÄØ»òÎÞ·ÄÖ¯ÎïÖÆ·þ×°	127	°Í»ùË¹Ì¹	10	Ò»°ãÃ³Ò×	14300	¼þ	1492	Ç§¿Ë	49,151
202112	62101030	»¯ÏËÕ±ÄØ»òÎÞ·ÄÖ¯ÎïÖÆ·þ×°	128	°ÍÀÕË¹Ì¹	10	Ò»°ãÃ³Ò×	180000	¼þ	8750	Ç§¿Ë	266,281
202112	62101030	»¯ÏËÕ±ÄØ»òÎÞ·ÄÖ¯ÎïÖÆ·þ×°	129	·ÆÂÉ±ö	10	Ò»°ãÃ³Ò×	2060839	¼þ	375959	Ç§¿Ë	15,106,283
202112	62101030	»¯ÏËÕ±ÄØ»òÎÞ·ÄÖ¯ÎïÖÆ·þ×°	130	¿¨Ëþ¶û	10	Ò»°ãÃ³Ò×	290241	¼þ	47660	Ç§¿Ë	1,702,670
202112	62101030	»¯ÏËÕ±ÄØ»òÎÞ·ÄÖ¯ÎïÖÆ·þ×°	131	É³ÌØ°¢À­²®	10	Ò»°ãÃ³Ò×	4543792	¼þ	231227	Ç§¿Ë	7,906,159
202112	62101030	»¯ÏËÕ±ÄØ»òÎÞ·ÄÖ¯ÎïÖÆ·þ×°	132	ÐÂ¼ÓÆÂ	10	Ò»°ãÃ³Ò×	1118130	¼þ	101410	Ç§¿Ë	3,537,231
202112	62101030	»¯ÏËÕ±ÄØ»òÎÞ·ÄÖ¯ÎïÖÆ·þ×°	133	º«¹ú	10	Ò»°ãÃ³Ò×	2174193	¼þ	229376	Ç§¿Ë	8,063,876
202112	62101030	»¯ÏËÕ±ÄØ»òÎÞ·ÄÖ¯ÎïÖÆ·þ×°	136	Ì©¹ú	10	Ò»°ãÃ³Ò×	839022	¼þ	170960	Ç§¿Ë	12,575,491
202112	62101030	»¯ÏËÕ±ÄØ»òÎÞ·ÄÖ¯ÎïÖÆ·þ×°	138	°¢ÁªÇõ	10	Ò»°ãÃ³Ò×	1065669	¼þ	95118	Ç§¿Ë	2,719,087
202112	62101030	»¯ÏËÕ±ÄØ»òÎÞ·ÄÖ¯ÎïÖÆ·þ×°	139	Ò²ÃÅ	10	Ò»°ãÃ³Ò×	50000	¼þ	3320	Ç§¿Ë	81,916
202112	62101030	»¯ÏËÕ±ÄØ»òÎÞ·ÄÖ¯ÎïÖÆ·þ×°	141	Ô½ÄÏ	10	Ò»°ãÃ³Ò×	10275	¼þ	2924	Ç§¿Ë	431,277
202112	62101030	»¯ÏËÕ±ÄØ»òÎÞ·ÄÖ¯ÎïÖÆ·þ×°	143	ÖÐ¹úÌ¨Íå	10	Ò»°ãÃ³Ò×	561860	¼þ	18434	Ç§¿Ë	714,425
202112	62101030	»¯ÏËÕ±ÄØ»òÎÞ·ÄÖ¯ÎïÖÆ·þ×°	144	¶«µÛãë	10	Ò»°ãÃ³Ò×	90000	¼þ	9000	Ç§¿Ë	246,853
202112	62101030	»¯ÏËÕ±ÄØ»òÎÞ·ÄÖ¯ÎïÖÆ·þ×°	145	¹þÈø¿ËË¹Ì¹	10	Ò»°ãÃ³Ò×	157150	¼þ	28892	Ç§¿Ë	844,380
202112	62101030	»¯ÏËÕ±ÄØ»òÎÞ·ÄÖ¯ÎïÖÆ·þ×°	146	¼ª¶û¼ªË¹Ë¹Ì¹	10	Ò»°ãÃ³Ò×	1000	¼þ	140	Ç§¿Ë	3,011
202112	62101030	»¯ÏËÕ±ÄØ»òÎÞ·ÄÖ¯ÎïÖÆ·þ×°	201	°¢¶û¼°ÀûÑÇ	10	Ò»°ãÃ³Ò×	1665500	¼þ	325720	Ç§¿Ë	11,801,413
202112	62101030	»¯ÏËÕ±ÄØ»òÎÞ·ÄÖ¯ÎïÖÆ·þ×°	202	°²¸çÀ­	10	Ò»°ãÃ³Ò×	716000	¼þ	52998	Ç§¿Ë	2,554,990
202112	62101030	»¯ÏËÕ±ÄØ»òÎÞ·ÄÖ¯ÎïÖÆ·þ×°	203	±´Äþ	10	Ò»°ãÃ³Ò×	62220	¼þ	7829	Ç§¿Ë	316,235
202112	62101030	»¯ÏËÕ±ÄØ»òÎÞ·ÄÖ¯ÎïÖÆ·þ×°	204	²©´ÄÍßÄÉ	10	Ò»°ãÃ³Ò×	12150	¼þ	2182	Ç§¿Ë	94,721
202112	62101030	»¯ÏËÕ±ÄØ»òÎÞ·ÄÖ¯ÎïÖÆ·þ×°	205	²¼Â¡µÏ	10	Ò»°ãÃ³Ò×	3100	¼þ	340	Ç§¿Ë	25,720
202112	62101030	»¯ÏËÕ±ÄØ»òÎÞ·ÄÖ¯ÎïÖÆ·þ×°	206	¿¦ÂóÂ¡	10	Ò»°ãÃ³Ò×	8000	¼þ	817	Ç§¿Ë	76,722
202112	62101030	»¯ÏËÕ±ÄØ»òÎÞ·ÄÖ¯ÎïÖÆ·þ×°	211	Õ§µÃ	10	Ò»°ãÃ³Ò×	90350	¼þ	11023	Ç§¿Ë	266,856
202112	62101030	»¯ÏËÕ±ÄØ»òÎÞ·ÄÖ¯ÎïÖÆ·þ×°	213	¸Õ¹û(²¼)	10	Ò»°ãÃ³Ò×	15000	¼þ	1500	Ç§¿Ë	46,992
202112	62101030	»¯ÏËÕ±ÄØ»òÎÞ·ÄÖ¯ÎïÖÆ·þ×°	214	¼ª²¼Ìá	10	Ò»°ãÃ³Ò×	100030	¼þ	5508	Ç§¿Ë	142,958
202112	62101030	»¯ÏËÕ±ÄØ»òÎÞ·ÄÖ¯ÎïÖÆ·þ×°	215	°£¼°	10	Ò»°ãÃ³Ò×	6000	¼þ	911	Ç§¿Ë	47,183
202112	62101030	»¯ÏËÕ±ÄØ»òÎÞ·ÄÖ¯ÎïÖÆ·þ×°	217	°£Èû¶í±ÈÑÇ	11	¹ú¼Ò¼ä¡¢¹ú¼Ê×éÖ¯ÎÞ³¥Ô®ÖúºÍÔùËÍµÄÎï×Ê	35	¼þ	30	Ç§¿Ë	5,448
202112	62101030	»¯ÏËÕ±ÄØ»òÎÞ·ÄÖ¯ÎïÖÆ·þ×°	218	¼ÓÅî	10	Ò»°ãÃ³Ò×	22690	¼þ	5450	Ç§¿Ë	207,801
202112	62101030	»¯ÏËÕ±ÄØ»òÎÞ·ÄÖ¯ÎïÖÆ·þ×°	219	¸Ô±ÈÑÇ	10	Ò»°ãÃ³Ò×	3000	¼þ	540	Ç§¿Ë	20,523
202112	62101030	»¯ÏËÕ±ÄØ»òÎÞ·ÄÖ¯ÎïÖÆ·þ×°	219	¸Ô±ÈÑÇ	11	¹ú¼Ò¼ä¡¢¹ú¼Ê×éÖ¯ÎÞ³¥Ô®ÖúºÍÔùËÍµÄÎï×Ê	300	¼þ	106	Ç§¿Ë	38,250
202112	62101030	»¯ÏËÕ±ÄØ»òÎÞ·ÄÖ¯ÎïÖÆ·þ×°	221	¼¸ÄÚÑÇ	10	Ò»°ãÃ³Ò×	2000	¼þ	378	Ç§¿Ë	64,000
202112	62101030	»¯ÏËÕ±ÄØ»òÎÞ·ÄÖ¯ÎïÖÆ·þ×°	223	¿ÆÌØµÏÍß	10	Ò»°ãÃ³Ò×	12020	¼þ	2700	Ç§¿Ë	187,606
202112	62101030	»¯ÏËÕ±ÄØ»òÎÞ·ÄÖ¯ÎïÖÆ·þ×°	224	¿ÏÄáÑÇ	10	Ò»°ãÃ³Ò×	141700	¼þ	22292	Ç§¿Ë	658,180
202112	62101030	»¯ÏËÕ±ÄØ»òÎÞ·ÄÖ¯ÎïÖÆ·þ×°	226	Àû±ÈÑÇ	10	Ò»°ãÃ³Ò×	111750	¼þ	9587	Ç§¿Ë	349,340
202112	62101030	»¯ÏËÕ±ÄØ»òÎÞ·ÄÖ¯ÎïÖÆ·þ×°	227	Âí´ï¼ÓË¹¼Ó	10	Ò»°ãÃ³Ò×	101180	¼þ	23881	Ç§¿Ë	1,971,125
202112	62101030	»¯ÏËÕ±ÄØ»òÎÞ·ÄÖ¯ÎïÖÆ·þ×°	229	ÂíÀï	10	Ò»°ãÃ³Ò×	159750	¼þ	20927	Ç§¿Ë	888,583
202112	62101030	»¯ÏËÕ±ÄØ»òÎÞ·ÄÖ¯ÎïÖÆ·þ×°	230	Ã«ÀïËþÄáÑÇ	10	Ò»°ãÃ³Ò×	10000	¼þ	2780	Ç§¿Ë	87,390
202112	62101030	»¯ÏËÕ±ÄØ»òÎÞ·ÄÖ¯ÎïÖÆ·þ×°	231	Ã«ÀïÇóË¹	10	Ò»°ãÃ³Ò×	26350	¼þ	5196	Ç§¿Ë	171,247
202112	62101030	»¯ÏËÕ±ÄØ»òÎÞ·ÄÖ¯ÎïÖÆ·þ×°	234	ÄÉÃ×±ÈÑÇ	10	Ò»°ãÃ³Ò×	5700	¼þ	1203	Ç§¿Ë	72,189
202112	62101030	»¯ÏËÕ±ÄØ»òÎÞ·ÄÖ¯ÎïÖÆ·þ×°	235	ÄáÈÕ¶û	10	Ò»°ãÃ³Ò×	3990	¼þ	996	Ç§¿Ë	63,433
202112	62101030	»¯ÏËÕ±ÄØ»òÎÞ·ÄÖ¯ÎïÖÆ·þ×°	236	ÄáÈÕÀûÑÇ	10	Ò»°ãÃ³Ò×	269280	¼þ	37295	Ç§¿Ë	1,076,884
202112	62101030	»¯ÏËÕ±ÄØ»òÎÞ·ÄÖ¯ÎïÖÆ·þ×°	239	Ê¥¶àÃÀºÍÆÕÁÖÎ÷±È	10	Ò»°ãÃ³Ò×	10000	¼þ	2888	Ç§¿Ë	158,474
202112	62101030	»¯ÏËÕ±ÄØ»òÎÞ·ÄÖ¯ÎïÖÆ·þ×°	240	ÈûÄÚ¼Ó¶û	10	Ò»°ãÃ³Ò×	75000	¼þ	6196	Ç§¿Ë	153,443
202112	62101030	»¯ÏËÕ±ÄØ»òÎÞ·ÄÖ¯ÎïÖÆ·þ×°	244	ÄÏ·Ç	10	Ò»°ãÃ³Ò×	3061830	¼þ	291430	Ç§¿Ë	9,272,684
202112	62101030	»¯ÏËÕ±ÄØ»òÎÞ·ÄÖ¯ÎïÖÆ·þ×°	247	Ì¹É£ÄáÑÇ	10	Ò»°ãÃ³Ò×	2880	¼þ	706	Ç§¿Ë	98,957
202112	62101030	»¯ÏËÕ±ÄØ»òÎÞ·ÄÖ¯ÎïÖÆ·þ×°	251	²¼»ùÄÉ·¨Ë÷	10	Ò»°ãÃ³Ò×	528600	¼þ	69775	Ç§¿Ë	2,923,114
202112	62101030	»¯ÏËÕ±ÄØ»òÎÞ·ÄÖ¯ÎïÖÆ·þ×°	252	¸Õ¹û(½ð)	10	Ò»°ãÃ³Ò×	297650	¼þ	39346	Ç§¿Ë	1,566,234
202112	62101030	»¯ÏËÕ±ÄØ»òÎÞ·ÄÖ¯ÎïÖÆ·þ×°	253	ÔÞ±ÈÑÇ	10	Ò»°ãÃ³Ò×	226900	¼þ	20621	Ç§¿Ë	572,431
202112	62101030	»¯ÏËÕ±ÄØ»òÎÞ·ÄÖ¯ÎïÖÆ·þ×°	254	½ò°Í²¼Î¤	10	Ò»°ãÃ³Ò×	30502	¼þ	3564	Ç§¿Ë	95,302
202112	62101030	»¯ÏËÕ±ÄØ»òÎÞ·ÄÖ¯ÎïÖÆ·þ×°	257	Ë¹ÍþÊ¿À¼	10	Ò»°ãÃ³Ò×	97000	¼þ	11931	Ç§¿Ë	496,135
202112	62101030	»¯ÏËÕ±ÄØ»òÎÞ·ÄÖ¯ÎïÖÆ·þ×°	301	±ÈÀûÊ±	10	Ò»°ãÃ³Ò×	955779	¼þ	81172	Ç§¿Ë	3,122,862
202112	62101030	»¯ÏËÕ±ÄØ»òÎÞ·ÄÖ¯ÎïÖÆ·þ×°	302	µ¤Âó	10	Ò»°ãÃ³Ò×	282805	¼þ	30305	Ç§¿Ë	733,309
202112	62101030	»¯ÏËÕ±ÄØ»òÎÞ·ÄÖ¯ÎïÖÆ·þ×°	303	Ó¢¹ú	10	Ò»°ãÃ³Ò×	1839976	¼þ	181204	Ç§¿Ë	6,064,849
202112	62101030	»¯ÏËÕ±ÄØ»òÎÞ·ÄÖ¯ÎïÖÆ·þ×°	304	µÂ¹ú	10	Ò»°ãÃ³Ò×	5288782	¼þ	477387	Ç§¿Ë	13,857,815
202112	62101030	»¯ÏËÕ±ÄØ»òÎÞ·ÄÖ¯ÎïÖÆ·þ×°	305	·¨¹ú	10	Ò»°ãÃ³Ò×	8007451	¼þ	556728	Ç§¿Ë	17,580,454
202112	62101030	»¯ÏËÕ±ÄØ»òÎÞ·ÄÖ¯ÎïÖÆ·þ×°	306	°®¶ûÀ¼	10	Ò»°ãÃ³Ò×	253419	¼þ	29507	Ç§¿Ë	1,126,106
202112	62101030	»¯ÏËÕ±ÄØ»òÎÞ·ÄÖ¯ÎïÖÆ·þ×°	307	Òâ´óÀû	10	Ò»°ãÃ³Ò×	5277420	¼þ	228384	Ç§¿Ë	6,398,971
202112	62101030	»¯ÏËÕ±ÄØ»òÎÞ·ÄÖ¯ÎïÖÆ·þ×°	309	ºÉÀ¼	10	Ò»°ãÃ³Ò×	1835632	¼þ	137555	Ç§¿Ë	5,596,723
202112	62101030	»¯ÏËÕ±ÄØ»òÎÞ·ÄÖ¯ÎïÖÆ·þ×°	310	Ï£À°	10	Ò»°ãÃ³Ò×	771460	¼þ	43744	Ç§¿Ë	1,263,713
202112	62101030	»¯ÏËÕ±ÄØ»òÎÞ·ÄÖ¯ÎïÖÆ·þ×°	311	ÆÏÌÑÑÀ	10	Ò»°ãÃ³Ò×	214660	¼þ	8435	Ç§¿Ë	352,226
202112	62101030	»¯ÏËÕ±ÄØ»òÎÞ·ÄÖ¯ÎïÖÆ·þ×°	312	Î÷°àÑÀ	10	Ò»°ãÃ³Ò×	6674017	¼þ	515136	Ç§¿Ë	17,091,783
202112	62101030	»¯ÏËÕ±ÄØ»òÎÞ·ÄÖ¯ÎïÖÆ·þ×°	315	°ÂµØÀû	10	Ò»°ãÃ³Ò×	9000	¼þ	1125	Ç§¿Ë	39,894
202112	62101030	»¯ÏËÕ±ÄØ»òÎÞ·ÄÖ¯ÎïÖÆ·þ×°	316	±£¼ÓÀûÑÇ	10	Ò»°ãÃ³Ò×	150700	¼þ	11536	Ç§¿Ë	279,493
202112	62101030	»¯ÏËÕ±ÄØ»òÎÞ·ÄÖ¯ÎïÖÆ·þ×°	318	·ÒÀ¼	10	Ò»°ãÃ³Ò×	5	¼þ	0	Ç§¿Ë	25
202112	62101030	»¯ÏËÕ±ÄØ»òÎÞ·ÄÖ¯ÎïÖÆ·þ×°	321	ÐÙÑÀÀû	10	Ò»°ãÃ³Ò×	367100	¼þ	24072	Ç§¿Ë	934,975
202112	62101030	»¯ÏËÕ±ÄØ»òÎÞ·ÄÖ¯ÎïÖÆ·þ×°	326	Å²Íþ	10	Ò»°ãÃ³Ò×	45729	¼þ	8057	Ç§¿Ë	1,266,104
202112	62101030	»¯ÏËÕ±ÄØ»òÎÞ·ÄÖ¯ÎïÖÆ·þ×°	327	²¨À¼	10	Ò»°ãÃ³Ò×	1884768	¼þ	193491	Ç§¿Ë	7,132,642
202112	62101030	»¯ÏËÕ±ÄØ»òÎÞ·ÄÖ¯ÎïÖÆ·þ×°	328	ÂÞÂíÄáÑÇ	10	Ò»°ãÃ³Ò×	1483150	¼þ	95044	Ç§¿Ë	2,484,518
202112	62101030	»¯ÏËÕ±ÄØ»òÎÞ·ÄÖ¯ÎïÖÆ·þ×°	330	Èðµä	10	Ò»°ãÃ³Ò×	121590	¼þ	9306	Ç§¿Ë	753,445
202112	62101030	»¯ÏËÕ±ÄØ»òÎÞ·ÄÖ¯ÎïÖÆ·þ×°	331	ÈðÊ¿	10	Ò»°ãÃ³Ò×	238670	¼þ	43116	Ç§¿Ë	1,877,576
202112	62101030	»¯ÏËÕ±ÄØ»òÎÞ·ÄÖ¯ÎïÖÆ·þ×°	334	°®É³ÄáÑÇ	10	Ò»°ãÃ³Ò×	209950	¼þ	19366	Ç§¿Ë	450,956
202112	62101030	»¯ÏËÕ±ÄØ»òÎÞ·ÄÖ¯ÎïÖÆ·þ×°	336	Á¢ÌÕÍð	10	Ò»°ãÃ³Ò×	256700	¼þ	20872	Ç§¿Ë	613,232
202112	62101030	»¯ÏËÕ±ÄØ»òÎÞ·ÄÖ¯ÎïÖÆ·þ×°	337	¸ñÂ³¼ªÑÇ	10	Ò»°ãÃ³Ò×	71500	¼þ	5669	Ç§¿Ë	145,132
202112	62101030	»¯ÏËÕ±ÄØ»òÎÞ·ÄÖ¯ÎïÖÆ·þ×°	338	ÑÇÃÀÄáÑÇ	10	Ò»°ãÃ³Ò×	6000	¼þ	540	Ç§¿Ë	14,415
202112	62101030	»¯ÏËÕ±ÄØ»òÎÞ·ÄÖ¯ÎïÖÆ·þ×°	340	°×¶íÂÞË¹	10	Ò»°ãÃ³Ò×	138000	¼þ	8738	Ç§¿Ë	245,332
202112	62101030	»¯ÏËÕ±ÄØ»òÎÞ·ÄÖ¯ÎïÖÆ·þ×°	344	¶íÂÞË¹Áª°î	10	Ò»°ãÃ³Ò×	193264	¼þ	25303	Ç§¿Ë	957,200
202112	62101030	»¯ÏËÕ±ÄØ»òÎÞ·ÄÖ¯ÎïÖÆ·þ×°	347	ÎÚ¿ËÀ¼	10	Ò»°ãÃ³Ò×	11400	¼þ	1932	Ç§¿Ë	34,497
202112	62101030	»¯ÏËÕ±ÄØ»òÎÞ·ÄÖ¯ÎïÖÆ·þ×°	350	Ë¹ÂåÎÄÄáÑÇ	10	Ò»°ãÃ³Ò×	54002	¼þ	3715	Ç§¿Ë	183,240
202112	62101030	»¯ÏËÕ±ÄØ»òÎÞ·ÄÖ¯ÎïÖÆ·þ×°	351	¿ËÂÞµØÑÇ	10	Ò»°ãÃ³Ò×	62500	¼þ	6200	Ç§¿Ë	167,337
202112	62101030	»¯ÏËÕ±ÄØ»òÎÞ·ÄÖ¯ÎïÖÆ·þ×°	352	½Ý¿Ë	10	Ò»°ãÃ³Ò×	215185	¼þ	17376	Ç§¿Ë	468,768
202112	62101030	»¯ÏËÕ±ÄØ»òÎÞ·ÄÖ¯ÎïÖÆ·þ×°	353	Ë¹Âå·¥¿Ë	10	Ò»°ãÃ³Ò×	160	¼þ	11	Ç§¿Ë	1,537
202112	62101030	»¯ÏËÕ±ÄØ»òÎÞ·ÄÖ¯ÎïÖÆ·þ×°	355	²¨ºÚ	10	Ò»°ãÃ³Ò×	12000	¼þ	1680	Ç§¿Ë	48,565
202112	62101030	»¯ÏËÕ±ÄØ»òÎÞ·ÄÖ¯ÎïÖÆ·þ×°	358	Èû¶ûÎ¬ÑÇ	10	Ò»°ãÃ³Ò×	27600	¼þ	4066	Ç§¿Ë	103,976
202112	62101030	»¯ÏËÕ±ÄØ»òÎÞ·ÄÖ¯ÎïÖÆ·þ×°	359	ºÚÉ½	10	Ò»°ãÃ³Ò×	4	¼þ	1	Ç§¿Ë	589
202112	62101030	»¯ÏËÕ±ÄØ»òÎÞ·ÄÖ¯ÎïÖÆ·þ×°	402	°¢¸ùÍ¢	10	Ò»°ãÃ³Ò×	641910	¼þ	55394	Ç§¿Ë	1,566,989
202112	62101030	»¯ÏËÕ±ÄØ»òÎÞ·ÄÖ¯ÎïÖÆ·þ×°	404	°Í¹þÂí	10	Ò»°ãÃ³Ò×	40000	¼þ	1600	Ç§¿Ë	43,475
202112	62101030	»¯ÏËÕ±ÄØ»òÎÞ·ÄÖ¯ÎïÖÆ·þ×°	405	°Í°Í¶àË¹	10	Ò»°ãÃ³Ò×	68400	¼þ	5303	Ç§¿Ë	228,931
202112	62101030	»¯ÏËÕ±ÄØ»òÎÞ·ÄÖ¯ÎïÖÆ·þ×°	405	°Í°Í¶àË¹	11	¹ú¼Ò¼ä¡¢¹ú¼Ê×éÖ¯ÎÞ³¥Ô®ÖúºÍÔùËÍµÄÎï×Ê	300	¼þ	106	Ç§¿Ë	38,250
202112	62101030	»¯ÏËÕ±ÄØ»òÎÞ·ÄÖ¯ÎïÖÆ·þ×°	406	²®Àû×È	10	Ò»°ãÃ³Ò×	25000	¼þ	1750	Ç§¿Ë	62,336
202112	62101030	»¯ÏËÕ±ÄØ»òÎÞ·ÄÖ¯ÎïÖÆ·þ×°	410	°ÍÎ÷	10	Ò»°ãÃ³Ò×	2523762	¼þ	192900	Ç§¿Ë	5,420,294
202112	62101030	»¯ÏËÕ±ÄØ»òÎÞ·ÄÖ¯ÎïÖÆ·þ×°	412	ÖÇÀû	10	Ò»°ãÃ³Ò×	1469008	¼þ	209231	Ç§¿Ë	6,396,758
202112	62101030	»¯ÏËÕ±ÄØ»òÎÞ·ÄÖ¯ÎïÖÆ·þ×°	413	¸çÂ×±ÈÑÇ	10	Ò»°ãÃ³Ò×	35180	¼þ	7323	Ç§¿Ë	361,974
202112	62101030	»¯ÏËÕ±ÄØ»òÎÞ·ÄÖ¯ÎïÖÆ·þ×°	415	¸çË¹´ïÀè¼Ó	10	Ò»°ãÃ³Ò×	40575	¼þ	4276	Ç§¿Ë	136,426
202112	62101030	»¯ÏËÕ±ÄØ»òÎÞ·ÄÖ¯ÎïÖÆ·þ×°	416	¹Å°Í	10	Ò»°ãÃ³Ò×	46350	¼þ	16906	Ç§¿Ë	1,063,806
202112	62101030	»¯ÏËÕ±ÄØ»òÎÞ·ÄÖ¯ÎïÖÆ·þ×°	416	¹Å°Í	12	ÆäËû¾èÔùÎï×Ê	1000	¼þ	240	Ç§¿Ë	80,000
202112	62101030	»¯ÏËÕ±ÄØ»òÎÞ·ÄÖ¯ÎïÖÆ·þ×°	418	¶àÃ×Äá¼Ó¹²ºÍ¹ú	10	Ò»°ãÃ³Ò×	212750	¼þ	18502	Ç§¿Ë	529,517
202112	62101030	»¯ÏËÕ±ÄØ»òÎÞ·ÄÖ¯ÎïÖÆ·þ×°	419	¶ò¹Ï¶à¶û	10	Ò»°ãÃ³Ò×	40703	¼þ	8761	Ç§¿Ë	337,894
202112	62101030	»¯ÏËÕ±ÄØ»òÎÞ·ÄÖ¯ÎïÖÆ·þ×°	421	¸ñÁÖÄÉ´ï	11	¹ú¼Ò¼ä¡¢¹ú¼Ê×éÖ¯ÎÞ³¥Ô®ÖúºÍÔùËÍµÄÎï×Ê	30000	¼þ	3600	Ç§¿Ë	322,500
202112	62101030	»¯ÏËÕ±ÄØ»òÎÞ·ÄÖ¯ÎïÖÆ·þ×°	423	Î£µØÂíÀ­	10	Ò»°ãÃ³Ò×	947120	¼þ	91692	Ç§¿Ë	3,184,628
202112	62101030	»¯ÏËÕ±ÄØ»òÎÞ·ÄÖ¯ÎïÖÆ·þ×°	424	¹çÑÇÄÇ	10	Ò»°ãÃ³Ò×	94300	¼þ	8259	Ç§¿Ë	765,969
202112	62101030	»¯ÏËÕ±ÄØ»òÎÞ·ÄÖ¯ÎïÖÆ·þ×°	426	ºé¶¼À­Ë¹	10	Ò»°ãÃ³Ò×	431500	¼þ	35277	Ç§¿Ë	1,359,731
202112	62101030	»¯ÏËÕ±ÄØ»òÎÞ·ÄÖ¯ÎïÖÆ·þ×°	427	ÑÀÂò¼Ó	10	Ò»°ãÃ³Ò×	68600	¼þ	9890	Ç§¿Ë	274,096
202112	62101030	»¯ÏËÕ±ÄØ»òÎÞ·ÄÖ¯ÎïÖÆ·þ×°	429	Ä«Î÷¸ç	10	Ò»°ãÃ³Ò×	411747	¼þ	75194	Ç§¿Ë	2,448,386
202112	62101030	»¯ÏËÕ±ÄØ»òÎÞ·ÄÖ¯ÎïÖÆ·þ×°	431	Äá¼ÓÀ­¹Ï	10	Ò»°ãÃ³Ò×	16640	¼þ	1887	Ç§¿Ë	76,405
202112	62101030	»¯ÏËÕ±ÄØ»òÎÞ·ÄÖ¯ÎïÖÆ·þ×°	432	°ÍÄÃÂí	10	Ò»°ãÃ³Ò×	118350	¼þ	10981	Ç§¿Ë	422,964
202112	62101030	»¯ÏËÕ±ÄØ»òÎÞ·ÄÖ¯ÎïÖÆ·þ×°	433	°ÍÀ­¹ç	10	Ò»°ãÃ³Ò×	23000	¼þ	3318	Ç§¿Ë	132,709
202112	62101030	»¯ÏËÕ±ÄØ»òÎÞ·ÄÖ¯ÎïÖÆ·þ×°	434	ÃØÂ³	10	Ò»°ãÃ³Ò×	1075776	¼þ	142723	Ç§¿Ë	4,626,440
202112	62101030	»¯ÏËÕ±ÄØ»òÎÞ·ÄÖ¯ÎïÖÆ·þ×°	435	²¨¶àÀè¸÷	10	Ò»°ãÃ³Ò×	505204	¼þ	31859	Ç§¿Ë	857,098
202112	62101030	»¯ÏËÕ±ÄØ»òÎÞ·ÄÖ¯ÎïÖÆ·þ×°	440	Èø¶ûÍß¶à	10	Ò»°ãÃ³Ò×	528317	¼þ	86509	Ç§¿Ë	7,044,248
202112	62101030	»¯ÏËÕ±ÄØ»òÎÞ·ÄÖ¯ÎïÖÆ·þ×°	441	ËÕÀïÄÏ	10	Ò»°ãÃ³Ò×	9000	¼þ	1192	Ç§¿Ë	44,497
202112	62101030	»¯ÏËÕ±ÄØ»òÎÞ·ÄÖ¯ÎïÖÆ·þ×°	442	ÌØÁ¢Äá´ïºÍ¶à°Í¸ç	10	Ò»°ãÃ³Ò×	23100	¼þ	5508	Ç§¿Ë	275,431
202112	62101030	»¯ÏËÕ±ÄØ»òÎÞ·ÄÖ¯ÎïÖÆ·þ×°	444	ÎÚÀ­¹ç	10	Ò»°ãÃ³Ò×	127050	¼þ	12120	Ç§¿Ë	257,910
202112	62101030	»¯ÏËÕ±ÄØ»òÎÞ·ÄÖ¯ÎïÖÆ·þ×°	445	Î¯ÄÚÈðÀ­	10	Ò»°ãÃ³Ò×	105050	¼þ	13135	Ç§¿Ë	566,985
202112	62101030	»¯ÏËÕ±ÄØ»òÎÞ·ÄÖ¯ÎïÖÆ·þ×°	501	¼ÓÄÃ´ó	10	Ò»°ãÃ³Ò×	3568081	¼þ	317780	Ç§¿Ë	10,803,103
202112	62101030	»¯ÏËÕ±ÄØ»òÎÞ·ÄÖ¯ÎïÖÆ·þ×°	502	ÃÀ¹ú	10	Ò»°ãÃ³Ò×	43591066	¼þ	3199738	Ç§¿Ë	105,367,323
202112	62101030	»¯ÏËÕ±ÄØ»òÎÞ·ÄÖ¯ÎïÖÆ·þ×°	601	°Ä´óÀûÑÇ	10	Ò»°ãÃ³Ò×	6234899	¼þ	630610	Ç§¿Ë	24,039,929
202112	62101030	»¯ÏËÕ±ÄØ»òÎÞ·ÄÖ¯ÎïÖÆ·þ×°	603	ì³¼Ã	10	Ò»°ãÃ³Ò×	11000	¼þ	1045	Ç§¿Ë	37,414
202112	62101030	»¯ÏËÕ±ÄØ»òÎÞ·ÄÖ¯ÎïÖÆ·þ×°	607	ÐÂ¿¦Àï¶àÄáÑÇ	10	Ò»°ãÃ³Ò×	12260	¼þ	1814	Ç§¿Ë	68,302
202112	62101030	»¯ÏËÕ±ÄØ»òÎÞ·ÄÖ¯ÎïÖÆ·þ×°	608	ÍßÅ¬°¢Í¼	10	Ò»°ãÃ³Ò×	80	¼þ	23	Ç§¿Ë	2,803
202112	62101030	»¯ÏËÕ±ÄØ»òÎÞ·ÄÖ¯ÎïÖÆ·þ×°	609	ÐÂÎ÷À¼	10	Ò»°ãÃ³Ò×	849140	¼þ	96917	Ç§¿Ë	2,779,292
202112	62101030	»¯ÏËÕ±ÄØ»òÎÞ·ÄÖ¯ÎïÖÆ·þ×°	611	°Í²¼ÑÇÐÂ¼¸ÄÚÑÇ	10	Ò»°ãÃ³Ò×	83300	¼þ	11379	Ç§¿Ë	1,029,045
202112	62101030	»¯ÏËÕ±ÄØ»òÎÞ·ÄÖ¯ÎïÖÆ·þ×°	623	·¨Êô²¨ÀûÄáÎ÷ÑÇ	10	Ò»°ãÃ³Ò×	11000	¼þ	1045	Ç§¿Ë	37,414
