# Supplementary material for: Research on optimization of emergency supplies customs clearance strategy from the perspective of public health security based on Chinese trade data
Source: Front Public Health. 2025 Jan 24;13:1520705. doi: 10.3389/fpubh.2025.1520705 (PMC11802811; doi:10.3389/fpubh.2025.1520705)
Supplement: Supplementary file 2 [file Data_Sheet_2.ZIP › Paper Code-Part2/2-Export/2021/2021∩╝ê1-12∩╝ë-μ╢êμ»Æ-σç║σÅú.csv]

202101	38089400	Ïû¶¾¼Á	101	°¢¸»º¹	10	Ò»°ãÃ³Ò×	1393	Ç§¿Ë	0	?	38,142
202101	38089400	Ïû¶¾¼Á	102	°ÍÁÖ	10	Ò»°ãÃ³Ò×	13600	Ç§¿Ë	0	?	113,159
202101	38089400	Ïû¶¾¼Á	103	ÃÏ¼ÓÀ­¹ú	10	Ò»°ãÃ³Ò×	11383	Ç§¿Ë	0	?	158,205
202101	38089400	Ïû¶¾¼Á	105	ÎÄÀ³	10	Ò»°ãÃ³Ò×	2041	Ç§¿Ë	0	?	20,815
202101	38089400	Ïû¶¾¼Á	106	Ãåµé	10	Ò»°ãÃ³Ò×	90355	Ç§¿Ë	0	?	438,728
202101	38089400	Ïû¶¾¼Á	107	¼íÆÒÕ¯	10	Ò»°ãÃ³Ò×	4315	Ç§¿Ë	0	?	221,749
202101	38089400	Ïû¶¾¼Á	110	ÖÐ¹úÏã¸Û	10	Ò»°ãÃ³Ò×	1405382	Ç§¿Ë	0	?	18,027,923
202101	38089400	Ïû¶¾¼Á	111	Ó¡¶È	10	Ò»°ãÃ³Ò×	187199	Ç§¿Ë	0	?	3,171,164
202101	38089400	Ïû¶¾¼Á	112	Ó¡¶ÈÄáÎ÷ÑÇ	10	Ò»°ãÃ³Ò×	357224	Ç§¿Ë	0	?	3,744,709
202101	38089400	Ïû¶¾¼Á	114	ÒÁÀ­¿Ë	10	Ò»°ãÃ³Ò×	2000	Ç§¿Ë	0	?	26,547
202101	38089400	Ïû¶¾¼Á	115	ÒÔÉ«ÁÐ	10	Ò»°ãÃ³Ò×	121927	Ç§¿Ë	0	?	1,834,525
202101	38089400	Ïû¶¾¼Á	116	ÈÕ±¾	10	Ò»°ãÃ³Ò×	1764276	Ç§¿Ë	0	?	26,766,788
202101	38089400	Ïû¶¾¼Á	117	Ô¼µ©	10	Ò»°ãÃ³Ò×	1080	Ç§¿Ë	0	?	33,344
202101	38089400	Ïû¶¾¼Á	118	¿ÆÍþÌØ	10	Ò»°ãÃ³Ò×	18020	Ç§¿Ë	0	?	188,073
202101	38089400	Ïû¶¾¼Á	119	ÀÏÎÎ	10	Ò»°ãÃ³Ò×	240	Ç§¿Ë	0	?	3,137
202101	38089400	Ïû¶¾¼Á	121	ÖÐ¹ú°ÄÃÅ	10	Ò»°ãÃ³Ò×	7818	Ç§¿Ë	0	?	77,109
202101	38089400	Ïû¶¾¼Á	122	ÂíÀ´Î÷ÑÇ	10	Ò»°ãÃ³Ò×	430204	Ç§¿Ë	0	?	7,254,405
202101	38089400	Ïû¶¾¼Á	124	ÃÉ¹Å	10	Ò»°ãÃ³Ò×	2652	Ç§¿Ë	0	?	61,187
202101	38089400	Ïû¶¾¼Á	126	°¢Âü	10	Ò»°ãÃ³Ò×	23000	Ç§¿Ë	0	?	288,273
202101	38089400	Ïû¶¾¼Á	127	°Í»ùË¹Ì¹	10	Ò»°ãÃ³Ò×	102898	Ç§¿Ë	0	?	1,514,721
202101	38089400	Ïû¶¾¼Á	129	·ÆÂÉ±ö	10	Ò»°ãÃ³Ò×	595061	Ç§¿Ë	0	?	8,025,579
202101	38089400	Ïû¶¾¼Á	130	¿¨Ëþ¶û	10	Ò»°ãÃ³Ò×	41071	Ç§¿Ë	0	?	294,905
202101	38089400	Ïû¶¾¼Á	131	É³ÌØ°¢À­²®	10	Ò»°ãÃ³Ò×	21056	Ç§¿Ë	0	?	373,255
202101	38089400	Ïû¶¾¼Á	132	ÐÂ¼ÓÆÂ	10	Ò»°ãÃ³Ò×	400921	Ç§¿Ë	0	?	5,654,363
202101	38089400	Ïû¶¾¼Á	133	º«¹ú	10	Ò»°ãÃ³Ò×	215211	Ç§¿Ë	0	?	3,657,376
202101	38089400	Ïû¶¾¼Á	134	Ë¹ÀïÀ¼¿¨	10	Ò»°ãÃ³Ò×	650	Ç§¿Ë	0	?	32,971
202101	38089400	Ïû¶¾¼Á	134	Ë¹ÀïÀ¼¿¨	11	¹ú¼Ò¼ä¡¢¹ú¼Ê×éÖ¯ÎÞ³¥Ô®ÖúºÍÔùËÍµÄÎï×Ê	900	Ç§¿Ë	0	?	3,994
202101	38089400	Ïû¶¾¼Á	136	Ì©¹ú	10	Ò»°ãÃ³Ò×	210502	Ç§¿Ë	0	?	2,639,950
202101	38089400	Ïû¶¾¼Á	137	ÍÁ¶úÆä	10	Ò»°ãÃ³Ò×	38580	Ç§¿Ë	0	?	962,715
202101	38089400	Ïû¶¾¼Á	138	°¢ÁªÇõ	10	Ò»°ãÃ³Ò×	101048	Ç§¿Ë	0	?	1,507,663
202101	38089400	Ïû¶¾¼Á	141	Ô½ÄÏ	10	Ò»°ãÃ³Ò×	77937	Ç§¿Ë	0	?	1,094,650
202101	38089400	Ïû¶¾¼Á	143	ÖÐ¹úÌ¨Íå	10	Ò»°ãÃ³Ò×	654115	Ç§¿Ë	0	?	7,031,945
202101	38089400	Ïû¶¾¼Á	202	°²¸çÀ­	10	Ò»°ãÃ³Ò×	7820	Ç§¿Ë	0	?	96,553
202101	38089400	Ïû¶¾¼Á	205	²¼Â¡µÏ	10	Ò»°ãÃ³Ò×	13085	Ç§¿Ë	0	?	67,226
202101	38089400	Ïû¶¾¼Á	214	¼ª²¼Ìá	10	Ò»°ãÃ³Ò×	8272	Ç§¿Ë	0	?	186,591
202101	38089400	Ïû¶¾¼Á	215	°£¼°	10	Ò»°ãÃ³Ò×	26967	Ç§¿Ë	0	?	402,205
202101	38089400	Ïû¶¾¼Á	217	°£Èû¶í±ÈÑÇ	10	Ò»°ãÃ³Ò×	90	Ç§¿Ë	0	?	800
202101	38089400	Ïû¶¾¼Á	219	¸Ô±ÈÑÇ	11	¹ú¼Ò¼ä¡¢¹ú¼Ê×éÖ¯ÎÞ³¥Ô®ÖúºÍÔùËÍµÄÎï×Ê	120	Ç§¿Ë	0	?	6,000
202101	38089400	Ïû¶¾¼Á	220	¼ÓÄÉ	10	Ò»°ãÃ³Ò×	9320	Ç§¿Ë	0	?	105,478
202101	38089400	Ïû¶¾¼Á	221	¼¸ÄÚÑÇ	10	Ò»°ãÃ³Ò×	1325	Ç§¿Ë	0	?	15,934
202101	38089400	Ïû¶¾¼Á	224	¿ÏÄáÑÇ	10	Ò»°ãÃ³Ò×	27600	Ç§¿Ë	0	?	513,373
202101	38089400	Ïû¶¾¼Á	227	Âí´ï¼ÓË¹¼Ó	10	Ò»°ãÃ³Ò×	19553	Ç§¿Ë	0	?	213,275
202101	38089400	Ïû¶¾¼Á	234	ÄÉÃ×±ÈÑÇ	11	¹ú¼Ò¼ä¡¢¹ú¼Ê×éÖ¯ÎÞ³¥Ô®ÖúºÍÔùËÍµÄÎï×Ê	38	Ç§¿Ë	0	?	1,800
202101	38089400	Ïû¶¾¼Á	236	ÄáÈÕÀûÑÇ	10	Ò»°ãÃ³Ò×	90	Ç§¿Ë	0	?	2,559
202101	38089400	Ïû¶¾¼Á	239	Ê¥¶àÃÀºÍÆÕÁÖÎ÷±È	10	Ò»°ãÃ³Ò×	686	Ç§¿Ë	0	?	31,237
202101	38089400	Ïû¶¾¼Á	239	Ê¥¶àÃÀºÍÆÕÁÖÎ÷±È	11	¹ú¼Ò¼ä¡¢¹ú¼Ê×éÖ¯ÎÞ³¥Ô®ÖúºÍÔùËÍµÄÎï×Ê	200	Ç§¿Ë	0	?	9,000
202101	38089400	Ïû¶¾¼Á	240	ÈûÄÚ¼Ó¶û	10	Ò»°ãÃ³Ò×	7500	Ç§¿Ë	0	?	238,764
202101	38089400	Ïû¶¾¼Á	241	ÈûÉà¶û	11	¹ú¼Ò¼ä¡¢¹ú¼Ê×éÖ¯ÎÞ³¥Ô®ÖúºÍÔùËÍµÄÎï×Ê	25	Ç§¿Ë	0	?	1,250
202101	38089400	Ïû¶¾¼Á	244	ÄÏ·Ç	10	Ò»°ãÃ³Ò×	118860	Ç§¿Ë	0	?	2,250,157
202101	38089400	Ïû¶¾¼Á	248	¶à¸ç	10	Ò»°ãÃ³Ò×	3650	Ç§¿Ë	0	?	167,309
202101	38089400	Ïû¶¾¼Á	251	²¼»ùÄÉ·¨Ë÷	11	¹ú¼Ò¼ä¡¢¹ú¼Ê×éÖ¯ÎÞ³¥Ô®ÖúºÍÔùËÍµÄÎï×Ê	56	Ç§¿Ë	0	?	2,550
202101	38089400	Ïû¶¾¼Á	252	¸Õ¹û(½ð)	10	Ò»°ãÃ³Ò×	1500	Ç§¿Ë	0	?	39,213
202101	38089400	Ïû¶¾¼Á	254	½ò°Í²¼Î¤	11	¹ú¼Ò¼ä¡¢¹ú¼Ê×éÖ¯ÎÞ³¥Ô®ÖúºÍÔùËÍµÄÎï×Ê	125	Ç§¿Ë	0	?	5,750
202101	38089400	Ïû¶¾¼Á	260	ÄÏËÕµ¤¹²ºÍ¹ú	11	¹ú¼Ò¼ä¡¢¹ú¼Ê×éÖ¯ÎÞ³¥Ô®ÖúºÍÔùËÍµÄÎï×Ê	100	Ç§¿Ë	0	?	4,750
202101	38089400	Ïû¶¾¼Á	301	±ÈÀûÊ±	10	Ò»°ãÃ³Ò×	202862	Ç§¿Ë	0	?	5,649,272
202101	38089400	Ïû¶¾¼Á	302	µ¤Âó	10	Ò»°ãÃ³Ò×	26661	Ç§¿Ë	0	?	747,383
202101	38089400	Ïû¶¾¼Á	303	Ó¢¹ú	10	Ò»°ãÃ³Ò×	832521	Ç§¿Ë	0	?	11,886,652
202101	38089400	Ïû¶¾¼Á	304	µÂ¹ú	10	Ò»°ãÃ³Ò×	150192	Ç§¿Ë	0	?	3,279,163
202101	38089400	Ïû¶¾¼Á	305	·¨¹ú	10	Ò»°ãÃ³Ò×	150005	Ç§¿Ë	0	?	3,695,868
202101	38089400	Ïû¶¾¼Á	306	°®¶ûÀ¼	10	Ò»°ãÃ³Ò×	1044	Ç§¿Ë	0	?	34,194
202101	38089400	Ïû¶¾¼Á	307	Òâ´óÀû	10	Ò»°ãÃ³Ò×	45545	Ç§¿Ë	0	?	1,591,835
202101	38089400	Ïû¶¾¼Á	309	ºÉÀ¼	10	Ò»°ãÃ³Ò×	793903	Ç§¿Ë	0	?	17,912,054
202101	38089400	Ïû¶¾¼Á	310	Ï£À°	10	Ò»°ãÃ³Ò×	9505	Ç§¿Ë	0	?	312,270
202101	38089400	Ïû¶¾¼Á	312	Î÷°àÑÀ	10	Ò»°ãÃ³Ò×	199583	Ç§¿Ë	0	?	4,017,398
202101	38089400	Ïû¶¾¼Á	321	ÐÙÑÀÀû	10	Ò»°ãÃ³Ò×	882	Ç§¿Ë	0	?	66,290
202101	38089400	Ïû¶¾¼Á	326	Å²Íþ	10	Ò»°ãÃ³Ò×	9741	Ç§¿Ë	0	?	164,029
202101	38089400	Ïû¶¾¼Á	327	²¨À¼	10	Ò»°ãÃ³Ò×	153	Ç§¿Ë	0	?	6,581
202101	38089400	Ïû¶¾¼Á	328	ÂÞÂíÄáÑÇ	10	Ò»°ãÃ³Ò×	9772	Ç§¿Ë	0	?	242,196
202101	38089400	Ïû¶¾¼Á	330	Èðµä	10	Ò»°ãÃ³Ò×	302	Ç§¿Ë	0	?	17,128
202101	38089400	Ïû¶¾¼Á	331	ÈðÊ¿	10	Ò»°ãÃ³Ò×	19	Ç§¿Ë	0	?	941
202101	38089400	Ïû¶¾¼Á	334	°®É³ÄáÑÇ	10	Ò»°ãÃ³Ò×	1274	Ç§¿Ë	0	?	86,695
202101	38089400	Ïû¶¾¼Á	336	Á¢ÌÕÍð	10	Ò»°ãÃ³Ò×	6480	Ç§¿Ë	0	?	93,913
202101	38089400	Ïû¶¾¼Á	338	ÑÇÃÀÄáÑÇ	10	Ò»°ãÃ³Ò×	500	Ç§¿Ë	0	?	12,463
202101	38089400	Ïû¶¾¼Á	344	¶íÂÞË¹Áª°î	10	Ò»°ãÃ³Ò×	3350	Ç§¿Ë	0	?	136,461
202101	38089400	Ïû¶¾¼Á	344	¶íÂÞË¹Áª°î	12	ÆäËû¾èÔùÎï×Ê	5855	Ç§¿Ë	0	?	13,659
202101	38089400	Ïû¶¾¼Á	347	ÎÚ¿ËÀ¼	10	Ò»°ãÃ³Ò×	11109	Ç§¿Ë	0	?	1,020,310
202101	38089400	Ïû¶¾¼Á	352	½Ý¿Ë	10	Ò»°ãÃ³Ò×	3946	Ç§¿Ë	0	?	238,060
202101	38089400	Ïû¶¾¼Á	353	Ë¹Âå·¥¿Ë	10	Ò»°ãÃ³Ò×	21	Ç§¿Ë	0	?	8,169
202101	38089400	Ïû¶¾¼Á	402	°¢¸ùÍ¢	10	Ò»°ãÃ³Ò×	52000	Ç§¿Ë	0	?	655,087
202101	38089400	Ïû¶¾¼Á	410	°ÍÎ÷	10	Ò»°ãÃ³Ò×	331350	Ç§¿Ë	0	?	4,279,238
202101	38089400	Ïû¶¾¼Á	412	ÖÇÀû	10	Ò»°ãÃ³Ò×	1428073	Ç§¿Ë	0	?	15,638,317
202101	38089400	Ïû¶¾¼Á	413	¸çÂ×±ÈÑÇ	10	Ò»°ãÃ³Ò×	35300	Ç§¿Ë	0	?	1,239,728
202101	38089400	Ïû¶¾¼Á	415	¸çË¹´ïÀè¼Ó	10	Ò»°ãÃ³Ò×	10803	Ç§¿Ë	0	?	196,146
202101	38089400	Ïû¶¾¼Á	418	¶àÃ×Äá¼Ó¹²ºÍ¹ú	10	Ò»°ãÃ³Ò×	16672	Ç§¿Ë	0	?	322,888
202101	38089400	Ïû¶¾¼Á	419	¶ò¹Ï¶à¶û	10	Ò»°ãÃ³Ò×	15000	Ç§¿Ë	0	?	51,195
202101	38089400	Ïû¶¾¼Á	423	Î£µØÂíÀ­	10	Ò»°ãÃ³Ò×	18502	Ç§¿Ë	0	?	154,307
202101	38089400	Ïû¶¾¼Á	424	¹çÑÇÄÇ	10	Ò»°ãÃ³Ò×	20870	Ç§¿Ë	0	?	318,926
202101	38089400	Ïû¶¾¼Á	427	ÑÀÂò¼Ó	10	Ò»°ãÃ³Ò×	2380	Ç§¿Ë	0	?	48,310
202101	38089400	Ïû¶¾¼Á	429	Ä«Î÷¸ç	10	Ò»°ãÃ³Ò×	25645	Ç§¿Ë	0	?	671,563
202101	38089400	Ïû¶¾¼Á	432	°ÍÄÃÂí	10	Ò»°ãÃ³Ò×	57252	Ç§¿Ë	0	?	1,016,579
202101	38089400	Ïû¶¾¼Á	434	ÃØÂ³	10	Ò»°ãÃ³Ò×	14442	Ç§¿Ë	0	?	149,760
202101	38089400	Ïû¶¾¼Á	441	ËÕÀïÄÏ	11	¹ú¼Ò¼ä¡¢¹ú¼Ê×éÖ¯ÎÞ³¥Ô®ÖúºÍÔùËÍµÄÎï×Ê	100	Ç§¿Ë	0	?	4,500
202101	38089400	Ïû¶¾¼Á	442	ÌØÁ¢Äá´ïºÍ¶à°Í¸ç	10	Ò»°ãÃ³Ò×	25440	Ç§¿Ë	0	?	309,495
202101	38089400	Ïû¶¾¼Á	444	ÎÚÀ­¹ç	10	Ò»°ãÃ³Ò×	14633	Ç§¿Ë	0	?	263,892
202101	38089400	Ïû¶¾¼Á	501	¼ÓÄÃ´ó	10	Ò»°ãÃ³Ò×	880084	Ç§¿Ë	0	?	11,960,237
202101	38089400	Ïû¶¾¼Á	502	ÃÀ¹ú	10	Ò»°ãÃ³Ò×	17929650	Ç§¿Ë	0	?	224,413,328
202101	38089400	Ïû¶¾¼Á	601	°Ä´óÀûÑÇ	10	Ò»°ãÃ³Ò×	1400268	Ç§¿Ë	0	?	16,353,866
202101	38089400	Ïû¶¾¼Á	607	ÐÂ¿¦Àï¶àÄáÑÇ	10	Ò»°ãÃ³Ò×	414	Ç§¿Ë	0	?	25,040
202101	38089400	Ïû¶¾¼Á	609	ÐÂÎ÷À¼	10	Ò»°ãÃ³Ò×	128584	Ç§¿Ë	0	?	2,017,074
202101	38089400	Ïû¶¾¼Á	611	°Í²¼ÑÇÐÂ¼¸ÄÚÑÇ	10	Ò»°ãÃ³Ò×	25440	Ç§¿Ë	0	?	93,758
202101	38089400	Ïû¶¾¼Á	613	ËùÂÞÃÅÈºµº	10	Ò»°ãÃ³Ò×	500	Ç§¿Ë	0	?	21,836
202101	38089400	Ïû¶¾¼Á	618	»ùÀï°ÍË¹	11	¹ú¼Ò¼ä¡¢¹ú¼Ê×éÖ¯ÎÞ³¥Ô®ÖúºÍÔùËÍµÄÎï×Ê	28	Ç§¿Ë	0	?	520
202101	84192000	Ò½ÓÃ»òÊµÑéÊÒÓÃÏû¶¾Æ÷¾ß	103	ÃÏ¼ÓÀ­¹ú	10	Ò»°ãÃ³Ò×	71	Ì¨	19096	Ç§¿Ë	4,558,507
202101	84192000	Ò½ÓÃ»òÊµÑéÊÒÓÃÏû¶¾Æ÷¾ß	105	ÎÄÀ³	10	Ò»°ãÃ³Ò×	1	Ì¨	112	Ç§¿Ë	10,451
202101	84192000	Ò½ÓÃ»òÊµÑéÊÒÓÃÏû¶¾Æ÷¾ß	106	Ãåµé	10	Ò»°ãÃ³Ò×	1	Ì¨	97	Ç§¿Ë	10,195
202101	84192000	Ò½ÓÃ»òÊµÑéÊÒÓÃÏû¶¾Æ÷¾ß	107	¼íÆÒÕ¯	10	Ò»°ãÃ³Ò×	46	Ì¨	2343	Ç§¿Ë	75,202
202101	84192000	Ò½ÓÃ»òÊµÑéÊÒÓÃÏû¶¾Æ÷¾ß	108	ÈûÆÖÂ·Ë¹	10	Ò»°ãÃ³Ò×	10	Ì¨	1768	Ç§¿Ë	273,066
202101	84192000	Ò½ÓÃ»òÊµÑéÊÒÓÃÏû¶¾Æ÷¾ß	110	ÖÐ¹úÏã¸Û	10	Ò»°ãÃ³Ò×	7533	Ì¨	5722	Ç§¿Ë	437,254
202101	84192000	Ò½ÓÃ»òÊµÑéÊÒÓÃÏû¶¾Æ÷¾ß	111	Ó¡¶È	10	Ò»°ãÃ³Ò×	3263	Ì¨	21114	Ç§¿Ë	1,288,981
202101	84192000	Ò½ÓÃ»òÊµÑéÊÒÓÃÏû¶¾Æ÷¾ß	112	Ó¡¶ÈÄáÎ÷ÑÇ	10	Ò»°ãÃ³Ò×	561	Ì¨	14007	Ç§¿Ë	921,446
202101	84192000	Ò½ÓÃ»òÊµÑéÊÒÓÃÏû¶¾Æ÷¾ß	113	ÒÁÀÊ	10	Ò»°ãÃ³Ò×	2	Ì¨	74	Ç§¿Ë	433
202101	84192000	Ò½ÓÃ»òÊµÑéÊÒÓÃÏû¶¾Æ÷¾ß	114	ÒÁÀ­¿Ë	10	Ò»°ãÃ³Ò×	18	Ì¨	1237	Ç§¿Ë	262,598
202101	84192000	Ò½ÓÃ»òÊµÑéÊÒÓÃÏû¶¾Æ÷¾ß	115	ÒÔÉ«ÁÐ	10	Ò»°ãÃ³Ò×	273	Ì¨	5210	Ç§¿Ë	579,021
202101	84192000	Ò½ÓÃ»òÊµÑéÊÒÓÃÏû¶¾Æ÷¾ß	116	ÈÕ±¾	10	Ò»°ãÃ³Ò×	532	Ì¨	3271	Ç§¿Ë	697,000
202101	84192000	Ò½ÓÃ»òÊµÑéÊÒÓÃÏû¶¾Æ÷¾ß	117	Ô¼µ©	10	Ò»°ãÃ³Ò×	11	Ì¨	803	Ç§¿Ë	79,579
202101	84192000	Ò½ÓÃ»òÊµÑéÊÒÓÃÏû¶¾Æ÷¾ß	119	ÀÏÎÎ	10	Ò»°ãÃ³Ò×	4	Ì¨	500	Ç§¿Ë	64,817
202101	84192000	Ò½ÓÃ»òÊµÑéÊÒÓÃÏû¶¾Æ÷¾ß	120	Àè°ÍÄÛ	10	Ò»°ãÃ³Ò×	17	Ì¨	1079	Ç§¿Ë	123,619
202101	84192000	Ò½ÓÃ»òÊµÑéÊÒÓÃÏû¶¾Æ÷¾ß	121	ÖÐ¹ú°ÄÃÅ	10	Ò»°ãÃ³Ò×	5	Ì¨	270	Ç§¿Ë	7,274
202101	84192000	Ò½ÓÃ»òÊµÑéÊÒÓÃÏû¶¾Æ÷¾ß	122	ÂíÀ´Î÷ÑÇ	10	Ò»°ãÃ³Ò×	162	Ì¨	4149	Ç§¿Ë	341,801
202101	84192000	Ò½ÓÃ»òÊµÑéÊÒÓÃÏû¶¾Æ÷¾ß	123	Âí¶û´ú·ò	10	Ò»°ãÃ³Ò×	12	Ì¨	80	Ç§¿Ë	33,134
202101	84192000	Ò½ÓÃ»òÊµÑéÊÒÓÃÏû¶¾Æ÷¾ß	124	ÃÉ¹Å	10	Ò»°ãÃ³Ò×	75	Ì¨	6501	Ç§¿Ë	287,352
202101	84192000	Ò½ÓÃ»òÊµÑéÊÒÓÃÏû¶¾Æ÷¾ß	125	Äá²´¶ûÁª°îÃñÖ÷¹²ºÍ¹ú	11	¹ú¼Ò¼ä¡¢¹ú¼Ê×éÖ¯ÎÞ³¥Ô®ÖúºÍÔùËÍµÄÎï×Ê	4	Ì¨	26	Ç§¿Ë	3,607
202101	84192000	Ò½ÓÃ»òÊµÑéÊÒÓÃÏû¶¾Æ÷¾ß	126	°¢Âü	10	Ò»°ãÃ³Ò×	11	Ì¨	1081	Ç§¿Ë	176,262
202101	84192000	Ò½ÓÃ»òÊµÑéÊÒÓÃÏû¶¾Æ÷¾ß	127	°Í»ùË¹Ì¹	10	Ò»°ãÃ³Ò×	27	Ì¨	18180	Ç§¿Ë	1,539,644
202101	84192000	Ò½ÓÃ»òÊµÑéÊÒÓÃÏû¶¾Æ÷¾ß	129	·ÆÂÉ±ö	10	Ò»°ãÃ³Ò×	650	Ì¨	10828	Ç§¿Ë	940,334
202101	84192000	Ò½ÓÃ»òÊµÑéÊÒÓÃÏû¶¾Æ÷¾ß	130	¿¨Ëþ¶û	10	Ò»°ãÃ³Ò×	5	Ì¨	81	Ç§¿Ë	8,642
202101	84192000	Ò½ÓÃ»òÊµÑéÊÒÓÃÏû¶¾Æ÷¾ß	131	É³ÌØ°¢À­²®	10	Ò»°ãÃ³Ò×	602	Ì¨	25084	Ç§¿Ë	4,341,182
202101	84192000	Ò½ÓÃ»òÊµÑéÊÒÓÃÏû¶¾Æ÷¾ß	132	ÐÂ¼ÓÆÂ	10	Ò»°ãÃ³Ò×	7	Ì¨	27	Ç§¿Ë	16,953
202101	84192000	Ò½ÓÃ»òÊµÑéÊÒÓÃÏû¶¾Æ÷¾ß	133	º«¹ú	10	Ò»°ãÃ³Ò×	7122	Ì¨	10878	Ç§¿Ë	919,577
202101	84192000	Ò½ÓÃ»òÊµÑéÊÒÓÃÏû¶¾Æ÷¾ß	134	Ë¹ÀïÀ¼¿¨	10	Ò»°ãÃ³Ò×	19	Ì¨	1091	Ç§¿Ë	225,755
202101	84192000	Ò½ÓÃ»òÊµÑéÊÒÓÃÏû¶¾Æ÷¾ß	134	Ë¹ÀïÀ¼¿¨	11	¹ú¼Ò¼ä¡¢¹ú¼Ê×éÖ¯ÎÞ³¥Ô®ÖúºÍÔùËÍµÄÎï×Ê	5	Ì¨	241	Ç§¿Ë	50,123
202101	84192000	Ò½ÓÃ»òÊµÑéÊÒÓÃÏû¶¾Æ÷¾ß	136	Ì©¹ú	10	Ò»°ãÃ³Ò×	141	Ì¨	6240	Ç§¿Ë	1,286,635
202101	84192000	Ò½ÓÃ»òÊµÑéÊÒÓÃÏû¶¾Æ÷¾ß	137	ÍÁ¶úÆä	10	Ò»°ãÃ³Ò×	1431	Ì¨	48679	Ç§¿Ë	6,000,385
202101	84192000	Ò½ÓÃ»òÊµÑéÊÒÓÃÏû¶¾Æ÷¾ß	138	°¢ÁªÇõ	10	Ò»°ãÃ³Ò×	397	Ì¨	8334	Ç§¿Ë	332,191
202101	84192000	Ò½ÓÃ»òÊµÑéÊÒÓÃÏû¶¾Æ÷¾ß	141	Ô½ÄÏ	10	Ò»°ãÃ³Ò×	183	Ì¨	67765	Ç§¿Ë	2,713,667
202101	84192000	Ò½ÓÃ»òÊµÑéÊÒÓÃÏû¶¾Æ÷¾ß	143	ÖÐ¹úÌ¨Íå	10	Ò»°ãÃ³Ò×	9	Ì¨	297	Ç§¿Ë	33,907
202101	84192000	Ò½ÓÃ»òÊµÑéÊÒÓÃÏû¶¾Æ÷¾ß	145	¹þÈø¿ËË¹Ì¹	10	Ò»°ãÃ³Ò×	1	Ì¨	160	Ç§¿Ë	29,802
202101	84192000	Ò½ÓÃ»òÊµÑéÊÒÓÃÏû¶¾Æ÷¾ß	146	¼ª¶û¼ªË¹Ë¹Ì¹	10	Ò»°ãÃ³Ò×	2	Ì¨	186	Ç§¿Ë	16,077
202101	84192000	Ò½ÓÃ»òÊµÑéÊÒÓÃÏû¶¾Æ÷¾ß	147	Ëþ¼ª¿ËË¹Ì¹	10	Ò»°ãÃ³Ò×	1	Ì¨	40	Ç§¿Ë	527
202101	84192000	Ò½ÓÃ»òÊµÑéÊÒÓÃÏû¶¾Æ÷¾ß	149	ÎÚ×È±ð¿ËË¹Ì¹	10	Ò»°ãÃ³Ò×	1061	Ì¨	17143	Ç§¿Ë	1,293,754
202101	84192000	Ò½ÓÃ»òÊµÑéÊÒÓÃÏû¶¾Æ÷¾ß	201	°¢¶û¼°ÀûÑÇ	10	Ò»°ãÃ³Ò×	125	Ì¨	9158	Ç§¿Ë	838,307
202101	84192000	Ò½ÓÃ»òÊµÑéÊÒÓÃÏû¶¾Æ÷¾ß	204	²©´ÄÍßÄÉ	10	Ò»°ãÃ³Ò×	5	Ì¨	3428	Ç§¿Ë	282,146
202101	84192000	Ò½ÓÃ»òÊµÑéÊÒÓÃÏû¶¾Æ÷¾ß	206	¿¦ÂóÂ¡	10	Ò»°ãÃ³Ò×	272	Ì¨	41485	Ç§¿Ë	4,232,892
202101	84192000	Ò½ÓÃ»òÊµÑéÊÒÓÃÏû¶¾Æ÷¾ß	211	Õ§µÃ	10	Ò»°ãÃ³Ò×	1	Ì¨	1800	Ç§¿Ë	207,241
202101	84192000	Ò½ÓÃ»òÊµÑéÊÒÓÃÏû¶¾Æ÷¾ß	213	¸Õ¹û(²¼)	10	Ò»°ãÃ³Ò×	3	Ì¨	39	Ç§¿Ë	1,078
202101	84192000	Ò½ÓÃ»òÊµÑéÊÒÓÃÏû¶¾Æ÷¾ß	215	°£¼°	10	Ò»°ãÃ³Ò×	2900	Ì¨	59709	Ç§¿Ë	4,907,305
202101	84192000	Ò½ÓÃ»òÊµÑéÊÒÓÃÏû¶¾Æ÷¾ß	220	¼ÓÄÉ	10	Ò»°ãÃ³Ò×	124	Ì¨	2721	Ç§¿Ë	272,085
202101	84192000	Ò½ÓÃ»òÊµÑéÊÒÓÃÏû¶¾Æ÷¾ß	221	¼¸ÄÚÑÇ	10	Ò»°ãÃ³Ò×	2	Ì¨	30	Ç§¿Ë	3,000
202101	84192000	Ò½ÓÃ»òÊµÑéÊÒÓÃÏû¶¾Æ÷¾ß	223	¿ÆÌØµÏÍß	10	Ò»°ãÃ³Ò×	3	Ì¨	233	Ç§¿Ë	17,689
202101	84192000	Ò½ÓÃ»òÊµÑéÊÒÓÃÏû¶¾Æ÷¾ß	224	¿ÏÄáÑÇ	10	Ò»°ãÃ³Ò×	203	Ì¨	8336	Ç§¿Ë	778,428
202101	84192000	Ò½ÓÃ»òÊµÑéÊÒÓÃÏû¶¾Æ÷¾ß	225	Àû±ÈÀïÑÇ	10	Ò»°ãÃ³Ò×	1	Ì¨	725	Ç§¿Ë	146,918
202101	84192000	Ò½ÓÃ»òÊµÑéÊÒÓÃÏû¶¾Æ÷¾ß	227	Âí´ï¼ÓË¹¼Ó	10	Ò»°ãÃ³Ò×	3	Ì¨	298	Ç§¿Ë	48,440
202101	84192000	Ò½ÓÃ»òÊµÑéÊÒÓÃÏû¶¾Æ÷¾ß	229	ÂíÀï	10	Ò»°ãÃ³Ò×	1	Ì¨	20	Ç§¿Ë	2,501
202101	84192000	Ò½ÓÃ»òÊµÑéÊÒÓÃÏû¶¾Æ÷¾ß	231	Ã«ÀïÇóË¹	10	Ò»°ãÃ³Ò×	2	Ì¨	533	Ç§¿Ë	85,448
202101	84192000	Ò½ÓÃ»òÊµÑéÊÒÓÃÏû¶¾Æ÷¾ß	232	Ä¦Âå¸ç	10	Ò»°ãÃ³Ò×	67	Ì¨	4925	Ç§¿Ë	707,684
202101	84192000	Ò½ÓÃ»òÊµÑéÊÒÓÃÏû¶¾Æ÷¾ß	233	ÄªÉ£±È¿Ë	10	Ò»°ãÃ³Ò×	1	Ì¨	23	Ç§¿Ë	500
202101	84192000	Ò½ÓÃ»òÊµÑéÊÒÓÃÏû¶¾Æ÷¾ß	236	ÄáÈÕÀûÑÇ	10	Ò»°ãÃ³Ò×	495	Ì¨	11416	Ç§¿Ë	800,513
202101	84192000	Ò½ÓÃ»òÊµÑéÊÒÓÃÏû¶¾Æ÷¾ß	240	ÈûÄÚ¼Ó¶û	10	Ò»°ãÃ³Ò×	1	Ì¨	450	Ç§¿Ë	65,420
202101	84192000	Ò½ÓÃ»òÊµÑéÊÒÓÃÏû¶¾Æ÷¾ß	243	Ë÷ÂíÀï	10	Ò»°ãÃ³Ò×	1	Ì¨	60	Ç§¿Ë	7,542
202101	84192000	Ò½ÓÃ»òÊµÑéÊÒÓÃÏû¶¾Æ÷¾ß	244	ÄÏ·Ç	10	Ò»°ãÃ³Ò×	105	Ì¨	11951	Ç§¿Ë	1,369,000
202101	84192000	Ò½ÓÃ»òÊµÑéÊÒÓÃÏû¶¾Æ÷¾ß	249	Í»ÄáË¹	10	Ò»°ãÃ³Ò×	50	Ì¨	1680	Ç§¿Ë	214,796
202101	84192000	Ò½ÓÃ»òÊµÑéÊÒÓÃÏû¶¾Æ÷¾ß	250	ÎÚ¸É´ï	10	Ò»°ãÃ³Ò×	111	Ì¨	8703	Ç§¿Ë	539,053
202101	84192000	Ò½ÓÃ»òÊµÑéÊÒÓÃÏû¶¾Æ÷¾ß	251	²¼»ùÄÉ·¨Ë÷	10	Ò»°ãÃ³Ò×	5	Ì¨	573	Ç§¿Ë	62,414
202101	84192000	Ò½ÓÃ»òÊµÑéÊÒÓÃÏû¶¾Æ÷¾ß	252	¸Õ¹û(½ð)	10	Ò»°ãÃ³Ò×	11	Ì¨	809	Ç§¿Ë	105,672
202101	84192000	Ò½ÓÃ»òÊµÑéÊÒÓÃÏû¶¾Æ÷¾ß	253	ÔÞ±ÈÑÇ	10	Ò»°ãÃ³Ò×	1	Ì¨	37	Ç§¿Ë	3,529
202101	84192000	Ò½ÓÃ»òÊµÑéÊÒÓÃÏû¶¾Æ÷¾ß	254	½ò°Í²¼Î¤	10	Ò»°ãÃ³Ò×	1	Ì¨	51	Ç§¿Ë	8,220
202101	84192000	Ò½ÓÃ»òÊµÑéÊÒÓÃÏû¶¾Æ÷¾ß	301	±ÈÀûÊ±	10	Ò»°ãÃ³Ò×	2901	Ì¨	1110	Ç§¿Ë	121,383
202101	84192000	Ò½ÓÃ»òÊµÑéÊÒÓÃÏû¶¾Æ÷¾ß	303	Ó¢¹ú	10	Ò»°ãÃ³Ò×	945	Ì¨	13036	Ç§¿Ë	2,235,451
202101	84192000	Ò½ÓÃ»òÊµÑéÊÒÓÃÏû¶¾Æ÷¾ß	304	µÂ¹ú	10	Ò»°ãÃ³Ò×	979	Ì¨	6452	Ç§¿Ë	1,843,942
202101	84192000	Ò½ÓÃ»òÊµÑéÊÒÓÃÏû¶¾Æ÷¾ß	305	·¨¹ú	10	Ò»°ãÃ³Ò×	24019	Ì¨	8436	Ç§¿Ë	2,169,706
202101	84192000	Ò½ÓÃ»òÊµÑéÊÒÓÃÏû¶¾Æ÷¾ß	306	°®¶ûÀ¼	10	Ò»°ãÃ³Ò×	1	Ì¨	60	Ç§¿Ë	8,427
202101	84192000	Ò½ÓÃ»òÊµÑéÊÒÓÃÏû¶¾Æ÷¾ß	307	Òâ´óÀû	10	Ò»°ãÃ³Ò×	111	Ì¨	4765	Ç§¿Ë	832,793
202101	84192000	Ò½ÓÃ»òÊµÑéÊÒÓÃÏû¶¾Æ÷¾ß	309	ºÉÀ¼	10	Ò»°ãÃ³Ò×	62	Ì¨	3198	Ç§¿Ë	465,238
202101	84192000	Ò½ÓÃ»òÊµÑéÊÒÓÃÏû¶¾Æ÷¾ß	310	Ï£À°	10	Ò»°ãÃ³Ò×	39	Ì¨	1131	Ç§¿Ë	128,192
202101	84192000	Ò½ÓÃ»òÊµÑéÊÒÓÃÏû¶¾Æ÷¾ß	311	ÆÏÌÑÑÀ	10	Ò»°ãÃ³Ò×	53	Ì¨	2768	Ç§¿Ë	306,647
202101	84192000	Ò½ÓÃ»òÊµÑéÊÒÓÃÏû¶¾Æ÷¾ß	312	Î÷°àÑÀ	10	Ò»°ãÃ³Ò×	774	Ì¨	14304	Ç§¿Ë	1,800,160
202101	84192000	Ò½ÓÃ»òÊµÑéÊÒÓÃÏû¶¾Æ÷¾ß	313	°¢¶û°ÍÄáÑÇ	10	Ò»°ãÃ³Ò×	2	Ì¨	215	Ç§¿Ë	39,459
202101	84192000	Ò½ÓÃ»òÊµÑéÊÒÓÃÏû¶¾Æ÷¾ß	315	°ÂµØÀû	10	Ò»°ãÃ³Ò×	33	Ì¨	1871	Ç§¿Ë	234,004
202101	84192000	Ò½ÓÃ»òÊµÑéÊÒÓÃÏû¶¾Æ÷¾ß	316	±£¼ÓÀûÑÇ	10	Ò»°ãÃ³Ò×	35	Ì¨	1572	Ç§¿Ë	300,188
202101	84192000	Ò½ÓÃ»òÊµÑéÊÒÓÃÏû¶¾Æ÷¾ß	318	·ÒÀ¼	10	Ò»°ãÃ³Ò×	1	Ì¨	8	Ç§¿Ë	1,046
202101	84192000	Ò½ÓÃ»òÊµÑéÊÒÓÃÏû¶¾Æ÷¾ß	321	ÐÙÑÀÀû	10	Ò»°ãÃ³Ò×	18	Ì¨	1118	Ç§¿Ë	218,481
202101	84192000	Ò½ÓÃ»òÊµÑéÊÒÓÃÏû¶¾Æ÷¾ß	324	Âí¶úËû	10	Ò»°ãÃ³Ò×	1	Ì¨	145	Ç§¿Ë	21,110
202101	84192000	Ò½ÓÃ»òÊµÑéÊÒÓÃÏû¶¾Æ÷¾ß	326	Å²Íþ	10	Ò»°ãÃ³Ò×	1	Ì¨	33	Ç§¿Ë	7,897
202101	84192000	Ò½ÓÃ»òÊµÑéÊÒÓÃÏû¶¾Æ÷¾ß	327	²¨À¼	10	Ò»°ãÃ³Ò×	1334	Ì¨	11868	Ç§¿Ë	3,644,398
202101	84192000	Ò½ÓÃ»òÊµÑéÊÒÓÃÏû¶¾Æ÷¾ß	328	ÂÞÂíÄáÑÇ	10	Ò»°ãÃ³Ò×	2	Ì¨	108	Ç§¿Ë	17,020
202101	84192000	Ò½ÓÃ»òÊµÑéÊÒÓÃÏû¶¾Æ÷¾ß	330	Èðµä	10	Ò»°ãÃ³Ò×	10	Ì¨	525	Ç§¿Ë	52,802
202101	84192000	Ò½ÓÃ»òÊµÑéÊÒÓÃÏû¶¾Æ÷¾ß	331	ÈðÊ¿	10	Ò»°ãÃ³Ò×	3	Ì¨	76	Ç§¿Ë	33,213
202101	84192000	Ò½ÓÃ»òÊµÑéÊÒÓÃÏû¶¾Æ÷¾ß	336	Á¢ÌÕÍð	10	Ò»°ãÃ³Ò×	3	Ì¨	235	Ç§¿Ë	37,907
202101	84192000	Ò½ÓÃ»òÊµÑéÊÒÓÃÏû¶¾Æ÷¾ß	337	¸ñÂ³¼ªÑÇ	10	Ò»°ãÃ³Ò×	163	Ì¨	916	Ç§¿Ë	97,144
202101	84192000	Ò½ÓÃ»òÊµÑéÊÒÓÃÏû¶¾Æ÷¾ß	338	ÑÇÃÀÄáÑÇ	10	Ò»°ãÃ³Ò×	152	Ì¨	7820	Ç§¿Ë	663,896
202101	84192000	Ò½ÓÃ»òÊµÑéÊÒÓÃÏû¶¾Æ÷¾ß	339	°¢Èû°Ý½®	10	Ò»°ãÃ³Ò×	11	Ì¨	500	Ç§¿Ë	56,127
202101	84192000	Ò½ÓÃ»òÊµÑéÊÒÓÃÏû¶¾Æ÷¾ß	340	°×¶íÂÞË¹	10	Ò»°ãÃ³Ò×	15	Ì¨	5310	Ç§¿Ë	479,568
202101	84192000	Ò½ÓÃ»òÊµÑéÊÒÓÃÏû¶¾Æ÷¾ß	343	Ä¦¶û¶àÍß	10	Ò»°ãÃ³Ò×	4	Ì¨	200	Ç§¿Ë	23,528
202101	84192000	Ò½ÓÃ»òÊµÑéÊÒÓÃÏû¶¾Æ÷¾ß	344	¶íÂÞË¹Áª°î	10	Ò»°ãÃ³Ò×	1343	Ì¨	36322	Ç§¿Ë	3,049,966
202101	84192000	Ò½ÓÃ»òÊµÑéÊÒÓÃÏû¶¾Æ÷¾ß	347	ÎÚ¿ËÀ¼	10	Ò»°ãÃ³Ò×	15	Ì¨	84	Ç§¿Ë	4,132
202101	84192000	Ò½ÓÃ»òÊµÑéÊÒÓÃÏû¶¾Æ÷¾ß	350	Ë¹ÂåÎÄÄáÑÇ	10	Ò»°ãÃ³Ò×	1	Ì¨	53	Ç§¿Ë	6,273
202101	84192000	Ò½ÓÃ»òÊµÑéÊÒÓÃÏû¶¾Æ÷¾ß	351	¿ËÂÞµØÑÇ	10	Ò»°ãÃ³Ò×	1	Ì¨	85	Ç§¿Ë	16,726
202101	84192000	Ò½ÓÃ»òÊµÑéÊÒÓÃÏû¶¾Æ÷¾ß	352	½Ý¿Ë	10	Ò»°ãÃ³Ò×	2	Ì¨	3	Ç§¿Ë	294
202101	84192000	Ò½ÓÃ»òÊµÑéÊÒÓÃÏû¶¾Æ÷¾ß	353	Ë¹Âå·¥¿Ë	10	Ò»°ãÃ³Ò×	31	Ì¨	154	Ç§¿Ë	18,538
202101	84192000	Ò½ÓÃ»òÊµÑéÊÒÓÃÏû¶¾Æ÷¾ß	354	±±ÂíÆä¶Ù¹²ºÍ¹ú	10	Ò»°ãÃ³Ò×	5	Ì¨	223	Ç§¿Ë	30,485
202101	84192000	Ò½ÓÃ»òÊµÑéÊÒÓÃÏû¶¾Æ÷¾ß	358	Èû¶ûÎ¬ÑÇ	10	Ò»°ãÃ³Ò×	20	Ì¨	1322	Ç§¿Ë	174,882
202101	84192000	Ò½ÓÃ»òÊµÑéÊÒÓÃÏû¶¾Æ÷¾ß	402	°¢¸ùÍ¢	10	Ò»°ãÃ³Ò×	247	Ì¨	9677	Ç§¿Ë	1,126,345
202101	84192000	Ò½ÓÃ»òÊµÑéÊÒÓÃÏû¶¾Æ÷¾ß	408	¶àÃñ×å²£ÀûÎ¬ÑÇ¹ú	10	Ò»°ãÃ³Ò×	2	Ì¨	184	Ç§¿Ë	12,742
202101	84192000	Ò½ÓÃ»òÊµÑéÊÒÓÃÏû¶¾Æ÷¾ß	410	°ÍÎ÷	10	Ò»°ãÃ³Ò×	10	Ì¨	100	Ç§¿Ë	12,208
202101	84192000	Ò½ÓÃ»òÊµÑéÊÒÓÃÏû¶¾Æ÷¾ß	412	ÖÇÀû	10	Ò»°ãÃ³Ò×	366	Ì¨	13594	Ç§¿Ë	1,195,212
202101	84192000	Ò½ÓÃ»òÊµÑéÊÒÓÃÏû¶¾Æ÷¾ß	413	¸çÂ×±ÈÑÇ	10	Ò»°ãÃ³Ò×	3	Ì¨	362	Ç§¿Ë	55,761
202101	84192000	Ò½ÓÃ»òÊµÑéÊÒÓÃÏû¶¾Æ÷¾ß	414	¶àÃ×Äá¿Ë	11	¹ú¼Ò¼ä¡¢¹ú¼Ê×éÖ¯ÎÞ³¥Ô®ÖúºÍÔùËÍµÄÎï×Ê	2	Ì¨	116	Ç§¿Ë	15,904
202101	84192000	Ò½ÓÃ»òÊµÑéÊÒÓÃÏû¶¾Æ÷¾ß	415	¸çË¹´ïÀè¼Ó	10	Ò»°ãÃ³Ò×	10	Ì¨	364	Ç§¿Ë	49,352
202101	84192000	Ò½ÓÃ»òÊµÑéÊÒÓÃÏû¶¾Æ÷¾ß	418	¶àÃ×Äá¼Ó¹²ºÍ¹ú	10	Ò»°ãÃ³Ò×	66	Ì¨	1972	Ç§¿Ë	146,511
202101	84192000	Ò½ÓÃ»òÊµÑéÊÒÓÃÏû¶¾Æ÷¾ß	419	¶ò¹Ï¶à¶û	10	Ò»°ãÃ³Ò×	263	Ì¨	7991	Ç§¿Ë	677,814
202101	84192000	Ò½ÓÃ»òÊµÑéÊÒÓÃÏû¶¾Æ÷¾ß	423	Î£µØÂíÀ­	10	Ò»°ãÃ³Ò×	32	Ì¨	2550	Ç§¿Ë	197,187
202101	84192000	Ò½ÓÃ»òÊµÑéÊÒÓÃÏû¶¾Æ÷¾ß	424	¹çÑÇÄÇ	10	Ò»°ãÃ³Ò×	1	Ì¨	45	Ç§¿Ë	5,097
202101	84192000	Ò½ÓÃ»òÊµÑéÊÒÓÃÏû¶¾Æ÷¾ß	426	ºé¶¼À­Ë¹	10	Ò»°ãÃ³Ò×	14	Ì¨	456	Ç§¿Ë	41,822
202101	84192000	Ò½ÓÃ»òÊµÑéÊÒÓÃÏû¶¾Æ÷¾ß	429	Ä«Î÷¸ç	10	Ò»°ãÃ³Ò×	122	Ì¨	7802	Ç§¿Ë	771,154
202101	84192000	Ò½ÓÃ»òÊµÑéÊÒÓÃÏû¶¾Æ÷¾ß	432	°ÍÄÃÂí	10	Ò»°ãÃ³Ò×	521	Ì¨	2274	Ç§¿Ë	411,067
202101	84192000	Ò½ÓÃ»òÊµÑéÊÒÓÃÏû¶¾Æ÷¾ß	434	ÃØÂ³	10	Ò»°ãÃ³Ò×	242	Ì¨	10761	Ç§¿Ë	1,759,596
202101	84192000	Ò½ÓÃ»òÊµÑéÊÒÓÃÏû¶¾Æ÷¾ß	435	²¨¶àÀè¸÷	10	Ò»°ãÃ³Ò×	1	Ì¨	50	Ç§¿Ë	6,405
202101	84192000	Ò½ÓÃ»òÊµÑéÊÒÓÃÏû¶¾Æ÷¾ß	440	Èø¶ûÍß¶à	10	Ò»°ãÃ³Ò×	7	Ì¨	1554	Ç§¿Ë	243,517
202101	84192000	Ò½ÓÃ»òÊµÑéÊÒÓÃÏû¶¾Æ÷¾ß	442	ÌØÁ¢Äá´ïºÍ¶à°Í¸ç	10	Ò»°ãÃ³Ò×	1	Ì¨	260	Ç§¿Ë	21,895
202101	84192000	Ò½ÓÃ»òÊµÑéÊÒÓÃÏû¶¾Æ÷¾ß	447	Ê¥Æä´ÄºÍÄáÎ¬Ë¹	10	Ò»°ãÃ³Ò×	1	Ì¨	200	Ç§¿Ë	19,751
202101	84192000	Ò½ÓÃ»òÊµÑéÊÒÓÃÏû¶¾Æ÷¾ß	501	¼ÓÄÃ´ó	10	Ò»°ãÃ³Ò×	3510	Ì¨	22317	Ç§¿Ë	6,590,606
202101	84192000	Ò½ÓÃ»òÊµÑéÊÒÓÃÏû¶¾Æ÷¾ß	502	ÃÀ¹ú	10	Ò»°ãÃ³Ò×	4144	Ì¨	28220	Ç§¿Ë	8,699,955
202101	84192000	Ò½ÓÃ»òÊµÑéÊÒÓÃÏû¶¾Æ÷¾ß	601	°Ä´óÀûÑÇ	10	Ò»°ãÃ³Ò×	248	Ì¨	6456	Ç§¿Ë	814,036
202101	84192000	Ò½ÓÃ»òÊµÑéÊÒÓÃÏû¶¾Æ÷¾ß	609	ÐÂÎ÷À¼	10	Ò»°ãÃ³Ò×	3	Ì¨	811	Ç§¿Ë	121,140
202101	84192000	Ò½ÓÃ»òÊµÑéÊÒÓÃÏû¶¾Æ÷¾ß	617	ÈøÄ¦ÑÇ	10	Ò»°ãÃ³Ò×	1	Ì¨	200	Ç§¿Ë	20,260
202101	84192000	Ò½ÓÃ»òÊµÑéÊÒÓÃÏû¶¾Æ÷¾ß	618	»ùÀï°ÍË¹	11	¹ú¼Ò¼ä¡¢¹ú¼Ê×éÖ¯ÎÞ³¥Ô®ÖúºÍÔùËÍµÄÎï×Ê	4	Ì¨	55	Ç§¿Ë	4,548
202101	84192000	Ò½ÓÃ»òÊµÑéÊÒÓÃÏû¶¾Æ÷¾ß	623	·¨Êô²¨ÀûÄáÎ÷ÑÇ	10	Ò»°ãÃ³Ò×	1	Ì¨	180	Ç§¿Ë	30,271
202102	38089400	Ïû¶¾¼Á	102	°ÍÁÖ	10	Ò»°ãÃ³Ò×	10870	Ç§¿Ë	0	?	165,325
202102	38089400	Ïû¶¾¼Á	103	ÃÏ¼ÓÀ­¹ú	10	Ò»°ãÃ³Ò×	1968	Ç§¿Ë	0	?	91,956
202102	38089400	Ïû¶¾¼Á	106	Ãåµé	10	Ò»°ãÃ³Ò×	152	Ç§¿Ë	0	?	12,789
202102	38089400	Ïû¶¾¼Á	107	¼íÆÒÕ¯	10	Ò»°ãÃ³Ò×	1059	Ç§¿Ë	0	?	42,502
202102	38089400	Ïû¶¾¼Á	110	ÖÐ¹úÏã¸Û	10	Ò»°ãÃ³Ò×	788623	Ç§¿Ë	0	?	8,582,876
202102	38089400	Ïû¶¾¼Á	111	Ó¡¶È	10	Ò»°ãÃ³Ò×	391959	Ç§¿Ë	0	?	4,801,936
202102	38089400	Ïû¶¾¼Á	112	Ó¡¶ÈÄáÎ÷ÑÇ	10	Ò»°ãÃ³Ò×	377573	Ç§¿Ë	0	?	4,543,641
202102	38089400	Ïû¶¾¼Á	114	ÒÁÀ­¿Ë	10	Ò»°ãÃ³Ò×	33950	Ç§¿Ë	0	?	349,795
202102	38089400	Ïû¶¾¼Á	115	ÒÔÉ«ÁÐ	10	Ò»°ãÃ³Ò×	11455	Ç§¿Ë	0	?	166,425
202102	38089400	Ïû¶¾¼Á	116	ÈÕ±¾	10	Ò»°ãÃ³Ò×	1273348	Ç§¿Ë	0	?	20,855,367
202102	38089400	Ïû¶¾¼Á	118	¿ÆÍþÌØ	10	Ò»°ãÃ³Ò×	1600	Ç§¿Ë	0	?	29,541
202102	38089400	Ïû¶¾¼Á	120	Àè°ÍÄÛ	10	Ò»°ãÃ³Ò×	29074	Ç§¿Ë	0	?	390,629
202102	38089400	Ïû¶¾¼Á	121	ÖÐ¹ú°ÄÃÅ	10	Ò»°ãÃ³Ò×	7123	Ç§¿Ë	0	?	52,742
202102	38089400	Ïû¶¾¼Á	122	ÂíÀ´Î÷ÑÇ	10	Ò»°ãÃ³Ò×	467722	Ç§¿Ë	0	?	6,061,199
202102	38089400	Ïû¶¾¼Á	123	Âí¶û´ú·ò	10	Ò»°ãÃ³Ò×	114010	Ç§¿Ë	0	?	1,677,006
202102	38089400	Ïû¶¾¼Á	124	ÃÉ¹Å	10	Ò»°ãÃ³Ò×	10502	Ç§¿Ë	0	?	157,186
202102	38089400	Ïû¶¾¼Á	125	Äá²´¶ûÁª°îÃñÖ÷¹²ºÍ¹ú	10	Ò»°ãÃ³Ò×	10121	Ç§¿Ë	0	?	124,564
202102	38089400	Ïû¶¾¼Á	126	°¢Âü	10	Ò»°ãÃ³Ò×	64800	Ç§¿Ë	0	?	911,821
202102	38089400	Ïû¶¾¼Á	127	°Í»ùË¹Ì¹	10	Ò»°ãÃ³Ò×	39337	Ç§¿Ë	0	?	316,033
202102	38089400	Ïû¶¾¼Á	129	·ÆÂÉ±ö	10	Ò»°ãÃ³Ò×	108695	Ç§¿Ë	0	?	1,908,426
202102	38089400	Ïû¶¾¼Á	130	¿¨Ëþ¶û	10	Ò»°ãÃ³Ò×	11749	Ç§¿Ë	0	?	2,448,839
202102	38089400	Ïû¶¾¼Á	131	É³ÌØ°¢À­²®	10	Ò»°ãÃ³Ò×	92115	Ç§¿Ë	0	?	1,284,182
202102	38089400	Ïû¶¾¼Á	132	ÐÂ¼ÓÆÂ	10	Ò»°ãÃ³Ò×	144106	Ç§¿Ë	0	?	3,248,657
202102	38089400	Ïû¶¾¼Á	133	º«¹ú	10	Ò»°ãÃ³Ò×	66089	Ç§¿Ë	0	?	1,283,694
202102	38089400	Ïû¶¾¼Á	136	Ì©¹ú	10	Ò»°ãÃ³Ò×	213134	Ç§¿Ë	0	?	2,679,894
202102	38089400	Ïû¶¾¼Á	137	ÍÁ¶úÆä	10	Ò»°ãÃ³Ò×	16250	Ç§¿Ë	0	?	212,946
202102	38089400	Ïû¶¾¼Á	138	°¢ÁªÇõ	10	Ò»°ãÃ³Ò×	121197	Ç§¿Ë	0	?	1,462,062
202102	38089400	Ïû¶¾¼Á	141	Ô½ÄÏ	10	Ò»°ãÃ³Ò×	79764	Ç§¿Ë	0	?	967,191
202102	38089400	Ïû¶¾¼Á	141	Ô½ÄÏ	12	ÆäËû¾èÔùÎï×Ê	496	Ç§¿Ë	0	?	24,204
202102	38089400	Ïû¶¾¼Á	143	ÖÐ¹úÌ¨Íå	10	Ò»°ãÃ³Ò×	357372	Ç§¿Ë	0	?	4,201,570
202102	38089400	Ïû¶¾¼Á	144	¶«µÛãë	10	Ò»°ãÃ³Ò×	8299	Ç§¿Ë	0	?	139,164
202102	38089400	Ïû¶¾¼Á	145	¹þÈø¿ËË¹Ì¹	10	Ò»°ãÃ³Ò×	400	Ç§¿Ë	0	?	9,907
202102	38089400	Ïû¶¾¼Á	209	ÖÐ·Ç	10	Ò»°ãÃ³Ò×	262	Ç§¿Ë	0	?	40,570
202102	38089400	Ïû¶¾¼Á	213	¸Õ¹û(²¼)	10	Ò»°ãÃ³Ò×	1000	Ç§¿Ë	0	?	42,397
202102	38089400	Ïû¶¾¼Á	215	°£¼°	10	Ò»°ãÃ³Ò×	35967	Ç§¿Ë	0	?	498,116
202102	38089400	Ïû¶¾¼Á	216	³àµÀ¼¸ÄÚÑÇ	11	¹ú¼Ò¼ä¡¢¹ú¼Ê×éÖ¯ÎÞ³¥Ô®ÖúºÍÔùËÍµÄÎï×Ê	311	Ç§¿Ë	0	?	13,875
202102	38089400	Ïû¶¾¼Á	217	°£Èû¶í±ÈÑÇ	10	Ò»°ãÃ³Ò×	185	Ç§¿Ë	0	?	12,961
202102	38089400	Ïû¶¾¼Á	220	¼ÓÄÉ	11	¹ú¼Ò¼ä¡¢¹ú¼Ê×éÖ¯ÎÞ³¥Ô®ÖúºÍÔùËÍµÄÎï×Ê	210	Ç§¿Ë	0	?	9,600
202102	38089400	Ïû¶¾¼Á	221	¼¸ÄÚÑÇ	11	¹ú¼Ò¼ä¡¢¹ú¼Ê×éÖ¯ÎÞ³¥Ô®ÖúºÍÔùËÍµÄÎï×Ê	295	Ç§¿Ë	0	?	13,750
202102	38089400	Ïû¶¾¼Á	223	¿ÆÌØµÏÍß	10	Ò»°ãÃ³Ò×	6800	Ç§¿Ë	0	?	104,568
202102	38089400	Ïû¶¾¼Á	224	¿ÏÄáÑÇ	10	Ò»°ãÃ³Ò×	32	Ç§¿Ë	0	?	1,611
202102	38089400	Ïû¶¾¼Á	225	Àû±ÈÀïÑÇ	10	Ò»°ãÃ³Ò×	8800	Ç§¿Ë	0	?	73,696
202102	38089400	Ïû¶¾¼Á	235	ÄáÈÕ¶û	11	¹ú¼Ò¼ä¡¢¹ú¼Ê×éÖ¯ÎÞ³¥Ô®ÖúºÍÔùËÍµÄÎï×Ê	415	Ç§¿Ë	0	?	18,950
202102	38089400	Ïû¶¾¼Á	236	ÄáÈÕÀûÑÇ	10	Ò»°ãÃ³Ò×	350	Ç§¿Ë	0	?	24,345
202102	38089400	Ïû¶¾¼Á	244	ÄÏ·Ç	10	Ò»°ãÃ³Ò×	14496	Ç§¿Ë	0	?	317,672
202102	38089400	Ïû¶¾¼Á	246	ËÕµ¤	10	Ò»°ãÃ³Ò×	200	Ç§¿Ë	0	?	4,035
202102	38089400	Ïû¶¾¼Á	248	¶à¸ç	10	Ò»°ãÃ³Ò×	1	Ç§¿Ë	0	?	195
202102	38089400	Ïû¶¾¼Á	252	¸Õ¹û(½ð)	10	Ò»°ãÃ³Ò×	15000	Ç§¿Ë	0	?	120,000
202102	38089400	Ïû¶¾¼Á	255	À³Ë÷ÍÐ	11	¹ú¼Ò¼ä¡¢¹ú¼Ê×éÖ¯ÎÞ³¥Ô®ÖúºÍÔùËÍµÄÎï×Ê	50	Ç§¿Ë	0	?	2,250
202102	38089400	Ïû¶¾¼Á	301	±ÈÀûÊ±	10	Ò»°ãÃ³Ò×	192763	Ç§¿Ë	0	?	3,991,851
202102	38089400	Ïû¶¾¼Á	302	µ¤Âó	10	Ò»°ãÃ³Ò×	93751	Ç§¿Ë	0	?	2,240,960
202102	38089400	Ïû¶¾¼Á	303	Ó¢¹ú	10	Ò»°ãÃ³Ò×	1196905	Ç§¿Ë	0	?	15,521,487
202102	38089400	Ïû¶¾¼Á	304	µÂ¹ú	10	Ò»°ãÃ³Ò×	85125	Ç§¿Ë	0	?	1,461,355
202102	38089400	Ïû¶¾¼Á	305	·¨¹ú	10	Ò»°ãÃ³Ò×	118746	Ç§¿Ë	0	?	2,673,745
202102	38089400	Ïû¶¾¼Á	306	°®¶ûÀ¼	10	Ò»°ãÃ³Ò×	18239	Ç§¿Ë	0	?	564,551
202102	38089400	Ïû¶¾¼Á	307	Òâ´óÀû	10	Ò»°ãÃ³Ò×	14092	Ç§¿Ë	0	?	192,490
202102	38089400	Ïû¶¾¼Á	308	Â¬É­±¤	10	Ò»°ãÃ³Ò×	4530	Ç§¿Ë	0	?	329,388
202102	38089400	Ïû¶¾¼Á	309	ºÉÀ¼	10	Ò»°ãÃ³Ò×	566880	Ç§¿Ë	0	?	10,370,482
202102	38089400	Ïû¶¾¼Á	310	Ï£À°	10	Ò»°ãÃ³Ò×	7742	Ç§¿Ë	0	?	738,224
202102	38089400	Ïû¶¾¼Á	311	ÆÏÌÑÑÀ	10	Ò»°ãÃ³Ò×	39180	Ç§¿Ë	0	?	1,154,567
202102	38089400	Ïû¶¾¼Á	312	Î÷°àÑÀ	10	Ò»°ãÃ³Ò×	211704	Ç§¿Ë	0	?	4,676,707
202102	38089400	Ïû¶¾¼Á	318	·ÒÀ¼	10	Ò»°ãÃ³Ò×	14078	Ç§¿Ë	0	?	413,627
202102	38089400	Ïû¶¾¼Á	321	ÐÙÑÀÀû	10	Ò»°ãÃ³Ò×	9918	Ç§¿Ë	0	?	216,565
202102	38089400	Ïû¶¾¼Á	326	Å²Íþ	10	Ò»°ãÃ³Ò×	2507	Ç§¿Ë	0	?	75,962
202102	38089400	Ïû¶¾¼Á	327	²¨À¼	10	Ò»°ãÃ³Ò×	144	Ç§¿Ë	0	?	6,194
202102	38089400	Ïû¶¾¼Á	330	Èðµä	10	Ò»°ãÃ³Ò×	262	Ç§¿Ë	0	?	8,079
202102	38089400	Ïû¶¾¼Á	331	ÈðÊ¿	10	Ò»°ãÃ³Ò×	402	Ç§¿Ë	0	?	7,516
202102	38089400	Ïû¶¾¼Á	335	À­ÍÑÎ¬ÑÇ	10	Ò»°ãÃ³Ò×	205	Ç§¿Ë	0	?	22,336
202102	38089400	Ïû¶¾¼Á	344	¶íÂÞË¹Áª°î	10	Ò»°ãÃ³Ò×	86540	Ç§¿Ë	0	?	1,313,893
202102	38089400	Ïû¶¾¼Á	347	ÎÚ¿ËÀ¼	10	Ò»°ãÃ³Ò×	3642	Ç§¿Ë	0	?	366,307
202102	38089400	Ïû¶¾¼Á	350	Ë¹ÂåÎÄÄáÑÇ	10	Ò»°ãÃ³Ò×	4506	Ç§¿Ë	0	?	326,151
202102	38089400	Ïû¶¾¼Á	352	½Ý¿Ë	10	Ò»°ãÃ³Ò×	16393	Ç§¿Ë	0	?	509,532
202102	38089400	Ïû¶¾¼Á	402	°¢¸ùÍ¢	10	Ò»°ãÃ³Ò×	112938	Ç§¿Ë	0	?	1,268,264
202102	38089400	Ïû¶¾¼Á	410	°ÍÎ÷	10	Ò»°ãÃ³Ò×	174135	Ç§¿Ë	0	?	2,287,756
202102	38089400	Ïû¶¾¼Á	412	ÖÇÀû	10	Ò»°ãÃ³Ò×	327925	Ç§¿Ë	0	?	3,722,023
202102	38089400	Ïû¶¾¼Á	413	¸çÂ×±ÈÑÇ	10	Ò»°ãÃ³Ò×	58456	Ç§¿Ë	0	?	820,849
202102	38089400	Ïû¶¾¼Á	414	¶àÃ×Äá¿Ë	11	¹ú¼Ò¼ä¡¢¹ú¼Ê×éÖ¯ÎÞ³¥Ô®ÖúºÍÔùËÍµÄÎï×Ê	4	Ç§¿Ë	0	?	202
202102	38089400	Ïû¶¾¼Á	415	¸çË¹´ïÀè¼Ó	10	Ò»°ãÃ³Ò×	34895	Ç§¿Ë	0	?	457,624
202102	38089400	Ïû¶¾¼Á	418	¶àÃ×Äá¼Ó¹²ºÍ¹ú	10	Ò»°ãÃ³Ò×	7322	Ç§¿Ë	0	?	111,785
202102	38089400	Ïû¶¾¼Á	419	¶ò¹Ï¶à¶û	10	Ò»°ãÃ³Ò×	12332	Ç§¿Ë	0	?	96,107
202102	38089400	Ïû¶¾¼Á	423	Î£µØÂíÀ­	10	Ò»°ãÃ³Ò×	2250	Ç§¿Ë	0	?	79,466
202102	38089400	Ïû¶¾¼Á	424	¹çÑÇÄÇ	10	Ò»°ãÃ³Ò×	41332	Ç§¿Ë	0	?	402,789
202102	38089400	Ïû¶¾¼Á	429	Ä«Î÷¸ç	10	Ò»°ãÃ³Ò×	16618	Ç§¿Ë	0	?	367,377
202102	38089400	Ïû¶¾¼Á	434	ÃØÂ³	10	Ò»°ãÃ³Ò×	47229	Ç§¿Ë	0	?	1,139,220
202102	38089400	Ïû¶¾¼Á	440	Èø¶ûÍß¶à	10	Ò»°ãÃ³Ò×	7600	Ç§¿Ë	0	?	93,364
202102	38089400	Ïû¶¾¼Á	442	ÌØÁ¢Äá´ïºÍ¶à°Í¸ç	10	Ò»°ãÃ³Ò×	43567	Ç§¿Ë	0	?	528,437
202102	38089400	Ïû¶¾¼Á	501	¼ÓÄÃ´ó	10	Ò»°ãÃ³Ò×	347373	Ç§¿Ë	0	?	7,456,197
202102	38089400	Ïû¶¾¼Á	502	ÃÀ¹ú	10	Ò»°ãÃ³Ò×	16608238	Ç§¿Ë	0	?	193,832,649
202102	38089400	Ïû¶¾¼Á	601	°Ä´óÀûÑÇ	10	Ò»°ãÃ³Ò×	1279897	Ç§¿Ë	0	?	15,291,666
202102	38089400	Ïû¶¾¼Á	609	ÐÂÎ÷À¼	10	Ò»°ãÃ³Ò×	6366	Ç§¿Ë	0	?	228,725
202102	38089400	Ïû¶¾¼Á	614	ÌÀ¼Ó	10	Ò»°ãÃ³Ò×	158	Ç§¿Ë	0	?	9,281
202102	38089400	Ïû¶¾¼Á	617	ÈøÄ¦ÑÇ	10	Ò»°ãÃ³Ò×	158	Ç§¿Ë	0	?	9,281
202102	38089400	Ïû¶¾¼Á	620	ÃÜ¿ËÂÞÄáÎ÷ÑÇÁª°î	10	Ò»°ãÃ³Ò×	158	Ç§¿Ë	0	?	9,281
202102	84192000	Ò½ÓÃ»òÊµÑéÊÒÓÃÏû¶¾Æ÷¾ß	102	°ÍÁÖ	10	Ò»°ãÃ³Ò×	102	Ì¨	579	Ç§¿Ë	328,205
202102	84192000	Ò½ÓÃ»òÊµÑéÊÒÓÃÏû¶¾Æ÷¾ß	103	ÃÏ¼ÓÀ­¹ú	10	Ò»°ãÃ³Ò×	15	Ì¨	4434	Ç§¿Ë	1,451,827
202102	84192000	Ò½ÓÃ»òÊµÑéÊÒÓÃÏû¶¾Æ÷¾ß	106	Ãåµé	10	Ò»°ãÃ³Ò×	12	Ì¨	332	Ç§¿Ë	85,342
202102	84192000	Ò½ÓÃ»òÊµÑéÊÒÓÃÏû¶¾Æ÷¾ß	107	¼íÆÒÕ¯	10	Ò»°ãÃ³Ò×	18	Ì¨	15204	Ç§¿Ë	615,539
202102	84192000	Ò½ÓÃ»òÊµÑéÊÒÓÃÏû¶¾Æ÷¾ß	110	ÖÐ¹úÏã¸Û	10	Ò»°ãÃ³Ò×	5	Ì¨	690	Ç§¿Ë	257,088
202102	84192000	Ò½ÓÃ»òÊµÑéÊÒÓÃÏû¶¾Æ÷¾ß	111	Ó¡¶È	10	Ò»°ãÃ³Ò×	26	Ì¨	12208	Ç§¿Ë	636,432
202102	84192000	Ò½ÓÃ»òÊµÑéÊÒÓÃÏû¶¾Æ÷¾ß	112	Ó¡¶ÈÄáÎ÷ÑÇ	10	Ò»°ãÃ³Ò×	66	Ì¨	4044	Ç§¿Ë	883,042
202102	84192000	Ò½ÓÃ»òÊµÑéÊÒÓÃÏû¶¾Æ÷¾ß	114	ÒÁÀ­¿Ë	10	Ò»°ãÃ³Ò×	61	Ì¨	2928	Ç§¿Ë	306,023
202102	84192000	Ò½ÓÃ»òÊµÑéÊÒÓÃÏû¶¾Æ÷¾ß	115	ÒÔÉ«ÁÐ	10	Ò»°ãÃ³Ò×	32	Ì¨	856	Ç§¿Ë	130,092
202102	84192000	Ò½ÓÃ»òÊµÑéÊÒÓÃÏû¶¾Æ÷¾ß	116	ÈÕ±¾	10	Ò»°ãÃ³Ò×	394	Ì¨	1910	Ç§¿Ë	392,065
202102	84192000	Ò½ÓÃ»òÊµÑéÊÒÓÃÏû¶¾Æ÷¾ß	117	Ô¼µ©	10	Ò»°ãÃ³Ò×	24	Ì¨	1770	Ç§¿Ë	232,294
202102	84192000	Ò½ÓÃ»òÊµÑéÊÒÓÃÏû¶¾Æ÷¾ß	118	¿ÆÍþÌØ	10	Ò»°ãÃ³Ò×	1	Ì¨	150	Ç§¿Ë	55,253
202102	84192000	Ò½ÓÃ»òÊµÑéÊÒÓÃÏû¶¾Æ÷¾ß	119	ÀÏÎÎ	10	Ò»°ãÃ³Ò×	8	Ì¨	2186	Ç§¿Ë	249,132
202102	84192000	Ò½ÓÃ»òÊµÑéÊÒÓÃÏû¶¾Æ÷¾ß	122	ÂíÀ´Î÷ÑÇ	10	Ò»°ãÃ³Ò×	474	Ì¨	1395	Ç§¿Ë	472,162
202102	84192000	Ò½ÓÃ»òÊµÑéÊÒÓÃÏû¶¾Æ÷¾ß	123	Âí¶û´ú·ò	10	Ò»°ãÃ³Ò×	2	Ì¨	30	Ç§¿Ë	3,112
202102	84192000	Ò½ÓÃ»òÊµÑéÊÒÓÃÏû¶¾Æ÷¾ß	124	ÃÉ¹Å	10	Ò»°ãÃ³Ò×	16	Ì¨	1375	Ç§¿Ë	110,315
202102	84192000	Ò½ÓÃ»òÊµÑéÊÒÓÃÏû¶¾Æ÷¾ß	125	Äá²´¶ûÁª°îÃñÖ÷¹²ºÍ¹ú	10	Ò»°ãÃ³Ò×	11	Ì¨	1155	Ç§¿Ë	102,836
202102	84192000	Ò½ÓÃ»òÊµÑéÊÒÓÃÏû¶¾Æ÷¾ß	125	Äá²´¶ûÁª°îÃñÖ÷¹²ºÍ¹ú	11	¹ú¼Ò¼ä¡¢¹ú¼Ê×éÖ¯ÎÞ³¥Ô®ÖúºÍÔùËÍµÄÎï×Ê	5	Ì¨	1850	Ç§¿Ë	225,000
202102	84192000	Ò½ÓÃ»òÊµÑéÊÒÓÃÏû¶¾Æ÷¾ß	126	°¢Âü	10	Ò»°ãÃ³Ò×	1000	Ì¨	675	Ç§¿Ë	38,903
202102	84192000	Ò½ÓÃ»òÊµÑéÊÒÓÃÏû¶¾Æ÷¾ß	127	°Í»ùË¹Ì¹	10	Ò»°ãÃ³Ò×	167	Ì¨	6986	Ç§¿Ë	627,175
202102	84192000	Ò½ÓÃ»òÊµÑéÊÒÓÃÏû¶¾Æ÷¾ß	129	·ÆÂÉ±ö	10	Ò»°ãÃ³Ò×	419	Ì¨	7042	Ç§¿Ë	1,028,128
202102	84192000	Ò½ÓÃ»òÊµÑéÊÒÓÃÏû¶¾Æ÷¾ß	130	¿¨Ëþ¶û	10	Ò»°ãÃ³Ò×	3	Ì¨	138	Ç§¿Ë	15,052
202102	84192000	Ò½ÓÃ»òÊµÑéÊÒÓÃÏû¶¾Æ÷¾ß	131	É³ÌØ°¢À­²®	10	Ò»°ãÃ³Ò×	578	Ì¨	3990	Ç§¿Ë	635,008
202102	84192000	Ò½ÓÃ»òÊµÑéÊÒÓÃÏû¶¾Æ÷¾ß	132	ÐÂ¼ÓÆÂ	10	Ò»°ãÃ³Ò×	251	Ì¨	456	Ç§¿Ë	55,966
202102	84192000	Ò½ÓÃ»òÊµÑéÊÒÓÃÏû¶¾Æ÷¾ß	133	º«¹ú	10	Ò»°ãÃ³Ò×	212	Ì¨	3453	Ç§¿Ë	715,109
202102	84192000	Ò½ÓÃ»òÊµÑéÊÒÓÃÏû¶¾Æ÷¾ß	134	Ë¹ÀïÀ¼¿¨	10	Ò»°ãÃ³Ò×	1	Ì¨	56	Ç§¿Ë	5,007
202102	84192000	Ò½ÓÃ»òÊµÑéÊÒÓÃÏû¶¾Æ÷¾ß	135	ÐðÀûÑÇ	10	Ò»°ãÃ³Ò×	1	Ì¨	1900	Ç§¿Ë	97,254
202102	84192000	Ò½ÓÃ»òÊµÑéÊÒÓÃÏû¶¾Æ÷¾ß	136	Ì©¹ú	10	Ò»°ãÃ³Ò×	1590	Ì¨	10735	Ç§¿Ë	1,491,870
202102	84192000	Ò½ÓÃ»òÊµÑéÊÒÓÃÏû¶¾Æ÷¾ß	137	ÍÁ¶úÆä	10	Ò»°ãÃ³Ò×	177	Ì¨	9660	Ç§¿Ë	1,583,160
202102	84192000	Ò½ÓÃ»òÊµÑéÊÒÓÃÏû¶¾Æ÷¾ß	138	°¢ÁªÇõ	10	Ò»°ãÃ³Ò×	28	Ì¨	975	Ç§¿Ë	103,925
202102	84192000	Ò½ÓÃ»òÊµÑéÊÒÓÃÏû¶¾Æ÷¾ß	141	Ô½ÄÏ	10	Ò»°ãÃ³Ò×	79	Ì¨	20506	Ç§¿Ë	637,735
202102	84192000	Ò½ÓÃ»òÊµÑéÊÒÓÃÏû¶¾Æ÷¾ß	143	ÖÐ¹úÌ¨Íå	10	Ò»°ãÃ³Ò×	5	Ì¨	1133	Ç§¿Ë	167,648
202102	84192000	Ò½ÓÃ»òÊµÑéÊÒÓÃÏû¶¾Æ÷¾ß	145	¹þÈø¿ËË¹Ì¹	10	Ò»°ãÃ³Ò×	45	Ì¨	2211	Ç§¿Ë	248,198
202102	84192000	Ò½ÓÃ»òÊµÑéÊÒÓÃÏû¶¾Æ÷¾ß	146	¼ª¶û¼ªË¹Ë¹Ì¹	10	Ò»°ãÃ³Ò×	42	Ì¨	1899	Ç§¿Ë	264,164
202102	84192000	Ò½ÓÃ»òÊµÑéÊÒÓÃÏû¶¾Æ÷¾ß	147	Ëþ¼ª¿ËË¹Ì¹	10	Ò»°ãÃ³Ò×	11	Ì¨	330	Ç§¿Ë	26,844
202102	84192000	Ò½ÓÃ»òÊµÑéÊÒÓÃÏû¶¾Æ÷¾ß	149	ÎÚ×È±ð¿ËË¹Ì¹	10	Ò»°ãÃ³Ò×	32	Ì¨	1120	Ç§¿Ë	75,227
202102	84192000	Ò½ÓÃ»òÊµÑéÊÒÓÃÏû¶¾Æ÷¾ß	201	°¢¶û¼°ÀûÑÇ	10	Ò»°ãÃ³Ò×	119	Ì¨	7525	Ç§¿Ë	1,200,767
202102	84192000	Ò½ÓÃ»òÊµÑéÊÒÓÃÏû¶¾Æ÷¾ß	206	¿¦ÂóÂ¡	10	Ò»°ãÃ³Ò×	8	Ì¨	361	Ç§¿Ë	22,733
202102	84192000	Ò½ÓÃ»òÊµÑéÊÒÓÃÏû¶¾Æ÷¾ß	209	ÖÐ·Ç	10	Ò»°ãÃ³Ò×	19	Ì¨	380	Ç§¿Ë	132,418
202102	84192000	Ò½ÓÃ»òÊµÑéÊÒÓÃÏû¶¾Æ÷¾ß	213	¸Õ¹û(²¼)	10	Ò»°ãÃ³Ò×	5	Ì¨	85	Ç§¿Ë	4,581
202102	84192000	Ò½ÓÃ»òÊµÑéÊÒÓÃÏû¶¾Æ÷¾ß	214	¼ª²¼Ìá	10	Ò»°ãÃ³Ò×	204	Ì¨	701	Ç§¿Ë	92,086
202102	84192000	Ò½ÓÃ»òÊµÑéÊÒÓÃÏû¶¾Æ÷¾ß	215	°£¼°	10	Ò»°ãÃ³Ò×	400	Ì¨	29069	Ç§¿Ë	2,465,481
202102	84192000	Ò½ÓÃ»òÊµÑéÊÒÓÃÏû¶¾Æ÷¾ß	217	°£Èû¶í±ÈÑÇ	10	Ò»°ãÃ³Ò×	12	Ì¨	1045	Ç§¿Ë	83,159
202102	84192000	Ò½ÓÃ»òÊµÑéÊÒÓÃÏû¶¾Æ÷¾ß	220	¼ÓÄÉ	10	Ò»°ãÃ³Ò×	223	Ì¨	11135	Ç§¿Ë	840,890
202102	84192000	Ò½ÓÃ»òÊµÑéÊÒÓÃÏû¶¾Æ÷¾ß	221	¼¸ÄÚÑÇ	10	Ò»°ãÃ³Ò×	37	Ì¨	1942	Ç§¿Ë	159,399
202102	84192000	Ò½ÓÃ»òÊµÑéÊÒÓÃÏû¶¾Æ÷¾ß	223	¿ÆÌØµÏÍß	10	Ò»°ãÃ³Ò×	3	Ì¨	147	Ç§¿Ë	23,799
202102	84192000	Ò½ÓÃ»òÊµÑéÊÒÓÃÏû¶¾Æ÷¾ß	224	¿ÏÄáÑÇ	10	Ò»°ãÃ³Ò×	39	Ì¨	2209	Ç§¿Ë	163,855
202102	84192000	Ò½ÓÃ»òÊµÑéÊÒÓÃÏû¶¾Æ÷¾ß	226	Àû±ÈÑÇ	10	Ò»°ãÃ³Ò×	1	Ì¨	410	Ç§¿Ë	26,796
202102	84192000	Ò½ÓÃ»òÊµÑéÊÒÓÃÏû¶¾Æ÷¾ß	227	Âí´ï¼ÓË¹¼Ó	10	Ò»°ãÃ³Ò×	5	Ì¨	330	Ç§¿Ë	26,677
202102	84192000	Ò½ÓÃ»òÊµÑéÊÒÓÃÏû¶¾Æ÷¾ß	230	Ã«ÀïËþÄáÑÇ	11	¹ú¼Ò¼ä¡¢¹ú¼Ê×éÖ¯ÎÞ³¥Ô®ÖúºÍÔùËÍµÄÎï×Ê	4	Ì¨	542	Ç§¿Ë	128,819
202102	84192000	Ò½ÓÃ»òÊµÑéÊÒÓÃÏû¶¾Æ÷¾ß	231	Ã«ÀïÇóË¹	10	Ò»°ãÃ³Ò×	2	Ì¨	250	Ç§¿Ë	22,144
202102	84192000	Ò½ÓÃ»òÊµÑéÊÒÓÃÏû¶¾Æ÷¾ß	232	Ä¦Âå¸ç	10	Ò»°ãÃ³Ò×	52	Ì¨	4188	Ç§¿Ë	569,072
202102	84192000	Ò½ÓÃ»òÊµÑéÊÒÓÃÏû¶¾Æ÷¾ß	233	ÄªÉ£±È¿Ë	10	Ò»°ãÃ³Ò×	19	Ì¨	3478	Ç§¿Ë	262,800
202102	84192000	Ò½ÓÃ»òÊµÑéÊÒÓÃÏû¶¾Æ÷¾ß	235	ÄáÈÕ¶û	10	Ò»°ãÃ³Ò×	1	Ì¨	53	Ç§¿Ë	17,777
202102	84192000	Ò½ÓÃ»òÊµÑéÊÒÓÃÏû¶¾Æ÷¾ß	236	ÄáÈÕÀûÑÇ	10	Ò»°ãÃ³Ò×	646	Ì¨	5233	Ç§¿Ë	392,551
202102	84192000	Ò½ÓÃ»òÊµÑéÊÒÓÃÏû¶¾Æ÷¾ß	240	ÈûÄÚ¼Ó¶û	10	Ò»°ãÃ³Ò×	72	Ì¨	1785	Ç§¿Ë	207,178
202102	84192000	Ò½ÓÃ»òÊµÑéÊÒÓÃÏû¶¾Æ÷¾ß	242	ÈûÀ­Àû°º	10	Ò»°ãÃ³Ò×	1	Ì¨	65	Ç§¿Ë	196
202102	84192000	Ò½ÓÃ»òÊµÑéÊÒÓÃÏû¶¾Æ÷¾ß	243	Ë÷ÂíÀï	10	Ò»°ãÃ³Ò×	22	Ì¨	468	Ç§¿Ë	16,012
202102	84192000	Ò½ÓÃ»òÊµÑéÊÒÓÃÏû¶¾Æ÷¾ß	244	ÄÏ·Ç	10	Ò»°ãÃ³Ò×	22	Ì¨	4026	Ç§¿Ë	328,988
202102	84192000	Ò½ÓÃ»òÊµÑéÊÒÓÃÏû¶¾Æ÷¾ß	247	Ì¹É£ÄáÑÇ	10	Ò»°ãÃ³Ò×	15	Ì¨	312	Ç§¿Ë	22,800
202102	84192000	Ò½ÓÃ»òÊµÑéÊÒÓÃÏû¶¾Æ÷¾ß	248	¶à¸ç	10	Ò»°ãÃ³Ò×	4	Ì¨	222	Ç§¿Ë	17,539
202102	84192000	Ò½ÓÃ»òÊµÑéÊÒÓÃÏû¶¾Æ÷¾ß	249	Í»ÄáË¹	10	Ò»°ãÃ³Ò×	4	Ì¨	272	Ç§¿Ë	27,791
202102	84192000	Ò½ÓÃ»òÊµÑéÊÒÓÃÏû¶¾Æ÷¾ß	250	ÎÚ¸É´ï	10	Ò»°ãÃ³Ò×	30	Ì¨	506	Ç§¿Ë	39,906
202102	84192000	Ò½ÓÃ»òÊµÑéÊÒÓÃÏû¶¾Æ÷¾ß	252	¸Õ¹û(½ð)	10	Ò»°ãÃ³Ò×	4	Ì¨	200	Ç§¿Ë	19,138
202102	84192000	Ò½ÓÃ»òÊµÑéÊÒÓÃÏû¶¾Æ÷¾ß	301	±ÈÀûÊ±	10	Ò»°ãÃ³Ò×	14	Ì¨	3726	Ç§¿Ë	1,186,563
202102	84192000	Ò½ÓÃ»òÊµÑéÊÒÓÃÏû¶¾Æ÷¾ß	302	µ¤Âó	10	Ò»°ãÃ³Ò×	5	Ì¨	180	Ç§¿Ë	52,696
202102	84192000	Ò½ÓÃ»òÊµÑéÊÒÓÃÏû¶¾Æ÷¾ß	303	Ó¢¹ú	10	Ò»°ãÃ³Ò×	197	Ì¨	457	Ç§¿Ë	130,016
202102	84192000	Ò½ÓÃ»òÊµÑéÊÒÓÃÏû¶¾Æ÷¾ß	304	µÂ¹ú	10	Ò»°ãÃ³Ò×	2	Ì¨	105	Ç§¿Ë	12,431
202102	84192000	Ò½ÓÃ»òÊµÑéÊÒÓÃÏû¶¾Æ÷¾ß	305	·¨¹ú	10	Ò»°ãÃ³Ò×	24968	Ì¨	6301	Ç§¿Ë	1,963,404
202102	84192000	Ò½ÓÃ»òÊµÑéÊÒÓÃÏû¶¾Æ÷¾ß	307	Òâ´óÀû	10	Ò»°ãÃ³Ò×	145	Ì¨	6844	Ç§¿Ë	837,354
202102	84192000	Ò½ÓÃ»òÊµÑéÊÒÓÃÏû¶¾Æ÷¾ß	309	ºÉÀ¼	10	Ò»°ãÃ³Ò×	37	Ì¨	1753	Ç§¿Ë	193,946
202102	84192000	Ò½ÓÃ»òÊµÑéÊÒÓÃÏû¶¾Æ÷¾ß	310	Ï£À°	10	Ò»°ãÃ³Ò×	3	Ì¨	1540	Ç§¿Ë	250,585
202102	84192000	Ò½ÓÃ»òÊµÑéÊÒÓÃÏû¶¾Æ÷¾ß	311	ÆÏÌÑÑÀ	10	Ò»°ãÃ³Ò×	27	Ì¨	1320	Ç§¿Ë	164,037
202102	84192000	Ò½ÓÃ»òÊµÑéÊÒÓÃÏû¶¾Æ÷¾ß	312	Î÷°àÑÀ	10	Ò»°ãÃ³Ò×	234	Ì¨	9180	Ç§¿Ë	1,110,044
202102	84192000	Ò½ÓÃ»òÊµÑéÊÒÓÃÏû¶¾Æ÷¾ß	313	°¢¶û°ÍÄáÑÇ	10	Ò»°ãÃ³Ò×	23	Ì¨	1040	Ç§¿Ë	89,403
202102	84192000	Ò½ÓÃ»òÊµÑéÊÒÓÃÏû¶¾Æ÷¾ß	315	°ÂµØÀû	10	Ò»°ãÃ³Ò×	1	Ì¨	53	Ç§¿Ë	8,529
202102	84192000	Ò½ÓÃ»òÊµÑéÊÒÓÃÏû¶¾Æ÷¾ß	316	±£¼ÓÀûÑÇ	10	Ò»°ãÃ³Ò×	42	Ì¨	3000	Ç§¿Ë	1,640,927
202102	84192000	Ò½ÓÃ»òÊµÑéÊÒÓÃÏû¶¾Æ÷¾ß	321	ÐÙÑÀÀû	10	Ò»°ãÃ³Ò×	24	Ì¨	575	Ç§¿Ë	73,820
202102	84192000	Ò½ÓÃ»òÊµÑéÊÒÓÃÏû¶¾Æ÷¾ß	327	²¨À¼	10	Ò»°ãÃ³Ò×	483	Ì¨	19816	Ç§¿Ë	2,274,171
202102	84192000	Ò½ÓÃ»òÊµÑéÊÒÓÃÏû¶¾Æ÷¾ß	328	ÂÞÂíÄáÑÇ	10	Ò»°ãÃ³Ò×	246	Ì¨	8554	Ç§¿Ë	1,201,461
202102	84192000	Ò½ÓÃ»òÊµÑéÊÒÓÃÏû¶¾Æ÷¾ß	335	À­ÍÑÎ¬ÑÇ	10	Ò»°ãÃ³Ò×	79	Ì¨	2495	Ç§¿Ë	355,995
202102	84192000	Ò½ÓÃ»òÊµÑéÊÒÓÃÏû¶¾Æ÷¾ß	336	Á¢ÌÕÍð	10	Ò»°ãÃ³Ò×	3	Ì¨	171	Ç§¿Ë	20,657
202102	84192000	Ò½ÓÃ»òÊµÑéÊÒÓÃÏû¶¾Æ÷¾ß	337	¸ñÂ³¼ªÑÇ	10	Ò»°ãÃ³Ò×	5	Ì¨	245	Ç§¿Ë	8,187
202102	84192000	Ò½ÓÃ»òÊµÑéÊÒÓÃÏû¶¾Æ÷¾ß	338	ÑÇÃÀÄáÑÇ	10	Ò»°ãÃ³Ò×	1	Ì¨	105	Ç§¿Ë	22,693
202102	84192000	Ò½ÓÃ»òÊµÑéÊÒÓÃÏû¶¾Æ÷¾ß	340	°×¶íÂÞË¹	10	Ò»°ãÃ³Ò×	1	Ì¨	1700	Ç§¿Ë	123,188
202102	84192000	Ò½ÓÃ»òÊµÑéÊÒÓÃÏû¶¾Æ÷¾ß	344	¶íÂÞË¹Áª°î	10	Ò»°ãÃ³Ò×	2545	Ì¨	54033	Ç§¿Ë	7,925,079
202102	84192000	Ò½ÓÃ»òÊµÑéÊÒÓÃÏû¶¾Æ÷¾ß	347	ÎÚ¿ËÀ¼	10	Ò»°ãÃ³Ò×	23	Ì¨	1742	Ç§¿Ë	229,317
202102	84192000	Ò½ÓÃ»òÊµÑéÊÒÓÃÏû¶¾Æ÷¾ß	351	¿ËÂÞµØÑÇ	10	Ò»°ãÃ³Ò×	8	Ì¨	458	Ç§¿Ë	90,154
202102	84192000	Ò½ÓÃ»òÊµÑéÊÒÓÃÏû¶¾Æ÷¾ß	352	½Ý¿Ë	10	Ò»°ãÃ³Ò×	2	Ì¨	80	Ç§¿Ë	8,533
202102	84192000	Ò½ÓÃ»òÊµÑéÊÒÓÃÏû¶¾Æ÷¾ß	354	±±ÂíÆä¶Ù¹²ºÍ¹ú	10	Ò»°ãÃ³Ò×	11	Ì¨	505	Ç§¿Ë	62,761
202102	84192000	Ò½ÓÃ»òÊµÑéÊÒÓÃÏû¶¾Æ÷¾ß	402	°¢¸ùÍ¢	10	Ò»°ãÃ³Ò×	162	Ì¨	8550	Ç§¿Ë	1,114,943
202102	84192000	Ò½ÓÃ»òÊµÑéÊÒÓÃÏû¶¾Æ÷¾ß	408	¶àÃñ×å²£ÀûÎ¬ÑÇ¹ú	10	Ò»°ãÃ³Ò×	34	Ì¨	2482	Ç§¿Ë	169,671
202102	84192000	Ò½ÓÃ»òÊµÑéÊÒÓÃÏû¶¾Æ÷¾ß	410	°ÍÎ÷	10	Ò»°ãÃ³Ò×	4	Ì¨	777	Ç§¿Ë	210,378
202102	84192000	Ò½ÓÃ»òÊµÑéÊÒÓÃÏû¶¾Æ÷¾ß	412	ÖÇÀû	10	Ò»°ãÃ³Ò×	137	Ì¨	4707	Ç§¿Ë	454,508
202102	84192000	Ò½ÓÃ»òÊµÑéÊÒÓÃÏû¶¾Æ÷¾ß	413	¸çÂ×±ÈÑÇ	10	Ò»°ãÃ³Ò×	2	Ì¨	123	Ç§¿Ë	13,919
202102	84192000	Ò½ÓÃ»òÊµÑéÊÒÓÃÏû¶¾Æ÷¾ß	416	¹Å°Í	10	Ò»°ãÃ³Ò×	6	Ì¨	75	Ç§¿Ë	24,822
202102	84192000	Ò½ÓÃ»òÊµÑéÊÒÓÃÏû¶¾Æ÷¾ß	418	¶àÃ×Äá¼Ó¹²ºÍ¹ú	10	Ò»°ãÃ³Ò×	1	Ì¨	105	Ç§¿Ë	11,764
202102	84192000	Ò½ÓÃ»òÊµÑéÊÒÓÃÏû¶¾Æ÷¾ß	419	¶ò¹Ï¶à¶û	10	Ò»°ãÃ³Ò×	812	Ì¨	3932	Ç§¿Ë	542,225
202102	84192000	Ò½ÓÃ»òÊµÑéÊÒÓÃÏû¶¾Æ÷¾ß	423	Î£µØÂíÀ­	10	Ò»°ãÃ³Ò×	27	Ì¨	3888	Ç§¿Ë	453,758
202102	84192000	Ò½ÓÃ»òÊµÑéÊÒÓÃÏû¶¾Æ÷¾ß	424	¹çÑÇÄÇ	10	Ò»°ãÃ³Ò×	3	Ì¨	150	Ç§¿Ë	16,218
202102	84192000	Ò½ÓÃ»òÊµÑéÊÒÓÃÏû¶¾Æ÷¾ß	426	ºé¶¼À­Ë¹	10	Ò»°ãÃ³Ò×	1	Ì¨	105	Ç§¿Ë	13,999
202102	84192000	Ò½ÓÃ»òÊµÑéÊÒÓÃÏû¶¾Æ÷¾ß	429	Ä«Î÷¸ç	10	Ò»°ãÃ³Ò×	847	Ì¨	11842	Ç§¿Ë	921,476
202102	84192000	Ò½ÓÃ»òÊµÑéÊÒÓÃÏû¶¾Æ÷¾ß	432	°ÍÄÃÂí	10	Ò»°ãÃ³Ò×	2052	Ì¨	4700	Ç§¿Ë	2,488,162
202102	84192000	Ò½ÓÃ»òÊµÑéÊÒÓÃÏû¶¾Æ÷¾ß	433	°ÍÀ­¹ç	10	Ò»°ãÃ³Ò×	43	Ì¨	1470	Ç§¿Ë	120,473
202102	84192000	Ò½ÓÃ»òÊµÑéÊÒÓÃÏû¶¾Æ÷¾ß	434	ÃØÂ³	10	Ò»°ãÃ³Ò×	157	Ì¨	9929	Ç§¿Ë	1,307,766
202102	84192000	Ò½ÓÃ»òÊµÑéÊÒÓÃÏû¶¾Æ÷¾ß	440	Èø¶ûÍß¶à	10	Ò»°ãÃ³Ò×	2	Ì¨	23	Ç§¿Ë	4,122
202102	84192000	Ò½ÓÃ»òÊµÑéÊÒÓÃÏû¶¾Æ÷¾ß	501	¼ÓÄÃ´ó	10	Ò»°ãÃ³Ò×	236	Ì¨	7621	Ç§¿Ë	955,198
202102	84192000	Ò½ÓÃ»òÊµÑéÊÒÓÃÏû¶¾Æ÷¾ß	502	ÃÀ¹ú	10	Ò»°ãÃ³Ò×	10849	Ì¨	26990	Ç§¿Ë	5,485,929
202102	84192000	Ò½ÓÃ»òÊµÑéÊÒÓÃÏû¶¾Æ÷¾ß	601	°Ä´óÀûÑÇ	10	Ò»°ãÃ³Ò×	145	Ì¨	3122	Ç§¿Ë	386,540
202102	84192000	Ò½ÓÃ»òÊµÑéÊÒÓÃÏû¶¾Æ÷¾ß	609	ÐÂÎ÷À¼	10	Ò»°ãÃ³Ò×	34	Ì¨	291	Ç§¿Ë	47,370
202102	84192000	Ò½ÓÃ»òÊµÑéÊÒÓÃÏû¶¾Æ÷¾ß	611	°Í²¼ÑÇÐÂ¼¸ÄÚÑÇ	10	Ò»°ãÃ³Ò×	2	Ì¨	850	Ç§¿Ë	106,725
202103	38089400	Ïû¶¾¼Á	101	°¢¸»º¹	10	Ò»°ãÃ³Ò×	182	Ç§¿Ë	0	?	7,342
202103	38089400	Ïû¶¾¼Á	102	°ÍÁÖ	10	Ò»°ãÃ³Ò×	5056	Ç§¿Ë	0	?	100,100
202103	38089400	Ïû¶¾¼Á	103	ÃÏ¼ÓÀ­¹ú	10	Ò»°ãÃ³Ò×	1562	Ç§¿Ë	0	?	95,328
202103	38089400	Ïû¶¾¼Á	105	ÎÄÀ³	10	Ò»°ãÃ³Ò×	300	Ç§¿Ë	0	?	7,900
202103	38089400	Ïû¶¾¼Á	107	¼íÆÒÕ¯	10	Ò»°ãÃ³Ò×	750	Ç§¿Ë	0	?	155,887
202103	38089400	Ïû¶¾¼Á	110	ÖÐ¹úÏã¸Û	10	Ò»°ãÃ³Ò×	879979	Ç§¿Ë	0	?	9,545,556
202103	38089400	Ïû¶¾¼Á	111	Ó¡¶È	10	Ò»°ãÃ³Ò×	428318	Ç§¿Ë	0	?	7,632,567
202103	38089400	Ïû¶¾¼Á	112	Ó¡¶ÈÄáÎ÷ÑÇ	10	Ò»°ãÃ³Ò×	491852	Ç§¿Ë	0	?	5,277,054
202103	38089400	Ïû¶¾¼Á	113	ÒÁÀÊ	10	Ò»°ãÃ³Ò×	10000	Ç§¿Ë	0	?	169,146
202103	38089400	Ïû¶¾¼Á	115	ÒÔÉ«ÁÐ	10	Ò»°ãÃ³Ò×	11005	Ç§¿Ë	0	?	45,122
202103	38089400	Ïû¶¾¼Á	116	ÈÕ±¾	10	Ò»°ãÃ³Ò×	1545556	Ç§¿Ë	0	?	22,268,379
202103	38089400	Ïû¶¾¼Á	118	¿ÆÍþÌØ	10	Ò»°ãÃ³Ò×	2625	Ç§¿Ë	0	?	57,630
202103	38089400	Ïû¶¾¼Á	120	Àè°ÍÄÛ	10	Ò»°ãÃ³Ò×	30517	Ç§¿Ë	0	?	937,541
202103	38089400	Ïû¶¾¼Á	121	ÖÐ¹ú°ÄÃÅ	10	Ò»°ãÃ³Ò×	12388	Ç§¿Ë	0	?	206,487
202103	38089400	Ïû¶¾¼Á	122	ÂíÀ´Î÷ÑÇ	10	Ò»°ãÃ³Ò×	383062	Ç§¿Ë	0	?	5,958,675
202103	38089400	Ïû¶¾¼Á	124	ÃÉ¹Å	10	Ò»°ãÃ³Ò×	740	Ç§¿Ë	0	?	22,793
202103	38089400	Ïû¶¾¼Á	126	°¢Âü	10	Ò»°ãÃ³Ò×	48900	Ç§¿Ë	0	?	483,738
202103	38089400	Ïû¶¾¼Á	127	°Í»ùË¹Ì¹	10	Ò»°ãÃ³Ò×	59862	Ç§¿Ë	0	?	546,029
202103	38089400	Ïû¶¾¼Á	129	·ÆÂÉ±ö	10	Ò»°ãÃ³Ò×	174747	Ç§¿Ë	0	?	2,902,720
202103	38089400	Ïû¶¾¼Á	130	¿¨Ëþ¶û	10	Ò»°ãÃ³Ò×	55615	Ç§¿Ë	0	?	2,792,694
202103	38089400	Ïû¶¾¼Á	131	É³ÌØ°¢À­²®	10	Ò»°ãÃ³Ò×	211139	Ç§¿Ë	0	?	3,487,862
202103	38089400	Ïû¶¾¼Á	132	ÐÂ¼ÓÆÂ	10	Ò»°ãÃ³Ò×	365873	Ç§¿Ë	0	?	3,744,299
202103	38089400	Ïû¶¾¼Á	133	º«¹ú	10	Ò»°ãÃ³Ò×	128178	Ç§¿Ë	0	?	1,896,547
202103	38089400	Ïû¶¾¼Á	134	Ë¹ÀïÀ¼¿¨	10	Ò»°ãÃ³Ò×	10053	Ç§¿Ë	0	?	154,370
202103	38089400	Ïû¶¾¼Á	136	Ì©¹ú	10	Ò»°ãÃ³Ò×	119544	Ç§¿Ë	0	?	1,991,064
202103	38089400	Ïû¶¾¼Á	137	ÍÁ¶úÆä	10	Ò»°ãÃ³Ò×	24619	Ç§¿Ë	0	?	391,532
202103	38089400	Ïû¶¾¼Á	138	°¢ÁªÇõ	10	Ò»°ãÃ³Ò×	144983	Ç§¿Ë	0	?	2,538,144
202103	38089400	Ïû¶¾¼Á	141	Ô½ÄÏ	10	Ò»°ãÃ³Ò×	240999	Ç§¿Ë	0	?	3,110,583
202103	38089400	Ïû¶¾¼Á	143	ÖÐ¹úÌ¨Íå	10	Ò»°ãÃ³Ò×	545153	Ç§¿Ë	0	?	6,610,908
202103	38089400	Ïû¶¾¼Á	149	ÎÚ×È±ð¿ËË¹Ì¹	10	Ò»°ãÃ³Ò×	100	Ç§¿Ë	0	?	2,575
202103	38089400	Ïû¶¾¼Á	214	¼ª²¼Ìá	10	Ò»°ãÃ³Ò×	9080	Ç§¿Ë	0	?	102,806
202103	38089400	Ïû¶¾¼Á	215	°£¼°	10	Ò»°ãÃ³Ò×	2600	Ç§¿Ë	0	?	38,939
202103	38089400	Ïû¶¾¼Á	217	°£Èû¶í±ÈÑÇ	10	Ò»°ãÃ³Ò×	469	Ç§¿Ë	0	?	22,467
202103	38089400	Ïû¶¾¼Á	218	¼ÓÅî	10	Ò»°ãÃ³Ò×	58004	Ç§¿Ë	0	?	944,420
202103	38089400	Ïû¶¾¼Á	221	¼¸ÄÚÑÇ	10	Ò»°ãÃ³Ò×	310	Ç§¿Ë	0	?	1,500
202103	38089400	Ïû¶¾¼Á	223	¿ÆÌØµÏÍß	10	Ò»°ãÃ³Ò×	17544	Ç§¿Ë	0	?	225,271
202103	38089400	Ïû¶¾¼Á	226	Àû±ÈÑÇ	10	Ò»°ãÃ³Ò×	50500	Ç§¿Ë	0	?	1,823,553
202103	38089400	Ïû¶¾¼Á	228	ÂíÀ­Î¬	11	¹ú¼Ò¼ä¡¢¹ú¼Ê×éÖ¯ÎÞ³¥Ô®ÖúºÍÔùËÍµÄÎï×Ê	85	Ç§¿Ë	0	?	3,750
202103	38089400	Ïû¶¾¼Á	232	Ä¦Âå¸ç	10	Ò»°ãÃ³Ò×	19600	Ç§¿Ë	0	?	63,492
202103	38089400	Ïû¶¾¼Á	236	ÄáÈÕÀûÑÇ	10	Ò»°ãÃ³Ò×	3000	Ç§¿Ë	0	?	37,476
202103	38089400	Ïû¶¾¼Á	240	ÈûÄÚ¼Ó¶û	10	Ò»°ãÃ³Ò×	103	Ç§¿Ë	0	?	4,150
202103	38089400	Ïû¶¾¼Á	240	ÈûÄÚ¼Ó¶û	11	¹ú¼Ò¼ä¡¢¹ú¼Ê×éÖ¯ÎÞ³¥Ô®ÖúºÍÔùËÍµÄÎï×Ê	40	Ç§¿Ë	0	?	1,850
202103	38089400	Ïû¶¾¼Á	244	ÄÏ·Ç	10	Ò»°ãÃ³Ò×	85467	Ç§¿Ë	0	?	1,598,195
202103	38089400	Ïû¶¾¼Á	246	ËÕµ¤	11	¹ú¼Ò¼ä¡¢¹ú¼Ê×éÖ¯ÎÞ³¥Ô®ÖúºÍÔùËÍµÄÎï×Ê	270	Ç§¿Ë	0	?	12,600
202103	38089400	Ïû¶¾¼Á	258	¶òÁ¢ÌØÀïÑÇ	11	¹ú¼Ò¼ä¡¢¹ú¼Ê×éÖ¯ÎÞ³¥Ô®ÖúºÍÔùËÍµÄÎï×Ê	725	Ç§¿Ë	0	?	35,750
202103	38089400	Ïû¶¾¼Á	301	±ÈÀûÊ±	10	Ò»°ãÃ³Ò×	282068	Ç§¿Ë	0	?	6,938,434
202103	38089400	Ïû¶¾¼Á	302	µ¤Âó	10	Ò»°ãÃ³Ò×	125694	Ç§¿Ë	0	?	2,862,840
202103	38089400	Ïû¶¾¼Á	303	Ó¢¹ú	10	Ò»°ãÃ³Ò×	1897224	Ç§¿Ë	0	?	24,609,597
202103	38089400	Ïû¶¾¼Á	304	µÂ¹ú	10	Ò»°ãÃ³Ò×	129376	Ç§¿Ë	0	?	2,048,851
202103	38089400	Ïû¶¾¼Á	305	·¨¹ú	10	Ò»°ãÃ³Ò×	75000	Ç§¿Ë	0	?	2,004,063
202103	38089400	Ïû¶¾¼Á	307	Òâ´óÀû	10	Ò»°ãÃ³Ò×	21503	Ç§¿Ë	0	?	316,418
202103	38089400	Ïû¶¾¼Á	309	ºÉÀ¼	10	Ò»°ãÃ³Ò×	532057	Ç§¿Ë	0	?	9,475,497
202103	38089400	Ïû¶¾¼Á	312	Î÷°àÑÀ	10	Ò»°ãÃ³Ò×	127833	Ç§¿Ë	0	?	3,844,148
202103	38089400	Ïû¶¾¼Á	326	Å²Íþ	10	Ò»°ãÃ³Ò×	25460	Ç§¿Ë	0	?	809,550
202103	38089400	Ïû¶¾¼Á	330	Èðµä	10	Ò»°ãÃ³Ò×	15800	Ç§¿Ë	0	?	380,179
202103	38089400	Ïû¶¾¼Á	331	ÈðÊ¿	10	Ò»°ãÃ³Ò×	8450	Ç§¿Ë	0	?	205,492
202103	38089400	Ïû¶¾¼Á	336	Á¢ÌÕÍð	10	Ò»°ãÃ³Ò×	5200	Ç§¿Ë	0	?	66,689
202103	38089400	Ïû¶¾¼Á	344	¶íÂÞË¹Áª°î	10	Ò»°ãÃ³Ò×	58324	Ç§¿Ë	0	?	737,464
202103	38089400	Ïû¶¾¼Á	347	ÎÚ¿ËÀ¼	10	Ò»°ãÃ³Ò×	7000	Ç§¿Ë	0	?	85,189
202103	38089400	Ïû¶¾¼Á	402	°¢¸ùÍ¢	10	Ò»°ãÃ³Ò×	13000	Ç§¿Ë	0	?	153,380
202103	38089400	Ïû¶¾¼Á	410	°ÍÎ÷	10	Ò»°ãÃ³Ò×	245401	Ç§¿Ë	0	?	3,344,708
202103	38089400	Ïû¶¾¼Á	412	ÖÇÀû	10	Ò»°ãÃ³Ò×	638551	Ç§¿Ë	0	?	7,676,733
202103	38089400	Ïû¶¾¼Á	413	¸çÂ×±ÈÑÇ	10	Ò»°ãÃ³Ò×	6000	Ç§¿Ë	0	?	74,565
202103	38089400	Ïû¶¾¼Á	415	¸çË¹´ïÀè¼Ó	10	Ò»°ãÃ³Ò×	12000	Ç§¿Ë	0	?	115,910
202103	38089400	Ïû¶¾¼Á	418	¶àÃ×Äá¼Ó¹²ºÍ¹ú	10	Ò»°ãÃ³Ò×	1824	Ç§¿Ë	0	?	35,956
202103	38089400	Ïû¶¾¼Á	423	Î£µØÂíÀ­	10	Ò»°ãÃ³Ò×	7000	Ç§¿Ë	0	?	47,776
202103	38089400	Ïû¶¾¼Á	426	ºé¶¼À­Ë¹	10	Ò»°ãÃ³Ò×	6715	Ç§¿Ë	0	?	89,357
202103	38089400	Ïû¶¾¼Á	429	Ä«Î÷¸ç	10	Ò»°ãÃ³Ò×	42868	Ç§¿Ë	0	?	1,592,344
202103	38089400	Ïû¶¾¼Á	432	°ÍÄÃÂí	10	Ò»°ãÃ³Ò×	1360	Ç§¿Ë	0	?	24,726
202103	38089400	Ïû¶¾¼Á	434	ÃØÂ³	10	Ò»°ãÃ³Ò×	109105	Ç§¿Ë	0	?	1,844,012
202103	38089400	Ïû¶¾¼Á	437	Ê¥Â¬Î÷ÑÇ	10	Ò»°ãÃ³Ò×	10521	Ç§¿Ë	0	?	184,340
202103	38089400	Ïû¶¾¼Á	440	Èø¶ûÍß¶à	10	Ò»°ãÃ³Ò×	156	Ç§¿Ë	0	?	5,934
202103	38089400	Ïû¶¾¼Á	442	ÌØÁ¢Äá´ïºÍ¶à°Í¸ç	10	Ò»°ãÃ³Ò×	3708	Ç§¿Ë	0	?	72,561
202103	38089400	Ïû¶¾¼Á	444	ÎÚÀ­¹ç	10	Ò»°ãÃ³Ò×	10277	Ç§¿Ë	0	?	101,216
202103	38089400	Ïû¶¾¼Á	446	Ó¢ÊôÎ¬¶û¾©Èºµº	10	Ò»°ãÃ³Ò×	6468	Ç§¿Ë	0	?	106,293
202103	38089400	Ïû¶¾¼Á	449	ºÉÊô°²µØÁÐË¹	10	Ò»°ãÃ³Ò×	12452	Ç§¿Ë	0	?	139,565
202103	38089400	Ïû¶¾¼Á	501	¼ÓÄÃ´ó	10	Ò»°ãÃ³Ò×	504401	Ç§¿Ë	0	?	8,275,916
202103	38089400	Ïû¶¾¼Á	502	ÃÀ¹ú	10	Ò»°ãÃ³Ò×	14912776	Ç§¿Ë	0	?	176,572,000
202103	38089400	Ïû¶¾¼Á	601	°Ä´óÀûÑÇ	10	Ò»°ãÃ³Ò×	904835	Ç§¿Ë	0	?	11,669,890
202103	38089400	Ïû¶¾¼Á	609	ÐÂÎ÷À¼	10	Ò»°ãÃ³Ò×	133268	Ç§¿Ë	0	?	1,442,374
202103	38089400	Ïû¶¾¼Á	611	°Í²¼ÑÇÐÂ¼¸ÄÚÑÇ	10	Ò»°ãÃ³Ò×	20452	Ç§¿Ë	0	?	270,248
202103	38089400	Ïû¶¾¼Á	611	°Í²¼ÑÇÐÂ¼¸ÄÚÑÇ	11	¹ú¼Ò¼ä¡¢¹ú¼Ê×éÖ¯ÎÞ³¥Ô®ÖúºÍÔùËÍµÄÎï×Ê	60	Ç§¿Ë	0	?	2,800
202103	38089400	Ïû¶¾¼Á	621	ÂíÉÜ¶ûÈºµº	10	Ò»°ãÃ³Ò×	158	Ç§¿Ë	0	?	9,217
202103	38089400	Ïû¶¾¼Á	699	´óÑóÖÞÆäËû¹ú¼Ò(µØÇø)	10	Ò»°ãÃ³Ò×	15638	Ç§¿Ë	0	?	199,591
202103	84192000	Ò½ÓÃ»òÊµÑéÊÒÓÃÏû¶¾Æ÷¾ß	102	°ÍÁÖ	10	Ò»°ãÃ³Ò×	1	Ì¨	750	Ç§¿Ë	54,926
202103	84192000	Ò½ÓÃ»òÊµÑéÊÒÓÃÏû¶¾Æ÷¾ß	103	ÃÏ¼ÓÀ­¹ú	10	Ò»°ãÃ³Ò×	11	Ì¨	3545	Ç§¿Ë	747,425
202103	84192000	Ò½ÓÃ»òÊµÑéÊÒÓÃÏû¶¾Æ÷¾ß	106	Ãåµé	10	Ò»°ãÃ³Ò×	18	Ì¨	1486	Ç§¿Ë	300,781
202103	84192000	Ò½ÓÃ»òÊµÑéÊÒÓÃÏû¶¾Æ÷¾ß	107	¼íÆÒÕ¯	10	Ò»°ãÃ³Ò×	16	Ì¨	1050	Ç§¿Ë	106,279
202103	84192000	Ò½ÓÃ»òÊµÑéÊÒÓÃÏû¶¾Æ÷¾ß	108	ÈûÆÖÂ·Ë¹	10	Ò»°ãÃ³Ò×	5	Ì¨	262	Ç§¿Ë	32,450
202103	84192000	Ò½ÓÃ»òÊµÑéÊÒÓÃÏû¶¾Æ÷¾ß	110	ÖÐ¹úÏã¸Û	10	Ò»°ãÃ³Ò×	9	Ì¨	2286	Ç§¿Ë	330,766
202103	84192000	Ò½ÓÃ»òÊµÑéÊÒÓÃÏû¶¾Æ÷¾ß	111	Ó¡¶È	10	Ò»°ãÃ³Ò×	297	Ì¨	24473	Ç§¿Ë	2,964,162
202103	84192000	Ò½ÓÃ»òÊµÑéÊÒÓÃÏû¶¾Æ÷¾ß	112	Ó¡¶ÈÄáÎ÷ÑÇ	10	Ò»°ãÃ³Ò×	269	Ì¨	7498	Ç§¿Ë	701,068
202103	84192000	Ò½ÓÃ»òÊµÑéÊÒÓÃÏû¶¾Æ÷¾ß	113	ÒÁÀÊ	10	Ò»°ãÃ³Ò×	123	Ì¨	5563	Ç§¿Ë	688,278
202103	84192000	Ò½ÓÃ»òÊµÑéÊÒÓÃÏû¶¾Æ÷¾ß	114	ÒÁÀ­¿Ë	10	Ò»°ãÃ³Ò×	50	Ì¨	2550	Ç§¿Ë	246,830
202103	84192000	Ò½ÓÃ»òÊµÑéÊÒÓÃÏû¶¾Æ÷¾ß	115	ÒÔÉ«ÁÐ	10	Ò»°ãÃ³Ò×	28	Ì¨	1519	Ç§¿Ë	173,224
202103	84192000	Ò½ÓÃ»òÊµÑéÊÒÓÃÏû¶¾Æ÷¾ß	116	ÈÕ±¾	10	Ò»°ãÃ³Ò×	1701	Ì¨	7959	Ç§¿Ë	872,814
202103	84192000	Ò½ÓÃ»òÊµÑéÊÒÓÃÏû¶¾Æ÷¾ß	117	Ô¼µ©	10	Ò»°ãÃ³Ò×	42	Ì¨	1578	Ç§¿Ë	255,352
202103	84192000	Ò½ÓÃ»òÊµÑéÊÒÓÃÏû¶¾Æ÷¾ß	118	¿ÆÍþÌØ	10	Ò»°ãÃ³Ò×	3	Ì¨	300	Ç§¿Ë	31,135
202103	84192000	Ò½ÓÃ»òÊµÑéÊÒÓÃÏû¶¾Æ÷¾ß	119	ÀÏÎÎ	10	Ò»°ãÃ³Ò×	7	Ì¨	634	Ç§¿Ë	56,017
202103	84192000	Ò½ÓÃ»òÊµÑéÊÒÓÃÏû¶¾Æ÷¾ß	120	Àè°ÍÄÛ	10	Ò»°ãÃ³Ò×	11	Ì¨	854	Ç§¿Ë	1,902,496
202103	84192000	Ò½ÓÃ»òÊµÑéÊÒÓÃÏû¶¾Æ÷¾ß	121	ÖÐ¹ú°ÄÃÅ	10	Ò»°ãÃ³Ò×	1	Ì¨	25	Ç§¿Ë	644
202103	84192000	Ò½ÓÃ»òÊµÑéÊÒÓÃÏû¶¾Æ÷¾ß	122	ÂíÀ´Î÷ÑÇ	10	Ò»°ãÃ³Ò×	227	Ì¨	3608	Ç§¿Ë	189,386
202103	84192000	Ò½ÓÃ»òÊµÑéÊÒÓÃÏû¶¾Æ÷¾ß	123	Âí¶û´ú·ò	10	Ò»°ãÃ³Ò×	3	Ì¨	235	Ç§¿Ë	48,936
202103	84192000	Ò½ÓÃ»òÊµÑéÊÒÓÃÏû¶¾Æ÷¾ß	124	ÃÉ¹Å	10	Ò»°ãÃ³Ò×	32	Ì¨	3720	Ç§¿Ë	453,023
202103	84192000	Ò½ÓÃ»òÊµÑéÊÒÓÃÏû¶¾Æ÷¾ß	125	Äá²´¶ûÁª°îÃñÖ÷¹²ºÍ¹ú	10	Ò»°ãÃ³Ò×	2	Ì¨	147	Ç§¿Ë	42,073
202103	84192000	Ò½ÓÃ»òÊµÑéÊÒÓÃÏû¶¾Æ÷¾ß	126	°¢Âü	10	Ò»°ãÃ³Ò×	16	Ì¨	933	Ç§¿Ë	64,985
202103	84192000	Ò½ÓÃ»òÊµÑéÊÒÓÃÏû¶¾Æ÷¾ß	127	°Í»ùË¹Ì¹	10	Ò»°ãÃ³Ò×	24	Ì¨	5796	Ç§¿Ë	401,371
202103	84192000	Ò½ÓÃ»òÊµÑéÊÒÓÃÏû¶¾Æ÷¾ß	129	·ÆÂÉ±ö	10	Ò»°ãÃ³Ò×	223	Ì¨	6193	Ç§¿Ë	784,914
202103	84192000	Ò½ÓÃ»òÊµÑéÊÒÓÃÏû¶¾Æ÷¾ß	131	É³ÌØ°¢À­²®	10	Ò»°ãÃ³Ò×	102	Ì¨	2797	Ç§¿Ë	423,428
202103	84192000	Ò½ÓÃ»òÊµÑéÊÒÓÃÏû¶¾Æ÷¾ß	132	ÐÂ¼ÓÆÂ	10	Ò»°ãÃ³Ò×	51	Ì¨	253	Ç§¿Ë	28,404
202103	84192000	Ò½ÓÃ»òÊµÑéÊÒÓÃÏû¶¾Æ÷¾ß	133	º«¹ú	10	Ò»°ãÃ³Ò×	2013	Ì¨	1754	Ç§¿Ë	313,616
202103	84192000	Ò½ÓÃ»òÊµÑéÊÒÓÃÏû¶¾Æ÷¾ß	134	Ë¹ÀïÀ¼¿¨	10	Ò»°ãÃ³Ò×	68	Ì¨	4217	Ç§¿Ë	594,117
202103	84192000	Ò½ÓÃ»òÊµÑéÊÒÓÃÏû¶¾Æ÷¾ß	136	Ì©¹ú	10	Ò»°ãÃ³Ò×	40	Ì¨	1679	Ç§¿Ë	157,291
202103	84192000	Ò½ÓÃ»òÊµÑéÊÒÓÃÏû¶¾Æ÷¾ß	137	ÍÁ¶úÆä	10	Ò»°ãÃ³Ò×	83	Ì¨	7955	Ç§¿Ë	856,283
202103	84192000	Ò½ÓÃ»òÊµÑéÊÒÓÃÏû¶¾Æ÷¾ß	138	°¢ÁªÇõ	10	Ò»°ãÃ³Ò×	33	Ì¨	2107	Ç§¿Ë	306,166
202103	84192000	Ò½ÓÃ»òÊµÑéÊÒÓÃÏû¶¾Æ÷¾ß	139	Ò²ÃÅ	10	Ò»°ãÃ³Ò×	19	Ì¨	893	Ç§¿Ë	91,193
202103	84192000	Ò½ÓÃ»òÊµÑéÊÒÓÃÏû¶¾Æ÷¾ß	141	Ô½ÄÏ	10	Ò»°ãÃ³Ò×	93	Ì¨	50220	Ç§¿Ë	4,939,523
202103	84192000	Ò½ÓÃ»òÊµÑéÊÒÓÃÏû¶¾Æ÷¾ß	143	ÖÐ¹úÌ¨Íå	10	Ò»°ãÃ³Ò×	5	Ì¨	38336	Ç§¿Ë	366,126
202103	84192000	Ò½ÓÃ»òÊµÑéÊÒÓÃÏû¶¾Æ÷¾ß	144	¶«µÛãë	10	Ò»°ãÃ³Ò×	2	Ì¨	176	Ç§¿Ë	54,398
202103	84192000	Ò½ÓÃ»òÊµÑéÊÒÓÃÏû¶¾Æ÷¾ß	145	¹þÈø¿ËË¹Ì¹	10	Ò»°ãÃ³Ò×	1	Ì¨	90	Ç§¿Ë	10,206
202103	84192000	Ò½ÓÃ»òÊµÑéÊÒÓÃÏû¶¾Æ÷¾ß	146	¼ª¶û¼ªË¹Ë¹Ì¹	10	Ò»°ãÃ³Ò×	2	Ì¨	50	Ç§¿Ë	920
202103	84192000	Ò½ÓÃ»òÊµÑéÊÒÓÃÏû¶¾Æ÷¾ß	147	Ëþ¼ª¿ËË¹Ì¹	10	Ò»°ãÃ³Ò×	170	Ì¨	10410	Ç§¿Ë	1,034,834
202103	84192000	Ò½ÓÃ»òÊµÑéÊÒÓÃÏû¶¾Æ÷¾ß	149	ÎÚ×È±ð¿ËË¹Ì¹	10	Ò»°ãÃ³Ò×	30	Ì¨	7313	Ç§¿Ë	920,174
202103	84192000	Ò½ÓÃ»òÊµÑéÊÒÓÃÏû¶¾Æ÷¾ß	201	°¢¶û¼°ÀûÑÇ	10	Ò»°ãÃ³Ò×	208	Ì¨	16927	Ç§¿Ë	1,732,288
202103	84192000	Ò½ÓÃ»òÊµÑéÊÒÓÃÏû¶¾Æ÷¾ß	202	°²¸çÀ­	10	Ò»°ãÃ³Ò×	18	Ì¨	1117	Ç§¿Ë	113,780
202103	84192000	Ò½ÓÃ»òÊµÑéÊÒÓÃÏû¶¾Æ÷¾ß	206	¿¦ÂóÂ¡	10	Ò»°ãÃ³Ò×	24	Ì¨	1267	Ç§¿Ë	146,682
202103	84192000	Ò½ÓÃ»òÊµÑéÊÒÓÃÏû¶¾Æ÷¾ß	206	¿¦ÂóÂ¡	11	¹ú¼Ò¼ä¡¢¹ú¼Ê×éÖ¯ÎÞ³¥Ô®ÖúºÍÔùËÍµÄÎï×Ê	1	Ì¨	230	Ç§¿Ë	29,433
202103	84192000	Ò½ÓÃ»òÊµÑéÊÒÓÃÏû¶¾Æ÷¾ß	214	¼ª²¼Ìá	10	Ò»°ãÃ³Ò×	1	Ì¨	58	Ç§¿Ë	7,276
202103	84192000	Ò½ÓÃ»òÊµÑéÊÒÓÃÏû¶¾Æ÷¾ß	215	°£¼°	10	Ò»°ãÃ³Ò×	46	Ì¨	23229	Ç§¿Ë	784,947
202103	84192000	Ò½ÓÃ»òÊµÑéÊÒÓÃÏû¶¾Æ÷¾ß	217	°£Èû¶í±ÈÑÇ	10	Ò»°ãÃ³Ò×	2	Ì¨	45	Ç§¿Ë	2,362
202103	84192000	Ò½ÓÃ»òÊµÑéÊÒÓÃÏû¶¾Æ÷¾ß	218	¼ÓÅî	10	Ò»°ãÃ³Ò×	1	Ì¨	13	Ç§¿Ë	3,550
202103	84192000	Ò½ÓÃ»òÊµÑéÊÒÓÃÏû¶¾Æ÷¾ß	220	¼ÓÄÉ	10	Ò»°ãÃ³Ò×	1	Ì¨	70	Ç§¿Ë	6,536
202103	84192000	Ò½ÓÃ»òÊµÑéÊÒÓÃÏû¶¾Æ÷¾ß	221	¼¸ÄÚÑÇ	10	Ò»°ãÃ³Ò×	2	Ì¨	12	Ç§¿Ë	15,610
202103	84192000	Ò½ÓÃ»òÊµÑéÊÒÓÃÏû¶¾Æ÷¾ß	223	¿ÆÌØµÏÍß	10	Ò»°ãÃ³Ò×	52	Ì¨	3740	Ç§¿Ë	582,352
202103	84192000	Ò½ÓÃ»òÊµÑéÊÒÓÃÏû¶¾Æ÷¾ß	224	¿ÏÄáÑÇ	10	Ò»°ãÃ³Ò×	24	Ì¨	1330	Ç§¿Ë	96,143
202103	84192000	Ò½ÓÃ»òÊµÑéÊÒÓÃÏû¶¾Æ÷¾ß	226	Àû±ÈÑÇ	10	Ò»°ãÃ³Ò×	36	Ì¨	1692	Ç§¿Ë	206,690
202103	84192000	Ò½ÓÃ»òÊµÑéÊÒÓÃÏû¶¾Æ÷¾ß	231	Ã«ÀïÇóË¹	10	Ò»°ãÃ³Ò×	1	Ì¨	80	Ç§¿Ë	8,564
202103	84192000	Ò½ÓÃ»òÊµÑéÊÒÓÃÏû¶¾Æ÷¾ß	232	Ä¦Âå¸ç	10	Ò»°ãÃ³Ò×	73	Ì¨	5090	Ç§¿Ë	737,482
202103	84192000	Ò½ÓÃ»òÊµÑéÊÒÓÃÏû¶¾Æ÷¾ß	233	ÄªÉ£±È¿Ë	10	Ò»°ãÃ³Ò×	3	Ì¨	254	Ç§¿Ë	12,879
202103	84192000	Ò½ÓÃ»òÊµÑéÊÒÓÃÏû¶¾Æ÷¾ß	234	ÄÉÃ×±ÈÑÇ	10	Ò»°ãÃ³Ò×	1	Ì¨	95	Ç§¿Ë	9,659
202103	84192000	Ò½ÓÃ»òÊµÑéÊÒÓÃÏû¶¾Æ÷¾ß	236	ÄáÈÕÀûÑÇ	10	Ò»°ãÃ³Ò×	585	Ì¨	14898	Ç§¿Ë	804,675
202103	84192000	Ò½ÓÃ»òÊµÑéÊÒÓÃÏû¶¾Æ÷¾ß	237	ÁôÄáÍô	10	Ò»°ãÃ³Ò×	1	Ì¨	53	Ç§¿Ë	6,439
202103	84192000	Ò½ÓÃ»òÊµÑéÊÒÓÃÏû¶¾Æ÷¾ß	238	Â¬Íú´ï	10	Ò»°ãÃ³Ò×	3	Ì¨	141	Ç§¿Ë	20,536
202103	84192000	Ò½ÓÃ»òÊµÑéÊÒÓÃÏû¶¾Æ÷¾ß	240	ÈûÄÚ¼Ó¶û	10	Ò»°ãÃ³Ò×	5	Ì¨	370	Ç§¿Ë	46,477
202103	84192000	Ò½ÓÃ»òÊµÑéÊÒÓÃÏû¶¾Æ÷¾ß	244	ÄÏ·Ç	10	Ò»°ãÃ³Ò×	33	Ì¨	1386	Ç§¿Ë	189,427
202103	84192000	Ò½ÓÃ»òÊµÑéÊÒÓÃÏû¶¾Æ÷¾ß	247	Ì¹É£ÄáÑÇ	10	Ò»°ãÃ³Ò×	8	Ì¨	553	Ç§¿Ë	46,547
202103	84192000	Ò½ÓÃ»òÊµÑéÊÒÓÃÏû¶¾Æ÷¾ß	248	¶à¸ç	10	Ò»°ãÃ³Ò×	1	Ì¨	15	Ç§¿Ë	2,406
202103	84192000	Ò½ÓÃ»òÊµÑéÊÒÓÃÏû¶¾Æ÷¾ß	248	¶à¸ç	11	¹ú¼Ò¼ä¡¢¹ú¼Ê×éÖ¯ÎÞ³¥Ô®ÖúºÍÔùËÍµÄÎï×Ê	1	Ì¨	230	Ç§¿Ë	29,719
202103	84192000	Ò½ÓÃ»òÊµÑéÊÒÓÃÏû¶¾Æ÷¾ß	249	Í»ÄáË¹	10	Ò»°ãÃ³Ò×	18	Ì¨	973	Ç§¿Ë	110,494
202103	84192000	Ò½ÓÃ»òÊµÑéÊÒÓÃÏû¶¾Æ÷¾ß	250	ÎÚ¸É´ï	10	Ò»°ãÃ³Ò×	90	Ì¨	2543	Ç§¿Ë	180,913
202103	84192000	Ò½ÓÃ»òÊµÑéÊÒÓÃÏû¶¾Æ÷¾ß	252	¸Õ¹û(½ð)	10	Ò»°ãÃ³Ò×	2	Ì¨	90	Ç§¿Ë	5,010
202103	84192000	Ò½ÓÃ»òÊµÑéÊÒÓÃÏû¶¾Æ÷¾ß	253	ÔÞ±ÈÑÇ	10	Ò»°ãÃ³Ò×	1	Ì¨	100	Ç§¿Ë	7,427
202103	84192000	Ò½ÓÃ»òÊµÑéÊÒÓÃÏû¶¾Æ÷¾ß	254	½ò°Í²¼Î¤	10	Ò»°ãÃ³Ò×	1	Ì¨	24	Ç§¿Ë	4,121
202103	84192000	Ò½ÓÃ»òÊµÑéÊÒÓÃÏû¶¾Æ÷¾ß	301	±ÈÀûÊ±	10	Ò»°ãÃ³Ò×	53	Ì¨	780	Ç§¿Ë	212,683
202103	84192000	Ò½ÓÃ»òÊµÑéÊÒÓÃÏû¶¾Æ÷¾ß	302	µ¤Âó	10	Ò»°ãÃ³Ò×	15	Ì¨	833	Ç§¿Ë	130,423
202103	84192000	Ò½ÓÃ»òÊµÑéÊÒÓÃÏû¶¾Æ÷¾ß	303	Ó¢¹ú	10	Ò»°ãÃ³Ò×	1618	Ì¨	2076	Ç§¿Ë	733,584
202103	84192000	Ò½ÓÃ»òÊµÑéÊÒÓÃÏû¶¾Æ÷¾ß	304	µÂ¹ú	10	Ò»°ãÃ³Ò×	86	Ì¨	862	Ç§¿Ë	95,059
202103	84192000	Ò½ÓÃ»òÊµÑéÊÒÓÃÏû¶¾Æ÷¾ß	305	·¨¹ú	10	Ò»°ãÃ³Ò×	24	Ì¨	77	Ç§¿Ë	17,218
202103	84192000	Ò½ÓÃ»òÊµÑéÊÒÓÃÏû¶¾Æ÷¾ß	306	°®¶ûÀ¼	10	Ò»°ãÃ³Ò×	3	Ì¨	153	Ç§¿Ë	21,554
202103	84192000	Ò½ÓÃ»òÊµÑéÊÒÓÃÏû¶¾Æ÷¾ß	307	Òâ´óÀû	10	Ò»°ãÃ³Ò×	293	Ì¨	4482	Ç§¿Ë	505,425
202103	84192000	Ò½ÓÃ»òÊµÑéÊÒÓÃÏû¶¾Æ÷¾ß	309	ºÉÀ¼	10	Ò»°ãÃ³Ò×	177	Ì¨	7888	Ç§¿Ë	851,735
202103	84192000	Ò½ÓÃ»òÊµÑéÊÒÓÃÏû¶¾Æ÷¾ß	310	Ï£À°	10	Ò»°ãÃ³Ò×	7	Ì¨	700	Ç§¿Ë	105,540
202103	84192000	Ò½ÓÃ»òÊµÑéÊÒÓÃÏû¶¾Æ÷¾ß	311	ÆÏÌÑÑÀ	10	Ò»°ãÃ³Ò×	11	Ì¨	6598	Ç§¿Ë	498,128
202103	84192000	Ò½ÓÃ»òÊµÑéÊÒÓÃÏû¶¾Æ÷¾ß	312	Î÷°àÑÀ	10	Ò»°ãÃ³Ò×	86	Ì¨	4033	Ç§¿Ë	424,321
202103	84192000	Ò½ÓÃ»òÊµÑéÊÒÓÃÏû¶¾Æ÷¾ß	315	°ÂµØÀû	10	Ò»°ãÃ³Ò×	6	Ì¨	663	Ç§¿Ë	69,929
202103	84192000	Ò½ÓÃ»òÊµÑéÊÒÓÃÏû¶¾Æ÷¾ß	316	±£¼ÓÀûÑÇ	10	Ò»°ãÃ³Ò×	16	Ì¨	878	Ç§¿Ë	126,743
202103	84192000	Ò½ÓÃ»òÊµÑéÊÒÓÃÏû¶¾Æ÷¾ß	321	ÐÙÑÀÀû	10	Ò»°ãÃ³Ò×	6	Ì¨	294	Ç§¿Ë	42,302
202103	84192000	Ò½ÓÃ»òÊµÑéÊÒÓÃÏû¶¾Æ÷¾ß	322	±ùµº	10	Ò»°ãÃ³Ò×	1	Ì¨	85	Ç§¿Ë	5,473
202103	84192000	Ò½ÓÃ»òÊµÑéÊÒÓÃÏû¶¾Æ÷¾ß	324	Âí¶úËû	11	¹ú¼Ò¼ä¡¢¹ú¼Ê×éÖ¯ÎÞ³¥Ô®ÖúºÍÔùËÍµÄÎï×Ê	2	Ì¨	21	Ç§¿Ë	1,908
202103	84192000	Ò½ÓÃ»òÊµÑéÊÒÓÃÏû¶¾Æ÷¾ß	325	Ä¦ÄÉ¸ç	10	Ò»°ãÃ³Ò×	4	Ì¨	26	Ç§¿Ë	33,844
202103	84192000	Ò½ÓÃ»òÊµÑéÊÒÓÃÏû¶¾Æ÷¾ß	326	Å²Íþ	10	Ò»°ãÃ³Ò×	1	Ì¨	63	Ç§¿Ë	5,425
202103	84192000	Ò½ÓÃ»òÊµÑéÊÒÓÃÏû¶¾Æ÷¾ß	327	²¨À¼	10	Ò»°ãÃ³Ò×	121	Ì¨	3740	Ç§¿Ë	448,494
202103	84192000	Ò½ÓÃ»òÊµÑéÊÒÓÃÏû¶¾Æ÷¾ß	328	ÂÞÂíÄáÑÇ	10	Ò»°ãÃ³Ò×	280	Ì¨	4455	Ç§¿Ë	546,368
202103	84192000	Ò½ÓÃ»òÊµÑéÊÒÓÃÏû¶¾Æ÷¾ß	330	Èðµä	10	Ò»°ãÃ³Ò×	5	Ì¨	225	Ç§¿Ë	16,098
202103	84192000	Ò½ÓÃ»òÊµÑéÊÒÓÃÏû¶¾Æ÷¾ß	331	ÈðÊ¿	10	Ò»°ãÃ³Ò×	1	Ì¨	20	Ç§¿Ë	22,653
202103	84192000	Ò½ÓÃ»òÊµÑéÊÒÓÃÏû¶¾Æ÷¾ß	336	Á¢ÌÕÍð	10	Ò»°ãÃ³Ò×	4	Ì¨	212	Ç§¿Ë	34,771
202103	84192000	Ò½ÓÃ»òÊµÑéÊÒÓÃÏû¶¾Æ÷¾ß	337	¸ñÂ³¼ªÑÇ	10	Ò»°ãÃ³Ò×	23	Ì¨	1068	Ç§¿Ë	123,953
202103	84192000	Ò½ÓÃ»òÊµÑéÊÒÓÃÏû¶¾Æ÷¾ß	338	ÑÇÃÀÄáÑÇ	10	Ò»°ãÃ³Ò×	26	Ì¨	920	Ç§¿Ë	109,658
202103	84192000	Ò½ÓÃ»òÊµÑéÊÒÓÃÏû¶¾Æ÷¾ß	344	¶íÂÞË¹Áª°î	10	Ò»°ãÃ³Ò×	335	Ì¨	20916	Ç§¿Ë	3,029,832
202103	84192000	Ò½ÓÃ»òÊµÑéÊÒÓÃÏû¶¾Æ÷¾ß	347	ÎÚ¿ËÀ¼	10	Ò»°ãÃ³Ò×	74	Ì¨	877	Ç§¿Ë	77,913
202103	84192000	Ò½ÓÃ»òÊµÑéÊÒÓÃÏû¶¾Æ÷¾ß	350	Ë¹ÂåÎÄÄáÑÇ	10	Ò»°ãÃ³Ò×	5	Ì¨	375	Ç§¿Ë	42,124
202103	84192000	Ò½ÓÃ»òÊµÑéÊÒÓÃÏû¶¾Æ÷¾ß	351	¿ËÂÞµØÑÇ	10	Ò»°ãÃ³Ò×	1	Ì¨	290	Ç§¿Ë	37,903
202103	84192000	Ò½ÓÃ»òÊµÑéÊÒÓÃÏû¶¾Æ÷¾ß	352	½Ý¿Ë	10	Ò»°ãÃ³Ò×	2	Ì¨	90	Ç§¿Ë	7,102
202103	84192000	Ò½ÓÃ»òÊµÑéÊÒÓÃÏû¶¾Æ÷¾ß	353	Ë¹Âå·¥¿Ë	10	Ò»°ãÃ³Ò×	3	Ì¨	175	Ç§¿Ë	44,301
202103	84192000	Ò½ÓÃ»òÊµÑéÊÒÓÃÏû¶¾Æ÷¾ß	354	±±ÂíÆä¶Ù¹²ºÍ¹ú	10	Ò»°ãÃ³Ò×	1	Ì¨	110	Ç§¿Ë	11,022
202103	84192000	Ò½ÓÃ»òÊµÑéÊÒÓÃÏû¶¾Æ÷¾ß	358	Èû¶ûÎ¬ÑÇ	10	Ò»°ãÃ³Ò×	1	Ì¨	1	Ç§¿Ë	966
202103	84192000	Ò½ÓÃ»òÊµÑéÊÒÓÃÏû¶¾Æ÷¾ß	402	°¢¸ùÍ¢	10	Ò»°ãÃ³Ò×	358	Ì¨	7847	Ç§¿Ë	592,189
202103	84192000	Ò½ÓÃ»òÊµÑéÊÒÓÃÏû¶¾Æ÷¾ß	408	¶àÃñ×å²£ÀûÎ¬ÑÇ¹ú	10	Ò»°ãÃ³Ò×	11	Ì¨	210	Ç§¿Ë	24,469
202103	84192000	Ò½ÓÃ»òÊµÑéÊÒÓÃÏû¶¾Æ÷¾ß	410	°ÍÎ÷	10	Ò»°ãÃ³Ò×	4	Ì¨	1450	Ç§¿Ë	328,492
202103	84192000	Ò½ÓÃ»òÊµÑéÊÒÓÃÏû¶¾Æ÷¾ß	412	ÖÇÀû	10	Ò»°ãÃ³Ò×	949	Ì¨	15546	Ç§¿Ë	1,400,136
202103	84192000	Ò½ÓÃ»òÊµÑéÊÒÓÃÏû¶¾Æ÷¾ß	413	¸çÂ×±ÈÑÇ	10	Ò»°ãÃ³Ò×	26	Ì¨	883	Ç§¿Ë	131,937
202103	84192000	Ò½ÓÃ»òÊµÑéÊÒÓÃÏû¶¾Æ÷¾ß	415	¸çË¹´ïÀè¼Ó	10	Ò»°ãÃ³Ò×	3	Ì¨	473	Ç§¿Ë	65,459
202103	84192000	Ò½ÓÃ»òÊµÑéÊÒÓÃÏû¶¾Æ÷¾ß	416	¹Å°Í	10	Ò»°ãÃ³Ò×	1	Ì¨	14	Ç§¿Ë	1,288
202103	84192000	Ò½ÓÃ»òÊµÑéÊÒÓÃÏû¶¾Æ÷¾ß	419	¶ò¹Ï¶à¶û	10	Ò»°ãÃ³Ò×	16	Ì¨	964	Ç§¿Ë	108,422
202103	84192000	Ò½ÓÃ»òÊµÑéÊÒÓÃÏû¶¾Æ÷¾ß	423	Î£µØÂíÀ­	10	Ò»°ãÃ³Ò×	45	Ì¨	5357	Ç§¿Ë	584,135
202103	84192000	Ò½ÓÃ»òÊµÑéÊÒÓÃÏû¶¾Æ÷¾ß	424	¹çÑÇÄÇ	10	Ò»°ãÃ³Ò×	4	Ì¨	180	Ç§¿Ë	15,561
202103	84192000	Ò½ÓÃ»òÊµÑéÊÒÓÃÏû¶¾Æ÷¾ß	426	ºé¶¼À­Ë¹	10	Ò»°ãÃ³Ò×	7	Ì¨	22	Ç§¿Ë	8,791
202103	84192000	Ò½ÓÃ»òÊµÑéÊÒÓÃÏû¶¾Æ÷¾ß	429	Ä«Î÷¸ç	10	Ò»°ãÃ³Ò×	38	Ì¨	1099	Ç§¿Ë	142,535
202103	84192000	Ò½ÓÃ»òÊµÑéÊÒÓÃÏû¶¾Æ÷¾ß	431	Äá¼ÓÀ­¹Ï	10	Ò»°ãÃ³Ò×	1	Ì¨	53	Ç§¿Ë	5,151
202103	84192000	Ò½ÓÃ»òÊµÑéÊÒÓÃÏû¶¾Æ÷¾ß	434	ÃØÂ³	10	Ò»°ãÃ³Ò×	160	Ì¨	15330	Ç§¿Ë	1,379,200
202103	84192000	Ò½ÓÃ»òÊµÑéÊÒÓÃÏû¶¾Æ÷¾ß	440	Èø¶ûÍß¶à	10	Ò»°ãÃ³Ò×	7	Ì¨	520	Ç§¿Ë	59,080
202103	84192000	Ò½ÓÃ»òÊµÑéÊÒÓÃÏû¶¾Æ÷¾ß	442	ÌØÁ¢Äá´ïºÍ¶à°Í¸ç	10	Ò»°ãÃ³Ò×	2	Ì¨	932	Ç§¿Ë	78,750
202103	84192000	Ò½ÓÃ»òÊµÑéÊÒÓÃÏû¶¾Æ÷¾ß	501	¼ÓÄÃ´ó	10	Ò»°ãÃ³Ò×	2267	Ì¨	12701	Ç§¿Ë	5,402,580
202103	84192000	Ò½ÓÃ»òÊµÑéÊÒÓÃÏû¶¾Æ÷¾ß	502	ÃÀ¹ú	10	Ò»°ãÃ³Ò×	3096	Ì¨	20490	Ç§¿Ë	7,198,357
202103	84192000	Ò½ÓÃ»òÊµÑéÊÒÓÃÏû¶¾Æ÷¾ß	601	°Ä´óÀûÑÇ	10	Ò»°ãÃ³Ò×	89	Ì¨	2156	Ç§¿Ë	711,894
202103	84192000	Ò½ÓÃ»òÊµÑéÊÒÓÃÏû¶¾Æ÷¾ß	603	ì³¼Ã	10	Ò»°ãÃ³Ò×	2	Ì¨	228	Ç§¿Ë	31,680
202103	84192000	Ò½ÓÃ»òÊµÑéÊÒÓÃÏû¶¾Æ÷¾ß	609	ÐÂÎ÷À¼	10	Ò»°ãÃ³Ò×	204	Ì¨	1655	Ç§¿Ë	218,130
202104	38089400	Ïû¶¾¼Á	101	°¢¸»º¹	10	Ò»°ãÃ³Ò×	7010	Ç§¿Ë	0	?	131,866
202104	38089400	Ïû¶¾¼Á	103	ÃÏ¼ÓÀ­¹ú	10	Ò»°ãÃ³Ò×	59946	Ç§¿Ë	0	?	764,674
202104	38089400	Ïû¶¾¼Á	105	ÎÄÀ³	10	Ò»°ãÃ³Ò×	3493	Ç§¿Ë	0	?	34,872
202104	38089400	Ïû¶¾¼Á	106	Ãåµé	10	Ò»°ãÃ³Ò×	2490	Ç§¿Ë	0	?	31,440
202104	38089400	Ïû¶¾¼Á	107	¼íÆÒÕ¯	10	Ò»°ãÃ³Ò×	1023	Ç§¿Ë	0	?	42,566
202104	38089400	Ïû¶¾¼Á	108	ÈûÆÖÂ·Ë¹	10	Ò»°ãÃ³Ò×	71	Ç§¿Ë	0	?	5,057
202104	38089400	Ïû¶¾¼Á	110	ÖÐ¹úÏã¸Û	10	Ò»°ãÃ³Ò×	938393	Ç§¿Ë	0	?	10,361,117
202104	38089400	Ïû¶¾¼Á	111	Ó¡¶È	10	Ò»°ãÃ³Ò×	316462	Ç§¿Ë	0	?	6,991,305
202104	38089400	Ïû¶¾¼Á	112	Ó¡¶ÈÄáÎ÷ÑÇ	10	Ò»°ãÃ³Ò×	454270	Ç§¿Ë	0	?	4,575,268
202104	38089400	Ïû¶¾¼Á	116	ÈÕ±¾	10	Ò»°ãÃ³Ò×	1280415	Ç§¿Ë	0	?	20,439,281
202104	38089400	Ïû¶¾¼Á	117	Ô¼µ©	10	Ò»°ãÃ³Ò×	16000	Ç§¿Ë	0	?	104,472
202104	38089400	Ïû¶¾¼Á	118	¿ÆÍþÌØ	10	Ò»°ãÃ³Ò×	840	Ç§¿Ë	0	?	26,621
202104	38089400	Ïû¶¾¼Á	119	ÀÏÎÎ	10	Ò»°ãÃ³Ò×	311	Ç§¿Ë	0	?	3,392
202104	38089400	Ïû¶¾¼Á	121	ÖÐ¹ú°ÄÃÅ	10	Ò»°ãÃ³Ò×	9990	Ç§¿Ë	0	?	85,018
202104	38089400	Ïû¶¾¼Á	122	ÂíÀ´Î÷ÑÇ	10	Ò»°ãÃ³Ò×	137702	Ç§¿Ë	0	?	3,874,943
202104	38089400	Ïû¶¾¼Á	123	Âí¶û´ú·ò	10	Ò»°ãÃ³Ò×	3076	Ç§¿Ë	0	?	39,323
202104	38089400	Ïû¶¾¼Á	126	°¢Âü	10	Ò»°ãÃ³Ò×	20670	Ç§¿Ë	0	?	302,698
202104	38089400	Ïû¶¾¼Á	127	°Í»ùË¹Ì¹	10	Ò»°ãÃ³Ò×	57334	Ç§¿Ë	0	?	1,622,386
202104	38089400	Ïû¶¾¼Á	129	·ÆÂÉ±ö	10	Ò»°ãÃ³Ò×	243409	Ç§¿Ë	0	?	5,892,945
202104	38089400	Ïû¶¾¼Á	130	¿¨Ëþ¶û	10	Ò»°ãÃ³Ò×	70601	Ç§¿Ë	0	?	1,998,037
202104	38089400	Ïû¶¾¼Á	131	É³ÌØ°¢À­²®	10	Ò»°ãÃ³Ò×	98816	Ç§¿Ë	0	?	780,298
202104	38089400	Ïû¶¾¼Á	132	ÐÂ¼ÓÆÂ	10	Ò»°ãÃ³Ò×	279050	Ç§¿Ë	0	?	4,678,644
202104	38089400	Ïû¶¾¼Á	133	º«¹ú	10	Ò»°ãÃ³Ò×	166667	Ç§¿Ë	0	?	2,940,256
202104	38089400	Ïû¶¾¼Á	136	Ì©¹ú	10	Ò»°ãÃ³Ò×	154530	Ç§¿Ë	0	?	2,413,107
202104	38089400	Ïû¶¾¼Á	137	ÍÁ¶úÆä	10	Ò»°ãÃ³Ò×	22500	Ç§¿Ë	0	?	282,112
202104	38089400	Ïû¶¾¼Á	138	°¢ÁªÇõ	10	Ò»°ãÃ³Ò×	174502	Ç§¿Ë	0	?	1,657,656
202104	38089400	Ïû¶¾¼Á	141	Ô½ÄÏ	10	Ò»°ãÃ³Ò×	179382	Ç§¿Ë	0	?	2,317,786
202104	38089400	Ïû¶¾¼Á	143	ÖÐ¹úÌ¨Íå	10	Ò»°ãÃ³Ò×	400435	Ç§¿Ë	0	?	4,175,383
202104	38089400	Ïû¶¾¼Á	144	¶«µÛãë	10	Ò»°ãÃ³Ò×	8703	Ç§¿Ë	0	?	139,372
202104	38089400	Ïû¶¾¼Á	146	¼ª¶û¼ªË¹Ë¹Ì¹	10	Ò»°ãÃ³Ò×	330	Ç§¿Ë	0	?	6,052
202104	38089400	Ïû¶¾¼Á	202	°²¸çÀ­	10	Ò»°ãÃ³Ò×	289018	Ç§¿Ë	0	?	2,008,415
202104	38089400	Ïû¶¾¼Á	212	¿ÆÄ¦ÂÞ	11	¹ú¼Ò¼ä¡¢¹ú¼Ê×éÖ¯ÎÞ³¥Ô®ÖúºÍÔùËÍµÄÎï×Ê	55	Ç§¿Ë	0	?	2,550
202104	38089400	Ïû¶¾¼Á	214	¼ª²¼Ìá	10	Ò»°ãÃ³Ò×	15368	Ç§¿Ë	0	?	334,351
202104	38089400	Ïû¶¾¼Á	217	°£Èû¶í±ÈÑÇ	10	Ò»°ãÃ³Ò×	687	Ç§¿Ë	0	?	27,473
202104	38089400	Ïû¶¾¼Á	218	¼ÓÅî	11	¹ú¼Ò¼ä¡¢¹ú¼Ê×éÖ¯ÎÞ³¥Ô®ÖúºÍÔùËÍµÄÎï×Ê	500	Ç§¿Ë	0	?	24,000
202104	38089400	Ïû¶¾¼Á	220	¼ÓÄÉ	10	Ò»°ãÃ³Ò×	23840	Ç§¿Ë	0	?	399,566
202104	38089400	Ïû¶¾¼Á	221	¼¸ÄÚÑÇ	10	Ò»°ãÃ³Ò×	1000	Ç§¿Ë	0	?	3,008
202104	38089400	Ïû¶¾¼Á	226	Àû±ÈÑÇ	10	Ò»°ãÃ³Ò×	27810	Ç§¿Ë	0	?	568,138
202104	38089400	Ïû¶¾¼Á	233	ÄªÉ£±È¿Ë	10	Ò»°ãÃ³Ò×	18000	Ç§¿Ë	0	?	58,178
202104	38089400	Ïû¶¾¼Á	236	ÄáÈÕÀûÑÇ	10	Ò»°ãÃ³Ò×	38254	Ç§¿Ë	0	?	978,513
202104	38089400	Ïû¶¾¼Á	240	ÈûÄÚ¼Ó¶û	10	Ò»°ãÃ³Ò×	4013	Ç§¿Ë	0	?	66,586
202104	38089400	Ïû¶¾¼Á	243	Ë÷ÂíÀï	10	Ò»°ãÃ³Ò×	207	Ç§¿Ë	0	?	7,147
202104	38089400	Ïû¶¾¼Á	244	ÄÏ·Ç	10	Ò»°ãÃ³Ò×	69312	Ç§¿Ë	0	?	1,448,034
202104	38089400	Ïû¶¾¼Á	247	Ì¹É£ÄáÑÇ	10	Ò»°ãÃ³Ò×	62400	Ç§¿Ë	0	?	1,013,656
202104	38089400	Ïû¶¾¼Á	252	¸Õ¹û(½ð)	10	Ò»°ãÃ³Ò×	1071	Ç§¿Ë	0	?	34,694
202104	38089400	Ïû¶¾¼Á	253	ÔÞ±ÈÑÇ	10	Ò»°ãÃ³Ò×	3500	Ç§¿Ë	0	?	78,623
202104	38089400	Ïû¶¾¼Á	301	±ÈÀûÊ±	10	Ò»°ãÃ³Ò×	624388	Ç§¿Ë	0	?	11,795,632
202104	38089400	Ïû¶¾¼Á	302	µ¤Âó	10	Ò»°ãÃ³Ò×	25600	Ç§¿Ë	0	?	542,306
202104	38089400	Ïû¶¾¼Á	303	Ó¢¹ú	10	Ò»°ãÃ³Ò×	2011064	Ç§¿Ë	0	?	25,296,172
202104	38089400	Ïû¶¾¼Á	304	µÂ¹ú	10	Ò»°ãÃ³Ò×	157705	Ç§¿Ë	0	?	2,091,102
202104	38089400	Ïû¶¾¼Á	305	·¨¹ú	10	Ò»°ãÃ³Ò×	79241	Ç§¿Ë	0	?	1,898,119
202104	38089400	Ïû¶¾¼Á	309	ºÉÀ¼	10	Ò»°ãÃ³Ò×	642651	Ç§¿Ë	0	?	10,006,560
202104	38089400	Ïû¶¾¼Á	310	Ï£À°	10	Ò»°ãÃ³Ò×	23469	Ç§¿Ë	0	?	285,019
202104	38089400	Ïû¶¾¼Á	312	Î÷°àÑÀ	10	Ò»°ãÃ³Ò×	29236	Ç§¿Ë	0	?	848,837
202104	38089400	Ïû¶¾¼Á	318	·ÒÀ¼	10	Ò»°ãÃ³Ò×	6825	Ç§¿Ë	0	?	102,340
202104	38089400	Ïû¶¾¼Á	331	ÈðÊ¿	10	Ò»°ãÃ³Ò×	414	Ç§¿Ë	0	?	9,097
202104	38089400	Ïû¶¾¼Á	334	°®É³ÄáÑÇ	10	Ò»°ãÃ³Ò×	2	Ç§¿Ë	0	?	259
202104	38089400	Ïû¶¾¼Á	344	¶íÂÞË¹Áª°î	10	Ò»°ãÃ³Ò×	98122	Ç§¿Ë	0	?	2,152,676
202104	38089400	Ïû¶¾¼Á	402	°¢¸ùÍ¢	10	Ò»°ãÃ³Ò×	4319	Ç§¿Ë	0	?	60,895
202104	38089400	Ïû¶¾¼Á	405	°Í°Í¶àË¹	11	¹ú¼Ò¼ä¡¢¹ú¼Ê×éÖ¯ÎÞ³¥Ô®ÖúºÍÔùËÍµÄÎï×Ê	200	Ç§¿Ë	0	?	9,250
202104	38089400	Ïû¶¾¼Á	410	°ÍÎ÷	10	Ò»°ãÃ³Ò×	289159	Ç§¿Ë	0	?	3,592,383
202104	38089400	Ïû¶¾¼Á	412	ÖÇÀû	10	Ò»°ãÃ³Ò×	457862	Ç§¿Ë	0	?	4,924,307
202104	38089400	Ïû¶¾¼Á	413	¸çÂ×±ÈÑÇ	10	Ò»°ãÃ³Ò×	44630	Ç§¿Ë	0	?	831,997
202104	38089400	Ïû¶¾¼Á	415	¸çË¹´ïÀè¼Ó	10	Ò»°ãÃ³Ò×	38263	Ç§¿Ë	0	?	392,566
202104	38089400	Ïû¶¾¼Á	418	¶àÃ×Äá¼Ó¹²ºÍ¹ú	10	Ò»°ãÃ³Ò×	3326	Ç§¿Ë	0	?	193,855
202104	38089400	Ïû¶¾¼Á	419	¶ò¹Ï¶à¶û	10	Ò»°ãÃ³Ò×	11252	Ç§¿Ë	0	?	161,860
202104	38089400	Ïû¶¾¼Á	423	Î£µØÂíÀ­	10	Ò»°ãÃ³Ò×	5000	Ç§¿Ë	0	?	74,050
202104	38089400	Ïû¶¾¼Á	424	¹çÑÇÄÇ	10	Ò»°ãÃ³Ò×	11952	Ç§¿Ë	0	?	148,851
202104	38089400	Ïû¶¾¼Á	426	ºé¶¼À­Ë¹	10	Ò»°ãÃ³Ò×	10530	Ç§¿Ë	0	?	144,591
202104	38089400	Ïû¶¾¼Á	429	Ä«Î÷¸ç	10	Ò»°ãÃ³Ò×	23823	Ç§¿Ë	0	?	537,796
202104	38089400	Ïû¶¾¼Á	434	ÃØÂ³	10	Ò»°ãÃ³Ò×	561988	Ç§¿Ë	0	?	8,705,532
202104	38089400	Ïû¶¾¼Á	444	ÎÚÀ­¹ç	10	Ò»°ãÃ³Ò×	9299	Ç§¿Ë	0	?	292,855
202104	38089400	Ïû¶¾¼Á	501	¼ÓÄÃ´ó	10	Ò»°ãÃ³Ò×	222671	Ç§¿Ë	0	?	5,052,868
202104	38089400	Ïû¶¾¼Á	502	ÃÀ¹ú	10	Ò»°ãÃ³Ò×	16363104	Ç§¿Ë	0	?	166,817,469
202104	38089400	Ïû¶¾¼Á	601	°Ä´óÀûÑÇ	10	Ò»°ãÃ³Ò×	1178840	Ç§¿Ë	0	?	14,886,104
202104	38089400	Ïû¶¾¼Á	609	ÐÂÎ÷À¼	10	Ò»°ãÃ³Ò×	132027	Ç§¿Ë	0	?	1,458,695
202104	38089400	Ïû¶¾¼Á	611	°Í²¼ÑÇÐÂ¼¸ÄÚÑÇ	10	Ò»°ãÃ³Ò×	36830	Ç§¿Ë	0	?	227,382
202104	84192000	Ò½ÓÃ»òÊµÑéÊÒÓÃÏû¶¾Æ÷¾ß	101	°¢¸»º¹	10	Ò»°ãÃ³Ò×	7	Ì¨	244	Ç§¿Ë	25,079
202104	84192000	Ò½ÓÃ»òÊµÑéÊÒÓÃÏû¶¾Æ÷¾ß	102	°ÍÁÖ	10	Ò»°ãÃ³Ò×	5	Ì¨	245	Ç§¿Ë	42,885
202104	84192000	Ò½ÓÃ»òÊµÑéÊÒÓÃÏû¶¾Æ÷¾ß	103	ÃÏ¼ÓÀ­¹ú	10	Ò»°ãÃ³Ò×	32	Ì¨	2289	Ç§¿Ë	267,358
202104	84192000	Ò½ÓÃ»òÊµÑéÊÒÓÃÏû¶¾Æ÷¾ß	104	²»µ¤	10	Ò»°ãÃ³Ò×	1	Ì¨	55	Ç§¿Ë	71,475
202104	84192000	Ò½ÓÃ»òÊµÑéÊÒÓÃÏû¶¾Æ÷¾ß	106	Ãåµé	10	Ò»°ãÃ³Ò×	63	Ì¨	2120	Ç§¿Ë	96,928
202104	84192000	Ò½ÓÃ»òÊµÑéÊÒÓÃÏû¶¾Æ÷¾ß	107	¼íÆÒÕ¯	10	Ò»°ãÃ³Ò×	82	Ì¨	3725	Ç§¿Ë	259,183
202104	84192000	Ò½ÓÃ»òÊµÑéÊÒÓÃÏû¶¾Æ÷¾ß	108	ÈûÆÖÂ·Ë¹	10	Ò»°ãÃ³Ò×	9	Ì¨	1172	Ç§¿Ë	201,733
202104	84192000	Ò½ÓÃ»òÊµÑéÊÒÓÃÏû¶¾Æ÷¾ß	110	ÖÐ¹úÏã¸Û	10	Ò»°ãÃ³Ò×	42	Ì¨	594	Ç§¿Ë	300,048
202104	84192000	Ò½ÓÃ»òÊµÑéÊÒÓÃÏû¶¾Æ÷¾ß	111	Ó¡¶È	10	Ò»°ãÃ³Ò×	20126	Ì¨	9249	Ç§¿Ë	926,722
202104	84192000	Ò½ÓÃ»òÊµÑéÊÒÓÃÏû¶¾Æ÷¾ß	112	Ó¡¶ÈÄáÎ÷ÑÇ	10	Ò»°ãÃ³Ò×	267	Ì¨	13891	Ç§¿Ë	1,536,723
202104	84192000	Ò½ÓÃ»òÊµÑéÊÒÓÃÏû¶¾Æ÷¾ß	113	ÒÁÀÊ	10	Ò»°ãÃ³Ò×	5	Ì¨	6600	Ç§¿Ë	1,038,631
202104	84192000	Ò½ÓÃ»òÊµÑéÊÒÓÃÏû¶¾Æ÷¾ß	114	ÒÁÀ­¿Ë	10	Ò»°ãÃ³Ò×	12	Ì¨	1341	Ç§¿Ë	110,896
202104	84192000	Ò½ÓÃ»òÊµÑéÊÒÓÃÏû¶¾Æ÷¾ß	115	ÒÔÉ«ÁÐ	10	Ò»°ãÃ³Ò×	2	Ì¨	84	Ç§¿Ë	9,007
202104	84192000	Ò½ÓÃ»òÊµÑéÊÒÓÃÏû¶¾Æ÷¾ß	116	ÈÕ±¾	10	Ò»°ãÃ³Ò×	498	Ì¨	1979	Ç§¿Ë	1,397,635
202104	84192000	Ò½ÓÃ»òÊµÑéÊÒÓÃÏû¶¾Æ÷¾ß	117	Ô¼µ©	10	Ò»°ãÃ³Ò×	15	Ì¨	740	Ç§¿Ë	96,141
202104	84192000	Ò½ÓÃ»òÊµÑéÊÒÓÃÏû¶¾Æ÷¾ß	118	¿ÆÍþÌØ	10	Ò»°ãÃ³Ò×	4	Ì¨	194	Ç§¿Ë	26,250
202104	84192000	Ò½ÓÃ»òÊµÑéÊÒÓÃÏû¶¾Æ÷¾ß	120	Àè°ÍÄÛ	10	Ò»°ãÃ³Ò×	1	Ì¨	110	Ç§¿Ë	9,096
202104	84192000	Ò½ÓÃ»òÊµÑéÊÒÓÃÏû¶¾Æ÷¾ß	121	ÖÐ¹ú°ÄÃÅ	10	Ò»°ãÃ³Ò×	5	Ì¨	200	Ç§¿Ë	3,867
202104	84192000	Ò½ÓÃ»òÊµÑéÊÒÓÃÏû¶¾Æ÷¾ß	122	ÂíÀ´Î÷ÑÇ	10	Ò»°ãÃ³Ò×	147	Ì¨	2687	Ç§¿Ë	366,565
202104	84192000	Ò½ÓÃ»òÊµÑéÊÒÓÃÏû¶¾Æ÷¾ß	123	Âí¶û´ú·ò	10	Ò»°ãÃ³Ò×	2	Ì¨	336	Ç§¿Ë	53,151
202104	84192000	Ò½ÓÃ»òÊµÑéÊÒÓÃÏû¶¾Æ÷¾ß	124	ÃÉ¹Å	10	Ò»°ãÃ³Ò×	78	Ì¨	4964	Ç§¿Ë	746,034
202104	84192000	Ò½ÓÃ»òÊµÑéÊÒÓÃÏû¶¾Æ÷¾ß	125	Äá²´¶ûÁª°îÃñÖ÷¹²ºÍ¹ú	10	Ò»°ãÃ³Ò×	14	Ì¨	1366	Ç§¿Ë	144,010
202104	84192000	Ò½ÓÃ»òÊµÑéÊÒÓÃÏû¶¾Æ÷¾ß	126	°¢Âü	10	Ò»°ãÃ³Ò×	9	Ì¨	419	Ç§¿Ë	52,624
202104	84192000	Ò½ÓÃ»òÊµÑéÊÒÓÃÏû¶¾Æ÷¾ß	127	°Í»ùË¹Ì¹	10	Ò»°ãÃ³Ò×	26	Ì¨	7990	Ç§¿Ë	563,140
202104	84192000	Ò½ÓÃ»òÊµÑéÊÒÓÃÏû¶¾Æ÷¾ß	128	°ÍÀÕË¹Ì¹	10	Ò»°ãÃ³Ò×	10	Ì¨	1434	Ç§¿Ë	178,040
202104	84192000	Ò½ÓÃ»òÊµÑéÊÒÓÃÏû¶¾Æ÷¾ß	129	·ÆÂÉ±ö	10	Ò»°ãÃ³Ò×	1962	Ì¨	13115	Ç§¿Ë	1,300,993
202104	84192000	Ò½ÓÃ»òÊµÑéÊÒÓÃÏû¶¾Æ÷¾ß	130	¿¨Ëþ¶û	10	Ò»°ãÃ³Ò×	2	Ì¨	228	Ç§¿Ë	30,108
202104	84192000	Ò½ÓÃ»òÊµÑéÊÒÓÃÏû¶¾Æ÷¾ß	131	É³ÌØ°¢À­²®	10	Ò»°ãÃ³Ò×	66	Ì¨	1891	Ç§¿Ë	217,327
202104	84192000	Ò½ÓÃ»òÊµÑéÊÒÓÃÏû¶¾Æ÷¾ß	132	ÐÂ¼ÓÆÂ	10	Ò»°ãÃ³Ò×	2	Ì¨	65	Ç§¿Ë	29,076
202104	84192000	Ò½ÓÃ»òÊµÑéÊÒÓÃÏû¶¾Æ÷¾ß	133	º«¹ú	10	Ò»°ãÃ³Ò×	17	Ì¨	1843	Ç§¿Ë	350,376
202104	84192000	Ò½ÓÃ»òÊµÑéÊÒÓÃÏû¶¾Æ÷¾ß	134	Ë¹ÀïÀ¼¿¨	10	Ò»°ãÃ³Ò×	31	Ì¨	3136	Ç§¿Ë	425,466
202104	84192000	Ò½ÓÃ»òÊµÑéÊÒÓÃÏû¶¾Æ÷¾ß	136	Ì©¹ú	10	Ò»°ãÃ³Ò×	68	Ì¨	14351	Ç§¿Ë	1,178,038
202104	84192000	Ò½ÓÃ»òÊµÑéÊÒÓÃÏû¶¾Æ÷¾ß	137	ÍÁ¶úÆä	10	Ò»°ãÃ³Ò×	1791	Ì¨	35830	Ç§¿Ë	2,411,465
202104	84192000	Ò½ÓÃ»òÊµÑéÊÒÓÃÏû¶¾Æ÷¾ß	138	°¢ÁªÇõ	10	Ò»°ãÃ³Ò×	5240	Ì¨	7308	Ç§¿Ë	737,865
202104	84192000	Ò½ÓÃ»òÊµÑéÊÒÓÃÏû¶¾Æ÷¾ß	139	Ò²ÃÅ	10	Ò»°ãÃ³Ò×	149	Ì¨	3920	Ç§¿Ë	311,862
202104	84192000	Ò½ÓÃ»òÊµÑéÊÒÓÃÏû¶¾Æ÷¾ß	141	Ô½ÄÏ	10	Ò»°ãÃ³Ò×	457	Ì¨	19993	Ç§¿Ë	1,522,992
202104	84192000	Ò½ÓÃ»òÊµÑéÊÒÓÃÏû¶¾Æ÷¾ß	143	ÖÐ¹úÌ¨Íå	10	Ò»°ãÃ³Ò×	1069	Ì¨	4937	Ç§¿Ë	403,123
202104	84192000	Ò½ÓÃ»òÊµÑéÊÒÓÃÏû¶¾Æ÷¾ß	145	¹þÈø¿ËË¹Ì¹	10	Ò»°ãÃ³Ò×	1	Ì¨	9700	Ç§¿Ë	318,998
202104	84192000	Ò½ÓÃ»òÊµÑéÊÒÓÃÏû¶¾Æ÷¾ß	147	Ëþ¼ª¿ËË¹Ì¹	10	Ò»°ãÃ³Ò×	93	Ì¨	15154	Ç§¿Ë	1,920,059
202104	84192000	Ò½ÓÃ»òÊµÑéÊÒÓÃÏû¶¾Æ÷¾ß	149	ÎÚ×È±ð¿ËË¹Ì¹	10	Ò»°ãÃ³Ò×	204	Ì¨	20043	Ç§¿Ë	1,132,161
202104	84192000	Ò½ÓÃ»òÊµÑéÊÒÓÃÏû¶¾Æ÷¾ß	201	°¢¶û¼°ÀûÑÇ	10	Ò»°ãÃ³Ò×	380	Ì¨	32163	Ç§¿Ë	3,571,648
202104	84192000	Ò½ÓÃ»òÊµÑéÊÒÓÃÏû¶¾Æ÷¾ß	203	±´Äþ	10	Ò»°ãÃ³Ò×	40	Ì¨	2720	Ç§¿Ë	377,197
202104	84192000	Ò½ÓÃ»òÊµÑéÊÒÓÃÏû¶¾Æ÷¾ß	204	²©´ÄÍßÄÉ	10	Ò»°ãÃ³Ò×	1	Ì¨	1050	Ç§¿Ë	81,222
202104	84192000	Ò½ÓÃ»òÊµÑéÊÒÓÃÏû¶¾Æ÷¾ß	206	¿¦ÂóÂ¡	10	Ò»°ãÃ³Ò×	507	Ì¨	3379	Ç§¿Ë	244,491
202104	84192000	Ò½ÓÃ»òÊµÑéÊÒÓÃÏû¶¾Æ÷¾ß	215	°£¼°	10	Ò»°ãÃ³Ò×	561	Ì¨	23776	Ç§¿Ë	1,877,207
202104	84192000	Ò½ÓÃ»òÊµÑéÊÒÓÃÏû¶¾Æ÷¾ß	219	¸Ô±ÈÑÇ	10	Ò»°ãÃ³Ò×	1	Ì¨	85	Ç§¿Ë	8,371
202104	84192000	Ò½ÓÃ»òÊµÑéÊÒÓÃÏû¶¾Æ÷¾ß	220	¼ÓÄÉ	10	Ò»°ãÃ³Ò×	364	Ì¨	13957	Ç§¿Ë	1,102,665
202104	84192000	Ò½ÓÃ»òÊµÑéÊÒÓÃÏû¶¾Æ÷¾ß	220	¼ÓÄÉ	11	¹ú¼Ò¼ä¡¢¹ú¼Ê×éÖ¯ÎÞ³¥Ô®ÖúºÍÔùËÍµÄÎï×Ê	1	Ì¨	30	Ç§¿Ë	1,850
202104	84192000	Ò½ÓÃ»òÊµÑéÊÒÓÃÏû¶¾Æ÷¾ß	221	¼¸ÄÚÑÇ	10	Ò»°ãÃ³Ò×	1	Ì¨	40	Ç§¿Ë	4,600
202104	84192000	Ò½ÓÃ»òÊµÑéÊÒÓÃÏû¶¾Æ÷¾ß	223	¿ÆÌØµÏÍß	10	Ò»°ãÃ³Ò×	17	Ì¨	573	Ç§¿Ë	41,561
202104	84192000	Ò½ÓÃ»òÊµÑéÊÒÓÃÏû¶¾Æ÷¾ß	224	¿ÏÄáÑÇ	10	Ò»°ãÃ³Ò×	5	Ì¨	2380	Ç§¿Ë	182,539
202104	84192000	Ò½ÓÃ»òÊµÑéÊÒÓÃÏû¶¾Æ÷¾ß	227	Âí´ï¼ÓË¹¼Ó	10	Ò»°ãÃ³Ò×	2	Ì¨	78	Ç§¿Ë	9,544
202104	84192000	Ò½ÓÃ»òÊµÑéÊÒÓÃÏû¶¾Æ÷¾ß	228	ÂíÀ­Î¬	10	Ò»°ãÃ³Ò×	3	Ì¨	335	Ç§¿Ë	37,037
202104	84192000	Ò½ÓÃ»òÊµÑéÊÒÓÃÏû¶¾Æ÷¾ß	229	ÂíÀï	10	Ò»°ãÃ³Ò×	7	Ì¨	365	Ç§¿Ë	10,523
202104	84192000	Ò½ÓÃ»òÊµÑéÊÒÓÃÏû¶¾Æ÷¾ß	232	Ä¦Âå¸ç	10	Ò»°ãÃ³Ò×	101	Ì¨	13020	Ç§¿Ë	1,210,248
202104	84192000	Ò½ÓÃ»òÊµÑéÊÒÓÃÏû¶¾Æ÷¾ß	235	ÄáÈÕ¶û	10	Ò»°ãÃ³Ò×	8	Ì¨	1336	Ç§¿Ë	262,511
202104	84192000	Ò½ÓÃ»òÊµÑéÊÒÓÃÏû¶¾Æ÷¾ß	236	ÄáÈÕÀûÑÇ	10	Ò»°ãÃ³Ò×	263	Ì¨	11246	Ç§¿Ë	814,094
202104	84192000	Ò½ÓÃ»òÊµÑéÊÒÓÃÏû¶¾Æ÷¾ß	240	ÈûÄÚ¼Ó¶û	10	Ò»°ãÃ³Ò×	2	Ì¨	127	Ç§¿Ë	7,066
202104	84192000	Ò½ÓÃ»òÊµÑéÊÒÓÃÏû¶¾Æ÷¾ß	243	Ë÷ÂíÀï	10	Ò»°ãÃ³Ò×	40	Ì¨	750	Ç§¿Ë	67,754
202104	84192000	Ò½ÓÃ»òÊµÑéÊÒÓÃÏû¶¾Æ÷¾ß	244	ÄÏ·Ç	10	Ò»°ãÃ³Ò×	55	Ì¨	1391	Ç§¿Ë	213,406
202104	84192000	Ò½ÓÃ»òÊµÑéÊÒÓÃÏû¶¾Æ÷¾ß	246	ËÕµ¤	10	Ò»°ãÃ³Ò×	45	Ì¨	738	Ç§¿Ë	44,249
202104	84192000	Ò½ÓÃ»òÊµÑéÊÒÓÃÏû¶¾Æ÷¾ß	247	Ì¹É£ÄáÑÇ	10	Ò»°ãÃ³Ò×	22	Ì¨	970	Ç§¿Ë	183,902
202104	84192000	Ò½ÓÃ»òÊµÑéÊÒÓÃÏû¶¾Æ÷¾ß	249	Í»ÄáË¹	10	Ò»°ãÃ³Ò×	25	Ì¨	1415	Ç§¿Ë	159,004
202104	84192000	Ò½ÓÃ»òÊµÑéÊÒÓÃÏû¶¾Æ÷¾ß	250	ÎÚ¸É´ï	10	Ò»°ãÃ³Ò×	106	Ì¨	4432	Ç§¿Ë	316,933
202104	84192000	Ò½ÓÃ»òÊµÑéÊÒÓÃÏû¶¾Æ÷¾ß	251	²¼»ùÄÉ·¨Ë÷	10	Ò»°ãÃ³Ò×	2	Ì¨	113	Ç§¿Ë	11,852
202104	84192000	Ò½ÓÃ»òÊµÑéÊÒÓÃÏû¶¾Æ÷¾ß	252	¸Õ¹û(½ð)	10	Ò»°ãÃ³Ò×	2	Ì¨	190	Ç§¿Ë	80,130
202104	84192000	Ò½ÓÃ»òÊµÑéÊÒÓÃÏû¶¾Æ÷¾ß	253	ÔÞ±ÈÑÇ	10	Ò»°ãÃ³Ò×	6	Ì¨	198	Ç§¿Ë	21,742
202104	84192000	Ò½ÓÃ»òÊµÑéÊÒÓÃÏû¶¾Æ÷¾ß	254	½ò°Í²¼Î¤	10	Ò»°ãÃ³Ò×	2	Ì¨	115	Ç§¿Ë	10,525
202104	84192000	Ò½ÓÃ»òÊµÑéÊÒÓÃÏû¶¾Æ÷¾ß	257	Ë¹ÍþÊ¿À¼	10	Ò»°ãÃ³Ò×	2	Ì¨	32	Ç§¿Ë	2,794
202104	84192000	Ò½ÓÃ»òÊµÑéÊÒÓÃÏû¶¾Æ÷¾ß	301	±ÈÀûÊ±	10	Ò»°ãÃ³Ò×	315	Ì¨	2450	Ç§¿Ë	848,241
202104	84192000	Ò½ÓÃ»òÊµÑéÊÒÓÃÏû¶¾Æ÷¾ß	302	µ¤Âó	10	Ò»°ãÃ³Ò×	1	Ì¨	55	Ç§¿Ë	4,448
202104	84192000	Ò½ÓÃ»òÊµÑéÊÒÓÃÏû¶¾Æ÷¾ß	303	Ó¢¹ú	10	Ò»°ãÃ³Ò×	638	Ì¨	2267	Ç§¿Ë	590,686
202104	84192000	Ò½ÓÃ»òÊµÑéÊÒÓÃÏû¶¾Æ÷¾ß	304	µÂ¹ú	10	Ò»°ãÃ³Ò×	2997	Ì¨	5736	Ç§¿Ë	2,573,037
202104	84192000	Ò½ÓÃ»òÊµÑéÊÒÓÃÏû¶¾Æ÷¾ß	305	·¨¹ú	10	Ò»°ãÃ³Ò×	37542	Ì¨	13470	Ç§¿Ë	5,329,257
202104	84192000	Ò½ÓÃ»òÊµÑéÊÒÓÃÏû¶¾Æ÷¾ß	307	Òâ´óÀû	10	Ò»°ãÃ³Ò×	114	Ì¨	6124	Ç§¿Ë	612,824
202104	84192000	Ò½ÓÃ»òÊµÑéÊÒÓÃÏû¶¾Æ÷¾ß	309	ºÉÀ¼	10	Ò»°ãÃ³Ò×	11	Ì¨	90	Ç§¿Ë	4,522
202104	84192000	Ò½ÓÃ»òÊµÑéÊÒÓÃÏû¶¾Æ÷¾ß	310	Ï£À°	10	Ò»°ãÃ³Ò×	136	Ì¨	3436	Ç§¿Ë	319,944
202104	84192000	Ò½ÓÃ»òÊµÑéÊÒÓÃÏû¶¾Æ÷¾ß	311	ÆÏÌÑÑÀ	10	Ò»°ãÃ³Ò×	1	Ì¨	28	Ç§¿Ë	9,747
202104	84192000	Ò½ÓÃ»òÊµÑéÊÒÓÃÏû¶¾Æ÷¾ß	312	Î÷°àÑÀ	10	Ò»°ãÃ³Ò×	1003	Ì¨	5171	Ç§¿Ë	651,538
202104	84192000	Ò½ÓÃ»òÊµÑéÊÒÓÃÏû¶¾Æ÷¾ß	313	°¢¶û°ÍÄáÑÇ	10	Ò»°ãÃ³Ò×	18	Ì¨	862	Ç§¿Ë	107,863
202104	84192000	Ò½ÓÃ»òÊµÑéÊÒÓÃÏû¶¾Æ÷¾ß	315	°ÂµØÀû	10	Ò»°ãÃ³Ò×	40	Ì¨	1560	Ç§¿Ë	210,990
202104	84192000	Ò½ÓÃ»òÊµÑéÊÒÓÃÏû¶¾Æ÷¾ß	316	±£¼ÓÀûÑÇ	10	Ò»°ãÃ³Ò×	74	Ì¨	3518	Ç§¿Ë	378,652
202104	84192000	Ò½ÓÃ»òÊµÑéÊÒÓÃÏû¶¾Æ÷¾ß	318	·ÒÀ¼	10	Ò»°ãÃ³Ò×	4	Ì¨	320	Ç§¿Ë	33,839
202104	84192000	Ò½ÓÃ»òÊµÑéÊÒÓÃÏû¶¾Æ÷¾ß	321	ÐÙÑÀÀû	10	Ò»°ãÃ³Ò×	1	Ì¨	47	Ç§¿Ë	7,797
202104	84192000	Ò½ÓÃ»òÊµÑéÊÒÓÃÏû¶¾Æ÷¾ß	324	Âí¶úËû	10	Ò»°ãÃ³Ò×	1	Ì¨	47	Ç§¿Ë	6,108
202104	84192000	Ò½ÓÃ»òÊµÑéÊÒÓÃÏû¶¾Æ÷¾ß	326	Å²Íþ	10	Ò»°ãÃ³Ò×	104	Ì¨	322	Ç§¿Ë	33,160
202104	84192000	Ò½ÓÃ»òÊµÑéÊÒÓÃÏû¶¾Æ÷¾ß	327	²¨À¼	10	Ò»°ãÃ³Ò×	191	Ì¨	4608	Ç§¿Ë	530,539
202104	84192000	Ò½ÓÃ»òÊµÑéÊÒÓÃÏû¶¾Æ÷¾ß	328	ÂÞÂíÄáÑÇ	10	Ò»°ãÃ³Ò×	202	Ì¨	2870	Ç§¿Ë	228,013
202104	84192000	Ò½ÓÃ»òÊµÑéÊÒÓÃÏû¶¾Æ÷¾ß	331	ÈðÊ¿	10	Ò»°ãÃ³Ò×	1	Ì¨	47	Ç§¿Ë	7,505
202104	84192000	Ò½ÓÃ»òÊµÑéÊÒÓÃÏû¶¾Æ÷¾ß	334	°®É³ÄáÑÇ	10	Ò»°ãÃ³Ò×	4	Ì¨	9530	Ç§¿Ë	1,182,989
202104	84192000	Ò½ÓÃ»òÊµÑéÊÒÓÃÏû¶¾Æ÷¾ß	335	À­ÍÑÎ¬ÑÇ	10	Ò»°ãÃ³Ò×	72	Ì¨	2420	Ç§¿Ë	332,936
202104	84192000	Ò½ÓÃ»òÊµÑéÊÒÓÃÏû¶¾Æ÷¾ß	337	¸ñÂ³¼ªÑÇ	10	Ò»°ãÃ³Ò×	1	Ì¨	180	Ç§¿Ë	18,647
202104	84192000	Ò½ÓÃ»òÊµÑéÊÒÓÃÏû¶¾Æ÷¾ß	338	ÑÇÃÀÄáÑÇ	10	Ò»°ãÃ³Ò×	388	Ì¨	4536	Ç§¿Ë	276,025
202104	84192000	Ò½ÓÃ»òÊµÑéÊÒÓÃÏû¶¾Æ÷¾ß	339	°¢Èû°Ý½®	10	Ò»°ãÃ³Ò×	34	Ì¨	1546	Ç§¿Ë	182,906
202104	84192000	Ò½ÓÃ»òÊµÑéÊÒÓÃÏû¶¾Æ÷¾ß	340	°×¶íÂÞË¹	10	Ò»°ãÃ³Ò×	232	Ì¨	1219	Ç§¿Ë	97,987
202104	84192000	Ò½ÓÃ»òÊµÑéÊÒÓÃÏû¶¾Æ÷¾ß	343	Ä¦¶û¶àÍß	10	Ò»°ãÃ³Ò×	5	Ì¨	248	Ç§¿Ë	31,487
202104	84192000	Ò½ÓÃ»òÊµÑéÊÒÓÃÏû¶¾Æ÷¾ß	344	¶íÂÞË¹Áª°î	10	Ò»°ãÃ³Ò×	807	Ì¨	31032	Ç§¿Ë	3,029,917
202104	84192000	Ò½ÓÃ»òÊµÑéÊÒÓÃÏû¶¾Æ÷¾ß	347	ÎÚ¿ËÀ¼	10	Ò»°ãÃ³Ò×	82	Ì¨	6667	Ç§¿Ë	737,863
202104	84192000	Ò½ÓÃ»òÊµÑéÊÒÓÃÏû¶¾Æ÷¾ß	350	Ë¹ÂåÎÄÄáÑÇ	10	Ò»°ãÃ³Ò×	2	Ì¨	110	Ç§¿Ë	3,220
202104	84192000	Ò½ÓÃ»òÊµÑéÊÒÓÃÏû¶¾Æ÷¾ß	351	¿ËÂÞµØÑÇ	10	Ò»°ãÃ³Ò×	13	Ì¨	355	Ç§¿Ë	50,823
202104	84192000	Ò½ÓÃ»òÊµÑéÊÒÓÃÏû¶¾Æ÷¾ß	352	½Ý¿Ë	10	Ò»°ãÃ³Ò×	3	Ì¨	218	Ç§¿Ë	36,466
202104	84192000	Ò½ÓÃ»òÊµÑéÊÒÓÃÏû¶¾Æ÷¾ß	353	Ë¹Âå·¥¿Ë	10	Ò»°ãÃ³Ò×	8	Ì¨	418	Ç§¿Ë	51,396
202104	84192000	Ò½ÓÃ»òÊµÑéÊÒÓÃÏû¶¾Æ÷¾ß	358	Èû¶ûÎ¬ÑÇ	10	Ò»°ãÃ³Ò×	7	Ì¨	253	Ç§¿Ë	38,147
202104	84192000	Ò½ÓÃ»òÊµÑéÊÒÓÃÏû¶¾Æ÷¾ß	402	°¢¸ùÍ¢	10	Ò»°ãÃ³Ò×	64	Ì¨	1037	Ç§¿Ë	138,171
202104	84192000	Ò½ÓÃ»òÊµÑéÊÒÓÃÏû¶¾Æ÷¾ß	408	¶àÃñ×å²£ÀûÎ¬ÑÇ¹ú	10	Ò»°ãÃ³Ò×	4	Ì¨	1338	Ç§¿Ë	100,860
202104	84192000	Ò½ÓÃ»òÊµÑéÊÒÓÃÏû¶¾Æ÷¾ß	410	°ÍÎ÷	10	Ò»°ãÃ³Ò×	17	Ì¨	164	Ç§¿Ë	17,220
202104	84192000	Ò½ÓÃ»òÊµÑéÊÒÓÃÏû¶¾Æ÷¾ß	412	ÖÇÀû	10	Ò»°ãÃ³Ò×	116	Ì¨	6071	Ç§¿Ë	724,371
202104	84192000	Ò½ÓÃ»òÊµÑéÊÒÓÃÏû¶¾Æ÷¾ß	413	¸çÂ×±ÈÑÇ	10	Ò»°ãÃ³Ò×	663	Ì¨	4456	Ç§¿Ë	1,257,268
202104	84192000	Ò½ÓÃ»òÊµÑéÊÒÓÃÏû¶¾Æ÷¾ß	415	¸çË¹´ïÀè¼Ó	10	Ò»°ãÃ³Ò×	6	Ì¨	372	Ç§¿Ë	51,625
202104	84192000	Ò½ÓÃ»òÊµÑéÊÒÓÃÏû¶¾Æ÷¾ß	418	¶àÃ×Äá¼Ó¹²ºÍ¹ú	10	Ò»°ãÃ³Ò×	48	Ì¨	1609	Ç§¿Ë	138,622
202104	84192000	Ò½ÓÃ»òÊµÑéÊÒÓÃÏû¶¾Æ÷¾ß	419	¶ò¹Ï¶à¶û	10	Ò»°ãÃ³Ò×	608	Ì¨	1244	Ç§¿Ë	101,967
202104	84192000	Ò½ÓÃ»òÊµÑéÊÒÓÃÏû¶¾Æ÷¾ß	422	¹ÏµÂÂÞÆÕ	10	Ò»°ãÃ³Ò×	201	Ì¨	790	Ç§¿Ë	81,619
202104	84192000	Ò½ÓÃ»òÊµÑéÊÒÓÃÏû¶¾Æ÷¾ß	423	Î£µØÂíÀ­	10	Ò»°ãÃ³Ò×	55	Ì¨	2296	Ç§¿Ë	194,510
202104	84192000	Ò½ÓÃ»òÊµÑéÊÒÓÃÏû¶¾Æ÷¾ß	424	¹çÑÇÄÇ	10	Ò»°ãÃ³Ò×	4	Ì¨	160	Ç§¿Ë	15,582
202104	84192000	Ò½ÓÃ»òÊµÑéÊÒÓÃÏû¶¾Æ÷¾ß	425	º£µØ	10	Ò»°ãÃ³Ò×	44	Ì¨	1413	Ç§¿Ë	89,407
202104	84192000	Ò½ÓÃ»òÊµÑéÊÒÓÃÏû¶¾Æ÷¾ß	426	ºé¶¼À­Ë¹	10	Ò»°ãÃ³Ò×	15	Ì¨	1731	Ç§¿Ë	122,283
202104	84192000	Ò½ÓÃ»òÊµÑéÊÒÓÃÏû¶¾Æ÷¾ß	429	Ä«Î÷¸ç	10	Ò»°ãÃ³Ò×	1200	Ì¨	22677	Ç§¿Ë	1,500,774
202104	84192000	Ò½ÓÃ»òÊµÑéÊÒÓÃÏû¶¾Æ÷¾ß	431	Äá¼ÓÀ­¹Ï	10	Ò»°ãÃ³Ò×	3	Ì¨	65	Ç§¿Ë	10,086
202104	84192000	Ò½ÓÃ»òÊµÑéÊÒÓÃÏû¶¾Æ÷¾ß	432	°ÍÄÃÂí	10	Ò»°ãÃ³Ò×	2	Ì¨	80	Ç§¿Ë	7,919
202104	84192000	Ò½ÓÃ»òÊµÑéÊÒÓÃÏû¶¾Æ÷¾ß	433	°ÍÀ­¹ç	10	Ò»°ãÃ³Ò×	152	Ì¨	3052	Ç§¿Ë	340,941
202104	84192000	Ò½ÓÃ»òÊµÑéÊÒÓÃÏû¶¾Æ÷¾ß	434	ÃØÂ³	10	Ò»°ãÃ³Ò×	229	Ì¨	10244	Ç§¿Ë	866,281
202104	84192000	Ò½ÓÃ»òÊµÑéÊÒÓÃÏû¶¾Æ÷¾ß	440	Èø¶ûÍß¶à	10	Ò»°ãÃ³Ò×	33	Ì¨	691	Ç§¿Ë	76,447
202104	84192000	Ò½ÓÃ»òÊµÑéÊÒÓÃÏû¶¾Æ÷¾ß	445	Î¯ÄÚÈðÀ­	10	Ò»°ãÃ³Ò×	1	Ì¨	70	Ç§¿Ë	4,393
202104	84192000	Ò½ÓÃ»òÊµÑéÊÒÓÃÏû¶¾Æ÷¾ß	501	¼ÓÄÃ´ó	10	Ò»°ãÃ³Ò×	695	Ì¨	4452	Ç§¿Ë	2,007,596
202104	84192000	Ò½ÓÃ»òÊµÑéÊÒÓÃÏû¶¾Æ÷¾ß	502	ÃÀ¹ú	10	Ò»°ãÃ³Ò×	7215	Ì¨	26380	Ç§¿Ë	9,610,304
202104	84192000	Ò½ÓÃ»òÊµÑéÊÒÓÃÏû¶¾Æ÷¾ß	601	°Ä´óÀûÑÇ	10	Ò»°ãÃ³Ò×	676	Ì¨	10800	Ç§¿Ë	3,356,098
202104	84192000	Ò½ÓÃ»òÊµÑéÊÒÓÃÏû¶¾Æ÷¾ß	603	ì³¼Ã	10	Ò»°ãÃ³Ò×	1	Ì¨	90	Ç§¿Ë	9,297
202104	84192000	Ò½ÓÃ»òÊµÑéÊÒÓÃÏû¶¾Æ÷¾ß	609	ÐÂÎ÷À¼	10	Ò»°ãÃ³Ò×	2	Ì¨	108	Ç§¿Ë	33,145
202104	84192000	Ò½ÓÃ»òÊµÑéÊÒÓÃÏû¶¾Æ÷¾ß	611	°Í²¼ÑÇÐÂ¼¸ÄÚÑÇ	10	Ò»°ãÃ³Ò×	3	Ì¨	94	Ç§¿Ë	10,058
202105	38089400	Ïû¶¾¼Á	102	°ÍÁÖ	10	Ò»°ãÃ³Ò×	12100	Ç§¿Ë	0	?	107,145
202105	38089400	Ïû¶¾¼Á	103	ÃÏ¼ÓÀ­¹ú	10	Ò»°ãÃ³Ò×	8771	Ç§¿Ë	0	?	236,215
202105	38089400	Ïû¶¾¼Á	106	Ãåµé	10	Ò»°ãÃ³Ò×	88	Ç§¿Ë	0	?	15,743
202105	38089400	Ïû¶¾¼Á	107	¼íÆÒÕ¯	10	Ò»°ãÃ³Ò×	5036	Ç§¿Ë	0	?	243,114
202105	38089400	Ïû¶¾¼Á	110	ÖÐ¹úÏã¸Û	10	Ò»°ãÃ³Ò×	1218101	Ç§¿Ë	0	?	13,383,717
202105	38089400	Ïû¶¾¼Á	111	Ó¡¶È	10	Ò»°ãÃ³Ò×	263248	Ç§¿Ë	0	?	4,775,962
202105	38089400	Ïû¶¾¼Á	112	Ó¡¶ÈÄáÎ÷ÑÇ	10	Ò»°ãÃ³Ò×	350081	Ç§¿Ë	0	?	4,842,529
202105	38089400	Ïû¶¾¼Á	115	ÒÔÉ«ÁÐ	10	Ò»°ãÃ³Ò×	12000	Ç§¿Ë	0	?	40,274
202105	38089400	Ïû¶¾¼Á	116	ÈÕ±¾	10	Ò»°ãÃ³Ò×	1473282	Ç§¿Ë	0	?	21,606,512
202105	38089400	Ïû¶¾¼Á	117	Ô¼µ©	10	Ò»°ãÃ³Ò×	16000	Ç§¿Ë	0	?	65,583
202105	38089400	Ïû¶¾¼Á	118	¿ÆÍþÌØ	10	Ò»°ãÃ³Ò×	8300	Ç§¿Ë	0	?	247,309
202105	38089400	Ïû¶¾¼Á	121	ÖÐ¹ú°ÄÃÅ	10	Ò»°ãÃ³Ò×	8140	Ç§¿Ë	0	?	94,303
202105	38089400	Ïû¶¾¼Á	122	ÂíÀ´Î÷ÑÇ	10	Ò»°ãÃ³Ò×	84546	Ç§¿Ë	0	?	1,972,638
202105	38089400	Ïû¶¾¼Á	123	Âí¶û´ú·ò	10	Ò»°ãÃ³Ò×	11178	Ç§¿Ë	0	?	175,357
202105	38089400	Ïû¶¾¼Á	124	ÃÉ¹Å	10	Ò»°ãÃ³Ò×	15847	Ç§¿Ë	0	?	265,749
202105	38089400	Ïû¶¾¼Á	126	°¢Âü	10	Ò»°ãÃ³Ò×	38000	Ç§¿Ë	0	?	807,071
202105	38089400	Ïû¶¾¼Á	127	°Í»ùË¹Ì¹	10	Ò»°ãÃ³Ò×	41635	Ç§¿Ë	0	?	467,412
202105	38089400	Ïû¶¾¼Á	129	·ÆÂÉ±ö	10	Ò»°ãÃ³Ò×	109316	Ç§¿Ë	0	?	1,675,369
202105	38089400	Ïû¶¾¼Á	130	¿¨Ëþ¶û	10	Ò»°ãÃ³Ò×	66692	Ç§¿Ë	0	?	1,424,261
202105	38089400	Ïû¶¾¼Á	131	É³ÌØ°¢À­²®	10	Ò»°ãÃ³Ò×	136183	Ç§¿Ë	0	?	917,671
202105	38089400	Ïû¶¾¼Á	132	ÐÂ¼ÓÆÂ	10	Ò»°ãÃ³Ò×	189924	Ç§¿Ë	0	?	2,400,520
202105	38089400	Ïû¶¾¼Á	133	º«¹ú	10	Ò»°ãÃ³Ò×	154448	Ç§¿Ë	0	?	1,711,216
202105	38089400	Ïû¶¾¼Á	134	Ë¹ÀïÀ¼¿¨	10	Ò»°ãÃ³Ò×	340	Ç§¿Ë	0	?	19,679
202105	38089400	Ïû¶¾¼Á	136	Ì©¹ú	10	Ò»°ãÃ³Ò×	194687	Ç§¿Ë	0	?	2,487,235
202105	38089400	Ïû¶¾¼Á	137	ÍÁ¶úÆä	10	Ò»°ãÃ³Ò×	59083	Ç§¿Ë	0	?	2,567,401
202105	38089400	Ïû¶¾¼Á	138	°¢ÁªÇõ	10	Ò»°ãÃ³Ò×	155295	Ç§¿Ë	0	?	1,480,486
202105	38089400	Ïû¶¾¼Á	141	Ô½ÄÏ	10	Ò»°ãÃ³Ò×	142493	Ç§¿Ë	0	?	1,584,246
202105	38089400	Ïû¶¾¼Á	143	ÖÐ¹úÌ¨Íå	10	Ò»°ãÃ³Ò×	438861	Ç§¿Ë	0	?	4,841,119
202105	38089400	Ïû¶¾¼Á	147	Ëþ¼ª¿ËË¹Ì¹	10	Ò»°ãÃ³Ò×	4865	Ç§¿Ë	0	?	1,101,241
202105	38089400	Ïû¶¾¼Á	215	°£¼°	10	Ò»°ãÃ³Ò×	42000	Ç§¿Ë	0	?	415,670
202105	38089400	Ïû¶¾¼Á	217	°£Èû¶í±ÈÑÇ	10	Ò»°ãÃ³Ò×	430	Ç§¿Ë	0	?	29,622
202105	38089400	Ïû¶¾¼Á	218	¼ÓÅî	10	Ò»°ãÃ³Ò×	29002	Ç§¿Ë	0	?	476,984
202105	38089400	Ïû¶¾¼Á	220	¼ÓÄÉ	10	Ò»°ãÃ³Ò×	549	Ç§¿Ë	0	?	35,671
202105	38089400	Ïû¶¾¼Á	221	¼¸ÄÚÑÇ	10	Ò»°ãÃ³Ò×	1000	Ç§¿Ë	0	?	3,000
202105	38089400	Ïû¶¾¼Á	224	¿ÏÄáÑÇ	10	Ò»°ãÃ³Ò×	48000	Ç§¿Ë	0	?	908,562
202105	38089400	Ïû¶¾¼Á	225	Àû±ÈÀïÑÇ	10	Ò»°ãÃ³Ò×	7884	Ç§¿Ë	0	?	91,680
202105	38089400	Ïû¶¾¼Á	226	Àû±ÈÑÇ	10	Ò»°ãÃ³Ò×	186204	Ç§¿Ë	0	?	2,016,917
202105	38089400	Ïû¶¾¼Á	231	Ã«ÀïÇóË¹	10	Ò»°ãÃ³Ò×	9	Ç§¿Ë	0	?	325
202105	38089400	Ïû¶¾¼Á	233	ÄªÉ£±È¿Ë	10	Ò»°ãÃ³Ò×	24000	Ç§¿Ë	0	?	81,862
202105	38089400	Ïû¶¾¼Á	236	ÄáÈÕÀûÑÇ	10	Ò»°ãÃ³Ò×	116000	Ç§¿Ë	0	?	1,657,989
202105	38089400	Ïû¶¾¼Á	244	ÄÏ·Ç	10	Ò»°ãÃ³Ò×	74259	Ç§¿Ë	0	?	1,255,112
202105	38089400	Ïû¶¾¼Á	252	¸Õ¹û(½ð)	10	Ò»°ãÃ³Ò×	55	Ç§¿Ë	0	?	1,358
202105	38089400	Ïû¶¾¼Á	253	ÔÞ±ÈÑÇ	11	¹ú¼Ò¼ä¡¢¹ú¼Ê×éÖ¯ÎÞ³¥Ô®ÖúºÍÔùËÍµÄÎï×Ê	70	Ç§¿Ë	0	?	3,200
202105	38089400	Ïû¶¾¼Á	301	±ÈÀûÊ±	10	Ò»°ãÃ³Ò×	361686	Ç§¿Ë	0	?	7,666,770
202105	38089400	Ïû¶¾¼Á	302	µ¤Âó	10	Ò»°ãÃ³Ò×	4607	Ç§¿Ë	0	?	116,338
202105	38089400	Ïû¶¾¼Á	303	Ó¢¹ú	10	Ò»°ãÃ³Ò×	1000845	Ç§¿Ë	0	?	12,893,853
202105	38089400	Ïû¶¾¼Á	304	µÂ¹ú	10	Ò»°ãÃ³Ò×	19698	Ç§¿Ë	0	?	411,863
202105	38089400	Ïû¶¾¼Á	305	·¨¹ú	10	Ò»°ãÃ³Ò×	59868	Ç§¿Ë	0	?	1,256,088
202105	38089400	Ïû¶¾¼Á	307	Òâ´óÀû	10	Ò»°ãÃ³Ò×	1693	Ç§¿Ë	0	?	27,689
202105	38089400	Ïû¶¾¼Á	309	ºÉÀ¼	10	Ò»°ãÃ³Ò×	358575	Ç§¿Ë	0	?	5,663,944
202105	38089400	Ïû¶¾¼Á	310	Ï£À°	10	Ò»°ãÃ³Ò×	1	Ç§¿Ë	0	?	657
202105	38089400	Ïû¶¾¼Á	312	Î÷°àÑÀ	10	Ò»°ãÃ³Ò×	12888	Ç§¿Ë	0	?	566,993
202105	38089400	Ïû¶¾¼Á	326	Å²Íþ	10	Ò»°ãÃ³Ò×	626	Ç§¿Ë	0	?	33,179
202105	38089400	Ïû¶¾¼Á	327	²¨À¼	10	Ò»°ãÃ³Ò×	1850	Ç§¿Ë	0	?	97,568
202105	38089400	Ïû¶¾¼Á	330	Èðµä	10	Ò»°ãÃ³Ò×	12099	Ç§¿Ë	0	?	225,672
202105	38089400	Ïû¶¾¼Á	336	Á¢ÌÕÍð	10	Ò»°ãÃ³Ò×	19000	Ç§¿Ë	0	?	253,613
202105	38089400	Ïû¶¾¼Á	337	¸ñÂ³¼ªÑÇ	10	Ò»°ãÃ³Ò×	250	Ç§¿Ë	0	?	5,231
202105	38089400	Ïû¶¾¼Á	344	¶íÂÞË¹Áª°î	10	Ò»°ãÃ³Ò×	76075	Ç§¿Ë	0	?	978,570
202105	38089400	Ïû¶¾¼Á	402	°¢¸ùÍ¢	10	Ò»°ãÃ³Ò×	17901	Ç§¿Ë	0	?	354,548
202105	38089400	Ïû¶¾¼Á	404	°Í¹þÂí	10	Ò»°ãÃ³Ò×	5741	Ç§¿Ë	0	?	152,637
202105	38089400	Ïû¶¾¼Á	410	°ÍÎ÷	10	Ò»°ãÃ³Ò×	294802	Ç§¿Ë	0	?	3,926,610
202105	38089400	Ïû¶¾¼Á	412	ÖÇÀû	10	Ò»°ãÃ³Ò×	285666	Ç§¿Ë	0	?	2,944,341
202105	38089400	Ïû¶¾¼Á	413	¸çÂ×±ÈÑÇ	10	Ò»°ãÃ³Ò×	41590	Ç§¿Ë	0	?	887,809
202105	38089400	Ïû¶¾¼Á	418	¶àÃ×Äá¼Ó¹²ºÍ¹ú	10	Ò»°ãÃ³Ò×	61122	Ç§¿Ë	0	?	730,383
202105	38089400	Ïû¶¾¼Á	419	¶ò¹Ï¶à¶û	10	Ò»°ãÃ³Ò×	54362	Ç§¿Ë	0	?	340,718
202105	38089400	Ïû¶¾¼Á	423	Î£µØÂíÀ­	10	Ò»°ãÃ³Ò×	4000	Ç§¿Ë	0	?	101,731
202105	38089400	Ïû¶¾¼Á	429	Ä«Î÷¸ç	10	Ò»°ãÃ³Ò×	31427	Ç§¿Ë	0	?	549,541
202105	38089400	Ïû¶¾¼Á	432	°ÍÄÃÂí	10	Ò»°ãÃ³Ò×	30676	Ç§¿Ë	0	?	509,938
202105	38089400	Ïû¶¾¼Á	434	ÃØÂ³	10	Ò»°ãÃ³Ò×	10225	Ç§¿Ë	0	?	393,029
202105	38089400	Ïû¶¾¼Á	442	ÌØÁ¢Äá´ïºÍ¶à°Í¸ç	10	Ò»°ãÃ³Ò×	22811	Ç§¿Ë	0	?	437,188
202105	38089400	Ïû¶¾¼Á	444	ÎÚÀ­¹ç	10	Ò»°ãÃ³Ò×	2750	Ç§¿Ë	0	?	36,855
202105	38089400	Ïû¶¾¼Á	501	¼ÓÄÃ´ó	10	Ò»°ãÃ³Ò×	459404	Ç§¿Ë	0	?	6,745,325
202105	38089400	Ïû¶¾¼Á	502	ÃÀ¹ú	10	Ò»°ãÃ³Ò×	10775490	Ç§¿Ë	0	?	116,616,073
202105	38089400	Ïû¶¾¼Á	601	°Ä´óÀûÑÇ	10	Ò»°ãÃ³Ò×	486441	Ç§¿Ë	0	?	7,128,528
202105	38089400	Ïû¶¾¼Á	609	ÐÂÎ÷À¼	10	Ò»°ãÃ³Ò×	102639	Ç§¿Ë	0	?	1,172,328
202105	38089400	Ïû¶¾¼Á	611	°Í²¼ÑÇÐÂ¼¸ÄÚÑÇ	10	Ò»°ãÃ³Ò×	4698	Ç§¿Ë	0	?	122,219
202105	84192000	Ò½ÓÃ»òÊµÑéÊÒÓÃÏû¶¾Æ÷¾ß	103	ÃÏ¼ÓÀ­¹ú	10	Ò»°ãÃ³Ò×	30	Ì¨	10688	Ç§¿Ë	1,142,950
202105	84192000	Ò½ÓÃ»òÊµÑéÊÒÓÃÏû¶¾Æ÷¾ß	104	²»µ¤	10	Ò»°ãÃ³Ò×	3	Ì¨	219	Ç§¿Ë	26,480
202105	84192000	Ò½ÓÃ»òÊµÑéÊÒÓÃÏû¶¾Æ÷¾ß	106	Ãåµé	10	Ò»°ãÃ³Ò×	4	Ì¨	623	Ç§¿Ë	136,341
202105	84192000	Ò½ÓÃ»òÊµÑéÊÒÓÃÏû¶¾Æ÷¾ß	107	¼íÆÒÕ¯	10	Ò»°ãÃ³Ò×	77	Ì¨	4651	Ç§¿Ë	512,326
202105	84192000	Ò½ÓÃ»òÊµÑéÊÒÓÃÏû¶¾Æ÷¾ß	108	ÈûÆÖÂ·Ë¹	10	Ò»°ãÃ³Ò×	7	Ì¨	753	Ç§¿Ë	92,260
202105	84192000	Ò½ÓÃ»òÊµÑéÊÒÓÃÏû¶¾Æ÷¾ß	110	ÖÐ¹úÏã¸Û	10	Ò»°ãÃ³Ò×	22	Ì¨	2030	Ç§¿Ë	248,776
202105	84192000	Ò½ÓÃ»òÊµÑéÊÒÓÃÏû¶¾Æ÷¾ß	111	Ó¡¶È	10	Ò»°ãÃ³Ò×	21154	Ì¨	16423	Ç§¿Ë	1,805,914
202105	84192000	Ò½ÓÃ»òÊµÑéÊÒÓÃÏû¶¾Æ÷¾ß	112	Ó¡¶ÈÄáÎ÷ÑÇ	10	Ò»°ãÃ³Ò×	305	Ì¨	12015	Ç§¿Ë	1,420,037
202105	84192000	Ò½ÓÃ»òÊµÑéÊÒÓÃÏû¶¾Æ÷¾ß	113	ÒÁÀÊ	10	Ò»°ãÃ³Ò×	6	Ì¨	3815	Ç§¿Ë	889,829
202105	84192000	Ò½ÓÃ»òÊµÑéÊÒÓÃÏû¶¾Æ÷¾ß	114	ÒÁÀ­¿Ë	10	Ò»°ãÃ³Ò×	85	Ì¨	9377	Ç§¿Ë	755,718
202105	84192000	Ò½ÓÃ»òÊµÑéÊÒÓÃÏû¶¾Æ÷¾ß	115	ÒÔÉ«ÁÐ	10	Ò»°ãÃ³Ò×	2	Ì¨	495	Ç§¿Ë	172,191
202105	84192000	Ò½ÓÃ»òÊµÑéÊÒÓÃÏû¶¾Æ÷¾ß	116	ÈÕ±¾	10	Ò»°ãÃ³Ò×	3158	Ì¨	4953	Ç§¿Ë	3,330,902
202105	84192000	Ò½ÓÃ»òÊµÑéÊÒÓÃÏû¶¾Æ÷¾ß	117	Ô¼µ©	10	Ò»°ãÃ³Ò×	4	Ì¨	128	Ç§¿Ë	60,589
202105	84192000	Ò½ÓÃ»òÊµÑéÊÒÓÃÏû¶¾Æ÷¾ß	118	¿ÆÍþÌØ	10	Ò»°ãÃ³Ò×	3	Ì¨	153	Ç§¿Ë	20,816
202105	84192000	Ò½ÓÃ»òÊµÑéÊÒÓÃÏû¶¾Æ÷¾ß	119	ÀÏÎÎ	10	Ò»°ãÃ³Ò×	1	Ì¨	84	Ç§¿Ë	17,904
202105	84192000	Ò½ÓÃ»òÊµÑéÊÒÓÃÏû¶¾Æ÷¾ß	119	ÀÏÎÎ	11	¹ú¼Ò¼ä¡¢¹ú¼Ê×éÖ¯ÎÞ³¥Ô®ÖúºÍÔùËÍµÄÎï×Ê	5	Ì¨	375	Ç§¿Ë	75,000
202105	84192000	Ò½ÓÃ»òÊµÑéÊÒÓÃÏû¶¾Æ÷¾ß	121	ÖÐ¹ú°ÄÃÅ	10	Ò»°ãÃ³Ò×	13	Ì¨	302	Ç§¿Ë	62,388
202105	84192000	Ò½ÓÃ»òÊµÑéÊÒÓÃÏû¶¾Æ÷¾ß	122	ÂíÀ´Î÷ÑÇ	10	Ò»°ãÃ³Ò×	3280	Ì¨	5878	Ç§¿Ë	899,262
202105	84192000	Ò½ÓÃ»òÊµÑéÊÒÓÃÏû¶¾Æ÷¾ß	123	Âí¶û´ú·ò	10	Ò»°ãÃ³Ò×	39	Ì¨	1498	Ç§¿Ë	207,721
202105	84192000	Ò½ÓÃ»òÊµÑéÊÒÓÃÏû¶¾Æ÷¾ß	124	ÃÉ¹Å	10	Ò»°ãÃ³Ò×	64	Ì¨	19259	Ç§¿Ë	610,515
202105	84192000	Ò½ÓÃ»òÊµÑéÊÒÓÃÏû¶¾Æ÷¾ß	126	°¢Âü	10	Ò»°ãÃ³Ò×	1	Ì¨	130	Ç§¿Ë	17,495
202105	84192000	Ò½ÓÃ»òÊµÑéÊÒÓÃÏû¶¾Æ÷¾ß	127	°Í»ùË¹Ì¹	10	Ò»°ãÃ³Ò×	275	Ì¨	15630	Ç§¿Ë	937,578
202105	84192000	Ò½ÓÃ»òÊµÑéÊÒÓÃÏû¶¾Æ÷¾ß	128	°ÍÀÕË¹Ì¹	10	Ò»°ãÃ³Ò×	19	Ì¨	722	Ç§¿Ë	92,178
202105	84192000	Ò½ÓÃ»òÊµÑéÊÒÓÃÏû¶¾Æ÷¾ß	129	·ÆÂÉ±ö	10	Ò»°ãÃ³Ò×	2625	Ì¨	24161	Ç§¿Ë	4,429,439
202105	84192000	Ò½ÓÃ»òÊµÑéÊÒÓÃÏû¶¾Æ÷¾ß	130	¿¨Ëþ¶û	10	Ò»°ãÃ³Ò×	14	Ì¨	730	Ç§¿Ë	89,568
202105	84192000	Ò½ÓÃ»òÊµÑéÊÒÓÃÏû¶¾Æ÷¾ß	131	É³ÌØ°¢À­²®	10	Ò»°ãÃ³Ò×	117	Ì¨	723	Ç§¿Ë	82,575
202105	84192000	Ò½ÓÃ»òÊµÑéÊÒÓÃÏû¶¾Æ÷¾ß	132	ÐÂ¼ÓÆÂ	10	Ò»°ãÃ³Ò×	511	Ì¨	779	Ç§¿Ë	538,406
202105	84192000	Ò½ÓÃ»òÊµÑéÊÒÓÃÏû¶¾Æ÷¾ß	133	º«¹ú	10	Ò»°ãÃ³Ò×	79	Ì¨	6100	Ç§¿Ë	474,961
202105	84192000	Ò½ÓÃ»òÊµÑéÊÒÓÃÏû¶¾Æ÷¾ß	134	Ë¹ÀïÀ¼¿¨	10	Ò»°ãÃ³Ò×	43	Ì¨	126	Ç§¿Ë	10,569
202105	84192000	Ò½ÓÃ»òÊµÑéÊÒÓÃÏû¶¾Æ÷¾ß	136	Ì©¹ú	10	Ò»°ãÃ³Ò×	518	Ì¨	36165	Ç§¿Ë	5,015,065
202105	84192000	Ò½ÓÃ»òÊµÑéÊÒÓÃÏû¶¾Æ÷¾ß	137	ÍÁ¶úÆä	10	Ò»°ãÃ³Ò×	287	Ì¨	19188	Ç§¿Ë	2,801,055
202105	84192000	Ò½ÓÃ»òÊµÑéÊÒÓÃÏû¶¾Æ÷¾ß	138	°¢ÁªÇõ	10	Ò»°ãÃ³Ò×	93	Ì¨	4590	Ç§¿Ë	503,767
202105	84192000	Ò½ÓÃ»òÊµÑéÊÒÓÃÏû¶¾Æ÷¾ß	139	Ò²ÃÅ	10	Ò»°ãÃ³Ò×	21	Ì¨	1235	Ç§¿Ë	80,130
202105	84192000	Ò½ÓÃ»òÊµÑéÊÒÓÃÏû¶¾Æ÷¾ß	141	Ô½ÄÏ	10	Ò»°ãÃ³Ò×	179	Ì¨	10139	Ç§¿Ë	655,532
202105	84192000	Ò½ÓÃ»òÊµÑéÊÒÓÃÏû¶¾Æ÷¾ß	143	ÖÐ¹úÌ¨Íå	10	Ò»°ãÃ³Ò×	42	Ì¨	711	Ç§¿Ë	102,747
202105	84192000	Ò½ÓÃ»òÊµÑéÊÒÓÃÏû¶¾Æ÷¾ß	145	¹þÈø¿ËË¹Ì¹	10	Ò»°ãÃ³Ò×	33	Ì¨	1481	Ç§¿Ë	5,651
202105	84192000	Ò½ÓÃ»òÊµÑéÊÒÓÃÏû¶¾Æ÷¾ß	147	Ëþ¼ª¿ËË¹Ì¹	10	Ò»°ãÃ³Ò×	4	Ì¨	230	Ç§¿Ë	17,575
202105	84192000	Ò½ÓÃ»òÊµÑéÊÒÓÃÏû¶¾Æ÷¾ß	149	ÎÚ×È±ð¿ËË¹Ì¹	10	Ò»°ãÃ³Ò×	95	Ì¨	44552	Ç§¿Ë	2,801,977
202105	84192000	Ò½ÓÃ»òÊµÑéÊÒÓÃÏû¶¾Æ÷¾ß	201	°¢¶û¼°ÀûÑÇ	10	Ò»°ãÃ³Ò×	165	Ì¨	11717	Ç§¿Ë	1,614,687
202105	84192000	Ò½ÓÃ»òÊµÑéÊÒÓÃÏû¶¾Æ÷¾ß	202	°²¸çÀ­	10	Ò»°ãÃ³Ò×	1	Ì¨	33	Ç§¿Ë	1,169
202105	84192000	Ò½ÓÃ»òÊµÑéÊÒÓÃÏû¶¾Æ÷¾ß	203	±´Äþ	10	Ò»°ãÃ³Ò×	1	Ì¨	12	Ç§¿Ë	26,668
202105	84192000	Ò½ÓÃ»òÊµÑéÊÒÓÃÏû¶¾Æ÷¾ß	204	²©´ÄÍßÄÉ	10	Ò»°ãÃ³Ò×	1	Ì¨	50	Ç§¿Ë	2,080
202105	84192000	Ò½ÓÃ»òÊµÑéÊÒÓÃÏû¶¾Æ÷¾ß	206	¿¦ÂóÂ¡	10	Ò»°ãÃ³Ò×	4	Ì¨	55	Ç§¿Ë	3,421
202105	84192000	Ò½ÓÃ»òÊµÑéÊÒÓÃÏû¶¾Æ÷¾ß	212	¿ÆÄ¦ÂÞ	10	Ò»°ãÃ³Ò×	1	Ì¨	260	Ç§¿Ë	22,092
202105	84192000	Ò½ÓÃ»òÊµÑéÊÒÓÃÏû¶¾Æ÷¾ß	214	¼ª²¼Ìá	10	Ò»°ãÃ³Ò×	1	Ì¨	420	Ç§¿Ë	16,244
202105	84192000	Ò½ÓÃ»òÊµÑéÊÒÓÃÏû¶¾Æ÷¾ß	215	°£¼°	10	Ò»°ãÃ³Ò×	563	Ì¨	23059	Ç§¿Ë	2,292,653
202105	84192000	Ò½ÓÃ»òÊµÑéÊÒÓÃÏû¶¾Æ÷¾ß	217	°£Èû¶í±ÈÑÇ	10	Ò»°ãÃ³Ò×	3	Ì¨	29	Ç§¿Ë	3,671
202105	84192000	Ò½ÓÃ»òÊµÑéÊÒÓÃÏû¶¾Æ÷¾ß	220	¼ÓÄÉ	10	Ò»°ãÃ³Ò×	87	Ì¨	2998	Ç§¿Ë	192,229
202105	84192000	Ò½ÓÃ»òÊµÑéÊÒÓÃÏû¶¾Æ÷¾ß	221	¼¸ÄÚÑÇ	10	Ò»°ãÃ³Ò×	8	Ì¨	430	Ç§¿Ë	56,826
202105	84192000	Ò½ÓÃ»òÊµÑéÊÒÓÃÏû¶¾Æ÷¾ß	223	¿ÆÌØµÏÍß	10	Ò»°ãÃ³Ò×	2	Ì¨	157	Ç§¿Ë	28,328
202105	84192000	Ò½ÓÃ»òÊµÑéÊÒÓÃÏû¶¾Æ÷¾ß	224	¿ÏÄáÑÇ	10	Ò»°ãÃ³Ò×	84	Ì¨	530	Ç§¿Ë	32,893
202105	84192000	Ò½ÓÃ»òÊµÑéÊÒÓÃÏû¶¾Æ÷¾ß	225	Àû±ÈÀïÑÇ	10	Ò»°ãÃ³Ò×	24	Ì¨	268	Ç§¿Ë	14,824
202105	84192000	Ò½ÓÃ»òÊµÑéÊÒÓÃÏû¶¾Æ÷¾ß	226	Àû±ÈÑÇ	10	Ò»°ãÃ³Ò×	24	Ì¨	498	Ç§¿Ë	39,866
202105	84192000	Ò½ÓÃ»òÊµÑéÊÒÓÃÏû¶¾Æ÷¾ß	228	ÂíÀ­Î¬	10	Ò»°ãÃ³Ò×	18	Ì¨	388	Ç§¿Ë	30,785
202105	84192000	Ò½ÓÃ»òÊµÑéÊÒÓÃÏû¶¾Æ÷¾ß	229	ÂíÀï	10	Ò»°ãÃ³Ò×	2	Ì¨	96	Ç§¿Ë	19,253
202105	84192000	Ò½ÓÃ»òÊµÑéÊÒÓÃÏû¶¾Æ÷¾ß	230	Ã«ÀïËþÄáÑÇ	10	Ò»°ãÃ³Ò×	7	Ì¨	497	Ç§¿Ë	35,606
202105	84192000	Ò½ÓÃ»òÊµÑéÊÒÓÃÏû¶¾Æ÷¾ß	231	Ã«ÀïÇóË¹	10	Ò»°ãÃ³Ò×	2	Ì¨	146	Ç§¿Ë	11,521
202105	84192000	Ò½ÓÃ»òÊµÑéÊÒÓÃÏû¶¾Æ÷¾ß	232	Ä¦Âå¸ç	10	Ò»°ãÃ³Ò×	31	Ì¨	3080	Ç§¿Ë	242,094
202105	84192000	Ò½ÓÃ»òÊµÑéÊÒÓÃÏû¶¾Æ÷¾ß	234	ÄÉÃ×±ÈÑÇ	10	Ò»°ãÃ³Ò×	2	Ì¨	200	Ç§¿Ë	19,513
202105	84192000	Ò½ÓÃ»òÊµÑéÊÒÓÃÏû¶¾Æ÷¾ß	236	ÄáÈÕÀûÑÇ	10	Ò»°ãÃ³Ò×	273	Ì¨	14854	Ç§¿Ë	1,160,160
202105	84192000	Ò½ÓÃ»òÊµÑéÊÒÓÃÏû¶¾Æ÷¾ß	240	ÈûÄÚ¼Ó¶û	10	Ò»°ãÃ³Ò×	13	Ì¨	446	Ç§¿Ë	36,523
202105	84192000	Ò½ÓÃ»òÊµÑéÊÒÓÃÏû¶¾Æ÷¾ß	243	Ë÷ÂíÀï	10	Ò»°ãÃ³Ò×	15	Ì¨	450	Ç§¿Ë	25,043
202105	84192000	Ò½ÓÃ»òÊµÑéÊÒÓÃÏû¶¾Æ÷¾ß	244	ÄÏ·Ç	10	Ò»°ãÃ³Ò×	23	Ì¨	1918	Ç§¿Ë	253,278
202105	84192000	Ò½ÓÃ»òÊµÑéÊÒÓÃÏû¶¾Æ÷¾ß	246	ËÕµ¤	10	Ò»°ãÃ³Ò×	7	Ì¨	286	Ç§¿Ë	27,943
202105	84192000	Ò½ÓÃ»òÊµÑéÊÒÓÃÏû¶¾Æ÷¾ß	247	Ì¹É£ÄáÑÇ	10	Ò»°ãÃ³Ò×	44	Ì¨	1182	Ç§¿Ë	87,302
202105	84192000	Ò½ÓÃ»òÊµÑéÊÒÓÃÏû¶¾Æ÷¾ß	248	¶à¸ç	10	Ò»°ãÃ³Ò×	1	Ì¨	1096	Ç§¿Ë	41,154
202105	84192000	Ò½ÓÃ»òÊµÑéÊÒÓÃÏû¶¾Æ÷¾ß	249	Í»ÄáË¹	10	Ò»°ãÃ³Ò×	13	Ì¨	702	Ç§¿Ë	104,276
202105	84192000	Ò½ÓÃ»òÊµÑéÊÒÓÃÏû¶¾Æ÷¾ß	250	ÎÚ¸É´ï	10	Ò»°ãÃ³Ò×	112	Ì¨	1783	Ç§¿Ë	183,693
202105	84192000	Ò½ÓÃ»òÊµÑéÊÒÓÃÏû¶¾Æ÷¾ß	252	¸Õ¹û(½ð)	10	Ò»°ãÃ³Ò×	3	Ì¨	113	Ç§¿Ë	10,790
202105	84192000	Ò½ÓÃ»òÊµÑéÊÒÓÃÏû¶¾Æ÷¾ß	253	ÔÞ±ÈÑÇ	10	Ò»°ãÃ³Ò×	4	Ì¨	261	Ç§¿Ë	17,848
202105	84192000	Ò½ÓÃ»òÊµÑéÊÒÓÃÏû¶¾Æ÷¾ß	254	½ò°Í²¼Î¤	10	Ò»°ãÃ³Ò×	8	Ì¨	600	Ç§¿Ë	54,340
202105	84192000	Ò½ÓÃ»òÊµÑéÊÒÓÃÏû¶¾Æ÷¾ß	258	¶òÁ¢ÌØÀïÑÇ	10	Ò»°ãÃ³Ò×	45	Ì¨	6120	Ç§¿Ë	424,261
202105	84192000	Ò½ÓÃ»òÊµÑéÊÒÓÃÏû¶¾Æ÷¾ß	302	µ¤Âó	10	Ò»°ãÃ³Ò×	8	Ì¨	353	Ç§¿Ë	20,914
202105	84192000	Ò½ÓÃ»òÊµÑéÊÒÓÃÏû¶¾Æ÷¾ß	303	Ó¢¹ú	10	Ò»°ãÃ³Ò×	400	Ì¨	5216	Ç§¿Ë	922,092
202105	84192000	Ò½ÓÃ»òÊµÑéÊÒÓÃÏû¶¾Æ÷¾ß	304	µÂ¹ú	10	Ò»°ãÃ³Ò×	21	Ì¨	1120	Ç§¿Ë	135,093
202105	84192000	Ò½ÓÃ»òÊµÑéÊÒÓÃÏû¶¾Æ÷¾ß	305	·¨¹ú	10	Ò»°ãÃ³Ò×	62863	Ì¨	17828	Ç§¿Ë	9,123,758
202105	84192000	Ò½ÓÃ»òÊµÑéÊÒÓÃÏû¶¾Æ÷¾ß	307	Òâ´óÀû	10	Ò»°ãÃ³Ò×	162	Ì¨	7896	Ç§¿Ë	1,529,436
202105	84192000	Ò½ÓÃ»òÊµÑéÊÒÓÃÏû¶¾Æ÷¾ß	309	ºÉÀ¼	10	Ò»°ãÃ³Ò×	257	Ì¨	9714	Ç§¿Ë	1,295,734
202105	84192000	Ò½ÓÃ»òÊµÑéÊÒÓÃÏû¶¾Æ÷¾ß	310	Ï£À°	10	Ò»°ãÃ³Ò×	47	Ì¨	2308	Ç§¿Ë	772,513
202105	84192000	Ò½ÓÃ»òÊµÑéÊÒÓÃÏû¶¾Æ÷¾ß	311	ÆÏÌÑÑÀ	10	Ò»°ãÃ³Ò×	27	Ì¨	1278	Ç§¿Ë	160,300
202105	84192000	Ò½ÓÃ»òÊµÑéÊÒÓÃÏû¶¾Æ÷¾ß	312	Î÷°àÑÀ	10	Ò»°ãÃ³Ò×	1425	Ì¨	11119	Ç§¿Ë	1,436,191
202105	84192000	Ò½ÓÃ»òÊµÑéÊÒÓÃÏû¶¾Æ÷¾ß	313	°¢¶û°ÍÄáÑÇ	10	Ò»°ãÃ³Ò×	41	Ì¨	2034	Ç§¿Ë	142,219
202105	84192000	Ò½ÓÃ»òÊµÑéÊÒÓÃÏû¶¾Æ÷¾ß	315	°ÂµØÀû	10	Ò»°ãÃ³Ò×	4	Ì¨	192	Ç§¿Ë	23,522
202105	84192000	Ò½ÓÃ»òÊµÑéÊÒÓÃÏû¶¾Æ÷¾ß	316	±£¼ÓÀûÑÇ	10	Ò»°ãÃ³Ò×	6	Ì¨	258	Ç§¿Ë	34,721
202105	84192000	Ò½ÓÃ»òÊµÑéÊÒÓÃÏû¶¾Æ÷¾ß	318	·ÒÀ¼	10	Ò»°ãÃ³Ò×	7	Ì¨	12	Ç§¿Ë	18,212
202105	84192000	Ò½ÓÃ»òÊµÑéÊÒÓÃÏû¶¾Æ÷¾ß	326	Å²Íþ	10	Ò»°ãÃ³Ò×	3	Ì¨	63	Ç§¿Ë	10,259
202105	84192000	Ò½ÓÃ»òÊµÑéÊÒÓÃÏû¶¾Æ÷¾ß	327	²¨À¼	10	Ò»°ãÃ³Ò×	146	Ì¨	6328	Ç§¿Ë	659,888
202105	84192000	Ò½ÓÃ»òÊµÑéÊÒÓÃÏû¶¾Æ÷¾ß	328	ÂÞÂíÄáÑÇ	10	Ò»°ãÃ³Ò×	113	Ì¨	5932	Ç§¿Ë	782,002
202105	84192000	Ò½ÓÃ»òÊµÑéÊÒÓÃÏû¶¾Æ÷¾ß	330	Èðµä	10	Ò»°ãÃ³Ò×	16	Ì¨	868	Ç§¿Ë	94,200
202105	84192000	Ò½ÓÃ»òÊµÑéÊÒÓÃÏû¶¾Æ÷¾ß	331	ÈðÊ¿	10	Ò»°ãÃ³Ò×	12	Ì¨	478	Ç§¿Ë	74,996
202105	84192000	Ò½ÓÃ»òÊµÑéÊÒÓÃÏû¶¾Æ÷¾ß	334	°®É³ÄáÑÇ	10	Ò»°ãÃ³Ò×	40	Ì¨	300	Ç§¿Ë	14,360
202105	84192000	Ò½ÓÃ»òÊµÑéÊÒÓÃÏû¶¾Æ÷¾ß	335	À­ÍÑÎ¬ÑÇ	10	Ò»°ãÃ³Ò×	1	Ì¨	300	Ç§¿Ë	109,610
202105	84192000	Ò½ÓÃ»òÊµÑéÊÒÓÃÏû¶¾Æ÷¾ß	336	Á¢ÌÕÍð	10	Ò»°ãÃ³Ò×	1	Ì¨	53	Ç§¿Ë	8,155
202105	84192000	Ò½ÓÃ»òÊµÑéÊÒÓÃÏû¶¾Æ÷¾ß	337	¸ñÂ³¼ªÑÇ	10	Ò»°ãÃ³Ò×	2	Ì¨	128	Ç§¿Ë	10,815
202105	84192000	Ò½ÓÃ»òÊµÑéÊÒÓÃÏû¶¾Æ÷¾ß	338	ÑÇÃÀÄáÑÇ	10	Ò»°ãÃ³Ò×	103	Ì¨	4337	Ç§¿Ë	663,501
202105	84192000	Ò½ÓÃ»òÊµÑéÊÒÓÃÏû¶¾Æ÷¾ß	339	°¢Èû°Ý½®	10	Ò»°ãÃ³Ò×	17	Ì¨	4720	Ç§¿Ë	246,240
202105	84192000	Ò½ÓÃ»òÊµÑéÊÒÓÃÏû¶¾Æ÷¾ß	340	°×¶íÂÞË¹	10	Ò»°ãÃ³Ò×	66	Ì¨	466	Ç§¿Ë	52,642
202105	84192000	Ò½ÓÃ»òÊµÑéÊÒÓÃÏû¶¾Æ÷¾ß	343	Ä¦¶û¶àÍß	10	Ò»°ãÃ³Ò×	60	Ì¨	38	Ç§¿Ë	4,507
202105	84192000	Ò½ÓÃ»òÊµÑéÊÒÓÃÏû¶¾Æ÷¾ß	344	¶íÂÞË¹Áª°î	10	Ò»°ãÃ³Ò×	1544	Ì¨	8686	Ç§¿Ë	761,524
202105	84192000	Ò½ÓÃ»òÊµÑéÊÒÓÃÏû¶¾Æ÷¾ß	347	ÎÚ¿ËÀ¼	10	Ò»°ãÃ³Ò×	41	Ì¨	2084	Ç§¿Ë	251,354
202105	84192000	Ò½ÓÃ»òÊµÑéÊÒÓÃÏû¶¾Æ÷¾ß	351	¿ËÂÞµØÑÇ	10	Ò»°ãÃ³Ò×	1	Ì¨	20	Ç§¿Ë	974
202105	84192000	Ò½ÓÃ»òÊµÑéÊÒÓÃÏû¶¾Æ÷¾ß	352	½Ý¿Ë	10	Ò»°ãÃ³Ò×	1	Ì¨	40	Ç§¿Ë	6,537
202105	84192000	Ò½ÓÃ»òÊµÑéÊÒÓÃÏû¶¾Æ÷¾ß	353	Ë¹Âå·¥¿Ë	10	Ò»°ãÃ³Ò×	1	Ì¨	40	Ç§¿Ë	4,775
202105	84192000	Ò½ÓÃ»òÊµÑéÊÒÓÃÏû¶¾Æ÷¾ß	354	±±ÂíÆä¶Ù¹²ºÍ¹ú	10	Ò»°ãÃ³Ò×	3	Ì¨	190	Ç§¿Ë	15,704
202105	84192000	Ò½ÓÃ»òÊµÑéÊÒÓÃÏû¶¾Æ÷¾ß	358	Èû¶ûÎ¬ÑÇ	10	Ò»°ãÃ³Ò×	109	Ì¨	6958	Ç§¿Ë	513,875
202105	84192000	Ò½ÓÃ»òÊµÑéÊÒÓÃÏû¶¾Æ÷¾ß	402	°¢¸ùÍ¢	10	Ò»°ãÃ³Ò×	219	Ì¨	1172	Ç§¿Ë	113,602
202105	84192000	Ò½ÓÃ»òÊµÑéÊÒÓÃÏû¶¾Æ÷¾ß	408	¶àÃñ×å²£ÀûÎ¬ÑÇ¹ú	10	Ò»°ãÃ³Ò×	10	Ì¨	370	Ç§¿Ë	54,168
202105	84192000	Ò½ÓÃ»òÊµÑéÊÒÓÃÏû¶¾Æ÷¾ß	410	°ÍÎ÷	10	Ò»°ãÃ³Ò×	39	Ì¨	720	Ç§¿Ë	131,585
202105	84192000	Ò½ÓÃ»òÊµÑéÊÒÓÃÏû¶¾Æ÷¾ß	412	ÖÇÀû	10	Ò»°ãÃ³Ò×	106	Ì¨	5071	Ç§¿Ë	610,960
202105	84192000	Ò½ÓÃ»òÊµÑéÊÒÓÃÏû¶¾Æ÷¾ß	413	¸çÂ×±ÈÑÇ	10	Ò»°ãÃ³Ò×	2	Ì¨	1280	Ç§¿Ë	94,794
202105	84192000	Ò½ÓÃ»òÊµÑéÊÒÓÃÏû¶¾Æ÷¾ß	418	¶àÃ×Äá¼Ó¹²ºÍ¹ú	10	Ò»°ãÃ³Ò×	41	Ì¨	543	Ç§¿Ë	67,168
202105	84192000	Ò½ÓÃ»òÊµÑéÊÒÓÃÏû¶¾Æ÷¾ß	419	¶ò¹Ï¶à¶û	10	Ò»°ãÃ³Ò×	363	Ì¨	1741	Ç§¿Ë	162,263
202105	84192000	Ò½ÓÃ»òÊµÑéÊÒÓÃÏû¶¾Æ÷¾ß	423	Î£µØÂíÀ­	10	Ò»°ãÃ³Ò×	52	Ì¨	3811	Ç§¿Ë	374,571
202105	84192000	Ò½ÓÃ»òÊµÑéÊÒÓÃÏû¶¾Æ÷¾ß	426	ºé¶¼À­Ë¹	10	Ò»°ãÃ³Ò×	33	Ì¨	1106	Ç§¿Ë	108,445
202105	84192000	Ò½ÓÃ»òÊµÑéÊÒÓÃÏû¶¾Æ÷¾ß	429	Ä«Î÷¸ç	10	Ò»°ãÃ³Ò×	23	Ì¨	820	Ç§¿Ë	64,826
202105	84192000	Ò½ÓÃ»òÊµÑéÊÒÓÃÏû¶¾Æ÷¾ß	432	°ÍÄÃÂí	10	Ò»°ãÃ³Ò×	6	Ì¨	245	Ç§¿Ë	135,282
202105	84192000	Ò½ÓÃ»òÊµÑéÊÒÓÃÏû¶¾Æ÷¾ß	433	°ÍÀ­¹ç	10	Ò»°ãÃ³Ò×	67	Ì¨	255	Ç§¿Ë	33,771
202105	84192000	Ò½ÓÃ»òÊµÑéÊÒÓÃÏû¶¾Æ÷¾ß	434	ÃØÂ³	10	Ò»°ãÃ³Ò×	185	Ì¨	9156	Ç§¿Ë	978,082
202105	84192000	Ò½ÓÃ»òÊµÑéÊÒÓÃÏû¶¾Æ÷¾ß	440	Èø¶ûÍß¶à	10	Ò»°ãÃ³Ò×	6	Ì¨	71	Ç§¿Ë	6,268
202105	84192000	Ò½ÓÃ»òÊµÑéÊÒÓÃÏû¶¾Æ÷¾ß	501	¼ÓÄÃ´ó	10	Ò»°ãÃ³Ò×	227	Ì¨	4433	Ç§¿Ë	882,051
202105	84192000	Ò½ÓÃ»òÊµÑéÊÒÓÃÏû¶¾Æ÷¾ß	502	ÃÀ¹ú	10	Ò»°ãÃ³Ò×	11584	Ì¨	42400	Ç§¿Ë	9,824,417
202105	84192000	Ò½ÓÃ»òÊµÑéÊÒÓÃÏû¶¾Æ÷¾ß	601	°Ä´óÀûÑÇ	10	Ò»°ãÃ³Ò×	453	Ì¨	3961	Ç§¿Ë	945,927
202105	84192000	Ò½ÓÃ»òÊµÑéÊÒÓÃÏû¶¾Æ÷¾ß	609	ÐÂÎ÷À¼	10	Ò»°ãÃ³Ò×	13	Ì¨	87	Ç§¿Ë	20,548
202105	84192000	Ò½ÓÃ»òÊµÑéÊÒÓÃÏû¶¾Æ÷¾ß	611	°Í²¼ÑÇÐÂ¼¸ÄÚÑÇ	10	Ò»°ãÃ³Ò×	1	Ì¨	65	Ç§¿Ë	6,343
202105	84192000	Ò½ÓÃ»òÊµÑéÊÒÓÃÏû¶¾Æ÷¾ß	613	ËùÂÞÃÅÈºµº	10	Ò»°ãÃ³Ò×	1	Ì¨	30	Ç§¿Ë	2,807
202106	38089400	Ïû¶¾¼Á	103	ÃÏ¼ÓÀ­¹ú	10	Ò»°ãÃ³Ò×	100076	Ç§¿Ë	0	?	925,978
202106	38089400	Ïû¶¾¼Á	105	ÎÄÀ³	10	Ò»°ãÃ³Ò×	345	Ç§¿Ë	0	?	3,934
202106	38089400	Ïû¶¾¼Á	106	Ãåµé	10	Ò»°ãÃ³Ò×	52	Ç§¿Ë	0	?	642
202106	38089400	Ïû¶¾¼Á	107	¼íÆÒÕ¯	10	Ò»°ãÃ³Ò×	71	Ç§¿Ë	0	?	18,983
202106	38089400	Ïû¶¾¼Á	110	ÖÐ¹úÏã¸Û	10	Ò»°ãÃ³Ò×	1117982	Ç§¿Ë	0	?	12,462,932
202106	38089400	Ïû¶¾¼Á	111	Ó¡¶È	10	Ò»°ãÃ³Ò×	277137	Ç§¿Ë	0	?	5,167,899
202106	38089400	Ïû¶¾¼Á	112	Ó¡¶ÈÄáÎ÷ÑÇ	10	Ò»°ãÃ³Ò×	269025	Ç§¿Ë	0	?	3,293,947
202106	38089400	Ïû¶¾¼Á	114	ÒÁÀ­¿Ë	10	Ò»°ãÃ³Ò×	3231	Ç§¿Ë	0	?	191,723
202106	38089400	Ïû¶¾¼Á	115	ÒÔÉ«ÁÐ	10	Ò»°ãÃ³Ò×	11500	Ç§¿Ë	0	?	468,923
202106	38089400	Ïû¶¾¼Á	116	ÈÕ±¾	10	Ò»°ãÃ³Ò×	1305784	Ç§¿Ë	0	?	17,340,576
202106	38089400	Ïû¶¾¼Á	118	¿ÆÍþÌØ	10	Ò»°ãÃ³Ò×	117	Ç§¿Ë	0	?	10,133
202106	38089400	Ïû¶¾¼Á	119	ÀÏÎÎ	10	Ò»°ãÃ³Ò×	156	Ç§¿Ë	0	?	52,500
202106	38089400	Ïû¶¾¼Á	119	ÀÏÎÎ	11	¹ú¼Ò¼ä¡¢¹ú¼Ê×éÖ¯ÎÞ³¥Ô®ÖúºÍÔùËÍµÄÎï×Ê	1900	Ç§¿Ë	0	?	37,600
202106	38089400	Ïû¶¾¼Á	120	Àè°ÍÄÛ	10	Ò»°ãÃ³Ò×	450	Ç§¿Ë	0	?	14,136
202106	38089400	Ïû¶¾¼Á	121	ÖÐ¹ú°ÄÃÅ	10	Ò»°ãÃ³Ò×	11462	Ç§¿Ë	0	?	110,594
202106	38089400	Ïû¶¾¼Á	122	ÂíÀ´Î÷ÑÇ	10	Ò»°ãÃ³Ò×	229893	Ç§¿Ë	0	?	4,389,736
202106	38089400	Ïû¶¾¼Á	124	ÃÉ¹Å	10	Ò»°ãÃ³Ò×	30	Ç§¿Ë	0	?	900
202106	38089400	Ïû¶¾¼Á	125	Äá²´¶ûÁª°îÃñÖ÷¹²ºÍ¹ú	10	Ò»°ãÃ³Ò×	12305	Ç§¿Ë	0	?	132,005
202106	38089400	Ïû¶¾¼Á	125	Äá²´¶ûÁª°îÃñÖ÷¹²ºÍ¹ú	11	¹ú¼Ò¼ä¡¢¹ú¼Ê×éÖ¯ÎÞ³¥Ô®ÖúºÍÔùËÍµÄÎï×Ê	1868	Ç§¿Ë	0	?	67,230
202106	38089400	Ïû¶¾¼Á	126	°¢Âü	10	Ò»°ãÃ³Ò×	44310	Ç§¿Ë	0	?	749,130
202106	38089400	Ïû¶¾¼Á	127	°Í»ùË¹Ì¹	10	Ò»°ãÃ³Ò×	122501	Ç§¿Ë	0	?	1,479,287
202106	38089400	Ïû¶¾¼Á	129	·ÆÂÉ±ö	10	Ò»°ãÃ³Ò×	137648	Ç§¿Ë	0	?	2,114,128
202106	38089400	Ïû¶¾¼Á	130	¿¨Ëþ¶û	10	Ò»°ãÃ³Ò×	64961	Ç§¿Ë	0	?	1,300,187
202106	38089400	Ïû¶¾¼Á	131	É³ÌØ°¢À­²®	10	Ò»°ãÃ³Ò×	112809	Ç§¿Ë	0	?	1,498,604
202106	38089400	Ïû¶¾¼Á	132	ÐÂ¼ÓÆÂ	10	Ò»°ãÃ³Ò×	266921	Ç§¿Ë	0	?	1,903,748
202106	38089400	Ïû¶¾¼Á	133	º«¹ú	10	Ò»°ãÃ³Ò×	127439	Ç§¿Ë	0	?	1,842,370
202106	38089400	Ïû¶¾¼Á	134	Ë¹ÀïÀ¼¿¨	10	Ò»°ãÃ³Ò×	1	Ç§¿Ë	0	?	32
202106	38089400	Ïû¶¾¼Á	136	Ì©¹ú	10	Ò»°ãÃ³Ò×	81053	Ç§¿Ë	0	?	1,213,874
202106	38089400	Ïû¶¾¼Á	137	ÍÁ¶úÆä	10	Ò»°ãÃ³Ò×	11861	Ç§¿Ë	0	?	2,951,847
202106	38089400	Ïû¶¾¼Á	138	°¢ÁªÇõ	10	Ò»°ãÃ³Ò×	96828	Ç§¿Ë	0	?	1,384,759
202106	38089400	Ïû¶¾¼Á	141	Ô½ÄÏ	10	Ò»°ãÃ³Ò×	251181	Ç§¿Ë	0	?	2,716,632
202106	38089400	Ïû¶¾¼Á	143	ÖÐ¹úÌ¨Íå	10	Ò»°ãÃ³Ò×	838282	Ç§¿Ë	0	?	9,888,306
202106	38089400	Ïû¶¾¼Á	144	¶«µÛãë	10	Ò»°ãÃ³Ò×	5849	Ç§¿Ë	0	?	59,051
202106	38089400	Ïû¶¾¼Á	145	¹þÈø¿ËË¹Ì¹	10	Ò»°ãÃ³Ò×	4910	Ç§¿Ë	0	?	1,181,786
202106	38089400	Ïû¶¾¼Á	206	¿¦ÂóÂ¡	10	Ò»°ãÃ³Ò×	4913	Ç§¿Ë	0	?	107,900
202106	38089400	Ïû¶¾¼Á	213	¸Õ¹û(²¼)	10	Ò»°ãÃ³Ò×	16000	Ç§¿Ë	0	?	101,904
202106	38089400	Ïû¶¾¼Á	213	¸Õ¹û(²¼)	11	¹ú¼Ò¼ä¡¢¹ú¼Ê×éÖ¯ÎÞ³¥Ô®ÖúºÍÔùËÍµÄÎï×Ê	400	Ç§¿Ë	0	?	18,650
202106	38089400	Ïû¶¾¼Á	214	¼ª²¼Ìá	10	Ò»°ãÃ³Ò×	4600	Ç§¿Ë	0	?	126,582
202106	38089400	Ïû¶¾¼Á	215	°£¼°	10	Ò»°ãÃ³Ò×	21800	Ç§¿Ë	0	?	281,517
202106	38089400	Ïû¶¾¼Á	217	°£Èû¶í±ÈÑÇ	10	Ò»°ãÃ³Ò×	511	Ç§¿Ë	0	?	12,476
202106	38089400	Ïû¶¾¼Á	221	¼¸ÄÚÑÇ	10	Ò»°ãÃ³Ò×	3000	Ç§¿Ë	0	?	8,800
202106	38089400	Ïû¶¾¼Á	224	¿ÏÄáÑÇ	10	Ò»°ãÃ³Ò×	48000	Ç§¿Ë	0	?	937,608
202106	38089400	Ïû¶¾¼Á	233	ÄªÉ£±È¿Ë	10	Ò»°ãÃ³Ò×	13014	Ç§¿Ë	0	?	199,833
202106	38089400	Ïû¶¾¼Á	235	ÄáÈÕ¶û	10	Ò»°ãÃ³Ò×	100	Ç§¿Ë	0	?	83,210
202106	38089400	Ïû¶¾¼Á	236	ÄáÈÕÀûÑÇ	10	Ò»°ãÃ³Ò×	7177	Ç§¿Ë	0	?	131,296
202106	38089400	Ïû¶¾¼Á	238	Â¬Íú´ï	10	Ò»°ãÃ³Ò×	34605	Ç§¿Ë	0	?	429,677
202106	38089400	Ïû¶¾¼Á	243	Ë÷ÂíÀï	10	Ò»°ãÃ³Ò×	180	Ç§¿Ë	0	?	4,676
202106	38089400	Ïû¶¾¼Á	244	ÄÏ·Ç	10	Ò»°ãÃ³Ò×	108742	Ç§¿Ë	0	?	1,745,464
202106	38089400	Ïû¶¾¼Á	247	Ì¹É£ÄáÑÇ	10	Ò»°ãÃ³Ò×	15700	Ç§¿Ë	0	?	123,277
202106	38089400	Ïû¶¾¼Á	248	¶à¸ç	10	Ò»°ãÃ³Ò×	5028	Ç§¿Ë	0	?	211,893
202106	38089400	Ïû¶¾¼Á	301	±ÈÀûÊ±	10	Ò»°ãÃ³Ò×	42200	Ç§¿Ë	0	?	1,190,115
202106	38089400	Ïû¶¾¼Á	302	µ¤Âó	10	Ò»°ãÃ³Ò×	9113	Ç§¿Ë	0	?	319,129
202106	38089400	Ïû¶¾¼Á	303	Ó¢¹ú	10	Ò»°ãÃ³Ò×	1431897	Ç§¿Ë	0	?	24,422,724
202106	38089400	Ïû¶¾¼Á	304	µÂ¹ú	10	Ò»°ãÃ³Ò×	145603	Ç§¿Ë	0	?	2,588,961
202106	38089400	Ïû¶¾¼Á	305	·¨¹ú	10	Ò»°ãÃ³Ò×	42898	Ç§¿Ë	0	?	985,599
202106	38089400	Ïû¶¾¼Á	309	ºÉÀ¼	10	Ò»°ãÃ³Ò×	409530	Ç§¿Ë	0	?	5,490,240
202106	38089400	Ïû¶¾¼Á	312	Î÷°àÑÀ	10	Ò»°ãÃ³Ò×	108602	Ç§¿Ë	0	?	1,535,430
202106	38089400	Ïû¶¾¼Á	313	°¢¶û°ÍÄáÑÇ	10	Ò»°ãÃ³Ò×	8695	Ç§¿Ë	0	?	161,730
202106	38089400	Ïû¶¾¼Á	321	ÐÙÑÀÀû	10	Ò»°ãÃ³Ò×	120	Ç§¿Ë	0	?	188,479
202106	38089400	Ïû¶¾¼Á	344	¶íÂÞË¹Áª°î	10	Ò»°ãÃ³Ò×	38925	Ç§¿Ë	0	?	1,148,749
202106	38089400	Ïû¶¾¼Á	347	ÎÚ¿ËÀ¼	10	Ò»°ãÃ³Ò×	2925	Ç§¿Ë	0	?	143,301
202106	38089400	Ïû¶¾¼Á	402	°¢¸ùÍ¢	10	Ò»°ãÃ³Ò×	50479	Ç§¿Ë	0	?	659,405
202106	38089400	Ïû¶¾¼Á	410	°ÍÎ÷	10	Ò»°ãÃ³Ò×	194411	Ç§¿Ë	0	?	2,981,537
202106	38089400	Ïû¶¾¼Á	412	ÖÇÀû	10	Ò»°ãÃ³Ò×	700187	Ç§¿Ë	0	?	8,000,090
202106	38089400	Ïû¶¾¼Á	413	¸çÂ×±ÈÑÇ	10	Ò»°ãÃ³Ò×	94870	Ç§¿Ë	0	?	615,131
202106	38089400	Ïû¶¾¼Á	415	¸çË¹´ïÀè¼Ó	10	Ò»°ãÃ³Ò×	5660	Ç§¿Ë	0	?	107,293
202106	38089400	Ïû¶¾¼Á	417	¿âÀ°Ë÷µº	10	Ò»°ãÃ³Ò×	47	Ç§¿Ë	0	?	865
202106	38089400	Ïû¶¾¼Á	418	¶àÃ×Äá¼Ó¹²ºÍ¹ú	10	Ò»°ãÃ³Ò×	8783	Ç§¿Ë	0	?	160,630
202106	38089400	Ïû¶¾¼Á	419	¶ò¹Ï¶à¶û	10	Ò»°ãÃ³Ò×	46801	Ç§¿Ë	0	?	264,697
202106	38089400	Ïû¶¾¼Á	423	Î£µØÂíÀ­	10	Ò»°ãÃ³Ò×	29995	Ç§¿Ë	0	?	451,066
202106	38089400	Ïû¶¾¼Á	429	Ä«Î÷¸ç	10	Ò»°ãÃ³Ò×	115904	Ç§¿Ë	0	?	1,213,852
202106	38089400	Ïû¶¾¼Á	431	Äá¼ÓÀ­¹Ï	10	Ò»°ãÃ³Ò×	450	Ç§¿Ë	0	?	11,533
202106	38089400	Ïû¶¾¼Á	434	ÃØÂ³	10	Ò»°ãÃ³Ò×	63163	Ç§¿Ë	0	?	571,479
202106	38089400	Ïû¶¾¼Á	435	²¨¶àÀè¸÷	10	Ò»°ãÃ³Ò×	10914	Ç§¿Ë	0	?	67,252
202106	38089400	Ïû¶¾¼Á	442	ÌØÁ¢Äá´ïºÍ¶à°Í¸ç	10	Ò»°ãÃ³Ò×	2046	Ç§¿Ë	0	?	70,381
202106	38089400	Ïû¶¾¼Á	444	ÎÚÀ­¹ç	10	Ò»°ãÃ³Ò×	788	Ç§¿Ë	0	?	8,527
202106	38089400	Ïû¶¾¼Á	501	¼ÓÄÃ´ó	10	Ò»°ãÃ³Ò×	140888	Ç§¿Ë	0	?	2,737,918
202106	38089400	Ïû¶¾¼Á	502	ÃÀ¹ú	10	Ò»°ãÃ³Ò×	6536388	Ç§¿Ë	0	?	70,909,674
202106	38089400	Ïû¶¾¼Á	601	°Ä´óÀûÑÇ	10	Ò»°ãÃ³Ò×	726901	Ç§¿Ë	0	?	8,385,511
202106	38089400	Ïû¶¾¼Á	609	ÐÂÎ÷À¼	10	Ò»°ãÃ³Ò×	164352	Ç§¿Ë	0	?	1,115,605
202106	38089400	Ïû¶¾¼Á	699	´óÑóÖÞÆäËû¹ú¼Ò(µØÇø)	10	Ò»°ãÃ³Ò×	1794	Ç§¿Ë	0	?	2,500
202106	84192000	Ò½ÓÃ»òÊµÑéÊÒÓÃÏû¶¾Æ÷¾ß	103	ÃÏ¼ÓÀ­¹ú	10	Ò»°ãÃ³Ò×	143	Ì¨	3009	Ç§¿Ë	285,714
202106	84192000	Ò½ÓÃ»òÊµÑéÊÒÓÃÏû¶¾Æ÷¾ß	105	ÎÄÀ³	10	Ò»°ãÃ³Ò×	1	Ì¨	17	Ç§¿Ë	1,407
202106	84192000	Ò½ÓÃ»òÊµÑéÊÒÓÃÏû¶¾Æ÷¾ß	106	Ãåµé	10	Ò»°ãÃ³Ò×	97	Ì¨	167	Ç§¿Ë	3,870
202106	84192000	Ò½ÓÃ»òÊµÑéÊÒÓÃÏû¶¾Æ÷¾ß	107	¼íÆÒÕ¯	10	Ò»°ãÃ³Ò×	2	Ì¨	1095	Ç§¿Ë	33,475
202106	84192000	Ò½ÓÃ»òÊµÑéÊÒÓÃÏû¶¾Æ÷¾ß	107	¼íÆÒÕ¯	11	¹ú¼Ò¼ä¡¢¹ú¼Ê×éÖ¯ÎÞ³¥Ô®ÖúºÍÔùËÍµÄÎï×Ê	5	Ì¨	7512	Ç§¿Ë	1,684,287
202106	84192000	Ò½ÓÃ»òÊµÑéÊÒÓÃÏû¶¾Æ÷¾ß	108	ÈûÆÖÂ·Ë¹	10	Ò»°ãÃ³Ò×	5	Ì¨	1215	Ç§¿Ë	226,830
202106	84192000	Ò½ÓÃ»òÊµÑéÊÒÓÃÏû¶¾Æ÷¾ß	110	ÖÐ¹úÏã¸Û	10	Ò»°ãÃ³Ò×	491	Ì¨	872	Ç§¿Ë	103,318
202106	84192000	Ò½ÓÃ»òÊµÑéÊÒÓÃÏû¶¾Æ÷¾ß	111	Ó¡¶È	10	Ò»°ãÃ³Ò×	21329	Ì¨	14800	Ç§¿Ë	2,140,853
202106	84192000	Ò½ÓÃ»òÊµÑéÊÒÓÃÏû¶¾Æ÷¾ß	112	Ó¡¶ÈÄáÎ÷ÑÇ	10	Ò»°ãÃ³Ò×	93	Ì¨	7280	Ç§¿Ë	1,141,125
202106	84192000	Ò½ÓÃ»òÊµÑéÊÒÓÃÏû¶¾Æ÷¾ß	113	ÒÁÀÊ	10	Ò»°ãÃ³Ò×	319	Ì¨	19006	Ç§¿Ë	2,123,621
202106	84192000	Ò½ÓÃ»òÊµÑéÊÒÓÃÏû¶¾Æ÷¾ß	114	ÒÁÀ­¿Ë	10	Ò»°ãÃ³Ò×	100	Ì¨	4400	Ç§¿Ë	487,052
202106	84192000	Ò½ÓÃ»òÊµÑéÊÒÓÃÏû¶¾Æ÷¾ß	115	ÒÔÉ«ÁÐ	10	Ò»°ãÃ³Ò×	37	Ì¨	1802	Ç§¿Ë	99,587
202106	84192000	Ò½ÓÃ»òÊµÑéÊÒÓÃÏû¶¾Æ÷¾ß	116	ÈÕ±¾	10	Ò»°ãÃ³Ò×	45	Ì¨	861	Ç§¿Ë	497,635
202106	84192000	Ò½ÓÃ»òÊµÑéÊÒÓÃÏû¶¾Æ÷¾ß	117	Ô¼µ©	10	Ò»°ãÃ³Ò×	67	Ì¨	10325	Ç§¿Ë	334,378
202106	84192000	Ò½ÓÃ»òÊµÑéÊÒÓÃÏû¶¾Æ÷¾ß	118	¿ÆÍþÌØ	10	Ò»°ãÃ³Ò×	1	Ì¨	134	Ç§¿Ë	19,073
202106	84192000	Ò½ÓÃ»òÊµÑéÊÒÓÃÏû¶¾Æ÷¾ß	119	ÀÏÎÎ	10	Ò»°ãÃ³Ò×	8	Ì¨	795	Ç§¿Ë	111,278
202106	84192000	Ò½ÓÃ»òÊµÑéÊÒÓÃÏû¶¾Æ÷¾ß	120	Àè°ÍÄÛ	10	Ò»°ãÃ³Ò×	3	Ì¨	159	Ç§¿Ë	18,023
202106	84192000	Ò½ÓÃ»òÊµÑéÊÒÓÃÏû¶¾Æ÷¾ß	121	ÖÐ¹ú°ÄÃÅ	10	Ò»°ãÃ³Ò×	2	Ì¨	12	Ç§¿Ë	1,324
202106	84192000	Ò½ÓÃ»òÊµÑéÊÒÓÃÏû¶¾Æ÷¾ß	122	ÂíÀ´Î÷ÑÇ	10	Ò»°ãÃ³Ò×	496	Ì¨	19843	Ç§¿Ë	1,244,085
202106	84192000	Ò½ÓÃ»òÊµÑéÊÒÓÃÏû¶¾Æ÷¾ß	123	Âí¶û´ú·ò	10	Ò»°ãÃ³Ò×	10	Ì¨	700	Ç§¿Ë	99,380
202106	84192000	Ò½ÓÃ»òÊµÑéÊÒÓÃÏû¶¾Æ÷¾ß	124	ÃÉ¹Å	10	Ò»°ãÃ³Ò×	66	Ì¨	9126	Ç§¿Ë	2,498,982
202106	84192000	Ò½ÓÃ»òÊµÑéÊÒÓÃÏû¶¾Æ÷¾ß	125	Äá²´¶ûÁª°îÃñÖ÷¹²ºÍ¹ú	10	Ò»°ãÃ³Ò×	6	Ì¨	229	Ç§¿Ë	27,229
202106	84192000	Ò½ÓÃ»òÊµÑéÊÒÓÃÏû¶¾Æ÷¾ß	126	°¢Âü	10	Ò»°ãÃ³Ò×	16	Ì¨	615	Ç§¿Ë	110,647
202106	84192000	Ò½ÓÃ»òÊµÑéÊÒÓÃÏû¶¾Æ÷¾ß	127	°Í»ùË¹Ì¹	10	Ò»°ãÃ³Ò×	65	Ì¨	4857	Ç§¿Ë	513,435
202106	84192000	Ò½ÓÃ»òÊµÑéÊÒÓÃÏû¶¾Æ÷¾ß	129	·ÆÂÉ±ö	10	Ò»°ãÃ³Ò×	1075	Ì¨	8001	Ç§¿Ë	1,249,016
202106	84192000	Ò½ÓÃ»òÊµÑéÊÒÓÃÏû¶¾Æ÷¾ß	129	·ÆÂÉ±ö	11	¹ú¼Ò¼ä¡¢¹ú¼Ê×éÖ¯ÎÞ³¥Ô®ÖúºÍÔùËÍµÄÎï×Ê	1	Ì¨	50	Ç§¿Ë	75,000
202106	84192000	Ò½ÓÃ»òÊµÑéÊÒÓÃÏû¶¾Æ÷¾ß	130	¿¨Ëþ¶û	10	Ò»°ãÃ³Ò×	3	Ì¨	130	Ç§¿Ë	11,855
202106	84192000	Ò½ÓÃ»òÊµÑéÊÒÓÃÏû¶¾Æ÷¾ß	131	É³ÌØ°¢À­²®	10	Ò»°ãÃ³Ò×	101	Ì¨	1774	Ç§¿Ë	1,424,650
202106	84192000	Ò½ÓÃ»òÊµÑéÊÒÓÃÏû¶¾Æ÷¾ß	132	ÐÂ¼ÓÆÂ	10	Ò»°ãÃ³Ò×	287	Ì¨	154	Ç§¿Ë	200,378
202106	84192000	Ò½ÓÃ»òÊµÑéÊÒÓÃÏû¶¾Æ÷¾ß	133	º«¹ú	10	Ò»°ãÃ³Ò×	8033	Ì¨	11175	Ç§¿Ë	1,505,429
202106	84192000	Ò½ÓÃ»òÊµÑéÊÒÓÃÏû¶¾Æ÷¾ß	134	Ë¹ÀïÀ¼¿¨	10	Ò»°ãÃ³Ò×	13	Ì¨	14022	Ç§¿Ë	889,274
202106	84192000	Ò½ÓÃ»òÊµÑéÊÒÓÃÏû¶¾Æ÷¾ß	135	ÐðÀûÑÇ	10	Ò»°ãÃ³Ò×	1	Ì¨	47	Ç§¿Ë	7,423
202106	84192000	Ò½ÓÃ»òÊµÑéÊÒÓÃÏû¶¾Æ÷¾ß	136	Ì©¹ú	10	Ò»°ãÃ³Ò×	460	Ì¨	15842	Ç§¿Ë	950,561
202106	84192000	Ò½ÓÃ»òÊµÑéÊÒÓÃÏû¶¾Æ÷¾ß	137	ÍÁ¶úÆä	10	Ò»°ãÃ³Ò×	149	Ì¨	4574	Ç§¿Ë	580,205
202106	84192000	Ò½ÓÃ»òÊµÑéÊÒÓÃÏû¶¾Æ÷¾ß	138	°¢ÁªÇõ	10	Ò»°ãÃ³Ò×	342	Ì¨	5788	Ç§¿Ë	503,871
202106	84192000	Ò½ÓÃ»òÊµÑéÊÒÓÃÏû¶¾Æ÷¾ß	139	Ò²ÃÅ	10	Ò»°ãÃ³Ò×	17	Ì¨	1266	Ç§¿Ë	154,018
202106	84192000	Ò½ÓÃ»òÊµÑéÊÒÓÃÏû¶¾Æ÷¾ß	141	Ô½ÄÏ	10	Ò»°ãÃ³Ò×	316	Ì¨	8601	Ç§¿Ë	766,862
202106	84192000	Ò½ÓÃ»òÊµÑéÊÒÓÃÏû¶¾Æ÷¾ß	143	ÖÐ¹úÌ¨Íå	10	Ò»°ãÃ³Ò×	38	Ì¨	45402	Ç§¿Ë	601,121
202106	84192000	Ò½ÓÃ»òÊµÑéÊÒÓÃÏû¶¾Æ÷¾ß	145	¹þÈø¿ËË¹Ì¹	10	Ò»°ãÃ³Ò×	45	Ì¨	2286	Ç§¿Ë	256,505
202106	84192000	Ò½ÓÃ»òÊµÑéÊÒÓÃÏû¶¾Æ÷¾ß	146	¼ª¶û¼ªË¹Ë¹Ì¹	10	Ò»°ãÃ³Ò×	11	Ì¨	512	Ç§¿Ë	59,321
202106	84192000	Ò½ÓÃ»òÊµÑéÊÒÓÃÏû¶¾Æ÷¾ß	149	ÎÚ×È±ð¿ËË¹Ì¹	10	Ò»°ãÃ³Ò×	331	Ì¨	21798	Ç§¿Ë	1,123,426
202106	84192000	Ò½ÓÃ»òÊµÑéÊÒÓÃÏû¶¾Æ÷¾ß	201	°¢¶û¼°ÀûÑÇ	10	Ò»°ãÃ³Ò×	4	Ì¨	1040	Ç§¿Ë	43,492
202106	84192000	Ò½ÓÃ»òÊµÑéÊÒÓÃÏû¶¾Æ÷¾ß	202	°²¸çÀ­	10	Ò»°ãÃ³Ò×	7	Ì¨	568	Ç§¿Ë	46,635
202106	84192000	Ò½ÓÃ»òÊµÑéÊÒÓÃÏû¶¾Æ÷¾ß	205	²¼Â¡µÏ	10	Ò»°ãÃ³Ò×	7	Ì¨	1020	Ç§¿Ë	133,007
202106	84192000	Ò½ÓÃ»òÊµÑéÊÒÓÃÏû¶¾Æ÷¾ß	206	¿¦ÂóÂ¡	10	Ò»°ãÃ³Ò×	12	Ì¨	748	Ç§¿Ë	53,537
202106	84192000	Ò½ÓÃ»òÊµÑéÊÒÓÃÏû¶¾Æ÷¾ß	211	Õ§µÃ	10	Ò»°ãÃ³Ò×	100	Ì¨	2100	Ç§¿Ë	263,182
202106	84192000	Ò½ÓÃ»òÊµÑéÊÒÓÃÏû¶¾Æ÷¾ß	215	°£¼°	10	Ò»°ãÃ³Ò×	347	Ì¨	66156	Ç§¿Ë	3,955,800
202106	84192000	Ò½ÓÃ»òÊµÑéÊÒÓÃÏû¶¾Æ÷¾ß	217	°£Èû¶í±ÈÑÇ	10	Ò»°ãÃ³Ò×	1	Ì¨	70	Ç§¿Ë	1,951
202106	84192000	Ò½ÓÃ»òÊµÑéÊÒÓÃÏû¶¾Æ÷¾ß	218	¼ÓÅî	10	Ò»°ãÃ³Ò×	20	Ì¨	260	Ç§¿Ë	10,280
202106	84192000	Ò½ÓÃ»òÊµÑéÊÒÓÃÏû¶¾Æ÷¾ß	220	¼ÓÄÉ	10	Ò»°ãÃ³Ò×	55	Ì¨	1305	Ç§¿Ë	59,798
202106	84192000	Ò½ÓÃ»òÊµÑéÊÒÓÃÏû¶¾Æ÷¾ß	221	¼¸ÄÚÑÇ	10	Ò»°ãÃ³Ò×	37	Ì¨	136	Ç§¿Ë	17,762
202106	84192000	Ò½ÓÃ»òÊµÑéÊÒÓÃÏû¶¾Æ÷¾ß	223	¿ÆÌØµÏÍß	10	Ò»°ãÃ³Ò×	35	Ì¨	835	Ç§¿Ë	34,215
202106	84192000	Ò½ÓÃ»òÊµÑéÊÒÓÃÏû¶¾Æ÷¾ß	224	¿ÏÄáÑÇ	10	Ò»°ãÃ³Ò×	227	Ì¨	2419	Ç§¿Ë	258,724
202106	84192000	Ò½ÓÃ»òÊµÑéÊÒÓÃÏû¶¾Æ÷¾ß	226	Àû±ÈÑÇ	10	Ò»°ãÃ³Ò×	24	Ì¨	1291	Ç§¿Ë	96,569
202106	84192000	Ò½ÓÃ»òÊµÑéÊÒÓÃÏû¶¾Æ÷¾ß	227	Âí´ï¼ÓË¹¼Ó	10	Ò»°ãÃ³Ò×	9	Ì¨	157	Ç§¿Ë	30,061
202106	84192000	Ò½ÓÃ»òÊµÑéÊÒÓÃÏû¶¾Æ÷¾ß	229	ÂíÀï	10	Ò»°ãÃ³Ò×	9	Ì¨	253	Ç§¿Ë	30,928
202106	84192000	Ò½ÓÃ»òÊµÑéÊÒÓÃÏû¶¾Æ÷¾ß	231	Ã«ÀïÇóË¹	10	Ò»°ãÃ³Ò×	9	Ì¨	288	Ç§¿Ë	17,059
202106	84192000	Ò½ÓÃ»òÊµÑéÊÒÓÃÏû¶¾Æ÷¾ß	232	Ä¦Âå¸ç	10	Ò»°ãÃ³Ò×	41	Ì¨	2915	Ç§¿Ë	355,328
202106	84192000	Ò½ÓÃ»òÊµÑéÊÒÓÃÏû¶¾Æ÷¾ß	233	ÄªÉ£±È¿Ë	10	Ò»°ãÃ³Ò×	33	Ì¨	2160	Ç§¿Ë	222,647
202106	84192000	Ò½ÓÃ»òÊµÑéÊÒÓÃÏû¶¾Æ÷¾ß	236	ÄáÈÕÀûÑÇ	10	Ò»°ãÃ³Ò×	398	Ì¨	7349	Ç§¿Ë	382,081
202106	84192000	Ò½ÓÃ»òÊµÑéÊÒÓÃÏû¶¾Æ÷¾ß	240	ÈûÄÚ¼Ó¶û	10	Ò»°ãÃ³Ò×	2	Ì¨	480	Ç§¿Ë	34,544
202106	84192000	Ò½ÓÃ»òÊµÑéÊÒÓÃÏû¶¾Æ÷¾ß	243	Ë÷ÂíÀï	10	Ò»°ãÃ³Ò×	10	Ì¨	145	Ç§¿Ë	4,532
202106	84192000	Ò½ÓÃ»òÊµÑéÊÒÓÃÏû¶¾Æ÷¾ß	244	ÄÏ·Ç	10	Ò»°ãÃ³Ò×	42	Ì¨	2636	Ç§¿Ë	342,802
202106	84192000	Ò½ÓÃ»òÊµÑéÊÒÓÃÏû¶¾Æ÷¾ß	247	Ì¹É£ÄáÑÇ	10	Ò»°ãÃ³Ò×	221	Ì¨	3826	Ç§¿Ë	192,277
202106	84192000	Ò½ÓÃ»òÊµÑéÊÒÓÃÏû¶¾Æ÷¾ß	249	Í»ÄáË¹	10	Ò»°ãÃ³Ò×	24	Ì¨	1287	Ç§¿Ë	193,150
202106	84192000	Ò½ÓÃ»òÊµÑéÊÒÓÃÏû¶¾Æ÷¾ß	250	ÎÚ¸É´ï	10	Ò»°ãÃ³Ò×	318	Ì¨	2541	Ç§¿Ë	232,313
202106	84192000	Ò½ÓÃ»òÊµÑéÊÒÓÃÏû¶¾Æ÷¾ß	251	²¼»ùÄÉ·¨Ë÷	10	Ò»°ãÃ³Ò×	13	Ì¨	368	Ç§¿Ë	31,400
202106	84192000	Ò½ÓÃ»òÊµÑéÊÒÓÃÏû¶¾Æ÷¾ß	253	ÔÞ±ÈÑÇ	10	Ò»°ãÃ³Ò×	32	Ì¨	1028	Ç§¿Ë	102,066
202106	84192000	Ò½ÓÃ»òÊµÑéÊÒÓÃÏû¶¾Æ÷¾ß	254	½ò°Í²¼Î¤	10	Ò»°ãÃ³Ò×	1	Ì¨	47	Ç§¿Ë	5,031
202106	84192000	Ò½ÓÃ»òÊµÑéÊÒÓÃÏû¶¾Æ÷¾ß	301	±ÈÀûÊ±	10	Ò»°ãÃ³Ò×	87	Ì¨	1237	Ç§¿Ë	466,374
202106	84192000	Ò½ÓÃ»òÊµÑéÊÒÓÃÏû¶¾Æ÷¾ß	302	µ¤Âó	10	Ò»°ãÃ³Ò×	1	Ì¨	4	Ç§¿Ë	2,974
202106	84192000	Ò½ÓÃ»òÊµÑéÊÒÓÃÏû¶¾Æ÷¾ß	303	Ó¢¹ú	10	Ò»°ãÃ³Ò×	1232	Ì¨	4659	Ç§¿Ë	1,064,215
202106	84192000	Ò½ÓÃ»òÊµÑéÊÒÓÃÏû¶¾Æ÷¾ß	304	µÂ¹ú	10	Ò»°ãÃ³Ò×	33	Ì¨	3348	Ç§¿Ë	885,158
202106	84192000	Ò½ÓÃ»òÊµÑéÊÒÓÃÏû¶¾Æ÷¾ß	305	·¨¹ú	10	Ò»°ãÃ³Ò×	5799	Ì¨	3011	Ç§¿Ë	1,798,427
202106	84192000	Ò½ÓÃ»òÊµÑéÊÒÓÃÏû¶¾Æ÷¾ß	307	Òâ´óÀû	10	Ò»°ãÃ³Ò×	201	Ì¨	13220	Ç§¿Ë	1,915,074
202106	84192000	Ò½ÓÃ»òÊµÑéÊÒÓÃÏû¶¾Æ÷¾ß	309	ºÉÀ¼	10	Ò»°ãÃ³Ò×	15	Ì¨	852	Ç§¿Ë	180,335
202106	84192000	Ò½ÓÃ»òÊµÑéÊÒÓÃÏû¶¾Æ÷¾ß	310	Ï£À°	10	Ò»°ãÃ³Ò×	30	Ì¨	1829	Ç§¿Ë	164,038
202106	84192000	Ò½ÓÃ»òÊµÑéÊÒÓÃÏû¶¾Æ÷¾ß	311	ÆÏÌÑÑÀ	10	Ò»°ãÃ³Ò×	2	Ì¨	106	Ç§¿Ë	10,794
202106	84192000	Ò½ÓÃ»òÊµÑéÊÒÓÃÏû¶¾Æ÷¾ß	312	Î÷°àÑÀ	10	Ò»°ãÃ³Ò×	3520	Ì¨	4648	Ç§¿Ë	1,655,414
202106	84192000	Ò½ÓÃ»òÊµÑéÊÒÓÃÏû¶¾Æ÷¾ß	313	°¢¶û°ÍÄáÑÇ	10	Ò»°ãÃ³Ò×	9	Ì¨	205	Ç§¿Ë	185,927
202106	84192000	Ò½ÓÃ»òÊµÑéÊÒÓÃÏû¶¾Æ÷¾ß	315	°ÂµØÀû	10	Ò»°ãÃ³Ò×	18	Ì¨	1224	Ç§¿Ë	192,020
202106	84192000	Ò½ÓÃ»òÊµÑéÊÒÓÃÏû¶¾Æ÷¾ß	316	±£¼ÓÀûÑÇ	10	Ò»°ãÃ³Ò×	24	Ì¨	1155	Ç§¿Ë	113,439
202106	84192000	Ò½ÓÃ»òÊµÑéÊÒÓÃÏû¶¾Æ÷¾ß	321	ÐÙÑÀÀû	10	Ò»°ãÃ³Ò×	134	Ì¨	161	Ç§¿Ë	32,909
202106	84192000	Ò½ÓÃ»òÊµÑéÊÒÓÃÏû¶¾Æ÷¾ß	327	²¨À¼	10	Ò»°ãÃ³Ò×	970	Ì¨	12858	Ç§¿Ë	1,494,256
202106	84192000	Ò½ÓÃ»òÊµÑéÊÒÓÃÏû¶¾Æ÷¾ß	328	ÂÞÂíÄáÑÇ	10	Ò»°ãÃ³Ò×	274	Ì¨	12683	Ç§¿Ë	1,651,414
202106	84192000	Ò½ÓÃ»òÊµÑéÊÒÓÃÏû¶¾Æ÷¾ß	331	ÈðÊ¿	10	Ò»°ãÃ³Ò×	18	Ì¨	242	Ç§¿Ë	54,584
202106	84192000	Ò½ÓÃ»òÊµÑéÊÒÓÃÏû¶¾Æ÷¾ß	334	°®É³ÄáÑÇ	10	Ò»°ãÃ³Ò×	1	Ì¨	182	Ç§¿Ë	18,184
202106	84192000	Ò½ÓÃ»òÊµÑéÊÒÓÃÏû¶¾Æ÷¾ß	335	À­ÍÑÎ¬ÑÇ	10	Ò»°ãÃ³Ò×	12	Ì¨	565	Ç§¿Ë	72,420
202106	84192000	Ò½ÓÃ»òÊµÑéÊÒÓÃÏû¶¾Æ÷¾ß	336	Á¢ÌÕÍð	10	Ò»°ãÃ³Ò×	7	Ì¨	341	Ç§¿Ë	58,340
202106	84192000	Ò½ÓÃ»òÊµÑéÊÒÓÃÏû¶¾Æ÷¾ß	337	¸ñÂ³¼ªÑÇ	10	Ò»°ãÃ³Ò×	6	Ì¨	1076	Ç§¿Ë	106,773
202106	84192000	Ò½ÓÃ»òÊµÑéÊÒÓÃÏû¶¾Æ÷¾ß	338	ÑÇÃÀÄáÑÇ	10	Ò»°ãÃ³Ò×	6	Ì¨	2794	Ç§¿Ë	448,479
202106	84192000	Ò½ÓÃ»òÊµÑéÊÒÓÃÏû¶¾Æ÷¾ß	340	°×¶íÂÞË¹	10	Ò»°ãÃ³Ò×	22	Ì¨	868	Ç§¿Ë	127,655
202106	84192000	Ò½ÓÃ»òÊµÑéÊÒÓÃÏû¶¾Æ÷¾ß	344	¶íÂÞË¹Áª°î	10	Ò»°ãÃ³Ò×	6067	Ì¨	32705	Ç§¿Ë	2,677,290
202106	84192000	Ò½ÓÃ»òÊµÑéÊÒÓÃÏû¶¾Æ÷¾ß	347	ÎÚ¿ËÀ¼	10	Ò»°ãÃ³Ò×	30	Ì¨	195	Ç§¿Ë	16,385
202106	84192000	Ò½ÓÃ»òÊµÑéÊÒÓÃÏû¶¾Æ÷¾ß	350	Ë¹ÂåÎÄÄáÑÇ	10	Ò»°ãÃ³Ò×	2	Ì¨	515	Ç§¿Ë	126,500
202106	84192000	Ò½ÓÃ»òÊµÑéÊÒÓÃÏû¶¾Æ÷¾ß	351	¿ËÂÞµØÑÇ	10	Ò»°ãÃ³Ò×	1	Ì¨	18	Ç§¿Ë	668
202106	84192000	Ò½ÓÃ»òÊµÑéÊÒÓÃÏû¶¾Æ÷¾ß	352	½Ý¿Ë	10	Ò»°ãÃ³Ò×	1	Ì¨	40	Ç§¿Ë	6,136
202106	84192000	Ò½ÓÃ»òÊµÑéÊÒÓÃÏû¶¾Æ÷¾ß	353	Ë¹Âå·¥¿Ë	10	Ò»°ãÃ³Ò×	1	Ì¨	49	Ç§¿Ë	6,894
202106	84192000	Ò½ÓÃ»òÊµÑéÊÒÓÃÏû¶¾Æ÷¾ß	354	±±ÂíÆä¶Ù¹²ºÍ¹ú	10	Ò»°ãÃ³Ò×	12	Ì¨	635	Ç§¿Ë	79,434
202106	84192000	Ò½ÓÃ»òÊµÑéÊÒÓÃÏû¶¾Æ÷¾ß	358	Èû¶ûÎ¬ÑÇ	10	Ò»°ãÃ³Ò×	3	Ì¨	195	Ç§¿Ë	27,950
202106	84192000	Ò½ÓÃ»òÊµÑéÊÒÓÃÏû¶¾Æ÷¾ß	359	ºÚÉ½	10	Ò»°ãÃ³Ò×	2	Ì¨	6	Ç§¿Ë	3,315
202106	84192000	Ò½ÓÃ»òÊµÑéÊÒÓÃÏû¶¾Æ÷¾ß	402	°¢¸ùÍ¢	10	Ò»°ãÃ³Ò×	3	Ì¨	317	Ç§¿Ë	33,838
202106	84192000	Ò½ÓÃ»òÊµÑéÊÒÓÃÏû¶¾Æ÷¾ß	408	¶àÃñ×å²£ÀûÎ¬ÑÇ¹ú	10	Ò»°ãÃ³Ò×	98	Ì¨	3548	Ç§¿Ë	316,822
202106	84192000	Ò½ÓÃ»òÊµÑéÊÒÓÃÏû¶¾Æ÷¾ß	410	°ÍÎ÷	10	Ò»°ãÃ³Ò×	80	Ì¨	80	Ç§¿Ë	46,519
202106	84192000	Ò½ÓÃ»òÊµÑéÊÒÓÃÏû¶¾Æ÷¾ß	412	ÖÇÀû	10	Ò»°ãÃ³Ò×	370	Ì¨	15830	Ç§¿Ë	1,534,832
202106	84192000	Ò½ÓÃ»òÊµÑéÊÒÓÃÏû¶¾Æ÷¾ß	413	¸çÂ×±ÈÑÇ	10	Ò»°ãÃ³Ò×	5	Ì¨	617	Ç§¿Ë	85,972
202106	84192000	Ò½ÓÃ»òÊµÑéÊÒÓÃÏû¶¾Æ÷¾ß	415	¸çË¹´ïÀè¼Ó	10	Ò»°ãÃ³Ò×	23	Ì¨	87	Ç§¿Ë	8,182
202106	84192000	Ò½ÓÃ»òÊµÑéÊÒÓÃÏû¶¾Æ÷¾ß	416	¹Å°Í	10	Ò»°ãÃ³Ò×	3	Ì¨	37	Ç§¿Ë	5,659
202106	84192000	Ò½ÓÃ»òÊµÑéÊÒÓÃÏû¶¾Æ÷¾ß	418	¶àÃ×Äá¼Ó¹²ºÍ¹ú	10	Ò»°ãÃ³Ò×	10	Ì¨	230	Ç§¿Ë	19,854
202106	84192000	Ò½ÓÃ»òÊµÑéÊÒÓÃÏû¶¾Æ÷¾ß	419	¶ò¹Ï¶à¶û	10	Ò»°ãÃ³Ò×	152	Ì¨	3521	Ç§¿Ë	318,481
202106	84192000	Ò½ÓÃ»òÊµÑéÊÒÓÃÏû¶¾Æ÷¾ß	421	¸ñÁÖÄÉ´ï	10	Ò»°ãÃ³Ò×	1	Ì¨	12	Ç§¿Ë	2,145
202106	84192000	Ò½ÓÃ»òÊµÑéÊÒÓÃÏû¶¾Æ÷¾ß	423	Î£µØÂíÀ­	10	Ò»°ãÃ³Ò×	27	Ì¨	2140	Ç§¿Ë	199,909
202106	84192000	Ò½ÓÃ»òÊµÑéÊÒÓÃÏû¶¾Æ÷¾ß	424	¹çÑÇÄÇ	10	Ò»°ãÃ³Ò×	2	Ì¨	708	Ç§¿Ë	144,258
202106	84192000	Ò½ÓÃ»òÊµÑéÊÒÓÃÏû¶¾Æ÷¾ß	426	ºé¶¼À­Ë¹	10	Ò»°ãÃ³Ò×	7	Ì¨	888	Ç§¿Ë	66,114
202106	84192000	Ò½ÓÃ»òÊµÑéÊÒÓÃÏû¶¾Æ÷¾ß	427	ÑÀÂò¼Ó	10	Ò»°ãÃ³Ò×	2	Ì¨	81	Ç§¿Ë	9,551
202106	84192000	Ò½ÓÃ»òÊµÑéÊÒÓÃÏû¶¾Æ÷¾ß	429	Ä«Î÷¸ç	10	Ò»°ãÃ³Ò×	342	Ì¨	8867	Ç§¿Ë	639,032
202106	84192000	Ò½ÓÃ»òÊµÑéÊÒÓÃÏû¶¾Æ÷¾ß	431	Äá¼ÓÀ­¹Ï	10	Ò»°ãÃ³Ò×	3	Ì¨	39	Ç§¿Ë	3,389
202106	84192000	Ò½ÓÃ»òÊµÑéÊÒÓÃÏû¶¾Æ÷¾ß	432	°ÍÄÃÂí	10	Ò»°ãÃ³Ò×	3	Ì¨	90	Ç§¿Ë	9,059
202106	84192000	Ò½ÓÃ»òÊµÑéÊÒÓÃÏû¶¾Æ÷¾ß	433	°ÍÀ­¹ç	10	Ò»°ãÃ³Ò×	1	Ì¨	110	Ç§¿Ë	11,217
202106	84192000	Ò½ÓÃ»òÊµÑéÊÒÓÃÏû¶¾Æ÷¾ß	434	ÃØÂ³	10	Ò»°ãÃ³Ò×	171	Ì¨	15966	Ç§¿Ë	1,633,195
202106	84192000	Ò½ÓÃ»òÊµÑéÊÒÓÃÏû¶¾Æ÷¾ß	440	Èø¶ûÍß¶à	10	Ò»°ãÃ³Ò×	53	Ì¨	2580	Ç§¿Ë	219,732
202106	84192000	Ò½ÓÃ»òÊµÑéÊÒÓÃÏû¶¾Æ÷¾ß	442	ÌØÁ¢Äá´ïºÍ¶à°Í¸ç	10	Ò»°ãÃ³Ò×	2	Ì¨	90	Ç§¿Ë	10,923
202106	84192000	Ò½ÓÃ»òÊµÑéÊÒÓÃÏû¶¾Æ÷¾ß	444	ÎÚÀ­¹ç	10	Ò»°ãÃ³Ò×	10	Ì¨	429	Ç§¿Ë	66,134
202106	84192000	Ò½ÓÃ»òÊµÑéÊÒÓÃÏû¶¾Æ÷¾ß	501	¼ÓÄÃ´ó	10	Ò»°ãÃ³Ò×	1828	Ì¨	12862	Ç§¿Ë	5,535,255
202106	84192000	Ò½ÓÃ»òÊµÑéÊÒÓÃÏû¶¾Æ÷¾ß	502	ÃÀ¹ú	10	Ò»°ãÃ³Ò×	2707	Ì¨	18918	Ç§¿Ë	5,076,433
202106	84192000	Ò½ÓÃ»òÊµÑéÊÒÓÃÏû¶¾Æ÷¾ß	601	°Ä´óÀûÑÇ	10	Ò»°ãÃ³Ò×	323	Ì¨	3782	Ç§¿Ë	604,489
202106	84192000	Ò½ÓÃ»òÊµÑéÊÒÓÃÏû¶¾Æ÷¾ß	609	ÐÂÎ÷À¼	10	Ò»°ãÃ³Ò×	2	Ì¨	48	Ç§¿Ë	6,488
202106	84192000	Ò½ÓÃ»òÊµÑéÊÒÓÃÏû¶¾Æ÷¾ß	699	´óÑóÖÞÆäËû¹ú¼Ò(µØÇø)	10	Ò»°ãÃ³Ò×	1	Ì¨	240	Ç§¿Ë	23,035
202107	38089400	Ïû¶¾¼Á	103	ÃÏ¼ÓÀ­¹ú	10	Ò»°ãÃ³Ò×	785	Ç§¿Ë	0	?	99,657
202107	38089400	Ïû¶¾¼Á	105	ÎÄÀ³	10	Ò»°ãÃ³Ò×	30	Ç§¿Ë	0	?	815
202107	38089400	Ïû¶¾¼Á	106	Ãåµé	10	Ò»°ãÃ³Ò×	450	Ç§¿Ë	0	?	11,900
202107	38089400	Ïû¶¾¼Á	107	¼íÆÒÕ¯	10	Ò»°ãÃ³Ò×	51	Ç§¿Ë	0	?	13,404
202107	38089400	Ïû¶¾¼Á	107	¼íÆÒÕ¯	12	ÆäËû¾èÔùÎï×Ê	5000	Ç§¿Ë	0	?	323,000
202107	38089400	Ïû¶¾¼Á	110	ÖÐ¹úÏã¸Û	10	Ò»°ãÃ³Ò×	1045213	Ç§¿Ë	0	?	11,144,987
202107	38089400	Ïû¶¾¼Á	111	Ó¡¶È	10	Ò»°ãÃ³Ò×	32153	Ç§¿Ë	0	?	452,106
202107	38089400	Ïû¶¾¼Á	112	Ó¡¶ÈÄáÎ÷ÑÇ	10	Ò»°ãÃ³Ò×	327705	Ç§¿Ë	0	?	3,616,365
202107	38089400	Ïû¶¾¼Á	113	ÒÁÀÊ	10	Ò»°ãÃ³Ò×	14000	Ç§¿Ë	0	?	188,153
202107	38089400	Ïû¶¾¼Á	114	ÒÁÀ­¿Ë	10	Ò»°ãÃ³Ò×	6110	Ç§¿Ë	0	?	80,930
202107	38089400	Ïû¶¾¼Á	115	ÒÔÉ«ÁÐ	10	Ò»°ãÃ³Ò×	12289	Ç§¿Ë	0	?	145,687
202107	38089400	Ïû¶¾¼Á	116	ÈÕ±¾	10	Ò»°ãÃ³Ò×	1454420	Ç§¿Ë	0	?	20,561,438
202107	38089400	Ïû¶¾¼Á	117	Ô¼µ©	10	Ò»°ãÃ³Ò×	18000	Ç§¿Ë	0	?	57,780
202107	38089400	Ïû¶¾¼Á	118	¿ÆÍþÌØ	10	Ò»°ãÃ³Ò×	9440	Ç§¿Ë	0	?	198,897
202107	38089400	Ïû¶¾¼Á	121	ÖÐ¹ú°ÄÃÅ	10	Ò»°ãÃ³Ò×	7197	Ç§¿Ë	0	?	150,763
202107	38089400	Ïû¶¾¼Á	122	ÂíÀ´Î÷ÑÇ	10	Ò»°ãÃ³Ò×	354125	Ç§¿Ë	0	?	4,108,182
202107	38089400	Ïû¶¾¼Á	123	Âí¶û´ú·ò	10	Ò»°ãÃ³Ò×	2400	Ç§¿Ë	0	?	8,000
202107	38089400	Ïû¶¾¼Á	124	ÃÉ¹Å	10	Ò»°ãÃ³Ò×	6500	Ç§¿Ë	0	?	135,493
202107	38089400	Ïû¶¾¼Á	125	Äá²´¶ûÁª°îÃñÖ÷¹²ºÍ¹ú	11	¹ú¼Ò¼ä¡¢¹ú¼Ê×éÖ¯ÎÞ³¥Ô®ÖúºÍÔùËÍµÄÎï×Ê	1150	Ç§¿Ë	0	?	38,800
202107	38089400	Ïû¶¾¼Á	126	°¢Âü	10	Ò»°ãÃ³Ò×	18532	Ç§¿Ë	0	?	250,536
202107	38089400	Ïû¶¾¼Á	127	°Í»ùË¹Ì¹	10	Ò»°ãÃ³Ò×	31086	Ç§¿Ë	0	?	474,690
202107	38089400	Ïû¶¾¼Á	129	·ÆÂÉ±ö	10	Ò»°ãÃ³Ò×	299839	Ç§¿Ë	0	?	3,194,232
202107	38089400	Ïû¶¾¼Á	130	¿¨Ëþ¶û	10	Ò»°ãÃ³Ò×	69170	Ç§¿Ë	0	?	1,221,238
202107	38089400	Ïû¶¾¼Á	131	É³ÌØ°¢À­²®	10	Ò»°ãÃ³Ò×	2278	Ç§¿Ë	0	?	24,520
202107	38089400	Ïû¶¾¼Á	132	ÐÂ¼ÓÆÂ	10	Ò»°ãÃ³Ò×	167887	Ç§¿Ë	0	?	1,848,128
202107	38089400	Ïû¶¾¼Á	133	º«¹ú	10	Ò»°ãÃ³Ò×	144328	Ç§¿Ë	0	?	2,772,146
202107	38089400	Ïû¶¾¼Á	134	Ë¹ÀïÀ¼¿¨	10	Ò»°ãÃ³Ò×	3000	Ç§¿Ë	0	?	18,559
202107	38089400	Ïû¶¾¼Á	136	Ì©¹ú	10	Ò»°ãÃ³Ò×	158684	Ç§¿Ë	0	?	4,929,051
202107	38089400	Ïû¶¾¼Á	137	ÍÁ¶úÆä	10	Ò»°ãÃ³Ò×	47604	Ç§¿Ë	0	?	3,050,018
202107	38089400	Ïû¶¾¼Á	138	°¢ÁªÇõ	10	Ò»°ãÃ³Ò×	206684	Ç§¿Ë	0	?	2,308,252
202107	38089400	Ïû¶¾¼Á	141	Ô½ÄÏ	10	Ò»°ãÃ³Ò×	142724	Ç§¿Ë	0	?	1,999,502
202107	38089400	Ïû¶¾¼Á	143	ÖÐ¹úÌ¨Íå	10	Ò»°ãÃ³Ò×	676890	Ç§¿Ë	0	?	7,740,170
202107	38089400	Ïû¶¾¼Á	144	¶«µÛãë	10	Ò»°ãÃ³Ò×	8140	Ç§¿Ë	0	?	165,697
202107	38089400	Ïû¶¾¼Á	149	ÎÚ×È±ð¿ËË¹Ì¹	10	Ò»°ãÃ³Ò×	350	Ç§¿Ë	0	?	13,456
202107	38089400	Ïû¶¾¼Á	215	°£¼°	10	Ò»°ãÃ³Ò×	4000	Ç§¿Ë	0	?	64,185
202107	38089400	Ïû¶¾¼Á	217	°£Èû¶í±ÈÑÇ	10	Ò»°ãÃ³Ò×	2400	Ç§¿Ë	0	?	50,595
202107	38089400	Ïû¶¾¼Á	224	¿ÏÄáÑÇ	10	Ò»°ãÃ³Ò×	4050	Ç§¿Ë	0	?	108,131
202107	38089400	Ïû¶¾¼Á	226	Àû±ÈÑÇ	10	Ò»°ãÃ³Ò×	4500	Ç§¿Ë	0	?	109,586
202107	38089400	Ïû¶¾¼Á	227	Âí´ï¼ÓË¹¼Ó	10	Ò»°ãÃ³Ò×	25344	Ç§¿Ë	0	?	308,558
202107	38089400	Ïû¶¾¼Á	232	Ä¦Âå¸ç	10	Ò»°ãÃ³Ò×	300	Ç§¿Ë	0	?	15,378
202107	38089400	Ïû¶¾¼Á	236	ÄáÈÕÀûÑÇ	10	Ò»°ãÃ³Ò×	61000	Ç§¿Ë	0	?	1,113,854
202107	38089400	Ïû¶¾¼Á	243	Ë÷ÂíÀï	10	Ò»°ãÃ³Ò×	1000	Ç§¿Ë	0	?	18,607
202107	38089400	Ïû¶¾¼Á	244	ÄÏ·Ç	10	Ò»°ãÃ³Ò×	328643	Ç§¿Ë	0	?	4,868,554
202107	38089400	Ïû¶¾¼Á	250	ÎÚ¸É´ï	10	Ò»°ãÃ³Ò×	13868	Ç§¿Ë	0	?	236,521
202107	38089400	Ïû¶¾¼Á	301	±ÈÀûÊ±	10	Ò»°ãÃ³Ò×	74100	Ç§¿Ë	0	?	1,550,764
202107	38089400	Ïû¶¾¼Á	303	Ó¢¹ú	10	Ò»°ãÃ³Ò×	1267224	Ç§¿Ë	0	?	28,214,658
202107	38089400	Ïû¶¾¼Á	304	µÂ¹ú	10	Ò»°ãÃ³Ò×	52801	Ç§¿Ë	0	?	762,687
202107	38089400	Ïû¶¾¼Á	305	·¨¹ú	10	Ò»°ãÃ³Ò×	15456	Ç§¿Ë	0	?	382,724
202107	38089400	Ïû¶¾¼Á	307	Òâ´óÀû	10	Ò»°ãÃ³Ò×	9903	Ç§¿Ë	0	?	114,352
202107	38089400	Ïû¶¾¼Á	309	ºÉÀ¼	10	Ò»°ãÃ³Ò×	179525	Ç§¿Ë	0	?	4,239,940
202107	38089400	Ïû¶¾¼Á	310	Ï£À°	10	Ò»°ãÃ³Ò×	2	Ç§¿Ë	0	?	487
202107	38089400	Ïû¶¾¼Á	311	ÆÏÌÑÑÀ	11	¹ú¼Ò¼ä¡¢¹ú¼Ê×éÖ¯ÎÞ³¥Ô®ÖúºÍÔùËÍµÄÎï×Ê	50	Ç§¿Ë	0	?	670
202107	38089400	Ïû¶¾¼Á	316	±£¼ÓÀûÑÇ	10	Ò»°ãÃ³Ò×	300	Ç§¿Ë	0	?	13,680
202107	38089400	Ïû¶¾¼Á	326	Å²Íþ	10	Ò»°ãÃ³Ò×	11235	Ç§¿Ë	0	?	186,837
202107	38089400	Ïû¶¾¼Á	327	²¨À¼	10	Ò»°ãÃ³Ò×	1080	Ç§¿Ë	0	?	47,034
202107	38089400	Ïû¶¾¼Á	328	ÂÞÂíÄáÑÇ	10	Ò»°ãÃ³Ò×	19	Ç§¿Ë	0	?	848
202107	38089400	Ïû¶¾¼Á	336	Á¢ÌÕÍð	10	Ò»°ãÃ³Ò×	11250	Ç§¿Ë	0	?	138,290
202107	38089400	Ïû¶¾¼Á	338	ÑÇÃÀÄáÑÇ	10	Ò»°ãÃ³Ò×	2000	Ç§¿Ë	0	?	48,699
202107	38089400	Ïû¶¾¼Á	344	¶íÂÞË¹Áª°î	10	Ò»°ãÃ³Ò×	88926	Ç§¿Ë	0	?	1,475,132
202107	38089400	Ïû¶¾¼Á	402	°¢¸ùÍ¢	10	Ò»°ãÃ³Ò×	59784	Ç§¿Ë	0	?	768,162
202107	38089400	Ïû¶¾¼Á	410	°ÍÎ÷	10	Ò»°ãÃ³Ò×	223500	Ç§¿Ë	0	?	2,947,591
202107	38089400	Ïû¶¾¼Á	412	ÖÇÀû	10	Ò»°ãÃ³Ò×	647325	Ç§¿Ë	0	?	6,947,871
202107	38089400	Ïû¶¾¼Á	413	¸çÂ×±ÈÑÇ	10	Ò»°ãÃ³Ò×	205829	Ç§¿Ë	0	?	1,163,463
202107	38089400	Ïû¶¾¼Á	415	¸çË¹´ïÀè¼Ó	10	Ò»°ãÃ³Ò×	31873	Ç§¿Ë	0	?	404,875
202107	38089400	Ïû¶¾¼Á	419	¶ò¹Ï¶à¶û	10	Ò»°ãÃ³Ò×	63401	Ç§¿Ë	0	?	313,913
202107	38089400	Ïû¶¾¼Á	426	ºé¶¼À­Ë¹	10	Ò»°ãÃ³Ò×	8503	Ç§¿Ë	0	?	115,863
202107	38089400	Ïû¶¾¼Á	429	Ä«Î÷¸ç	10	Ò»°ãÃ³Ò×	91800	Ç§¿Ë	0	?	1,348,471
202107	38089400	Ïû¶¾¼Á	432	°ÍÄÃÂí	10	Ò»°ãÃ³Ò×	24430	Ç§¿Ë	0	?	443,099
202107	38089400	Ïû¶¾¼Á	434	ÃØÂ³	10	Ò»°ãÃ³Ò×	402593	Ç§¿Ë	0	?	3,949,364
202107	38089400	Ïû¶¾¼Á	440	Èø¶ûÍß¶à	10	Ò»°ãÃ³Ò×	9504	Ç§¿Ë	0	?	141,184
202107	38089400	Ïû¶¾¼Á	442	ÌØÁ¢Äá´ïºÍ¶à°Í¸ç	10	Ò»°ãÃ³Ò×	23610	Ç§¿Ë	0	?	283,211
202107	38089400	Ïû¶¾¼Á	444	ÎÚÀ­¹ç	10	Ò»°ãÃ³Ò×	8317	Ç§¿Ë	0	?	109,011
202107	38089400	Ïû¶¾¼Á	445	Î¯ÄÚÈðÀ­	10	Ò»°ãÃ³Ò×	32000	Ç§¿Ë	0	?	202,779
202107	38089400	Ïû¶¾¼Á	501	¼ÓÄÃ´ó	10	Ò»°ãÃ³Ò×	34824	Ç§¿Ë	0	?	913,461
202107	38089400	Ïû¶¾¼Á	502	ÃÀ¹ú	10	Ò»°ãÃ³Ò×	4837139	Ç§¿Ë	0	?	59,140,671
202107	38089400	Ïû¶¾¼Á	601	°Ä´óÀûÑÇ	10	Ò»°ãÃ³Ò×	654927	Ç§¿Ë	0	?	6,506,773
202107	38089400	Ïû¶¾¼Á	609	ÐÂÎ÷À¼	10	Ò»°ãÃ³Ò×	86354	Ç§¿Ë	0	?	988,367
202107	38089400	Ïû¶¾¼Á	613	ËùÂÞÃÅÈºµº	10	Ò»°ãÃ³Ò×	290	Ç§¿Ë	0	?	6,014
202107	84192000	Ò½ÓÃ»òÊµÑéÊÒÓÃÏû¶¾Æ÷¾ß	102	°ÍÁÖ	10	Ò»°ãÃ³Ò×	1	Ì¨	42	Ç§¿Ë	5,062
202107	84192000	Ò½ÓÃ»òÊµÑéÊÒÓÃÏû¶¾Æ÷¾ß	103	ÃÏ¼ÓÀ­¹ú	10	Ò»°ãÃ³Ò×	51	Ì¨	1930	Ç§¿Ë	132,001
202107	84192000	Ò½ÓÃ»òÊµÑéÊÒÓÃÏû¶¾Æ÷¾ß	106	Ãåµé	10	Ò»°ãÃ³Ò×	10	Ì¨	749	Ç§¿Ë	201,114
202107	84192000	Ò½ÓÃ»òÊµÑéÊÒÓÃÏû¶¾Æ÷¾ß	107	¼íÆÒÕ¯	10	Ò»°ãÃ³Ò×	20	Ì¨	959	Ç§¿Ë	338,359
202107	84192000	Ò½ÓÃ»òÊµÑéÊÒÓÃÏû¶¾Æ÷¾ß	107	¼íÆÒÕ¯	11	¹ú¼Ò¼ä¡¢¹ú¼Ê×éÖ¯ÎÞ³¥Ô®ÖúºÍÔùËÍµÄÎï×Ê	2	Ì¨	2000	Ç§¿Ë	8,480
202107	84192000	Ò½ÓÃ»òÊµÑéÊÒÓÃÏû¶¾Æ÷¾ß	108	ÈûÆÖÂ·Ë¹	10	Ò»°ãÃ³Ò×	2	Ì¨	447	Ç§¿Ë	49,125
202107	84192000	Ò½ÓÃ»òÊµÑéÊÒÓÃÏû¶¾Æ÷¾ß	110	ÖÐ¹úÏã¸Û	10	Ò»°ãÃ³Ò×	13	Ì¨	4542	Ç§¿Ë	640,145
202107	84192000	Ò½ÓÃ»òÊµÑéÊÒÓÃÏû¶¾Æ÷¾ß	111	Ó¡¶È	10	Ò»°ãÃ³Ò×	83	Ì¨	3530	Ç§¿Ë	359,184
202107	84192000	Ò½ÓÃ»òÊµÑéÊÒÓÃÏû¶¾Æ÷¾ß	112	Ó¡¶ÈÄáÎ÷ÑÇ	10	Ò»°ãÃ³Ò×	3205	Ì¨	8474	Ç§¿Ë	1,475,541
202107	84192000	Ò½ÓÃ»òÊµÑéÊÒÓÃÏû¶¾Æ÷¾ß	113	ÒÁÀÊ	10	Ò»°ãÃ³Ò×	86	Ì¨	4179	Ç§¿Ë	635,126
202107	84192000	Ò½ÓÃ»òÊµÑéÊÒÓÃÏû¶¾Æ÷¾ß	114	ÒÁÀ­¿Ë	10	Ò»°ãÃ³Ò×	7	Ì¨	403	Ç§¿Ë	36,359
202107	84192000	Ò½ÓÃ»òÊµÑéÊÒÓÃÏû¶¾Æ÷¾ß	115	ÒÔÉ«ÁÐ	10	Ò»°ãÃ³Ò×	15	Ì¨	1220	Ç§¿Ë	109,315
202107	84192000	Ò½ÓÃ»òÊµÑéÊÒÓÃÏû¶¾Æ÷¾ß	116	ÈÕ±¾	10	Ò»°ãÃ³Ò×	548	Ì¨	2905	Ç§¿Ë	845,072
202107	84192000	Ò½ÓÃ»òÊµÑéÊÒÓÃÏû¶¾Æ÷¾ß	117	Ô¼µ©	10	Ò»°ãÃ³Ò×	1	Ì¨	142	Ç§¿Ë	17,909
202107	84192000	Ò½ÓÃ»òÊµÑéÊÒÓÃÏû¶¾Æ÷¾ß	118	¿ÆÍþÌØ	10	Ò»°ãÃ³Ò×	121	Ì¨	544	Ç§¿Ë	91,712
202107	84192000	Ò½ÓÃ»òÊµÑéÊÒÓÃÏû¶¾Æ÷¾ß	119	ÀÏÎÎ	10	Ò»°ãÃ³Ò×	16	Ì¨	516	Ç§¿Ë	53,053
202107	84192000	Ò½ÓÃ»òÊµÑéÊÒÓÃÏû¶¾Æ÷¾ß	122	ÂíÀ´Î÷ÑÇ	10	Ò»°ãÃ³Ò×	3445	Ì¨	4698	Ç§¿Ë	940,988
202107	84192000	Ò½ÓÃ»òÊµÑéÊÒÓÃÏû¶¾Æ÷¾ß	124	ÃÉ¹Å	10	Ò»°ãÃ³Ò×	11	Ì¨	5648	Ç§¿Ë	1,660,090
202107	84192000	Ò½ÓÃ»òÊµÑéÊÒÓÃÏû¶¾Æ÷¾ß	125	Äá²´¶ûÁª°îÃñÖ÷¹²ºÍ¹ú	10	Ò»°ãÃ³Ò×	8	Ì¨	304	Ç§¿Ë	27,219
202107	84192000	Ò½ÓÃ»òÊµÑéÊÒÓÃÏû¶¾Æ÷¾ß	126	°¢Âü	10	Ò»°ãÃ³Ò×	16	Ì¨	1431	Ç§¿Ë	148,791
202107	84192000	Ò½ÓÃ»òÊµÑéÊÒÓÃÏû¶¾Æ÷¾ß	127	°Í»ùË¹Ì¹	10	Ò»°ãÃ³Ò×	44	Ì¨	22386	Ç§¿Ë	1,574,997
202107	84192000	Ò½ÓÃ»òÊµÑéÊÒÓÃÏû¶¾Æ÷¾ß	128	°ÍÀÕË¹Ì¹	10	Ò»°ãÃ³Ò×	5	Ì¨	510	Ç§¿Ë	53,652
202107	84192000	Ò½ÓÃ»òÊµÑéÊÒÓÃÏû¶¾Æ÷¾ß	129	·ÆÂÉ±ö	10	Ò»°ãÃ³Ò×	300	Ì¨	8239	Ç§¿Ë	880,468
202107	84192000	Ò½ÓÃ»òÊµÑéÊÒÓÃÏû¶¾Æ÷¾ß	130	¿¨Ëþ¶û	10	Ò»°ãÃ³Ò×	36	Ì¨	302	Ç§¿Ë	10,380
202107	84192000	Ò½ÓÃ»òÊµÑéÊÒÓÃÏû¶¾Æ÷¾ß	131	É³ÌØ°¢À­²®	10	Ò»°ãÃ³Ò×	278	Ì¨	1959	Ç§¿Ë	605,436
202107	84192000	Ò½ÓÃ»òÊµÑéÊÒÓÃÏû¶¾Æ÷¾ß	132	ÐÂ¼ÓÆÂ	10	Ò»°ãÃ³Ò×	76	Ì¨	218	Ç§¿Ë	26,480
202107	84192000	Ò½ÓÃ»òÊµÑéÊÒÓÃÏû¶¾Æ÷¾ß	133	º«¹ú	10	Ò»°ãÃ³Ò×	1598	Ì¨	7620	Ç§¿Ë	1,222,894
202107	84192000	Ò½ÓÃ»òÊµÑéÊÒÓÃÏû¶¾Æ÷¾ß	134	Ë¹ÀïÀ¼¿¨	10	Ò»°ãÃ³Ò×	3	Ì¨	164	Ç§¿Ë	17,992
202107	84192000	Ò½ÓÃ»òÊµÑéÊÒÓÃÏû¶¾Æ÷¾ß	136	Ì©¹ú	10	Ò»°ãÃ³Ò×	1851	Ì¨	39395	Ç§¿Ë	4,754,629
202107	84192000	Ò½ÓÃ»òÊµÑéÊÒÓÃÏû¶¾Æ÷¾ß	137	ÍÁ¶úÆä	10	Ò»°ãÃ³Ò×	145	Ì¨	21319	Ç§¿Ë	1,292,228
202107	84192000	Ò½ÓÃ»òÊµÑéÊÒÓÃÏû¶¾Æ÷¾ß	138	°¢ÁªÇõ	10	Ò»°ãÃ³Ò×	119	Ì¨	5915	Ç§¿Ë	631,817
202107	84192000	Ò½ÓÃ»òÊµÑéÊÒÓÃÏû¶¾Æ÷¾ß	141	Ô½ÄÏ	10	Ò»°ãÃ³Ò×	211	Ì¨	7416	Ç§¿Ë	449,901
202107	84192000	Ò½ÓÃ»òÊµÑéÊÒÓÃÏû¶¾Æ÷¾ß	143	ÖÐ¹úÌ¨Íå	10	Ò»°ãÃ³Ò×	264	Ì¨	4538	Ç§¿Ë	288,166
202107	84192000	Ò½ÓÃ»òÊµÑéÊÒÓÃÏû¶¾Æ÷¾ß	147	Ëþ¼ª¿ËË¹Ì¹	10	Ò»°ãÃ³Ò×	379	Ì¨	8766	Ç§¿Ë	2,886,467
202107	84192000	Ò½ÓÃ»òÊµÑéÊÒÓÃÏû¶¾Æ÷¾ß	149	ÎÚ×È±ð¿ËË¹Ì¹	10	Ò»°ãÃ³Ò×	137	Ì¨	14088	Ç§¿Ë	1,211,985
202107	84192000	Ò½ÓÃ»òÊµÑéÊÒÓÃÏû¶¾Æ÷¾ß	201	°¢¶û¼°ÀûÑÇ	10	Ò»°ãÃ³Ò×	273	Ì¨	15124	Ç§¿Ë	1,577,796
202107	84192000	Ò½ÓÃ»òÊµÑéÊÒÓÃÏû¶¾Æ÷¾ß	203	±´Äþ	10	Ò»°ãÃ³Ò×	2	Ì¨	1230	Ç§¿Ë	172,818
202107	84192000	Ò½ÓÃ»òÊµÑéÊÒÓÃÏû¶¾Æ÷¾ß	205	²¼Â¡µÏ	10	Ò»°ãÃ³Ò×	1	Ì¨	3	Ç§¿Ë	1,262
202107	84192000	Ò½ÓÃ»òÊµÑéÊÒÓÃÏû¶¾Æ÷¾ß	206	¿¦ÂóÂ¡	10	Ò»°ãÃ³Ò×	40	Ì¨	1572	Ç§¿Ë	121,342
202107	84192000	Ò½ÓÃ»òÊµÑéÊÒÓÃÏû¶¾Æ÷¾ß	215	°£¼°	10	Ò»°ãÃ³Ò×	257	Ì¨	18727	Ç§¿Ë	1,519,218
202107	84192000	Ò½ÓÃ»òÊµÑéÊÒÓÃÏû¶¾Æ÷¾ß	217	°£Èû¶í±ÈÑÇ	10	Ò»°ãÃ³Ò×	5	Ì¨	665	Ç§¿Ë	65,500
202107	84192000	Ò½ÓÃ»òÊµÑéÊÒÓÃÏû¶¾Æ÷¾ß	220	¼ÓÄÉ	10	Ò»°ãÃ³Ò×	80	Ì¨	2576	Ç§¿Ë	239,893
202107	84192000	Ò½ÓÃ»òÊµÑéÊÒÓÃÏû¶¾Æ÷¾ß	221	¼¸ÄÚÑÇ	11	¹ú¼Ò¼ä¡¢¹ú¼Ê×éÖ¯ÎÞ³¥Ô®ÖúºÍÔùËÍµÄÎï×Ê	4	Ì¨	100	Ç§¿Ë	55,659
202107	84192000	Ò½ÓÃ»òÊµÑéÊÒÓÃÏû¶¾Æ÷¾ß	223	¿ÆÌØµÏÍß	10	Ò»°ãÃ³Ò×	21	Ì¨	853	Ç§¿Ë	67,665
202107	84192000	Ò½ÓÃ»òÊµÑéÊÒÓÃÏû¶¾Æ÷¾ß	224	¿ÏÄáÑÇ	10	Ò»°ãÃ³Ò×	164	Ì¨	2931	Ç§¿Ë	294,690
202107	84192000	Ò½ÓÃ»òÊµÑéÊÒÓÃÏû¶¾Æ÷¾ß	226	Àû±ÈÑÇ	10	Ò»°ãÃ³Ò×	24	Ì¨	1138	Ç§¿Ë	117,048
202107	84192000	Ò½ÓÃ»òÊµÑéÊÒÓÃÏû¶¾Æ÷¾ß	227	Âí´ï¼ÓË¹¼Ó	10	Ò»°ãÃ³Ò×	4	Ì¨	194	Ç§¿Ë	23,111
202107	84192000	Ò½ÓÃ»òÊµÑéÊÒÓÃÏû¶¾Æ÷¾ß	228	ÂíÀ­Î¬	10	Ò»°ãÃ³Ò×	1	Ì¨	18	Ç§¿Ë	3,351
202107	84192000	Ò½ÓÃ»òÊµÑéÊÒÓÃÏû¶¾Æ÷¾ß	229	ÂíÀï	10	Ò»°ãÃ³Ò×	4	Ì¨	8280	Ç§¿Ë	129,213
202107	84192000	Ò½ÓÃ»òÊµÑéÊÒÓÃÏû¶¾Æ÷¾ß	230	Ã«ÀïËþÄáÑÇ	10	Ò»°ãÃ³Ò×	2	Ì¨	106	Ç§¿Ë	15,378
202107	84192000	Ò½ÓÃ»òÊµÑéÊÒÓÃÏû¶¾Æ÷¾ß	231	Ã«ÀïÇóË¹	10	Ò»°ãÃ³Ò×	1	Ì¨	83	Ç§¿Ë	38,446
202107	84192000	Ò½ÓÃ»òÊµÑéÊÒÓÃÏû¶¾Æ÷¾ß	232	Ä¦Âå¸ç	10	Ò»°ãÃ³Ò×	30	Ì¨	1260	Ç§¿Ë	163,883
202107	84192000	Ò½ÓÃ»òÊµÑéÊÒÓÃÏû¶¾Æ÷¾ß	233	ÄªÉ£±È¿Ë	10	Ò»°ãÃ³Ò×	2	Ì¨	630	Ç§¿Ë	67,703
202107	84192000	Ò½ÓÃ»òÊµÑéÊÒÓÃÏû¶¾Æ÷¾ß	236	ÄáÈÕÀûÑÇ	10	Ò»°ãÃ³Ò×	104	Ì¨	4466	Ç§¿Ë	262,441
202107	84192000	Ò½ÓÃ»òÊµÑéÊÒÓÃÏû¶¾Æ÷¾ß	238	Â¬Íú´ï	10	Ò»°ãÃ³Ò×	15	Ì¨	198	Ç§¿Ë	21,360
202107	84192000	Ò½ÓÃ»òÊµÑéÊÒÓÃÏû¶¾Æ÷¾ß	242	ÈûÀ­Àû°º	10	Ò»°ãÃ³Ò×	1	Ì¨	40	Ç§¿Ë	4,465
202107	84192000	Ò½ÓÃ»òÊµÑéÊÒÓÃÏû¶¾Æ÷¾ß	243	Ë÷ÂíÀï	10	Ò»°ãÃ³Ò×	43	Ì¨	1223	Ç§¿Ë	75,552
202107	84192000	Ò½ÓÃ»òÊµÑéÊÒÓÃÏû¶¾Æ÷¾ß	244	ÄÏ·Ç	10	Ò»°ãÃ³Ò×	78	Ì¨	1369	Ç§¿Ë	181,745
202107	84192000	Ò½ÓÃ»òÊµÑéÊÒÓÃÏû¶¾Æ÷¾ß	246	ËÕµ¤	10	Ò»°ãÃ³Ò×	1	Ì¨	73	Ç§¿Ë	9,002
202107	84192000	Ò½ÓÃ»òÊµÑéÊÒÓÃÏû¶¾Æ÷¾ß	247	Ì¹É£ÄáÑÇ	10	Ò»°ãÃ³Ò×	34	Ì¨	642	Ç§¿Ë	45,927
202107	84192000	Ò½ÓÃ»òÊµÑéÊÒÓÃÏû¶¾Æ÷¾ß	249	Í»ÄáË¹	10	Ò»°ãÃ³Ò×	46	Ì¨	2445	Ç§¿Ë	283,813
202107	84192000	Ò½ÓÃ»òÊµÑéÊÒÓÃÏû¶¾Æ÷¾ß	250	ÎÚ¸É´ï	10	Ò»°ãÃ³Ò×	130	Ì¨	2140	Ç§¿Ë	194,482
202107	84192000	Ò½ÓÃ»òÊµÑéÊÒÓÃÏû¶¾Æ÷¾ß	252	¸Õ¹û(½ð)	10	Ò»°ãÃ³Ò×	3	Ì¨	240	Ç§¿Ë	7,556
202107	84192000	Ò½ÓÃ»òÊµÑéÊÒÓÃÏû¶¾Æ÷¾ß	253	ÔÞ±ÈÑÇ	10	Ò»°ãÃ³Ò×	1	Ì¨	80	Ç§¿Ë	10,859
202107	84192000	Ò½ÓÃ»òÊµÑéÊÒÓÃÏû¶¾Æ÷¾ß	254	½ò°Í²¼Î¤	10	Ò»°ãÃ³Ò×	1	Ì¨	11	Ç§¿Ë	5,009
202107	84192000	Ò½ÓÃ»òÊµÑéÊÒÓÃÏû¶¾Æ÷¾ß	301	±ÈÀûÊ±	10	Ò»°ãÃ³Ò×	8	Ì¨	1250	Ç§¿Ë	24,604
202107	84192000	Ò½ÓÃ»òÊµÑéÊÒÓÃÏû¶¾Æ÷¾ß	303	Ó¢¹ú	10	Ò»°ãÃ³Ò×	1377	Ì¨	12319	Ç§¿Ë	2,951,320
202107	84192000	Ò½ÓÃ»òÊµÑéÊÒÓÃÏû¶¾Æ÷¾ß	304	µÂ¹ú	10	Ò»°ãÃ³Ò×	130	Ì¨	1929	Ç§¿Ë	266,241
202107	84192000	Ò½ÓÃ»òÊµÑéÊÒÓÃÏû¶¾Æ÷¾ß	305	·¨¹ú	10	Ò»°ãÃ³Ò×	94087	Ì¨	26569	Ç§¿Ë	8,693,640
202107	84192000	Ò½ÓÃ»òÊµÑéÊÒÓÃÏû¶¾Æ÷¾ß	307	Òâ´óÀû	10	Ò»°ãÃ³Ò×	97	Ì¨	2754	Ç§¿Ë	333,741
202107	84192000	Ò½ÓÃ»òÊµÑéÊÒÓÃÏû¶¾Æ÷¾ß	308	Â¬É­±¤	10	Ò»°ãÃ³Ò×	6	Ì¨	302	Ç§¿Ë	42,034
202107	84192000	Ò½ÓÃ»òÊµÑéÊÒÓÃÏû¶¾Æ÷¾ß	309	ºÉÀ¼	10	Ò»°ãÃ³Ò×	5	Ì¨	200	Ç§¿Ë	30,228
202107	84192000	Ò½ÓÃ»òÊµÑéÊÒÓÃÏû¶¾Æ÷¾ß	310	Ï£À°	10	Ò»°ãÃ³Ò×	13	Ì¨	2246	Ç§¿Ë	246,929
202107	84192000	Ò½ÓÃ»òÊµÑéÊÒÓÃÏû¶¾Æ÷¾ß	311	ÆÏÌÑÑÀ	10	Ò»°ãÃ³Ò×	14	Ì¨	806	Ç§¿Ë	77,330
202107	84192000	Ò½ÓÃ»òÊµÑéÊÒÓÃÏû¶¾Æ÷¾ß	312	Î÷°àÑÀ	10	Ò»°ãÃ³Ò×	233	Ì¨	8940	Ç§¿Ë	1,123,811
202107	84192000	Ò½ÓÃ»òÊµÑéÊÒÓÃÏû¶¾Æ÷¾ß	313	°¢¶û°ÍÄáÑÇ	10	Ò»°ãÃ³Ò×	50	Ì¨	628	Ç§¿Ë	166,156
202107	84192000	Ò½ÓÃ»òÊµÑéÊÒÓÃÏû¶¾Æ÷¾ß	315	°ÂµØÀû	10	Ò»°ãÃ³Ò×	57	Ì¨	1987	Ç§¿Ë	231,720
202107	84192000	Ò½ÓÃ»òÊµÑéÊÒÓÃÏû¶¾Æ÷¾ß	316	±£¼ÓÀûÑÇ	10	Ò»°ãÃ³Ò×	5	Ì¨	225	Ç§¿Ë	22,671
202107	84192000	Ò½ÓÃ»òÊµÑéÊÒÓÃÏû¶¾Æ÷¾ß	321	ÐÙÑÀÀû	10	Ò»°ãÃ³Ò×	2	Ì¨	100	Ç§¿Ë	15,705
202107	84192000	Ò½ÓÃ»òÊµÑéÊÒÓÃÏû¶¾Æ÷¾ß	324	Âí¶úËû	10	Ò»°ãÃ³Ò×	3	Ì¨	1500	Ç§¿Ë	138,408
202107	84192000	Ò½ÓÃ»òÊµÑéÊÒÓÃÏû¶¾Æ÷¾ß	326	Å²Íþ	10	Ò»°ãÃ³Ò×	26	Ì¨	382	Ç§¿Ë	25,425
202107	84192000	Ò½ÓÃ»òÊµÑéÊÒÓÃÏû¶¾Æ÷¾ß	327	²¨À¼	10	Ò»°ãÃ³Ò×	348	Ì¨	1424	Ç§¿Ë	130,756
202107	84192000	Ò½ÓÃ»òÊµÑéÊÒÓÃÏû¶¾Æ÷¾ß	328	ÂÞÂíÄáÑÇ	10	Ò»°ãÃ³Ò×	134	Ì¨	1195	Ç§¿Ë	173,715
202107	84192000	Ò½ÓÃ»òÊµÑéÊÒÓÃÏû¶¾Æ÷¾ß	330	Èðµä	10	Ò»°ãÃ³Ò×	6	Ì¨	308	Ç§¿Ë	42,619
202107	84192000	Ò½ÓÃ»òÊµÑéÊÒÓÃÏû¶¾Æ÷¾ß	335	À­ÍÑÎ¬ÑÇ	10	Ò»°ãÃ³Ò×	1	Ì¨	53	Ç§¿Ë	8,362
202107	84192000	Ò½ÓÃ»òÊµÑéÊÒÓÃÏû¶¾Æ÷¾ß	336	Á¢ÌÕÍð	10	Ò»°ãÃ³Ò×	7	Ì¨	380	Ç§¿Ë	46,840
202107	84192000	Ò½ÓÃ»òÊµÑéÊÒÓÃÏû¶¾Æ÷¾ß	337	¸ñÂ³¼ªÑÇ	10	Ò»°ãÃ³Ò×	1	Ì¨	42	Ç§¿Ë	4,293
202107	84192000	Ò½ÓÃ»òÊµÑéÊÒÓÃÏû¶¾Æ÷¾ß	338	ÑÇÃÀÄáÑÇ	10	Ò»°ãÃ³Ò×	2	Ì¨	450	Ç§¿Ë	38,876
202107	84192000	Ò½ÓÃ»òÊµÑéÊÒÓÃÏû¶¾Æ÷¾ß	340	°×¶íÂÞË¹	10	Ò»°ãÃ³Ò×	4	Ì¨	10	Ç§¿Ë	899
202107	84192000	Ò½ÓÃ»òÊµÑéÊÒÓÃÏû¶¾Æ÷¾ß	343	Ä¦¶û¶àÍß	10	Ò»°ãÃ³Ò×	7	Ì¨	456	Ç§¿Ë	42,283
202107	84192000	Ò½ÓÃ»òÊµÑéÊÒÓÃÏû¶¾Æ÷¾ß	344	¶íÂÞË¹Áª°î	10	Ò»°ãÃ³Ò×	6725	Ì¨	55595	Ç§¿Ë	6,037,621
202107	84192000	Ò½ÓÃ»òÊµÑéÊÒÓÃÏû¶¾Æ÷¾ß	347	ÎÚ¿ËÀ¼	10	Ò»°ãÃ³Ò×	4	Ì¨	345	Ç§¿Ë	76,299
202107	84192000	Ò½ÓÃ»òÊµÑéÊÒÓÃÏû¶¾Æ÷¾ß	353	Ë¹Âå·¥¿Ë	10	Ò»°ãÃ³Ò×	1	Ì¨	53	Ç§¿Ë	6,279
202107	84192000	Ò½ÓÃ»òÊµÑéÊÒÓÃÏû¶¾Æ÷¾ß	355	²¨ºÚ	10	Ò»°ãÃ³Ò×	8	Ì¨	398	Ç§¿Ë	48,955
202107	84192000	Ò½ÓÃ»òÊµÑéÊÒÓÃÏû¶¾Æ÷¾ß	358	Èû¶ûÎ¬ÑÇ	10	Ò»°ãÃ³Ò×	14	Ì¨	762	Ç§¿Ë	103,678
202107	84192000	Ò½ÓÃ»òÊµÑéÊÒÓÃÏû¶¾Æ÷¾ß	402	°¢¸ùÍ¢	10	Ò»°ãÃ³Ò×	28	Ì¨	1366	Ç§¿Ë	186,711
202107	84192000	Ò½ÓÃ»òÊµÑéÊÒÓÃÏû¶¾Æ÷¾ß	408	¶àÃñ×å²£ÀûÎ¬ÑÇ¹ú	10	Ò»°ãÃ³Ò×	14	Ì¨	312	Ç§¿Ë	30,081
202107	84192000	Ò½ÓÃ»òÊµÑéÊÒÓÃÏû¶¾Æ÷¾ß	410	°ÍÎ÷	10	Ò»°ãÃ³Ò×	1701	Ì¨	406	Ç§¿Ë	70,024
202107	84192000	Ò½ÓÃ»òÊµÑéÊÒÓÃÏû¶¾Æ÷¾ß	412	ÖÇÀû	10	Ò»°ãÃ³Ò×	179	Ì¨	4077	Ç§¿Ë	494,303
202107	84192000	Ò½ÓÃ»òÊµÑéÊÒÓÃÏû¶¾Æ÷¾ß	413	¸çÂ×±ÈÑÇ	10	Ò»°ãÃ³Ò×	28	Ì¨	956	Ç§¿Ë	96,742
202107	84192000	Ò½ÓÃ»òÊµÑéÊÒÓÃÏû¶¾Æ÷¾ß	415	¸çË¹´ïÀè¼Ó	10	Ò»°ãÃ³Ò×	12	Ì¨	1297	Ç§¿Ë	130,331
202107	84192000	Ò½ÓÃ»òÊµÑéÊÒÓÃÏû¶¾Æ÷¾ß	419	¶ò¹Ï¶à¶û	10	Ò»°ãÃ³Ò×	49	Ì¨	2605	Ç§¿Ë	238,038
202107	84192000	Ò½ÓÃ»òÊµÑéÊÒÓÃÏû¶¾Æ÷¾ß	423	Î£µØÂíÀ­	10	Ò»°ãÃ³Ò×	145	Ì¨	2746	Ç§¿Ë	220,189
202107	84192000	Ò½ÓÃ»òÊµÑéÊÒÓÃÏû¶¾Æ÷¾ß	425	º£µØ	10	Ò»°ãÃ³Ò×	110	Ì¨	2628	Ç§¿Ë	183,576
202107	84192000	Ò½ÓÃ»òÊµÑéÊÒÓÃÏû¶¾Æ÷¾ß	426	ºé¶¼À­Ë¹	10	Ò»°ãÃ³Ò×	5	Ì¨	300	Ç§¿Ë	47,837
202107	84192000	Ò½ÓÃ»òÊµÑéÊÒÓÃÏû¶¾Æ÷¾ß	427	ÑÀÂò¼Ó	10	Ò»°ãÃ³Ò×	1	Ì¨	61	Ç§¿Ë	7,240
202107	84192000	Ò½ÓÃ»òÊµÑéÊÒÓÃÏû¶¾Æ÷¾ß	429	Ä«Î÷¸ç	10	Ò»°ãÃ³Ò×	9	Ì¨	4280	Ç§¿Ë	1,350,023
202107	84192000	Ò½ÓÃ»òÊµÑéÊÒÓÃÏû¶¾Æ÷¾ß	431	Äá¼ÓÀ­¹Ï	10	Ò»°ãÃ³Ò×	3	Ì¨	1190	Ç§¿Ë	171,705
202107	84192000	Ò½ÓÃ»òÊµÑéÊÒÓÃÏû¶¾Æ÷¾ß	432	°ÍÄÃÂí	10	Ò»°ãÃ³Ò×	10	Ì¨	626	Ç§¿Ë	62,564
202107	84192000	Ò½ÓÃ»òÊµÑéÊÒÓÃÏû¶¾Æ÷¾ß	433	°ÍÀ­¹ç	10	Ò»°ãÃ³Ò×	4	Ì¨	262	Ç§¿Ë	24,308
202107	84192000	Ò½ÓÃ»òÊµÑéÊÒÓÃÏû¶¾Æ÷¾ß	434	ÃØÂ³	10	Ò»°ãÃ³Ò×	75	Ì¨	8298	Ç§¿Ë	760,920
202107	84192000	Ò½ÓÃ»òÊµÑéÊÒÓÃÏû¶¾Æ÷¾ß	442	ÌØÁ¢Äá´ïºÍ¶à°Í¸ç	10	Ò»°ãÃ³Ò×	1	Ì¨	30	Ç§¿Ë	2,563
202107	84192000	Ò½ÓÃ»òÊµÑéÊÒÓÃÏû¶¾Æ÷¾ß	444	ÎÚÀ­¹ç	10	Ò»°ãÃ³Ò×	2	Ì¨	96	Ç§¿Ë	13,798
202107	84192000	Ò½ÓÃ»òÊµÑéÊÒÓÃÏû¶¾Æ÷¾ß	501	¼ÓÄÃ´ó	10	Ò»°ãÃ³Ò×	139	Ì¨	1561	Ç§¿Ë	339,394
202107	84192000	Ò½ÓÃ»òÊµÑéÊÒÓÃÏû¶¾Æ÷¾ß	502	ÃÀ¹ú	10	Ò»°ãÃ³Ò×	17027	Ì¨	28897	Ç§¿Ë	7,620,792
202107	84192000	Ò½ÓÃ»òÊµÑéÊÒÓÃÏû¶¾Æ÷¾ß	601	°Ä´óÀûÑÇ	10	Ò»°ãÃ³Ò×	292	Ì¨	8560	Ç§¿Ë	1,371,730
202107	84192000	Ò½ÓÃ»òÊµÑéÊÒÓÃÏû¶¾Æ÷¾ß	609	ÐÂÎ÷À¼	10	Ò»°ãÃ³Ò×	20	Ì¨	822	Ç§¿Ë	132,922
202107	84192000	Ò½ÓÃ»òÊµÑéÊÒÓÃÏû¶¾Æ÷¾ß	611	°Í²¼ÑÇÐÂ¼¸ÄÚÑÇ	10	Ò»°ãÃ³Ò×	1	Ì¨	58	Ç§¿Ë	13,914
202108	38089400	Ïû¶¾¼Á	102	°ÍÁÖ	10	Ò»°ãÃ³Ò×	1916	Ç§¿Ë	0	?	46,903
202108	38089400	Ïû¶¾¼Á	103	ÃÏ¼ÓÀ­¹ú	10	Ò»°ãÃ³Ò×	3616	Ç§¿Ë	0	?	239,331
202108	38089400	Ïû¶¾¼Á	105	ÎÄÀ³	10	Ò»°ãÃ³Ò×	5873	Ç§¿Ë	0	?	53,758
202108	38089400	Ïû¶¾¼Á	106	Ãåµé	10	Ò»°ãÃ³Ò×	3732	Ç§¿Ë	0	?	27,464
202108	38089400	Ïû¶¾¼Á	107	¼íÆÒÕ¯	10	Ò»°ãÃ³Ò×	3253	Ç§¿Ë	0	?	296,844
202108	38089400	Ïû¶¾¼Á	110	ÖÐ¹úÏã¸Û	10	Ò»°ãÃ³Ò×	1235221	Ç§¿Ë	0	?	12,788,020
202108	38089400	Ïû¶¾¼Á	111	Ó¡¶È	10	Ò»°ãÃ³Ò×	219479	Ç§¿Ë	0	?	2,833,529
202108	38089400	Ïû¶¾¼Á	112	Ó¡¶ÈÄáÎ÷ÑÇ	10	Ò»°ãÃ³Ò×	585514	Ç§¿Ë	0	?	6,376,212
202108	38089400	Ïû¶¾¼Á	113	ÒÁÀÊ	10	Ò»°ãÃ³Ò×	60000	Ç§¿Ë	0	?	802,355
202108	38089400	Ïû¶¾¼Á	114	ÒÁÀ­¿Ë	10	Ò»°ãÃ³Ò×	31720	Ç§¿Ë	0	?	409,774
202108	38089400	Ïû¶¾¼Á	115	ÒÔÉ«ÁÐ	10	Ò»°ãÃ³Ò×	16278	Ç§¿Ë	0	?	80,273
202108	38089400	Ïû¶¾¼Á	116	ÈÕ±¾	10	Ò»°ãÃ³Ò×	1392884	Ç§¿Ë	0	?	19,432,075
202108	38089400	Ïû¶¾¼Á	118	¿ÆÍþÌØ	10	Ò»°ãÃ³Ò×	60	Ç§¿Ë	0	?	1,581
202108	38089400	Ïû¶¾¼Á	120	Àè°ÍÄÛ	10	Ò»°ãÃ³Ò×	3200	Ç§¿Ë	0	?	61,848
202108	38089400	Ïû¶¾¼Á	121	ÖÐ¹ú°ÄÃÅ	10	Ò»°ãÃ³Ò×	49643	Ç§¿Ë	0	?	542,933
202108	38089400	Ïû¶¾¼Á	122	ÂíÀ´Î÷ÑÇ	10	Ò»°ãÃ³Ò×	273093	Ç§¿Ë	0	?	5,039,384
202108	38089400	Ïû¶¾¼Á	123	Âí¶û´ú·ò	10	Ò»°ãÃ³Ò×	13702	Ç§¿Ë	0	?	126,434
202108	38089400	Ïû¶¾¼Á	124	ÃÉ¹Å	10	Ò»°ãÃ³Ò×	5768	Ç§¿Ë	0	?	116,425
202108	38089400	Ïû¶¾¼Á	125	Äá²´¶ûÁª°îÃñÖ÷¹²ºÍ¹ú	10	Ò»°ãÃ³Ò×	24000	Ç§¿Ë	0	?	141,389
202108	38089400	Ïû¶¾¼Á	125	Äá²´¶ûÁª°îÃñÖ÷¹²ºÍ¹ú	11	¹ú¼Ò¼ä¡¢¹ú¼Ê×éÖ¯ÎÞ³¥Ô®ÖúºÍÔùËÍµÄÎï×Ê	118	Ç§¿Ë	0	?	4,230
202108	38089400	Ïû¶¾¼Á	127	°Í»ùË¹Ì¹	10	Ò»°ãÃ³Ò×	40000	Ç§¿Ë	0	?	164,470
202108	38089400	Ïû¶¾¼Á	129	·ÆÂÉ±ö	10	Ò»°ãÃ³Ò×	255834	Ç§¿Ë	0	?	2,881,923
202108	38089400	Ïû¶¾¼Á	130	¿¨Ëþ¶û	10	Ò»°ãÃ³Ò×	48288	Ç§¿Ë	0	?	1,401,771
202108	38089400	Ïû¶¾¼Á	132	ÐÂ¼ÓÆÂ	10	Ò»°ãÃ³Ò×	244896	Ç§¿Ë	0	?	2,436,049
202108	38089400	Ïû¶¾¼Á	133	º«¹ú	10	Ò»°ãÃ³Ò×	150614	Ç§¿Ë	0	?	2,791,850
202108	38089400	Ïû¶¾¼Á	134	Ë¹ÀïÀ¼¿¨	10	Ò»°ãÃ³Ò×	1	Ç§¿Ë	0	?	486
202108	38089400	Ïû¶¾¼Á	136	Ì©¹ú	10	Ò»°ãÃ³Ò×	313106	Ç§¿Ë	0	?	4,581,665
202108	38089400	Ïû¶¾¼Á	138	°¢ÁªÇõ	10	Ò»°ãÃ³Ò×	268910	Ç§¿Ë	0	?	2,521,744
202108	38089400	Ïû¶¾¼Á	141	Ô½ÄÏ	10	Ò»°ãÃ³Ò×	171468	Ç§¿Ë	0	?	2,342,738
202108	38089400	Ïû¶¾¼Á	143	ÖÐ¹úÌ¨Íå	10	Ò»°ãÃ³Ò×	395015	Ç§¿Ë	0	?	4,500,953
202108	38089400	Ïû¶¾¼Á	147	Ëþ¼ª¿ËË¹Ì¹	10	Ò»°ãÃ³Ò×	250	Ç§¿Ë	0	?	544
202108	38089400	Ïû¶¾¼Á	147	Ëþ¼ª¿ËË¹Ì¹	12	ÆäËû¾èÔùÎï×Ê	530	Ç§¿Ë	0	?	32,000
202108	38089400	Ïû¶¾¼Á	201	°¢¶û¼°ÀûÑÇ	10	Ò»°ãÃ³Ò×	660	Ç§¿Ë	0	?	39,202
202108	38089400	Ïû¶¾¼Á	202	°²¸çÀ­	10	Ò»°ãÃ³Ò×	62436	Ç§¿Ë	0	?	717,926
202108	38089400	Ïû¶¾¼Á	206	¿¦ÂóÂ¡	10	Ò»°ãÃ³Ò×	13250	Ç§¿Ë	0	?	117,140
202108	38089400	Ïû¶¾¼Á	209	ÖÐ·Ç	10	Ò»°ãÃ³Ò×	67500	Ç§¿Ë	0	?	398,735
202108	38089400	Ïû¶¾¼Á	215	°£¼°	10	Ò»°ãÃ³Ò×	21750	Ç§¿Ë	0	?	297,370
202108	38089400	Ïû¶¾¼Á	221	¼¸ÄÚÑÇ	10	Ò»°ãÃ³Ò×	1000	Ç§¿Ë	0	?	3,200
202108	38089400	Ïû¶¾¼Á	224	¿ÏÄáÑÇ	10	Ò»°ãÃ³Ò×	88	Ç§¿Ë	0	?	1,167
202108	38089400	Ïû¶¾¼Á	226	Àû±ÈÑÇ	10	Ò»°ãÃ³Ò×	26460	Ç§¿Ë	0	?	527,854
202108	38089400	Ïû¶¾¼Á	227	Âí´ï¼ÓË¹¼Ó	10	Ò»°ãÃ³Ò×	76	Ç§¿Ë	0	?	2,219
202108	38089400	Ïû¶¾¼Á	229	ÂíÀï	10	Ò»°ãÃ³Ò×	14400	Ç§¿Ë	0	?	223,991
202108	38089400	Ïû¶¾¼Á	232	Ä¦Âå¸ç	10	Ò»°ãÃ³Ò×	19600	Ç§¿Ë	0	?	61,496
202108	38089400	Ïû¶¾¼Á	236	ÄáÈÕÀûÑÇ	10	Ò»°ãÃ³Ò×	70	Ç§¿Ë	0	?	5,153
202108	38089400	Ïû¶¾¼Á	242	ÈûÀ­Àû°º	10	Ò»°ãÃ³Ò×	9	Ç§¿Ë	0	?	259
202108	38089400	Ïû¶¾¼Á	244	ÄÏ·Ç	10	Ò»°ãÃ³Ò×	39163	Ç§¿Ë	0	?	499,383
202108	38089400	Ïû¶¾¼Á	301	±ÈÀûÊ±	10	Ò»°ãÃ³Ò×	89719	Ç§¿Ë	0	?	2,039,818
202108	38089400	Ïû¶¾¼Á	302	µ¤Âó	10	Ò»°ãÃ³Ò×	23925	Ç§¿Ë	0	?	223,213
202108	38089400	Ïû¶¾¼Á	303	Ó¢¹ú	10	Ò»°ãÃ³Ò×	954588	Ç§¿Ë	0	?	13,265,014
202108	38089400	Ïû¶¾¼Á	304	µÂ¹ú	10	Ò»°ãÃ³Ò×	103412	Ç§¿Ë	0	?	1,670,440
202108	38089400	Ïû¶¾¼Á	305	·¨¹ú	10	Ò»°ãÃ³Ò×	10982	Ç§¿Ë	0	?	494,600
202108	38089400	Ïû¶¾¼Á	309	ºÉÀ¼	10	Ò»°ãÃ³Ò×	503731	Ç§¿Ë	0	?	8,194,461
202108	38089400	Ïû¶¾¼Á	310	Ï£À°	10	Ò»°ãÃ³Ò×	6998	Ç§¿Ë	0	?	323,875
202108	38089400	Ïû¶¾¼Á	321	ÐÙÑÀÀû	10	Ò»°ãÃ³Ò×	30	Ç§¿Ë	0	?	45,825
202108	38089400	Ïû¶¾¼Á	326	Å²Íþ	10	Ò»°ãÃ³Ò×	3905	Ç§¿Ë	0	?	191,716
202108	38089400	Ïû¶¾¼Á	328	ÂÞÂíÄáÑÇ	10	Ò»°ãÃ³Ò×	3963	Ç§¿Ë	0	?	99,936
202108	38089400	Ïû¶¾¼Á	330	Èðµä	10	Ò»°ãÃ³Ò×	750	Ç§¿Ë	0	?	46,927
202108	38089400	Ïû¶¾¼Á	337	¸ñÂ³¼ªÑÇ	10	Ò»°ãÃ³Ò×	48	Ç§¿Ë	0	?	2,392
202108	38089400	Ïû¶¾¼Á	343	Ä¦¶û¶àÍß	10	Ò»°ãÃ³Ò×	72	Ç§¿Ë	0	?	43,816
202108	38089400	Ïû¶¾¼Á	344	¶íÂÞË¹Áª°î	10	Ò»°ãÃ³Ò×	58495	Ç§¿Ë	0	?	795,275
202108	38089400	Ïû¶¾¼Á	347	ÎÚ¿ËÀ¼	10	Ò»°ãÃ³Ò×	34650	Ç§¿Ë	0	?	301,028
202108	38089400	Ïû¶¾¼Á	351	¿ËÂÞµØÑÇ	10	Ò»°ãÃ³Ò×	250	Ç§¿Ë	0	?	9,076
202108	38089400	Ïû¶¾¼Á	402	°¢¸ùÍ¢	10	Ò»°ãÃ³Ò×	45500	Ç§¿Ë	0	?	569,966
202108	38089400	Ïû¶¾¼Á	410	°ÍÎ÷	10	Ò»°ãÃ³Ò×	155751	Ç§¿Ë	0	?	2,066,404
202108	38089400	Ïû¶¾¼Á	412	ÖÇÀû	10	Ò»°ãÃ³Ò×	342254	Ç§¿Ë	0	?	4,481,587
202108	38089400	Ïû¶¾¼Á	413	¸çÂ×±ÈÑÇ	10	Ò»°ãÃ³Ò×	221470	Ç§¿Ë	0	?	1,907,852
202108	38089400	Ïû¶¾¼Á	415	¸çË¹´ïÀè¼Ó	10	Ò»°ãÃ³Ò×	3000	Ç§¿Ë	0	?	36,641
202108	38089400	Ïû¶¾¼Á	418	¶àÃ×Äá¼Ó¹²ºÍ¹ú	10	Ò»°ãÃ³Ò×	360	Ç§¿Ë	0	?	11,203
202108	38089400	Ïû¶¾¼Á	419	¶ò¹Ï¶à¶û	10	Ò»°ãÃ³Ò×	90700	Ç§¿Ë	0	?	596,496
202108	38089400	Ïû¶¾¼Á	423	Î£µØÂíÀ­	10	Ò»°ãÃ³Ò×	14000	Ç§¿Ë	0	?	154,583
202108	38089400	Ïû¶¾¼Á	429	Ä«Î÷¸ç	10	Ò»°ãÃ³Ò×	16469	Ç§¿Ë	0	?	445,658
202108	38089400	Ïû¶¾¼Á	434	ÃØÂ³	10	Ò»°ãÃ³Ò×	82472	Ç§¿Ë	0	?	1,242,984
202108	38089400	Ïû¶¾¼Á	440	Èø¶ûÍß¶à	10	Ò»°ãÃ³Ò×	35308	Ç§¿Ë	0	?	459,343
202108	38089400	Ïû¶¾¼Á	444	ÎÚÀ­¹ç	10	Ò»°ãÃ³Ò×	2646	Ç§¿Ë	0	?	69,113
202108	38089400	Ïû¶¾¼Á	501	¼ÓÄÃ´ó	10	Ò»°ãÃ³Ò×	160769	Ç§¿Ë	0	?	3,057,125
202108	38089400	Ïû¶¾¼Á	502	ÃÀ¹ú	10	Ò»°ãÃ³Ò×	5320924	Ç§¿Ë	0	?	64,785,945
202108	38089400	Ïû¶¾¼Á	504	°ÙÄ½´ó	10	Ò»°ãÃ³Ò×	1632	Ç§¿Ë	0	?	57,496
202108	38089400	Ïû¶¾¼Á	601	°Ä´óÀûÑÇ	10	Ò»°ãÃ³Ò×	1214928	Ç§¿Ë	0	?	14,060,048
202108	38089400	Ïû¶¾¼Á	603	ì³¼Ã	10	Ò»°ãÃ³Ò×	69	Ç§¿Ë	0	?	1,619
202108	38089400	Ïû¶¾¼Á	609	ÐÂÎ÷À¼	10	Ò»°ãÃ³Ò×	74624	Ç§¿Ë	0	?	1,001,413
202108	38089400	Ïû¶¾¼Á	618	»ùÀï°ÍË¹	10	Ò»°ãÃ³Ò×	36	Ç§¿Ë	0	?	268
202108	84192000	Ò½ÓÃ»òÊµÑéÊÒÓÃÏû¶¾Æ÷¾ß	101	°¢¸»º¹	11	¹ú¼Ò¼ä¡¢¹ú¼Ê×éÖ¯ÎÞ³¥Ô®ÖúºÍÔùËÍµÄÎï×Ê	5	Ì¨	375	Ç§¿Ë	70,785
202108	84192000	Ò½ÓÃ»òÊµÑéÊÒÓÃÏû¶¾Æ÷¾ß	102	°ÍÁÖ	10	Ò»°ãÃ³Ò×	1	Ì¨	47	Ç§¿Ë	6,681
202108	84192000	Ò½ÓÃ»òÊµÑéÊÒÓÃÏû¶¾Æ÷¾ß	103	ÃÏ¼ÓÀ­¹ú	10	Ò»°ãÃ³Ò×	100	Ì¨	6400	Ç§¿Ë	1,062,098
202108	84192000	Ò½ÓÃ»òÊµÑéÊÒÓÃÏû¶¾Æ÷¾ß	106	Ãåµé	10	Ò»°ãÃ³Ò×	1420	Ì¨	6001	Ç§¿Ë	374,247
202108	84192000	Ò½ÓÃ»òÊµÑéÊÒÓÃÏû¶¾Æ÷¾ß	107	¼íÆÒÕ¯	10	Ò»°ãÃ³Ò×	46	Ì¨	2199	Ç§¿Ë	210,419
202108	84192000	Ò½ÓÃ»òÊµÑéÊÒÓÃÏû¶¾Æ÷¾ß	110	ÖÐ¹úÏã¸Û	10	Ò»°ãÃ³Ò×	22	Ì¨	317	Ç§¿Ë	25,981
202108	84192000	Ò½ÓÃ»òÊµÑéÊÒÓÃÏû¶¾Æ÷¾ß	111	Ó¡¶È	10	Ò»°ãÃ³Ò×	22858	Ì¨	21268	Ç§¿Ë	1,802,617
202108	84192000	Ò½ÓÃ»òÊµÑéÊÒÓÃÏû¶¾Æ÷¾ß	112	Ó¡¶ÈÄáÎ÷ÑÇ	10	Ò»°ãÃ³Ò×	2166	Ì¨	22410	Ç§¿Ë	2,751,799
202108	84192000	Ò½ÓÃ»òÊµÑéÊÒÓÃÏû¶¾Æ÷¾ß	114	ÒÁÀ­¿Ë	10	Ò»°ãÃ³Ò×	4	Ì¨	12	Ç§¿Ë	5,186
202108	84192000	Ò½ÓÃ»òÊµÑéÊÒÓÃÏû¶¾Æ÷¾ß	115	ÒÔÉ«ÁÐ	10	Ò»°ãÃ³Ò×	46	Ì¨	2502	Ç§¿Ë	447,844
202108	84192000	Ò½ÓÃ»òÊµÑéÊÒÓÃÏû¶¾Æ÷¾ß	116	ÈÕ±¾	10	Ò»°ãÃ³Ò×	73	Ì¨	452	Ç§¿Ë	180,183
202108	84192000	Ò½ÓÃ»òÊµÑéÊÒÓÃÏû¶¾Æ÷¾ß	117	Ô¼µ©	10	Ò»°ãÃ³Ò×	21	Ì¨	10942	Ç§¿Ë	353,148
202108	84192000	Ò½ÓÃ»òÊµÑéÊÒÓÃÏû¶¾Æ÷¾ß	118	¿ÆÍþÌØ	10	Ò»°ãÃ³Ò×	1	Ì¨	61	Ç§¿Ë	5,121
202108	84192000	Ò½ÓÃ»òÊµÑéÊÒÓÃÏû¶¾Æ÷¾ß	120	Àè°ÍÄÛ	10	Ò»°ãÃ³Ò×	14	Ì¨	227	Ç§¿Ë	14,063
202108	84192000	Ò½ÓÃ»òÊµÑéÊÒÓÃÏû¶¾Æ÷¾ß	121	ÖÐ¹ú°ÄÃÅ	10	Ò»°ãÃ³Ò×	1	Ì¨	20	Ç§¿Ë	648
202108	84192000	Ò½ÓÃ»òÊµÑéÊÒÓÃÏû¶¾Æ÷¾ß	122	ÂíÀ´Î÷ÑÇ	10	Ò»°ãÃ³Ò×	16945	Ì¨	13280	Ç§¿Ë	3,244,559
202108	84192000	Ò½ÓÃ»òÊµÑéÊÒÓÃÏû¶¾Æ÷¾ß	123	Âí¶û´ú·ò	10	Ò»°ãÃ³Ò×	1	Ì¨	100	Ç§¿Ë	11,190
202108	84192000	Ò½ÓÃ»òÊµÑéÊÒÓÃÏû¶¾Æ÷¾ß	124	ÃÉ¹Å	10	Ò»°ãÃ³Ò×	39	Ì¨	3592	Ç§¿Ë	553,605
202108	84192000	Ò½ÓÃ»òÊµÑéÊÒÓÃÏû¶¾Æ÷¾ß	125	Äá²´¶ûÁª°îÃñÖ÷¹²ºÍ¹ú	10	Ò»°ãÃ³Ò×	5	Ì¨	245	Ç§¿Ë	29,499
202108	84192000	Ò½ÓÃ»òÊµÑéÊÒÓÃÏû¶¾Æ÷¾ß	126	°¢Âü	10	Ò»°ãÃ³Ò×	4	Ì¨	208	Ç§¿Ë	25,631
202108	84192000	Ò½ÓÃ»òÊµÑéÊÒÓÃÏû¶¾Æ÷¾ß	127	°Í»ùË¹Ì¹	10	Ò»°ãÃ³Ò×	107	Ì¨	5991	Ç§¿Ë	664,765
202108	84192000	Ò½ÓÃ»òÊµÑéÊÒÓÃÏû¶¾Æ÷¾ß	128	°ÍÀÕË¹Ì¹	10	Ò»°ãÃ³Ò×	6	Ì¨	142	Ç§¿Ë	12,475
202108	84192000	Ò½ÓÃ»òÊµÑéÊÒÓÃÏû¶¾Æ÷¾ß	129	·ÆÂÉ±ö	10	Ò»°ãÃ³Ò×	749	Ì¨	9632	Ç§¿Ë	960,507
202108	84192000	Ò½ÓÃ»òÊµÑéÊÒÓÃÏû¶¾Æ÷¾ß	130	¿¨Ëþ¶û	10	Ò»°ãÃ³Ò×	1	Ì¨	380	Ç§¿Ë	90,769
202108	84192000	Ò½ÓÃ»òÊµÑéÊÒÓÃÏû¶¾Æ÷¾ß	131	É³ÌØ°¢À­²®	10	Ò»°ãÃ³Ò×	132	Ì¨	27856	Ç§¿Ë	948,979
202108	84192000	Ò½ÓÃ»òÊµÑéÊÒÓÃÏû¶¾Æ÷¾ß	132	ÐÂ¼ÓÆÂ	10	Ò»°ãÃ³Ò×	51	Ì¨	90	Ç§¿Ë	21,756
202108	84192000	Ò½ÓÃ»òÊµÑéÊÒÓÃÏû¶¾Æ÷¾ß	133	º«¹ú	10	Ò»°ãÃ³Ò×	49	Ì¨	6619	Ç§¿Ë	659,147
202108	84192000	Ò½ÓÃ»òÊµÑéÊÒÓÃÏû¶¾Æ÷¾ß	134	Ë¹ÀïÀ¼¿¨	10	Ò»°ãÃ³Ò×	5	Ì¨	580	Ç§¿Ë	57,914
202108	84192000	Ò½ÓÃ»òÊµÑéÊÒÓÃÏû¶¾Æ÷¾ß	136	Ì©¹ú	10	Ò»°ãÃ³Ò×	2464	Ì¨	41464	Ç§¿Ë	5,932,541
202108	84192000	Ò½ÓÃ»òÊµÑéÊÒÓÃÏû¶¾Æ÷¾ß	137	ÍÁ¶úÆä	10	Ò»°ãÃ³Ò×	14	Ì¨	4388	Ç§¿Ë	1,327,857
202108	84192000	Ò½ÓÃ»òÊµÑéÊÒÓÃÏû¶¾Æ÷¾ß	138	°¢ÁªÇõ	10	Ò»°ãÃ³Ò×	171	Ì¨	10294	Ç§¿Ë	1,842,508
202108	84192000	Ò½ÓÃ»òÊµÑéÊÒÓÃÏû¶¾Æ÷¾ß	139	Ò²ÃÅ	10	Ò»°ãÃ³Ò×	194	Ì¨	10002	Ç§¿Ë	921,642
202108	84192000	Ò½ÓÃ»òÊµÑéÊÒÓÃÏû¶¾Æ÷¾ß	141	Ô½ÄÏ	10	Ò»°ãÃ³Ò×	280	Ì¨	19963	Ç§¿Ë	2,128,748
202108	84192000	Ò½ÓÃ»òÊµÑéÊÒÓÃÏû¶¾Æ÷¾ß	143	ÖÐ¹úÌ¨Íå	10	Ò»°ãÃ³Ò×	14	Ì¨	8422	Ç§¿Ë	357,624
202108	84192000	Ò½ÓÃ»òÊµÑéÊÒÓÃÏû¶¾Æ÷¾ß	145	¹þÈø¿ËË¹Ì¹	10	Ò»°ãÃ³Ò×	4	Ì¨	803	Ç§¿Ë	254,856
202108	84192000	Ò½ÓÃ»òÊµÑéÊÒÓÃÏû¶¾Æ÷¾ß	148	ÍÁ¿âÂüË¹Ì¹	10	Ò»°ãÃ³Ò×	2	Ì¨	170	Ç§¿Ë	12,891
202108	84192000	Ò½ÓÃ»òÊµÑéÊÒÓÃÏû¶¾Æ÷¾ß	149	ÎÚ×È±ð¿ËË¹Ì¹	10	Ò»°ãÃ³Ò×	22	Ì¨	9214	Ç§¿Ë	1,013,731
202108	84192000	Ò½ÓÃ»òÊµÑéÊÒÓÃÏû¶¾Æ÷¾ß	201	°¢¶û¼°ÀûÑÇ	10	Ò»°ãÃ³Ò×	157	Ì¨	7886	Ç§¿Ë	736,043
202108	84192000	Ò½ÓÃ»òÊµÑéÊÒÓÃÏû¶¾Æ÷¾ß	202	°²¸çÀ­	10	Ò»°ãÃ³Ò×	1	Ì¨	13	Ç§¿Ë	627
202108	84192000	Ò½ÓÃ»òÊµÑéÊÒÓÃÏû¶¾Æ÷¾ß	204	²©´ÄÍßÄÉ	10	Ò»°ãÃ³Ò×	2	Ì¨	576	Ç§¿Ë	49,897
202108	84192000	Ò½ÓÃ»òÊµÑéÊÒÓÃÏû¶¾Æ÷¾ß	206	¿¦ÂóÂ¡	10	Ò»°ãÃ³Ò×	1	Ì¨	38	Ç§¿Ë	4,330
202108	84192000	Ò½ÓÃ»òÊµÑéÊÒÓÃÏû¶¾Æ÷¾ß	215	°£¼°	10	Ò»°ãÃ³Ò×	308	Ì¨	11722	Ç§¿Ë	972,607
202108	84192000	Ò½ÓÃ»òÊµÑéÊÒÓÃÏû¶¾Æ÷¾ß	217	°£Èû¶í±ÈÑÇ	10	Ò»°ãÃ³Ò×	133	Ì¨	19928	Ç§¿Ë	3,682,608
202108	84192000	Ò½ÓÃ»òÊµÑéÊÒÓÃÏû¶¾Æ÷¾ß	220	¼ÓÄÉ	10	Ò»°ãÃ³Ò×	41	Ì¨	1325	Ç§¿Ë	128,264
202108	84192000	Ò½ÓÃ»òÊµÑéÊÒÓÃÏû¶¾Æ÷¾ß	221	¼¸ÄÚÑÇ	10	Ò»°ãÃ³Ò×	30	Ì¨	105	Ç§¿Ë	1,264
202108	84192000	Ò½ÓÃ»òÊµÑéÊÒÓÃÏû¶¾Æ÷¾ß	223	¿ÆÌØµÏÍß	10	Ò»°ãÃ³Ò×	4	Ì¨	519	Ç§¿Ë	19,882
202108	84192000	Ò½ÓÃ»òÊµÑéÊÒÓÃÏû¶¾Æ÷¾ß	224	¿ÏÄáÑÇ	10	Ò»°ãÃ³Ò×	141	Ì¨	4798	Ç§¿Ë	333,834
202108	84192000	Ò½ÓÃ»òÊµÑéÊÒÓÃÏû¶¾Æ÷¾ß	228	ÂíÀ­Î¬	10	Ò»°ãÃ³Ò×	2	Ì¨	28	Ç§¿Ë	8,493
202108	84192000	Ò½ÓÃ»òÊµÑéÊÒÓÃÏû¶¾Æ÷¾ß	229	ÂíÀï	10	Ò»°ãÃ³Ò×	1	Ì¨	75	Ç§¿Ë	7,637
202108	84192000	Ò½ÓÃ»òÊµÑéÊÒÓÃÏû¶¾Æ÷¾ß	232	Ä¦Âå¸ç	10	Ò»°ãÃ³Ò×	37	Ì¨	3044	Ç§¿Ë	383,049
202108	84192000	Ò½ÓÃ»òÊµÑéÊÒÓÃÏû¶¾Æ÷¾ß	234	ÄÉÃ×±ÈÑÇ	10	Ò»°ãÃ³Ò×	2	Ì¨	200	Ç§¿Ë	18,582
202108	84192000	Ò½ÓÃ»òÊµÑéÊÒÓÃÏû¶¾Æ÷¾ß	236	ÄáÈÕÀûÑÇ	10	Ò»°ãÃ³Ò×	265	Ì¨	12334	Ç§¿Ë	1,047,854
202108	84192000	Ò½ÓÃ»òÊµÑéÊÒÓÃÏû¶¾Æ÷¾ß	238	Â¬Íú´ï	10	Ò»°ãÃ³Ò×	3	Ì¨	190	Ç§¿Ë	22,147
202108	84192000	Ò½ÓÃ»òÊµÑéÊÒÓÃÏû¶¾Æ÷¾ß	240	ÈûÄÚ¼Ó¶û	10	Ò»°ãÃ³Ò×	46	Ì¨	1731	Ç§¿Ë	304,445
202108	84192000	Ò½ÓÃ»òÊµÑéÊÒÓÃÏû¶¾Æ÷¾ß	241	ÈûÉà¶û	10	Ò»°ãÃ³Ò×	1	Ì¨	92	Ç§¿Ë	11,595
202108	84192000	Ò½ÓÃ»òÊµÑéÊÒÓÃÏû¶¾Æ÷¾ß	244	ÄÏ·Ç	10	Ò»°ãÃ³Ò×	6	Ì¨	10921	Ç§¿Ë	412,441
202108	84192000	Ò½ÓÃ»òÊµÑéÊÒÓÃÏû¶¾Æ÷¾ß	247	Ì¹É£ÄáÑÇ	10	Ò»°ãÃ³Ò×	33	Ì¨	3307	Ç§¿Ë	116,450
202108	84192000	Ò½ÓÃ»òÊµÑéÊÒÓÃÏû¶¾Æ÷¾ß	248	¶à¸ç	10	Ò»°ãÃ³Ò×	1	Ì¨	11	Ç§¿Ë	4,272
202108	84192000	Ò½ÓÃ»òÊµÑéÊÒÓÃÏû¶¾Æ÷¾ß	249	Í»ÄáË¹	10	Ò»°ãÃ³Ò×	5	Ì¨	265	Ç§¿Ë	32,936
202108	84192000	Ò½ÓÃ»òÊµÑéÊÒÓÃÏû¶¾Æ÷¾ß	250	ÎÚ¸É´ï	10	Ò»°ãÃ³Ò×	11	Ì¨	1279	Ç§¿Ë	100,806
202108	84192000	Ò½ÓÃ»òÊµÑéÊÒÓÃÏû¶¾Æ÷¾ß	251	²¼»ùÄÉ·¨Ë÷	10	Ò»°ãÃ³Ò×	8	Ì¨	455	Ç§¿Ë	62,278
202108	84192000	Ò½ÓÃ»òÊµÑéÊÒÓÃÏû¶¾Æ÷¾ß	253	ÔÞ±ÈÑÇ	10	Ò»°ãÃ³Ò×	7	Ì¨	344	Ç§¿Ë	38,954
202108	84192000	Ò½ÓÃ»òÊµÑéÊÒÓÃÏû¶¾Æ÷¾ß	254	½ò°Í²¼Î¤	10	Ò»°ãÃ³Ò×	4	Ì¨	2835	Ç§¿Ë	313,938
202108	84192000	Ò½ÓÃ»òÊµÑéÊÒÓÃÏû¶¾Æ÷¾ß	255	À³Ë÷ÍÐ	10	Ò»°ãÃ³Ò×	3	Ì¨	120	Ç§¿Ë	12,798
202108	84192000	Ò½ÓÃ»òÊµÑéÊÒÓÃÏû¶¾Æ÷¾ß	301	±ÈÀûÊ±	10	Ò»°ãÃ³Ò×	39	Ì¨	657	Ç§¿Ë	83,530
202108	84192000	Ò½ÓÃ»òÊµÑéÊÒÓÃÏû¶¾Æ÷¾ß	302	µ¤Âó	10	Ò»°ãÃ³Ò×	2	Ì¨	84	Ç§¿Ë	8,842
202108	84192000	Ò½ÓÃ»òÊµÑéÊÒÓÃÏû¶¾Æ÷¾ß	303	Ó¢¹ú	10	Ò»°ãÃ³Ò×	1328	Ì¨	16077	Ç§¿Ë	1,566,591
202108	84192000	Ò½ÓÃ»òÊµÑéÊÒÓÃÏû¶¾Æ÷¾ß	304	µÂ¹ú	10	Ò»°ãÃ³Ò×	3551	Ì¨	4638	Ç§¿Ë	463,959
202108	84192000	Ò½ÓÃ»òÊµÑéÊÒÓÃÏû¶¾Æ÷¾ß	305	·¨¹ú	10	Ò»°ãÃ³Ò×	29145	Ì¨	10216	Ç§¿Ë	2,448,887
202108	84192000	Ò½ÓÃ»òÊµÑéÊÒÓÃÏû¶¾Æ÷¾ß	307	Òâ´óÀû	10	Ò»°ãÃ³Ò×	88	Ì¨	5798	Ç§¿Ë	898,422
202108	84192000	Ò½ÓÃ»òÊµÑéÊÒÓÃÏû¶¾Æ÷¾ß	309	ºÉÀ¼	10	Ò»°ãÃ³Ò×	176	Ì¨	8548	Ç§¿Ë	1,078,305
202108	84192000	Ò½ÓÃ»òÊµÑéÊÒÓÃÏû¶¾Æ÷¾ß	310	Ï£À°	10	Ò»°ãÃ³Ò×	17	Ì¨	930	Ç§¿Ë	61,501
202108	84192000	Ò½ÓÃ»òÊµÑéÊÒÓÃÏû¶¾Æ÷¾ß	311	ÆÏÌÑÑÀ	10	Ò»°ãÃ³Ò×	54	Ì¨	3563	Ç§¿Ë	436,365
202108	84192000	Ò½ÓÃ»òÊµÑéÊÒÓÃÏû¶¾Æ÷¾ß	312	Î÷°àÑÀ	10	Ò»°ãÃ³Ò×	180	Ì¨	8703	Ç§¿Ë	1,003,928
202108	84192000	Ò½ÓÃ»òÊµÑéÊÒÓÃÏû¶¾Æ÷¾ß	316	±£¼ÓÀûÑÇ	10	Ò»°ãÃ³Ò×	17	Ì¨	884	Ç§¿Ë	92,281
202108	84192000	Ò½ÓÃ»òÊµÑéÊÒÓÃÏû¶¾Æ÷¾ß	326	Å²Íþ	10	Ò»°ãÃ³Ò×	1	Ì¨	110	Ç§¿Ë	13,291
202108	84192000	Ò½ÓÃ»òÊµÑéÊÒÓÃÏû¶¾Æ÷¾ß	327	²¨À¼	10	Ò»°ãÃ³Ò×	1659	Ì¨	26331	Ç§¿Ë	3,598,129
202108	84192000	Ò½ÓÃ»òÊµÑéÊÒÓÃÏû¶¾Æ÷¾ß	328	ÂÞÂíÄáÑÇ	10	Ò»°ãÃ³Ò×	105	Ì¨	5179	Ç§¿Ë	853,326
202108	84192000	Ò½ÓÃ»òÊµÑéÊÒÓÃÏû¶¾Æ÷¾ß	337	¸ñÂ³¼ªÑÇ	10	Ò»°ãÃ³Ò×	33	Ì¨	1629	Ç§¿Ë	170,321
202108	84192000	Ò½ÓÃ»òÊµÑéÊÒÓÃÏû¶¾Æ÷¾ß	338	ÑÇÃÀÄáÑÇ	10	Ò»°ãÃ³Ò×	17	Ì¨	892	Ç§¿Ë	168,497
202108	84192000	Ò½ÓÃ»òÊµÑéÊÒÓÃÏû¶¾Æ÷¾ß	339	°¢Èû°Ý½®	10	Ò»°ãÃ³Ò×	4	Ì¨	172	Ç§¿Ë	27,553
202108	84192000	Ò½ÓÃ»òÊµÑéÊÒÓÃÏû¶¾Æ÷¾ß	340	°×¶íÂÞË¹	10	Ò»°ãÃ³Ò×	5402	Ì¨	7100	Ç§¿Ë	704,025
202108	84192000	Ò½ÓÃ»òÊµÑéÊÒÓÃÏû¶¾Æ÷¾ß	344	¶íÂÞË¹Áª°î	10	Ò»°ãÃ³Ò×	208	Ì¨	47825	Ç§¿Ë	5,965,784
202108	84192000	Ò½ÓÃ»òÊµÑéÊÒÓÃÏû¶¾Æ÷¾ß	347	ÎÚ¿ËÀ¼	10	Ò»°ãÃ³Ò×	103	Ì¨	6025	Ç§¿Ë	694,509
202108	84192000	Ò½ÓÃ»òÊµÑéÊÒÓÃÏû¶¾Æ÷¾ß	351	¿ËÂÞµØÑÇ	10	Ò»°ãÃ³Ò×	26	Ì¨	1195	Ç§¿Ë	162,001
202108	84192000	Ò½ÓÃ»òÊµÑéÊÒÓÃÏû¶¾Æ÷¾ß	352	½Ý¿Ë	10	Ò»°ãÃ³Ò×	2	Ì¨	101	Ç§¿Ë	14,479
202108	84192000	Ò½ÓÃ»òÊµÑéÊÒÓÃÏû¶¾Æ÷¾ß	354	±±ÂíÆä¶Ù¹²ºÍ¹ú	10	Ò»°ãÃ³Ò×	11	Ì¨	502	Ç§¿Ë	64,109
202108	84192000	Ò½ÓÃ»òÊµÑéÊÒÓÃÏû¶¾Æ÷¾ß	402	°¢¸ùÍ¢	10	Ò»°ãÃ³Ò×	117	Ì¨	3847	Ç§¿Ë	387,358
202108	84192000	Ò½ÓÃ»òÊµÑéÊÒÓÃÏû¶¾Æ÷¾ß	408	¶àÃñ×å²£ÀûÎ¬ÑÇ¹ú	10	Ò»°ãÃ³Ò×	4	Ì¨	148	Ç§¿Ë	18,207
202108	84192000	Ò½ÓÃ»òÊµÑéÊÒÓÃÏû¶¾Æ÷¾ß	410	°ÍÎ÷	10	Ò»°ãÃ³Ò×	181	Ì¨	9873	Ç§¿Ë	848,445
202108	84192000	Ò½ÓÃ»òÊµÑéÊÒÓÃÏû¶¾Æ÷¾ß	412	ÖÇÀû	10	Ò»°ãÃ³Ò×	364	Ì¨	15963	Ç§¿Ë	1,587,861
202108	84192000	Ò½ÓÃ»òÊµÑéÊÒÓÃÏû¶¾Æ÷¾ß	413	¸çÂ×±ÈÑÇ	10	Ò»°ãÃ³Ò×	1	Ì¨	130	Ç§¿Ë	17,770
202108	84192000	Ò½ÓÃ»òÊµÑéÊÒÓÃÏû¶¾Æ÷¾ß	415	¸çË¹´ïÀè¼Ó	10	Ò»°ãÃ³Ò×	2	Ì¨	120	Ç§¿Ë	12,500
202108	84192000	Ò½ÓÃ»òÊµÑéÊÒÓÃÏû¶¾Æ÷¾ß	418	¶àÃ×Äá¼Ó¹²ºÍ¹ú	10	Ò»°ãÃ³Ò×	108	Ì¨	418	Ç§¿Ë	41,312
202108	84192000	Ò½ÓÃ»òÊµÑéÊÒÓÃÏû¶¾Æ÷¾ß	419	¶ò¹Ï¶à¶û	10	Ò»°ãÃ³Ò×	559	Ì¨	4581	Ç§¿Ë	421,026
202108	84192000	Ò½ÓÃ»òÊµÑéÊÒÓÃÏû¶¾Æ÷¾ß	423	Î£µØÂíÀ­	10	Ò»°ãÃ³Ò×	48	Ì¨	1036	Ç§¿Ë	63,701
202108	84192000	Ò½ÓÃ»òÊµÑéÊÒÓÃÏû¶¾Æ÷¾ß	424	¹çÑÇÄÇ	10	Ò»°ãÃ³Ò×	12	Ì¨	705	Ç§¿Ë	102,067
202108	84192000	Ò½ÓÃ»òÊµÑéÊÒÓÃÏû¶¾Æ÷¾ß	426	ºé¶¼À­Ë¹	10	Ò»°ãÃ³Ò×	19	Ì¨	798	Ç§¿Ë	63,567
202108	84192000	Ò½ÓÃ»òÊµÑéÊÒÓÃÏû¶¾Æ÷¾ß	429	Ä«Î÷¸ç	10	Ò»°ãÃ³Ò×	460	Ì¨	8001	Ç§¿Ë	592,249
202108	84192000	Ò½ÓÃ»òÊµÑéÊÒÓÃÏû¶¾Æ÷¾ß	431	Äá¼ÓÀ­¹Ï	10	Ò»°ãÃ³Ò×	8	Ì¨	364	Ç§¿Ë	50,406
202108	84192000	Ò½ÓÃ»òÊµÑéÊÒÓÃÏû¶¾Æ÷¾ß	433	°ÍÀ­¹ç	10	Ò»°ãÃ³Ò×	62	Ì¨	5009	Ç§¿Ë	465,048
202108	84192000	Ò½ÓÃ»òÊµÑéÊÒÓÃÏû¶¾Æ÷¾ß	434	ÃØÂ³	10	Ò»°ãÃ³Ò×	115	Ì¨	6256	Ç§¿Ë	831,065
202108	84192000	Ò½ÓÃ»òÊµÑéÊÒÓÃÏû¶¾Æ÷¾ß	437	Ê¥Â¬Î÷ÑÇ	10	Ò»°ãÃ³Ò×	1	Ì¨	40	Ç§¿Ë	745
202108	84192000	Ò½ÓÃ»òÊµÑéÊÒÓÃÏû¶¾Æ÷¾ß	440	Èø¶ûÍß¶à	10	Ò»°ãÃ³Ò×	3	Ì¨	270	Ç§¿Ë	29,751
202108	84192000	Ò½ÓÃ»òÊµÑéÊÒÓÃÏû¶¾Æ÷¾ß	442	ÌØÁ¢Äá´ïºÍ¶à°Í¸ç	10	Ò»°ãÃ³Ò×	2	Ì¨	2	Ç§¿Ë	1,945
202108	84192000	Ò½ÓÃ»òÊµÑéÊÒÓÃÏû¶¾Æ÷¾ß	501	¼ÓÄÃ´ó	10	Ò»°ãÃ³Ò×	279	Ì¨	2288	Ç§¿Ë	583,875
202108	84192000	Ò½ÓÃ»òÊµÑéÊÒÓÃÏû¶¾Æ÷¾ß	502	ÃÀ¹ú	10	Ò»°ãÃ³Ò×	16333	Ì¨	40429	Ç§¿Ë	13,105,679
202108	84192000	Ò½ÓÃ»òÊµÑéÊÒÓÃÏû¶¾Æ÷¾ß	601	°Ä´óÀûÑÇ	10	Ò»°ãÃ³Ò×	347	Ì¨	5329	Ç§¿Ë	678,583
202108	84192000	Ò½ÓÃ»òÊµÑéÊÒÓÃÏû¶¾Æ÷¾ß	609	ÐÂÎ÷À¼	10	Ò»°ãÃ³Ò×	36	Ì¨	201	Ç§¿Ë	25,553
202109	38089400	Ïû¶¾¼Á	103	ÃÏ¼ÓÀ­¹ú	10	Ò»°ãÃ³Ò×	15846	Ç§¿Ë	0	?	416,984
202109	38089400	Ïû¶¾¼Á	105	ÎÄÀ³	10	Ò»°ãÃ³Ò×	8864	Ç§¿Ë	0	?	95,363
202109	38089400	Ïû¶¾¼Á	106	Ãåµé	10	Ò»°ãÃ³Ò×	181846	Ç§¿Ë	0	?	2,258,306
202109	38089400	Ïû¶¾¼Á	107	¼íÆÒÕ¯	10	Ò»°ãÃ³Ò×	341	Ç§¿Ë	0	?	100,586
202109	38089400	Ïû¶¾¼Á	110	ÖÐ¹úÏã¸Û	10	Ò»°ãÃ³Ò×	1210799	Ç§¿Ë	0	?	15,692,645
202109	38089400	Ïû¶¾¼Á	111	Ó¡¶È	10	Ò»°ãÃ³Ò×	145387	Ç§¿Ë	0	?	2,155,771
202109	38089400	Ïû¶¾¼Á	112	Ó¡¶ÈÄáÎ÷ÑÇ	10	Ò»°ãÃ³Ò×	210466	Ç§¿Ë	0	?	2,900,253
202109	38089400	Ïû¶¾¼Á	114	ÒÁÀ­¿Ë	10	Ò»°ãÃ³Ò×	1	Ç§¿Ë	0	?	337
202109	38089400	Ïû¶¾¼Á	115	ÒÔÉ«ÁÐ	10	Ò»°ãÃ³Ò×	5000	Ç§¿Ë	0	?	63,984
202109	38089400	Ïû¶¾¼Á	116	ÈÕ±¾	10	Ò»°ãÃ³Ò×	1855665	Ç§¿Ë	0	?	26,935,063
202109	38089400	Ïû¶¾¼Á	120	Àè°ÍÄÛ	10	Ò»°ãÃ³Ò×	111	Ç§¿Ë	0	?	7,480
202109	38089400	Ïû¶¾¼Á	121	ÖÐ¹ú°ÄÃÅ	10	Ò»°ãÃ³Ò×	44868	Ç§¿Ë	0	?	455,326
202109	38089400	Ïû¶¾¼Á	122	ÂíÀ´Î÷ÑÇ	10	Ò»°ãÃ³Ò×	363916	Ç§¿Ë	0	?	4,202,323
202109	38089400	Ïû¶¾¼Á	125	Äá²´¶ûÁª°îÃñÖ÷¹²ºÍ¹ú	10	Ò»°ãÃ³Ò×	1	Ç§¿Ë	0	?	337
202109	38089400	Ïû¶¾¼Á	125	Äá²´¶ûÁª°îÃñÖ÷¹²ºÍ¹ú	11	¹ú¼Ò¼ä¡¢¹ú¼Ê×éÖ¯ÎÞ³¥Ô®ÖúºÍÔùËÍµÄÎï×Ê	1700	Ç§¿Ë	0	?	61,200
202109	38089400	Ïû¶¾¼Á	126	°¢Âü	10	Ò»°ãÃ³Ò×	24350	Ç§¿Ë	0	?	174,075
202109	38089400	Ïû¶¾¼Á	127	°Í»ùË¹Ì¹	10	Ò»°ãÃ³Ò×	27087	Ç§¿Ë	0	?	204,144
202109	38089400	Ïû¶¾¼Á	129	·ÆÂÉ±ö	10	Ò»°ãÃ³Ò×	285571	Ç§¿Ë	0	?	2,837,540
202109	38089400	Ïû¶¾¼Á	130	¿¨Ëþ¶û	10	Ò»°ãÃ³Ò×	54496	Ç§¿Ë	0	?	846,219
202109	38089400	Ïû¶¾¼Á	131	É³ÌØ°¢À­²®	10	Ò»°ãÃ³Ò×	280	Ç§¿Ë	0	?	29,211
202109	38089400	Ïû¶¾¼Á	132	ÐÂ¼ÓÆÂ	10	Ò»°ãÃ³Ò×	272133	Ç§¿Ë	0	?	3,763,614
202109	38089400	Ïû¶¾¼Á	133	º«¹ú	10	Ò»°ãÃ³Ò×	182274	Ç§¿Ë	0	?	2,997,931
202109	38089400	Ïû¶¾¼Á	134	Ë¹ÀïÀ¼¿¨	10	Ò»°ãÃ³Ò×	200	Ç§¿Ë	0	?	12,760
202109	38089400	Ïû¶¾¼Á	136	Ì©¹ú	10	Ò»°ãÃ³Ò×	515258	Ç§¿Ë	0	?	7,467,594
202109	38089400	Ïû¶¾¼Á	137	ÍÁ¶úÆä	10	Ò»°ãÃ³Ò×	14606	Ç§¿Ë	0	?	554,165
202109	38089400	Ïû¶¾¼Á	138	°¢ÁªÇõ	10	Ò»°ãÃ³Ò×	114309	Ç§¿Ë	0	?	1,341,617
202109	38089400	Ïû¶¾¼Á	141	Ô½ÄÏ	10	Ò»°ãÃ³Ò×	160467	Ç§¿Ë	0	?	2,166,194
202109	38089400	Ïû¶¾¼Á	143	ÖÐ¹úÌ¨Íå	10	Ò»°ãÃ³Ò×	322270	Ç§¿Ë	0	?	4,934,135
202109	38089400	Ïû¶¾¼Á	202	°²¸çÀ­	10	Ò»°ãÃ³Ò×	34642	Ç§¿Ë	0	?	462,562
202109	38089400	Ïû¶¾¼Á	214	¼ª²¼Ìá	10	Ò»°ãÃ³Ò×	200	Ç§¿Ë	0	?	19,474
202109	38089400	Ïû¶¾¼Á	215	°£¼°	10	Ò»°ãÃ³Ò×	26000	Ç§¿Ë	0	?	367,053
202109	38089400	Ïû¶¾¼Á	218	¼ÓÅî	10	Ò»°ãÃ³Ò×	741	Ç§¿Ë	0	?	19,409
202109	38089400	Ïû¶¾¼Á	220	¼ÓÄÉ	10	Ò»°ãÃ³Ò×	70	Ç§¿Ë	0	?	5,181
202109	38089400	Ïû¶¾¼Á	221	¼¸ÄÚÑÇ	10	Ò»°ãÃ³Ò×	1488	Ç§¿Ë	0	?	6,484
202109	38089400	Ïû¶¾¼Á	224	¿ÏÄáÑÇ	10	Ò»°ãÃ³Ò×	1	Ç§¿Ë	0	?	405
202109	38089400	Ïû¶¾¼Á	231	Ã«ÀïÇóË¹	10	Ò»°ãÃ³Ò×	20	Ç§¿Ë	0	?	1,622
202109	38089400	Ïû¶¾¼Á	236	ÄáÈÕÀûÑÇ	10	Ò»°ãÃ³Ò×	93872	Ç§¿Ë	0	?	1,626,469
202109	38089400	Ïû¶¾¼Á	243	Ë÷ÂíÀï	10	Ò»°ãÃ³Ò×	14793	Ç§¿Ë	0	?	137,006
202109	38089400	Ïû¶¾¼Á	244	ÄÏ·Ç	10	Ò»°ãÃ³Ò×	175606	Ç§¿Ë	0	?	1,652,606
202109	38089400	Ïû¶¾¼Á	301	±ÈÀûÊ±	10	Ò»°ãÃ³Ò×	40645	Ç§¿Ë	0	?	1,501,574
202109	38089400	Ïû¶¾¼Á	303	Ó¢¹ú	10	Ò»°ãÃ³Ò×	732651	Ç§¿Ë	0	?	13,819,172
202109	38089400	Ïû¶¾¼Á	304	µÂ¹ú	10	Ò»°ãÃ³Ò×	22030	Ç§¿Ë	0	?	506,196
202109	38089400	Ïû¶¾¼Á	305	·¨¹ú	10	Ò»°ãÃ³Ò×	27763	Ç§¿Ë	0	?	955,105
202109	38089400	Ïû¶¾¼Á	309	ºÉÀ¼	10	Ò»°ãÃ³Ò×	529980	Ç§¿Ë	0	?	8,127,161
202109	38089400	Ïû¶¾¼Á	312	Î÷°àÑÀ	10	Ò»°ãÃ³Ò×	44000	Ç§¿Ë	0	?	647,214
202109	38089400	Ïû¶¾¼Á	326	Å²Íþ	10	Ò»°ãÃ³Ò×	19795	Ç§¿Ë	0	?	276,610
202109	38089400	Ïû¶¾¼Á	344	¶íÂÞË¹Áª°î	10	Ò»°ãÃ³Ò×	110059	Ç§¿Ë	0	?	2,052,209
202109	38089400	Ïû¶¾¼Á	347	ÎÚ¿ËÀ¼	10	Ò»°ãÃ³Ò×	10000	Ç§¿Ë	0	?	123,857
202109	38089400	Ïû¶¾¼Á	402	°¢¸ùÍ¢	10	Ò»°ãÃ³Ò×	42500	Ç§¿Ë	0	?	569,115
202109	38089400	Ïû¶¾¼Á	410	°ÍÎ÷	10	Ò»°ãÃ³Ò×	109892	Ç§¿Ë	0	?	1,544,142
202109	38089400	Ïû¶¾¼Á	412	ÖÇÀû	10	Ò»°ãÃ³Ò×	189370	Ç§¿Ë	0	?	2,015,352
202109	38089400	Ïû¶¾¼Á	413	¸çÂ×±ÈÑÇ	10	Ò»°ãÃ³Ò×	20548	Ç§¿Ë	0	?	353,102
202109	38089400	Ïû¶¾¼Á	417	¿âÀ°Ë÷µº	10	Ò»°ãÃ³Ò×	14245	Ç§¿Ë	0	?	197,781
202109	38089400	Ïû¶¾¼Á	418	¶àÃ×Äá¼Ó¹²ºÍ¹ú	10	Ò»°ãÃ³Ò×	11342	Ç§¿Ë	0	?	154,801
202109	38089400	Ïû¶¾¼Á	419	¶ò¹Ï¶à¶û	10	Ò»°ãÃ³Ò×	13572	Ç§¿Ë	0	?	203,668
202109	38089400	Ïû¶¾¼Á	424	¹çÑÇÄÇ	10	Ò»°ãÃ³Ò×	53180	Ç§¿Ë	0	?	1,081,997
202109	38089400	Ïû¶¾¼Á	426	ºé¶¼À­Ë¹	10	Ò»°ãÃ³Ò×	10841	Ç§¿Ë	0	?	142,748
202109	38089400	Ïû¶¾¼Á	429	Ä«Î÷¸ç	10	Ò»°ãÃ³Ò×	23508	Ç§¿Ë	0	?	405,969
202109	38089400	Ïû¶¾¼Á	434	ÃØÂ³	10	Ò»°ãÃ³Ò×	37372	Ç§¿Ë	0	?	355,091
202109	38089400	Ïû¶¾¼Á	442	ÌØÁ¢Äá´ïºÍ¶à°Í¸ç	10	Ò»°ãÃ³Ò×	3264	Ç§¿Ë	0	?	32,230
202109	38089400	Ïû¶¾¼Á	445	Î¯ÄÚÈðÀ­	10	Ò»°ãÃ³Ò×	1121	Ç§¿Ë	0	?	21,616
202109	38089400	Ïû¶¾¼Á	501	¼ÓÄÃ´ó	10	Ò»°ãÃ³Ò×	61790	Ç§¿Ë	0	?	1,476,827
202109	38089400	Ïû¶¾¼Á	502	ÃÀ¹ú	10	Ò»°ãÃ³Ò×	2865191	Ç§¿Ë	0	?	44,786,296
202109	38089400	Ïû¶¾¼Á	601	°Ä´óÀûÑÇ	10	Ò»°ãÃ³Ò×	971844	Ç§¿Ë	0	?	9,828,688
202109	38089400	Ïû¶¾¼Á	609	ÐÂÎ÷À¼	10	Ò»°ãÃ³Ò×	118199	Ç§¿Ë	0	?	1,176,779
202109	84192000	Ò½ÓÃ»òÊµÑéÊÒÓÃÏû¶¾Æ÷¾ß	102	°ÍÁÖ	10	Ò»°ãÃ³Ò×	2	Ì¨	108	Ç§¿Ë	12,796
202109	84192000	Ò½ÓÃ»òÊµÑéÊÒÓÃÏû¶¾Æ÷¾ß	103	ÃÏ¼ÓÀ­¹ú	10	Ò»°ãÃ³Ò×	81	Ì¨	4201	Ç§¿Ë	813,227
202109	84192000	Ò½ÓÃ»òÊµÑéÊÒÓÃÏû¶¾Æ÷¾ß	106	Ãåµé	10	Ò»°ãÃ³Ò×	262	Ì¨	5639	Ç§¿Ë	278,800
202109	84192000	Ò½ÓÃ»òÊµÑéÊÒÓÃÏû¶¾Æ÷¾ß	106	Ãåµé	11	¹ú¼Ò¼ä¡¢¹ú¼Ê×éÖ¯ÎÞ³¥Ô®ÖúºÍÔùËÍµÄÎï×Ê	2	Ì¨	150	Ç§¿Ë	9,314
202109	84192000	Ò½ÓÃ»òÊµÑéÊÒÓÃÏû¶¾Æ÷¾ß	107	¼íÆÒÕ¯	10	Ò»°ãÃ³Ò×	3	Ì¨	104	Ç§¿Ë	10,557
202109	84192000	Ò½ÓÃ»òÊµÑéÊÒÓÃÏû¶¾Æ÷¾ß	107	¼íÆÒÕ¯	11	¹ú¼Ò¼ä¡¢¹ú¼Ê×éÖ¯ÎÞ³¥Ô®ÖúºÍÔùËÍµÄÎï×Ê	1	Ì¨	2185	Ç§¿Ë	150,000
202109	84192000	Ò½ÓÃ»òÊµÑéÊÒÓÃÏû¶¾Æ÷¾ß	108	ÈûÆÖÂ·Ë¹	10	Ò»°ãÃ³Ò×	8	Ì¨	418	Ç§¿Ë	65,988
202109	84192000	Ò½ÓÃ»òÊµÑéÊÒÓÃÏû¶¾Æ÷¾ß	110	ÖÐ¹úÏã¸Û	10	Ò»°ãÃ³Ò×	3043	Ì¨	3538	Ç§¿Ë	1,808,557
202109	84192000	Ò½ÓÃ»òÊµÑéÊÒÓÃÏû¶¾Æ÷¾ß	111	Ó¡¶È	10	Ò»°ãÃ³Ò×	219	Ì¨	42960	Ç§¿Ë	2,703,917
202109	84192000	Ò½ÓÃ»òÊµÑéÊÒÓÃÏû¶¾Æ÷¾ß	112	Ó¡¶ÈÄáÎ÷ÑÇ	10	Ò»°ãÃ³Ò×	747	Ì¨	20265	Ç§¿Ë	2,253,757
202109	84192000	Ò½ÓÃ»òÊµÑéÊÒÓÃÏû¶¾Æ÷¾ß	113	ÒÁÀÊ	10	Ò»°ãÃ³Ò×	4	Ì¨	8600	Ç§¿Ë	2,235,672
202109	84192000	Ò½ÓÃ»òÊµÑéÊÒÓÃÏû¶¾Æ÷¾ß	114	ÒÁÀ­¿Ë	10	Ò»°ãÃ³Ò×	44	Ì¨	1716	Ç§¿Ë	190,255
202109	84192000	Ò½ÓÃ»òÊµÑéÊÒÓÃÏû¶¾Æ÷¾ß	115	ÒÔÉ«ÁÐ	10	Ò»°ãÃ³Ò×	46	Ì¨	3239	Ç§¿Ë	366,491
202109	84192000	Ò½ÓÃ»òÊµÑéÊÒÓÃÏû¶¾Æ÷¾ß	116	ÈÕ±¾	10	Ò»°ãÃ³Ò×	6	Ì¨	144	Ç§¿Ë	39,562
202109	84192000	Ò½ÓÃ»òÊµÑéÊÒÓÃÏû¶¾Æ÷¾ß	117	Ô¼µ©	10	Ò»°ãÃ³Ò×	8	Ì¨	193	Ç§¿Ë	15,728
202109	84192000	Ò½ÓÃ»òÊµÑéÊÒÓÃÏû¶¾Æ÷¾ß	118	¿ÆÍþÌØ	10	Ò»°ãÃ³Ò×	2	Ì¨	264	Ç§¿Ë	36,063
202109	84192000	Ò½ÓÃ»òÊµÑéÊÒÓÃÏû¶¾Æ÷¾ß	119	ÀÏÎÎ	10	Ò»°ãÃ³Ò×	10	Ì¨	2083	Ç§¿Ë	171,061
202109	84192000	Ò½ÓÃ»òÊµÑéÊÒÓÃÏû¶¾Æ÷¾ß	120	Àè°ÍÄÛ	10	Ò»°ãÃ³Ò×	1	Ì¨	400	Ç§¿Ë	34,939
202109	84192000	Ò½ÓÃ»òÊµÑéÊÒÓÃÏû¶¾Æ÷¾ß	121	ÖÐ¹ú°ÄÃÅ	10	Ò»°ãÃ³Ò×	2	Ì¨	112	Ç§¿Ë	1,492
202109	84192000	Ò½ÓÃ»òÊµÑéÊÒÓÃÏû¶¾Æ÷¾ß	122	ÂíÀ´Î÷ÑÇ	10	Ò»°ãÃ³Ò×	5076	Ì¨	2302	Ç§¿Ë	691,632
202109	84192000	Ò½ÓÃ»òÊµÑéÊÒÓÃÏû¶¾Æ÷¾ß	123	Âí¶û´ú·ò	10	Ò»°ãÃ³Ò×	70	Ì¨	1602	Ç§¿Ë	203,454
202109	84192000	Ò½ÓÃ»òÊµÑéÊÒÓÃÏû¶¾Æ÷¾ß	124	ÃÉ¹Å	10	Ò»°ãÃ³Ò×	36	Ì¨	1867	Ç§¿Ë	91,768
202109	84192000	Ò½ÓÃ»òÊµÑéÊÒÓÃÏû¶¾Æ÷¾ß	125	Äá²´¶ûÁª°îÃñÖ÷¹²ºÍ¹ú	10	Ò»°ãÃ³Ò×	33	Ì¨	13368	Ç§¿Ë	797,390
202109	84192000	Ò½ÓÃ»òÊµÑéÊÒÓÃÏû¶¾Æ÷¾ß	126	°¢Âü	10	Ò»°ãÃ³Ò×	3	Ì¨	146	Ç§¿Ë	17,851
202109	84192000	Ò½ÓÃ»òÊµÑéÊÒÓÃÏû¶¾Æ÷¾ß	127	°Í»ùË¹Ì¹	10	Ò»°ãÃ³Ò×	181	Ì¨	19717	Ç§¿Ë	1,557,798
202109	84192000	Ò½ÓÃ»òÊµÑéÊÒÓÃÏû¶¾Æ÷¾ß	129	·ÆÂÉ±ö	10	Ò»°ãÃ³Ò×	231	Ì¨	8375	Ç§¿Ë	956,252
202109	84192000	Ò½ÓÃ»òÊµÑéÊÒÓÃÏû¶¾Æ÷¾ß	130	¿¨Ëþ¶û	10	Ò»°ãÃ³Ò×	4	Ì¨	178	Ç§¿Ë	17,548
202109	84192000	Ò½ÓÃ»òÊµÑéÊÒÓÃÏû¶¾Æ÷¾ß	131	É³ÌØ°¢À­²®	10	Ò»°ãÃ³Ò×	108	Ì¨	4041	Ç§¿Ë	692,564
202109	84192000	Ò½ÓÃ»òÊµÑéÊÒÓÃÏû¶¾Æ÷¾ß	132	ÐÂ¼ÓÆÂ	10	Ò»°ãÃ³Ò×	162	Ì¨	2580	Ç§¿Ë	985,317
202109	84192000	Ò½ÓÃ»òÊµÑéÊÒÓÃÏû¶¾Æ÷¾ß	133	º«¹ú	10	Ò»°ãÃ³Ò×	1838	Ì¨	6908	Ç§¿Ë	611,682
202109	84192000	Ò½ÓÃ»òÊµÑéÊÒÓÃÏû¶¾Æ÷¾ß	134	Ë¹ÀïÀ¼¿¨	10	Ò»°ãÃ³Ò×	17	Ì¨	4567	Ç§¿Ë	774,102
202109	84192000	Ò½ÓÃ»òÊµÑéÊÒÓÃÏû¶¾Æ÷¾ß	136	Ì©¹ú	10	Ò»°ãÃ³Ò×	317	Ì¨	5070	Ç§¿Ë	1,161,232
202109	84192000	Ò½ÓÃ»òÊµÑéÊÒÓÃÏû¶¾Æ÷¾ß	137	ÍÁ¶úÆä	10	Ò»°ãÃ³Ò×	375	Ì¨	21719	Ç§¿Ë	2,612,730
202109	84192000	Ò½ÓÃ»òÊµÑéÊÒÓÃÏû¶¾Æ÷¾ß	138	°¢ÁªÇõ	10	Ò»°ãÃ³Ò×	207	Ì¨	4065	Ç§¿Ë	461,742
202109	84192000	Ò½ÓÃ»òÊµÑéÊÒÓÃÏû¶¾Æ÷¾ß	141	Ô½ÄÏ	10	Ò»°ãÃ³Ò×	51	Ì¨	17807	Ç§¿Ë	1,532,919
202109	84192000	Ò½ÓÃ»òÊµÑéÊÒÓÃÏû¶¾Æ÷¾ß	143	ÖÐ¹úÌ¨Íå	10	Ò»°ãÃ³Ò×	11	Ì¨	446	Ç§¿Ë	176,500
202109	84192000	Ò½ÓÃ»òÊµÑéÊÒÓÃÏû¶¾Æ÷¾ß	145	¹þÈø¿ËË¹Ì¹	10	Ò»°ãÃ³Ò×	45	Ì¨	3102	Ç§¿Ë	619,938
202109	84192000	Ò½ÓÃ»òÊµÑéÊÒÓÃÏû¶¾Æ÷¾ß	148	ÍÁ¿âÂüË¹Ì¹	10	Ò»°ãÃ³Ò×	1	Ì¨	227	Ç§¿Ë	61,747
202109	84192000	Ò½ÓÃ»òÊµÑéÊÒÓÃÏû¶¾Æ÷¾ß	149	ÎÚ×È±ð¿ËË¹Ì¹	10	Ò»°ãÃ³Ò×	71	Ì¨	5115	Ç§¿Ë	412,603
202109	84192000	Ò½ÓÃ»òÊµÑéÊÒÓÃÏû¶¾Æ÷¾ß	201	°¢¶û¼°ÀûÑÇ	10	Ò»°ãÃ³Ò×	278	Ì¨	16996	Ç§¿Ë	1,875,293
202109	84192000	Ò½ÓÃ»òÊµÑéÊÒÓÃÏû¶¾Æ÷¾ß	202	°²¸çÀ­	10	Ò»°ãÃ³Ò×	1	Ì¨	59	Ç§¿Ë	4,089
202109	84192000	Ò½ÓÃ»òÊµÑéÊÒÓÃÏû¶¾Æ÷¾ß	203	±´Äþ	10	Ò»°ãÃ³Ò×	3	Ì¨	325	Ç§¿Ë	41,532
202109	84192000	Ò½ÓÃ»òÊµÑéÊÒÓÃÏû¶¾Æ÷¾ß	205	²¼Â¡µÏ	10	Ò»°ãÃ³Ò×	47	Ì¨	1110	Ç§¿Ë	128,077
202109	84192000	Ò½ÓÃ»òÊµÑéÊÒÓÃÏû¶¾Æ÷¾ß	206	¿¦ÂóÂ¡	10	Ò»°ãÃ³Ò×	8	Ì¨	256	Ç§¿Ë	20,434
202109	84192000	Ò½ÓÃ»òÊµÑéÊÒÓÃÏû¶¾Æ÷¾ß	212	¿ÆÄ¦ÂÞ	10	Ò»°ãÃ³Ò×	1	Ì¨	14	Ç§¿Ë	1,368
202109	84192000	Ò½ÓÃ»òÊµÑéÊÒÓÃÏû¶¾Æ÷¾ß	213	¸Õ¹û(²¼)	10	Ò»°ãÃ³Ò×	7	Ì¨	250	Ç§¿Ë	18,610
202109	84192000	Ò½ÓÃ»òÊµÑéÊÒÓÃÏû¶¾Æ÷¾ß	215	°£¼°	10	Ò»°ãÃ³Ò×	854	Ì¨	45464	Ç§¿Ë	4,545,727
202109	84192000	Ò½ÓÃ»òÊµÑéÊÒÓÃÏû¶¾Æ÷¾ß	217	°£Èû¶í±ÈÑÇ	10	Ò»°ãÃ³Ò×	265	Ì¨	214	Ç§¿Ë	80,474
202109	84192000	Ò½ÓÃ»òÊµÑéÊÒÓÃÏû¶¾Æ÷¾ß	218	¼ÓÅî	10	Ò»°ãÃ³Ò×	4	Ì¨	80	Ç§¿Ë	2,645
202109	84192000	Ò½ÓÃ»òÊµÑéÊÒÓÃÏû¶¾Æ÷¾ß	220	¼ÓÄÉ	10	Ò»°ãÃ³Ò×	147	Ì¨	2437	Ç§¿Ë	201,190
202109	84192000	Ò½ÓÃ»òÊµÑéÊÒÓÃÏû¶¾Æ÷¾ß	223	¿ÆÌØµÏÍß	10	Ò»°ãÃ³Ò×	20	Ì¨	1062	Ç§¿Ë	100,112
202109	84192000	Ò½ÓÃ»òÊµÑéÊÒÓÃÏû¶¾Æ÷¾ß	224	¿ÏÄáÑÇ	10	Ò»°ãÃ³Ò×	184	Ì¨	7986	Ç§¿Ë	711,797
202109	84192000	Ò½ÓÃ»òÊµÑéÊÒÓÃÏû¶¾Æ÷¾ß	227	Âí´ï¼ÓË¹¼Ó	10	Ò»°ãÃ³Ò×	18	Ì¨	402	Ç§¿Ë	31,379
202109	84192000	Ò½ÓÃ»òÊµÑéÊÒÓÃÏû¶¾Æ÷¾ß	228	ÂíÀ­Î¬	10	Ò»°ãÃ³Ò×	5	Ì¨	228	Ç§¿Ë	26,484
202109	84192000	Ò½ÓÃ»òÊµÑéÊÒÓÃÏû¶¾Æ÷¾ß	231	Ã«ÀïÇóË¹	10	Ò»°ãÃ³Ò×	4	Ì¨	620	Ç§¿Ë	40,809
202109	84192000	Ò½ÓÃ»òÊµÑéÊÒÓÃÏû¶¾Æ÷¾ß	232	Ä¦Âå¸ç	10	Ò»°ãÃ³Ò×	55	Ì¨	2966	Ç§¿Ë	349,612
202109	84192000	Ò½ÓÃ»òÊµÑéÊÒÓÃÏû¶¾Æ÷¾ß	233	ÄªÉ£±È¿Ë	10	Ò»°ãÃ³Ò×	12	Ì¨	270	Ç§¿Ë	31,184
202109	84192000	Ò½ÓÃ»òÊµÑéÊÒÓÃÏû¶¾Æ÷¾ß	234	ÄÉÃ×±ÈÑÇ	10	Ò»°ãÃ³Ò×	2	Ì¨	182	Ç§¿Ë	16,780
202109	84192000	Ò½ÓÃ»òÊµÑéÊÒÓÃÏû¶¾Æ÷¾ß	236	ÄáÈÕÀûÑÇ	10	Ò»°ãÃ³Ò×	496	Ì¨	7463	Ç§¿Ë	504,579
202109	84192000	Ò½ÓÃ»òÊµÑéÊÒÓÃÏû¶¾Æ÷¾ß	238	Â¬Íú´ï	10	Ò»°ãÃ³Ò×	6	Ì¨	145	Ç§¿Ë	21,794
202109	84192000	Ò½ÓÃ»òÊµÑéÊÒÓÃÏû¶¾Æ÷¾ß	240	ÈûÄÚ¼Ó¶û	10	Ò»°ãÃ³Ò×	10	Ì¨	542	Ç§¿Ë	6,491
202109	84192000	Ò½ÓÃ»òÊµÑéÊÒÓÃÏû¶¾Æ÷¾ß	243	Ë÷ÂíÀï	10	Ò»°ãÃ³Ò×	1	Ì¨	90	Ç§¿Ë	12,009
202109	84192000	Ò½ÓÃ»òÊµÑéÊÒÓÃÏû¶¾Æ÷¾ß	244	ÄÏ·Ç	10	Ò»°ãÃ³Ò×	113	Ì¨	4939	Ç§¿Ë	748,829
202109	84192000	Ò½ÓÃ»òÊµÑéÊÒÓÃÏû¶¾Æ÷¾ß	246	ËÕµ¤	10	Ò»°ãÃ³Ò×	37	Ì¨	347	Ç§¿Ë	452,927
202109	84192000	Ò½ÓÃ»òÊµÑéÊÒÓÃÏû¶¾Æ÷¾ß	247	Ì¹É£ÄáÑÇ	10	Ò»°ãÃ³Ò×	89	Ì¨	2657	Ç§¿Ë	247,116
202109	84192000	Ò½ÓÃ»òÊµÑéÊÒÓÃÏû¶¾Æ÷¾ß	248	¶à¸ç	10	Ò»°ãÃ³Ò×	1	Ì¨	73	Ç§¿Ë	10,302
202109	84192000	Ò½ÓÃ»òÊµÑéÊÒÓÃÏû¶¾Æ÷¾ß	250	ÎÚ¸É´ï	10	Ò»°ãÃ³Ò×	10	Ì¨	3208	Ç§¿Ë	273,918
202109	84192000	Ò½ÓÃ»òÊµÑéÊÒÓÃÏû¶¾Æ÷¾ß	252	¸Õ¹û(½ð)	10	Ò»°ãÃ³Ò×	5	Ì¨	341	Ç§¿Ë	36,636
202109	84192000	Ò½ÓÃ»òÊµÑéÊÒÓÃÏû¶¾Æ÷¾ß	253	ÔÞ±ÈÑÇ	10	Ò»°ãÃ³Ò×	50	Ì¨	2355	Ç§¿Ë	302,785
202109	84192000	Ò½ÓÃ»òÊµÑéÊÒÓÃÏû¶¾Æ÷¾ß	254	½ò°Í²¼Î¤	10	Ò»°ãÃ³Ò×	8	Ì¨	694	Ç§¿Ë	68,896
202109	84192000	Ò½ÓÃ»òÊµÑéÊÒÓÃÏû¶¾Æ÷¾ß	301	±ÈÀûÊ±	10	Ò»°ãÃ³Ò×	2	Ì¨	196	Ç§¿Ë	19,978
202109	84192000	Ò½ÓÃ»òÊµÑéÊÒÓÃÏû¶¾Æ÷¾ß	302	µ¤Âó	10	Ò»°ãÃ³Ò×	46	Ì¨	62	Ç§¿Ë	9,412
202109	84192000	Ò½ÓÃ»òÊµÑéÊÒÓÃÏû¶¾Æ÷¾ß	303	Ó¢¹ú	10	Ò»°ãÃ³Ò×	540	Ì¨	23376	Ç§¿Ë	1,848,320
202109	84192000	Ò½ÓÃ»òÊµÑéÊÒÓÃÏû¶¾Æ÷¾ß	304	µÂ¹ú	10	Ò»°ãÃ³Ò×	154	Ì¨	2182	Ç§¿Ë	283,735
202109	84192000	Ò½ÓÃ»òÊµÑéÊÒÓÃÏû¶¾Æ÷¾ß	305	·¨¹ú	10	Ò»°ãÃ³Ò×	39859	Ì¨	10029	Ç§¿Ë	2,953,391
202109	84192000	Ò½ÓÃ»òÊµÑéÊÒÓÃÏû¶¾Æ÷¾ß	306	°®¶ûÀ¼	10	Ò»°ãÃ³Ò×	2	Ì¨	170	Ç§¿Ë	30,380
202109	84192000	Ò½ÓÃ»òÊµÑéÊÒÓÃÏû¶¾Æ÷¾ß	307	Òâ´óÀû	10	Ò»°ãÃ³Ò×	57	Ì¨	2603	Ç§¿Ë	341,395
202109	84192000	Ò½ÓÃ»òÊµÑéÊÒÓÃÏû¶¾Æ÷¾ß	309	ºÉÀ¼	10	Ò»°ãÃ³Ò×	21	Ì¨	936	Ç§¿Ë	164,070
202109	84192000	Ò½ÓÃ»òÊµÑéÊÒÓÃÏû¶¾Æ÷¾ß	310	Ï£À°	10	Ò»°ãÃ³Ò×	16	Ì¨	1551	Ç§¿Ë	141,555
202109	84192000	Ò½ÓÃ»òÊµÑéÊÒÓÃÏû¶¾Æ÷¾ß	311	ÆÏÌÑÑÀ	10	Ò»°ãÃ³Ò×	7	Ì¨	370	Ç§¿Ë	33,742
202109	84192000	Ò½ÓÃ»òÊµÑéÊÒÓÃÏû¶¾Æ÷¾ß	312	Î÷°àÑÀ	10	Ò»°ãÃ³Ò×	1216	Ì¨	957	Ç§¿Ë	135,687
202109	84192000	Ò½ÓÃ»òÊµÑéÊÒÓÃÏû¶¾Æ÷¾ß	313	°¢¶û°ÍÄáÑÇ	10	Ò»°ãÃ³Ò×	6	Ì¨	323	Ç§¿Ë	31,133
202109	84192000	Ò½ÓÃ»òÊµÑéÊÒÓÃÏû¶¾Æ÷¾ß	315	°ÂµØÀû	10	Ò»°ãÃ³Ò×	62	Ì¨	3663	Ç§¿Ë	453,646
202109	84192000	Ò½ÓÃ»òÊµÑéÊÒÓÃÏû¶¾Æ÷¾ß	316	±£¼ÓÀûÑÇ	10	Ò»°ãÃ³Ò×	13	Ì¨	638	Ç§¿Ë	71,199
202109	84192000	Ò½ÓÃ»òÊµÑéÊÒÓÃÏû¶¾Æ÷¾ß	321	ÐÙÑÀÀû	10	Ò»°ãÃ³Ò×	24	Ì¨	1536	Ç§¿Ë	208,930
202109	84192000	Ò½ÓÃ»òÊµÑéÊÒÓÃÏû¶¾Æ÷¾ß	326	Å²Íþ	10	Ò»°ãÃ³Ò×	60	Ì¨	192	Ç§¿Ë	18,695
202109	84192000	Ò½ÓÃ»òÊµÑéÊÒÓÃÏû¶¾Æ÷¾ß	327	²¨À¼	10	Ò»°ãÃ³Ò×	61	Ì¨	1811	Ç§¿Ë	247,893
202109	84192000	Ò½ÓÃ»òÊµÑéÊÒÓÃÏû¶¾Æ÷¾ß	328	ÂÞÂíÄáÑÇ	10	Ò»°ãÃ³Ò×	171	Ì¨	3344	Ç§¿Ë	386,474
202109	84192000	Ò½ÓÃ»òÊµÑéÊÒÓÃÏû¶¾Æ÷¾ß	330	Èðµä	10	Ò»°ãÃ³Ò×	1	Ì¨	75	Ç§¿Ë	15,105
202109	84192000	Ò½ÓÃ»òÊµÑéÊÒÓÃÏû¶¾Æ÷¾ß	331	ÈðÊ¿	10	Ò»°ãÃ³Ò×	8	Ì¨	441	Ç§¿Ë	75,640
202109	84192000	Ò½ÓÃ»òÊµÑéÊÒÓÃÏû¶¾Æ÷¾ß	334	°®É³ÄáÑÇ	10	Ò»°ãÃ³Ò×	2	Ì¨	140	Ç§¿Ë	23,525
202109	84192000	Ò½ÓÃ»òÊµÑéÊÒÓÃÏû¶¾Æ÷¾ß	336	Á¢ÌÕÍð	10	Ò»°ãÃ³Ò×	3	Ì¨	154	Ç§¿Ë	19,714
202109	84192000	Ò½ÓÃ»òÊµÑéÊÒÓÃÏû¶¾Æ÷¾ß	337	¸ñÂ³¼ªÑÇ	10	Ò»°ãÃ³Ò×	27	Ì¨	1459	Ç§¿Ë	139,891
202109	84192000	Ò½ÓÃ»òÊµÑéÊÒÓÃÏû¶¾Æ÷¾ß	338	ÑÇÃÀÄáÑÇ	10	Ò»°ãÃ³Ò×	12	Ì¨	702	Ç§¿Ë	66,161
202109	84192000	Ò½ÓÃ»òÊµÑéÊÒÓÃÏû¶¾Æ÷¾ß	339	°¢Èû°Ý½®	10	Ò»°ãÃ³Ò×	19	Ì¨	1036	Ç§¿Ë	111,048
202109	84192000	Ò½ÓÃ»òÊµÑéÊÒÓÃÏû¶¾Æ÷¾ß	340	°×¶íÂÞË¹	10	Ò»°ãÃ³Ò×	6	Ì¨	398	Ç§¿Ë	49,335
202109	84192000	Ò½ÓÃ»òÊµÑéÊÒÓÃÏû¶¾Æ÷¾ß	343	Ä¦¶û¶àÍß	10	Ò»°ãÃ³Ò×	12	Ì¨	606	Ç§¿Ë	74,300
202109	84192000	Ò½ÓÃ»òÊµÑéÊÒÓÃÏû¶¾Æ÷¾ß	344	¶íÂÞË¹Áª°î	10	Ò»°ãÃ³Ò×	409	Ì¨	62996	Ç§¿Ë	4,891,833
202109	84192000	Ò½ÓÃ»òÊµÑéÊÒÓÃÏû¶¾Æ÷¾ß	347	ÎÚ¿ËÀ¼	10	Ò»°ãÃ³Ò×	489	Ì¨	5731	Ç§¿Ë	734,074
202109	84192000	Ò½ÓÃ»òÊµÑéÊÒÓÃÏû¶¾Æ÷¾ß	350	Ë¹ÂåÎÄÄáÑÇ	10	Ò»°ãÃ³Ò×	1	Ì¨	2	Ç§¿Ë	111
202109	84192000	Ò½ÓÃ»òÊµÑéÊÒÓÃÏû¶¾Æ÷¾ß	352	½Ý¿Ë	10	Ò»°ãÃ³Ò×	6	Ì¨	312	Ç§¿Ë	9,444
202109	84192000	Ò½ÓÃ»òÊµÑéÊÒÓÃÏû¶¾Æ÷¾ß	353	Ë¹Âå·¥¿Ë	10	Ò»°ãÃ³Ò×	3	Ì¨	141	Ç§¿Ë	20,261
202109	84192000	Ò½ÓÃ»òÊµÑéÊÒÓÃÏû¶¾Æ÷¾ß	358	Èû¶ûÎ¬ÑÇ	10	Ò»°ãÃ³Ò×	4	Ì¨	645	Ç§¿Ë	75,207
202109	84192000	Ò½ÓÃ»òÊµÑéÊÒÓÃÏû¶¾Æ÷¾ß	359	ºÚÉ½	10	Ò»°ãÃ³Ò×	1	Ì¨	15	Ç§¿Ë	8,179
202109	84192000	Ò½ÓÃ»òÊµÑéÊÒÓÃÏû¶¾Æ÷¾ß	402	°¢¸ùÍ¢	10	Ò»°ãÃ³Ò×	24	Ì¨	320	Ç§¿Ë	84,518
202109	84192000	Ò½ÓÃ»òÊµÑéÊÒÓÃÏû¶¾Æ÷¾ß	408	¶àÃñ×å²£ÀûÎ¬ÑÇ¹ú	10	Ò»°ãÃ³Ò×	13	Ì¨	789	Ç§¿Ë	100,375
202109	84192000	Ò½ÓÃ»òÊµÑéÊÒÓÃÏû¶¾Æ÷¾ß	410	°ÍÎ÷	10	Ò»°ãÃ³Ò×	159	Ì¨	9735	Ç§¿Ë	900,500
202109	84192000	Ò½ÓÃ»òÊµÑéÊÒÓÃÏû¶¾Æ÷¾ß	412	ÖÇÀû	10	Ò»°ãÃ³Ò×	112	Ì¨	3879	Ç§¿Ë	533,981
202109	84192000	Ò½ÓÃ»òÊµÑéÊÒÓÃÏû¶¾Æ÷¾ß	413	¸çÂ×±ÈÑÇ	10	Ò»°ãÃ³Ò×	38	Ì¨	2597	Ç§¿Ë	298,707
202109	84192000	Ò½ÓÃ»òÊµÑéÊÒÓÃÏû¶¾Æ÷¾ß	415	¸çË¹´ïÀè¼Ó	10	Ò»°ãÃ³Ò×	11	Ì¨	961	Ç§¿Ë	100,765
202109	84192000	Ò½ÓÃ»òÊµÑéÊÒÓÃÏû¶¾Æ÷¾ß	416	¹Å°Í	10	Ò»°ãÃ³Ò×	2	Ì¨	90	Ç§¿Ë	16,857
202109	84192000	Ò½ÓÃ»òÊµÑéÊÒÓÃÏû¶¾Æ÷¾ß	418	¶àÃ×Äá¼Ó¹²ºÍ¹ú	10	Ò»°ãÃ³Ò×	65	Ì¨	8023	Ç§¿Ë	493,538
202109	84192000	Ò½ÓÃ»òÊµÑéÊÒÓÃÏû¶¾Æ÷¾ß	419	¶ò¹Ï¶à¶û	10	Ò»°ãÃ³Ò×	91	Ì¨	1645	Ç§¿Ë	143,089
202109	84192000	Ò½ÓÃ»òÊµÑéÊÒÓÃÏû¶¾Æ÷¾ß	422	¹ÏµÂÂÞÆÕ	10	Ò»°ãÃ³Ò×	1	Ì¨	43	Ç§¿Ë	21,450
202109	84192000	Ò½ÓÃ»òÊµÑéÊÒÓÃÏû¶¾Æ÷¾ß	423	Î£µØÂíÀ­	10	Ò»°ãÃ³Ò×	9	Ì¨	2970	Ç§¿Ë	314,619
202109	84192000	Ò½ÓÃ»òÊµÑéÊÒÓÃÏû¶¾Æ÷¾ß	424	¹çÑÇÄÇ	10	Ò»°ãÃ³Ò×	14	Ì¨	580	Ç§¿Ë	27,230
202109	84192000	Ò½ÓÃ»òÊµÑéÊÒÓÃÏû¶¾Æ÷¾ß	426	ºé¶¼À­Ë¹	10	Ò»°ãÃ³Ò×	8	Ì¨	1095	Ç§¿Ë	101,506
202109	84192000	Ò½ÓÃ»òÊµÑéÊÒÓÃÏû¶¾Æ÷¾ß	427	ÑÀÂò¼Ó	10	Ò»°ãÃ³Ò×	1	Ì¨	12	Ç§¿Ë	2,684
202109	84192000	Ò½ÓÃ»òÊµÑéÊÒÓÃÏû¶¾Æ÷¾ß	429	Ä«Î÷¸ç	10	Ò»°ãÃ³Ò×	69	Ì¨	1794	Ç§¿Ë	154,928
202109	84192000	Ò½ÓÃ»òÊµÑéÊÒÓÃÏû¶¾Æ÷¾ß	432	°ÍÄÃÂí	10	Ò»°ãÃ³Ò×	15	Ì¨	740	Ç§¿Ë	77,946
202109	84192000	Ò½ÓÃ»òÊµÑéÊÒÓÃÏû¶¾Æ÷¾ß	434	ÃØÂ³	10	Ò»°ãÃ³Ò×	156	Ì¨	8750	Ç§¿Ë	1,008,050
202109	84192000	Ò½ÓÃ»òÊµÑéÊÒÓÃÏû¶¾Æ÷¾ß	445	Î¯ÄÚÈðÀ­	10	Ò»°ãÃ³Ò×	1	Ì¨	110	Ç§¿Ë	13,275
202109	84192000	Ò½ÓÃ»òÊµÑéÊÒÓÃÏû¶¾Æ÷¾ß	501	¼ÓÄÃ´ó	10	Ò»°ãÃ³Ò×	722	Ì¨	4657	Ç§¿Ë	2,368,652
202109	84192000	Ò½ÓÃ»òÊµÑéÊÒÓÃÏû¶¾Æ÷¾ß	502	ÃÀ¹ú	10	Ò»°ãÃ³Ò×	46371	Ì¨	35972	Ç§¿Ë	14,047,883
202109	84192000	Ò½ÓÃ»òÊµÑéÊÒÓÃÏû¶¾Æ÷¾ß	601	°Ä´óÀûÑÇ	10	Ò»°ãÃ³Ò×	372	Ì¨	8985	Ç§¿Ë	1,291,765
202109	84192000	Ò½ÓÃ»òÊµÑéÊÒÓÃÏû¶¾Æ÷¾ß	603	ì³¼Ã	10	Ò»°ãÃ³Ò×	15	Ì¨	180	Ç§¿Ë	29,211
202109	84192000	Ò½ÓÃ»òÊµÑéÊÒÓÃÏû¶¾Æ÷¾ß	609	ÐÂÎ÷À¼	10	Ò»°ãÃ³Ò×	7	Ì¨	203	Ç§¿Ë	78,104
202109	84192000	Ò½ÓÃ»òÊµÑéÊÒÓÃÏû¶¾Æ÷¾ß	611	°Í²¼ÑÇÐÂ¼¸ÄÚÑÇ	10	Ò»°ãÃ³Ò×	1	Ì¨	23	Ç§¿Ë	5,051
202109	84192000	Ò½ÓÃ»òÊµÑéÊÒÓÃÏû¶¾Æ÷¾ß	617	ÈøÄ¦ÑÇ	10	Ò»°ãÃ³Ò×	1	Ì¨	120	Ç§¿Ë	4,219
202110	38089400	Ïû¶¾¼Á	103	ÃÏ¼ÓÀ­¹ú	10	Ò»°ãÃ³Ò×	3823	Ç§¿Ë	0	?	314,083
202110	38089400	Ïû¶¾¼Á	105	ÎÄÀ³	10	Ò»°ãÃ³Ò×	11919	Ç§¿Ë	0	?	154,873
202110	38089400	Ïû¶¾¼Á	106	Ãåµé	10	Ò»°ãÃ³Ò×	1880	Ç§¿Ë	0	?	51,643
202110	38089400	Ïû¶¾¼Á	107	¼íÆÒÕ¯	10	Ò»°ãÃ³Ò×	324	Ç§¿Ë	0	?	74,618
202110	38089400	Ïû¶¾¼Á	110	ÖÐ¹úÏã¸Û	10	Ò»°ãÃ³Ò×	1186452	Ç§¿Ë	0	?	14,252,315
202110	38089400	Ïû¶¾¼Á	111	Ó¡¶È	10	Ò»°ãÃ³Ò×	236092	Ç§¿Ë	0	?	6,113,251
202110	38089400	Ïû¶¾¼Á	112	Ó¡¶ÈÄáÎ÷ÑÇ	10	Ò»°ãÃ³Ò×	430781	Ç§¿Ë	0	?	6,040,406
202110	38089400	Ïû¶¾¼Á	113	ÒÁÀÊ	10	Ò»°ãÃ³Ò×	5000	Ç§¿Ë	0	?	66,642
202110	38089400	Ïû¶¾¼Á	115	ÒÔÉ«ÁÐ	10	Ò»°ãÃ³Ò×	28	Ç§¿Ë	0	?	25,316
202110	38089400	Ïû¶¾¼Á	116	ÈÕ±¾	10	Ò»°ãÃ³Ò×	2272715	Ç§¿Ë	0	?	31,262,499
202110	38089400	Ïû¶¾¼Á	118	¿ÆÍþÌØ	10	Ò»°ãÃ³Ò×	4792	Ç§¿Ë	0	?	97,325
202110	38089400	Ïû¶¾¼Á	119	ÀÏÎÎ	10	Ò»°ãÃ³Ò×	127681	Ç§¿Ë	0	?	533,601
202110	38089400	Ïû¶¾¼Á	121	ÖÐ¹ú°ÄÃÅ	10	Ò»°ãÃ³Ò×	26929	Ç§¿Ë	0	?	342,384
202110	38089400	Ïû¶¾¼Á	122	ÂíÀ´Î÷ÑÇ	10	Ò»°ãÃ³Ò×	526730	Ç§¿Ë	0	?	6,231,692
202110	38089400	Ïû¶¾¼Á	124	ÃÉ¹Å	10	Ò»°ãÃ³Ò×	2613	Ç§¿Ë	0	?	34,862
202110	38089400	Ïû¶¾¼Á	125	Äá²´¶ûÁª°îÃñÖ÷¹²ºÍ¹ú	11	¹ú¼Ò¼ä¡¢¹ú¼Ê×éÖ¯ÎÞ³¥Ô®ÖúºÍÔùËÍµÄÎï×Ê	1000	Ç§¿Ë	0	?	36,000
202110	38089400	Ïû¶¾¼Á	126	°¢Âü	10	Ò»°ãÃ³Ò×	35500	Ç§¿Ë	0	?	475,892
202110	38089400	Ïû¶¾¼Á	127	°Í»ùË¹Ì¹	10	Ò»°ãÃ³Ò×	80766	Ç§¿Ë	0	?	1,839,346
202110	38089400	Ïû¶¾¼Á	129	·ÆÂÉ±ö	10	Ò»°ãÃ³Ò×	112091	Ç§¿Ë	0	?	1,713,652
202110	38089400	Ïû¶¾¼Á	130	¿¨Ëþ¶û	10	Ò»°ãÃ³Ò×	24171	Ç§¿Ë	0	?	701,470
202110	38089400	Ïû¶¾¼Á	131	É³ÌØ°¢À­²®	10	Ò»°ãÃ³Ò×	156308	Ç§¿Ë	0	?	2,057,452
202110	38089400	Ïû¶¾¼Á	132	ÐÂ¼ÓÆÂ	10	Ò»°ãÃ³Ò×	269419	Ç§¿Ë	0	?	3,067,349
202110	38089400	Ïû¶¾¼Á	133	º«¹ú	10	Ò»°ãÃ³Ò×	161909	Ç§¿Ë	0	?	2,134,522
202110	38089400	Ïû¶¾¼Á	136	Ì©¹ú	10	Ò»°ãÃ³Ò×	371827	Ç§¿Ë	0	?	7,502,426
202110	38089400	Ïû¶¾¼Á	137	ÍÁ¶úÆä	10	Ò»°ãÃ³Ò×	31500	Ç§¿Ë	0	?	439,628
202110	38089400	Ïû¶¾¼Á	138	°¢ÁªÇõ	10	Ò»°ãÃ³Ò×	51831	Ç§¿Ë	0	?	1,038,292
202110	38089400	Ïû¶¾¼Á	139	Ò²ÃÅ	10	Ò»°ãÃ³Ò×	3000	Ç§¿Ë	0	?	35,865
202110	38089400	Ïû¶¾¼Á	141	Ô½ÄÏ	10	Ò»°ãÃ³Ò×	104479	Ç§¿Ë	0	?	1,767,376
202110	38089400	Ïû¶¾¼Á	143	ÖÐ¹úÌ¨Íå	10	Ò»°ãÃ³Ò×	405885	Ç§¿Ë	0	?	5,311,339
202110	38089400	Ïû¶¾¼Á	201	°¢¶û¼°ÀûÑÇ	10	Ò»°ãÃ³Ò×	7500	Ç§¿Ë	0	?	94,803
202110	38089400	Ïû¶¾¼Á	202	°²¸çÀ­	10	Ò»°ãÃ³Ò×	6388	Ç§¿Ë	0	?	39,179
202110	38089400	Ïû¶¾¼Á	205	²¼Â¡µÏ	10	Ò»°ãÃ³Ò×	19601	Ç§¿Ë	0	?	212,008
202110	38089400	Ïû¶¾¼Á	215	°£¼°	10	Ò»°ãÃ³Ò×	18000	Ç§¿Ë	0	?	236,744
202110	38089400	Ïû¶¾¼Á	221	¼¸ÄÚÑÇ	10	Ò»°ãÃ³Ò×	4200	Ç§¿Ë	0	?	16,900
202110	38089400	Ïû¶¾¼Á	224	¿ÏÄáÑÇ	10	Ò»°ãÃ³Ò×	14283	Ç§¿Ë	0	?	95,598
202110	38089400	Ïû¶¾¼Á	226	Àû±ÈÑÇ	10	Ò»°ãÃ³Ò×	390	Ç§¿Ë	0	?	23,539
202110	38089400	Ïû¶¾¼Á	232	Ä¦Âå¸ç	10	Ò»°ãÃ³Ò×	5400	Ç§¿Ë	0	?	196,016
202110	38089400	Ïû¶¾¼Á	236	ÄáÈÕÀûÑÇ	10	Ò»°ãÃ³Ò×	83000	Ç§¿Ë	0	?	713,617
202110	38089400	Ïû¶¾¼Á	241	ÈûÉà¶û	10	Ò»°ãÃ³Ò×	1427	Ç§¿Ë	0	?	14,800
202110	38089400	Ïû¶¾¼Á	244	ÄÏ·Ç	10	Ò»°ãÃ³Ò×	82301	Ç§¿Ë	0	?	1,658,649
202110	38089400	Ïû¶¾¼Á	246	ËÕµ¤	10	Ò»°ãÃ³Ò×	12000	Ç§¿Ë	0	?	279,458
202110	38089400	Ïû¶¾¼Á	251	²¼»ùÄÉ·¨Ë÷	11	¹ú¼Ò¼ä¡¢¹ú¼Ê×éÖ¯ÎÞ³¥Ô®ÖúºÍÔùËÍµÄÎï×Ê	100	Ç§¿Ë	0	?	4,500
202110	38089400	Ïû¶¾¼Á	254	½ò°Í²¼Î¤	11	¹ú¼Ò¼ä¡¢¹ú¼Ê×éÖ¯ÎÞ³¥Ô®ÖúºÍÔùËÍµÄÎï×Ê	84	Ç§¿Ë	0	?	3,125
202110	38089400	Ïû¶¾¼Á	301	±ÈÀûÊ±	10	Ò»°ãÃ³Ò×	141200	Ç§¿Ë	0	?	4,633,533
202110	38089400	Ïû¶¾¼Á	302	µ¤Âó	10	Ò»°ãÃ³Ò×	368	Ç§¿Ë	0	?	13,086
202110	38089400	Ïû¶¾¼Á	303	Ó¢¹ú	10	Ò»°ãÃ³Ò×	2233649	Ç§¿Ë	0	?	34,432,347
202110	38089400	Ïû¶¾¼Á	304	µÂ¹ú	10	Ò»°ãÃ³Ò×	215524	Ç§¿Ë	0	?	3,198,619
202110	38089400	Ïû¶¾¼Á	305	·¨¹ú	10	Ò»°ãÃ³Ò×	15500	Ç§¿Ë	0	?	444,304
202110	38089400	Ïû¶¾¼Á	307	Òâ´óÀû	10	Ò»°ãÃ³Ò×	24064	Ç§¿Ë	0	?	788,328
202110	38089400	Ïû¶¾¼Á	309	ºÉÀ¼	10	Ò»°ãÃ³Ò×	493106	Ç§¿Ë	0	?	7,825,055
202110	38089400	Ïû¶¾¼Á	310	Ï£À°	10	Ò»°ãÃ³Ò×	22093	Ç§¿Ë	0	?	284,206
202110	38089400	Ïû¶¾¼Á	312	Î÷°àÑÀ	10	Ò»°ãÃ³Ò×	17240	Ç§¿Ë	0	?	399,850
202110	38089400	Ïû¶¾¼Á	326	Å²Íþ	10	Ò»°ãÃ³Ò×	12010	Ç§¿Ë	0	?	222,840
202110	38089400	Ïû¶¾¼Á	336	Á¢ÌÕÍð	10	Ò»°ãÃ³Ò×	7000	Ç§¿Ë	0	?	93,448
202110	38089400	Ïû¶¾¼Á	344	¶íÂÞË¹Áª°î	10	Ò»°ãÃ³Ò×	69649	Ç§¿Ë	0	?	970,107
202110	38089400	Ïû¶¾¼Á	347	ÎÚ¿ËÀ¼	10	Ò»°ãÃ³Ò×	4234	Ç§¿Ë	0	?	546,066
202110	38089400	Ïû¶¾¼Á	410	°ÍÎ÷	10	Ò»°ãÃ³Ò×	195771	Ç§¿Ë	0	?	2,720,052
202110	38089400	Ïû¶¾¼Á	412	ÖÇÀû	10	Ò»°ãÃ³Ò×	391139	Ç§¿Ë	0	?	3,447,298
202110	38089400	Ïû¶¾¼Á	413	¸çÂ×±ÈÑÇ	10	Ò»°ãÃ³Ò×	131070	Ç§¿Ë	0	?	1,154,370
202110	38089400	Ïû¶¾¼Á	415	¸çË¹´ïÀè¼Ó	10	Ò»°ãÃ³Ò×	6000	Ç§¿Ë	0	?	85,550
202110	38089400	Ïû¶¾¼Á	419	¶ò¹Ï¶à¶û	10	Ò»°ãÃ³Ò×	46800	Ç§¿Ë	0	?	238,991
202110	38089400	Ïû¶¾¼Á	423	Î£µØÂíÀ­	10	Ò»°ãÃ³Ò×	2247	Ç§¿Ë	0	?	36,158
202110	38089400	Ïû¶¾¼Á	426	ºé¶¼À­Ë¹	10	Ò»°ãÃ³Ò×	3	Ç§¿Ë	0	?	1,741
202110	38089400	Ïû¶¾¼Á	429	Ä«Î÷¸ç	10	Ò»°ãÃ³Ò×	46609	Ç§¿Ë	0	?	1,710,920
202110	38089400	Ïû¶¾¼Á	434	ÃØÂ³	10	Ò»°ãÃ³Ò×	59476	Ç§¿Ë	0	?	475,208
202110	38089400	Ïû¶¾¼Á	439	Ê¥ÎÄÉ­ÌØºÍ¸ñÁÖÄÉ¶¡Ë¹	10	Ò»°ãÃ³Ò×	2714	Ç§¿Ë	0	?	33,539
202110	38089400	Ïû¶¾¼Á	444	ÎÚÀ­¹ç	10	Ò»°ãÃ³Ò×	14800	Ç§¿Ë	0	?	186,179
202110	38089400	Ïû¶¾¼Á	501	¼ÓÄÃ´ó	10	Ò»°ãÃ³Ò×	43402	Ç§¿Ë	0	?	1,359,936
202110	38089400	Ïû¶¾¼Á	502	ÃÀ¹ú	10	Ò»°ãÃ³Ò×	2723638	Ç§¿Ë	0	?	42,061,197
202110	38089400	Ïû¶¾¼Á	601	°Ä´óÀûÑÇ	10	Ò»°ãÃ³Ò×	1547517	Ç§¿Ë	0	?	19,544,840
202110	38089400	Ïû¶¾¼Á	603	ì³¼Ã	10	Ò»°ãÃ³Ò×	20494	Ç§¿Ë	0	?	206,243
202110	38089400	Ïû¶¾¼Á	609	ÐÂÎ÷À¼	10	Ò»°ãÃ³Ò×	206099	Ç§¿Ë	0	?	2,157,153
202110	38089400	Ïû¶¾¼Á	611	°Í²¼ÑÇÐÂ¼¸ÄÚÑÇ	10	Ò»°ãÃ³Ò×	11586	Ç§¿Ë	0	?	406,716
202110	38089400	Ïû¶¾¼Á	699	´óÑóÖÞÆäËû¹ú¼Ò(µØÇø)	10	Ò»°ãÃ³Ò×	13423	Ç§¿Ë	0	?	168,101
202110	84192000	Ò½ÓÃ»òÊµÑéÊÒÓÃÏû¶¾Æ÷¾ß	102	°ÍÁÖ	10	Ò»°ãÃ³Ò×	4	Ì¨	72	Ç§¿Ë	14,021
202110	84192000	Ò½ÓÃ»òÊµÑéÊÒÓÃÏû¶¾Æ÷¾ß	103	ÃÏ¼ÓÀ­¹ú	10	Ò»°ãÃ³Ò×	108	Ì¨	5114	Ç§¿Ë	541,200
202110	84192000	Ò½ÓÃ»òÊµÑéÊÒÓÃÏû¶¾Æ÷¾ß	106	Ãåµé	10	Ò»°ãÃ³Ò×	190	Ì¨	1700	Ç§¿Ë	70,763
202110	84192000	Ò½ÓÃ»òÊµÑéÊÒÓÃÏû¶¾Æ÷¾ß	107	¼íÆÒÕ¯	10	Ò»°ãÃ³Ò×	80	Ì¨	27369	Ç§¿Ë	1,513,344
202110	84192000	Ò½ÓÃ»òÊµÑéÊÒÓÃÏû¶¾Æ÷¾ß	107	¼íÆÒÕ¯	11	¹ú¼Ò¼ä¡¢¹ú¼Ê×éÖ¯ÎÞ³¥Ô®ÖúºÍÔùËÍµÄÎï×Ê	5	Ì¨	7782	Ç§¿Ë	1,061,893
202110	84192000	Ò½ÓÃ»òÊµÑéÊÒÓÃÏû¶¾Æ÷¾ß	110	ÖÐ¹úÏã¸Û	10	Ò»°ãÃ³Ò×	31	Ì¨	1119	Ç§¿Ë	118,137
202110	84192000	Ò½ÓÃ»òÊµÑéÊÒÓÃÏû¶¾Æ÷¾ß	111	Ó¡¶È	10	Ò»°ãÃ³Ò×	272	Ì¨	11877	Ç§¿Ë	1,066,232
202110	84192000	Ò½ÓÃ»òÊµÑéÊÒÓÃÏû¶¾Æ÷¾ß	112	Ó¡¶ÈÄáÎ÷ÑÇ	10	Ò»°ãÃ³Ò×	251	Ì¨	9751	Ç§¿Ë	1,071,582
202110	84192000	Ò½ÓÃ»òÊµÑéÊÒÓÃÏû¶¾Æ÷¾ß	114	ÒÁÀ­¿Ë	10	Ò»°ãÃ³Ò×	4	Ì¨	149	Ç§¿Ë	3,727
202110	84192000	Ò½ÓÃ»òÊµÑéÊÒÓÃÏû¶¾Æ÷¾ß	115	ÒÔÉ«ÁÐ	10	Ò»°ãÃ³Ò×	22	Ì¨	2799	Ç§¿Ë	350,682
202110	84192000	Ò½ÓÃ»òÊµÑéÊÒÓÃÏû¶¾Æ÷¾ß	116	ÈÕ±¾	10	Ò»°ãÃ³Ò×	39	Ì¨	2363	Ç§¿Ë	326,239
202110	84192000	Ò½ÓÃ»òÊµÑéÊÒÓÃÏû¶¾Æ÷¾ß	117	Ô¼µ©	10	Ò»°ãÃ³Ò×	17	Ì¨	879	Ç§¿Ë	102,881
202110	84192000	Ò½ÓÃ»òÊµÑéÊÒÓÃÏû¶¾Æ÷¾ß	118	¿ÆÍþÌØ	10	Ò»°ãÃ³Ò×	31	Ì¨	260	Ç§¿Ë	30,102
202110	84192000	Ò½ÓÃ»òÊµÑéÊÒÓÃÏû¶¾Æ÷¾ß	119	ÀÏÎÎ	10	Ò»°ãÃ³Ò×	1	Ì¨	100	Ç§¿Ë	12,672
202110	84192000	Ò½ÓÃ»òÊµÑéÊÒÓÃÏû¶¾Æ÷¾ß	121	ÖÐ¹ú°ÄÃÅ	10	Ò»°ãÃ³Ò×	2	Ì¨	74	Ç§¿Ë	1,456
202110	84192000	Ò½ÓÃ»òÊµÑéÊÒÓÃÏû¶¾Æ÷¾ß	122	ÂíÀ´Î÷ÑÇ	10	Ò»°ãÃ³Ò×	536	Ì¨	1884	Ç§¿Ë	489,775
202110	84192000	Ò½ÓÃ»òÊµÑéÊÒÓÃÏû¶¾Æ÷¾ß	123	Âí¶û´ú·ò	10	Ò»°ãÃ³Ò×	1	Ì¨	53	Ç§¿Ë	6,449
202110	84192000	Ò½ÓÃ»òÊµÑéÊÒÓÃÏû¶¾Æ÷¾ß	124	ÃÉ¹Å	10	Ò»°ãÃ³Ò×	10	Ì¨	2440	Ç§¿Ë	189,893
202110	84192000	Ò½ÓÃ»òÊµÑéÊÒÓÃÏû¶¾Æ÷¾ß	125	Äá²´¶ûÁª°îÃñÖ÷¹²ºÍ¹ú	10	Ò»°ãÃ³Ò×	16	Ì¨	1199	Ç§¿Ë	123,721
202110	84192000	Ò½ÓÃ»òÊµÑéÊÒÓÃÏû¶¾Æ÷¾ß	126	°¢Âü	10	Ò»°ãÃ³Ò×	1	Ì¨	218	Ç§¿Ë	17,832
202110	84192000	Ò½ÓÃ»òÊµÑéÊÒÓÃÏû¶¾Æ÷¾ß	127	°Í»ùË¹Ì¹	10	Ò»°ãÃ³Ò×	47	Ì¨	10481	Ç§¿Ë	905,387
202110	84192000	Ò½ÓÃ»òÊµÑéÊÒÓÃÏû¶¾Æ÷¾ß	129	·ÆÂÉ±ö	10	Ò»°ãÃ³Ò×	259	Ì¨	11583	Ç§¿Ë	1,309,333
202110	84192000	Ò½ÓÃ»òÊµÑéÊÒÓÃÏû¶¾Æ÷¾ß	130	¿¨Ëþ¶û	10	Ò»°ãÃ³Ò×	10	Ì¨	145	Ç§¿Ë	19,104
202110	84192000	Ò½ÓÃ»òÊµÑéÊÒÓÃÏû¶¾Æ÷¾ß	131	É³ÌØ°¢À­²®	10	Ò»°ãÃ³Ò×	53	Ì¨	3652	Ç§¿Ë	550,567
202110	84192000	Ò½ÓÃ»òÊµÑéÊÒÓÃÏû¶¾Æ÷¾ß	132	ÐÂ¼ÓÆÂ	10	Ò»°ãÃ³Ò×	101	Ì¨	657	Ç§¿Ë	120,614
202110	84192000	Ò½ÓÃ»òÊµÑéÊÒÓÃÏû¶¾Æ÷¾ß	133	º«¹ú	10	Ò»°ãÃ³Ò×	40	Ì¨	354	Ç§¿Ë	158,956
202110	84192000	Ò½ÓÃ»òÊµÑéÊÒÓÃÏû¶¾Æ÷¾ß	134	Ë¹ÀïÀ¼¿¨	10	Ò»°ãÃ³Ò×	45	Ì¨	2929	Ç§¿Ë	419,535
202110	84192000	Ò½ÓÃ»òÊµÑéÊÒÓÃÏû¶¾Æ÷¾ß	136	Ì©¹ú	10	Ò»°ãÃ³Ò×	371	Ì¨	16550	Ç§¿Ë	1,599,801
202110	84192000	Ò½ÓÃ»òÊµÑéÊÒÓÃÏû¶¾Æ÷¾ß	137	ÍÁ¶úÆä	10	Ò»°ãÃ³Ò×	339	Ì¨	14275	Ç§¿Ë	1,567,827
202110	84192000	Ò½ÓÃ»òÊµÑéÊÒÓÃÏû¶¾Æ÷¾ß	138	°¢ÁªÇõ	10	Ò»°ãÃ³Ò×	57	Ì¨	33405	Ç§¿Ë	12,678,611
202110	84192000	Ò½ÓÃ»òÊµÑéÊÒÓÃÏû¶¾Æ÷¾ß	139	Ò²ÃÅ	10	Ò»°ãÃ³Ò×	16	Ì¨	1548	Ç§¿Ë	138,866
202110	84192000	Ò½ÓÃ»òÊµÑéÊÒÓÃÏû¶¾Æ÷¾ß	141	Ô½ÄÏ	10	Ò»°ãÃ³Ò×	143	Ì¨	8817	Ç§¿Ë	715,879
202110	84192000	Ò½ÓÃ»òÊµÑéÊÒÓÃÏû¶¾Æ÷¾ß	143	ÖÐ¹úÌ¨Íå	10	Ò»°ãÃ³Ò×	6	Ì¨	843	Ç§¿Ë	121,818
202110	84192000	Ò½ÓÃ»òÊµÑéÊÒÓÃÏû¶¾Æ÷¾ß	145	¹þÈø¿ËË¹Ì¹	10	Ò»°ãÃ³Ò×	3	Ì¨	540	Ç§¿Ë	78,482
202110	84192000	Ò½ÓÃ»òÊµÑéÊÒÓÃÏû¶¾Æ÷¾ß	149	ÎÚ×È±ð¿ËË¹Ì¹	10	Ò»°ãÃ³Ò×	90	Ì¨	11719	Ç§¿Ë	1,444,492
202110	84192000	Ò½ÓÃ»òÊµÑéÊÒÓÃÏû¶¾Æ÷¾ß	201	°¢¶û¼°ÀûÑÇ	10	Ò»°ãÃ³Ò×	90	Ì¨	5568	Ç§¿Ë	741,460
202110	84192000	Ò½ÓÃ»òÊµÑéÊÒÓÃÏû¶¾Æ÷¾ß	202	°²¸çÀ­	10	Ò»°ãÃ³Ò×	2	Ì¨	2140	Ç§¿Ë	133,154
202110	84192000	Ò½ÓÃ»òÊµÑéÊÒÓÃÏû¶¾Æ÷¾ß	204	²©´ÄÍßÄÉ	10	Ò»°ãÃ³Ò×	1	Ì¨	260	Ç§¿Ë	1,742
202110	84192000	Ò½ÓÃ»òÊµÑéÊÒÓÃÏû¶¾Æ÷¾ß	205	²¼Â¡µÏ	10	Ò»°ãÃ³Ò×	5	Ì¨	338	Ç§¿Ë	34,242
202110	84192000	Ò½ÓÃ»òÊµÑéÊÒÓÃÏû¶¾Æ÷¾ß	206	¿¦ÂóÂ¡	10	Ò»°ãÃ³Ò×	5	Ì¨	127	Ç§¿Ë	13,615
202110	84192000	Ò½ÓÃ»òÊµÑéÊÒÓÃÏû¶¾Æ÷¾ß	209	ÖÐ·Ç	10	Ò»°ãÃ³Ò×	22	Ì¨	1112	Ç§¿Ë	593,496
202110	84192000	Ò½ÓÃ»òÊµÑéÊÒÓÃÏû¶¾Æ÷¾ß	213	¸Õ¹û(²¼)	10	Ò»°ãÃ³Ò×	2	Ì¨	5	Ç§¿Ë	803
202110	84192000	Ò½ÓÃ»òÊµÑéÊÒÓÃÏû¶¾Æ÷¾ß	215	°£¼°	10	Ò»°ãÃ³Ò×	7	Ì¨	2039	Ç§¿Ë	748,107
202110	84192000	Ò½ÓÃ»òÊµÑéÊÒÓÃÏû¶¾Æ÷¾ß	220	¼ÓÄÉ	10	Ò»°ãÃ³Ò×	195	Ì¨	5493	Ç§¿Ë	471,795
202110	84192000	Ò½ÓÃ»òÊµÑéÊÒÓÃÏû¶¾Æ÷¾ß	221	¼¸ÄÚÑÇ	10	Ò»°ãÃ³Ò×	7	Ì¨	300	Ç§¿Ë	37,653
202110	84192000	Ò½ÓÃ»òÊµÑéÊÒÓÃÏû¶¾Æ÷¾ß	223	¿ÆÌØµÏÍß	10	Ò»°ãÃ³Ò×	1	Ì¨	105	Ç§¿Ë	10,406
202110	84192000	Ò½ÓÃ»òÊµÑéÊÒÓÃÏû¶¾Æ÷¾ß	224	¿ÏÄáÑÇ	10	Ò»°ãÃ³Ò×	11	Ì¨	710	Ç§¿Ë	136,488
202110	84192000	Ò½ÓÃ»òÊµÑéÊÒÓÃÏû¶¾Æ÷¾ß	226	Àû±ÈÑÇ	10	Ò»°ãÃ³Ò×	20	Ì¨	320	Ç§¿Ë	13,372
202110	84192000	Ò½ÓÃ»òÊµÑéÊÒÓÃÏû¶¾Æ÷¾ß	227	Âí´ï¼ÓË¹¼Ó	10	Ò»°ãÃ³Ò×	2	Ì¨	410	Ç§¿Ë	26,099
202110	84192000	Ò½ÓÃ»òÊµÑéÊÒÓÃÏû¶¾Æ÷¾ß	229	ÂíÀï	10	Ò»°ãÃ³Ò×	2	Ì¨	259	Ç§¿Ë	31,794
202110	84192000	Ò½ÓÃ»òÊµÑéÊÒÓÃÏû¶¾Æ÷¾ß	230	Ã«ÀïËþÄáÑÇ	10	Ò»°ãÃ³Ò×	1	Ì¨	40	Ç§¿Ë	7,416
202110	84192000	Ò½ÓÃ»òÊµÑéÊÒÓÃÏû¶¾Æ÷¾ß	231	Ã«ÀïÇóË¹	10	Ò»°ãÃ³Ò×	1	Ì¨	93	Ç§¿Ë	8,770
202110	84192000	Ò½ÓÃ»òÊµÑéÊÒÓÃÏû¶¾Æ÷¾ß	232	Ä¦Âå¸ç	10	Ò»°ãÃ³Ò×	126	Ì¨	6996	Ç§¿Ë	658,641
202110	84192000	Ò½ÓÃ»òÊµÑéÊÒÓÃÏû¶¾Æ÷¾ß	233	ÄªÉ£±È¿Ë	10	Ò»°ãÃ³Ò×	4	Ì¨	337	Ç§¿Ë	30,314
202110	84192000	Ò½ÓÃ»òÊµÑéÊÒÓÃÏû¶¾Æ÷¾ß	234	ÄÉÃ×±ÈÑÇ	10	Ò»°ãÃ³Ò×	1	Ì¨	280	Ç§¿Ë	29,256
202110	84192000	Ò½ÓÃ»òÊµÑéÊÒÓÃÏû¶¾Æ÷¾ß	236	ÄáÈÕÀûÑÇ	10	Ò»°ãÃ³Ò×	1093	Ì¨	13162	Ç§¿Ë	1,088,917
202110	84192000	Ò½ÓÃ»òÊµÑéÊÒÓÃÏû¶¾Æ÷¾ß	240	ÈûÄÚ¼Ó¶û	10	Ò»°ãÃ³Ò×	13	Ì¨	1967	Ç§¿Ë	107,262
202110	84192000	Ò½ÓÃ»òÊµÑéÊÒÓÃÏû¶¾Æ÷¾ß	243	Ë÷ÂíÀï	10	Ò»°ãÃ³Ò×	70	Ì¨	1063	Ç§¿Ë	38,586
202110	84192000	Ò½ÓÃ»òÊµÑéÊÒÓÃÏû¶¾Æ÷¾ß	244	ÄÏ·Ç	10	Ò»°ãÃ³Ò×	90	Ì¨	3717	Ç§¿Ë	557,655
202110	84192000	Ò½ÓÃ»òÊµÑéÊÒÓÃÏû¶¾Æ÷¾ß	247	Ì¹É£ÄáÑÇ	10	Ò»°ãÃ³Ò×	11	Ì¨	775	Ç§¿Ë	79,647
202110	84192000	Ò½ÓÃ»òÊµÑéÊÒÓÃÏû¶¾Æ÷¾ß	250	ÎÚ¸É´ï	10	Ò»°ãÃ³Ò×	16	Ì¨	517	Ç§¿Ë	56,847
202110	84192000	Ò½ÓÃ»òÊµÑéÊÒÓÃÏû¶¾Æ÷¾ß	251	²¼»ùÄÉ·¨Ë÷	10	Ò»°ãÃ³Ò×	3	Ì¨	180	Ç§¿Ë	82,801
202110	84192000	Ò½ÓÃ»òÊµÑéÊÒÓÃÏû¶¾Æ÷¾ß	252	¸Õ¹û(½ð)	10	Ò»°ãÃ³Ò×	17	Ì¨	1165	Ç§¿Ë	107,391
202110	84192000	Ò½ÓÃ»òÊµÑéÊÒÓÃÏû¶¾Æ÷¾ß	254	½ò°Í²¼Î¤	10	Ò»°ãÃ³Ò×	15	Ì¨	970	Ç§¿Ë	122,594
202110	84192000	Ò½ÓÃ»òÊµÑéÊÒÓÃÏû¶¾Æ÷¾ß	257	Ë¹ÍþÊ¿À¼	10	Ò»°ãÃ³Ò×	2	Ì¨	105	Ç§¿Ë	8,035
202110	84192000	Ò½ÓÃ»òÊµÑéÊÒÓÃÏû¶¾Æ÷¾ß	301	±ÈÀûÊ±	10	Ò»°ãÃ³Ò×	2	Ì¨	94	Ç§¿Ë	17,643
202110	84192000	Ò½ÓÃ»òÊµÑéÊÒÓÃÏû¶¾Æ÷¾ß	303	Ó¢¹ú	10	Ò»°ãÃ³Ò×	1180	Ì¨	18644	Ç§¿Ë	3,197,367
202110	84192000	Ò½ÓÃ»òÊµÑéÊÒÓÃÏû¶¾Æ÷¾ß	304	µÂ¹ú	10	Ò»°ãÃ³Ò×	19	Ì¨	3798	Ç§¿Ë	545,021
202110	84192000	Ò½ÓÃ»òÊµÑéÊÒÓÃÏû¶¾Æ÷¾ß	305	·¨¹ú	10	Ò»°ãÃ³Ò×	45441	Ì¨	13247	Ç§¿Ë	6,654,515
202110	84192000	Ò½ÓÃ»òÊµÑéÊÒÓÃÏû¶¾Æ÷¾ß	306	°®¶ûÀ¼	10	Ò»°ãÃ³Ò×	1	Ì¨	85	Ç§¿Ë	14,169
202110	84192000	Ò½ÓÃ»òÊµÑéÊÒÓÃÏû¶¾Æ÷¾ß	307	Òâ´óÀû	10	Ò»°ãÃ³Ò×	38	Ì¨	3210	Ç§¿Ë	1,236,500
202110	84192000	Ò½ÓÃ»òÊµÑéÊÒÓÃÏû¶¾Æ÷¾ß	309	ºÉÀ¼	10	Ò»°ãÃ³Ò×	796	Ì¨	1657	Ç§¿Ë	770,912
202110	84192000	Ò½ÓÃ»òÊµÑéÊÒÓÃÏû¶¾Æ÷¾ß	310	Ï£À°	10	Ò»°ãÃ³Ò×	521	Ì¨	2777	Ç§¿Ë	1,073,375
202110	84192000	Ò½ÓÃ»òÊµÑéÊÒÓÃÏû¶¾Æ÷¾ß	311	ÆÏÌÑÑÀ	10	Ò»°ãÃ³Ò×	23	Ì¨	1236	Ç§¿Ë	241,113
202110	84192000	Ò½ÓÃ»òÊµÑéÊÒÓÃÏû¶¾Æ÷¾ß	312	Î÷°àÑÀ	10	Ò»°ãÃ³Ò×	251	Ì¨	11655	Ç§¿Ë	1,806,824
202110	84192000	Ò½ÓÃ»òÊµÑéÊÒÓÃÏû¶¾Æ÷¾ß	313	°¢¶û°ÍÄáÑÇ	10	Ò»°ãÃ³Ò×	16	Ì¨	794	Ç§¿Ë	98,021
202110	84192000	Ò½ÓÃ»òÊµÑéÊÒÓÃÏû¶¾Æ÷¾ß	316	±£¼ÓÀûÑÇ	10	Ò»°ãÃ³Ò×	15	Ì¨	672	Ç§¿Ë	76,947
202110	84192000	Ò½ÓÃ»òÊµÑéÊÒÓÃÏû¶¾Æ÷¾ß	327	²¨À¼	10	Ò»°ãÃ³Ò×	579	Ì¨	22214	Ç§¿Ë	2,720,447
202110	84192000	Ò½ÓÃ»òÊµÑéÊÒÓÃÏû¶¾Æ÷¾ß	328	ÂÞÂíÄáÑÇ	10	Ò»°ãÃ³Ò×	79	Ì¨	4183	Ç§¿Ë	656,989
202110	84192000	Ò½ÓÃ»òÊµÑéÊÒÓÃÏû¶¾Æ÷¾ß	330	Èðµä	10	Ò»°ãÃ³Ò×	1	Ì¨	128	Ç§¿Ë	17,745
202110	84192000	Ò½ÓÃ»òÊµÑéÊÒÓÃÏû¶¾Æ÷¾ß	331	ÈðÊ¿	10	Ò»°ãÃ³Ò×	6	Ì¨	377	Ç§¿Ë	92,819
202110	84192000	Ò½ÓÃ»òÊµÑéÊÒÓÃÏû¶¾Æ÷¾ß	335	À­ÍÑÎ¬ÑÇ	10	Ò»°ãÃ³Ò×	3	Ì¨	182	Ç§¿Ë	17,211
202110	84192000	Ò½ÓÃ»òÊµÑéÊÒÓÃÏû¶¾Æ÷¾ß	336	Á¢ÌÕÍð	10	Ò»°ãÃ³Ò×	5	Ì¨	235	Ç§¿Ë	30,698
202110	84192000	Ò½ÓÃ»òÊµÑéÊÒÓÃÏû¶¾Æ÷¾ß	337	¸ñÂ³¼ªÑÇ	10	Ò»°ãÃ³Ò×	2	Ì¨	680	Ç§¿Ë	47,337
202110	84192000	Ò½ÓÃ»òÊµÑéÊÒÓÃÏû¶¾Æ÷¾ß	338	ÑÇÃÀÄáÑÇ	10	Ò»°ãÃ³Ò×	136	Ì¨	6406	Ç§¿Ë	717,369
202110	84192000	Ò½ÓÃ»òÊµÑéÊÒÓÃÏû¶¾Æ÷¾ß	340	°×¶íÂÞË¹	10	Ò»°ãÃ³Ò×	12952	Ì¨	7680	Ç§¿Ë	263,858
202110	84192000	Ò½ÓÃ»òÊµÑéÊÒÓÃÏû¶¾Æ÷¾ß	343	Ä¦¶û¶àÍß	10	Ò»°ãÃ³Ò×	7	Ì¨	497	Ç§¿Ë	83,825
202110	84192000	Ò½ÓÃ»òÊµÑéÊÒÓÃÏû¶¾Æ÷¾ß	344	¶íÂÞË¹Áª°î	10	Ò»°ãÃ³Ò×	6681	Ì¨	72721	Ç§¿Ë	9,073,975
202110	84192000	Ò½ÓÃ»òÊµÑéÊÒÓÃÏû¶¾Æ÷¾ß	347	ÎÚ¿ËÀ¼	10	Ò»°ãÃ³Ò×	111	Ì¨	5760	Ç§¿Ë	674,850
202110	84192000	Ò½ÓÃ»òÊµÑéÊÒÓÃÏû¶¾Æ÷¾ß	350	Ë¹ÂåÎÄÄáÑÇ	10	Ò»°ãÃ³Ò×	1	Ì¨	48	Ç§¿Ë	5,330
202110	84192000	Ò½ÓÃ»òÊµÑéÊÒÓÃÏû¶¾Æ÷¾ß	351	¿ËÂÞµØÑÇ	10	Ò»°ãÃ³Ò×	2	Ì¨	10	Ç§¿Ë	1,785
202110	84192000	Ò½ÓÃ»òÊµÑéÊÒÓÃÏû¶¾Æ÷¾ß	358	Èû¶ûÎ¬ÑÇ	10	Ò»°ãÃ³Ò×	11	Ì¨	715	Ç§¿Ë	99,317
[truncated: 446 more rows]
