# Supplementary material for: Research on optimization of emergency supplies customs clearance strategy from the perspective of public health security based on Chinese trade data
Source: Front Public Health. 2025 Jan 24;13:1520705. doi: 10.3389/fpubh.2025.1520705 (PMC11802811; doi:10.3389/fpubh.2025.1520705)
Supplement: Supplementary file 2 [file Data_Sheet_2.ZIP › Paper Code-Part2/2-Export/2021/2021∩╝ê1-12∩╝ë-μèùσÄƒΦ»òσëé-σç║σÅú.csv]

202101	30021500	ÃâÒßÖÆÆ·£¬ÒÑÅä¶¨¼ÁÁ¿»òÖÆ³ÉÁãÊÛ°ü×°	101	°¢¸»º¹	10	Ò»°ãÃ³Ò×	68	Ç§¿Ë	0	?	185,372
202101	30021500	ÃâÒßÖÆÆ·£¬ÒÑÅä¶¨¼ÁÁ¿»òÖÆ³ÉÁãÊÛ°ü×°	102	°ÍÁÖ	10	Ò»°ãÃ³Ò×	1	Ç§¿Ë	0	?	17,143
202101	30021500	ÃâÒßÖÆÆ·£¬ÒÑÅä¶¨¼ÁÁ¿»òÖÆ³ÉÁãÊÛ°ü×°	103	ÃÏ¼ÓÀ­¹ú	10	Ò»°ãÃ³Ò×	6375	Ç§¿Ë	0	?	1,946,592
202101	30021500	ÃâÒßÖÆÆ·£¬ÒÑÅä¶¨¼ÁÁ¿»òÖÆ³ÉÁãÊÛ°ü×°	106	Ãåµé	10	Ò»°ãÃ³Ò×	568	Ç§¿Ë	0	?	92,106
202101	30021500	ÃâÒßÖÆÆ·£¬ÒÑÅä¶¨¼ÁÁ¿»òÖÆ³ÉÁãÊÛ°ü×°	107	¼íÆÒÕ¯	10	Ò»°ãÃ³Ò×	4435	Ç§¿Ë	0	?	1,874,909
202101	30021500	ÃâÒßÖÆÆ·£¬ÒÑÅä¶¨¼ÁÁ¿»òÖÆ³ÉÁãÊÛ°ü×°	108	ÈûÆÖÂ·Ë¹	10	Ò»°ãÃ³Ò×	2083	Ç§¿Ë	0	?	1,355,189
202101	30021500	ÃâÒßÖÆÆ·£¬ÒÑÅä¶¨¼ÁÁ¿»òÖÆ³ÉÁãÊÛ°ü×°	110	ÖÐ¹úÏã¸Û	10	Ò»°ãÃ³Ò×	37358	Ç§¿Ë	0	?	34,327,821
202101	30021500	ÃâÒßÖÆÆ·£¬ÒÑÅä¶¨¼ÁÁ¿»òÖÆ³ÉÁãÊÛ°ü×°	111	Ó¡¶È	10	Ò»°ãÃ³Ò×	33294	Ç§¿Ë	0	?	6,222,082
202101	30021500	ÃâÒßÖÆÆ·£¬ÒÑÅä¶¨¼ÁÁ¿»òÖÆ³ÉÁãÊÛ°ü×°	112	Ó¡¶ÈÄáÎ÷ÑÇ	10	Ò»°ãÃ³Ò×	102529	Ç§¿Ë	0	?	77,346,122
202101	30021500	ÃâÒßÖÆÆ·£¬ÒÑÅä¶¨¼ÁÁ¿»òÖÆ³ÉÁãÊÛ°ü×°	113	ÒÁÀÊ	10	Ò»°ãÃ³Ò×	6992	Ç§¿Ë	0	?	3,070,960
202101	30021500	ÃâÒßÖÆÆ·£¬ÒÑÅä¶¨¼ÁÁ¿»òÖÆ³ÉÁãÊÛ°ü×°	114	ÒÁÀ­¿Ë	10	Ò»°ãÃ³Ò×	1462	Ç§¿Ë	0	?	1,085,103
202101	30021500	ÃâÒßÖÆÆ·£¬ÒÑÅä¶¨¼ÁÁ¿»òÖÆ³ÉÁãÊÛ°ü×°	115	ÒÔÉ«ÁÐ	10	Ò»°ãÃ³Ò×	954	Ç§¿Ë	0	?	507,841
202101	30021500	ÃâÒßÖÆÆ·£¬ÒÑÅä¶¨¼ÁÁ¿»òÖÆ³ÉÁãÊÛ°ü×°	116	ÈÕ±¾	10	Ò»°ãÃ³Ò×	16764	Ç§¿Ë	0	?	16,055,861
202101	30021500	ÃâÒßÖÆÆ·£¬ÒÑÅä¶¨¼ÁÁ¿»òÖÆ³ÉÁãÊÛ°ü×°	117	Ô¼µ©	10	Ò»°ãÃ³Ò×	2922	Ç§¿Ë	0	?	3,056,068
202101	30021500	ÃâÒßÖÆÆ·£¬ÒÑÅä¶¨¼ÁÁ¿»òÖÆ³ÉÁãÊÛ°ü×°	118	¿ÆÍþÌØ	10	Ò»°ãÃ³Ò×	4	Ç§¿Ë	0	?	2,347
202101	30021500	ÃâÒßÖÆÆ·£¬ÒÑÅä¶¨¼ÁÁ¿»òÖÆ³ÉÁãÊÛ°ü×°	119	ÀÏÎÎ	10	Ò»°ãÃ³Ò×	739	Ç§¿Ë	0	?	299,746
202101	30021500	ÃâÒßÖÆÆ·£¬ÒÑÅä¶¨¼ÁÁ¿»òÖÆ³ÉÁãÊÛ°ü×°	120	Àè°ÍÄÛ	10	Ò»°ãÃ³Ò×	1583	Ç§¿Ë	0	?	235,877
202101	30021500	ÃâÒßÖÆÆ·£¬ÒÑÅä¶¨¼ÁÁ¿»òÖÆ³ÉÁãÊÛ°ü×°	121	ÖÐ¹ú°ÄÃÅ	10	Ò»°ãÃ³Ò×	4	Ç§¿Ë	0	?	5,831
202101	30021500	ÃâÒßÖÆÆ·£¬ÒÑÅä¶¨¼ÁÁ¿»òÖÆ³ÉÁãÊÛ°ü×°	122	ÂíÀ´Î÷ÑÇ	10	Ò»°ãÃ³Ò×	10237	Ç§¿Ë	0	?	7,819,386
202101	30021500	ÃâÒßÖÆÆ·£¬ÒÑÅä¶¨¼ÁÁ¿»òÖÆ³ÉÁãÊÛ°ü×°	123	Âí¶û´ú·ò	10	Ò»°ãÃ³Ò×	101	Ç§¿Ë	0	?	87,055
202101	30021500	ÃâÒßÖÆÆ·£¬ÒÑÅä¶¨¼ÁÁ¿»òÖÆ³ÉÁãÊÛ°ü×°	124	ÃÉ¹Å	10	Ò»°ãÃ³Ò×	542	Ç§¿Ë	0	?	438,396
202101	30021500	ÃâÒßÖÆÆ·£¬ÒÑÅä¶¨¼ÁÁ¿»òÖÆ³ÉÁãÊÛ°ü×°	125	Äá²´¶ûÁª°îÃñÖ÷¹²ºÍ¹ú	10	Ò»°ãÃ³Ò×	588	Ç§¿Ë	0	?	439,322
202101	30021500	ÃâÒßÖÆÆ·£¬ÒÑÅä¶¨¼ÁÁ¿»òÖÆ³ÉÁãÊÛ°ü×°	126	°¢Âü	10	Ò»°ãÃ³Ò×	211	Ç§¿Ë	0	?	49,733
202101	30021500	ÃâÒßÖÆÆ·£¬ÒÑÅä¶¨¼ÁÁ¿»òÖÆ³ÉÁãÊÛ°ü×°	127	°Í»ùË¹Ì¹	10	Ò»°ãÃ³Ò×	20111	Ç§¿Ë	0	?	3,243,337
202101	30021500	ÃâÒßÖÆÆ·£¬ÒÑÅä¶¨¼ÁÁ¿»òÖÆ³ÉÁãÊÛ°ü×°	128	°ÍÀÕË¹Ì¹	10	Ò»°ãÃ³Ò×	170	Ç§¿Ë	0	?	258,512
202101	30021500	ÃâÒßÖÆÆ·£¬ÒÑÅä¶¨¼ÁÁ¿»òÖÆ³ÉÁãÊÛ°ü×°	129	·ÆÂÉ±ö	10	Ò»°ãÃ³Ò×	8151	Ç§¿Ë	0	?	4,625,065
202101	30021500	ÃâÒßÖÆÆ·£¬ÒÑÅä¶¨¼ÁÁ¿»òÖÆ³ÉÁãÊÛ°ü×°	130	¿¨Ëþ¶û	10	Ò»°ãÃ³Ò×	19	Ç§¿Ë	0	?	11,214
202101	30021500	ÃâÒßÖÆÆ·£¬ÒÑÅä¶¨¼ÁÁ¿»òÖÆ³ÉÁãÊÛ°ü×°	131	É³ÌØ°¢À­²®	10	Ò»°ãÃ³Ò×	5925	Ç§¿Ë	0	?	2,775,189
202101	30021500	ÃâÒßÖÆÆ·£¬ÒÑÅä¶¨¼ÁÁ¿»òÖÆ³ÉÁãÊÛ°ü×°	132	ÐÂ¼ÓÆÂ	10	Ò»°ãÃ³Ò×	15798	Ç§¿Ë	0	?	15,022,983
202101	30021500	ÃâÒßÖÆÆ·£¬ÒÑÅä¶¨¼ÁÁ¿»òÖÆ³ÉÁãÊÛ°ü×°	133	º«¹ú	10	Ò»°ãÃ³Ò×	5052	Ç§¿Ë	0	?	51,081,591
202101	30021500	ÃâÒßÖÆÆ·£¬ÒÑÅä¶¨¼ÁÁ¿»òÖÆ³ÉÁãÊÛ°ü×°	134	Ë¹ÀïÀ¼¿¨	10	Ò»°ãÃ³Ò×	621	Ç§¿Ë	0	?	348,863
202101	30021500	ÃâÒßÖÆÆ·£¬ÒÑÅä¶¨¼ÁÁ¿»òÖÆ³ÉÁãÊÛ°ü×°	136	Ì©¹ú	10	Ò»°ãÃ³Ò×	6424	Ç§¿Ë	0	?	3,212,456
202101	30021500	ÃâÒßÖÆÆ·£¬ÒÑÅä¶¨¼ÁÁ¿»òÖÆ³ÉÁãÊÛ°ü×°	137	ÍÁ¶úÆä	10	Ò»°ãÃ³Ò×	4430	Ç§¿Ë	0	?	3,443,634
202101	30021500	ÃâÒßÖÆÆ·£¬ÒÑÅä¶¨¼ÁÁ¿»òÖÆ³ÉÁãÊÛ°ü×°	138	°¢ÁªÇõ	10	Ò»°ãÃ³Ò×	1129	Ç§¿Ë	0	?	362,441
202101	30021500	ÃâÒßÖÆÆ·£¬ÒÑÅä¶¨¼ÁÁ¿»òÖÆ³ÉÁãÊÛ°ü×°	139	Ò²ÃÅ	10	Ò»°ãÃ³Ò×	4234	Ç§¿Ë	0	?	809,585
202101	30021500	ÃâÒßÖÆÆ·£¬ÒÑÅä¶¨¼ÁÁ¿»òÖÆ³ÉÁãÊÛ°ü×°	141	Ô½ÄÏ	10	Ò»°ãÃ³Ò×	262	Ç§¿Ë	0	?	306,147
202101	30021500	ÃâÒßÖÆÆ·£¬ÒÑÅä¶¨¼ÁÁ¿»òÖÆ³ÉÁãÊÛ°ü×°	143	ÖÐ¹úÌ¨Íå	10	Ò»°ãÃ³Ò×	196	Ç§¿Ë	0	?	2,809,229
202101	30021500	ÃâÒßÖÆÆ·£¬ÒÑÅä¶¨¼ÁÁ¿»òÖÆ³ÉÁãÊÛ°ü×°	145	¹þÈø¿ËË¹Ì¹	10	Ò»°ãÃ³Ò×	2905	Ç§¿Ë	0	?	709,874
202101	30021500	ÃâÒßÖÆÆ·£¬ÒÑÅä¶¨¼ÁÁ¿»òÖÆ³ÉÁãÊÛ°ü×°	146	¼ª¶û¼ªË¹Ë¹Ì¹	10	Ò»°ãÃ³Ò×	23	Ç§¿Ë	0	?	110,986
202101	30021500	ÃâÒßÖÆÆ·£¬ÒÑÅä¶¨¼ÁÁ¿»òÖÆ³ÉÁãÊÛ°ü×°	149	ÎÚ×È±ð¿ËË¹Ì¹	10	Ò»°ãÃ³Ò×	3537	Ç§¿Ë	0	?	2,890,111
202101	30021500	ÃâÒßÖÆÆ·£¬ÒÑÅä¶¨¼ÁÁ¿»òÖÆ³ÉÁãÊÛ°ü×°	201	°¢¶û¼°ÀûÑÇ	10	Ò»°ãÃ³Ò×	9525	Ç§¿Ë	0	?	9,966,048
202101	30021500	ÃâÒßÖÆÆ·£¬ÒÑÅä¶¨¼ÁÁ¿»òÖÆ³ÉÁãÊÛ°ü×°	202	°²¸çÀ­	10	Ò»°ãÃ³Ò×	7027	Ç§¿Ë	0	?	4,193,752
202101	30021500	ÃâÒßÖÆÆ·£¬ÒÑÅä¶¨¼ÁÁ¿»òÖÆ³ÉÁãÊÛ°ü×°	203	±´Äþ	10	Ò»°ãÃ³Ò×	202	Ç§¿Ë	0	?	40,938
202101	30021500	ÃâÒßÖÆÆ·£¬ÒÑÅä¶¨¼ÁÁ¿»òÖÆ³ÉÁãÊÛ°ü×°	205	²¼Â¡µÏ	10	Ò»°ãÃ³Ò×	2333	Ç§¿Ë	0	?	1,765,729
202101	30021500	ÃâÒßÖÆÆ·£¬ÒÑÅä¶¨¼ÁÁ¿»òÖÆ³ÉÁãÊÛ°ü×°	206	¿¦ÂóÂ¡	10	Ò»°ãÃ³Ò×	99	Ç§¿Ë	0	?	75,031
202101	30021500	ÃâÒßÖÆÆ·£¬ÒÑÅä¶¨¼ÁÁ¿»òÖÆ³ÉÁãÊÛ°ü×°	211	Õ§µÃ	10	Ò»°ãÃ³Ò×	118	Ç§¿Ë	0	?	32,678
202101	30021500	ÃâÒßÖÆÆ·£¬ÒÑÅä¶¨¼ÁÁ¿»òÖÆ³ÉÁãÊÛ°ü×°	215	°£¼°	10	Ò»°ãÃ³Ò×	8978	Ç§¿Ë	0	?	3,351,672
202101	30021500	ÃâÒßÖÆÆ·£¬ÒÑÅä¶¨¼ÁÁ¿»òÖÆ³ÉÁãÊÛ°ü×°	217	°£Èû¶í±ÈÑÇ	10	Ò»°ãÃ³Ò×	976	Ç§¿Ë	0	?	965,382
202101	30021500	ÃâÒßÖÆÆ·£¬ÒÑÅä¶¨¼ÁÁ¿»òÖÆ³ÉÁãÊÛ°ü×°	218	¼ÓÅî	10	Ò»°ãÃ³Ò×	416	Ç§¿Ë	0	?	113,935
202101	30021500	ÃâÒßÖÆÆ·£¬ÒÑÅä¶¨¼ÁÁ¿»òÖÆ³ÉÁãÊÛ°ü×°	219	¸Ô±ÈÑÇ	10	Ò»°ãÃ³Ò×	8	Ç§¿Ë	0	?	11,188
202101	30021500	ÃâÒßÖÆÆ·£¬ÒÑÅä¶¨¼ÁÁ¿»òÖÆ³ÉÁãÊÛ°ü×°	220	¼ÓÄÉ	10	Ò»°ãÃ³Ò×	1727	Ç§¿Ë	0	?	447,379
202101	30021500	ÃâÒßÖÆÆ·£¬ÒÑÅä¶¨¼ÁÁ¿»òÖÆ³ÉÁãÊÛ°ü×°	222	¼¸ÄÚÑÇ±ÈÉÜ	10	Ò»°ãÃ³Ò×	77	Ç§¿Ë	0	?	16,105
202101	30021500	ÃâÒßÖÆÆ·£¬ÒÑÅä¶¨¼ÁÁ¿»òÖÆ³ÉÁãÊÛ°ü×°	223	¿ÆÌØµÏÍß	10	Ò»°ãÃ³Ò×	463	Ç§¿Ë	0	?	215,215
202101	30021500	ÃâÒßÖÆÆ·£¬ÒÑÅä¶¨¼ÁÁ¿»òÖÆ³ÉÁãÊÛ°ü×°	224	¿ÏÄáÑÇ	10	Ò»°ãÃ³Ò×	4509	Ç§¿Ë	0	?	731,226
202101	30021500	ÃâÒßÖÆÆ·£¬ÒÑÅä¶¨¼ÁÁ¿»òÖÆ³ÉÁãÊÛ°ü×°	225	Àû±ÈÀïÑÇ	10	Ò»°ãÃ³Ò×	96	Ç§¿Ë	0	?	19,058
202101	30021500	ÃâÒßÖÆÆ·£¬ÒÑÅä¶¨¼ÁÁ¿»òÖÆ³ÉÁãÊÛ°ü×°	226	Àû±ÈÑÇ	10	Ò»°ãÃ³Ò×	527	Ç§¿Ë	0	?	1,183,232
202101	30021500	ÃâÒßÖÆÆ·£¬ÒÑÅä¶¨¼ÁÁ¿»òÖÆ³ÉÁãÊÛ°ü×°	227	Âí´ï¼ÓË¹¼Ó	10	Ò»°ãÃ³Ò×	2	Ç§¿Ë	0	?	3,660
202101	30021500	ÃâÒßÖÆÆ·£¬ÒÑÅä¶¨¼ÁÁ¿»òÖÆ³ÉÁãÊÛ°ü×°	229	ÂíÀï	10	Ò»°ãÃ³Ò×	195	Ç§¿Ë	0	?	75,060
202101	30021500	ÃâÒßÖÆÆ·£¬ÒÑÅä¶¨¼ÁÁ¿»òÖÆ³ÉÁãÊÛ°ü×°	230	Ã«ÀïËþÄáÑÇ	10	Ò»°ãÃ³Ò×	16	Ç§¿Ë	0	?	23,528
202101	30021500	ÃâÒßÖÆÆ·£¬ÒÑÅä¶¨¼ÁÁ¿»òÖÆ³ÉÁãÊÛ°ü×°	231	Ã«ÀïÇóË¹	10	Ò»°ãÃ³Ò×	4	Ç§¿Ë	0	?	21,827
202101	30021500	ÃâÒßÖÆÆ·£¬ÒÑÅä¶¨¼ÁÁ¿»òÖÆ³ÉÁãÊÛ°ü×°	232	Ä¦Âå¸ç	10	Ò»°ãÃ³Ò×	702	Ç§¿Ë	0	?	295,465
202101	30021500	ÃâÒßÖÆÆ·£¬ÒÑÅä¶¨¼ÁÁ¿»òÖÆ³ÉÁãÊÛ°ü×°	233	ÄªÉ£±È¿Ë	10	Ò»°ãÃ³Ò×	253	Ç§¿Ë	0	?	121,568
202101	30021500	ÃâÒßÖÆÆ·£¬ÒÑÅä¶¨¼ÁÁ¿»òÖÆ³ÉÁãÊÛ°ü×°	234	ÄÉÃ×±ÈÑÇ	10	Ò»°ãÃ³Ò×	14	Ç§¿Ë	0	?	8,468
202101	30021500	ÃâÒßÖÆÆ·£¬ÒÑÅä¶¨¼ÁÁ¿»òÖÆ³ÉÁãÊÛ°ü×°	235	ÄáÈÕ¶û	10	Ò»°ãÃ³Ò×	4	Ç§¿Ë	0	?	21,345
202101	30021500	ÃâÒßÖÆÆ·£¬ÒÑÅä¶¨¼ÁÁ¿»òÖÆ³ÉÁãÊÛ°ü×°	236	ÄáÈÕÀûÑÇ	10	Ò»°ãÃ³Ò×	16744	Ç§¿Ë	0	?	1,395,801
202101	30021500	ÃâÒßÖÆÆ·£¬ÒÑÅä¶¨¼ÁÁ¿»òÖÆ³ÉÁãÊÛ°ü×°	238	Â¬Íú´ï	10	Ò»°ãÃ³Ò×	361	Ç§¿Ë	0	?	96,892
202101	30021500	ÃâÒßÖÆÆ·£¬ÒÑÅä¶¨¼ÁÁ¿»òÖÆ³ÉÁãÊÛ°ü×°	240	ÈûÄÚ¼Ó¶û	10	Ò»°ãÃ³Ò×	1012	Ç§¿Ë	0	?	242,456
202101	30021500	ÃâÒßÖÆÆ·£¬ÒÑÅä¶¨¼ÁÁ¿»òÖÆ³ÉÁãÊÛ°ü×°	241	ÈûÉà¶û	10	Ò»°ãÃ³Ò×	9	Ç§¿Ë	0	?	13,071
202101	30021500	ÃâÒßÖÆÆ·£¬ÒÑÅä¶¨¼ÁÁ¿»òÖÆ³ÉÁãÊÛ°ü×°	242	ÈûÀ­Àû°º	10	Ò»°ãÃ³Ò×	1200	Ç§¿Ë	0	?	81,694
202101	30021500	ÃâÒßÖÆÆ·£¬ÒÑÅä¶¨¼ÁÁ¿»òÖÆ³ÉÁãÊÛ°ü×°	243	Ë÷ÂíÀï	10	Ò»°ãÃ³Ò×	102	Ç§¿Ë	0	?	357,495
202101	30021500	ÃâÒßÖÆÆ·£¬ÒÑÅä¶¨¼ÁÁ¿»òÖÆ³ÉÁãÊÛ°ü×°	244	ÄÏ·Ç	10	Ò»°ãÃ³Ò×	14419	Ç§¿Ë	0	?	4,328,339
202101	30021500	ÃâÒßÖÆÆ·£¬ÒÑÅä¶¨¼ÁÁ¿»òÖÆ³ÉÁãÊÛ°ü×°	246	ËÕµ¤	10	Ò»°ãÃ³Ò×	6649	Ç§¿Ë	0	?	1,379,940
202101	30021500	ÃâÒßÖÆÆ·£¬ÒÑÅä¶¨¼ÁÁ¿»òÖÆ³ÉÁãÊÛ°ü×°	247	Ì¹É£ÄáÑÇ	10	Ò»°ãÃ³Ò×	373	Ç§¿Ë	0	?	127,924
202101	30021500	ÃâÒßÖÆÆ·£¬ÒÑÅä¶¨¼ÁÁ¿»òÖÆ³ÉÁãÊÛ°ü×°	249	Í»ÄáË¹	10	Ò»°ãÃ³Ò×	1084	Ç§¿Ë	0	?	65,825
202101	30021500	ÃâÒßÖÆÆ·£¬ÒÑÅä¶¨¼ÁÁ¿»òÖÆ³ÉÁãÊÛ°ü×°	250	ÎÚ¸É´ï	10	Ò»°ãÃ³Ò×	452	Ç§¿Ë	0	?	188,048
202101	30021500	ÃâÒßÖÆÆ·£¬ÒÑÅä¶¨¼ÁÁ¿»òÖÆ³ÉÁãÊÛ°ü×°	251	²¼»ùÄÉ·¨Ë÷	10	Ò»°ãÃ³Ò×	421	Ç§¿Ë	0	?	73,560
202101	30021500	ÃâÒßÖÆÆ·£¬ÒÑÅä¶¨¼ÁÁ¿»òÖÆ³ÉÁãÊÛ°ü×°	252	¸Õ¹û(½ð)	10	Ò»°ãÃ³Ò×	188	Ç§¿Ë	0	?	150,921
202101	30021500	ÃâÒßÖÆÆ·£¬ÒÑÅä¶¨¼ÁÁ¿»òÖÆ³ÉÁãÊÛ°ü×°	253	ÔÞ±ÈÑÇ	10	Ò»°ãÃ³Ò×	980	Ç§¿Ë	0	?	270,963
202101	30021500	ÃâÒßÖÆÆ·£¬ÒÑÅä¶¨¼ÁÁ¿»òÖÆ³ÉÁãÊÛ°ü×°	254	½ò°Í²¼Î¤	10	Ò»°ãÃ³Ò×	758	Ç§¿Ë	0	?	885,304
202101	30021500	ÃâÒßÖÆÆ·£¬ÒÑÅä¶¨¼ÁÁ¿»òÖÆ³ÉÁãÊÛ°ü×°	260	ÄÏËÕµ¤¹²ºÍ¹ú	10	Ò»°ãÃ³Ò×	4	Ç§¿Ë	0	?	6,822
202101	30021500	ÃâÒßÖÆÆ·£¬ÒÑÅä¶¨¼ÁÁ¿»òÖÆ³ÉÁãÊÛ°ü×°	301	±ÈÀûÊ±	10	Ò»°ãÃ³Ò×	2686	Ç§¿Ë	0	?	2,605,381
202101	30021500	ÃâÒßÖÆÆ·£¬ÒÑÅä¶¨¼ÁÁ¿»òÖÆ³ÉÁãÊÛ°ü×°	302	µ¤Âó	10	Ò»°ãÃ³Ò×	6613	Ç§¿Ë	0	?	2,614,387
202101	30021500	ÃâÒßÖÆÆ·£¬ÒÑÅä¶¨¼ÁÁ¿»òÖÆ³ÉÁãÊÛ°ü×°	303	Ó¢¹ú	10	Ò»°ãÃ³Ò×	2384266	Ç§¿Ë	0	?	1,875,571,299
202101	30021500	ÃâÒßÖÆÆ·£¬ÒÑÅä¶¨¼ÁÁ¿»òÖÆ³ÉÁãÊÛ°ü×°	304	µÂ¹ú	10	Ò»°ãÃ³Ò×	624875	Ç§¿Ë	0	?	470,321,427
202101	30021500	ÃâÒßÖÆÆ·£¬ÒÑÅä¶¨¼ÁÁ¿»òÖÆ³ÉÁãÊÛ°ü×°	305	·¨¹ú	10	Ò»°ãÃ³Ò×	82565	Ç§¿Ë	0	?	98,537,348
202101	30021500	ÃâÒßÖÆÆ·£¬ÒÑÅä¶¨¼ÁÁ¿»òÖÆ³ÉÁãÊÛ°ü×°	306	°®¶ûÀ¼	10	Ò»°ãÃ³Ò×	817	Ç§¿Ë	0	?	576,556
202101	30021500	ÃâÒßÖÆÆ·£¬ÒÑÅä¶¨¼ÁÁ¿»òÖÆ³ÉÁãÊÛ°ü×°	307	Òâ´óÀû	10	Ò»°ãÃ³Ò×	105301	Ç§¿Ë	0	?	68,332,017
202101	30021500	ÃâÒßÖÆÆ·£¬ÒÑÅä¶¨¼ÁÁ¿»òÖÆ³ÉÁãÊÛ°ü×°	308	Â¬É­±¤	10	Ò»°ãÃ³Ò×	4574	Ç§¿Ë	0	?	5,755,074
202101	30021500	ÃâÒßÖÆÆ·£¬ÒÑÅä¶¨¼ÁÁ¿»òÖÆ³ÉÁãÊÛ°ü×°	309	ºÉÀ¼	10	Ò»°ãÃ³Ò×	112616	Ç§¿Ë	0	?	82,702,472
202101	30021500	ÃâÒßÖÆÆ·£¬ÒÑÅä¶¨¼ÁÁ¿»òÖÆ³ÉÁãÊÛ°ü×°	310	Ï£À°	10	Ò»°ãÃ³Ò×	3324	Ç§¿Ë	0	?	2,522,838
202101	30021500	ÃâÒßÖÆÆ·£¬ÒÑÅä¶¨¼ÁÁ¿»òÖÆ³ÉÁãÊÛ°ü×°	311	ÆÏÌÑÑÀ	10	Ò»°ãÃ³Ò×	3009	Ç§¿Ë	0	?	2,064,613
202101	30021500	ÃâÒßÖÆÆ·£¬ÒÑÅä¶¨¼ÁÁ¿»òÖÆ³ÉÁãÊÛ°ü×°	312	Î÷°àÑÀ	10	Ò»°ãÃ³Ò×	35105	Ç§¿Ë	0	?	29,101,713
202101	30021500	ÃâÒßÖÆÆ·£¬ÒÑÅä¶¨¼ÁÁ¿»òÖÆ³ÉÁãÊÛ°ü×°	313	°¢¶û°ÍÄáÑÇ	10	Ò»°ãÃ³Ò×	179	Ç§¿Ë	0	?	439,657
202101	30021500	ÃâÒßÖÆÆ·£¬ÒÑÅä¶¨¼ÁÁ¿»òÖÆ³ÉÁãÊÛ°ü×°	315	°ÂµØÀû	10	Ò»°ãÃ³Ò×	184224	Ç§¿Ë	0	?	90,846,869
202101	30021500	ÃâÒßÖÆÆ·£¬ÒÑÅä¶¨¼ÁÁ¿»òÖÆ³ÉÁãÊÛ°ü×°	316	±£¼ÓÀûÑÇ	10	Ò»°ãÃ³Ò×	755	Ç§¿Ë	0	?	636,647
202101	30021500	ÃâÒßÖÆÆ·£¬ÒÑÅä¶¨¼ÁÁ¿»òÖÆ³ÉÁãÊÛ°ü×°	318	·ÒÀ¼	10	Ò»°ãÃ³Ò×	4414	Ç§¿Ë	0	?	4,208,732
202101	30021500	ÃâÒßÖÆÆ·£¬ÒÑÅä¶¨¼ÁÁ¿»òÖÆ³ÉÁãÊÛ°ü×°	321	ÐÙÑÀÀû	10	Ò»°ãÃ³Ò×	3704	Ç§¿Ë	0	?	3,553,849
202101	30021500	ÃâÒßÖÆÆ·£¬ÒÑÅä¶¨¼ÁÁ¿»òÖÆ³ÉÁãÊÛ°ü×°	324	Âí¶úËû	10	Ò»°ãÃ³Ò×	0	Ç§¿Ë	0	?	459
202101	30021500	ÃâÒßÖÆÆ·£¬ÒÑÅä¶¨¼ÁÁ¿»òÖÆ³ÉÁãÊÛ°ü×°	326	Å²Íþ	10	Ò»°ãÃ³Ò×	41	Ç§¿Ë	0	?	9,614
202101	30021500	ÃâÒßÖÆÆ·£¬ÒÑÅä¶¨¼ÁÁ¿»òÖÆ³ÉÁãÊÛ°ü×°	327	²¨À¼	10	Ò»°ãÃ³Ò×	13993	Ç§¿Ë	0	?	4,704,963
202101	30021500	ÃâÒßÖÆÆ·£¬ÒÑÅä¶¨¼ÁÁ¿»òÖÆ³ÉÁãÊÛ°ü×°	328	ÂÞÂíÄáÑÇ	10	Ò»°ãÃ³Ò×	9404	Ç§¿Ë	0	?	6,306,814
202101	30021500	ÃâÒßÖÆÆ·£¬ÒÑÅä¶¨¼ÁÁ¿»òÖÆ³ÉÁãÊÛ°ü×°	330	Èðµä	10	Ò»°ãÃ³Ò×	3652	Ç§¿Ë	0	?	1,249,915
202101	30021500	ÃâÒßÖÆÆ·£¬ÒÑÅä¶¨¼ÁÁ¿»òÖÆ³ÉÁãÊÛ°ü×°	331	ÈðÊ¿	10	Ò»°ãÃ³Ò×	17217	Ç§¿Ë	0	?	7,485,379
202101	30021500	ÃâÒßÖÆÆ·£¬ÒÑÅä¶¨¼ÁÁ¿»òÖÆ³ÉÁãÊÛ°ü×°	334	°®É³ÄáÑÇ	10	Ò»°ãÃ³Ò×	117	Ç§¿Ë	0	?	108,784
202101	30021500	ÃâÒßÖÆÆ·£¬ÒÑÅä¶¨¼ÁÁ¿»òÖÆ³ÉÁãÊÛ°ü×°	335	À­ÍÑÎ¬ÑÇ	10	Ò»°ãÃ³Ò×	33	Ç§¿Ë	0	?	26,253
202101	30021500	ÃâÒßÖÆÆ·£¬ÒÑÅä¶¨¼ÁÁ¿»òÖÆ³ÉÁãÊÛ°ü×°	336	Á¢ÌÕÍð	10	Ò»°ãÃ³Ò×	2792	Ç§¿Ë	0	?	2,407,281
202101	30021500	ÃâÒßÖÆÆ·£¬ÒÑÅä¶¨¼ÁÁ¿»òÖÆ³ÉÁãÊÛ°ü×°	337	¸ñÂ³¼ªÑÇ	10	Ò»°ãÃ³Ò×	199	Ç§¿Ë	0	?	482,885
202101	30021500	ÃâÒßÖÆÆ·£¬ÒÑÅä¶¨¼ÁÁ¿»òÖÆ³ÉÁãÊÛ°ü×°	338	ÑÇÃÀÄáÑÇ	10	Ò»°ãÃ³Ò×	189	Ç§¿Ë	0	?	215,561
202101	30021500	ÃâÒßÖÆÆ·£¬ÒÑÅä¶¨¼ÁÁ¿»òÖÆ³ÉÁãÊÛ°ü×°	339	°¢Èû°Ý½®	10	Ò»°ãÃ³Ò×	348	Ç§¿Ë	0	?	269,448
202101	30021500	ÃâÒßÖÆÆ·£¬ÒÑÅä¶¨¼ÁÁ¿»òÖÆ³ÉÁãÊÛ°ü×°	340	°×¶íÂÞË¹	10	Ò»°ãÃ³Ò×	96	Ç§¿Ë	0	?	296,028
202101	30021500	ÃâÒßÖÆÆ·£¬ÒÑÅä¶¨¼ÁÁ¿»òÖÆ³ÉÁãÊÛ°ü×°	343	Ä¦¶û¶àÍß	10	Ò»°ãÃ³Ò×	243	Ç§¿Ë	0	?	283,822
202101	30021500	ÃâÒßÖÆÆ·£¬ÒÑÅä¶¨¼ÁÁ¿»òÖÆ³ÉÁãÊÛ°ü×°	344	¶íÂÞË¹Áª°î	10	Ò»°ãÃ³Ò×	3412	Ç§¿Ë	0	?	1,630,008
202101	30021500	ÃâÒßÖÆÆ·£¬ÒÑÅä¶¨¼ÁÁ¿»òÖÆ³ÉÁãÊÛ°ü×°	347	ÎÚ¿ËÀ¼	10	Ò»°ãÃ³Ò×	2784	Ç§¿Ë	0	?	2,789,519
202101	30021500	ÃâÒßÖÆÆ·£¬ÒÑÅä¶¨¼ÁÁ¿»òÖÆ³ÉÁãÊÛ°ü×°	350	Ë¹ÂåÎÄÄáÑÇ	10	Ò»°ãÃ³Ò×	5853	Ç§¿Ë	0	?	4,124,301
202101	30021500	ÃâÒßÖÆÆ·£¬ÒÑÅä¶¨¼ÁÁ¿»òÖÆ³ÉÁãÊÛ°ü×°	351	¿ËÂÞµØÑÇ	10	Ò»°ãÃ³Ò×	397	Ç§¿Ë	0	?	514,065
202101	30021500	ÃâÒßÖÆÆ·£¬ÒÑÅä¶¨¼ÁÁ¿»òÖÆ³ÉÁãÊÛ°ü×°	352	½Ý¿Ë	10	Ò»°ãÃ³Ò×	9429	Ç§¿Ë	0	?	8,358,667
202101	30021500	ÃâÒßÖÆÆ·£¬ÒÑÅä¶¨¼ÁÁ¿»òÖÆ³ÉÁãÊÛ°ü×°	353	Ë¹Âå·¥¿Ë	10	Ò»°ãÃ³Ò×	5959	Ç§¿Ë	0	?	6,116,466
202101	30021500	ÃâÒßÖÆÆ·£¬ÒÑÅä¶¨¼ÁÁ¿»òÖÆ³ÉÁãÊÛ°ü×°	354	±±ÂíÆä¶Ù¹²ºÍ¹ú	10	Ò»°ãÃ³Ò×	173	Ç§¿Ë	0	?	117,948
202101	30021500	ÃâÒßÖÆÆ·£¬ÒÑÅä¶¨¼ÁÁ¿»òÖÆ³ÉÁãÊÛ°ü×°	355	²¨ºÚ	10	Ò»°ãÃ³Ò×	0	Ç§¿Ë	0	?	164
202101	30021500	ÃâÒßÖÆÆ·£¬ÒÑÅä¶¨¼ÁÁ¿»òÖÆ³ÉÁãÊÛ°ü×°	358	Èû¶ûÎ¬ÑÇ	10	Ò»°ãÃ³Ò×	565	Ç§¿Ë	0	?	444,240
202101	30021500	ÃâÒßÖÆÆ·£¬ÒÑÅä¶¨¼ÁÁ¿»òÖÆ³ÉÁãÊÛ°ü×°	402	°¢¸ùÍ¢	10	Ò»°ãÃ³Ò×	435	Ç§¿Ë	0	?	447,480
202101	30021500	ÃâÒßÖÆÆ·£¬ÒÑÅä¶¨¼ÁÁ¿»òÖÆ³ÉÁãÊÛ°ü×°	403	°¢Â³°Í	10	Ò»°ãÃ³Ò×	9	Ç§¿Ë	0	?	17,218
202101	30021500	ÃâÒßÖÆÆ·£¬ÒÑÅä¶¨¼ÁÁ¿»òÖÆ³ÉÁãÊÛ°ü×°	408	¶àÃñ×å²£ÀûÎ¬ÑÇ¹ú	10	Ò»°ãÃ³Ò×	2590	Ç§¿Ë	0	?	2,424,474
202101	30021500	ÃâÒßÖÆÆ·£¬ÒÑÅä¶¨¼ÁÁ¿»òÖÆ³ÉÁãÊÛ°ü×°	410	°ÍÎ÷	10	Ò»°ãÃ³Ò×	31523	Ç§¿Ë	0	?	23,949,515
202101	30021500	ÃâÒßÖÆÆ·£¬ÒÑÅä¶¨¼ÁÁ¿»òÖÆ³ÉÁãÊÛ°ü×°	412	ÖÇÀû	10	Ò»°ãÃ³Ò×	17918	Ç§¿Ë	0	?	11,793,819
202101	30021500	ÃâÒßÖÆÆ·£¬ÒÑÅä¶¨¼ÁÁ¿»òÖÆ³ÉÁãÊÛ°ü×°	413	¸çÂ×±ÈÑÇ	10	Ò»°ãÃ³Ò×	8260	Ç§¿Ë	0	?	1,900,392
202101	30021500	ÃâÒßÖÆÆ·£¬ÒÑÅä¶¨¼ÁÁ¿»òÖÆ³ÉÁãÊÛ°ü×°	414	¶àÃ×Äá¿Ë	10	Ò»°ãÃ³Ò×	1	Ç§¿Ë	0	?	9,189
202101	30021500	ÃâÒßÖÆÆ·£¬ÒÑÅä¶¨¼ÁÁ¿»òÖÆ³ÉÁãÊÛ°ü×°	415	¸çË¹´ïÀè¼Ó	10	Ò»°ãÃ³Ò×	38	Ç§¿Ë	0	?	169,623
202101	30021500	ÃâÒßÖÆÆ·£¬ÒÑÅä¶¨¼ÁÁ¿»òÖÆ³ÉÁãÊÛ°ü×°	418	¶àÃ×Äá¼Ó¹²ºÍ¹ú	10	Ò»°ãÃ³Ò×	3116	Ç§¿Ë	0	?	1,124,710
202101	30021500	ÃâÒßÖÆÆ·£¬ÒÑÅä¶¨¼ÁÁ¿»òÖÆ³ÉÁãÊÛ°ü×°	419	¶ò¹Ï¶à¶û	10	Ò»°ãÃ³Ò×	12102	Ç§¿Ë	0	?	4,809,447
202101	30021500	ÃâÒßÖÆÆ·£¬ÒÑÅä¶¨¼ÁÁ¿»òÖÆ³ÉÁãÊÛ°ü×°	423	Î£µØÂíÀ­	10	Ò»°ãÃ³Ò×	3114	Ç§¿Ë	0	?	588,606
202101	30021500	ÃâÒßÖÆÆ·£¬ÒÑÅä¶¨¼ÁÁ¿»òÖÆ³ÉÁãÊÛ°ü×°	425	º£µØ	10	Ò»°ãÃ³Ò×	139	Ç§¿Ë	0	?	29,442
202101	30021500	ÃâÒßÖÆÆ·£¬ÒÑÅä¶¨¼ÁÁ¿»òÖÆ³ÉÁãÊÛ°ü×°	426	ºé¶¼À­Ë¹	10	Ò»°ãÃ³Ò×	4240	Ç§¿Ë	0	?	3,170,851
202101	30021500	ÃâÒßÖÆÆ·£¬ÒÑÅä¶¨¼ÁÁ¿»òÖÆ³ÉÁãÊÛ°ü×°	427	ÑÀÂò¼Ó	10	Ò»°ãÃ³Ò×	55	Ç§¿Ë	0	?	115,668
202101	30021500	ÃâÒßÖÆÆ·£¬ÒÑÅä¶¨¼ÁÁ¿»òÖÆ³ÉÁãÊÛ°ü×°	429	Ä«Î÷¸ç	10	Ò»°ãÃ³Ò×	17527	Ç§¿Ë	0	?	7,853,520
202101	30021500	ÃâÒßÖÆÆ·£¬ÒÑÅä¶¨¼ÁÁ¿»òÖÆ³ÉÁãÊÛ°ü×°	431	Äá¼ÓÀ­¹Ï	10	Ò»°ãÃ³Ò×	489	Ç§¿Ë	0	?	96,345
202101	30021500	ÃâÒßÖÆÆ·£¬ÒÑÅä¶¨¼ÁÁ¿»òÖÆ³ÉÁãÊÛ°ü×°	432	°ÍÄÃÂí	10	Ò»°ãÃ³Ò×	1098	Ç§¿Ë	0	?	1,357,091
202101	30021500	ÃâÒßÖÆÆ·£¬ÒÑÅä¶¨¼ÁÁ¿»òÖÆ³ÉÁãÊÛ°ü×°	433	°ÍÀ­¹ç	10	Ò»°ãÃ³Ò×	43	Ç§¿Ë	0	?	132,478
202101	30021500	ÃâÒßÖÆÆ·£¬ÒÑÅä¶¨¼ÁÁ¿»òÖÆ³ÉÁãÊÛ°ü×°	434	ÃØÂ³	10	Ò»°ãÃ³Ò×	28360	Ç§¿Ë	0	?	17,177,557
202101	30021500	ÃâÒßÖÆÆ·£¬ÒÑÅä¶¨¼ÁÁ¿»òÖÆ³ÉÁãÊÛ°ü×°	435	²¨¶àÀè¸÷	10	Ò»°ãÃ³Ò×	307	Ç§¿Ë	0	?	54,637
202101	30021500	ÃâÒßÖÆÆ·£¬ÒÑÅä¶¨¼ÁÁ¿»òÖÆ³ÉÁãÊÛ°ü×°	440	Èø¶ûÍß¶à	10	Ò»°ãÃ³Ò×	373	Ç§¿Ë	0	?	79,823
202101	30021500	ÃâÒßÖÆÆ·£¬ÒÑÅä¶¨¼ÁÁ¿»òÖÆ³ÉÁãÊÛ°ü×°	442	ÌØÁ¢Äá´ïºÍ¶à°Í¸ç	10	Ò»°ãÃ³Ò×	284	Ç§¿Ë	0	?	64,222
202101	30021500	ÃâÒßÖÆÆ·£¬ÒÑÅä¶¨¼ÁÁ¿»òÖÆ³ÉÁãÊÛ°ü×°	444	ÎÚÀ­¹ç	10	Ò»°ãÃ³Ò×	1884	Ç§¿Ë	0	?	517,350
202101	30021500	ÃâÒßÖÆÆ·£¬ÒÑÅä¶¨¼ÁÁ¿»òÖÆ³ÉÁãÊÛ°ü×°	445	Î¯ÄÚÈðÀ­	10	Ò»°ãÃ³Ò×	950	Ç§¿Ë	0	?	723,513
202101	30021500	ÃâÒßÖÆÆ·£¬ÒÑÅä¶¨¼ÁÁ¿»òÖÆ³ÉÁãÊÛ°ü×°	501	¼ÓÄÃ´ó	10	Ò»°ãÃ³Ò×	29831	Ç§¿Ë	0	?	5,833,572
202101	30021500	ÃâÒßÖÆÆ·£¬ÒÑÅä¶¨¼ÁÁ¿»òÖÆ³ÉÁãÊÛ°ü×°	502	ÃÀ¹ú	10	Ò»°ãÃ³Ò×	167933	Ç§¿Ë	0	?	114,397,962
202101	30021500	ÃâÒßÖÆÆ·£¬ÒÑÅä¶¨¼ÁÁ¿»òÖÆ³ÉÁãÊÛ°ü×°	601	°Ä´óÀûÑÇ	10	Ò»°ãÃ³Ò×	2141	Ç§¿Ë	0	?	8,218,899
202101	30021500	ÃâÒßÖÆÆ·£¬ÒÑÅä¶¨¼ÁÁ¿»òÖÆ³ÉÁãÊÛ°ü×°	603	ì³¼Ã	10	Ò»°ãÃ³Ò×	5	Ç§¿Ë	0	?	13,661
202101	30021500	ÃâÒßÖÆÆ·£¬ÒÑÅä¶¨¼ÁÁ¿»òÖÆ³ÉÁãÊÛ°ü×°	609	ÐÂÎ÷À¼	10	Ò»°ãÃ³Ò×	0	Ç§¿Ë	0	?	3,014
202102	30021500	ÃâÒßÖÆÆ·£¬ÒÑÅä¶¨¼ÁÁ¿»òÖÆ³ÉÁãÊÛ°ü×°	101	°¢¸»º¹	10	Ò»°ãÃ³Ò×	328	Ç§¿Ë	0	?	61,724
202102	30021500	ÃâÒßÖÆÆ·£¬ÒÑÅä¶¨¼ÁÁ¿»òÖÆ³ÉÁãÊÛ°ü×°	102	°ÍÁÖ	10	Ò»°ãÃ³Ò×	62	Ç§¿Ë	0	?	115,101
202102	30021500	ÃâÒßÖÆÆ·£¬ÒÑÅä¶¨¼ÁÁ¿»òÖÆ³ÉÁãÊÛ°ü×°	103	ÃÏ¼ÓÀ­¹ú	10	Ò»°ãÃ³Ò×	9510	Ç§¿Ë	0	?	2,711,485
202102	30021500	ÃâÒßÖÆÆ·£¬ÒÑÅä¶¨¼ÁÁ¿»òÖÆ³ÉÁãÊÛ°ü×°	106	Ãåµé	10	Ò»°ãÃ³Ò×	1775	Ç§¿Ë	0	?	213,663
202102	30021500	ÃâÒßÖÆÆ·£¬ÒÑÅä¶¨¼ÁÁ¿»òÖÆ³ÉÁãÊÛ°ü×°	107	¼íÆÒÕ¯	10	Ò»°ãÃ³Ò×	365	Ç§¿Ë	0	?	131,380
202102	30021500	ÃâÒßÖÆÆ·£¬ÒÑÅä¶¨¼ÁÁ¿»òÖÆ³ÉÁãÊÛ°ü×°	108	ÈûÆÖÂ·Ë¹	10	Ò»°ãÃ³Ò×	2611	Ç§¿Ë	0	?	1,680,497
202102	30021500	ÃâÒßÖÆÆ·£¬ÒÑÅä¶¨¼ÁÁ¿»òÖÆ³ÉÁãÊÛ°ü×°	110	ÖÐ¹úÏã¸Û	10	Ò»°ãÃ³Ò×	31079	Ç§¿Ë	0	?	43,732,734
202102	30021500	ÃâÒßÖÆÆ·£¬ÒÑÅä¶¨¼ÁÁ¿»òÖÆ³ÉÁãÊÛ°ü×°	111	Ó¡¶È	10	Ò»°ãÃ³Ò×	7254	Ç§¿Ë	0	?	11,176,683
202102	30021500	ÃâÒßÖÆÆ·£¬ÒÑÅä¶¨¼ÁÁ¿»òÖÆ³ÉÁãÊÛ°ü×°	112	Ó¡¶ÈÄáÎ÷ÑÇ	10	Ò»°ãÃ³Ò×	66437	Ç§¿Ë	0	?	37,338,007
202102	30021500	ÃâÒßÖÆÆ·£¬ÒÑÅä¶¨¼ÁÁ¿»òÖÆ³ÉÁãÊÛ°ü×°	113	ÒÁÀÊ	10	Ò»°ãÃ³Ò×	525	Ç§¿Ë	0	?	149,771
202102	30021500	ÃâÒßÖÆÆ·£¬ÒÑÅä¶¨¼ÁÁ¿»òÖÆ³ÉÁãÊÛ°ü×°	114	ÒÁÀ­¿Ë	10	Ò»°ãÃ³Ò×	1366	Ç§¿Ë	0	?	727,339
202102	30021500	ÃâÒßÖÆÆ·£¬ÒÑÅä¶¨¼ÁÁ¿»òÖÆ³ÉÁãÊÛ°ü×°	115	ÒÔÉ«ÁÐ	10	Ò»°ãÃ³Ò×	552	Ç§¿Ë	0	?	201,718
202102	30021500	ÃâÒßÖÆÆ·£¬ÒÑÅä¶¨¼ÁÁ¿»òÖÆ³ÉÁãÊÛ°ü×°	116	ÈÕ±¾	10	Ò»°ãÃ³Ò×	16229	Ç§¿Ë	0	?	18,931,633
202102	30021500	ÃâÒßÖÆÆ·£¬ÒÑÅä¶¨¼ÁÁ¿»òÖÆ³ÉÁãÊÛ°ü×°	117	Ô¼µ©	10	Ò»°ãÃ³Ò×	1807	Ç§¿Ë	0	?	552,767
202102	30021500	ÃâÒßÖÆÆ·£¬ÒÑÅä¶¨¼ÁÁ¿»òÖÆ³ÉÁãÊÛ°ü×°	118	¿ÆÍþÌØ	10	Ò»°ãÃ³Ò×	88	Ç§¿Ë	0	?	20,057
202102	30021500	ÃâÒßÖÆÆ·£¬ÒÑÅä¶¨¼ÁÁ¿»òÖÆ³ÉÁãÊÛ°ü×°	119	ÀÏÎÎ	10	Ò»°ãÃ³Ò×	118	Ç§¿Ë	0	?	38,805
202102	30021500	ÃâÒßÖÆÆ·£¬ÒÑÅä¶¨¼ÁÁ¿»òÖÆ³ÉÁãÊÛ°ü×°	120	Àè°ÍÄÛ	10	Ò»°ãÃ³Ò×	4390	Ç§¿Ë	0	?	2,575,340
202102	30021500	ÃâÒßÖÆÆ·£¬ÒÑÅä¶¨¼ÁÁ¿»òÖÆ³ÉÁãÊÛ°ü×°	121	ÖÐ¹ú°ÄÃÅ	10	Ò»°ãÃ³Ò×	0	Ç§¿Ë	0	?	3,747
202102	30021500	ÃâÒßÖÆÆ·£¬ÒÑÅä¶¨¼ÁÁ¿»òÖÆ³ÉÁãÊÛ°ü×°	122	ÂíÀ´Î÷ÑÇ	10	Ò»°ãÃ³Ò×	9178	Ç§¿Ë	0	?	7,989,890
202102	30021500	ÃâÒßÖÆÆ·£¬ÒÑÅä¶¨¼ÁÁ¿»òÖÆ³ÉÁãÊÛ°ü×°	123	Âí¶û´ú·ò	10	Ò»°ãÃ³Ò×	5	Ç§¿Ë	0	?	6,069
202102	30021500	ÃâÒßÖÆÆ·£¬ÒÑÅä¶¨¼ÁÁ¿»òÖÆ³ÉÁãÊÛ°ü×°	124	ÃÉ¹Å	10	Ò»°ãÃ³Ò×	574	Ç§¿Ë	0	?	385,146
202102	30021500	ÃâÒßÖÆÆ·£¬ÒÑÅä¶¨¼ÁÁ¿»òÖÆ³ÉÁãÊÛ°ü×°	125	Äá²´¶ûÁª°îÃñÖ÷¹²ºÍ¹ú	10	Ò»°ãÃ³Ò×	812	Ç§¿Ë	0	?	678,908
202102	30021500	ÃâÒßÖÆÆ·£¬ÒÑÅä¶¨¼ÁÁ¿»òÖÆ³ÉÁãÊÛ°ü×°	126	°¢Âü	10	Ò»°ãÃ³Ò×	616	Ç§¿Ë	0	?	135,092
202102	30021500	ÃâÒßÖÆÆ·£¬ÒÑÅä¶¨¼ÁÁ¿»òÖÆ³ÉÁãÊÛ°ü×°	127	°Í»ùË¹Ì¹	10	Ò»°ãÃ³Ò×	26220	Ç§¿Ë	0	?	3,551,680
202102	30021500	ÃâÒßÖÆÆ·£¬ÒÑÅä¶¨¼ÁÁ¿»òÖÆ³ÉÁãÊÛ°ü×°	129	·ÆÂÉ±ö	10	Ò»°ãÃ³Ò×	14810	Ç§¿Ë	0	?	7,325,569
202102	30021500	ÃâÒßÖÆÆ·£¬ÒÑÅä¶¨¼ÁÁ¿»òÖÆ³ÉÁãÊÛ°ü×°	130	¿¨Ëþ¶û	10	Ò»°ãÃ³Ò×	900	Ç§¿Ë	0	?	235,344
202102	30021500	ÃâÒßÖÆÆ·£¬ÒÑÅä¶¨¼ÁÁ¿»òÖÆ³ÉÁãÊÛ°ü×°	131	É³ÌØ°¢À­²®	10	Ò»°ãÃ³Ò×	13193	Ç§¿Ë	0	?	2,861,264
202102	30021500	ÃâÒßÖÆÆ·£¬ÒÑÅä¶¨¼ÁÁ¿»òÖÆ³ÉÁãÊÛ°ü×°	132	ÐÂ¼ÓÆÂ	10	Ò»°ãÃ³Ò×	12944	Ç§¿Ë	0	?	11,736,155
202102	30021500	ÃâÒßÖÆÆ·£¬ÒÑÅä¶¨¼ÁÁ¿»òÖÆ³ÉÁãÊÛ°ü×°	133	º«¹ú	10	Ò»°ãÃ³Ò×	18352	Ç§¿Ë	0	?	49,807,955
202102	30021500	ÃâÒßÖÆÆ·£¬ÒÑÅä¶¨¼ÁÁ¿»òÖÆ³ÉÁãÊÛ°ü×°	134	Ë¹ÀïÀ¼¿¨	10	Ò»°ãÃ³Ò×	199	Ç§¿Ë	0	?	168,602
202102	30021500	ÃâÒßÖÆÆ·£¬ÒÑÅä¶¨¼ÁÁ¿»òÖÆ³ÉÁãÊÛ°ü×°	135	ÐðÀûÑÇ	10	Ò»°ãÃ³Ò×	19	Ç§¿Ë	0	?	77,685
202102	30021500	ÃâÒßÖÆÆ·£¬ÒÑÅä¶¨¼ÁÁ¿»òÖÆ³ÉÁãÊÛ°ü×°	136	Ì©¹ú	10	Ò»°ãÃ³Ò×	13967	Ç§¿Ë	0	?	1,896,232
202102	30021500	ÃâÒßÖÆÆ·£¬ÒÑÅä¶¨¼ÁÁ¿»òÖÆ³ÉÁãÊÛ°ü×°	137	ÍÁ¶úÆä	10	Ò»°ãÃ³Ò×	8878	Ç§¿Ë	0	?	1,822,844
202102	30021500	ÃâÒßÖÆÆ·£¬ÒÑÅä¶¨¼ÁÁ¿»òÖÆ³ÉÁãÊÛ°ü×°	138	°¢ÁªÇõ	10	Ò»°ãÃ³Ò×	1841	Ç§¿Ë	0	?	344,224
202102	30021500	ÃâÒßÖÆÆ·£¬ÒÑÅä¶¨¼ÁÁ¿»òÖÆ³ÉÁãÊÛ°ü×°	139	Ò²ÃÅ	10	Ò»°ãÃ³Ò×	304	Ç§¿Ë	0	?	544,131
202102	30021500	ÃâÒßÖÆÆ·£¬ÒÑÅä¶¨¼ÁÁ¿»òÖÆ³ÉÁãÊÛ°ü×°	141	Ô½ÄÏ	10	Ò»°ãÃ³Ò×	3114	Ç§¿Ë	0	?	625,089
202102	30021500	ÃâÒßÖÆÆ·£¬ÒÑÅä¶¨¼ÁÁ¿»òÖÆ³ÉÁãÊÛ°ü×°	143	ÖÐ¹úÌ¨Íå	10	Ò»°ãÃ³Ò×	838	Ç§¿Ë	0	?	3,282,454
202102	30021500	ÃâÒßÖÆÆ·£¬ÒÑÅä¶¨¼ÁÁ¿»òÖÆ³ÉÁãÊÛ°ü×°	145	¹þÈø¿ËË¹Ì¹	10	Ò»°ãÃ³Ò×	1821	Ç§¿Ë	0	?	868,295
202102	30021500	ÃâÒßÖÆÆ·£¬ÒÑÅä¶¨¼ÁÁ¿»òÖÆ³ÉÁãÊÛ°ü×°	147	Ëþ¼ª¿ËË¹Ì¹	10	Ò»°ãÃ³Ò×	887	Ç§¿Ë	0	?	317,149
202102	30021500	ÃâÒßÖÆÆ·£¬ÒÑÅä¶¨¼ÁÁ¿»òÖÆ³ÉÁãÊÛ°ü×°	149	ÎÚ×È±ð¿ËË¹Ì¹	10	Ò»°ãÃ³Ò×	2913	Ç§¿Ë	0	?	2,048,148
202102	30021500	ÃâÒßÖÆÆ·£¬ÒÑÅä¶¨¼ÁÁ¿»òÖÆ³ÉÁãÊÛ°ü×°	201	°¢¶û¼°ÀûÑÇ	10	Ò»°ãÃ³Ò×	3	Ç§¿Ë	0	?	19,127
202102	30021500	ÃâÒßÖÆÆ·£¬ÒÑÅä¶¨¼ÁÁ¿»òÖÆ³ÉÁãÊÛ°ü×°	202	°²¸çÀ­	10	Ò»°ãÃ³Ò×	2330	Ç§¿Ë	0	?	201,667
202102	30021500	ÃâÒßÖÆÆ·£¬ÒÑÅä¶¨¼ÁÁ¿»òÖÆ³ÉÁãÊÛ°ü×°	203	±´Äþ	10	Ò»°ãÃ³Ò×	114	Ç§¿Ë	0	?	28,391
202102	30021500	ÃâÒßÖÆÆ·£¬ÒÑÅä¶¨¼ÁÁ¿»òÖÆ³ÉÁãÊÛ°ü×°	204	²©´ÄÍßÄÉ	10	Ò»°ãÃ³Ò×	6	Ç§¿Ë	0	?	4,927
202102	30021500	ÃâÒßÖÆÆ·£¬ÒÑÅä¶¨¼ÁÁ¿»òÖÆ³ÉÁãÊÛ°ü×°	205	²¼Â¡µÏ	10	Ò»°ãÃ³Ò×	33	Ç§¿Ë	0	?	23,854
202102	30021500	ÃâÒßÖÆÆ·£¬ÒÑÅä¶¨¼ÁÁ¿»òÖÆ³ÉÁãÊÛ°ü×°	206	¿¦ÂóÂ¡	10	Ò»°ãÃ³Ò×	114	Ç§¿Ë	0	?	27,846
202102	30021500	ÃâÒßÖÆÆ·£¬ÒÑÅä¶¨¼ÁÁ¿»òÖÆ³ÉÁãÊÛ°ü×°	213	¸Õ¹û(²¼)	10	Ò»°ãÃ³Ò×	4	Ç§¿Ë	0	?	2,817
202102	30021500	ÃâÒßÖÆÆ·£¬ÒÑÅä¶¨¼ÁÁ¿»òÖÆ³ÉÁãÊÛ°ü×°	215	°£¼°	10	Ò»°ãÃ³Ò×	15940	Ç§¿Ë	0	?	2,667,773
202102	30021500	ÃâÒßÖÆÆ·£¬ÒÑÅä¶¨¼ÁÁ¿»òÖÆ³ÉÁãÊÛ°ü×°	217	°£Èû¶í±ÈÑÇ	10	Ò»°ãÃ³Ò×	476	Ç§¿Ë	0	?	251,946
202102	30021500	ÃâÒßÖÆÆ·£¬ÒÑÅä¶¨¼ÁÁ¿»òÖÆ³ÉÁãÊÛ°ü×°	220	¼ÓÄÉ	10	Ò»°ãÃ³Ò×	3795	Ç§¿Ë	0	?	524,999
202102	30021500	ÃâÒßÖÆÆ·£¬ÒÑÅä¶¨¼ÁÁ¿»òÖÆ³ÉÁãÊÛ°ü×°	221	¼¸ÄÚÑÇ	10	Ò»°ãÃ³Ò×	1079	Ç§¿Ë	0	?	76,772
202102	30021500	ÃâÒßÖÆÆ·£¬ÒÑÅä¶¨¼ÁÁ¿»òÖÆ³ÉÁãÊÛ°ü×°	223	¿ÆÌØµÏÍß	10	Ò»°ãÃ³Ò×	319	Ç§¿Ë	0	?	254,963
202102	30021500	ÃâÒßÖÆÆ·£¬ÒÑÅä¶¨¼ÁÁ¿»òÖÆ³ÉÁãÊÛ°ü×°	224	¿ÏÄáÑÇ	10	Ò»°ãÃ³Ò×	4536	Ç§¿Ë	0	?	1,115,214
202102	30021500	ÃâÒßÖÆÆ·£¬ÒÑÅä¶¨¼ÁÁ¿»òÖÆ³ÉÁãÊÛ°ü×°	225	Àû±ÈÀïÑÇ	10	Ò»°ãÃ³Ò×	2	Ç§¿Ë	0	?	324
202102	30021500	ÃâÒßÖÆÆ·£¬ÒÑÅä¶¨¼ÁÁ¿»òÖÆ³ÉÁãÊÛ°ü×°	226	Àû±ÈÑÇ	10	Ò»°ãÃ³Ò×	14860	Ç§¿Ë	0	?	1,127,480
202102	30021500	ÃâÒßÖÆÆ·£¬ÒÑÅä¶¨¼ÁÁ¿»òÖÆ³ÉÁãÊÛ°ü×°	227	Âí´ï¼ÓË¹¼Ó	10	Ò»°ãÃ³Ò×	939	Ç§¿Ë	0	?	74,905
202102	30021500	ÃâÒßÖÆÆ·£¬ÒÑÅä¶¨¼ÁÁ¿»òÖÆ³ÉÁãÊÛ°ü×°	228	ÂíÀ­Î¬	10	Ò»°ãÃ³Ò×	624	Ç§¿Ë	0	?	43,959
202102	30021500	ÃâÒßÖÆÆ·£¬ÒÑÅä¶¨¼ÁÁ¿»òÖÆ³ÉÁãÊÛ°ü×°	229	ÂíÀï	10	Ò»°ãÃ³Ò×	178	Ç§¿Ë	0	?	175,317
202102	30021500	ÃâÒßÖÆÆ·£¬ÒÑÅä¶¨¼ÁÁ¿»òÖÆ³ÉÁãÊÛ°ü×°	230	Ã«ÀïËþÄáÑÇ	10	Ò»°ãÃ³Ò×	16	Ç§¿Ë	0	?	39,119
202102	30021500	ÃâÒßÖÆÆ·£¬ÒÑÅä¶¨¼ÁÁ¿»òÖÆ³ÉÁãÊÛ°ü×°	232	Ä¦Âå¸ç	10	Ò»°ãÃ³Ò×	7027	Ç§¿Ë	0	?	363,073
202102	30021500	ÃâÒßÖÆÆ·£¬ÒÑÅä¶¨¼ÁÁ¿»òÖÆ³ÉÁãÊÛ°ü×°	233	ÄªÉ£±È¿Ë	10	Ò»°ãÃ³Ò×	765	Ç§¿Ë	0	?	82,086
202102	30021500	ÃâÒßÖÆÆ·£¬ÒÑÅä¶¨¼ÁÁ¿»òÖÆ³ÉÁãÊÛ°ü×°	234	ÄÉÃ×±ÈÑÇ	10	Ò»°ãÃ³Ò×	4	Ç§¿Ë	0	?	648
202102	30021500	ÃâÒßÖÆÆ·£¬ÒÑÅä¶¨¼ÁÁ¿»òÖÆ³ÉÁãÊÛ°ü×°	236	ÄáÈÕÀûÑÇ	10	Ò»°ãÃ³Ò×	3442	Ç§¿Ë	0	?	897,598
202102	30021500	ÃâÒßÖÆÆ·£¬ÒÑÅä¶¨¼ÁÁ¿»òÖÆ³ÉÁãÊÛ°ü×°	238	Â¬Íú´ï	10	Ò»°ãÃ³Ò×	1047	Ç§¿Ë	0	?	179,424
202102	30021500	ÃâÒßÖÆÆ·£¬ÒÑÅä¶¨¼ÁÁ¿»òÖÆ³ÉÁãÊÛ°ü×°	240	ÈûÄÚ¼Ó¶û	10	Ò»°ãÃ³Ò×	27	Ç§¿Ë	0	?	36,712
202102	30021500	ÃâÒßÖÆÆ·£¬ÒÑÅä¶¨¼ÁÁ¿»òÖÆ³ÉÁãÊÛ°ü×°	242	ÈûÀ­Àû°º	10	Ò»°ãÃ³Ò×	1430	Ç§¿Ë	0	?	115,904
202102	30021500	ÃâÒßÖÆÆ·£¬ÒÑÅä¶¨¼ÁÁ¿»òÖÆ³ÉÁãÊÛ°ü×°	243	Ë÷ÂíÀï	10	Ò»°ãÃ³Ò×	459	Ç§¿Ë	0	?	235,648
202102	30021500	ÃâÒßÖÆÆ·£¬ÒÑÅä¶¨¼ÁÁ¿»òÖÆ³ÉÁãÊÛ°ü×°	244	ÄÏ·Ç	10	Ò»°ãÃ³Ò×	28669	Ç§¿Ë	0	?	3,987,990
202102	30021500	ÃâÒßÖÆÆ·£¬ÒÑÅä¶¨¼ÁÁ¿»òÖÆ³ÉÁãÊÛ°ü×°	246	ËÕµ¤	10	Ò»°ãÃ³Ò×	36	Ç§¿Ë	0	?	64,384
202102	30021500	ÃâÒßÖÆÆ·£¬ÒÑÅä¶¨¼ÁÁ¿»òÖÆ³ÉÁãÊÛ°ü×°	247	Ì¹É£ÄáÑÇ	10	Ò»°ãÃ³Ò×	70	Ç§¿Ë	0	?	248,388
202102	30021500	ÃâÒßÖÆÆ·£¬ÒÑÅä¶¨¼ÁÁ¿»òÖÆ³ÉÁãÊÛ°ü×°	248	¶à¸ç	10	Ò»°ãÃ³Ò×	2	Ç§¿Ë	0	?	3,508
202102	30021500	ÃâÒßÖÆÆ·£¬ÒÑÅä¶¨¼ÁÁ¿»òÖÆ³ÉÁãÊÛ°ü×°	249	Í»ÄáË¹	10	Ò»°ãÃ³Ò×	1578	Ç§¿Ë	0	?	469,515
202102	30021500	ÃâÒßÖÆÆ·£¬ÒÑÅä¶¨¼ÁÁ¿»òÖÆ³ÉÁãÊÛ°ü×°	250	ÎÚ¸É´ï	10	Ò»°ãÃ³Ò×	231	Ç§¿Ë	0	?	155,993
202102	30021500	ÃâÒßÖÆÆ·£¬ÒÑÅä¶¨¼ÁÁ¿»òÖÆ³ÉÁãÊÛ°ü×°	251	²¼»ùÄÉ·¨Ë÷	10	Ò»°ãÃ³Ò×	610	Ç§¿Ë	0	?	130,385
202102	30021500	ÃâÒßÖÆÆ·£¬ÒÑÅä¶¨¼ÁÁ¿»òÖÆ³ÉÁãÊÛ°ü×°	252	¸Õ¹û(½ð)	10	Ò»°ãÃ³Ò×	855	Ç§¿Ë	0	?	217,403
202102	30021500	ÃâÒßÖÆÆ·£¬ÒÑÅä¶¨¼ÁÁ¿»òÖÆ³ÉÁãÊÛ°ü×°	253	ÔÞ±ÈÑÇ	10	Ò»°ãÃ³Ò×	150	Ç§¿Ë	0	?	36,471
202102	30021500	ÃâÒßÖÆÆ·£¬ÒÑÅä¶¨¼ÁÁ¿»òÖÆ³ÉÁãÊÛ°ü×°	254	½ò°Í²¼Î¤	10	Ò»°ãÃ³Ò×	1215	Ç§¿Ë	0	?	1,124,126
202102	30021500	ÃâÒßÖÆÆ·£¬ÒÑÅä¶¨¼ÁÁ¿»òÖÆ³ÉÁãÊÛ°ü×°	255	À³Ë÷ÍÐ	10	Ò»°ãÃ³Ò×	0	Ç§¿Ë	0	?	130
202102	30021500	ÃâÒßÖÆÆ·£¬ÒÑÅä¶¨¼ÁÁ¿»òÖÆ³ÉÁãÊÛ°ü×°	301	±ÈÀûÊ±	10	Ò»°ãÃ³Ò×	1333	Ç§¿Ë	0	?	2,913,931
202102	30021500	ÃâÒßÖÆÆ·£¬ÒÑÅä¶¨¼ÁÁ¿»òÖÆ³ÉÁãÊÛ°ü×°	302	µ¤Âó	10	Ò»°ãÃ³Ò×	23386	Ç§¿Ë	0	?	21,079,588
202102	30021500	ÃâÒßÖÆÆ·£¬ÒÑÅä¶¨¼ÁÁ¿»òÖÆ³ÉÁãÊÛ°ü×°	303	Ó¢¹ú	10	Ò»°ãÃ³Ò×	4567210	Ç§¿Ë	0	?	3,859,751,049
202102	30021500	ÃâÒßÖÆÆ·£¬ÒÑÅä¶¨¼ÁÁ¿»òÖÆ³ÉÁãÊÛ°ü×°	304	µÂ¹ú	10	Ò»°ãÃ³Ò×	598424	Ç§¿Ë	0	?	353,981,981
202102	30021500	ÃâÒßÖÆÆ·£¬ÒÑÅä¶¨¼ÁÁ¿»òÖÆ³ÉÁãÊÛ°ü×°	305	·¨¹ú	10	Ò»°ãÃ³Ò×	59861	Ç§¿Ë	0	?	46,568,772
202102	30021500	ÃâÒßÖÆÆ·£¬ÒÑÅä¶¨¼ÁÁ¿»òÖÆ³ÉÁãÊÛ°ü×°	306	°®¶ûÀ¼	10	Ò»°ãÃ³Ò×	628	Ç§¿Ë	0	?	307,891
202102	30021500	ÃâÒßÖÆÆ·£¬ÒÑÅä¶¨¼ÁÁ¿»òÖÆ³ÉÁãÊÛ°ü×°	307	Òâ´óÀû	10	Ò»°ãÃ³Ò×	39261	Ç§¿Ë	0	?	21,421,881
202102	30021500	ÃâÒßÖÆÆ·£¬ÒÑÅä¶¨¼ÁÁ¿»òÖÆ³ÉÁãÊÛ°ü×°	308	Â¬É­±¤	10	Ò»°ãÃ³Ò×	5500	Ç§¿Ë	0	?	5,327,088
202102	30021500	ÃâÒßÖÆÆ·£¬ÒÑÅä¶¨¼ÁÁ¿»òÖÆ³ÉÁãÊÛ°ü×°	309	ºÉÀ¼	10	Ò»°ãÃ³Ò×	50053	Ç§¿Ë	0	?	43,181,018
202102	30021500	ÃâÒßÖÆÆ·£¬ÒÑÅä¶¨¼ÁÁ¿»òÖÆ³ÉÁãÊÛ°ü×°	310	Ï£À°	10	Ò»°ãÃ³Ò×	3459	Ç§¿Ë	0	?	3,681,933
202102	30021500	ÃâÒßÖÆÆ·£¬ÒÑÅä¶¨¼ÁÁ¿»òÖÆ³ÉÁãÊÛ°ü×°	311	ÆÏÌÑÑÀ	10	Ò»°ãÃ³Ò×	7304	Ç§¿Ë	0	?	4,686,619
202102	30021500	ÃâÒßÖÆÆ·£¬ÒÑÅä¶¨¼ÁÁ¿»òÖÆ³ÉÁãÊÛ°ü×°	312	Î÷°àÑÀ	10	Ò»°ãÃ³Ò×	10598	Ç§¿Ë	0	?	9,538,558
202102	30021500	ÃâÒßÖÆÆ·£¬ÒÑÅä¶¨¼ÁÁ¿»òÖÆ³ÉÁãÊÛ°ü×°	313	°¢¶û°ÍÄáÑÇ	10	Ò»°ãÃ³Ò×	571	Ç§¿Ë	0	?	1,144,766
202102	30021500	ÃâÒßÖÆÆ·£¬ÒÑÅä¶¨¼ÁÁ¿»òÖÆ³ÉÁãÊÛ°ü×°	315	°ÂµØÀû	10	Ò»°ãÃ³Ò×	424739	Ç§¿Ë	0	?	190,447,581
202102	30021500	ÃâÒßÖÆÆ·£¬ÒÑÅä¶¨¼ÁÁ¿»òÖÆ³ÉÁãÊÛ°ü×°	316	±£¼ÓÀûÑÇ	10	Ò»°ãÃ³Ò×	1696	Ç§¿Ë	0	?	435,824
202102	30021500	ÃâÒßÖÆÆ·£¬ÒÑÅä¶¨¼ÁÁ¿»òÖÆ³ÉÁãÊÛ°ü×°	318	·ÒÀ¼	10	Ò»°ãÃ³Ò×	473	Ç§¿Ë	0	?	582,243
202102	30021500	ÃâÒßÖÆÆ·£¬ÒÑÅä¶¨¼ÁÁ¿»òÖÆ³ÉÁãÊÛ°ü×°	321	ÐÙÑÀÀû	10	Ò»°ãÃ³Ò×	2104	Ç§¿Ë	0	?	1,635,525
202102	30021500	ÃâÒßÖÆÆ·£¬ÒÑÅä¶¨¼ÁÁ¿»òÖÆ³ÉÁãÊÛ°ü×°	322	±ùµº	10	Ò»°ãÃ³Ò×	3	Ç§¿Ë	0	?	12,665
202102	30021500	ÃâÒßÖÆÆ·£¬ÒÑÅä¶¨¼ÁÁ¿»òÖÆ³ÉÁãÊÛ°ü×°	324	Âí¶úËû	10	Ò»°ãÃ³Ò×	21	Ç§¿Ë	0	?	17,973
202102	30021500	ÃâÒßÖÆÆ·£¬ÒÑÅä¶¨¼ÁÁ¿»òÖÆ³ÉÁãÊÛ°ü×°	327	²¨À¼	10	Ò»°ãÃ³Ò×	4676	Ç§¿Ë	0	?	2,599,201
202102	30021500	ÃâÒßÖÆÆ·£¬ÒÑÅä¶¨¼ÁÁ¿»òÖÆ³ÉÁãÊÛ°ü×°	328	ÂÞÂíÄáÑÇ	10	Ò»°ãÃ³Ò×	10424	Ç§¿Ë	0	?	6,243,698
202102	30021500	ÃâÒßÖÆÆ·£¬ÒÑÅä¶¨¼ÁÁ¿»òÖÆ³ÉÁãÊÛ°ü×°	330	Èðµä	10	Ò»°ãÃ³Ò×	1707	Ç§¿Ë	0	?	1,636,346
202102	30021500	ÃâÒßÖÆÆ·£¬ÒÑÅä¶¨¼ÁÁ¿»òÖÆ³ÉÁãÊÛ°ü×°	331	ÈðÊ¿	10	Ò»°ãÃ³Ò×	9400	Ç§¿Ë	0	?	4,481,816
202102	30021500	ÃâÒßÖÆÆ·£¬ÒÑÅä¶¨¼ÁÁ¿»òÖÆ³ÉÁãÊÛ°ü×°	334	°®É³ÄáÑÇ	10	Ò»°ãÃ³Ò×	61	Ç§¿Ë	0	?	18,041
202102	30021500	ÃâÒßÖÆÆ·£¬ÒÑÅä¶¨¼ÁÁ¿»òÖÆ³ÉÁãÊÛ°ü×°	335	À­ÍÑÎ¬ÑÇ	10	Ò»°ãÃ³Ò×	2307	Ç§¿Ë	0	?	1,465,488
202102	30021500	ÃâÒßÖÆÆ·£¬ÒÑÅä¶¨¼ÁÁ¿»òÖÆ³ÉÁãÊÛ°ü×°	336	Á¢ÌÕÍð	10	Ò»°ãÃ³Ò×	2844	Ç§¿Ë	0	?	1,809,117
202102	30021500	ÃâÒßÖÆÆ·£¬ÒÑÅä¶¨¼ÁÁ¿»òÖÆ³ÉÁãÊÛ°ü×°	337	¸ñÂ³¼ªÑÇ	10	Ò»°ãÃ³Ò×	1187	Ç§¿Ë	0	?	887,759
202102	30021500	ÃâÒßÖÆÆ·£¬ÒÑÅä¶¨¼ÁÁ¿»òÖÆ³ÉÁãÊÛ°ü×°	339	°¢Èû°Ý½®	10	Ò»°ãÃ³Ò×	14	Ç§¿Ë	0	?	32,926
202102	30021500	ÃâÒßÖÆÆ·£¬ÒÑÅä¶¨¼ÁÁ¿»òÖÆ³ÉÁãÊÛ°ü×°	340	°×¶íÂÞË¹	10	Ò»°ãÃ³Ò×	28	Ç§¿Ë	0	?	24,464
202102	30021500	ÃâÒßÖÆÆ·£¬ÒÑÅä¶¨¼ÁÁ¿»òÖÆ³ÉÁãÊÛ°ü×°	343	Ä¦¶û¶àÍß	10	Ò»°ãÃ³Ò×	285	Ç§¿Ë	0	?	302,982
202102	30021500	ÃâÒßÖÆÆ·£¬ÒÑÅä¶¨¼ÁÁ¿»òÖÆ³ÉÁãÊÛ°ü×°	344	¶íÂÞË¹Áª°î	10	Ò»°ãÃ³Ò×	10662	Ç§¿Ë	0	?	3,488,949
202102	30021500	ÃâÒßÖÆÆ·£¬ÒÑÅä¶¨¼ÁÁ¿»òÖÆ³ÉÁãÊÛ°ü×°	347	ÎÚ¿ËÀ¼	10	Ò»°ãÃ³Ò×	11530	Ç§¿Ë	0	?	4,181,430
202102	30021500	ÃâÒßÖÆÆ·£¬ÒÑÅä¶¨¼ÁÁ¿»òÖÆ³ÉÁãÊÛ°ü×°	350	Ë¹ÂåÎÄÄáÑÇ	10	Ò»°ãÃ³Ò×	5228	Ç§¿Ë	0	?	3,919,031
202102	30021500	ÃâÒßÖÆÆ·£¬ÒÑÅä¶¨¼ÁÁ¿»òÖÆ³ÉÁãÊÛ°ü×°	351	¿ËÂÞµØÑÇ	10	Ò»°ãÃ³Ò×	2622	Ç§¿Ë	0	?	1,062,027
202102	30021500	ÃâÒßÖÆÆ·£¬ÒÑÅä¶¨¼ÁÁ¿»òÖÆ³ÉÁãÊÛ°ü×°	352	½Ý¿Ë	10	Ò»°ãÃ³Ò×	55870	Ç§¿Ë	0	?	26,478,227
202102	30021500	ÃâÒßÖÆÆ·£¬ÒÑÅä¶¨¼ÁÁ¿»òÖÆ³ÉÁãÊÛ°ü×°	353	Ë¹Âå·¥¿Ë	10	Ò»°ãÃ³Ò×	3331	Ç§¿Ë	0	?	2,075,184
202102	30021500	ÃâÒßÖÆÆ·£¬ÒÑÅä¶¨¼ÁÁ¿»òÖÆ³ÉÁãÊÛ°ü×°	354	±±ÂíÆä¶Ù¹²ºÍ¹ú	10	Ò»°ãÃ³Ò×	44	Ç§¿Ë	0	?	48,976
202102	30021500	ÃâÒßÖÆÆ·£¬ÒÑÅä¶¨¼ÁÁ¿»òÖÆ³ÉÁãÊÛ°ü×°	358	Èû¶ûÎ¬ÑÇ	10	Ò»°ãÃ³Ò×	2339	Ç§¿Ë	0	?	1,832,205
202102	30021500	ÃâÒßÖÆÆ·£¬ÒÑÅä¶¨¼ÁÁ¿»òÖÆ³ÉÁãÊÛ°ü×°	402	°¢¸ùÍ¢	10	Ò»°ãÃ³Ò×	8015	Ç§¿Ë	0	?	4,983,155
202102	30021500	ÃâÒßÖÆÆ·£¬ÒÑÅä¶¨¼ÁÁ¿»òÖÆ³ÉÁãÊÛ°ü×°	405	°Í°Í¶àË¹	10	Ò»°ãÃ³Ò×	2348	Ç§¿Ë	0	?	2,561,342
202102	30021500	ÃâÒßÖÆÆ·£¬ÒÑÅä¶¨¼ÁÁ¿»òÖÆ³ÉÁãÊÛ°ü×°	406	²®Àû×È	10	Ò»°ãÃ³Ò×	195	Ç§¿Ë	0	?	155,606
202102	30021500	ÃâÒßÖÆÆ·£¬ÒÑÅä¶¨¼ÁÁ¿»òÖÆ³ÉÁãÊÛ°ü×°	408	¶àÃñ×å²£ÀûÎ¬ÑÇ¹ú	10	Ò»°ãÃ³Ò×	2825	Ç§¿Ë	0	?	2,890,102
202102	30021500	ÃâÒßÖÆÆ·£¬ÒÑÅä¶¨¼ÁÁ¿»òÖÆ³ÉÁãÊÛ°ü×°	410	°ÍÎ÷	10	Ò»°ãÃ³Ò×	22342	Ç§¿Ë	0	?	17,092,803
202102	30021500	ÃâÒßÖÆÆ·£¬ÒÑÅä¶¨¼ÁÁ¿»òÖÆ³ÉÁãÊÛ°ü×°	412	ÖÇÀû	10	Ò»°ãÃ³Ò×	9709	Ç§¿Ë	0	?	4,813,186
202102	30021500	ÃâÒßÖÆÆ·£¬ÒÑÅä¶¨¼ÁÁ¿»òÖÆ³ÉÁãÊÛ°ü×°	413	¸çÂ×±ÈÑÇ	10	Ò»°ãÃ³Ò×	9441	Ç§¿Ë	0	?	2,432,308
202102	30021500	ÃâÒßÖÆÆ·£¬ÒÑÅä¶¨¼ÁÁ¿»òÖÆ³ÉÁãÊÛ°ü×°	415	¸çË¹´ïÀè¼Ó	10	Ò»°ãÃ³Ò×	16	Ç§¿Ë	0	?	60,995
202102	30021500	ÃâÒßÖÆÆ·£¬ÒÑÅä¶¨¼ÁÁ¿»òÖÆ³ÉÁãÊÛ°ü×°	418	¶àÃ×Äá¼Ó¹²ºÍ¹ú	10	Ò»°ãÃ³Ò×	3207	Ç§¿Ë	0	?	1,279,024
202102	30021500	ÃâÒßÖÆÆ·£¬ÒÑÅä¶¨¼ÁÁ¿»òÖÆ³ÉÁãÊÛ°ü×°	419	¶ò¹Ï¶à¶û	10	Ò»°ãÃ³Ò×	3927	Ç§¿Ë	0	?	2,613,869
202102	30021500	ÃâÒßÖÆÆ·£¬ÒÑÅä¶¨¼ÁÁ¿»òÖÆ³ÉÁãÊÛ°ü×°	423	Î£µØÂíÀ­	10	Ò»°ãÃ³Ò×	916	Ç§¿Ë	0	?	192,836
202102	30021500	ÃâÒßÖÆÆ·£¬ÒÑÅä¶¨¼ÁÁ¿»òÖÆ³ÉÁãÊÛ°ü×°	424	¹çÑÇÄÇ	10	Ò»°ãÃ³Ò×	41	Ç§¿Ë	0	?	20,438
202102	30021500	ÃâÒßÖÆÆ·£¬ÒÑÅä¶¨¼ÁÁ¿»òÖÆ³ÉÁãÊÛ°ü×°	425	º£µØ	10	Ò»°ãÃ³Ò×	41	Ç§¿Ë	0	?	17,694
202102	30021500	ÃâÒßÖÆÆ·£¬ÒÑÅä¶¨¼ÁÁ¿»òÖÆ³ÉÁãÊÛ°ü×°	426	ºé¶¼À­Ë¹	10	Ò»°ãÃ³Ò×	2459	Ç§¿Ë	0	?	2,166,661
202102	30021500	ÃâÒßÖÆÆ·£¬ÒÑÅä¶¨¼ÁÁ¿»òÖÆ³ÉÁãÊÛ°ü×°	427	ÑÀÂò¼Ó	10	Ò»°ãÃ³Ò×	230	Ç§¿Ë	0	?	129,963
202102	30021500	ÃâÒßÖÆÆ·£¬ÒÑÅä¶¨¼ÁÁ¿»òÖÆ³ÉÁãÊÛ°ü×°	429	Ä«Î÷¸ç	10	Ò»°ãÃ³Ò×	25869	Ç§¿Ë	0	?	14,209,239
202102	30021500	ÃâÒßÖÆÆ·£¬ÒÑÅä¶¨¼ÁÁ¿»òÖÆ³ÉÁãÊÛ°ü×°	431	Äá¼ÓÀ­¹Ï	10	Ò»°ãÃ³Ò×	706	Ç§¿Ë	0	?	99,985
202102	30021500	ÃâÒßÖÆÆ·£¬ÒÑÅä¶¨¼ÁÁ¿»òÖÆ³ÉÁãÊÛ°ü×°	432	°ÍÄÃÂí	10	Ò»°ãÃ³Ò×	103	Ç§¿Ë	0	?	127,078
202102	30021500	ÃâÒßÖÆÆ·£¬ÒÑÅä¶¨¼ÁÁ¿»òÖÆ³ÉÁãÊÛ°ü×°	433	°ÍÀ­¹ç	10	Ò»°ãÃ³Ò×	523	Ç§¿Ë	0	?	155,081
202102	30021500	ÃâÒßÖÆÆ·£¬ÒÑÅä¶¨¼ÁÁ¿»òÖÆ³ÉÁãÊÛ°ü×°	434	ÃØÂ³	10	Ò»°ãÃ³Ò×	32710	Ç§¿Ë	0	?	25,740,872
202102	30021500	ÃâÒßÖÆÆ·£¬ÒÑÅä¶¨¼ÁÁ¿»òÖÆ³ÉÁãÊÛ°ü×°	440	Èø¶ûÍß¶à	10	Ò»°ãÃ³Ò×	117	Ç§¿Ë	0	?	15,706
202102	30021500	ÃâÒßÖÆÆ·£¬ÒÑÅä¶¨¼ÁÁ¿»òÖÆ³ÉÁãÊÛ°ü×°	442	ÌØÁ¢Äá´ïºÍ¶à°Í¸ç	10	Ò»°ãÃ³Ò×	212	Ç§¿Ë	0	?	757,632
202102	30021500	ÃâÒßÖÆÆ·£¬ÒÑÅä¶¨¼ÁÁ¿»òÖÆ³ÉÁãÊÛ°ü×°	443	ÌØ¿ËË¹ºÍ¿­¿ÆË¹Èºµº	10	Ò»°ãÃ³Ò×	883	Ç§¿Ë	0	?	688,559
202102	30021500	ÃâÒßÖÆÆ·£¬ÒÑÅä¶¨¼ÁÁ¿»òÖÆ³ÉÁãÊÛ°ü×°	444	ÎÚÀ­¹ç	10	Ò»°ãÃ³Ò×	270	Ç§¿Ë	0	?	36,397
202102	30021500	ÃâÒßÖÆÆ·£¬ÒÑÅä¶¨¼ÁÁ¿»òÖÆ³ÉÁãÊÛ°ü×°	445	Î¯ÄÚÈðÀ­	10	Ò»°ãÃ³Ò×	360	Ç§¿Ë	0	?	311,322
202102	30021500	ÃâÒßÖÆÆ·£¬ÒÑÅä¶¨¼ÁÁ¿»òÖÆ³ÉÁãÊÛ°ü×°	501	¼ÓÄÃ´ó	10	Ò»°ãÃ³Ò×	17554	Ç§¿Ë	0	?	3,615,796
202102	30021500	ÃâÒßÖÆÆ·£¬ÒÑÅä¶¨¼ÁÁ¿»òÖÆ³ÉÁãÊÛ°ü×°	502	ÃÀ¹ú	10	Ò»°ãÃ³Ò×	222356	Ç§¿Ë	0	?	54,981,839
202102	30021500	ÃâÒßÖÆÆ·£¬ÒÑÅä¶¨¼ÁÁ¿»òÖÆ³ÉÁãÊÛ°ü×°	601	°Ä´óÀûÑÇ	10	Ò»°ãÃ³Ò×	5835	Ç§¿Ë	0	?	1,781,211
202102	30021500	ÃâÒßÖÆÆ·£¬ÒÑÅä¶¨¼ÁÁ¿»òÖÆ³ÉÁãÊÛ°ü×°	609	ÐÂÎ÷À¼	10	Ò»°ãÃ³Ò×	74	Ç§¿Ë	0	?	50,452
202102	30021500	ÃâÒßÖÆÆ·£¬ÒÑÅä¶¨¼ÁÁ¿»òÖÆ³ÉÁãÊÛ°ü×°	611	°Í²¼ÑÇÐÂ¼¸ÄÚÑÇ	10	Ò»°ãÃ³Ò×	6	Ç§¿Ë	0	?	12,825
202102	30021500	ÃâÒßÖÆÆ·£¬ÒÑÅä¶¨¼ÁÁ¿»òÖÆ³ÉÁãÊÛ°ü×°	620	ÃÜ¿ËÂÞÄáÎ÷ÑÇÁª°î	10	Ò»°ãÃ³Ò×	50	Ç§¿Ë	0	?	15,762
202103	30021500	ÃâÒßÖÆÆ·£¬ÒÑÅä¶¨¼ÁÁ¿»òÖÆ³ÉÁãÊÛ°ü×°	101	°¢¸»º¹	10	Ò»°ãÃ³Ò×	44	Ç§¿Ë	0	?	114,732
202103	30021500	ÃâÒßÖÆÆ·£¬ÒÑÅä¶¨¼ÁÁ¿»òÖÆ³ÉÁãÊÛ°ü×°	102	°ÍÁÖ	10	Ò»°ãÃ³Ò×	112	Ç§¿Ë	0	?	568,666
202103	30021500	ÃâÒßÖÆÆ·£¬ÒÑÅä¶¨¼ÁÁ¿»òÖÆ³ÉÁãÊÛ°ü×°	103	ÃÏ¼ÓÀ­¹ú	10	Ò»°ãÃ³Ò×	11346	Ç§¿Ë	0	?	2,632,197
202103	30021500	ÃâÒßÖÆÆ·£¬ÒÑÅä¶¨¼ÁÁ¿»òÖÆ³ÉÁãÊÛ°ü×°	106	Ãåµé	10	Ò»°ãÃ³Ò×	1381	Ç§¿Ë	0	?	279,475
202103	30021500	ÃâÒßÖÆÆ·£¬ÒÑÅä¶¨¼ÁÁ¿»òÖÆ³ÉÁãÊÛ°ü×°	107	¼íÆÒÕ¯	10	Ò»°ãÃ³Ò×	862	Ç§¿Ë	0	?	607,355
202103	30021500	ÃâÒßÖÆÆ·£¬ÒÑÅä¶¨¼ÁÁ¿»òÖÆ³ÉÁãÊÛ°ü×°	108	ÈûÆÖÂ·Ë¹	10	Ò»°ãÃ³Ò×	905	Ç§¿Ë	0	?	1,006,755
202103	30021500	ÃâÒßÖÆÆ·£¬ÒÑÅä¶¨¼ÁÁ¿»òÖÆ³ÉÁãÊÛ°ü×°	110	ÖÐ¹úÏã¸Û	10	Ò»°ãÃ³Ò×	25397	Ç§¿Ë	0	?	22,241,885
202103	30021500	ÃâÒßÖÆÆ·£¬ÒÑÅä¶¨¼ÁÁ¿»òÖÆ³ÉÁãÊÛ°ü×°	111	Ó¡¶È	10	Ò»°ãÃ³Ò×	34059	Ç§¿Ë	0	?	9,860,631
202103	30021500	ÃâÒßÖÆÆ·£¬ÒÑÅä¶¨¼ÁÁ¿»òÖÆ³ÉÁãÊÛ°ü×°	112	Ó¡¶ÈÄáÎ÷ÑÇ	10	Ò»°ãÃ³Ò×	107851	Ç§¿Ë	0	?	76,367,079
202103	30021500	ÃâÒßÖÆÆ·£¬ÒÑÅä¶¨¼ÁÁ¿»òÖÆ³ÉÁãÊÛ°ü×°	113	ÒÁÀÊ	10	Ò»°ãÃ³Ò×	1897	Ç§¿Ë	0	?	984,768
202103	30021500	ÃâÒßÖÆÆ·£¬ÒÑÅä¶¨¼ÁÁ¿»òÖÆ³ÉÁãÊÛ°ü×°	114	ÒÁÀ­¿Ë	10	Ò»°ãÃ³Ò×	526	Ç§¿Ë	0	?	1,408,720
202103	30021500	ÃâÒßÖÆÆ·£¬ÒÑÅä¶¨¼ÁÁ¿»òÖÆ³ÉÁãÊÛ°ü×°	115	ÒÔÉ«ÁÐ	10	Ò»°ãÃ³Ò×	3873	Ç§¿Ë	0	?	741,150
202103	30021500	ÃâÒßÖÆÆ·£¬ÒÑÅä¶¨¼ÁÁ¿»òÖÆ³ÉÁãÊÛ°ü×°	116	ÈÕ±¾	10	Ò»°ãÃ³Ò×	6465	Ç§¿Ë	0	?	9,229,177
202103	30021500	ÃâÒßÖÆÆ·£¬ÒÑÅä¶¨¼ÁÁ¿»òÖÆ³ÉÁãÊÛ°ü×°	117	Ô¼µ©	10	Ò»°ãÃ³Ò×	1135	Ç§¿Ë	0	?	1,371,800
202103	30021500	ÃâÒßÖÆÆ·£¬ÒÑÅä¶¨¼ÁÁ¿»òÖÆ³ÉÁãÊÛ°ü×°	118	¿ÆÍþÌØ	10	Ò»°ãÃ³Ò×	911	Ç§¿Ë	0	?	91,009
202103	30021500	ÃâÒßÖÆÆ·£¬ÒÑÅä¶¨¼ÁÁ¿»òÖÆ³ÉÁãÊÛ°ü×°	119	ÀÏÎÎ	10	Ò»°ãÃ³Ò×	251	Ç§¿Ë	0	?	115,007
202103	30021500	ÃâÒßÖÆÆ·£¬ÒÑÅä¶¨¼ÁÁ¿»òÖÆ³ÉÁãÊÛ°ü×°	120	Àè°ÍÄÛ	10	Ò»°ãÃ³Ò×	1066	Ç§¿Ë	0	?	213,015
202103	30021500	ÃâÒßÖÆÆ·£¬ÒÑÅä¶¨¼ÁÁ¿»òÖÆ³ÉÁãÊÛ°ü×°	121	ÖÐ¹ú°ÄÃÅ	10	Ò»°ãÃ³Ò×	1	Ç§¿Ë	0	?	219
202103	30021500	ÃâÒßÖÆÆ·£¬ÒÑÅä¶¨¼ÁÁ¿»òÖÆ³ÉÁãÊÛ°ü×°	122	ÂíÀ´Î÷ÑÇ	10	Ò»°ãÃ³Ò×	6943	Ç§¿Ë	0	?	4,681,627
202103	30021500	ÃâÒßÖÆÆ·£¬ÒÑÅä¶¨¼ÁÁ¿»òÖÆ³ÉÁãÊÛ°ü×°	123	Âí¶û´ú·ò	10	Ò»°ãÃ³Ò×	5	Ç§¿Ë	0	?	6,027
202103	30021500	ÃâÒßÖÆÆ·£¬ÒÑÅä¶¨¼ÁÁ¿»òÖÆ³ÉÁãÊÛ°ü×°	124	ÃÉ¹Å	10	Ò»°ãÃ³Ò×	1342	Ç§¿Ë	0	?	511,191
202103	30021500	ÃâÒßÖÆÆ·£¬ÒÑÅä¶¨¼ÁÁ¿»òÖÆ³ÉÁãÊÛ°ü×°	125	Äá²´¶ûÁª°îÃñÖ÷¹²ºÍ¹ú	10	Ò»°ãÃ³Ò×	2746	Ç§¿Ë	0	?	868,980
202103	30021500	ÃâÒßÖÆÆ·£¬ÒÑÅä¶¨¼ÁÁ¿»òÖÆ³ÉÁãÊÛ°ü×°	126	°¢Âü	10	Ò»°ãÃ³Ò×	137	Ç§¿Ë	0	?	123,923
202103	30021500	ÃâÒßÖÆÆ·£¬ÒÑÅä¶¨¼ÁÁ¿»òÖÆ³ÉÁãÊÛ°ü×°	127	°Í»ùË¹Ì¹	10	Ò»°ãÃ³Ò×	37757	Ç§¿Ë	0	?	4,557,302
202103	30021500	ÃâÒßÖÆÆ·£¬ÒÑÅä¶¨¼ÁÁ¿»òÖÆ³ÉÁãÊÛ°ü×°	128	°ÍÀÕË¹Ì¹	10	Ò»°ãÃ³Ò×	190	Ç§¿Ë	0	?	76,164
202103	30021500	ÃâÒßÖÆÆ·£¬ÒÑÅä¶¨¼ÁÁ¿»òÖÆ³ÉÁãÊÛ°ü×°	129	·ÆÂÉ±ö	10	Ò»°ãÃ³Ò×	17925	Ç§¿Ë	0	?	8,219,242
202103	30021500	ÃâÒßÖÆÆ·£¬ÒÑÅä¶¨¼ÁÁ¿»òÖÆ³ÉÁãÊÛ°ü×°	130	¿¨Ëþ¶û	10	Ò»°ãÃ³Ò×	147	Ç§¿Ë	0	?	73,372
202103	30021500	ÃâÒßÖÆÆ·£¬ÒÑÅä¶¨¼ÁÁ¿»òÖÆ³ÉÁãÊÛ°ü×°	131	É³ÌØ°¢À­²®	10	Ò»°ãÃ³Ò×	3682	Ç§¿Ë	0	?	3,008,569
202103	30021500	ÃâÒßÖÆÆ·£¬ÒÑÅä¶¨¼ÁÁ¿»òÖÆ³ÉÁãÊÛ°ü×°	132	ÐÂ¼ÓÆÂ	10	Ò»°ãÃ³Ò×	30641	Ç§¿Ë	0	?	19,495,679
202103	30021500	ÃâÒßÖÆÆ·£¬ÒÑÅä¶¨¼ÁÁ¿»òÖÆ³ÉÁãÊÛ°ü×°	133	º«¹ú	10	Ò»°ãÃ³Ò×	16105	Ç§¿Ë	0	?	11,452,738
202103	30021500	ÃâÒßÖÆÆ·£¬ÒÑÅä¶¨¼ÁÁ¿»òÖÆ³ÉÁãÊÛ°ü×°	134	Ë¹ÀïÀ¼¿¨	10	Ò»°ãÃ³Ò×	369	Ç§¿Ë	0	?	368,013
202103	30021500	ÃâÒßÖÆÆ·£¬ÒÑÅä¶¨¼ÁÁ¿»òÖÆ³ÉÁãÊÛ°ü×°	136	Ì©¹ú	10	Ò»°ãÃ³Ò×	20207	Ç§¿Ë	0	?	2,575,671
202103	30021500	ÃâÒßÖÆÆ·£¬ÒÑÅä¶¨¼ÁÁ¿»òÖÆ³ÉÁãÊÛ°ü×°	137	ÍÁ¶úÆä	10	Ò»°ãÃ³Ò×	2842	Ç§¿Ë	0	?	3,306,521
202103	30021500	ÃâÒßÖÆÆ·£¬ÒÑÅä¶¨¼ÁÁ¿»òÖÆ³ÉÁãÊÛ°ü×°	138	°¢ÁªÇõ	10	Ò»°ãÃ³Ò×	2069	Ç§¿Ë	0	?	436,019
202103	30021500	ÃâÒßÖÆÆ·£¬ÒÑÅä¶¨¼ÁÁ¿»òÖÆ³ÉÁãÊÛ°ü×°	139	Ò²ÃÅ	10	Ò»°ãÃ³Ò×	108	Ç§¿Ë	0	?	327,629
202103	30021500	ÃâÒßÖÆÆ·£¬ÒÑÅä¶¨¼ÁÁ¿»òÖÆ³ÉÁãÊÛ°ü×°	141	Ô½ÄÏ	10	Ò»°ãÃ³Ò×	562	Ç§¿Ë	0	?	317,029
202103	30021500	ÃâÒßÖÆÆ·£¬ÒÑÅä¶¨¼ÁÁ¿»òÖÆ³ÉÁãÊÛ°ü×°	143	ÖÐ¹úÌ¨Íå	10	Ò»°ãÃ³Ò×	566	Ç§¿Ë	0	?	492,273
202103	30021500	ÃâÒßÖÆÆ·£¬ÒÑÅä¶¨¼ÁÁ¿»òÖÆ³ÉÁãÊÛ°ü×°	144	¶«µÛãë	10	Ò»°ãÃ³Ò×	29	Ç§¿Ë	0	?	110,147
202103	30021500	ÃâÒßÖÆÆ·£¬ÒÑÅä¶¨¼ÁÁ¿»òÖÆ³ÉÁãÊÛ°ü×°	145	¹þÈø¿ËË¹Ì¹	10	Ò»°ãÃ³Ò×	3206	Ç§¿Ë	0	?	1,340,156
202103	30021500	ÃâÒßÖÆÆ·£¬ÒÑÅä¶¨¼ÁÁ¿»òÖÆ³ÉÁãÊÛ°ü×°	146	¼ª¶û¼ªË¹Ë¹Ì¹	10	Ò»°ãÃ³Ò×	17	Ç§¿Ë	0	?	44,424
202103	30021500	ÃâÒßÖÆÆ·£¬ÒÑÅä¶¨¼ÁÁ¿»òÖÆ³ÉÁãÊÛ°ü×°	147	Ëþ¼ª¿ËË¹Ì¹	10	Ò»°ãÃ³Ò×	643	Ç§¿Ë	0	?	564,516
202103	30021500	ÃâÒßÖÆÆ·£¬ÒÑÅä¶¨¼ÁÁ¿»òÖÆ³ÉÁãÊÛ°ü×°	149	ÎÚ×È±ð¿ËË¹Ì¹	10	Ò»°ãÃ³Ò×	9111	Ç§¿Ë	0	?	2,797,416
202103	30021500	ÃâÒßÖÆÆ·£¬ÒÑÅä¶¨¼ÁÁ¿»òÖÆ³ÉÁãÊÛ°ü×°	201	°¢¶û¼°ÀûÑÇ	10	Ò»°ãÃ³Ò×	814	Ç§¿Ë	0	?	2,689,354
202103	30021500	ÃâÒßÖÆÆ·£¬ÒÑÅä¶¨¼ÁÁ¿»òÖÆ³ÉÁãÊÛ°ü×°	202	°²¸çÀ­	10	Ò»°ãÃ³Ò×	1125	Ç§¿Ë	0	?	38,741
202103	30021500	ÃâÒßÖÆÆ·£¬ÒÑÅä¶¨¼ÁÁ¿»òÖÆ³ÉÁãÊÛ°ü×°	203	±´Äþ	10	Ò»°ãÃ³Ò×	0	Ç§¿Ë	0	?	2,870
202103	30021500	ÃâÒßÖÆÆ·£¬ÒÑÅä¶¨¼ÁÁ¿»òÖÆ³ÉÁãÊÛ°ü×°	204	²©´ÄÍßÄÉ	10	Ò»°ãÃ³Ò×	16	Ç§¿Ë	0	?	18,261
202103	30021500	ÃâÒßÖÆÆ·£¬ÒÑÅä¶¨¼ÁÁ¿»òÖÆ³ÉÁãÊÛ°ü×°	205	²¼Â¡µÏ	10	Ò»°ãÃ³Ò×	532	Ç§¿Ë	0	?	580,163
202103	30021500	ÃâÒßÖÆÆ·£¬ÒÑÅä¶¨¼ÁÁ¿»òÖÆ³ÉÁãÊÛ°ü×°	206	¿¦ÂóÂ¡	10	Ò»°ãÃ³Ò×	756	Ç§¿Ë	0	?	239,150
202103	30021500	ÃâÒßÖÆÆ·£¬ÒÑÅä¶¨¼ÁÁ¿»òÖÆ³ÉÁãÊÛ°ü×°	212	¿ÆÄ¦ÂÞ	11	¹ú¼Ò¼ä¡¢¹ú¼Ê×éÖ¯ÎÞ³¥Ô®ÖúºÍÔùËÍµÄÎï×Ê	1058	Ç§¿Ë	0	?	790,000
202103	30021500	ÃâÒßÖÆÆ·£¬ÒÑÅä¶¨¼ÁÁ¿»òÖÆ³ÉÁãÊÛ°ü×°	213	¸Õ¹û(²¼)	10	Ò»°ãÃ³Ò×	180	Ç§¿Ë	0	?	330,664
202103	30021500	ÃâÒßÖÆÆ·£¬ÒÑÅä¶¨¼ÁÁ¿»òÖÆ³ÉÁãÊÛ°ü×°	215	°£¼°	10	Ò»°ãÃ³Ò×	19270	Ç§¿Ë	0	?	1,813,030
202103	30021500	ÃâÒßÖÆÆ·£¬ÒÑÅä¶¨¼ÁÁ¿»òÖÆ³ÉÁãÊÛ°ü×°	215	°£¼°	12	ÆäËû¾èÔùÎï×Ê	48	Ç§¿Ë	0	?	561,947
202103	30021500	ÃâÒßÖÆÆ·£¬ÒÑÅä¶¨¼ÁÁ¿»òÖÆ³ÉÁãÊÛ°ü×°	217	°£Èû¶í±ÈÑÇ	10	Ò»°ãÃ³Ò×	1738	Ç§¿Ë	0	?	374,145
202103	30021500	ÃâÒßÖÆÆ·£¬ÒÑÅä¶¨¼ÁÁ¿»òÖÆ³ÉÁãÊÛ°ü×°	218	¼ÓÅî	10	Ò»°ãÃ³Ò×	4595	Ç§¿Ë	0	?	5,057,913
202103	30021500	ÃâÒßÖÆÆ·£¬ÒÑÅä¶¨¼ÁÁ¿»òÖÆ³ÉÁãÊÛ°ü×°	220	¼ÓÄÉ	10	Ò»°ãÃ³Ò×	2999	Ç§¿Ë	0	?	220,594
202103	30021500	ÃâÒßÖÆÆ·£¬ÒÑÅä¶¨¼ÁÁ¿»òÖÆ³ÉÁãÊÛ°ü×°	223	¿ÆÌØµÏÍß	10	Ò»°ãÃ³Ò×	156	Ç§¿Ë	0	?	153,178
202103	30021500	ÃâÒßÖÆÆ·£¬ÒÑÅä¶¨¼ÁÁ¿»òÖÆ³ÉÁãÊÛ°ü×°	224	¿ÏÄáÑÇ	10	Ò»°ãÃ³Ò×	4472	Ç§¿Ë	0	?	1,097,680
202103	30021500	ÃâÒßÖÆÆ·£¬ÒÑÅä¶¨¼ÁÁ¿»òÖÆ³ÉÁãÊÛ°ü×°	225	Àû±ÈÀïÑÇ	10	Ò»°ãÃ³Ò×	655	Ç§¿Ë	0	?	66,629
202103	30021500	ÃâÒßÖÆÆ·£¬ÒÑÅä¶¨¼ÁÁ¿»òÖÆ³ÉÁãÊÛ°ü×°	226	Àû±ÈÑÇ	10	Ò»°ãÃ³Ò×	6575	Ç§¿Ë	0	?	1,605,414
202103	30021500	ÃâÒßÖÆÆ·£¬ÒÑÅä¶¨¼ÁÁ¿»òÖÆ³ÉÁãÊÛ°ü×°	227	Âí´ï¼ÓË¹¼Ó	10	Ò»°ãÃ³Ò×	280	Ç§¿Ë	0	?	26,260
202103	30021500	ÃâÒßÖÆÆ·£¬ÒÑÅä¶¨¼ÁÁ¿»òÖÆ³ÉÁãÊÛ°ü×°	228	ÂíÀ­Î¬	10	Ò»°ãÃ³Ò×	173	Ç§¿Ë	0	?	25,545
202103	30021500	ÃâÒßÖÆÆ·£¬ÒÑÅä¶¨¼ÁÁ¿»òÖÆ³ÉÁãÊÛ°ü×°	229	ÂíÀï	10	Ò»°ãÃ³Ò×	327	Ç§¿Ë	0	?	147,750
202103	30021500	ÃâÒßÖÆÆ·£¬ÒÑÅä¶¨¼ÁÁ¿»òÖÆ³ÉÁãÊÛ°ü×°	230	Ã«ÀïËþÄáÑÇ	10	Ò»°ãÃ³Ò×	25	Ç§¿Ë	0	?	32,129
202103	30021500	ÃâÒßÖÆÆ·£¬ÒÑÅä¶¨¼ÁÁ¿»òÖÆ³ÉÁãÊÛ°ü×°	231	Ã«ÀïÇóË¹	10	Ò»°ãÃ³Ò×	11	Ç§¿Ë	0	?	27,832
202103	30021500	ÃâÒßÖÆÆ·£¬ÒÑÅä¶¨¼ÁÁ¿»òÖÆ³ÉÁãÊÛ°ü×°	232	Ä¦Âå¸ç	10	Ò»°ãÃ³Ò×	129	Ç§¿Ë	0	?	70,521
202103	30021500	ÃâÒßÖÆÆ·£¬ÒÑÅä¶¨¼ÁÁ¿»òÖÆ³ÉÁãÊÛ°ü×°	233	ÄªÉ£±È¿Ë	10	Ò»°ãÃ³Ò×	741	Ç§¿Ë	0	?	368,020
202103	30021500	ÃâÒßÖÆÆ·£¬ÒÑÅä¶¨¼ÁÁ¿»òÖÆ³ÉÁãÊÛ°ü×°	234	ÄÉÃ×±ÈÑÇ	10	Ò»°ãÃ³Ò×	83	Ç§¿Ë	0	?	12,630
202103	30021500	ÃâÒßÖÆÆ·£¬ÒÑÅä¶¨¼ÁÁ¿»òÖÆ³ÉÁãÊÛ°ü×°	235	ÄáÈÕ¶û	10	Ò»°ãÃ³Ò×	8	Ç§¿Ë	0	?	6,439
202103	30021500	ÃâÒßÖÆÆ·£¬ÒÑÅä¶¨¼ÁÁ¿»òÖÆ³ÉÁãÊÛ°ü×°	236	ÄáÈÕÀûÑÇ	10	Ò»°ãÃ³Ò×	18600	Ç§¿Ë	0	?	2,083,945
202103	30021500	ÃâÒßÖÆÆ·£¬ÒÑÅä¶¨¼ÁÁ¿»òÖÆ³ÉÁãÊÛ°ü×°	238	Â¬Íú´ï	10	Ò»°ãÃ³Ò×	364	Ç§¿Ë	0	?	48,706
202103	30021500	ÃâÒßÖÆÆ·£¬ÒÑÅä¶¨¼ÁÁ¿»òÖÆ³ÉÁãÊÛ°ü×°	240	ÈûÄÚ¼Ó¶û	10	Ò»°ãÃ³Ò×	124	Ç§¿Ë	0	?	129,764
202103	30021500	ÃâÒßÖÆÆ·£¬ÒÑÅä¶¨¼ÁÁ¿»òÖÆ³ÉÁãÊÛ°ü×°	241	ÈûÉà¶û	10	Ò»°ãÃ³Ò×	9	Ç§¿Ë	0	?	5,138
202103	30021500	ÃâÒßÖÆÆ·£¬ÒÑÅä¶¨¼ÁÁ¿»òÖÆ³ÉÁãÊÛ°ü×°	242	ÈûÀ­Àû°º	10	Ò»°ãÃ³Ò×	20	Ç§¿Ë	0	?	4,609
202103	30021500	ÃâÒßÖÆÆ·£¬ÒÑÅä¶¨¼ÁÁ¿»òÖÆ³ÉÁãÊÛ°ü×°	243	Ë÷ÂíÀï	10	Ò»°ãÃ³Ò×	7821	Ç§¿Ë	0	?	1,206,653
202103	30021500	ÃâÒßÖÆÆ·£¬ÒÑÅä¶¨¼ÁÁ¿»òÖÆ³ÉÁãÊÛ°ü×°	244	ÄÏ·Ç	10	Ò»°ãÃ³Ò×	25616	Ç§¿Ë	0	?	9,405,106
202103	30021500	ÃâÒßÖÆÆ·£¬ÒÑÅä¶¨¼ÁÁ¿»òÖÆ³ÉÁãÊÛ°ü×°	246	ËÕµ¤	10	Ò»°ãÃ³Ò×	8936	Ç§¿Ë	0	?	1,409,801
202103	30021500	ÃâÒßÖÆÆ·£¬ÒÑÅä¶¨¼ÁÁ¿»òÖÆ³ÉÁãÊÛ°ü×°	247	Ì¹É£ÄáÑÇ	10	Ò»°ãÃ³Ò×	3328	Ç§¿Ë	0	?	884,507
202103	30021500	ÃâÒßÖÆÆ·£¬ÒÑÅä¶¨¼ÁÁ¿»òÖÆ³ÉÁãÊÛ°ü×°	248	¶à¸ç	10	Ò»°ãÃ³Ò×	69	Ç§¿Ë	0	?	48,465
202103	30021500	ÃâÒßÖÆÆ·£¬ÒÑÅä¶¨¼ÁÁ¿»òÖÆ³ÉÁãÊÛ°ü×°	249	Í»ÄáË¹	10	Ò»°ãÃ³Ò×	15	Ç§¿Ë	0	?	12,837
202103	30021500	ÃâÒßÖÆÆ·£¬ÒÑÅä¶¨¼ÁÁ¿»òÖÆ³ÉÁãÊÛ°ü×°	250	ÎÚ¸É´ï	10	Ò»°ãÃ³Ò×	3626	Ç§¿Ë	0	?	663,477
202103	30021500	ÃâÒßÖÆÆ·£¬ÒÑÅä¶¨¼ÁÁ¿»òÖÆ³ÉÁãÊÛ°ü×°	251	²¼»ùÄÉ·¨Ë÷	10	Ò»°ãÃ³Ò×	184	Ç§¿Ë	0	?	26,456
202103	30021500	ÃâÒßÖÆÆ·£¬ÒÑÅä¶¨¼ÁÁ¿»òÖÆ³ÉÁãÊÛ°ü×°	253	ÔÞ±ÈÑÇ	10	Ò»°ãÃ³Ò×	456	Ç§¿Ë	0	?	324,039
202103	30021500	ÃâÒßÖÆÆ·£¬ÒÑÅä¶¨¼ÁÁ¿»òÖÆ³ÉÁãÊÛ°ü×°	254	½ò°Í²¼Î¤	10	Ò»°ãÃ³Ò×	291	Ç§¿Ë	0	?	230,504
202103	30021500	ÃâÒßÖÆÆ·£¬ÒÑÅä¶¨¼ÁÁ¿»òÖÆ³ÉÁãÊÛ°ü×°	257	Ë¹ÍþÊ¿À¼	10	Ò»°ãÃ³Ò×	28	Ç§¿Ë	0	?	12,967
202103	30021500	ÃâÒßÖÆÆ·£¬ÒÑÅä¶¨¼ÁÁ¿»òÖÆ³ÉÁãÊÛ°ü×°	258	¶òÁ¢ÌØÀïÑÇ	10	Ò»°ãÃ³Ò×	150	Ç§¿Ë	0	?	201,222
202103	30021500	ÃâÒßÖÆÆ·£¬ÒÑÅä¶¨¼ÁÁ¿»òÖÆ³ÉÁãÊÛ°ü×°	301	±ÈÀûÊ±	10	Ò»°ãÃ³Ò×	395130	Ç§¿Ë	0	?	303,216,427
202103	30021500	ÃâÒßÖÆÆ·£¬ÒÑÅä¶¨¼ÁÁ¿»òÖÆ³ÉÁãÊÛ°ü×°	302	µ¤Âó	10	Ò»°ãÃ³Ò×	103686	Ç§¿Ë	0	?	81,316,713
202103	30021500	ÃâÒßÖÆÆ·£¬ÒÑÅä¶¨¼ÁÁ¿»òÖÆ³ÉÁãÊÛ°ü×°	303	Ó¢¹ú	10	Ò»°ãÃ³Ò×	3088686	Ç§¿Ë	0	?	2,409,448,848
202103	30021500	ÃâÒßÖÆÆ·£¬ÒÑÅä¶¨¼ÁÁ¿»òÖÆ³ÉÁãÊÛ°ü×°	304	µÂ¹ú	10	Ò»°ãÃ³Ò×	3598853	Ç§¿Ë	0	?	1,928,507,428
202103	30021500	ÃâÒßÖÆÆ·£¬ÒÑÅä¶¨¼ÁÁ¿»òÖÆ³ÉÁãÊÛ°ü×°	305	·¨¹ú	10	Ò»°ãÃ³Ò×	111745	Ç§¿Ë	0	?	96,635,926
202103	30021500	ÃâÒßÖÆÆ·£¬ÒÑÅä¶¨¼ÁÁ¿»òÖÆ³ÉÁãÊÛ°ü×°	306	°®¶ûÀ¼	10	Ò»°ãÃ³Ò×	246	Ç§¿Ë	0	?	184,868
202103	30021500	ÃâÒßÖÆÆ·£¬ÒÑÅä¶¨¼ÁÁ¿»òÖÆ³ÉÁãÊÛ°ü×°	307	Òâ´óÀû	10	Ò»°ãÃ³Ò×	142709	Ç§¿Ë	0	?	101,015,593
202103	30021500	ÃâÒßÖÆÆ·£¬ÒÑÅä¶¨¼ÁÁ¿»òÖÆ³ÉÁãÊÛ°ü×°	308	Â¬É­±¤	10	Ò»°ãÃ³Ò×	15020	Ç§¿Ë	0	?	12,793,408
202103	30021500	ÃâÒßÖÆÆ·£¬ÒÑÅä¶¨¼ÁÁ¿»òÖÆ³ÉÁãÊÛ°ü×°	309	ºÉÀ¼	10	Ò»°ãÃ³Ò×	92342	Ç§¿Ë	0	?	60,642,058
202103	30021500	ÃâÒßÖÆÆ·£¬ÒÑÅä¶¨¼ÁÁ¿»òÖÆ³ÉÁãÊÛ°ü×°	310	Ï£À°	10	Ò»°ãÃ³Ò×	4577	Ç§¿Ë	0	?	4,415,698
202103	30021500	ÃâÒßÖÆÆ·£¬ÒÑÅä¶¨¼ÁÁ¿»òÖÆ³ÉÁãÊÛ°ü×°	311	ÆÏÌÑÑÀ	10	Ò»°ãÃ³Ò×	4603	Ç§¿Ë	0	?	3,282,017
202103	30021500	ÃâÒßÖÆÆ·£¬ÒÑÅä¶¨¼ÁÁ¿»òÖÆ³ÉÁãÊÛ°ü×°	312	Î÷°àÑÀ	10	Ò»°ãÃ³Ò×	3821	Ç§¿Ë	0	?	2,487,117
202103	30021500	ÃâÒßÖÆÆ·£¬ÒÑÅä¶¨¼ÁÁ¿»òÖÆ³ÉÁãÊÛ°ü×°	313	°¢¶û°ÍÄáÑÇ	10	Ò»°ãÃ³Ò×	132	Ç§¿Ë	0	?	457,717
202103	30021500	ÃâÒßÖÆÆ·£¬ÒÑÅä¶¨¼ÁÁ¿»òÖÆ³ÉÁãÊÛ°ü×°	315	°ÂµØÀû	10	Ò»°ãÃ³Ò×	1606123	Ç§¿Ë	0	?	862,955,658
202103	30021500	ÃâÒßÖÆÆ·£¬ÒÑÅä¶¨¼ÁÁ¿»òÖÆ³ÉÁãÊÛ°ü×°	316	±£¼ÓÀûÑÇ	10	Ò»°ãÃ³Ò×	1205	Ç§¿Ë	0	?	1,020,463
202103	30021500	ÃâÒßÖÆÆ·£¬ÒÑÅä¶¨¼ÁÁ¿»òÖÆ³ÉÁãÊÛ°ü×°	318	·ÒÀ¼	10	Ò»°ãÃ³Ò×	1757	Ç§¿Ë	0	?	2,547,357
202103	30021500	ÃâÒßÖÆÆ·£¬ÒÑÅä¶¨¼ÁÁ¿»òÖÆ³ÉÁãÊÛ°ü×°	321	ÐÙÑÀÀû	10	Ò»°ãÃ³Ò×	20702	Ç§¿Ë	0	?	12,573,397
202103	30021500	ÃâÒßÖÆÆ·£¬ÒÑÅä¶¨¼ÁÁ¿»òÖÆ³ÉÁãÊÛ°ü×°	324	Âí¶úËû	10	Ò»°ãÃ³Ò×	4	Ç§¿Ë	0	?	1,841
202103	30021500	ÃâÒßÖÆÆ·£¬ÒÑÅä¶¨¼ÁÁ¿»òÖÆ³ÉÁãÊÛ°ü×°	326	Å²Íþ	10	Ò»°ãÃ³Ò×	0	Ç§¿Ë	0	?	161
202103	30021500	ÃâÒßÖÆÆ·£¬ÒÑÅä¶¨¼ÁÁ¿»òÖÆ³ÉÁãÊÛ°ü×°	327	²¨À¼	10	Ò»°ãÃ³Ò×	8690	Ç§¿Ë	0	?	6,489,743
202103	30021500	ÃâÒßÖÆÆ·£¬ÒÑÅä¶¨¼ÁÁ¿»òÖÆ³ÉÁãÊÛ°ü×°	328	ÂÞÂíÄáÑÇ	10	Ò»°ãÃ³Ò×	19488	Ç§¿Ë	0	?	11,548,909
202103	30021500	ÃâÒßÖÆÆ·£¬ÒÑÅä¶¨¼ÁÁ¿»òÖÆ³ÉÁãÊÛ°ü×°	330	Èðµä	10	Ò»°ãÃ³Ò×	6042	Ç§¿Ë	0	?	2,292,890
202103	30021500	ÃâÒßÖÆÆ·£¬ÒÑÅä¶¨¼ÁÁ¿»òÖÆ³ÉÁãÊÛ°ü×°	331	ÈðÊ¿	10	Ò»°ãÃ³Ò×	48076	Ç§¿Ë	0	?	21,222,798
202103	30021500	ÃâÒßÖÆÆ·£¬ÒÑÅä¶¨¼ÁÁ¿»òÖÆ³ÉÁãÊÛ°ü×°	334	°®É³ÄáÑÇ	10	Ò»°ãÃ³Ò×	1217	Ç§¿Ë	0	?	590,464
202103	30021500	ÃâÒßÖÆÆ·£¬ÒÑÅä¶¨¼ÁÁ¿»òÖÆ³ÉÁãÊÛ°ü×°	335	À­ÍÑÎ¬ÑÇ	10	Ò»°ãÃ³Ò×	24	Ç§¿Ë	0	?	12,795
202103	30021500	ÃâÒßÖÆÆ·£¬ÒÑÅä¶¨¼ÁÁ¿»òÖÆ³ÉÁãÊÛ°ü×°	336	Á¢ÌÕÍð	10	Ò»°ãÃ³Ò×	3424	Ç§¿Ë	0	?	2,028,386
202103	30021500	ÃâÒßÖÆÆ·£¬ÒÑÅä¶¨¼ÁÁ¿»òÖÆ³ÉÁãÊÛ°ü×°	337	¸ñÂ³¼ªÑÇ	10	Ò»°ãÃ³Ò×	1013	Ç§¿Ë	0	?	526,102
202103	30021500	ÃâÒßÖÆÆ·£¬ÒÑÅä¶¨¼ÁÁ¿»òÖÆ³ÉÁãÊÛ°ü×°	338	ÑÇÃÀÄáÑÇ	10	Ò»°ãÃ³Ò×	421	Ç§¿Ë	0	?	391,487
202103	30021500	ÃâÒßÖÆÆ·£¬ÒÑÅä¶¨¼ÁÁ¿»òÖÆ³ÉÁãÊÛ°ü×°	339	°¢Èû°Ý½®	10	Ò»°ãÃ³Ò×	52	Ç§¿Ë	0	?	22,304
202103	30021500	ÃâÒßÖÆÆ·£¬ÒÑÅä¶¨¼ÁÁ¿»òÖÆ³ÉÁãÊÛ°ü×°	340	°×¶íÂÞË¹	10	Ò»°ãÃ³Ò×	75	Ç§¿Ë	0	?	89,665
202103	30021500	ÃâÒßÖÆÆ·£¬ÒÑÅä¶¨¼ÁÁ¿»òÖÆ³ÉÁãÊÛ°ü×°	343	Ä¦¶û¶àÍß	10	Ò»°ãÃ³Ò×	4185	Ç§¿Ë	0	?	3,336,068
202103	30021500	ÃâÒßÖÆÆ·£¬ÒÑÅä¶¨¼ÁÁ¿»òÖÆ³ÉÁãÊÛ°ü×°	344	¶íÂÞË¹Áª°î	10	Ò»°ãÃ³Ò×	2182	Ç§¿Ë	0	?	1,965,151
202103	30021500	ÃâÒßÖÆÆ·£¬ÒÑÅä¶¨¼ÁÁ¿»òÖÆ³ÉÁãÊÛ°ü×°	347	ÎÚ¿ËÀ¼	10	Ò»°ãÃ³Ò×	5622	Ç§¿Ë	0	?	2,160,506
202103	30021500	ÃâÒßÖÆÆ·£¬ÒÑÅä¶¨¼ÁÁ¿»òÖÆ³ÉÁãÊÛ°ü×°	350	Ë¹ÂåÎÄÄáÑÇ	10	Ò»°ãÃ³Ò×	14130	Ç§¿Ë	0	?	9,346,710
202103	30021500	ÃâÒßÖÆÆ·£¬ÒÑÅä¶¨¼ÁÁ¿»òÖÆ³ÉÁãÊÛ°ü×°	351	¿ËÂÞµØÑÇ	10	Ò»°ãÃ³Ò×	3844	Ç§¿Ë	0	?	2,516,253
202103	30021500	ÃâÒßÖÆÆ·£¬ÒÑÅä¶¨¼ÁÁ¿»òÖÆ³ÉÁãÊÛ°ü×°	352	½Ý¿Ë	10	Ò»°ãÃ³Ò×	687909	Ç§¿Ë	0	?	381,636,999
202103	30021500	ÃâÒßÖÆÆ·£¬ÒÑÅä¶¨¼ÁÁ¿»òÖÆ³ÉÁãÊÛ°ü×°	353	Ë¹Âå·¥¿Ë	10	Ò»°ãÃ³Ò×	20232	Ç§¿Ë	0	?	20,836,667
202103	30021500	ÃâÒßÖÆÆ·£¬ÒÑÅä¶¨¼ÁÁ¿»òÖÆ³ÉÁãÊÛ°ü×°	354	±±ÂíÆä¶Ù¹²ºÍ¹ú	10	Ò»°ãÃ³Ò×	183	Ç§¿Ë	0	?	95,504
202103	30021500	ÃâÒßÖÆÆ·£¬ÒÑÅä¶¨¼ÁÁ¿»òÖÆ³ÉÁãÊÛ°ü×°	355	²¨ºÚ	10	Ò»°ãÃ³Ò×	381	Ç§¿Ë	0	?	431,347
202103	30021500	ÃâÒßÖÆÆ·£¬ÒÑÅä¶¨¼ÁÁ¿»òÖÆ³ÉÁãÊÛ°ü×°	358	Èû¶ûÎ¬ÑÇ	10	Ò»°ãÃ³Ò×	1667	Ç§¿Ë	0	?	1,573,246
202103	30021500	ÃâÒßÖÆÆ·£¬ÒÑÅä¶¨¼ÁÁ¿»òÖÆ³ÉÁãÊÛ°ü×°	402	°¢¸ùÍ¢	10	Ò»°ãÃ³Ò×	2179	Ç§¿Ë	0	?	1,785,536
202103	30021500	ÃâÒßÖÆÆ·£¬ÒÑÅä¶¨¼ÁÁ¿»òÖÆ³ÉÁãÊÛ°ü×°	403	°¢Â³°Í	10	Ò»°ãÃ³Ò×	9	Ç§¿Ë	0	?	16,903
202103	30021500	ÃâÒßÖÆÆ·£¬ÒÑÅä¶¨¼ÁÁ¿»òÖÆ³ÉÁãÊÛ°ü×°	404	°Í¹þÂí	10	Ò»°ãÃ³Ò×	17	Ç§¿Ë	0	?	17,064
202103	30021500	ÃâÒßÖÆÆ·£¬ÒÑÅä¶¨¼ÁÁ¿»òÖÆ³ÉÁãÊÛ°ü×°	406	²®Àû×È	10	Ò»°ãÃ³Ò×	16	Ç§¿Ë	0	?	8,353
202103	30021500	ÃâÒßÖÆÆ·£¬ÒÑÅä¶¨¼ÁÁ¿»òÖÆ³ÉÁãÊÛ°ü×°	408	¶àÃñ×å²£ÀûÎ¬ÑÇ¹ú	10	Ò»°ãÃ³Ò×	1863	Ç§¿Ë	0	?	2,465,501
202103	30021500	ÃâÒßÖÆÆ·£¬ÒÑÅä¶¨¼ÁÁ¿»òÖÆ³ÉÁãÊÛ°ü×°	410	°ÍÎ÷	10	Ò»°ãÃ³Ò×	29467	Ç§¿Ë	0	?	18,261,087
202103	30021500	ÃâÒßÖÆÆ·£¬ÒÑÅä¶¨¼ÁÁ¿»òÖÆ³ÉÁãÊÛ°ü×°	412	ÖÇÀû	10	Ò»°ãÃ³Ò×	7075	Ç§¿Ë	0	?	1,965,156
202103	30021500	ÃâÒßÖÆÆ·£¬ÒÑÅä¶¨¼ÁÁ¿»òÖÆ³ÉÁãÊÛ°ü×°	413	¸çÂ×±ÈÑÇ	10	Ò»°ãÃ³Ò×	8145	Ç§¿Ë	0	?	1,993,464
202103	30021500	ÃâÒßÖÆÆ·£¬ÒÑÅä¶¨¼ÁÁ¿»òÖÆ³ÉÁãÊÛ°ü×°	415	¸çË¹´ïÀè¼Ó	10	Ò»°ãÃ³Ò×	1150	Ç§¿Ë	0	?	268,789
202103	30021500	ÃâÒßÖÆÆ·£¬ÒÑÅä¶¨¼ÁÁ¿»òÖÆ³ÉÁãÊÛ°ü×°	418	¶àÃ×Äá¼Ó¹²ºÍ¹ú	10	Ò»°ãÃ³Ò×	13049	Ç§¿Ë	0	?	1,616,358
202103	30021500	ÃâÒßÖÆÆ·£¬ÒÑÅä¶¨¼ÁÁ¿»òÖÆ³ÉÁãÊÛ°ü×°	419	¶ò¹Ï¶à¶û	10	Ò»°ãÃ³Ò×	2938	Ç§¿Ë	0	?	3,319,380
202103	30021500	ÃâÒßÖÆÆ·£¬ÒÑÅä¶¨¼ÁÁ¿»òÖÆ³ÉÁãÊÛ°ü×°	423	Î£µØÂíÀ­	10	Ò»°ãÃ³Ò×	291	Ç§¿Ë	0	?	265,572
202103	30021500	ÃâÒßÖÆÆ·£¬ÒÑÅä¶¨¼ÁÁ¿»òÖÆ³ÉÁãÊÛ°ü×°	424	¹çÑÇÄÇ	10	Ò»°ãÃ³Ò×	180	Ç§¿Ë	0	?	159,167
202103	30021500	ÃâÒßÖÆÆ·£¬ÒÑÅä¶¨¼ÁÁ¿»òÖÆ³ÉÁãÊÛ°ü×°	425	º£µØ	10	Ò»°ãÃ³Ò×	30	Ç§¿Ë	0	?	12,199
202103	30021500	ÃâÒßÖÆÆ·£¬ÒÑÅä¶¨¼ÁÁ¿»òÖÆ³ÉÁãÊÛ°ü×°	426	ºé¶¼À­Ë¹	10	Ò»°ãÃ³Ò×	5223	Ç§¿Ë	0	?	1,969,542
202103	30021500	ÃâÒßÖÆÆ·£¬ÒÑÅä¶¨¼ÁÁ¿»òÖÆ³ÉÁãÊÛ°ü×°	427	ÑÀÂò¼Ó	10	Ò»°ãÃ³Ò×	544	Ç§¿Ë	0	?	209,628
202103	30021500	ÃâÒßÖÆÆ·£¬ÒÑÅä¶¨¼ÁÁ¿»òÖÆ³ÉÁãÊÛ°ü×°	429	Ä«Î÷¸ç	10	Ò»°ãÃ³Ò×	12742	Ç§¿Ë	0	?	7,016,070
202103	30021500	ÃâÒßÖÆÆ·£¬ÒÑÅä¶¨¼ÁÁ¿»òÖÆ³ÉÁãÊÛ°ü×°	431	Äá¼ÓÀ­¹Ï	10	Ò»°ãÃ³Ò×	1450	Ç§¿Ë	0	?	184,458
202103	30021500	ÃâÒßÖÆÆ·£¬ÒÑÅä¶¨¼ÁÁ¿»òÖÆ³ÉÁãÊÛ°ü×°	432	°ÍÄÃÂí	10	Ò»°ãÃ³Ò×	77	Ç§¿Ë	0	?	164,296
202103	30021500	ÃâÒßÖÆÆ·£¬ÒÑÅä¶¨¼ÁÁ¿»òÖÆ³ÉÁãÊÛ°ü×°	433	°ÍÀ­¹ç	10	Ò»°ãÃ³Ò×	789	Ç§¿Ë	0	?	308,734
202103	30021500	ÃâÒßÖÆÆ·£¬ÒÑÅä¶¨¼ÁÁ¿»òÖÆ³ÉÁãÊÛ°ü×°	434	ÃØÂ³	10	Ò»°ãÃ³Ò×	18999	Ç§¿Ë	0	?	13,314,565
202103	30021500	ÃâÒßÖÆÆ·£¬ÒÑÅä¶¨¼ÁÁ¿»òÖÆ³ÉÁãÊÛ°ü×°	437	Ê¥Â¬Î÷ÑÇ	10	Ò»°ãÃ³Ò×	2	Ç§¿Ë	0	?	1,945
202103	30021500	ÃâÒßÖÆÆ·£¬ÒÑÅä¶¨¼ÁÁ¿»òÖÆ³ÉÁãÊÛ°ü×°	440	Èø¶ûÍß¶à	10	Ò»°ãÃ³Ò×	581	Ç§¿Ë	0	?	351,005
202103	30021500	ÃâÒßÖÆÆ·£¬ÒÑÅä¶¨¼ÁÁ¿»òÖÆ³ÉÁãÊÛ°ü×°	442	ÌØÁ¢Äá´ïºÍ¶à°Í¸ç	10	Ò»°ãÃ³Ò×	141	Ç§¿Ë	0	?	149,771
202103	30021500	ÃâÒßÖÆÆ·£¬ÒÑÅä¶¨¼ÁÁ¿»òÖÆ³ÉÁãÊÛ°ü×°	443	ÌØ¿ËË¹ºÍ¿­¿ÆË¹Èºµº	10	Ò»°ãÃ³Ò×	165	Ç§¿Ë	0	?	173,235
202103	30021500	ÃâÒßÖÆÆ·£¬ÒÑÅä¶¨¼ÁÁ¿»òÖÆ³ÉÁãÊÛ°ü×°	445	Î¯ÄÚÈðÀ­	10	Ò»°ãÃ³Ò×	1409	Ç§¿Ë	0	?	709,204
202103	30021500	ÃâÒßÖÆÆ·£¬ÒÑÅä¶¨¼ÁÁ¿»òÖÆ³ÉÁãÊÛ°ü×°	501	¼ÓÄÃ´ó	10	Ò»°ãÃ³Ò×	30213	Ç§¿Ë	0	?	4,525,020
202103	30021500	ÃâÒßÖÆÆ·£¬ÒÑÅä¶¨¼ÁÁ¿»òÖÆ³ÉÁãÊÛ°ü×°	502	ÃÀ¹ú	10	Ò»°ãÃ³Ò×	188350	Ç§¿Ë	0	?	57,415,602
202103	30021500	ÃâÒßÖÆÆ·£¬ÒÑÅä¶¨¼ÁÁ¿»òÖÆ³ÉÁãÊÛ°ü×°	601	°Ä´óÀûÑÇ	10	Ò»°ãÃ³Ò×	1194	Ç§¿Ë	0	?	387,893
202103	30021500	ÃâÒßÖÆÆ·£¬ÒÑÅä¶¨¼ÁÁ¿»òÖÆ³ÉÁãÊÛ°ü×°	603	ì³¼Ã	10	Ò»°ãÃ³Ò×	17	Ç§¿Ë	0	?	71,309
202103	30021500	ÃâÒßÖÆÆ·£¬ÒÑÅä¶¨¼ÁÁ¿»òÖÆ³ÉÁãÊÛ°ü×°	609	ÐÂÎ÷À¼	10	Ò»°ãÃ³Ò×	257	Ç§¿Ë	0	?	58,371
202103	30021500	ÃâÒßÖÆÆ·£¬ÒÑÅä¶¨¼ÁÁ¿»òÖÆ³ÉÁãÊÛ°ü×°	611	°Í²¼ÑÇÐÂ¼¸ÄÚÑÇ	10	Ò»°ãÃ³Ò×	87	Ç§¿Ë	0	?	338,257
202104	30021500	ÃâÒßÖÆÆ·£¬ÒÑÅä¶¨¼ÁÁ¿»òÖÆ³ÉÁãÊÛ°ü×°	101	°¢¸»º¹	10	Ò»°ãÃ³Ò×	31	Ç§¿Ë	0	?	29,889
202104	30021500	ÃâÒßÖÆÆ·£¬ÒÑÅä¶¨¼ÁÁ¿»òÖÆ³ÉÁãÊÛ°ü×°	102	°ÍÁÖ	10	Ò»°ãÃ³Ò×	16	Ç§¿Ë	0	?	186,011
202104	30021500	ÃâÒßÖÆÆ·£¬ÒÑÅä¶¨¼ÁÁ¿»òÖÆ³ÉÁãÊÛ°ü×°	103	ÃÏ¼ÓÀ­¹ú	10	Ò»°ãÃ³Ò×	17979	Ç§¿Ë	0	?	5,624,128
202104	30021500	ÃâÒßÖÆÆ·£¬ÒÑÅä¶¨¼ÁÁ¿»òÖÆ³ÉÁãÊÛ°ü×°	104	²»µ¤	10	Ò»°ãÃ³Ò×	11	Ç§¿Ë	0	?	16,270
202104	30021500	ÃâÒßÖÆÆ·£¬ÒÑÅä¶¨¼ÁÁ¿»òÖÆ³ÉÁãÊÛ°ü×°	106	Ãåµé	10	Ò»°ãÃ³Ò×	799	Ç§¿Ë	0	?	207,890
202104	30021500	ÃâÒßÖÆÆ·£¬ÒÑÅä¶¨¼ÁÁ¿»òÖÆ³ÉÁãÊÛ°ü×°	107	¼íÆÒÕ¯	10	Ò»°ãÃ³Ò×	2268	Ç§¿Ë	0	?	670,616
202104	30021500	ÃâÒßÖÆÆ·£¬ÒÑÅä¶¨¼ÁÁ¿»òÖÆ³ÉÁãÊÛ°ü×°	108	ÈûÆÖÂ·Ë¹	10	Ò»°ãÃ³Ò×	10454	Ç§¿Ë	0	?	8,953,050
202104	30021500	ÃâÒßÖÆÆ·£¬ÒÑÅä¶¨¼ÁÁ¿»òÖÆ³ÉÁãÊÛ°ü×°	110	ÖÐ¹úÏã¸Û	10	Ò»°ãÃ³Ò×	40734	Ç§¿Ë	0	?	35,343,725
202104	30021500	ÃâÒßÖÆÆ·£¬ÒÑÅä¶¨¼ÁÁ¿»òÖÆ³ÉÁãÊÛ°ü×°	111	Ó¡¶È	10	Ò»°ãÃ³Ò×	17573	Ç§¿Ë	0	?	16,717,615
202104	30021500	ÃâÒßÖÆÆ·£¬ÒÑÅä¶¨¼ÁÁ¿»òÖÆ³ÉÁãÊÛ°ü×°	112	Ó¡¶ÈÄáÎ÷ÑÇ	10	Ò»°ãÃ³Ò×	58683	Ç§¿Ë	0	?	33,262,827
202104	30021500	ÃâÒßÖÆÆ·£¬ÒÑÅä¶¨¼ÁÁ¿»òÖÆ³ÉÁãÊÛ°ü×°	114	ÒÁÀ­¿Ë	10	Ò»°ãÃ³Ò×	4896	Ç§¿Ë	0	?	1,995,736
202104	30021500	ÃâÒßÖÆÆ·£¬ÒÑÅä¶¨¼ÁÁ¿»òÖÆ³ÉÁãÊÛ°ü×°	115	ÒÔÉ«ÁÐ	10	Ò»°ãÃ³Ò×	1000	Ç§¿Ë	0	?	430,027
202104	30021500	ÃâÒßÖÆÆ·£¬ÒÑÅä¶¨¼ÁÁ¿»òÖÆ³ÉÁãÊÛ°ü×°	116	ÈÕ±¾	10	Ò»°ãÃ³Ò×	5884	Ç§¿Ë	0	?	4,474,552
202104	30021500	ÃâÒßÖÆÆ·£¬ÒÑÅä¶¨¼ÁÁ¿»òÖÆ³ÉÁãÊÛ°ü×°	117	Ô¼µ©	10	Ò»°ãÃ³Ò×	1200	Ç§¿Ë	0	?	663,329
202104	30021500	ÃâÒßÖÆÆ·£¬ÒÑÅä¶¨¼ÁÁ¿»òÖÆ³ÉÁãÊÛ°ü×°	118	¿ÆÍþÌØ	10	Ò»°ãÃ³Ò×	681	Ç§¿Ë	0	?	260,305
202104	30021500	ÃâÒßÖÆÆ·£¬ÒÑÅä¶¨¼ÁÁ¿»òÖÆ³ÉÁãÊÛ°ü×°	119	ÀÏÎÎ	10	Ò»°ãÃ³Ò×	33	Ç§¿Ë	0	?	19,836
202104	30021500	ÃâÒßÖÆÆ·£¬ÒÑÅä¶¨¼ÁÁ¿»òÖÆ³ÉÁãÊÛ°ü×°	120	Àè°ÍÄÛ	10	Ò»°ãÃ³Ò×	1002	Ç§¿Ë	0	?	482,674
202104	30021500	ÃâÒßÖÆÆ·£¬ÒÑÅä¶¨¼ÁÁ¿»òÖÆ³ÉÁãÊÛ°ü×°	121	ÖÐ¹ú°ÄÃÅ	10	Ò»°ãÃ³Ò×	21	Ç§¿Ë	0	?	13,350
202104	30021500	ÃâÒßÖÆÆ·£¬ÒÑÅä¶¨¼ÁÁ¿»òÖÆ³ÉÁãÊÛ°ü×°	122	ÂíÀ´Î÷ÑÇ	10	Ò»°ãÃ³Ò×	16080	Ç§¿Ë	0	?	8,315,698
202104	30021500	ÃâÒßÖÆÆ·£¬ÒÑÅä¶¨¼ÁÁ¿»òÖÆ³ÉÁãÊÛ°ü×°	123	Âí¶û´ú·ò	10	Ò»°ãÃ³Ò×	45	Ç§¿Ë	0	?	48,293
202104	30021500	ÃâÒßÖÆÆ·£¬ÒÑÅä¶¨¼ÁÁ¿»òÖÆ³ÉÁãÊÛ°ü×°	124	ÃÉ¹Å	10	Ò»°ãÃ³Ò×	6897	Ç§¿Ë	0	?	6,368,130
202104	30021500	ÃâÒßÖÆÆ·£¬ÒÑÅä¶¨¼ÁÁ¿»òÖÆ³ÉÁãÊÛ°ü×°	125	Äá²´¶ûÁª°îÃñÖ÷¹²ºÍ¹ú	10	Ò»°ãÃ³Ò×	725	Ç§¿Ë	0	?	1,358,009
202104	30021500	ÃâÒßÖÆÆ·£¬ÒÑÅä¶¨¼ÁÁ¿»òÖÆ³ÉÁãÊÛ°ü×°	126	°¢Âü	10	Ò»°ãÃ³Ò×	814	Ç§¿Ë	0	?	180,037
202104	30021500	ÃâÒßÖÆÆ·£¬ÒÑÅä¶¨¼ÁÁ¿»òÖÆ³ÉÁãÊÛ°ü×°	127	°Í»ùË¹Ì¹	10	Ò»°ãÃ³Ò×	16882	Ç§¿Ë	0	?	3,739,733
202104	30021500	ÃâÒßÖÆÆ·£¬ÒÑÅä¶¨¼ÁÁ¿»òÖÆ³ÉÁãÊÛ°ü×°	128	°ÍÀÕË¹Ì¹	10	Ò»°ãÃ³Ò×	62	Ç§¿Ë	0	?	270,310
202104	30021500	ÃâÒßÖÆÆ·£¬ÒÑÅä¶¨¼ÁÁ¿»òÖÆ³ÉÁãÊÛ°ü×°	129	·ÆÂÉ±ö	10	Ò»°ãÃ³Ò×	16397	Ç§¿Ë	0	?	11,614,460
202104	30021500	ÃâÒßÖÆÆ·£¬ÒÑÅä¶¨¼ÁÁ¿»òÖÆ³ÉÁãÊÛ°ü×°	130	¿¨Ëþ¶û	10	Ò»°ãÃ³Ò×	266	Ç§¿Ë	0	?	228,508
202104	30021500	ÃâÒßÖÆÆ·£¬ÒÑÅä¶¨¼ÁÁ¿»òÖÆ³ÉÁãÊÛ°ü×°	131	É³ÌØ°¢À­²®	10	Ò»°ãÃ³Ò×	3333	Ç§¿Ë	0	?	1,252,864
202104	30021500	ÃâÒßÖÆÆ·£¬ÒÑÅä¶¨¼ÁÁ¿»òÖÆ³ÉÁãÊÛ°ü×°	132	ÐÂ¼ÓÆÂ	10	Ò»°ãÃ³Ò×	4712	Ç§¿Ë	0	?	6,702,962
202104	30021500	ÃâÒßÖÆÆ·£¬ÒÑÅä¶¨¼ÁÁ¿»òÖÆ³ÉÁãÊÛ°ü×°	133	º«¹ú	10	Ò»°ãÃ³Ò×	33749	Ç§¿Ë	0	?	22,468,759
202104	30021500	ÃâÒßÖÆÆ·£¬ÒÑÅä¶¨¼ÁÁ¿»òÖÆ³ÉÁãÊÛ°ü×°	134	Ë¹ÀïÀ¼¿¨	10	Ò»°ãÃ³Ò×	666	Ç§¿Ë	0	?	397,013
202104	30021500	ÃâÒßÖÆÆ·£¬ÒÑÅä¶¨¼ÁÁ¿»òÖÆ³ÉÁãÊÛ°ü×°	135	ÐðÀûÑÇ	10	Ò»°ãÃ³Ò×	1	Ç§¿Ë	0	?	6
202104	30021500	ÃâÒßÖÆÆ·£¬ÒÑÅä¶¨¼ÁÁ¿»òÖÆ³ÉÁãÊÛ°ü×°	136	Ì©¹ú	10	Ò»°ãÃ³Ò×	22591	Ç§¿Ë	0	?	6,568,277
202104	30021500	ÃâÒßÖÆÆ·£¬ÒÑÅä¶¨¼ÁÁ¿»òÖÆ³ÉÁãÊÛ°ü×°	137	ÍÁ¶úÆä	10	Ò»°ãÃ³Ò×	9489	Ç§¿Ë	0	?	5,403,535
202104	30021500	ÃâÒßÖÆÆ·£¬ÒÑÅä¶¨¼ÁÁ¿»òÖÆ³ÉÁãÊÛ°ü×°	138	°¢ÁªÇõ	10	Ò»°ãÃ³Ò×	5210	Ç§¿Ë	0	?	481,747
202104	30021500	ÃâÒßÖÆÆ·£¬ÒÑÅä¶¨¼ÁÁ¿»òÖÆ³ÉÁãÊÛ°ü×°	139	Ò²ÃÅ	10	Ò»°ãÃ³Ò×	18539	Ç§¿Ë	0	?	3,031,081
202104	30021500	ÃâÒßÖÆÆ·£¬ÒÑÅä¶¨¼ÁÁ¿»òÖÆ³ÉÁãÊÛ°ü×°	141	Ô½ÄÏ	10	Ò»°ãÃ³Ò×	854	Ç§¿Ë	0	?	868,120
202104	30021500	ÃâÒßÖÆÆ·£¬ÒÑÅä¶¨¼ÁÁ¿»òÖÆ³ÉÁãÊÛ°ü×°	143	ÖÐ¹úÌ¨Íå	10	Ò»°ãÃ³Ò×	478	Ç§¿Ë	0	?	692,373
202104	30021500	ÃâÒßÖÆÆ·£¬ÒÑÅä¶¨¼ÁÁ¿»òÖÆ³ÉÁãÊÛ°ü×°	145	¹þÈø¿ËË¹Ì¹	10	Ò»°ãÃ³Ò×	1763	Ç§¿Ë	0	?	1,172,750
202104	30021500	ÃâÒßÖÆÆ·£¬ÒÑÅä¶¨¼ÁÁ¿»òÖÆ³ÉÁãÊÛ°ü×°	146	¼ª¶û¼ªË¹Ë¹Ì¹	10	Ò»°ãÃ³Ò×	832	Ç§¿Ë	0	?	197,575
202104	30021500	ÃâÒßÖÆÆ·£¬ÒÑÅä¶¨¼ÁÁ¿»òÖÆ³ÉÁãÊÛ°ü×°	147	Ëþ¼ª¿ËË¹Ì¹	10	Ò»°ãÃ³Ò×	5880	Ç§¿Ë	0	?	975,115
202104	30021500	ÃâÒßÖÆÆ·£¬ÒÑÅä¶¨¼ÁÁ¿»òÖÆ³ÉÁãÊÛ°ü×°	149	ÎÚ×È±ð¿ËË¹Ì¹	10	Ò»°ãÃ³Ò×	831	Ç§¿Ë	0	?	1,254,140
202104	30021500	ÃâÒßÖÆÆ·£¬ÒÑÅä¶¨¼ÁÁ¿»òÖÆ³ÉÁãÊÛ°ü×°	201	°¢¶û¼°ÀûÑÇ	10	Ò»°ãÃ³Ò×	1757	Ç§¿Ë	0	?	6,273,587
202104	30021500	ÃâÒßÖÆÆ·£¬ÒÑÅä¶¨¼ÁÁ¿»òÖÆ³ÉÁãÊÛ°ü×°	202	°²¸çÀ­	10	Ò»°ãÃ³Ò×	2255	Ç§¿Ë	0	?	88,564
202104	30021500	ÃâÒßÖÆÆ·£¬ÒÑÅä¶¨¼ÁÁ¿»òÖÆ³ÉÁãÊÛ°ü×°	203	±´Äþ	10	Ò»°ãÃ³Ò×	304	Ç§¿Ë	0	?	27,398
202104	30021500	ÃâÒßÖÆÆ·£¬ÒÑÅä¶¨¼ÁÁ¿»òÖÆ³ÉÁãÊÛ°ü×°	204	²©´ÄÍßÄÉ	10	Ò»°ãÃ³Ò×	21	Ç§¿Ë	0	?	15,348
202104	30021500	ÃâÒßÖÆÆ·£¬ÒÑÅä¶¨¼ÁÁ¿»òÖÆ³ÉÁãÊÛ°ü×°	205	²¼Â¡µÏ	10	Ò»°ãÃ³Ò×	259	Ç§¿Ë	0	?	36,541
202104	30021500	ÃâÒßÖÆÆ·£¬ÒÑÅä¶¨¼ÁÁ¿»òÖÆ³ÉÁãÊÛ°ü×°	206	¿¦ÂóÂ¡	10	Ò»°ãÃ³Ò×	1005	Ç§¿Ë	0	?	383,043
202104	30021500	ÃâÒßÖÆÆ·£¬ÒÑÅä¶¨¼ÁÁ¿»òÖÆ³ÉÁãÊÛ°ü×°	208	·ðµÃ½Ç	10	Ò»°ãÃ³Ò×	6	Ç§¿Ë	0	?	1,988
202104	30021500	ÃâÒßÖÆÆ·£¬ÒÑÅä¶¨¼ÁÁ¿»òÖÆ³ÉÁãÊÛ°ü×°	209	ÖÐ·Ç	10	Ò»°ãÃ³Ò×	6	Ç§¿Ë	0	?	2,576
202104	30021500	ÃâÒßÖÆÆ·£¬ÒÑÅä¶¨¼ÁÁ¿»òÖÆ³ÉÁãÊÛ°ü×°	212	¿ÆÄ¦ÂÞ	10	Ò»°ãÃ³Ò×	17	Ç§¿Ë	0	?	8,219
202104	30021500	ÃâÒßÖÆÆ·£¬ÒÑÅä¶¨¼ÁÁ¿»òÖÆ³ÉÁãÊÛ°ü×°	213	¸Õ¹û(²¼)	10	Ò»°ãÃ³Ò×	71	Ç§¿Ë	0	?	16,856
202104	30021500	ÃâÒßÖÆÆ·£¬ÒÑÅä¶¨¼ÁÁ¿»òÖÆ³ÉÁãÊÛ°ü×°	214	¼ª²¼Ìá	10	Ò»°ãÃ³Ò×	12	Ç§¿Ë	0	?	41,545
202104	30021500	ÃâÒßÖÆÆ·£¬ÒÑÅä¶¨¼ÁÁ¿»òÖÆ³ÉÁãÊÛ°ü×°	215	°£¼°	10	Ò»°ãÃ³Ò×	7848	Ç§¿Ë	0	?	1,957,684
202104	30021500	ÃâÒßÖÆÆ·£¬ÒÑÅä¶¨¼ÁÁ¿»òÖÆ³ÉÁãÊÛ°ü×°	217	°£Èû¶í±ÈÑÇ	10	Ò»°ãÃ³Ò×	1440	Ç§¿Ë	0	?	295,797
202104	30021500	ÃâÒßÖÆÆ·£¬ÒÑÅä¶¨¼ÁÁ¿»òÖÆ³ÉÁãÊÛ°ü×°	219	¸Ô±ÈÑÇ	10	Ò»°ãÃ³Ò×	554	Ç§¿Ë	0	?	45,668
202104	30021500	ÃâÒßÖÆÆ·£¬ÒÑÅä¶¨¼ÁÁ¿»òÖÆ³ÉÁãÊÛ°ü×°	220	¼ÓÄÉ	10	Ò»°ãÃ³Ò×	5857	Ç§¿Ë	0	?	570,907
202104	30021500	ÃâÒßÖÆÆ·£¬ÒÑÅä¶¨¼ÁÁ¿»òÖÆ³ÉÁãÊÛ°ü×°	221	¼¸ÄÚÑÇ	10	Ò»°ãÃ³Ò×	15	Ç§¿Ë	0	?	55,271
202104	30021500	ÃâÒßÖÆÆ·£¬ÒÑÅä¶¨¼ÁÁ¿»òÖÆ³ÉÁãÊÛ°ü×°	223	¿ÆÌØµÏÍß	10	Ò»°ãÃ³Ò×	325	Ç§¿Ë	0	?	249,029
202104	30021500	ÃâÒßÖÆÆ·£¬ÒÑÅä¶¨¼ÁÁ¿»òÖÆ³ÉÁãÊÛ°ü×°	224	¿ÏÄáÑÇ	10	Ò»°ãÃ³Ò×	2891	Ç§¿Ë	0	?	1,057,448
202104	30021500	ÃâÒßÖÆÆ·£¬ÒÑÅä¶¨¼ÁÁ¿»òÖÆ³ÉÁãÊÛ°ü×°	225	Àû±ÈÀïÑÇ	10	Ò»°ãÃ³Ò×	174	Ç§¿Ë	0	?	47,242
202104	30021500	ÃâÒßÖÆÆ·£¬ÒÑÅä¶¨¼ÁÁ¿»òÖÆ³ÉÁãÊÛ°ü×°	226	Àû±ÈÑÇ	10	Ò»°ãÃ³Ò×	4146	Ç§¿Ë	0	?	3,002,589
202104	30021500	ÃâÒßÖÆÆ·£¬ÒÑÅä¶¨¼ÁÁ¿»òÖÆ³ÉÁãÊÛ°ü×°	227	Âí´ï¼ÓË¹¼Ó	10	Ò»°ãÃ³Ò×	1034	Ç§¿Ë	0	?	346,423
202104	30021500	ÃâÒßÖÆÆ·£¬ÒÑÅä¶¨¼ÁÁ¿»òÖÆ³ÉÁãÊÛ°ü×°	228	ÂíÀ­Î¬	10	Ò»°ãÃ³Ò×	266	Ç§¿Ë	0	?	22,223
202104	30021500	ÃâÒßÖÆÆ·£¬ÒÑÅä¶¨¼ÁÁ¿»òÖÆ³ÉÁãÊÛ°ü×°	229	ÂíÀï	10	Ò»°ãÃ³Ò×	47	Ç§¿Ë	0	?	155,452
202104	30021500	ÃâÒßÖÆÆ·£¬ÒÑÅä¶¨¼ÁÁ¿»òÖÆ³ÉÁãÊÛ°ü×°	232	Ä¦Âå¸ç	10	Ò»°ãÃ³Ò×	590	Ç§¿Ë	0	?	247,944
202104	30021500	ÃâÒßÖÆÆ·£¬ÒÑÅä¶¨¼ÁÁ¿»òÖÆ³ÉÁãÊÛ°ü×°	233	ÄªÉ£±È¿Ë	10	Ò»°ãÃ³Ò×	2601	Ç§¿Ë	0	?	435,522
202104	30021500	ÃâÒßÖÆÆ·£¬ÒÑÅä¶¨¼ÁÁ¿»òÖÆ³ÉÁãÊÛ°ü×°	234	ÄÉÃ×±ÈÑÇ	10	Ò»°ãÃ³Ò×	79	Ç§¿Ë	0	?	30,792
202104	30021500	ÃâÒßÖÆÆ·£¬ÒÑÅä¶¨¼ÁÁ¿»òÖÆ³ÉÁãÊÛ°ü×°	236	ÄáÈÕÀûÑÇ	10	Ò»°ãÃ³Ò×	24231	Ç§¿Ë	0	?	2,988,258
202104	30021500	ÃâÒßÖÆÆ·£¬ÒÑÅä¶¨¼ÁÁ¿»òÖÆ³ÉÁãÊÛ°ü×°	238	Â¬Íú´ï	10	Ò»°ãÃ³Ò×	84	Ç§¿Ë	0	?	30,377
202104	30021500	ÃâÒßÖÆÆ·£¬ÒÑÅä¶¨¼ÁÁ¿»òÖÆ³ÉÁãÊÛ°ü×°	240	ÈûÄÚ¼Ó¶û	10	Ò»°ãÃ³Ò×	192	Ç§¿Ë	0	?	41,570
202104	30021500	ÃâÒßÖÆÆ·£¬ÒÑÅä¶¨¼ÁÁ¿»òÖÆ³ÉÁãÊÛ°ü×°	243	Ë÷ÂíÀï	10	Ò»°ãÃ³Ò×	308	Ç§¿Ë	0	?	41,218
202104	30021500	ÃâÒßÖÆÆ·£¬ÒÑÅä¶¨¼ÁÁ¿»òÖÆ³ÉÁãÊÛ°ü×°	244	ÄÏ·Ç	10	Ò»°ãÃ³Ò×	4927	Ç§¿Ë	0	?	1,687,700
202104	30021500	ÃâÒßÖÆÆ·£¬ÒÑÅä¶¨¼ÁÁ¿»òÖÆ³ÉÁãÊÛ°ü×°	246	ËÕµ¤	10	Ò»°ãÃ³Ò×	8523	Ç§¿Ë	0	?	1,463,519
202104	30021500	ÃâÒßÖÆÆ·£¬ÒÑÅä¶¨¼ÁÁ¿»òÖÆ³ÉÁãÊÛ°ü×°	247	Ì¹É£ÄáÑÇ	10	Ò»°ãÃ³Ò×	972	Ç§¿Ë	0	?	551,080
202104	30021500	ÃâÒßÖÆÆ·£¬ÒÑÅä¶¨¼ÁÁ¿»òÖÆ³ÉÁãÊÛ°ü×°	248	¶à¸ç	10	Ò»°ãÃ³Ò×	108	Ç§¿Ë	0	?	31,788
202104	30021500	ÃâÒßÖÆÆ·£¬ÒÑÅä¶¨¼ÁÁ¿»òÖÆ³ÉÁãÊÛ°ü×°	249	Í»ÄáË¹	10	Ò»°ãÃ³Ò×	2291	Ç§¿Ë	0	?	192,891
202104	30021500	ÃâÒßÖÆÆ·£¬ÒÑÅä¶¨¼ÁÁ¿»òÖÆ³ÉÁãÊÛ°ü×°	250	ÎÚ¸É´ï	10	Ò»°ãÃ³Ò×	738	Ç§¿Ë	0	?	211,185
202104	30021500	ÃâÒßÖÆÆ·£¬ÒÑÅä¶¨¼ÁÁ¿»òÖÆ³ÉÁãÊÛ°ü×°	251	²¼»ùÄÉ·¨Ë÷	10	Ò»°ãÃ³Ò×	336	Ç§¿Ë	0	?	58,987
202104	30021500	ÃâÒßÖÆÆ·£¬ÒÑÅä¶¨¼ÁÁ¿»òÖÆ³ÉÁãÊÛ°ü×°	252	¸Õ¹û(½ð)	10	Ò»°ãÃ³Ò×	745	Ç§¿Ë	0	?	134,176
202104	30021500	ÃâÒßÖÆÆ·£¬ÒÑÅä¶¨¼ÁÁ¿»òÖÆ³ÉÁãÊÛ°ü×°	253	ÔÞ±ÈÑÇ	10	Ò»°ãÃ³Ò×	503	Ç§¿Ë	0	?	166,535
202104	30021500	ÃâÒßÖÆÆ·£¬ÒÑÅä¶¨¼ÁÁ¿»òÖÆ³ÉÁãÊÛ°ü×°	254	½ò°Í²¼Î¤	10	Ò»°ãÃ³Ò×	504	Ç§¿Ë	0	?	232,350
202104	30021500	ÃâÒßÖÆÆ·£¬ÒÑÅä¶¨¼ÁÁ¿»òÖÆ³ÉÁãÊÛ°ü×°	257	Ë¹ÍþÊ¿À¼	10	Ò»°ãÃ³Ò×	126	Ç§¿Ë	0	?	10,396
202104	30021500	ÃâÒßÖÆÆ·£¬ÒÑÅä¶¨¼ÁÁ¿»òÖÆ³ÉÁãÊÛ°ü×°	258	¶òÁ¢ÌØÀïÑÇ	10	Ò»°ãÃ³Ò×	300	Ç§¿Ë	0	?	406,112
202104	30021500	ÃâÒßÖÆÆ·£¬ÒÑÅä¶¨¼ÁÁ¿»òÖÆ³ÉÁãÊÛ°ü×°	301	±ÈÀûÊ±	10	Ò»°ãÃ³Ò×	281732	Ç§¿Ë	0	?	208,778,447
202104	30021500	ÃâÒßÖÆÆ·£¬ÒÑÅä¶¨¼ÁÁ¿»òÖÆ³ÉÁãÊÛ°ü×°	302	µ¤Âó	10	Ò»°ãÃ³Ò×	44906	Ç§¿Ë	0	?	30,657,948
202104	30021500	ÃâÒßÖÆÆ·£¬ÒÑÅä¶¨¼ÁÁ¿»òÖÆ³ÉÁãÊÛ°ü×°	303	Ó¢¹ú	10	Ò»°ãÃ³Ò×	3427570	Ç§¿Ë	0	?	2,210,667,942
202104	30021500	ÃâÒßÖÆÆ·£¬ÒÑÅä¶¨¼ÁÁ¿»òÖÆ³ÉÁãÊÛ°ü×°	304	µÂ¹ú	10	Ò»°ãÃ³Ò×	13799520	Ç§¿Ë	0	?	7,548,555,065
202104	30021500	ÃâÒßÖÆÆ·£¬ÒÑÅä¶¨¼ÁÁ¿»òÖÆ³ÉÁãÊÛ°ü×°	305	·¨¹ú	10	Ò»°ãÃ³Ò×	421229	Ç§¿Ë	0	?	386,598,641
202104	30021500	ÃâÒßÖÆÆ·£¬ÒÑÅä¶¨¼ÁÁ¿»òÖÆ³ÉÁãÊÛ°ü×°	306	°®¶ûÀ¼	10	Ò»°ãÃ³Ò×	3846	Ç§¿Ë	0	?	1,293,028
202104	30021500	ÃâÒßÖÆÆ·£¬ÒÑÅä¶¨¼ÁÁ¿»òÖÆ³ÉÁãÊÛ°ü×°	307	Òâ´óÀû	10	Ò»°ãÃ³Ò×	108989	Ç§¿Ë	0	?	67,870,332
202104	30021500	ÃâÒßÖÆÆ·£¬ÒÑÅä¶¨¼ÁÁ¿»òÖÆ³ÉÁãÊÛ°ü×°	308	Â¬É­±¤	10	Ò»°ãÃ³Ò×	132642	Ç§¿Ë	0	?	75,692,496
202104	30021500	ÃâÒßÖÆÆ·£¬ÒÑÅä¶¨¼ÁÁ¿»òÖÆ³ÉÁãÊÛ°ü×°	309	ºÉÀ¼	10	Ò»°ãÃ³Ò×	765596	Ç§¿Ë	0	?	387,889,028
202104	30021500	ÃâÒßÖÆÆ·£¬ÒÑÅä¶¨¼ÁÁ¿»òÖÆ³ÉÁãÊÛ°ü×°	310	Ï£À°	10	Ò»°ãÃ³Ò×	152462	Ç§¿Ë	0	?	72,443,203
202104	30021500	ÃâÒßÖÆÆ·£¬ÒÑÅä¶¨¼ÁÁ¿»òÖÆ³ÉÁãÊÛ°ü×°	311	ÆÏÌÑÑÀ	10	Ò»°ãÃ³Ò×	36881	Ç§¿Ë	0	?	15,706,259
202104	30021500	ÃâÒßÖÆÆ·£¬ÒÑÅä¶¨¼ÁÁ¿»òÖÆ³ÉÁãÊÛ°ü×°	312	Î÷°àÑÀ	10	Ò»°ãÃ³Ò×	28685	Ç§¿Ë	0	?	11,326,743
202104	30021500	ÃâÒßÖÆÆ·£¬ÒÑÅä¶¨¼ÁÁ¿»òÖÆ³ÉÁãÊÛ°ü×°	313	°¢¶û°ÍÄáÑÇ	10	Ò»°ãÃ³Ò×	159	Ç§¿Ë	0	?	510,353
202104	30021500	ÃâÒßÖÆÆ·£¬ÒÑÅä¶¨¼ÁÁ¿»òÖÆ³ÉÁãÊÛ°ü×°	315	°ÂµØÀû	10	Ò»°ãÃ³Ò×	1758358	Ç§¿Ë	0	?	1,047,996,637
202104	30021500	ÃâÒßÖÆÆ·£¬ÒÑÅä¶¨¼ÁÁ¿»òÖÆ³ÉÁãÊÛ°ü×°	316	±£¼ÓÀûÑÇ	10	Ò»°ãÃ³Ò×	1447	Ç§¿Ë	0	?	1,088,675
202104	30021500	ÃâÒßÖÆÆ·£¬ÒÑÅä¶¨¼ÁÁ¿»òÖÆ³ÉÁãÊÛ°ü×°	318	·ÒÀ¼	10	Ò»°ãÃ³Ò×	12974	Ç§¿Ë	0	?	9,908,815
202104	30021500	ÃâÒßÖÆÆ·£¬ÒÑÅä¶¨¼ÁÁ¿»òÖÆ³ÉÁãÊÛ°ü×°	321	ÐÙÑÀÀû	10	Ò»°ãÃ³Ò×	18904	Ç§¿Ë	0	?	11,799,908
202104	30021500	ÃâÒßÖÆÆ·£¬ÒÑÅä¶¨¼ÁÁ¿»òÖÆ³ÉÁãÊÛ°ü×°	326	Å²Íþ	10	Ò»°ãÃ³Ò×	552	Ç§¿Ë	0	?	346,725
202104	30021500	ÃâÒßÖÆÆ·£¬ÒÑÅä¶¨¼ÁÁ¿»òÖÆ³ÉÁãÊÛ°ü×°	327	²¨À¼	10	Ò»°ãÃ³Ò×	30618	Ç§¿Ë	0	?	18,858,694
202104	30021500	ÃâÒßÖÆÆ·£¬ÒÑÅä¶¨¼ÁÁ¿»òÖÆ³ÉÁãÊÛ°ü×°	328	ÂÞÂíÄáÑÇ	10	Ò»°ãÃ³Ò×	40155	Ç§¿Ë	0	?	19,708,995
202104	30021500	ÃâÒßÖÆÆ·£¬ÒÑÅä¶¨¼ÁÁ¿»òÖÆ³ÉÁãÊÛ°ü×°	330	Èðµä	10	Ò»°ãÃ³Ò×	4831	Ç§¿Ë	0	?	2,276,149
202104	30021500	ÃâÒßÖÆÆ·£¬ÒÑÅä¶¨¼ÁÁ¿»òÖÆ³ÉÁãÊÛ°ü×°	331	ÈðÊ¿	10	Ò»°ãÃ³Ò×	14597	Ç§¿Ë	0	?	9,729,750
202104	30021500	ÃâÒßÖÆÆ·£¬ÒÑÅä¶¨¼ÁÁ¿»òÖÆ³ÉÁãÊÛ°ü×°	334	°®É³ÄáÑÇ	10	Ò»°ãÃ³Ò×	1488	Ç§¿Ë	0	?	437,014
202104	30021500	ÃâÒßÖÆÆ·£¬ÒÑÅä¶¨¼ÁÁ¿»òÖÆ³ÉÁãÊÛ°ü×°	335	À­ÍÑÎ¬ÑÇ	10	Ò»°ãÃ³Ò×	883	Ç§¿Ë	0	?	355,093
202104	30021500	ÃâÒßÖÆÆ·£¬ÒÑÅä¶¨¼ÁÁ¿»òÖÆ³ÉÁãÊÛ°ü×°	336	Á¢ÌÕÍð	10	Ò»°ãÃ³Ò×	5185	Ç§¿Ë	0	?	3,564,145
202104	30021500	ÃâÒßÖÆÆ·£¬ÒÑÅä¶¨¼ÁÁ¿»òÖÆ³ÉÁãÊÛ°ü×°	337	¸ñÂ³¼ªÑÇ	10	Ò»°ãÃ³Ò×	659	Ç§¿Ë	0	?	564,856
202104	30021500	ÃâÒßÖÆÆ·£¬ÒÑÅä¶¨¼ÁÁ¿»òÖÆ³ÉÁãÊÛ°ü×°	338	ÑÇÃÀÄáÑÇ	10	Ò»°ãÃ³Ò×	155	Ç§¿Ë	0	?	403,467
202104	30021500	ÃâÒßÖÆÆ·£¬ÒÑÅä¶¨¼ÁÁ¿»òÖÆ³ÉÁãÊÛ°ü×°	339	°¢Èû°Ý½®	10	Ò»°ãÃ³Ò×	760	Ç§¿Ë	0	?	399,978
202104	30021500	ÃâÒßÖÆÆ·£¬ÒÑÅä¶¨¼ÁÁ¿»òÖÆ³ÉÁãÊÛ°ü×°	340	°×¶íÂÞË¹	10	Ò»°ãÃ³Ò×	2	Ç§¿Ë	0	?	8,160
202104	30021500	ÃâÒßÖÆÆ·£¬ÒÑÅä¶¨¼ÁÁ¿»òÖÆ³ÉÁãÊÛ°ü×°	343	Ä¦¶û¶àÍß	10	Ò»°ãÃ³Ò×	971	Ç§¿Ë	0	?	496,913
202104	30021500	ÃâÒßÖÆÆ·£¬ÒÑÅä¶¨¼ÁÁ¿»òÖÆ³ÉÁãÊÛ°ü×°	344	¶íÂÞË¹Áª°î	10	Ò»°ãÃ³Ò×	15290	Ç§¿Ë	0	?	5,170,894
202104	30021500	ÃâÒßÖÆÆ·£¬ÒÑÅä¶¨¼ÁÁ¿»òÖÆ³ÉÁãÊÛ°ü×°	347	ÎÚ¿ËÀ¼	10	Ò»°ãÃ³Ò×	4146	Ç§¿Ë	0	?	2,758,697
202104	30021500	ÃâÒßÖÆÆ·£¬ÒÑÅä¶¨¼ÁÁ¿»òÖÆ³ÉÁãÊÛ°ü×°	350	Ë¹ÂåÎÄÄáÑÇ	10	Ò»°ãÃ³Ò×	18692	Ç§¿Ë	0	?	10,883,153
202104	30021500	ÃâÒßÖÆÆ·£¬ÒÑÅä¶¨¼ÁÁ¿»òÖÆ³ÉÁãÊÛ°ü×°	351	¿ËÂÞµØÑÇ	10	Ò»°ãÃ³Ò×	15096	Ç§¿Ë	0	?	6,495,795
202104	30021500	ÃâÒßÖÆÆ·£¬ÒÑÅä¶¨¼ÁÁ¿»òÖÆ³ÉÁãÊÛ°ü×°	352	½Ý¿Ë	10	Ò»°ãÃ³Ò×	458314	Ç§¿Ë	0	?	233,304,700
202104	30021500	ÃâÒßÖÆÆ·£¬ÒÑÅä¶¨¼ÁÁ¿»òÖÆ³ÉÁãÊÛ°ü×°	353	Ë¹Âå·¥¿Ë	10	Ò»°ãÃ³Ò×	3003	Ç§¿Ë	0	?	2,362,223
202104	30021500	ÃâÒßÖÆÆ·£¬ÒÑÅä¶¨¼ÁÁ¿»òÖÆ³ÉÁãÊÛ°ü×°	354	±±ÂíÆä¶Ù¹²ºÍ¹ú	10	Ò»°ãÃ³Ò×	375	Ç§¿Ë	0	?	502,098
202104	30021500	ÃâÒßÖÆÆ·£¬ÒÑÅä¶¨¼ÁÁ¿»òÖÆ³ÉÁãÊÛ°ü×°	355	²¨ºÚ	10	Ò»°ãÃ³Ò×	442	Ç§¿Ë	0	?	313,841
202104	30021500	ÃâÒßÖÆÆ·£¬ÒÑÅä¶¨¼ÁÁ¿»òÖÆ³ÉÁãÊÛ°ü×°	358	Èû¶ûÎ¬ÑÇ	10	Ò»°ãÃ³Ò×	553	Ç§¿Ë	0	?	528,634
202104	30021500	ÃâÒßÖÆÆ·£¬ÒÑÅä¶¨¼ÁÁ¿»òÖÆ³ÉÁãÊÛ°ü×°	359	ºÚÉ½	10	Ò»°ãÃ³Ò×	56	Ç§¿Ë	0	?	30,592
202104	30021500	ÃâÒßÖÆÆ·£¬ÒÑÅä¶¨¼ÁÁ¿»òÖÆ³ÉÁãÊÛ°ü×°	402	°¢¸ùÍ¢	10	Ò»°ãÃ³Ò×	1985	Ç§¿Ë	0	?	1,974,537
202104	30021500	ÃâÒßÖÆÆ·£¬ÒÑÅä¶¨¼ÁÁ¿»òÖÆ³ÉÁãÊÛ°ü×°	404	°Í¹þÂí	10	Ò»°ãÃ³Ò×	110	Ç§¿Ë	0	?	85,748
202104	30021500	ÃâÒßÖÆÆ·£¬ÒÑÅä¶¨¼ÁÁ¿»òÖÆ³ÉÁãÊÛ°ü×°	406	²®Àû×È	10	Ò»°ãÃ³Ò×	11	Ç§¿Ë	0	?	4,375
202104	30021500	ÃâÒßÖÆÆ·£¬ÒÑÅä¶¨¼ÁÁ¿»òÖÆ³ÉÁãÊÛ°ü×°	408	¶àÃñ×å²£ÀûÎ¬ÑÇ¹ú	10	Ò»°ãÃ³Ò×	1029	Ç§¿Ë	0	?	1,005,349
202104	30021500	ÃâÒßÖÆÆ·£¬ÒÑÅä¶¨¼ÁÁ¿»òÖÆ³ÉÁãÊÛ°ü×°	410	°ÍÎ÷	10	Ò»°ãÃ³Ò×	68111	Ç§¿Ë	0	?	34,293,195
202104	30021500	ÃâÒßÖÆÆ·£¬ÒÑÅä¶¨¼ÁÁ¿»òÖÆ³ÉÁãÊÛ°ü×°	411	¿ªÂüÈºµº	10	Ò»°ãÃ³Ò×	21	Ç§¿Ë	0	?	8,767
202104	30021500	ÃâÒßÖÆÆ·£¬ÒÑÅä¶¨¼ÁÁ¿»òÖÆ³ÉÁãÊÛ°ü×°	412	ÖÇÀû	10	Ò»°ãÃ³Ò×	21674	Ç§¿Ë	0	?	12,792,058
202104	30021500	ÃâÒßÖÆÆ·£¬ÒÑÅä¶¨¼ÁÁ¿»òÖÆ³ÉÁãÊÛ°ü×°	413	¸çÂ×±ÈÑÇ	10	Ò»°ãÃ³Ò×	18709	Ç§¿Ë	0	?	5,949,424
202104	30021500	ÃâÒßÖÆÆ·£¬ÒÑÅä¶¨¼ÁÁ¿»òÖÆ³ÉÁãÊÛ°ü×°	415	¸çË¹´ïÀè¼Ó	10	Ò»°ãÃ³Ò×	145	Ç§¿Ë	0	?	98,966
202104	30021500	ÃâÒßÖÆÆ·£¬ÒÑÅä¶¨¼ÁÁ¿»òÖÆ³ÉÁãÊÛ°ü×°	418	¶àÃ×Äá¼Ó¹²ºÍ¹ú	10	Ò»°ãÃ³Ò×	3353	Ç§¿Ë	0	?	725,645
202104	30021500	ÃâÒßÖÆÆ·£¬ÒÑÅä¶¨¼ÁÁ¿»òÖÆ³ÉÁãÊÛ°ü×°	419	¶ò¹Ï¶à¶û	10	Ò»°ãÃ³Ò×	6070	Ç§¿Ë	0	?	6,642,482
202104	30021500	ÃâÒßÖÆÆ·£¬ÒÑÅä¶¨¼ÁÁ¿»òÖÆ³ÉÁãÊÛ°ü×°	423	Î£µØÂíÀ­	10	Ò»°ãÃ³Ò×	2314	Ç§¿Ë	0	?	442,784
202104	30021500	ÃâÒßÖÆÆ·£¬ÒÑÅä¶¨¼ÁÁ¿»òÖÆ³ÉÁãÊÛ°ü×°	424	¹çÑÇÄÇ	10	Ò»°ãÃ³Ò×	66	Ç§¿Ë	0	?	77,973
202104	30021500	ÃâÒßÖÆÆ·£¬ÒÑÅä¶¨¼ÁÁ¿»òÖÆ³ÉÁãÊÛ°ü×°	426	ºé¶¼À­Ë¹	10	Ò»°ãÃ³Ò×	2184	Ç§¿Ë	0	?	1,767,236
202104	30021500	ÃâÒßÖÆÆ·£¬ÒÑÅä¶¨¼ÁÁ¿»òÖÆ³ÉÁãÊÛ°ü×°	427	ÑÀÂò¼Ó	10	Ò»°ãÃ³Ò×	44	Ç§¿Ë	0	?	68,227
202104	30021500	ÃâÒßÖÆÆ·£¬ÒÑÅä¶¨¼ÁÁ¿»òÖÆ³ÉÁãÊÛ°ü×°	429	Ä«Î÷¸ç	10	Ò»°ãÃ³Ò×	11224	Ç§¿Ë	0	?	5,038,940
202104	30021500	ÃâÒßÖÆÆ·£¬ÒÑÅä¶¨¼ÁÁ¿»òÖÆ³ÉÁãÊÛ°ü×°	431	Äá¼ÓÀ­¹Ï	10	Ò»°ãÃ³Ò×	233	Ç§¿Ë	0	?	37,337
202104	30021500	ÃâÒßÖÆÆ·£¬ÒÑÅä¶¨¼ÁÁ¿»òÖÆ³ÉÁãÊÛ°ü×°	432	°ÍÄÃÂí	10	Ò»°ãÃ³Ò×	221	Ç§¿Ë	0	?	340,176
202104	30021500	ÃâÒßÖÆÆ·£¬ÒÑÅä¶¨¼ÁÁ¿»òÖÆ³ÉÁãÊÛ°ü×°	433	°ÍÀ­¹ç	10	Ò»°ãÃ³Ò×	589	Ç§¿Ë	0	?	358,003
202104	30021500	ÃâÒßÖÆÆ·£¬ÒÑÅä¶¨¼ÁÁ¿»òÖÆ³ÉÁãÊÛ°ü×°	434	ÃØÂ³	10	Ò»°ãÃ³Ò×	39165	Ç§¿Ë	0	?	25,682,001
202104	30021500	ÃâÒßÖÆÆ·£¬ÒÑÅä¶¨¼ÁÁ¿»òÖÆ³ÉÁãÊÛ°ü×°	435	²¨¶àÀè¸÷	10	Ò»°ãÃ³Ò×	327	Ç§¿Ë	0	?	55,490
202104	30021500	ÃâÒßÖÆÆ·£¬ÒÑÅä¶¨¼ÁÁ¿»òÖÆ³ÉÁãÊÛ°ü×°	440	Èø¶ûÍß¶à	10	Ò»°ãÃ³Ò×	2321	Ç§¿Ë	0	?	717,817
202104	30021500	ÃâÒßÖÆÆ·£¬ÒÑÅä¶¨¼ÁÁ¿»òÖÆ³ÉÁãÊÛ°ü×°	442	ÌØÁ¢Äá´ïºÍ¶à°Í¸ç	10	Ò»°ãÃ³Ò×	128	Ç§¿Ë	0	?	207,138
202104	30021500	ÃâÒßÖÆÆ·£¬ÒÑÅä¶¨¼ÁÁ¿»òÖÆ³ÉÁãÊÛ°ü×°	443	ÌØ¿ËË¹ºÍ¿­¿ÆË¹Èºµº	10	Ò»°ãÃ³Ò×	287	Ç§¿Ë	0	?	342,067
202104	30021500	ÃâÒßÖÆÆ·£¬ÒÑÅä¶¨¼ÁÁ¿»òÖÆ³ÉÁãÊÛ°ü×°	444	ÎÚÀ­¹ç	10	Ò»°ãÃ³Ò×	259	Ç§¿Ë	0	?	79,351
202104	30021500	ÃâÒßÖÆÆ·£¬ÒÑÅä¶¨¼ÁÁ¿»òÖÆ³ÉÁãÊÛ°ü×°	445	Î¯ÄÚÈðÀ­	10	Ò»°ãÃ³Ò×	3033	Ç§¿Ë	0	?	2,408,404
202104	30021500	ÃâÒßÖÆÆ·£¬ÒÑÅä¶¨¼ÁÁ¿»òÖÆ³ÉÁãÊÛ°ü×°	501	¼ÓÄÃ´ó	10	Ò»°ãÃ³Ò×	23289	Ç§¿Ë	0	?	4,164,069
202104	30021500	ÃâÒßÖÆÆ·£¬ÒÑÅä¶¨¼ÁÁ¿»òÖÆ³ÉÁãÊÛ°ü×°	502	ÃÀ¹ú	10	Ò»°ãÃ³Ò×	186304	Ç§¿Ë	0	?	32,326,782
202104	30021500	ÃâÒßÖÆÆ·£¬ÒÑÅä¶¨¼ÁÁ¿»òÖÆ³ÉÁãÊÛ°ü×°	601	°Ä´óÀûÑÇ	10	Ò»°ãÃ³Ò×	4681	Ç§¿Ë	0	?	1,118,982
202104	30021500	ÃâÒßÖÆÆ·£¬ÒÑÅä¶¨¼ÁÁ¿»òÖÆ³ÉÁãÊÛ°ü×°	603	ì³¼Ã	10	Ò»°ãÃ³Ò×	1	Ç§¿Ë	0	?	11,212
202104	30021500	ÃâÒßÖÆÆ·£¬ÒÑÅä¶¨¼ÁÁ¿»òÖÆ³ÉÁãÊÛ°ü×°	609	ÐÂÎ÷À¼	10	Ò»°ãÃ³Ò×	1504	Ç§¿Ë	0	?	196,493
202104	30021500	ÃâÒßÖÆÆ·£¬ÒÑÅä¶¨¼ÁÁ¿»òÖÆ³ÉÁãÊÛ°ü×°	611	°Í²¼ÑÇÐÂ¼¸ÄÚÑÇ	10	Ò»°ãÃ³Ò×	95	Ç§¿Ë	0	?	93,813
202105	30021500	ÃâÒßÖÆÆ·£¬ÒÑÅä¶¨¼ÁÁ¿»òÖÆ³ÉÁãÊÛ°ü×°	102	°ÍÁÖ	10	Ò»°ãÃ³Ò×	110	Ç§¿Ë	0	?	878,181
202105	30021500	ÃâÒßÖÆÆ·£¬ÒÑÅä¶¨¼ÁÁ¿»òÖÆ³ÉÁãÊÛ°ü×°	103	ÃÏ¼ÓÀ­¹ú	10	Ò»°ãÃ³Ò×	2389	Ç§¿Ë	0	?	1,050,671
202105	30021500	ÃâÒßÖÆÆ·£¬ÒÑÅä¶¨¼ÁÁ¿»òÖÆ³ÉÁãÊÛ°ü×°	104	²»µ¤	10	Ò»°ãÃ³Ò×	2	Ç§¿Ë	0	?	2,107
202105	30021500	ÃâÒßÖÆÆ·£¬ÒÑÅä¶¨¼ÁÁ¿»òÖÆ³ÉÁãÊÛ°ü×°	106	Ãåµé	10	Ò»°ãÃ³Ò×	2214	Ç§¿Ë	0	?	563,097
202105	30021500	ÃâÒßÖÆÆ·£¬ÒÑÅä¶¨¼ÁÁ¿»òÖÆ³ÉÁãÊÛ°ü×°	107	¼íÆÒÕ¯	10	Ò»°ãÃ³Ò×	253	Ç§¿Ë	0	?	129,843
202105	30021500	ÃâÒßÖÆÆ·£¬ÒÑÅä¶¨¼ÁÁ¿»òÖÆ³ÉÁãÊÛ°ü×°	108	ÈûÆÖÂ·Ë¹	10	Ò»°ãÃ³Ò×	43586	Ç§¿Ë	0	?	32,564,762
202105	30021500	ÃâÒßÖÆÆ·£¬ÒÑÅä¶¨¼ÁÁ¿»òÖÆ³ÉÁãÊÛ°ü×°	110	ÖÐ¹úÏã¸Û	10	Ò»°ãÃ³Ò×	46639	Ç§¿Ë	0	?	31,719,206
202105	30021500	ÃâÒßÖÆÆ·£¬ÒÑÅä¶¨¼ÁÁ¿»òÖÆ³ÉÁãÊÛ°ü×°	111	Ó¡¶È	10	Ò»°ãÃ³Ò×	31966	Ç§¿Ë	0	?	27,507,922
202105	30021500	ÃâÒßÖÆÆ·£¬ÒÑÅä¶¨¼ÁÁ¿»òÖÆ³ÉÁãÊÛ°ü×°	112	Ó¡¶ÈÄáÎ÷ÑÇ	10	Ò»°ãÃ³Ò×	75969	Ç§¿Ë	0	?	39,449,465
202105	30021500	ÃâÒßÖÆÆ·£¬ÒÑÅä¶¨¼ÁÁ¿»òÖÆ³ÉÁãÊÛ°ü×°	113	ÒÁÀÊ	10	Ò»°ãÃ³Ò×	903	Ç§¿Ë	0	?	1,247,110
202105	30021500	ÃâÒßÖÆÆ·£¬ÒÑÅä¶¨¼ÁÁ¿»òÖÆ³ÉÁãÊÛ°ü×°	114	ÒÁÀ­¿Ë	10	Ò»°ãÃ³Ò×	8142	Ç§¿Ë	0	?	3,544,494
202105	30021500	ÃâÒßÖÆÆ·£¬ÒÑÅä¶¨¼ÁÁ¿»òÖÆ³ÉÁãÊÛ°ü×°	115	ÒÔÉ«ÁÐ	10	Ò»°ãÃ³Ò×	3100	Ç§¿Ë	0	?	529,341
202105	30021500	ÃâÒßÖÆÆ·£¬ÒÑÅä¶¨¼ÁÁ¿»òÖÆ³ÉÁãÊÛ°ü×°	116	ÈÕ±¾	10	Ò»°ãÃ³Ò×	26653	Ç§¿Ë	0	?	21,217,660
202105	30021500	ÃâÒßÖÆÆ·£¬ÒÑÅä¶¨¼ÁÁ¿»òÖÆ³ÉÁãÊÛ°ü×°	117	Ô¼µ©	10	Ò»°ãÃ³Ò×	1739	Ç§¿Ë	0	?	1,283,142
202105	30021500	ÃâÒßÖÆÆ·£¬ÒÑÅä¶¨¼ÁÁ¿»òÖÆ³ÉÁãÊÛ°ü×°	118	¿ÆÍþÌØ	10	Ò»°ãÃ³Ò×	28	Ç§¿Ë	0	?	6,661
202105	30021500	ÃâÒßÖÆÆ·£¬ÒÑÅä¶¨¼ÁÁ¿»òÖÆ³ÉÁãÊÛ°ü×°	119	ÀÏÎÎ	10	Ò»°ãÃ³Ò×	465	Ç§¿Ë	0	?	204,172
202105	30021500	ÃâÒßÖÆÆ·£¬ÒÑÅä¶¨¼ÁÁ¿»òÖÆ³ÉÁãÊÛ°ü×°	120	Àè°ÍÄÛ	10	Ò»°ãÃ³Ò×	1773	Ç§¿Ë	0	?	223,466
202105	30021500	ÃâÒßÖÆÆ·£¬ÒÑÅä¶¨¼ÁÁ¿»òÖÆ³ÉÁãÊÛ°ü×°	122	ÂíÀ´Î÷ÑÇ	10	Ò»°ãÃ³Ò×	14821	Ç§¿Ë	0	?	8,369,806
202105	30021500	ÃâÒßÖÆÆ·£¬ÒÑÅä¶¨¼ÁÁ¿»òÖÆ³ÉÁãÊÛ°ü×°	123	Âí¶û´ú·ò	10	Ò»°ãÃ³Ò×	101	Ç§¿Ë	0	?	19,883
202105	30021500	ÃâÒßÖÆÆ·£¬ÒÑÅä¶¨¼ÁÁ¿»òÖÆ³ÉÁãÊÛ°ü×°	124	ÃÉ¹Å	10	Ò»°ãÃ³Ò×	5451	Ç§¿Ë	0	?	2,401,164
202105	30021500	ÃâÒßÖÆÆ·£¬ÒÑÅä¶¨¼ÁÁ¿»òÖÆ³ÉÁãÊÛ°ü×°	125	Äá²´¶ûÁª°îÃñÖ÷¹²ºÍ¹ú	10	Ò»°ãÃ³Ò×	8604	Ç§¿Ë	0	?	4,455,763
202105	30021500	ÃâÒßÖÆÆ·£¬ÒÑÅä¶¨¼ÁÁ¿»òÖÆ³ÉÁãÊÛ°ü×°	125	Äá²´¶ûÁª°îÃñÖ÷¹²ºÍ¹ú	11	¹ú¼Ò¼ä¡¢¹ú¼Ê×éÖ¯ÎÞ³¥Ô®ÖúºÍÔùËÍµÄÎï×Ê	195	Ç§¿Ë	0	?	1,805,026
202105	30021500	ÃâÒßÖÆÆ·£¬ÒÑÅä¶¨¼ÁÁ¿»òÖÆ³ÉÁãÊÛ°ü×°	126	°¢Âü	10	Ò»°ãÃ³Ò×	565	Ç§¿Ë	0	?	147,449
202105	30021500	ÃâÒßÖÆÆ·£¬ÒÑÅä¶¨¼ÁÁ¿»òÖÆ³ÉÁãÊÛ°ü×°	127	°Í»ùË¹Ì¹	10	Ò»°ãÃ³Ò×	35785	Ç§¿Ë	0	?	6,621,087
202105	30021500	ÃâÒßÖÆÆ·£¬ÒÑÅä¶¨¼ÁÁ¿»òÖÆ³ÉÁãÊÛ°ü×°	129	·ÆÂÉ±ö	10	Ò»°ãÃ³Ò×	22862	Ç§¿Ë	0	?	10,735,167
202105	30021500	ÃâÒßÖÆÆ·£¬ÒÑÅä¶¨¼ÁÁ¿»òÖÆ³ÉÁãÊÛ°ü×°	130	¿¨Ëþ¶û	10	Ò»°ãÃ³Ò×	2	Ç§¿Ë	0	?	8,558
202105	30021500	ÃâÒßÖÆÆ·£¬ÒÑÅä¶¨¼ÁÁ¿»òÖÆ³ÉÁãÊÛ°ü×°	131	É³ÌØ°¢À­²®	10	Ò»°ãÃ³Ò×	1405	Ç§¿Ë	0	?	2,073,714
202105	30021500	ÃâÒßÖÆÆ·£¬ÒÑÅä¶¨¼ÁÁ¿»òÖÆ³ÉÁãÊÛ°ü×°	132	ÐÂ¼ÓÆÂ	10	Ò»°ãÃ³Ò×	35901	Ç§¿Ë	0	?	21,999,949
202105	30021500	ÃâÒßÖÆÆ·£¬ÒÑÅä¶¨¼ÁÁ¿»òÖÆ³ÉÁãÊÛ°ü×°	133	º«¹ú	10	Ò»°ãÃ³Ò×	123	Ç§¿Ë	0	?	176,865
202105	30021500	ÃâÒßÖÆÆ·£¬ÒÑÅä¶¨¼ÁÁ¿»òÖÆ³ÉÁãÊÛ°ü×°	134	Ë¹ÀïÀ¼¿¨	10	Ò»°ãÃ³Ò×	834	Ç§¿Ë	0	?	781,273
202105	30021500	ÃâÒßÖÆÆ·£¬ÒÑÅä¶¨¼ÁÁ¿»òÖÆ³ÉÁãÊÛ°ü×°	135	ÐðÀûÑÇ	10	Ò»°ãÃ³Ò×	25	Ç§¿Ë	0	?	80,301
202105	30021500	ÃâÒßÖÆÆ·£¬ÒÑÅä¶¨¼ÁÁ¿»òÖÆ³ÉÁãÊÛ°ü×°	136	Ì©¹ú	10	Ò»°ãÃ³Ò×	2983	Ç§¿Ë	0	?	2,035,402
202105	30021500	ÃâÒßÖÆÆ·£¬ÒÑÅä¶¨¼ÁÁ¿»òÖÆ³ÉÁãÊÛ°ü×°	137	ÍÁ¶úÆä	10	Ò»°ãÃ³Ò×	12830	Ç§¿Ë	0	?	2,497,318
202105	30021500	ÃâÒßÖÆÆ·£¬ÒÑÅä¶¨¼ÁÁ¿»òÖÆ³ÉÁãÊÛ°ü×°	138	°¢ÁªÇõ	10	Ò»°ãÃ³Ò×	1739	Ç§¿Ë	0	?	675,651
202105	30021500	ÃâÒßÖÆÆ·£¬ÒÑÅä¶¨¼ÁÁ¿»òÖÆ³ÉÁãÊÛ°ü×°	139	Ò²ÃÅ	10	Ò»°ãÃ³Ò×	108	Ç§¿Ë	0	?	26,302
202105	30021500	ÃâÒßÖÆÆ·£¬ÒÑÅä¶¨¼ÁÁ¿»òÖÆ³ÉÁãÊÛ°ü×°	141	Ô½ÄÏ	10	Ò»°ãÃ³Ò×	2624	Ç§¿Ë	0	?	669,598
202105	30021500	ÃâÒßÖÆÆ·£¬ÒÑÅä¶¨¼ÁÁ¿»òÖÆ³ÉÁãÊÛ°ü×°	143	ÖÐ¹úÌ¨Íå	10	Ò»°ãÃ³Ò×	713	Ç§¿Ë	0	?	2,701,760
202105	30021500	ÃâÒßÖÆÆ·£¬ÒÑÅä¶¨¼ÁÁ¿»òÖÆ³ÉÁãÊÛ°ü×°	144	¶«µÛãë	10	Ò»°ãÃ³Ò×	10	Ç§¿Ë	0	?	1,626
202105	30021500	ÃâÒßÖÆÆ·£¬ÒÑÅä¶¨¼ÁÁ¿»òÖÆ³ÉÁãÊÛ°ü×°	145	¹þÈø¿ËË¹Ì¹	10	Ò»°ãÃ³Ò×	2563	Ç§¿Ë	0	?	896,973
202105	30021500	ÃâÒßÖÆÆ·£¬ÒÑÅä¶¨¼ÁÁ¿»òÖÆ³ÉÁãÊÛ°ü×°	146	¼ª¶û¼ªË¹Ë¹Ì¹	10	Ò»°ãÃ³Ò×	18	Ç§¿Ë	0	?	75,615
202105	30021500	ÃâÒßÖÆÆ·£¬ÒÑÅä¶¨¼ÁÁ¿»òÖÆ³ÉÁãÊÛ°ü×°	149	ÎÚ×È±ð¿ËË¹Ì¹	10	Ò»°ãÃ³Ò×	6125	Ç§¿Ë	0	?	2,887,353
202105	30021500	ÃâÒßÖÆÆ·£¬ÒÑÅä¶¨¼ÁÁ¿»òÖÆ³ÉÁãÊÛ°ü×°	201	°¢¶û¼°ÀûÑÇ	10	Ò»°ãÃ³Ò×	7529	Ç§¿Ë	0	?	1,837,671
202105	30021500	ÃâÒßÖÆÆ·£¬ÒÑÅä¶¨¼ÁÁ¿»òÖÆ³ÉÁãÊÛ°ü×°	202	°²¸çÀ­	10	Ò»°ãÃ³Ò×	7311	Ç§¿Ë	0	?	801,611
202105	30021500	ÃâÒßÖÆÆ·£¬ÒÑÅä¶¨¼ÁÁ¿»òÖÆ³ÉÁãÊÛ°ü×°	204	²©´ÄÍßÄÉ	10	Ò»°ãÃ³Ò×	9	Ç§¿Ë	0	?	10,938
202105	30021500	ÃâÒßÖÆÆ·£¬ÒÑÅä¶¨¼ÁÁ¿»òÖÆ³ÉÁãÊÛ°ü×°	205	²¼Â¡µÏ	10	Ò»°ãÃ³Ò×	4030	Ç§¿Ë	0	?	4,590,105
202105	30021500	ÃâÒßÖÆÆ·£¬ÒÑÅä¶¨¼ÁÁ¿»òÖÆ³ÉÁãÊÛ°ü×°	206	¿¦ÂóÂ¡	10	Ò»°ãÃ³Ò×	537	Ç§¿Ë	0	?	162,231
202105	30021500	ÃâÒßÖÆÆ·£¬ÒÑÅä¶¨¼ÁÁ¿»òÖÆ³ÉÁãÊÛ°ü×°	211	Õ§µÃ	10	Ò»°ãÃ³Ò×	77	Ç§¿Ë	0	?	55,000
202105	30021500	ÃâÒßÖÆÆ·£¬ÒÑÅä¶¨¼ÁÁ¿»òÖÆ³ÉÁãÊÛ°ü×°	212	¿ÆÄ¦ÂÞ	10	Ò»°ãÃ³Ò×	28	Ç§¿Ë	0	?	3,959
202105	30021500	ÃâÒßÖÆÆ·£¬ÒÑÅä¶¨¼ÁÁ¿»òÖÆ³ÉÁãÊÛ°ü×°	213	¸Õ¹û(²¼)	10	Ò»°ãÃ³Ò×	16	Ç§¿Ë	0	?	5,126
202105	30021500	ÃâÒßÖÆÆ·£¬ÒÑÅä¶¨¼ÁÁ¿»òÖÆ³ÉÁãÊÛ°ü×°	214	¼ª²¼Ìá	10	Ò»°ãÃ³Ò×	310	Ç§¿Ë	0	?	169,119
202105	30021500	ÃâÒßÖÆÆ·£¬ÒÑÅä¶¨¼ÁÁ¿»òÖÆ³ÉÁãÊÛ°ü×°	215	°£¼°	10	Ò»°ãÃ³Ò×	15695	Ç§¿Ë	0	?	2,760,479
202105	30021500	ÃâÒßÖÆÆ·£¬ÒÑÅä¶¨¼ÁÁ¿»òÖÆ³ÉÁãÊÛ°ü×°	217	°£Èû¶í±ÈÑÇ	10	Ò»°ãÃ³Ò×	8599	Ç§¿Ë	0	?	1,716,874
202105	30021500	ÃâÒßÖÆÆ·£¬ÒÑÅä¶¨¼ÁÁ¿»òÖÆ³ÉÁãÊÛ°ü×°	218	¼ÓÅî	10	Ò»°ãÃ³Ò×	372	Ç§¿Ë	0	?	85,683
202105	30021500	ÃâÒßÖÆÆ·£¬ÒÑÅä¶¨¼ÁÁ¿»òÖÆ³ÉÁãÊÛ°ü×°	220	¼ÓÄÉ	10	Ò»°ãÃ³Ò×	8371	Ç§¿Ë	0	?	854,877
202105	30021500	ÃâÒßÖÆÆ·£¬ÒÑÅä¶¨¼ÁÁ¿»òÖÆ³ÉÁãÊÛ°ü×°	221	¼¸ÄÚÑÇ	10	Ò»°ãÃ³Ò×	5	Ç§¿Ë	0	?	2,862
202105	30021500	ÃâÒßÖÆÆ·£¬ÒÑÅä¶¨¼ÁÁ¿»òÖÆ³ÉÁãÊÛ°ü×°	223	¿ÆÌØµÏÍß	10	Ò»°ãÃ³Ò×	1097	Ç§¿Ë	0	?	249,019
202105	30021500	ÃâÒßÖÆÆ·£¬ÒÑÅä¶¨¼ÁÁ¿»òÖÆ³ÉÁãÊÛ°ü×°	224	¿ÏÄáÑÇ	10	Ò»°ãÃ³Ò×	8228	Ç§¿Ë	0	?	1,357,719
202105	30021500	ÃâÒßÖÆÆ·£¬ÒÑÅä¶¨¼ÁÁ¿»òÖÆ³ÉÁãÊÛ°ü×°	225	Àû±ÈÀïÑÇ	10	Ò»°ãÃ³Ò×	640	Ç§¿Ë	0	?	52,523
202105	30021500	ÃâÒßÖÆÆ·£¬ÒÑÅä¶¨¼ÁÁ¿»òÖÆ³ÉÁãÊÛ°ü×°	226	Àû±ÈÑÇ	10	Ò»°ãÃ³Ò×	931	Ç§¿Ë	0	?	470,510
202105	30021500	ÃâÒßÖÆÆ·£¬ÒÑÅä¶¨¼ÁÁ¿»òÖÆ³ÉÁãÊÛ°ü×°	227	Âí´ï¼ÓË¹¼Ó	10	Ò»°ãÃ³Ò×	298	Ç§¿Ë	0	?	361,328
202105	30021500	ÃâÒßÖÆÆ·£¬ÒÑÅä¶¨¼ÁÁ¿»òÖÆ³ÉÁãÊÛ°ü×°	228	ÂíÀ­Î¬	10	Ò»°ãÃ³Ò×	96	Ç§¿Ë	0	?	14,308
202105	30021500	ÃâÒßÖÆÆ·£¬ÒÑÅä¶¨¼ÁÁ¿»òÖÆ³ÉÁãÊÛ°ü×°	230	Ã«ÀïËþÄáÑÇ	10	Ò»°ãÃ³Ò×	39	Ç§¿Ë	0	?	77,247
202105	30021500	ÃâÒßÖÆÆ·£¬ÒÑÅä¶¨¼ÁÁ¿»òÖÆ³ÉÁãÊÛ°ü×°	231	Ã«ÀïÇóË¹	10	Ò»°ãÃ³Ò×	635	Ç§¿Ë	0	?	521,058
202105	30021500	ÃâÒßÖÆÆ·£¬ÒÑÅä¶¨¼ÁÁ¿»òÖÆ³ÉÁãÊÛ°ü×°	232	Ä¦Âå¸ç	10	Ò»°ãÃ³Ò×	8560	Ç§¿Ë	0	?	421,612
202105	30021500	ÃâÒßÖÆÆ·£¬ÒÑÅä¶¨¼ÁÁ¿»òÖÆ³ÉÁãÊÛ°ü×°	233	ÄªÉ£±È¿Ë	10	Ò»°ãÃ³Ò×	2178	Ç§¿Ë	0	?	189,673
202105	30021500	ÃâÒßÖÆÆ·£¬ÒÑÅä¶¨¼ÁÁ¿»òÖÆ³ÉÁãÊÛ°ü×°	236	ÄáÈÕÀûÑÇ	10	Ò»°ãÃ³Ò×	26730	Ç§¿Ë	0	?	1,977,682
202105	30021500	ÃâÒßÖÆÆ·£¬ÒÑÅä¶¨¼ÁÁ¿»òÖÆ³ÉÁãÊÛ°ü×°	238	Â¬Íú´ï	10	Ò»°ãÃ³Ò×	1946	Ç§¿Ë	0	?	1,369,341
202105	30021500	ÃâÒßÖÆÆ·£¬ÒÑÅä¶¨¼ÁÁ¿»òÖÆ³ÉÁãÊÛ°ü×°	240	ÈûÄÚ¼Ó¶û	10	Ò»°ãÃ³Ò×	35	Ç§¿Ë	0	?	41,458
202105	30021500	ÃâÒßÖÆÆ·£¬ÒÑÅä¶¨¼ÁÁ¿»òÖÆ³ÉÁãÊÛ°ü×°	242	ÈûÀ­Àû°º	10	Ò»°ãÃ³Ò×	71	Ç§¿Ë	0	?	14,469
202105	30021500	ÃâÒßÖÆÆ·£¬ÒÑÅä¶¨¼ÁÁ¿»òÖÆ³ÉÁãÊÛ°ü×°	243	Ë÷ÂíÀï	10	Ò»°ãÃ³Ò×	2506	Ç§¿Ë	0	?	583,157
202105	30021500	ÃâÒßÖÆÆ·£¬ÒÑÅä¶¨¼ÁÁ¿»òÖÆ³ÉÁãÊÛ°ü×°	244	ÄÏ·Ç	10	Ò»°ãÃ³Ò×	9956	Ç§¿Ë	0	?	1,368,778
202105	30021500	ÃâÒßÖÆÆ·£¬ÒÑÅä¶¨¼ÁÁ¿»òÖÆ³ÉÁãÊÛ°ü×°	246	ËÕµ¤	10	Ò»°ãÃ³Ò×	930	Ç§¿Ë	0	?	159,390
202105	30021500	ÃâÒßÖÆÆ·£¬ÒÑÅä¶¨¼ÁÁ¿»òÖÆ³ÉÁãÊÛ°ü×°	247	Ì¹É£ÄáÑÇ	10	Ò»°ãÃ³Ò×	989	Ç§¿Ë	0	?	189,865
202105	30021500	ÃâÒßÖÆÆ·£¬ÒÑÅä¶¨¼ÁÁ¿»òÖÆ³ÉÁãÊÛ°ü×°	248	¶à¸ç	10	Ò»°ãÃ³Ò×	273	Ç§¿Ë	0	?	82,149
202105	30021500	ÃâÒßÖÆÆ·£¬ÒÑÅä¶¨¼ÁÁ¿»òÖÆ³ÉÁãÊÛ°ü×°	249	Í»ÄáË¹	10	Ò»°ãÃ³Ò×	257	Ç§¿Ë	0	?	108,900
202105	30021500	ÃâÒßÖÆÆ·£¬ÒÑÅä¶¨¼ÁÁ¿»òÖÆ³ÉÁãÊÛ°ü×°	250	ÎÚ¸É´ï	10	Ò»°ãÃ³Ò×	6207	Ç§¿Ë	0	?	879,310
202105	30021500	ÃâÒßÖÆÆ·£¬ÒÑÅä¶¨¼ÁÁ¿»òÖÆ³ÉÁãÊÛ°ü×°	251	²¼»ùÄÉ·¨Ë÷	10	Ò»°ãÃ³Ò×	152	Ç§¿Ë	0	?	23,541
202105	30021500	ÃâÒßÖÆÆ·£¬ÒÑÅä¶¨¼ÁÁ¿»òÖÆ³ÉÁãÊÛ°ü×°	252	¸Õ¹û(½ð)	10	Ò»°ãÃ³Ò×	1	Ç§¿Ë	0	?	13,944
202105	30021500	ÃâÒßÖÆÆ·£¬ÒÑÅä¶¨¼ÁÁ¿»òÖÆ³ÉÁãÊÛ°ü×°	253	ÔÞ±ÈÑÇ	10	Ò»°ãÃ³Ò×	36	Ç§¿Ë	0	?	13,089
202105	30021500	ÃâÒßÖÆÆ·£¬ÒÑÅä¶¨¼ÁÁ¿»òÖÆ³ÉÁãÊÛ°ü×°	254	½ò°Í²¼Î¤	10	Ò»°ãÃ³Ò×	405	Ç§¿Ë	0	?	240,147
202105	30021500	ÃâÒßÖÆÆ·£¬ÒÑÅä¶¨¼ÁÁ¿»òÖÆ³ÉÁãÊÛ°ü×°	301	±ÈÀûÊ±	10	Ò»°ãÃ³Ò×	57625	Ç§¿Ë	0	?	21,789,790
202105	30021500	ÃâÒßÖÆÆ·£¬ÒÑÅä¶¨¼ÁÁ¿»òÖÆ³ÉÁãÊÛ°ü×°	302	µ¤Âó	10	Ò»°ãÃ³Ò×	16670	Ç§¿Ë	0	?	8,908,010
202105	30021500	ÃâÒßÖÆÆ·£¬ÒÑÅä¶¨¼ÁÁ¿»òÖÆ³ÉÁãÊÛ°ü×°	303	Ó¢¹ú	10	Ò»°ãÃ³Ò×	4272792	Ç§¿Ë	0	?	2,649,717,652
202105	30021500	ÃâÒßÖÆÆ·£¬ÒÑÅä¶¨¼ÁÁ¿»òÖÆ³ÉÁãÊÛ°ü×°	304	µÂ¹ú	10	Ò»°ãÃ³Ò×	11262065	Ç§¿Ë	0	?	5,384,684,252
202105	30021500	ÃâÒßÖÆÆ·£¬ÒÑÅä¶¨¼ÁÁ¿»òÖÆ³ÉÁãÊÛ°ü×°	305	·¨¹ú	10	Ò»°ãÃ³Ò×	918456	Ç§¿Ë	0	?	703,708,608
202105	30021500	ÃâÒßÖÆÆ·£¬ÒÑÅä¶¨¼ÁÁ¿»òÖÆ³ÉÁãÊÛ°ü×°	306	°®¶ûÀ¼	10	Ò»°ãÃ³Ò×	540	Ç§¿Ë	0	?	303,097
202105	30021500	ÃâÒßÖÆÆ·£¬ÒÑÅä¶¨¼ÁÁ¿»òÖÆ³ÉÁãÊÛ°ü×°	307	Òâ´óÀû	10	Ò»°ãÃ³Ò×	59809	Ç§¿Ë	0	?	36,371,450
202105	30021500	ÃâÒßÖÆÆ·£¬ÒÑÅä¶¨¼ÁÁ¿»òÖÆ³ÉÁãÊÛ°ü×°	308	Â¬É­±¤	10	Ò»°ãÃ³Ò×	145888	Ç§¿Ë	0	?	75,141,089
202105	30021500	ÃâÒßÖÆÆ·£¬ÒÑÅä¶¨¼ÁÁ¿»òÖÆ³ÉÁãÊÛ°ü×°	309	ºÉÀ¼	10	Ò»°ãÃ³Ò×	577620	Ç§¿Ë	0	?	361,628,284
202105	30021500	ÃâÒßÖÆÆ·£¬ÒÑÅä¶¨¼ÁÁ¿»òÖÆ³ÉÁãÊÛ°ü×°	310	Ï£À°	10	Ò»°ãÃ³Ò×	437801	Ç§¿Ë	0	?	269,749,293
202105	30021500	ÃâÒßÖÆÆ·£¬ÒÑÅä¶¨¼ÁÁ¿»òÖÆ³ÉÁãÊÛ°ü×°	311	ÆÏÌÑÑÀ	10	Ò»°ãÃ³Ò×	18079	Ç§¿Ë	0	?	8,719,661
202105	30021500	ÃâÒßÖÆÆ·£¬ÒÑÅä¶¨¼ÁÁ¿»òÖÆ³ÉÁãÊÛ°ü×°	312	Î÷°àÑÀ	10	Ò»°ãÃ³Ò×	21051	Ç§¿Ë	0	?	10,874,136
202105	30021500	ÃâÒßÖÆÆ·£¬ÒÑÅä¶¨¼ÁÁ¿»òÖÆ³ÉÁãÊÛ°ü×°	313	°¢¶û°ÍÄáÑÇ	10	Ò»°ãÃ³Ò×	106	Ç§¿Ë	0	?	146,987
202105	30021500	ÃâÒßÖÆÆ·£¬ÒÑÅä¶¨¼ÁÁ¿»òÖÆ³ÉÁãÊÛ°ü×°	315	°ÂµØÀû	10	Ò»°ãÃ³Ò×	1665474	Ç§¿Ë	0	?	953,699,394
202105	30021500	ÃâÒßÖÆÆ·£¬ÒÑÅä¶¨¼ÁÁ¿»òÖÆ³ÉÁãÊÛ°ü×°	316	±£¼ÓÀûÑÇ	10	Ò»°ãÃ³Ò×	2252	Ç§¿Ë	0	?	1,290,175
202105	30021500	ÃâÒßÖÆÆ·£¬ÒÑÅä¶¨¼ÁÁ¿»òÖÆ³ÉÁãÊÛ°ü×°	318	·ÒÀ¼	10	Ò»°ãÃ³Ò×	22161	Ç§¿Ë	0	?	14,643,038
202105	30021500	ÃâÒßÖÆÆ·£¬ÒÑÅä¶¨¼ÁÁ¿»òÖÆ³ÉÁãÊÛ°ü×°	321	ÐÙÑÀÀû	10	Ò»°ãÃ³Ò×	6786	Ç§¿Ë	0	?	5,483,280
202105	30021500	ÃâÒßÖÆÆ·£¬ÒÑÅä¶¨¼ÁÁ¿»òÖÆ³ÉÁãÊÛ°ü×°	324	Âí¶úËû	10	Ò»°ãÃ³Ò×	35	Ç§¿Ë	0	?	14,296
202105	30021500	ÃâÒßÖÆÆ·£¬ÒÑÅä¶¨¼ÁÁ¿»òÖÆ³ÉÁãÊÛ°ü×°	325	Ä¦ÄÉ¸ç	10	Ò»°ãÃ³Ò×	10	Ç§¿Ë	0	?	12,488
202105	30021500	ÃâÒßÖÆÆ·£¬ÒÑÅä¶¨¼ÁÁ¿»òÖÆ³ÉÁãÊÛ°ü×°	326	Å²Íþ	10	Ò»°ãÃ³Ò×	28017	Ç§¿Ë	0	?	13,994,581
202105	30021500	ÃâÒßÖÆÆ·£¬ÒÑÅä¶¨¼ÁÁ¿»òÖÆ³ÉÁãÊÛ°ü×°	327	²¨À¼	10	Ò»°ãÃ³Ò×	22730	Ç§¿Ë	0	?	11,560,316
202105	30021500	ÃâÒßÖÆÆ·£¬ÒÑÅä¶¨¼ÁÁ¿»òÖÆ³ÉÁãÊÛ°ü×°	328	ÂÞÂíÄáÑÇ	10	Ò»°ãÃ³Ò×	15332	Ç§¿Ë	0	?	6,842,051
202105	30021500	ÃâÒßÖÆÆ·£¬ÒÑÅä¶¨¼ÁÁ¿»òÖÆ³ÉÁãÊÛ°ü×°	330	Èðµä	10	Ò»°ãÃ³Ò×	51425	Ç§¿Ë	0	?	29,051,276
202105	30021500	ÃâÒßÖÆÆ·£¬ÒÑÅä¶¨¼ÁÁ¿»òÖÆ³ÉÁãÊÛ°ü×°	331	ÈðÊ¿	10	Ò»°ãÃ³Ò×	28284	Ç§¿Ë	0	?	11,176,582
202105	30021500	ÃâÒßÖÆÆ·£¬ÒÑÅä¶¨¼ÁÁ¿»òÖÆ³ÉÁãÊÛ°ü×°	334	°®É³ÄáÑÇ	10	Ò»°ãÃ³Ò×	1778	Ç§¿Ë	0	?	454,123
202105	30021500	ÃâÒßÖÆÆ·£¬ÒÑÅä¶¨¼ÁÁ¿»òÖÆ³ÉÁãÊÛ°ü×°	335	À­ÍÑÎ¬ÑÇ	10	Ò»°ãÃ³Ò×	8	Ç§¿Ë	0	?	7,824
202105	30021500	ÃâÒßÖÆÆ·£¬ÒÑÅä¶¨¼ÁÁ¿»òÖÆ³ÉÁãÊÛ°ü×°	336	Á¢ÌÕÍð	10	Ò»°ãÃ³Ò×	13417	Ç§¿Ë	0	?	8,387,764
202105	30021500	ÃâÒßÖÆÆ·£¬ÒÑÅä¶¨¼ÁÁ¿»òÖÆ³ÉÁãÊÛ°ü×°	337	¸ñÂ³¼ªÑÇ	10	Ò»°ãÃ³Ò×	1468	Ç§¿Ë	0	?	642,929
202105	30021500	ÃâÒßÖÆÆ·£¬ÒÑÅä¶¨¼ÁÁ¿»òÖÆ³ÉÁãÊÛ°ü×°	338	ÑÇÃÀÄáÑÇ	10	Ò»°ãÃ³Ò×	68	Ç§¿Ë	0	?	288,274
202105	30021500	ÃâÒßÖÆÆ·£¬ÒÑÅä¶¨¼ÁÁ¿»òÖÆ³ÉÁãÊÛ°ü×°	339	°¢Èû°Ý½®	10	Ò»°ãÃ³Ò×	624	Ç§¿Ë	0	?	527,755
202105	30021500	ÃâÒßÖÆÆ·£¬ÒÑÅä¶¨¼ÁÁ¿»òÖÆ³ÉÁãÊÛ°ü×°	340	°×¶íÂÞË¹	10	Ò»°ãÃ³Ò×	102	Ç§¿Ë	0	?	95,573
202105	30021500	ÃâÒßÖÆÆ·£¬ÒÑÅä¶¨¼ÁÁ¿»òÖÆ³ÉÁãÊÛ°ü×°	343	Ä¦¶û¶àÍß	10	Ò»°ãÃ³Ò×	188	Ç§¿Ë	0	?	158,131
202105	30021500	ÃâÒßÖÆÆ·£¬ÒÑÅä¶¨¼ÁÁ¿»òÖÆ³ÉÁãÊÛ°ü×°	344	¶íÂÞË¹Áª°î	10	Ò»°ãÃ³Ò×	13717	Ç§¿Ë	0	?	4,075,568
202105	30021500	ÃâÒßÖÆÆ·£¬ÒÑÅä¶¨¼ÁÁ¿»òÖÆ³ÉÁãÊÛ°ü×°	347	ÎÚ¿ËÀ¼	10	Ò»°ãÃ³Ò×	9399	Ç§¿Ë	0	?	5,477,583
202105	30021500	ÃâÒßÖÆÆ·£¬ÒÑÅä¶¨¼ÁÁ¿»òÖÆ³ÉÁãÊÛ°ü×°	350	Ë¹ÂåÎÄÄáÑÇ	10	Ò»°ãÃ³Ò×	7060	Ç§¿Ë	0	?	4,749,429
202105	30021500	ÃâÒßÖÆÆ·£¬ÒÑÅä¶¨¼ÁÁ¿»òÖÆ³ÉÁãÊÛ°ü×°	351	¿ËÂÞµØÑÇ	10	Ò»°ãÃ³Ò×	6356	Ç§¿Ë	0	?	2,960,146
202105	30021500	ÃâÒßÖÆÆ·£¬ÒÑÅä¶¨¼ÁÁ¿»òÖÆ³ÉÁãÊÛ°ü×°	352	½Ý¿Ë	10	Ò»°ãÃ³Ò×	283620	Ç§¿Ë	0	?	129,998,195
202105	30021500	ÃâÒßÖÆÆ·£¬ÒÑÅä¶¨¼ÁÁ¿»òÖÆ³ÉÁãÊÛ°ü×°	353	Ë¹Âå·¥¿Ë	10	Ò»°ãÃ³Ò×	497	Ç§¿Ë	0	?	330,321
202105	30021500	ÃâÒßÖÆÆ·£¬ÒÑÅä¶¨¼ÁÁ¿»òÖÆ³ÉÁãÊÛ°ü×°	354	±±ÂíÆä¶Ù¹²ºÍ¹ú	10	Ò»°ãÃ³Ò×	196	Ç§¿Ë	0	?	146,357
202105	30021500	ÃâÒßÖÆÆ·£¬ÒÑÅä¶¨¼ÁÁ¿»òÖÆ³ÉÁãÊÛ°ü×°	355	²¨ºÚ	10	Ò»°ãÃ³Ò×	278	Ç§¿Ë	0	?	169,769
202105	30021500	ÃâÒßÖÆÆ·£¬ÒÑÅä¶¨¼ÁÁ¿»òÖÆ³ÉÁãÊÛ°ü×°	358	Èû¶ûÎ¬ÑÇ	10	Ò»°ãÃ³Ò×	267	Ç§¿Ë	0	?	352,500
202105	30021500	ÃâÒßÖÆÆ·£¬ÒÑÅä¶¨¼ÁÁ¿»òÖÆ³ÉÁãÊÛ°ü×°	402	°¢¸ùÍ¢	10	Ò»°ãÃ³Ò×	14058	Ç§¿Ë	0	?	8,104,317
202105	30021500	ÃâÒßÖÆÆ·£¬ÒÑÅä¶¨¼ÁÁ¿»òÖÆ³ÉÁãÊÛ°ü×°	403	°¢Â³°Í	10	Ò»°ãÃ³Ò×	8	Ç§¿Ë	0	?	14,917
202105	30021500	ÃâÒßÖÆÆ·£¬ÒÑÅä¶¨¼ÁÁ¿»òÖÆ³ÉÁãÊÛ°ü×°	406	²®Àû×È	10	Ò»°ãÃ³Ò×	13	Ç§¿Ë	0	?	4,746
202105	30021500	ÃâÒßÖÆÆ·£¬ÒÑÅä¶¨¼ÁÁ¿»òÖÆ³ÉÁãÊÛ°ü×°	408	¶àÃñ×å²£ÀûÎ¬ÑÇ¹ú	10	Ò»°ãÃ³Ò×	2605	Ç§¿Ë	0	?	1,515,215
202105	30021500	ÃâÒßÖÆÆ·£¬ÒÑÅä¶¨¼ÁÁ¿»òÖÆ³ÉÁãÊÛ°ü×°	410	°ÍÎ÷	10	Ò»°ãÃ³Ò×	18309	Ç§¿Ë	0	?	9,266,239
202105	30021500	ÃâÒßÖÆÆ·£¬ÒÑÅä¶¨¼ÁÁ¿»òÖÆ³ÉÁãÊÛ°ü×°	410	°ÍÎ÷	12	ÆäËû¾èÔùÎï×Ê	176	Ç§¿Ë	0	?	519,824
202105	30021500	ÃâÒßÖÆÆ·£¬ÒÑÅä¶¨¼ÁÁ¿»òÖÆ³ÉÁãÊÛ°ü×°	412	ÖÇÀû	10	Ò»°ãÃ³Ò×	20524	Ç§¿Ë	0	?	6,512,297
202105	30021500	ÃâÒßÖÆÆ·£¬ÒÑÅä¶¨¼ÁÁ¿»òÖÆ³ÉÁãÊÛ°ü×°	413	¸çÂ×±ÈÑÇ	10	Ò»°ãÃ³Ò×	15238	Ç§¿Ë	0	?	6,533,257
202105	30021500	ÃâÒßÖÆÆ·£¬ÒÑÅä¶¨¼ÁÁ¿»òÖÆ³ÉÁãÊÛ°ü×°	414	¶àÃ×Äá¿Ë	10	Ò»°ãÃ³Ò×	13	Ç§¿Ë	0	?	28,433
202105	30021500	ÃâÒßÖÆÆ·£¬ÒÑÅä¶¨¼ÁÁ¿»òÖÆ³ÉÁãÊÛ°ü×°	415	¸çË¹´ïÀè¼Ó	10	Ò»°ãÃ³Ò×	63	Ç§¿Ë	0	?	197,273
202105	30021500	ÃâÒßÖÆÆ·£¬ÒÑÅä¶¨¼ÁÁ¿»òÖÆ³ÉÁãÊÛ°ü×°	416	¹Å°Í	10	Ò»°ãÃ³Ò×	751	Ç§¿Ë	0	?	39,027,600
202105	30021500	ÃâÒßÖÆÆ·£¬ÒÑÅä¶¨¼ÁÁ¿»òÖÆ³ÉÁãÊÛ°ü×°	418	¶àÃ×Äá¼Ó¹²ºÍ¹ú	10	Ò»°ãÃ³Ò×	4452	Ç§¿Ë	0	?	2,262,842
202105	30021500	ÃâÒßÖÆÆ·£¬ÒÑÅä¶¨¼ÁÁ¿»òÖÆ³ÉÁãÊÛ°ü×°	419	¶ò¹Ï¶à¶û	10	Ò»°ãÃ³Ò×	5461	Ç§¿Ë	0	?	4,788,182
202105	30021500	ÃâÒßÖÆÆ·£¬ÒÑÅä¶¨¼ÁÁ¿»òÖÆ³ÉÁãÊÛ°ü×°	423	Î£µØÂíÀ­	10	Ò»°ãÃ³Ò×	1560	Ç§¿Ë	0	?	248,737
202105	30021500	ÃâÒßÖÆÆ·£¬ÒÑÅä¶¨¼ÁÁ¿»òÖÆ³ÉÁãÊÛ°ü×°	424	¹çÑÇÄÇ	10	Ò»°ãÃ³Ò×	96	Ç§¿Ë	0	?	37,466
202105	30021500	ÃâÒßÖÆÆ·£¬ÒÑÅä¶¨¼ÁÁ¿»òÖÆ³ÉÁãÊÛ°ü×°	425	º£µØ	10	Ò»°ãÃ³Ò×	32	Ç§¿Ë	0	?	29,270
202105	30021500	ÃâÒßÖÆÆ·£¬ÒÑÅä¶¨¼ÁÁ¿»òÖÆ³ÉÁãÊÛ°ü×°	426	ºé¶¼À­Ë¹	10	Ò»°ãÃ³Ò×	2728	Ç§¿Ë	0	?	2,654,566
202105	30021500	ÃâÒßÖÆÆ·£¬ÒÑÅä¶¨¼ÁÁ¿»òÖÆ³ÉÁãÊÛ°ü×°	427	ÑÀÂò¼Ó	10	Ò»°ãÃ³Ò×	22	Ç§¿Ë	0	?	19,984
202105	30021500	ÃâÒßÖÆÆ·£¬ÒÑÅä¶¨¼ÁÁ¿»òÖÆ³ÉÁãÊÛ°ü×°	429	Ä«Î÷¸ç	10	Ò»°ãÃ³Ò×	10195	Ç§¿Ë	0	?	1,778,998
202105	30021500	ÃâÒßÖÆÆ·£¬ÒÑÅä¶¨¼ÁÁ¿»òÖÆ³ÉÁãÊÛ°ü×°	431	Äá¼ÓÀ­¹Ï	10	Ò»°ãÃ³Ò×	88	Ç§¿Ë	0	?	27,644
202105	30021500	ÃâÒßÖÆÆ·£¬ÒÑÅä¶¨¼ÁÁ¿»òÖÆ³ÉÁãÊÛ°ü×°	432	°ÍÄÃÂí	10	Ò»°ãÃ³Ò×	310	Ç§¿Ë	0	?	45,498
202105	30021500	ÃâÒßÖÆÆ·£¬ÒÑÅä¶¨¼ÁÁ¿»òÖÆ³ÉÁãÊÛ°ü×°	433	°ÍÀ­¹ç	10	Ò»°ãÃ³Ò×	2731	Ç§¿Ë	0	?	446,280
202105	30021500	ÃâÒßÖÆÆ·£¬ÒÑÅä¶¨¼ÁÁ¿»òÖÆ³ÉÁãÊÛ°ü×°	434	ÃØÂ³	10	Ò»°ãÃ³Ò×	69001	Ç§¿Ë	0	?	36,634,592
202105	30021500	ÃâÒßÖÆÆ·£¬ÒÑÅä¶¨¼ÁÁ¿»òÖÆ³ÉÁãÊÛ°ü×°	435	²¨¶àÀè¸÷	10	Ò»°ãÃ³Ò×	117	Ç§¿Ë	0	?	48,653
202105	30021500	ÃâÒßÖÆÆ·£¬ÒÑÅä¶¨¼ÁÁ¿»òÖÆ³ÉÁãÊÛ°ü×°	437	Ê¥Â¬Î÷ÑÇ	10	Ò»°ãÃ³Ò×	9	Ç§¿Ë	0	?	6,502
202105	30021500	ÃâÒßÖÆÆ·£¬ÒÑÅä¶¨¼ÁÁ¿»òÖÆ³ÉÁãÊÛ°ü×°	439	Ê¥ÎÄÉ­ÌØºÍ¸ñÁÖÄÉ¶¡Ë¹	10	Ò»°ãÃ³Ò×	6	Ç§¿Ë	0	?	4,550
202105	30021500	ÃâÒßÖÆÆ·£¬ÒÑÅä¶¨¼ÁÁ¿»òÖÆ³ÉÁãÊÛ°ü×°	440	Èø¶ûÍß¶à	10	Ò»°ãÃ³Ò×	34	Ç§¿Ë	0	?	49,451
202105	30021500	ÃâÒßÖÆÆ·£¬ÒÑÅä¶¨¼ÁÁ¿»òÖÆ³ÉÁãÊÛ°ü×°	442	ÌØÁ¢Äá´ïºÍ¶à°Í¸ç	10	Ò»°ãÃ³Ò×	890	Ç§¿Ë	0	?	810,851
202105	30021500	ÃâÒßÖÆÆ·£¬ÒÑÅä¶¨¼ÁÁ¿»òÖÆ³ÉÁãÊÛ°ü×°	443	ÌØ¿ËË¹ºÍ¿­¿ÆË¹Èºµº	10	Ò»°ãÃ³Ò×	453	Ç§¿Ë	0	?	377,525
202105	30021500	ÃâÒßÖÆÆ·£¬ÒÑÅä¶¨¼ÁÁ¿»òÖÆ³ÉÁãÊÛ°ü×°	444	ÎÚÀ­¹ç	10	Ò»°ãÃ³Ò×	862	Ç§¿Ë	0	?	291,773
202105	30021500	ÃâÒßÖÆÆ·£¬ÒÑÅä¶¨¼ÁÁ¿»òÖÆ³ÉÁãÊÛ°ü×°	445	Î¯ÄÚÈðÀ­	10	Ò»°ãÃ³Ò×	1445	Ç§¿Ë	0	?	1,076,059
202105	30021500	ÃâÒßÖÆÆ·£¬ÒÑÅä¶¨¼ÁÁ¿»òÖÆ³ÉÁãÊÛ°ü×°	501	¼ÓÄÃ´ó	10	Ò»°ãÃ³Ò×	31017	Ç§¿Ë	0	?	5,243,245
202105	30021500	ÃâÒßÖÆÆ·£¬ÒÑÅä¶¨¼ÁÁ¿»òÖÆ³ÉÁãÊÛ°ü×°	502	ÃÀ¹ú	10	Ò»°ãÃ³Ò×	187442	Ç§¿Ë	0	?	38,303,495
202105	30021500	ÃâÒßÖÆÆ·£¬ÒÑÅä¶¨¼ÁÁ¿»òÖÆ³ÉÁãÊÛ°ü×°	601	°Ä´óÀûÑÇ	10	Ò»°ãÃ³Ò×	5281	Ç§¿Ë	0	?	1,549,456
202105	30021500	ÃâÒßÖÆÆ·£¬ÒÑÅä¶¨¼ÁÁ¿»òÖÆ³ÉÁãÊÛ°ü×°	603	ì³¼Ã	10	Ò»°ãÃ³Ò×	12	Ç§¿Ë	0	?	13,527
202105	30021500	ÃâÒßÖÆÆ·£¬ÒÑÅä¶¨¼ÁÁ¿»òÖÆ³ÉÁãÊÛ°ü×°	609	ÐÂÎ÷À¼	10	Ò»°ãÃ³Ò×	5096	Ç§¿Ë	0	?	742,529
202105	30021500	ÃâÒßÖÆÆ·£¬ÒÑÅä¶¨¼ÁÁ¿»òÖÆ³ÉÁãÊÛ°ü×°	611	°Í²¼ÑÇÐÂ¼¸ÄÚÑÇ	10	Ò»°ãÃ³Ò×	9	Ç§¿Ë	0	?	6,561
202105	30021500	ÃâÒßÖÆÆ·£¬ÒÑÅä¶¨¼ÁÁ¿»òÖÆ³ÉÁãÊÛ°ü×°	613	ËùÂÞÃÅÈºµº	10	Ò»°ãÃ³Ò×	156	Ç§¿Ë	0	?	18,829
202106	30021500	ÃâÒßÖÆÆ·£¬ÒÑÅä¶¨¼ÁÁ¿»òÖÆ³ÉÁãÊÛ°ü×°	101	°¢¸»º¹	10	Ò»°ãÃ³Ò×	7061	Ç§¿Ë	0	?	907,989
202106	30021500	ÃâÒßÖÆÆ·£¬ÒÑÅä¶¨¼ÁÁ¿»òÖÆ³ÉÁãÊÛ°ü×°	102	°ÍÁÖ	10	Ò»°ãÃ³Ò×	14	Ç§¿Ë	0	?	112,754
202106	30021500	ÃâÒßÖÆÆ·£¬ÒÑÅä¶¨¼ÁÁ¿»òÖÆ³ÉÁãÊÛ°ü×°	103	ÃÏ¼ÓÀ­¹ú	10	Ò»°ãÃ³Ò×	14606	Ç§¿Ë	0	?	3,736,413
202106	30021500	ÃâÒßÖÆÆ·£¬ÒÑÅä¶¨¼ÁÁ¿»òÖÆ³ÉÁãÊÛ°ü×°	106	Ãåµé	10	Ò»°ãÃ³Ò×	1439	Ç§¿Ë	0	?	663,719
202106	30021500	ÃâÒßÖÆÆ·£¬ÒÑÅä¶¨¼ÁÁ¿»òÖÆ³ÉÁãÊÛ°ü×°	107	¼íÆÒÕ¯	10	Ò»°ãÃ³Ò×	1002	Ç§¿Ë	0	?	600,132
202106	30021500	ÃâÒßÖÆÆ·£¬ÒÑÅä¶¨¼ÁÁ¿»òÖÆ³ÉÁãÊÛ°ü×°	108	ÈûÆÖÂ·Ë¹	10	Ò»°ãÃ³Ò×	13853	Ç§¿Ë	0	?	12,658,788
202106	30021500	ÃâÒßÖÆÆ·£¬ÒÑÅä¶¨¼ÁÁ¿»òÖÆ³ÉÁãÊÛ°ü×°	110	ÖÐ¹úÏã¸Û	10	Ò»°ãÃ³Ò×	8953	Ç§¿Ë	0	?	12,670,950
202106	30021500	ÃâÒßÖÆÆ·£¬ÒÑÅä¶¨¼ÁÁ¿»òÖÆ³ÉÁãÊÛ°ü×°	111	Ó¡¶È	10	Ò»°ãÃ³Ò×	38875	Ç§¿Ë	0	?	11,084,877
202106	30021500	ÃâÒßÖÆÆ·£¬ÒÑÅä¶¨¼ÁÁ¿»òÖÆ³ÉÁãÊÛ°ü×°	112	Ó¡¶ÈÄáÎ÷ÑÇ	10	Ò»°ãÃ³Ò×	107255	Ç§¿Ë	0	?	50,555,371
202106	30021500	ÃâÒßÖÆÆ·£¬ÒÑÅä¶¨¼ÁÁ¿»òÖÆ³ÉÁãÊÛ°ü×°	113	ÒÁÀÊ	10	Ò»°ãÃ³Ò×	2537	Ç§¿Ë	0	?	2,928,069
202106	30021500	ÃâÒßÖÆÆ·£¬ÒÑÅä¶¨¼ÁÁ¿»òÖÆ³ÉÁãÊÛ°ü×°	114	ÒÁÀ­¿Ë	10	Ò»°ãÃ³Ò×	1663	Ç§¿Ë	0	?	1,214,961
202106	30021500	ÃâÒßÖÆÆ·£¬ÒÑÅä¶¨¼ÁÁ¿»òÖÆ³ÉÁãÊÛ°ü×°	115	ÒÔÉ«ÁÐ	10	Ò»°ãÃ³Ò×	610	Ç§¿Ë	0	?	893,919
202106	30021500	ÃâÒßÖÆÆ·£¬ÒÑÅä¶¨¼ÁÁ¿»òÖÆ³ÉÁãÊÛ°ü×°	116	ÈÕ±¾	10	Ò»°ãÃ³Ò×	25291	Ç§¿Ë	0	?	15,638,370
202106	30021500	ÃâÒßÖÆÆ·£¬ÒÑÅä¶¨¼ÁÁ¿»òÖÆ³ÉÁãÊÛ°ü×°	117	Ô¼µ©	10	Ò»°ãÃ³Ò×	13855	Ç§¿Ë	0	?	4,400,033
202106	30021500	ÃâÒßÖÆÆ·£¬ÒÑÅä¶¨¼ÁÁ¿»òÖÆ³ÉÁãÊÛ°ü×°	118	¿ÆÍþÌØ	10	Ò»°ãÃ³Ò×	1910	Ç§¿Ë	0	?	205,800
202106	30021500	ÃâÒßÖÆÆ·£¬ÒÑÅä¶¨¼ÁÁ¿»òÖÆ³ÉÁãÊÛ°ü×°	119	ÀÏÎÎ	10	Ò»°ãÃ³Ò×	60	Ç§¿Ë	0	?	27,308
202106	30021500	ÃâÒßÖÆÆ·£¬ÒÑÅä¶¨¼ÁÁ¿»òÖÆ³ÉÁãÊÛ°ü×°	120	Àè°ÍÄÛ	10	Ò»°ãÃ³Ò×	608	Ç§¿Ë	0	?	181,268
202106	30021500	ÃâÒßÖÆÆ·£¬ÒÑÅä¶¨¼ÁÁ¿»òÖÆ³ÉÁãÊÛ°ü×°	121	ÖÐ¹ú°ÄÃÅ	10	Ò»°ãÃ³Ò×	36	Ç§¿Ë	0	?	13,702
202106	30021500	ÃâÒßÖÆÆ·£¬ÒÑÅä¶¨¼ÁÁ¿»òÖÆ³ÉÁãÊÛ°ü×°	122	ÂíÀ´Î÷ÑÇ	10	Ò»°ãÃ³Ò×	26631	Ç§¿Ë	0	?	16,292,841
202106	30021500	ÃâÒßÖÆÆ·£¬ÒÑÅä¶¨¼ÁÁ¿»òÖÆ³ÉÁãÊÛ°ü×°	123	Âí¶û´ú·ò	10	Ò»°ãÃ³Ò×	169	Ç§¿Ë	0	?	96,060
202106	30021500	ÃâÒßÖÆÆ·£¬ÒÑÅä¶¨¼ÁÁ¿»òÖÆ³ÉÁãÊÛ°ü×°	124	ÃÉ¹Å	10	Ò»°ãÃ³Ò×	5049	Ç§¿Ë	0	?	2,269,021
202106	30021500	ÃâÒßÖÆÆ·£¬ÒÑÅä¶¨¼ÁÁ¿»òÖÆ³ÉÁãÊÛ°ü×°	125	Äá²´¶ûÁª°îÃñÖ÷¹²ºÍ¹ú	10	Ò»°ãÃ³Ò×	3450	Ç§¿Ë	0	?	1,176,771
202106	30021500	ÃâÒßÖÆÆ·£¬ÒÑÅä¶¨¼ÁÁ¿»òÖÆ³ÉÁãÊÛ°ü×°	125	Äá²´¶ûÁª°îÃñÖ÷¹²ºÍ¹ú	12	ÆäËû¾èÔùÎï×Ê	89	Ç§¿Ë	0	?	75,000
202106	30021500	ÃâÒßÖÆÆ·£¬ÒÑÅä¶¨¼ÁÁ¿»òÖÆ³ÉÁãÊÛ°ü×°	126	°¢Âü	10	Ò»°ãÃ³Ò×	28	Ç§¿Ë	0	?	70,421
202106	30021500	ÃâÒßÖÆÆ·£¬ÒÑÅä¶¨¼ÁÁ¿»òÖÆ³ÉÁãÊÛ°ü×°	127	°Í»ùË¹Ì¹	10	Ò»°ãÃ³Ò×	50691	Ç§¿Ë	0	?	5,605,174
202106	30021500	ÃâÒßÖÆÆ·£¬ÒÑÅä¶¨¼ÁÁ¿»òÖÆ³ÉÁãÊÛ°ü×°	129	·ÆÂÉ±ö	10	Ò»°ãÃ³Ò×	24377	Ç§¿Ë	0	?	7,893,919
202106	30021500	ÃâÒßÖÆÆ·£¬ÒÑÅä¶¨¼ÁÁ¿»òÖÆ³ÉÁãÊÛ°ü×°	130	¿¨Ëþ¶û	10	Ò»°ãÃ³Ò×	161	Ç§¿Ë	0	?	70,445
202106	30021500	ÃâÒßÖÆÆ·£¬ÒÑÅä¶¨¼ÁÁ¿»òÖÆ³ÉÁãÊÛ°ü×°	131	É³ÌØ°¢À­²®	10	Ò»°ãÃ³Ò×	3454	Ç§¿Ë	0	?	5,645,137
202106	30021500	ÃâÒßÖÆÆ·£¬ÒÑÅä¶¨¼ÁÁ¿»òÖÆ³ÉÁãÊÛ°ü×°	132	ÐÂ¼ÓÆÂ	10	Ò»°ãÃ³Ò×	7536	Ç§¿Ë	0	?	5,868,424
202106	30021500	ÃâÒßÖÆÆ·£¬ÒÑÅä¶¨¼ÁÁ¿»òÖÆ³ÉÁãÊÛ°ü×°	133	º«¹ú	10	Ò»°ãÃ³Ò×	2468	Ç§¿Ë	0	?	384,164
202106	30021500	ÃâÒßÖÆÆ·£¬ÒÑÅä¶¨¼ÁÁ¿»òÖÆ³ÉÁãÊÛ°ü×°	134	Ë¹ÀïÀ¼¿¨	10	Ò»°ãÃ³Ò×	597	Ç§¿Ë	0	?	445,568
202106	30021500	ÃâÒßÖÆÆ·£¬ÒÑÅä¶¨¼ÁÁ¿»òÖÆ³ÉÁãÊÛ°ü×°	136	Ì©¹ú	10	Ò»°ãÃ³Ò×	15784	Ç§¿Ë	0	?	4,261,494
202106	30021500	ÃâÒßÖÆÆ·£¬ÒÑÅä¶¨¼ÁÁ¿»òÖÆ³ÉÁãÊÛ°ü×°	137	ÍÁ¶úÆä	10	Ò»°ãÃ³Ò×	9074	Ç§¿Ë	0	?	3,699,008
202106	30021500	ÃâÒßÖÆÆ·£¬ÒÑÅä¶¨¼ÁÁ¿»òÖÆ³ÉÁãÊÛ°ü×°	138	°¢ÁªÇõ	10	Ò»°ãÃ³Ò×	2307	Ç§¿Ë	0	?	3,950,180
202106	30021500	ÃâÒßÖÆÆ·£¬ÒÑÅä¶¨¼ÁÁ¿»òÖÆ³ÉÁãÊÛ°ü×°	139	Ò²ÃÅ	10	Ò»°ãÃ³Ò×	5026	Ç§¿Ë	0	?	1,019,881
202106	30021500	ÃâÒßÖÆÆ·£¬ÒÑÅä¶¨¼ÁÁ¿»òÖÆ³ÉÁãÊÛ°ü×°	141	Ô½ÄÏ	10	Ò»°ãÃ³Ò×	272	Ç§¿Ë	0	?	841,175
202106	30021500	ÃâÒßÖÆÆ·£¬ÒÑÅä¶¨¼ÁÁ¿»òÖÆ³ÉÁãÊÛ°ü×°	143	ÖÐ¹úÌ¨Íå	10	Ò»°ãÃ³Ò×	665	Ç§¿Ë	0	?	1,533,383
202106	30021500	ÃâÒßÖÆÆ·£¬ÒÑÅä¶¨¼ÁÁ¿»òÖÆ³ÉÁãÊÛ°ü×°	145	¹þÈø¿ËË¹Ì¹	10	Ò»°ãÃ³Ò×	3637	Ç§¿Ë	0	?	1,559,999
202106	30021500	ÃâÒßÖÆÆ·£¬ÒÑÅä¶¨¼ÁÁ¿»òÖÆ³ÉÁãÊÛ°ü×°	146	¼ª¶û¼ªË¹Ë¹Ì¹	10	Ò»°ãÃ³Ò×	47	Ç§¿Ë	0	?	185,137
202106	30021500	ÃâÒßÖÆÆ·£¬ÒÑÅä¶¨¼ÁÁ¿»òÖÆ³ÉÁãÊÛ°ü×°	147	Ëþ¼ª¿ËË¹Ì¹	10	Ò»°ãÃ³Ò×	4329	Ç§¿Ë	0	?	519,824
202106	30021500	ÃâÒßÖÆÆ·£¬ÒÑÅä¶¨¼ÁÁ¿»òÖÆ³ÉÁãÊÛ°ü×°	148	ÍÁ¿âÂüË¹Ì¹	10	Ò»°ãÃ³Ò×	1600	Ç§¿Ë	0	?	771,060
202106	30021500	ÃâÒßÖÆÆ·£¬ÒÑÅä¶¨¼ÁÁ¿»òÖÆ³ÉÁãÊÛ°ü×°	149	ÎÚ×È±ð¿ËË¹Ì¹	10	Ò»°ãÃ³Ò×	3272	Ç§¿Ë	0	?	2,521,416
202106	30021500	ÃâÒßÖÆÆ·£¬ÒÑÅä¶¨¼ÁÁ¿»òÖÆ³ÉÁãÊÛ°ü×°	201	°¢¶û¼°ÀûÑÇ	10	Ò»°ãÃ³Ò×	8510	Ç§¿Ë	0	?	6,058,174
202106	30021500	ÃâÒßÖÆÆ·£¬ÒÑÅä¶¨¼ÁÁ¿»òÖÆ³ÉÁãÊÛ°ü×°	202	°²¸çÀ­	10	Ò»°ãÃ³Ò×	7733	Ç§¿Ë	0	?	592,861
202106	30021500	ÃâÒßÖÆÆ·£¬ÒÑÅä¶¨¼ÁÁ¿»òÖÆ³ÉÁãÊÛ°ü×°	203	±´Äþ	10	Ò»°ãÃ³Ò×	39	Ç§¿Ë	0	?	24,675
202106	30021500	ÃâÒßÖÆÆ·£¬ÒÑÅä¶¨¼ÁÁ¿»òÖÆ³ÉÁãÊÛ°ü×°	204	²©´ÄÍßÄÉ	10	Ò»°ãÃ³Ò×	12	Ç§¿Ë	0	?	24,816
202106	30021500	ÃâÒßÖÆÆ·£¬ÒÑÅä¶¨¼ÁÁ¿»òÖÆ³ÉÁãÊÛ°ü×°	205	²¼Â¡µÏ	10	Ò»°ãÃ³Ò×	4409	Ç§¿Ë	0	?	5,941,057
202106	30021500	ÃâÒßÖÆÆ·£¬ÒÑÅä¶¨¼ÁÁ¿»òÖÆ³ÉÁãÊÛ°ü×°	206	¿¦ÂóÂ¡	10	Ò»°ãÃ³Ò×	2096	Ç§¿Ë	0	?	638,079
202106	30021500	ÃâÒßÖÆÆ·£¬ÒÑÅä¶¨¼ÁÁ¿»òÖÆ³ÉÁãÊÛ°ü×°	212	¿ÆÄ¦ÂÞ	12	ÆäËû¾èÔùÎï×Ê	38	Ç§¿Ë	0	?	284,350
202106	30021500	ÃâÒßÖÆÆ·£¬ÒÑÅä¶¨¼ÁÁ¿»òÖÆ³ÉÁãÊÛ°ü×°	214	¼ª²¼Ìá	10	Ò»°ãÃ³Ò×	2700	Ç§¿Ë	0	?	390,775
202106	30021500	ÃâÒßÖÆÆ·£¬ÒÑÅä¶¨¼ÁÁ¿»òÖÆ³ÉÁãÊÛ°ü×°	215	°£¼°	10	Ò»°ãÃ³Ò×	13384	Ç§¿Ë	0	?	3,207,977
202106	30021500	ÃâÒßÖÆÆ·£¬ÒÑÅä¶¨¼ÁÁ¿»òÖÆ³ÉÁãÊÛ°ü×°	217	°£Èû¶í±ÈÑÇ	10	Ò»°ãÃ³Ò×	16443	Ç§¿Ë	0	?	2,092,866
202106	30021500	ÃâÒßÖÆÆ·£¬ÒÑÅä¶¨¼ÁÁ¿»òÖÆ³ÉÁãÊÛ°ü×°	218	¼ÓÅî	10	Ò»°ãÃ³Ò×	444	Ç§¿Ë	0	?	107,944
202106	30021500	ÃâÒßÖÆÆ·£¬ÒÑÅä¶¨¼ÁÁ¿»òÖÆ³ÉÁãÊÛ°ü×°	220	¼ÓÄÉ	10	Ò»°ãÃ³Ò×	6867	Ç§¿Ë	0	?	797,953
202106	30021500	ÃâÒßÖÆÆ·£¬ÒÑÅä¶¨¼ÁÁ¿»òÖÆ³ÉÁãÊÛ°ü×°	221	¼¸ÄÚÑÇ	10	Ò»°ãÃ³Ò×	40	Ç§¿Ë	0	?	17,448
202106	30021500	ÃâÒßÖÆÆ·£¬ÒÑÅä¶¨¼ÁÁ¿»òÖÆ³ÉÁãÊÛ°ü×°	223	¿ÆÌØµÏÍß	10	Ò»°ãÃ³Ò×	70	Ç§¿Ë	0	?	101,147
202106	30021500	ÃâÒßÖÆÆ·£¬ÒÑÅä¶¨¼ÁÁ¿»òÖÆ³ÉÁãÊÛ°ü×°	224	¿ÏÄáÑÇ	10	Ò»°ãÃ³Ò×	4230	Ç§¿Ë	0	?	978,566
202106	30021500	ÃâÒßÖÆÆ·£¬ÒÑÅä¶¨¼ÁÁ¿»òÖÆ³ÉÁãÊÛ°ü×°	225	Àû±ÈÀïÑÇ	10	Ò»°ãÃ³Ò×	46	Ç§¿Ë	0	?	10,780
202106	30021500	ÃâÒßÖÆÆ·£¬ÒÑÅä¶¨¼ÁÁ¿»òÖÆ³ÉÁãÊÛ°ü×°	226	Àû±ÈÑÇ	10	Ò»°ãÃ³Ò×	307	Ç§¿Ë	0	?	428,771
202106	30021500	ÃâÒßÖÆÆ·£¬ÒÑÅä¶¨¼ÁÁ¿»òÖÆ³ÉÁãÊÛ°ü×°	227	Âí´ï¼ÓË¹¼Ó	10	Ò»°ãÃ³Ò×	101	Ç§¿Ë	0	?	52,290
202106	30021500	ÃâÒßÖÆÆ·£¬ÒÑÅä¶¨¼ÁÁ¿»òÖÆ³ÉÁãÊÛ°ü×°	229	ÂíÀï	10	Ò»°ãÃ³Ò×	455	Ç§¿Ë	0	?	279,216
202106	30021500	ÃâÒßÖÆÆ·£¬ÒÑÅä¶¨¼ÁÁ¿»òÖÆ³ÉÁãÊÛ°ü×°	230	Ã«ÀïËþÄáÑÇ	10	Ò»°ãÃ³Ò×	851	Ç§¿Ë	0	?	43,746
202106	30021500	ÃâÒßÖÆÆ·£¬ÒÑÅä¶¨¼ÁÁ¿»òÖÆ³ÉÁãÊÛ°ü×°	231	Ã«ÀïÇóË¹	10	Ò»°ãÃ³Ò×	1566	Ç§¿Ë	0	?	1,027,447
202106	30021500	ÃâÒßÖÆÆ·£¬ÒÑÅä¶¨¼ÁÁ¿»òÖÆ³ÉÁãÊÛ°ü×°	232	Ä¦Âå¸ç	10	Ò»°ãÃ³Ò×	259	Ç§¿Ë	0	?	72,668
202106	30021500	ÃâÒßÖÆÆ·£¬ÒÑÅä¶¨¼ÁÁ¿»òÖÆ³ÉÁãÊÛ°ü×°	233	ÄªÉ£±È¿Ë	10	Ò»°ãÃ³Ò×	1647	Ç§¿Ë	0	?	478,000
202106	30021500	ÃâÒßÖÆÆ·£¬ÒÑÅä¶¨¼ÁÁ¿»òÖÆ³ÉÁãÊÛ°ü×°	234	ÄÉÃ×±ÈÑÇ	10	Ò»°ãÃ³Ò×	3046	Ç§¿Ë	0	?	613,050
202106	30021500	ÃâÒßÖÆÆ·£¬ÒÑÅä¶¨¼ÁÁ¿»òÖÆ³ÉÁãÊÛ°ü×°	235	ÄáÈÕ¶û	10	Ò»°ãÃ³Ò×	98	Ç§¿Ë	0	?	185,767
202106	30021500	ÃâÒßÖÆÆ·£¬ÒÑÅä¶¨¼ÁÁ¿»òÖÆ³ÉÁãÊÛ°ü×°	235	ÄáÈÕ¶û	11	¹ú¼Ò¼ä¡¢¹ú¼Ê×éÖ¯ÎÞ³¥Ô®ÖúºÍÔùËÍµÄÎï×Ê	4620	Ç§¿Ë	0	?	3,600,000
202106	30021500	ÃâÒßÖÆÆ·£¬ÒÑÅä¶¨¼ÁÁ¿»òÖÆ³ÉÁãÊÛ°ü×°	236	ÄáÈÕÀûÑÇ	10	Ò»°ãÃ³Ò×	16711	Ç§¿Ë	0	?	2,096,288
202106	30021500	ÃâÒßÖÆÆ·£¬ÒÑÅä¶¨¼ÁÁ¿»òÖÆ³ÉÁãÊÛ°ü×°	238	Â¬Íú´ï	10	Ò»°ãÃ³Ò×	967	Ç§¿Ë	0	?	228,598
202106	30021500	ÃâÒßÖÆÆ·£¬ÒÑÅä¶¨¼ÁÁ¿»òÖÆ³ÉÁãÊÛ°ü×°	240	ÈûÄÚ¼Ó¶û	10	Ò»°ãÃ³Ò×	394	Ç§¿Ë	0	?	129,318
202106	30021500	ÃâÒßÖÆÆ·£¬ÒÑÅä¶¨¼ÁÁ¿»òÖÆ³ÉÁãÊÛ°ü×°	241	ÈûÉà¶û	10	Ò»°ãÃ³Ò×	31	Ç§¿Ë	0	?	9,425
202106	30021500	ÃâÒßÖÆÆ·£¬ÒÑÅä¶¨¼ÁÁ¿»òÖÆ³ÉÁãÊÛ°ü×°	242	ÈûÀ­Àû°º	10	Ò»°ãÃ³Ò×	3649	Ç§¿Ë	0	?	271,803
202106	30021500	ÃâÒßÖÆÆ·£¬ÒÑÅä¶¨¼ÁÁ¿»òÖÆ³ÉÁãÊÛ°ü×°	243	Ë÷ÂíÀï	10	Ò»°ãÃ³Ò×	2981	Ç§¿Ë	0	?	709,931
202106	30021500	ÃâÒßÖÆÆ·£¬ÒÑÅä¶¨¼ÁÁ¿»òÖÆ³ÉÁãÊÛ°ü×°	244	ÄÏ·Ç	10	Ò»°ãÃ³Ò×	31688	Ç§¿Ë	0	?	5,487,873
202106	30021500	ÃâÒßÖÆÆ·£¬ÒÑÅä¶¨¼ÁÁ¿»òÖÆ³ÉÁãÊÛ°ü×°	246	ËÕµ¤	10	Ò»°ãÃ³Ò×	9756	Ç§¿Ë	0	?	2,433,512
202106	30021500	ÃâÒßÖÆÆ·£¬ÒÑÅä¶¨¼ÁÁ¿»òÖÆ³ÉÁãÊÛ°ü×°	247	Ì¹É£ÄáÑÇ	10	Ò»°ãÃ³Ò×	2568	Ç§¿Ë	0	?	605,642
202106	30021500	ÃâÒßÖÆÆ·£¬ÒÑÅä¶¨¼ÁÁ¿»òÖÆ³ÉÁãÊÛ°ü×°	248	¶à¸ç	10	Ò»°ãÃ³Ò×	0	Ç§¿Ë	0	?	12,092
202106	30021500	ÃâÒßÖÆÆ·£¬ÒÑÅä¶¨¼ÁÁ¿»òÖÆ³ÉÁãÊÛ°ü×°	249	Í»ÄáË¹	10	Ò»°ãÃ³Ò×	1349	Ç§¿Ë	0	?	622,304
202106	30021500	ÃâÒßÖÆÆ·£¬ÒÑÅä¶¨¼ÁÁ¿»òÖÆ³ÉÁãÊÛ°ü×°	250	ÎÚ¸É´ï	10	Ò»°ãÃ³Ò×	8250	Ç§¿Ë	0	?	886,703
202106	30021500	ÃâÒßÖÆÆ·£¬ÒÑÅä¶¨¼ÁÁ¿»òÖÆ³ÉÁãÊÛ°ü×°	251	²¼»ùÄÉ·¨Ë÷	10	Ò»°ãÃ³Ò×	410	Ç§¿Ë	0	?	55,498
202106	30021500	ÃâÒßÖÆÆ·£¬ÒÑÅä¶¨¼ÁÁ¿»òÖÆ³ÉÁãÊÛ°ü×°	252	¸Õ¹û(½ð)	10	Ò»°ãÃ³Ò×	2507	Ç§¿Ë	0	?	241,390
202106	30021500	ÃâÒßÖÆÆ·£¬ÒÑÅä¶¨¼ÁÁ¿»òÖÆ³ÉÁãÊÛ°ü×°	253	ÔÞ±ÈÑÇ	10	Ò»°ãÃ³Ò×	911	Ç§¿Ë	0	?	227,800
202106	30021500	ÃâÒßÖÆÆ·£¬ÒÑÅä¶¨¼ÁÁ¿»òÖÆ³ÉÁãÊÛ°ü×°	254	½ò°Í²¼Î¤	10	Ò»°ãÃ³Ò×	252	Ç§¿Ë	0	?	351,101
202106	30021500	ÃâÒßÖÆÆ·£¬ÒÑÅä¶¨¼ÁÁ¿»òÖÆ³ÉÁãÊÛ°ü×°	258	¶òÁ¢ÌØÀïÑÇ	10	Ò»°ãÃ³Ò×	204	Ç§¿Ë	0	?	128,510
202106	30021500	ÃâÒßÖÆÆ·£¬ÒÑÅä¶¨¼ÁÁ¿»òÖÆ³ÉÁãÊÛ°ü×°	301	±ÈÀûÊ±	10	Ò»°ãÃ³Ò×	20549	Ç§¿Ë	0	?	7,255,637
202106	30021500	ÃâÒßÖÆÆ·£¬ÒÑÅä¶¨¼ÁÁ¿»òÖÆ³ÉÁãÊÛ°ü×°	302	µ¤Âó	10	Ò»°ãÃ³Ò×	24080	Ç§¿Ë	0	?	10,267,895
202106	30021500	ÃâÒßÖÆÆ·£¬ÒÑÅä¶¨¼ÁÁ¿»òÖÆ³ÉÁãÊÛ°ü×°	303	Ó¢¹ú	10	Ò»°ãÃ³Ò×	2307168	Ç§¿Ë	0	?	1,401,593,758
202106	30021500	ÃâÒßÖÆÆ·£¬ÒÑÅä¶¨¼ÁÁ¿»òÖÆ³ÉÁãÊÛ°ü×°	304	µÂ¹ú	10	Ò»°ãÃ³Ò×	1640642	Ç§¿Ë	0	?	835,100,616
202106	30021500	ÃâÒßÖÆÆ·£¬ÒÑÅä¶¨¼ÁÁ¿»òÖÆ³ÉÁãÊÛ°ü×°	305	·¨¹ú	10	Ò»°ãÃ³Ò×	179960	Ç§¿Ë	0	?	156,303,832
202106	30021500	ÃâÒßÖÆÆ·£¬ÒÑÅä¶¨¼ÁÁ¿»òÖÆ³ÉÁãÊÛ°ü×°	306	°®¶ûÀ¼	10	Ò»°ãÃ³Ò×	617	Ç§¿Ë	0	?	490,525
202106	30021500	ÃâÒßÖÆÆ·£¬ÒÑÅä¶¨¼ÁÁ¿»òÖÆ³ÉÁãÊÛ°ü×°	307	Òâ´óÀû	10	Ò»°ãÃ³Ò×	36057	Ç§¿Ë	0	?	23,560,014
202106	30021500	ÃâÒßÖÆÆ·£¬ÒÑÅä¶¨¼ÁÁ¿»òÖÆ³ÉÁãÊÛ°ü×°	309	ºÉÀ¼	10	Ò»°ãÃ³Ò×	135330	Ç§¿Ë	0	?	59,117,719
202106	30021500	ÃâÒßÖÆÆ·£¬ÒÑÅä¶¨¼ÁÁ¿»òÖÆ³ÉÁãÊÛ°ü×°	310	Ï£À°	10	Ò»°ãÃ³Ò×	228862	Ç§¿Ë	0	?	146,808,780
202106	30021500	ÃâÒßÖÆÆ·£¬ÒÑÅä¶¨¼ÁÁ¿»òÖÆ³ÉÁãÊÛ°ü×°	311	ÆÏÌÑÑÀ	10	Ò»°ãÃ³Ò×	6143	Ç§¿Ë	0	?	2,462,271
202106	30021500	ÃâÒßÖÆÆ·£¬ÒÑÅä¶¨¼ÁÁ¿»òÖÆ³ÉÁãÊÛ°ü×°	312	Î÷°àÑÀ	10	Ò»°ãÃ³Ò×	21686	Ç§¿Ë	0	?	11,900,184
202106	30021500	ÃâÒßÖÆÆ·£¬ÒÑÅä¶¨¼ÁÁ¿»òÖÆ³ÉÁãÊÛ°ü×°	313	°¢¶û°ÍÄáÑÇ	10	Ò»°ãÃ³Ò×	190	Ç§¿Ë	0	?	231,352
202106	30021500	ÃâÒßÖÆÆ·£¬ÒÑÅä¶¨¼ÁÁ¿»òÖÆ³ÉÁãÊÛ°ü×°	315	°ÂµØÀû	10	Ò»°ãÃ³Ò×	1134564	Ç§¿Ë	0	?	470,071,340
202106	30021500	ÃâÒßÖÆÆ·£¬ÒÑÅä¶¨¼ÁÁ¿»òÖÆ³ÉÁãÊÛ°ü×°	316	±£¼ÓÀûÑÇ	10	Ò»°ãÃ³Ò×	1731	Ç§¿Ë	0	?	1,289,743
202106	30021500	ÃâÒßÖÆÆ·£¬ÒÑÅä¶¨¼ÁÁ¿»òÖÆ³ÉÁãÊÛ°ü×°	318	·ÒÀ¼	10	Ò»°ãÃ³Ò×	11246	Ç§¿Ë	0	?	8,909,067
202106	30021500	ÃâÒßÖÆÆ·£¬ÒÑÅä¶¨¼ÁÁ¿»òÖÆ³ÉÁãÊÛ°ü×°	321	ÐÙÑÀÀû	10	Ò»°ãÃ³Ò×	1774	Ç§¿Ë	0	?	882,749
202106	30021500	ÃâÒßÖÆÆ·£¬ÒÑÅä¶¨¼ÁÁ¿»òÖÆ³ÉÁãÊÛ°ü×°	324	Âí¶úËû	10	Ò»°ãÃ³Ò×	1	Ç§¿Ë	0	?	5,714
202106	30021500	ÃâÒßÖÆÆ·£¬ÒÑÅä¶¨¼ÁÁ¿»òÖÆ³ÉÁãÊÛ°ü×°	326	Å²Íþ	10	Ò»°ãÃ³Ò×	342	Ç§¿Ë	0	?	280,604
202106	30021500	ÃâÒßÖÆÆ·£¬ÒÑÅä¶¨¼ÁÁ¿»òÖÆ³ÉÁãÊÛ°ü×°	327	²¨À¼	10	Ò»°ãÃ³Ò×	6481	Ç§¿Ë	0	?	1,919,292
202106	30021500	ÃâÒßÖÆÆ·£¬ÒÑÅä¶¨¼ÁÁ¿»òÖÆ³ÉÁãÊÛ°ü×°	328	ÂÞÂíÄáÑÇ	10	Ò»°ãÃ³Ò×	2655	Ç§¿Ë	0	?	2,068,151
202106	30021500	ÃâÒßÖÆÆ·£¬ÒÑÅä¶¨¼ÁÁ¿»òÖÆ³ÉÁãÊÛ°ü×°	330	Èðµä	10	Ò»°ãÃ³Ò×	9290	Ç§¿Ë	0	?	5,312,202
202106	30021500	ÃâÒßÖÆÆ·£¬ÒÑÅä¶¨¼ÁÁ¿»òÖÆ³ÉÁãÊÛ°ü×°	331	ÈðÊ¿	10	Ò»°ãÃ³Ò×	2781	Ç§¿Ë	0	?	1,965,361
202106	30021500	ÃâÒßÖÆÆ·£¬ÒÑÅä¶¨¼ÁÁ¿»òÖÆ³ÉÁãÊÛ°ü×°	334	°®É³ÄáÑÇ	10	Ò»°ãÃ³Ò×	605	Ç§¿Ë	0	?	308,016
202106	30021500	ÃâÒßÖÆÆ·£¬ÒÑÅä¶¨¼ÁÁ¿»òÖÆ³ÉÁãÊÛ°ü×°	335	À­ÍÑÎ¬ÑÇ	10	Ò»°ãÃ³Ò×	567	Ç§¿Ë	0	?	437,406
202106	30021500	ÃâÒßÖÆÆ·£¬ÒÑÅä¶¨¼ÁÁ¿»òÖÆ³ÉÁãÊÛ°ü×°	336	Á¢ÌÕÍð	10	Ò»°ãÃ³Ò×	874	Ç§¿Ë	0	?	2,201,083
202106	30021500	ÃâÒßÖÆÆ·£¬ÒÑÅä¶¨¼ÁÁ¿»òÖÆ³ÉÁãÊÛ°ü×°	337	¸ñÂ³¼ªÑÇ	10	Ò»°ãÃ³Ò×	824	Ç§¿Ë	0	?	386,310
202106	30021500	ÃâÒßÖÆÆ·£¬ÒÑÅä¶¨¼ÁÁ¿»òÖÆ³ÉÁãÊÛ°ü×°	338	ÑÇÃÀÄáÑÇ	10	Ò»°ãÃ³Ò×	156	Ç§¿Ë	0	?	327,819
202106	30021500	ÃâÒßÖÆÆ·£¬ÒÑÅä¶¨¼ÁÁ¿»òÖÆ³ÉÁãÊÛ°ü×°	339	°¢Èû°Ý½®	10	Ò»°ãÃ³Ò×	403	Ç§¿Ë	0	?	259,793
202106	30021500	ÃâÒßÖÆÆ·£¬ÒÑÅä¶¨¼ÁÁ¿»òÖÆ³ÉÁãÊÛ°ü×°	340	°×¶íÂÞË¹	10	Ò»°ãÃ³Ò×	28	Ç§¿Ë	0	?	69,516
202106	30021500	ÃâÒßÖÆÆ·£¬ÒÑÅä¶¨¼ÁÁ¿»òÖÆ³ÉÁãÊÛ°ü×°	343	Ä¦¶û¶àÍß	10	Ò»°ãÃ³Ò×	104	Ç§¿Ë	0	?	74,889
202106	30021500	ÃâÒßÖÆÆ·£¬ÒÑÅä¶¨¼ÁÁ¿»òÖÆ³ÉÁãÊÛ°ü×°	344	¶íÂÞË¹Áª°î	10	Ò»°ãÃ³Ò×	18506	Ç§¿Ë	0	?	4,308,666
202106	30021500	ÃâÒßÖÆÆ·£¬ÒÑÅä¶¨¼ÁÁ¿»òÖÆ³ÉÁãÊÛ°ü×°	347	ÎÚ¿ËÀ¼	10	Ò»°ãÃ³Ò×	20405	Ç§¿Ë	0	?	10,909,812
202106	30021500	ÃâÒßÖÆÆ·£¬ÒÑÅä¶¨¼ÁÁ¿»òÖÆ³ÉÁãÊÛ°ü×°	350	Ë¹ÂåÎÄÄáÑÇ	10	Ò»°ãÃ³Ò×	7119	Ç§¿Ë	0	?	4,307,278
202106	30021500	ÃâÒßÖÆÆ·£¬ÒÑÅä¶¨¼ÁÁ¿»òÖÆ³ÉÁãÊÛ°ü×°	351	¿ËÂÞµØÑÇ	10	Ò»°ãÃ³Ò×	15151	Ç§¿Ë	0	?	12,086,186
202106	30021500	ÃâÒßÖÆÆ·£¬ÒÑÅä¶¨¼ÁÁ¿»òÖÆ³ÉÁãÊÛ°ü×°	352	½Ý¿Ë	10	Ò»°ãÃ³Ò×	70098	Ç§¿Ë	0	?	34,382,276
202106	30021500	ÃâÒßÖÆÆ·£¬ÒÑÅä¶¨¼ÁÁ¿»òÖÆ³ÉÁãÊÛ°ü×°	353	Ë¹Âå·¥¿Ë	10	Ò»°ãÃ³Ò×	1101	Ç§¿Ë	0	?	437,114
202106	30021500	ÃâÒßÖÆÆ·£¬ÒÑÅä¶¨¼ÁÁ¿»òÖÆ³ÉÁãÊÛ°ü×°	354	±±ÂíÆä¶Ù¹²ºÍ¹ú	10	Ò»°ãÃ³Ò×	43	Ç§¿Ë	0	?	143,548
202106	30021500	ÃâÒßÖÆÆ·£¬ÒÑÅä¶¨¼ÁÁ¿»òÖÆ³ÉÁãÊÛ°ü×°	355	²¨ºÚ	10	Ò»°ãÃ³Ò×	1298	Ç§¿Ë	0	?	1,471,995
202106	30021500	ÃâÒßÖÆÆ·£¬ÒÑÅä¶¨¼ÁÁ¿»òÖÆ³ÉÁãÊÛ°ü×°	358	Èû¶ûÎ¬ÑÇ	10	Ò»°ãÃ³Ò×	851	Ç§¿Ë	0	?	401,468
202106	30021500	ÃâÒßÖÆÆ·£¬ÒÑÅä¶¨¼ÁÁ¿»òÖÆ³ÉÁãÊÛ°ü×°	359	ºÚÉ½	10	Ò»°ãÃ³Ò×	8	Ç§¿Ë	0	?	3,360
202106	30021500	ÃâÒßÖÆÆ·£¬ÒÑÅä¶¨¼ÁÁ¿»òÖÆ³ÉÁãÊÛ°ü×°	401	°²Ìá¹ÏºÍ°Í²¼´ï	10	Ò»°ãÃ³Ò×	85	Ç§¿Ë	0	?	86,744
202106	30021500	ÃâÒßÖÆÆ·£¬ÒÑÅä¶¨¼ÁÁ¿»òÖÆ³ÉÁãÊÛ°ü×°	402	°¢¸ùÍ¢	10	Ò»°ãÃ³Ò×	1325	Ç§¿Ë	0	?	933,698
202106	30021500	ÃâÒßÖÆÆ·£¬ÒÑÅä¶¨¼ÁÁ¿»òÖÆ³ÉÁãÊÛ°ü×°	403	°¢Â³°Í	10	Ò»°ãÃ³Ò×	9	Ç§¿Ë	0	?	16,866
202106	30021500	ÃâÒßÖÆÆ·£¬ÒÑÅä¶¨¼ÁÁ¿»òÖÆ³ÉÁãÊÛ°ü×°	404	°Í¹þÂí	10	Ò»°ãÃ³Ò×	147	Ç§¿Ë	0	?	100,751
202106	30021500	ÃâÒßÖÆÆ·£¬ÒÑÅä¶¨¼ÁÁ¿»òÖÆ³ÉÁãÊÛ°ü×°	406	²®Àû×È	10	Ò»°ãÃ³Ò×	36	Ç§¿Ë	0	?	13,598
202106	30021500	ÃâÒßÖÆÆ·£¬ÒÑÅä¶¨¼ÁÁ¿»òÖÆ³ÉÁãÊÛ°ü×°	408	¶àÃñ×å²£ÀûÎ¬ÑÇ¹ú	10	Ò»°ãÃ³Ò×	19785	Ç§¿Ë	0	?	9,725,755
202106	30021500	ÃâÒßÖÆÆ·£¬ÒÑÅä¶¨¼ÁÁ¿»òÖÆ³ÉÁãÊÛ°ü×°	410	°ÍÎ÷	10	Ò»°ãÃ³Ò×	70989	Ç§¿Ë	0	?	31,385,692
202106	30021500	ÃâÒßÖÆÆ·£¬ÒÑÅä¶¨¼ÁÁ¿»òÖÆ³ÉÁãÊÛ°ü×°	411	¿ªÂüÈºµº	10	Ò»°ãÃ³Ò×	6	Ç§¿Ë	0	?	3,588
202106	30021500	ÃâÒßÖÆÆ·£¬ÒÑÅä¶¨¼ÁÁ¿»òÖÆ³ÉÁãÊÛ°ü×°	412	ÖÇÀû	10	Ò»°ãÃ³Ò×	15470	Ç§¿Ë	0	?	5,344,352
202106	30021500	ÃâÒßÖÆÆ·£¬ÒÑÅä¶¨¼ÁÁ¿»òÖÆ³ÉÁãÊÛ°ü×°	413	¸çÂ×±ÈÑÇ	10	Ò»°ãÃ³Ò×	4982	Ç§¿Ë	0	?	3,139,111
202106	30021500	ÃâÒßÖÆÆ·£¬ÒÑÅä¶¨¼ÁÁ¿»òÖÆ³ÉÁãÊÛ°ü×°	415	¸çË¹´ïÀè¼Ó	10	Ò»°ãÃ³Ò×	158	Ç§¿Ë	0	?	47,064
202106	30021500	ÃâÒßÖÆÆ·£¬ÒÑÅä¶¨¼ÁÁ¿»òÖÆ³ÉÁãÊÛ°ü×°	418	¶àÃ×Äá¼Ó¹²ºÍ¹ú	10	Ò»°ãÃ³Ò×	16776	Ç§¿Ë	0	?	6,074,661
202106	30021500	ÃâÒßÖÆÆ·£¬ÒÑÅä¶¨¼ÁÁ¿»òÖÆ³ÉÁãÊÛ°ü×°	419	¶ò¹Ï¶à¶û	10	Ò»°ãÃ³Ò×	6932	Ç§¿Ë	0	?	4,904,452
202106	30021500	ÃâÒßÖÆÆ·£¬ÒÑÅä¶¨¼ÁÁ¿»òÖÆ³ÉÁãÊÛ°ü×°	422	¹ÏµÂÂÞÆÕ	10	Ò»°ãÃ³Ò×	6	Ç§¿Ë	0	?	8,190
202106	30021500	ÃâÒßÖÆÆ·£¬ÒÑÅä¶¨¼ÁÁ¿»òÖÆ³ÉÁãÊÛ°ü×°	423	Î£µØÂíÀ­	10	Ò»°ãÃ³Ò×	1830	Ç§¿Ë	0	?	393,456
202106	30021500	ÃâÒßÖÆÆ·£¬ÒÑÅä¶¨¼ÁÁ¿»òÖÆ³ÉÁãÊÛ°ü×°	424	¹çÑÇÄÇ	10	Ò»°ãÃ³Ò×	219	Ç§¿Ë	0	?	44,903
202106	30021500	ÃâÒßÖÆÆ·£¬ÒÑÅä¶¨¼ÁÁ¿»òÖÆ³ÉÁãÊÛ°ü×°	425	º£µØ	10	Ò»°ãÃ³Ò×	32	Ç§¿Ë	0	?	55,573
202106	30021500	ÃâÒßÖÆÆ·£¬ÒÑÅä¶¨¼ÁÁ¿»òÖÆ³ÉÁãÊÛ°ü×°	426	ºé¶¼À­Ë¹	10	Ò»°ãÃ³Ò×	2693	Ç§¿Ë	0	?	1,516,903
202106	30021500	ÃâÒßÖÆÆ·£¬ÒÑÅä¶¨¼ÁÁ¿»òÖÆ³ÉÁãÊÛ°ü×°	427	ÑÀÂò¼Ó	10	Ò»°ãÃ³Ò×	466	Ç§¿Ë	0	?	172,775
202106	30021500	ÃâÒßÖÆÆ·£¬ÒÑÅä¶¨¼ÁÁ¿»òÖÆ³ÉÁãÊÛ°ü×°	429	Ä«Î÷¸ç	10	Ò»°ãÃ³Ò×	11780	Ç§¿Ë	0	?	4,889,805
202106	30021500	ÃâÒßÖÆÆ·£¬ÒÑÅä¶¨¼ÁÁ¿»òÖÆ³ÉÁãÊÛ°ü×°	431	Äá¼ÓÀ­¹Ï	10	Ò»°ãÃ³Ò×	1357	Ç§¿Ë	0	?	176,160
202106	30021500	ÃâÒßÖÆÆ·£¬ÒÑÅä¶¨¼ÁÁ¿»òÖÆ³ÉÁãÊÛ°ü×°	432	°ÍÄÃÂí	10	Ò»°ãÃ³Ò×	1342	Ç§¿Ë	0	?	444,616
202106	30021500	ÃâÒßÖÆÆ·£¬ÒÑÅä¶¨¼ÁÁ¿»òÖÆ³ÉÁãÊÛ°ü×°	433	°ÍÀ­¹ç	10	Ò»°ãÃ³Ò×	887	Ç§¿Ë	0	?	504,161
202106	30021500	ÃâÒßÖÆÆ·£¬ÒÑÅä¶¨¼ÁÁ¿»òÖÆ³ÉÁãÊÛ°ü×°	434	ÃØÂ³	10	Ò»°ãÃ³Ò×	29205	Ç§¿Ë	0	?	11,844,438
202106	30021500	ÃâÒßÖÆÆ·£¬ÒÑÅä¶¨¼ÁÁ¿»òÖÆ³ÉÁãÊÛ°ü×°	435	²¨¶àÀè¸÷	10	Ò»°ãÃ³Ò×	800	Ç§¿Ë	0	?	128,510
202106	30021500	ÃâÒßÖÆÆ·£¬ÒÑÅä¶¨¼ÁÁ¿»òÖÆ³ÉÁãÊÛ°ü×°	440	Èø¶ûÍß¶à	10	Ò»°ãÃ³Ò×	1161	Ç§¿Ë	0	?	649,575
202106	30021500	ÃâÒßÖÆÆ·£¬ÒÑÅä¶¨¼ÁÁ¿»òÖÆ³ÉÁãÊÛ°ü×°	442	ÌØÁ¢Äá´ïºÍ¶à°Í¸ç	10	Ò»°ãÃ³Ò×	158	Ç§¿Ë	0	?	62,673
202106	30021500	ÃâÒßÖÆÆ·£¬ÒÑÅä¶¨¼ÁÁ¿»òÖÆ³ÉÁãÊÛ°ü×°	443	ÌØ¿ËË¹ºÍ¿­¿ÆË¹Èºµº	10	Ò»°ãÃ³Ò×	867	Ç§¿Ë	0	?	865,075
202106	30021500	ÃâÒßÖÆÆ·£¬ÒÑÅä¶¨¼ÁÁ¿»òÖÆ³ÉÁãÊÛ°ü×°	444	ÎÚÀ­¹ç	10	Ò»°ãÃ³Ò×	1157	Ç§¿Ë	0	?	392,989
202106	30021500	ÃâÒßÖÆÆ·£¬ÒÑÅä¶¨¼ÁÁ¿»òÖÆ³ÉÁãÊÛ°ü×°	445	Î¯ÄÚÈðÀ­	10	Ò»°ãÃ³Ò×	2340	Ç§¿Ë	0	?	1,611,401
202106	30021500	ÃâÒßÖÆÆ·£¬ÒÑÅä¶¨¼ÁÁ¿»òÖÆ³ÉÁãÊÛ°ü×°	501	¼ÓÄÃ´ó	10	Ò»°ãÃ³Ò×	24868	Ç§¿Ë	0	?	5,215,086
202106	30021500	ÃâÒßÖÆÆ·£¬ÒÑÅä¶¨¼ÁÁ¿»òÖÆ³ÉÁãÊÛ°ü×°	502	ÃÀ¹ú	10	Ò»°ãÃ³Ò×	239745	Ç§¿Ë	0	?	49,074,460
202106	30021500	ÃâÒßÖÆÆ·£¬ÒÑÅä¶¨¼ÁÁ¿»òÖÆ³ÉÁãÊÛ°ü×°	601	°Ä´óÀûÑÇ	10	Ò»°ãÃ³Ò×	7335	Ç§¿Ë	0	?	2,791,949
202106	30021500	ÃâÒßÖÆÆ·£¬ÒÑÅä¶¨¼ÁÁ¿»òÖÆ³ÉÁãÊÛ°ü×°	603	ì³¼Ã	10	Ò»°ãÃ³Ò×	2233	Ç§¿Ë	0	?	182,128
202106	30021500	ÃâÒßÖÆÆ·£¬ÒÑÅä¶¨¼ÁÁ¿»òÖÆ³ÉÁãÊÛ°ü×°	609	ÐÂÎ÷À¼	10	Ò»°ãÃ³Ò×	226	Ç§¿Ë	0	?	72,679
202106	30021500	ÃâÒßÖÆÆ·£¬ÒÑÅä¶¨¼ÁÁ¿»òÖÆ³ÉÁãÊÛ°ü×°	611	°Í²¼ÑÇÐÂ¼¸ÄÚÑÇ	10	Ò»°ãÃ³Ò×	34	Ç§¿Ë	0	?	56,767
202107	30021500	ÃâÒßÖÆÆ·£¬ÒÑÅä¶¨¼ÁÁ¿»òÖÆ³ÉÁãÊÛ°ü×°	101	°¢¸»º¹	10	Ò»°ãÃ³Ò×	49	Ç§¿Ë	0	?	158,973
202107	30021500	ÃâÒßÖÆÆ·£¬ÒÑÅä¶¨¼ÁÁ¿»òÖÆ³ÉÁãÊÛ°ü×°	102	°ÍÁÖ	10	Ò»°ãÃ³Ò×	47	Ç§¿Ë	0	?	106,998
202107	30021500	ÃâÒßÖÆÆ·£¬ÒÑÅä¶¨¼ÁÁ¿»òÖÆ³ÉÁãÊÛ°ü×°	103	ÃÏ¼ÓÀ­¹ú	10	Ò»°ãÃ³Ò×	15158	Ç§¿Ë	0	?	5,633,992
202107	30021500	ÃâÒßÖÆÆ·£¬ÒÑÅä¶¨¼ÁÁ¿»òÖÆ³ÉÁãÊÛ°ü×°	106	Ãåµé	10	Ò»°ãÃ³Ò×	13274	Ç§¿Ë	0	?	3,109,548
202107	30021500	ÃâÒßÖÆÆ·£¬ÒÑÅä¶¨¼ÁÁ¿»òÖÆ³ÉÁãÊÛ°ü×°	107	¼íÆÒÕ¯	10	Ò»°ãÃ³Ò×	5135	Ç§¿Ë	0	?	2,044,004
202107	30021500	ÃâÒßÖÆÆ·£¬ÒÑÅä¶¨¼ÁÁ¿»òÖÆ³ÉÁãÊÛ°ü×°	107	¼íÆÒÕ¯	11	¹ú¼Ò¼ä¡¢¹ú¼Ê×éÖ¯ÎÞ³¥Ô®ÖúºÍÔùËÍµÄÎï×Ê	3840	Ç§¿Ë	0	?	3,600,000
202107	30021500	ÃâÒßÖÆÆ·£¬ÒÑÅä¶¨¼ÁÁ¿»òÖÆ³ÉÁãÊÛ°ü×°	108	ÈûÆÖÂ·Ë¹	10	Ò»°ãÃ³Ò×	35124	Ç§¿Ë	0	?	16,864,906
202107	30021500	ÃâÒßÖÆÆ·£¬ÒÑÅä¶¨¼ÁÁ¿»òÖÆ³ÉÁãÊÛ°ü×°	110	ÖÐ¹úÏã¸Û	10	Ò»°ãÃ³Ò×	23944	Ç§¿Ë	0	?	15,534,299
202107	30021500	ÃâÒßÖÆÆ·£¬ÒÑÅä¶¨¼ÁÁ¿»òÖÆ³ÉÁãÊÛ°ü×°	111	Ó¡¶È	10	Ò»°ãÃ³Ò×	7137	Ç§¿Ë	0	?	13,888,638
202107	30021500	ÃâÒßÖÆÆ·£¬ÒÑÅä¶¨¼ÁÁ¿»òÖÆ³ÉÁãÊÛ°ü×°	112	Ó¡¶ÈÄáÎ÷ÑÇ	10	Ò»°ãÃ³Ò×	264445	Ç§¿Ë	0	?	116,600,139
202107	30021500	ÃâÒßÖÆÆ·£¬ÒÑÅä¶¨¼ÁÁ¿»òÖÆ³ÉÁãÊÛ°ü×°	113	ÒÁÀÊ	10	Ò»°ãÃ³Ò×	568	Ç§¿Ë	0	?	1,203,761
202107	30021500	ÃâÒßÖÆÆ·£¬ÒÑÅä¶¨¼ÁÁ¿»òÖÆ³ÉÁãÊÛ°ü×°	114	ÒÁÀ­¿Ë	10	Ò»°ãÃ³Ò×	11224	Ç§¿Ë	0	?	4,631,959
202107	30021500	ÃâÒßÖÆÆ·£¬ÒÑÅä¶¨¼ÁÁ¿»òÖÆ³ÉÁãÊÛ°ü×°	115	ÒÔÉ«ÁÐ	10	Ò»°ãÃ³Ò×	4625	Ç§¿Ë	0	?	564,112
202107	30021500	ÃâÒßÖÆÆ·£¬ÒÑÅä¶¨¼ÁÁ¿»òÖÆ³ÉÁãÊÛ°ü×°	116	ÈÕ±¾	10	Ò»°ãÃ³Ò×	6630	Ç§¿Ë	0	?	5,378,249
202107	30021500	ÃâÒßÖÆÆ·£¬ÒÑÅä¶¨¼ÁÁ¿»òÖÆ³ÉÁãÊÛ°ü×°	117	Ô¼µ©	10	Ò»°ãÃ³Ò×	518	Ç§¿Ë	0	?	517,391
202107	30021500	ÃâÒßÖÆÆ·£¬ÒÑÅä¶¨¼ÁÁ¿»òÖÆ³ÉÁãÊÛ°ü×°	118	¿ÆÍþÌØ	10	Ò»°ãÃ³Ò×	84	Ç§¿Ë	0	?	15,422
202107	30021500	ÃâÒßÖÆÆ·£¬ÒÑÅä¶¨¼ÁÁ¿»òÖÆ³ÉÁãÊÛ°ü×°	119	ÀÏÎÎ	10	Ò»°ãÃ³Ò×	684	Ç§¿Ë	0	?	250,672
202107	30021500	ÃâÒßÖÆÆ·£¬ÒÑÅä¶¨¼ÁÁ¿»òÖÆ³ÉÁãÊÛ°ü×°	119	ÀÏÎÎ	12	ÆäËû¾èÔùÎï×Ê	325	Ç§¿Ë	0	?	108,131
202107	30021500	ÃâÒßÖÆÆ·£¬ÒÑÅä¶¨¼ÁÁ¿»òÖÆ³ÉÁãÊÛ°ü×°	120	Àè°ÍÄÛ	10	Ò»°ãÃ³Ò×	952	Ç§¿Ë	0	?	177,619
202107	30021500	ÃâÒßÖÆÆ·£¬ÒÑÅä¶¨¼ÁÁ¿»òÖÆ³ÉÁãÊÛ°ü×°	121	ÖÐ¹ú°ÄÃÅ	10	Ò»°ãÃ³Ò×	0	Ç§¿Ë	0	?	64
202107	30021500	ÃâÒßÖÆÆ·£¬ÒÑÅä¶¨¼ÁÁ¿»òÖÆ³ÉÁãÊÛ°ü×°	122	ÂíÀ´Î÷ÑÇ	10	Ò»°ãÃ³Ò×	29354	Ç§¿Ë	0	?	13,852,314
202107	30021500	ÃâÒßÖÆÆ·£¬ÒÑÅä¶¨¼ÁÁ¿»òÖÆ³ÉÁãÊÛ°ü×°	123	Âí¶û´ú·ò	10	Ò»°ãÃ³Ò×	21	Ç§¿Ë	0	?	13,840
202107	30021500	ÃâÒßÖÆÆ·£¬ÒÑÅä¶¨¼ÁÁ¿»òÖÆ³ÉÁãÊÛ°ü×°	124	ÃÉ¹Å	10	Ò»°ãÃ³Ò×	11400	Ç§¿Ë	0	?	5,301,757
202107	30021500	ÃâÒßÖÆÆ·£¬ÒÑÅä¶¨¼ÁÁ¿»òÖÆ³ÉÁãÊÛ°ü×°	125	Äá²´¶ûÁª°îÃñÖ÷¹²ºÍ¹ú	10	Ò»°ãÃ³Ò×	1111	Ç§¿Ë	0	?	418,143
202107	30021500	ÃâÒßÖÆÆ·£¬ÒÑÅä¶¨¼ÁÁ¿»òÖÆ³ÉÁãÊÛ°ü×°	125	Äá²´¶ûÁª°îÃñÖ÷¹²ºÍ¹ú	11	¹ú¼Ò¼ä¡¢¹ú¼Ê×éÖ¯ÎÞ³¥Ô®ÖúºÍÔùËÍµÄÎï×Ê	12	Ç§¿Ë	0	?	103,806
202107	30021500	ÃâÒßÖÆÆ·£¬ÒÑÅä¶¨¼ÁÁ¿»òÖÆ³ÉÁãÊÛ°ü×°	125	Äá²´¶ûÁª°îÃñÖ÷¹²ºÍ¹ú	12	ÆäËû¾èÔùÎï×Ê	367	Ç§¿Ë	0	?	91,439
202107	30021500	ÃâÒßÖÆÆ·£¬ÒÑÅä¶¨¼ÁÁ¿»òÖÆ³ÉÁãÊÛ°ü×°	126	°¢Âü	10	Ò»°ãÃ³Ò×	354	Ç§¿Ë	0	?	260,391
202107	30021500	ÃâÒßÖÆÆ·£¬ÒÑÅä¶¨¼ÁÁ¿»òÖÆ³ÉÁãÊÛ°ü×°	127	°Í»ùË¹Ì¹	10	Ò»°ãÃ³Ò×	114077	Ç§¿Ë	0	?	12,590,874
202107	30021500	ÃâÒßÖÆÆ·£¬ÒÑÅä¶¨¼ÁÁ¿»òÖÆ³ÉÁãÊÛ°ü×°	128	°ÍÀÕË¹Ì¹	10	Ò»°ãÃ³Ò×	195	Ç§¿Ë	0	?	189,674
202107	30021500	ÃâÒßÖÆÆ·£¬ÒÑÅä¶¨¼ÁÁ¿»òÖÆ³ÉÁãÊÛ°ü×°	129	·ÆÂÉ±ö	10	Ò»°ãÃ³Ò×	12075	Ç§¿Ë	0	?	6,102,988
202107	30021500	ÃâÒßÖÆÆ·£¬ÒÑÅä¶¨¼ÁÁ¿»òÖÆ³ÉÁãÊÛ°ü×°	130	¿¨Ëþ¶û	10	Ò»°ãÃ³Ò×	19	Ç§¿Ë	0	?	8,650
202107	30021500	ÃâÒßÖÆÆ·£¬ÒÑÅä¶¨¼ÁÁ¿»òÖÆ³ÉÁãÊÛ°ü×°	131	É³ÌØ°¢À­²®	10	Ò»°ãÃ³Ò×	12478	Ç§¿Ë	0	?	1,760,467
202107	30021500	ÃâÒßÖÆÆ·£¬ÒÑÅä¶¨¼ÁÁ¿»òÖÆ³ÉÁãÊÛ°ü×°	132	ÐÂ¼ÓÆÂ	10	Ò»°ãÃ³Ò×	17909	Ç§¿Ë	0	?	7,867,305
202107	30021500	ÃâÒßÖÆÆ·£¬ÒÑÅä¶¨¼ÁÁ¿»òÖÆ³ÉÁãÊÛ°ü×°	133	º«¹ú	10	Ò»°ãÃ³Ò×	498	Ç§¿Ë	0	?	249,317
202107	30021500	ÃâÒßÖÆÆ·£¬ÒÑÅä¶¨¼ÁÁ¿»òÖÆ³ÉÁãÊÛ°ü×°	134	Ë¹ÀïÀ¼¿¨	10	Ò»°ãÃ³Ò×	506	Ç§¿Ë	0	?	230,877
202107	30021500	ÃâÒßÖÆÆ·£¬ÒÑÅä¶¨¼ÁÁ¿»òÖÆ³ÉÁãÊÛ°ü×°	135	ÐðÀûÑÇ	10	Ò»°ãÃ³Ò×	30	Ç§¿Ë	0	?	107,463
202107	30021500	ÃâÒßÖÆÆ·£¬ÒÑÅä¶¨¼ÁÁ¿»òÖÆ³ÉÁãÊÛ°ü×°	136	Ì©¹ú	10	Ò»°ãÃ³Ò×	83609	Ç§¿Ë	0	?	33,188,037
202107	30021500	ÃâÒßÖÆÆ·£¬ÒÑÅä¶¨¼ÁÁ¿»òÖÆ³ÉÁãÊÛ°ü×°	137	ÍÁ¶úÆä	10	Ò»°ãÃ³Ò×	11706	Ç§¿Ë	0	?	1,529,249
202107	30021500	ÃâÒßÖÆÆ·£¬ÒÑÅä¶¨¼ÁÁ¿»òÖÆ³ÉÁãÊÛ°ü×°	138	°¢ÁªÇõ	10	Ò»°ãÃ³Ò×	2519	Ç§¿Ë	0	?	487,749
202107	30021500	ÃâÒßÖÆÆ·£¬ÒÑÅä¶¨¼ÁÁ¿»òÖÆ³ÉÁãÊÛ°ü×°	139	Ò²ÃÅ	10	Ò»°ãÃ³Ò×	4681	Ç§¿Ë	0	?	891,860
202107	30021500	ÃâÒßÖÆÆ·£¬ÒÑÅä¶¨¼ÁÁ¿»òÖÆ³ÉÁãÊÛ°ü×°	141	Ô½ÄÏ	10	Ò»°ãÃ³Ò×	1806	Ç§¿Ë	0	?	849,499
202107	30021500	ÃâÒßÖÆÆ·£¬ÒÑÅä¶¨¼ÁÁ¿»òÖÆ³ÉÁãÊÛ°ü×°	143	ÖÐ¹úÌ¨Íå	10	Ò»°ãÃ³Ò×	549	Ç§¿Ë	0	?	623,123
202107	30021500	ÃâÒßÖÆÆ·£¬ÒÑÅä¶¨¼ÁÁ¿»òÖÆ³ÉÁãÊÛ°ü×°	145	¹þÈø¿ËË¹Ì¹	10	Ò»°ãÃ³Ò×	3287	Ç§¿Ë	0	?	567,877
202107	30021500	ÃâÒßÖÆÆ·£¬ÒÑÅä¶¨¼ÁÁ¿»òÖÆ³ÉÁãÊÛ°ü×°	146	¼ª¶û¼ªË¹Ë¹Ì¹	10	Ò»°ãÃ³Ò×	398	Ç§¿Ë	0	?	305,320
202107	30021500	ÃâÒßÖÆÆ·£¬ÒÑÅä¶¨¼ÁÁ¿»òÖÆ³ÉÁãÊÛ°ü×°	147	Ëþ¼ª¿ËË¹Ì¹	10	Ò»°ãÃ³Ò×	42	Ç§¿Ë	0	?	52,223
202107	30021500	ÃâÒßÖÆÆ·£¬ÒÑÅä¶¨¼ÁÁ¿»òÖÆ³ÉÁãÊÛ°ü×°	148	ÍÁ¿âÂüË¹Ì¹	10	Ò»°ãÃ³Ò×	950	Ç§¿Ë	0	?	228,644
202107	30021500	ÃâÒßÖÆÆ·£¬ÒÑÅä¶¨¼ÁÁ¿»òÖÆ³ÉÁãÊÛ°ü×°	149	ÎÚ×È±ð¿ËË¹Ì¹	10	Ò»°ãÃ³Ò×	6238	Ç§¿Ë	0	?	6,286,921
202107	30021500	ÃâÒßÖÆÆ·£¬ÒÑÅä¶¨¼ÁÁ¿»òÖÆ³ÉÁãÊÛ°ü×°	201	°¢¶û¼°ÀûÑÇ	10	Ò»°ãÃ³Ò×	5620	Ç§¿Ë	0	?	3,802,084
202107	30021500	ÃâÒßÖÆÆ·£¬ÒÑÅä¶¨¼ÁÁ¿»òÖÆ³ÉÁãÊÛ°ü×°	202	°²¸çÀ­	10	Ò»°ãÃ³Ò×	9789	Ç§¿Ë	0	?	910,922
202107	30021500	ÃâÒßÖÆÆ·£¬ÒÑÅä¶¨¼ÁÁ¿»òÖÆ³ÉÁãÊÛ°ü×°	203	±´Äþ	10	Ò»°ãÃ³Ò×	379	Ç§¿Ë	0	?	80,179
202107	30021500	ÃâÒßÖÆÆ·£¬ÒÑÅä¶¨¼ÁÁ¿»òÖÆ³ÉÁãÊÛ°ü×°	204	²©´ÄÍßÄÉ	10	Ò»°ãÃ³Ò×	10	Ç§¿Ë	0	?	640
202107	30021500	ÃâÒßÖÆÆ·£¬ÒÑÅä¶¨¼ÁÁ¿»òÖÆ³ÉÁãÊÛ°ü×°	206	¿¦ÂóÂ¡	10	Ò»°ãÃ³Ò×	631	Ç§¿Ë	0	?	201,405
202107	30021500	ÃâÒßÖÆÆ·£¬ÒÑÅä¶¨¼ÁÁ¿»òÖÆ³ÉÁãÊÛ°ü×°	208	·ðµÃ½Ç	10	Ò»°ãÃ³Ò×	10	Ç§¿Ë	0	?	7,560
202107	30021500	ÃâÒßÖÆÆ·£¬ÒÑÅä¶¨¼ÁÁ¿»òÖÆ³ÉÁãÊÛ°ü×°	214	¼ª²¼Ìá	10	Ò»°ãÃ³Ò×	15390	Ç§¿Ë	0	?	1,766,386
202107	30021500	ÃâÒßÖÆÆ·£¬ÒÑÅä¶¨¼ÁÁ¿»òÖÆ³ÉÁãÊÛ°ü×°	215	°£¼°	10	Ò»°ãÃ³Ò×	1100	Ç§¿Ë	0	?	996,311
202107	30021500	ÃâÒßÖÆÆ·£¬ÒÑÅä¶¨¼ÁÁ¿»òÖÆ³ÉÁãÊÛ°ü×°	217	°£Èû¶í±ÈÑÇ	10	Ò»°ãÃ³Ò×	4004	Ç§¿Ë	0	?	1,003,218
202107	30021500	ÃâÒßÖÆÆ·£¬ÒÑÅä¶¨¼ÁÁ¿»òÖÆ³ÉÁãÊÛ°ü×°	217	°£Èû¶í±ÈÑÇ	12	ÆäËû¾èÔùÎï×Ê	74	Ç§¿Ë	0	?	727,258
202107	30021500	ÃâÒßÖÆÆ·£¬ÒÑÅä¶¨¼ÁÁ¿»òÖÆ³ÉÁãÊÛ°ü×°	218	¼ÓÅî	10	Ò»°ãÃ³Ò×	77	Ç§¿Ë	0	?	18,870
202107	30021500	ÃâÒßÖÆÆ·£¬ÒÑÅä¶¨¼ÁÁ¿»òÖÆ³ÉÁãÊÛ°ü×°	219	¸Ô±ÈÑÇ	10	Ò»°ãÃ³Ò×	208	Ç§¿Ë	0	?	16,403
202107	30021500	ÃâÒßÖÆÆ·£¬ÒÑÅä¶¨¼ÁÁ¿»òÖÆ³ÉÁãÊÛ°ü×°	220	¼ÓÄÉ	10	Ò»°ãÃ³Ò×	10585	Ç§¿Ë	0	?	721,607
202107	30021500	ÃâÒßÖÆÆ·£¬ÒÑÅä¶¨¼ÁÁ¿»òÖÆ³ÉÁãÊÛ°ü×°	221	¼¸ÄÚÑÇ	10	Ò»°ãÃ³Ò×	24	Ç§¿Ë	0	?	26,136
202107	30021500	ÃâÒßÖÆÆ·£¬ÒÑÅä¶¨¼ÁÁ¿»òÖÆ³ÉÁãÊÛ°ü×°	222	¼¸ÄÚÑÇ±ÈÉÜ	10	Ò»°ãÃ³Ò×	6	Ç§¿Ë	0	?	8,522
202107	30021500	ÃâÒßÖÆÆ·£¬ÒÑÅä¶¨¼ÁÁ¿»òÖÆ³ÉÁãÊÛ°ü×°	223	¿ÆÌØµÏÍß	10	Ò»°ãÃ³Ò×	288	Ç§¿Ë	0	?	175,158
202107	30021500	ÃâÒßÖÆÆ·£¬ÒÑÅä¶¨¼ÁÁ¿»òÖÆ³ÉÁãÊÛ°ü×°	224	¿ÏÄáÑÇ	10	Ò»°ãÃ³Ò×	10133	Ç§¿Ë	0	?	1,262,009
202107	30021500	ÃâÒßÖÆÆ·£¬ÒÑÅä¶¨¼ÁÁ¿»òÖÆ³ÉÁãÊÛ°ü×°	226	Àû±ÈÑÇ	10	Ò»°ãÃ³Ò×	5706	Ç§¿Ë	0	?	2,335,603
202107	30021500	ÃâÒßÖÆÆ·£¬ÒÑÅä¶¨¼ÁÁ¿»òÖÆ³ÉÁãÊÛ°ü×°	227	Âí´ï¼ÓË¹¼Ó	10	Ò»°ãÃ³Ò×	952	Ç§¿Ë	0	?	756,433
202107	30021500	ÃâÒßÖÆÆ·£¬ÒÑÅä¶¨¼ÁÁ¿»òÖÆ³ÉÁãÊÛ°ü×°	228	ÂíÀ­Î¬	10	Ò»°ãÃ³Ò×	832	Ç§¿Ë	0	?	77,537
202107	30021500	ÃâÒßÖÆÆ·£¬ÒÑÅä¶¨¼ÁÁ¿»òÖÆ³ÉÁãÊÛ°ü×°	229	ÂíÀï	10	Ò»°ãÃ³Ò×	81	Ç§¿Ë	0	?	28,375
202107	30021500	ÃâÒßÖÆÆ·£¬ÒÑÅä¶¨¼ÁÁ¿»òÖÆ³ÉÁãÊÛ°ü×°	230	Ã«ÀïËþÄáÑÇ	10	Ò»°ãÃ³Ò×	11	Ç§¿Ë	0	?	3,033
202107	30021500	ÃâÒßÖÆÆ·£¬ÒÑÅä¶¨¼ÁÁ¿»òÖÆ³ÉÁãÊÛ°ü×°	231	Ã«ÀïÇóË¹	10	Ò»°ãÃ³Ò×	866	Ç§¿Ë	0	?	679,171
202107	30021500	ÃâÒßÖÆÆ·£¬ÒÑÅä¶¨¼ÁÁ¿»òÖÆ³ÉÁãÊÛ°ü×°	232	Ä¦Âå¸ç	10	Ò»°ãÃ³Ò×	408	Ç§¿Ë	0	?	309,627
202107	30021500	ÃâÒßÖÆÆ·£¬ÒÑÅä¶¨¼ÁÁ¿»òÖÆ³ÉÁãÊÛ°ü×°	233	ÄªÉ£±È¿Ë	10	Ò»°ãÃ³Ò×	1949	Ç§¿Ë	0	?	244,676
202107	30021500	ÃâÒßÖÆÆ·£¬ÒÑÅä¶¨¼ÁÁ¿»òÖÆ³ÉÁãÊÛ°ü×°	234	ÄÉÃ×±ÈÑÇ	10	Ò»°ãÃ³Ò×	48	Ç§¿Ë	0	?	32,573
202107	30021500	ÃâÒßÖÆÆ·£¬ÒÑÅä¶¨¼ÁÁ¿»òÖÆ³ÉÁãÊÛ°ü×°	235	ÄáÈÕ¶û	10	Ò»°ãÃ³Ò×	9	Ç§¿Ë	0	?	8,930
202107	30021500	ÃâÒßÖÆÆ·£¬ÒÑÅä¶¨¼ÁÁ¿»òÖÆ³ÉÁãÊÛ°ü×°	236	ÄáÈÕÀûÑÇ	10	Ò»°ãÃ³Ò×	29426	Ç§¿Ë	0	?	3,378,307
202107	30021500	ÃâÒßÖÆÆ·£¬ÒÑÅä¶¨¼ÁÁ¿»òÖÆ³ÉÁãÊÛ°ü×°	238	Â¬Íú´ï	10	Ò»°ãÃ³Ò×	2278	Ç§¿Ë	0	?	1,079,740
202107	30021500	ÃâÒßÖÆÆ·£¬ÒÑÅä¶¨¼ÁÁ¿»òÖÆ³ÉÁãÊÛ°ü×°	240	ÈûÄÚ¼Ó¶û	10	Ò»°ãÃ³Ò×	175	Ç§¿Ë	0	?	195,680
202107	30021500	ÃâÒßÖÆÆ·£¬ÒÑÅä¶¨¼ÁÁ¿»òÖÆ³ÉÁãÊÛ°ü×°	242	ÈûÀ­Àû°º	10	Ò»°ãÃ³Ò×	17	Ç§¿Ë	0	?	2,768
202107	30021500	ÃâÒßÖÆÆ·£¬ÒÑÅä¶¨¼ÁÁ¿»òÖÆ³ÉÁãÊÛ°ü×°	243	Ë÷ÂíÀï	10	Ò»°ãÃ³Ò×	5409	Ç§¿Ë	0	?	1,014,849
202107	30021500	ÃâÒßÖÆÆ·£¬ÒÑÅä¶¨¼ÁÁ¿»òÖÆ³ÉÁãÊÛ°ü×°	244	ÄÏ·Ç	10	Ò»°ãÃ³Ò×	8540	Ç§¿Ë	0	?	3,916,542
202107	30021500	ÃâÒßÖÆÆ·£¬ÒÑÅä¶¨¼ÁÁ¿»òÖÆ³ÉÁãÊÛ°ü×°	244	ÄÏ·Ç	12	ÆäËû¾èÔùÎï×Ê	993	Ç§¿Ë	0	?	640,780
202107	30021500	ÃâÒßÖÆÆ·£¬ÒÑÅä¶¨¼ÁÁ¿»òÖÆ³ÉÁãÊÛ°ü×°	246	ËÕµ¤	10	Ò»°ãÃ³Ò×	16	Ç§¿Ë	0	?	47,192
202107	30021500	ÃâÒßÖÆÆ·£¬ÒÑÅä¶¨¼ÁÁ¿»òÖÆ³ÉÁãÊÛ°ü×°	246	ËÕµ¤	12	ÆäËû¾èÔùÎï×Ê	60	Ç§¿Ë	0	?	284,873
202107	30021500	ÃâÒßÖÆÆ·£¬ÒÑÅä¶¨¼ÁÁ¿»òÖÆ³ÉÁãÊÛ°ü×°	247	Ì¹É£ÄáÑÇ	10	Ò»°ãÃ³Ò×	4321	Ç§¿Ë	0	?	1,622,127
202107	30021500	ÃâÒßÖÆÆ·£¬ÒÑÅä¶¨¼ÁÁ¿»òÖÆ³ÉÁãÊÛ°ü×°	249	Í»ÄáË¹	10	Ò»°ãÃ³Ò×	3855	Ç§¿Ë	0	?	1,994,738
202107	30021500	ÃâÒßÖÆÆ·£¬ÒÑÅä¶¨¼ÁÁ¿»òÖÆ³ÉÁãÊÛ°ü×°	250	ÎÚ¸É´ï	10	Ò»°ãÃ³Ò×	3782	Ç§¿Ë	0	?	752,890
202107	30021500	ÃâÒßÖÆÆ·£¬ÒÑÅä¶¨¼ÁÁ¿»òÖÆ³ÉÁãÊÛ°ü×°	251	²¼»ùÄÉ·¨Ë÷	10	Ò»°ãÃ³Ò×	90	Ç§¿Ë	0	?	9,619
202107	30021500	ÃâÒßÖÆÆ·£¬ÒÑÅä¶¨¼ÁÁ¿»òÖÆ³ÉÁãÊÛ°ü×°	252	¸Õ¹û(½ð)	10	Ò»°ãÃ³Ò×	3558	Ç§¿Ë	0	?	202,792
202107	30021500	ÃâÒßÖÆÆ·£¬ÒÑÅä¶¨¼ÁÁ¿»òÖÆ³ÉÁãÊÛ°ü×°	253	ÔÞ±ÈÑÇ	10	Ò»°ãÃ³Ò×	1115	Ç§¿Ë	0	?	255,044
202107	30021500	ÃâÒßÖÆÆ·£¬ÒÑÅä¶¨¼ÁÁ¿»òÖÆ³ÉÁãÊÛ°ü×°	254	½ò°Í²¼Î¤	10	Ò»°ãÃ³Ò×	4684	Ç§¿Ë	0	?	6,193,071
202107	30021500	ÃâÒßÖÆÆ·£¬ÒÑÅä¶¨¼ÁÁ¿»òÖÆ³ÉÁãÊÛ°ü×°	258	¶òÁ¢ÌØÀïÑÇ	10	Ò»°ãÃ³Ò×	360	Ç§¿Ë	0	?	480,585
202107	30021500	ÃâÒßÖÆÆ·£¬ÒÑÅä¶¨¼ÁÁ¿»òÖÆ³ÉÁãÊÛ°ü×°	301	±ÈÀûÊ±	10	Ò»°ãÃ³Ò×	10193	Ç§¿Ë	0	?	3,265,784
202107	30021500	ÃâÒßÖÆÆ·£¬ÒÑÅä¶¨¼ÁÁ¿»òÖÆ³ÉÁãÊÛ°ü×°	302	µ¤Âó	10	Ò»°ãÃ³Ò×	573	Ç§¿Ë	0	?	246,632
202107	30021500	ÃâÒßÖÆÆ·£¬ÒÑÅä¶¨¼ÁÁ¿»òÖÆ³ÉÁãÊÛ°ü×°	303	Ó¢¹ú	10	Ò»°ãÃ³Ò×	3244915	Ç§¿Ë	0	?	1,455,377,476
202107	30021500	ÃâÒßÖÆÆ·£¬ÒÑÅä¶¨¼ÁÁ¿»òÖÆ³ÉÁãÊÛ°ü×°	304	µÂ¹ú	10	Ò»°ãÃ³Ò×	361216	Ç§¿Ë	0	?	159,382,383
202107	30021500	ÃâÒßÖÆÆ·£¬ÒÑÅä¶¨¼ÁÁ¿»òÖÆ³ÉÁãÊÛ°ü×°	305	·¨¹ú	10	Ò»°ãÃ³Ò×	123591	Ç§¿Ë	0	?	53,752,706
202107	30021500	ÃâÒßÖÆÆ·£¬ÒÑÅä¶¨¼ÁÁ¿»òÖÆ³ÉÁãÊÛ°ü×°	306	°®¶ûÀ¼	10	Ò»°ãÃ³Ò×	291	Ç§¿Ë	0	?	150,721
202107	30021500	ÃâÒßÖÆÆ·£¬ÒÑÅä¶¨¼ÁÁ¿»òÖÆ³ÉÁãÊÛ°ü×°	307	Òâ´óÀû	10	Ò»°ãÃ³Ò×	33894	Ç§¿Ë	0	?	19,139,454
202107	30021500	ÃâÒßÖÆÆ·£¬ÒÑÅä¶¨¼ÁÁ¿»òÖÆ³ÉÁãÊÛ°ü×°	308	Â¬É­±¤	10	Ò»°ãÃ³Ò×	750	Ç§¿Ë	0	?	540,658
202107	30021500	ÃâÒßÖÆÆ·£¬ÒÑÅä¶¨¼ÁÁ¿»òÖÆ³ÉÁãÊÛ°ü×°	309	ºÉÀ¼	10	Ò»°ãÃ³Ò×	233255	Ç§¿Ë	0	?	71,381,479
202107	30021500	ÃâÒßÖÆÆ·£¬ÒÑÅä¶¨¼ÁÁ¿»òÖÆ³ÉÁãÊÛ°ü×°	310	Ï£À°	10	Ò»°ãÃ³Ò×	300677	Ç§¿Ë	0	?	200,680,990
202107	30021500	ÃâÒßÖÆÆ·£¬ÒÑÅä¶¨¼ÁÁ¿»òÖÆ³ÉÁãÊÛ°ü×°	311	ÆÏÌÑÑÀ	10	Ò»°ãÃ³Ò×	121237	Ç§¿Ë	0	?	31,773,355
202107	30021500	ÃâÒßÖÆÆ·£¬ÒÑÅä¶¨¼ÁÁ¿»òÖÆ³ÉÁãÊÛ°ü×°	312	Î÷°àÑÀ	10	Ò»°ãÃ³Ò×	96503	Ç§¿Ë	0	?	24,890,415
202107	30021500	ÃâÒßÖÆÆ·£¬ÒÑÅä¶¨¼ÁÁ¿»òÖÆ³ÉÁãÊÛ°ü×°	313	°¢¶û°ÍÄáÑÇ	10	Ò»°ãÃ³Ò×	186	Ç§¿Ë	0	?	322,805
202107	30021500	ÃâÒßÖÆÆ·£¬ÒÑÅä¶¨¼ÁÁ¿»òÖÆ³ÉÁãÊÛ°ü×°	315	°ÂµØÀû	10	Ò»°ãÃ³Ò×	788624	Ç§¿Ë	0	?	239,901,708
202107	30021500	ÃâÒßÖÆÆ·£¬ÒÑÅä¶¨¼ÁÁ¿»òÖÆ³ÉÁãÊÛ°ü×°	316	±£¼ÓÀûÑÇ	10	Ò»°ãÃ³Ò×	1027	Ç§¿Ë	0	?	670,436
202107	30021500	ÃâÒßÖÆÆ·£¬ÒÑÅä¶¨¼ÁÁ¿»òÖÆ³ÉÁãÊÛ°ü×°	318	·ÒÀ¼	10	Ò»°ãÃ³Ò×	800	Ç§¿Ë	0	?	230,492
202107	30021500	ÃâÒßÖÆÆ·£¬ÒÑÅä¶¨¼ÁÁ¿»òÖÆ³ÉÁãÊÛ°ü×°	321	ÐÙÑÀÀû	10	Ò»°ãÃ³Ò×	1468	Ç§¿Ë	0	?	968,187
202107	30021500	ÃâÒßÖÆÆ·£¬ÒÑÅä¶¨¼ÁÁ¿»òÖÆ³ÉÁãÊÛ°ü×°	324	Âí¶úËû	10	Ò»°ãÃ³Ò×	31	Ç§¿Ë	0	?	17,622
202107	30021500	ÃâÒßÖÆÆ·£¬ÒÑÅä¶¨¼ÁÁ¿»òÖÆ³ÉÁãÊÛ°ü×°	326	Å²Íþ	10	Ò»°ãÃ³Ò×	402	Ç§¿Ë	0	?	238,477
202107	30021500	ÃâÒßÖÆÆ·£¬ÒÑÅä¶¨¼ÁÁ¿»òÖÆ³ÉÁãÊÛ°ü×°	327	²¨À¼	10	Ò»°ãÃ³Ò×	8905	Ç§¿Ë	0	?	1,718,128
202107	30021500	ÃâÒßÖÆÆ·£¬ÒÑÅä¶¨¼ÁÁ¿»òÖÆ³ÉÁãÊÛ°ü×°	328	ÂÞÂíÄáÑÇ	10	Ò»°ãÃ³Ò×	5513	Ç§¿Ë	0	?	2,390,823
202107	30021500	ÃâÒßÖÆÆ·£¬ÒÑÅä¶¨¼ÁÁ¿»òÖÆ³ÉÁãÊÛ°ü×°	330	Èðµä	10	Ò»°ãÃ³Ò×	2192	Ç§¿Ë	0	?	1,139,759
202107	30021500	ÃâÒßÖÆÆ·£¬ÒÑÅä¶¨¼ÁÁ¿»òÖÆ³ÉÁãÊÛ°ü×°	331	ÈðÊ¿	10	Ò»°ãÃ³Ò×	12287	Ç§¿Ë	0	?	4,478,335
202107	30021500	ÃâÒßÖÆÆ·£¬ÒÑÅä¶¨¼ÁÁ¿»òÖÆ³ÉÁãÊÛ°ü×°	334	°®É³ÄáÑÇ	10	Ò»°ãÃ³Ò×	1644	Ç§¿Ë	0	?	700,477
202107	30021500	ÃâÒßÖÆÆ·£¬ÒÑÅä¶¨¼ÁÁ¿»òÖÆ³ÉÁãÊÛ°ü×°	335	À­ÍÑÎ¬ÑÇ	10	Ò»°ãÃ³Ò×	25	Ç§¿Ë	0	?	16,338
202107	30021500	ÃâÒßÖÆÆ·£¬ÒÑÅä¶¨¼ÁÁ¿»òÖÆ³ÉÁãÊÛ°ü×°	336	Á¢ÌÕÍð	10	Ò»°ãÃ³Ò×	1452	Ç§¿Ë	0	?	751,223
202107	30021500	ÃâÒßÖÆÆ·£¬ÒÑÅä¶¨¼ÁÁ¿»òÖÆ³ÉÁãÊÛ°ü×°	337	¸ñÂ³¼ªÑÇ	10	Ò»°ãÃ³Ò×	3154	Ç§¿Ë	0	?	1,248,705
202107	30021500	ÃâÒßÖÆÆ·£¬ÒÑÅä¶¨¼ÁÁ¿»òÖÆ³ÉÁãÊÛ°ü×°	338	ÑÇÃÀÄáÑÇ	10	Ò»°ãÃ³Ò×	541	Ç§¿Ë	0	?	339,735
202107	30021500	ÃâÒßÖÆÆ·£¬ÒÑÅä¶¨¼ÁÁ¿»òÖÆ³ÉÁãÊÛ°ü×°	339	°¢Èû°Ý½®	10	Ò»°ãÃ³Ò×	975	Ç§¿Ë	0	?	449,845
202107	30021500	ÃâÒßÖÆÆ·£¬ÒÑÅä¶¨¼ÁÁ¿»òÖÆ³ÉÁãÊÛ°ü×°	340	°×¶íÂÞË¹	10	Ò»°ãÃ³Ò×	10	Ç§¿Ë	0	?	176,431
202107	30021500	ÃâÒßÖÆÆ·£¬ÒÑÅä¶¨¼ÁÁ¿»òÖÆ³ÉÁãÊÛ°ü×°	343	Ä¦¶û¶àÍß	10	Ò»°ãÃ³Ò×	561	Ç§¿Ë	0	?	178,995
202107	30021500	ÃâÒßÖÆÆ·£¬ÒÑÅä¶¨¼ÁÁ¿»òÖÆ³ÉÁãÊÛ°ü×°	344	¶íÂÞË¹Áª°î	10	Ò»°ãÃ³Ò×	22236	Ç§¿Ë	0	?	8,056,498
202107	30021500	ÃâÒßÖÆÆ·£¬ÒÑÅä¶¨¼ÁÁ¿»òÖÆ³ÉÁãÊÛ°ü×°	347	ÎÚ¿ËÀ¼	10	Ò»°ãÃ³Ò×	6126	Ç§¿Ë	0	?	2,845,603
202107	30021500	ÃâÒßÖÆÆ·£¬ÒÑÅä¶¨¼ÁÁ¿»òÖÆ³ÉÁãÊÛ°ü×°	350	Ë¹ÂåÎÄÄáÑÇ	10	Ò»°ãÃ³Ò×	6209	Ç§¿Ë	0	?	3,258,054
202107	30021500	ÃâÒßÖÆÆ·£¬ÒÑÅä¶¨¼ÁÁ¿»òÖÆ³ÉÁãÊÛ°ü×°	351	¿ËÂÞµØÑÇ	10	Ò»°ãÃ³Ò×	1154	Ç§¿Ë	0	?	460,630
202107	30021500	ÃâÒßÖÆÆ·£¬ÒÑÅä¶¨¼ÁÁ¿»òÖÆ³ÉÁãÊÛ°ü×°	352	½Ý¿Ë	10	Ò»°ãÃ³Ò×	17051	Ç§¿Ë	0	?	8,423,881
202107	30021500	ÃâÒßÖÆÆ·£¬ÒÑÅä¶¨¼ÁÁ¿»òÖÆ³ÉÁãÊÛ°ü×°	353	Ë¹Âå·¥¿Ë	10	Ò»°ãÃ³Ò×	1386	Ç§¿Ë	0	?	1,018,335
202107	30021500	ÃâÒßÖÆÆ·£¬ÒÑÅä¶¨¼ÁÁ¿»òÖÆ³ÉÁãÊÛ°ü×°	354	±±ÂíÆä¶Ù¹²ºÍ¹ú	10	Ò»°ãÃ³Ò×	279	Ç§¿Ë	0	?	110,170
202107	30021500	ÃâÒßÖÆÆ·£¬ÒÑÅä¶¨¼ÁÁ¿»òÖÆ³ÉÁãÊÛ°ü×°	355	²¨ºÚ	10	Ò»°ãÃ³Ò×	438	Ç§¿Ë	0	?	366,781
202107	30021500	ÃâÒßÖÆÆ·£¬ÒÑÅä¶¨¼ÁÁ¿»òÖÆ³ÉÁãÊÛ°ü×°	358	Èû¶ûÎ¬ÑÇ	10	Ò»°ãÃ³Ò×	845	Ç§¿Ë	0	?	492,411
202107	30021500	ÃâÒßÖÆÆ·£¬ÒÑÅä¶¨¼ÁÁ¿»òÖÆ³ÉÁãÊÛ°ü×°	401	°²Ìá¹ÏºÍ°Í²¼´ï	10	Ò»°ãÃ³Ò×	170	Ç§¿Ë	0	?	173,488
202107	30021500	ÃâÒßÖÆÆ·£¬ÒÑÅä¶¨¼ÁÁ¿»òÖÆ³ÉÁãÊÛ°ü×°	402	°¢¸ùÍ¢	10	Ò»°ãÃ³Ò×	1736	Ç§¿Ë	0	?	816,469
202107	30021500	ÃâÒßÖÆÆ·£¬ÒÑÅä¶¨¼ÁÁ¿»òÖÆ³ÉÁãÊÛ°ü×°	404	°Í¹þÂí	10	Ò»°ãÃ³Ò×	27	Ç§¿Ë	0	?	21,786
202107	30021500	ÃâÒßÖÆÆ·£¬ÒÑÅä¶¨¼ÁÁ¿»òÖÆ³ÉÁãÊÛ°ü×°	408	¶àÃñ×å²£ÀûÎ¬ÑÇ¹ú	10	Ò»°ãÃ³Ò×	2600	Ç§¿Ë	0	?	3,939,103
202107	30021500	ÃâÒßÖÆÆ·£¬ÒÑÅä¶¨¼ÁÁ¿»òÖÆ³ÉÁãÊÛ°ü×°	410	°ÍÎ÷	10	Ò»°ãÃ³Ò×	42081	Ç§¿Ë	0	?	18,461,568
202107	30021500	ÃâÒßÖÆÆ·£¬ÒÑÅä¶¨¼ÁÁ¿»òÖÆ³ÉÁãÊÛ°ü×°	411	¿ªÂüÈºµº	10	Ò»°ãÃ³Ò×	2	Ç§¿Ë	0	?	979
202107	30021500	ÃâÒßÖÆÆ·£¬ÒÑÅä¶¨¼ÁÁ¿»òÖÆ³ÉÁãÊÛ°ü×°	412	ÖÇÀû	10	Ò»°ãÃ³Ò×	18189	Ç§¿Ë	0	?	5,368,924
202107	30021500	ÃâÒßÖÆÆ·£¬ÒÑÅä¶¨¼ÁÁ¿»òÖÆ³ÉÁãÊÛ°ü×°	413	¸çÂ×±ÈÑÇ	10	Ò»°ãÃ³Ò×	18010	Ç§¿Ë	0	?	8,276,111
202107	30021500	ÃâÒßÖÆÆ·£¬ÒÑÅä¶¨¼ÁÁ¿»òÖÆ³ÉÁãÊÛ°ü×°	415	¸çË¹´ïÀè¼Ó	10	Ò»°ãÃ³Ò×	422	Ç§¿Ë	0	?	270,107
202107	30021500	ÃâÒßÖÆÆ·£¬ÒÑÅä¶¨¼ÁÁ¿»òÖÆ³ÉÁãÊÛ°ü×°	416	¹Å°Í	10	Ò»°ãÃ³Ò×	5400	Ç§¿Ë	0	?	4,919,324
202107	30021500	ÃâÒßÖÆÆ·£¬ÒÑÅä¶¨¼ÁÁ¿»òÖÆ³ÉÁãÊÛ°ü×°	418	¶àÃ×Äá¼Ó¹²ºÍ¹ú	10	Ò»°ãÃ³Ò×	12979	Ç§¿Ë	0	?	3,297,510
202107	30021500	ÃâÒßÖÆÆ·£¬ÒÑÅä¶¨¼ÁÁ¿»òÖÆ³ÉÁãÊÛ°ü×°	419	¶ò¹Ï¶à¶û	10	Ò»°ãÃ³Ò×	2116	Ç§¿Ë	0	?	1,129,390
202107	30021500	ÃâÒßÖÆÆ·£¬ÒÑÅä¶¨¼ÁÁ¿»òÖÆ³ÉÁãÊÛ°ü×°	423	Î£µØÂíÀ­	10	Ò»°ãÃ³Ò×	6639	Ç§¿Ë	0	?	1,265,556
202107	30021500	ÃâÒßÖÆÆ·£¬ÒÑÅä¶¨¼ÁÁ¿»òÖÆ³ÉÁãÊÛ°ü×°	424	¹çÑÇÄÇ	10	Ò»°ãÃ³Ò×	135	Ç§¿Ë	0	?	61,712
202107	30021500	ÃâÒßÖÆÆ·£¬ÒÑÅä¶¨¼ÁÁ¿»òÖÆ³ÉÁãÊÛ°ü×°	425	º£µØ	10	Ò»°ãÃ³Ò×	26	Ç§¿Ë	0	?	23,402
202107	30021500	ÃâÒßÖÆÆ·£¬ÒÑÅä¶¨¼ÁÁ¿»òÖÆ³ÉÁãÊÛ°ü×°	426	ºé¶¼À­Ë¹	10	Ò»°ãÃ³Ò×	4864	Ç§¿Ë	0	?	2,161,945
202107	30021500	ÃâÒßÖÆÆ·£¬ÒÑÅä¶¨¼ÁÁ¿»òÖÆ³ÉÁãÊÛ°ü×°	427	ÑÀÂò¼Ó	10	Ò»°ãÃ³Ò×	545	Ç§¿Ë	0	?	285,724
202107	30021500	ÃâÒßÖÆÆ·£¬ÒÑÅä¶¨¼ÁÁ¿»òÖÆ³ÉÁãÊÛ°ü×°	429	Ä«Î÷¸ç	10	Ò»°ãÃ³Ò×	12685	Ç§¿Ë	0	?	4,868,817
202107	30021500	ÃâÒßÖÆÆ·£¬ÒÑÅä¶¨¼ÁÁ¿»òÖÆ³ÉÁãÊÛ°ü×°	431	Äá¼ÓÀ­¹Ï	10	Ò»°ãÃ³Ò×	738	Ç§¿Ë	0	?	87,711
202107	30021500	ÃâÒßÖÆÆ·£¬ÒÑÅä¶¨¼ÁÁ¿»òÖÆ³ÉÁãÊÛ°ü×°	432	°ÍÄÃÂí	10	Ò»°ãÃ³Ò×	282	Ç§¿Ë	0	?	72,001
202107	30021500	ÃâÒßÖÆÆ·£¬ÒÑÅä¶¨¼ÁÁ¿»òÖÆ³ÉÁãÊÛ°ü×°	433	°ÍÀ­¹ç	10	Ò»°ãÃ³Ò×	510	Ç§¿Ë	0	?	334,427
202107	30021500	ÃâÒßÖÆÆ·£¬ÒÑÅä¶¨¼ÁÁ¿»òÖÆ³ÉÁãÊÛ°ü×°	434	ÃØÂ³	10	Ò»°ãÃ³Ò×	18192	Ç§¿Ë	0	?	6,660,126
202107	30021500	ÃâÒßÖÆÆ·£¬ÒÑÅä¶¨¼ÁÁ¿»òÖÆ³ÉÁãÊÛ°ü×°	439	Ê¥ÎÄÉ­ÌØºÍ¸ñÁÖÄÉ¶¡Ë¹	10	Ò»°ãÃ³Ò×	6	Ç§¿Ë	0	?	3,780
202107	30021500	ÃâÒßÖÆÆ·£¬ÒÑÅä¶¨¼ÁÁ¿»òÖÆ³ÉÁãÊÛ°ü×°	440	Èø¶ûÍß¶à	10	Ò»°ãÃ³Ò×	1241	Ç§¿Ë	0	?	545,619
202107	30021500	ÃâÒßÖÆÆ·£¬ÒÑÅä¶¨¼ÁÁ¿»òÖÆ³ÉÁãÊÛ°ü×°	442	ÌØÁ¢Äá´ïºÍ¶à°Í¸ç	10	Ò»°ãÃ³Ò×	502	Ç§¿Ë	0	?	72,815
202107	30021500	ÃâÒßÖÆÆ·£¬ÒÑÅä¶¨¼ÁÁ¿»òÖÆ³ÉÁãÊÛ°ü×°	443	ÌØ¿ËË¹ºÍ¿­¿ÆË¹Èºµº	10	Ò»°ãÃ³Ò×	650	Ç§¿Ë	0	?	587,415
202107	30021500	ÃâÒßÖÆÆ·£¬ÒÑÅä¶¨¼ÁÁ¿»òÖÆ³ÉÁãÊÛ°ü×°	444	ÎÚÀ­¹ç	10	Ò»°ãÃ³Ò×	1118	Ç§¿Ë	0	?	245,472
202107	30021500	ÃâÒßÖÆÆ·£¬ÒÑÅä¶¨¼ÁÁ¿»òÖÆ³ÉÁãÊÛ°ü×°	445	Î¯ÄÚÈðÀ­	10	Ò»°ãÃ³Ò×	1852	Ç§¿Ë	0	?	3,515,541
202107	30021500	ÃâÒßÖÆÆ·£¬ÒÑÅä¶¨¼ÁÁ¿»òÖÆ³ÉÁãÊÛ°ü×°	501	¼ÓÄÃ´ó	10	Ò»°ãÃ³Ò×	22979	Ç§¿Ë	0	?	3,816,080
202107	30021500	ÃâÒßÖÆÆ·£¬ÒÑÅä¶¨¼ÁÁ¿»òÖÆ³ÉÁãÊÛ°ü×°	502	ÃÀ¹ú	10	Ò»°ãÃ³Ò×	242750	Ç§¿Ë	0	?	39,265,140
202107	30021500	ÃâÒßÖÆÆ·£¬ÒÑÅä¶¨¼ÁÁ¿»òÖÆ³ÉÁãÊÛ°ü×°	601	°Ä´óÀûÑÇ	10	Ò»°ãÃ³Ò×	2753	Ç§¿Ë	0	?	924,827
202107	30021500	ÃâÒßÖÆÆ·£¬ÒÑÅä¶¨¼ÁÁ¿»òÖÆ³ÉÁãÊÛ°ü×°	603	ì³¼Ã	10	Ò»°ãÃ³Ò×	145	Ç§¿Ë	0	?	153,894
202107	30021500	ÃâÒßÖÆÆ·£¬ÒÑÅä¶¨¼ÁÁ¿»òÖÆ³ÉÁãÊÛ°ü×°	609	ÐÂÎ÷À¼	10	Ò»°ãÃ³Ò×	3051	Ç§¿Ë	0	?	466,496
202107	30021500	ÃâÒßÖÆÆ·£¬ÒÑÅä¶¨¼ÁÁ¿»òÖÆ³ÉÁãÊÛ°ü×°	611	°Í²¼ÑÇÐÂ¼¸ÄÚÑÇ	10	Ò»°ãÃ³Ò×	21	Ç§¿Ë	0	?	14,735
202108	30021500	ÃâÒßÖÆÆ·£¬ÒÑÅä¶¨¼ÁÁ¿»òÖÆ³ÉÁãÊÛ°ü×°	102	°ÍÁÖ	10	Ò»°ãÃ³Ò×	488	Ç§¿Ë	0	?	426,613
202108	30021500	ÃâÒßÖÆÆ·£¬ÒÑÅä¶¨¼ÁÁ¿»òÖÆ³ÉÁãÊÛ°ü×°	103	ÃÏ¼ÓÀ­¹ú	10	Ò»°ãÃ³Ò×	10261	Ç§¿Ë	0	?	5,406,126
202108	30021500	ÃâÒßÖÆÆ·£¬ÒÑÅä¶¨¼ÁÁ¿»òÖÆ³ÉÁãÊÛ°ü×°	104	²»µ¤	10	Ò»°ãÃ³Ò×	338	Ç§¿Ë	0	?	184,779
202108	30021500	ÃâÒßÖÆÆ·£¬ÒÑÅä¶¨¼ÁÁ¿»òÖÆ³ÉÁãÊÛ°ü×°	105	ÎÄÀ³	10	Ò»°ãÃ³Ò×	33	Ç§¿Ë	0	?	19,537
202108	30021500	ÃâÒßÖÆÆ·£¬ÒÑÅä¶¨¼ÁÁ¿»òÖÆ³ÉÁãÊÛ°ü×°	106	Ãåµé	10	Ò»°ãÃ³Ò×	10319	Ç§¿Ë	0	?	5,653,114
202108	30021500	ÃâÒßÖÆÆ·£¬ÒÑÅä¶¨¼ÁÁ¿»òÖÆ³ÉÁãÊÛ°ü×°	107	¼íÆÒÕ¯	10	Ò»°ãÃ³Ò×	35078	Ç§¿Ë	0	?	23,150,730
202108	30021500	ÃâÒßÖÆÆ·£¬ÒÑÅä¶¨¼ÁÁ¿»òÖÆ³ÉÁãÊÛ°ü×°	108	ÈûÆÖÂ·Ë¹	10	Ò»°ãÃ³Ò×	31859	Ç§¿Ë	0	?	16,126,500
202108	30021500	ÃâÒßÖÆÆ·£¬ÒÑÅä¶¨¼ÁÁ¿»òÖÆ³ÉÁãÊÛ°ü×°	110	ÖÐ¹úÏã¸Û	10	Ò»°ãÃ³Ò×	34837	Ç§¿Ë	0	?	17,579,594
202108	30021500	ÃâÒßÖÆÆ·£¬ÒÑÅä¶¨¼ÁÁ¿»òÖÆ³ÉÁãÊÛ°ü×°	111	Ó¡¶È	10	Ò»°ãÃ³Ò×	19794	Ç§¿Ë	0	?	4,221,006
202108	30021500	ÃâÒßÖÆÆ·£¬ÒÑÅä¶¨¼ÁÁ¿»òÖÆ³ÉÁãÊÛ°ü×°	112	Ó¡¶ÈÄáÎ÷ÑÇ	10	Ò»°ãÃ³Ò×	204053	Ç§¿Ë	0	?	91,873,711
202108	30021500	ÃâÒßÖÆÆ·£¬ÒÑÅä¶¨¼ÁÁ¿»òÖÆ³ÉÁãÊÛ°ü×°	112	Ó¡¶ÈÄáÎ÷ÑÇ	12	ÆäËû¾èÔùÎï×Ê	59	Ç§¿Ë	0	?	32,417
202108	30021500	ÃâÒßÖÆÆ·£¬ÒÑÅä¶¨¼ÁÁ¿»òÖÆ³ÉÁãÊÛ°ü×°	113	ÒÁÀÊ	10	Ò»°ãÃ³Ò×	14	Ç§¿Ë	0	?	42,810
202108	30021500	ÃâÒßÖÆÆ·£¬ÒÑÅä¶¨¼ÁÁ¿»òÖÆ³ÉÁãÊÛ°ü×°	114	ÒÁÀ­¿Ë	10	Ò»°ãÃ³Ò×	10769	Ç§¿Ë	0	?	4,747,831
202108	30021500	ÃâÒßÖÆÆ·£¬ÒÑÅä¶¨¼ÁÁ¿»òÖÆ³ÉÁãÊÛ°ü×°	115	ÒÔÉ«ÁÐ	10	Ò»°ãÃ³Ò×	7365	Ç§¿Ë	0	?	4,736,032
202108	30021500	ÃâÒßÖÆÆ·£¬ÒÑÅä¶¨¼ÁÁ¿»òÖÆ³ÉÁãÊÛ°ü×°	116	ÈÕ±¾	10	Ò»°ãÃ³Ò×	49258	Ç§¿Ë	0	?	22,995,627
202108	30021500	ÃâÒßÖÆÆ·£¬ÒÑÅä¶¨¼ÁÁ¿»òÖÆ³ÉÁãÊÛ°ü×°	117	Ô¼µ©	10	Ò»°ãÃ³Ò×	320	Ç§¿Ë	0	?	194,260
202108	30021500	ÃâÒßÖÆÆ·£¬ÒÑÅä¶¨¼ÁÁ¿»òÖÆ³ÉÁãÊÛ°ü×°	118	¿ÆÍþÌØ	10	Ò»°ãÃ³Ò×	109	Ç§¿Ë	0	?	33,938
202108	30021500	ÃâÒßÖÆÆ·£¬ÒÑÅä¶¨¼ÁÁ¿»òÖÆ³ÉÁãÊÛ°ü×°	119	ÀÏÎÎ	10	Ò»°ãÃ³Ò×	1708	Ç§¿Ë	0	?	369,587
202108	30021500	ÃâÒßÖÆÆ·£¬ÒÑÅä¶¨¼ÁÁ¿»òÖÆ³ÉÁãÊÛ°ü×°	120	Àè°ÍÄÛ	10	Ò»°ãÃ³Ò×	653	Ç§¿Ë	0	?	893,818
202108	30021500	ÃâÒßÖÆÆ·£¬ÒÑÅä¶¨¼ÁÁ¿»òÖÆ³ÉÁãÊÛ°ü×°	122	ÂíÀ´Î÷ÑÇ	10	Ò»°ãÃ³Ò×	196415	Ç§¿Ë	0	?	61,903,990
202108	30021500	ÃâÒßÖÆÆ·£¬ÒÑÅä¶¨¼ÁÁ¿»òÖÆ³ÉÁãÊÛ°ü×°	123	Âí¶û´ú·ò	10	Ò»°ãÃ³Ò×	48	Ç§¿Ë	0	?	41,343
202108	30021500	ÃâÒßÖÆÆ·£¬ÒÑÅä¶¨¼ÁÁ¿»òÖÆ³ÉÁãÊÛ°ü×°	124	ÃÉ¹Å	10	Ò»°ãÃ³Ò×	1274	Ç§¿Ë	0	?	622,750
202108	30021500	ÃâÒßÖÆÆ·£¬ÒÑÅä¶¨¼ÁÁ¿»òÖÆ³ÉÁãÊÛ°ü×°	125	Äá²´¶ûÁª°îÃñÖ÷¹²ºÍ¹ú	10	Ò»°ãÃ³Ò×	1192	Ç§¿Ë	0	?	792,312
202108	30021500	ÃâÒßÖÆÆ·£¬ÒÑÅä¶¨¼ÁÁ¿»òÖÆ³ÉÁãÊÛ°ü×°	126	°¢Âü	10	Ò»°ãÃ³Ò×	4850	Ç§¿Ë	0	?	1,005,492
202108	30021500	ÃâÒßÖÆÆ·£¬ÒÑÅä¶¨¼ÁÁ¿»òÖÆ³ÉÁãÊÛ°ü×°	127	°Í»ùË¹Ì¹	10	Ò»°ãÃ³Ò×	63185	Ç§¿Ë	0	?	7,286,065
202108	30021500	ÃâÒßÖÆÆ·£¬ÒÑÅä¶¨¼ÁÁ¿»òÖÆ³ÉÁãÊÛ°ü×°	128	°ÍÀÕË¹Ì¹	10	Ò»°ãÃ³Ò×	1927	Ç§¿Ë	0	?	154,979
202108	30021500	ÃâÒßÖÆÆ·£¬ÒÑÅä¶¨¼ÁÁ¿»òÖÆ³ÉÁãÊÛ°ü×°	129	·ÆÂÉ±ö	10	Ò»°ãÃ³Ò×	15986	Ç§¿Ë	0	?	6,629,365
202108	30021500	ÃâÒßÖÆÆ·£¬ÒÑÅä¶¨¼ÁÁ¿»òÖÆ³ÉÁãÊÛ°ü×°	130	¿¨Ëþ¶û	10	Ò»°ãÃ³Ò×	254	Ç§¿Ë	0	?	84,649
202108	30021500	ÃâÒßÖÆÆ·£¬ÒÑÅä¶¨¼ÁÁ¿»òÖÆ³ÉÁãÊÛ°ü×°	131	É³ÌØ°¢À­²®	10	Ò»°ãÃ³Ò×	5916	Ç§¿Ë	0	?	3,167,472
202108	30021500	ÃâÒßÖÆÆ·£¬ÒÑÅä¶¨¼ÁÁ¿»òÖÆ³ÉÁãÊÛ°ü×°	132	ÐÂ¼ÓÆÂ	10	Ò»°ãÃ³Ò×	20787	Ç§¿Ë	0	?	7,480,847
202108	30021500	ÃâÒßÖÆÆ·£¬ÒÑÅä¶¨¼ÁÁ¿»òÖÆ³ÉÁãÊÛ°ü×°	133	º«¹ú	10	Ò»°ãÃ³Ò×	4859	Ç§¿Ë	0	?	1,901,233
202108	30021500	ÃâÒßÖÆÆ·£¬ÒÑÅä¶¨¼ÁÁ¿»òÖÆ³ÉÁãÊÛ°ü×°	134	Ë¹ÀïÀ¼¿¨	10	Ò»°ãÃ³Ò×	1717	Ç§¿Ë	0	?	986,675
202108	30021500	ÃâÒßÖÆÆ·£¬ÒÑÅä¶¨¼ÁÁ¿»òÖÆ³ÉÁãÊÛ°ü×°	136	Ì©¹ú	10	Ò»°ãÃ³Ò×	318672	Ç§¿Ë	0	?	135,290,104
202108	30021500	ÃâÒßÖÆÆ·£¬ÒÑÅä¶¨¼ÁÁ¿»òÖÆ³ÉÁãÊÛ°ü×°	137	ÍÁ¶úÆä	10	Ò»°ãÃ³Ò×	19957	Ç§¿Ë	0	?	4,696,581
202108	30021500	ÃâÒßÖÆÆ·£¬ÒÑÅä¶¨¼ÁÁ¿»òÖÆ³ÉÁãÊÛ°ü×°	138	°¢ÁªÇõ	10	Ò»°ãÃ³Ò×	2673	Ç§¿Ë	0	?	925,527
202108	30021500	ÃâÒßÖÆÆ·£¬ÒÑÅä¶¨¼ÁÁ¿»òÖÆ³ÉÁãÊÛ°ü×°	139	Ò²ÃÅ	10	Ò»°ãÃ³Ò×	28600	Ç§¿Ë	0	?	5,407,980
202108	30021500	ÃâÒßÖÆÆ·£¬ÒÑÅä¶¨¼ÁÁ¿»òÖÆ³ÉÁãÊÛ°ü×°	141	Ô½ÄÏ	10	Ò»°ãÃ³Ò×	30618	Ç§¿Ë	0	?	14,068,669
202108	30021500	ÃâÒßÖÆÆ·£¬ÒÑÅä¶¨¼ÁÁ¿»òÖÆ³ÉÁãÊÛ°ü×°	143	ÖÐ¹úÌ¨Íå	10	Ò»°ãÃ³Ò×	68	Ç§¿Ë	0	?	261,328
202108	30021500	ÃâÒßÖÆÆ·£¬ÒÑÅä¶¨¼ÁÁ¿»òÖÆ³ÉÁãÊÛ°ü×°	145	¹þÈø¿ËË¹Ì¹	10	Ò»°ãÃ³Ò×	3968	Ç§¿Ë	0	?	1,830,675
202108	30021500	ÃâÒßÖÆÆ·£¬ÒÑÅä¶¨¼ÁÁ¿»òÖÆ³ÉÁãÊÛ°ü×°	146	¼ª¶û¼ªË¹Ë¹Ì¹	10	Ò»°ãÃ³Ò×	53	Ç§¿Ë	0	?	190,430
202108	30021500	ÃâÒßÖÆÆ·£¬ÒÑÅä¶¨¼ÁÁ¿»òÖÆ³ÉÁãÊÛ°ü×°	147	Ëþ¼ª¿ËË¹Ì¹	10	Ò»°ãÃ³Ò×	642	Ç§¿Ë	0	?	99,369
202108	30021500	ÃâÒßÖÆÆ·£¬ÒÑÅä¶¨¼ÁÁ¿»òÖÆ³ÉÁãÊÛ°ü×°	149	ÎÚ×È±ð¿ËË¹Ì¹	10	Ò»°ãÃ³Ò×	10082	Ç§¿Ë	0	?	7,210,462
202108	30021500	ÃâÒßÖÆÆ·£¬ÒÑÅä¶¨¼ÁÁ¿»òÖÆ³ÉÁãÊÛ°ü×°	201	°¢¶û¼°ÀûÑÇ	10	Ò»°ãÃ³Ò×	18919	Ç§¿Ë	0	?	15,285,813
202108	30021500	ÃâÒßÖÆÆ·£¬ÒÑÅä¶¨¼ÁÁ¿»òÖÆ³ÉÁãÊÛ°ü×°	202	°²¸çÀ­	10	Ò»°ãÃ³Ò×	11704	Ç§¿Ë	0	?	762,739
202108	30021500	ÃâÒßÖÆÆ·£¬ÒÑÅä¶¨¼ÁÁ¿»òÖÆ³ÉÁãÊÛ°ü×°	203	±´Äþ	10	Ò»°ãÃ³Ò×	101	Ç§¿Ë	0	?	51,911
202108	30021500	ÃâÒßÖÆÆ·£¬ÒÑÅä¶¨¼ÁÁ¿»òÖÆ³ÉÁãÊÛ°ü×°	204	²©´ÄÍßÄÉ	10	Ò»°ãÃ³Ò×	19	Ç§¿Ë	0	?	13,906
202108	30021500	ÃâÒßÖÆÆ·£¬ÒÑÅä¶¨¼ÁÁ¿»òÖÆ³ÉÁãÊÛ°ü×°	205	²¼Â¡µÏ	10	Ò»°ãÃ³Ò×	6000	Ç§¿Ë	0	?	8,140,131
202108	30021500	ÃâÒßÖÆÆ·£¬ÒÑÅä¶¨¼ÁÁ¿»òÖÆ³ÉÁãÊÛ°ü×°	206	¿¦ÂóÂ¡	10	Ò»°ãÃ³Ò×	279	Ç§¿Ë	0	?	117,742
202108	30021500	ÃâÒßÖÆÆ·£¬ÒÑÅä¶¨¼ÁÁ¿»òÖÆ³ÉÁãÊÛ°ü×°	209	ÖÐ·Ç	11	¹ú¼Ò¼ä¡¢¹ú¼Ê×éÖ¯ÎÞ³¥Ô®ÖúºÍÔùËÍµÄÎï×Ê	405	Ç§¿Ë	0	?	360,000
202108	30021500	ÃâÒßÖÆÆ·£¬ÒÑÅä¶¨¼ÁÁ¿»òÖÆ³ÉÁãÊÛ°ü×°	211	Õ§µÃ	10	Ò»°ãÃ³Ò×	22	Ç§¿Ë	0	?	12,448
202108	30021500	ÃâÒßÖÆÆ·£¬ÒÑÅä¶¨¼ÁÁ¿»òÖÆ³ÉÁãÊÛ°ü×°	214	¼ª²¼Ìá	10	Ò»°ãÃ³Ò×	341	Ç§¿Ë	0	?	176,351
202108	30021500	ÃâÒßÖÆÆ·£¬ÒÑÅä¶¨¼ÁÁ¿»òÖÆ³ÉÁãÊÛ°ü×°	215	°£¼°	10	Ò»°ãÃ³Ò×	27283	Ç§¿Ë	0	?	3,594,368
202108	30021500	ÃâÒßÖÆÆ·£¬ÒÑÅä¶¨¼ÁÁ¿»òÖÆ³ÉÁãÊÛ°ü×°	216	³àµÀ¼¸ÄÚÑÇ	10	Ò»°ãÃ³Ò×	795	Ç§¿Ë	0	?	108,531
202108	30021500	ÃâÒßÖÆÆ·£¬ÒÑÅä¶¨¼ÁÁ¿»òÖÆ³ÉÁãÊÛ°ü×°	217	°£Èû¶í±ÈÑÇ	10	Ò»°ãÃ³Ò×	2352	Ç§¿Ë	0	?	352,796
202108	30021500	ÃâÒßÖÆÆ·£¬ÒÑÅä¶¨¼ÁÁ¿»òÖÆ³ÉÁãÊÛ°ü×°	218	¼ÓÅî	10	Ò»°ãÃ³Ò×	1	Ç§¿Ë	0	?	38
202108	30021500	ÃâÒßÖÆÆ·£¬ÒÑÅä¶¨¼ÁÁ¿»òÖÆ³ÉÁãÊÛ°ü×°	220	¼ÓÄÉ	10	Ò»°ãÃ³Ò×	6417	Ç§¿Ë	0	?	1,010,655
202108	30021500	ÃâÒßÖÆÆ·£¬ÒÑÅä¶¨¼ÁÁ¿»òÖÆ³ÉÁãÊÛ°ü×°	221	¼¸ÄÚÑÇ	10	Ò»°ãÃ³Ò×	450	Ç§¿Ë	0	?	23,340
202108	30021500	ÃâÒßÖÆÆ·£¬ÒÑÅä¶¨¼ÁÁ¿»òÖÆ³ÉÁãÊÛ°ü×°	223	¿ÆÌØµÏÍß	10	Ò»°ãÃ³Ò×	144	Ç§¿Ë	0	?	178,460
202108	30021500	ÃâÒßÖÆÆ·£¬ÒÑÅä¶¨¼ÁÁ¿»òÖÆ³ÉÁãÊÛ°ü×°	224	¿ÏÄáÑÇ	10	Ò»°ãÃ³Ò×	13243	Ç§¿Ë	0	?	3,517,827
202108	30021500	ÃâÒßÖÆÆ·£¬ÒÑÅä¶¨¼ÁÁ¿»òÖÆ³ÉÁãÊÛ°ü×°	225	Àû±ÈÀïÑÇ	10	Ò»°ãÃ³Ò×	275	Ç§¿Ë	0	?	78,998
202108	30021500	ÃâÒßÖÆÆ·£¬ÒÑÅä¶¨¼ÁÁ¿»òÖÆ³ÉÁãÊÛ°ü×°	226	Àû±ÈÑÇ	10	Ò»°ãÃ³Ò×	8792	Ç§¿Ë	0	?	3,036,909
202108	30021500	ÃâÒßÖÆÆ·£¬ÒÑÅä¶¨¼ÁÁ¿»òÖÆ³ÉÁãÊÛ°ü×°	228	ÂíÀ­Î¬	10	Ò»°ãÃ³Ò×	65	Ç§¿Ë	0	?	11,981
202108	30021500	ÃâÒßÖÆÆ·£¬ÒÑÅä¶¨¼ÁÁ¿»òÖÆ³ÉÁãÊÛ°ü×°	229	ÂíÀï	10	Ò»°ãÃ³Ò×	231	Ç§¿Ë	0	?	66,247
202108	30021500	ÃâÒßÖÆÆ·£¬ÒÑÅä¶¨¼ÁÁ¿»òÖÆ³ÉÁãÊÛ°ü×°	230	Ã«ÀïËþÄáÑÇ	10	Ò»°ãÃ³Ò×	7	Ç§¿Ë	0	?	22,697
202108	30021500	ÃâÒßÖÆÆ·£¬ÒÑÅä¶¨¼ÁÁ¿»òÖÆ³ÉÁãÊÛ°ü×°	231	Ã«ÀïÇóË¹	10	Ò»°ãÃ³Ò×	4164	Ç§¿Ë	0	?	1,019,437
202108	30021500	ÃâÒßÖÆÆ·£¬ÒÑÅä¶¨¼ÁÁ¿»òÖÆ³ÉÁãÊÛ°ü×°	232	Ä¦Âå¸ç	10	Ò»°ãÃ³Ò×	8690	Ç§¿Ë	0	?	639,174
202108	30021500	ÃâÒßÖÆÆ·£¬ÒÑÅä¶¨¼ÁÁ¿»òÖÆ³ÉÁãÊÛ°ü×°	233	ÄªÉ£±È¿Ë	10	Ò»°ãÃ³Ò×	340	Ç§¿Ë	0	?	103,549
202108	30021500	ÃâÒßÖÆÆ·£¬ÒÑÅä¶¨¼ÁÁ¿»òÖÆ³ÉÁãÊÛ°ü×°	234	ÄÉÃ×±ÈÑÇ	10	Ò»°ãÃ³Ò×	2160	Ç§¿Ë	0	?	572,309
202108	30021500	ÃâÒßÖÆÆ·£¬ÒÑÅä¶¨¼ÁÁ¿»òÖÆ³ÉÁãÊÛ°ü×°	235	ÄáÈÕ¶û	10	Ò»°ãÃ³Ò×	20	Ç§¿Ë	0	?	3,112
202108	30021500	ÃâÒßÖÆÆ·£¬ÒÑÅä¶¨¼ÁÁ¿»òÖÆ³ÉÁãÊÛ°ü×°	236	ÄáÈÕÀûÑÇ	10	Ò»°ãÃ³Ò×	17511	Ç§¿Ë	0	?	2,125,994
202108	30021500	ÃâÒßÖÆÆ·£¬ÒÑÅä¶¨¼ÁÁ¿»òÖÆ³ÉÁãÊÛ°ü×°	238	Â¬Íú´ï	10	Ò»°ãÃ³Ò×	2	Ç§¿Ë	0	?	1,004
202108	30021500	ÃâÒßÖÆÆ·£¬ÒÑÅä¶¨¼ÁÁ¿»òÖÆ³ÉÁãÊÛ°ü×°	240	ÈûÄÚ¼Ó¶û	10	Ò»°ãÃ³Ò×	348	Ç§¿Ë	0	?	176,319
202108	30021500	ÃâÒßÖÆÆ·£¬ÒÑÅä¶¨¼ÁÁ¿»òÖÆ³ÉÁãÊÛ°ü×°	241	ÈûÉà¶û	10	Ò»°ãÃ³Ò×	43	Ç§¿Ë	0	?	28,008
202108	30021500	ÃâÒßÖÆÆ·£¬ÒÑÅä¶¨¼ÁÁ¿»òÖÆ³ÉÁãÊÛ°ü×°	242	ÈûÀ­Àû°º	11	¹ú¼Ò¼ä¡¢¹ú¼Ê×éÖ¯ÎÞ³¥Ô®ÖúºÍÔùËÍµÄÎï×Ê	675	Ç§¿Ë	0	?	600,000
202108	30021500	ÃâÒßÖÆÆ·£¬ÒÑÅä¶¨¼ÁÁ¿»òÖÆ³ÉÁãÊÛ°ü×°	243	Ë÷ÂíÀï	10	Ò»°ãÃ³Ò×	1793	Ç§¿Ë	0	?	313,050
202108	30021500	ÃâÒßÖÆÆ·£¬ÒÑÅä¶¨¼ÁÁ¿»òÖÆ³ÉÁãÊÛ°ü×°	244	ÄÏ·Ç	10	Ò»°ãÃ³Ò×	10564	Ç§¿Ë	0	?	2,916,822
202108	30021500	ÃâÒßÖÆÆ·£¬ÒÑÅä¶¨¼ÁÁ¿»òÖÆ³ÉÁãÊÛ°ü×°	246	ËÕµ¤	10	Ò»°ãÃ³Ò×	208	Ç§¿Ë	0	?	65,286
202108	30021500	ÃâÒßÖÆÆ·£¬ÒÑÅä¶¨¼ÁÁ¿»òÖÆ³ÉÁãÊÛ°ü×°	247	Ì¹É£ÄáÑÇ	10	Ò»°ãÃ³Ò×	7958	Ç§¿Ë	0	?	6,012,297
202108	30021500	ÃâÒßÖÆÆ·£¬ÒÑÅä¶¨¼ÁÁ¿»òÖÆ³ÉÁãÊÛ°ü×°	247	Ì¹É£ÄáÑÇ	12	ÆäËû¾èÔùÎï×Ê	3600	Ç§¿Ë	0	?	778,020
202108	30021500	ÃâÒßÖÆÆ·£¬ÒÑÅä¶¨¼ÁÁ¿»òÖÆ³ÉÁãÊÛ°ü×°	248	¶à¸ç	10	Ò»°ãÃ³Ò×	1100	Ç§¿Ë	0	?	343,625
202108	30021500	ÃâÒßÖÆÆ·£¬ÒÑÅä¶¨¼ÁÁ¿»òÖÆ³ÉÁãÊÛ°ü×°	249	Í»ÄáË¹	10	Ò»°ãÃ³Ò×	4208	Ç§¿Ë	0	?	1,830,285
202108	30021500	ÃâÒßÖÆÆ·£¬ÒÑÅä¶¨¼ÁÁ¿»òÖÆ³ÉÁãÊÛ°ü×°	250	ÎÚ¸É´ï	10	Ò»°ãÃ³Ò×	7988	Ç§¿Ë	0	?	1,388,292
202108	30021500	ÃâÒßÖÆÆ·£¬ÒÑÅä¶¨¼ÁÁ¿»òÖÆ³ÉÁãÊÛ°ü×°	251	²¼»ùÄÉ·¨Ë÷	10	Ò»°ãÃ³Ò×	2242	Ç§¿Ë	0	?	197,469
202108	30021500	ÃâÒßÖÆÆ·£¬ÒÑÅä¶¨¼ÁÁ¿»òÖÆ³ÉÁãÊÛ°ü×°	252	¸Õ¹û(½ð)	10	Ò»°ãÃ³Ò×	19	Ç§¿Ë	0	?	5,852
202108	30021500	ÃâÒßÖÆÆ·£¬ÒÑÅä¶¨¼ÁÁ¿»òÖÆ³ÉÁãÊÛ°ü×°	253	ÔÞ±ÈÑÇ	10	Ò»°ãÃ³Ò×	67	Ç§¿Ë	0	?	62,921
202108	30021500	ÃâÒßÖÆÆ·£¬ÒÑÅä¶¨¼ÁÁ¿»òÖÆ³ÉÁãÊÛ°ü×°	254	½ò°Í²¼Î¤	10	Ò»°ãÃ³Ò×	10288	Ç§¿Ë	0	?	14,175,420
202108	30021500	ÃâÒßÖÆÆ·£¬ÒÑÅä¶¨¼ÁÁ¿»òÖÆ³ÉÁãÊÛ°ü×°	301	±ÈÀûÊ±	10	Ò»°ãÃ³Ò×	89761	Ç§¿Ë	0	?	29,608,382
202108	30021500	ÃâÒßÖÆÆ·£¬ÒÑÅä¶¨¼ÁÁ¿»òÖÆ³ÉÁãÊÛ°ü×°	302	µ¤Âó	10	Ò»°ãÃ³Ò×	1172	Ç§¿Ë	0	?	212,066
202108	30021500	ÃâÒßÖÆÆ·£¬ÒÑÅä¶¨¼ÁÁ¿»òÖÆ³ÉÁãÊÛ°ü×°	303	Ó¢¹ú	10	Ò»°ãÃ³Ò×	3628812	Ç§¿Ë	0	?	979,468,158
202108	30021500	ÃâÒßÖÆÆ·£¬ÒÑÅä¶¨¼ÁÁ¿»òÖÆ³ÉÁãÊÛ°ü×°	304	µÂ¹ú	10	Ò»°ãÃ³Ò×	791379	Ç§¿Ë	0	?	232,134,692
202108	30021500	ÃâÒßÖÆÆ·£¬ÒÑÅä¶¨¼ÁÁ¿»òÖÆ³ÉÁãÊÛ°ü×°	305	·¨¹ú	10	Ò»°ãÃ³Ò×	467061	Ç§¿Ë	0	?	213,266,663
202108	30021500	ÃâÒßÖÆÆ·£¬ÒÑÅä¶¨¼ÁÁ¿»òÖÆ³ÉÁãÊÛ°ü×°	306	°®¶ûÀ¼	10	Ò»°ãÃ³Ò×	2899	Ç§¿Ë	0	?	1,038,704
202108	30021500	ÃâÒßÖÆÆ·£¬ÒÑÅä¶¨¼ÁÁ¿»òÖÆ³ÉÁãÊÛ°ü×°	307	Òâ´óÀû	10	Ò»°ãÃ³Ò×	95256	Ç§¿Ë	0	?	36,676,098
202108	30021500	ÃâÒßÖÆÆ·£¬ÒÑÅä¶¨¼ÁÁ¿»òÖÆ³ÉÁãÊÛ°ü×°	308	Â¬É­±¤	10	Ò»°ãÃ³Ò×	1955	Ç§¿Ë	0	?	1,163,968
202108	30021500	ÃâÒßÖÆÆ·£¬ÒÑÅä¶¨¼ÁÁ¿»òÖÆ³ÉÁãÊÛ°ü×°	309	ºÉÀ¼	10	Ò»°ãÃ³Ò×	143876	Ç§¿Ë	0	?	45,294,987
202108	30021500	ÃâÒßÖÆÆ·£¬ÒÑÅä¶¨¼ÁÁ¿»òÖÆ³ÉÁãÊÛ°ü×°	310	Ï£À°	10	Ò»°ãÃ³Ò×	11207	Ç§¿Ë	0	?	6,567,949
202108	30021500	ÃâÒßÖÆÆ·£¬ÒÑÅä¶¨¼ÁÁ¿»òÖÆ³ÉÁãÊÛ°ü×°	311	ÆÏÌÑÑÀ	10	Ò»°ãÃ³Ò×	42449	Ç§¿Ë	0	?	11,086,943
202108	30021500	ÃâÒßÖÆÆ·£¬ÒÑÅä¶¨¼ÁÁ¿»òÖÆ³ÉÁãÊÛ°ü×°	312	Î÷°àÑÀ	10	Ò»°ãÃ³Ò×	360381	Ç§¿Ë	0	?	85,983,001
202108	30021500	ÃâÒßÖÆÆ·£¬ÒÑÅä¶¨¼ÁÁ¿»òÖÆ³ÉÁãÊÛ°ü×°	313	°¢¶û°ÍÄáÑÇ	10	Ò»°ãÃ³Ò×	703	Ç§¿Ë	0	?	701,717
202108	30021500	ÃâÒßÖÆÆ·£¬ÒÑÅä¶¨¼ÁÁ¿»òÖÆ³ÉÁãÊÛ°ü×°	315	°ÂµØÀû	10	Ò»°ãÃ³Ò×	280931	Ç§¿Ë	0	?	89,228,093
202108	30021500	ÃâÒßÖÆÆ·£¬ÒÑÅä¶¨¼ÁÁ¿»òÖÆ³ÉÁãÊÛ°ü×°	316	±£¼ÓÀûÑÇ	10	Ò»°ãÃ³Ò×	9015	Ç§¿Ë	0	?	4,491,117
202108	30021500	ÃâÒßÖÆÆ·£¬ÒÑÅä¶¨¼ÁÁ¿»òÖÆ³ÉÁãÊÛ°ü×°	318	·ÒÀ¼	10	Ò»°ãÃ³Ò×	10403	Ç§¿Ë	0	?	6,069,893
202108	30021500	ÃâÒßÖÆÆ·£¬ÒÑÅä¶¨¼ÁÁ¿»òÖÆ³ÉÁãÊÛ°ü×°	321	ÐÙÑÀÀû	10	Ò»°ãÃ³Ò×	3433	Ç§¿Ë	0	?	1,457,311
202108	30021500	ÃâÒßÖÆÆ·£¬ÒÑÅä¶¨¼ÁÁ¿»òÖÆ³ÉÁãÊÛ°ü×°	322	±ùµº	10	Ò»°ãÃ³Ò×	853	Ç§¿Ë	0	?	207,196
202108	30021500	ÃâÒßÖÆÆ·£¬ÒÑÅä¶¨¼ÁÁ¿»òÖÆ³ÉÁãÊÛ°ü×°	324	Âí¶úËû	10	Ò»°ãÃ³Ò×	20	Ç§¿Ë	0	?	11,670
202108	30021500	ÃâÒßÖÆÆ·£¬ÒÑÅä¶¨¼ÁÁ¿»òÖÆ³ÉÁãÊÛ°ü×°	325	Ä¦ÄÉ¸ç	10	Ò»°ãÃ³Ò×	3	Ç§¿Ë	0	?	259
202108	30021500	ÃâÒßÖÆÆ·£¬ÒÑÅä¶¨¼ÁÁ¿»òÖÆ³ÉÁãÊÛ°ü×°	327	²¨À¼	10	Ò»°ãÃ³Ò×	9635	Ç§¿Ë	0	?	3,140,463
202108	30021500	ÃâÒßÖÆÆ·£¬ÒÑÅä¶¨¼ÁÁ¿»òÖÆ³ÉÁãÊÛ°ü×°	328	ÂÞÂíÄáÑÇ	10	Ò»°ãÃ³Ò×	7367	Ç§¿Ë	0	?	2,250,323
202108	30021500	ÃâÒßÖÆÆ·£¬ÒÑÅä¶¨¼ÁÁ¿»òÖÆ³ÉÁãÊÛ°ü×°	330	Èðµä	10	Ò»°ãÃ³Ò×	12810	Ç§¿Ë	0	?	3,951,343
202108	30021500	ÃâÒßÖÆÆ·£¬ÒÑÅä¶¨¼ÁÁ¿»òÖÆ³ÉÁãÊÛ°ü×°	331	ÈðÊ¿	10	Ò»°ãÃ³Ò×	17583	Ç§¿Ë	0	?	19,253,054
202108	30021500	ÃâÒßÖÆÆ·£¬ÒÑÅä¶¨¼ÁÁ¿»òÖÆ³ÉÁãÊÛ°ü×°	334	°®É³ÄáÑÇ	10	Ò»°ãÃ³Ò×	4278	Ç§¿Ë	0	?	1,903,491
202108	30021500	ÃâÒßÖÆÆ·£¬ÒÑÅä¶¨¼ÁÁ¿»òÖÆ³ÉÁãÊÛ°ü×°	335	À­ÍÑÎ¬ÑÇ	10	Ò»°ãÃ³Ò×	650	Ç§¿Ë	0	?	380,099
202108	30021500	ÃâÒßÖÆÆ·£¬ÒÑÅä¶¨¼ÁÁ¿»òÖÆ³ÉÁãÊÛ°ü×°	336	Á¢ÌÕÍð	10	Ò»°ãÃ³Ò×	2756	Ç§¿Ë	0	?	1,249,352
202108	30021500	ÃâÒßÖÆÆ·£¬ÒÑÅä¶¨¼ÁÁ¿»òÖÆ³ÉÁãÊÛ°ü×°	337	¸ñÂ³¼ªÑÇ	10	Ò»°ãÃ³Ò×	5829	Ç§¿Ë	0	?	1,597,807
202108	30021500	ÃâÒßÖÆÆ·£¬ÒÑÅä¶¨¼ÁÁ¿»òÖÆ³ÉÁãÊÛ°ü×°	338	ÑÇÃÀÄáÑÇ	10	Ò»°ãÃ³Ò×	1054	Ç§¿Ë	0	?	492,716
202108	30021500	ÃâÒßÖÆÆ·£¬ÒÑÅä¶¨¼ÁÁ¿»òÖÆ³ÉÁãÊÛ°ü×°	339	°¢Èû°Ý½®	10	Ò»°ãÃ³Ò×	4309	Ç§¿Ë	0	?	612,841
202108	30021500	ÃâÒßÖÆÆ·£¬ÒÑÅä¶¨¼ÁÁ¿»òÖÆ³ÉÁãÊÛ°ü×°	340	°×¶íÂÞË¹	10	Ò»°ãÃ³Ò×	8	Ç§¿Ë	0	?	35,884
202108	30021500	ÃâÒßÖÆÆ·£¬ÒÑÅä¶¨¼ÁÁ¿»òÖÆ³ÉÁãÊÛ°ü×°	343	Ä¦¶û¶àÍß	10	Ò»°ãÃ³Ò×	670	Ç§¿Ë	0	?	348,577
202108	30021500	ÃâÒßÖÆÆ·£¬ÒÑÅä¶¨¼ÁÁ¿»òÖÆ³ÉÁãÊÛ°ü×°	344	¶íÂÞË¹Áª°î	10	Ò»°ãÃ³Ò×	28048	Ç§¿Ë	0	?	8,211,829
202108	30021500	ÃâÒßÖÆÆ·£¬ÒÑÅä¶¨¼ÁÁ¿»òÖÆ³ÉÁãÊÛ°ü×°	347	ÎÚ¿ËÀ¼	10	Ò»°ãÃ³Ò×	11449	Ç§¿Ë	0	?	5,511,622
202108	30021500	ÃâÒßÖÆÆ·£¬ÒÑÅä¶¨¼ÁÁ¿»òÖÆ³ÉÁãÊÛ°ü×°	350	Ë¹ÂåÎÄÄáÑÇ	10	Ò»°ãÃ³Ò×	34068	Ç§¿Ë	0	?	10,817,246
202108	30021500	ÃâÒßÖÆÆ·£¬ÒÑÅä¶¨¼ÁÁ¿»òÖÆ³ÉÁãÊÛ°ü×°	351	¿ËÂÞµØÑÇ	10	Ò»°ãÃ³Ò×	6504	Ç§¿Ë	0	?	2,765,849
202108	30021500	ÃâÒßÖÆÆ·£¬ÒÑÅä¶¨¼ÁÁ¿»òÖÆ³ÉÁãÊÛ°ü×°	352	½Ý¿Ë	10	Ò»°ãÃ³Ò×	111822	Ç§¿Ë	0	?	36,356,708
202108	30021500	ÃâÒßÖÆÆ·£¬ÒÑÅä¶¨¼ÁÁ¿»òÖÆ³ÉÁãÊÛ°ü×°	353	Ë¹Âå·¥¿Ë	10	Ò»°ãÃ³Ò×	2076	Ç§¿Ë	0	?	767,966
202108	30021500	ÃâÒßÖÆÆ·£¬ÒÑÅä¶¨¼ÁÁ¿»òÖÆ³ÉÁãÊÛ°ü×°	354	±±ÂíÆä¶Ù¹²ºÍ¹ú	10	Ò»°ãÃ³Ò×	569	Ç§¿Ë	0	?	404,631
202108	30021500	ÃâÒßÖÆÆ·£¬ÒÑÅä¶¨¼ÁÁ¿»òÖÆ³ÉÁãÊÛ°ü×°	355	²¨ºÚ	10	Ò»°ãÃ³Ò×	2333	Ç§¿Ë	0	?	1,156,525
202108	30021500	ÃâÒßÖÆÆ·£¬ÒÑÅä¶¨¼ÁÁ¿»òÖÆ³ÉÁãÊÛ°ü×°	358	Èû¶ûÎ¬ÑÇ	10	Ò»°ãÃ³Ò×	3291	Ç§¿Ë	0	?	1,911,072
202108	30021500	ÃâÒßÖÆÆ·£¬ÒÑÅä¶¨¼ÁÁ¿»òÖÆ³ÉÁãÊÛ°ü×°	359	ºÚÉ½	10	Ò»°ãÃ³Ò×	111	Ç§¿Ë	0	?	40,878
202108	30021500	ÃâÒßÖÆÆ·£¬ÒÑÅä¶¨¼ÁÁ¿»òÖÆ³ÉÁãÊÛ°ü×°	402	°¢¸ùÍ¢	10	Ò»°ãÃ³Ò×	4926	Ç§¿Ë	0	?	3,434,858
202108	30021500	ÃâÒßÖÆÆ·£¬ÒÑÅä¶¨¼ÁÁ¿»òÖÆ³ÉÁãÊÛ°ü×°	404	°Í¹þÂí	10	Ò»°ãÃ³Ò×	120	Ç§¿Ë	0	?	55,265
202108	30021500	ÃâÒßÖÆÆ·£¬ÒÑÅä¶¨¼ÁÁ¿»òÖÆ³ÉÁãÊÛ°ü×°	408	¶àÃñ×å²£ÀûÎ¬ÑÇ¹ú	10	Ò»°ãÃ³Ò×	2282	Ç§¿Ë	0	?	675,952
202108	30021500	ÃâÒßÖÆÆ·£¬ÒÑÅä¶¨¼ÁÁ¿»òÖÆ³ÉÁãÊÛ°ü×°	410	°ÍÎ÷	10	Ò»°ãÃ³Ò×	60210	Ç§¿Ë	0	?	25,634,957
202108	30021500	ÃâÒßÖÆÆ·£¬ÒÑÅä¶¨¼ÁÁ¿»òÖÆ³ÉÁãÊÛ°ü×°	412	ÖÇÀû	10	Ò»°ãÃ³Ò×	10828	Ç§¿Ë	0	?	3,380,786
202108	30021500	ÃâÒßÖÆÆ·£¬ÒÑÅä¶¨¼ÁÁ¿»òÖÆ³ÉÁãÊÛ°ü×°	413	¸çÂ×±ÈÑÇ	10	Ò»°ãÃ³Ò×	3637	Ç§¿Ë	0	?	2,504,217
202108	30021500	ÃâÒßÖÆÆ·£¬ÒÑÅä¶¨¼ÁÁ¿»òÖÆ³ÉÁãÊÛ°ü×°	415	¸çË¹´ïÀè¼Ó	10	Ò»°ãÃ³Ò×	26	Ç§¿Ë	0	?	89,582
202108	30021500	ÃâÒßÖÆÆ·£¬ÒÑÅä¶¨¼ÁÁ¿»òÖÆ³ÉÁãÊÛ°ü×°	416	¹Å°Í	10	Ò»°ãÃ³Ò×	8130	Ç§¿Ë	0	?	7,190,952
202108	30021500	ÃâÒßÖÆÆ·£¬ÒÑÅä¶¨¼ÁÁ¿»òÖÆ³ÉÁãÊÛ°ü×°	416	¹Å°Í	11	¹ú¼Ò¼ä¡¢¹ú¼Ê×éÖ¯ÎÞ³¥Ô®ÖúºÍÔùËÍµÄÎï×Ê	625	Ç§¿Ë	0	?	600,000
202108	30021500	ÃâÒßÖÆÆ·£¬ÒÑÅä¶¨¼ÁÁ¿»òÖÆ³ÉÁãÊÛ°ü×°	418	¶àÃ×Äá¼Ó¹²ºÍ¹ú	10	Ò»°ãÃ³Ò×	8223	Ç§¿Ë	0	?	3,506,170
202108	30021500	ÃâÒßÖÆÆ·£¬ÒÑÅä¶¨¼ÁÁ¿»òÖÆ³ÉÁãÊÛ°ü×°	419	¶ò¹Ï¶à¶û	10	Ò»°ãÃ³Ò×	8572	Ç§¿Ë	0	?	3,418,876
202108	30021500	ÃâÒßÖÆÆ·£¬ÒÑÅä¶¨¼ÁÁ¿»òÖÆ³ÉÁãÊÛ°ü×°	422	¹ÏµÂÂÞÆÕ	10	Ò»°ãÃ³Ò×	10	Ç§¿Ë	0	?	14,730
202108	30021500	ÃâÒßÖÆÆ·£¬ÒÑÅä¶¨¼ÁÁ¿»òÖÆ³ÉÁãÊÛ°ü×°	423	Î£µØÂíÀ­	10	Ò»°ãÃ³Ò×	1273	Ç§¿Ë	0	?	828,664
202108	30021500	ÃâÒßÖÆÆ·£¬ÒÑÅä¶¨¼ÁÁ¿»òÖÆ³ÉÁãÊÛ°ü×°	424	¹çÑÇÄÇ	10	Ò»°ãÃ³Ò×	105	Ç§¿Ë	0	?	162,196
202108	30021500	ÃâÒßÖÆÆ·£¬ÒÑÅä¶¨¼ÁÁ¿»òÖÆ³ÉÁãÊÛ°ü×°	425	º£µØ	10	Ò»°ãÃ³Ò×	333	Ç§¿Ë	0	?	130,718
202108	30021500	ÃâÒßÖÆÆ·£¬ÒÑÅä¶¨¼ÁÁ¿»òÖÆ³ÉÁãÊÛ°ü×°	426	ºé¶¼À­Ë¹	10	Ò»°ãÃ³Ò×	4717	Ç§¿Ë	0	?	2,809,408
202108	30021500	ÃâÒßÖÆÆ·£¬ÒÑÅä¶¨¼ÁÁ¿»òÖÆ³ÉÁãÊÛ°ü×°	427	ÑÀÂò¼Ó	10	Ò»°ãÃ³Ò×	149	Ç§¿Ë	0	?	158,520
202108	30021500	ÃâÒßÖÆÆ·£¬ÒÑÅä¶¨¼ÁÁ¿»òÖÆ³ÉÁãÊÛ°ü×°	429	Ä«Î÷¸ç	10	Ò»°ãÃ³Ò×	22043	Ç§¿Ë	0	?	10,065,295
202108	30021500	ÃâÒßÖÆÆ·£¬ÒÑÅä¶¨¼ÁÁ¿»òÖÆ³ÉÁãÊÛ°ü×°	431	Äá¼ÓÀ­¹Ï	10	Ò»°ãÃ³Ò×	2943	Ç§¿Ë	0	?	309,001
202108	30021500	ÃâÒßÖÆÆ·£¬ÒÑÅä¶¨¼ÁÁ¿»òÖÆ³ÉÁãÊÛ°ü×°	432	°ÍÄÃÂí	10	Ò»°ãÃ³Ò×	190	Ç§¿Ë	0	?	280,265
202108	30021500	ÃâÒßÖÆÆ·£¬ÒÑÅä¶¨¼ÁÁ¿»òÖÆ³ÉÁãÊÛ°ü×°	433	°ÍÀ­¹ç	10	Ò»°ãÃ³Ò×	2370	Ç§¿Ë	0	?	493,111
202108	30021500	ÃâÒßÖÆÆ·£¬ÒÑÅä¶¨¼ÁÁ¿»òÖÆ³ÉÁãÊÛ°ü×°	434	ÃØÂ³	10	Ò»°ãÃ³Ò×	19067	Ç§¿Ë	0	?	5,165,344
202108	30021500	ÃâÒßÖÆÆ·£¬ÒÑÅä¶¨¼ÁÁ¿»òÖÆ³ÉÁãÊÛ°ü×°	440	Èø¶ûÍß¶à	10	Ò»°ãÃ³Ò×	1845	Ç§¿Ë	0	?	1,089,524
202108	30021500	ÃâÒßÖÆÆ·£¬ÒÑÅä¶¨¼ÁÁ¿»òÖÆ³ÉÁãÊÛ°ü×°	441	ËÕÀïÄÏ	10	Ò»°ãÃ³Ò×	28	Ç§¿Ë	0	?	11,086
202108	30021500	ÃâÒßÖÆÆ·£¬ÒÑÅä¶¨¼ÁÁ¿»òÖÆ³ÉÁãÊÛ°ü×°	442	ÌØÁ¢Äá´ïºÍ¶à°Í¸ç	10	Ò»°ãÃ³Ò×	648	Ç§¿Ë	0	?	563,000
202108	30021500	ÃâÒßÖÆÆ·£¬ÒÑÅä¶¨¼ÁÁ¿»òÖÆ³ÉÁãÊÛ°ü×°	443	ÌØ¿ËË¹ºÍ¿­¿ÆË¹Èºµº	10	Ò»°ãÃ³Ò×	580	Ç§¿Ë	0	?	500,332
202108	30021500	ÃâÒßÖÆÆ·£¬ÒÑÅä¶¨¼ÁÁ¿»òÖÆ³ÉÁãÊÛ°ü×°	444	ÎÚÀ­¹ç	10	Ò»°ãÃ³Ò×	952	Ç§¿Ë	0	?	255,618
202108	30021500	ÃâÒßÖÆÆ·£¬ÒÑÅä¶¨¼ÁÁ¿»òÖÆ³ÉÁãÊÛ°ü×°	445	Î¯ÄÚÈðÀ­	10	Ò»°ãÃ³Ò×	1844	Ç§¿Ë	0	?	804,071
202108	30021500	ÃâÒßÖÆÆ·£¬ÒÑÅä¶¨¼ÁÁ¿»òÖÆ³ÉÁãÊÛ°ü×°	501	¼ÓÄÃ´ó	10	Ò»°ãÃ³Ò×	38870	Ç§¿Ë	0	?	7,210,026
202108	30021500	ÃâÒßÖÆÆ·£¬ÒÑÅä¶¨¼ÁÁ¿»òÖÆ³ÉÁãÊÛ°ü×°	502	ÃÀ¹ú	10	Ò»°ãÃ³Ò×	354637	Ç§¿Ë	0	?	58,218,317
202108	30021500	ÃâÒßÖÆÆ·£¬ÒÑÅä¶¨¼ÁÁ¿»òÖÆ³ÉÁãÊÛ°ü×°	504	°ÙÄ½´ó	10	Ò»°ãÃ³Ò×	4	Ç§¿Ë	0	?	1,581
202108	30021500	ÃâÒßÖÆÆ·£¬ÒÑÅä¶¨¼ÁÁ¿»òÖÆ³ÉÁãÊÛ°ü×°	601	°Ä´óÀûÑÇ	10	Ò»°ãÃ³Ò×	21249	Ç§¿Ë	0	?	7,465,015
202108	30021500	ÃâÒßÖÆÆ·£¬ÒÑÅä¶¨¼ÁÁ¿»òÖÆ³ÉÁãÊÛ°ü×°	603	ì³¼Ã	10	Ò»°ãÃ³Ò×	645	Ç§¿Ë	0	?	341,178
202108	30021500	ÃâÒßÖÆÆ·£¬ÒÑÅä¶¨¼ÁÁ¿»òÖÆ³ÉÁãÊÛ°ü×°	609	ÐÂÎ÷À¼	10	Ò»°ãÃ³Ò×	3063	Ç§¿Ë	0	?	400,844
202108	30021500	ÃâÒßÖÆÆ·£¬ÒÑÅä¶¨¼ÁÁ¿»òÖÆ³ÉÁãÊÛ°ü×°	611	°Í²¼ÑÇÐÂ¼¸ÄÚÑÇ	10	Ò»°ãÃ³Ò×	40	Ç§¿Ë	0	?	20,248
202109	30021500	ÃâÒßÖÆÆ·£¬ÒÑÅä¶¨¼ÁÁ¿»òÖÆ³ÉÁãÊÛ°ü×°	102	°ÍÁÖ	10	Ò»°ãÃ³Ò×	2432	Ç§¿Ë	0	?	826,802
202109	30021500	ÃâÒßÖÆÆ·£¬ÒÑÅä¶¨¼ÁÁ¿»òÖÆ³ÉÁãÊÛ°ü×°	103	ÃÏ¼ÓÀ­¹ú	10	Ò»°ãÃ³Ò×	13044	Ç§¿Ë	0	?	5,029,007
202109	30021500	ÃâÒßÖÆÆ·£¬ÒÑÅä¶¨¼ÁÁ¿»òÖÆ³ÉÁãÊÛ°ü×°	105	ÎÄÀ³	10	Ò»°ãÃ³Ò×	502	Ç§¿Ë	0	?	329,696
202109	30021500	ÃâÒßÖÆÆ·£¬ÒÑÅä¶¨¼ÁÁ¿»òÖÆ³ÉÁãÊÛ°ü×°	106	Ãåµé	10	Ò»°ãÃ³Ò×	13933	Ç§¿Ë	0	?	3,713,301
202109	30021500	ÃâÒßÖÆÆ·£¬ÒÑÅä¶¨¼ÁÁ¿»òÖÆ³ÉÁãÊÛ°ü×°	106	Ãåµé	11	¹ú¼Ò¼ä¡¢¹ú¼Ê×éÖ¯ÎÞ³¥Ô®ÖúºÍÔùËÍµÄÎï×Ê	3418	Ç§¿Ë	0	?	2,400,000
202109	30021500	ÃâÒßÖÆÆ·£¬ÒÑÅä¶¨¼ÁÁ¿»òÖÆ³ÉÁãÊÛ°ü×°	106	Ãåµé	12	ÆäËû¾èÔùÎï×Ê	105	Ç§¿Ë	0	?	72,000
202109	30021500	ÃâÒßÖÆÆ·£¬ÒÑÅä¶¨¼ÁÁ¿»òÖÆ³ÉÁãÊÛ°ü×°	107	¼íÆÒÕ¯	10	Ò»°ãÃ³Ò×	781	Ç§¿Ë	0	?	451,173
202109	30021500	ÃâÒßÖÆÆ·£¬ÒÑÅä¶¨¼ÁÁ¿»òÖÆ³ÉÁãÊÛ°ü×°	108	ÈûÆÖÂ·Ë¹	10	Ò»°ãÃ³Ò×	13955	Ç§¿Ë	0	?	5,266,187
202109	30021500	ÃâÒßÖÆÆ·£¬ÒÑÅä¶¨¼ÁÁ¿»òÖÆ³ÉÁãÊÛ°ü×°	110	ÖÐ¹úÏã¸Û	10	Ò»°ãÃ³Ò×	33112	Ç§¿Ë	0	?	29,739,180
202109	30021500	ÃâÒßÖÆÆ·£¬ÒÑÅä¶¨¼ÁÁ¿»òÖÆ³ÉÁãÊÛ°ü×°	111	Ó¡¶È	10	Ò»°ãÃ³Ò×	22536	Ç§¿Ë	0	?	6,222,337
202109	30021500	ÃâÒßÖÆÆ·£¬ÒÑÅä¶¨¼ÁÁ¿»òÖÆ³ÉÁãÊÛ°ü×°	112	Ó¡¶ÈÄáÎ÷ÑÇ	10	Ò»°ãÃ³Ò×	74122	Ç§¿Ë	0	?	25,222,030
202109	30021500	ÃâÒßÖÆÆ·£¬ÒÑÅä¶¨¼ÁÁ¿»òÖÆ³ÉÁãÊÛ°ü×°	112	Ó¡¶ÈÄáÎ÷ÑÇ	12	ÆäËû¾èÔùÎï×Ê	492	Ç§¿Ë	0	?	227,868
202109	30021500	ÃâÒßÖÆÆ·£¬ÒÑÅä¶¨¼ÁÁ¿»òÖÆ³ÉÁãÊÛ°ü×°	113	ÒÁÀÊ	10	Ò»°ãÃ³Ò×	2461	Ç§¿Ë	0	?	4,180,240
202109	30021500	ÃâÒßÖÆÆ·£¬ÒÑÅä¶¨¼ÁÁ¿»òÖÆ³ÉÁãÊÛ°ü×°	114	ÒÁÀ­¿Ë	10	Ò»°ãÃ³Ò×	15267	Ç§¿Ë	0	?	4,582,965
202109	30021500	ÃâÒßÖÆÆ·£¬ÒÑÅä¶¨¼ÁÁ¿»òÖÆ³ÉÁãÊÛ°ü×°	115	ÒÔÉ«ÁÐ	10	Ò»°ãÃ³Ò×	38044	Ç§¿Ë	0	?	15,543,793
202109	30021500	ÃâÒßÖÆÆ·£¬ÒÑÅä¶¨¼ÁÁ¿»òÖÆ³ÉÁãÊÛ°ü×°	116	ÈÕ±¾	10	Ò»°ãÃ³Ò×	139107	Ç§¿Ë	0	?	66,617,428
202109	30021500	ÃâÒßÖÆÆ·£¬ÒÑÅä¶¨¼ÁÁ¿»òÖÆ³ÉÁãÊÛ°ü×°	117	Ô¼µ©	10	Ò»°ãÃ³Ò×	21797	Ç§¿Ë	0	?	4,995,032
202109	30021500	ÃâÒßÖÆÆ·£¬ÒÑÅä¶¨¼ÁÁ¿»òÖÆ³ÉÁãÊÛ°ü×°	118	¿ÆÍþÌØ	10	Ò»°ãÃ³Ò×	198	Ç§¿Ë	0	?	108,294
202109	30021500	ÃâÒßÖÆÆ·£¬ÒÑÅä¶¨¼ÁÁ¿»òÖÆ³ÉÁãÊÛ°ü×°	119	ÀÏÎÎ	10	Ò»°ãÃ³Ò×	919	Ç§¿Ë	0	?	313,946
202109	30021500	ÃâÒßÖÆÆ·£¬ÒÑÅä¶¨¼ÁÁ¿»òÖÆ³ÉÁãÊÛ°ü×°	120	Àè°ÍÄÛ	10	Ò»°ãÃ³Ò×	2739	Ç§¿Ë	0	?	386,514
202109	30021500	ÃâÒßÖÆÆ·£¬ÒÑÅä¶¨¼ÁÁ¿»òÖÆ³ÉÁãÊÛ°ü×°	121	ÖÐ¹ú°ÄÃÅ	10	Ò»°ãÃ³Ò×	10	Ç§¿Ë	0	?	10,254
202109	30021500	ÃâÒßÖÆÆ·£¬ÒÑÅä¶¨¼ÁÁ¿»òÖÆ³ÉÁãÊÛ°ü×°	122	ÂíÀ´Î÷ÑÇ	10	Ò»°ãÃ³Ò×	336863	Ç§¿Ë	0	?	87,941,644
202109	30021500	ÃâÒßÖÆÆ·£¬ÒÑÅä¶¨¼ÁÁ¿»òÖÆ³ÉÁãÊÛ°ü×°	124	ÃÉ¹Å	10	Ò»°ãÃ³Ò×	7837	Ç§¿Ë	0	?	3,410,785
202109	30021500	ÃâÒßÖÆÆ·£¬ÒÑÅä¶¨¼ÁÁ¿»òÖÆ³ÉÁãÊÛ°ü×°	125	Äá²´¶ûÁª°îÃñÖ÷¹²ºÍ¹ú	10	Ò»°ãÃ³Ò×	5979	Ç§¿Ë	0	?	2,496,330
202109	30021500	ÃâÒßÖÆÆ·£¬ÒÑÅä¶¨¼ÁÁ¿»òÖÆ³ÉÁãÊÛ°ü×°	126	°¢Âü	10	Ò»°ãÃ³Ò×	3369	Ç§¿Ë	0	?	252,863
202109	30021500	ÃâÒßÖÆÆ·£¬ÒÑÅä¶¨¼ÁÁ¿»òÖÆ³ÉÁãÊÛ°ü×°	127	°Í»ùË¹Ì¹	10	Ò»°ãÃ³Ò×	95147	Ç§¿Ë	0	?	10,256,908
202109	30021500	ÃâÒßÖÆÆ·£¬ÒÑÅä¶¨¼ÁÁ¿»òÖÆ³ÉÁãÊÛ°ü×°	128	°ÍÀÕË¹Ì¹	10	Ò»°ãÃ³Ò×	104	Ç§¿Ë	0	?	235,436
202109	30021500	ÃâÒßÖÆÆ·£¬ÒÑÅä¶¨¼ÁÁ¿»òÖÆ³ÉÁãÊÛ°ü×°	129	·ÆÂÉ±ö	10	Ò»°ãÃ³Ò×	39541	Ç§¿Ë	0	?	11,517,547
202109	30021500	ÃâÒßÖÆÆ·£¬ÒÑÅä¶¨¼ÁÁ¿»òÖÆ³ÉÁãÊÛ°ü×°	130	¿¨Ëþ¶û	10	Ò»°ãÃ³Ò×	474	Ç§¿Ë	0	?	252,883
202109	30021500	ÃâÒßÖÆÆ·£¬ÒÑÅä¶¨¼ÁÁ¿»òÖÆ³ÉÁãÊÛ°ü×°	131	É³ÌØ°¢À­²®	10	Ò»°ãÃ³Ò×	1955	Ç§¿Ë	0	?	3,154,975
202109	30021500	ÃâÒßÖÆÆ·£¬ÒÑÅä¶¨¼ÁÁ¿»òÖÆ³ÉÁãÊÛ°ü×°	132	ÐÂ¼ÓÆÂ	10	Ò»°ãÃ³Ò×	2888	Ç§¿Ë	0	?	2,151,094
202109	30021500	ÃâÒßÖÆÆ·£¬ÒÑÅä¶¨¼ÁÁ¿»òÖÆ³ÉÁãÊÛ°ü×°	133	º«¹ú	10	Ò»°ãÃ³Ò×	24461	Ç§¿Ë	0	?	7,940,268
202109	30021500	ÃâÒßÖÆÆ·£¬ÒÑÅä¶¨¼ÁÁ¿»òÖÆ³ÉÁãÊÛ°ü×°	134	Ë¹ÀïÀ¼¿¨	10	Ò»°ãÃ³Ò×	3701	Ç§¿Ë	0	?	1,702,534
202109	30021500	ÃâÒßÖÆÆ·£¬ÒÑÅä¶¨¼ÁÁ¿»òÖÆ³ÉÁãÊÛ°ü×°	135	ÐðÀûÑÇ	10	Ò»°ãÃ³Ò×	61	Ç§¿Ë	0	?	177,549
202109	30021500	ÃâÒßÖÆÆ·£¬ÒÑÅä¶¨¼ÁÁ¿»òÖÆ³ÉÁãÊÛ°ü×°	136	Ì©¹ú	10	Ò»°ãÃ³Ò×	406345	Ç§¿Ë	0	?	117,419,932
202109	30021500	ÃâÒßÖÆÆ·£¬ÒÑÅä¶¨¼ÁÁ¿»òÖÆ³ÉÁãÊÛ°ü×°	136	Ì©¹ú	12	ÆäËû¾èÔùÎï×Ê	160	Ç§¿Ë	0	?	397,111
202109	30021500	ÃâÒßÖÆÆ·£¬ÒÑÅä¶¨¼ÁÁ¿»òÖÆ³ÉÁãÊÛ°ü×°	137	ÍÁ¶úÆä	10	Ò»°ãÃ³Ò×	8327	Ç§¿Ë	0	?	5,717,274
202109	30021500	ÃâÒßÖÆÆ·£¬ÒÑÅä¶¨¼ÁÁ¿»òÖÆ³ÉÁãÊÛ°ü×°	138	°¢ÁªÇõ	10	Ò»°ãÃ³Ò×	5894	Ç§¿Ë	0	?	1,717,948
202109	30021500	ÃâÒßÖÆÆ·£¬ÒÑÅä¶¨¼ÁÁ¿»òÖÆ³ÉÁãÊÛ°ü×°	138	°¢ÁªÇõ	12	ÆäËû¾èÔùÎï×Ê	290	Ç§¿Ë	0	?	62,480
202109	30021500	ÃâÒßÖÆÆ·£¬ÒÑÅä¶¨¼ÁÁ¿»òÖÆ³ÉÁãÊÛ°ü×°	139	Ò²ÃÅ	10	Ò»°ãÃ³Ò×	1169	Ç§¿Ë	0	?	326,103
202109	30021500	ÃâÒßÖÆÆ·£¬ÒÑÅä¶¨¼ÁÁ¿»òÖÆ³ÉÁãÊÛ°ü×°	141	Ô½ÄÏ	10	Ò»°ãÃ³Ò×	97265	Ç§¿Ë	0	?	49,417,297
202109	30021500	ÃâÒßÖÆÆ·£¬ÒÑÅä¶¨¼ÁÁ¿»òÖÆ³ÉÁãÊÛ°ü×°	143	ÖÐ¹úÌ¨Íå	10	Ò»°ãÃ³Ò×	823	Ç§¿Ë	0	?	615,130
202109	30021500	ÃâÒßÖÆÆ·£¬ÒÑÅä¶¨¼ÁÁ¿»òÖÆ³ÉÁãÊÛ°ü×°	144	¶«µÛãë	10	Ò»°ãÃ³Ò×	109	Ç§¿Ë	0	?	7,010
202109	30021500	ÃâÒßÖÆÆ·£¬ÒÑÅä¶¨¼ÁÁ¿»òÖÆ³ÉÁãÊÛ°ü×°	145	¹þÈø¿ËË¹Ì¹	10	Ò»°ãÃ³Ò×	2111	Ç§¿Ë	0	?	1,323,095
202109	30021500	ÃâÒßÖÆÆ·£¬ÒÑÅä¶¨¼ÁÁ¿»òÖÆ³ÉÁãÊÛ°ü×°	146	¼ª¶û¼ªË¹Ë¹Ì¹	10	Ò»°ãÃ³Ò×	103	Ç§¿Ë	0	?	49,980
202109	30021500	ÃâÒßÖÆÆ·£¬ÒÑÅä¶¨¼ÁÁ¿»òÖÆ³ÉÁãÊÛ°ü×°	147	Ëþ¼ª¿ËË¹Ì¹	10	Ò»°ãÃ³Ò×	4408	Ç§¿Ë	0	?	662,133
202109	30021500	ÃâÒßÖÆÆ·£¬ÒÑÅä¶¨¼ÁÁ¿»òÖÆ³ÉÁãÊÛ°ü×°	149	ÎÚ×È±ð¿ËË¹Ì¹	10	Ò»°ãÃ³Ò×	5462	Ç§¿Ë	0	?	3,645,671
202109	30021500	ÃâÒßÖÆÆ·£¬ÒÑÅä¶¨¼ÁÁ¿»òÖÆ³ÉÁãÊÛ°ü×°	201	°¢¶û¼°ÀûÑÇ	10	Ò»°ãÃ³Ò×	25678	Ç§¿Ë	0	?	11,970,896
202109	30021500	ÃâÒßÖÆÆ·£¬ÒÑÅä¶¨¼ÁÁ¿»òÖÆ³ÉÁãÊÛ°ü×°	202	°²¸çÀ­	10	Ò»°ãÃ³Ò×	10675	Ç§¿Ë	0	?	894,500
202109	30021500	ÃâÒßÖÆÆ·£¬ÒÑÅä¶¨¼ÁÁ¿»òÖÆ³ÉÁãÊÛ°ü×°	203	±´Äþ	10	Ò»°ãÃ³Ò×	349	Ç§¿Ë	0	?	90,770
202109	30021500	ÃâÒßÖÆÆ·£¬ÒÑÅä¶¨¼ÁÁ¿»òÖÆ³ÉÁãÊÛ°ü×°	204	²©´ÄÍßÄÉ	10	Ò»°ãÃ³Ò×	0	Ç§¿Ë	0	?	6
202109	30021500	ÃâÒßÖÆÆ·£¬ÒÑÅä¶¨¼ÁÁ¿»òÖÆ³ÉÁãÊÛ°ü×°	205	²¼Â¡µÏ	10	Ò»°ãÃ³Ò×	3281	Ç§¿Ë	0	?	4,233,334
202109	30021500	ÃâÒßÖÆÆ·£¬ÒÑÅä¶¨¼ÁÁ¿»òÖÆ³ÉÁãÊÛ°ü×°	206	¿¦ÂóÂ¡	10	Ò»°ãÃ³Ò×	62	Ç§¿Ë	0	?	27,340
202109	30021500	ÃâÒßÖÆÆ·£¬ÒÑÅä¶¨¼ÁÁ¿»òÖÆ³ÉÁãÊÛ°ü×°	214	¼ª²¼Ìá	10	Ò»°ãÃ³Ò×	1891	Ç§¿Ë	0	?	207,571
202109	30021500	ÃâÒßÖÆÆ·£¬ÒÑÅä¶¨¼ÁÁ¿»òÖÆ³ÉÁãÊÛ°ü×°	215	°£¼°	10	Ò»°ãÃ³Ò×	12246	Ç§¿Ë	0	?	2,808,758
202109	30021500	ÃâÒßÖÆÆ·£¬ÒÑÅä¶¨¼ÁÁ¿»òÖÆ³ÉÁãÊÛ°ü×°	217	°£Èû¶í±ÈÑÇ	10	Ò»°ãÃ³Ò×	3834	Ç§¿Ë	0	?	1,599,891
202109	30021500	ÃâÒßÖÆÆ·£¬ÒÑÅä¶¨¼ÁÁ¿»òÖÆ³ÉÁãÊÛ°ü×°	218	¼ÓÅî	10	Ò»°ãÃ³Ò×	79	Ç§¿Ë	0	?	19,899
202109	30021500	ÃâÒßÖÆÆ·£¬ÒÑÅä¶¨¼ÁÁ¿»òÖÆ³ÉÁãÊÛ°ü×°	219	¸Ô±ÈÑÇ	10	Ò»°ãÃ³Ò×	130	Ç§¿Ë	0	?	12,658
202109	30021500	ÃâÒßÖÆÆ·£¬ÒÑÅä¶¨¼ÁÁ¿»òÖÆ³ÉÁãÊÛ°ü×°	220	¼ÓÄÉ	10	Ò»°ãÃ³Ò×	9075	Ç§¿Ë	0	?	1,025,265
202109	30021500	ÃâÒßÖÆÆ·£¬ÒÑÅä¶¨¼ÁÁ¿»òÖÆ³ÉÁãÊÛ°ü×°	221	¼¸ÄÚÑÇ	10	Ò»°ãÃ³Ò×	759	Ç§¿Ë	0	?	53,013
202109	30021500	ÃâÒßÖÆÆ·£¬ÒÑÅä¶¨¼ÁÁ¿»òÖÆ³ÉÁãÊÛ°ü×°	223	¿ÆÌØµÏÍß	10	Ò»°ãÃ³Ò×	2069	Ç§¿Ë	0	?	1,131,904
202109	30021500	ÃâÒßÖÆÆ·£¬ÒÑÅä¶¨¼ÁÁ¿»òÖÆ³ÉÁãÊÛ°ü×°	224	¿ÏÄáÑÇ	10	Ò»°ãÃ³Ò×	6814	Ç§¿Ë	0	?	1,810,534
202109	30021500	ÃâÒßÖÆÆ·£¬ÒÑÅä¶¨¼ÁÁ¿»òÖÆ³ÉÁãÊÛ°ü×°	225	Àû±ÈÀïÑÇ	10	Ò»°ãÃ³Ò×	71	Ç§¿Ë	0	?	26,484
202109	30021500	ÃâÒßÖÆÆ·£¬ÒÑÅä¶¨¼ÁÁ¿»òÖÆ³ÉÁãÊÛ°ü×°	226	Àû±ÈÑÇ	10	Ò»°ãÃ³Ò×	3918	Ç§¿Ë	0	?	1,998,308
202109	30021500	ÃâÒßÖÆÆ·£¬ÒÑÅä¶¨¼ÁÁ¿»òÖÆ³ÉÁãÊÛ°ü×°	227	Âí´ï¼ÓË¹¼Ó	10	Ò»°ãÃ³Ò×	520	Ç§¿Ë	0	?	34,404
202109	30021500	ÃâÒßÖÆÆ·£¬ÒÑÅä¶¨¼ÁÁ¿»òÖÆ³ÉÁãÊÛ°ü×°	229	ÂíÀï	10	Ò»°ãÃ³Ò×	160	Ç§¿Ë	0	?	238,591
202109	30021500	ÃâÒßÖÆÆ·£¬ÒÑÅä¶¨¼ÁÁ¿»òÖÆ³ÉÁãÊÛ°ü×°	230	Ã«ÀïËþÄáÑÇ	10	Ò»°ãÃ³Ò×	879	Ç§¿Ë	0	?	91,260
202109	30021500	ÃâÒßÖÆÆ·£¬ÒÑÅä¶¨¼ÁÁ¿»òÖÆ³ÉÁãÊÛ°ü×°	231	Ã«ÀïÇóË¹	10	Ò»°ãÃ³Ò×	18731	Ç§¿Ë	0	?	5,022,028
202109	30021500	ÃâÒßÖÆÆ·£¬ÒÑÅä¶¨¼ÁÁ¿»òÖÆ³ÉÁãÊÛ°ü×°	232	Ä¦Âå¸ç	10	Ò»°ãÃ³Ò×	359	Ç§¿Ë	0	?	302,413
202109	30021500	ÃâÒßÖÆÆ·£¬ÒÑÅä¶¨¼ÁÁ¿»òÖÆ³ÉÁãÊÛ°ü×°	233	ÄªÉ£±È¿Ë	10	Ò»°ãÃ³Ò×	3732	Ç§¿Ë	0	?	432,726
202109	30021500	ÃâÒßÖÆÆ·£¬ÒÑÅä¶¨¼ÁÁ¿»òÖÆ³ÉÁãÊÛ°ü×°	234	ÄÉÃ×±ÈÑÇ	10	Ò»°ãÃ³Ò×	480	Ç§¿Ë	0	?	123,478
202109	30021500	ÃâÒßÖÆÆ·£¬ÒÑÅä¶¨¼ÁÁ¿»òÖÆ³ÉÁãÊÛ°ü×°	235	ÄáÈÕ¶û	10	Ò»°ãÃ³Ò×	9	Ç§¿Ë	0	?	37,627
202109	30021500	ÃâÒßÖÆÆ·£¬ÒÑÅä¶¨¼ÁÁ¿»òÖÆ³ÉÁãÊÛ°ü×°	236	ÄáÈÕÀûÑÇ	10	Ò»°ãÃ³Ò×	4896	Ç§¿Ë	0	?	724,243
202109	30021500	ÃâÒßÖÆÆ·£¬ÒÑÅä¶¨¼ÁÁ¿»òÖÆ³ÉÁãÊÛ°ü×°	238	Â¬Íú´ï	10	Ò»°ãÃ³Ò×	366	Ç§¿Ë	0	?	81,279
202109	30021500	ÃâÒßÖÆÆ·£¬ÒÑÅä¶¨¼ÁÁ¿»òÖÆ³ÉÁãÊÛ°ü×°	240	ÈûÄÚ¼Ó¶û	10	Ò»°ãÃ³Ò×	487	Ç§¿Ë	0	?	249,624
202109	30021500	ÃâÒßÖÆÆ·£¬ÒÑÅä¶¨¼ÁÁ¿»òÖÆ³ÉÁãÊÛ°ü×°	241	ÈûÉà¶û	10	Ò»°ãÃ³Ò×	4	Ç§¿Ë	0	?	2,025
202109	30021500	ÃâÒßÖÆÆ·£¬ÒÑÅä¶¨¼ÁÁ¿»òÖÆ³ÉÁãÊÛ°ü×°	242	ÈûÀ­Àû°º	10	Ò»°ãÃ³Ò×	801	Ç§¿Ë	0	?	87,986
202109	30021500	ÃâÒßÖÆÆ·£¬ÒÑÅä¶¨¼ÁÁ¿»òÖÆ³ÉÁãÊÛ°ü×°	243	Ë÷ÂíÀï	10	Ò»°ãÃ³Ò×	256	Ç§¿Ë	0	?	213,130
202109	30021500	ÃâÒßÖÆÆ·£¬ÒÑÅä¶¨¼ÁÁ¿»òÖÆ³ÉÁãÊÛ°ü×°	244	ÄÏ·Ç	10	Ò»°ãÃ³Ò×	38620	Ç§¿Ë	0	?	6,915,748
202109	30021500	ÃâÒßÖÆÆ·£¬ÒÑÅä¶¨¼ÁÁ¿»òÖÆ³ÉÁãÊÛ°ü×°	246	ËÕµ¤	10	Ò»°ãÃ³Ò×	10865	Ç§¿Ë	0	?	1,616,635
202109	30021500	ÃâÒßÖÆÆ·£¬ÒÑÅä¶¨¼ÁÁ¿»òÖÆ³ÉÁãÊÛ°ü×°	247	Ì¹É£ÄáÑÇ	10	Ò»°ãÃ³Ò×	6149	Ç§¿Ë	0	?	1,488,557
202109	30021500	ÃâÒßÖÆÆ·£¬ÒÑÅä¶¨¼ÁÁ¿»òÖÆ³ÉÁãÊÛ°ü×°	248	¶à¸ç	10	Ò»°ãÃ³Ò×	13	Ç§¿Ë	0	?	65,982
202109	30021500	ÃâÒßÖÆÆ·£¬ÒÑÅä¶¨¼ÁÁ¿»òÖÆ³ÉÁãÊÛ°ü×°	249	Í»ÄáË¹	10	Ò»°ãÃ³Ò×	2424	Ç§¿Ë	0	?	699,593
202109	30021500	ÃâÒßÖÆÆ·£¬ÒÑÅä¶¨¼ÁÁ¿»òÖÆ³ÉÁãÊÛ°ü×°	250	ÎÚ¸É´ï	10	Ò»°ãÃ³Ò×	19443	Ç§¿Ë	0	?	2,011,212
202109	30021500	ÃâÒßÖÆÆ·£¬ÒÑÅä¶¨¼ÁÁ¿»òÖÆ³ÉÁãÊÛ°ü×°	251	²¼»ùÄÉ·¨Ë÷	10	Ò»°ãÃ³Ò×	543	Ç§¿Ë	0	?	82,854
202109	30021500	ÃâÒßÖÆÆ·£¬ÒÑÅä¶¨¼ÁÁ¿»òÖÆ³ÉÁãÊÛ°ü×°	252	¸Õ¹û(½ð)	10	Ò»°ãÃ³Ò×	3873	Ç§¿Ë	0	?	384,247
202109	30021500	ÃâÒßÖÆÆ·£¬ÒÑÅä¶¨¼ÁÁ¿»òÖÆ³ÉÁãÊÛ°ü×°	253	ÔÞ±ÈÑÇ	10	Ò»°ãÃ³Ò×	1099	Ç§¿Ë	0	?	301,294
202109	30021500	ÃâÒßÖÆÆ·£¬ÒÑÅä¶¨¼ÁÁ¿»òÖÆ³ÉÁãÊÛ°ü×°	254	½ò°Í²¼Î¤	10	Ò»°ãÃ³Ò×	12000	Ç§¿Ë	0	?	17,275,224
202109	30021500	ÃâÒßÖÆÆ·£¬ÒÑÅä¶¨¼ÁÁ¿»òÖÆ³ÉÁãÊÛ°ü×°	255	À³Ë÷ÍÐ	12	ÆäËû¾èÔùÎï×Ê	34	Ç§¿Ë	0	?	144,000
202109	30021500	ÃâÒßÖÆÆ·£¬ÒÑÅä¶¨¼ÁÁ¿»òÖÆ³ÉÁãÊÛ°ü×°	258	¶òÁ¢ÌØÀïÑÇ	10	Ò»°ãÃ³Ò×	600	Ç§¿Ë	0	?	713,185
202109	30021500	ÃâÒßÖÆÆ·£¬ÒÑÅä¶¨¼ÁÁ¿»òÖÆ³ÉÁãÊÛ°ü×°	260	ÄÏËÕµ¤¹²ºÍ¹ú	10	Ò»°ãÃ³Ò×	131	Ç§¿Ë	0	?	34,729
202109	30021500	ÃâÒßÖÆÆ·£¬ÒÑÅä¶¨¼ÁÁ¿»òÖÆ³ÉÁãÊÛ°ü×°	301	±ÈÀûÊ±	10	Ò»°ãÃ³Ò×	30742	Ç§¿Ë	0	?	7,816,749
202109	30021500	ÃâÒßÖÆÆ·£¬ÒÑÅä¶¨¼ÁÁ¿»òÖÆ³ÉÁãÊÛ°ü×°	302	µ¤Âó	10	Ò»°ãÃ³Ò×	2531	Ç§¿Ë	0	?	287,408
202109	30021500	ÃâÒßÖÆÆ·£¬ÒÑÅä¶¨¼ÁÁ¿»òÖÆ³ÉÁãÊÛ°ü×°	303	Ó¢¹ú	10	Ò»°ãÃ³Ò×	2163576	Ç§¿Ë	0	?	607,243,744
202109	30021500	ÃâÒßÖÆÆ·£¬ÒÑÅä¶¨¼ÁÁ¿»òÖÆ³ÉÁãÊÛ°ü×°	304	µÂ¹ú	10	Ò»°ãÃ³Ò×	1241935	Ç§¿Ë	0	?	318,732,196
202109	30021500	ÃâÒßÖÆÆ·£¬ÒÑÅä¶¨¼ÁÁ¿»òÖÆ³ÉÁãÊÛ°ü×°	305	·¨¹ú	10	Ò»°ãÃ³Ò×	95493	Ç§¿Ë	0	?	32,743,650
202109	30021500	ÃâÒßÖÆÆ·£¬ÒÑÅä¶¨¼ÁÁ¿»òÖÆ³ÉÁãÊÛ°ü×°	306	°®¶ûÀ¼	10	Ò»°ãÃ³Ò×	4895	Ç§¿Ë	0	?	1,611,767
202109	30021500	ÃâÒßÖÆÆ·£¬ÒÑÅä¶¨¼ÁÁ¿»òÖÆ³ÉÁãÊÛ°ü×°	307	Òâ´óÀû	10	Ò»°ãÃ³Ò×	130356	Ç§¿Ë	0	?	41,570,645
202109	30021500	ÃâÒßÖÆÆ·£¬ÒÑÅä¶¨¼ÁÁ¿»òÖÆ³ÉÁãÊÛ°ü×°	308	Â¬É­±¤	10	Ò»°ãÃ³Ò×	2510	Ç§¿Ë	0	?	1,089,078
202109	30021500	ÃâÒßÖÆÆ·£¬ÒÑÅä¶¨¼ÁÁ¿»òÖÆ³ÉÁãÊÛ°ü×°	309	ºÉÀ¼	10	Ò»°ãÃ³Ò×	85211	Ç§¿Ë	0	?	19,942,299
202109	30021500	ÃâÒßÖÆÆ·£¬ÒÑÅä¶¨¼ÁÁ¿»òÖÆ³ÉÁãÊÛ°ü×°	310	Ï£À°	10	Ò»°ãÃ³Ò×	29808	Ç§¿Ë	0	?	11,912,245
202109	30021500	ÃâÒßÖÆÆ·£¬ÒÑÅä¶¨¼ÁÁ¿»òÖÆ³ÉÁãÊÛ°ü×°	311	ÆÏÌÑÑÀ	10	Ò»°ãÃ³Ò×	9708	Ç§¿Ë	0	?	3,120,546
202109	30021500	ÃâÒßÖÆÆ·£¬ÒÑÅä¶¨¼ÁÁ¿»òÖÆ³ÉÁãÊÛ°ü×°	312	Î÷°àÑÀ	10	Ò»°ãÃ³Ò×	19200	Ç§¿Ë	0	?	4,877,179
202109	30021500	ÃâÒßÖÆÆ·£¬ÒÑÅä¶¨¼ÁÁ¿»òÖÆ³ÉÁãÊÛ°ü×°	313	°¢¶û°ÍÄáÑÇ	10	Ò»°ãÃ³Ò×	1496	Ç§¿Ë	0	?	1,080,795
202109	30021500	ÃâÒßÖÆÆ·£¬ÒÑÅä¶¨¼ÁÁ¿»òÖÆ³ÉÁãÊÛ°ü×°	315	°ÂµØÀû	10	Ò»°ãÃ³Ò×	406113	Ç§¿Ë	0	?	114,075,776
202109	30021500	ÃâÒßÖÆÆ·£¬ÒÑÅä¶¨¼ÁÁ¿»òÖÆ³ÉÁãÊÛ°ü×°	316	±£¼ÓÀûÑÇ	10	Ò»°ãÃ³Ò×	7154	Ç§¿Ë	0	?	2,448,382
202109	30021500	ÃâÒßÖÆÆ·£¬ÒÑÅä¶¨¼ÁÁ¿»òÖÆ³ÉÁãÊÛ°ü×°	318	·ÒÀ¼	10	Ò»°ãÃ³Ò×	27683	Ç§¿Ë	0	?	11,155,048
202109	30021500	ÃâÒßÖÆÆ·£¬ÒÑÅä¶¨¼ÁÁ¿»òÖÆ³ÉÁãÊÛ°ü×°	321	ÐÙÑÀÀû	10	Ò»°ãÃ³Ò×	11661	Ç§¿Ë	0	?	3,875,258
202109	30021500	ÃâÒßÖÆÆ·£¬ÒÑÅä¶¨¼ÁÁ¿»òÖÆ³ÉÁãÊÛ°ü×°	322	±ùµº	10	Ò»°ãÃ³Ò×	3425	Ç§¿Ë	0	?	929,318
202109	30021500	ÃâÒßÖÆÆ·£¬ÒÑÅä¶¨¼ÁÁ¿»òÖÆ³ÉÁãÊÛ°ü×°	324	Âí¶úËû	10	Ò»°ãÃ³Ò×	15	Ç§¿Ë	0	?	9,566
202109	30021500	ÃâÒßÖÆÆ·£¬ÒÑÅä¶¨¼ÁÁ¿»òÖÆ³ÉÁãÊÛ°ü×°	326	Å²Íþ	10	Ò»°ãÃ³Ò×	4465	Ç§¿Ë	0	?	1,320,042
202109	30021500	ÃâÒßÖÆÆ·£¬ÒÑÅä¶¨¼ÁÁ¿»òÖÆ³ÉÁãÊÛ°ü×°	327	²¨À¼	10	Ò»°ãÃ³Ò×	13729	Ç§¿Ë	0	?	4,992,572
202109	30021500	ÃâÒßÖÆÆ·£¬ÒÑÅä¶¨¼ÁÁ¿»òÖÆ³ÉÁãÊÛ°ü×°	328	ÂÞÂíÄáÑÇ	10	Ò»°ãÃ³Ò×	27511	Ç§¿Ë	0	?	12,625,976
202109	30021500	ÃâÒßÖÆÆ·£¬ÒÑÅä¶¨¼ÁÁ¿»òÖÆ³ÉÁãÊÛ°ü×°	330	Èðµä	10	Ò»°ãÃ³Ò×	75713	Ç§¿Ë	0	?	21,095,044
202109	30021500	ÃâÒßÖÆÆ·£¬ÒÑÅä¶¨¼ÁÁ¿»òÖÆ³ÉÁãÊÛ°ü×°	331	ÈðÊ¿	10	Ò»°ãÃ³Ò×	39968	Ç§¿Ë	0	?	28,142,304
202109	30021500	ÃâÒßÖÆÆ·£¬ÒÑÅä¶¨¼ÁÁ¿»òÖÆ³ÉÁãÊÛ°ü×°	334	°®É³ÄáÑÇ	10	Ò»°ãÃ³Ò×	27903	Ç§¿Ë	0	?	13,358,249
202109	30021500	ÃâÒßÖÆÆ·£¬ÒÑÅä¶¨¼ÁÁ¿»òÖÆ³ÉÁãÊÛ°ü×°	335	À­ÍÑÎ¬ÑÇ	10	Ò»°ãÃ³Ò×	1255	Ç§¿Ë	0	?	584,862
202109	30021500	ÃâÒßÖÆÆ·£¬ÒÑÅä¶¨¼ÁÁ¿»òÖÆ³ÉÁãÊÛ°ü×°	336	Á¢ÌÕÍð	10	Ò»°ãÃ³Ò×	14093	Ç§¿Ë	0	?	6,436,194
202109	30021500	ÃâÒßÖÆÆ·£¬ÒÑÅä¶¨¼ÁÁ¿»òÖÆ³ÉÁãÊÛ°ü×°	337	¸ñÂ³¼ªÑÇ	10	Ò»°ãÃ³Ò×	2919	Ç§¿Ë	0	?	1,080,073
202109	30021500	ÃâÒßÖÆÆ·£¬ÒÑÅä¶¨¼ÁÁ¿»òÖÆ³ÉÁãÊÛ°ü×°	338	ÑÇÃÀÄáÑÇ	10	Ò»°ãÃ³Ò×	66	Ç§¿Ë	0	?	278,609
202109	30021500	ÃâÒßÖÆÆ·£¬ÒÑÅä¶¨¼ÁÁ¿»òÖÆ³ÉÁãÊÛ°ü×°	339	°¢Èû°Ý½®	10	Ò»°ãÃ³Ò×	1266	Ç§¿Ë	0	?	709,266
202109	30021500	ÃâÒßÖÆÆ·£¬ÒÑÅä¶¨¼ÁÁ¿»òÖÆ³ÉÁãÊÛ°ü×°	340	°×¶íÂÞË¹	10	Ò»°ãÃ³Ò×	758	Ç§¿Ë	0	?	415,775
202109	30021500	ÃâÒßÖÆÆ·£¬ÒÑÅä¶¨¼ÁÁ¿»òÖÆ³ÉÁãÊÛ°ü×°	343	Ä¦¶û¶àÍß	10	Ò»°ãÃ³Ò×	1029	Ç§¿Ë	0	?	333,400
202109	30021500	ÃâÒßÖÆÆ·£¬ÒÑÅä¶¨¼ÁÁ¿»òÖÆ³ÉÁãÊÛ°ü×°	344	¶íÂÞË¹Áª°î	10	Ò»°ãÃ³Ò×	8024	Ç§¿Ë	0	?	3,513,958
202109	30021500	ÃâÒßÖÆÆ·£¬ÒÑÅä¶¨¼ÁÁ¿»òÖÆ³ÉÁãÊÛ°ü×°	347	ÎÚ¿ËÀ¼	10	Ò»°ãÃ³Ò×	21329	Ç§¿Ë	0	?	7,316,239
202109	30021500	ÃâÒßÖÆÆ·£¬ÒÑÅä¶¨¼ÁÁ¿»òÖÆ³ÉÁãÊÛ°ü×°	350	Ë¹ÂåÎÄÄáÑÇ	10	Ò»°ãÃ³Ò×	31095	Ç§¿Ë	0	?	10,655,659
202109	30021500	ÃâÒßÖÆÆ·£¬ÒÑÅä¶¨¼ÁÁ¿»òÖÆ³ÉÁãÊÛ°ü×°	351	¿ËÂÞµØÑÇ	10	Ò»°ãÃ³Ò×	13682	Ç§¿Ë	0	?	4,524,668
202109	30021500	ÃâÒßÖÆÆ·£¬ÒÑÅä¶¨¼ÁÁ¿»òÖÆ³ÉÁãÊÛ°ü×°	352	½Ý¿Ë	10	Ò»°ãÃ³Ò×	76858	Ç§¿Ë	0	?	23,568,579
202109	30021500	ÃâÒßÖÆÆ·£¬ÒÑÅä¶¨¼ÁÁ¿»òÖÆ³ÉÁãÊÛ°ü×°	353	Ë¹Âå·¥¿Ë	10	Ò»°ãÃ³Ò×	1456	Ç§¿Ë	0	?	746,385
202109	30021500	ÃâÒßÖÆÆ·£¬ÒÑÅä¶¨¼ÁÁ¿»òÖÆ³ÉÁãÊÛ°ü×°	354	±±ÂíÆä¶Ù¹²ºÍ¹ú	10	Ò»°ãÃ³Ò×	2648	Ç§¿Ë	0	?	1,196,576
202109	30021500	ÃâÒßÖÆÆ·£¬ÒÑÅä¶¨¼ÁÁ¿»òÖÆ³ÉÁãÊÛ°ü×°	355	²¨ºÚ	10	Ò»°ãÃ³Ò×	2161	Ç§¿Ë	0	?	947,628
202109	30021500	ÃâÒßÖÆÆ·£¬ÒÑÅä¶¨¼ÁÁ¿»òÖÆ³ÉÁãÊÛ°ü×°	358	Èû¶ûÎ¬ÑÇ	10	Ò»°ãÃ³Ò×	7061	Ç§¿Ë	0	?	2,633,501
202109	30021500	ÃâÒßÖÆÆ·£¬ÒÑÅä¶¨¼ÁÁ¿»òÖÆ³ÉÁãÊÛ°ü×°	401	°²Ìá¹ÏºÍ°Í²¼´ï	10	Ò»°ãÃ³Ò×	170	Ç§¿Ë	0	?	116,703
202109	30021500	ÃâÒßÖÆÆ·£¬ÒÑÅä¶¨¼ÁÁ¿»òÖÆ³ÉÁãÊÛ°ü×°	402	°¢¸ùÍ¢	10	Ò»°ãÃ³Ò×	2501	Ç§¿Ë	0	?	1,532,526
202109	30021500	ÃâÒßÖÆÆ·£¬ÒÑÅä¶¨¼ÁÁ¿»òÖÆ³ÉÁãÊÛ°ü×°	404	°Í¹þÂí	10	Ò»°ãÃ³Ò×	314	Ç§¿Ë	0	?	153,046
202109	30021500	ÃâÒßÖÆÆ·£¬ÒÑÅä¶¨¼ÁÁ¿»òÖÆ³ÉÁãÊÛ°ü×°	405	°Í°Í¶àË¹	10	Ò»°ãÃ³Ò×	326	Ç§¿Ë	0	?	240,704
202109	30021500	ÃâÒßÖÆÆ·£¬ÒÑÅä¶¨¼ÁÁ¿»òÖÆ³ÉÁãÊÛ°ü×°	406	²®Àû×È	10	Ò»°ãÃ³Ò×	73	Ç§¿Ë	0	?	31,492
202109	30021500	ÃâÒßÖÆÆ·£¬ÒÑÅä¶¨¼ÁÁ¿»òÖÆ³ÉÁãÊÛ°ü×°	408	¶àÃñ×å²£ÀûÎ¬ÑÇ¹ú	10	Ò»°ãÃ³Ò×	4299	Ç§¿Ë	0	?	2,305,013
202109	30021500	ÃâÒßÖÆÆ·£¬ÒÑÅä¶¨¼ÁÁ¿»òÖÆ³ÉÁãÊÛ°ü×°	410	°ÍÎ÷	10	Ò»°ãÃ³Ò×	141405	Ç§¿Ë	0	?	76,976,035
202109	30021500	ÃâÒßÖÆÆ·£¬ÒÑÅä¶¨¼ÁÁ¿»òÖÆ³ÉÁãÊÛ°ü×°	411	¿ªÂüÈºµº	10	Ò»°ãÃ³Ò×	5	Ç§¿Ë	0	?	7,650
202109	30021500	ÃâÒßÖÆÆ·£¬ÒÑÅä¶¨¼ÁÁ¿»òÖÆ³ÉÁãÊÛ°ü×°	412	ÖÇÀû	10	Ò»°ãÃ³Ò×	6010	Ç§¿Ë	0	?	3,071,978
202109	30021500	ÃâÒßÖÆÆ·£¬ÒÑÅä¶¨¼ÁÁ¿»òÖÆ³ÉÁãÊÛ°ü×°	413	¸çÂ×±ÈÑÇ	10	Ò»°ãÃ³Ò×	18596	Ç§¿Ë	0	?	1,733,146
202109	30021500	ÃâÒßÖÆÆ·£¬ÒÑÅä¶¨¼ÁÁ¿»òÖÆ³ÉÁãÊÛ°ü×°	415	¸çË¹´ïÀè¼Ó	10	Ò»°ãÃ³Ò×	937	Ç§¿Ë	0	?	475,052
202109	30021500	ÃâÒßÖÆÆ·£¬ÒÑÅä¶¨¼ÁÁ¿»òÖÆ³ÉÁãÊÛ°ü×°	416	¹Å°Í	10	Ò»°ãÃ³Ò×	21054	Ç§¿Ë	0	?	18,569,269
202109	30021500	ÃâÒßÖÆÆ·£¬ÒÑÅä¶¨¼ÁÁ¿»òÖÆ³ÉÁãÊÛ°ü×°	418	¶àÃ×Äá¼Ó¹²ºÍ¹ú	10	Ò»°ãÃ³Ò×	11064	Ç§¿Ë	0	?	1,783,276
202109	30021500	ÃâÒßÖÆÆ·£¬ÒÑÅä¶¨¼ÁÁ¿»òÖÆ³ÉÁãÊÛ°ü×°	419	¶ò¹Ï¶à¶û	10	Ò»°ãÃ³Ò×	2071	Ç§¿Ë	0	?	1,814,870
202109	30021500	ÃâÒßÖÆÆ·£¬ÒÑÅä¶¨¼ÁÁ¿»òÖÆ³ÉÁãÊÛ°ü×°	423	Î£µØÂíÀ­	10	Ò»°ãÃ³Ò×	3053	Ç§¿Ë	0	?	1,638,072
202109	30021500	ÃâÒßÖÆÆ·£¬ÒÑÅä¶¨¼ÁÁ¿»òÖÆ³ÉÁãÊÛ°ü×°	424	¹çÑÇÄÇ	10	Ò»°ãÃ³Ò×	49	Ç§¿Ë	0	?	34,099
202109	30021500	ÃâÒßÖÆÆ·£¬ÒÑÅä¶¨¼ÁÁ¿»òÖÆ³ÉÁãÊÛ°ü×°	425	º£µØ	10	Ò»°ãÃ³Ò×	188	Ç§¿Ë	0	?	72,964
202109	30021500	ÃâÒßÖÆÆ·£¬ÒÑÅä¶¨¼ÁÁ¿»òÖÆ³ÉÁãÊÛ°ü×°	426	ºé¶¼À­Ë¹	10	Ò»°ãÃ³Ò×	5402	Ç§¿Ë	0	?	3,186,987
202109	30021500	ÃâÒßÖÆÆ·£¬ÒÑÅä¶¨¼ÁÁ¿»òÖÆ³ÉÁãÊÛ°ü×°	427	ÑÀÂò¼Ó	10	Ò»°ãÃ³Ò×	970	Ç§¿Ë	0	?	182,937
202109	30021500	ÃâÒßÖÆÆ·£¬ÒÑÅä¶¨¼ÁÁ¿»òÖÆ³ÉÁãÊÛ°ü×°	429	Ä«Î÷¸ç	10	Ò»°ãÃ³Ò×	32676	Ç§¿Ë	0	?	16,056,327
202109	30021500	ÃâÒßÖÆÆ·£¬ÒÑÅä¶¨¼ÁÁ¿»òÖÆ³ÉÁãÊÛ°ü×°	431	Äá¼ÓÀ­¹Ï	10	Ò»°ãÃ³Ò×	232	Ç§¿Ë	0	?	146,735
202109	30021500	ÃâÒßÖÆÆ·£¬ÒÑÅä¶¨¼ÁÁ¿»òÖÆ³ÉÁãÊÛ°ü×°	432	°ÍÄÃÂí	10	Ò»°ãÃ³Ò×	172	Ç§¿Ë	0	?	559,349
202109	30021500	ÃâÒßÖÆÆ·£¬ÒÑÅä¶¨¼ÁÁ¿»òÖÆ³ÉÁãÊÛ°ü×°	433	°ÍÀ­¹ç	10	Ò»°ãÃ³Ò×	84	Ç§¿Ë	0	?	84,105
202109	30021500	ÃâÒßÖÆÆ·£¬ÒÑÅä¶¨¼ÁÁ¿»òÖÆ³ÉÁãÊÛ°ü×°	434	ÃØÂ³	10	Ò»°ãÃ³Ò×	29600	Ç§¿Ë	0	?	8,125,127
202109	30021500	ÃâÒßÖÆÆ·£¬ÒÑÅä¶¨¼ÁÁ¿»òÖÆ³ÉÁãÊÛ°ü×°	437	Ê¥Â¬Î÷ÑÇ	10	Ò»°ãÃ³Ò×	26	Ç§¿Ë	0	?	19,441
202109	30021500	ÃâÒßÖÆÆ·£¬ÒÑÅä¶¨¼ÁÁ¿»òÖÆ³ÉÁãÊÛ°ü×°	439	Ê¥ÎÄÉ­ÌØºÍ¸ñÁÖÄÉ¶¡Ë¹	10	Ò»°ãÃ³Ò×	13	Ç§¿Ë	0	?	9,116
202109	30021500	ÃâÒßÖÆÆ·£¬ÒÑÅä¶¨¼ÁÁ¿»òÖÆ³ÉÁãÊÛ°ü×°	440	Èø¶ûÍß¶à	10	Ò»°ãÃ³Ò×	1449	Ç§¿Ë	0	?	551,368
202109	30021500	ÃâÒßÖÆÆ·£¬ÒÑÅä¶¨¼ÁÁ¿»òÖÆ³ÉÁãÊÛ°ü×°	441	ËÕÀïÄÏ	10	Ò»°ãÃ³Ò×	1	Ç§¿Ë	0	?	97
202109	30021500	ÃâÒßÖÆÆ·£¬ÒÑÅä¶¨¼ÁÁ¿»òÖÆ³ÉÁãÊÛ°ü×°	442	ÌØÁ¢Äá´ïºÍ¶à°Í¸ç	10	Ò»°ãÃ³Ò×	240	Ç§¿Ë	0	?	807,751
202109	30021500	ÃâÒßÖÆÆ·£¬ÒÑÅä¶¨¼ÁÁ¿»òÖÆ³ÉÁãÊÛ°ü×°	443	ÌØ¿ËË¹ºÍ¿­¿ÆË¹Èºµº	10	Ò»°ãÃ³Ò×	789	Ç§¿Ë	0	?	546,435
202109	30021500	ÃâÒßÖÆÆ·£¬ÒÑÅä¶¨¼ÁÁ¿»òÖÆ³ÉÁãÊÛ°ü×°	444	ÎÚÀ­¹ç	10	Ò»°ãÃ³Ò×	240	Ç§¿Ë	0	?	67,690
202109	30021500	ÃâÒßÖÆÆ·£¬ÒÑÅä¶¨¼ÁÁ¿»òÖÆ³ÉÁãÊÛ°ü×°	445	Î¯ÄÚÈðÀ­	10	Ò»°ãÃ³Ò×	1467	Ç§¿Ë	0	?	1,100,661
202109	30021500	ÃâÒßÖÆÆ·£¬ÒÑÅä¶¨¼ÁÁ¿»òÖÆ³ÉÁãÊÛ°ü×°	501	¼ÓÄÃ´ó	10	Ò»°ãÃ³Ò×	72778	Ç§¿Ë	0	?	17,556,002
202109	30021500	ÃâÒßÖÆÆ·£¬ÒÑÅä¶¨¼ÁÁ¿»òÖÆ³ÉÁãÊÛ°ü×°	502	ÃÀ¹ú	10	Ò»°ãÃ³Ò×	337651	Ç§¿Ë	0	?	62,340,295
202109	30021500	ÃâÒßÖÆÆ·£¬ÒÑÅä¶¨¼ÁÁ¿»òÖÆ³ÉÁãÊÛ°ü×°	601	°Ä´óÀûÑÇ	10	Ò»°ãÃ³Ò×	27091	Ç§¿Ë	0	?	26,941,798
202109	30021500	ÃâÒßÖÆÆ·£¬ÒÑÅä¶¨¼ÁÁ¿»òÖÆ³ÉÁãÊÛ°ü×°	609	ÐÂÎ÷À¼	10	Ò»°ãÃ³Ò×	654	Ç§¿Ë	0	?	165,918
202109	30021500	ÃâÒßÖÆÆ·£¬ÒÑÅä¶¨¼ÁÁ¿»òÖÆ³ÉÁãÊÛ°ü×°	611	°Í²¼ÑÇÐÂ¼¸ÄÚÑÇ	10	Ò»°ãÃ³Ò×	959	Ç§¿Ë	0	?	364,562
202110	30021500	ÃâÒßÖÆÆ·£¬ÒÑÅä¶¨¼ÁÁ¿»òÖÆ³ÉÁãÊÛ°ü×°	102	°ÍÁÖ	10	Ò»°ãÃ³Ò×	1560	Ç§¿Ë	0	?	498,312
202110	30021500	ÃâÒßÖÆÆ·£¬ÒÑÅä¶¨¼ÁÁ¿»òÖÆ³ÉÁãÊÛ°ü×°	103	ÃÏ¼ÓÀ­¹ú	10	Ò»°ãÃ³Ò×	14499	Ç§¿Ë	0	?	4,099,726
202110	30021500	ÃâÒßÖÆÆ·£¬ÒÑÅä¶¨¼ÁÁ¿»òÖÆ³ÉÁãÊÛ°ü×°	105	ÎÄÀ³	10	Ò»°ãÃ³Ò×	702	Ç§¿Ë	0	?	356,614
202110	30021500	ÃâÒßÖÆÆ·£¬ÒÑÅä¶¨¼ÁÁ¿»òÖÆ³ÉÁãÊÛ°ü×°	106	Ãåµé	10	Ò»°ãÃ³Ò×	894	Ç§¿Ë	0	?	349,386
202110	30021500	ÃâÒßÖÆÆ·£¬ÒÑÅä¶¨¼ÁÁ¿»òÖÆ³ÉÁãÊÛ°ü×°	107	¼íÆÒÕ¯	10	Ò»°ãÃ³Ò×	1530	Ç§¿Ë	0	?	549,780
202110	30021500	ÃâÒßÖÆÆ·£¬ÒÑÅä¶¨¼ÁÁ¿»òÖÆ³ÉÁãÊÛ°ü×°	108	ÈûÆÖÂ·Ë¹	10	Ò»°ãÃ³Ò×	32803	Ç§¿Ë	0	?	11,116,427
202110	30021500	ÃâÒßÖÆÆ·£¬ÒÑÅä¶¨¼ÁÁ¿»òÖÆ³ÉÁãÊÛ°ü×°	110	ÖÐ¹úÏã¸Û	10	Ò»°ãÃ³Ò×	19744	Ç§¿Ë	0	?	18,519,443
202110	30021500	ÃâÒßÖÆÆ·£¬ÒÑÅä¶¨¼ÁÁ¿»òÖÆ³ÉÁãÊÛ°ü×°	111	Ó¡¶È	10	Ò»°ãÃ³Ò×	37518	Ç§¿Ë	0	?	7,032,081
202110	30021500	ÃâÒßÖÆÆ·£¬ÒÑÅä¶¨¼ÁÁ¿»òÖÆ³ÉÁãÊÛ°ü×°	112	Ó¡¶ÈÄáÎ÷ÑÇ	10	Ò»°ãÃ³Ò×	87273	Ç§¿Ë	0	?	25,886,167
202110	30021500	ÃâÒßÖÆÆ·£¬ÒÑÅä¶¨¼ÁÁ¿»òÖÆ³ÉÁãÊÛ°ü×°	113	ÒÁÀÊ	10	Ò»°ãÃ³Ò×	3338	Ç§¿Ë	0	?	3,460,546
202110	30021500	ÃâÒßÖÆÆ·£¬ÒÑÅä¶¨¼ÁÁ¿»òÖÆ³ÉÁãÊÛ°ü×°	114	ÒÁÀ­¿Ë	10	Ò»°ãÃ³Ò×	4573	Ç§¿Ë	0	?	2,580,646
202110	30021500	ÃâÒßÖÆÆ·£¬ÒÑÅä¶¨¼ÁÁ¿»òÖÆ³ÉÁãÊÛ°ü×°	115	ÒÔÉ«ÁÐ	10	Ò»°ãÃ³Ò×	470225	Ç§¿Ë	0	?	133,405,926
202110	30021500	ÃâÒßÖÆÆ·£¬ÒÑÅä¶¨¼ÁÁ¿»òÖÆ³ÉÁãÊÛ°ü×°	116	ÈÕ±¾	10	Ò»°ãÃ³Ò×	16152	Ç§¿Ë	0	?	7,420,679
202110	30021500	ÃâÒßÖÆÆ·£¬ÒÑÅä¶¨¼ÁÁ¿»òÖÆ³ÉÁãÊÛ°ü×°	117	Ô¼µ©	10	Ò»°ãÃ³Ò×	903	Ç§¿Ë	0	?	830,290
202110	30021500	ÃâÒßÖÆÆ·£¬ÒÑÅä¶¨¼ÁÁ¿»òÖÆ³ÉÁãÊÛ°ü×°	118	¿ÆÍþÌØ	10	Ò»°ãÃ³Ò×	77	Ç§¿Ë	0	?	8,870
202110	30021500	ÃâÒßÖÆÆ·£¬ÒÑÅä¶¨¼ÁÁ¿»òÖÆ³ÉÁãÊÛ°ü×°	119	ÀÏÎÎ	10	Ò»°ãÃ³Ò×	307	Ç§¿Ë	0	?	145,187
202110	30021500	ÃâÒßÖÆÆ·£¬ÒÑÅä¶¨¼ÁÁ¿»òÖÆ³ÉÁãÊÛ°ü×°	120	Àè°ÍÄÛ	10	Ò»°ãÃ³Ò×	2084	Ç§¿Ë	0	?	422,824
202110	30021500	ÃâÒßÖÆÆ·£¬ÒÑÅä¶¨¼ÁÁ¿»òÖÆ³ÉÁãÊÛ°ü×°	121	ÖÐ¹ú°ÄÃÅ	10	Ò»°ãÃ³Ò×	15	Ç§¿Ë	0	?	9,480
202110	30021500	ÃâÒßÖÆÆ·£¬ÒÑÅä¶¨¼ÁÁ¿»òÖÆ³ÉÁãÊÛ°ü×°	122	ÂíÀ´Î÷ÑÇ	10	Ò»°ãÃ³Ò×	183501	Ç§¿Ë	0	?	36,379,189
202110	30021500	ÃâÒßÖÆÆ·£¬ÒÑÅä¶¨¼ÁÁ¿»òÖÆ³ÉÁãÊÛ°ü×°	123	Âí¶û´ú·ò	10	Ò»°ãÃ³Ò×	28	Ç§¿Ë	0	?	16,767
202110	30021500	ÃâÒßÖÆÆ·£¬ÒÑÅä¶¨¼ÁÁ¿»òÖÆ³ÉÁãÊÛ°ü×°	124	ÃÉ¹Å	10	Ò»°ãÃ³Ò×	2204	Ç§¿Ë	0	?	1,440,867
202110	30021500	ÃâÒßÖÆÆ·£¬ÒÑÅä¶¨¼ÁÁ¿»òÖÆ³ÉÁãÊÛ°ü×°	125	Äá²´¶ûÁª°îÃñÖ÷¹²ºÍ¹ú	10	Ò»°ãÃ³Ò×	3254	Ç§¿Ë	0	?	714,206
202110	30021500	ÃâÒßÖÆÆ·£¬ÒÑÅä¶¨¼ÁÁ¿»òÖÆ³ÉÁãÊÛ°ü×°	126	°¢Âü	10	Ò»°ãÃ³Ò×	196	Ç§¿Ë	0	?	122,155
202110	30021500	ÃâÒßÖÆÆ·£¬ÒÑÅä¶¨¼ÁÁ¿»òÖÆ³ÉÁãÊÛ°ü×°	127	°Í»ùË¹Ì¹	10	Ò»°ãÃ³Ò×	109394	Ç§¿Ë	0	?	11,588,485
202110	30021500	ÃâÒßÖÆÆ·£¬ÒÑÅä¶¨¼ÁÁ¿»òÖÆ³ÉÁãÊÛ°ü×°	128	°ÍÀÕË¹Ì¹	10	Ò»°ãÃ³Ò×	547	Ç§¿Ë	0	?	144,655
202110	30021500	ÃâÒßÖÆÆ·£¬ÒÑÅä¶¨¼ÁÁ¿»òÖÆ³ÉÁãÊÛ°ü×°	129	·ÆÂÉ±ö	10	Ò»°ãÃ³Ò×	12384	Ç§¿Ë	0	?	4,997,260
202110	30021500	ÃâÒßÖÆÆ·£¬ÒÑÅä¶¨¼ÁÁ¿»òÖÆ³ÉÁãÊÛ°ü×°	130	¿¨Ëþ¶û	10	Ò»°ãÃ³Ò×	3068	Ç§¿Ë	0	?	1,155,302
202110	30021500	ÃâÒßÖÆÆ·£¬ÒÑÅä¶¨¼ÁÁ¿»òÖÆ³ÉÁãÊÛ°ü×°	131	É³ÌØ°¢À­²®	10	Ò»°ãÃ³Ò×	5949	Ç§¿Ë	0	?	1,332,518
202110	30021500	ÃâÒßÖÆÆ·£¬ÒÑÅä¶¨¼ÁÁ¿»òÖÆ³ÉÁãÊÛ°ü×°	132	ÐÂ¼ÓÆÂ	10	Ò»°ãÃ³Ò×	6356	Ç§¿Ë	0	?	3,517,667
202110	30021500	ÃâÒßÖÆÆ·£¬ÒÑÅä¶¨¼ÁÁ¿»òÖÆ³ÉÁãÊÛ°ü×°	133	º«¹ú	10	Ò»°ãÃ³Ò×	2682	Ç§¿Ë	0	?	1,570,324
202110	30021500	ÃâÒßÖÆÆ·£¬ÒÑÅä¶¨¼ÁÁ¿»òÖÆ³ÉÁãÊÛ°ü×°	134	Ë¹ÀïÀ¼¿¨	10	Ò»°ãÃ³Ò×	1779	Ç§¿Ë	0	?	1,341,442
202110	30021500	ÃâÒßÖÆÆ·£¬ÒÑÅä¶¨¼ÁÁ¿»òÖÆ³ÉÁãÊÛ°ü×°	136	Ì©¹ú	10	Ò»°ãÃ³Ò×	211235	Ç§¿Ë	0	?	51,108,203
202110	30021500	ÃâÒßÖÆÆ·£¬ÒÑÅä¶¨¼ÁÁ¿»òÖÆ³ÉÁãÊÛ°ü×°	137	ÍÁ¶úÆä	10	Ò»°ãÃ³Ò×	5847	Ç§¿Ë	0	?	2,965,175
202110	30021500	ÃâÒßÖÆÆ·£¬ÒÑÅä¶¨¼ÁÁ¿»òÖÆ³ÉÁãÊÛ°ü×°	138	°¢ÁªÇõ	10	Ò»°ãÃ³Ò×	1796	Ç§¿Ë	0	?	592,178
202110	30021500	ÃâÒßÖÆÆ·£¬ÒÑÅä¶¨¼ÁÁ¿»òÖÆ³ÉÁãÊÛ°ü×°	139	Ò²ÃÅ	10	Ò»°ãÃ³Ò×	1856	Ç§¿Ë	0	?	943,900
202110	30021500	ÃâÒßÖÆÆ·£¬ÒÑÅä¶¨¼ÁÁ¿»òÖÆ³ÉÁãÊÛ°ü×°	141	Ô½ÄÏ	10	Ò»°ãÃ³Ò×	22005	Ç§¿Ë	0	?	9,625,800
202110	30021500	ÃâÒßÖÆÆ·£¬ÒÑÅä¶¨¼ÁÁ¿»òÖÆ³ÉÁãÊÛ°ü×°	143	ÖÐ¹úÌ¨Íå	10	Ò»°ãÃ³Ò×	102	Ç§¿Ë	0	?	235,521
202110	30021500	ÃâÒßÖÆÆ·£¬ÒÑÅä¶¨¼ÁÁ¿»òÖÆ³ÉÁãÊÛ°ü×°	145	¹þÈø¿ËË¹Ì¹	10	Ò»°ãÃ³Ò×	3607	Ç§¿Ë	0	?	1,837,906
202110	30021500	ÃâÒßÖÆÆ·£¬ÒÑÅä¶¨¼ÁÁ¿»òÖÆ³ÉÁãÊÛ°ü×°	146	¼ª¶û¼ªË¹Ë¹Ì¹	10	Ò»°ãÃ³Ò×	17	Ç§¿Ë	0	?	38,288
202110	30021500	ÃâÒßÖÆÆ·£¬ÒÑÅä¶¨¼ÁÁ¿»òÖÆ³ÉÁãÊÛ°ü×°	147	Ëþ¼ª¿ËË¹Ì¹	10	Ò»°ãÃ³Ò×	324	Ç§¿Ë	0	?	150,602
202110	30021500	ÃâÒßÖÆÆ·£¬ÒÑÅä¶¨¼ÁÁ¿»òÖÆ³ÉÁãÊÛ°ü×°	149	ÎÚ×È±ð¿ËË¹Ì¹	10	Ò»°ãÃ³Ò×	9608	Ç§¿Ë	0	?	5,592,371
202110	30021500	ÃâÒßÖÆÆ·£¬ÒÑÅä¶¨¼ÁÁ¿»òÖÆ³ÉÁãÊÛ°ü×°	201	°¢¶û¼°ÀûÑÇ	10	Ò»°ãÃ³Ò×	4076	Ç§¿Ë	0	?	1,464,858
202110	30021500	ÃâÒßÖÆÆ·£¬ÒÑÅä¶¨¼ÁÁ¿»òÖÆ³ÉÁãÊÛ°ü×°	202	°²¸çÀ­	10	Ò»°ãÃ³Ò×	984	Ç§¿Ë	0	?	226,254
202110	30021500	ÃâÒßÖÆÆ·£¬ÒÑÅä¶¨¼ÁÁ¿»òÖÆ³ÉÁãÊÛ°ü×°	203	±´Äþ	10	Ò»°ãÃ³Ò×	2	Ç§¿Ë	0	?	128
202110	30021500	ÃâÒßÖÆÆ·£¬ÒÑÅä¶¨¼ÁÁ¿»òÖÆ³ÉÁãÊÛ°ü×°	204	²©´ÄÍßÄÉ	10	Ò»°ãÃ³Ò×	1	Ç§¿Ë	0	?	32
202110	30021500	ÃâÒßÖÆÆ·£¬ÒÑÅä¶¨¼ÁÁ¿»òÖÆ³ÉÁãÊÛ°ü×°	205	²¼Â¡µÏ	10	Ò»°ãÃ³Ò×	6083	Ç§¿Ë	0	?	8,215,464
202110	30021500	ÃâÒßÖÆÆ·£¬ÒÑÅä¶¨¼ÁÁ¿»òÖÆ³ÉÁãÊÛ°ü×°	206	¿¦ÂóÂ¡	10	Ò»°ãÃ³Ò×	1136	Ç§¿Ë	0	?	374,956
202110	30021500	ÃâÒßÖÆÆ·£¬ÒÑÅä¶¨¼ÁÁ¿»òÖÆ³ÉÁãÊÛ°ü×°	211	Õ§µÃ	10	Ò»°ãÃ³Ò×	8	Ç§¿Ë	0	?	5,193
202110	30021500	ÃâÒßÖÆÆ·£¬ÒÑÅä¶¨¼ÁÁ¿»òÖÆ³ÉÁãÊÛ°ü×°	213	¸Õ¹û(²¼)	10	Ò»°ãÃ³Ò×	9	Ç§¿Ë	0	?	2,393
202110	30021500	ÃâÒßÖÆÆ·£¬ÒÑÅä¶¨¼ÁÁ¿»òÖÆ³ÉÁãÊÛ°ü×°	214	¼ª²¼Ìá	10	Ò»°ãÃ³Ò×	1549	Ç§¿Ë	0	?	262,270
202110	30021500	ÃâÒßÖÆÆ·£¬ÒÑÅä¶¨¼ÁÁ¿»òÖÆ³ÉÁãÊÛ°ü×°	215	°£¼°	10	Ò»°ãÃ³Ò×	5018	Ç§¿Ë	0	?	1,809,216
202110	30021500	ÃâÒßÖÆÆ·£¬ÒÑÅä¶¨¼ÁÁ¿»òÖÆ³ÉÁãÊÛ°ü×°	216	³àµÀ¼¸ÄÚÑÇ	10	Ò»°ãÃ³Ò×	248	Ç§¿Ë	0	?	27,761
202110	30021500	ÃâÒßÖÆÆ·£¬ÒÑÅä¶¨¼ÁÁ¿»òÖÆ³ÉÁãÊÛ°ü×°	217	°£Èû¶í±ÈÑÇ	10	Ò»°ãÃ³Ò×	12439	Ç§¿Ë	0	?	2,430,823
202110	30021500	ÃâÒßÖÆÆ·£¬ÒÑÅä¶¨¼ÁÁ¿»òÖÆ³ÉÁãÊÛ°ü×°	218	¼ÓÅî	10	Ò»°ãÃ³Ò×	92	Ç§¿Ë	0	?	20,785
202110	30021500	ÃâÒßÖÆÆ·£¬ÒÑÅä¶¨¼ÁÁ¿»òÖÆ³ÉÁãÊÛ°ü×°	220	¼ÓÄÉ	10	Ò»°ãÃ³Ò×	2978	Ç§¿Ë	0	?	439,113
202110	30021500	ÃâÒßÖÆÆ·£¬ÒÑÅä¶¨¼ÁÁ¿»òÖÆ³ÉÁãÊÛ°ü×°	221	¼¸ÄÚÑÇ	10	Ò»°ãÃ³Ò×	890	Ç§¿Ë	0	?	67,455
202110	30021500	ÃâÒßÖÆÆ·£¬ÒÑÅä¶¨¼ÁÁ¿»òÖÆ³ÉÁãÊÛ°ü×°	223	¿ÆÌØµÏÍß	10	Ò»°ãÃ³Ò×	157	Ç§¿Ë	0	?	199,006
202110	30021500	ÃâÒßÖÆÆ·£¬ÒÑÅä¶¨¼ÁÁ¿»òÖÆ³ÉÁãÊÛ°ü×°	224	¿ÏÄáÑÇ	10	Ò»°ãÃ³Ò×	2796	Ç§¿Ë	0	?	746,567
202110	30021500	ÃâÒßÖÆÆ·£¬ÒÑÅä¶¨¼ÁÁ¿»òÖÆ³ÉÁãÊÛ°ü×°	225	Àû±ÈÀïÑÇ	10	Ò»°ãÃ³Ò×	3930	Ç§¿Ë	0	?	344,766
202110	30021500	ÃâÒßÖÆÆ·£¬ÒÑÅä¶¨¼ÁÁ¿»òÖÆ³ÉÁãÊÛ°ü×°	226	Àû±ÈÑÇ	10	Ò»°ãÃ³Ò×	249	Ç§¿Ë	0	?	277,553
202110	30021500	ÃâÒßÖÆÆ·£¬ÒÑÅä¶¨¼ÁÁ¿»òÖÆ³ÉÁãÊÛ°ü×°	227	Âí´ï¼ÓË¹¼Ó	10	Ò»°ãÃ³Ò×	918	Ç§¿Ë	0	?	565,984
202110	30021500	ÃâÒßÖÆÆ·£¬ÒÑÅä¶¨¼ÁÁ¿»òÖÆ³ÉÁãÊÛ°ü×°	228	ÂíÀ­Î¬	10	Ò»°ãÃ³Ò×	266	Ç§¿Ë	0	?	35,846
202110	30021500	ÃâÒßÖÆÆ·£¬ÒÑÅä¶¨¼ÁÁ¿»òÖÆ³ÉÁãÊÛ°ü×°	229	ÂíÀï	10	Ò»°ãÃ³Ò×	262	Ç§¿Ë	0	?	63,255
202110	30021500	ÃâÒßÖÆÆ·£¬ÒÑÅä¶¨¼ÁÁ¿»òÖÆ³ÉÁãÊÛ°ü×°	231	Ã«ÀïÇóË¹	10	Ò»°ãÃ³Ò×	8835	Ç§¿Ë	0	?	2,462,707
202110	30021500	ÃâÒßÖÆÆ·£¬ÒÑÅä¶¨¼ÁÁ¿»òÖÆ³ÉÁãÊÛ°ü×°	232	Ä¦Âå¸ç	10	Ò»°ãÃ³Ò×	7025	Ç§¿Ë	0	?	411,340
202110	30021500	ÃâÒßÖÆÆ·£¬ÒÑÅä¶¨¼ÁÁ¿»òÖÆ³ÉÁãÊÛ°ü×°	233	ÄªÉ£±È¿Ë	10	Ò»°ãÃ³Ò×	171	Ç§¿Ë	0	?	35,198
202110	30021500	ÃâÒßÖÆÆ·£¬ÒÑÅä¶¨¼ÁÁ¿»òÖÆ³ÉÁãÊÛ°ü×°	234	ÄÉÃ×±ÈÑÇ	10	Ò»°ãÃ³Ò×	1771	Ç§¿Ë	0	?	553,583
202110	30021500	ÃâÒßÖÆÆ·£¬ÒÑÅä¶¨¼ÁÁ¿»òÖÆ³ÉÁãÊÛ°ü×°	236	ÄáÈÕÀûÑÇ	10	Ò»°ãÃ³Ò×	15987	Ç§¿Ë	0	?	2,408,820
202110	30021500	ÃâÒßÖÆÆ·£¬ÒÑÅä¶¨¼ÁÁ¿»òÖÆ³ÉÁãÊÛ°ü×°	238	Â¬Íú´ï	10	Ò»°ãÃ³Ò×	250	Ç§¿Ë	0	?	43,798
202110	30021500	ÃâÒßÖÆÆ·£¬ÒÑÅä¶¨¼ÁÁ¿»òÖÆ³ÉÁãÊÛ°ü×°	239	Ê¥¶àÃÀºÍÆÕÁÖÎ÷±È	10	Ò»°ãÃ³Ò×	126	Ç§¿Ë	0	?	33,858
202110	30021500	ÃâÒßÖÆÆ·£¬ÒÑÅä¶¨¼ÁÁ¿»òÖÆ³ÉÁãÊÛ°ü×°	240	ÈûÄÚ¼Ó¶û	10	Ò»°ãÃ³Ò×	1335	Ç§¿Ë	0	?	215,946
202110	30021500	ÃâÒßÖÆÆ·£¬ÒÑÅä¶¨¼ÁÁ¿»òÖÆ³ÉÁãÊÛ°ü×°	241	ÈûÉà¶û	10	Ò»°ãÃ³Ò×	92	Ç§¿Ë	0	?	45,357
202110	30021500	ÃâÒßÖÆÆ·£¬ÒÑÅä¶¨¼ÁÁ¿»òÖÆ³ÉÁãÊÛ°ü×°	242	ÈûÀ­Àû°º	10	Ò»°ãÃ³Ò×	330	Ç§¿Ë	0	?	24,188
202110	30021500	ÃâÒßÖÆÆ·£¬ÒÑÅä¶¨¼ÁÁ¿»òÖÆ³ÉÁãÊÛ°ü×°	243	Ë÷ÂíÀï	10	Ò»°ãÃ³Ò×	3719	Ç§¿Ë	0	?	577,407
202110	30021500	ÃâÒßÖÆÆ·£¬ÒÑÅä¶¨¼ÁÁ¿»òÖÆ³ÉÁãÊÛ°ü×°	244	ÄÏ·Ç	10	Ò»°ãÃ³Ò×	51066	Ç§¿Ë	0	?	8,645,248
202110	30021500	ÃâÒßÖÆÆ·£¬ÒÑÅä¶¨¼ÁÁ¿»òÖÆ³ÉÁãÊÛ°ü×°	246	ËÕµ¤	10	Ò»°ãÃ³Ò×	703	Ç§¿Ë	0	?	261,435
202110	30021500	ÃâÒßÖÆÆ·£¬ÒÑÅä¶¨¼ÁÁ¿»òÖÆ³ÉÁãÊÛ°ü×°	247	Ì¹É£ÄáÑÇ	10	Ò»°ãÃ³Ò×	8920	Ç§¿Ë	0	?	1,533,636
202110	30021500	ÃâÒßÖÆÆ·£¬ÒÑÅä¶¨¼ÁÁ¿»òÖÆ³ÉÁãÊÛ°ü×°	248	¶à¸ç	10	Ò»°ãÃ³Ò×	346	Ç§¿Ë	0	?	67,461
202110	30021500	ÃâÒßÖÆÆ·£¬ÒÑÅä¶¨¼ÁÁ¿»òÖÆ³ÉÁãÊÛ°ü×°	249	Í»ÄáË¹	10	Ò»°ãÃ³Ò×	561	Ç§¿Ë	0	?	186,826
202110	30021500	ÃâÒßÖÆÆ·£¬ÒÑÅä¶¨¼ÁÁ¿»òÖÆ³ÉÁãÊÛ°ü×°	250	ÎÚ¸É´ï	10	Ò»°ãÃ³Ò×	2929	Ç§¿Ë	0	?	462,435
202110	30021500	ÃâÒßÖÆÆ·£¬ÒÑÅä¶¨¼ÁÁ¿»òÖÆ³ÉÁãÊÛ°ü×°	251	²¼»ùÄÉ·¨Ë÷	10	Ò»°ãÃ³Ò×	357	Ç§¿Ë	0	?	174,429
202110	30021500	ÃâÒßÖÆÆ·£¬ÒÑÅä¶¨¼ÁÁ¿»òÖÆ³ÉÁãÊÛ°ü×°	252	¸Õ¹û(½ð)	10	Ò»°ãÃ³Ò×	2855	Ç§¿Ë	0	?	157,551
202110	30021500	ÃâÒßÖÆÆ·£¬ÒÑÅä¶¨¼ÁÁ¿»òÖÆ³ÉÁãÊÛ°ü×°	253	ÔÞ±ÈÑÇ	10	Ò»°ãÃ³Ò×	134	Ç§¿Ë	0	?	23,666
202110	30021500	ÃâÒßÖÆÆ·£¬ÒÑÅä¶¨¼ÁÁ¿»òÖÆ³ÉÁãÊÛ°ü×°	254	½ò°Í²¼Î¤	10	Ò»°ãÃ³Ò×	15373	Ç§¿Ë	0	?	21,978,258
202110	30021500	ÃâÒßÖÆÆ·£¬ÒÑÅä¶¨¼ÁÁ¿»òÖÆ³ÉÁãÊÛ°ü×°	260	ÄÏËÕµ¤¹²ºÍ¹ú	10	Ò»°ãÃ³Ò×	8	Ç§¿Ë	0	?	3,238
202110	30021500	ÃâÒßÖÆÆ·£¬ÒÑÅä¶¨¼ÁÁ¿»òÖÆ³ÉÁãÊÛ°ü×°	301	±ÈÀûÊ±	10	Ò»°ãÃ³Ò×	35569	Ç§¿Ë	0	?	6,762,416
202110	30021500	ÃâÒßÖÆÆ·£¬ÒÑÅä¶¨¼ÁÁ¿»òÖÆ³ÉÁãÊÛ°ü×°	302	µ¤Âó	10	Ò»°ãÃ³Ò×	1142	Ç§¿Ë	0	?	451,264
202110	30021500	ÃâÒßÖÆÆ·£¬ÒÑÅä¶¨¼ÁÁ¿»òÖÆ³ÉÁãÊÛ°ü×°	303	Ó¢¹ú	10	Ò»°ãÃ³Ò×	2590697	Ç§¿Ë	0	?	715,356,718
202110	30021500	ÃâÒßÖÆÆ·£¬ÒÑÅä¶¨¼ÁÁ¿»òÖÆ³ÉÁãÊÛ°ü×°	304	µÂ¹ú	10	Ò»°ãÃ³Ò×	2037051	Ç§¿Ë	0	?	469,043,652
202110	30021500	ÃâÒßÖÆÆ·£¬ÒÑÅä¶¨¼ÁÁ¿»òÖÆ³ÉÁãÊÛ°ü×°	305	·¨¹ú	10	Ò»°ãÃ³Ò×	49621	Ç§¿Ë	0	?	12,215,813
202110	30021500	ÃâÒßÖÆÆ·£¬ÒÑÅä¶¨¼ÁÁ¿»òÖÆ³ÉÁãÊÛ°ü×°	306	°®¶ûÀ¼	10	Ò»°ãÃ³Ò×	5364	Ç§¿Ë	0	?	1,435,067
202110	30021500	ÃâÒßÖÆÆ·£¬ÒÑÅä¶¨¼ÁÁ¿»òÖÆ³ÉÁãÊÛ°ü×°	307	Òâ´óÀû	10	Ò»°ãÃ³Ò×	179250	Ç§¿Ë	0	?	57,313,177
202110	30021500	ÃâÒßÖÆÆ·£¬ÒÑÅä¶¨¼ÁÁ¿»òÖÆ³ÉÁãÊÛ°ü×°	308	Â¬É­±¤	10	Ò»°ãÃ³Ò×	3015	Ç§¿Ë	0	?	1,137,668
202110	30021500	ÃâÒßÖÆÆ·£¬ÒÑÅä¶¨¼ÁÁ¿»òÖÆ³ÉÁãÊÛ°ü×°	309	ºÉÀ¼	10	Ò»°ãÃ³Ò×	32139	Ç§¿Ë	0	?	9,994,095
202110	30021500	ÃâÒßÖÆÆ·£¬ÒÑÅä¶¨¼ÁÁ¿»òÖÆ³ÉÁãÊÛ°ü×°	310	Ï£À°	10	Ò»°ãÃ³Ò×	188380	Ç§¿Ë	0	?	66,299,963
202110	30021500	ÃâÒßÖÆÆ·£¬ÒÑÅä¶¨¼ÁÁ¿»òÖÆ³ÉÁãÊÛ°ü×°	311	ÆÏÌÑÑÀ	10	Ò»°ãÃ³Ò×	2020	Ç§¿Ë	0	?	816,212
202110	30021500	ÃâÒßÖÆÆ·£¬ÒÑÅä¶¨¼ÁÁ¿»òÖÆ³ÉÁãÊÛ°ü×°	312	Î÷°àÑÀ	10	Ò»°ãÃ³Ò×	4364	Ç§¿Ë	0	?	1,360,091
202110	30021500	ÃâÒßÖÆÆ·£¬ÒÑÅä¶¨¼ÁÁ¿»òÖÆ³ÉÁãÊÛ°ü×°	313	°¢¶û°ÍÄáÑÇ	10	Ò»°ãÃ³Ò×	337	Ç§¿Ë	0	?	374,692
202110	30021500	ÃâÒßÖÆÆ·£¬ÒÑÅä¶¨¼ÁÁ¿»òÖÆ³ÉÁãÊÛ°ü×°	315	°ÂµØÀû	10	Ò»°ãÃ³Ò×	506193	Ç§¿Ë	0	?	119,613,562
202110	30021500	ÃâÒßÖÆÆ·£¬ÒÑÅä¶¨¼ÁÁ¿»òÖÆ³ÉÁãÊÛ°ü×°	316	±£¼ÓÀûÑÇ	10	Ò»°ãÃ³Ò×	6223	Ç§¿Ë	0	?	3,132,679
202110	30021500	ÃâÒßÖÆÆ·£¬ÒÑÅä¶¨¼ÁÁ¿»òÖÆ³ÉÁãÊÛ°ü×°	318	·ÒÀ¼	10	Ò»°ãÃ³Ò×	54366	Ç§¿Ë	0	?	21,638,085
202110	30021500	ÃâÒßÖÆÆ·£¬ÒÑÅä¶¨¼ÁÁ¿»òÖÆ³ÉÁãÊÛ°ü×°	321	ÐÙÑÀÀû	10	Ò»°ãÃ³Ò×	8196	Ç§¿Ë	0	?	2,600,471
202110	30021500	ÃâÒßÖÆÆ·£¬ÒÑÅä¶¨¼ÁÁ¿»òÖÆ³ÉÁãÊÛ°ü×°	322	±ùµº	10	Ò»°ãÃ³Ò×	293	Ç§¿Ë	0	?	83,401
202110	30021500	ÃâÒßÖÆÆ·£¬ÒÑÅä¶¨¼ÁÁ¿»òÖÆ³ÉÁãÊÛ°ü×°	324	Âí¶úËû	10	Ò»°ãÃ³Ò×	15	Ç§¿Ë	0	?	15,789
202110	30021500	ÃâÒßÖÆÆ·£¬ÒÑÅä¶¨¼ÁÁ¿»òÖÆ³ÉÁãÊÛ°ü×°	326	Å²Íþ	10	Ò»°ãÃ³Ò×	308	Ç§¿Ë	0	?	75,301
202110	30021500	ÃâÒßÖÆÆ·£¬ÒÑÅä¶¨¼ÁÁ¿»òÖÆ³ÉÁãÊÛ°ü×°	327	²¨À¼	10	Ò»°ãÃ³Ò×	15545	Ç§¿Ë	0	?	12,464,078
202110	30021500	ÃâÒßÖÆÆ·£¬ÒÑÅä¶¨¼ÁÁ¿»òÖÆ³ÉÁãÊÛ°ü×°	328	ÂÞÂíÄáÑÇ	10	Ò»°ãÃ³Ò×	72934	Ç§¿Ë	0	?	24,502,602
202110	30021500	ÃâÒßÖÆÆ·£¬ÒÑÅä¶¨¼ÁÁ¿»òÖÆ³ÉÁãÊÛ°ü×°	330	Èðµä	10	Ò»°ãÃ³Ò×	13995	Ç§¿Ë	0	?	2,930,252
202110	30021500	ÃâÒßÖÆÆ·£¬ÒÑÅä¶¨¼ÁÁ¿»òÖÆ³ÉÁãÊÛ°ü×°	331	ÈðÊ¿	10	Ò»°ãÃ³Ò×	16199	Ç§¿Ë	0	?	5,813,943
202110	30021500	ÃâÒßÖÆÆ·£¬ÒÑÅä¶¨¼ÁÁ¿»òÖÆ³ÉÁãÊÛ°ü×°	334	°®É³ÄáÑÇ	10	Ò»°ãÃ³Ò×	5131	Ç§¿Ë	0	?	1,361,915
202110	30021500	ÃâÒßÖÆÆ·£¬ÒÑÅä¶¨¼ÁÁ¿»òÖÆ³ÉÁãÊÛ°ü×°	335	À­ÍÑÎ¬ÑÇ	10	Ò»°ãÃ³Ò×	11502	Ç§¿Ë	0	?	3,719,998
202110	30021500	ÃâÒßÖÆÆ·£¬ÒÑÅä¶¨¼ÁÁ¿»òÖÆ³ÉÁãÊÛ°ü×°	336	Á¢ÌÕÍð	10	Ò»°ãÃ³Ò×	32649	Ç§¿Ë	0	?	7,697,839
202110	30021500	ÃâÒßÖÆÆ·£¬ÒÑÅä¶¨¼ÁÁ¿»òÖÆ³ÉÁãÊÛ°ü×°	337	¸ñÂ³¼ªÑÇ	10	Ò»°ãÃ³Ò×	2574	Ç§¿Ë	0	?	446,311
202110	30021500	ÃâÒßÖÆÆ·£¬ÒÑÅä¶¨¼ÁÁ¿»òÖÆ³ÉÁãÊÛ°ü×°	338	ÑÇÃÀÄáÑÇ	10	Ò»°ãÃ³Ò×	570	Ç§¿Ë	0	?	801,537
202110	30021500	ÃâÒßÖÆÆ·£¬ÒÑÅä¶¨¼ÁÁ¿»òÖÆ³ÉÁãÊÛ°ü×°	339	°¢Èû°Ý½®	10	Ò»°ãÃ³Ò×	2294	Ç§¿Ë	0	?	1,224,578
202110	30021500	ÃâÒßÖÆÆ·£¬ÒÑÅä¶¨¼ÁÁ¿»òÖÆ³ÉÁãÊÛ°ü×°	340	°×¶íÂÞË¹	10	Ò»°ãÃ³Ò×	575	Ç§¿Ë	0	?	220,453
202110	30021500	ÃâÒßÖÆÆ·£¬ÒÑÅä¶¨¼ÁÁ¿»òÖÆ³ÉÁãÊÛ°ü×°	343	Ä¦¶û¶àÍß	10	Ò»°ãÃ³Ò×	8704	Ç§¿Ë	0	?	2,282,543
202110	30021500	ÃâÒßÖÆÆ·£¬ÒÑÅä¶¨¼ÁÁ¿»òÖÆ³ÉÁãÊÛ°ü×°	344	¶íÂÞË¹Áª°î	10	Ò»°ãÃ³Ò×	31774	Ç§¿Ë	0	?	11,404,749
202110	30021500	ÃâÒßÖÆÆ·£¬ÒÑÅä¶¨¼ÁÁ¿»òÖÆ³ÉÁãÊÛ°ü×°	347	ÎÚ¿ËÀ¼	10	Ò»°ãÃ³Ò×	13697	Ç§¿Ë	0	?	6,006,705
202110	30021500	ÃâÒßÖÆÆ·£¬ÒÑÅä¶¨¼ÁÁ¿»òÖÆ³ÉÁãÊÛ°ü×°	350	Ë¹ÂåÎÄÄáÑÇ	10	Ò»°ãÃ³Ò×	10173	Ç§¿Ë	0	?	2,509,112
202110	30021500	ÃâÒßÖÆÆ·£¬ÒÑÅä¶¨¼ÁÁ¿»òÖÆ³ÉÁãÊÛ°ü×°	351	¿ËÂÞµØÑÇ	10	Ò»°ãÃ³Ò×	14338	Ç§¿Ë	0	?	3,485,113
202110	30021500	ÃâÒßÖÆÆ·£¬ÒÑÅä¶¨¼ÁÁ¿»òÖÆ³ÉÁãÊÛ°ü×°	352	½Ý¿Ë	10	Ò»°ãÃ³Ò×	76045	Ç§¿Ë	0	?	26,846,956
202110	30021500	ÃâÒßÖÆÆ·£¬ÒÑÅä¶¨¼ÁÁ¿»òÖÆ³ÉÁãÊÛ°ü×°	353	Ë¹Âå·¥¿Ë	10	Ò»°ãÃ³Ò×	1225	Ç§¿Ë	0	?	757,228
202110	30021500	ÃâÒßÖÆÆ·£¬ÒÑÅä¶¨¼ÁÁ¿»òÖÆ³ÉÁãÊÛ°ü×°	354	±±ÂíÆä¶Ù¹²ºÍ¹ú	10	Ò»°ãÃ³Ò×	128	Ç§¿Ë	0	?	109,764
202110	30021500	ÃâÒßÖÆÆ·£¬ÒÑÅä¶¨¼ÁÁ¿»òÖÆ³ÉÁãÊÛ°ü×°	355	²¨ºÚ	10	Ò»°ãÃ³Ò×	5304	Ç§¿Ë	0	?	1,909,233
202110	30021500	ÃâÒßÖÆÆ·£¬ÒÑÅä¶¨¼ÁÁ¿»òÖÆ³ÉÁãÊÛ°ü×°	358	Èû¶ûÎ¬ÑÇ	10	Ò»°ãÃ³Ò×	4929	Ç§¿Ë	0	?	1,469,412
202110	30021500	ÃâÒßÖÆÆ·£¬ÒÑÅä¶¨¼ÁÁ¿»òÖÆ³ÉÁãÊÛ°ü×°	402	°¢¸ùÍ¢	10	Ò»°ãÃ³Ò×	15585	Ç§¿Ë	0	?	4,801,648
202110	30021500	ÃâÒßÖÆÆ·£¬ÒÑÅä¶¨¼ÁÁ¿»òÖÆ³ÉÁãÊÛ°ü×°	404	°Í¹þÂí	10	Ò»°ãÃ³Ò×	778	Ç§¿Ë	0	?	271,470
202110	30021500	ÃâÒßÖÆÆ·£¬ÒÑÅä¶¨¼ÁÁ¿»òÖÆ³ÉÁãÊÛ°ü×°	406	²®Àû×È	10	Ò»°ãÃ³Ò×	25	Ç§¿Ë	0	?	11,715
202110	30021500	ÃâÒßÖÆÆ·£¬ÒÑÅä¶¨¼ÁÁ¿»òÖÆ³ÉÁãÊÛ°ü×°	408	¶àÃñ×å²£ÀûÎ¬ÑÇ¹ú	10	Ò»°ãÃ³Ò×	2212	Ç§¿Ë	0	?	1,166,116
202110	30021500	ÃâÒßÖÆÆ·£¬ÒÑÅä¶¨¼ÁÁ¿»òÖÆ³ÉÁãÊÛ°ü×°	410	°ÍÎ÷	10	Ò»°ãÃ³Ò×	57142	Ç§¿Ë	0	?	23,668,540
202110	30021500	ÃâÒßÖÆÆ·£¬ÒÑÅä¶¨¼ÁÁ¿»òÖÆ³ÉÁãÊÛ°ü×°	412	ÖÇÀû	10	Ò»°ãÃ³Ò×	16414	Ç§¿Ë	0	?	2,299,128
202110	30021500	ÃâÒßÖÆÆ·£¬ÒÑÅä¶¨¼ÁÁ¿»òÖÆ³ÉÁãÊÛ°ü×°	413	¸çÂ×±ÈÑÇ	10	Ò»°ãÃ³Ò×	13395	Ç§¿Ë	0	?	1,914,285
202110	30021500	ÃâÒßÖÆÆ·£¬ÒÑÅä¶¨¼ÁÁ¿»òÖÆ³ÉÁãÊÛ°ü×°	415	¸çË¹´ïÀè¼Ó	10	Ò»°ãÃ³Ò×	140	Ç§¿Ë	0	?	54,591
202110	30021500	ÃâÒßÖÆÆ·£¬ÒÑÅä¶¨¼ÁÁ¿»òÖÆ³ÉÁãÊÛ°ü×°	416	¹Å°Í	10	Ò»°ãÃ³Ò×	12478	Ç§¿Ë	0	?	11,012,136
202110	30021500	ÃâÒßÖÆÆ·£¬ÒÑÅä¶¨¼ÁÁ¿»òÖÆ³ÉÁãÊÛ°ü×°	418	¶àÃ×Äá¼Ó¹²ºÍ¹ú	10	Ò»°ãÃ³Ò×	11510	Ç§¿Ë	0	?	3,086,656
202110	30021500	ÃâÒßÖÆÆ·£¬ÒÑÅä¶¨¼ÁÁ¿»òÖÆ³ÉÁãÊÛ°ü×°	419	¶ò¹Ï¶à¶û	10	Ò»°ãÃ³Ò×	2976	Ç§¿Ë	0	?	938,244
202110	30021500	ÃâÒßÖÆÆ·£¬ÒÑÅä¶¨¼ÁÁ¿»òÖÆ³ÉÁãÊÛ°ü×°	421	¸ñÁÖÄÉ´ï	10	Ò»°ãÃ³Ò×	50	Ç§¿Ë	0	?	18,986
202110	30021500	ÃâÒßÖÆÆ·£¬ÒÑÅä¶¨¼ÁÁ¿»òÖÆ³ÉÁãÊÛ°ü×°	423	Î£µØÂíÀ­	10	Ò»°ãÃ³Ò×	2158	Ç§¿Ë	0	?	487,663
202110	30021500	ÃâÒßÖÆÆ·£¬ÒÑÅä¶¨¼ÁÁ¿»òÖÆ³ÉÁãÊÛ°ü×°	424	¹çÑÇÄÇ	10	Ò»°ãÃ³Ò×	271	Ç§¿Ë	0	?	78,623
202110	30021500	ÃâÒßÖÆÆ·£¬ÒÑÅä¶¨¼ÁÁ¿»òÖÆ³ÉÁãÊÛ°ü×°	425	º£µØ	10	Ò»°ãÃ³Ò×	100	Ç§¿Ë	0	?	62,089
202110	30021500	ÃâÒßÖÆÆ·£¬ÒÑÅä¶¨¼ÁÁ¿»òÖÆ³ÉÁãÊÛ°ü×°	426	ºé¶¼À­Ë¹	10	Ò»°ãÃ³Ò×	954	Ç§¿Ë	0	?	584,842
202110	30021500	ÃâÒßÖÆÆ·£¬ÒÑÅä¶¨¼ÁÁ¿»òÖÆ³ÉÁãÊÛ°ü×°	427	ÑÀÂò¼Ó	10	Ò»°ãÃ³Ò×	60	Ç§¿Ë	0	?	33,755
202110	30021500	ÃâÒßÖÆÆ·£¬ÒÑÅä¶¨¼ÁÁ¿»òÖÆ³ÉÁãÊÛ°ü×°	429	Ä«Î÷¸ç	10	Ò»°ãÃ³Ò×	23233	Ç§¿Ë	0	?	7,083,248
202110	30021500	ÃâÒßÖÆÆ·£¬ÒÑÅä¶¨¼ÁÁ¿»òÖÆ³ÉÁãÊÛ°ü×°	431	Äá¼ÓÀ­¹Ï	10	Ò»°ãÃ³Ò×	1285	Ç§¿Ë	0	?	215,612
202110	30021500	ÃâÒßÖÆÆ·£¬ÒÑÅä¶¨¼ÁÁ¿»òÖÆ³ÉÁãÊÛ°ü×°	432	°ÍÄÃÂí	10	Ò»°ãÃ³Ò×	335	Ç§¿Ë	0	?	128,069
202110	30021500	ÃâÒßÖÆÆ·£¬ÒÑÅä¶¨¼ÁÁ¿»òÖÆ³ÉÁãÊÛ°ü×°	433	°ÍÀ­¹ç	10	Ò»°ãÃ³Ò×	297	Ç§¿Ë	0	?	132,266
202110	30021500	ÃâÒßÖÆÆ·£¬ÒÑÅä¶¨¼ÁÁ¿»òÖÆ³ÉÁãÊÛ°ü×°	434	ÃØÂ³	10	Ò»°ãÃ³Ò×	30950	Ç§¿Ë	0	?	5,905,276
202110	30021500	ÃâÒßÖÆÆ·£¬ÒÑÅä¶¨¼ÁÁ¿»òÖÆ³ÉÁãÊÛ°ü×°	439	Ê¥ÎÄÉ­ÌØºÍ¸ñÁÖÄÉ¶¡Ë¹	10	Ò»°ãÃ³Ò×	170	Ç§¿Ë	0	?	17,969
202110	30021500	ÃâÒßÖÆÆ·£¬ÒÑÅä¶¨¼ÁÁ¿»òÖÆ³ÉÁãÊÛ°ü×°	440	Èø¶ûÍß¶à	10	Ò»°ãÃ³Ò×	1560	Ç§¿Ë	0	?	602,168
202110	30021500	ÃâÒßÖÆÆ·£¬ÒÑÅä¶¨¼ÁÁ¿»òÖÆ³ÉÁãÊÛ°ü×°	442	ÌØÁ¢Äá´ïºÍ¶à°Í¸ç	10	Ò»°ãÃ³Ò×	182	Ç§¿Ë	0	?	128,406
202110	30021500	ÃâÒßÖÆÆ·£¬ÒÑÅä¶¨¼ÁÁ¿»òÖÆ³ÉÁãÊÛ°ü×°	443	ÌØ¿ËË¹ºÍ¿­¿ÆË¹Èºµº	10	Ò»°ãÃ³Ò×	1794	Ç§¿Ë	0	?	1,097,412
202110	30021500	ÃâÒßÖÆÆ·£¬ÒÑÅä¶¨¼ÁÁ¿»òÖÆ³ÉÁãÊÛ°ü×°	444	ÎÚÀ­¹ç	10	Ò»°ãÃ³Ò×	1358	Ç§¿Ë	0	?	344,693
202110	30021500	ÃâÒßÖÆÆ·£¬ÒÑÅä¶¨¼ÁÁ¿»òÖÆ³ÉÁãÊÛ°ü×°	445	Î¯ÄÚÈðÀ­	10	Ò»°ãÃ³Ò×	7965	Ç§¿Ë	0	?	5,827,445
202110	30021500	ÃâÒßÖÆÆ·£¬ÒÑÅä¶¨¼ÁÁ¿»òÖÆ³ÉÁãÊÛ°ü×°	501	¼ÓÄÃ´ó	10	Ò»°ãÃ³Ò×	359074	Ç§¿Ë	0	?	142,718,800
202110	30021500	ÃâÒßÖÆÆ·£¬ÒÑÅä¶¨¼ÁÁ¿»òÖÆ³ÉÁãÊÛ°ü×°	502	ÃÀ¹ú	10	Ò»°ãÃ³Ò×	345824	Ç§¿Ë	0	?	53,314,840
202110	30021500	ÃâÒßÖÆÆ·£¬ÒÑÅä¶¨¼ÁÁ¿»òÖÆ³ÉÁãÊÛ°ü×°	504	°ÙÄ½´ó	10	Ò»°ãÃ³Ò×	1646	Ç§¿Ë	0	?	435,990
202110	30021500	ÃâÒßÖÆÆ·£¬ÒÑÅä¶¨¼ÁÁ¿»òÖÆ³ÉÁãÊÛ°ü×°	601	°Ä´óÀûÑÇ	10	Ò»°ãÃ³Ò×	36204	Ç§¿Ë	0	?	19,002,881
202110	30021500	ÃâÒßÖÆÆ·£¬ÒÑÅä¶¨¼ÁÁ¿»òÖÆ³ÉÁãÊÛ°ü×°	603	ì³¼Ã	10	Ò»°ãÃ³Ò×	5	Ç§¿Ë	0	?	21,179
202110	30021500	ÃâÒßÖÆÆ·£¬ÒÑÅä¶¨¼ÁÁ¿»òÖÆ³ÉÁãÊÛ°ü×°	609	ÐÂÎ÷À¼	10	Ò»°ãÃ³Ò×	412	Ç§¿Ë	0	?	143,138
202110	30021500	ÃâÒßÖÆÆ·£¬ÒÑÅä¶¨¼ÁÁ¿»òÖÆ³ÉÁãÊÛ°ü×°	611	°Í²¼ÑÇÐÂ¼¸ÄÚÑÇ	10	Ò»°ãÃ³Ò×	698	Ç§¿Ë	0	?	268,641
202111	30021500	ÃâÒßÖÆÆ·£¬ÒÑÅä¶¨¼ÁÁ¿»òÖÆ³ÉÁãÊÛ°ü×°	102	°ÍÁÖ	10	Ò»°ãÃ³Ò×	359	Ç§¿Ë	0	?	217,239
202111	30021500	ÃâÒßÖÆÆ·£¬ÒÑÅä¶¨¼ÁÁ¿»òÖÆ³ÉÁãÊÛ°ü×°	103	ÃÏ¼ÓÀ­¹ú	10	Ò»°ãÃ³Ò×	12392	Ç§¿Ë	0	?	3,997,953
202111	30021500	ÃâÒßÖÆÆ·£¬ÒÑÅä¶¨¼ÁÁ¿»òÖÆ³ÉÁãÊÛ°ü×°	104	²»µ¤	10	Ò»°ãÃ³Ò×	19	Ç§¿Ë	0	?	9,155
202111	30021500	ÃâÒßÖÆÆ·£¬ÒÑÅä¶¨¼ÁÁ¿»òÖÆ³ÉÁãÊÛ°ü×°	104	²»µ¤	11	¹ú¼Ò¼ä¡¢¹ú¼Ê×éÖ¯ÎÞ³¥Ô®ÖúºÍÔùËÍµÄÎï×Ê	420	Ç§¿Ë	0	?	285,000
202111	30021500	ÃâÒßÖÆÆ·£¬ÒÑÅä¶¨¼ÁÁ¿»òÖÆ³ÉÁãÊÛ°ü×°	105	ÎÄÀ³	10	Ò»°ãÃ³Ò×	19929	Ç§¿Ë	0	?	5,953,964
202111	30021500	ÃâÒßÖÆÆ·£¬ÒÑÅä¶¨¼ÁÁ¿»òÖÆ³ÉÁãÊÛ°ü×°	106	Ãåµé	10	Ò»°ãÃ³Ò×	2434	Ç§¿Ë	0	?	695,635
202111	30021500	ÃâÒßÖÆÆ·£¬ÒÑÅä¶¨¼ÁÁ¿»òÖÆ³ÉÁãÊÛ°ü×°	107	¼íÆÒÕ¯	10	Ò»°ãÃ³Ò×	7686	Ç§¿Ë	0	?	4,582,283
202111	30021500	ÃâÒßÖÆÆ·£¬ÒÑÅä¶¨¼ÁÁ¿»òÖÆ³ÉÁãÊÛ°ü×°	108	ÈûÆÖÂ·Ë¹	10	Ò»°ãÃ³Ò×	23138	Ç§¿Ë	0	?	7,889,339
202111	30021500	ÃâÒßÖÆÆ·£¬ÒÑÅä¶¨¼ÁÁ¿»òÖÆ³ÉÁãÊÛ°ü×°	110	ÖÐ¹úÏã¸Û	10	Ò»°ãÃ³Ò×	82097	Ç§¿Ë	0	?	30,409,599
202111	30021500	ÃâÒßÖÆÆ·£¬ÒÑÅä¶¨¼ÁÁ¿»òÖÆ³ÉÁãÊÛ°ü×°	111	Ó¡¶È	10	Ò»°ãÃ³Ò×	19277	Ç§¿Ë	0	?	5,757,159
202111	30021500	ÃâÒßÖÆÆ·£¬ÒÑÅä¶¨¼ÁÁ¿»òÖÆ³ÉÁãÊÛ°ü×°	112	Ó¡¶ÈÄáÎ÷ÑÇ	10	Ò»°ãÃ³Ò×	54777	Ç§¿Ë	0	?	18,163,980
202111	30021500	ÃâÒßÖÆÆ·£¬ÒÑÅä¶¨¼ÁÁ¿»òÖÆ³ÉÁãÊÛ°ü×°	113	ÒÁÀÊ	10	Ò»°ãÃ³Ò×	7198	Ç§¿Ë	0	?	2,734,544
202111	30021500	ÃâÒßÖÆÆ·£¬ÒÑÅä¶¨¼ÁÁ¿»òÖÆ³ÉÁãÊÛ°ü×°	114	ÒÁÀ­¿Ë	10	Ò»°ãÃ³Ò×	6747	Ç§¿Ë	0	?	2,769,350
202111	30021500	ÃâÒßÖÆÆ·£¬ÒÑÅä¶¨¼ÁÁ¿»òÖÆ³ÉÁãÊÛ°ü×°	115	ÒÔÉ«ÁÐ	10	Ò»°ãÃ³Ò×	4983	Ç§¿Ë	0	?	1,227,994
202111	30021500	ÃâÒßÖÆÆ·£¬ÒÑÅä¶¨¼ÁÁ¿»òÖÆ³ÉÁãÊÛ°ü×°	116	ÈÕ±¾	10	Ò»°ãÃ³Ò×	4367	Ç§¿Ë	0	?	4,590,944
202111	30021500	ÃâÒßÖÆÆ·£¬ÒÑÅä¶¨¼ÁÁ¿»òÖÆ³ÉÁãÊÛ°ü×°	117	Ô¼µ©	10	Ò»°ãÃ³Ò×	2121	Ç§¿Ë	0	?	699,823
202111	30021500	ÃâÒßÖÆÆ·£¬ÒÑÅä¶¨¼ÁÁ¿»òÖÆ³ÉÁãÊÛ°ü×°	118	¿ÆÍþÌØ	10	Ò»°ãÃ³Ò×	2	Ç§¿Ë	0	?	118
202111	30021500	ÃâÒßÖÆÆ·£¬ÒÑÅä¶¨¼ÁÁ¿»òÖÆ³ÉÁãÊÛ°ü×°	119	ÀÏÎÎ	10	Ò»°ãÃ³Ò×	844	Ç§¿Ë	0	?	273,572
202111	30021500	ÃâÒßÖÆÆ·£¬ÒÑÅä¶¨¼ÁÁ¿»òÖÆ³ÉÁãÊÛ°ü×°	120	Àè°ÍÄÛ	10	Ò»°ãÃ³Ò×	1398	Ç§¿Ë	0	?	376,909
202111	30021500	ÃâÒßÖÆÆ·£¬ÒÑÅä¶¨¼ÁÁ¿»òÖÆ³ÉÁãÊÛ°ü×°	122	ÂíÀ´Î÷ÑÇ	10	Ò»°ãÃ³Ò×	341036	Ç§¿Ë	0	?	55,925,948
202111	30021500	ÃâÒßÖÆÆ·£¬ÒÑÅä¶¨¼ÁÁ¿»òÖÆ³ÉÁãÊÛ°ü×°	123	Âí¶û´ú·ò	10	Ò»°ãÃ³Ò×	336	Ç§¿Ë	0	?	135,120
202111	30021500	ÃâÒßÖÆÆ·£¬ÒÑÅä¶¨¼ÁÁ¿»òÖÆ³ÉÁãÊÛ°ü×°	124	ÃÉ¹Å	10	Ò»°ãÃ³Ò×	5316	Ç§¿Ë	0	?	1,949,265
202111	30021500	ÃâÒßÖÆÆ·£¬ÒÑÅä¶¨¼ÁÁ¿»òÖÆ³ÉÁãÊÛ°ü×°	125	Äá²´¶ûÁª°îÃñÖ÷¹²ºÍ¹ú	10	Ò»°ãÃ³Ò×	3346	Ç§¿Ë	0	?	1,149,287
202111	30021500	ÃâÒßÖÆÆ·£¬ÒÑÅä¶¨¼ÁÁ¿»òÖÆ³ÉÁãÊÛ°ü×°	127	°Í»ùË¹Ì¹	10	Ò»°ãÃ³Ò×	26792	Ç§¿Ë	0	?	3,871,890
202111	30021500	ÃâÒßÖÆÆ·£¬ÒÑÅä¶¨¼ÁÁ¿»òÖÆ³ÉÁãÊÛ°ü×°	128	°ÍÀÕË¹Ì¹	10	Ò»°ãÃ³Ò×	6	Ç§¿Ë	0	?	1,234
202111	30021500	ÃâÒßÖÆÆ·£¬ÒÑÅä¶¨¼ÁÁ¿»òÖÆ³ÉÁãÊÛ°ü×°	129	·ÆÂÉ±ö	10	Ò»°ãÃ³Ò×	22673	Ç§¿Ë	0	?	11,703,132
202111	30021500	ÃâÒßÖÆÆ·£¬ÒÑÅä¶¨¼ÁÁ¿»òÖÆ³ÉÁãÊÛ°ü×°	130	¿¨Ëþ¶û	10	Ò»°ãÃ³Ò×	491	Ç§¿Ë	0	?	208,754
202111	30021500	ÃâÒßÖÆÆ·£¬ÒÑÅä¶¨¼ÁÁ¿»òÖÆ³ÉÁãÊÛ°ü×°	131	É³ÌØ°¢À­²®	10	Ò»°ãÃ³Ò×	2977	Ç§¿Ë	0	?	5,389,862
202111	30021500	ÃâÒßÖÆÆ·£¬ÒÑÅä¶¨¼ÁÁ¿»òÖÆ³ÉÁãÊÛ°ü×°	132	ÐÂ¼ÓÆÂ	10	Ò»°ãÃ³Ò×	3168	Ç§¿Ë	0	?	3,567,623
202111	30021500	ÃâÒßÖÆÆ·£¬ÒÑÅä¶¨¼ÁÁ¿»òÖÆ³ÉÁãÊÛ°ü×°	133	º«¹ú	10	Ò»°ãÃ³Ò×	4797	Ç§¿Ë	0	?	2,298,601
202111	30021500	ÃâÒßÖÆÆ·£¬ÒÑÅä¶¨¼ÁÁ¿»òÖÆ³ÉÁãÊÛ°ü×°	134	Ë¹ÀïÀ¼¿¨	10	Ò»°ãÃ³Ò×	324	Ç§¿Ë	0	?	190,426
202111	30021500	ÃâÒßÖÆÆ·£¬ÒÑÅä¶¨¼ÁÁ¿»òÖÆ³ÉÁãÊÛ°ü×°	136	Ì©¹ú	10	Ò»°ãÃ³Ò×	628509	Ç§¿Ë	0	?	128,390,823
202111	30021500	ÃâÒßÖÆÆ·£¬ÒÑÅä¶¨¼ÁÁ¿»òÖÆ³ÉÁãÊÛ°ü×°	137	ÍÁ¶úÆä	10	Ò»°ãÃ³Ò×	21331	Ç§¿Ë	0	?	4,924,385
202111	30021500	ÃâÒßÖÆÆ·£¬ÒÑÅä¶¨¼ÁÁ¿»òÖÆ³ÉÁãÊÛ°ü×°	138	°¢ÁªÇõ	10	Ò»°ãÃ³Ò×	2168	Ç§¿Ë	0	?	831,594
202111	30021500	ÃâÒßÖÆÆ·£¬ÒÑÅä¶¨¼ÁÁ¿»òÖÆ³ÉÁãÊÛ°ü×°	141	Ô½ÄÏ	10	Ò»°ãÃ³Ò×	165518	Ç§¿Ë	0	?	56,247,609
202111	30021500	ÃâÒßÖÆÆ·£¬ÒÑÅä¶¨¼ÁÁ¿»òÖÆ³ÉÁãÊÛ°ü×°	143	ÖÐ¹úÌ¨Íå	10	Ò»°ãÃ³Ò×	869	Ç§¿Ë	0	?	639,577
202111	30021500	ÃâÒßÖÆÆ·£¬ÒÑÅä¶¨¼ÁÁ¿»òÖÆ³ÉÁãÊÛ°ü×°	145	¹þÈø¿ËË¹Ì¹	10	Ò»°ãÃ³Ò×	2193	Ç§¿Ë	0	?	1,651,506
202111	30021500	ÃâÒßÖÆÆ·£¬ÒÑÅä¶¨¼ÁÁ¿»òÖÆ³ÉÁãÊÛ°ü×°	146	¼ª¶û¼ªË¹Ë¹Ì¹	10	Ò»°ãÃ³Ò×	76	Ç§¿Ë	0	?	131,249
202111	30021500	ÃâÒßÖÆÆ·£¬ÒÑÅä¶¨¼ÁÁ¿»òÖÆ³ÉÁãÊÛ°ü×°	147	Ëþ¼ª¿ËË¹Ì¹	10	Ò»°ãÃ³Ò×	1097	Ç§¿Ë	0	?	84,266
202111	30021500	ÃâÒßÖÆÆ·£¬ÒÑÅä¶¨¼ÁÁ¿»òÖÆ³ÉÁãÊÛ°ü×°	149	ÎÚ×È±ð¿ËË¹Ì¹	10	Ò»°ãÃ³Ò×	6183	Ç§¿Ë	0	?	5,291,620
202111	30021500	ÃâÒßÖÆÆ·£¬ÒÑÅä¶¨¼ÁÁ¿»òÖÆ³ÉÁãÊÛ°ü×°	201	°¢¶û¼°ÀûÑÇ	10	Ò»°ãÃ³Ò×	4284	Ç§¿Ë	0	?	3,825,675
202111	30021500	ÃâÒßÖÆÆ·£¬ÒÑÅä¶¨¼ÁÁ¿»òÖÆ³ÉÁãÊÛ°ü×°	202	°²¸çÀ­	10	Ò»°ãÃ³Ò×	9159	Ç§¿Ë	0	?	721,656
202111	30021500	ÃâÒßÖÆÆ·£¬ÒÑÅä¶¨¼ÁÁ¿»òÖÆ³ÉÁãÊÛ°ü×°	204	²©´ÄÍßÄÉ	10	Ò»°ãÃ³Ò×	3	Ç§¿Ë	0	?	463
202111	30021500	ÃâÒßÖÆÆ·£¬ÒÑÅä¶¨¼ÁÁ¿»òÖÆ³ÉÁãÊÛ°ü×°	206	¿¦ÂóÂ¡	10	Ò»°ãÃ³Ò×	1242	Ç§¿Ë	0	?	378,396
202111	30021500	ÃâÒßÖÆÆ·£¬ÒÑÅä¶¨¼ÁÁ¿»òÖÆ³ÉÁãÊÛ°ü×°	213	¸Õ¹û(²¼)	10	Ò»°ãÃ³Ò×	120	Ç§¿Ë	0	?	36,467
202111	30021500	ÃâÒßÖÆÆ·£¬ÒÑÅä¶¨¼ÁÁ¿»òÖÆ³ÉÁãÊÛ°ü×°	214	¼ª²¼Ìá	10	Ò»°ãÃ³Ò×	2287	Ç§¿Ë	0	?	536,949
202111	30021500	ÃâÒßÖÆÆ·£¬ÒÑÅä¶¨¼ÁÁ¿»òÖÆ³ÉÁãÊÛ°ü×°	215	°£¼°	10	Ò»°ãÃ³Ò×	12278	Ç§¿Ë	0	?	1,890,777
202111	30021500	ÃâÒßÖÆÆ·£¬ÒÑÅä¶¨¼ÁÁ¿»òÖÆ³ÉÁãÊÛ°ü×°	216	³àµÀ¼¸ÄÚÑÇ	10	Ò»°ãÃ³Ò×	214	Ç§¿Ë	0	?	44,832
202111	30021500	ÃâÒßÖÆÆ·£¬ÒÑÅä¶¨¼ÁÁ¿»òÖÆ³ÉÁãÊÛ°ü×°	217	°£Èû¶í±ÈÑÇ	10	Ò»°ãÃ³Ò×	7189	Ç§¿Ë	0	?	1,800,417
202111	30021500	ÃâÒßÖÆÆ·£¬ÒÑÅä¶¨¼ÁÁ¿»òÖÆ³ÉÁãÊÛ°ü×°	218	¼ÓÅî	10	Ò»°ãÃ³Ò×	21	Ç§¿Ë	0	?	112,602
202111	30021500	ÃâÒßÖÆÆ·£¬ÒÑÅä¶¨¼ÁÁ¿»òÖÆ³ÉÁãÊÛ°ü×°	219	¸Ô±ÈÑÇ	10	Ò»°ãÃ³Ò×	821	Ç§¿Ë	0	?	48,492
202111	30021500	ÃâÒßÖÆÆ·£¬ÒÑÅä¶¨¼ÁÁ¿»òÖÆ³ÉÁãÊÛ°ü×°	220	¼ÓÄÉ	10	Ò»°ãÃ³Ò×	10535	Ç§¿Ë	0	?	1,481,319
202111	30021500	ÃâÒßÖÆÆ·£¬ÒÑÅä¶¨¼ÁÁ¿»òÖÆ³ÉÁãÊÛ°ü×°	221	¼¸ÄÚÑÇ	10	Ò»°ãÃ³Ò×	23	Ç§¿Ë	0	?	7,637
202111	30021500	ÃâÒßÖÆÆ·£¬ÒÑÅä¶¨¼ÁÁ¿»òÖÆ³ÉÁãÊÛ°ü×°	223	¿ÆÌØµÏÍß	10	Ò»°ãÃ³Ò×	3173	Ç§¿Ë	0	?	1,372,554
202111	30021500	ÃâÒßÖÆÆ·£¬ÒÑÅä¶¨¼ÁÁ¿»òÖÆ³ÉÁãÊÛ°ü×°	224	¿ÏÄáÑÇ	10	Ò»°ãÃ³Ò×	11266	Ç§¿Ë	0	?	2,107,881
202111	30021500	ÃâÒßÖÆÆ·£¬ÒÑÅä¶¨¼ÁÁ¿»òÖÆ³ÉÁãÊÛ°ü×°	226	Àû±ÈÑÇ	10	Ò»°ãÃ³Ò×	5338	Ç§¿Ë	0	?	961,716
202111	30021500	ÃâÒßÖÆÆ·£¬ÒÑÅä¶¨¼ÁÁ¿»òÖÆ³ÉÁãÊÛ°ü×°	227	Âí´ï¼ÓË¹¼Ó	10	Ò»°ãÃ³Ò×	60	Ç§¿Ë	0	?	24,971
202111	30021500	ÃâÒßÖÆÆ·£¬ÒÑÅä¶¨¼ÁÁ¿»òÖÆ³ÉÁãÊÛ°ü×°	229	ÂíÀï	10	Ò»°ãÃ³Ò×	443	Ç§¿Ë	0	?	702,638
202111	30021500	ÃâÒßÖÆÆ·£¬ÒÑÅä¶¨¼ÁÁ¿»òÖÆ³ÉÁãÊÛ°ü×°	230	Ã«ÀïËþÄáÑÇ	10	Ò»°ãÃ³Ò×	2250	Ç§¿Ë	0	?	863,329
202111	30021500	ÃâÒßÖÆÆ·£¬ÒÑÅä¶¨¼ÁÁ¿»òÖÆ³ÉÁãÊÛ°ü×°	231	Ã«ÀïÇóË¹	10	Ò»°ãÃ³Ò×	18992	Ç§¿Ë	0	?	4,687,289
202111	30021500	ÃâÒßÖÆÆ·£¬ÒÑÅä¶¨¼ÁÁ¿»òÖÆ³ÉÁãÊÛ°ü×°	232	Ä¦Âå¸ç	10	Ò»°ãÃ³Ò×	381	Ç§¿Ë	0	?	384,698
202111	30021500	ÃâÒßÖÆÆ·£¬ÒÑÅä¶¨¼ÁÁ¿»òÖÆ³ÉÁãÊÛ°ü×°	233	ÄªÉ£±È¿Ë	10	Ò»°ãÃ³Ò×	2376	Ç§¿Ë	0	?	405,762
202111	30021500	ÃâÒßÖÆÆ·£¬ÒÑÅä¶¨¼ÁÁ¿»òÖÆ³ÉÁãÊÛ°ü×°	234	ÄÉÃ×±ÈÑÇ	10	Ò»°ãÃ³Ò×	7	Ç§¿Ë	0	?	62,275
202111	30021500	ÃâÒßÖÆÆ·£¬ÒÑÅä¶¨¼ÁÁ¿»òÖÆ³ÉÁãÊÛ°ü×°	235	ÄáÈÕ¶û	10	Ò»°ãÃ³Ò×	78	Ç§¿Ë	0	?	18,157
202111	30021500	ÃâÒßÖÆÆ·£¬ÒÑÅä¶¨¼ÁÁ¿»òÖÆ³ÉÁãÊÛ°ü×°	236	ÄáÈÕÀûÑÇ	10	Ò»°ãÃ³Ò×	1352	Ç§¿Ë	0	?	747,651
202111	30021500	ÃâÒßÖÆÆ·£¬ÒÑÅä¶¨¼ÁÁ¿»òÖÆ³ÉÁãÊÛ°ü×°	238	Â¬Íú´ï	10	Ò»°ãÃ³Ò×	968	Ç§¿Ë	0	?	294,051
202111	30021500	ÃâÒßÖÆÆ·£¬ÒÑÅä¶¨¼ÁÁ¿»òÖÆ³ÉÁãÊÛ°ü×°	240	ÈûÄÚ¼Ó¶û	10	Ò»°ãÃ³Ò×	527	Ç§¿Ë	0	?	183,509
202111	30021500	ÃâÒßÖÆÆ·£¬ÒÑÅä¶¨¼ÁÁ¿»òÖÆ³ÉÁãÊÛ°ü×°	242	ÈûÀ­Àû°º	10	Ò»°ãÃ³Ò×	1827	Ç§¿Ë	0	?	258,605
202111	30021500	ÃâÒßÖÆÆ·£¬ÒÑÅä¶¨¼ÁÁ¿»òÖÆ³ÉÁãÊÛ°ü×°	243	Ë÷ÂíÀï	10	Ò»°ãÃ³Ò×	1046	Ç§¿Ë	0	?	202,017
202111	30021500	ÃâÒßÖÆÆ·£¬ÒÑÅä¶¨¼ÁÁ¿»òÖÆ³ÉÁãÊÛ°ü×°	244	ÄÏ·Ç	10	Ò»°ãÃ³Ò×	12160	Ç§¿Ë	0	?	2,207,242
202111	30021500	ÃâÒßÖÆÆ·£¬ÒÑÅä¶¨¼ÁÁ¿»òÖÆ³ÉÁãÊÛ°ü×°	246	ËÕµ¤	10	Ò»°ãÃ³Ò×	130	Ç§¿Ë	0	?	44,848
202111	30021500	ÃâÒßÖÆÆ·£¬ÒÑÅä¶¨¼ÁÁ¿»òÖÆ³ÉÁãÊÛ°ü×°	247	Ì¹É£ÄáÑÇ	10	Ò»°ãÃ³Ò×	10437	Ç§¿Ë	0	?	925,085
202111	30021500	ÃâÒßÖÆÆ·£¬ÒÑÅä¶¨¼ÁÁ¿»òÖÆ³ÉÁãÊÛ°ü×°	248	¶à¸ç	10	Ò»°ãÃ³Ò×	15	Ç§¿Ë	0	?	165,241
202111	30021500	ÃâÒßÖÆÆ·£¬ÒÑÅä¶¨¼ÁÁ¿»òÖÆ³ÉÁãÊÛ°ü×°	249	Í»ÄáË¹	10	Ò»°ãÃ³Ò×	572	Ç§¿Ë	0	?	188,737
202111	30021500	ÃâÒßÖÆÆ·£¬ÒÑÅä¶¨¼ÁÁ¿»òÖÆ³ÉÁãÊÛ°ü×°	250	ÎÚ¸É´ï	10	Ò»°ãÃ³Ò×	519	Ç§¿Ë	0	?	242,185
202111	30021500	ÃâÒßÖÆÆ·£¬ÒÑÅä¶¨¼ÁÁ¿»òÖÆ³ÉÁãÊÛ°ü×°	251	²¼»ùÄÉ·¨Ë÷	10	Ò»°ãÃ³Ò×	242	Ç§¿Ë	0	?	39,193
202111	30021500	ÃâÒßÖÆÆ·£¬ÒÑÅä¶¨¼ÁÁ¿»òÖÆ³ÉÁãÊÛ°ü×°	252	¸Õ¹û(½ð)	10	Ò»°ãÃ³Ò×	456	Ç§¿Ë	0	?	216,408
202111	30021500	ÃâÒßÖÆÆ·£¬ÒÑÅä¶¨¼ÁÁ¿»òÖÆ³ÉÁãÊÛ°ü×°	253	ÔÞ±ÈÑÇ	10	Ò»°ãÃ³Ò×	202	Ç§¿Ë	0	?	34,443
202111	30021500	ÃâÒßÖÆÆ·£¬ÒÑÅä¶¨¼ÁÁ¿»òÖÆ³ÉÁãÊÛ°ü×°	254	½ò°Í²¼Î¤	10	Ò»°ãÃ³Ò×	2449	Ç§¿Ë	0	?	875,114
202111	30021500	ÃâÒßÖÆÆ·£¬ÒÑÅä¶¨¼ÁÁ¿»òÖÆ³ÉÁãÊÛ°ü×°	258	¶òÁ¢ÌØÀïÑÇ	10	Ò»°ãÃ³Ò×	546	Ç§¿Ë	0	?	134,143
202111	30021500	ÃâÒßÖÆÆ·£¬ÒÑÅä¶¨¼ÁÁ¿»òÖÆ³ÉÁãÊÛ°ü×°	260	ÄÏËÕµ¤¹²ºÍ¹ú	10	Ò»°ãÃ³Ò×	10	Ç§¿Ë	0	?	3,679
202111	30021500	ÃâÒßÖÆÆ·£¬ÒÑÅä¶¨¼ÁÁ¿»òÖÆ³ÉÁãÊÛ°ü×°	301	±ÈÀûÊ±	10	Ò»°ãÃ³Ò×	95285	Ç§¿Ë	0	?	20,685,083
202111	30021500	ÃâÒßÖÆÆ·£¬ÒÑÅä¶¨¼ÁÁ¿»òÖÆ³ÉÁãÊÛ°ü×°	302	µ¤Âó	10	Ò»°ãÃ³Ò×	14867	Ç§¿Ë	0	?	3,082,226
202111	30021500	ÃâÒßÖÆÆ·£¬ÒÑÅä¶¨¼ÁÁ¿»òÖÆ³ÉÁãÊÛ°ü×°	303	Ó¢¹ú	10	Ò»°ãÃ³Ò×	3396813	Ç§¿Ë	0	?	912,677,957
202111	30021500	ÃâÒßÖÆÆ·£¬ÒÑÅä¶¨¼ÁÁ¿»òÖÆ³ÉÁãÊÛ°ü×°	304	µÂ¹ú	10	Ò»°ãÃ³Ò×	5821019	Ç§¿Ë	0	?	1,310,089,688
202111	30021500	ÃâÒßÖÆÆ·£¬ÒÑÅä¶¨¼ÁÁ¿»òÖÆ³ÉÁãÊÛ°ü×°	305	·¨¹ú	10	Ò»°ãÃ³Ò×	139714	Ç§¿Ë	0	?	38,175,699
202111	30021500	ÃâÒßÖÆÆ·£¬ÒÑÅä¶¨¼ÁÁ¿»òÖÆ³ÉÁãÊÛ°ü×°	306	°®¶ûÀ¼	10	Ò»°ãÃ³Ò×	71826	Ç§¿Ë	0	?	26,666,485
202111	30021500	ÃâÒßÖÆÆ·£¬ÒÑÅä¶¨¼ÁÁ¿»òÖÆ³ÉÁãÊÛ°ü×°	307	Òâ´óÀû	10	Ò»°ãÃ³Ò×	219487	Ç§¿Ë	0	?	69,156,734
202111	30021500	ÃâÒßÖÆÆ·£¬ÒÑÅä¶¨¼ÁÁ¿»òÖÆ³ÉÁãÊÛ°ü×°	308	Â¬É­±¤	10	Ò»°ãÃ³Ò×	14100	Ç§¿Ë	0	?	5,496,313
202111	30021500	ÃâÒßÖÆÆ·£¬ÒÑÅä¶¨¼ÁÁ¿»òÖÆ³ÉÁãÊÛ°ü×°	309	ºÉÀ¼	10	Ò»°ãÃ³Ò×	440036	Ç§¿Ë	0	?	108,283,436
202111	30021500	ÃâÒßÖÆÆ·£¬ÒÑÅä¶¨¼ÁÁ¿»òÖÆ³ÉÁãÊÛ°ü×°	310	Ï£À°	10	Ò»°ãÃ³Ò×	473878	Ç§¿Ë	0	?	163,633,260
202111	30021500	ÃâÒßÖÆÆ·£¬ÒÑÅä¶¨¼ÁÁ¿»òÖÆ³ÉÁãÊÛ°ü×°	311	ÆÏÌÑÑÀ	10	Ò»°ãÃ³Ò×	19754	Ç§¿Ë	0	?	3,806,667
202111	30021500	ÃâÒßÖÆÆ·£¬ÒÑÅä¶¨¼ÁÁ¿»òÖÆ³ÉÁãÊÛ°ü×°	312	Î÷°àÑÀ	10	Ò»°ãÃ³Ò×	100378	Ç§¿Ë	0	?	20,490,877
202111	30021500	ÃâÒßÖÆÆ·£¬ÒÑÅä¶¨¼ÁÁ¿»òÖÆ³ÉÁãÊÛ°ü×°	313	°¢¶û°ÍÄáÑÇ	10	Ò»°ãÃ³Ò×	1732	Ç§¿Ë	0	?	812,886
202111	30021500	ÃâÒßÖÆÆ·£¬ÒÑÅä¶¨¼ÁÁ¿»òÖÆ³ÉÁãÊÛ°ü×°	315	°ÂµØÀû	10	Ò»°ãÃ³Ò×	403325	Ç§¿Ë	0	?	109,952,859
202111	30021500	ÃâÒßÖÆÆ·£¬ÒÑÅä¶¨¼ÁÁ¿»òÖÆ³ÉÁãÊÛ°ü×°	316	±£¼ÓÀûÑÇ	10	Ò»°ãÃ³Ò×	39525	Ç§¿Ë	0	?	10,795,782
202111	30021500	ÃâÒßÖÆÆ·£¬ÒÑÅä¶¨¼ÁÁ¿»òÖÆ³ÉÁãÊÛ°ü×°	318	·ÒÀ¼	10	Ò»°ãÃ³Ò×	108570	Ç§¿Ë	0	?	38,559,102
202111	30021500	ÃâÒßÖÆÆ·£¬ÒÑÅä¶¨¼ÁÁ¿»òÖÆ³ÉÁãÊÛ°ü×°	321	ÐÙÑÀÀû	10	Ò»°ãÃ³Ò×	20150	Ç§¿Ë	0	?	6,119,699
202111	30021500	ÃâÒßÖÆÆ·£¬ÒÑÅä¶¨¼ÁÁ¿»òÖÆ³ÉÁãÊÛ°ü×°	322	±ùµº	10	Ò»°ãÃ³Ò×	4330	Ç§¿Ë	0	?	1,012,928
202111	30021500	ÃâÒßÖÆÆ·£¬ÒÑÅä¶¨¼ÁÁ¿»òÖÆ³ÉÁãÊÛ°ü×°	326	Å²Íþ	10	Ò»°ãÃ³Ò×	1038	Ç§¿Ë	0	?	325,433
202111	30021500	ÃâÒßÖÆÆ·£¬ÒÑÅä¶¨¼ÁÁ¿»òÖÆ³ÉÁãÊÛ°ü×°	327	²¨À¼	10	Ò»°ãÃ³Ò×	22866	Ç§¿Ë	0	?	9,066,693
202111	30021500	ÃâÒßÖÆÆ·£¬ÒÑÅä¶¨¼ÁÁ¿»òÖÆ³ÉÁãÊÛ°ü×°	328	ÂÞÂíÄáÑÇ	10	Ò»°ãÃ³Ò×	103282	Ç§¿Ë	0	?	32,766,476
202111	30021500	ÃâÒßÖÆÆ·£¬ÒÑÅä¶¨¼ÁÁ¿»òÖÆ³ÉÁãÊÛ°ü×°	330	Èðµä	10	Ò»°ãÃ³Ò×	5193	Ç§¿Ë	0	?	835,015
202111	30021500	ÃâÒßÖÆÆ·£¬ÒÑÅä¶¨¼ÁÁ¿»òÖÆ³ÉÁãÊÛ°ü×°	331	ÈðÊ¿	10	Ò»°ãÃ³Ò×	22717	Ç§¿Ë	0	?	8,308,048
202111	30021500	ÃâÒßÖÆÆ·£¬ÒÑÅä¶¨¼ÁÁ¿»òÖÆ³ÉÁãÊÛ°ü×°	334	°®É³ÄáÑÇ	10	Ò»°ãÃ³Ò×	14434	Ç§¿Ë	0	?	4,018,339
202111	30021500	ÃâÒßÖÆÆ·£¬ÒÑÅä¶¨¼ÁÁ¿»òÖÆ³ÉÁãÊÛ°ü×°	335	À­ÍÑÎ¬ÑÇ	10	Ò»°ãÃ³Ò×	4595	Ç§¿Ë	0	?	1,610,630
202111	30021500	ÃâÒßÖÆÆ·£¬ÒÑÅä¶¨¼ÁÁ¿»òÖÆ³ÉÁãÊÛ°ü×°	336	Á¢ÌÕÍð	10	Ò»°ãÃ³Ò×	30065	Ç§¿Ë	0	?	9,304,442
202111	30021500	ÃâÒßÖÆÆ·£¬ÒÑÅä¶¨¼ÁÁ¿»òÖÆ³ÉÁãÊÛ°ü×°	337	¸ñÂ³¼ªÑÇ	10	Ò»°ãÃ³Ò×	4556	Ç§¿Ë	0	?	1,020,257
202111	30021500	ÃâÒßÖÆÆ·£¬ÒÑÅä¶¨¼ÁÁ¿»òÖÆ³ÉÁãÊÛ°ü×°	338	ÑÇÃÀÄáÑÇ	10	Ò»°ãÃ³Ò×	616	Ç§¿Ë	0	?	489,873
202111	30021500	ÃâÒßÖÆÆ·£¬ÒÑÅä¶¨¼ÁÁ¿»òÖÆ³ÉÁãÊÛ°ü×°	339	°¢Èû°Ý½®	10	Ò»°ãÃ³Ò×	1227	Ç§¿Ë	0	?	318,948
202111	30021500	ÃâÒßÖÆÆ·£¬ÒÑÅä¶¨¼ÁÁ¿»òÖÆ³ÉÁãÊÛ°ü×°	340	°×¶íÂÞË¹	10	Ò»°ãÃ³Ò×	3773	Ç§¿Ë	0	?	1,643,526
202111	30021500	ÃâÒßÖÆÆ·£¬ÒÑÅä¶¨¼ÁÁ¿»òÖÆ³ÉÁãÊÛ°ü×°	343	Ä¦¶û¶àÍß	10	Ò»°ãÃ³Ò×	1280	Ç§¿Ë	0	?	771,733
202111	30021500	ÃâÒßÖÆÆ·£¬ÒÑÅä¶¨¼ÁÁ¿»òÖÆ³ÉÁãÊÛ°ü×°	344	¶íÂÞË¹Áª°î	10	Ò»°ãÃ³Ò×	43393	Ç§¿Ë	0	?	15,828,524
202111	30021500	ÃâÒßÖÆÆ·£¬ÒÑÅä¶¨¼ÁÁ¿»òÖÆ³ÉÁãÊÛ°ü×°	347	ÎÚ¿ËÀ¼	10	Ò»°ãÃ³Ò×	59121	Ç§¿Ë	0	?	24,811,849
202111	30021500	ÃâÒßÖÆÆ·£¬ÒÑÅä¶¨¼ÁÁ¿»òÖÆ³ÉÁãÊÛ°ü×°	350	Ë¹ÂåÎÄÄáÑÇ	10	Ò»°ãÃ³Ò×	50161	Ç§¿Ë	0	?	15,111,550
202111	30021500	ÃâÒßÖÆÆ·£¬ÒÑÅä¶¨¼ÁÁ¿»òÖÆ³ÉÁãÊÛ°ü×°	351	¿ËÂÞµØÑÇ	10	Ò»°ãÃ³Ò×	48459	Ç§¿Ë	0	?	13,689,223
202111	30021500	ÃâÒßÖÆÆ·£¬ÒÑÅä¶¨¼ÁÁ¿»òÖÆ³ÉÁãÊÛ°ü×°	352	½Ý¿Ë	10	Ò»°ãÃ³Ò×	268334	Ç§¿Ë	0	?	83,481,077
202111	30021500	ÃâÒßÖÆÆ·£¬ÒÑÅä¶¨¼ÁÁ¿»òÖÆ³ÉÁãÊÛ°ü×°	353	Ë¹Âå·¥¿Ë	10	Ò»°ãÃ³Ò×	39124	Ç§¿Ë	0	?	12,881,278
202111	30021500	ÃâÒßÖÆÆ·£¬ÒÑÅä¶¨¼ÁÁ¿»òÖÆ³ÉÁãÊÛ°ü×°	354	±±ÂíÆä¶Ù¹²ºÍ¹ú	10	Ò»°ãÃ³Ò×	461	Ç§¿Ë	0	?	433,103
202111	30021500	ÃâÒßÖÆÆ·£¬ÒÑÅä¶¨¼ÁÁ¿»òÖÆ³ÉÁãÊÛ°ü×°	355	²¨ºÚ	10	Ò»°ãÃ³Ò×	5234	Ç§¿Ë	0	?	1,620,209
202111	30021500	ÃâÒßÖÆÆ·£¬ÒÑÅä¶¨¼ÁÁ¿»òÖÆ³ÉÁãÊÛ°ü×°	358	Èû¶ûÎ¬ÑÇ	10	Ò»°ãÃ³Ò×	1033	Ç§¿Ë	0	?	491,765
202111	30021500	ÃâÒßÖÆÆ·£¬ÒÑÅä¶¨¼ÁÁ¿»òÖÆ³ÉÁãÊÛ°ü×°	359	ºÚÉ½	10	Ò»°ãÃ³Ò×	85	Ç§¿Ë	0	?	36,307
202111	30021500	ÃâÒßÖÆÆ·£¬ÒÑÅä¶¨¼ÁÁ¿»òÖÆ³ÉÁãÊÛ°ü×°	402	°¢¸ùÍ¢	10	Ò»°ãÃ³Ò×	6816	Ç§¿Ë	0	?	1,440,840
202111	30021500	ÃâÒßÖÆÆ·£¬ÒÑÅä¶¨¼ÁÁ¿»òÖÆ³ÉÁãÊÛ°ü×°	404	°Í¹þÂí	10	Ò»°ãÃ³Ò×	110	Ç§¿Ë	0	?	62,096
202111	30021500	ÃâÒßÖÆÆ·£¬ÒÑÅä¶¨¼ÁÁ¿»òÖÆ³ÉÁãÊÛ°ü×°	405	°Í°Í¶àË¹	10	Ò»°ãÃ³Ò×	115	Ç§¿Ë	0	?	20,554
202111	30021500	ÃâÒßÖÆÆ·£¬ÒÑÅä¶¨¼ÁÁ¿»òÖÆ³ÉÁãÊÛ°ü×°	406	²®Àû×È	10	Ò»°ãÃ³Ò×	20	Ç§¿Ë	0	?	8,280
202111	30021500	ÃâÒßÖÆÆ·£¬ÒÑÅä¶¨¼ÁÁ¿»òÖÆ³ÉÁãÊÛ°ü×°	408	¶àÃñ×å²£ÀûÎ¬ÑÇ¹ú	10	Ò»°ãÃ³Ò×	4017	Ç§¿Ë	0	?	2,011,201
202111	30021500	ÃâÒßÖÆÆ·£¬ÒÑÅä¶¨¼ÁÁ¿»òÖÆ³ÉÁãÊÛ°ü×°	410	°ÍÎ÷	10	Ò»°ãÃ³Ò×	48681	Ç§¿Ë	0	?	20,677,005
202111	30021500	ÃâÒßÖÆÆ·£¬ÒÑÅä¶¨¼ÁÁ¿»òÖÆ³ÉÁãÊÛ°ü×°	411	¿ªÂüÈºµº	10	Ò»°ãÃ³Ò×	4881	Ç§¿Ë	0	?	2,443,109
202111	30021500	ÃâÒßÖÆÆ·£¬ÒÑÅä¶¨¼ÁÁ¿»òÖÆ³ÉÁãÊÛ°ü×°	412	ÖÇÀû	10	Ò»°ãÃ³Ò×	9083	Ç§¿Ë	0	?	3,942,906
202111	30021500	ÃâÒßÖÆÆ·£¬ÒÑÅä¶¨¼ÁÁ¿»òÖÆ³ÉÁãÊÛ°ü×°	413	¸çÂ×±ÈÑÇ	10	Ò»°ãÃ³Ò×	16102	Ç§¿Ë	0	?	2,517,077
202111	30021500	ÃâÒßÖÆÆ·£¬ÒÑÅä¶¨¼ÁÁ¿»òÖÆ³ÉÁãÊÛ°ü×°	414	¶àÃ×Äá¿Ë	10	Ò»°ãÃ³Ò×	65	Ç§¿Ë	0	?	30,910
202111	30021500	ÃâÒßÖÆÆ·£¬ÒÑÅä¶¨¼ÁÁ¿»òÖÆ³ÉÁãÊÛ°ü×°	415	¸çË¹´ïÀè¼Ó	10	Ò»°ãÃ³Ò×	17	Ç§¿Ë	0	?	21,317
202111	30021500	ÃâÒßÖÆÆ·£¬ÒÑÅä¶¨¼ÁÁ¿»òÖÆ³ÉÁãÊÛ°ü×°	416	¹Å°Í	10	Ò»°ãÃ³Ò×	364	Ç§¿Ë	0	?	29,486,887
202111	30021500	ÃâÒßÖÆÆ·£¬ÒÑÅä¶¨¼ÁÁ¿»òÖÆ³ÉÁãÊÛ°ü×°	418	¶àÃ×Äá¼Ó¹²ºÍ¹ú	10	Ò»°ãÃ³Ò×	14578	Ç§¿Ë	0	?	3,230,600
202111	30021500	ÃâÒßÖÆÆ·£¬ÒÑÅä¶¨¼ÁÁ¿»òÖÆ³ÉÁãÊÛ°ü×°	419	¶ò¹Ï¶à¶û	10	Ò»°ãÃ³Ò×	931	Ç§¿Ë	0	?	1,329,520
202111	30021500	ÃâÒßÖÆÆ·£¬ÒÑÅä¶¨¼ÁÁ¿»òÖÆ³ÉÁãÊÛ°ü×°	421	¸ñÁÖÄÉ´ï	10	Ò»°ãÃ³Ò×	408	Ç§¿Ë	0	?	207,453
202111	30021500	ÃâÒßÖÆÆ·£¬ÒÑÅä¶¨¼ÁÁ¿»òÖÆ³ÉÁãÊÛ°ü×°	423	Î£µØÂíÀ­	10	Ò»°ãÃ³Ò×	3897	Ç§¿Ë	0	?	1,239,790
202111	30021500	ÃâÒßÖÆÆ·£¬ÒÑÅä¶¨¼ÁÁ¿»òÖÆ³ÉÁãÊÛ°ü×°	424	¹çÑÇÄÇ	10	Ò»°ãÃ³Ò×	133	Ç§¿Ë	0	?	30,151
202111	30021500	ÃâÒßÖÆÆ·£¬ÒÑÅä¶¨¼ÁÁ¿»òÖÆ³ÉÁãÊÛ°ü×°	425	º£µØ	10	Ò»°ãÃ³Ò×	27	Ç§¿Ë	0	?	13,204
202111	30021500	ÃâÒßÖÆÆ·£¬ÒÑÅä¶¨¼ÁÁ¿»òÖÆ³ÉÁãÊÛ°ü×°	426	ºé¶¼À­Ë¹	10	Ò»°ãÃ³Ò×	620	Ç§¿Ë	0	?	362,923
202111	30021500	ÃâÒßÖÆÆ·£¬ÒÑÅä¶¨¼ÁÁ¿»òÖÆ³ÉÁãÊÛ°ü×°	427	ÑÀÂò¼Ó	10	Ò»°ãÃ³Ò×	24	Ç§¿Ë	0	?	12,493
202111	30021500	ÃâÒßÖÆÆ·£¬ÒÑÅä¶¨¼ÁÁ¿»òÖÆ³ÉÁãÊÛ°ü×°	429	Ä«Î÷¸ç	10	Ò»°ãÃ³Ò×	35920	Ç§¿Ë	0	?	7,573,838
202111	30021500	ÃâÒßÖÆÆ·£¬ÒÑÅä¶¨¼ÁÁ¿»òÖÆ³ÉÁãÊÛ°ü×°	431	Äá¼ÓÀ­¹Ï	10	Ò»°ãÃ³Ò×	3565	Ç§¿Ë	0	?	422,020
202111	30021500	ÃâÒßÖÆÆ·£¬ÒÑÅä¶¨¼ÁÁ¿»òÖÆ³ÉÁãÊÛ°ü×°	432	°ÍÄÃÂí	10	Ò»°ãÃ³Ò×	352	Ç§¿Ë	0	?	261,386
202111	30021500	ÃâÒßÖÆÆ·£¬ÒÑÅä¶¨¼ÁÁ¿»òÖÆ³ÉÁãÊÛ°ü×°	433	°ÍÀ­¹ç	10	Ò»°ãÃ³Ò×	419	Ç§¿Ë	0	?	213,659
202111	30021500	ÃâÒßÖÆÆ·£¬ÒÑÅä¶¨¼ÁÁ¿»òÖÆ³ÉÁãÊÛ°ü×°	434	ÃØÂ³	10	Ò»°ãÃ³Ò×	30927	Ç§¿Ë	0	?	7,514,100
202111	30021500	ÃâÒßÖÆÆ·£¬ÒÑÅä¶¨¼ÁÁ¿»òÖÆ³ÉÁãÊÛ°ü×°	435	²¨¶àÀè¸÷	10	Ò»°ãÃ³Ò×	70	Ç§¿Ë	0	?	8,713
202111	30021500	ÃâÒßÖÆÆ·£¬ÒÑÅä¶¨¼ÁÁ¿»òÖÆ³ÉÁãÊÛ°ü×°	437	Ê¥Â¬Î÷ÑÇ	10	Ò»°ãÃ³Ò×	11	Ç§¿Ë	0	?	10,567
202111	30021500	ÃâÒßÖÆÆ·£¬ÒÑÅä¶¨¼ÁÁ¿»òÖÆ³ÉÁãÊÛ°ü×°	440	Èø¶ûÍß¶à	10	Ò»°ãÃ³Ò×	2240	Ç§¿Ë	0	?	716,592
202111	30021500	ÃâÒßÖÆÆ·£¬ÒÑÅä¶¨¼ÁÁ¿»òÖÆ³ÉÁãÊÛ°ü×°	441	ËÕÀïÄÏ	10	Ò»°ãÃ³Ò×	170	Ç§¿Ë	0	?	84,563
202111	30021500	ÃâÒßÖÆÆ·£¬ÒÑÅä¶¨¼ÁÁ¿»òÖÆ³ÉÁãÊÛ°ü×°	442	ÌØÁ¢Äá´ïºÍ¶à°Í¸ç	10	Ò»°ãÃ³Ò×	375	Ç§¿Ë	0	?	171,024
202111	30021500	ÃâÒßÖÆÆ·£¬ÒÑÅä¶¨¼ÁÁ¿»òÖÆ³ÉÁãÊÛ°ü×°	443	ÌØ¿ËË¹ºÍ¿­¿ÆË¹Èºµº	10	Ò»°ãÃ³Ò×	251	Ç§¿Ë	0	?	212,440
202111	30021500	ÃâÒßÖÆÆ·£¬ÒÑÅä¶¨¼ÁÁ¿»òÖÆ³ÉÁãÊÛ°ü×°	444	ÎÚÀ­¹ç	10	Ò»°ãÃ³Ò×	160	Ç§¿Ë	0	?	25,947
202111	30021500	ÃâÒßÖÆÆ·£¬ÒÑÅä¶¨¼ÁÁ¿»òÖÆ³ÉÁãÊÛ°ü×°	445	Î¯ÄÚÈðÀ­	10	Ò»°ãÃ³Ò×	5102	Ç§¿Ë	0	?	3,123,491
202111	30021500	ÃâÒßÖÆÆ·£¬ÒÑÅä¶¨¼ÁÁ¿»òÖÆ³ÉÁãÊÛ°ü×°	501	¼ÓÄÃ´ó	10	Ò»°ãÃ³Ò×	435402	Ç§¿Ë	0	?	169,533,033
202111	30021500	ÃâÒßÖÆÆ·£¬ÒÑÅä¶¨¼ÁÁ¿»òÖÆ³ÉÁãÊÛ°ü×°	502	ÃÀ¹ú	10	Ò»°ãÃ³Ò×	1756996	Ç§¿Ë	0	?	346,421,554
202111	30021500	ÃâÒßÖÆÆ·£¬ÒÑÅä¶¨¼ÁÁ¿»òÖÆ³ÉÁãÊÛ°ü×°	504	°ÙÄ½´ó	10	Ò»°ãÃ³Ò×	3346	Ç§¿Ë	0	?	1,513,811
202111	30021500	ÃâÒßÖÆÆ·£¬ÒÑÅä¶¨¼ÁÁ¿»òÖÆ³ÉÁãÊÛ°ü×°	601	°Ä´óÀûÑÇ	10	Ò»°ãÃ³Ò×	180982	Ç§¿Ë	0	?	68,889,677
202111	30021500	ÃâÒßÖÆÆ·£¬ÒÑÅä¶¨¼ÁÁ¿»òÖÆ³ÉÁãÊÛ°ü×°	603	ì³¼Ã	10	Ò»°ãÃ³Ò×	14	Ç§¿Ë	0	?	14,799
202111	30021500	ÃâÒßÖÆÆ·£¬ÒÑÅä¶¨¼ÁÁ¿»òÖÆ³ÉÁãÊÛ°ü×°	607	ÐÂ¿¦Àï¶àÄáÑÇ	10	Ò»°ãÃ³Ò×	1200	Ç§¿Ë	0	?	458,732
202111	30021500	ÃâÒßÖÆÆ·£¬ÒÑÅä¶¨¼ÁÁ¿»òÖÆ³ÉÁãÊÛ°ü×°	609	ÐÂÎ÷À¼	10	Ò»°ãÃ³Ò×	1721	Ç§¿Ë	0	?	219,278
202111	30021500	ÃâÒßÖÆÆ·£¬ÒÑÅä¶¨¼ÁÁ¿»òÖÆ³ÉÁãÊÛ°ü×°	611	°Í²¼ÑÇÐÂ¼¸ÄÚÑÇ	10	Ò»°ãÃ³Ò×	1070	Ç§¿Ë	0	?	864,409
202112	30021500	ÃâÒßÖÆÆ·£¬ÒÑÅä¶¨¼ÁÁ¿»òÖÆ³ÉÁãÊÛ°ü×°	102	°ÍÁÖ	10	Ò»°ãÃ³Ò×	232	Ç§¿Ë	0	?	63,933
202112	30021500	ÃâÒßÖÆÆ·£¬ÒÑÅä¶¨¼ÁÁ¿»òÖÆ³ÉÁãÊÛ°ü×°	103	ÃÏ¼ÓÀ­¹ú	10	Ò»°ãÃ³Ò×	16487	Ç§¿Ë	0	?	5,639,230
202112	30021500	ÃâÒßÖÆÆ·£¬ÒÑÅä¶¨¼ÁÁ¿»òÖÆ³ÉÁãÊÛ°ü×°	104	²»µ¤	10	Ò»°ãÃ³Ò×	5	Ç§¿Ë	0	?	3,419
202112	30021500	ÃâÒßÖÆÆ·£¬ÒÑÅä¶¨¼ÁÁ¿»òÖÆ³ÉÁãÊÛ°ü×°	105	ÎÄÀ³	10	Ò»°ãÃ³Ò×	10681	Ç§¿Ë	0	?	2,489,897
202112	30021500	ÃâÒßÖÆÆ·£¬ÒÑÅä¶¨¼ÁÁ¿»òÖÆ³ÉÁãÊÛ°ü×°	106	Ãåµé	10	Ò»°ãÃ³Ò×	4054	Ç§¿Ë	0	?	672,617
202112	30021500	ÃâÒßÖÆÆ·£¬ÒÑÅä¶¨¼ÁÁ¿»òÖÆ³ÉÁãÊÛ°ü×°	107	¼íÆÒÕ¯	10	Ò»°ãÃ³Ò×	11816	Ç§¿Ë	0	?	4,439,277
202112	30021500	ÃâÒßÖÆÆ·£¬ÒÑÅä¶¨¼ÁÁ¿»òÖÆ³ÉÁãÊÛ°ü×°	107	¼íÆÒÕ¯	11	¹ú¼Ò¼ä¡¢¹ú¼Ê×éÖ¯ÎÞ³¥Ô®ÖúºÍÔùËÍµÄÎï×Ê	186	Ç§¿Ë	0	?	236,597
202112	30021500	ÃâÒßÖÆÆ·£¬ÒÑÅä¶¨¼ÁÁ¿»òÖÆ³ÉÁãÊÛ°ü×°	108	ÈûÆÖÂ·Ë¹	10	Ò»°ãÃ³Ò×	81983	Ç§¿Ë	0	?	26,977,736
202112	30021500	ÃâÒßÖÆÆ·£¬ÒÑÅä¶¨¼ÁÁ¿»òÖÆ³ÉÁãÊÛ°ü×°	110	ÖÐ¹úÏã¸Û	10	Ò»°ãÃ³Ò×	295065	Ç§¿Ë	0	?	95,143,090
202112	30021500	ÃâÒßÖÆÆ·£¬ÒÑÅä¶¨¼ÁÁ¿»òÖÆ³ÉÁãÊÛ°ü×°	111	Ó¡¶È	10	Ò»°ãÃ³Ò×	16746	Ç§¿Ë	0	?	5,164,236
202112	30021500	ÃâÒßÖÆÆ·£¬ÒÑÅä¶¨¼ÁÁ¿»òÖÆ³ÉÁãÊÛ°ü×°	112	Ó¡¶ÈÄáÎ÷ÑÇ	10	Ò»°ãÃ³Ò×	65425	Ç§¿Ë	0	?	18,456,808
202112	30021500	ÃâÒßÖÆÆ·£¬ÒÑÅä¶¨¼ÁÁ¿»òÖÆ³ÉÁãÊÛ°ü×°	113	ÒÁÀÊ	10	Ò»°ãÃ³Ò×	2901	Ç§¿Ë	0	?	4,054,171
202112	30021500	ÃâÒßÖÆÆ·£¬ÒÑÅä¶¨¼ÁÁ¿»òÖÆ³ÉÁãÊÛ°ü×°	114	ÒÁÀ­¿Ë	10	Ò»°ãÃ³Ò×	16154	Ç§¿Ë	0	?	4,321,786
202112	30021500	ÃâÒßÖÆÆ·£¬ÒÑÅä¶¨¼ÁÁ¿»òÖÆ³ÉÁãÊÛ°ü×°	115	ÒÔÉ«ÁÐ	10	Ò»°ãÃ³Ò×	6632	Ç§¿Ë	0	?	1,483,273
202112	30021500	ÃâÒßÖÆÆ·£¬ÒÑÅä¶¨¼ÁÁ¿»òÖÆ³ÉÁãÊÛ°ü×°	116	ÈÕ±¾	10	Ò»°ãÃ³Ò×	5186	Ç§¿Ë	0	?	3,952,046
202112	30021500	ÃâÒßÖÆÆ·£¬ÒÑÅä¶¨¼ÁÁ¿»òÖÆ³ÉÁãÊÛ°ü×°	117	Ô¼µ©	10	Ò»°ãÃ³Ò×	1999	Ç§¿Ë	0	?	1,248,061
202112	30021500	ÃâÒßÖÆÆ·£¬ÒÑÅä¶¨¼ÁÁ¿»òÖÆ³ÉÁãÊÛ°ü×°	118	¿ÆÍþÌØ	10	Ò»°ãÃ³Ò×	304	Ç§¿Ë	0	?	46,853
202112	30021500	ÃâÒßÖÆÆ·£¬ÒÑÅä¶¨¼ÁÁ¿»òÖÆ³ÉÁãÊÛ°ü×°	119	ÀÏÎÎ	10	Ò»°ãÃ³Ò×	698	Ç§¿Ë	0	?	111,500
202112	30021500	ÃâÒßÖÆÆ·£¬ÒÑÅä¶¨¼ÁÁ¿»òÖÆ³ÉÁãÊÛ°ü×°	120	Àè°ÍÄÛ	10	Ò»°ãÃ³Ò×	2439	Ç§¿Ë	0	?	2,534,940
202112	30021500	ÃâÒßÖÆÆ·£¬ÒÑÅä¶¨¼ÁÁ¿»òÖÆ³ÉÁãÊÛ°ü×°	122	ÂíÀ´Î÷ÑÇ	10	Ò»°ãÃ³Ò×	348925	Ç§¿Ë	0	?	55,795,951
202112	30021500	ÃâÒßÖÆÆ·£¬ÒÑÅä¶¨¼ÁÁ¿»òÖÆ³ÉÁãÊÛ°ü×°	123	Âí¶û´ú·ò	10	Ò»°ãÃ³Ò×	27	Ç§¿Ë	0	?	19,456
202112	30021500	ÃâÒßÖÆÆ·£¬ÒÑÅä¶¨¼ÁÁ¿»òÖÆ³ÉÁãÊÛ°ü×°	124	ÃÉ¹Å	10	Ò»°ãÃ³Ò×	3973	Ç§¿Ë	0	?	1,470,544
202112	30021500	ÃâÒßÖÆÆ·£¬ÒÑÅä¶¨¼ÁÁ¿»òÖÆ³ÉÁãÊÛ°ü×°	125	Äá²´¶ûÁª°îÃñÖ÷¹²ºÍ¹ú	10	Ò»°ãÃ³Ò×	2763	Ç§¿Ë	0	?	1,240,288
202112	30021500	ÃâÒßÖÆÆ·£¬ÒÑÅä¶¨¼ÁÁ¿»òÖÆ³ÉÁãÊÛ°ü×°	126	°¢Âü	10	Ò»°ãÃ³Ò×	463	Ç§¿Ë	0	?	318,620
202112	30021500	ÃâÒßÖÆÆ·£¬ÒÑÅä¶¨¼ÁÁ¿»òÖÆ³ÉÁãÊÛ°ü×°	127	°Í»ùË¹Ì¹	10	Ò»°ãÃ³Ò×	43519	Ç§¿Ë	0	?	5,733,871
202112	30021500	ÃâÒßÖÆÆ·£¬ÒÑÅä¶¨¼ÁÁ¿»òÖÆ³ÉÁãÊÛ°ü×°	129	·ÆÂÉ±ö	10	Ò»°ãÃ³Ò×	11461	Ç§¿Ë	0	?	3,894,173
202112	30021500	ÃâÒßÖÆÆ·£¬ÒÑÅä¶¨¼ÁÁ¿»òÖÆ³ÉÁãÊÛ°ü×°	130	¿¨Ëþ¶û	10	Ò»°ãÃ³Ò×	1561	Ç§¿Ë	0	?	800,947
202112	30021500	ÃâÒßÖÆÆ·£¬ÒÑÅä¶¨¼ÁÁ¿»òÖÆ³ÉÁãÊÛ°ü×°	131	É³ÌØ°¢À­²®	10	Ò»°ãÃ³Ò×	1883	Ç§¿Ë	0	?	5,301,191
202112	30021500	ÃâÒßÖÆÆ·£¬ÒÑÅä¶¨¼ÁÁ¿»òÖÆ³ÉÁãÊÛ°ü×°	132	ÐÂ¼ÓÆÂ	10	Ò»°ãÃ³Ò×	27262	Ç§¿Ë	0	?	11,144,775
202112	30021500	ÃâÒßÖÆÆ·£¬ÒÑÅä¶¨¼ÁÁ¿»òÖÆ³ÉÁãÊÛ°ü×°	133	º«¹ú	10	Ò»°ãÃ³Ò×	33037	Ç§¿Ë	0	?	10,124,002
202112	30021500	ÃâÒßÖÆÆ·£¬ÒÑÅä¶¨¼ÁÁ¿»òÖÆ³ÉÁãÊÛ°ü×°	134	Ë¹ÀïÀ¼¿¨	10	Ò»°ãÃ³Ò×	1078	Ç§¿Ë	0	?	551,815
202112	30021500	ÃâÒßÖÆÆ·£¬ÒÑÅä¶¨¼ÁÁ¿»òÖÆ³ÉÁãÊÛ°ü×°	135	ÐðÀûÑÇ	10	Ò»°ãÃ³Ò×	14	Ç§¿Ë	0	?	125,683
202112	30021500	ÃâÒßÖÆÆ·£¬ÒÑÅä¶¨¼ÁÁ¿»òÖÆ³ÉÁãÊÛ°ü×°	136	Ì©¹ú	10	Ò»°ãÃ³Ò×	568853	Ç§¿Ë	0	?	96,971,568
202112	30021500	ÃâÒßÖÆÆ·£¬ÒÑÅä¶¨¼ÁÁ¿»òÖÆ³ÉÁãÊÛ°ü×°	137	ÍÁ¶úÆä	10	Ò»°ãÃ³Ò×	45055	Ç§¿Ë	0	?	16,951,961
202112	30021500	ÃâÒßÖÆÆ·£¬ÒÑÅä¶¨¼ÁÁ¿»òÖÆ³ÉÁãÊÛ°ü×°	138	°¢ÁªÇõ	10	Ò»°ãÃ³Ò×	1779	Ç§¿Ë	0	?	561,964
202112	30021500	ÃâÒßÖÆÆ·£¬ÒÑÅä¶¨¼ÁÁ¿»òÖÆ³ÉÁãÊÛ°ü×°	139	Ò²ÃÅ	10	Ò»°ãÃ³Ò×	18748	Ç§¿Ë	0	?	2,357,102
202112	30021500	ÃâÒßÖÆÆ·£¬ÒÑÅä¶¨¼ÁÁ¿»òÖÆ³ÉÁãÊÛ°ü×°	141	Ô½ÄÏ	10	Ò»°ãÃ³Ò×	279831	Ç§¿Ë	0	?	93,682,261
202112	30021500	ÃâÒßÖÆÆ·£¬ÒÑÅä¶¨¼ÁÁ¿»òÖÆ³ÉÁãÊÛ°ü×°	143	ÖÐ¹úÌ¨Íå	10	Ò»°ãÃ³Ò×	1051	Ç§¿Ë	0	?	687,854
202112	30021500	ÃâÒßÖÆÆ·£¬ÒÑÅä¶¨¼ÁÁ¿»òÖÆ³ÉÁãÊÛ°ü×°	145	¹þÈø¿ËË¹Ì¹	10	Ò»°ãÃ³Ò×	8273	Ç§¿Ë	0	?	2,077,473
202112	30021500	ÃâÒßÖÆÆ·£¬ÒÑÅä¶¨¼ÁÁ¿»òÖÆ³ÉÁãÊÛ°ü×°	146	¼ª¶û¼ªË¹Ë¹Ì¹	10	Ò»°ãÃ³Ò×	162	Ç§¿Ë	0	?	63,422
202112	30021500	ÃâÒßÖÆÆ·£¬ÒÑÅä¶¨¼ÁÁ¿»òÖÆ³ÉÁãÊÛ°ü×°	147	Ëþ¼ª¿ËË¹Ì¹	10	Ò»°ãÃ³Ò×	5261	Ç§¿Ë	0	?	858,162
202112	30021500	ÃâÒßÖÆÆ·£¬ÒÑÅä¶¨¼ÁÁ¿»òÖÆ³ÉÁãÊÛ°ü×°	149	ÎÚ×È±ð¿ËË¹Ì¹	10	Ò»°ãÃ³Ò×	7102	Ç§¿Ë	0	?	2,953,502
202112	30021500	ÃâÒßÖÆÆ·£¬ÒÑÅä¶¨¼ÁÁ¿»òÖÆ³ÉÁãÊÛ°ü×°	201	°¢¶û¼°ÀûÑÇ	10	Ò»°ãÃ³Ò×	11871	Ç§¿Ë	0	?	3,601,886
202112	30021500	ÃâÒßÖÆÆ·£¬ÒÑÅä¶¨¼ÁÁ¿»òÖÆ³ÉÁãÊÛ°ü×°	202	°²¸çÀ­	10	Ò»°ãÃ³Ò×	4250	Ç§¿Ë	0	?	389,667
202112	30021500	ÃâÒßÖÆÆ·£¬ÒÑÅä¶¨¼ÁÁ¿»òÖÆ³ÉÁãÊÛ°ü×°	203	±´Äþ	10	Ò»°ãÃ³Ò×	444	Ç§¿Ë	0	?	118,108
202112	30021500	ÃâÒßÖÆÆ·£¬ÒÑÅä¶¨¼ÁÁ¿»òÖÆ³ÉÁãÊÛ°ü×°	204	²©´ÄÍßÄÉ	10	Ò»°ãÃ³Ò×	43	Ç§¿Ë	0	?	16,781
202112	30021500	ÃâÒßÖÆÆ·£¬ÒÑÅä¶¨¼ÁÁ¿»òÖÆ³ÉÁãÊÛ°ü×°	204	²©´ÄÍßÄÉ	12	ÆäËû¾èÔùÎï×Ê	28	Ç§¿Ë	0	?	190,951
202112	30021500	ÃâÒßÖÆÆ·£¬ÒÑÅä¶¨¼ÁÁ¿»òÖÆ³ÉÁãÊÛ°ü×°	205	²¼Â¡µÏ	10	Ò»°ãÃ³Ò×	37	Ç§¿Ë	0	?	33,563
202112	30021500	ÃâÒßÖÆÆ·£¬ÒÑÅä¶¨¼ÁÁ¿»òÖÆ³ÉÁãÊÛ°ü×°	206	¿¦ÂóÂ¡	10	Ò»°ãÃ³Ò×	227	Ç§¿Ë	0	?	106,018
202112	30021500	ÃâÒßÖÆÆ·£¬ÒÑÅä¶¨¼ÁÁ¿»òÖÆ³ÉÁãÊÛ°ü×°	211	Õ§µÃ	10	Ò»°ãÃ³Ò×	78	Ç§¿Ë	0	?	60,000
202112	30021500	ÃâÒßÖÆÆ·£¬ÒÑÅä¶¨¼ÁÁ¿»òÖÆ³ÉÁãÊÛ°ü×°	214	¼ª²¼Ìá	10	Ò»°ãÃ³Ò×	3297	Ç§¿Ë	0	?	338,790
202112	30021500	ÃâÒßÖÆÆ·£¬ÒÑÅä¶¨¼ÁÁ¿»òÖÆ³ÉÁãÊÛ°ü×°	215	°£¼°	10	Ò»°ãÃ³Ò×	24564	Ç§¿Ë	0	?	6,143,333
202112	30021500	ÃâÒßÖÆÆ·£¬ÒÑÅä¶¨¼ÁÁ¿»òÖÆ³ÉÁãÊÛ°ü×°	217	°£Èû¶í±ÈÑÇ	10	Ò»°ãÃ³Ò×	2742	Ç§¿Ë	0	?	963,250
202112	30021500	ÃâÒßÖÆÆ·£¬ÒÑÅä¶¨¼ÁÁ¿»òÖÆ³ÉÁãÊÛ°ü×°	218	¼ÓÅî	10	Ò»°ãÃ³Ò×	41	Ç§¿Ë	0	?	30,338
202112	30021500	ÃâÒßÖÆÆ·£¬ÒÑÅä¶¨¼ÁÁ¿»òÖÆ³ÉÁãÊÛ°ü×°	219	¸Ô±ÈÑÇ	10	Ò»°ãÃ³Ò×	60	Ç§¿Ë	0	?	15,919
202112	30021500	ÃâÒßÖÆÆ·£¬ÒÑÅä¶¨¼ÁÁ¿»òÖÆ³ÉÁãÊÛ°ü×°	220	¼ÓÄÉ	10	Ò»°ãÃ³Ò×	11718	Ç§¿Ë	0	?	3,292,489
202112	30021500	ÃâÒßÖÆÆ·£¬ÒÑÅä¶¨¼ÁÁ¿»òÖÆ³ÉÁãÊÛ°ü×°	223	¿ÆÌØµÏÍß	10	Ò»°ãÃ³Ò×	817	Ç§¿Ë	0	?	363,368
202112	30021500	ÃâÒßÖÆÆ·£¬ÒÑÅä¶¨¼ÁÁ¿»òÖÆ³ÉÁãÊÛ°ü×°	224	¿ÏÄáÑÇ	10	Ò»°ãÃ³Ò×	4724	Ç§¿Ë	0	?	1,144,817
202112	30021500	ÃâÒßÖÆÆ·£¬ÒÑÅä¶¨¼ÁÁ¿»òÖÆ³ÉÁãÊÛ°ü×°	225	Àû±ÈÀïÑÇ	10	Ò»°ãÃ³Ò×	91	Ç§¿Ë	0	?	31,503
202112	30021500	ÃâÒßÖÆÆ·£¬ÒÑÅä¶¨¼ÁÁ¿»òÖÆ³ÉÁãÊÛ°ü×°	226	Àû±ÈÑÇ	10	Ò»°ãÃ³Ò×	4847	Ç§¿Ë	0	?	1,299,493
202112	30021500	ÃâÒßÖÆÆ·£¬ÒÑÅä¶¨¼ÁÁ¿»òÖÆ³ÉÁãÊÛ°ü×°	227	Âí´ï¼ÓË¹¼Ó	10	Ò»°ãÃ³Ò×	300	Ç§¿Ë	0	?	73,518
202112	30021500	ÃâÒßÖÆÆ·£¬ÒÑÅä¶¨¼ÁÁ¿»òÖÆ³ÉÁãÊÛ°ü×°	228	ÂíÀ­Î¬	10	Ò»°ãÃ³Ò×	330	Ç§¿Ë	0	?	43,200
202112	30021500	ÃâÒßÖÆÆ·£¬ÒÑÅä¶¨¼ÁÁ¿»òÖÆ³ÉÁãÊÛ°ü×°	229	ÂíÀï	10	Ò»°ãÃ³Ò×	237	Ç§¿Ë	0	?	84,463
202112	30021500	ÃâÒßÖÆÆ·£¬ÒÑÅä¶¨¼ÁÁ¿»òÖÆ³ÉÁãÊÛ°ü×°	230	Ã«ÀïËþÄáÑÇ	10	Ò»°ãÃ³Ò×	2325	Ç§¿Ë	0	?	892,148
202112	30021500	ÃâÒßÖÆÆ·£¬ÒÑÅä¶¨¼ÁÁ¿»òÖÆ³ÉÁãÊÛ°ü×°	231	Ã«ÀïÇóË¹	10	Ò»°ãÃ³Ò×	7114	Ç§¿Ë	0	?	2,241,870
202112	30021500	ÃâÒßÖÆÆ·£¬ÒÑÅä¶¨¼ÁÁ¿»òÖÆ³ÉÁãÊÛ°ü×°	232	Ä¦Âå¸ç	10	Ò»°ãÃ³Ò×	481	Ç§¿Ë	0	?	143,314
202112	30021500	ÃâÒßÖÆÆ·£¬ÒÑÅä¶¨¼ÁÁ¿»òÖÆ³ÉÁãÊÛ°ü×°	233	ÄªÉ£±È¿Ë	10	Ò»°ãÃ³Ò×	62	Ç§¿Ë	0	?	32,771
202112	30021500	ÃâÒßÖÆÆ·£¬ÒÑÅä¶¨¼ÁÁ¿»òÖÆ³ÉÁãÊÛ°ü×°	234	ÄÉÃ×±ÈÑÇ	10	Ò»°ãÃ³Ò×	146	Ç§¿Ë	0	?	49,291
202112	30021500	ÃâÒßÖÆÆ·£¬ÒÑÅä¶¨¼ÁÁ¿»òÖÆ³ÉÁãÊÛ°ü×°	236	ÄáÈÕÀûÑÇ	10	Ò»°ãÃ³Ò×	29344	Ç§¿Ë	0	?	3,731,610
202112	30021500	ÃâÒßÖÆÆ·£¬ÒÑÅä¶¨¼ÁÁ¿»òÖÆ³ÉÁãÊÛ°ü×°	238	Â¬Íú´ï	10	Ò»°ãÃ³Ò×	254	Ç§¿Ë	0	?	66,446
202112	30021500	ÃâÒßÖÆÆ·£¬ÒÑÅä¶¨¼ÁÁ¿»òÖÆ³ÉÁãÊÛ°ü×°	240	ÈûÄÚ¼Ó¶û	10	Ò»°ãÃ³Ò×	30	Ç§¿Ë	0	?	122,429
202112	30021500	ÃâÒßÖÆÆ·£¬ÒÑÅä¶¨¼ÁÁ¿»òÖÆ³ÉÁãÊÛ°ü×°	241	ÈûÉà¶û	10	Ò»°ãÃ³Ò×	6	Ç§¿Ë	0	?	3,189
202112	30021500	ÃâÒßÖÆÆ·£¬ÒÑÅä¶¨¼ÁÁ¿»òÖÆ³ÉÁãÊÛ°ü×°	243	Ë÷ÂíÀï	10	Ò»°ãÃ³Ò×	430	Ç§¿Ë	0	?	199,194
202112	30021500	ÃâÒßÖÆÆ·£¬ÒÑÅä¶¨¼ÁÁ¿»òÖÆ³ÉÁãÊÛ°ü×°	244	ÄÏ·Ç	10	Ò»°ãÃ³Ò×	34428	Ç§¿Ë	0	?	10,063,554
202112	30021500	ÃâÒßÖÆÆ·£¬ÒÑÅä¶¨¼ÁÁ¿»òÖÆ³ÉÁãÊÛ°ü×°	246	ËÕµ¤	10	Ò»°ãÃ³Ò×	4275	Ç§¿Ë	0	?	900,305
202112	30021500	ÃâÒßÖÆÆ·£¬ÒÑÅä¶¨¼ÁÁ¿»òÖÆ³ÉÁãÊÛ°ü×°	247	Ì¹É£ÄáÑÇ	10	Ò»°ãÃ³Ò×	554	Ç§¿Ë	0	?	618,747
202112	30021500	ÃâÒßÖÆÆ·£¬ÒÑÅä¶¨¼ÁÁ¿»òÖÆ³ÉÁãÊÛ°ü×°	249	Í»ÄáË¹	10	Ò»°ãÃ³Ò×	240	Ç§¿Ë	0	?	199,861
202112	30021500	ÃâÒßÖÆÆ·£¬ÒÑÅä¶¨¼ÁÁ¿»òÖÆ³ÉÁãÊÛ°ü×°	250	ÎÚ¸É´ï	10	Ò»°ãÃ³Ò×	14117	Ç§¿Ë	0	?	1,825,612
202112	30021500	ÃâÒßÖÆÆ·£¬ÒÑÅä¶¨¼ÁÁ¿»òÖÆ³ÉÁãÊÛ°ü×°	251	²¼»ùÄÉ·¨Ë÷	10	Ò»°ãÃ³Ò×	437	Ç§¿Ë	0	?	109,421
202112	30021500	ÃâÒßÖÆÆ·£¬ÒÑÅä¶¨¼ÁÁ¿»òÖÆ³ÉÁãÊÛ°ü×°	252	¸Õ¹û(½ð)	10	Ò»°ãÃ³Ò×	3570	Ç§¿Ë	0	?	678,099
202112	30021500	ÃâÒßÖÆÆ·£¬ÒÑÅä¶¨¼ÁÁ¿»òÖÆ³ÉÁãÊÛ°ü×°	253	ÔÞ±ÈÑÇ	10	Ò»°ãÃ³Ò×	327	Ç§¿Ë	0	?	114,304
202112	30021500	ÃâÒßÖÆÆ·£¬ÒÑÅä¶¨¼ÁÁ¿»òÖÆ³ÉÁãÊÛ°ü×°	254	½ò°Í²¼Î¤	10	Ò»°ãÃ³Ò×	110	Ç§¿Ë	0	?	55,745
202112	30021500	ÃâÒßÖÆÆ·£¬ÒÑÅä¶¨¼ÁÁ¿»òÖÆ³ÉÁãÊÛ°ü×°	254	½ò°Í²¼Î¤	12	ÆäËû¾èÔùÎï×Ê	129	Ç§¿Ë	0	?	569,118
202112	30021500	ÃâÒßÖÆÆ·£¬ÒÑÅä¶¨¼ÁÁ¿»òÖÆ³ÉÁãÊÛ°ü×°	258	¶òÁ¢ÌØÀïÑÇ	10	Ò»°ãÃ³Ò×	720	Ç§¿Ë	0	?	843,942
202112	30021500	ÃâÒßÖÆÆ·£¬ÒÑÅä¶¨¼ÁÁ¿»òÖÆ³ÉÁãÊÛ°ü×°	301	±ÈÀûÊ±	10	Ò»°ãÃ³Ò×	506553	Ç§¿Ë	0	?	114,860,802
202112	30021500	ÃâÒßÖÆÆ·£¬ÒÑÅä¶¨¼ÁÁ¿»òÖÆ³ÉÁãÊÛ°ü×°	302	µ¤Âó	10	Ò»°ãÃ³Ò×	609130	Ç§¿Ë	0	?	170,827,417
202112	30021500	ÃâÒßÖÆÆ·£¬ÒÑÅä¶¨¼ÁÁ¿»òÖÆ³ÉÁãÊÛ°ü×°	303	Ó¢¹ú	10	Ò»°ãÃ³Ò×	4434091	Ç§¿Ë	0	?	1,185,194,392
202112	30021500	ÃâÒßÖÆÆ·£¬ÒÑÅä¶¨¼ÁÁ¿»òÖÆ³ÉÁãÊÛ°ü×°	304	µÂ¹ú	10	Ò»°ãÃ³Ò×	18857691	Ç§¿Ë	0	?	4,404,887,790
202112	30021500	ÃâÒßÖÆÆ·£¬ÒÑÅä¶¨¼ÁÁ¿»òÖÆ³ÉÁãÊÛ°ü×°	305	·¨¹ú	10	Ò»°ãÃ³Ò×	1843144	Ç§¿Ë	0	?	507,322,725
202112	30021500	ÃâÒßÖÆÆ·£¬ÒÑÅä¶¨¼ÁÁ¿»òÖÆ³ÉÁãÊÛ°ü×°	306	°®¶ûÀ¼	10	Ò»°ãÃ³Ò×	141297	Ç§¿Ë	0	?	37,034,474
202112	30021500	ÃâÒßÖÆÆ·£¬ÒÑÅä¶¨¼ÁÁ¿»òÖÆ³ÉÁãÊÛ°ü×°	307	Òâ´óÀû	10	Ò»°ãÃ³Ò×	538697	Ç§¿Ë	0	?	152,780,601
202112	30021500	ÃâÒßÖÆÆ·£¬ÒÑÅä¶¨¼ÁÁ¿»òÖÆ³ÉÁãÊÛ°ü×°	308	Â¬É­±¤	10	Ò»°ãÃ³Ò×	166650	Ç§¿Ë	0	?	48,414,731
202112	30021500	ÃâÒßÖÆÆ·£¬ÒÑÅä¶¨¼ÁÁ¿»òÖÆ³ÉÁãÊÛ°ü×°	309	ºÉÀ¼	10	Ò»°ãÃ³Ò×	2043187	Ç§¿Ë	0	?	527,543,779
202112	30021500	ÃâÒßÖÆÆ·£¬ÒÑÅä¶¨¼ÁÁ¿»òÖÆ³ÉÁãÊÛ°ü×°	310	Ï£À°	10	Ò»°ãÃ³Ò×	100926	Ç§¿Ë	0	?	34,892,988
202112	30021500	ÃâÒßÖÆÆ·£¬ÒÑÅä¶¨¼ÁÁ¿»òÖÆ³ÉÁãÊÛ°ü×°	311	ÆÏÌÑÑÀ	10	Ò»°ãÃ³Ò×	303755	Ç§¿Ë	0	?	59,519,549
202112	30021500	ÃâÒßÖÆÆ·£¬ÒÑÅä¶¨¼ÁÁ¿»òÖÆ³ÉÁãÊÛ°ü×°	312	Î÷°àÑÀ	10	Ò»°ãÃ³Ò×	329989	Ç§¿Ë	0	?	74,513,664
202112	30021500	ÃâÒßÖÆÆ·£¬ÒÑÅä¶¨¼ÁÁ¿»òÖÆ³ÉÁãÊÛ°ü×°	313	°¢¶û°ÍÄáÑÇ	10	Ò»°ãÃ³Ò×	128	Ç§¿Ë	0	?	79,621
202112	30021500	ÃâÒßÖÆÆ·£¬ÒÑÅä¶¨¼ÁÁ¿»òÖÆ³ÉÁãÊÛ°ü×°	315	°ÂµØÀû	10	Ò»°ãÃ³Ò×	1869323	Ç§¿Ë	0	?	440,663,116
202112	30021500	ÃâÒßÖÆÆ·£¬ÒÑÅä¶¨¼ÁÁ¿»òÖÆ³ÉÁãÊÛ°ü×°	316	±£¼ÓÀûÑÇ	10	Ò»°ãÃ³Ò×	38135	Ç§¿Ë	0	?	6,864,848
202112	30021500	ÃâÒßÖÆÆ·£¬ÒÑÅä¶¨¼ÁÁ¿»òÖÆ³ÉÁãÊÛ°ü×°	318	·ÒÀ¼	10	Ò»°ãÃ³Ò×	113542	Ç§¿Ë	0	?	26,912,856
202112	30021500	ÃâÒßÖÆÆ·£¬ÒÑÅä¶¨¼ÁÁ¿»òÖÆ³ÉÁãÊÛ°ü×°	321	ÐÙÑÀÀû	10	Ò»°ãÃ³Ò×	62306	Ç§¿Ë	0	?	17,291,423
202112	30021500	ÃâÒßÖÆÆ·£¬ÒÑÅä¶¨¼ÁÁ¿»òÖÆ³ÉÁãÊÛ°ü×°	322	±ùµº	10	Ò»°ãÃ³Ò×	1009	Ç§¿Ë	0	?	249,869
202112	30021500	ÃâÒßÖÆÆ·£¬ÒÑÅä¶¨¼ÁÁ¿»òÖÆ³ÉÁãÊÛ°ü×°	324	Âí¶úËû	10	Ò»°ãÃ³Ò×	40	Ç§¿Ë	0	?	7,480
202112	30021500	ÃâÒßÖÆÆ·£¬ÒÑÅä¶¨¼ÁÁ¿»òÖÆ³ÉÁãÊÛ°ü×°	325	Ä¦ÄÉ¸ç	10	Ò»°ãÃ³Ò×	33	Ç§¿Ë	0	?	8,311
202112	30021500	ÃâÒßÖÆÆ·£¬ÒÑÅä¶¨¼ÁÁ¿»òÖÆ³ÉÁãÊÛ°ü×°	326	Å²Íþ	10	Ò»°ãÃ³Ò×	79064	Ç§¿Ë	0	?	19,966,421
202112	30021500	ÃâÒßÖÆÆ·£¬ÒÑÅä¶¨¼ÁÁ¿»òÖÆ³ÉÁãÊÛ°ü×°	327	²¨À¼	10	Ò»°ãÃ³Ò×	142162	Ç§¿Ë	0	?	44,052,736
202112	30021500	ÃâÒßÖÆÆ·£¬ÒÑÅä¶¨¼ÁÁ¿»òÖÆ³ÉÁãÊÛ°ü×°	328	ÂÞÂíÄáÑÇ	10	Ò»°ãÃ³Ò×	180967	Ç§¿Ë	0	?	53,132,698
202112	30021500	ÃâÒßÖÆÆ·£¬ÒÑÅä¶¨¼ÁÁ¿»òÖÆ³ÉÁãÊÛ°ü×°	330	Èðµä	10	Ò»°ãÃ³Ò×	180346	Ç§¿Ë	0	?	47,084,545
202112	30021500	ÃâÒßÖÆÆ·£¬ÒÑÅä¶¨¼ÁÁ¿»òÖÆ³ÉÁãÊÛ°ü×°	331	ÈðÊ¿	10	Ò»°ãÃ³Ò×	152521	Ç§¿Ë	0	?	45,936,860
202112	30021500	ÃâÒßÖÆÆ·£¬ÒÑÅä¶¨¼ÁÁ¿»òÖÆ³ÉÁãÊÛ°ü×°	334	°®É³ÄáÑÇ	10	Ò»°ãÃ³Ò×	24638	Ç§¿Ë	0	?	6,718,366
202112	30021500	ÃâÒßÖÆÆ·£¬ÒÑÅä¶¨¼ÁÁ¿»òÖÆ³ÉÁãÊÛ°ü×°	335	À­ÍÑÎ¬ÑÇ	10	Ò»°ãÃ³Ò×	9569	Ç§¿Ë	0	?	2,066,020
202112	30021500	ÃâÒßÖÆÆ·£¬ÒÑÅä¶¨¼ÁÁ¿»òÖÆ³ÉÁãÊÛ°ü×°	336	Á¢ÌÕÍð	10	Ò»°ãÃ³Ò×	48144	Ç§¿Ë	0	?	10,261,561
202112	30021500	ÃâÒßÖÆÆ·£¬ÒÑÅä¶¨¼ÁÁ¿»òÖÆ³ÉÁãÊÛ°ü×°	337	¸ñÂ³¼ªÑÇ	10	Ò»°ãÃ³Ò×	4060	Ç§¿Ë	0	?	888,483
202112	30021500	ÃâÒßÖÆÆ·£¬ÒÑÅä¶¨¼ÁÁ¿»òÖÆ³ÉÁãÊÛ°ü×°	338	ÑÇÃÀÄáÑÇ	10	Ò»°ãÃ³Ò×	120	Ç§¿Ë	0	?	316,880
202112	30021500	ÃâÒßÖÆÆ·£¬ÒÑÅä¶¨¼ÁÁ¿»òÖÆ³ÉÁãÊÛ°ü×°	339	°¢Èû°Ý½®	10	Ò»°ãÃ³Ò×	2316	Ç§¿Ë	0	?	1,148,720
202112	30021500	ÃâÒßÖÆÆ·£¬ÒÑÅä¶¨¼ÁÁ¿»òÖÆ³ÉÁãÊÛ°ü×°	340	°×¶íÂÞË¹	10	Ò»°ãÃ³Ò×	1259	Ç§¿Ë	0	?	745,474
202112	30021500	ÃâÒßÖÆÆ·£¬ÒÑÅä¶¨¼ÁÁ¿»òÖÆ³ÉÁãÊÛ°ü×°	343	Ä¦¶û¶àÍß	10	Ò»°ãÃ³Ò×	8853	Ç§¿Ë	0	?	3,276,659
202112	30021500	ÃâÒßÖÆÆ·£¬ÒÑÅä¶¨¼ÁÁ¿»òÖÆ³ÉÁãÊÛ°ü×°	344	¶íÂÞË¹Áª°î	10	Ò»°ãÃ³Ò×	38743	Ç§¿Ë	0	?	12,510,486
202112	30021500	ÃâÒßÖÆÆ·£¬ÒÑÅä¶¨¼ÁÁ¿»òÖÆ³ÉÁãÊÛ°ü×°	347	ÎÚ¿ËÀ¼	10	Ò»°ãÃ³Ò×	19685	Ç§¿Ë	0	?	7,080,241
202112	30021500	ÃâÒßÖÆÆ·£¬ÒÑÅä¶¨¼ÁÁ¿»òÖÆ³ÉÁãÊÛ°ü×°	350	Ë¹ÂåÎÄÄáÑÇ	10	Ò»°ãÃ³Ò×	234138	Ç§¿Ë	0	?	58,555,141
202112	30021500	ÃâÒßÖÆÆ·£¬ÒÑÅä¶¨¼ÁÁ¿»òÖÆ³ÉÁãÊÛ°ü×°	351	¿ËÂÞµØÑÇ	10	Ò»°ãÃ³Ò×	108251	Ç§¿Ë	0	?	29,870,652
202112	30021500	ÃâÒßÖÆÆ·£¬ÒÑÅä¶¨¼ÁÁ¿»òÖÆ³ÉÁãÊÛ°ü×°	352	½Ý¿Ë	10	Ò»°ãÃ³Ò×	734285	Ç§¿Ë	0	?	208,750,479
202112	30021500	ÃâÒßÖÆÆ·£¬ÒÑÅä¶¨¼ÁÁ¿»òÖÆ³ÉÁãÊÛ°ü×°	353	Ë¹Âå·¥¿Ë	10	Ò»°ãÃ³Ò×	27101	Ç§¿Ë	0	?	8,686,762
202112	30021500	ÃâÒßÖÆÆ·£¬ÒÑÅä¶¨¼ÁÁ¿»òÖÆ³ÉÁãÊÛ°ü×°	354	±±ÂíÆä¶Ù¹²ºÍ¹ú	10	Ò»°ãÃ³Ò×	440	Ç§¿Ë	0	?	490,313
202112	30021500	ÃâÒßÖÆÆ·£¬ÒÑÅä¶¨¼ÁÁ¿»òÖÆ³ÉÁãÊÛ°ü×°	355	²¨ºÚ	10	Ò»°ãÃ³Ò×	7484	Ç§¿Ë	0	?	1,791,364
202112	30021500	ÃâÒßÖÆÆ·£¬ÒÑÅä¶¨¼ÁÁ¿»òÖÆ³ÉÁãÊÛ°ü×°	358	Èû¶ûÎ¬ÑÇ	10	Ò»°ãÃ³Ò×	2486	Ç§¿Ë	0	?	1,101,397
202112	30021500	ÃâÒßÖÆÆ·£¬ÒÑÅä¶¨¼ÁÁ¿»òÖÆ³ÉÁãÊÛ°ü×°	401	°²Ìá¹ÏºÍ°Í²¼´ï	10	Ò»°ãÃ³Ò×	410	Ç§¿Ë	0	?	169,641
202112	30021500	ÃâÒßÖÆÆ·£¬ÒÑÅä¶¨¼ÁÁ¿»òÖÆ³ÉÁãÊÛ°ü×°	402	°¢¸ùÍ¢	10	Ò»°ãÃ³Ò×	2143	Ç§¿Ë	0	?	818,733
202112	30021500	ÃâÒßÖÆÆ·£¬ÒÑÅä¶¨¼ÁÁ¿»òÖÆ³ÉÁãÊÛ°ü×°	404	°Í¹þÂí	10	Ò»°ãÃ³Ò×	204	Ç§¿Ë	0	?	91,771
202112	30021500	ÃâÒßÖÆÆ·£¬ÒÑÅä¶¨¼ÁÁ¿»òÖÆ³ÉÁãÊÛ°ü×°	408	¶àÃñ×å²£ÀûÎ¬ÑÇ¹ú	10	Ò»°ãÃ³Ò×	1806	Ç§¿Ë	0	?	1,514,473
202112	30021500	ÃâÒßÖÆÆ·£¬ÒÑÅä¶¨¼ÁÁ¿»òÖÆ³ÉÁãÊÛ°ü×°	410	°ÍÎ÷	10	Ò»°ãÃ³Ò×	38971	Ç§¿Ë	0	?	10,138,852
202112	30021500	ÃâÒßÖÆÆ·£¬ÒÑÅä¶¨¼ÁÁ¿»òÖÆ³ÉÁãÊÛ°ü×°	411	¿ªÂüÈºµº	10	Ò»°ãÃ³Ò×	4236	Ç§¿Ë	0	?	1,452,280
202112	30021500	ÃâÒßÖÆÆ·£¬ÒÑÅä¶¨¼ÁÁ¿»òÖÆ³ÉÁãÊÛ°ü×°	412	ÖÇÀû	10	Ò»°ãÃ³Ò×	12961	Ç§¿Ë	0	?	4,648,438
202112	30021500	ÃâÒßÖÆÆ·£¬ÒÑÅä¶¨¼ÁÁ¿»òÖÆ³ÉÁãÊÛ°ü×°	413	¸çÂ×±ÈÑÇ	10	Ò»°ãÃ³Ò×	3557	Ç§¿Ë	0	?	5,636,902
202112	30021500	ÃâÒßÖÆÆ·£¬ÒÑÅä¶¨¼ÁÁ¿»òÖÆ³ÉÁãÊÛ°ü×°	415	¸çË¹´ïÀè¼Ó	10	Ò»°ãÃ³Ò×	626	Ç§¿Ë	0	?	313,205
202112	30021500	ÃâÒßÖÆÆ·£¬ÒÑÅä¶¨¼ÁÁ¿»òÖÆ³ÉÁãÊÛ°ü×°	418	¶àÃ×Äá¼Ó¹²ºÍ¹ú	10	Ò»°ãÃ³Ò×	9285	Ç§¿Ë	0	?	1,938,484
202112	30021500	ÃâÒßÖÆÆ·£¬ÒÑÅä¶¨¼ÁÁ¿»òÖÆ³ÉÁãÊÛ°ü×°	419	¶ò¹Ï¶à¶û	10	Ò»°ãÃ³Ò×	2453	Ç§¿Ë	0	?	1,008,389
202112	30021500	ÃâÒßÖÆÆ·£¬ÒÑÅä¶¨¼ÁÁ¿»òÖÆ³ÉÁãÊÛ°ü×°	421	¸ñÁÖÄÉ´ï	10	Ò»°ãÃ³Ò×	2	Ç§¿Ë	0	?	1,662
202112	30021500	ÃâÒßÖÆÆ·£¬ÒÑÅä¶¨¼ÁÁ¿»òÖÆ³ÉÁãÊÛ°ü×°	421	¸ñÁÖÄÉ´ï	11	¹ú¼Ò¼ä¡¢¹ú¼Ê×éÖ¯ÎÞ³¥Ô®ÖúºÍÔùËÍµÄÎï×Ê	75	Ç§¿Ë	0	?	60,000
202112	30021500	ÃâÒßÖÆÆ·£¬ÒÑÅä¶¨¼ÁÁ¿»òÖÆ³ÉÁãÊÛ°ü×°	422	¹ÏµÂÂÞÆÕ	10	Ò»°ãÃ³Ò×	10	Ç§¿Ë	0	?	14,526
202112	30021500	ÃâÒßÖÆÆ·£¬ÒÑÅä¶¨¼ÁÁ¿»òÖÆ³ÉÁãÊÛ°ü×°	423	Î£µØÂíÀ­	10	Ò»°ãÃ³Ò×	6172	Ç§¿Ë	0	?	1,023,353
202112	30021500	ÃâÒßÖÆÆ·£¬ÒÑÅä¶¨¼ÁÁ¿»òÖÆ³ÉÁãÊÛ°ü×°	424	¹çÑÇÄÇ	10	Ò»°ãÃ³Ò×	93	Ç§¿Ë	0	?	85,913
202112	30021500	ÃâÒßÖÆÆ·£¬ÒÑÅä¶¨¼ÁÁ¿»òÖÆ³ÉÁãÊÛ°ü×°	426	ºé¶¼À­Ë¹	10	Ò»°ãÃ³Ò×	754	Ç§¿Ë	0	?	910,553
202112	30021500	ÃâÒßÖÆÆ·£¬ÒÑÅä¶¨¼ÁÁ¿»òÖÆ³ÉÁãÊÛ°ü×°	427	ÑÀÂò¼Ó	10	Ò»°ãÃ³Ò×	70	Ç§¿Ë	0	?	37,401
202112	30021500	ÃâÒßÖÆÆ·£¬ÒÑÅä¶¨¼ÁÁ¿»òÖÆ³ÉÁãÊÛ°ü×°	429	Ä«Î÷¸ç	10	Ò»°ãÃ³Ò×	31791	Ç§¿Ë	0	?	4,585,913
202112	30021500	ÃâÒßÖÆÆ·£¬ÒÑÅä¶¨¼ÁÁ¿»òÖÆ³ÉÁãÊÛ°ü×°	431	Äá¼ÓÀ­¹Ï	10	Ò»°ãÃ³Ò×	116	Ç§¿Ë	0	?	37,898
202112	30021500	ÃâÒßÖÆÆ·£¬ÒÑÅä¶¨¼ÁÁ¿»òÖÆ³ÉÁãÊÛ°ü×°	432	°ÍÄÃÂí	10	Ò»°ãÃ³Ò×	173	Ç§¿Ë	0	?	83,081
202112	30021500	ÃâÒßÖÆÆ·£¬ÒÑÅä¶¨¼ÁÁ¿»òÖÆ³ÉÁãÊÛ°ü×°	433	°ÍÀ­¹ç	10	Ò»°ãÃ³Ò×	1880	Ç§¿Ë	0	?	611,845
202112	30021500	ÃâÒßÖÆÆ·£¬ÒÑÅä¶¨¼ÁÁ¿»òÖÆ³ÉÁãÊÛ°ü×°	434	ÃØÂ³	10	Ò»°ãÃ³Ò×	14641	Ç§¿Ë	0	?	5,933,784
202112	30021500	ÃâÒßÖÆÆ·£¬ÒÑÅä¶¨¼ÁÁ¿»òÖÆ³ÉÁãÊÛ°ü×°	435	²¨¶àÀè¸÷	10	Ò»°ãÃ³Ò×	743	Ç§¿Ë	0	?	115,337
202112	30021500	ÃâÒßÖÆÆ·£¬ÒÑÅä¶¨¼ÁÁ¿»òÖÆ³ÉÁãÊÛ°ü×°	439	Ê¥ÎÄÉ­ÌØºÍ¸ñÁÖÄÉ¶¡Ë¹	10	Ò»°ãÃ³Ò×	12	Ç§¿Ë	0	?	10,419
202112	30021500	ÃâÒßÖÆÆ·£¬ÒÑÅä¶¨¼ÁÁ¿»òÖÆ³ÉÁãÊÛ°ü×°	440	Èø¶ûÍß¶à	10	Ò»°ãÃ³Ò×	1014	Ç§¿Ë	0	?	226,324
202112	30021500	ÃâÒßÖÆÆ·£¬ÒÑÅä¶¨¼ÁÁ¿»òÖÆ³ÉÁãÊÛ°ü×°	441	ËÕÀïÄÏ	10	Ò»°ãÃ³Ò×	15	Ç§¿Ë	0	?	12,146
202112	30021500	ÃâÒßÖÆÆ·£¬ÒÑÅä¶¨¼ÁÁ¿»òÖÆ³ÉÁãÊÛ°ü×°	442	ÌØÁ¢Äá´ïºÍ¶à°Í¸ç	10	Ò»°ãÃ³Ò×	588	Ç§¿Ë	0	?	807,402
202112	30021500	ÃâÒßÖÆÆ·£¬ÒÑÅä¶¨¼ÁÁ¿»òÖÆ³ÉÁãÊÛ°ü×°	443	ÌØ¿ËË¹ºÍ¿­¿ÆË¹Èºµº	10	Ò»°ãÃ³Ò×	763	Ç§¿Ë	0	?	468,920
202112	30021500	ÃâÒßÖÆÆ·£¬ÒÑÅä¶¨¼ÁÁ¿»òÖÆ³ÉÁãÊÛ°ü×°	444	ÎÚÀ­¹ç	10	Ò»°ãÃ³Ò×	1375	Ç§¿Ë	0	?	393,043
202112	30021500	ÃâÒßÖÆÆ·£¬ÒÑÅä¶¨¼ÁÁ¿»òÖÆ³ÉÁãÊÛ°ü×°	445	Î¯ÄÚÈðÀ­	10	Ò»°ãÃ³Ò×	5852	Ç§¿Ë	0	?	3,244,797
202112	30021500	ÃâÒßÖÆÆ·£¬ÒÑÅä¶¨¼ÁÁ¿»òÖÆ³ÉÁãÊÛ°ü×°	446	Ó¢ÊôÎ¬¶û¾©Èºµº	10	Ò»°ãÃ³Ò×	9	Ç§¿Ë	0	?	2,812
202112	30021500	ÃâÒßÖÆÆ·£¬ÒÑÅä¶¨¼ÁÁ¿»òÖÆ³ÉÁãÊÛ°ü×°	501	¼ÓÄÃ´ó	10	Ò»°ãÃ³Ò×	627850	Ç§¿Ë	0	?	238,958,148
202112	30021500	ÃâÒßÖÆÆ·£¬ÒÑÅä¶¨¼ÁÁ¿»òÖÆ³ÉÁãÊÛ°ü×°	502	ÃÀ¹ú	10	Ò»°ãÃ³Ò×	3583768	Ç§¿Ë	0	?	880,923,649
202112	30021500	ÃâÒßÖÆÆ·£¬ÒÑÅä¶¨¼ÁÁ¿»òÖÆ³ÉÁãÊÛ°ü×°	601	°Ä´óÀûÑÇ	10	Ò»°ãÃ³Ò×	251877	Ç§¿Ë	0	?	93,600,768
202112	30021500	ÃâÒßÖÆÆ·£¬ÒÑÅä¶¨¼ÁÁ¿»òÖÆ³ÉÁãÊÛ°ü×°	603	ì³¼Ã	10	Ò»°ãÃ³Ò×	82	Ç§¿Ë	0	?	79,329
202112	30021500	ÃâÒßÖÆÆ·£¬ÒÑÅä¶¨¼ÁÁ¿»òÖÆ³ÉÁãÊÛ°ü×°	609	ÐÂÎ÷À¼	10	Ò»°ãÃ³Ò×	41	Ç§¿Ë	0	?	156,292
202112	30021500	ÃâÒßÖÆÆ·£¬ÒÑÅä¶¨¼ÁÁ¿»òÖÆ³ÉÁãÊÛ°ü×°	611	°Í²¼ÑÇÐÂ¼¸ÄÚÑÇ	10	Ò»°ãÃ³Ò×	423	Ç§¿Ë	0	?	428,266
