# Supplementary material for: Research on optimization of emergency supplies customs clearance strategy from the perspective of public health security based on Chinese trade data
Source: Front Public Health. 2025 Jan 24;13:1520705. doi: 10.3389/fpubh.2025.1520705 (PMC11802811; doi:10.3389/fpubh.2025.1520705)
Supplement: Supplementary file 2 [file Data_Sheet_2.ZIP › Paper Code-Part2/2-Export/2021/2021∩╝ê1-12∩╝ë-τû1⁄2Φïù-σç║σÅú.csv]

202101	30022000	ÈËÓÃÒßÃç	103	ÃÏ¼ÓÀ­¹ú	10	Ò»°ãÃ³Ò×	138	Ç§¿Ë	0	?	3,078,606
202101	30022000	ÈËÓÃÒßÃç	111	Ó¡¶È	10	Ò»°ãÃ³Ò×	3407	Ç§¿Ë	0	?	3,548,740
202101	30022000	ÈËÓÃÒßÃç	112	Ó¡¶ÈÄáÎ÷ÑÇ	10	Ò»°ãÃ³Ò×	8854	Ç§¿Ë	0	?	783,738,791
202101	30022000	ÈËÓÃÒßÃç	122	ÂíÀ´Î÷ÑÇ	10	Ò»°ãÃ³Ò×	20	Ç§¿Ë	0	?	613
202101	30022000	ÈËÓÃÒßÃç	124	ÃÉ¹Å	10	Ò»°ãÃ³Ò×	6	Ç§¿Ë	0	?	352,917
202101	30022000	ÈËÓÃÒßÃç	127	°Í»ùË¹Ì¹	10	Ò»°ãÃ³Ò×	69	Ç§¿Ë	0	?	1,602,782
202101	30022000	ÈËÓÃÒßÃç	129	·ÆÂÉ±ö	10	Ò»°ãÃ³Ò×	45	Ç§¿Ë	0	?	1,923,086
202101	30022000	ÈËÓÃÒßÃç	133	º«¹ú	10	Ò»°ãÃ³Ò×	371	Ç§¿Ë	0	?	11,548,491
202101	30022000	ÈËÓÃÒßÃç	136	Ì©¹ú	10	Ò»°ãÃ³Ò×	1193	Ç§¿Ë	0	?	5,639,091
202101	30022000	ÈËÓÃÒßÃç	137	ÍÁ¶úÆä	10	Ò»°ãÃ³Ò×	3511	Ç§¿Ë	0	?	347,402,249
202101	30022000	ÈËÓÃÒßÃç	138	°¢ÁªÇõ	10	Ò»°ãÃ³Ò×	80311	Ç§¿Ë	0	?	477,892,476
202101	30022000	ÈËÓÃÒßÃç	145	¹þÈø¿ËË¹Ì¹	10	Ò»°ãÃ³Ò×	172	Ç§¿Ë	0	?	16,888,785
202101	30022000	ÈËÓÃÒßÃç	149	ÎÚ×È±ð¿ËË¹Ì¹	10	Ò»°ãÃ³Ò×	275	Ç§¿Ë	0	?	537,849
202101	30022000	ÈËÓÃÒßÃç	215	°£¼°	10	Ò»°ãÃ³Ò×	380	Ç§¿Ë	0	?	12,462,824
202101	30022000	ÈËÓÃÒßÃç	225	Àû±ÈÀïÑÇ	10	Ò»°ãÃ³Ò×	1	Ç§¿Ë	0	?	19,293
202101	30022000	ÈËÓÃÒßÃç	228	ÂíÀ­Î¬	10	Ò»°ãÃ³Ò×	20	Ç§¿Ë	0	?	905,781
202101	30022000	ÈËÓÃÒßÃç	232	Ä¦Âå¸ç	10	Ò»°ãÃ³Ò×	4515	Ç§¿Ë	0	?	64,028,294
202101	30022000	ÈËÓÃÒßÃç	238	Â¬Íú´ï	10	Ò»°ãÃ³Ò×	9	Ç§¿Ë	0	?	505,848
202101	30022000	ÈËÓÃÒßÃç	249	Í»ÄáË¹	10	Ò»°ãÃ³Ò×	68	Ç§¿Ë	0	?	7,617,303
202101	30022000	ÈËÓÃÒßÃç	309	ºÉÀ¼	10	Ò»°ãÃ³Ò×	1	Ç§¿Ë	0	?	47,056
202101	30022000	ÈËÓÃÒßÃç	344	¶íÂÞË¹Áª°î	10	Ò»°ãÃ³Ò×	2	Ç§¿Ë	0	?	1,308
202101	30022000	ÈËÓÃÒßÃç	358	Èû¶ûÎ¬ÑÇ	10	Ò»°ãÃ³Ò×	8811	Ç§¿Ë	0	?	95,091,525
202101	30022000	ÈËÓÃÒßÃç	412	ÖÇÀû	10	Ò»°ãÃ³Ò×	1920	Ç§¿Ë	0	?	287,062,219
202101	30022000	ÈËÓÃÒßÃç	423	Î£µØÂíÀ­	10	Ò»°ãÃ³Ò×	5	Ç§¿Ë	0	?	429,621
202101	30022000	ÈËÓÃÒßÃç	429	Ä«Î÷¸ç	10	Ò»°ãÃ³Ò×	2	Ç§¿Ë	0	?	1,308
202102	30022000	ÈËÓÃÒßÃç	103	ÃÏ¼ÓÀ­¹ú	10	Ò»°ãÃ³Ò×	3	Ç§¿Ë	0	?	159,000
202102	30022000	ÈËÓÃÒßÃç	105	ÎÄÀ³	11	¹ú¼Ò¼ä¡¢¹ú¼Ê×éÖ¯ÎÞ³¥Ô®ÖúºÍÔùËÍµÄÎï×Ê	1109	Ç§¿Ë	0	?	5,200,000
202102	30022000	ÈËÓÃÒßÃç	106	Ãåµé	10	Ò»°ãÃ³Ò×	460	Ç§¿Ë	0	?	2,593,440
202102	30022000	ÈËÓÃÒßÃç	107	¼íÆÒÕ¯	11	¹ú¼Ò¼ä¡¢¹ú¼Ê×éÖ¯ÎÞ³¥Ô®ÖúºÍÔùËÍµÄÎï×Ê	2655	Ç§¿Ë	0	?	30,000,000
202102	30022000	ÈËÓÃÒßÃç	110	ÖÐ¹úÏã¸Û	10	Ò»°ãÃ³Ò×	501	Ç§¿Ë	0	?	135,437,855
202102	30022000	ÈËÓÃÒßÃç	111	Ó¡¶È	10	Ò»°ãÃ³Ò×	45	Ç§¿Ë	0	?	1,570,111
202102	30022000	ÈËÓÃÒßÃç	112	Ó¡¶ÈÄáÎ÷ÑÇ	10	Ò»°ãÃ³Ò×	5541	Ç§¿Ë	0	?	456,821,515
202102	30022000	ÈËÓÃÒßÃç	119	ÀÏÎÎ	11	¹ú¼Ò¼ä¡¢¹ú¼Ê×éÖ¯ÎÞ³¥Ô®ÖúºÍÔùËÍµÄÎï×Ê	2655	Ç§¿Ë	0	?	30,000,000
202102	30022000	ÈËÓÃÒßÃç	122	ÂíÀ´Î÷ÑÇ	10	Ò»°ãÃ³Ò×	200	Ç§¿Ë	0	?	22,641,143
202102	30022000	ÈËÓÃÒßÃç	124	ÃÉ¹Å	11	¹ú¼Ò¼ä¡¢¹ú¼Ê×éÖ¯ÎÞ³¥Ô®ÖúºÍÔùËÍµÄÎï×Ê	1770	Ç§¿Ë	0	?	20,000,000
202102	30022000	ÈËÓÃÒßÃç	127	°Í»ùË¹Ì¹	10	Ò»°ãÃ³Ò×	1530	Ç§¿Ë	0	?	1,397,348
202102	30022000	ÈËÓÃÒßÃç	127	°Í»ùË¹Ì¹	11	¹ú¼Ò¼ä¡¢¹ú¼Ê×éÖ¯ÎÞ³¥Ô®ÖúºÍÔùËÍµÄÎï×Ê	9820	Ç§¿Ë	0	?	100,000,000
202102	30022000	ÈËÓÃÒßÃç	129	·ÆÂÉ±ö	10	Ò»°ãÃ³Ò×	407	Ç§¿Ë	0	?	2,681,518
202102	30022000	ÈËÓÃÒßÃç	131	É³ÌØ°¢À­²®	10	Ò»°ãÃ³Ò×	192	Ç§¿Ë	0	?	9,563,132
202102	30022000	ÈËÓÃÒßÃç	132	ÐÂ¼ÓÆÂ	10	Ò»°ãÃ³Ò×	100	Ç§¿Ë	0	?	35,985,194
202102	30022000	ÈËÓÃÒßÃç	136	Ì©¹ú	10	Ò»°ãÃ³Ò×	112	Ç§¿Ë	0	?	23,453,145
202102	30022000	ÈËÓÃÒßÃç	137	ÍÁ¶úÆä	10	Ò»°ãÃ³Ò×	1997	Ç§¿Ë	0	?	309,611,146
202102	30022000	ÈËÓÃÒßÃç	138	°¢ÁªÇõ	10	Ò»°ãÃ³Ò×	50368	Ç§¿Ë	0	?	406,375,466
202102	30022000	ÈËÓÃÒßÃç	145	¹þÈø¿ËË¹Ì¹	10	Ò»°ãÃ³Ò×	124	Ç§¿Ë	0	?	8,328,358
202102	30022000	ÈËÓÃÒßÃç	149	ÎÚ×È±ð¿ËË¹Ì¹	10	Ò»°ãÃ³Ò×	18	Ç§¿Ë	0	?	38,497
202102	30022000	ÈËÓÃÒßÃç	201	°¢¶û¼°ÀûÑÇ	11	¹ú¼Ò¼ä¡¢¹ú¼Ê×éÖ¯ÎÞ³¥Ô®ÖúºÍÔùËÍµÄÎï×Ê	1770	Ç§¿Ë	0	?	20,000,000
202102	30022000	ÈËÓÃÒßÃç	211	Õ§µÃ	10	Ò»°ãÃ³Ò×	7	Ç§¿Ë	0	?	2,593
202102	30022000	ÈËÓÃÒßÃç	215	°£¼°	10	Ò»°ãÃ³Ò×	5020	Ç§¿Ë	0	?	7,322,598
202102	30022000	ÈËÓÃÒßÃç	215	°£¼°	11	¹ú¼Ò¼ä¡¢¹ú¼Ê×éÖ¯ÎÞ³¥Ô®ÖúºÍÔùËÍµÄÎï×Ê	2690	Ç§¿Ë	0	?	30,400,000
202102	30022000	ÈËÓÃÒßÃç	216	³àµÀ¼¸ÄÚÑÇ	10	Ò»°ãÃ³Ò×	4	Ç§¿Ë	0	?	1,297
202102	30022000	ÈËÓÃÒßÃç	216	³àµÀ¼¸ÄÚÑÇ	11	¹ú¼Ò¼ä¡¢¹ú¼Ê×éÖ¯ÎÞ³¥Ô®ÖúºÍÔùËÍµÄÎï×Ê	885	Ç§¿Ë	0	?	10,000,000
202102	30022000	ÈËÓÃÒßÃç	223	¿ÆÌØµÏÍß	10	Ò»°ãÃ³Ò×	120	Ç§¿Ë	0	?	161,305
202102	30022000	ÈËÓÃÒßÃç	224	¿ÏÄáÑÇ	10	Ò»°ãÃ³Ò×	10	Ç§¿Ë	0	?	448,244
202102	30022000	ÈËÓÃÒßÃç	232	Ä¦Âå¸ç	10	Ò»°ãÃ³Ò×	6850	Ç§¿Ë	0	?	62,890,920
202102	30022000	ÈËÓÃÒßÃç	236	ÄáÈÕÀûÑÇ	10	Ò»°ãÃ³Ò×	15	Ç§¿Ë	0	?	875,286
202102	30022000	ÈËÓÃÒßÃç	240	ÈûÄÚ¼Ó¶û	10	Ò»°ãÃ³Ò×	2740	Ç§¿Ë	0	?	25,156,368
202102	30022000	ÈËÓÃÒßÃç	242	ÈûÀ­Àû°º	11	¹ú¼Ò¼ä¡¢¹ú¼Ê×éÖ¯ÎÞ³¥Ô®ÖúºÍÔùËÍµÄÎï×Ê	1770	Ç§¿Ë	0	?	20,000,000
202102	30022000	ÈËÓÃÒßÃç	254	½ò°Í²¼Î¤	11	¹ú¼Ò¼ä¡¢¹ú¼Ê×éÖ¯ÎÞ³¥Ô®ÖúºÍÔùËÍµÄÎï×Ê	1770	Ç§¿Ë	0	?	20,000,000
202102	30022000	ÈËÓÃÒßÃç	307	Òâ´óÀû	10	Ò»°ãÃ³Ò×	610	Ç§¿Ë	0	?	69,900,686
202102	30022000	ÈËÓÃÒßÃç	321	ÐÙÑÀÀû	10	Ò»°ãÃ³Ò×	11733	Ç§¿Ë	0	?	103,770,018
202102	30022000	ÈËÓÃÒßÃç	336	Á¢ÌÕÍð	10	Ò»°ãÃ³Ò×	3	Ç§¿Ë	0	?	200,069
202102	30022000	ÈËÓÃÒßÃç	338	ÑÇÃÀÄáÑÇ	10	Ò»°ãÃ³Ò×	2	Ç§¿Ë	0	?	195,805
202102	30022000	ÈËÓÃÒßÃç	340	°×¶íÂÞË¹	11	¹ú¼Ò¼ä¡¢¹ú¼Ê×éÖ¯ÎÞ³¥Ô®ÖúºÍÔùËÍµÄÎï×Ê	1370	Ç§¿Ë	0	?	10,000,000
202102	30022000	ÈËÓÃÒßÃç	358	Èû¶ûÎ¬ÑÇ	10	Ò»°ãÃ³Ò×	4300	Ç§¿Ë	0	?	47,168,190
202102	30022000	ÈËÓÃÒßÃç	359	ºÚÉ½	11	¹ú¼Ò¼ä¡¢¹ú¼Ê×éÖ¯ÎÞ³¥Ô®ÖúºÍÔùËÍµÄÎï×Ê	266	Ç§¿Ë	0	?	3,000,000
202102	30022000	ÈËÓÃÒßÃç	402	°¢¸ùÍ¢	10	Ò»°ãÃ³Ò×	9626	Ç§¿Ë	0	?	125,781,840
202102	30022000	ÈËÓÃÒßÃç	408	¶àÃñ×å²£ÀûÎ¬ÑÇ¹ú	10	Ò»°ãÃ³Ò×	3540	Ç§¿Ë	0	?	25,156,368
202102	30022000	ÈËÓÃÒßÃç	408	¶àÃñ×å²£ÀûÎ¬ÑÇ¹ú	11	¹ú¼Ò¼ä¡¢¹ú¼Ê×éÖ¯ÎÞ³¥Ô®ÖúºÍÔùËÍµÄÎï×Ê	885	Ç§¿Ë	0	?	10,000,000
202102	30022000	ÈËÓÃÒßÃç	410	°ÍÎ÷	10	Ò»°ãÃ³Ò×	11527	Ç§¿Ë	0	?	701,093,122
202102	30022000	ÈËÓÃÒßÃç	412	ÖÇÀû	10	Ò»°ãÃ³Ò×	2016	Ç§¿Ë	0	?	299,128,485
202102	30022000	ÈËÓÃÒßÃç	413	¸çÂ×±ÈÑÇ	10	Ò»°ãÃ³Ò×	96	Ç§¿Ë	0	?	22,158,351
202102	30022000	ÈËÓÃÒßÃç	418	¶àÃ×Äá¼Ó¹²ºÍ¹ú	10	Ò»°ãÃ³Ò×	384	Ç§¿Ë	0	?	94,409,515
202102	30022000	ÈËÓÃÒßÃç	424	¹çÑÇÄÇ	11	¹ú¼Ò¼ä¡¢¹ú¼Ê×éÖ¯ÎÞ³¥Ô®ÖúºÍÔùËÍµÄÎï×Ê	177	Ç§¿Ë	0	?	2,000,000
202102	30022000	ÈËÓÃÒßÃç	429	Ä«Î÷¸ç	10	Ò»°ãÃ³Ò×	830	Ç§¿Ë	0	?	287,223,480
202102	30022000	ÈËÓÃÒßÃç	434	ÃØÂ³	10	Ò»°ãÃ³Ò×	8850	Ç§¿Ë	0	?	125,781,840
202102	30022000	ÈËÓÃÒßÃç	444	ÎÚÀ­¹ç	10	Ò»°ãÃ³Ò×	96	Ç§¿Ë	0	?	23,154,232
202103	30022000	ÈËÓÃÒßÃç	102	°ÍÁÖ	10	Ò»°ãÃ³Ò×	4110	Ç§¿Ë	0	?	37,475,562
202103	30022000	ÈËÓÃÒßÃç	103	ÃÏ¼ÓÀ­¹ú	10	Ò»°ãÃ³Ò×	127	Ç§¿Ë	0	?	2,834,381
202103	30022000	ÈËÓÃÒßÃç	106	Ãåµé	10	Ò»°ãÃ³Ò×	4230	Ç§¿Ë	0	?	21,207,515
202103	30022000	ÈËÓÃÒßÃç	107	¼íÆÒÕ¯	10	Ò»°ãÃ³Ò×	751	Ç§¿Ë	0	?	96,586,500
202103	30022000	ÈËÓÃÒßÃç	110	ÖÐ¹úÏã¸Û	10	Ò»°ãÃ³Ò×	506	Ç§¿Ë	0	?	118,793,917
202103	30022000	ÈËÓÃÒßÃç	111	Ó¡¶È	10	Ò»°ãÃ³Ò×	4294	Ç§¿Ë	0	?	4,423,292
202103	30022000	ÈËÓÃÒßÃç	112	Ó¡¶ÈÄáÎ÷ÑÇ	10	Ò»°ãÃ³Ò×	13004	Ç§¿Ë	0	?	1,005,633,607
202103	30022000	ÈËÓÃÒßÃç	114	ÒÁÀ­¿Ë	11	¹ú¼Ò¼ä¡¢¹ú¼Ê×éÖ¯ÎÞ³¥Ô®ÖúºÍÔùËÍµÄÎï×Ê	443	Ç§¿Ë	0	?	5,000,000
202103	30022000	ÈËÓÃÒßÃç	119	ÀÏÎÎ	11	¹ú¼Ò¼ä¡¢¹ú¼Ê×éÖ¯ÎÞ³¥Ô®ÖúºÍÔùËÍµÄÎï×Ê	4425	Ç§¿Ë	0	?	45,000,000
202103	30022000	ÈËÓÃÒßÃç	122	ÂíÀ´Î÷ÑÇ	10	Ò»°ãÃ³Ò×	501	Ç§¿Ë	0	?	68,152,258
202103	30022000	ÈËÓÃÒßÃç	123	Âí¶û´ú·ò	11	¹ú¼Ò¼ä¡¢¹ú¼Ê×éÖ¯ÎÞ³¥Ô®ÖúºÍÔùËÍµÄÎï×Ê	1770	Ç§¿Ë	0	?	19,000,000
202103	30022000	ÈËÓÃÒßÃç	125	Äá²´¶ûÁª°îÃñÖ÷¹²ºÍ¹ú	11	¹ú¼Ò¼ä¡¢¹ú¼Ê×éÖ¯ÎÞ³¥Ô®ÖúºÍÔùËÍµÄÎï×Ê	7080	Ç§¿Ë	0	?	77,000,000
202103	30022000	ÈËÓÃÒßÃç	127	°Í»ùË¹Ì¹	10	Ò»°ãÃ³Ò×	14432	Ç§¿Ë	0	?	49,107,250
202103	30022000	ÈËÓÃÒßÃç	127	°Í»ùË¹Ì¹	11	¹ú¼Ò¼ä¡¢¹ú¼Ê×éÖ¯ÎÞ³¥Ô®ÖúºÍÔùËÍµÄÎï×Ê	4425	Ç§¿Ë	0	?	45,000,000
202103	30022000	ÈËÓÃÒßÃç	128	°ÍÀÕË¹Ì¹	11	¹ú¼Ò¼ä¡¢¹ú¼Ê×éÖ¯ÎÞ³¥Ô®ÖúºÍÔùËÍµÄÎï×Ê	886	Ç§¿Ë	0	?	9,500,000
202103	30022000	ÈËÓÃÒßÃç	129	·ÆÂÉ±ö	10	Ò»°ãÃ³Ò×	501	Ç§¿Ë	0	?	90,250,426
202103	30022000	ÈËÓÃÒßÃç	129	·ÆÂÉ±ö	11	¹ú¼Ò¼ä¡¢¹ú¼Ê×éÖ¯ÎÞ³¥Ô®ÖúºÍÔùËÍµÄÎï×Ê	5860	Ç§¿Ë	0	?	81,000,000
202103	30022000	ÈËÓÃÒßÃç	132	ÐÂ¼ÓÆÂ	10	Ò»°ãÃ³Ò×	1	Ç§¿Ë	0	?	437,859
202103	30022000	ÈËÓÃÒßÃç	134	Ë¹ÀïÀ¼¿¨	11	¹ú¼Ò¼ä¡¢¹ú¼Ê×éÖ¯ÎÞ³¥Ô®ÖúºÍÔùËÍµÄÎï×Ê	5310	Ç§¿Ë	0	?	57,000,000
202103	30022000	ÈËÓÃÒßÃç	136	Ì©¹ú	10	Ò»°ãÃ³Ò×	401	Ç§¿Ë	0	?	87,297,844
202103	30022000	ÈËÓÃÒßÃç	137	ÍÁ¶úÆä	10	Ò»°ãÃ³Ò×	9052	Ç§¿Ë	0	?	854,022,020
202103	30022000	ÈËÓÃÒßÃç	138	°¢ÁªÇõ	10	Ò»°ãÃ³Ò×	1515	Ç§¿Ë	0	?	165,508,051
202103	30022000	ÈËÓÃÒßÃç	139	Ò²ÃÅ	10	Ò»°ãÃ³Ò×	0	Ç§¿Ë	0	?	32
202103	30022000	ÈËÓÃÒßÃç	146	¼ª¶û¼ªË¹Ë¹Ì¹	11	¹ú¼Ò¼ä¡¢¹ú¼Ê×éÖ¯ÎÞ³¥Ô®ÖúºÍÔùËÍµÄÎï×Ê	1328	Ç§¿Ë	0	?	15,000,000
202103	30022000	ÈËÓÃÒßÃç	148	ÍÁ¿âÂüË¹Ì¹	11	¹ú¼Ò¼ä¡¢¹ú¼Ê×éÖ¯ÎÞ³¥Ô®ÖúºÍÔùËÍµÄÎï×Ê	885	Ç§¿Ë	0	?	10,000,000
202103	30022000	ÈËÓÃÒßÃç	149	ÎÚ×È±ð¿ËË¹Ì¹	10	Ò»°ãÃ³Ò×	5880	Ç§¿Ë	0	?	29,619,860
202103	30022000	ÈËÓÃÒßÃç	202	°²¸çÀ­	11	¹ú¼Ò¼ä¡¢¹ú¼Ê×éÖ¯ÎÞ³¥Ô®ÖúºÍÔùËÍµÄÎï×Ê	1770	Ç§¿Ë	0	?	20,000,000
202103	30022000	ÈËÓÃÒßÃç	203	±´Äþ	10	Ò»°ãÃ³Ò×	52	Ç§¿Ë	0	?	10,356,308
202103	30022000	ÈËÓÃÒßÃç	203	±´Äþ	11	¹ú¼Ò¼ä¡¢¹ú¼Ê×éÖ¯ÎÞ³¥Ô®ÖúºÍÔùËÍµÄÎï×Ê	100	Ç§¿Ë	0	?	9,000,000
202103	30022000	ÈËÓÃÒßÃç	212	¿ÆÄ¦ÂÞ	11	¹ú¼Ò¼ä¡¢¹ú¼Ê×éÖ¯ÎÞ³¥Ô®ÖúºÍÔùËÍµÄÎï×Ê	886	Ç§¿Ë	0	?	9,500,000
202103	30022000	ÈËÓÃÒßÃç	213	¸Õ¹û(²¼)	11	¹ú¼Ò¼ä¡¢¹ú¼Ê×éÖ¯ÎÞ³¥Ô®ÖúºÍÔùËÍµÄÎï×Ê	885	Ç§¿Ë	0	?	10,000,000
202103	30022000	ÈËÓÃÒßÃç	214	¼ª²¼Ìá	10	Ò»°ãÃ³Ò×	50	Ç§¿Ë	0	?	12,556,245
202103	30022000	ÈËÓÃÒßÃç	214	¼ª²¼Ìá	11	¹ú¼Ò¼ä¡¢¹ú¼Ê×éÖ¯ÎÞ³¥Ô®ÖúºÍÔùËÍµÄÎï×Ê	100	Ç§¿Ë	0	?	18,000,000
202103	30022000	ÈËÓÃÒßÃç	215	°£¼°	10	Ò»°ãÃ³Ò×	13321	Ç§¿Ë	0	?	29,442,986
202103	30022000	ÈËÓÃÒßÃç	215	°£¼°	11	¹ú¼Ò¼ä¡¢¹ú¼Ê×éÖ¯ÎÞ³¥Ô®ÖúºÍÔùËÍµÄÎï×Ê	2655	Ç§¿Ë	0	?	27,000,000
202103	30022000	ÈËÓÃÒßÃç	217	°£Èû¶í±ÈÑÇ	10	Ò»°ãÃ³Ò×	388	Ç§¿Ë	0	?	1,638,000
202103	30022000	ÈËÓÃÒßÃç	217	°£Èû¶í±ÈÑÇ	11	¹ú¼Ò¼ä¡¢¹ú¼Ê×éÖ¯ÎÞ³¥Ô®ÖúºÍÔùËÍµÄÎï×Ê	2655	Ç§¿Ë	0	?	28,000,000
202103	30022000	ÈËÓÃÒßÃç	218	¼ÓÅî	11	¹ú¼Ò¼ä¡¢¹ú¼Ê×éÖ¯ÎÞ³¥Ô®ÖúºÍÔùËÍµÄÎï×Ê	885	Ç§¿Ë	0	?	10,000,000
202103	30022000	ÈËÓÃÒßÃç	220	¼ÓÄÉ	10	Ò»°ãÃ³Ò×	7	Ç§¿Ë	0	?	272,524
202103	30022000	ÈËÓÃÒßÃç	221	¼¸ÄÚÑÇ	11	¹ú¼Ò¼ä¡¢¹ú¼Ê×éÖ¯ÎÞ³¥Ô®ÖúºÍÔùËÍµÄÎï×Ê	1770	Ç§¿Ë	0	?	20,000,000
202103	30022000	ÈËÓÃÒßÃç	224	¿ÏÄáÑÇ	10	Ò»°ãÃ³Ò×	5	Ç§¿Ë	0	?	1,402
202103	30022000	ÈËÓÃÒßÃç	228	ÂíÀ­Î¬	10	Ò»°ãÃ³Ò×	15	Ç§¿Ë	0	?	664,378
202103	30022000	ÈËÓÃÒßÃç	230	Ã«ÀïËþÄáÑÇ	11	¹ú¼Ò¼ä¡¢¹ú¼Ê×éÖ¯ÎÞ³¥Ô®ÖúºÍÔùËÍµÄÎï×Ê	423	Ç§¿Ë	0	?	5,000,000
202103	30022000	ÈËÓÃÒßÃç	232	Ä¦Âå¸ç	10	Ò»°ãÃ³Ò×	4425	Ç§¿Ë	0	?	62,459,270
202103	30022000	ÈËÓÃÒßÃç	233	ÄªÉ£±È¿Ë	11	¹ú¼Ò¼ä¡¢¹ú¼Ê×éÖ¯ÎÞ³¥Ô®ÖúºÍÔùËÍµÄÎï×Ê	1770	Ç§¿Ë	0	?	20,000,000
202103	30022000	ÈËÓÃÒßÃç	234	ÄÉÃ×±ÈÑÇ	11	¹ú¼Ò¼ä¡¢¹ú¼Ê×éÖ¯ÎÞ³¥Ô®ÖúºÍÔùËÍµÄÎï×Ê	885	Ç§¿Ë	0	?	10,000,000
202103	30022000	ÈËÓÃÒßÃç	235	ÄáÈÕ¶û	11	¹ú¼Ò¼ä¡¢¹ú¼Ê×éÖ¯ÎÞ³¥Ô®ÖúºÍÔùËÍµÄÎï×Ê	3540	Ç§¿Ë	0	?	38,000,000
202103	30022000	ÈËÓÃÒßÃç	246	ËÕµ¤	11	¹ú¼Ò¼ä¡¢¹ú¼Ê×éÖ¯ÎÞ³¥Ô®ÖúºÍÔùËÍµÄÎï×Ê	1328	Ç§¿Ë	0	?	15,000,000
202103	30022000	ÈËÓÃÒßÃç	249	Í»ÄáË¹	11	¹ú¼Ò¼ä¡¢¹ú¼Ê×éÖ¯ÎÞ³¥Ô®ÖúºÍÔùËÍµÄÎï×Ê	100	Ç§¿Ë	0	?	9,000,000
202103	30022000	ÈËÓÃÒßÃç	254	½ò°Í²¼Î¤	10	Ò»°ãÃ³Ò×	1074	Ç§¿Ë	0	?	77,698,403
202103	30022000	ÈËÓÃÒßÃç	254	½ò°Í²¼Î¤	11	¹ú¼Ò¼ä¡¢¹ú¼Ê×éÖ¯ÎÞ³¥Ô®ÖúºÍÔùËÍµÄÎï×Ê	1770	Ç§¿Ë	0	?	18,000,000
202103	30022000	ÈËÓÃÒßÃç	304	µÂ¹ú	10	Ò»°ãÃ³Ò×	0	Ç§¿Ë	0	?	51,513
202103	30022000	ÈËÓÃÒßÃç	312	Î÷°àÑÀ	10	Ò»°ãÃ³Ò×	470	Ç§¿Ë	0	?	38,657,395
202103	30022000	ÈËÓÃÒßÃç	321	ÐÙÑÀÀû	10	Ò»°ãÃ³Ò×	7547	Ç§¿Ë	0	?	103,057,796
202103	30022000	ÈËÓÃÒßÃç	347	ÎÚ¿ËÀ¼	10	Ò»°ãÃ³Ò×	108	Ç§¿Ë	0	?	21,909,925
202103	30022000	ÈËÓÃÒßÃç	358	Èû¶ûÎ¬ÑÇ	10	Ò»°ãÃ³Ò×	4200	Ç§¿Ë	0	?	46,844,453
202103	30022000	ÈËÓÃÒßÃç	408	¶àÃñ×å²£ÀûÎ¬ÑÇ¹ú	10	Ò»°ãÃ³Ò×	975	Ç§¿Ë	0	?	6,623,927
202103	30022000	ÈËÓÃÒßÃç	408	¶àÃñ×å²£ÀûÎ¬ÑÇ¹ú	11	¹ú¼Ò¼ä¡¢¹ú¼Ê×éÖ¯ÎÞ³¥Ô®ÖúºÍÔùËÍµÄÎï×Ê	885	Ç§¿Ë	0	?	9,000,000
202103	30022000	ÈËÓÃÒßÃç	410	°ÍÎ÷	10	Ò»°ãÃ³Ò×	8956	Ç§¿Ë	0	?	538,839,305
202103	30022000	ÈËÓÃÒßÃç	412	ÖÇÀû	10	Ò»°ãÃ³Ò×	2057	Ç§¿Ë	0	?	302,725,915
202103	30022000	ÈËÓÃÒßÃç	413	¸çÂ×±ÈÑÇ	10	Ò»°ãÃ³Ò×	1156	Ç§¿Ë	0	?	264,529,556
202103	30022000	ÈËÓÃÒßÃç	418	¶àÃ×Äá¼Ó¹²ºÍ¹ú	10	Ò»°ãÃ³Ò×	503	Ç§¿Ë	0	?	119,123,350
202103	30022000	ÈËÓÃÒßÃç	418	¶àÃ×Äá¼Ó¹²ºÍ¹ú	11	¹ú¼Ò¼ä¡¢¹ú¼Ê×éÖ¯ÎÞ³¥Ô®ÖúºÍÔùËÍµÄÎï×Ê	423	Ç§¿Ë	0	?	5,000,000
202103	30022000	ÈËÓÃÒßÃç	419	¶ò¹Ï¶à¶û	10	Ò»°ãÃ³Ò×	50	Ç§¿Ë	0	?	273,662
202103	30022000	ÈËÓÃÒßÃç	429	Ä«Î÷¸ç	10	Ò»°ãÃ³Ò×	1958	Ç§¿Ë	0	?	624,832,750
202103	30022000	ÈËÓÃÒßÃç	440	Èø¶ûÍß¶à	10	Ò»°ãÃ³Ò×	501	Ç§¿Ë	0	?	114,615,980
202103	30022000	ÈËÓÃÒßÃç	444	ÎÚÀ­¹ç	10	Ò»°ãÃ³Ò×	780	Ç§¿Ë	0	?	186,597,391
202103	30022000	ÈËÓÃÒßÃç	502	ÃÀ¹ú	10	Ò»°ãÃ³Ò×	1	Ç§¿Ë	0	?	11,590,380
202104	30022000	ÈËÓÃÒßÃç	103	ÃÏ¼ÓÀ­¹ú	10	Ò»°ãÃ³Ò×	187	Ç§¿Ë	0	?	3,987,647
202104	30022000	ÈËÓÃÒßÃç	104	²»µ¤	11	¹ú¼Ò¼ä¡¢¹ú¼Ê×éÖ¯ÎÞ³¥Ô®ÖúºÍÔùËÍµÄÎï×Ê	443	Ç§¿Ë	0	?	5,000,000
202104	30022000	ÈËÓÃÒßÃç	106	Ãåµé	12	ÆäËû¾èÔùÎï×Ê	2260	Ç§¿Ë	0	?	13,997,963
202104	30022000	ÈËÓÃÒßÃç	107	¼íÆÒÕ¯	10	Ò»°ãÃ³Ò×	251	Ç§¿Ë	0	?	32,489,000
202104	30022000	ÈËÓÃÒßÃç	107	¼íÆÒÕ¯	11	¹ú¼Ò¼ä¡¢¹ú¼Ê×éÖ¯ÎÞ³¥Ô®ÖúºÍÔùËÍµÄÎï×Ê	7080	Ç§¿Ë	0	?	72,000,000
202104	30022000	ÈËÓÃÒßÃç	111	Ó¡¶È	10	Ò»°ãÃ³Ò×	66	Ç§¿Ë	0	?	2,214,661
202104	30022000	ÈËÓÃÒßÃç	112	Ó¡¶ÈÄáÎ÷ÑÇ	10	Ò»°ãÃ³Ò×	12611	Ç§¿Ë	0	?	540,948,912
202104	30022000	ÈËÓÃÒßÃç	117	Ô¼µ©	10	Ò»°ãÃ³Ò×	885	Ç§¿Ë	0	?	9,454,299
202104	30022000	ÈËÓÃÒßÃç	117	Ô¼µ©	11	¹ú¼Ò¼ä¡¢¹ú¼Ê×éÖ¯ÎÞ³¥Ô®ÖúºÍÔùËÍµÄÎï×Ê	443	Ç§¿Ë	0	?	4,500,000
202104	30022000	ÈËÓÃÒßÃç	119	ÀÏÎÎ	10	Ò»°ãÃ³Ò×	146	Ç§¿Ë	0	?	612,064
202104	30022000	ÈËÓÃÒßÃç	119	ÀÏÎÎ	11	¹ú¼Ò¼ä¡¢¹ú¼Ê×éÖ¯ÎÞ³¥Ô®ÖúºÍÔùËÍµÄÎï×Ê	2655	Ç§¿Ë	0	?	27,000,000
202104	30022000	ÈËÓÃÒßÃç	120	Àè°ÍÄÛ	11	¹ú¼Ò¼ä¡¢¹ú¼Ê×éÖ¯ÎÞ³¥Ô®ÖúºÍÔùËÍµÄÎï×Ê	443	Ç§¿Ë	0	?	5,000,000
202104	30022000	ÈËÓÃÒßÃç	122	ÂíÀ´Î÷ÑÇ	10	Ò»°ãÃ³Ò×	1511	Ç§¿Ë	0	?	179,907,098
202104	30022000	ÈËÓÃÒßÃç	124	ÃÉ¹Å	10	Ò»°ãÃ³Ò×	19730	Ç§¿Ë	0	?	150,150,847
202104	30022000	ÈËÓÃÒßÃç	127	°Í»ùË¹Ì¹	10	Ò»°ãÃ³Ò×	38865	Ç§¿Ë	0	?	161,759,554
202104	30022000	ÈËÓÃÒßÃç	127	°Í»ùË¹Ì¹	11	¹ú¼Ò¼ä¡¢¹ú¼Ê×éÖ¯ÎÞ³¥Ô®ÖúºÍÔùËÍµÄÎï×Ê	4425	Ç§¿Ë	0	?	45,000,000
202104	30022000	ÈËÓÃÒßÃç	129	·ÆÂÉ±ö	10	Ò»°ãÃ³Ò×	779	Ç§¿Ë	0	?	136,611,697
202104	30022000	ÈËÓÃÒßÃç	134	Ë¹ÀïÀ¼¿¨	10	Ò»°ãÃ³Ò×	5	Ç§¿Ë	0	?	46,199
202104	30022000	ÈËÓÃÒßÃç	135	ÐðÀûÑÇ	11	¹ú¼Ò¼ä¡¢¹ú¼Ê×éÖ¯ÎÞ³¥Ô®ÖúºÍÔùËÍµÄÎï×Ê	1328	Ç§¿Ë	0	?	15,000,000
202104	30022000	ÈËÓÃÒßÃç	136	Ì©¹ú	10	Ò»°ãÃ³Ò×	840	Ç§¿Ë	0	?	161,615,887
202104	30022000	ÈËÓÃÒßÃç	137	ÍÁ¶úÆä	10	Ò»°ãÃ³Ò×	300	Ç§¿Ë	0	?	13,372,472
202104	30022000	ÈËÓÃÒßÃç	138	°¢ÁªÇõ	10	Ò»°ãÃ³Ò×	16797	Ç§¿Ë	0	?	320,991,320
202104	30022000	ÈËÓÃÒßÃç	145	¹þÈø¿ËË¹Ì¹	10	Ò»°ãÃ³Ò×	118	Ç§¿Ë	0	?	11,120,570
202104	30022000	ÈËÓÃÒßÃç	149	ÎÚ×È±ð¿ËË¹Ì¹	10	Ò»°ãÃ³Ò×	6131	Ç§¿Ë	0	?	30,312,237
202104	30022000	ÈËÓÃÒßÃç	201	°¢¶û¼°ÀûÑÇ	10	Ò»°ãÃ³Ò×	510	Ç§¿Ë	0	?	2,160,000
202104	30022000	ÈËÓÃÒßÃç	204	²©´ÄÍßÄÉ	11	¹ú¼Ò¼ä¡¢¹ú¼Ê×éÖ¯ÎÞ³¥Ô®ÖúºÍÔùËÍµÄÎï×Ê	100	Ç§¿Ë	0	?	18,000,000
202104	30022000	ÈËÓÃÒßÃç	215	°£¼°	10	Ò»°ãÃ³Ò×	6850	Ç§¿Ë	0	?	47,271,562
202104	30022000	ÈËÓÃÒßÃç	215	°£¼°	11	¹ú¼Ò¼ä¡¢¹ú¼Ê×éÖ¯ÎÞ³¥Ô®ÖúºÍÔùËÍµÄÎï×Ê	5480	Ç§¿Ë	0	?	36,000,000
202104	30022000	ÈËÓÃÒßÃç	216	³àµÀ¼¸ÄÚÑÇ	11	¹ú¼Ò¼ä¡¢¹ú¼Ê×éÖ¯ÎÞ³¥Ô®ÖúºÍÔùËÍµÄÎï×Ê	1770	Ç§¿Ë	0	?	18,000,000
202104	30022000	ÈËÓÃÒßÃç	221	¼¸ÄÚÑÇ	10	Ò»°ãÃ³Ò×	150	Ç§¿Ë	0	?	18,843,684
202104	30022000	ÈËÓÃÒßÃç	221	¼¸ÄÚÑÇ	11	¹ú¼Ò¼ä¡¢¹ú¼Ê×éÖ¯ÎÞ³¥Ô®ÖúºÍÔùËÍµÄÎï×Ê	1770	Ç§¿Ë	0	?	18,000,000
202104	30022000	ÈËÓÃÒßÃç	231	Ã«ÀïÇóË¹	11	¹ú¼Ò¼ä¡¢¹ú¼Ê×éÖ¯ÎÞ³¥Ô®ÖúºÍÔùËÍµÄÎï×Ê	885	Ç§¿Ë	0	?	9,000,000
202104	30022000	ÈËÓÃÒßÃç	232	Ä¦Âå¸ç	10	Ò»°ãÃ³Ò×	13700	Ç§¿Ë	0	?	126,057,320
202104	30022000	ÈËÓÃÒßÃç	243	Ë÷ÂíÀï	11	¹ú¼Ò¼ä¡¢¹ú¼Ê×éÖ¯ÎÞ³¥Ô®ÖúºÍÔùËÍµÄÎï×Ê	1770	Ç§¿Ë	0	?	19,000,000
202104	30022000	ÈËÓÃÒßÃç	248	¶à¸ç	11	¹ú¼Ò¼ä¡¢¹ú¼Ê×éÖ¯ÎÞ³¥Ô®ÖúºÍÔùËÍµÄÎï×Ê	100	Ç§¿Ë	0	?	18,000,000
202104	30022000	ÈËÓÃÒßÃç	249	Í»ÄáË¹	10	Ò»°ãÃ³Ò×	1	Ç§¿Ë	0	?	35
202104	30022000	ÈËÓÃÒßÃç	253	ÔÞ±ÈÑÇ	10	Ò»°ãÃ³Ò×	290	Ç§¿Ë	0	?	1,224,000
202104	30022000	ÈËÓÃÒßÃç	312	Î÷°àÑÀ	10	Ò»°ãÃ³Ò×	1199	Ç§¿Ë	0	?	89,109,341
202104	30022000	ÈËÓÃÒßÃç	321	ÐÙÑÀÀû	10	Ò»°ãÃ³Ò×	21283	Ç§¿Ë	0	?	189,085,980
202104	30022000	ÈËÓÃÒßÃç	337	¸ñÂ³¼ªÑÇ	10	Ò»°ãÃ³Ò×	885	Ç§¿Ë	0	?	12,491,854
202104	30022000	ÈËÓÃÒßÃç	337	¸ñÂ³¼ªÑÇ	11	¹ú¼Ò¼ä¡¢¹ú¼Ê×éÖ¯ÎÞ³¥Ô®ÖúºÍÔùËÍµÄÎï×Ê	100	Ç§¿Ë	0	?	9,000,000
202104	30022000	ÈËÓÃÒßÃç	338	ÑÇÃÀÄáÑÇ	11	¹ú¼Ò¼ä¡¢¹ú¼Ê×éÖ¯ÎÞ³¥Ô®ÖúºÍÔùËÍµÄÎï×Ê	100	Ç§¿Ë	0	?	9,000,000
202104	30022000	ÈËÓÃÒßÃç	339	°¢Èû°Ý½®	10	Ò»°ãÃ³Ò×	250	Ç§¿Ë	0	?	38,634,600
202104	30022000	ÈËÓÃÒßÃç	339	°¢Èû°Ý½®	11	¹ú¼Ò¼ä¡¢¹ú¼Ê×éÖ¯ÎÞ³¥Ô®ÖúºÍÔùËÍµÄÎï×Ê	723	Ç§¿Ë	0	?	13,447,229
202104	30022000	ÈËÓÃÒßÃç	343	Ä¦¶û¶àÍß	10	Ò»°ãÃ³Ò×	50	Ç§¿Ë	0	?	8,772,030
202104	30022000	ÈËÓÃÒßÃç	343	Ä¦¶û¶àÍß	11	¹ú¼Ò¼ä¡¢¹ú¼Ê×éÖ¯ÎÞ³¥Ô®ÖúºÍÔùËÍµÄÎï×Ê	1328	Ç§¿Ë	0	?	13,500,000
202104	30022000	ÈËÓÃÒßÃç	347	ÎÚ¿ËÀ¼	10	Ò»°ãÃ³Ò×	250	Ç§¿Ë	0	?	51,326,272
202104	30022000	ÈËÓÃÒßÃç	354	±±ÂíÆä¶Ù¹²ºÍ¹ú	10	Ò»°ãÃ³Ò×	4267	Ç§¿Ë	0	?	18,908,598
202104	30022000	ÈËÓÃÒßÃç	355	²¨ºÚ	11	¹ú¼Ò¼ä¡¢¹ú¼Ê×éÖ¯ÎÞ³¥Ô®ÖúºÍÔùËÍµÄÎï×Ê	443	Ç§¿Ë	0	?	4,500,000
202104	30022000	ÈËÓÃÒßÃç	358	Èû¶ûÎ¬ÑÇ	10	Ò»°ãÃ³Ò×	11251	Ç§¿Ë	0	?	94,542,990
202104	30022000	ÈËÓÃÒßÃç	359	ºÚÉ½	10	Ò»°ãÃ³Ò×	2756	Ç§¿Ë	0	?	25,362,732
202104	30022000	ÈËÓÃÒßÃç	402	°¢¸ùÍ¢	10	Ò»°ãÃ³Ò×	31019	Ç§¿Ë	0	?	377,033,178
202104	30022000	ÈËÓÃÒßÃç	410	°ÍÎ÷	10	Ò»°ãÃ³Ò×	3606	Ç§¿Ë	0	?	242,664,801
202104	30022000	ÈËÓÃÒßÃç	412	ÖÇÀû	10	Ò»°ãÃ³Ò×	750	Ç§¿Ë	0	?	111,599,714
202104	30022000	ÈËÓÃÒßÃç	413	¸çÂ×±ÈÑÇ	10	Ò»°ãÃ³Ò×	1253	Ç§¿Ë	0	?	269,658,700
202104	30022000	ÈËÓÃÒßÃç	418	¶àÃ×Äá¼Ó¹²ºÍ¹ú	10	Ò»°ãÃ³Ò×	370	Ç§¿Ë	0	?	60,310,955
202104	30022000	ÈËÓÃÒßÃç	419	¶ò¹Ï¶à¶û	10	Ò»°ãÃ³Ò×	501	Ç§¿Ë	0	?	120,209,300
202104	30022000	ÈËÓÃÒßÃç	426	ºé¶¼À­Ë¹	10	Ò»°ãÃ³Ò×	7	Ç§¿Ë	0	?	454,112
202104	30022000	ÈËÓÃÒßÃç	429	Ä«Î÷¸ç	10	Ò»°ãÃ³Ò×	609	Ç§¿Ë	0	?	179,490,951
202104	30022000	ÈËÓÃÒßÃç	440	Èø¶ûÍß¶à	10	Ò»°ãÃ³Ò×	251	Ç§¿Ë	0	?	57,830,420
202104	30022000	ÈËÓÃÒßÃç	440	Èø¶ûÍß¶à	11	¹ú¼Ò¼ä¡¢¹ú¼Ê×éÖ¯ÎÞ³¥Ô®ÖúºÍÔùËÍµÄÎï×Ê	150	Ç§¿Ë	0	?	13,500,000
202104	30022000	ÈËÓÃÒßÃç	444	ÎÚÀ­¹ç	10	Ò»°ãÃ³Ò×	25	Ç§¿Ë	0	?	3,248
202104	30022000	ÈËÓÃÒßÃç	502	ÃÀ¹ú	10	Ò»°ãÃ³Ò×	0	Ç§¿Ë	0	?	4,636,152
202104	30022000	ÈËÓÃÒßÃç	613	ËùÂÞÃÅÈºµº	11	¹ú¼Ò¼ä¡¢¹ú¼Ê×éÖ¯ÎÞ³¥Ô®ÖúºÍÔùËÍµÄÎï×Ê	443	Ç§¿Ë	0	?	4,700,000
202104	30022000	ÈËÓÃÒßÃç	617	ÈøÄ¦ÑÇ	10	Ò»°ãÃ³Ò×	32	Ç§¿Ë	0	?	135,000
202105	30022000	ÈËÓÃÒßÃç	102	°ÍÁÖ	10	Ò»°ãÃ³Ò×	4100	Ç§¿Ë	0	?	28,362,897
202105	30022000	ÈËÓÃÒßÃç	103	ÃÏ¼ÓÀ­¹ú	10	Ò»°ãÃ³Ò×	89	Ç§¿Ë	0	?	2,485,981
202105	30022000	ÈËÓÃÒßÃç	103	ÃÏ¼ÓÀ­¹ú	11	¹ú¼Ò¼ä¡¢¹ú¼Ê×éÖ¯ÎÞ³¥Ô®ÖúºÍÔùËÍµÄÎï×Ê	4425	Ç§¿Ë	0	?	47,000,000
202105	30022000	ÈËÓÃÒßÃç	106	Ãåµé	11	¹ú¼Ò¼ä¡¢¹ú¼Ê×éÖ¯ÎÞ³¥Ô®ÖúºÍÔùËÍµÄÎï×Ê	2655	Ç§¿Ë	0	?	30,000,000
202105	30022000	ÈËÓÃÒßÃç	106	Ãåµé	12	ÆäËû¾èÔùÎï×Ê	1800	Ç§¿Ë	0	?	9,049,085
202105	30022000	ÈËÓÃÒßÃç	107	¼íÆÒÕ¯	10	Ò»°ãÃ³Ò×	1004	Ç§¿Ë	0	?	130,092,000
202105	30022000	ÈËÓÃÒßÃç	111	Ó¡¶È	10	Ò»°ãÃ³Ò×	4184	Ç§¿Ë	0	?	5,970,486
202105	30022000	ÈËÓÃÒßÃç	112	Ó¡¶ÈÄáÎ÷ÑÇ	10	Ò»°ãÃ³Ò×	15095	Ç§¿Ë	0	?	615,493,676
202105	30022000	ÈËÓÃÒßÃç	114	ÒÁÀ­¿Ë	11	¹ú¼Ò¼ä¡¢¹ú¼Ê×éÖ¯ÎÞ³¥Ô®ÖúºÍÔùËÍµÄÎï×Ê	1770	Ç§¿Ë	0	?	18,000,000
202105	30022000	ÈËÓÃÒßÃç	116	ÈÕ±¾	10	Ò»°ãÃ³Ò×	6	Ç§¿Ë	0	?	24,639
202105	30022000	ÈËÓÃÒßÃç	118	¿ÆÍþÌØ	10	Ò»°ãÃ³Ò×	47	Ç§¿Ë	0	?	198,000
202105	30022000	ÈËÓÃÒßÃç	122	ÂíÀ´Î÷ÑÇ	10	Ò»°ãÃ³Ò×	1901	Ç§¿Ë	0	?	256,199,179
202105	30022000	ÈËÓÃÒßÃç	124	ÃÉ¹Å	10	Ò»°ãÃ³Ò×	28517	Ç§¿Ë	0	?	208,065,225
202105	30022000	ÈËÓÃÒßÃç	125	Äá²´¶ûÁª°îÃñÖ÷¹²ºÍ¹ú	10	Ò»°ãÃ³Ò×	0	Ç§¿Ë	0	?	334
202105	30022000	ÈËÓÃÒßÃç	126	°¢Âü	11	¹ú¼Ò¼ä¡¢¹ú¼Ê×éÖ¯ÎÞ³¥Ô®ÖúºÍÔùËÍµÄÎï×Ê	50	Ç§¿Ë	0	?	9,000,000
202105	30022000	ÈËÓÃÒßÃç	127	°Í»ùË¹Ì¹	10	Ò»°ãÃ³Ò×	2847	Ç§¿Ë	0	?	430,693,577
202105	30022000	ÈËÓÃÒßÃç	128	°ÍÀÕË¹Ì¹	10	Ò»°ãÃ³Ò×	2	Ç§¿Ë	0	?	20,034
202105	30022000	ÈËÓÃÒßÃç	129	·ÆÂÉ±ö	10	Ò»°ãÃ³Ò×	1005	Ç§¿Ë	0	?	182,447,525
202105	30022000	ÈËÓÃÒßÃç	132	ÐÂ¼ÓÆÂ	10	Ò»°ãÃ³Ò×	1	Ç§¿Ë	0	?	357,102
202105	30022000	ÈËÓÃÒßÃç	134	Ë¹ÀïÀ¼¿¨	11	¹ú¼Ò¼ä¡¢¹ú¼Ê×éÖ¯ÎÞ³¥Ô®ÖúºÍÔùËÍµÄÎï×Ê	4425	Ç§¿Ë	0	?	45,000,000
202105	30022000	ÈËÓÃÒßÃç	136	Ì©¹ú	10	Ò»°ãÃ³Ò×	1520	Ç§¿Ë	0	?	294,355,697
202105	30022000	ÈËÓÃÒßÃç	136	Ì©¹ú	11	¹ú¼Ò¼ä¡¢¹ú¼Ê×éÖ¯ÎÞ³¥Ô®ÖúºÍÔùËÍµÄÎï×Ê	500	Ç§¿Ë	0	?	45,000,000
202105	30022000	ÈËÓÃÒßÃç	137	ÍÁ¶úÆä	10	Ò»°ãÃ³Ò×	662	Ç§¿Ë	0	?	115,773,707
202105	30022000	ÈËÓÃÒßÃç	138	°¢ÁªÇõ	10	Ò»°ãÃ³Ò×	29165	Ç§¿Ë	0	?	582,857,692
202105	30022000	ÈËÓÃÒßÃç	145	¹þÈø¿ËË¹Ì¹	10	Ò»°ãÃ³Ò×	251	Ç§¿Ë	0	?	48,160,453
202105	30022000	ÈËÓÃÒßÃç	148	ÍÁ¿âÂüË¹Ì¹	10	Ò»°ãÃ³Ò×	7	Ç§¿Ë	0	?	63,745,080
202105	30022000	ÈËÓÃÒßÃç	149	ÎÚ×È±ð¿ËË¹Ì¹	10	Ò»°ãÃ³Ò×	8892	Ç§¿Ë	0	?	45,182,251
202105	30022000	ÈËÓÃÒßÃç	201	°¢¶û¼°ÀûÑÇ	10	Ò»°ãÃ³Ò×	50	Ç§¿Ë	0	?	8,252,206
202105	30022000	ÈËÓÃÒßÃç	203	±´Äþ	10	Ò»°ãÃ³Ò×	0	Ç§¿Ë	0	?	65
202105	30022000	ÈËÓÃÒßÃç	206	¿¦ÂóÂ¡	11	¹ú¼Ò¼ä¡¢¹ú¼Ê×éÖ¯ÎÞ³¥Ô®ÖúºÍÔùËÍµÄÎï×Ê	1770	Ç§¿Ë	0	?	20,000,000
202105	30022000	ÈËÓÃÒßÃç	211	Õ§µÃ	11	¹ú¼Ò¼ä¡¢¹ú¼Ê×éÖ¯ÎÞ³¥Ô®ÖúºÍÔùËÍµÄÎï×Ê	1770	Ç§¿Ë	0	?	18,000,000
202105	30022000	ÈËÓÃÒßÃç	213	¸Õ¹û(²¼)	11	¹ú¼Ò¼ä¡¢¹ú¼Ê×éÖ¯ÎÞ³¥Ô®ÖúºÍÔùËÍµÄÎï×Ê	1770	Ç§¿Ë	0	?	18,000,000
202105	30022000	ÈËÓÃÒßÃç	215	°£¼°	10	Ò»°ãÃ³Ò×	11814	Ç§¿Ë	0	?	206,721,237
202105	30022000	ÈËÓÃÒßÃç	217	°£Èû¶í±ÈÑÇ	10	Ò»°ãÃ³Ò×	466	Ç§¿Ë	0	?	2,145,217
202105	30022000	ÈËÓÃÒßÃç	218	¼ÓÅî	11	¹ú¼Ò¼ä¡¢¹ú¼Ê×éÖ¯ÎÞ³¥Ô®ÖúºÍÔùËÍµÄÎï×Ê	1770	Ç§¿Ë	0	?	18,000,000
202105	30022000	ÈËÓÃÒßÃç	220	¼ÓÄÉ	10	Ò»°ãÃ³Ò×	0	Ç§¿Ë	0	?	1,073
202105	30022000	ÈËÓÃÒßÃç	224	¿ÏÄáÑÇ	10	Ò»°ãÃ³Ò×	13	Ç§¿Ë	0	?	582,359
202105	30022000	ÈËÓÃÒßÃç	230	Ã«ÀïËþÄáÑÇ	11	¹ú¼Ò¼ä¡¢¹ú¼Ê×éÖ¯ÎÞ³¥Ô®ÖúºÍÔùËÍµÄÎï×Ê	1770	Ç§¿Ë	0	?	18,000,000
202105	30022000	ÈËÓÃÒßÃç	231	Ã«ÀïÇóË¹	10	Ò»°ãÃ³Ò×	3597	Ç§¿Ë	0	?	47,432,427
202105	30022000	ÈËÓÃÒßÃç	232	Ä¦Âå¸ç	10	Ò»°ãÃ³Ò×	66588	Ç§¿Ë	0	?	946,419,299
202105	30022000	ÈËÓÃÒßÃç	233	ÄªÉ£±È¿Ë	10	Ò»°ãÃ³Ò×	255	Ç§¿Ë	0	?	1,080,000
202105	30022000	ÈËÓÃÒßÃç	236	ÄáÈÕÀûÑÇ	10	Ò»°ãÃ³Ò×	0	Ç§¿Ë	0	?	24
202105	30022000	ÈËÓÃÒßÃç	240	ÈûÄÚ¼Ó¶û	11	¹ú¼Ò¼ä¡¢¹ú¼Ê×éÖ¯ÎÞ³¥Ô®ÖúºÍÔùËÍµÄÎï×Ê	2655	Ç§¿Ë	0	?	27,000,000
202105	30022000	ÈËÓÃÒßÃç	249	Í»ÄáË¹	10	Ò»°ãÃ³Ò×	26	Ç§¿Ë	0	?	2,595,666
202105	30022000	ÈËÓÃÒßÃç	250	ÎÚ¸É´ï	10	Ò»°ãÃ³Ò×	179	Ç§¿Ë	0	?	756,000
202105	30022000	ÈËÓÃÒßÃç	260	ÄÏËÕµ¤¹²ºÍ¹ú	10	Ò»°ãÃ³Ò×	23	Ç§¿Ë	0	?	99,000
202105	30022000	ÈËÓÃÒßÃç	304	µÂ¹ú	10	Ò»°ãÃ³Ò×	0	Ç§¿Ë	0	?	19,513
202105	30022000	ÈËÓÃÒßÃç	312	Î÷°àÑÀ	10	Ò»°ãÃ³Ò×	826	Ç§¿Ë	0	?	61,975,029
202105	30022000	ÈËÓÃÒßÃç	321	ÐÙÑÀÀû	10	Ò»°ãÃ³Ò×	43293	Ç§¿Ë	0	?	457,435,995
202105	30022000	ÈËÓÃÒßÃç	338	ÑÇÃÀÄáÑÇ	10	Ò»°ãÃ³Ò×	15	Ç§¿Ë	0	?	1,473,291
202105	30022000	ÈËÓÃÒßÃç	339	°¢Èû°Ý½®	10	Ò»°ãÃ³Ò×	501	Ç§¿Ë	0	?	78,055,200
202105	30022000	ÈËÓÃÒßÃç	340	°×¶íÂÞË¹	11	¹ú¼Ò¼ä¡¢¹ú¼Ê×éÖ¯ÎÞ³¥Ô®ÖúºÍÔùËÍµÄÎï×Ê	2655	Ç§¿Ë	0	?	27,000,000
202105	30022000	ÈËÓÃÒßÃç	347	ÎÚ¿ËÀ¼	10	Ò»°ãÃ³Ò×	252	Ç§¿Ë	0	?	102,781,408
202105	30022000	ÈËÓÃÒßÃç	355	²¨ºÚ	10	Ò»°ãÃ³Ò×	1096	Ç§¿Ë	0	?	7,563,439
202105	30022000	ÈËÓÃÒßÃç	358	Èû¶ûÎ¬ÑÇ	10	Ò»°ãÃ³Ò×	10687	Ç§¿Ë	0	?	94,641,930
202105	30022000	ÈËÓÃÒßÃç	402	°¢¸ùÍ¢	10	Ò»°ãÃ³Ò×	67	Ç§¿Ë	0	?	205,480
202105	30022000	ÈËÓÃÒßÃç	408	¶àÃñ×å²£ÀûÎ¬ÑÇ¹ú	10	Ò»°ãÃ³Ò×	13699	Ç§¿Ë	0	?	63,094,618
202105	30022000	ÈËÓÃÒßÃç	410	°ÍÎ÷	10	Ò»°ãÃ³Ò×	3506	Ç§¿Ë	0	?	232,314,376
202105	30022000	ÈËÓÃÒßÃç	412	ÖÇÀû	10	Ò»°ãÃ³Ò×	2005	Ç§¿Ë	0	?	302,769,909
202105	30022000	ÈËÓÃÒßÃç	413	¸çÂ×±ÈÑÇ	10	Ò»°ãÃ³Ò×	1255	Ç§¿Ë	0	?	269,940,900
202105	30022000	ÈËÓÃÒßÃç	418	¶àÃ×Äá¼Ó¹²ºÍ¹ú	10	Ò»°ãÃ³Ò×	1507	Ç§¿Ë	0	?	352,874,550
202105	30022000	ÈËÓÃÒßÃç	419	¶ò¹Ï¶à¶û	10	Ò»°ãÃ³Ò×	252	Ç§¿Ë	0	?	60,167,550
202105	30022000	ÈËÓÃÒßÃç	419	¶ò¹Ï¶à¶û	11	¹ú¼Ò¼ä¡¢¹ú¼Ê×éÖ¯ÎÞ³¥Ô®ÖúºÍÔùËÍµÄÎï×Ê	100	Ç§¿Ë	0	?	18,000,000
202105	30022000	ÈËÓÃÒßÃç	423	Î£µØÂíÀ­	10	Ò»°ãÃ³Ò×	14	Ç§¿Ë	0	?	1,161,934
202105	30022000	ÈËÓÃÒßÃç	429	Ä«Î÷¸ç	10	Ò»°ãÃ³Ò×	1127	Ç§¿Ë	0	?	272,418,453
202105	30022000	ÈËÓÃÒßÃç	433	°ÍÀ­¹ç	10	Ò»°ãÃ³Ò×	1	Ç§¿Ë	0	?	76,960
202105	30022000	ÈËÓÃÒßÃç	434	ÃØÂ³	10	Ò»°ãÃ³Ò×	4529	Ç§¿Ë	0	?	67,019,755
202105	30022000	ÈËÓÃÒßÃç	440	Èø¶ûÍß¶à	10	Ò»°ãÃ³Ò×	251	Ç§¿Ë	0	?	57,890,940
202105	30022000	ÈËÓÃÒßÃç	442	ÌØÁ¢Äá´ïºÍ¶à°Í¸ç	11	¹ú¼Ò¼ä¡¢¹ú¼Ê×éÖ¯ÎÞ³¥Ô®ÖúºÍÔùËÍµÄÎï×Ê	885	Ç§¿Ë	0	?	9,000,000
202105	30022000	ÈËÓÃÒßÃç	444	ÎÚÀ­¹ç	10	Ò»°ãÃ³Ò×	778	Ç§¿Ë	0	?	186,519,405
202105	30022000	ÈËÓÃÒßÃç	609	ÐÂÎ÷À¼	10	Ò»°ãÃ³Ò×	8	Ç§¿Ë	0	?	3,902
202106	30022000	ÈËÓÃÒßÃç	101	°¢¸»º¹	11	¹ú¼Ò¼ä¡¢¹ú¼Ê×éÖ¯ÎÞ³¥Ô®ÖúºÍÔùËÍµÄÎï×Ê	6195	Ç§¿Ë	0	?	65,000,000
202106	30022000	ÈËÓÃÒßÃç	103	ÃÏ¼ÓÀ­¹ú	10	Ò»°ãÃ³Ò×	134	Ç§¿Ë	0	?	2,816,348
202106	30022000	ÈËÓÃÒßÃç	103	ÃÏ¼ÓÀ­¹ú	11	¹ú¼Ò¼ä¡¢¹ú¼Ê×éÖ¯ÎÞ³¥Ô®ÖúºÍÔùËÍµÄÎï×Ê	5310	Ç§¿Ë	0	?	54,000,000
202106	30022000	ÈËÓÃÒßÃç	106	Ãåµé	12	ÆäËû¾èÔùÎï×Ê	2226	Ç§¿Ë	0	?	12,851,398
202106	30022000	ÈËÓÃÒßÃç	107	¼íÆÒÕ¯	10	Ò»°ãÃ³Ò×	7804	Ç§¿Ë	0	?	287,219,850
202106	30022000	ÈËÓÃÒßÃç	107	¼íÆÒÕ¯	11	¹ú¼Ò¼ä¡¢¹ú¼Ê×éÖ¯ÎÞ³¥Ô®ÖúºÍÔùËÍµÄÎï×Ê	4425	Ç§¿Ë	0	?	45,000,000
202106	30022000	ÈËÓÃÒßÃç	111	Ó¡¶È	10	Ò»°ãÃ³Ò×	1141	Ç§¿Ë	0	?	7,066,842
202106	30022000	ÈËÓÃÒßÃç	112	Ó¡¶ÈÄáÎ÷ÑÇ	10	Ò»°ãÃ³Ò×	16763	Ç§¿Ë	0	?	933,023,346
202106	30022000	ÈËÓÃÒßÃç	114	ÒÁÀ­¿Ë	10	Ò»°ãÃ³Ò×	3563	Ç§¿Ë	0	?	47,320,965
202106	30022000	ÈËÓÃÒßÃç	117	Ô¼µ©	10	Ò»°ãÃ³Ò×	2138	Ç§¿Ë	0	?	28,047,307
202106	30022000	ÈËÓÃÒßÃç	119	ÀÏÎÎ	11	¹ú¼Ò¼ä¡¢¹ú¼Ê×éÖ¯ÎÞ³¥Ô®ÖúºÍÔùËÍµÄÎï×Ê	4425	Ç§¿Ë	0	?	45,000,000
202106	30022000	ÈËÓÃÒßÃç	120	Àè°ÍÄÛ	10	Ò»°ãÃ³Ò×	1505	Ç§¿Ë	0	?	19,745,304
202106	30022000	ÈËÓÃÒßÃç	122	ÂíÀ´Î÷ÑÇ	10	Ò»°ãÃ³Ò×	4914	Ç§¿Ë	0	?	831,551,004
202106	30022000	ÈËÓÃÒßÃç	125	Äá²´¶ûÁª°îÃñÖ÷¹²ºÍ¹ú	10	Ò»°ãÃ³Ò×	11	Ç§¿Ë	0	?	1,923,280
202106	30022000	ÈËÓÃÒßÃç	125	Äá²´¶ûÁª°îÃñÖ÷¹²ºÍ¹ú	11	¹ú¼Ò¼ä¡¢¹ú¼Ê×éÖ¯ÎÞ³¥Ô®ÖúºÍÔùËÍµÄÎï×Ê	7080	Ç§¿Ë	0	?	72,000,000
202106	30022000	ÈËÓÃÒßÃç	127	°Í»ùË¹Ì¹	10	Ò»°ãÃ³Ò×	11888	Ç§¿Ë	0	?	918,942,142
202106	30022000	ÈËÓÃÒßÃç	127	°Í»ùË¹Ì¹	11	¹ú¼Ò¼ä¡¢¹ú¼Ê×éÖ¯ÎÞ³¥Ô®ÖúºÍÔùËÍµÄÎï×Ê	11082	Ç§¿Ë	0	?	90,000,000
202106	30022000	ÈËÓÃÒßÃç	129	·ÆÂÉ±ö	10	Ò»°ãÃ³Ò×	3480	Ç§¿Ë	0	?	592,950,647
202106	30022000	ÈËÓÃÒßÃç	132	ÐÂ¼ÓÆÂ	10	Ò»°ãÃ³Ò×	0	Ç§¿Ë	0	?	64,255
202106	30022000	ÈËÓÃÒßÃç	134	Ë¹ÀïÀ¼¿¨	10	Ò»°ãÃ³Ò×	14254	Ç§¿Ë	0	?	187,762,362
202106	30022000	ÈËÓÃÒßÃç	136	Ì©¹ú	10	Ò»°ãÃ³Ò×	15766	Ç§¿Ë	0	?	481,469,335
202106	30022000	ÈËÓÃÒßÃç	136	Ì©¹ú	11	¹ú¼Ò¼ä¡¢¹ú¼Ê×éÖ¯ÎÞ³¥Ô®ÖúºÍÔùËÍµÄÎï×Ê	500	Ç§¿Ë	0	?	45,000,000
202106	30022000	ÈËÓÃÒßÃç	137	ÍÁ¶úÆä	10	Ò»°ãÃ³Ò×	5002	Ç§¿Ë	0	?	306,942,901
202106	30022000	ÈËÓÃÒßÃç	138	°¢ÁªÇõ	10	Ò»°ãÃ³Ò×	12404	Ç§¿Ë	0	?	263,169,972
202106	30022000	ÈËÓÃÒßÃç	141	Ô½ÄÏ	11	¹ú¼Ò¼ä¡¢¹ú¼Ê×éÖ¯ÎÞ³¥Ô®ÖúºÍÔùËÍµÄÎï×Ê	5686	Ç§¿Ë	0	?	30,000,000
202106	30022000	ÈËÓÃÒßÃç	144	¶«µÛãë	11	¹ú¼Ò¼ä¡¢¹ú¼Ê×éÖ¯ÎÞ³¥Ô®ÖúºÍÔùËÍµÄÎï×Ê	100	Ç§¿Ë	0	?	9,000,000
202106	30022000	ÈËÓÃÒßÃç	145	¹þÈø¿ËË¹Ì¹	10	Ò»°ãÃ³Ò×	92	Ç§¿Ë	0	?	2,399,670
202106	30022000	ÈËÓÃÒßÃç	147	Ëþ¼ª¿ËË¹Ì¹	11	¹ú¼Ò¼ä¡¢¹ú¼Ê×éÖ¯ÎÞ³¥Ô®ÖúºÍÔùËÍµÄÎï×Ê	301	Ç§¿Ë	0	?	18,000,000
202106	30022000	ÈËÓÃÒßÃç	148	ÍÁ¿âÂüË¹Ì¹	11	¹ú¼Ò¼ä¡¢¹ú¼Ê×éÖ¯ÎÞ³¥Ô®ÖúºÍÔùËÍµÄÎï×Ê	2013	Ç§¿Ë	0	?	12,000,000
202106	30022000	ÈËÓÃÒßÃç	149	ÎÚ×È±ð¿ËË¹Ì¹	10	Ò»°ãÃ³Ò×	28444	Ç§¿Ë	0	?	90,936,976
202106	30022000	ÈËÓÃÒßÃç	201	°¢¶û¼°ÀûÑÇ	10	Ò»°ãÃ³Ò×	990	Ç§¿Ë	0	?	155,549,600
202106	30022000	ÈËÓÃÒßÃç	204	²©´ÄÍßÄÉ	10	Ò»°ãÃ³Ò×	108	Ç§¿Ë	0	?	19,156,500
202106	30022000	ÈËÓÃÒßÃç	208	·ðµÃ½Ç	11	¹ú¼Ò¼ä¡¢¹ú¼Ê×éÖ¯ÎÞ³¥Ô®ÖúºÍÔùËÍµÄÎï×Ê	443	Ç§¿Ë	0	?	4,500,000
202106	30022000	ÈËÓÃÒßÃç	212	¿ÆÄ¦ÂÞ	10	Ò»°ãÃ³Ò×	1425	Ç§¿Ë	0	?	12,465,470
202106	30022000	ÈËÓÃÒßÃç	212	¿ÆÄ¦ÂÞ	11	¹ú¼Ò¼ä¡¢¹ú¼Ê×éÖ¯ÎÞ³¥Ô®ÖúºÍÔùËÍµÄÎï×Ê	885	Ç§¿Ë	0	?	6,000,000
202106	30022000	ÈËÓÃÒßÃç	215	°£¼°	10	Ò»°ãÃ³Ò×	6053	Ç§¿Ë	0	?	171,239,575
202106	30022000	ÈËÓÃÒßÃç	216	³àµÀ¼¸ÄÚÑÇ	10	Ò»°ãÃ³Ò×	3563	Ç§¿Ë	0	?	46,745,512
202106	30022000	ÈËÓÃÒßÃç	217	°£Èû¶í±ÈÑÇ	12	ÆäËû¾èÔùÎï×Ê	1101	Ç§¿Ë	0	?	6,000,000
202106	30022000	ÈËÓÃÒßÃç	223	¿ÆÌØµÏÍß	11	¹ú¼Ò¼ä¡¢¹ú¼Ê×éÖ¯ÎÞ³¥Ô®ÖúºÍÔùËÍµÄÎï×Ê	1370	Ç§¿Ë	0	?	6,000,000
202106	30022000	ÈËÓÃÒßÃç	224	¿ÏÄáÑÇ	10	Ò»°ãÃ³Ò×	23	Ç§¿Ë	0	?	38,622
202106	30022000	ÈËÓÃÒßÃç	227	Âí´ï¼ÓË¹¼Ó	10	Ò»°ãÃ³Ò×	170	Ç§¿Ë	0	?	720,000
202106	30022000	ÈËÓÃÒßÃç	232	Ä¦Âå¸ç	10	Ò»°ãÃ³Ò×	7125	Ç§¿Ë	0	?	93,491,025
202106	30022000	ÈËÓÃÒßÃç	233	ÄªÉ£±È¿Ë	10	Ò»°ãÃ³Ò×	3563	Ç§¿Ë	0	?	31,163,675
202106	30022000	ÈËÓÃÒßÃç	236	ÄáÈÕÀûÑÇ	10	Ò»°ãÃ³Ò×	1014	Ç§¿Ë	0	?	3,729,086
202106	30022000	ÈËÓÃÒßÃç	238	Â¬Íú´ï	10	Ò»°ãÃ³Ò×	28	Ç§¿Ë	0	?	118,800
202106	30022000	ÈËÓÃÒßÃç	240	ÈûÄÚ¼Ó¶û	10	Ò»°ãÃ³Ò×	67	Ç§¿Ë	0	?	221,883
202106	30022000	ÈËÓÃÒßÃç	247	Ì¹É£ÄáÑÇ	10	Ò»°ãÃ³Ò×	5	Ç§¿Ë	0	?	64
202106	30022000	ÈËÓÃÒßÃç	249	Í»ÄáË¹	10	Ò»°ãÃ³Ò×	250	Ç§¿Ë	0	?	43,372,125
202106	30022000	ÈËÓÃÒßÃç	254	½ò°Í²¼Î¤	10	Ò»°ãÃ³Ò×	3563	Ç§¿Ë	0	?	31,163,675
202106	30022000	ÈËÓÃÒßÃç	303	Ó¢¹ú	10	Ò»°ãÃ³Ò×	0	Ç§¿Ë	0	?	128
202106	30022000	ÈËÓÃÒßÃç	305	·¨¹ú	10	Ò»°ãÃ³Ò×	0	Ç§¿Ë	0	?	14,753
202106	30022000	ÈËÓÃÒßÃç	309	ºÉÀ¼	10	Ò»°ãÃ³Ò×	0	Ç§¿Ë	0	?	108
202106	30022000	ÈËÓÃÒßÃç	312	Î÷°àÑÀ	10	Ò»°ãÃ³Ò×	1046	Ç§¿Ë	0	?	69,851,727
202106	30022000	ÈËÓÃÒßÃç	339	°¢Èû°Ý½®	10	Ò»°ãÃ³Ò×	1006	Ç§¿Ë	0	?	149,392,875
202106	30022000	ÈËÓÃÒßÃç	340	°×¶íÂÞË¹	10	Ò»°ãÃ³Ò×	0	Ç§¿Ë	0	?	167
202106	30022000	ÈËÓÃÒßÃç	344	¶íÂÞË¹Áª°î	10	Ò»°ãÃ³Ò×	3	Ç§¿Ë	0	?	33,926
202106	30022000	ÈËÓÃÒßÃç	347	ÎÚ¿ËÀ¼	10	Ò»°ãÃ³Ò×	100	Ç§¿Ë	0	?	20,246,005
202106	30022000	ÈËÓÃÒßÃç	354	±±ÂíÆä¶Ù¹²ºÍ¹ú	10	Ò»°ãÃ³Ò×	252	Ç§¿Ë	0	?	57,829,499
202106	30022000	ÈËÓÃÒßÃç	359	ºÚÉ½	10	Ò»°ãÃ³Ò×	1425	Ç§¿Ë	0	?	18,698,205
202106	30022000	ÈËÓÃÒßÃç	401	°²Ìá¹ÏºÍ°Í²¼´ï	11	¹ú¼Ò¼ä¡¢¹ú¼Ê×éÖ¯ÎÞ³¥Ô®ÖúºÍÔùËÍµÄÎï×Ê	177	Ç§¿Ë	0	?	1,200,000
202106	30022000	ÈËÓÃÒßÃç	402	°¢¸ùÍ¢	10	Ò»°ãÃ³Ò×	14253	Ç§¿Ë	0	?	187,032,938
202106	30022000	ÈËÓÃÒßÃç	405	°Í°Í¶àË¹	11	¹ú¼Ò¼ä¡¢¹ú¼Ê×éÖ¯ÎÞ³¥Ô®ÖúºÍÔùËÍµÄÎï×Ê	266	Ç§¿Ë	0	?	1,800,000
202106	30022000	ÈËÓÃÒßÃç	408	¶àÃñ×å²£ÀûÎ¬ÑÇ¹ú	10	Ò»°ãÃ³Ò×	7126	Ç§¿Ë	0	?	62,327,350
202106	30022000	ÈËÓÃÒßÃç	410	°ÍÎ÷	10	Ò»°ãÃ³Ò×	7055	Ç§¿Ë	0	?	484,368,663
202106	30022000	ÈËÓÃÒßÃç	412	ÖÇÀû	10	Ò»°ãÃ³Ò×	892	Ç§¿Ë	0	?	135,188,611
202106	30022000	ÈËÓÃÒßÃç	413	¸çÂ×±ÈÑÇ	10	Ò»°ãÃ³Ò×	2006	Ç§¿Ë	0	?	414,444,750
202106	30022000	ÈËÓÃÒßÃç	418	¶àÃ×Äá¼Ó¹²ºÍ¹ú	10	Ò»°ãÃ³Ò×	2760	Ç§¿Ë	0	?	636,124,500
202106	30022000	ÈËÓÃÒßÃç	419	¶ò¹Ï¶à¶û	10	Ò»°ãÃ³Ò×	251	Ç§¿Ë	0	?	59,435,875
202106	30022000	ÈËÓÃÒßÃç	423	Î£µØÂíÀ­	10	Ò»°ãÃ³Ò×	48	Ç§¿Ë	0	?	113,731
202106	30022000	ÈËÓÃÒßÃç	424	¹çÑÇÄÇ	10	Ò»°ãÃ³Ò×	713	Ç§¿Ë	0	?	9,349,102
202106	30022000	ÈËÓÃÒßÃç	426	ºé¶¼À­Ë¹	10	Ò»°ãÃ³Ò×	24	Ç§¿Ë	0	?	2,035,975
202106	30022000	ÈËÓÃÒßÃç	429	Ä«Î÷¸ç	10	Ò»°ãÃ³Ò×	1358	Ç§¿Ë	0	?	389,190,693
202106	30022000	ÈËÓÃÒßÃç	433	°ÍÀ­¹ç	10	Ò»°ãÃ³Ò×	1	Ç§¿Ë	0	?	8,455
202106	30022000	ÈËÓÃÒßÃç	434	ÃØÂ³	10	Ò»°ãÃ³Ò×	2160	Ç§¿Ë	0	?	28,695,433
202106	30022000	ÈËÓÃÒßÃç	440	Èø¶ûÍß¶à	10	Ò»°ãÃ³Ò×	251	Ç§¿Ë	0	?	56,223,125
202106	30022000	ÈËÓÃÒßÃç	441	ËÕÀïÄÏ	11	¹ú¼Ò¼ä¡¢¹ú¼Ê×éÖ¯ÎÞ³¥Ô®ÖúºÍÔùËÍµÄÎï×Ê	885	Ç§¿Ë	0	?	6,000,000
202106	30022000	ÈËÓÃÒßÃç	442	ÌØÁ¢Äá´ïºÍ¶à°Í¸ç	10	Ò»°ãÃ³Ò×	1425	Ç§¿Ë	0	?	18,698,205
202106	30022000	ÈËÓÃÒßÃç	444	ÎÚÀ­¹ç	10	Ò»°ãÃ³Ò×	276	Ç§¿Ë	0	?	62,905,645
202106	30022000	ÈËÓÃÒßÃç	608	ÍßÅ¬°¢Í¼	11	¹ú¼Ò¼ä¡¢¹ú¼Ê×éÖ¯ÎÞ³¥Ô®ÖúºÍÔùËÍµÄÎï×Ê	177	Ç§¿Ë	0	?	2,000,000
202106	30022000	ÈËÓÃÒßÃç	611	°Í²¼ÑÇÐÂ¼¸ÄÚÑÇ	11	¹ú¼Ò¼ä¡¢¹ú¼Ê×éÖ¯ÎÞ³¥Ô®ÖúºÍÔùËÍµÄÎï×Ê	1770	Ç§¿Ë	0	?	12,000,000
202107	30022000	ÈËÓÃÒßÃç	102	°ÍÁÖ	10	Ò»°ãÃ³Ò×	2850	Ç§¿Ë	0	?	37,293,396
202107	30022000	ÈËÓÃÒßÃç	103	ÃÏ¼ÓÀ­¹ú	10	Ò»°ãÃ³Ò×	48237	Ç§¿Ë	0	?	342,199,508
202107	30022000	ÈËÓÃÒßÃç	106	Ãåµé	10	Ò»°ãÃ³Ò×	502	Ç§¿Ë	0	?	44,854,600
202107	30022000	ÈËÓÃÒßÃç	106	Ãåµé	11	¹ú¼Ò¼ä¡¢¹ú¼Ê×éÖ¯ÎÞ³¥Ô®ÖúºÍÔùËÍµÄÎï×Ê	14250	Ç§¿Ë	0	?	60,000,000
202107	30022000	ÈËÓÃÒßÃç	106	Ãåµé	12	ÆäËû¾èÔùÎï×Ê	1327	Ç§¿Ë	0	?	6,486,677
202107	30022000	ÈËÓÃÒßÃç	107	¼íÆÒÕ¯	10	Ò»°ãÃ³Ò×	23388	Ç§¿Ë	0	?	406,589,007
202107	30022000	ÈËÓÃÒßÃç	110	ÖÐ¹úÏã¸Û	10	Ò»°ãÃ³Ò×	851	Ç§¿Ë	0	?	201,228,543
202107	30022000	ÈËÓÃÒßÃç	111	Ó¡¶È	10	Ò»°ãÃ³Ò×	1901	Ç§¿Ë	0	?	2,269,315
202107	30022000	ÈËÓÃÒßÃç	112	Ó¡¶ÈÄáÎ÷ÑÇ	10	Ò»°ãÃ³Ò×	58472	Ç§¿Ë	0	?	1,675,427,125
202107	30022000	ÈËÓÃÒßÃç	116	ÈÕ±¾	10	Ò»°ãÃ³Ò×	0	Ç§¿Ë	0	?	1,112
202107	30022000	ÈËÓÃÒßÃç	119	ÀÏÎÎ	10	Ò»°ãÃ³Ò×	6	Ç§¿Ë	0	?	1,044,570
202107	30022000	ÈËÓÃÒßÃç	120	Àè°ÍÄÛ	12	ÆäËû¾èÔùÎï×Ê	2498	Ç§¿Ë	0	?	6,000,000
202107	30022000	ÈËÓÃÒßÃç	122	ÂíÀ´Î÷ÑÇ	10	Ò»°ãÃ³Ò×	5409	Ç§¿Ë	0	?	763,359,277
202107	30022000	ÈËÓÃÒßÃç	122	ÂíÀ´Î÷ÑÇ	11	¹ú¼Ò¼ä¡¢¹ú¼Ê×éÖ¯ÎÞ³¥Ô®ÖúºÍÔùËÍµÄÎï×Ê	500	Ç§¿Ë	0	?	15,000,000
202107	30022000	ÈËÓÃÒßÃç	125	Äá²´¶ûÁª°îÃñÖ÷¹²ºÍ¹ú	10	Ò»°ãÃ³Ò×	26862	Ç§¿Ë	0	?	192,682,544
202107	30022000	ÈËÓÃÒßÃç	127	°Í»ùË¹Ì¹	10	Ò»°ãÃ³Ò×	45162	Ç§¿Ë	0	?	1,012,204,516
202107	30022000	ÈËÓÃÒßÃç	129	·ÆÂÉ±ö	10	Ò»°ãÃ³Ò×	3853	Ç§¿Ë	0	?	673,125,601
202107	30022000	ÈËÓÃÒßÃç	132	ÐÂ¼ÓÆÂ	10	Ò»°ãÃ³Ò×	0	Ç§¿Ë	0	?	19,223
202107	30022000	ÈËÓÃÒßÃç	133	º«¹ú	10	Ò»°ãÃ³Ò×	169	Ç§¿Ë	0	?	1,580,550
202107	30022000	ÈËÓÃÒßÃç	134	Ë¹ÀïÀ¼¿¨	10	Ò»°ãÃ³Ò×	42750	Ç§¿Ë	0	?	360,760,363
202107	30022000	ÈËÓÃÒßÃç	134	Ë¹ÀïÀ¼¿¨	11	¹ú¼Ò¼ä¡¢¹ú¼Ê×éÖ¯ÎÞ³¥Ô®ÖúºÍÔùËÍµÄÎï×Ê	9038	Ç§¿Ë	0	?	48,000,000
202107	30022000	ÈËÓÃÒßÃç	136	Ì©¹ú	10	Ò»°ãÃ³Ò×	48860	Ç§¿Ë	0	?	805,283,507
202107	30022000	ÈËÓÃÒßÃç	137	ÍÁ¶úÆä	10	Ò»°ãÃ³Ò×	12762	Ç§¿Ë	0	?	1,373,271,643
202107	30022000	ÈËÓÃÒßÃç	138	°¢ÁªÇõ	10	Ò»°ãÃ³Ò×	33116	Ç§¿Ë	0	?	625,987,516
202107	30022000	ÈËÓÃÒßÃç	141	Ô½ÄÏ	10	Ò»°ãÃ³Ò×	5967	Ç§¿Ë	0	?	55,940,094
202107	30022000	ÈËÓÃÒßÃç	145	¹þÈø¿ËË¹Ì¹	10	Ò»°ãÃ³Ò×	3	Ç§¿Ë	0	?	1,811
202107	30022000	ÈËÓÃÒßÃç	146	¼ª¶û¼ªË¹Ë¹Ì¹	10	Ò»°ãÃ³Ò×	7838	Ç§¿Ë	0	?	47,859,858
202107	30022000	ÈËÓÃÒßÃç	146	¼ª¶û¼ªË¹Ë¹Ì¹	11	¹ú¼Ò¼ä¡¢¹ú¼Ê×éÖ¯ÎÞ³¥Ô®ÖúºÍÔùËÍµÄÎï×Ê	2055	Ç§¿Ë	0	?	9,000,000
202107	30022000	ÈËÓÃÒßÃç	147	Ëþ¼ª¿ËË¹Ì¹	11	¹ú¼Ò¼ä¡¢¹ú¼Ê×éÖ¯ÎÞ³¥Ô®ÖúºÍÔùËÍµÄÎï×Ê	1001	Ç§¿Ë	0	?	60,000,000
202107	30022000	ÈËÓÃÒßÃç	148	ÍÁ¿âÂüË¹Ì¹	10	Ò»°ãÃ³Ò×	7125	Ç§¿Ë	0	?	55,940,094
202107	30022000	ÈËÓÃÒßÃç	149	ÎÚ×È±ð¿ËË¹Ì¹	10	Ò»°ãÃ³Ò×	23077	Ç§¿Ë	0	?	60,523,666
202107	30022000	ÈËÓÃÒßÃç	201	°¢¶û¼°ÀûÑÇ	10	Ò»°ãÃ³Ò×	2052	Ç§¿Ë	0	?	320,390,000
202107	30022000	ÈËÓÃÒßÃç	205	²¼Â¡µÏ	10	Ò»°ãÃ³Ò×	21	Ç§¿Ë	0	?	90,000
202107	30022000	ÈËÓÃÒßÃç	209	ÖÐ·Ç	11	¹ú¼Ò¼ä¡¢¹ú¼Ê×éÖ¯ÎÞ³¥Ô®ÖúºÍÔùËÍµÄÎï×Ê	125	Ç§¿Ë	0	?	13,500,000
202107	30022000	ÈËÓÃÒßÃç	215	°£¼°	10	Ò»°ãÃ³Ò×	5508	Ç§¿Ë	0	?	451,996,367
202107	30022000	ÈËÓÃÒßÃç	220	¼ÓÄÉ	10	Ò»°ãÃ³Ò×	18	Ç§¿Ë	0	?	64,078
202107	30022000	ÈËÓÃÒßÃç	231	Ã«ÀïÇóË¹	10	Ò»°ãÃ³Ò×	3563	Ç§¿Ë	0	?	46,616,745
202107	30022000	ÈËÓÃÒßÃç	232	Ä¦Âå¸ç	10	Ò»°ãÃ³Ò×	58295	Ç§¿Ë	0	?	531,430,893
202107	30022000	ÈËÓÃÒßÃç	233	ÄªÉ£±È¿Ë	10	Ò»°ãÃ³Ò×	6118	Ç§¿Ë	0	?	43,508,962
202107	30022000	ÈËÓÃÒßÃç	234	ÄÉÃ×±ÈÑÇ	10	Ò»°ãÃ³Ò×	1906	Ç§¿Ë	0	?	14,146,499
202107	30022000	ÈËÓÃÒßÃç	240	ÈûÄÚ¼Ó¶û	10	Ò»°ãÃ³Ò×	1548	Ç§¿Ë	0	?	18,578,711
202107	30022000	ÈËÓÃÒßÃç	247	Ì¹É£ÄáÑÇ	11	¹ú¼Ò¼ä¡¢¹ú¼Ê×éÖ¯ÎÞ³¥Ô®ÖúºÍÔùËÍµÄÎï×Ê	50	Ç§¿Ë	0	?	3,000,000
202107	30022000	ÈËÓÃÒßÃç	249	Í»ÄáË¹	10	Ò»°ãÃ³Ò×	25	Ç§¿Ë	0	?	2,581,715
202107	30022000	ÈËÓÃÒßÃç	250	ÎÚ¸É´ï	11	¹ú¼Ò¼ä¡¢¹ú¼Ê×éÖ¯ÎÞ³¥Ô®ÖúºÍÔùËÍµÄÎï×Ê	150	Ç§¿Ë	0	?	9,000,000
202107	30022000	ÈËÓÃÒßÃç	252	¸Õ¹û(½ð)	10	Ò»°ãÃ³Ò×	572	Ç§¿Ë	0	?	2,412,000
202107	30022000	ÈËÓÃÒßÃç	254	½ò°Í²¼Î¤	10	Ò»°ãÃ³Ò×	9994	Ç§¿Ë	0	?	238,274,042
202107	30022000	ÈËÓÃÒßÃç	301	±ÈÀûÊ±	10	Ò»°ãÃ³Ò×	0	Ç§¿Ë	0	?	12
202107	30022000	ÈËÓÃÒßÃç	303	Ó¢¹ú	10	Ò»°ãÃ³Ò×	0	Ç§¿Ë	0	?	5,767
202107	30022000	ÈËÓÃÒßÃç	304	µÂ¹ú	10	Ò»°ãÃ³Ò×	283	Ç§¿Ë	0	?	18,033,300
202107	30022000	ÈËÓÃÒßÃç	305	·¨¹ú	10	Ò»°ãÃ³Ò×	0	Ç§¿Ë	0	?	12,487
202107	30022000	ÈËÓÃÒßÃç	312	Î÷°àÑÀ	10	Ò»°ãÃ³Ò×	253	Ç§¿Ë	0	?	18,135,115
202107	30022000	ÈËÓÃÒßÃç	337	¸ñÂ³¼ªÑÇ	10	Ò»°ãÃ³Ò×	3996	Ç§¿Ë	0	?	142,995,262
202107	30022000	ÈËÓÃÒßÃç	339	°¢Èû°Ý½®	10	Ò»°ãÃ³Ò×	1003	Ç§¿Ë	0	?	153,787,200
202107	30022000	ÈËÓÃÒßÃç	344	¶íÂÞË¹Áª°î	10	Ò»°ãÃ³Ò×	12	Ç§¿Ë	0	?	1,709,327
202107	30022000	ÈËÓÃÒßÃç	347	ÎÚ¿ËÀ¼	10	Ò»°ãÃ³Ò×	1510	Ç§¿Ë	0	?	249,477,902
202107	30022000	ÈËÓÃÒßÃç	355	²¨ºÚ	10	Ò»°ãÃ³Ò×	1853	Ç§¿Ë	0	?	24,240,706
202107	30022000	ÈËÓÃÒßÃç	402	°¢¸ùÍ¢	10	Ò»°ãÃ³Ò×	57000	Ç§¿Ë	0	?	484,814,145
202107	30022000	ÈËÓÃÒßÃç	408	¶àÃñ×å²£ÀûÎ¬ÑÇ¹ú	10	Ò»°ãÃ³Ò×	14252	Ç§¿Ë	0	?	87,017,924
202107	30022000	ÈËÓÃÒßÃç	410	°ÍÎ÷	10	Ò»°ãÃ³Ò×	15904	Ç§¿Ë	0	?	1,080,414,409
202107	30022000	ÈËÓÃÒßÃç	412	ÖÇÀû	10	Ò»°ãÃ³Ò×	502	Ç§¿Ë	0	?	57,670,200
202107	30022000	ÈËÓÃÒßÃç	413	¸çÂ×±ÈÑÇ	10	Ò»°ãÃ³Ò×	1303	Ç§¿Ë	0	?	243,496,400
202107	30022000	ÈËÓÃÒßÃç	418	¶àÃ×Äá¼Ó¹²ºÍ¹ú	10	Ò»°ãÃ³Ò×	1505	Ç§¿Ë	0	?	297,962,700
202107	30022000	ÈËÓÃÒßÃç	419	¶ò¹Ï¶à¶û	10	Ò»°ãÃ³Ò×	3511	Ç§¿Ë	0	?	711,849,900
202107	30022000	ÈËÓÃÒßÃç	429	Ä«Î÷¸ç	10	Ò»°ãÃ³Ò×	5680	Ç§¿Ë	0	?	1,330,013,716
202107	30022000	ÈËÓÃÒßÃç	434	ÃØÂ³	10	Ò»°ãÃ³Ò×	13463	Ç§¿Ë	0	?	149,173,581
202107	30022000	ÈËÓÃÒßÃç	440	Èø¶ûÍß¶à	10	Ò»°ãÃ³Ò×	7877	Ç§¿Ë	0	?	224,144,844
202107	30022000	ÈËÓÃÒßÃç	442	ÌØÁ¢Äá´ïºÍ¶à°Í¸ç	10	Ò»°ãÃ³Ò×	5697	Ç§¿Ë	0	?	74,586,792
202107	30022000	ÈËÓÃÒßÃç	502	ÃÀ¹ú	10	Ò»°ãÃ³Ò×	0	Ç§¿Ë	0	?	6,151,488
202108	30022000	ÈËÓÃÒßÃç	103	ÃÏ¼ÓÀ­¹ú	10	Ò»°ãÃ³Ò×	50528	Ç§¿Ë	0	?	420,487,746
202108	30022000	ÈËÓÃÒßÃç	103	ÃÏ¼ÓÀ­¹ú	11	¹ú¼Ò¼ä¡¢¹ú¼Ê×éÖ¯ÎÞ³¥Ô®ÖúºÍÔùËÍµÄÎï×Ê	7125	Ç§¿Ë	0	?	30,000,000
202108	30022000	ÈËÓÃÒßÃç	106	Ãåµé	10	Ò»°ãÃ³Ò×	9947	Ç§¿Ë	0	?	162,408,147
202108	30022000	ÈËÓÃÒßÃç	106	Ãåµé	12	ÆäËû¾èÔùÎï×Ê	600	Ç§¿Ë	0	?	2,228,703
202108	30022000	ÈËÓÃÒßÃç	107	¼íÆÒÕ¯	10	Ò»°ãÃ³Ò×	2507	Ç§¿Ë	0	?	225,625,800
202108	30022000	ÈËÓÃÒßÃç	107	¼íÆÒÕ¯	12	ÆäËû¾èÔùÎï×Ê	885	Ç§¿Ë	0	?	3,000,000
202108	30022000	ÈËÓÃÒßÃç	111	Ó¡¶È	10	Ò»°ãÃ³Ò×	6962	Ç§¿Ë	0	?	8,130,411
202108	30022000	ÈËÓÃÒßÃç	112	Ó¡¶ÈÄáÎ÷ÑÇ	10	Ò»°ãÃ³Ò×	19729	Ç§¿Ë	0	?	1,471,074,633
202108	30022000	ÈËÓÃÒßÃç	114	ÒÁÀ­¿Ë	10	Ò»°ãÃ³Ò×	7719	Ç§¿Ë	0	?	84,901,432
202108	30022000	ÈËÓÃÒßÃç	114	ÒÁÀ­¿Ë	11	¹ú¼Ò¼ä¡¢¹ú¼Ê×éÖ¯ÎÞ³¥Ô®ÖúºÍÔùËÍµÄÎï×Ê	6850	Ç§¿Ë	0	?	15,000,000
202108	30022000	ÈËÓÃÒßÃç	119	ÀÏÎÎ	11	¹ú¼Ò¼ä¡¢¹ú¼Ê×éÖ¯ÎÞ³¥Ô®ÖúºÍÔùËÍµÄÎï×Ê	7125	Ç§¿Ë	0	?	30,000,000
202108	30022000	ÈËÓÃÒßÃç	121	ÖÐ¹ú°ÄÃÅ	10	Ò»°ãÃ³Ò×	4267	Ç§¿Ë	0	?	8,148,000
202108	30022000	ÈËÓÃÒßÃç	122	ÂíÀ´Î÷ÑÇ	10	Ò»°ãÃ³Ò×	2980	Ç§¿Ë	0	?	285,815,125
202108	30022000	ÈËÓÃÒßÃç	125	Äá²´¶ûÁª°îÃñÖ÷¹²ºÍ¹ú	10	Ò»°ãÃ³Ò×	11400	Ç§¿Ë	0	?	70,618,282
202108	30022000	ÈËÓÃÒßÃç	127	°Í»ùË¹Ì¹	10	Ò»°ãÃ³Ò×	100315	Ç§¿Ë	0	?	1,809,541,529
202108	30022000	ÈËÓÃÒßÃç	127	°Í»ùË¹Ì¹	11	¹ú¼Ò¼ä¡¢¹ú¼Ê×éÖ¯ÎÞ³¥Ô®ÖúºÍÔùËÍµÄÎï×Ê	12045	Ç§¿Ë	0	?	60,000,000
202108	30022000	ÈËÓÃÒßÃç	129	·ÆÂÉ±ö	10	Ò»°ãÃ³Ò×	5083	Ç§¿Ë	0	?	834,117,417
202108	30022000	ÈËÓÃÒßÃç	129	·ÆÂÉ±ö	11	¹ú¼Ò¼ä¡¢¹ú¼Ê×éÖ¯ÎÞ³¥Ô®ÖúºÍÔùËÍµÄÎï×Ê	13700	Ç§¿Ë	0	?	30,000,000
202108	30022000	ÈËÓÃÒßÃç	132	ÐÂ¼ÓÆÂ	10	Ò»°ãÃ³Ò×	414	Ç§¿Ë	0	?	1,537,754
202108	30022000	ÈËÓÃÒßÃç	133	º«¹ú	10	Ò»°ãÃ³Ò×	0	Ç§¿Ë	0	?	55
202108	30022000	ÈËÓÃÒßÃç	134	Ë¹ÀïÀ¼¿¨	10	Ò»°ãÃ³Ò×	40695	Ç§¿Ë	0	?	308,841,520
202108	30022000	ÈËÓÃÒßÃç	136	Ì©¹ú	10	Ò»°ãÃ³Ò×	42071	Ç§¿Ë	0	?	462,866,644
202108	30022000	ÈËÓÃÒßÃç	136	Ì©¹ú	11	¹ú¼Ò¼ä¡¢¹ú¼Ê×éÖ¯ÎÞ³¥Ô®ÖúºÍÔùËÍµÄÎï×Ê	685	Ç§¿Ë	0	?	1,500,000
202108	30022000	ÈËÓÃÒßÃç	136	Ì©¹ú	12	ÆäËû¾èÔùÎï×Ê	1370	Ç§¿Ë	0	?	3,000,000
202108	30022000	ÈËÓÃÒßÃç	137	ÍÁ¶úÆä	10	Ò»°ãÃ³Ò×	4002	Ç§¿Ë	0	?	303,914,068
202108	30022000	ÈËÓÃÒßÃç	138	°¢ÁªÇõ	10	Ò»°ãÃ³Ò×	25205	Ç§¿Ë	0	?	646,694,102
202108	30022000	ÈËÓÃÒßÃç	141	Ô½ÄÏ	10	Ò»°ãÃ³Ò×	28500	Ç§¿Ë	0	?	226,987,334
202108	30022000	ÈËÓÃÒßÃç	145	¹þÈø¿ËË¹Ì¹	10	Ò»°ãÃ³Ò×	7125	Ç§¿Ë	0	?	56,892,712
202108	30022000	ÈËÓÃÒßÃç	146	¼ª¶û¼ªË¹Ë¹Ì¹	10	Ò»°ãÃ³Ò×	7598	Ç§¿Ë	0	?	55,969,472
202108	30022000	ÈËÓÃÒßÃç	147	Ëþ¼ª¿ËË¹Ì¹	11	¹ú¼Ò¼ä¡¢¹ú¼Ê×éÖ¯ÎÞ³¥Ô®ÖúºÍÔùËÍµÄÎï×Ê	251	Ç§¿Ë	0	?	15,000,000
202108	30022000	ÈËÓÃÒßÃç	148	ÍÁ¿âÂüË¹Ì¹	10	Ò»°ãÃ³Ò×	3563	Ç§¿Ë	0	?	27,970,047
202108	30022000	ÈËÓÃÒßÃç	148	ÍÁ¿âÂüË¹Ì¹	11	¹ú¼Ò¼ä¡¢¹ú¼Ê×éÖ¯ÎÞ³¥Ô®ÖúºÍÔùËÍµÄÎï×Ê	8105	Ç§¿Ë	0	?	24,120,000
202108	30022000	ÈËÓÃÒßÃç	149	ÎÚ×È±ð¿ËË¹Ì¹	10	Ò»°ãÃ³Ò×	41795	Ç§¿Ë	0	?	186,760,634
202108	30022000	ÈËÓÃÒßÃç	201	°¢¶û¼°ÀûÑÇ	10	Ò»°ãÃ³Ò×	4316	Ç§¿Ë	0	?	581,925,593
202108	30022000	ÈËÓÃÒßÃç	215	°£¼°	10	Ò»°ãÃ³Ò×	3507	Ç§¿Ë	0	?	282,780,328
202108	30022000	ÈËÓÃÒßÃç	217	°£Èû¶í±ÈÑÇ	11	¹ú¼Ò¼ä¡¢¹ú¼Ê×éÖ¯ÎÞ³¥Ô®ÖúºÍÔùËÍµÄÎï×Ê	4316	Ç§¿Ë	0	?	9,450,000
202108	30022000	ÈËÓÃÒßÃç	220	¼ÓÄÉ	10	Ò»°ãÃ³Ò×	20	Ç§¿Ë	0	?	107,322
202108	30022000	ÈËÓÃÒßÃç	221	¼¸ÄÚÑÇ	10	Ò»°ãÃ³Ò×	11400	Ç§¿Ë	0	?	70,799,818
202108	30022000	ÈËÓÃÒßÃç	222	¼¸ÄÚÑÇ±ÈÉÜ	11	¹ú¼Ò¼ä¡¢¹ú¼Ê×éÖ¯ÎÞ³¥Ô®ÖúºÍÔùËÍµÄÎï×Ê	1370	Ç§¿Ë	0	?	3,000,000
202108	30022000	ÈËÓÃÒßÃç	232	Ä¦Âå¸ç	10	Ò»°ãÃ³Ò×	45749	Ç§¿Ë	0	?	454,477,431
202108	30022000	ÈËÓÃÒßÃç	233	ÄªÉ£±È¿Ë	10	Ò»°ãÃ³Ò×	7126	Ç§¿Ë	0	?	43,879,424
202108	30022000	ÈËÓÃÒßÃç	233	ÄªÉ£±È¿Ë	11	¹ú¼Ò¼ä¡¢¹ú¼Ê×éÖ¯ÎÞ³¥Ô®ÖúºÍÔùËÍµÄÎï×Ê	1425	Ç§¿Ë	0	?	6,000,000
202108	30022000	ÈËÓÃÒßÃç	236	ÄáÈÕÀûÑÇ	10	Ò»°ãÃ³Ò×	0	Ç§¿Ë	0	?	43
202108	30022000	ÈËÓÃÒßÃç	238	Â¬Íú´ï	11	¹ú¼Ò¼ä¡¢¹ú¼Ê×éÖ¯ÎÞ³¥Ô®ÖúºÍÔùËÍµÄÎï×Ê	1425	Ç§¿Ë	0	?	6,000,000
202108	30022000	ÈËÓÃÒßÃç	242	ÈûÀ­Àû°º	11	¹ú¼Ò¼ä¡¢¹ú¼Ê×éÖ¯ÎÞ³¥Ô®ÖúºÍÔùËÍµÄÎï×Ê	2740	Ç§¿Ë	0	?	6,000,000
202108	30022000	ÈËÓÃÒßÃç	247	Ì¹É£ÄáÑÇ	10	Ò»°ãÃ³Ò×	213	Ç§¿Ë	0	?	300,000
202108	30022000	ÈËÓÃÒßÃç	248	¶à¸ç	11	¹ú¼Ò¼ä¡¢¹ú¼Ê×éÖ¯ÎÞ³¥Ô®ÖúºÍÔùËÍµÄÎï×Ê	100	Ç§¿Ë	0	?	6,000,000
202108	30022000	ÈËÓÃÒßÃç	249	Í»ÄáË¹	10	Ò»°ãÃ³Ò×	54	Ç§¿Ë	0	?	5,767,020
202108	30022000	ÈËÓÃÒßÃç	249	Í»ÄáË¹	12	ÆäËû¾èÔùÎï×Ê	200	Ç§¿Ë	0	?	12,000,000
202108	30022000	ÈËÓÃÒßÃç	253	ÔÞ±ÈÑÇ	11	¹ú¼Ò¼ä¡¢¹ú¼Ê×éÖ¯ÎÞ³¥Ô®ÖúºÍÔùËÍµÄÎï×Ê	713	Ç§¿Ë	0	?	3,000,000
202108	30022000	ÈËÓÃÒßÃç	254	½ò°Í²¼Î¤	10	Ò»°ãÃ³Ò×	11191	Ç§¿Ë	0	?	111,759,329
202108	30022000	ÈËÓÃÒßÃç	255	À³Ë÷ÍÐ	10	Ò»°ãÃ³Ò×	73	Ç§¿Ë	0	?	306,000
202108	30022000	ÈËÓÃÒßÃç	255	À³Ë÷ÍÐ	11	¹ú¼Ò¼ä¡¢¹ú¼Ê×éÖ¯ÎÞ³¥Ô®ÖúºÍÔùËÍµÄÎï×Ê	2740	Ç§¿Ë	0	?	6,000,000
202108	30022000	ÈËÓÃÒßÃç	303	Ó¢¹ú	10	Ò»°ãÃ³Ò×	0	Ç§¿Ë	0	?	5,767
202108	30022000	ÈËÓÃÒßÃç	304	µÂ¹ú	10	Ò»°ãÃ³Ò×	271	Ç§¿Ë	0	?	17,422,151
202108	30022000	ÈËÓÃÒßÃç	312	Î÷°àÑÀ	10	Ò»°ãÃ³Ò×	1378	Ç§¿Ë	0	?	90,249,515
202108	30022000	ÈËÓÃÒßÃç	338	ÑÇÃÀÄáÑÇ	10	Ò»°ãÃ³Ò×	1425	Ç§¿Ë	0	?	11,378,542
202108	30022000	ÈËÓÃÒßÃç	347	ÎÚ¿ËÀ¼	10	Ò»°ãÃ³Ò×	3521	Ç§¿Ë	0	?	361,406,921
202108	30022000	ÈËÓÃÒßÃç	355	²¨ºÚ	10	Ò»°ãÃ³Ò×	3563	Ç§¿Ë	0	?	47,167,462
202108	30022000	ÈËÓÃÒßÃç	402	°¢¸ùÍ¢	10	Ò»°ãÃ³Ò×	40141	Ç§¿Ë	0	?	395,644,115
202108	30022000	ÈËÓÃÒßÃç	408	¶àÃñ×å²£ÀûÎ¬ÑÇ¹ú	10	Ò»°ãÃ³Ò×	4988	Ç§¿Ë	0	?	30,816,075
202108	30022000	ÈËÓÃÒßÃç	408	¶àÃñ×å²£ÀûÎ¬ÑÇ¹ú	11	¹ú¼Ò¼ä¡¢¹ú¼Ê×éÖ¯ÎÞ³¥Ô®ÖúºÍÔùËÍµÄÎï×Ê	1425	Ç§¿Ë	0	?	6,000,000
202108	30022000	ÈËÓÃÒßÃç	410	°ÍÎ÷	10	Ò»°ãÃ³Ò×	14846	Ç§¿Ë	0	?	1,156,865,716
202108	30022000	ÈËÓÃÒßÃç	412	ÖÇÀû	10	Ò»°ãÃ³Ò×	2050	Ç§¿Ë	0	?	226,923,449
202108	30022000	ÈËÓÃÒßÃç	418	¶àÃ×Äá¼Ó¹²ºÍ¹ú	10	Ò»°ãÃ³Ò×	1003	Ç§¿Ë	0	?	200,988,500
202108	30022000	ÈËÓÃÒßÃç	419	¶ò¹Ï¶à¶û	10	Ò»°ãÃ³Ò×	2255	Ç§¿Ë	0	?	355,703,999
202108	30022000	ÈËÓÃÒßÃç	426	ºé¶¼À­Ë¹	10	Ò»°ãÃ³Ò×	53	Ç§¿Ë	0	?	4,611,422
202108	30022000	ÈËÓÃÒßÃç	429	Ä«Î÷¸ç	10	Ò»°ãÃ³Ò×	390	Ç§¿Ë	0	?	103,049,267
202108	30022000	ÈËÓÃÒßÃç	433	°ÍÀ­¹ç	10	Ò»°ãÃ³Ò×	35	Ç§¿Ë	0	?	3,135,336
202108	30022000	ÈËÓÃÒßÃç	434	ÃØÂ³	10	Ò»°ãÃ³Ò×	21375	Ç§¿Ë	0	?	170,386,377
202108	30022000	ÈËÓÃÒßÃç	502	ÃÀ¹ú	10	Ò»°ãÃ³Ò×	0	Ç§¿Ë	0	?	5,446,140
202109	30022000	ÈËÓÃÒßÃç	103	ÃÏ¼ÓÀ­¹ú	10	Ò»°ãÃ³Ò×	47693	Ç§¿Ë	0	?	891,434,451
202109	30022000	ÈËÓÃÒßÃç	105	ÎÄÀ³	11	¹ú¼Ò¼ä¡¢¹ú¼Ê×éÖ¯ÎÞ³¥Ô®ÖúºÍÔùËÍµÄÎï×Ê	1370	Ç§¿Ë	0	?	3,000,000
202109	30022000	ÈËÓÃÒßÃç	106	Ãåµé	10	Ò»°ãÃ³Ò×	17824	Ç§¿Ë	0	?	336,714,104
202109	30022000	ÈËÓÃÒßÃç	106	Ãåµé	11	¹ú¼Ò¼ä¡¢¹ú¼Ê×éÖ¯ÎÞ³¥Ô®ÖúºÍÔùËÍµÄÎï×Ê	2049	Ç§¿Ë	0	?	18,624,000
202109	30022000	ÈËÓÃÒßÃç	107	¼íÆÒÕ¯	10	Ò»°ãÃ³Ò×	4011	Ç§¿Ë	0	?	358,330,800
202109	30022000	ÈËÓÃÒßÃç	107	¼íÆÒÕ¯	12	ÆäËû¾èÔùÎï×Ê	251	Ç§¿Ë	0	?	15,000,000
202109	30022000	ÈËÓÃÒßÃç	111	Ó¡¶È	10	Ò»°ãÃ³Ò×	8946	Ç§¿Ë	0	?	10,536,914
202109	30022000	ÈËÓÃÒßÃç	112	Ó¡¶ÈÄáÎ÷ÑÇ	10	Ò»°ãÃ³Ò×	18111	Ç§¿Ë	0	?	1,504,523,268
202109	30022000	ÈËÓÃÒßÃç	112	Ó¡¶ÈÄáÎ÷ÑÇ	11	¹ú¼Ò¼ä¡¢¹ú¼Ê×éÖ¯ÎÞ³¥Ô®ÖúºÍÔùËÍµÄÎï×Ê	504	Ç§¿Ë	0	?	31,338,660
202109	30022000	ÈËÓÃÒßÃç	112	Ó¡¶ÈÄáÎ÷ÑÇ	12	ÆäËû¾èÔùÎï×Ê	1929	Ç§¿Ë	0	?	26,000,000
202109	30022000	ÈËÓÃÒßÃç	113	ÒÁÀÊ	10	Ò»°ãÃ³Ò×	28292	Ç§¿Ë	0	?	114,136,149
202109	30022000	ÈËÓÃÒßÃç	114	ÒÁÀ­¿Ë	10	Ò»°ãÃ³Ò×	10227	Ç§¿Ë	0	?	41,258,675
202109	30022000	ÈËÓÃÒßÃç	119	ÀÏÎÎ	10	Ò»°ãÃ³Ò×	2	Ç§¿Ë	0	?	408,850
202109	30022000	ÈËÓÃÒßÃç	122	ÂíÀ´Î÷ÑÇ	10	Ò»°ãÃ³Ò×	11988	Ç§¿Ë	0	?	456,978,609
202109	30022000	ÈËÓÃÒßÃç	125	Äá²´¶ûÁª°îÃñÖ÷¹²ºÍ¹ú	10	Ò»°ãÃ³Ò×	9803	Ç§¿Ë	0	?	192,408,060
202109	30022000	ÈËÓÃÒßÃç	125	Äá²´¶ûÁª°îÃñÖ÷¹²ºÍ¹ú	12	ÆäËû¾èÔùÎï×Ê	1370	Ç§¿Ë	0	?	3,000,000
202109	30022000	ÈËÓÃÒßÃç	127	°Í»ùË¹Ì¹	10	Ò»°ãÃ³Ò×	26839	Ç§¿Ë	0	?	1,097,854,240
202109	30022000	ÈËÓÃÒßÃç	129	·ÆÂÉ±ö	10	Ò»°ãÃ³Ò×	5096	Ç§¿Ë	0	?	432,176,699
202109	30022000	ÈËÓÃÒßÃç	132	ÐÂ¼ÓÆÂ	10	Ò»°ãÃ³Ò×	1733	Ç§¿Ë	0	?	13,606,272
202109	30022000	ÈËÓÃÒßÃç	133	º«¹ú	10	Ò»°ãÃ³Ò×	688	Ç§¿Ë	0	?	18,166,739
202109	30022000	ÈËÓÃÒßÃç	134	Ë¹ÀïÀ¼¿¨	10	Ò»°ãÃ³Ò×	17824	Ç§¿Ë	0	?	354,435,899
202109	30022000	ÈËÓÃÒßÃç	136	Ì©¹ú	10	Ò»°ãÃ³Ò×	35566	Ç§¿Ë	0	?	798,631,472
202109	30022000	ÈËÓÃÒßÃç	137	ÍÁ¶úÆä	10	Ò»°ãÃ³Ò×	7183	Ç§¿Ë	0	?	474,299,627
202109	30022000	ÈËÓÃÒßÃç	138	°¢ÁªÇõ	10	Ò»°ãÃ³Ò×	81215	Ç§¿Ë	0	?	588,054,906
202109	30022000	ÈËÓÃÒßÃç	141	Ô½ÄÏ	10	Ò»°ãÃ³Ò×	30388	Ç§¿Ë	0	?	556,970,700
202109	30022000	ÈËÓÃÒßÃç	141	Ô½ÄÏ	11	¹ú¼Ò¼ä¡¢¹ú¼Ê×éÖ¯ÎÞ³¥Ô®ÖúºÍÔùËÍµÄÎï×Ê	14250	Ç§¿Ë	0	?	60,000,000
202109	30022000	ÈËÓÃÒßÃç	145	¹þÈø¿ËË¹Ì¹	10	Ò»°ãÃ³Ò×	12863	Ç§¿Ë	0	?	174,652,768
202109	30022000	ÈËÓÃÒßÃç	148	ÍÁ¿âÂüË¹Ì¹	10	Ò»°ãÃ³Ò×	7125	Ç§¿Ë	0	?	56,962,912
202109	30022000	ÈËÓÃÒßÃç	148	ÍÁ¿âÂüË¹Ì¹	11	¹ú¼Ò¼ä¡¢¹ú¼Ê×éÖ¯ÎÞ³¥Ô®ÖúºÍÔùËÍµÄÎï×Ê	5425	Ç§¿Ë	0	?	11,880,000
202109	30022000	ÈËÓÃÒßÃç	149	ÎÚ×È±ð¿ËË¹Ì¹	10	Ò»°ãÃ³Ò×	47535	Ç§¿Ë	0	?	423,434,931
202109	30022000	ÈËÓÃÒßÃç	201	°¢¶û¼°ÀûÑÇ	10	Ò»°ãÃ³Ò×	3834	Ç§¿Ë	0	?	499,289,826
202109	30022000	ÈËÓÃÒßÃç	202	°²¸çÀ­	10	Ò»°ãÃ³Ò×	10854	Ç§¿Ë	0	?	43,786,465
202109	30022000	ÈËÓÃÒßÃç	204	²©´ÄÍßÄÉ	10	Ò»°ãÃ³Ò×	204	Ç§¿Ë	0	?	23,256,000
202109	30022000	ÈËÓÃÒßÃç	213	¸Õ¹û(²¼)	10	Ò»°ãÃ³Ò×	2018	Ç§¿Ë	0	?	8,130,309
202109	30022000	ÈËÓÃÒßÃç	215	°£¼°	10	Ò»°ãÃ³Ò×	11236	Ç§¿Ë	0	?	348,622,869
202109	30022000	ÈËÓÃÒßÃç	221	¼¸ÄÚÑÇ	10	Ò»°ãÃ³Ò×	206	Ç§¿Ë	0	?	14,566,925
202109	30022000	ÈËÓÃÒßÃç	222	¼¸ÄÚÑÇ±ÈÉÜ	11	¹ú¼Ò¼ä¡¢¹ú¼Ê×éÖ¯ÎÞ³¥Ô®ÖúºÍÔùËÍµÄÎï×Ê	2740	Ç§¿Ë	0	?	6,000,000
202109	30022000	ÈËÓÃÒßÃç	223	¿ÆÌØµÏÍß	10	Ò»°ãÃ³Ò×	20943	Ç§¿Ë	0	?	86,182,487
202109	30022000	ÈËÓÃÒßÃç	224	¿ÏÄáÑÇ	10	Ò»°ãÃ³Ò×	25	Ç§¿Ë	0	?	7,052
202109	30022000	ÈËÓÃÒßÃç	224	¿ÏÄáÑÇ	11	¹ú¼Ò¼ä¡¢¹ú¼Ê×éÖ¯ÎÞ³¥Ô®ÖúºÍÔùËÍµÄÎï×Ê	1770	Ç§¿Ë	0	?	6,000,000
202109	30022000	ÈËÓÃÒßÃç	225	Àû±ÈÀïÑÇ	10	Ò»°ãÃ³Ò×	1	Ç§¿Ë	0	?	19,701
202109	30022000	ÈËÓÃÒßÃç	227	Âí´ï¼ÓË¹¼Ó	11	¹ú¼Ò¼ä¡¢¹ú¼Ê×éÖ¯ÎÞ³¥Ô®ÖúºÍÔùËÍµÄÎï×Ê	2138	Ç§¿Ë	0	?	9,000,000
202109	30022000	ÈËÓÃÒßÃç	228	ÂíÀ­Î¬	10	Ò»°ãÃ³Ò×	15	Ç§¿Ë	0	?	665,080
202109	30022000	ÈËÓÃÒßÃç	230	Ã«ÀïËþÄáÑÇ	11	¹ú¼Ò¼ä¡¢¹ú¼Ê×éÖ¯ÎÞ³¥Ô®ÖúºÍÔùËÍµÄÎï×Ê	1425	Ç§¿Ë	0	?	6,000,000
202109	30022000	ÈËÓÃÒßÃç	231	Ã«ÀïÇóË¹	10	Ò»°ãÃ³Ò×	3563	Ç§¿Ë	0	?	28,481,456
202109	30022000	ÈËÓÃÒßÃç	232	Ä¦Âå¸ç	10	Ò»°ãÃ³Ò×	28964	Ç§¿Ë	0	?	740,517,862
202109	30022000	ÈËÓÃÒßÃç	234	ÄÉÃ×±ÈÑÇ	10	Ò»°ãÃ³Ò×	2494	Ç§¿Ë	0	?	19,937,019
202109	30022000	ÈËÓÃÒßÃç	239	Ê¥¶àÃÀºÍÆÕÁÖÎ÷±È	11	¹ú¼Ò¼ä¡¢¹ú¼Ê×éÖ¯ÎÞ³¥Ô®ÖúºÍÔùËÍµÄÎï×Ê	1268	Ç§¿Ë	0	?	3,000,000
202109	30022000	ÈËÓÃÒßÃç	240	ÈûÄÚ¼Ó¶û	10	Ò»°ãÃ³Ò×	2453	Ç§¿Ë	0	?	9,884,744
202109	30022000	ÈËÓÃÒßÃç	243	Ë÷ÂíÀï	10	Ò»°ãÃ³Ò×	2050	Ç§¿Ë	0	?	8,268,872
202109	30022000	ÈËÓÃÒßÃç	244	ÄÏ·Ç	10	Ò»°ãÃ³Ò×	62	Ç§¿Ë	0	?	150,000
202109	30022000	ÈËÓÃÒßÃç	247	Ì¹É£ÄáÑÇ	10	Ò»°ãÃ³Ò×	1	Ç§¿Ë	0	?	64,500
202109	30022000	ÈËÓÃÒßÃç	248	¶à¸ç	10	Ò»°ãÃ³Ò×	163	Ç§¿Ë	0	?	11,610,696
202109	30022000	ÈËÓÃÒßÃç	251	²¼»ùÄÉ·¨Ë÷	11	¹ú¼Ò¼ä¡¢¹ú¼Ê×éÖ¯ÎÞ³¥Ô®ÖúºÍÔùËÍµÄÎï×Ê	2850	Ç§¿Ë	0	?	12,000,000
202109	30022000	ÈËÓÃÒßÃç	252	¸Õ¹û(½ð)	11	¹ú¼Ò¼ä¡¢¹ú¼Ê×éÖ¯ÎÞ³¥Ô®ÖúºÍÔùËÍµÄÎï×Ê	200	Ç§¿Ë	0	?	12,000,000
202109	30022000	ÈËÓÃÒßÃç	254	½ò°Í²¼Î¤	10	Ò»°ãÃ³Ò×	17676	Ç§¿Ë	0	?	138,050,858
202109	30022000	ÈËÓÃÒßÃç	254	½ò°Í²¼Î¤	11	¹ú¼Ò¼ä¡¢¹ú¼Ê×éÖ¯ÎÞ³¥Ô®ÖúºÍÔùËÍµÄÎï×Ê	3563	Ç§¿Ë	0	?	15,000,000
202109	30022000	ÈËÓÃÒßÃç	302	µ¤Âó	11	¹ú¼Ò¼ä¡¢¹ú¼Ê×éÖ¯ÎÞ³¥Ô®ÖúºÍÔùËÍµÄÎï×Ê	2655	Ç§¿Ë	0	?	9,000,000
202109	30022000	ÈËÓÃÒßÃç	312	Î÷°àÑÀ	10	Ò»°ãÃ³Ò×	530	Ç§¿Ë	0	?	36,073,692
202109	30022000	ÈËÓÃÒßÃç	337	¸ñÂ³¼ªÑÇ	12	ÆäËû¾èÔùÎï×Ê	1370	Ç§¿Ë	0	?	3,000,000
202109	30022000	ÈËÓÃÒßÃç	340	°×¶íÂÞË¹	10	Ò»°ãÃ³Ò×	7172	Ç§¿Ë	0	?	58,789,037
202109	30022000	ÈËÓÃÒßÃç	340	°×¶íÂÞË¹	11	¹ú¼Ò¼ä¡¢¹ú¼Ê×éÖ¯ÎÞ³¥Ô®ÖúºÍÔùËÍµÄÎï×Ê	3563	Ç§¿Ë	0	?	15,000,000
202109	30022000	ÈËÓÃÒßÃç	344	¶íÂÞË¹Áª°î	10	Ò»°ãÃ³Ò×	48	Ç§¿Ë	0	?	291,434
202109	30022000	ÈËÓÃÒßÃç	347	ÎÚ¿ËÀ¼	10	Ò»°ãÃ³Ò×	80	Ç§¿Ë	0	?	5,698,238
202109	30022000	ÈËÓÃÒßÃç	358	Èû¶ûÎ¬ÑÇ	10	Ò»°ãÃ³Ò×	300	Ç§¿Ë	0	?	21,097,375
202109	30022000	ÈËÓÃÒßÃç	402	°¢¸ùÍ¢	10	Ò»°ãÃ³Ò×	36297	Ç§¿Ë	0	?	512,250,126
202109	30022000	ÈËÓÃÒßÃç	405	°Í°Í¶àË¹	10	Ò»°ãÃ³Ò×	214	Ç§¿Ë	0	?	1,708,887
202109	30022000	ÈËÓÃÒßÃç	408	¶àÃñ×å²£ÀûÎ¬ÑÇ¹ú	10	Ò»°ãÃ³Ò×	7352	Ç§¿Ë	0	?	146,204,808
202109	30022000	ÈËÓÃÒßÃç	410	°ÍÎ÷	10	Ò»°ãÃ³Ò×	18810	Ç§¿Ë	0	?	1,577,047,029
202109	30022000	ÈËÓÃÒßÃç	412	ÖÇÀû	12	ÆäËû¾èÔùÎï×Ê	252	Ç§¿Ë	0	?	15,000,000
202109	30022000	ÈËÓÃÒßÃç	413	¸çÂ×±ÈÑÇ	10	Ò»°ãÃ³Ò×	1062	Ç§¿Ë	0	?	74,891,137
202109	30022000	ÈËÓÃÒßÃç	416	¹Å°Í	10	Ò»°ãÃ³Ò×	15	Ç§¿Ë	0	?	21,000
202109	30022000	ÈËÓÃÒßÃç	419	¶ò¹Ï¶à¶û	10	Ò»°ãÃ³Ò×	150	Ç§¿Ë	0	?	26,542,186
202109	30022000	ÈËÓÃÒßÃç	429	Ä«Î÷¸ç	10	Ò»°ãÃ³Ò×	650	Ç§¿Ë	0	?	176,912,259
202109	30022000	ÈËÓÃÒßÃç	431	Äá¼ÓÀ­¹Ï	10	Ò»°ãÃ³Ò×	1221	Ç§¿Ë	0	?	4,927,048
202109	30022000	ÈËÓÃÒßÃç	433	°ÍÀ­¹ç	10	Ò»°ãÃ³Ò×	350	Ç§¿Ë	0	?	1,413,848
202109	30022000	ÈËÓÃÒßÃç	434	ÃØÂ³	10	Ò»°ãÃ³Ò×	20052	Ç§¿Ë	0	?	512,666,212
202109	30022000	ÈËÓÃÒßÃç	440	Èø¶ûÍß¶à	10	Ò»°ãÃ³Ò×	4759	Ç§¿Ë	0	?	38,014,187
202109	30022000	ÈËÓÃÒßÃç	444	ÎÚÀ­¹ç	12	ÆäËû¾èÔùÎï×Ê	25	Ç§¿Ë	0	?	1,622
202109	30022000	ÈËÓÃÒßÃç	445	Î¯ÄÚÈðÀ­	10	Ò»°ãÃ³Ò×	360	Ç§¿Ë	0	?	24,763,774
202109	30022000	ÈËÓÃÒßÃç	501	¼ÓÄÃ´ó	10	Ò»°ãÃ³Ò×	0	Ç§¿Ë	0	?	5,842
202109	30022000	ÈËÓÃÒßÃç	618	»ùÀï°ÍË¹	11	¹ú¼Ò¼ä¡¢¹ú¼Ê×éÖ¯ÎÞ³¥Ô®ÖúºÍÔùËÍµÄÎï×Ê	797	Ç§¿Ë	0	?	2,700,000
202110	30022000	ÈËÓÃÒßÃç	103	ÃÏ¼ÓÀ­¹ú	10	Ò»°ãÃ³Ò×	49150	Ç§¿Ë	0	?	902,010,500
202110	30022000	ÈËÓÃÒßÃç	103	ÃÏ¼ÓÀ­¹ú	11	¹ú¼Ò¼ä¡¢¹ú¼Ê×éÖ¯ÎÞ³¥Ô®ÖúºÍÔùËÍµÄÎï×Ê	503	Ç§¿Ë	0	?	31,380,000
202110	30022000	ÈËÓÃÒßÃç	103	ÃÏ¼ÓÀ­¹ú	12	ÆäËû¾èÔùÎï×Ê	2740	Ç§¿Ë	0	?	6,000,000
202110	30022000	ÈËÓÃÒßÃç	106	Ãåµé	10	Ò»°ãÃ³Ò×	26736	Ç§¿Ë	0	?	502,877,056
202110	30022000	ÈËÓÃÒßÃç	106	Ãåµé	11	¹ú¼Ò¼ä¡¢¹ú¼Ê×éÖ¯ÎÞ³¥Ô®ÖúºÍÔùËÍµÄÎï×Ê	1258	Ç§¿Ë	0	?	64,684,000
202110	30022000	ÈËÓÃÒßÃç	107	¼íÆÒÕ¯	10	Ò»°ãÃ³Ò×	72	Ç§¿Ë	0	?	4,426,730
202110	30022000	ÈËÓÃÒßÃç	107	¼íÆÒÕ¯	11	¹ú¼Ò¼ä¡¢¹ú¼Ê×éÖ¯ÎÞ³¥Ô®ÖúºÍÔùËÍµÄÎï×Ê	8129	Ç§¿Ë	0	?	92,340,000
202110	30022000	ÈËÓÃÒßÃç	110	ÖÐ¹úÏã¸Û	10	Ò»°ãÃ³Ò×	401	Ç§¿Ë	0	?	89,660,627
202110	30022000	ÈËÓÃÒßÃç	111	Ó¡¶È	10	Ò»°ãÃ³Ò×	1826	Ç§¿Ë	0	?	2,218,988
202110	30022000	ÈËÓÃÒßÃç	112	Ó¡¶ÈÄáÎ÷ÑÇ	10	Ò»°ãÃ³Ò×	8211	Ç§¿Ë	0	?	596,485,871
202110	30022000	ÈËÓÃÒßÃç	112	Ó¡¶ÈÄáÎ÷ÑÇ	11	¹ú¼Ò¼ä¡¢¹ú¼Ê×éÖ¯ÎÞ³¥Ô®ÖúºÍÔùËÍµÄÎï×Ê	504	Ç§¿Ë	0	?	31,230,000
202110	30022000	ÈËÓÃÒßÃç	114	ÒÁÀ­¿Ë	11	¹ú¼Ò¼ä¡¢¹ú¼Ê×éÖ¯ÎÞ³¥Ô®ÖúºÍÔùËÍµÄÎï×Ê	2228	Ç§¿Ë	0	?	30,000,000
202110	30022000	ÈËÓÃÒßÃç	117	Ô¼µ©	11	¹ú¼Ò¼ä¡¢¹ú¼Ê×éÖ¯ÎÞ³¥Ô®ÖúºÍÔùËÍµÄÎï×Ê	2138	Ç§¿Ë	0	?	15,000,000
202110	30022000	ÈËÓÃÒßÃç	119	ÀÏÎÎ	10	Ò»°ãÃ³Ò×	905	Ç§¿Ë	0	?	1,186,104
202110	30022000	ÈËÓÃÒßÃç	119	ÀÏÎÎ	11	¹ú¼Ò¼ä¡¢¹ú¼Ê×éÖ¯ÎÞ³¥Ô®ÖúºÍÔùËÍµÄÎï×Ê	7125	Ç§¿Ë	0	?	30,000,000
202110	30022000	ÈËÓÃÒßÃç	122	ÂíÀ´Î÷ÑÇ	10	Ò»°ãÃ³Ò×	1214	Ç§¿Ë	0	?	218,457,929
202110	30022000	ÈËÓÃÒßÃç	125	Äá²´¶ûÁª°îÃñÖ÷¹²ºÍ¹ú	10	Ò»°ãÃ³Ò×	9027	Ç§¿Ë	0	?	36,180,012
202110	30022000	ÈËÓÃÒßÃç	127	°Í»ùË¹Ì¹	10	Ò»°ãÃ³Ò×	15959	Ç§¿Ë	0	?	1,108,545,992
202110	30022000	ÈËÓÃÒßÃç	127	°Í»ùË¹Ì¹	11	¹ú¼Ò¼ä¡¢¹ú¼Ê×éÖ¯ÎÞ³¥Ô®ÖúºÍÔùËÍµÄÎï×Ê	1505	Ç§¿Ë	0	?	92,850,000
202110	30022000	ÈËÓÃÒßÃç	129	·ÆÂÉ±ö	10	Ò»°ãÃ³Ò×	2818	Ç§¿Ë	0	?	199,197,228
202110	30022000	ÈËÓÃÒßÃç	129	·ÆÂÉ±ö	11	¹ú¼Ò¼ä¡¢¹ú¼Ê×éÖ¯ÎÞ³¥Ô®ÖúºÍÔùËÍµÄÎï×Ê	501	Ç§¿Ë	0	?	31,430,000
202110	30022000	ÈËÓÃÒßÃç	132	ÐÂ¼ÓÆÂ	10	Ò»°ãÃ³Ò×	1365	Ç§¿Ë	0	?	4,829,160
202110	30022000	ÈËÓÃÒßÃç	133	º«¹ú	10	Ò»°ãÃ³Ò×	311	Ç§¿Ë	0	?	8,167,980
202110	30022000	ÈËÓÃÒßÃç	134	Ë¹ÀïÀ¼¿¨	10	Ò»°ãÃ³Ò×	2	Ç§¿Ë	0	?	355,995
202110	30022000	ÈËÓÃÒßÃç	136	Ì©¹ú	10	Ò»°ãÃ³Ò×	17646	Ç§¿Ë	0	?	279,512,034
202110	30022000	ÈËÓÃÒßÃç	137	ÍÁ¶úÆä	10	Ò»°ãÃ³Ò×	300	Ç§¿Ë	0	?	13,359,507
202110	30022000	ÈËÓÃÒßÃç	138	°¢ÁªÇõ	10	Ò»°ãÃ³Ò×	272345	Ç§¿Ë	0	?	2,280,971,172
202110	30022000	ÈËÓÃÒßÃç	141	Ô½ÄÏ	10	Ò»°ãÃ³Ò×	44560	Ç§¿Ë	0	?	817,436,100
202110	30022000	ÈËÓÃÒßÃç	141	Ô½ÄÏ	12	ÆäËû¾èÔùÎï×Ê	5700	Ç§¿Ë	0	?	40,000,000
202110	30022000	ÈËÓÃÒßÃç	146	¼ª¶û¼ªË¹Ë¹Ì¹	10	Ò»°ãÃ³Ò×	988	Ç§¿Ë	0	?	3,958,518
202110	30022000	ÈËÓÃÒßÃç	148	ÍÁ¿âÂüË¹Ì¹	10	Ò»°ãÃ³Ò×	88	Ç§¿Ë	0	?	8,658,693
202110	30022000	ÈËÓÃÒßÃç	149	ÎÚ×È±ð¿ËË¹Ì¹	10	Ò»°ãÃ³Ò×	5345	Ç§¿Ë	0	?	226,212,809
202110	30022000	ÈËÓÃÒßÃç	201	°¢¶û¼°ÀûÑÇ	10	Ò»°ãÃ³Ò×	1818	Ç§¿Ë	0	?	127,225,946
202110	30022000	ÈËÓÃÒßÃç	202	°²¸çÀ­	10	Ò»°ãÃ³Ò×	6684	Ç§¿Ë	0	?	167,888,798
202110	30022000	ÈËÓÃÒßÃç	203	±´Äþ	10	Ò»°ãÃ³Ò×	36	Ç§¿Ë	0	?	1,787,718
202110	30022000	ÈËÓÃÒßÃç	205	²¼Â¡µÏ	11	¹ú¼Ò¼ä¡¢¹ú¼Ê×éÖ¯ÎÞ³¥Ô®ÖúºÍÔùËÍµÄÎï×Ê	3563	Ç§¿Ë	0	?	15,000,000
202110	30022000	ÈËÓÃÒßÃç	215	°£¼°	10	Ò»°ãÃ³Ò×	7094	Ç§¿Ë	0	?	347,803,312
202110	30022000	ÈËÓÃÒßÃç	217	°£Èû¶í±ÈÑÇ	10	Ò»°ãÃ³Ò×	20380	Ç§¿Ë	0	?	79,503,157
202110	30022000	ÈËÓÃÒßÃç	217	°£Èû¶í±ÈÑÇ	11	¹ú¼Ò¼ä¡¢¹ú¼Ê×éÖ¯ÎÞ³¥Ô®ÖúºÍÔùËÍµÄÎï×Ê	5700	Ç§¿Ë	0	?	24,000,000
202110	30022000	ÈËÓÃÒßÃç	221	¼¸ÄÚÑÇ	10	Ò»°ãÃ³Ò×	450	Ç§¿Ë	0	?	30,646,598
202110	30022000	ÈËÓÃÒßÃç	223	¿ÆÌØµÏÍß	10	Ò»°ãÃ³Ò×	13994	Ç§¿Ë	0	?	56,914,973
202110	30022000	ÈËÓÃÒßÃç	227	Âí´ï¼ÓË¹¼Ó	10	Ò»°ãÃ³Ò×	4142	Ç§¿Ë	0	?	16,600,240
202110	30022000	ÈËÓÃÒßÃç	229	ÂíÀï	10	Ò»°ãÃ³Ò×	432	Ç§¿Ë	0	?	29,625,045
202110	30022000	ÈËÓÃÒßÃç	232	Ä¦Âå¸ç	10	Ò»°ãÃ³Ò×	22869	Ç§¿Ë	0	?	305,113,800
202110	30022000	ÈËÓÃÒßÃç	233	ÄªÉ£±È¿Ë	10	Ò»°ãÃ³Ò×	14305	Ç§¿Ë	0	?	57,334,676
202110	30022000	ÈËÓÃÒßÃç	235	ÄáÈÕ¶û	10	Ò»°ãÃ³Ò×	6403	Ç§¿Ë	0	?	25,666,524
202110	30022000	ÈËÓÃÒßÃç	236	ÄáÈÕÀûÑÇ	10	Ò»°ãÃ³Ò×	640	Ç§¿Ë	0	?	1,464,602
202110	30022000	ÈËÓÃÒßÃç	238	Â¬Íú´ï	10	Ò»°ãÃ³Ò×	6107	Ç§¿Ë	0	?	24,474,713
202110	30022000	ÈËÓÃÒßÃç	246	ËÕµ¤	10	Ò»°ãÃ³Ò×	11661	Ç§¿Ë	0	?	46,736,062
202110	30022000	ÈËÓÃÒßÃç	247	Ì¹É£ÄáÑÇ	10	Ò»°ãÃ³Ò×	9431	Ç§¿Ë	0	?	37,797,471
202110	30022000	ÈËÓÃÒßÃç	247	Ì¹É£ÄáÑÇ	11	¹ú¼Ò¼ä¡¢¹ú¼Ê×éÖ¯ÎÞ³¥Ô®ÖúºÍÔùËÍµÄÎï×Ê	3563	Ç§¿Ë	0	?	15,000,000
202110	30022000	ÈËÓÃÒßÃç	248	¶à¸ç	10	Ò»°ãÃ³Ò×	439	Ç§¿Ë	0	?	25,162,961
202110	30022000	ÈËÓÃÒßÃç	249	Í»ÄáË¹	10	Ò»°ãÃ³Ò×	80	Ç§¿Ë	0	?	8,401,616
202110	30022000	ÈËÓÃÒßÃç	250	ÎÚ¸É´ï	10	Ò»°ãÃ³Ò×	3525	Ç§¿Ë	0	?	13,896,606
202110	30022000	ÈËÓÃÒßÃç	250	ÎÚ¸É´ï	11	¹ú¼Ò¼ä¡¢¹ú¼Ê×éÖ¯ÎÞ³¥Ô®ÖúºÍÔùËÍµÄÎï×Ê	350	Ç§¿Ë	0	?	22,505,000
202110	30022000	ÈËÓÃÒßÃç	251	²¼»ùÄÉ·¨Ë÷	10	Ò»°ãÃ³Ò×	5968	Ç§¿Ë	0	?	23,921,372
202110	30022000	ÈËÓÃÒßÃç	254	½ò°Í²¼Î¤	10	Ò»°ãÃ³Ò×	1864	Ç§¿Ë	0	?	7,472,662
202110	30022000	ÈËÓÃÒßÃç	337	¸ñÂ³¼ªÑÇ	10	Ò»°ãÃ³Ò×	7126	Ç§¿Ë	0	?	56,962,912
202110	30022000	ÈËÓÃÒßÃç	338	ÑÇÃÀÄáÑÇ	10	Ò»°ãÃ³Ò×	3136	Ç§¿Ë	0	?	28,295,865
202110	30022000	ÈËÓÃÒßÃç	344	¶íÂÞË¹Áª°î	10	Ò»°ãÃ³Ò×	57	Ç§¿Ë	0	?	5,744,585
202110	30022000	ÈËÓÃÒßÃç	347	ÎÚ¿ËÀ¼	10	Ò»°ãÃ³Ò×	92	Ç§¿Ë	0	?	43,982
202110	30022000	ÈËÓÃÒßÃç	358	Èû¶ûÎ¬ÑÇ	10	Ò»°ãÃ³Ò×	7438	Ç§¿Ë	0	?	141,551,878
202110	30022000	ÈËÓÃÒßÃç	402	°¢¸ùÍ¢	10	Ò»°ãÃ³Ò×	5098	Ç§¿Ë	0	?	101,349,638
202110	30022000	ÈËÓÃÒßÃç	410	°ÍÎ÷	10	Ò»°ãÃ³Ò×	1862	Ç§¿Ë	0	?	127,213,554
202110	30022000	ÈËÓÃÒßÃç	413	¸çÂ×±ÈÑÇ	10	Ò»°ãÃ³Ò×	2304	Ç§¿Ë	0	?	160,383,864
202110	30022000	ÈËÓÃÒßÃç	418	¶àÃ×Äá¼Ó¹²ºÍ¹ú	10	Ò»°ãÃ³Ò×	0	Ç§¿Ë	0	?	6
202110	30022000	ÈËÓÃÒßÃç	419	¶ò¹Ï¶à¶û	11	¹ú¼Ò¼ä¡¢¹ú¼Ê×éÖ¯ÎÞ³¥Ô®ÖúºÍÔùËÍµÄÎï×Ê	251	Ç§¿Ë	0	?	15,782,398
202110	30022000	ÈËÓÃÒßÃç	419	¶ò¹Ï¶à¶û	12	ÆäËû¾èÔùÎï×Ê	251	Ç§¿Ë	0	?	14,266,178
202110	30022000	ÈËÓÃÒßÃç	423	Î£µØÂíÀ­	10	Ò»°ãÃ³Ò×	21	Ç§¿Ë	0	?	978,703
202110	30022000	ÈËÓÃÒßÃç	429	Ä«Î÷¸ç	10	Ò»°ãÃ³Ò×	250	Ç§¿Ë	0	?	88,361,643
202110	30022000	ÈËÓÃÒßÃç	434	ÃØÂ³	10	Ò»°ãÃ³Ò×	19916	Ç§¿Ë	0	?	415,845,995
202110	30022000	ÈËÓÃÒßÃç	445	Î¯ÄÚÈðÀ­	10	Ò»°ãÃ³Ò×	22960	Ç§¿Ë	0	?	92,024,924
202111	30022000	ÈËÓÃÒßÃç	103	ÃÏ¼ÓÀ­¹ú	10	Ò»°ãÃ³Ò×	104233	Ç§¿Ë	0	?	1,049,677,053
202111	30022000	ÈËÓÃÒßÃç	103	ÃÏ¼ÓÀ­¹ú	11	¹ú¼Ò¼ä¡¢¹ú¼Ê×éÖ¯ÎÞ³¥Ô®ÖúºÍÔùËÍµÄÎï×Ê	1003	Ç§¿Ë	0	?	62,980,000
202111	30022000	ÈËÓÃÒßÃç	106	Ãåµé	10	Ò»°ãÃ³Ò×	10933	Ç§¿Ë	0	?	225,926,513
202111	30022000	ÈËÓÃÒßÃç	106	Ãåµé	11	¹ú¼Ò¼ä¡¢¹ú¼Ê×éÖ¯ÎÞ³¥Ô®ÖúºÍÔùËÍµÄÎï×Ê	2273	Ç§¿Ë	0	?	100,202,000
202111	30022000	ÈËÓÃÒßÃç	106	Ãåµé	12	ÆäËû¾èÔùÎï×Ê	35	Ç§¿Ë	0	?	3,503,773
202111	30022000	ÈËÓÃÒßÃç	107	¼íÆÒÕ¯	11	¹ú¼Ò¼ä¡¢¹ú¼Ê×éÖ¯ÎÞ³¥Ô®ÖúºÍÔùËÍµÄÎï×Ê	1004	Ç§¿Ë	0	?	62,140,000
202111	30022000	ÈËÓÃÒßÃç	112	Ó¡¶ÈÄáÎ÷ÑÇ	10	Ò»°ãÃ³Ò×	27948	Ç§¿Ë	0	?	1,737,065,756
202111	30022000	ÈËÓÃÒßÃç	113	ÒÁÀÊ	10	Ò»°ãÃ³Ò×	15591	Ç§¿Ë	0	?	63,083,152
202111	30022000	ÈËÓÃÒßÃç	119	ÀÏÎÎ	11	¹ú¼Ò¼ä¡¢¹ú¼Ê×éÖ¯ÎÞ³¥Ô®ÖúºÍÔùËÍµÄÎï×Ê	6238	Ç§¿Ë	0	?	74,256,000
202111	30022000	ÈËÓÃÒßÃç	119	ÀÏÎÎ	12	ÆäËû¾èÔùÎï×Ê	1370	Ç§¿Ë	0	?	3,000,000
202111	30022000	ÈËÓÃÒßÃç	120	Àè°ÍÄÛ	11	¹ú¼Ò¼ä¡¢¹ú¼Ê×éÖ¯ÎÞ³¥Ô®ÖúºÍÔùËÍµÄÎï×Ê	2138	Ç§¿Ë	0	?	9,000,000
202111	30022000	ÈËÓÃÒßÃç	122	ÂíÀ´Î÷ÑÇ	10	Ò»°ãÃ³Ò×	184	Ç§¿Ë	0	?	28,253,395
202111	30022000	ÈËÓÃÒßÃç	125	Äá²´¶ûÁª°îÃñÖ÷¹²ºÍ¹ú	10	Ò»°ãÃ³Ò×	22396	Ç§¿Ë	0	?	90,644,691
202111	30022000	ÈËÓÃÒßÃç	125	Äá²´¶ûÁª°îÃñÖ÷¹²ºÍ¹ú	11	¹ú¼Ò¼ä¡¢¹ú¼Ê×éÖ¯ÎÞ³¥Ô®ÖúºÍÔùËÍµÄÎï×Ê	3565	Ç§¿Ë	0	?	48,000,000
202111	30022000	ÈËÓÃÒßÃç	127	°Í»ùË¹Ì¹	10	Ò»°ãÃ³Ò×	33257	Ç§¿Ë	0	?	577,745,788
202111	30022000	ÈËÓÃÒßÃç	127	°Í»ùË¹Ì¹	12	ÆäËû¾èÔùÎï×Ê	2740	Ç§¿Ë	0	?	6,000,000
202111	30022000	ÈËÓÃÒßÃç	129	·ÆÂÉ±ö	10	Ò»°ãÃ³Ò×	5049	Ç§¿Ë	0	?	372,209,712
202111	30022000	ÈËÓÃÒßÃç	132	ÐÂ¼ÓÆÂ	10	Ò»°ãÃ³Ò×	362	Ç§¿Ë	0	?	24,985,628
202111	30022000	ÈËÓÃÒßÃç	134	Ë¹ÀïÀ¼¿¨	10	Ò»°ãÃ³Ò×	1	Ç§¿Ë	0	?	135,826
202111	30022000	ÈËÓÃÒßÃç	135	ÐðÀûÑÇ	10	Ò»°ãÃ³Ò×	684	Ç§¿Ë	0	?	47,782,660
202111	30022000	ÈËÓÃÒßÃç	135	ÐðÀûÑÇ	11	¹ú¼Ò¼ä¡¢¹ú¼Ê×éÖ¯ÎÞ³¥Ô®ÖúºÍÔùËÍµÄÎï×Ê	3563	Ç§¿Ë	0	?	15,000,000
202111	30022000	ÈËÓÃÒßÃç	136	Ì©¹ú	10	Ò»°ãÃ³Ò×	1148	Ç§¿Ë	0	?	118,236,688
202111	30022000	ÈËÓÃÒßÃç	136	Ì©¹ú	11	¹ú¼Ò¼ä¡¢¹ú¼Ê×éÖ¯ÎÞ³¥Ô®ÖúºÍÔùËÍµÄÎï×Ê	752	Ç§¿Ë	0	?	46,850,000
202111	30022000	ÈËÓÃÒßÃç	137	ÍÁ¶úÆä	10	Ò»°ãÃ³Ò×	5002	Ç§¿Ë	0	?	362,606,700
202111	30022000	ÈËÓÃÒßÃç	138	°¢ÁªÇõ	10	Ò»°ãÃ³Ò×	16794	Ç§¿Ë	0	?	240,816,897
202111	30022000	ÈËÓÃÒßÃç	141	Ô½ÄÏ	10	Ò»°ãÃ³Ò×	22280	Ç§¿Ë	0	?	406,037,286
202111	30022000	ÈËÓÃÒßÃç	145	¹þÈø¿ËË¹Ì¹	10	Ò»°ãÃ³Ò×	6	Ç§¿Ë	0	?	576,160
202111	30022000	ÈËÓÃÒßÃç	146	¼ª¶û¼ªË¹Ë¹Ì¹	10	Ò»°ãÃ³Ò×	1264	Ç§¿Ë	0	?	5,031,979
202111	30022000	ÈËÓÃÒßÃç	147	Ëþ¼ª¿ËË¹Ì¹	11	¹ú¼Ò¼ä¡¢¹ú¼Ê×éÖ¯ÎÞ³¥Ô®ÖúºÍÔùËÍµÄÎï×Ê	251	Ç§¿Ë	0	?	15,835,452
202111	30022000	ÈËÓÃÒßÃç	148	ÍÁ¿âÂüË¹Ì¹	10	Ò»°ãÃ³Ò×	12	Ç§¿Ë	0	?	1,128,569
202111	30022000	ÈËÓÃÒßÃç	148	ÍÁ¿âÂüË¹Ì¹	11	¹ú¼Ò¼ä¡¢¹ú¼Ê×éÖ¯ÎÞ³¥Ô®ÖúºÍÔùËÍµÄÎï×Ê	1114	Ç§¿Ë	0	?	15,000,000
202111	30022000	ÈËÓÃÒßÃç	149	ÎÚ×È±ð¿ËË¹Ì¹	10	Ò»°ãÃ³Ò×	263	Ç§¿Ë	0	?	1,233,631
202111	30022000	ÈËÓÃÒßÃç	201	°¢¶û¼°ÀûÑÇ	10	Ò»°ãÃ³Ò×	1003	Ç§¿Ë	0	?	75,326,551
202111	30022000	ÈËÓÃÒßÃç	201	°¢¶û¼°ÀûÑÇ	12	ÆäËû¾èÔùÎï×Ê	200	Ç§¿Ë	0	?	128
202111	30022000	ÈËÓÃÒßÃç	202	°²¸çÀ­	10	Ò»°ãÃ³Ò×	21012	Ç§¿Ë	0	?	382,924,425
202111	30022000	ÈËÓÃÒßÃç	212	¿ÆÄ¦ÂÞ	11	¹ú¼Ò¼ä¡¢¹ú¼Ê×éÖ¯ÎÞ³¥Ô®ÖúºÍÔùËÍµÄÎï×Ê	1425	Ç§¿Ë	0	?	6,000,000
202111	30022000	ÈËÓÃÒßÃç	214	¼ª²¼Ìá	11	¹ú¼Ò¼ä¡¢¹ú¼Ê×éÖ¯ÎÞ³¥Ô®ÖúºÍÔùËÍµÄÎï×Ê	550	Ç§¿Ë	0	?	34,952,671
202111	30022000	ÈËÓÃÒßÃç	215	°£¼°	11	¹ú¼Ò¼ä¡¢¹ú¼Ê×éÖ¯ÎÞ³¥Ô®ÖúºÍÔùËÍµÄÎï×Ê	1000	Ç§¿Ë	0	?	62,910,000
202111	30022000	ÈËÓÃÒßÃç	219	¸Ô±ÈÑÇ	11	¹ú¼Ò¼ä¡¢¹ú¼Ê×éÖ¯ÎÞ³¥Ô®ÖúºÍÔùËÍµÄÎï×Ê	2740	Ç§¿Ë	0	?	6,000,000
202111	30022000	ÈËÓÃÒßÃç	223	¿ÆÌØµÏÍß	10	Ò»°ãÃ³Ò×	10471	Ç§¿Ë	0	?	41,693,541
202111	30022000	ÈËÓÃÒßÃç	224	¿ÏÄáÑÇ	10	Ò»°ãÃ³Ò×	13	Ç§¿Ë	0	?	522,976
202111	30022000	ÈËÓÃÒßÃç	228	ÂíÀ­Î¬	10	Ò»°ãÃ³Ò×	20	Ç§¿Ë	0	?	854,963
202111	30022000	ÈËÓÃÒßÃç	232	Ä¦Âå¸ç	10	Ò»°ãÃ³Ò×	3542	Ç§¿Ë	0	?	88,842,346
202111	30022000	ÈËÓÃÒßÃç	233	ÄªÉ£±È¿Ë	10	Ò»°ãÃ³Ò×	42246	Ç§¿Ë	0	?	168,211,875
202111	30022000	ÈËÓÃÒßÃç	235	ÄáÈÕ¶û	10	Ò»°ãÃ³Ò×	1816	Ç§¿Ë	0	?	7,230,827
202111	30022000	ÈËÓÃÒßÃç	236	ÄáÈÕÀûÑÇ	10	Ò»°ãÃ³Ò×	1	Ç§¿Ë	0	?	3,075
202111	30022000	ÈËÓÃÒßÃç	238	Â¬Íú´ï	11	¹ú¼Ò¼ä¡¢¹ú¼Ê×éÖ¯ÎÞ³¥Ô®ÖúºÍÔùËÍµÄÎï×Ê	2138	Ç§¿Ë	0	?	9,000,000
202111	30022000	ÈËÓÃÒßÃç	240	ÈûÄÚ¼Ó¶û	11	¹ú¼Ò¼ä¡¢¹ú¼Ê×éÖ¯ÎÞ³¥Ô®ÖúºÍÔùËÍµÄÎï×Ê	1114	Ç§¿Ë	0	?	15,000,000
202111	30022000	ÈËÓÃÒßÃç	247	Ì¹É£ÄáÑÇ	10	Ò»°ãÃ³Ò×	8963	Ç§¿Ë	0	?	35,688,994
202111	30022000	ÈËÓÃÒßÃç	249	Í»ÄáË¹	10	Ò»°ãÃ³Ò×	50	Ç§¿Ë	0	?	5,317,105
202111	30022000	ÈËÓÃÒßÃç	250	ÎÚ¸É´ï	10	Ò»°ãÃ³Ò×	7763	Ç§¿Ë	0	?	30,910,729
202111	30022000	ÈËÓÃÒßÃç	253	ÔÞ±ÈÑÇ	10	Ò»°ãÃ³Ò×	3823	Ç§¿Ë	0	?	15,222,794
202111	30022000	ÈËÓÃÒßÃç	254	½ò°Í²¼Î¤	10	Ò»°ãÃ³Ò×	3855	Ç§¿Ë	0	?	15,349,650
202111	30022000	ÈËÓÃÒßÃç	305	·¨¹ú	10	Ò»°ãÃ³Ò×	0	Ç§¿Ë	0	?	69,272
202111	30022000	ÈËÓÃÒßÃç	312	Î÷°àÑÀ	10	Ò»°ãÃ³Ò×	161	Ç§¿Ë	0	?	10,846,884
202111	30022000	ÈËÓÃÒßÃç	344	¶íÂÞË¹Áª°î	10	Ò»°ãÃ³Ò×	36	Ç§¿Ë	0	?	33,091
202111	30022000	ÈËÓÃÒßÃç	358	Èû¶ûÎ¬ÑÇ	10	Ò»°ãÃ³Ò×	16408	Ç§¿Ë	0	?	61,620,761
202111	30022000	ÈËÓÃÒßÃç	402	°¢¸ùÍ¢	10	Ò»°ãÃ³Ò×	15150	Ç§¿Ë	0	?	123,490,013
202111	30022000	ÈËÓÃÒßÃç	410	°ÍÎ÷	10	Ò»°ãÃ³Ò×	414	Ç§¿Ë	0	?	27,035,398
202111	30022000	ÈËÓÃÒßÃç	412	ÖÇÀû	10	Ò»°ãÃ³Ò×	252	Ç§¿Ë	0	?	16,533,646
202111	30022000	ÈËÓÃÒßÃç	419	¶ò¹Ï¶à¶û	10	Ò»°ãÃ³Ò×	324	Ç§¿Ë	0	?	22,030,766
202111	30022000	ÈËÓÃÒßÃç	423	Î£µØÂíÀ­	10	Ò»°ãÃ³Ò×	8	Ç§¿Ë	0	?	677,037
202111	30022000	ÈËÓÃÒßÃç	427	ÑÀÂò¼Ó	10	Ò»°ãÃ³Ò×	428	Ç§¿Ë	0	?	5,622,054
202111	30022000	ÈËÓÃÒßÃç	427	ÑÀÂò¼Ó	11	¹ú¼Ò¼ä¡¢¹ú¼Ê×éÖ¯ÎÞ³¥Ô®ÖúºÍÔùËÍµÄÎï×Ê	1370	Ç§¿Ë	0	?	3,000,000
202111	30022000	ÈËÓÃÒßÃç	434	ÃØÂ³	10	Ò»°ãÃ³Ò×	11119	Ç§¿Ë	0	?	44,272,960
202111	30022000	ÈËÓÃÒßÃç	434	ÃØÂ³	11	¹ú¼Ò¼ä¡¢¹ú¼Ê×éÖ¯ÎÞ³¥Ô®ÖúºÍÔùËÍµÄÎï×Ê	2228	Ç§¿Ë	0	?	30,000,000
202111	30022000	ÈËÓÃÒßÃç	442	ÌØÁ¢Äá´ïºÍ¶à°Í¸ç	10	Ò»°ãÃ³Ò×	743	Ç§¿Ë	0	?	2,959,987
202111	30022000	ÈËÓÃÒßÃç	445	Î¯ÄÚÈðÀ­	10	Ò»°ãÃ³Ò×	22897	Ç§¿Ë	0	?	91,167,624
202111	30022000	ÈËÓÃÒßÃç	502	ÃÀ¹ú	10	Ò»°ãÃ³Ò×	814	Ç§¿Ë	0	?	54,783,467
202111	30022000	ÈËÓÃÒßÃç	608	ÍßÅ¬°¢Í¼	11	¹ú¼Ò¼ä¡¢¹ú¼Ê×éÖ¯ÎÞ³¥Ô®ÖúºÍÔùËÍµÄÎï×Ê	178	Ç§¿Ë	0	?	2,400,000
202112	30022000	ÈËÓÃÒßÃç	101	°¢¸»º¹	11	¹ú¼Ò¼ä¡¢¹ú¼Ê×éÖ¯ÎÞ³¥Ô®ÖúºÍÔùËÍµÄÎï×Ê	4275	Ç§¿Ë	0	?	30,000,000
202112	30022000	ÈËÓÃÒßÃç	103	ÃÏ¼ÓÀ­¹ú	10	Ò»°ãÃ³Ò×	227839	Ç§¿Ë	0	?	2,187,055,175
202112	30022000	ÈËÓÃÒßÃç	106	Ãåµé	11	¹ú¼Ò¼ä¡¢¹ú¼Ê×éÖ¯ÎÞ³¥Ô®ÖúºÍÔùËÍµÄÎï×Ê	502	Ç§¿Ë	0	?	29,371,829
202112	30022000	ÈËÓÃÒßÃç	106	Ãåµé	12	ÆäËû¾èÔùÎï×Ê	2740	Ç§¿Ë	0	?	6,000,000
202112	30022000	ÈËÓÃÒßÃç	107	¼íÆÒÕ¯	10	Ò»°ãÃ³Ò×	162	Ç§¿Ë	0	?	10,549,275
202112	30022000	ÈËÓÃÒßÃç	110	ÖÐ¹úÏã¸Û	10	Ò»°ãÃ³Ò×	207	Ç§¿Ë	0	?	46,093,917
202112	30022000	ÈËÓÃÒßÃç	111	Ó¡¶È	10	Ò»°ãÃ³Ò×	1957	Ç§¿Ë	0	?	4,700,290
202112	30022000	ÈËÓÃÒßÃç	112	Ó¡¶ÈÄáÎ÷ÑÇ	10	Ò»°ãÃ³Ò×	16349	Ç§¿Ë	0	?	867,606,750
202112	30022000	ÈËÓÃÒßÃç	112	Ó¡¶ÈÄáÎ÷ÑÇ	11	¹ú¼Ò¼ä¡¢¹ú¼Ê×éÖ¯ÎÞ³¥Ô®ÖúºÍÔùËÍµÄÎï×Ê	1002	Ç§¿Ë	0	?	60,000,000
202112	30022000	ÈËÓÃÒßÃç	117	Ô¼µ©	11	¹ú¼Ò¼ä¡¢¹ú¼Ê×éÖ¯ÎÞ³¥Ô®ÖúºÍÔùËÍµÄÎï×Ê	708	Ç§¿Ë	0	?	2,400,000
202112	30022000	ÈËÓÃÒßÃç	119	ÀÏÎÎ	11	¹ú¼Ò¼ä¡¢¹ú¼Ê×éÖ¯ÎÞ³¥Ô®ÖúºÍÔùËÍµÄÎï×Ê	82	Ç§¿Ë	0	?	744,000
202112	30022000	ÈËÓÃÒßÃç	122	ÂíÀ´Î÷ÑÇ	10	Ò»°ãÃ³Ò×	351	Ç§¿Ë	0	?	64,326,410
202112	30022000	ÈËÓÃÒßÃç	125	Äá²´¶ûÁª°îÃñÖ÷¹²ºÍ¹ú	10	Ò»°ãÃ³Ò×	10708	Ç§¿Ë	0	?	42,432,197
202112	30022000	ÈËÓÃÒßÃç	127	°Í»ùË¹Ì¹	10	Ò»°ãÃ³Ò×	13777	Ç§¿Ë	0	?	1,113,866,533
202112	30022000	ÈËÓÃÒßÃç	127	°Í»ùË¹Ì¹	11	¹ú¼Ò¼ä¡¢¹ú¼Ê×éÖ¯ÎÞ³¥Ô®ÖúºÍÔùËÍµÄÎï×Ê	502	Ç§¿Ë	0	?	31,670,000
202112	30022000	ÈËÓÃÒßÃç	129	·ÆÂÉ±ö	10	Ò»°ãÃ³Ò×	43	Ç§¿Ë	0	?	269,926
202112	30022000	ÈËÓÃÒßÃç	129	·ÆÂÉ±ö	11	¹ú¼Ò¼ä¡¢¹ú¼Ê×éÖ¯ÎÞ³¥Ô®ÖúºÍÔùËÍµÄÎï×Ê	1003	Ç§¿Ë	0	?	63,170,000
202112	30022000	ÈËÓÃÒßÃç	133	º«¹ú	10	Ò»°ãÃ³Ò×	6	Ç§¿Ë	0	?	1,484,187
202112	30022000	ÈËÓÃÒßÃç	135	ÐðÀûÑÇ	11	¹ú¼Ò¼ä¡¢¹ú¼Ê×éÖ¯ÎÞ³¥Ô®ÖúºÍÔùËÍµÄÎï×Ê	5415	Ç§¿Ë	0	?	30,000,000
202112	30022000	ÈËÓÃÒßÃç	136	Ì©¹ú	10	Ò»°ãÃ³Ò×	45	Ç§¿Ë	0	?	1,590,537
202112	30022000	ÈËÓÃÒßÃç	136	Ì©¹ú	11	¹ú¼Ò¼ä¡¢¹ú¼Ê×éÖ¯ÎÞ³¥Ô®ÖúºÍÔùËÍµÄÎï×Ê	2740	Ç§¿Ë	0	?	6,000,000
202112	30022000	ÈËÓÃÒßÃç	137	ÍÁ¶úÆä	10	Ò»°ãÃ³Ò×	234	Ç§¿Ë	0	?	16,330,313
202112	30022000	ÈËÓÃÒßÃç	138	°¢ÁªÇõ	10	Ò»°ãÃ³Ò×	71103	Ç§¿Ë	0	?	432,100,072
202112	30022000	ÈËÓÃÒßÃç	139	Ò²ÃÅ	10	Ò»°ãÃ³Ò×	216	Ç§¿Ë	0	?	14,065,700
202112	30022000	ÈËÓÃÒßÃç	141	Ô½ÄÏ	10	Ò»°ãÃ³Ò×	542	Ç§¿Ë	0	?	2,152,052
202112	30022000	ÈËÓÃÒßÃç	141	Ô½ÄÏ	11	¹ú¼Ò¼ä¡¢¹ú¼Ê×éÖ¯ÎÞ³¥Ô®ÖúºÍÔùËÍµÄÎï×Ê	6684	Ç§¿Ë	0	?	90,000,000
202112	30022000	ÈËÓÃÒßÃç	146	¼ª¶û¼ªË¹Ë¹Ì¹	11	¹ú¼Ò¼ä¡¢¹ú¼Ê×éÖ¯ÎÞ³¥Ô®ÖúºÍÔùËÍµÄÎï×Ê	13275	Ç§¿Ë	0	?	45,000,000
202112	30022000	ÈËÓÃÒßÃç	147	Ëþ¼ª¿ËË¹Ì¹	10	Ò»°ãÃ³Ò×	882	Ç§¿Ë	0	?	123,384,319
202112	30022000	ÈËÓÃÒßÃç	149	ÎÚ×È±ð¿ËË¹Ì¹	10	Ò»°ãÃ³Ò×	11938	Ç§¿Ë	0	?	247,411,826
202112	30022000	ÈËÓÃÒßÃç	204	²©´ÄÍßÄÉ	10	Ò»°ãÃ³Ò×	36	Ç§¿Ë	0	?	2,152,052
202112	30022000	ÈËÓÃÒßÃç	206	¿¦ÂóÂ¡	11	¹ú¼Ò¼ä¡¢¹ú¼Ê×éÖ¯ÎÞ³¥Ô®ÖúºÍÔùËÍµÄÎï×Ê	2228	Ç§¿Ë	0	?	30,000,000
202112	30022000	ÈËÓÃÒßÃç	215	°£¼°	10	Ò»°ãÃ³Ò×	10184	Ç§¿Ë	0	?	533,312,823
202112	30022000	ÈËÓÃÒßÃç	223	¿ÆÌØµÏÍß	10	Ò»°ãÃ³Ò×	24851	Ç§¿Ë	0	?	73,762,931
202112	30022000	ÈËÓÃÒßÃç	224	¿ÏÄáÑÇ	10	Ò»°ãÃ³Ò×	25	Ç§¿Ë	0	?	1,035,011
202112	30022000	ÈËÓÃÒßÃç	229	ÂíÀï	10	Ò»°ãÃ³Ò×	360	Ç§¿Ë	0	?	24,614,975
202112	30022000	ÈËÓÃÒßÃç	230	Ã«ÀïËþÄáÑÇ	11	¹ú¼Ò¼ä¡¢¹ú¼Ê×éÖ¯ÎÞ³¥Ô®ÖúºÍÔùËÍµÄÎï×Ê	2228	Ç§¿Ë	0	?	30,000,000
202112	30022000	ÈËÓÃÒßÃç	232	Ä¦Âå¸ç	10	Ò»°ãÃ³Ò×	9498	Ç§¿Ë	0	?	292,289,510
202112	30022000	ÈËÓÃÒßÃç	233	ÄªÉ£±È¿Ë	10	Ò»°ãÃ³Ò×	28526	Ç§¿Ë	0	?	113,341,409
202112	30022000	ÈËÓÃÒßÃç	233	ÄªÉ£±È¿Ë	11	¹ú¼Ò¼ä¡¢¹ú¼Ê×éÖ¯ÎÞ³¥Ô®ÖúºÍÔùËÍµÄÎï×Ê	4275	Ç§¿Ë	0	?	30,000,000
202112	30022000	ÈËÓÃÒßÃç	235	ÄáÈÕ¶û	11	¹ú¼Ò¼ä¡¢¹ú¼Ê×éÖ¯ÎÞ³¥Ô®ÖúºÍÔùËÍµÄÎï×Ê	2850	Ç§¿Ë	0	?	12,000,000
202112	30022000	ÈËÓÃÒßÃç	243	Ë÷ÂíÀï	11	¹ú¼Ò¼ä¡¢¹ú¼Ê×éÖ¯ÎÞ³¥Ô®ÖúºÍÔùËÍµÄÎï×Ê	1114	Ç§¿Ë	0	?	15,000,000
202112	30022000	ÈËÓÃÒßÃç	250	ÎÚ¸É´ï	10	Ò»°ãÃ³Ò×	7402	Ç§¿Ë	0	?	29,411,378
202112	30022000	ÈËÓÃÒßÃç	250	ÎÚ¸É´ï	11	¹ú¼Ò¼ä¡¢¹ú¼Ê×éÖ¯ÎÞ³¥Ô®ÖúºÍÔùËÍµÄÎï×Ê	306	Ç§¿Ë	0	?	19,550,431
202112	30022000	ÈËÓÃÒßÃç	253	ÔÞ±ÈÑÇ	10	Ò»°ãÃ³Ò×	1805	Ç§¿Ë	0	?	7,173,507
202112	30022000	ÈËÓÃÒßÃç	254	½ò°Í²¼Î¤	10	Ò»°ãÃ³Ò×	10687	Ç§¿Ë	0	?	107,530,677
202112	30022000	ÈËÓÃÒßÃç	254	½ò°Í²¼Î¤	11	¹ú¼Ò¼ä¡¢¹ú¼Ê×éÖ¯ÎÞ³¥Ô®ÖúºÍÔùËÍµÄÎï×Ê	500	Ç§¿Ë	0	?	31,800,000
202112	30022000	ÈËÓÃÒßÃç	312	Î÷°àÑÀ	10	Ò»°ãÃ³Ò×	35	Ç§¿Ë	0	?	2,453,565
202112	30022000	ÈËÓÃÒßÃç	338	ÑÇÃÀÄáÑÇ	10	Ò»°ãÃ³Ò×	1711	Ç§¿Ë	0	?	13,963,404
202112	30022000	ÈËÓÃÒßÃç	339	°¢Èû°Ý½®	10	Ò»°ãÃ³Ò×	504	Ç§¿Ë	0	?	70,328,500
202112	30022000	ÈËÓÃÒßÃç	340	°×¶íÂÞË¹	10	Ò»°ãÃ³Ò×	4703	Ç§¿Ë	0	?	41,142,172
202112	30022000	ÈËÓÃÒßÃç	344	¶íÂÞË¹Áª°î	10	Ò»°ãÃ³Ò×	27	Ç§¿Ë	0	?	34,035
202112	30022000	ÈËÓÃÒßÃç	347	ÎÚ¿ËÀ¼	10	Ò»°ãÃ³Ò×	1530	Ç§¿Ë	0	?	146,807,199
202112	30022000	ÈËÓÃÒßÃç	408	¶àÃñ×å²£ÀûÎ¬ÑÇ¹ú	11	¹ú¼Ò¼ä¡¢¹ú¼Ê×éÖ¯ÎÞ³¥Ô®ÖúºÍÔùËÍµÄÎï×Ê	6684	Ç§¿Ë	0	?	90,000,000
202112	30022000	ÈËÓÃÒßÃç	410	°ÍÎ÷	10	Ò»°ãÃ³Ò×	0	Ç§¿Ë	0	?	6
202112	30022000	ÈËÓÃÒßÃç	412	ÖÇÀû	10	Ò»°ãÃ³Ò×	672	Ç§¿Ë	0	?	46,499,031
202112	30022000	ÈËÓÃÒßÃç	413	¸çÂ×±ÈÑÇ	10	Ò»°ãÃ³Ò×	3164	Ç§¿Ë	0	?	221,576,972
202112	30022000	ÈËÓÃÒßÃç	419	¶ò¹Ï¶à¶û	10	Ò»°ãÃ³Ò×	684	Ç§¿Ë	0	?	47,513,934
202112	30022000	ÈËÓÃÒßÃç	429	Ä«Î÷¸ç	10	Ò»°ãÃ³Ò×	38	Ç§¿Ë	0	?	80,232
202112	30022000	ÈËÓÃÒßÃç	431	Äá¼ÓÀ­¹Ï	11	¹ú¼Ò¼ä¡¢¹ú¼Ê×éÖ¯ÎÞ³¥Ô®ÖúºÍÔùËÍµÄÎï×Ê	7080	Ç§¿Ë	0	?	24,000,000
202112	30022000	ÈËÓÃÒßÃç	440	Èø¶ûÍß¶à	11	¹ú¼Ò¼ä¡¢¹ú¼Ê×éÖ¯ÎÞ³¥Ô®ÖúºÍÔùËÍµÄÎï×Ê	474	Ç§¿Ë	0	?	18,857,705
