# Supplementary material for: Research on optimization of emergency supplies customs clearance strategy from the perspective of public health security based on Chinese trade data
Source: Front Public Health. 2025 Jan 24;13:1520705. doi: 10.3389/fpubh.2025.1520705 (PMC11802811; doi:10.3389/fpubh.2025.1520705)
Supplement: Supplementary file 2 [file Data_Sheet_2.ZIP › Paper Code-Part2/2-Export/2021/2021∩╝ê1-12∩╝ë-μèñτ¢«Θò£-σç║σÅú.csv]

202101	90049090	Î´ÁÐÃû½ÃÕýÊÓÁ¦¡¢»¤Ä¿µÈÓÃÍ¾µÄÑÛ¾µµÈÎïÆ·	102	°ÍÁÖ	10	Ò»°ãÃ³Ò×	30	Ç§¿Ë	205	¸±	1,841
202101	90049090	Î´ÁÐÃû½ÃÕýÊÓÁ¦¡¢»¤Ä¿µÈÓÃÍ¾µÄÑÛ¾µµÈÎïÆ·	103	ÃÏ¼ÓÀ­¹ú	10	Ò»°ãÃ³Ò×	4134	Ç§¿Ë	142466	¸±	1,417,116
202101	90049090	Î´ÁÐÃû½ÃÕýÊÓÁ¦¡¢»¤Ä¿µÈÓÃÍ¾µÄÑÛ¾µµÈÎïÆ·	105	ÎÄÀ³	10	Ò»°ãÃ³Ò×	67	Ç§¿Ë	960	¸±	3,000
202101	90049090	Î´ÁÐÃû½ÃÕýÊÓÁ¦¡¢»¤Ä¿µÈÓÃÍ¾µÄÑÛ¾µµÈÎïÆ·	106	Ãåµé	10	Ò»°ãÃ³Ò×	3858	Ç§¿Ë	53050	¸±	594,897
202101	90049090	Î´ÁÐÃû½ÃÕýÊÓÁ¦¡¢»¤Ä¿µÈÓÃÍ¾µÄÑÛ¾µµÈÎïÆ·	107	¼íÆÒÕ¯	10	Ò»°ãÃ³Ò×	451	Ç§¿Ë	10827	¸±	42,120
202101	90049090	Î´ÁÐÃû½ÃÕýÊÓÁ¦¡¢»¤Ä¿µÈÓÃÍ¾µÄÑÛ¾µµÈÎïÆ·	107	¼íÆÒÕ¯	11	¹ú¼Ò¼ä¡¢¹ú¼Ê×éÖ¯ÎÞ³¥Ô®ÖúºÍÔùËÍµÄÎï×Ê	10	Ç§¿Ë	100	¸±	747
202101	90049090	Î´ÁÐÃû½ÃÕýÊÓÁ¦¡¢»¤Ä¿µÈÓÃÍ¾µÄÑÛ¾µµÈÎïÆ·	108	ÈûÆÖÂ·Ë¹	10	Ò»°ãÃ³Ò×	59	Ç§¿Ë	1001	¸±	2,919
202101	90049090	Î´ÁÐÃû½ÃÕýÊÓÁ¦¡¢»¤Ä¿µÈÓÃÍ¾µÄÑÛ¾µµÈÎïÆ·	110	ÖÐ¹úÏã¸Û	10	Ò»°ãÃ³Ò×	50621	Ç§¿Ë	1421900	¸±	35,096,072
202101	90049090	Î´ÁÐÃû½ÃÕýÊÓÁ¦¡¢»¤Ä¿µÈÓÃÍ¾µÄÑÛ¾µµÈÎïÆ·	111	Ó¡¶È	10	Ò»°ãÃ³Ò×	42007	Ç§¿Ë	1202048	¸±	10,410,865
202101	90049090	Î´ÁÐÃû½ÃÕýÊÓÁ¦¡¢»¤Ä¿µÈÓÃÍ¾µÄÑÛ¾µµÈÎïÆ·	112	Ó¡¶ÈÄáÎ÷ÑÇ	10	Ò»°ãÃ³Ò×	51867	Ç§¿Ë	1789815	¸±	8,022,478
202101	90049090	Î´ÁÐÃû½ÃÕýÊÓÁ¦¡¢»¤Ä¿µÈÓÃÍ¾µÄÑÛ¾µµÈÎïÆ·	113	ÒÁÀÊ	10	Ò»°ãÃ³Ò×	8068	Ç§¿Ë	226925	¸±	653,264
202101	90049090	Î´ÁÐÃû½ÃÕýÊÓÁ¦¡¢»¤Ä¿µÈÓÃÍ¾µÄÑÛ¾µµÈÎïÆ·	114	ÒÁÀ­¿Ë	10	Ò»°ãÃ³Ò×	2287	Ç§¿Ë	51005	¸±	185,227
202101	90049090	Î´ÁÐÃû½ÃÕýÊÓÁ¦¡¢»¤Ä¿µÈÓÃÍ¾µÄÑÛ¾µµÈÎïÆ·	115	ÒÔÉ«ÁÐ	10	Ò»°ãÃ³Ò×	17450	Ç§¿Ë	328915	¸±	1,609,809
202101	90049090	Î´ÁÐÃû½ÃÕýÊÓÁ¦¡¢»¤Ä¿µÈÓÃÍ¾µÄÑÛ¾µµÈÎïÆ·	116	ÈÕ±¾	10	Ò»°ãÃ³Ò×	124897	Ç§¿Ë	2246631	¸±	26,490,717
202101	90049090	Î´ÁÐÃû½ÃÕýÊÓÁ¦¡¢»¤Ä¿µÈÓÃÍ¾µÄÑÛ¾µµÈÎïÆ·	117	Ô¼µ©	10	Ò»°ãÃ³Ò×	891	Ç§¿Ë	10939	¸±	45,820
202101	90049090	Î´ÁÐÃû½ÃÕýÊÓÁ¦¡¢»¤Ä¿µÈÓÃÍ¾µÄÑÛ¾µµÈÎïÆ·	118	¿ÆÍþÌØ	10	Ò»°ãÃ³Ò×	6588	Ç§¿Ë	62885	¸±	666,143
202101	90049090	Î´ÁÐÃû½ÃÕýÊÓÁ¦¡¢»¤Ä¿µÈÓÃÍ¾µÄÑÛ¾µµÈÎïÆ·	119	ÀÏÎÎ	10	Ò»°ãÃ³Ò×	192	Ç§¿Ë	500	¸±	11,600
202101	90049090	Î´ÁÐÃû½ÃÕýÊÓÁ¦¡¢»¤Ä¿µÈÓÃÍ¾µÄÑÛ¾µµÈÎïÆ·	120	Àè°ÍÄÛ	10	Ò»°ãÃ³Ò×	1962	Ç§¿Ë	28752	¸±	84,337
202101	90049090	Î´ÁÐÃû½ÃÕýÊÓÁ¦¡¢»¤Ä¿µÈÓÃÍ¾µÄÑÛ¾µµÈÎïÆ·	121	ÖÐ¹ú°ÄÃÅ	10	Ò»°ãÃ³Ò×	25	Ç§¿Ë	64	¸±	2,379
202101	90049090	Î´ÁÐÃû½ÃÕýÊÓÁ¦¡¢»¤Ä¿µÈÓÃÍ¾µÄÑÛ¾µµÈÎïÆ·	122	ÂíÀ´Î÷ÑÇ	10	Ò»°ãÃ³Ò×	2872	Ç§¿Ë	37954	¸±	290,414
202101	90049090	Î´ÁÐÃû½ÃÕýÊÓÁ¦¡¢»¤Ä¿µÈÓÃÍ¾µÄÑÛ¾µµÈÎïÆ·	123	Âí¶û´ú·ò	10	Ò»°ãÃ³Ò×	148	Ç§¿Ë	1851	¸±	13,801
202101	90049090	Î´ÁÐÃû½ÃÕýÊÓÁ¦¡¢»¤Ä¿µÈÓÃÍ¾µÄÑÛ¾µµÈÎïÆ·	124	ÃÉ¹Å	10	Ò»°ãÃ³Ò×	399	Ç§¿Ë	6425	¸±	37,099
202101	90049090	Î´ÁÐÃû½ÃÕýÊÓÁ¦¡¢»¤Ä¿µÈÓÃÍ¾µÄÑÛ¾µµÈÎïÆ·	125	Äá²´¶ûÁª°îÃñÖ÷¹²ºÍ¹ú	10	Ò»°ãÃ³Ò×	957	Ç§¿Ë	16410	¸±	199,931
202101	90049090	Î´ÁÐÃû½ÃÕýÊÓÁ¦¡¢»¤Ä¿µÈÓÃÍ¾µÄÑÛ¾µµÈÎïÆ·	126	°¢Âü	10	Ò»°ãÃ³Ò×	161	Ç§¿Ë	995	¸±	13,872
202101	90049090	Î´ÁÐÃû½ÃÕýÊÓÁ¦¡¢»¤Ä¿µÈÓÃÍ¾µÄÑÛ¾µµÈÎïÆ·	127	°Í»ùË¹Ì¹	10	Ò»°ãÃ³Ò×	3150	Ç§¿Ë	61420	¸±	43,514
202101	90049090	Î´ÁÐÃû½ÃÕýÊÓÁ¦¡¢»¤Ä¿µÈÓÃÍ¾µÄÑÛ¾µµÈÎïÆ·	128	°ÍÀÕË¹Ì¹	10	Ò»°ãÃ³Ò×	606	Ç§¿Ë	11030	¸±	33,586
202101	90049090	Î´ÁÐÃû½ÃÕýÊÓÁ¦¡¢»¤Ä¿µÈÓÃÍ¾µÄÑÛ¾µµÈÎïÆ·	129	·ÆÂÉ±ö	10	Ò»°ãÃ³Ò×	38396	Ç§¿Ë	533425	¸±	2,429,822
202101	90049090	Î´ÁÐÃû½ÃÕýÊÓÁ¦¡¢»¤Ä¿µÈÓÃÍ¾µÄÑÛ¾µµÈÎïÆ·	130	¿¨Ëþ¶û	10	Ò»°ãÃ³Ò×	1799	Ç§¿Ë	44444	¸±	155,674
202101	90049090	Î´ÁÐÃû½ÃÕýÊÓÁ¦¡¢»¤Ä¿µÈÓÃÍ¾µÄÑÛ¾µµÈÎïÆ·	131	É³ÌØ°¢À­²®	10	Ò»°ãÃ³Ò×	11673	Ç§¿Ë	307204	¸±	1,941,638
202101	90049090	Î´ÁÐÃû½ÃÕýÊÓÁ¦¡¢»¤Ä¿µÈÓÃÍ¾µÄÑÛ¾µµÈÎïÆ·	132	ÐÂ¼ÓÆÂ	10	Ò»°ãÃ³Ò×	2516	Ç§¿Ë	56017	¸±	1,044,567
202101	90049090	Î´ÁÐÃû½ÃÕýÊÓÁ¦¡¢»¤Ä¿µÈÓÃÍ¾µÄÑÛ¾µµÈÎïÆ·	133	º«¹ú	10	Ò»°ãÃ³Ò×	26240	Ç§¿Ë	433832	¸±	6,216,145
202101	90049090	Î´ÁÐÃû½ÃÕýÊÓÁ¦¡¢»¤Ä¿µÈÓÃÍ¾µÄÑÛ¾µµÈÎïÆ·	134	Ë¹ÀïÀ¼¿¨	10	Ò»°ãÃ³Ò×	2918	Ç§¿Ë	43740	¸±	135,891
202101	90049090	Î´ÁÐÃû½ÃÕýÊÓÁ¦¡¢»¤Ä¿µÈÓÃÍ¾µÄÑÛ¾µµÈÎïÆ·	135	ÐðÀûÑÇ	10	Ò»°ãÃ³Ò×	253	Ç§¿Ë	3920	¸±	10,088
202101	90049090	Î´ÁÐÃû½ÃÕýÊÓÁ¦¡¢»¤Ä¿µÈÓÃÍ¾µÄÑÛ¾µµÈÎïÆ·	136	Ì©¹ú	10	Ò»°ãÃ³Ò×	22218	Ç§¿Ë	318126	¸±	2,906,723
202101	90049090	Î´ÁÐÃû½ÃÕýÊÓÁ¦¡¢»¤Ä¿µÈÓÃÍ¾µÄÑÛ¾µµÈÎïÆ·	137	ÍÁ¶úÆä	10	Ò»°ãÃ³Ò×	663	Ç§¿Ë	14448	¸±	121,978
202101	90049090	Î´ÁÐÃû½ÃÕýÊÓÁ¦¡¢»¤Ä¿µÈÓÃÍ¾µÄÑÛ¾µµÈÎïÆ·	138	°¢ÁªÇõ	10	Ò»°ãÃ³Ò×	12108	Ç§¿Ë	324491	¸±	1,054,312
202101	90049090	Î´ÁÐÃû½ÃÕýÊÓÁ¦¡¢»¤Ä¿µÈÓÃÍ¾µÄÑÛ¾µµÈÎïÆ·	139	Ò²ÃÅ	10	Ò»°ãÃ³Ò×	164	Ç§¿Ë	4650	¸±	8,815
202101	90049090	Î´ÁÐÃû½ÃÕýÊÓÁ¦¡¢»¤Ä¿µÈÓÃÍ¾µÄÑÛ¾µµÈÎïÆ·	141	Ô½ÄÏ	10	Ò»°ãÃ³Ò×	524	Ç§¿Ë	15541	¸±	340,679
202101	90049090	Î´ÁÐÃû½ÃÕýÊÓÁ¦¡¢»¤Ä¿µÈÓÃÍ¾µÄÑÛ¾µµÈÎïÆ·	143	ÖÐ¹úÌ¨Íå	10	Ò»°ãÃ³Ò×	10808	Ç§¿Ë	207864	¸±	1,318,871
202101	90049090	Î´ÁÐÃû½ÃÕýÊÓÁ¦¡¢»¤Ä¿µÈÓÃÍ¾µÄÑÛ¾µµÈÎïÆ·	144	¶«µÛãë	10	Ò»°ãÃ³Ò×	81	Ç§¿Ë	880	¸±	2,496
202101	90049090	Î´ÁÐÃû½ÃÕýÊÓÁ¦¡¢»¤Ä¿µÈÓÃÍ¾µÄÑÛ¾µµÈÎïÆ·	145	¹þÈø¿ËË¹Ì¹	10	Ò»°ãÃ³Ò×	49156	Ç§¿Ë	866749	¸±	3,999,801
202101	90049090	Î´ÁÐÃû½ÃÕýÊÓÁ¦¡¢»¤Ä¿µÈÓÃÍ¾µÄÑÛ¾µµÈÎïÆ·	146	¼ª¶û¼ªË¹Ë¹Ì¹	10	Ò»°ãÃ³Ò×	86	Ç§¿Ë	3900	¸±	67,675
202101	90049090	Î´ÁÐÃû½ÃÕýÊÓÁ¦¡¢»¤Ä¿µÈÓÃÍ¾µÄÑÛ¾µµÈÎïÆ·	146	¼ª¶û¼ªË¹Ë¹Ì¹	12	ÆäËû¾èÔùÎï×Ê	30	Ç§¿Ë	400	¸±	25,200
202101	90049090	Î´ÁÐÃû½ÃÕýÊÓÁ¦¡¢»¤Ä¿µÈÓÃÍ¾µÄÑÛ¾µµÈÎïÆ·	147	Ëþ¼ª¿ËË¹Ì¹	10	Ò»°ãÃ³Ò×	48	Ç§¿Ë	595	¸±	5,568
202101	90049090	Î´ÁÐÃû½ÃÕýÊÓÁ¦¡¢»¤Ä¿µÈÓÃÍ¾µÄÑÛ¾µµÈÎïÆ·	148	ÍÁ¿âÂüË¹Ì¹	10	Ò»°ãÃ³Ò×	134	Ç§¿Ë	1920	¸±	7,309
202101	90049090	Î´ÁÐÃû½ÃÕýÊÓÁ¦¡¢»¤Ä¿µÈÓÃÍ¾µÄÑÛ¾µµÈÎïÆ·	149	ÎÚ×È±ð¿ËË¹Ì¹	10	Ò»°ãÃ³Ò×	776	Ç§¿Ë	21755	¸±	46,038
202101	90049090	Î´ÁÐÃû½ÃÕýÊÓÁ¦¡¢»¤Ä¿µÈÓÃÍ¾µÄÑÛ¾µµÈÎïÆ·	201	°¢¶û¼°ÀûÑÇ	10	Ò»°ãÃ³Ò×	3210	Ç§¿Ë	47943	¸±	278,067
202101	90049090	Î´ÁÐÃû½ÃÕýÊÓÁ¦¡¢»¤Ä¿µÈÓÃÍ¾µÄÑÛ¾µµÈÎïÆ·	202	°²¸çÀ­	10	Ò»°ãÃ³Ò×	364	Ç§¿Ë	4328	¸±	14,355
202101	90049090	Î´ÁÐÃû½ÃÕýÊÓÁ¦¡¢»¤Ä¿µÈÓÃÍ¾µÄÑÛ¾µµÈÎïÆ·	203	±´Äþ	10	Ò»°ãÃ³Ò×	94	Ç§¿Ë	1455	¸±	4,567
202101	90049090	Î´ÁÐÃû½ÃÕýÊÓÁ¦¡¢»¤Ä¿µÈÓÃÍ¾µÄÑÛ¾µµÈÎïÆ·	205	²¼Â¡µÏ	10	Ò»°ãÃ³Ò×	406	Ç§¿Ë	6304	¸±	113,102
202101	90049090	Î´ÁÐÃû½ÃÕýÊÓÁ¦¡¢»¤Ä¿µÈÓÃÍ¾µÄÑÛ¾µµÈÎïÆ·	206	¿¦ÂóÂ¡	10	Ò»°ãÃ³Ò×	57	Ç§¿Ë	672	¸±	3,074
202101	90049090	Î´ÁÐÃû½ÃÕýÊÓÁ¦¡¢»¤Ä¿µÈÓÃÍ¾µÄÑÛ¾µµÈÎïÆ·	209	ÖÐ·Ç	10	Ò»°ãÃ³Ò×	28	Ç§¿Ë	378	¸±	3,706
202101	90049090	Î´ÁÐÃû½ÃÕýÊÓÁ¦¡¢»¤Ä¿µÈÓÃÍ¾µÄÑÛ¾µµÈÎïÆ·	213	¸Õ¹û(²¼)	10	Ò»°ãÃ³Ò×	85	Ç§¿Ë	1021	¸±	14,880
202101	90049090	Î´ÁÐÃû½ÃÕýÊÓÁ¦¡¢»¤Ä¿µÈÓÃÍ¾µÄÑÛ¾µµÈÎïÆ·	214	¼ª²¼Ìá	10	Ò»°ãÃ³Ò×	30	Ç§¿Ë	910	¸±	1,330
202101	90049090	Î´ÁÐÃû½ÃÕýÊÓÁ¦¡¢»¤Ä¿µÈÓÃÍ¾µÄÑÛ¾µµÈÎïÆ·	215	°£¼°	10	Ò»°ãÃ³Ò×	1665	Ç§¿Ë	10190	¸±	221,519
202101	90049090	Î´ÁÐÃû½ÃÕýÊÓÁ¦¡¢»¤Ä¿µÈÓÃÍ¾µÄÑÛ¾µµÈÎïÆ·	217	°£Èû¶í±ÈÑÇ	10	Ò»°ãÃ³Ò×	5687	Ç§¿Ë	84510	¸±	1,425,513
202101	90049090	Î´ÁÐÃû½ÃÕýÊÓÁ¦¡¢»¤Ä¿µÈÓÃÍ¾µÄÑÛ¾µµÈÎïÆ·	218	¼ÓÅî	10	Ò»°ãÃ³Ò×	1432	Ç§¿Ë	6940	¸±	28,433
202101	90049090	Î´ÁÐÃû½ÃÕýÊÓÁ¦¡¢»¤Ä¿µÈÓÃÍ¾µÄÑÛ¾µµÈÎïÆ·	219	¸Ô±ÈÑÇ	11	¹ú¼Ò¼ä¡¢¹ú¼Ê×éÖ¯ÎÞ³¥Ô®ÖúºÍÔùËÍµÄÎï×Ê	16	Ç§¿Ë	100	¸±	8,075
202101	90049090	Î´ÁÐÃû½ÃÕýÊÓÁ¦¡¢»¤Ä¿µÈÓÃÍ¾µÄÑÛ¾µµÈÎïÆ·	220	¼ÓÄÉ	10	Ò»°ãÃ³Ò×	7776	Ç§¿Ë	77562	¸±	655,624
202101	90049090	Î´ÁÐÃû½ÃÕýÊÓÁ¦¡¢»¤Ä¿µÈÓÃÍ¾µÄÑÛ¾µµÈÎïÆ·	221	¼¸ÄÚÑÇ	10	Ò»°ãÃ³Ò×	333	Ç§¿Ë	4810	¸±	16,969
202101	90049090	Î´ÁÐÃû½ÃÕýÊÓÁ¦¡¢»¤Ä¿µÈÓÃÍ¾µÄÑÛ¾µµÈÎïÆ·	223	¿ÆÌØµÏÍß	10	Ò»°ãÃ³Ò×	165	Ç§¿Ë	2930	¸±	7,270
202101	90049090	Î´ÁÐÃû½ÃÕýÊÓÁ¦¡¢»¤Ä¿µÈÓÃÍ¾µÄÑÛ¾µµÈÎïÆ·	224	¿ÏÄáÑÇ	10	Ò»°ãÃ³Ò×	377	Ç§¿Ë	4520	¸±	14,301
202101	90049090	Î´ÁÐÃû½ÃÕýÊÓÁ¦¡¢»¤Ä¿µÈÓÃÍ¾µÄÑÛ¾µµÈÎïÆ·	225	Àû±ÈÀïÑÇ	10	Ò»°ãÃ³Ò×	257	Ç§¿Ë	3840	¸±	11,143
202101	90049090	Î´ÁÐÃû½ÃÕýÊÓÁ¦¡¢»¤Ä¿µÈÓÃÍ¾µÄÑÛ¾µµÈÎïÆ·	226	Àû±ÈÑÇ	10	Ò»°ãÃ³Ò×	433	Ç§¿Ë	5820	¸±	20,136
202101	90049090	Î´ÁÐÃû½ÃÕýÊÓÁ¦¡¢»¤Ä¿µÈÓÃÍ¾µÄÑÛ¾µµÈÎïÆ·	227	Âí´ï¼ÓË¹¼Ó	10	Ò»°ãÃ³Ò×	285	Ç§¿Ë	3544	¸±	13,389
202101	90049090	Î´ÁÐÃû½ÃÕýÊÓÁ¦¡¢»¤Ä¿µÈÓÃÍ¾µÄÑÛ¾µµÈÎïÆ·	228	ÂíÀ­Î¬	10	Ò»°ãÃ³Ò×	325	Ç§¿Ë	6830	¸±	29,028
202101	90049090	Î´ÁÐÃû½ÃÕýÊÓÁ¦¡¢»¤Ä¿µÈÓÃÍ¾µÄÑÛ¾µµÈÎïÆ·	229	ÂíÀï	10	Ò»°ãÃ³Ò×	280	Ç§¿Ë	1250	¸±	47,386
202101	90049090	Î´ÁÐÃû½ÃÕýÊÓÁ¦¡¢»¤Ä¿µÈÓÃÍ¾µÄÑÛ¾µµÈÎïÆ·	230	Ã«ÀïËþÄáÑÇ	10	Ò»°ãÃ³Ò×	394	Ç§¿Ë	4925	¸±	36,668
202101	90049090	Î´ÁÐÃû½ÃÕýÊÓÁ¦¡¢»¤Ä¿µÈÓÃÍ¾µÄÑÛ¾µµÈÎïÆ·	231	Ã«ÀïÇóË¹	10	Ò»°ãÃ³Ò×	251	Ç§¿Ë	5210	¸±	52,221
202101	90049090	Î´ÁÐÃû½ÃÕýÊÓÁ¦¡¢»¤Ä¿µÈÓÃÍ¾µÄÑÛ¾µµÈÎïÆ·	232	Ä¦Âå¸ç	10	Ò»°ãÃ³Ò×	7569	Ç§¿Ë	171346	¸±	730,017
202101	90049090	Î´ÁÐÃû½ÃÕýÊÓÁ¦¡¢»¤Ä¿µÈÓÃÍ¾µÄÑÛ¾µµÈÎïÆ·	233	ÄªÉ£±È¿Ë	10	Ò»°ãÃ³Ò×	1747	Ç§¿Ë	23230	¸±	128,387
202101	90049090	Î´ÁÐÃû½ÃÕýÊÓÁ¦¡¢»¤Ä¿µÈÓÃÍ¾µÄÑÛ¾µµÈÎïÆ·	236	ÄáÈÕÀûÑÇ	10	Ò»°ãÃ³Ò×	12380	Ç§¿Ë	481868	¸±	1,195,446
202101	90049090	Î´ÁÐÃû½ÃÕýÊÓÁ¦¡¢»¤Ä¿µÈÓÃÍ¾µÄÑÛ¾µµÈÎïÆ·	237	ÁôÄáÍô	10	Ò»°ãÃ³Ò×	92	Ç§¿Ë	1458	¸±	7,640
202101	90049090	Î´ÁÐÃû½ÃÕýÊÓÁ¦¡¢»¤Ä¿µÈÓÃÍ¾µÄÑÛ¾µµÈÎïÆ·	238	Â¬Íú´ï	10	Ò»°ãÃ³Ò×	45	Ç§¿Ë	150	¸±	1,940
202101	90049090	Î´ÁÐÃû½ÃÕýÊÓÁ¦¡¢»¤Ä¿µÈÓÃÍ¾µÄÑÛ¾µµÈÎïÆ·	239	Ê¥¶àÃÀºÍÆÕÁÖÎ÷±È	10	Ò»°ãÃ³Ò×	102	Ç§¿Ë	1404	¸±	25,142
202101	90049090	Î´ÁÐÃû½ÃÕýÊÓÁ¦¡¢»¤Ä¿µÈÓÃÍ¾µÄÑÛ¾µµÈÎïÆ·	239	Ê¥¶àÃÀºÍÆÕÁÖÎ÷±È	11	¹ú¼Ò¼ä¡¢¹ú¼Ê×éÖ¯ÎÞ³¥Ô®ÖúºÍÔùËÍµÄÎï×Ê	17	Ç§¿Ë	200	¸±	16,150
202101	90049090	Î´ÁÐÃû½ÃÕýÊÓÁ¦¡¢»¤Ä¿µÈÓÃÍ¾µÄÑÛ¾µµÈÎïÆ·	240	ÈûÄÚ¼Ó¶û	10	Ò»°ãÃ³Ò×	961	Ç§¿Ë	12292	¸±	31,148
202101	90049090	Î´ÁÐÃû½ÃÕýÊÓÁ¦¡¢»¤Ä¿µÈÓÃÍ¾µÄÑÛ¾µµÈÎïÆ·	241	ÈûÉà¶û	10	Ò»°ãÃ³Ò×	201	Ç§¿Ë	5500	¸±	19,475
202101	90049090	Î´ÁÐÃû½ÃÕýÊÓÁ¦¡¢»¤Ä¿µÈÓÃÍ¾µÄÑÛ¾µµÈÎïÆ·	242	ÈûÀ­Àû°º	11	¹ú¼Ò¼ä¡¢¹ú¼Ê×éÖ¯ÎÞ³¥Ô®ÖúºÍÔùËÍµÄÎï×Ê	24	Ç§¿Ë	100	¸±	8,075
202101	90049090	Î´ÁÐÃû½ÃÕýÊÓÁ¦¡¢»¤Ä¿µÈÓÃÍ¾µÄÑÛ¾µµÈÎïÆ·	243	Ë÷ÂíÀï	10	Ò»°ãÃ³Ò×	1063	Ç§¿Ë	14190	¸±	127,246
202101	90049090	Î´ÁÐÃû½ÃÕýÊÓÁ¦¡¢»¤Ä¿µÈÓÃÍ¾µÄÑÛ¾µµÈÎïÆ·	244	ÄÏ·Ç	10	Ò»°ãÃ³Ò×	72512	Ç§¿Ë	1580901	¸±	5,553,423
202101	90049090	Î´ÁÐÃû½ÃÕýÊÓÁ¦¡¢»¤Ä¿µÈÓÃÍ¾µÄÑÛ¾µµÈÎïÆ·	246	ËÕµ¤	10	Ò»°ãÃ³Ò×	1201	Ç§¿Ë	60000	¸±	176,459
202101	90049090	Î´ÁÐÃû½ÃÕýÊÓÁ¦¡¢»¤Ä¿µÈÓÃÍ¾µÄÑÛ¾µµÈÎïÆ·	247	Ì¹É£ÄáÑÇ	10	Ò»°ãÃ³Ò×	721	Ç§¿Ë	13500	¸±	276,400
202101	90049090	Î´ÁÐÃû½ÃÕýÊÓÁ¦¡¢»¤Ä¿µÈÓÃÍ¾µÄÑÛ¾µµÈÎïÆ·	248	¶à¸ç	10	Ò»°ãÃ³Ò×	3972	Ç§¿Ë	92900	¸±	400,205
202101	90049090	Î´ÁÐÃû½ÃÕýÊÓÁ¦¡¢»¤Ä¿µÈÓÃÍ¾µÄÑÛ¾µµÈÎïÆ·	249	Í»ÄáË¹	10	Ò»°ãÃ³Ò×	5623	Ç§¿Ë	126300	¸±	483,418
202101	90049090	Î´ÁÐÃû½ÃÕýÊÓÁ¦¡¢»¤Ä¿µÈÓÃÍ¾µÄÑÛ¾µµÈÎïÆ·	250	ÎÚ¸É´ï	10	Ò»°ãÃ³Ò×	106	Ç§¿Ë	2031	¸±	21,213
202101	90049090	Î´ÁÐÃû½ÃÕýÊÓÁ¦¡¢»¤Ä¿µÈÓÃÍ¾µÄÑÛ¾µµÈÎïÆ·	251	²¼»ùÄÉ·¨Ë÷	10	Ò»°ãÃ³Ò×	338	Ç§¿Ë	9000	¸±	20,587
202101	90049090	Î´ÁÐÃû½ÃÕýÊÓÁ¦¡¢»¤Ä¿µÈÓÃÍ¾µÄÑÛ¾µµÈÎïÆ·	251	²¼»ùÄÉ·¨Ë÷	12	ÆäËû¾èÔùÎï×Ê	131	Ç§¿Ë	1200	¸±	32,451
202101	90049090	Î´ÁÐÃû½ÃÕýÊÓÁ¦¡¢»¤Ä¿µÈÓÃÍ¾µÄÑÛ¾µµÈÎïÆ·	252	¸Õ¹û(½ð)	10	Ò»°ãÃ³Ò×	1217	Ç§¿Ë	17840	¸±	47,363
202101	90049090	Î´ÁÐÃû½ÃÕýÊÓÁ¦¡¢»¤Ä¿µÈÓÃÍ¾µÄÑÛ¾µµÈÎïÆ·	253	ÔÞ±ÈÑÇ	10	Ò»°ãÃ³Ò×	343	Ç§¿Ë	6942	¸±	51,347
202101	90049090	Î´ÁÐÃû½ÃÕýÊÓÁ¦¡¢»¤Ä¿µÈÓÃÍ¾µÄÑÛ¾µµÈÎïÆ·	254	½ò°Í²¼Î¤	10	Ò»°ãÃ³Ò×	561	Ç§¿Ë	7780	¸±	23,738
202101	90049090	Î´ÁÐÃû½ÃÕýÊÓÁ¦¡¢»¤Ä¿µÈÓÃÍ¾µÄÑÛ¾µµÈÎïÆ·	259	ÂíÔ¼ÌØ	10	Ò»°ãÃ³Ò×	184	Ç§¿Ë	3560	¸±	10,161
202101	90049090	Î´ÁÐÃû½ÃÕýÊÓÁ¦¡¢»¤Ä¿µÈÓÃÍ¾µÄÑÛ¾µµÈÎïÆ·	260	ÄÏËÕµ¤¹²ºÍ¹ú	10	Ò»°ãÃ³Ò×	25	Ç§¿Ë	360	¸±	3,953
202101	90049090	Î´ÁÐÃû½ÃÕýÊÓÁ¦¡¢»¤Ä¿µÈÓÃÍ¾µÄÑÛ¾µµÈÎïÆ·	301	±ÈÀûÊ±	10	Ò»°ãÃ³Ò×	39781	Ç§¿Ë	452391	¸±	5,225,470
202101	90049090	Î´ÁÐÃû½ÃÕýÊÓÁ¦¡¢»¤Ä¿µÈÓÃÍ¾µÄÑÛ¾µµÈÎïÆ·	302	µ¤Âó	10	Ò»°ãÃ³Ò×	29971	Ç§¿Ë	745786	¸±	3,736,941
202101	90049090	Î´ÁÐÃû½ÃÕýÊÓÁ¦¡¢»¤Ä¿µÈÓÃÍ¾µÄÑÛ¾µµÈÎïÆ·	303	Ó¢¹ú	10	Ò»°ãÃ³Ò×	146863	Ç§¿Ë	3837620	¸±	21,226,952
202101	90049090	Î´ÁÐÃû½ÃÕýÊÓÁ¦¡¢»¤Ä¿µÈÓÃÍ¾µÄÑÛ¾µµÈÎïÆ·	304	µÂ¹ú	10	Ò»°ãÃ³Ò×	203785	Ç§¿Ë	3778066	¸±	23,726,593
202101	90049090	Î´ÁÐÃû½ÃÕýÊÓÁ¦¡¢»¤Ä¿µÈÓÃÍ¾µÄÑÛ¾µµÈÎïÆ·	305	·¨¹ú	10	Ò»°ãÃ³Ò×	78615	Ç§¿Ë	1178098	¸±	19,144,216
202101	90049090	Î´ÁÐÃû½ÃÕýÊÓÁ¦¡¢»¤Ä¿µÈÓÃÍ¾µÄÑÛ¾µµÈÎïÆ·	306	°®¶ûÀ¼	10	Ò»°ãÃ³Ò×	739	Ç§¿Ë	12211	¸±	64,685
202101	90049090	Î´ÁÐÃû½ÃÕýÊÓÁ¦¡¢»¤Ä¿µÈÓÃÍ¾µÄÑÛ¾µµÈÎïÆ·	307	Òâ´óÀû	10	Ò»°ãÃ³Ò×	198763	Ç§¿Ë	2982276	¸±	19,800,724
202101	90049090	Î´ÁÐÃû½ÃÕýÊÓÁ¦¡¢»¤Ä¿µÈÓÃÍ¾µÄÑÛ¾µµÈÎïÆ·	308	Â¬É­±¤	10	Ò»°ãÃ³Ò×	2	Ç§¿Ë	15	¸±	1,438
202101	90049090	Î´ÁÐÃû½ÃÕýÊÓÁ¦¡¢»¤Ä¿µÈÓÃÍ¾µÄÑÛ¾µµÈÎïÆ·	309	ºÉÀ¼	10	Ò»°ãÃ³Ò×	77415	Ç§¿Ë	2095683	¸±	18,571,492
202101	90049090	Î´ÁÐÃû½ÃÕýÊÓÁ¦¡¢»¤Ä¿µÈÓÃÍ¾µÄÑÛ¾µµÈÎïÆ·	310	Ï£À°	10	Ò»°ãÃ³Ò×	6777	Ç§¿Ë	143096	¸±	623,103
202101	90049090	Î´ÁÐÃû½ÃÕýÊÓÁ¦¡¢»¤Ä¿µÈÓÃÍ¾µÄÑÛ¾µµÈÎïÆ·	311	ÆÏÌÑÑÀ	10	Ò»°ãÃ³Ò×	2543	Ç§¿Ë	44026	¸±	532,793
202101	90049090	Î´ÁÐÃû½ÃÕýÊÓÁ¦¡¢»¤Ä¿µÈÓÃÍ¾µÄÑÛ¾µµÈÎïÆ·	312	Î÷°àÑÀ	10	Ò»°ãÃ³Ò×	58433	Ç§¿Ë	1194351	¸±	8,831,495
202101	90049090	Î´ÁÐÃû½ÃÕýÊÓÁ¦¡¢»¤Ä¿µÈÓÃÍ¾µÄÑÛ¾µµÈÎïÆ·	313	°¢¶û°ÍÄáÑÇ	10	Ò»°ãÃ³Ò×	319	Ç§¿Ë	4831	¸±	22,745
202101	90049090	Î´ÁÐÃû½ÃÕýÊÓÁ¦¡¢»¤Ä¿µÈÓÃÍ¾µÄÑÛ¾µµÈÎïÆ·	315	°ÂµØÀû	10	Ò»°ãÃ³Ò×	35287	Ç§¿Ë	437778	¸±	2,391,518
202101	90049090	Î´ÁÐÃû½ÃÕýÊÓÁ¦¡¢»¤Ä¿µÈÓÃÍ¾µÄÑÛ¾µµÈÎïÆ·	316	±£¼ÓÀûÑÇ	10	Ò»°ãÃ³Ò×	4487	Ç§¿Ë	81157	¸±	401,511
202101	90049090	Î´ÁÐÃû½ÃÕýÊÓÁ¦¡¢»¤Ä¿µÈÓÃÍ¾µÄÑÛ¾µµÈÎïÆ·	318	·ÒÀ¼	10	Ò»°ãÃ³Ò×	14802	Ç§¿Ë	184190	¸±	432,799
202101	90049090	Î´ÁÐÃû½ÃÕýÊÓÁ¦¡¢»¤Ä¿µÈÓÃÍ¾µÄÑÛ¾µµÈÎïÆ·	321	ÐÙÑÀÀû	10	Ò»°ãÃ³Ò×	15627	Ç§¿Ë	355142	¸±	3,509,425
202101	90049090	Î´ÁÐÃû½ÃÕýÊÓÁ¦¡¢»¤Ä¿µÈÓÃÍ¾µÄÑÛ¾µµÈÎïÆ·	322	±ùµº	10	Ò»°ãÃ³Ò×	8	Ç§¿Ë	196	¸±	19,208
202101	90049090	Î´ÁÐÃû½ÃÕýÊÓÁ¦¡¢»¤Ä¿µÈÓÃÍ¾µÄÑÛ¾µµÈÎïÆ·	324	Âí¶úËû	10	Ò»°ãÃ³Ò×	2862	Ç§¿Ë	9572	¸±	1,355,749
202101	90049090	Î´ÁÐÃû½ÃÕýÊÓÁ¦¡¢»¤Ä¿µÈÓÃÍ¾µÄÑÛ¾µµÈÎïÆ·	326	Å²Íþ	10	Ò»°ãÃ³Ò×	15784	Ç§¿Ë	213988	¸±	1,558,441
202101	90049090	Î´ÁÐÃû½ÃÕýÊÓÁ¦¡¢»¤Ä¿µÈÓÃÍ¾µÄÑÛ¾µµÈÎïÆ·	327	²¨À¼	10	Ò»°ãÃ³Ò×	46839	Ç§¿Ë	871964	¸±	4,053,648
202101	90049090	Î´ÁÐÃû½ÃÕýÊÓÁ¦¡¢»¤Ä¿µÈÓÃÍ¾µÄÑÛ¾µµÈÎïÆ·	328	ÂÞÂíÄáÑÇ	10	Ò»°ãÃ³Ò×	9909	Ç§¿Ë	241543	¸±	1,134,419
202101	90049090	Î´ÁÐÃû½ÃÕýÊÓÁ¦¡¢»¤Ä¿µÈÓÃÍ¾µÄÑÛ¾µµÈÎïÆ·	330	Èðµä	10	Ò»°ãÃ³Ò×	30000	Ç§¿Ë	697210	¸±	5,185,168
202101	90049090	Î´ÁÐÃû½ÃÕýÊÓÁ¦¡¢»¤Ä¿µÈÓÃÍ¾µÄÑÛ¾µµÈÎïÆ·	331	ÈðÊ¿	10	Ò»°ãÃ³Ò×	4210	Ç§¿Ë	73181	¸±	550,908
202101	90049090	Î´ÁÐÃû½ÃÕýÊÓÁ¦¡¢»¤Ä¿µÈÓÃÍ¾µÄÑÛ¾µµÈÎïÆ·	334	°®É³ÄáÑÇ	10	Ò»°ãÃ³Ò×	9213	Ç§¿Ë	358262	¸±	805,548
202101	90049090	Î´ÁÐÃû½ÃÕýÊÓÁ¦¡¢»¤Ä¿µÈÓÃÍ¾µÄÑÛ¾µµÈÎïÆ·	335	À­ÍÑÎ¬ÑÇ	10	Ò»°ãÃ³Ò×	673	Ç§¿Ë	15384	¸±	73,032
202101	90049090	Î´ÁÐÃû½ÃÕýÊÓÁ¦¡¢»¤Ä¿µÈÓÃÍ¾µÄÑÛ¾µµÈÎïÆ·	336	Á¢ÌÕÍð	10	Ò»°ãÃ³Ò×	17847	Ç§¿Ë	258953	¸±	1,425,762
202101	90049090	Î´ÁÐÃû½ÃÕýÊÓÁ¦¡¢»¤Ä¿µÈÓÃÍ¾µÄÑÛ¾µµÈÎïÆ·	337	¸ñÂ³¼ªÑÇ	10	Ò»°ãÃ³Ò×	129	Ç§¿Ë	1720	¸±	5,154
202101	90049090	Î´ÁÐÃû½ÃÕýÊÓÁ¦¡¢»¤Ä¿µÈÓÃÍ¾µÄÑÛ¾µµÈÎïÆ·	338	ÑÇÃÀÄáÑÇ	10	Ò»°ãÃ³Ò×	216	Ç§¿Ë	2820	¸±	12,121
202101	90049090	Î´ÁÐÃû½ÃÕýÊÓÁ¦¡¢»¤Ä¿µÈÓÃÍ¾µÄÑÛ¾µµÈÎïÆ·	339	°¢Èû°Ý½®	10	Ò»°ãÃ³Ò×	4	Ç§¿Ë	12	¸±	3,640
202101	90049090	Î´ÁÐÃû½ÃÕýÊÓÁ¦¡¢»¤Ä¿µÈÓÃÍ¾µÄÑÛ¾µµÈÎïÆ·	340	°×¶íÂÞË¹	10	Ò»°ãÃ³Ò×	2650	Ç§¿Ë	62218	¸±	398,972
202101	90049090	Î´ÁÐÃû½ÃÕýÊÓÁ¦¡¢»¤Ä¿µÈÓÃÍ¾µÄÑÛ¾µµÈÎïÆ·	344	¶íÂÞË¹Áª°î	10	Ò»°ãÃ³Ò×	135349	Ç§¿Ë	3139428	¸±	15,042,661
202101	90049090	Î´ÁÐÃû½ÃÕýÊÓÁ¦¡¢»¤Ä¿µÈÓÃÍ¾µÄÑÛ¾µµÈÎïÆ·	347	ÎÚ¿ËÀ¼	10	Ò»°ãÃ³Ò×	4002	Ç§¿Ë	42916	¸±	364,551
202101	90049090	Î´ÁÐÃû½ÃÕýÊÓÁ¦¡¢»¤Ä¿µÈÓÃÍ¾µÄÑÛ¾µµÈÎïÆ·	350	Ë¹ÂåÎÄÄáÑÇ	10	Ò»°ãÃ³Ò×	1313	Ç§¿Ë	7444	¸±	134,430
202101	90049090	Î´ÁÐÃû½ÃÕýÊÓÁ¦¡¢»¤Ä¿µÈÓÃÍ¾µÄÑÛ¾µµÈÎïÆ·	351	¿ËÂÞµØÑÇ	10	Ò»°ãÃ³Ò×	1828	Ç§¿Ë	46239	¸±	269,279
202101	90049090	Î´ÁÐÃû½ÃÕýÊÓÁ¦¡¢»¤Ä¿µÈÓÃÍ¾µÄÑÛ¾µµÈÎïÆ·	352	½Ý¿Ë	10	Ò»°ãÃ³Ò×	6783	Ç§¿Ë	136749	¸±	1,020,681
202101	90049090	Î´ÁÐÃû½ÃÕýÊÓÁ¦¡¢»¤Ä¿µÈÓÃÍ¾µÄÑÛ¾µµÈÎïÆ·	353	Ë¹Âå·¥¿Ë	10	Ò»°ãÃ³Ò×	9	Ç§¿Ë	150	¸±	21,269
202101	90049090	Î´ÁÐÃû½ÃÕýÊÓÁ¦¡¢»¤Ä¿µÈÓÃÍ¾µÄÑÛ¾µµÈÎïÆ·	355	²¨ºÚ	10	Ò»°ãÃ³Ò×	1963	Ç§¿Ë	41836	¸±	265,247
202101	90049090	Î´ÁÐÃû½ÃÕýÊÓÁ¦¡¢»¤Ä¿µÈÓÃÍ¾µÄÑÛ¾µµÈÎïÆ·	358	Èû¶ûÎ¬ÑÇ	10	Ò»°ãÃ³Ò×	277	Ç§¿Ë	6571	¸±	29,343
202101	90049090	Î´ÁÐÃû½ÃÕýÊÓÁ¦¡¢»¤Ä¿µÈÓÃÍ¾µÄÑÛ¾µµÈÎïÆ·	402	°¢¸ùÍ¢	10	Ò»°ãÃ³Ò×	35753	Ç§¿Ë	845114	¸±	2,968,906
202101	90049090	Î´ÁÐÃû½ÃÕýÊÓÁ¦¡¢»¤Ä¿µÈÓÃÍ¾µÄÑÛ¾µµÈÎïÆ·	404	°Í¹þÂí	10	Ò»°ãÃ³Ò×	21	Ç§¿Ë	300	¸±	878
202101	90049090	Î´ÁÐÃû½ÃÕýÊÓÁ¦¡¢»¤Ä¿µÈÓÃÍ¾µÄÑÛ¾µµÈÎïÆ·	405	°Í°Í¶àË¹	10	Ò»°ãÃ³Ò×	24	Ç§¿Ë	321	¸±	975
202101	90049090	Î´ÁÐÃû½ÃÕýÊÓÁ¦¡¢»¤Ä¿µÈÓÃÍ¾µÄÑÛ¾µµÈÎïÆ·	406	²®Àû×È	10	Ò»°ãÃ³Ò×	21	Ç§¿Ë	300	¸±	878
202101	90049090	Î´ÁÐÃû½ÃÕýÊÓÁ¦¡¢»¤Ä¿µÈÓÃÍ¾µÄÑÛ¾µµÈÎïÆ·	408	¶àÃñ×å²£ÀûÎ¬ÑÇ¹ú	10	Ò»°ãÃ³Ò×	3808	Ç§¿Ë	65304	¸±	204,978
202101	90049090	Î´ÁÐÃû½ÃÕýÊÓÁ¦¡¢»¤Ä¿µÈÓÃÍ¾µÄÑÛ¾µµÈÎïÆ·	410	°ÍÎ÷	10	Ò»°ãÃ³Ò×	71476	Ç§¿Ë	2096744	¸±	4,807,790
202101	90049090	Î´ÁÐÃû½ÃÕýÊÓÁ¦¡¢»¤Ä¿µÈÓÃÍ¾µÄÑÛ¾µµÈÎïÆ·	412	ÖÇÀû	10	Ò»°ãÃ³Ò×	135814	Ç§¿Ë	3983103	¸±	13,198,896
202101	90049090	Î´ÁÐÃû½ÃÕýÊÓÁ¦¡¢»¤Ä¿µÈÓÃÍ¾µÄÑÛ¾µµÈÎïÆ·	413	¸çÂ×±ÈÑÇ	10	Ò»°ãÃ³Ò×	37164	Ç§¿Ë	1157066	¸±	5,139,340
202101	90049090	Î´ÁÐÃû½ÃÕýÊÓÁ¦¡¢»¤Ä¿µÈÓÃÍ¾µÄÑÛ¾µµÈÎïÆ·	415	¸çË¹´ïÀè¼Ó	10	Ò»°ãÃ³Ò×	1709	Ç§¿Ë	31303	¸±	88,191
202101	90049090	Î´ÁÐÃû½ÃÕýÊÓÁ¦¡¢»¤Ä¿µÈÓÃÍ¾µÄÑÛ¾µµÈÎïÆ·	416	¹Å°Í	10	Ò»°ãÃ³Ò×	242	Ç§¿Ë	2800	¸±	21,924
202101	90049090	Î´ÁÐÃû½ÃÕýÊÓÁ¦¡¢»¤Ä¿µÈÓÃÍ¾µÄÑÛ¾µµÈÎïÆ·	417	¿âÀ°Ë÷µº	10	Ò»°ãÃ³Ò×	25	Ç§¿Ë	300	¸±	906
202101	90049090	Î´ÁÐÃû½ÃÕýÊÓÁ¦¡¢»¤Ä¿µÈÓÃÍ¾µÄÑÛ¾µµÈÎïÆ·	418	¶àÃ×Äá¼Ó¹²ºÍ¹ú	10	Ò»°ãÃ³Ò×	448	Ç§¿Ë	7530	¸±	32,934
202101	90049090	Î´ÁÐÃû½ÃÕýÊÓÁ¦¡¢»¤Ä¿µÈÓÃÍ¾µÄÑÛ¾µµÈÎïÆ·	419	¶ò¹Ï¶à¶û	10	Ò»°ãÃ³Ò×	3990	Ç§¿Ë	75327	¸±	685,980
202101	90049090	Î´ÁÐÃû½ÃÕýÊÓÁ¦¡¢»¤Ä¿µÈÓÃÍ¾µÄÑÛ¾µµÈÎïÆ·	423	Î£µØÂíÀ­	10	Ò»°ãÃ³Ò×	4294	Ç§¿Ë	62844	¸±	210,562
202101	90049090	Î´ÁÐÃû½ÃÕýÊÓÁ¦¡¢»¤Ä¿µÈÓÃÍ¾µÄÑÛ¾µµÈÎïÆ·	424	¹çÑÇÄÇ	10	Ò»°ãÃ³Ò×	941	Ç§¿Ë	12960	¸±	128,466
202101	90049090	Î´ÁÐÃû½ÃÕýÊÓÁ¦¡¢»¤Ä¿µÈÓÃÍ¾µÄÑÛ¾µµÈÎïÆ·	426	ºé¶¼À­Ë¹	10	Ò»°ãÃ³Ò×	2319	Ç§¿Ë	40520	¸±	155,176
202101	90049090	Î´ÁÐÃû½ÃÕýÊÓÁ¦¡¢»¤Ä¿µÈÓÃÍ¾µÄÑÛ¾µµÈÎïÆ·	427	ÑÀÂò¼Ó	10	Ò»°ãÃ³Ò×	255	Ç§¿Ë	4740	¸±	22,608
202101	90049090	Î´ÁÐÃû½ÃÕýÊÓÁ¦¡¢»¤Ä¿µÈÓÃÍ¾µÄÑÛ¾µµÈÎïÆ·	429	Ä«Î÷¸ç	10	Ò»°ãÃ³Ò×	151732	Ç§¿Ë	4031633	¸±	12,763,726
202101	90049090	Î´ÁÐÃû½ÃÕýÊÓÁ¦¡¢»¤Ä¿µÈÓÃÍ¾µÄÑÛ¾µµÈÎïÆ·	431	Äá¼ÓÀ­¹Ï	10	Ò»°ãÃ³Ò×	178	Ç§¿Ë	2400	¸±	8,470
202101	90049090	Î´ÁÐÃû½ÃÕýÊÓÁ¦¡¢»¤Ä¿µÈÓÃÍ¾µÄÑÛ¾µµÈÎïÆ·	432	°ÍÄÃÂí	10	Ò»°ãÃ³Ò×	7863	Ç§¿Ë	286590	¸±	1,409,115
202101	90049090	Î´ÁÐÃû½ÃÕýÊÓÁ¦¡¢»¤Ä¿µÈÓÃÍ¾µÄÑÛ¾µµÈÎïÆ·	433	°ÍÀ­¹ç	10	Ò»°ãÃ³Ò×	3619	Ç§¿Ë	65240	¸±	298,634
202101	90049090	Î´ÁÐÃû½ÃÕýÊÓÁ¦¡¢»¤Ä¿µÈÓÃÍ¾µÄÑÛ¾µµÈÎïÆ·	434	ÃØÂ³	10	Ò»°ãÃ³Ò×	102184	Ç§¿Ë	3235711	¸±	7,749,048
202101	90049090	Î´ÁÐÃû½ÃÕýÊÓÁ¦¡¢»¤Ä¿µÈÓÃÍ¾µÄÑÛ¾µµÈÎïÆ·	435	²¨¶àÀè¸÷	10	Ò»°ãÃ³Ò×	601	Ç§¿Ë	15680	¸±	64,974
202101	90049090	Î´ÁÐÃû½ÃÕýÊÓÁ¦¡¢»¤Ä¿µÈÓÃÍ¾µÄÑÛ¾µµÈÎïÆ·	440	Èø¶ûÍß¶à	10	Ò»°ãÃ³Ò×	2234	Ç§¿Ë	49038	¸±	152,642
202101	90049090	Î´ÁÐÃû½ÃÕýÊÓÁ¦¡¢»¤Ä¿µÈÓÃÍ¾µÄÑÛ¾µµÈÎïÆ·	441	ËÕÀïÄÏ	10	Ò»°ãÃ³Ò×	154	Ç§¿Ë	2040	¸±	5,453
202101	90049090	Î´ÁÐÃû½ÃÕýÊÓÁ¦¡¢»¤Ä¿µÈÓÃÍ¾µÄÑÛ¾µµÈÎïÆ·	442	ÌØÁ¢Äá´ïºÍ¶à°Í¸ç	10	Ò»°ãÃ³Ò×	5093	Ç§¿Ë	115850	¸±	287,195
202101	90049090	Î´ÁÐÃû½ÃÕýÊÓÁ¦¡¢»¤Ä¿µÈÓÃÍ¾µÄÑÛ¾µµÈÎïÆ·	444	ÎÚÀ­¹ç	10	Ò»°ãÃ³Ò×	45512	Ç§¿Ë	1622604	¸±	3,559,839
202101	90049090	Î´ÁÐÃû½ÃÕýÊÓÁ¦¡¢»¤Ä¿µÈÓÃÍ¾µÄÑÛ¾µµÈÎïÆ·	445	Î¯ÄÚÈðÀ­	10	Ò»°ãÃ³Ò×	7817	Ç§¿Ë	238680	¸±	519,876
202101	90049090	Î´ÁÐÃû½ÃÕýÊÓÁ¦¡¢»¤Ä¿µÈÓÃÍ¾µÄÑÛ¾µµÈÎïÆ·	501	¼ÓÄÃ´ó	10	Ò»°ãÃ³Ò×	120816	Ç§¿Ë	2421975	¸±	18,348,839
202101	90049090	Î´ÁÐÃû½ÃÕýÊÓÁ¦¡¢»¤Ä¿µÈÓÃÍ¾µÄÑÛ¾µµÈÎïÆ·	502	ÃÀ¹ú	10	Ò»°ãÃ³Ò×	962793	Ç§¿Ë	22131877	¸±	180,343,330
202101	90049090	Î´ÁÐÃû½ÃÕýÊÓÁ¦¡¢»¤Ä¿µÈÓÃÍ¾µÄÑÛ¾µµÈÎïÆ·	601	°Ä´óÀûÑÇ	10	Ò»°ãÃ³Ò×	52718	Ç§¿Ë	1271743	¸±	14,504,811
202101	90049090	Î´ÁÐÃû½ÃÕýÊÓÁ¦¡¢»¤Ä¿µÈÓÃÍ¾µÄÑÛ¾µµÈÎïÆ·	603	ì³¼Ã	10	Ò»°ãÃ³Ò×	127	Ç§¿Ë	1880	¸±	4,613
202101	90049090	Î´ÁÐÃû½ÃÕýÊÓÁ¦¡¢»¤Ä¿µÈÓÃÍ¾µÄÑÛ¾µµÈÎïÆ·	607	ÐÂ¿¦Àï¶àÄáÑÇ	10	Ò»°ãÃ³Ò×	45	Ç§¿Ë	984	¸±	4,191
202101	90049090	Î´ÁÐÃû½ÃÕýÊÓÁ¦¡¢»¤Ä¿µÈÓÃÍ¾µÄÑÛ¾µµÈÎïÆ·	609	ÐÂÎ÷À¼	10	Ò»°ãÃ³Ò×	3147	Ç§¿Ë	73331	¸±	516,459
202101	90049090	Î´ÁÐÃû½ÃÕýÊÓÁ¦¡¢»¤Ä¿µÈÓÃÍ¾µÄÑÛ¾µµÈÎïÆ·	611	°Í²¼ÑÇÐÂ¼¸ÄÚÑÇ	10	Ò»°ãÃ³Ò×	374	Ç§¿Ë	9078	¸±	46,032
202101	90049090	Î´ÁÐÃû½ÃÕýÊÓÁ¦¡¢»¤Ä¿µÈÓÃÍ¾µÄÑÛ¾µµÈÎïÆ·	623	·¨Êô²¨ÀûÄáÎ÷ÑÇ	10	Ò»°ãÃ³Ò×	130	Ç§¿Ë	2000	¸±	5,171
202102	90049090	Î´ÁÐÃû½ÃÕýÊÓÁ¦¡¢»¤Ä¿µÈÓÃÍ¾µÄÑÛ¾µµÈÎïÆ·	102	°ÍÁÖ	10	Ò»°ãÃ³Ò×	25	Ç§¿Ë	200	¸±	586
202102	90049090	Î´ÁÐÃû½ÃÕýÊÓÁ¦¡¢»¤Ä¿µÈÓÃÍ¾µÄÑÛ¾µµÈÎïÆ·	103	ÃÏ¼ÓÀ­¹ú	10	Ò»°ãÃ³Ò×	10297	Ç§¿Ë	279594	¸±	2,460,213
202102	90049090	Î´ÁÐÃû½ÃÕýÊÓÁ¦¡¢»¤Ä¿µÈÓÃÍ¾µÄÑÛ¾µµÈÎïÆ·	104	²»µ¤	10	Ò»°ãÃ³Ò×	25	Ç§¿Ë	300	¸±	1,030
202102	90049090	Î´ÁÐÃû½ÃÕýÊÓÁ¦¡¢»¤Ä¿µÈÓÃÍ¾µÄÑÛ¾µµÈÎïÆ·	105	ÎÄÀ³	10	Ò»°ãÃ³Ò×	6	Ç§¿Ë	100	¸±	713
202102	90049090	Î´ÁÐÃû½ÃÕýÊÓÁ¦¡¢»¤Ä¿µÈÓÃÍ¾µÄÑÛ¾µµÈÎïÆ·	106	Ãåµé	10	Ò»°ãÃ³Ò×	276	Ç§¿Ë	2450	¸±	38,286
202102	90049090	Î´ÁÐÃû½ÃÕýÊÓÁ¦¡¢»¤Ä¿µÈÓÃÍ¾µÄÑÛ¾µµÈÎïÆ·	107	¼íÆÒÕ¯	10	Ò»°ãÃ³Ò×	579	Ç§¿Ë	20809	¸±	151,230
202102	90049090	Î´ÁÐÃû½ÃÕýÊÓÁ¦¡¢»¤Ä¿µÈÓÃÍ¾µÄÑÛ¾µµÈÎïÆ·	108	ÈûÆÖÂ·Ë¹	10	Ò»°ãÃ³Ò×	1	Ç§¿Ë	4	¸±	350
202102	90049090	Î´ÁÐÃû½ÃÕýÊÓÁ¦¡¢»¤Ä¿µÈÓÃÍ¾µÄÑÛ¾µµÈÎïÆ·	110	ÖÐ¹úÏã¸Û	10	Ò»°ãÃ³Ò×	24852	Ç§¿Ë	527145	¸±	18,130,632
202102	90049090	Î´ÁÐÃû½ÃÕýÊÓÁ¦¡¢»¤Ä¿µÈÓÃÍ¾µÄÑÛ¾µµÈÎïÆ·	111	Ó¡¶È	10	Ò»°ãÃ³Ò×	34873	Ç§¿Ë	988117	¸±	6,210,479
202102	90049090	Î´ÁÐÃû½ÃÕýÊÓÁ¦¡¢»¤Ä¿µÈÓÃÍ¾µÄÑÛ¾µµÈÎïÆ·	112	Ó¡¶ÈÄáÎ÷ÑÇ	10	Ò»°ãÃ³Ò×	25734	Ç§¿Ë	865573	¸±	2,138,460
202102	90049090	Î´ÁÐÃû½ÃÕýÊÓÁ¦¡¢»¤Ä¿µÈÓÃÍ¾µÄÑÛ¾µµÈÎïÆ·	113	ÒÁÀÊ	10	Ò»°ãÃ³Ò×	49	Ç§¿Ë	1200	¸±	1,961
202102	90049090	Î´ÁÐÃû½ÃÕýÊÓÁ¦¡¢»¤Ä¿µÈÓÃÍ¾µÄÑÛ¾µµÈÎïÆ·	114	ÒÁÀ­¿Ë	10	Ò»°ãÃ³Ò×	6358	Ç§¿Ë	108450	¸±	503,358
202102	90049090	Î´ÁÐÃû½ÃÕýÊÓÁ¦¡¢»¤Ä¿µÈÓÃÍ¾µÄÑÛ¾µµÈÎïÆ·	115	ÒÔÉ«ÁÐ	10	Ò»°ãÃ³Ò×	7463	Ç§¿Ë	213007	¸±	1,471,997
202102	90049090	Î´ÁÐÃû½ÃÕýÊÓÁ¦¡¢»¤Ä¿µÈÓÃÍ¾µÄÑÛ¾µµÈÎïÆ·	116	ÈÕ±¾	10	Ò»°ãÃ³Ò×	66490	Ç§¿Ë	1344243	¸±	12,684,415
202102	90049090	Î´ÁÐÃû½ÃÕýÊÓÁ¦¡¢»¤Ä¿µÈÓÃÍ¾µÄÑÛ¾µµÈÎïÆ·	117	Ô¼µ©	10	Ò»°ãÃ³Ò×	325	Ç§¿Ë	3776	¸±	15,924
202102	90049090	Î´ÁÐÃû½ÃÕýÊÓÁ¦¡¢»¤Ä¿µÈÓÃÍ¾µÄÑÛ¾µµÈÎïÆ·	118	¿ÆÍþÌØ	10	Ò»°ãÃ³Ò×	673	Ç§¿Ë	21850	¸±	152,288
202102	90049090	Î´ÁÐÃû½ÃÕýÊÓÁ¦¡¢»¤Ä¿µÈÓÃÍ¾µÄÑÛ¾µµÈÎïÆ·	120	Àè°ÍÄÛ	10	Ò»°ãÃ³Ò×	4103	Ç§¿Ë	37603	¸±	540,533
202102	90049090	Î´ÁÐÃû½ÃÕýÊÓÁ¦¡¢»¤Ä¿µÈÓÃÍ¾µÄÑÛ¾µµÈÎïÆ·	120	Àè°ÍÄÛ	11	¹ú¼Ò¼ä¡¢¹ú¼Ê×éÖ¯ÎÞ³¥Ô®ÖúºÍÔùËÍµÄÎï×Ê	13	Ç§¿Ë	30	¸±	157
202102	90049090	Î´ÁÐÃû½ÃÕýÊÓÁ¦¡¢»¤Ä¿µÈÓÃÍ¾µÄÑÛ¾µµÈÎïÆ·	122	ÂíÀ´Î÷ÑÇ	10	Ò»°ãÃ³Ò×	4107	Ç§¿Ë	95423	¸±	1,512,532
202102	90049090	Î´ÁÐÃû½ÃÕýÊÓÁ¦¡¢»¤Ä¿µÈÓÃÍ¾µÄÑÛ¾µµÈÎïÆ·	123	Âí¶û´ú·ò	10	Ò»°ãÃ³Ò×	102	Ç§¿Ë	880	¸±	8,103
202102	90049090	Î´ÁÐÃû½ÃÕýÊÓÁ¦¡¢»¤Ä¿µÈÓÃÍ¾µÄÑÛ¾µµÈÎïÆ·	124	ÃÉ¹Å	10	Ò»°ãÃ³Ò×	519	Ç§¿Ë	6000	¸±	40,263
202102	90049090	Î´ÁÐÃû½ÃÕýÊÓÁ¦¡¢»¤Ä¿µÈÓÃÍ¾µÄÑÛ¾µµÈÎïÆ·	124	ÃÉ¹Å	12	ÆäËû¾èÔùÎï×Ê	225	Ç§¿Ë	2500	¸±	16,750
202102	90049090	Î´ÁÐÃû½ÃÕýÊÓÁ¦¡¢»¤Ä¿µÈÓÃÍ¾µÄÑÛ¾µµÈÎïÆ·	125	Äá²´¶ûÁª°îÃñÖ÷¹²ºÍ¹ú	10	Ò»°ãÃ³Ò×	148	Ç§¿Ë	4730	¸±	44,087
202102	90049090	Î´ÁÐÃû½ÃÕýÊÓÁ¦¡¢»¤Ä¿µÈÓÃÍ¾µÄÑÛ¾µµÈÎïÆ·	126	°¢Âü	10	Ò»°ãÃ³Ò×	732	Ç§¿Ë	10820	¸±	31,645
202102	90049090	Î´ÁÐÃû½ÃÕýÊÓÁ¦¡¢»¤Ä¿µÈÓÃÍ¾µÄÑÛ¾µµÈÎïÆ·	127	°Í»ùË¹Ì¹	10	Ò»°ãÃ³Ò×	171	Ç§¿Ë	2953	¸±	20,961
202102	90049090	Î´ÁÐÃû½ÃÕýÊÓÁ¦¡¢»¤Ä¿µÈÓÃÍ¾µÄÑÛ¾µµÈÎïÆ·	127	°Í»ùË¹Ì¹	11	¹ú¼Ò¼ä¡¢¹ú¼Ê×éÖ¯ÎÞ³¥Ô®ÖúºÍÔùËÍµÄÎï×Ê	76	Ç§¿Ë	750	¸±	3,354
202102	90049090	Î´ÁÐÃû½ÃÕýÊÓÁ¦¡¢»¤Ä¿µÈÓÃÍ¾µÄÑÛ¾µµÈÎïÆ·	128	°ÍÀÕË¹Ì¹	10	Ò»°ãÃ³Ò×	234	Ç§¿Ë	3500	¸±	10,616
202102	90049090	Î´ÁÐÃû½ÃÕýÊÓÁ¦¡¢»¤Ä¿µÈÓÃÍ¾µÄÑÛ¾µµÈÎïÆ·	129	·ÆÂÉ±ö	10	Ò»°ãÃ³Ò×	7847	Ç§¿Ë	132599	¸±	2,215,999
202102	90049090	Î´ÁÐÃû½ÃÕýÊÓÁ¦¡¢»¤Ä¿µÈÓÃÍ¾µÄÑÛ¾µµÈÎïÆ·	130	¿¨Ëþ¶û	10	Ò»°ãÃ³Ò×	2108	Ç§¿Ë	43296	¸±	196,372
202102	90049090	Î´ÁÐÃû½ÃÕýÊÓÁ¦¡¢»¤Ä¿µÈÓÃÍ¾µÄÑÛ¾µµÈÎïÆ·	131	É³ÌØ°¢À­²®	10	Ò»°ãÃ³Ò×	5507	Ç§¿Ë	87066	¸±	285,184
202102	90049090	Î´ÁÐÃû½ÃÕýÊÓÁ¦¡¢»¤Ä¿µÈÓÃÍ¾µÄÑÛ¾µµÈÎïÆ·	132	ÐÂ¼ÓÆÂ	10	Ò»°ãÃ³Ò×	5631	Ç§¿Ë	110483	¸±	2,376,408
202102	90049090	Î´ÁÐÃû½ÃÕýÊÓÁ¦¡¢»¤Ä¿µÈÓÃÍ¾µÄÑÛ¾µµÈÎïÆ·	133	º«¹ú	10	Ò»°ãÃ³Ò×	7486	Ç§¿Ë	110823	¸±	2,129,558
202102	90049090	Î´ÁÐÃû½ÃÕýÊÓÁ¦¡¢»¤Ä¿µÈÓÃÍ¾µÄÑÛ¾µµÈÎïÆ·	134	Ë¹ÀïÀ¼¿¨	10	Ò»°ãÃ³Ò×	3904	Ç§¿Ë	61680	¸±	194,581
202102	90049090	Î´ÁÐÃû½ÃÕýÊÓÁ¦¡¢»¤Ä¿µÈÓÃÍ¾µÄÑÛ¾µµÈÎïÆ·	135	ÐðÀûÑÇ	10	Ò»°ãÃ³Ò×	221	Ç§¿Ë	3280	¸±	9,427
202102	90049090	Î´ÁÐÃû½ÃÕýÊÓÁ¦¡¢»¤Ä¿µÈÓÃÍ¾µÄÑÛ¾µµÈÎïÆ·	136	Ì©¹ú	10	Ò»°ãÃ³Ò×	13249	Ç§¿Ë	220145	¸±	1,417,901
202102	90049090	Î´ÁÐÃû½ÃÕýÊÓÁ¦¡¢»¤Ä¿µÈÓÃÍ¾µÄÑÛ¾µµÈÎïÆ·	137	ÍÁ¶úÆä	10	Ò»°ãÃ³Ò×	13933	Ç§¿Ë	119861	¸±	1,089,564
202102	90049090	Î´ÁÐÃû½ÃÕýÊÓÁ¦¡¢»¤Ä¿µÈÓÃÍ¾µÄÑÛ¾µµÈÎïÆ·	138	°¢ÁªÇõ	10	Ò»°ãÃ³Ò×	12032	Ç§¿Ë	261435	¸±	884,601
202102	90049090	Î´ÁÐÃû½ÃÕýÊÓÁ¦¡¢»¤Ä¿µÈÓÃÍ¾µÄÑÛ¾µµÈÎïÆ·	141	Ô½ÄÏ	10	Ò»°ãÃ³Ò×	184	Ç§¿Ë	4465	¸±	23,552
202102	90049090	Î´ÁÐÃû½ÃÕýÊÓÁ¦¡¢»¤Ä¿µÈÓÃÍ¾µÄÑÛ¾µµÈÎïÆ·	143	ÖÐ¹úÌ¨Íå	10	Ò»°ãÃ³Ò×	1607	Ç§¿Ë	17125	¸±	632,508
202102	90049090	Î´ÁÐÃû½ÃÕýÊÓÁ¦¡¢»¤Ä¿µÈÓÃÍ¾µÄÑÛ¾µµÈÎïÆ·	144	¶«µÛãë	10	Ò»°ãÃ³Ò×	31	Ç§¿Ë	600	¸±	4,784
202102	90049090	Î´ÁÐÃû½ÃÕýÊÓÁ¦¡¢»¤Ä¿µÈÓÃÍ¾µÄÑÛ¾µµÈÎïÆ·	145	¹þÈø¿ËË¹Ì¹	10	Ò»°ãÃ³Ò×	4404	Ç§¿Ë	168356	¸±	344,877
202102	90049090	Î´ÁÐÃû½ÃÕýÊÓÁ¦¡¢»¤Ä¿µÈÓÃÍ¾µÄÑÛ¾µµÈÎïÆ·	146	¼ª¶û¼ªË¹Ë¹Ì¹	10	Ò»°ãÃ³Ò×	158	Ç§¿Ë	1300	¸±	3,779
202102	90049090	Î´ÁÐÃû½ÃÕýÊÓÁ¦¡¢»¤Ä¿µÈÓÃÍ¾µÄÑÛ¾µµÈÎïÆ·	147	Ëþ¼ª¿ËË¹Ì¹	10	Ò»°ãÃ³Ò×	444	Ç§¿Ë	700	¸±	3,598
202102	90049090	Î´ÁÐÃû½ÃÕýÊÓÁ¦¡¢»¤Ä¿µÈÓÃÍ¾µÄÑÛ¾µµÈÎïÆ·	148	ÍÁ¿âÂüË¹Ì¹	10	Ò»°ãÃ³Ò×	201	Ç§¿Ë	2880	¸±	10,877
202102	90049090	Î´ÁÐÃû½ÃÕýÊÓÁ¦¡¢»¤Ä¿µÈÓÃÍ¾µÄÑÛ¾µµÈÎïÆ·	149	ÎÚ×È±ð¿ËË¹Ì¹	10	Ò»°ãÃ³Ò×	4686	Ç§¿Ë	150450	¸±	189,910
202102	90049090	Î´ÁÐÃû½ÃÕýÊÓÁ¦¡¢»¤Ä¿µÈÓÃÍ¾µÄÑÛ¾µµÈÎïÆ·	201	°¢¶û¼°ÀûÑÇ	10	Ò»°ãÃ³Ò×	2473	Ç§¿Ë	68440	¸±	127,835
202102	90049090	Î´ÁÐÃû½ÃÕýÊÓÁ¦¡¢»¤Ä¿µÈÓÃÍ¾µÄÑÛ¾µµÈÎïÆ·	202	°²¸çÀ­	10	Ò»°ãÃ³Ò×	1	Ç§¿Ë	20	¸±	31
202102	90049090	Î´ÁÐÃû½ÃÕýÊÓÁ¦¡¢»¤Ä¿µÈÓÃÍ¾µÄÑÛ¾µµÈÎïÆ·	204	²©´ÄÍßÄÉ	10	Ò»°ãÃ³Ò×	625	Ç§¿Ë	10000	¸±	32,284
202102	90049090	Î´ÁÐÃû½ÃÕýÊÓÁ¦¡¢»¤Ä¿µÈÓÃÍ¾µÄÑÛ¾µµÈÎïÆ·	205	²¼Â¡µÏ	10	Ò»°ãÃ³Ò×	64	Ç§¿Ë	1000	¸±	8,299
202102	90049090	Î´ÁÐÃû½ÃÕýÊÓÁ¦¡¢»¤Ä¿µÈÓÃÍ¾µÄÑÛ¾µµÈÎïÆ·	206	¿¦ÂóÂ¡	10	Ò»°ãÃ³Ò×	196	Ç§¿Ë	3160	¸±	12,919
202102	90049090	Î´ÁÐÃû½ÃÕýÊÓÁ¦¡¢»¤Ä¿µÈÓÃÍ¾µÄÑÛ¾µµÈÎïÆ·	209	ÖÐ·Ç	10	Ò»°ãÃ³Ò×	143	Ç§¿Ë	1728	¸±	18,972
202102	90049090	Î´ÁÐÃû½ÃÕýÊÓÁ¦¡¢»¤Ä¿µÈÓÃÍ¾µÄÑÛ¾µµÈÎïÆ·	213	¸Õ¹û(²¼)	10	Ò»°ãÃ³Ò×	164	Ç§¿Ë	2000	¸±	7,843
202102	90049090	Î´ÁÐÃû½ÃÕýÊÓÁ¦¡¢»¤Ä¿µÈÓÃÍ¾µÄÑÛ¾µµÈÎïÆ·	214	¼ª²¼Ìá	10	Ò»°ãÃ³Ò×	78	Ç§¿Ë	1540	¸±	4,229
202102	90049090	Î´ÁÐÃû½ÃÕýÊÓÁ¦¡¢»¤Ä¿µÈÓÃÍ¾µÄÑÛ¾µµÈÎïÆ·	215	°£¼°	10	Ò»°ãÃ³Ò×	9873	Ç§¿Ë	186541	¸±	2,052,744
202102	90049090	Î´ÁÐÃû½ÃÕýÊÓÁ¦¡¢»¤Ä¿µÈÓÃÍ¾µÄÑÛ¾µµÈÎïÆ·	216	³àµÀ¼¸ÄÚÑÇ	10	Ò»°ãÃ³Ò×	21	Ç§¿Ë	300	¸±	911
202102	90049090	Î´ÁÐÃû½ÃÕýÊÓÁ¦¡¢»¤Ä¿µÈÓÃÍ¾µÄÑÛ¾µµÈÎïÆ·	216	³àµÀ¼¸ÄÚÑÇ	11	¹ú¼Ò¼ä¡¢¹ú¼Ê×éÖ¯ÎÞ³¥Ô®ÖúºÍÔùËÍµÄÎï×Ê	5	Ç§¿Ë	44	¸±	3,553
202102	90049090	Î´ÁÐÃû½ÃÕýÊÓÁ¦¡¢»¤Ä¿µÈÓÃÍ¾µÄÑÛ¾µµÈÎïÆ·	217	°£Èû¶í±ÈÑÇ	10	Ò»°ãÃ³Ò×	2530	Ç§¿Ë	30100	¸±	221,119
202102	90049090	Î´ÁÐÃû½ÃÕýÊÓÁ¦¡¢»¤Ä¿µÈÓÃÍ¾µÄÑÛ¾µµÈÎïÆ·	218	¼ÓÅî	10	Ò»°ãÃ³Ò×	282	Ç§¿Ë	5535	¸±	18,352
202102	90049090	Î´ÁÐÃû½ÃÕýÊÓÁ¦¡¢»¤Ä¿µÈÓÃÍ¾µÄÑÛ¾µµÈÎïÆ·	219	¸Ô±ÈÑÇ	10	Ò»°ãÃ³Ò×	101	Ç§¿Ë	1440	¸±	4,233
202102	90049090	Î´ÁÐÃû½ÃÕýÊÓÁ¦¡¢»¤Ä¿µÈÓÃÍ¾µÄÑÛ¾µµÈÎïÆ·	220	¼ÓÄÉ	10	Ò»°ãÃ³Ò×	582	Ç§¿Ë	16430	¸±	120,964
202102	90049090	Î´ÁÐÃû½ÃÕýÊÓÁ¦¡¢»¤Ä¿µÈÓÃÍ¾µÄÑÛ¾µµÈÎïÆ·	220	¼ÓÄÉ	11	¹ú¼Ò¼ä¡¢¹ú¼Ê×éÖ¯ÎÞ³¥Ô®ÖúºÍÔùËÍµÄÎï×Ê	17	Ç§¿Ë	31	¸±	2,503
202102	90049090	Î´ÁÐÃû½ÃÕýÊÓÁ¦¡¢»¤Ä¿µÈÓÃÍ¾µÄÑÛ¾µµÈÎïÆ·	221	¼¸ÄÚÑÇ	10	Ò»°ãÃ³Ò×	298	Ç§¿Ë	9900	¸±	15,340
202102	90049090	Î´ÁÐÃû½ÃÕýÊÓÁ¦¡¢»¤Ä¿µÈÓÃÍ¾µÄÑÛ¾µµÈÎïÆ·	221	¼¸ÄÚÑÇ	11	¹ú¼Ò¼ä¡¢¹ú¼Ê×éÖ¯ÎÞ³¥Ô®ÖúºÍÔùËÍµÄÎï×Ê	5	Ç§¿Ë	50	¸±	4,037
202102	90049090	Î´ÁÐÃû½ÃÕýÊÓÁ¦¡¢»¤Ä¿µÈÓÃÍ¾µÄÑÛ¾µµÈÎïÆ·	223	¿ÆÌØµÏÍß	10	Ò»°ãÃ³Ò×	662	Ç§¿Ë	11155	¸±	48,262
202102	90049090	Î´ÁÐÃû½ÃÕýÊÓÁ¦¡¢»¤Ä¿µÈÓÃÍ¾µÄÑÛ¾µµÈÎïÆ·	224	¿ÏÄáÑÇ	10	Ò»°ãÃ³Ò×	6546	Ç§¿Ë	57090	¸±	314,435
202102	90049090	Î´ÁÐÃû½ÃÕýÊÓÁ¦¡¢»¤Ä¿µÈÓÃÍ¾µÄÑÛ¾µµÈÎïÆ·	225	Àû±ÈÀïÑÇ	10	Ò»°ãÃ³Ò×	141	Ç§¿Ë	1500	¸±	19,175
202102	90049090	Î´ÁÐÃû½ÃÕýÊÓÁ¦¡¢»¤Ä¿µÈÓÃÍ¾µÄÑÛ¾µµÈÎïÆ·	226	Àû±ÈÑÇ	10	Ò»°ãÃ³Ò×	215	Ç§¿Ë	3020	¸±	9,541
202102	90049090	Î´ÁÐÃû½ÃÕýÊÓÁ¦¡¢»¤Ä¿µÈÓÃÍ¾µÄÑÛ¾µµÈÎïÆ·	227	Âí´ï¼ÓË¹¼Ó	10	Ò»°ãÃ³Ò×	872	Ç§¿Ë	14240	¸±	51,907
202102	90049090	Î´ÁÐÃû½ÃÕýÊÓÁ¦¡¢»¤Ä¿µÈÓÃÍ¾µÄÑÛ¾µµÈÎïÆ·	231	Ã«ÀïÇóË¹	10	Ò»°ãÃ³Ò×	125	Ç§¿Ë	2740	¸±	6,052
202102	90049090	Î´ÁÐÃû½ÃÕýÊÓÁ¦¡¢»¤Ä¿µÈÓÃÍ¾µÄÑÛ¾µµÈÎïÆ·	232	Ä¦Âå¸ç	10	Ò»°ãÃ³Ò×	1758	Ç§¿Ë	45795	¸±	784,412
202102	90049090	Î´ÁÐÃû½ÃÕýÊÓÁ¦¡¢»¤Ä¿µÈÓÃÍ¾µÄÑÛ¾µµÈÎïÆ·	233	ÄªÉ£±È¿Ë	10	Ò»°ãÃ³Ò×	263	Ç§¿Ë	3679	¸±	25,538
202102	90049090	Î´ÁÐÃû½ÃÕýÊÓÁ¦¡¢»¤Ä¿µÈÓÃÍ¾µÄÑÛ¾µµÈÎïÆ·	234	ÄÉÃ×±ÈÑÇ	10	Ò»°ãÃ³Ò×	204	Ç§¿Ë	120	¸±	6,151
202102	90049090	Î´ÁÐÃû½ÃÕýÊÓÁ¦¡¢»¤Ä¿µÈÓÃÍ¾µÄÑÛ¾µµÈÎïÆ·	235	ÄáÈÕ¶û	11	¹ú¼Ò¼ä¡¢¹ú¼Ê×éÖ¯ÎÞ³¥Ô®ÖúºÍÔùËÍµÄÎï×Ê	13	Ç§¿Ë	155	¸±	12,516
202102	90049090	Î´ÁÐÃû½ÃÕýÊÓÁ¦¡¢»¤Ä¿µÈÓÃÍ¾µÄÑÛ¾µµÈÎïÆ·	236	ÄáÈÕÀûÑÇ	10	Ò»°ãÃ³Ò×	4471	Ç§¿Ë	150340	¸±	271,313
202102	90049090	Î´ÁÐÃû½ÃÕýÊÓÁ¦¡¢»¤Ä¿µÈÓÃÍ¾µÄÑÛ¾µµÈÎïÆ·	237	ÁôÄáÍô	10	Ò»°ãÃ³Ò×	24	Ç§¿Ë	320	¸±	963
202102	90049090	Î´ÁÐÃû½ÃÕýÊÓÁ¦¡¢»¤Ä¿µÈÓÃÍ¾µÄÑÛ¾µµÈÎïÆ·	238	Â¬Íú´ï	10	Ò»°ãÃ³Ò×	1	Ç§¿Ë	12	¸±	166
202102	90049090	Î´ÁÐÃû½ÃÕýÊÓÁ¦¡¢»¤Ä¿µÈÓÃÍ¾µÄÑÛ¾µµÈÎïÆ·	240	ÈûÄÚ¼Ó¶û	10	Ò»°ãÃ³Ò×	903	Ç§¿Ë	13500	¸±	45,356
202102	90049090	Î´ÁÐÃû½ÃÕýÊÓÁ¦¡¢»¤Ä¿µÈÓÃÍ¾µÄÑÛ¾µµÈÎïÆ·	242	ÈûÀ­Àû°º	10	Ò»°ãÃ³Ò×	44	Ç§¿Ë	679	¸±	3,553
202102	90049090	Î´ÁÐÃû½ÃÕýÊÓÁ¦¡¢»¤Ä¿µÈÓÃÍ¾µÄÑÛ¾µµÈÎïÆ·	244	ÄÏ·Ç	10	Ò»°ãÃ³Ò×	24469	Ç§¿Ë	575807	¸±	2,248,001
202102	90049090	Î´ÁÐÃû½ÃÕýÊÓÁ¦¡¢»¤Ä¿µÈÓÃÍ¾µÄÑÛ¾µµÈÎïÆ·	247	Ì¹É£ÄáÑÇ	10	Ò»°ãÃ³Ò×	1054	Ç§¿Ë	14740	¸±	60,671
202102	90049090	Î´ÁÐÃû½ÃÕýÊÓÁ¦¡¢»¤Ä¿µÈÓÃÍ¾µÄÑÛ¾µµÈÎïÆ·	248	¶à¸ç	10	Ò»°ãÃ³Ò×	227	Ç§¿Ë	6465	¸±	14,081
202102	90049090	Î´ÁÐÃû½ÃÕýÊÓÁ¦¡¢»¤Ä¿µÈÓÃÍ¾µÄÑÛ¾µµÈÎïÆ·	249	Í»ÄáË¹	10	Ò»°ãÃ³Ò×	115	Ç§¿Ë	2832	¸±	17,276
202102	90049090	Î´ÁÐÃû½ÃÕýÊÓÁ¦¡¢»¤Ä¿µÈÓÃÍ¾µÄÑÛ¾µµÈÎïÆ·	250	ÎÚ¸É´ï	10	Ò»°ãÃ³Ò×	427	Ç§¿Ë	14810	¸±	78,068
202102	90049090	Î´ÁÐÃû½ÃÕýÊÓÁ¦¡¢»¤Ä¿µÈÓÃÍ¾µÄÑÛ¾µµÈÎïÆ·	252	¸Õ¹û(½ð)	10	Ò»°ãÃ³Ò×	1564	Ç§¿Ë	22827	¸±	110,120
202102	90049090	Î´ÁÐÃû½ÃÕýÊÓÁ¦¡¢»¤Ä¿µÈÓÃÍ¾µÄÑÛ¾µµÈÎïÆ·	253	ÔÞ±ÈÑÇ	10	Ò»°ãÃ³Ò×	2	Ç§¿Ë	50	¸±	648
202102	90049090	Î´ÁÐÃû½ÃÕýÊÓÁ¦¡¢»¤Ä¿µÈÓÃÍ¾µÄÑÛ¾µµÈÎïÆ·	254	½ò°Í²¼Î¤	10	Ò»°ãÃ³Ò×	191	Ç§¿Ë	2610	¸±	10,168
202102	90049090	Î´ÁÐÃû½ÃÕýÊÓÁ¦¡¢»¤Ä¿µÈÓÃÍ¾µÄÑÛ¾µµÈÎïÆ·	259	ÂíÔ¼ÌØ	10	Ò»°ãÃ³Ò×	75	Ç§¿Ë	600	¸±	1,874
202102	90049090	Î´ÁÐÃû½ÃÕýÊÓÁ¦¡¢»¤Ä¿µÈÓÃÍ¾µÄÑÛ¾µµÈÎïÆ·	301	±ÈÀûÊ±	10	Ò»°ãÃ³Ò×	24020	Ç§¿Ë	370107	¸±	4,257,721
202102	90049090	Î´ÁÐÃû½ÃÕýÊÓÁ¦¡¢»¤Ä¿µÈÓÃÍ¾µÄÑÛ¾µµÈÎïÆ·	302	µ¤Âó	10	Ò»°ãÃ³Ò×	17230	Ç§¿Ë	436335	¸±	1,278,363
202102	90049090	Î´ÁÐÃû½ÃÕýÊÓÁ¦¡¢»¤Ä¿µÈÓÃÍ¾µÄÑÛ¾µµÈÎïÆ·	303	Ó¢¹ú	10	Ò»°ãÃ³Ò×	184889	Ç§¿Ë	3267711	¸±	15,231,803
202102	90049090	Î´ÁÐÃû½ÃÕýÊÓÁ¦¡¢»¤Ä¿µÈÓÃÍ¾µÄÑÛ¾µµÈÎïÆ·	304	µÂ¹ú	10	Ò»°ãÃ³Ò×	88604	Ç§¿Ë	1508584	¸±	17,534,285
202102	90049090	Î´ÁÐÃû½ÃÕýÊÓÁ¦¡¢»¤Ä¿µÈÓÃÍ¾µÄÑÛ¾µµÈÎïÆ·	305	·¨¹ú	10	Ò»°ãÃ³Ò×	40902	Ç§¿Ë	746464	¸±	9,832,677
202102	90049090	Î´ÁÐÃû½ÃÕýÊÓÁ¦¡¢»¤Ä¿µÈÓÃÍ¾µÄÑÛ¾µµÈÎïÆ·	306	°®¶ûÀ¼	10	Ò»°ãÃ³Ò×	61827	Ç§¿Ë	676579	¸±	2,895,262
202102	90049090	Î´ÁÐÃû½ÃÕýÊÓÁ¦¡¢»¤Ä¿µÈÓÃÍ¾µÄÑÛ¾µµÈÎïÆ·	307	Òâ´óÀû	10	Ò»°ãÃ³Ò×	133487	Ç§¿Ë	2120362	¸±	15,210,792
202102	90049090	Î´ÁÐÃû½ÃÕýÊÓÁ¦¡¢»¤Ä¿µÈÓÃÍ¾µÄÑÛ¾µµÈÎïÆ·	308	Â¬É­±¤	10	Ò»°ãÃ³Ò×	1	Ç§¿Ë	6	¸±	350
202102	90049090	Î´ÁÐÃû½ÃÕýÊÓÁ¦¡¢»¤Ä¿µÈÓÃÍ¾µÄÑÛ¾µµÈÎïÆ·	309	ºÉÀ¼	10	Ò»°ãÃ³Ò×	87227	Ç§¿Ë	1803650	¸±	13,024,055
202102	90049090	Î´ÁÐÃû½ÃÕýÊÓÁ¦¡¢»¤Ä¿µÈÓÃÍ¾µÄÑÛ¾µµÈÎïÆ·	310	Ï£À°	10	Ò»°ãÃ³Ò×	23461	Ç§¿Ë	484288	¸±	3,391,230
202102	90049090	Î´ÁÐÃû½ÃÕýÊÓÁ¦¡¢»¤Ä¿µÈÓÃÍ¾µÄÑÛ¾µµÈÎïÆ·	311	ÆÏÌÑÑÀ	10	Ò»°ãÃ³Ò×	1612	Ç§¿Ë	17480	¸±	191,170
202102	90049090	Î´ÁÐÃû½ÃÕýÊÓÁ¦¡¢»¤Ä¿µÈÓÃÍ¾µÄÑÛ¾µµÈÎïÆ·	312	Î÷°àÑÀ	10	Ò»°ãÃ³Ò×	60450	Ç§¿Ë	844225	¸±	6,688,509
202102	90049090	Î´ÁÐÃû½ÃÕýÊÓÁ¦¡¢»¤Ä¿µÈÓÃÍ¾µÄÑÛ¾µµÈÎïÆ·	313	°¢¶û°ÍÄáÑÇ	10	Ò»°ãÃ³Ò×	133	Ç§¿Ë	1840	¸±	7,122
202102	90049090	Î´ÁÐÃû½ÃÕýÊÓÁ¦¡¢»¤Ä¿µÈÓÃÍ¾µÄÑÛ¾µµÈÎïÆ·	315	°ÂµØÀû	10	Ò»°ãÃ³Ò×	14587	Ç§¿Ë	183920	¸±	1,307,600
202102	90049090	Î´ÁÐÃû½ÃÕýÊÓÁ¦¡¢»¤Ä¿µÈÓÃÍ¾µÄÑÛ¾µµÈÎïÆ·	316	±£¼ÓÀûÑÇ	10	Ò»°ãÃ³Ò×	3722	Ç§¿Ë	97502	¸±	342,837
202102	90049090	Î´ÁÐÃû½ÃÕýÊÓÁ¦¡¢»¤Ä¿µÈÓÃÍ¾µÄÑÛ¾µµÈÎïÆ·	318	·ÒÀ¼	10	Ò»°ãÃ³Ò×	6177	Ç§¿Ë	53877	¸±	587,775
202102	90049090	Î´ÁÐÃû½ÃÕýÊÓÁ¦¡¢»¤Ä¿µÈÓÃÍ¾µÄÑÛ¾µµÈÎïÆ·	321	ÐÙÑÀÀû	10	Ò»°ãÃ³Ò×	21203	Ç§¿Ë	704822	¸±	4,155,038
202102	90049090	Î´ÁÐÃû½ÃÕýÊÓÁ¦¡¢»¤Ä¿µÈÓÃÍ¾µÄÑÛ¾µµÈÎïÆ·	322	±ùµº	10	Ò»°ãÃ³Ò×	44	Ç§¿Ë	722	¸±	23,032
202102	90049090	Î´ÁÐÃû½ÃÕýÊÓÁ¦¡¢»¤Ä¿µÈÓÃÍ¾µÄÑÛ¾µµÈÎïÆ·	324	Âí¶úËû	10	Ò»°ãÃ³Ò×	528	Ç§¿Ë	9237	¸±	70,671
202102	90049090	Î´ÁÐÃû½ÃÕýÊÓÁ¦¡¢»¤Ä¿µÈÓÃÍ¾µÄÑÛ¾µµÈÎïÆ·	326	Å²Íþ	10	Ò»°ãÃ³Ò×	14253	Ç§¿Ë	348933	¸±	2,778,578
202102	90049090	Î´ÁÐÃû½ÃÕýÊÓÁ¦¡¢»¤Ä¿µÈÓÃÍ¾µÄÑÛ¾µµÈÎïÆ·	327	²¨À¼	10	Ò»°ãÃ³Ò×	30843	Ç§¿Ë	553548	¸±	4,003,767
202102	90049090	Î´ÁÐÃû½ÃÕýÊÓÁ¦¡¢»¤Ä¿µÈÓÃÍ¾µÄÑÛ¾µµÈÎïÆ·	328	ÂÞÂíÄáÑÇ	10	Ò»°ãÃ³Ò×	5627	Ç§¿Ë	128361	¸±	537,434
202102	90049090	Î´ÁÐÃû½ÃÕýÊÓÁ¦¡¢»¤Ä¿µÈÓÃÍ¾µÄÑÛ¾µµÈÎïÆ·	330	Èðµä	10	Ò»°ãÃ³Ò×	18413	Ç§¿Ë	348604	¸±	4,303,111
202102	90049090	Î´ÁÐÃû½ÃÕýÊÓÁ¦¡¢»¤Ä¿µÈÓÃÍ¾µÄÑÛ¾µµÈÎïÆ·	331	ÈðÊ¿	10	Ò»°ãÃ³Ò×	7935	Ç§¿Ë	248986	¸±	1,412,738
202102	90049090	Î´ÁÐÃû½ÃÕýÊÓÁ¦¡¢»¤Ä¿µÈÓÃÍ¾µÄÑÛ¾µµÈÎïÆ·	334	°®É³ÄáÑÇ	10	Ò»°ãÃ³Ò×	100	Ç§¿Ë	652	¸±	54,979
202102	90049090	Î´ÁÐÃû½ÃÕýÊÓÁ¦¡¢»¤Ä¿µÈÓÃÍ¾µÄÑÛ¾µµÈÎïÆ·	335	À­ÍÑÎ¬ÑÇ	10	Ò»°ãÃ³Ò×	4895	Ç§¿Ë	135678	¸±	567,263
202102	90049090	Î´ÁÐÃû½ÃÕýÊÓÁ¦¡¢»¤Ä¿µÈÓÃÍ¾µÄÑÛ¾µµÈÎïÆ·	336	Á¢ÌÕÍð	10	Ò»°ãÃ³Ò×	302	Ç§¿Ë	10882	¸±	63,810
202102	90049090	Î´ÁÐÃû½ÃÕýÊÓÁ¦¡¢»¤Ä¿µÈÓÃÍ¾µÄÑÛ¾µµÈÎïÆ·	337	¸ñÂ³¼ªÑÇ	10	Ò»°ãÃ³Ò×	287	Ç§¿Ë	2120	¸±	16,168
202102	90049090	Î´ÁÐÃû½ÃÕýÊÓÁ¦¡¢»¤Ä¿µÈÓÃÍ¾µÄÑÛ¾µµÈÎïÆ·	338	ÑÇÃÀÄáÑÇ	10	Ò»°ãÃ³Ò×	58	Ç§¿Ë	736	¸±	3,277
202102	90049090	Î´ÁÐÃû½ÃÕýÊÓÁ¦¡¢»¤Ä¿µÈÓÃÍ¾µÄÑÛ¾µµÈÎïÆ·	339	°¢Èû°Ý½®	10	Ò»°ãÃ³Ò×	11	Ç§¿Ë	100	¸±	469
202102	90049090	Î´ÁÐÃû½ÃÕýÊÓÁ¦¡¢»¤Ä¿µÈÓÃÍ¾µÄÑÛ¾µµÈÎïÆ·	340	°×¶íÂÞË¹	10	Ò»°ãÃ³Ò×	1596	Ç§¿Ë	36307	¸±	234,416
202102	90049090	Î´ÁÐÃû½ÃÕýÊÓÁ¦¡¢»¤Ä¿µÈÓÃÍ¾µÄÑÛ¾µµÈÎïÆ·	343	Ä¦¶û¶àÍß	10	Ò»°ãÃ³Ò×	523	Ç§¿Ë	11840	¸±	62,769
202102	90049090	Î´ÁÐÃû½ÃÕýÊÓÁ¦¡¢»¤Ä¿µÈÓÃÍ¾µÄÑÛ¾µµÈÎïÆ·	344	¶íÂÞË¹Áª°î	10	Ò»°ãÃ³Ò×	120839	Ç§¿Ë	3138132	¸±	12,730,571
202102	90049090	Î´ÁÐÃû½ÃÕýÊÓÁ¦¡¢»¤Ä¿µÈÓÃÍ¾µÄÑÛ¾µµÈÎïÆ·	347	ÎÚ¿ËÀ¼	10	Ò»°ãÃ³Ò×	20284	Ç§¿Ë	324137	¸±	1,553,334
202102	90049090	Î´ÁÐÃû½ÃÕýÊÓÁ¦¡¢»¤Ä¿µÈÓÃÍ¾µÄÑÛ¾µµÈÎïÆ·	350	Ë¹ÂåÎÄÄáÑÇ	10	Ò»°ãÃ³Ò×	1927	Ç§¿Ë	8495	¸±	209,177
202102	90049090	Î´ÁÐÃû½ÃÕýÊÓÁ¦¡¢»¤Ä¿µÈÓÃÍ¾µÄÑÛ¾µµÈÎïÆ·	351	¿ËÂÞµØÑÇ	10	Ò»°ãÃ³Ò×	2782	Ç§¿Ë	15085	¸±	166,350
202102	90049090	Î´ÁÐÃû½ÃÕýÊÓÁ¦¡¢»¤Ä¿µÈÓÃÍ¾µÄÑÛ¾µµÈÎïÆ·	352	½Ý¿Ë	10	Ò»°ãÃ³Ò×	5445	Ç§¿Ë	136563	¸±	1,487,661
202102	90049090	Î´ÁÐÃû½ÃÕýÊÓÁ¦¡¢»¤Ä¿µÈÓÃÍ¾µÄÑÛ¾µµÈÎïÆ·	353	Ë¹Âå·¥¿Ë	10	Ò»°ãÃ³Ò×	1657	Ç§¿Ë	39520	¸±	129,431
202102	90049090	Î´ÁÐÃû½ÃÕýÊÓÁ¦¡¢»¤Ä¿µÈÓÃÍ¾µÄÑÛ¾µµÈÎïÆ·	354	±±ÂíÆä¶Ù¹²ºÍ¹ú	10	Ò»°ãÃ³Ò×	720	Ç§¿Ë	19000	¸±	44,282
202102	90049090	Î´ÁÐÃû½ÃÕýÊÓÁ¦¡¢»¤Ä¿µÈÓÃÍ¾µÄÑÛ¾µµÈÎïÆ·	355	²¨ºÚ	10	Ò»°ãÃ³Ò×	603	Ç§¿Ë	15760	¸±	47,071
202102	90049090	Î´ÁÐÃû½ÃÕýÊÓÁ¦¡¢»¤Ä¿µÈÓÃÍ¾µÄÑÛ¾µµÈÎïÆ·	358	Èû¶ûÎ¬ÑÇ	10	Ò»°ãÃ³Ò×	5101	Ç§¿Ë	106280	¸±	297,952
202102	90049090	Î´ÁÐÃû½ÃÕýÊÓÁ¦¡¢»¤Ä¿µÈÓÃÍ¾µÄÑÛ¾µµÈÎïÆ·	402	°¢¸ùÍ¢	10	Ò»°ãÃ³Ò×	3862	Ç§¿Ë	37522	¸±	230,357
202102	90049090	Î´ÁÐÃû½ÃÕýÊÓÁ¦¡¢»¤Ä¿µÈÓÃÍ¾µÄÑÛ¾µµÈÎïÆ·	405	°Í°Í¶àË¹	10	Ò»°ãÃ³Ò×	23	Ç§¿Ë	380	¸±	3,697
202102	90049090	Î´ÁÐÃû½ÃÕýÊÓÁ¦¡¢»¤Ä¿µÈÓÃÍ¾µÄÑÛ¾µµÈÎïÆ·	408	¶àÃñ×å²£ÀûÎ¬ÑÇ¹ú	10	Ò»°ãÃ³Ò×	677	Ç§¿Ë	9660	¸±	66,885
202102	90049090	Î´ÁÐÃû½ÃÕýÊÓÁ¦¡¢»¤Ä¿µÈÓÃÍ¾µÄÑÛ¾µµÈÎïÆ·	410	°ÍÎ÷	10	Ò»°ãÃ³Ò×	41384	Ç§¿Ë	988543	¸±	2,464,415
202102	90049090	Î´ÁÐÃû½ÃÕýÊÓÁ¦¡¢»¤Ä¿µÈÓÃÍ¾µÄÑÛ¾µµÈÎïÆ·	412	ÖÇÀû	10	Ò»°ãÃ³Ò×	42575	Ç§¿Ë	1253486	¸±	5,602,281
202102	90049090	Î´ÁÐÃû½ÃÕýÊÓÁ¦¡¢»¤Ä¿µÈÓÃÍ¾µÄÑÛ¾µµÈÎïÆ·	413	¸çÂ×±ÈÑÇ	10	Ò»°ãÃ³Ò×	33447	Ç§¿Ë	1068604	¸±	2,869,216
202102	90049090	Î´ÁÐÃû½ÃÕýÊÓÁ¦¡¢»¤Ä¿µÈÓÃÍ¾µÄÑÛ¾µµÈÎïÆ·	414	¶àÃ×Äá¿Ë	11	¹ú¼Ò¼ä¡¢¹ú¼Ê×éÖ¯ÎÞ³¥Ô®ÖúºÍÔùËÍµÄÎï×Ê	12	Ç§¿Ë	165	¸±	5,833
202102	90049090	Î´ÁÐÃû½ÃÕýÊÓÁ¦¡¢»¤Ä¿µÈÓÃÍ¾µÄÑÛ¾µµÈÎïÆ·	415	¸çË¹´ïÀè¼Ó	10	Ò»°ãÃ³Ò×	1394	Ç§¿Ë	24244	¸±	134,902
202102	90049090	Î´ÁÐÃû½ÃÕýÊÓÁ¦¡¢»¤Ä¿µÈÓÃÍ¾µÄÑÛ¾µµÈÎïÆ·	416	¹Å°Í	10	Ò»°ãÃ³Ò×	16	Ç§¿Ë	400	¸±	1,569
202102	90049090	Î´ÁÐÃû½ÃÕýÊÓÁ¦¡¢»¤Ä¿µÈÓÃÍ¾µÄÑÛ¾µµÈÎïÆ·	418	¶àÃ×Äá¼Ó¹²ºÍ¹ú	10	Ò»°ãÃ³Ò×	1804	Ç§¿Ë	39580	¸±	361,578
202102	90049090	Î´ÁÐÃû½ÃÕýÊÓÁ¦¡¢»¤Ä¿µÈÓÃÍ¾µÄÑÛ¾µµÈÎïÆ·	419	¶ò¹Ï¶à¶û	10	Ò»°ãÃ³Ò×	2654	Ç§¿Ë	58845	¸±	393,865
202102	90049090	Î´ÁÐÃû½ÃÕýÊÓÁ¦¡¢»¤Ä¿µÈÓÃÍ¾µÄÑÛ¾µµÈÎïÆ·	420	·¨Êô¹çÑÇÄÇ	10	Ò»°ãÃ³Ò×	172	Ç§¿Ë	2340	¸±	7,992
202102	90049090	Î´ÁÐÃû½ÃÕýÊÓÁ¦¡¢»¤Ä¿µÈÓÃÍ¾µÄÑÛ¾µµÈÎïÆ·	423	Î£µØÂíÀ­	10	Ò»°ãÃ³Ò×	1446	Ç§¿Ë	29296	¸±	181,445
202102	90049090	Î´ÁÐÃû½ÃÕýÊÓÁ¦¡¢»¤Ä¿µÈÓÃÍ¾µÄÑÛ¾µµÈÎïÆ·	424	¹çÑÇÄÇ	10	Ò»°ãÃ³Ò×	397	Ç§¿Ë	5970	¸±	31,512
202102	90049090	Î´ÁÐÃû½ÃÕýÊÓÁ¦¡¢»¤Ä¿µÈÓÃÍ¾µÄÑÛ¾µµÈÎïÆ·	426	ºé¶¼À­Ë¹	10	Ò»°ãÃ³Ò×	2258	Ç§¿Ë	39300	¸±	339,023
202102	90049090	Î´ÁÐÃû½ÃÕýÊÓÁ¦¡¢»¤Ä¿µÈÓÃÍ¾µÄÑÛ¾µµÈÎïÆ·	427	ÑÀÂò¼Ó	10	Ò»°ãÃ³Ò×	38	Ç§¿Ë	480	¸±	2,034
202102	90049090	Î´ÁÐÃû½ÃÕýÊÓÁ¦¡¢»¤Ä¿µÈÓÃÍ¾µÄÑÛ¾µµÈÎïÆ·	429	Ä«Î÷¸ç	10	Ò»°ãÃ³Ò×	86651	Ç§¿Ë	1896382	¸±	6,972,681
202102	90049090	Î´ÁÐÃû½ÃÕýÊÓÁ¦¡¢»¤Ä¿µÈÓÃÍ¾µÄÑÛ¾µµÈÎïÆ·	431	Äá¼ÓÀ­¹Ï	10	Ò»°ãÃ³Ò×	50	Ç§¿Ë	900	¸±	2,873
202102	90049090	Î´ÁÐÃû½ÃÕýÊÓÁ¦¡¢»¤Ä¿µÈÓÃÍ¾µÄÑÛ¾µµÈÎïÆ·	432	°ÍÄÃÂí	10	Ò»°ãÃ³Ò×	6476	Ç§¿Ë	181878	¸±	751,644
202102	90049090	Î´ÁÐÃû½ÃÕýÊÓÁ¦¡¢»¤Ä¿µÈÓÃÍ¾µÄÑÛ¾µµÈÎïÆ·	433	°ÍÀ­¹ç	10	Ò»°ãÃ³Ò×	1862	Ç§¿Ë	41963	¸±	268,546
202102	90049090	Î´ÁÐÃû½ÃÕýÊÓÁ¦¡¢»¤Ä¿µÈÓÃÍ¾µÄÑÛ¾µµÈÎïÆ·	434	ÃØÂ³	10	Ò»°ãÃ³Ò×	29183	Ç§¿Ë	831284	¸±	1,821,993
202102	90049090	Î´ÁÐÃû½ÃÕýÊÓÁ¦¡¢»¤Ä¿µÈÓÃÍ¾µÄÑÛ¾µµÈÎïÆ·	435	²¨¶àÀè¸÷	10	Ò»°ãÃ³Ò×	67	Ç§¿Ë	500	¸±	1,945
202102	90049090	Î´ÁÐÃû½ÃÕýÊÓÁ¦¡¢»¤Ä¿µÈÓÃÍ¾µÄÑÛ¾µµÈÎïÆ·	439	Ê¥ÎÄÉ­ÌØºÍ¸ñÁÖÄÉ¶¡Ë¹	10	Ò»°ãÃ³Ò×	69	Ç§¿Ë	960	¸±	3,496
202102	90049090	Î´ÁÐÃû½ÃÕýÊÓÁ¦¡¢»¤Ä¿µÈÓÃÍ¾µÄÑÛ¾µµÈÎïÆ·	440	Èø¶ûÍß¶à	10	Ò»°ãÃ³Ò×	2378	Ç§¿Ë	74560	¸±	122,338
202102	90049090	Î´ÁÐÃû½ÃÕýÊÓÁ¦¡¢»¤Ä¿µÈÓÃÍ¾µÄÑÛ¾µµÈÎïÆ·	442	ÌØÁ¢Äá´ïºÍ¶à°Í¸ç	10	Ò»°ãÃ³Ò×	357	Ç§¿Ë	10210	¸±	20,597
202102	90049090	Î´ÁÐÃû½ÃÕýÊÓÁ¦¡¢»¤Ä¿µÈÓÃÍ¾µÄÑÛ¾µµÈÎïÆ·	444	ÎÚÀ­¹ç	10	Ò»°ãÃ³Ò×	20534	Ç§¿Ë	96503	¸±	478,511
202102	90049090	Î´ÁÐÃû½ÃÕýÊÓÁ¦¡¢»¤Ä¿µÈÓÃÍ¾µÄÑÛ¾µµÈÎïÆ·	445	Î¯ÄÚÈðÀ­	10	Ò»°ãÃ³Ò×	584	Ç§¿Ë	9044	¸±	264,263
202102	90049090	Î´ÁÐÃû½ÃÕýÊÓÁ¦¡¢»¤Ä¿µÈÓÃÍ¾µÄÑÛ¾µµÈÎïÆ·	501	¼ÓÄÃ´ó	10	Ò»°ãÃ³Ò×	35659	Ç§¿Ë	644309	¸±	8,477,936
202102	90049090	Î´ÁÐÃû½ÃÕýÊÓÁ¦¡¢»¤Ä¿µÈÓÃÍ¾µÄÑÛ¾µµÈÎïÆ·	502	ÃÀ¹ú	10	Ò»°ãÃ³Ò×	964812	Ç§¿Ë	22451353	¸±	189,049,903
202102	90049090	Î´ÁÐÃû½ÃÕýÊÓÁ¦¡¢»¤Ä¿µÈÓÃÍ¾µÄÑÛ¾µµÈÎïÆ·	504	°ÙÄ½´ó	10	Ò»°ãÃ³Ò×	4	Ç§¿Ë	50	¸±	373
202102	90049090	Î´ÁÐÃû½ÃÕýÊÓÁ¦¡¢»¤Ä¿µÈÓÃÍ¾µÄÑÛ¾µµÈÎïÆ·	601	°Ä´óÀûÑÇ	10	Ò»°ãÃ³Ò×	34786	Ç§¿Ë	879288	¸±	9,086,039
202102	90049090	Î´ÁÐÃû½ÃÕýÊÓÁ¦¡¢»¤Ä¿µÈÓÃÍ¾µÄÑÛ¾µµÈÎïÆ·	603	ì³¼Ã	10	Ò»°ãÃ³Ò×	79	Ç§¿Ë	1490	¸±	3,599
202102	90049090	Î´ÁÐÃû½ÃÕýÊÓÁ¦¡¢»¤Ä¿µÈÓÃÍ¾µÄÑÛ¾µµÈÎïÆ·	607	ÐÂ¿¦Àï¶àÄáÑÇ	10	Ò»°ãÃ³Ò×	135	Ç§¿Ë	2700	¸±	9,193
202102	90049090	Î´ÁÐÃû½ÃÕýÊÓÁ¦¡¢»¤Ä¿µÈÓÃÍ¾µÄÑÛ¾µµÈÎïÆ·	609	ÐÂÎ÷À¼	10	Ò»°ãÃ³Ò×	4526	Ç§¿Ë	160361	¸±	1,089,196
202102	90049090	Î´ÁÐÃû½ÃÕýÊÓÁ¦¡¢»¤Ä¿µÈÓÃÍ¾µÄÑÛ¾µµÈÎïÆ·	611	°Í²¼ÑÇÐÂ¼¸ÄÚÑÇ	10	Ò»°ãÃ³Ò×	190	Ç§¿Ë	3572	¸±	24,946
202102	90049090	Î´ÁÐÃû½ÃÕýÊÓÁ¦¡¢»¤Ä¿µÈÓÃÍ¾µÄÑÛ¾µµÈÎïÆ·	613	ËùÂÞÃÅÈºµº	10	Ò»°ãÃ³Ò×	31	Ç§¿Ë	480	¸±	1,490
202102	90049090	Î´ÁÐÃû½ÃÕýÊÓÁ¦¡¢»¤Ä¿µÈÓÃÍ¾µÄÑÛ¾µµÈÎïÆ·	623	·¨Êô²¨ÀûÄáÎ÷ÑÇ	10	Ò»°ãÃ³Ò×	87	Ç§¿Ë	1161	¸±	3,975
202103	90049090	Î´ÁÐÃû½ÃÕýÊÓÁ¦¡¢»¤Ä¿µÈÓÃÍ¾µÄÑÛ¾µµÈÎïÆ·	102	°ÍÁÖ	10	Ò»°ãÃ³Ò×	30	Ç§¿Ë	400	¸±	1,442
202103	90049090	Î´ÁÐÃû½ÃÕýÊÓÁ¦¡¢»¤Ä¿µÈÓÃÍ¾µÄÑÛ¾µµÈÎïÆ·	103	ÃÏ¼ÓÀ­¹ú	10	Ò»°ãÃ³Ò×	1685	Ç§¿Ë	39880	¸±	350,257
202103	90049090	Î´ÁÐÃû½ÃÕýÊÓÁ¦¡¢»¤Ä¿µÈÓÃÍ¾µÄÑÛ¾µµÈÎïÆ·	105	ÎÄÀ³	10	Ò»°ãÃ³Ò×	381	Ç§¿Ë	2100	¸±	50,273
202103	90049090	Î´ÁÐÃû½ÃÕýÊÓÁ¦¡¢»¤Ä¿µÈÓÃÍ¾µÄÑÛ¾µµÈÎïÆ·	106	Ãåµé	10	Ò»°ãÃ³Ò×	128	Ç§¿Ë	1920	¸±	18,280
202103	90049090	Î´ÁÐÃû½ÃÕýÊÓÁ¦¡¢»¤Ä¿µÈÓÃÍ¾µÄÑÛ¾µµÈÎïÆ·	107	¼íÆÒÕ¯	10	Ò»°ãÃ³Ò×	178	Ç§¿Ë	4795	¸±	41,866
202103	90049090	Î´ÁÐÃû½ÃÕýÊÓÁ¦¡¢»¤Ä¿µÈÓÃÍ¾µÄÑÛ¾µµÈÎïÆ·	108	ÈûÆÖÂ·Ë¹	10	Ò»°ãÃ³Ò×	678	Ç§¿Ë	6128	¸±	44,322
202103	90049090	Î´ÁÐÃû½ÃÕýÊÓÁ¦¡¢»¤Ä¿µÈÓÃÍ¾µÄÑÛ¾µµÈÎïÆ·	110	ÖÐ¹úÏã¸Û	10	Ò»°ãÃ³Ò×	20597	Ç§¿Ë	471586	¸±	16,565,285
202103	90049090	Î´ÁÐÃû½ÃÕýÊÓÁ¦¡¢»¤Ä¿µÈÓÃÍ¾µÄÑÛ¾µµÈÎïÆ·	111	Ó¡¶È	10	Ò»°ãÃ³Ò×	6015	Ç§¿Ë	129102	¸±	2,003,750
202103	90049090	Î´ÁÐÃû½ÃÕýÊÓÁ¦¡¢»¤Ä¿µÈÓÃÍ¾µÄÑÛ¾µµÈÎïÆ·	112	Ó¡¶ÈÄáÎ÷ÑÇ	10	Ò»°ãÃ³Ò×	37893	Ç§¿Ë	1300245	¸±	5,018,765
202103	90049090	Î´ÁÐÃû½ÃÕýÊÓÁ¦¡¢»¤Ä¿µÈÓÃÍ¾µÄÑÛ¾µµÈÎïÆ·	113	ÒÁÀÊ	10	Ò»°ãÃ³Ò×	436	Ç§¿Ë	2100	¸±	49,761
202103	90049090	Î´ÁÐÃû½ÃÕýÊÓÁ¦¡¢»¤Ä¿µÈÓÃÍ¾µÄÑÛ¾µµÈÎïÆ·	114	ÒÁÀ­¿Ë	10	Ò»°ãÃ³Ò×	233	Ç§¿Ë	12220	¸±	23,509
202103	90049090	Î´ÁÐÃû½ÃÕýÊÓÁ¦¡¢»¤Ä¿µÈÓÃÍ¾µÄÑÛ¾µµÈÎïÆ·	115	ÒÔÉ«ÁÐ	10	Ò»°ãÃ³Ò×	5105	Ç§¿Ë	40420	¸±	447,635
202103	90049090	Î´ÁÐÃû½ÃÕýÊÓÁ¦¡¢»¤Ä¿µÈÓÃÍ¾µÄÑÛ¾µµÈÎïÆ·	116	ÈÕ±¾	10	Ò»°ãÃ³Ò×	48457	Ç§¿Ë	742055	¸±	10,877,031
202103	90049090	Î´ÁÐÃû½ÃÕýÊÓÁ¦¡¢»¤Ä¿µÈÓÃÍ¾µÄÑÛ¾µµÈÎïÆ·	117	Ô¼µ©	10	Ò»°ãÃ³Ò×	646	Ç§¿Ë	5242	¸±	29,559
202103	90049090	Î´ÁÐÃû½ÃÕýÊÓÁ¦¡¢»¤Ä¿µÈÓÃÍ¾µÄÑÛ¾µµÈÎïÆ·	118	¿ÆÍþÌØ	10	Ò»°ãÃ³Ò×	803	Ç§¿Ë	13782	¸±	207,732
202103	90049090	Î´ÁÐÃû½ÃÕýÊÓÁ¦¡¢»¤Ä¿µÈÓÃÍ¾µÄÑÛ¾µµÈÎïÆ·	119	ÀÏÎÎ	10	Ò»°ãÃ³Ò×	390	Ç§¿Ë	7408	¸±	28,862
202103	90049090	Î´ÁÐÃû½ÃÕýÊÓÁ¦¡¢»¤Ä¿µÈÓÃÍ¾µÄÑÛ¾µµÈÎïÆ·	120	Àè°ÍÄÛ	10	Ò»°ãÃ³Ò×	1422	Ç§¿Ë	26440	¸±	81,670
202103	90049090	Î´ÁÐÃû½ÃÕýÊÓÁ¦¡¢»¤Ä¿µÈÓÃÍ¾µÄÑÛ¾µµÈÎïÆ·	122	ÂíÀ´Î÷ÑÇ	10	Ò»°ãÃ³Ò×	4008	Ç§¿Ë	115660	¸±	1,122,811
202103	90049090	Î´ÁÐÃû½ÃÕýÊÓÁ¦¡¢»¤Ä¿µÈÓÃÍ¾µÄÑÛ¾µµÈÎïÆ·	123	Âí¶û´ú·ò	10	Ò»°ãÃ³Ò×	27	Ç§¿Ë	157	¸±	1,567
202103	90049090	Î´ÁÐÃû½ÃÕýÊÓÁ¦¡¢»¤Ä¿µÈÓÃÍ¾µÄÑÛ¾µµÈÎïÆ·	124	ÃÉ¹Å	10	Ò»°ãÃ³Ò×	75	Ç§¿Ë	1100	¸±	5,135
202103	90049090	Î´ÁÐÃû½ÃÕýÊÓÁ¦¡¢»¤Ä¿µÈÓÃÍ¾µÄÑÛ¾µµÈÎïÆ·	125	Äá²´¶ûÁª°îÃñÖ÷¹²ºÍ¹ú	10	Ò»°ãÃ³Ò×	796	Ç§¿Ë	24535	¸±	342,740
202103	90049090	Î´ÁÐÃû½ÃÕýÊÓÁ¦¡¢»¤Ä¿µÈÓÃÍ¾µÄÑÛ¾µµÈÎïÆ·	126	°¢Âü	10	Ò»°ãÃ³Ò×	122	Ç§¿Ë	1920	¸±	7,122
202103	90049090	Î´ÁÐÃû½ÃÕýÊÓÁ¦¡¢»¤Ä¿µÈÓÃÍ¾µÄÑÛ¾µµÈÎïÆ·	127	°Í»ùË¹Ì¹	10	Ò»°ãÃ³Ò×	3592	Ç§¿Ë	76302	¸±	196,388
202103	90049090	Î´ÁÐÃû½ÃÕýÊÓÁ¦¡¢»¤Ä¿µÈÓÃÍ¾µÄÑÛ¾µµÈÎïÆ·	129	·ÆÂÉ±ö	10	Ò»°ãÃ³Ò×	13303	Ç§¿Ë	144534	¸±	1,116,136
202103	90049090	Î´ÁÐÃû½ÃÕýÊÓÁ¦¡¢»¤Ä¿µÈÓÃÍ¾µÄÑÛ¾µµÈÎïÆ·	130	¿¨Ëþ¶û	10	Ò»°ãÃ³Ò×	158	Ç§¿Ë	2149	¸±	8,779
202103	90049090	Î´ÁÐÃû½ÃÕýÊÓÁ¦¡¢»¤Ä¿µÈÓÃÍ¾µÄÑÛ¾µµÈÎïÆ·	131	É³ÌØ°¢À­²®	10	Ò»°ãÃ³Ò×	8529	Ç§¿Ë	111548	¸±	1,894,640
202103	90049090	Î´ÁÐÃû½ÃÕýÊÓÁ¦¡¢»¤Ä¿µÈÓÃÍ¾µÄÑÛ¾µµÈÎïÆ·	132	ÐÂ¼ÓÆÂ	10	Ò»°ãÃ³Ò×	25969	Ç§¿Ë	366473	¸±	6,084,452
202103	90049090	Î´ÁÐÃû½ÃÕýÊÓÁ¦¡¢»¤Ä¿µÈÓÃÍ¾µÄÑÛ¾µµÈÎïÆ·	133	º«¹ú	10	Ò»°ãÃ³Ò×	28244	Ç§¿Ë	401951	¸±	4,517,636
202103	90049090	Î´ÁÐÃû½ÃÕýÊÓÁ¦¡¢»¤Ä¿µÈÓÃÍ¾µÄÑÛ¾µµÈÎïÆ·	134	Ë¹ÀïÀ¼¿¨	10	Ò»°ãÃ³Ò×	1420	Ç§¿Ë	14237	¸±	105,330
202103	90049090	Î´ÁÐÃû½ÃÕýÊÓÁ¦¡¢»¤Ä¿µÈÓÃÍ¾µÄÑÛ¾µµÈÎïÆ·	135	ÐðÀûÑÇ	10	Ò»°ãÃ³Ò×	12	Ç§¿Ë	192	¸±	712
202103	90049090	Î´ÁÐÃû½ÃÕýÊÓÁ¦¡¢»¤Ä¿µÈÓÃÍ¾µÄÑÛ¾µµÈÎïÆ·	136	Ì©¹ú	10	Ò»°ãÃ³Ò×	15647	Ç§¿Ë	231737	¸±	2,807,779
202103	90049090	Î´ÁÐÃû½ÃÕýÊÓÁ¦¡¢»¤Ä¿µÈÓÃÍ¾µÄÑÛ¾µµÈÎïÆ·	137	ÍÁ¶úÆä	10	Ò»°ãÃ³Ò×	13190	Ç§¿Ë	179928	¸±	770,873
202103	90049090	Î´ÁÐÃû½ÃÕýÊÓÁ¦¡¢»¤Ä¿µÈÓÃÍ¾µÄÑÛ¾µµÈÎïÆ·	138	°¢ÁªÇõ	10	Ò»°ãÃ³Ò×	7471	Ç§¿Ë	197859	¸±	2,522,291
202103	90049090	Î´ÁÐÃû½ÃÕýÊÓÁ¦¡¢»¤Ä¿µÈÓÃÍ¾µÄÑÛ¾µµÈÎïÆ·	139	Ò²ÃÅ	10	Ò»°ãÃ³Ò×	219	Ç§¿Ë	3200	¸±	11,955
202103	90049090	Î´ÁÐÃû½ÃÕýÊÓÁ¦¡¢»¤Ä¿µÈÓÃÍ¾µÄÑÛ¾µµÈÎïÆ·	141	Ô½ÄÏ	10	Ò»°ãÃ³Ò×	4894	Ç§¿Ë	47672	¸±	910,103
202103	90049090	Î´ÁÐÃû½ÃÕýÊÓÁ¦¡¢»¤Ä¿µÈÓÃÍ¾µÄÑÛ¾µµÈÎïÆ·	143	ÖÐ¹úÌ¨Íå	10	Ò»°ãÃ³Ò×	5068	Ç§¿Ë	72272	¸±	941,843
202103	90049090	Î´ÁÐÃû½ÃÕýÊÓÁ¦¡¢»¤Ä¿µÈÓÃÍ¾µÄÑÛ¾µµÈÎïÆ·	144	¶«µÛãë	10	Ò»°ãÃ³Ò×	86	Ç§¿Ë	1544	¸±	6,844
202103	90049090	Î´ÁÐÃû½ÃÕýÊÓÁ¦¡¢»¤Ä¿µÈÓÃÍ¾µÄÑÛ¾µµÈÎïÆ·	145	¹þÈø¿ËË¹Ì¹	10	Ò»°ãÃ³Ò×	3405	Ç§¿Ë	54190	¸±	118,844
202103	90049090	Î´ÁÐÃû½ÃÕýÊÓÁ¦¡¢»¤Ä¿µÈÓÃÍ¾µÄÑÛ¾µµÈÎïÆ·	146	¼ª¶û¼ªË¹Ë¹Ì¹	10	Ò»°ãÃ³Ò×	40	Ç§¿Ë	790	¸±	5,634
202103	90049090	Î´ÁÐÃû½ÃÕýÊÓÁ¦¡¢»¤Ä¿µÈÓÃÍ¾µÄÑÛ¾µµÈÎïÆ·	146	¼ª¶û¼ªË¹Ë¹Ì¹	11	¹ú¼Ò¼ä¡¢¹ú¼Ê×éÖ¯ÎÞ³¥Ô®ÖúºÍÔùËÍµÄÎï×Ê	1700	Ç§¿Ë	20000	¸±	140,000
202103	90049090	Î´ÁÐÃû½ÃÕýÊÓÁ¦¡¢»¤Ä¿µÈÓÃÍ¾µÄÑÛ¾µµÈÎïÆ·	147	Ëþ¼ª¿ËË¹Ì¹	10	Ò»°ãÃ³Ò×	176	Ç§¿Ë	4499	¸±	35,691
202103	90049090	Î´ÁÐÃû½ÃÕýÊÓÁ¦¡¢»¤Ä¿µÈÓÃÍ¾µÄÑÛ¾µµÈÎïÆ·	148	ÍÁ¿âÂüË¹Ì¹	10	Ò»°ãÃ³Ò×	196	Ç§¿Ë	2920	¸±	35,976
202103	90049090	Î´ÁÐÃû½ÃÕýÊÓÁ¦¡¢»¤Ä¿µÈÓÃÍ¾µÄÑÛ¾µµÈÎïÆ·	149	ÎÚ×È±ð¿ËË¹Ì¹	10	Ò»°ãÃ³Ò×	8478	Ç§¿Ë	243280	¸±	363,626
202103	90049090	Î´ÁÐÃû½ÃÕýÊÓÁ¦¡¢»¤Ä¿µÈÓÃÍ¾µÄÑÛ¾µµÈÎïÆ·	201	°¢¶û¼°ÀûÑÇ	10	Ò»°ãÃ³Ò×	101	Ç§¿Ë	1500	¸±	16,289
202103	90049090	Î´ÁÐÃû½ÃÕýÊÓÁ¦¡¢»¤Ä¿µÈÓÃÍ¾µÄÑÛ¾µµÈÎïÆ·	203	±´Äþ	10	Ò»°ãÃ³Ò×	12563	Ç§¿Ë	138000	¸±	397,292
202103	90049090	Î´ÁÐÃû½ÃÕýÊÓÁ¦¡¢»¤Ä¿µÈÓÃÍ¾µÄÑÛ¾µµÈÎïÆ·	206	¿¦ÂóÂ¡	10	Ò»°ãÃ³Ò×	201	Ç§¿Ë	2415	¸±	7,872
202103	90049090	Î´ÁÐÃû½ÃÕýÊÓÁ¦¡¢»¤Ä¿µÈÓÃÍ¾µÄÑÛ¾µµÈÎïÆ·	211	Õ§µÃ	10	Ò»°ãÃ³Ò×	1660	Ç§¿Ë	26500	¸±	497,099
202103	90049090	Î´ÁÐÃû½ÃÕýÊÓÁ¦¡¢»¤Ä¿µÈÓÃÍ¾µÄÑÛ¾µµÈÎïÆ·	212	¿ÆÄ¦ÂÞ	11	¹ú¼Ò¼ä¡¢¹ú¼Ê×éÖ¯ÎÞ³¥Ô®ÖúºÍÔùËÍµÄÎï×Ê	326	Ç§¿Ë	5000	¸±	40,000
202103	90049090	Î´ÁÐÃû½ÃÕýÊÓÁ¦¡¢»¤Ä¿µÈÓÃÍ¾µÄÑÛ¾µµÈÎïÆ·	212	¿ÆÄ¦ÂÞ	12	ÆäËû¾èÔùÎï×Ê	208	Ç§¿Ë	2750	¸±	27,500
202103	90049090	Î´ÁÐÃû½ÃÕýÊÓÁ¦¡¢»¤Ä¿µÈÓÃÍ¾µÄÑÛ¾µµÈÎïÆ·	213	¸Õ¹û(²¼)	10	Ò»°ãÃ³Ò×	10	Ç§¿Ë	96	¸±	2,106
202103	90049090	Î´ÁÐÃû½ÃÕýÊÓÁ¦¡¢»¤Ä¿µÈÓÃÍ¾µÄÑÛ¾µµÈÎïÆ·	214	¼ª²¼Ìá	10	Ò»°ãÃ³Ò×	12	Ç§¿Ë	170	¸±	12,264
202103	90049090	Î´ÁÐÃû½ÃÕýÊÓÁ¦¡¢»¤Ä¿µÈÓÃÍ¾µÄÑÛ¾µµÈÎïÆ·	215	°£¼°	10	Ò»°ãÃ³Ò×	2649	Ç§¿Ë	85346	¸±	222,714
202103	90049090	Î´ÁÐÃû½ÃÕýÊÓÁ¦¡¢»¤Ä¿µÈÓÃÍ¾µÄÑÛ¾µµÈÎïÆ·	217	°£Èû¶í±ÈÑÇ	10	Ò»°ãÃ³Ò×	384	Ç§¿Ë	4000	¸±	37,347
202103	90049090	Î´ÁÐÃû½ÃÕýÊÓÁ¦¡¢»¤Ä¿µÈÓÃÍ¾µÄÑÛ¾µµÈÎïÆ·	218	¼ÓÅî	10	Ò»°ãÃ³Ò×	3194	Ç§¿Ë	53700	¸±	193,003
202103	90049090	Î´ÁÐÃû½ÃÕýÊÓÁ¦¡¢»¤Ä¿µÈÓÃÍ¾µÄÑÛ¾µµÈÎïÆ·	219	¸Ô±ÈÑÇ	10	Ò»°ãÃ³Ò×	290	Ç§¿Ë	4800	¸±	12,413
202103	90049090	Î´ÁÐÃû½ÃÕýÊÓÁ¦¡¢»¤Ä¿µÈÓÃÍ¾µÄÑÛ¾µµÈÎïÆ·	220	¼ÓÄÉ	10	Ò»°ãÃ³Ò×	1053	Ç§¿Ë	17123	¸±	29,809
202103	90049090	Î´ÁÐÃû½ÃÕýÊÓÁ¦¡¢»¤Ä¿µÈÓÃÍ¾µÄÑÛ¾µµÈÎïÆ·	220	¼ÓÄÉ	11	¹ú¼Ò¼ä¡¢¹ú¼Ê×éÖ¯ÎÞ³¥Ô®ÖúºÍÔùËÍµÄÎï×Ê	4	Ç§¿Ë	60	¸±	430
202103	90049090	Î´ÁÐÃû½ÃÕýÊÓÁ¦¡¢»¤Ä¿µÈÓÃÍ¾µÄÑÛ¾µµÈÎïÆ·	221	¼¸ÄÚÑÇ	10	Ò»°ãÃ³Ò×	167	Ç§¿Ë	2553	¸±	11,349
202103	90049090	Î´ÁÐÃû½ÃÕýÊÓÁ¦¡¢»¤Ä¿µÈÓÃÍ¾µÄÑÛ¾µµÈÎïÆ·	223	¿ÆÌØµÏÍß	10	Ò»°ãÃ³Ò×	1551	Ç§¿Ë	23500	¸±	105,923
202103	90049090	Î´ÁÐÃû½ÃÕýÊÓÁ¦¡¢»¤Ä¿µÈÓÃÍ¾µÄÑÛ¾µµÈÎïÆ·	224	¿ÏÄáÑÇ	10	Ò»°ãÃ³Ò×	635	Ç§¿Ë	12455	¸±	102,600
202103	90049090	Î´ÁÐÃû½ÃÕýÊÓÁ¦¡¢»¤Ä¿µÈÓÃÍ¾µÄÑÛ¾µµÈÎïÆ·	225	Àû±ÈÀïÑÇ	10	Ò»°ãÃ³Ò×	50	Ç§¿Ë	400	¸±	1,829
202103	90049090	Î´ÁÐÃû½ÃÕýÊÓÁ¦¡¢»¤Ä¿µÈÓÃÍ¾µÄÑÛ¾µµÈÎïÆ·	226	Àû±ÈÑÇ	10	Ò»°ãÃ³Ò×	450	Ç§¿Ë	7200	¸±	24,096
202103	90049090	Î´ÁÐÃû½ÃÕýÊÓÁ¦¡¢»¤Ä¿µÈÓÃÍ¾µÄÑÛ¾µµÈÎïÆ·	227	Âí´ï¼ÓË¹¼Ó	10	Ò»°ãÃ³Ò×	657	Ç§¿Ë	8060	¸±	27,388
202103	90049090	Î´ÁÐÃû½ÃÕýÊÓÁ¦¡¢»¤Ä¿µÈÓÃÍ¾µÄÑÛ¾µµÈÎïÆ·	228	ÂíÀ­Î¬	11	¹ú¼Ò¼ä¡¢¹ú¼Ê×éÖ¯ÎÞ³¥Ô®ÖúºÍÔùËÍµÄÎï×Ê	652	Ç§¿Ë	10016	¸±	81,292
202103	90049090	Î´ÁÐÃû½ÃÕýÊÓÁ¦¡¢»¤Ä¿µÈÓÃÍ¾µÄÑÛ¾µµÈÎïÆ·	230	Ã«ÀïËþÄáÑÇ	10	Ò»°ãÃ³Ò×	487	Ç§¿Ë	21175	¸±	95,443
202103	90049090	Î´ÁÐÃû½ÃÕýÊÓÁ¦¡¢»¤Ä¿µÈÓÃÍ¾µÄÑÛ¾µµÈÎïÆ·	231	Ã«ÀïÇóË¹	10	Ò»°ãÃ³Ò×	38	Ç§¿Ë	500	¸±	1,900
202103	90049090	Î´ÁÐÃû½ÃÕýÊÓÁ¦¡¢»¤Ä¿µÈÓÃÍ¾µÄÑÛ¾µµÈÎïÆ·	232	Ä¦Âå¸ç	10	Ò»°ãÃ³Ò×	1004	Ç§¿Ë	15388	¸±	61,565
202103	90049090	Î´ÁÐÃû½ÃÕýÊÓÁ¦¡¢»¤Ä¿µÈÓÃÍ¾µÄÑÛ¾µµÈÎïÆ·	233	ÄªÉ£±È¿Ë	10	Ò»°ãÃ³Ò×	224	Ç§¿Ë	3119	¸±	35,759
202103	90049090	Î´ÁÐÃû½ÃÕýÊÓÁ¦¡¢»¤Ä¿µÈÓÃÍ¾µÄÑÛ¾µµÈÎïÆ·	234	ÄÉÃ×±ÈÑÇ	10	Ò»°ãÃ³Ò×	0	Ç§¿Ë	3	¸±	135
202103	90049090	Î´ÁÐÃû½ÃÕýÊÓÁ¦¡¢»¤Ä¿µÈÓÃÍ¾µÄÑÛ¾µµÈÎïÆ·	235	ÄáÈÕ¶û	10	Ò»°ãÃ³Ò×	28	Ç§¿Ë	300	¸±	12,112
202103	90049090	Î´ÁÐÃû½ÃÕýÊÓÁ¦¡¢»¤Ä¿µÈÓÃÍ¾µÄÑÛ¾µµÈÎïÆ·	236	ÄáÈÕÀûÑÇ	10	Ò»°ãÃ³Ò×	2717	Ç§¿Ë	69426	¸±	259,993
202103	90049090	Î´ÁÐÃû½ÃÕýÊÓÁ¦¡¢»¤Ä¿µÈÓÃÍ¾µÄÑÛ¾µµÈÎïÆ·	237	ÁôÄáÍô	10	Ò»°ãÃ³Ò×	123	Ç§¿Ë	1423	¸±	5,972
202103	90049090	Î´ÁÐÃû½ÃÕýÊÓÁ¦¡¢»¤Ä¿µÈÓÃÍ¾µÄÑÛ¾µµÈÎïÆ·	240	ÈûÄÚ¼Ó¶û	10	Ò»°ãÃ³Ò×	2254	Ç§¿Ë	16229	¸±	80,292
202103	90049090	Î´ÁÐÃû½ÃÕýÊÓÁ¦¡¢»¤Ä¿µÈÓÃÍ¾µÄÑÛ¾µµÈÎïÆ·	241	ÈûÉà¶û	10	Ò»°ãÃ³Ò×	9	Ç§¿Ë	200	¸±	2,704
202103	90049090	Î´ÁÐÃû½ÃÕýÊÓÁ¦¡¢»¤Ä¿µÈÓÃÍ¾µÄÑÛ¾µµÈÎïÆ·	244	ÄÏ·Ç	10	Ò»°ãÃ³Ò×	16600	Ç§¿Ë	366504	¸±	926,420
202103	90049090	Î´ÁÐÃû½ÃÕýÊÓÁ¦¡¢»¤Ä¿µÈÓÃÍ¾µÄÑÛ¾µµÈÎïÆ·	246	ËÕµ¤	10	Ò»°ãÃ³Ò×	1272	Ç§¿Ë	17010	¸±	165,429
202103	90049090	Î´ÁÐÃû½ÃÕýÊÓÁ¦¡¢»¤Ä¿µÈÓÃÍ¾µÄÑÛ¾µµÈÎïÆ·	246	ËÕµ¤	11	¹ú¼Ò¼ä¡¢¹ú¼Ê×éÖ¯ÎÞ³¥Ô®ÖúºÍÔùËÍµÄÎï×Ê	10	Ç§¿Ë	130	¸±	10,497
202103	90049090	Î´ÁÐÃû½ÃÕýÊÓÁ¦¡¢»¤Ä¿µÈÓÃÍ¾µÄÑÛ¾µµÈÎïÆ·	247	Ì¹É£ÄáÑÇ	10	Ò»°ãÃ³Ò×	311	Ç§¿Ë	9200	¸±	22,111
202103	90049090	Î´ÁÐÃû½ÃÕýÊÓÁ¦¡¢»¤Ä¿µÈÓÃÍ¾µÄÑÛ¾µµÈÎïÆ·	248	¶à¸ç	10	Ò»°ãÃ³Ò×	399	Ç§¿Ë	6820	¸±	26,141
202103	90049090	Î´ÁÐÃû½ÃÕýÊÓÁ¦¡¢»¤Ä¿µÈÓÃÍ¾µÄÑÛ¾µµÈÎïÆ·	249	Í»ÄáË¹	10	Ò»°ãÃ³Ò×	639	Ç§¿Ë	9909	¸±	50,955
202103	90049090	Î´ÁÐÃû½ÃÕýÊÓÁ¦¡¢»¤Ä¿µÈÓÃÍ¾µÄÑÛ¾µµÈÎïÆ·	250	ÎÚ¸É´ï	10	Ò»°ãÃ³Ò×	1618	Ç§¿Ë	38570	¸±	159,465
202103	90049090	Î´ÁÐÃû½ÃÕýÊÓÁ¦¡¢»¤Ä¿µÈÓÃÍ¾µÄÑÛ¾µµÈÎïÆ·	252	¸Õ¹û(½ð)	10	Ò»°ãÃ³Ò×	456	Ç§¿Ë	5680	¸±	30,179
202103	90049090	Î´ÁÐÃû½ÃÕýÊÓÁ¦¡¢»¤Ä¿µÈÓÃÍ¾µÄÑÛ¾µµÈÎïÆ·	253	ÔÞ±ÈÑÇ	10	Ò»°ãÃ³Ò×	224	Ç§¿Ë	7810	¸±	74,970
202103	90049090	Î´ÁÐÃû½ÃÕýÊÓÁ¦¡¢»¤Ä¿µÈÓÃÍ¾µÄÑÛ¾µµÈÎïÆ·	254	½ò°Í²¼Î¤	10	Ò»°ãÃ³Ò×	201	Ç§¿Ë	2880	¸±	10,895
202103	90049090	Î´ÁÐÃû½ÃÕýÊÓÁ¦¡¢»¤Ä¿µÈÓÃÍ¾µÄÑÛ¾µµÈÎïÆ·	257	Ë¹ÍþÊ¿À¼	10	Ò»°ãÃ³Ò×	14	Ç§¿Ë	300	¸±	4,211
202103	90049090	Î´ÁÐÃû½ÃÕýÊÓÁ¦¡¢»¤Ä¿µÈÓÃÍ¾µÄÑÛ¾µµÈÎïÆ·	258	¶òÁ¢ÌØÀïÑÇ	11	¹ú¼Ò¼ä¡¢¹ú¼Ê×éÖ¯ÎÞ³¥Ô®ÖúºÍÔùËÍµÄÎï×Ê	2	Ç§¿Ë	20	¸±	1,615
202103	90049090	Î´ÁÐÃû½ÃÕýÊÓÁ¦¡¢»¤Ä¿µÈÓÃÍ¾µÄÑÛ¾µµÈÎïÆ·	301	±ÈÀûÊ±	10	Ò»°ãÃ³Ò×	20479	Ç§¿Ë	223257	¸±	3,815,416
202103	90049090	Î´ÁÐÃû½ÃÕýÊÓÁ¦¡¢»¤Ä¿µÈÓÃÍ¾µÄÑÛ¾µµÈÎïÆ·	302	µ¤Âó	10	Ò»°ãÃ³Ò×	16795	Ç§¿Ë	240041	¸±	1,265,995
202103	90049090	Î´ÁÐÃû½ÃÕýÊÓÁ¦¡¢»¤Ä¿µÈÓÃÍ¾µÄÑÛ¾µµÈÎïÆ·	303	Ó¢¹ú	10	Ò»°ãÃ³Ò×	46232	Ç§¿Ë	893339	¸±	10,405,986
202103	90049090	Î´ÁÐÃû½ÃÕýÊÓÁ¦¡¢»¤Ä¿µÈÓÃÍ¾µÄÑÛ¾µµÈÎïÆ·	304	µÂ¹ú	10	Ò»°ãÃ³Ò×	103478	Ç§¿Ë	1847929	¸±	16,136,042
202103	90049090	Î´ÁÐÃû½ÃÕýÊÓÁ¦¡¢»¤Ä¿µÈÓÃÍ¾µÄÑÛ¾µµÈÎïÆ·	305	·¨¹ú	10	Ò»°ãÃ³Ò×	32781	Ç§¿Ë	591163	¸±	11,355,346
202103	90049090	Î´ÁÐÃû½ÃÕýÊÓÁ¦¡¢»¤Ä¿µÈÓÃÍ¾µÄÑÛ¾µµÈÎïÆ·	306	°®¶ûÀ¼	10	Ò»°ãÃ³Ò×	90705	Ç§¿Ë	1138112	¸±	2,632,736
202103	90049090	Î´ÁÐÃû½ÃÕýÊÓÁ¦¡¢»¤Ä¿µÈÓÃÍ¾µÄÑÛ¾µµÈÎïÆ·	307	Òâ´óÀû	10	Ò»°ãÃ³Ò×	62441	Ç§¿Ë	843611	¸±	7,834,594
202103	90049090	Î´ÁÐÃû½ÃÕýÊÓÁ¦¡¢»¤Ä¿µÈÓÃÍ¾µÄÑÛ¾µµÈÎïÆ·	308	Â¬É­±¤	10	Ò»°ãÃ³Ò×	0	Ç§¿Ë	1	¸±	91
202103	90049090	Î´ÁÐÃû½ÃÕýÊÓÁ¦¡¢»¤Ä¿µÈÓÃÍ¾µÄÑÛ¾µµÈÎïÆ·	309	ºÉÀ¼	10	Ò»°ãÃ³Ò×	109862	Ç§¿Ë	1399350	¸±	8,499,817
202103	90049090	Î´ÁÐÃû½ÃÕýÊÓÁ¦¡¢»¤Ä¿µÈÓÃÍ¾µÄÑÛ¾µµÈÎïÆ·	310	Ï£À°	10	Ò»°ãÃ³Ò×	7550	Ç§¿Ë	53640	¸±	1,356,430
202103	90049090	Î´ÁÐÃû½ÃÕýÊÓÁ¦¡¢»¤Ä¿µÈÓÃÍ¾µÄÑÛ¾µµÈÎïÆ·	311	ÆÏÌÑÑÀ	10	Ò»°ãÃ³Ò×	3697	Ç§¿Ë	90194	¸±	276,099
202103	90049090	Î´ÁÐÃû½ÃÕýÊÓÁ¦¡¢»¤Ä¿µÈÓÃÍ¾µÄÑÛ¾µµÈÎïÆ·	312	Î÷°àÑÀ	10	Ò»°ãÃ³Ò×	40758	Ç§¿Ë	461227	¸±	3,218,738
202103	90049090	Î´ÁÐÃû½ÃÕýÊÓÁ¦¡¢»¤Ä¿µÈÓÃÍ¾µÄÑÛ¾µµÈÎïÆ·	313	°¢¶û°ÍÄáÑÇ	10	Ò»°ãÃ³Ò×	210	Ç§¿Ë	2215	¸±	17,467
202103	90049090	Î´ÁÐÃû½ÃÕýÊÓÁ¦¡¢»¤Ä¿µÈÓÃÍ¾µÄÑÛ¾µµÈÎïÆ·	315	°ÂµØÀû	10	Ò»°ãÃ³Ò×	440	Ç§¿Ë	14421	¸±	118,512
202103	90049090	Î´ÁÐÃû½ÃÕýÊÓÁ¦¡¢»¤Ä¿µÈÓÃÍ¾µÄÑÛ¾µµÈÎïÆ·	316	±£¼ÓÀûÑÇ	10	Ò»°ãÃ³Ò×	1297	Ç§¿Ë	20048	¸±	63,217
202103	90049090	Î´ÁÐÃû½ÃÕýÊÓÁ¦¡¢»¤Ä¿µÈÓÃÍ¾µÄÑÛ¾µµÈÎïÆ·	318	·ÒÀ¼	10	Ò»°ãÃ³Ò×	1313	Ç§¿Ë	32818	¸±	214,875
202103	90049090	Î´ÁÐÃû½ÃÕýÊÓÁ¦¡¢»¤Ä¿µÈÓÃÍ¾µÄÑÛ¾µµÈÎïÆ·	321	ÐÙÑÀÀû	10	Ò»°ãÃ³Ò×	1605	Ç§¿Ë	40044	¸±	930,655
202103	90049090	Î´ÁÐÃû½ÃÕýÊÓÁ¦¡¢»¤Ä¿µÈÓÃÍ¾µÄÑÛ¾µµÈÎïÆ·	322	±ùµº	10	Ò»°ãÃ³Ò×	2	Ç§¿Ë	179	¸±	17,397
202103	90049090	Î´ÁÐÃû½ÃÕýÊÓÁ¦¡¢»¤Ä¿µÈÓÃÍ¾µÄÑÛ¾µµÈÎïÆ·	324	Âí¶úËû	10	Ò»°ãÃ³Ò×	2869	Ç§¿Ë	13932	¸±	1,715,655
202103	90049090	Î´ÁÐÃû½ÃÕýÊÓÁ¦¡¢»¤Ä¿µÈÓÃÍ¾µÄÑÛ¾µµÈÎïÆ·	326	Å²Íþ	10	Ò»°ãÃ³Ò×	1390	Ç§¿Ë	6176	¸±	523,910
202103	90049090	Î´ÁÐÃû½ÃÕýÊÓÁ¦¡¢»¤Ä¿µÈÓÃÍ¾µÄÑÛ¾µµÈÎïÆ·	327	²¨À¼	10	Ò»°ãÃ³Ò×	18811	Ç§¿Ë	276832	¸±	2,614,145
202103	90049090	Î´ÁÐÃû½ÃÕýÊÓÁ¦¡¢»¤Ä¿µÈÓÃÍ¾µÄÑÛ¾µµÈÎïÆ·	328	ÂÞÂíÄáÑÇ	10	Ò»°ãÃ³Ò×	2546	Ç§¿Ë	43671	¸±	158,856
202103	90049090	Î´ÁÐÃû½ÃÕýÊÓÁ¦¡¢»¤Ä¿µÈÓÃÍ¾µÄÑÛ¾µµÈÎïÆ·	330	Èðµä	10	Ò»°ãÃ³Ò×	26029	Ç§¿Ë	566084	¸±	3,426,444
202103	90049090	Î´ÁÐÃû½ÃÕýÊÓÁ¦¡¢»¤Ä¿µÈÓÃÍ¾µÄÑÛ¾µµÈÎïÆ·	331	ÈðÊ¿	10	Ò»°ãÃ³Ò×	296	Ç§¿Ë	5788	¸±	223,456
202103	90049090	Î´ÁÐÃû½ÃÕýÊÓÁ¦¡¢»¤Ä¿µÈÓÃÍ¾µÄÑÛ¾µµÈÎïÆ·	334	°®É³ÄáÑÇ	10	Ò»°ãÃ³Ò×	0	Ç§¿Ë	9	¸±	896
202103	90049090	Î´ÁÐÃû½ÃÕýÊÓÁ¦¡¢»¤Ä¿µÈÓÃÍ¾µÄÑÛ¾µµÈÎïÆ·	335	À­ÍÑÎ¬ÑÇ	10	Ò»°ãÃ³Ò×	23	Ç§¿Ë	996	¸±	32,331
202103	90049090	Î´ÁÐÃû½ÃÕýÊÓÁ¦¡¢»¤Ä¿µÈÓÃÍ¾µÄÑÛ¾µµÈÎïÆ·	336	Á¢ÌÕÍð	10	Ò»°ãÃ³Ò×	499	Ç§¿Ë	4100	¸±	17,816
202103	90049090	Î´ÁÐÃû½ÃÕýÊÓÁ¦¡¢»¤Ä¿µÈÓÃÍ¾µÄÑÛ¾µµÈÎïÆ·	337	¸ñÂ³¼ªÑÇ	10	Ò»°ãÃ³Ò×	60	Ç§¿Ë	700	¸±	6,754
202103	90049090	Î´ÁÐÃû½ÃÕýÊÓÁ¦¡¢»¤Ä¿µÈÓÃÍ¾µÄÑÛ¾µµÈÎïÆ·	338	ÑÇÃÀÄáÑÇ	10	Ò»°ãÃ³Ò×	161	Ç§¿Ë	1720	¸±	4,900
202103	90049090	Î´ÁÐÃû½ÃÕýÊÓÁ¦¡¢»¤Ä¿µÈÓÃÍ¾µÄÑÛ¾µµÈÎïÆ·	339	°¢Èû°Ý½®	10	Ò»°ãÃ³Ò×	58	Ç§¿Ë	960	¸±	2,061
202103	90049090	Î´ÁÐÃû½ÃÕýÊÓÁ¦¡¢»¤Ä¿µÈÓÃÍ¾µÄÑÛ¾µµÈÎïÆ·	340	°×¶íÂÞË¹	10	Ò»°ãÃ³Ò×	257	Ç§¿Ë	7199	¸±	66,532
202103	90049090	Î´ÁÐÃû½ÃÕýÊÓÁ¦¡¢»¤Ä¿µÈÓÃÍ¾µÄÑÛ¾µµÈÎïÆ·	343	Ä¦¶û¶àÍß	10	Ò»°ãÃ³Ò×	45	Ç§¿Ë	621	¸±	2,420
202103	90049090	Î´ÁÐÃû½ÃÕýÊÓÁ¦¡¢»¤Ä¿µÈÓÃÍ¾µÄÑÛ¾µµÈÎïÆ·	344	¶íÂÞË¹Áª°î	10	Ò»°ãÃ³Ò×	14875	Ç§¿Ë	356484	¸±	1,894,826
202103	90049090	Î´ÁÐÃû½ÃÕýÊÓÁ¦¡¢»¤Ä¿µÈÓÃÍ¾µÄÑÛ¾µµÈÎïÆ·	347	ÎÚ¿ËÀ¼	10	Ò»°ãÃ³Ò×	34016	Ç§¿Ë	312855	¸±	2,045,012
202103	90049090	Î´ÁÐÃû½ÃÕýÊÓÁ¦¡¢»¤Ä¿µÈÓÃÍ¾µÄÑÛ¾µµÈÎïÆ·	350	Ë¹ÂåÎÄÄáÑÇ	10	Ò»°ãÃ³Ò×	48877	Ç§¿Ë	245761	¸±	2,866,669
202103	90049090	Î´ÁÐÃû½ÃÕýÊÓÁ¦¡¢»¤Ä¿µÈÓÃÍ¾µÄÑÛ¾µµÈÎïÆ·	351	¿ËÂÞµØÑÇ	10	Ò»°ãÃ³Ò×	982	Ç§¿Ë	20682	¸±	101,882
202103	90049090	Î´ÁÐÃû½ÃÕýÊÓÁ¦¡¢»¤Ä¿µÈÓÃÍ¾µÄÑÛ¾µµÈÎïÆ·	352	½Ý¿Ë	10	Ò»°ãÃ³Ò×	6586	Ç§¿Ë	113505	¸±	546,369
202103	90049090	Î´ÁÐÃû½ÃÕýÊÓÁ¦¡¢»¤Ä¿µÈÓÃÍ¾µÄÑÛ¾µµÈÎïÆ·	353	Ë¹Âå·¥¿Ë	10	Ò»°ãÃ³Ò×	0	Ç§¿Ë	4	¸±	402
202103	90049090	Î´ÁÐÃû½ÃÕýÊÓÁ¦¡¢»¤Ä¿µÈÓÃÍ¾µÄÑÛ¾µµÈÎïÆ·	354	±±ÂíÆä¶Ù¹²ºÍ¹ú	10	Ò»°ãÃ³Ò×	62	Ç§¿Ë	1524	¸±	15,875
202103	90049090	Î´ÁÐÃû½ÃÕýÊÓÁ¦¡¢»¤Ä¿µÈÓÃÍ¾µÄÑÛ¾µµÈÎïÆ·	355	²¨ºÚ	10	Ò»°ãÃ³Ò×	300	Ç§¿Ë	5012	¸±	10,831
202103	90049090	Î´ÁÐÃû½ÃÕýÊÓÁ¦¡¢»¤Ä¿µÈÓÃÍ¾µÄÑÛ¾µµÈÎïÆ·	358	Èû¶ûÎ¬ÑÇ	10	Ò»°ãÃ³Ò×	162	Ç§¿Ë	1736	¸±	20,870
202103	90049090	Î´ÁÐÃû½ÃÕýÊÓÁ¦¡¢»¤Ä¿µÈÓÃÍ¾µÄÑÛ¾µµÈÎïÆ·	359	ºÚÉ½	10	Ò»°ãÃ³Ò×	168	Ç§¿Ë	280	¸±	2,704
202103	90049090	Î´ÁÐÃû½ÃÕýÊÓÁ¦¡¢»¤Ä¿µÈÓÃÍ¾µÄÑÛ¾µµÈÎïÆ·	402	°¢¸ùÍ¢	10	Ò»°ãÃ³Ò×	7636	Ç§¿Ë	130350	¸±	712,587
202103	90049090	Î´ÁÐÃû½ÃÕýÊÓÁ¦¡¢»¤Ä¿µÈÓÃÍ¾µÄÑÛ¾µµÈÎïÆ·	408	¶àÃñ×å²£ÀûÎ¬ÑÇ¹ú	10	Ò»°ãÃ³Ò×	1255	Ç§¿Ë	17488	¸±	111,379
202103	90049090	Î´ÁÐÃû½ÃÕýÊÓÁ¦¡¢»¤Ä¿µÈÓÃÍ¾µÄÑÛ¾µµÈÎïÆ·	410	°ÍÎ÷	10	Ò»°ãÃ³Ò×	21925	Ç§¿Ë	460262	¸±	2,483,385
202103	90049090	Î´ÁÐÃû½ÃÕýÊÓÁ¦¡¢»¤Ä¿µÈÓÃÍ¾µÄÑÛ¾µµÈÎïÆ·	412	ÖÇÀû	10	Ò»°ãÃ³Ò×	34680	Ç§¿Ë	1004998	¸±	4,308,996
202103	90049090	Î´ÁÐÃû½ÃÕýÊÓÁ¦¡¢»¤Ä¿µÈÓÃÍ¾µÄÑÛ¾µµÈÎïÆ·	413	¸çÂ×±ÈÑÇ	10	Ò»°ãÃ³Ò×	2807	Ç§¿Ë	64719	¸±	578,688
202103	90049090	Î´ÁÐÃû½ÃÕýÊÓÁ¦¡¢»¤Ä¿µÈÓÃÍ¾µÄÑÛ¾µµÈÎïÆ·	415	¸çË¹´ïÀè¼Ó	10	Ò»°ãÃ³Ò×	183	Ç§¿Ë	2880	¸±	8,855
202103	90049090	Î´ÁÐÃû½ÃÕýÊÓÁ¦¡¢»¤Ä¿µÈÓÃÍ¾µÄÑÛ¾µµÈÎïÆ·	418	¶àÃ×Äá¼Ó¹²ºÍ¹ú	10	Ò»°ãÃ³Ò×	395	Ç§¿Ë	5516	¸±	21,648
202103	90049090	Î´ÁÐÃû½ÃÕýÊÓÁ¦¡¢»¤Ä¿µÈÓÃÍ¾µÄÑÛ¾µµÈÎïÆ·	419	¶ò¹Ï¶à¶û	10	Ò»°ãÃ³Ò×	1568	Ç§¿Ë	28714	¸±	139,040
202103	90049090	Î´ÁÐÃû½ÃÕýÊÓÁ¦¡¢»¤Ä¿µÈÓÃÍ¾µÄÑÛ¾µµÈÎïÆ·	423	Î£µØÂíÀ­	10	Ò»°ãÃ³Ò×	728	Ç§¿Ë	12522	¸±	53,653
202103	90049090	Î´ÁÐÃû½ÃÕýÊÓÁ¦¡¢»¤Ä¿µÈÓÃÍ¾µÄÑÛ¾µµÈÎïÆ·	424	¹çÑÇÄÇ	10	Ò»°ãÃ³Ò×	89	Ç§¿Ë	1130	¸±	9,262
202103	90049090	Î´ÁÐÃû½ÃÕýÊÓÁ¦¡¢»¤Ä¿µÈÓÃÍ¾µÄÑÛ¾µµÈÎïÆ·	425	º£µØ	10	Ò»°ãÃ³Ò×	165	Ç§¿Ë	2340	¸±	7,614
202103	90049090	Î´ÁÐÃû½ÃÕýÊÓÁ¦¡¢»¤Ä¿µÈÓÃÍ¾µÄÑÛ¾µµÈÎïÆ·	426	ºé¶¼À­Ë¹	10	Ò»°ãÃ³Ò×	2794	Ç§¿Ë	40750	¸±	683,850
202103	90049090	Î´ÁÐÃû½ÃÕýÊÓÁ¦¡¢»¤Ä¿µÈÓÃÍ¾µÄÑÛ¾µµÈÎïÆ·	429	Ä«Î÷¸ç	10	Ò»°ãÃ³Ò×	76916	Ç§¿Ë	2210366	¸±	5,760,139
202103	90049090	Î´ÁÐÃû½ÃÕýÊÓÁ¦¡¢»¤Ä¿µÈÓÃÍ¾µÄÑÛ¾µµÈÎïÆ·	431	Äá¼ÓÀ­¹Ï	10	Ò»°ãÃ³Ò×	35	Ç§¿Ë	1000	¸±	6,828
202103	90049090	Î´ÁÐÃû½ÃÕýÊÓÁ¦¡¢»¤Ä¿µÈÓÃÍ¾µÄÑÛ¾µµÈÎïÆ·	432	°ÍÄÃÂí	10	Ò»°ãÃ³Ò×	2349	Ç§¿Ë	47862	¸±	112,605
202103	90049090	Î´ÁÐÃû½ÃÕýÊÓÁ¦¡¢»¤Ä¿µÈÓÃÍ¾µÄÑÛ¾µµÈÎïÆ·	433	°ÍÀ­¹ç	10	Ò»°ãÃ³Ò×	684	Ç§¿Ë	17800	¸±	31,372
202103	90049090	Î´ÁÐÃû½ÃÕýÊÓÁ¦¡¢»¤Ä¿µÈÓÃÍ¾µÄÑÛ¾µµÈÎïÆ·	434	ÃØÂ³	10	Ò»°ãÃ³Ò×	11423	Ç§¿Ë	307781	¸±	1,108,009
202103	90049090	Î´ÁÐÃû½ÃÕýÊÓÁ¦¡¢»¤Ä¿µÈÓÃÍ¾µÄÑÛ¾µµÈÎïÆ·	435	²¨¶àÀè¸÷	10	Ò»°ãÃ³Ò×	518	Ç§¿Ë	10128	¸±	22,140
202103	90049090	Î´ÁÐÃû½ÃÕýÊÓÁ¦¡¢»¤Ä¿µÈÓÃÍ¾µÄÑÛ¾µµÈÎïÆ·	440	Èø¶ûÍß¶à	10	Ò»°ãÃ³Ò×	3102	Ç§¿Ë	110952	¸±	150,814
202103	90049090	Î´ÁÐÃû½ÃÕýÊÓÁ¦¡¢»¤Ä¿µÈÓÃÍ¾µÄÑÛ¾µµÈÎïÆ·	442	ÌØÁ¢Äá´ïºÍ¶à°Í¸ç	10	Ò»°ãÃ³Ò×	145	Ç§¿Ë	2380	¸±	8,541
202103	90049090	Î´ÁÐÃû½ÃÕýÊÓÁ¦¡¢»¤Ä¿µÈÓÃÍ¾µÄÑÛ¾µµÈÎïÆ·	444	ÎÚÀ­¹ç	10	Ò»°ãÃ³Ò×	220	Ç§¿Ë	4045	¸±	16,638
202103	90049090	Î´ÁÐÃû½ÃÕýÊÓÁ¦¡¢»¤Ä¿µÈÓÃÍ¾µÄÑÛ¾µµÈÎïÆ·	444	ÎÚÀ­¹ç	12	ÆäËû¾èÔùÎï×Ê	93	Ç§¿Ë	1000	¸±	7,083
202103	90049090	Î´ÁÐÃû½ÃÕýÊÓÁ¦¡¢»¤Ä¿µÈÓÃÍ¾µÄÑÛ¾µµÈÎïÆ·	445	Î¯ÄÚÈðÀ­	10	Ò»°ãÃ³Ò×	2369	Ç§¿Ë	60480	¸±	112,937
202103	90049090	Î´ÁÐÃû½ÃÕýÊÓÁ¦¡¢»¤Ä¿µÈÓÃÍ¾µÄÑÛ¾µµÈÎïÆ·	501	¼ÓÄÃ´ó	10	Ò»°ãÃ³Ò×	91675	Ç§¿Ë	2073232	¸±	13,413,673
202103	90049090	Î´ÁÐÃû½ÃÕýÊÓÁ¦¡¢»¤Ä¿µÈÓÃÍ¾µÄÑÛ¾µµÈÎïÆ·	502	ÃÀ¹ú	10	Ò»°ãÃ³Ò×	521602	Ç§¿Ë	11818413	¸±	131,257,910
202103	90049090	Î´ÁÐÃû½ÃÕýÊÓÁ¦¡¢»¤Ä¿µÈÓÃÍ¾µÄÑÛ¾µµÈÎïÆ·	601	°Ä´óÀûÑÇ	10	Ò»°ãÃ³Ò×	24461	Ç§¿Ë	459347	¸±	8,831,174
202103	90049090	Î´ÁÐÃû½ÃÕýÊÓÁ¦¡¢»¤Ä¿µÈÓÃÍ¾µÄÑÛ¾µµÈÎïÆ·	603	ì³¼Ã	10	Ò»°ãÃ³Ò×	41	Ç§¿Ë	1030	¸±	3,613
202103	90049090	Î´ÁÐÃû½ÃÕýÊÓÁ¦¡¢»¤Ä¿µÈÓÃÍ¾µÄÑÛ¾µµÈÎïÆ·	607	ÐÂ¿¦Àï¶àÄáÑÇ	10	Ò»°ãÃ³Ò×	68	Ç§¿Ë	1340	¸±	5,129
202103	90049090	Î´ÁÐÃû½ÃÕýÊÓÁ¦¡¢»¤Ä¿µÈÓÃÍ¾µÄÑÛ¾µµÈÎïÆ·	608	ÍßÅ¬°¢Í¼	10	Ò»°ãÃ³Ò×	108	Ç§¿Ë	2868	¸±	9,808
202103	90049090	Î´ÁÐÃû½ÃÕýÊÓÁ¦¡¢»¤Ä¿µÈÓÃÍ¾µÄÑÛ¾µµÈÎïÆ·	609	ÐÂÎ÷À¼	10	Ò»°ãÃ³Ò×	3362	Ç§¿Ë	30321	¸±	541,314
202103	90049090	Î´ÁÐÃû½ÃÕýÊÓÁ¦¡¢»¤Ä¿µÈÓÃÍ¾µÄÑÛ¾µµÈÎïÆ·	611	°Í²¼ÑÇÐÂ¼¸ÄÚÑÇ	10	Ò»°ãÃ³Ò×	149	Ç§¿Ë	3234	¸±	20,171
202103	90049090	Î´ÁÐÃû½ÃÕýÊÓÁ¦¡¢»¤Ä¿µÈÓÃÍ¾µÄÑÛ¾µµÈÎïÆ·	611	°Í²¼ÑÇÐÂ¼¸ÄÚÑÇ	11	¹ú¼Ò¼ä¡¢¹ú¼Ê×éÖ¯ÎÞ³¥Ô®ÖúºÍÔùËÍµÄÎï×Ê	5	Ç§¿Ë	60	¸±	4,845
202103	90049090	Î´ÁÐÃû½ÃÕýÊÓÁ¦¡¢»¤Ä¿µÈÓÃÍ¾µÄÑÛ¾µµÈÎïÆ·	618	»ùÀï°ÍË¹	10	Ò»°ãÃ³Ò×	120	Ç§¿Ë	500	¸±	11,670
202104	90049090	Î´ÁÐÃû½ÃÕýÊÓÁ¦¡¢»¤Ä¿µÈÓÃÍ¾µÄÑÛ¾µµÈÎïÆ·	102	°ÍÁÖ	10	Ò»°ãÃ³Ò×	260	Ç§¿Ë	3710	¸±	15,137
202104	90049090	Î´ÁÐÃû½ÃÕýÊÓÁ¦¡¢»¤Ä¿µÈÓÃÍ¾µÄÑÛ¾µµÈÎïÆ·	103	ÃÏ¼ÓÀ­¹ú	10	Ò»°ãÃ³Ò×	2150	Ç§¿Ë	54269	¸±	1,327,281
202104	90049090	Î´ÁÐÃû½ÃÕýÊÓÁ¦¡¢»¤Ä¿µÈÓÃÍ¾µÄÑÛ¾µµÈÎïÆ·	105	ÎÄÀ³	10	Ò»°ãÃ³Ò×	28	Ç§¿Ë	640	¸±	1,738
202104	90049090	Î´ÁÐÃû½ÃÕýÊÓÁ¦¡¢»¤Ä¿µÈÓÃÍ¾µÄÑÛ¾µµÈÎïÆ·	106	Ãåµé	10	Ò»°ãÃ³Ò×	5935	Ç§¿Ë	84780	¸±	249,949
202104	90049090	Î´ÁÐÃû½ÃÕýÊÓÁ¦¡¢»¤Ä¿µÈÓÃÍ¾µÄÑÛ¾µµÈÎïÆ·	107	¼íÆÒÕ¯	10	Ò»°ãÃ³Ò×	40	Ç§¿Ë	1048	¸±	22,998
202104	90049090	Î´ÁÐÃû½ÃÕýÊÓÁ¦¡¢»¤Ä¿µÈÓÃÍ¾µÄÑÛ¾µµÈÎïÆ·	108	ÈûÆÖÂ·Ë¹	10	Ò»°ãÃ³Ò×	1509	Ç§¿Ë	30923	¸±	172,192
202104	90049090	Î´ÁÐÃû½ÃÕýÊÓÁ¦¡¢»¤Ä¿µÈÓÃÍ¾µÄÑÛ¾µµÈÎïÆ·	110	ÖÐ¹úÏã¸Û	10	Ò»°ãÃ³Ò×	22581	Ç§¿Ë	761894	¸±	26,392,131
202104	90049090	Î´ÁÐÃû½ÃÕýÊÓÁ¦¡¢»¤Ä¿µÈÓÃÍ¾µÄÑÛ¾µµÈÎïÆ·	111	Ó¡¶È	10	Ò»°ãÃ³Ò×	38723	Ç§¿Ë	965197	¸±	7,344,902
202104	90049090	Î´ÁÐÃû½ÃÕýÊÓÁ¦¡¢»¤Ä¿µÈÓÃÍ¾µÄÑÛ¾µµÈÎïÆ·	112	Ó¡¶ÈÄáÎ÷ÑÇ	10	Ò»°ãÃ³Ò×	77640	Ç§¿Ë	2168698	¸±	5,271,125
202104	90049090	Î´ÁÐÃû½ÃÕýÊÓÁ¦¡¢»¤Ä¿µÈÓÃÍ¾µÄÑÛ¾µµÈÎïÆ·	113	ÒÁÀÊ	10	Ò»°ãÃ³Ò×	167	Ç§¿Ë	5511	¸±	116,188
202104	90049090	Î´ÁÐÃû½ÃÕýÊÓÁ¦¡¢»¤Ä¿µÈÓÃÍ¾µÄÑÛ¾µµÈÎïÆ·	114	ÒÁÀ­¿Ë	10	Ò»°ãÃ³Ò×	2665	Ç§¿Ë	36180	¸±	132,141
202104	90049090	Î´ÁÐÃû½ÃÕýÊÓÁ¦¡¢»¤Ä¿µÈÓÃÍ¾µÄÑÛ¾µµÈÎïÆ·	115	ÒÔÉ«ÁÐ	10	Ò»°ãÃ³Ò×	13033	Ç§¿Ë	222141	¸±	1,101,933
202104	90049090	Î´ÁÐÃû½ÃÕýÊÓÁ¦¡¢»¤Ä¿µÈÓÃÍ¾µÄÑÛ¾µµÈÎïÆ·	116	ÈÕ±¾	10	Ò»°ãÃ³Ò×	64502	Ç§¿Ë	1408827	¸±	19,407,273
202104	90049090	Î´ÁÐÃû½ÃÕýÊÓÁ¦¡¢»¤Ä¿µÈÓÃÍ¾µÄÑÛ¾µµÈÎïÆ·	117	Ô¼µ©	10	Ò»°ãÃ³Ò×	2092	Ç§¿Ë	24020	¸±	59,423
202104	90049090	Î´ÁÐÃû½ÃÕýÊÓÁ¦¡¢»¤Ä¿µÈÓÃÍ¾µÄÑÛ¾µµÈÎïÆ·	118	¿ÆÍþÌØ	10	Ò»°ãÃ³Ò×	769	Ç§¿Ë	11937	¸±	71,892
202104	90049090	Î´ÁÐÃû½ÃÕýÊÓÁ¦¡¢»¤Ä¿µÈÓÃÍ¾µÄÑÛ¾µµÈÎïÆ·	119	ÀÏÎÎ	10	Ò»°ãÃ³Ò×	97	Ç§¿Ë	900	¸±	3,924
202104	90049090	Î´ÁÐÃû½ÃÕýÊÓÁ¦¡¢»¤Ä¿µÈÓÃÍ¾µÄÑÛ¾µµÈÎïÆ·	120	Àè°ÍÄÛ	10	Ò»°ãÃ³Ò×	1381	Ç§¿Ë	44001	¸±	414,988
202104	90049090	Î´ÁÐÃû½ÃÕýÊÓÁ¦¡¢»¤Ä¿µÈÓÃÍ¾µÄÑÛ¾µµÈÎïÆ·	121	ÖÐ¹ú°ÄÃÅ	10	Ò»°ãÃ³Ò×	3	Ç§¿Ë	78	¸±	2,451
202104	90049090	Î´ÁÐÃû½ÃÕýÊÓÁ¦¡¢»¤Ä¿µÈÓÃÍ¾µÄÑÛ¾µµÈÎïÆ·	122	ÂíÀ´Î÷ÑÇ	10	Ò»°ãÃ³Ò×	27053	Ç§¿Ë	417591	¸±	2,830,271
202104	90049090	Î´ÁÐÃû½ÃÕýÊÓÁ¦¡¢»¤Ä¿µÈÓÃÍ¾µÄÑÛ¾µµÈÎïÆ·	123	Âí¶û´ú·ò	10	Ò»°ãÃ³Ò×	267	Ç§¿Ë	534	¸±	13,935
202104	90049090	Î´ÁÐÃû½ÃÕýÊÓÁ¦¡¢»¤Ä¿µÈÓÃÍ¾µÄÑÛ¾µµÈÎïÆ·	124	ÃÉ¹Å	10	Ò»°ãÃ³Ò×	202	Ç§¿Ë	1012	¸±	4,239
202104	90049090	Î´ÁÐÃû½ÃÕýÊÓÁ¦¡¢»¤Ä¿µÈÓÃÍ¾µÄÑÛ¾µµÈÎïÆ·	125	Äá²´¶ûÁª°îÃñÖ÷¹²ºÍ¹ú	10	Ò»°ãÃ³Ò×	2245	Ç§¿Ë	48430	¸±	851,332
202104	90049090	Î´ÁÐÃû½ÃÕýÊÓÁ¦¡¢»¤Ä¿µÈÓÃÍ¾µÄÑÛ¾µµÈÎïÆ·	126	°¢Âü	10	Ò»°ãÃ³Ò×	67	Ç§¿Ë	960	¸±	2,792
202104	90049090	Î´ÁÐÃû½ÃÕýÊÓÁ¦¡¢»¤Ä¿µÈÓÃÍ¾µÄÑÛ¾µµÈÎïÆ·	127	°Í»ùË¹Ì¹	10	Ò»°ãÃ³Ò×	1572	Ç§¿Ë	34400	¸±	91,308
202104	90049090	Î´ÁÐÃû½ÃÕýÊÓÁ¦¡¢»¤Ä¿µÈÓÃÍ¾µÄÑÛ¾µµÈÎïÆ·	128	°ÍÀÕË¹Ì¹	10	Ò»°ãÃ³Ò×	271	Ç§¿Ë	3460	¸±	16,527
202104	90049090	Î´ÁÐÃû½ÃÕýÊÓÁ¦¡¢»¤Ä¿µÈÓÃÍ¾µÄÑÛ¾µµÈÎïÆ·	129	·ÆÂÉ±ö	10	Ò»°ãÃ³Ò×	28342	Ç§¿Ë	269513	¸±	1,971,511
202104	90049090	Î´ÁÐÃû½ÃÕýÊÓÁ¦¡¢»¤Ä¿µÈÓÃÍ¾µÄÑÛ¾µµÈÎïÆ·	130	¿¨Ëþ¶û	10	Ò»°ãÃ³Ò×	4925	Ç§¿Ë	148220	¸±	262,136
202104	90049090	Î´ÁÐÃû½ÃÕýÊÓÁ¦¡¢»¤Ä¿µÈÓÃÍ¾µÄÑÛ¾µµÈÎïÆ·	131	É³ÌØ°¢À­²®	10	Ò»°ãÃ³Ò×	13403	Ç§¿Ë	325869	¸±	2,316,630
202104	90049090	Î´ÁÐÃû½ÃÕýÊÓÁ¦¡¢»¤Ä¿µÈÓÃÍ¾µÄÑÛ¾µµÈÎïÆ·	132	ÐÂ¼ÓÆÂ	10	Ò»°ãÃ³Ò×	10238	Ç§¿Ë	248529	¸±	2,554,098
202104	90049090	Î´ÁÐÃû½ÃÕýÊÓÁ¦¡¢»¤Ä¿µÈÓÃÍ¾µÄÑÛ¾µµÈÎïÆ·	133	º«¹ú	10	Ò»°ãÃ³Ò×	19659	Ç§¿Ë	167374	¸±	4,955,552
202104	90049090	Î´ÁÐÃû½ÃÕýÊÓÁ¦¡¢»¤Ä¿µÈÓÃÍ¾µÄÑÛ¾µµÈÎïÆ·	134	Ë¹ÀïÀ¼¿¨	10	Ò»°ãÃ³Ò×	369	Ç§¿Ë	3510	¸±	25,391
202104	90049090	Î´ÁÐÃû½ÃÕýÊÓÁ¦¡¢»¤Ä¿µÈÓÃÍ¾µÄÑÛ¾µµÈÎïÆ·	135	ÐðÀûÑÇ	10	Ò»°ãÃ³Ò×	283	Ç§¿Ë	4000	¸±	11,259
202104	90049090	Î´ÁÐÃû½ÃÕýÊÓÁ¦¡¢»¤Ä¿µÈÓÃÍ¾µÄÑÛ¾µµÈÎïÆ·	136	Ì©¹ú	10	Ò»°ãÃ³Ò×	39400	Ç§¿Ë	683576	¸±	4,415,629
202104	90049090	Î´ÁÐÃû½ÃÕýÊÓÁ¦¡¢»¤Ä¿µÈÓÃÍ¾µÄÑÛ¾µµÈÎïÆ·	137	ÍÁ¶úÆä	10	Ò»°ãÃ³Ò×	14675	Ç§¿Ë	144725	¸±	1,087,972
202104	90049090	Î´ÁÐÃû½ÃÕýÊÓÁ¦¡¢»¤Ä¿µÈÓÃÍ¾µÄÑÛ¾µµÈÎïÆ·	138	°¢ÁªÇõ	10	Ò»°ãÃ³Ò×	14959	Ç§¿Ë	353789	¸±	2,389,324
202104	90049090	Î´ÁÐÃû½ÃÕýÊÓÁ¦¡¢»¤Ä¿µÈÓÃÍ¾µÄÑÛ¾µµÈÎïÆ·	139	Ò²ÃÅ	10	Ò»°ãÃ³Ò×	486	Ç§¿Ë	7260	¸±	41,637
202104	90049090	Î´ÁÐÃû½ÃÕýÊÓÁ¦¡¢»¤Ä¿µÈÓÃÍ¾µÄÑÛ¾µµÈÎïÆ·	141	Ô½ÄÏ	10	Ò»°ãÃ³Ò×	12177	Ç§¿Ë	129317	¸±	1,092,322
202104	90049090	Î´ÁÐÃû½ÃÕýÊÓÁ¦¡¢»¤Ä¿µÈÓÃÍ¾µÄÑÛ¾µµÈÎïÆ·	143	ÖÐ¹úÌ¨Íå	10	Ò»°ãÃ³Ò×	13213	Ç§¿Ë	226176	¸±	3,805,381
202104	90049090	Î´ÁÐÃû½ÃÕýÊÓÁ¦¡¢»¤Ä¿µÈÓÃÍ¾µÄÑÛ¾µµÈÎïÆ·	144	¶«µÛãë	10	Ò»°ãÃ³Ò×	68	Ç§¿Ë	960	¸±	2,970
202104	90049090	Î´ÁÐÃû½ÃÕýÊÓÁ¦¡¢»¤Ä¿µÈÓÃÍ¾µÄÑÛ¾µµÈÎïÆ·	145	¹þÈø¿ËË¹Ì¹	10	Ò»°ãÃ³Ò×	4389	Ç§¿Ë	85030	¸±	258,894
202104	90049090	Î´ÁÐÃû½ÃÕýÊÓÁ¦¡¢»¤Ä¿µÈÓÃÍ¾µÄÑÛ¾µµÈÎïÆ·	146	¼ª¶û¼ªË¹Ë¹Ì¹	10	Ò»°ãÃ³Ò×	351	Ç§¿Ë	5040	¸±	114,530
202104	90049090	Î´ÁÐÃû½ÃÕýÊÓÁ¦¡¢»¤Ä¿µÈÓÃÍ¾µÄÑÛ¾µµÈÎïÆ·	147	Ëþ¼ª¿ËË¹Ì¹	10	Ò»°ãÃ³Ò×	25	Ç§¿Ë	200	¸±	713
202104	90049090	Î´ÁÐÃû½ÃÕýÊÓÁ¦¡¢»¤Ä¿µÈÓÃÍ¾µÄÑÛ¾µµÈÎïÆ·	148	ÍÁ¿âÂüË¹Ì¹	10	Ò»°ãÃ³Ò×	397	Ç§¿Ë	5300	¸±	24,806
202104	90049090	Î´ÁÐÃû½ÃÕýÊÓÁ¦¡¢»¤Ä¿µÈÓÃÍ¾µÄÑÛ¾µµÈÎïÆ·	149	ÎÚ×È±ð¿ËË¹Ì¹	10	Ò»°ãÃ³Ò×	5436	Ç§¿Ë	88580	¸±	76,612
202104	90049090	Î´ÁÐÃû½ÃÕýÊÓÁ¦¡¢»¤Ä¿µÈÓÃÍ¾µÄÑÛ¾µµÈÎïÆ·	201	°¢¶û¼°ÀûÑÇ	10	Ò»°ãÃ³Ò×	17112	Ç§¿Ë	290590	¸±	742,564
202104	90049090	Î´ÁÐÃû½ÃÕýÊÓÁ¦¡¢»¤Ä¿µÈÓÃÍ¾µÄÑÛ¾µµÈÎïÆ·	202	°²¸çÀ­	10	Ò»°ãÃ³Ò×	1121	Ç§¿Ë	13422	¸±	78,240
202104	90049090	Î´ÁÐÃû½ÃÕýÊÓÁ¦¡¢»¤Ä¿µÈÓÃÍ¾µÄÑÛ¾µµÈÎïÆ·	203	±´Äþ	10	Ò»°ãÃ³Ò×	1032	Ç§¿Ë	12400	¸±	40,142
202104	90049090	Î´ÁÐÃû½ÃÕýÊÓÁ¦¡¢»¤Ä¿µÈÓÃÍ¾µÄÑÛ¾µµÈÎïÆ·	204	²©´ÄÍßÄÉ	10	Ò»°ãÃ³Ò×	192	Ç§¿Ë	1800	¸±	10,161
202104	90049090	Î´ÁÐÃû½ÃÕýÊÓÁ¦¡¢»¤Ä¿µÈÓÃÍ¾µÄÑÛ¾µµÈÎïÆ·	206	¿¦ÂóÂ¡	10	Ò»°ãÃ³Ò×	1311	Ç§¿Ë	15038	¸±	39,627
202104	90049090	Î´ÁÐÃû½ÃÕýÊÓÁ¦¡¢»¤Ä¿µÈÓÃÍ¾µÄÑÛ¾µµÈÎïÆ·	209	ÖÐ·Ç	10	Ò»°ãÃ³Ò×	26	Ç§¿Ë	378	¸±	5,428
202104	90049090	Î´ÁÐÃû½ÃÕýÊÓÁ¦¡¢»¤Ä¿µÈÓÃÍ¾µÄÑÛ¾µµÈÎïÆ·	211	Õ§µÃ	10	Ò»°ãÃ³Ò×	1266	Ç§¿Ë	28600	¸±	492,468
202104	90049090	Î´ÁÐÃû½ÃÕýÊÓÁ¦¡¢»¤Ä¿µÈÓÃÍ¾µÄÑÛ¾µµÈÎïÆ·	212	¿ÆÄ¦ÂÞ	10	Ò»°ãÃ³Ò×	19	Ç§¿Ë	150	¸±	691
202104	90049090	Î´ÁÐÃû½ÃÕýÊÓÁ¦¡¢»¤Ä¿µÈÓÃÍ¾µÄÑÛ¾µµÈÎïÆ·	212	¿ÆÄ¦ÂÞ	11	¹ú¼Ò¼ä¡¢¹ú¼Ê×éÖ¯ÎÞ³¥Ô®ÖúºÍÔùËÍµÄÎï×Ê	1	Ç§¿Ë	8	¸±	646
202104	90049090	Î´ÁÐÃû½ÃÕýÊÓÁ¦¡¢»¤Ä¿µÈÓÃÍ¾µÄÑÛ¾µµÈÎïÆ·	213	¸Õ¹û(²¼)	10	Ò»°ãÃ³Ò×	240	Ç§¿Ë	800	¸±	7,278
202104	90049090	Î´ÁÐÃû½ÃÕýÊÓÁ¦¡¢»¤Ä¿µÈÓÃÍ¾µÄÑÛ¾µµÈÎïÆ·	214	¼ª²¼Ìá	10	Ò»°ãÃ³Ò×	955	Ç§¿Ë	108000	¸±	407,022
202104	90049090	Î´ÁÐÃû½ÃÕýÊÓÁ¦¡¢»¤Ä¿µÈÓÃÍ¾µÄÑÛ¾µµÈÎïÆ·	215	°£¼°	10	Ò»°ãÃ³Ò×	4233	Ç§¿Ë	48574	¸±	503,147
202104	90049090	Î´ÁÐÃû½ÃÕýÊÓÁ¦¡¢»¤Ä¿µÈÓÃÍ¾µÄÑÛ¾µµÈÎïÆ·	217	°£Èû¶í±ÈÑÇ	10	Ò»°ãÃ³Ò×	337	Ç§¿Ë	4340	¸±	28,746
202104	90049090	Î´ÁÐÃû½ÃÕýÊÓÁ¦¡¢»¤Ä¿µÈÓÃÍ¾µÄÑÛ¾µµÈÎïÆ·	218	¼ÓÅî	10	Ò»°ãÃ³Ò×	471	Ç§¿Ë	6880	¸±	32,036
202104	90049090	Î´ÁÐÃû½ÃÕýÊÓÁ¦¡¢»¤Ä¿µÈÓÃÍ¾µÄÑÛ¾µµÈÎïÆ·	218	¼ÓÅî	11	¹ú¼Ò¼ä¡¢¹ú¼Ê×éÖ¯ÎÞ³¥Ô®ÖúºÍÔùËÍµÄÎï×Ê	17	Ç§¿Ë	200	¸±	16,150
202104	90049090	Î´ÁÐÃû½ÃÕýÊÓÁ¦¡¢»¤Ä¿µÈÓÃÍ¾µÄÑÛ¾µµÈÎïÆ·	219	¸Ô±ÈÑÇ	10	Ò»°ãÃ³Ò×	555	Ç§¿Ë	6800	¸±	22,213
202104	90049090	Î´ÁÐÃû½ÃÕýÊÓÁ¦¡¢»¤Ä¿µÈÓÃÍ¾µÄÑÛ¾µµÈÎïÆ·	220	¼ÓÄÉ	10	Ò»°ãÃ³Ò×	10677	Ç§¿Ë	115872	¸±	176,046
202104	90049090	Î´ÁÐÃû½ÃÕýÊÓÁ¦¡¢»¤Ä¿µÈÓÃÍ¾µÄÑÛ¾µµÈÎïÆ·	221	¼¸ÄÚÑÇ	10	Ò»°ãÃ³Ò×	309	Ç§¿Ë	2182	¸±	33,997
202104	90049090	Î´ÁÐÃû½ÃÕýÊÓÁ¦¡¢»¤Ä¿µÈÓÃÍ¾µÄÑÛ¾µµÈÎïÆ·	223	¿ÆÌØµÏÍß	10	Ò»°ãÃ³Ò×	611	Ç§¿Ë	7202	¸±	15,598
202104	90049090	Î´ÁÐÃû½ÃÕýÊÓÁ¦¡¢»¤Ä¿µÈÓÃÍ¾µÄÑÛ¾µµÈÎïÆ·	224	¿ÏÄáÑÇ	10	Ò»°ãÃ³Ò×	620	Ç§¿Ë	13545	¸±	48,497
202104	90049090	Î´ÁÐÃû½ÃÕýÊÓÁ¦¡¢»¤Ä¿µÈÓÃÍ¾µÄÑÛ¾µµÈÎïÆ·	225	Àû±ÈÀïÑÇ	10	Ò»°ãÃ³Ò×	265	Ç§¿Ë	3670	¸±	13,460
202104	90049090	Î´ÁÐÃû½ÃÕýÊÓÁ¦¡¢»¤Ä¿µÈÓÃÍ¾µÄÑÛ¾µµÈÎïÆ·	227	Âí´ï¼ÓË¹¼Ó	10	Ò»°ãÃ³Ò×	324	Ç§¿Ë	5944	¸±	36,648
202104	90049090	Î´ÁÐÃû½ÃÕýÊÓÁ¦¡¢»¤Ä¿µÈÓÃÍ¾µÄÑÛ¾µµÈÎïÆ·	229	ÂíÀï	10	Ò»°ãÃ³Ò×	62	Ç§¿Ë	680	¸±	3,917
202104	90049090	Î´ÁÐÃû½ÃÕýÊÓÁ¦¡¢»¤Ä¿µÈÓÃÍ¾µÄÑÛ¾µµÈÎïÆ·	230	Ã«ÀïËþÄáÑÇ	10	Ò»°ãÃ³Ò×	208	Ç§¿Ë	3040	¸±	9,455
202104	90049090	Î´ÁÐÃû½ÃÕýÊÓÁ¦¡¢»¤Ä¿µÈÓÃÍ¾µÄÑÛ¾µµÈÎïÆ·	231	Ã«ÀïÇóË¹	10	Ò»°ãÃ³Ò×	821	Ç§¿Ë	7980	¸±	60,487
202104	90049090	Î´ÁÐÃû½ÃÕýÊÓÁ¦¡¢»¤Ä¿µÈÓÃÍ¾µÄÑÛ¾µµÈÎïÆ·	232	Ä¦Âå¸ç	10	Ò»°ãÃ³Ò×	1753	Ç§¿Ë	50281	¸±	2,181,222
202104	90049090	Î´ÁÐÃû½ÃÕýÊÓÁ¦¡¢»¤Ä¿µÈÓÃÍ¾µÄÑÛ¾µµÈÎïÆ·	233	ÄªÉ£±È¿Ë	10	Ò»°ãÃ³Ò×	593	Ç§¿Ë	10253	¸±	61,397
202104	90049090	Î´ÁÐÃû½ÃÕýÊÓÁ¦¡¢»¤Ä¿µÈÓÃÍ¾µÄÑÛ¾µµÈÎïÆ·	234	ÄÉÃ×±ÈÑÇ	10	Ò»°ãÃ³Ò×	15	Ç§¿Ë	185	¸±	3,489
202104	90049090	Î´ÁÐÃû½ÃÕýÊÓÁ¦¡¢»¤Ä¿µÈÓÃÍ¾µÄÑÛ¾µµÈÎïÆ·	235	ÄáÈÕ¶û	10	Ò»°ãÃ³Ò×	58	Ç§¿Ë	960	¸±	2,717
202104	90049090	Î´ÁÐÃû½ÃÕýÊÓÁ¦¡¢»¤Ä¿µÈÓÃÍ¾µÄÑÛ¾µµÈÎïÆ·	236	ÄáÈÕÀûÑÇ	10	Ò»°ãÃ³Ò×	8389	Ç§¿Ë	146357	¸±	590,470
202104	90049090	Î´ÁÐÃû½ÃÕýÊÓÁ¦¡¢»¤Ä¿µÈÓÃÍ¾µÄÑÛ¾µµÈÎïÆ·	237	ÁôÄáÍô	10	Ò»°ãÃ³Ò×	63	Ç§¿Ë	940	¸±	5,744
202104	90049090	Î´ÁÐÃû½ÃÕýÊÓÁ¦¡¢»¤Ä¿µÈÓÃÍ¾µÄÑÛ¾µµÈÎïÆ·	239	Ê¥¶àÃÀºÍÆÕÁÖÎ÷±È	10	Ò»°ãÃ³Ò×	59	Ç§¿Ë	780	¸±	2,331
202104	90049090	Î´ÁÐÃû½ÃÕýÊÓÁ¦¡¢»¤Ä¿µÈÓÃÍ¾µÄÑÛ¾µµÈÎïÆ·	240	ÈûÄÚ¼Ó¶û	10	Ò»°ãÃ³Ò×	366	Ç§¿Ë	5440	¸±	28,979
202104	90049090	Î´ÁÐÃû½ÃÕýÊÓÁ¦¡¢»¤Ä¿µÈÓÃÍ¾µÄÑÛ¾µµÈÎïÆ·	242	ÈûÀ­Àû°º	10	Ò»°ãÃ³Ò×	37	Ç§¿Ë	480	¸±	1,187
202104	90049090	Î´ÁÐÃû½ÃÕýÊÓÁ¦¡¢»¤Ä¿µÈÓÃÍ¾µÄÑÛ¾µµÈÎïÆ·	243	Ë÷ÂíÀï	10	Ò»°ãÃ³Ò×	68	Ç§¿Ë	1100	¸±	5,966
202104	90049090	Î´ÁÐÃû½ÃÕýÊÓÁ¦¡¢»¤Ä¿µÈÓÃÍ¾µÄÑÛ¾µµÈÎïÆ·	244	ÄÏ·Ç	10	Ò»°ãÃ³Ò×	26942	Ç§¿Ë	669687	¸±	2,389,783
202104	90049090	Î´ÁÐÃû½ÃÕýÊÓÁ¦¡¢»¤Ä¿µÈÓÃÍ¾µÄÑÛ¾µµÈÎïÆ·	246	ËÕµ¤	10	Ò»°ãÃ³Ò×	4	Ç§¿Ë	50	¸±	700
202104	90049090	Î´ÁÐÃû½ÃÕýÊÓÁ¦¡¢»¤Ä¿µÈÓÃÍ¾µÄÑÛ¾µµÈÎïÆ·	247	Ì¹É£ÄáÑÇ	10	Ò»°ãÃ³Ò×	402	Ç§¿Ë	5160	¸±	27,806
202104	90049090	Î´ÁÐÃû½ÃÕýÊÓÁ¦¡¢»¤Ä¿µÈÓÃÍ¾µÄÑÛ¾µµÈÎïÆ·	248	¶à¸ç	10	Ò»°ãÃ³Ò×	157	Ç§¿Ë	2240	¸±	7,901
202104	90049090	Î´ÁÐÃû½ÃÕýÊÓÁ¦¡¢»¤Ä¿µÈÓÃÍ¾µÄÑÛ¾µµÈÎïÆ·	249	Í»ÄáË¹	10	Ò»°ãÃ³Ò×	572	Ç§¿Ë	7780	¸±	34,113
202104	90049090	Î´ÁÐÃû½ÃÕýÊÓÁ¦¡¢»¤Ä¿µÈÓÃÍ¾µÄÑÛ¾µµÈÎïÆ·	250	ÎÚ¸É´ï	10	Ò»°ãÃ³Ò×	13183	Ç§¿Ë	164540	¸±	953,590
202104	90049090	Î´ÁÐÃû½ÃÕýÊÓÁ¦¡¢»¤Ä¿µÈÓÃÍ¾µÄÑÛ¾µµÈÎïÆ·	251	²¼»ùÄÉ·¨Ë÷	10	Ò»°ãÃ³Ò×	57	Ç§¿Ë	1480	¸±	5,754
202104	90049090	Î´ÁÐÃû½ÃÕýÊÓÁ¦¡¢»¤Ä¿µÈÓÃÍ¾µÄÑÛ¾µµÈÎïÆ·	252	¸Õ¹û(½ð)	10	Ò»°ãÃ³Ò×	705	Ç§¿Ë	9710	¸±	77,758
202104	90049090	Î´ÁÐÃû½ÃÕýÊÓÁ¦¡¢»¤Ä¿µÈÓÃÍ¾µÄÑÛ¾µµÈÎïÆ·	253	ÔÞ±ÈÑÇ	10	Ò»°ãÃ³Ò×	100	Ç§¿Ë	3232	¸±	11,571
202104	90049090	Î´ÁÐÃû½ÃÕýÊÓÁ¦¡¢»¤Ä¿µÈÓÃÍ¾µÄÑÛ¾µµÈÎïÆ·	254	½ò°Í²¼Î¤	10	Ò»°ãÃ³Ò×	100	Ç§¿Ë	3070	¸±	23,567
202104	90049090	Î´ÁÐÃû½ÃÕýÊÓÁ¦¡¢»¤Ä¿µÈÓÃÍ¾µÄÑÛ¾µµÈÎïÆ·	301	±ÈÀûÊ±	10	Ò»°ãÃ³Ò×	18068	Ç§¿Ë	201104	¸±	4,803,633
202104	90049090	Î´ÁÐÃû½ÃÕýÊÓÁ¦¡¢»¤Ä¿µÈÓÃÍ¾µÄÑÛ¾µµÈÎïÆ·	302	µ¤Âó	10	Ò»°ãÃ³Ò×	10619	Ç§¿Ë	248865	¸±	1,545,691
202104	90049090	Î´ÁÐÃû½ÃÕýÊÓÁ¦¡¢»¤Ä¿µÈÓÃÍ¾µÄÑÛ¾µµÈÎïÆ·	303	Ó¢¹ú	10	Ò»°ãÃ³Ò×	69798	Ç§¿Ë	1503795	¸±	13,327,300
202104	90049090	Î´ÁÐÃû½ÃÕýÊÓÁ¦¡¢»¤Ä¿µÈÓÃÍ¾µÄÑÛ¾µµÈÎïÆ·	304	µÂ¹ú	10	Ò»°ãÃ³Ò×	153703	Ç§¿Ë	2496331	¸±	22,229,279
202104	90049090	Î´ÁÐÃû½ÃÕýÊÓÁ¦¡¢»¤Ä¿µÈÓÃÍ¾µÄÑÛ¾µµÈÎïÆ·	305	·¨¹ú	10	Ò»°ãÃ³Ò×	34592	Ç§¿Ë	701051	¸±	16,167,869
202104	90049090	Î´ÁÐÃû½ÃÕýÊÓÁ¦¡¢»¤Ä¿µÈÓÃÍ¾µÄÑÛ¾µµÈÎïÆ·	306	°®¶ûÀ¼	10	Ò»°ãÃ³Ò×	20776	Ç§¿Ë	282283	¸±	459,058
202104	90049090	Î´ÁÐÃû½ÃÕýÊÓÁ¦¡¢»¤Ä¿µÈÓÃÍ¾µÄÑÛ¾µµÈÎïÆ·	307	Òâ´óÀû	10	Ò»°ãÃ³Ò×	108226	Ç§¿Ë	1791231	¸±	14,860,859
202104	90049090	Î´ÁÐÃû½ÃÕýÊÓÁ¦¡¢»¤Ä¿µÈÓÃÍ¾µÄÑÛ¾µµÈÎïÆ·	308	Â¬É­±¤	10	Ò»°ãÃ³Ò×	2	Ç§¿Ë	20	¸±	1,425
202104	90049090	Î´ÁÐÃû½ÃÕýÊÓÁ¦¡¢»¤Ä¿µÈÓÃÍ¾µÄÑÛ¾µµÈÎïÆ·	309	ºÉÀ¼	10	Ò»°ãÃ³Ò×	78557	Ç§¿Ë	1071076	¸±	9,438,207
202104	90049090	Î´ÁÐÃû½ÃÕýÊÓÁ¦¡¢»¤Ä¿µÈÓÃÍ¾µÄÑÛ¾µµÈÎïÆ·	310	Ï£À°	10	Ò»°ãÃ³Ò×	12549	Ç§¿Ë	152683	¸±	3,194,873
202104	90049090	Î´ÁÐÃû½ÃÕýÊÓÁ¦¡¢»¤Ä¿µÈÓÃÍ¾µÄÑÛ¾µµÈÎïÆ·	311	ÆÏÌÑÑÀ	10	Ò»°ãÃ³Ò×	625	Ç§¿Ë	13096	¸±	111,861
202104	90049090	Î´ÁÐÃû½ÃÕýÊÓÁ¦¡¢»¤Ä¿µÈÓÃÍ¾µÄÑÛ¾µµÈÎïÆ·	312	Î÷°àÑÀ	10	Ò»°ãÃ³Ò×	21269	Ç§¿Ë	361369	¸±	3,508,925
202104	90049090	Î´ÁÐÃû½ÃÕýÊÓÁ¦¡¢»¤Ä¿µÈÓÃÍ¾µÄÑÛ¾µµÈÎïÆ·	313	°¢¶û°ÍÄáÑÇ	10	Ò»°ãÃ³Ò×	93	Ç§¿Ë	1860	¸±	6,707
202104	90049090	Î´ÁÐÃû½ÃÕýÊÓÁ¦¡¢»¤Ä¿µÈÓÃÍ¾µÄÑÛ¾µµÈÎïÆ·	315	°ÂµØÀû	10	Ò»°ãÃ³Ò×	5362	Ç§¿Ë	76159	¸±	588,647
202104	90049090	Î´ÁÐÃû½ÃÕýÊÓÁ¦¡¢»¤Ä¿µÈÓÃÍ¾µÄÑÛ¾µµÈÎïÆ·	316	±£¼ÓÀûÑÇ	10	Ò»°ãÃ³Ò×	825	Ç§¿Ë	23411	¸±	113,820
202104	90049090	Î´ÁÐÃû½ÃÕýÊÓÁ¦¡¢»¤Ä¿µÈÓÃÍ¾µÄÑÛ¾µµÈÎïÆ·	318	·ÒÀ¼	10	Ò»°ãÃ³Ò×	4046	Ç§¿Ë	75180	¸±	504,092
202104	90049090	Î´ÁÐÃû½ÃÕýÊÓÁ¦¡¢»¤Ä¿µÈÓÃÍ¾µÄÑÛ¾µµÈÎïÆ·	321	ÐÙÑÀÀû	10	Ò»°ãÃ³Ò×	1946	Ç§¿Ë	15798	¸±	536,340
202104	90049090	Î´ÁÐÃû½ÃÕýÊÓÁ¦¡¢»¤Ä¿µÈÓÃÍ¾µÄÑÛ¾µµÈÎïÆ·	322	±ùµº	10	Ò»°ãÃ³Ò×	33	Ç§¿Ë	605	¸±	20,052
202104	90049090	Î´ÁÐÃû½ÃÕýÊÓÁ¦¡¢»¤Ä¿µÈÓÃÍ¾µÄÑÛ¾µµÈÎïÆ·	324	Âí¶úËû	10	Ò»°ãÃ³Ò×	248	Ç§¿Ë	1731	¸±	63,314
202104	90049090	Î´ÁÐÃû½ÃÕýÊÓÁ¦¡¢»¤Ä¿µÈÓÃÍ¾µÄÑÛ¾µµÈÎïÆ·	326	Å²Íþ	10	Ò»°ãÃ³Ò×	25933	Ç§¿Ë	313802	¸±	888,053
202104	90049090	Î´ÁÐÃû½ÃÕýÊÓÁ¦¡¢»¤Ä¿µÈÓÃÍ¾µÄÑÛ¾µµÈÎïÆ·	327	²¨À¼	10	Ò»°ãÃ³Ò×	36718	Ç§¿Ë	609637	¸±	3,308,575
202104	90049090	Î´ÁÐÃû½ÃÕýÊÓÁ¦¡¢»¤Ä¿µÈÓÃÍ¾µÄÑÛ¾µµÈÎïÆ·	328	ÂÞÂíÄáÑÇ	10	Ò»°ãÃ³Ò×	2970	Ç§¿Ë	49712	¸±	375,523
202104	90049090	Î´ÁÐÃû½ÃÕýÊÓÁ¦¡¢»¤Ä¿µÈÓÃÍ¾µÄÑÛ¾µµÈÎïÆ·	330	Èðµä	10	Ò»°ãÃ³Ò×	17194	Ç§¿Ë	461299	¸±	2,857,583
202104	90049090	Î´ÁÐÃû½ÃÕýÊÓÁ¦¡¢»¤Ä¿µÈÓÃÍ¾µÄÑÛ¾µµÈÎïÆ·	331	ÈðÊ¿	10	Ò»°ãÃ³Ò×	869	Ç§¿Ë	8452	¸±	202,300
202104	90049090	Î´ÁÐÃû½ÃÕýÊÓÁ¦¡¢»¤Ä¿µÈÓÃÍ¾µÄÑÛ¾µµÈÎïÆ·	334	°®É³ÄáÑÇ	10	Ò»°ãÃ³Ò×	296	Ç§¿Ë	11526	¸±	24,848
202104	90049090	Î´ÁÐÃû½ÃÕýÊÓÁ¦¡¢»¤Ä¿µÈÓÃÍ¾µÄÑÛ¾µµÈÎïÆ·	335	À­ÍÑÎ¬ÑÇ	10	Ò»°ãÃ³Ò×	6	Ç§¿Ë	203	¸±	1,131
202104	90049090	Î´ÁÐÃû½ÃÕýÊÓÁ¦¡¢»¤Ä¿µÈÓÃÍ¾µÄÑÛ¾µµÈÎïÆ·	336	Á¢ÌÕÍð	10	Ò»°ãÃ³Ò×	271	Ç§¿Ë	6530	¸±	30,888
202104	90049090	Î´ÁÐÃû½ÃÕýÊÓÁ¦¡¢»¤Ä¿µÈÓÃÍ¾µÄÑÛ¾µµÈÎïÆ·	337	¸ñÂ³¼ªÑÇ	10	Ò»°ãÃ³Ò×	493	Ç§¿Ë	4880	¸±	77,990
202104	90049090	Î´ÁÐÃû½ÃÕýÊÓÁ¦¡¢»¤Ä¿µÈÓÃÍ¾µÄÑÛ¾µµÈÎïÆ·	338	ÑÇÃÀÄáÑÇ	10	Ò»°ãÃ³Ò×	672	Ç§¿Ë	9920	¸±	43,712
202104	90049090	Î´ÁÐÃû½ÃÕýÊÓÁ¦¡¢»¤Ä¿µÈÓÃÍ¾µÄÑÛ¾µµÈÎïÆ·	340	°×¶íÂÞË¹	10	Ò»°ãÃ³Ò×	788	Ç§¿Ë	30265	¸±	182,828
202104	90049090	Î´ÁÐÃû½ÃÕýÊÓÁ¦¡¢»¤Ä¿µÈÓÃÍ¾µÄÑÛ¾µµÈÎïÆ·	343	Ä¦¶û¶àÍß	10	Ò»°ãÃ³Ò×	938	Ç§¿Ë	12505	¸±	43,274
202104	90049090	Î´ÁÐÃû½ÃÕýÊÓÁ¦¡¢»¤Ä¿µÈÓÃÍ¾µÄÑÛ¾µµÈÎïÆ·	344	¶íÂÞË¹Áª°î	10	Ò»°ãÃ³Ò×	41066	Ç§¿Ë	750506	¸±	2,839,965
202104	90049090	Î´ÁÐÃû½ÃÕýÊÓÁ¦¡¢»¤Ä¿µÈÓÃÍ¾µÄÑÛ¾µµÈÎïÆ·	347	ÎÚ¿ËÀ¼	10	Ò»°ãÃ³Ò×	4431	Ç§¿Ë	83951	¸±	465,432
202104	90049090	Î´ÁÐÃû½ÃÕýÊÓÁ¦¡¢»¤Ä¿µÈÓÃÍ¾µÄÑÛ¾µµÈÎïÆ·	350	Ë¹ÂåÎÄÄáÑÇ	10	Ò»°ãÃ³Ò×	8616	Ç§¿Ë	59226	¸±	765,972
202104	90049090	Î´ÁÐÃû½ÃÕýÊÓÁ¦¡¢»¤Ä¿µÈÓÃÍ¾µÄÑÛ¾µµÈÎïÆ·	351	¿ËÂÞµØÑÇ	10	Ò»°ãÃ³Ò×	4309	Ç§¿Ë	61980	¸±	219,868
202104	90049090	Î´ÁÐÃû½ÃÕýÊÓÁ¦¡¢»¤Ä¿µÈÓÃÍ¾µÄÑÛ¾µµÈÎïÆ·	352	½Ý¿Ë	10	Ò»°ãÃ³Ò×	3943	Ç§¿Ë	84637	¸±	991,573
202104	90049090	Î´ÁÐÃû½ÃÕýÊÓÁ¦¡¢»¤Ä¿µÈÓÃÍ¾µÄÑÛ¾µµÈÎïÆ·	353	Ë¹Âå·¥¿Ë	10	Ò»°ãÃ³Ò×	90	Ç§¿Ë	2186	¸±	9,449
202104	90049090	Î´ÁÐÃû½ÃÕýÊÓÁ¦¡¢»¤Ä¿µÈÓÃÍ¾µÄÑÛ¾µµÈÎïÆ·	354	±±ÂíÆä¶Ù¹²ºÍ¹ú	10	Ò»°ãÃ³Ò×	64	Ç§¿Ë	1142	¸±	4,997
202104	90049090	Î´ÁÐÃû½ÃÕýÊÓÁ¦¡¢»¤Ä¿µÈÓÃÍ¾µÄÑÛ¾µµÈÎïÆ·	355	²¨ºÚ	10	Ò»°ãÃ³Ò×	361	Ç§¿Ë	5026	¸±	19,279
202104	90049090	Î´ÁÐÃû½ÃÕýÊÓÁ¦¡¢»¤Ä¿µÈÓÃÍ¾µÄÑÛ¾µµÈÎïÆ·	358	Èû¶ûÎ¬ÑÇ	10	Ò»°ãÃ³Ò×	1802	Ç§¿Ë	36713	¸±	121,454
202104	90049090	Î´ÁÐÃû½ÃÕýÊÓÁ¦¡¢»¤Ä¿µÈÓÃÍ¾µÄÑÛ¾µµÈÎïÆ·	359	ºÚÉ½	10	Ò»°ãÃ³Ò×	12	Ç§¿Ë	300	¸±	401
202104	90049090	Î´ÁÐÃû½ÃÕýÊÓÁ¦¡¢»¤Ä¿µÈÓÃÍ¾µÄÑÛ¾µµÈÎïÆ·	402	°¢¸ùÍ¢	10	Ò»°ãÃ³Ò×	2757	Ç§¿Ë	20150	¸±	249,223
202104	90049090	Î´ÁÐÃû½ÃÕýÊÓÁ¦¡¢»¤Ä¿µÈÓÃÍ¾µÄÑÛ¾µµÈÎïÆ·	404	°Í¹þÂí	10	Ò»°ãÃ³Ò×	25	Ç§¿Ë	200	¸±	706
202104	90049090	Î´ÁÐÃû½ÃÕýÊÓÁ¦¡¢»¤Ä¿µÈÓÃÍ¾µÄÑÛ¾µµÈÎïÆ·	405	°Í°Í¶àË¹	10	Ò»°ãÃ³Ò×	112	Ç§¿Ë	1000	¸±	6,497
202104	90049090	Î´ÁÐÃû½ÃÕýÊÓÁ¦¡¢»¤Ä¿µÈÓÃÍ¾µÄÑÛ¾µµÈÎïÆ·	405	°Í°Í¶àË¹	11	¹ú¼Ò¼ä¡¢¹ú¼Ê×éÖ¯ÎÞ³¥Ô®ÖúºÍÔùËÍµÄÎï×Ê	1	Ç§¿Ë	10	¸±	807
202104	90049090	Î´ÁÐÃû½ÃÕýÊÓÁ¦¡¢»¤Ä¿µÈÓÃÍ¾µÄÑÛ¾µµÈÎïÆ·	406	²®Àû×È	10	Ò»°ãÃ³Ò×	120	Ç§¿Ë	1920	¸±	6,342
202104	90049090	Î´ÁÐÃû½ÃÕýÊÓÁ¦¡¢»¤Ä¿µÈÓÃÍ¾µÄÑÛ¾µµÈÎïÆ·	408	¶àÃñ×å²£ÀûÎ¬ÑÇ¹ú	10	Ò»°ãÃ³Ò×	2867	Ç§¿Ë	39320	¸±	246,166
202104	90049090	Î´ÁÐÃû½ÃÕýÊÓÁ¦¡¢»¤Ä¿µÈÓÃÍ¾µÄÑÛ¾µµÈÎïÆ·	410	°ÍÎ÷	10	Ò»°ãÃ³Ò×	37950	Ç§¿Ë	863308	¸±	3,928,766
202104	90049090	Î´ÁÐÃû½ÃÕýÊÓÁ¦¡¢»¤Ä¿µÈÓÃÍ¾µÄÑÛ¾µµÈÎïÆ·	412	ÖÇÀû	10	Ò»°ãÃ³Ò×	34355	Ç§¿Ë	790004	¸±	5,140,311
202104	90049090	Î´ÁÐÃû½ÃÕýÊÓÁ¦¡¢»¤Ä¿µÈÓÃÍ¾µÄÑÛ¾µµÈÎïÆ·	413	¸çÂ×±ÈÑÇ	10	Ò»°ãÃ³Ò×	10198	Ç§¿Ë	261098	¸±	1,778,100
202104	90049090	Î´ÁÐÃû½ÃÕýÊÓÁ¦¡¢»¤Ä¿µÈÓÃÍ¾µÄÑÛ¾µµÈÎïÆ·	415	¸çË¹´ïÀè¼Ó	10	Ò»°ãÃ³Ò×	644	Ç§¿Ë	9735	¸±	95,324
202104	90049090	Î´ÁÐÃû½ÃÕýÊÓÁ¦¡¢»¤Ä¿µÈÓÃÍ¾µÄÑÛ¾µµÈÎïÆ·	416	¹Å°Í	10	Ò»°ãÃ³Ò×	16	Ç§¿Ë	400	¸±	1,559
202104	90049090	Î´ÁÐÃû½ÃÕýÊÓÁ¦¡¢»¤Ä¿µÈÓÃÍ¾µÄÑÛ¾µµÈÎïÆ·	418	¶àÃ×Äá¼Ó¹²ºÍ¹ú	10	Ò»°ãÃ³Ò×	299	Ç§¿Ë	5480	¸±	20,572
202104	90049090	Î´ÁÐÃû½ÃÕýÊÓÁ¦¡¢»¤Ä¿µÈÓÃÍ¾µÄÑÛ¾µµÈÎïÆ·	419	¶ò¹Ï¶à¶û	10	Ò»°ãÃ³Ò×	2507	Ç§¿Ë	38132	¸±	326,790
202104	90049090	Î´ÁÐÃû½ÃÕýÊÓÁ¦¡¢»¤Ä¿µÈÓÃÍ¾µÄÑÛ¾µµÈÎïÆ·	422	¹ÏµÂÂÞÆÕ	10	Ò»°ãÃ³Ò×	33	Ç§¿Ë	900	¸±	2,239
202104	90049090	Î´ÁÐÃû½ÃÕýÊÓÁ¦¡¢»¤Ä¿µÈÓÃÍ¾µÄÑÛ¾µµÈÎïÆ·	423	Î£µØÂíÀ­	10	Ò»°ãÃ³Ò×	6289	Ç§¿Ë	120220	¸±	714,820
202104	90049090	Î´ÁÐÃû½ÃÕýÊÓÁ¦¡¢»¤Ä¿µÈÓÃÍ¾µÄÑÛ¾µµÈÎïÆ·	424	¹çÑÇÄÇ	10	Ò»°ãÃ³Ò×	268	Ç§¿Ë	3460	¸±	9,437
202104	90049090	Î´ÁÐÃû½ÃÕýÊÓÁ¦¡¢»¤Ä¿µÈÓÃÍ¾µÄÑÛ¾µµÈÎïÆ·	425	º£µØ	10	Ò»°ãÃ³Ò×	67	Ç§¿Ë	960	¸±	2,792
202104	90049090	Î´ÁÐÃû½ÃÕýÊÓÁ¦¡¢»¤Ä¿µÈÓÃÍ¾µÄÑÛ¾µµÈÎïÆ·	426	ºé¶¼À­Ë¹	10	Ò»°ãÃ³Ò×	764	Ç§¿Ë	9240	¸±	39,657
202104	90049090	Î´ÁÐÃû½ÃÕýÊÓÁ¦¡¢»¤Ä¿µÈÓÃÍ¾µÄÑÛ¾µµÈÎïÆ·	427	ÑÀÂò¼Ó	10	Ò»°ãÃ³Ò×	25	Ç§¿Ë	300	¸±	1,460
202104	90049090	Î´ÁÐÃû½ÃÕýÊÓÁ¦¡¢»¤Ä¿µÈÓÃÍ¾µÄÑÛ¾µµÈÎïÆ·	429	Ä«Î÷¸ç	10	Ò»°ãÃ³Ò×	111894	Ç§¿Ë	2901828	¸±	8,223,961
202104	90049090	Î´ÁÐÃû½ÃÕýÊÓÁ¦¡¢»¤Ä¿µÈÓÃÍ¾µÄÑÛ¾µµÈÎïÆ·	431	Äá¼ÓÀ­¹Ï	10	Ò»°ãÃ³Ò×	63	Ç§¿Ë	1080	¸±	4,060
202104	90049090	Î´ÁÐÃû½ÃÕýÊÓÁ¦¡¢»¤Ä¿µÈÓÃÍ¾µÄÑÛ¾µµÈÎïÆ·	432	°ÍÄÃÂí	10	Ò»°ãÃ³Ò×	9835	Ç§¿Ë	398246	¸±	858,765
202104	90049090	Î´ÁÐÃû½ÃÕýÊÓÁ¦¡¢»¤Ä¿µÈÓÃÍ¾µÄÑÛ¾µµÈÎïÆ·	433	°ÍÀ­¹ç	10	Ò»°ãÃ³Ò×	1050	Ç§¿Ë	13900	¸±	41,646
202104	90049090	Î´ÁÐÃû½ÃÕýÊÓÁ¦¡¢»¤Ä¿µÈÓÃÍ¾µÄÑÛ¾µµÈÎïÆ·	434	ÃØÂ³	10	Ò»°ãÃ³Ò×	12929	Ç§¿Ë	355865	¸±	1,042,248
202104	90049090	Î´ÁÐÃû½ÃÕýÊÓÁ¦¡¢»¤Ä¿µÈÓÃÍ¾µÄÑÛ¾µµÈÎïÆ·	435	²¨¶àÀè¸÷	10	Ò»°ãÃ³Ò×	631	Ç§¿Ë	13324	¸±	48,714
202104	90049090	Î´ÁÐÃû½ÃÕýÊÓÁ¦¡¢»¤Ä¿µÈÓÃÍ¾µÄÑÛ¾µµÈÎïÆ·	437	Ê¥Â¬Î÷ÑÇ	10	Ò»°ãÃ³Ò×	11	Ç§¿Ë	150	¸±	527
202104	90049090	Î´ÁÐÃû½ÃÕýÊÓÁ¦¡¢»¤Ä¿µÈÓÃÍ¾µÄÑÛ¾µµÈÎïÆ·	440	Èø¶ûÍß¶à	10	Ò»°ãÃ³Ò×	3239	Ç§¿Ë	110352	¸±	203,857
202104	90049090	Î´ÁÐÃû½ÃÕýÊÓÁ¦¡¢»¤Ä¿µÈÓÃÍ¾µÄÑÛ¾µµÈÎïÆ·	441	ËÕÀïÄÏ	10	Ò»°ãÃ³Ò×	155	Ç§¿Ë	3283	¸±	15,938
202104	90049090	Î´ÁÐÃû½ÃÕýÊÓÁ¦¡¢»¤Ä¿µÈÓÃÍ¾µÄÑÛ¾µµÈÎïÆ·	442	ÌØÁ¢Äá´ïºÍ¶à°Í¸ç	10	Ò»°ãÃ³Ò×	382	Ç§¿Ë	9660	¸±	24,273
202104	90049090	Î´ÁÐÃû½ÃÕýÊÓÁ¦¡¢»¤Ä¿µÈÓÃÍ¾µÄÑÛ¾µµÈÎïÆ·	444	ÎÚÀ­¹ç	10	Ò»°ãÃ³Ò×	7357	Ç§¿Ë	57375	¸±	129,638
202104	90049090	Î´ÁÐÃû½ÃÕýÊÓÁ¦¡¢»¤Ä¿µÈÓÃÍ¾µÄÑÛ¾µµÈÎïÆ·	445	Î¯ÄÚÈðÀ­	10	Ò»°ãÃ³Ò×	872	Ç§¿Ë	12960	¸±	289,953
202104	90049090	Î´ÁÐÃû½ÃÕýÊÓÁ¦¡¢»¤Ä¿µÈÓÃÍ¾µÄÑÛ¾µµÈÎïÆ·	501	¼ÓÄÃ´ó	10	Ò»°ãÃ³Ò×	39473	Ç§¿Ë	740203	¸±	12,864,055
202104	90049090	Î´ÁÐÃû½ÃÕýÊÓÁ¦¡¢»¤Ä¿µÈÓÃÍ¾µÄÑÛ¾µµÈÎïÆ·	502	ÃÀ¹ú	10	Ò»°ãÃ³Ò×	761888	Ç§¿Ë	17569180	¸±	157,840,671
202104	90049090	Î´ÁÐÃû½ÃÕýÊÓÁ¦¡¢»¤Ä¿µÈÓÃÍ¾µÄÑÛ¾µµÈÎïÆ·	601	°Ä´óÀûÑÇ	10	Ò»°ãÃ³Ò×	46874	Ç§¿Ë	806992	¸±	13,079,123
202104	90049090	Î´ÁÐÃû½ÃÕýÊÓÁ¦¡¢»¤Ä¿µÈÓÃÍ¾µÄÑÛ¾µµÈÎïÆ·	603	ì³¼Ã	10	Ò»°ãÃ³Ò×	126	Ç§¿Ë	2318	¸±	8,273
202104	90049090	Î´ÁÐÃû½ÃÕýÊÓÁ¦¡¢»¤Ä¿µÈÓÃÍ¾µÄÑÛ¾µµÈÎïÆ·	607	ÐÂ¿¦Àï¶àÄáÑÇ	10	Ò»°ãÃ³Ò×	74	Ç§¿Ë	1428	¸±	5,121
202104	90049090	Î´ÁÐÃû½ÃÕýÊÓÁ¦¡¢»¤Ä¿µÈÓÃÍ¾µÄÑÛ¾µµÈÎïÆ·	608	ÍßÅ¬°¢Í¼	10	Ò»°ãÃ³Ò×	62	Ç§¿Ë	1320	¸±	8,390
202104	90049090	Î´ÁÐÃû½ÃÕýÊÓÁ¦¡¢»¤Ä¿µÈÓÃÍ¾µÄÑÛ¾µµÈÎïÆ·	609	ÐÂÎ÷À¼	10	Ò»°ãÃ³Ò×	1994	Ç§¿Ë	44833	¸±	285,913
202104	90049090	Î´ÁÐÃû½ÃÕýÊÓÁ¦¡¢»¤Ä¿µÈÓÃÍ¾µÄÑÛ¾µµÈÎïÆ·	611	°Í²¼ÑÇÐÂ¼¸ÄÚÑÇ	10	Ò»°ãÃ³Ò×	111	Ç§¿Ë	1885	¸±	20,783
202104	90049090	Î´ÁÐÃû½ÃÕýÊÓÁ¦¡¢»¤Ä¿µÈÓÃÍ¾µÄÑÛ¾µµÈÎïÆ·	623	·¨Êô²¨ÀûÄáÎ÷ÑÇ	10	Ò»°ãÃ³Ò×	1228	Ç§¿Ë	15186	¸±	97,756
202104	90049090	Î´ÁÐÃû½ÃÕýÊÓÁ¦¡¢»¤Ä¿µÈÓÃÍ¾µÄÑÛ¾µµÈÎïÆ·	699	´óÑóÖÞÆäËû¹ú¼Ò(µØÇø)	10	Ò»°ãÃ³Ò×	13	Ç§¿Ë	250	¸±	1,949
202105	90049090	Î´ÁÐÃû½ÃÕýÊÓÁ¦¡¢»¤Ä¿µÈÓÃÍ¾µÄÑÛ¾µµÈÎïÆ·	102	°ÍÁÖ	10	Ò»°ãÃ³Ò×	235	Ç§¿Ë	2780	¸±	61,565
202105	90049090	Î´ÁÐÃû½ÃÕýÊÓÁ¦¡¢»¤Ä¿µÈÓÃÍ¾µÄÑÛ¾µµÈÎïÆ·	103	ÃÏ¼ÓÀ­¹ú	10	Ò»°ãÃ³Ò×	2767	Ç§¿Ë	84442	¸±	34,523
202105	90049090	Î´ÁÐÃû½ÃÕýÊÓÁ¦¡¢»¤Ä¿µÈÓÃÍ¾µÄÑÛ¾µµÈÎïÆ·	104	²»µ¤	10	Ò»°ãÃ³Ò×	18	Ç§¿Ë	100	¸±	3,551
202105	90049090	Î´ÁÐÃû½ÃÕýÊÓÁ¦¡¢»¤Ä¿µÈÓÃÍ¾µÄÑÛ¾µµÈÎïÆ·	105	ÎÄÀ³	10	Ò»°ãÃ³Ò×	36	Ç§¿Ë	560	¸±	3,054
202105	90049090	Î´ÁÐÃû½ÃÕýÊÓÁ¦¡¢»¤Ä¿µÈÓÃÍ¾µÄÑÛ¾µµÈÎïÆ·	106	Ãåµé	10	Ò»°ãÃ³Ò×	968	Ç§¿Ë	13780	¸±	105,505
202105	90049090	Î´ÁÐÃû½ÃÕýÊÓÁ¦¡¢»¤Ä¿µÈÓÃÍ¾µÄÑÛ¾µµÈÎïÆ·	106	Ãåµé	11	¹ú¼Ò¼ä¡¢¹ú¼Ê×éÖ¯ÎÞ³¥Ô®ÖúºÍÔùËÍµÄÎï×Ê	25	Ç§¿Ë	50	¸±	350
202105	90049090	Î´ÁÐÃû½ÃÕýÊÓÁ¦¡¢»¤Ä¿µÈÓÃÍ¾µÄÑÛ¾µµÈÎïÆ·	107	¼íÆÒÕ¯	10	Ò»°ãÃ³Ò×	9013	Ç§¿Ë	100160	¸±	293,659
202105	90049090	Î´ÁÐÃû½ÃÕýÊÓÁ¦¡¢»¤Ä¿µÈÓÃÍ¾µÄÑÛ¾µµÈÎïÆ·	108	ÈûÆÖÂ·Ë¹	10	Ò»°ãÃ³Ò×	254	Ç§¿Ë	3480	¸±	10,249
202105	90049090	Î´ÁÐÃû½ÃÕýÊÓÁ¦¡¢»¤Ä¿µÈÓÃÍ¾µÄÑÛ¾µµÈÎïÆ·	110	ÖÐ¹úÏã¸Û	10	Ò»°ãÃ³Ò×	18691	Ç§¿Ë	628663	¸±	24,071,147
202105	90049090	Î´ÁÐÃû½ÃÕýÊÓÁ¦¡¢»¤Ä¿µÈÓÃÍ¾µÄÑÛ¾µµÈÎïÆ·	111	Ó¡¶È	10	Ò»°ãÃ³Ò×	28592	Ç§¿Ë	1088886	¸±	4,218,068
202105	90049090	Î´ÁÐÃû½ÃÕýÊÓÁ¦¡¢»¤Ä¿µÈÓÃÍ¾µÄÑÛ¾µµÈÎïÆ·	112	Ó¡¶ÈÄáÎ÷ÑÇ	10	Ò»°ãÃ³Ò×	63845	Ç§¿Ë	1873145	¸±	6,958,051
202105	90049090	Î´ÁÐÃû½ÃÕýÊÓÁ¦¡¢»¤Ä¿µÈÓÃÍ¾µÄÑÛ¾µµÈÎïÆ·	113	ÒÁÀÊ	10	Ò»°ãÃ³Ò×	485	Ç§¿Ë	12499	¸±	239,724
202105	90049090	Î´ÁÐÃû½ÃÕýÊÓÁ¦¡¢»¤Ä¿µÈÓÃÍ¾µÄÑÛ¾µµÈÎïÆ·	114	ÒÁÀ­¿Ë	10	Ò»°ãÃ³Ò×	882	Ç§¿Ë	23000	¸±	324,223
202105	90049090	Î´ÁÐÃû½ÃÕýÊÓÁ¦¡¢»¤Ä¿µÈÓÃÍ¾µÄÑÛ¾µµÈÎïÆ·	115	ÒÔÉ«ÁÐ	10	Ò»°ãÃ³Ò×	8655	Ç§¿Ë	196117	¸±	1,081,567
202105	90049090	Î´ÁÐÃû½ÃÕýÊÓÁ¦¡¢»¤Ä¿µÈÓÃÍ¾µÄÑÛ¾µµÈÎïÆ·	116	ÈÕ±¾	10	Ò»°ãÃ³Ò×	97147	Ç§¿Ë	1854852	¸±	26,634,687
202105	90049090	Î´ÁÐÃû½ÃÕýÊÓÁ¦¡¢»¤Ä¿µÈÓÃÍ¾µÄÑÛ¾µµÈÎïÆ·	118	¿ÆÍþÌØ	10	Ò»°ãÃ³Ò×	52	Ç§¿Ë	801	¸±	4,372
202105	90049090	Î´ÁÐÃû½ÃÕýÊÓÁ¦¡¢»¤Ä¿µÈÓÃÍ¾µÄÑÛ¾µµÈÎïÆ·	119	ÀÏÎÎ	10	Ò»°ãÃ³Ò×	202	Ç§¿Ë	505	¸±	7,129
202105	90049090	Î´ÁÐÃû½ÃÕýÊÓÁ¦¡¢»¤Ä¿µÈÓÃÍ¾µÄÑÛ¾µµÈÎïÆ·	119	ÀÏÎÎ	11	¹ú¼Ò¼ä¡¢¹ú¼Ê×éÖ¯ÎÞ³¥Ô®ÖúºÍÔùËÍµÄÎï×Ê	9	Ç§¿Ë	100	¸±	2,000
202105	90049090	Î´ÁÐÃû½ÃÕýÊÓÁ¦¡¢»¤Ä¿µÈÓÃÍ¾µÄÑÛ¾µµÈÎïÆ·	119	ÀÏÎÎ	12	ÆäËû¾èÔùÎï×Ê	577	Ç§¿Ë	4500	¸±	47,250
202105	90049090	Î´ÁÐÃû½ÃÕýÊÓÁ¦¡¢»¤Ä¿µÈÓÃÍ¾µÄÑÛ¾µµÈÎïÆ·	120	Àè°ÍÄÛ	10	Ò»°ãÃ³Ò×	948	Ç§¿Ë	16160	¸±	26,940
202105	90049090	Î´ÁÐÃû½ÃÕýÊÓÁ¦¡¢»¤Ä¿µÈÓÃÍ¾µÄÑÛ¾µµÈÎïÆ·	121	ÖÐ¹ú°ÄÃÅ	10	Ò»°ãÃ³Ò×	100	Ç§¿Ë	200	¸±	2,601
202105	90049090	Î´ÁÐÃû½ÃÕýÊÓÁ¦¡¢»¤Ä¿µÈÓÃÍ¾µÄÑÛ¾µµÈÎïÆ·	122	ÂíÀ´Î÷ÑÇ	10	Ò»°ãÃ³Ò×	17427	Ç§¿Ë	213902	¸±	2,450,284
202105	90049090	Î´ÁÐÃû½ÃÕýÊÓÁ¦¡¢»¤Ä¿µÈÓÃÍ¾µÄÑÛ¾µµÈÎïÆ·	123	Âí¶û´ú·ò	10	Ò»°ãÃ³Ò×	111	Ç§¿Ë	410	¸±	19,211
202105	90049090	Î´ÁÐÃû½ÃÕýÊÓÁ¦¡¢»¤Ä¿µÈÓÃÍ¾µÄÑÛ¾µµÈÎïÆ·	124	ÃÉ¹Å	10	Ò»°ãÃ³Ò×	405	Ç§¿Ë	6720	¸±	33,340
202105	90049090	Î´ÁÐÃû½ÃÕýÊÓÁ¦¡¢»¤Ä¿µÈÓÃÍ¾µÄÑÛ¾µµÈÎïÆ·	124	ÃÉ¹Å	12	ÆäËû¾èÔùÎï×Ê	75	Ç§¿Ë	1500	¸±	26,400
202105	90049090	Î´ÁÐÃû½ÃÕýÊÓÁ¦¡¢»¤Ä¿µÈÓÃÍ¾µÄÑÛ¾µµÈÎïÆ·	125	Äá²´¶ûÁª°îÃñÖ÷¹²ºÍ¹ú	10	Ò»°ãÃ³Ò×	1875	Ç§¿Ë	26596	¸±	415,161
202105	90049090	Î´ÁÐÃû½ÃÕýÊÓÁ¦¡¢»¤Ä¿µÈÓÃÍ¾µÄÑÛ¾µµÈÎïÆ·	126	°¢Âü	10	Ò»°ãÃ³Ò×	0	Ç§¿Ë	1	¸±	20
202105	90049090	Î´ÁÐÃû½ÃÕýÊÓÁ¦¡¢»¤Ä¿µÈÓÃÍ¾µÄÑÛ¾µµÈÎïÆ·	127	°Í»ùË¹Ì¹	10	Ò»°ãÃ³Ò×	1848	Ç§¿Ë	34600	¸±	144,200
202105	90049090	Î´ÁÐÃû½ÃÕýÊÓÁ¦¡¢»¤Ä¿µÈÓÃÍ¾µÄÑÛ¾µµÈÎïÆ·	128	°ÍÀÕË¹Ì¹	10	Ò»°ãÃ³Ò×	150	Ç§¿Ë	2220	¸±	7,637
202105	90049090	Î´ÁÐÃû½ÃÕýÊÓÁ¦¡¢»¤Ä¿µÈÓÃÍ¾µÄÑÛ¾µµÈÎïÆ·	129	·ÆÂÉ±ö	10	Ò»°ãÃ³Ò×	19230	Ç§¿Ë	257614	¸±	1,081,666
202105	90049090	Î´ÁÐÃû½ÃÕýÊÓÁ¦¡¢»¤Ä¿µÈÓÃÍ¾µÄÑÛ¾µµÈÎïÆ·	130	¿¨Ëþ¶û	10	Ò»°ãÃ³Ò×	2499	Ç§¿Ë	85675	¸±	152,152
202105	90049090	Î´ÁÐÃû½ÃÕýÊÓÁ¦¡¢»¤Ä¿µÈÓÃÍ¾µÄÑÛ¾µµÈÎïÆ·	131	É³ÌØ°¢À­²®	10	Ò»°ãÃ³Ò×	17626	Ç§¿Ë	271975	¸±	1,881,016
202105	90049090	Î´ÁÐÃû½ÃÕýÊÓÁ¦¡¢»¤Ä¿µÈÓÃÍ¾µÄÑÛ¾µµÈÎïÆ·	132	ÐÂ¼ÓÆÂ	10	Ò»°ãÃ³Ò×	6498	Ç§¿Ë	88023	¸±	1,214,954
202105	90049090	Î´ÁÐÃû½ÃÕýÊÓÁ¦¡¢»¤Ä¿µÈÓÃÍ¾µÄÑÛ¾µµÈÎïÆ·	133	º«¹ú	10	Ò»°ãÃ³Ò×	29751	Ç§¿Ë	478802	¸±	6,351,163
202105	90049090	Î´ÁÐÃû½ÃÕýÊÓÁ¦¡¢»¤Ä¿µÈÓÃÍ¾µÄÑÛ¾µµÈÎïÆ·	134	Ë¹ÀïÀ¼¿¨	10	Ò»°ãÃ³Ò×	9852	Ç§¿Ë	114960	¸±	122,211
202105	90049090	Î´ÁÐÃû½ÃÕýÊÓÁ¦¡¢»¤Ä¿µÈÓÃÍ¾µÄÑÛ¾µµÈÎïÆ·	136	Ì©¹ú	10	Ò»°ãÃ³Ò×	25982	Ç§¿Ë	498072	¸±	1,806,122
202105	90049090	Î´ÁÐÃû½ÃÕýÊÓÁ¦¡¢»¤Ä¿µÈÓÃÍ¾µÄÑÛ¾µµÈÎïÆ·	137	ÍÁ¶úÆä	10	Ò»°ãÃ³Ò×	4536	Ç§¿Ë	71640	¸±	217,640
202105	90049090	Î´ÁÐÃû½ÃÕýÊÓÁ¦¡¢»¤Ä¿µÈÓÃÍ¾µÄÑÛ¾µµÈÎïÆ·	138	°¢ÁªÇõ	10	Ò»°ãÃ³Ò×	14836	Ç§¿Ë	338627	¸±	2,662,162
202105	90049090	Î´ÁÐÃû½ÃÕýÊÓÁ¦¡¢»¤Ä¿µÈÓÃÍ¾µÄÑÛ¾µµÈÎïÆ·	139	Ò²ÃÅ	10	Ò»°ãÃ³Ò×	85	Ç§¿Ë	1200	¸±	3,058
202105	90049090	Î´ÁÐÃû½ÃÕýÊÓÁ¦¡¢»¤Ä¿µÈÓÃÍ¾µÄÑÛ¾µµÈÎïÆ·	141	Ô½ÄÏ	10	Ò»°ãÃ³Ò×	18119	Ç§¿Ë	411012	¸±	2,890,768
202105	90049090	Î´ÁÐÃû½ÃÕýÊÓÁ¦¡¢»¤Ä¿µÈÓÃÍ¾µÄÑÛ¾µµÈÎïÆ·	143	ÖÐ¹úÌ¨Íå	10	Ò»°ãÃ³Ò×	9844	Ç§¿Ë	153943	¸±	3,041,209
202105	90049090	Î´ÁÐÃû½ÃÕýÊÓÁ¦¡¢»¤Ä¿µÈÓÃÍ¾µÄÑÛ¾µµÈÎïÆ·	144	¶«µÛãë	10	Ò»°ãÃ³Ò×	97	Ç§¿Ë	1440	¸±	4,396
202105	90049090	Î´ÁÐÃû½ÃÕýÊÓÁ¦¡¢»¤Ä¿µÈÓÃÍ¾µÄÑÛ¾µµÈÎïÆ·	145	¹þÈø¿ËË¹Ì¹	10	Ò»°ãÃ³Ò×	25181	Ç§¿Ë	325358	¸±	1,190,871
202105	90049090	Î´ÁÐÃû½ÃÕýÊÓÁ¦¡¢»¤Ä¿µÈÓÃÍ¾µÄÑÛ¾µµÈÎïÆ·	146	¼ª¶û¼ªË¹Ë¹Ì¹	10	Ò»°ãÃ³Ò×	237	Ç§¿Ë	6440	¸±	24,702
202105	90049090	Î´ÁÐÃû½ÃÕýÊÓÁ¦¡¢»¤Ä¿µÈÓÃÍ¾µÄÑÛ¾µµÈÎïÆ·	147	Ëþ¼ª¿ËË¹Ì¹	10	Ò»°ãÃ³Ò×	110	Ç§¿Ë	1820	¸±	357
202105	90049090	Î´ÁÐÃû½ÃÕýÊÓÁ¦¡¢»¤Ä¿µÈÓÃÍ¾µÄÑÛ¾µµÈÎïÆ·	147	Ëþ¼ª¿ËË¹Ì¹	12	ÆäËû¾èÔùÎï×Ê	30	Ç§¿Ë	400	¸±	25,200
202105	90049090	Î´ÁÐÃû½ÃÕýÊÓÁ¦¡¢»¤Ä¿µÈÓÃÍ¾µÄÑÛ¾µµÈÎïÆ·	148	ÍÁ¿âÂüË¹Ì¹	10	Ò»°ãÃ³Ò×	698	Ç§¿Ë	29070	¸±	151,270
202105	90049090	Î´ÁÐÃû½ÃÕýÊÓÁ¦¡¢»¤Ä¿µÈÓÃÍ¾µÄÑÛ¾µµÈÎïÆ·	149	ÎÚ×È±ð¿ËË¹Ì¹	10	Ò»°ãÃ³Ò×	14759	Ç§¿Ë	256974	¸±	475,198
202105	90049090	Î´ÁÐÃû½ÃÕýÊÓÁ¦¡¢»¤Ä¿µÈÓÃÍ¾µÄÑÛ¾µµÈÎïÆ·	201	°¢¶û¼°ÀûÑÇ	10	Ò»°ãÃ³Ò×	2926	Ç§¿Ë	58120	¸±	185,296
202105	90049090	Î´ÁÐÃû½ÃÕýÊÓÁ¦¡¢»¤Ä¿µÈÓÃÍ¾µÄÑÛ¾µµÈÎïÆ·	202	°²¸çÀ­	10	Ò»°ãÃ³Ò×	362	Ç§¿Ë	4369	¸±	21,278
202105	90049090	Î´ÁÐÃû½ÃÕýÊÓÁ¦¡¢»¤Ä¿µÈÓÃÍ¾µÄÑÛ¾µµÈÎïÆ·	203	±´Äþ	10	Ò»°ãÃ³Ò×	7897	Ç§¿Ë	129380	¸±	487,267
202105	90049090	Î´ÁÐÃû½ÃÕýÊÓÁ¦¡¢»¤Ä¿µÈÓÃÍ¾µÄÑÛ¾µµÈÎïÆ·	205	²¼Â¡µÏ	10	Ò»°ãÃ³Ò×	2	Ç§¿Ë	16	¸±	2,285
202105	90049090	Î´ÁÐÃû½ÃÕýÊÓÁ¦¡¢»¤Ä¿µÈÓÃÍ¾µÄÑÛ¾µµÈÎïÆ·	206	¿¦ÂóÂ¡	10	Ò»°ãÃ³Ò×	2542	Ç§¿Ë	62898	¸±	1,145,853
202105	90049090	Î´ÁÐÃû½ÃÕýÊÓÁ¦¡¢»¤Ä¿µÈÓÃÍ¾µÄÑÛ¾µµÈÎïÆ·	209	ÖÐ·Ç	10	Ò»°ãÃ³Ò×	12	Ç§¿Ë	200	¸±	754
202105	90049090	Î´ÁÐÃû½ÃÕýÊÓÁ¦¡¢»¤Ä¿µÈÓÃÍ¾µÄÑÛ¾µµÈÎïÆ·	211	Õ§µÃ	10	Ò»°ãÃ³Ò×	744	Ç§¿Ë	18168	¸±	651,833
202105	90049090	Î´ÁÐÃû½ÃÕýÊÓÁ¦¡¢»¤Ä¿µÈÓÃÍ¾µÄÑÛ¾µµÈÎïÆ·	212	¿ÆÄ¦ÂÞ	10	Ò»°ãÃ³Ò×	112	Ç§¿Ë	1500	¸±	12,391
202105	90049090	Î´ÁÐÃû½ÃÕýÊÓÁ¦¡¢»¤Ä¿µÈÓÃÍ¾µÄÑÛ¾µµÈÎïÆ·	213	¸Õ¹û(²¼)	10	Ò»°ãÃ³Ò×	6	Ç§¿Ë	105	¸±	982
202105	90049090	Î´ÁÐÃû½ÃÕýÊÓÁ¦¡¢»¤Ä¿µÈÓÃÍ¾µÄÑÛ¾µµÈÎïÆ·	214	¼ª²¼Ìá	10	Ò»°ãÃ³Ò×	55	Ç§¿Ë	1138	¸±	3,179
202105	90049090	Î´ÁÐÃû½ÃÕýÊÓÁ¦¡¢»¤Ä¿µÈÓÃÍ¾µÄÑÛ¾µµÈÎïÆ·	215	°£¼°	10	Ò»°ãÃ³Ò×	12375	Ç§¿Ë	122438	¸±	2,163,811
202105	90049090	Î´ÁÐÃû½ÃÕýÊÓÁ¦¡¢»¤Ä¿µÈÓÃÍ¾µÄÑÛ¾µµÈÎïÆ·	216	³àµÀ¼¸ÄÚÑÇ	10	Ò»°ãÃ³Ò×	49	Ç§¿Ë	520	¸±	1,515
202105	90049090	Î´ÁÐÃû½ÃÕýÊÓÁ¦¡¢»¤Ä¿µÈÓÃÍ¾µÄÑÛ¾µµÈÎïÆ·	217	°£Èû¶í±ÈÑÇ	10	Ò»°ãÃ³Ò×	354	Ç§¿Ë	5060	¸±	53,050
202105	90049090	Î´ÁÐÃû½ÃÕýÊÓÁ¦¡¢»¤Ä¿µÈÓÃÍ¾µÄÑÛ¾µµÈÎïÆ·	218	¼ÓÅî	10	Ò»°ãÃ³Ò×	171	Ç§¿Ë	3080	¸±	12,047
202105	90049090	Î´ÁÐÃû½ÃÕýÊÓÁ¦¡¢»¤Ä¿µÈÓÃÍ¾µÄÑÛ¾µµÈÎïÆ·	219	¸Ô±ÈÑÇ	10	Ò»°ãÃ³Ò×	695	Ç§¿Ë	11040	¸±	34,942
202105	90049090	Î´ÁÐÃû½ÃÕýÊÓÁ¦¡¢»¤Ä¿µÈÓÃÍ¾µÄÑÛ¾µµÈÎïÆ·	220	¼ÓÄÉ	10	Ò»°ãÃ³Ò×	12920	Ç§¿Ë	142523	¸±	588,842
202105	90049090	Î´ÁÐÃû½ÃÕýÊÓÁ¦¡¢»¤Ä¿µÈÓÃÍ¾µÄÑÛ¾µµÈÎïÆ·	220	¼ÓÄÉ	11	¹ú¼Ò¼ä¡¢¹ú¼Ê×éÖ¯ÎÞ³¥Ô®ÖúºÍÔùËÍµÄÎï×Ê	2610	Ç§¿Ë	5200	¸±	27,068
202105	90049090	Î´ÁÐÃû½ÃÕýÊÓÁ¦¡¢»¤Ä¿µÈÓÃÍ¾µÄÑÛ¾µµÈÎïÆ·	223	¿ÆÌØµÏÍß	10	Ò»°ãÃ³Ò×	1120	Ç§¿Ë	16240	¸±	74,861
202105	90049090	Î´ÁÐÃû½ÃÕýÊÓÁ¦¡¢»¤Ä¿µÈÓÃÍ¾µÄÑÛ¾µµÈÎïÆ·	224	¿ÏÄáÑÇ	10	Ò»°ãÃ³Ò×	1275	Ç§¿Ë	24735	¸±	181,124
202105	90049090	Î´ÁÐÃû½ÃÕýÊÓÁ¦¡¢»¤Ä¿µÈÓÃÍ¾µÄÑÛ¾µµÈÎïÆ·	225	Àû±ÈÀïÑÇ	10	Ò»°ãÃ³Ò×	862	Ç§¿Ë	14154	¸±	46,873
202105	90049090	Î´ÁÐÃû½ÃÕýÊÓÁ¦¡¢»¤Ä¿µÈÓÃÍ¾µÄÑÛ¾µµÈÎïÆ·	226	Àû±ÈÑÇ	10	Ò»°ãÃ³Ò×	452	Ç§¿Ë	5780	¸±	17,022
202105	90049090	Î´ÁÐÃû½ÃÕýÊÓÁ¦¡¢»¤Ä¿µÈÓÃÍ¾µÄÑÛ¾µµÈÎïÆ·	227	Âí´ï¼ÓË¹¼Ó	10	Ò»°ãÃ³Ò×	438	Ç§¿Ë	5480	¸±	19,761
202105	90049090	Î´ÁÐÃû½ÃÕýÊÓÁ¦¡¢»¤Ä¿µÈÓÃÍ¾µÄÑÛ¾µµÈÎïÆ·	228	ÂíÀ­Î¬	10	Ò»°ãÃ³Ò×	183	Ç§¿Ë	4110	¸±	43,241
202105	90049090	Î´ÁÐÃû½ÃÕýÊÓÁ¦¡¢»¤Ä¿µÈÓÃÍ¾µÄÑÛ¾µµÈÎïÆ·	229	ÂíÀï	10	Ò»°ãÃ³Ò×	389	Ç§¿Ë	6240	¸±	17,700
202105	90049090	Î´ÁÐÃû½ÃÕýÊÓÁ¦¡¢»¤Ä¿µÈÓÃÍ¾µÄÑÛ¾µµÈÎïÆ·	231	Ã«ÀïÇóË¹	10	Ò»°ãÃ³Ò×	427	Ç§¿Ë	3840	¸±	40,785
202105	90049090	Î´ÁÐÃû½ÃÕýÊÓÁ¦¡¢»¤Ä¿µÈÓÃÍ¾µÄÑÛ¾µµÈÎïÆ·	232	Ä¦Âå¸ç	10	Ò»°ãÃ³Ò×	3255	Ç§¿Ë	77512	¸±	1,771,594
202105	90049090	Î´ÁÐÃû½ÃÕýÊÓÁ¦¡¢»¤Ä¿µÈÓÃÍ¾µÄÑÛ¾µµÈÎïÆ·	233	ÄªÉ£±È¿Ë	10	Ò»°ãÃ³Ò×	45917	Ç§¿Ë	751046	¸±	2,856,177
202105	90049090	Î´ÁÐÃû½ÃÕýÊÓÁ¦¡¢»¤Ä¿µÈÓÃÍ¾µÄÑÛ¾µµÈÎïÆ·	234	ÄÉÃ×±ÈÑÇ	10	Ò»°ãÃ³Ò×	88	Ç§¿Ë	2600	¸±	11,369
202105	90049090	Î´ÁÐÃû½ÃÕýÊÓÁ¦¡¢»¤Ä¿µÈÓÃÍ¾µÄÑÛ¾µµÈÎïÆ·	236	ÄáÈÕÀûÑÇ	10	Ò»°ãÃ³Ò×	11709	Ç§¿Ë	175915	¸±	456,571
202105	90049090	Î´ÁÐÃû½ÃÕýÊÓÁ¦¡¢»¤Ä¿µÈÓÃÍ¾µÄÑÛ¾µµÈÎïÆ·	237	ÁôÄáÍô	10	Ò»°ãÃ³Ò×	121	Ç§¿Ë	2020	¸±	5,956
202105	90049090	Î´ÁÐÃû½ÃÕýÊÓÁ¦¡¢»¤Ä¿µÈÓÃÍ¾µÄÑÛ¾µµÈÎïÆ·	238	Â¬Íú´ï	10	Ò»°ãÃ³Ò×	73	Ç§¿Ë	900	¸±	3,561
202105	90049090	Î´ÁÐÃû½ÃÕýÊÓÁ¦¡¢»¤Ä¿µÈÓÃÍ¾µÄÑÛ¾µµÈÎïÆ·	240	ÈûÄÚ¼Ó¶û	10	Ò»°ãÃ³Ò×	1257	Ç§¿Ë	20755	¸±	56,428
202105	90049090	Î´ÁÐÃû½ÃÕýÊÓÁ¦¡¢»¤Ä¿µÈÓÃÍ¾µÄÑÛ¾µµÈÎïÆ·	242	ÈûÀ­Àû°º	10	Ò»°ãÃ³Ò×	18	Ç§¿Ë	200	¸±	603
202105	90049090	Î´ÁÐÃû½ÃÕýÊÓÁ¦¡¢»¤Ä¿µÈÓÃÍ¾µÄÑÛ¾µµÈÎïÆ·	244	ÄÏ·Ç	10	Ò»°ãÃ³Ò×	42453	Ç§¿Ë	1094200	¸±	3,519,933
202105	90049090	Î´ÁÐÃû½ÃÕýÊÓÁ¦¡¢»¤Ä¿µÈÓÃÍ¾µÄÑÛ¾µµÈÎïÆ·	246	ËÕµ¤	10	Ò»°ãÃ³Ò×	1053	Ç§¿Ë	14040	¸±	153,425
202105	90049090	Î´ÁÐÃû½ÃÕýÊÓÁ¦¡¢»¤Ä¿µÈÓÃÍ¾µÄÑÛ¾µµÈÎïÆ·	247	Ì¹É£ÄáÑÇ	10	Ò»°ãÃ³Ò×	493	Ç§¿Ë	8720	¸±	50,648
202105	90049090	Î´ÁÐÃû½ÃÕýÊÓÁ¦¡¢»¤Ä¿µÈÓÃÍ¾µÄÑÛ¾µµÈÎïÆ·	248	¶à¸ç	10	Ò»°ãÃ³Ò×	116	Ç§¿Ë	1800	¸±	6,206
202105	90049090	Î´ÁÐÃû½ÃÕýÊÓÁ¦¡¢»¤Ä¿µÈÓÃÍ¾µÄÑÛ¾µµÈÎïÆ·	249	Í»ÄáË¹	10	Ò»°ãÃ³Ò×	252	Ç§¿Ë	4628	¸±	23,211
202105	90049090	Î´ÁÐÃû½ÃÕýÊÓÁ¦¡¢»¤Ä¿µÈÓÃÍ¾µÄÑÛ¾µµÈÎïÆ·	250	ÎÚ¸É´ï	10	Ò»°ãÃ³Ò×	291	Ç§¿Ë	6784	¸±	33,467
202105	90049090	Î´ÁÐÃû½ÃÕýÊÓÁ¦¡¢»¤Ä¿µÈÓÃÍ¾µÄÑÛ¾µµÈÎïÆ·	251	²¼»ùÄÉ·¨Ë÷	10	Ò»°ãÃ³Ò×	29	Ç§¿Ë	480	¸±	1,057
202105	90049090	Î´ÁÐÃû½ÃÕýÊÓÁ¦¡¢»¤Ä¿µÈÓÃÍ¾µÄÑÛ¾µµÈÎïÆ·	252	¸Õ¹û(½ð)	10	Ò»°ãÃ³Ò×	1758	Ç§¿Ë	21020	¸±	119,090
202105	90049090	Î´ÁÐÃû½ÃÕýÊÓÁ¦¡¢»¤Ä¿µÈÓÃÍ¾µÄÑÛ¾µµÈÎïÆ·	253	ÔÞ±ÈÑÇ	10	Ò»°ãÃ³Ò×	163	Ç§¿Ë	1270	¸±	17,589
202105	90049090	Î´ÁÐÃû½ÃÕýÊÓÁ¦¡¢»¤Ä¿µÈÓÃÍ¾µÄÑÛ¾µµÈÎïÆ·	253	ÔÞ±ÈÑÇ	11	¹ú¼Ò¼ä¡¢¹ú¼Ê×éÖ¯ÎÞ³¥Ô®ÖúºÍÔùËÍµÄÎï×Ê	3	Ç§¿Ë	40	¸±	3,230
202105	90049090	Î´ÁÐÃû½ÃÕýÊÓÁ¦¡¢»¤Ä¿µÈÓÃÍ¾µÄÑÛ¾µµÈÎïÆ·	254	½ò°Í²¼Î¤	10	Ò»°ãÃ³Ò×	829	Ç§¿Ë	9818	¸±	38,888
202105	90049090	Î´ÁÐÃû½ÃÕýÊÓÁ¦¡¢»¤Ä¿µÈÓÃÍ¾µÄÑÛ¾µµÈÎïÆ·	259	ÂíÔ¼ÌØ	10	Ò»°ãÃ³Ò×	95	Ç§¿Ë	2000	¸±	5,854
202105	90049090	Î´ÁÐÃû½ÃÕýÊÓÁ¦¡¢»¤Ä¿µÈÓÃÍ¾µÄÑÛ¾µµÈÎïÆ·	260	ÄÏËÕµ¤¹²ºÍ¹ú	10	Ò»°ãÃ³Ò×	131	Ç§¿Ë	900	¸±	10,856
202105	90049090	Î´ÁÐÃû½ÃÕýÊÓÁ¦¡¢»¤Ä¿µÈÓÃÍ¾µÄÑÛ¾µµÈÎïÆ·	301	±ÈÀûÊ±	10	Ò»°ãÃ³Ò×	47771	Ç§¿Ë	622982	¸±	5,097,081
202105	90049090	Î´ÁÐÃû½ÃÕýÊÓÁ¦¡¢»¤Ä¿µÈÓÃÍ¾µÄÑÛ¾µµÈÎïÆ·	302	µ¤Âó	10	Ò»°ãÃ³Ò×	8179	Ç§¿Ë	237657	¸±	889,125
202105	90049090	Î´ÁÐÃû½ÃÕýÊÓÁ¦¡¢»¤Ä¿µÈÓÃÍ¾µÄÑÛ¾µµÈÎïÆ·	303	Ó¢¹ú	10	Ò»°ãÃ³Ò×	127621	Ç§¿Ë	3208037	¸±	21,120,598
202105	90049090	Î´ÁÐÃû½ÃÕýÊÓÁ¦¡¢»¤Ä¿µÈÓÃÍ¾µÄÑÛ¾µµÈÎïÆ·	304	µÂ¹ú	10	Ò»°ãÃ³Ò×	137923	Ç§¿Ë	2762675	¸±	18,814,260
202105	90049090	Î´ÁÐÃû½ÃÕýÊÓÁ¦¡¢»¤Ä¿µÈÓÃÍ¾µÄÑÛ¾µµÈÎïÆ·	305	·¨¹ú	10	Ò»°ãÃ³Ò×	42492	Ç§¿Ë	847622	¸±	15,043,118
202105	90049090	Î´ÁÐÃû½ÃÕýÊÓÁ¦¡¢»¤Ä¿µÈÓÃÍ¾µÄÑÛ¾µµÈÎïÆ·	306	°®¶ûÀ¼	10	Ò»°ãÃ³Ò×	1297	Ç§¿Ë	33183	¸±	305,915
202105	90049090	Î´ÁÐÃû½ÃÕýÊÓÁ¦¡¢»¤Ä¿µÈÓÃÍ¾µÄÑÛ¾µµÈÎïÆ·	307	Òâ´óÀû	10	Ò»°ãÃ³Ò×	98353	Ç§¿Ë	1877706	¸±	15,535,575
202105	90049090	Î´ÁÐÃû½ÃÕýÊÓÁ¦¡¢»¤Ä¿µÈÓÃÍ¾µÄÑÛ¾µµÈÎïÆ·	308	Â¬É­±¤	10	Ò»°ãÃ³Ò×	1	Ç§¿Ë	12	¸±	1,329
202105	90049090	Î´ÁÐÃû½ÃÕýÊÓÁ¦¡¢»¤Ä¿µÈÓÃÍ¾µÄÑÛ¾µµÈÎïÆ·	309	ºÉÀ¼	10	Ò»°ãÃ³Ò×	45650	Ç§¿Ë	1215881	¸±	10,607,247
202105	90049090	Î´ÁÐÃû½ÃÕýÊÓÁ¦¡¢»¤Ä¿µÈÓÃÍ¾µÄÑÛ¾µµÈÎïÆ·	310	Ï£À°	10	Ò»°ãÃ³Ò×	9800	Ç§¿Ë	126238	¸±	836,316
202105	90049090	Î´ÁÐÃû½ÃÕýÊÓÁ¦¡¢»¤Ä¿µÈÓÃÍ¾µÄÑÛ¾µµÈÎïÆ·	311	ÆÏÌÑÑÀ	10	Ò»°ãÃ³Ò×	951	Ç§¿Ë	16295	¸±	68,365
202105	90049090	Î´ÁÐÃû½ÃÕýÊÓÁ¦¡¢»¤Ä¿µÈÓÃÍ¾µÄÑÛ¾µµÈÎïÆ·	312	Î÷°àÑÀ	10	Ò»°ãÃ³Ò×	41713	Ç§¿Ë	760686	¸±	7,648,424
202105	90049090	Î´ÁÐÃû½ÃÕýÊÓÁ¦¡¢»¤Ä¿µÈÓÃÍ¾µÄÑÛ¾µµÈÎïÆ·	313	°¢¶û°ÍÄáÑÇ	10	Ò»°ãÃ³Ò×	61	Ç§¿Ë	669	¸±	2,519
202105	90049090	Î´ÁÐÃû½ÃÕýÊÓÁ¦¡¢»¤Ä¿µÈÓÃÍ¾µÄÑÛ¾µµÈÎïÆ·	315	°ÂµØÀû	10	Ò»°ãÃ³Ò×	6308	Ç§¿Ë	86559	¸±	654,655
202105	90049090	Î´ÁÐÃû½ÃÕýÊÓÁ¦¡¢»¤Ä¿µÈÓÃÍ¾µÄÑÛ¾µµÈÎïÆ·	316	±£¼ÓÀûÑÇ	10	Ò»°ãÃ³Ò×	2024	Ç§¿Ë	43450	¸±	220,903
202105	90049090	Î´ÁÐÃû½ÃÕýÊÓÁ¦¡¢»¤Ä¿µÈÓÃÍ¾µÄÑÛ¾µµÈÎïÆ·	318	·ÒÀ¼	10	Ò»°ãÃ³Ò×	5097	Ç§¿Ë	111620	¸±	579,969
202105	90049090	Î´ÁÐÃû½ÃÕýÊÓÁ¦¡¢»¤Ä¿µÈÓÃÍ¾µÄÑÛ¾µµÈÎïÆ·	321	ÐÙÑÀÀû	10	Ò»°ãÃ³Ò×	496	Ç§¿Ë	14970	¸±	579,730
202105	90049090	Î´ÁÐÃû½ÃÕýÊÓÁ¦¡¢»¤Ä¿µÈÓÃÍ¾µÄÑÛ¾µµÈÎïÆ·	322	±ùµº	10	Ò»°ãÃ³Ò×	3	Ç§¿Ë	154	¸±	15,394
202105	90049090	Î´ÁÐÃû½ÃÕýÊÓÁ¦¡¢»¤Ä¿µÈÓÃÍ¾µÄÑÛ¾µµÈÎïÆ·	324	Âí¶úËû	10	Ò»°ãÃ³Ò×	1106	Ç§¿Ë	25683	¸±	183,345
202105	90049090	Î´ÁÐÃû½ÃÕýÊÓÁ¦¡¢»¤Ä¿µÈÓÃÍ¾µÄÑÛ¾µµÈÎïÆ·	326	Å²Íþ	10	Ò»°ãÃ³Ò×	1883	Ç§¿Ë	56130	¸±	492,196
202105	90049090	Î´ÁÐÃû½ÃÕýÊÓÁ¦¡¢»¤Ä¿µÈÓÃÍ¾µÄÑÛ¾µµÈÎïÆ·	327	²¨À¼	10	Ò»°ãÃ³Ò×	29675	Ç§¿Ë	573293	¸±	2,139,813
202105	90049090	Î´ÁÐÃû½ÃÕýÊÓÁ¦¡¢»¤Ä¿µÈÓÃÍ¾µÄÑÛ¾µµÈÎïÆ·	328	ÂÞÂíÄáÑÇ	10	Ò»°ãÃ³Ò×	3247	Ç§¿Ë	39880	¸±	271,289
202105	90049090	Î´ÁÐÃû½ÃÕýÊÓÁ¦¡¢»¤Ä¿µÈÓÃÍ¾µÄÑÛ¾µµÈÎïÆ·	329	Ê¥ÂíÁ¦Åµ	10	Ò»°ãÃ³Ò×	14	Ç§¿Ë	10	¸±	4,341
202105	90049090	Î´ÁÐÃû½ÃÕýÊÓÁ¦¡¢»¤Ä¿µÈÓÃÍ¾µÄÑÛ¾µµÈÎïÆ·	330	Èðµä	10	Ò»°ãÃ³Ò×	20329	Ç§¿Ë	586779	¸±	3,325,302
202105	90049090	Î´ÁÐÃû½ÃÕýÊÓÁ¦¡¢»¤Ä¿µÈÓÃÍ¾µÄÑÛ¾µµÈÎïÆ·	331	ÈðÊ¿	10	Ò»°ãÃ³Ò×	2112	Ç§¿Ë	59874	¸±	736,461
202105	90049090	Î´ÁÐÃû½ÃÕýÊÓÁ¦¡¢»¤Ä¿µÈÓÃÍ¾µÄÑÛ¾µµÈÎïÆ·	334	°®É³ÄáÑÇ	10	Ò»°ãÃ³Ò×	0	Ç§¿Ë	3	¸±	287
202105	90049090	Î´ÁÐÃû½ÃÕýÊÓÁ¦¡¢»¤Ä¿µÈÓÃÍ¾µÄÑÛ¾µµÈÎïÆ·	335	À­ÍÑÎ¬ÑÇ	10	Ò»°ãÃ³Ò×	4798	Ç§¿Ë	100795	¸±	424,280
202105	90049090	Î´ÁÐÃû½ÃÕýÊÓÁ¦¡¢»¤Ä¿µÈÓÃÍ¾µÄÑÛ¾µµÈÎïÆ·	336	Á¢ÌÕÍð	10	Ò»°ãÃ³Ò×	1131	Ç§¿Ë	13120	¸±	67,030
202105	90049090	Î´ÁÐÃû½ÃÕýÊÓÁ¦¡¢»¤Ä¿µÈÓÃÍ¾µÄÑÛ¾µµÈÎïÆ·	337	¸ñÂ³¼ªÑÇ	10	Ò»°ãÃ³Ò×	563	Ç§¿Ë	9470	¸±	30,423
202105	90049090	Î´ÁÐÃû½ÃÕýÊÓÁ¦¡¢»¤Ä¿µÈÓÃÍ¾µÄÑÛ¾µµÈÎïÆ·	338	ÑÇÃÀÄáÑÇ	10	Ò»°ãÃ³Ò×	240	Ç§¿Ë	3400	¸±	9,152
202105	90049090	Î´ÁÐÃû½ÃÕýÊÓÁ¦¡¢»¤Ä¿µÈÓÃÍ¾µÄÑÛ¾µµÈÎïÆ·	339	°¢Èû°Ý½®	10	Ò»°ãÃ³Ò×	83	Ç§¿Ë	100	¸±	10,473
202105	90049090	Î´ÁÐÃû½ÃÕýÊÓÁ¦¡¢»¤Ä¿µÈÓÃÍ¾µÄÑÛ¾µµÈÎïÆ·	340	°×¶íÂÞË¹	10	Ò»°ãÃ³Ò×	784	Ç§¿Ë	10236	¸±	70,545
202105	90049090	Î´ÁÐÃû½ÃÕýÊÓÁ¦¡¢»¤Ä¿µÈÓÃÍ¾µÄÑÛ¾µµÈÎïÆ·	343	Ä¦¶û¶àÍß	10	Ò»°ãÃ³Ò×	136	Ç§¿Ë	2882	¸±	19,891
202105	90049090	Î´ÁÐÃû½ÃÕýÊÓÁ¦¡¢»¤Ä¿µÈÓÃÍ¾µÄÑÛ¾µµÈÎïÆ·	344	¶íÂÞË¹Áª°î	10	Ò»°ãÃ³Ò×	116629	Ç§¿Ë	2720229	¸±	12,402,091
202105	90049090	Î´ÁÐÃû½ÃÕýÊÓÁ¦¡¢»¤Ä¿µÈÓÃÍ¾µÄÑÛ¾µµÈÎïÆ·	347	ÎÚ¿ËÀ¼	10	Ò»°ãÃ³Ò×	10437	Ç§¿Ë	172215	¸±	1,294,939
202105	90049090	Î´ÁÐÃû½ÃÕýÊÓÁ¦¡¢»¤Ä¿µÈÓÃÍ¾µÄÑÛ¾µµÈÎïÆ·	350	Ë¹ÂåÎÄÄáÑÇ	10	Ò»°ãÃ³Ò×	4702	Ç§¿Ë	83825	¸±	659,935
202105	90049090	Î´ÁÐÃû½ÃÕýÊÓÁ¦¡¢»¤Ä¿µÈÓÃÍ¾µÄÑÛ¾µµÈÎïÆ·	351	¿ËÂÞµØÑÇ	10	Ò»°ãÃ³Ò×	1804	Ç§¿Ë	36356	¸±	175,485
202105	90049090	Î´ÁÐÃû½ÃÕýÊÓÁ¦¡¢»¤Ä¿µÈÓÃÍ¾µÄÑÛ¾µµÈÎïÆ·	352	½Ý¿Ë	10	Ò»°ãÃ³Ò×	13966	Ç§¿Ë	337641	¸±	2,564,222
202105	90049090	Î´ÁÐÃû½ÃÕýÊÓÁ¦¡¢»¤Ä¿µÈÓÃÍ¾µÄÑÛ¾µµÈÎïÆ·	353	Ë¹Âå·¥¿Ë	10	Ò»°ãÃ³Ò×	378	Ç§¿Ë	7516	¸±	20,089
202105	90049090	Î´ÁÐÃû½ÃÕýÊÓÁ¦¡¢»¤Ä¿µÈÓÃÍ¾µÄÑÛ¾µµÈÎïÆ·	354	±±ÂíÆä¶Ù¹²ºÍ¹ú	10	Ò»°ãÃ³Ò×	257	Ç§¿Ë	4903	¸±	57,105
202105	90049090	Î´ÁÐÃû½ÃÕýÊÓÁ¦¡¢»¤Ä¿µÈÓÃÍ¾µÄÑÛ¾µµÈÎïÆ·	355	²¨ºÚ	10	Ò»°ãÃ³Ò×	652	Ç§¿Ë	13430	¸±	76,888
202105	90049090	Î´ÁÐÃû½ÃÕýÊÓÁ¦¡¢»¤Ä¿µÈÓÃÍ¾µÄÑÛ¾µµÈÎïÆ·	358	Èû¶ûÎ¬ÑÇ	10	Ò»°ãÃ³Ò×	93	Ç§¿Ë	598	¸±	20,825
202105	90049090	Î´ÁÐÃû½ÃÕýÊÓÁ¦¡¢»¤Ä¿µÈÓÃÍ¾µÄÑÛ¾µµÈÎïÆ·	402	°¢¸ùÍ¢	10	Ò»°ãÃ³Ò×	5934	Ç§¿Ë	65299	¸±	565,203
202105	90049090	Î´ÁÐÃû½ÃÕýÊÓÁ¦¡¢»¤Ä¿µÈÓÃÍ¾µÄÑÛ¾µµÈÎïÆ·	404	°Í¹þÂí	10	Ò»°ãÃ³Ò×	150	Ç§¿Ë	3000	¸±	11,122
202105	90049090	Î´ÁÐÃû½ÃÕýÊÓÁ¦¡¢»¤Ä¿µÈÓÃÍ¾µÄÑÛ¾µµÈÎïÆ·	405	°Í°Í¶àË¹	10	Ò»°ãÃ³Ò×	58	Ç§¿Ë	1128	¸±	6,407
202105	90049090	Î´ÁÐÃû½ÃÕýÊÓÁ¦¡¢»¤Ä¿µÈÓÃÍ¾µÄÑÛ¾µµÈÎïÆ·	406	²®Àû×È	10	Ò»°ãÃ³Ò×	178	Ç§¿Ë	2680	¸±	7,280
202105	90049090	Î´ÁÐÃû½ÃÕýÊÓÁ¦¡¢»¤Ä¿µÈÓÃÍ¾µÄÑÛ¾µµÈÎïÆ·	408	¶àÃñ×å²£ÀûÎ¬ÑÇ¹ú	10	Ò»°ãÃ³Ò×	320	Ç§¿Ë	6220	¸±	33,747
202105	90049090	Î´ÁÐÃû½ÃÕýÊÓÁ¦¡¢»¤Ä¿µÈÓÃÍ¾µÄÑÛ¾µµÈÎïÆ·	410	°ÍÎ÷	10	Ò»°ãÃ³Ò×	56296	Ç§¿Ë	1482503	¸±	3,352,990
202105	90049090	Î´ÁÐÃû½ÃÕýÊÓÁ¦¡¢»¤Ä¿µÈÓÃÍ¾µÄÑÛ¾µµÈÎïÆ·	412	ÖÇÀû	10	Ò»°ãÃ³Ò×	34898	Ç§¿Ë	889048	¸±	5,086,192
202105	90049090	Î´ÁÐÃû½ÃÕýÊÓÁ¦¡¢»¤Ä¿µÈÓÃÍ¾µÄÑÛ¾µµÈÎïÆ·	413	¸çÂ×±ÈÑÇ	10	Ò»°ãÃ³Ò×	37779	Ç§¿Ë	1121151	¸±	3,597,554
202105	90049090	Î´ÁÐÃû½ÃÕýÊÓÁ¦¡¢»¤Ä¿µÈÓÃÍ¾µÄÑÛ¾µµÈÎïÆ·	415	¸çË¹´ïÀè¼Ó	10	Ò»°ãÃ³Ò×	1104	Ç§¿Ë	16930	¸±	53,326
202105	90049090	Î´ÁÐÃû½ÃÕýÊÓÁ¦¡¢»¤Ä¿µÈÓÃÍ¾µÄÑÛ¾µµÈÎïÆ·	418	¶àÃ×Äá¼Ó¹²ºÍ¹ú	10	Ò»°ãÃ³Ò×	2830	Ç§¿Ë	75318	¸±	194,837
202105	90049090	Î´ÁÐÃû½ÃÕýÊÓÁ¦¡¢»¤Ä¿µÈÓÃÍ¾µÄÑÛ¾µµÈÎïÆ·	419	¶ò¹Ï¶à¶û	10	Ò»°ãÃ³Ò×	6134	Ç§¿Ë	88967	¸±	291,365
202105	90049090	Î´ÁÐÃû½ÃÕýÊÓÁ¦¡¢»¤Ä¿µÈÓÃÍ¾µÄÑÛ¾µµÈÎïÆ·	423	Î£µØÂíÀ­	10	Ò»°ãÃ³Ò×	1752	Ç§¿Ë	44608	¸±	175,293
202105	90049090	Î´ÁÐÃû½ÃÕýÊÓÁ¦¡¢»¤Ä¿µÈÓÃÍ¾µÄÑÛ¾µµÈÎïÆ·	424	¹çÑÇÄÇ	10	Ò»°ãÃ³Ò×	268	Ç§¿Ë	4320	¸±	13,359
202105	90049090	Î´ÁÐÃû½ÃÕýÊÓÁ¦¡¢»¤Ä¿µÈÓÃÍ¾µÄÑÛ¾µµÈÎïÆ·	425	º£µØ	10	Ò»°ãÃ³Ò×	18	Ç§¿Ë	400	¸±	909
202105	90049090	Î´ÁÐÃû½ÃÕýÊÓÁ¦¡¢»¤Ä¿µÈÓÃÍ¾µÄÑÛ¾µµÈÎïÆ·	426	ºé¶¼À­Ë¹	10	Ò»°ãÃ³Ò×	2844	Ç§¿Ë	37100	¸±	187,943
202105	90049090	Î´ÁÐÃû½ÃÕýÊÓÁ¦¡¢»¤Ä¿µÈÓÃÍ¾µÄÑÛ¾µµÈÎïÆ·	427	ÑÀÂò¼Ó	10	Ò»°ãÃ³Ò×	1813	Ç§¿Ë	40480	¸±	112,200
202105	90049090	Î´ÁÐÃû½ÃÕýÊÓÁ¦¡¢»¤Ä¿µÈÓÃÍ¾µÄÑÛ¾µµÈÎïÆ·	429	Ä«Î÷¸ç	10	Ò»°ãÃ³Ò×	146889	Ç§¿Ë	4072428	¸±	10,592,521
202105	90049090	Î´ÁÐÃû½ÃÕýÊÓÁ¦¡¢»¤Ä¿µÈÓÃÍ¾µÄÑÛ¾µµÈÎïÆ·	432	°ÍÄÃÂí	10	Ò»°ãÃ³Ò×	21432	Ç§¿Ë	827646	¸±	2,474,077
202105	90049090	Î´ÁÐÃû½ÃÕýÊÓÁ¦¡¢»¤Ä¿µÈÓÃÍ¾µÄÑÛ¾µµÈÎïÆ·	433	°ÍÀ­¹ç	10	Ò»°ãÃ³Ò×	2747	Ç§¿Ë	42980	¸±	109,368
202105	90049090	Î´ÁÐÃû½ÃÕýÊÓÁ¦¡¢»¤Ä¿µÈÓÃÍ¾µÄÑÛ¾µµÈÎïÆ·	434	ÃØÂ³	10	Ò»°ãÃ³Ò×	30415	Ç§¿Ë	791903	¸±	5,803,714
202105	90049090	Î´ÁÐÃû½ÃÕýÊÓÁ¦¡¢»¤Ä¿µÈÓÃÍ¾µÄÑÛ¾µµÈÎïÆ·	435	²¨¶àÀè¸÷	10	Ò»°ãÃ³Ò×	2488	Ç§¿Ë	63120	¸±	151,643
202105	90049090	Î´ÁÐÃû½ÃÕýÊÓÁ¦¡¢»¤Ä¿µÈÓÃÍ¾µÄÑÛ¾µµÈÎïÆ·	440	Èø¶ûÍß¶à	10	Ò»°ãÃ³Ò×	3274	Ç§¿Ë	127723	¸±	190,245
202105	90049090	Î´ÁÐÃû½ÃÕýÊÓÁ¦¡¢»¤Ä¿µÈÓÃÍ¾µÄÑÛ¾µµÈÎïÆ·	442	ÌØÁ¢Äá´ïºÍ¶à°Í¸ç	10	Ò»°ãÃ³Ò×	167	Ç§¿Ë	5100	¸±	14,817
202105	90049090	Î´ÁÐÃû½ÃÕýÊÓÁ¦¡¢»¤Ä¿µÈÓÃÍ¾µÄÑÛ¾µµÈÎïÆ·	444	ÎÚÀ­¹ç	10	Ò»°ãÃ³Ò×	3430	Ç§¿Ë	98471	¸±	418,059
202105	90049090	Î´ÁÐÃû½ÃÕýÊÓÁ¦¡¢»¤Ä¿µÈÓÃÍ¾µÄÑÛ¾µµÈÎïÆ·	444	ÎÚÀ­¹ç	12	ÆäËû¾èÔùÎï×Ê	2	Ç§¿Ë	20	¸±	143
202105	90049090	Î´ÁÐÃû½ÃÕýÊÓÁ¦¡¢»¤Ä¿µÈÓÃÍ¾µÄÑÛ¾µµÈÎïÆ·	445	Î¯ÄÚÈðÀ­	10	Ò»°ãÃ³Ò×	254	Ç§¿Ë	3680	¸±	18,820
202105	90049090	Î´ÁÐÃû½ÃÕýÊÓÁ¦¡¢»¤Ä¿µÈÓÃÍ¾µÄÑÛ¾µµÈÎïÆ·	449	ºÉÊô°²µØÁÐË¹	10	Ò»°ãÃ³Ò×	10	Ç§¿Ë	500	¸±	1,170
202105	90049090	Î´ÁÐÃû½ÃÕýÊÓÁ¦¡¢»¤Ä¿µÈÓÃÍ¾µÄÑÛ¾µµÈÎïÆ·	501	¼ÓÄÃ´ó	10	Ò»°ãÃ³Ò×	50975	Ç§¿Ë	1109848	¸±	11,621,802
202105	90049090	Î´ÁÐÃû½ÃÕýÊÓÁ¦¡¢»¤Ä¿µÈÓÃÍ¾µÄÑÛ¾µµÈÎïÆ·	502	ÃÀ¹ú	10	Ò»°ãÃ³Ò×	882087	Ç§¿Ë	21865692	¸±	189,635,743
202105	90049090	Î´ÁÐÃû½ÃÕýÊÓÁ¦¡¢»¤Ä¿µÈÓÃÍ¾µÄÑÛ¾µµÈÎïÆ·	601	°Ä´óÀûÑÇ	10	Ò»°ãÃ³Ò×	30065	Ç§¿Ë	766362	¸±	7,531,805
202105	90049090	Î´ÁÐÃû½ÃÕýÊÓÁ¦¡¢»¤Ä¿µÈÓÃÍ¾µÄÑÛ¾µµÈÎïÆ·	603	ì³¼Ã	10	Ò»°ãÃ³Ò×	476	Ç§¿Ë	4810	¸±	51,845
202105	90049090	Î´ÁÐÃû½ÃÕýÊÓÁ¦¡¢»¤Ä¿µÈÓÃÍ¾µÄÑÛ¾µµÈÎïÆ·	607	ÐÂ¿¦Àï¶àÄáÑÇ	10	Ò»°ãÃ³Ò×	33	Ç§¿Ë	700	¸±	3,319
202105	90049090	Î´ÁÐÃû½ÃÕýÊÓÁ¦¡¢»¤Ä¿µÈÓÃÍ¾µÄÑÛ¾µµÈÎïÆ·	608	ÍßÅ¬°¢Í¼	10	Ò»°ãÃ³Ò×	110	Ç§¿Ë	3132	¸±	14,259
202105	90049090	Î´ÁÐÃû½ÃÕýÊÓÁ¦¡¢»¤Ä¿µÈÓÃÍ¾µÄÑÛ¾µµÈÎïÆ·	609	ÐÂÎ÷À¼	10	Ò»°ãÃ³Ò×	4326	Ç§¿Ë	148172	¸±	914,433
202105	90049090	Î´ÁÐÃû½ÃÕýÊÓÁ¦¡¢»¤Ä¿µÈÓÃÍ¾µÄÑÛ¾µµÈÎïÆ·	611	°Í²¼ÑÇÐÂ¼¸ÄÚÑÇ	10	Ò»°ãÃ³Ò×	373	Ç§¿Ë	6196	¸±	22,502
202105	90049090	Î´ÁÐÃû½ÃÕýÊÓÁ¦¡¢»¤Ä¿µÈÓÃÍ¾µÄÑÛ¾µµÈÎïÆ·	613	ËùÂÞÃÅÈºµº	10	Ò»°ãÃ³Ò×	51	Ç§¿Ë	780	¸±	2,490
202105	90049090	Î´ÁÐÃû½ÃÕýÊÓÁ¦¡¢»¤Ä¿µÈÓÃÍ¾µÄÑÛ¾µµÈÎïÆ·	618	»ùÀï°ÍË¹	10	Ò»°ãÃ³Ò×	43	Ç§¿Ë	480	¸±	2,966
202105	90049090	Î´ÁÐÃû½ÃÕýÊÓÁ¦¡¢»¤Ä¿µÈÓÃÍ¾µÄÑÛ¾µµÈÎïÆ·	623	·¨Êô²¨ÀûÄáÎ÷ÑÇ	10	Ò»°ãÃ³Ò×	274	Ç§¿Ë	2960	¸±	19,134
202106	90049090	Î´ÁÐÃû½ÃÕýÊÓÁ¦¡¢»¤Ä¿µÈÓÃÍ¾µÄÑÛ¾µµÈÎïÆ·	102	°ÍÁÖ	10	Ò»°ãÃ³Ò×	1514	Ç§¿Ë	33280	¸±	52,224
202106	90049090	Î´ÁÐÃû½ÃÕýÊÓÁ¦¡¢»¤Ä¿µÈÓÃÍ¾µÄÑÛ¾µµÈÎïÆ·	103	ÃÏ¼ÓÀ­¹ú	10	Ò»°ãÃ³Ò×	10554	Ç§¿Ë	416770	¸±	6,921,196
202106	90049090	Î´ÁÐÃû½ÃÕýÊÓÁ¦¡¢»¤Ä¿µÈÓÃÍ¾µÄÑÛ¾µµÈÎïÆ·	105	ÎÄÀ³	10	Ò»°ãÃ³Ò×	106	Ç§¿Ë	1578	¸±	7,576
202106	90049090	Î´ÁÐÃû½ÃÕýÊÓÁ¦¡¢»¤Ä¿µÈÓÃÍ¾µÄÑÛ¾µµÈÎïÆ·	106	Ãåµé	10	Ò»°ãÃ³Ò×	3932	Ç§¿Ë	17671	¸±	300,192
202106	90049090	Î´ÁÐÃû½ÃÕýÊÓÁ¦¡¢»¤Ä¿µÈÓÃÍ¾µÄÑÛ¾µµÈÎïÆ·	107	¼íÆÒÕ¯	10	Ò»°ãÃ³Ò×	472	Ç§¿Ë	13596	¸±	78,834
202106	90049090	Î´ÁÐÃû½ÃÕýÊÓÁ¦¡¢»¤Ä¿µÈÓÃÍ¾µÄÑÛ¾µµÈÎïÆ·	108	ÈûÆÖÂ·Ë¹	10	Ò»°ãÃ³Ò×	6	Ç§¿Ë	96	¸±	1,086
202106	90049090	Î´ÁÐÃû½ÃÕýÊÓÁ¦¡¢»¤Ä¿µÈÓÃÍ¾µÄÑÛ¾µµÈÎïÆ·	110	ÖÐ¹úÏã¸Û	10	Ò»°ãÃ³Ò×	29515	Ç§¿Ë	902647	¸±	27,609,883
202106	90049090	Î´ÁÐÃû½ÃÕýÊÓÁ¦¡¢»¤Ä¿µÈÓÃÍ¾µÄÑÛ¾µµÈÎïÆ·	111	Ó¡¶È	10	Ò»°ãÃ³Ò×	21345	Ç§¿Ë	432524	¸±	6,788,640
202106	90049090	Î´ÁÐÃû½ÃÕýÊÓÁ¦¡¢»¤Ä¿µÈÓÃÍ¾µÄÑÛ¾µµÈÎïÆ·	112	Ó¡¶ÈÄáÎ÷ÑÇ	10	Ò»°ãÃ³Ò×	50587	Ç§¿Ë	1260255	¸±	11,897,926
202106	90049090	Î´ÁÐÃû½ÃÕýÊÓÁ¦¡¢»¤Ä¿µÈÓÃÍ¾µÄÑÛ¾µµÈÎïÆ·	113	ÒÁÀÊ	10	Ò»°ãÃ³Ò×	2473	Ç§¿Ë	57400	¸±	1,005,153
202106	90049090	Î´ÁÐÃû½ÃÕýÊÓÁ¦¡¢»¤Ä¿µÈÓÃÍ¾µÄÑÛ¾µµÈÎïÆ·	114	ÒÁÀ­¿Ë	10	Ò»°ãÃ³Ò×	1176	Ç§¿Ë	19234	¸±	966,547
202106	90049090	Î´ÁÐÃû½ÃÕýÊÓÁ¦¡¢»¤Ä¿µÈÓÃÍ¾µÄÑÛ¾µµÈÎïÆ·	115	ÒÔÉ«ÁÐ	10	Ò»°ãÃ³Ò×	26016	Ç§¿Ë	390696	¸±	3,379,906
202106	90049090	Î´ÁÐÃû½ÃÕýÊÓÁ¦¡¢»¤Ä¿µÈÓÃÍ¾µÄÑÛ¾µµÈÎïÆ·	116	ÈÕ±¾	10	Ò»°ãÃ³Ò×	58698	Ç§¿Ë	1318483	¸±	15,857,062
202106	90049090	Î´ÁÐÃû½ÃÕýÊÓÁ¦¡¢»¤Ä¿µÈÓÃÍ¾µÄÑÛ¾µµÈÎïÆ·	117	Ô¼µ©	10	Ò»°ãÃ³Ò×	497	Ç§¿Ë	8090	¸±	34,854
202106	90049090	Î´ÁÐÃû½ÃÕýÊÓÁ¦¡¢»¤Ä¿µÈÓÃÍ¾µÄÑÛ¾µµÈÎïÆ·	118	¿ÆÍþÌØ	10	Ò»°ãÃ³Ò×	5952	Ç§¿Ë	89118	¸±	8,340,828
202106	90049090	Î´ÁÐÃû½ÃÕýÊÓÁ¦¡¢»¤Ä¿µÈÓÃÍ¾µÄÑÛ¾µµÈÎïÆ·	119	ÀÏÎÎ	10	Ò»°ãÃ³Ò×	643	Ç§¿Ë	10200	¸±	86,646
202106	90049090	Î´ÁÐÃû½ÃÕýÊÓÁ¦¡¢»¤Ä¿µÈÓÃÍ¾µÄÑÛ¾µµÈÎïÆ·	120	Àè°ÍÄÛ	10	Ò»°ãÃ³Ò×	5941	Ç§¿Ë	75687	¸±	166,371
202106	90049090	Î´ÁÐÃû½ÃÕýÊÓÁ¦¡¢»¤Ä¿µÈÓÃÍ¾µÄÑÛ¾µµÈÎïÆ·	122	ÂíÀ´Î÷ÑÇ	10	Ò»°ãÃ³Ò×	20891	Ç§¿Ë	154071	¸±	1,500,133
202106	90049090	Î´ÁÐÃû½ÃÕýÊÓÁ¦¡¢»¤Ä¿µÈÓÃÍ¾µÄÑÛ¾µµÈÎïÆ·	123	Âí¶û´ú·ò	10	Ò»°ãÃ³Ò×	55	Ç§¿Ë	926	¸±	5,676
202106	90049090	Î´ÁÐÃû½ÃÕýÊÓÁ¦¡¢»¤Ä¿µÈÓÃÍ¾µÄÑÛ¾µµÈÎïÆ·	124	ÃÉ¹Å	10	Ò»°ãÃ³Ò×	236	Ç§¿Ë	2940	¸±	15,074
202106	90049090	Î´ÁÐÃû½ÃÕýÊÓÁ¦¡¢»¤Ä¿µÈÓÃÍ¾µÄÑÛ¾µµÈÎïÆ·	125	Äá²´¶ûÁª°îÃñÖ÷¹²ºÍ¹ú	10	Ò»°ãÃ³Ò×	12519	Ç§¿Ë	161290	¸±	1,343,049
202106	90049090	Î´ÁÐÃû½ÃÕýÊÓÁ¦¡¢»¤Ä¿µÈÓÃÍ¾µÄÑÛ¾µµÈÎïÆ·	125	Äá²´¶ûÁª°îÃñÖ÷¹²ºÍ¹ú	11	¹ú¼Ò¼ä¡¢¹ú¼Ê×éÖ¯ÎÞ³¥Ô®ÖúºÍÔùËÍµÄÎï×Ê	15	Ç§¿Ë	250	¸±	3,750
202106	90049090	Î´ÁÐÃû½ÃÕýÊÓÁ¦¡¢»¤Ä¿µÈÓÃÍ¾µÄÑÛ¾µµÈÎïÆ·	125	Äá²´¶ûÁª°îÃñÖ÷¹²ºÍ¹ú	12	ÆäËû¾èÔùÎï×Ê	180	Ç§¿Ë	2000	¸±	19,000
202106	90049090	Î´ÁÐÃû½ÃÕýÊÓÁ¦¡¢»¤Ä¿µÈÓÃÍ¾µÄÑÛ¾µµÈÎïÆ·	126	°¢Âü	10	Ò»°ãÃ³Ò×	336	Ç§¿Ë	11695	¸±	27,583
202106	90049090	Î´ÁÐÃû½ÃÕýÊÓÁ¦¡¢»¤Ä¿µÈÓÃÍ¾µÄÑÛ¾µµÈÎïÆ·	127	°Í»ùË¹Ì¹	10	Ò»°ãÃ³Ò×	1432	Ç§¿Ë	45066	¸±	92,652
202106	90049090	Î´ÁÐÃû½ÃÕýÊÓÁ¦¡¢»¤Ä¿µÈÓÃÍ¾µÄÑÛ¾µµÈÎïÆ·	128	°ÍÀÕË¹Ì¹	10	Ò»°ãÃ³Ò×	360	Ç§¿Ë	5680	¸±	19,360
202106	90049090	Î´ÁÐÃû½ÃÕýÊÓÁ¦¡¢»¤Ä¿µÈÓÃÍ¾µÄÑÛ¾µµÈÎïÆ·	129	·ÆÂÉ±ö	10	Ò»°ãÃ³Ò×	31200	Ç§¿Ë	452931	¸±	3,370,961
202106	90049090	Î´ÁÐÃû½ÃÕýÊÓÁ¦¡¢»¤Ä¿µÈÓÃÍ¾µÄÑÛ¾µµÈÎïÆ·	130	¿¨Ëþ¶û	10	Ò»°ãÃ³Ò×	3312	Ç§¿Ë	80527	¸±	631,957
202106	90049090	Î´ÁÐÃû½ÃÕýÊÓÁ¦¡¢»¤Ä¿µÈÓÃÍ¾µÄÑÛ¾µµÈÎïÆ·	131	É³ÌØ°¢À­²®	10	Ò»°ãÃ³Ò×	14951	Ç§¿Ë	252902	¸±	4,240,291
202106	90049090	Î´ÁÐÃû½ÃÕýÊÓÁ¦¡¢»¤Ä¿µÈÓÃÍ¾µÄÑÛ¾µµÈÎïÆ·	132	ÐÂ¼ÓÆÂ	10	Ò»°ãÃ³Ò×	4467	Ç§¿Ë	81030	¸±	986,822
202106	90049090	Î´ÁÐÃû½ÃÕýÊÓÁ¦¡¢»¤Ä¿µÈÓÃÍ¾µÄÑÛ¾µµÈÎïÆ·	133	º«¹ú	10	Ò»°ãÃ³Ò×	24033	Ç§¿Ë	270960	¸±	5,695,366
202106	90049090	Î´ÁÐÃû½ÃÕýÊÓÁ¦¡¢»¤Ä¿µÈÓÃÍ¾µÄÑÛ¾µµÈÎïÆ·	134	Ë¹ÀïÀ¼¿¨	10	Ò»°ãÃ³Ò×	4025	Ç§¿Ë	53600	¸±	173,360
202106	90049090	Î´ÁÐÃû½ÃÕýÊÓÁ¦¡¢»¤Ä¿µÈÓÃÍ¾µÄÑÛ¾µµÈÎïÆ·	135	ÐðÀûÑÇ	10	Ò»°ãÃ³Ò×	26	Ç§¿Ë	460	¸±	2,375
202106	90049090	Î´ÁÐÃû½ÃÕýÊÓÁ¦¡¢»¤Ä¿µÈÓÃÍ¾µÄÑÛ¾µµÈÎïÆ·	136	Ì©¹ú	10	Ò»°ãÃ³Ò×	18168	Ç§¿Ë	316335	¸±	2,033,723
202106	90049090	Î´ÁÐÃû½ÃÕýÊÓÁ¦¡¢»¤Ä¿µÈÓÃÍ¾µÄÑÛ¾µµÈÎïÆ·	137	ÍÁ¶úÆä	10	Ò»°ãÃ³Ò×	12949	Ç§¿Ë	153741	¸±	200,573
202106	90049090	Î´ÁÐÃû½ÃÕýÊÓÁ¦¡¢»¤Ä¿µÈÓÃÍ¾µÄÑÛ¾µµÈÎïÆ·	138	°¢ÁªÇõ	10	Ò»°ãÃ³Ò×	31728	Ç§¿Ë	987543	¸±	12,623,371
202106	90049090	Î´ÁÐÃû½ÃÕýÊÓÁ¦¡¢»¤Ä¿µÈÓÃÍ¾µÄÑÛ¾µµÈÎïÆ·	139	Ò²ÃÅ	10	Ò»°ãÃ³Ò×	60	Ç§¿Ë	960	¸±	3,173
202106	90049090	Î´ÁÐÃû½ÃÕýÊÓÁ¦¡¢»¤Ä¿µÈÓÃÍ¾µÄÑÛ¾µµÈÎïÆ·	141	Ô½ÄÏ	10	Ò»°ãÃ³Ò×	10643	Ç§¿Ë	268906	¸±	2,313,993
202106	90049090	Î´ÁÐÃû½ÃÕýÊÓÁ¦¡¢»¤Ä¿µÈÓÃÍ¾µÄÑÛ¾µµÈÎïÆ·	143	ÖÐ¹úÌ¨Íå	10	Ò»°ãÃ³Ò×	18960	Ç§¿Ë	338637	¸±	1,855,557
202106	90049090	Î´ÁÐÃû½ÃÕýÊÓÁ¦¡¢»¤Ä¿µÈÓÃÍ¾µÄÑÛ¾µµÈÎïÆ·	144	¶«µÛãë	10	Ò»°ãÃ³Ò×	76	Ç§¿Ë	730	¸±	4,382
202106	90049090	Î´ÁÐÃû½ÃÕýÊÓÁ¦¡¢»¤Ä¿µÈÓÃÍ¾µÄÑÛ¾µµÈÎïÆ·	145	¹þÈø¿ËË¹Ì¹	10	Ò»°ãÃ³Ò×	16919	Ç§¿Ë	142641	¸±	467,033
202106	90049090	Î´ÁÐÃû½ÃÕýÊÓÁ¦¡¢»¤Ä¿µÈÓÃÍ¾µÄÑÛ¾µµÈÎïÆ·	146	¼ª¶û¼ªË¹Ë¹Ì¹	10	Ò»°ãÃ³Ò×	745	Ç§¿Ë	4800	¸±	12,001
202106	90049090	Î´ÁÐÃû½ÃÕýÊÓÁ¦¡¢»¤Ä¿µÈÓÃÍ¾µÄÑÛ¾µµÈÎïÆ·	147	Ëþ¼ª¿ËË¹Ì¹	10	Ò»°ãÃ³Ò×	588	Ç§¿Ë	5930	¸±	31,575
202106	90049090	Î´ÁÐÃû½ÃÕýÊÓÁ¦¡¢»¤Ä¿µÈÓÃÍ¾µÄÑÛ¾µµÈÎïÆ·	149	ÎÚ×È±ð¿ËË¹Ì¹	10	Ò»°ãÃ³Ò×	5820	Ç§¿Ë	162608	¸±	186,092
202106	90049090	Î´ÁÐÃû½ÃÕýÊÓÁ¦¡¢»¤Ä¿µÈÓÃÍ¾µÄÑÛ¾µµÈÎïÆ·	201	°¢¶û¼°ÀûÑÇ	10	Ò»°ãÃ³Ò×	147	Ç§¿Ë	1253	¸±	25,513
202106	90049090	Î´ÁÐÃû½ÃÕýÊÓÁ¦¡¢»¤Ä¿µÈÓÃÍ¾µÄÑÛ¾µµÈÎïÆ·	202	°²¸çÀ­	10	Ò»°ãÃ³Ò×	650	Ç§¿Ë	4850	¸±	21,441
202106	90049090	Î´ÁÐÃû½ÃÕýÊÓÁ¦¡¢»¤Ä¿µÈÓÃÍ¾µÄÑÛ¾µµÈÎïÆ·	203	±´Äþ	10	Ò»°ãÃ³Ò×	85	Ç§¿Ë	1080	¸±	4,754
202106	90049090	Î´ÁÐÃû½ÃÕýÊÓÁ¦¡¢»¤Ä¿µÈÓÃÍ¾µÄÑÛ¾µµÈÎïÆ·	205	²¼Â¡µÏ	10	Ò»°ãÃ³Ò×	7	Ç§¿Ë	40	¸±	8,395
202106	90049090	Î´ÁÐÃû½ÃÕýÊÓÁ¦¡¢»¤Ä¿µÈÓÃÍ¾µÄÑÛ¾µµÈÎïÆ·	206	¿¦ÂóÂ¡	10	Ò»°ãÃ³Ò×	153	Ç§¿Ë	1900	¸±	6,607
202106	90049090	Î´ÁÐÃû½ÃÕýÊÓÁ¦¡¢»¤Ä¿µÈÓÃÍ¾µÄÑÛ¾µµÈÎïÆ·	211	Õ§µÃ	10	Ò»°ãÃ³Ò×	23	Ç§¿Ë	335	¸±	42,434
202106	90049090	Î´ÁÐÃû½ÃÕýÊÓÁ¦¡¢»¤Ä¿µÈÓÃÍ¾µÄÑÛ¾µµÈÎïÆ·	213	¸Õ¹û(²¼)	10	Ò»°ãÃ³Ò×	342	Ç§¿Ë	4540	¸±	15,439
202106	90049090	Î´ÁÐÃû½ÃÕýÊÓÁ¦¡¢»¤Ä¿µÈÓÃÍ¾µÄÑÛ¾µµÈÎïÆ·	213	¸Õ¹û(²¼)	11	¹ú¼Ò¼ä¡¢¹ú¼Ê×éÖ¯ÎÞ³¥Ô®ÖúºÍÔùËÍµÄÎï×Ê	6	Ç§¿Ë	75	¸±	6,056
202106	90049090	Î´ÁÐÃû½ÃÕýÊÓÁ¦¡¢»¤Ä¿µÈÓÃÍ¾µÄÑÛ¾µµÈÎïÆ·	214	¼ª²¼Ìá	10	Ò»°ãÃ³Ò×	98	Ç§¿Ë	50	¸±	840
202106	90049090	Î´ÁÐÃû½ÃÕýÊÓÁ¦¡¢»¤Ä¿µÈÓÃÍ¾µÄÑÛ¾µµÈÎïÆ·	215	°£¼°	10	Ò»°ãÃ³Ò×	8531	Ç§¿Ë	170327	¸±	1,879,890
202106	90049090	Î´ÁÐÃû½ÃÕýÊÓÁ¦¡¢»¤Ä¿µÈÓÃÍ¾µÄÑÛ¾µµÈÎïÆ·	217	°£Èû¶í±ÈÑÇ	10	Ò»°ãÃ³Ò×	650	Ç§¿Ë	12600	¸±	42,360
202106	90049090	Î´ÁÐÃû½ÃÕýÊÓÁ¦¡¢»¤Ä¿µÈÓÃÍ¾µÄÑÛ¾µµÈÎïÆ·	218	¼ÓÅî	10	Ò»°ãÃ³Ò×	473	Ç§¿Ë	9580	¸±	35,715
202106	90049090	Î´ÁÐÃû½ÃÕýÊÓÁ¦¡¢»¤Ä¿µÈÓÃÍ¾µÄÑÛ¾µµÈÎïÆ·	219	¸Ô±ÈÑÇ	10	Ò»°ãÃ³Ò×	37	Ç§¿Ë	480	¸±	1,400
202106	90049090	Î´ÁÐÃû½ÃÕýÊÓÁ¦¡¢»¤Ä¿µÈÓÃÍ¾µÄÑÛ¾µµÈÎïÆ·	220	¼ÓÄÉ	10	Ò»°ãÃ³Ò×	2823	Ç§¿Ë	37380	¸±	115,345
202106	90049090	Î´ÁÐÃû½ÃÕýÊÓÁ¦¡¢»¤Ä¿µÈÓÃÍ¾µÄÑÛ¾µµÈÎïÆ·	221	¼¸ÄÚÑÇ	10	Ò»°ãÃ³Ò×	345	Ç§¿Ë	4048	¸±	11,314
202106	90049090	Î´ÁÐÃû½ÃÕýÊÓÁ¦¡¢»¤Ä¿µÈÓÃÍ¾µÄÑÛ¾µµÈÎïÆ·	222	¼¸ÄÚÑÇ±ÈÉÜ	10	Ò»°ãÃ³Ò×	31	Ç§¿Ë	480	¸±	1,552
202106	90049090	Î´ÁÐÃû½ÃÕýÊÓÁ¦¡¢»¤Ä¿µÈÓÃÍ¾µÄÑÛ¾µµÈÎïÆ·	223	¿ÆÌØµÏÍß	10	Ò»°ãÃ³Ò×	2135	Ç§¿Ë	34310	¸±	158,742
202106	90049090	Î´ÁÐÃû½ÃÕýÊÓÁ¦¡¢»¤Ä¿µÈÓÃÍ¾µÄÑÛ¾µµÈÎïÆ·	224	¿ÏÄáÑÇ	10	Ò»°ãÃ³Ò×	2159	Ç§¿Ë	39458	¸±	158,768
202106	90049090	Î´ÁÐÃû½ÃÕýÊÓÁ¦¡¢»¤Ä¿µÈÓÃÍ¾µÄÑÛ¾µµÈÎïÆ·	225	Àû±ÈÀïÑÇ	10	Ò»°ãÃ³Ò×	381	Ç§¿Ë	4960	¸±	16,212
202106	90049090	Î´ÁÐÃû½ÃÕýÊÓÁ¦¡¢»¤Ä¿µÈÓÃÍ¾µÄÑÛ¾µµÈÎïÆ·	226	Àû±ÈÑÇ	10	Ò»°ãÃ³Ò×	46	Ç§¿Ë	720	¸±	3,701
202106	90049090	Î´ÁÐÃû½ÃÕýÊÓÁ¦¡¢»¤Ä¿µÈÓÃÍ¾µÄÑÛ¾µµÈÎïÆ·	227	Âí´ï¼ÓË¹¼Ó	10	Ò»°ãÃ³Ò×	459	Ç§¿Ë	7980	¸±	23,180
202106	90049090	Î´ÁÐÃû½ÃÕýÊÓÁ¦¡¢»¤Ä¿µÈÓÃÍ¾µÄÑÛ¾µµÈÎïÆ·	229	ÂíÀï	10	Ò»°ãÃ³Ò×	431	Ç§¿Ë	6010	¸±	30,425
202106	90049090	Î´ÁÐÃû½ÃÕýÊÓÁ¦¡¢»¤Ä¿µÈÓÃÍ¾µÄÑÛ¾µµÈÎïÆ·	230	Ã«ÀïËþÄáÑÇ	10	Ò»°ãÃ³Ò×	135	Ç§¿Ë	1740	¸±	5,936
202106	90049090	Î´ÁÐÃû½ÃÕýÊÓÁ¦¡¢»¤Ä¿µÈÓÃÍ¾µÄÑÛ¾µµÈÎïÆ·	231	Ã«ÀïÇóË¹	10	Ò»°ãÃ³Ò×	175	Ç§¿Ë	2860	¸±	51,320
202106	90049090	Î´ÁÐÃû½ÃÕýÊÓÁ¦¡¢»¤Ä¿µÈÓÃÍ¾µÄÑÛ¾µµÈÎïÆ·	232	Ä¦Âå¸ç	10	Ò»°ãÃ³Ò×	11046	Ç§¿Ë	318249	¸±	6,354,868
202106	90049090	Î´ÁÐÃû½ÃÕýÊÓÁ¦¡¢»¤Ä¿µÈÓÃÍ¾µÄÑÛ¾µµÈÎïÆ·	233	ÄªÉ£±È¿Ë	10	Ò»°ãÃ³Ò×	1104	Ç§¿Ë	24106	¸±	50,833
202106	90049090	Î´ÁÐÃû½ÃÕýÊÓÁ¦¡¢»¤Ä¿µÈÓÃÍ¾µÄÑÛ¾µµÈÎïÆ·	234	ÄÉÃ×±ÈÑÇ	10	Ò»°ãÃ³Ò×	1	Ç§¿Ë	50	¸±	104
202106	90049090	Î´ÁÐÃû½ÃÕýÊÓÁ¦¡¢»¤Ä¿µÈÓÃÍ¾µÄÑÛ¾µµÈÎïÆ·	236	ÄáÈÕÀûÑÇ	10	Ò»°ãÃ³Ò×	3599	Ç§¿Ë	98366	¸±	294,443
202106	90049090	Î´ÁÐÃû½ÃÕýÊÓÁ¦¡¢»¤Ä¿µÈÓÃÍ¾µÄÑÛ¾µµÈÎïÆ·	240	ÈûÄÚ¼Ó¶û	10	Ò»°ãÃ³Ò×	241	Ç§¿Ë	3760	¸±	12,503
202106	90049090	Î´ÁÐÃû½ÃÕýÊÓÁ¦¡¢»¤Ä¿µÈÓÃÍ¾µÄÑÛ¾µµÈÎïÆ·	244	ÄÏ·Ç	10	Ò»°ãÃ³Ò×	33122	Ç§¿Ë	770926	¸±	3,439,583
202106	90049090	Î´ÁÐÃû½ÃÕýÊÓÁ¦¡¢»¤Ä¿µÈÓÃÍ¾µÄÑÛ¾µµÈÎïÆ·	247	Ì¹É£ÄáÑÇ	10	Ò»°ãÃ³Ò×	248	Ç§¿Ë	3660	¸±	21,824
202106	90049090	Î´ÁÐÃû½ÃÕýÊÓÁ¦¡¢»¤Ä¿µÈÓÃÍ¾µÄÑÛ¾µµÈÎïÆ·	248	¶à¸ç	10	Ò»°ãÃ³Ò×	174	Ç§¿Ë	1760	¸±	6,852
202106	90049090	Î´ÁÐÃû½ÃÕýÊÓÁ¦¡¢»¤Ä¿µÈÓÃÍ¾µÄÑÛ¾µµÈÎïÆ·	249	Í»ÄáË¹	10	Ò»°ãÃ³Ò×	349	Ç§¿Ë	5318	¸±	224,233
202106	90049090	Î´ÁÐÃû½ÃÕýÊÓÁ¦¡¢»¤Ä¿µÈÓÃÍ¾µÄÑÛ¾µµÈÎïÆ·	250	ÎÚ¸É´ï	10	Ò»°ãÃ³Ò×	2565	Ç§¿Ë	89018	¸±	206,508
202106	90049090	Î´ÁÐÃû½ÃÕýÊÓÁ¦¡¢»¤Ä¿µÈÓÃÍ¾µÄÑÛ¾µµÈÎïÆ·	252	¸Õ¹û(½ð)	10	Ò»°ãÃ³Ò×	786	Ç§¿Ë	11244	¸±	42,718
202106	90049090	Î´ÁÐÃû½ÃÕýÊÓÁ¦¡¢»¤Ä¿µÈÓÃÍ¾µÄÑÛ¾µµÈÎïÆ·	253	ÔÞ±ÈÑÇ	10	Ò»°ãÃ³Ò×	697	Ç§¿Ë	9493	¸±	59,170
202106	90049090	Î´ÁÐÃû½ÃÕýÊÓÁ¦¡¢»¤Ä¿µÈÓÃÍ¾µÄÑÛ¾µµÈÎïÆ·	254	½ò°Í²¼Î¤	10	Ò»°ãÃ³Ò×	923	Ç§¿Ë	10940	¸±	32,980
202106	90049090	Î´ÁÐÃû½ÃÕýÊÓÁ¦¡¢»¤Ä¿µÈÓÃÍ¾µÄÑÛ¾µµÈÎïÆ·	301	±ÈÀûÊ±	10	Ò»°ãÃ³Ò×	48495	Ç§¿Ë	557224	¸±	4,182,407
202106	90049090	Î´ÁÐÃû½ÃÕýÊÓÁ¦¡¢»¤Ä¿µÈÓÃÍ¾µÄÑÛ¾µµÈÎïÆ·	302	µ¤Âó	10	Ò»°ãÃ³Ò×	13743	Ç§¿Ë	344798	¸±	1,375,910
202106	90049090	Î´ÁÐÃû½ÃÕýÊÓÁ¦¡¢»¤Ä¿µÈÓÃÍ¾µÄÑÛ¾µµÈÎïÆ·	303	Ó¢¹ú	10	Ò»°ãÃ³Ò×	68081	Ç§¿Ë	1661669	¸±	12,483,406
202106	90049090	Î´ÁÐÃû½ÃÕýÊÓÁ¦¡¢»¤Ä¿µÈÓÃÍ¾µÄÑÛ¾µµÈÎïÆ·	304	µÂ¹ú	10	Ò»°ãÃ³Ò×	167588	Ç§¿Ë	3274833	¸±	21,685,289
202106	90049090	Î´ÁÐÃû½ÃÕýÊÓÁ¦¡¢»¤Ä¿µÈÓÃÍ¾µÄÑÛ¾µµÈÎïÆ·	305	·¨¹ú	10	Ò»°ãÃ³Ò×	41238	Ç§¿Ë	759674	¸±	14,190,639
202106	90049090	Î´ÁÐÃû½ÃÕýÊÓÁ¦¡¢»¤Ä¿µÈÓÃÍ¾µÄÑÛ¾µµÈÎïÆ·	306	°®¶ûÀ¼	10	Ò»°ãÃ³Ò×	3126	Ç§¿Ë	93409	¸±	564,095
202106	90049090	Î´ÁÐÃû½ÃÕýÊÓÁ¦¡¢»¤Ä¿µÈÓÃÍ¾µÄÑÛ¾µµÈÎïÆ·	307	Òâ´óÀû	10	Ò»°ãÃ³Ò×	120791	Ç§¿Ë	2227723	¸±	14,850,247
202106	90049090	Î´ÁÐÃû½ÃÕýÊÓÁ¦¡¢»¤Ä¿µÈÓÃÍ¾µÄÑÛ¾µµÈÎïÆ·	308	Â¬É­±¤	10	Ò»°ãÃ³Ò×	5	Ç§¿Ë	32	¸±	813
202106	90049090	Î´ÁÐÃû½ÃÕýÊÓÁ¦¡¢»¤Ä¿µÈÓÃÍ¾µÄÑÛ¾µµÈÎïÆ·	309	ºÉÀ¼	10	Ò»°ãÃ³Ò×	66488	Ç§¿Ë	1513620	¸±	13,744,833
202106	90049090	Î´ÁÐÃû½ÃÕýÊÓÁ¦¡¢»¤Ä¿µÈÓÃÍ¾µÄÑÛ¾µµÈÎïÆ·	310	Ï£À°	10	Ò»°ãÃ³Ò×	2793	Ç§¿Ë	51506	¸±	309,478
202106	90049090	Î´ÁÐÃû½ÃÕýÊÓÁ¦¡¢»¤Ä¿µÈÓÃÍ¾µÄÑÛ¾µµÈÎïÆ·	311	ÆÏÌÑÑÀ	10	Ò»°ãÃ³Ò×	2324	Ç§¿Ë	34952	¸±	320,498
202106	90049090	Î´ÁÐÃû½ÃÕýÊÓÁ¦¡¢»¤Ä¿µÈÓÃÍ¾µÄÑÛ¾µµÈÎïÆ·	312	Î÷°àÑÀ	10	Ò»°ãÃ³Ò×	41988	Ç§¿Ë	545567	¸±	5,446,843
202106	90049090	Î´ÁÐÃû½ÃÕýÊÓÁ¦¡¢»¤Ä¿µÈÓÃÍ¾µÄÑÛ¾µµÈÎïÆ·	313	°¢¶û°ÍÄáÑÇ	10	Ò»°ãÃ³Ò×	387	Ç§¿Ë	8040	¸±	23,408
202106	90049090	Î´ÁÐÃû½ÃÕýÊÓÁ¦¡¢»¤Ä¿µÈÓÃÍ¾µÄÑÛ¾µµÈÎïÆ·	315	°ÂµØÀû	10	Ò»°ãÃ³Ò×	8929	Ç§¿Ë	145977	¸±	996,469
202106	90049090	Î´ÁÐÃû½ÃÕýÊÓÁ¦¡¢»¤Ä¿µÈÓÃÍ¾µÄÑÛ¾µµÈÎïÆ·	316	±£¼ÓÀûÑÇ	10	Ò»°ãÃ³Ò×	1412	Ç§¿Ë	26860	¸±	88,338
202106	90049090	Î´ÁÐÃû½ÃÕýÊÓÁ¦¡¢»¤Ä¿µÈÓÃÍ¾µÄÑÛ¾µµÈÎïÆ·	318	·ÒÀ¼	10	Ò»°ãÃ³Ò×	25798	Ç§¿Ë	251922	¸±	696,942
202106	90049090	Î´ÁÐÃû½ÃÕýÊÓÁ¦¡¢»¤Ä¿µÈÓÃÍ¾µÄÑÛ¾µµÈÎïÆ·	321	ÐÙÑÀÀû	10	Ò»°ãÃ³Ò×	6957	Ç§¿Ë	213181	¸±	2,083,257
202106	90049090	Î´ÁÐÃû½ÃÕýÊÓÁ¦¡¢»¤Ä¿µÈÓÃÍ¾µÄÑÛ¾µµÈÎïÆ·	322	±ùµº	10	Ò»°ãÃ³Ò×	121	Ç§¿Ë	3965	¸±	38,481
202106	90049090	Î´ÁÐÃû½ÃÕýÊÓÁ¦¡¢»¤Ä¿µÈÓÃÍ¾µÄÑÛ¾µµÈÎïÆ·	324	Âí¶úËû	10	Ò»°ãÃ³Ò×	74	Ç§¿Ë	1867	¸±	33,589
202106	90049090	Î´ÁÐÃû½ÃÕýÊÓÁ¦¡¢»¤Ä¿µÈÓÃÍ¾µÄÑÛ¾µµÈÎïÆ·	326	Å²Íþ	10	Ò»°ãÃ³Ò×	8350	Ç§¿Ë	243642	¸±	1,055,937
202106	90049090	Î´ÁÐÃû½ÃÕýÊÓÁ¦¡¢»¤Ä¿µÈÓÃÍ¾µÄÑÛ¾µµÈÎïÆ·	327	²¨À¼	10	Ò»°ãÃ³Ò×	56479	Ç§¿Ë	1401498	¸±	8,410,716
202106	90049090	Î´ÁÐÃû½ÃÕýÊÓÁ¦¡¢»¤Ä¿µÈÓÃÍ¾µÄÑÛ¾µµÈÎïÆ·	328	ÂÞÂíÄáÑÇ	10	Ò»°ãÃ³Ò×	6176	Ç§¿Ë	101632	¸±	398,047
202106	90049090	Î´ÁÐÃû½ÃÕýÊÓÁ¦¡¢»¤Ä¿µÈÓÃÍ¾µÄÑÛ¾µµÈÎïÆ·	330	Èðµä	10	Ò»°ãÃ³Ò×	8918	Ç§¿Ë	200202	¸±	3,213,629
202106	90049090	Î´ÁÐÃû½ÃÕýÊÓÁ¦¡¢»¤Ä¿µÈÓÃÍ¾µÄÑÛ¾µµÈÎïÆ·	331	ÈðÊ¿	10	Ò»°ãÃ³Ò×	2666	Ç§¿Ë	71816	¸±	708,217
202106	90049090	Î´ÁÐÃû½ÃÕýÊÓÁ¦¡¢»¤Ä¿µÈÓÃÍ¾µÄÑÛ¾µµÈÎïÆ·	334	°®É³ÄáÑÇ	10	Ò»°ãÃ³Ò×	356	Ç§¿Ë	7813	¸±	50,031
202106	90049090	Î´ÁÐÃû½ÃÕýÊÓÁ¦¡¢»¤Ä¿µÈÓÃÍ¾µÄÑÛ¾µµÈÎïÆ·	335	À­ÍÑÎ¬ÑÇ	10	Ò»°ãÃ³Ò×	3081	Ç§¿Ë	79142	¸±	685,913
202106	90049090	Î´ÁÐÃû½ÃÕýÊÓÁ¦¡¢»¤Ä¿µÈÓÃÍ¾µÄÑÛ¾µµÈÎïÆ·	336	Á¢ÌÕÍð	10	Ò»°ãÃ³Ò×	125	Ç§¿Ë	2490	¸±	7,977
202106	90049090	Î´ÁÐÃû½ÃÕýÊÓÁ¦¡¢»¤Ä¿µÈÓÃÍ¾µÄÑÛ¾µµÈÎïÆ·	337	¸ñÂ³¼ªÑÇ	10	Ò»°ãÃ³Ò×	365	Ç§¿Ë	7700	¸±	92,541
202106	90049090	Î´ÁÐÃû½ÃÕýÊÓÁ¦¡¢»¤Ä¿µÈÓÃÍ¾µÄÑÛ¾µµÈÎïÆ·	338	ÑÇÃÀÄáÑÇ	10	Ò»°ãÃ³Ò×	188	Ç§¿Ë	3176	¸±	18,844
202106	90049090	Î´ÁÐÃû½ÃÕýÊÓÁ¦¡¢»¤Ä¿µÈÓÃÍ¾µÄÑÛ¾µµÈÎïÆ·	339	°¢Èû°Ý½®	10	Ò»°ãÃ³Ò×	4	Ç§¿Ë	44	¸±	819
202106	90049090	Î´ÁÐÃû½ÃÕýÊÓÁ¦¡¢»¤Ä¿µÈÓÃÍ¾µÄÑÛ¾µµÈÎïÆ·	340	°×¶íÂÞË¹	10	Ò»°ãÃ³Ò×	1330	Ç§¿Ë	20186	¸±	330,757
202106	90049090	Î´ÁÐÃû½ÃÕýÊÓÁ¦¡¢»¤Ä¿µÈÓÃÍ¾µÄÑÛ¾µµÈÎïÆ·	343	Ä¦¶û¶àÍß	10	Ò»°ãÃ³Ò×	479	Ç§¿Ë	6720	¸±	20,665
202106	90049090	Î´ÁÐÃû½ÃÕýÊÓÁ¦¡¢»¤Ä¿µÈÓÃÍ¾µÄÑÛ¾µµÈÎïÆ·	344	¶íÂÞË¹Áª°î	10	Ò»°ãÃ³Ò×	79951	Ç§¿Ë	1848992	¸±	7,363,168
202106	90049090	Î´ÁÐÃû½ÃÕýÊÓÁ¦¡¢»¤Ä¿µÈÓÃÍ¾µÄÑÛ¾µµÈÎïÆ·	347	ÎÚ¿ËÀ¼	10	Ò»°ãÃ³Ò×	19555	Ç§¿Ë	417834	¸±	2,275,081
202106	90049090	Î´ÁÐÃû½ÃÕýÊÓÁ¦¡¢»¤Ä¿µÈÓÃÍ¾µÄÑÛ¾µµÈÎïÆ·	350	Ë¹ÂåÎÄÄáÑÇ	10	Ò»°ãÃ³Ò×	359	Ç§¿Ë	11813	¸±	81,874
202106	90049090	Î´ÁÐÃû½ÃÕýÊÓÁ¦¡¢»¤Ä¿µÈÓÃÍ¾µÄÑÛ¾µµÈÎïÆ·	351	¿ËÂÞµØÑÇ	10	Ò»°ãÃ³Ò×	7107	Ç§¿Ë	87518	¸±	548,524
202106	90049090	Î´ÁÐÃû½ÃÕýÊÓÁ¦¡¢»¤Ä¿µÈÓÃÍ¾µÄÑÛ¾µµÈÎïÆ·	352	½Ý¿Ë	10	Ò»°ãÃ³Ò×	18927	Ç§¿Ë	285487	¸±	7,372,488
202106	90049090	Î´ÁÐÃû½ÃÕýÊÓÁ¦¡¢»¤Ä¿µÈÓÃÍ¾µÄÑÛ¾µµÈÎïÆ·	353	Ë¹Âå·¥¿Ë	10	Ò»°ãÃ³Ò×	175	Ç§¿Ë	3004	¸±	9,873
202106	90049090	Î´ÁÐÃû½ÃÕýÊÓÁ¦¡¢»¤Ä¿µÈÓÃÍ¾µÄÑÛ¾µµÈÎïÆ·	355	²¨ºÚ	10	Ò»°ãÃ³Ò×	1034	Ç§¿Ë	30002	¸±	181,598
202106	90049090	Î´ÁÐÃû½ÃÕýÊÓÁ¦¡¢»¤Ä¿µÈÓÃÍ¾µÄÑÛ¾µµÈÎïÆ·	358	Èû¶ûÎ¬ÑÇ	10	Ò»°ãÃ³Ò×	43	Ç§¿Ë	1060	¸±	18,422
202106	90049090	Î´ÁÐÃû½ÃÕýÊÓÁ¦¡¢»¤Ä¿µÈÓÃÍ¾µÄÑÛ¾µµÈÎïÆ·	402	°¢¸ùÍ¢	10	Ò»°ãÃ³Ò×	5703	Ç§¿Ë	156144	¸±	516,011
202106	90049090	Î´ÁÐÃû½ÃÕýÊÓÁ¦¡¢»¤Ä¿µÈÓÃÍ¾µÄÑÛ¾µµÈÎïÆ·	405	°Í°Í¶àË¹	10	Ò»°ãÃ³Ò×	19	Ç§¿Ë	400	¸±	3,228
202106	90049090	Î´ÁÐÃû½ÃÕýÊÓÁ¦¡¢»¤Ä¿µÈÓÃÍ¾µÄÑÛ¾µµÈÎïÆ·	408	¶àÃñ×å²£ÀûÎ¬ÑÇ¹ú	10	Ò»°ãÃ³Ò×	1	Ç§¿Ë	23	¸±	5,551
202106	90049090	Î´ÁÐÃû½ÃÕýÊÓÁ¦¡¢»¤Ä¿µÈÓÃÍ¾µÄÑÛ¾µµÈÎïÆ·	410	°ÍÎ÷	10	Ò»°ãÃ³Ò×	36775	Ç§¿Ë	928665	¸±	2,898,351
202106	90049090	Î´ÁÐÃû½ÃÕýÊÓÁ¦¡¢»¤Ä¿µÈÓÃÍ¾µÄÑÛ¾µµÈÎïÆ·	412	ÖÇÀû	10	Ò»°ãÃ³Ò×	58232	Ç§¿Ë	1607228	¸±	6,147,218
202106	90049090	Î´ÁÐÃû½ÃÕýÊÓÁ¦¡¢»¤Ä¿µÈÓÃÍ¾µÄÑÛ¾µµÈÎïÆ·	413	¸çÂ×±ÈÑÇ	10	Ò»°ãÃ³Ò×	4785	Ç§¿Ë	101232	¸±	522,363
202106	90049090	Î´ÁÐÃû½ÃÕýÊÓÁ¦¡¢»¤Ä¿µÈÓÃÍ¾µÄÑÛ¾µµÈÎïÆ·	415	¸çË¹´ïÀè¼Ó	10	Ò»°ãÃ³Ò×	9434	Ç§¿Ë	114398	¸±	277,019
202106	90049090	Î´ÁÐÃû½ÃÕýÊÓÁ¦¡¢»¤Ä¿µÈÓÃÍ¾µÄÑÛ¾µµÈÎïÆ·	416	¹Å°Í	10	Ò»°ãÃ³Ò×	394	Ç§¿Ë	6120	¸±	22,407
202106	90049090	Î´ÁÐÃû½ÃÕýÊÓÁ¦¡¢»¤Ä¿µÈÓÃÍ¾µÄÑÛ¾µµÈÎïÆ·	418	¶àÃ×Äá¼Ó¹²ºÍ¹ú	10	Ò»°ãÃ³Ò×	4876	Ç§¿Ë	143530	¸±	326,821
202106	90049090	Î´ÁÐÃû½ÃÕýÊÓÁ¦¡¢»¤Ä¿µÈÓÃÍ¾µÄÑÛ¾µµÈÎïÆ·	419	¶ò¹Ï¶à¶û	10	Ò»°ãÃ³Ò×	4541	Ç§¿Ë	103016	¸±	507,509
202106	90049090	Î´ÁÐÃû½ÃÕýÊÓÁ¦¡¢»¤Ä¿µÈÓÃÍ¾µÄÑÛ¾µµÈÎïÆ·	423	Î£µØÂíÀ­	10	Ò»°ãÃ³Ò×	6249	Ç§¿Ë	144478	¸±	449,263
202106	90049090	Î´ÁÐÃû½ÃÕýÊÓÁ¦¡¢»¤Ä¿µÈÓÃÍ¾µÄÑÛ¾µµÈÎïÆ·	424	¹çÑÇÄÇ	10	Ò»°ãÃ³Ò×	826	Ç§¿Ë	11408	¸±	37,162
202106	90049090	Î´ÁÐÃû½ÃÕýÊÓÁ¦¡¢»¤Ä¿µÈÓÃÍ¾µÄÑÛ¾µµÈÎïÆ·	426	ºé¶¼À­Ë¹	10	Ò»°ãÃ³Ò×	1293	Ç§¿Ë	23214	¸±	83,764
202106	90049090	Î´ÁÐÃû½ÃÕýÊÓÁ¦¡¢»¤Ä¿µÈÓÃÍ¾µÄÑÛ¾µµÈÎïÆ·	427	ÑÀÂò¼Ó	10	Ò»°ãÃ³Ò×	1110	Ç§¿Ë	20484	¸±	63,725
202106	90049090	Î´ÁÐÃû½ÃÕýÊÓÁ¦¡¢»¤Ä¿µÈÓÃÍ¾µÄÑÛ¾µµÈÎïÆ·	429	Ä«Î÷¸ç	10	Ò»°ãÃ³Ò×	129433	Ç§¿Ë	3827403	¸±	12,050,754
202106	90049090	Î´ÁÐÃû½ÃÕýÊÓÁ¦¡¢»¤Ä¿µÈÓÃÍ¾µÄÑÛ¾µµÈÎïÆ·	431	Äá¼ÓÀ­¹Ï	10	Ò»°ãÃ³Ò×	2008	Ç§¿Ë	80240	¸±	180,070
202106	90049090	Î´ÁÐÃû½ÃÕýÊÓÁ¦¡¢»¤Ä¿µÈÓÃÍ¾µÄÑÛ¾µµÈÎïÆ·	432	°ÍÄÃÂí	10	Ò»°ãÃ³Ò×	14972	Ç§¿Ë	325297	¸±	1,326,155
202106	90049090	Î´ÁÐÃû½ÃÕýÊÓÁ¦¡¢»¤Ä¿µÈÓÃÍ¾µÄÑÛ¾µµÈÎïÆ·	433	°ÍÀ­¹ç	10	Ò»°ãÃ³Ò×	1595	Ç§¿Ë	40750	¸±	363,367
202106	90049090	Î´ÁÐÃû½ÃÕýÊÓÁ¦¡¢»¤Ä¿µÈÓÃÍ¾µÄÑÛ¾µµÈÎïÆ·	434	ÃØÂ³	10	Ò»°ãÃ³Ò×	36699	Ç§¿Ë	926503	¸±	3,146,236
202106	90049090	Î´ÁÐÃû½ÃÕýÊÓÁ¦¡¢»¤Ä¿µÈÓÃÍ¾µÄÑÛ¾µµÈÎïÆ·	435	²¨¶àÀè¸÷	10	Ò»°ãÃ³Ò×	922	Ç§¿Ë	28800	¸±	65,046
202106	90049090	Î´ÁÐÃû½ÃÕýÊÓÁ¦¡¢»¤Ä¿µÈÓÃÍ¾µÄÑÛ¾µµÈÎïÆ·	437	Ê¥Â¬Î÷ÑÇ	10	Ò»°ãÃ³Ò×	24	Ç§¿Ë	560	¸±	1,973
202106	90049090	Î´ÁÐÃû½ÃÕýÊÓÁ¦¡¢»¤Ä¿µÈÓÃÍ¾µÄÑÛ¾µµÈÎïÆ·	439	Ê¥ÎÄÉ­ÌØºÍ¸ñÁÖÄÉ¶¡Ë¹	10	Ò»°ãÃ³Ò×	39	Ç§¿Ë	1260	¸±	5,043
202106	90049090	Î´ÁÐÃû½ÃÕýÊÓÁ¦¡¢»¤Ä¿µÈÓÃÍ¾µÄÑÛ¾µµÈÎïÆ·	440	Èø¶ûÍß¶à	10	Ò»°ãÃ³Ò×	4357	Ç§¿Ë	154232	¸±	292,328
202106	90049090	Î´ÁÐÃû½ÃÕýÊÓÁ¦¡¢»¤Ä¿µÈÓÃÍ¾µÄÑÛ¾µµÈÎïÆ·	442	ÌØÁ¢Äá´ïºÍ¶à°Í¸ç	10	Ò»°ãÃ³Ò×	20	Ç§¿Ë	720	¸±	1,123
202106	90049090	Î´ÁÐÃû½ÃÕýÊÓÁ¦¡¢»¤Ä¿µÈÓÃÍ¾µÄÑÛ¾µµÈÎïÆ·	443	ÌØ¿ËË¹ºÍ¿­¿ÆË¹Èºµº	10	Ò»°ãÃ³Ò×	79	Ç§¿Ë	1000	¸±	8,644
202106	90049090	Î´ÁÐÃû½ÃÕýÊÓÁ¦¡¢»¤Ä¿µÈÓÃÍ¾µÄÑÛ¾µµÈÎïÆ·	444	ÎÚÀ­¹ç	10	Ò»°ãÃ³Ò×	27943	Ç§¿Ë	992608	¸±	1,664,087
202106	90049090	Î´ÁÐÃû½ÃÕýÊÓÁ¦¡¢»¤Ä¿µÈÓÃÍ¾µÄÑÛ¾µµÈÎïÆ·	445	Î¯ÄÚÈðÀ­	10	Ò»°ãÃ³Ò×	10441	Ç§¿Ë	123858	¸±	1,956,274
202106	90049090	Î´ÁÐÃû½ÃÕýÊÓÁ¦¡¢»¤Ä¿µÈÓÃÍ¾µÄÑÛ¾µµÈÎïÆ·	501	¼ÓÄÃ´ó	10	Ò»°ãÃ³Ò×	79852	Ç§¿Ë	1366022	¸±	14,302,926
202106	90049090	Î´ÁÐÃû½ÃÕýÊÓÁ¦¡¢»¤Ä¿µÈÓÃÍ¾µÄÑÛ¾µµÈÎïÆ·	502	ÃÀ¹ú	10	Ò»°ãÃ³Ò×	945856	Ç§¿Ë	24166773	¸±	199,812,694
202106	90049090	Î´ÁÐÃû½ÃÕýÊÓÁ¦¡¢»¤Ä¿µÈÓÃÍ¾µÄÑÛ¾µµÈÎïÆ·	601	°Ä´óÀûÑÇ	10	Ò»°ãÃ³Ò×	34898	Ç§¿Ë	515955	¸±	8,993,228
202106	90049090	Î´ÁÐÃû½ÃÕýÊÓÁ¦¡¢»¤Ä¿µÈÓÃÍ¾µÄÑÛ¾µµÈÎïÆ·	603	ì³¼Ã	10	Ò»°ãÃ³Ò×	25	Ç§¿Ë	200	¸±	636
202106	90049090	Î´ÁÐÃû½ÃÕýÊÓÁ¦¡¢»¤Ä¿µÈÓÃÍ¾µÄÑÛ¾µµÈÎïÆ·	607	ÐÂ¿¦Àï¶àÄáÑÇ	10	Ò»°ãÃ³Ò×	139	Ç§¿Ë	2728	¸±	8,851
202106	90049090	Î´ÁÐÃû½ÃÕýÊÓÁ¦¡¢»¤Ä¿µÈÓÃÍ¾µÄÑÛ¾µµÈÎïÆ·	608	ÍßÅ¬°¢Í¼	10	Ò»°ãÃ³Ò×	6	Ç§¿Ë	200	¸±	1,104
202106	90049090	Î´ÁÐÃû½ÃÕýÊÓÁ¦¡¢»¤Ä¿µÈÓÃÍ¾µÄÑÛ¾µµÈÎïÆ·	609	ÐÂÎ÷À¼	10	Ò»°ãÃ³Ò×	4120	Ç§¿Ë	136156	¸±	1,029,800
202106	90049090	Î´ÁÐÃû½ÃÕýÊÓÁ¦¡¢»¤Ä¿µÈÓÃÍ¾µÄÑÛ¾µµÈÎïÆ·	611	°Í²¼ÑÇÐÂ¼¸ÄÚÑÇ	10	Ò»°ãÃ³Ò×	451	Ç§¿Ë	6880	¸±	36,238
202106	90049090	Î´ÁÐÃû½ÃÕýÊÓÁ¦¡¢»¤Ä¿µÈÓÃÍ¾µÄÑÛ¾µµÈÎïÆ·	613	ËùÂÞÃÅÈºµº	10	Ò»°ãÃ³Ò×	17	Ç§¿Ë	400	¸±	910
202106	90049090	Î´ÁÐÃû½ÃÕýÊÓÁ¦¡¢»¤Ä¿µÈÓÃÍ¾µÄÑÛ¾µµÈÎïÆ·	618	»ùÀï°ÍË¹	10	Ò»°ãÃ³Ò×	390	Ç§¿Ë	1400	¸±	86,178
202106	90049090	Î´ÁÐÃû½ÃÕýÊÓÁ¦¡¢»¤Ä¿µÈÓÃÍ¾µÄÑÛ¾µµÈÎïÆ·	623	·¨Êô²¨ÀûÄáÎ÷ÑÇ	10	Ò»°ãÃ³Ò×	158	Ç§¿Ë	3680	¸±	16,937
202107	90049090	Î´ÁÐÃû½ÃÕýÊÓÁ¦¡¢»¤Ä¿µÈÓÃÍ¾µÄÑÛ¾µµÈÎïÆ·	102	°ÍÁÖ	10	Ò»°ãÃ³Ò×	27	Ç§¿Ë	210	¸±	620
202107	90049090	Î´ÁÐÃû½ÃÕýÊÓÁ¦¡¢»¤Ä¿µÈÓÃÍ¾µÄÑÛ¾µµÈÎïÆ·	103	ÃÏ¼ÓÀ­¹ú	10	Ò»°ãÃ³Ò×	13933	Ç§¿Ë	564751	¸±	14,253,613
202107	90049090	Î´ÁÐÃû½ÃÕýÊÓÁ¦¡¢»¤Ä¿µÈÓÃÍ¾µÄÑÛ¾µµÈÎïÆ·	103	ÃÏ¼ÓÀ­¹ú	12	ÆäËû¾èÔùÎï×Ê	156	Ç§¿Ë	1878	¸±	18,780
202107	90049090	Î´ÁÐÃû½ÃÕýÊÓÁ¦¡¢»¤Ä¿µÈÓÃÍ¾µÄÑÛ¾µµÈÎïÆ·	105	ÎÄÀ³	10	Ò»°ãÃ³Ò×	108	Ç§¿Ë	1480	¸±	5,034
202107	90049090	Î´ÁÐÃû½ÃÕýÊÓÁ¦¡¢»¤Ä¿µÈÓÃÍ¾µÄÑÛ¾µµÈÎïÆ·	106	Ãåµé	10	Ò»°ãÃ³Ò×	7877	Ç§¿Ë	101424	¸±	893,827
202107	90049090	Î´ÁÐÃû½ÃÕýÊÓÁ¦¡¢»¤Ä¿µÈÓÃÍ¾µÄÑÛ¾µµÈÎïÆ·	107	¼íÆÒÕ¯	10	Ò»°ãÃ³Ò×	1355	Ç§¿Ë	64770	¸±	164,417
202107	90049090	Î´ÁÐÃû½ÃÕýÊÓÁ¦¡¢»¤Ä¿µÈÓÃÍ¾µÄÑÛ¾µµÈÎïÆ·	110	ÖÐ¹úÏã¸Û	10	Ò»°ãÃ³Ò×	29546	Ç§¿Ë	884784	¸±	36,010,296
202107	90049090	Î´ÁÐÃû½ÃÕýÊÓÁ¦¡¢»¤Ä¿µÈÓÃÍ¾µÄÑÛ¾µµÈÎïÆ·	111	Ó¡¶È	10	Ò»°ãÃ³Ò×	35122	Ç§¿Ë	808740	¸±	6,905,029
202107	90049090	Î´ÁÐÃû½ÃÕýÊÓÁ¦¡¢»¤Ä¿µÈÓÃÍ¾µÄÑÛ¾µµÈÎïÆ·	112	Ó¡¶ÈÄáÎ÷ÑÇ	10	Ò»°ãÃ³Ò×	52765	Ç§¿Ë	1683218	¸±	8,578,714
202107	90049090	Î´ÁÐÃû½ÃÕýÊÓÁ¦¡¢»¤Ä¿µÈÓÃÍ¾µÄÑÛ¾µµÈÎïÆ·	113	ÒÁÀÊ	10	Ò»°ãÃ³Ò×	630	Ç§¿Ë	20465	¸±	1,536,354
202107	90049090	Î´ÁÐÃû½ÃÕýÊÓÁ¦¡¢»¤Ä¿µÈÓÃÍ¾µÄÑÛ¾µµÈÎïÆ·	114	ÒÁÀ­¿Ë	10	Ò»°ãÃ³Ò×	2905	Ç§¿Ë	93638	¸±	4,790,920
202107	90049090	Î´ÁÐÃû½ÃÕýÊÓÁ¦¡¢»¤Ä¿µÈÓÃÍ¾µÄÑÛ¾µµÈÎïÆ·	115	ÒÔÉ«ÁÐ	10	Ò»°ãÃ³Ò×	10144	Ç§¿Ë	211377	¸±	1,342,544
202107	90049090	Î´ÁÐÃû½ÃÕýÊÓÁ¦¡¢»¤Ä¿µÈÓÃÍ¾µÄÑÛ¾µµÈÎïÆ·	116	ÈÕ±¾	10	Ò»°ãÃ³Ò×	58308	Ç§¿Ë	1247608	¸±	17,399,000
202107	90049090	Î´ÁÐÃû½ÃÕýÊÓÁ¦¡¢»¤Ä¿µÈÓÃÍ¾µÄÑÛ¾µµÈÎïÆ·	117	Ô¼µ©	10	Ò»°ãÃ³Ò×	536	Ç§¿Ë	7452	¸±	66,149
202107	90049090	Î´ÁÐÃû½ÃÕýÊÓÁ¦¡¢»¤Ä¿µÈÓÃÍ¾µÄÑÛ¾µµÈÎïÆ·	118	¿ÆÍþÌØ	10	Ò»°ãÃ³Ò×	1179	Ç§¿Ë	24821	¸±	246,579
202107	90049090	Î´ÁÐÃû½ÃÕýÊÓÁ¦¡¢»¤Ä¿µÈÓÃÍ¾µÄÑÛ¾µµÈÎïÆ·	119	ÀÏÎÎ	10	Ò»°ãÃ³Ò×	98	Ç§¿Ë	1630	¸±	7,011
202107	90049090	Î´ÁÐÃû½ÃÕýÊÓÁ¦¡¢»¤Ä¿µÈÓÃÍ¾µÄÑÛ¾µµÈÎïÆ·	119	ÀÏÎÎ	12	ÆäËû¾èÔùÎï×Ê	600	Ç§¿Ë	8000	¸±	48,000
202107	90049090	Î´ÁÐÃû½ÃÕýÊÓÁ¦¡¢»¤Ä¿µÈÓÃÍ¾µÄÑÛ¾µµÈÎïÆ·	120	Àè°ÍÄÛ	10	Ò»°ãÃ³Ò×	3422	Ç§¿Ë	96159	¸±	187,161
202107	90049090	Î´ÁÐÃû½ÃÕýÊÓÁ¦¡¢»¤Ä¿µÈÓÃÍ¾µÄÑÛ¾µµÈÎïÆ·	122	ÂíÀ´Î÷ÑÇ	10	Ò»°ãÃ³Ò×	27393	Ç§¿Ë	225437	¸±	1,719,594
202107	90049090	Î´ÁÐÃû½ÃÕýÊÓÁ¦¡¢»¤Ä¿µÈÓÃÍ¾µÄÑÛ¾µµÈÎïÆ·	123	Âí¶û´ú·ò	10	Ò»°ãÃ³Ò×	82	Ç§¿Ë	700	¸±	12,067
202107	90049090	Î´ÁÐÃû½ÃÕýÊÓÁ¦¡¢»¤Ä¿µÈÓÃÍ¾µÄÑÛ¾µµÈÎïÆ·	124	ÃÉ¹Å	10	Ò»°ãÃ³Ò×	278	Ç§¿Ë	3000	¸±	16,339
202107	90049090	Î´ÁÐÃû½ÃÕýÊÓÁ¦¡¢»¤Ä¿µÈÓÃÍ¾µÄÑÛ¾µµÈÎïÆ·	124	ÃÉ¹Å	12	ÆäËû¾èÔùÎï×Ê	3120	Ç§¿Ë	20000	¸±	198,000
202107	90049090	Î´ÁÐÃû½ÃÕýÊÓÁ¦¡¢»¤Ä¿µÈÓÃÍ¾µÄÑÛ¾µµÈÎïÆ·	125	Äá²´¶ûÁª°îÃñÖ÷¹²ºÍ¹ú	10	Ò»°ãÃ³Ò×	3541	Ç§¿Ë	126116	¸±	2,081,743
202107	90049090	Î´ÁÐÃû½ÃÕýÊÓÁ¦¡¢»¤Ä¿µÈÓÃÍ¾µÄÑÛ¾µµÈÎïÆ·	126	°¢Âü	10	Ò»°ãÃ³Ò×	6	Ç§¿Ë	107	¸±	1,120
202107	90049090	Î´ÁÐÃû½ÃÕýÊÓÁ¦¡¢»¤Ä¿µÈÓÃÍ¾µÄÑÛ¾µµÈÎïÆ·	127	°Í»ùË¹Ì¹	10	Ò»°ãÃ³Ò×	1090	Ç§¿Ë	20460	¸±	55,229
202107	90049090	Î´ÁÐÃû½ÃÕýÊÓÁ¦¡¢»¤Ä¿µÈÓÃÍ¾µÄÑÛ¾µµÈÎïÆ·	129	·ÆÂÉ±ö	10	Ò»°ãÃ³Ò×	19089	Ç§¿Ë	268599	¸±	1,128,904
202107	90049090	Î´ÁÐÃû½ÃÕýÊÓÁ¦¡¢»¤Ä¿µÈÓÃÍ¾µÄÑÛ¾µµÈÎïÆ·	130	¿¨Ëþ¶û	10	Ò»°ãÃ³Ò×	298	Ç§¿Ë	5700	¸±	21,056
202107	90049090	Î´ÁÐÃû½ÃÕýÊÓÁ¦¡¢»¤Ä¿µÈÓÃÍ¾µÄÑÛ¾µµÈÎïÆ·	131	É³ÌØ°¢À­²®	10	Ò»°ãÃ³Ò×	15870	Ç§¿Ë	321560	¸±	6,450,361
202107	90049090	Î´ÁÐÃû½ÃÕýÊÓÁ¦¡¢»¤Ä¿µÈÓÃÍ¾µÄÑÛ¾µµÈÎïÆ·	132	ÐÂ¼ÓÆÂ	10	Ò»°ãÃ³Ò×	7969	Ç§¿Ë	102483	¸±	668,259
202107	90049090	Î´ÁÐÃû½ÃÕýÊÓÁ¦¡¢»¤Ä¿µÈÓÃÍ¾µÄÑÛ¾µµÈÎïÆ·	133	º«¹ú	10	Ò»°ãÃ³Ò×	17614	Ç§¿Ë	255090	¸±	5,113,164
202107	90049090	Î´ÁÐÃû½ÃÕýÊÓÁ¦¡¢»¤Ä¿µÈÓÃÍ¾µÄÑÛ¾µµÈÎïÆ·	134	Ë¹ÀïÀ¼¿¨	10	Ò»°ãÃ³Ò×	7596	Ç§¿Ë	130520	¸±	1,013,124
202107	90049090	Î´ÁÐÃû½ÃÕýÊÓÁ¦¡¢»¤Ä¿µÈÓÃÍ¾µÄÑÛ¾µµÈÎïÆ·	135	ÐðÀûÑÇ	10	Ò»°ãÃ³Ò×	248	Ç§¿Ë	3840	¸±	13,051
202107	90049090	Î´ÁÐÃû½ÃÕýÊÓÁ¦¡¢»¤Ä¿µÈÓÃÍ¾µÄÑÛ¾µµÈÎïÆ·	136	Ì©¹ú	10	Ò»°ãÃ³Ò×	14647	Ç§¿Ë	223560	¸±	1,102,962
202107	90049090	Î´ÁÐÃû½ÃÕýÊÓÁ¦¡¢»¤Ä¿µÈÓÃÍ¾µÄÑÛ¾µµÈÎïÆ·	137	ÍÁ¶úÆä	10	Ò»°ãÃ³Ò×	3773	Ç§¿Ë	28152	¸±	1,071,499
202107	90049090	Î´ÁÐÃû½ÃÕýÊÓÁ¦¡¢»¤Ä¿µÈÓÃÍ¾µÄÑÛ¾µµÈÎïÆ·	138	°¢ÁªÇõ	10	Ò»°ãÃ³Ò×	30387	Ç§¿Ë	1088915	¸±	16,676,258
202107	90049090	Î´ÁÐÃû½ÃÕýÊÓÁ¦¡¢»¤Ä¿µÈÓÃÍ¾µÄÑÛ¾µµÈÎïÆ·	139	Ò²ÃÅ	10	Ò»°ãÃ³Ò×	61	Ç§¿Ë	960	¸±	2,941
202107	90049090	Î´ÁÐÃû½ÃÕýÊÓÁ¦¡¢»¤Ä¿µÈÓÃÍ¾µÄÑÛ¾µµÈÎïÆ·	141	Ô½ÄÏ	10	Ò»°ãÃ³Ò×	95104	Ç§¿Ë	2806625	¸±	15,774,864
202107	90049090	Î´ÁÐÃû½ÃÕýÊÓÁ¦¡¢»¤Ä¿µÈÓÃÍ¾µÄÑÛ¾µµÈÎïÆ·	141	Ô½ÄÏ	12	ÆäËû¾èÔùÎï×Ê	240	Ç§¿Ë	3000	¸±	87,000
202107	90049090	Î´ÁÐÃû½ÃÕýÊÓÁ¦¡¢»¤Ä¿µÈÓÃÍ¾µÄÑÛ¾µµÈÎïÆ·	143	ÖÐ¹úÌ¨Íå	10	Ò»°ãÃ³Ò×	2023	Ç§¿Ë	33743	¸±	417,961
202107	90049090	Î´ÁÐÃû½ÃÕýÊÓÁ¦¡¢»¤Ä¿µÈÓÃÍ¾µÄÑÛ¾µµÈÎïÆ·	144	¶«µÛãë	10	Ò»°ãÃ³Ò×	3	Ç§¿Ë	100	¸±	545
202107	90049090	Î´ÁÐÃû½ÃÕýÊÓÁ¦¡¢»¤Ä¿µÈÓÃÍ¾µÄÑÛ¾µµÈÎïÆ·	145	¹þÈø¿ËË¹Ì¹	10	Ò»°ãÃ³Ò×	4868	Ç§¿Ë	65445	¸±	517,212
202107	90049090	Î´ÁÐÃû½ÃÕýÊÓÁ¦¡¢»¤Ä¿µÈÓÃÍ¾µÄÑÛ¾µµÈÎïÆ·	146	¼ª¶û¼ªË¹Ë¹Ì¹	10	Ò»°ãÃ³Ò×	250	Ç§¿Ë	4166	¸±	145,309
202107	90049090	Î´ÁÐÃû½ÃÕýÊÓÁ¦¡¢»¤Ä¿µÈÓÃÍ¾µÄÑÛ¾µµÈÎïÆ·	149	ÎÚ×È±ð¿ËË¹Ì¹	10	Ò»°ãÃ³Ò×	922	Ç§¿Ë	22000	¸±	66,183
202107	90049090	Î´ÁÐÃû½ÃÕýÊÓÁ¦¡¢»¤Ä¿µÈÓÃÍ¾µÄÑÛ¾µµÈÎïÆ·	201	°¢¶û¼°ÀûÑÇ	10	Ò»°ãÃ³Ò×	4404	Ç§¿Ë	32488	¸±	350,716
202107	90049090	Î´ÁÐÃû½ÃÕýÊÓÁ¦¡¢»¤Ä¿µÈÓÃÍ¾µÄÑÛ¾µµÈÎïÆ·	202	°²¸çÀ­	10	Ò»°ãÃ³Ò×	358	Ç§¿Ë	4800	¸±	14,570
202107	90049090	Î´ÁÐÃû½ÃÕýÊÓÁ¦¡¢»¤Ä¿µÈÓÃÍ¾µÄÑÛ¾µµÈÎïÆ·	203	±´Äþ	10	Ò»°ãÃ³Ò×	116	Ç§¿Ë	1340	¸±	6,746
202107	90049090	Î´ÁÐÃû½ÃÕýÊÓÁ¦¡¢»¤Ä¿µÈÓÃÍ¾µÄÑÛ¾µµÈÎïÆ·	204	²©´ÄÍßÄÉ	10	Ò»°ãÃ³Ò×	511	Ç§¿Ë	10400	¸±	21,998
202107	90049090	Î´ÁÐÃû½ÃÕýÊÓÁ¦¡¢»¤Ä¿µÈÓÃÍ¾µÄÑÛ¾µµÈÎïÆ·	206	¿¦ÂóÂ¡	10	Ò»°ãÃ³Ò×	500	Ç§¿Ë	6000	¸±	19,449
202107	90049090	Î´ÁÐÃû½ÃÕýÊÓÁ¦¡¢»¤Ä¿µÈÓÃÍ¾µÄÑÛ¾µµÈÎïÆ·	213	¸Õ¹û(²¼)	10	Ò»°ãÃ³Ò×	290	Ç§¿Ë	20000	¸±	44,978
202107	90049090	Î´ÁÐÃû½ÃÕýÊÓÁ¦¡¢»¤Ä¿µÈÓÃÍ¾µÄÑÛ¾µµÈÎïÆ·	214	¼ª²¼Ìá	10	Ò»°ãÃ³Ò×	238	Ç§¿Ë	3840	¸±	14,997
202107	90049090	Î´ÁÐÃû½ÃÕýÊÓÁ¦¡¢»¤Ä¿µÈÓÃÍ¾µÄÑÛ¾µµÈÎïÆ·	215	°£¼°	10	Ò»°ãÃ³Ò×	6047	Ç§¿Ë	83131	¸±	495,133
202107	90049090	Î´ÁÐÃû½ÃÕýÊÓÁ¦¡¢»¤Ä¿µÈÓÃÍ¾µÄÑÛ¾µµÈÎïÆ·	217	°£Èû¶í±ÈÑÇ	10	Ò»°ãÃ³Ò×	269	Ç§¿Ë	10030	¸±	512,816
202107	90049090	Î´ÁÐÃû½ÃÕýÊÓÁ¦¡¢»¤Ä¿µÈÓÃÍ¾µÄÑÛ¾µµÈÎïÆ·	219	¸Ô±ÈÑÇ	10	Ò»°ãÃ³Ò×	214	Ç§¿Ë	3360	¸±	11,224
202107	90049090	Î´ÁÐÃû½ÃÕýÊÓÁ¦¡¢»¤Ä¿µÈÓÃÍ¾µÄÑÛ¾µµÈÎïÆ·	220	¼ÓÄÉ	10	Ò»°ãÃ³Ò×	2794	Ç§¿Ë	93210	¸±	233,987
202107	90049090	Î´ÁÐÃû½ÃÕýÊÓÁ¦¡¢»¤Ä¿µÈÓÃÍ¾µÄÑÛ¾µµÈÎïÆ·	221	¼¸ÄÚÑÇ	10	Ò»°ãÃ³Ò×	917	Ç§¿Ë	3212	¸±	76,216
202107	90049090	Î´ÁÐÃû½ÃÕýÊÓÁ¦¡¢»¤Ä¿µÈÓÃÍ¾µÄÑÛ¾µµÈÎïÆ·	223	¿ÆÌØµÏÍß	10	Ò»°ãÃ³Ò×	1562	Ç§¿Ë	28020	¸±	119,937
202107	90049090	Î´ÁÐÃû½ÃÕýÊÓÁ¦¡¢»¤Ä¿µÈÓÃÍ¾µÄÑÛ¾µµÈÎïÆ·	224	¿ÏÄáÑÇ	10	Ò»°ãÃ³Ò×	612	Ç§¿Ë	11856	¸±	101,793
202107	90049090	Î´ÁÐÃû½ÃÕýÊÓÁ¦¡¢»¤Ä¿µÈÓÃÍ¾µÄÑÛ¾µµÈÎïÆ·	225	Àû±ÈÀïÑÇ	10	Ò»°ãÃ³Ò×	3740	Ç§¿Ë	102820	¸±	280,770
202107	90049090	Î´ÁÐÃû½ÃÕýÊÓÁ¦¡¢»¤Ä¿µÈÓÃÍ¾µÄÑÛ¾µµÈÎïÆ·	226	Àû±ÈÑÇ	10	Ò»°ãÃ³Ò×	1420	Ç§¿Ë	35280	¸±	60,936
202107	90049090	Î´ÁÐÃû½ÃÕýÊÓÁ¦¡¢»¤Ä¿µÈÓÃÍ¾µÄÑÛ¾µµÈÎïÆ·	227	Âí´ï¼ÓË¹¼Ó	10	Ò»°ãÃ³Ò×	559	Ç§¿Ë	9700	¸±	33,205
202107	90049090	Î´ÁÐÃû½ÃÕýÊÓÁ¦¡¢»¤Ä¿µÈÓÃÍ¾µÄÑÛ¾µµÈÎïÆ·	231	Ã«ÀïÇóË¹	10	Ò»°ãÃ³Ò×	403	Ç§¿Ë	7111	¸±	27,730
202107	90049090	Î´ÁÐÃû½ÃÕýÊÓÁ¦¡¢»¤Ä¿µÈÓÃÍ¾µÄÑÛ¾µµÈÎïÆ·	232	Ä¦Âå¸ç	10	Ò»°ãÃ³Ò×	2497	Ç§¿Ë	57430	¸±	1,064,823
202107	90049090	Î´ÁÐÃû½ÃÕýÊÓÁ¦¡¢»¤Ä¿µÈÓÃÍ¾µÄÑÛ¾µµÈÎïÆ·	233	ÄªÉ£±È¿Ë	10	Ò»°ãÃ³Ò×	97	Ç§¿Ë	1050	¸±	9,479
202107	90049090	Î´ÁÐÃû½ÃÕýÊÓÁ¦¡¢»¤Ä¿µÈÓÃÍ¾µÄÑÛ¾µµÈÎïÆ·	236	ÄáÈÕÀûÑÇ	10	Ò»°ãÃ³Ò×	4019	Ç§¿Ë	94333	¸±	237,536
202107	90049090	Î´ÁÐÃû½ÃÕýÊÓÁ¦¡¢»¤Ä¿µÈÓÃÍ¾µÄÑÛ¾µµÈÎïÆ·	237	ÁôÄáÍô	10	Ò»°ãÃ³Ò×	161	Ç§¿Ë	2137	¸±	10,536
202107	90049090	Î´ÁÐÃû½ÃÕýÊÓÁ¦¡¢»¤Ä¿µÈÓÃÍ¾µÄÑÛ¾µµÈÎïÆ·	238	Â¬Íú´ï	10	Ò»°ãÃ³Ò×	1935	Ç§¿Ë	23274	¸±	78,972
202107	90049090	Î´ÁÐÃû½ÃÕýÊÓÁ¦¡¢»¤Ä¿µÈÓÃÍ¾µÄÑÛ¾µµÈÎïÆ·	240	ÈûÄÚ¼Ó¶û	10	Ò»°ãÃ³Ò×	261	Ç§¿Ë	4484	¸±	12,595
202107	90049090	Î´ÁÐÃû½ÃÕýÊÓÁ¦¡¢»¤Ä¿µÈÓÃÍ¾µÄÑÛ¾µµÈÎïÆ·	242	ÈûÀ­Àû°º	10	Ò»°ãÃ³Ò×	74	Ç§¿Ë	960	¸±	2,522
202107	90049090	Î´ÁÐÃû½ÃÕýÊÓÁ¦¡¢»¤Ä¿µÈÓÃÍ¾µÄÑÛ¾µµÈÎïÆ·	243	Ë÷ÂíÀï	10	Ò»°ãÃ³Ò×	70	Ç§¿Ë	840	¸±	2,495
202107	90049090	Î´ÁÐÃû½ÃÕýÊÓÁ¦¡¢»¤Ä¿µÈÓÃÍ¾µÄÑÛ¾µµÈÎïÆ·	244	ÄÏ·Ç	10	Ò»°ãÃ³Ò×	27853	Ç§¿Ë	657988	¸±	4,381,048
202107	90049090	Î´ÁÐÃû½ÃÕýÊÓÁ¦¡¢»¤Ä¿µÈÓÃÍ¾µÄÑÛ¾µµÈÎïÆ·	246	ËÕµ¤	10	Ò»°ãÃ³Ò×	13	Ç§¿Ë	300	¸±	867
202107	90049090	Î´ÁÐÃû½ÃÕýÊÓÁ¦¡¢»¤Ä¿µÈÓÃÍ¾µÄÑÛ¾µµÈÎïÆ·	247	Ì¹É£ÄáÑÇ	10	Ò»°ãÃ³Ò×	2545	Ç§¿Ë	31840	¸±	102,587
202107	90049090	Î´ÁÐÃû½ÃÕýÊÓÁ¦¡¢»¤Ä¿µÈÓÃÍ¾µÄÑÛ¾µµÈÎïÆ·	248	¶à¸ç	10	Ò»°ãÃ³Ò×	130	Ç§¿Ë	2500	¸±	7,922
202107	90049090	Î´ÁÐÃû½ÃÕýÊÓÁ¦¡¢»¤Ä¿µÈÓÃÍ¾µÄÑÛ¾µµÈÎïÆ·	249	Í»ÄáË¹	10	Ò»°ãÃ³Ò×	564	Ç§¿Ë	15600	¸±	62,476
202107	90049090	Î´ÁÐÃû½ÃÕýÊÓÁ¦¡¢»¤Ä¿µÈÓÃÍ¾µÄÑÛ¾µµÈÎïÆ·	250	ÎÚ¸É´ï	10	Ò»°ãÃ³Ò×	157	Ç§¿Ë	1770	¸±	8,398
202107	90049090	Î´ÁÐÃû½ÃÕýÊÓÁ¦¡¢»¤Ä¿µÈÓÃÍ¾µÄÑÛ¾µµÈÎïÆ·	251	²¼»ùÄÉ·¨Ë÷	10	Ò»°ãÃ³Ò×	9	Ç§¿Ë	300	¸±	397
202107	90049090	Î´ÁÐÃû½ÃÕýÊÓÁ¦¡¢»¤Ä¿µÈÓÃÍ¾µÄÑÛ¾µµÈÎïÆ·	252	¸Õ¹û(½ð)	10	Ò»°ãÃ³Ò×	6703	Ç§¿Ë	154000	¸±	377,321
202107	90049090	Î´ÁÐÃû½ÃÕýÊÓÁ¦¡¢»¤Ä¿µÈÓÃÍ¾µÄÑÛ¾µµÈÎïÆ·	253	ÔÞ±ÈÑÇ	10	Ò»°ãÃ³Ò×	581	Ç§¿Ë	9450	¸±	50,596
202107	90049090	Î´ÁÐÃû½ÃÕýÊÓÁ¦¡¢»¤Ä¿µÈÓÃÍ¾µÄÑÛ¾µµÈÎïÆ·	254	½ò°Í²¼Î¤	10	Ò»°ãÃ³Ò×	1890	Ç§¿Ë	31200	¸±	57,956
202107	90049090	Î´ÁÐÃû½ÃÕýÊÓÁ¦¡¢»¤Ä¿µÈÓÃÍ¾µÄÑÛ¾µµÈÎïÆ·	260	ÄÏËÕµ¤¹²ºÍ¹ú	10	Ò»°ãÃ³Ò×	230	Ç§¿Ë	3360	¸±	10,125
202107	90049090	Î´ÁÐÃû½ÃÕýÊÓÁ¦¡¢»¤Ä¿µÈÓÃÍ¾µÄÑÛ¾µµÈÎïÆ·	301	±ÈÀûÊ±	10	Ò»°ãÃ³Ò×	50554	Ç§¿Ë	578313	¸±	4,710,718
202107	90049090	Î´ÁÐÃû½ÃÕýÊÓÁ¦¡¢»¤Ä¿µÈÓÃÍ¾µÄÑÛ¾µµÈÎïÆ·	302	µ¤Âó	10	Ò»°ãÃ³Ò×	5225	Ç§¿Ë	128399	¸±	976,325
202107	90049090	Î´ÁÐÃû½ÃÕýÊÓÁ¦¡¢»¤Ä¿µÈÓÃÍ¾µÄÑÛ¾µµÈÎïÆ·	303	Ó¢¹ú	10	Ò»°ãÃ³Ò×	95057	Ç§¿Ë	2134776	¸±	18,160,788
202107	90049090	Î´ÁÐÃû½ÃÕýÊÓÁ¦¡¢»¤Ä¿µÈÓÃÍ¾µÄÑÛ¾µµÈÎïÆ·	304	µÂ¹ú	10	Ò»°ãÃ³Ò×	147925	Ç§¿Ë	3862533	¸±	25,852,834
202107	90049090	Î´ÁÐÃû½ÃÕýÊÓÁ¦¡¢»¤Ä¿µÈÓÃÍ¾µÄÑÛ¾µµÈÎïÆ·	305	·¨¹ú	10	Ò»°ãÃ³Ò×	30881	Ç§¿Ë	562235	¸±	11,122,877
202107	90049090	Î´ÁÐÃû½ÃÕýÊÓÁ¦¡¢»¤Ä¿µÈÓÃÍ¾µÄÑÛ¾µµÈÎïÆ·	306	°®¶ûÀ¼	10	Ò»°ãÃ³Ò×	5819	Ç§¿Ë	158664	¸±	535,289
202107	90049090	Î´ÁÐÃû½ÃÕýÊÓÁ¦¡¢»¤Ä¿µÈÓÃÍ¾µÄÑÛ¾µµÈÎïÆ·	307	Òâ´óÀû	10	Ò»°ãÃ³Ò×	95858	Ç§¿Ë	1842203	¸±	14,693,334
202107	90049090	Î´ÁÐÃû½ÃÕýÊÓÁ¦¡¢»¤Ä¿µÈÓÃÍ¾µÄÑÛ¾µµÈÎïÆ·	308	Â¬É­±¤	10	Ò»°ãÃ³Ò×	0	Ç§¿Ë	6	¸±	585
202107	90049090	Î´ÁÐÃû½ÃÕýÊÓÁ¦¡¢»¤Ä¿µÈÓÃÍ¾µÄÑÛ¾µµÈÎïÆ·	309	ºÉÀ¼	10	Ò»°ãÃ³Ò×	77582	Ç§¿Ë	1645632	¸±	12,602,752
202107	90049090	Î´ÁÐÃû½ÃÕýÊÓÁ¦¡¢»¤Ä¿µÈÓÃÍ¾µÄÑÛ¾µµÈÎïÆ·	310	Ï£À°	10	Ò»°ãÃ³Ò×	3974	Ç§¿Ë	76883	¸±	308,455
202107	90049090	Î´ÁÐÃû½ÃÕýÊÓÁ¦¡¢»¤Ä¿µÈÓÃÍ¾µÄÑÛ¾µµÈÎïÆ·	311	ÆÏÌÑÑÀ	10	Ò»°ãÃ³Ò×	1025	Ç§¿Ë	21145	¸±	428,385
202107	90049090	Î´ÁÐÃû½ÃÕýÊÓÁ¦¡¢»¤Ä¿µÈÓÃÍ¾µÄÑÛ¾µµÈÎïÆ·	312	Î÷°àÑÀ	10	Ò»°ãÃ³Ò×	21614	Ç§¿Ë	356099	¸±	3,300,128
202107	90049090	Î´ÁÐÃû½ÃÕýÊÓÁ¦¡¢»¤Ä¿µÈÓÃÍ¾µÄÑÛ¾µµÈÎïÆ·	313	°¢¶û°ÍÄáÑÇ	10	Ò»°ãÃ³Ò×	215	Ç§¿Ë	4800	¸±	6,726
202107	90049090	Î´ÁÐÃû½ÃÕýÊÓÁ¦¡¢»¤Ä¿µÈÓÃÍ¾µÄÑÛ¾µµÈÎïÆ·	315	°ÂµØÀû	10	Ò»°ãÃ³Ò×	3375	Ç§¿Ë	58631	¸±	677,280
202107	90049090	Î´ÁÐÃû½ÃÕýÊÓÁ¦¡¢»¤Ä¿µÈÓÃÍ¾µÄÑÛ¾µµÈÎïÆ·	316	±£¼ÓÀûÑÇ	10	Ò»°ãÃ³Ò×	1942	Ç§¿Ë	31724	¸±	110,720
202107	90049090	Î´ÁÐÃû½ÃÕýÊÓÁ¦¡¢»¤Ä¿µÈÓÃÍ¾µÄÑÛ¾µµÈÎïÆ·	318	·ÒÀ¼	10	Ò»°ãÃ³Ò×	6233	Ç§¿Ë	124215	¸±	801,718
202107	90049090	Î´ÁÐÃû½ÃÕýÊÓÁ¦¡¢»¤Ä¿µÈÓÃÍ¾µÄÑÛ¾µµÈÎïÆ·	321	ÐÙÑÀÀû	10	Ò»°ãÃ³Ò×	1299	Ç§¿Ë	32145	¸±	1,254,029
202107	90049090	Î´ÁÐÃû½ÃÕýÊÓÁ¦¡¢»¤Ä¿µÈÓÃÍ¾µÄÑÛ¾µµÈÎïÆ·	322	±ùµº	10	Ò»°ãÃ³Ò×	4	Ç§¿Ë	181	¸±	17,564
202107	90049090	Î´ÁÐÃû½ÃÕýÊÓÁ¦¡¢»¤Ä¿µÈÓÃÍ¾µÄÑÛ¾µµÈÎïÆ·	324	Âí¶úËû	10	Ò»°ãÃ³Ò×	22	Ç§¿Ë	461	¸±	44,426
202107	90049090	Î´ÁÐÃû½ÃÕýÊÓÁ¦¡¢»¤Ä¿µÈÓÃÍ¾µÄÑÛ¾µµÈÎïÆ·	326	Å²Íþ	10	Ò»°ãÃ³Ò×	7324	Ç§¿Ë	56213	¸±	1,559,936
202107	90049090	Î´ÁÐÃû½ÃÕýÊÓÁ¦¡¢»¤Ä¿µÈÓÃÍ¾µÄÑÛ¾µµÈÎïÆ·	327	²¨À¼	10	Ò»°ãÃ³Ò×	28865	Ç§¿Ë	531493	¸±	2,943,691
202107	90049090	Î´ÁÐÃû½ÃÕýÊÓÁ¦¡¢»¤Ä¿µÈÓÃÍ¾µÄÑÛ¾µµÈÎïÆ·	328	ÂÞÂíÄáÑÇ	10	Ò»°ãÃ³Ò×	1139	Ç§¿Ë	21818	¸±	66,353
202107	90049090	Î´ÁÐÃû½ÃÕýÊÓÁ¦¡¢»¤Ä¿µÈÓÃÍ¾µÄÑÛ¾µµÈÎïÆ·	329	Ê¥ÂíÁ¦Åµ	10	Ò»°ãÃ³Ò×	13	Ç§¿Ë	11	¸±	6,150
202107	90049090	Î´ÁÐÃû½ÃÕýÊÓÁ¦¡¢»¤Ä¿µÈÓÃÍ¾µÄÑÛ¾µµÈÎïÆ·	330	Èðµä	10	Ò»°ãÃ³Ò×	22290	Ç§¿Ë	541874	¸±	4,429,797
202107	90049090	Î´ÁÐÃû½ÃÕýÊÓÁ¦¡¢»¤Ä¿µÈÓÃÍ¾µÄÑÛ¾µµÈÎïÆ·	331	ÈðÊ¿	10	Ò»°ãÃ³Ò×	1860	Ç§¿Ë	54455	¸±	611,701
202107	90049090	Î´ÁÐÃû½ÃÕýÊÓÁ¦¡¢»¤Ä¿µÈÓÃÍ¾µÄÑÛ¾µµÈÎïÆ·	334	°®É³ÄáÑÇ	10	Ò»°ãÃ³Ò×	0	Ç§¿Ë	6	¸±	553
202107	90049090	Î´ÁÐÃû½ÃÕýÊÓÁ¦¡¢»¤Ä¿µÈÓÃÍ¾µÄÑÛ¾µµÈÎïÆ·	335	À­ÍÑÎ¬ÑÇ	10	Ò»°ãÃ³Ò×	297	Ç§¿Ë	11762	¸±	37,032
202107	90049090	Î´ÁÐÃû½ÃÕýÊÓÁ¦¡¢»¤Ä¿µÈÓÃÍ¾µÄÑÛ¾µµÈÎïÆ·	336	Á¢ÌÕÍð	10	Ò»°ãÃ³Ò×	6813	Ç§¿Ë	14448	¸±	507,814
202107	90049090	Î´ÁÐÃû½ÃÕýÊÓÁ¦¡¢»¤Ä¿µÈÓÃÍ¾µÄÑÛ¾µµÈÎïÆ·	337	¸ñÂ³¼ªÑÇ	10	Ò»°ãÃ³Ò×	6419	Ç§¿Ë	57324	¸±	234,959
202107	90049090	Î´ÁÐÃû½ÃÕýÊÓÁ¦¡¢»¤Ä¿µÈÓÃÍ¾µÄÑÛ¾µµÈÎïÆ·	338	ÑÇÃÀÄáÑÇ	10	Ò»°ãÃ³Ò×	2194	Ç§¿Ë	81944	¸±	194,576
202107	90049090	Î´ÁÐÃû½ÃÕýÊÓÁ¦¡¢»¤Ä¿µÈÓÃÍ¾µÄÑÛ¾µµÈÎïÆ·	339	°¢Èû°Ý½®	10	Ò»°ãÃ³Ò×	295	Ç§¿Ë	5080	¸±	17,210
202107	90049090	Î´ÁÐÃû½ÃÕýÊÓÁ¦¡¢»¤Ä¿µÈÓÃÍ¾µÄÑÛ¾µµÈÎïÆ·	340	°×¶íÂÞË¹	10	Ò»°ãÃ³Ò×	3558	Ç§¿Ë	99381	¸±	511,678
202107	90049090	Î´ÁÐÃû½ÃÕýÊÓÁ¦¡¢»¤Ä¿µÈÓÃÍ¾µÄÑÛ¾µµÈÎïÆ·	343	Ä¦¶û¶àÍß	10	Ò»°ãÃ³Ò×	295	Ç§¿Ë	2140	¸±	49,126
202107	90049090	Î´ÁÐÃû½ÃÕýÊÓÁ¦¡¢»¤Ä¿µÈÓÃÍ¾µÄÑÛ¾µµÈÎïÆ·	344	¶íÂÞË¹Áª°î	10	Ò»°ãÃ³Ò×	42970	Ç§¿Ë	1039854	¸±	6,053,982
202107	90049090	Î´ÁÐÃû½ÃÕýÊÓÁ¦¡¢»¤Ä¿µÈÓÃÍ¾µÄÑÛ¾µµÈÎïÆ·	347	ÎÚ¿ËÀ¼	10	Ò»°ãÃ³Ò×	6660	Ç§¿Ë	134336	¸±	540,968
202107	90049090	Î´ÁÐÃû½ÃÕýÊÓÁ¦¡¢»¤Ä¿µÈÓÃÍ¾µÄÑÛ¾µµÈÎïÆ·	350	Ë¹ÂåÎÄÄáÑÇ	10	Ò»°ãÃ³Ò×	644	Ç§¿Ë	6492	¸±	168,944
202107	90049090	Î´ÁÐÃû½ÃÕýÊÓÁ¦¡¢»¤Ä¿µÈÓÃÍ¾µÄÑÛ¾µµÈÎïÆ·	351	¿ËÂÞµØÑÇ	10	Ò»°ãÃ³Ò×	116	Ç§¿Ë	1925	¸±	10,753
202107	90049090	Î´ÁÐÃû½ÃÕýÊÓÁ¦¡¢»¤Ä¿µÈÓÃÍ¾µÄÑÛ¾µµÈÎïÆ·	352	½Ý¿Ë	10	Ò»°ãÃ³Ò×	9836	Ç§¿Ë	259546	¸±	1,569,751
202107	90049090	Î´ÁÐÃû½ÃÕýÊÓÁ¦¡¢»¤Ä¿µÈÓÃÍ¾µÄÑÛ¾µµÈÎïÆ·	353	Ë¹Âå·¥¿Ë	10	Ò»°ãÃ³Ò×	200	Ç§¿Ë	4600	¸±	13,330
202107	90049090	Î´ÁÐÃû½ÃÕýÊÓÁ¦¡¢»¤Ä¿µÈÓÃÍ¾µÄÑÛ¾µµÈÎïÆ·	355	²¨ºÚ	10	Ò»°ãÃ³Ò×	124	Ç§¿Ë	2323	¸±	6,513
202107	90049090	Î´ÁÐÃû½ÃÕýÊÓÁ¦¡¢»¤Ä¿µÈÓÃÍ¾µÄÑÛ¾µµÈÎïÆ·	358	Èû¶ûÎ¬ÑÇ	10	Ò»°ãÃ³Ò×	103	Ç§¿Ë	6595	¸±	45,130
202107	90049090	Î´ÁÐÃû½ÃÕýÊÓÁ¦¡¢»¤Ä¿µÈÓÃÍ¾µÄÑÛ¾µµÈÎïÆ·	359	ºÚÉ½	10	Ò»°ãÃ³Ò×	62	Ç§¿Ë	980	¸±	4,074
202107	90049090	Î´ÁÐÃû½ÃÕýÊÓÁ¦¡¢»¤Ä¿µÈÓÃÍ¾µÄÑÛ¾µµÈÎïÆ·	402	°¢¸ùÍ¢	10	Ò»°ãÃ³Ò×	5330	Ç§¿Ë	84396	¸±	365,380
202107	90049090	Î´ÁÐÃû½ÃÕýÊÓÁ¦¡¢»¤Ä¿µÈÓÃÍ¾µÄÑÛ¾µµÈÎïÆ·	406	²®Àû×È	10	Ò»°ãÃ³Ò×	225	Ç§¿Ë	3120	¸±	9,449
202107	90049090	Î´ÁÐÃû½ÃÕýÊÓÁ¦¡¢»¤Ä¿µÈÓÃÍ¾µÄÑÛ¾µµÈÎïÆ·	408	¶àÃñ×å²£ÀûÎ¬ÑÇ¹ú	10	Ò»°ãÃ³Ò×	943	Ç§¿Ë	14460	¸±	85,750
202107	90049090	Î´ÁÐÃû½ÃÕýÊÓÁ¦¡¢»¤Ä¿µÈÓÃÍ¾µÄÑÛ¾µµÈÎïÆ·	410	°ÍÎ÷	10	Ò»°ãÃ³Ò×	40761	Ç§¿Ë	830188	¸±	3,788,431
202107	90049090	Î´ÁÐÃû½ÃÕýÊÓÁ¦¡¢»¤Ä¿µÈÓÃÍ¾µÄÑÛ¾µµÈÎïÆ·	412	ÖÇÀû	10	Ò»°ãÃ³Ò×	43957	Ç§¿Ë	875492	¸±	5,651,183
202107	90049090	Î´ÁÐÃû½ÃÕýÊÓÁ¦¡¢»¤Ä¿µÈÓÃÍ¾µÄÑÛ¾µµÈÎïÆ·	413	¸çÂ×±ÈÑÇ	10	Ò»°ãÃ³Ò×	11141	Ç§¿Ë	307592	¸±	1,194,502
202107	90049090	Î´ÁÐÃû½ÃÕýÊÓÁ¦¡¢»¤Ä¿µÈÓÃÍ¾µÄÑÛ¾µµÈÎïÆ·	415	¸çË¹´ïÀè¼Ó	10	Ò»°ãÃ³Ò×	13726	Ç§¿Ë	171488	¸±	1,043,588
202107	90049090	Î´ÁÐÃû½ÃÕýÊÓÁ¦¡¢»¤Ä¿µÈÓÃÍ¾µÄÑÛ¾µµÈÎïÆ·	416	¹Å°Í	10	Ò»°ãÃ³Ò×	118	Ç§¿Ë	857	¸±	7,823
202107	90049090	Î´ÁÐÃû½ÃÕýÊÓÁ¦¡¢»¤Ä¿µÈÓÃÍ¾µÄÑÛ¾µµÈÎïÆ·	417	¿âÀ°Ë÷µº	10	Ò»°ãÃ³Ò×	76	Ç§¿Ë	984	¸±	4,838
202107	90049090	Î´ÁÐÃû½ÃÕýÊÓÁ¦¡¢»¤Ä¿µÈÓÃÍ¾µÄÑÛ¾µµÈÎïÆ·	418	¶àÃ×Äá¼Ó¹²ºÍ¹ú	10	Ò»°ãÃ³Ò×	997	Ç§¿Ë	11768	¸±	41,500
202107	90049090	Î´ÁÐÃû½ÃÕýÊÓÁ¦¡¢»¤Ä¿µÈÓÃÍ¾µÄÑÛ¾µµÈÎïÆ·	419	¶ò¹Ï¶à¶û	10	Ò»°ãÃ³Ò×	7298	Ç§¿Ë	148789	¸±	1,002,979
202107	90049090	Î´ÁÐÃû½ÃÕýÊÓÁ¦¡¢»¤Ä¿µÈÓÃÍ¾µÄÑÛ¾µµÈÎïÆ·	423	Î£µØÂíÀ­	10	Ò»°ãÃ³Ò×	10250	Ç§¿Ë	149572	¸±	811,061
202107	90049090	Î´ÁÐÃû½ÃÕýÊÓÁ¦¡¢»¤Ä¿µÈÓÃÍ¾µÄÑÛ¾µµÈÎïÆ·	424	¹çÑÇÄÇ	10	Ò»°ãÃ³Ò×	152	Ç§¿Ë	2040	¸±	5,698
202107	90049090	Î´ÁÐÃû½ÃÕýÊÓÁ¦¡¢»¤Ä¿µÈÓÃÍ¾µÄÑÛ¾µµÈÎïÆ·	425	º£µØ	10	Ò»°ãÃ³Ò×	69	Ç§¿Ë	1320	¸±	3,351
202107	90049090	Î´ÁÐÃû½ÃÕýÊÓÁ¦¡¢»¤Ä¿µÈÓÃÍ¾µÄÑÛ¾µµÈÎïÆ·	426	ºé¶¼À­Ë¹	10	Ò»°ãÃ³Ò×	740	Ç§¿Ë	22760	¸±	159,515
202107	90049090	Î´ÁÐÃû½ÃÕýÊÓÁ¦¡¢»¤Ä¿µÈÓÃÍ¾µÄÑÛ¾µµÈÎïÆ·	427	ÑÀÂò¼Ó	10	Ò»°ãÃ³Ò×	640	Ç§¿Ë	8000	¸±	18,505
202107	90049090	Î´ÁÐÃû½ÃÕýÊÓÁ¦¡¢»¤Ä¿µÈÓÃÍ¾µÄÑÛ¾µµÈÎïÆ·	429	Ä«Î÷¸ç	10	Ò»°ãÃ³Ò×	69752	Ç§¿Ë	1954466	¸±	8,086,040
202107	90049090	Î´ÁÐÃû½ÃÕýÊÓÁ¦¡¢»¤Ä¿µÈÓÃÍ¾µÄÑÛ¾µµÈÎïÆ·	431	Äá¼ÓÀ­¹Ï	10	Ò»°ãÃ³Ò×	310	Ç§¿Ë	6046	¸±	12,442
202107	90049090	Î´ÁÐÃû½ÃÕýÊÓÁ¦¡¢»¤Ä¿µÈÓÃÍ¾µÄÑÛ¾µµÈÎïÆ·	432	°ÍÄÃÂí	10	Ò»°ãÃ³Ò×	10676	Ç§¿Ë	316571	¸±	1,100,966
202107	90049090	Î´ÁÐÃû½ÃÕýÊÓÁ¦¡¢»¤Ä¿µÈÓÃÍ¾µÄÑÛ¾µµÈÎïÆ·	433	°ÍÀ­¹ç	10	Ò»°ãÃ³Ò×	20	Ç§¿Ë	605	¸±	4,580
202107	90049090	Î´ÁÐÃû½ÃÕýÊÓÁ¦¡¢»¤Ä¿µÈÓÃÍ¾µÄÑÛ¾µµÈÎïÆ·	434	ÃØÂ³	10	Ò»°ãÃ³Ò×	8816	Ç§¿Ë	242304	¸±	1,059,380
202107	90049090	Î´ÁÐÃû½ÃÕýÊÓÁ¦¡¢»¤Ä¿µÈÓÃÍ¾µÄÑÛ¾µµÈÎïÆ·	435	²¨¶àÀè¸÷	10	Ò»°ãÃ³Ò×	144	Ç§¿Ë	4100	¸±	10,303
202107	90049090	Î´ÁÐÃû½ÃÕýÊÓÁ¦¡¢»¤Ä¿µÈÓÃÍ¾µÄÑÛ¾µµÈÎïÆ·	440	Èø¶ûÍß¶à	10	Ò»°ãÃ³Ò×	1026	Ç§¿Ë	27008	¸±	77,089
202107	90049090	Î´ÁÐÃû½ÃÕýÊÓÁ¦¡¢»¤Ä¿µÈÓÃÍ¾µÄÑÛ¾µµÈÎïÆ·	442	ÌØÁ¢Äá´ïºÍ¶à°Í¸ç	10	Ò»°ãÃ³Ò×	1025	Ç§¿Ë	23700	¸±	82,890
202107	90049090	Î´ÁÐÃû½ÃÕýÊÓÁ¦¡¢»¤Ä¿µÈÓÃÍ¾µÄÑÛ¾µµÈÎïÆ·	444	ÎÚÀ­¹ç	10	Ò»°ãÃ³Ò×	6930	Ç§¿Ë	373339	¸±	516,191
202107	90049090	Î´ÁÐÃû½ÃÕýÊÓÁ¦¡¢»¤Ä¿µÈÓÃÍ¾µÄÑÛ¾µµÈÎïÆ·	445	Î¯ÄÚÈðÀ­	10	Ò»°ãÃ³Ò×	2263	Ç§¿Ë	58260	¸±	473,774
202107	90049090	Î´ÁÐÃû½ÃÕýÊÓÁ¦¡¢»¤Ä¿µÈÓÃÍ¾µÄÑÛ¾µµÈÎïÆ·	447	Ê¥Æä´ÄºÍÄáÎ¬Ë¹	10	Ò»°ãÃ³Ò×	7	Ç§¿Ë	50	¸±	271
202107	90049090	Î´ÁÐÃû½ÃÕýÊÓÁ¦¡¢»¤Ä¿µÈÓÃÍ¾µÄÑÛ¾µµÈÎïÆ·	501	¼ÓÄÃ´ó	10	Ò»°ãÃ³Ò×	85267	Ç§¿Ë	1663233	¸±	18,554,426
202107	90049090	Î´ÁÐÃû½ÃÕýÊÓÁ¦¡¢»¤Ä¿µÈÓÃÍ¾µÄÑÛ¾µµÈÎïÆ·	502	ÃÀ¹ú	10	Ò»°ãÃ³Ò×	953971	Ç§¿Ë	24195724	¸±	205,981,906
202107	90049090	Î´ÁÐÃû½ÃÕýÊÓÁ¦¡¢»¤Ä¿µÈÓÃÍ¾µÄÑÛ¾µµÈÎïÆ·	601	°Ä´óÀûÑÇ	10	Ò»°ãÃ³Ò×	36142	Ç§¿Ë	540014	¸±	8,163,769
202107	90049090	Î´ÁÐÃû½ÃÕýÊÓÁ¦¡¢»¤Ä¿µÈÓÃÍ¾µÄÑÛ¾µµÈÎïÆ·	602	¿â¿ËÈºµº	10	Ò»°ãÃ³Ò×	20	Ç§¿Ë	720	¸±	4,547
202107	90049090	Î´ÁÐÃû½ÃÕýÊÓÁ¦¡¢»¤Ä¿µÈÓÃÍ¾µÄÑÛ¾µµÈÎïÆ·	603	ì³¼Ã	10	Ò»°ãÃ³Ò×	215	Ç§¿Ë	3330	¸±	10,889
202107	90049090	Î´ÁÐÃû½ÃÕýÊÓÁ¦¡¢»¤Ä¿µÈÓÃÍ¾µÄÑÛ¾µµÈÎïÆ·	607	ÐÂ¿¦Àï¶àÄáÑÇ	10	Ò»°ãÃ³Ò×	57	Ç§¿Ë	1280	¸±	5,681
202107	90049090	Î´ÁÐÃû½ÃÕýÊÓÁ¦¡¢»¤Ä¿µÈÓÃÍ¾µÄÑÛ¾µµÈÎïÆ·	609	ÐÂÎ÷À¼	10	Ò»°ãÃ³Ò×	10454	Ç§¿Ë	147771	¸±	1,297,243
202107	90049090	Î´ÁÐÃû½ÃÕýÊÓÁ¦¡¢»¤Ä¿µÈÓÃÍ¾µÄÑÛ¾µµÈÎïÆ·	611	°Í²¼ÑÇÐÂ¼¸ÄÚÑÇ	10	Ò»°ãÃ³Ò×	578	Ç§¿Ë	9367	¸±	42,290
202107	90049090	Î´ÁÐÃû½ÃÕýÊÓÁ¦¡¢»¤Ä¿µÈÓÃÍ¾µÄÑÛ¾µµÈÎïÆ·	613	ËùÂÞÃÅÈºµº	10	Ò»°ãÃ³Ò×	81	Ç§¿Ë	1260	¸±	4,430
202107	90049090	Î´ÁÐÃû½ÃÕýÊÓÁ¦¡¢»¤Ä¿µÈÓÃÍ¾µÄÑÛ¾µµÈÎïÆ·	614	ÌÀ¼Ó	10	Ò»°ãÃ³Ò×	28	Ç§¿Ë	780	¸±	4,748
202107	90049090	Î´ÁÐÃû½ÃÕýÊÓÁ¦¡¢»¤Ä¿µÈÓÃÍ¾µÄÑÛ¾µµÈÎïÆ·	617	ÈøÄ¦ÑÇ	10	Ò»°ãÃ³Ò×	12	Ç§¿Ë	300	¸±	672
202107	90049090	Î´ÁÐÃû½ÃÕýÊÓÁ¦¡¢»¤Ä¿µÈÓÃÍ¾µÄÑÛ¾µµÈÎïÆ·	623	·¨Êô²¨ÀûÄáÎ÷ÑÇ	10	Ò»°ãÃ³Ò×	22	Ç§¿Ë	440	¸±	1,820
202108	90049090	Î´ÁÐÃû½ÃÕýÊÓÁ¦¡¢»¤Ä¿µÈÓÃÍ¾µÄÑÛ¾µµÈÎïÆ·	101	°¢¸»º¹	10	Ò»°ãÃ³Ò×	272	Ç§¿Ë	3400	¸±	61,200
202108	90049090	Î´ÁÐÃû½ÃÕýÊÓÁ¦¡¢»¤Ä¿µÈÓÃÍ¾µÄÑÛ¾µµÈÎïÆ·	102	°ÍÁÖ	10	Ò»°ãÃ³Ò×	216	Ç§¿Ë	2650	¸±	18,890
202108	90049090	Î´ÁÐÃû½ÃÕýÊÓÁ¦¡¢»¤Ä¿µÈÓÃÍ¾µÄÑÛ¾µµÈÎïÆ·	103	ÃÏ¼ÓÀ­¹ú	10	Ò»°ãÃ³Ò×	6676	Ç§¿Ë	308211	¸±	9,390,852
202108	90049090	Î´ÁÐÃû½ÃÕýÊÓÁ¦¡¢»¤Ä¿µÈÓÃÍ¾µÄÑÛ¾µµÈÎïÆ·	104	²»µ¤	10	Ò»°ãÃ³Ò×	196	Ç§¿Ë	778	¸±	20,263
202108	90049090	Î´ÁÐÃû½ÃÕýÊÓÁ¦¡¢»¤Ä¿µÈÓÃÍ¾µÄÑÛ¾µµÈÎïÆ·	105	ÎÄÀ³	10	Ò»°ãÃ³Ò×	93	Ç§¿Ë	580	¸±	4,126
202108	90049090	Î´ÁÐÃû½ÃÕýÊÓÁ¦¡¢»¤Ä¿µÈÓÃÍ¾µÄÑÛ¾µµÈÎïÆ·	106	Ãåµé	10	Ò»°ãÃ³Ò×	14713	Ç§¿Ë	270900	¸±	491,396
202108	90049090	Î´ÁÐÃû½ÃÕýÊÓÁ¦¡¢»¤Ä¿µÈÓÃÍ¾µÄÑÛ¾µµÈÎïÆ·	107	¼íÆÒÕ¯	10	Ò»°ãÃ³Ò×	227	Ç§¿Ë	6691	¸±	30,939
202108	90049090	Î´ÁÐÃû½ÃÕýÊÓÁ¦¡¢»¤Ä¿µÈÓÃÍ¾µÄÑÛ¾µµÈÎïÆ·	108	ÈûÆÖÂ·Ë¹	10	Ò»°ãÃ³Ò×	35	Ç§¿Ë	860	¸±	3,564
202108	90049090	Î´ÁÐÃû½ÃÕýÊÓÁ¦¡¢»¤Ä¿µÈÓÃÍ¾µÄÑÛ¾µµÈÎïÆ·	110	ÖÐ¹úÏã¸Û	10	Ò»°ãÃ³Ò×	32902	Ç§¿Ë	963062	¸±	37,528,871
202108	90049090	Î´ÁÐÃû½ÃÕýÊÓÁ¦¡¢»¤Ä¿µÈÓÃÍ¾µÄÑÛ¾µµÈÎïÆ·	111	Ó¡¶È	10	Ò»°ãÃ³Ò×	29696	Ç§¿Ë	810853	¸±	7,189,888
202108	90049090	Î´ÁÐÃû½ÃÕýÊÓÁ¦¡¢»¤Ä¿µÈÓÃÍ¾µÄÑÛ¾µµÈÎïÆ·	112	Ó¡¶ÈÄáÎ÷ÑÇ	10	Ò»°ãÃ³Ò×	19477	Ç§¿Ë	236244	¸±	3,897,303
202108	90049090	Î´ÁÐÃû½ÃÕýÊÓÁ¦¡¢»¤Ä¿µÈÓÃÍ¾µÄÑÛ¾µµÈÎïÆ·	113	ÒÁÀÊ	10	Ò»°ãÃ³Ò×	1255	Ç§¿Ë	41152	¸±	1,786,720
202108	90049090	Î´ÁÐÃû½ÃÕýÊÓÁ¦¡¢»¤Ä¿µÈÓÃÍ¾µÄÑÛ¾µµÈÎïÆ·	114	ÒÁÀ­¿Ë	10	Ò»°ãÃ³Ò×	11700	Ç§¿Ë	235611	¸±	734,167
202108	90049090	Î´ÁÐÃû½ÃÕýÊÓÁ¦¡¢»¤Ä¿µÈÓÃÍ¾µÄÑÛ¾µµÈÎïÆ·	115	ÒÔÉ«ÁÐ	10	Ò»°ãÃ³Ò×	8233	Ç§¿Ë	169535	¸±	649,112
202108	90049090	Î´ÁÐÃû½ÃÕýÊÓÁ¦¡¢»¤Ä¿µÈÓÃÍ¾µÄÑÛ¾µµÈÎïÆ·	116	ÈÕ±¾	10	Ò»°ãÃ³Ò×	94730	Ç§¿Ë	2015897	¸±	17,314,694
202108	90049090	Î´ÁÐÃû½ÃÕýÊÓÁ¦¡¢»¤Ä¿µÈÓÃÍ¾µÄÑÛ¾µµÈÎïÆ·	117	Ô¼µ©	10	Ò»°ãÃ³Ò×	1105	Ç§¿Ë	26627	¸±	541,730
202108	90049090	Î´ÁÐÃû½ÃÕýÊÓÁ¦¡¢»¤Ä¿µÈÓÃÍ¾µÄÑÛ¾µµÈÎïÆ·	118	¿ÆÍþÌØ	10	Ò»°ãÃ³Ò×	398	Ç§¿Ë	5940	¸±	459,563
202108	90049090	Î´ÁÐÃû½ÃÕýÊÓÁ¦¡¢»¤Ä¿µÈÓÃÍ¾µÄÑÛ¾µµÈÎïÆ·	119	ÀÏÎÎ	10	Ò»°ãÃ³Ò×	292	Ç§¿Ë	4320	¸±	16,533
202108	90049090	Î´ÁÐÃû½ÃÕýÊÓÁ¦¡¢»¤Ä¿µÈÓÃÍ¾µÄÑÛ¾µµÈÎïÆ·	119	ÀÏÎÎ	12	ÆäËû¾èÔùÎï×Ê	180	Ç§¿Ë	5000	¸±	17,500
202108	90049090	Î´ÁÐÃû½ÃÕýÊÓÁ¦¡¢»¤Ä¿µÈÓÃÍ¾µÄÑÛ¾µµÈÎïÆ·	120	Àè°ÍÄÛ	10	Ò»°ãÃ³Ò×	5900	Ç§¿Ë	233530	¸±	8,445,166
202108	90049090	Î´ÁÐÃû½ÃÕýÊÓÁ¦¡¢»¤Ä¿µÈÓÃÍ¾µÄÑÛ¾µµÈÎïÆ·	122	ÂíÀ´Î÷ÑÇ	10	Ò»°ãÃ³Ò×	19968	Ç§¿Ë	367678	¸±	4,584,647
202108	90049090	Î´ÁÐÃû½ÃÕýÊÓÁ¦¡¢»¤Ä¿µÈÓÃÍ¾µÄÑÛ¾µµÈÎïÆ·	123	Âí¶û´ú·ò	10	Ò»°ãÃ³Ò×	95	Ç§¿Ë	840	¸±	4,528
202108	90049090	Î´ÁÐÃû½ÃÕýÊÓÁ¦¡¢»¤Ä¿µÈÓÃÍ¾µÄÑÛ¾µµÈÎïÆ·	124	ÃÉ¹Å	10	Ò»°ãÃ³Ò×	2	Ç§¿Ë	100	¸±	900
202108	90049090	Î´ÁÐÃû½ÃÕýÊÓÁ¦¡¢»¤Ä¿µÈÓÃÍ¾µÄÑÛ¾µµÈÎïÆ·	125	Äá²´¶ûÁª°îÃñÖ÷¹²ºÍ¹ú	10	Ò»°ãÃ³Ò×	845	Ç§¿Ë	20528	¸±	687,355
202108	90049090	Î´ÁÐÃû½ÃÕýÊÓÁ¦¡¢»¤Ä¿µÈÓÃÍ¾µÄÑÛ¾µµÈÎïÆ·	125	Äá²´¶ûÁª°îÃñÖ÷¹²ºÍ¹ú	11	¹ú¼Ò¼ä¡¢¹ú¼Ê×éÖ¯ÎÞ³¥Ô®ÖúºÍÔùËÍµÄÎï×Ê	15	Ç§¿Ë	250	¸±	3,750
202108	90049090	Î´ÁÐÃû½ÃÕýÊÓÁ¦¡¢»¤Ä¿µÈÓÃÍ¾µÄÑÛ¾µµÈÎïÆ·	126	°¢Âü	10	Ò»°ãÃ³Ò×	1	Ç§¿Ë	7	¸±	136
202108	90049090	Î´ÁÐÃû½ÃÕýÊÓÁ¦¡¢»¤Ä¿µÈÓÃÍ¾µÄÑÛ¾µµÈÎïÆ·	127	°Í»ùË¹Ì¹	10	Ò»°ãÃ³Ò×	1727	Ç§¿Ë	39373	¸±	82,680
202108	90049090	Î´ÁÐÃû½ÃÕýÊÓÁ¦¡¢»¤Ä¿µÈÓÃÍ¾µÄÑÛ¾µµÈÎïÆ·	127	°Í»ùË¹Ì¹	11	¹ú¼Ò¼ä¡¢¹ú¼Ê×éÖ¯ÎÞ³¥Ô®ÖúºÍÔùËÍµÄÎï×Ê	18	Ç§¿Ë	50	¸±	180
202108	90049090	Î´ÁÐÃû½ÃÕýÊÓÁ¦¡¢»¤Ä¿µÈÓÃÍ¾µÄÑÛ¾µµÈÎïÆ·	128	°ÍÀÕË¹Ì¹	10	Ò»°ãÃ³Ò×	66	Ç§¿Ë	1108	¸±	4,382
202108	90049090	Î´ÁÐÃû½ÃÕýÊÓÁ¦¡¢»¤Ä¿µÈÓÃÍ¾µÄÑÛ¾µµÈÎïÆ·	129	·ÆÂÉ±ö	10	Ò»°ãÃ³Ò×	34250	Ç§¿Ë	487837	¸±	3,841,237
202108	90049090	Î´ÁÐÃû½ÃÕýÊÓÁ¦¡¢»¤Ä¿µÈÓÃÍ¾µÄÑÛ¾µµÈÎïÆ·	130	¿¨Ëþ¶û	10	Ò»°ãÃ³Ò×	214	Ç§¿Ë	3093	¸±	30,957
202108	90049090	Î´ÁÐÃû½ÃÕýÊÓÁ¦¡¢»¤Ä¿µÈÓÃÍ¾µÄÑÛ¾µµÈÎïÆ·	131	É³ÌØ°¢À­²®	10	Ò»°ãÃ³Ò×	4902	Ç§¿Ë	138481	¸±	475,790
202108	90049090	Î´ÁÐÃû½ÃÕýÊÓÁ¦¡¢»¤Ä¿µÈÓÃÍ¾µÄÑÛ¾µµÈÎïÆ·	132	ÐÂ¼ÓÆÂ	10	Ò»°ãÃ³Ò×	13160	Ç§¿Ë	251014	¸±	1,614,603
202108	90049090	Î´ÁÐÃû½ÃÕýÊÓÁ¦¡¢»¤Ä¿µÈÓÃÍ¾µÄÑÛ¾µµÈÎïÆ·	133	º«¹ú	10	Ò»°ãÃ³Ò×	30142	Ç§¿Ë	360111	¸±	6,132,313
202108	90049090	Î´ÁÐÃû½ÃÕýÊÓÁ¦¡¢»¤Ä¿µÈÓÃÍ¾µÄÑÛ¾µµÈÎïÆ·	134	Ë¹ÀïÀ¼¿¨	10	Ò»°ãÃ³Ò×	2397	Ç§¿Ë	83200	¸±	2,540,800
202108	90049090	Î´ÁÐÃû½ÃÕýÊÓÁ¦¡¢»¤Ä¿µÈÓÃÍ¾µÄÑÛ¾µµÈÎïÆ·	136	Ì©¹ú	10	Ò»°ãÃ³Ò×	13539	Ç§¿Ë	244593	¸±	1,149,691
202108	90049090	Î´ÁÐÃû½ÃÕýÊÓÁ¦¡¢»¤Ä¿µÈÓÃÍ¾µÄÑÛ¾µµÈÎïÆ·	137	ÍÁ¶úÆä	10	Ò»°ãÃ³Ò×	3853	Ç§¿Ë	18952	¸±	526,054
202108	90049090	Î´ÁÐÃû½ÃÕýÊÓÁ¦¡¢»¤Ä¿µÈÓÃÍ¾µÄÑÛ¾µµÈÎïÆ·	138	°¢ÁªÇõ	10	Ò»°ãÃ³Ò×	12095	Ç§¿Ë	339180	¸±	9,616,620
202108	90049090	Î´ÁÐÃû½ÃÕýÊÓÁ¦¡¢»¤Ä¿µÈÓÃÍ¾µÄÑÛ¾µµÈÎïÆ·	139	Ò²ÃÅ	10	Ò»°ãÃ³Ò×	979	Ç§¿Ë	11580	¸±	45,328
202108	90049090	Î´ÁÐÃû½ÃÕýÊÓÁ¦¡¢»¤Ä¿µÈÓÃÍ¾µÄÑÛ¾µµÈÎïÆ·	141	Ô½ÄÏ	10	Ò»°ãÃ³Ò×	43458	Ç§¿Ë	1207753	¸±	7,109,177
202108	90049090	Î´ÁÐÃû½ÃÕýÊÓÁ¦¡¢»¤Ä¿µÈÓÃÍ¾µÄÑÛ¾µµÈÎïÆ·	143	ÖÐ¹úÌ¨Íå	10	Ò»°ãÃ³Ò×	5928	Ç§¿Ë	104112	¸±	693,123
202108	90049090	Î´ÁÐÃû½ÃÕýÊÓÁ¦¡¢»¤Ä¿µÈÓÃÍ¾µÄÑÛ¾µµÈÎïÆ·	144	¶«µÛãë	10	Ò»°ãÃ³Ò×	238	Ç§¿Ë	3840	¸±	11,203
202108	90049090	Î´ÁÐÃû½ÃÕýÊÓÁ¦¡¢»¤Ä¿µÈÓÃÍ¾µÄÑÛ¾µµÈÎïÆ·	145	¹þÈø¿ËË¹Ì¹	10	Ò»°ãÃ³Ò×	7794	Ç§¿Ë	64316	¸±	733,717
202108	90049090	Î´ÁÐÃû½ÃÕýÊÓÁ¦¡¢»¤Ä¿µÈÓÃÍ¾µÄÑÛ¾µµÈÎïÆ·	147	Ëþ¼ª¿ËË¹Ì¹	10	Ò»°ãÃ³Ò×	109	Ç§¿Ë	1240	¸±	2,028
202108	90049090	Î´ÁÐÃû½ÃÕýÊÓÁ¦¡¢»¤Ä¿µÈÓÃÍ¾µÄÑÛ¾µµÈÎïÆ·	147	Ëþ¼ª¿ËË¹Ì¹	12	ÆäËû¾èÔùÎï×Ê	200	Ç§¿Ë	2500	¸±	75,000
202108	90049090	Î´ÁÐÃû½ÃÕýÊÓÁ¦¡¢»¤Ä¿µÈÓÃÍ¾µÄÑÛ¾µµÈÎïÆ·	149	ÎÚ×È±ð¿ËË¹Ì¹	10	Ò»°ãÃ³Ò×	3389	Ç§¿Ë	110884	¸±	216,982
202108	90049090	Î´ÁÐÃû½ÃÕýÊÓÁ¦¡¢»¤Ä¿µÈÓÃÍ¾µÄÑÛ¾µµÈÎïÆ·	201	°¢¶û¼°ÀûÑÇ	10	Ò»°ãÃ³Ò×	3307	Ç§¿Ë	78751	¸±	268,131
202108	90049090	Î´ÁÐÃû½ÃÕýÊÓÁ¦¡¢»¤Ä¿µÈÓÃÍ¾µÄÑÛ¾µµÈÎïÆ·	202	°²¸çÀ­	10	Ò»°ãÃ³Ò×	3258	Ç§¿Ë	60940	¸±	117,346
202108	90049090	Î´ÁÐÃû½ÃÕýÊÓÁ¦¡¢»¤Ä¿µÈÓÃÍ¾µÄÑÛ¾µµÈÎïÆ·	203	±´Äþ	10	Ò»°ãÃ³Ò×	138	Ç§¿Ë	1880	¸±	6,050
202108	90049090	Î´ÁÐÃû½ÃÕýÊÓÁ¦¡¢»¤Ä¿µÈÓÃÍ¾µÄÑÛ¾µµÈÎïÆ·	205	²¼Â¡µÏ	10	Ò»°ãÃ³Ò×	90	Ç§¿Ë	1231	¸±	8,199
202108	90049090	Î´ÁÐÃû½ÃÕýÊÓÁ¦¡¢»¤Ä¿µÈÓÃÍ¾µÄÑÛ¾µµÈÎïÆ·	206	¿¦ÂóÂ¡	10	Ò»°ãÃ³Ò×	648	Ç§¿Ë	8670	¸±	27,454
202108	90049090	Î´ÁÐÃû½ÃÕýÊÓÁ¦¡¢»¤Ä¿µÈÓÃÍ¾µÄÑÛ¾µµÈÎïÆ·	208	·ðµÃ½Ç	10	Ò»°ãÃ³Ò×	33	Ç§¿Ë	750	¸±	748
202108	90049090	Î´ÁÐÃû½ÃÕýÊÓÁ¦¡¢»¤Ä¿µÈÓÃÍ¾µÄÑÛ¾µµÈÎïÆ·	213	¸Õ¹û(²¼)	10	Ò»°ãÃ³Ò×	136	Ç§¿Ë	1740	¸±	4,455
202108	90049090	Î´ÁÐÃû½ÃÕýÊÓÁ¦¡¢»¤Ä¿µÈÓÃÍ¾µÄÑÛ¾µµÈÎïÆ·	214	¼ª²¼Ìá	10	Ò»°ãÃ³Ò×	357	Ç§¿Ë	5760	¸±	22,495
202108	90049090	Î´ÁÐÃû½ÃÕýÊÓÁ¦¡¢»¤Ä¿µÈÓÃÍ¾µÄÑÛ¾µµÈÎïÆ·	215	°£¼°	10	Ò»°ãÃ³Ò×	16138	Ç§¿Ë	302316	¸±	1,926,717
202108	90049090	Î´ÁÐÃû½ÃÕýÊÓÁ¦¡¢»¤Ä¿µÈÓÃÍ¾µÄÑÛ¾µµÈÎïÆ·	217	°£Èû¶í±ÈÑÇ	10	Ò»°ãÃ³Ò×	2108	Ç§¿Ë	57220	¸±	192,766
202108	90049090	Î´ÁÐÃû½ÃÕýÊÓÁ¦¡¢»¤Ä¿µÈÓÃÍ¾µÄÑÛ¾µµÈÎïÆ·	218	¼ÓÅî	10	Ò»°ãÃ³Ò×	628	Ç§¿Ë	11620	¸±	41,583
202108	90049090	Î´ÁÐÃû½ÃÕýÊÓÁ¦¡¢»¤Ä¿µÈÓÃÍ¾µÄÑÛ¾µµÈÎïÆ·	220	¼ÓÄÉ	10	Ò»°ãÃ³Ò×	12540	Ç§¿Ë	149870	¸±	570,333
202108	90049090	Î´ÁÐÃû½ÃÕýÊÓÁ¦¡¢»¤Ä¿µÈÓÃÍ¾µÄÑÛ¾µµÈÎïÆ·	221	¼¸ÄÚÑÇ	10	Ò»°ãÃ³Ò×	469	Ç§¿Ë	6840	¸±	25,520
202108	90049090	Î´ÁÐÃû½ÃÕýÊÓÁ¦¡¢»¤Ä¿µÈÓÃÍ¾µÄÑÛ¾µµÈÎïÆ·	223	¿ÆÌØµÏÍß	10	Ò»°ãÃ³Ò×	197	Ç§¿Ë	5200	¸±	9,971
202108	90049090	Î´ÁÐÃû½ÃÕýÊÓÁ¦¡¢»¤Ä¿µÈÓÃÍ¾µÄÑÛ¾µµÈÎïÆ·	224	¿ÏÄáÑÇ	10	Ò»°ãÃ³Ò×	1382	Ç§¿Ë	43840	¸±	189,077
202108	90049090	Î´ÁÐÃû½ÃÕýÊÓÁ¦¡¢»¤Ä¿µÈÓÃÍ¾µÄÑÛ¾µµÈÎïÆ·	225	Àû±ÈÀïÑÇ	10	Ò»°ãÃ³Ò×	50	Ç§¿Ë	600	¸±	2,039
202108	90049090	Î´ÁÐÃû½ÃÕýÊÓÁ¦¡¢»¤Ä¿µÈÓÃÍ¾µÄÑÛ¾µµÈÎïÆ·	226	Àû±ÈÑÇ	10	Ò»°ãÃ³Ò×	240	Ç§¿Ë	3292	¸±	11,440
202108	90049090	Î´ÁÐÃû½ÃÕýÊÓÁ¦¡¢»¤Ä¿µÈÓÃÍ¾µÄÑÛ¾µµÈÎïÆ·	227	Âí´ï¼ÓË¹¼Ó	10	Ò»°ãÃ³Ò×	33	Ç§¿Ë	260	¸±	1,128
202108	90049090	Î´ÁÐÃû½ÃÕýÊÓÁ¦¡¢»¤Ä¿µÈÓÃÍ¾µÄÑÛ¾µµÈÎïÆ·	230	Ã«ÀïËþÄáÑÇ	10	Ò»°ãÃ³Ò×	30	Ç§¿Ë	480	¸±	1,601
202108	90049090	Î´ÁÐÃû½ÃÕýÊÓÁ¦¡¢»¤Ä¿µÈÓÃÍ¾µÄÑÛ¾µµÈÎïÆ·	231	Ã«ÀïÇóË¹	10	Ò»°ãÃ³Ò×	249	Ç§¿Ë	4712	¸±	11,616
202108	90049090	Î´ÁÐÃû½ÃÕýÊÓÁ¦¡¢»¤Ä¿µÈÓÃÍ¾µÄÑÛ¾µµÈÎïÆ·	232	Ä¦Âå¸ç	10	Ò»°ãÃ³Ò×	10983	Ç§¿Ë	248991	¸±	7,174,999
202108	90049090	Î´ÁÐÃû½ÃÕýÊÓÁ¦¡¢»¤Ä¿µÈÓÃÍ¾µÄÑÛ¾µµÈÎïÆ·	233	ÄªÉ£±È¿Ë	10	Ò»°ãÃ³Ò×	3274	Ç§¿Ë	94507	¸±	125,259
202108	90049090	Î´ÁÐÃû½ÃÕýÊÓÁ¦¡¢»¤Ä¿µÈÓÃÍ¾µÄÑÛ¾µµÈÎïÆ·	235	ÄáÈÕ¶û	10	Ò»°ãÃ³Ò×	264	Ç§¿Ë	1279	¸±	27,239
202108	90049090	Î´ÁÐÃû½ÃÕýÊÓÁ¦¡¢»¤Ä¿µÈÓÃÍ¾µÄÑÛ¾µµÈÎïÆ·	236	ÄáÈÕÀûÑÇ	10	Ò»°ãÃ³Ò×	16322	Ç§¿Ë	307782	¸±	4,996,409
202108	90049090	Î´ÁÐÃû½ÃÕýÊÓÁ¦¡¢»¤Ä¿µÈÓÃÍ¾µÄÑÛ¾µµÈÎïÆ·	237	ÁôÄáÍô	10	Ò»°ãÃ³Ò×	124	Ç§¿Ë	1480	¸±	7,510
202108	90049090	Î´ÁÐÃû½ÃÕýÊÓÁ¦¡¢»¤Ä¿µÈÓÃÍ¾µÄÑÛ¾µµÈÎïÆ·	240	ÈûÄÚ¼Ó¶û	10	Ò»°ãÃ³Ò×	116	Ç§¿Ë	2080	¸±	6,277
202108	90049090	Î´ÁÐÃû½ÃÕýÊÓÁ¦¡¢»¤Ä¿µÈÓÃÍ¾µÄÑÛ¾µµÈÎïÆ·	243	Ë÷ÂíÀï	10	Ò»°ãÃ³Ò×	116	Ç§¿Ë	1920	¸±	4,790
202108	90049090	Î´ÁÐÃû½ÃÕýÊÓÁ¦¡¢»¤Ä¿µÈÓÃÍ¾µÄÑÛ¾µµÈÎïÆ·	244	ÄÏ·Ç	10	Ò»°ãÃ³Ò×	21883	Ç§¿Ë	498055	¸±	1,847,931
202108	90049090	Î´ÁÐÃû½ÃÕýÊÓÁ¦¡¢»¤Ä¿µÈÓÃÍ¾µÄÑÛ¾µµÈÎïÆ·	246	ËÕµ¤	10	Ò»°ãÃ³Ò×	258	Ç§¿Ë	11924	¸±	250,514
202108	90049090	Î´ÁÐÃû½ÃÕýÊÓÁ¦¡¢»¤Ä¿µÈÓÃÍ¾µÄÑÛ¾µµÈÎïÆ·	247	Ì¹É£ÄáÑÇ	10	Ò»°ãÃ³Ò×	177	Ç§¿Ë	2430	¸±	7,908
202108	90049090	Î´ÁÐÃû½ÃÕýÊÓÁ¦¡¢»¤Ä¿µÈÓÃÍ¾µÄÑÛ¾µµÈÎïÆ·	248	¶à¸ç	10	Ò»°ãÃ³Ò×	9	Ç§¿Ë	20	¸±	60
202108	90049090	Î´ÁÐÃû½ÃÕýÊÓÁ¦¡¢»¤Ä¿µÈÓÃÍ¾µÄÑÛ¾µµÈÎïÆ·	249	Í»ÄáË¹	10	Ò»°ãÃ³Ò×	1497	Ç§¿Ë	38269	¸±	396,411
202108	90049090	Î´ÁÐÃû½ÃÕýÊÓÁ¦¡¢»¤Ä¿µÈÓÃÍ¾µÄÑÛ¾µµÈÎïÆ·	250	ÎÚ¸É´ï	10	Ò»°ãÃ³Ò×	1115	Ç§¿Ë	33990	¸±	222,067
202108	90049090	Î´ÁÐÃû½ÃÕýÊÓÁ¦¡¢»¤Ä¿µÈÓÃÍ¾µÄÑÛ¾µµÈÎïÆ·	251	²¼»ùÄÉ·¨Ë÷	10	Ò»°ãÃ³Ò×	34	Ç§¿Ë	740	¸±	3,951
202108	90049090	Î´ÁÐÃû½ÃÕýÊÓÁ¦¡¢»¤Ä¿µÈÓÃÍ¾µÄÑÛ¾µµÈÎïÆ·	252	¸Õ¹û(½ð)	10	Ò»°ãÃ³Ò×	292	Ç§¿Ë	2420	¸±	7,865
202108	90049090	Î´ÁÐÃû½ÃÕýÊÓÁ¦¡¢»¤Ä¿µÈÓÃÍ¾µÄÑÛ¾µµÈÎïÆ·	253	ÔÞ±ÈÑÇ	10	Ò»°ãÃ³Ò×	296	Ç§¿Ë	10420	¸±	49,317
202108	90049090	Î´ÁÐÃû½ÃÕýÊÓÁ¦¡¢»¤Ä¿µÈÓÃÍ¾µÄÑÛ¾µµÈÎïÆ·	254	½ò°Í²¼Î¤	10	Ò»°ãÃ³Ò×	50	Ç§¿Ë	880	¸±	1,953
202108	90049090	Î´ÁÐÃû½ÃÕýÊÓÁ¦¡¢»¤Ä¿µÈÓÃÍ¾µÄÑÛ¾µµÈÎïÆ·	259	ÂíÔ¼ÌØ	10	Ò»°ãÃ³Ò×	52	Ç§¿Ë	1200	¸±	3,781
202108	90049090	Î´ÁÐÃû½ÃÕýÊÓÁ¦¡¢»¤Ä¿µÈÓÃÍ¾µÄÑÛ¾µµÈÎïÆ·	301	±ÈÀûÊ±	10	Ò»°ãÃ³Ò×	40164	Ç§¿Ë	397802	¸±	3,479,273
202108	90049090	Î´ÁÐÃû½ÃÕýÊÓÁ¦¡¢»¤Ä¿µÈÓÃÍ¾µÄÑÛ¾µµÈÎïÆ·	302	µ¤Âó	10	Ò»°ãÃ³Ò×	8297	Ç§¿Ë	180513	¸±	844,046
202108	90049090	Î´ÁÐÃû½ÃÕýÊÓÁ¦¡¢»¤Ä¿µÈÓÃÍ¾µÄÑÛ¾µµÈÎïÆ·	303	Ó¢¹ú	10	Ò»°ãÃ³Ò×	110788	Ç§¿Ë	2331898	¸±	18,276,550
202108	90049090	Î´ÁÐÃû½ÃÕýÊÓÁ¦¡¢»¤Ä¿µÈÓÃÍ¾µÄÑÛ¾µµÈÎïÆ·	304	µÂ¹ú	10	Ò»°ãÃ³Ò×	138736	Ç§¿Ë	2462654	¸±	18,422,132
202108	90049090	Î´ÁÐÃû½ÃÕýÊÓÁ¦¡¢»¤Ä¿µÈÓÃÍ¾µÄÑÛ¾µµÈÎïÆ·	305	·¨¹ú	10	Ò»°ãÃ³Ò×	44269	Ç§¿Ë	946638	¸±	14,928,782
202108	90049090	Î´ÁÐÃû½ÃÕýÊÓÁ¦¡¢»¤Ä¿µÈÓÃÍ¾µÄÑÛ¾µµÈÎïÆ·	306	°®¶ûÀ¼	10	Ò»°ãÃ³Ò×	3197	Ç§¿Ë	103562	¸±	378,835
202108	90049090	Î´ÁÐÃû½ÃÕýÊÓÁ¦¡¢»¤Ä¿µÈÓÃÍ¾µÄÑÛ¾µµÈÎïÆ·	307	Òâ´óÀû	10	Ò»°ãÃ³Ò×	175088	Ç§¿Ë	2952316	¸±	22,160,550
202108	90049090	Î´ÁÐÃû½ÃÕýÊÓÁ¦¡¢»¤Ä¿µÈÓÃÍ¾µÄÑÛ¾µµÈÎïÆ·	308	Â¬É­±¤	10	Ò»°ãÃ³Ò×	0	Ç§¿Ë	2	¸±	233
202108	90049090	Î´ÁÐÃû½ÃÕýÊÓÁ¦¡¢»¤Ä¿µÈÓÃÍ¾µÄÑÛ¾µµÈÎïÆ·	309	ºÉÀ¼	10	Ò»°ãÃ³Ò×	78560	Ç§¿Ë	2191574	¸±	13,528,606
202108	90049090	Î´ÁÐÃû½ÃÕýÊÓÁ¦¡¢»¤Ä¿µÈÓÃÍ¾µÄÑÛ¾µµÈÎïÆ·	310	Ï£À°	10	Ò»°ãÃ³Ò×	7317	Ç§¿Ë	266125	¸±	1,100,704
202108	90049090	Î´ÁÐÃû½ÃÕýÊÓÁ¦¡¢»¤Ä¿µÈÓÃÍ¾µÄÑÛ¾µµÈÎïÆ·	311	ÆÏÌÑÑÀ	10	Ò»°ãÃ³Ò×	3696	Ç§¿Ë	85471	¸±	781,700
202108	90049090	Î´ÁÐÃû½ÃÕýÊÓÁ¦¡¢»¤Ä¿µÈÓÃÍ¾µÄÑÛ¾µµÈÎïÆ·	312	Î÷°àÑÀ	10	Ò»°ãÃ³Ò×	28138	Ç§¿Ë	659228	¸±	5,405,325
202108	90049090	Î´ÁÐÃû½ÃÕýÊÓÁ¦¡¢»¤Ä¿µÈÓÃÍ¾µÄÑÛ¾µµÈÎïÆ·	313	°¢¶û°ÍÄáÑÇ	10	Ò»°ãÃ³Ò×	312	Ç§¿Ë	5520	¸±	15,001
202108	90049090	Î´ÁÐÃû½ÃÕýÊÓÁ¦¡¢»¤Ä¿µÈÓÃÍ¾µÄÑÛ¾µµÈÎïÆ·	315	°ÂµØÀû	10	Ò»°ãÃ³Ò×	3707	Ç§¿Ë	40518	¸±	958,096
202108	90049090	Î´ÁÐÃû½ÃÕýÊÓÁ¦¡¢»¤Ä¿µÈÓÃÍ¾µÄÑÛ¾µµÈÎïÆ·	316	±£¼ÓÀûÑÇ	10	Ò»°ãÃ³Ò×	385	Ç§¿Ë	16685	¸±	30,706
202108	90049090	Î´ÁÐÃû½ÃÕýÊÓÁ¦¡¢»¤Ä¿µÈÓÃÍ¾µÄÑÛ¾µµÈÎïÆ·	318	·ÒÀ¼	10	Ò»°ãÃ³Ò×	4726	Ç§¿Ë	98986	¸±	943,707
202108	90049090	Î´ÁÐÃû½ÃÕýÊÓÁ¦¡¢»¤Ä¿µÈÓÃÍ¾µÄÑÛ¾µµÈÎïÆ·	321	ÐÙÑÀÀû	10	Ò»°ãÃ³Ò×	4996	Ç§¿Ë	161138	¸±	1,373,836
202108	90049090	Î´ÁÐÃû½ÃÕýÊÓÁ¦¡¢»¤Ä¿µÈÓÃÍ¾µÄÑÛ¾µµÈÎïÆ·	322	±ùµº	10	Ò»°ãÃ³Ò×	254	Ç§¿Ë	8223	¸±	92,043
202108	90049090	Î´ÁÐÃû½ÃÕýÊÓÁ¦¡¢»¤Ä¿µÈÓÃÍ¾µÄÑÛ¾µµÈÎïÆ·	324	Âí¶úËû	10	Ò»°ãÃ³Ò×	80	Ç§¿Ë	2136	¸±	43,694
202108	90049090	Î´ÁÐÃû½ÃÕýÊÓÁ¦¡¢»¤Ä¿µÈÓÃÍ¾µÄÑÛ¾µµÈÎïÆ·	326	Å²Íþ	10	Ò»°ãÃ³Ò×	16672	Ç§¿Ë	241032	¸±	871,259
202108	90049090	Î´ÁÐÃû½ÃÕýÊÓÁ¦¡¢»¤Ä¿µÈÓÃÍ¾µÄÑÛ¾µµÈÎïÆ·	327	²¨À¼	10	Ò»°ãÃ³Ò×	21473	Ç§¿Ë	346945	¸±	3,144,862
202108	90049090	Î´ÁÐÃû½ÃÕýÊÓÁ¦¡¢»¤Ä¿µÈÓÃÍ¾µÄÑÛ¾µµÈÎïÆ·	328	ÂÞÂíÄáÑÇ	10	Ò»°ãÃ³Ò×	8790	Ç§¿Ë	150598	¸±	585,696
202108	90049090	Î´ÁÐÃû½ÃÕýÊÓÁ¦¡¢»¤Ä¿µÈÓÃÍ¾µÄÑÛ¾µµÈÎïÆ·	330	Èðµä	10	Ò»°ãÃ³Ò×	25312	Ç§¿Ë	429747	¸±	7,909,455
202108	90049090	Î´ÁÐÃû½ÃÕýÊÓÁ¦¡¢»¤Ä¿µÈÓÃÍ¾µÄÑÛ¾µµÈÎïÆ·	331	ÈðÊ¿	10	Ò»°ãÃ³Ò×	2732	Ç§¿Ë	78602	¸±	1,468,235
202108	90049090	Î´ÁÐÃû½ÃÕýÊÓÁ¦¡¢»¤Ä¿µÈÓÃÍ¾µÄÑÛ¾µµÈÎïÆ·	334	°®É³ÄáÑÇ	10	Ò»°ãÃ³Ò×	442	Ç§¿Ë	12604	¸±	108,371
202108	90049090	Î´ÁÐÃû½ÃÕýÊÓÁ¦¡¢»¤Ä¿µÈÓÃÍ¾µÄÑÛ¾µµÈÎïÆ·	335	À­ÍÑÎ¬ÑÇ	10	Ò»°ãÃ³Ò×	0	Ç§¿Ë	1	¸±	97
202108	90049090	Î´ÁÐÃû½ÃÕýÊÓÁ¦¡¢»¤Ä¿µÈÓÃÍ¾µÄÑÛ¾µµÈÎïÆ·	336	Á¢ÌÕÍð	10	Ò»°ãÃ³Ò×	625	Ç§¿Ë	7426	¸±	64,092
202108	90049090	Î´ÁÐÃû½ÃÕýÊÓÁ¦¡¢»¤Ä¿µÈÓÃÍ¾µÄÑÛ¾µµÈÎïÆ·	337	¸ñÂ³¼ªÑÇ	10	Ò»°ãÃ³Ò×	753	Ç§¿Ë	11352	¸±	39,463
202108	90049090	Î´ÁÐÃû½ÃÕýÊÓÁ¦¡¢»¤Ä¿µÈÓÃÍ¾µÄÑÛ¾µµÈÎïÆ·	338	ÑÇÃÀÄáÑÇ	10	Ò»°ãÃ³Ò×	197	Ç§¿Ë	2829	¸±	39,007
202108	90049090	Î´ÁÐÃû½ÃÕýÊÓÁ¦¡¢»¤Ä¿µÈÓÃÍ¾µÄÑÛ¾µµÈÎïÆ·	339	°¢Èû°Ý½®	10	Ò»°ãÃ³Ò×	119	Ç§¿Ë	1920	¸±	8,122
202108	90049090	Î´ÁÐÃû½ÃÕýÊÓÁ¦¡¢»¤Ä¿µÈÓÃÍ¾µÄÑÛ¾µµÈÎïÆ·	340	°×¶íÂÞË¹	10	Ò»°ãÃ³Ò×	1991	Ç§¿Ë	21677	¸±	167,062
202108	90049090	Î´ÁÐÃû½ÃÕýÊÓÁ¦¡¢»¤Ä¿µÈÓÃÍ¾µÄÑÛ¾µµÈÎïÆ·	343	Ä¦¶û¶àÍß	10	Ò»°ãÃ³Ò×	0	Ç§¿Ë	4	¸±	390
202108	90049090	Î´ÁÐÃû½ÃÕýÊÓÁ¦¡¢»¤Ä¿µÈÓÃÍ¾µÄÑÛ¾µµÈÎïÆ·	344	¶íÂÞË¹Áª°î	10	Ò»°ãÃ³Ò×	62426	Ç§¿Ë	1551898	¸±	8,227,787
202108	90049090	Î´ÁÐÃû½ÃÕýÊÓÁ¦¡¢»¤Ä¿µÈÓÃÍ¾µÄÑÛ¾µµÈÎïÆ·	347	ÎÚ¿ËÀ¼	10	Ò»°ãÃ³Ò×	28361	Ç§¿Ë	794367	¸±	1,616,291
202108	90049090	Î´ÁÐÃû½ÃÕýÊÓÁ¦¡¢»¤Ä¿µÈÓÃÍ¾µÄÑÛ¾µµÈÎïÆ·	350	Ë¹ÂåÎÄÄáÑÇ	10	Ò»°ãÃ³Ò×	9834	Ç§¿Ë	95040	¸±	1,680,322
202108	90049090	Î´ÁÐÃû½ÃÕýÊÓÁ¦¡¢»¤Ä¿µÈÓÃÍ¾µÄÑÛ¾µµÈÎïÆ·	351	¿ËÂÞµØÑÇ	10	Ò»°ãÃ³Ò×	801	Ç§¿Ë	20749	¸±	92,486
202108	90049090	Î´ÁÐÃû½ÃÕýÊÓÁ¦¡¢»¤Ä¿µÈÓÃÍ¾µÄÑÛ¾µµÈÎïÆ·	352	½Ý¿Ë	10	Ò»°ãÃ³Ò×	7202	Ç§¿Ë	128897	¸±	1,192,176
202108	90049090	Î´ÁÐÃû½ÃÕýÊÓÁ¦¡¢»¤Ä¿µÈÓÃÍ¾µÄÑÛ¾µµÈÎïÆ·	353	Ë¹Âå·¥¿Ë	10	Ò»°ãÃ³Ò×	2037	Ç§¿Ë	14200	¸±	179,138
202108	90049090	Î´ÁÐÃû½ÃÕýÊÓÁ¦¡¢»¤Ä¿µÈÓÃÍ¾µÄÑÛ¾µµÈÎïÆ·	354	±±ÂíÆä¶Ù¹²ºÍ¹ú	10	Ò»°ãÃ³Ò×	349	Ç§¿Ë	5530	¸±	16,190
202108	90049090	Î´ÁÐÃû½ÃÕýÊÓÁ¦¡¢»¤Ä¿µÈÓÃÍ¾µÄÑÛ¾µµÈÎïÆ·	355	²¨ºÚ	10	Ò»°ãÃ³Ò×	220	Ç§¿Ë	3042	¸±	11,758
202108	90049090	Î´ÁÐÃû½ÃÕýÊÓÁ¦¡¢»¤Ä¿µÈÓÃÍ¾µÄÑÛ¾µµÈÎïÆ·	358	Èû¶ûÎ¬ÑÇ	10	Ò»°ãÃ³Ò×	1631	Ç§¿Ë	34809	¸±	78,462
202108	90049090	Î´ÁÐÃû½ÃÕýÊÓÁ¦¡¢»¤Ä¿µÈÓÃÍ¾µÄÑÛ¾µµÈÎïÆ·	402	°¢¸ùÍ¢	10	Ò»°ãÃ³Ò×	23187	Ç§¿Ë	555245	¸±	2,197,535
202108	90049090	Î´ÁÐÃû½ÃÕýÊÓÁ¦¡¢»¤Ä¿µÈÓÃÍ¾µÄÑÛ¾µµÈÎïÆ·	405	°Í°Í¶àË¹	10	Ò»°ãÃ³Ò×	112	Ç§¿Ë	2570	¸±	16,804
202108	90049090	Î´ÁÐÃû½ÃÕýÊÓÁ¦¡¢»¤Ä¿µÈÓÃÍ¾µÄÑÛ¾µµÈÎïÆ·	406	²®Àû×È	10	Ò»°ãÃ³Ò×	145	Ç§¿Ë	2160	¸±	6,263
202108	90049090	Î´ÁÐÃû½ÃÕýÊÓÁ¦¡¢»¤Ä¿µÈÓÃÍ¾µÄÑÛ¾µµÈÎïÆ·	408	¶àÃñ×å²£ÀûÎ¬ÑÇ¹ú	10	Ò»°ãÃ³Ò×	517	Ç§¿Ë	11700	¸±	63,996
202108	90049090	Î´ÁÐÃû½ÃÕýÊÓÁ¦¡¢»¤Ä¿µÈÓÃÍ¾µÄÑÛ¾µµÈÎïÆ·	410	°ÍÎ÷	10	Ò»°ãÃ³Ò×	81213	Ç§¿Ë	2142953	¸±	5,375,824
202108	90049090	Î´ÁÐÃû½ÃÕýÊÓÁ¦¡¢»¤Ä¿µÈÓÃÍ¾µÄÑÛ¾µµÈÎïÆ·	412	ÖÇÀû	10	Ò»°ãÃ³Ò×	21178	Ç§¿Ë	608414	¸±	2,881,811
202108	90049090	Î´ÁÐÃû½ÃÕýÊÓÁ¦¡¢»¤Ä¿µÈÓÃÍ¾µÄÑÛ¾µµÈÎïÆ·	413	¸çÂ×±ÈÑÇ	10	Ò»°ãÃ³Ò×	58189	Ç§¿Ë	1671668	¸±	6,233,621
202108	90049090	Î´ÁÐÃû½ÃÕýÊÓÁ¦¡¢»¤Ä¿µÈÓÃÍ¾µÄÑÛ¾µµÈÎïÆ·	415	¸çË¹´ïÀè¼Ó	10	Ò»°ãÃ³Ò×	5761	Ç§¿Ë	131523	¸±	480,509
202108	90049090	Î´ÁÐÃû½ÃÕýÊÓÁ¦¡¢»¤Ä¿µÈÓÃÍ¾µÄÑÛ¾µµÈÎïÆ·	416	¹Å°Í	10	Ò»°ãÃ³Ò×	860	Ç§¿Ë	8646	¸±	139,820
202108	90049090	Î´ÁÐÃû½ÃÕýÊÓÁ¦¡¢»¤Ä¿µÈÓÃÍ¾µÄÑÛ¾µµÈÎïÆ·	418	¶àÃ×Äá¼Ó¹²ºÍ¹ú	10	Ò»°ãÃ³Ò×	1971	Ç§¿Ë	49624	¸±	153,905
202108	90049090	Î´ÁÐÃû½ÃÕýÊÓÁ¦¡¢»¤Ä¿µÈÓÃÍ¾µÄÑÛ¾µµÈÎïÆ·	419	¶ò¹Ï¶à¶û	10	Ò»°ãÃ³Ò×	2560	Ç§¿Ë	59706	¸±	499,661
202108	90049090	Î´ÁÐÃû½ÃÕýÊÓÁ¦¡¢»¤Ä¿µÈÓÃÍ¾µÄÑÛ¾µµÈÎïÆ·	422	¹ÏµÂÂÞÆÕ	10	Ò»°ãÃ³Ò×	5	Ç§¿Ë	50	¸±	1,486
202108	90049090	Î´ÁÐÃû½ÃÕýÊÓÁ¦¡¢»¤Ä¿µÈÓÃÍ¾µÄÑÛ¾µµÈÎïÆ·	423	Î£µØÂíÀ­	10	Ò»°ãÃ³Ò×	252	Ç§¿Ë	4785	¸±	47,810
202108	90049090	Î´ÁÐÃû½ÃÕýÊÓÁ¦¡¢»¤Ä¿µÈÓÃÍ¾µÄÑÛ¾µµÈÎïÆ·	424	¹çÑÇÄÇ	10	Ò»°ãÃ³Ò×	8	Ç§¿Ë	100	¸±	382
202108	90049090	Î´ÁÐÃû½ÃÕýÊÓÁ¦¡¢»¤Ä¿µÈÓÃÍ¾µÄÑÛ¾µµÈÎïÆ·	425	º£µØ	10	Ò»°ãÃ³Ò×	82	Ç§¿Ë	1200	¸±	3,734
202108	90049090	Î´ÁÐÃû½ÃÕýÊÓÁ¦¡¢»¤Ä¿µÈÓÃÍ¾µÄÑÛ¾µµÈÎïÆ·	426	ºé¶¼À­Ë¹	10	Ò»°ãÃ³Ò×	2560	Ç§¿Ë	61434	¸±	685,440
202108	90049090	Î´ÁÐÃû½ÃÕýÊÓÁ¦¡¢»¤Ä¿µÈÓÃÍ¾µÄÑÛ¾µµÈÎïÆ·	427	ÑÀÂò¼Ó	10	Ò»°ãÃ³Ò×	426	Ç§¿Ë	3087	¸±	13,691
202108	90049090	Î´ÁÐÃû½ÃÕýÊÓÁ¦¡¢»¤Ä¿µÈÓÃÍ¾µÄÑÛ¾µµÈÎïÆ·	429	Ä«Î÷¸ç	10	Ò»°ãÃ³Ò×	64327	Ç§¿Ë	1736999	¸±	6,400,717
202108	90049090	Î´ÁÐÃû½ÃÕýÊÓÁ¦¡¢»¤Ä¿µÈÓÃÍ¾µÄÑÛ¾µµÈÎïÆ·	431	Äá¼ÓÀ­¹Ï	10	Ò»°ãÃ³Ò×	77	Ç§¿Ë	2100	¸±	7,079
202108	90049090	Î´ÁÐÃû½ÃÕýÊÓÁ¦¡¢»¤Ä¿µÈÓÃÍ¾µÄÑÛ¾µµÈÎïÆ·	432	°ÍÄÃÂí	10	Ò»°ãÃ³Ò×	13817	Ç§¿Ë	461032	¸±	1,138,538
202108	90049090	Î´ÁÐÃû½ÃÕýÊÓÁ¦¡¢»¤Ä¿µÈÓÃÍ¾µÄÑÛ¾µµÈÎïÆ·	433	°ÍÀ­¹ç	10	Ò»°ãÃ³Ò×	142	Ç§¿Ë	3300	¸±	12,488
202108	90049090	Î´ÁÐÃû½ÃÕýÊÓÁ¦¡¢»¤Ä¿µÈÓÃÍ¾µÄÑÛ¾µµÈÎïÆ·	434	ÃØÂ³	10	Ò»°ãÃ³Ò×	7306	Ç§¿Ë	178197	¸±	982,526
202108	90049090	Î´ÁÐÃû½ÃÕýÊÓÁ¦¡¢»¤Ä¿µÈÓÃÍ¾µÄÑÛ¾µµÈÎïÆ·	435	²¨¶àÀè¸÷	10	Ò»°ãÃ³Ò×	291	Ç§¿Ë	3840	¸±	12,871
202108	90049090	Î´ÁÐÃû½ÃÕýÊÓÁ¦¡¢»¤Ä¿µÈÓÃÍ¾µÄÑÛ¾µµÈÎïÆ·	440	Èø¶ûÍß¶à	10	Ò»°ãÃ³Ò×	5327	Ç§¿Ë	177296	¸±	262,608
202108	90049090	Î´ÁÐÃû½ÃÕýÊÓÁ¦¡¢»¤Ä¿µÈÓÃÍ¾µÄÑÛ¾µµÈÎïÆ·	441	ËÕÀïÄÏ	10	Ò»°ãÃ³Ò×	12	Ç§¿Ë	160	¸±	1,317
202108	90049090	Î´ÁÐÃû½ÃÕýÊÓÁ¦¡¢»¤Ä¿µÈÓÃÍ¾µÄÑÛ¾µµÈÎïÆ·	442	ÌØÁ¢Äá´ïºÍ¶à°Í¸ç	10	Ò»°ãÃ³Ò×	9	Ç§¿Ë	200	¸±	730
202108	90049090	Î´ÁÐÃû½ÃÕýÊÓÁ¦¡¢»¤Ä¿µÈÓÃÍ¾µÄÑÛ¾µµÈÎïÆ·	444	ÎÚÀ­¹ç	10	Ò»°ãÃ³Ò×	21022	Ç§¿Ë	522244	¸±	2,779,266
202108	90049090	Î´ÁÐÃû½ÃÕýÊÓÁ¦¡¢»¤Ä¿µÈÓÃÍ¾µÄÑÛ¾µµÈÎïÆ·	445	Î¯ÄÚÈðÀ­	10	Ò»°ãÃ³Ò×	887	Ç§¿Ë	10669	¸±	68,720
202108	90049090	Î´ÁÐÃû½ÃÕýÊÓÁ¦¡¢»¤Ä¿µÈÓÃÍ¾µÄÑÛ¾µµÈÎïÆ·	501	¼ÓÄÃ´ó	10	Ò»°ãÃ³Ò×	42863	Ç§¿Ë	858928	¸±	12,745,493
202108	90049090	Î´ÁÐÃû½ÃÕýÊÓÁ¦¡¢»¤Ä¿µÈÓÃÍ¾µÄÑÛ¾µµÈÎïÆ·	502	ÃÀ¹ú	10	Ò»°ãÃ³Ò×	921958	Ç§¿Ë	24854393	¸±	234,213,150
202108	90049090	Î´ÁÐÃû½ÃÕýÊÓÁ¦¡¢»¤Ä¿µÈÓÃÍ¾µÄÑÛ¾µµÈÎïÆ·	504	°ÙÄ½´ó	10	Ò»°ãÃ³Ò×	14	Ç§¿Ë	150	¸±	1,410
202108	90049090	Î´ÁÐÃû½ÃÕýÊÓÁ¦¡¢»¤Ä¿µÈÓÃÍ¾µÄÑÛ¾µµÈÎïÆ·	601	°Ä´óÀûÑÇ	10	Ò»°ãÃ³Ò×	60149	Ç§¿Ë	1042542	¸±	10,420,307
202108	90049090	Î´ÁÐÃû½ÃÕýÊÓÁ¦¡¢»¤Ä¿µÈÓÃÍ¾µÄÑÛ¾µµÈÎïÆ·	603	ì³¼Ã	10	Ò»°ãÃ³Ò×	145	Ç§¿Ë	1960	¸±	7,491
202108	90049090	Î´ÁÐÃû½ÃÕýÊÓÁ¦¡¢»¤Ä¿µÈÓÃÍ¾µÄÑÛ¾µµÈÎïÆ·	607	ÐÂ¿¦Àï¶àÄáÑÇ	10	Ò»°ãÃ³Ò×	146	Ç§¿Ë	3760	¸±	16,571
202108	90049090	Î´ÁÐÃû½ÃÕýÊÓÁ¦¡¢»¤Ä¿µÈÓÃÍ¾µÄÑÛ¾µµÈÎïÆ·	608	ÍßÅ¬°¢Í¼	10	Ò»°ãÃ³Ò×	304	Ç§¿Ë	7828	¸±	32,417
202108	90049090	Î´ÁÐÃû½ÃÕýÊÓÁ¦¡¢»¤Ä¿µÈÓÃÍ¾µÄÑÛ¾µµÈÎïÆ·	609	ÐÂÎ÷À¼	10	Ò»°ãÃ³Ò×	6574	Ç§¿Ë	125711	¸±	894,403
202108	90049090	Î´ÁÐÃû½ÃÕýÊÓÁ¦¡¢»¤Ä¿µÈÓÃÍ¾µÄÑÛ¾µµÈÎïÆ·	611	°Í²¼ÑÇÐÂ¼¸ÄÚÑÇ	10	Ò»°ãÃ³Ò×	106	Ç§¿Ë	2655	¸±	11,679
202108	90049090	Î´ÁÐÃû½ÃÕýÊÓÁ¦¡¢»¤Ä¿µÈÓÃÍ¾µÄÑÛ¾µµÈÎïÆ·	613	ËùÂÞÃÅÈºµº	10	Ò»°ãÃ³Ò×	61	Ç§¿Ë	1450	¸±	8,701
202108	90049090	Î´ÁÐÃû½ÃÕýÊÓÁ¦¡¢»¤Ä¿µÈÓÃÍ¾µÄÑÛ¾µµÈÎïÆ·	623	·¨Êô²¨ÀûÄáÎ÷ÑÇ	10	Ò»°ãÃ³Ò×	110	Ç§¿Ë	3600	¸±	20,539
202108	90049090	Î´ÁÐÃû½ÃÕýÊÓÁ¦¡¢»¤Ä¿µÈÓÃÍ¾µÄÑÛ¾µµÈÎïÆ·	699	´óÑóÖÞÆäËû¹ú¼Ò(µØÇø)	10	Ò»°ãÃ³Ò×	78	Ç§¿Ë	552	¸±	32,210
202109	90049090	Î´ÁÐÃû½ÃÕýÊÓÁ¦¡¢»¤Ä¿µÈÓÃÍ¾µÄÑÛ¾µµÈÎïÆ·	102	°ÍÁÖ	10	Ò»°ãÃ³Ò×	58	Ç§¿Ë	1648	¸±	3,689
202109	90049090	Î´ÁÐÃû½ÃÕýÊÓÁ¦¡¢»¤Ä¿µÈÓÃÍ¾µÄÑÛ¾µµÈÎïÆ·	103	ÃÏ¼ÓÀ­¹ú	10	Ò»°ãÃ³Ò×	32399	Ç§¿Ë	881580	¸±	39,288,705
202109	90049090	Î´ÁÐÃû½ÃÕýÊÓÁ¦¡¢»¤Ä¿µÈÓÃÍ¾µÄÑÛ¾µµÈÎïÆ·	105	ÎÄÀ³	10	Ò»°ãÃ³Ò×	499	Ç§¿Ë	1314	¸±	49,187
202109	90049090	Î´ÁÐÃû½ÃÕýÊÓÁ¦¡¢»¤Ä¿µÈÓÃÍ¾µÄÑÛ¾µµÈÎïÆ·	106	Ãåµé	10	Ò»°ãÃ³Ò×	9584	Ç§¿Ë	271224	¸±	239,676
202109	90049090	Î´ÁÐÃû½ÃÕýÊÓÁ¦¡¢»¤Ä¿µÈÓÃÍ¾µÄÑÛ¾µµÈÎïÆ·	106	Ãåµé	11	¹ú¼Ò¼ä¡¢¹ú¼Ê×éÖ¯ÎÞ³¥Ô®ÖúºÍÔùËÍµÄÎï×Ê	3421	Ç§¿Ë	60000	¸±	600,000
202109	90049090	Î´ÁÐÃû½ÃÕýÊÓÁ¦¡¢»¤Ä¿µÈÓÃÍ¾µÄÑÛ¾µµÈÎïÆ·	106	Ãåµé	12	ÆäËû¾èÔùÎï×Ê	82	Ç§¿Ë	1000	¸±	16,000
202109	90049090	Î´ÁÐÃû½ÃÕýÊÓÁ¦¡¢»¤Ä¿µÈÓÃÍ¾µÄÑÛ¾µµÈÎïÆ·	107	¼íÆÒÕ¯	10	Ò»°ãÃ³Ò×	9656	Ç§¿Ë	118266	¸±	288,213
202109	90049090	Î´ÁÐÃû½ÃÕýÊÓÁ¦¡¢»¤Ä¿µÈÓÃÍ¾µÄÑÛ¾µµÈÎïÆ·	107	¼íÆÒÕ¯	11	¹ú¼Ò¼ä¡¢¹ú¼Ê×éÖ¯ÎÞ³¥Ô®ÖúºÍÔùËÍµÄÎï×Ê	9734	Ç§¿Ë	150000	¸±	1,185,000
202109	90049090	Î´ÁÐÃû½ÃÕýÊÓÁ¦¡¢»¤Ä¿µÈÓÃÍ¾µÄÑÛ¾µµÈÎïÆ·	108	ÈûÆÖÂ·Ë¹	10	Ò»°ãÃ³Ò×	267	Ç§¿Ë	3243	¸±	159,011
202109	90049090	Î´ÁÐÃû½ÃÕýÊÓÁ¦¡¢»¤Ä¿µÈÓÃÍ¾µÄÑÛ¾µµÈÎïÆ·	109	³¯ÏÊ	10	Ò»°ãÃ³Ò×	35	Ç§¿Ë	500	¸±	4,868
202109	90049090	Î´ÁÐÃû½ÃÕýÊÓÁ¦¡¢»¤Ä¿µÈÓÃÍ¾µÄÑÛ¾µµÈÎïÆ·	110	ÖÐ¹úÏã¸Û	10	Ò»°ãÃ³Ò×	36713	Ç§¿Ë	959440	¸±	39,033,174
202109	90049090	Î´ÁÐÃû½ÃÕýÊÓÁ¦¡¢»¤Ä¿µÈÓÃÍ¾µÄÑÛ¾µµÈÎïÆ·	111	Ó¡¶È	10	Ò»°ãÃ³Ò×	15416	Ç§¿Ë	379030	¸±	6,186,052
202109	90049090	Î´ÁÐÃû½ÃÕýÊÓÁ¦¡¢»¤Ä¿µÈÓÃÍ¾µÄÑÛ¾µµÈÎïÆ·	112	Ó¡¶ÈÄáÎ÷ÑÇ	10	Ò»°ãÃ³Ò×	55248	Ç§¿Ë	1463820	¸±	4,381,036
202109	90049090	Î´ÁÐÃû½ÃÕýÊÓÁ¦¡¢»¤Ä¿µÈÓÃÍ¾µÄÑÛ¾µµÈÎïÆ·	113	ÒÁÀÊ	10	Ò»°ãÃ³Ò×	799	Ç§¿Ë	28124	¸±	1,001,196
202109	90049090	Î´ÁÐÃû½ÃÕýÊÓÁ¦¡¢»¤Ä¿µÈÓÃÍ¾µÄÑÛ¾µµÈÎïÆ·	114	ÒÁÀ­¿Ë	10	Ò»°ãÃ³Ò×	164	Ç§¿Ë	5560	¸±	9,707
202109	90049090	Î´ÁÐÃû½ÃÕýÊÓÁ¦¡¢»¤Ä¿µÈÓÃÍ¾µÄÑÛ¾µµÈÎïÆ·	115	ÒÔÉ«ÁÐ	10	Ò»°ãÃ³Ò×	5831	Ç§¿Ë	135549	¸±	1,608,885
202109	90049090	Î´ÁÐÃû½ÃÕýÊÓÁ¦¡¢»¤Ä¿µÈÓÃÍ¾µÄÑÛ¾µµÈÎïÆ·	116	ÈÕ±¾	10	Ò»°ãÃ³Ò×	54725	Ç§¿Ë	1434329	¸±	15,805,430
202109	90049090	Î´ÁÐÃû½ÃÕýÊÓÁ¦¡¢»¤Ä¿µÈÓÃÍ¾µÄÑÛ¾µµÈÎïÆ·	117	Ô¼µ©	10	Ò»°ãÃ³Ò×	116	Ç§¿Ë	2530	¸±	39,286
202109	90049090	Î´ÁÐÃû½ÃÕýÊÓÁ¦¡¢»¤Ä¿µÈÓÃÍ¾µÄÑÛ¾µµÈÎïÆ·	118	¿ÆÍþÌØ	10	Ò»°ãÃ³Ò×	275	Ç§¿Ë	7388	¸±	130,990
202109	90049090	Î´ÁÐÃû½ÃÕýÊÓÁ¦¡¢»¤Ä¿µÈÓÃÍ¾µÄÑÛ¾µµÈÎïÆ·	119	ÀÏÎÎ	10	Ò»°ãÃ³Ò×	366	Ç§¿Ë	5830	¸±	19,644
202109	90049090	Î´ÁÐÃû½ÃÕýÊÓÁ¦¡¢»¤Ä¿µÈÓÃÍ¾µÄÑÛ¾µµÈÎïÆ·	120	Àè°ÍÄÛ	10	Ò»°ãÃ³Ò×	2475	Ç§¿Ë	52872	¸±	2,522,213
202109	90049090	Î´ÁÐÃû½ÃÕýÊÓÁ¦¡¢»¤Ä¿µÈÓÃÍ¾µÄÑÛ¾µµÈÎïÆ·	122	ÂíÀ´Î÷ÑÇ	10	Ò»°ãÃ³Ò×	29567	Ç§¿Ë	208492	¸±	2,599,270
202109	90049090	Î´ÁÐÃû½ÃÕýÊÓÁ¦¡¢»¤Ä¿µÈÓÃÍ¾µÄÑÛ¾µµÈÎïÆ·	123	Âí¶û´ú·ò	10	Ò»°ãÃ³Ò×	122	Ç§¿Ë	2195	¸±	8,076
202109	90049090	Î´ÁÐÃû½ÃÕýÊÓÁ¦¡¢»¤Ä¿µÈÓÃÍ¾µÄÑÛ¾µµÈÎïÆ·	124	ÃÉ¹Å	10	Ò»°ãÃ³Ò×	182	Ç§¿Ë	3120	¸±	30,907
202109	90049090	Î´ÁÐÃû½ÃÕýÊÓÁ¦¡¢»¤Ä¿µÈÓÃÍ¾µÄÑÛ¾µµÈÎïÆ·	125	Äá²´¶ûÁª°îÃñÖ÷¹²ºÍ¹ú	10	Ò»°ãÃ³Ò×	402	Ç§¿Ë	8445	¸±	145,993
202109	90049090	Î´ÁÐÃû½ÃÕýÊÓÁ¦¡¢»¤Ä¿µÈÓÃÍ¾µÄÑÛ¾µµÈÎïÆ·	126	°¢Âü	10	Ò»°ãÃ³Ò×	0	Ç§¿Ë	20	¸±	258
202109	90049090	Î´ÁÐÃû½ÃÕýÊÓÁ¦¡¢»¤Ä¿µÈÓÃÍ¾µÄÑÛ¾µµÈÎïÆ·	127	°Í»ùË¹Ì¹	10	Ò»°ãÃ³Ò×	1903	Ç§¿Ë	17161	¸±	80,851
202109	90049090	Î´ÁÐÃû½ÃÕýÊÓÁ¦¡¢»¤Ä¿µÈÓÃÍ¾µÄÑÛ¾µµÈÎïÆ·	127	°Í»ùË¹Ì¹	12	ÆäËû¾èÔùÎï×Ê	400	Ç§¿Ë	5000	¸±	150,000
202109	90049090	Î´ÁÐÃû½ÃÕýÊÓÁ¦¡¢»¤Ä¿µÈÓÃÍ¾µÄÑÛ¾µµÈÎïÆ·	129	·ÆÂÉ±ö	10	Ò»°ãÃ³Ò×	13372	Ç§¿Ë	249472	¸±	2,814,073
202109	90049090	Î´ÁÐÃû½ÃÕýÊÓÁ¦¡¢»¤Ä¿µÈÓÃÍ¾µÄÑÛ¾µµÈÎïÆ·	130	¿¨Ëþ¶û	10	Ò»°ãÃ³Ò×	3647	Ç§¿Ë	119153	¸±	468,486
202109	90049090	Î´ÁÐÃû½ÃÕýÊÓÁ¦¡¢»¤Ä¿µÈÓÃÍ¾µÄÑÛ¾µµÈÎïÆ·	131	É³ÌØ°¢À­²®	10	Ò»°ãÃ³Ò×	9065	Ç§¿Ë	232290	¸±	753,456
202109	90049090	Î´ÁÐÃû½ÃÕýÊÓÁ¦¡¢»¤Ä¿µÈÓÃÍ¾µÄÑÛ¾µµÈÎïÆ·	132	ÐÂ¼ÓÆÂ	10	Ò»°ãÃ³Ò×	4556	Ç§¿Ë	40733	¸±	590,422
202109	90049090	Î´ÁÐÃû½ÃÕýÊÓÁ¦¡¢»¤Ä¿µÈÓÃÍ¾µÄÑÛ¾µµÈÎïÆ·	133	º«¹ú	10	Ò»°ãÃ³Ò×	26399	Ç§¿Ë	356236	¸±	5,674,976
202109	90049090	Î´ÁÐÃû½ÃÕýÊÓÁ¦¡¢»¤Ä¿µÈÓÃÍ¾µÄÑÛ¾µµÈÎïÆ·	134	Ë¹ÀïÀ¼¿¨	10	Ò»°ãÃ³Ò×	658	Ç§¿Ë	8907	¸±	39,057
202109	90049090	Î´ÁÐÃû½ÃÕýÊÓÁ¦¡¢»¤Ä¿µÈÓÃÍ¾µÄÑÛ¾µµÈÎïÆ·	135	ÐðÀûÑÇ	10	Ò»°ãÃ³Ò×	48	Ç§¿Ë	640	¸±	1,842
202109	90049090	Î´ÁÐÃû½ÃÕýÊÓÁ¦¡¢»¤Ä¿µÈÓÃÍ¾µÄÑÛ¾µµÈÎïÆ·	136	Ì©¹ú	10	Ò»°ãÃ³Ò×	31848	Ç§¿Ë	468061	¸±	2,662,366
202109	90049090	Î´ÁÐÃû½ÃÕýÊÓÁ¦¡¢»¤Ä¿µÈÓÃÍ¾µÄÑÛ¾µµÈÎïÆ·	137	ÍÁ¶úÆä	10	Ò»°ãÃ³Ò×	1270	Ç§¿Ë	29500	¸±	1,649,145
202109	90049090	Î´ÁÐÃû½ÃÕýÊÓÁ¦¡¢»¤Ä¿µÈÓÃÍ¾µÄÑÛ¾µµÈÎïÆ·	138	°¢ÁªÇõ	10	Ò»°ãÃ³Ò×	11563	Ç§¿Ë	244829	¸±	1,055,274
202109	90049090	Î´ÁÐÃû½ÃÕýÊÓÁ¦¡¢»¤Ä¿µÈÓÃÍ¾µÄÑÛ¾µµÈÎïÆ·	139	Ò²ÃÅ	10	Ò»°ãÃ³Ò×	196	Ç§¿Ë	2720	¸±	9,121
202109	90049090	Î´ÁÐÃû½ÃÕýÊÓÁ¦¡¢»¤Ä¿µÈÓÃÍ¾µÄÑÛ¾µµÈÎïÆ·	141	Ô½ÄÏ	10	Ò»°ãÃ³Ò×	21365	Ç§¿Ë	602292	¸±	2,879,442
202109	90049090	Î´ÁÐÃû½ÃÕýÊÓÁ¦¡¢»¤Ä¿µÈÓÃÍ¾µÄÑÛ¾µµÈÎïÆ·	141	Ô½ÄÏ	12	ÆäËû¾èÔùÎï×Ê	173	Ç§¿Ë	2040	¸±	28,539
202109	90049090	Î´ÁÐÃû½ÃÕýÊÓÁ¦¡¢»¤Ä¿µÈÓÃÍ¾µÄÑÛ¾µµÈÎïÆ·	143	ÖÐ¹úÌ¨Íå	10	Ò»°ãÃ³Ò×	853	Ç§¿Ë	9938	¸±	263,861
202109	90049090	Î´ÁÐÃû½ÃÕýÊÓÁ¦¡¢»¤Ä¿µÈÓÃÍ¾µÄÑÛ¾µµÈÎïÆ·	145	¹þÈø¿ËË¹Ì¹	10	Ò»°ãÃ³Ò×	40009	Ç§¿Ë	243091	¸±	3,325,356
202109	90049090	Î´ÁÐÃû½ÃÕýÊÓÁ¦¡¢»¤Ä¿µÈÓÃÍ¾µÄÑÛ¾µµÈÎïÆ·	146	¼ª¶û¼ªË¹Ë¹Ì¹	10	Ò»°ãÃ³Ò×	173	Ç§¿Ë	2840	¸±	6,531
202109	90049090	Î´ÁÐÃû½ÃÕýÊÓÁ¦¡¢»¤Ä¿µÈÓÃÍ¾µÄÑÛ¾µµÈÎïÆ·	148	ÍÁ¿âÂüË¹Ì¹	10	Ò»°ãÃ³Ò×	297	Ç§¿Ë	5600	¸±	30,445
202109	90049090	Î´ÁÐÃû½ÃÕýÊÓÁ¦¡¢»¤Ä¿µÈÓÃÍ¾µÄÑÛ¾µµÈÎïÆ·	149	ÎÚ×È±ð¿ËË¹Ì¹	10	Ò»°ãÃ³Ò×	2280	Ç§¿Ë	22064	¸±	259,949
202109	90049090	Î´ÁÐÃû½ÃÕýÊÓÁ¦¡¢»¤Ä¿µÈÓÃÍ¾µÄÑÛ¾µµÈÎïÆ·	201	°¢¶û¼°ÀûÑÇ	10	Ò»°ãÃ³Ò×	26866	Ç§¿Ë	571377	¸±	2,265,981
202109	90049090	Î´ÁÐÃû½ÃÕýÊÓÁ¦¡¢»¤Ä¿µÈÓÃÍ¾µÄÑÛ¾µµÈÎïÆ·	202	°²¸çÀ­	10	Ò»°ãÃ³Ò×	14	Ç§¿Ë	200	¸±	152
202109	90049090	Î´ÁÐÃû½ÃÕýÊÓÁ¦¡¢»¤Ä¿µÈÓÃÍ¾µÄÑÛ¾µµÈÎïÆ·	203	±´Äþ	10	Ò»°ãÃ³Ò×	248	Ç§¿Ë	6000	¸±	8,800
202109	90049090	Î´ÁÐÃû½ÃÕýÊÓÁ¦¡¢»¤Ä¿µÈÓÃÍ¾µÄÑÛ¾µµÈÎïÆ·	206	¿¦ÂóÂ¡	10	Ò»°ãÃ³Ò×	1406	Ç§¿Ë	17020	¸±	34,214
202109	90049090	Î´ÁÐÃû½ÃÕýÊÓÁ¦¡¢»¤Ä¿µÈÓÃÍ¾µÄÑÛ¾µµÈÎïÆ·	213	¸Õ¹û(²¼)	10	Ò»°ãÃ³Ò×	187	Ç§¿Ë	3480	¸±	7,936
202109	90049090	Î´ÁÐÃû½ÃÕýÊÓÁ¦¡¢»¤Ä¿µÈÓÃÍ¾µÄÑÛ¾µµÈÎïÆ·	215	°£¼°	10	Ò»°ãÃ³Ò×	12663	Ç§¿Ë	190161	¸±	1,408,229
202109	90049090	Î´ÁÐÃû½ÃÕýÊÓÁ¦¡¢»¤Ä¿µÈÓÃÍ¾µÄÑÛ¾µµÈÎïÆ·	217	°£Èû¶í±ÈÑÇ	10	Ò»°ãÃ³Ò×	596	Ç§¿Ë	8303	¸±	96,085
202109	90049090	Î´ÁÐÃû½ÃÕýÊÓÁ¦¡¢»¤Ä¿µÈÓÃÍ¾µÄÑÛ¾µµÈÎïÆ·	218	¼ÓÅî	10	Ò»°ãÃ³Ò×	329	Ç§¿Ë	5760	¸±	20,484
202109	90049090	Î´ÁÐÃû½ÃÕýÊÓÁ¦¡¢»¤Ä¿µÈÓÃÍ¾µÄÑÛ¾µµÈÎïÆ·	220	¼ÓÄÉ	10	Ò»°ãÃ³Ò×	2940	Ç§¿Ë	130120	¸±	145,185
202109	90049090	Î´ÁÐÃû½ÃÕýÊÓÁ¦¡¢»¤Ä¿µÈÓÃÍ¾µÄÑÛ¾µµÈÎïÆ·	221	¼¸ÄÚÑÇ	10	Ò»°ãÃ³Ò×	60	Ç§¿Ë	505	¸±	1,656
202109	90049090	Î´ÁÐÃû½ÃÕýÊÓÁ¦¡¢»¤Ä¿µÈÓÃÍ¾µÄÑÛ¾µµÈÎïÆ·	223	¿ÆÌØµÏÍß	10	Ò»°ãÃ³Ò×	569	Ç§¿Ë	10195	¸±	45,109
202109	90049090	Î´ÁÐÃû½ÃÕýÊÓÁ¦¡¢»¤Ä¿µÈÓÃÍ¾µÄÑÛ¾µµÈÎïÆ·	224	¿ÏÄáÑÇ	10	Ò»°ãÃ³Ò×	4986	Ç§¿Ë	88965	¸±	294,238
202109	90049090	Î´ÁÐÃû½ÃÕýÊÓÁ¦¡¢»¤Ä¿µÈÓÃÍ¾µÄÑÛ¾µµÈÎïÆ·	225	Àû±ÈÀïÑÇ	10	Ò»°ãÃ³Ò×	266	Ç§¿Ë	6480	¸±	19,872
202109	90049090	Î´ÁÐÃû½ÃÕýÊÓÁ¦¡¢»¤Ä¿µÈÓÃÍ¾µÄÑÛ¾µµÈÎïÆ·	226	Àû±ÈÑÇ	10	Ò»°ãÃ³Ò×	69	Ç§¿Ë	1300	¸±	4,664
202109	90049090	Î´ÁÐÃû½ÃÕýÊÓÁ¦¡¢»¤Ä¿µÈÓÃÍ¾µÄÑÛ¾µµÈÎïÆ·	227	Âí´ï¼ÓË¹¼Ó	10	Ò»°ãÃ³Ò×	341	Ç§¿Ë	8985	¸±	192,475
202109	90049090	Î´ÁÐÃû½ÃÕýÊÓÁ¦¡¢»¤Ä¿µÈÓÃÍ¾µÄÑÛ¾µµÈÎïÆ·	228	ÂíÀ­Î¬	10	Ò»°ãÃ³Ò×	5	Ç§¿Ë	72	¸±	584
202109	90049090	Î´ÁÐÃû½ÃÕýÊÓÁ¦¡¢»¤Ä¿µÈÓÃÍ¾µÄÑÛ¾µµÈÎïÆ·	229	ÂíÀï	11	¹ú¼Ò¼ä¡¢¹ú¼Ê×éÖ¯ÎÞ³¥Ô®ÖúºÍÔùËÍµÄÎï×Ê	1	Ç§¿Ë	15	¸±	75
202109	90049090	Î´ÁÐÃû½ÃÕýÊÓÁ¦¡¢»¤Ä¿µÈÓÃÍ¾µÄÑÛ¾µµÈÎïÆ·	230	Ã«ÀïËþÄáÑÇ	10	Ò»°ãÃ³Ò×	44	Ç§¿Ë	1080	¸±	2,588
202109	90049090	Î´ÁÐÃû½ÃÕýÊÓÁ¦¡¢»¤Ä¿µÈÓÃÍ¾µÄÑÛ¾µµÈÎïÆ·	231	Ã«ÀïÇóË¹	10	Ò»°ãÃ³Ò×	164	Ç§¿Ë	2641	¸±	51,851
202109	90049090	Î´ÁÐÃû½ÃÕýÊÓÁ¦¡¢»¤Ä¿µÈÓÃÍ¾µÄÑÛ¾µµÈÎïÆ·	232	Ä¦Âå¸ç	10	Ò»°ãÃ³Ò×	5433	Ç§¿Ë	315988	¸±	527,050
202109	90049090	Î´ÁÐÃû½ÃÕýÊÓÁ¦¡¢»¤Ä¿µÈÓÃÍ¾µÄÑÛ¾µµÈÎïÆ·	233	ÄªÉ£±È¿Ë	10	Ò»°ãÃ³Ò×	2051	Ç§¿Ë	40320	¸±	60,039
202109	90049090	Î´ÁÐÃû½ÃÕýÊÓÁ¦¡¢»¤Ä¿µÈÓÃÍ¾µÄÑÛ¾µµÈÎïÆ·	234	ÄÉÃ×±ÈÑÇ	10	Ò»°ãÃ³Ò×	40	Ç§¿Ë	600	¸±	4,288
202109	90049090	Î´ÁÐÃû½ÃÕýÊÓÁ¦¡¢»¤Ä¿µÈÓÃÍ¾µÄÑÛ¾µµÈÎïÆ·	235	ÄáÈÕ¶û	10	Ò»°ãÃ³Ò×	8	Ç§¿Ë	200	¸±	1,749
202109	90049090	Î´ÁÐÃû½ÃÕýÊÓÁ¦¡¢»¤Ä¿µÈÓÃÍ¾µÄÑÛ¾µµÈÎïÆ·	236	ÄáÈÕÀûÑÇ	10	Ò»°ãÃ³Ò×	10550	Ç§¿Ë	146680	¸±	969,079
202109	90049090	Î´ÁÐÃû½ÃÕýÊÓÁ¦¡¢»¤Ä¿µÈÓÃÍ¾µÄÑÛ¾µµÈÎïÆ·	237	ÁôÄáÍô	10	Ò»°ãÃ³Ò×	1	Ç§¿Ë	1	¸±	714
202109	90049090	Î´ÁÐÃû½ÃÕýÊÓÁ¦¡¢»¤Ä¿µÈÓÃÍ¾µÄÑÛ¾µµÈÎïÆ·	238	Â¬Íú´ï	10	Ò»°ãÃ³Ò×	55	Ç§¿Ë	160	¸±	33,236
202109	90049090	Î´ÁÐÃû½ÃÕýÊÓÁ¦¡¢»¤Ä¿µÈÓÃÍ¾µÄÑÛ¾µµÈÎïÆ·	240	ÈûÄÚ¼Ó¶û	10	Ò»°ãÃ³Ò×	885	Ç§¿Ë	13740	¸±	39,991
202109	90049090	Î´ÁÐÃû½ÃÕýÊÓÁ¦¡¢»¤Ä¿µÈÓÃÍ¾µÄÑÛ¾µµÈÎïÆ·	241	ÈûÉà¶û	10	Ò»°ãÃ³Ò×	121	Ç§¿Ë	1640	¸±	8,438
202109	90049090	Î´ÁÐÃû½ÃÕýÊÓÁ¦¡¢»¤Ä¿µÈÓÃÍ¾µÄÑÛ¾µµÈÎïÆ·	242	ÈûÀ­Àû°º	10	Ò»°ãÃ³Ò×	73	Ç§¿Ë	2181	¸±	5,663
202109	90049090	Î´ÁÐÃû½ÃÕýÊÓÁ¦¡¢»¤Ä¿µÈÓÃÍ¾µÄÑÛ¾µµÈÎïÆ·	243	Ë÷ÂíÀï	10	Ò»°ãÃ³Ò×	5	Ç§¿Ë	48	¸±	741
202109	90049090	Î´ÁÐÃû½ÃÕýÊÓÁ¦¡¢»¤Ä¿µÈÓÃÍ¾µÄÑÛ¾µµÈÎïÆ·	244	ÄÏ·Ç	10	Ò»°ãÃ³Ò×	26281	Ç§¿Ë	612030	¸±	4,407,226
202109	90049090	Î´ÁÐÃû½ÃÕýÊÓÁ¦¡¢»¤Ä¿µÈÓÃÍ¾µÄÑÛ¾µµÈÎïÆ·	246	ËÕµ¤	10	Ò»°ãÃ³Ò×	565	Ç§¿Ë	20600	¸±	1,054,424
202109	90049090	Î´ÁÐÃû½ÃÕýÊÓÁ¦¡¢»¤Ä¿µÈÓÃÍ¾µÄÑÛ¾µµÈÎïÆ·	247	Ì¹É£ÄáÑÇ	10	Ò»°ãÃ³Ò×	86	Ç§¿Ë	1680	¸±	4,145
202109	90049090	Î´ÁÐÃû½ÃÕýÊÓÁ¦¡¢»¤Ä¿µÈÓÃÍ¾µÄÑÛ¾µµÈÎïÆ·	248	¶à¸ç	10	Ò»°ãÃ³Ò×	275	Ç§¿Ë	6000	¸±	10,913
202109	90049090	Î´ÁÐÃû½ÃÕýÊÓÁ¦¡¢»¤Ä¿µÈÓÃÍ¾µÄÑÛ¾µµÈÎïÆ·	249	Í»ÄáË¹	10	Ò»°ãÃ³Ò×	437	Ç§¿Ë	6242	¸±	8,510
202109	90049090	Î´ÁÐÃû½ÃÕýÊÓÁ¦¡¢»¤Ä¿µÈÓÃÍ¾µÄÑÛ¾µµÈÎïÆ·	250	ÎÚ¸É´ï	10	Ò»°ãÃ³Ò×	71	Ç§¿Ë	1300	¸±	3,829
202109	90049090	Î´ÁÐÃû½ÃÕýÊÓÁ¦¡¢»¤Ä¿µÈÓÃÍ¾µÄÑÛ¾µµÈÎïÆ·	252	¸Õ¹û(½ð)	10	Ò»°ãÃ³Ò×	928	Ç§¿Ë	12875	¸±	72,022
202109	90049090	Î´ÁÐÃû½ÃÕýÊÓÁ¦¡¢»¤Ä¿µÈÓÃÍ¾µÄÑÛ¾µµÈÎïÆ·	253	ÔÞ±ÈÑÇ	10	Ò»°ãÃ³Ò×	580	Ç§¿Ë	9780	¸±	65,740
202109	90049090	Î´ÁÐÃû½ÃÕýÊÓÁ¦¡¢»¤Ä¿µÈÓÃÍ¾µÄÑÛ¾µµÈÎïÆ·	254	½ò°Í²¼Î¤	10	Ò»°ãÃ³Ò×	393	Ç§¿Ë	6800	¸±	19,911
202109	90049090	Î´ÁÐÃû½ÃÕýÊÓÁ¦¡¢»¤Ä¿µÈÓÃÍ¾µÄÑÛ¾µµÈÎïÆ·	259	ÂíÔ¼ÌØ	10	Ò»°ãÃ³Ò×	50	Ç§¿Ë	1000	¸±	2,986
202109	90049090	Î´ÁÐÃû½ÃÕýÊÓÁ¦¡¢»¤Ä¿µÈÓÃÍ¾µÄÑÛ¾µµÈÎïÆ·	301	±ÈÀûÊ±	10	Ò»°ãÃ³Ò×	11884	Ç§¿Ë	130465	¸±	2,287,839
202109	90049090	Î´ÁÐÃû½ÃÕýÊÓÁ¦¡¢»¤Ä¿µÈÓÃÍ¾µÄÑÛ¾µµÈÎïÆ·	302	µ¤Âó	10	Ò»°ãÃ³Ò×	7711	Ç§¿Ë	194723	¸±	836,633
202109	90049090	Î´ÁÐÃû½ÃÕýÊÓÁ¦¡¢»¤Ä¿µÈÓÃÍ¾µÄÑÛ¾µµÈÎïÆ·	303	Ó¢¹ú	10	Ò»°ãÃ³Ò×	80468	Ç§¿Ë	2065667	¸±	16,402,287
202109	90049090	Î´ÁÐÃû½ÃÕýÊÓÁ¦¡¢»¤Ä¿µÈÓÃÍ¾µÄÑÛ¾µµÈÎïÆ·	304	µÂ¹ú	10	Ò»°ãÃ³Ò×	110973	Ç§¿Ë	2660275	¸±	22,134,474
202109	90049090	Î´ÁÐÃû½ÃÕýÊÓÁ¦¡¢»¤Ä¿µÈÓÃÍ¾µÄÑÛ¾µµÈÎïÆ·	305	·¨¹ú	10	Ò»°ãÃ³Ò×	52427	Ç§¿Ë	975151	¸±	14,197,544
202109	90049090	Î´ÁÐÃû½ÃÕýÊÓÁ¦¡¢»¤Ä¿µÈÓÃÍ¾µÄÑÛ¾µµÈÎïÆ·	306	°®¶ûÀ¼	10	Ò»°ãÃ³Ò×	3335	Ç§¿Ë	68280	¸±	467,457
202109	90049090	Î´ÁÐÃû½ÃÕýÊÓÁ¦¡¢»¤Ä¿µÈÓÃÍ¾µÄÑÛ¾µµÈÎïÆ·	307	Òâ´óÀû	10	Ò»°ãÃ³Ò×	77397	Ç§¿Ë	1421801	¸±	13,303,685
202109	90049090	Î´ÁÐÃû½ÃÕýÊÓÁ¦¡¢»¤Ä¿µÈÓÃÍ¾µÄÑÛ¾µµÈÎïÆ·	308	Â¬É­±¤	10	Ò»°ãÃ³Ò×	1	Ç§¿Ë	3	¸±	247
202109	90049090	Î´ÁÐÃû½ÃÕýÊÓÁ¦¡¢»¤Ä¿µÈÓÃÍ¾µÄÑÛ¾µµÈÎïÆ·	309	ºÉÀ¼	10	Ò»°ãÃ³Ò×	90891	Ç§¿Ë	1912381	¸±	14,935,721
202109	90049090	Î´ÁÐÃû½ÃÕýÊÓÁ¦¡¢»¤Ä¿µÈÓÃÍ¾µÄÑÛ¾µµÈÎïÆ·	310	Ï£À°	10	Ò»°ãÃ³Ò×	18973	Ç§¿Ë	227469	¸±	1,582,726
202109	90049090	Î´ÁÐÃû½ÃÕýÊÓÁ¦¡¢»¤Ä¿µÈÓÃÍ¾µÄÑÛ¾µµÈÎïÆ·	311	ÆÏÌÑÑÀ	10	Ò»°ãÃ³Ò×	1277	Ç§¿Ë	24634	¸±	199,010
202109	90049090	Î´ÁÐÃû½ÃÕýÊÓÁ¦¡¢»¤Ä¿µÈÓÃÍ¾µÄÑÛ¾µµÈÎïÆ·	312	Î÷°àÑÀ	10	Ò»°ãÃ³Ò×	14304	Ç§¿Ë	335199	¸±	3,476,121
202109	90049090	Î´ÁÐÃû½ÃÕýÊÓÁ¦¡¢»¤Ä¿µÈÓÃÍ¾µÄÑÛ¾µµÈÎïÆ·	315	°ÂµØÀû	10	Ò»°ãÃ³Ò×	6683	Ç§¿Ë	81630	¸±	1,377,793
202109	90049090	Î´ÁÐÃû½ÃÕýÊÓÁ¦¡¢»¤Ä¿µÈÓÃÍ¾µÄÑÛ¾µµÈÎïÆ·	316	±£¼ÓÀûÑÇ	10	Ò»°ãÃ³Ò×	4517	Ç§¿Ë	112960	¸±	321,955
202109	90049090	Î´ÁÐÃû½ÃÕýÊÓÁ¦¡¢»¤Ä¿µÈÓÃÍ¾µÄÑÛ¾µµÈÎïÆ·	318	·ÒÀ¼	10	Ò»°ãÃ³Ò×	2114	Ç§¿Ë	54698	¸±	236,263
202109	90049090	Î´ÁÐÃû½ÃÕýÊÓÁ¦¡¢»¤Ä¿µÈÓÃÍ¾µÄÑÛ¾µµÈÎïÆ·	321	ÐÙÑÀÀû	10	Ò»°ãÃ³Ò×	7607	Ç§¿Ë	154505	¸±	4,448,443
202109	90049090	Î´ÁÐÃû½ÃÕýÊÓÁ¦¡¢»¤Ä¿µÈÓÃÍ¾µÄÑÛ¾µµÈÎïÆ·	322	±ùµº	10	Ò»°ãÃ³Ò×	1643	Ç§¿Ë	49869	¸±	99,687
202109	90049090	Î´ÁÐÃû½ÃÕýÊÓÁ¦¡¢»¤Ä¿µÈÓÃÍ¾µÄÑÛ¾µµÈÎïÆ·	324	Âí¶úËû	10	Ò»°ãÃ³Ò×	46	Ç§¿Ë	932	¸±	45,008
202109	90049090	Î´ÁÐÃû½ÃÕýÊÓÁ¦¡¢»¤Ä¿µÈÓÃÍ¾µÄÑÛ¾µµÈÎïÆ·	326	Å²Íþ	10	Ò»°ãÃ³Ò×	9786	Ç§¿Ë	211045	¸±	2,283,091
202109	90049090	Î´ÁÐÃû½ÃÕýÊÓÁ¦¡¢»¤Ä¿µÈÓÃÍ¾µÄÑÛ¾µµÈÎïÆ·	327	²¨À¼	10	Ò»°ãÃ³Ò×	37014	Ç§¿Ë	926702	¸±	4,859,447
202109	90049090	Î´ÁÐÃû½ÃÕýÊÓÁ¦¡¢»¤Ä¿µÈÓÃÍ¾µÄÑÛ¾µµÈÎïÆ·	328	ÂÞÂíÄáÑÇ	10	Ò»°ãÃ³Ò×	4969	Ç§¿Ë	183978	¸±	1,428,007
202109	90049090	Î´ÁÐÃû½ÃÕýÊÓÁ¦¡¢»¤Ä¿µÈÓÃÍ¾µÄÑÛ¾µµÈÎïÆ·	330	Èðµä	10	Ò»°ãÃ³Ò×	19123	Ç§¿Ë	406610	¸±	4,929,750
202109	90049090	Î´ÁÐÃû½ÃÕýÊÓÁ¦¡¢»¤Ä¿µÈÓÃÍ¾µÄÑÛ¾µµÈÎïÆ·	331	ÈðÊ¿	10	Ò»°ãÃ³Ò×	4560	Ç§¿Ë	70325	¸±	1,730,760
202109	90049090	Î´ÁÐÃû½ÃÕýÊÓÁ¦¡¢»¤Ä¿µÈÓÃÍ¾µÄÑÛ¾µµÈÎïÆ·	334	°®É³ÄáÑÇ	10	Ò»°ãÃ³Ò×	2	Ç§¿Ë	15	¸±	6,892
202109	90049090	Î´ÁÐÃû½ÃÕýÊÓÁ¦¡¢»¤Ä¿µÈÓÃÍ¾µÄÑÛ¾µµÈÎïÆ·	335	À­ÍÑÎ¬ÑÇ	10	Ò»°ãÃ³Ò×	131	Ç§¿Ë	5125	¸±	49,438
202109	90049090	Î´ÁÐÃû½ÃÕýÊÓÁ¦¡¢»¤Ä¿µÈÓÃÍ¾µÄÑÛ¾µµÈÎïÆ·	336	Á¢ÌÕÍð	10	Ò»°ãÃ³Ò×	2367	Ç§¿Ë	68705	¸±	319,455
202109	90049090	Î´ÁÐÃû½ÃÕýÊÓÁ¦¡¢»¤Ä¿µÈÓÃÍ¾µÄÑÛ¾µµÈÎïÆ·	337	¸ñÂ³¼ªÑÇ	10	Ò»°ãÃ³Ò×	26	Ç§¿Ë	200	¸±	804
202109	90049090	Î´ÁÐÃû½ÃÕýÊÓÁ¦¡¢»¤Ä¿µÈÓÃÍ¾µÄÑÛ¾µµÈÎïÆ·	338	ÑÇÃÀÄáÑÇ	10	Ò»°ãÃ³Ò×	16	Ç§¿Ë	144	¸±	1,196
202109	90049090	Î´ÁÐÃû½ÃÕýÊÓÁ¦¡¢»¤Ä¿µÈÓÃÍ¾µÄÑÛ¾µµÈÎïÆ·	339	°¢Èû°Ý½®	10	Ò»°ãÃ³Ò×	222	Ç§¿Ë	3083	¸±	16,465
202109	90049090	Î´ÁÐÃû½ÃÕýÊÓÁ¦¡¢»¤Ä¿µÈÓÃÍ¾µÄÑÛ¾µµÈÎïÆ·	340	°×¶íÂÞË¹	10	Ò»°ãÃ³Ò×	1691	Ç§¿Ë	20243	¸±	312,510
202109	90049090	Î´ÁÐÃû½ÃÕýÊÓÁ¦¡¢»¤Ä¿µÈÓÃÍ¾µÄÑÛ¾µµÈÎïÆ·	340	°×¶íÂÞË¹	11	¹ú¼Ò¼ä¡¢¹ú¼Ê×éÖ¯ÎÞ³¥Ô®ÖúºÍÔùËÍµÄÎï×Ê	9	Ç§¿Ë	200	¸±	2,802
202109	90049090	Î´ÁÐÃû½ÃÕýÊÓÁ¦¡¢»¤Ä¿µÈÓÃÍ¾µÄÑÛ¾µµÈÎïÆ·	343	Ä¦¶û¶àÍß	10	Ò»°ãÃ³Ò×	70	Ç§¿Ë	804	¸±	5,066
202109	90049090	Î´ÁÐÃû½ÃÕýÊÓÁ¦¡¢»¤Ä¿µÈÓÃÍ¾µÄÑÛ¾µµÈÎïÆ·	344	¶íÂÞË¹Áª°î	10	Ò»°ãÃ³Ò×	57884	Ç§¿Ë	1700004	¸±	4,978,620
202109	90049090	Î´ÁÐÃû½ÃÕýÊÓÁ¦¡¢»¤Ä¿µÈÓÃÍ¾µÄÑÛ¾µµÈÎïÆ·	347	ÎÚ¿ËÀ¼	10	Ò»°ãÃ³Ò×	20680	Ç§¿Ë	756678	¸±	2,274,453
202109	90049090	Î´ÁÐÃû½ÃÕýÊÓÁ¦¡¢»¤Ä¿µÈÓÃÍ¾µÄÑÛ¾µµÈÎïÆ·	350	Ë¹ÂåÎÄÄáÑÇ	10	Ò»°ãÃ³Ò×	13013	Ç§¿Ë	61515	¸±	1,702,147
202109	90049090	Î´ÁÐÃû½ÃÕýÊÓÁ¦¡¢»¤Ä¿µÈÓÃÍ¾µÄÑÛ¾µµÈÎïÆ·	351	¿ËÂÞµØÑÇ	10	Ò»°ãÃ³Ò×	2849	Ç§¿Ë	90891	¸±	653,292
202109	90049090	Î´ÁÐÃû½ÃÕýÊÓÁ¦¡¢»¤Ä¿µÈÓÃÍ¾µÄÑÛ¾µµÈÎïÆ·	352	½Ý¿Ë	10	Ò»°ãÃ³Ò×	11419	Ç§¿Ë	272854	¸±	2,621,929
202109	90049090	Î´ÁÐÃû½ÃÕýÊÓÁ¦¡¢»¤Ä¿µÈÓÃÍ¾µÄÑÛ¾µµÈÎïÆ·	353	Ë¹Âå·¥¿Ë	10	Ò»°ãÃ³Ò×	335	Ç§¿Ë	3501	¸±	37,631
202109	90049090	Î´ÁÐÃû½ÃÕýÊÓÁ¦¡¢»¤Ä¿µÈÓÃÍ¾µÄÑÛ¾µµÈÎïÆ·	354	±±ÂíÆä¶Ù¹²ºÍ¹ú	10	Ò»°ãÃ³Ò×	512	Ç§¿Ë	12000	¸±	14,667
202109	90049090	Î´ÁÐÃû½ÃÕýÊÓÁ¦¡¢»¤Ä¿µÈÓÃÍ¾µÄÑÛ¾µµÈÎïÆ·	355	²¨ºÚ	10	Ò»°ãÃ³Ò×	70	Ç§¿Ë	2161	¸±	4,765
202109	90049090	Î´ÁÐÃû½ÃÕýÊÓÁ¦¡¢»¤Ä¿µÈÓÃÍ¾µÄÑÛ¾µµÈÎïÆ·	358	Èû¶ûÎ¬ÑÇ	10	Ò»°ãÃ³Ò×	2486	Ç§¿Ë	39549	¸±	350,571
202109	90049090	Î´ÁÐÃû½ÃÕýÊÓÁ¦¡¢»¤Ä¿µÈÓÃÍ¾µÄÑÛ¾µµÈÎïÆ·	359	ºÚÉ½	10	Ò»°ãÃ³Ò×	0	Ç§¿Ë	2	¸±	196
202109	90049090	Î´ÁÐÃû½ÃÕýÊÓÁ¦¡¢»¤Ä¿µÈÓÃÍ¾µÄÑÛ¾µµÈÎïÆ·	402	°¢¸ùÍ¢	10	Ò»°ãÃ³Ò×	5573	Ç§¿Ë	41643	¸±	645,588
202109	90049090	Î´ÁÐÃû½ÃÕýÊÓÁ¦¡¢»¤Ä¿µÈÓÃÍ¾µÄÑÛ¾µµÈÎïÆ·	404	°Í¹þÂí	10	Ò»°ãÃ³Ò×	360	Ç§¿Ë	12000	¸±	35,962
202109	90049090	Î´ÁÐÃû½ÃÕýÊÓÁ¦¡¢»¤Ä¿µÈÓÃÍ¾µÄÑÛ¾µµÈÎïÆ·	405	°Í°Í¶àË¹	10	Ò»°ãÃ³Ò×	47	Ç§¿Ë	880	¸±	8,412
202109	90049090	Î´ÁÐÃû½ÃÕýÊÓÁ¦¡¢»¤Ä¿µÈÓÃÍ¾µÄÑÛ¾µµÈÎïÆ·	408	¶àÃñ×å²£ÀûÎ¬ÑÇ¹ú	10	Ò»°ãÃ³Ò×	123	Ç§¿Ë	3231	¸±	42,128
202109	90049090	Î´ÁÐÃû½ÃÕýÊÓÁ¦¡¢»¤Ä¿µÈÓÃÍ¾µÄÑÛ¾µµÈÎïÆ·	410	°ÍÎ÷	10	Ò»°ãÃ³Ò×	70797	Ç§¿Ë	1670676	¸±	4,929,731
202109	90049090	Î´ÁÐÃû½ÃÕýÊÓÁ¦¡¢»¤Ä¿µÈÓÃÍ¾µÄÑÛ¾µµÈÎïÆ·	412	ÖÇÀû	10	Ò»°ãÃ³Ò×	26891	Ç§¿Ë	804266	¸±	4,959,278
202109	90049090	Î´ÁÐÃû½ÃÕýÊÓÁ¦¡¢»¤Ä¿µÈÓÃÍ¾µÄÑÛ¾µµÈÎïÆ·	413	¸çÂ×±ÈÑÇ	10	Ò»°ãÃ³Ò×	24710	Ç§¿Ë	1070061	¸±	2,675,394
202109	90049090	Î´ÁÐÃû½ÃÕýÊÓÁ¦¡¢»¤Ä¿µÈÓÃÍ¾µÄÑÛ¾µµÈÎïÆ·	415	¸çË¹´ïÀè¼Ó	10	Ò»°ãÃ³Ò×	1158	Ç§¿Ë	23328	¸±	86,319
202109	90049090	Î´ÁÐÃû½ÃÕýÊÓÁ¦¡¢»¤Ä¿µÈÓÃÍ¾µÄÑÛ¾µµÈÎïÆ·	416	¹Å°Í	10	Ò»°ãÃ³Ò×	549	Ç§¿Ë	9275	¸±	129,537
202109	90049090	Î´ÁÐÃû½ÃÕýÊÓÁ¦¡¢»¤Ä¿µÈÓÃÍ¾µÄÑÛ¾µµÈÎïÆ·	416	¹Å°Í	11	¹ú¼Ò¼ä¡¢¹ú¼Ê×éÖ¯ÎÞ³¥Ô®ÖúºÍÔùËÍµÄÎï×Ê	1700	Ç§¿Ë	20000	¸±	84,000
202109	90049090	Î´ÁÐÃû½ÃÕýÊÓÁ¦¡¢»¤Ä¿µÈÓÃÍ¾µÄÑÛ¾µµÈÎïÆ·	418	¶àÃ×Äá¼Ó¹²ºÍ¹ú	10	Ò»°ãÃ³Ò×	475	Ç§¿Ë	11270	¸±	27,878
202109	90049090	Î´ÁÐÃû½ÃÕýÊÓÁ¦¡¢»¤Ä¿µÈÓÃÍ¾µÄÑÛ¾µµÈÎïÆ·	419	¶ò¹Ï¶à¶û	10	Ò»°ãÃ³Ò×	5574	Ç§¿Ë	119551	¸±	571,221
202109	90049090	Î´ÁÐÃû½ÃÕýÊÓÁ¦¡¢»¤Ä¿µÈÓÃÍ¾µÄÑÛ¾µµÈÎïÆ·	421	¸ñÁÖÄÉ´ï	10	Ò»°ãÃ³Ò×	19	Ç§¿Ë	760	¸±	1,724
202109	90049090	Î´ÁÐÃû½ÃÕýÊÓÁ¦¡¢»¤Ä¿µÈÓÃÍ¾µÄÑÛ¾µµÈÎïÆ·	422	¹ÏµÂÂÞÆÕ	10	Ò»°ãÃ³Ò×	85	Ç§¿Ë	2340	¸±	9,581
202109	90049090	Î´ÁÐÃû½ÃÕýÊÓÁ¦¡¢»¤Ä¿µÈÓÃÍ¾µÄÑÛ¾µµÈÎïÆ·	423	Î£µØÂíÀ­	10	Ò»°ãÃ³Ò×	54	Ç§¿Ë	840	¸±	4,214
202109	90049090	Î´ÁÐÃû½ÃÕýÊÓÁ¦¡¢»¤Ä¿µÈÓÃÍ¾µÄÑÛ¾µµÈÎïÆ·	424	¹çÑÇÄÇ	10	Ò»°ãÃ³Ò×	557	Ç§¿Ë	9610	¸±	26,855
202109	90049090	Î´ÁÐÃû½ÃÕýÊÓÁ¦¡¢»¤Ä¿µÈÓÃÍ¾µÄÑÛ¾µµÈÎïÆ·	426	ºé¶¼À­Ë¹	10	Ò»°ãÃ³Ò×	2674	Ç§¿Ë	34260	¸±	115,100
202109	90049090	Î´ÁÐÃû½ÃÕýÊÓÁ¦¡¢»¤Ä¿µÈÓÃÍ¾µÄÑÛ¾µµÈÎïÆ·	427	ÑÀÂò¼Ó	10	Ò»°ãÃ³Ò×	34	Ç§¿Ë	960	¸±	1,516
202109	90049090	Î´ÁÐÃû½ÃÕýÊÓÁ¦¡¢»¤Ä¿µÈÓÃÍ¾µÄÑÛ¾µµÈÎïÆ·	428	ÂíÌáÄá¿Ë	10	Ò»°ãÃ³Ò×	32	Ç§¿Ë	1260	¸±	5,718
202109	90049090	Î´ÁÐÃû½ÃÕýÊÓÁ¦¡¢»¤Ä¿µÈÓÃÍ¾µÄÑÛ¾µµÈÎïÆ·	429	Ä«Î÷¸ç	10	Ò»°ãÃ³Ò×	65473	Ç§¿Ë	1679103	¸±	5,099,984
202109	90049090	Î´ÁÐÃû½ÃÕýÊÓÁ¦¡¢»¤Ä¿µÈÓÃÍ¾µÄÑÛ¾µµÈÎïÆ·	431	Äá¼ÓÀ­¹Ï	10	Ò»°ãÃ³Ò×	517	Ç§¿Ë	7016	¸±	59,135
202109	90049090	Î´ÁÐÃû½ÃÕýÊÓÁ¦¡¢»¤Ä¿µÈÓÃÍ¾µÄÑÛ¾µµÈÎïÆ·	432	°ÍÄÃÂí	10	Ò»°ãÃ³Ò×	17440	Ç§¿Ë	653840	¸±	1,758,506
202109	90049090	Î´ÁÐÃû½ÃÕýÊÓÁ¦¡¢»¤Ä¿µÈÓÃÍ¾µÄÑÛ¾µµÈÎïÆ·	433	°ÍÀ­¹ç	10	Ò»°ãÃ³Ò×	1285	Ç§¿Ë	37270	¸±	85,555
202109	90049090	Î´ÁÐÃû½ÃÕýÊÓÁ¦¡¢»¤Ä¿µÈÓÃÍ¾µÄÑÛ¾µµÈÎïÆ·	434	ÃØÂ³	10	Ò»°ãÃ³Ò×	18208	Ç§¿Ë	463950	¸±	2,205,678
202109	90049090	Î´ÁÐÃû½ÃÕýÊÓÁ¦¡¢»¤Ä¿µÈÓÃÍ¾µÄÑÛ¾µµÈÎïÆ·	435	²¨¶àÀè¸÷	10	Ò»°ãÃ³Ò×	1081	Ç§¿Ë	6787	¸±	154,959
202109	90049090	Î´ÁÐÃû½ÃÕýÊÓÁ¦¡¢»¤Ä¿µÈÓÃÍ¾µÄÑÛ¾µµÈÎïÆ·	440	Èø¶ûÍß¶à	10	Ò»°ãÃ³Ò×	4769	Ç§¿Ë	154378	¸±	246,100
202109	90049090	Î´ÁÐÃû½ÃÕýÊÓÁ¦¡¢»¤Ä¿µÈÓÃÍ¾µÄÑÛ¾µµÈÎïÆ·	441	ËÕÀïÄÏ	10	Ò»°ãÃ³Ò×	5208	Ç§¿Ë	17360	¸±	56,346
202109	90049090	Î´ÁÐÃû½ÃÕýÊÓÁ¦¡¢»¤Ä¿µÈÓÃÍ¾µÄÑÛ¾µµÈÎïÆ·	442	ÌØÁ¢Äá´ïºÍ¶à°Í¸ç	10	Ò»°ãÃ³Ò×	291	Ç§¿Ë	3267	¸±	25,143
202109	90049090	Î´ÁÐÃû½ÃÕýÊÓÁ¦¡¢»¤Ä¿µÈÓÃÍ¾µÄÑÛ¾µµÈÎïÆ·	443	ÌØ¿ËË¹ºÍ¿­¿ÆË¹Èºµº	10	Ò»°ãÃ³Ò×	25	Ç§¿Ë	500	¸±	5,193
202109	90049090	Î´ÁÐÃû½ÃÕýÊÓÁ¦¡¢»¤Ä¿µÈÓÃÍ¾µÄÑÛ¾µµÈÎïÆ·	444	ÎÚÀ­¹ç	10	Ò»°ãÃ³Ò×	43202	Ç§¿Ë	2637953	¸±	2,143,054
202109	90049090	Î´ÁÐÃû½ÃÕýÊÓÁ¦¡¢»¤Ä¿µÈÓÃÍ¾µÄÑÛ¾µµÈÎïÆ·	445	Î¯ÄÚÈðÀ­	10	Ò»°ãÃ³Ò×	1203	Ç§¿Ë	20460	¸±	158,459
202109	90049090	Î´ÁÐÃû½ÃÕýÊÓÁ¦¡¢»¤Ä¿µÈÓÃÍ¾µÄÑÛ¾µµÈÎïÆ·	501	¼ÓÄÃ´ó	10	Ò»°ãÃ³Ò×	68861	Ç§¿Ë	1755780	¸±	15,463,408
202109	90049090	Î´ÁÐÃû½ÃÕýÊÓÁ¦¡¢»¤Ä¿µÈÓÃÍ¾µÄÑÛ¾µµÈÎïÆ·	502	ÃÀ¹ú	10	Ò»°ãÃ³Ò×	1013134	Ç§¿Ë	28180761	¸±	214,721,475
202109	90049090	Î´ÁÐÃû½ÃÕýÊÓÁ¦¡¢»¤Ä¿µÈÓÃÍ¾µÄÑÛ¾µµÈÎïÆ·	601	°Ä´óÀûÑÇ	10	Ò»°ãÃ³Ò×	51513	Ç§¿Ë	647718	¸±	8,255,166
202109	90049090	Î´ÁÐÃû½ÃÕýÊÓÁ¦¡¢»¤Ä¿µÈÓÃÍ¾µÄÑÛ¾µµÈÎïÆ·	603	ì³¼Ã	10	Ò»°ãÃ³Ò×	550	Ç§¿Ë	5590	¸±	35,875
202109	90049090	Î´ÁÐÃû½ÃÕýÊÓÁ¦¡¢»¤Ä¿µÈÓÃÍ¾µÄÑÛ¾µµÈÎïÆ·	607	ÐÂ¿¦Àï¶àÄáÑÇ	10	Ò»°ãÃ³Ò×	128	Ç§¿Ë	2712	¸±	11,174
202109	90049090	Î´ÁÐÃû½ÃÕýÊÓÁ¦¡¢»¤Ä¿µÈÓÃÍ¾µÄÑÛ¾µµÈÎïÆ·	608	ÍßÅ¬°¢Í¼	10	Ò»°ãÃ³Ò×	60	Ç§¿Ë	744	¸±	9,112
202109	90049090	Î´ÁÐÃû½ÃÕýÊÓÁ¦¡¢»¤Ä¿µÈÓÃÍ¾µÄÑÛ¾µµÈÎïÆ·	609	ÐÂÎ÷À¼	10	Ò»°ãÃ³Ò×	4293	Ç§¿Ë	95957	¸±	749,365
202109	90049090	Î´ÁÐÃû½ÃÕýÊÓÁ¦¡¢»¤Ä¿µÈÓÃÍ¾µÄÑÛ¾µµÈÎïÆ·	611	°Í²¼ÑÇÐÂ¼¸ÄÚÑÇ	10	Ò»°ãÃ³Ò×	1028	Ç§¿Ë	18320	¸±	67,622
202109	90049090	Î´ÁÐÃû½ÃÕýÊÓÁ¦¡¢»¤Ä¿µÈÓÃÍ¾µÄÑÛ¾µµÈÎïÆ·	613	ËùÂÞÃÅÈºµº	10	Ò»°ãÃ³Ò×	163	Ç§¿Ë	3536	¸±	42,998
202109	90049090	Î´ÁÐÃû½ÃÕýÊÓÁ¦¡¢»¤Ä¿µÈÓÃÍ¾µÄÑÛ¾µµÈÎïÆ·	613	ËùÂÞÃÅÈºµº	11	¹ú¼Ò¼ä¡¢¹ú¼Ê×éÖ¯ÎÞ³¥Ô®ÖúºÍÔùËÍµÄÎï×Ê	15	Ç§¿Ë	30	¸±	45
202109	90049090	Î´ÁÐÃû½ÃÕýÊÓÁ¦¡¢»¤Ä¿µÈÓÃÍ¾µÄÑÛ¾µµÈÎïÆ·	614	ÌÀ¼Ó	10	Ò»°ãÃ³Ò×	413	Ç§¿Ë	5000	¸±	18,364
202109	90049090	Î´ÁÐÃû½ÃÕýÊÓÁ¦¡¢»¤Ä¿µÈÓÃÍ¾µÄÑÛ¾µµÈÎïÆ·	623	·¨Êô²¨ÀûÄáÎ÷ÑÇ	10	Ò»°ãÃ³Ò×	216	Ç§¿Ë	2904	¸±	10,809
202110	90049090	Î´ÁÐÃû½ÃÕýÊÓÁ¦¡¢»¤Ä¿µÈÓÃÍ¾µÄÑÛ¾µµÈÎïÆ·	103	ÃÏ¼ÓÀ­¹ú	10	Ò»°ãÃ³Ò×	7533	Ç§¿Ë	334540	¸±	16,764,305
202110	90049090	Î´ÁÐÃû½ÃÕýÊÓÁ¦¡¢»¤Ä¿µÈÓÃÍ¾µÄÑÛ¾µµÈÎïÆ·	104	²»µ¤	10	Ò»°ãÃ³Ò×	12	Ç§¿Ë	300	¸±	961
202110	90049090	Î´ÁÐÃû½ÃÕýÊÓÁ¦¡¢»¤Ä¿µÈÓÃÍ¾µÄÑÛ¾µµÈÎïÆ·	105	ÎÄÀ³	10	Ò»°ãÃ³Ò×	67	Ç§¿Ë	542	¸±	6,204
202110	90049090	Î´ÁÐÃû½ÃÕýÊÓÁ¦¡¢»¤Ä¿µÈÓÃÍ¾µÄÑÛ¾µµÈÎïÆ·	106	Ãåµé	10	Ò»°ãÃ³Ò×	1565	Ç§¿Ë	26303	¸±	295,590
202110	90049090	Î´ÁÐÃû½ÃÕýÊÓÁ¦¡¢»¤Ä¿µÈÓÃÍ¾µÄÑÛ¾µµÈÎïÆ·	106	Ãåµé	11	¹ú¼Ò¼ä¡¢¹ú¼Ê×éÖ¯ÎÞ³¥Ô®ÖúºÍÔùËÍµÄÎï×Ê	23	Ç§¿Ë	400	¸±	4,000
202110	90049090	Î´ÁÐÃû½ÃÕýÊÓÁ¦¡¢»¤Ä¿µÈÓÃÍ¾µÄÑÛ¾µµÈÎïÆ·	107	¼íÆÒÕ¯	10	Ò»°ãÃ³Ò×	24806	Ç§¿Ë	384119	¸±	4,554,220
202110	90049090	Î´ÁÐÃû½ÃÕýÊÓÁ¦¡¢»¤Ä¿µÈÓÃÍ¾µÄÑÛ¾µµÈÎïÆ·	108	ÈûÆÖÂ·Ë¹	10	Ò»°ãÃ³Ò×	1213	Ç§¿Ë	12580	¸±	136,881
202110	90049090	Î´ÁÐÃû½ÃÕýÊÓÁ¦¡¢»¤Ä¿µÈÓÃÍ¾µÄÑÛ¾µµÈÎïÆ·	110	ÖÐ¹úÏã¸Û	10	Ò»°ãÃ³Ò×	23220	Ç§¿Ë	709397	¸±	22,394,779
202110	90049090	Î´ÁÐÃû½ÃÕýÊÓÁ¦¡¢»¤Ä¿µÈÓÃÍ¾µÄÑÛ¾µµÈÎïÆ·	111	Ó¡¶È	10	Ò»°ãÃ³Ò×	20411	Ç§¿Ë	652799	¸±	8,274,391
202110	90049090	Î´ÁÐÃû½ÃÕýÊÓÁ¦¡¢»¤Ä¿µÈÓÃÍ¾µÄÑÛ¾µµÈÎïÆ·	112	Ó¡¶ÈÄáÎ÷ÑÇ	10	Ò»°ãÃ³Ò×	62543	Ç§¿Ë	2068473	¸±	14,014,057
202110	90049090	Î´ÁÐÃû½ÃÕýÊÓÁ¦¡¢»¤Ä¿µÈÓÃÍ¾µÄÑÛ¾µµÈÎïÆ·	113	ÒÁÀÊ	10	Ò»°ãÃ³Ò×	1087	Ç§¿Ë	13958	¸±	2,236,132
202110	90049090	Î´ÁÐÃû½ÃÕýÊÓÁ¦¡¢»¤Ä¿µÈÓÃÍ¾µÄÑÛ¾µµÈÎïÆ·	114	ÒÁÀ­¿Ë	10	Ò»°ãÃ³Ò×	8101	Ç§¿Ë	180839	¸±	4,850,285
202110	90049090	Î´ÁÐÃû½ÃÕýÊÓÁ¦¡¢»¤Ä¿µÈÓÃÍ¾µÄÑÛ¾µµÈÎïÆ·	115	ÒÔÉ«ÁÐ	10	Ò»°ãÃ³Ò×	5597	Ç§¿Ë	95419	¸±	1,194,602
202110	90049090	Î´ÁÐÃû½ÃÕýÊÓÁ¦¡¢»¤Ä¿µÈÓÃÍ¾µÄÑÛ¾µµÈÎïÆ·	116	ÈÕ±¾	10	Ò»°ãÃ³Ò×	99305	Ç§¿Ë	2685407	¸±	23,437,799
202110	90049090	Î´ÁÐÃû½ÃÕýÊÓÁ¦¡¢»¤Ä¿µÈÓÃÍ¾µÄÑÛ¾µµÈÎïÆ·	117	Ô¼µ©	10	Ò»°ãÃ³Ò×	608	Ç§¿Ë	13347	¸±	385,808
202110	90049090	Î´ÁÐÃû½ÃÕýÊÓÁ¦¡¢»¤Ä¿µÈÓÃÍ¾µÄÑÛ¾µµÈÎïÆ·	118	¿ÆÍþÌØ	10	Ò»°ãÃ³Ò×	735	Ç§¿Ë	10735	¸±	47,874
202110	90049090	Î´ÁÐÃû½ÃÕýÊÓÁ¦¡¢»¤Ä¿µÈÓÃÍ¾µÄÑÛ¾µµÈÎïÆ·	120	Àè°ÍÄÛ	10	Ò»°ãÃ³Ò×	966	Ç§¿Ë	18445	¸±	39,322
202110	90049090	Î´ÁÐÃû½ÃÕýÊÓÁ¦¡¢»¤Ä¿µÈÓÃÍ¾µÄÑÛ¾µµÈÎïÆ·	122	ÂíÀ´Î÷ÑÇ	10	Ò»°ãÃ³Ò×	28440	Ç§¿Ë	235282	¸±	7,892,375
202110	90049090	Î´ÁÐÃû½ÃÕýÊÓÁ¦¡¢»¤Ä¿µÈÓÃÍ¾µÄÑÛ¾µµÈÎïÆ·	123	Âí¶û´ú·ò	10	Ò»°ãÃ³Ò×	130	Ç§¿Ë	830	¸±	669
202110	90049090	Î´ÁÐÃû½ÃÕýÊÓÁ¦¡¢»¤Ä¿µÈÓÃÍ¾µÄÑÛ¾µµÈÎïÆ·	124	ÃÉ¹Å	10	Ò»°ãÃ³Ò×	2	Ç§¿Ë	20	¸±	1,547
202110	90049090	Î´ÁÐÃû½ÃÕýÊÓÁ¦¡¢»¤Ä¿µÈÓÃÍ¾µÄÑÛ¾µµÈÎïÆ·	125	Äá²´¶ûÁª°îÃñÖ÷¹²ºÍ¹ú	10	Ò»°ãÃ³Ò×	470	Ç§¿Ë	11454	¸±	229,431
202110	90049090	Î´ÁÐÃû½ÃÕýÊÓÁ¦¡¢»¤Ä¿µÈÓÃÍ¾µÄÑÛ¾µµÈÎïÆ·	126	°¢Âü	10	Ò»°ãÃ³Ò×	813	Ç§¿Ë	12757	¸±	44,627
202110	90049090	Î´ÁÐÃû½ÃÕýÊÓÁ¦¡¢»¤Ä¿µÈÓÃÍ¾µÄÑÛ¾µµÈÎïÆ·	127	°Í»ùË¹Ì¹	10	Ò»°ãÃ³Ò×	103	Ç§¿Ë	1849	¸±	8,552
202110	90049090	Î´ÁÐÃû½ÃÕýÊÓÁ¦¡¢»¤Ä¿µÈÓÃÍ¾µÄÑÛ¾µµÈÎïÆ·	129	·ÆÂÉ±ö	10	Ò»°ãÃ³Ò×	12603	Ç§¿Ë	115643	¸±	2,602,692
202110	90049090	Î´ÁÐÃû½ÃÕýÊÓÁ¦¡¢»¤Ä¿µÈÓÃÍ¾µÄÑÛ¾µµÈÎïÆ·	130	¿¨Ëþ¶û	10	Ò»°ãÃ³Ò×	3086	Ç§¿Ë	83072	¸±	189,985
202110	90049090	Î´ÁÐÃû½ÃÕýÊÓÁ¦¡¢»¤Ä¿µÈÓÃÍ¾µÄÑÛ¾µµÈÎïÆ·	131	É³ÌØ°¢À­²®	10	Ò»°ãÃ³Ò×	5266	Ç§¿Ë	168298	¸±	4,546,408
202110	90049090	Î´ÁÐÃû½ÃÕýÊÓÁ¦¡¢»¤Ä¿µÈÓÃÍ¾µÄÑÛ¾µµÈÎïÆ·	132	ÐÂ¼ÓÆÂ	10	Ò»°ãÃ³Ò×	11196	Ç§¿Ë	163198	¸±	2,950,017
202110	90049090	Î´ÁÐÃû½ÃÕýÊÓÁ¦¡¢»¤Ä¿µÈÓÃÍ¾µÄÑÛ¾µµÈÎïÆ·	133	º«¹ú	10	Ò»°ãÃ³Ò×	28706	Ç§¿Ë	371962	¸±	4,922,777
202110	90049090	Î´ÁÐÃû½ÃÕýÊÓÁ¦¡¢»¤Ä¿µÈÓÃÍ¾µÄÑÛ¾µµÈÎïÆ·	134	Ë¹ÀïÀ¼¿¨	10	Ò»°ãÃ³Ò×	94	Ç§¿Ë	2961	¸±	91,619
202110	90049090	Î´ÁÐÃû½ÃÕýÊÓÁ¦¡¢»¤Ä¿µÈÓÃÍ¾µÄÑÛ¾µµÈÎïÆ·	135	ÐðÀûÑÇ	10	Ò»°ãÃ³Ò×	53	Ç§¿Ë	1020	¸±	3,841
202110	90049090	Î´ÁÐÃû½ÃÕýÊÓÁ¦¡¢»¤Ä¿µÈÓÃÍ¾µÄÑÛ¾µµÈÎïÆ·	136	Ì©¹ú	10	Ò»°ãÃ³Ò×	20614	Ç§¿Ë	432832	¸±	2,157,991
202110	90049090	Î´ÁÐÃû½ÃÕýÊÓÁ¦¡¢»¤Ä¿µÈÓÃÍ¾µÄÑÛ¾µµÈÎïÆ·	137	ÍÁ¶úÆä	10	Ò»°ãÃ³Ò×	914	Ç§¿Ë	5451	¸±	152,549
202110	90049090	Î´ÁÐÃû½ÃÕýÊÓÁ¦¡¢»¤Ä¿µÈÓÃÍ¾µÄÑÛ¾µµÈÎïÆ·	138	°¢ÁªÇõ	10	Ò»°ãÃ³Ò×	16821	Ç§¿Ë	421989	¸±	5,838,861
202110	90049090	Î´ÁÐÃû½ÃÕýÊÓÁ¦¡¢»¤Ä¿µÈÓÃÍ¾µÄÑÛ¾µµÈÎïÆ·	139	Ò²ÃÅ	10	Ò»°ãÃ³Ò×	1120	Ç§¿Ë	7500	¸±	28,892
202110	90049090	Î´ÁÐÃû½ÃÕýÊÓÁ¦¡¢»¤Ä¿µÈÓÃÍ¾µÄÑÛ¾µµÈÎïÆ·	141	Ô½ÄÏ	10	Ò»°ãÃ³Ò×	5155	Ç§¿Ë	133155	¸±	375,327
202110	90049090	Î´ÁÐÃû½ÃÕýÊÓÁ¦¡¢»¤Ä¿µÈÓÃÍ¾µÄÑÛ¾µµÈÎïÆ·	143	ÖÐ¹úÌ¨Íå	10	Ò»°ãÃ³Ò×	3373	Ç§¿Ë	23760	¸±	761,420
202110	90049090	Î´ÁÐÃû½ÃÕýÊÓÁ¦¡¢»¤Ä¿µÈÓÃÍ¾µÄÑÛ¾µµÈÎïÆ·	144	¶«µÛãë	10	Ò»°ãÃ³Ò×	192	Ç§¿Ë	4080	¸±	11,088
202110	90049090	Î´ÁÐÃû½ÃÕýÊÓÁ¦¡¢»¤Ä¿µÈÓÃÍ¾µÄÑÛ¾µµÈÎïÆ·	145	¹þÈø¿ËË¹Ì¹	10	Ò»°ãÃ³Ò×	2128	Ç§¿Ë	29083	¸±	147,373
202110	90049090	Î´ÁÐÃû½ÃÕýÊÓÁ¦¡¢»¤Ä¿µÈÓÃÍ¾µÄÑÛ¾µµÈÎïÆ·	146	¼ª¶û¼ªË¹Ë¹Ì¹	10	Ò»°ãÃ³Ò×	401	Ç§¿Ë	13204	¸±	548,204
202110	90049090	Î´ÁÐÃû½ÃÕýÊÓÁ¦¡¢»¤Ä¿µÈÓÃÍ¾µÄÑÛ¾µµÈÎïÆ·	147	Ëþ¼ª¿ËË¹Ì¹	10	Ò»°ãÃ³Ò×	100	Ç§¿Ë	1200	¸±	6,462
202110	90049090	Î´ÁÐÃû½ÃÕýÊÓÁ¦¡¢»¤Ä¿µÈÓÃÍ¾µÄÑÛ¾µµÈÎïÆ·	148	ÍÁ¿âÂüË¹Ì¹	10	Ò»°ãÃ³Ò×	44	Ç§¿Ë	1080	¸±	3,617
202110	90049090	Î´ÁÐÃû½ÃÕýÊÓÁ¦¡¢»¤Ä¿µÈÓÃÍ¾µÄÑÛ¾µµÈÎïÆ·	149	ÎÚ×È±ð¿ËË¹Ì¹	10	Ò»°ãÃ³Ò×	4001	Ç§¿Ë	119000	¸±	137,976
202110	90049090	Î´ÁÐÃû½ÃÕýÊÓÁ¦¡¢»¤Ä¿µÈÓÃÍ¾µÄÑÛ¾µµÈÎïÆ·	201	°¢¶û¼°ÀûÑÇ	10	Ò»°ãÃ³Ò×	212	Ç§¿Ë	2050	¸±	72,466
202110	90049090	Î´ÁÐÃû½ÃÕýÊÓÁ¦¡¢»¤Ä¿µÈÓÃÍ¾µÄÑÛ¾µµÈÎïÆ·	202	°²¸çÀ­	10	Ò»°ãÃ³Ò×	557	Ç§¿Ë	7802	¸±	23,939
202110	90049090	Î´ÁÐÃû½ÃÕýÊÓÁ¦¡¢»¤Ä¿µÈÓÃÍ¾µÄÑÛ¾µµÈÎïÆ·	203	±´Äþ	10	Ò»°ãÃ³Ò×	179	Ç§¿Ë	4160	¸±	14,425
202110	90049090	Î´ÁÐÃû½ÃÕýÊÓÁ¦¡¢»¤Ä¿µÈÓÃÍ¾µÄÑÛ¾µµÈÎïÆ·	204	²©´ÄÍßÄÉ	10	Ò»°ãÃ³Ò×	171	Ç§¿Ë	1540	¸±	15,401
202110	90049090	Î´ÁÐÃû½ÃÕýÊÓÁ¦¡¢»¤Ä¿µÈÓÃÍ¾µÄÑÛ¾µµÈÎïÆ·	206	¿¦ÂóÂ¡	10	Ò»°ãÃ³Ò×	150	Ç§¿Ë	3640	¸±	10,042
202110	90049090	Î´ÁÐÃû½ÃÕýÊÓÁ¦¡¢»¤Ä¿µÈÓÃÍ¾µÄÑÛ¾µµÈÎïÆ·	213	¸Õ¹û(²¼)	10	Ò»°ãÃ³Ò×	734	Ç§¿Ë	6600	¸±	6,426
202110	90049090	Î´ÁÐÃû½ÃÕýÊÓÁ¦¡¢»¤Ä¿µÈÓÃÍ¾µÄÑÛ¾µµÈÎïÆ·	215	°£¼°	10	Ò»°ãÃ³Ò×	32	Ç§¿Ë	400	¸±	1,630
202110	90049090	Î´ÁÐÃû½ÃÕýÊÓÁ¦¡¢»¤Ä¿µÈÓÃÍ¾µÄÑÛ¾µµÈÎïÆ·	217	°£Èû¶í±ÈÑÇ	10	Ò»°ãÃ³Ò×	63	Ç§¿Ë	437	¸±	6,241
202110	90049090	Î´ÁÐÃû½ÃÕýÊÓÁ¦¡¢»¤Ä¿µÈÓÃÍ¾µÄÑÛ¾µµÈÎïÆ·	218	¼ÓÅî	10	Ò»°ãÃ³Ò×	732	Ç§¿Ë	13540	¸±	48,746
202110	90049090	Î´ÁÐÃû½ÃÕýÊÓÁ¦¡¢»¤Ä¿µÈÓÃÍ¾µÄÑÛ¾µµÈÎïÆ·	220	¼ÓÄÉ	10	Ò»°ãÃ³Ò×	841	Ç§¿Ë	5436	¸±	79,361
202110	90049090	Î´ÁÐÃû½ÃÕýÊÓÁ¦¡¢»¤Ä¿µÈÓÃÍ¾µÄÑÛ¾µµÈÎïÆ·	221	¼¸ÄÚÑÇ	10	Ò»°ãÃ³Ò×	457	Ç§¿Ë	6700	¸±	32,335
202110	90049090	Î´ÁÐÃû½ÃÕýÊÓÁ¦¡¢»¤Ä¿µÈÓÃÍ¾µÄÑÛ¾µµÈÎïÆ·	222	¼¸ÄÚÑÇ±ÈÉÜ	10	Ò»°ãÃ³Ò×	35	Ç§¿Ë	1080	¸±	2,408
202110	90049090	Î´ÁÐÃû½ÃÕýÊÓÁ¦¡¢»¤Ä¿µÈÓÃÍ¾µÄÑÛ¾µµÈÎïÆ·	223	¿ÆÌØµÏÍß	10	Ò»°ãÃ³Ò×	733	Ç§¿Ë	12360	¸±	28,534
202110	90049090	Î´ÁÐÃû½ÃÕýÊÓÁ¦¡¢»¤Ä¿µÈÓÃÍ¾µÄÑÛ¾µµÈÎïÆ·	224	¿ÏÄáÑÇ	10	Ò»°ãÃ³Ò×	4440	Ç§¿Ë	103790	¸±	310,318
202110	90049090	Î´ÁÐÃû½ÃÕýÊÓÁ¦¡¢»¤Ä¿µÈÓÃÍ¾µÄÑÛ¾µµÈÎïÆ·	225	Àû±ÈÀïÑÇ	10	Ò»°ãÃ³Ò×	205	Ç§¿Ë	3000	¸±	9,130
202110	90049090	Î´ÁÐÃû½ÃÕýÊÓÁ¦¡¢»¤Ä¿µÈÓÃÍ¾µÄÑÛ¾µµÈÎïÆ·	226	Àû±ÈÑÇ	10	Ò»°ãÃ³Ò×	844	Ç§¿Ë	10600	¸±	45,732
202110	90049090	Î´ÁÐÃû½ÃÕýÊÓÁ¦¡¢»¤Ä¿µÈÓÃÍ¾µÄÑÛ¾µµÈÎïÆ·	227	Âí´ï¼ÓË¹¼Ó	10	Ò»°ãÃ³Ò×	8299	Ç§¿Ë	104104	¸±	426,234
202110	90049090	Î´ÁÐÃû½ÃÕýÊÓÁ¦¡¢»¤Ä¿µÈÓÃÍ¾µÄÑÛ¾µµÈÎïÆ·	230	Ã«ÀïËþÄáÑÇ	10	Ò»°ãÃ³Ò×	1186	Ç§¿Ë	14705	¸±	40,009
202110	90049090	Î´ÁÐÃû½ÃÕýÊÓÁ¦¡¢»¤Ä¿µÈÓÃÍ¾µÄÑÛ¾µµÈÎïÆ·	231	Ã«ÀïÇóË¹	10	Ò»°ãÃ³Ò×	297	Ç§¿Ë	5431	¸±	15,451
202110	90049090	Î´ÁÐÃû½ÃÕýÊÓÁ¦¡¢»¤Ä¿µÈÓÃÍ¾µÄÑÛ¾µµÈÎïÆ·	232	Ä¦Âå¸ç	10	Ò»°ãÃ³Ò×	9170	Ç§¿Ë	220899	¸±	2,694,566
202110	90049090	Î´ÁÐÃû½ÃÕýÊÓÁ¦¡¢»¤Ä¿µÈÓÃÍ¾µÄÑÛ¾µµÈÎïÆ·	233	ÄªÉ£±È¿Ë	10	Ò»°ãÃ³Ò×	86	Ç§¿Ë	1560	¸±	4,183
202110	90049090	Î´ÁÐÃû½ÃÕýÊÓÁ¦¡¢»¤Ä¿µÈÓÃÍ¾µÄÑÛ¾µµÈÎïÆ·	234	ÄÉÃ×±ÈÑÇ	10	Ò»°ãÃ³Ò×	119	Ç§¿Ë	1584	¸±	17,666
202110	90049090	Î´ÁÐÃû½ÃÕýÊÓÁ¦¡¢»¤Ä¿µÈÓÃÍ¾µÄÑÛ¾µµÈÎïÆ·	236	ÄáÈÕÀûÑÇ	10	Ò»°ãÃ³Ò×	2091	Ç§¿Ë	74440	¸±	2,004,218
202110	90049090	Î´ÁÐÃû½ÃÕýÊÓÁ¦¡¢»¤Ä¿µÈÓÃÍ¾µÄÑÛ¾µµÈÎïÆ·	237	ÁôÄáÍô	10	Ò»°ãÃ³Ò×	8	Ç§¿Ë	60	¸±	572
202110	90049090	Î´ÁÐÃû½ÃÕýÊÓÁ¦¡¢»¤Ä¿µÈÓÃÍ¾µÄÑÛ¾µµÈÎïÆ·	238	Â¬Íú´ï	10	Ò»°ãÃ³Ò×	140	Ç§¿Ë	1000	¸±	4,106
202110	90049090	Î´ÁÐÃû½ÃÕýÊÓÁ¦¡¢»¤Ä¿µÈÓÃÍ¾µÄÑÛ¾µµÈÎïÆ·	240	ÈûÄÚ¼Ó¶û	10	Ò»°ãÃ³Ò×	305	Ç§¿Ë	4800	¸±	15,676
202110	90049090	Î´ÁÐÃû½ÃÕýÊÓÁ¦¡¢»¤Ä¿µÈÓÃÍ¾µÄÑÛ¾µµÈÎïÆ·	242	ÈûÀ­Àû°º	10	Ò»°ãÃ³Ò×	134	Ç§¿Ë	1920	¸±	5,718
202110	90049090	Î´ÁÐÃû½ÃÕýÊÓÁ¦¡¢»¤Ä¿µÈÓÃÍ¾µÄÑÛ¾µµÈÎïÆ·	244	ÄÏ·Ç	10	Ò»°ãÃ³Ò×	48582	Ç§¿Ë	1149753	¸±	5,765,677
202110	90049090	Î´ÁÐÃû½ÃÕýÊÓÁ¦¡¢»¤Ä¿µÈÓÃÍ¾µÄÑÛ¾µµÈÎïÆ·	247	Ì¹É£ÄáÑÇ	10	Ò»°ãÃ³Ò×	1033	Ç§¿Ë	19500	¸±	53,487
202110	90049090	Î´ÁÐÃû½ÃÕýÊÓÁ¦¡¢»¤Ä¿µÈÓÃÍ¾µÄÑÛ¾µµÈÎïÆ·	248	¶à¸ç	10	Ò»°ãÃ³Ò×	501	Ç§¿Ë	19600	¸±	35,801
202110	90049090	Î´ÁÐÃû½ÃÕýÊÓÁ¦¡¢»¤Ä¿µÈÓÃÍ¾µÄÑÛ¾µµÈÎïÆ·	249	Í»ÄáË¹	10	Ò»°ãÃ³Ò×	1529	Ç§¿Ë	33873	¸±	206,092
202110	90049090	Î´ÁÐÃû½ÃÕýÊÓÁ¦¡¢»¤Ä¿µÈÓÃÍ¾µÄÑÛ¾µµÈÎïÆ·	250	ÎÚ¸É´ï	10	Ò»°ãÃ³Ò×	2173	Ç§¿Ë	42902	¸±	176,120
202110	90049090	Î´ÁÐÃû½ÃÕýÊÓÁ¦¡¢»¤Ä¿µÈÓÃÍ¾µÄÑÛ¾µµÈÎïÆ·	251	²¼»ùÄÉ·¨Ë÷	10	Ò»°ãÃ³Ò×	27	Ç§¿Ë	480	¸±	2,638
202110	90049090	Î´ÁÐÃû½ÃÕýÊÓÁ¦¡¢»¤Ä¿µÈÓÃÍ¾µÄÑÛ¾µµÈÎïÆ·	252	¸Õ¹û(½ð)	10	Ò»°ãÃ³Ò×	1601	Ç§¿Ë	40620	¸±	151,044
202110	90049090	Î´ÁÐÃû½ÃÕýÊÓÁ¦¡¢»¤Ä¿µÈÓÃÍ¾µÄÑÛ¾µµÈÎïÆ·	252	¸Õ¹û(½ð)	11	¹ú¼Ò¼ä¡¢¹ú¼Ê×éÖ¯ÎÞ³¥Ô®ÖúºÍÔùËÍµÄÎï×Ê	1	Ç§¿Ë	20	¸±	35
202110	90049090	Î´ÁÐÃû½ÃÕýÊÓÁ¦¡¢»¤Ä¿µÈÓÃÍ¾µÄÑÛ¾µµÈÎïÆ·	253	ÔÞ±ÈÑÇ	10	Ò»°ãÃ³Ò×	1585	Ç§¿Ë	23597	¸±	86,709
202110	90049090	Î´ÁÐÃû½ÃÕýÊÓÁ¦¡¢»¤Ä¿µÈÓÃÍ¾µÄÑÛ¾µµÈÎïÆ·	254	½ò°Í²¼Î¤	10	Ò»°ãÃ³Ò×	91	Ç§¿Ë	2460	¸±	16,537
202110	90049090	Î´ÁÐÃû½ÃÕýÊÓÁ¦¡¢»¤Ä¿µÈÓÃÍ¾µÄÑÛ¾µµÈÎïÆ·	301	±ÈÀûÊ±	10	Ò»°ãÃ³Ò×	29511	Ç§¿Ë	831126	¸±	5,916,699
202110	90049090	Î´ÁÐÃû½ÃÕýÊÓÁ¦¡¢»¤Ä¿µÈÓÃÍ¾µÄÑÛ¾µµÈÎïÆ·	302	µ¤Âó	10	Ò»°ãÃ³Ò×	13572	Ç§¿Ë	349038	¸±	1,120,570
202110	90049090	Î´ÁÐÃû½ÃÕýÊÓÁ¦¡¢»¤Ä¿µÈÓÃÍ¾µÄÑÛ¾µµÈÎïÆ·	303	Ó¢¹ú	10	Ò»°ãÃ³Ò×	118523	Ç§¿Ë	2637436	¸±	17,672,520
202110	90049090	Î´ÁÐÃû½ÃÕýÊÓÁ¦¡¢»¤Ä¿µÈÓÃÍ¾µÄÑÛ¾µµÈÎïÆ·	304	µÂ¹ú	10	Ò»°ãÃ³Ò×	207947	Ç§¿Ë	4582379	¸±	32,842,847
202110	90049090	Î´ÁÐÃû½ÃÕýÊÓÁ¦¡¢»¤Ä¿µÈÓÃÍ¾µÄÑÛ¾µµÈÎïÆ·	305	·¨¹ú	10	Ò»°ãÃ³Ò×	82941	Ç§¿Ë	1648948	¸±	20,921,791
202110	90049090	Î´ÁÐÃû½ÃÕýÊÓÁ¦¡¢»¤Ä¿µÈÓÃÍ¾µÄÑÛ¾µµÈÎïÆ·	306	°®¶ûÀ¼	10	Ò»°ãÃ³Ò×	7719	Ç§¿Ë	235041	¸±	1,274,097
202110	90049090	Î´ÁÐÃû½ÃÕýÊÓÁ¦¡¢»¤Ä¿µÈÓÃÍ¾µÄÑÛ¾µµÈÎïÆ·	307	Òâ´óÀû	10	Ò»°ãÃ³Ò×	123208	Ç§¿Ë	2566755	¸±	18,586,332
202110	90049090	Î´ÁÐÃû½ÃÕýÊÓÁ¦¡¢»¤Ä¿µÈÓÃÍ¾µÄÑÛ¾µµÈÎïÆ·	309	ºÉÀ¼	10	Ò»°ãÃ³Ò×	72396	Ç§¿Ë	2266807	¸±	15,466,032
202110	90049090	Î´ÁÐÃû½ÃÕýÊÓÁ¦¡¢»¤Ä¿µÈÓÃÍ¾µÄÑÛ¾µµÈÎïÆ·	310	Ï£À°	10	Ò»°ãÃ³Ò×	19384	Ç§¿Ë	337083	¸±	1,913,332
202110	90049090	Î´ÁÐÃû½ÃÕýÊÓÁ¦¡¢»¤Ä¿µÈÓÃÍ¾µÄÑÛ¾µµÈÎïÆ·	311	ÆÏÌÑÑÀ	10	Ò»°ãÃ³Ò×	3356	Ç§¿Ë	46221	¸±	499,778
202110	90049090	Î´ÁÐÃû½ÃÕýÊÓÁ¦¡¢»¤Ä¿µÈÓÃÍ¾µÄÑÛ¾µµÈÎïÆ·	312	Î÷°àÑÀ	10	Ò»°ãÃ³Ò×	29816	Ç§¿Ë	457055	¸±	4,804,966
202110	90049090	Î´ÁÐÃû½ÃÕýÊÓÁ¦¡¢»¤Ä¿µÈÓÃÍ¾µÄÑÛ¾µµÈÎïÆ·	315	°ÂµØÀû	10	Ò»°ãÃ³Ò×	1044	Ç§¿Ë	7127	¸±	179,570
202110	90049090	Î´ÁÐÃû½ÃÕýÊÓÁ¦¡¢»¤Ä¿µÈÓÃÍ¾µÄÑÛ¾µµÈÎïÆ·	316	±£¼ÓÀûÑÇ	10	Ò»°ãÃ³Ò×	103	Ç§¿Ë	3502	¸±	30,679
202110	90049090	Î´ÁÐÃû½ÃÕýÊÓÁ¦¡¢»¤Ä¿µÈÓÃÍ¾µÄÑÛ¾µµÈÎïÆ·	318	·ÒÀ¼	10	Ò»°ãÃ³Ò×	6118	Ç§¿Ë	136757	¸±	1,040,598
202110	90049090	Î´ÁÐÃû½ÃÕýÊÓÁ¦¡¢»¤Ä¿µÈÓÃÍ¾µÄÑÛ¾µµÈÎïÆ·	321	ÐÙÑÀÀû	10	Ò»°ãÃ³Ò×	7097	Ç§¿Ë	100257	¸±	2,398,574
202110	90049090	Î´ÁÐÃû½ÃÕýÊÓÁ¦¡¢»¤Ä¿µÈÓÃÍ¾µÄÑÛ¾µµÈÎïÆ·	322	±ùµº	10	Ò»°ãÃ³Ò×	305	Ç§¿Ë	8529	¸±	104,542
202110	90049090	Î´ÁÐÃû½ÃÕýÊÓÁ¦¡¢»¤Ä¿µÈÓÃÍ¾µÄÑÛ¾µµÈÎïÆ·	324	Âí¶úËû	10	Ò»°ãÃ³Ò×	69	Ç§¿Ë	2289	¸±	27,775
202110	90049090	Î´ÁÐÃû½ÃÕýÊÓÁ¦¡¢»¤Ä¿µÈÓÃÍ¾µÄÑÛ¾µµÈÎïÆ·	326	Å²Íþ	10	Ò»°ãÃ³Ò×	20038	Ç§¿Ë	375099	¸±	2,309,467
202110	90049090	Î´ÁÐÃû½ÃÕýÊÓÁ¦¡¢»¤Ä¿µÈÓÃÍ¾µÄÑÛ¾µµÈÎïÆ·	327	²¨À¼	10	Ò»°ãÃ³Ò×	26151	Ç§¿Ë	726919	¸±	3,049,109
202110	90049090	Î´ÁÐÃû½ÃÕýÊÓÁ¦¡¢»¤Ä¿µÈÓÃÍ¾µÄÑÛ¾µµÈÎïÆ·	328	ÂÞÂíÄáÑÇ	10	Ò»°ãÃ³Ò×	1995	Ç§¿Ë	62609	¸±	522,253
202110	90049090	Î´ÁÐÃû½ÃÕýÊÓÁ¦¡¢»¤Ä¿µÈÓÃÍ¾µÄÑÛ¾µµÈÎïÆ·	330	Èðµä	10	Ò»°ãÃ³Ò×	13111	Ç§¿Ë	246604	¸±	3,436,520
202110	90049090	Î´ÁÐÃû½ÃÕýÊÓÁ¦¡¢»¤Ä¿µÈÓÃÍ¾µÄÑÛ¾µµÈÎïÆ·	331	ÈðÊ¿	10	Ò»°ãÃ³Ò×	1546	Ç§¿Ë	32433	¸±	362,811
202110	90049090	Î´ÁÐÃû½ÃÕýÊÓÁ¦¡¢»¤Ä¿µÈÓÃÍ¾µÄÑÛ¾µµÈÎïÆ·	334	°®É³ÄáÑÇ	10	Ò»°ãÃ³Ò×	4	Ç§¿Ë	11	¸±	12,929
202110	90049090	Î´ÁÐÃû½ÃÕýÊÓÁ¦¡¢»¤Ä¿µÈÓÃÍ¾µÄÑÛ¾µµÈÎïÆ·	335	À­ÍÑÎ¬ÑÇ	10	Ò»°ãÃ³Ò×	1995	Ç§¿Ë	49672	¸±	194,022
202110	90049090	Î´ÁÐÃû½ÃÕýÊÓÁ¦¡¢»¤Ä¿µÈÓÃÍ¾µÄÑÛ¾µµÈÎïÆ·	336	Á¢ÌÕÍð	10	Ò»°ãÃ³Ò×	289	Ç§¿Ë	5239	¸±	26,593
202110	90049090	Î´ÁÐÃû½ÃÕýÊÓÁ¦¡¢»¤Ä¿µÈÓÃÍ¾µÄÑÛ¾µµÈÎïÆ·	337	¸ñÂ³¼ªÑÇ	10	Ò»°ãÃ³Ò×	74	Ç§¿Ë	690	¸±	6,183
202110	90049090	Î´ÁÐÃû½ÃÕýÊÓÁ¦¡¢»¤Ä¿µÈÓÃÍ¾µÄÑÛ¾µµÈÎïÆ·	338	ÑÇÃÀÄáÑÇ	10	Ò»°ãÃ³Ò×	72	Ç§¿Ë	1880	¸±	5,831
202110	90049090	Î´ÁÐÃû½ÃÕýÊÓÁ¦¡¢»¤Ä¿µÈÓÃÍ¾µÄÑÛ¾µµÈÎïÆ·	339	°¢Èû°Ý½®	10	Ò»°ãÃ³Ò×	4	Ç§¿Ë	24	¸±	306
202110	90049090	Î´ÁÐÃû½ÃÕýÊÓÁ¦¡¢»¤Ä¿µÈÓÃÍ¾µÄÑÛ¾µµÈÎïÆ·	340	°×¶íÂÞË¹	10	Ò»°ãÃ³Ò×	1851	Ç§¿Ë	45400	¸±	140,170
202110	90049090	Î´ÁÐÃû½ÃÕýÊÓÁ¦¡¢»¤Ä¿µÈÓÃÍ¾µÄÑÛ¾µµÈÎïÆ·	344	¶íÂÞË¹Áª°î	10	Ò»°ãÃ³Ò×	75965	Ç§¿Ë	1691624	¸±	9,232,729
202110	90049090	Î´ÁÐÃû½ÃÕýÊÓÁ¦¡¢»¤Ä¿µÈÓÃÍ¾µÄÑÛ¾µµÈÎïÆ·	347	ÎÚ¿ËÀ¼	10	Ò»°ãÃ³Ò×	26171	Ç§¿Ë	999045	¸±	2,166,887
202110	90049090	Î´ÁÐÃû½ÃÕýÊÓÁ¦¡¢»¤Ä¿µÈÓÃÍ¾µÄÑÛ¾µµÈÎïÆ·	350	Ë¹ÂåÎÄÄáÑÇ	10	Ò»°ãÃ³Ò×	367	Ç§¿Ë	15309	¸±	179,934
202110	90049090	Î´ÁÐÃû½ÃÕýÊÓÁ¦¡¢»¤Ä¿µÈÓÃÍ¾µÄÑÛ¾µµÈÎïÆ·	351	¿ËÂÞµØÑÇ	10	Ò»°ãÃ³Ò×	188	Ç§¿Ë	4659	¸±	8,461
202110	90049090	Î´ÁÐÃû½ÃÕýÊÓÁ¦¡¢»¤Ä¿µÈÓÃÍ¾µÄÑÛ¾µµÈÎïÆ·	352	½Ý¿Ë	10	Ò»°ãÃ³Ò×	4977	Ç§¿Ë	129178	¸±	1,351,663
202110	90049090	Î´ÁÐÃû½ÃÕýÊÓÁ¦¡¢»¤Ä¿µÈÓÃÍ¾µÄÑÛ¾µµÈÎïÆ·	353	Ë¹Âå·¥¿Ë	10	Ò»°ãÃ³Ò×	103	Ç§¿Ë	2000	¸±	7,739
202110	90049090	Î´ÁÐÃû½ÃÕýÊÓÁ¦¡¢»¤Ä¿µÈÓÃÍ¾µÄÑÛ¾µµÈÎïÆ·	354	±±ÂíÆä¶Ù¹²ºÍ¹ú	10	Ò»°ãÃ³Ò×	397	Ç§¿Ë	5980	¸±	18,890
202110	90049090	Î´ÁÐÃû½ÃÕýÊÓÁ¦¡¢»¤Ä¿µÈÓÃÍ¾µÄÑÛ¾µµÈÎïÆ·	355	²¨ºÚ	10	Ò»°ãÃ³Ò×	593	Ç§¿Ë	11632	¸±	37,363
202110	90049090	Î´ÁÐÃû½ÃÕýÊÓÁ¦¡¢»¤Ä¿µÈÓÃÍ¾µÄÑÛ¾µµÈÎïÆ·	358	Èû¶ûÎ¬ÑÇ	10	Ò»°ãÃ³Ò×	5329	Ç§¿Ë	117645	¸±	325,406
202110	90049090	Î´ÁÐÃû½ÃÕýÊÓÁ¦¡¢»¤Ä¿µÈÓÃÍ¾µÄÑÛ¾µµÈÎïÆ·	359	ºÚÉ½	10	Ò»°ãÃ³Ò×	0	Ç§¿Ë	1	¸±	97
202110	90049090	Î´ÁÐÃû½ÃÕýÊÓÁ¦¡¢»¤Ä¿µÈÓÃÍ¾µÄÑÛ¾µµÈÎïÆ·	402	°¢¸ùÍ¢	10	Ò»°ãÃ³Ò×	18387	Ç§¿Ë	520770	¸±	1,597,224
202110	90049090	Î´ÁÐÃû½ÃÕýÊÓÁ¦¡¢»¤Ä¿µÈÓÃÍ¾µÄÑÛ¾µµÈÎïÆ·	405	°Í°Í¶àË¹	10	Ò»°ãÃ³Ò×	4	Ç§¿Ë	1	¸±	322
202110	90049090	Î´ÁÐÃû½ÃÕýÊÓÁ¦¡¢»¤Ä¿µÈÓÃÍ¾µÄÑÛ¾µµÈÎïÆ·	406	²®Àû×È	10	Ò»°ãÃ³Ò×	85	Ç§¿Ë	1200	¸±	3,285
202110	90049090	Î´ÁÐÃû½ÃÕýÊÓÁ¦¡¢»¤Ä¿µÈÓÃÍ¾µÄÑÛ¾µµÈÎïÆ·	408	¶àÃñ×å²£ÀûÎ¬ÑÇ¹ú	10	Ò»°ãÃ³Ò×	203	Ç§¿Ë	2426	¸±	18,656
202110	90049090	Î´ÁÐÃû½ÃÕýÊÓÁ¦¡¢»¤Ä¿µÈÓÃÍ¾µÄÑÛ¾µµÈÎïÆ·	410	°ÍÎ÷	10	Ò»°ãÃ³Ò×	40979	Ç§¿Ë	1001181	¸±	3,531,890
202110	90049090	Î´ÁÐÃû½ÃÕýÊÓÁ¦¡¢»¤Ä¿µÈÓÃÍ¾µÄÑÛ¾µµÈÎïÆ·	412	ÖÇÀû	10	Ò»°ãÃ³Ò×	46295	Ç§¿Ë	877553	¸±	5,620,404
202110	90049090	Î´ÁÐÃû½ÃÕýÊÓÁ¦¡¢»¤Ä¿µÈÓÃÍ¾µÄÑÛ¾µµÈÎïÆ·	413	¸çÂ×±ÈÑÇ	10	Ò»°ãÃ³Ò×	12943	Ç§¿Ë	398558	¸±	1,927,503
202110	90049090	Î´ÁÐÃû½ÃÕýÊÓÁ¦¡¢»¤Ä¿µÈÓÃÍ¾µÄÑÛ¾µµÈÎïÆ·	415	¸çË¹´ïÀè¼Ó	10	Ò»°ãÃ³Ò×	894	Ç§¿Ë	17340	¸±	120,187
202110	90049090	Î´ÁÐÃû½ÃÕýÊÓÁ¦¡¢»¤Ä¿µÈÓÃÍ¾µÄÑÛ¾µµÈÎïÆ·	418	¶àÃ×Äá¼Ó¹²ºÍ¹ú	10	Ò»°ãÃ³Ò×	1191	Ç§¿Ë	8548	¸±	62,678
202110	90049090	Î´ÁÐÃû½ÃÕýÊÓÁ¦¡¢»¤Ä¿µÈÓÃÍ¾µÄÑÛ¾µµÈÎïÆ·	419	¶ò¹Ï¶à¶û	10	Ò»°ãÃ³Ò×	2574	Ç§¿Ë	59440	¸±	184,225
202110	90049090	Î´ÁÐÃû½ÃÕýÊÓÁ¦¡¢»¤Ä¿µÈÓÃÍ¾µÄÑÛ¾µµÈÎïÆ·	423	Î£µØÂíÀ­	10	Ò»°ãÃ³Ò×	1079	Ç§¿Ë	22090	¸±	71,344
202110	90049090	Î´ÁÐÃû½ÃÕýÊÓÁ¦¡¢»¤Ä¿µÈÓÃÍ¾µÄÑÛ¾µµÈÎïÆ·	424	¹çÑÇÄÇ	10	Ò»°ãÃ³Ò×	196	Ç§¿Ë	3400	¸±	9,800
202110	90049090	Î´ÁÐÃû½ÃÕýÊÓÁ¦¡¢»¤Ä¿µÈÓÃÍ¾µÄÑÛ¾µµÈÎïÆ·	425	º£µØ	10	Ò»°ãÃ³Ò×	174	Ç§¿Ë	5400	¸±	12,042
202110	90049090	Î´ÁÐÃû½ÃÕýÊÓÁ¦¡¢»¤Ä¿µÈÓÃÍ¾µÄÑÛ¾µµÈÎïÆ·	426	ºé¶¼À­Ë¹	10	Ò»°ãÃ³Ò×	1423	Ç§¿Ë	19044	¸±	70,199
202110	90049090	Î´ÁÐÃû½ÃÕýÊÓÁ¦¡¢»¤Ä¿µÈÓÃÍ¾µÄÑÛ¾µµÈÎïÆ·	427	ÑÀÂò¼Ó	10	Ò»°ãÃ³Ò×	170	Ç§¿Ë	2600	¸±	7,451
202110	90049090	Î´ÁÐÃû½ÃÕýÊÓÁ¦¡¢»¤Ä¿µÈÓÃÍ¾µÄÑÛ¾µµÈÎïÆ·	429	Ä«Î÷¸ç	10	Ò»°ãÃ³Ò×	78763	Ç§¿Ë	2006593	¸±	7,916,882
202110	90049090	Î´ÁÐÃû½ÃÕýÊÓÁ¦¡¢»¤Ä¿µÈÓÃÍ¾µÄÑÛ¾µµÈÎïÆ·	432	°ÍÄÃÂí	10	Ò»°ãÃ³Ò×	16434	Ç§¿Ë	568296	¸±	2,234,224
202110	90049090	Î´ÁÐÃû½ÃÕýÊÓÁ¦¡¢»¤Ä¿µÈÓÃÍ¾µÄÑÛ¾µµÈÎïÆ·	433	°ÍÀ­¹ç	10	Ò»°ãÃ³Ò×	140	Ç§¿Ë	3000	¸±	4,568
202110	90049090	Î´ÁÐÃû½ÃÕýÊÓÁ¦¡¢»¤Ä¿µÈÓÃÍ¾µÄÑÛ¾µµÈÎïÆ·	434	ÃØÂ³	10	Ò»°ãÃ³Ò×	25097	Ç§¿Ë	680769	¸±	2,471,340
202110	90049090	Î´ÁÐÃû½ÃÕýÊÓÁ¦¡¢»¤Ä¿µÈÓÃÍ¾µÄÑÛ¾µµÈÎïÆ·	435	²¨¶àÀè¸÷	10	Ò»°ãÃ³Ò×	113	Ç§¿Ë	3236	¸±	50,290
202110	90049090	Î´ÁÐÃû½ÃÕýÊÓÁ¦¡¢»¤Ä¿µÈÓÃÍ¾µÄÑÛ¾µµÈÎïÆ·	440	Èø¶ûÍß¶à	10	Ò»°ãÃ³Ò×	7253	Ç§¿Ë	240360	¸±	390,813
202110	90049090	Î´ÁÐÃû½ÃÕýÊÓÁ¦¡¢»¤Ä¿µÈÓÃÍ¾µÄÑÛ¾µµÈÎïÆ·	441	ËÕÀïÄÏ	10	Ò»°ãÃ³Ò×	265	Ç§¿Ë	3067	¸±	8,004
202110	90049090	Î´ÁÐÃû½ÃÕýÊÓÁ¦¡¢»¤Ä¿µÈÓÃÍ¾µÄÑÛ¾µµÈÎïÆ·	442	ÌØÁ¢Äá´ïºÍ¶à°Í¸ç	10	Ò»°ãÃ³Ò×	140	Ç§¿Ë	1400	¸±	45,144
202110	90049090	Î´ÁÐÃû½ÃÕýÊÓÁ¦¡¢»¤Ä¿µÈÓÃÍ¾µÄÑÛ¾µµÈÎïÆ·	444	ÎÚÀ­¹ç	10	Ò»°ãÃ³Ò×	51636	Ç§¿Ë	1892167	¸±	6,200,772
202110	90049090	Î´ÁÐÃû½ÃÕýÊÓÁ¦¡¢»¤Ä¿µÈÓÃÍ¾µÄÑÛ¾µµÈÎïÆ·	445	Î¯ÄÚÈðÀ­	10	Ò»°ãÃ³Ò×	1566	Ç§¿Ë	17767	¸±	174,753
202110	90049090	Î´ÁÐÃû½ÃÕýÊÓÁ¦¡¢»¤Ä¿µÈÓÃÍ¾µÄÑÛ¾µµÈÎïÆ·	501	¼ÓÄÃ´ó	10	Ò»°ãÃ³Ò×	56997	Ç§¿Ë	1242218	¸±	14,720,777
202110	90049090	Î´ÁÐÃû½ÃÕýÊÓÁ¦¡¢»¤Ä¿µÈÓÃÍ¾µÄÑÛ¾µµÈÎïÆ·	502	ÃÀ¹ú	10	Ò»°ãÃ³Ò×	903742	Ç§¿Ë	21898451	¸±	233,073,280
202110	90049090	Î´ÁÐÃû½ÃÕýÊÓÁ¦¡¢»¤Ä¿µÈÓÃÍ¾µÄÑÛ¾µµÈÎïÆ·	504	°ÙÄ½´ó	10	Ò»°ãÃ³Ò×	1	Ç§¿Ë	1	¸±	1,089
202110	90049090	Î´ÁÐÃû½ÃÕýÊÓÁ¦¡¢»¤Ä¿µÈÓÃÍ¾µÄÑÛ¾µµÈÎïÆ·	601	°Ä´óÀûÑÇ	10	Ò»°ãÃ³Ò×	55697	Ç§¿Ë	1055189	¸±	11,704,068
202110	90049090	Î´ÁÐÃû½ÃÕýÊÓÁ¦¡¢»¤Ä¿µÈÓÃÍ¾µÄÑÛ¾µµÈÎïÆ·	603	ì³¼Ã	10	Ò»°ãÃ³Ò×	146	Ç§¿Ë	3556	¸±	110,572
202110	90049090	Î´ÁÐÃû½ÃÕýÊÓÁ¦¡¢»¤Ä¿µÈÓÃÍ¾µÄÑÛ¾µµÈÎïÆ·	606	è§Â³	10	Ò»°ãÃ³Ò×	18	Ç§¿Ë	518	¸±	2,338
202110	90049090	Î´ÁÐÃû½ÃÕýÊÓÁ¦¡¢»¤Ä¿µÈÓÃÍ¾µÄÑÛ¾µµÈÎïÆ·	607	ÐÂ¿¦Àï¶àÄáÑÇ	10	Ò»°ãÃ³Ò×	80	Ç§¿Ë	1800	¸±	28,479
202110	90049090	Î´ÁÐÃû½ÃÕýÊÓÁ¦¡¢»¤Ä¿µÈÓÃÍ¾µÄÑÛ¾µµÈÎïÆ·	608	ÍßÅ¬°¢Í¼	10	Ò»°ãÃ³Ò×	3	Ç§¿Ë	100	¸±	547
202110	90049090	Î´ÁÐÃû½ÃÕýÊÓÁ¦¡¢»¤Ä¿µÈÓÃÍ¾µÄÑÛ¾µµÈÎïÆ·	609	ÐÂÎ÷À¼	10	Ò»°ãÃ³Ò×	3727	Ç§¿Ë	86396	¸±	594,487
202110	90049090	Î´ÁÐÃû½ÃÕýÊÓÁ¦¡¢»¤Ä¿µÈÓÃÍ¾µÄÑÛ¾µµÈÎïÆ·	611	°Í²¼ÑÇÐÂ¼¸ÄÚÑÇ	10	Ò»°ãÃ³Ò×	230	Ç§¿Ë	4230	¸±	26,877
202110	90049090	Î´ÁÐÃû½ÃÕýÊÓÁ¦¡¢»¤Ä¿µÈÓÃÍ¾µÄÑÛ¾µµÈÎïÆ·	614	ÌÀ¼Ó	10	Ò»°ãÃ³Ò×	46	Ç§¿Ë	1800	¸±	10,842
202110	90049090	Î´ÁÐÃû½ÃÕýÊÓÁ¦¡¢»¤Ä¿µÈÓÃÍ¾µÄÑÛ¾µµÈÎïÆ·	618	»ùÀï°ÍË¹	10	Ò»°ãÃ³Ò×	26	Ç§¿Ë	774	¸±	3,517
202110	90049090	Î´ÁÐÃû½ÃÕýÊÓÁ¦¡¢»¤Ä¿µÈÓÃÍ¾µÄÑÛ¾µµÈÎïÆ·	618	»ùÀï°ÍË¹	11	¹ú¼Ò¼ä¡¢¹ú¼Ê×éÖ¯ÎÞ³¥Ô®ÖúºÍÔùËÍµÄÎï×Ê	10	Ç§¿Ë	12	¸±	504
202110	90049090	Î´ÁÐÃû½ÃÕýÊÓÁ¦¡¢»¤Ä¿µÈÓÃÍ¾µÄÑÛ¾µµÈÎïÆ·	623	·¨Êô²¨ÀûÄáÎ÷ÑÇ	10	Ò»°ãÃ³Ò×	62	Ç§¿Ë	1680	¸±	4,463
202111	90049090	Î´ÁÐÃû½ÃÕýÊÓÁ¦¡¢»¤Ä¿µÈÓÃÍ¾µÄÑÛ¾µµÈÎïÆ·	102	°ÍÁÖ	10	Ò»°ãÃ³Ò×	176	Ç§¿Ë	857	¸±	12,069
202111	90049090	Î´ÁÐÃû½ÃÕýÊÓÁ¦¡¢»¤Ä¿µÈÓÃÍ¾µÄÑÛ¾µµÈÎïÆ·	103	ÃÏ¼ÓÀ­¹ú	10	Ò»°ãÃ³Ò×	5103	Ç§¿Ë	85108	¸±	274,942
202111	90049090	Î´ÁÐÃû½ÃÕýÊÓÁ¦¡¢»¤Ä¿µÈÓÃÍ¾µÄÑÛ¾µµÈÎïÆ·	105	ÎÄÀ³	10	Ò»°ãÃ³Ò×	24	Ç§¿Ë	430	¸±	3,328
202111	90049090	Î´ÁÐÃû½ÃÕýÊÓÁ¦¡¢»¤Ä¿µÈÓÃÍ¾µÄÑÛ¾µµÈÎïÆ·	106	Ãåµé	10	Ò»°ãÃ³Ò×	11921	Ç§¿Ë	116336	¸±	1,170,893
202111	90049090	Î´ÁÐÃû½ÃÕýÊÓÁ¦¡¢»¤Ä¿µÈÓÃÍ¾µÄÑÛ¾µµÈÎïÆ·	106	Ãåµé	11	¹ú¼Ò¼ä¡¢¹ú¼Ê×éÖ¯ÎÞ³¥Ô®ÖúºÍÔùËÍµÄÎï×Ê	524	Ç§¿Ë	9200	¸±	92,000
202111	90049090	Î´ÁÐÃû½ÃÕýÊÓÁ¦¡¢»¤Ä¿µÈÓÃÍ¾µÄÑÛ¾µµÈÎïÆ·	107	¼íÆÒÕ¯	10	Ò»°ãÃ³Ò×	26592	Ç§¿Ë	426276	¸±	6,085,169
202111	90049090	Î´ÁÐÃû½ÃÕýÊÓÁ¦¡¢»¤Ä¿µÈÓÃÍ¾µÄÑÛ¾µµÈÎïÆ·	108	ÈûÆÖÂ·Ë¹	10	Ò»°ãÃ³Ò×	135	Ç§¿Ë	3364	¸±	30,454
202111	90049090	Î´ÁÐÃû½ÃÕýÊÓÁ¦¡¢»¤Ä¿µÈÓÃÍ¾µÄÑÛ¾µµÈÎïÆ·	110	ÖÐ¹úÏã¸Û	10	Ò»°ãÃ³Ò×	27500	Ç§¿Ë	733723	¸±	29,743,657
202111	90049090	Î´ÁÐÃû½ÃÕýÊÓÁ¦¡¢»¤Ä¿µÈÓÃÍ¾µÄÑÛ¾µµÈÎïÆ·	111	Ó¡¶È	10	Ò»°ãÃ³Ò×	38024	Ç§¿Ë	1238384	¸±	12,541,037
202111	90049090	Î´ÁÐÃû½ÃÕýÊÓÁ¦¡¢»¤Ä¿µÈÓÃÍ¾µÄÑÛ¾µµÈÎïÆ·	112	Ó¡¶ÈÄáÎ÷ÑÇ	10	Ò»°ãÃ³Ò×	71334	Ç§¿Ë	2015372	¸±	21,731,412
202111	90049090	Î´ÁÐÃû½ÃÕýÊÓÁ¦¡¢»¤Ä¿µÈÓÃÍ¾µÄÑÛ¾µµÈÎïÆ·	113	ÒÁÀÊ	10	Ò»°ãÃ³Ò×	3456	Ç§¿Ë	39112	¸±	141,639
202111	90049090	Î´ÁÐÃû½ÃÕýÊÓÁ¦¡¢»¤Ä¿µÈÓÃÍ¾µÄÑÛ¾µµÈÎïÆ·	114	ÒÁÀ­¿Ë	10	Ò»°ãÃ³Ò×	3523	Ç§¿Ë	117493	¸±	5,674,847
202111	90049090	Î´ÁÐÃû½ÃÕýÊÓÁ¦¡¢»¤Ä¿µÈÓÃÍ¾µÄÑÛ¾µµÈÎïÆ·	115	ÒÔÉ«ÁÐ	10	Ò»°ãÃ³Ò×	13195	Ç§¿Ë	256997	¸±	2,100,424
202111	90049090	Î´ÁÐÃû½ÃÕýÊÓÁ¦¡¢»¤Ä¿µÈÓÃÍ¾µÄÑÛ¾µµÈÎïÆ·	116	ÈÕ±¾	10	Ò»°ãÃ³Ò×	108339	Ç§¿Ë	2506540	¸±	23,164,845
202111	90049090	Î´ÁÐÃû½ÃÕýÊÓÁ¦¡¢»¤Ä¿µÈÓÃÍ¾µÄÑÛ¾µµÈÎïÆ·	117	Ô¼µ©	10	Ò»°ãÃ³Ò×	850	Ç§¿Ë	11400	¸±	107,493
202111	90049090	Î´ÁÐÃû½ÃÕýÊÓÁ¦¡¢»¤Ä¿µÈÓÃÍ¾µÄÑÛ¾µµÈÎïÆ·	118	¿ÆÍþÌØ	10	Ò»°ãÃ³Ò×	412	Ç§¿Ë	6350	¸±	79,611
202111	90049090	Î´ÁÐÃû½ÃÕýÊÓÁ¦¡¢»¤Ä¿µÈÓÃÍ¾µÄÑÛ¾µµÈÎïÆ·	119	ÀÏÎÎ	10	Ò»°ãÃ³Ò×	96	Ç§¿Ë	1704	¸±	7,070
202111	90049090	Î´ÁÐÃû½ÃÕýÊÓÁ¦¡¢»¤Ä¿µÈÓÃÍ¾µÄÑÛ¾µµÈÎïÆ·	119	ÀÏÎÎ	12	ÆäËû¾èÔùÎï×Ê	97	Ç§¿Ë	6840	¸±	22,572
202111	90049090	Î´ÁÐÃû½ÃÕýÊÓÁ¦¡¢»¤Ä¿µÈÓÃÍ¾µÄÑÛ¾µµÈÎïÆ·	120	Àè°ÍÄÛ	10	Ò»°ãÃ³Ò×	2695	Ç§¿Ë	65582	¸±	1,505,626
202111	90049090	Î´ÁÐÃû½ÃÕýÊÓÁ¦¡¢»¤Ä¿µÈÓÃÍ¾µÄÑÛ¾µµÈÎïÆ·	122	ÂíÀ´Î÷ÑÇ	10	Ò»°ãÃ³Ò×	17656	Ç§¿Ë	250920	¸±	5,618,690
202111	90049090	Î´ÁÐÃû½ÃÕýÊÓÁ¦¡¢»¤Ä¿µÈÓÃÍ¾µÄÑÛ¾µµÈÎïÆ·	123	Âí¶û´ú·ò	10	Ò»°ãÃ³Ò×	96	Ç§¿Ë	3805	¸±	212,471
202111	90049090	Î´ÁÐÃû½ÃÕýÊÓÁ¦¡¢»¤Ä¿µÈÓÃÍ¾µÄÑÛ¾µµÈÎïÆ·	124	ÃÉ¹Å	10	Ò»°ãÃ³Ò×	22	Ç§¿Ë	500	¸±	2,600
202111	90049090	Î´ÁÐÃû½ÃÕýÊÓÁ¦¡¢»¤Ä¿µÈÓÃÍ¾µÄÑÛ¾µµÈÎïÆ·	125	Äá²´¶ûÁª°îÃñÖ÷¹²ºÍ¹ú	10	Ò»°ãÃ³Ò×	1914	Ç§¿Ë	40655	¸±	1,113,248
202111	90049090	Î´ÁÐÃû½ÃÕýÊÓÁ¦¡¢»¤Ä¿µÈÓÃÍ¾µÄÑÛ¾µµÈÎïÆ·	126	°¢Âü	10	Ò»°ãÃ³Ò×	245	Ç§¿Ë	4384	¸±	19,106
202111	90049090	Î´ÁÐÃû½ÃÕýÊÓÁ¦¡¢»¤Ä¿µÈÓÃÍ¾µÄÑÛ¾µµÈÎïÆ·	127	°Í»ùË¹Ì¹	10	Ò»°ãÃ³Ò×	1067	Ç§¿Ë	18955	¸±	286,100
202111	90049090	Î´ÁÐÃû½ÃÕýÊÓÁ¦¡¢»¤Ä¿µÈÓÃÍ¾µÄÑÛ¾µµÈÎïÆ·	127	°Í»ùË¹Ì¹	11	¹ú¼Ò¼ä¡¢¹ú¼Ê×éÖ¯ÎÞ³¥Ô®ÖúºÍÔùËÍµÄÎï×Ê	45	Ç§¿Ë	1000	¸±	9,150
202111	90049090	Î´ÁÐÃû½ÃÕýÊÓÁ¦¡¢»¤Ä¿µÈÓÃÍ¾µÄÑÛ¾µµÈÎïÆ·	128	°ÍÀÕË¹Ì¹	10	Ò»°ãÃ³Ò×	251	Ç§¿Ë	4448	¸±	10,341
202111	90049090	Î´ÁÐÃû½ÃÕýÊÓÁ¦¡¢»¤Ä¿µÈÓÃÍ¾µÄÑÛ¾µµÈÎïÆ·	129	·ÆÂÉ±ö	10	Ò»°ãÃ³Ò×	20939	Ç§¿Ë	280906	¸±	3,064,723
202111	90049090	Î´ÁÐÃû½ÃÕýÊÓÁ¦¡¢»¤Ä¿µÈÓÃÍ¾µÄÑÛ¾µµÈÎïÆ·	130	¿¨Ëþ¶û	10	Ò»°ãÃ³Ò×	5861	Ç§¿Ë	172285	¸±	338,448
202111	90049090	Î´ÁÐÃû½ÃÕýÊÓÁ¦¡¢»¤Ä¿µÈÓÃÍ¾µÄÑÛ¾µµÈÎïÆ·	131	É³ÌØ°¢À­²®	10	Ò»°ãÃ³Ò×	17492	Ç§¿Ë	194296	¸±	3,060,949
202111	90049090	Î´ÁÐÃû½ÃÕýÊÓÁ¦¡¢»¤Ä¿µÈÓÃÍ¾µÄÑÛ¾µµÈÎïÆ·	132	ÐÂ¼ÓÆÂ	10	Ò»°ãÃ³Ò×	21292	Ç§¿Ë	261220	¸±	3,809,936
202111	90049090	Î´ÁÐÃû½ÃÕýÊÓÁ¦¡¢»¤Ä¿µÈÓÃÍ¾µÄÑÛ¾µµÈÎïÆ·	133	º«¹ú	10	Ò»°ãÃ³Ò×	25845	Ç§¿Ë	422333	¸±	5,227,346
202111	90049090	Î´ÁÐÃû½ÃÕýÊÓÁ¦¡¢»¤Ä¿µÈÓÃÍ¾µÄÑÛ¾µµÈÎïÆ·	134	Ë¹ÀïÀ¼¿¨	10	Ò»°ãÃ³Ò×	1022	Ç§¿Ë	40664	¸±	780,156
202111	90049090	Î´ÁÐÃû½ÃÕýÊÓÁ¦¡¢»¤Ä¿µÈÓÃÍ¾µÄÑÛ¾µµÈÎïÆ·	135	ÐðÀûÑÇ	10	Ò»°ãÃ³Ò×	61	Ç§¿Ë	960	¸±	4,909
202111	90049090	Î´ÁÐÃû½ÃÕýÊÓÁ¦¡¢»¤Ä¿µÈÓÃÍ¾µÄÑÛ¾µµÈÎïÆ·	136	Ì©¹ú	10	Ò»°ãÃ³Ò×	14289	Ç§¿Ë	259602	¸±	1,412,794
202111	90049090	Î´ÁÐÃû½ÃÕýÊÓÁ¦¡¢»¤Ä¿µÈÓÃÍ¾µÄÑÛ¾µµÈÎïÆ·	137	ÍÁ¶úÆä	10	Ò»°ãÃ³Ò×	10867	Ç§¿Ë	169317	¸±	855,529
202111	90049090	Î´ÁÐÃû½ÃÕýÊÓÁ¦¡¢»¤Ä¿µÈÓÃÍ¾µÄÑÛ¾µµÈÎïÆ·	138	°¢ÁªÇõ	10	Ò»°ãÃ³Ò×	17212	Ç§¿Ë	375064	¸±	5,368,374
202111	90049090	Î´ÁÐÃû½ÃÕýÊÓÁ¦¡¢»¤Ä¿µÈÓÃÍ¾µÄÑÛ¾µµÈÎïÆ·	139	Ò²ÃÅ	10	Ò»°ãÃ³Ò×	85	Ç§¿Ë	1160	¸±	3,895
202111	90049090	Î´ÁÐÃû½ÃÕýÊÓÁ¦¡¢»¤Ä¿µÈÓÃÍ¾µÄÑÛ¾µµÈÎïÆ·	141	Ô½ÄÏ	10	Ò»°ãÃ³Ò×	4148	Ç§¿Ë	60305	¸±	467,706
202111	90049090	Î´ÁÐÃû½ÃÕýÊÓÁ¦¡¢»¤Ä¿µÈÓÃÍ¾µÄÑÛ¾µµÈÎïÆ·	143	ÖÐ¹úÌ¨Íå	10	Ò»°ãÃ³Ò×	5424	Ç§¿Ë	112703	¸±	3,448,551
202111	90049090	Î´ÁÐÃû½ÃÕýÊÓÁ¦¡¢»¤Ä¿µÈÓÃÍ¾µÄÑÛ¾µµÈÎïÆ·	144	¶«µÛãë	10	Ò»°ãÃ³Ò×	9	Ç§¿Ë	100	¸±	257
202111	90049090	Î´ÁÐÃû½ÃÕýÊÓÁ¦¡¢»¤Ä¿µÈÓÃÍ¾µÄÑÛ¾µµÈÎïÆ·	145	¹þÈø¿ËË¹Ì¹	10	Ò»°ãÃ³Ò×	5918	Ç§¿Ë	94603	¸±	521,347
202111	90049090	Î´ÁÐÃû½ÃÕýÊÓÁ¦¡¢»¤Ä¿µÈÓÃÍ¾µÄÑÛ¾µµÈÎïÆ·	148	ÍÁ¿âÂüË¹Ì¹	10	Ò»°ãÃ³Ò×	244	Ç§¿Ë	7200	¸±	9,225
202111	90049090	Î´ÁÐÃû½ÃÕýÊÓÁ¦¡¢»¤Ä¿µÈÓÃÍ¾µÄÑÛ¾µµÈÎïÆ·	149	ÎÚ×È±ð¿ËË¹Ì¹	10	Ò»°ãÃ³Ò×	2618	Ç§¿Ë	96731	¸±	250,718
202111	90049090	Î´ÁÐÃû½ÃÕýÊÓÁ¦¡¢»¤Ä¿µÈÓÃÍ¾µÄÑÛ¾µµÈÎïÆ·	201	°¢¶û¼°ÀûÑÇ	10	Ò»°ãÃ³Ò×	4517	Ç§¿Ë	48870	¸±	288,861
202111	90049090	Î´ÁÐÃû½ÃÕýÊÓÁ¦¡¢»¤Ä¿µÈÓÃÍ¾µÄÑÛ¾µµÈÎïÆ·	202	°²¸çÀ­	10	Ò»°ãÃ³Ò×	1502	Ç§¿Ë	28180	¸±	81,390
202111	90049090	Î´ÁÐÃû½ÃÕýÊÓÁ¦¡¢»¤Ä¿µÈÓÃÍ¾µÄÑÛ¾µµÈÎïÆ·	203	±´Äþ	10	Ò»°ãÃ³Ò×	23	Ç§¿Ë	320	¸±	1,156
202111	90049090	Î´ÁÐÃû½ÃÕýÊÓÁ¦¡¢»¤Ä¿µÈÓÃÍ¾µÄÑÛ¾µµÈÎïÆ·	204	²©´ÄÍßÄÉ	10	Ò»°ãÃ³Ò×	315	Ç§¿Ë	4640	¸±	13,961
202111	90049090	Î´ÁÐÃû½ÃÕýÊÓÁ¦¡¢»¤Ä¿µÈÓÃÍ¾µÄÑÛ¾µµÈÎïÆ·	206	¿¦ÂóÂ¡	10	Ò»°ãÃ³Ò×	607	Ç§¿Ë	5740	¸±	25,617
202111	90049090	Î´ÁÐÃû½ÃÕýÊÓÁ¦¡¢»¤Ä¿µÈÓÃÍ¾µÄÑÛ¾µµÈÎïÆ·	211	Õ§µÃ	10	Ò»°ãÃ³Ò×	64	Ç§¿Ë	2200	¸±	15,504
202111	90049090	Î´ÁÐÃû½ÃÕýÊÓÁ¦¡¢»¤Ä¿µÈÓÃÍ¾µÄÑÛ¾µµÈÎïÆ·	213	¸Õ¹û(²¼)	10	Ò»°ãÃ³Ò×	444	Ç§¿Ë	6430	¸±	20,130
202111	90049090	Î´ÁÐÃû½ÃÕýÊÓÁ¦¡¢»¤Ä¿µÈÓÃÍ¾µÄÑÛ¾µµÈÎïÆ·	214	¼ª²¼Ìá	10	Ò»°ãÃ³Ò×	3145	Ç§¿Ë	21960	¸±	20,149
202111	90049090	Î´ÁÐÃû½ÃÕýÊÓÁ¦¡¢»¤Ä¿µÈÓÃÍ¾µÄÑÛ¾µµÈÎïÆ·	215	°£¼°	10	Ò»°ãÃ³Ò×	1801	Ç§¿Ë	21278	¸±	195,071
202111	90049090	Î´ÁÐÃû½ÃÕýÊÓÁ¦¡¢»¤Ä¿µÈÓÃÍ¾µÄÑÛ¾µµÈÎïÆ·	217	°£Èû¶í±ÈÑÇ	10	Ò»°ãÃ³Ò×	250	Ç§¿Ë	10000	¸±	406,299
202111	90049090	Î´ÁÐÃû½ÃÕýÊÓÁ¦¡¢»¤Ä¿µÈÓÃÍ¾µÄÑÛ¾µµÈÎïÆ·	217	°£Èû¶í±ÈÑÇ	11	¹ú¼Ò¼ä¡¢¹ú¼Ê×éÖ¯ÎÞ³¥Ô®ÖúºÍÔùËÍµÄÎï×Ê	32	Ç§¿Ë	100	¸±	5,600
202111	90049090	Î´ÁÐÃû½ÃÕýÊÓÁ¦¡¢»¤Ä¿µÈÓÃÍ¾µÄÑÛ¾µµÈÎïÆ·	218	¼ÓÅî	10	Ò»°ãÃ³Ò×	218	Ç§¿Ë	3820	¸±	21,804
202111	90049090	Î´ÁÐÃû½ÃÕýÊÓÁ¦¡¢»¤Ä¿µÈÓÃÍ¾µÄÑÛ¾µµÈÎïÆ·	219	¸Ô±ÈÑÇ	10	Ò»°ãÃ³Ò×	70	Ç§¿Ë	2160	¸±	4,902
202111	90049090	Î´ÁÐÃû½ÃÕýÊÓÁ¦¡¢»¤Ä¿µÈÓÃÍ¾µÄÑÛ¾µµÈÎïÆ·	220	¼ÓÄÉ	10	Ò»°ãÃ³Ò×	319	Ç§¿Ë	4842	¸±	14,435
202111	90049090	Î´ÁÐÃû½ÃÕýÊÓÁ¦¡¢»¤Ä¿µÈÓÃÍ¾µÄÑÛ¾µµÈÎïÆ·	220	¼ÓÄÉ	11	¹ú¼Ò¼ä¡¢¹ú¼Ê×éÖ¯ÎÞ³¥Ô®ÖúºÍÔùËÍµÄÎï×Ê	6	Ç§¿Ë	70	¸±	5,652
202111	90049090	Î´ÁÐÃû½ÃÕýÊÓÁ¦¡¢»¤Ä¿µÈÓÃÍ¾µÄÑÛ¾µµÈÎïÆ·	221	¼¸ÄÚÑÇ	10	Ò»°ãÃ³Ò×	2794	Ç§¿Ë	54130	¸±	156,115
202111	90049090	Î´ÁÐÃû½ÃÕýÊÓÁ¦¡¢»¤Ä¿µÈÓÃÍ¾µÄÑÛ¾µµÈÎïÆ·	223	¿ÆÌØµÏÍß	10	Ò»°ãÃ³Ò×	1077	Ç§¿Ë	16640	¸±	70,380
202111	90049090	Î´ÁÐÃû½ÃÕýÊÓÁ¦¡¢»¤Ä¿µÈÓÃÍ¾µÄÑÛ¾µµÈÎïÆ·	224	¿ÏÄáÑÇ	10	Ò»°ãÃ³Ò×	4243	Ç§¿Ë	96396	¸±	218,033
202111	90049090	Î´ÁÐÃû½ÃÕýÊÓÁ¦¡¢»¤Ä¿µÈÓÃÍ¾µÄÑÛ¾µµÈÎïÆ·	226	Àû±ÈÑÇ	10	Ò»°ãÃ³Ò×	400	Ç§¿Ë	9080	¸±	39,371
202111	90049090	Î´ÁÐÃû½ÃÕýÊÓÁ¦¡¢»¤Ä¿µÈÓÃÍ¾µÄÑÛ¾µµÈÎïÆ·	227	Âí´ï¼ÓË¹¼Ó	10	Ò»°ãÃ³Ò×	70	Ç§¿Ë	980	¸±	4,715
202111	90049090	Î´ÁÐÃû½ÃÕýÊÓÁ¦¡¢»¤Ä¿µÈÓÃÍ¾µÄÑÛ¾µµÈÎïÆ·	228	ÂíÀ­Î¬	10	Ò»°ãÃ³Ò×	61	Ç§¿Ë	960	¸±	3,135
202111	90049090	Î´ÁÐÃû½ÃÕýÊÓÁ¦¡¢»¤Ä¿µÈÓÃÍ¾µÄÑÛ¾µµÈÎïÆ·	229	ÂíÀï	10	Ò»°ãÃ³Ò×	12261	Ç§¿Ë	161600	¸±	570,626
202111	90049090	Î´ÁÐÃû½ÃÕýÊÓÁ¦¡¢»¤Ä¿µÈÓÃÍ¾µÄÑÛ¾µµÈÎïÆ·	230	Ã«ÀïËþÄáÑÇ	10	Ò»°ãÃ³Ò×	60	Ç§¿Ë	960	¸±	3,166
202111	90049090	Î´ÁÐÃû½ÃÕýÊÓÁ¦¡¢»¤Ä¿µÈÓÃÍ¾µÄÑÛ¾µµÈÎïÆ·	231	Ã«ÀïÇóË¹	10	Ò»°ãÃ³Ò×	193	Ç§¿Ë	2645	¸±	17,004
202111	90049090	Î´ÁÐÃû½ÃÕýÊÓÁ¦¡¢»¤Ä¿µÈÓÃÍ¾µÄÑÛ¾µµÈÎïÆ·	232	Ä¦Âå¸ç	10	Ò»°ãÃ³Ò×	6144	Ç§¿Ë	173124	¸±	2,664,196
202111	90049090	Î´ÁÐÃû½ÃÕýÊÓÁ¦¡¢»¤Ä¿µÈÓÃÍ¾µÄÑÛ¾µµÈÎïÆ·	233	ÄªÉ£±È¿Ë	10	Ò»°ãÃ³Ò×	15	Ç§¿Ë	240	¸±	542
202111	90049090	Î´ÁÐÃû½ÃÕýÊÓÁ¦¡¢»¤Ä¿µÈÓÃÍ¾µÄÑÛ¾µµÈÎïÆ·	234	ÄÉÃ×±ÈÑÇ	11	¹ú¼Ò¼ä¡¢¹ú¼Ê×éÖ¯ÎÞ³¥Ô®ÖúºÍÔùËÍµÄÎï×Ê	1	Ç§¿Ë	4	¸±	323
202111	90049090	Î´ÁÐÃû½ÃÕýÊÓÁ¦¡¢»¤Ä¿µÈÓÃÍ¾µÄÑÛ¾µµÈÎïÆ·	236	ÄáÈÕÀûÑÇ	10	Ò»°ãÃ³Ò×	29766	Ç§¿Ë	480511	¸±	4,691,662
202111	90049090	Î´ÁÐÃû½ÃÕýÊÓÁ¦¡¢»¤Ä¿µÈÓÃÍ¾µÄÑÛ¾µµÈÎïÆ·	237	ÁôÄáÍô	10	Ò»°ãÃ³Ò×	78	Ç§¿Ë	1500	¸±	5,834
202111	90049090	Î´ÁÐÃû½ÃÕýÊÓÁ¦¡¢»¤Ä¿µÈÓÃÍ¾µÄÑÛ¾µµÈÎïÆ·	239	Ê¥¶àÃÀºÍÆÕÁÖÎ÷±È	11	¹ú¼Ò¼ä¡¢¹ú¼Ê×éÖ¯ÎÞ³¥Ô®ÖúºÍÔùËÍµÄÎï×Ê	12	Ç§¿Ë	140	¸±	11,305
202111	90049090	Î´ÁÐÃû½ÃÕýÊÓÁ¦¡¢»¤Ä¿µÈÓÃÍ¾µÄÑÛ¾µµÈÎïÆ·	240	ÈûÄÚ¼Ó¶û	10	Ò»°ãÃ³Ò×	365	Ç§¿Ë	6762	¸±	66,773
202111	90049090	Î´ÁÐÃû½ÃÕýÊÓÁ¦¡¢»¤Ä¿µÈÓÃÍ¾µÄÑÛ¾µµÈÎïÆ·	244	ÄÏ·Ç	10	Ò»°ãÃ³Ò×	15469	Ç§¿Ë	256971	¸±	2,153,723
202111	90049090	Î´ÁÐÃû½ÃÕýÊÓÁ¦¡¢»¤Ä¿µÈÓÃÍ¾µÄÑÛ¾µµÈÎïÆ·	247	Ì¹É£ÄáÑÇ	10	Ò»°ãÃ³Ò×	1439	Ç§¿Ë	32220	¸±	74,385
202111	90049090	Î´ÁÐÃû½ÃÕýÊÓÁ¦¡¢»¤Ä¿µÈÓÃÍ¾µÄÑÛ¾µµÈÎïÆ·	248	¶à¸ç	10	Ò»°ãÃ³Ò×	69	Ç§¿Ë	1300	¸±	5,452
202111	90049090	Î´ÁÐÃû½ÃÕýÊÓÁ¦¡¢»¤Ä¿µÈÓÃÍ¾µÄÑÛ¾µµÈÎïÆ·	249	Í»ÄáË¹	10	Ò»°ãÃ³Ò×	558	Ç§¿Ë	13339	¸±	675,096
202111	90049090	Î´ÁÐÃû½ÃÕýÊÓÁ¦¡¢»¤Ä¿µÈÓÃÍ¾µÄÑÛ¾µµÈÎïÆ·	250	ÎÚ¸É´ï	10	Ò»°ãÃ³Ò×	102	Ç§¿Ë	1465	¸±	36,574
202111	90049090	Î´ÁÐÃû½ÃÕýÊÓÁ¦¡¢»¤Ä¿µÈÓÃÍ¾µÄÑÛ¾µµÈÎïÆ·	252	¸Õ¹û(½ð)	10	Ò»°ãÃ³Ò×	1259	Ç§¿Ë	27960	¸±	145,703
202111	90049090	Î´ÁÐÃû½ÃÕýÊÓÁ¦¡¢»¤Ä¿µÈÓÃÍ¾µÄÑÛ¾µµÈÎïÆ·	253	ÔÞ±ÈÑÇ	10	Ò»°ãÃ³Ò×	256	Ç§¿Ë	2976	¸±	14,791
202111	90049090	Î´ÁÐÃû½ÃÕýÊÓÁ¦¡¢»¤Ä¿µÈÓÃÍ¾µÄÑÛ¾µµÈÎïÆ·	254	½ò°Í²¼Î¤	10	Ò»°ãÃ³Ò×	183	Ç§¿Ë	3416	¸±	10,617
202111	90049090	Î´ÁÐÃû½ÃÕýÊÓÁ¦¡¢»¤Ä¿µÈÓÃÍ¾µÄÑÛ¾µµÈÎïÆ·	301	±ÈÀûÊ±	10	Ò»°ãÃ³Ò×	25943	Ç§¿Ë	267762	¸±	4,512,529
202111	90049090	Î´ÁÐÃû½ÃÕýÊÓÁ¦¡¢»¤Ä¿µÈÓÃÍ¾µÄÑÛ¾µµÈÎïÆ·	302	µ¤Âó	10	Ò»°ãÃ³Ò×	8524	Ç§¿Ë	230449	¸±	636,215
202111	90049090	Î´ÁÐÃû½ÃÕýÊÓÁ¦¡¢»¤Ä¿µÈÓÃÍ¾µÄÑÛ¾µµÈÎïÆ·	303	Ó¢¹ú	10	Ò»°ãÃ³Ò×	63829	Ç§¿Ë	1267612	¸±	14,748,754
202111	90049090	Î´ÁÐÃû½ÃÕýÊÓÁ¦¡¢»¤Ä¿µÈÓÃÍ¾µÄÑÛ¾µµÈÎïÆ·	304	µÂ¹ú	10	Ò»°ãÃ³Ò×	186466	Ç§¿Ë	4372635	¸±	29,351,876
202111	90049090	Î´ÁÐÃû½ÃÕýÊÓÁ¦¡¢»¤Ä¿µÈÓÃÍ¾µÄÑÛ¾µµÈÎïÆ·	305	·¨¹ú	10	Ò»°ãÃ³Ò×	59634	Ç§¿Ë	986485	¸±	13,402,581
202111	90049090	Î´ÁÐÃû½ÃÕýÊÓÁ¦¡¢»¤Ä¿µÈÓÃÍ¾µÄÑÛ¾µµÈÎïÆ·	306	°®¶ûÀ¼	10	Ò»°ãÃ³Ò×	1727	Ç§¿Ë	33689	¸±	139,628
202111	90049090	Î´ÁÐÃû½ÃÕýÊÓÁ¦¡¢»¤Ä¿µÈÓÃÍ¾µÄÑÛ¾µµÈÎïÆ·	307	Òâ´óÀû	10	Ò»°ãÃ³Ò×	53978	Ç§¿Ë	1114998	¸±	11,445,690
202111	90049090	Î´ÁÐÃû½ÃÕýÊÓÁ¦¡¢»¤Ä¿µÈÓÃÍ¾µÄÑÛ¾µµÈÎïÆ·	308	Â¬É­±¤	10	Ò»°ãÃ³Ò×	0	Ç§¿Ë	4	¸±	386
202111	90049090	Î´ÁÐÃû½ÃÕýÊÓÁ¦¡¢»¤Ä¿µÈÓÃÍ¾µÄÑÛ¾µµÈÎïÆ·	309	ºÉÀ¼	10	Ò»°ãÃ³Ò×	64775	Ç§¿Ë	1793637	¸±	10,639,833
202111	90049090	Î´ÁÐÃû½ÃÕýÊÓÁ¦¡¢»¤Ä¿µÈÓÃÍ¾µÄÑÛ¾µµÈÎïÆ·	310	Ï£À°	10	Ò»°ãÃ³Ò×	3684	Ç§¿Ë	81301	¸±	555,537
202111	90049090	Î´ÁÐÃû½ÃÕýÊÓÁ¦¡¢»¤Ä¿µÈÓÃÍ¾µÄÑÛ¾µµÈÎïÆ·	311	ÆÏÌÑÑÀ	10	Ò»°ãÃ³Ò×	1282	Ç§¿Ë	9792	¸±	120,215
202111	90049090	Î´ÁÐÃû½ÃÕýÊÓÁ¦¡¢»¤Ä¿µÈÓÃÍ¾µÄÑÛ¾µµÈÎïÆ·	312	Î÷°àÑÀ	10	Ò»°ãÃ³Ò×	43303	Ç§¿Ë	487668	¸±	6,719,037
202111	90049090	Î´ÁÐÃû½ÃÕýÊÓÁ¦¡¢»¤Ä¿µÈÓÃÍ¾µÄÑÛ¾µµÈÎïÆ·	313	°¢¶û°ÍÄáÑÇ	10	Ò»°ãÃ³Ò×	102	Ç§¿Ë	1560	¸±	7,355
202111	90049090	Î´ÁÐÃû½ÃÕýÊÓÁ¦¡¢»¤Ä¿µÈÓÃÍ¾µÄÑÛ¾µµÈÎïÆ·	315	°ÂµØÀû	10	Ò»°ãÃ³Ò×	2041	Ç§¿Ë	44267	¸±	698,606
202111	90049090	Î´ÁÐÃû½ÃÕýÊÓÁ¦¡¢»¤Ä¿µÈÓÃÍ¾µÄÑÛ¾µµÈÎïÆ·	316	±£¼ÓÀûÑÇ	10	Ò»°ãÃ³Ò×	1214	Ç§¿Ë	27602	¸±	71,008
202111	90049090	Î´ÁÐÃû½ÃÕýÊÓÁ¦¡¢»¤Ä¿µÈÓÃÍ¾µÄÑÛ¾µµÈÎïÆ·	318	·ÒÀ¼	10	Ò»°ãÃ³Ò×	22228	Ç§¿Ë	211885	¸±	696,197
202111	90049090	Î´ÁÐÃû½ÃÕýÊÓÁ¦¡¢»¤Ä¿µÈÓÃÍ¾µÄÑÛ¾µµÈÎïÆ·	321	ÐÙÑÀÀû	10	Ò»°ãÃ³Ò×	4233	Ç§¿Ë	91852	¸±	1,593,790
202111	90049090	Î´ÁÐÃû½ÃÕýÊÓÁ¦¡¢»¤Ä¿µÈÓÃÍ¾µÄÑÛ¾µµÈÎïÆ·	322	±ùµº	10	Ò»°ãÃ³Ò×	21	Ç§¿Ë	263	¸±	34,251
202111	90049090	Î´ÁÐÃû½ÃÕýÊÓÁ¦¡¢»¤Ä¿µÈÓÃÍ¾µÄÑÛ¾µµÈÎïÆ·	324	Âí¶úËû	10	Ò»°ãÃ³Ò×	130	Ç§¿Ë	3187	¸±	105,974
202111	90049090	Î´ÁÐÃû½ÃÕýÊÓÁ¦¡¢»¤Ä¿µÈÓÃÍ¾µÄÑÛ¾µµÈÎïÆ·	326	Å²Íþ	10	Ò»°ãÃ³Ò×	13013	Ç§¿Ë	73396	¸±	3,339,136
202111	90049090	Î´ÁÐÃû½ÃÕýÊÓÁ¦¡¢»¤Ä¿µÈÓÃÍ¾µÄÑÛ¾µµÈÎïÆ·	327	²¨À¼	10	Ò»°ãÃ³Ò×	25527	Ç§¿Ë	508018	¸±	4,566,903
202111	90049090	Î´ÁÐÃû½ÃÕýÊÓÁ¦¡¢»¤Ä¿µÈÓÃÍ¾µÄÑÛ¾µµÈÎïÆ·	328	ÂÞÂíÄáÑÇ	10	Ò»°ãÃ³Ò×	5718	Ç§¿Ë	273855	¸±	743,809
202111	90049090	Î´ÁÐÃû½ÃÕýÊÓÁ¦¡¢»¤Ä¿µÈÓÃÍ¾µÄÑÛ¾µµÈÎïÆ·	330	Èðµä	10	Ò»°ãÃ³Ò×	17191	Ç§¿Ë	439418	¸±	3,686,439
202111	90049090	Î´ÁÐÃû½ÃÕýÊÓÁ¦¡¢»¤Ä¿µÈÓÃÍ¾µÄÑÛ¾µµÈÎïÆ·	331	ÈðÊ¿	10	Ò»°ãÃ³Ò×	1967	Ç§¿Ë	43353	¸±	1,087,276
202111	90049090	Î´ÁÐÃû½ÃÕýÊÓÁ¦¡¢»¤Ä¿µÈÓÃÍ¾µÄÑÛ¾µµÈÎïÆ·	334	°®É³ÄáÑÇ	10	Ò»°ãÃ³Ò×	1	Ç§¿Ë	10	¸±	6,079
202111	90049090	Î´ÁÐÃû½ÃÕýÊÓÁ¦¡¢»¤Ä¿µÈÓÃÍ¾µÄÑÛ¾µµÈÎïÆ·	335	À­ÍÑÎ¬ÑÇ	10	Ò»°ãÃ³Ò×	2064	Ç§¿Ë	39566	¸±	186,211
202111	90049090	Î´ÁÐÃû½ÃÕýÊÓÁ¦¡¢»¤Ä¿µÈÓÃÍ¾µÄÑÛ¾µµÈÎïÆ·	336	Á¢ÌÕÍð	10	Ò»°ãÃ³Ò×	971	Ç§¿Ë	23920	¸±	209,002
202111	90049090	Î´ÁÐÃû½ÃÕýÊÓÁ¦¡¢»¤Ä¿µÈÓÃÍ¾µÄÑÛ¾µµÈÎïÆ·	337	¸ñÂ³¼ªÑÇ	10	Ò»°ãÃ³Ò×	674	Ç§¿Ë	10898	¸±	99,466
202111	90049090	Î´ÁÐÃû½ÃÕýÊÓÁ¦¡¢»¤Ä¿µÈÓÃÍ¾µÄÑÛ¾µµÈÎïÆ·	338	ÑÇÃÀÄáÑÇ	10	Ò»°ãÃ³Ò×	84	Ç§¿Ë	1530	¸±	5,549
202111	90049090	Î´ÁÐÃû½ÃÕýÊÓÁ¦¡¢»¤Ä¿µÈÓÃÍ¾µÄÑÛ¾µµÈÎïÆ·	339	°¢Èû°Ý½®	10	Ò»°ãÃ³Ò×	93	Ç§¿Ë	1550	¸±	21,803
202111	90049090	Î´ÁÐÃû½ÃÕýÊÓÁ¦¡¢»¤Ä¿µÈÓÃÍ¾µÄÑÛ¾µµÈÎïÆ·	340	°×¶íÂÞË¹	10	Ò»°ãÃ³Ò×	1517	Ç§¿Ë	27202	¸±	128,252
202111	90049090	Î´ÁÐÃû½ÃÕýÊÓÁ¦¡¢»¤Ä¿µÈÓÃÍ¾µÄÑÛ¾µµÈÎïÆ·	343	Ä¦¶û¶àÍß	10	Ò»°ãÃ³Ò×	164	Ç§¿Ë	2102	¸±	10,420
202111	90049090	Î´ÁÐÃû½ÃÕýÊÓÁ¦¡¢»¤Ä¿µÈÓÃÍ¾µÄÑÛ¾µµÈÎïÆ·	344	¶íÂÞË¹Áª°î	10	Ò»°ãÃ³Ò×	64327	Ç§¿Ë	1923355	¸±	6,587,002
202111	90049090	Î´ÁÐÃû½ÃÕýÊÓÁ¦¡¢»¤Ä¿µÈÓÃÍ¾µÄÑÛ¾µµÈÎïÆ·	347	ÎÚ¿ËÀ¼	10	Ò»°ãÃ³Ò×	13437	Ç§¿Ë	718066	¸±	1,258,987
202111	90049090	Î´ÁÐÃû½ÃÕýÊÓÁ¦¡¢»¤Ä¿µÈÓÃÍ¾µÄÑÛ¾µµÈÎïÆ·	350	Ë¹ÂåÎÄÄáÑÇ	10	Ò»°ãÃ³Ò×	860	Ç§¿Ë	9230	¸±	185,752
202111	90049090	Î´ÁÐÃû½ÃÕýÊÓÁ¦¡¢»¤Ä¿µÈÓÃÍ¾µÄÑÛ¾µµÈÎïÆ·	351	¿ËÂÞµØÑÇ	10	Ò»°ãÃ³Ò×	5231	Ç§¿Ë	59443	¸±	439,570
202111	90049090	Î´ÁÐÃû½ÃÕýÊÓÁ¦¡¢»¤Ä¿µÈÓÃÍ¾µÄÑÛ¾µµÈÎïÆ·	352	½Ý¿Ë	10	Ò»°ãÃ³Ò×	8373	Ç§¿Ë	216213	¸±	1,354,680
202111	90049090	Î´ÁÐÃû½ÃÕýÊÓÁ¦¡¢»¤Ä¿µÈÓÃÍ¾µÄÑÛ¾µµÈÎïÆ·	353	Ë¹Âå·¥¿Ë	10	Ò»°ãÃ³Ò×	144	Ç§¿Ë	3030	¸±	46,314
202111	90049090	Î´ÁÐÃû½ÃÕýÊÓÁ¦¡¢»¤Ä¿µÈÓÃÍ¾µÄÑÛ¾µµÈÎïÆ·	354	±±ÂíÆä¶Ù¹²ºÍ¹ú	10	Ò»°ãÃ³Ò×	509	Ç§¿Ë	17060	¸±	134,519
202111	90049090	Î´ÁÐÃû½ÃÕýÊÓÁ¦¡¢»¤Ä¿µÈÓÃÍ¾µÄÑÛ¾µµÈÎïÆ·	355	²¨ºÚ	10	Ò»°ãÃ³Ò×	763	Ç§¿Ë	5162	¸±	99,393
202111	90049090	Î´ÁÐÃû½ÃÕýÊÓÁ¦¡¢»¤Ä¿µÈÓÃÍ¾µÄÑÛ¾µµÈÎïÆ·	358	Èû¶ûÎ¬ÑÇ	10	Ò»°ãÃ³Ò×	1065	Ç§¿Ë	31609	¸±	119,104
202111	90049090	Î´ÁÐÃû½ÃÕýÊÓÁ¦¡¢»¤Ä¿µÈÓÃÍ¾µÄÑÛ¾µµÈÎïÆ·	359	ºÚÉ½	10	Ò»°ãÃ³Ò×	178	Ç§¿Ë	3200	¸±	6,128
202111	90049090	Î´ÁÐÃû½ÃÕýÊÓÁ¦¡¢»¤Ä¿µÈÓÃÍ¾µÄÑÛ¾µµÈÎïÆ·	402	°¢¸ùÍ¢	10	Ò»°ãÃ³Ò×	9790	Ç§¿Ë	109525	¸±	1,050,969
202111	90049090	Î´ÁÐÃû½ÃÕýÊÓÁ¦¡¢»¤Ä¿µÈÓÃÍ¾µÄÑÛ¾µµÈÎïÆ·	406	²®Àû×È	10	Ò»°ãÃ³Ò×	38	Ç§¿Ë	480	¸±	2,140
202111	90049090	Î´ÁÐÃû½ÃÕýÊÓÁ¦¡¢»¤Ä¿µÈÓÃÍ¾µÄÑÛ¾µµÈÎïÆ·	408	¶àÃñ×å²£ÀûÎ¬ÑÇ¹ú	10	Ò»°ãÃ³Ò×	502	Ç§¿Ë	5640	¸±	48,790
202111	90049090	Î´ÁÐÃû½ÃÕýÊÓÁ¦¡¢»¤Ä¿µÈÓÃÍ¾µÄÑÛ¾µµÈÎïÆ·	410	°ÍÎ÷	10	Ò»°ãÃ³Ò×	61537	Ç§¿Ë	1789612	¸±	5,036,448
202111	90049090	Î´ÁÐÃû½ÃÕýÊÓÁ¦¡¢»¤Ä¿µÈÓÃÍ¾µÄÑÛ¾µµÈÎïÆ·	412	ÖÇÀû	10	Ò»°ãÃ³Ò×	25538	Ç§¿Ë	717432	¸±	3,182,620
202111	90049090	Î´ÁÐÃû½ÃÕýÊÓÁ¦¡¢»¤Ä¿µÈÓÃÍ¾µÄÑÛ¾µµÈÎïÆ·	413	¸çÂ×±ÈÑÇ	10	Ò»°ãÃ³Ò×	7431	Ç§¿Ë	163644	¸±	1,317,041
202111	90049090	Î´ÁÐÃû½ÃÕýÊÓÁ¦¡¢»¤Ä¿µÈÓÃÍ¾µÄÑÛ¾µµÈÎïÆ·	415	¸çË¹´ïÀè¼Ó	10	Ò»°ãÃ³Ò×	3020	Ç§¿Ë	58377	¸±	182,098
202111	90049090	Î´ÁÐÃû½ÃÕýÊÓÁ¦¡¢»¤Ä¿µÈÓÃÍ¾µÄÑÛ¾µµÈÎïÆ·	417	¿âÀ°Ë÷µº	10	Ò»°ãÃ³Ò×	5	Ç§¿Ë	54	¸±	1,251
202111	90049090	Î´ÁÐÃû½ÃÕýÊÓÁ¦¡¢»¤Ä¿µÈÓÃÍ¾µÄÑÛ¾µµÈÎïÆ·	418	¶àÃ×Äá¼Ó¹²ºÍ¹ú	10	Ò»°ãÃ³Ò×	1532	Ç§¿Ë	36129	¸±	123,766
202111	90049090	Î´ÁÐÃû½ÃÕýÊÓÁ¦¡¢»¤Ä¿µÈÓÃÍ¾µÄÑÛ¾µµÈÎïÆ·	419	¶ò¹Ï¶à¶û	10	Ò»°ãÃ³Ò×	3031	Ç§¿Ë	43483	¸±	342,809
202111	90049090	Î´ÁÐÃû½ÃÕýÊÓÁ¦¡¢»¤Ä¿µÈÓÃÍ¾µÄÑÛ¾µµÈÎïÆ·	420	·¨Êô¹çÑÇÄÇ	10	Ò»°ãÃ³Ò×	169	Ç§¿Ë	2200	¸±	6,108
202111	90049090	Î´ÁÐÃû½ÃÕýÊÓÁ¦¡¢»¤Ä¿µÈÓÃÍ¾µÄÑÛ¾µµÈÎïÆ·	422	¹ÏµÂÂÞÆÕ	10	Ò»°ãÃ³Ò×	5	Ç§¿Ë	50	¸±	1,505
202111	90049090	Î´ÁÐÃû½ÃÕýÊÓÁ¦¡¢»¤Ä¿µÈÓÃÍ¾µÄÑÛ¾µµÈÎïÆ·	423	Î£µØÂíÀ­	10	Ò»°ãÃ³Ò×	3588	Ç§¿Ë	81864	¸±	448,270
202111	90049090	Î´ÁÐÃû½ÃÕýÊÓÁ¦¡¢»¤Ä¿µÈÓÃÍ¾µÄÑÛ¾µµÈÎïÆ·	424	¹çÑÇÄÇ	10	Ò»°ãÃ³Ò×	259	Ç§¿Ë	4580	¸±	11,532
202111	90049090	Î´ÁÐÃû½ÃÕýÊÓÁ¦¡¢»¤Ä¿µÈÓÃÍ¾µÄÑÛ¾µµÈÎïÆ·	425	º£µØ	10	Ò»°ãÃ³Ò×	61	Ç§¿Ë	960	¸±	3,148
202111	90049090	Î´ÁÐÃû½ÃÕýÊÓÁ¦¡¢»¤Ä¿µÈÓÃÍ¾µÄÑÛ¾µµÈÎïÆ·	426	ºé¶¼À­Ë¹	10	Ò»°ãÃ³Ò×	482	Ç§¿Ë	11692	¸±	30,951
202111	90049090	Î´ÁÐÃû½ÃÕýÊÓÁ¦¡¢»¤Ä¿µÈÓÃÍ¾µÄÑÛ¾µµÈÎïÆ·	429	Ä«Î÷¸ç	10	Ò»°ãÃ³Ò×	83326	Ç§¿Ë	2331924	¸±	8,165,298
202111	90049090	Î´ÁÐÃû½ÃÕýÊÓÁ¦¡¢»¤Ä¿µÈÓÃÍ¾µÄÑÛ¾µµÈÎïÆ·	431	Äá¼ÓÀ­¹Ï	10	Ò»°ãÃ³Ò×	1166	Ç§¿Ë	16384	¸±	58,503
202111	90049090	Î´ÁÐÃû½ÃÕýÊÓÁ¦¡¢»¤Ä¿µÈÓÃÍ¾µÄÑÛ¾µµÈÎïÆ·	432	°ÍÄÃÂí	10	Ò»°ãÃ³Ò×	4473	Ç§¿Ë	76148	¸±	560,098
202111	90049090	Î´ÁÐÃû½ÃÕýÊÓÁ¦¡¢»¤Ä¿µÈÓÃÍ¾µÄÑÛ¾µµÈÎïÆ·	433	°ÍÀ­¹ç	10	Ò»°ãÃ³Ò×	66	Ç§¿Ë	832	¸±	5,854
202111	90049090	Î´ÁÐÃû½ÃÕýÊÓÁ¦¡¢»¤Ä¿µÈÓÃÍ¾µÄÑÛ¾µµÈÎïÆ·	434	ÃØÂ³	10	Ò»°ãÃ³Ò×	26701	Ç§¿Ë	589512	¸±	3,869,820
202111	90049090	Î´ÁÐÃû½ÃÕýÊÓÁ¦¡¢»¤Ä¿µÈÓÃÍ¾µÄÑÛ¾µµÈÎïÆ·	435	²¨¶àÀè¸÷	10	Ò»°ãÃ³Ò×	725	Ç§¿Ë	15128	¸±	39,393
202111	90049090	Î´ÁÐÃû½ÃÕýÊÓÁ¦¡¢»¤Ä¿µÈÓÃÍ¾µÄÑÛ¾µµÈÎïÆ·	437	Ê¥Â¬Î÷ÑÇ	10	Ò»°ãÃ³Ò×	26	Ç§¿Ë	488	¸±	2,298
202111	90049090	Î´ÁÐÃû½ÃÕýÊÓÁ¦¡¢»¤Ä¿µÈÓÃÍ¾µÄÑÛ¾µµÈÎïÆ·	440	Èø¶ûÍß¶à	10	Ò»°ãÃ³Ò×	2264	Ç§¿Ë	75060	¸±	134,028
202111	90049090	Î´ÁÐÃû½ÃÕýÊÓÁ¦¡¢»¤Ä¿µÈÓÃÍ¾µÄÑÛ¾µµÈÎïÆ·	442	ÌØÁ¢Äá´ïºÍ¶à°Í¸ç	10	Ò»°ãÃ³Ò×	372	Ç§¿Ë	2920	¸±	83,528
202111	90049090	Î´ÁÐÃû½ÃÕýÊÓÁ¦¡¢»¤Ä¿µÈÓÃÍ¾µÄÑÛ¾µµÈÎïÆ·	444	ÎÚÀ­¹ç	10	Ò»°ãÃ³Ò×	28846	Ç§¿Ë	734854	¸±	2,757,877
202111	90049090	Î´ÁÐÃû½ÃÕýÊÓÁ¦¡¢»¤Ä¿µÈÓÃÍ¾µÄÑÛ¾µµÈÎïÆ·	445	Î¯ÄÚÈðÀ­	10	Ò»°ãÃ³Ò×	5313	Ç§¿Ë	218084	¸±	3,381,901
202111	90049090	Î´ÁÐÃû½ÃÕýÊÓÁ¦¡¢»¤Ä¿µÈÓÃÍ¾µÄÑÛ¾µµÈÎïÆ·	501	¼ÓÄÃ´ó	10	Ò»°ãÃ³Ò×	54530	Ç§¿Ë	1293193	¸±	13,280,361
202111	90049090	Î´ÁÐÃû½ÃÕýÊÓÁ¦¡¢»¤Ä¿µÈÓÃÍ¾µÄÑÛ¾µµÈÎïÆ·	502	ÃÀ¹ú	10	Ò»°ãÃ³Ò×	1013901	Ç§¿Ë	27184889	¸±	198,523,137
202111	90049090	Î´ÁÐÃû½ÃÕýÊÓÁ¦¡¢»¤Ä¿µÈÓÃÍ¾µÄÑÛ¾µµÈÎïÆ·	601	°Ä´óÀûÑÇ	10	Ò»°ãÃ³Ò×	48268	Ç§¿Ë	1021001	¸±	10,281,255
202111	90049090	Î´ÁÐÃû½ÃÕýÊÓÁ¦¡¢»¤Ä¿µÈÓÃÍ¾µÄÑÛ¾µµÈÎïÆ·	603	ì³¼Ã	10	Ò»°ãÃ³Ò×	306	Ç§¿Ë	5376	¸±	29,593
202111	90049090	Î´ÁÐÃû½ÃÕýÊÓÁ¦¡¢»¤Ä¿µÈÓÃÍ¾µÄÑÛ¾µµÈÎïÆ·	607	ÐÂ¿¦Àï¶àÄáÑÇ	10	Ò»°ãÃ³Ò×	132	Ç§¿Ë	2460	¸±	9,632
202111	90049090	Î´ÁÐÃû½ÃÕýÊÓÁ¦¡¢»¤Ä¿µÈÓÃÍ¾µÄÑÛ¾µµÈÎïÆ·	608	ÍßÅ¬°¢Í¼	10	Ò»°ãÃ³Ò×	33	Ç§¿Ë	1240	¸±	7,420
202111	90049090	Î´ÁÐÃû½ÃÕýÊÓÁ¦¡¢»¤Ä¿µÈÓÃÍ¾µÄÑÛ¾µµÈÎïÆ·	609	ÐÂÎ÷À¼	10	Ò»°ãÃ³Ò×	2490	Ç§¿Ë	55208	¸±	391,647
202111	90049090	Î´ÁÐÃû½ÃÕýÊÓÁ¦¡¢»¤Ä¿µÈÓÃÍ¾µÄÑÛ¾µµÈÎïÆ·	611	°Í²¼ÑÇÐÂ¼¸ÄÚÑÇ	10	Ò»°ãÃ³Ò×	318	Ç§¿Ë	7930	¸±	41,482
202111	90049090	Î´ÁÐÃû½ÃÕýÊÓÁ¦¡¢»¤Ä¿µÈÓÃÍ¾µÄÑÛ¾µµÈÎïÆ·	613	ËùÂÞÃÅÈºµº	10	Ò»°ãÃ³Ò×	28	Ç§¿Ë	680	¸±	4,316
202111	90049090	Î´ÁÐÃû½ÃÕýÊÓÁ¦¡¢»¤Ä¿µÈÓÃÍ¾µÄÑÛ¾µµÈÎïÆ·	613	ËùÂÞÃÅÈºµº	11	¹ú¼Ò¼ä¡¢¹ú¼Ê×éÖ¯ÎÞ³¥Ô®ÖúºÍÔùËÍµÄÎï×Ê	1	Ç§¿Ë	20	¸±	138
202111	90049090	Î´ÁÐÃû½ÃÕýÊÓÁ¦¡¢»¤Ä¿µÈÓÃÍ¾µÄÑÛ¾µµÈÎïÆ·	618	»ùÀï°ÍË¹	10	Ò»°ãÃ³Ò×	21	Ç§¿Ë	405	¸±	947
202111	90049090	Î´ÁÐÃû½ÃÕýÊÓÁ¦¡¢»¤Ä¿µÈÓÃÍ¾µÄÑÛ¾µµÈÎïÆ·	623	·¨Êô²¨ÀûÄáÎ÷ÑÇ	10	Ò»°ãÃ³Ò×	84	Ç§¿Ë	1980	¸±	15,888
202112	90049090	Î´ÁÐÃû½ÃÕýÊÓÁ¦¡¢»¤Ä¿µÈÓÃÍ¾µÄÑÛ¾µµÈÎïÆ·	102	°ÍÁÖ	10	Ò»°ãÃ³Ò×	656	Ç§¿Ë	6216	¸±	36,724
202112	90049090	Î´ÁÐÃû½ÃÕýÊÓÁ¦¡¢»¤Ä¿µÈÓÃÍ¾µÄÑÛ¾µµÈÎïÆ·	103	ÃÏ¼ÓÀ­¹ú	10	Ò»°ãÃ³Ò×	7543	Ç§¿Ë	202951	¸±	5,004,487
202112	90049090	Î´ÁÐÃû½ÃÕýÊÓÁ¦¡¢»¤Ä¿µÈÓÃÍ¾µÄÑÛ¾µµÈÎïÆ·	105	ÎÄÀ³	10	Ò»°ãÃ³Ò×	196	Ç§¿Ë	629	¸±	24,557
202112	90049090	Î´ÁÐÃû½ÃÕýÊÓÁ¦¡¢»¤Ä¿µÈÓÃÍ¾µÄÑÛ¾µµÈÎïÆ·	106	Ãåµé	10	Ò»°ãÃ³Ò×	7885	Ç§¿Ë	102718	¸±	307,376
202112	90049090	Î´ÁÐÃû½ÃÕýÊÓÁ¦¡¢»¤Ä¿µÈÓÃÍ¾µÄÑÛ¾µµÈÎïÆ·	106	Ãåµé	11	¹ú¼Ò¼ä¡¢¹ú¼Ê×éÖ¯ÎÞ³¥Ô®ÖúºÍÔùËÍµÄÎï×Ê	2588	Ç§¿Ë	45400	¸±	454,000
202112	90049090	Î´ÁÐÃû½ÃÕýÊÓÁ¦¡¢»¤Ä¿µÈÓÃÍ¾µÄÑÛ¾µµÈÎïÆ·	107	¼íÆÒÕ¯	10	Ò»°ãÃ³Ò×	3769	Ç§¿Ë	50267	¸±	841,201
202112	90049090	Î´ÁÐÃû½ÃÕýÊÓÁ¦¡¢»¤Ä¿µÈÓÃÍ¾µÄÑÛ¾µµÈÎïÆ·	108	ÈûÆÖÂ·Ë¹	10	Ò»°ãÃ³Ò×	495	Ç§¿Ë	12258	¸±	123,307
202112	90049090	Î´ÁÐÃû½ÃÕýÊÓÁ¦¡¢»¤Ä¿µÈÓÃÍ¾µÄÑÛ¾µµÈÎïÆ·	109	³¯ÏÊ	10	Ò»°ãÃ³Ò×	19	Ç§¿Ë	100	¸±	8,500
202112	90049090	Î´ÁÐÃû½ÃÕýÊÓÁ¦¡¢»¤Ä¿µÈÓÃÍ¾µÄÑÛ¾µµÈÎïÆ·	110	ÖÐ¹úÏã¸Û	10	Ò»°ãÃ³Ò×	55861	Ç§¿Ë	1369775	¸±	53,736,923
202112	90049090	Î´ÁÐÃû½ÃÕýÊÓÁ¦¡¢»¤Ä¿µÈÓÃÍ¾µÄÑÛ¾µµÈÎïÆ·	111	Ó¡¶È	10	Ò»°ãÃ³Ò×	38394	Ç§¿Ë	1436428	¸±	11,530,005
202112	90049090	Î´ÁÐÃû½ÃÕýÊÓÁ¦¡¢»¤Ä¿µÈÓÃÍ¾µÄÑÛ¾µµÈÎïÆ·	112	Ó¡¶ÈÄáÎ÷ÑÇ	10	Ò»°ãÃ³Ò×	82545	Ç§¿Ë	2156772	¸±	9,199,016
202112	90049090	Î´ÁÐÃû½ÃÕýÊÓÁ¦¡¢»¤Ä¿µÈÓÃÍ¾µÄÑÛ¾µµÈÎïÆ·	113	ÒÁÀÊ	10	Ò»°ãÃ³Ò×	606	Ç§¿Ë	20635	¸±	518,828
202112	90049090	Î´ÁÐÃû½ÃÕýÊÓÁ¦¡¢»¤Ä¿µÈÓÃÍ¾µÄÑÛ¾µµÈÎïÆ·	114	ÒÁÀ­¿Ë	10	Ò»°ãÃ³Ò×	12358	Ç§¿Ë	125277	¸±	629,188
202112	90049090	Î´ÁÐÃû½ÃÕýÊÓÁ¦¡¢»¤Ä¿µÈÓÃÍ¾µÄÑÛ¾µµÈÎïÆ·	115	ÒÔÉ«ÁÐ	10	Ò»°ãÃ³Ò×	8570	Ç§¿Ë	109884	¸±	946,764
202112	90049090	Î´ÁÐÃû½ÃÕýÊÓÁ¦¡¢»¤Ä¿µÈÓÃÍ¾µÄÑÛ¾µµÈÎïÆ·	116	ÈÕ±¾	10	Ò»°ãÃ³Ò×	125164	Ç§¿Ë	3439722	¸±	24,830,549
202112	90049090	Î´ÁÐÃû½ÃÕýÊÓÁ¦¡¢»¤Ä¿µÈÓÃÍ¾µÄÑÛ¾µµÈÎïÆ·	117	Ô¼µ©	10	Ò»°ãÃ³Ò×	82	Ç§¿Ë	1660	¸±	4,513
202112	90049090	Î´ÁÐÃû½ÃÕýÊÓÁ¦¡¢»¤Ä¿µÈÓÃÍ¾µÄÑÛ¾µµÈÎïÆ·	118	¿ÆÍþÌØ	10	Ò»°ãÃ³Ò×	702	Ç§¿Ë	10396	¸±	109,957
202112	90049090	Î´ÁÐÃû½ÃÕýÊÓÁ¦¡¢»¤Ä¿µÈÓÃÍ¾µÄÑÛ¾µµÈÎïÆ·	119	ÀÏÎÎ	10	Ò»°ãÃ³Ò×	418	Ç§¿Ë	2660	¸±	16,828
202112	90049090	Î´ÁÐÃû½ÃÕýÊÓÁ¦¡¢»¤Ä¿µÈÓÃÍ¾µÄÑÛ¾µµÈÎïÆ·	120	Àè°ÍÄÛ	10	Ò»°ãÃ³Ò×	3449	Ç§¿Ë	116530	¸±	1,777,521
202112	90049090	Î´ÁÐÃû½ÃÕýÊÓÁ¦¡¢»¤Ä¿µÈÓÃÍ¾µÄÑÛ¾µµÈÎïÆ·	121	ÖÐ¹ú°ÄÃÅ	10	Ò»°ãÃ³Ò×	1235	Ç§¿Ë	15000	¸±	55,623
202112	90049090	Î´ÁÐÃû½ÃÕýÊÓÁ¦¡¢»¤Ä¿µÈÓÃÍ¾µÄÑÛ¾µµÈÎïÆ·	122	ÂíÀ´Î÷ÑÇ	10	Ò»°ãÃ³Ò×	20127	Ç§¿Ë	331307	¸±	5,354,316
202112	90049090	Î´ÁÐÃû½ÃÕýÊÓÁ¦¡¢»¤Ä¿µÈÓÃÍ¾µÄÑÛ¾µµÈÎïÆ·	123	Âí¶û´ú·ò	10	Ò»°ãÃ³Ò×	269	Ç§¿Ë	750	¸±	23,583
202112	90049090	Î´ÁÐÃû½ÃÕýÊÓÁ¦¡¢»¤Ä¿µÈÓÃÍ¾µÄÑÛ¾µµÈÎïÆ·	124	ÃÉ¹Å	10	Ò»°ãÃ³Ò×	55	Ç§¿Ë	430	¸±	2,718
202112	90049090	Î´ÁÐÃû½ÃÕýÊÓÁ¦¡¢»¤Ä¿µÈÓÃÍ¾µÄÑÛ¾µµÈÎïÆ·	125	Äá²´¶ûÁª°îÃñÖ÷¹²ºÍ¹ú	10	Ò»°ãÃ³Ò×	704	Ç§¿Ë	17754	¸±	866,013
202112	90049090	Î´ÁÐÃû½ÃÕýÊÓÁ¦¡¢»¤Ä¿µÈÓÃÍ¾µÄÑÛ¾µµÈÎïÆ·	126	°¢Âü	10	Ò»°ãÃ³Ò×	13	Ç§¿Ë	80	¸±	409
202112	90049090	Î´ÁÐÃû½ÃÕýÊÓÁ¦¡¢»¤Ä¿µÈÓÃÍ¾µÄÑÛ¾µµÈÎïÆ·	127	°Í»ùË¹Ì¹	10	Ò»°ãÃ³Ò×	5492	Ç§¿Ë	193840	¸±	412,393
202112	90049090	Î´ÁÐÃû½ÃÕýÊÓÁ¦¡¢»¤Ä¿µÈÓÃÍ¾µÄÑÛ¾µµÈÎïÆ·	128	°ÍÀÕË¹Ì¹	10	Ò»°ãÃ³Ò×	66	Ç§¿Ë	1136	¸±	5,562
202112	90049090	Î´ÁÐÃû½ÃÕýÊÓÁ¦¡¢»¤Ä¿µÈÓÃÍ¾µÄÑÛ¾µµÈÎïÆ·	129	·ÆÂÉ±ö	10	Ò»°ãÃ³Ò×	65687	Ç§¿Ë	575430	¸±	9,936,991
202112	90049090	Î´ÁÐÃû½ÃÕýÊÓÁ¦¡¢»¤Ä¿µÈÓÃÍ¾µÄÑÛ¾µµÈÎïÆ·	130	¿¨Ëþ¶û	10	Ò»°ãÃ³Ò×	5739	Ç§¿Ë	178375	¸±	382,860
202112	90049090	Î´ÁÐÃû½ÃÕýÊÓÁ¦¡¢»¤Ä¿µÈÓÃÍ¾µÄÑÛ¾µµÈÎïÆ·	131	É³ÌØ°¢À­²®	10	Ò»°ãÃ³Ò×	18775	Ç§¿Ë	528281	¸±	6,904,502
202112	90049090	Î´ÁÐÃû½ÃÕýÊÓÁ¦¡¢»¤Ä¿µÈÓÃÍ¾µÄÑÛ¾µµÈÎïÆ·	132	ÐÂ¼ÓÆÂ	10	Ò»°ãÃ³Ò×	8962	Ç§¿Ë	113247	¸±	1,672,791
202112	90049090	Î´ÁÐÃû½ÃÕýÊÓÁ¦¡¢»¤Ä¿µÈÓÃÍ¾µÄÑÛ¾µµÈÎïÆ·	133	º«¹ú	10	Ò»°ãÃ³Ò×	35968	Ç§¿Ë	552422	¸±	5,886,399
202112	90049090	Î´ÁÐÃû½ÃÕýÊÓÁ¦¡¢»¤Ä¿µÈÓÃÍ¾µÄÑÛ¾µµÈÎïÆ·	134	Ë¹ÀïÀ¼¿¨	10	Ò»°ãÃ³Ò×	677	Ç§¿Ë	16090	¸±	113,674
202112	90049090	Î´ÁÐÃû½ÃÕýÊÓÁ¦¡¢»¤Ä¿µÈÓÃÍ¾µÄÑÛ¾µµÈÎïÆ·	136	Ì©¹ú	10	Ò»°ãÃ³Ò×	27671	Ç§¿Ë	513361	¸±	2,381,613
202112	90049090	Î´ÁÐÃû½ÃÕýÊÓÁ¦¡¢»¤Ä¿µÈÓÃÍ¾µÄÑÛ¾µµÈÎïÆ·	137	ÍÁ¶úÆä	10	Ò»°ãÃ³Ò×	8543	Ç§¿Ë	102604	¸±	1,390,360
202112	90049090	Î´ÁÐÃû½ÃÕýÊÓÁ¦¡¢»¤Ä¿µÈÓÃÍ¾µÄÑÛ¾µµÈÎïÆ·	138	°¢ÁªÇõ	10	Ò»°ãÃ³Ò×	25847	Ç§¿Ë	659065	¸±	6,631,358
202112	90049090	Î´ÁÐÃû½ÃÕýÊÓÁ¦¡¢»¤Ä¿µÈÓÃÍ¾µÄÑÛ¾µµÈÎïÆ·	141	Ô½ÄÏ	10	Ò»°ãÃ³Ò×	6094	Ç§¿Ë	133270	¸±	1,230,370
202112	90049090	Î´ÁÐÃû½ÃÕýÊÓÁ¦¡¢»¤Ä¿µÈÓÃÍ¾µÄÑÛ¾µµÈÎïÆ·	143	ÖÐ¹úÌ¨Íå	10	Ò»°ãÃ³Ò×	2788	Ç§¿Ë	56817	¸±	2,898,271
202112	90049090	Î´ÁÐÃû½ÃÕýÊÓÁ¦¡¢»¤Ä¿µÈÓÃÍ¾µÄÑÛ¾µµÈÎïÆ·	144	¶«µÛãë	10	Ò»°ãÃ³Ò×	162	Ç§¿Ë	3440	¸±	11,530
202112	90049090	Î´ÁÐÃû½ÃÕýÊÓÁ¦¡¢»¤Ä¿µÈÓÃÍ¾µÄÑÛ¾µµÈÎïÆ·	145	¹þÈø¿ËË¹Ì¹	10	Ò»°ãÃ³Ò×	14036	Ç§¿Ë	169909	¸±	729,915
202112	90049090	Î´ÁÐÃû½ÃÕýÊÓÁ¦¡¢»¤Ä¿µÈÓÃÍ¾µÄÑÛ¾µµÈÎïÆ·	146	¼ª¶û¼ªË¹Ë¹Ì¹	10	Ò»°ãÃ³Ò×	110	Ç§¿Ë	3000	¸±	6,208
202112	90049090	Î´ÁÐÃû½ÃÕýÊÓÁ¦¡¢»¤Ä¿µÈÓÃÍ¾µÄÑÛ¾µµÈÎïÆ·	148	ÍÁ¿âÂüË¹Ì¹	10	Ò»°ãÃ³Ò×	186	Ç§¿Ë	2520	¸±	7,930
202112	90049090	Î´ÁÐÃû½ÃÕýÊÓÁ¦¡¢»¤Ä¿µÈÓÃÍ¾µÄÑÛ¾µµÈÎïÆ·	149	ÎÚ×È±ð¿ËË¹Ì¹	10	Ò»°ãÃ³Ò×	3273	Ç§¿Ë	68573	¸±	883,200
202112	90049090	Î´ÁÐÃû½ÃÕýÊÓÁ¦¡¢»¤Ä¿µÈÓÃÍ¾µÄÑÛ¾µµÈÎïÆ·	201	°¢¶û¼°ÀûÑÇ	10	Ò»°ãÃ³Ò×	9360	Ç§¿Ë	151100	¸±	1,102,916
202112	90049090	Î´ÁÐÃû½ÃÕýÊÓÁ¦¡¢»¤Ä¿µÈÓÃÍ¾µÄÑÛ¾µµÈÎïÆ·	202	°²¸çÀ­	10	Ò»°ãÃ³Ò×	216	Ç§¿Ë	3480	¸±	11,482
202112	90049090	Î´ÁÐÃû½ÃÕýÊÓÁ¦¡¢»¤Ä¿µÈÓÃÍ¾µÄÑÛ¾µµÈÎïÆ·	203	±´Äþ	10	Ò»°ãÃ³Ò×	40	Ç§¿Ë	850	¸±	18,621
202112	90049090	Î´ÁÐÃû½ÃÕýÊÓÁ¦¡¢»¤Ä¿µÈÓÃÍ¾µÄÑÛ¾µµÈÎïÆ·	204	²©´ÄÍßÄÉ	10	Ò»°ãÃ³Ò×	256	Ç§¿Ë	3200	¸±	12,684
202112	90049090	Î´ÁÐÃû½ÃÕýÊÓÁ¦¡¢»¤Ä¿µÈÓÃÍ¾µÄÑÛ¾µµÈÎïÆ·	214	¼ª²¼Ìá	10	Ò»°ãÃ³Ò×	3600	Ç§¿Ë	150000	¸±	288,310
202112	90049090	Î´ÁÐÃû½ÃÕýÊÓÁ¦¡¢»¤Ä¿µÈÓÃÍ¾µÄÑÛ¾µµÈÎïÆ·	215	°£¼°	10	Ò»°ãÃ³Ò×	5169	Ç§¿Ë	115843	¸±	270,265
202112	90049090	Î´ÁÐÃû½ÃÕýÊÓÁ¦¡¢»¤Ä¿µÈÓÃÍ¾µÄÑÛ¾µµÈÎïÆ·	217	°£Èû¶í±ÈÑÇ	10	Ò»°ãÃ³Ò×	4819	Ç§¿Ë	120005	¸±	191,954
202112	90049090	Î´ÁÐÃû½ÃÕýÊÓÁ¦¡¢»¤Ä¿µÈÓÃÍ¾µÄÑÛ¾µµÈÎïÆ·	218	¼ÓÅî	10	Ò»°ãÃ³Ò×	407	Ç§¿Ë	6660	¸±	28,795
202112	90049090	Î´ÁÐÃû½ÃÕýÊÓÁ¦¡¢»¤Ä¿µÈÓÃÍ¾µÄÑÛ¾µµÈÎïÆ·	219	¸Ô±ÈÑÇ	11	¹ú¼Ò¼ä¡¢¹ú¼Ê×éÖ¯ÎÞ³¥Ô®ÖúºÍÔùËÍµÄÎï×Ê	9	Ç§¿Ë	100	¸±	8,075
202112	90049090	Î´ÁÐÃû½ÃÕýÊÓÁ¦¡¢»¤Ä¿µÈÓÃÍ¾µÄÑÛ¾µµÈÎïÆ·	220	¼ÓÄÉ	10	Ò»°ãÃ³Ò×	6362	Ç§¿Ë	86230	¸±	150,821
202112	90049090	Î´ÁÐÃû½ÃÕýÊÓÁ¦¡¢»¤Ä¿µÈÓÃÍ¾µÄÑÛ¾µµÈÎïÆ·	223	¿ÆÌØµÏÍß	10	Ò»°ãÃ³Ò×	413	Ç§¿Ë	6948	¸±	169,370
202112	90049090	Î´ÁÐÃû½ÃÕýÊÓÁ¦¡¢»¤Ä¿µÈÓÃÍ¾µÄÑÛ¾µµÈÎïÆ·	224	¿ÏÄáÑÇ	10	Ò»°ãÃ³Ò×	10031	Ç§¿Ë	151115	¸±	365,639
202112	90049090	Î´ÁÐÃû½ÃÕýÊÓÁ¦¡¢»¤Ä¿µÈÓÃÍ¾µÄÑÛ¾µµÈÎïÆ·	225	Àû±ÈÀïÑÇ	10	Ò»°ãÃ³Ò×	44	Ç§¿Ë	1130	¸±	7,907
202112	90049090	Î´ÁÐÃû½ÃÕýÊÓÁ¦¡¢»¤Ä¿µÈÓÃÍ¾µÄÑÛ¾µµÈÎïÆ·	226	Àû±ÈÑÇ	10	Ò»°ãÃ³Ò×	40	Ç§¿Ë	612	¸±	1,268
202112	90049090	Î´ÁÐÃû½ÃÕýÊÓÁ¦¡¢»¤Ä¿µÈÓÃÍ¾µÄÑÛ¾µµÈÎïÆ·	227	Âí´ï¼ÓË¹¼Ó	10	Ò»°ãÃ³Ò×	326	Ç§¿Ë	4400	¸±	22,600
202112	90049090	Î´ÁÐÃû½ÃÕýÊÓÁ¦¡¢»¤Ä¿µÈÓÃÍ¾µÄÑÛ¾µµÈÎïÆ·	228	ÂíÀ­Î¬	10	Ò»°ãÃ³Ò×	37	Ç§¿Ë	1200	¸±	11,532
202112	90049090	Î´ÁÐÃû½ÃÕýÊÓÁ¦¡¢»¤Ä¿µÈÓÃÍ¾µÄÑÛ¾µµÈÎïÆ·	230	Ã«ÀïËþÄáÑÇ	10	Ò»°ãÃ³Ò×	9	Ç§¿Ë	70	¸±	436
202112	90049090	Î´ÁÐÃû½ÃÕýÊÓÁ¦¡¢»¤Ä¿µÈÓÃÍ¾µÄÑÛ¾µµÈÎïÆ·	231	Ã«ÀïÇóË¹	10	Ò»°ãÃ³Ò×	180	Ç§¿Ë	2938	¸±	57,246
202112	90049090	Î´ÁÐÃû½ÃÕýÊÓÁ¦¡¢»¤Ä¿µÈÓÃÍ¾µÄÑÛ¾µµÈÎïÆ·	232	Ä¦Âå¸ç	10	Ò»°ãÃ³Ò×	10871	Ç§¿Ë	128683	¸±	445,649
202112	90049090	Î´ÁÐÃû½ÃÕýÊÓÁ¦¡¢»¤Ä¿µÈÓÃÍ¾µÄÑÛ¾µµÈÎïÆ·	233	ÄªÉ£±È¿Ë	10	Ò»°ãÃ³Ò×	305	Ç§¿Ë	5120	¸±	17,127
202112	90049090	Î´ÁÐÃû½ÃÕýÊÓÁ¦¡¢»¤Ä¿µÈÓÃÍ¾µÄÑÛ¾µµÈÎïÆ·	234	ÄÉÃ×±ÈÑÇ	10	Ò»°ãÃ³Ò×	226	Ç§¿Ë	3184	¸±	13,568
202112	90049090	Î´ÁÐÃû½ÃÕýÊÓÁ¦¡¢»¤Ä¿µÈÓÃÍ¾µÄÑÛ¾µµÈÎïÆ·	235	ÄáÈÕ¶û	10	Ò»°ãÃ³Ò×	878	Ç§¿Ë	13000	¸±	45,713
202112	90049090	Î´ÁÐÃû½ÃÕýÊÓÁ¦¡¢»¤Ä¿µÈÓÃÍ¾µÄÑÛ¾µµÈÎïÆ·	236	ÄáÈÕÀûÑÇ	10	Ò»°ãÃ³Ò×	13199	Ç§¿Ë	223678	¸±	2,430,879
202112	90049090	Î´ÁÐÃû½ÃÕýÊÓÁ¦¡¢»¤Ä¿µÈÓÃÍ¾µÄÑÛ¾µµÈÎïÆ·	237	ÁôÄáÍô	10	Ò»°ãÃ³Ò×	5	Ç§¿Ë	100	¸±	402
202112	90049090	Î´ÁÐÃû½ÃÕýÊÓÁ¦¡¢»¤Ä¿µÈÓÃÍ¾µÄÑÛ¾µµÈÎïÆ·	239	Ê¥¶àÃÀºÍÆÕÁÖÎ÷±È	10	Ò»°ãÃ³Ò×	184	Ç§¿Ë	3440	¸±	9,124
202112	90049090	Î´ÁÐÃû½ÃÕýÊÓÁ¦¡¢»¤Ä¿µÈÓÃÍ¾µÄÑÛ¾µµÈÎïÆ·	240	ÈûÄÚ¼Ó¶û	10	Ò»°ãÃ³Ò×	58	Ç§¿Ë	1196	¸±	32,886
202112	90049090	Î´ÁÐÃû½ÃÕýÊÓÁ¦¡¢»¤Ä¿µÈÓÃÍ¾µÄÑÛ¾µµÈÎïÆ·	240	ÈûÄÚ¼Ó¶û	11	¹ú¼Ò¼ä¡¢¹ú¼Ê×éÖ¯ÎÞ³¥Ô®ÖúºÍÔùËÍµÄÎï×Ê	2	Ç§¿Ë	20	¸±	1,615
202112	90049090	Î´ÁÐÃû½ÃÕýÊÓÁ¦¡¢»¤Ä¿µÈÓÃÍ¾µÄÑÛ¾µµÈÎïÆ·	244	ÄÏ·Ç	10	Ò»°ãÃ³Ò×	36287	Ç§¿Ë	915714	¸±	3,906,543
202112	90049090	Î´ÁÐÃû½ÃÕýÊÓÁ¦¡¢»¤Ä¿µÈÓÃÍ¾µÄÑÛ¾µµÈÎïÆ·	246	ËÕµ¤	10	Ò»°ãÃ³Ò×	45	Ç§¿Ë	320	¸±	89,780
202112	90049090	Î´ÁÐÃû½ÃÕýÊÓÁ¦¡¢»¤Ä¿µÈÓÃÍ¾µÄÑÛ¾µµÈÎïÆ·	247	Ì¹É£ÄáÑÇ	10	Ò»°ãÃ³Ò×	330	Ç§¿Ë	12000	¸±	25,034
202112	90049090	Î´ÁÐÃû½ÃÕýÊÓÁ¦¡¢»¤Ä¿µÈÓÃÍ¾µÄÑÛ¾µµÈÎïÆ·	249	Í»ÄáË¹	10	Ò»°ãÃ³Ò×	1396	Ç§¿Ë	20176	¸±	134,812
202112	90049090	Î´ÁÐÃû½ÃÕýÊÓÁ¦¡¢»¤Ä¿µÈÓÃÍ¾µÄÑÛ¾µµÈÎïÆ·	250	ÎÚ¸É´ï	10	Ò»°ãÃ³Ò×	2571	Ç§¿Ë	73414	¸±	147,348
202112	90049090	Î´ÁÐÃû½ÃÕýÊÓÁ¦¡¢»¤Ä¿µÈÓÃÍ¾µÄÑÛ¾µµÈÎïÆ·	251	²¼»ùÄÉ·¨Ë÷	10	Ò»°ãÃ³Ò×	30	Ç§¿Ë	1000	¸±	1,491
202112	90049090	Î´ÁÐÃû½ÃÕýÊÓÁ¦¡¢»¤Ä¿µÈÓÃÍ¾µÄÑÛ¾µµÈÎïÆ·	252	¸Õ¹û(½ð)	10	Ò»°ãÃ³Ò×	487	Ç§¿Ë	7620	¸±	136,835
202112	90049090	Î´ÁÐÃû½ÃÕýÊÓÁ¦¡¢»¤Ä¿µÈÓÃÍ¾µÄÑÛ¾µµÈÎïÆ·	253	ÔÞ±ÈÑÇ	10	Ò»°ãÃ³Ò×	12586	Ç§¿Ë	175017	¸±	666,691
202112	90049090	Î´ÁÐÃû½ÃÕýÊÓÁ¦¡¢»¤Ä¿µÈÓÃÍ¾µÄÑÛ¾µµÈÎïÆ·	254	½ò°Í²¼Î¤	10	Ò»°ãÃ³Ò×	308	Ç§¿Ë	4260	¸±	13,004
202112	90049090	Î´ÁÐÃû½ÃÕýÊÓÁ¦¡¢»¤Ä¿µÈÓÃÍ¾µÄÑÛ¾µµÈÎïÆ·	301	±ÈÀûÊ±	10	Ò»°ãÃ³Ò×	24554	Ç§¿Ë	369806	¸±	2,382,983
202112	90049090	Î´ÁÐÃû½ÃÕýÊÓÁ¦¡¢»¤Ä¿µÈÓÃÍ¾µÄÑÛ¾µµÈÎïÆ·	302	µ¤Âó	10	Ò»°ãÃ³Ò×	48853	Ç§¿Ë	661263	¸±	2,866,917
202112	90049090	Î´ÁÐÃû½ÃÕýÊÓÁ¦¡¢»¤Ä¿µÈÓÃÍ¾µÄÑÛ¾µµÈÎïÆ·	303	Ó¢¹ú	10	Ò»°ãÃ³Ò×	200543	Ç§¿Ë	3298978	¸±	29,163,577
202112	90049090	Î´ÁÐÃû½ÃÕýÊÓÁ¦¡¢»¤Ä¿µÈÓÃÍ¾µÄÑÛ¾µµÈÎïÆ·	304	µÂ¹ú	10	Ò»°ãÃ³Ò×	131147	Ç§¿Ë	2996831	¸±	21,092,958
202112	90049090	Î´ÁÐÃû½ÃÕýÊÓÁ¦¡¢»¤Ä¿µÈÓÃÍ¾µÄÑÛ¾µµÈÎïÆ·	305	·¨¹ú	10	Ò»°ãÃ³Ò×	66963	Ç§¿Ë	1006438	¸±	15,305,620
202112	90049090	Î´ÁÐÃû½ÃÕýÊÓÁ¦¡¢»¤Ä¿µÈÓÃÍ¾µÄÑÛ¾µµÈÎïÆ·	306	°®¶ûÀ¼	10	Ò»°ãÃ³Ò×	6768	Ç§¿Ë	169604	¸±	980,504
202112	90049090	Î´ÁÐÃû½ÃÕýÊÓÁ¦¡¢»¤Ä¿µÈÓÃÍ¾µÄÑÛ¾µµÈÎïÆ·	307	Òâ´óÀû	10	Ò»°ãÃ³Ò×	49823	Ç§¿Ë	1134668	¸±	12,361,502
202112	90049090	Î´ÁÐÃû½ÃÕýÊÓÁ¦¡¢»¤Ä¿µÈÓÃÍ¾µÄÑÛ¾µµÈÎïÆ·	309	ºÉÀ¼	10	Ò»°ãÃ³Ò×	71563	Ç§¿Ë	2274760	¸±	16,568,991
202112	90049090	Î´ÁÐÃû½ÃÕýÊÓÁ¦¡¢»¤Ä¿µÈÓÃÍ¾µÄÑÛ¾µµÈÎïÆ·	310	Ï£À°	10	Ò»°ãÃ³Ò×	20119	Ç§¿Ë	220962	¸±	2,917,071
202112	90049090	Î´ÁÐÃû½ÃÕýÊÓÁ¦¡¢»¤Ä¿µÈÓÃÍ¾µÄÑÛ¾µµÈÎïÆ·	311	ÆÏÌÑÑÀ	10	Ò»°ãÃ³Ò×	3837	Ç§¿Ë	58454	¸±	568,371
202112	90049090	Î´ÁÐÃû½ÃÕýÊÓÁ¦¡¢»¤Ä¿µÈÓÃÍ¾µÄÑÛ¾µµÈÎïÆ·	312	Î÷°àÑÀ	10	Ò»°ãÃ³Ò×	40610	Ç§¿Ë	499840	¸±	6,406,410
202112	90049090	Î´ÁÐÃû½ÃÕýÊÓÁ¦¡¢»¤Ä¿µÈÓÃÍ¾µÄÑÛ¾µµÈÎïÆ·	313	°¢¶û°ÍÄáÑÇ	10	Ò»°ãÃ³Ò×	25	Ç§¿Ë	480	¸±	7,560
202112	90049090	Î´ÁÐÃû½ÃÕýÊÓÁ¦¡¢»¤Ä¿µÈÓÃÍ¾µÄÑÛ¾µµÈÎïÆ·	315	°ÂµØÀû	10	Ò»°ãÃ³Ò×	13951	Ç§¿Ë	495371	¸±	2,466,868
202112	90049090	Î´ÁÐÃû½ÃÕýÊÓÁ¦¡¢»¤Ä¿µÈÓÃÍ¾µÄÑÛ¾µµÈÎïÆ·	316	±£¼ÓÀûÑÇ	10	Ò»°ãÃ³Ò×	278	Ç§¿Ë	4507	¸±	71,692
202112	90049090	Î´ÁÐÃû½ÃÕýÊÓÁ¦¡¢»¤Ä¿µÈÓÃÍ¾µÄÑÛ¾µµÈÎïÆ·	318	·ÒÀ¼	10	Ò»°ãÃ³Ò×	22018	Ç§¿Ë	206596	¸±	751,577
202112	90049090	Î´ÁÐÃû½ÃÕýÊÓÁ¦¡¢»¤Ä¿µÈÓÃÍ¾µÄÑÛ¾µµÈÎïÆ·	321	ÐÙÑÀÀû	10	Ò»°ãÃ³Ò×	9808	Ç§¿Ë	274931	¸±	4,508,211
202112	90049090	Î´ÁÐÃû½ÃÕýÊÓÁ¦¡¢»¤Ä¿µÈÓÃÍ¾µÄÑÛ¾µµÈÎïÆ·	322	±ùµº	10	Ò»°ãÃ³Ò×	8	Ç§¿Ë	236	¸±	24,417
202112	90049090	Î´ÁÐÃû½ÃÕýÊÓÁ¦¡¢»¤Ä¿µÈÓÃÍ¾µÄÑÛ¾µµÈÎïÆ·	324	Âí¶úËû	10	Ò»°ãÃ³Ò×	170	Ç§¿Ë	2558	¸±	58,759
202112	90049090	Î´ÁÐÃû½ÃÕýÊÓÁ¦¡¢»¤Ä¿µÈÓÃÍ¾µÄÑÛ¾µµÈÎïÆ·	326	Å²Íþ	10	Ò»°ãÃ³Ò×	7960	Ç§¿Ë	133992	¸±	1,955,980
202112	90049090	Î´ÁÐÃû½ÃÕýÊÓÁ¦¡¢»¤Ä¿µÈÓÃÍ¾µÄÑÛ¾µµÈÎïÆ·	327	²¨À¼	10	Ò»°ãÃ³Ò×	77330	Ç§¿Ë	1279111	¸±	8,158,440
202112	90049090	Î´ÁÐÃû½ÃÕýÊÓÁ¦¡¢»¤Ä¿µÈÓÃÍ¾µÄÑÛ¾µµÈÎïÆ·	328	ÂÞÂíÄáÑÇ	10	Ò»°ãÃ³Ò×	16041	Ç§¿Ë	664008	¸±	1,246,769
202112	90049090	Î´ÁÐÃû½ÃÕýÊÓÁ¦¡¢»¤Ä¿µÈÓÃÍ¾µÄÑÛ¾µµÈÎïÆ·	330	Èðµä	10	Ò»°ãÃ³Ò×	16832	Ç§¿Ë	371425	¸±	4,444,889
202112	90049090	Î´ÁÐÃû½ÃÕýÊÓÁ¦¡¢»¤Ä¿µÈÓÃÍ¾µÄÑÛ¾µµÈÎïÆ·	331	ÈðÊ¿	10	Ò»°ãÃ³Ò×	3050	Ç§¿Ë	69211	¸±	795,602
202112	90049090	Î´ÁÐÃû½ÃÕýÊÓÁ¦¡¢»¤Ä¿µÈÓÃÍ¾µÄÑÛ¾µµÈÎïÆ·	334	°®É³ÄáÑÇ	10	Ò»°ãÃ³Ò×	165	Ç§¿Ë	994	¸±	78,930
202112	90049090	Î´ÁÐÃû½ÃÕýÊÓÁ¦¡¢»¤Ä¿µÈÓÃÍ¾µÄÑÛ¾µµÈÎïÆ·	335	À­ÍÑÎ¬ÑÇ	10	Ò»°ãÃ³Ò×	2231	Ç§¿Ë	39858	¸±	374,642
202112	90049090	Î´ÁÐÃû½ÃÕýÊÓÁ¦¡¢»¤Ä¿µÈÓÃÍ¾µÄÑÛ¾µµÈÎïÆ·	336	Á¢ÌÕÍð	10	Ò»°ãÃ³Ò×	987	Ç§¿Ë	19079	¸±	151,055
202112	90049090	Î´ÁÐÃû½ÃÕýÊÓÁ¦¡¢»¤Ä¿µÈÓÃÍ¾µÄÑÛ¾µµÈÎïÆ·	337	¸ñÂ³¼ªÑÇ	10	Ò»°ãÃ³Ò×	454	Ç§¿Ë	5088	¸±	11,428
202112	90049090	Î´ÁÐÃû½ÃÕýÊÓÁ¦¡¢»¤Ä¿µÈÓÃÍ¾µÄÑÛ¾µµÈÎïÆ·	338	ÑÇÃÀÄáÑÇ	10	Ò»°ãÃ³Ò×	2	Ç§¿Ë	80	¸±	1,324
202112	90049090	Î´ÁÐÃû½ÃÕýÊÓÁ¦¡¢»¤Ä¿µÈÓÃÍ¾µÄÑÛ¾µµÈÎïÆ·	339	°¢Èû°Ý½®	10	Ò»°ãÃ³Ò×	105	Ç§¿Ë	3000	¸±	6,252
202112	90049090	Î´ÁÐÃû½ÃÕýÊÓÁ¦¡¢»¤Ä¿µÈÓÃÍ¾µÄÑÛ¾µµÈÎïÆ·	340	°×¶íÂÞË¹	10	Ò»°ãÃ³Ò×	1034	Ç§¿Ë	25522	¸±	151,948
202112	90049090	Î´ÁÐÃû½ÃÕýÊÓÁ¦¡¢»¤Ä¿µÈÓÃÍ¾µÄÑÛ¾µµÈÎïÆ·	340	°×¶íÂÞË¹	11	¹ú¼Ò¼ä¡¢¹ú¼Ê×éÖ¯ÎÞ³¥Ô®ÖúºÍÔùËÍµÄÎï×Ê	1	Ç§¿Ë	50	¸±	325
202112	90049090	Î´ÁÐÃû½ÃÕýÊÓÁ¦¡¢»¤Ä¿µÈÓÃÍ¾µÄÑÛ¾µµÈÎïÆ·	343	Ä¦¶û¶àÍß	10	Ò»°ãÃ³Ò×	315	Ç§¿Ë	8750	¸±	55,764
202112	90049090	Î´ÁÐÃû½ÃÕýÊÓÁ¦¡¢»¤Ä¿µÈÓÃÍ¾µÄÑÛ¾µµÈÎïÆ·	344	¶íÂÞË¹Áª°î	10	Ò»°ãÃ³Ò×	123594	Ç§¿Ë	3114985	¸±	15,980,338
202112	90049090	Î´ÁÐÃû½ÃÕýÊÓÁ¦¡¢»¤Ä¿µÈÓÃÍ¾µÄÑÛ¾µµÈÎïÆ·	347	ÎÚ¿ËÀ¼	10	Ò»°ãÃ³Ò×	8293	Ç§¿Ë	165238	¸±	708,768
202112	90049090	Î´ÁÐÃû½ÃÕýÊÓÁ¦¡¢»¤Ä¿µÈÓÃÍ¾µÄÑÛ¾µµÈÎïÆ·	350	Ë¹ÂåÎÄÄáÑÇ	10	Ò»°ãÃ³Ò×	850	Ç§¿Ë	10155	¸±	138,376
202112	90049090	Î´ÁÐÃû½ÃÕýÊÓÁ¦¡¢»¤Ä¿µÈÓÃÍ¾µÄÑÛ¾µµÈÎïÆ·	351	¿ËÂÞµØÑÇ	10	Ò»°ãÃ³Ò×	1330	Ç§¿Ë	16666	¸±	91,537
202112	90049090	Î´ÁÐÃû½ÃÕýÊÓÁ¦¡¢»¤Ä¿µÈÓÃÍ¾µÄÑÛ¾µµÈÎïÆ·	352	½Ý¿Ë	10	Ò»°ãÃ³Ò×	8961	Ç§¿Ë	232012	¸±	2,594,097
202112	90049090	Î´ÁÐÃû½ÃÕýÊÓÁ¦¡¢»¤Ä¿µÈÓÃÍ¾µÄÑÛ¾µµÈÎïÆ·	353	Ë¹Âå·¥¿Ë	10	Ò»°ãÃ³Ò×	400	Ç§¿Ë	8222	¸±	96,005
202112	90049090	Î´ÁÐÃû½ÃÕýÊÓÁ¦¡¢»¤Ä¿µÈÓÃÍ¾µÄÑÛ¾µµÈÎïÆ·	355	²¨ºÚ	10	Ò»°ãÃ³Ò×	9	Ç§¿Ë	300	¸±	632
202112	90049090	Î´ÁÐÃû½ÃÕýÊÓÁ¦¡¢»¤Ä¿µÈÓÃÍ¾µÄÑÛ¾µµÈÎïÆ·	358	Èû¶ûÎ¬ÑÇ	10	Ò»°ãÃ³Ò×	500	Ç§¿Ë	15023	¸±	29,433
202112	90049090	Î´ÁÐÃû½ÃÕýÊÓÁ¦¡¢»¤Ä¿µÈÓÃÍ¾µÄÑÛ¾µµÈÎïÆ·	359	ºÚÉ½	10	Ò»°ãÃ³Ò×	102	Ç§¿Ë	1660	¸±	6,689
202112	90049090	Î´ÁÐÃû½ÃÕýÊÓÁ¦¡¢»¤Ä¿µÈÓÃÍ¾µÄÑÛ¾µµÈÎïÆ·	402	°¢¸ùÍ¢	10	Ò»°ãÃ³Ò×	2152	Ç§¿Ë	55573	¸±	372,227
202112	90049090	Î´ÁÐÃû½ÃÕýÊÓÁ¦¡¢»¤Ä¿µÈÓÃÍ¾µÄÑÛ¾µµÈÎïÆ·	404	°Í¹þÂí	10	Ò»°ãÃ³Ò×	761	Ç§¿Ë	3060	¸±	218,196
202112	90049090	Î´ÁÐÃû½ÃÕýÊÓÁ¦¡¢»¤Ä¿µÈÓÃÍ¾µÄÑÛ¾µµÈÎïÆ·	405	°Í°Í¶àË¹	10	Ò»°ãÃ³Ò×	94	Ç§¿Ë	1290	¸±	5,508
202112	90049090	Î´ÁÐÃû½ÃÕýÊÓÁ¦¡¢»¤Ä¿µÈÓÃÍ¾µÄÑÛ¾µµÈÎïÆ·	405	°Í°Í¶àË¹	11	¹ú¼Ò¼ä¡¢¹ú¼Ê×éÖ¯ÎÞ³¥Ô®ÖúºÍÔùËÍµÄÎï×Ê	10	Ç§¿Ë	100	¸±	8,075
202112	90049090	Î´ÁÐÃû½ÃÕýÊÓÁ¦¡¢»¤Ä¿µÈÓÃÍ¾µÄÑÛ¾µµÈÎïÆ·	406	²®Àû×È	10	Ò»°ãÃ³Ò×	374	Ç§¿Ë	7870	¸±	17,754
202112	90049090	Î´ÁÐÃû½ÃÕýÊÓÁ¦¡¢»¤Ä¿µÈÓÃÍ¾µÄÑÛ¾µµÈÎïÆ·	408	¶àÃñ×å²£ÀûÎ¬ÑÇ¹ú	10	Ò»°ãÃ³Ò×	73	Ç§¿Ë	1000	¸±	7,355
202112	90049090	Î´ÁÐÃû½ÃÕýÊÓÁ¦¡¢»¤Ä¿µÈÓÃÍ¾µÄÑÛ¾µµÈÎïÆ·	410	°ÍÎ÷	10	Ò»°ãÃ³Ò×	93270	Ç§¿Ë	2109624	¸±	6,149,281
202112	90049090	Î´ÁÐÃû½ÃÕýÊÓÁ¦¡¢»¤Ä¿µÈÓÃÍ¾µÄÑÛ¾µµÈÎïÆ·	412	ÖÇÀû	10	Ò»°ãÃ³Ò×	51512	Ç§¿Ë	1391862	¸±	7,715,725
202112	90049090	Î´ÁÐÃû½ÃÕýÊÓÁ¦¡¢»¤Ä¿µÈÓÃÍ¾µÄÑÛ¾µµÈÎïÆ·	413	¸çÂ×±ÈÑÇ	10	Ò»°ãÃ³Ò×	16764	Ç§¿Ë	464415	¸±	1,927,530
202112	90049090	Î´ÁÐÃû½ÃÕýÊÓÁ¦¡¢»¤Ä¿µÈÓÃÍ¾µÄÑÛ¾µµÈÎïÆ·	415	¸çË¹´ïÀè¼Ó	10	Ò»°ãÃ³Ò×	1857	Ç§¿Ë	38344	¸±	366,813
202112	90049090	Î´ÁÐÃû½ÃÕýÊÓÁ¦¡¢»¤Ä¿µÈÓÃÍ¾µÄÑÛ¾µµÈÎïÆ·	416	¹Å°Í	10	Ò»°ãÃ³Ò×	381	Ç§¿Ë	5880	¸±	24,684
202112	90049090	Î´ÁÐÃû½ÃÕýÊÓÁ¦¡¢»¤Ä¿µÈÓÃÍ¾µÄÑÛ¾µµÈÎïÆ·	417	¿âÀ°Ë÷µº	10	Ò»°ãÃ³Ò×	153	Ç§¿Ë	2400	¸±	9,002
202112	90049090	Î´ÁÐÃû½ÃÕýÊÓÁ¦¡¢»¤Ä¿µÈÓÃÍ¾µÄÑÛ¾µµÈÎïÆ·	418	¶àÃ×Äá¼Ó¹²ºÍ¹ú	10	Ò»°ãÃ³Ò×	4046	Ç§¿Ë	89520	¸±	143,284
202112	90049090	Î´ÁÐÃû½ÃÕýÊÓÁ¦¡¢»¤Ä¿µÈÓÃÍ¾µÄÑÛ¾µµÈÎïÆ·	419	¶ò¹Ï¶à¶û	10	Ò»°ãÃ³Ò×	4621	Ç§¿Ë	119141	¸±	382,904
202112	90049090	Î´ÁÐÃû½ÃÕýÊÓÁ¦¡¢»¤Ä¿µÈÓÃÍ¾µÄÑÛ¾µµÈÎïÆ·	421	¸ñÁÖÄÉ´ï	11	¹ú¼Ò¼ä¡¢¹ú¼Ê×éÖ¯ÎÞ³¥Ô®ÖúºÍÔùËÍµÄÎï×Ê	1170	Ç§¿Ë	12480	¸±	93,600
202112	90049090	Î´ÁÐÃû½ÃÕýÊÓÁ¦¡¢»¤Ä¿µÈÓÃÍ¾µÄÑÛ¾µµÈÎïÆ·	422	¹ÏµÂÂÞÆÕ	10	Ò»°ãÃ³Ò×	37	Ç§¿Ë	750	¸±	6,443
202112	90049090	Î´ÁÐÃû½ÃÕýÊÓÁ¦¡¢»¤Ä¿µÈÓÃÍ¾µÄÑÛ¾µµÈÎïÆ·	423	Î£µØÂíÀ­	10	Ò»°ãÃ³Ò×	12103	Ç§¿Ë	237381	¸±	927,311
202112	90049090	Î´ÁÐÃû½ÃÕýÊÓÁ¦¡¢»¤Ä¿µÈÓÃÍ¾µÄÑÛ¾µµÈÎïÆ·	424	¹çÑÇÄÇ	10	Ò»°ãÃ³Ò×	565	Ç§¿Ë	13200	¸±	143,085
202112	90049090	Î´ÁÐÃû½ÃÕýÊÓÁ¦¡¢»¤Ä¿µÈÓÃÍ¾µÄÑÛ¾µµÈÎïÆ·	426	ºé¶¼À­Ë¹	10	Ò»°ãÃ³Ò×	824	Ç§¿Ë	14422	¸±	45,052
202112	90049090	Î´ÁÐÃû½ÃÕýÊÓÁ¦¡¢»¤Ä¿µÈÓÃÍ¾µÄÑÛ¾µµÈÎïÆ·	427	ÑÀÂò¼Ó	10	Ò»°ãÃ³Ò×	962	Ç§¿Ë	14260	¸±	43,079
202112	90049090	Î´ÁÐÃû½ÃÕýÊÓÁ¦¡¢»¤Ä¿µÈÓÃÍ¾µÄÑÛ¾µµÈÎïÆ·	429	Ä«Î÷¸ç	10	Ò»°ãÃ³Ò×	167996	Ç§¿Ë	4557287	¸±	16,583,306
202112	90049090	Î´ÁÐÃû½ÃÕýÊÓÁ¦¡¢»¤Ä¿µÈÓÃÍ¾µÄÑÛ¾µµÈÎïÆ·	432	°ÍÄÃÂí	10	Ò»°ãÃ³Ò×	13446	Ç§¿Ë	360577	¸±	1,269,461
202112	90049090	Î´ÁÐÃû½ÃÕýÊÓÁ¦¡¢»¤Ä¿µÈÓÃÍ¾µÄÑÛ¾µµÈÎïÆ·	433	°ÍÀ­¹ç	10	Ò»°ãÃ³Ò×	939	Ç§¿Ë	12216	¸±	111,247
202112	90049090	Î´ÁÐÃû½ÃÕýÊÓÁ¦¡¢»¤Ä¿µÈÓÃÍ¾µÄÑÛ¾µµÈÎïÆ·	434	ÃØÂ³	10	Ò»°ãÃ³Ò×	26261	Ç§¿Ë	724431	¸±	2,864,217
202112	90049090	Î´ÁÐÃû½ÃÕýÊÓÁ¦¡¢»¤Ä¿µÈÓÃÍ¾µÄÑÛ¾µµÈÎïÆ·	440	Èø¶ûÍß¶à	10	Ò»°ãÃ³Ò×	4401	Ç§¿Ë	74724	¸±	501,557
202112	90049090	Î´ÁÐÃû½ÃÕýÊÓÁ¦¡¢»¤Ä¿µÈÓÃÍ¾µÄÑÛ¾µµÈÎïÆ·	441	ËÕÀïÄÏ	10	Ò»°ãÃ³Ò×	61	Ç§¿Ë	960	¸±	3,601
202112	90049090	Î´ÁÐÃû½ÃÕýÊÓÁ¦¡¢»¤Ä¿µÈÓÃÍ¾µÄÑÛ¾µµÈÎïÆ·	442	ÌØÁ¢Äá´ïºÍ¶à°Í¸ç	10	Ò»°ãÃ³Ò×	196	Ç§¿Ë	5580	¸±	24,479
202112	90049090	Î´ÁÐÃû½ÃÕýÊÓÁ¦¡¢»¤Ä¿µÈÓÃÍ¾µÄÑÛ¾µµÈÎïÆ·	444	ÎÚÀ­¹ç	10	Ò»°ãÃ³Ò×	42496	Ç§¿Ë	1136326	¸±	3,983,997
202112	90049090	Î´ÁÐÃû½ÃÕýÊÓÁ¦¡¢»¤Ä¿µÈÓÃÍ¾µÄÑÛ¾µµÈÎïÆ·	445	Î¯ÄÚÈðÀ­	10	Ò»°ãÃ³Ò×	1202	Ç§¿Ë	26398	¸±	260,702
202112	90049090	Î´ÁÐÃû½ÃÕýÊÓÁ¦¡¢»¤Ä¿µÈÓÃÍ¾µÄÑÛ¾µµÈÎïÆ·	501	¼ÓÄÃ´ó	10	Ò»°ãÃ³Ò×	44255	Ç§¿Ë	995244	¸±	15,733,990
202112	90049090	Î´ÁÐÃû½ÃÕýÊÓÁ¦¡¢»¤Ä¿µÈÓÃÍ¾µÄÑÛ¾µµÈÎïÆ·	502	ÃÀ¹ú	10	Ò»°ãÃ³Ò×	1111490	Ç§¿Ë	26565873	¸±	261,006,009
202112	90049090	Î´ÁÐÃû½ÃÕýÊÓÁ¦¡¢»¤Ä¿µÈÓÃÍ¾µÄÑÛ¾µµÈÎïÆ·	601	°Ä´óÀûÑÇ	10	Ò»°ãÃ³Ò×	70632	Ç§¿Ë	1635677	¸±	14,214,966
202112	90049090	Î´ÁÐÃû½ÃÕýÊÓÁ¦¡¢»¤Ä¿µÈÓÃÍ¾µÄÑÛ¾µµÈÎïÆ·	603	ì³¼Ã	10	Ò»°ãÃ³Ò×	525	Ç§¿Ë	9278	¸±	39,706
202112	90049090	Î´ÁÐÃû½ÃÕýÊÓÁ¦¡¢»¤Ä¿µÈÓÃÍ¾µÄÑÛ¾µµÈÎïÆ·	607	ÐÂ¿¦Àï¶àÄáÑÇ	10	Ò»°ãÃ³Ò×	114	Ç§¿Ë	1920	¸±	11,663
202112	90049090	Î´ÁÐÃû½ÃÕýÊÓÁ¦¡¢»¤Ä¿µÈÓÃÍ¾µÄÑÛ¾µµÈÎïÆ·	608	ÍßÅ¬°¢Í¼	10	Ò»°ãÃ³Ò×	8	Ç§¿Ë	300	¸±	1,628
202112	90049090	Î´ÁÐÃû½ÃÕýÊÓÁ¦¡¢»¤Ä¿µÈÓÃÍ¾µÄÑÛ¾µµÈÎïÆ·	609	ÐÂÎ÷À¼	10	Ò»°ãÃ³Ò×	5349	Ç§¿Ë	102671	¸±	1,007,885
202112	90049090	Î´ÁÐÃû½ÃÕýÊÓÁ¦¡¢»¤Ä¿µÈÓÃÍ¾µÄÑÛ¾µµÈÎïÆ·	611	°Í²¼ÑÇÐÂ¼¸ÄÚÑÇ	10	Ò»°ãÃ³Ò×	1204	Ç§¿Ë	17066	¸±	206,253
202112	90049090	Î´ÁÐÃû½ÃÕýÊÓÁ¦¡¢»¤Ä¿µÈÓÃÍ¾µÄÑÛ¾µµÈÎïÆ·	613	ËùÂÞÃÅÈºµº	10	Ò»°ãÃ³Ò×	118	Ç§¿Ë	1600	¸±	10,076
202112	90049090	Î´ÁÐÃû½ÃÕýÊÓÁ¦¡¢»¤Ä¿µÈÓÃÍ¾µÄÑÛ¾µµÈÎïÆ·	614	ÌÀ¼Ó	10	Ò»°ãÃ³Ò×	202	Ç§¿Ë	3480	¸±	16,871
202112	90049090	Î´ÁÐÃû½ÃÕýÊÓÁ¦¡¢»¤Ä¿µÈÓÃÍ¾µÄÑÛ¾µµÈÎïÆ·	617	ÈøÄ¦ÑÇ	10	Ò»°ãÃ³Ò×	8	Ç§¿Ë	100	¸±	471
202112	90049090	Î´ÁÐÃû½ÃÕýÊÓÁ¦¡¢»¤Ä¿µÈÓÃÍ¾µÄÑÛ¾µµÈÎïÆ·	618	»ùÀï°ÍË¹	10	Ò»°ãÃ³Ò×	26	Ç§¿Ë	560	¸±	2,937
202112	90049090	Î´ÁÐÃû½ÃÕýÊÓÁ¦¡¢»¤Ä¿µÈÓÃÍ¾µÄÑÛ¾µµÈÎïÆ·	623	·¨Êô²¨ÀûÄáÎ÷ÑÇ	10	Ò»°ãÃ³Ò×	393	Ç§¿Ë	3793	¸±	83,790
