# Supplementary material for: Research on optimization of emergency supplies customs clearance strategy from the perspective of public health security based on Chinese trade data
Source: Front Public Health. 2025 Jan 24;13:1520705. doi: 10.3389/fpubh.2025.1520705 (PMC11802811; doi:10.3389/fpubh.2025.1520705)
Supplement: Supplementary file 2 [file Data_Sheet_2.ZIP › Paper Code-Part2/2-Export/2021/2021∩╝ê1-12∩╝ë-μá╕Θà╕Φ»òσëé-σç║σÅú.csv]

202101	38220090	ÆäËûÕï¶Ï»òÊµÑéÓÃÊÔ¼Á¼°ÅäÖÆÊÔ¼Á£»ÓÐÖ¤±ê×¼ÑùÆ·	101	°¢¸»º¹	10	Ò»°ãÃ³Ò×	741	Ç§¿Ë	0	?	56,882
202101	38220090	ÆäËûÕï¶Ï»òÊµÑéÓÃÊÔ¼Á¼°ÅäÖÆÊÔ¼Á£»ÓÐÖ¤±ê×¼ÑùÆ·	102	°ÍÁÖ	10	Ò»°ãÃ³Ò×	16039	Ç§¿Ë	0	?	2,359,475
202101	38220090	ÆäËûÕï¶Ï»òÊµÑéÓÃÊÔ¼Á¼°ÅäÖÆÊÔ¼Á£»ÓÐÖ¤±ê×¼ÑùÆ·	103	ÃÏ¼ÓÀ­¹ú	10	Ò»°ãÃ³Ò×	36667	Ç§¿Ë	0	?	6,289,154
202101	38220090	ÆäËûÕï¶Ï»òÊµÑéÓÃÊÔ¼Á¼°ÅäÖÆÊÔ¼Á£»ÓÐÖ¤±ê×¼ÑùÆ·	105	ÎÄÀ³	10	Ò»°ãÃ³Ò×	17	Ç§¿Ë	0	?	83,153
202101	38220090	ÆäËûÕï¶Ï»òÊµÑéÓÃÊÔ¼Á¼°ÅäÖÆÊÔ¼Á£»ÓÐÖ¤±ê×¼ÑùÆ·	106	Ãåµé	10	Ò»°ãÃ³Ò×	5002	Ç§¿Ë	0	?	1,618,875
202101	38220090	ÆäËûÕï¶Ï»òÊµÑéÓÃÊÔ¼Á¼°ÅäÖÆÊÔ¼Á£»ÓÐÖ¤±ê×¼ÑùÆ·	107	¼íÆÒÕ¯	10	Ò»°ãÃ³Ò×	10817	Ç§¿Ë	0	?	341,735
202101	38220090	ÆäËûÕï¶Ï»òÊµÑéÓÃÊÔ¼Á¼°ÅäÖÆÊÔ¼Á£»ÓÐÖ¤±ê×¼ÑùÆ·	108	ÈûÆÖÂ·Ë¹	10	Ò»°ãÃ³Ò×	1820	Ç§¿Ë	0	?	457,938
202101	38220090	ÆäËûÕï¶Ï»òÊµÑéÓÃÊÔ¼Á¼°ÅäÖÆÊÔ¼Á£»ÓÐÖ¤±ê×¼ÑùÆ·	110	ÖÐ¹úÏã¸Û	10	Ò»°ãÃ³Ò×	64195	Ç§¿Ë	0	?	103,160,645
202101	38220090	ÆäËûÕï¶Ï»òÊµÑéÓÃÊÔ¼Á¼°ÅäÖÆÊÔ¼Á£»ÓÐÖ¤±ê×¼ÑùÆ·	111	Ó¡¶È	10	Ò»°ãÃ³Ò×	256897	Ç§¿Ë	0	?	9,932,369
202101	38220090	ÆäËûÕï¶Ï»òÊµÑéÓÃÊÔ¼Á¼°ÅäÖÆÊÔ¼Á£»ÓÐÖ¤±ê×¼ÑùÆ·	112	Ó¡¶ÈÄáÎ÷ÑÇ	10	Ò»°ãÃ³Ò×	157996	Ç§¿Ë	0	?	63,994,134
202101	38220090	ÆäËûÕï¶Ï»òÊµÑéÓÃÊÔ¼Á¼°ÅäÖÆÊÔ¼Á£»ÓÐÖ¤±ê×¼ÑùÆ·	113	ÒÁÀÊ	10	Ò»°ãÃ³Ò×	59209	Ç§¿Ë	0	?	33,508,122
202101	38220090	ÆäËûÕï¶Ï»òÊµÑéÓÃÊÔ¼Á¼°ÅäÖÆÊÔ¼Á£»ÓÐÖ¤±ê×¼ÑùÆ·	114	ÒÁÀ­¿Ë	10	Ò»°ãÃ³Ò×	14649	Ç§¿Ë	0	?	10,633,283
202101	38220090	ÆäËûÕï¶Ï»òÊµÑéÓÃÊÔ¼Á¼°ÅäÖÆÊÔ¼Á£»ÓÐÖ¤±ê×¼ÑùÆ·	115	ÒÔÉ«ÁÐ	10	Ò»°ãÃ³Ò×	8857	Ç§¿Ë	0	?	6,351,450
202101	38220090	ÆäËûÕï¶Ï»òÊµÑéÓÃÊÔ¼Á¼°ÅäÖÆÊÔ¼Á£»ÓÐÖ¤±ê×¼ÑùÆ·	116	ÈÕ±¾	10	Ò»°ãÃ³Ò×	251824	Ç§¿Ë	0	?	31,328,133
202101	38220090	ÆäËûÕï¶Ï»òÊµÑéÓÃÊÔ¼Á¼°ÅäÖÆÊÔ¼Á£»ÓÐÖ¤±ê×¼ÑùÆ·	117	Ô¼µ©	10	Ò»°ãÃ³Ò×	6175	Ç§¿Ë	0	?	6,637,398
202101	38220090	ÆäËûÕï¶Ï»òÊµÑéÓÃÊÔ¼Á¼°ÅäÖÆÊÔ¼Á£»ÓÐÖ¤±ê×¼ÑùÆ·	118	¿ÆÍþÌØ	10	Ò»°ãÃ³Ò×	107	Ç§¿Ë	0	?	199,160
202101	38220090	ÆäËûÕï¶Ï»òÊµÑéÓÃÊÔ¼Á¼°ÅäÖÆÊÔ¼Á£»ÓÐÖ¤±ê×¼ÑùÆ·	119	ÀÏÎÎ	10	Ò»°ãÃ³Ò×	1058	Ç§¿Ë	0	?	273,724
202101	38220090	ÆäËûÕï¶Ï»òÊµÑéÓÃÊÔ¼Á¼°ÅäÖÆÊÔ¼Á£»ÓÐÖ¤±ê×¼ÑùÆ·	120	Àè°ÍÄÛ	10	Ò»°ãÃ³Ò×	4564	Ç§¿Ë	0	?	7,703,798
202101	38220090	ÆäËûÕï¶Ï»òÊµÑéÓÃÊÔ¼Á¼°ÅäÖÆÊÔ¼Á£»ÓÐÖ¤±ê×¼ÑùÆ·	122	ÂíÀ´Î÷ÑÇ	10	Ò»°ãÃ³Ò×	50581	Ç§¿Ë	0	?	12,850,489
202101	38220090	ÆäËûÕï¶Ï»òÊµÑéÓÃÊÔ¼Á¼°ÅäÖÆÊÔ¼Á£»ÓÐÖ¤±ê×¼ÑùÆ·	123	Âí¶û´ú·ò	10	Ò»°ãÃ³Ò×	3026	Ç§¿Ë	0	?	966,333
202101	38220090	ÆäËûÕï¶Ï»òÊµÑéÓÃÊÔ¼Á¼°ÅäÖÆÊÔ¼Á£»ÓÐÖ¤±ê×¼ÑùÆ·	124	ÃÉ¹Å	10	Ò»°ãÃ³Ò×	759	Ç§¿Ë	0	?	3,114,739
202101	38220090	ÆäËûÕï¶Ï»òÊµÑéÓÃÊÔ¼Á¼°ÅäÖÆÊÔ¼Á£»ÓÐÖ¤±ê×¼ÑùÆ·	125	Äá²´¶ûÁª°îÃñÖ÷¹²ºÍ¹ú	10	Ò»°ãÃ³Ò×	1872	Ç§¿Ë	0	?	763,380
202101	38220090	ÆäËûÕï¶Ï»òÊµÑéÓÃÊÔ¼Á¼°ÅäÖÆÊÔ¼Á£»ÓÐÖ¤±ê×¼ÑùÆ·	126	°¢Âü	10	Ò»°ãÃ³Ò×	10755	Ç§¿Ë	0	?	2,553,802
202101	38220090	ÆäËûÕï¶Ï»òÊµÑéÓÃÊÔ¼Á¼°ÅäÖÆÊÔ¼Á£»ÓÐÖ¤±ê×¼ÑùÆ·	127	°Í»ùË¹Ì¹	10	Ò»°ãÃ³Ò×	43414	Ç§¿Ë	0	?	13,009,870
202101	38220090	ÆäËûÕï¶Ï»òÊµÑéÓÃÊÔ¼Á¼°ÅäÖÆÊÔ¼Á£»ÓÐÖ¤±ê×¼ÑùÆ·	129	·ÆÂÉ±ö	10	Ò»°ãÃ³Ò×	28209	Ç§¿Ë	0	?	47,113,018
202101	38220090	ÆäËûÕï¶Ï»òÊµÑéÓÃÊÔ¼Á¼°ÅäÖÆÊÔ¼Á£»ÓÐÖ¤±ê×¼ÑùÆ·	130	¿¨Ëþ¶û	10	Ò»°ãÃ³Ò×	3738	Ç§¿Ë	0	?	549,680
202101	38220090	ÆäËûÕï¶Ï»òÊµÑéÓÃÊÔ¼Á¼°ÅäÖÆÊÔ¼Á£»ÓÐÖ¤±ê×¼ÑùÆ·	131	É³ÌØ°¢À­²®	10	Ò»°ãÃ³Ò×	13010	Ç§¿Ë	0	?	3,227,182
202101	38220090	ÆäËûÕï¶Ï»òÊµÑéÓÃÊÔ¼Á¼°ÅäÖÆÊÔ¼Á£»ÓÐÖ¤±ê×¼ÑùÆ·	132	ÐÂ¼ÓÆÂ	10	Ò»°ãÃ³Ò×	10271	Ç§¿Ë	0	?	27,274,879
202101	38220090	ÆäËûÕï¶Ï»òÊµÑéÓÃÊÔ¼Á¼°ÅäÖÆÊÔ¼Á£»ÓÐÖ¤±ê×¼ÑùÆ·	133	º«¹ú	10	Ò»°ãÃ³Ò×	25762	Ç§¿Ë	0	?	8,161,401
202101	38220090	ÆäËûÕï¶Ï»òÊµÑéÓÃÊÔ¼Á¼°ÅäÖÆÊÔ¼Á£»ÓÐÖ¤±ê×¼ÑùÆ·	134	Ë¹ÀïÀ¼¿¨	10	Ò»°ãÃ³Ò×	57721	Ç§¿Ë	0	?	4,045,059
202101	38220090	ÆäËûÕï¶Ï»òÊµÑéÓÃÊÔ¼Á¼°ÅäÖÆÊÔ¼Á£»ÓÐÖ¤±ê×¼ÑùÆ·	136	Ì©¹ú	10	Ò»°ãÃ³Ò×	294141	Ç§¿Ë	0	?	18,710,615
202101	38220090	ÆäËûÕï¶Ï»òÊµÑéÓÃÊÔ¼Á¼°ÅäÖÆÊÔ¼Á£»ÓÐÖ¤±ê×¼ÑùÆ·	137	ÍÁ¶úÆä	10	Ò»°ãÃ³Ò×	134217	Ç§¿Ë	0	?	8,499,505
202101	38220090	ÆäËûÕï¶Ï»òÊµÑéÓÃÊÔ¼Á¼°ÅäÖÆÊÔ¼Á£»ÓÐÖ¤±ê×¼ÑùÆ·	138	°¢ÁªÇõ	10	Ò»°ãÃ³Ò×	9595	Ç§¿Ë	0	?	7,610,288
202101	38220090	ÆäËûÕï¶Ï»òÊµÑéÓÃÊÔ¼Á¼°ÅäÖÆÊÔ¼Á£»ÓÐÖ¤±ê×¼ÑùÆ·	139	Ò²ÃÅ	10	Ò»°ãÃ³Ò×	100175	Ç§¿Ë	0	?	1,015,123
202101	38220090	ÆäËûÕï¶Ï»òÊµÑéÓÃÊÔ¼Á¼°ÅäÖÆÊÔ¼Á£»ÓÐÖ¤±ê×¼ÑùÆ·	141	Ô½ÄÏ	10	Ò»°ãÃ³Ò×	173963	Ç§¿Ë	0	?	3,436,079
202101	38220090	ÆäËûÕï¶Ï»òÊµÑéÓÃÊÔ¼Á¼°ÅäÖÆÊÔ¼Á£»ÓÐÖ¤±ê×¼ÑùÆ·	143	ÖÐ¹úÌ¨Íå	10	Ò»°ãÃ³Ò×	3774	Ç§¿Ë	0	?	2,223,064
202101	38220090	ÆäËûÕï¶Ï»òÊµÑéÓÃÊÔ¼Á¼°ÅäÖÆÊÔ¼Á£»ÓÐÖ¤±ê×¼ÑùÆ·	144	¶«µÛãë	10	Ò»°ãÃ³Ò×	2	Ç§¿Ë	0	?	17,884
202101	38220090	ÆäËûÕï¶Ï»òÊµÑéÓÃÊÔ¼Á¼°ÅäÖÆÊÔ¼Á£»ÓÐÖ¤±ê×¼ÑùÆ·	145	¹þÈø¿ËË¹Ì¹	10	Ò»°ãÃ³Ò×	39553	Ç§¿Ë	0	?	6,215,382
202101	38220090	ÆäËûÕï¶Ï»òÊµÑéÓÃÊÔ¼Á¼°ÅäÖÆÊÔ¼Á£»ÓÐÖ¤±ê×¼ÑùÆ·	146	¼ª¶û¼ªË¹Ë¹Ì¹	10	Ò»°ãÃ³Ò×	1539	Ç§¿Ë	0	?	438,487
202101	38220090	ÆäËûÕï¶Ï»òÊµÑéÓÃÊÔ¼Á¼°ÅäÖÆÊÔ¼Á£»ÓÐÖ¤±ê×¼ÑùÆ·	147	Ëþ¼ª¿ËË¹Ì¹	10	Ò»°ãÃ³Ò×	325	Ç§¿Ë	0	?	13,120
202101	38220090	ÆäËûÕï¶Ï»òÊµÑéÓÃÊÔ¼Á¼°ÅäÖÆÊÔ¼Á£»ÓÐÖ¤±ê×¼ÑùÆ·	149	ÎÚ×È±ð¿ËË¹Ì¹	10	Ò»°ãÃ³Ò×	2803	Ç§¿Ë	0	?	567,404
202101	38220090	ÆäËûÕï¶Ï»òÊµÑéÓÃÊÔ¼Á¼°ÅäÖÆÊÔ¼Á£»ÓÐÖ¤±ê×¼ÑùÆ·	201	°¢¶û¼°ÀûÑÇ	10	Ò»°ãÃ³Ò×	179	Ç§¿Ë	0	?	1,088,155
202101	38220090	ÆäËûÕï¶Ï»òÊµÑéÓÃÊÔ¼Á¼°ÅäÖÆÊÔ¼Á£»ÓÐÖ¤±ê×¼ÑùÆ·	202	°²¸çÀ­	10	Ò»°ãÃ³Ò×	63	Ç§¿Ë	0	?	204,515
202101	38220090	ÆäËûÕï¶Ï»òÊµÑéÓÃÊÔ¼Á¼°ÅäÖÆÊÔ¼Á£»ÓÐÖ¤±ê×¼ÑùÆ·	203	±´Äþ	10	Ò»°ãÃ³Ò×	16	Ç§¿Ë	0	?	4,755
202101	38220090	ÆäËûÕï¶Ï»òÊµÑéÓÃÊÔ¼Á¼°ÅäÖÆÊÔ¼Á£»ÓÐÖ¤±ê×¼ÑùÆ·	205	²¼Â¡µÏ	10	Ò»°ãÃ³Ò×	480	Ç§¿Ë	0	?	234,547
202101	38220090	ÆäËûÕï¶Ï»òÊµÑéÓÃÊÔ¼Á¼°ÅäÖÆÊÔ¼Á£»ÓÐÖ¤±ê×¼ÑùÆ·	206	¿¦ÂóÂ¡	10	Ò»°ãÃ³Ò×	17541	Ç§¿Ë	0	?	229,485
202101	38220090	ÆäËûÕï¶Ï»òÊµÑéÓÃÊÔ¼Á¼°ÅäÖÆÊÔ¼Á£»ÓÐÖ¤±ê×¼ÑùÆ·	211	Õ§µÃ	10	Ò»°ãÃ³Ò×	26586	Ç§¿Ë	0	?	190,092
202101	38220090	ÆäËûÕï¶Ï»òÊµÑéÓÃÊÔ¼Á¼°ÅäÖÆÊÔ¼Á£»ÓÐÖ¤±ê×¼ÑùÆ·	213	¸Õ¹û(²¼)	10	Ò»°ãÃ³Ò×	25	Ç§¿Ë	0	?	16,927
202101	38220090	ÆäËûÕï¶Ï»òÊµÑéÓÃÊÔ¼Á¼°ÅäÖÆÊÔ¼Á£»ÓÐÖ¤±ê×¼ÑùÆ·	215	°£¼°	10	Ò»°ãÃ³Ò×	102676	Ç§¿Ë	0	?	2,269,722
202101	38220090	ÆäËûÕï¶Ï»òÊµÑéÓÃÊÔ¼Á¼°ÅäÖÆÊÔ¼Á£»ÓÐÖ¤±ê×¼ÑùÆ·	217	°£Èû¶í±ÈÑÇ	10	Ò»°ãÃ³Ò×	9308	Ç§¿Ë	0	?	1,007,452
202101	38220090	ÆäËûÕï¶Ï»òÊµÑéÓÃÊÔ¼Á¼°ÅäÖÆÊÔ¼Á£»ÓÐÖ¤±ê×¼ÑùÆ·	218	¼ÓÅî	10	Ò»°ãÃ³Ò×	253	Ç§¿Ë	0	?	544,227
202101	38220090	ÆäËûÕï¶Ï»òÊµÑéÓÃÊÔ¼Á¼°ÅäÖÆÊÔ¼Á£»ÓÐÖ¤±ê×¼ÑùÆ·	219	¸Ô±ÈÑÇ	10	Ò»°ãÃ³Ò×	1	Ç§¿Ë	0	?	7
202101	38220090	ÆäËûÕï¶Ï»òÊµÑéÓÃÊÔ¼Á¼°ÅäÖÆÊÔ¼Á£»ÓÐÖ¤±ê×¼ÑùÆ·	220	¼ÓÄÉ	10	Ò»°ãÃ³Ò×	174	Ç§¿Ë	0	?	4,024,910
202101	38220090	ÆäËûÕï¶Ï»òÊµÑéÓÃÊÔ¼Á¼°ÅäÖÆÊÔ¼Á£»ÓÐÖ¤±ê×¼ÑùÆ·	221	¼¸ÄÚÑÇ	10	Ò»°ãÃ³Ò×	898	Ç§¿Ë	0	?	25,716
202101	38220090	ÆäËûÕï¶Ï»òÊµÑéÓÃÊÔ¼Á¼°ÅäÖÆÊÔ¼Á£»ÓÐÖ¤±ê×¼ÑùÆ·	223	¿ÆÌØµÏÍß	10	Ò»°ãÃ³Ò×	5	Ç§¿Ë	0	?	5,136
202101	38220090	ÆäËûÕï¶Ï»òÊµÑéÓÃÊÔ¼Á¼°ÅäÖÆÊÔ¼Á£»ÓÐÖ¤±ê×¼ÑùÆ·	224	¿ÏÄáÑÇ	10	Ò»°ãÃ³Ò×	9221	Ç§¿Ë	0	?	1,831,308
202101	38220090	ÆäËûÕï¶Ï»òÊµÑéÓÃÊÔ¼Á¼°ÅäÖÆÊÔ¼Á£»ÓÐÖ¤±ê×¼ÑùÆ·	225	Àû±ÈÀïÑÇ	10	Ò»°ãÃ³Ò×	100	Ç§¿Ë	0	?	20,071
202101	38220090	ÆäËûÕï¶Ï»òÊµÑéÓÃÊÔ¼Á¼°ÅäÖÆÊÔ¼Á£»ÓÐÖ¤±ê×¼ÑùÆ·	226	Àû±ÈÑÇ	10	Ò»°ãÃ³Ò×	15001	Ç§¿Ë	0	?	286,156
202101	38220090	ÆäËûÕï¶Ï»òÊµÑéÓÃÊÔ¼Á¼°ÅäÖÆÊÔ¼Á£»ÓÐÖ¤±ê×¼ÑùÆ·	227	Âí´ï¼ÓË¹¼Ó	10	Ò»°ãÃ³Ò×	13	Ç§¿Ë	0	?	903,468
202101	38220090	ÆäËûÕï¶Ï»òÊµÑéÓÃÊÔ¼Á¼°ÅäÖÆÊÔ¼Á£»ÓÐÖ¤±ê×¼ÑùÆ·	228	ÂíÀ­Î¬	10	Ò»°ãÃ³Ò×	809	Ç§¿Ë	0	?	137,563
202101	38220090	ÆäËûÕï¶Ï»òÊµÑéÓÃÊÔ¼Á¼°ÅäÖÆÊÔ¼Á£»ÓÐÖ¤±ê×¼ÑùÆ·	229	ÂíÀï	10	Ò»°ãÃ³Ò×	6	Ç§¿Ë	0	?	8,405
202101	38220090	ÆäËûÕï¶Ï»òÊµÑéÓÃÊÔ¼Á¼°ÅäÖÆÊÔ¼Á£»ÓÐÖ¤±ê×¼ÑùÆ·	229	ÂíÀï	11	¹ú¼Ò¼ä¡¢¹ú¼Ê×éÖ¯ÎÞ³¥Ô®ÖúºÍÔùËÍµÄÎï×Ê	116	Ç§¿Ë	0	?	1,761,408
202101	38220090	ÆäËûÕï¶Ï»òÊµÑéÓÃÊÔ¼Á¼°ÅäÖÆÊÔ¼Á£»ÓÐÖ¤±ê×¼ÑùÆ·	230	Ã«ÀïËþÄáÑÇ	10	Ò»°ãÃ³Ò×	625	Ç§¿Ë	0	?	98,033
202101	38220090	ÆäËûÕï¶Ï»òÊµÑéÓÃÊÔ¼Á¼°ÅäÖÆÊÔ¼Á£»ÓÐÖ¤±ê×¼ÑùÆ·	232	Ä¦Âå¸ç	10	Ò»°ãÃ³Ò×	12454	Ç§¿Ë	0	?	1,398,643
202101	38220090	ÆäËûÕï¶Ï»òÊµÑéÓÃÊÔ¼Á¼°ÅäÖÆÊÔ¼Á£»ÓÐÖ¤±ê×¼ÑùÆ·	233	ÄªÉ£±È¿Ë	10	Ò»°ãÃ³Ò×	79	Ç§¿Ë	0	?	271,372
202101	38220090	ÆäËûÕï¶Ï»òÊµÑéÓÃÊÔ¼Á¼°ÅäÖÆÊÔ¼Á£»ÓÐÖ¤±ê×¼ÑùÆ·	234	ÄÉÃ×±ÈÑÇ	10	Ò»°ãÃ³Ò×	2091	Ç§¿Ë	0	?	390,699
202101	38220090	ÆäËûÕï¶Ï»òÊµÑéÓÃÊÔ¼Á¼°ÅäÖÆÊÔ¼Á£»ÓÐÖ¤±ê×¼ÑùÆ·	235	ÄáÈÕ¶û	10	Ò»°ãÃ³Ò×	83029	Ç§¿Ë	0	?	369,102
202101	38220090	ÆäËûÕï¶Ï»òÊµÑéÓÃÊÔ¼Á¼°ÅäÖÆÊÔ¼Á£»ÓÐÖ¤±ê×¼ÑùÆ·	236	ÄáÈÕÀûÑÇ	10	Ò»°ãÃ³Ò×	17140	Ç§¿Ë	0	?	4,042,958
202101	38220090	ÆäËûÕï¶Ï»òÊµÑéÓÃÊÔ¼Á¼°ÅäÖÆÊÔ¼Á£»ÓÐÖ¤±ê×¼ÑùÆ·	238	Â¬Íú´ï	10	Ò»°ãÃ³Ò×	19	Ç§¿Ë	0	?	2,123
202101	38220090	ÆäËûÕï¶Ï»òÊµÑéÓÃÊÔ¼Á¼°ÅäÖÆÊÔ¼Á£»ÓÐÖ¤±ê×¼ÑùÆ·	240	ÈûÄÚ¼Ó¶û	10	Ò»°ãÃ³Ò×	105	Ç§¿Ë	0	?	35,347
202101	38220090	ÆäËûÕï¶Ï»òÊµÑéÓÃÊÔ¼Á¼°ÅäÖÆÊÔ¼Á£»ÓÐÖ¤±ê×¼ÑùÆ·	241	ÈûÉà¶û	10	Ò»°ãÃ³Ò×	117	Ç§¿Ë	0	?	29,864
202101	38220090	ÆäËûÕï¶Ï»òÊµÑéÓÃÊÔ¼Á¼°ÅäÖÆÊÔ¼Á£»ÓÐÖ¤±ê×¼ÑùÆ·	243	Ë÷ÂíÀï	10	Ò»°ãÃ³Ò×	9659	Ç§¿Ë	0	?	89,234
202101	38220090	ÆäËûÕï¶Ï»òÊµÑéÓÃÊÔ¼Á¼°ÅäÖÆÊÔ¼Á£»ÓÐÖ¤±ê×¼ÑùÆ·	244	ÄÏ·Ç	10	Ò»°ãÃ³Ò×	5825	Ç§¿Ë	0	?	7,070,456
202101	38220090	ÆäËûÕï¶Ï»òÊµÑéÓÃÊÔ¼Á¼°ÅäÖÆÊÔ¼Á£»ÓÐÖ¤±ê×¼ÑùÆ·	244	ÄÏ·Ç	11	¹ú¼Ò¼ä¡¢¹ú¼Ê×éÖ¯ÎÞ³¥Ô®ÖúºÍÔùËÍµÄÎï×Ê	389	Ç§¿Ë	0	?	4,903,140
202101	38220090	ÆäËûÕï¶Ï»òÊµÑéÓÃÊÔ¼Á¼°ÅäÖÆÊÔ¼Á£»ÓÐÖ¤±ê×¼ÑùÆ·	246	ËÕµ¤	10	Ò»°ãÃ³Ò×	11389	Ç§¿Ë	0	?	331,809
202101	38220090	ÆäËûÕï¶Ï»òÊµÑéÓÃÊÔ¼Á¼°ÅäÖÆÊÔ¼Á£»ÓÐÖ¤±ê×¼ÑùÆ·	247	Ì¹É£ÄáÑÇ	10	Ò»°ãÃ³Ò×	11	Ç§¿Ë	0	?	58,002
202101	38220090	ÆäËûÕï¶Ï»òÊµÑéÓÃÊÔ¼Á¼°ÅäÖÆÊÔ¼Á£»ÓÐÖ¤±ê×¼ÑùÆ·	248	¶à¸ç	10	Ò»°ãÃ³Ò×	223	Ç§¿Ë	0	?	118,459
202101	38220090	ÆäËûÕï¶Ï»òÊµÑéÓÃÊÔ¼Á¼°ÅäÖÆÊÔ¼Á£»ÓÐÖ¤±ê×¼ÑùÆ·	249	Í»ÄáË¹	10	Ò»°ãÃ³Ò×	3562	Ç§¿Ë	0	?	1,591,385
202101	38220090	ÆäËûÕï¶Ï»òÊµÑéÓÃÊÔ¼Á¼°ÅäÖÆÊÔ¼Á£»ÓÐÖ¤±ê×¼ÑùÆ·	250	ÎÚ¸É´ï	10	Ò»°ãÃ³Ò×	5325	Ç§¿Ë	0	?	193,395
202101	38220090	ÆäËûÕï¶Ï»òÊµÑéÓÃÊÔ¼Á¼°ÅäÖÆÊÔ¼Á£»ÓÐÖ¤±ê×¼ÑùÆ·	251	²¼»ùÄÉ·¨Ë÷	10	Ò»°ãÃ³Ò×	186	Ç§¿Ë	0	?	82,294
202101	38220090	ÆäËûÕï¶Ï»òÊµÑéÓÃÊÔ¼Á¼°ÅäÖÆÊÔ¼Á£»ÓÐÖ¤±ê×¼ÑùÆ·	251	²¼»ùÄÉ·¨Ë÷	11	¹ú¼Ò¼ä¡¢¹ú¼Ê×éÖ¯ÎÞ³¥Ô®ÖúºÍÔùËÍµÄÎï×Ê	116	Ç§¿Ë	0	?	1,761,408
202101	38220090	ÆäËûÕï¶Ï»òÊµÑéÓÃÊÔ¼Á¼°ÅäÖÆÊÔ¼Á£»ÓÐÖ¤±ê×¼ÑùÆ·	252	¸Õ¹û(½ð)	10	Ò»°ãÃ³Ò×	4573	Ç§¿Ë	0	?	2,394,211
202101	38220090	ÆäËûÕï¶Ï»òÊµÑéÓÃÊÔ¼Á¼°ÅäÖÆÊÔ¼Á£»ÓÐÖ¤±ê×¼ÑùÆ·	253	ÔÞ±ÈÑÇ	10	Ò»°ãÃ³Ò×	5633	Ç§¿Ë	0	?	1,627,097
202101	38220090	ÆäËûÕï¶Ï»òÊµÑéÓÃÊÔ¼Á¼°ÅäÖÆÊÔ¼Á£»ÓÐÖ¤±ê×¼ÑùÆ·	254	½ò°Í²¼Î¤	10	Ò»°ãÃ³Ò×	2400	Ç§¿Ë	0	?	2,351,335
202101	38220090	ÆäËûÕï¶Ï»òÊµÑéÓÃÊÔ¼Á¼°ÅäÖÆÊÔ¼Á£»ÓÐÖ¤±ê×¼ÑùÆ·	257	Ë¹ÍþÊ¿À¼	10	Ò»°ãÃ³Ò×	30	Ç§¿Ë	0	?	4,575
202101	38220090	ÆäËûÕï¶Ï»òÊµÑéÓÃÊÔ¼Á¼°ÅäÖÆÊÔ¼Á£»ÓÐÖ¤±ê×¼ÑùÆ·	258	¶òÁ¢ÌØÀïÑÇ	10	Ò»°ãÃ³Ò×	24	Ç§¿Ë	0	?	376,445
202101	38220090	ÆäËûÕï¶Ï»òÊµÑéÓÃÊÔ¼Á¼°ÅäÖÆÊÔ¼Á£»ÓÐÖ¤±ê×¼ÑùÆ·	260	ÄÏËÕµ¤¹²ºÍ¹ú	10	Ò»°ãÃ³Ò×	0	Ç§¿Ë	0	?	6,274
202101	38220090	ÆäËûÕï¶Ï»òÊµÑéÓÃÊÔ¼Á¼°ÅäÖÆÊÔ¼Á£»ÓÐÖ¤±ê×¼ÑùÆ·	301	±ÈÀûÊ±	10	Ò»°ãÃ³Ò×	11879	Ç§¿Ë	0	?	1,142,734
202101	38220090	ÆäËûÕï¶Ï»òÊµÑéÓÃÊÔ¼Á¼°ÅäÖÆÊÔ¼Á£»ÓÐÖ¤±ê×¼ÑùÆ·	302	µ¤Âó	10	Ò»°ãÃ³Ò×	25880	Ç§¿Ë	0	?	14,342,694
202101	38220090	ÆäËûÕï¶Ï»òÊµÑéÓÃÊÔ¼Á¼°ÅäÖÆÊÔ¼Á£»ÓÐÖ¤±ê×¼ÑùÆ·	303	Ó¢¹ú	10	Ò»°ãÃ³Ò×	3159	Ç§¿Ë	0	?	5,567,542
202101	38220090	ÆäËûÕï¶Ï»òÊµÑéÓÃÊÔ¼Á¼°ÅäÖÆÊÔ¼Á£»ÓÐÖ¤±ê×¼ÑùÆ·	304	µÂ¹ú	10	Ò»°ãÃ³Ò×	16814	Ç§¿Ë	0	?	20,121,009
202101	38220090	ÆäËûÕï¶Ï»òÊµÑéÓÃÊÔ¼Á¼°ÅäÖÆÊÔ¼Á£»ÓÐÖ¤±ê×¼ÑùÆ·	305	·¨¹ú	10	Ò»°ãÃ³Ò×	19438	Ç§¿Ë	0	?	30,094,862
202101	38220090	ÆäËûÕï¶Ï»òÊµÑéÓÃÊÔ¼Á¼°ÅäÖÆÊÔ¼Á£»ÓÐÖ¤±ê×¼ÑùÆ·	306	°®¶ûÀ¼	10	Ò»°ãÃ³Ò×	206	Ç§¿Ë	0	?	326,669
202101	38220090	ÆäËûÕï¶Ï»òÊµÑéÓÃÊÔ¼Á¼°ÅäÖÆÊÔ¼Á£»ÓÐÖ¤±ê×¼ÑùÆ·	307	Òâ´óÀû	10	Ò»°ãÃ³Ò×	84605	Ç§¿Ë	0	?	33,455,983
202101	38220090	ÆäËûÕï¶Ï»òÊµÑéÓÃÊÔ¼Á¼°ÅäÖÆÊÔ¼Á£»ÓÐÖ¤±ê×¼ÑùÆ·	309	ºÉÀ¼	10	Ò»°ãÃ³Ò×	83046	Ç§¿Ë	0	?	12,174,103
202101	38220090	ÆäËûÕï¶Ï»òÊµÑéÓÃÊÔ¼Á¼°ÅäÖÆÊÔ¼Á£»ÓÐÖ¤±ê×¼ÑùÆ·	310	Ï£À°	10	Ò»°ãÃ³Ò×	2932	Ç§¿Ë	0	?	3,610,920
202101	38220090	ÆäËûÕï¶Ï»òÊµÑéÓÃÊÔ¼Á¼°ÅäÖÆÊÔ¼Á£»ÓÐÖ¤±ê×¼ÑùÆ·	311	ÆÏÌÑÑÀ	10	Ò»°ãÃ³Ò×	11342	Ç§¿Ë	0	?	5,623,953
202101	38220090	ÆäËûÕï¶Ï»òÊµÑéÓÃÊÔ¼Á¼°ÅäÖÆÊÔ¼Á£»ÓÐÖ¤±ê×¼ÑùÆ·	312	Î÷°àÑÀ	10	Ò»°ãÃ³Ò×	17589	Ç§¿Ë	0	?	4,690,414
202101	38220090	ÆäËûÕï¶Ï»òÊµÑéÓÃÊÔ¼Á¼°ÅäÖÆÊÔ¼Á£»ÓÐÖ¤±ê×¼ÑùÆ·	313	°¢¶û°ÍÄáÑÇ	10	Ò»°ãÃ³Ò×	17	Ç§¿Ë	0	?	16,269
202101	38220090	ÆäËûÕï¶Ï»òÊµÑéÓÃÊÔ¼Á¼°ÅäÖÆÊÔ¼Á£»ÓÐÖ¤±ê×¼ÑùÆ·	315	°ÂµØÀû	10	Ò»°ãÃ³Ò×	763	Ç§¿Ë	0	?	1,267,409
202101	38220090	ÆäËûÕï¶Ï»òÊµÑéÓÃÊÔ¼Á¼°ÅäÖÆÊÔ¼Á£»ÓÐÖ¤±ê×¼ÑùÆ·	316	±£¼ÓÀûÑÇ	10	Ò»°ãÃ³Ò×	178	Ç§¿Ë	0	?	156,856
202101	38220090	ÆäËûÕï¶Ï»òÊµÑéÓÃÊÔ¼Á¼°ÅäÖÆÊÔ¼Á£»ÓÐÖ¤±ê×¼ÑùÆ·	318	·ÒÀ¼	10	Ò»°ãÃ³Ò×	99	Ç§¿Ë	0	?	12,272
202101	38220090	ÆäËûÕï¶Ï»òÊµÑéÓÃÊÔ¼Á¼°ÅäÖÆÊÔ¼Á£»ÓÐÖ¤±ê×¼ÑùÆ·	321	ÐÙÑÀÀû	10	Ò»°ãÃ³Ò×	1757	Ç§¿Ë	0	?	1,354,092
202101	38220090	ÆäËûÕï¶Ï»òÊµÑéÓÃÊÔ¼Á¼°ÅäÖÆÊÔ¼Á£»ÓÐÖ¤±ê×¼ÑùÆ·	326	Å²Íþ	10	Ò»°ãÃ³Ò×	13	Ç§¿Ë	0	?	272,416
202101	38220090	ÆäËûÕï¶Ï»òÊµÑéÓÃÊÔ¼Á¼°ÅäÖÆÊÔ¼Á£»ÓÐÖ¤±ê×¼ÑùÆ·	327	²¨À¼	10	Ò»°ãÃ³Ò×	1401	Ç§¿Ë	0	?	1,767,343
202101	38220090	ÆäËûÕï¶Ï»òÊµÑéÓÃÊÔ¼Á¼°ÅäÖÆÊÔ¼Á£»ÓÐÖ¤±ê×¼ÑùÆ·	328	ÂÞÂíÄáÑÇ	10	Ò»°ãÃ³Ò×	7193	Ç§¿Ë	0	?	3,521,234
202101	38220090	ÆäËûÕï¶Ï»òÊµÑéÓÃÊÔ¼Á¼°ÅäÖÆÊÔ¼Á£»ÓÐÖ¤±ê×¼ÑùÆ·	330	Èðµä	10	Ò»°ãÃ³Ò×	2386	Ç§¿Ë	0	?	3,386,736
202101	38220090	ÆäËûÕï¶Ï»òÊµÑéÓÃÊÔ¼Á¼°ÅäÖÆÊÔ¼Á£»ÓÐÖ¤±ê×¼ÑùÆ·	331	ÈðÊ¿	10	Ò»°ãÃ³Ò×	4083	Ç§¿Ë	0	?	1,343,947
202101	38220090	ÆäËûÕï¶Ï»òÊµÑéÓÃÊÔ¼Á¼°ÅäÖÆÊÔ¼Á£»ÓÐÖ¤±ê×¼ÑùÆ·	334	°®É³ÄáÑÇ	10	Ò»°ãÃ³Ò×	245	Ç§¿Ë	0	?	72,406
202101	38220090	ÆäËûÕï¶Ï»òÊµÑéÓÃÊÔ¼Á¼°ÅäÖÆÊÔ¼Á£»ÓÐÖ¤±ê×¼ÑùÆ·	335	À­ÍÑÎ¬ÑÇ	10	Ò»°ãÃ³Ò×	18500	Ç§¿Ë	0	?	1,712,074
202101	38220090	ÆäËûÕï¶Ï»òÊµÑéÓÃÊÔ¼Á¼°ÅäÖÆÊÔ¼Á£»ÓÐÖ¤±ê×¼ÑùÆ·	336	Á¢ÌÕÍð	10	Ò»°ãÃ³Ò×	2833	Ç§¿Ë	0	?	3,772,871
202101	38220090	ÆäËûÕï¶Ï»òÊµÑéÓÃÊÔ¼Á¼°ÅäÖÆÊÔ¼Á£»ÓÐÖ¤±ê×¼ÑùÆ·	337	¸ñÂ³¼ªÑÇ	10	Ò»°ãÃ³Ò×	10352	Ç§¿Ë	0	?	68,929
202101	38220090	ÆäËûÕï¶Ï»òÊµÑéÓÃÊÔ¼Á¼°ÅäÖÆÊÔ¼Á£»ÓÐÖ¤±ê×¼ÑùÆ·	338	ÑÇÃÀÄáÑÇ	10	Ò»°ãÃ³Ò×	5833	Ç§¿Ë	0	?	1,353,130
202101	38220090	ÆäËûÕï¶Ï»òÊµÑéÓÃÊÔ¼Á¼°ÅäÖÆÊÔ¼Á£»ÓÐÖ¤±ê×¼ÑùÆ·	339	°¢Èû°Ý½®	10	Ò»°ãÃ³Ò×	73	Ç§¿Ë	0	?	105,468
202101	38220090	ÆäËûÕï¶Ï»òÊµÑéÓÃÊÔ¼Á¼°ÅäÖÆÊÔ¼Á£»ÓÐÖ¤±ê×¼ÑùÆ·	340	°×¶íÂÞË¹	10	Ò»°ãÃ³Ò×	25	Ç§¿Ë	0	?	16,842
202101	38220090	ÆäËûÕï¶Ï»òÊµÑéÓÃÊÔ¼Á¼°ÅäÖÆÊÔ¼Á£»ÓÐÖ¤±ê×¼ÑùÆ·	343	Ä¦¶û¶àÍß	10	Ò»°ãÃ³Ò×	7442	Ç§¿Ë	0	?	1,290,920
202101	38220090	ÆäËûÕï¶Ï»òÊµÑéÓÃÊÔ¼Á¼°ÅäÖÆÊÔ¼Á£»ÓÐÖ¤±ê×¼ÑùÆ·	344	¶íÂÞË¹Áª°î	10	Ò»°ãÃ³Ò×	7495	Ç§¿Ë	0	?	592,101
202101	38220090	ÆäËûÕï¶Ï»òÊµÑéÓÃÊÔ¼Á¼°ÅäÖÆÊÔ¼Á£»ÓÐÖ¤±ê×¼ÑùÆ·	347	ÎÚ¿ËÀ¼	10	Ò»°ãÃ³Ò×	33894	Ç§¿Ë	0	?	7,489,473
202101	38220090	ÆäËûÕï¶Ï»òÊµÑéÓÃÊÔ¼Á¼°ÅäÖÆÊÔ¼Á£»ÓÐÖ¤±ê×¼ÑùÆ·	350	Ë¹ÂåÎÄÄáÑÇ	10	Ò»°ãÃ³Ò×	669	Ç§¿Ë	0	?	410,070
202101	38220090	ÆäËûÕï¶Ï»òÊµÑéÓÃÊÔ¼Á¼°ÅäÖÆÊÔ¼Á£»ÓÐÖ¤±ê×¼ÑùÆ·	351	¿ËÂÞµØÑÇ	10	Ò»°ãÃ³Ò×	15	Ç§¿Ë	0	?	52,702
202101	38220090	ÆäËûÕï¶Ï»òÊµÑéÓÃÊÔ¼Á¼°ÅäÖÆÊÔ¼Á£»ÓÐÖ¤±ê×¼ÑùÆ·	352	½Ý¿Ë	10	Ò»°ãÃ³Ò×	4747	Ç§¿Ë	0	?	7,292,639
202101	38220090	ÆäËûÕï¶Ï»òÊµÑéÓÃÊÔ¼Á¼°ÅäÖÆÊÔ¼Á£»ÓÐÖ¤±ê×¼ÑùÆ·	353	Ë¹Âå·¥¿Ë	10	Ò»°ãÃ³Ò×	1664	Ç§¿Ë	0	?	1,219,103
202101	38220090	ÆäËûÕï¶Ï»òÊµÑéÓÃÊÔ¼Á¼°ÅäÖÆÊÔ¼Á£»ÓÐÖ¤±ê×¼ÑùÆ·	354	±±ÂíÆä¶Ù¹²ºÍ¹ú	10	Ò»°ãÃ³Ò×	119	Ç§¿Ë	0	?	167,494
202101	38220090	ÆäËûÕï¶Ï»òÊµÑéÓÃÊÔ¼Á¼°ÅäÖÆÊÔ¼Á£»ÓÐÖ¤±ê×¼ÑùÆ·	355	²¨ºÚ	10	Ò»°ãÃ³Ò×	1032	Ç§¿Ë	0	?	279,796
202101	38220090	ÆäËûÕï¶Ï»òÊµÑéÓÃÊÔ¼Á¼°ÅäÖÆÊÔ¼Á£»ÓÐÖ¤±ê×¼ÑùÆ·	358	Èû¶ûÎ¬ÑÇ	10	Ò»°ãÃ³Ò×	462	Ç§¿Ë	0	?	395,189
202101	38220090	ÆäËûÕï¶Ï»òÊµÑéÓÃÊÔ¼Á¼°ÅäÖÆÊÔ¼Á£»ÓÐÖ¤±ê×¼ÑùÆ·	401	°²Ìá¹ÏºÍ°Í²¼´ï	10	Ò»°ãÃ³Ò×	18	Ç§¿Ë	0	?	15,790
202101	38220090	ÆäËûÕï¶Ï»òÊµÑéÓÃÊÔ¼Á¼°ÅäÖÆÊÔ¼Á£»ÓÐÖ¤±ê×¼ÑùÆ·	402	°¢¸ùÍ¢	10	Ò»°ãÃ³Ò×	74475	Ç§¿Ë	0	?	4,299,889
202101	38220090	ÆäËûÕï¶Ï»òÊµÑéÓÃÊÔ¼Á¼°ÅäÖÆÊÔ¼Á£»ÓÐÖ¤±ê×¼ÑùÆ·	405	°Í°Í¶àË¹	10	Ò»°ãÃ³Ò×	621	Ç§¿Ë	0	?	359,453
202101	38220090	ÆäËûÕï¶Ï»òÊµÑéÓÃÊÔ¼Á¼°ÅäÖÆÊÔ¼Á£»ÓÐÖ¤±ê×¼ÑùÆ·	406	²®Àû×È	10	Ò»°ãÃ³Ò×	0	Ç§¿Ë	0	?	1,800
202101	38220090	ÆäËûÕï¶Ï»òÊµÑéÓÃÊÔ¼Á¼°ÅäÖÆÊÔ¼Á£»ÓÐÖ¤±ê×¼ÑùÆ·	408	¶àÃñ×å²£ÀûÎ¬ÑÇ¹ú	10	Ò»°ãÃ³Ò×	4909	Ç§¿Ë	0	?	1,163,725
202101	38220090	ÆäËûÕï¶Ï»òÊµÑéÓÃÊÔ¼Á¼°ÅäÖÆÊÔ¼Á£»ÓÐÖ¤±ê×¼ÑùÆ·	410	°ÍÎ÷	10	Ò»°ãÃ³Ò×	53488	Ç§¿Ë	0	?	9,904,048
202101	38220090	ÆäËûÕï¶Ï»òÊµÑéÓÃÊÔ¼Á¼°ÅäÖÆÊÔ¼Á£»ÓÐÖ¤±ê×¼ÑùÆ·	412	ÖÇÀû	10	Ò»°ãÃ³Ò×	107040	Ç§¿Ë	0	?	12,419,775
202101	38220090	ÆäËûÕï¶Ï»òÊµÑéÓÃÊÔ¼Á¼°ÅäÖÆÊÔ¼Á£»ÓÐÖ¤±ê×¼ÑùÆ·	413	¸çÂ×±ÈÑÇ	10	Ò»°ãÃ³Ò×	50250	Ç§¿Ë	0	?	6,359,825
202101	38220090	ÆäËûÕï¶Ï»òÊµÑéÓÃÊÔ¼Á¼°ÅäÖÆÊÔ¼Á£»ÓÐÖ¤±ê×¼ÑùÆ·	415	¸çË¹´ïÀè¼Ó	10	Ò»°ãÃ³Ò×	4690	Ç§¿Ë	0	?	86,574
202101	38220090	ÆäËûÕï¶Ï»òÊµÑéÓÃÊÔ¼Á¼°ÅäÖÆÊÔ¼Á£»ÓÐÖ¤±ê×¼ÑùÆ·	416	¹Å°Í	10	Ò»°ãÃ³Ò×	761	Ç§¿Ë	0	?	6,418,631
202101	38220090	ÆäËûÕï¶Ï»òÊµÑéÓÃÊÔ¼Á¼°ÅäÖÆÊÔ¼Á£»ÓÐÖ¤±ê×¼ÑùÆ·	418	¶àÃ×Äá¼Ó¹²ºÍ¹ú	10	Ò»°ãÃ³Ò×	4631	Ç§¿Ë	0	?	2,862,720
202101	38220090	ÆäËûÕï¶Ï»òÊµÑéÓÃÊÔ¼Á¼°ÅäÖÆÊÔ¼Á£»ÓÐÖ¤±ê×¼ÑùÆ·	419	¶ò¹Ï¶à¶û	10	Ò»°ãÃ³Ò×	45949	Ç§¿Ë	0	?	2,578,878
202101	38220090	ÆäËûÕï¶Ï»òÊµÑéÓÃÊÔ¼Á¼°ÅäÖÆÊÔ¼Á£»ÓÐÖ¤±ê×¼ÑùÆ·	423	Î£µØÂíÀ­	10	Ò»°ãÃ³Ò×	14183	Ç§¿Ë	0	?	166,861
202101	38220090	ÆäËûÕï¶Ï»òÊµÑéÓÃÊÔ¼Á¼°ÅäÖÆÊÔ¼Á£»ÓÐÖ¤±ê×¼ÑùÆ·	424	¹çÑÇÄÇ	10	Ò»°ãÃ³Ò×	1475	Ç§¿Ë	0	?	170,894
202101	38220090	ÆäËûÕï¶Ï»òÊµÑéÓÃÊÔ¼Á¼°ÅäÖÆÊÔ¼Á£»ÓÐÖ¤±ê×¼ÑùÆ·	425	º£µØ	10	Ò»°ãÃ³Ò×	38	Ç§¿Ë	0	?	148,872
202101	38220090	ÆäËûÕï¶Ï»òÊµÑéÓÃÊÔ¼Á¼°ÅäÖÆÊÔ¼Á£»ÓÐÖ¤±ê×¼ÑùÆ·	426	ºé¶¼À­Ë¹	10	Ò»°ãÃ³Ò×	22147	Ç§¿Ë	0	?	243,944
202101	38220090	ÆäËûÕï¶Ï»òÊµÑéÓÃÊÔ¼Á¼°ÅäÖÆÊÔ¼Á£»ÓÐÖ¤±ê×¼ÑùÆ·	427	ÑÀÂò¼Ó	10	Ò»°ãÃ³Ò×	166	Ç§¿Ë	0	?	98,370
202101	38220090	ÆäËûÕï¶Ï»òÊµÑéÓÃÊÔ¼Á¼°ÅäÖÆÊÔ¼Á£»ÓÐÖ¤±ê×¼ÑùÆ·	429	Ä«Î÷¸ç	10	Ò»°ãÃ³Ò×	40921	Ç§¿Ë	0	?	8,173,769
202101	38220090	ÆäËûÕï¶Ï»òÊµÑéÓÃÊÔ¼Á¼°ÅäÖÆÊÔ¼Á£»ÓÐÖ¤±ê×¼ÑùÆ·	431	Äá¼ÓÀ­¹Ï	10	Ò»°ãÃ³Ò×	11592	Ç§¿Ë	0	?	127,677
202101	38220090	ÆäËûÕï¶Ï»òÊµÑéÓÃÊÔ¼Á¼°ÅäÖÆÊÔ¼Á£»ÓÐÖ¤±ê×¼ÑùÆ·	432	°ÍÄÃÂí	10	Ò»°ãÃ³Ò×	78099	Ç§¿Ë	0	?	786,120
202101	38220090	ÆäËûÕï¶Ï»òÊµÑéÓÃÊÔ¼Á¼°ÅäÖÆÊÔ¼Á£»ÓÐÖ¤±ê×¼ÑùÆ·	433	°ÍÀ­¹ç	10	Ò»°ãÃ³Ò×	2437	Ç§¿Ë	0	?	1,088,849
202101	38220090	ÆäËûÕï¶Ï»òÊµÑéÓÃÊÔ¼Á¼°ÅäÖÆÊÔ¼Á£»ÓÐÖ¤±ê×¼ÑùÆ·	434	ÃØÂ³	10	Ò»°ãÃ³Ò×	12595	Ç§¿Ë	0	?	4,635,331
202101	38220090	ÆäËûÕï¶Ï»òÊµÑéÓÃÊÔ¼Á¼°ÅäÖÆÊÔ¼Á£»ÓÐÖ¤±ê×¼ÑùÆ·	440	Èø¶ûÍß¶à	10	Ò»°ãÃ³Ò×	13174	Ç§¿Ë	0	?	135,062
202101	38220090	ÆäËûÕï¶Ï»òÊµÑéÓÃÊÔ¼Á¼°ÅäÖÆÊÔ¼Á£»ÓÐÖ¤±ê×¼ÑùÆ·	442	ÌØÁ¢Äá´ïºÍ¶à°Í¸ç	10	Ò»°ãÃ³Ò×	2987	Ç§¿Ë	0	?	207,979
202101	38220090	ÆäËûÕï¶Ï»òÊµÑéÓÃÊÔ¼Á¼°ÅäÖÆÊÔ¼Á£»ÓÐÖ¤±ê×¼ÑùÆ·	444	ÎÚÀ­¹ç	10	Ò»°ãÃ³Ò×	2	Ç§¿Ë	0	?	1,047
202101	38220090	ÆäËûÕï¶Ï»òÊµÑéÓÃÊÔ¼Á¼°ÅäÖÆÊÔ¼Á£»ÓÐÖ¤±ê×¼ÑùÆ·	445	Î¯ÄÚÈðÀ­	10	Ò»°ãÃ³Ò×	85	Ç§¿Ë	0	?	163,434
202101	38220090	ÆäËûÕï¶Ï»òÊµÑéÓÃÊÔ¼Á¼°ÅäÖÆÊÔ¼Á£»ÓÐÖ¤±ê×¼ÑùÆ·	501	¼ÓÄÃ´ó	10	Ò»°ãÃ³Ò×	15374	Ç§¿Ë	0	?	5,357,504
202101	38220090	ÆäËûÕï¶Ï»òÊµÑéÓÃÊÔ¼Á¼°ÅäÖÆÊÔ¼Á£»ÓÐÖ¤±ê×¼ÑùÆ·	502	ÃÀ¹ú	10	Ò»°ãÃ³Ò×	226031	Ç§¿Ë	0	?	119,476,901
202101	38220090	ÆäËûÕï¶Ï»òÊµÑéÓÃÊÔ¼Á¼°ÅäÖÆÊÔ¼Á£»ÓÐÖ¤±ê×¼ÑùÆ·	601	°Ä´óÀûÑÇ	10	Ò»°ãÃ³Ò×	17349	Ç§¿Ë	0	?	1,546,689
202101	38220090	ÆäËûÕï¶Ï»òÊµÑéÓÃÊÔ¼Á¼°ÅäÖÆÊÔ¼Á£»ÓÐÖ¤±ê×¼ÑùÆ·	603	ì³¼Ã	10	Ò»°ãÃ³Ò×	3052	Ç§¿Ë	0	?	168,087
202101	38220090	ÆäËûÕï¶Ï»òÊµÑéÓÃÊÔ¼Á¼°ÅäÖÆÊÔ¼Á£»ÓÐÖ¤±ê×¼ÑùÆ·	609	ÐÂÎ÷À¼	10	Ò»°ãÃ³Ò×	12071	Ç§¿Ë	0	?	1,429,134
202101	38220090	ÆäËûÕï¶Ï»òÊµÑéÓÃÊÔ¼Á¼°ÅäÖÆÊÔ¼Á£»ÓÐÖ¤±ê×¼ÑùÆ·	611	°Í²¼ÑÇÐÂ¼¸ÄÚÑÇ	10	Ò»°ãÃ³Ò×	2054	Ç§¿Ë	0	?	159,125
202102	38220090	ÆäËûÕï¶Ï»òÊµÑéÓÃÊÔ¼Á¼°ÅäÖÆÊÔ¼Á£»ÓÐÖ¤±ê×¼ÑùÆ·	101	°¢¸»º¹	10	Ò»°ãÃ³Ò×	4250	Ç§¿Ë	0	?	378,806
202102	38220090	ÆäËûÕï¶Ï»òÊµÑéÓÃÊÔ¼Á¼°ÅäÖÆÊÔ¼Á£»ÓÐÖ¤±ê×¼ÑùÆ·	102	°ÍÁÖ	10	Ò»°ãÃ³Ò×	1445	Ç§¿Ë	0	?	1,433,872
202102	38220090	ÆäËûÕï¶Ï»òÊµÑéÓÃÊÔ¼Á¼°ÅäÖÆÊÔ¼Á£»ÓÐÖ¤±ê×¼ÑùÆ·	103	ÃÏ¼ÓÀ­¹ú	10	Ò»°ãÃ³Ò×	17941	Ç§¿Ë	0	?	426,226
202102	38220090	ÆäËûÕï¶Ï»òÊµÑéÓÃÊÔ¼Á¼°ÅäÖÆÊÔ¼Á£»ÓÐÖ¤±ê×¼ÑùÆ·	106	Ãåµé	10	Ò»°ãÃ³Ò×	57	Ç§¿Ë	0	?	200,661
202102	38220090	ÆäËûÕï¶Ï»òÊµÑéÓÃÊÔ¼Á¼°ÅäÖÆÊÔ¼Á£»ÓÐÖ¤±ê×¼ÑùÆ·	107	¼íÆÒÕ¯	10	Ò»°ãÃ³Ò×	663	Ç§¿Ë	0	?	134,924
202102	38220090	ÆäËûÕï¶Ï»òÊµÑéÓÃÊÔ¼Á¼°ÅäÖÆÊÔ¼Á£»ÓÐÖ¤±ê×¼ÑùÆ·	108	ÈûÆÖÂ·Ë¹	10	Ò»°ãÃ³Ò×	10	Ç§¿Ë	0	?	19,450
202102	38220090	ÆäËûÕï¶Ï»òÊµÑéÓÃÊÔ¼Á¼°ÅäÖÆÊÔ¼Á£»ÓÐÖ¤±ê×¼ÑùÆ·	110	ÖÐ¹úÏã¸Û	10	Ò»°ãÃ³Ò×	43206	Ç§¿Ë	0	?	154,770,703
202102	38220090	ÆäËûÕï¶Ï»òÊµÑéÓÃÊÔ¼Á¼°ÅäÖÆÊÔ¼Á£»ÓÐÖ¤±ê×¼ÑùÆ·	111	Ó¡¶È	10	Ò»°ãÃ³Ò×	49959	Ç§¿Ë	0	?	9,889,061
202102	38220090	ÆäËûÕï¶Ï»òÊµÑéÓÃÊÔ¼Á¼°ÅäÖÆÊÔ¼Á£»ÓÐÖ¤±ê×¼ÑùÆ·	112	Ó¡¶ÈÄáÎ÷ÑÇ	10	Ò»°ãÃ³Ò×	187116	Ç§¿Ë	0	?	39,700,810
202102	38220090	ÆäËûÕï¶Ï»òÊµÑéÓÃÊÔ¼Á¼°ÅäÖÆÊÔ¼Á£»ÓÐÖ¤±ê×¼ÑùÆ·	113	ÒÁÀÊ	10	Ò»°ãÃ³Ò×	47925	Ç§¿Ë	0	?	365,526
202102	38220090	ÆäËûÕï¶Ï»òÊµÑéÓÃÊÔ¼Á¼°ÅäÖÆÊÔ¼Á£»ÓÐÖ¤±ê×¼ÑùÆ·	114	ÒÁÀ­¿Ë	10	Ò»°ãÃ³Ò×	17881	Ç§¿Ë	0	?	18,028,553
202102	38220090	ÆäËûÕï¶Ï»òÊµÑéÓÃÊÔ¼Á¼°ÅäÖÆÊÔ¼Á£»ÓÐÖ¤±ê×¼ÑùÆ·	115	ÒÔÉ«ÁÐ	10	Ò»°ãÃ³Ò×	885	Ç§¿Ë	0	?	439,792
202102	38220090	ÆäËûÕï¶Ï»òÊµÑéÓÃÊÔ¼Á¼°ÅäÖÆÊÔ¼Á£»ÓÐÖ¤±ê×¼ÑùÆ·	116	ÈÕ±¾	10	Ò»°ãÃ³Ò×	156972	Ç§¿Ë	0	?	25,465,157
202102	38220090	ÆäËûÕï¶Ï»òÊµÑéÓÃÊÔ¼Á¼°ÅäÖÆÊÔ¼Á£»ÓÐÖ¤±ê×¼ÑùÆ·	117	Ô¼µ©	10	Ò»°ãÃ³Ò×	14611	Ç§¿Ë	0	?	12,659,188
202102	38220090	ÆäËûÕï¶Ï»òÊµÑéÓÃÊÔ¼Á¼°ÅäÖÆÊÔ¼Á£»ÓÐÖ¤±ê×¼ÑùÆ·	118	¿ÆÍþÌØ	10	Ò»°ãÃ³Ò×	9138	Ç§¿Ë	0	?	2,495,983
202102	38220090	ÆäËûÕï¶Ï»òÊµÑéÓÃÊÔ¼Á¼°ÅäÖÆÊÔ¼Á£»ÓÐÖ¤±ê×¼ÑùÆ·	119	ÀÏÎÎ	10	Ò»°ãÃ³Ò×	106	Ç§¿Ë	0	?	235,985
202102	38220090	ÆäËûÕï¶Ï»òÊµÑéÓÃÊÔ¼Á¼°ÅäÖÆÊÔ¼Á£»ÓÐÖ¤±ê×¼ÑùÆ·	120	Àè°ÍÄÛ	10	Ò»°ãÃ³Ò×	6434	Ç§¿Ë	0	?	5,530,905
202102	38220090	ÆäËûÕï¶Ï»òÊµÑéÓÃÊÔ¼Á¼°ÅäÖÆÊÔ¼Á£»ÓÐÖ¤±ê×¼ÑùÆ·	121	ÖÐ¹ú°ÄÃÅ	10	Ò»°ãÃ³Ò×	630	Ç§¿Ë	0	?	1,618,250
202102	38220090	ÆäËûÕï¶Ï»òÊµÑéÓÃÊÔ¼Á¼°ÅäÖÆÊÔ¼Á£»ÓÐÖ¤±ê×¼ÑùÆ·	122	ÂíÀ´Î÷ÑÇ	10	Ò»°ãÃ³Ò×	67169	Ç§¿Ë	0	?	12,485,873
202102	38220090	ÆäËûÕï¶Ï»òÊµÑéÓÃÊÔ¼Á¼°ÅäÖÆÊÔ¼Á£»ÓÐÖ¤±ê×¼ÑùÆ·	123	Âí¶û´ú·ò	10	Ò»°ãÃ³Ò×	2721	Ç§¿Ë	0	?	650,434
202102	38220090	ÆäËûÕï¶Ï»òÊµÑéÓÃÊÔ¼Á¼°ÅäÖÆÊÔ¼Á£»ÓÐÖ¤±ê×¼ÑùÆ·	124	ÃÉ¹Å	10	Ò»°ãÃ³Ò×	1267	Ç§¿Ë	0	?	1,200,274
202102	38220090	ÆäËûÕï¶Ï»òÊµÑéÓÃÊÔ¼Á¼°ÅäÖÆÊÔ¼Á£»ÓÐÖ¤±ê×¼ÑùÆ·	125	Äá²´¶ûÁª°îÃñÖ÷¹²ºÍ¹ú	10	Ò»°ãÃ³Ò×	2337	Ç§¿Ë	0	?	111,117
202102	38220090	ÆäËûÕï¶Ï»òÊµÑéÓÃÊÔ¼Á¼°ÅäÖÆÊÔ¼Á£»ÓÐÖ¤±ê×¼ÑùÆ·	126	°¢Âü	10	Ò»°ãÃ³Ò×	3915	Ç§¿Ë	0	?	1,997,328
202102	38220090	ÆäËûÕï¶Ï»òÊµÑéÓÃÊÔ¼Á¼°ÅäÖÆÊÔ¼Á£»ÓÐÖ¤±ê×¼ÑùÆ·	127	°Í»ùË¹Ì¹	10	Ò»°ãÃ³Ò×	60749	Ç§¿Ë	0	?	4,301,362
202102	38220090	ÆäËûÕï¶Ï»òÊµÑéÓÃÊÔ¼Á¼°ÅäÖÆÊÔ¼Á£»ÓÐÖ¤±ê×¼ÑùÆ·	128	°ÍÀÕË¹Ì¹	10	Ò»°ãÃ³Ò×	16	Ç§¿Ë	0	?	499
202102	38220090	ÆäËûÕï¶Ï»òÊµÑéÓÃÊÔ¼Á¼°ÅäÖÆÊÔ¼Á£»ÓÐÖ¤±ê×¼ÑùÆ·	129	·ÆÂÉ±ö	10	Ò»°ãÃ³Ò×	104745	Ç§¿Ë	0	?	20,069,110
202102	38220090	ÆäËûÕï¶Ï»òÊµÑéÓÃÊÔ¼Á¼°ÅäÖÆÊÔ¼Á£»ÓÐÖ¤±ê×¼ÑùÆ·	130	¿¨Ëþ¶û	10	Ò»°ãÃ³Ò×	3	Ç§¿Ë	0	?	480
202102	38220090	ÆäËûÕï¶Ï»òÊµÑéÓÃÊÔ¼Á¼°ÅäÖÆÊÔ¼Á£»ÓÐÖ¤±ê×¼ÑùÆ·	131	É³ÌØ°¢À­²®	10	Ò»°ãÃ³Ò×	208	Ç§¿Ë	0	?	1,496,690
202102	38220090	ÆäËûÕï¶Ï»òÊµÑéÓÃÊÔ¼Á¼°ÅäÖÆÊÔ¼Á£»ÓÐÖ¤±ê×¼ÑùÆ·	132	ÐÂ¼ÓÆÂ	10	Ò»°ãÃ³Ò×	37576	Ç§¿Ë	0	?	2,673,796
202102	38220090	ÆäËûÕï¶Ï»òÊµÑéÓÃÊÔ¼Á¼°ÅäÖÆÊÔ¼Á£»ÓÐÖ¤±ê×¼ÑùÆ·	133	º«¹ú	10	Ò»°ãÃ³Ò×	54094	Ç§¿Ë	0	?	6,887,243
202102	38220090	ÆäËûÕï¶Ï»òÊµÑéÓÃÊÔ¼Á¼°ÅäÖÆÊÔ¼Á£»ÓÐÖ¤±ê×¼ÑùÆ·	134	Ë¹ÀïÀ¼¿¨	10	Ò»°ãÃ³Ò×	25804	Ç§¿Ë	0	?	2,269,896
202102	38220090	ÆäËûÕï¶Ï»òÊµÑéÓÃÊÔ¼Á¼°ÅäÖÆÊÔ¼Á£»ÓÐÖ¤±ê×¼ÑùÆ·	135	ÐðÀûÑÇ	10	Ò»°ãÃ³Ò×	3	Ç§¿Ë	0	?	973
202102	38220090	ÆäËûÕï¶Ï»òÊµÑéÓÃÊÔ¼Á¼°ÅäÖÆÊÔ¼Á£»ÓÐÖ¤±ê×¼ÑùÆ·	136	Ì©¹ú	10	Ò»°ãÃ³Ò×	15190	Ç§¿Ë	0	?	14,473,505
202102	38220090	ÆäËûÕï¶Ï»òÊµÑéÓÃÊÔ¼Á¼°ÅäÖÆÊÔ¼Á£»ÓÐÖ¤±ê×¼ÑùÆ·	137	ÍÁ¶úÆä	10	Ò»°ãÃ³Ò×	115884	Ç§¿Ë	0	?	2,961,718
202102	38220090	ÆäËûÕï¶Ï»òÊµÑéÓÃÊÔ¼Á¼°ÅäÖÆÊÔ¼Á£»ÓÐÖ¤±ê×¼ÑùÆ·	138	°¢ÁªÇõ	10	Ò»°ãÃ³Ò×	27543	Ç§¿Ë	0	?	21,267,010
202102	38220090	ÆäËûÕï¶Ï»òÊµÑéÓÃÊÔ¼Á¼°ÅäÖÆÊÔ¼Á£»ÓÐÖ¤±ê×¼ÑùÆ·	139	Ò²ÃÅ	10	Ò»°ãÃ³Ò×	64154	Ç§¿Ë	0	?	411,937
202102	38220090	ÆäËûÕï¶Ï»òÊµÑéÓÃÊÔ¼Á¼°ÅäÖÆÊÔ¼Á£»ÓÐÖ¤±ê×¼ÑùÆ·	141	Ô½ÄÏ	10	Ò»°ãÃ³Ò×	62977	Ç§¿Ë	0	?	2,973,873
202102	38220090	ÆäËûÕï¶Ï»òÊµÑéÓÃÊÔ¼Á¼°ÅäÖÆÊÔ¼Á£»ÓÐÖ¤±ê×¼ÑùÆ·	143	ÖÐ¹úÌ¨Íå	10	Ò»°ãÃ³Ò×	520	Ç§¿Ë	0	?	1,204,545
202102	38220090	ÆäËûÕï¶Ï»òÊµÑéÓÃÊÔ¼Á¼°ÅäÖÆÊÔ¼Á£»ÓÐÖ¤±ê×¼ÑùÆ·	145	¹þÈø¿ËË¹Ì¹	10	Ò»°ãÃ³Ò×	2979	Ç§¿Ë	0	?	1,468,449
202102	38220090	ÆäËûÕï¶Ï»òÊµÑéÓÃÊÔ¼Á¼°ÅäÖÆÊÔ¼Á£»ÓÐÖ¤±ê×¼ÑùÆ·	146	¼ª¶û¼ªË¹Ë¹Ì¹	10	Ò»°ãÃ³Ò×	17	Ç§¿Ë	0	?	128,085
202102	38220090	ÆäËûÕï¶Ï»òÊµÑéÓÃÊÔ¼Á¼°ÅäÖÆÊÔ¼Á£»ÓÐÖ¤±ê×¼ÑùÆ·	147	Ëþ¼ª¿ËË¹Ì¹	10	Ò»°ãÃ³Ò×	160	Ç§¿Ë	0	?	1,556
202102	38220090	ÆäËûÕï¶Ï»òÊµÑéÓÃÊÔ¼Á¼°ÅäÖÆÊÔ¼Á£»ÓÐÖ¤±ê×¼ÑùÆ·	149	ÎÚ×È±ð¿ËË¹Ì¹	10	Ò»°ãÃ³Ò×	1281	Ç§¿Ë	0	?	167,014
202102	38220090	ÆäËûÕï¶Ï»òÊµÑéÓÃÊÔ¼Á¼°ÅäÖÆÊÔ¼Á£»ÓÐÖ¤±ê×¼ÑùÆ·	202	°²¸çÀ­	10	Ò»°ãÃ³Ò×	660	Ç§¿Ë	0	?	127,727
202102	38220090	ÆäËûÕï¶Ï»òÊµÑéÓÃÊÔ¼Á¼°ÅäÖÆÊÔ¼Á£»ÓÐÖ¤±ê×¼ÑùÆ·	203	±´Äþ	10	Ò»°ãÃ³Ò×	3299	Ç§¿Ë	0	?	3,559,863
202102	38220090	ÆäËûÕï¶Ï»òÊµÑéÓÃÊÔ¼Á¼°ÅäÖÆÊÔ¼Á£»ÓÐÖ¤±ê×¼ÑùÆ·	204	²©´ÄÍßÄÉ	10	Ò»°ãÃ³Ò×	131	Ç§¿Ë	0	?	15,685,200
202102	38220090	ÆäËûÕï¶Ï»òÊµÑéÓÃÊÔ¼Á¼°ÅäÖÆÊÔ¼Á£»ÓÐÖ¤±ê×¼ÑùÆ·	205	²¼Â¡µÏ	10	Ò»°ãÃ³Ò×	83	Ç§¿Ë	0	?	1,501
202102	38220090	ÆäËûÕï¶Ï»òÊµÑéÓÃÊÔ¼Á¼°ÅäÖÆÊÔ¼Á£»ÓÐÖ¤±ê×¼ÑùÆ·	206	¿¦ÂóÂ¡	10	Ò»°ãÃ³Ò×	37	Ç§¿Ë	0	?	2,077
202102	38220090	ÆäËûÕï¶Ï»òÊµÑéÓÃÊÔ¼Á¼°ÅäÖÆÊÔ¼Á£»ÓÐÖ¤±ê×¼ÑùÆ·	211	Õ§µÃ	10	Ò»°ãÃ³Ò×	12	Ç§¿Ë	0	?	847,603
202102	38220090	ÆäËûÕï¶Ï»òÊµÑéÓÃÊÔ¼Á¼°ÅäÖÆÊÔ¼Á£»ÓÐÖ¤±ê×¼ÑùÆ·	213	¸Õ¹û(²¼)	10	Ò»°ãÃ³Ò×	7	Ç§¿Ë	0	?	3,326
202102	38220090	ÆäËûÕï¶Ï»òÊµÑéÓÃÊÔ¼Á¼°ÅäÖÆÊÔ¼Á£»ÓÐÖ¤±ê×¼ÑùÆ·	215	°£¼°	10	Ò»°ãÃ³Ò×	30969	Ç§¿Ë	0	?	978,898
202102	38220090	ÆäËûÕï¶Ï»òÊµÑéÓÃÊÔ¼Á¼°ÅäÖÆÊÔ¼Á£»ÓÐÖ¤±ê×¼ÑùÆ·	217	°£Èû¶í±ÈÑÇ	10	Ò»°ãÃ³Ò×	2264	Ç§¿Ë	0	?	2,994,398
202102	38220090	ÆäËûÕï¶Ï»òÊµÑéÓÃÊÔ¼Á¼°ÅäÖÆÊÔ¼Á£»ÓÐÖ¤±ê×¼ÑùÆ·	218	¼ÓÅî	10	Ò»°ãÃ³Ò×	119	Ç§¿Ë	0	?	103,233
202102	38220090	ÆäËûÕï¶Ï»òÊµÑéÓÃÊÔ¼Á¼°ÅäÖÆÊÔ¼Á£»ÓÐÖ¤±ê×¼ÑùÆ·	220	¼ÓÄÉ	10	Ò»°ãÃ³Ò×	223	Ç§¿Ë	0	?	45,082
202102	38220090	ÆäËûÕï¶Ï»òÊµÑéÓÃÊÔ¼Á¼°ÅäÖÆÊÔ¼Á£»ÓÐÖ¤±ê×¼ÑùÆ·	221	¼¸ÄÚÑÇ	10	Ò»°ãÃ³Ò×	6806	Ç§¿Ë	0	?	86,344
202102	38220090	ÆäËûÕï¶Ï»òÊµÑéÓÃÊÔ¼Á¼°ÅäÖÆÊÔ¼Á£»ÓÐÖ¤±ê×¼ÑùÆ·	223	¿ÆÌØµÏÍß	10	Ò»°ãÃ³Ò×	101	Ç§¿Ë	0	?	25,449
202102	38220090	ÆäËûÕï¶Ï»òÊµÑéÓÃÊÔ¼Á¼°ÅäÖÆÊÔ¼Á£»ÓÐÖ¤±ê×¼ÑùÆ·	224	¿ÏÄáÑÇ	10	Ò»°ãÃ³Ò×	793	Ç§¿Ë	0	?	688,278
202102	38220090	ÆäËûÕï¶Ï»òÊµÑéÓÃÊÔ¼Á¼°ÅäÖÆÊÔ¼Á£»ÓÐÖ¤±ê×¼ÑùÆ·	226	Àû±ÈÑÇ	10	Ò»°ãÃ³Ò×	175	Ç§¿Ë	0	?	499,857
202102	38220090	ÆäËûÕï¶Ï»òÊµÑéÓÃÊÔ¼Á¼°ÅäÖÆÊÔ¼Á£»ÓÐÖ¤±ê×¼ÑùÆ·	227	Âí´ï¼ÓË¹¼Ó	10	Ò»°ãÃ³Ò×	264	Ç§¿Ë	0	?	1,296,777
202102	38220090	ÆäËûÕï¶Ï»òÊµÑéÓÃÊÔ¼Á¼°ÅäÖÆÊÔ¼Á£»ÓÐÖ¤±ê×¼ÑùÆ·	228	ÂíÀ­Î¬	10	Ò»°ãÃ³Ò×	6	Ç§¿Ë	0	?	5,560
202102	38220090	ÆäËûÕï¶Ï»òÊµÑéÓÃÊÔ¼Á¼°ÅäÖÆÊÔ¼Á£»ÓÐÖ¤±ê×¼ÑùÆ·	229	ÂíÀï	10	Ò»°ãÃ³Ò×	82	Ç§¿Ë	0	?	74,208
202102	38220090	ÆäËûÕï¶Ï»òÊµÑéÓÃÊÔ¼Á¼°ÅäÖÆÊÔ¼Á£»ÓÐÖ¤±ê×¼ÑùÆ·	230	Ã«ÀïËþÄáÑÇ	10	Ò»°ãÃ³Ò×	15	Ç§¿Ë	0	?	2,274
202102	38220090	ÆäËûÕï¶Ï»òÊµÑéÓÃÊÔ¼Á¼°ÅäÖÆÊÔ¼Á£»ÓÐÖ¤±ê×¼ÑùÆ·	232	Ä¦Âå¸ç	10	Ò»°ãÃ³Ò×	1799	Ç§¿Ë	0	?	985,402
202102	38220090	ÆäËûÕï¶Ï»òÊµÑéÓÃÊÔ¼Á¼°ÅäÖÆÊÔ¼Á£»ÓÐÖ¤±ê×¼ÑùÆ·	233	ÄªÉ£±È¿Ë	10	Ò»°ãÃ³Ò×	592	Ç§¿Ë	0	?	785,919
202102	38220090	ÆäËûÕï¶Ï»òÊµÑéÓÃÊÔ¼Á¼°ÅäÖÆÊÔ¼Á£»ÓÐÖ¤±ê×¼ÑùÆ·	234	ÄÉÃ×±ÈÑÇ	10	Ò»°ãÃ³Ò×	1163	Ç§¿Ë	0	?	1,491,829
202102	38220090	ÆäËûÕï¶Ï»òÊµÑéÓÃÊÔ¼Á¼°ÅäÖÆÊÔ¼Á£»ÓÐÖ¤±ê×¼ÑùÆ·	235	ÄáÈÕ¶û	10	Ò»°ãÃ³Ò×	41	Ç§¿Ë	0	?	9,920
202102	38220090	ÆäËûÕï¶Ï»òÊµÑéÓÃÊÔ¼Á¼°ÅäÖÆÊÔ¼Á£»ÓÐÖ¤±ê×¼ÑùÆ·	236	ÄáÈÕÀûÑÇ	10	Ò»°ãÃ³Ò×	26435	Ç§¿Ë	0	?	41,048,716
202102	38220090	ÆäËûÕï¶Ï»òÊµÑéÓÃÊÔ¼Á¼°ÅäÖÆÊÔ¼Á£»ÓÐÖ¤±ê×¼ÑùÆ·	240	ÈûÄÚ¼Ó¶û	10	Ò»°ãÃ³Ò×	63	Ç§¿Ë	0	?	8,272
202102	38220090	ÆäËûÕï¶Ï»òÊµÑéÓÃÊÔ¼Á¼°ÅäÖÆÊÔ¼Á£»ÓÐÖ¤±ê×¼ÑùÆ·	242	ÈûÀ­Àû°º	10	Ò»°ãÃ³Ò×	1	Ç§¿Ë	0	?	53,330
202102	38220090	ÆäËûÕï¶Ï»òÊµÑéÓÃÊÔ¼Á¼°ÅäÖÆÊÔ¼Á£»ÓÐÖ¤±ê×¼ÑùÆ·	243	Ë÷ÂíÀï	10	Ò»°ãÃ³Ò×	10068	Ç§¿Ë	0	?	82,416
202102	38220090	ÆäËûÕï¶Ï»òÊµÑéÓÃÊÔ¼Á¼°ÅäÖÆÊÔ¼Á£»ÓÐÖ¤±ê×¼ÑùÆ·	244	ÄÏ·Ç	10	Ò»°ãÃ³Ò×	1929	Ç§¿Ë	0	?	4,944,582
202102	38220090	ÆäËûÕï¶Ï»òÊµÑéÓÃÊÔ¼Á¼°ÅäÖÆÊÔ¼Á£»ÓÐÖ¤±ê×¼ÑùÆ·	246	ËÕµ¤	10	Ò»°ãÃ³Ò×	19996	Ç§¿Ë	0	?	1,982,055
202102	38220090	ÆäËûÕï¶Ï»òÊµÑéÓÃÊÔ¼Á¼°ÅäÖÆÊÔ¼Á£»ÓÐÖ¤±ê×¼ÑùÆ·	247	Ì¹É£ÄáÑÇ	10	Ò»°ãÃ³Ò×	1428	Ç§¿Ë	0	?	14,034
202102	38220090	ÆäËûÕï¶Ï»òÊµÑéÓÃÊÔ¼Á¼°ÅäÖÆÊÔ¼Á£»ÓÐÖ¤±ê×¼ÑùÆ·	248	¶à¸ç	10	Ò»°ãÃ³Ò×	1185	Ç§¿Ë	0	?	279,522
202102	38220090	ÆäËûÕï¶Ï»òÊµÑéÓÃÊÔ¼Á¼°ÅäÖÆÊÔ¼Á£»ÓÐÖ¤±ê×¼ÑùÆ·	249	Í»ÄáË¹	10	Ò»°ãÃ³Ò×	11633	Ç§¿Ë	0	?	2,367,472
202102	38220090	ÆäËûÕï¶Ï»òÊµÑéÓÃÊÔ¼Á¼°ÅäÖÆÊÔ¼Á£»ÓÐÖ¤±ê×¼ÑùÆ·	250	ÎÚ¸É´ï	10	Ò»°ãÃ³Ò×	546	Ç§¿Ë	0	?	144,231
202102	38220090	ÆäËûÕï¶Ï»òÊµÑéÓÃÊÔ¼Á¼°ÅäÖÆÊÔ¼Á£»ÓÐÖ¤±ê×¼ÑùÆ·	251	²¼»ùÄÉ·¨Ë÷	10	Ò»°ãÃ³Ò×	214	Ç§¿Ë	0	?	1,239,399
202102	38220090	ÆäËûÕï¶Ï»òÊµÑéÓÃÊÔ¼Á¼°ÅäÖÆÊÔ¼Á£»ÓÐÖ¤±ê×¼ÑùÆ·	252	¸Õ¹û(½ð)	10	Ò»°ãÃ³Ò×	682	Ç§¿Ë	0	?	127,468
202102	38220090	ÆäËûÕï¶Ï»òÊµÑéÓÃÊÔ¼Á¼°ÅäÖÆÊÔ¼Á£»ÓÐÖ¤±ê×¼ÑùÆ·	253	ÔÞ±ÈÑÇ	10	Ò»°ãÃ³Ò×	3202	Ç§¿Ë	0	?	1,104,454
202102	38220090	ÆäËûÕï¶Ï»òÊµÑéÓÃÊÔ¼Á¼°ÅäÖÆÊÔ¼Á£»ÓÐÖ¤±ê×¼ÑùÆ·	254	½ò°Í²¼Î¤	10	Ò»°ãÃ³Ò×	550	Ç§¿Ë	0	?	252,867
202102	38220090	ÆäËûÕï¶Ï»òÊµÑéÓÃÊÔ¼Á¼°ÅäÖÆÊÔ¼Á£»ÓÐÖ¤±ê×¼ÑùÆ·	258	¶òÁ¢ÌØÀïÑÇ	10	Ò»°ãÃ³Ò×	2	Ç§¿Ë	0	?	373,455
202102	38220090	ÆäËûÕï¶Ï»òÊµÑéÓÃÊÔ¼Á¼°ÅäÖÆÊÔ¼Á£»ÓÐÖ¤±ê×¼ÑùÆ·	301	±ÈÀûÊ±	10	Ò»°ãÃ³Ò×	1605	Ç§¿Ë	0	?	74,834
202102	38220090	ÆäËûÕï¶Ï»òÊµÑéÓÃÊÔ¼Á¼°ÅäÖÆÊÔ¼Á£»ÓÐÖ¤±ê×¼ÑùÆ·	302	µ¤Âó	10	Ò»°ãÃ³Ò×	413	Ç§¿Ë	0	?	340,030
202102	38220090	ÆäËûÕï¶Ï»òÊµÑéÓÃÊÔ¼Á¼°ÅäÖÆÊÔ¼Á£»ÓÐÖ¤±ê×¼ÑùÆ·	303	Ó¢¹ú	10	Ò»°ãÃ³Ò×	5028	Ç§¿Ë	0	?	5,981,015
202102	38220090	ÆäËûÕï¶Ï»òÊµÑéÓÃÊÔ¼Á¼°ÅäÖÆÊÔ¼Á£»ÓÐÖ¤±ê×¼ÑùÆ·	304	µÂ¹ú	10	Ò»°ãÃ³Ò×	18921	Ç§¿Ë	0	?	4,164,888
202102	38220090	ÆäËûÕï¶Ï»òÊµÑéÓÃÊÔ¼Á¼°ÅäÖÆÊÔ¼Á£»ÓÐÖ¤±ê×¼ÑùÆ·	305	·¨¹ú	10	Ò»°ãÃ³Ò×	34594	Ç§¿Ë	0	?	27,147,026
202102	38220090	ÆäËûÕï¶Ï»òÊµÑéÓÃÊÔ¼Á¼°ÅäÖÆÊÔ¼Á£»ÓÐÖ¤±ê×¼ÑùÆ·	306	°®¶ûÀ¼	10	Ò»°ãÃ³Ò×	164	Ç§¿Ë	0	?	240,780
202102	38220090	ÆäËûÕï¶Ï»òÊµÑéÓÃÊÔ¼Á¼°ÅäÖÆÊÔ¼Á£»ÓÐÖ¤±ê×¼ÑùÆ·	307	Òâ´óÀû	10	Ò»°ãÃ³Ò×	14755	Ç§¿Ë	0	?	9,271,011
202102	38220090	ÆäËûÕï¶Ï»òÊµÑéÓÃÊÔ¼Á¼°ÅäÖÆÊÔ¼Á£»ÓÐÖ¤±ê×¼ÑùÆ·	308	Â¬É­±¤	10	Ò»°ãÃ³Ò×	20	Ç§¿Ë	0	?	12,967
202102	38220090	ÆäËûÕï¶Ï»òÊµÑéÓÃÊÔ¼Á¼°ÅäÖÆÊÔ¼Á£»ÓÐÖ¤±ê×¼ÑùÆ·	309	ºÉÀ¼	10	Ò»°ãÃ³Ò×	43262	Ç§¿Ë	0	?	18,797,868
202102	38220090	ÆäËûÕï¶Ï»òÊµÑéÓÃÊÔ¼Á¼°ÅäÖÆÊÔ¼Á£»ÓÐÖ¤±ê×¼ÑùÆ·	310	Ï£À°	10	Ò»°ãÃ³Ò×	2109	Ç§¿Ë	0	?	1,039,295
202102	38220090	ÆäËûÕï¶Ï»òÊµÑéÓÃÊÔ¼Á¼°ÅäÖÆÊÔ¼Á£»ÓÐÖ¤±ê×¼ÑùÆ·	311	ÆÏÌÑÑÀ	10	Ò»°ãÃ³Ò×	16146	Ç§¿Ë	0	?	8,655,790
202102	38220090	ÆäËûÕï¶Ï»òÊµÑéÓÃÊÔ¼Á¼°ÅäÖÆÊÔ¼Á£»ÓÐÖ¤±ê×¼ÑùÆ·	312	Î÷°àÑÀ	10	Ò»°ãÃ³Ò×	56259	Ç§¿Ë	0	?	7,627,662
202102	38220090	ÆäËûÕï¶Ï»òÊµÑéÓÃÊÔ¼Á¼°ÅäÖÆÊÔ¼Á£»ÓÐÖ¤±ê×¼ÑùÆ·	313	°¢¶û°ÍÄáÑÇ	10	Ò»°ãÃ³Ò×	18	Ç§¿Ë	0	?	8,683
202102	38220090	ÆäËûÕï¶Ï»òÊµÑéÓÃÊÔ¼Á¼°ÅäÖÆÊÔ¼Á£»ÓÐÖ¤±ê×¼ÑùÆ·	315	°ÂµØÀû	10	Ò»°ãÃ³Ò×	3143	Ç§¿Ë	0	?	1,722,728
202102	38220090	ÆäËûÕï¶Ï»òÊµÑéÓÃÊÔ¼Á¼°ÅäÖÆÊÔ¼Á£»ÓÐÖ¤±ê×¼ÑùÆ·	316	±£¼ÓÀûÑÇ	10	Ò»°ãÃ³Ò×	246	Ç§¿Ë	0	?	245,693
202102	38220090	ÆäËûÕï¶Ï»òÊµÑéÓÃÊÔ¼Á¼°ÅäÖÆÊÔ¼Á£»ÓÐÖ¤±ê×¼ÑùÆ·	318	·ÒÀ¼	10	Ò»°ãÃ³Ò×	266	Ç§¿Ë	0	?	177,800
202102	38220090	ÆäËûÕï¶Ï»òÊµÑéÓÃÊÔ¼Á¼°ÅäÖÆÊÔ¼Á£»ÓÐÖ¤±ê×¼ÑùÆ·	321	ÐÙÑÀÀû	10	Ò»°ãÃ³Ò×	236	Ç§¿Ë	0	?	114,190
202102	38220090	ÆäËûÕï¶Ï»òÊµÑéÓÃÊÔ¼Á¼°ÅäÖÆÊÔ¼Á£»ÓÐÖ¤±ê×¼ÑùÆ·	326	Å²Íþ	10	Ò»°ãÃ³Ò×	4	Ç§¿Ë	0	?	52,508
202102	38220090	ÆäËûÕï¶Ï»òÊµÑéÓÃÊÔ¼Á¼°ÅäÖÆÊÔ¼Á£»ÓÐÖ¤±ê×¼ÑùÆ·	327	²¨À¼	10	Ò»°ãÃ³Ò×	1464	Ç§¿Ë	0	?	3,073,751
202102	38220090	ÆäËûÕï¶Ï»òÊµÑéÓÃÊÔ¼Á¼°ÅäÖÆÊÔ¼Á£»ÓÐÖ¤±ê×¼ÑùÆ·	328	ÂÞÂíÄáÑÇ	10	Ò»°ãÃ³Ò×	909	Ç§¿Ë	0	?	1,228,718
202102	38220090	ÆäËûÕï¶Ï»òÊµÑéÓÃÊÔ¼Á¼°ÅäÖÆÊÔ¼Á£»ÓÐÖ¤±ê×¼ÑùÆ·	330	Èðµä	10	Ò»°ãÃ³Ò×	2570	Ç§¿Ë	0	?	1,517,282
202102	38220090	ÆäËûÕï¶Ï»òÊµÑéÓÃÊÔ¼Á¼°ÅäÖÆÊÔ¼Á£»ÓÐÖ¤±ê×¼ÑùÆ·	331	ÈðÊ¿	10	Ò»°ãÃ³Ò×	910	Ç§¿Ë	0	?	223,551
202102	38220090	ÆäËûÕï¶Ï»òÊµÑéÓÃÊÔ¼Á¼°ÅäÖÆÊÔ¼Á£»ÓÐÖ¤±ê×¼ÑùÆ·	334	°®É³ÄáÑÇ	10	Ò»°ãÃ³Ò×	1	Ç§¿Ë	0	?	19,607
202102	38220090	ÆäËûÕï¶Ï»òÊµÑéÓÃÊÔ¼Á¼°ÅäÖÆÊÔ¼Á£»ÓÐÖ¤±ê×¼ÑùÆ·	335	À­ÍÑÎ¬ÑÇ	10	Ò»°ãÃ³Ò×	2	Ç§¿Ë	0	?	186,299
202102	38220090	ÆäËûÕï¶Ï»òÊµÑéÓÃÊÔ¼Á¼°ÅäÖÆÊÔ¼Á£»ÓÐÖ¤±ê×¼ÑùÆ·	336	Á¢ÌÕÍð	10	Ò»°ãÃ³Ò×	467	Ç§¿Ë	0	?	674,181
202102	38220090	ÆäËûÕï¶Ï»òÊµÑéÓÃÊÔ¼Á¼°ÅäÖÆÊÔ¼Á£»ÓÐÖ¤±ê×¼ÑùÆ·	337	¸ñÂ³¼ªÑÇ	10	Ò»°ãÃ³Ò×	1	Ç§¿Ë	0	?	311
202102	38220090	ÆäËûÕï¶Ï»òÊµÑéÓÃÊÔ¼Á¼°ÅäÖÆÊÔ¼Á£»ÓÐÖ¤±ê×¼ÑùÆ·	339	°¢Èû°Ý½®	10	Ò»°ãÃ³Ò×	0	Ç§¿Ë	0	?	2,755
202102	38220090	ÆäËûÕï¶Ï»òÊµÑéÓÃÊÔ¼Á¼°ÅäÖÆÊÔ¼Á£»ÓÐÖ¤±ê×¼ÑùÆ·	340	°×¶íÂÞË¹	10	Ò»°ãÃ³Ò×	1	Ç§¿Ë	0	?	70
202102	38220090	ÆäËûÕï¶Ï»òÊµÑéÓÃÊÔ¼Á¼°ÅäÖÆÊÔ¼Á£»ÓÐÖ¤±ê×¼ÑùÆ·	343	Ä¦¶û¶àÍß	10	Ò»°ãÃ³Ò×	1214	Ç§¿Ë	0	?	204,207
202102	38220090	ÆäËûÕï¶Ï»òÊµÑéÓÃÊÔ¼Á¼°ÅäÖÆÊÔ¼Á£»ÓÐÖ¤±ê×¼ÑùÆ·	344	¶íÂÞË¹Áª°î	10	Ò»°ãÃ³Ò×	353951	Ç§¿Ë	0	?	10,238,584
202102	38220090	ÆäËûÕï¶Ï»òÊµÑéÓÃÊÔ¼Á¼°ÅäÖÆÊÔ¼Á£»ÓÐÖ¤±ê×¼ÑùÆ·	347	ÎÚ¿ËÀ¼	10	Ò»°ãÃ³Ò×	59095	Ç§¿Ë	0	?	1,101,117
202102	38220090	ÆäËûÕï¶Ï»òÊµÑéÓÃÊÔ¼Á¼°ÅäÖÆÊÔ¼Á£»ÓÐÖ¤±ê×¼ÑùÆ·	350	Ë¹ÂåÎÄÄáÑÇ	10	Ò»°ãÃ³Ò×	1192	Ç§¿Ë	0	?	943,906
202102	38220090	ÆäËûÕï¶Ï»òÊµÑéÓÃÊÔ¼Á¼°ÅäÖÆÊÔ¼Á£»ÓÐÖ¤±ê×¼ÑùÆ·	351	¿ËÂÞµØÑÇ	10	Ò»°ãÃ³Ò×	155	Ç§¿Ë	0	?	171,555
202102	38220090	ÆäËûÕï¶Ï»òÊµÑéÓÃÊÔ¼Á¼°ÅäÖÆÊÔ¼Á£»ÓÐÖ¤±ê×¼ÑùÆ·	352	½Ý¿Ë	10	Ò»°ãÃ³Ò×	39423	Ç§¿Ë	0	?	6,741,609
202102	38220090	ÆäËûÕï¶Ï»òÊµÑéÓÃÊÔ¼Á¼°ÅäÖÆÊÔ¼Á£»ÓÐÖ¤±ê×¼ÑùÆ·	353	Ë¹Âå·¥¿Ë	10	Ò»°ãÃ³Ò×	675	Ç§¿Ë	0	?	286,649
202102	38220090	ÆäËûÕï¶Ï»òÊµÑéÓÃÊÔ¼Á¼°ÅäÖÆÊÔ¼Á£»ÓÐÖ¤±ê×¼ÑùÆ·	354	±±ÂíÆä¶Ù¹²ºÍ¹ú	10	Ò»°ãÃ³Ò×	0	Ç§¿Ë	0	?	809
202102	38220090	ÆäËûÕï¶Ï»òÊµÑéÓÃÊÔ¼Á¼°ÅäÖÆÊÔ¼Á£»ÓÐÖ¤±ê×¼ÑùÆ·	355	²¨ºÚ	10	Ò»°ãÃ³Ò×	189	Ç§¿Ë	0	?	50,572
202102	38220090	ÆäËûÕï¶Ï»òÊµÑéÓÃÊÔ¼Á¼°ÅäÖÆÊÔ¼Á£»ÓÐÖ¤±ê×¼ÑùÆ·	358	Èû¶ûÎ¬ÑÇ	10	Ò»°ãÃ³Ò×	73	Ç§¿Ë	0	?	39,724
202102	38220090	ÆäËûÕï¶Ï»òÊµÑéÓÃÊÔ¼Á¼°ÅäÖÆÊÔ¼Á£»ÓÐÖ¤±ê×¼ÑùÆ·	402	°¢¸ùÍ¢	10	Ò»°ãÃ³Ò×	4151	Ç§¿Ë	0	?	2,998,414
202102	38220090	ÆäËûÕï¶Ï»òÊµÑéÓÃÊÔ¼Á¼°ÅäÖÆÊÔ¼Á£»ÓÐÖ¤±ê×¼ÑùÆ·	405	°Í°Í¶àË¹	10	Ò»°ãÃ³Ò×	1	Ç§¿Ë	0	?	6
202102	38220090	ÆäËûÕï¶Ï»òÊµÑéÓÃÊÔ¼Á¼°ÅäÖÆÊÔ¼Á£»ÓÐÖ¤±ê×¼ÑùÆ·	408	¶àÃñ×å²£ÀûÎ¬ÑÇ¹ú	10	Ò»°ãÃ³Ò×	37964	Ç§¿Ë	0	?	1,253,203
202102	38220090	ÆäËûÕï¶Ï»òÊµÑéÓÃÊÔ¼Á¼°ÅäÖÆÊÔ¼Á£»ÓÐÖ¤±ê×¼ÑùÆ·	410	°ÍÎ÷	10	Ò»°ãÃ³Ò×	17484	Ç§¿Ë	0	?	3,488,494
202102	38220090	ÆäËûÕï¶Ï»òÊµÑéÓÃÊÔ¼Á¼°ÅäÖÆÊÔ¼Á£»ÓÐÖ¤±ê×¼ÑùÆ·	412	ÖÇÀû	10	Ò»°ãÃ³Ò×	20687	Ç§¿Ë	0	?	6,129,315
202102	38220090	ÆäËûÕï¶Ï»òÊµÑéÓÃÊÔ¼Á¼°ÅäÖÆÊÔ¼Á£»ÓÐÖ¤±ê×¼ÑùÆ·	413	¸çÂ×±ÈÑÇ	10	Ò»°ãÃ³Ò×	132110	Ç§¿Ë	0	?	4,757,909
202102	38220090	ÆäËûÕï¶Ï»òÊµÑéÓÃÊÔ¼Á¼°ÅäÖÆÊÔ¼Á£»ÓÐÖ¤±ê×¼ÑùÆ·	415	¸çË¹´ïÀè¼Ó	10	Ò»°ãÃ³Ò×	418	Ç§¿Ë	0	?	264,490
202102	38220090	ÆäËûÕï¶Ï»òÊµÑéÓÃÊÔ¼Á¼°ÅäÖÆÊÔ¼Á£»ÓÐÖ¤±ê×¼ÑùÆ·	416	¹Å°Í	10	Ò»°ãÃ³Ò×	160	Ç§¿Ë	0	?	321,172
202102	38220090	ÆäËûÕï¶Ï»òÊµÑéÓÃÊÔ¼Á¼°ÅäÖÆÊÔ¼Á£»ÓÐÖ¤±ê×¼ÑùÆ·	418	¶àÃ×Äá¼Ó¹²ºÍ¹ú	10	Ò»°ãÃ³Ò×	13910	Ç§¿Ë	0	?	5,153,520
202102	38220090	ÆäËûÕï¶Ï»òÊµÑéÓÃÊÔ¼Á¼°ÅäÖÆÊÔ¼Á£»ÓÐÖ¤±ê×¼ÑùÆ·	419	¶ò¹Ï¶à¶û	10	Ò»°ãÃ³Ò×	1135	Ç§¿Ë	0	?	3,081,213
202102	38220090	ÆäËûÕï¶Ï»òÊµÑéÓÃÊÔ¼Á¼°ÅäÖÆÊÔ¼Á£»ÓÐÖ¤±ê×¼ÑùÆ·	423	Î£µØÂíÀ­	10	Ò»°ãÃ³Ò×	498	Ç§¿Ë	0	?	350,194
202102	38220090	ÆäËûÕï¶Ï»òÊµÑéÓÃÊÔ¼Á¼°ÅäÖÆÊÔ¼Á£»ÓÐÖ¤±ê×¼ÑùÆ·	424	¹çÑÇÄÇ	10	Ò»°ãÃ³Ò×	16	Ç§¿Ë	0	?	7,158
202102	38220090	ÆäËûÕï¶Ï»òÊµÑéÓÃÊÔ¼Á¼°ÅäÖÆÊÔ¼Á£»ÓÐÖ¤±ê×¼ÑùÆ·	425	º£µØ	10	Ò»°ãÃ³Ò×	23	Ç§¿Ë	0	?	31,899
202102	38220090	ÆäËûÕï¶Ï»òÊµÑéÓÃÊÔ¼Á¼°ÅäÖÆÊÔ¼Á£»ÓÐÖ¤±ê×¼ÑùÆ·	426	ºé¶¼À­Ë¹	10	Ò»°ãÃ³Ò×	1435	Ç§¿Ë	0	?	128,643
202102	38220090	ÆäËûÕï¶Ï»òÊµÑéÓÃÊÔ¼Á¼°ÅäÖÆÊÔ¼Á£»ÓÐÖ¤±ê×¼ÑùÆ·	427	ÑÀÂò¼Ó	10	Ò»°ãÃ³Ò×	190	Ç§¿Ë	0	?	97,086
202102	38220090	ÆäËûÕï¶Ï»òÊµÑéÓÃÊÔ¼Á¼°ÅäÖÆÊÔ¼Á£»ÓÐÖ¤±ê×¼ÑùÆ·	429	Ä«Î÷¸ç	10	Ò»°ãÃ³Ò×	8912	Ç§¿Ë	0	?	4,120,351
202102	38220090	ÆäËûÕï¶Ï»òÊµÑéÓÃÊÔ¼Á¼°ÅäÖÆÊÔ¼Á£»ÓÐÖ¤±ê×¼ÑùÆ·	432	°ÍÄÃÂí	10	Ò»°ãÃ³Ò×	1657	Ç§¿Ë	0	?	236,603
202102	38220090	ÆäËûÕï¶Ï»òÊµÑéÓÃÊÔ¼Á¼°ÅäÖÆÊÔ¼Á£»ÓÐÖ¤±ê×¼ÑùÆ·	434	ÃØÂ³	10	Ò»°ãÃ³Ò×	31647	Ç§¿Ë	0	?	15,574,168
202102	38220090	ÆäËûÕï¶Ï»òÊµÑéÓÃÊÔ¼Á¼°ÅäÖÆÊÔ¼Á£»ÓÐÖ¤±ê×¼ÑùÆ·	435	²¨¶àÀè¸÷	10	Ò»°ãÃ³Ò×	1	Ç§¿Ë	0	?	1,058
202102	38220090	ÆäËûÕï¶Ï»òÊµÑéÓÃÊÔ¼Á¼°ÅäÖÆÊÔ¼Á£»ÓÐÖ¤±ê×¼ÑùÆ·	442	ÌØÁ¢Äá´ïºÍ¶à°Í¸ç	10	Ò»°ãÃ³Ò×	25	Ç§¿Ë	0	?	6,348
202102	38220090	ÆäËûÕï¶Ï»òÊµÑéÓÃÊÔ¼Á¼°ÅäÖÆÊÔ¼Á£»ÓÐÖ¤±ê×¼ÑùÆ·	444	ÎÚÀ­¹ç	10	Ò»°ãÃ³Ò×	665	Ç§¿Ë	0	?	386,574
202102	38220090	ÆäËûÕï¶Ï»òÊµÑéÓÃÊÔ¼Á¼°ÅäÖÆÊÔ¼Á£»ÓÐÖ¤±ê×¼ÑùÆ·	445	Î¯ÄÚÈðÀ­	10	Ò»°ãÃ³Ò×	2707	Ç§¿Ë	0	?	989,269
202102	38220090	ÆäËûÕï¶Ï»òÊµÑéÓÃÊÔ¼Á¼°ÅäÖÆÊÔ¼Á£»ÓÐÖ¤±ê×¼ÑùÆ·	447	Ê¥Æä´ÄºÍÄáÎ¬Ë¹	10	Ò»°ãÃ³Ò×	13	Ç§¿Ë	0	?	5,961
202102	38220090	ÆäËûÕï¶Ï»òÊµÑéÓÃÊÔ¼Á¼°ÅäÖÆÊÔ¼Á£»ÓÐÖ¤±ê×¼ÑùÆ·	501	¼ÓÄÃ´ó	10	Ò»°ãÃ³Ò×	6089	Ç§¿Ë	0	?	1,124,680
202102	38220090	ÆäËûÕï¶Ï»òÊµÑéÓÃÊÔ¼Á¼°ÅäÖÆÊÔ¼Á£»ÓÐÖ¤±ê×¼ÑùÆ·	502	ÃÀ¹ú	10	Ò»°ãÃ³Ò×	187593	Ç§¿Ë	0	?	74,059,552
202102	38220090	ÆäËûÕï¶Ï»òÊµÑéÓÃÊÔ¼Á¼°ÅäÖÆÊÔ¼Á£»ÓÐÖ¤±ê×¼ÑùÆ·	601	°Ä´óÀûÑÇ	10	Ò»°ãÃ³Ò×	13221	Ç§¿Ë	0	?	483,078
202102	38220090	ÆäËûÕï¶Ï»òÊµÑéÓÃÊÔ¼Á¼°ÅäÖÆÊÔ¼Á£»ÓÐÖ¤±ê×¼ÑùÆ·	609	ÐÂÎ÷À¼	10	Ò»°ãÃ³Ò×	1976	Ç§¿Ë	0	?	447,317
202103	38220090	ÆäËûÕï¶Ï»òÊµÑéÓÃÊÔ¼Á¼°ÅäÖÆÊÔ¼Á£»ÓÐÖ¤±ê×¼ÑùÆ·	102	°ÍÁÖ	10	Ò»°ãÃ³Ò×	32772	Ç§¿Ë	0	?	4,925,557
202103	38220090	ÆäËûÕï¶Ï»òÊµÑéÓÃÊÔ¼Á¼°ÅäÖÆÊÔ¼Á£»ÓÐÖ¤±ê×¼ÑùÆ·	103	ÃÏ¼ÓÀ­¹ú	10	Ò»°ãÃ³Ò×	23182	Ç§¿Ë	0	?	5,781,776
202103	38220090	ÆäËûÕï¶Ï»òÊµÑéÓÃÊÔ¼Á¼°ÅäÖÆÊÔ¼Á£»ÓÐÖ¤±ê×¼ÑùÆ·	105	ÎÄÀ³	10	Ò»°ãÃ³Ò×	1342	Ç§¿Ë	0	?	285,721
202103	38220090	ÆäËûÕï¶Ï»òÊµÑéÓÃÊÔ¼Á¼°ÅäÖÆÊÔ¼Á£»ÓÐÖ¤±ê×¼ÑùÆ·	106	Ãåµé	10	Ò»°ãÃ³Ò×	43311	Ç§¿Ë	0	?	2,767,358
202103	38220090	ÆäËûÕï¶Ï»òÊµÑéÓÃÊÔ¼Á¼°ÅäÖÆÊÔ¼Á£»ÓÐÖ¤±ê×¼ÑùÆ·	107	¼íÆÒÕ¯	10	Ò»°ãÃ³Ò×	14565	Ç§¿Ë	0	?	5,244,132
202103	38220090	ÆäËûÕï¶Ï»òÊµÑéÓÃÊÔ¼Á¼°ÅäÖÆÊÔ¼Á£»ÓÐÖ¤±ê×¼ÑùÆ·	108	ÈûÆÖÂ·Ë¹	10	Ò»°ãÃ³Ò×	1322	Ç§¿Ë	0	?	222,483
202103	38220090	ÆäËûÕï¶Ï»òÊµÑéÓÃÊÔ¼Á¼°ÅäÖÆÊÔ¼Á£»ÓÐÖ¤±ê×¼ÑùÆ·	110	ÖÐ¹úÏã¸Û	10	Ò»°ãÃ³Ò×	59962	Ç§¿Ë	0	?	150,936,075
202103	38220090	ÆäËûÕï¶Ï»òÊµÑéÓÃÊÔ¼Á¼°ÅäÖÆÊÔ¼Á£»ÓÐÖ¤±ê×¼ÑùÆ·	111	Ó¡¶È	10	Ò»°ãÃ³Ò×	401101	Ç§¿Ë	0	?	13,223,242
202103	38220090	ÆäËûÕï¶Ï»òÊµÑéÓÃÊÔ¼Á¼°ÅäÖÆÊÔ¼Á£»ÓÐÖ¤±ê×¼ÑùÆ·	112	Ó¡¶ÈÄáÎ÷ÑÇ	10	Ò»°ãÃ³Ò×	37676	Ç§¿Ë	0	?	25,658,809
202103	38220090	ÆäËûÕï¶Ï»òÊµÑéÓÃÊÔ¼Á¼°ÅäÖÆÊÔ¼Á£»ÓÐÖ¤±ê×¼ÑùÆ·	113	ÒÁÀÊ	10	Ò»°ãÃ³Ò×	326	Ç§¿Ë	0	?	53,769
202103	38220090	ÆäËûÕï¶Ï»òÊµÑéÓÃÊÔ¼Á¼°ÅäÖÆÊÔ¼Á£»ÓÐÖ¤±ê×¼ÑùÆ·	114	ÒÁÀ­¿Ë	10	Ò»°ãÃ³Ò×	156071	Ç§¿Ë	0	?	22,332,803
202103	38220090	ÆäËûÕï¶Ï»òÊµÑéÓÃÊÔ¼Á¼°ÅäÖÆÊÔ¼Á£»ÓÐÖ¤±ê×¼ÑùÆ·	115	ÒÔÉ«ÁÐ	10	Ò»°ãÃ³Ò×	797	Ç§¿Ë	0	?	851,355
202103	38220090	ÆäËûÕï¶Ï»òÊµÑéÓÃÊÔ¼Á¼°ÅäÖÆÊÔ¼Á£»ÓÐÖ¤±ê×¼ÑùÆ·	116	ÈÕ±¾	10	Ò»°ãÃ³Ò×	132517	Ç§¿Ë	0	?	30,759,687
202103	38220090	ÆäËûÕï¶Ï»òÊµÑéÓÃÊÔ¼Á¼°ÅäÖÆÊÔ¼Á£»ÓÐÖ¤±ê×¼ÑùÆ·	117	Ô¼µ©	10	Ò»°ãÃ³Ò×	29954	Ç§¿Ë	0	?	20,489,817
202103	38220090	ÆäËûÕï¶Ï»òÊµÑéÓÃÊÔ¼Á¼°ÅäÖÆÊÔ¼Á£»ÓÐÖ¤±ê×¼ÑùÆ·	118	¿ÆÍþÌØ	10	Ò»°ãÃ³Ò×	1419	Ç§¿Ë	0	?	408,812
202103	38220090	ÆäËûÕï¶Ï»òÊµÑéÓÃÊÔ¼Á¼°ÅäÖÆÊÔ¼Á£»ÓÐÖ¤±ê×¼ÑùÆ·	119	ÀÏÎÎ	10	Ò»°ãÃ³Ò×	7212	Ç§¿Ë	0	?	56,225
202103	38220090	ÆäËûÕï¶Ï»òÊµÑéÓÃÊÔ¼Á¼°ÅäÖÆÊÔ¼Á£»ÓÐÖ¤±ê×¼ÑùÆ·	120	Àè°ÍÄÛ	10	Ò»°ãÃ³Ò×	1482	Ç§¿Ë	0	?	1,791,826
202103	38220090	ÆäËûÕï¶Ï»òÊµÑéÓÃÊÔ¼Á¼°ÅäÖÆÊÔ¼Á£»ÓÐÖ¤±ê×¼ÑùÆ·	121	ÖÐ¹ú°ÄÃÅ	10	Ò»°ãÃ³Ò×	752	Ç§¿Ë	0	?	534,967
202103	38220090	ÆäËûÕï¶Ï»òÊµÑéÓÃÊÔ¼Á¼°ÅäÖÆÊÔ¼Á£»ÓÐÖ¤±ê×¼ÑùÆ·	122	ÂíÀ´Î÷ÑÇ	10	Ò»°ãÃ³Ò×	26013	Ç§¿Ë	0	?	5,639,729
202103	38220090	ÆäËûÕï¶Ï»òÊµÑéÓÃÊÔ¼Á¼°ÅäÖÆÊÔ¼Á£»ÓÐÖ¤±ê×¼ÑùÆ·	123	Âí¶û´ú·ò	10	Ò»°ãÃ³Ò×	3710	Ç§¿Ë	0	?	989,487
202103	38220090	ÆäËûÕï¶Ï»òÊµÑéÓÃÊÔ¼Á¼°ÅäÖÆÊÔ¼Á£»ÓÐÖ¤±ê×¼ÑùÆ·	124	ÃÉ¹Å	10	Ò»°ãÃ³Ò×	1738	Ç§¿Ë	0	?	1,706,659
202103	38220090	ÆäËûÕï¶Ï»òÊµÑéÓÃÊÔ¼Á¼°ÅäÖÆÊÔ¼Á£»ÓÐÖ¤±ê×¼ÑùÆ·	125	Äá²´¶ûÁª°îÃñÖ÷¹²ºÍ¹ú	10	Ò»°ãÃ³Ò×	3498	Ç§¿Ë	0	?	838,891
202103	38220090	ÆäËûÕï¶Ï»òÊµÑéÓÃÊÔ¼Á¼°ÅäÖÆÊÔ¼Á£»ÓÐÖ¤±ê×¼ÑùÆ·	126	°¢Âü	10	Ò»°ãÃ³Ò×	6329	Ç§¿Ë	0	?	3,043,301
202103	38220090	ÆäËûÕï¶Ï»òÊµÑéÓÃÊÔ¼Á¼°ÅäÖÆÊÔ¼Á£»ÓÐÖ¤±ê×¼ÑùÆ·	127	°Í»ùË¹Ì¹	10	Ò»°ãÃ³Ò×	46179	Ç§¿Ë	0	?	2,703,447
202103	38220090	ÆäËûÕï¶Ï»òÊµÑéÓÃÊÔ¼Á¼°ÅäÖÆÊÔ¼Á£»ÓÐÖ¤±ê×¼ÑùÆ·	129	·ÆÂÉ±ö	10	Ò»°ãÃ³Ò×	172637	Ç§¿Ë	0	?	59,318,432
202103	38220090	ÆäËûÕï¶Ï»òÊµÑéÓÃÊÔ¼Á¼°ÅäÖÆÊÔ¼Á£»ÓÐÖ¤±ê×¼ÑùÆ·	130	¿¨Ëþ¶û	10	Ò»°ãÃ³Ò×	200	Ç§¿Ë	0	?	93,945
202103	38220090	ÆäËûÕï¶Ï»òÊµÑéÓÃÊÔ¼Á¼°ÅäÖÆÊÔ¼Á£»ÓÐÖ¤±ê×¼ÑùÆ·	131	É³ÌØ°¢À­²®	10	Ò»°ãÃ³Ò×	6057	Ç§¿Ë	0	?	8,648,105
202103	38220090	ÆäËûÕï¶Ï»òÊµÑéÓÃÊÔ¼Á¼°ÅäÖÆÊÔ¼Á£»ÓÐÖ¤±ê×¼ÑùÆ·	132	ÐÂ¼ÓÆÂ	10	Ò»°ãÃ³Ò×	3274	Ç§¿Ë	0	?	7,187,088
202103	38220090	ÆäËûÕï¶Ï»òÊµÑéÓÃÊÔ¼Á¼°ÅäÖÆÊÔ¼Á£»ÓÐÖ¤±ê×¼ÑùÆ·	133	º«¹ú	10	Ò»°ãÃ³Ò×	118939	Ç§¿Ë	0	?	6,219,177
202103	38220090	ÆäËûÕï¶Ï»òÊµÑéÓÃÊÔ¼Á¼°ÅäÖÆÊÔ¼Á£»ÓÐÖ¤±ê×¼ÑùÆ·	134	Ë¹ÀïÀ¼¿¨	10	Ò»°ãÃ³Ò×	34442	Ç§¿Ë	0	?	1,558,707
202103	38220090	ÆäËûÕï¶Ï»òÊµÑéÓÃÊÔ¼Á¼°ÅäÖÆÊÔ¼Á£»ÓÐÖ¤±ê×¼ÑùÆ·	136	Ì©¹ú	10	Ò»°ãÃ³Ò×	146230	Ç§¿Ë	0	?	9,090,496
202103	38220090	ÆäËûÕï¶Ï»òÊµÑéÓÃÊÔ¼Á¼°ÅäÖÆÊÔ¼Á£»ÓÐÖ¤±ê×¼ÑùÆ·	137	ÍÁ¶úÆä	10	Ò»°ãÃ³Ò×	123623	Ç§¿Ë	0	?	9,865,251
202103	38220090	ÆäËûÕï¶Ï»òÊµÑéÓÃÊÔ¼Á¼°ÅäÖÆÊÔ¼Á£»ÓÐÖ¤±ê×¼ÑùÆ·	138	°¢ÁªÇõ	10	Ò»°ãÃ³Ò×	47840	Ç§¿Ë	0	?	18,425,534
202103	38220090	ÆäËûÕï¶Ï»òÊµÑéÓÃÊÔ¼Á¼°ÅäÖÆÊÔ¼Á£»ÓÐÖ¤±ê×¼ÑùÆ·	139	Ò²ÃÅ	10	Ò»°ãÃ³Ò×	43	Ç§¿Ë	0	?	10,361
202103	38220090	ÆäËûÕï¶Ï»òÊµÑéÓÃÊÔ¼Á¼°ÅäÖÆÊÔ¼Á£»ÓÐÖ¤±ê×¼ÑùÆ·	141	Ô½ÄÏ	10	Ò»°ãÃ³Ò×	116114	Ç§¿Ë	0	?	3,079,056
202103	38220090	ÆäËûÕï¶Ï»òÊµÑéÓÃÊÔ¼Á¼°ÅäÖÆÊÔ¼Á£»ÓÐÖ¤±ê×¼ÑùÆ·	143	ÖÐ¹úÌ¨Íå	10	Ò»°ãÃ³Ò×	5629	Ç§¿Ë	0	?	1,904,794
202103	38220090	ÆäËûÕï¶Ï»òÊµÑéÓÃÊÔ¼Á¼°ÅäÖÆÊÔ¼Á£»ÓÐÖ¤±ê×¼ÑùÆ·	144	¶«µÛãë	10	Ò»°ãÃ³Ò×	114	Ç§¿Ë	0	?	65,035
202103	38220090	ÆäËûÕï¶Ï»òÊµÑéÓÃÊÔ¼Á¼°ÅäÖÆÊÔ¼Á£»ÓÐÖ¤±ê×¼ÑùÆ·	145	¹þÈø¿ËË¹Ì¹	10	Ò»°ãÃ³Ò×	17117	Ç§¿Ë	0	?	11,911,076
202103	38220090	ÆäËûÕï¶Ï»òÊµÑéÓÃÊÔ¼Á¼°ÅäÖÆÊÔ¼Á£»ÓÐÖ¤±ê×¼ÑùÆ·	146	¼ª¶û¼ªË¹Ë¹Ì¹	10	Ò»°ãÃ³Ò×	1646	Ç§¿Ë	0	?	52,775
202103	38220090	ÆäËûÕï¶Ï»òÊµÑéÓÃÊÔ¼Á¼°ÅäÖÆÊÔ¼Á£»ÓÐÖ¤±ê×¼ÑùÆ·	147	Ëþ¼ª¿ËË¹Ì¹	10	Ò»°ãÃ³Ò×	880	Ç§¿Ë	0	?	2,799
202103	38220090	ÆäËûÕï¶Ï»òÊµÑéÓÃÊÔ¼Á¼°ÅäÖÆÊÔ¼Á£»ÓÐÖ¤±ê×¼ÑùÆ·	147	Ëþ¼ª¿ËË¹Ì¹	11	¹ú¼Ò¼ä¡¢¹ú¼Ê×éÖ¯ÎÞ³¥Ô®ÖúºÍÔùËÍµÄÎï×Ê	107	Ç§¿Ë	0	?	1,761,408
202103	38220090	ÆäËûÕï¶Ï»òÊµÑéÓÃÊÔ¼Á¼°ÅäÖÆÊÔ¼Á£»ÓÐÖ¤±ê×¼ÑùÆ·	149	ÎÚ×È±ð¿ËË¹Ì¹	10	Ò»°ãÃ³Ò×	2052	Ç§¿Ë	0	?	655,026
202103	38220090	ÆäËûÕï¶Ï»òÊµÑéÓÃÊÔ¼Á¼°ÅäÖÆÊÔ¼Á£»ÓÐÖ¤±ê×¼ÑùÆ·	201	°¢¶û¼°ÀûÑÇ	10	Ò»°ãÃ³Ò×	454	Ç§¿Ë	0	?	658,741
202103	38220090	ÆäËûÕï¶Ï»òÊµÑéÓÃÊÔ¼Á¼°ÅäÖÆÊÔ¼Á£»ÓÐÖ¤±ê×¼ÑùÆ·	202	°²¸çÀ­	10	Ò»°ãÃ³Ò×	16	Ç§¿Ë	0	?	17,095
202103	38220090	ÆäËûÕï¶Ï»òÊµÑéÓÃÊÔ¼Á¼°ÅäÖÆÊÔ¼Á£»ÓÐÖ¤±ê×¼ÑùÆ·	203	±´Äþ	10	Ò»°ãÃ³Ò×	1053	Ç§¿Ë	0	?	5,726,332
202103	38220090	ÆäËûÕï¶Ï»òÊµÑéÓÃÊÔ¼Á¼°ÅäÖÆÊÔ¼Á£»ÓÐÖ¤±ê×¼ÑùÆ·	204	²©´ÄÍßÄÉ	10	Ò»°ãÃ³Ò×	23	Ç§¿Ë	0	?	2,126
202103	38220090	ÆäËûÕï¶Ï»òÊµÑéÓÃÊÔ¼Á¼°ÅäÖÆÊÔ¼Á£»ÓÐÖ¤±ê×¼ÑùÆ·	205	²¼Â¡µÏ	10	Ò»°ãÃ³Ò×	7072	Ç§¿Ë	0	?	27,989
202103	38220090	ÆäËûÕï¶Ï»òÊµÑéÓÃÊÔ¼Á¼°ÅäÖÆÊÔ¼Á£»ÓÐÖ¤±ê×¼ÑùÆ·	206	¿¦ÂóÂ¡	10	Ò»°ãÃ³Ò×	178	Ç§¿Ë	0	?	22,809
202103	38220090	ÆäËûÕï¶Ï»òÊµÑéÓÃÊÔ¼Á¼°ÅäÖÆÊÔ¼Á£»ÓÐÖ¤±ê×¼ÑùÆ·	208	·ðµÃ½Ç	10	Ò»°ãÃ³Ò×	11	Ç§¿Ë	0	?	487,830
202103	38220090	ÆäËûÕï¶Ï»òÊµÑéÓÃÊÔ¼Á¼°ÅäÖÆÊÔ¼Á£»ÓÐÖ¤±ê×¼ÑùÆ·	214	¼ª²¼Ìá	10	Ò»°ãÃ³Ò×	175	Ç§¿Ë	0	?	153,081
202103	38220090	ÆäËûÕï¶Ï»òÊµÑéÓÃÊÔ¼Á¼°ÅäÖÆÊÔ¼Á£»ÓÐÖ¤±ê×¼ÑùÆ·	215	°£¼°	10	Ò»°ãÃ³Ò×	2548	Ç§¿Ë	0	?	1,605,957
202103	38220090	ÆäËûÕï¶Ï»òÊµÑéÓÃÊÔ¼Á¼°ÅäÖÆÊÔ¼Á£»ÓÐÖ¤±ê×¼ÑùÆ·	215	°£¼°	12	ÆäËû¾èÔùÎï×Ê	129	Ç§¿Ë	0	?	138,737
202103	38220090	ÆäËûÕï¶Ï»òÊµÑéÓÃÊÔ¼Á¼°ÅäÖÆÊÔ¼Á£»ÓÐÖ¤±ê×¼ÑùÆ·	217	°£Èû¶í±ÈÑÇ	10	Ò»°ãÃ³Ò×	3792	Ç§¿Ë	0	?	10,654,710
202103	38220090	ÆäËûÕï¶Ï»òÊµÑéÓÃÊÔ¼Á¼°ÅäÖÆÊÔ¼Á£»ÓÐÖ¤±ê×¼ÑùÆ·	218	¼ÓÅî	10	Ò»°ãÃ³Ò×	9832	Ç§¿Ë	0	?	7,101,943
202103	38220090	ÆäËûÕï¶Ï»òÊµÑéÓÃÊÔ¼Á¼°ÅäÖÆÊÔ¼Á£»ÓÐÖ¤±ê×¼ÑùÆ·	220	¼ÓÄÉ	10	Ò»°ãÃ³Ò×	33653	Ç§¿Ë	0	?	3,369,839
202103	38220090	ÆäËûÕï¶Ï»òÊµÑéÓÃÊÔ¼Á¼°ÅäÖÆÊÔ¼Á£»ÓÐÖ¤±ê×¼ÑùÆ·	221	¼¸ÄÚÑÇ	10	Ò»°ãÃ³Ò×	149	Ç§¿Ë	0	?	957,247
202103	38220090	ÆäËûÕï¶Ï»òÊµÑéÓÃÊÔ¼Á¼°ÅäÖÆÊÔ¼Á£»ÓÐÖ¤±ê×¼ÑùÆ·	222	¼¸ÄÚÑÇ±ÈÉÜ	10	Ò»°ãÃ³Ò×	4	Ç§¿Ë	0	?	326,484
202103	38220090	ÆäËûÕï¶Ï»òÊµÑéÓÃÊÔ¼Á¼°ÅäÖÆÊÔ¼Á£»ÓÐÖ¤±ê×¼ÑùÆ·	223	¿ÆÌØµÏÍß	10	Ò»°ãÃ³Ò×	9805	Ç§¿Ë	0	?	93,251
202103	38220090	ÆäËûÕï¶Ï»òÊµÑéÓÃÊÔ¼Á¼°ÅäÖÆÊÔ¼Á£»ÓÐÖ¤±ê×¼ÑùÆ·	224	¿ÏÄáÑÇ	10	Ò»°ãÃ³Ò×	15197	Ç§¿Ë	0	?	382,002
202103	38220090	ÆäËûÕï¶Ï»òÊµÑéÓÃÊÔ¼Á¼°ÅäÖÆÊÔ¼Á£»ÓÐÖ¤±ê×¼ÑùÆ·	226	Àû±ÈÑÇ	10	Ò»°ãÃ³Ò×	15543	Ç§¿Ë	0	?	1,374,846
202103	38220090	ÆäËûÕï¶Ï»òÊµÑéÓÃÊÔ¼Á¼°ÅäÖÆÊÔ¼Á£»ÓÐÖ¤±ê×¼ÑùÆ·	227	Âí´ï¼ÓË¹¼Ó	10	Ò»°ãÃ³Ò×	72	Ç§¿Ë	0	?	1,361,496
202103	38220090	ÆäËûÕï¶Ï»òÊµÑéÓÃÊÔ¼Á¼°ÅäÖÆÊÔ¼Á£»ÓÐÖ¤±ê×¼ÑùÆ·	228	ÂíÀ­Î¬	10	Ò»°ãÃ³Ò×	502	Ç§¿Ë	0	?	178,251
202103	38220090	ÆäËûÕï¶Ï»òÊµÑéÓÃÊÔ¼Á¼°ÅäÖÆÊÔ¼Á£»ÓÐÖ¤±ê×¼ÑùÆ·	229	ÂíÀï	10	Ò»°ãÃ³Ò×	1400	Ç§¿Ë	0	?	1,100,524
202103	38220090	ÆäËûÕï¶Ï»òÊµÑéÓÃÊÔ¼Á¼°ÅäÖÆÊÔ¼Á£»ÓÐÖ¤±ê×¼ÑùÆ·	230	Ã«ÀïËþÄáÑÇ	10	Ò»°ãÃ³Ò×	6101	Ç§¿Ë	0	?	55,456
202103	38220090	ÆäËûÕï¶Ï»òÊµÑéÓÃÊÔ¼Á¼°ÅäÖÆÊÔ¼Á£»ÓÐÖ¤±ê×¼ÑùÆ·	231	Ã«ÀïÇóË¹	10	Ò»°ãÃ³Ò×	16	Ç§¿Ë	0	?	11,269
202103	38220090	ÆäËûÕï¶Ï»òÊµÑéÓÃÊÔ¼Á¼°ÅäÖÆÊÔ¼Á£»ÓÐÖ¤±ê×¼ÑùÆ·	232	Ä¦Âå¸ç	10	Ò»°ãÃ³Ò×	3410	Ç§¿Ë	0	?	931,679
202103	38220090	ÆäËûÕï¶Ï»òÊµÑéÓÃÊÔ¼Á¼°ÅäÖÆÊÔ¼Á£»ÓÐÖ¤±ê×¼ÑùÆ·	233	ÄªÉ£±È¿Ë	10	Ò»°ãÃ³Ò×	3013	Ç§¿Ë	0	?	3,071,310
202103	38220090	ÆäËûÕï¶Ï»òÊµÑéÓÃÊÔ¼Á¼°ÅäÖÆÊÔ¼Á£»ÓÐÖ¤±ê×¼ÑùÆ·	234	ÄÉÃ×±ÈÑÇ	10	Ò»°ãÃ³Ò×	123	Ç§¿Ë	0	?	23,052
202103	38220090	ÆäËûÕï¶Ï»òÊµÑéÓÃÊÔ¼Á¼°ÅäÖÆÊÔ¼Á£»ÓÐÖ¤±ê×¼ÑùÆ·	235	ÄáÈÕ¶û	10	Ò»°ãÃ³Ò×	0	Ç§¿Ë	0	?	3,450
202103	38220090	ÆäËûÕï¶Ï»òÊµÑéÓÃÊÔ¼Á¼°ÅäÖÆÊÔ¼Á£»ÓÐÖ¤±ê×¼ÑùÆ·	236	ÄáÈÕÀûÑÇ	10	Ò»°ãÃ³Ò×	44805	Ç§¿Ë	0	?	1,762,241
202103	38220090	ÆäËûÕï¶Ï»òÊµÑéÓÃÊÔ¼Á¼°ÅäÖÆÊÔ¼Á£»ÓÐÖ¤±ê×¼ÑùÆ·	238	Â¬Íú´ï	10	Ò»°ãÃ³Ò×	1042	Ç§¿Ë	0	?	1,730,830
202103	38220090	ÆäËûÕï¶Ï»òÊµÑéÓÃÊÔ¼Á¼°ÅäÖÆÊÔ¼Á£»ÓÐÖ¤±ê×¼ÑùÆ·	240	ÈûÄÚ¼Ó¶û	10	Ò»°ãÃ³Ò×	18	Ç§¿Ë	0	?	589,322
202103	38220090	ÆäËûÕï¶Ï»òÊµÑéÓÃÊÔ¼Á¼°ÅäÖÆÊÔ¼Á£»ÓÐÖ¤±ê×¼ÑùÆ·	241	ÈûÉà¶û	10	Ò»°ãÃ³Ò×	0	Ç§¿Ë	0	?	669
202103	38220090	ÆäËûÕï¶Ï»òÊµÑéÓÃÊÔ¼Á¼°ÅäÖÆÊÔ¼Á£»ÓÐÖ¤±ê×¼ÑùÆ·	242	ÈûÀ­Àû°º	10	Ò»°ãÃ³Ò×	16	Ç§¿Ë	0	?	17,403
202103	38220090	ÆäËûÕï¶Ï»òÊµÑéÓÃÊÔ¼Á¼°ÅäÖÆÊÔ¼Á£»ÓÐÖ¤±ê×¼ÑùÆ·	243	Ë÷ÂíÀï	10	Ò»°ãÃ³Ò×	16	Ç§¿Ë	0	?	45,397
202103	38220090	ÆäËûÕï¶Ï»òÊµÑéÓÃÊÔ¼Á¼°ÅäÖÆÊÔ¼Á£»ÓÐÖ¤±ê×¼ÑùÆ·	244	ÄÏ·Ç	10	Ò»°ãÃ³Ò×	7310	Ç§¿Ë	0	?	2,145,695
202103	38220090	ÆäËûÕï¶Ï»òÊµÑéÓÃÊÔ¼Á¼°ÅäÖÆÊÔ¼Á£»ÓÐÖ¤±ê×¼ÑùÆ·	246	ËÕµ¤	10	Ò»°ãÃ³Ò×	20629	Ç§¿Ë	0	?	539,713
202103	38220090	ÆäËûÕï¶Ï»òÊµÑéÓÃÊÔ¼Á¼°ÅäÖÆÊÔ¼Á£»ÓÐÖ¤±ê×¼ÑùÆ·	247	Ì¹É£ÄáÑÇ	10	Ò»°ãÃ³Ò×	2008	Ç§¿Ë	0	?	29,909
202103	38220090	ÆäËûÕï¶Ï»òÊµÑéÓÃÊÔ¼Á¼°ÅäÖÆÊÔ¼Á£»ÓÐÖ¤±ê×¼ÑùÆ·	248	¶à¸ç	10	Ò»°ãÃ³Ò×	5506	Ç§¿Ë	0	?	32,053
202103	38220090	ÆäËûÕï¶Ï»òÊµÑéÓÃÊÔ¼Á¼°ÅäÖÆÊÔ¼Á£»ÓÐÖ¤±ê×¼ÑùÆ·	249	Í»ÄáË¹	10	Ò»°ãÃ³Ò×	17086	Ç§¿Ë	0	?	666,715
202103	38220090	ÆäËûÕï¶Ï»òÊµÑéÓÃÊÔ¼Á¼°ÅäÖÆÊÔ¼Á£»ÓÐÖ¤±ê×¼ÑùÆ·	250	ÎÚ¸É´ï	10	Ò»°ãÃ³Ò×	6255	Ç§¿Ë	0	?	2,481,882
202103	38220090	ÆäËûÕï¶Ï»òÊµÑéÓÃÊÔ¼Á¼°ÅäÖÆÊÔ¼Á£»ÓÐÖ¤±ê×¼ÑùÆ·	251	²¼»ùÄÉ·¨Ë÷	10	Ò»°ãÃ³Ò×	5654	Ç§¿Ë	0	?	95,321
202103	38220090	ÆäËûÕï¶Ï»òÊµÑéÓÃÊÔ¼Á¼°ÅäÖÆÊÔ¼Á£»ÓÐÖ¤±ê×¼ÑùÆ·	252	¸Õ¹û(½ð)	10	Ò»°ãÃ³Ò×	1863	Ç§¿Ë	0	?	2,307,480
202103	38220090	ÆäËûÕï¶Ï»òÊµÑéÓÃÊÔ¼Á¼°ÅäÖÆÊÔ¼Á£»ÓÐÖ¤±ê×¼ÑùÆ·	253	ÔÞ±ÈÑÇ	10	Ò»°ãÃ³Ò×	223	Ç§¿Ë	0	?	23,172
202103	38220090	ÆäËûÕï¶Ï»òÊµÑéÓÃÊÔ¼Á¼°ÅäÖÆÊÔ¼Á£»ÓÐÖ¤±ê×¼ÑùÆ·	254	½ò°Í²¼Î¤	10	Ò»°ãÃ³Ò×	768	Ç§¿Ë	0	?	547,271
202103	38220090	ÆäËûÕï¶Ï»òÊµÑéÓÃÊÔ¼Á¼°ÅäÖÆÊÔ¼Á£»ÓÐÖ¤±ê×¼ÑùÆ·	259	ÂíÔ¼ÌØ	10	Ò»°ãÃ³Ò×	100	Ç§¿Ë	0	?	30,135
202103	38220090	ÆäËûÕï¶Ï»òÊµÑéÓÃÊÔ¼Á¼°ÅäÖÆÊÔ¼Á£»ÓÐÖ¤±ê×¼ÑùÆ·	260	ÄÏËÕµ¤¹²ºÍ¹ú	10	Ò»°ãÃ³Ò×	130	Ç§¿Ë	0	?	57,063
202103	38220090	ÆäËûÕï¶Ï»òÊµÑéÓÃÊÔ¼Á¼°ÅäÖÆÊÔ¼Á£»ÓÐÖ¤±ê×¼ÑùÆ·	301	±ÈÀûÊ±	10	Ò»°ãÃ³Ò×	2924	Ç§¿Ë	0	?	472,345
202103	38220090	ÆäËûÕï¶Ï»òÊµÑéÓÃÊÔ¼Á¼°ÅäÖÆÊÔ¼Á£»ÓÐÖ¤±ê×¼ÑùÆ·	302	µ¤Âó	10	Ò»°ãÃ³Ò×	3353	Ç§¿Ë	0	?	2,603,647
202103	38220090	ÆäËûÕï¶Ï»òÊµÑéÓÃÊÔ¼Á¼°ÅäÖÆÊÔ¼Á£»ÓÐÖ¤±ê×¼ÑùÆ·	303	Ó¢¹ú	10	Ò»°ãÃ³Ò×	4379	Ç§¿Ë	0	?	6,207,377
202103	38220090	ÆäËûÕï¶Ï»òÊµÑéÓÃÊÔ¼Á¼°ÅäÖÆÊÔ¼Á£»ÓÐÖ¤±ê×¼ÑùÆ·	304	µÂ¹ú	10	Ò»°ãÃ³Ò×	89701	Ç§¿Ë	0	?	21,813,779
202103	38220090	ÆäËûÕï¶Ï»òÊµÑéÓÃÊÔ¼Á¼°ÅäÖÆÊÔ¼Á£»ÓÐÖ¤±ê×¼ÑùÆ·	305	·¨¹ú	10	Ò»°ãÃ³Ò×	17056	Ç§¿Ë	0	?	47,182,308
202103	38220090	ÆäËûÕï¶Ï»òÊµÑéÓÃÊÔ¼Á¼°ÅäÖÆÊÔ¼Á£»ÓÐÖ¤±ê×¼ÑùÆ·	306	°®¶ûÀ¼	10	Ò»°ãÃ³Ò×	2314	Ç§¿Ë	0	?	2,483,515
202103	38220090	ÆäËûÕï¶Ï»òÊµÑéÓÃÊÔ¼Á¼°ÅäÖÆÊÔ¼Á£»ÓÐÖ¤±ê×¼ÑùÆ·	307	Òâ´óÀû	10	Ò»°ãÃ³Ò×	84058	Ç§¿Ë	0	?	19,433,355
202103	38220090	ÆäËûÕï¶Ï»òÊµÑéÓÃÊÔ¼Á¼°ÅäÖÆÊÔ¼Á£»ÓÐÖ¤±ê×¼ÑùÆ·	308	Â¬É­±¤	10	Ò»°ãÃ³Ò×	3918	Ç§¿Ë	0	?	1,966,899
202103	38220090	ÆäËûÕï¶Ï»òÊµÑéÓÃÊÔ¼Á¼°ÅäÖÆÊÔ¼Á£»ÓÐÖ¤±ê×¼ÑùÆ·	309	ºÉÀ¼	10	Ò»°ãÃ³Ò×	179271	Ç§¿Ë	0	?	9,315,811
202103	38220090	ÆäËûÕï¶Ï»òÊµÑéÓÃÊÔ¼Á¼°ÅäÖÆÊÔ¼Á£»ÓÐÖ¤±ê×¼ÑùÆ·	310	Ï£À°	10	Ò»°ãÃ³Ò×	2458	Ç§¿Ë	0	?	2,842,556
202103	38220090	ÆäËûÕï¶Ï»òÊµÑéÓÃÊÔ¼Á¼°ÅäÖÆÊÔ¼Á£»ÓÐÖ¤±ê×¼ÑùÆ·	311	ÆÏÌÑÑÀ	10	Ò»°ãÃ³Ò×	4505	Ç§¿Ë	0	?	2,074,692
202103	38220090	ÆäËûÕï¶Ï»òÊµÑéÓÃÊÔ¼Á¼°ÅäÖÆÊÔ¼Á£»ÓÐÖ¤±ê×¼ÑùÆ·	312	Î÷°àÑÀ	10	Ò»°ãÃ³Ò×	20701	Ç§¿Ë	0	?	5,048,372
202103	38220090	ÆäËûÕï¶Ï»òÊµÑéÓÃÊÔ¼Á¼°ÅäÖÆÊÔ¼Á£»ÓÐÖ¤±ê×¼ÑùÆ·	313	°¢¶û°ÍÄáÑÇ	10	Ò»°ãÃ³Ò×	560	Ç§¿Ë	0	?	329,682
202103	38220090	ÆäËûÕï¶Ï»òÊµÑéÓÃÊÔ¼Á¼°ÅäÖÆÊÔ¼Á£»ÓÐÖ¤±ê×¼ÑùÆ·	315	°ÂµØÀû	10	Ò»°ãÃ³Ò×	4899	Ç§¿Ë	0	?	1,622,832
202103	38220090	ÆäËûÕï¶Ï»òÊµÑéÓÃÊÔ¼Á¼°ÅäÖÆÊÔ¼Á£»ÓÐÖ¤±ê×¼ÑùÆ·	316	±£¼ÓÀûÑÇ	10	Ò»°ãÃ³Ò×	1985	Ç§¿Ë	0	?	1,718,701
202103	38220090	ÆäËûÕï¶Ï»òÊµÑéÓÃÊÔ¼Á¼°ÅäÖÆÊÔ¼Á£»ÓÐÖ¤±ê×¼ÑùÆ·	318	·ÒÀ¼	10	Ò»°ãÃ³Ò×	815	Ç§¿Ë	0	?	484,209
202103	38220090	ÆäËûÕï¶Ï»òÊµÑéÓÃÊÔ¼Á¼°ÅäÖÆÊÔ¼Á£»ÓÐÖ¤±ê×¼ÑùÆ·	321	ÐÙÑÀÀû	10	Ò»°ãÃ³Ò×	543	Ç§¿Ë	0	?	207,074
202103	38220090	ÆäËûÕï¶Ï»òÊµÑéÓÃÊÔ¼Á¼°ÅäÖÆÊÔ¼Á£»ÓÐÖ¤±ê×¼ÑùÆ·	324	Âí¶úËû	10	Ò»°ãÃ³Ò×	6563	Ç§¿Ë	0	?	1,529,285
202103	38220090	ÆäËûÕï¶Ï»òÊµÑéÓÃÊÔ¼Á¼°ÅäÖÆÊÔ¼Á£»ÓÐÖ¤±ê×¼ÑùÆ·	325	Ä¦ÄÉ¸ç	10	Ò»°ãÃ³Ò×	44	Ç§¿Ë	0	?	1,932
202103	38220090	ÆäËûÕï¶Ï»òÊµÑéÓÃÊÔ¼Á¼°ÅäÖÆÊÔ¼Á£»ÓÐÖ¤±ê×¼ÑùÆ·	327	²¨À¼	10	Ò»°ãÃ³Ò×	2514	Ç§¿Ë	0	?	5,312,787
202103	38220090	ÆäËûÕï¶Ï»òÊµÑéÓÃÊÔ¼Á¼°ÅäÖÆÊÔ¼Á£»ÓÐÖ¤±ê×¼ÑùÆ·	328	ÂÞÂíÄáÑÇ	10	Ò»°ãÃ³Ò×	38061	Ç§¿Ë	0	?	2,448,514
202103	38220090	ÆäËûÕï¶Ï»òÊµÑéÓÃÊÔ¼Á¼°ÅäÖÆÊÔ¼Á£»ÓÐÖ¤±ê×¼ÑùÆ·	330	Èðµä	10	Ò»°ãÃ³Ò×	16368	Ç§¿Ë	0	?	4,108,562
202103	38220090	ÆäËûÕï¶Ï»òÊµÑéÓÃÊÔ¼Á¼°ÅäÖÆÊÔ¼Á£»ÓÐÖ¤±ê×¼ÑùÆ·	331	ÈðÊ¿	10	Ò»°ãÃ³Ò×	627	Ç§¿Ë	0	?	198,761
202103	38220090	ÆäËûÕï¶Ï»òÊµÑéÓÃÊÔ¼Á¼°ÅäÖÆÊÔ¼Á£»ÓÐÖ¤±ê×¼ÑùÆ·	334	°®É³ÄáÑÇ	10	Ò»°ãÃ³Ò×	6396	Ç§¿Ë	0	?	1,449,137
202103	38220090	ÆäËûÕï¶Ï»òÊµÑéÓÃÊÔ¼Á¼°ÅäÖÆÊÔ¼Á£»ÓÐÖ¤±ê×¼ÑùÆ·	335	À­ÍÑÎ¬ÑÇ	10	Ò»°ãÃ³Ò×	11571	Ç§¿Ë	0	?	9,254,826
202103	38220090	ÆäËûÕï¶Ï»òÊµÑéÓÃÊÔ¼Á¼°ÅäÖÆÊÔ¼Á£»ÓÐÖ¤±ê×¼ÑùÆ·	336	Á¢ÌÕÍð	10	Ò»°ãÃ³Ò×	1495	Ç§¿Ë	0	?	1,995,870
202103	38220090	ÆäËûÕï¶Ï»òÊµÑéÓÃÊÔ¼Á¼°ÅäÖÆÊÔ¼Á£»ÓÐÖ¤±ê×¼ÑùÆ·	337	¸ñÂ³¼ªÑÇ	10	Ò»°ãÃ³Ò×	97	Ç§¿Ë	0	?	64,198
202103	38220090	ÆäËûÕï¶Ï»òÊµÑéÓÃÊÔ¼Á¼°ÅäÖÆÊÔ¼Á£»ÓÐÖ¤±ê×¼ÑùÆ·	339	°¢Èû°Ý½®	10	Ò»°ãÃ³Ò×	117	Ç§¿Ë	0	?	87,158
202103	38220090	ÆäËûÕï¶Ï»òÊµÑéÓÃÊÔ¼Á¼°ÅäÖÆÊÔ¼Á£»ÓÐÖ¤±ê×¼ÑùÆ·	340	°×¶íÂÞË¹	10	Ò»°ãÃ³Ò×	10	Ç§¿Ë	0	?	15,725
202103	38220090	ÆäËûÕï¶Ï»òÊµÑéÓÃÊÔ¼Á¼°ÅäÖÆÊÔ¼Á£»ÓÐÖ¤±ê×¼ÑùÆ·	343	Ä¦¶û¶àÍß	10	Ò»°ãÃ³Ò×	1288	Ç§¿Ë	0	?	522,875
202103	38220090	ÆäËûÕï¶Ï»òÊµÑéÓÃÊÔ¼Á¼°ÅäÖÆÊÔ¼Á£»ÓÐÖ¤±ê×¼ÑùÆ·	344	¶íÂÞË¹Áª°î	10	Ò»°ãÃ³Ò×	88236	Ç§¿Ë	0	?	4,455,487
202103	38220090	ÆäËûÕï¶Ï»òÊµÑéÓÃÊÔ¼Á¼°ÅäÖÆÊÔ¼Á£»ÓÐÖ¤±ê×¼ÑùÆ·	347	ÎÚ¿ËÀ¼	10	Ò»°ãÃ³Ò×	196	Ç§¿Ë	0	?	285,434
202103	38220090	ÆäËûÕï¶Ï»òÊµÑéÓÃÊÔ¼Á¼°ÅäÖÆÊÔ¼Á£»ÓÐÖ¤±ê×¼ÑùÆ·	350	Ë¹ÂåÎÄÄáÑÇ	10	Ò»°ãÃ³Ò×	813	Ç§¿Ë	0	?	558,230
202103	38220090	ÆäËûÕï¶Ï»òÊµÑéÓÃÊÔ¼Á¼°ÅäÖÆÊÔ¼Á£»ÓÐÖ¤±ê×¼ÑùÆ·	351	¿ËÂÞµØÑÇ	10	Ò»°ãÃ³Ò×	424	Ç§¿Ë	0	?	152,907
202103	38220090	ÆäËûÕï¶Ï»òÊµÑéÓÃÊÔ¼Á¼°ÅäÖÆÊÔ¼Á£»ÓÐÖ¤±ê×¼ÑùÆ·	352	½Ý¿Ë	10	Ò»°ãÃ³Ò×	47574	Ç§¿Ë	0	?	5,666,683
202103	38220090	ÆäËûÕï¶Ï»òÊµÑéÓÃÊÔ¼Á¼°ÅäÖÆÊÔ¼Á£»ÓÐÖ¤±ê×¼ÑùÆ·	353	Ë¹Âå·¥¿Ë	10	Ò»°ãÃ³Ò×	25870	Ç§¿Ë	0	?	1,102,366
202103	38220090	ÆäËûÕï¶Ï»òÊµÑéÓÃÊÔ¼Á¼°ÅäÖÆÊÔ¼Á£»ÓÐÖ¤±ê×¼ÑùÆ·	354	±±ÂíÆä¶Ù¹²ºÍ¹ú	10	Ò»°ãÃ³Ò×	398	Ç§¿Ë	0	?	458,221
202103	38220090	ÆäËûÕï¶Ï»òÊµÑéÓÃÊÔ¼Á¼°ÅäÖÆÊÔ¼Á£»ÓÐÖ¤±ê×¼ÑùÆ·	355	²¨ºÚ	10	Ò»°ãÃ³Ò×	2302	Ç§¿Ë	0	?	624,345
202103	38220090	ÆäËûÕï¶Ï»òÊµÑéÓÃÊÔ¼Á¼°ÅäÖÆÊÔ¼Á£»ÓÐÖ¤±ê×¼ÑùÆ·	358	Èû¶ûÎ¬ÑÇ	10	Ò»°ãÃ³Ò×	4039	Ç§¿Ë	0	?	3,214,088
202103	38220090	ÆäËûÕï¶Ï»òÊµÑéÓÃÊÔ¼Á¼°ÅäÖÆÊÔ¼Á£»ÓÐÖ¤±ê×¼ÑùÆ·	401	°²Ìá¹ÏºÍ°Í²¼´ï	10	Ò»°ãÃ³Ò×	16	Ç§¿Ë	0	?	11,268
202103	38220090	ÆäËûÕï¶Ï»òÊµÑéÓÃÊÔ¼Á¼°ÅäÖÆÊÔ¼Á£»ÓÐÖ¤±ê×¼ÑùÆ·	402	°¢¸ùÍ¢	10	Ò»°ãÃ³Ò×	51875	Ç§¿Ë	0	?	8,434,419
202103	38220090	ÆäËûÕï¶Ï»òÊµÑéÓÃÊÔ¼Á¼°ÅäÖÆÊÔ¼Á£»ÓÐÖ¤±ê×¼ÑùÆ·	406	²®Àû×È	10	Ò»°ãÃ³Ò×	0	Ç§¿Ë	0	?	2,878
202103	38220090	ÆäËûÕï¶Ï»òÊµÑéÓÃÊÔ¼Á¼°ÅäÖÆÊÔ¼Á£»ÓÐÖ¤±ê×¼ÑùÆ·	408	¶àÃñ×å²£ÀûÎ¬ÑÇ¹ú	10	Ò»°ãÃ³Ò×	2582	Ç§¿Ë	0	?	181,481
202103	38220090	ÆäËûÕï¶Ï»òÊµÑéÓÃÊÔ¼Á¼°ÅäÖÆÊÔ¼Á£»ÓÐÖ¤±ê×¼ÑùÆ·	410	°ÍÎ÷	10	Ò»°ãÃ³Ò×	25542	Ç§¿Ë	0	?	8,954,667
202103	38220090	ÆäËûÕï¶Ï»òÊµÑéÓÃÊÔ¼Á¼°ÅäÖÆÊÔ¼Á£»ÓÐÖ¤±ê×¼ÑùÆ·	412	ÖÇÀû	10	Ò»°ãÃ³Ò×	15571	Ç§¿Ë	0	?	4,370,286
202103	38220090	ÆäËûÕï¶Ï»òÊµÑéÓÃÊÔ¼Á¼°ÅäÖÆÊÔ¼Á£»ÓÐÖ¤±ê×¼ÑùÆ·	413	¸çÂ×±ÈÑÇ	10	Ò»°ãÃ³Ò×	96179	Ç§¿Ë	0	?	1,824,233
202103	38220090	ÆäËûÕï¶Ï»òÊµÑéÓÃÊÔ¼Á¼°ÅäÖÆÊÔ¼Á£»ÓÐÖ¤±ê×¼ÑùÆ·	415	¸çË¹´ïÀè¼Ó	10	Ò»°ãÃ³Ò×	3188	Ç§¿Ë	0	?	41,519
202103	38220090	ÆäËûÕï¶Ï»òÊµÑéÓÃÊÔ¼Á¼°ÅäÖÆÊÔ¼Á£»ÓÐÖ¤±ê×¼ÑùÆ·	416	¹Å°Í	10	Ò»°ãÃ³Ò×	884	Ç§¿Ë	0	?	10,672,360
202103	38220090	ÆäËûÕï¶Ï»òÊµÑéÓÃÊÔ¼Á¼°ÅäÖÆÊÔ¼Á£»ÓÐÖ¤±ê×¼ÑùÆ·	418	¶àÃ×Äá¼Ó¹²ºÍ¹ú	10	Ò»°ãÃ³Ò×	9271	Ç§¿Ë	0	?	4,277,615
202103	38220090	ÆäËûÕï¶Ï»òÊµÑéÓÃÊÔ¼Á¼°ÅäÖÆÊÔ¼Á£»ÓÐÖ¤±ê×¼ÑùÆ·	419	¶ò¹Ï¶à¶û	10	Ò»°ãÃ³Ò×	3309	Ç§¿Ë	0	?	1,538,613
202103	38220090	ÆäËûÕï¶Ï»òÊµÑéÓÃÊÔ¼Á¼°ÅäÖÆÊÔ¼Á£»ÓÐÖ¤±ê×¼ÑùÆ·	423	Î£µØÂíÀ­	10	Ò»°ãÃ³Ò×	3706	Ç§¿Ë	0	?	29,046
202103	38220090	ÆäËûÕï¶Ï»òÊµÑéÓÃÊÔ¼Á¼°ÅäÖÆÊÔ¼Á£»ÓÐÖ¤±ê×¼ÑùÆ·	424	¹çÑÇÄÇ	10	Ò»°ãÃ³Ò×	72	Ç§¿Ë	0	?	58,125
202103	38220090	ÆäËûÕï¶Ï»òÊµÑéÓÃÊÔ¼Á¼°ÅäÖÆÊÔ¼Á£»ÓÐÖ¤±ê×¼ÑùÆ·	425	º£µØ	10	Ò»°ãÃ³Ò×	35	Ç§¿Ë	0	?	33,818
202103	38220090	ÆäËûÕï¶Ï»òÊµÑéÓÃÊÔ¼Á¼°ÅäÖÆÊÔ¼Á£»ÓÐÖ¤±ê×¼ÑùÆ·	426	ºé¶¼À­Ë¹	10	Ò»°ãÃ³Ò×	847	Ç§¿Ë	0	?	138,615
202103	38220090	ÆäËûÕï¶Ï»òÊµÑéÓÃÊÔ¼Á¼°ÅäÖÆÊÔ¼Á£»ÓÐÖ¤±ê×¼ÑùÆ·	427	ÑÀÂò¼Ó	10	Ò»°ãÃ³Ò×	2	Ç§¿Ë	0	?	1,854
202103	38220090	ÆäËûÕï¶Ï»òÊµÑéÓÃÊÔ¼Á¼°ÅäÖÆÊÔ¼Á£»ÓÐÖ¤±ê×¼ÑùÆ·	429	Ä«Î÷¸ç	10	Ò»°ãÃ³Ò×	48596	Ç§¿Ë	0	?	1,820,490
202103	38220090	ÆäËûÕï¶Ï»òÊµÑéÓÃÊÔ¼Á¼°ÅäÖÆÊÔ¼Á£»ÓÐÖ¤±ê×¼ÑùÆ·	431	Äá¼ÓÀ­¹Ï	10	Ò»°ãÃ³Ò×	186	Ç§¿Ë	0	?	18,069
202103	38220090	ÆäËûÕï¶Ï»òÊµÑéÓÃÊÔ¼Á¼°ÅäÖÆÊÔ¼Á£»ÓÐÖ¤±ê×¼ÑùÆ·	432	°ÍÄÃÂí	10	Ò»°ãÃ³Ò×	4461	Ç§¿Ë	0	?	608,270
202103	38220090	ÆäËûÕï¶Ï»òÊµÑéÓÃÊÔ¼Á¼°ÅäÖÆÊÔ¼Á£»ÓÐÖ¤±ê×¼ÑùÆ·	433	°ÍÀ­¹ç	10	Ò»°ãÃ³Ò×	302	Ç§¿Ë	0	?	201,600
202103	38220090	ÆäËûÕï¶Ï»òÊµÑéÓÃÊÔ¼Á¼°ÅäÖÆÊÔ¼Á£»ÓÐÖ¤±ê×¼ÑùÆ·	434	ÃØÂ³	10	Ò»°ãÃ³Ò×	49822	Ç§¿Ë	0	?	10,587,773
202103	38220090	ÆäËûÕï¶Ï»òÊµÑéÓÃÊÔ¼Á¼°ÅäÖÆÊÔ¼Á£»ÓÐÖ¤±ê×¼ÑùÆ·	435	²¨¶àÀè¸÷	10	Ò»°ãÃ³Ò×	375	Ç§¿Ë	0	?	18,105
202103	38220090	ÆäËûÕï¶Ï»òÊµÑéÓÃÊÔ¼Á¼°ÅäÖÆÊÔ¼Á£»ÓÐÖ¤±ê×¼ÑùÆ·	440	Èø¶ûÍß¶à	10	Ò»°ãÃ³Ò×	20422	Ç§¿Ë	0	?	285,001
202103	38220090	ÆäËûÕï¶Ï»òÊµÑéÓÃÊÔ¼Á¼°ÅäÖÆÊÔ¼Á£»ÓÐÖ¤±ê×¼ÑùÆ·	441	ËÕÀïÄÏ	10	Ò»°ãÃ³Ò×	1	Ç§¿Ë	0	?	853
202103	38220090	ÆäËûÕï¶Ï»òÊµÑéÓÃÊÔ¼Á¼°ÅäÖÆÊÔ¼Á£»ÓÐÖ¤±ê×¼ÑùÆ·	442	ÌØÁ¢Äá´ïºÍ¶à°Í¸ç	10	Ò»°ãÃ³Ò×	81	Ç§¿Ë	0	?	22,824
202103	38220090	ÆäËûÕï¶Ï»òÊµÑéÓÃÊÔ¼Á¼°ÅäÖÆÊÔ¼Á£»ÓÐÖ¤±ê×¼ÑùÆ·	444	ÎÚÀ­¹ç	10	Ò»°ãÃ³Ò×	3	Ç§¿Ë	0	?	24,217
202103	38220090	ÆäËûÕï¶Ï»òÊµÑéÓÃÊÔ¼Á¼°ÅäÖÆÊÔ¼Á£»ÓÐÖ¤±ê×¼ÑùÆ·	445	Î¯ÄÚÈðÀ­	10	Ò»°ãÃ³Ò×	36401	Ç§¿Ë	0	?	70,206,981
202103	38220090	ÆäËûÕï¶Ï»òÊµÑéÓÃÊÔ¼Á¼°ÅäÖÆÊÔ¼Á£»ÓÐÖ¤±ê×¼ÑùÆ·	447	Ê¥Æä´ÄºÍÄáÎ¬Ë¹	10	Ò»°ãÃ³Ò×	39	Ç§¿Ë	0	?	17,450
202103	38220090	ÆäËûÕï¶Ï»òÊµÑéÓÃÊÔ¼Á¼°ÅäÖÆÊÔ¼Á£»ÓÐÖ¤±ê×¼ÑùÆ·	501	¼ÓÄÃ´ó	10	Ò»°ãÃ³Ò×	4187	Ç§¿Ë	0	?	3,167,529
202103	38220090	ÆäËûÕï¶Ï»òÊµÑéÓÃÊÔ¼Á¼°ÅäÖÆÊÔ¼Á£»ÓÐÖ¤±ê×¼ÑùÆ·	502	ÃÀ¹ú	10	Ò»°ãÃ³Ò×	144814	Ç§¿Ë	0	?	76,535,378
202103	38220090	ÆäËûÕï¶Ï»òÊµÑéÓÃÊÔ¼Á¼°ÅäÖÆÊÔ¼Á£»ÓÐÖ¤±ê×¼ÑùÆ·	601	°Ä´óÀûÑÇ	10	Ò»°ãÃ³Ò×	3228	Ç§¿Ë	0	?	7,187,316
202103	38220090	ÆäËûÕï¶Ï»òÊµÑéÓÃÊÔ¼Á¼°ÅäÖÆÊÔ¼Á£»ÓÐÖ¤±ê×¼ÑùÆ·	603	ì³¼Ã	10	Ò»°ãÃ³Ò×	0	Ç§¿Ë	0	?	335
202103	38220090	ÆäËûÕï¶Ï»òÊµÑéÓÃÊÔ¼Á¼°ÅäÖÆÊÔ¼Á£»ÓÐÖ¤±ê×¼ÑùÆ·	609	ÐÂÎ÷À¼	10	Ò»°ãÃ³Ò×	78	Ç§¿Ë	0	?	82,380
202103	38220090	ÆäËûÕï¶Ï»òÊµÑéÓÃÊÔ¼Á¼°ÅäÖÆÊÔ¼Á£»ÓÐÖ¤±ê×¼ÑùÆ·	611	°Í²¼ÑÇÐÂ¼¸ÄÚÑÇ	10	Ò»°ãÃ³Ò×	4	Ç§¿Ë	0	?	8,388
202103	38220090	ÆäËûÕï¶Ï»òÊµÑéÓÃÊÔ¼Á¼°ÅäÖÆÊÔ¼Á£»ÓÐÖ¤±ê×¼ÑùÆ·	618	»ùÀï°ÍË¹	10	Ò»°ãÃ³Ò×	0	Ç§¿Ë	0	?	478
202104	38220090	ÆäËûÕï¶Ï»òÊµÑéÓÃÊÔ¼Á¼°ÅäÖÆÊÔ¼Á£»ÓÐÖ¤±ê×¼ÑùÆ·	101	°¢¸»º¹	10	Ò»°ãÃ³Ò×	3165	Ç§¿Ë	0	?	71,329
202104	38220090	ÆäËûÕï¶Ï»òÊµÑéÓÃÊÔ¼Á¼°ÅäÖÆÊÔ¼Á£»ÓÐÖ¤±ê×¼ÑùÆ·	102	°ÍÁÖ	10	Ò»°ãÃ³Ò×	21897	Ç§¿Ë	0	?	4,287,055
202104	38220090	ÆäËûÕï¶Ï»òÊµÑéÓÃÊÔ¼Á¼°ÅäÖÆÊÔ¼Á£»ÓÐÖ¤±ê×¼ÑùÆ·	103	ÃÏ¼ÓÀ­¹ú	10	Ò»°ãÃ³Ò×	21613	Ç§¿Ë	0	?	8,050,530
202104	38220090	ÆäËûÕï¶Ï»òÊµÑéÓÃÊÔ¼Á¼°ÅäÖÆÊÔ¼Á£»ÓÐÖ¤±ê×¼ÑùÆ·	106	Ãåµé	10	Ò»°ãÃ³Ò×	3	Ç§¿Ë	0	?	13,494
202104	38220090	ÆäËûÕï¶Ï»òÊµÑéÓÃÊÔ¼Á¼°ÅäÖÆÊÔ¼Á£»ÓÐÖ¤±ê×¼ÑùÆ·	107	¼íÆÒÕ¯	10	Ò»°ãÃ³Ò×	5318	Ç§¿Ë	0	?	2,085,799
202104	38220090	ÆäËûÕï¶Ï»òÊµÑéÓÃÊÔ¼Á¼°ÅäÖÆÊÔ¼Á£»ÓÐÖ¤±ê×¼ÑùÆ·	108	ÈûÆÖÂ·Ë¹	10	Ò»°ãÃ³Ò×	1057	Ç§¿Ë	0	?	482,526
202104	38220090	ÆäËûÕï¶Ï»òÊµÑéÓÃÊÔ¼Á¼°ÅäÖÆÊÔ¼Á£»ÓÐÖ¤±ê×¼ÑùÆ·	110	ÖÐ¹úÏã¸Û	10	Ò»°ãÃ³Ò×	37898	Ç§¿Ë	0	?	88,102,601
202104	38220090	ÆäËûÕï¶Ï»òÊµÑéÓÃÊÔ¼Á¼°ÅäÖÆÊÔ¼Á£»ÓÐÖ¤±ê×¼ÑùÆ·	111	Ó¡¶È	10	Ò»°ãÃ³Ò×	282858	Ç§¿Ë	0	?	33,409,288
202104	38220090	ÆäËûÕï¶Ï»òÊµÑéÓÃÊÔ¼Á¼°ÅäÖÆÊÔ¼Á£»ÓÐÖ¤±ê×¼ÑùÆ·	112	Ó¡¶ÈÄáÎ÷ÑÇ	10	Ò»°ãÃ³Ò×	49773	Ç§¿Ë	0	?	19,032,896
202104	38220090	ÆäËûÕï¶Ï»òÊµÑéÓÃÊÔ¼Á¼°ÅäÖÆÊÔ¼Á£»ÓÐÖ¤±ê×¼ÑùÆ·	113	ÒÁÀÊ	10	Ò»°ãÃ³Ò×	40799	Ç§¿Ë	0	?	3,879,989
202104	38220090	ÆäËûÕï¶Ï»òÊµÑéÓÃÊÔ¼Á¼°ÅäÖÆÊÔ¼Á£»ÓÐÖ¤±ê×¼ÑùÆ·	114	ÒÁÀ­¿Ë	10	Ò»°ãÃ³Ò×	17570	Ç§¿Ë	0	?	9,866,069
202104	38220090	ÆäËûÕï¶Ï»òÊµÑéÓÃÊÔ¼Á¼°ÅäÖÆÊÔ¼Á£»ÓÐÖ¤±ê×¼ÑùÆ·	115	ÒÔÉ«ÁÐ	10	Ò»°ãÃ³Ò×	2397	Ç§¿Ë	0	?	448,415
202104	38220090	ÆäËûÕï¶Ï»òÊµÑéÓÃÊÔ¼Á¼°ÅäÖÆÊÔ¼Á£»ÓÐÖ¤±ê×¼ÑùÆ·	116	ÈÕ±¾	10	Ò»°ãÃ³Ò×	144327	Ç§¿Ë	0	?	17,672,573
202104	38220090	ÆäËûÕï¶Ï»òÊµÑéÓÃÊÔ¼Á¼°ÅäÖÆÊÔ¼Á£»ÓÐÖ¤±ê×¼ÑùÆ·	117	Ô¼µ©	10	Ò»°ãÃ³Ò×	28170	Ç§¿Ë	0	?	18,227,432
202104	38220090	ÆäËûÕï¶Ï»òÊµÑéÓÃÊÔ¼Á¼°ÅäÖÆÊÔ¼Á£»ÓÐÖ¤±ê×¼ÑùÆ·	118	¿ÆÍþÌØ	10	Ò»°ãÃ³Ò×	7106	Ç§¿Ë	0	?	353,791
202104	38220090	ÆäËûÕï¶Ï»òÊµÑéÓÃÊÔ¼Á¼°ÅäÖÆÊÔ¼Á£»ÓÐÖ¤±ê×¼ÑùÆ·	119	ÀÏÎÎ	10	Ò»°ãÃ³Ò×	35	Ç§¿Ë	0	?	471,626
202104	38220090	ÆäËûÕï¶Ï»òÊµÑéÓÃÊÔ¼Á¼°ÅäÖÆÊÔ¼Á£»ÓÐÖ¤±ê×¼ÑùÆ·	120	Àè°ÍÄÛ	10	Ò»°ãÃ³Ò×	16310	Ç§¿Ë	0	?	3,384,193
202104	38220090	ÆäËûÕï¶Ï»òÊµÑéÓÃÊÔ¼Á¼°ÅäÖÆÊÔ¼Á£»ÓÐÖ¤±ê×¼ÑùÆ·	121	ÖÐ¹ú°ÄÃÅ	10	Ò»°ãÃ³Ò×	200	Ç§¿Ë	0	?	778,588
202104	38220090	ÆäËûÕï¶Ï»òÊµÑéÓÃÊÔ¼Á¼°ÅäÖÆÊÔ¼Á£»ÓÐÖ¤±ê×¼ÑùÆ·	122	ÂíÀ´Î÷ÑÇ	10	Ò»°ãÃ³Ò×	28014	Ç§¿Ë	0	?	2,879,665
202104	38220090	ÆäËûÕï¶Ï»òÊµÑéÓÃÊÔ¼Á¼°ÅäÖÆÊÔ¼Á£»ÓÐÖ¤±ê×¼ÑùÆ·	123	Âí¶û´ú·ò	10	Ò»°ãÃ³Ò×	1464	Ç§¿Ë	0	?	451,729
202104	38220090	ÆäËûÕï¶Ï»òÊµÑéÓÃÊÔ¼Á¼°ÅäÖÆÊÔ¼Á£»ÓÐÖ¤±ê×¼ÑùÆ·	124	ÃÉ¹Å	10	Ò»°ãÃ³Ò×	2016	Ç§¿Ë	0	?	4,615,818
202104	38220090	ÆäËûÕï¶Ï»òÊµÑéÓÃÊÔ¼Á¼°ÅäÖÆÊÔ¼Á£»ÓÐÖ¤±ê×¼ÑùÆ·	124	ÃÉ¹Å	12	ÆäËû¾èÔùÎï×Ê	1	Ç§¿Ë	0	?	27,768
202104	38220090	ÆäËûÕï¶Ï»òÊµÑéÓÃÊÔ¼Á¼°ÅäÖÆÊÔ¼Á£»ÓÐÖ¤±ê×¼ÑùÆ·	125	Äá²´¶ûÁª°îÃñÖ÷¹²ºÍ¹ú	10	Ò»°ãÃ³Ò×	11326	Ç§¿Ë	0	?	1,290,527
202104	38220090	ÆäËûÕï¶Ï»òÊµÑéÓÃÊÔ¼Á¼°ÅäÖÆÊÔ¼Á£»ÓÐÖ¤±ê×¼ÑùÆ·	126	°¢Âü	10	Ò»°ãÃ³Ò×	25997	Ç§¿Ë	0	?	3,362,359
202104	38220090	ÆäËûÕï¶Ï»òÊµÑéÓÃÊÔ¼Á¼°ÅäÖÆÊÔ¼Á£»ÓÐÖ¤±ê×¼ÑùÆ·	127	°Í»ùË¹Ì¹	10	Ò»°ãÃ³Ò×	105532	Ç§¿Ë	0	?	10,840,285
202104	38220090	ÆäËûÕï¶Ï»òÊµÑéÓÃÊÔ¼Á¼°ÅäÖÆÊÔ¼Á£»ÓÐÖ¤±ê×¼ÑùÆ·	128	°ÍÀÕË¹Ì¹	10	Ò»°ãÃ³Ò×	213	Ç§¿Ë	0	?	113,204
202104	38220090	ÆäËûÕï¶Ï»òÊµÑéÓÃÊÔ¼Á¼°ÅäÖÆÊÔ¼Á£»ÓÐÖ¤±ê×¼ÑùÆ·	129	·ÆÂÉ±ö	10	Ò»°ãÃ³Ò×	46217	Ç§¿Ë	0	?	58,828,081
202104	38220090	ÆäËûÕï¶Ï»òÊµÑéÓÃÊÔ¼Á¼°ÅäÖÆÊÔ¼Á£»ÓÐÖ¤±ê×¼ÑùÆ·	130	¿¨Ëþ¶û	10	Ò»°ãÃ³Ò×	4866	Ç§¿Ë	0	?	928,787
202104	38220090	ÆäËûÕï¶Ï»òÊµÑéÓÃÊÔ¼Á¼°ÅäÖÆÊÔ¼Á£»ÓÐÖ¤±ê×¼ÑùÆ·	131	É³ÌØ°¢À­²®	10	Ò»°ãÃ³Ò×	11945	Ç§¿Ë	0	?	1,509,901
202104	38220090	ÆäËûÕï¶Ï»òÊµÑéÓÃÊÔ¼Á¼°ÅäÖÆÊÔ¼Á£»ÓÐÖ¤±ê×¼ÑùÆ·	132	ÐÂ¼ÓÆÂ	10	Ò»°ãÃ³Ò×	13831	Ç§¿Ë	0	?	3,790,463
202104	38220090	ÆäËûÕï¶Ï»òÊµÑéÓÃÊÔ¼Á¼°ÅäÖÆÊÔ¼Á£»ÓÐÖ¤±ê×¼ÑùÆ·	133	º«¹ú	10	Ò»°ãÃ³Ò×	117645	Ç§¿Ë	0	?	7,601,473
202104	38220090	ÆäËûÕï¶Ï»òÊµÑéÓÃÊÔ¼Á¼°ÅäÖÆÊÔ¼Á£»ÓÐÖ¤±ê×¼ÑùÆ·	134	Ë¹ÀïÀ¼¿¨	10	Ò»°ãÃ³Ò×	6626	Ç§¿Ë	0	?	621,822
202104	38220090	ÆäËûÕï¶Ï»òÊµÑéÓÃÊÔ¼Á¼°ÅäÖÆÊÔ¼Á£»ÓÐÖ¤±ê×¼ÑùÆ·	135	ÐðÀûÑÇ	10	Ò»°ãÃ³Ò×	68	Ç§¿Ë	0	?	23,389
202104	38220090	ÆäËûÕï¶Ï»òÊµÑéÓÃÊÔ¼Á¼°ÅäÖÆÊÔ¼Á£»ÓÐÖ¤±ê×¼ÑùÆ·	136	Ì©¹ú	10	Ò»°ãÃ³Ò×	127957	Ç§¿Ë	0	?	55,404,469
202104	38220090	ÆäËûÕï¶Ï»òÊµÑéÓÃÊÔ¼Á¼°ÅäÖÆÊÔ¼Á£»ÓÐÖ¤±ê×¼ÑùÆ·	137	ÍÁ¶úÆä	10	Ò»°ãÃ³Ò×	323367	Ç§¿Ë	0	?	17,027,773
202104	38220090	ÆäËûÕï¶Ï»òÊµÑéÓÃÊÔ¼Á¼°ÅäÖÆÊÔ¼Á£»ÓÐÖ¤±ê×¼ÑùÆ·	138	°¢ÁªÇõ	10	Ò»°ãÃ³Ò×	27762	Ç§¿Ë	0	?	17,729,229
202104	38220090	ÆäËûÕï¶Ï»òÊµÑéÓÃÊÔ¼Á¼°ÅäÖÆÊÔ¼Á£»ÓÐÖ¤±ê×¼ÑùÆ·	139	Ò²ÃÅ	10	Ò»°ãÃ³Ò×	26242	Ç§¿Ë	0	?	316,881
202104	38220090	ÆäËûÕï¶Ï»òÊµÑéÓÃÊÔ¼Á¼°ÅäÖÆÊÔ¼Á£»ÓÐÖ¤±ê×¼ÑùÆ·	141	Ô½ÄÏ	10	Ò»°ãÃ³Ò×	73272	Ç§¿Ë	0	?	4,227,632
202104	38220090	ÆäËûÕï¶Ï»òÊµÑéÓÃÊÔ¼Á¼°ÅäÖÆÊÔ¼Á£»ÓÐÖ¤±ê×¼ÑùÆ·	143	ÖÐ¹úÌ¨Íå	10	Ò»°ãÃ³Ò×	202	Ç§¿Ë	0	?	1,646,864
202104	38220090	ÆäËûÕï¶Ï»òÊµÑéÓÃÊÔ¼Á¼°ÅäÖÆÊÔ¼Á£»ÓÐÖ¤±ê×¼ÑùÆ·	145	¹þÈø¿ËË¹Ì¹	10	Ò»°ãÃ³Ò×	22724	Ç§¿Ë	0	?	9,008,074
202104	38220090	ÆäËûÕï¶Ï»òÊµÑéÓÃÊÔ¼Á¼°ÅäÖÆÊÔ¼Á£»ÓÐÖ¤±ê×¼ÑùÆ·	146	¼ª¶û¼ªË¹Ë¹Ì¹	10	Ò»°ãÃ³Ò×	15	Ç§¿Ë	0	?	92,342
202104	38220090	ÆäËûÕï¶Ï»òÊµÑéÓÃÊÔ¼Á¼°ÅäÖÆÊÔ¼Á£»ÓÐÖ¤±ê×¼ÑùÆ·	149	ÎÚ×È±ð¿ËË¹Ì¹	10	Ò»°ãÃ³Ò×	73464	Ç§¿Ë	0	?	1,624,868
202104	38220090	ÆäËûÕï¶Ï»òÊµÑéÓÃÊÔ¼Á¼°ÅäÖÆÊÔ¼Á£»ÓÐÖ¤±ê×¼ÑùÆ·	201	°¢¶û¼°ÀûÑÇ	10	Ò»°ãÃ³Ò×	72	Ç§¿Ë	0	?	19,448
202104	38220090	ÆäËûÕï¶Ï»òÊµÑéÓÃÊÔ¼Á¼°ÅäÖÆÊÔ¼Á£»ÓÐÖ¤±ê×¼ÑùÆ·	202	°²¸çÀ­	10	Ò»°ãÃ³Ò×	9316	Ç§¿Ë	0	?	789,265
202104	38220090	ÆäËûÕï¶Ï»òÊµÑéÓÃÊÔ¼Á¼°ÅäÖÆÊÔ¼Á£»ÓÐÖ¤±ê×¼ÑùÆ·	203	±´Äþ	10	Ò»°ãÃ³Ò×	124	Ç§¿Ë	0	?	88,735
202104	38220090	ÆäËûÕï¶Ï»òÊµÑéÓÃÊÔ¼Á¼°ÅäÖÆÊÔ¼Á£»ÓÐÖ¤±ê×¼ÑùÆ·	204	²©´ÄÍßÄÉ	10	Ò»°ãÃ³Ò×	175	Ç§¿Ë	0	?	20,792,941
202104	38220090	ÆäËûÕï¶Ï»òÊµÑéÓÃÊÔ¼Á¼°ÅäÖÆÊÔ¼Á£»ÓÐÖ¤±ê×¼ÑùÆ·	205	²¼Â¡µÏ	10	Ò»°ãÃ³Ò×	1	Ç§¿Ë	0	?	6
202104	38220090	ÆäËûÕï¶Ï»òÊµÑéÓÃÊÔ¼Á¼°ÅäÖÆÊÔ¼Á£»ÓÐÖ¤±ê×¼ÑùÆ·	206	¿¦ÂóÂ¡	10	Ò»°ãÃ³Ò×	11704	Ç§¿Ë	0	?	1,756,608
202104	38220090	ÆäËûÕï¶Ï»òÊµÑéÓÃÊÔ¼Á¼°ÅäÖÆÊÔ¼Á£»ÓÐÖ¤±ê×¼ÑùÆ·	209	ÖÐ·Ç	10	Ò»°ãÃ³Ò×	162	Ç§¿Ë	0	?	353,259
202104	38220090	ÆäËûÕï¶Ï»òÊµÑéÓÃÊÔ¼Á¼°ÅäÖÆÊÔ¼Á£»ÓÐÖ¤±ê×¼ÑùÆ·	212	¿ÆÄ¦ÂÞ	10	Ò»°ãÃ³Ò×	8	Ç§¿Ë	0	?	2,550
202104	38220090	ÆäËûÕï¶Ï»òÊµÑéÓÃÊÔ¼Á¼°ÅäÖÆÊÔ¼Á£»ÓÐÖ¤±ê×¼ÑùÆ·	213	¸Õ¹û(²¼)	10	Ò»°ãÃ³Ò×	134	Ç§¿Ë	0	?	341,319
202104	38220090	ÆäËûÕï¶Ï»òÊµÑéÓÃÊÔ¼Á¼°ÅäÖÆÊÔ¼Á£»ÓÐÖ¤±ê×¼ÑùÆ·	214	¼ª²¼Ìá	10	Ò»°ãÃ³Ò×	0	Ç§¿Ë	0	?	2,387
202104	38220090	ÆäËûÕï¶Ï»òÊµÑéÓÃÊÔ¼Á¼°ÅäÖÆÊÔ¼Á£»ÓÐÖ¤±ê×¼ÑùÆ·	215	°£¼°	10	Ò»°ãÃ³Ò×	75029	Ç§¿Ë	0	?	921,271
202104	38220090	ÆäËûÕï¶Ï»òÊµÑéÓÃÊÔ¼Á¼°ÅäÖÆÊÔ¼Á£»ÓÐÖ¤±ê×¼ÑùÆ·	217	°£Èû¶í±ÈÑÇ	10	Ò»°ãÃ³Ò×	5911	Ç§¿Ë	0	?	4,060,835
202104	38220090	ÆäËûÕï¶Ï»òÊµÑéÓÃÊÔ¼Á¼°ÅäÖÆÊÔ¼Á£»ÓÐÖ¤±ê×¼ÑùÆ·	219	¸Ô±ÈÑÇ	10	Ò»°ãÃ³Ò×	2850	Ç§¿Ë	0	?	1,689,428
202104	38220090	ÆäËûÕï¶Ï»òÊµÑéÓÃÊÔ¼Á¼°ÅäÖÆÊÔ¼Á£»ÓÐÖ¤±ê×¼ÑùÆ·	220	¼ÓÄÉ	10	Ò»°ãÃ³Ò×	20823	Ç§¿Ë	0	?	507,261
202104	38220090	ÆäËûÕï¶Ï»òÊµÑéÓÃÊÔ¼Á¼°ÅäÖÆÊÔ¼Á£»ÓÐÖ¤±ê×¼ÑùÆ·	221	¼¸ÄÚÑÇ	10	Ò»°ãÃ³Ò×	5	Ç§¿Ë	0	?	2,560
202104	38220090	ÆäËûÕï¶Ï»òÊµÑéÓÃÊÔ¼Á¼°ÅäÖÆÊÔ¼Á£»ÓÐÖ¤±ê×¼ÑùÆ·	222	¼¸ÄÚÑÇ±ÈÉÜ	10	Ò»°ãÃ³Ò×	3	Ç§¿Ë	0	?	259,496
202104	38220090	ÆäËûÕï¶Ï»òÊµÑéÓÃÊÔ¼Á¼°ÅäÖÆÊÔ¼Á£»ÓÐÖ¤±ê×¼ÑùÆ·	223	¿ÆÌØµÏÍß	10	Ò»°ãÃ³Ò×	5470	Ç§¿Ë	0	?	1,575,796
202104	38220090	ÆäËûÕï¶Ï»òÊµÑéÓÃÊÔ¼Á¼°ÅäÖÆÊÔ¼Á£»ÓÐÖ¤±ê×¼ÑùÆ·	224	¿ÏÄáÑÇ	10	Ò»°ãÃ³Ò×	13037	Ç§¿Ë	0	?	932,720
202104	38220090	ÆäËûÕï¶Ï»òÊµÑéÓÃÊÔ¼Á¼°ÅäÖÆÊÔ¼Á£»ÓÐÖ¤±ê×¼ÑùÆ·	225	Àû±ÈÀïÑÇ	10	Ò»°ãÃ³Ò×	85	Ç§¿Ë	0	?	25,991
202104	38220090	ÆäËûÕï¶Ï»òÊµÑéÓÃÊÔ¼Á¼°ÅäÖÆÊÔ¼Á£»ÓÐÖ¤±ê×¼ÑùÆ·	226	Àû±ÈÑÇ	10	Ò»°ãÃ³Ò×	909	Ç§¿Ë	0	?	405,540
202104	38220090	ÆäËûÕï¶Ï»òÊµÑéÓÃÊÔ¼Á¼°ÅäÖÆÊÔ¼Á£»ÓÐÖ¤±ê×¼ÑùÆ·	227	Âí´ï¼ÓË¹¼Ó	10	Ò»°ãÃ³Ò×	1863	Ç§¿Ë	0	?	314,494
202104	38220090	ÆäËûÕï¶Ï»òÊµÑéÓÃÊÔ¼Á¼°ÅäÖÆÊÔ¼Á£»ÓÐÖ¤±ê×¼ÑùÆ·	228	ÂíÀ­Î¬	10	Ò»°ãÃ³Ò×	1681	Ç§¿Ë	0	?	533,269
202104	38220090	ÆäËûÕï¶Ï»òÊµÑéÓÃÊÔ¼Á¼°ÅäÖÆÊÔ¼Á£»ÓÐÖ¤±ê×¼ÑùÆ·	229	ÂíÀï	10	Ò»°ãÃ³Ò×	8223	Ç§¿Ë	0	?	1,828,771
202104	38220090	ÆäËûÕï¶Ï»òÊµÑéÓÃÊÔ¼Á¼°ÅäÖÆÊÔ¼Á£»ÓÐÖ¤±ê×¼ÑùÆ·	230	Ã«ÀïËþÄáÑÇ	10	Ò»°ãÃ³Ò×	19	Ç§¿Ë	0	?	45,182
202104	38220090	ÆäËûÕï¶Ï»òÊµÑéÓÃÊÔ¼Á¼°ÅäÖÆÊÔ¼Á£»ÓÐÖ¤±ê×¼ÑùÆ·	232	Ä¦Âå¸ç	10	Ò»°ãÃ³Ò×	7501	Ç§¿Ë	0	?	4,709,522
202104	38220090	ÆäËûÕï¶Ï»òÊµÑéÓÃÊÔ¼Á¼°ÅäÖÆÊÔ¼Á£»ÓÐÖ¤±ê×¼ÑùÆ·	233	ÄªÉ£±È¿Ë	10	Ò»°ãÃ³Ò×	2780	Ç§¿Ë	0	?	2,534,972
202104	38220090	ÆäËûÕï¶Ï»òÊµÑéÓÃÊÔ¼Á¼°ÅäÖÆÊÔ¼Á£»ÓÐÖ¤±ê×¼ÑùÆ·	234	ÄÉÃ×±ÈÑÇ	10	Ò»°ãÃ³Ò×	53	Ç§¿Ë	0	?	176,024
202104	38220090	ÆäËûÕï¶Ï»òÊµÑéÓÃÊÔ¼Á¼°ÅäÖÆÊÔ¼Á£»ÓÐÖ¤±ê×¼ÑùÆ·	235	ÄáÈÕ¶û	10	Ò»°ãÃ³Ò×	198	Ç§¿Ë	0	?	15,502
202104	38220090	ÆäËûÕï¶Ï»òÊµÑéÓÃÊÔ¼Á¼°ÅäÖÆÊÔ¼Á£»ÓÐÖ¤±ê×¼ÑùÆ·	236	ÄáÈÕÀûÑÇ	10	Ò»°ãÃ³Ò×	15960	Ç§¿Ë	0	?	993,741
202104	38220090	ÆäËûÕï¶Ï»òÊµÑéÓÃÊÔ¼Á¼°ÅäÖÆÊÔ¼Á£»ÓÐÖ¤±ê×¼ÑùÆ·	238	Â¬Íú´ï	10	Ò»°ãÃ³Ò×	2	Ç§¿Ë	0	?	7,797
202104	38220090	ÆäËûÕï¶Ï»òÊµÑéÓÃÊÔ¼Á¼°ÅäÖÆÊÔ¼Á£»ÓÐÖ¤±ê×¼ÑùÆ·	240	ÈûÄÚ¼Ó¶û	10	Ò»°ãÃ³Ò×	34	Ç§¿Ë	0	?	23,511
202104	38220090	ÆäËûÕï¶Ï»òÊµÑéÓÃÊÔ¼Á¼°ÅäÖÆÊÔ¼Á£»ÓÐÖ¤±ê×¼ÑùÆ·	241	ÈûÉà¶û	10	Ò»°ãÃ³Ò×	127	Ç§¿Ë	0	?	229,911
202104	38220090	ÆäËûÕï¶Ï»òÊµÑéÓÃÊÔ¼Á¼°ÅäÖÆÊÔ¼Á£»ÓÐÖ¤±ê×¼ÑùÆ·	242	ÈûÀ­Àû°º	10	Ò»°ãÃ³Ò×	3	Ç§¿Ë	0	?	259,496
202104	38220090	ÆäËûÕï¶Ï»òÊµÑéÓÃÊÔ¼Á¼°ÅäÖÆÊÔ¼Á£»ÓÐÖ¤±ê×¼ÑùÆ·	243	Ë÷ÂíÀï	10	Ò»°ãÃ³Ò×	27564	Ç§¿Ë	0	?	233,837
202104	38220090	ÆäËûÕï¶Ï»òÊµÑéÓÃÊÔ¼Á¼°ÅäÖÆÊÔ¼Á£»ÓÐÖ¤±ê×¼ÑùÆ·	244	ÄÏ·Ç	10	Ò»°ãÃ³Ò×	1702	Ç§¿Ë	0	?	1,380,294
202104	38220090	ÆäËûÕï¶Ï»òÊµÑéÓÃÊÔ¼Á¼°ÅäÖÆÊÔ¼Á£»ÓÐÖ¤±ê×¼ÑùÆ·	246	ËÕµ¤	10	Ò»°ãÃ³Ò×	41989	Ç§¿Ë	0	?	547,735
202104	38220090	ÆäËûÕï¶Ï»òÊµÑéÓÃÊÔ¼Á¼°ÅäÖÆÊÔ¼Á£»ÓÐÖ¤±ê×¼ÑùÆ·	247	Ì¹É£ÄáÑÇ	10	Ò»°ãÃ³Ò×	1290	Ç§¿Ë	0	?	785,860
202104	38220090	ÆäËûÕï¶Ï»òÊµÑéÓÃÊÔ¼Á¼°ÅäÖÆÊÔ¼Á£»ÓÐÖ¤±ê×¼ÑùÆ·	248	¶à¸ç	10	Ò»°ãÃ³Ò×	2001	Ç§¿Ë	0	?	12,749
202104	38220090	ÆäËûÕï¶Ï»òÊµÑéÓÃÊÔ¼Á¼°ÅäÖÆÊÔ¼Á£»ÓÐÖ¤±ê×¼ÑùÆ·	249	Í»ÄáË¹	10	Ò»°ãÃ³Ò×	3468	Ç§¿Ë	0	?	2,746,384
202104	38220090	ÆäËûÕï¶Ï»òÊµÑéÓÃÊÔ¼Á¼°ÅäÖÆÊÔ¼Á£»ÓÐÖ¤±ê×¼ÑùÆ·	250	ÎÚ¸É´ï	10	Ò»°ãÃ³Ò×	5344	Ç§¿Ë	0	?	196,946
202104	38220090	ÆäËûÕï¶Ï»òÊµÑéÓÃÊÔ¼Á¼°ÅäÖÆÊÔ¼Á£»ÓÐÖ¤±ê×¼ÑùÆ·	250	ÎÚ¸É´ï	11	¹ú¼Ò¼ä¡¢¹ú¼Ê×éÖ¯ÎÞ³¥Ô®ÖúºÍÔùËÍµÄÎï×Ê	294	Ç§¿Ë	0	?	3,501,120
202104	38220090	ÆäËûÕï¶Ï»òÊµÑéÓÃÊÔ¼Á¼°ÅäÖÆÊÔ¼Á£»ÓÐÖ¤±ê×¼ÑùÆ·	251	²¼»ùÄÉ·¨Ë÷	10	Ò»°ãÃ³Ò×	328	Ç§¿Ë	0	?	240,236
202104	38220090	ÆäËûÕï¶Ï»òÊµÑéÓÃÊÔ¼Á¼°ÅäÖÆÊÔ¼Á£»ÓÐÖ¤±ê×¼ÑùÆ·	252	¸Õ¹û(½ð)	10	Ò»°ãÃ³Ò×	1122	Ç§¿Ë	0	?	404,435
202104	38220090	ÆäËûÕï¶Ï»òÊµÑéÓÃÊÔ¼Á¼°ÅäÖÆÊÔ¼Á£»ÓÐÖ¤±ê×¼ÑùÆ·	253	ÔÞ±ÈÑÇ	10	Ò»°ãÃ³Ò×	19	Ç§¿Ë	0	?	230,889
202104	38220090	ÆäËûÕï¶Ï»òÊµÑéÓÃÊÔ¼Á¼°ÅäÖÆÊÔ¼Á£»ÓÐÖ¤±ê×¼ÑùÆ·	254	½ò°Í²¼Î¤	10	Ò»°ãÃ³Ò×	1618	Ç§¿Ë	0	?	1,535,276
202104	38220090	ÆäËûÕï¶Ï»òÊµÑéÓÃÊÔ¼Á¼°ÅäÖÆÊÔ¼Á£»ÓÐÖ¤±ê×¼ÑùÆ·	258	¶òÁ¢ÌØÀïÑÇ	10	Ò»°ãÃ³Ò×	8	Ç§¿Ë	0	?	292,401
202104	38220090	ÆäËûÕï¶Ï»òÊµÑéÓÃÊÔ¼Á¼°ÅäÖÆÊÔ¼Á£»ÓÐÖ¤±ê×¼ÑùÆ·	260	ÄÏËÕµ¤¹²ºÍ¹ú	10	Ò»°ãÃ³Ò×	19	Ç§¿Ë	0	?	278,272
202104	38220090	ÆäËûÕï¶Ï»òÊµÑéÓÃÊÔ¼Á¼°ÅäÖÆÊÔ¼Á£»ÓÐÖ¤±ê×¼ÑùÆ·	301	±ÈÀûÊ±	10	Ò»°ãÃ³Ò×	996	Ç§¿Ë	0	?	360,802
202104	38220090	ÆäËûÕï¶Ï»òÊµÑéÓÃÊÔ¼Á¼°ÅäÖÆÊÔ¼Á£»ÓÐÖ¤±ê×¼ÑùÆ·	302	µ¤Âó	10	Ò»°ãÃ³Ò×	377	Ç§¿Ë	0	?	794,498
202104	38220090	ÆäËûÕï¶Ï»òÊµÑéÓÃÊÔ¼Á¼°ÅäÖÆÊÔ¼Á£»ÓÐÖ¤±ê×¼ÑùÆ·	303	Ó¢¹ú	10	Ò»°ãÃ³Ò×	7592	Ç§¿Ë	0	?	15,182,596
202104	38220090	ÆäËûÕï¶Ï»òÊµÑéÓÃÊÔ¼Á¼°ÅäÖÆÊÔ¼Á£»ÓÐÖ¤±ê×¼ÑùÆ·	304	µÂ¹ú	10	Ò»°ãÃ³Ò×	54410	Ç§¿Ë	0	?	17,341,066
202104	38220090	ÆäËûÕï¶Ï»òÊµÑéÓÃÊÔ¼Á¼°ÅäÖÆÊÔ¼Á£»ÓÐÖ¤±ê×¼ÑùÆ·	305	·¨¹ú	10	Ò»°ãÃ³Ò×	17311	Ç§¿Ë	0	?	75,347,448
202104	38220090	ÆäËûÕï¶Ï»òÊµÑéÓÃÊÔ¼Á¼°ÅäÖÆÊÔ¼Á£»ÓÐÖ¤±ê×¼ÑùÆ·	306	°®¶ûÀ¼	10	Ò»°ãÃ³Ò×	67	Ç§¿Ë	0	?	171,238
202104	38220090	ÆäËûÕï¶Ï»òÊµÑéÓÃÊÔ¼Á¼°ÅäÖÆÊÔ¼Á£»ÓÐÖ¤±ê×¼ÑùÆ·	307	Òâ´óÀû	10	Ò»°ãÃ³Ò×	60211	Ç§¿Ë	0	?	18,554,829
202104	38220090	ÆäËûÕï¶Ï»òÊµÑéÓÃÊÔ¼Á¼°ÅäÖÆÊÔ¼Á£»ÓÐÖ¤±ê×¼ÑùÆ·	308	Â¬É­±¤	10	Ò»°ãÃ³Ò×	113	Ç§¿Ë	0	?	29,391
202104	38220090	ÆäËûÕï¶Ï»òÊµÑéÓÃÊÔ¼Á¼°ÅäÖÆÊÔ¼Á£»ÓÐÖ¤±ê×¼ÑùÆ·	309	ºÉÀ¼	10	Ò»°ãÃ³Ò×	16950	Ç§¿Ë	0	?	14,312,060
202104	38220090	ÆäËûÕï¶Ï»òÊµÑéÓÃÊÔ¼Á¼°ÅäÖÆÊÔ¼Á£»ÓÐÖ¤±ê×¼ÑùÆ·	310	Ï£À°	10	Ò»°ãÃ³Ò×	8572	Ç§¿Ë	0	?	5,144,576
202104	38220090	ÆäËûÕï¶Ï»òÊµÑéÓÃÊÔ¼Á¼°ÅäÖÆÊÔ¼Á£»ÓÐÖ¤±ê×¼ÑùÆ·	311	ÆÏÌÑÑÀ	10	Ò»°ãÃ³Ò×	10948	Ç§¿Ë	0	?	2,473,281
202104	38220090	ÆäËûÕï¶Ï»òÊµÑéÓÃÊÔ¼Á¼°ÅäÖÆÊÔ¼Á£»ÓÐÖ¤±ê×¼ÑùÆ·	312	Î÷°àÑÀ	10	Ò»°ãÃ³Ò×	14474	Ç§¿Ë	0	?	4,282,683
202104	38220090	ÆäËûÕï¶Ï»òÊµÑéÓÃÊÔ¼Á¼°ÅäÖÆÊÔ¼Á£»ÓÐÖ¤±ê×¼ÑùÆ·	313	°¢¶û°ÍÄáÑÇ	10	Ò»°ãÃ³Ò×	9	Ç§¿Ë	0	?	37,962
202104	38220090	ÆäËûÕï¶Ï»òÊµÑéÓÃÊÔ¼Á¼°ÅäÖÆÊÔ¼Á£»ÓÐÖ¤±ê×¼ÑùÆ·	315	°ÂµØÀû	10	Ò»°ãÃ³Ò×	1436	Ç§¿Ë	0	?	730,586
202104	38220090	ÆäËûÕï¶Ï»òÊµÑéÓÃÊÔ¼Á¼°ÅäÖÆÊÔ¼Á£»ÓÐÖ¤±ê×¼ÑùÆ·	316	±£¼ÓÀûÑÇ	10	Ò»°ãÃ³Ò×	1255	Ç§¿Ë	0	?	1,327,481
202104	38220090	ÆäËûÕï¶Ï»òÊµÑéÓÃÊÔ¼Á¼°ÅäÖÆÊÔ¼Á£»ÓÐÖ¤±ê×¼ÑùÆ·	318	·ÒÀ¼	10	Ò»°ãÃ³Ò×	2410	Ç§¿Ë	0	?	1,368,372
202104	38220090	ÆäËûÕï¶Ï»òÊµÑéÓÃÊÔ¼Á¼°ÅäÖÆÊÔ¼Á£»ÓÐÖ¤±ê×¼ÑùÆ·	321	ÐÙÑÀÀû	10	Ò»°ãÃ³Ò×	971	Ç§¿Ë	0	?	525,360
202104	38220090	ÆäËûÕï¶Ï»òÊµÑéÓÃÊÔ¼Á¼°ÅäÖÆÊÔ¼Á£»ÓÐÖ¤±ê×¼ÑùÆ·	324	Âí¶úËû	10	Ò»°ãÃ³Ò×	86	Ç§¿Ë	0	?	30,019
202104	38220090	ÆäËûÕï¶Ï»òÊµÑéÓÃÊÔ¼Á¼°ÅäÖÆÊÔ¼Á£»ÓÐÖ¤±ê×¼ÑùÆ·	326	Å²Íþ	10	Ò»°ãÃ³Ò×	2	Ç§¿Ë	0	?	84,481
202104	38220090	ÆäËûÕï¶Ï»òÊµÑéÓÃÊÔ¼Á¼°ÅäÖÆÊÔ¼Á£»ÓÐÖ¤±ê×¼ÑùÆ·	327	²¨À¼	10	Ò»°ãÃ³Ò×	3171	Ç§¿Ë	0	?	15,119,110
202104	38220090	ÆäËûÕï¶Ï»òÊµÑéÓÃÊÔ¼Á¼°ÅäÖÆÊÔ¼Á£»ÓÐÖ¤±ê×¼ÑùÆ·	328	ÂÞÂíÄáÑÇ	10	Ò»°ãÃ³Ò×	5884	Ç§¿Ë	0	?	3,687,452
202104	38220090	ÆäËûÕï¶Ï»òÊµÑéÓÃÊÔ¼Á¼°ÅäÖÆÊÔ¼Á£»ÓÐÖ¤±ê×¼ÑùÆ·	330	Èðµä	10	Ò»°ãÃ³Ò×	30019	Ç§¿Ë	0	?	3,630,340
202104	38220090	ÆäËûÕï¶Ï»òÊµÑéÓÃÊÔ¼Á¼°ÅäÖÆÊÔ¼Á£»ÓÐÖ¤±ê×¼ÑùÆ·	331	ÈðÊ¿	10	Ò»°ãÃ³Ò×	2627	Ç§¿Ë	0	?	1,600,644
202104	38220090	ÆäËûÕï¶Ï»òÊµÑéÓÃÊÔ¼Á¼°ÅäÖÆÊÔ¼Á£»ÓÐÖ¤±ê×¼ÑùÆ·	334	°®É³ÄáÑÇ	10	Ò»°ãÃ³Ò×	1488	Ç§¿Ë	0	?	367,398
202104	38220090	ÆäËûÕï¶Ï»òÊµÑéÓÃÊÔ¼Á¼°ÅäÖÆÊÔ¼Á£»ÓÐÖ¤±ê×¼ÑùÆ·	335	À­ÍÑÎ¬ÑÇ	10	Ò»°ãÃ³Ò×	5982	Ç§¿Ë	0	?	4,382,441
202104	38220090	ÆäËûÕï¶Ï»òÊµÑéÓÃÊÔ¼Á¼°ÅäÖÆÊÔ¼Á£»ÓÐÖ¤±ê×¼ÑùÆ·	336	Á¢ÌÕÍð	10	Ò»°ãÃ³Ò×	1841	Ç§¿Ë	0	?	1,747,022
202104	38220090	ÆäËûÕï¶Ï»òÊµÑéÓÃÊÔ¼Á¼°ÅäÖÆÊÔ¼Á£»ÓÐÖ¤±ê×¼ÑùÆ·	337	¸ñÂ³¼ªÑÇ	10	Ò»°ãÃ³Ò×	362	Ç§¿Ë	0	?	218,888
202104	38220090	ÆäËûÕï¶Ï»òÊµÑéÓÃÊÔ¼Á¼°ÅäÖÆÊÔ¼Á£»ÓÐÖ¤±ê×¼ÑùÆ·	338	ÑÇÃÀÄáÑÇ	10	Ò»°ãÃ³Ò×	97	Ç§¿Ë	0	?	25,001
202104	38220090	ÆäËûÕï¶Ï»òÊµÑéÓÃÊÔ¼Á¼°ÅäÖÆÊÔ¼Á£»ÓÐÖ¤±ê×¼ÑùÆ·	339	°¢Èû°Ý½®	10	Ò»°ãÃ³Ò×	330	Ç§¿Ë	0	?	25,180
202104	38220090	ÆäËûÕï¶Ï»òÊµÑéÓÃÊÔ¼Á¼°ÅäÖÆÊÔ¼Á£»ÓÐÖ¤±ê×¼ÑùÆ·	340	°×¶íÂÞË¹	10	Ò»°ãÃ³Ò×	32	Ç§¿Ë	0	?	32,096
202104	38220090	ÆäËûÕï¶Ï»òÊµÑéÓÃÊÔ¼Á¼°ÅäÖÆÊÔ¼Á£»ÓÐÖ¤±ê×¼ÑùÆ·	343	Ä¦¶û¶àÍß	10	Ò»°ãÃ³Ò×	27985	Ç§¿Ë	0	?	677,526
202104	38220090	ÆäËûÕï¶Ï»òÊµÑéÓÃÊÔ¼Á¼°ÅäÖÆÊÔ¼Á£»ÓÐÖ¤±ê×¼ÑùÆ·	344	¶íÂÞË¹Áª°î	10	Ò»°ãÃ³Ò×	183388	Ç§¿Ë	0	?	4,081,884
202104	38220090	ÆäËûÕï¶Ï»òÊµÑéÓÃÊÔ¼Á¼°ÅäÖÆÊÔ¼Á£»ÓÐÖ¤±ê×¼ÑùÆ·	347	ÎÚ¿ËÀ¼	10	Ò»°ãÃ³Ò×	8944	Ç§¿Ë	0	?	1,599,323
202104	38220090	ÆäËûÕï¶Ï»òÊµÑéÓÃÊÔ¼Á¼°ÅäÖÆÊÔ¼Á£»ÓÐÖ¤±ê×¼ÑùÆ·	350	Ë¹ÂåÎÄÄáÑÇ	10	Ò»°ãÃ³Ò×	968	Ç§¿Ë	0	?	488,262
202104	38220090	ÆäËûÕï¶Ï»òÊµÑéÓÃÊÔ¼Á¼°ÅäÖÆÊÔ¼Á£»ÓÐÖ¤±ê×¼ÑùÆ·	351	¿ËÂÞµØÑÇ	10	Ò»°ãÃ³Ò×	550	Ç§¿Ë	0	?	248,545
202104	38220090	ÆäËûÕï¶Ï»òÊµÑéÓÃÊÔ¼Á¼°ÅäÖÆÊÔ¼Á£»ÓÐÖ¤±ê×¼ÑùÆ·	352	½Ý¿Ë	10	Ò»°ãÃ³Ò×	19728	Ç§¿Ë	0	?	3,122,883
202104	38220090	ÆäËûÕï¶Ï»òÊµÑéÓÃÊÔ¼Á¼°ÅäÖÆÊÔ¼Á£»ÓÐÖ¤±ê×¼ÑùÆ·	353	Ë¹Âå·¥¿Ë	10	Ò»°ãÃ³Ò×	494	Ç§¿Ë	0	?	205,768
202104	38220090	ÆäËûÕï¶Ï»òÊµÑéÓÃÊÔ¼Á¼°ÅäÖÆÊÔ¼Á£»ÓÐÖ¤±ê×¼ÑùÆ·	354	±±ÂíÆä¶Ù¹²ºÍ¹ú	10	Ò»°ãÃ³Ò×	162	Ç§¿Ë	0	?	262,818
202104	38220090	ÆäËûÕï¶Ï»òÊµÑéÓÃÊÔ¼Á¼°ÅäÖÆÊÔ¼Á£»ÓÐÖ¤±ê×¼ÑùÆ·	355	²¨ºÚ	10	Ò»°ãÃ³Ò×	1718	Ç§¿Ë	0	?	946,255
202104	38220090	ÆäËûÕï¶Ï»òÊµÑéÓÃÊÔ¼Á¼°ÅäÖÆÊÔ¼Á£»ÓÐÖ¤±ê×¼ÑùÆ·	358	Èû¶ûÎ¬ÑÇ	10	Ò»°ãÃ³Ò×	1698	Ç§¿Ë	0	?	5,664,048
202104	38220090	ÆäËûÕï¶Ï»òÊµÑéÓÃÊÔ¼Á¼°ÅäÖÆÊÔ¼Á£»ÓÐÖ¤±ê×¼ÑùÆ·	359	ºÚÉ½	10	Ò»°ãÃ³Ò×	0	Ç§¿Ë	0	?	29,115
202104	38220090	ÆäËûÕï¶Ï»òÊµÑéÓÃÊÔ¼Á¼°ÅäÖÆÊÔ¼Á£»ÓÐÖ¤±ê×¼ÑùÆ·	402	°¢¸ùÍ¢	10	Ò»°ãÃ³Ò×	42953	Ç§¿Ë	0	?	6,616,313
202104	38220090	ÆäËûÕï¶Ï»òÊµÑéÓÃÊÔ¼Á¼°ÅäÖÆÊÔ¼Á£»ÓÐÖ¤±ê×¼ÑùÆ·	404	°Í¹þÂí	10	Ò»°ãÃ³Ò×	108	Ç§¿Ë	0	?	25,967
202104	38220090	ÆäËûÕï¶Ï»òÊµÑéÓÃÊÔ¼Á¼°ÅäÖÆÊÔ¼Á£»ÓÐÖ¤±ê×¼ÑùÆ·	408	¶àÃñ×å²£ÀûÎ¬ÑÇ¹ú	10	Ò»°ãÃ³Ò×	3140	Ç§¿Ë	0	?	148,482
202104	38220090	ÆäËûÕï¶Ï»òÊµÑéÓÃÊÔ¼Á¼°ÅäÖÆÊÔ¼Á£»ÓÐÖ¤±ê×¼ÑùÆ·	410	°ÍÎ÷	10	Ò»°ãÃ³Ò×	19767	Ç§¿Ë	0	?	5,797,248
202104	38220090	ÆäËûÕï¶Ï»òÊµÑéÓÃÊÔ¼Á¼°ÅäÖÆÊÔ¼Á£»ÓÐÖ¤±ê×¼ÑùÆ·	412	ÖÇÀû	10	Ò»°ãÃ³Ò×	91121	Ç§¿Ë	0	?	17,617,236
202104	38220090	ÆäËûÕï¶Ï»òÊµÑéÓÃÊÔ¼Á¼°ÅäÖÆÊÔ¼Á£»ÓÐÖ¤±ê×¼ÑùÆ·	413	¸çÂ×±ÈÑÇ	10	Ò»°ãÃ³Ò×	87786	Ç§¿Ë	0	?	5,004,192
202104	38220090	ÆäËûÕï¶Ï»òÊµÑéÓÃÊÔ¼Á¼°ÅäÖÆÊÔ¼Á£»ÓÐÖ¤±ê×¼ÑùÆ·	415	¸çË¹´ïÀè¼Ó	10	Ò»°ãÃ³Ò×	1671	Ç§¿Ë	0	?	107,515
202104	38220090	ÆäËûÕï¶Ï»òÊµÑéÓÃÊÔ¼Á¼°ÅäÖÆÊÔ¼Á£»ÓÐÖ¤±ê×¼ÑùÆ·	418	¶àÃ×Äá¼Ó¹²ºÍ¹ú	10	Ò»°ãÃ³Ò×	4481	Ç§¿Ë	0	?	1,315,020
202104	38220090	ÆäËûÕï¶Ï»òÊµÑéÓÃÊÔ¼Á¼°ÅäÖÆÊÔ¼Á£»ÓÐÖ¤±ê×¼ÑùÆ·	419	¶ò¹Ï¶à¶û	10	Ò»°ãÃ³Ò×	28923	Ç§¿Ë	0	?	4,964,479
202104	38220090	ÆäËûÕï¶Ï»òÊµÑéÓÃÊÔ¼Á¼°ÅäÖÆÊÔ¼Á£»ÓÐÖ¤±ê×¼ÑùÆ·	423	Î£µØÂíÀ­	10	Ò»°ãÃ³Ò×	29854	Ç§¿Ë	0	?	465,276
202104	38220090	ÆäËûÕï¶Ï»òÊµÑéÓÃÊÔ¼Á¼°ÅäÖÆÊÔ¼Á£»ÓÐÖ¤±ê×¼ÑùÆ·	424	¹çÑÇÄÇ	10	Ò»°ãÃ³Ò×	104	Ç§¿Ë	0	?	802
202104	38220090	ÆäËûÕï¶Ï»òÊµÑéÓÃÊÔ¼Á¼°ÅäÖÆÊÔ¼Á£»ÓÐÖ¤±ê×¼ÑùÆ·	426	ºé¶¼À­Ë¹	10	Ò»°ãÃ³Ò×	7806	Ç§¿Ë	0	?	276,575
202104	38220090	ÆäËûÕï¶Ï»òÊµÑéÓÃÊÔ¼Á¼°ÅäÖÆÊÔ¼Á£»ÓÐÖ¤±ê×¼ÑùÆ·	427	ÑÀÂò¼Ó	10	Ò»°ãÃ³Ò×	27	Ç§¿Ë	0	?	31,433
202104	38220090	ÆäËûÕï¶Ï»òÊµÑéÓÃÊÔ¼Á¼°ÅäÖÆÊÔ¼Á£»ÓÐÖ¤±ê×¼ÑùÆ·	429	Ä«Î÷¸ç	10	Ò»°ãÃ³Ò×	117301	Ç§¿Ë	0	?	2,192,253
202104	38220090	ÆäËûÕï¶Ï»òÊµÑéÓÃÊÔ¼Á¼°ÅäÖÆÊÔ¼Á£»ÓÐÖ¤±ê×¼ÑùÆ·	431	Äá¼ÓÀ­¹Ï	10	Ò»°ãÃ³Ò×	6964	Ç§¿Ë	0	?	250,575
202104	38220090	ÆäËûÕï¶Ï»òÊµÑéÓÃÊÔ¼Á¼°ÅäÖÆÊÔ¼Á£»ÓÐÖ¤±ê×¼ÑùÆ·	432	°ÍÄÃÂí	10	Ò»°ãÃ³Ò×	5461	Ç§¿Ë	0	?	493,691
202104	38220090	ÆäËûÕï¶Ï»òÊµÑéÓÃÊÔ¼Á¼°ÅäÖÆÊÔ¼Á£»ÓÐÖ¤±ê×¼ÑùÆ·	433	°ÍÀ­¹ç	10	Ò»°ãÃ³Ò×	533	Ç§¿Ë	0	?	563,372
202104	38220090	ÆäËûÕï¶Ï»òÊµÑéÓÃÊÔ¼Á¼°ÅäÖÆÊÔ¼Á£»ÓÐÖ¤±ê×¼ÑùÆ·	434	ÃØÂ³	10	Ò»°ãÃ³Ò×	30898	Ç§¿Ë	0	?	9,824,642
202104	38220090	ÆäËûÕï¶Ï»òÊµÑéÓÃÊÔ¼Á¼°ÅäÖÆÊÔ¼Á£»ÓÐÖ¤±ê×¼ÑùÆ·	440	Èø¶ûÍß¶à	10	Ò»°ãÃ³Ò×	4924	Ç§¿Ë	0	?	643,263
202104	38220090	ÆäËûÕï¶Ï»òÊµÑéÓÃÊÔ¼Á¼°ÅäÖÆÊÔ¼Á£»ÓÐÖ¤±ê×¼ÑùÆ·	441	ËÕÀïÄÏ	10	Ò»°ãÃ³Ò×	14	Ç§¿Ë	0	?	4,933
202104	38220090	ÆäËûÕï¶Ï»òÊµÑéÓÃÊÔ¼Á¼°ÅäÖÆÊÔ¼Á£»ÓÐÖ¤±ê×¼ÑùÆ·	442	ÌØÁ¢Äá´ïºÍ¶à°Í¸ç	10	Ò»°ãÃ³Ò×	5	Ç§¿Ë	0	?	5,259
202104	38220090	ÆäËûÕï¶Ï»òÊµÑéÓÃÊÔ¼Á¼°ÅäÖÆÊÔ¼Á£»ÓÐÖ¤±ê×¼ÑùÆ·	443	ÌØ¿ËË¹ºÍ¿­¿ÆË¹Èºµº	10	Ò»°ãÃ³Ò×	13	Ç§¿Ë	0	?	25,629
202104	38220090	ÆäËûÕï¶Ï»òÊµÑéÓÃÊÔ¼Á¼°ÅäÖÆÊÔ¼Á£»ÓÐÖ¤±ê×¼ÑùÆ·	444	ÎÚÀ­¹ç	10	Ò»°ãÃ³Ò×	1589	Ç§¿Ë	0	?	1,541,153
202104	38220090	ÆäËûÕï¶Ï»òÊµÑéÓÃÊÔ¼Á¼°ÅäÖÆÊÔ¼Á£»ÓÐÖ¤±ê×¼ÑùÆ·	445	Î¯ÄÚÈðÀ­	10	Ò»°ãÃ³Ò×	1198	Ç§¿Ë	0	?	733,482
202104	38220090	ÆäËûÕï¶Ï»òÊµÑéÓÃÊÔ¼Á¼°ÅäÖÆÊÔ¼Á£»ÓÐÖ¤±ê×¼ÑùÆ·	501	¼ÓÄÃ´ó	10	Ò»°ãÃ³Ò×	15791	Ç§¿Ë	0	?	12,559,195
202104	38220090	ÆäËûÕï¶Ï»òÊµÑéÓÃÊÔ¼Á¼°ÅäÖÆÊÔ¼Á£»ÓÐÖ¤±ê×¼ÑùÆ·	502	ÃÀ¹ú	10	Ò»°ãÃ³Ò×	85449	Ç§¿Ë	0	?	70,795,002
202104	38220090	ÆäËûÕï¶Ï»òÊµÑéÓÃÊÔ¼Á¼°ÅäÖÆÊÔ¼Á£»ÓÐÖ¤±ê×¼ÑùÆ·	601	°Ä´óÀûÑÇ	10	Ò»°ãÃ³Ò×	470	Ç§¿Ë	0	?	1,085,446
202104	38220090	ÆäËûÕï¶Ï»òÊµÑéÓÃÊÔ¼Á¼°ÅäÖÆÊÔ¼Á£»ÓÐÖ¤±ê×¼ÑùÆ·	603	ì³¼Ã	10	Ò»°ãÃ³Ò×	7	Ç§¿Ë	0	?	3,145
202104	38220090	ÆäËûÕï¶Ï»òÊµÑéÓÃÊÔ¼Á¼°ÅäÖÆÊÔ¼Á£»ÓÐÖ¤±ê×¼ÑùÆ·	609	ÐÂÎ÷À¼	10	Ò»°ãÃ³Ò×	5363	Ç§¿Ë	0	?	1,000,627
202104	38220090	ÆäËûÕï¶Ï»òÊµÑéÓÃÊÔ¼Á¼°ÅäÖÆÊÔ¼Á£»ÓÐÖ¤±ê×¼ÑùÆ·	611	°Í²¼ÑÇÐÂ¼¸ÄÚÑÇ	10	Ò»°ãÃ³Ò×	0	Ç§¿Ë	0	?	2,885
202104	38220090	ÆäËûÕï¶Ï»òÊµÑéÓÃÊÔ¼Á¼°ÅäÖÆÊÔ¼Á£»ÓÐÖ¤±ê×¼ÑùÆ·	613	ËùÂÞÃÅÈºµº	10	Ò»°ãÃ³Ò×	63	Ç§¿Ë	0	?	614
202105	38220090	ÆäËûÕï¶Ï»òÊµÑéÓÃÊÔ¼Á¼°ÅäÖÆÊÔ¼Á£»ÓÐÖ¤±ê×¼ÑùÆ·	101	°¢¸»º¹	10	Ò»°ãÃ³Ò×	417	Ç§¿Ë	0	?	238,067
202105	38220090	ÆäËûÕï¶Ï»òÊµÑéÓÃÊÔ¼Á¼°ÅäÖÆÊÔ¼Á£»ÓÐÖ¤±ê×¼ÑùÆ·	102	°ÍÁÖ	10	Ò»°ãÃ³Ò×	27	Ç§¿Ë	0	?	98,427
202105	38220090	ÆäËûÕï¶Ï»òÊµÑéÓÃÊÔ¼Á¼°ÅäÖÆÊÔ¼Á£»ÓÐÖ¤±ê×¼ÑùÆ·	103	ÃÏ¼ÓÀ­¹ú	10	Ò»°ãÃ³Ò×	52290	Ç§¿Ë	0	?	6,949,059
202105	38220090	ÆäËûÕï¶Ï»òÊµÑéÓÃÊÔ¼Á¼°ÅäÖÆÊÔ¼Á£»ÓÐÖ¤±ê×¼ÑùÆ·	105	ÎÄÀ³	10	Ò»°ãÃ³Ò×	1	Ç§¿Ë	0	?	9,214
202105	38220090	ÆäËûÕï¶Ï»òÊµÑéÓÃÊÔ¼Á¼°ÅäÖÆÊÔ¼Á£»ÓÐÖ¤±ê×¼ÑùÆ·	106	Ãåµé	10	Ò»°ãÃ³Ò×	524	Ç§¿Ë	0	?	210,869
202105	38220090	ÆäËûÕï¶Ï»òÊµÑéÓÃÊÔ¼Á¼°ÅäÖÆÊÔ¼Á£»ÓÐÖ¤±ê×¼ÑùÆ·	107	¼íÆÒÕ¯	10	Ò»°ãÃ³Ò×	309	Ç§¿Ë	0	?	784,915
202105	38220090	ÆäËûÕï¶Ï»òÊµÑéÓÃÊÔ¼Á¼°ÅäÖÆÊÔ¼Á£»ÓÐÖ¤±ê×¼ÑùÆ·	108	ÈûÆÖÂ·Ë¹	10	Ò»°ãÃ³Ò×	3885	Ç§¿Ë	0	?	1,081,053
202105	38220090	ÆäËûÕï¶Ï»òÊµÑéÓÃÊÔ¼Á¼°ÅäÖÆÊÔ¼Á£»ÓÐÖ¤±ê×¼ÑùÆ·	110	ÖÐ¹úÏã¸Û	10	Ò»°ãÃ³Ò×	30968	Ç§¿Ë	0	?	36,709,882
202105	38220090	ÆäËûÕï¶Ï»òÊµÑéÓÃÊÔ¼Á¼°ÅäÖÆÊÔ¼Á£»ÓÐÖ¤±ê×¼ÑùÆ·	111	Ó¡¶È	10	Ò»°ãÃ³Ò×	511795	Ç§¿Ë	0	?	73,252,134
202105	38220090	ÆäËûÕï¶Ï»òÊµÑéÓÃÊÔ¼Á¼°ÅäÖÆÊÔ¼Á£»ÓÐÖ¤±ê×¼ÑùÆ·	112	Ó¡¶ÈÄáÎ÷ÑÇ	10	Ò»°ãÃ³Ò×	56619	Ç§¿Ë	0	?	17,686,936
202105	38220090	ÆäËûÕï¶Ï»òÊµÑéÓÃÊÔ¼Á¼°ÅäÖÆÊÔ¼Á£»ÓÐÖ¤±ê×¼ÑùÆ·	113	ÒÁÀÊ	10	Ò»°ãÃ³Ò×	174992	Ç§¿Ë	0	?	2,530,799
202105	38220090	ÆäËûÕï¶Ï»òÊµÑéÓÃÊÔ¼Á¼°ÅäÖÆÊÔ¼Á£»ÓÐÖ¤±ê×¼ÑùÆ·	114	ÒÁÀ­¿Ë	10	Ò»°ãÃ³Ò×	23819	Ç§¿Ë	0	?	11,018,434
202105	38220090	ÆäËûÕï¶Ï»òÊµÑéÓÃÊÔ¼Á¼°ÅäÖÆÊÔ¼Á£»ÓÐÖ¤±ê×¼ÑùÆ·	115	ÒÔÉ«ÁÐ	10	Ò»°ãÃ³Ò×	162	Ç§¿Ë	0	?	145,518
202105	38220090	ÆäËûÕï¶Ï»òÊµÑéÓÃÊÔ¼Á¼°ÅäÖÆÊÔ¼Á£»ÓÐÖ¤±ê×¼ÑùÆ·	116	ÈÕ±¾	10	Ò»°ãÃ³Ò×	142154	Ç§¿Ë	0	?	24,072,233
202105	38220090	ÆäËûÕï¶Ï»òÊµÑéÓÃÊÔ¼Á¼°ÅäÖÆÊÔ¼Á£»ÓÐÖ¤±ê×¼ÑùÆ·	117	Ô¼µ©	10	Ò»°ãÃ³Ò×	11736	Ç§¿Ë	0	?	2,940,562
202105	38220090	ÆäËûÕï¶Ï»òÊµÑéÓÃÊÔ¼Á¼°ÅäÖÆÊÔ¼Á£»ÓÐÖ¤±ê×¼ÑùÆ·	118	¿ÆÍþÌØ	10	Ò»°ãÃ³Ò×	2266	Ç§¿Ë	0	?	400,624
202105	38220090	ÆäËûÕï¶Ï»òÊµÑéÓÃÊÔ¼Á¼°ÅäÖÆÊÔ¼Á£»ÓÐÖ¤±ê×¼ÑùÆ·	119	ÀÏÎÎ	10	Ò»°ãÃ³Ò×	606	Ç§¿Ë	0	?	1,055,062
202105	38220090	ÆäËûÕï¶Ï»òÊµÑéÓÃÊÔ¼Á¼°ÅäÖÆÊÔ¼Á£»ÓÐÖ¤±ê×¼ÑùÆ·	119	ÀÏÎÎ	11	¹ú¼Ò¼ä¡¢¹ú¼Ê×éÖ¯ÎÞ³¥Ô®ÖúºÍÔùËÍµÄÎï×Ê	1648	Ç§¿Ë	0	?	3,990,000
202105	38220090	ÆäËûÕï¶Ï»òÊµÑéÓÃÊÔ¼Á¼°ÅäÖÆÊÔ¼Á£»ÓÐÖ¤±ê×¼ÑùÆ·	120	Àè°ÍÄÛ	10	Ò»°ãÃ³Ò×	7046	Ç§¿Ë	0	?	1,420,584
202105	38220090	ÆäËûÕï¶Ï»òÊµÑéÓÃÊÔ¼Á¼°ÅäÖÆÊÔ¼Á£»ÓÐÖ¤±ê×¼ÑùÆ·	121	ÖÐ¹ú°ÄÃÅ	10	Ò»°ãÃ³Ò×	770	Ç§¿Ë	0	?	1,270,990
202105	38220090	ÆäËûÕï¶Ï»òÊµÑéÓÃÊÔ¼Á¼°ÅäÖÆÊÔ¼Á£»ÓÐÖ¤±ê×¼ÑùÆ·	122	ÂíÀ´Î÷ÑÇ	10	Ò»°ãÃ³Ò×	27160	Ç§¿Ë	0	?	10,937,113
202105	38220090	ÆäËûÕï¶Ï»òÊµÑéÓÃÊÔ¼Á¼°ÅäÖÆÊÔ¼Á£»ÓÐÖ¤±ê×¼ÑùÆ·	123	Âí¶û´ú·ò	10	Ò»°ãÃ³Ò×	501	Ç§¿Ë	0	?	273,223
202105	38220090	ÆäËûÕï¶Ï»òÊµÑéÓÃÊÔ¼Á¼°ÅäÖÆÊÔ¼Á£»ÓÐÖ¤±ê×¼ÑùÆ·	124	ÃÉ¹Å	10	Ò»°ãÃ³Ò×	3102	Ç§¿Ë	0	?	3,061,023
202105	38220090	ÆäËûÕï¶Ï»òÊµÑéÓÃÊÔ¼Á¼°ÅäÖÆÊÔ¼Á£»ÓÐÖ¤±ê×¼ÑùÆ·	124	ÃÉ¹Å	11	¹ú¼Ò¼ä¡¢¹ú¼Ê×éÖ¯ÎÞ³¥Ô®ÖúºÍÔùËÍµÄÎï×Ê	212	Ç§¿Ë	0	?	822,624
202105	38220090	ÆäËûÕï¶Ï»òÊµÑéÓÃÊÔ¼Á¼°ÅäÖÆÊÔ¼Á£»ÓÐÖ¤±ê×¼ÑùÆ·	125	Äá²´¶ûÁª°îÃñÖ÷¹²ºÍ¹ú	10	Ò»°ãÃ³Ò×	19588	Ç§¿Ë	0	?	10,498,005
202105	38220090	ÆäËûÕï¶Ï»òÊµÑéÓÃÊÔ¼Á¼°ÅäÖÆÊÔ¼Á£»ÓÐÖ¤±ê×¼ÑùÆ·	126	°¢Âü	10	Ò»°ãÃ³Ò×	15406	Ç§¿Ë	0	?	1,507,144
202105	38220090	ÆäËûÕï¶Ï»òÊµÑéÓÃÊÔ¼Á¼°ÅäÖÆÊÔ¼Á£»ÓÐÖ¤±ê×¼ÑùÆ·	127	°Í»ùË¹Ì¹	10	Ò»°ãÃ³Ò×	85942	Ç§¿Ë	0	?	21,574,947
202105	38220090	ÆäËûÕï¶Ï»òÊµÑéÓÃÊÔ¼Á¼°ÅäÖÆÊÔ¼Á£»ÓÐÖ¤±ê×¼ÑùÆ·	129	·ÆÂÉ±ö	10	Ò»°ãÃ³Ò×	35281	Ç§¿Ë	0	?	31,300,360
202105	38220090	ÆäËûÕï¶Ï»òÊµÑéÓÃÊÔ¼Á¼°ÅäÖÆÊÔ¼Á£»ÓÐÖ¤±ê×¼ÑùÆ·	130	¿¨Ëþ¶û	10	Ò»°ãÃ³Ò×	2749	Ç§¿Ë	0	?	442,179
202105	38220090	ÆäËûÕï¶Ï»òÊµÑéÓÃÊÔ¼Á¼°ÅäÖÆÊÔ¼Á£»ÓÐÖ¤±ê×¼ÑùÆ·	131	É³ÌØ°¢À­²®	10	Ò»°ãÃ³Ò×	2824	Ç§¿Ë	0	?	5,604,610
202105	38220090	ÆäËûÕï¶Ï»òÊµÑéÓÃÊÔ¼Á¼°ÅäÖÆÊÔ¼Á£»ÓÐÖ¤±ê×¼ÑùÆ·	132	ÐÂ¼ÓÆÂ	10	Ò»°ãÃ³Ò×	9348	Ç§¿Ë	0	?	7,063,204
202105	38220090	ÆäËûÕï¶Ï»òÊµÑéÓÃÊÔ¼Á¼°ÅäÖÆÊÔ¼Á£»ÓÐÖ¤±ê×¼ÑùÆ·	133	º«¹ú	10	Ò»°ãÃ³Ò×	100763	Ç§¿Ë	0	?	7,127,586
202105	38220090	ÆäËûÕï¶Ï»òÊµÑéÓÃÊÔ¼Á¼°ÅäÖÆÊÔ¼Á£»ÓÐÖ¤±ê×¼ÑùÆ·	134	Ë¹ÀïÀ¼¿¨	10	Ò»°ãÃ³Ò×	4224	Ç§¿Ë	0	?	3,516,796
202105	38220090	ÆäËûÕï¶Ï»òÊµÑéÓÃÊÔ¼Á¼°ÅäÖÆÊÔ¼Á£»ÓÐÖ¤±ê×¼ÑùÆ·	136	Ì©¹ú	10	Ò»°ãÃ³Ò×	106249	Ç§¿Ë	0	?	53,837,472
202105	38220090	ÆäËûÕï¶Ï»òÊµÑéÓÃÊÔ¼Á¼°ÅäÖÆÊÔ¼Á£»ÓÐÖ¤±ê×¼ÑùÆ·	137	ÍÁ¶úÆä	10	Ò»°ãÃ³Ò×	411012	Ç§¿Ë	0	?	13,475,392
202105	38220090	ÆäËûÕï¶Ï»òÊµÑéÓÃÊÔ¼Á¼°ÅäÖÆÊÔ¼Á£»ÓÐÖ¤±ê×¼ÑùÆ·	138	°¢ÁªÇõ	10	Ò»°ãÃ³Ò×	54717	Ç§¿Ë	0	?	15,791,209
202105	38220090	ÆäËûÕï¶Ï»òÊµÑéÓÃÊÔ¼Á¼°ÅäÖÆÊÔ¼Á£»ÓÐÖ¤±ê×¼ÑùÆ·	139	Ò²ÃÅ	10	Ò»°ãÃ³Ò×	100	Ç§¿Ë	0	?	584
202105	38220090	ÆäËûÕï¶Ï»òÊµÑéÓÃÊÔ¼Á¼°ÅäÖÆÊÔ¼Á£»ÓÐÖ¤±ê×¼ÑùÆ·	141	Ô½ÄÏ	10	Ò»°ãÃ³Ò×	117179	Ç§¿Ë	0	?	4,099,341
202105	38220090	ÆäËûÕï¶Ï»òÊµÑéÓÃÊÔ¼Á¼°ÅäÖÆÊÔ¼Á£»ÓÐÖ¤±ê×¼ÑùÆ·	143	ÖÐ¹úÌ¨Íå	10	Ò»°ãÃ³Ò×	5483	Ç§¿Ë	0	?	1,002,561
202105	38220090	ÆäËûÕï¶Ï»òÊµÑéÓÃÊÔ¼Á¼°ÅäÖÆÊÔ¼Á£»ÓÐÖ¤±ê×¼ÑùÆ·	145	¹þÈø¿ËË¹Ì¹	10	Ò»°ãÃ³Ò×	17941	Ç§¿Ë	0	?	10,787,531
202105	38220090	ÆäËûÕï¶Ï»òÊµÑéÓÃÊÔ¼Á¼°ÅäÖÆÊÔ¼Á£»ÓÐÖ¤±ê×¼ÑùÆ·	146	¼ª¶û¼ªË¹Ë¹Ì¹	10	Ò»°ãÃ³Ò×	11363	Ç§¿Ë	0	?	169,245
202105	38220090	ÆäËûÕï¶Ï»òÊµÑéÓÃÊÔ¼Á¼°ÅäÖÆÊÔ¼Á£»ÓÐÖ¤±ê×¼ÑùÆ·	147	Ëþ¼ª¿ËË¹Ì¹	10	Ò»°ãÃ³Ò×	202	Ç§¿Ë	0	?	44,600
202105	38220090	ÆäËûÕï¶Ï»òÊµÑéÓÃÊÔ¼Á¼°ÅäÖÆÊÔ¼Á£»ÓÐÖ¤±ê×¼ÑùÆ·	149	ÎÚ×È±ð¿ËË¹Ì¹	10	Ò»°ãÃ³Ò×	6597	Ç§¿Ë	0	?	470,878
202105	38220090	ÆäËûÕï¶Ï»òÊµÑéÓÃÊÔ¼Á¼°ÅäÖÆÊÔ¼Á£»ÓÐÖ¤±ê×¼ÑùÆ·	201	°¢¶û¼°ÀûÑÇ	10	Ò»°ãÃ³Ò×	385	Ç§¿Ë	0	?	845,718
202105	38220090	ÆäËûÕï¶Ï»òÊµÑéÓÃÊÔ¼Á¼°ÅäÖÆÊÔ¼Á£»ÓÐÖ¤±ê×¼ÑùÆ·	202	°²¸çÀ­	10	Ò»°ãÃ³Ò×	1045	Ç§¿Ë	0	?	1,259,002
202105	38220090	ÆäËûÕï¶Ï»òÊµÑéÓÃÊÔ¼Á¼°ÅäÖÆÊÔ¼Á£»ÓÐÖ¤±ê×¼ÑùÆ·	203	±´Äþ	10	Ò»°ãÃ³Ò×	3928	Ç§¿Ë	0	?	2,999,815
202105	38220090	ÆäËûÕï¶Ï»òÊµÑéÓÃÊÔ¼Á¼°ÅäÖÆÊÔ¼Á£»ÓÐÖ¤±ê×¼ÑùÆ·	204	²©´ÄÍßÄÉ	10	Ò»°ãÃ³Ò×	143	Ç§¿Ë	0	?	42,046
202105	38220090	ÆäËûÕï¶Ï»òÊµÑéÓÃÊÔ¼Á¼°ÅäÖÆÊÔ¼Á£»ÓÐÖ¤±ê×¼ÑùÆ·	206	¿¦ÂóÂ¡	10	Ò»°ãÃ³Ò×	1840	Ç§¿Ë	0	?	131,449
202105	38220090	ÆäËûÕï¶Ï»òÊµÑéÓÃÊÔ¼Á¼°ÅäÖÆÊÔ¼Á£»ÓÐÖ¤±ê×¼ÑùÆ·	209	ÖÐ·Ç	10	Ò»°ãÃ³Ò×	353	Ç§¿Ë	0	?	52,036
202105	38220090	ÆäËûÕï¶Ï»òÊµÑéÓÃÊÔ¼Á¼°ÅäÖÆÊÔ¼Á£»ÓÐÖ¤±ê×¼ÑùÆ·	211	Õ§µÃ	10	Ò»°ãÃ³Ò×	283	Ç§¿Ë	0	?	43,030
202105	38220090	ÆäËûÕï¶Ï»òÊµÑéÓÃÊÔ¼Á¼°ÅäÖÆÊÔ¼Á£»ÓÐÖ¤±ê×¼ÑùÆ·	213	¸Õ¹û(²¼)	10	Ò»°ãÃ³Ò×	273	Ç§¿Ë	0	?	39,870
202105	38220090	ÆäËûÕï¶Ï»òÊµÑéÓÃÊÔ¼Á¼°ÅäÖÆÊÔ¼Á£»ÓÐÖ¤±ê×¼ÑùÆ·	214	¼ª²¼Ìá	10	Ò»°ãÃ³Ò×	205	Ç§¿Ë	0	?	58,472
202105	38220090	ÆäËûÕï¶Ï»òÊµÑéÓÃÊÔ¼Á¼°ÅäÖÆÊÔ¼Á£»ÓÐÖ¤±ê×¼ÑùÆ·	215	°£¼°	10	Ò»°ãÃ³Ò×	70253	Ç§¿Ë	0	?	1,579,107
202105	38220090	ÆäËûÕï¶Ï»òÊµÑéÓÃÊÔ¼Á¼°ÅäÖÆÊÔ¼Á£»ÓÐÖ¤±ê×¼ÑùÆ·	217	°£Èû¶í±ÈÑÇ	10	Ò»°ãÃ³Ò×	1503	Ç§¿Ë	0	?	1,635,874
202105	38220090	ÆäËûÕï¶Ï»òÊµÑéÓÃÊÔ¼Á¼°ÅäÖÆÊÔ¼Á£»ÓÐÖ¤±ê×¼ÑùÆ·	218	¼ÓÅî	10	Ò»°ãÃ³Ò×	445	Ç§¿Ë	0	?	441,398
202105	38220090	ÆäËûÕï¶Ï»òÊµÑéÓÃÊÔ¼Á¼°ÅäÖÆÊÔ¼Á£»ÓÐÖ¤±ê×¼ÑùÆ·	219	¸Ô±ÈÑÇ	10	Ò»°ãÃ³Ò×	14	Ç§¿Ë	0	?	28,375
202105	38220090	ÆäËûÕï¶Ï»òÊµÑéÓÃÊÔ¼Á¼°ÅäÖÆÊÔ¼Á£»ÓÐÖ¤±ê×¼ÑùÆ·	220	¼ÓÄÉ	10	Ò»°ãÃ³Ò×	39595	Ç§¿Ë	0	?	711,621
202105	38220090	ÆäËûÕï¶Ï»òÊµÑéÓÃÊÔ¼Á¼°ÅäÖÆÊÔ¼Á£»ÓÐÖ¤±ê×¼ÑùÆ·	221	¼¸ÄÚÑÇ	10	Ò»°ãÃ³Ò×	0	Ç§¿Ë	0	?	2,424
202105	38220090	ÆäËûÕï¶Ï»òÊµÑéÓÃÊÔ¼Á¼°ÅäÖÆÊÔ¼Á£»ÓÐÖ¤±ê×¼ÑùÆ·	222	¼¸ÄÚÑÇ±ÈÉÜ	10	Ò»°ãÃ³Ò×	0	Ç§¿Ë	0	?	4,305
202105	38220090	ÆäËûÕï¶Ï»òÊµÑéÓÃÊÔ¼Á¼°ÅäÖÆÊÔ¼Á£»ÓÐÖ¤±ê×¼ÑùÆ·	223	¿ÆÌØµÏÍß	10	Ò»°ãÃ³Ò×	3106	Ç§¿Ë	0	?	710,453
202105	38220090	ÆäËûÕï¶Ï»òÊµÑéÓÃÊÔ¼Á¼°ÅäÖÆÊÔ¼Á£»ÓÐÖ¤±ê×¼ÑùÆ·	224	¿ÏÄáÑÇ	10	Ò»°ãÃ³Ò×	30400	Ç§¿Ë	0	?	594,016
202105	38220090	ÆäËûÕï¶Ï»òÊµÑéÓÃÊÔ¼Á¼°ÅäÖÆÊÔ¼Á£»ÓÐÖ¤±ê×¼ÑùÆ·	226	Àû±ÈÑÇ	10	Ò»°ãÃ³Ò×	7320	Ç§¿Ë	0	?	352,805
202105	38220090	ÆäËûÕï¶Ï»òÊµÑéÓÃÊÔ¼Á¼°ÅäÖÆÊÔ¼Á£»ÓÐÖ¤±ê×¼ÑùÆ·	227	Âí´ï¼ÓË¹¼Ó	10	Ò»°ãÃ³Ò×	6955	Ç§¿Ë	0	?	93,822
202105	38220090	ÆäËûÕï¶Ï»òÊµÑéÓÃÊÔ¼Á¼°ÅäÖÆÊÔ¼Á£»ÓÐÖ¤±ê×¼ÑùÆ·	228	ÂíÀ­Î¬	10	Ò»°ãÃ³Ò×	1355	Ç§¿Ë	0	?	93,745
202105	38220090	ÆäËûÕï¶Ï»òÊµÑéÓÃÊÔ¼Á¼°ÅäÖÆÊÔ¼Á£»ÓÐÖ¤±ê×¼ÑùÆ·	229	ÂíÀï	10	Ò»°ãÃ³Ò×	246	Ç§¿Ë	0	?	150,906
202105	38220090	ÆäËûÕï¶Ï»òÊµÑéÓÃÊÔ¼Á¼°ÅäÖÆÊÔ¼Á£»ÓÐÖ¤±ê×¼ÑùÆ·	231	Ã«ÀïÇóË¹	10	Ò»°ãÃ³Ò×	1937	Ç§¿Ë	0	?	308,773
202105	38220090	ÆäËûÕï¶Ï»òÊµÑéÓÃÊÔ¼Á¼°ÅäÖÆÊÔ¼Á£»ÓÐÖ¤±ê×¼ÑùÆ·	232	Ä¦Âå¸ç	10	Ò»°ãÃ³Ò×	3507	Ç§¿Ë	0	?	4,630,211
202105	38220090	ÆäËûÕï¶Ï»òÊµÑéÓÃÊÔ¼Á¼°ÅäÖÆÊÔ¼Á£»ÓÐÖ¤±ê×¼ÑùÆ·	233	ÄªÉ£±È¿Ë	10	Ò»°ãÃ³Ò×	1671	Ç§¿Ë	0	?	1,247,515
202105	38220090	ÆäËûÕï¶Ï»òÊµÑéÓÃÊÔ¼Á¼°ÅäÖÆÊÔ¼Á£»ÓÐÖ¤±ê×¼ÑùÆ·	234	ÄÉÃ×±ÈÑÇ	10	Ò»°ãÃ³Ò×	907	Ç§¿Ë	0	?	3,125,943
202105	38220090	ÆäËûÕï¶Ï»òÊµÑéÓÃÊÔ¼Á¼°ÅäÖÆÊÔ¼Á£»ÓÐÖ¤±ê×¼ÑùÆ·	235	ÄáÈÕ¶û	10	Ò»°ãÃ³Ò×	50	Ç§¿Ë	0	?	13,784
202105	38220090	ÆäËûÕï¶Ï»òÊµÑéÓÃÊÔ¼Á¼°ÅäÖÆÊÔ¼Á£»ÓÐÖ¤±ê×¼ÑùÆ·	236	ÄáÈÕÀûÑÇ	10	Ò»°ãÃ³Ò×	29706	Ç§¿Ë	0	?	3,622,808
202105	38220090	ÆäËûÕï¶Ï»òÊµÑéÓÃÊÔ¼Á¼°ÅäÖÆÊÔ¼Á£»ÓÐÖ¤±ê×¼ÑùÆ·	238	Â¬Íú´ï	10	Ò»°ãÃ³Ò×	2293	Ç§¿Ë	0	?	649,864
202105	38220090	ÆäËûÕï¶Ï»òÊµÑéÓÃÊÔ¼Á¼°ÅäÖÆÊÔ¼Á£»ÓÐÖ¤±ê×¼ÑùÆ·	240	ÈûÄÚ¼Ó¶û	10	Ò»°ãÃ³Ò×	13357	Ç§¿Ë	0	?	80,452
202105	38220090	ÆäËûÕï¶Ï»òÊµÑéÓÃÊÔ¼Á¼°ÅäÖÆÊÔ¼Á£»ÓÐÖ¤±ê×¼ÑùÆ·	241	ÈûÉà¶û	10	Ò»°ãÃ³Ò×	3025	Ç§¿Ë	0	?	1,499,348
202105	38220090	ÆäËûÕï¶Ï»òÊµÑéÓÃÊÔ¼Á¼°ÅäÖÆÊÔ¼Á£»ÓÐÖ¤±ê×¼ÑùÆ·	242	ÈûÀ­Àû°º	10	Ò»°ãÃ³Ò×	15	Ç§¿Ë	0	?	20,764
202105	38220090	ÆäËûÕï¶Ï»òÊµÑéÓÃÊÔ¼Á¼°ÅäÖÆÊÔ¼Á£»ÓÐÖ¤±ê×¼ÑùÆ·	243	Ë÷ÂíÀï	10	Ò»°ãÃ³Ò×	2100	Ç§¿Ë	0	?	16,792
202105	38220090	ÆäËûÕï¶Ï»òÊµÑéÓÃÊÔ¼Á¼°ÅäÖÆÊÔ¼Á£»ÓÐÖ¤±ê×¼ÑùÆ·	244	ÄÏ·Ç	10	Ò»°ãÃ³Ò×	1178	Ç§¿Ë	0	?	1,229,641
202105	38220090	ÆäËûÕï¶Ï»òÊµÑéÓÃÊÔ¼Á¼°ÅäÖÆÊÔ¼Á£»ÓÐÖ¤±ê×¼ÑùÆ·	246	ËÕµ¤	10	Ò»°ãÃ³Ò×	2024	Ç§¿Ë	0	?	794,158
202105	38220090	ÆäËûÕï¶Ï»òÊµÑéÓÃÊÔ¼Á¼°ÅäÖÆÊÔ¼Á£»ÓÐÖ¤±ê×¼ÑùÆ·	247	Ì¹É£ÄáÑÇ	10	Ò»°ãÃ³Ò×	224	Ç§¿Ë	0	?	75,029
202105	38220090	ÆäËûÕï¶Ï»òÊµÑéÓÃÊÔ¼Á¼°ÅäÖÆÊÔ¼Á£»ÓÐÖ¤±ê×¼ÑùÆ·	248	¶à¸ç	10	Ò»°ãÃ³Ò×	33	Ç§¿Ë	0	?	9,773
202105	38220090	ÆäËûÕï¶Ï»òÊµÑéÓÃÊÔ¼Á¼°ÅäÖÆÊÔ¼Á£»ÓÐÖ¤±ê×¼ÑùÆ·	249	Í»ÄáË¹	10	Ò»°ãÃ³Ò×	418	Ç§¿Ë	0	?	852,502
202105	38220090	ÆäËûÕï¶Ï»òÊµÑéÓÃÊÔ¼Á¼°ÅäÖÆÊÔ¼Á£»ÓÐÖ¤±ê×¼ÑùÆ·	250	ÎÚ¸É´ï	10	Ò»°ãÃ³Ò×	8263	Ç§¿Ë	0	?	7,620,620
202105	38220090	ÆäËûÕï¶Ï»òÊµÑéÓÃÊÔ¼Á¼°ÅäÖÆÊÔ¼Á£»ÓÐÖ¤±ê×¼ÑùÆ·	251	²¼»ùÄÉ·¨Ë÷	10	Ò»°ãÃ³Ò×	150	Ç§¿Ë	0	?	34,384
202105	38220090	ÆäËûÕï¶Ï»òÊµÑéÓÃÊÔ¼Á¼°ÅäÖÆÊÔ¼Á£»ÓÐÖ¤±ê×¼ÑùÆ·	252	¸Õ¹û(½ð)	10	Ò»°ãÃ³Ò×	3617	Ç§¿Ë	0	?	569,594
202105	38220090	ÆäËûÕï¶Ï»òÊµÑéÓÃÊÔ¼Á¼°ÅäÖÆÊÔ¼Á£»ÓÐÖ¤±ê×¼ÑùÆ·	253	ÔÞ±ÈÑÇ	10	Ò»°ãÃ³Ò×	800	Ç§¿Ë	0	?	21,821
202105	38220090	ÆäËûÕï¶Ï»òÊµÑéÓÃÊÔ¼Á¼°ÅäÖÆÊÔ¼Á£»ÓÐÖ¤±ê×¼ÑùÆ·	254	½ò°Í²¼Î¤	10	Ò»°ãÃ³Ò×	1373	Ç§¿Ë	0	?	917,708
202105	38220090	ÆäËûÕï¶Ï»òÊµÑéÓÃÊÔ¼Á¼°ÅäÖÆÊÔ¼Á£»ÓÐÖ¤±ê×¼ÑùÆ·	258	¶òÁ¢ÌØÀïÑÇ	10	Ò»°ãÃ³Ò×	2	Ç§¿Ë	0	?	156,110
202105	38220090	ÆäËûÕï¶Ï»òÊµÑéÓÃÊÔ¼Á¼°ÅäÖÆÊÔ¼Á£»ÓÐÖ¤±ê×¼ÑùÆ·	260	ÄÏËÕµ¤¹²ºÍ¹ú	10	Ò»°ãÃ³Ò×	742	Ç§¿Ë	0	?	209,200
202105	38220090	ÆäËûÕï¶Ï»òÊµÑéÓÃÊÔ¼Á¼°ÅäÖÆÊÔ¼Á£»ÓÐÖ¤±ê×¼ÑùÆ·	301	±ÈÀûÊ±	10	Ò»°ãÃ³Ò×	10627	Ç§¿Ë	0	?	987,841
202105	38220090	ÆäËûÕï¶Ï»òÊµÑéÓÃÊÔ¼Á¼°ÅäÖÆÊÔ¼Á£»ÓÐÖ¤±ê×¼ÑùÆ·	302	µ¤Âó	10	Ò»°ãÃ³Ò×	1360	Ç§¿Ë	0	?	1,399,090
202105	38220090	ÆäËûÕï¶Ï»òÊµÑéÓÃÊÔ¼Á¼°ÅäÖÆÊÔ¼Á£»ÓÐÖ¤±ê×¼ÑùÆ·	303	Ó¢¹ú	10	Ò»°ãÃ³Ò×	18175	Ç§¿Ë	0	?	10,873,083
202105	38220090	ÆäËûÕï¶Ï»òÊµÑéÓÃÊÔ¼Á¼°ÅäÖÆÊÔ¼Á£»ÓÐÖ¤±ê×¼ÑùÆ·	304	µÂ¹ú	10	Ò»°ãÃ³Ò×	30631	Ç§¿Ë	0	?	17,579,717
202105	38220090	ÆäËûÕï¶Ï»òÊµÑéÓÃÊÔ¼Á¼°ÅäÖÆÊÔ¼Á£»ÓÐÖ¤±ê×¼ÑùÆ·	305	·¨¹ú	10	Ò»°ãÃ³Ò×	14777	Ç§¿Ë	0	?	18,088,261
202105	38220090	ÆäËûÕï¶Ï»òÊµÑéÓÃÊÔ¼Á¼°ÅäÖÆÊÔ¼Á£»ÓÐÖ¤±ê×¼ÑùÆ·	306	°®¶ûÀ¼	10	Ò»°ãÃ³Ò×	72	Ç§¿Ë	0	?	168,866
202105	38220090	ÆäËûÕï¶Ï»òÊµÑéÓÃÊÔ¼Á¼°ÅäÖÆÊÔ¼Á£»ÓÐÖ¤±ê×¼ÑùÆ·	307	Òâ´óÀû	10	Ò»°ãÃ³Ò×	28366	Ç§¿Ë	0	?	20,578,677
202105	38220090	ÆäËûÕï¶Ï»òÊµÑéÓÃÊÔ¼Á¼°ÅäÖÆÊÔ¼Á£»ÓÐÖ¤±ê×¼ÑùÆ·	309	ºÉÀ¼	10	Ò»°ãÃ³Ò×	29856	Ç§¿Ë	0	?	12,337,527
202105	38220090	ÆäËûÕï¶Ï»òÊµÑéÓÃÊÔ¼Á¼°ÅäÖÆÊÔ¼Á£»ÓÐÖ¤±ê×¼ÑùÆ·	310	Ï£À°	10	Ò»°ãÃ³Ò×	6193	Ç§¿Ë	0	?	3,436,114
202105	38220090	ÆäËûÕï¶Ï»òÊµÑéÓÃÊÔ¼Á¼°ÅäÖÆÊÔ¼Á£»ÓÐÖ¤±ê×¼ÑùÆ·	311	ÆÏÌÑÑÀ	10	Ò»°ãÃ³Ò×	2814	Ç§¿Ë	0	?	646,902
202105	38220090	ÆäËûÕï¶Ï»òÊµÑéÓÃÊÔ¼Á¼°ÅäÖÆÊÔ¼Á£»ÓÐÖ¤±ê×¼ÑùÆ·	312	Î÷°àÑÀ	10	Ò»°ãÃ³Ò×	14918	Ç§¿Ë	0	?	3,806,067
202105	38220090	ÆäËûÕï¶Ï»òÊµÑéÓÃÊÔ¼Á¼°ÅäÖÆÊÔ¼Á£»ÓÐÖ¤±ê×¼ÑùÆ·	313	°¢¶û°ÍÄáÑÇ	10	Ò»°ãÃ³Ò×	868	Ç§¿Ë	0	?	168,012
202105	38220090	ÆäËûÕï¶Ï»òÊµÑéÓÃÊÔ¼Á¼°ÅäÖÆÊÔ¼Á£»ÓÐÖ¤±ê×¼ÑùÆ·	315	°ÂµØÀû	10	Ò»°ãÃ³Ò×	583	Ç§¿Ë	0	?	459,174
202105	38220090	ÆäËûÕï¶Ï»òÊµÑéÓÃÊÔ¼Á¼°ÅäÖÆÊÔ¼Á£»ÓÐÖ¤±ê×¼ÑùÆ·	316	±£¼ÓÀûÑÇ	10	Ò»°ãÃ³Ò×	479	Ç§¿Ë	0	?	379,476
202105	38220090	ÆäËûÕï¶Ï»òÊµÑéÓÃÊÔ¼Á¼°ÅäÖÆÊÔ¼Á£»ÓÐÖ¤±ê×¼ÑùÆ·	318	·ÒÀ¼	10	Ò»°ãÃ³Ò×	18	Ç§¿Ë	0	?	10,924
202105	38220090	ÆäËûÕï¶Ï»òÊµÑéÓÃÊÔ¼Á¼°ÅäÖÆÊÔ¼Á£»ÓÐÖ¤±ê×¼ÑùÆ·	321	ÐÙÑÀÀû	10	Ò»°ãÃ³Ò×	2594	Ç§¿Ë	0	?	3,008,910
202105	38220090	ÆäËûÕï¶Ï»òÊµÑéÓÃÊÔ¼Á¼°ÅäÖÆÊÔ¼Á£»ÓÐÖ¤±ê×¼ÑùÆ·	326	Å²Íþ	10	Ò»°ãÃ³Ò×	4	Ç§¿Ë	0	?	52,373
202105	38220090	ÆäËûÕï¶Ï»òÊµÑéÓÃÊÔ¼Á¼°ÅäÖÆÊÔ¼Á£»ÓÐÖ¤±ê×¼ÑùÆ·	327	²¨À¼	10	Ò»°ãÃ³Ò×	5184	Ç§¿Ë	0	?	3,743,407
202105	38220090	ÆäËûÕï¶Ï»òÊµÑéÓÃÊÔ¼Á¼°ÅäÖÆÊÔ¼Á£»ÓÐÖ¤±ê×¼ÑùÆ·	328	ÂÞÂíÄáÑÇ	10	Ò»°ãÃ³Ò×	44706	Ç§¿Ë	0	?	2,667,753
202105	38220090	ÆäËûÕï¶Ï»òÊµÑéÓÃÊÔ¼Á¼°ÅäÖÆÊÔ¼Á£»ÓÐÖ¤±ê×¼ÑùÆ·	330	Èðµä	10	Ò»°ãÃ³Ò×	6423	Ç§¿Ë	0	?	2,480,288
202105	38220090	ÆäËûÕï¶Ï»òÊµÑéÓÃÊÔ¼Á¼°ÅäÖÆÊÔ¼Á£»ÓÐÖ¤±ê×¼ÑùÆ·	331	ÈðÊ¿	10	Ò»°ãÃ³Ò×	301	Ç§¿Ë	0	?	149,756
202105	38220090	ÆäËûÕï¶Ï»òÊµÑéÓÃÊÔ¼Á¼°ÅäÖÆÊÔ¼Á£»ÓÐÖ¤±ê×¼ÑùÆ·	334	°®É³ÄáÑÇ	10	Ò»°ãÃ³Ò×	5546	Ç§¿Ë	0	?	1,538,154
202105	38220090	ÆäËûÕï¶Ï»òÊµÑéÓÃÊÔ¼Á¼°ÅäÖÆÊÔ¼Á£»ÓÐÖ¤±ê×¼ÑùÆ·	335	À­ÍÑÎ¬ÑÇ	10	Ò»°ãÃ³Ò×	1918	Ç§¿Ë	0	?	6,263,327
202105	38220090	ÆäËûÕï¶Ï»òÊµÑéÓÃÊÔ¼Á¼°ÅäÖÆÊÔ¼Á£»ÓÐÖ¤±ê×¼ÑùÆ·	336	Á¢ÌÕÍð	10	Ò»°ãÃ³Ò×	3642	Ç§¿Ë	0	?	3,658,307
202105	38220090	ÆäËûÕï¶Ï»òÊµÑéÓÃÊÔ¼Á¼°ÅäÖÆÊÔ¼Á£»ÓÐÖ¤±ê×¼ÑùÆ·	337	¸ñÂ³¼ªÑÇ	10	Ò»°ãÃ³Ò×	381	Ç§¿Ë	0	?	21,946
202105	38220090	ÆäËûÕï¶Ï»òÊµÑéÓÃÊÔ¼Á¼°ÅäÖÆÊÔ¼Á£»ÓÐÖ¤±ê×¼ÑùÆ·	338	ÑÇÃÀÄáÑÇ	10	Ò»°ãÃ³Ò×	610	Ç§¿Ë	0	?	3,233
202105	38220090	ÆäËûÕï¶Ï»òÊµÑéÓÃÊÔ¼Á¼°ÅäÖÆÊÔ¼Á£»ÓÐÖ¤±ê×¼ÑùÆ·	339	°¢Èû°Ý½®	10	Ò»°ãÃ³Ò×	70	Ç§¿Ë	0	?	113,694
202105	38220090	ÆäËûÕï¶Ï»òÊµÑéÓÃÊÔ¼Á¼°ÅäÖÆÊÔ¼Á£»ÓÐÖ¤±ê×¼ÑùÆ·	340	°×¶íÂÞË¹	10	Ò»°ãÃ³Ò×	806	Ç§¿Ë	0	?	590,234
202105	38220090	ÆäËûÕï¶Ï»òÊµÑéÓÃÊÔ¼Á¼°ÅäÖÆÊÔ¼Á£»ÓÐÖ¤±ê×¼ÑùÆ·	343	Ä¦¶û¶àÍß	10	Ò»°ãÃ³Ò×	224	Ç§¿Ë	0	?	98,642
202105	38220090	ÆäËûÕï¶Ï»òÊµÑéÓÃÊÔ¼Á¼°ÅäÖÆÊÔ¼Á£»ÓÐÖ¤±ê×¼ÑùÆ·	344	¶íÂÞË¹Áª°î	10	Ò»°ãÃ³Ò×	62389	Ç§¿Ë	0	?	13,368,646
202105	38220090	ÆäËûÕï¶Ï»òÊµÑéÓÃÊÔ¼Á¼°ÅäÖÆÊÔ¼Á£»ÓÐÖ¤±ê×¼ÑùÆ·	347	ÎÚ¿ËÀ¼	10	Ò»°ãÃ³Ò×	11316	Ç§¿Ë	0	?	3,533,612
202105	38220090	ÆäËûÕï¶Ï»òÊµÑéÓÃÊÔ¼Á¼°ÅäÖÆÊÔ¼Á£»ÓÐÖ¤±ê×¼ÑùÆ·	350	Ë¹ÂåÎÄÄáÑÇ	10	Ò»°ãÃ³Ò×	1336	Ç§¿Ë	0	?	833,513
202105	38220090	ÆäËûÕï¶Ï»òÊµÑéÓÃÊÔ¼Á¼°ÅäÖÆÊÔ¼Á£»ÓÐÖ¤±ê×¼ÑùÆ·	351	¿ËÂÞµØÑÇ	10	Ò»°ãÃ³Ò×	239	Ç§¿Ë	0	?	209,128
202105	38220090	ÆäËûÕï¶Ï»òÊµÑéÓÃÊÔ¼Á¼°ÅäÖÆÊÔ¼Á£»ÓÐÖ¤±ê×¼ÑùÆ·	352	½Ý¿Ë	10	Ò»°ãÃ³Ò×	2887	Ç§¿Ë	0	?	1,919,862
202105	38220090	ÆäËûÕï¶Ï»òÊµÑéÓÃÊÔ¼Á¼°ÅäÖÆÊÔ¼Á£»ÓÐÖ¤±ê×¼ÑùÆ·	353	Ë¹Âå·¥¿Ë	10	Ò»°ãÃ³Ò×	926	Ç§¿Ë	0	?	232,594
202105	38220090	ÆäËûÕï¶Ï»òÊµÑéÓÃÊÔ¼Á¼°ÅäÖÆÊÔ¼Á£»ÓÐÖ¤±ê×¼ÑùÆ·	354	±±ÂíÆä¶Ù¹²ºÍ¹ú	10	Ò»°ãÃ³Ò×	832	Ç§¿Ë	0	?	225,722
202105	38220090	ÆäËûÕï¶Ï»òÊµÑéÓÃÊÔ¼Á¼°ÅäÖÆÊÔ¼Á£»ÓÐÖ¤±ê×¼ÑùÆ·	355	²¨ºÚ	10	Ò»°ãÃ³Ò×	6755	Ç§¿Ë	0	?	1,326,569
202105	38220090	ÆäËûÕï¶Ï»òÊµÑéÓÃÊÔ¼Á¼°ÅäÖÆÊÔ¼Á£»ÓÐÖ¤±ê×¼ÑùÆ·	358	Èû¶ûÎ¬ÑÇ	10	Ò»°ãÃ³Ò×	5998	Ç§¿Ë	0	?	9,807,005
202105	38220090	ÆäËûÕï¶Ï»òÊµÑéÓÃÊÔ¼Á¼°ÅäÖÆÊÔ¼Á£»ÓÐÖ¤±ê×¼ÑùÆ·	402	°¢¸ùÍ¢	10	Ò»°ãÃ³Ò×	68298	Ç§¿Ë	0	?	4,446,121
202105	38220090	ÆäËûÕï¶Ï»òÊµÑéÓÃÊÔ¼Á¼°ÅäÖÆÊÔ¼Á£»ÓÐÖ¤±ê×¼ÑùÆ·	408	¶àÃñ×å²£ÀûÎ¬ÑÇ¹ú	10	Ò»°ãÃ³Ò×	1223	Ç§¿Ë	0	?	438,294
202105	38220090	ÆäËûÕï¶Ï»òÊµÑéÓÃÊÔ¼Á¼°ÅäÖÆÊÔ¼Á£»ÓÐÖ¤±ê×¼ÑùÆ·	410	°ÍÎ÷	10	Ò»°ãÃ³Ò×	34498	Ç§¿Ë	0	?	1,883,485
202105	38220090	ÆäËûÕï¶Ï»òÊµÑéÓÃÊÔ¼Á¼°ÅäÖÆÊÔ¼Á£»ÓÐÖ¤±ê×¼ÑùÆ·	412	ÖÇÀû	10	Ò»°ãÃ³Ò×	53492	Ç§¿Ë	0	?	12,762,221
202105	38220090	ÆäËûÕï¶Ï»òÊµÑéÓÃÊÔ¼Á¼°ÅäÖÆÊÔ¼Á£»ÓÐÖ¤±ê×¼ÑùÆ·	413	¸çÂ×±ÈÑÇ	10	Ò»°ãÃ³Ò×	67343	Ç§¿Ë	0	?	6,862,081
202105	38220090	ÆäËûÕï¶Ï»òÊµÑéÓÃÊÔ¼Á¼°ÅäÖÆÊÔ¼Á£»ÓÐÖ¤±ê×¼ÑùÆ·	414	¶àÃ×Äá¿Ë	10	Ò»°ãÃ³Ò×	15	Ç§¿Ë	0	?	5,339
202105	38220090	ÆäËûÕï¶Ï»òÊµÑéÓÃÊÔ¼Á¼°ÅäÖÆÊÔ¼Á£»ÓÐÖ¤±ê×¼ÑùÆ·	415	¸çË¹´ïÀè¼Ó	10	Ò»°ãÃ³Ò×	1923	Ç§¿Ë	0	?	100,655
202105	38220090	ÆäËûÕï¶Ï»òÊµÑéÓÃÊÔ¼Á¼°ÅäÖÆÊÔ¼Á£»ÓÐÖ¤±ê×¼ÑùÆ·	416	¹Å°Í	10	Ò»°ãÃ³Ò×	13155	Ç§¿Ë	0	?	11,644,186
202105	38220090	ÆäËûÕï¶Ï»òÊµÑéÓÃÊÔ¼Á¼°ÅäÖÆÊÔ¼Á£»ÓÐÖ¤±ê×¼ÑùÆ·	418	¶àÃ×Äá¼Ó¹²ºÍ¹ú	10	Ò»°ãÃ³Ò×	7455	Ç§¿Ë	0	?	455,178
202105	38220090	ÆäËûÕï¶Ï»òÊµÑéÓÃÊÔ¼Á¼°ÅäÖÆÊÔ¼Á£»ÓÐÖ¤±ê×¼ÑùÆ·	419	¶ò¹Ï¶à¶û	10	Ò»°ãÃ³Ò×	65445	Ç§¿Ë	0	?	3,360,062
202105	38220090	ÆäËûÕï¶Ï»òÊµÑéÓÃÊÔ¼Á¼°ÅäÖÆÊÔ¼Á£»ÓÐÖ¤±ê×¼ÑùÆ·	423	Î£µØÂíÀ­	10	Ò»°ãÃ³Ò×	129	Ç§¿Ë	0	?	269,233
202105	38220090	ÆäËûÕï¶Ï»òÊµÑéÓÃÊÔ¼Á¼°ÅäÖÆÊÔ¼Á£»ÓÐÖ¤±ê×¼ÑùÆ·	424	¹çÑÇÄÇ	10	Ò»°ãÃ³Ò×	42	Ç§¿Ë	0	?	32,323
202105	38220090	ÆäËûÕï¶Ï»òÊµÑéÓÃÊÔ¼Á¼°ÅäÖÆÊÔ¼Á£»ÓÐÖ¤±ê×¼ÑùÆ·	425	º£µØ	10	Ò»°ãÃ³Ò×	87	Ç§¿Ë	0	?	7,711
202105	38220090	ÆäËûÕï¶Ï»òÊµÑéÓÃÊÔ¼Á¼°ÅäÖÆÊÔ¼Á£»ÓÐÖ¤±ê×¼ÑùÆ·	426	ºé¶¼À­Ë¹	10	Ò»°ãÃ³Ò×	2069	Ç§¿Ë	0	?	606,911
202105	38220090	ÆäËûÕï¶Ï»òÊµÑéÓÃÊÔ¼Á¼°ÅäÖÆÊÔ¼Á£»ÓÐÖ¤±ê×¼ÑùÆ·	427	ÑÀÂò¼Ó	10	Ò»°ãÃ³Ò×	516	Ç§¿Ë	0	?	6,283
202105	38220090	ÆäËûÕï¶Ï»òÊµÑéÓÃÊÔ¼Á¼°ÅäÖÆÊÔ¼Á£»ÓÐÖ¤±ê×¼ÑùÆ·	429	Ä«Î÷¸ç	10	Ò»°ãÃ³Ò×	31902	Ç§¿Ë	0	?	870,133
202105	38220090	ÆäËûÕï¶Ï»òÊµÑéÓÃÊÔ¼Á¼°ÅäÖÆÊÔ¼Á£»ÓÐÖ¤±ê×¼ÑùÆ·	432	°ÍÄÃÂí	10	Ò»°ãÃ³Ò×	22708	Ç§¿Ë	0	?	1,481,830
202105	38220090	ÆäËûÕï¶Ï»òÊµÑéÓÃÊÔ¼Á¼°ÅäÖÆÊÔ¼Á£»ÓÐÖ¤±ê×¼ÑùÆ·	433	°ÍÀ­¹ç	10	Ò»°ãÃ³Ò×	274	Ç§¿Ë	0	?	334,999
202105	38220090	ÆäËûÕï¶Ï»òÊµÑéÓÃÊÔ¼Á¼°ÅäÖÆÊÔ¼Á£»ÓÐÖ¤±ê×¼ÑùÆ·	434	ÃØÂ³	10	Ò»°ãÃ³Ò×	86957	Ç§¿Ë	0	?	11,245,821
202105	38220090	ÆäËûÕï¶Ï»òÊµÑéÓÃÊÔ¼Á¼°ÅäÖÆÊÔ¼Á£»ÓÐÖ¤±ê×¼ÑùÆ·	440	Èø¶ûÍß¶à	10	Ò»°ãÃ³Ò×	18733	Ç§¿Ë	0	?	675,574
202105	38220090	ÆäËûÕï¶Ï»òÊµÑéÓÃÊÔ¼Á¼°ÅäÖÆÊÔ¼Á£»ÓÐÖ¤±ê×¼ÑùÆ·	442	ÌØÁ¢Äá´ïºÍ¶à°Í¸ç	10	Ò»°ãÃ³Ò×	7797	Ç§¿Ë	0	?	147,477
202105	38220090	ÆäËûÕï¶Ï»òÊµÑéÓÃÊÔ¼Á¼°ÅäÖÆÊÔ¼Á£»ÓÐÖ¤±ê×¼ÑùÆ·	444	ÎÚÀ­¹ç	10	Ò»°ãÃ³Ò×	8381	Ç§¿Ë	0	?	1,053,007
202105	38220090	ÆäËûÕï¶Ï»òÊµÑéÓÃÊÔ¼Á¼°ÅäÖÆÊÔ¼Á£»ÓÐÖ¤±ê×¼ÑùÆ·	445	Î¯ÄÚÈðÀ­	10	Ò»°ãÃ³Ò×	12977	Ç§¿Ë	0	?	558,637
202105	38220090	ÆäËûÕï¶Ï»òÊµÑéÓÃÊÔ¼Á¼°ÅäÖÆÊÔ¼Á£»ÓÐÖ¤±ê×¼ÑùÆ·	501	¼ÓÄÃ´ó	10	Ò»°ãÃ³Ò×	2359	Ç§¿Ë	0	?	1,296,627
202105	38220090	ÆäËûÕï¶Ï»òÊµÑéÓÃÊÔ¼Á¼°ÅäÖÆÊÔ¼Á£»ÓÐÖ¤±ê×¼ÑùÆ·	502	ÃÀ¹ú	10	Ò»°ãÃ³Ò×	62712	Ç§¿Ë	0	?	57,552,711
202105	38220090	ÆäËûÕï¶Ï»òÊµÑéÓÃÊÔ¼Á¼°ÅäÖÆÊÔ¼Á£»ÓÐÖ¤±ê×¼ÑùÆ·	601	°Ä´óÀûÑÇ	10	Ò»°ãÃ³Ò×	58	Ç§¿Ë	0	?	1,167,642
202105	38220090	ÆäËûÕï¶Ï»òÊµÑéÓÃÊÔ¼Á¼°ÅäÖÆÊÔ¼Á£»ÓÐÖ¤±ê×¼ÑùÆ·	603	ì³¼Ã	10	Ò»°ãÃ³Ò×	34	Ç§¿Ë	0	?	23,486
202105	38220090	ÆäËûÕï¶Ï»òÊµÑéÓÃÊÔ¼Á¼°ÅäÖÆÊÔ¼Á£»ÓÐÖ¤±ê×¼ÑùÆ·	609	ÐÂÎ÷À¼	10	Ò»°ãÃ³Ò×	9	Ç§¿Ë	0	?	61,296
202105	38220090	ÆäËûÕï¶Ï»òÊµÑéÓÃÊÔ¼Á¼°ÅäÖÆÊÔ¼Á£»ÓÐÖ¤±ê×¼ÑùÆ·	611	°Í²¼ÑÇÐÂ¼¸ÄÚÑÇ	10	Ò»°ãÃ³Ò×	8550	Ç§¿Ë	0	?	3,199,548
202106	38220090	ÆäËûÕï¶Ï»òÊµÑéÓÃÊÔ¼Á¼°ÅäÖÆÊÔ¼Á£»ÓÐÖ¤±ê×¼ÑùÆ·	101	°¢¸»º¹	10	Ò»°ãÃ³Ò×	475	Ç§¿Ë	0	?	638,166
202106	38220090	ÆäËûÕï¶Ï»òÊµÑéÓÃÊÔ¼Á¼°ÅäÖÆÊÔ¼Á£»ÓÐÖ¤±ê×¼ÑùÆ·	102	°ÍÁÖ	10	Ò»°ãÃ³Ò×	22387	Ç§¿Ë	0	?	2,726,845
202106	38220090	ÆäËûÕï¶Ï»òÊµÑéÓÃÊÔ¼Á¼°ÅäÖÆÊÔ¼Á£»ÓÐÖ¤±ê×¼ÑùÆ·	103	ÃÏ¼ÓÀ­¹ú	10	Ò»°ãÃ³Ò×	1741	Ç§¿Ë	0	?	989,439
202106	38220090	ÆäËûÕï¶Ï»òÊµÑéÓÃÊÔ¼Á¼°ÅäÖÆÊÔ¼Á£»ÓÐÖ¤±ê×¼ÑùÆ·	106	Ãåµé	10	Ò»°ãÃ³Ò×	6620	Ç§¿Ë	0	?	1,847,735
202106	38220090	ÆäËûÕï¶Ï»òÊµÑéÓÃÊÔ¼Á¼°ÅäÖÆÊÔ¼Á£»ÓÐÖ¤±ê×¼ÑùÆ·	107	¼íÆÒÕ¯	10	Ò»°ãÃ³Ò×	8765	Ç§¿Ë	0	?	1,611,887
202106	38220090	ÆäËûÕï¶Ï»òÊµÑéÓÃÊÔ¼Á¼°ÅäÖÆÊÔ¼Á£»ÓÐÖ¤±ê×¼ÑùÆ·	108	ÈûÆÖÂ·Ë¹	10	Ò»°ãÃ³Ò×	993	Ç§¿Ë	0	?	872,620
202106	38220090	ÆäËûÕï¶Ï»òÊµÑéÓÃÊÔ¼Á¼°ÅäÖÆÊÔ¼Á£»ÓÐÖ¤±ê×¼ÑùÆ·	110	ÖÐ¹úÏã¸Û	10	Ò»°ãÃ³Ò×	70967	Ç§¿Ë	0	?	29,197,285
202106	38220090	ÆäËûÕï¶Ï»òÊµÑéÓÃÊÔ¼Á¼°ÅäÖÆÊÔ¼Á£»ÓÐÖ¤±ê×¼ÑùÆ·	111	Ó¡¶È	10	Ò»°ãÃ³Ò×	406797	Ç§¿Ë	0	?	22,827,741
202106	38220090	ÆäËûÕï¶Ï»òÊµÑéÓÃÊÔ¼Á¼°ÅäÖÆÊÔ¼Á£»ÓÐÖ¤±ê×¼ÑùÆ·	112	Ó¡¶ÈÄáÎ÷ÑÇ	10	Ò»°ãÃ³Ò×	102623	Ç§¿Ë	0	?	24,668,392
202106	38220090	ÆäËûÕï¶Ï»òÊµÑéÓÃÊÔ¼Á¼°ÅäÖÆÊÔ¼Á£»ÓÐÖ¤±ê×¼ÑùÆ·	113	ÒÁÀÊ	10	Ò»°ãÃ³Ò×	988	Ç§¿Ë	0	?	276,290
202106	38220090	ÆäËûÕï¶Ï»òÊµÑéÓÃÊÔ¼Á¼°ÅäÖÆÊÔ¼Á£»ÓÐÖ¤±ê×¼ÑùÆ·	114	ÒÁÀ­¿Ë	10	Ò»°ãÃ³Ò×	27362	Ç§¿Ë	0	?	14,742,036
202106	38220090	ÆäËûÕï¶Ï»òÊµÑéÓÃÊÔ¼Á¼°ÅäÖÆÊÔ¼Á£»ÓÐÖ¤±ê×¼ÑùÆ·	115	ÒÔÉ«ÁÐ	10	Ò»°ãÃ³Ò×	607	Ç§¿Ë	0	?	250,019
202106	38220090	ÆäËûÕï¶Ï»òÊµÑéÓÃÊÔ¼Á¼°ÅäÖÆÊÔ¼Á£»ÓÐÖ¤±ê×¼ÑùÆ·	116	ÈÕ±¾	10	Ò»°ãÃ³Ò×	116173	Ç§¿Ë	0	?	32,053,966
202106	38220090	ÆäËûÕï¶Ï»òÊµÑéÓÃÊÔ¼Á¼°ÅäÖÆÊÔ¼Á£»ÓÐÖ¤±ê×¼ÑùÆ·	117	Ô¼µ©	10	Ò»°ãÃ³Ò×	20892	Ç§¿Ë	0	?	7,873,389
202106	38220090	ÆäËûÕï¶Ï»òÊµÑéÓÃÊÔ¼Á¼°ÅäÖÆÊÔ¼Á£»ÓÐÖ¤±ê×¼ÑùÆ·	118	¿ÆÍþÌØ	10	Ò»°ãÃ³Ò×	475	Ç§¿Ë	0	?	149,038
202106	38220090	ÆäËûÕï¶Ï»òÊµÑéÓÃÊÔ¼Á¼°ÅäÖÆÊÔ¼Á£»ÓÐÖ¤±ê×¼ÑùÆ·	119	ÀÏÎÎ	10	Ò»°ãÃ³Ò×	594	Ç§¿Ë	0	?	772,312
202106	38220090	ÆäËûÕï¶Ï»òÊµÑéÓÃÊÔ¼Á¼°ÅäÖÆÊÔ¼Á£»ÓÐÖ¤±ê×¼ÑùÆ·	120	Àè°ÍÄÛ	10	Ò»°ãÃ³Ò×	1025	Ç§¿Ë	0	?	177,845
202106	38220090	ÆäËûÕï¶Ï»òÊµÑéÓÃÊÔ¼Á¼°ÅäÖÆÊÔ¼Á£»ÓÐÖ¤±ê×¼ÑùÆ·	121	ÖÐ¹ú°ÄÃÅ	10	Ò»°ãÃ³Ò×	1771	Ç§¿Ë	0	?	3,165,283
202106	38220090	ÆäËûÕï¶Ï»òÊµÑéÓÃÊÔ¼Á¼°ÅäÖÆÊÔ¼Á£»ÓÐÖ¤±ê×¼ÑùÆ·	122	ÂíÀ´Î÷ÑÇ	10	Ò»°ãÃ³Ò×	52987	Ç§¿Ë	0	?	15,797,469
202106	38220090	ÆäËûÕï¶Ï»òÊµÑéÓÃÊÔ¼Á¼°ÅäÖÆÊÔ¼Á£»ÓÐÖ¤±ê×¼ÑùÆ·	123	Âí¶û´ú·ò	10	Ò»°ãÃ³Ò×	5269	Ç§¿Ë	0	?	857,698
202106	38220090	ÆäËûÕï¶Ï»òÊµÑéÓÃÊÔ¼Á¼°ÅäÖÆÊÔ¼Á£»ÓÐÖ¤±ê×¼ÑùÆ·	124	ÃÉ¹Å	10	Ò»°ãÃ³Ò×	2488	Ç§¿Ë	0	?	3,520,988
202106	38220090	ÆäËûÕï¶Ï»òÊµÑéÓÃÊÔ¼Á¼°ÅäÖÆÊÔ¼Á£»ÓÐÖ¤±ê×¼ÑùÆ·	125	Äá²´¶ûÁª°îÃñÖ÷¹²ºÍ¹ú	10	Ò»°ãÃ³Ò×	3823	Ç§¿Ë	0	?	2,869,682
202106	38220090	ÆäËûÕï¶Ï»òÊµÑéÓÃÊÔ¼Á¼°ÅäÖÆÊÔ¼Á£»ÓÐÖ¤±ê×¼ÑùÆ·	125	Äá²´¶ûÁª°îÃñÖ÷¹²ºÍ¹ú	12	ÆäËû¾èÔùÎï×Ê	44	Ç§¿Ë	0	?	135,000
202106	38220090	ÆäËûÕï¶Ï»òÊµÑéÓÃÊÔ¼Á¼°ÅäÖÆÊÔ¼Á£»ÓÐÖ¤±ê×¼ÑùÆ·	126	°¢Âü	10	Ò»°ãÃ³Ò×	9006	Ç§¿Ë	0	?	1,546,412
202106	38220090	ÆäËûÕï¶Ï»òÊµÑéÓÃÊÔ¼Á¼°ÅäÖÆÊÔ¼Á£»ÓÐÖ¤±ê×¼ÑùÆ·	127	°Í»ùË¹Ì¹	10	Ò»°ãÃ³Ò×	133966	Ç§¿Ë	0	?	9,923,984
202106	38220090	ÆäËûÕï¶Ï»òÊµÑéÓÃÊÔ¼Á¼°ÅäÖÆÊÔ¼Á£»ÓÐÖ¤±ê×¼ÑùÆ·	128	°ÍÀÕË¹Ì¹	10	Ò»°ãÃ³Ò×	4910	Ç§¿Ë	0	?	22,658
202106	38220090	ÆäËûÕï¶Ï»òÊµÑéÓÃÊÔ¼Á¼°ÅäÖÆÊÔ¼Á£»ÓÐÖ¤±ê×¼ÑùÆ·	129	·ÆÂÉ±ö	10	Ò»°ãÃ³Ò×	78013	Ç§¿Ë	0	?	69,513,940
202106	38220090	ÆäËûÕï¶Ï»òÊµÑéÓÃÊÔ¼Á¼°ÅäÖÆÊÔ¼Á£»ÓÐÖ¤±ê×¼ÑùÆ·	130	¿¨Ëþ¶û	10	Ò»°ãÃ³Ò×	6029	Ç§¿Ë	0	?	719,957
202106	38220090	ÆäËûÕï¶Ï»òÊµÑéÓÃÊÔ¼Á¼°ÅäÖÆÊÔ¼Á£»ÓÐÖ¤±ê×¼ÑùÆ·	131	É³ÌØ°¢À­²®	10	Ò»°ãÃ³Ò×	10537	Ç§¿Ë	0	?	5,146,684
202106	38220090	ÆäËûÕï¶Ï»òÊµÑéÓÃÊÔ¼Á¼°ÅäÖÆÊÔ¼Á£»ÓÐÖ¤±ê×¼ÑùÆ·	132	ÐÂ¼ÓÆÂ	10	Ò»°ãÃ³Ò×	6670	Ç§¿Ë	0	?	14,666,450
202106	38220090	ÆäËûÕï¶Ï»òÊµÑéÓÃÊÔ¼Á¼°ÅäÖÆÊÔ¼Á£»ÓÐÖ¤±ê×¼ÑùÆ·	133	º«¹ú	10	Ò»°ãÃ³Ò×	34906	Ç§¿Ë	0	?	6,019,918
202106	38220090	ÆäËûÕï¶Ï»òÊµÑéÓÃÊÔ¼Á¼°ÅäÖÆÊÔ¼Á£»ÓÐÖ¤±ê×¼ÑùÆ·	134	Ë¹ÀïÀ¼¿¨	10	Ò»°ãÃ³Ò×	6913	Ç§¿Ë	0	?	2,131,538
202106	38220090	ÆäËûÕï¶Ï»òÊµÑéÓÃÊÔ¼Á¼°ÅäÖÆÊÔ¼Á£»ÓÐÖ¤±ê×¼ÑùÆ·	136	Ì©¹ú	10	Ò»°ãÃ³Ò×	102992	Ç§¿Ë	0	?	44,889,220
202106	38220090	ÆäËûÕï¶Ï»òÊµÑéÓÃÊÔ¼Á¼°ÅäÖÆÊÔ¼Á£»ÓÐÖ¤±ê×¼ÑùÆ·	137	ÍÁ¶úÆä	10	Ò»°ãÃ³Ò×	65208	Ç§¿Ë	0	?	3,534,693
202106	38220090	ÆäËûÕï¶Ï»òÊµÑéÓÃÊÔ¼Á¼°ÅäÖÆÊÔ¼Á£»ÓÐÖ¤±ê×¼ÑùÆ·	138	°¢ÁªÇõ	10	Ò»°ãÃ³Ò×	73521	Ç§¿Ë	0	?	34,976,552
202106	38220090	ÆäËûÕï¶Ï»òÊµÑéÓÃÊÔ¼Á¼°ÅäÖÆÊÔ¼Á£»ÓÐÖ¤±ê×¼ÑùÆ·	141	Ô½ÄÏ	10	Ò»°ãÃ³Ò×	83626	Ç§¿Ë	0	?	4,567,484
202106	38220090	ÆäËûÕï¶Ï»òÊµÑéÓÃÊÔ¼Á¼°ÅäÖÆÊÔ¼Á£»ÓÐÖ¤±ê×¼ÑùÆ·	143	ÖÐ¹úÌ¨Íå	10	Ò»°ãÃ³Ò×	424	Ç§¿Ë	0	?	1,543,916
202106	38220090	ÆäËûÕï¶Ï»òÊµÑéÓÃÊÔ¼Á¼°ÅäÖÆÊÔ¼Á£»ÓÐÖ¤±ê×¼ÑùÆ·	144	¶«µÛãë	10	Ò»°ãÃ³Ò×	128	Ç§¿Ë	0	?	648
202106	38220090	ÆäËûÕï¶Ï»òÊµÑéÓÃÊÔ¼Á¼°ÅäÖÆÊÔ¼Á£»ÓÐÖ¤±ê×¼ÑùÆ·	145	¹þÈø¿ËË¹Ì¹	10	Ò»°ãÃ³Ò×	83349	Ç§¿Ë	0	?	13,002,757
202106	38220090	ÆäËûÕï¶Ï»òÊµÑéÓÃÊÔ¼Á¼°ÅäÖÆÊÔ¼Á£»ÓÐÖ¤±ê×¼ÑùÆ·	146	¼ª¶û¼ªË¹Ë¹Ì¹	10	Ò»°ãÃ³Ò×	20107	Ç§¿Ë	0	?	659,926
202106	38220090	ÆäËûÕï¶Ï»òÊµÑéÓÃÊÔ¼Á¼°ÅäÖÆÊÔ¼Á£»ÓÐÖ¤±ê×¼ÑùÆ·	149	ÎÚ×È±ð¿ËË¹Ì¹	10	Ò»°ãÃ³Ò×	762	Ç§¿Ë	0	?	132,366
202106	38220090	ÆäËûÕï¶Ï»òÊµÑéÓÃÊÔ¼Á¼°ÅäÖÆÊÔ¼Á£»ÓÐÖ¤±ê×¼ÑùÆ·	201	°¢¶û¼°ÀûÑÇ	10	Ò»°ãÃ³Ò×	114918	Ç§¿Ë	0	?	2,359,572
202106	38220090	ÆäËûÕï¶Ï»òÊµÑéÓÃÊÔ¼Á¼°ÅäÖÆÊÔ¼Á£»ÓÐÖ¤±ê×¼ÑùÆ·	202	°²¸çÀ­	10	Ò»°ãÃ³Ò×	94	Ç§¿Ë	0	?	32,659
202106	38220090	ÆäËûÕï¶Ï»òÊµÑéÓÃÊÔ¼Á¼°ÅäÖÆÊÔ¼Á£»ÓÐÖ¤±ê×¼ÑùÆ·	203	±´Äþ	10	Ò»°ãÃ³Ò×	99	Ç§¿Ë	0	?	71,142
202106	38220090	ÆäËûÕï¶Ï»òÊµÑéÓÃÊÔ¼Á¼°ÅäÖÆÊÔ¼Á£»ÓÐÖ¤±ê×¼ÑùÆ·	204	²©´ÄÍßÄÉ	10	Ò»°ãÃ³Ò×	139	Ç§¿Ë	0	?	31,152
202106	38220090	ÆäËûÕï¶Ï»òÊµÑéÓÃÊÔ¼Á¼°ÅäÖÆÊÔ¼Á£»ÓÐÖ¤±ê×¼ÑùÆ·	205	²¼Â¡µÏ	10	Ò»°ãÃ³Ò×	31	Ç§¿Ë	0	?	27,763
202106	38220090	ÆäËûÕï¶Ï»òÊµÑéÓÃÊÔ¼Á¼°ÅäÖÆÊÔ¼Á£»ÓÐÖ¤±ê×¼ÑùÆ·	206	¿¦ÂóÂ¡	10	Ò»°ãÃ³Ò×	758	Ç§¿Ë	0	?	1,769,713
202106	38220090	ÆäËûÕï¶Ï»òÊµÑéÓÃÊÔ¼Á¼°ÅäÖÆÊÔ¼Á£»ÓÐÖ¤±ê×¼ÑùÆ·	212	¿ÆÄ¦ÂÞ	12	ÆäËû¾èÔùÎï×Ê	67	Ç§¿Ë	0	?	200,000
202106	38220090	ÆäËûÕï¶Ï»òÊµÑéÓÃÊÔ¼Á¼°ÅäÖÆÊÔ¼Á£»ÓÐÖ¤±ê×¼ÑùÆ·	214	¼ª²¼Ìá	10	Ò»°ãÃ³Ò×	20	Ç§¿Ë	0	?	20,240
202106	38220090	ÆäËûÕï¶Ï»òÊµÑéÓÃÊÔ¼Á¼°ÅäÖÆÊÔ¼Á£»ÓÐÖ¤±ê×¼ÑùÆ·	215	°£¼°	10	Ò»°ãÃ³Ò×	979	Ç§¿Ë	0	?	897,134
202106	38220090	ÆäËûÕï¶Ï»òÊµÑéÓÃÊÔ¼Á¼°ÅäÖÆÊÔ¼Á£»ÓÐÖ¤±ê×¼ÑùÆ·	217	°£Èû¶í±ÈÑÇ	10	Ò»°ãÃ³Ò×	1888	Ç§¿Ë	0	?	1,048,950
202106	38220090	ÆäËûÕï¶Ï»òÊµÑéÓÃÊÔ¼Á¼°ÅäÖÆÊÔ¼Á£»ÓÐÖ¤±ê×¼ÑùÆ·	218	¼ÓÅî	10	Ò»°ãÃ³Ò×	42	Ç§¿Ë	0	?	48,833
202106	38220090	ÆäËûÕï¶Ï»òÊµÑéÓÃÊÔ¼Á¼°ÅäÖÆÊÔ¼Á£»ÓÐÖ¤±ê×¼ÑùÆ·	220	¼ÓÄÉ	10	Ò»°ãÃ³Ò×	22500	Ç§¿Ë	0	?	800,130
202106	38220090	ÆäËûÕï¶Ï»òÊµÑéÓÃÊÔ¼Á¼°ÅäÖÆÊÔ¼Á£»ÓÐÖ¤±ê×¼ÑùÆ·	221	¼¸ÄÚÑÇ	10	Ò»°ãÃ³Ò×	1277	Ç§¿Ë	0	?	39,789
202106	38220090	ÆäËûÕï¶Ï»òÊµÑéÓÃÊÔ¼Á¼°ÅäÖÆÊÔ¼Á£»ÓÐÖ¤±ê×¼ÑùÆ·	223	¿ÆÌØµÏÍß	10	Ò»°ãÃ³Ò×	3638	Ç§¿Ë	0	?	68,150
202106	38220090	ÆäËûÕï¶Ï»òÊµÑéÓÃÊÔ¼Á¼°ÅäÖÆÊÔ¼Á£»ÓÐÖ¤±ê×¼ÑùÆ·	224	¿ÏÄáÑÇ	10	Ò»°ãÃ³Ò×	4936	Ç§¿Ë	0	?	10,105,306
202106	38220090	ÆäËûÕï¶Ï»òÊµÑéÓÃÊÔ¼Á¼°ÅäÖÆÊÔ¼Á£»ÓÐÖ¤±ê×¼ÑùÆ·	225	Àû±ÈÀïÑÇ	10	Ò»°ãÃ³Ò×	8	Ç§¿Ë	0	?	3,852
202106	38220090	ÆäËûÕï¶Ï»òÊµÑéÓÃÊÔ¼Á¼°ÅäÖÆÊÔ¼Á£»ÓÐÖ¤±ê×¼ÑùÆ·	226	Àû±ÈÑÇ	10	Ò»°ãÃ³Ò×	40	Ç§¿Ë	0	?	121,141
202106	38220090	ÆäËûÕï¶Ï»òÊµÑéÓÃÊÔ¼Á¼°ÅäÖÆÊÔ¼Á£»ÓÐÖ¤±ê×¼ÑùÆ·	227	Âí´ï¼ÓË¹¼Ó	10	Ò»°ãÃ³Ò×	1783	Ç§¿Ë	0	?	360,149
202106	38220090	ÆäËûÕï¶Ï»òÊµÑéÓÃÊÔ¼Á¼°ÅäÖÆÊÔ¼Á£»ÓÐÖ¤±ê×¼ÑùÆ·	228	ÂíÀ­Î¬	10	Ò»°ãÃ³Ò×	59	Ç§¿Ë	0	?	12,672
202106	38220090	ÆäËûÕï¶Ï»òÊµÑéÓÃÊÔ¼Á¼°ÅäÖÆÊÔ¼Á£»ÓÐÖ¤±ê×¼ÑùÆ·	229	ÂíÀï	10	Ò»°ãÃ³Ò×	1925	Ç§¿Ë	0	?	455,322
202106	38220090	ÆäËûÕï¶Ï»òÊµÑéÓÃÊÔ¼Á¼°ÅäÖÆÊÔ¼Á£»ÓÐÖ¤±ê×¼ÑùÆ·	230	Ã«ÀïËþÄáÑÇ	10	Ò»°ãÃ³Ò×	4050	Ç§¿Ë	0	?	21,975
202106	38220090	ÆäËûÕï¶Ï»òÊµÑéÓÃÊÔ¼Á¼°ÅäÖÆÊÔ¼Á£»ÓÐÖ¤±ê×¼ÑùÆ·	232	Ä¦Âå¸ç	10	Ò»°ãÃ³Ò×	9503	Ç§¿Ë	0	?	656,214
202106	38220090	ÆäËûÕï¶Ï»òÊµÑéÓÃÊÔ¼Á¼°ÅäÖÆÊÔ¼Á£»ÓÐÖ¤±ê×¼ÑùÆ·	233	ÄªÉ£±È¿Ë	10	Ò»°ãÃ³Ò×	9068	Ç§¿Ë	0	?	5,825,960
202106	38220090	ÆäËûÕï¶Ï»òÊµÑéÓÃÊÔ¼Á¼°ÅäÖÆÊÔ¼Á£»ÓÐÖ¤±ê×¼ÑùÆ·	234	ÄÉÃ×±ÈÑÇ	10	Ò»°ãÃ³Ò×	402	Ç§¿Ë	0	?	828,875
202106	38220090	ÆäËûÕï¶Ï»òÊµÑéÓÃÊÔ¼Á¼°ÅäÖÆÊÔ¼Á£»ÓÐÖ¤±ê×¼ÑùÆ·	236	ÄáÈÕÀûÑÇ	10	Ò»°ãÃ³Ò×	14403	Ç§¿Ë	0	?	3,960,609
202106	38220090	ÆäËûÕï¶Ï»òÊµÑéÓÃÊÔ¼Á¼°ÅäÖÆÊÔ¼Á£»ÓÐÖ¤±ê×¼ÑùÆ·	238	Â¬Íú´ï	10	Ò»°ãÃ³Ò×	18	Ç§¿Ë	0	?	4,882
202106	38220090	ÆäËûÕï¶Ï»òÊµÑéÓÃÊÔ¼Á¼°ÅäÖÆÊÔ¼Á£»ÓÐÖ¤±ê×¼ÑùÆ·	240	ÈûÄÚ¼Ó¶û	10	Ò»°ãÃ³Ò×	17049	Ç§¿Ë	0	?	94,926
202106	38220090	ÆäËûÕï¶Ï»òÊµÑéÓÃÊÔ¼Á¼°ÅäÖÆÊÔ¼Á£»ÓÐÖ¤±ê×¼ÑùÆ·	241	ÈûÉà¶û	10	Ò»°ãÃ³Ò×	76	Ç§¿Ë	0	?	123,245
202106	38220090	ÆäËûÕï¶Ï»òÊµÑéÓÃÊÔ¼Á¼°ÅäÖÆÊÔ¼Á£»ÓÐÖ¤±ê×¼ÑùÆ·	242	ÈûÀ­Àû°º	10	Ò»°ãÃ³Ò×	28	Ç§¿Ë	0	?	21,203
202106	38220090	ÆäËûÕï¶Ï»òÊµÑéÓÃÊÔ¼Á¼°ÅäÖÆÊÔ¼Á£»ÓÐÖ¤±ê×¼ÑùÆ·	243	Ë÷ÂíÀï	10	Ò»°ãÃ³Ò×	7925	Ç§¿Ë	0	?	280,736
202106	38220090	ÆäËûÕï¶Ï»òÊµÑéÓÃÊÔ¼Á¼°ÅäÖÆÊÔ¼Á£»ÓÐÖ¤±ê×¼ÑùÆ·	244	ÄÏ·Ç	10	Ò»°ãÃ³Ò×	547	Ç§¿Ë	0	?	3,761,146
202106	38220090	ÆäËûÕï¶Ï»òÊµÑéÓÃÊÔ¼Á¼°ÅäÖÆÊÔ¼Á£»ÓÐÖ¤±ê×¼ÑùÆ·	246	ËÕµ¤	10	Ò»°ãÃ³Ò×	896	Ç§¿Ë	0	?	321,156
202106	38220090	ÆäËûÕï¶Ï»òÊµÑéÓÃÊÔ¼Á¼°ÅäÖÆÊÔ¼Á£»ÓÐÖ¤±ê×¼ÑùÆ·	247	Ì¹É£ÄáÑÇ	10	Ò»°ãÃ³Ò×	56661	Ç§¿Ë	0	?	630,481
202106	38220090	ÆäËûÕï¶Ï»òÊµÑéÓÃÊÔ¼Á¼°ÅäÖÆÊÔ¼Á£»ÓÐÖ¤±ê×¼ÑùÆ·	248	¶à¸ç	10	Ò»°ãÃ³Ò×	175	Ç§¿Ë	0	?	51,403
202106	38220090	ÆäËûÕï¶Ï»òÊµÑéÓÃÊÔ¼Á¼°ÅäÖÆÊÔ¼Á£»ÓÐÖ¤±ê×¼ÑùÆ·	249	Í»ÄáË¹	10	Ò»°ãÃ³Ò×	2484	Ç§¿Ë	0	?	3,614,049
202106	38220090	ÆäËûÕï¶Ï»òÊµÑéÓÃÊÔ¼Á¼°ÅäÖÆÊÔ¼Á£»ÓÐÖ¤±ê×¼ÑùÆ·	250	ÎÚ¸É´ï	10	Ò»°ãÃ³Ò×	7536	Ç§¿Ë	0	?	5,534,020
202106	38220090	ÆäËûÕï¶Ï»òÊµÑéÓÃÊÔ¼Á¼°ÅäÖÆÊÔ¼Á£»ÓÐÖ¤±ê×¼ÑùÆ·	251	²¼»ùÄÉ·¨Ë÷	10	Ò»°ãÃ³Ò×	31	Ç§¿Ë	0	?	6,007
202106	38220090	ÆäËûÕï¶Ï»òÊµÑéÓÃÊÔ¼Á¼°ÅäÖÆÊÔ¼Á£»ÓÐÖ¤±ê×¼ÑùÆ·	252	¸Õ¹û(½ð)	10	Ò»°ãÃ³Ò×	3844	Ç§¿Ë	0	?	1,607,828
202106	38220090	ÆäËûÕï¶Ï»òÊµÑéÓÃÊÔ¼Á¼°ÅäÖÆÊÔ¼Á£»ÓÐÖ¤±ê×¼ÑùÆ·	253	ÔÞ±ÈÑÇ	10	Ò»°ãÃ³Ò×	77	Ç§¿Ë	0	?	299,942
202106	38220090	ÆäËûÕï¶Ï»òÊµÑéÓÃÊÔ¼Á¼°ÅäÖÆÊÔ¼Á£»ÓÐÖ¤±ê×¼ÑùÆ·	254	½ò°Í²¼Î¤	10	Ò»°ãÃ³Ò×	14713	Ç§¿Ë	0	?	1,830,352
202106	38220090	ÆäËûÕï¶Ï»òÊµÑéÓÃÊÔ¼Á¼°ÅäÖÆÊÔ¼Á£»ÓÐÖ¤±ê×¼ÑùÆ·	257	Ë¹ÍþÊ¿À¼	10	Ò»°ãÃ³Ò×	73	Ç§¿Ë	0	?	45,942
202106	38220090	ÆäËûÕï¶Ï»òÊµÑéÓÃÊÔ¼Á¼°ÅäÖÆÊÔ¼Á£»ÓÐÖ¤±ê×¼ÑùÆ·	258	¶òÁ¢ÌØÀïÑÇ	10	Ò»°ãÃ³Ò×	26	Ç§¿Ë	0	?	154,212
202106	38220090	ÆäËûÕï¶Ï»òÊµÑéÓÃÊÔ¼Á¼°ÅäÖÆÊÔ¼Á£»ÓÐÖ¤±ê×¼ÑùÆ·	260	ÄÏËÕµ¤¹²ºÍ¹ú	10	Ò»°ãÃ³Ò×	1	Ç§¿Ë	0	?	51,404
202106	38220090	ÆäËûÕï¶Ï»òÊµÑéÓÃÊÔ¼Á¼°ÅäÖÆÊÔ¼Á£»ÓÐÖ¤±ê×¼ÑùÆ·	301	±ÈÀûÊ±	10	Ò»°ãÃ³Ò×	711	Ç§¿Ë	0	?	671,847
202106	38220090	ÆäËûÕï¶Ï»òÊµÑéÓÃÊÔ¼Á¼°ÅäÖÆÊÔ¼Á£»ÓÐÖ¤±ê×¼ÑùÆ·	302	µ¤Âó	10	Ò»°ãÃ³Ò×	4284	Ç§¿Ë	0	?	2,511,220
202106	38220090	ÆäËûÕï¶Ï»òÊµÑéÓÃÊÔ¼Á¼°ÅäÖÆÊÔ¼Á£»ÓÐÖ¤±ê×¼ÑùÆ·	303	Ó¢¹ú	10	Ò»°ãÃ³Ò×	9990	Ç§¿Ë	0	?	12,609,151
202106	38220090	ÆäËûÕï¶Ï»òÊµÑéÓÃÊÔ¼Á¼°ÅäÖÆÊÔ¼Á£»ÓÐÖ¤±ê×¼ÑùÆ·	304	µÂ¹ú	10	Ò»°ãÃ³Ò×	15902	Ç§¿Ë	0	?	8,721,678
202106	38220090	ÆäËûÕï¶Ï»òÊµÑéÓÃÊÔ¼Á¼°ÅäÖÆÊÔ¼Á£»ÓÐÖ¤±ê×¼ÑùÆ·	305	·¨¹ú	10	Ò»°ãÃ³Ò×	12633	Ç§¿Ë	0	?	12,508,243
202106	38220090	ÆäËûÕï¶Ï»òÊµÑéÓÃÊÔ¼Á¼°ÅäÖÆÊÔ¼Á£»ÓÐÖ¤±ê×¼ÑùÆ·	306	°®¶ûÀ¼	10	Ò»°ãÃ³Ò×	122	Ç§¿Ë	0	?	384,591
202106	38220090	ÆäËûÕï¶Ï»òÊµÑéÓÃÊÔ¼Á¼°ÅäÖÆÊÔ¼Á£»ÓÐÖ¤±ê×¼ÑùÆ·	307	Òâ´óÀû	10	Ò»°ãÃ³Ò×	44186	Ç§¿Ë	0	?	12,905,778
202106	38220090	ÆäËûÕï¶Ï»òÊµÑéÓÃÊÔ¼Á¼°ÅäÖÆÊÔ¼Á£»ÓÐÖ¤±ê×¼ÑùÆ·	309	ºÉÀ¼	10	Ò»°ãÃ³Ò×	243028	Ç§¿Ë	0	?	16,318,243
202106	38220090	ÆäËûÕï¶Ï»òÊµÑéÓÃÊÔ¼Á¼°ÅäÖÆÊÔ¼Á£»ÓÐÖ¤±ê×¼ÑùÆ·	310	Ï£À°	10	Ò»°ãÃ³Ò×	5688	Ç§¿Ë	0	?	4,487,122
202106	38220090	ÆäËûÕï¶Ï»òÊµÑéÓÃÊÔ¼Á¼°ÅäÖÆÊÔ¼Á£»ÓÐÖ¤±ê×¼ÑùÆ·	311	ÆÏÌÑÑÀ	10	Ò»°ãÃ³Ò×	5195	Ç§¿Ë	0	?	1,658,312
202106	38220090	ÆäËûÕï¶Ï»òÊµÑéÓÃÊÔ¼Á¼°ÅäÖÆÊÔ¼Á£»ÓÐÖ¤±ê×¼ÑùÆ·	312	Î÷°àÑÀ	10	Ò»°ãÃ³Ò×	88489	Ç§¿Ë	0	?	6,913,020
202106	38220090	ÆäËûÕï¶Ï»òÊµÑéÓÃÊÔ¼Á¼°ÅäÖÆÊÔ¼Á£»ÓÐÖ¤±ê×¼ÑùÆ·	313	°¢¶û°ÍÄáÑÇ	10	Ò»°ãÃ³Ò×	783	Ç§¿Ë	0	?	106,669
202106	38220090	ÆäËûÕï¶Ï»òÊµÑéÓÃÊÔ¼Á¼°ÅäÖÆÊÔ¼Á£»ÓÐÖ¤±ê×¼ÑùÆ·	315	°ÂµØÀû	10	Ò»°ãÃ³Ò×	1706	Ç§¿Ë	0	?	911,565
202106	38220090	ÆäËûÕï¶Ï»òÊµÑéÓÃÊÔ¼Á¼°ÅäÖÆÊÔ¼Á£»ÓÐÖ¤±ê×¼ÑùÆ·	316	±£¼ÓÀûÑÇ	10	Ò»°ãÃ³Ò×	42612	Ç§¿Ë	0	?	614,888
202106	38220090	ÆäËûÕï¶Ï»òÊµÑéÓÃÊÔ¼Á¼°ÅäÖÆÊÔ¼Á£»ÓÐÖ¤±ê×¼ÑùÆ·	318	·ÒÀ¼	10	Ò»°ãÃ³Ò×	592	Ç§¿Ë	0	?	206,512
202106	38220090	ÆäËûÕï¶Ï»òÊµÑéÓÃÊÔ¼Á¼°ÅäÖÆÊÔ¼Á£»ÓÐÖ¤±ê×¼ÑùÆ·	321	ÐÙÑÀÀû	10	Ò»°ãÃ³Ò×	7123	Ç§¿Ë	0	?	6,549,075
202106	38220090	ÆäËûÕï¶Ï»òÊµÑéÓÃÊÔ¼Á¼°ÅäÖÆÊÔ¼Á£»ÓÐÖ¤±ê×¼ÑùÆ·	322	±ùµº	10	Ò»°ãÃ³Ò×	0	Ç§¿Ë	0	?	5,776
202106	38220090	ÆäËûÕï¶Ï»òÊµÑéÓÃÊÔ¼Á¼°ÅäÖÆÊÔ¼Á£»ÓÐÖ¤±ê×¼ÑùÆ·	326	Å²Íþ	10	Ò»°ãÃ³Ò×	8	Ç§¿Ë	0	?	132,211
202106	38220090	ÆäËûÕï¶Ï»òÊµÑéÓÃÊÔ¼Á¼°ÅäÖÆÊÔ¼Á£»ÓÐÖ¤±ê×¼ÑùÆ·	327	²¨À¼	10	Ò»°ãÃ³Ò×	3820	Ç§¿Ë	0	?	1,049,819
202106	38220090	ÆäËûÕï¶Ï»òÊµÑéÓÃÊÔ¼Á¼°ÅäÖÆÊÔ¼Á£»ÓÐÖ¤±ê×¼ÑùÆ·	328	ÂÞÂíÄáÑÇ	10	Ò»°ãÃ³Ò×	4706	Ç§¿Ë	0	?	752,689
202106	38220090	ÆäËûÕï¶Ï»òÊµÑéÓÃÊÔ¼Á¼°ÅäÖÆÊÔ¼Á£»ÓÐÖ¤±ê×¼ÑùÆ·	330	Èðµä	10	Ò»°ãÃ³Ò×	1878	Ç§¿Ë	0	?	1,653,619
202106	38220090	ÆäËûÕï¶Ï»òÊµÑéÓÃÊÔ¼Á¼°ÅäÖÆÊÔ¼Á£»ÓÐÖ¤±ê×¼ÑùÆ·	331	ÈðÊ¿	10	Ò»°ãÃ³Ò×	1456	Ç§¿Ë	0	?	336,782
202106	38220090	ÆäËûÕï¶Ï»òÊµÑéÓÃÊÔ¼Á¼°ÅäÖÆÊÔ¼Á£»ÓÐÖ¤±ê×¼ÑùÆ·	334	°®É³ÄáÑÇ	10	Ò»°ãÃ³Ò×	3255	Ç§¿Ë	0	?	943,950
202106	38220090	ÆäËûÕï¶Ï»òÊµÑéÓÃÊÔ¼Á¼°ÅäÖÆÊÔ¼Á£»ÓÐÖ¤±ê×¼ÑùÆ·	335	À­ÍÑÎ¬ÑÇ	10	Ò»°ãÃ³Ò×	1738	Ç§¿Ë	0	?	6,197,503
202106	38220090	ÆäËûÕï¶Ï»òÊµÑéÓÃÊÔ¼Á¼°ÅäÖÆÊÔ¼Á£»ÓÐÖ¤±ê×¼ÑùÆ·	336	Á¢ÌÕÍð	10	Ò»°ãÃ³Ò×	273	Ç§¿Ë	0	?	308,641
202106	38220090	ÆäËûÕï¶Ï»òÊµÑéÓÃÊÔ¼Á¼°ÅäÖÆÊÔ¼Á£»ÓÐÖ¤±ê×¼ÑùÆ·	337	¸ñÂ³¼ªÑÇ	10	Ò»°ãÃ³Ò×	6656	Ç§¿Ë	0	?	175,502
202106	38220090	ÆäËûÕï¶Ï»òÊµÑéÓÃÊÔ¼Á¼°ÅäÖÆÊÔ¼Á£»ÓÐÖ¤±ê×¼ÑùÆ·	339	°¢Èû°Ý½®	10	Ò»°ãÃ³Ò×	3	Ç§¿Ë	0	?	22,902
202106	38220090	ÆäËûÕï¶Ï»òÊµÑéÓÃÊÔ¼Á¼°ÅäÖÆÊÔ¼Á£»ÓÐÖ¤±ê×¼ÑùÆ·	340	°×¶íÂÞË¹	10	Ò»°ãÃ³Ò×	138	Ç§¿Ë	0	?	136,900
202106	38220090	ÆäËûÕï¶Ï»òÊµÑéÓÃÊÔ¼Á¼°ÅäÖÆÊÔ¼Á£»ÓÐÖ¤±ê×¼ÑùÆ·	343	Ä¦¶û¶àÍß	10	Ò»°ãÃ³Ò×	3527	Ç§¿Ë	0	?	678,151
202106	38220090	ÆäËûÕï¶Ï»òÊµÑéÓÃÊÔ¼Á¼°ÅäÖÆÊÔ¼Á£»ÓÐÖ¤±ê×¼ÑùÆ·	344	¶íÂÞË¹Áª°î	10	Ò»°ãÃ³Ò×	185063	Ç§¿Ë	0	?	17,778,968
202106	38220090	ÆäËûÕï¶Ï»òÊµÑéÓÃÊÔ¼Á¼°ÅäÖÆÊÔ¼Á£»ÓÐÖ¤±ê×¼ÑùÆ·	347	ÎÚ¿ËÀ¼	10	Ò»°ãÃ³Ò×	14675	Ç§¿Ë	0	?	2,496,446
202106	38220090	ÆäËûÕï¶Ï»òÊµÑéÓÃÊÔ¼Á¼°ÅäÖÆÊÔ¼Á£»ÓÐÖ¤±ê×¼ÑùÆ·	350	Ë¹ÂåÎÄÄáÑÇ	10	Ò»°ãÃ³Ò×	170	Ç§¿Ë	0	?	54,922
202106	38220090	ÆäËûÕï¶Ï»òÊµÑéÓÃÊÔ¼Á¼°ÅäÖÆÊÔ¼Á£»ÓÐÖ¤±ê×¼ÑùÆ·	351	¿ËÂÞµØÑÇ	10	Ò»°ãÃ³Ò×	83	Ç§¿Ë	0	?	105,089
202106	38220090	ÆäËûÕï¶Ï»òÊµÑéÓÃÊÔ¼Á¼°ÅäÖÆÊÔ¼Á£»ÓÐÖ¤±ê×¼ÑùÆ·	352	½Ý¿Ë	10	Ò»°ãÃ³Ò×	3572	Ç§¿Ë	0	?	2,468,850
202106	38220090	ÆäËûÕï¶Ï»òÊµÑéÓÃÊÔ¼Á¼°ÅäÖÆÊÔ¼Á£»ÓÐÖ¤±ê×¼ÑùÆ·	353	Ë¹Âå·¥¿Ë	10	Ò»°ãÃ³Ò×	420	Ç§¿Ë	0	?	163,090
202106	38220090	ÆäËûÕï¶Ï»òÊµÑéÓÃÊÔ¼Á¼°ÅäÖÆÊÔ¼Á£»ÓÐÖ¤±ê×¼ÑùÆ·	354	±±ÂíÆä¶Ù¹²ºÍ¹ú	10	Ò»°ãÃ³Ò×	88	Ç§¿Ë	0	?	88,501
202106	38220090	ÆäËûÕï¶Ï»òÊµÑéÓÃÊÔ¼Á¼°ÅäÖÆÊÔ¼Á£»ÓÐÖ¤±ê×¼ÑùÆ·	355	²¨ºÚ	10	Ò»°ãÃ³Ò×	875	Ç§¿Ë	0	?	190,812
202106	38220090	ÆäËûÕï¶Ï»òÊµÑéÓÃÊÔ¼Á¼°ÅäÖÆÊÔ¼Á£»ÓÐÖ¤±ê×¼ÑùÆ·	358	Èû¶ûÎ¬ÑÇ	10	Ò»°ãÃ³Ò×	2717	Ç§¿Ë	0	?	8,201,282
202106	38220090	ÆäËûÕï¶Ï»òÊµÑéÓÃÊÔ¼Á¼°ÅäÖÆÊÔ¼Á£»ÓÐÖ¤±ê×¼ÑùÆ·	402	°¢¸ùÍ¢	10	Ò»°ãÃ³Ò×	20391	Ç§¿Ë	0	?	4,796,428
202106	38220090	ÆäËûÕï¶Ï»òÊµÑéÓÃÊÔ¼Á¼°ÅäÖÆÊÔ¼Á£»ÓÐÖ¤±ê×¼ÑùÆ·	408	¶àÃñ×å²£ÀûÎ¬ÑÇ¹ú	10	Ò»°ãÃ³Ò×	4134	Ç§¿Ë	0	?	834,454
202106	38220090	ÆäËûÕï¶Ï»òÊµÑéÓÃÊÔ¼Á¼°ÅäÖÆÊÔ¼Á£»ÓÐÖ¤±ê×¼ÑùÆ·	410	°ÍÎ÷	10	Ò»°ãÃ³Ò×	30305	Ç§¿Ë	0	?	5,895,111
202106	38220090	ÆäËûÕï¶Ï»òÊµÑéÓÃÊÔ¼Á¼°ÅäÖÆÊÔ¼Á£»ÓÐÖ¤±ê×¼ÑùÆ·	411	¿ªÂüÈºµº	10	Ò»°ãÃ³Ò×	0	Ç§¿Ë	0	?	2,861
202106	38220090	ÆäËûÕï¶Ï»òÊµÑéÓÃÊÔ¼Á¼°ÅäÖÆÊÔ¼Á£»ÓÐÖ¤±ê×¼ÑùÆ·	412	ÖÇÀû	10	Ò»°ãÃ³Ò×	89354	Ç§¿Ë	0	?	8,125,239
202106	38220090	ÆäËûÕï¶Ï»òÊµÑéÓÃÊÔ¼Á¼°ÅäÖÆÊÔ¼Á£»ÓÐÖ¤±ê×¼ÑùÆ·	413	¸çÂ×±ÈÑÇ	10	Ò»°ãÃ³Ò×	109781	Ç§¿Ë	0	?	7,237,151
202106	38220090	ÆäËûÕï¶Ï»òÊµÑéÓÃÊÔ¼Á¼°ÅäÖÆÊÔ¼Á£»ÓÐÖ¤±ê×¼ÑùÆ·	415	¸çË¹´ïÀè¼Ó	10	Ò»°ãÃ³Ò×	164	Ç§¿Ë	0	?	43,816
202106	38220090	ÆäËûÕï¶Ï»òÊµÑéÓÃÊÔ¼Á¼°ÅäÖÆÊÔ¼Á£»ÓÐÖ¤±ê×¼ÑùÆ·	418	¶àÃ×Äá¼Ó¹²ºÍ¹ú	10	Ò»°ãÃ³Ò×	9663	Ç§¿Ë	0	?	1,537,609
202106	38220090	ÆäËûÕï¶Ï»òÊµÑéÓÃÊÔ¼Á¼°ÅäÖÆÊÔ¼Á£»ÓÐÖ¤±ê×¼ÑùÆ·	419	¶ò¹Ï¶à¶û	10	Ò»°ãÃ³Ò×	54600	Ç§¿Ë	0	?	1,989,479
202106	38220090	ÆäËûÕï¶Ï»òÊµÑéÓÃÊÔ¼Á¼°ÅäÖÆÊÔ¼Á£»ÓÐÖ¤±ê×¼ÑùÆ·	423	Î£µØÂíÀ­	10	Ò»°ãÃ³Ò×	3347	Ç§¿Ë	0	?	1,024,542
202106	38220090	ÆäËûÕï¶Ï»òÊµÑéÓÃÊÔ¼Á¼°ÅäÖÆÊÔ¼Á£»ÓÐÖ¤±ê×¼ÑùÆ·	425	º£µØ	10	Ò»°ãÃ³Ò×	200	Ç§¿Ë	0	?	152,584
202106	38220090	ÆäËûÕï¶Ï»òÊµÑéÓÃÊÔ¼Á¼°ÅäÖÆÊÔ¼Á£»ÓÐÖ¤±ê×¼ÑùÆ·	426	ºé¶¼À­Ë¹	10	Ò»°ãÃ³Ò×	2893	Ç§¿Ë	0	?	909,780
202106	38220090	ÆäËûÕï¶Ï»òÊµÑéÓÃÊÔ¼Á¼°ÅäÖÆÊÔ¼Á£»ÓÐÖ¤±ê×¼ÑùÆ·	427	ÑÀÂò¼Ó	10	Ò»°ãÃ³Ò×	139	Ç§¿Ë	0	?	108,788
202106	38220090	ÆäËûÕï¶Ï»òÊµÑéÓÃÊÔ¼Á¼°ÅäÖÆÊÔ¼Á£»ÓÐÖ¤±ê×¼ÑùÆ·	428	ÂíÌáÄá¿Ë	10	Ò»°ãÃ³Ò×	329	Ç§¿Ë	0	?	63,612
202106	38220090	ÆäËûÕï¶Ï»òÊµÑéÓÃÊÔ¼Á¼°ÅäÖÆÊÔ¼Á£»ÓÐÖ¤±ê×¼ÑùÆ·	429	Ä«Î÷¸ç	10	Ò»°ãÃ³Ò×	23897	Ç§¿Ë	0	?	1,222,017
202106	38220090	ÆäËûÕï¶Ï»òÊµÑéÓÃÊÔ¼Á¼°ÅäÖÆÊÔ¼Á£»ÓÐÖ¤±ê×¼ÑùÆ·	431	Äá¼ÓÀ­¹Ï	10	Ò»°ãÃ³Ò×	56	Ç§¿Ë	0	?	17,692
202106	38220090	ÆäËûÕï¶Ï»òÊµÑéÓÃÊÔ¼Á¼°ÅäÖÆÊÔ¼Á£»ÓÐÖ¤±ê×¼ÑùÆ·	432	°ÍÄÃÂí	10	Ò»°ãÃ³Ò×	7935	Ç§¿Ë	0	?	1,649,807
202106	38220090	ÆäËûÕï¶Ï»òÊµÑéÓÃÊÔ¼Á¼°ÅäÖÆÊÔ¼Á£»ÓÐÖ¤±ê×¼ÑùÆ·	433	°ÍÀ­¹ç	10	Ò»°ãÃ³Ò×	16406	Ç§¿Ë	0	?	649,948
202106	38220090	ÆäËûÕï¶Ï»òÊµÑéÓÃÊÔ¼Á¼°ÅäÖÆÊÔ¼Á£»ÓÐÖ¤±ê×¼ÑùÆ·	434	ÃØÂ³	10	Ò»°ãÃ³Ò×	189412	Ç§¿Ë	0	?	7,884,748
202106	38220090	ÆäËûÕï¶Ï»òÊµÑéÓÃÊÔ¼Á¼°ÅäÖÆÊÔ¼Á£»ÓÐÖ¤±ê×¼ÑùÆ·	435	²¨¶àÀè¸÷	10	Ò»°ãÃ³Ò×	70	Ç§¿Ë	0	?	15,806
202106	38220090	ÆäËûÕï¶Ï»òÊµÑéÓÃÊÔ¼Á¼°ÅäÖÆÊÔ¼Á£»ÓÐÖ¤±ê×¼ÑùÆ·	440	Èø¶ûÍß¶à	10	Ò»°ãÃ³Ò×	42	Ç§¿Ë	0	?	825
202106	38220090	ÆäËûÕï¶Ï»òÊµÑéÓÃÊÔ¼Á¼°ÅäÖÆÊÔ¼Á£»ÓÐÖ¤±ê×¼ÑùÆ·	441	ËÕÀïÄÏ	10	Ò»°ãÃ³Ò×	16	Ç§¿Ë	0	?	7,136
202106	38220090	ÆäËûÕï¶Ï»òÊµÑéÓÃÊÔ¼Á¼°ÅäÖÆÊÔ¼Á£»ÓÐÖ¤±ê×¼ÑùÆ·	442	ÌØÁ¢Äá´ïºÍ¶à°Í¸ç	10	Ò»°ãÃ³Ò×	1492	Ç§¿Ë	0	?	445,257
202106	38220090	ÆäËûÕï¶Ï»òÊµÑéÓÃÊÔ¼Á¼°ÅäÖÆÊÔ¼Á£»ÓÐÖ¤±ê×¼ÑùÆ·	444	ÎÚÀ­¹ç	10	Ò»°ãÃ³Ò×	450	Ç§¿Ë	0	?	458,279
202106	38220090	ÆäËûÕï¶Ï»òÊµÑéÓÃÊÔ¼Á¼°ÅäÖÆÊÔ¼Á£»ÓÐÖ¤±ê×¼ÑùÆ·	445	Î¯ÄÚÈðÀ­	10	Ò»°ãÃ³Ò×	211	Ç§¿Ë	0	?	153,660
202106	38220090	ÆäËûÕï¶Ï»òÊµÑéÓÃÊÔ¼Á¼°ÅäÖÆÊÔ¼Á£»ÓÐÖ¤±ê×¼ÑùÆ·	447	Ê¥Æä´ÄºÍÄáÎ¬Ë¹	10	Ò»°ãÃ³Ò×	39	Ç§¿Ë	0	?	14,521
202106	38220090	ÆäËûÕï¶Ï»òÊµÑéÓÃÊÔ¼Á¼°ÅäÖÆÊÔ¼Á£»ÓÐÖ¤±ê×¼ÑùÆ·	501	¼ÓÄÃ´ó	10	Ò»°ãÃ³Ò×	3562	Ç§¿Ë	0	?	1,464,297
202106	38220090	ÆäËûÕï¶Ï»òÊµÑéÓÃÊÔ¼Á¼°ÅäÖÆÊÔ¼Á£»ÓÐÖ¤±ê×¼ÑùÆ·	502	ÃÀ¹ú	10	Ò»°ãÃ³Ò×	74730	Ç§¿Ë	0	?	41,120,716
202106	38220090	ÆäËûÕï¶Ï»òÊµÑéÓÃÊÔ¼Á¼°ÅäÖÆÊÔ¼Á£»ÓÐÖ¤±ê×¼ÑùÆ·	601	°Ä´óÀûÑÇ	10	Ò»°ãÃ³Ò×	299	Ç§¿Ë	0	?	8,070,710
202106	38220090	ÆäËûÕï¶Ï»òÊµÑéÓÃÊÔ¼Á¼°ÅäÖÆÊÔ¼Á£»ÓÐÖ¤±ê×¼ÑùÆ·	603	ì³¼Ã	10	Ò»°ãÃ³Ò×	10	Ç§¿Ë	0	?	16,525
202106	38220090	ÆäËûÕï¶Ï»òÊµÑéÓÃÊÔ¼Á¼°ÅäÖÆÊÔ¼Á£»ÓÐÖ¤±ê×¼ÑùÆ·	609	ÐÂÎ÷À¼	10	Ò»°ãÃ³Ò×	51	Ç§¿Ë	0	?	109,284
202106	38220090	ÆäËûÕï¶Ï»òÊµÑéÓÃÊÔ¼Á¼°ÅäÖÆÊÔ¼Á£»ÓÐÖ¤±ê×¼ÑùÆ·	611	°Í²¼ÑÇÐÂ¼¸ÄÚÑÇ	10	Ò»°ãÃ³Ò×	10	Ç§¿Ë	0	?	76,416
202107	38220090	ÆäËûÕï¶Ï»òÊµÑéÓÃÊÔ¼Á¼°ÅäÖÆÊÔ¼Á£»ÓÐÖ¤±ê×¼ÑùÆ·	101	°¢¸»º¹	10	Ò»°ãÃ³Ò×	405	Ç§¿Ë	0	?	157,133
202107	38220090	ÆäËûÕï¶Ï»òÊµÑéÓÃÊÔ¼Á¼°ÅäÖÆÊÔ¼Á£»ÓÐÖ¤±ê×¼ÑùÆ·	102	°ÍÁÖ	10	Ò»°ãÃ³Ò×	2101	Ç§¿Ë	0	?	669,778
202107	38220090	ÆäËûÕï¶Ï»òÊµÑéÓÃÊÔ¼Á¼°ÅäÖÆÊÔ¼Á£»ÓÐÖ¤±ê×¼ÑùÆ·	103	ÃÏ¼ÓÀ­¹ú	10	Ò»°ãÃ³Ò×	16260	Ç§¿Ë	0	?	19,386,267
202107	38220090	ÆäËûÕï¶Ï»òÊµÑéÓÃÊÔ¼Á¼°ÅäÖÆÊÔ¼Á£»ÓÐÖ¤±ê×¼ÑùÆ·	106	Ãåµé	10	Ò»°ãÃ³Ò×	24110	Ç§¿Ë	0	?	673,633
202107	38220090	ÆäËûÕï¶Ï»òÊµÑéÓÃÊÔ¼Á¼°ÅäÖÆÊÔ¼Á£»ÓÐÖ¤±ê×¼ÑùÆ·	107	¼íÆÒÕ¯	10	Ò»°ãÃ³Ò×	18099	Ç§¿Ë	0	?	2,750,601
202107	38220090	ÆäËûÕï¶Ï»òÊµÑéÓÃÊÔ¼Á¼°ÅäÖÆÊÔ¼Á£»ÓÐÖ¤±ê×¼ÑùÆ·	108	ÈûÆÖÂ·Ë¹	10	Ò»°ãÃ³Ò×	2081	Ç§¿Ë	0	?	1,414,183
202107	38220090	ÆäËûÕï¶Ï»òÊµÑéÓÃÊÔ¼Á¼°ÅäÖÆÊÔ¼Á£»ÓÐÖ¤±ê×¼ÑùÆ·	110	ÖÐ¹úÏã¸Û	10	Ò»°ãÃ³Ò×	18058	Ç§¿Ë	0	?	35,180,741
202107	38220090	ÆäËûÕï¶Ï»òÊµÑéÓÃÊÔ¼Á¼°ÅäÖÆÊÔ¼Á£»ÓÐÖ¤±ê×¼ÑùÆ·	111	Ó¡¶È	10	Ò»°ãÃ³Ò×	229069	Ç§¿Ë	0	?	6,112,254
202107	38220090	ÆäËûÕï¶Ï»òÊµÑéÓÃÊÔ¼Á¼°ÅäÖÆÊÔ¼Á£»ÓÐÖ¤±ê×¼ÑùÆ·	112	Ó¡¶ÈÄáÎ÷ÑÇ	10	Ò»°ãÃ³Ò×	167133	Ç§¿Ë	0	?	107,828,805
202107	38220090	ÆäËûÕï¶Ï»òÊµÑéÓÃÊÔ¼Á¼°ÅäÖÆÊÔ¼Á£»ÓÐÖ¤±ê×¼ÑùÆ·	113	ÒÁÀÊ	10	Ò»°ãÃ³Ò×	1359	Ç§¿Ë	0	?	423,607
202107	38220090	ÆäËûÕï¶Ï»òÊµÑéÓÃÊÔ¼Á¼°ÅäÖÆÊÔ¼Á£»ÓÐÖ¤±ê×¼ÑùÆ·	114	ÒÁÀ­¿Ë	10	Ò»°ãÃ³Ò×	26092	Ç§¿Ë	0	?	18,672,774
202107	38220090	ÆäËûÕï¶Ï»òÊµÑéÓÃÊÔ¼Á¼°ÅäÖÆÊÔ¼Á£»ÓÐÖ¤±ê×¼ÑùÆ·	115	ÒÔÉ«ÁÐ	10	Ò»°ãÃ³Ò×	183	Ç§¿Ë	0	?	206,855
202107	38220090	ÆäËûÕï¶Ï»òÊµÑéÓÃÊÔ¼Á¼°ÅäÖÆÊÔ¼Á£»ÓÐÖ¤±ê×¼ÑùÆ·	116	ÈÕ±¾	10	Ò»°ãÃ³Ò×	159426	Ç§¿Ë	0	?	10,240,583
202107	38220090	ÆäËûÕï¶Ï»òÊµÑéÓÃÊÔ¼Á¼°ÅäÖÆÊÔ¼Á£»ÓÐÖ¤±ê×¼ÑùÆ·	117	Ô¼µ©	10	Ò»°ãÃ³Ò×	18002	Ç§¿Ë	0	?	9,547,213
202107	38220090	ÆäËûÕï¶Ï»òÊµÑéÓÃÊÔ¼Á¼°ÅäÖÆÊÔ¼Á£»ÓÐÖ¤±ê×¼ÑùÆ·	118	¿ÆÍþÌØ	10	Ò»°ãÃ³Ò×	8450	Ç§¿Ë	0	?	3,668,174
202107	38220090	ÆäËûÕï¶Ï»òÊµÑéÓÃÊÔ¼Á¼°ÅäÖÆÊÔ¼Á£»ÓÐÖ¤±ê×¼ÑùÆ·	119	ÀÏÎÎ	10	Ò»°ãÃ³Ò×	10247	Ç§¿Ë	0	?	656,094
202107	38220090	ÆäËûÕï¶Ï»òÊµÑéÓÃÊÔ¼Á¼°ÅäÖÆÊÔ¼Á£»ÓÐÖ¤±ê×¼ÑùÆ·	120	Àè°ÍÄÛ	10	Ò»°ãÃ³Ò×	1875	Ç§¿Ë	0	?	2,262,157
202107	38220090	ÆäËûÕï¶Ï»òÊµÑéÓÃÊÔ¼Á¼°ÅäÖÆÊÔ¼Á£»ÓÐÖ¤±ê×¼ÑùÆ·	121	ÖÐ¹ú°ÄÃÅ	10	Ò»°ãÃ³Ò×	1	Ç§¿Ë	0	?	13,955
202107	38220090	ÆäËûÕï¶Ï»òÊµÑéÓÃÊÔ¼Á¼°ÅäÖÆÊÔ¼Á£»ÓÐÖ¤±ê×¼ÑùÆ·	122	ÂíÀ´Î÷ÑÇ	10	Ò»°ãÃ³Ò×	23523	Ç§¿Ë	0	?	9,652,227
202107	38220090	ÆäËûÕï¶Ï»òÊµÑéÓÃÊÔ¼Á¼°ÅäÖÆÊÔ¼Á£»ÓÐÖ¤±ê×¼ÑùÆ·	123	Âí¶û´ú·ò	10	Ò»°ãÃ³Ò×	1281	Ç§¿Ë	0	?	878,185
202107	38220090	ÆäËûÕï¶Ï»òÊµÑéÓÃÊÔ¼Á¼°ÅäÖÆÊÔ¼Á£»ÓÐÖ¤±ê×¼ÑùÆ·	124	ÃÉ¹Å	10	Ò»°ãÃ³Ò×	2904	Ç§¿Ë	0	?	5,799,878
202107	38220090	ÆäËûÕï¶Ï»òÊµÑéÓÃÊÔ¼Á¼°ÅäÖÆÊÔ¼Á£»ÓÐÖ¤±ê×¼ÑùÆ·	125	Äá²´¶ûÁª°îÃñÖ÷¹²ºÍ¹ú	10	Ò»°ãÃ³Ò×	3286	Ç§¿Ë	0	?	1,329,863
202107	38220090	ÆäËûÕï¶Ï»òÊµÑéÓÃÊÔ¼Á¼°ÅäÖÆÊÔ¼Á£»ÓÐÖ¤±ê×¼ÑùÆ·	126	°¢Âü	10	Ò»°ãÃ³Ò×	6557	Ç§¿Ë	0	?	1,740,321
202107	38220090	ÆäËûÕï¶Ï»òÊµÑéÓÃÊÔ¼Á¼°ÅäÖÆÊÔ¼Á£»ÓÐÖ¤±ê×¼ÑùÆ·	127	°Í»ùË¹Ì¹	10	Ò»°ãÃ³Ò×	27948	Ç§¿Ë	0	?	4,307,496
202107	38220090	ÆäËûÕï¶Ï»òÊµÑéÓÃÊÔ¼Á¼°ÅäÖÆÊÔ¼Á£»ÓÐÖ¤±ê×¼ÑùÆ·	128	°ÍÀÕË¹Ì¹	10	Ò»°ãÃ³Ò×	3	Ç§¿Ë	0	?	6,876
202107	38220090	ÆäËûÕï¶Ï»òÊµÑéÓÃÊÔ¼Á¼°ÅäÖÆÊÔ¼Á£»ÓÐÖ¤±ê×¼ÑùÆ·	129	·ÆÂÉ±ö	10	Ò»°ãÃ³Ò×	69108	Ç§¿Ë	0	?	7,974,625
202107	38220090	ÆäËûÕï¶Ï»òÊµÑéÓÃÊÔ¼Á¼°ÅäÖÆÊÔ¼Á£»ÓÐÖ¤±ê×¼ÑùÆ·	130	¿¨Ëþ¶û	10	Ò»°ãÃ³Ò×	6727	Ç§¿Ë	0	?	857,901
202107	38220090	ÆäËûÕï¶Ï»òÊµÑéÓÃÊÔ¼Á¼°ÅäÖÆÊÔ¼Á£»ÓÐÖ¤±ê×¼ÑùÆ·	131	É³ÌØ°¢À­²®	10	Ò»°ãÃ³Ò×	70277	Ç§¿Ë	0	?	12,627,364
202107	38220090	ÆäËûÕï¶Ï»òÊµÑéÓÃÊÔ¼Á¼°ÅäÖÆÊÔ¼Á£»ÓÐÖ¤±ê×¼ÑùÆ·	132	ÐÂ¼ÓÆÂ	10	Ò»°ãÃ³Ò×	8816	Ç§¿Ë	0	?	15,603,919
202107	38220090	ÆäËûÕï¶Ï»òÊµÑéÓÃÊÔ¼Á¼°ÅäÖÆÊÔ¼Á£»ÓÐÖ¤±ê×¼ÑùÆ·	133	º«¹ú	10	Ò»°ãÃ³Ò×	99201	Ç§¿Ë	0	?	11,884,651
202107	38220090	ÆäËûÕï¶Ï»òÊµÑéÓÃÊÔ¼Á¼°ÅäÖÆÊÔ¼Á£»ÓÐÖ¤±ê×¼ÑùÆ·	134	Ë¹ÀïÀ¼¿¨	10	Ò»°ãÃ³Ò×	23497	Ç§¿Ë	0	?	944,794
202107	38220090	ÆäËûÕï¶Ï»òÊµÑéÓÃÊÔ¼Á¼°ÅäÖÆÊÔ¼Á£»ÓÐÖ¤±ê×¼ÑùÆ·	135	ÐðÀûÑÇ	10	Ò»°ãÃ³Ò×	4	Ç§¿Ë	0	?	1,493
202107	38220090	ÆäËûÕï¶Ï»òÊµÑéÓÃÊÔ¼Á¼°ÅäÖÆÊÔ¼Á£»ÓÐÖ¤±ê×¼ÑùÆ·	136	Ì©¹ú	10	Ò»°ãÃ³Ò×	180286	Ç§¿Ë	0	?	97,722,123
202107	38220090	ÆäËûÕï¶Ï»òÊµÑéÓÃÊÔ¼Á¼°ÅäÖÆÊÔ¼Á£»ÓÐÖ¤±ê×¼ÑùÆ·	137	ÍÁ¶úÆä	10	Ò»°ãÃ³Ò×	378850	Ç§¿Ë	0	?	7,544,013
202107	38220090	ÆäËûÕï¶Ï»òÊµÑéÓÃÊÔ¼Á¼°ÅäÖÆÊÔ¼Á£»ÓÐÖ¤±ê×¼ÑùÆ·	138	°¢ÁªÇõ	10	Ò»°ãÃ³Ò×	93090	Ç§¿Ë	0	?	21,567,547
202107	38220090	ÆäËûÕï¶Ï»òÊµÑéÓÃÊÔ¼Á¼°ÅäÖÆÊÔ¼Á£»ÓÐÖ¤±ê×¼ÑùÆ·	139	Ò²ÃÅ	10	Ò»°ãÃ³Ò×	494	Ç§¿Ë	0	?	50,355
202107	38220090	ÆäËûÕï¶Ï»òÊµÑéÓÃÊÔ¼Á¼°ÅäÖÆÊÔ¼Á£»ÓÐÖ¤±ê×¼ÑùÆ·	141	Ô½ÄÏ	10	Ò»°ãÃ³Ò×	57107	Ç§¿Ë	0	?	6,572,321
202107	38220090	ÆäËûÕï¶Ï»òÊµÑéÓÃÊÔ¼Á¼°ÅäÖÆÊÔ¼Á£»ÓÐÖ¤±ê×¼ÑùÆ·	141	Ô½ÄÏ	12	ÆäËû¾èÔùÎï×Ê	68	Ç§¿Ë	0	?	575,000
202107	38220090	ÆäËûÕï¶Ï»òÊµÑéÓÃÊÔ¼Á¼°ÅäÖÆÊÔ¼Á£»ÓÐÖ¤±ê×¼ÑùÆ·	143	ÖÐ¹úÌ¨Íå	10	Ò»°ãÃ³Ò×	159	Ç§¿Ë	0	?	1,118,017
202107	38220090	ÆäËûÕï¶Ï»òÊµÑéÓÃÊÔ¼Á¼°ÅäÖÆÊÔ¼Á£»ÓÐÖ¤±ê×¼ÑùÆ·	145	¹þÈø¿ËË¹Ì¹	10	Ò»°ãÃ³Ò×	27514	Ç§¿Ë	0	?	12,193,819
202107	38220090	ÆäËûÕï¶Ï»òÊµÑéÓÃÊÔ¼Á¼°ÅäÖÆÊÔ¼Á£»ÓÐÖ¤±ê×¼ÑùÆ·	146	¼ª¶û¼ªË¹Ë¹Ì¹	10	Ò»°ãÃ³Ò×	159	Ç§¿Ë	0	?	215,105
202107	38220090	ÆäËûÕï¶Ï»òÊµÑéÓÃÊÔ¼Á¼°ÅäÖÆÊÔ¼Á£»ÓÐÖ¤±ê×¼ÑùÆ·	149	ÎÚ×È±ð¿ËË¹Ì¹	10	Ò»°ãÃ³Ò×	5604	Ç§¿Ë	0	?	1,989,620
202107	38220090	ÆäËûÕï¶Ï»òÊµÑéÓÃÊÔ¼Á¼°ÅäÖÆÊÔ¼Á£»ÓÐÖ¤±ê×¼ÑùÆ·	201	°¢¶û¼°ÀûÑÇ	10	Ò»°ãÃ³Ò×	1352	Ç§¿Ë	0	?	2,414,026
202107	38220090	ÆäËûÕï¶Ï»òÊµÑéÓÃÊÔ¼Á¼°ÅäÖÆÊÔ¼Á£»ÓÐÖ¤±ê×¼ÑùÆ·	202	°²¸çÀ­	10	Ò»°ãÃ³Ò×	10447	Ç§¿Ë	0	?	809,780
202107	38220090	ÆäËûÕï¶Ï»òÊµÑéÓÃÊÔ¼Á¼°ÅäÖÆÊÔ¼Á£»ÓÐÖ¤±ê×¼ÑùÆ·	204	²©´ÄÍßÄÉ	10	Ò»°ãÃ³Ò×	64	Ç§¿Ë	0	?	11,950
202107	38220090	ÆäËûÕï¶Ï»òÊµÑéÓÃÊÔ¼Á¼°ÅäÖÆÊÔ¼Á£»ÓÐÖ¤±ê×¼ÑùÆ·	205	²¼Â¡µÏ	10	Ò»°ãÃ³Ò×	18	Ç§¿Ë	0	?	3,203
202107	38220090	ÆäËûÕï¶Ï»òÊµÑéÓÃÊÔ¼Á¼°ÅäÖÆÊÔ¼Á£»ÓÐÖ¤±ê×¼ÑùÆ·	206	¿¦ÂóÂ¡	10	Ò»°ãÃ³Ò×	1392	Ç§¿Ë	0	?	2,696,500
202107	38220090	ÆäËûÕï¶Ï»òÊµÑéÓÃÊÔ¼Á¼°ÅäÖÆÊÔ¼Á£»ÓÐÖ¤±ê×¼ÑùÆ·	213	¸Õ¹û(²¼)	10	Ò»°ãÃ³Ò×	41	Ç§¿Ë	0	?	494,332
202107	38220090	ÆäËûÕï¶Ï»òÊµÑéÓÃÊÔ¼Á¼°ÅäÖÆÊÔ¼Á£»ÓÐÖ¤±ê×¼ÑùÆ·	214	¼ª²¼Ìá	10	Ò»°ãÃ³Ò×	4	Ç§¿Ë	0	?	6,751
202107	38220090	ÆäËûÕï¶Ï»òÊµÑéÓÃÊÔ¼Á¼°ÅäÖÆÊÔ¼Á£»ÓÐÖ¤±ê×¼ÑùÆ·	215	°£¼°	10	Ò»°ãÃ³Ò×	35713	Ç§¿Ë	0	?	1,996,946
202107	38220090	ÆäËûÕï¶Ï»òÊµÑéÓÃÊÔ¼Á¼°ÅäÖÆÊÔ¼Á£»ÓÐÖ¤±ê×¼ÑùÆ·	217	°£Èû¶í±ÈÑÇ	10	Ò»°ãÃ³Ò×	2381	Ç§¿Ë	0	?	1,421,452
202107	38220090	ÆäËûÕï¶Ï»òÊµÑéÓÃÊÔ¼Á¼°ÅäÖÆÊÔ¼Á£»ÓÐÖ¤±ê×¼ÑùÆ·	217	°£Èû¶í±ÈÑÇ	12	ÆäËû¾èÔùÎï×Ê	98	Ç§¿Ë	0	?	290,578
202107	38220090	ÆäËûÕï¶Ï»òÊµÑéÓÃÊÔ¼Á¼°ÅäÖÆÊÔ¼Á£»ÓÐÖ¤±ê×¼ÑùÆ·	218	¼ÓÅî	10	Ò»°ãÃ³Ò×	272	Ç§¿Ë	0	?	2,624,760
202107	38220090	ÆäËûÕï¶Ï»òÊµÑéÓÃÊÔ¼Á¼°ÅäÖÆÊÔ¼Á£»ÓÐÖ¤±ê×¼ÑùÆ·	219	¸Ô±ÈÑÇ	10	Ò»°ãÃ³Ò×	12	Ç§¿Ë	0	?	7,260
202107	38220090	ÆäËûÕï¶Ï»òÊµÑéÓÃÊÔ¼Á¼°ÅäÖÆÊÔ¼Á£»ÓÐÖ¤±ê×¼ÑùÆ·	220	¼ÓÄÉ	10	Ò»°ãÃ³Ò×	3511	Ç§¿Ë	0	?	1,786,705
202107	38220090	ÆäËûÕï¶Ï»òÊµÑéÓÃÊÔ¼Á¼°ÅäÖÆÊÔ¼Á£»ÓÐÖ¤±ê×¼ÑùÆ·	221	¼¸ÄÚÑÇ	10	Ò»°ãÃ³Ò×	180	Ç§¿Ë	0	?	19,276
202107	38220090	ÆäËûÕï¶Ï»òÊµÑéÓÃÊÔ¼Á¼°ÅäÖÆÊÔ¼Á£»ÓÐÖ¤±ê×¼ÑùÆ·	223	¿ÆÌØµÏÍß	10	Ò»°ãÃ³Ò×	18876	Ç§¿Ë	0	?	134,885
202107	38220090	ÆäËûÕï¶Ï»òÊµÑéÓÃÊÔ¼Á¼°ÅäÖÆÊÔ¼Á£»ÓÐÖ¤±ê×¼ÑùÆ·	224	¿ÏÄáÑÇ	10	Ò»°ãÃ³Ò×	15417	Ç§¿Ë	0	?	1,128,813
202107	38220090	ÆäËûÕï¶Ï»òÊµÑéÓÃÊÔ¼Á¼°ÅäÖÆÊÔ¼Á£»ÓÐÖ¤±ê×¼ÑùÆ·	225	Àû±ÈÀïÑÇ	10	Ò»°ãÃ³Ò×	93	Ç§¿Ë	0	?	51,391
202107	38220090	ÆäËûÕï¶Ï»òÊµÑéÓÃÊÔ¼Á¼°ÅäÖÆÊÔ¼Á£»ÓÐÖ¤±ê×¼ÑùÆ·	226	Àû±ÈÑÇ	10	Ò»°ãÃ³Ò×	36912	Ç§¿Ë	0	?	757,304
202107	38220090	ÆäËûÕï¶Ï»òÊµÑéÓÃÊÔ¼Á¼°ÅäÖÆÊÔ¼Á£»ÓÐÖ¤±ê×¼ÑùÆ·	227	Âí´ï¼ÓË¹¼Ó	10	Ò»°ãÃ³Ò×	1	Ç§¿Ë	0	?	15,686
202107	38220090	ÆäËûÕï¶Ï»òÊµÑéÓÃÊÔ¼Á¼°ÅäÖÆÊÔ¼Á£»ÓÐÖ¤±ê×¼ÑùÆ·	228	ÂíÀ­Î¬	10	Ò»°ãÃ³Ò×	63	Ç§¿Ë	0	?	25,988
202107	38220090	ÆäËûÕï¶Ï»òÊµÑéÓÃÊÔ¼Á¼°ÅäÖÆÊÔ¼Á£»ÓÐÖ¤±ê×¼ÑùÆ·	229	ÂíÀï	10	Ò»°ãÃ³Ò×	35	Ç§¿Ë	0	?	7,881
202107	38220090	ÆäËûÕï¶Ï»òÊµÑéÓÃÊÔ¼Á¼°ÅäÖÆÊÔ¼Á£»ÓÐÖ¤±ê×¼ÑùÆ·	230	Ã«ÀïËþÄáÑÇ	10	Ò»°ãÃ³Ò×	2	Ç§¿Ë	0	?	903
202107	38220090	ÆäËûÕï¶Ï»òÊµÑéÓÃÊÔ¼Á¼°ÅäÖÆÊÔ¼Á£»ÓÐÖ¤±ê×¼ÑùÆ·	231	Ã«ÀïÇóË¹	10	Ò»°ãÃ³Ò×	2204	Ç§¿Ë	0	?	319,409
202107	38220090	ÆäËûÕï¶Ï»òÊµÑéÓÃÊÔ¼Á¼°ÅäÖÆÊÔ¼Á£»ÓÐÖ¤±ê×¼ÑùÆ·	232	Ä¦Âå¸ç	10	Ò»°ãÃ³Ò×	12722	Ç§¿Ë	0	?	2,941,760
202107	38220090	ÆäËûÕï¶Ï»òÊµÑéÓÃÊÔ¼Á¼°ÅäÖÆÊÔ¼Á£»ÓÐÖ¤±ê×¼ÑùÆ·	233	ÄªÉ£±È¿Ë	10	Ò»°ãÃ³Ò×	12639	Ç§¿Ë	0	?	110,156
202107	38220090	ÆäËûÕï¶Ï»òÊµÑéÓÃÊÔ¼Á¼°ÅäÖÆÊÔ¼Á£»ÓÐÖ¤±ê×¼ÑùÆ·	234	ÄÉÃ×±ÈÑÇ	10	Ò»°ãÃ³Ò×	2052	Ç§¿Ë	0	?	1,333,080
202107	38220090	ÆäËûÕï¶Ï»òÊµÑéÓÃÊÔ¼Á¼°ÅäÖÆÊÔ¼Á£»ÓÐÖ¤±ê×¼ÑùÆ·	235	ÄáÈÕ¶û	10	Ò»°ãÃ³Ò×	12	Ç§¿Ë	0	?	3,332
202107	38220090	ÆäËûÕï¶Ï»òÊµÑéÓÃÊÔ¼Á¼°ÅäÖÆÊÔ¼Á£»ÓÐÖ¤±ê×¼ÑùÆ·	236	ÄáÈÕÀûÑÇ	10	Ò»°ãÃ³Ò×	2583	Ç§¿Ë	0	?	1,208,725
202107	38220090	ÆäËûÕï¶Ï»òÊµÑéÓÃÊÔ¼Á¼°ÅäÖÆÊÔ¼Á£»ÓÐÖ¤±ê×¼ÑùÆ·	238	Â¬Íú´ï	10	Ò»°ãÃ³Ò×	3323	Ç§¿Ë	0	?	1,810,329
202107	38220090	ÆäËûÕï¶Ï»òÊµÑéÓÃÊÔ¼Á¼°ÅäÖÆÊÔ¼Á£»ÓÐÖ¤±ê×¼ÑùÆ·	240	ÈûÄÚ¼Ó¶û	10	Ò»°ãÃ³Ò×	927	Ç§¿Ë	0	?	30,733
202107	38220090	ÆäËûÕï¶Ï»òÊµÑéÓÃÊÔ¼Á¼°ÅäÖÆÊÔ¼Á£»ÓÐÖ¤±ê×¼ÑùÆ·	241	ÈûÉà¶û	10	Ò»°ãÃ³Ò×	4116	Ç§¿Ë	0	?	495,227
202107	38220090	ÆäËûÕï¶Ï»òÊµÑéÓÃÊÔ¼Á¼°ÅäÖÆÊÔ¼Á£»ÓÐÖ¤±ê×¼ÑùÆ·	243	Ë÷ÂíÀï	10	Ò»°ãÃ³Ò×	212	Ç§¿Ë	0	?	371,729
202107	38220090	ÆäËûÕï¶Ï»òÊµÑéÓÃÊÔ¼Á¼°ÅäÖÆÊÔ¼Á£»ÓÐÖ¤±ê×¼ÑùÆ·	244	ÄÏ·Ç	10	Ò»°ãÃ³Ò×	9444	Ç§¿Ë	0	?	1,116,064
202107	38220090	ÆäËûÕï¶Ï»òÊµÑéÓÃÊÔ¼Á¼°ÅäÖÆÊÔ¼Á£»ÓÐÖ¤±ê×¼ÑùÆ·	246	ËÕµ¤	10	Ò»°ãÃ³Ò×	17600	Ç§¿Ë	0	?	1,504,606
202107	38220090	ÆäËûÕï¶Ï»òÊµÑéÓÃÊÔ¼Á¼°ÅäÖÆÊÔ¼Á£»ÓÐÖ¤±ê×¼ÑùÆ·	246	ËÕµ¤	12	ÆäËû¾èÔùÎï×Ê	84	Ç§¿Ë	0	?	216,000
202107	38220090	ÆäËûÕï¶Ï»òÊµÑéÓÃÊÔ¼Á¼°ÅäÖÆÊÔ¼Á£»ÓÐÖ¤±ê×¼ÑùÆ·	247	Ì¹É£ÄáÑÇ	10	Ò»°ãÃ³Ò×	9284	Ç§¿Ë	0	?	173,191
202107	38220090	ÆäËûÕï¶Ï»òÊµÑéÓÃÊÔ¼Á¼°ÅäÖÆÊÔ¼Á£»ÓÐÖ¤±ê×¼ÑùÆ·	248	¶à¸ç	10	Ò»°ãÃ³Ò×	833	Ç§¿Ë	0	?	931,281
202107	38220090	ÆäËûÕï¶Ï»òÊµÑéÓÃÊÔ¼Á¼°ÅäÖÆÊÔ¼Á£»ÓÐÖ¤±ê×¼ÑùÆ·	249	Í»ÄáË¹	10	Ò»°ãÃ³Ò×	1876	Ç§¿Ë	0	?	1,127,443
202107	38220090	ÆäËûÕï¶Ï»òÊµÑéÓÃÊÔ¼Á¼°ÅäÖÆÊÔ¼Á£»ÓÐÖ¤±ê×¼ÑùÆ·	250	ÎÚ¸É´ï	10	Ò»°ãÃ³Ò×	2754	Ç§¿Ë	0	?	1,217,634
202107	38220090	ÆäËûÕï¶Ï»òÊµÑéÓÃÊÔ¼Á¼°ÅäÖÆÊÔ¼Á£»ÓÐÖ¤±ê×¼ÑùÆ·	251	²¼»ùÄÉ·¨Ë÷	10	Ò»°ãÃ³Ò×	4832	Ç§¿Ë	0	?	140,179
202107	38220090	ÆäËûÕï¶Ï»òÊµÑéÓÃÊÔ¼Á¼°ÅäÖÆÊÔ¼Á£»ÓÐÖ¤±ê×¼ÑùÆ·	252	¸Õ¹û(½ð)	10	Ò»°ãÃ³Ò×	919	Ç§¿Ë	0	?	1,536,614
202107	38220090	ÆäËûÕï¶Ï»òÊµÑéÓÃÊÔ¼Á¼°ÅäÖÆÊÔ¼Á£»ÓÐÖ¤±ê×¼ÑùÆ·	253	ÔÞ±ÈÑÇ	10	Ò»°ãÃ³Ò×	858	Ç§¿Ë	0	?	473,460
202107	38220090	ÆäËûÕï¶Ï»òÊµÑéÓÃÊÔ¼Á¼°ÅäÖÆÊÔ¼Á£»ÓÐÖ¤±ê×¼ÑùÆ·	254	½ò°Í²¼Î¤	10	Ò»°ãÃ³Ò×	3055	Ç§¿Ë	0	?	1,715,593
202107	38220090	ÆäËûÕï¶Ï»òÊµÑéÓÃÊÔ¼Á¼°ÅäÖÆÊÔ¼Á£»ÓÐÖ¤±ê×¼ÑùÆ·	257	Ë¹ÍþÊ¿À¼	10	Ò»°ãÃ³Ò×	19	Ç§¿Ë	0	?	3,588
202107	38220090	ÆäËûÕï¶Ï»òÊµÑéÓÃÊÔ¼Á¼°ÅäÖÆÊÔ¼Á£»ÓÐÖ¤±ê×¼ÑùÆ·	258	¶òÁ¢ÌØÀïÑÇ	10	Ò»°ãÃ³Ò×	5	Ç§¿Ë	0	?	543
202107	38220090	ÆäËûÕï¶Ï»òÊµÑéÓÃÊÔ¼Á¼°ÅäÖÆÊÔ¼Á£»ÓÐÖ¤±ê×¼ÑùÆ·	260	ÄÏËÕµ¤¹²ºÍ¹ú	10	Ò»°ãÃ³Ò×	61	Ç§¿Ë	0	?	8,482
202107	38220090	ÆäËûÕï¶Ï»òÊµÑéÓÃÊÔ¼Á¼°ÅäÖÆÊÔ¼Á£»ÓÐÖ¤±ê×¼ÑùÆ·	301	±ÈÀûÊ±	10	Ò»°ãÃ³Ò×	791	Ç§¿Ë	0	?	235,148
202107	38220090	ÆäËûÕï¶Ï»òÊµÑéÓÃÊÔ¼Á¼°ÅäÖÆÊÔ¼Á£»ÓÐÖ¤±ê×¼ÑùÆ·	302	µ¤Âó	10	Ò»°ãÃ³Ò×	441	Ç§¿Ë	0	?	381,065
202107	38220090	ÆäËûÕï¶Ï»òÊµÑéÓÃÊÔ¼Á¼°ÅäÖÆÊÔ¼Á£»ÓÐÖ¤±ê×¼ÑùÆ·	303	Ó¢¹ú	10	Ò»°ãÃ³Ò×	34145	Ç§¿Ë	0	?	21,293,877
202107	38220090	ÆäËûÕï¶Ï»òÊµÑéÓÃÊÔ¼Á¼°ÅäÖÆÊÔ¼Á£»ÓÐÖ¤±ê×¼ÑùÆ·	304	µÂ¹ú	10	Ò»°ãÃ³Ò×	9714	Ç§¿Ë	0	?	12,046,374
202107	38220090	ÆäËûÕï¶Ï»òÊµÑéÓÃÊÔ¼Á¼°ÅäÖÆÊÔ¼Á£»ÓÐÖ¤±ê×¼ÑùÆ·	305	·¨¹ú	10	Ò»°ãÃ³Ò×	8640	Ç§¿Ë	0	?	16,448,849
202107	38220090	ÆäËûÕï¶Ï»òÊµÑéÓÃÊÔ¼Á¼°ÅäÖÆÊÔ¼Á£»ÓÐÖ¤±ê×¼ÑùÆ·	306	°®¶ûÀ¼	10	Ò»°ãÃ³Ò×	1512	Ç§¿Ë	0	?	1,800,304
202107	38220090	ÆäËûÕï¶Ï»òÊµÑéÓÃÊÔ¼Á¼°ÅäÖÆÊÔ¼Á£»ÓÐÖ¤±ê×¼ÑùÆ·	307	Òâ´óÀû	10	Ò»°ãÃ³Ò×	46710	Ç§¿Ë	0	?	20,172,619
202107	38220090	ÆäËûÕï¶Ï»òÊµÑéÓÃÊÔ¼Á¼°ÅäÖÆÊÔ¼Á£»ÓÐÖ¤±ê×¼ÑùÆ·	309	ºÉÀ¼	10	Ò»°ãÃ³Ò×	46176	Ç§¿Ë	0	?	21,941,928
202107	38220090	ÆäËûÕï¶Ï»òÊµÑéÓÃÊÔ¼Á¼°ÅäÖÆÊÔ¼Á£»ÓÐÖ¤±ê×¼ÑùÆ·	310	Ï£À°	10	Ò»°ãÃ³Ò×	21187	Ç§¿Ë	0	?	3,103,431
202107	38220090	ÆäËûÕï¶Ï»òÊµÑéÓÃÊÔ¼Á¼°ÅäÖÆÊÔ¼Á£»ÓÐÖ¤±ê×¼ÑùÆ·	311	ÆÏÌÑÑÀ	10	Ò»°ãÃ³Ò×	9618	Ç§¿Ë	0	?	4,396,747
202107	38220090	ÆäËûÕï¶Ï»òÊµÑéÓÃÊÔ¼Á¼°ÅäÖÆÊÔ¼Á£»ÓÐÖ¤±ê×¼ÑùÆ·	312	Î÷°àÑÀ	10	Ò»°ãÃ³Ò×	142022	Ç§¿Ë	0	?	5,159,582
202107	38220090	ÆäËûÕï¶Ï»òÊµÑéÓÃÊÔ¼Á¼°ÅäÖÆÊÔ¼Á£»ÓÐÖ¤±ê×¼ÑùÆ·	313	°¢¶û°ÍÄáÑÇ	10	Ò»°ãÃ³Ò×	289	Ç§¿Ë	0	?	385,033
202107	38220090	ÆäËûÕï¶Ï»òÊµÑéÓÃÊÔ¼Á¼°ÅäÖÆÊÔ¼Á£»ÓÐÖ¤±ê×¼ÑùÆ·	315	°ÂµØÀû	10	Ò»°ãÃ³Ò×	779	Ç§¿Ë	0	?	416,414
202107	38220090	ÆäËûÕï¶Ï»òÊµÑéÓÃÊÔ¼Á¼°ÅäÖÆÊÔ¼Á£»ÓÐÖ¤±ê×¼ÑùÆ·	316	±£¼ÓÀûÑÇ	10	Ò»°ãÃ³Ò×	626	Ç§¿Ë	0	?	684,405
202107	38220090	ÆäËûÕï¶Ï»òÊµÑéÓÃÊÔ¼Á¼°ÅäÖÆÊÔ¼Á£»ÓÐÖ¤±ê×¼ÑùÆ·	318	·ÒÀ¼	10	Ò»°ãÃ³Ò×	473	Ç§¿Ë	0	?	234,982
202107	38220090	ÆäËûÕï¶Ï»òÊµÑéÓÃÊÔ¼Á¼°ÅäÖÆÊÔ¼Á£»ÓÐÖ¤±ê×¼ÑùÆ·	321	ÐÙÑÀÀû	10	Ò»°ãÃ³Ò×	6534	Ç§¿Ë	0	?	4,886,649
202107	38220090	ÆäËûÕï¶Ï»òÊµÑéÓÃÊÔ¼Á¼°ÅäÖÆÊÔ¼Á£»ÓÐÖ¤±ê×¼ÑùÆ·	322	±ùµº	10	Ò»°ãÃ³Ò×	0	Ç§¿Ë	0	?	6,651
202107	38220090	ÆäËûÕï¶Ï»òÊµÑéÓÃÊÔ¼Á¼°ÅäÖÆÊÔ¼Á£»ÓÐÖ¤±ê×¼ÑùÆ·	326	Å²Íþ	10	Ò»°ãÃ³Ò×	3	Ç§¿Ë	0	?	57,788
202107	38220090	ÆäËûÕï¶Ï»òÊµÑéÓÃÊÔ¼Á¼°ÅäÖÆÊÔ¼Á£»ÓÐÖ¤±ê×¼ÑùÆ·	327	²¨À¼	10	Ò»°ãÃ³Ò×	2443	Ç§¿Ë	0	?	1,914,957
202107	38220090	ÆäËûÕï¶Ï»òÊµÑéÓÃÊÔ¼Á¼°ÅäÖÆÊÔ¼Á£»ÓÐÖ¤±ê×¼ÑùÆ·	328	ÂÞÂíÄáÑÇ	10	Ò»°ãÃ³Ò×	3519	Ç§¿Ë	0	?	1,778,710
202107	38220090	ÆäËûÕï¶Ï»òÊµÑéÓÃÊÔ¼Á¼°ÅäÖÆÊÔ¼Á£»ÓÐÖ¤±ê×¼ÑùÆ·	330	Èðµä	10	Ò»°ãÃ³Ò×	568	Ç§¿Ë	0	?	6,358,807
202107	38220090	ÆäËûÕï¶Ï»òÊµÑéÓÃÊÔ¼Á¼°ÅäÖÆÊÔ¼Á£»ÓÐÖ¤±ê×¼ÑùÆ·	331	ÈðÊ¿	10	Ò»°ãÃ³Ò×	5263	Ç§¿Ë	0	?	201,722
202107	38220090	ÆäËûÕï¶Ï»òÊµÑéÓÃÊÔ¼Á¼°ÅäÖÆÊÔ¼Á£»ÓÐÖ¤±ê×¼ÑùÆ·	334	°®É³ÄáÑÇ	10	Ò»°ãÃ³Ò×	3366	Ç§¿Ë	0	?	963,441
202107	38220090	ÆäËûÕï¶Ï»òÊµÑéÓÃÊÔ¼Á¼°ÅäÖÆÊÔ¼Á£»ÓÐÖ¤±ê×¼ÑùÆ·	335	À­ÍÑÎ¬ÑÇ	10	Ò»°ãÃ³Ò×	1700	Ç§¿Ë	0	?	7,926,481
202107	38220090	ÆäËûÕï¶Ï»òÊµÑéÓÃÊÔ¼Á¼°ÅäÖÆÊÔ¼Á£»ÓÐÖ¤±ê×¼ÑùÆ·	336	Á¢ÌÕÍð	10	Ò»°ãÃ³Ò×	1468	Ç§¿Ë	0	?	1,347,646
202107	38220090	ÆäËûÕï¶Ï»òÊµÑéÓÃÊÔ¼Á¼°ÅäÖÆÊÔ¼Á£»ÓÐÖ¤±ê×¼ÑùÆ·	337	¸ñÂ³¼ªÑÇ	10	Ò»°ãÃ³Ò×	12009	Ç§¿Ë	0	?	87,274
202107	38220090	ÆäËûÕï¶Ï»òÊµÑéÓÃÊÔ¼Á¼°ÅäÖÆÊÔ¼Á£»ÓÐÖ¤±ê×¼ÑùÆ·	338	ÑÇÃÀÄáÑÇ	10	Ò»°ãÃ³Ò×	207	Ç§¿Ë	0	?	7,434
202107	38220090	ÆäËûÕï¶Ï»òÊµÑéÓÃÊÔ¼Á¼°ÅäÖÆÊÔ¼Á£»ÓÐÖ¤±ê×¼ÑùÆ·	339	°¢Èû°Ý½®	10	Ò»°ãÃ³Ò×	1501	Ç§¿Ë	0	?	158,416
202107	38220090	ÆäËûÕï¶Ï»òÊµÑéÓÃÊÔ¼Á¼°ÅäÖÆÊÔ¼Á£»ÓÐÖ¤±ê×¼ÑùÆ·	340	°×¶íÂÞË¹	10	Ò»°ãÃ³Ò×	102	Ç§¿Ë	0	?	84,043
202107	38220090	ÆäËûÕï¶Ï»òÊµÑéÓÃÊÔ¼Á¼°ÅäÖÆÊÔ¼Á£»ÓÐÖ¤±ê×¼ÑùÆ·	343	Ä¦¶û¶àÍß	10	Ò»°ãÃ³Ò×	17	Ç§¿Ë	0	?	10,120
202107	38220090	ÆäËûÕï¶Ï»òÊµÑéÓÃÊÔ¼Á¼°ÅäÖÆÊÔ¼Á£»ÓÐÖ¤±ê×¼ÑùÆ·	344	¶íÂÞË¹Áª°î	10	Ò»°ãÃ³Ò×	320161	Ç§¿Ë	0	?	9,125,220
202107	38220090	ÆäËûÕï¶Ï»òÊµÑéÓÃÊÔ¼Á¼°ÅäÖÆÊÔ¼Á£»ÓÐÖ¤±ê×¼ÑùÆ·	347	ÎÚ¿ËÀ¼	10	Ò»°ãÃ³Ò×	78641	Ç§¿Ë	0	?	2,695,807
202107	38220090	ÆäËûÕï¶Ï»òÊµÑéÓÃÊÔ¼Á¼°ÅäÖÆÊÔ¼Á£»ÓÐÖ¤±ê×¼ÑùÆ·	351	¿ËÂÞµØÑÇ	10	Ò»°ãÃ³Ò×	165	Ç§¿Ë	0	?	364,653
202107	38220090	ÆäËûÕï¶Ï»òÊµÑéÓÃÊÔ¼Á¼°ÅäÖÆÊÔ¼Á£»ÓÐÖ¤±ê×¼ÑùÆ·	352	½Ý¿Ë	10	Ò»°ãÃ³Ò×	17095	Ç§¿Ë	0	?	3,337,578
202107	38220090	ÆäËûÕï¶Ï»òÊµÑéÓÃÊÔ¼Á¼°ÅäÖÆÊÔ¼Á£»ÓÐÖ¤±ê×¼ÑùÆ·	353	Ë¹Âå·¥¿Ë	10	Ò»°ãÃ³Ò×	27606	Ç§¿Ë	0	?	715,959
202107	38220090	ÆäËûÕï¶Ï»òÊµÑéÓÃÊÔ¼Á¼°ÅäÖÆÊÔ¼Á£»ÓÐÖ¤±ê×¼ÑùÆ·	354	±±ÂíÆä¶Ù¹²ºÍ¹ú	10	Ò»°ãÃ³Ò×	100	Ç§¿Ë	0	?	10,412
202107	38220090	ÆäËûÕï¶Ï»òÊµÑéÓÃÊÔ¼Á¼°ÅäÖÆÊÔ¼Á£»ÓÐÖ¤±ê×¼ÑùÆ·	355	²¨ºÚ	10	Ò»°ãÃ³Ò×	1	Ç§¿Ë	0	?	2,268
202107	38220090	ÆäËûÕï¶Ï»òÊµÑéÓÃÊÔ¼Á¼°ÅäÖÆÊÔ¼Á£»ÓÐÖ¤±ê×¼ÑùÆ·	358	Èû¶ûÎ¬ÑÇ	10	Ò»°ãÃ³Ò×	3643	Ç§¿Ë	0	?	647,357
202107	38220090	ÆäËûÕï¶Ï»òÊµÑéÓÃÊÔ¼Á¼°ÅäÖÆÊÔ¼Á£»ÓÐÖ¤±ê×¼ÑùÆ·	359	ºÚÉ½	10	Ò»°ãÃ³Ò×	183	Ç§¿Ë	0	?	4,156,147
202107	38220090	ÆäËûÕï¶Ï»òÊµÑéÓÃÊÔ¼Á¼°ÅäÖÆÊÔ¼Á£»ÓÐÖ¤±ê×¼ÑùÆ·	402	°¢¸ùÍ¢	10	Ò»°ãÃ³Ò×	39602	Ç§¿Ë	0	?	2,710,854
202107	38220090	ÆäËûÕï¶Ï»òÊµÑéÓÃÊÔ¼Á¼°ÅäÖÆÊÔ¼Á£»ÓÐÖ¤±ê×¼ÑùÆ·	408	¶àÃñ×å²£ÀûÎ¬ÑÇ¹ú	10	Ò»°ãÃ³Ò×	7984	Ç§¿Ë	0	?	10,428,988
202107	38220090	ÆäËûÕï¶Ï»òÊµÑéÓÃÊÔ¼Á¼°ÅäÖÆÊÔ¼Á£»ÓÐÖ¤±ê×¼ÑùÆ·	410	°ÍÎ÷	10	Ò»°ãÃ³Ò×	88324	Ç§¿Ë	0	?	4,757,232
202107	38220090	ÆäËûÕï¶Ï»òÊµÑéÓÃÊÔ¼Á¼°ÅäÖÆÊÔ¼Á£»ÓÐÖ¤±ê×¼ÑùÆ·	412	ÖÇÀû	10	Ò»°ãÃ³Ò×	72287	Ç§¿Ë	0	?	9,147,177
202107	38220090	ÆäËûÕï¶Ï»òÊµÑéÓÃÊÔ¼Á¼°ÅäÖÆÊÔ¼Á£»ÓÐÖ¤±ê×¼ÑùÆ·	413	¸çÂ×±ÈÑÇ	10	Ò»°ãÃ³Ò×	108397	Ç§¿Ë	0	?	3,606,919
202107	38220090	ÆäËûÕï¶Ï»òÊµÑéÓÃÊÔ¼Á¼°ÅäÖÆÊÔ¼Á£»ÓÐÖ¤±ê×¼ÑùÆ·	415	¸çË¹´ïÀè¼Ó	10	Ò»°ãÃ³Ò×	191	Ç§¿Ë	0	?	18,949
202107	38220090	ÆäËûÕï¶Ï»òÊµÑéÓÃÊÔ¼Á¼°ÅäÖÆÊÔ¼Á£»ÓÐÖ¤±ê×¼ÑùÆ·	418	¶àÃ×Äá¼Ó¹²ºÍ¹ú	10	Ò»°ãÃ³Ò×	91	Ç§¿Ë	0	?	37,248
202107	38220090	ÆäËûÕï¶Ï»òÊµÑéÓÃÊÔ¼Á¼°ÅäÖÆÊÔ¼Á£»ÓÐÖ¤±ê×¼ÑùÆ·	419	¶ò¹Ï¶à¶û	10	Ò»°ãÃ³Ò×	139034	Ç§¿Ë	0	?	3,735,837
202107	38220090	ÆäËûÕï¶Ï»òÊµÑéÓÃÊÔ¼Á¼°ÅäÖÆÊÔ¼Á£»ÓÐÖ¤±ê×¼ÑùÆ·	423	Î£µØÂíÀ­	10	Ò»°ãÃ³Ò×	20316	Ç§¿Ë	0	?	979,872
202107	38220090	ÆäËûÕï¶Ï»òÊµÑéÓÃÊÔ¼Á¼°ÅäÖÆÊÔ¼Á£»ÓÐÖ¤±ê×¼ÑùÆ·	424	¹çÑÇÄÇ	10	Ò»°ãÃ³Ò×	345	Ç§¿Ë	0	?	569,783
202107	38220090	ÆäËûÕï¶Ï»òÊµÑéÓÃÊÔ¼Á¼°ÅäÖÆÊÔ¼Á£»ÓÐÖ¤±ê×¼ÑùÆ·	426	ºé¶¼À­Ë¹	10	Ò»°ãÃ³Ò×	18576	Ç§¿Ë	0	?	152,006
202107	38220090	ÆäËûÕï¶Ï»òÊµÑéÓÃÊÔ¼Á¼°ÅäÖÆÊÔ¼Á£»ÓÐÖ¤±ê×¼ÑùÆ·	427	ÑÀÂò¼Ó	10	Ò»°ãÃ³Ò×	1	Ç§¿Ë	0	?	14,200
202107	38220090	ÆäËûÕï¶Ï»òÊµÑéÓÃÊÔ¼Á¼°ÅäÖÆÊÔ¼Á£»ÓÐÖ¤±ê×¼ÑùÆ·	429	Ä«Î÷¸ç	10	Ò»°ãÃ³Ò×	40944	Ç§¿Ë	0	?	2,511,876
202107	38220090	ÆäËûÕï¶Ï»òÊµÑéÓÃÊÔ¼Á¼°ÅäÖÆÊÔ¼Á£»ÓÐÖ¤±ê×¼ÑùÆ·	432	°ÍÄÃÂí	10	Ò»°ãÃ³Ò×	578	Ç§¿Ë	0	?	27,759
202107	38220090	ÆäËûÕï¶Ï»òÊµÑéÓÃÊÔ¼Á¼°ÅäÖÆÊÔ¼Á£»ÓÐÖ¤±ê×¼ÑùÆ·	433	°ÍÀ­¹ç	10	Ò»°ãÃ³Ò×	528	Ç§¿Ë	0	?	607,045
202107	38220090	ÆäËûÕï¶Ï»òÊµÑéÓÃÊÔ¼Á¼°ÅäÖÆÊÔ¼Á£»ÓÐÖ¤±ê×¼ÑùÆ·	434	ÃØÂ³	10	Ò»°ãÃ³Ò×	32341	Ç§¿Ë	0	?	7,924,950
202107	38220090	ÆäËûÕï¶Ï»òÊµÑéÓÃÊÔ¼Á¼°ÅäÖÆÊÔ¼Á£»ÓÐÖ¤±ê×¼ÑùÆ·	435	²¨¶àÀè¸÷	10	Ò»°ãÃ³Ò×	21	Ç§¿Ë	0	?	5,049
202107	38220090	ÆäËûÕï¶Ï»òÊµÑéÓÃÊÔ¼Á¼°ÅäÖÆÊÔ¼Á£»ÓÐÖ¤±ê×¼ÑùÆ·	440	Èø¶ûÍß¶à	10	Ò»°ãÃ³Ò×	956	Ç§¿Ë	0	?	750,541
202107	38220090	ÆäËûÕï¶Ï»òÊµÑéÓÃÊÔ¼Á¼°ÅäÖÆÊÔ¼Á£»ÓÐÖ¤±ê×¼ÑùÆ·	441	ËÕÀïÄÏ	10	Ò»°ãÃ³Ò×	26	Ç§¿Ë	0	?	23,583
202107	38220090	ÆäËûÕï¶Ï»òÊµÑéÓÃÊÔ¼Á¼°ÅäÖÆÊÔ¼Á£»ÓÐÖ¤±ê×¼ÑùÆ·	442	ÌØÁ¢Äá´ïºÍ¶à°Í¸ç	10	Ò»°ãÃ³Ò×	790	Ç§¿Ë	0	?	46,617
202107	38220090	ÆäËûÕï¶Ï»òÊµÑéÓÃÊÔ¼Á¼°ÅäÖÆÊÔ¼Á£»ÓÐÖ¤±ê×¼ÑùÆ·	444	ÎÚÀ­¹ç	10	Ò»°ãÃ³Ò×	408	Ç§¿Ë	0	?	609,162
202107	38220090	ÆäËûÕï¶Ï»òÊµÑéÓÃÊÔ¼Á¼°ÅäÖÆÊÔ¼Á£»ÓÐÖ¤±ê×¼ÑùÆ·	445	Î¯ÄÚÈðÀ­	10	Ò»°ãÃ³Ò×	22509	Ç§¿Ë	0	?	39,096,382
202107	38220090	ÆäËûÕï¶Ï»òÊµÑéÓÃÊÔ¼Á¼°ÅäÖÆÊÔ¼Á£»ÓÐÖ¤±ê×¼ÑùÆ·	447	Ê¥Æä´ÄºÍÄáÎ¬Ë¹	10	Ò»°ãÃ³Ò×	39	Ç§¿Ë	0	?	15,212
202107	38220090	ÆäËûÕï¶Ï»òÊµÑéÓÃÊÔ¼Á¼°ÅäÖÆÊÔ¼Á£»ÓÐÖ¤±ê×¼ÑùÆ·	501	¼ÓÄÃ´ó	10	Ò»°ãÃ³Ò×	1763	Ç§¿Ë	0	?	1,445,184
202107	38220090	ÆäËûÕï¶Ï»òÊµÑéÓÃÊÔ¼Á¼°ÅäÖÆÊÔ¼Á£»ÓÐÖ¤±ê×¼ÑùÆ·	502	ÃÀ¹ú	10	Ò»°ãÃ³Ò×	63767	Ç§¿Ë	0	?	65,345,127
202107	38220090	ÆäËûÕï¶Ï»òÊµÑéÓÃÊÔ¼Á¼°ÅäÖÆÊÔ¼Á£»ÓÐÖ¤±ê×¼ÑùÆ·	601	°Ä´óÀûÑÇ	10	Ò»°ãÃ³Ò×	7199	Ç§¿Ë	0	?	9,054,686
202107	38220090	ÆäËûÕï¶Ï»òÊµÑéÓÃÊÔ¼Á¼°ÅäÖÆÊÔ¼Á£»ÓÐÖ¤±ê×¼ÑùÆ·	603	ì³¼Ã	10	Ò»°ãÃ³Ò×	0	Ç§¿Ë	0	?	224
202107	38220090	ÆäËûÕï¶Ï»òÊµÑéÓÃÊÔ¼Á¼°ÅäÖÆÊÔ¼Á£»ÓÐÖ¤±ê×¼ÑùÆ·	609	ÐÂÎ÷À¼	10	Ò»°ãÃ³Ò×	5593	Ç§¿Ë	0	?	780,486
202108	38220090	ÆäËûÕï¶Ï»òÊµÑéÓÃÊÔ¼Á¼°ÅäÖÆÊÔ¼Á£»ÓÐÖ¤±ê×¼ÑùÆ·	101	°¢¸»º¹	10	Ò»°ãÃ³Ò×	6359	Ç§¿Ë	0	?	101,919
202108	38220090	ÆäËûÕï¶Ï»òÊµÑéÓÃÊÔ¼Á¼°ÅäÖÆÊÔ¼Á£»ÓÐÖ¤±ê×¼ÑùÆ·	102	°ÍÁÖ	10	Ò»°ãÃ³Ò×	99	Ç§¿Ë	0	?	244,284
202108	38220090	ÆäËûÕï¶Ï»òÊµÑéÓÃÊÔ¼Á¼°ÅäÖÆÊÔ¼Á£»ÓÐÖ¤±ê×¼ÑùÆ·	103	ÃÏ¼ÓÀ­¹ú	10	Ò»°ãÃ³Ò×	13099	Ç§¿Ë	0	?	8,030,902
202108	38220090	ÆäËûÕï¶Ï»òÊµÑéÓÃÊÔ¼Á¼°ÅäÖÆÊÔ¼Á£»ÓÐÖ¤±ê×¼ÑùÆ·	105	ÎÄÀ³	10	Ò»°ãÃ³Ò×	3	Ç§¿Ë	0	?	933,933
202108	38220090	ÆäËûÕï¶Ï»òÊµÑéÓÃÊÔ¼Á¼°ÅäÖÆÊÔ¼Á£»ÓÐÖ¤±ê×¼ÑùÆ·	106	Ãåµé	10	Ò»°ãÃ³Ò×	12393	Ç§¿Ë	0	?	1,614,572
202108	38220090	ÆäËûÕï¶Ï»òÊµÑéÓÃÊÔ¼Á¼°ÅäÖÆÊÔ¼Á£»ÓÐÖ¤±ê×¼ÑùÆ·	107	¼íÆÒÕ¯	10	Ò»°ãÃ³Ò×	9283	Ç§¿Ë	0	?	8,036,118
202108	38220090	ÆäËûÕï¶Ï»òÊµÑéÓÃÊÔ¼Á¼°ÅäÖÆÊÔ¼Á£»ÓÐÖ¤±ê×¼ÑùÆ·	108	ÈûÆÖÂ·Ë¹	10	Ò»°ãÃ³Ò×	3210	Ç§¿Ë	0	?	1,355,282
202108	38220090	ÆäËûÕï¶Ï»òÊµÑéÓÃÊÔ¼Á¼°ÅäÖÆÊÔ¼Á£»ÓÐÖ¤±ê×¼ÑùÆ·	110	ÖÐ¹úÏã¸Û	10	Ò»°ãÃ³Ò×	56943	Ç§¿Ë	0	?	26,131,415
202108	38220090	ÆäËûÕï¶Ï»òÊµÑéÓÃÊÔ¼Á¼°ÅäÖÆÊÔ¼Á£»ÓÐÖ¤±ê×¼ÑùÆ·	111	Ó¡¶È	10	Ò»°ãÃ³Ò×	81442	Ç§¿Ë	0	?	6,295,183
202108	38220090	ÆäËûÕï¶Ï»òÊµÑéÓÃÊÔ¼Á¼°ÅäÖÆÊÔ¼Á£»ÓÐÖ¤±ê×¼ÑùÆ·	112	Ó¡¶ÈÄáÎ÷ÑÇ	10	Ò»°ãÃ³Ò×	132481	Ç§¿Ë	0	?	98,680,883
202108	38220090	ÆäËûÕï¶Ï»òÊµÑéÓÃÊÔ¼Á¼°ÅäÖÆÊÔ¼Á£»ÓÐÖ¤±ê×¼ÑùÆ·	113	ÒÁÀÊ	10	Ò»°ãÃ³Ò×	697	Ç§¿Ë	0	?	210,611
202108	38220090	ÆäËûÕï¶Ï»òÊµÑéÓÃÊÔ¼Á¼°ÅäÖÆÊÔ¼Á£»ÓÐÖ¤±ê×¼ÑùÆ·	114	ÒÁÀ­¿Ë	10	Ò»°ãÃ³Ò×	25841	Ç§¿Ë	0	?	12,234,974
202108	38220090	ÆäËûÕï¶Ï»òÊµÑéÓÃÊÔ¼Á¼°ÅäÖÆÊÔ¼Á£»ÓÐÖ¤±ê×¼ÑùÆ·	115	ÒÔÉ«ÁÐ	10	Ò»°ãÃ³Ò×	245	Ç§¿Ë	0	?	232,043
202108	38220090	ÆäËûÕï¶Ï»òÊµÑéÓÃÊÔ¼Á¼°ÅäÖÆÊÔ¼Á£»ÓÐÖ¤±ê×¼ÑùÆ·	116	ÈÕ±¾	10	Ò»°ãÃ³Ò×	174687	Ç§¿Ë	0	?	14,871,296
202108	38220090	ÆäËûÕï¶Ï»òÊµÑéÓÃÊÔ¼Á¼°ÅäÖÆÊÔ¼Á£»ÓÐÖ¤±ê×¼ÑùÆ·	117	Ô¼µ©	10	Ò»°ãÃ³Ò×	40901	Ç§¿Ë	0	?	7,685,045
202108	38220090	ÆäËûÕï¶Ï»òÊµÑéÓÃÊÔ¼Á¼°ÅäÖÆÊÔ¼Á£»ÓÐÖ¤±ê×¼ÑùÆ·	118	¿ÆÍþÌØ	10	Ò»°ãÃ³Ò×	3687	Ç§¿Ë	0	?	1,391,075
202108	38220090	ÆäËûÕï¶Ï»òÊµÑéÓÃÊÔ¼Á¼°ÅäÖÆÊÔ¼Á£»ÓÐÖ¤±ê×¼ÑùÆ·	119	ÀÏÎÎ	10	Ò»°ãÃ³Ò×	2274	Ç§¿Ë	0	?	3,179,947
202108	38220090	ÆäËûÕï¶Ï»òÊµÑéÓÃÊÔ¼Á¼°ÅäÖÆÊÔ¼Á£»ÓÐÖ¤±ê×¼ÑùÆ·	120	Àè°ÍÄÛ	10	Ò»°ãÃ³Ò×	2501	Ç§¿Ë	0	?	2,050,766
202108	38220090	ÆäËûÕï¶Ï»òÊµÑéÓÃÊÔ¼Á¼°ÅäÖÆÊÔ¼Á£»ÓÐÖ¤±ê×¼ÑùÆ·	121	ÖÐ¹ú°ÄÃÅ	10	Ò»°ãÃ³Ò×	2939	Ç§¿Ë	0	?	7,360,496
202108	38220090	ÆäËûÕï¶Ï»òÊµÑéÓÃÊÔ¼Á¼°ÅäÖÆÊÔ¼Á£»ÓÐÖ¤±ê×¼ÑùÆ·	122	ÂíÀ´Î÷ÑÇ	10	Ò»°ãÃ³Ò×	28284	Ç§¿Ë	0	?	15,220,891
202108	38220090	ÆäËûÕï¶Ï»òÊµÑéÓÃÊÔ¼Á¼°ÅäÖÆÊÔ¼Á£»ÓÐÖ¤±ê×¼ÑùÆ·	123	Âí¶û´ú·ò	10	Ò»°ãÃ³Ò×	2957	Ç§¿Ë	0	?	499,311
202108	38220090	ÆäËûÕï¶Ï»òÊµÑéÓÃÊÔ¼Á¼°ÅäÖÆÊÔ¼Á£»ÓÐÖ¤±ê×¼ÑùÆ·	124	ÃÉ¹Å	10	Ò»°ãÃ³Ò×	9626	Ç§¿Ë	0	?	2,418,448
202108	38220090	ÆäËûÕï¶Ï»òÊµÑéÓÃÊÔ¼Á¼°ÅäÖÆÊÔ¼Á£»ÓÐÖ¤±ê×¼ÑùÆ·	125	Äá²´¶ûÁª°îÃñÖ÷¹²ºÍ¹ú	10	Ò»°ãÃ³Ò×	3449	Ç§¿Ë	0	?	3,364,881
202108	38220090	ÆäËûÕï¶Ï»òÊµÑéÓÃÊÔ¼Á¼°ÅäÖÆÊÔ¼Á£»ÓÐÖ¤±ê×¼ÑùÆ·	125	Äá²´¶ûÁª°îÃñÖ÷¹²ºÍ¹ú	11	¹ú¼Ò¼ä¡¢¹ú¼Ê×éÖ¯ÎÞ³¥Ô®ÖúºÍÔùËÍµÄÎï×Ê	4	Ç§¿Ë	0	?	287,000
202108	38220090	ÆäËûÕï¶Ï»òÊµÑéÓÃÊÔ¼Á¼°ÅäÖÆÊÔ¼Á£»ÓÐÖ¤±ê×¼ÑùÆ·	126	°¢Âü	10	Ò»°ãÃ³Ò×	18949	Ç§¿Ë	0	?	2,572,920
202108	38220090	ÆäËûÕï¶Ï»òÊµÑéÓÃÊÔ¼Á¼°ÅäÖÆÊÔ¼Á£»ÓÐÖ¤±ê×¼ÑùÆ·	127	°Í»ùË¹Ì¹	10	Ò»°ãÃ³Ò×	98427	Ç§¿Ë	0	?	5,652,862
202108	38220090	ÆäËûÕï¶Ï»òÊµÑéÓÃÊÔ¼Á¼°ÅäÖÆÊÔ¼Á£»ÓÐÖ¤±ê×¼ÑùÆ·	128	°ÍÀÕË¹Ì¹	10	Ò»°ãÃ³Ò×	165	Ç§¿Ë	0	?	42,808
202108	38220090	ÆäËûÕï¶Ï»òÊµÑéÓÃÊÔ¼Á¼°ÅäÖÆÊÔ¼Á£»ÓÐÖ¤±ê×¼ÑùÆ·	129	·ÆÂÉ±ö	10	Ò»°ãÃ³Ò×	84304	Ç§¿Ë	0	?	58,661,003
202108	38220090	ÆäËûÕï¶Ï»òÊµÑéÓÃÊÔ¼Á¼°ÅäÖÆÊÔ¼Á£»ÓÐÖ¤±ê×¼ÑùÆ·	130	¿¨Ëþ¶û	10	Ò»°ãÃ³Ò×	2998	Ç§¿Ë	0	?	474,485
202108	38220090	ÆäËûÕï¶Ï»òÊµÑéÓÃÊÔ¼Á¼°ÅäÖÆÊÔ¼Á£»ÓÐÖ¤±ê×¼ÑùÆ·	131	É³ÌØ°¢À­²®	10	Ò»°ãÃ³Ò×	62258	Ç§¿Ë	0	?	7,145,034
202108	38220090	ÆäËûÕï¶Ï»òÊµÑéÓÃÊÔ¼Á¼°ÅäÖÆÊÔ¼Á£»ÓÐÖ¤±ê×¼ÑùÆ·	132	ÐÂ¼ÓÆÂ	10	Ò»°ãÃ³Ò×	44518	Ç§¿Ë	0	?	15,571,218
202108	38220090	ÆäËûÕï¶Ï»òÊµÑéÓÃÊÔ¼Á¼°ÅäÖÆÊÔ¼Á£»ÓÐÖ¤±ê×¼ÑùÆ·	133	º«¹ú	10	Ò»°ãÃ³Ò×	98350	Ç§¿Ë	0	?	6,673,836
202108	38220090	ÆäËûÕï¶Ï»òÊµÑéÓÃÊÔ¼Á¼°ÅäÖÆÊÔ¼Á£»ÓÐÖ¤±ê×¼ÑùÆ·	134	Ë¹ÀïÀ¼¿¨	10	Ò»°ãÃ³Ò×	14843	Ç§¿Ë	0	?	2,604,675
202108	38220090	ÆäËûÕï¶Ï»òÊµÑéÓÃÊÔ¼Á¼°ÅäÖÆÊÔ¼Á£»ÓÐÖ¤±ê×¼ÑùÆ·	135	ÐðÀûÑÇ	10	Ò»°ãÃ³Ò×	11933	Ç§¿Ë	0	?	62,606
202108	38220090	ÆäËûÕï¶Ï»òÊµÑéÓÃÊÔ¼Á¼°ÅäÖÆÊÔ¼Á£»ÓÐÖ¤±ê×¼ÑùÆ·	136	Ì©¹ú	10	Ò»°ãÃ³Ò×	130344	Ç§¿Ë	0	?	97,349,554
202108	38220090	ÆäËûÕï¶Ï»òÊµÑéÓÃÊÔ¼Á¼°ÅäÖÆÊÔ¼Á£»ÓÐÖ¤±ê×¼ÑùÆ·	137	ÍÁ¶úÆä	10	Ò»°ãÃ³Ò×	11975	Ç§¿Ë	0	?	2,286,842
202108	38220090	ÆäËûÕï¶Ï»òÊµÑéÓÃÊÔ¼Á¼°ÅäÖÆÊÔ¼Á£»ÓÐÖ¤±ê×¼ÑùÆ·	138	°¢ÁªÇõ	10	Ò»°ãÃ³Ò×	106016	Ç§¿Ë	0	?	28,799,176
202108	38220090	ÆäËûÕï¶Ï»òÊµÑéÓÃÊÔ¼Á¼°ÅäÖÆÊÔ¼Á£»ÓÐÖ¤±ê×¼ÑùÆ·	139	Ò²ÃÅ	10	Ò»°ãÃ³Ò×	24718	Ç§¿Ë	0	?	201,306
202108	38220090	ÆäËûÕï¶Ï»òÊµÑéÓÃÊÔ¼Á¼°ÅäÖÆÊÔ¼Á£»ÓÐÖ¤±ê×¼ÑùÆ·	141	Ô½ÄÏ	10	Ò»°ãÃ³Ò×	102234	Ç§¿Ë	0	?	5,343,307
202108	38220090	ÆäËûÕï¶Ï»òÊµÑéÓÃÊÔ¼Á¼°ÅäÖÆÊÔ¼Á£»ÓÐÖ¤±ê×¼ÑùÆ·	143	ÖÐ¹úÌ¨Íå	10	Ò»°ãÃ³Ò×	298	Ç§¿Ë	0	?	1,144,099
202108	38220090	ÆäËûÕï¶Ï»òÊµÑéÓÃÊÔ¼Á¼°ÅäÖÆÊÔ¼Á£»ÓÐÖ¤±ê×¼ÑùÆ·	145	¹þÈø¿ËË¹Ì¹	10	Ò»°ãÃ³Ò×	17503	Ç§¿Ë	0	?	15,399,733
202108	38220090	ÆäËûÕï¶Ï»òÊµÑéÓÃÊÔ¼Á¼°ÅäÖÆÊÔ¼Á£»ÓÐÖ¤±ê×¼ÑùÆ·	146	¼ª¶û¼ªË¹Ë¹Ì¹	10	Ò»°ãÃ³Ò×	4463	Ç§¿Ë	0	?	414,157
202108	38220090	ÆäËûÕï¶Ï»òÊµÑéÓÃÊÔ¼Á¼°ÅäÖÆÊÔ¼Á£»ÓÐÖ¤±ê×¼ÑùÆ·	149	ÎÚ×È±ð¿ËË¹Ì¹	10	Ò»°ãÃ³Ò×	41586	Ç§¿Ë	0	?	1,048,749
202108	38220090	ÆäËûÕï¶Ï»òÊµÑéÓÃÊÔ¼Á¼°ÅäÖÆÊÔ¼Á£»ÓÐÖ¤±ê×¼ÑùÆ·	201	°¢¶û¼°ÀûÑÇ	10	Ò»°ãÃ³Ò×	4225	Ç§¿Ë	0	?	2,980,720
202108	38220090	ÆäËûÕï¶Ï»òÊµÑéÓÃÊÔ¼Á¼°ÅäÖÆÊÔ¼Á£»ÓÐÖ¤±ê×¼ÑùÆ·	202	°²¸çÀ­	10	Ò»°ãÃ³Ò×	2303	Ç§¿Ë	0	?	450,809
202108	38220090	ÆäËûÕï¶Ï»òÊµÑéÓÃÊÔ¼Á¼°ÅäÖÆÊÔ¼Á£»ÓÐÖ¤±ê×¼ÑùÆ·	203	±´Äþ	10	Ò»°ãÃ³Ò×	75	Ç§¿Ë	0	?	5,197,466
202108	38220090	ÆäËûÕï¶Ï»òÊµÑéÓÃÊÔ¼Á¼°ÅäÖÆÊÔ¼Á£»ÓÐÖ¤±ê×¼ÑùÆ·	204	²©´ÄÍßÄÉ	10	Ò»°ãÃ³Ò×	1	Ç§¿Ë	0	?	67,666
202108	38220090	ÆäËûÕï¶Ï»òÊµÑéÓÃÊÔ¼Á¼°ÅäÖÆÊÔ¼Á£»ÓÐÖ¤±ê×¼ÑùÆ·	206	¿¦ÂóÂ¡	10	Ò»°ãÃ³Ò×	21343	Ç§¿Ë	0	?	2,314,719
202108	38220090	ÆäËûÕï¶Ï»òÊµÑéÓÃÊÔ¼Á¼°ÅäÖÆÊÔ¼Á£»ÓÐÖ¤±ê×¼ÑùÆ·	209	ÖÐ·Ç	11	¹ú¼Ò¼ä¡¢¹ú¼Ê×éÖ¯ÎÞ³¥Ô®ÖúºÍÔùËÍµÄÎï×Ê	140	Ç§¿Ë	0	?	1,800,000
202108	38220090	ÆäËûÕï¶Ï»òÊµÑéÓÃÊÔ¼Á¼°ÅäÖÆÊÔ¼Á£»ÓÐÖ¤±ê×¼ÑùÆ·	211	Õ§µÃ	10	Ò»°ãÃ³Ò×	3	Ç§¿Ë	0	?	258,925
202108	38220090	ÆäËûÕï¶Ï»òÊµÑéÓÃÊÔ¼Á¼°ÅäÖÆÊÔ¼Á£»ÓÐÖ¤±ê×¼ÑùÆ·	214	¼ª²¼Ìá	10	Ò»°ãÃ³Ò×	16	Ç§¿Ë	0	?	27,147
202108	38220090	ÆäËûÕï¶Ï»òÊµÑéÓÃÊÔ¼Á¼°ÅäÖÆÊÔ¼Á£»ÓÐÖ¤±ê×¼ÑùÆ·	215	°£¼°	10	Ò»°ãÃ³Ò×	136973	Ç§¿Ë	0	?	1,367,255
202108	38220090	ÆäËûÕï¶Ï»òÊµÑéÓÃÊÔ¼Á¼°ÅäÖÆÊÔ¼Á£»ÓÐÖ¤±ê×¼ÑùÆ·	217	°£Èû¶í±ÈÑÇ	10	Ò»°ãÃ³Ò×	32704	Ç§¿Ë	0	?	342,735
202108	38220090	ÆäËûÕï¶Ï»òÊµÑéÓÃÊÔ¼Á¼°ÅäÖÆÊÔ¼Á£»ÓÐÖ¤±ê×¼ÑùÆ·	218	¼ÓÅî	10	Ò»°ãÃ³Ò×	183	Ç§¿Ë	0	?	6,302,696
202108	38220090	ÆäËûÕï¶Ï»òÊµÑéÓÃÊÔ¼Á¼°ÅäÖÆÊÔ¼Á£»ÓÐÖ¤±ê×¼ÑùÆ·	219	¸Ô±ÈÑÇ	10	Ò»°ãÃ³Ò×	94	Ç§¿Ë	0	?	221,019
202108	38220090	ÆäËûÕï¶Ï»òÊµÑéÓÃÊÔ¼Á¼°ÅäÖÆÊÔ¼Á£»ÓÐÖ¤±ê×¼ÑùÆ·	220	¼ÓÄÉ	10	Ò»°ãÃ³Ò×	29768	Ç§¿Ë	0	?	1,435,134
202108	38220090	ÆäËûÕï¶Ï»òÊµÑéÓÃÊÔ¼Á¼°ÅäÖÆÊÔ¼Á£»ÓÐÖ¤±ê×¼ÑùÆ·	221	¼¸ÄÚÑÇ	10	Ò»°ãÃ³Ò×	376	Ç§¿Ë	0	?	352,010
202108	38220090	ÆäËûÕï¶Ï»òÊµÑéÓÃÊÔ¼Á¼°ÅäÖÆÊÔ¼Á£»ÓÐÖ¤±ê×¼ÑùÆ·	223	¿ÆÌØµÏÍß	10	Ò»°ãÃ³Ò×	4169	Ç§¿Ë	0	?	45,476
202108	38220090	ÆäËûÕï¶Ï»òÊµÑéÓÃÊÔ¼Á¼°ÅäÖÆÊÔ¼Á£»ÓÐÖ¤±ê×¼ÑùÆ·	224	¿ÏÄáÑÇ	10	Ò»°ãÃ³Ò×	44279	Ç§¿Ë	0	?	2,446,114
202108	38220090	ÆäËûÕï¶Ï»òÊµÑéÓÃÊÔ¼Á¼°ÅäÖÆÊÔ¼Á£»ÓÐÖ¤±ê×¼ÑùÆ·	226	Àû±ÈÑÇ	10	Ò»°ãÃ³Ò×	14171	Ç§¿Ë	0	?	805,028
202108	38220090	ÆäËûÕï¶Ï»òÊµÑéÓÃÊÔ¼Á¼°ÅäÖÆÊÔ¼Á£»ÓÐÖ¤±ê×¼ÑùÆ·	227	Âí´ï¼ÓË¹¼Ó	10	Ò»°ãÃ³Ò×	105	Ç§¿Ë	0	?	68,792
202108	38220090	ÆäËûÕï¶Ï»òÊµÑéÓÃÊÔ¼Á¼°ÅäÖÆÊÔ¼Á£»ÓÐÖ¤±ê×¼ÑùÆ·	228	ÂíÀ­Î¬	10	Ò»°ãÃ³Ò×	15922	Ç§¿Ë	0	?	221,620
202108	38220090	ÆäËûÕï¶Ï»òÊµÑéÓÃÊÔ¼Á¼°ÅäÖÆÊÔ¼Á£»ÓÐÖ¤±ê×¼ÑùÆ·	229	ÂíÀï	10	Ò»°ãÃ³Ò×	107	Ç§¿Ë	0	?	7,218
202108	38220090	ÆäËûÕï¶Ï»òÊµÑéÓÃÊÔ¼Á¼°ÅäÖÆÊÔ¼Á£»ÓÐÖ¤±ê×¼ÑùÆ·	230	Ã«ÀïËþÄáÑÇ	10	Ò»°ãÃ³Ò×	100	Ç§¿Ë	0	?	9,000
202108	38220090	ÆäËûÕï¶Ï»òÊµÑéÓÃÊÔ¼Á¼°ÅäÖÆÊÔ¼Á£»ÓÐÖ¤±ê×¼ÑùÆ·	231	Ã«ÀïÇóË¹	10	Ò»°ãÃ³Ò×	2196	Ç§¿Ë	0	?	283,441
202108	38220090	ÆäËûÕï¶Ï»òÊµÑéÓÃÊÔ¼Á¼°ÅäÖÆÊÔ¼Á£»ÓÐÖ¤±ê×¼ÑùÆ·	232	Ä¦Âå¸ç	10	Ò»°ãÃ³Ò×	20066	Ç§¿Ë	0	?	6,480,033
202108	38220090	ÆäËûÕï¶Ï»òÊµÑéÓÃÊÔ¼Á¼°ÅäÖÆÊÔ¼Á£»ÓÐÖ¤±ê×¼ÑùÆ·	233	ÄªÉ£±È¿Ë	10	Ò»°ãÃ³Ò×	449	Ç§¿Ë	0	?	16,399
202108	38220090	ÆäËûÕï¶Ï»òÊµÑéÓÃÊÔ¼Á¼°ÅäÖÆÊÔ¼Á£»ÓÐÖ¤±ê×¼ÑùÆ·	234	ÄÉÃ×±ÈÑÇ	10	Ò»°ãÃ³Ò×	666	Ç§¿Ë	0	?	1,117,836
202108	38220090	ÆäËûÕï¶Ï»òÊµÑéÓÃÊÔ¼Á¼°ÅäÖÆÊÔ¼Á£»ÓÐÖ¤±ê×¼ÑùÆ·	235	ÄáÈÕ¶û	10	Ò»°ãÃ³Ò×	8915	Ç§¿Ë	0	?	608,010
202108	38220090	ÆäËûÕï¶Ï»òÊµÑéÓÃÊÔ¼Á¼°ÅäÖÆÊÔ¼Á£»ÓÐÖ¤±ê×¼ÑùÆ·	236	ÄáÈÕÀûÑÇ	10	Ò»°ãÃ³Ò×	3124	Ç§¿Ë	0	?	1,533,593
202108	38220090	ÆäËûÕï¶Ï»òÊµÑéÓÃÊÔ¼Á¼°ÅäÖÆÊÔ¼Á£»ÓÐÖ¤±ê×¼ÑùÆ·	240	ÈûÄÚ¼Ó¶û	10	Ò»°ãÃ³Ò×	255	Ç§¿Ë	0	?	529,118
202108	38220090	ÆäËûÕï¶Ï»òÊµÑéÓÃÊÔ¼Á¼°ÅäÖÆÊÔ¼Á£»ÓÐÖ¤±ê×¼ÑùÆ·	241	ÈûÉà¶û	10	Ò»°ãÃ³Ò×	223	Ç§¿Ë	0	?	231,223
202108	38220090	ÆäËûÕï¶Ï»òÊµÑéÓÃÊÔ¼Á¼°ÅäÖÆÊÔ¼Á£»ÓÐÖ¤±ê×¼ÑùÆ·	242	ÈûÀ­Àû°º	11	¹ú¼Ò¼ä¡¢¹ú¼Ê×éÖ¯ÎÞ³¥Ô®ÖúºÍÔùËÍµÄÎï×Ê	194	Ç§¿Ë	0	?	2,401,920
202108	38220090	ÆäËûÕï¶Ï»òÊµÑéÓÃÊÔ¼Á¼°ÅäÖÆÊÔ¼Á£»ÓÐÖ¤±ê×¼ÑùÆ·	243	Ë÷ÂíÀï	10	Ò»°ãÃ³Ò×	11671	Ç§¿Ë	0	?	134,820
202108	38220090	ÆäËûÕï¶Ï»òÊµÑéÓÃÊÔ¼Á¼°ÅäÖÆÊÔ¼Á£»ÓÐÖ¤±ê×¼ÑùÆ·	244	ÄÏ·Ç	10	Ò»°ãÃ³Ò×	496	Ç§¿Ë	0	?	5,073,548
202108	38220090	ÆäËûÕï¶Ï»òÊµÑéÓÃÊÔ¼Á¼°ÅäÖÆÊÔ¼Á£»ÓÐÖ¤±ê×¼ÑùÆ·	246	ËÕµ¤	10	Ò»°ãÃ³Ò×	30690	Ç§¿Ë	0	?	238,877
202108	38220090	ÆäËûÕï¶Ï»òÊµÑéÓÃÊÔ¼Á¼°ÅäÖÆÊÔ¼Á£»ÓÐÖ¤±ê×¼ÑùÆ·	247	Ì¹É£ÄáÑÇ	10	Ò»°ãÃ³Ò×	35233	Ç§¿Ë	0	?	621,393
202108	38220090	ÆäËûÕï¶Ï»òÊµÑéÓÃÊÔ¼Á¼°ÅäÖÆÊÔ¼Á£»ÓÐÖ¤±ê×¼ÑùÆ·	248	¶à¸ç	10	Ò»°ãÃ³Ò×	7800	Ç§¿Ë	0	?	82,827
202108	38220090	ÆäËûÕï¶Ï»òÊµÑéÓÃÊÔ¼Á¼°ÅäÖÆÊÔ¼Á£»ÓÐÖ¤±ê×¼ÑùÆ·	249	Í»ÄáË¹	10	Ò»°ãÃ³Ò×	4469	Ç§¿Ë	0	?	2,078,417
202108	38220090	ÆäËûÕï¶Ï»òÊµÑéÓÃÊÔ¼Á¼°ÅäÖÆÊÔ¼Á£»ÓÐÖ¤±ê×¼ÑùÆ·	250	ÎÚ¸É´ï	10	Ò»°ãÃ³Ò×	2292	Ç§¿Ë	0	?	147,817
202108	38220090	ÆäËûÕï¶Ï»òÊµÑéÓÃÊÔ¼Á¼°ÅäÖÆÊÔ¼Á£»ÓÐÖ¤±ê×¼ÑùÆ·	251	²¼»ùÄÉ·¨Ë÷	10	Ò»°ãÃ³Ò×	1	Ç§¿Ë	0	?	622
202108	38220090	ÆäËûÕï¶Ï»òÊµÑéÓÃÊÔ¼Á¼°ÅäÖÆÊÔ¼Á£»ÓÐÖ¤±ê×¼ÑùÆ·	252	¸Õ¹û(½ð)	10	Ò»°ãÃ³Ò×	13970	Ç§¿Ë	0	?	1,922,385
202108	38220090	ÆäËûÕï¶Ï»òÊµÑéÓÃÊÔ¼Á¼°ÅäÖÆÊÔ¼Á£»ÓÐÖ¤±ê×¼ÑùÆ·	253	ÔÞ±ÈÑÇ	10	Ò»°ãÃ³Ò×	265	Ç§¿Ë	0	?	130,610
202108	38220090	ÆäËûÕï¶Ï»òÊµÑéÓÃÊÔ¼Á¼°ÅäÖÆÊÔ¼Á£»ÓÐÖ¤±ê×¼ÑùÆ·	254	½ò°Í²¼Î¤	10	Ò»°ãÃ³Ò×	902	Ç§¿Ë	0	?	2,262,432
202108	38220090	ÆäËûÕï¶Ï»òÊµÑéÓÃÊÔ¼Á¼°ÅäÖÆÊÔ¼Á£»ÓÐÖ¤±ê×¼ÑùÆ·	258	¶òÁ¢ÌØÀïÑÇ	10	Ò»°ãÃ³Ò×	29	Ç§¿Ë	0	?	52,539
202108	38220090	ÆäËûÕï¶Ï»òÊµÑéÓÃÊÔ¼Á¼°ÅäÖÆÊÔ¼Á£»ÓÐÖ¤±ê×¼ÑùÆ·	260	ÄÏËÕµ¤¹²ºÍ¹ú	10	Ò»°ãÃ³Ò×	386	Ç§¿Ë	0	?	202,524
202108	38220090	ÆäËûÕï¶Ï»òÊµÑéÓÃÊÔ¼Á¼°ÅäÖÆÊÔ¼Á£»ÓÐÖ¤±ê×¼ÑùÆ·	301	±ÈÀûÊ±	10	Ò»°ãÃ³Ò×	15217	Ç§¿Ë	0	?	2,149,638
202108	38220090	ÆäËûÕï¶Ï»òÊµÑéÓÃÊÔ¼Á¼°ÅäÖÆÊÔ¼Á£»ÓÐÖ¤±ê×¼ÑùÆ·	302	µ¤Âó	10	Ò»°ãÃ³Ò×	7573	Ç§¿Ë	0	?	4,501,940
202108	38220090	ÆäËûÕï¶Ï»òÊµÑéÓÃÊÔ¼Á¼°ÅäÖÆÊÔ¼Á£»ÓÐÖ¤±ê×¼ÑùÆ·	303	Ó¢¹ú	10	Ò»°ãÃ³Ò×	20011	Ç§¿Ë	0	?	17,621,587
202108	38220090	ÆäËûÕï¶Ï»òÊµÑéÓÃÊÔ¼Á¼°ÅäÖÆÊÔ¼Á£»ÓÐÖ¤±ê×¼ÑùÆ·	304	µÂ¹ú	10	Ò»°ãÃ³Ò×	44875	Ç§¿Ë	0	?	19,338,163
202108	38220090	ÆäËûÕï¶Ï»òÊµÑéÓÃÊÔ¼Á¼°ÅäÖÆÊÔ¼Á£»ÓÐÖ¤±ê×¼ÑùÆ·	305	·¨¹ú	10	Ò»°ãÃ³Ò×	10138	Ç§¿Ë	0	?	54,418,065
202108	38220090	ÆäËûÕï¶Ï»òÊµÑéÓÃÊÔ¼Á¼°ÅäÖÆÊÔ¼Á£»ÓÐÖ¤±ê×¼ÑùÆ·	306	°®¶ûÀ¼	10	Ò»°ãÃ³Ò×	542	Ç§¿Ë	0	?	596,119
202108	38220090	ÆäËûÕï¶Ï»òÊµÑéÓÃÊÔ¼Á¼°ÅäÖÆÊÔ¼Á£»ÓÐÖ¤±ê×¼ÑùÆ·	307	Òâ´óÀû	10	Ò»°ãÃ³Ò×	16010	Ç§¿Ë	0	?	7,119,425
202108	38220090	ÆäËûÕï¶Ï»òÊµÑéÓÃÊÔ¼Á¼°ÅäÖÆÊÔ¼Á£»ÓÐÖ¤±ê×¼ÑùÆ·	309	ºÉÀ¼	10	Ò»°ãÃ³Ò×	86735	Ç§¿Ë	0	?	13,481,029
202108	38220090	ÆäËûÕï¶Ï»òÊµÑéÓÃÊÔ¼Á¼°ÅäÖÆÊÔ¼Á£»ÓÐÖ¤±ê×¼ÑùÆ·	310	Ï£À°	10	Ò»°ãÃ³Ò×	7567	Ç§¿Ë	0	?	4,550,626
202108	38220090	ÆäËûÕï¶Ï»òÊµÑéÓÃÊÔ¼Á¼°ÅäÖÆÊÔ¼Á£»ÓÐÖ¤±ê×¼ÑùÆ·	311	ÆÏÌÑÑÀ	10	Ò»°ãÃ³Ò×	5084	Ç§¿Ë	0	?	1,786,294
202108	38220090	ÆäËûÕï¶Ï»òÊµÑéÓÃÊÔ¼Á¼°ÅäÖÆÊÔ¼Á£»ÓÐÖ¤±ê×¼ÑùÆ·	312	Î÷°àÑÀ	10	Ò»°ãÃ³Ò×	92397	Ç§¿Ë	0	?	5,095,123
202108	38220090	ÆäËûÕï¶Ï»òÊµÑéÓÃÊÔ¼Á¼°ÅäÖÆÊÔ¼Á£»ÓÐÖ¤±ê×¼ÑùÆ·	313	°¢¶û°ÍÄáÑÇ	10	Ò»°ãÃ³Ò×	1425	Ç§¿Ë	0	?	722,762
202108	38220090	ÆäËûÕï¶Ï»òÊµÑéÓÃÊÔ¼Á¼°ÅäÖÆÊÔ¼Á£»ÓÐÖ¤±ê×¼ÑùÆ·	315	°ÂµØÀû	10	Ò»°ãÃ³Ò×	22843	Ç§¿Ë	0	?	4,983,458
202108	38220090	ÆäËûÕï¶Ï»òÊµÑéÓÃÊÔ¼Á¼°ÅäÖÆÊÔ¼Á£»ÓÐÖ¤±ê×¼ÑùÆ·	316	±£¼ÓÀûÑÇ	10	Ò»°ãÃ³Ò×	747	Ç§¿Ë	0	?	759,432
202108	38220090	ÆäËûÕï¶Ï»òÊµÑéÓÃÊÔ¼Á¼°ÅäÖÆÊÔ¼Á£»ÓÐÖ¤±ê×¼ÑùÆ·	318	·ÒÀ¼	10	Ò»°ãÃ³Ò×	343	Ç§¿Ë	0	?	94,132
202108	38220090	ÆäËûÕï¶Ï»òÊµÑéÓÃÊÔ¼Á¼°ÅäÖÆÊÔ¼Á£»ÓÐÖ¤±ê×¼ÑùÆ·	321	ÐÙÑÀÀû	10	Ò»°ãÃ³Ò×	445	Ç§¿Ë	0	?	242,844
202108	38220090	ÆäËûÕï¶Ï»òÊµÑéÓÃÊÔ¼Á¼°ÅäÖÆÊÔ¼Á£»ÓÐÖ¤±ê×¼ÑùÆ·	326	Å²Íþ	10	Ò»°ãÃ³Ò×	0	Ç§¿Ë	0	?	1,996
202108	38220090	ÆäËûÕï¶Ï»òÊµÑéÓÃÊÔ¼Á¼°ÅäÖÆÊÔ¼Á£»ÓÐÖ¤±ê×¼ÑùÆ·	327	²¨À¼	10	Ò»°ãÃ³Ò×	2540	Ç§¿Ë	0	?	2,144,523
202108	38220090	ÆäËûÕï¶Ï»òÊµÑéÓÃÊÔ¼Á¼°ÅäÖÆÊÔ¼Á£»ÓÐÖ¤±ê×¼ÑùÆ·	328	ÂÞÂíÄáÑÇ	10	Ò»°ãÃ³Ò×	1597	Ç§¿Ë	0	?	2,182,976
202108	38220090	ÆäËûÕï¶Ï»òÊµÑéÓÃÊÔ¼Á¼°ÅäÖÆÊÔ¼Á£»ÓÐÖ¤±ê×¼ÑùÆ·	330	Èðµä	10	Ò»°ãÃ³Ò×	67385	Ç§¿Ë	0	?	4,514,469
202108	38220090	ÆäËûÕï¶Ï»òÊµÑéÓÃÊÔ¼Á¼°ÅäÖÆÊÔ¼Á£»ÓÐÖ¤±ê×¼ÑùÆ·	331	ÈðÊ¿	10	Ò»°ãÃ³Ò×	662	Ç§¿Ë	0	?	354,223
202108	38220090	ÆäËûÕï¶Ï»òÊµÑéÓÃÊÔ¼Á¼°ÅäÖÆÊÔ¼Á£»ÓÐÖ¤±ê×¼ÑùÆ·	334	°®É³ÄáÑÇ	10	Ò»°ãÃ³Ò×	6796	Ç§¿Ë	0	?	1,912,498
202108	38220090	ÆäËûÕï¶Ï»òÊµÑéÓÃÊÔ¼Á¼°ÅäÖÆÊÔ¼Á£»ÓÐÖ¤±ê×¼ÑùÆ·	335	À­ÍÑÎ¬ÑÇ	10	Ò»°ãÃ³Ò×	4336	Ç§¿Ë	0	?	13,294,858
202108	38220090	ÆäËûÕï¶Ï»òÊµÑéÓÃÊÔ¼Á¼°ÅäÖÆÊÔ¼Á£»ÓÐÖ¤±ê×¼ÑùÆ·	336	Á¢ÌÕÍð	10	Ò»°ãÃ³Ò×	291	Ç§¿Ë	0	?	396,711
202108	38220090	ÆäËûÕï¶Ï»òÊµÑéÓÃÊÔ¼Á¼°ÅäÖÆÊÔ¼Á£»ÓÐÖ¤±ê×¼ÑùÆ·	337	¸ñÂ³¼ªÑÇ	10	Ò»°ãÃ³Ò×	271	Ç§¿Ë	0	?	217,902
202108	38220090	ÆäËûÕï¶Ï»òÊµÑéÓÃÊÔ¼Á¼°ÅäÖÆÊÔ¼Á£»ÓÐÖ¤±ê×¼ÑùÆ·	338	ÑÇÃÀÄáÑÇ	10	Ò»°ãÃ³Ò×	4449	Ç§¿Ë	0	?	14,738
202108	38220090	ÆäËûÕï¶Ï»òÊµÑéÓÃÊÔ¼Á¼°ÅäÖÆÊÔ¼Á£»ÓÐÖ¤±ê×¼ÑùÆ·	339	°¢Èû°Ý½®	10	Ò»°ãÃ³Ò×	101	Ç§¿Ë	0	?	69,674
202108	38220090	ÆäËûÕï¶Ï»òÊµÑéÓÃÊÔ¼Á¼°ÅäÖÆÊÔ¼Á£»ÓÐÖ¤±ê×¼ÑùÆ·	340	°×¶íÂÞË¹	10	Ò»°ãÃ³Ò×	38	Ç§¿Ë	0	?	63,627
202108	38220090	ÆäËûÕï¶Ï»òÊµÑéÓÃÊÔ¼Á¼°ÅäÖÆÊÔ¼Á£»ÓÐÖ¤±ê×¼ÑùÆ·	343	Ä¦¶û¶àÍß	10	Ò»°ãÃ³Ò×	1222	Ç§¿Ë	0	?	458,763
202108	38220090	ÆäËûÕï¶Ï»òÊµÑéÓÃÊÔ¼Á¼°ÅäÖÆÊÔ¼Á£»ÓÐÖ¤±ê×¼ÑùÆ·	344	¶íÂÞË¹Áª°î	10	Ò»°ãÃ³Ò×	405228	Ç§¿Ë	0	?	13,425,174
202108	38220090	ÆäËûÕï¶Ï»òÊµÑéÓÃÊÔ¼Á¼°ÅäÖÆÊÔ¼Á£»ÓÐÖ¤±ê×¼ÑùÆ·	347	ÎÚ¿ËÀ¼	10	Ò»°ãÃ³Ò×	198610	Ç§¿Ë	0	?	4,649,172
202108	38220090	ÆäËûÕï¶Ï»òÊµÑéÓÃÊÔ¼Á¼°ÅäÖÆÊÔ¼Á£»ÓÐÖ¤±ê×¼ÑùÆ·	351	¿ËÂÞµØÑÇ	10	Ò»°ãÃ³Ò×	252	Ç§¿Ë	0	?	870,156
202108	38220090	ÆäËûÕï¶Ï»òÊµÑéÓÃÊÔ¼Á¼°ÅäÖÆÊÔ¼Á£»ÓÐÖ¤±ê×¼ÑùÆ·	352	½Ý¿Ë	10	Ò»°ãÃ³Ò×	5239	Ç§¿Ë	0	?	3,941,821
202108	38220090	ÆäËûÕï¶Ï»òÊµÑéÓÃÊÔ¼Á¼°ÅäÖÆÊÔ¼Á£»ÓÐÖ¤±ê×¼ÑùÆ·	353	Ë¹Âå·¥¿Ë	10	Ò»°ãÃ³Ò×	229	Ç§¿Ë	0	?	58,305
202108	38220090	ÆäËûÕï¶Ï»òÊµÑéÓÃÊÔ¼Á¼°ÅäÖÆÊÔ¼Á£»ÓÐÖ¤±ê×¼ÑùÆ·	354	±±ÂíÆä¶Ù¹²ºÍ¹ú	10	Ò»°ãÃ³Ò×	254	Ç§¿Ë	0	?	383,426
202108	38220090	ÆäËûÕï¶Ï»òÊµÑéÓÃÊÔ¼Á¼°ÅäÖÆÊÔ¼Á£»ÓÐÖ¤±ê×¼ÑùÆ·	355	²¨ºÚ	10	Ò»°ãÃ³Ò×	1301	Ç§¿Ë	0	?	271,556
202108	38220090	ÆäËûÕï¶Ï»òÊµÑéÓÃÊÔ¼Á¼°ÅäÖÆÊÔ¼Á£»ÓÐÖ¤±ê×¼ÑùÆ·	358	Èû¶ûÎ¬ÑÇ	10	Ò»°ãÃ³Ò×	5448	Ç§¿Ë	0	?	8,948,014
202108	38220090	ÆäËûÕï¶Ï»òÊµÑéÓÃÊÔ¼Á¼°ÅäÖÆÊÔ¼Á£»ÓÐÖ¤±ê×¼ÑùÆ·	359	ºÚÉ½	10	Ò»°ãÃ³Ò×	17	Ç§¿Ë	0	?	16,078
202108	38220090	ÆäËûÕï¶Ï»òÊµÑéÓÃÊÔ¼Á¼°ÅäÖÆÊÔ¼Á£»ÓÐÖ¤±ê×¼ÑùÆ·	402	°¢¸ùÍ¢	10	Ò»°ãÃ³Ò×	29965	Ç§¿Ë	0	?	3,148,892
202108	38220090	ÆäËûÕï¶Ï»òÊµÑéÓÃÊÔ¼Á¼°ÅäÖÆÊÔ¼Á£»ÓÐÖ¤±ê×¼ÑùÆ·	404	°Í¹þÂí	10	Ò»°ãÃ³Ò×	80	Ç§¿Ë	0	?	7,949
202108	38220090	ÆäËûÕï¶Ï»òÊµÑéÓÃÊÔ¼Á¼°ÅäÖÆÊÔ¼Á£»ÓÐÖ¤±ê×¼ÑùÆ·	405	°Í°Í¶àË¹	10	Ò»°ãÃ³Ò×	660	Ç§¿Ë	0	?	360,984
202108	38220090	ÆäËûÕï¶Ï»òÊµÑéÓÃÊÔ¼Á¼°ÅäÖÆÊÔ¼Á£»ÓÐÖ¤±ê×¼ÑùÆ·	406	²®Àû×È	10	Ò»°ãÃ³Ò×	2	Ç§¿Ë	0	?	3,356
202108	38220090	ÆäËûÕï¶Ï»òÊµÑéÓÃÊÔ¼Á¼°ÅäÖÆÊÔ¼Á£»ÓÐÖ¤±ê×¼ÑùÆ·	408	¶àÃñ×å²£ÀûÎ¬ÑÇ¹ú	10	Ò»°ãÃ³Ò×	9577	Ç§¿Ë	0	?	1,437,800
202108	38220090	ÆäËûÕï¶Ï»òÊµÑéÓÃÊÔ¼Á¼°ÅäÖÆÊÔ¼Á£»ÓÐÖ¤±ê×¼ÑùÆ·	410	°ÍÎ÷	10	Ò»°ãÃ³Ò×	91374	Ç§¿Ë	0	?	6,268,447
202108	38220090	ÆäËûÕï¶Ï»òÊµÑéÓÃÊÔ¼Á¼°ÅäÖÆÊÔ¼Á£»ÓÐÖ¤±ê×¼ÑùÆ·	411	¿ªÂüÈºµº	10	Ò»°ãÃ³Ò×	0	Ç§¿Ë	0	?	20,472
202108	38220090	ÆäËûÕï¶Ï»òÊµÑéÓÃÊÔ¼Á¼°ÅäÖÆÊÔ¼Á£»ÓÐÖ¤±ê×¼ÑùÆ·	412	ÖÇÀû	10	Ò»°ãÃ³Ò×	35456	Ç§¿Ë	0	?	3,027,636
202108	38220090	ÆäËûÕï¶Ï»òÊµÑéÓÃÊÔ¼Á¼°ÅäÖÆÊÔ¼Á£»ÓÐÖ¤±ê×¼ÑùÆ·	413	¸çÂ×±ÈÑÇ	10	Ò»°ãÃ³Ò×	62728	Ç§¿Ë	0	?	2,645,378
202108	38220090	ÆäËûÕï¶Ï»òÊµÑéÓÃÊÔ¼Á¼°ÅäÖÆÊÔ¼Á£»ÓÐÖ¤±ê×¼ÑùÆ·	414	¶àÃ×Äá¿Ë	12	ÆäËû¾èÔùÎï×Ê	34	Ç§¿Ë	0	?	150,416
202108	38220090	ÆäËûÕï¶Ï»òÊµÑéÓÃÊÔ¼Á¼°ÅäÖÆÊÔ¼Á£»ÓÐÖ¤±ê×¼ÑùÆ·	415	¸çË¹´ïÀè¼Ó	10	Ò»°ãÃ³Ò×	2429	Ç§¿Ë	0	?	37,450
202108	38220090	ÆäËûÕï¶Ï»òÊµÑéÓÃÊÔ¼Á¼°ÅäÖÆÊÔ¼Á£»ÓÐÖ¤±ê×¼ÑùÆ·	416	¹Å°Í	10	Ò»°ãÃ³Ò×	474	Ç§¿Ë	0	?	5,876,230
202108	38220090	ÆäËûÕï¶Ï»òÊµÑéÓÃÊÔ¼Á¼°ÅäÖÆÊÔ¼Á£»ÓÐÖ¤±ê×¼ÑùÆ·	418	¶àÃ×Äá¼Ó¹²ºÍ¹ú	10	Ò»°ãÃ³Ò×	5156	Ç§¿Ë	0	?	151,174
202108	38220090	ÆäËûÕï¶Ï»òÊµÑéÓÃÊÔ¼Á¼°ÅäÖÆÊÔ¼Á£»ÓÐÖ¤±ê×¼ÑùÆ·	419	¶ò¹Ï¶à¶û	10	Ò»°ãÃ³Ò×	8073	Ç§¿Ë	0	?	2,465,234
202108	38220090	ÆäËûÕï¶Ï»òÊµÑéÓÃÊÔ¼Á¼°ÅäÖÆÊÔ¼Á£»ÓÐÖ¤±ê×¼ÑùÆ·	423	Î£µØÂíÀ­	10	Ò»°ãÃ³Ò×	536	Ç§¿Ë	0	?	1,798,301
202108	38220090	ÆäËûÕï¶Ï»òÊµÑéÓÃÊÔ¼Á¼°ÅäÖÆÊÔ¼Á£»ÓÐÖ¤±ê×¼ÑùÆ·	424	¹çÑÇÄÇ	10	Ò»°ãÃ³Ò×	1005	Ç§¿Ë	0	?	136,238
202108	38220090	ÆäËûÕï¶Ï»òÊµÑéÓÃÊÔ¼Á¼°ÅäÖÆÊÔ¼Á£»ÓÐÖ¤±ê×¼ÑùÆ·	425	º£µØ	10	Ò»°ãÃ³Ò×	0	Ç§¿Ë	0	?	21,079
202108	38220090	ÆäËûÕï¶Ï»òÊµÑéÓÃÊÔ¼Á¼°ÅäÖÆÊÔ¼Á£»ÓÐÖ¤±ê×¼ÑùÆ·	426	ºé¶¼À­Ë¹	10	Ò»°ãÃ³Ò×	462	Ç§¿Ë	0	?	238,294
202108	38220090	ÆäËûÕï¶Ï»òÊµÑéÓÃÊÔ¼Á¼°ÅäÖÆÊÔ¼Á£»ÓÐÖ¤±ê×¼ÑùÆ·	427	ÑÀÂò¼Ó	10	Ò»°ãÃ³Ò×	32	Ç§¿Ë	0	?	92,647
202108	38220090	ÆäËûÕï¶Ï»òÊµÑéÓÃÊÔ¼Á¼°ÅäÖÆÊÔ¼Á£»ÓÐÖ¤±ê×¼ÑùÆ·	429	Ä«Î÷¸ç	10	Ò»°ãÃ³Ò×	20747	Ç§¿Ë	0	?	3,805,171
202108	38220090	ÆäËûÕï¶Ï»òÊµÑéÓÃÊÔ¼Á¼°ÅäÖÆÊÔ¼Á£»ÓÐÖ¤±ê×¼ÑùÆ·	431	Äá¼ÓÀ­¹Ï	10	Ò»°ãÃ³Ò×	8548	Ç§¿Ë	0	?	64,134
202108	38220090	ÆäËûÕï¶Ï»òÊµÑéÓÃÊÔ¼Á¼°ÅäÖÆÊÔ¼Á£»ÓÐÖ¤±ê×¼ÑùÆ·	432	°ÍÄÃÂí	10	Ò»°ãÃ³Ò×	1806	Ç§¿Ë	0	?	76,675
202108	38220090	ÆäËûÕï¶Ï»òÊµÑéÓÃÊÔ¼Á¼°ÅäÖÆÊÔ¼Á£»ÓÐÖ¤±ê×¼ÑùÆ·	433	°ÍÀ­¹ç	10	Ò»°ãÃ³Ò×	438	Ç§¿Ë	0	?	537,020
202108	38220090	ÆäËûÕï¶Ï»òÊµÑéÓÃÊÔ¼Á¼°ÅäÖÆÊÔ¼Á£»ÓÐÖ¤±ê×¼ÑùÆ·	434	ÃØÂ³	10	Ò»°ãÃ³Ò×	37109	Ç§¿Ë	0	?	3,566,500
202108	38220090	ÆäËûÕï¶Ï»òÊµÑéÓÃÊÔ¼Á¼°ÅäÖÆÊÔ¼Á£»ÓÐÖ¤±ê×¼ÑùÆ·	440	Èø¶ûÍß¶à	10	Ò»°ãÃ³Ò×	351	Ç§¿Ë	0	?	96,237
202108	38220090	ÆäËûÕï¶Ï»òÊµÑéÓÃÊÔ¼Á¼°ÅäÖÆÊÔ¼Á£»ÓÐÖ¤±ê×¼ÑùÆ·	442	ÌØÁ¢Äá´ïºÍ¶à°Í¸ç	10	Ò»°ãÃ³Ò×	1082	Ç§¿Ë	0	?	47,864
202108	38220090	ÆäËûÕï¶Ï»òÊµÑéÓÃÊÔ¼Á¼°ÅäÖÆÊÔ¼Á£»ÓÐÖ¤±ê×¼ÑùÆ·	444	ÎÚÀ­¹ç	10	Ò»°ãÃ³Ò×	208	Ç§¿Ë	0	?	1,248,223
202108	38220090	ÆäËûÕï¶Ï»òÊµÑéÓÃÊÔ¼Á¼°ÅäÖÆÊÔ¼Á£»ÓÐÖ¤±ê×¼ÑùÆ·	445	Î¯ÄÚÈðÀ­	10	Ò»°ãÃ³Ò×	13798	Ç§¿Ë	0	?	3,465,779
202108	38220090	ÆäËûÕï¶Ï»òÊµÑéÓÃÊÔ¼Á¼°ÅäÖÆÊÔ¼Á£»ÓÐÖ¤±ê×¼ÑùÆ·	447	Ê¥Æä´ÄºÍÄáÎ¬Ë¹	10	Ò»°ãÃ³Ò×	80	Ç§¿Ë	0	?	30,070
202108	38220090	ÆäËûÕï¶Ï»òÊµÑéÓÃÊÔ¼Á¼°ÅäÖÆÊÔ¼Á£»ÓÐÖ¤±ê×¼ÑùÆ·	501	¼ÓÄÃ´ó	10	Ò»°ãÃ³Ò×	233	Ç§¿Ë	0	?	839,870
202108	38220090	ÆäËûÕï¶Ï»òÊµÑéÓÃÊÔ¼Á¼°ÅäÖÆÊÔ¼Á£»ÓÐÖ¤±ê×¼ÑùÆ·	502	ÃÀ¹ú	10	Ò»°ãÃ³Ò×	135079	Ç§¿Ë	0	?	45,631,655
202108	38220090	ÆäËûÕï¶Ï»òÊµÑéÓÃÊÔ¼Á¼°ÅäÖÆÊÔ¼Á£»ÓÐÖ¤±ê×¼ÑùÆ·	601	°Ä´óÀûÑÇ	10	Ò»°ãÃ³Ò×	26068	Ç§¿Ë	0	?	4,577,801
202108	38220090	ÆäËûÕï¶Ï»òÊµÑéÓÃÊÔ¼Á¼°ÅäÖÆÊÔ¼Á£»ÓÐÖ¤±ê×¼ÑùÆ·	603	ì³¼Ã	10	Ò»°ãÃ³Ò×	772	Ç§¿Ë	0	?	10,377
202108	38220090	ÆäËûÕï¶Ï»òÊµÑéÓÃÊÔ¼Á¼°ÅäÖÆÊÔ¼Á£»ÓÐÖ¤±ê×¼ÑùÆ·	609	ÐÂÎ÷À¼	10	Ò»°ãÃ³Ò×	11088	Ç§¿Ë	0	?	1,458,381
202108	38220090	ÆäËûÕï¶Ï»òÊµÑéÓÃÊÔ¼Á¼°ÅäÖÆÊÔ¼Á£»ÓÐÖ¤±ê×¼ÑùÆ·	611	°Í²¼ÑÇÐÂ¼¸ÄÚÑÇ	10	Ò»°ãÃ³Ò×	0	Ç§¿Ë	0	?	906
202108	38220090	ÆäËûÕï¶Ï»òÊµÑéÓÃÊÔ¼Á¼°ÅäÖÆÊÔ¼Á£»ÓÐÖ¤±ê×¼ÑùÆ·	622	ÅÁÀÍ	10	Ò»°ãÃ³Ò×	0	Ç§¿Ë	0	?	2,893
202109	38220090	ÆäËûÕï¶Ï»òÊµÑéÓÃÊÔ¼Á¼°ÅäÖÆÊÔ¼Á£»ÓÐÖ¤±ê×¼ÑùÆ·	102	°ÍÁÖ	10	Ò»°ãÃ³Ò×	25293	Ç§¿Ë	0	?	3,255,825
202109	38220090	ÆäËûÕï¶Ï»òÊµÑéÓÃÊÔ¼Á¼°ÅäÖÆÊÔ¼Á£»ÓÐÖ¤±ê×¼ÑùÆ·	103	ÃÏ¼ÓÀ­¹ú	10	Ò»°ãÃ³Ò×	44455	Ç§¿Ë	0	?	9,949,230
202109	38220090	ÆäËûÕï¶Ï»òÊµÑéÓÃÊÔ¼Á¼°ÅäÖÆÊÔ¼Á£»ÓÐÖ¤±ê×¼ÑùÆ·	105	ÎÄÀ³	10	Ò»°ãÃ³Ò×	69	Ç§¿Ë	0	?	231,415
202109	38220090	ÆäËûÕï¶Ï»òÊµÑéÓÃÊÔ¼Á¼°ÅäÖÆÊÔ¼Á£»ÓÐÖ¤±ê×¼ÑùÆ·	106	Ãåµé	10	Ò»°ãÃ³Ò×	7790	Ç§¿Ë	0	?	3,682,401
202109	38220090	ÆäËûÕï¶Ï»òÊµÑéÓÃÊÔ¼Á¼°ÅäÖÆÊÔ¼Á£»ÓÐÖ¤±ê×¼ÑùÆ·	107	¼íÆÒÕ¯	10	Ò»°ãÃ³Ò×	26495	Ç§¿Ë	0	?	6,710,664
202109	38220090	ÆäËûÕï¶Ï»òÊµÑéÓÃÊÔ¼Á¼°ÅäÖÆÊÔ¼Á£»ÓÐÖ¤±ê×¼ÑùÆ·	108	ÈûÆÖÂ·Ë¹	10	Ò»°ãÃ³Ò×	1251	Ç§¿Ë	0	?	242,469
202109	38220090	ÆäËûÕï¶Ï»òÊµÑéÓÃÊÔ¼Á¼°ÅäÖÆÊÔ¼Á£»ÓÐÖ¤±ê×¼ÑùÆ·	110	ÖÐ¹úÏã¸Û	10	Ò»°ãÃ³Ò×	47406	Ç§¿Ë	0	?	21,931,625
202109	38220090	ÆäËûÕï¶Ï»òÊµÑéÓÃÊÔ¼Á¼°ÅäÖÆÊÔ¼Á£»ÓÐÖ¤±ê×¼ÑùÆ·	111	Ó¡¶È	10	Ò»°ãÃ³Ò×	80737	Ç§¿Ë	0	?	9,408,441
202109	38220090	ÆäËûÕï¶Ï»òÊµÑéÓÃÊÔ¼Á¼°ÅäÖÆÊÔ¼Á£»ÓÐÖ¤±ê×¼ÑùÆ·	112	Ó¡¶ÈÄáÎ÷ÑÇ	10	Ò»°ãÃ³Ò×	127163	Ç§¿Ë	0	?	22,006,247
202109	38220090	ÆäËûÕï¶Ï»òÊµÑéÓÃÊÔ¼Á¼°ÅäÖÆÊÔ¼Á£»ÓÐÖ¤±ê×¼ÑùÆ·	113	ÒÁÀÊ	10	Ò»°ãÃ³Ò×	948	Ç§¿Ë	0	?	531,792
202109	38220090	ÆäËûÕï¶Ï»òÊµÑéÓÃÊÔ¼Á¼°ÅäÖÆÊÔ¼Á£»ÓÐÖ¤±ê×¼ÑùÆ·	114	ÒÁÀ­¿Ë	10	Ò»°ãÃ³Ò×	51585	Ç§¿Ë	0	?	14,356,217
202109	38220090	ÆäËûÕï¶Ï»òÊµÑéÓÃÊÔ¼Á¼°ÅäÖÆÊÔ¼Á£»ÓÐÖ¤±ê×¼ÑùÆ·	115	ÒÔÉ«ÁÐ	10	Ò»°ãÃ³Ò×	373	Ç§¿Ë	0	?	1,675,315
202109	38220090	ÆäËûÕï¶Ï»òÊµÑéÓÃÊÔ¼Á¼°ÅäÖÆÊÔ¼Á£»ÓÐÖ¤±ê×¼ÑùÆ·	116	ÈÕ±¾	10	Ò»°ãÃ³Ò×	101583	Ç§¿Ë	0	?	18,683,355
202109	38220090	ÆäËûÕï¶Ï»òÊµÑéÓÃÊÔ¼Á¼°ÅäÖÆÊÔ¼Á£»ÓÐÖ¤±ê×¼ÑùÆ·	117	Ô¼µ©	10	Ò»°ãÃ³Ò×	24779	Ç§¿Ë	0	?	8,292,858
202109	38220090	ÆäËûÕï¶Ï»òÊµÑéÓÃÊÔ¼Á¼°ÅäÖÆÊÔ¼Á£»ÓÐÖ¤±ê×¼ÑùÆ·	118	¿ÆÍþÌØ	10	Ò»°ãÃ³Ò×	11123	Ç§¿Ë	0	?	842,522
202109	38220090	ÆäËûÕï¶Ï»òÊµÑéÓÃÊÔ¼Á¼°ÅäÖÆÊÔ¼Á£»ÓÐÖ¤±ê×¼ÑùÆ·	119	ÀÏÎÎ	10	Ò»°ãÃ³Ò×	8174	Ç§¿Ë	0	?	1,327,749
202109	38220090	ÆäËûÕï¶Ï»òÊµÑéÓÃÊÔ¼Á¼°ÅäÖÆÊÔ¼Á£»ÓÐÖ¤±ê×¼ÑùÆ·	120	Àè°ÍÄÛ	10	Ò»°ãÃ³Ò×	18989	Ç§¿Ë	0	?	5,982,409
202109	38220090	ÆäËûÕï¶Ï»òÊµÑéÓÃÊÔ¼Á¼°ÅäÖÆÊÔ¼Á£»ÓÐÖ¤±ê×¼ÑùÆ·	121	ÖÐ¹ú°ÄÃÅ	10	Ò»°ãÃ³Ò×	39	Ç§¿Ë	0	?	55,285
202109	38220090	ÆäËûÕï¶Ï»òÊµÑéÓÃÊÔ¼Á¼°ÅäÖÆÊÔ¼Á£»ÓÐÖ¤±ê×¼ÑùÆ·	122	ÂíÀ´Î÷ÑÇ	10	Ò»°ãÃ³Ò×	33449	Ç§¿Ë	0	?	12,399,507
202109	38220090	ÆäËûÕï¶Ï»òÊµÑéÓÃÊÔ¼Á¼°ÅäÖÆÊÔ¼Á£»ÓÐÖ¤±ê×¼ÑùÆ·	123	Âí¶û´ú·ò	10	Ò»°ãÃ³Ò×	1555	Ç§¿Ë	0	?	441,232
202109	38220090	ÆäËûÕï¶Ï»òÊµÑéÓÃÊÔ¼Á¼°ÅäÖÆÊÔ¼Á£»ÓÐÖ¤±ê×¼ÑùÆ·	124	ÃÉ¹Å	10	Ò»°ãÃ³Ò×	5647	Ç§¿Ë	0	?	6,645,397
202109	38220090	ÆäËûÕï¶Ï»òÊµÑéÓÃÊÔ¼Á¼°ÅäÖÆÊÔ¼Á£»ÓÐÖ¤±ê×¼ÑùÆ·	125	Äá²´¶ûÁª°îÃñÖ÷¹²ºÍ¹ú	10	Ò»°ãÃ³Ò×	8744	Ç§¿Ë	0	?	3,306,825
202109	38220090	ÆäËûÕï¶Ï»òÊµÑéÓÃÊÔ¼Á¼°ÅäÖÆÊÔ¼Á£»ÓÐÖ¤±ê×¼ÑùÆ·	126	°¢Âü	10	Ò»°ãÃ³Ò×	9033	Ç§¿Ë	0	?	2,061,555
202109	38220090	ÆäËûÕï¶Ï»òÊµÑéÓÃÊÔ¼Á¼°ÅäÖÆÊÔ¼Á£»ÓÐÖ¤±ê×¼ÑùÆ·	127	°Í»ùË¹Ì¹	10	Ò»°ãÃ³Ò×	92496	Ç§¿Ë	0	?	5,807,250
202109	38220090	ÆäËûÕï¶Ï»òÊµÑéÓÃÊÔ¼Á¼°ÅäÖÆÊÔ¼Á£»ÓÐÖ¤±ê×¼ÑùÆ·	129	·ÆÂÉ±ö	10	Ò»°ãÃ³Ò×	49168	Ç§¿Ë	0	?	79,596,293
202109	38220090	ÆäËûÕï¶Ï»òÊµÑéÓÃÊÔ¼Á¼°ÅäÖÆÊÔ¼Á£»ÓÐÖ¤±ê×¼ÑùÆ·	130	¿¨Ëþ¶û	10	Ò»°ãÃ³Ò×	12231	Ç§¿Ë	0	?	1,599,490
202109	38220090	ÆäËûÕï¶Ï»òÊµÑéÓÃÊÔ¼Á¼°ÅäÖÆÊÔ¼Á£»ÓÐÖ¤±ê×¼ÑùÆ·	131	É³ÌØ°¢À­²®	10	Ò»°ãÃ³Ò×	91761	Ç§¿Ë	0	?	8,747,133
202109	38220090	ÆäËûÕï¶Ï»òÊµÑéÓÃÊÔ¼Á¼°ÅäÖÆÊÔ¼Á£»ÓÐÖ¤±ê×¼ÑùÆ·	132	ÐÂ¼ÓÆÂ	10	Ò»°ãÃ³Ò×	14173	Ç§¿Ë	0	?	14,298,331
202109	38220090	ÆäËûÕï¶Ï»òÊµÑéÓÃÊÔ¼Á¼°ÅäÖÆÊÔ¼Á£»ÓÐÖ¤±ê×¼ÑùÆ·	133	º«¹ú	10	Ò»°ãÃ³Ò×	146243	Ç§¿Ë	0	?	9,127,663
202109	38220090	ÆäËûÕï¶Ï»òÊµÑéÓÃÊÔ¼Á¼°ÅäÖÆÊÔ¼Á£»ÓÐÖ¤±ê×¼ÑùÆ·	134	Ë¹ÀïÀ¼¿¨	10	Ò»°ãÃ³Ò×	48249	Ç§¿Ë	0	?	4,344,796
202109	38220090	ÆäËûÕï¶Ï»òÊµÑéÓÃÊÔ¼Á¼°ÅäÖÆÊÔ¼Á£»ÓÐÖ¤±ê×¼ÑùÆ·	135	ÐðÀûÑÇ	10	Ò»°ãÃ³Ò×	1	Ç§¿Ë	0	?	904
202109	38220090	ÆäËûÕï¶Ï»òÊµÑéÓÃÊÔ¼Á¼°ÅäÖÆÊÔ¼Á£»ÓÐÖ¤±ê×¼ÑùÆ·	136	Ì©¹ú	10	Ò»°ãÃ³Ò×	241548	Ç§¿Ë	0	?	62,521,143
202109	38220090	ÆäËûÕï¶Ï»òÊµÑéÓÃÊÔ¼Á¼°ÅäÖÆÊÔ¼Á£»ÓÐÖ¤±ê×¼ÑùÆ·	137	ÍÁ¶úÆä	10	Ò»°ãÃ³Ò×	255300	Ç§¿Ë	0	?	9,335,485
202109	38220090	ÆäËûÕï¶Ï»òÊµÑéÓÃÊÔ¼Á¼°ÅäÖÆÊÔ¼Á£»ÓÐÖ¤±ê×¼ÑùÆ·	138	°¢ÁªÇõ	10	Ò»°ãÃ³Ò×	193216	Ç§¿Ë	0	?	45,276,883
202109	38220090	ÆäËûÕï¶Ï»òÊµÑéÓÃÊÔ¼Á¼°ÅäÖÆÊÔ¼Á£»ÓÐÖ¤±ê×¼ÑùÆ·	141	Ô½ÄÏ	10	Ò»°ãÃ³Ò×	105584	Ç§¿Ë	0	?	8,789,375
202109	38220090	ÆäËûÕï¶Ï»òÊµÑéÓÃÊÔ¼Á¼°ÅäÖÆÊÔ¼Á£»ÓÐÖ¤±ê×¼ÑùÆ·	143	ÖÐ¹úÌ¨Íå	10	Ò»°ãÃ³Ò×	1921	Ç§¿Ë	0	?	976,037
202109	38220090	ÆäËûÕï¶Ï»òÊµÑéÓÃÊÔ¼Á¼°ÅäÖÆÊÔ¼Á£»ÓÐÖ¤±ê×¼ÑùÆ·	145	¹þÈø¿ËË¹Ì¹	10	Ò»°ãÃ³Ò×	99750	Ç§¿Ë	0	?	21,090,286
202109	38220090	ÆäËûÕï¶Ï»òÊµÑéÓÃÊÔ¼Á¼°ÅäÖÆÊÔ¼Á£»ÓÐÖ¤±ê×¼ÑùÆ·	146	¼ª¶û¼ªË¹Ë¹Ì¹	10	Ò»°ãÃ³Ò×	1324	Ç§¿Ë	0	?	99,193
202109	38220090	ÆäËûÕï¶Ï»òÊµÑéÓÃÊÔ¼Á¼°ÅäÖÆÊÔ¼Á£»ÓÐÖ¤±ê×¼ÑùÆ·	147	Ëþ¼ª¿ËË¹Ì¹	10	Ò»°ãÃ³Ò×	30182	Ç§¿Ë	0	?	365,460
202109	38220090	ÆäËûÕï¶Ï»òÊµÑéÓÃÊÔ¼Á¼°ÅäÖÆÊÔ¼Á£»ÓÐÖ¤±ê×¼ÑùÆ·	149	ÎÚ×È±ð¿ËË¹Ì¹	10	Ò»°ãÃ³Ò×	1101	Ç§¿Ë	0	?	750,955
202109	38220090	ÆäËûÕï¶Ï»òÊµÑéÓÃÊÔ¼Á¼°ÅäÖÆÊÔ¼Á£»ÓÐÖ¤±ê×¼ÑùÆ·	201	°¢¶û¼°ÀûÑÇ	10	Ò»°ãÃ³Ò×	1134	Ç§¿Ë	0	?	2,956,134
202109	38220090	ÆäËûÕï¶Ï»òÊµÑéÓÃÊÔ¼Á¼°ÅäÖÆÊÔ¼Á£»ÓÐÖ¤±ê×¼ÑùÆ·	202	°²¸çÀ­	10	Ò»°ãÃ³Ò×	18639	Ç§¿Ë	0	?	1,264,698
202109	38220090	ÆäËûÕï¶Ï»òÊµÑéÓÃÊÔ¼Á¼°ÅäÖÆÊÔ¼Á£»ÓÐÖ¤±ê×¼ÑùÆ·	203	±´Äþ	10	Ò»°ãÃ³Ò×	9011	Ç§¿Ë	0	?	1,062,224
202109	38220090	ÆäËûÕï¶Ï»òÊµÑéÓÃÊÔ¼Á¼°ÅäÖÆÊÔ¼Á£»ÓÐÖ¤±ê×¼ÑùÆ·	204	²©´ÄÍßÄÉ	10	Ò»°ãÃ³Ò×	163	Ç§¿Ë	0	?	20,860,666
202109	38220090	ÆäËûÕï¶Ï»òÊµÑéÓÃÊÔ¼Á¼°ÅäÖÆÊÔ¼Á£»ÓÐÖ¤±ê×¼ÑùÆ·	205	²¼Â¡µÏ	10	Ò»°ãÃ³Ò×	4865	Ç§¿Ë	0	?	25,552
202109	38220090	ÆäËûÕï¶Ï»òÊµÑéÓÃÊÔ¼Á¼°ÅäÖÆÊÔ¼Á£»ÓÐÖ¤±ê×¼ÑùÆ·	206	¿¦ÂóÂ¡	10	Ò»°ãÃ³Ò×	4225	Ç§¿Ë	0	?	33,741
202109	38220090	ÆäËûÕï¶Ï»òÊµÑéÓÃÊÔ¼Á¼°ÅäÖÆÊÔ¼Á£»ÓÐÖ¤±ê×¼ÑùÆ·	211	Õ§µÃ	10	Ò»°ãÃ³Ò×	23	Ç§¿Ë	0	?	8,150
202109	38220090	ÆäËûÕï¶Ï»òÊµÑéÓÃÊÔ¼Á¼°ÅäÖÆÊÔ¼Á£»ÓÐÖ¤±ê×¼ÑùÆ·	212	¿ÆÄ¦ÂÞ	10	Ò»°ãÃ³Ò×	41	Ç§¿Ë	0	?	8,179
202109	38220090	ÆäËûÕï¶Ï»òÊµÑéÓÃÊÔ¼Á¼°ÅäÖÆÊÔ¼Á£»ÓÐÖ¤±ê×¼ÑùÆ·	214	¼ª²¼Ìá	10	Ò»°ãÃ³Ò×	0	Ç§¿Ë	0	?	842
202109	38220090	ÆäËûÕï¶Ï»òÊµÑéÓÃÊÔ¼Á¼°ÅäÖÆÊÔ¼Á£»ÓÐÖ¤±ê×¼ÑùÆ·	215	°£¼°	10	Ò»°ãÃ³Ò×	24637	Ç§¿Ë	0	?	1,278,001
202109	38220090	ÆäËûÕï¶Ï»òÊµÑéÓÃÊÔ¼Á¼°ÅäÖÆÊÔ¼Á£»ÓÐÖ¤±ê×¼ÑùÆ·	217	°£Èû¶í±ÈÑÇ	10	Ò»°ãÃ³Ò×	703	Ç§¿Ë	0	?	1,284,504
202109	38220090	ÆäËûÕï¶Ï»òÊµÑéÓÃÊÔ¼Á¼°ÅäÖÆÊÔ¼Á£»ÓÐÖ¤±ê×¼ÑùÆ·	218	¼ÓÅî	10	Ò»°ãÃ³Ò×	323	Ç§¿Ë	0	?	402,150
202109	38220090	ÆäËûÕï¶Ï»òÊµÑéÓÃÊÔ¼Á¼°ÅäÖÆÊÔ¼Á£»ÓÐÖ¤±ê×¼ÑùÆ·	220	¼ÓÄÉ	10	Ò»°ãÃ³Ò×	1744	Ç§¿Ë	0	?	1,859,403
202109	38220090	ÆäËûÕï¶Ï»òÊµÑéÓÃÊÔ¼Á¼°ÅäÖÆÊÔ¼Á£»ÓÐÖ¤±ê×¼ÑùÆ·	221	¼¸ÄÚÑÇ	10	Ò»°ãÃ³Ò×	17	Ç§¿Ë	0	?	106
202109	38220090	ÆäËûÕï¶Ï»òÊµÑéÓÃÊÔ¼Á¼°ÅäÖÆÊÔ¼Á£»ÓÐÖ¤±ê×¼ÑùÆ·	223	¿ÆÌØµÏÍß	10	Ò»°ãÃ³Ò×	87	Ç§¿Ë	0	?	11,634
202109	38220090	ÆäËûÕï¶Ï»òÊµÑéÓÃÊÔ¼Á¼°ÅäÖÆÊÔ¼Á£»ÓÐÖ¤±ê×¼ÑùÆ·	224	¿ÏÄáÑÇ	10	Ò»°ãÃ³Ò×	38545	Ç§¿Ë	0	?	1,678,280
202109	38220090	ÆäËûÕï¶Ï»òÊµÑéÓÃÊÔ¼Á¼°ÅäÖÆÊÔ¼Á£»ÓÐÖ¤±ê×¼ÑùÆ·	225	Àû±ÈÀïÑÇ	10	Ò»°ãÃ³Ò×	22	Ç§¿Ë	0	?	14,540
202109	38220090	ÆäËûÕï¶Ï»òÊµÑéÓÃÊÔ¼Á¼°ÅäÖÆÊÔ¼Á£»ÓÐÖ¤±ê×¼ÑùÆ·	226	Àû±ÈÑÇ	10	Ò»°ãÃ³Ò×	295	Ç§¿Ë	0	?	1,091,610
202109	38220090	ÆäËûÕï¶Ï»òÊµÑéÓÃÊÔ¼Á¼°ÅäÖÆÊÔ¼Á£»ÓÐÖ¤±ê×¼ÑùÆ·	227	Âí´ï¼ÓË¹¼Ó	10	Ò»°ãÃ³Ò×	965	Ç§¿Ë	0	?	27,582
202109	38220090	ÆäËûÕï¶Ï»òÊµÑéÓÃÊÔ¼Á¼°ÅäÖÆÊÔ¼Á£»ÓÐÖ¤±ê×¼ÑùÆ·	228	ÂíÀ­Î¬	10	Ò»°ãÃ³Ò×	0	Ç§¿Ë	0	?	426
202109	38220090	ÆäËûÕï¶Ï»òÊµÑéÓÃÊÔ¼Á¼°ÅäÖÆÊÔ¼Á£»ÓÐÖ¤±ê×¼ÑùÆ·	229	ÂíÀï	10	Ò»°ãÃ³Ò×	138	Ç§¿Ë	0	?	112,771
202109	38220090	ÆäËûÕï¶Ï»òÊµÑéÓÃÊÔ¼Á¼°ÅäÖÆÊÔ¼Á£»ÓÐÖ¤±ê×¼ÑùÆ·	230	Ã«ÀïËþÄáÑÇ	10	Ò»°ãÃ³Ò×	19	Ç§¿Ë	0	?	347
202109	38220090	ÆäËûÕï¶Ï»òÊµÑéÓÃÊÔ¼Á¼°ÅäÖÆÊÔ¼Á£»ÓÐÖ¤±ê×¼ÑùÆ·	230	Ã«ÀïËþÄáÑÇ	12	ÆäËû¾èÔùÎï×Ê	283	Ç§¿Ë	0	?	940,000
202109	38220090	ÆäËûÕï¶Ï»òÊµÑéÓÃÊÔ¼Á¼°ÅäÖÆÊÔ¼Á£»ÓÐÖ¤±ê×¼ÑùÆ·	231	Ã«ÀïÇóË¹	10	Ò»°ãÃ³Ò×	941	Ç§¿Ë	0	?	176,287
202109	38220090	ÆäËûÕï¶Ï»òÊµÑéÓÃÊÔ¼Á¼°ÅäÖÆÊÔ¼Á£»ÓÐÖ¤±ê×¼ÑùÆ·	232	Ä¦Âå¸ç	10	Ò»°ãÃ³Ò×	26998	Ç§¿Ë	0	?	5,823,034
202109	38220090	ÆäËûÕï¶Ï»òÊµÑéÓÃÊÔ¼Á¼°ÅäÖÆÊÔ¼Á£»ÓÐÖ¤±ê×¼ÑùÆ·	233	ÄªÉ£±È¿Ë	10	Ò»°ãÃ³Ò×	26599	Ç§¿Ë	0	?	355,552
202109	38220090	ÆäËûÕï¶Ï»òÊµÑéÓÃÊÔ¼Á¼°ÅäÖÆÊÔ¼Á£»ÓÐÖ¤±ê×¼ÑùÆ·	234	ÄÉÃ×±ÈÑÇ	10	Ò»°ãÃ³Ò×	1433	Ç§¿Ë	0	?	1,105,620
202109	38220090	ÆäËûÕï¶Ï»òÊµÑéÓÃÊÔ¼Á¼°ÅäÖÆÊÔ¼Á£»ÓÐÖ¤±ê×¼ÑùÆ·	235	ÄáÈÕ¶û	10	Ò»°ãÃ³Ò×	609	Ç§¿Ë	0	?	8,436
202109	38220090	ÆäËûÕï¶Ï»òÊµÑéÓÃÊÔ¼Á¼°ÅäÖÆÊÔ¼Á£»ÓÐÖ¤±ê×¼ÑùÆ·	236	ÄáÈÕÀûÑÇ	10	Ò»°ãÃ³Ò×	14426	Ç§¿Ë	0	?	6,030,039
202109	38220090	ÆäËûÕï¶Ï»òÊµÑéÓÃÊÔ¼Á¼°ÅäÖÆÊÔ¼Á£»ÓÐÖ¤±ê×¼ÑùÆ·	238	Â¬Íú´ï	10	Ò»°ãÃ³Ò×	12	Ç§¿Ë	0	?	3,855
202109	38220090	ÆäËûÕï¶Ï»òÊµÑéÓÃÊÔ¼Á¼°ÅäÖÆÊÔ¼Á£»ÓÐÖ¤±ê×¼ÑùÆ·	240	ÈûÄÚ¼Ó¶û	10	Ò»°ãÃ³Ò×	18559	Ç§¿Ë	0	?	155,475
202109	38220090	ÆäËûÕï¶Ï»òÊµÑéÓÃÊÔ¼Á¼°ÅäÖÆÊÔ¼Á£»ÓÐÖ¤±ê×¼ÑùÆ·	241	ÈûÉà¶û	10	Ò»°ãÃ³Ò×	620	Ç§¿Ë	0	?	124,060
202109	38220090	ÆäËûÕï¶Ï»òÊµÑéÓÃÊÔ¼Á¼°ÅäÖÆÊÔ¼Á£»ÓÐÖ¤±ê×¼ÑùÆ·	243	Ë÷ÂíÀï	10	Ò»°ãÃ³Ò×	27830	Ç§¿Ë	0	?	268,381
202109	38220090	ÆäËûÕï¶Ï»òÊµÑéÓÃÊÔ¼Á¼°ÅäÖÆÊÔ¼Á£»ÓÐÖ¤±ê×¼ÑùÆ·	244	ÄÏ·Ç	10	Ò»°ãÃ³Ò×	1116	Ç§¿Ë	0	?	709,344
202109	38220090	ÆäËûÕï¶Ï»òÊµÑéÓÃÊÔ¼Á¼°ÅäÖÆÊÔ¼Á£»ÓÐÖ¤±ê×¼ÑùÆ·	246	ËÕµ¤	10	Ò»°ãÃ³Ò×	14602	Ç§¿Ë	0	?	320,984
202109	38220090	ÆäËûÕï¶Ï»òÊµÑéÓÃÊÔ¼Á¼°ÅäÖÆÊÔ¼Á£»ÓÐÖ¤±ê×¼ÑùÆ·	247	Ì¹É£ÄáÑÇ	10	Ò»°ãÃ³Ò×	43103	Ç§¿Ë	0	?	270,570
202109	38220090	ÆäËûÕï¶Ï»òÊµÑéÓÃÊÔ¼Á¼°ÅäÖÆÊÔ¼Á£»ÓÐÖ¤±ê×¼ÑùÆ·	248	¶à¸ç	10	Ò»°ãÃ³Ò×	1588	Ç§¿Ë	0	?	128,286
202109	38220090	ÆäËûÕï¶Ï»òÊµÑéÓÃÊÔ¼Á¼°ÅäÖÆÊÔ¼Á£»ÓÐÖ¤±ê×¼ÑùÆ·	249	Í»ÄáË¹	10	Ò»°ãÃ³Ò×	17867	Ç§¿Ë	0	?	1,216,493
202109	38220090	ÆäËûÕï¶Ï»òÊµÑéÓÃÊÔ¼Á¼°ÅäÖÆÊÔ¼Á£»ÓÐÖ¤±ê×¼ÑùÆ·	250	ÎÚ¸É´ï	10	Ò»°ãÃ³Ò×	2655	Ç§¿Ë	0	?	147,751
202109	38220090	ÆäËûÕï¶Ï»òÊµÑéÓÃÊÔ¼Á¼°ÅäÖÆÊÔ¼Á£»ÓÐÖ¤±ê×¼ÑùÆ·	251	²¼»ùÄÉ·¨Ë÷	10	Ò»°ãÃ³Ò×	55	Ç§¿Ë	0	?	110,937
202109	38220090	ÆäËûÕï¶Ï»òÊµÑéÓÃÊÔ¼Á¼°ÅäÖÆÊÔ¼Á£»ÓÐÖ¤±ê×¼ÑùÆ·	252	¸Õ¹û(½ð)	10	Ò»°ãÃ³Ò×	1408	Ç§¿Ë	0	?	136,013
202109	38220090	ÆäËûÕï¶Ï»òÊµÑéÓÃÊÔ¼Á¼°ÅäÖÆÊÔ¼Á£»ÓÐÖ¤±ê×¼ÑùÆ·	253	ÔÞ±ÈÑÇ	10	Ò»°ãÃ³Ò×	539	Ç§¿Ë	0	?	401,899
202109	38220090	ÆäËûÕï¶Ï»òÊµÑéÓÃÊÔ¼Á¼°ÅäÖÆÊÔ¼Á£»ÓÐÖ¤±ê×¼ÑùÆ·	254	½ò°Í²¼Î¤	10	Ò»°ãÃ³Ò×	605	Ç§¿Ë	0	?	1,017,111
202109	38220090	ÆäËûÕï¶Ï»òÊµÑéÓÃÊÔ¼Á¼°ÅäÖÆÊÔ¼Á£»ÓÐÖ¤±ê×¼ÑùÆ·	255	À³Ë÷ÍÐ	12	ÆäËû¾èÔùÎï×Ê	42	Ç§¿Ë	0	?	90,000
202109	38220090	ÆäËûÕï¶Ï»òÊµÑéÓÃÊÔ¼Á¼°ÅäÖÆÊÔ¼Á£»ÓÐÖ¤±ê×¼ÑùÆ·	258	¶òÁ¢ÌØÀïÑÇ	10	Ò»°ãÃ³Ò×	36	Ç§¿Ë	0	?	1,186,810
202109	38220090	ÆäËûÕï¶Ï»òÊµÑéÓÃÊÔ¼Á¼°ÅäÖÆÊÔ¼Á£»ÓÐÖ¤±ê×¼ÑùÆ·	260	ÄÏËÕµ¤¹²ºÍ¹ú	10	Ò»°ãÃ³Ò×	78	Ç§¿Ë	0	?	10,873
202109	38220090	ÆäËûÕï¶Ï»òÊµÑéÓÃÊÔ¼Á¼°ÅäÖÆÊÔ¼Á£»ÓÐÖ¤±ê×¼ÑùÆ·	301	±ÈÀûÊ±	10	Ò»°ãÃ³Ò×	1613	Ç§¿Ë	0	?	573,219
202109	38220090	ÆäËûÕï¶Ï»òÊµÑéÓÃÊÔ¼Á¼°ÅäÖÆÊÔ¼Á£»ÓÐÖ¤±ê×¼ÑùÆ·	302	µ¤Âó	10	Ò»°ãÃ³Ò×	829	Ç§¿Ë	0	?	511,873
202109	38220090	ÆäËûÕï¶Ï»òÊµÑéÓÃÊÔ¼Á¼°ÅäÖÆÊÔ¼Á£»ÓÐÖ¤±ê×¼ÑùÆ·	303	Ó¢¹ú	10	Ò»°ãÃ³Ò×	28863	Ç§¿Ë	0	?	18,638,920
202109	38220090	ÆäËûÕï¶Ï»òÊµÑéÓÃÊÔ¼Á¼°ÅäÖÆÊÔ¼Á£»ÓÐÖ¤±ê×¼ÑùÆ·	304	µÂ¹ú	10	Ò»°ãÃ³Ò×	31757	Ç§¿Ë	0	?	14,223,925
202109	38220090	ÆäËûÕï¶Ï»òÊµÑéÓÃÊÔ¼Á¼°ÅäÖÆÊÔ¼Á£»ÓÐÖ¤±ê×¼ÑùÆ·	305	·¨¹ú	10	Ò»°ãÃ³Ò×	10613	Ç§¿Ë	0	?	3,473,924
202109	38220090	ÆäËûÕï¶Ï»òÊµÑéÓÃÊÔ¼Á¼°ÅäÖÆÊÔ¼Á£»ÓÐÖ¤±ê×¼ÑùÆ·	306	°®¶ûÀ¼	10	Ò»°ãÃ³Ò×	50	Ç§¿Ë	0	?	309,190
202109	38220090	ÆäËûÕï¶Ï»òÊµÑéÓÃÊÔ¼Á¼°ÅäÖÆÊÔ¼Á£»ÓÐÖ¤±ê×¼ÑùÆ·	307	Òâ´óÀû	10	Ò»°ãÃ³Ò×	94470	Ç§¿Ë	0	?	18,618,102
202109	38220090	ÆäËûÕï¶Ï»òÊµÑéÓÃÊÔ¼Á¼°ÅäÖÆÊÔ¼Á£»ÓÐÖ¤±ê×¼ÑùÆ·	309	ºÉÀ¼	10	Ò»°ãÃ³Ò×	116116	Ç§¿Ë	0	?	25,289,597
202109	38220090	ÆäËûÕï¶Ï»òÊµÑéÓÃÊÔ¼Á¼°ÅäÖÆÊÔ¼Á£»ÓÐÖ¤±ê×¼ÑùÆ·	310	Ï£À°	10	Ò»°ãÃ³Ò×	5980	Ç§¿Ë	0	?	2,053,352
202109	38220090	ÆäËûÕï¶Ï»òÊµÑéÓÃÊÔ¼Á¼°ÅäÖÆÊÔ¼Á£»ÓÐÖ¤±ê×¼ÑùÆ·	311	ÆÏÌÑÑÀ	10	Ò»°ãÃ³Ò×	6627	Ç§¿Ë	0	?	1,506,702
202109	38220090	ÆäËûÕï¶Ï»òÊµÑéÓÃÊÔ¼Á¼°ÅäÖÆÊÔ¼Á£»ÓÐÖ¤±ê×¼ÑùÆ·	312	Î÷°àÑÀ	10	Ò»°ãÃ³Ò×	5093	Ç§¿Ë	0	?	1,901,899
202109	38220090	ÆäËûÕï¶Ï»òÊµÑéÓÃÊÔ¼Á¼°ÅäÖÆÊÔ¼Á£»ÓÐÖ¤±ê×¼ÑùÆ·	313	°¢¶û°ÍÄáÑÇ	10	Ò»°ãÃ³Ò×	435	Ç§¿Ë	0	?	54,492
202109	38220090	ÆäËûÕï¶Ï»òÊµÑéÓÃÊÔ¼Á¼°ÅäÖÆÊÔ¼Á£»ÓÐÖ¤±ê×¼ÑùÆ·	315	°ÂµØÀû	10	Ò»°ãÃ³Ò×	6010	Ç§¿Ë	0	?	1,889,584
202109	38220090	ÆäËûÕï¶Ï»òÊµÑéÓÃÊÔ¼Á¼°ÅäÖÆÊÔ¼Á£»ÓÐÖ¤±ê×¼ÑùÆ·	316	±£¼ÓÀûÑÇ	10	Ò»°ãÃ³Ò×	3149	Ç§¿Ë	0	?	1,534,924
202109	38220090	ÆäËûÕï¶Ï»òÊµÑéÓÃÊÔ¼Á¼°ÅäÖÆÊÔ¼Á£»ÓÐÖ¤±ê×¼ÑùÆ·	318	·ÒÀ¼	10	Ò»°ãÃ³Ò×	1917	Ç§¿Ë	0	?	538,254
202109	38220090	ÆäËûÕï¶Ï»òÊµÑéÓÃÊÔ¼Á¼°ÅäÖÆÊÔ¼Á£»ÓÐÖ¤±ê×¼ÑùÆ·	321	ÐÙÑÀÀû	10	Ò»°ãÃ³Ò×	8483	Ç§¿Ë	0	?	5,320,809
202109	38220090	ÆäËûÕï¶Ï»òÊµÑéÓÃÊÔ¼Á¼°ÅäÖÆÊÔ¼Á£»ÓÐÖ¤±ê×¼ÑùÆ·	322	±ùµº	10	Ò»°ãÃ³Ò×	1	Ç§¿Ë	0	?	32
202109	38220090	ÆäËûÕï¶Ï»òÊµÑéÓÃÊÔ¼Á¼°ÅäÖÆÊÔ¼Á£»ÓÐÖ¤±ê×¼ÑùÆ·	324	Âí¶úËû	10	Ò»°ãÃ³Ò×	47	Ç§¿Ë	0	?	3,438
202109	38220090	ÆäËûÕï¶Ï»òÊµÑéÓÃÊÔ¼Á¼°ÅäÖÆÊÔ¼Á£»ÓÐÖ¤±ê×¼ÑùÆ·	326	Å²Íþ	10	Ò»°ãÃ³Ò×	0	Ç§¿Ë	0	?	76
202109	38220090	ÆäËûÕï¶Ï»òÊµÑéÓÃÊÔ¼Á¼°ÅäÖÆÊÔ¼Á£»ÓÐÖ¤±ê×¼ÑùÆ·	327	²¨À¼	10	Ò»°ãÃ³Ò×	2261	Ç§¿Ë	0	?	2,274,588
202109	38220090	ÆäËûÕï¶Ï»òÊµÑéÓÃÊÔ¼Á¼°ÅäÖÆÊÔ¼Á£»ÓÐÖ¤±ê×¼ÑùÆ·	328	ÂÞÂíÄáÑÇ	10	Ò»°ãÃ³Ò×	7810	Ç§¿Ë	0	?	3,755,951
202109	38220090	ÆäËûÕï¶Ï»òÊµÑéÓÃÊÔ¼Á¼°ÅäÖÆÊÔ¼Á£»ÓÐÖ¤±ê×¼ÑùÆ·	330	Èðµä	10	Ò»°ãÃ³Ò×	2277	Ç§¿Ë	0	?	1,055,070
202109	38220090	ÆäËûÕï¶Ï»òÊµÑéÓÃÊÔ¼Á¼°ÅäÖÆÊÔ¼Á£»ÓÐÖ¤±ê×¼ÑùÆ·	331	ÈðÊ¿	10	Ò»°ãÃ³Ò×	5082	Ç§¿Ë	0	?	317,986
202109	38220090	ÆäËûÕï¶Ï»òÊµÑéÓÃÊÔ¼Á¼°ÅäÖÆÊÔ¼Á£»ÓÐÖ¤±ê×¼ÑùÆ·	334	°®É³ÄáÑÇ	10	Ò»°ãÃ³Ò×	6900	Ç§¿Ë	0	?	1,235,197
202109	38220090	ÆäËûÕï¶Ï»òÊµÑéÓÃÊÔ¼Á¼°ÅäÖÆÊÔ¼Á£»ÓÐÖ¤±ê×¼ÑùÆ·	335	À­ÍÑÎ¬ÑÇ	10	Ò»°ãÃ³Ò×	15963	Ç§¿Ë	0	?	7,877,738
202109	38220090	ÆäËûÕï¶Ï»òÊµÑéÓÃÊÔ¼Á¼°ÅäÖÆÊÔ¼Á£»ÓÐÖ¤±ê×¼ÑùÆ·	336	Á¢ÌÕÍð	10	Ò»°ãÃ³Ò×	6194	Ç§¿Ë	0	?	5,073,171
202109	38220090	ÆäËûÕï¶Ï»òÊµÑéÓÃÊÔ¼Á¼°ÅäÖÆÊÔ¼Á£»ÓÐÖ¤±ê×¼ÑùÆ·	337	¸ñÂ³¼ªÑÇ	10	Ò»°ãÃ³Ò×	194	Ç§¿Ë	0	?	226,089
202109	38220090	ÆäËûÕï¶Ï»òÊµÑéÓÃÊÔ¼Á¼°ÅäÖÆÊÔ¼Á£»ÓÐÖ¤±ê×¼ÑùÆ·	339	°¢Èû°Ý½®	10	Ò»°ãÃ³Ò×	591	Ç§¿Ë	0	?	188,332
202109	38220090	ÆäËûÕï¶Ï»òÊµÑéÓÃÊÔ¼Á¼°ÅäÖÆÊÔ¼Á£»ÓÐÖ¤±ê×¼ÑùÆ·	340	°×¶íÂÞË¹	10	Ò»°ãÃ³Ò×	15	Ç§¿Ë	0	?	20,174
202109	38220090	ÆäËûÕï¶Ï»òÊµÑéÓÃÊÔ¼Á¼°ÅäÖÆÊÔ¼Á£»ÓÐÖ¤±ê×¼ÑùÆ·	343	Ä¦¶û¶àÍß	10	Ò»°ãÃ³Ò×	465	Ç§¿Ë	0	?	423,059
202109	38220090	ÆäËûÕï¶Ï»òÊµÑéÓÃÊÔ¼Á¼°ÅäÖÆÊÔ¼Á£»ÓÐÖ¤±ê×¼ÑùÆ·	344	¶íÂÞË¹Áª°î	10	Ò»°ãÃ³Ò×	694608	Ç§¿Ë	0	?	12,019,364
202109	38220090	ÆäËûÕï¶Ï»òÊµÑéÓÃÊÔ¼Á¼°ÅäÖÆÊÔ¼Á£»ÓÐÖ¤±ê×¼ÑùÆ·	347	ÎÚ¿ËÀ¼	10	Ò»°ãÃ³Ò×	876	Ç§¿Ë	0	?	3,305,929
202109	38220090	ÆäËûÕï¶Ï»òÊµÑéÓÃÊÔ¼Á¼°ÅäÖÆÊÔ¼Á£»ÓÐÖ¤±ê×¼ÑùÆ·	350	Ë¹ÂåÎÄÄáÑÇ	10	Ò»°ãÃ³Ò×	1889	Ç§¿Ë	0	?	648,558
202109	38220090	ÆäËûÕï¶Ï»òÊµÑéÓÃÊÔ¼Á¼°ÅäÖÆÊÔ¼Á£»ÓÐÖ¤±ê×¼ÑùÆ·	351	¿ËÂÞµØÑÇ	10	Ò»°ãÃ³Ò×	89	Ç§¿Ë	0	?	33,147
202109	38220090	ÆäËûÕï¶Ï»òÊµÑéÓÃÊÔ¼Á¼°ÅäÖÆÊÔ¼Á£»ÓÐÖ¤±ê×¼ÑùÆ·	352	½Ý¿Ë	10	Ò»°ãÃ³Ò×	6679	Ç§¿Ë	0	?	4,317,442
202109	38220090	ÆäËûÕï¶Ï»òÊµÑéÓÃÊÔ¼Á¼°ÅäÖÆÊÔ¼Á£»ÓÐÖ¤±ê×¼ÑùÆ·	353	Ë¹Âå·¥¿Ë	10	Ò»°ãÃ³Ò×	54375	Ç§¿Ë	0	?	1,174,709
202109	38220090	ÆäËûÕï¶Ï»òÊµÑéÓÃÊÔ¼Á¼°ÅäÖÆÊÔ¼Á£»ÓÐÖ¤±ê×¼ÑùÆ·	354	±±ÂíÆä¶Ù¹²ºÍ¹ú	10	Ò»°ãÃ³Ò×	452	Ç§¿Ë	0	?	124,538
202109	38220090	ÆäËûÕï¶Ï»òÊµÑéÓÃÊÔ¼Á¼°ÅäÖÆÊÔ¼Á£»ÓÐÖ¤±ê×¼ÑùÆ·	355	²¨ºÚ	10	Ò»°ãÃ³Ò×	196	Ç§¿Ë	0	?	67,990
202109	38220090	ÆäËûÕï¶Ï»òÊµÑéÓÃÊÔ¼Á¼°ÅäÖÆÊÔ¼Á£»ÓÐÖ¤±ê×¼ÑùÆ·	358	Èû¶ûÎ¬ÑÇ	10	Ò»°ãÃ³Ò×	7342	Ç§¿Ë	0	?	1,315,722
202109	38220090	ÆäËûÕï¶Ï»òÊµÑéÓÃÊÔ¼Á¼°ÅäÖÆÊÔ¼Á£»ÓÐÖ¤±ê×¼ÑùÆ·	402	°¢¸ùÍ¢	10	Ò»°ãÃ³Ò×	25216	Ç§¿Ë	0	?	4,376,050
202109	38220090	ÆäËûÕï¶Ï»òÊµÑéÓÃÊÔ¼Á¼°ÅäÖÆÊÔ¼Á£»ÓÐÖ¤±ê×¼ÑùÆ·	404	°Í¹þÂí	10	Ò»°ãÃ³Ò×	25	Ç§¿Ë	0	?	11,900
202109	38220090	ÆäËûÕï¶Ï»òÊµÑéÓÃÊÔ¼Á¼°ÅäÖÆÊÔ¼Á£»ÓÐÖ¤±ê×¼ÑùÆ·	405	°Í°Í¶àË¹	10	Ò»°ãÃ³Ò×	1405	Ç§¿Ë	0	?	677,777
202109	38220090	ÆäËûÕï¶Ï»òÊµÑéÓÃÊÔ¼Á¼°ÅäÖÆÊÔ¼Á£»ÓÐÖ¤±ê×¼ÑùÆ·	408	¶àÃñ×å²£ÀûÎ¬ÑÇ¹ú	10	Ò»°ãÃ³Ò×	26814	Ç§¿Ë	0	?	601,432
202109	38220090	ÆäËûÕï¶Ï»òÊµÑéÓÃÊÔ¼Á¼°ÅäÖÆÊÔ¼Á£»ÓÐÖ¤±ê×¼ÑùÆ·	410	°ÍÎ÷	10	Ò»°ãÃ³Ò×	36828	Ç§¿Ë	0	?	12,956,683
202109	38220090	ÆäËûÕï¶Ï»òÊµÑéÓÃÊÔ¼Á¼°ÅäÖÆÊÔ¼Á£»ÓÐÖ¤±ê×¼ÑùÆ·	411	¿ªÂüÈºµº	10	Ò»°ãÃ³Ò×	2	Ç§¿Ë	0	?	1,152
202109	38220090	ÆäËûÕï¶Ï»òÊµÑéÓÃÊÔ¼Á¼°ÅäÖÆÊÔ¼Á£»ÓÐÖ¤±ê×¼ÑùÆ·	412	ÖÇÀû	10	Ò»°ãÃ³Ò×	10595	Ç§¿Ë	0	?	2,837,113
202109	38220090	ÆäËûÕï¶Ï»òÊµÑéÓÃÊÔ¼Á¼°ÅäÖÆÊÔ¼Á£»ÓÐÖ¤±ê×¼ÑùÆ·	413	¸çÂ×±ÈÑÇ	10	Ò»°ãÃ³Ò×	61830	Ç§¿Ë	0	?	2,242,776
202109	38220090	ÆäËûÕï¶Ï»òÊµÑéÓÃÊÔ¼Á¼°ÅäÖÆÊÔ¼Á£»ÓÐÖ¤±ê×¼ÑùÆ·	415	¸çË¹´ïÀè¼Ó	10	Ò»°ãÃ³Ò×	978	Ç§¿Ë	0	?	42,866
202109	38220090	ÆäËûÕï¶Ï»òÊµÑéÓÃÊÔ¼Á¼°ÅäÖÆÊÔ¼Á£»ÓÐÖ¤±ê×¼ÑùÆ·	418	¶àÃ×Äá¼Ó¹²ºÍ¹ú	10	Ò»°ãÃ³Ò×	15224	Ç§¿Ë	0	?	602,487
202109	38220090	ÆäËûÕï¶Ï»òÊµÑéÓÃÊÔ¼Á¼°ÅäÖÆÊÔ¼Á£»ÓÐÖ¤±ê×¼ÑùÆ·	419	¶ò¹Ï¶à¶û	10	Ò»°ãÃ³Ò×	37430	Ç§¿Ë	0	?	1,443,549
202109	38220090	ÆäËûÕï¶Ï»òÊµÑéÓÃÊÔ¼Á¼°ÅäÖÆÊÔ¼Á£»ÓÐÖ¤±ê×¼ÑùÆ·	423	Î£µØÂíÀ­	10	Ò»°ãÃ³Ò×	1399	Ç§¿Ë	0	?	1,324,633
202109	38220090	ÆäËûÕï¶Ï»òÊµÑéÓÃÊÔ¼Á¼°ÅäÖÆÊÔ¼Á£»ÓÐÖ¤±ê×¼ÑùÆ·	424	¹çÑÇÄÇ	10	Ò»°ãÃ³Ò×	6137	Ç§¿Ë	0	?	76,811
202109	38220090	ÆäËûÕï¶Ï»òÊµÑéÓÃÊÔ¼Á¼°ÅäÖÆÊÔ¼Á£»ÓÐÖ¤±ê×¼ÑùÆ·	425	º£µØ	10	Ò»°ãÃ³Ò×	14	Ç§¿Ë	0	?	106,327
202109	38220090	ÆäËûÕï¶Ï»òÊµÑéÓÃÊÔ¼Á¼°ÅäÖÆÊÔ¼Á£»ÓÐÖ¤±ê×¼ÑùÆ·	426	ºé¶¼À­Ë¹	10	Ò»°ãÃ³Ò×	5912	Ç§¿Ë	0	?	255,386
202109	38220090	ÆäËûÕï¶Ï»òÊµÑéÓÃÊÔ¼Á¼°ÅäÖÆÊÔ¼Á£»ÓÐÖ¤±ê×¼ÑùÆ·	427	ÑÀÂò¼Ó	10	Ò»°ãÃ³Ò×	18	Ç§¿Ë	0	?	13,427
202109	38220090	ÆäËûÕï¶Ï»òÊµÑéÓÃÊÔ¼Á¼°ÅäÖÆÊÔ¼Á£»ÓÐÖ¤±ê×¼ÑùÆ·	428	ÂíÌáÄá¿Ë	10	Ò»°ãÃ³Ò×	329	Ç§¿Ë	0	?	51,412
202109	38220090	ÆäËûÕï¶Ï»òÊµÑéÓÃÊÔ¼Á¼°ÅäÖÆÊÔ¼Á£»ÓÐÖ¤±ê×¼ÑùÆ·	429	Ä«Î÷¸ç	10	Ò»°ãÃ³Ò×	24297	Ç§¿Ë	0	?	2,488,319
202109	38220090	ÆäËûÕï¶Ï»òÊµÑéÓÃÊÔ¼Á¼°ÅäÖÆÊÔ¼Á£»ÓÐÖ¤±ê×¼ÑùÆ·	431	Äá¼ÓÀ­¹Ï	10	Ò»°ãÃ³Ò×	5	Ç§¿Ë	0	?	38,699
202109	38220090	ÆäËûÕï¶Ï»òÊµÑéÓÃÊÔ¼Á¼°ÅäÖÆÊÔ¼Á£»ÓÐÖ¤±ê×¼ÑùÆ·	432	°ÍÄÃÂí	10	Ò»°ãÃ³Ò×	1671	Ç§¿Ë	0	?	14,850
202109	38220090	ÆäËûÕï¶Ï»òÊµÑéÓÃÊÔ¼Á¼°ÅäÖÆÊÔ¼Á£»ÓÐÖ¤±ê×¼ÑùÆ·	433	°ÍÀ­¹ç	10	Ò»°ãÃ³Ò×	218	Ç§¿Ë	0	?	221,125
202109	38220090	ÆäËûÕï¶Ï»òÊµÑéÓÃÊÔ¼Á¼°ÅäÖÆÊÔ¼Á£»ÓÐÖ¤±ê×¼ÑùÆ·	434	ÃØÂ³	10	Ò»°ãÃ³Ò×	18305	Ç§¿Ë	0	?	5,694,421
202109	38220090	ÆäËûÕï¶Ï»òÊµÑéÓÃÊÔ¼Á¼°ÅäÖÆÊÔ¼Á£»ÓÐÖ¤±ê×¼ÑùÆ·	435	²¨¶àÀè¸÷	10	Ò»°ãÃ³Ò×	20	Ç§¿Ë	0	?	3,293
202109	38220090	ÆäËûÕï¶Ï»òÊµÑéÓÃÊÔ¼Á¼°ÅäÖÆÊÔ¼Á£»ÓÐÖ¤±ê×¼ÑùÆ·	440	Èø¶ûÍß¶à	10	Ò»°ãÃ³Ò×	19419	Ç§¿Ë	0	?	86,226
202109	38220090	ÆäËûÕï¶Ï»òÊµÑéÓÃÊÔ¼Á¼°ÅäÖÆÊÔ¼Á£»ÓÐÖ¤±ê×¼ÑùÆ·	441	ËÕÀïÄÏ	10	Ò»°ãÃ³Ò×	1	Ç§¿Ë	0	?	584
202109	38220090	ÆäËûÕï¶Ï»òÊµÑéÓÃÊÔ¼Á¼°ÅäÖÆÊÔ¼Á£»ÓÐÖ¤±ê×¼ÑùÆ·	442	ÌØÁ¢Äá´ïºÍ¶à°Í¸ç	10	Ò»°ãÃ³Ò×	989	Ç§¿Ë	0	?	186,896
202109	38220090	ÆäËûÕï¶Ï»òÊµÑéÓÃÊÔ¼Á¼°ÅäÖÆÊÔ¼Á£»ÓÐÖ¤±ê×¼ÑùÆ·	444	ÎÚÀ­¹ç	10	Ò»°ãÃ³Ò×	637	Ç§¿Ë	0	?	234,375
202109	38220090	ÆäËûÕï¶Ï»òÊµÑéÓÃÊÔ¼Á¼°ÅäÖÆÊÔ¼Á£»ÓÐÖ¤±ê×¼ÑùÆ·	445	Î¯ÄÚÈðÀ­	10	Ò»°ãÃ³Ò×	2341	Ç§¿Ë	0	?	46,528,518
202109	38220090	ÆäËûÕï¶Ï»òÊµÑéÓÃÊÔ¼Á¼°ÅäÖÆÊÔ¼Á£»ÓÐÖ¤±ê×¼ÑùÆ·	501	¼ÓÄÃ´ó	10	Ò»°ãÃ³Ò×	6518	Ç§¿Ë	0	?	1,127,975
202109	38220090	ÆäËûÕï¶Ï»òÊµÑéÓÃÊÔ¼Á¼°ÅäÖÆÊÔ¼Á£»ÓÐÖ¤±ê×¼ÑùÆ·	502	ÃÀ¹ú	10	Ò»°ãÃ³Ò×	228065	Ç§¿Ë	0	?	70,756,716
202109	38220090	ÆäËûÕï¶Ï»òÊµÑéÓÃÊÔ¼Á¼°ÅäÖÆÊÔ¼Á£»ÓÐÖ¤±ê×¼ÑùÆ·	601	°Ä´óÀûÑÇ	10	Ò»°ãÃ³Ò×	54190	Ç§¿Ë	0	?	10,136,544
202109	38220090	ÆäËûÕï¶Ï»òÊµÑéÓÃÊÔ¼Á¼°ÅäÖÆÊÔ¼Á£»ÓÐÖ¤±ê×¼ÑùÆ·	603	ì³¼Ã	10	Ò»°ãÃ³Ò×	5620	Ç§¿Ë	0	?	619,023
202109	38220090	ÆäËûÕï¶Ï»òÊµÑéÓÃÊÔ¼Á¼°ÅäÖÆÊÔ¼Á£»ÓÐÖ¤±ê×¼ÑùÆ·	609	ÐÂÎ÷À¼	10	Ò»°ãÃ³Ò×	16697	Ç§¿Ë	0	?	2,326,633
202109	38220090	ÆäËûÕï¶Ï»òÊµÑéÓÃÊÔ¼Á¼°ÅäÖÆÊÔ¼Á£»ÓÐÖ¤±ê×¼ÑùÆ·	611	°Í²¼ÑÇÐÂ¼¸ÄÚÑÇ	10	Ò»°ãÃ³Ò×	1179	Ç§¿Ë	0	?	28,888
202110	38220090	ÆäËûÕï¶Ï»òÊµÑéÓÃÊÔ¼Á¼°ÅäÖÆÊÔ¼Á£»ÓÐÖ¤±ê×¼ÑùÆ·	102	°ÍÁÖ	10	Ò»°ãÃ³Ò×	3785	Ç§¿Ë	0	?	1,000,186
202110	38220090	ÆäËûÕï¶Ï»òÊµÑéÓÃÊÔ¼Á¼°ÅäÖÆÊÔ¼Á£»ÓÐÖ¤±ê×¼ÑùÆ·	103	ÃÏ¼ÓÀ­¹ú	10	Ò»°ãÃ³Ò×	16026	Ç§¿Ë	0	?	4,265,861
202110	38220090	ÆäËûÕï¶Ï»òÊµÑéÓÃÊÔ¼Á¼°ÅäÖÆÊÔ¼Á£»ÓÐÖ¤±ê×¼ÑùÆ·	105	ÎÄÀ³	10	Ò»°ãÃ³Ò×	755	Ç§¿Ë	0	?	63,486
202110	38220090	ÆäËûÕï¶Ï»òÊµÑéÓÃÊÔ¼Á¼°ÅäÖÆÊÔ¼Á£»ÓÐÖ¤±ê×¼ÑùÆ·	106	Ãåµé	10	Ò»°ãÃ³Ò×	2432	Ç§¿Ë	0	?	269,943
202110	38220090	ÆäËûÕï¶Ï»òÊµÑéÓÃÊÔ¼Á¼°ÅäÖÆÊÔ¼Á£»ÓÐÖ¤±ê×¼ÑùÆ·	107	¼íÆÒÕ¯	10	Ò»°ãÃ³Ò×	58829	Ç§¿Ë	0	?	6,379,350
202110	38220090	ÆäËûÕï¶Ï»òÊµÑéÓÃÊÔ¼Á¼°ÅäÖÆÊÔ¼Á£»ÓÐÖ¤±ê×¼ÑùÆ·	108	ÈûÆÖÂ·Ë¹	10	Ò»°ãÃ³Ò×	856	Ç§¿Ë	0	?	329,301
202110	38220090	ÆäËûÕï¶Ï»òÊµÑéÓÃÊÔ¼Á¼°ÅäÖÆÊÔ¼Á£»ÓÐÖ¤±ê×¼ÑùÆ·	110	ÖÐ¹úÏã¸Û	10	Ò»°ãÃ³Ò×	60147	Ç§¿Ë	0	?	23,264,312
202110	38220090	ÆäËûÕï¶Ï»òÊµÑéÓÃÊÔ¼Á¼°ÅäÖÆÊÔ¼Á£»ÓÐÖ¤±ê×¼ÑùÆ·	111	Ó¡¶È	10	Ò»°ãÃ³Ò×	254373	Ç§¿Ë	0	?	8,991,183
202110	38220090	ÆäËûÕï¶Ï»òÊµÑéÓÃÊÔ¼Á¼°ÅäÖÆÊÔ¼Á£»ÓÐÖ¤±ê×¼ÑùÆ·	112	Ó¡¶ÈÄáÎ÷ÑÇ	10	Ò»°ãÃ³Ò×	70075	Ç§¿Ë	0	?	17,001,722
202110	38220090	ÆäËûÕï¶Ï»òÊµÑéÓÃÊÔ¼Á¼°ÅäÖÆÊÔ¼Á£»ÓÐÖ¤±ê×¼ÑùÆ·	113	ÒÁÀÊ	10	Ò»°ãÃ³Ò×	1234	Ç§¿Ë	0	?	260,850
202110	38220090	ÆäËûÕï¶Ï»òÊµÑéÓÃÊÔ¼Á¼°ÅäÖÆÊÔ¼Á£»ÓÐÖ¤±ê×¼ÑùÆ·	114	ÒÁÀ­¿Ë	10	Ò»°ãÃ³Ò×	132781	Ç§¿Ë	0	?	4,461,772
202110	38220090	ÆäËûÕï¶Ï»òÊµÑéÓÃÊÔ¼Á¼°ÅäÖÆÊÔ¼Á£»ÓÐÖ¤±ê×¼ÑùÆ·	115	ÒÔÉ«ÁÐ	10	Ò»°ãÃ³Ò×	6554	Ç§¿Ë	0	?	888,623
202110	38220090	ÆäËûÕï¶Ï»òÊµÑéÓÃÊÔ¼Á¼°ÅäÖÆÊÔ¼Á£»ÓÐÖ¤±ê×¼ÑùÆ·	116	ÈÕ±¾	10	Ò»°ãÃ³Ò×	151791	Ç§¿Ë	0	?	18,938,899
202110	38220090	ÆäËûÕï¶Ï»òÊµÑéÓÃÊÔ¼Á¼°ÅäÖÆÊÔ¼Á£»ÓÐÖ¤±ê×¼ÑùÆ·	117	Ô¼µ©	10	Ò»°ãÃ³Ò×	19413	Ç§¿Ë	0	?	10,287,609
202110	38220090	ÆäËûÕï¶Ï»òÊµÑéÓÃÊÔ¼Á¼°ÅäÖÆÊÔ¼Á£»ÓÐÖ¤±ê×¼ÑùÆ·	118	¿ÆÍþÌØ	10	Ò»°ãÃ³Ò×	4254	Ç§¿Ë	0	?	595,523
202110	38220090	ÆäËûÕï¶Ï»òÊµÑéÓÃÊÔ¼Á¼°ÅäÖÆÊÔ¼Á£»ÓÐÖ¤±ê×¼ÑùÆ·	119	ÀÏÎÎ	10	Ò»°ãÃ³Ò×	400	Ç§¿Ë	0	?	5,541,190
202110	38220090	ÆäËûÕï¶Ï»òÊµÑéÓÃÊÔ¼Á¼°ÅäÖÆÊÔ¼Á£»ÓÐÖ¤±ê×¼ÑùÆ·	120	Àè°ÍÄÛ	10	Ò»°ãÃ³Ò×	2411	Ç§¿Ë	0	?	2,967,205
202110	38220090	ÆäËûÕï¶Ï»òÊµÑéÓÃÊÔ¼Á¼°ÅäÖÆÊÔ¼Á£»ÓÐÖ¤±ê×¼ÑùÆ·	121	ÖÐ¹ú°ÄÃÅ	10	Ò»°ãÃ³Ò×	898	Ç§¿Ë	0	?	2,878,291
202110	38220090	ÆäËûÕï¶Ï»òÊµÑéÓÃÊÔ¼Á¼°ÅäÖÆÊÔ¼Á£»ÓÐÖ¤±ê×¼ÑùÆ·	122	ÂíÀ´Î÷ÑÇ	10	Ò»°ãÃ³Ò×	27685	Ç§¿Ë	0	?	3,416,710
202110	38220090	ÆäËûÕï¶Ï»òÊµÑéÓÃÊÔ¼Á¼°ÅäÖÆÊÔ¼Á£»ÓÐÖ¤±ê×¼ÑùÆ·	123	Âí¶û´ú·ò	10	Ò»°ãÃ³Ò×	4854	Ç§¿Ë	0	?	1,066,183
202110	38220090	ÆäËûÕï¶Ï»òÊµÑéÓÃÊÔ¼Á¼°ÅäÖÆÊÔ¼Á£»ÓÐÖ¤±ê×¼ÑùÆ·	124	ÃÉ¹Å	10	Ò»°ãÃ³Ò×	2341	Ç§¿Ë	0	?	2,833,068
202110	38220090	ÆäËûÕï¶Ï»òÊµÑéÓÃÊÔ¼Á¼°ÅäÖÆÊÔ¼Á£»ÓÐÖ¤±ê×¼ÑùÆ·	125	Äá²´¶ûÁª°îÃñÖ÷¹²ºÍ¹ú	10	Ò»°ãÃ³Ò×	2144	Ç§¿Ë	0	?	1,483,780
202110	38220090	ÆäËûÕï¶Ï»òÊµÑéÓÃÊÔ¼Á¼°ÅäÖÆÊÔ¼Á£»ÓÐÖ¤±ê×¼ÑùÆ·	126	°¢Âü	10	Ò»°ãÃ³Ò×	1787	Ç§¿Ë	0	?	831,861
202110	38220090	ÆäËûÕï¶Ï»òÊµÑéÓÃÊÔ¼Á¼°ÅäÖÆÊÔ¼Á£»ÓÐÖ¤±ê×¼ÑùÆ·	127	°Í»ùË¹Ì¹	10	Ò»°ãÃ³Ò×	135962	Ç§¿Ë	0	?	5,619,732
202110	38220090	ÆäËûÕï¶Ï»òÊµÑéÓÃÊÔ¼Á¼°ÅäÖÆÊÔ¼Á£»ÓÐÖ¤±ê×¼ÑùÆ·	128	°ÍÀÕË¹Ì¹	10	Ò»°ãÃ³Ò×	11	Ç§¿Ë	0	?	50,309
202110	38220090	ÆäËûÕï¶Ï»òÊµÑéÓÃÊÔ¼Á¼°ÅäÖÆÊÔ¼Á£»ÓÐÖ¤±ê×¼ÑùÆ·	129	·ÆÂÉ±ö	10	Ò»°ãÃ³Ò×	90483	Ç§¿Ë	0	?	38,536,759
202110	38220090	ÆäËûÕï¶Ï»òÊµÑéÓÃÊÔ¼Á¼°ÅäÖÆÊÔ¼Á£»ÓÐÖ¤±ê×¼ÑùÆ·	130	¿¨Ëþ¶û	10	Ò»°ãÃ³Ò×	15812	Ç§¿Ë	0	?	804,176
202110	38220090	ÆäËûÕï¶Ï»òÊµÑéÓÃÊÔ¼Á¼°ÅäÖÆÊÔ¼Á£»ÓÐÖ¤±ê×¼ÑùÆ·	131	É³ÌØ°¢À­²®	10	Ò»°ãÃ³Ò×	26356	Ç§¿Ë	0	?	3,545,431
202110	38220090	ÆäËûÕï¶Ï»òÊµÑéÓÃÊÔ¼Á¼°ÅäÖÆÊÔ¼Á£»ÓÐÖ¤±ê×¼ÑùÆ·	132	ÐÂ¼ÓÆÂ	10	Ò»°ãÃ³Ò×	28505	Ç§¿Ë	0	?	33,608,978
202110	38220090	ÆäËûÕï¶Ï»òÊµÑéÓÃÊÔ¼Á¼°ÅäÖÆÊÔ¼Á£»ÓÐÖ¤±ê×¼ÑùÆ·	133	º«¹ú	10	Ò»°ãÃ³Ò×	114112	Ç§¿Ë	0	?	7,048,311
202110	38220090	ÆäËûÕï¶Ï»òÊµÑéÓÃÊÔ¼Á¼°ÅäÖÆÊÔ¼Á£»ÓÐÖ¤±ê×¼ÑùÆ·	134	Ë¹ÀïÀ¼¿¨	10	Ò»°ãÃ³Ò×	3098	Ç§¿Ë	0	?	647,035
202110	38220090	ÆäËûÕï¶Ï»òÊµÑéÓÃÊÔ¼Á¼°ÅäÖÆÊÔ¼Á£»ÓÐÖ¤±ê×¼ÑùÆ·	136	Ì©¹ú	10	Ò»°ãÃ³Ò×	95896	Ç§¿Ë	0	?	30,723,124
202110	38220090	ÆäËûÕï¶Ï»òÊµÑéÓÃÊÔ¼Á¼°ÅäÖÆÊÔ¼Á£»ÓÐÖ¤±ê×¼ÑùÆ·	137	ÍÁ¶úÆä	10	Ò»°ãÃ³Ò×	49102	Ç§¿Ë	0	?	4,422,063
202110	38220090	ÆäËûÕï¶Ï»òÊµÑéÓÃÊÔ¼Á¼°ÅäÖÆÊÔ¼Á£»ÓÐÖ¤±ê×¼ÑùÆ·	138	°¢ÁªÇõ	10	Ò»°ãÃ³Ò×	119225	Ç§¿Ë	0	?	24,453,500
202110	38220090	ÆäËûÕï¶Ï»òÊµÑéÓÃÊÔ¼Á¼°ÅäÖÆÊÔ¼Á£»ÓÐÖ¤±ê×¼ÑùÆ·	139	Ò²ÃÅ	10	Ò»°ãÃ³Ò×	42560	Ç§¿Ë	0	?	248,111
202110	38220090	ÆäËûÕï¶Ï»òÊµÑéÓÃÊÔ¼Á¼°ÅäÖÆÊÔ¼Á£»ÓÐÖ¤±ê×¼ÑùÆ·	141	Ô½ÄÏ	10	Ò»°ãÃ³Ò×	52062	Ç§¿Ë	0	?	4,178,103
202110	38220090	ÆäËûÕï¶Ï»òÊµÑéÓÃÊÔ¼Á¼°ÅäÖÆÊÔ¼Á£»ÓÐÖ¤±ê×¼ÑùÆ·	143	ÖÐ¹úÌ¨Íå	10	Ò»°ãÃ³Ò×	6673	Ç§¿Ë	0	?	866,534
202110	38220090	ÆäËûÕï¶Ï»òÊµÑéÓÃÊÔ¼Á¼°ÅäÖÆÊÔ¼Á£»ÓÐÖ¤±ê×¼ÑùÆ·	145	¹þÈø¿ËË¹Ì¹	10	Ò»°ãÃ³Ò×	9411	Ç§¿Ë	0	?	1,526,957
202110	38220090	ÆäËûÕï¶Ï»òÊµÑéÓÃÊÔ¼Á¼°ÅäÖÆÊÔ¼Á£»ÓÐÖ¤±ê×¼ÑùÆ·	146	¼ª¶û¼ªË¹Ë¹Ì¹	10	Ò»°ãÃ³Ò×	176	Ç§¿Ë	0	?	163,841
202110	38220090	ÆäËûÕï¶Ï»òÊµÑéÓÃÊÔ¼Á¼°ÅäÖÆÊÔ¼Á£»ÓÐÖ¤±ê×¼ÑùÆ·	149	ÎÚ×È±ð¿ËË¹Ì¹	10	Ò»°ãÃ³Ò×	16267	Ç§¿Ë	0	?	278,822
202110	38220090	ÆäËûÕï¶Ï»òÊµÑéÓÃÊÔ¼Á¼°ÅäÖÆÊÔ¼Á£»ÓÐÖ¤±ê×¼ÑùÆ·	201	°¢¶û¼°ÀûÑÇ	10	Ò»°ãÃ³Ò×	168879	Ç§¿Ë	0	?	2,346,817
202110	38220090	ÆäËûÕï¶Ï»òÊµÑéÓÃÊÔ¼Á¼°ÅäÖÆÊÔ¼Á£»ÓÐÖ¤±ê×¼ÑùÆ·	202	°²¸çÀ­	10	Ò»°ãÃ³Ò×	128	Ç§¿Ë	0	?	338,874
202110	38220090	ÆäËûÕï¶Ï»òÊµÑéÓÃÊÔ¼Á¼°ÅäÖÆÊÔ¼Á£»ÓÐÖ¤±ê×¼ÑùÆ·	203	±´Äþ	10	Ò»°ãÃ³Ò×	20	Ç§¿Ë	0	?	20,115
202110	38220090	ÆäËûÕï¶Ï»òÊµÑéÓÃÊÔ¼Á¼°ÅäÖÆÊÔ¼Á£»ÓÐÖ¤±ê×¼ÑùÆ·	204	²©´ÄÍßÄÉ	10	Ò»°ãÃ³Ò×	174	Ç§¿Ë	0	?	19,736
202110	38220090	ÆäËûÕï¶Ï»òÊµÑéÓÃÊÔ¼Á¼°ÅäÖÆÊÔ¼Á£»ÓÐÖ¤±ê×¼ÑùÆ·	205	²¼Â¡µÏ	10	Ò»°ãÃ³Ò×	1	Ç§¿Ë	0	?	36
202110	38220090	ÆäËûÕï¶Ï»òÊµÑéÓÃÊÔ¼Á¼°ÅäÖÆÊÔ¼Á£»ÓÐÖ¤±ê×¼ÑùÆ·	206	¿¦ÂóÂ¡	10	Ò»°ãÃ³Ò×	652	Ç§¿Ë	0	?	17,475
202110	38220090	ÆäËûÕï¶Ï»òÊµÑéÓÃÊÔ¼Á¼°ÅäÖÆÊÔ¼Á£»ÓÐÖ¤±ê×¼ÑùÆ·	211	Õ§µÃ	10	Ò»°ãÃ³Ò×	33	Ç§¿Ë	0	?	5,894
202110	38220090	ÆäËûÕï¶Ï»òÊµÑéÓÃÊÔ¼Á¼°ÅäÖÆÊÔ¼Á£»ÓÐÖ¤±ê×¼ÑùÆ·	213	¸Õ¹û(²¼)	10	Ò»°ãÃ³Ò×	17	Ç§¿Ë	0	?	3,045
202110	38220090	ÆäËûÕï¶Ï»òÊµÑéÓÃÊÔ¼Á¼°ÅäÖÆÊÔ¼Á£»ÓÐÖ¤±ê×¼ÑùÆ·	214	¼ª²¼Ìá	10	Ò»°ãÃ³Ò×	20	Ç§¿Ë	0	?	22,249
202110	38220090	ÆäËûÕï¶Ï»òÊµÑéÓÃÊÔ¼Á¼°ÅäÖÆÊÔ¼Á£»ÓÐÖ¤±ê×¼ÑùÆ·	215	°£¼°	10	Ò»°ãÃ³Ò×	576	Ç§¿Ë	0	?	1,132,973
202110	38220090	ÆäËûÕï¶Ï»òÊµÑéÓÃÊÔ¼Á¼°ÅäÖÆÊÔ¼Á£»ÓÐÖ¤±ê×¼ÑùÆ·	217	°£Èû¶í±ÈÑÇ	10	Ò»°ãÃ³Ò×	5160	Ç§¿Ë	0	?	1,990,382
202110	38220090	ÆäËûÕï¶Ï»òÊµÑéÓÃÊÔ¼Á¼°ÅäÖÆÊÔ¼Á£»ÓÐÖ¤±ê×¼ÑùÆ·	218	¼ÓÅî	10	Ò»°ãÃ³Ò×	103	Ç§¿Ë	0	?	86,774
202110	38220090	ÆäËûÕï¶Ï»òÊµÑéÓÃÊÔ¼Á¼°ÅäÖÆÊÔ¼Á£»ÓÐÖ¤±ê×¼ÑùÆ·	219	¸Ô±ÈÑÇ	10	Ò»°ãÃ³Ò×	0	Ç§¿Ë	0	?	3,506
202110	38220090	ÆäËûÕï¶Ï»òÊµÑéÓÃÊÔ¼Á¼°ÅäÖÆÊÔ¼Á£»ÓÐÖ¤±ê×¼ÑùÆ·	220	¼ÓÄÉ	10	Ò»°ãÃ³Ò×	34387	Ç§¿Ë	0	?	1,137,629
202110	38220090	ÆäËûÕï¶Ï»òÊµÑéÓÃÊÔ¼Á¼°ÅäÖÆÊÔ¼Á£»ÓÐÖ¤±ê×¼ÑùÆ·	221	¼¸ÄÚÑÇ	10	Ò»°ãÃ³Ò×	1028	Ç§¿Ë	0	?	697,811
202110	38220090	ÆäËûÕï¶Ï»òÊµÑéÓÃÊÔ¼Á¼°ÅäÖÆÊÔ¼Á£»ÓÐÖ¤±ê×¼ÑùÆ·	222	¼¸ÄÚÑÇ±ÈÉÜ	10	Ò»°ãÃ³Ò×	17	Ç§¿Ë	0	?	198,366
202110	38220090	ÆäËûÕï¶Ï»òÊµÑéÓÃÊÔ¼Á¼°ÅäÖÆÊÔ¼Á£»ÓÐÖ¤±ê×¼ÑùÆ·	223	¿ÆÌØµÏÍß	10	Ò»°ãÃ³Ò×	8821	Ç§¿Ë	0	?	757,928
202110	38220090	ÆäËûÕï¶Ï»òÊµÑéÓÃÊÔ¼Á¼°ÅäÖÆÊÔ¼Á£»ÓÐÖ¤±ê×¼ÑùÆ·	224	¿ÏÄáÑÇ	10	Ò»°ãÃ³Ò×	27435	Ç§¿Ë	0	?	820,756
202110	38220090	ÆäËûÕï¶Ï»òÊµÑéÓÃÊÔ¼Á¼°ÅäÖÆÊÔ¼Á£»ÓÐÖ¤±ê×¼ÑùÆ·	226	Àû±ÈÑÇ	10	Ò»°ãÃ³Ò×	39641	Ç§¿Ë	0	?	2,479,647
202110	38220090	ÆäËûÕï¶Ï»òÊµÑéÓÃÊÔ¼Á¼°ÅäÖÆÊÔ¼Á£»ÓÐÖ¤±ê×¼ÑùÆ·	227	Âí´ï¼ÓË¹¼Ó	10	Ò»°ãÃ³Ò×	8146	Ç§¿Ë	0	?	116,992
202110	38220090	ÆäËûÕï¶Ï»òÊµÑéÓÃÊÔ¼Á¼°ÅäÖÆÊÔ¼Á£»ÓÐÖ¤±ê×¼ÑùÆ·	228	ÂíÀ­Î¬	10	Ò»°ãÃ³Ò×	8359	Ç§¿Ë	0	?	676,219
202110	38220090	ÆäËûÕï¶Ï»òÊµÑéÓÃÊÔ¼Á¼°ÅäÖÆÊÔ¼Á£»ÓÐÖ¤±ê×¼ÑùÆ·	229	ÂíÀï	10	Ò»°ãÃ³Ò×	22	Ç§¿Ë	0	?	65,337
202110	38220090	ÆäËûÕï¶Ï»òÊµÑéÓÃÊÔ¼Á¼°ÅäÖÆÊÔ¼Á£»ÓÐÖ¤±ê×¼ÑùÆ·	231	Ã«ÀïÇóË¹	10	Ò»°ãÃ³Ò×	658	Ç§¿Ë	0	?	108,603
202110	38220090	ÆäËûÕï¶Ï»òÊµÑéÓÃÊÔ¼Á¼°ÅäÖÆÊÔ¼Á£»ÓÐÖ¤±ê×¼ÑùÆ·	232	Ä¦Âå¸ç	10	Ò»°ãÃ³Ò×	1373	Ç§¿Ë	0	?	1,239,536
202110	38220090	ÆäËûÕï¶Ï»òÊµÑéÓÃÊÔ¼Á¼°ÅäÖÆÊÔ¼Á£»ÓÐÖ¤±ê×¼ÑùÆ·	233	ÄªÉ£±È¿Ë	10	Ò»°ãÃ³Ò×	622	Ç§¿Ë	0	?	60,753
202110	38220090	ÆäËûÕï¶Ï»òÊµÑéÓÃÊÔ¼Á¼°ÅäÖÆÊÔ¼Á£»ÓÐÖ¤±ê×¼ÑùÆ·	234	ÄÉÃ×±ÈÑÇ	10	Ò»°ãÃ³Ò×	650	Ç§¿Ë	0	?	1,441,879
202110	38220090	ÆäËûÕï¶Ï»òÊµÑéÓÃÊÔ¼Á¼°ÅäÖÆÊÔ¼Á£»ÓÐÖ¤±ê×¼ÑùÆ·	235	ÄáÈÕ¶û	10	Ò»°ãÃ³Ò×	20	Ç§¿Ë	0	?	12,902
202110	38220090	ÆäËûÕï¶Ï»òÊµÑéÓÃÊÔ¼Á¼°ÅäÖÆÊÔ¼Á£»ÓÐÖ¤±ê×¼ÑùÆ·	236	ÄáÈÕÀûÑÇ	10	Ò»°ãÃ³Ò×	3009	Ç§¿Ë	0	?	1,101,857
202110	38220090	ÆäËûÕï¶Ï»òÊµÑéÓÃÊÔ¼Á¼°ÅäÖÆÊÔ¼Á£»ÓÐÖ¤±ê×¼ÑùÆ·	237	ÁôÄáÍô	10	Ò»°ãÃ³Ò×	1530	Ç§¿Ë	0	?	226,444
202110	38220090	ÆäËûÕï¶Ï»òÊµÑéÓÃÊÔ¼Á¼°ÅäÖÆÊÔ¼Á£»ÓÐÖ¤±ê×¼ÑùÆ·	238	Â¬Íú´ï	10	Ò»°ãÃ³Ò×	3323	Ç§¿Ë	0	?	5,553,920
202110	38220090	ÆäËûÕï¶Ï»òÊµÑéÓÃÊÔ¼Á¼°ÅäÖÆÊÔ¼Á£»ÓÐÖ¤±ê×¼ÑùÆ·	239	Ê¥¶àÃÀºÍÆÕÁÖÎ÷±È	10	Ò»°ãÃ³Ò×	35	Ç§¿Ë	0	?	835
202110	38220090	ÆäËûÕï¶Ï»òÊµÑéÓÃÊÔ¼Á¼°ÅäÖÆÊÔ¼Á£»ÓÐÖ¤±ê×¼ÑùÆ·	240	ÈûÄÚ¼Ó¶û	10	Ò»°ãÃ³Ò×	62	Ç§¿Ë	0	?	18,700
202110	38220090	ÆäËûÕï¶Ï»òÊµÑéÓÃÊÔ¼Á¼°ÅäÖÆÊÔ¼Á£»ÓÐÖ¤±ê×¼ÑùÆ·	241	ÈûÉà¶û	10	Ò»°ãÃ³Ò×	391	Ç§¿Ë	0	?	243,896
202110	38220090	ÆäËûÕï¶Ï»òÊµÑéÓÃÊÔ¼Á¼°ÅäÖÆÊÔ¼Á£»ÓÐÖ¤±ê×¼ÑùÆ·	242	ÈûÀ­Àû°º	10	Ò»°ãÃ³Ò×	1	Ç§¿Ë	0	?	1,310
202110	38220090	ÆäËûÕï¶Ï»òÊµÑéÓÃÊÔ¼Á¼°ÅäÖÆÊÔ¼Á£»ÓÐÖ¤±ê×¼ÑùÆ·	243	Ë÷ÂíÀï	10	Ò»°ãÃ³Ò×	8620	Ç§¿Ë	0	?	126,167
202110	38220090	ÆäËûÕï¶Ï»òÊµÑéÓÃÊÔ¼Á¼°ÅäÖÆÊÔ¼Á£»ÓÐÖ¤±ê×¼ÑùÆ·	244	ÄÏ·Ç	10	Ò»°ãÃ³Ò×	328	Ç§¿Ë	0	?	536,967
202110	38220090	ÆäËûÕï¶Ï»òÊµÑéÓÃÊÔ¼Á¼°ÅäÖÆÊÔ¼Á£»ÓÐÖ¤±ê×¼ÑùÆ·	246	ËÕµ¤	10	Ò»°ãÃ³Ò×	99045	Ç§¿Ë	0	?	1,850,927
202110	38220090	ÆäËûÕï¶Ï»òÊµÑéÓÃÊÔ¼Á¼°ÅäÖÆÊÔ¼Á£»ÓÐÖ¤±ê×¼ÑùÆ·	247	Ì¹É£ÄáÑÇ	10	Ò»°ãÃ³Ò×	20039	Ç§¿Ë	0	?	2,368,069
202110	38220090	ÆäËûÕï¶Ï»òÊµÑéÓÃÊÔ¼Á¼°ÅäÖÆÊÔ¼Á£»ÓÐÖ¤±ê×¼ÑùÆ·	248	¶à¸ç	10	Ò»°ãÃ³Ò×	17	Ç§¿Ë	0	?	8,432
202110	38220090	ÆäËûÕï¶Ï»òÊµÑéÓÃÊÔ¼Á¼°ÅäÖÆÊÔ¼Á£»ÓÐÖ¤±ê×¼ÑùÆ·	249	Í»ÄáË¹	10	Ò»°ãÃ³Ò×	482	Ç§¿Ë	0	?	387,833
202110	38220090	ÆäËûÕï¶Ï»òÊµÑéÓÃÊÔ¼Á¼°ÅäÖÆÊÔ¼Á£»ÓÐÖ¤±ê×¼ÑùÆ·	250	ÎÚ¸É´ï	10	Ò»°ãÃ³Ò×	2325	Ç§¿Ë	0	?	1,679,389
202110	38220090	ÆäËûÕï¶Ï»òÊµÑéÓÃÊÔ¼Á¼°ÅäÖÆÊÔ¼Á£»ÓÐÖ¤±ê×¼ÑùÆ·	251	²¼»ùÄÉ·¨Ë÷	10	Ò»°ãÃ³Ò×	20	Ç§¿Ë	0	?	242
202110	38220090	ÆäËûÕï¶Ï»òÊµÑéÓÃÊÔ¼Á¼°ÅäÖÆÊÔ¼Á£»ÓÐÖ¤±ê×¼ÑùÆ·	252	¸Õ¹û(½ð)	10	Ò»°ãÃ³Ò×	4942	Ç§¿Ë	0	?	1,693,007
202110	38220090	ÆäËûÕï¶Ï»òÊµÑéÓÃÊÔ¼Á¼°ÅäÖÆÊÔ¼Á£»ÓÐÖ¤±ê×¼ÑùÆ·	253	ÔÞ±ÈÑÇ	10	Ò»°ãÃ³Ò×	221	Ç§¿Ë	0	?	107,542
202110	38220090	ÆäËûÕï¶Ï»òÊµÑéÓÃÊÔ¼Á¼°ÅäÖÆÊÔ¼Á£»ÓÐÖ¤±ê×¼ÑùÆ·	254	½ò°Í²¼Î¤	10	Ò»°ãÃ³Ò×	2293	Ç§¿Ë	0	?	3,009,270
202110	38220090	ÆäËûÕï¶Ï»òÊµÑéÓÃÊÔ¼Á¼°ÅäÖÆÊÔ¼Á£»ÓÐÖ¤±ê×¼ÑùÆ·	258	¶òÁ¢ÌØÀïÑÇ	10	Ò»°ãÃ³Ò×	5	Ç§¿Ë	0	?	19,347
202110	38220090	ÆäËûÕï¶Ï»òÊµÑéÓÃÊÔ¼Á¼°ÅäÖÆÊÔ¼Á£»ÓÐÖ¤±ê×¼ÑùÆ·	260	ÄÏËÕµ¤¹²ºÍ¹ú	10	Ò»°ãÃ³Ò×	0	Ç§¿Ë	0	?	2,098
202110	38220090	ÆäËûÕï¶Ï»òÊµÑéÓÃÊÔ¼Á¼°ÅäÖÆÊÔ¼Á£»ÓÐÖ¤±ê×¼ÑùÆ·	301	±ÈÀûÊ±	10	Ò»°ãÃ³Ò×	2391	Ç§¿Ë	0	?	536,947
202110	38220090	ÆäËûÕï¶Ï»òÊµÑéÓÃÊÔ¼Á¼°ÅäÖÆÊÔ¼Á£»ÓÐÖ¤±ê×¼ÑùÆ·	302	µ¤Âó	10	Ò»°ãÃ³Ò×	943	Ç§¿Ë	0	?	574,154
202110	38220090	ÆäËûÕï¶Ï»òÊµÑéÓÃÊÔ¼Á¼°ÅäÖÆÊÔ¼Á£»ÓÐÖ¤±ê×¼ÑùÆ·	303	Ó¢¹ú	10	Ò»°ãÃ³Ò×	7110	Ç§¿Ë	0	?	6,235,305
202110	38220090	ÆäËûÕï¶Ï»òÊµÑéÓÃÊÔ¼Á¼°ÅäÖÆÊÔ¼Á£»ÓÐÖ¤±ê×¼ÑùÆ·	304	µÂ¹ú	10	Ò»°ãÃ³Ò×	65443	Ç§¿Ë	0	?	4,451,534
202110	38220090	ÆäËûÕï¶Ï»òÊµÑéÓÃÊÔ¼Á¼°ÅäÖÆÊÔ¼Á£»ÓÐÖ¤±ê×¼ÑùÆ·	305	·¨¹ú	10	Ò»°ãÃ³Ò×	3640	Ç§¿Ë	0	?	1,336,500
202110	38220090	ÆäËûÕï¶Ï»òÊµÑéÓÃÊÔ¼Á¼°ÅäÖÆÊÔ¼Á£»ÓÐÖ¤±ê×¼ÑùÆ·	306	°®¶ûÀ¼	10	Ò»°ãÃ³Ò×	77	Ç§¿Ë	0	?	191,548
202110	38220090	ÆäËûÕï¶Ï»òÊµÑéÓÃÊÔ¼Á¼°ÅäÖÆÊÔ¼Á£»ÓÐÖ¤±ê×¼ÑùÆ·	307	Òâ´óÀû	10	Ò»°ãÃ³Ò×	8542	Ç§¿Ë	0	?	13,378,859
202110	38220090	ÆäËûÕï¶Ï»òÊµÑéÓÃÊÔ¼Á¼°ÅäÖÆÊÔ¼Á£»ÓÐÖ¤±ê×¼ÑùÆ·	309	ºÉÀ¼	10	Ò»°ãÃ³Ò×	59698	Ç§¿Ë	0	?	13,599,765
202110	38220090	ÆäËûÕï¶Ï»òÊµÑéÓÃÊÔ¼Á¼°ÅäÖÆÊÔ¼Á£»ÓÐÖ¤±ê×¼ÑùÆ·	310	Ï£À°	10	Ò»°ãÃ³Ò×	4478	Ç§¿Ë	0	?	2,689,897
202110	38220090	ÆäËûÕï¶Ï»òÊµÑéÓÃÊÔ¼Á¼°ÅäÖÆÊÔ¼Á£»ÓÐÖ¤±ê×¼ÑùÆ·	311	ÆÏÌÑÑÀ	10	Ò»°ãÃ³Ò×	1880	Ç§¿Ë	0	?	1,204,158
202110	38220090	ÆäËûÕï¶Ï»òÊµÑéÓÃÊÔ¼Á¼°ÅäÖÆÊÔ¼Á£»ÓÐÖ¤±ê×¼ÑùÆ·	312	Î÷°àÑÀ	10	Ò»°ãÃ³Ò×	59778	Ç§¿Ë	0	?	3,806,805
202110	38220090	ÆäËûÕï¶Ï»òÊµÑéÓÃÊÔ¼Á¼°ÅäÖÆÊÔ¼Á£»ÓÐÖ¤±ê×¼ÑùÆ·	315	°ÂµØÀû	10	Ò»°ãÃ³Ò×	6200	Ç§¿Ë	0	?	2,146,245
202110	38220090	ÆäËûÕï¶Ï»òÊµÑéÓÃÊÔ¼Á¼°ÅäÖÆÊÔ¼Á£»ÓÐÖ¤±ê×¼ÑùÆ·	316	±£¼ÓÀûÑÇ	10	Ò»°ãÃ³Ò×	897	Ç§¿Ë	0	?	388,884
202110	38220090	ÆäËûÕï¶Ï»òÊµÑéÓÃÊÔ¼Á¼°ÅäÖÆÊÔ¼Á£»ÓÐÖ¤±ê×¼ÑùÆ·	318	·ÒÀ¼	10	Ò»°ãÃ³Ò×	251	Ç§¿Ë	0	?	205,935
202110	38220090	ÆäËûÕï¶Ï»òÊµÑéÓÃÊÔ¼Á¼°ÅäÖÆÊÔ¼Á£»ÓÐÖ¤±ê×¼ÑùÆ·	321	ÐÙÑÀÀû	10	Ò»°ãÃ³Ò×	442	Ç§¿Ë	0	?	131,367
202110	38220090	ÆäËûÕï¶Ï»òÊµÑéÓÃÊÔ¼Á¼°ÅäÖÆÊÔ¼Á£»ÓÐÖ¤±ê×¼ÑùÆ·	326	Å²Íþ	10	Ò»°ãÃ³Ò×	0	Ç§¿Ë	0	?	9,786
202110	38220090	ÆäËûÕï¶Ï»òÊµÑéÓÃÊÔ¼Á¼°ÅäÖÆÊÔ¼Á£»ÓÐÖ¤±ê×¼ÑùÆ·	327	²¨À¼	10	Ò»°ãÃ³Ò×	1036	Ç§¿Ë	0	?	1,785,562
202110	38220090	ÆäËûÕï¶Ï»òÊµÑéÓÃÊÔ¼Á¼°ÅäÖÆÊÔ¼Á£»ÓÐÖ¤±ê×¼ÑùÆ·	328	ÂÞÂíÄáÑÇ	10	Ò»°ãÃ³Ò×	14540	Ç§¿Ë	0	?	2,509,955
202110	38220090	ÆäËûÕï¶Ï»òÊµÑéÓÃÊÔ¼Á¼°ÅäÖÆÊÔ¼Á£»ÓÐÖ¤±ê×¼ÑùÆ·	330	Èðµä	10	Ò»°ãÃ³Ò×	107	Ç§¿Ë	0	?	200,140
202110	38220090	ÆäËûÕï¶Ï»òÊµÑéÓÃÊÔ¼Á¼°ÅäÖÆÊÔ¼Á£»ÓÐÖ¤±ê×¼ÑùÆ·	331	ÈðÊ¿	10	Ò»°ãÃ³Ò×	931	Ç§¿Ë	0	?	154,493
202110	38220090	ÆäËûÕï¶Ï»òÊµÑéÓÃÊÔ¼Á¼°ÅäÖÆÊÔ¼Á£»ÓÐÖ¤±ê×¼ÑùÆ·	334	°®É³ÄáÑÇ	10	Ò»°ãÃ³Ò×	3046	Ç§¿Ë	0	?	843,838
202110	38220090	ÆäËûÕï¶Ï»òÊµÑéÓÃÊÔ¼Á¼°ÅäÖÆÊÔ¼Á£»ÓÐÖ¤±ê×¼ÑùÆ·	335	À­ÍÑÎ¬ÑÇ	10	Ò»°ãÃ³Ò×	5854	Ç§¿Ë	0	?	5,027,241
202110	38220090	ÆäËûÕï¶Ï»òÊµÑéÓÃÊÔ¼Á¼°ÅäÖÆÊÔ¼Á£»ÓÐÖ¤±ê×¼ÑùÆ·	336	Á¢ÌÕÍð	10	Ò»°ãÃ³Ò×	2879	Ç§¿Ë	0	?	2,903,257
202110	38220090	ÆäËûÕï¶Ï»òÊµÑéÓÃÊÔ¼Á¼°ÅäÖÆÊÔ¼Á£»ÓÐÖ¤±ê×¼ÑùÆ·	337	¸ñÂ³¼ªÑÇ	10	Ò»°ãÃ³Ò×	29320	Ç§¿Ë	0	?	459,833
202110	38220090	ÆäËûÕï¶Ï»òÊµÑéÓÃÊÔ¼Á¼°ÅäÖÆÊÔ¼Á£»ÓÐÖ¤±ê×¼ÑùÆ·	338	ÑÇÃÀÄáÑÇ	10	Ò»°ãÃ³Ò×	88	Ç§¿Ë	0	?	15,398
202110	38220090	ÆäËûÕï¶Ï»òÊµÑéÓÃÊÔ¼Á¼°ÅäÖÆÊÔ¼Á£»ÓÐÖ¤±ê×¼ÑùÆ·	339	°¢Èû°Ý½®	10	Ò»°ãÃ³Ò×	50	Ç§¿Ë	0	?	8,222
202110	38220090	ÆäËûÕï¶Ï»òÊµÑéÓÃÊÔ¼Á¼°ÅäÖÆÊÔ¼Á£»ÓÐÖ¤±ê×¼ÑùÆ·	340	°×¶íÂÞË¹	10	Ò»°ãÃ³Ò×	25	Ç§¿Ë	0	?	56,204
202110	38220090	ÆäËûÕï¶Ï»òÊµÑéÓÃÊÔ¼Á¼°ÅäÖÆÊÔ¼Á£»ÓÐÖ¤±ê×¼ÑùÆ·	343	Ä¦¶û¶àÍß	10	Ò»°ãÃ³Ò×	1296	Ç§¿Ë	0	?	48,798
202110	38220090	ÆäËûÕï¶Ï»òÊµÑéÓÃÊÔ¼Á¼°ÅäÖÆÊÔ¼Á£»ÓÐÖ¤±ê×¼ÑùÆ·	344	¶íÂÞË¹Áª°î	10	Ò»°ãÃ³Ò×	80388	Ç§¿Ë	0	?	7,786,377
202110	38220090	ÆäËûÕï¶Ï»òÊµÑéÓÃÊÔ¼Á¼°ÅäÖÆÊÔ¼Á£»ÓÐÖ¤±ê×¼ÑùÆ·	347	ÎÚ¿ËÀ¼	10	Ò»°ãÃ³Ò×	21244	Ç§¿Ë	0	?	1,366,264
202110	38220090	ÆäËûÕï¶Ï»òÊµÑéÓÃÊÔ¼Á¼°ÅäÖÆÊÔ¼Á£»ÓÐÖ¤±ê×¼ÑùÆ·	350	Ë¹ÂåÎÄÄáÑÇ	10	Ò»°ãÃ³Ò×	849	Ç§¿Ë	0	?	449,285
202110	38220090	ÆäËûÕï¶Ï»òÊµÑéÓÃÊÔ¼Á¼°ÅäÖÆÊÔ¼Á£»ÓÐÖ¤±ê×¼ÑùÆ·	351	¿ËÂÞµØÑÇ	10	Ò»°ãÃ³Ò×	223	Ç§¿Ë	0	?	511,168
202110	38220090	ÆäËûÕï¶Ï»òÊµÑéÓÃÊÔ¼Á¼°ÅäÖÆÊÔ¼Á£»ÓÐÖ¤±ê×¼ÑùÆ·	352	½Ý¿Ë	10	Ò»°ãÃ³Ò×	14827	Ç§¿Ë	0	?	4,448,708
202110	38220090	ÆäËûÕï¶Ï»òÊµÑéÓÃÊÔ¼Á¼°ÅäÖÆÊÔ¼Á£»ÓÐÖ¤±ê×¼ÑùÆ·	353	Ë¹Âå·¥¿Ë	10	Ò»°ãÃ³Ò×	1127	Ç§¿Ë	0	?	927,116
202110	38220090	ÆäËûÕï¶Ï»òÊµÑéÓÃÊÔ¼Á¼°ÅäÖÆÊÔ¼Á£»ÓÐÖ¤±ê×¼ÑùÆ·	354	±±ÂíÆä¶Ù¹²ºÍ¹ú	10	Ò»°ãÃ³Ò×	375	Ç§¿Ë	0	?	54,140
202110	38220090	ÆäËûÕï¶Ï»òÊµÑéÓÃÊÔ¼Á¼°ÅäÖÆÊÔ¼Á£»ÓÐÖ¤±ê×¼ÑùÆ·	355	²¨ºÚ	10	Ò»°ãÃ³Ò×	206	Ç§¿Ë	0	?	117,069
202110	38220090	ÆäËûÕï¶Ï»òÊµÑéÓÃÊÔ¼Á¼°ÅäÖÆÊÔ¼Á£»ÓÐÖ¤±ê×¼ÑùÆ·	358	Èû¶ûÎ¬ÑÇ	10	Ò»°ãÃ³Ò×	29297	Ç§¿Ë	0	?	612,037
202110	38220090	ÆäËûÕï¶Ï»òÊµÑéÓÃÊÔ¼Á¼°ÅäÖÆÊÔ¼Á£»ÓÐÖ¤±ê×¼ÑùÆ·	402	°¢¸ùÍ¢	10	Ò»°ãÃ³Ò×	60170	Ç§¿Ë	0	?	1,505,249
202110	38220090	ÆäËûÕï¶Ï»òÊµÑéÓÃÊÔ¼Á¼°ÅäÖÆÊÔ¼Á£»ÓÐÖ¤±ê×¼ÑùÆ·	404	°Í¹þÂí	10	Ò»°ãÃ³Ò×	95	Ç§¿Ë	0	?	38,527
202110	38220090	ÆäËûÕï¶Ï»òÊµÑéÓÃÊÔ¼Á¼°ÅäÖÆÊÔ¼Á£»ÓÐÖ¤±ê×¼ÑùÆ·	405	°Í°Í¶àË¹	10	Ò»°ãÃ³Ò×	165	Ç§¿Ë	0	?	90,499
202110	38220090	ÆäËûÕï¶Ï»òÊµÑéÓÃÊÔ¼Á¼°ÅäÖÆÊÔ¼Á£»ÓÐÖ¤±ê×¼ÑùÆ·	408	¶àÃñ×å²£ÀûÎ¬ÑÇ¹ú	10	Ò»°ãÃ³Ò×	2711	Ç§¿Ë	0	?	192,887
202110	38220090	ÆäËûÕï¶Ï»òÊµÑéÓÃÊÔ¼Á¼°ÅäÖÆÊÔ¼Á£»ÓÐÖ¤±ê×¼ÑùÆ·	410	°ÍÎ÷	10	Ò»°ãÃ³Ò×	26892	Ç§¿Ë	0	?	4,474,402
202110	38220090	ÆäËûÕï¶Ï»òÊµÑéÓÃÊÔ¼Á¼°ÅäÖÆÊÔ¼Á£»ÓÐÖ¤±ê×¼ÑùÆ·	412	ÖÇÀû	10	Ò»°ãÃ³Ò×	45234	Ç§¿Ë	0	?	2,118,361
202110	38220090	ÆäËûÕï¶Ï»òÊµÑéÓÃÊÔ¼Á¼°ÅäÖÆÊÔ¼Á£»ÓÐÖ¤±ê×¼ÑùÆ·	413	¸çÂ×±ÈÑÇ	10	Ò»°ãÃ³Ò×	154228	Ç§¿Ë	0	?	3,897,413
202110	38220090	ÆäËûÕï¶Ï»òÊµÑéÓÃÊÔ¼Á¼°ÅäÖÆÊÔ¼Á£»ÓÐÖ¤±ê×¼ÑùÆ·	415	¸çË¹´ïÀè¼Ó	10	Ò»°ãÃ³Ò×	2296	Ç§¿Ë	0	?	76,579
202110	38220090	ÆäËûÕï¶Ï»òÊµÑéÓÃÊÔ¼Á¼°ÅäÖÆÊÔ¼Á£»ÓÐÖ¤±ê×¼ÑùÆ·	416	¹Å°Í	10	Ò»°ãÃ³Ò×	9083	Ç§¿Ë	0	?	212,087
202110	38220090	ÆäËûÕï¶Ï»òÊµÑéÓÃÊÔ¼Á¼°ÅäÖÆÊÔ¼Á£»ÓÐÖ¤±ê×¼ÑùÆ·	418	¶àÃ×Äá¼Ó¹²ºÍ¹ú	10	Ò»°ãÃ³Ò×	12840	Ç§¿Ë	0	?	289,883
202110	38220090	ÆäËûÕï¶Ï»òÊµÑéÓÃÊÔ¼Á¼°ÅäÖÆÊÔ¼Á£»ÓÐÖ¤±ê×¼ÑùÆ·	419	¶ò¹Ï¶à¶û	10	Ò»°ãÃ³Ò×	55936	Ç§¿Ë	0	?	2,419,607
202110	38220090	ÆäËûÕï¶Ï»òÊµÑéÓÃÊÔ¼Á¼°ÅäÖÆÊÔ¼Á£»ÓÐÖ¤±ê×¼ÑùÆ·	423	Î£µØÂíÀ­	10	Ò»°ãÃ³Ò×	69298	Ç§¿Ë	0	?	1,128,299
202110	38220090	ÆäËûÕï¶Ï»òÊµÑéÓÃÊÔ¼Á¼°ÅäÖÆÊÔ¼Á£»ÓÐÖ¤±ê×¼ÑùÆ·	424	¹çÑÇÄÇ	10	Ò»°ãÃ³Ò×	357	Ç§¿Ë	0	?	86,595
202110	38220090	ÆäËûÕï¶Ï»òÊµÑéÓÃÊÔ¼Á¼°ÅäÖÆÊÔ¼Á£»ÓÐÖ¤±ê×¼ÑùÆ·	425	º£µØ	10	Ò»°ãÃ³Ò×	4735	Ç§¿Ë	0	?	129,172
202110	38220090	ÆäËûÕï¶Ï»òÊµÑéÓÃÊÔ¼Á¼°ÅäÖÆÊÔ¼Á£»ÓÐÖ¤±ê×¼ÑùÆ·	426	ºé¶¼À­Ë¹	10	Ò»°ãÃ³Ò×	28048	Ç§¿Ë	0	?	473,700
202110	38220090	ÆäËûÕï¶Ï»òÊµÑéÓÃÊÔ¼Á¼°ÅäÖÆÊÔ¼Á£»ÓÐÖ¤±ê×¼ÑùÆ·	427	ÑÀÂò¼Ó	10	Ò»°ãÃ³Ò×	18	Ç§¿Ë	0	?	17,024
202110	38220090	ÆäËûÕï¶Ï»òÊµÑéÓÃÊÔ¼Á¼°ÅäÖÆÊÔ¼Á£»ÓÐÖ¤±ê×¼ÑùÆ·	429	Ä«Î÷¸ç	10	Ò»°ãÃ³Ò×	82899	Ç§¿Ë	0	?	3,221,083
202110	38220090	ÆäËûÕï¶Ï»òÊµÑéÓÃÊÔ¼Á¼°ÅäÖÆÊÔ¼Á£»ÓÐÖ¤±ê×¼ÑùÆ·	431	Äá¼ÓÀ­¹Ï	10	Ò»°ãÃ³Ò×	2819	Ç§¿Ë	0	?	81,337
202110	38220090	ÆäËûÕï¶Ï»òÊµÑéÓÃÊÔ¼Á¼°ÅäÖÆÊÔ¼Á£»ÓÐÖ¤±ê×¼ÑùÆ·	432	°ÍÄÃÂí	10	Ò»°ãÃ³Ò×	7058	Ç§¿Ë	0	?	118,912
202110	38220090	ÆäËûÕï¶Ï»òÊµÑéÓÃÊÔ¼Á¼°ÅäÖÆÊÔ¼Á£»ÓÐÖ¤±ê×¼ÑùÆ·	433	°ÍÀ­¹ç	10	Ò»°ãÃ³Ò×	300	Ç§¿Ë	0	?	369,490
202110	38220090	ÆäËûÕï¶Ï»òÊµÑéÓÃÊÔ¼Á¼°ÅäÖÆÊÔ¼Á£»ÓÐÖ¤±ê×¼ÑùÆ·	434	ÃØÂ³	10	Ò»°ãÃ³Ò×	43698	Ç§¿Ë	0	?	8,998,175
202110	38220090	ÆäËûÕï¶Ï»òÊµÑéÓÃÊÔ¼Á¼°ÅäÖÆÊÔ¼Á£»ÓÐÖ¤±ê×¼ÑùÆ·	440	Èø¶ûÍß¶à	10	Ò»°ãÃ³Ò×	5176	Ç§¿Ë	0	?	794,932
202110	38220090	ÆäËûÕï¶Ï»òÊµÑéÓÃÊÔ¼Á¼°ÅäÖÆÊÔ¼Á£»ÓÐÖ¤±ê×¼ÑùÆ·	441	ËÕÀïÄÏ	10	Ò»°ãÃ³Ò×	18	Ç§¿Ë	0	?	30,988
202110	38220090	ÆäËûÕï¶Ï»òÊµÑéÓÃÊÔ¼Á¼°ÅäÖÆÊÔ¼Á£»ÓÐÖ¤±ê×¼ÑùÆ·	442	ÌØÁ¢Äá´ïºÍ¶à°Í¸ç	10	Ò»°ãÃ³Ò×	54	Ç§¿Ë	0	?	7,809
202110	38220090	ÆäËûÕï¶Ï»òÊµÑéÓÃÊÔ¼Á¼°ÅäÖÆÊÔ¼Á£»ÓÐÖ¤±ê×¼ÑùÆ·	442	ÌØÁ¢Äá´ïºÍ¶à°Í¸ç	11	¹ú¼Ò¼ä¡¢¹ú¼Ê×éÖ¯ÎÞ³¥Ô®ÖúºÍÔùËÍµÄÎï×Ê	501	Ç§¿Ë	0	?	2,018,500
202110	38220090	ÆäËûÕï¶Ï»òÊµÑéÓÃÊÔ¼Á¼°ÅäÖÆÊÔ¼Á£»ÓÐÖ¤±ê×¼ÑùÆ·	444	ÎÚÀ­¹ç	10	Ò»°ãÃ³Ò×	3236	Ç§¿Ë	0	?	32,290
202110	38220090	ÆäËûÕï¶Ï»òÊµÑéÓÃÊÔ¼Á¼°ÅäÖÆÊÔ¼Á£»ÓÐÖ¤±ê×¼ÑùÆ·	445	Î¯ÄÚÈðÀ­	10	Ò»°ãÃ³Ò×	1229	Ç§¿Ë	0	?	1,285,330
202110	38220090	ÆäËûÕï¶Ï»òÊµÑéÓÃÊÔ¼Á¼°ÅäÖÆÊÔ¼Á£»ÓÐÖ¤±ê×¼ÑùÆ·	447	Ê¥Æä´ÄºÍÄáÎ¬Ë¹	10	Ò»°ãÃ³Ò×	192	Ç§¿Ë	0	?	64,343
202110	38220090	ÆäËûÕï¶Ï»òÊµÑéÓÃÊÔ¼Á¼°ÅäÖÆÊÔ¼Á£»ÓÐÖ¤±ê×¼ÑùÆ·	501	¼ÓÄÃ´ó	10	Ò»°ãÃ³Ò×	1909	Ç§¿Ë	0	?	908,842
202110	38220090	ÆäËûÕï¶Ï»òÊµÑéÓÃÊÔ¼Á¼°ÅäÖÆÊÔ¼Á£»ÓÐÖ¤±ê×¼ÑùÆ·	502	ÃÀ¹ú	10	Ò»°ãÃ³Ò×	257730	Ç§¿Ë	0	?	55,204,428
202110	38220090	ÆäËûÕï¶Ï»òÊµÑéÓÃÊÔ¼Á¼°ÅäÖÆÊÔ¼Á£»ÓÐÖ¤±ê×¼ÑùÆ·	601	°Ä´óÀûÑÇ	10	Ò»°ãÃ³Ò×	21687	Ç§¿Ë	0	?	4,058,174
202110	38220090	ÆäËûÕï¶Ï»òÊµÑéÓÃÊÔ¼Á¼°ÅäÖÆÊÔ¼Á£»ÓÐÖ¤±ê×¼ÑùÆ·	603	ì³¼Ã	10	Ò»°ãÃ³Ò×	927	Ç§¿Ë	0	?	21,894
202110	38220090	ÆäËûÕï¶Ï»òÊµÑéÓÃÊÔ¼Á¼°ÅäÖÆÊÔ¼Á£»ÓÐÖ¤±ê×¼ÑùÆ·	609	ÐÂÎ÷À¼	10	Ò»°ãÃ³Ò×	2	Ç§¿Ë	0	?	30,317
202110	38220090	ÆäËûÕï¶Ï»òÊµÑéÓÃÊÔ¼Á¼°ÅäÖÆÊÔ¼Á£»ÓÐÖ¤±ê×¼ÑùÆ·	623	·¨Êô²¨ÀûÄáÎ÷ÑÇ	10	Ò»°ãÃ³Ò×	33	Ç§¿Ë	0	?	1,543
202111	38220090	ÆäËûÕï¶Ï»òÊµÑéÓÃÊÔ¼Á¼°ÅäÖÆÊÔ¼Á£»ÓÐÖ¤±ê×¼ÑùÆ·	101	°¢¸»º¹	10	Ò»°ãÃ³Ò×	16	Ç§¿Ë	0	?	5,241
202111	38220090	ÆäËûÕï¶Ï»òÊµÑéÓÃÊÔ¼Á¼°ÅäÖÆÊÔ¼Á£»ÓÐÖ¤±ê×¼ÑùÆ·	102	°ÍÁÖ	10	Ò»°ãÃ³Ò×	8730	Ç§¿Ë	0	?	998,180
202111	38220090	ÆäËûÕï¶Ï»òÊµÑéÓÃÊÔ¼Á¼°ÅäÖÆÊÔ¼Á£»ÓÐÖ¤±ê×¼ÑùÆ·	103	ÃÏ¼ÓÀ­¹ú	10	Ò»°ãÃ³Ò×	60729	Ç§¿Ë	0	?	5,470,085
202111	38220090	ÆäËûÕï¶Ï»òÊµÑéÓÃÊÔ¼Á¼°ÅäÖÆÊÔ¼Á£»ÓÐÖ¤±ê×¼ÑùÆ·	104	²»µ¤	11	¹ú¼Ò¼ä¡¢¹ú¼Ê×éÖ¯ÎÞ³¥Ô®ÖúºÍÔùËÍµÄÎï×Ê	4	Ç§¿Ë	0	?	120,960
202111	38220090	ÆäËûÕï¶Ï»òÊµÑéÓÃÊÔ¼Á¼°ÅäÖÆÊÔ¼Á£»ÓÐÖ¤±ê×¼ÑùÆ·	105	ÎÄÀ³	10	Ò»°ãÃ³Ò×	2764	Ç§¿Ë	0	?	524,074
202111	38220090	ÆäËûÕï¶Ï»òÊµÑéÓÃÊÔ¼Á¼°ÅäÖÆÊÔ¼Á£»ÓÐÖ¤±ê×¼ÑùÆ·	106	Ãåµé	10	Ò»°ãÃ³Ò×	21142	Ç§¿Ë	0	?	1,204,516
202111	38220090	ÆäËûÕï¶Ï»òÊµÑéÓÃÊÔ¼Á¼°ÅäÖÆÊÔ¼Á£»ÓÐÖ¤±ê×¼ÑùÆ·	107	¼íÆÒÕ¯	10	Ò»°ãÃ³Ò×	5281	Ç§¿Ë	0	?	1,265,868
202111	38220090	ÆäËûÕï¶Ï»òÊµÑéÓÃÊÔ¼Á¼°ÅäÖÆÊÔ¼Á£»ÓÐÖ¤±ê×¼ÑùÆ·	108	ÈûÆÖÂ·Ë¹	10	Ò»°ãÃ³Ò×	3638	Ç§¿Ë	0	?	376,292
202111	38220090	ÆäËûÕï¶Ï»òÊµÑéÓÃÊÔ¼Á¼°ÅäÖÆÊÔ¼Á£»ÓÐÖ¤±ê×¼ÑùÆ·	110	ÖÐ¹úÏã¸Û	10	Ò»°ãÃ³Ò×	73748	Ç§¿Ë	0	?	23,514,420
202111	38220090	ÆäËûÕï¶Ï»òÊµÑéÓÃÊÔ¼Á¼°ÅäÖÆÊÔ¼Á£»ÓÐÖ¤±ê×¼ÑùÆ·	111	Ó¡¶È	10	Ò»°ãÃ³Ò×	357357	Ç§¿Ë	0	?	11,012,494
202111	38220090	ÆäËûÕï¶Ï»òÊµÑéÓÃÊÔ¼Á¼°ÅäÖÆÊÔ¼Á£»ÓÐÖ¤±ê×¼ÑùÆ·	112	Ó¡¶ÈÄáÎ÷ÑÇ	10	Ò»°ãÃ³Ò×	98475	Ç§¿Ë	0	?	23,464,887
202111	38220090	ÆäËûÕï¶Ï»òÊµÑéÓÃÊÔ¼Á¼°ÅäÖÆÊÔ¼Á£»ÓÐÖ¤±ê×¼ÑùÆ·	113	ÒÁÀÊ	10	Ò»°ãÃ³Ò×	25174	Ç§¿Ë	0	?	422,559
202111	38220090	ÆäËûÕï¶Ï»òÊµÑéÓÃÊÔ¼Á¼°ÅäÖÆÊÔ¼Á£»ÓÐÖ¤±ê×¼ÑùÆ·	114	ÒÁÀ­¿Ë	10	Ò»°ãÃ³Ò×	88584	Ç§¿Ë	0	?	6,796,610
202111	38220090	ÆäËûÕï¶Ï»òÊµÑéÓÃÊÔ¼Á¼°ÅäÖÆÊÔ¼Á£»ÓÐÖ¤±ê×¼ÑùÆ·	115	ÒÔÉ«ÁÐ	10	Ò»°ãÃ³Ò×	691	Ç§¿Ë	0	?	1,058,677
202111	38220090	ÆäËûÕï¶Ï»òÊµÑéÓÃÊÔ¼Á¼°ÅäÖÆÊÔ¼Á£»ÓÐÖ¤±ê×¼ÑùÆ·	116	ÈÕ±¾	10	Ò»°ãÃ³Ò×	237737	Ç§¿Ë	0	?	26,632,600
202111	38220090	ÆäËûÕï¶Ï»òÊµÑéÓÃÊÔ¼Á¼°ÅäÖÆÊÔ¼Á£»ÓÐÖ¤±ê×¼ÑùÆ·	117	Ô¼µ©	10	Ò»°ãÃ³Ò×	24863	Ç§¿Ë	0	?	8,053,548
202111	38220090	ÆäËûÕï¶Ï»òÊµÑéÓÃÊÔ¼Á¼°ÅäÖÆÊÔ¼Á£»ÓÐÖ¤±ê×¼ÑùÆ·	118	¿ÆÍþÌØ	10	Ò»°ãÃ³Ò×	11117	Ç§¿Ë	0	?	1,379,110
202111	38220090	ÆäËûÕï¶Ï»òÊµÑéÓÃÊÔ¼Á¼°ÅäÖÆÊÔ¼Á£»ÓÐÖ¤±ê×¼ÑùÆ·	119	ÀÏÎÎ	10	Ò»°ãÃ³Ò×	20666	Ç§¿Ë	0	?	4,000,058
202111	38220090	ÆäËûÕï¶Ï»òÊµÑéÓÃÊÔ¼Á¼°ÅäÖÆÊÔ¼Á£»ÓÐÖ¤±ê×¼ÑùÆ·	119	ÀÏÎÎ	12	ÆäËû¾èÔùÎï×Ê	1042	Ç§¿Ë	0	?	1,900,608
202111	38220090	ÆäËûÕï¶Ï»òÊµÑéÓÃÊÔ¼Á¼°ÅäÖÆÊÔ¼Á£»ÓÐÖ¤±ê×¼ÑùÆ·	120	Àè°ÍÄÛ	10	Ò»°ãÃ³Ò×	250	Ç§¿Ë	0	?	321,746
202111	38220090	ÆäËûÕï¶Ï»òÊµÑéÓÃÊÔ¼Á¼°ÅäÖÆÊÔ¼Á£»ÓÐÖ¤±ê×¼ÑùÆ·	121	ÖÐ¹ú°ÄÃÅ	10	Ò»°ãÃ³Ò×	707	Ç§¿Ë	0	?	2,127,384
202111	38220090	ÆäËûÕï¶Ï»òÊµÑéÓÃÊÔ¼Á¼°ÅäÖÆÊÔ¼Á£»ÓÐÖ¤±ê×¼ÑùÆ·	122	ÂíÀ´Î÷ÑÇ	10	Ò»°ãÃ³Ò×	27338	Ç§¿Ë	0	?	3,088,936
202111	38220090	ÆäËûÕï¶Ï»òÊµÑéÓÃÊÔ¼Á¼°ÅäÖÆÊÔ¼Á£»ÓÐÖ¤±ê×¼ÑùÆ·	123	Âí¶û´ú·ò	10	Ò»°ãÃ³Ò×	3874	Ç§¿Ë	0	?	883,740
202111	38220090	ÆäËûÕï¶Ï»òÊµÑéÓÃÊÔ¼Á¼°ÅäÖÆÊÔ¼Á£»ÓÐÖ¤±ê×¼ÑùÆ·	124	ÃÉ¹Å	10	Ò»°ãÃ³Ò×	741	Ç§¿Ë	0	?	2,328,558
202111	38220090	ÆäËûÕï¶Ï»òÊµÑéÓÃÊÔ¼Á¼°ÅäÖÆÊÔ¼Á£»ÓÐÖ¤±ê×¼ÑùÆ·	125	Äá²´¶ûÁª°îÃñÖ÷¹²ºÍ¹ú	10	Ò»°ãÃ³Ò×	3793	Ç§¿Ë	0	?	2,588,444
202111	38220090	ÆäËûÕï¶Ï»òÊµÑéÓÃÊÔ¼Á¼°ÅäÖÆÊÔ¼Á£»ÓÐÖ¤±ê×¼ÑùÆ·	126	°¢Âü	10	Ò»°ãÃ³Ò×	2993	Ç§¿Ë	0	?	1,475,855
202111	38220090	ÆäËûÕï¶Ï»òÊµÑéÓÃÊÔ¼Á¼°ÅäÖÆÊÔ¼Á£»ÓÐÖ¤±ê×¼ÑùÆ·	127	°Í»ùË¹Ì¹	10	Ò»°ãÃ³Ò×	69658	Ç§¿Ë	0	?	8,157,644
202111	38220090	ÆäËûÕï¶Ï»òÊµÑéÓÃÊÔ¼Á¼°ÅäÖÆÊÔ¼Á£»ÓÐÖ¤±ê×¼ÑùÆ·	128	°ÍÀÕË¹Ì¹	10	Ò»°ãÃ³Ò×	35	Ç§¿Ë	0	?	9,501
202111	38220090	ÆäËûÕï¶Ï»òÊµÑéÓÃÊÔ¼Á¼°ÅäÖÆÊÔ¼Á£»ÓÐÖ¤±ê×¼ÑùÆ·	129	·ÆÂÉ±ö	10	Ò»°ãÃ³Ò×	114459	Ç§¿Ë	0	?	31,392,093
202111	38220090	ÆäËûÕï¶Ï»òÊµÑéÓÃÊÔ¼Á¼°ÅäÖÆÊÔ¼Á£»ÓÐÖ¤±ê×¼ÑùÆ·	130	¿¨Ëþ¶û	10	Ò»°ãÃ³Ò×	14463	Ç§¿Ë	0	?	1,160,546
202111	38220090	ÆäËûÕï¶Ï»òÊµÑéÓÃÊÔ¼Á¼°ÅäÖÆÊÔ¼Á£»ÓÐÖ¤±ê×¼ÑùÆ·	131	É³ÌØ°¢À­²®	10	Ò»°ãÃ³Ò×	25167	Ç§¿Ë	0	?	3,361,223
202111	38220090	ÆäËûÕï¶Ï»òÊµÑéÓÃÊÔ¼Á¼°ÅäÖÆÊÔ¼Á£»ÓÐÖ¤±ê×¼ÑùÆ·	132	ÐÂ¼ÓÆÂ	10	Ò»°ãÃ³Ò×	84994	Ç§¿Ë	0	?	34,890,207
202111	38220090	ÆäËûÕï¶Ï»òÊµÑéÓÃÊÔ¼Á¼°ÅäÖÆÊÔ¼Á£»ÓÐÖ¤±ê×¼ÑùÆ·	133	º«¹ú	10	Ò»°ãÃ³Ò×	186170	Ç§¿Ë	0	?	11,666,484
202111	38220090	ÆäËûÕï¶Ï»òÊµÑéÓÃÊÔ¼Á¼°ÅäÖÆÊÔ¼Á£»ÓÐÖ¤±ê×¼ÑùÆ·	134	Ë¹ÀïÀ¼¿¨	10	Ò»°ãÃ³Ò×	9187	Ç§¿Ë	0	?	1,746,980
202111	38220090	ÆäËûÕï¶Ï»òÊµÑéÓÃÊÔ¼Á¼°ÅäÖÆÊÔ¼Á£»ÓÐÖ¤±ê×¼ÑùÆ·	135	ÐðÀûÑÇ	10	Ò»°ãÃ³Ò×	15938	Ç§¿Ë	0	?	148,543
202111	38220090	ÆäËûÕï¶Ï»òÊµÑéÓÃÊÔ¼Á¼°ÅäÖÆÊÔ¼Á£»ÓÐÖ¤±ê×¼ÑùÆ·	136	Ì©¹ú	10	Ò»°ãÃ³Ò×	118829	Ç§¿Ë	0	?	31,327,377
202111	38220090	ÆäËûÕï¶Ï»òÊµÑéÓÃÊÔ¼Á¼°ÅäÖÆÊÔ¼Á£»ÓÐÖ¤±ê×¼ÑùÆ·	137	ÍÁ¶úÆä	10	Ò»°ãÃ³Ò×	237260	Ç§¿Ë	0	?	10,042,222
202111	38220090	ÆäËûÕï¶Ï»òÊµÑéÓÃÊÔ¼Á¼°ÅäÖÆÊÔ¼Á£»ÓÐÖ¤±ê×¼ÑùÆ·	138	°¢ÁªÇõ	10	Ò»°ãÃ³Ò×	103006	Ç§¿Ë	0	?	22,241,631
202111	38220090	ÆäËûÕï¶Ï»òÊµÑéÓÃÊÔ¼Á¼°ÅäÖÆÊÔ¼Á£»ÓÐÖ¤±ê×¼ÑùÆ·	139	Ò²ÃÅ	10	Ò»°ãÃ³Ò×	9694	Ç§¿Ë	0	?	110,699
202111	38220090	ÆäËûÕï¶Ï»òÊµÑéÓÃÊÔ¼Á¼°ÅäÖÆÊÔ¼Á£»ÓÐÖ¤±ê×¼ÑùÆ·	141	Ô½ÄÏ	10	Ò»°ãÃ³Ò×	114657	Ç§¿Ë	0	?	6,078,548
202111	38220090	ÆäËûÕï¶Ï»òÊµÑéÓÃÊÔ¼Á¼°ÅäÖÆÊÔ¼Á£»ÓÐÖ¤±ê×¼ÑùÆ·	143	ÖÐ¹úÌ¨Íå	10	Ò»°ãÃ³Ò×	438	Ç§¿Ë	0	?	1,581,629
202111	38220090	ÆäËûÕï¶Ï»òÊµÑéÓÃÊÔ¼Á¼°ÅäÖÆÊÔ¼Á£»ÓÐÖ¤±ê×¼ÑùÆ·	145	¹þÈø¿ËË¹Ì¹	10	Ò»°ãÃ³Ò×	22186	Ç§¿Ë	0	?	9,145,016
202111	38220090	ÆäËûÕï¶Ï»òÊµÑéÓÃÊÔ¼Á¼°ÅäÖÆÊÔ¼Á£»ÓÐÖ¤±ê×¼ÑùÆ·	146	¼ª¶û¼ªË¹Ë¹Ì¹	10	Ò»°ãÃ³Ò×	18096	Ç§¿Ë	0	?	178,073
202111	38220090	ÆäËûÕï¶Ï»òÊµÑéÓÃÊÔ¼Á¼°ÅäÖÆÊÔ¼Á£»ÓÐÖ¤±ê×¼ÑùÆ·	149	ÎÚ×È±ð¿ËË¹Ì¹	10	Ò»°ãÃ³Ò×	29525	Ç§¿Ë	0	?	1,159,005
202111	38220090	ÆäËûÕï¶Ï»òÊµÑéÓÃÊÔ¼Á¼°ÅäÖÆÊÔ¼Á£»ÓÐÖ¤±ê×¼ÑùÆ·	201	°¢¶û¼°ÀûÑÇ	10	Ò»°ãÃ³Ò×	2822	Ç§¿Ë	0	?	1,696,491
202111	38220090	ÆäËûÕï¶Ï»òÊµÑéÓÃÊÔ¼Á¼°ÅäÖÆÊÔ¼Á£»ÓÐÖ¤±ê×¼ÑùÆ·	202	°²¸çÀ­	10	Ò»°ãÃ³Ò×	12998	Ç§¿Ë	0	?	388,030
202111	38220090	ÆäËûÕï¶Ï»òÊµÑéÓÃÊÔ¼Á¼°ÅäÖÆÊÔ¼Á£»ÓÐÖ¤±ê×¼ÑùÆ·	203	±´Äþ	10	Ò»°ãÃ³Ò×	72	Ç§¿Ë	0	?	3,654
202111	38220090	ÆäËûÕï¶Ï»òÊµÑéÓÃÊÔ¼Á¼°ÅäÖÆÊÔ¼Á£»ÓÐÖ¤±ê×¼ÑùÆ·	204	²©´ÄÍßÄÉ	10	Ò»°ãÃ³Ò×	516	Ç§¿Ë	0	?	49,598
202111	38220090	ÆäËûÕï¶Ï»òÊµÑéÓÃÊÔ¼Á¼°ÅäÖÆÊÔ¼Á£»ÓÐÖ¤±ê×¼ÑùÆ·	205	²¼Â¡µÏ	10	Ò»°ãÃ³Ò×	740	Ç§¿Ë	0	?	218,760
202111	38220090	ÆäËûÕï¶Ï»òÊµÑéÓÃÊÔ¼Á¼°ÅäÖÆÊÔ¼Á£»ÓÐÖ¤±ê×¼ÑùÆ·	206	¿¦ÂóÂ¡	10	Ò»°ãÃ³Ò×	2882	Ç§¿Ë	0	?	4,718,822
202111	38220090	ÆäËûÕï¶Ï»òÊµÑéÓÃÊÔ¼Á¼°ÅäÖÆÊÔ¼Á£»ÓÐÖ¤±ê×¼ÑùÆ·	211	Õ§µÃ	10	Ò»°ãÃ³Ò×	594	Ç§¿Ë	0	?	454,971
202111	38220090	ÆäËûÕï¶Ï»òÊµÑéÓÃÊÔ¼Á¼°ÅäÖÆÊÔ¼Á£»ÓÐÖ¤±ê×¼ÑùÆ·	213	¸Õ¹û(²¼)	10	Ò»°ãÃ³Ò×	1	Ç§¿Ë	0	?	270
202111	38220090	ÆäËûÕï¶Ï»òÊµÑéÓÃÊÔ¼Á¼°ÅäÖÆÊÔ¼Á£»ÓÐÖ¤±ê×¼ÑùÆ·	215	°£¼°	10	Ò»°ãÃ³Ò×	31795	Ç§¿Ë	0	?	1,409,595
202111	38220090	ÆäËûÕï¶Ï»òÊµÑéÓÃÊÔ¼Á¼°ÅäÖÆÊÔ¼Á£»ÓÐÖ¤±ê×¼ÑùÆ·	217	°£Èû¶í±ÈÑÇ	10	Ò»°ãÃ³Ò×	5548	Ç§¿Ë	0	?	2,372,737
202111	38220090	ÆäËûÕï¶Ï»òÊµÑéÓÃÊÔ¼Á¼°ÅäÖÆÊÔ¼Á£»ÓÐÖ¤±ê×¼ÑùÆ·	218	¼ÓÅî	10	Ò»°ãÃ³Ò×	4168	Ç§¿Ë	0	?	208,359
202111	38220090	ÆäËûÕï¶Ï»òÊµÑéÓÃÊÔ¼Á¼°ÅäÖÆÊÔ¼Á£»ÓÐÖ¤±ê×¼ÑùÆ·	219	¸Ô±ÈÑÇ	10	Ò»°ãÃ³Ò×	2	Ç§¿Ë	0	?	2,770
202111	38220090	ÆäËûÕï¶Ï»òÊµÑéÓÃÊÔ¼Á¼°ÅäÖÆÊÔ¼Á£»ÓÐÖ¤±ê×¼ÑùÆ·	220	¼ÓÄÉ	10	Ò»°ãÃ³Ò×	21262	Ç§¿Ë	0	?	2,733,008
202111	38220090	ÆäËûÕï¶Ï»òÊµÑéÓÃÊÔ¼Á¼°ÅäÖÆÊÔ¼Á£»ÓÐÖ¤±ê×¼ÑùÆ·	222	¼¸ÄÚÑÇ±ÈÉÜ	10	Ò»°ãÃ³Ò×	478	Ç§¿Ë	0	?	175,363
202111	38220090	ÆäËûÕï¶Ï»òÊµÑéÓÃÊÔ¼Á¼°ÅäÖÆÊÔ¼Á£»ÓÐÖ¤±ê×¼ÑùÆ·	223	¿ÆÌØµÏÍß	10	Ò»°ãÃ³Ò×	22905	Ç§¿Ë	0	?	947,937
202111	38220090	ÆäËûÕï¶Ï»òÊµÑéÓÃÊÔ¼Á¼°ÅäÖÆÊÔ¼Á£»ÓÐÖ¤±ê×¼ÑùÆ·	224	¿ÏÄáÑÇ	10	Ò»°ãÃ³Ò×	55284	Ç§¿Ë	0	?	1,541,268
202111	38220090	ÆäËûÕï¶Ï»òÊµÑéÓÃÊÔ¼Á¼°ÅäÖÆÊÔ¼Á£»ÓÐÖ¤±ê×¼ÑùÆ·	225	Àû±ÈÀïÑÇ	10	Ò»°ãÃ³Ò×	22	Ç§¿Ë	0	?	14,351
202111	38220090	ÆäËûÕï¶Ï»òÊµÑéÓÃÊÔ¼Á¼°ÅäÖÆÊÔ¼Á£»ÓÐÖ¤±ê×¼ÑùÆ·	226	Àû±ÈÑÇ	10	Ò»°ãÃ³Ò×	83021	Ç§¿Ë	0	?	914,290
202111	38220090	ÆäËûÕï¶Ï»òÊµÑéÓÃÊÔ¼Á¼°ÅäÖÆÊÔ¼Á£»ÓÐÖ¤±ê×¼ÑùÆ·	227	Âí´ï¼ÓË¹¼Ó	10	Ò»°ãÃ³Ò×	0	Ç§¿Ë	0	?	5,751
202111	38220090	ÆäËûÕï¶Ï»òÊµÑéÓÃÊÔ¼Á¼°ÅäÖÆÊÔ¼Á£»ÓÐÖ¤±ê×¼ÑùÆ·	228	ÂíÀ­Î¬	10	Ò»°ãÃ³Ò×	3899	Ç§¿Ë	0	?	2,088,548
202111	38220090	ÆäËûÕï¶Ï»òÊµÑéÓÃÊÔ¼Á¼°ÅäÖÆÊÔ¼Á£»ÓÐÖ¤±ê×¼ÑùÆ·	229	ÂíÀï	10	Ò»°ãÃ³Ò×	21	Ç§¿Ë	0	?	15,973
202111	38220090	ÆäËûÕï¶Ï»òÊµÑéÓÃÊÔ¼Á¼°ÅäÖÆÊÔ¼Á£»ÓÐÖ¤±ê×¼ÑùÆ·	230	Ã«ÀïËþÄáÑÇ	10	Ò»°ãÃ³Ò×	22	Ç§¿Ë	0	?	1,774
202111	38220090	ÆäËûÕï¶Ï»òÊµÑéÓÃÊÔ¼Á¼°ÅäÖÆÊÔ¼Á£»ÓÐÖ¤±ê×¼ÑùÆ·	231	Ã«ÀïÇóË¹	10	Ò»°ãÃ³Ò×	1832	Ç§¿Ë	0	?	214,367
202111	38220090	ÆäËûÕï¶Ï»òÊµÑéÓÃÊÔ¼Á¼°ÅäÖÆÊÔ¼Á£»ÓÐÖ¤±ê×¼ÑùÆ·	232	Ä¦Âå¸ç	10	Ò»°ãÃ³Ò×	28010	Ç§¿Ë	0	?	1,744,537
202111	38220090	ÆäËûÕï¶Ï»òÊµÑéÓÃÊÔ¼Á¼°ÅäÖÆÊÔ¼Á£»ÓÐÖ¤±ê×¼ÑùÆ·	233	ÄªÉ£±È¿Ë	10	Ò»°ãÃ³Ò×	820	Ç§¿Ë	0	?	49,788
202111	38220090	ÆäËûÕï¶Ï»òÊµÑéÓÃÊÔ¼Á¼°ÅäÖÆÊÔ¼Á£»ÓÐÖ¤±ê×¼ÑùÆ·	234	ÄÉÃ×±ÈÑÇ	10	Ò»°ãÃ³Ò×	91	Ç§¿Ë	0	?	254,458
202111	38220090	ÆäËûÕï¶Ï»òÊµÑéÓÃÊÔ¼Á¼°ÅäÖÆÊÔ¼Á£»ÓÐÖ¤±ê×¼ÑùÆ·	235	ÄáÈÕ¶û	10	Ò»°ãÃ³Ò×	36	Ç§¿Ë	0	?	203,441
202111	38220090	ÆäËûÕï¶Ï»òÊµÑéÓÃÊÔ¼Á¼°ÅäÖÆÊÔ¼Á£»ÓÐÖ¤±ê×¼ÑùÆ·	236	ÄáÈÕÀûÑÇ	10	Ò»°ãÃ³Ò×	1672	Ç§¿Ë	0	?	1,770,401
202111	38220090	ÆäËûÕï¶Ï»òÊµÑéÓÃÊÔ¼Á¼°ÅäÖÆÊÔ¼Á£»ÓÐÖ¤±ê×¼ÑùÆ·	240	ÈûÄÚ¼Ó¶û	10	Ò»°ãÃ³Ò×	79	Ç§¿Ë	0	?	76,824
202111	38220090	ÆäËûÕï¶Ï»òÊµÑéÓÃÊÔ¼Á¼°ÅäÖÆÊÔ¼Á£»ÓÐÖ¤±ê×¼ÑùÆ·	241	ÈûÉà¶û	10	Ò»°ãÃ³Ò×	1182	Ç§¿Ë	0	?	173,727
202111	38220090	ÆäËûÕï¶Ï»òÊµÑéÓÃÊÔ¼Á¼°ÅäÖÆÊÔ¼Á£»ÓÐÖ¤±ê×¼ÑùÆ·	243	Ë÷ÂíÀï	10	Ò»°ãÃ³Ò×	9633	Ç§¿Ë	0	?	292,500
202111	38220090	ÆäËûÕï¶Ï»òÊµÑéÓÃÊÔ¼Á¼°ÅäÖÆÊÔ¼Á£»ÓÐÖ¤±ê×¼ÑùÆ·	244	ÄÏ·Ç	10	Ò»°ãÃ³Ò×	783	Ç§¿Ë	0	?	652,371
202111	38220090	ÆäËûÕï¶Ï»òÊµÑéÓÃÊÔ¼Á¼°ÅäÖÆÊÔ¼Á£»ÓÐÖ¤±ê×¼ÑùÆ·	246	ËÕµ¤	10	Ò»°ãÃ³Ò×	243	Ç§¿Ë	0	?	46,635
202111	38220090	ÆäËûÕï¶Ï»òÊµÑéÓÃÊÔ¼Á¼°ÅäÖÆÊÔ¼Á£»ÓÐÖ¤±ê×¼ÑùÆ·	247	Ì¹É£ÄáÑÇ	10	Ò»°ãÃ³Ò×	24377	Ç§¿Ë	0	?	890,977
202111	38220090	ÆäËûÕï¶Ï»òÊµÑéÓÃÊÔ¼Á¼°ÅäÖÆÊÔ¼Á£»ÓÐÖ¤±ê×¼ÑùÆ·	248	¶à¸ç	10	Ò»°ãÃ³Ò×	247	Ç§¿Ë	0	?	46,511
202111	38220090	ÆäËûÕï¶Ï»òÊµÑéÓÃÊÔ¼Á¼°ÅäÖÆÊÔ¼Á£»ÓÐÖ¤±ê×¼ÑùÆ·	249	Í»ÄáË¹	10	Ò»°ãÃ³Ò×	15917	Ç§¿Ë	0	?	991,747
202111	38220090	ÆäËûÕï¶Ï»òÊµÑéÓÃÊÔ¼Á¼°ÅäÖÆÊÔ¼Á£»ÓÐÖ¤±ê×¼ÑùÆ·	250	ÎÚ¸É´ï	10	Ò»°ãÃ³Ò×	4276	Ç§¿Ë	0	?	2,677,737
202111	38220090	ÆäËûÕï¶Ï»òÊµÑéÓÃÊÔ¼Á¼°ÅäÖÆÊÔ¼Á£»ÓÐÖ¤±ê×¼ÑùÆ·	251	²¼»ùÄÉ·¨Ë÷	10	Ò»°ãÃ³Ò×	0	Ç§¿Ë	0	?	252
202111	38220090	ÆäËûÕï¶Ï»òÊµÑéÓÃÊÔ¼Á¼°ÅäÖÆÊÔ¼Á£»ÓÐÖ¤±ê×¼ÑùÆ·	252	¸Õ¹û(½ð)	10	Ò»°ãÃ³Ò×	947	Ç§¿Ë	0	?	429,950
202111	38220090	ÆäËûÕï¶Ï»òÊµÑéÓÃÊÔ¼Á¼°ÅäÖÆÊÔ¼Á£»ÓÐÖ¤±ê×¼ÑùÆ·	253	ÔÞ±ÈÑÇ	10	Ò»°ãÃ³Ò×	49	Ç§¿Ë	0	?	64,046
202111	38220090	ÆäËûÕï¶Ï»òÊµÑéÓÃÊÔ¼Á¼°ÅäÖÆÊÔ¼Á£»ÓÐÖ¤±ê×¼ÑùÆ·	254	½ò°Í²¼Î¤	10	Ò»°ãÃ³Ò×	25607	Ç§¿Ë	0	?	17,160,668
202111	38220090	ÆäËûÕï¶Ï»òÊµÑéÓÃÊÔ¼Á¼°ÅäÖÆÊÔ¼Á£»ÓÐÖ¤±ê×¼ÑùÆ·	260	ÄÏËÕµ¤¹²ºÍ¹ú	10	Ò»°ãÃ³Ò×	878	Ç§¿Ë	0	?	102,949
202111	38220090	ÆäËûÕï¶Ï»òÊµÑéÓÃÊÔ¼Á¼°ÅäÖÆÊÔ¼Á£»ÓÐÖ¤±ê×¼ÑùÆ·	260	ÄÏËÕµ¤¹²ºÍ¹ú	12	ÆäËû¾èÔùÎï×Ê	64	Ç§¿Ë	0	?	101,260
202111	38220090	ÆäËûÕï¶Ï»òÊµÑéÓÃÊÔ¼Á¼°ÅäÖÆÊÔ¼Á£»ÓÐÖ¤±ê×¼ÑùÆ·	301	±ÈÀûÊ±	10	Ò»°ãÃ³Ò×	708	Ç§¿Ë	0	?	355,142
202111	38220090	ÆäËûÕï¶Ï»òÊµÑéÓÃÊÔ¼Á¼°ÅäÖÆÊÔ¼Á£»ÓÐÖ¤±ê×¼ÑùÆ·	302	µ¤Âó	10	Ò»°ãÃ³Ò×	3561	Ç§¿Ë	0	?	2,535,605
202111	38220090	ÆäËûÕï¶Ï»òÊµÑéÓÃÊÔ¼Á¼°ÅäÖÆÊÔ¼Á£»ÓÐÖ¤±ê×¼ÑùÆ·	303	Ó¢¹ú	10	Ò»°ãÃ³Ò×	25410	Ç§¿Ë	0	?	20,442,665
202111	38220090	ÆäËûÕï¶Ï»òÊµÑéÓÃÊÔ¼Á¼°ÅäÖÆÊÔ¼Á£»ÓÐÖ¤±ê×¼ÑùÆ·	304	µÂ¹ú	10	Ò»°ãÃ³Ò×	60253	Ç§¿Ë	0	?	32,780,584
202111	38220090	ÆäËûÕï¶Ï»òÊµÑéÓÃÊÔ¼Á¼°ÅäÖÆÊÔ¼Á£»ÓÐÖ¤±ê×¼ÑùÆ·	305	·¨¹ú	10	Ò»°ãÃ³Ò×	19304	Ç§¿Ë	0	?	11,794,778
202111	38220090	ÆäËûÕï¶Ï»òÊµÑéÓÃÊÔ¼Á¼°ÅäÖÆÊÔ¼Á£»ÓÐÖ¤±ê×¼ÑùÆ·	306	°®¶ûÀ¼	10	Ò»°ãÃ³Ò×	1531	Ç§¿Ë	0	?	1,926,379
202111	38220090	ÆäËûÕï¶Ï»òÊµÑéÓÃÊÔ¼Á¼°ÅäÖÆÊÔ¼Á£»ÓÐÖ¤±ê×¼ÑùÆ·	307	Òâ´óÀû	10	Ò»°ãÃ³Ò×	26429	Ç§¿Ë	0	?	22,432,289
202111	38220090	ÆäËûÕï¶Ï»òÊµÑéÓÃÊÔ¼Á¼°ÅäÖÆÊÔ¼Á£»ÓÐÖ¤±ê×¼ÑùÆ·	308	Â¬É­±¤	10	Ò»°ãÃ³Ò×	3317	Ç§¿Ë	0	?	666,259
202111	38220090	ÆäËûÕï¶Ï»òÊµÑéÓÃÊÔ¼Á¼°ÅäÖÆÊÔ¼Á£»ÓÐÖ¤±ê×¼ÑùÆ·	309	ºÉÀ¼	10	Ò»°ãÃ³Ò×	11461	Ç§¿Ë	0	?	23,042,556
202111	38220090	ÆäËûÕï¶Ï»òÊµÑéÓÃÊÔ¼Á¼°ÅäÖÆÊÔ¼Á£»ÓÐÖ¤±ê×¼ÑùÆ·	310	Ï£À°	10	Ò»°ãÃ³Ò×	3744	Ç§¿Ë	0	?	2,442,705
202111	38220090	ÆäËûÕï¶Ï»òÊµÑéÓÃÊÔ¼Á¼°ÅäÖÆÊÔ¼Á£»ÓÐÖ¤±ê×¼ÑùÆ·	311	ÆÏÌÑÑÀ	10	Ò»°ãÃ³Ò×	3239	Ç§¿Ë	0	?	6,220,174
202111	38220090	ÆäËûÕï¶Ï»òÊµÑéÓÃÊÔ¼Á¼°ÅäÖÆÊÔ¼Á£»ÓÐÖ¤±ê×¼ÑùÆ·	312	Î÷°àÑÀ	10	Ò»°ãÃ³Ò×	129458	Ç§¿Ë	0	?	7,841,457
202111	38220090	ÆäËûÕï¶Ï»òÊµÑéÓÃÊÔ¼Á¼°ÅäÖÆÊÔ¼Á£»ÓÐÖ¤±ê×¼ÑùÆ·	313	°¢¶û°ÍÄáÑÇ	10	Ò»°ãÃ³Ò×	111	Ç§¿Ë	0	?	28,433
202111	38220090	ÆäËûÕï¶Ï»òÊµÑéÓÃÊÔ¼Á¼°ÅäÖÆÊÔ¼Á£»ÓÐÖ¤±ê×¼ÑùÆ·	315	°ÂµØÀû	10	Ò»°ãÃ³Ò×	28720	Ç§¿Ë	0	?	12,975,099
202111	38220090	ÆäËûÕï¶Ï»òÊµÑéÓÃÊÔ¼Á¼°ÅäÖÆÊÔ¼Á£»ÓÐÖ¤±ê×¼ÑùÆ·	316	±£¼ÓÀûÑÇ	10	Ò»°ãÃ³Ò×	21241	Ç§¿Ë	0	?	765,893
202111	38220090	ÆäËûÕï¶Ï»òÊµÑéÓÃÊÔ¼Á¼°ÅäÖÆÊÔ¼Á£»ÓÐÖ¤±ê×¼ÑùÆ·	318	·ÒÀ¼	10	Ò»°ãÃ³Ò×	427	Ç§¿Ë	0	?	241,569
202111	38220090	ÆäËûÕï¶Ï»òÊµÑéÓÃÊÔ¼Á¼°ÅäÖÆÊÔ¼Á£»ÓÐÖ¤±ê×¼ÑùÆ·	321	ÐÙÑÀÀû	10	Ò»°ãÃ³Ò×	3389	Ç§¿Ë	0	?	1,170,029
202111	38220090	ÆäËûÕï¶Ï»òÊµÑéÓÃÊÔ¼Á¼°ÅäÖÆÊÔ¼Á£»ÓÐÖ¤±ê×¼ÑùÆ·	326	Å²Íþ	10	Ò»°ãÃ³Ò×	1	Ç§¿Ë	0	?	14,962
202111	38220090	ÆäËûÕï¶Ï»òÊµÑéÓÃÊÔ¼Á¼°ÅäÖÆÊÔ¼Á£»ÓÐÖ¤±ê×¼ÑùÆ·	327	²¨À¼	10	Ò»°ãÃ³Ò×	14546	Ç§¿Ë	0	?	9,385,620
202111	38220090	ÆäËûÕï¶Ï»òÊµÑéÓÃÊÔ¼Á¼°ÅäÖÆÊÔ¼Á£»ÓÐÖ¤±ê×¼ÑùÆ·	328	ÂÞÂíÄáÑÇ	10	Ò»°ãÃ³Ò×	39357	Ç§¿Ë	0	?	4,635,519
202111	38220090	ÆäËûÕï¶Ï»òÊµÑéÓÃÊÔ¼Á¼°ÅäÖÆÊÔ¼Á£»ÓÐÖ¤±ê×¼ÑùÆ·	330	Èðµä	10	Ò»°ãÃ³Ò×	37080	Ç§¿Ë	0	?	3,060,900
202111	38220090	ÆäËûÕï¶Ï»òÊµÑéÓÃÊÔ¼Á¼°ÅäÖÆÊÔ¼Á£»ÓÐÖ¤±ê×¼ÑùÆ·	331	ÈðÊ¿	10	Ò»°ãÃ³Ò×	6829	Ç§¿Ë	0	?	915,053
202111	38220090	ÆäËûÕï¶Ï»òÊµÑéÓÃÊÔ¼Á¼°ÅäÖÆÊÔ¼Á£»ÓÐÖ¤±ê×¼ÑùÆ·	334	°®É³ÄáÑÇ	10	Ò»°ãÃ³Ò×	4208	Ç§¿Ë	0	?	1,120,573
202111	38220090	ÆäËûÕï¶Ï»òÊµÑéÓÃÊÔ¼Á¼°ÅäÖÆÊÔ¼Á£»ÓÐÖ¤±ê×¼ÑùÆ·	335	À­ÍÑÎ¬ÑÇ	10	Ò»°ãÃ³Ò×	4064	Ç§¿Ë	0	?	2,104,509
202111	38220090	ÆäËûÕï¶Ï»òÊµÑéÓÃÊÔ¼Á¼°ÅäÖÆÊÔ¼Á£»ÓÐÖ¤±ê×¼ÑùÆ·	336	Á¢ÌÕÍð	10	Ò»°ãÃ³Ò×	9007	Ç§¿Ë	0	?	8,046,237
202111	38220090	ÆäËûÕï¶Ï»òÊµÑéÓÃÊÔ¼Á¼°ÅäÖÆÊÔ¼Á£»ÓÐÖ¤±ê×¼ÑùÆ·	337	¸ñÂ³¼ªÑÇ	10	Ò»°ãÃ³Ò×	3626	Ç§¿Ë	0	?	703,011
202111	38220090	ÆäËûÕï¶Ï»òÊµÑéÓÃÊÔ¼Á¼°ÅäÖÆÊÔ¼Á£»ÓÐÖ¤±ê×¼ÑùÆ·	338	ÑÇÃÀÄáÑÇ	10	Ò»°ãÃ³Ò×	4401	Ç§¿Ë	0	?	1,075,163
202111	38220090	ÆäËûÕï¶Ï»òÊµÑéÓÃÊÔ¼Á¼°ÅäÖÆÊÔ¼Á£»ÓÐÖ¤±ê×¼ÑùÆ·	339	°¢Èû°Ý½®	10	Ò»°ãÃ³Ò×	689	Ç§¿Ë	0	?	111,683
202111	38220090	ÆäËûÕï¶Ï»òÊµÑéÓÃÊÔ¼Á¼°ÅäÖÆÊÔ¼Á£»ÓÐÖ¤±ê×¼ÑùÆ·	340	°×¶íÂÞË¹	10	Ò»°ãÃ³Ò×	12	Ç§¿Ë	0	?	59,116
202111	38220090	ÆäËûÕï¶Ï»òÊµÑéÓÃÊÔ¼Á¼°ÅäÖÆÊÔ¼Á£»ÓÐÖ¤±ê×¼ÑùÆ·	343	Ä¦¶û¶àÍß	10	Ò»°ãÃ³Ò×	352	Ç§¿Ë	0	?	322,632
202111	38220090	ÆäËûÕï¶Ï»òÊµÑéÓÃÊÔ¼Á¼°ÅäÖÆÊÔ¼Á£»ÓÐÖ¤±ê×¼ÑùÆ·	344	¶íÂÞË¹Áª°î	10	Ò»°ãÃ³Ò×	53531	Ç§¿Ë	0	?	32,456,543
202111	38220090	ÆäËûÕï¶Ï»òÊµÑéÓÃÊÔ¼Á¼°ÅäÖÆÊÔ¼Á£»ÓÐÖ¤±ê×¼ÑùÆ·	347	ÎÚ¿ËÀ¼	10	Ò»°ãÃ³Ò×	56128	Ç§¿Ë	0	?	6,415,173
202111	38220090	ÆäËûÕï¶Ï»òÊµÑéÓÃÊÔ¼Á¼°ÅäÖÆÊÔ¼Á£»ÓÐÖ¤±ê×¼ÑùÆ·	350	Ë¹ÂåÎÄÄáÑÇ	10	Ò»°ãÃ³Ò×	3280	Ç§¿Ë	0	?	1,230,458
202111	38220090	ÆäËûÕï¶Ï»òÊµÑéÓÃÊÔ¼Á¼°ÅäÖÆÊÔ¼Á£»ÓÐÖ¤±ê×¼ÑùÆ·	351	¿ËÂÞµØÑÇ	10	Ò»°ãÃ³Ò×	599	Ç§¿Ë	0	?	715,012
202111	38220090	ÆäËûÕï¶Ï»òÊµÑéÓÃÊÔ¼Á¼°ÅäÖÆÊÔ¼Á£»ÓÐÖ¤±ê×¼ÑùÆ·	352	½Ý¿Ë	10	Ò»°ãÃ³Ò×	15215	Ç§¿Ë	0	?	15,498,524
202111	38220090	ÆäËûÕï¶Ï»òÊµÑéÓÃÊÔ¼Á¼°ÅäÖÆÊÔ¼Á£»ÓÐÖ¤±ê×¼ÑùÆ·	353	Ë¹Âå·¥¿Ë	10	Ò»°ãÃ³Ò×	4269	Ç§¿Ë	0	?	3,098,190
202111	38220090	ÆäËûÕï¶Ï»òÊµÑéÓÃÊÔ¼Á¼°ÅäÖÆÊÔ¼Á£»ÓÐÖ¤±ê×¼ÑùÆ·	354	±±ÂíÆä¶Ù¹²ºÍ¹ú	10	Ò»°ãÃ³Ò×	31	Ç§¿Ë	0	?	43,596
202111	38220090	ÆäËûÕï¶Ï»òÊµÑéÓÃÊÔ¼Á¼°ÅäÖÆÊÔ¼Á£»ÓÐÖ¤±ê×¼ÑùÆ·	355	²¨ºÚ	10	Ò»°ãÃ³Ò×	1510	Ç§¿Ë	0	?	462,375
202111	38220090	ÆäËûÕï¶Ï»òÊµÑéÓÃÊÔ¼Á¼°ÅäÖÆÊÔ¼Á£»ÓÐÖ¤±ê×¼ÑùÆ·	358	Èû¶ûÎ¬ÑÇ	10	Ò»°ãÃ³Ò×	2603	Ç§¿Ë	0	?	9,796,586
202111	38220090	ÆäËûÕï¶Ï»òÊµÑéÓÃÊÔ¼Á¼°ÅäÖÆÊÔ¼Á£»ÓÐÖ¤±ê×¼ÑùÆ·	401	°²Ìá¹ÏºÍ°Í²¼´ï	12	ÆäËû¾èÔùÎï×Ê	28	Ç§¿Ë	0	?	259,761
202111	38220090	ÆäËûÕï¶Ï»òÊµÑéÓÃÊÔ¼Á¼°ÅäÖÆÊÔ¼Á£»ÓÐÖ¤±ê×¼ÑùÆ·	402	°¢¸ùÍ¢	10	Ò»°ãÃ³Ò×	4989	Ç§¿Ë	0	?	944,263
202111	38220090	ÆäËûÕï¶Ï»òÊµÑéÓÃÊÔ¼Á¼°ÅäÖÆÊÔ¼Á£»ÓÐÖ¤±ê×¼ÑùÆ·	408	¶àÃñ×å²£ÀûÎ¬ÑÇ¹ú	10	Ò»°ãÃ³Ò×	1854	Ç§¿Ë	0	?	217,046
202111	38220090	ÆäËûÕï¶Ï»òÊµÑéÓÃÊÔ¼Á¼°ÅäÖÆÊÔ¼Á£»ÓÐÖ¤±ê×¼ÑùÆ·	410	°ÍÎ÷	10	Ò»°ãÃ³Ò×	78138	Ç§¿Ë	0	?	6,444,666
202111	38220090	ÆäËûÕï¶Ï»òÊµÑéÓÃÊÔ¼Á¼°ÅäÖÆÊÔ¼Á£»ÓÐÖ¤±ê×¼ÑùÆ·	412	ÖÇÀû	10	Ò»°ãÃ³Ò×	5420	Ç§¿Ë	0	?	5,220,320
202111	38220090	ÆäËûÕï¶Ï»òÊµÑéÓÃÊÔ¼Á¼°ÅäÖÆÊÔ¼Á£»ÓÐÖ¤±ê×¼ÑùÆ·	413	¸çÂ×±ÈÑÇ	10	Ò»°ãÃ³Ò×	168661	Ç§¿Ë	0	?	3,040,369
202111	38220090	ÆäËûÕï¶Ï»òÊµÑéÓÃÊÔ¼Á¼°ÅäÖÆÊÔ¼Á£»ÓÐÖ¤±ê×¼ÑùÆ·	415	¸çË¹´ïÀè¼Ó	10	Ò»°ãÃ³Ò×	66	Ç§¿Ë	0	?	60,111
202111	38220090	ÆäËûÕï¶Ï»òÊµÑéÓÃÊÔ¼Á¼°ÅäÖÆÊÔ¼Á£»ÓÐÖ¤±ê×¼ÑùÆ·	418	¶àÃ×Äá¼Ó¹²ºÍ¹ú	10	Ò»°ãÃ³Ò×	566	Ç§¿Ë	0	?	85,922
202111	38220090	ÆäËûÕï¶Ï»òÊµÑéÓÃÊÔ¼Á¼°ÅäÖÆÊÔ¼Á£»ÓÐÖ¤±ê×¼ÑùÆ·	419	¶ò¹Ï¶à¶û	10	Ò»°ãÃ³Ò×	1138	Ç§¿Ë	0	?	652,004
202111	38220090	ÆäËûÕï¶Ï»òÊµÑéÓÃÊÔ¼Á¼°ÅäÖÆÊÔ¼Á£»ÓÐÖ¤±ê×¼ÑùÆ·	423	Î£µØÂíÀ­	10	Ò»°ãÃ³Ò×	25260	Ç§¿Ë	0	?	1,139,143
202111	38220090	ÆäËûÕï¶Ï»òÊµÑéÓÃÊÔ¼Á¼°ÅäÖÆÊÔ¼Á£»ÓÐÖ¤±ê×¼ÑùÆ·	424	¹çÑÇÄÇ	10	Ò»°ãÃ³Ò×	305	Ç§¿Ë	0	?	311,638
202111	38220090	ÆäËûÕï¶Ï»òÊµÑéÓÃÊÔ¼Á¼°ÅäÖÆÊÔ¼Á£»ÓÐÖ¤±ê×¼ÑùÆ·	425	º£µØ	10	Ò»°ãÃ³Ò×	522	Ç§¿Ë	0	?	99,462
202111	38220090	ÆäËûÕï¶Ï»òÊµÑéÓÃÊÔ¼Á¼°ÅäÖÆÊÔ¼Á£»ÓÐÖ¤±ê×¼ÑùÆ·	426	ºé¶¼À­Ë¹	10	Ò»°ãÃ³Ò×	2272	Ç§¿Ë	0	?	352,569
202111	38220090	ÆäËûÕï¶Ï»òÊµÑéÓÃÊÔ¼Á¼°ÅäÖÆÊÔ¼Á£»ÓÐÖ¤±ê×¼ÑùÆ·	427	ÑÀÂò¼Ó	10	Ò»°ãÃ³Ò×	79	Ç§¿Ë	0	?	128,248
202111	38220090	ÆäËûÕï¶Ï»òÊµÑéÓÃÊÔ¼Á¼°ÅäÖÆÊÔ¼Á£»ÓÐÖ¤±ê×¼ÑùÆ·	428	ÂíÌáÄá¿Ë	10	Ò»°ãÃ³Ò×	329	Ç§¿Ë	0	?	51,077
202111	38220090	ÆäËûÕï¶Ï»òÊµÑéÓÃÊÔ¼Á¼°ÅäÖÆÊÔ¼Á£»ÓÐÖ¤±ê×¼ÑùÆ·	429	Ä«Î÷¸ç	10	Ò»°ãÃ³Ò×	57613	Ç§¿Ë	0	?	2,696,094
202111	38220090	ÆäËûÕï¶Ï»òÊµÑéÓÃÊÔ¼Á¼°ÅäÖÆÊÔ¼Á£»ÓÐÖ¤±ê×¼ÑùÆ·	432	°ÍÄÃÂí	10	Ò»°ãÃ³Ò×	31145	Ç§¿Ë	0	?	380,309
202111	38220090	ÆäËûÕï¶Ï»òÊµÑéÓÃÊÔ¼Á¼°ÅäÖÆÊÔ¼Á£»ÓÐÖ¤±ê×¼ÑùÆ·	433	°ÍÀ­¹ç	10	Ò»°ãÃ³Ò×	35981	Ç§¿Ë	0	?	387,515
202111	38220090	ÆäËûÕï¶Ï»òÊµÑéÓÃÊÔ¼Á¼°ÅäÖÆÊÔ¼Á£»ÓÐÖ¤±ê×¼ÑùÆ·	434	ÃØÂ³	10	Ò»°ãÃ³Ò×	35472	Ç§¿Ë	0	?	7,376,156
202111	38220090	ÆäËûÕï¶Ï»òÊµÑéÓÃÊÔ¼Á¼°ÅäÖÆÊÔ¼Á£»ÓÐÖ¤±ê×¼ÑùÆ·	435	²¨¶àÀè¸÷	10	Ò»°ãÃ³Ò×	30	Ç§¿Ë	0	?	3,086
202111	38220090	ÆäËûÕï¶Ï»òÊµÑéÓÃÊÔ¼Á¼°ÅäÖÆÊÔ¼Á£»ÓÐÖ¤±ê×¼ÑùÆ·	440	Èø¶ûÍß¶à	10	Ò»°ãÃ³Ò×	44798	Ç§¿Ë	0	?	705,621
202111	38220090	ÆäËûÕï¶Ï»òÊµÑéÓÃÊÔ¼Á¼°ÅäÖÆÊÔ¼Á£»ÓÐÖ¤±ê×¼ÑùÆ·	442	ÌØÁ¢Äá´ïºÍ¶à°Í¸ç	10	Ò»°ãÃ³Ò×	55	Ç§¿Ë	0	?	110,937
202111	38220090	ÆäËûÕï¶Ï»òÊµÑéÓÃÊÔ¼Á¼°ÅäÖÆÊÔ¼Á£»ÓÐÖ¤±ê×¼ÑùÆ·	444	ÎÚÀ­¹ç	10	Ò»°ãÃ³Ò×	172	Ç§¿Ë	0	?	204,446
202111	38220090	ÆäËûÕï¶Ï»òÊµÑéÓÃÊÔ¼Á¼°ÅäÖÆÊÔ¼Á£»ÓÐÖ¤±ê×¼ÑùÆ·	445	Î¯ÄÚÈðÀ­	10	Ò»°ãÃ³Ò×	465	Ç§¿Ë	0	?	2,382,398
202111	38220090	ÆäËûÕï¶Ï»òÊµÑéÓÃÊÔ¼Á¼°ÅäÖÆÊÔ¼Á£»ÓÐÖ¤±ê×¼ÑùÆ·	501	¼ÓÄÃ´ó	10	Ò»°ãÃ³Ò×	723	Ç§¿Ë	0	?	963,860
202111	38220090	ÆäËûÕï¶Ï»òÊµÑéÓÃÊÔ¼Á¼°ÅäÖÆÊÔ¼Á£»ÓÐÖ¤±ê×¼ÑùÆ·	502	ÃÀ¹ú	10	Ò»°ãÃ³Ò×	180298	Ç§¿Ë	0	?	68,480,730
202111	38220090	ÆäËûÕï¶Ï»òÊµÑéÓÃÊÔ¼Á¼°ÅäÖÆÊÔ¼Á£»ÓÐÖ¤±ê×¼ÑùÆ·	601	°Ä´óÀûÑÇ	10	Ò»°ãÃ³Ò×	13105	Ç§¿Ë	0	?	2,607,668
202111	38220090	ÆäËûÕï¶Ï»òÊµÑéÓÃÊÔ¼Á¼°ÅäÖÆÊÔ¼Á£»ÓÐÖ¤±ê×¼ÑùÆ·	603	ì³¼Ã	10	Ò»°ãÃ³Ò×	1	Ç§¿Ë	0	?	2,684
202111	38220090	ÆäËûÕï¶Ï»òÊµÑéÓÃÊÔ¼Á¼°ÅäÖÆÊÔ¼Á£»ÓÐÖ¤±ê×¼ÑùÆ·	609	ÐÂÎ÷À¼	10	Ò»°ãÃ³Ò×	5546	Ç§¿Ë	0	?	751,398
202112	38220090	ÆäËûÕï¶Ï»òÊµÑéÓÃÊÔ¼Á¼°ÅäÖÆÊÔ¼Á£»ÓÐÖ¤±ê×¼ÑùÆ·	102	°ÍÁÖ	10	Ò»°ãÃ³Ò×	1677	Ç§¿Ë	0	?	438,321
202112	38220090	ÆäËûÕï¶Ï»òÊµÑéÓÃÊÔ¼Á¼°ÅäÖÆÊÔ¼Á£»ÓÐÖ¤±ê×¼ÑùÆ·	103	ÃÏ¼ÓÀ­¹ú	10	Ò»°ãÃ³Ò×	75358	Ç§¿Ë	0	?	9,257,143
202112	38220090	ÆäËûÕï¶Ï»òÊµÑéÓÃÊÔ¼Á¼°ÅäÖÆÊÔ¼Á£»ÓÐÖ¤±ê×¼ÑùÆ·	106	Ãåµé	10	Ò»°ãÃ³Ò×	25836	Ç§¿Ë	0	?	1,799,106
202112	38220090	ÆäËûÕï¶Ï»òÊµÑéÓÃÊÔ¼Á¼°ÅäÖÆÊÔ¼Á£»ÓÐÖ¤±ê×¼ÑùÆ·	106	Ãåµé	12	ÆäËû¾èÔùÎï×Ê	315	Ç§¿Ë	0	?	161,279
202112	38220090	ÆäËûÕï¶Ï»òÊµÑéÓÃÊÔ¼Á¼°ÅäÖÆÊÔ¼Á£»ÓÐÖ¤±ê×¼ÑùÆ·	107	¼íÆÒÕ¯	10	Ò»°ãÃ³Ò×	10637	Ç§¿Ë	0	?	3,248,971
202112	38220090	ÆäËûÕï¶Ï»òÊµÑéÓÃÊÔ¼Á¼°ÅäÖÆÊÔ¼Á£»ÓÐÖ¤±ê×¼ÑùÆ·	108	ÈûÆÖÂ·Ë¹	10	Ò»°ãÃ³Ò×	2323	Ç§¿Ë	0	?	859,956
202112	38220090	ÆäËûÕï¶Ï»òÊµÑéÓÃÊÔ¼Á¼°ÅäÖÆÊÔ¼Á£»ÓÐÖ¤±ê×¼ÑùÆ·	110	ÖÐ¹úÏã¸Û	10	Ò»°ãÃ³Ò×	63056	Ç§¿Ë	0	?	33,144,769
202112	38220090	ÆäËûÕï¶Ï»òÊµÑéÓÃÊÔ¼Á¼°ÅäÖÆÊÔ¼Á£»ÓÐÖ¤±ê×¼ÑùÆ·	111	Ó¡¶È	10	Ò»°ãÃ³Ò×	589596	Ç§¿Ë	0	?	15,115,950
202112	38220090	ÆäËûÕï¶Ï»òÊµÑéÓÃÊÔ¼Á¼°ÅäÖÆÊÔ¼Á£»ÓÐÖ¤±ê×¼ÑùÆ·	112	Ó¡¶ÈÄáÎ÷ÑÇ	10	Ò»°ãÃ³Ò×	206533	Ç§¿Ë	0	?	16,574,392
202112	38220090	ÆäËûÕï¶Ï»òÊµÑéÓÃÊÔ¼Á¼°ÅäÖÆÊÔ¼Á£»ÓÐÖ¤±ê×¼ÑùÆ·	113	ÒÁÀÊ	10	Ò»°ãÃ³Ò×	21128	Ç§¿Ë	0	?	415,499
202112	38220090	ÆäËûÕï¶Ï»òÊµÑéÓÃÊÔ¼Á¼°ÅäÖÆÊÔ¼Á£»ÓÐÖ¤±ê×¼ÑùÆ·	114	ÒÁÀ­¿Ë	10	Ò»°ãÃ³Ò×	10036	Ç§¿Ë	0	?	3,054,775
202112	38220090	ÆäËûÕï¶Ï»òÊµÑéÓÃÊÔ¼Á¼°ÅäÖÆÊÔ¼Á£»ÓÐÖ¤±ê×¼ÑùÆ·	115	ÒÔÉ«ÁÐ	10	Ò»°ãÃ³Ò×	1226	Ç§¿Ë	0	?	350,165
202112	38220090	ÆäËûÕï¶Ï»òÊµÑéÓÃÊÔ¼Á¼°ÅäÖÆÊÔ¼Á£»ÓÐÖ¤±ê×¼ÑùÆ·	116	ÈÕ±¾	10	Ò»°ãÃ³Ò×	402278	Ç§¿Ë	0	?	16,317,574
202112	38220090	ÆäËûÕï¶Ï»òÊµÑéÓÃÊÔ¼Á¼°ÅäÖÆÊÔ¼Á£»ÓÐÖ¤±ê×¼ÑùÆ·	117	Ô¼µ©	10	Ò»°ãÃ³Ò×	59473	Ç§¿Ë	0	?	15,362,255
202112	38220090	ÆäËûÕï¶Ï»òÊµÑéÓÃÊÔ¼Á¼°ÅäÖÆÊÔ¼Á£»ÓÐÖ¤±ê×¼ÑùÆ·	118	¿ÆÍþÌØ	10	Ò»°ãÃ³Ò×	638	Ç§¿Ë	0	?	1,046,735
202112	38220090	ÆäËûÕï¶Ï»òÊµÑéÓÃÊÔ¼Á¼°ÅäÖÆÊÔ¼Á£»ÓÐÖ¤±ê×¼ÑùÆ·	119	ÀÏÎÎ	10	Ò»°ãÃ³Ò×	264	Ç§¿Ë	0	?	1,046,838
202112	38220090	ÆäËûÕï¶Ï»òÊµÑéÓÃÊÔ¼Á¼°ÅäÖÆÊÔ¼Á£»ÓÐÖ¤±ê×¼ÑùÆ·	119	ÀÏÎÎ	11	¹ú¼Ò¼ä¡¢¹ú¼Ê×éÖ¯ÎÞ³¥Ô®ÖúºÍÔùËÍµÄÎï×Ê	1706	Ç§¿Ë	0	?	2,698,600
202112	38220090	ÆäËûÕï¶Ï»òÊµÑéÓÃÊÔ¼Á¼°ÅäÖÆÊÔ¼Á£»ÓÐÖ¤±ê×¼ÑùÆ·	120	Àè°ÍÄÛ	10	Ò»°ãÃ³Ò×	17282	Ç§¿Ë	0	?	1,691,083
202112	38220090	ÆäËûÕï¶Ï»òÊµÑéÓÃÊÔ¼Á¼°ÅäÖÆÊÔ¼Á£»ÓÐÖ¤±ê×¼ÑùÆ·	121	ÖÐ¹ú°ÄÃÅ	10	Ò»°ãÃ³Ò×	439	Ç§¿Ë	0	?	793,906
202112	38220090	ÆäËûÕï¶Ï»òÊµÑéÓÃÊÔ¼Á¼°ÅäÖÆÊÔ¼Á£»ÓÐÖ¤±ê×¼ÑùÆ·	122	ÂíÀ´Î÷ÑÇ	10	Ò»°ãÃ³Ò×	13580	Ç§¿Ë	0	?	6,860,176
202112	38220090	ÆäËûÕï¶Ï»òÊµÑéÓÃÊÔ¼Á¼°ÅäÖÆÊÔ¼Á£»ÓÐÖ¤±ê×¼ÑùÆ·	123	Âí¶û´ú·ò	10	Ò»°ãÃ³Ò×	6254	Ç§¿Ë	0	?	1,481,953
202112	38220090	ÆäËûÕï¶Ï»òÊµÑéÓÃÊÔ¼Á¼°ÅäÖÆÊÔ¼Á£»ÓÐÖ¤±ê×¼ÑùÆ·	124	ÃÉ¹Å	10	Ò»°ãÃ³Ò×	2118	Ç§¿Ë	0	?	1,017,657
202112	38220090	ÆäËûÕï¶Ï»òÊµÑéÓÃÊÔ¼Á¼°ÅäÖÆÊÔ¼Á£»ÓÐÖ¤±ê×¼ÑùÆ·	124	ÃÉ¹Å	12	ÆäËû¾èÔùÎï×Ê	204	Ç§¿Ë	0	?	1,367,801
202112	38220090	ÆäËûÕï¶Ï»òÊµÑéÓÃÊÔ¼Á¼°ÅäÖÆÊÔ¼Á£»ÓÐÖ¤±ê×¼ÑùÆ·	125	Äá²´¶ûÁª°îÃñÖ÷¹²ºÍ¹ú	10	Ò»°ãÃ³Ò×	14862	Ç§¿Ë	0	?	1,132,412
202112	38220090	ÆäËûÕï¶Ï»òÊµÑéÓÃÊÔ¼Á¼°ÅäÖÆÊÔ¼Á£»ÓÐÖ¤±ê×¼ÑùÆ·	126	°¢Âü	10	Ò»°ãÃ³Ò×	2889	Ç§¿Ë	0	?	1,604,443
202112	38220090	ÆäËûÕï¶Ï»òÊµÑéÓÃÊÔ¼Á¼°ÅäÖÆÊÔ¼Á£»ÓÐÖ¤±ê×¼ÑùÆ·	127	°Í»ùË¹Ì¹	10	Ò»°ãÃ³Ò×	154229	Ç§¿Ë	0	?	9,263,712
202112	38220090	ÆäËûÕï¶Ï»òÊµÑéÓÃÊÔ¼Á¼°ÅäÖÆÊÔ¼Á£»ÓÐÖ¤±ê×¼ÑùÆ·	129	·ÆÂÉ±ö	10	Ò»°ãÃ³Ò×	94446	Ç§¿Ë	0	?	34,067,473
202112	38220090	ÆäËûÕï¶Ï»òÊµÑéÓÃÊÔ¼Á¼°ÅäÖÆÊÔ¼Á£»ÓÐÖ¤±ê×¼ÑùÆ·	130	¿¨Ëþ¶û	10	Ò»°ãÃ³Ò×	5657	Ç§¿Ë	0	?	658,487
202112	38220090	ÆäËûÕï¶Ï»òÊµÑéÓÃÊÔ¼Á¼°ÅäÖÆÊÔ¼Á£»ÓÐÖ¤±ê×¼ÑùÆ·	131	É³ÌØ°¢À­²®	10	Ò»°ãÃ³Ò×	29288	Ç§¿Ë	0	?	9,692,240
202112	38220090	ÆäËûÕï¶Ï»òÊµÑéÓÃÊÔ¼Á¼°ÅäÖÆÊÔ¼Á£»ÓÐÖ¤±ê×¼ÑùÆ·	132	ÐÂ¼ÓÆÂ	10	Ò»°ãÃ³Ò×	9463	Ç§¿Ë	0	?	7,376,741
202112	38220090	ÆäËûÕï¶Ï»òÊµÑéÓÃÊÔ¼Á¼°ÅäÖÆÊÔ¼Á£»ÓÐÖ¤±ê×¼ÑùÆ·	133	º«¹ú	10	Ò»°ãÃ³Ò×	157795	Ç§¿Ë	0	?	12,508,222
202112	38220090	ÆäËûÕï¶Ï»òÊµÑéÓÃÊÔ¼Á¼°ÅäÖÆÊÔ¼Á£»ÓÐÖ¤±ê×¼ÑùÆ·	134	Ë¹ÀïÀ¼¿¨	10	Ò»°ãÃ³Ò×	41054	Ç§¿Ë	0	?	1,948,249
202112	38220090	ÆäËûÕï¶Ï»òÊµÑéÓÃÊÔ¼Á¼°ÅäÖÆÊÔ¼Á£»ÓÐÖ¤±ê×¼ÑùÆ·	135	ÐðÀûÑÇ	10	Ò»°ãÃ³Ò×	63	Ç§¿Ë	0	?	17,751
202112	38220090	ÆäËûÕï¶Ï»òÊµÑéÓÃÊÔ¼Á¼°ÅäÖÆÊÔ¼Á£»ÓÐÖ¤±ê×¼ÑùÆ·	136	Ì©¹ú	10	Ò»°ãÃ³Ò×	154319	Ç§¿Ë	0	?	51,148,034
202112	38220090	ÆäËûÕï¶Ï»òÊµÑéÓÃÊÔ¼Á¼°ÅäÖÆÊÔ¼Á£»ÓÐÖ¤±ê×¼ÑùÆ·	137	ÍÁ¶úÆä	10	Ò»°ãÃ³Ò×	26074	Ç§¿Ë	0	?	11,004,663
202112	38220090	ÆäËûÕï¶Ï»òÊµÑéÓÃÊÔ¼Á¼°ÅäÖÆÊÔ¼Á£»ÓÐÖ¤±ê×¼ÑùÆ·	138	°¢ÁªÇõ	10	Ò»°ãÃ³Ò×	174936	Ç§¿Ë	0	?	59,204,505
202112	38220090	ÆäËûÕï¶Ï»òÊµÑéÓÃÊÔ¼Á¼°ÅäÖÆÊÔ¼Á£»ÓÐÖ¤±ê×¼ÑùÆ·	139	Ò²ÃÅ	10	Ò»°ãÃ³Ò×	28940	Ç§¿Ë	0	?	545,212
202112	38220090	ÆäËûÕï¶Ï»òÊµÑéÓÃÊÔ¼Á¼°ÅäÖÆÊÔ¼Á£»ÓÐÖ¤±ê×¼ÑùÆ·	141	Ô½ÄÏ	10	Ò»°ãÃ³Ò×	187154	Ç§¿Ë	0	?	14,817,754
202112	38220090	ÆäËûÕï¶Ï»òÊµÑéÓÃÊÔ¼Á¼°ÅäÖÆÊÔ¼Á£»ÓÐÖ¤±ê×¼ÑùÆ·	143	ÖÐ¹úÌ¨Íå	10	Ò»°ãÃ³Ò×	876	Ç§¿Ë	0	?	1,909,993
202112	38220090	ÆäËûÕï¶Ï»òÊµÑéÓÃÊÔ¼Á¼°ÅäÖÆÊÔ¼Á£»ÓÐÖ¤±ê×¼ÑùÆ·	144	¶«µÛãë	10	Ò»°ãÃ³Ò×	274	Ç§¿Ë	0	?	144,237
202112	38220090	ÆäËûÕï¶Ï»òÊµÑéÓÃÊÔ¼Á¼°ÅäÖÆÊÔ¼Á£»ÓÐÖ¤±ê×¼ÑùÆ·	145	¹þÈø¿ËË¹Ì¹	10	Ò»°ãÃ³Ò×	31942	Ç§¿Ë	0	?	3,163,119
202112	38220090	ÆäËûÕï¶Ï»òÊµÑéÓÃÊÔ¼Á¼°ÅäÖÆÊÔ¼Á£»ÓÐÖ¤±ê×¼ÑùÆ·	146	¼ª¶û¼ªË¹Ë¹Ì¹	10	Ò»°ãÃ³Ò×	7840	Ç§¿Ë	0	?	280,410
202112	38220090	ÆäËûÕï¶Ï»òÊµÑéÓÃÊÔ¼Á¼°ÅäÖÆÊÔ¼Á£»ÓÐÖ¤±ê×¼ÑùÆ·	147	Ëþ¼ª¿ËË¹Ì¹	10	Ò»°ãÃ³Ò×	8707	Ç§¿Ë	0	?	117,798
202112	38220090	ÆäËûÕï¶Ï»òÊµÑéÓÃÊÔ¼Á¼°ÅäÖÆÊÔ¼Á£»ÓÐÖ¤±ê×¼ÑùÆ·	149	ÎÚ×È±ð¿ËË¹Ì¹	10	Ò»°ãÃ³Ò×	15947	Ç§¿Ë	0	?	786,124
202112	38220090	ÆäËûÕï¶Ï»òÊµÑéÓÃÊÔ¼Á¼°ÅäÖÆÊÔ¼Á£»ÓÐÖ¤±ê×¼ÑùÆ·	201	°¢¶û¼°ÀûÑÇ	10	Ò»°ãÃ³Ò×	4847	Ç§¿Ë	0	?	4,003,895
202112	38220090	ÆäËûÕï¶Ï»òÊµÑéÓÃÊÔ¼Á¼°ÅäÖÆÊÔ¼Á£»ÓÐÖ¤±ê×¼ÑùÆ·	202	°²¸çÀ­	10	Ò»°ãÃ³Ò×	91	Ç§¿Ë	0	?	119,844
202112	38220090	ÆäËûÕï¶Ï»òÊµÑéÓÃÊÔ¼Á¼°ÅäÖÆÊÔ¼Á£»ÓÐÖ¤±ê×¼ÑùÆ·	203	±´Äþ	10	Ò»°ãÃ³Ò×	5878	Ç§¿Ë	0	?	772,974
202112	38220090	ÆäËûÕï¶Ï»òÊµÑéÓÃÊÔ¼Á¼°ÅäÖÆÊÔ¼Á£»ÓÐÖ¤±ê×¼ÑùÆ·	204	²©´ÄÍßÄÉ	10	Ò»°ãÃ³Ò×	569	Ç§¿Ë	0	?	127,645
202112	38220090	ÆäËûÕï¶Ï»òÊµÑéÓÃÊÔ¼Á¼°ÅäÖÆÊÔ¼Á£»ÓÐÖ¤±ê×¼ÑùÆ·	204	²©´ÄÍßÄÉ	12	ÆäËû¾èÔùÎï×Ê	42	Ç§¿Ë	0	?	146,722
202112	38220090	ÆäËûÕï¶Ï»òÊµÑéÓÃÊÔ¼Á¼°ÅäÖÆÊÔ¼Á£»ÓÐÖ¤±ê×¼ÑùÆ·	205	²¼Â¡µÏ	10	Ò»°ãÃ³Ò×	1698	Ç§¿Ë	0	?	33,268
202112	38220090	ÆäËûÕï¶Ï»òÊµÑéÓÃÊÔ¼Á¼°ÅäÖÆÊÔ¼Á£»ÓÐÖ¤±ê×¼ÑùÆ·	206	¿¦ÂóÂ¡	10	Ò»°ãÃ³Ò×	17095	Ç§¿Ë	0	?	98,571
202112	38220090	ÆäËûÕï¶Ï»òÊµÑéÓÃÊÔ¼Á¼°ÅäÖÆÊÔ¼Á£»ÓÐÖ¤±ê×¼ÑùÆ·	206	¿¦ÂóÂ¡	12	ÆäËû¾èÔùÎï×Ê	96	Ç§¿Ë	0	?	149,121
202112	38220090	ÆäËûÕï¶Ï»òÊµÑéÓÃÊÔ¼Á¼°ÅäÖÆÊÔ¼Á£»ÓÐÖ¤±ê×¼ÑùÆ·	213	¸Õ¹û(²¼)	10	Ò»°ãÃ³Ò×	97	Ç§¿Ë	0	?	63,300
202112	38220090	ÆäËûÕï¶Ï»òÊµÑéÓÃÊÔ¼Á¼°ÅäÖÆÊÔ¼Á£»ÓÐÖ¤±ê×¼ÑùÆ·	214	¼ª²¼Ìá	10	Ò»°ãÃ³Ò×	41	Ç§¿Ë	0	?	41,824
202112	38220090	ÆäËûÕï¶Ï»òÊµÑéÓÃÊÔ¼Á¼°ÅäÖÆÊÔ¼Á£»ÓÐÖ¤±ê×¼ÑùÆ·	215	°£¼°	10	Ò»°ãÃ³Ò×	122493	Ç§¿Ë	0	?	1,944,139
202112	38220090	ÆäËûÕï¶Ï»òÊµÑéÓÃÊÔ¼Á¼°ÅäÖÆÊÔ¼Á£»ÓÐÖ¤±ê×¼ÑùÆ·	217	°£Èû¶í±ÈÑÇ	10	Ò»°ãÃ³Ò×	41595	Ç§¿Ë	0	?	662,326
202112	38220090	ÆäËûÕï¶Ï»òÊµÑéÓÃÊÔ¼Á¼°ÅäÖÆÊÔ¼Á£»ÓÐÖ¤±ê×¼ÑùÆ·	218	¼ÓÅî	10	Ò»°ãÃ³Ò×	170	Ç§¿Ë	0	?	170,756
202112	38220090	ÆäËûÕï¶Ï»òÊµÑéÓÃÊÔ¼Á¼°ÅäÖÆÊÔ¼Á£»ÓÐÖ¤±ê×¼ÑùÆ·	219	¸Ô±ÈÑÇ	10	Ò»°ãÃ³Ò×	97	Ç§¿Ë	0	?	50,674
202112	38220090	ÆäËûÕï¶Ï»òÊµÑéÓÃÊÔ¼Á¼°ÅäÖÆÊÔ¼Á£»ÓÐÖ¤±ê×¼ÑùÆ·	220	¼ÓÄÉ	10	Ò»°ãÃ³Ò×	6758	Ç§¿Ë	0	?	6,746,888
202112	38220090	ÆäËûÕï¶Ï»òÊµÑéÓÃÊÔ¼Á¼°ÅäÖÆÊÔ¼Á£»ÓÐÖ¤±ê×¼ÑùÆ·	221	¼¸ÄÚÑÇ	10	Ò»°ãÃ³Ò×	2	Ç§¿Ë	0	?	1,120
202112	38220090	ÆäËûÕï¶Ï»òÊµÑéÓÃÊÔ¼Á¼°ÅäÖÆÊÔ¼Á£»ÓÐÖ¤±ê×¼ÑùÆ·	223	¿ÆÌØµÏÍß	10	Ò»°ãÃ³Ò×	13261	Ç§¿Ë	0	?	189,327
202112	38220090	ÆäËûÕï¶Ï»òÊµÑéÓÃÊÔ¼Á¼°ÅäÖÆÊÔ¼Á£»ÓÐÖ¤±ê×¼ÑùÆ·	224	¿ÏÄáÑÇ	10	Ò»°ãÃ³Ò×	26205	Ç§¿Ë	0	?	765,832
202112	38220090	ÆäËûÕï¶Ï»òÊµÑéÓÃÊÔ¼Á¼°ÅäÖÆÊÔ¼Á£»ÓÐÖ¤±ê×¼ÑùÆ·	225	Àû±ÈÀïÑÇ	10	Ò»°ãÃ³Ò×	795	Ç§¿Ë	0	?	428,108
202112	38220090	ÆäËûÕï¶Ï»òÊµÑéÓÃÊÔ¼Á¼°ÅäÖÆÊÔ¼Á£»ÓÐÖ¤±ê×¼ÑùÆ·	226	Àû±ÈÑÇ	10	Ò»°ãÃ³Ò×	53412	Ç§¿Ë	0	?	812,637
202112	38220090	ÆäËûÕï¶Ï»òÊµÑéÓÃÊÔ¼Á¼°ÅäÖÆÊÔ¼Á£»ÓÐÖ¤±ê×¼ÑùÆ·	227	Âí´ï¼ÓË¹¼Ó	10	Ò»°ãÃ³Ò×	182	Ç§¿Ë	0	?	7,200
202112	38220090	ÆäËûÕï¶Ï»òÊµÑéÓÃÊÔ¼Á¼°ÅäÖÆÊÔ¼Á£»ÓÐÖ¤±ê×¼ÑùÆ·	229	ÂíÀï	10	Ò»°ãÃ³Ò×	70	Ç§¿Ë	0	?	8,059
202112	38220090	ÆäËûÕï¶Ï»òÊµÑéÓÃÊÔ¼Á¼°ÅäÖÆÊÔ¼Á£»ÓÐÖ¤±ê×¼ÑùÆ·	230	Ã«ÀïËþÄáÑÇ	10	Ò»°ãÃ³Ò×	11865	Ç§¿Ë	0	?	69,874
202112	38220090	ÆäËûÕï¶Ï»òÊµÑéÓÃÊÔ¼Á¼°ÅäÖÆÊÔ¼Á£»ÓÐÖ¤±ê×¼ÑùÆ·	231	Ã«ÀïÇóË¹	10	Ò»°ãÃ³Ò×	2389	Ç§¿Ë	0	?	478,900
202112	38220090	ÆäËûÕï¶Ï»òÊµÑéÓÃÊÔ¼Á¼°ÅäÖÆÊÔ¼Á£»ÓÐÖ¤±ê×¼ÑùÆ·	232	Ä¦Âå¸ç	10	Ò»°ãÃ³Ò×	10336	Ç§¿Ë	0	?	2,655,531
202112	38220090	ÆäËûÕï¶Ï»òÊµÑéÓÃÊÔ¼Á¼°ÅäÖÆÊÔ¼Á£»ÓÐÖ¤±ê×¼ÑùÆ·	233	ÄªÉ£±È¿Ë	10	Ò»°ãÃ³Ò×	236	Ç§¿Ë	0	?	73,605
202112	38220090	ÆäËûÕï¶Ï»òÊµÑéÓÃÊÔ¼Á¼°ÅäÖÆÊÔ¼Á£»ÓÐÖ¤±ê×¼ÑùÆ·	234	ÄÉÃ×±ÈÑÇ	10	Ò»°ãÃ³Ò×	1428	Ç§¿Ë	0	?	3,329,479
202112	38220090	ÆäËûÕï¶Ï»òÊµÑéÓÃÊÔ¼Á¼°ÅäÖÆÊÔ¼Á£»ÓÐÖ¤±ê×¼ÑùÆ·	236	ÄáÈÕÀûÑÇ	10	Ò»°ãÃ³Ò×	5684	Ç§¿Ë	0	?	3,680,683
202112	38220090	ÆäËûÕï¶Ï»òÊµÑéÓÃÊÔ¼Á¼°ÅäÖÆÊÔ¼Á£»ÓÐÖ¤±ê×¼ÑùÆ·	238	Â¬Íú´ï	10	Ò»°ãÃ³Ò×	5701	Ç§¿Ë	0	?	3,645,965
202112	38220090	ÆäËûÕï¶Ï»òÊµÑéÓÃÊÔ¼Á¼°ÅäÖÆÊÔ¼Á£»ÓÐÖ¤±ê×¼ÑùÆ·	240	ÈûÄÚ¼Ó¶û	10	Ò»°ãÃ³Ò×	1476	Ç§¿Ë	0	?	1,208,439
202112	38220090	ÆäËûÕï¶Ï»òÊµÑéÓÃÊÔ¼Á¼°ÅäÖÆÊÔ¼Á£»ÓÐÖ¤±ê×¼ÑùÆ·	241	ÈûÉà¶û	10	Ò»°ãÃ³Ò×	332	Ç§¿Ë	0	?	28,203
202112	38220090	ÆäËûÕï¶Ï»òÊµÑéÓÃÊÔ¼Á¼°ÅäÖÆÊÔ¼Á£»ÓÐÖ¤±ê×¼ÑùÆ·	242	ÈûÀ­Àû°º	10	Ò»°ãÃ³Ò×	1	Ç§¿Ë	0	?	72
202112	38220090	ÆäËûÕï¶Ï»òÊµÑéÓÃÊÔ¼Á¼°ÅäÖÆÊÔ¼Á£»ÓÐÖ¤±ê×¼ÑùÆ·	243	Ë÷ÂíÀï	10	Ò»°ãÃ³Ò×	54	Ç§¿Ë	0	?	33,490
202112	38220090	ÆäËûÕï¶Ï»òÊµÑéÓÃÊÔ¼Á¼°ÅäÖÆÊÔ¼Á£»ÓÐÖ¤±ê×¼ÑùÆ·	244	ÄÏ·Ç	10	Ò»°ãÃ³Ò×	4294	Ç§¿Ë	0	?	2,886,876
202112	38220090	ÆäËûÕï¶Ï»òÊµÑéÓÃÊÔ¼Á¼°ÅäÖÆÊÔ¼Á£»ÓÐÖ¤±ê×¼ÑùÆ·	246	ËÕµ¤	10	Ò»°ãÃ³Ò×	260	Ç§¿Ë	0	?	118,609
202112	38220090	ÆäËûÕï¶Ï»òÊµÑéÓÃÊÔ¼Á¼°ÅäÖÆÊÔ¼Á£»ÓÐÖ¤±ê×¼ÑùÆ·	247	Ì¹É£ÄáÑÇ	10	Ò»°ãÃ³Ò×	3330	Ç§¿Ë	0	?	344,446
202112	38220090	ÆäËûÕï¶Ï»òÊµÑéÓÃÊÔ¼Á¼°ÅäÖÆÊÔ¼Á£»ÓÐÖ¤±ê×¼ÑùÆ·	248	¶à¸ç	10	Ò»°ãÃ³Ò×	24	Ç§¿Ë	0	?	29,507
202112	38220090	ÆäËûÕï¶Ï»òÊµÑéÓÃÊÔ¼Á¼°ÅäÖÆÊÔ¼Á£»ÓÐÖ¤±ê×¼ÑùÆ·	249	Í»ÄáË¹	10	Ò»°ãÃ³Ò×	22242	Ç§¿Ë	0	?	988,644
202112	38220090	ÆäËûÕï¶Ï»òÊµÑéÓÃÊÔ¼Á¼°ÅäÖÆÊÔ¼Á£»ÓÐÖ¤±ê×¼ÑùÆ·	250	ÎÚ¸É´ï	10	Ò»°ãÃ³Ò×	1282	Ç§¿Ë	0	?	149,385
202112	38220090	ÆäËûÕï¶Ï»òÊµÑéÓÃÊÔ¼Á¼°ÅäÖÆÊÔ¼Á£»ÓÐÖ¤±ê×¼ÑùÆ·	251	²¼»ùÄÉ·¨Ë÷	10	Ò»°ãÃ³Ò×	68	Ç§¿Ë	0	?	14,543
202112	38220090	ÆäËûÕï¶Ï»òÊµÑéÓÃÊÔ¼Á¼°ÅäÖÆÊÔ¼Á£»ÓÐÖ¤±ê×¼ÑùÆ·	252	¸Õ¹û(½ð)	10	Ò»°ãÃ³Ò×	8985	Ç§¿Ë	0	?	6,635,862
202112	38220090	ÆäËûÕï¶Ï»òÊµÑéÓÃÊÔ¼Á¼°ÅäÖÆÊÔ¼Á£»ÓÐÖ¤±ê×¼ÑùÆ·	253	ÔÞ±ÈÑÇ	10	Ò»°ãÃ³Ò×	545	Ç§¿Ë	0	?	298,301
202112	38220090	ÆäËûÕï¶Ï»òÊµÑéÓÃÊÔ¼Á¼°ÅäÖÆÊÔ¼Á£»ÓÐÖ¤±ê×¼ÑùÆ·	254	½ò°Í²¼Î¤	10	Ò»°ãÃ³Ò×	7573	Ç§¿Ë	0	?	2,566,658
202112	38220090	ÆäËûÕï¶Ï»òÊµÑéÓÃÊÔ¼Á¼°ÅäÖÆÊÔ¼Á£»ÓÐÖ¤±ê×¼ÑùÆ·	254	½ò°Í²¼Î¤	12	ÆäËû¾èÔùÎï×Ê	168	Ç§¿Ë	0	?	351,397
202112	38220090	ÆäËûÕï¶Ï»òÊµÑéÓÃÊÔ¼Á¼°ÅäÖÆÊÔ¼Á£»ÓÐÖ¤±ê×¼ÑùÆ·	258	¶òÁ¢ÌØÀïÑÇ	10	Ò»°ãÃ³Ò×	156	Ç§¿Ë	0	?	3,120,028
202112	38220090	ÆäËûÕï¶Ï»òÊµÑéÓÃÊÔ¼Á¼°ÅäÖÆÊÔ¼Á£»ÓÐÖ¤±ê×¼ÑùÆ·	260	ÄÏËÕµ¤¹²ºÍ¹ú	10	Ò»°ãÃ³Ò×	80	Ç§¿Ë	0	?	103,258
202112	38220090	ÆäËûÕï¶Ï»òÊµÑéÓÃÊÔ¼Á¼°ÅäÖÆÊÔ¼Á£»ÓÐÖ¤±ê×¼ÑùÆ·	301	±ÈÀûÊ±	10	Ò»°ãÃ³Ò×	4477	Ç§¿Ë	0	?	1,819,142
202112	38220090	ÆäËûÕï¶Ï»òÊµÑéÓÃÊÔ¼Á¼°ÅäÖÆÊÔ¼Á£»ÓÐÖ¤±ê×¼ÑùÆ·	302	µ¤Âó	10	Ò»°ãÃ³Ò×	1196	Ç§¿Ë	0	?	713,055
202112	38220090	ÆäËûÕï¶Ï»òÊµÑéÓÃÊÔ¼Á¼°ÅäÖÆÊÔ¼Á£»ÓÐÖ¤±ê×¼ÑùÆ·	303	Ó¢¹ú	10	Ò»°ãÃ³Ò×	33032	Ç§¿Ë	0	?	27,091,160
202112	38220090	ÆäËûÕï¶Ï»òÊµÑéÓÃÊÔ¼Á¼°ÅäÖÆÊÔ¼Á£»ÓÐÖ¤±ê×¼ÑùÆ·	304	µÂ¹ú	10	Ò»°ãÃ³Ò×	41796	Ç§¿Ë	0	?	28,648,196
202112	38220090	ÆäËûÕï¶Ï»òÊµÑéÓÃÊÔ¼Á¼°ÅäÖÆÊÔ¼Á£»ÓÐÖ¤±ê×¼ÑùÆ·	305	·¨¹ú	10	Ò»°ãÃ³Ò×	28358	Ç§¿Ë	0	?	98,601,575
202112	38220090	ÆäËûÕï¶Ï»òÊµÑéÓÃÊÔ¼Á¼°ÅäÖÆÊÔ¼Á£»ÓÐÖ¤±ê×¼ÑùÆ·	306	°®¶ûÀ¼	10	Ò»°ãÃ³Ò×	244	Ç§¿Ë	0	?	455,907
202112	38220090	ÆäËûÕï¶Ï»òÊµÑéÓÃÊÔ¼Á¼°ÅäÖÆÊÔ¼Á£»ÓÐÖ¤±ê×¼ÑùÆ·	307	Òâ´óÀû	10	Ò»°ãÃ³Ò×	61883	Ç§¿Ë	0	?	19,624,122
202112	38220090	ÆäËûÕï¶Ï»òÊµÑéÓÃÊÔ¼Á¼°ÅäÖÆÊÔ¼Á£»ÓÐÖ¤±ê×¼ÑùÆ·	308	Â¬É­±¤	10	Ò»°ãÃ³Ò×	2240	Ç§¿Ë	0	?	645,909
202112	38220090	ÆäËûÕï¶Ï»òÊµÑéÓÃÊÔ¼Á¼°ÅäÖÆÊÔ¼Á£»ÓÐÖ¤±ê×¼ÑùÆ·	309	ºÉÀ¼	10	Ò»°ãÃ³Ò×	54216	Ç§¿Ë	0	?	35,044,938
202112	38220090	ÆäËûÕï¶Ï»òÊµÑéÓÃÊÔ¼Á¼°ÅäÖÆÊÔ¼Á£»ÓÐÖ¤±ê×¼ÑùÆ·	310	Ï£À°	10	Ò»°ãÃ³Ò×	8249	Ç§¿Ë	0	?	3,026,125
202112	38220090	ÆäËûÕï¶Ï»òÊµÑéÓÃÊÔ¼Á¼°ÅäÖÆÊÔ¼Á£»ÓÐÖ¤±ê×¼ÑùÆ·	311	ÆÏÌÑÑÀ	10	Ò»°ãÃ³Ò×	20258	Ç§¿Ë	0	?	6,776,213
202112	38220090	ÆäËûÕï¶Ï»òÊµÑéÓÃÊÔ¼Á¼°ÅäÖÆÊÔ¼Á£»ÓÐÖ¤±ê×¼ÑùÆ·	312	Î÷°àÑÀ	10	Ò»°ãÃ³Ò×	53606	Ç§¿Ë	0	?	11,580,921
202112	38220090	ÆäËûÕï¶Ï»òÊµÑéÓÃÊÔ¼Á¼°ÅäÖÆÊÔ¼Á£»ÓÐÖ¤±ê×¼ÑùÆ·	313	°¢¶û°ÍÄáÑÇ	10	Ò»°ãÃ³Ò×	1402	Ç§¿Ë	0	?	198,843
202112	38220090	ÆäËûÕï¶Ï»òÊµÑéÓÃÊÔ¼Á¼°ÅäÖÆÊÔ¼Á£»ÓÐÖ¤±ê×¼ÑùÆ·	315	°ÂµØÀû	10	Ò»°ãÃ³Ò×	54689	Ç§¿Ë	0	?	16,768,996
202112	38220090	ÆäËûÕï¶Ï»òÊµÑéÓÃÊÔ¼Á¼°ÅäÖÆÊÔ¼Á£»ÓÐÖ¤±ê×¼ÑùÆ·	316	±£¼ÓÀûÑÇ	10	Ò»°ãÃ³Ò×	3848	Ç§¿Ë	0	?	1,286,210
202112	38220090	ÆäËûÕï¶Ï»òÊµÑéÓÃÊÔ¼Á¼°ÅäÖÆÊÔ¼Á£»ÓÐÖ¤±ê×¼ÑùÆ·	318	·ÒÀ¼	10	Ò»°ãÃ³Ò×	2088	Ç§¿Ë	0	?	537,478
202112	38220090	ÆäËûÕï¶Ï»òÊµÑéÓÃÊÔ¼Á¼°ÅäÖÆÊÔ¼Á£»ÓÐÖ¤±ê×¼ÑùÆ·	321	ÐÙÑÀÀû	10	Ò»°ãÃ³Ò×	1424	Ç§¿Ë	0	?	637,055
202112	38220090	ÆäËûÕï¶Ï»òÊµÑéÓÃÊÔ¼Á¼°ÅäÖÆÊÔ¼Á£»ÓÐÖ¤±ê×¼ÑùÆ·	326	Å²Íþ	10	Ò»°ãÃ³Ò×	21	Ç§¿Ë	0	?	195,584
202112	38220090	ÆäËûÕï¶Ï»òÊµÑéÓÃÊÔ¼Á¼°ÅäÖÆÊÔ¼Á£»ÓÐÖ¤±ê×¼ÑùÆ·	327	²¨À¼	10	Ò»°ãÃ³Ò×	20009	Ç§¿Ë	0	?	14,772,390
202112	38220090	ÆäËûÕï¶Ï»òÊµÑéÓÃÊÔ¼Á¼°ÅäÖÆÊÔ¼Á£»ÓÐÖ¤±ê×¼ÑùÆ·	328	ÂÞÂíÄáÑÇ	10	Ò»°ãÃ³Ò×	2109	Ç§¿Ë	0	?	3,048,816
202112	38220090	ÆäËûÕï¶Ï»òÊµÑéÓÃÊÔ¼Á¼°ÅäÖÆÊÔ¼Á£»ÓÐÖ¤±ê×¼ÑùÆ·	330	Èðµä	10	Ò»°ãÃ³Ò×	1295	Ç§¿Ë	0	?	2,652,490
202112	38220090	ÆäËûÕï¶Ï»òÊµÑéÓÃÊÔ¼Á¼°ÅäÖÆÊÔ¼Á£»ÓÐÖ¤±ê×¼ÑùÆ·	331	ÈðÊ¿	10	Ò»°ãÃ³Ò×	12413	Ç§¿Ë	0	?	1,706,012
202112	38220090	ÆäËûÕï¶Ï»òÊµÑéÓÃÊÔ¼Á¼°ÅäÖÆÊÔ¼Á£»ÓÐÖ¤±ê×¼ÑùÆ·	334	°®É³ÄáÑÇ	10	Ò»°ãÃ³Ò×	4881	Ç§¿Ë	0	?	1,309,870
202112	38220090	ÆäËûÕï¶Ï»òÊµÑéÓÃÊÔ¼Á¼°ÅäÖÆÊÔ¼Á£»ÓÐÖ¤±ê×¼ÑùÆ·	335	À­ÍÑÎ¬ÑÇ	10	Ò»°ãÃ³Ò×	3683	Ç§¿Ë	0	?	15,223,715
202112	38220090	ÆäËûÕï¶Ï»òÊµÑéÓÃÊÔ¼Á¼°ÅäÖÆÊÔ¼Á£»ÓÐÖ¤±ê×¼ÑùÆ·	336	Á¢ÌÕÍð	10	Ò»°ãÃ³Ò×	937	Ç§¿Ë	0	?	610,149
202112	38220090	ÆäËûÕï¶Ï»òÊµÑéÓÃÊÔ¼Á¼°ÅäÖÆÊÔ¼Á£»ÓÐÖ¤±ê×¼ÑùÆ·	337	¸ñÂ³¼ªÑÇ	10	Ò»°ãÃ³Ò×	277	Ç§¿Ë	0	?	404,847
202112	38220090	ÆäËûÕï¶Ï»òÊµÑéÓÃÊÔ¼Á¼°ÅäÖÆÊÔ¼Á£»ÓÐÖ¤±ê×¼ÑùÆ·	338	ÑÇÃÀÄáÑÇ	10	Ò»°ãÃ³Ò×	690	Ç§¿Ë	0	?	828,243
202112	38220090	ÆäËûÕï¶Ï»òÊµÑéÓÃÊÔ¼Á¼°ÅäÖÆÊÔ¼Á£»ÓÐÖ¤±ê×¼ÑùÆ·	339	°¢Èû°Ý½®	10	Ò»°ãÃ³Ò×	176	Ç§¿Ë	0	?	203,147
202112	38220090	ÆäËûÕï¶Ï»òÊµÑéÓÃÊÔ¼Á¼°ÅäÖÆÊÔ¼Á£»ÓÐÖ¤±ê×¼ÑùÆ·	340	°×¶íÂÞË¹	10	Ò»°ãÃ³Ò×	1447	Ç§¿Ë	0	?	480,337
202112	38220090	ÆäËûÕï¶Ï»òÊµÑéÓÃÊÔ¼Á¼°ÅäÖÆÊÔ¼Á£»ÓÐÖ¤±ê×¼ÑùÆ·	343	Ä¦¶û¶àÍß	10	Ò»°ãÃ³Ò×	20710	Ç§¿Ë	0	?	242,423
202112	38220090	ÆäËûÕï¶Ï»òÊµÑéÓÃÊÔ¼Á¼°ÅäÖÆÊÔ¼Á£»ÓÐÖ¤±ê×¼ÑùÆ·	344	¶íÂÞË¹Áª°î	10	Ò»°ãÃ³Ò×	9529	Ç§¿Ë	0	?	9,958,936
202112	38220090	ÆäËûÕï¶Ï»òÊµÑéÓÃÊÔ¼Á¼°ÅäÖÆÊÔ¼Á£»ÓÐÖ¤±ê×¼ÑùÆ·	347	ÎÚ¿ËÀ¼	10	Ò»°ãÃ³Ò×	4451	Ç§¿Ë	0	?	3,547,297
202112	38220090	ÆäËûÕï¶Ï»òÊµÑéÓÃÊÔ¼Á¼°ÅäÖÆÊÔ¼Á£»ÓÐÖ¤±ê×¼ÑùÆ·	350	Ë¹ÂåÎÄÄáÑÇ	10	Ò»°ãÃ³Ò×	2124	Ç§¿Ë	0	?	632,855
202112	38220090	ÆäËûÕï¶Ï»òÊµÑéÓÃÊÔ¼Á¼°ÅäÖÆÊÔ¼Á£»ÓÐÖ¤±ê×¼ÑùÆ·	351	¿ËÂÞµØÑÇ	10	Ò»°ãÃ³Ò×	875	Ç§¿Ë	0	?	665,656
202112	38220090	ÆäËûÕï¶Ï»òÊµÑéÓÃÊÔ¼Á¼°ÅäÖÆÊÔ¼Á£»ÓÐÖ¤±ê×¼ÑùÆ·	352	½Ý¿Ë	10	Ò»°ãÃ³Ò×	34117	Ç§¿Ë	0	?	19,698,746
202112	38220090	ÆäËûÕï¶Ï»òÊµÑéÓÃÊÔ¼Á¼°ÅäÖÆÊÔ¼Á£»ÓÐÖ¤±ê×¼ÑùÆ·	353	Ë¹Âå·¥¿Ë	10	Ò»°ãÃ³Ò×	15355	Ç§¿Ë	0	?	4,197,338
202112	38220090	ÆäËûÕï¶Ï»òÊµÑéÓÃÊÔ¼Á¼°ÅäÖÆÊÔ¼Á£»ÓÐÖ¤±ê×¼ÑùÆ·	354	±±ÂíÆä¶Ù¹²ºÍ¹ú	10	Ò»°ãÃ³Ò×	89	Ç§¿Ë	0	?	124,843
202112	38220090	ÆäËûÕï¶Ï»òÊµÑéÓÃÊÔ¼Á¼°ÅäÖÆÊÔ¼Á£»ÓÐÖ¤±ê×¼ÑùÆ·	355	²¨ºÚ	10	Ò»°ãÃ³Ò×	0	Ç§¿Ë	0	?	19,810
202112	38220090	ÆäËûÕï¶Ï»òÊµÑéÓÃÊÔ¼Á¼°ÅäÖÆÊÔ¼Á£»ÓÐÖ¤±ê×¼ÑùÆ·	358	Èû¶ûÎ¬ÑÇ	10	Ò»°ãÃ³Ò×	8697	Ç§¿Ë	0	?	6,887,500
202112	38220090	ÆäËûÕï¶Ï»òÊµÑéÓÃÊÔ¼Á¼°ÅäÖÆÊÔ¼Á£»ÓÐÖ¤±ê×¼ÑùÆ·	401	°²Ìá¹ÏºÍ°Í²¼´ï	10	Ò»°ãÃ³Ò×	34	Ç§¿Ë	0	?	23,655
202112	38220090	ÆäËûÕï¶Ï»òÊµÑéÓÃÊÔ¼Á¼°ÅäÖÆÊÔ¼Á£»ÓÐÖ¤±ê×¼ÑùÆ·	402	°¢¸ùÍ¢	10	Ò»°ãÃ³Ò×	56535	Ç§¿Ë	0	?	2,728,698
202112	38220090	ÆäËûÕï¶Ï»òÊµÑéÓÃÊÔ¼Á¼°ÅäÖÆÊÔ¼Á£»ÓÐÖ¤±ê×¼ÑùÆ·	405	°Í°Í¶àË¹	10	Ò»°ãÃ³Ò×	1404	Ç§¿Ë	0	?	621,448
202112	38220090	ÆäËûÕï¶Ï»òÊµÑéÓÃÊÔ¼Á¼°ÅäÖÆÊÔ¼Á£»ÓÐÖ¤±ê×¼ÑùÆ·	408	¶àÃñ×å²£ÀûÎ¬ÑÇ¹ú	10	Ò»°ãÃ³Ò×	5734	Ç§¿Ë	0	?	406,762
202112	38220090	ÆäËûÕï¶Ï»òÊµÑéÓÃÊÔ¼Á¼°ÅäÖÆÊÔ¼Á£»ÓÐÖ¤±ê×¼ÑùÆ·	410	°ÍÎ÷	10	Ò»°ãÃ³Ò×	34707	Ç§¿Ë	0	?	3,079,239
202112	38220090	ÆäËûÕï¶Ï»òÊµÑéÓÃÊÔ¼Á¼°ÅäÖÆÊÔ¼Á£»ÓÐÖ¤±ê×¼ÑùÆ·	410	°ÍÎ÷	12	ÆäËû¾èÔùÎï×Ê	15	Ç§¿Ë	0	?	1,100,880
202112	38220090	ÆäËûÕï¶Ï»òÊµÑéÓÃÊÔ¼Á¼°ÅäÖÆÊÔ¼Á£»ÓÐÖ¤±ê×¼ÑùÆ·	411	¿ªÂüÈºµº	10	Ò»°ãÃ³Ò×	6	Ç§¿Ë	0	?	4,960
202112	38220090	ÆäËûÕï¶Ï»òÊµÑéÓÃÊÔ¼Á¼°ÅäÖÆÊÔ¼Á£»ÓÐÖ¤±ê×¼ÑùÆ·	412	ÖÇÀû	10	Ò»°ãÃ³Ò×	18932	Ç§¿Ë	0	?	5,104,256
202112	38220090	ÆäËûÕï¶Ï»òÊµÑéÓÃÊÔ¼Á¼°ÅäÖÆÊÔ¼Á£»ÓÐÖ¤±ê×¼ÑùÆ·	413	¸çÂ×±ÈÑÇ	10	Ò»°ãÃ³Ò×	47395	Ç§¿Ë	0	?	3,369,184
202112	38220090	ÆäËûÕï¶Ï»òÊµÑéÓÃÊÔ¼Á¼°ÅäÖÆÊÔ¼Á£»ÓÐÖ¤±ê×¼ÑùÆ·	415	¸çË¹´ïÀè¼Ó	10	Ò»°ãÃ³Ò×	221	Ç§¿Ë	0	?	132,023
202112	38220090	ÆäËûÕï¶Ï»òÊµÑéÓÃÊÔ¼Á¼°ÅäÖÆÊÔ¼Á£»ÓÐÖ¤±ê×¼ÑùÆ·	418	¶àÃ×Äá¼Ó¹²ºÍ¹ú	10	Ò»°ãÃ³Ò×	5908	Ç§¿Ë	0	?	1,356,272
202112	38220090	ÆäËûÕï¶Ï»òÊµÑéÓÃÊÔ¼Á¼°ÅäÖÆÊÔ¼Á£»ÓÐÖ¤±ê×¼ÑùÆ·	419	¶ò¹Ï¶à¶û	10	Ò»°ãÃ³Ò×	28845	Ç§¿Ë	0	?	2,733,065
202112	38220090	ÆäËûÕï¶Ï»òÊµÑéÓÃÊÔ¼Á¼°ÅäÖÆÊÔ¼Á£»ÓÐÖ¤±ê×¼ÑùÆ·	423	Î£µØÂíÀ­	10	Ò»°ãÃ³Ò×	5849	Ç§¿Ë	0	?	492,355
202112	38220090	ÆäËûÕï¶Ï»òÊµÑéÓÃÊÔ¼Á¼°ÅäÖÆÊÔ¼Á£»ÓÐÖ¤±ê×¼ÑùÆ·	424	¹çÑÇÄÇ	10	Ò»°ãÃ³Ò×	391	Ç§¿Ë	0	?	221,114
202112	38220090	ÆäËûÕï¶Ï»òÊµÑéÓÃÊÔ¼Á¼°ÅäÖÆÊÔ¼Á£»ÓÐÖ¤±ê×¼ÑùÆ·	425	º£µØ	10	Ò»°ãÃ³Ò×	67	Ç§¿Ë	0	?	64,292
202112	38220090	ÆäËûÕï¶Ï»òÊµÑéÓÃÊÔ¼Á¼°ÅäÖÆÊÔ¼Á£»ÓÐÖ¤±ê×¼ÑùÆ·	426	ºé¶¼À­Ë¹	10	Ò»°ãÃ³Ò×	988	Ç§¿Ë	0	?	80,533
202112	38220090	ÆäËûÕï¶Ï»òÊµÑéÓÃÊÔ¼Á¼°ÅäÖÆÊÔ¼Á£»ÓÐÖ¤±ê×¼ÑùÆ·	427	ÑÀÂò¼Ó	10	Ò»°ãÃ³Ò×	12286	Ç§¿Ë	0	?	292,784
202112	38220090	ÆäËûÕï¶Ï»òÊµÑéÓÃÊÔ¼Á¼°ÅäÖÆÊÔ¼Á£»ÓÐÖ¤±ê×¼ÑùÆ·	429	Ä«Î÷¸ç	10	Ò»°ãÃ³Ò×	32382	Ç§¿Ë	0	?	4,437,904
202112	38220090	ÆäËûÕï¶Ï»òÊµÑéÓÃÊÔ¼Á¼°ÅäÖÆÊÔ¼Á£»ÓÐÖ¤±ê×¼ÑùÆ·	431	Äá¼ÓÀ­¹Ï	10	Ò»°ãÃ³Ò×	0	Ç§¿Ë	0	?	1,369
202112	38220090	ÆäËûÕï¶Ï»òÊµÑéÓÃÊÔ¼Á¼°ÅäÖÆÊÔ¼Á£»ÓÐÖ¤±ê×¼ÑùÆ·	432	°ÍÄÃÂí	10	Ò»°ãÃ³Ò×	1687	Ç§¿Ë	0	?	123,646
202112	38220090	ÆäËûÕï¶Ï»òÊµÑéÓÃÊÔ¼Á¼°ÅäÖÆÊÔ¼Á£»ÓÐÖ¤±ê×¼ÑùÆ·	433	°ÍÀ­¹ç	10	Ò»°ãÃ³Ò×	450	Ç§¿Ë	0	?	178,150
202112	38220090	ÆäËûÕï¶Ï»òÊµÑéÓÃÊÔ¼Á¼°ÅäÖÆÊÔ¼Á£»ÓÐÖ¤±ê×¼ÑùÆ·	434	ÃØÂ³	10	Ò»°ãÃ³Ò×	52564	Ç§¿Ë	0	?	9,421,151
202112	38220090	ÆäËûÕï¶Ï»òÊµÑéÓÃÊÔ¼Á¼°ÅäÖÆÊÔ¼Á£»ÓÐÖ¤±ê×¼ÑùÆ·	435	²¨¶àÀè¸÷	10	Ò»°ãÃ³Ò×	41	Ç§¿Ë	0	?	10,866
202112	38220090	ÆäËûÕï¶Ï»òÊµÑéÓÃÊÔ¼Á¼°ÅäÖÆÊÔ¼Á£»ÓÐÖ¤±ê×¼ÑùÆ·	440	Èø¶ûÍß¶à	10	Ò»°ãÃ³Ò×	12122	Ç§¿Ë	0	?	612,722
202112	38220090	ÆäËûÕï¶Ï»òÊµÑéÓÃÊÔ¼Á¼°ÅäÖÆÊÔ¼Á£»ÓÐÖ¤±ê×¼ÑùÆ·	442	ÌØÁ¢Äá´ïºÍ¶à°Í¸ç	10	Ò»°ãÃ³Ò×	4343	Ç§¿Ë	0	?	794,854
202112	38220090	ÆäËûÕï¶Ï»òÊµÑéÓÃÊÔ¼Á¼°ÅäÖÆÊÔ¼Á£»ÓÐÖ¤±ê×¼ÑùÆ·	443	ÌØ¿ËË¹ºÍ¿­¿ÆË¹Èºµº	10	Ò»°ãÃ³Ò×	120	Ç§¿Ë	0	?	10,868
202112	38220090	ÆäËûÕï¶Ï»òÊµÑéÓÃÊÔ¼Á¼°ÅäÖÆÊÔ¼Á£»ÓÐÖ¤±ê×¼ÑùÆ·	444	ÎÚÀ­¹ç	10	Ò»°ãÃ³Ò×	586	Ç§¿Ë	0	?	145,227
202112	38220090	ÆäËûÕï¶Ï»òÊµÑéÓÃÊÔ¼Á¼°ÅäÖÆÊÔ¼Á£»ÓÐÖ¤±ê×¼ÑùÆ·	445	Î¯ÄÚÈðÀ­	10	Ò»°ãÃ³Ò×	104055	Ç§¿Ë	0	?	674,409
202112	38220090	ÆäËûÕï¶Ï»òÊµÑéÓÃÊÔ¼Á¼°ÅäÖÆÊÔ¼Á£»ÓÐÖ¤±ê×¼ÑùÆ·	501	¼ÓÄÃ´ó	10	Ò»°ãÃ³Ò×	25029	Ç§¿Ë	0	?	12,878,905
202112	38220090	ÆäËûÕï¶Ï»òÊµÑéÓÃÊÔ¼Á¼°ÅäÖÆÊÔ¼Á£»ÓÐÖ¤±ê×¼ÑùÆ·	502	ÃÀ¹ú	10	Ò»°ãÃ³Ò×	277557	Ç§¿Ë	0	?	74,112,268
202112	38220090	ÆäËûÕï¶Ï»òÊµÑéÓÃÊÔ¼Á¼°ÅäÖÆÊÔ¼Á£»ÓÐÖ¤±ê×¼ÑùÆ·	601	°Ä´óÀûÑÇ	10	Ò»°ãÃ³Ò×	16544	Ç§¿Ë	0	?	3,103,524
202112	38220090	ÆäËûÕï¶Ï»òÊµÑéÓÃÊÔ¼Á¼°ÅäÖÆÊÔ¼Á£»ÓÐÖ¤±ê×¼ÑùÆ·	603	ì³¼Ã	10	Ò»°ãÃ³Ò×	32	Ç§¿Ë	0	?	7,469
202112	38220090	ÆäËûÕï¶Ï»òÊµÑéÓÃÊÔ¼Á¼°ÅäÖÆÊÔ¼Á£»ÓÐÖ¤±ê×¼ÑùÆ·	609	ÐÂÎ÷À¼	10	Ò»°ãÃ³Ò×	15103	Ç§¿Ë	0	?	2,007,760
202112	38220090	ÆäËûÕï¶Ï»òÊµÑéÓÃÊÔ¼Á¼°ÅäÖÆÊÔ¼Á£»ÓÐÖ¤±ê×¼ÑùÆ·	611	°Í²¼ÑÇÐÂ¼¸ÄÚÑÇ	10	Ò»°ãÃ³Ò×	3049	Ç§¿Ë	0	?	1,407,191
