# Supplementary material for: Research on optimization of emergency supplies customs clearance strategy from the perspective of public health security based on Chinese trade data
Source: Front Public Health. 2025 Jan 24;13:1520705. doi: 10.3389/fpubh.2025.1520705 (PMC11802811; doi:10.3389/fpubh.2025.1520705)
Supplement: Supplementary file 2 [file Data_Sheet_2.ZIP › Paper Code-Part2/2-Export/2021/2021∩╝ê1-12∩╝ë-Θó¥μ╕⌐μ₧¬-σç║σÅú.csv]

202101	90251990	Î´ÁÐÃûÎÂ¶È¼Æ¼°¸ßÎÂ¼Æ£¬Î´ÓëÆäËûÒÇÆ÷×éºÏ	101	°¢¸»º¹	10	Ò»°ãÃ³Ò×	50	¸ö	6	Ç§¿Ë	2,287
202101	90251990	Î´ÁÐÃûÎÂ¶È¼Æ¼°¸ßÎÂ¼Æ£¬Î´ÓëÆäËûÒÇÆ÷×éºÏ	102	°ÍÁÖ	10	Ò»°ãÃ³Ò×	2050	¸ö	103	Ç§¿Ë	26,996
202101	90251990	Î´ÁÐÃûÎÂ¶È¼Æ¼°¸ßÎÂ¼Æ£¬Î´ÓëÆäËûÒÇÆ÷×éºÏ	103	ÃÏ¼ÓÀ­¹ú	10	Ò»°ãÃ³Ò×	29249	¸ö	973	Ç§¿Ë	64,337
202101	90251990	Î´ÁÐÃûÎÂ¶È¼Æ¼°¸ßÎÂ¼Æ£¬Î´ÓëÆäËûÒÇÆ÷×éºÏ	106	Ãåµé	10	Ò»°ãÃ³Ò×	10890	¸ö	884	Ç§¿Ë	183,229
202101	90251990	Î´ÁÐÃûÎÂ¶È¼Æ¼°¸ßÎÂ¼Æ£¬Î´ÓëÆäËûÒÇÆ÷×éºÏ	107	¼íÆÒÕ¯	10	Ò»°ãÃ³Ò×	35096	¸ö	1802	Ç§¿Ë	324,354
202101	90251990	Î´ÁÐÃûÎÂ¶È¼Æ¼°¸ßÎÂ¼Æ£¬Î´ÓëÆäËûÒÇÆ÷×éºÏ	108	ÈûÆÖÂ·Ë¹	10	Ò»°ãÃ³Ò×	3108	¸ö	218	Ç§¿Ë	111,827
202101	90251990	Î´ÁÐÃûÎÂ¶È¼Æ¼°¸ßÎÂ¼Æ£¬Î´ÓëÆäËûÒÇÆ÷×éºÏ	110	ÖÐ¹úÏã¸Û	10	Ò»°ãÃ³Ò×	2352123	¸ö	69925	Ç§¿Ë	18,173,658
202101	90251990	Î´ÁÐÃûÎÂ¶È¼Æ¼°¸ßÎÂ¼Æ£¬Î´ÓëÆäËûÒÇÆ÷×éºÏ	111	Ó¡¶È	10	Ò»°ãÃ³Ò×	1165543	¸ö	50101	Ç§¿Ë	13,223,554
202101	90251990	Î´ÁÐÃûÎÂ¶È¼Æ¼°¸ßÎÂ¼Æ£¬Î´ÓëÆäËûÒÇÆ÷×éºÏ	112	Ó¡¶ÈÄáÎ÷ÑÇ	10	Ò»°ãÃ³Ò×	1145350	¸ö	12348	Ç§¿Ë	7,116,619
202101	90251990	Î´ÁÐÃûÎÂ¶È¼Æ¼°¸ßÎÂ¼Æ£¬Î´ÓëÆäËûÒÇÆ÷×éºÏ	113	ÒÁÀÊ	10	Ò»°ãÃ³Ò×	37348	¸ö	1520	Ç§¿Ë	921,620
202101	90251990	Î´ÁÐÃûÎÂ¶È¼Æ¼°¸ßÎÂ¼Æ£¬Î´ÓëÆäËûÒÇÆ÷×éºÏ	114	ÒÁÀ­¿Ë	10	Ò»°ãÃ³Ò×	22840	¸ö	473	Ç§¿Ë	43,789
202101	90251990	Î´ÁÐÃûÎÂ¶È¼Æ¼°¸ßÎÂ¼Æ£¬Î´ÓëÆäËûÒÇÆ÷×éºÏ	115	ÒÔÉ«ÁÐ	10	Ò»°ãÃ³Ò×	313581	¸ö	9021	Ç§¿Ë	2,595,194
202101	90251990	Î´ÁÐÃûÎÂ¶È¼Æ¼°¸ßÎÂ¼Æ£¬Î´ÓëÆäËûÒÇÆ÷×éºÏ	116	ÈÕ±¾	10	Ò»°ãÃ³Ò×	839944	¸ö	67743	Ç§¿Ë	25,530,333
202101	90251990	Î´ÁÐÃûÎÂ¶È¼Æ¼°¸ßÎÂ¼Æ£¬Î´ÓëÆäËûÒÇÆ÷×éºÏ	117	Ô¼µ©	10	Ò»°ãÃ³Ò×	374	¸ö	44	Ç§¿Ë	24,589
202101	90251990	Î´ÁÐÃûÎÂ¶È¼Æ¼°¸ßÎÂ¼Æ£¬Î´ÓëÆäËûÒÇÆ÷×éºÏ	118	¿ÆÍþÌØ	10	Ò»°ãÃ³Ò×	4412	¸ö	273	Ç§¿Ë	79,666
202101	90251990	Î´ÁÐÃûÎÂ¶È¼Æ¼°¸ßÎÂ¼Æ£¬Î´ÓëÆäËûÒÇÆ÷×éºÏ	120	Àè°ÍÄÛ	10	Ò»°ãÃ³Ò×	20368	¸ö	1373	Ç§¿Ë	326,396
202101	90251990	Î´ÁÐÃûÎÂ¶È¼Æ¼°¸ßÎÂ¼Æ£¬Î´ÓëÆäËûÒÇÆ÷×éºÏ	121	ÖÐ¹ú°ÄÃÅ	10	Ò»°ãÃ³Ò×	2	¸ö	11	Ç§¿Ë	35,400
202101	90251990	Î´ÁÐÃûÎÂ¶È¼Æ¼°¸ßÎÂ¼Æ£¬Î´ÓëÆäËûÒÇÆ÷×éºÏ	122	ÂíÀ´Î÷ÑÇ	10	Ò»°ãÃ³Ò×	241912	¸ö	10692	Ç§¿Ë	4,052,455
202101	90251990	Î´ÁÐÃûÎÂ¶È¼Æ¼°¸ßÎÂ¼Æ£¬Î´ÓëÆäËûÒÇÆ÷×éºÏ	123	Âí¶û´ú·ò	10	Ò»°ãÃ³Ò×	79	¸ö	15	Ç§¿Ë	6,183
202101	90251990	Î´ÁÐÃûÎÂ¶È¼Æ¼°¸ßÎÂ¼Æ£¬Î´ÓëÆäËûÒÇÆ÷×éºÏ	124	ÃÉ¹Å	10	Ò»°ãÃ³Ò×	1978	¸ö	283	Ç§¿Ë	107,402
202101	90251990	Î´ÁÐÃûÎÂ¶È¼Æ¼°¸ßÎÂ¼Æ£¬Î´ÓëÆäËûÒÇÆ÷×éºÏ	125	Äá²´¶ûÁª°îÃñÖ÷¹²ºÍ¹ú	10	Ò»°ãÃ³Ò×	560	¸ö	84	Ç§¿Ë	61,957
202101	90251990	Î´ÁÐÃûÎÂ¶È¼Æ¼°¸ßÎÂ¼Æ£¬Î´ÓëÆäËûÒÇÆ÷×éºÏ	126	°¢Âü	10	Ò»°ãÃ³Ò×	3839	¸ö	537	Ç§¿Ë	90,350
202101	90251990	Î´ÁÐÃûÎÂ¶È¼Æ¼°¸ßÎÂ¼Æ£¬Î´ÓëÆäËûÒÇÆ÷×éºÏ	127	°Í»ùË¹Ì¹	10	Ò»°ãÃ³Ò×	37948	¸ö	3334	Ç§¿Ë	583,577
202101	90251990	Î´ÁÐÃûÎÂ¶È¼Æ¼°¸ßÎÂ¼Æ£¬Î´ÓëÆäËûÒÇÆ÷×éºÏ	129	·ÆÂÉ±ö	10	Ò»°ãÃ³Ò×	846462	¸ö	39758	Ç§¿Ë	5,113,174
202101	90251990	Î´ÁÐÃûÎÂ¶È¼Æ¼°¸ßÎÂ¼Æ£¬Î´ÓëÆäËûÒÇÆ÷×éºÏ	130	¿¨Ëþ¶û	10	Ò»°ãÃ³Ò×	2	¸ö	0	Ç§¿Ë	1,932
202101	90251990	Î´ÁÐÃûÎÂ¶È¼Æ¼°¸ßÎÂ¼Æ£¬Î´ÓëÆäËûÒÇÆ÷×éºÏ	131	É³ÌØ°¢À­²®	10	Ò»°ãÃ³Ò×	138696	¸ö	6075	Ç§¿Ë	1,143,685
202101	90251990	Î´ÁÐÃûÎÂ¶È¼Æ¼°¸ßÎÂ¼Æ£¬Î´ÓëÆäËûÒÇÆ÷×éºÏ	132	ÐÂ¼ÓÆÂ	10	Ò»°ãÃ³Ò×	173393	¸ö	1726	Ç§¿Ë	2,174,518
202101	90251990	Î´ÁÐÃûÎÂ¶È¼Æ¼°¸ßÎÂ¼Æ£¬Î´ÓëÆäËûÒÇÆ÷×éºÏ	133	º«¹ú	10	Ò»°ãÃ³Ò×	883396	¸ö	31509	Ç§¿Ë	9,713,773
202101	90251990	Î´ÁÐÃûÎÂ¶È¼Æ¼°¸ßÎÂ¼Æ£¬Î´ÓëÆäËûÒÇÆ÷×éºÏ	134	Ë¹ÀïÀ¼¿¨	10	Ò»°ãÃ³Ò×	1052	¸ö	96	Ç§¿Ë	27,517
202101	90251990	Î´ÁÐÃûÎÂ¶È¼Æ¼°¸ßÎÂ¼Æ£¬Î´ÓëÆäËûÒÇÆ÷×éºÏ	136	Ì©¹ú	10	Ò»°ãÃ³Ò×	1231174	¸ö	14967	Ç§¿Ë	5,624,052
202101	90251990	Î´ÁÐÃûÎÂ¶È¼Æ¼°¸ßÎÂ¼Æ£¬Î´ÓëÆäËûÒÇÆ÷×éºÏ	137	ÍÁ¶úÆä	10	Ò»°ãÃ³Ò×	557972	¸ö	26803	Ç§¿Ë	6,329,058
202101	90251990	Î´ÁÐÃûÎÂ¶È¼Æ¼°¸ßÎÂ¼Æ£¬Î´ÓëÆäËûÒÇÆ÷×éºÏ	138	°¢ÁªÇõ	10	Ò»°ãÃ³Ò×	115480	¸ö	4697	Ç§¿Ë	913,969
202101	90251990	Î´ÁÐÃûÎÂ¶È¼Æ¼°¸ßÎÂ¼Æ£¬Î´ÓëÆäËûÒÇÆ÷×éºÏ	139	Ò²ÃÅ	10	Ò»°ãÃ³Ò×	2097	¸ö	75	Ç§¿Ë	28,235
202101	90251990	Î´ÁÐÃûÎÂ¶È¼Æ¼°¸ßÎÂ¼Æ£¬Î´ÓëÆäËûÒÇÆ÷×éºÏ	141	Ô½ÄÏ	10	Ò»°ãÃ³Ò×	318490	¸ö	6267	Ç§¿Ë	1,883,349
202101	90251990	Î´ÁÐÃûÎÂ¶È¼Æ¼°¸ßÎÂ¼Æ£¬Î´ÓëÆäËûÒÇÆ÷×éºÏ	143	ÖÐ¹úÌ¨Íå	10	Ò»°ãÃ³Ò×	51303	¸ö	2454	Ç§¿Ë	633,805
202101	90251990	Î´ÁÐÃûÎÂ¶È¼Æ¼°¸ßÎÂ¼Æ£¬Î´ÓëÆäËûÒÇÆ÷×éºÏ	145	¹þÈø¿ËË¹Ì¹	10	Ò»°ãÃ³Ò×	42225	¸ö	1760	Ç§¿Ë	323,658
202101	90251990	Î´ÁÐÃûÎÂ¶È¼Æ¼°¸ßÎÂ¼Æ£¬Î´ÓëÆäËûÒÇÆ÷×éºÏ	146	¼ª¶û¼ªË¹Ë¹Ì¹	10	Ò»°ãÃ³Ò×	2071	¸ö	304	Ç§¿Ë	89,942
202101	90251990	Î´ÁÐÃûÎÂ¶È¼Æ¼°¸ßÎÂ¼Æ£¬Î´ÓëÆäËûÒÇÆ÷×éºÏ	149	ÎÚ×È±ð¿ËË¹Ì¹	10	Ò»°ãÃ³Ò×	134801	¸ö	4141	Ç§¿Ë	476,734
202101	90251990	Î´ÁÐÃûÎÂ¶È¼Æ¼°¸ßÎÂ¼Æ£¬Î´ÓëÆäËûÒÇÆ÷×éºÏ	201	°¢¶û¼°ÀûÑÇ	10	Ò»°ãÃ³Ò×	39020	¸ö	9075	Ç§¿Ë	1,274,545
202101	90251990	Î´ÁÐÃûÎÂ¶È¼Æ¼°¸ßÎÂ¼Æ£¬Î´ÓëÆäËûÒÇÆ÷×éºÏ	202	°²¸çÀ­	10	Ò»°ãÃ³Ò×	10000	¸ö	300	Ç§¿Ë	51,556
202101	90251990	Î´ÁÐÃûÎÂ¶È¼Æ¼°¸ßÎÂ¼Æ£¬Î´ÓëÆäËûÒÇÆ÷×éºÏ	204	²©´ÄÍßÄÉ	10	Ò»°ãÃ³Ò×	650	¸ö	56	Ç§¿Ë	16,993
202101	90251990	Î´ÁÐÃûÎÂ¶È¼Æ¼°¸ßÎÂ¼Æ£¬Î´ÓëÆäËûÒÇÆ÷×éºÏ	205	²¼Â¡µÏ	10	Ò»°ãÃ³Ò×	150	¸ö	27	Ç§¿Ë	12,744
202101	90251990	Î´ÁÐÃûÎÂ¶È¼Æ¼°¸ßÎÂ¼Æ£¬Î´ÓëÆäËûÒÇÆ÷×éºÏ	206	¿¦ÂóÂ¡	10	Ò»°ãÃ³Ò×	504	¸ö	20	Ç§¿Ë	2,532
202101	90251990	Î´ÁÐÃûÎÂ¶È¼Æ¼°¸ßÎÂ¼Æ£¬Î´ÓëÆäËûÒÇÆ÷×éºÏ	213	¸Õ¹û(²¼)	10	Ò»°ãÃ³Ò×	60	¸ö	189	Ç§¿Ë	39,494
202101	90251990	Î´ÁÐÃûÎÂ¶È¼Æ¼°¸ßÎÂ¼Æ£¬Î´ÓëÆäËûÒÇÆ÷×éºÏ	215	°£¼°	10	Ò»°ãÃ³Ò×	399945	¸ö	14262	Ç§¿Ë	2,330,837
202101	90251990	Î´ÁÐÃûÎÂ¶È¼Æ¼°¸ßÎÂ¼Æ£¬Î´ÓëÆäËûÒÇÆ÷×éºÏ	217	°£Èû¶í±ÈÑÇ	10	Ò»°ãÃ³Ò×	1000	¸ö	120	Ç§¿Ë	16,303
202101	90251990	Î´ÁÐÃûÎÂ¶È¼Æ¼°¸ßÎÂ¼Æ£¬Î´ÓëÆäËûÒÇÆ÷×éºÏ	219	¸Ô±ÈÑÇ	11	¹ú¼Ò¼ä¡¢¹ú¼Ê×éÖ¯ÎÞ³¥Ô®ÖúºÍÔùËÍµÄÎï×Ê	15	¸ö	8	Ç§¿Ë	7,624
202101	90251990	Î´ÁÐÃûÎÂ¶È¼Æ¼°¸ßÎÂ¼Æ£¬Î´ÓëÆäËûÒÇÆ÷×éºÏ	220	¼ÓÄÉ	10	Ò»°ãÃ³Ò×	127	¸ö	115	Ç§¿Ë	25,381
202101	90251990	Î´ÁÐÃûÎÂ¶È¼Æ¼°¸ßÎÂ¼Æ£¬Î´ÓëÆäËûÒÇÆ÷×éºÏ	221	¼¸ÄÚÑÇ	10	Ò»°ãÃ³Ò×	4	¸ö	2	Ç§¿Ë	744
202101	90251990	Î´ÁÐÃûÎÂ¶È¼Æ¼°¸ßÎÂ¼Æ£¬Î´ÓëÆäËûÒÇÆ÷×éºÏ	223	¿ÆÌØµÏÍß	10	Ò»°ãÃ³Ò×	81477	¸ö	2840	Ç§¿Ë	811,527
202101	90251990	Î´ÁÐÃûÎÂ¶È¼Æ¼°¸ßÎÂ¼Æ£¬Î´ÓëÆäËûÒÇÆ÷×éºÏ	224	¿ÏÄáÑÇ	10	Ò»°ãÃ³Ò×	20681	¸ö	825	Ç§¿Ë	124,777
202101	90251990	Î´ÁÐÃûÎÂ¶È¼Æ¼°¸ßÎÂ¼Æ£¬Î´ÓëÆäËûÒÇÆ÷×éºÏ	227	Âí´ï¼ÓË¹¼Ó	10	Ò»°ãÃ³Ò×	20	¸ö	6	Ç§¿Ë	778
202101	90251990	Î´ÁÐÃûÎÂ¶È¼Æ¼°¸ßÎÂ¼Æ£¬Î´ÓëÆäËûÒÇÆ÷×éºÏ	228	ÂíÀ­Î¬	10	Ò»°ãÃ³Ò×	300	¸ö	50	Ç§¿Ë	13,332
202101	90251990	Î´ÁÐÃûÎÂ¶È¼Æ¼°¸ßÎÂ¼Æ£¬Î´ÓëÆäËûÒÇÆ÷×éºÏ	231	Ã«ÀïÇóË¹	10	Ò»°ãÃ³Ò×	11490	¸ö	861	Ç§¿Ë	140,714
202101	90251990	Î´ÁÐÃûÎÂ¶È¼Æ¼°¸ßÎÂ¼Æ£¬Î´ÓëÆäËûÒÇÆ÷×éºÏ	232	Ä¦Âå¸ç	10	Ò»°ãÃ³Ò×	222543	¸ö	3457	Ç§¿Ë	1,519,600
202101	90251990	Î´ÁÐÃûÎÂ¶È¼Æ¼°¸ßÎÂ¼Æ£¬Î´ÓëÆäËûÒÇÆ÷×éºÏ	233	ÄªÉ£±È¿Ë	10	Ò»°ãÃ³Ò×	1559	¸ö	264	Ç§¿Ë	109,251
202101	90251990	Î´ÁÐÃûÎÂ¶È¼Æ¼°¸ßÎÂ¼Æ£¬Î´ÓëÆäËûÒÇÆ÷×éºÏ	236	ÄáÈÕÀûÑÇ	10	Ò»°ãÃ³Ò×	32393	¸ö	1498	Ç§¿Ë	173,502
202101	90251990	Î´ÁÐÃûÎÂ¶È¼Æ¼°¸ßÎÂ¼Æ£¬Î´ÓëÆäËûÒÇÆ÷×éºÏ	238	Â¬Íú´ï	10	Ò»°ãÃ³Ò×	5220	¸ö	498	Ç§¿Ë	124,764
202101	90251990	Î´ÁÐÃûÎÂ¶È¼Æ¼°¸ßÎÂ¼Æ£¬Î´ÓëÆäËûÒÇÆ÷×éºÏ	240	ÈûÄÚ¼Ó¶û	10	Ò»°ãÃ³Ò×	52808	¸ö	1314	Ç§¿Ë	363,972
202101	90251990	Î´ÁÐÃûÎÂ¶È¼Æ¼°¸ßÎÂ¼Æ£¬Î´ÓëÆäËûÒÇÆ÷×éºÏ	241	ÈûÉà¶û	10	Ò»°ãÃ³Ò×	150	¸ö	24	Ç§¿Ë	5,882
202101	90251990	Î´ÁÐÃûÎÂ¶È¼Æ¼°¸ßÎÂ¼Æ£¬Î´ÓëÆäËûÒÇÆ÷×éºÏ	241	ÈûÉà¶û	11	¹ú¼Ò¼ä¡¢¹ú¼Ê×éÖ¯ÎÞ³¥Ô®ÖúºÍÔùËÍµÄÎï×Ê	3	¸ö	1	Ç§¿Ë	1,524
202101	90251990	Î´ÁÐÃûÎÂ¶È¼Æ¼°¸ßÎÂ¼Æ£¬Î´ÓëÆäËûÒÇÆ÷×éºÏ	244	ÄÏ·Ç	10	Ò»°ãÃ³Ò×	63142	¸ö	5985	Ç§¿Ë	2,140,364
202101	90251990	Î´ÁÐÃûÎÂ¶È¼Æ¼°¸ßÎÂ¼Æ£¬Î´ÓëÆäËûÒÇÆ÷×éºÏ	247	Ì¹É£ÄáÑÇ	10	Ò»°ãÃ³Ò×	6100	¸ö	187	Ç§¿Ë	38,872
202101	90251990	Î´ÁÐÃûÎÂ¶È¼Æ¼°¸ßÎÂ¼Æ£¬Î´ÓëÆäËûÒÇÆ÷×éºÏ	249	Í»ÄáË¹	10	Ò»°ãÃ³Ò×	95450	¸ö	3105	Ç§¿Ë	430,922
202101	90251990	Î´ÁÐÃûÎÂ¶È¼Æ¼°¸ßÎÂ¼Æ£¬Î´ÓëÆäËûÒÇÆ÷×éºÏ	250	ÎÚ¸É´ï	10	Ò»°ãÃ³Ò×	5580	¸ö	395	Ç§¿Ë	186,346
202101	90251990	Î´ÁÐÃûÎÂ¶È¼Æ¼°¸ßÎÂ¼Æ£¬Î´ÓëÆäËûÒÇÆ÷×éºÏ	252	¸Õ¹û(½ð)	10	Ò»°ãÃ³Ò×	22	¸ö	25	Ç§¿Ë	43,197
202101	90251990	Î´ÁÐÃûÎÂ¶È¼Æ¼°¸ßÎÂ¼Æ£¬Î´ÓëÆäËûÒÇÆ÷×éºÏ	253	ÔÞ±ÈÑÇ	10	Ò»°ãÃ³Ò×	14	¸ö	9	Ç§¿Ë	20,097
202101	90251990	Î´ÁÐÃûÎÂ¶È¼Æ¼°¸ßÎÂ¼Æ£¬Î´ÓëÆäËûÒÇÆ÷×éºÏ	254	½ò°Í²¼Î¤	10	Ò»°ãÃ³Ò×	4320	¸ö	705	Ç§¿Ë	77,332
202101	90251990	Î´ÁÐÃûÎÂ¶È¼Æ¼°¸ßÎÂ¼Æ£¬Î´ÓëÆäËûÒÇÆ÷×éºÏ	260	ÄÏËÕµ¤¹²ºÍ¹ú	10	Ò»°ãÃ³Ò×	550	¸ö	51	Ç§¿Ë	31,018
202101	90251990	Î´ÁÐÃûÎÂ¶È¼Æ¼°¸ßÎÂ¼Æ£¬Î´ÓëÆäËûÒÇÆ÷×éºÏ	301	±ÈÀûÊ±	10	Ò»°ãÃ³Ò×	273219	¸ö	19454	Ç§¿Ë	9,518,432
202101	90251990	Î´ÁÐÃûÎÂ¶È¼Æ¼°¸ßÎÂ¼Æ£¬Î´ÓëÆäËûÒÇÆ÷×éºÏ	302	µ¤Âó	10	Ò»°ãÃ³Ò×	52940	¸ö	3987	Ç§¿Ë	1,301,919
202101	90251990	Î´ÁÐÃûÎÂ¶È¼Æ¼°¸ßÎÂ¼Æ£¬Î´ÓëÆäËûÒÇÆ÷×éºÏ	303	Ó¢¹ú	10	Ò»°ãÃ³Ò×	1000236	¸ö	94964	Ç§¿Ë	29,626,593
202101	90251990	Î´ÁÐÃûÎÂ¶È¼Æ¼°¸ßÎÂ¼Æ£¬Î´ÓëÆäËûÒÇÆ÷×éºÏ	304	µÂ¹ú	10	Ò»°ãÃ³Ò×	3964763	¸ö	239835	Ç§¿Ë	58,815,675
202101	90251990	Î´ÁÐÃûÎÂ¶È¼Æ¼°¸ßÎÂ¼Æ£¬Î´ÓëÆäËûÒÇÆ÷×éºÏ	305	·¨¹ú	10	Ò»°ãÃ³Ò×	1722421	¸ö	114711	Ç§¿Ë	25,056,051
202101	90251990	Î´ÁÐÃûÎÂ¶È¼Æ¼°¸ßÎÂ¼Æ£¬Î´ÓëÆäËûÒÇÆ÷×éºÏ	306	°®¶ûÀ¼	10	Ò»°ãÃ³Ò×	106586	¸ö	9183	Ç§¿Ë	1,859,185
202101	90251990	Î´ÁÐÃûÎÂ¶È¼Æ¼°¸ßÎÂ¼Æ£¬Î´ÓëÆäËûÒÇÆ÷×éºÏ	307	Òâ´óÀû	10	Ò»°ãÃ³Ò×	1317228	¸ö	65805	Ç§¿Ë	16,844,168
202101	90251990	Î´ÁÐÃûÎÂ¶È¼Æ¼°¸ßÎÂ¼Æ£¬Î´ÓëÆäËûÒÇÆ÷×éºÏ	309	ºÉÀ¼	10	Ò»°ãÃ³Ò×	164231	¸ö	13793	Ç§¿Ë	2,808,992
202101	90251990	Î´ÁÐÃûÎÂ¶È¼Æ¼°¸ßÎÂ¼Æ£¬Î´ÓëÆäËûÒÇÆ÷×éºÏ	310	Ï£À°	10	Ò»°ãÃ³Ò×	156450	¸ö	9479	Ç§¿Ë	1,810,147
202101	90251990	Î´ÁÐÃûÎÂ¶È¼Æ¼°¸ßÎÂ¼Æ£¬Î´ÓëÆäËûÒÇÆ÷×éºÏ	311	ÆÏÌÑÑÀ	10	Ò»°ãÃ³Ò×	86758	¸ö	2305	Ç§¿Ë	978,053
202101	90251990	Î´ÁÐÃûÎÂ¶È¼Æ¼°¸ßÎÂ¼Æ£¬Î´ÓëÆäËûÒÇÆ÷×éºÏ	312	Î÷°àÑÀ	10	Ò»°ãÃ³Ò×	392274	¸ö	22635	Ç§¿Ë	5,618,705
202101	90251990	Î´ÁÐÃûÎÂ¶È¼Æ¼°¸ßÎÂ¼Æ£¬Î´ÓëÆäËûÒÇÆ÷×éºÏ	313	°¢¶û°ÍÄáÑÇ	10	Ò»°ãÃ³Ò×	7300	¸ö	293	Ç§¿Ë	83,000
202101	90251990	Î´ÁÐÃûÎÂ¶È¼Æ¼°¸ßÎÂ¼Æ£¬Î´ÓëÆäËûÒÇÆ÷×éºÏ	315	°ÂµØÀû	10	Ò»°ãÃ³Ò×	48248	¸ö	13301	Ç§¿Ë	3,090,798
202101	90251990	Î´ÁÐÃûÎÂ¶È¼Æ¼°¸ßÎÂ¼Æ£¬Î´ÓëÆäËûÒÇÆ÷×éºÏ	316	±£¼ÓÀûÑÇ	10	Ò»°ãÃ³Ò×	66858	¸ö	2862	Ç§¿Ë	714,888
202101	90251990	Î´ÁÐÃûÎÂ¶È¼Æ¼°¸ßÎÂ¼Æ£¬Î´ÓëÆäËûÒÇÆ÷×éºÏ	318	·ÒÀ¼	10	Ò»°ãÃ³Ò×	26851	¸ö	4884	Ç§¿Ë	823,737
202101	90251990	Î´ÁÐÃûÎÂ¶È¼Æ¼°¸ßÎÂ¼Æ£¬Î´ÓëÆäËûÒÇÆ÷×éºÏ	321	ÐÙÑÀÀû	10	Ò»°ãÃ³Ò×	219014	¸ö	7359	Ç§¿Ë	1,409,889
202101	90251990	Î´ÁÐÃûÎÂ¶È¼Æ¼°¸ßÎÂ¼Æ£¬Î´ÓëÆäËûÒÇÆ÷×éºÏ	324	Âí¶úËû	10	Ò»°ãÃ³Ò×	98	¸ö	29	Ç§¿Ë	13,071
202101	90251990	Î´ÁÐÃûÎÂ¶È¼Æ¼°¸ßÎÂ¼Æ£¬Î´ÓëÆäËûÒÇÆ÷×éºÏ	326	Å²Íþ	10	Ò»°ãÃ³Ò×	7780	¸ö	1107	Ç§¿Ë	225,068
202101	90251990	Î´ÁÐÃûÎÂ¶È¼Æ¼°¸ßÎÂ¼Æ£¬Î´ÓëÆäËûÒÇÆ÷×éºÏ	327	²¨À¼	10	Ò»°ãÃ³Ò×	1142959	¸ö	49292	Ç§¿Ë	10,742,893
202101	90251990	Î´ÁÐÃûÎÂ¶È¼Æ¼°¸ßÎÂ¼Æ£¬Î´ÓëÆäËûÒÇÆ÷×éºÏ	328	ÂÞÂíÄáÑÇ	10	Ò»°ãÃ³Ò×	45580	¸ö	1800	Ç§¿Ë	392,450
202101	90251990	Î´ÁÐÃûÎÂ¶È¼Æ¼°¸ßÎÂ¼Æ£¬Î´ÓëÆäËûÒÇÆ÷×éºÏ	330	Èðµä	10	Ò»°ãÃ³Ò×	72047	¸ö	6774	Ç§¿Ë	1,655,024
202101	90251990	Î´ÁÐÃûÎÂ¶È¼Æ¼°¸ßÎÂ¼Æ£¬Î´ÓëÆäËûÒÇÆ÷×éºÏ	331	ÈðÊ¿	10	Ò»°ãÃ³Ò×	167499	¸ö	7935	Ç§¿Ë	1,522,480
202101	90251990	Î´ÁÐÃûÎÂ¶È¼Æ¼°¸ßÎÂ¼Æ£¬Î´ÓëÆäËûÒÇÆ÷×éºÏ	334	°®É³ÄáÑÇ	10	Ò»°ãÃ³Ò×	30776	¸ö	663	Ç§¿Ë	243,563
202101	90251990	Î´ÁÐÃûÎÂ¶È¼Æ¼°¸ßÎÂ¼Æ£¬Î´ÓëÆäËûÒÇÆ÷×éºÏ	335	À­ÍÑÎ¬ÑÇ	10	Ò»°ãÃ³Ò×	40	¸ö	5	Ç§¿Ë	1,849
202101	90251990	Î´ÁÐÃûÎÂ¶È¼Æ¼°¸ßÎÂ¼Æ£¬Î´ÓëÆäËûÒÇÆ÷×éºÏ	336	Á¢ÌÕÍð	10	Ò»°ãÃ³Ò×	9337	¸ö	2148	Ç§¿Ë	682,278
202101	90251990	Î´ÁÐÃûÎÂ¶È¼Æ¼°¸ßÎÂ¼Æ£¬Î´ÓëÆäËûÒÇÆ÷×éºÏ	337	¸ñÂ³¼ªÑÇ	10	Ò»°ãÃ³Ò×	19207	¸ö	1979	Ç§¿Ë	306,654
202101	90251990	Î´ÁÐÃûÎÂ¶È¼Æ¼°¸ßÎÂ¼Æ£¬Î´ÓëÆäËûÒÇÆ÷×éºÏ	338	ÑÇÃÀÄáÑÇ	10	Ò»°ãÃ³Ò×	4	¸ö	1	Ç§¿Ë	79
202101	90251990	Î´ÁÐÃûÎÂ¶È¼Æ¼°¸ßÎÂ¼Æ£¬Î´ÓëÆäËûÒÇÆ÷×éºÏ	339	°¢Èû°Ý½®	10	Ò»°ãÃ³Ò×	5408	¸ö	229	Ç§¿Ë	45,177
202101	90251990	Î´ÁÐÃûÎÂ¶È¼Æ¼°¸ßÎÂ¼Æ£¬Î´ÓëÆäËûÒÇÆ÷×éºÏ	340	°×¶íÂÞË¹	10	Ò»°ãÃ³Ò×	3115	¸ö	372	Ç§¿Ë	23,881
202101	90251990	Î´ÁÐÃûÎÂ¶È¼Æ¼°¸ßÎÂ¼Æ£¬Î´ÓëÆäËûÒÇÆ÷×éºÏ	343	Ä¦¶û¶àÍß	10	Ò»°ãÃ³Ò×	9840	¸ö	410	Ç§¿Ë	63,116
202101	90251990	Î´ÁÐÃûÎÂ¶È¼Æ¼°¸ßÎÂ¼Æ£¬Î´ÓëÆäËûÒÇÆ÷×éºÏ	344	¶íÂÞË¹Áª°î	10	Ò»°ãÃ³Ò×	1178765	¸ö	65255	Ç§¿Ë	15,087,534
202101	90251990	Î´ÁÐÃûÎÂ¶È¼Æ¼°¸ßÎÂ¼Æ£¬Î´ÓëÆäËûÒÇÆ÷×éºÏ	347	ÎÚ¿ËÀ¼	10	Ò»°ãÃ³Ò×	177797	¸ö	7352	Ç§¿Ë	1,211,668
202101	90251990	Î´ÁÐÃûÎÂ¶È¼Æ¼°¸ßÎÂ¼Æ£¬Î´ÓëÆäËûÒÇÆ÷×éºÏ	350	Ë¹ÂåÎÄÄáÑÇ	10	Ò»°ãÃ³Ò×	5266	¸ö	332	Ç§¿Ë	87,325
202101	90251990	Î´ÁÐÃûÎÂ¶È¼Æ¼°¸ßÎÂ¼Æ£¬Î´ÓëÆäËûÒÇÆ÷×éºÏ	351	¿ËÂÞµØÑÇ	10	Ò»°ãÃ³Ò×	13906	¸ö	2033	Ç§¿Ë	1,064,318
202101	90251990	Î´ÁÐÃûÎÂ¶È¼Æ¼°¸ßÎÂ¼Æ£¬Î´ÓëÆäËûÒÇÆ÷×éºÏ	352	½Ý¿Ë	10	Ò»°ãÃ³Ò×	77336	¸ö	8497	Ç§¿Ë	1,388,419
202101	90251990	Î´ÁÐÃûÎÂ¶È¼Æ¼°¸ßÎÂ¼Æ£¬Î´ÓëÆäËûÒÇÆ÷×éºÏ	353	Ë¹Âå·¥¿Ë	10	Ò»°ãÃ³Ò×	1876	¸ö	247	Ç§¿Ë	41,109
202101	90251990	Î´ÁÐÃûÎÂ¶È¼Æ¼°¸ßÎÂ¼Æ£¬Î´ÓëÆäËûÒÇÆ÷×éºÏ	355	²¨ºÚ	10	Ò»°ãÃ³Ò×	5000	¸ö	162	Ç§¿Ë	33,658
202101	90251990	Î´ÁÐÃûÎÂ¶È¼Æ¼°¸ßÎÂ¼Æ£¬Î´ÓëÆäËûÒÇÆ÷×éºÏ	358	Èû¶ûÎ¬ÑÇ	10	Ò»°ãÃ³Ò×	10816	¸ö	519	Ç§¿Ë	98,071
202101	90251990	Î´ÁÐÃûÎÂ¶È¼Æ¼°¸ßÎÂ¼Æ£¬Î´ÓëÆäËûÒÇÆ÷×éºÏ	402	°¢¸ùÍ¢	10	Ò»°ãÃ³Ò×	150715	¸ö	8042	Ç§¿Ë	1,936,674
202101	90251990	Î´ÁÐÃûÎÂ¶È¼Æ¼°¸ßÎÂ¼Æ£¬Î´ÓëÆäËûÒÇÆ÷×éºÏ	408	¶àÃñ×å²£ÀûÎ¬ÑÇ¹ú	10	Ò»°ãÃ³Ò×	274	¸ö	28	Ç§¿Ë	18,572
202101	90251990	Î´ÁÐÃûÎÂ¶È¼Æ¼°¸ßÎÂ¼Æ£¬Î´ÓëÆäËûÒÇÆ÷×éºÏ	410	°ÍÎ÷	10	Ò»°ãÃ³Ò×	2981745	¸ö	104383	Ç§¿Ë	16,920,553
202101	90251990	Î´ÁÐÃûÎÂ¶È¼Æ¼°¸ßÎÂ¼Æ£¬Î´ÓëÆäËûÒÇÆ÷×éºÏ	412	ÖÇÀû	10	Ò»°ãÃ³Ò×	362961	¸ö	18766	Ç§¿Ë	3,363,546
202101	90251990	Î´ÁÐÃûÎÂ¶È¼Æ¼°¸ßÎÂ¼Æ£¬Î´ÓëÆäËûÒÇÆ÷×éºÏ	413	¸çÂ×±ÈÑÇ	10	Ò»°ãÃ³Ò×	56518	¸ö	2271	Ç§¿Ë	446,910
202101	90251990	Î´ÁÐÃûÎÂ¶È¼Æ¼°¸ßÎÂ¼Æ£¬Î´ÓëÆäËûÒÇÆ÷×éºÏ	415	¸çË¹´ïÀè¼Ó	10	Ò»°ãÃ³Ò×	232	¸ö	42	Ç§¿Ë	16,782
202101	90251990	Î´ÁÐÃûÎÂ¶È¼Æ¼°¸ßÎÂ¼Æ£¬Î´ÓëÆäËûÒÇÆ÷×éºÏ	418	¶àÃ×Äá¼Ó¹²ºÍ¹ú	10	Ò»°ãÃ³Ò×	4707	¸ö	133	Ç§¿Ë	20,971
202101	90251990	Î´ÁÐÃûÎÂ¶È¼Æ¼°¸ßÎÂ¼Æ£¬Î´ÓëÆäËûÒÇÆ÷×éºÏ	419	¶ò¹Ï¶à¶û	10	Ò»°ãÃ³Ò×	27917	¸ö	1009	Ç§¿Ë	222,836
202101	90251990	Î´ÁÐÃûÎÂ¶È¼Æ¼°¸ßÎÂ¼Æ£¬Î´ÓëÆäËûÒÇÆ÷×éºÏ	423	Î£µØÂíÀ­	10	Ò»°ãÃ³Ò×	281	¸ö	63	Ç§¿Ë	14,747
202101	90251990	Î´ÁÐÃûÎÂ¶È¼Æ¼°¸ßÎÂ¼Æ£¬Î´ÓëÆäËûÒÇÆ÷×éºÏ	426	ºé¶¼À­Ë¹	10	Ò»°ãÃ³Ò×	5016	¸ö	832	Ç§¿Ë	209,818
202101	90251990	Î´ÁÐÃûÎÂ¶È¼Æ¼°¸ßÎÂ¼Æ£¬Î´ÓëÆäËûÒÇÆ÷×éºÏ	429	Ä«Î÷¸ç	10	Ò»°ãÃ³Ò×	708901	¸ö	35129	Ç§¿Ë	5,127,155
202101	90251990	Î´ÁÐÃûÎÂ¶È¼Æ¼°¸ßÎÂ¼Æ£¬Î´ÓëÆäËûÒÇÆ÷×éºÏ	431	Äá¼ÓÀ­¹Ï	10	Ò»°ãÃ³Ò×	1	¸ö	1	Ç§¿Ë	7
202101	90251990	Î´ÁÐÃûÎÂ¶È¼Æ¼°¸ßÎÂ¼Æ£¬Î´ÓëÆäËûÒÇÆ÷×éºÏ	432	°ÍÄÃÂí	10	Ò»°ãÃ³Ò×	2513	¸ö	310	Ç§¿Ë	113,357
202101	90251990	Î´ÁÐÃûÎÂ¶È¼Æ¼°¸ßÎÂ¼Æ£¬Î´ÓëÆäËûÒÇÆ÷×éºÏ	433	°ÍÀ­¹ç	10	Ò»°ãÃ³Ò×	6525	¸ö	317	Ç§¿Ë	37,481
202101	90251990	Î´ÁÐÃûÎÂ¶È¼Æ¼°¸ßÎÂ¼Æ£¬Î´ÓëÆäËûÒÇÆ÷×éºÏ	434	ÃØÂ³	10	Ò»°ãÃ³Ò×	18181	¸ö	1626	Ç§¿Ë	447,196
202101	90251990	Î´ÁÐÃûÎÂ¶È¼Æ¼°¸ßÎÂ¼Æ£¬Î´ÓëÆäËûÒÇÆ÷×éºÏ	435	²¨¶àÀè¸÷	10	Ò»°ãÃ³Ò×	200	¸ö	20	Ç§¿Ë	5,882
202101	90251990	Î´ÁÐÃûÎÂ¶È¼Æ¼°¸ßÎÂ¼Æ£¬Î´ÓëÆäËûÒÇÆ÷×éºÏ	440	Èø¶ûÍß¶à	10	Ò»°ãÃ³Ò×	14256	¸ö	1923	Ç§¿Ë	481,443
202101	90251990	Î´ÁÐÃûÎÂ¶È¼Æ¼°¸ßÎÂ¼Æ£¬Î´ÓëÆäËûÒÇÆ÷×éºÏ	441	ËÕÀïÄÏ	11	¹ú¼Ò¼ä¡¢¹ú¼Ê×éÖ¯ÎÞ³¥Ô®ÖúºÍÔùËÍµÄÎï×Ê	2	¸ö	1	Ç§¿Ë	1,016
202101	90251990	Î´ÁÐÃûÎÂ¶È¼Æ¼°¸ßÎÂ¼Æ£¬Î´ÓëÆäËûÒÇÆ÷×éºÏ	442	ÌØÁ¢Äá´ïºÍ¶à°Í¸ç	10	Ò»°ãÃ³Ò×	61	¸ö	37	Ç§¿Ë	5,239
202101	90251990	Î´ÁÐÃûÎÂ¶È¼Æ¼°¸ßÎÂ¼Æ£¬Î´ÓëÆäËûÒÇÆ÷×éºÏ	444	ÎÚÀ­¹ç	10	Ò»°ãÃ³Ò×	62239	¸ö	2242	Ç§¿Ë	497,951
202101	90251990	Î´ÁÐÃûÎÂ¶È¼Æ¼°¸ßÎÂ¼Æ£¬Î´ÓëÆäËûÒÇÆ÷×éºÏ	445	Î¯ÄÚÈðÀ­	10	Ò»°ãÃ³Ò×	3600	¸ö	457	Ç§¿Ë	95,018
202101	90251990	Î´ÁÐÃûÎÂ¶È¼Æ¼°¸ßÎÂ¼Æ£¬Î´ÓëÆäËûÒÇÆ÷×éºÏ	501	¼ÓÄÃ´ó	10	Ò»°ãÃ³Ò×	528901	¸ö	36395	Ç§¿Ë	8,114,882
202101	90251990	Î´ÁÐÃûÎÂ¶È¼Æ¼°¸ßÎÂ¼Æ£¬Î´ÓëÆäËûÒÇÆ÷×éºÏ	502	ÃÀ¹ú	10	Ò»°ãÃ³Ò×	10444546	¸ö	764280	Ç§¿Ë	212,342,574
202101	90251990	Î´ÁÐÃûÎÂ¶È¼Æ¼°¸ßÎÂ¼Æ£¬Î´ÓëÆäËûÒÇÆ÷×éºÏ	601	°Ä´óÀûÑÇ	10	Ò»°ãÃ³Ò×	76821	¸ö	5819	Ç§¿Ë	1,557,198
202101	90251990	Î´ÁÐÃûÎÂ¶È¼Æ¼°¸ßÎÂ¼Æ£¬Î´ÓëÆäËûÒÇÆ÷×éºÏ	602	¿â¿ËÈºµº	10	Ò»°ãÃ³Ò×	50	¸ö	10	Ç§¿Ë	3,268
202101	90251990	Î´ÁÐÃûÎÂ¶È¼Æ¼°¸ßÎÂ¼Æ£¬Î´ÓëÆäËûÒÇÆ÷×éºÏ	603	ì³¼Ã	10	Ò»°ãÃ³Ò×	44	¸ö	9	Ç§¿Ë	2,876
202101	90251990	Î´ÁÐÃûÎÂ¶È¼Æ¼°¸ßÎÂ¼Æ£¬Î´ÓëÆäËûÒÇÆ÷×éºÏ	608	ÍßÅ¬°¢Í¼	10	Ò»°ãÃ³Ò×	4	¸ö	1	Ç§¿Ë	261
202101	90251990	Î´ÁÐÃûÎÂ¶È¼Æ¼°¸ßÎÂ¼Æ£¬Î´ÓëÆäËûÒÇÆ÷×éºÏ	609	ÐÂÎ÷À¼	10	Ò»°ãÃ³Ò×	112972	¸ö	1797	Ç§¿Ë	558,249
202101	90251990	Î´ÁÐÃûÎÂ¶È¼Æ¼°¸ßÎÂ¼Æ£¬Î´ÓëÆäËûÒÇÆ÷×éºÏ	611	°Í²¼ÑÇÐÂ¼¸ÄÚÑÇ	10	Ò»°ãÃ³Ò×	10	¸ö	2	Ç§¿Ë	492
202101	90251990	Î´ÁÐÃûÎÂ¶È¼Æ¼°¸ßÎÂ¼Æ£¬Î´ÓëÆäËûÒÇÆ÷×éºÏ	613	ËùÂÞÃÅÈºµº	10	Ò»°ãÃ³Ò×	4	¸ö	1	Ç§¿Ë	261
202101	90251990	Î´ÁÐÃûÎÂ¶È¼Æ¼°¸ßÎÂ¼Æ£¬Î´ÓëÆäËûÒÇÆ÷×éºÏ	614	ÌÀ¼Ó	10	Ò»°ãÃ³Ò×	8	¸ö	2	Ç§¿Ë	523
202101	90251990	Î´ÁÐÃûÎÂ¶È¼Æ¼°¸ßÎÂ¼Æ£¬Î´ÓëÆäËûÒÇÆ÷×éºÏ	617	ÈøÄ¦ÑÇ	10	Ò»°ãÃ³Ò×	4	¸ö	1	Ç§¿Ë	261
202101	90251990	Î´ÁÐÃûÎÂ¶È¼Æ¼°¸ßÎÂ¼Æ£¬Î´ÓëÆäËûÒÇÆ÷×éºÏ	618	»ùÀï°ÍË¹	11	¹ú¼Ò¼ä¡¢¹ú¼Ê×éÖ¯ÎÞ³¥Ô®ÖúºÍÔùËÍµÄÎï×Ê	10	¸ö	1	Ç§¿Ë	12
202101	90251990	Î´ÁÐÃûÎÂ¶È¼Æ¼°¸ßÎÂ¼Æ£¬Î´ÓëÆäËûÒÇÆ÷×éºÏ	622	ÅÁÀÍ	10	Ò»°ãÃ³Ò×	6	¸ö	1	Ç§¿Ë	392
202101	90251990	Î´ÁÐÃûÎÂ¶È¼Æ¼°¸ßÎÂ¼Æ£¬Î´ÓëÆäËûÒÇÆ÷×éºÏ	623	·¨Êô²¨ÀûÄáÎ÷ÑÇ	10	Ò»°ãÃ³Ò×	2	¸ö	0	Ç§¿Ë	367
202102	90251990	Î´ÁÐÃûÎÂ¶È¼Æ¼°¸ßÎÂ¼Æ£¬Î´ÓëÆäËûÒÇÆ÷×éºÏ	101	°¢¸»º¹	10	Ò»°ãÃ³Ò×	500	¸ö	80	Ç§¿Ë	16,000
202102	90251990	Î´ÁÐÃûÎÂ¶È¼Æ¼°¸ßÎÂ¼Æ£¬Î´ÓëÆäËûÒÇÆ÷×éºÏ	102	°ÍÁÖ	10	Ò»°ãÃ³Ò×	9	¸ö	6	Ç§¿Ë	12,026
202102	90251990	Î´ÁÐÃûÎÂ¶È¼Æ¼°¸ßÎÂ¼Æ£¬Î´ÓëÆäËûÒÇÆ÷×éºÏ	103	ÃÏ¼ÓÀ­¹ú	10	Ò»°ãÃ³Ò×	20023	¸ö	350	Ç§¿Ë	66,620
202102	90251990	Î´ÁÐÃûÎÂ¶È¼Æ¼°¸ßÎÂ¼Æ£¬Î´ÓëÆäËûÒÇÆ÷×éºÏ	106	Ãåµé	10	Ò»°ãÃ³Ò×	282	¸ö	254	Ç§¿Ë	31,460
202102	90251990	Î´ÁÐÃûÎÂ¶È¼Æ¼°¸ßÎÂ¼Æ£¬Î´ÓëÆäËûÒÇÆ÷×éºÏ	107	¼íÆÒÕ¯	10	Ò»°ãÃ³Ò×	2077	¸ö	176	Ç§¿Ë	102,650
202102	90251990	Î´ÁÐÃûÎÂ¶È¼Æ¼°¸ßÎÂ¼Æ£¬Î´ÓëÆäËûÒÇÆ÷×éºÏ	108	ÈûÆÖÂ·Ë¹	10	Ò»°ãÃ³Ò×	1551	¸ö	109	Ç§¿Ë	67,387
202102	90251990	Î´ÁÐÃûÎÂ¶È¼Æ¼°¸ßÎÂ¼Æ£¬Î´ÓëÆäËûÒÇÆ÷×éºÏ	110	ÖÐ¹úÏã¸Û	10	Ò»°ãÃ³Ò×	624255	¸ö	33576	Ç§¿Ë	7,247,850
202102	90251990	Î´ÁÐÃûÎÂ¶È¼Æ¼°¸ßÎÂ¼Æ£¬Î´ÓëÆäËûÒÇÆ÷×éºÏ	111	Ó¡¶È	10	Ò»°ãÃ³Ò×	496261	¸ö	24901	Ç§¿Ë	9,128,434
202102	90251990	Î´ÁÐÃûÎÂ¶È¼Æ¼°¸ßÎÂ¼Æ£¬Î´ÓëÆäËûÒÇÆ÷×éºÏ	112	Ó¡¶ÈÄáÎ÷ÑÇ	10	Ò»°ãÃ³Ò×	1157128	¸ö	16475	Ç§¿Ë	5,920,660
202102	90251990	Î´ÁÐÃûÎÂ¶È¼Æ¼°¸ßÎÂ¼Æ£¬Î´ÓëÆäËûÒÇÆ÷×éºÏ	113	ÒÁÀÊ	10	Ò»°ãÃ³Ò×	22289	¸ö	880	Ç§¿Ë	567,289
202102	90251990	Î´ÁÐÃûÎÂ¶È¼Æ¼°¸ßÎÂ¼Æ£¬Î´ÓëÆäËûÒÇÆ÷×éºÏ	114	ÒÁÀ­¿Ë	10	Ò»°ãÃ³Ò×	26	¸ö	5	Ç§¿Ë	1,584
202102	90251990	Î´ÁÐÃûÎÂ¶È¼Æ¼°¸ßÎÂ¼Æ£¬Î´ÓëÆäËûÒÇÆ÷×éºÏ	115	ÒÔÉ«ÁÐ	10	Ò»°ãÃ³Ò×	74131	¸ö	3397	Ç§¿Ë	559,651
202102	90251990	Î´ÁÐÃûÎÂ¶È¼Æ¼°¸ßÎÂ¼Æ£¬Î´ÓëÆäËûÒÇÆ÷×éºÏ	116	ÈÕ±¾	10	Ò»°ãÃ³Ò×	668059	¸ö	49369	Ç§¿Ë	18,702,948
202102	90251990	Î´ÁÐÃûÎÂ¶È¼Æ¼°¸ßÎÂ¼Æ£¬Î´ÓëÆäËûÒÇÆ÷×éºÏ	117	Ô¼µ©	10	Ò»°ãÃ³Ò×	16700	¸ö	922	Ç§¿Ë	190,688
202102	90251990	Î´ÁÐÃûÎÂ¶È¼Æ¼°¸ßÎÂ¼Æ£¬Î´ÓëÆäËûÒÇÆ÷×éºÏ	120	Àè°ÍÄÛ	10	Ò»°ãÃ³Ò×	2173	¸ö	194	Ç§¿Ë	37,948
202102	90251990	Î´ÁÐÃûÎÂ¶È¼Æ¼°¸ßÎÂ¼Æ£¬Î´ÓëÆäËûÒÇÆ÷×éºÏ	122	ÂíÀ´Î÷ÑÇ	10	Ò»°ãÃ³Ò×	172796	¸ö	6018	Ç§¿Ë	2,142,602
202102	90251990	Î´ÁÐÃûÎÂ¶È¼Æ¼°¸ßÎÂ¼Æ£¬Î´ÓëÆäËûÒÇÆ÷×éºÏ	123	Âí¶û´ú·ò	10	Ò»°ãÃ³Ò×	308	¸ö	44	Ç§¿Ë	12,228
202102	90251990	Î´ÁÐÃûÎÂ¶È¼Æ¼°¸ßÎÂ¼Æ£¬Î´ÓëÆäËûÒÇÆ÷×éºÏ	124	ÃÉ¹Å	10	Ò»°ãÃ³Ò×	2	¸ö	1	Ç§¿Ë	454
202102	90251990	Î´ÁÐÃûÎÂ¶È¼Æ¼°¸ßÎÂ¼Æ£¬Î´ÓëÆäËûÒÇÆ÷×éºÏ	125	Äá²´¶ûÁª°îÃñÖ÷¹²ºÍ¹ú	10	Ò»°ãÃ³Ò×	50107	¸ö	1232	Ç§¿Ë	146,062
202102	90251990	Î´ÁÐÃûÎÂ¶È¼Æ¼°¸ßÎÂ¼Æ£¬Î´ÓëÆäËûÒÇÆ÷×éºÏ	126	°¢Âü	10	Ò»°ãÃ³Ò×	152	¸ö	351	Ç§¿Ë	19,710
202102	90251990	Î´ÁÐÃûÎÂ¶È¼Æ¼°¸ßÎÂ¼Æ£¬Î´ÓëÆäËûÒÇÆ÷×éºÏ	127	°Í»ùË¹Ì¹	10	Ò»°ãÃ³Ò×	40081	¸ö	1847	Ç§¿Ë	339,948
202102	90251990	Î´ÁÐÃûÎÂ¶È¼Æ¼°¸ßÎÂ¼Æ£¬Î´ÓëÆäËûÒÇÆ÷×éºÏ	129	·ÆÂÉ±ö	10	Ò»°ãÃ³Ò×	137862	¸ö	8612	Ç§¿Ë	1,905,445
202102	90251990	Î´ÁÐÃûÎÂ¶È¼Æ¼°¸ßÎÂ¼Æ£¬Î´ÓëÆäËûÒÇÆ÷×éºÏ	130	¿¨Ëþ¶û	10	Ò»°ãÃ³Ò×	650	¸ö	34	Ç§¿Ë	6,186
202102	90251990	Î´ÁÐÃûÎÂ¶È¼Æ¼°¸ßÎÂ¼Æ£¬Î´ÓëÆäËûÒÇÆ÷×éºÏ	131	É³ÌØ°¢À­²®	10	Ò»°ãÃ³Ò×	42413	¸ö	7487	Ç§¿Ë	2,338,450
202102	90251990	Î´ÁÐÃûÎÂ¶È¼Æ¼°¸ßÎÂ¼Æ£¬Î´ÓëÆäËûÒÇÆ÷×éºÏ	132	ÐÂ¼ÓÆÂ	10	Ò»°ãÃ³Ò×	86607	¸ö	2337	Ç§¿Ë	1,149,847
202102	90251990	Î´ÁÐÃûÎÂ¶È¼Æ¼°¸ßÎÂ¼Æ£¬Î´ÓëÆäËûÒÇÆ÷×éºÏ	133	º«¹ú	10	Ò»°ãÃ³Ò×	335868	¸ö	18038	Ç§¿Ë	4,246,910
202102	90251990	Î´ÁÐÃûÎÂ¶È¼Æ¼°¸ßÎÂ¼Æ£¬Î´ÓëÆäËûÒÇÆ÷×éºÏ	134	Ë¹ÀïÀ¼¿¨	10	Ò»°ãÃ³Ò×	2802	¸ö	217	Ç§¿Ë	66,791
202102	90251990	Î´ÁÐÃûÎÂ¶È¼Æ¼°¸ßÎÂ¼Æ£¬Î´ÓëÆäËûÒÇÆ÷×éºÏ	136	Ì©¹ú	10	Ò»°ãÃ³Ò×	1264758	¸ö	11878	Ç§¿Ë	3,853,284
202102	90251990	Î´ÁÐÃûÎÂ¶È¼Æ¼°¸ßÎÂ¼Æ£¬Î´ÓëÆäËûÒÇÆ÷×éºÏ	137	ÍÁ¶úÆä	10	Ò»°ãÃ³Ò×	640969	¸ö	20247	Ç§¿Ë	3,824,989
202102	90251990	Î´ÁÐÃûÎÂ¶È¼Æ¼°¸ßÎÂ¼Æ£¬Î´ÓëÆäËûÒÇÆ÷×éºÏ	138	°¢ÁªÇõ	10	Ò»°ãÃ³Ò×	159281	¸ö	15131	Ç§¿Ë	3,396,134
202102	90251990	Î´ÁÐÃûÎÂ¶È¼Æ¼°¸ßÎÂ¼Æ£¬Î´ÓëÆäËûÒÇÆ÷×éºÏ	141	Ô½ÄÏ	10	Ò»°ãÃ³Ò×	140654	¸ö	5554	Ç§¿Ë	1,435,243
202102	90251990	Î´ÁÐÃûÎÂ¶È¼Æ¼°¸ßÎÂ¼Æ£¬Î´ÓëÆäËûÒÇÆ÷×éºÏ	143	ÖÐ¹úÌ¨Íå	10	Ò»°ãÃ³Ò×	9209	¸ö	1695	Ç§¿Ë	523,340
202102	90251990	Î´ÁÐÃûÎÂ¶È¼Æ¼°¸ßÎÂ¼Æ£¬Î´ÓëÆäËûÒÇÆ÷×éºÏ	145	¹þÈø¿ËË¹Ì¹	10	Ò»°ãÃ³Ò×	60106	¸ö	3171	Ç§¿Ë	539,335
202102	90251990	Î´ÁÐÃûÎÂ¶È¼Æ¼°¸ßÎÂ¼Æ£¬Î´ÓëÆäËûÒÇÆ÷×éºÏ	147	Ëþ¼ª¿ËË¹Ì¹	10	Ò»°ãÃ³Ò×	520	¸ö	85	Ç§¿Ë	33,040
202102	90251990	Î´ÁÐÃûÎÂ¶È¼Æ¼°¸ßÎÂ¼Æ£¬Î´ÓëÆäËûÒÇÆ÷×éºÏ	148	ÍÁ¿âÂüË¹Ì¹	10	Ò»°ãÃ³Ò×	10000	¸ö	1400	Ç§¿Ë	180,892
202102	90251990	Î´ÁÐÃûÎÂ¶È¼Æ¼°¸ßÎÂ¼Æ£¬Î´ÓëÆäËûÒÇÆ÷×éºÏ	149	ÎÚ×È±ð¿ËË¹Ì¹	10	Ò»°ãÃ³Ò×	36017	¸ö	1121	Ç§¿Ë	191,840
202102	90251990	Î´ÁÐÃûÎÂ¶È¼Æ¼°¸ßÎÂ¼Æ£¬Î´ÓëÆäËûÒÇÆ÷×éºÏ	201	°¢¶û¼°ÀûÑÇ	10	Ò»°ãÃ³Ò×	310973	¸ö	14021	Ç§¿Ë	2,743,876
202102	90251990	Î´ÁÐÃûÎÂ¶È¼Æ¼°¸ßÎÂ¼Æ£¬Î´ÓëÆäËûÒÇÆ÷×éºÏ	202	°²¸çÀ­	10	Ò»°ãÃ³Ò×	2000	¸ö	60	Ç§¿Ë	9,946
202102	90251990	Î´ÁÐÃûÎÂ¶È¼Æ¼°¸ßÎÂ¼Æ£¬Î´ÓëÆäËûÒÇÆ÷×éºÏ	203	±´Äþ	10	Ò»°ãÃ³Ò×	385	¸ö	82	Ç§¿Ë	26,810
202102	90251990	Î´ÁÐÃûÎÂ¶È¼Æ¼°¸ßÎÂ¼Æ£¬Î´ÓëÆäËûÒÇÆ÷×éºÏ	205	²¼Â¡µÏ	10	Ò»°ãÃ³Ò×	600	¸ö	98	Ç§¿Ë	51,045
202102	90251990	Î´ÁÐÃûÎÂ¶È¼Æ¼°¸ßÎÂ¼Æ£¬Î´ÓëÆäËûÒÇÆ÷×éºÏ	209	ÖÐ·Ç	10	Ò»°ãÃ³Ò×	440	¸ö	15	Ç§¿Ë	10,952
202102	90251990	Î´ÁÐÃûÎÂ¶È¼Æ¼°¸ßÎÂ¼Æ£¬Î´ÓëÆäËûÒÇÆ÷×éºÏ	211	Õ§µÃ	10	Ò»°ãÃ³Ò×	25	¸ö	31	Ç§¿Ë	25,866
202102	90251990	Î´ÁÐÃûÎÂ¶È¼Æ¼°¸ßÎÂ¼Æ£¬Î´ÓëÆäËûÒÇÆ÷×éºÏ	213	¸Õ¹û(²¼)	10	Ò»°ãÃ³Ò×	220	¸ö	13	Ç§¿Ë	1,296
202102	90251990	Î´ÁÐÃûÎÂ¶È¼Æ¼°¸ßÎÂ¼Æ£¬Î´ÓëÆäËûÒÇÆ÷×éºÏ	214	¼ª²¼Ìá	10	Ò»°ãÃ³Ò×	5	¸ö	20	Ç§¿Ë	1,123
202102	90251990	Î´ÁÐÃûÎÂ¶È¼Æ¼°¸ßÎÂ¼Æ£¬Î´ÓëÆäËûÒÇÆ÷×éºÏ	215	°£¼°	10	Ò»°ãÃ³Ò×	354828	¸ö	9595	Ç§¿Ë	1,388,415
202102	90251990	Î´ÁÐÃûÎÂ¶È¼Æ¼°¸ßÎÂ¼Æ£¬Î´ÓëÆäËûÒÇÆ÷×éºÏ	216	³àµÀ¼¸ÄÚÑÇ	11	¹ú¼Ò¼ä¡¢¹ú¼Ê×éÖ¯ÎÞ³¥Ô®ÖúºÍÔùËÍµÄÎï×Ê	2	¸ö	1	Ç§¿Ë	1,016
202102	90251990	Î´ÁÐÃûÎÂ¶È¼Æ¼°¸ßÎÂ¼Æ£¬Î´ÓëÆäËûÒÇÆ÷×éºÏ	217	°£Èû¶í±ÈÑÇ	10	Ò»°ãÃ³Ò×	1549	¸ö	85	Ç§¿Ë	16,556
202102	90251990	Î´ÁÐÃûÎÂ¶È¼Æ¼°¸ßÎÂ¼Æ£¬Î´ÓëÆäËûÒÇÆ÷×éºÏ	219	¸Ô±ÈÑÇ	10	Ò»°ãÃ³Ò×	300	¸ö	60	Ç§¿Ë	22,992
202102	90251990	Î´ÁÐÃûÎÂ¶È¼Æ¼°¸ßÎÂ¼Æ£¬Î´ÓëÆäËûÒÇÆ÷×éºÏ	220	¼ÓÄÉ	10	Ò»°ãÃ³Ò×	8003	¸ö	1232	Ç§¿Ë	372,902
202102	90251990	Î´ÁÐÃûÎÂ¶È¼Æ¼°¸ßÎÂ¼Æ£¬Î´ÓëÆäËûÒÇÆ÷×éºÏ	221	¼¸ÄÚÑÇ	10	Ò»°ãÃ³Ò×	859	¸ö	27	Ç§¿Ë	12,909
202102	90251990	Î´ÁÐÃûÎÂ¶È¼Æ¼°¸ßÎÂ¼Æ£¬Î´ÓëÆäËûÒÇÆ÷×éºÏ	221	¼¸ÄÚÑÇ	11	¹ú¼Ò¼ä¡¢¹ú¼Ê×éÖ¯ÎÞ³¥Ô®ÖúºÍÔùËÍµÄÎï×Ê	7	¸ö	2	Ç§¿Ë	3,558
202102	90251990	Î´ÁÐÃûÎÂ¶È¼Æ¼°¸ßÎÂ¼Æ£¬Î´ÓëÆäËûÒÇÆ÷×éºÏ	223	¿ÆÌØµÏÍß	10	Ò»°ãÃ³Ò×	200	¸ö	26	Ç§¿Ë	13,205
202102	90251990	Î´ÁÐÃûÎÂ¶È¼Æ¼°¸ßÎÂ¼Æ£¬Î´ÓëÆäËûÒÇÆ÷×éºÏ	224	¿ÏÄáÑÇ	10	Ò»°ãÃ³Ò×	10612	¸ö	1406	Ç§¿Ë	194,233
202102	90251990	Î´ÁÐÃûÎÂ¶È¼Æ¼°¸ßÎÂ¼Æ£¬Î´ÓëÆäËûÒÇÆ÷×éºÏ	227	Âí´ï¼ÓË¹¼Ó	10	Ò»°ãÃ³Ò×	17006	¸ö	627	Ç§¿Ë	95,371
202102	90251990	Î´ÁÐÃûÎÂ¶È¼Æ¼°¸ßÎÂ¼Æ£¬Î´ÓëÆäËûÒÇÆ÷×éºÏ	228	ÂíÀ­Î¬	10	Ò»°ãÃ³Ò×	540	¸ö	63	Ç§¿Ë	31,607
202102	90251990	Î´ÁÐÃûÎÂ¶È¼Æ¼°¸ßÎÂ¼Æ£¬Î´ÓëÆäËûÒÇÆ÷×éºÏ	231	Ã«ÀïÇóË¹	10	Ò»°ãÃ³Ò×	20	¸ö	11	Ç§¿Ë	10,784
202102	90251990	Î´ÁÐÃûÎÂ¶È¼Æ¼°¸ßÎÂ¼Æ£¬Î´ÓëÆäËûÒÇÆ÷×éºÏ	232	Ä¦Âå¸ç	10	Ò»°ãÃ³Ò×	64367	¸ö	973	Ç§¿Ë	551,636
202102	90251990	Î´ÁÐÃûÎÂ¶È¼Æ¼°¸ßÎÂ¼Æ£¬Î´ÓëÆäËûÒÇÆ÷×éºÏ	233	ÄªÉ£±È¿Ë	10	Ò»°ãÃ³Ò×	5030	¸ö	188	Ç§¿Ë	38,318
202102	90251990	Î´ÁÐÃûÎÂ¶È¼Æ¼°¸ßÎÂ¼Æ£¬Î´ÓëÆäËûÒÇÆ÷×éºÏ	234	ÄÉÃ×±ÈÑÇ	10	Ò»°ãÃ³Ò×	10000	¸ö	300	Ç§¿Ë	43,435
202102	90251990	Î´ÁÐÃûÎÂ¶È¼Æ¼°¸ßÎÂ¼Æ£¬Î´ÓëÆäËûÒÇÆ÷×éºÏ	235	ÄáÈÕ¶û	11	¹ú¼Ò¼ä¡¢¹ú¼Ê×éÖ¯ÎÞ³¥Ô®ÖúºÍÔùËÍµÄÎï×Ê	10	¸ö	1	Ç§¿Ë	833
202102	90251990	Î´ÁÐÃûÎÂ¶È¼Æ¼°¸ßÎÂ¼Æ£¬Î´ÓëÆäËûÒÇÆ÷×éºÏ	236	ÄáÈÕÀûÑÇ	10	Ò»°ãÃ³Ò×	20002	¸ö	621	Ç§¿Ë	227,578
202102	90251990	Î´ÁÐÃûÎÂ¶È¼Æ¼°¸ßÎÂ¼Æ£¬Î´ÓëÆäËûÒÇÆ÷×éºÏ	238	Â¬Íú´ï	10	Ò»°ãÃ³Ò×	1400	¸ö	182	Ç§¿Ë	60,105
202102	90251990	Î´ÁÐÃûÎÂ¶È¼Æ¼°¸ßÎÂ¼Æ£¬Î´ÓëÆäËûÒÇÆ÷×éºÏ	242	ÈûÀ­Àû°º	11	¹ú¼Ò¼ä¡¢¹ú¼Ê×éÖ¯ÎÞ³¥Ô®ÖúºÍÔùËÍµÄÎï×Ê	3	¸ö	1	Ç§¿Ë	1,486
202102	90251990	Î´ÁÐÃûÎÂ¶È¼Æ¼°¸ßÎÂ¼Æ£¬Î´ÓëÆäËûÒÇÆ÷×éºÏ	243	Ë÷ÂíÀï	10	Ò»°ãÃ³Ò×	129	¸ö	21	Ç§¿Ë	28,437
202102	90251990	Î´ÁÐÃûÎÂ¶È¼Æ¼°¸ßÎÂ¼Æ£¬Î´ÓëÆäËûÒÇÆ÷×éºÏ	244	ÄÏ·Ç	10	Ò»°ãÃ³Ò×	35501	¸ö	3488	Ç§¿Ë	1,322,390
202102	90251990	Î´ÁÐÃûÎÂ¶È¼Æ¼°¸ßÎÂ¼Æ£¬Î´ÓëÆäËûÒÇÆ÷×éºÏ	246	ËÕµ¤	10	Ò»°ãÃ³Ò×	395	¸ö	71	Ç§¿Ë	66,648
202102	90251990	Î´ÁÐÃûÎÂ¶È¼Æ¼°¸ßÎÂ¼Æ£¬Î´ÓëÆäËûÒÇÆ÷×éºÏ	247	Ì¹É£ÄáÑÇ	10	Ò»°ãÃ³Ò×	150	¸ö	36	Ç§¿Ë	26,259
202102	90251990	Î´ÁÐÃûÎÂ¶È¼Æ¼°¸ßÎÂ¼Æ£¬Î´ÓëÆäËûÒÇÆ÷×éºÏ	249	Í»ÄáË¹	10	Ò»°ãÃ³Ò×	228890	¸ö	7931	Ç§¿Ë	1,170,488
202102	90251990	Î´ÁÐÃûÎÂ¶È¼Æ¼°¸ßÎÂ¼Æ£¬Î´ÓëÆäËûÒÇÆ÷×éºÏ	250	ÎÚ¸É´ï	10	Ò»°ãÃ³Ò×	150	¸ö	63	Ç§¿Ë	17,884
202102	90251990	Î´ÁÐÃûÎÂ¶È¼Æ¼°¸ßÎÂ¼Æ£¬Î´ÓëÆäËûÒÇÆ÷×éºÏ	252	¸Õ¹û(½ð)	10	Ò»°ãÃ³Ò×	6110	¸ö	872	Ç§¿Ë	200,702
202102	90251990	Î´ÁÐÃûÎÂ¶È¼Æ¼°¸ßÎÂ¼Æ£¬Î´ÓëÆäËûÒÇÆ÷×éºÏ	254	½ò°Í²¼Î¤	10	Ò»°ãÃ³Ò×	2000	¸ö	197	Ç§¿Ë	67,271
202102	90251990	Î´ÁÐÃûÎÂ¶È¼Æ¼°¸ßÎÂ¼Æ£¬Î´ÓëÆäËûÒÇÆ÷×éºÏ	260	ÄÏËÕµ¤¹²ºÍ¹ú	10	Ò»°ãÃ³Ò×	10	¸ö	4	Ç§¿Ë	232
202102	90251990	Î´ÁÐÃûÎÂ¶È¼Æ¼°¸ßÎÂ¼Æ£¬Î´ÓëÆäËûÒÇÆ÷×éºÏ	301	±ÈÀûÊ±	10	Ò»°ãÃ³Ò×	267038	¸ö	15641	Ç§¿Ë	6,078,134
202102	90251990	Î´ÁÐÃûÎÂ¶È¼Æ¼°¸ßÎÂ¼Æ£¬Î´ÓëÆäËûÒÇÆ÷×éºÏ	302	µ¤Âó	10	Ò»°ãÃ³Ò×	59847	¸ö	3589	Ç§¿Ë	1,076,707
202102	90251990	Î´ÁÐÃûÎÂ¶È¼Æ¼°¸ßÎÂ¼Æ£¬Î´ÓëÆäËûÒÇÆ÷×éºÏ	303	Ó¢¹ú	10	Ò»°ãÃ³Ò×	648995	¸ö	52434	Ç§¿Ë	16,194,777
202102	90251990	Î´ÁÐÃûÎÂ¶È¼Æ¼°¸ßÎÂ¼Æ£¬Î´ÓëÆäËûÒÇÆ÷×éºÏ	304	µÂ¹ú	10	Ò»°ãÃ³Ò×	1894108	¸ö	115297	Ç§¿Ë	27,964,757
202102	90251990	Î´ÁÐÃûÎÂ¶È¼Æ¼°¸ßÎÂ¼Æ£¬Î´ÓëÆäËûÒÇÆ÷×éºÏ	305	·¨¹ú	10	Ò»°ãÃ³Ò×	995081	¸ö	69780	Ç§¿Ë	14,355,572
202102	90251990	Î´ÁÐÃûÎÂ¶È¼Æ¼°¸ßÎÂ¼Æ£¬Î´ÓëÆäËûÒÇÆ÷×éºÏ	306	°®¶ûÀ¼	10	Ò»°ãÃ³Ò×	56158	¸ö	2378	Ç§¿Ë	1,029,054
202102	90251990	Î´ÁÐÃûÎÂ¶È¼Æ¼°¸ßÎÂ¼Æ£¬Î´ÓëÆäËûÒÇÆ÷×éºÏ	307	Òâ´óÀû	10	Ò»°ãÃ³Ò×	659405	¸ö	24087	Ç§¿Ë	6,259,326
202102	90251990	Î´ÁÐÃûÎÂ¶È¼Æ¼°¸ßÎÂ¼Æ£¬Î´ÓëÆäËûÒÇÆ÷×éºÏ	308	Â¬É­±¤	10	Ò»°ãÃ³Ò×	4500	¸ö	210	Ç§¿Ë	127,500
202102	90251990	Î´ÁÐÃûÎÂ¶È¼Æ¼°¸ßÎÂ¼Æ£¬Î´ÓëÆäËûÒÇÆ÷×éºÏ	309	ºÉÀ¼	10	Ò»°ãÃ³Ò×	575331	¸ö	37028	Ç§¿Ë	8,519,866
202102	90251990	Î´ÁÐÃûÎÂ¶È¼Æ¼°¸ßÎÂ¼Æ£¬Î´ÓëÆäËûÒÇÆ÷×éºÏ	310	Ï£À°	10	Ò»°ãÃ³Ò×	117009	¸ö	4021	Ç§¿Ë	507,921
202102	90251990	Î´ÁÐÃûÎÂ¶È¼Æ¼°¸ßÎÂ¼Æ£¬Î´ÓëÆäËûÒÇÆ÷×éºÏ	311	ÆÏÌÑÑÀ	10	Ò»°ãÃ³Ò×	15521	¸ö	1047	Ç§¿Ë	360,281
202102	90251990	Î´ÁÐÃûÎÂ¶È¼Æ¼°¸ßÎÂ¼Æ£¬Î´ÓëÆäËûÒÇÆ÷×éºÏ	312	Î÷°àÑÀ	10	Ò»°ãÃ³Ò×	260025	¸ö	9930	Ç§¿Ë	2,216,074
202102	90251990	Î´ÁÐÃûÎÂ¶È¼Æ¼°¸ßÎÂ¼Æ£¬Î´ÓëÆäËûÒÇÆ÷×éºÏ	313	°¢¶û°ÍÄáÑÇ	10	Ò»°ãÃ³Ò×	9000	¸ö	150	Ç§¿Ë	69,957
202102	90251990	Î´ÁÐÃûÎÂ¶È¼Æ¼°¸ßÎÂ¼Æ£¬Î´ÓëÆäËûÒÇÆ÷×éºÏ	315	°ÂµØÀû	10	Ò»°ãÃ³Ò×	7224	¸ö	1469	Ç§¿Ë	151,918
202102	90251990	Î´ÁÐÃûÎÂ¶È¼Æ¼°¸ßÎÂ¼Æ£¬Î´ÓëÆäËûÒÇÆ÷×éºÏ	316	±£¼ÓÀûÑÇ	10	Ò»°ãÃ³Ò×	86283	¸ö	2999	Ç§¿Ë	465,284
202102	90251990	Î´ÁÐÃûÎÂ¶È¼Æ¼°¸ßÎÂ¼Æ£¬Î´ÓëÆäËûÒÇÆ÷×éºÏ	318	·ÒÀ¼	10	Ò»°ãÃ³Ò×	18952	¸ö	1142	Ç§¿Ë	176,736
202102	90251990	Î´ÁÐÃûÎÂ¶È¼Æ¼°¸ßÎÂ¼Æ£¬Î´ÓëÆäËûÒÇÆ÷×éºÏ	321	ÐÙÑÀÀû	10	Ò»°ãÃ³Ò×	42642	¸ö	2260	Ç§¿Ë	258,352
202102	90251990	Î´ÁÐÃûÎÂ¶È¼Æ¼°¸ßÎÂ¼Æ£¬Î´ÓëÆäËûÒÇÆ÷×éºÏ	326	Å²Íþ	10	Ò»°ãÃ³Ò×	5544	¸ö	246	Ç§¿Ë	45,263
202102	90251990	Î´ÁÐÃûÎÂ¶È¼Æ¼°¸ßÎÂ¼Æ£¬Î´ÓëÆäËûÒÇÆ÷×éºÏ	327	²¨À¼	10	Ò»°ãÃ³Ò×	1605938	¸ö	46778	Ç§¿Ë	11,897,624
202102	90251990	Î´ÁÐÃûÎÂ¶È¼Æ¼°¸ßÎÂ¼Æ£¬Î´ÓëÆäËûÒÇÆ÷×éºÏ	328	ÂÞÂíÄáÑÇ	10	Ò»°ãÃ³Ò×	65212	¸ö	2522	Ç§¿Ë	484,732
202102	90251990	Î´ÁÐÃûÎÂ¶È¼Æ¼°¸ßÎÂ¼Æ£¬Î´ÓëÆäËûÒÇÆ÷×éºÏ	330	Èðµä	10	Ò»°ãÃ³Ò×	113836	¸ö	3597	Ç§¿Ë	881,265
202102	90251990	Î´ÁÐÃûÎÂ¶È¼Æ¼°¸ßÎÂ¼Æ£¬Î´ÓëÆäËûÒÇÆ÷×éºÏ	331	ÈðÊ¿	10	Ò»°ãÃ³Ò×	111591	¸ö	2558	Ç§¿Ë	1,356,433
202102	90251990	Î´ÁÐÃûÎÂ¶È¼Æ¼°¸ßÎÂ¼Æ£¬Î´ÓëÆäËûÒÇÆ÷×éºÏ	334	°®É³ÄáÑÇ	10	Ò»°ãÃ³Ò×	1640	¸ö	101	Ç§¿Ë	21,798
202102	90251990	Î´ÁÐÃûÎÂ¶È¼Æ¼°¸ßÎÂ¼Æ£¬Î´ÓëÆäËûÒÇÆ÷×éºÏ	335	À­ÍÑÎ¬ÑÇ	10	Ò»°ãÃ³Ò×	360	¸ö	45	Ç§¿Ë	21,007
202102	90251990	Î´ÁÐÃûÎÂ¶È¼Æ¼°¸ßÎÂ¼Æ£¬Î´ÓëÆäËûÒÇÆ÷×éºÏ	336	Á¢ÌÕÍð	10	Ò»°ãÃ³Ò×	8603	¸ö	485	Ç§¿Ë	75,282
202102	90251990	Î´ÁÐÃûÎÂ¶È¼Æ¼°¸ßÎÂ¼Æ£¬Î´ÓëÆäËûÒÇÆ÷×éºÏ	337	¸ñÂ³¼ªÑÇ	10	Ò»°ãÃ³Ò×	12979	¸ö	1381	Ç§¿Ë	206,801
202102	90251990	Î´ÁÐÃûÎÂ¶È¼Æ¼°¸ßÎÂ¼Æ£¬Î´ÓëÆäËûÒÇÆ÷×éºÏ	339	°¢Èû°Ý½®	10	Ò»°ãÃ³Ò×	10	¸ö	10	Ç§¿Ë	27,580
202102	90251990	Î´ÁÐÃûÎÂ¶È¼Æ¼°¸ßÎÂ¼Æ£¬Î´ÓëÆäËûÒÇÆ÷×éºÏ	340	°×¶íÂÞË¹	10	Ò»°ãÃ³Ò×	2959	¸ö	96	Ç§¿Ë	45,342
202102	90251990	Î´ÁÐÃûÎÂ¶È¼Æ¼°¸ßÎÂ¼Æ£¬Î´ÓëÆäËûÒÇÆ÷×éºÏ	340	°×¶íÂÞË¹	12	ÆäËû¾èÔùÎï×Ê	200	¸ö	30	Ç§¿Ë	30,000
202102	90251990	Î´ÁÐÃûÎÂ¶È¼Æ¼°¸ßÎÂ¼Æ£¬Î´ÓëÆäËûÒÇÆ÷×éºÏ	343	Ä¦¶û¶àÍß	10	Ò»°ãÃ³Ò×	110	¸ö	29	Ç§¿Ë	15,778
202102	90251990	Î´ÁÐÃûÎÂ¶È¼Æ¼°¸ßÎÂ¼Æ£¬Î´ÓëÆäËûÒÇÆ÷×éºÏ	344	¶íÂÞË¹Áª°î	10	Ò»°ãÃ³Ò×	1051528	¸ö	50029	Ç§¿Ë	10,111,597
202102	90251990	Î´ÁÐÃûÎÂ¶È¼Æ¼°¸ßÎÂ¼Æ£¬Î´ÓëÆäËûÒÇÆ÷×éºÏ	347	ÎÚ¿ËÀ¼	10	Ò»°ãÃ³Ò×	196611	¸ö	6623	Ç§¿Ë	1,242,647
202102	90251990	Î´ÁÐÃûÎÂ¶È¼Æ¼°¸ßÎÂ¼Æ£¬Î´ÓëÆäËûÒÇÆ÷×éºÏ	350	Ë¹ÂåÎÄÄáÑÇ	10	Ò»°ãÃ³Ò×	580	¸ö	160	Ç§¿Ë	62,965
202102	90251990	Î´ÁÐÃûÎÂ¶È¼Æ¼°¸ßÎÂ¼Æ£¬Î´ÓëÆäËûÒÇÆ÷×éºÏ	351	¿ËÂÞµØÑÇ	10	Ò»°ãÃ³Ò×	24520	¸ö	1136	Ç§¿Ë	204,147
202102	90251990	Î´ÁÐÃûÎÂ¶È¼Æ¼°¸ßÎÂ¼Æ£¬Î´ÓëÆäËûÒÇÆ÷×éºÏ	352	½Ý¿Ë	10	Ò»°ãÃ³Ò×	128063	¸ö	7501	Ç§¿Ë	2,291,334
202102	90251990	Î´ÁÐÃûÎÂ¶È¼Æ¼°¸ßÎÂ¼Æ£¬Î´ÓëÆäËûÒÇÆ÷×éºÏ	353	Ë¹Âå·¥¿Ë	10	Ò»°ãÃ³Ò×	13758	¸ö	792	Ç§¿Ë	184,630
202102	90251990	Î´ÁÐÃûÎÂ¶È¼Æ¼°¸ßÎÂ¼Æ£¬Î´ÓëÆäËûÒÇÆ÷×éºÏ	354	±±ÂíÆä¶Ù¹²ºÍ¹ú	10	Ò»°ãÃ³Ò×	60000	¸ö	90	Ç§¿Ë	116,463
202102	90251990	Î´ÁÐÃûÎÂ¶È¼Æ¼°¸ßÎÂ¼Æ£¬Î´ÓëÆäËûÒÇÆ÷×éºÏ	358	Èû¶ûÎ¬ÑÇ	10	Ò»°ãÃ³Ò×	10215	¸ö	924	Ç§¿Ë	331,295
202102	90251990	Î´ÁÐÃûÎÂ¶È¼Æ¼°¸ßÎÂ¼Æ£¬Î´ÓëÆäËûÒÇÆ÷×éºÏ	402	°¢¸ùÍ¢	10	Ò»°ãÃ³Ò×	295744	¸ö	12867	Ç§¿Ë	2,672,497
202102	90251990	Î´ÁÐÃûÎÂ¶È¼Æ¼°¸ßÎÂ¼Æ£¬Î´ÓëÆäËûÒÇÆ÷×éºÏ	405	°Í°Í¶àË¹	10	Ò»°ãÃ³Ò×	120	¸ö	18	Ç§¿Ë	5,882
202102	90251990	Î´ÁÐÃûÎÂ¶È¼Æ¼°¸ßÎÂ¼Æ£¬Î´ÓëÆäËûÒÇÆ÷×éºÏ	410	°ÍÎ÷	10	Ò»°ãÃ³Ò×	1033765	¸ö	35977	Ç§¿Ë	6,581,149
202102	90251990	Î´ÁÐÃûÎÂ¶È¼Æ¼°¸ßÎÂ¼Æ£¬Î´ÓëÆäËûÒÇÆ÷×éºÏ	412	ÖÇÀû	10	Ò»°ãÃ³Ò×	166375	¸ö	8074	Ç§¿Ë	1,681,021
202102	90251990	Î´ÁÐÃûÎÂ¶È¼Æ¼°¸ßÎÂ¼Æ£¬Î´ÓëÆäËûÒÇÆ÷×éºÏ	413	¸çÂ×±ÈÑÇ	10	Ò»°ãÃ³Ò×	181975	¸ö	8041	Ç§¿Ë	1,343,224
202102	90251990	Î´ÁÐÃûÎÂ¶È¼Æ¼°¸ßÎÂ¼Æ£¬Î´ÓëÆäËûÒÇÆ÷×éºÏ	415	¸çË¹´ïÀè¼Ó	10	Ò»°ãÃ³Ò×	3491	¸ö	328	Ç§¿Ë	112,426
202102	90251990	Î´ÁÐÃûÎÂ¶È¼Æ¼°¸ßÎÂ¼Æ£¬Î´ÓëÆäËûÒÇÆ÷×éºÏ	416	¹Å°Í	10	Ò»°ãÃ³Ò×	367	¸ö	54	Ç§¿Ë	34,023
202102	90251990	Î´ÁÐÃûÎÂ¶È¼Æ¼°¸ßÎÂ¼Æ£¬Î´ÓëÆäËûÒÇÆ÷×éºÏ	418	¶àÃ×Äá¼Ó¹²ºÍ¹ú	10	Ò»°ãÃ³Ò×	5050	¸ö	196	Ç§¿Ë	36,272
202102	90251990	Î´ÁÐÃûÎÂ¶È¼Æ¼°¸ßÎÂ¼Æ£¬Î´ÓëÆäËûÒÇÆ÷×éºÏ	419	¶ò¹Ï¶à¶û	10	Ò»°ãÃ³Ò×	55351	¸ö	2355	Ç§¿Ë	462,204
202102	90251990	Î´ÁÐÃûÎÂ¶È¼Æ¼°¸ßÎÂ¼Æ£¬Î´ÓëÆäËûÒÇÆ÷×éºÏ	423	Î£µØÂíÀ­	10	Ò»°ãÃ³Ò×	2320	¸ö	110	Ç§¿Ë	53,363
202102	90251990	Î´ÁÐÃûÎÂ¶È¼Æ¼°¸ßÎÂ¼Æ£¬Î´ÓëÆäËûÒÇÆ÷×éºÏ	424	¹çÑÇÄÇ	10	Ò»°ãÃ³Ò×	114	¸ö	16	Ç§¿Ë	5,301
202102	90251990	Î´ÁÐÃûÎÂ¶È¼Æ¼°¸ßÎÂ¼Æ£¬Î´ÓëÆäËûÒÇÆ÷×éºÏ	426	ºé¶¼À­Ë¹	10	Ò»°ãÃ³Ò×	400	¸ö	8	Ç§¿Ë	27,231
202102	90251990	Î´ÁÐÃûÎÂ¶È¼Æ¼°¸ßÎÂ¼Æ£¬Î´ÓëÆäËûÒÇÆ÷×éºÏ	427	ÑÀÂò¼Ó	10	Ò»°ãÃ³Ò×	2	¸ö	55	Ç§¿Ë	2,593
202102	90251990	Î´ÁÐÃûÎÂ¶È¼Æ¼°¸ßÎÂ¼Æ£¬Î´ÓëÆäËûÒÇÆ÷×éºÏ	429	Ä«Î÷¸ç	10	Ò»°ãÃ³Ò×	227172	¸ö	9381	Ç§¿Ë	2,340,254
202102	90251990	Î´ÁÐÃûÎÂ¶È¼Æ¼°¸ßÎÂ¼Æ£¬Î´ÓëÆäËûÒÇÆ÷×éºÏ	431	Äá¼ÓÀ­¹Ï	10	Ò»°ãÃ³Ò×	18600	¸ö	682	Ç§¿Ë	157,065
202102	90251990	Î´ÁÐÃûÎÂ¶È¼Æ¼°¸ßÎÂ¼Æ£¬Î´ÓëÆäËûÒÇÆ÷×éºÏ	432	°ÍÄÃÂí	10	Ò»°ãÃ³Ò×	45426	¸ö	609	Ç§¿Ë	304,486
202102	90251990	Î´ÁÐÃûÎÂ¶È¼Æ¼°¸ßÎÂ¼Æ£¬Î´ÓëÆäËûÒÇÆ÷×éºÏ	434	ÃØÂ³	10	Ò»°ãÃ³Ò×	55727	¸ö	4338	Ç§¿Ë	1,076,335
202102	90251990	Î´ÁÐÃûÎÂ¶È¼Æ¼°¸ßÎÂ¼Æ£¬Î´ÓëÆäËûÒÇÆ÷×éºÏ	435	²¨¶àÀè¸÷	10	Ò»°ãÃ³Ò×	18	¸ö	0	Ç§¿Ë	2,853
202102	90251990	Î´ÁÐÃûÎÂ¶È¼Æ¼°¸ßÎÂ¼Æ£¬Î´ÓëÆäËûÒÇÆ÷×éºÏ	440	Èø¶ûÍß¶à	10	Ò»°ãÃ³Ò×	16720	¸ö	1314	Ç§¿Ë	193,342
202102	90251990	Î´ÁÐÃûÎÂ¶È¼Æ¼°¸ßÎÂ¼Æ£¬Î´ÓëÆäËûÒÇÆ÷×éºÏ	441	ËÕÀïÄÏ	10	Ò»°ãÃ³Ò×	250	¸ö	37	Ç§¿Ë	16,175
202102	90251990	Î´ÁÐÃûÎÂ¶È¼Æ¼°¸ßÎÂ¼Æ£¬Î´ÓëÆäËûÒÇÆ÷×éºÏ	444	ÎÚÀ­¹ç	10	Ò»°ãÃ³Ò×	186	¸ö	28	Ç§¿Ë	7,259
202102	90251990	Î´ÁÐÃûÎÂ¶È¼Æ¼°¸ßÎÂ¼Æ£¬Î´ÓëÆäËûÒÇÆ÷×éºÏ	445	Î¯ÄÚÈðÀ­	10	Ò»°ãÃ³Ò×	15120	¸ö	420	Ç§¿Ë	63,721
202102	90251990	Î´ÁÐÃûÎÂ¶È¼Æ¼°¸ßÎÂ¼Æ£¬Î´ÓëÆäËûÒÇÆ÷×éºÏ	501	¼ÓÄÃ´ó	10	Ò»°ãÃ³Ò×	557183	¸ö	52183	Ç§¿Ë	10,165,045
202102	90251990	Î´ÁÐÃûÎÂ¶È¼Æ¼°¸ßÎÂ¼Æ£¬Î´ÓëÆäËûÒÇÆ÷×éºÏ	502	ÃÀ¹ú	10	Ò»°ãÃ³Ò×	8010791	¸ö	581442	Ç§¿Ë	133,179,248
202102	90251990	Î´ÁÐÃûÎÂ¶È¼Æ¼°¸ßÎÂ¼Æ£¬Î´ÓëÆäËûÒÇÆ÷×éºÏ	601	°Ä´óÀûÑÇ	10	Ò»°ãÃ³Ò×	271836	¸ö	15985	Ç§¿Ë	3,516,983
202102	90251990	Î´ÁÐÃûÎÂ¶È¼Æ¼°¸ßÎÂ¼Æ£¬Î´ÓëÆäËûÒÇÆ÷×éºÏ	603	ì³¼Ã	10	Ò»°ãÃ³Ò×	30	¸ö	5	Ç§¿Ë	1,297
202102	90251990	Î´ÁÐÃûÎÂ¶È¼Æ¼°¸ßÎÂ¼Æ£¬Î´ÓëÆäËûÒÇÆ÷×éºÏ	609	ÐÂÎ÷À¼	10	Ò»°ãÃ³Ò×	55048	¸ö	912	Ç§¿Ë	231,419
202102	90251990	Î´ÁÐÃûÎÂ¶È¼Æ¼°¸ßÎÂ¼Æ£¬Î´ÓëÆäËûÒÇÆ÷×éºÏ	611	°Í²¼ÑÇÐÂ¼¸ÄÚÑÇ	10	Ò»°ãÃ³Ò×	26	¸ö	6	Ç§¿Ë	7,719
202102	90251990	Î´ÁÐÃûÎÂ¶È¼Æ¼°¸ßÎÂ¼Æ£¬Î´ÓëÆäËûÒÇÆ÷×éºÏ	620	ÃÜ¿ËÂÞÄáÎ÷ÑÇÁª°î	10	Ò»°ãÃ³Ò×	10	¸ö	2	Ç§¿Ë	648
202103	90251990	Î´ÁÐÃûÎÂ¶È¼Æ¼°¸ßÎÂ¼Æ£¬Î´ÓëÆäËûÒÇÆ÷×éºÏ	101	°¢¸»º¹	10	Ò»°ãÃ³Ò×	558	¸ö	126	Ç§¿Ë	36,653
202103	90251990	Î´ÁÐÃûÎÂ¶È¼Æ¼°¸ßÎÂ¼Æ£¬Î´ÓëÆäËûÒÇÆ÷×éºÏ	102	°ÍÁÖ	10	Ò»°ãÃ³Ò×	14024	¸ö	446	Ç§¿Ë	132,491
202103	90251990	Î´ÁÐÃûÎÂ¶È¼Æ¼°¸ßÎÂ¼Æ£¬Î´ÓëÆäËûÒÇÆ÷×éºÏ	103	ÃÏ¼ÓÀ­¹ú	10	Ò»°ãÃ³Ò×	26617	¸ö	1113	Ç§¿Ë	187,777
202103	90251990	Î´ÁÐÃûÎÂ¶È¼Æ¼°¸ßÎÂ¼Æ£¬Î´ÓëÆäËûÒÇÆ÷×éºÏ	105	ÎÄÀ³	10	Ò»°ãÃ³Ò×	10	¸ö	32	Ç§¿Ë	30,822
202103	90251990	Î´ÁÐÃûÎÂ¶È¼Æ¼°¸ßÎÂ¼Æ£¬Î´ÓëÆäËûÒÇÆ÷×éºÏ	106	Ãåµé	10	Ò»°ãÃ³Ò×	5000	¸ö	187	Ç§¿Ë	25,112
202103	90251990	Î´ÁÐÃûÎÂ¶È¼Æ¼°¸ßÎÂ¼Æ£¬Î´ÓëÆäËûÒÇÆ÷×éºÏ	106	Ãåµé	12	ÆäËû¾èÔùÎï×Ê	240	¸ö	32	Ç§¿Ë	28,800
202103	90251990	Î´ÁÐÃûÎÂ¶È¼Æ¼°¸ßÎÂ¼Æ£¬Î´ÓëÆäËûÒÇÆ÷×éºÏ	107	¼íÆÒÕ¯	10	Ò»°ãÃ³Ò×	2001	¸ö	137	Ç§¿Ë	141,808
202103	90251990	Î´ÁÐÃûÎÂ¶È¼Æ¼°¸ßÎÂ¼Æ£¬Î´ÓëÆäËûÒÇÆ÷×éºÏ	108	ÈûÆÖÂ·Ë¹	10	Ò»°ãÃ³Ò×	550	¸ö	160	Ç§¿Ë	36,929
202103	90251990	Î´ÁÐÃûÎÂ¶È¼Æ¼°¸ßÎÂ¼Æ£¬Î´ÓëÆäËûÒÇÆ÷×éºÏ	110	ÖÐ¹úÏã¸Û	10	Ò»°ãÃ³Ò×	1620123	¸ö	36394	Ç§¿Ë	8,824,993
202103	90251990	Î´ÁÐÃûÎÂ¶È¼Æ¼°¸ßÎÂ¼Æ£¬Î´ÓëÆäËûÒÇÆ÷×éºÏ	111	Ó¡¶È	10	Ò»°ãÃ³Ò×	660835	¸ö	23829	Ç§¿Ë	12,138,318
202103	90251990	Î´ÁÐÃûÎÂ¶È¼Æ¼°¸ßÎÂ¼Æ£¬Î´ÓëÆäËûÒÇÆ÷×éºÏ	112	Ó¡¶ÈÄáÎ÷ÑÇ	10	Ò»°ãÃ³Ò×	1236735	¸ö	15508	Ç§¿Ë	5,628,458
202103	90251990	Î´ÁÐÃûÎÂ¶È¼Æ¼°¸ßÎÂ¼Æ£¬Î´ÓëÆäËûÒÇÆ÷×éºÏ	113	ÒÁÀÊ	10	Ò»°ãÃ³Ò×	6036	¸ö	1011	Ç§¿Ë	234,197
202103	90251990	Î´ÁÐÃûÎÂ¶È¼Æ¼°¸ßÎÂ¼Æ£¬Î´ÓëÆäËûÒÇÆ÷×éºÏ	114	ÒÁÀ­¿Ë	10	Ò»°ãÃ³Ò×	22680	¸ö	863	Ç§¿Ë	181,366
202103	90251990	Î´ÁÐÃûÎÂ¶È¼Æ¼°¸ßÎÂ¼Æ£¬Î´ÓëÆäËûÒÇÆ÷×éºÏ	115	ÒÔÉ«ÁÐ	10	Ò»°ãÃ³Ò×	227789	¸ö	5548	Ç§¿Ë	1,639,811
202103	90251990	Î´ÁÐÃûÎÂ¶È¼Æ¼°¸ßÎÂ¼Æ£¬Î´ÓëÆäËûÒÇÆ÷×éºÏ	116	ÈÕ±¾	10	Ò»°ãÃ³Ò×	518968	¸ö	38396	Ç§¿Ë	14,831,906
202103	90251990	Î´ÁÐÃûÎÂ¶È¼Æ¼°¸ßÎÂ¼Æ£¬Î´ÓëÆäËûÒÇÆ÷×éºÏ	117	Ô¼µ©	10	Ò»°ãÃ³Ò×	210	¸ö	22	Ç§¿Ë	7,089
202103	90251990	Î´ÁÐÃûÎÂ¶È¼Æ¼°¸ßÎÂ¼Æ£¬Î´ÓëÆäËûÒÇÆ÷×éºÏ	118	¿ÆÍþÌØ	10	Ò»°ãÃ³Ò×	130	¸ö	11	Ç§¿Ë	22,061
202103	90251990	Î´ÁÐÃûÎÂ¶È¼Æ¼°¸ßÎÂ¼Æ£¬Î´ÓëÆäËûÒÇÆ÷×éºÏ	119	ÀÏÎÎ	10	Ò»°ãÃ³Ò×	9	¸ö	45	Ç§¿Ë	6,140
202103	90251990	Î´ÁÐÃûÎÂ¶È¼Æ¼°¸ßÎÂ¼Æ£¬Î´ÓëÆäËûÒÇÆ÷×éºÏ	120	Àè°ÍÄÛ	10	Ò»°ãÃ³Ò×	20533	¸ö	709	Ç§¿Ë	126,980
202103	90251990	Î´ÁÐÃûÎÂ¶È¼Æ¼°¸ßÎÂ¼Æ£¬Î´ÓëÆäËûÒÇÆ÷×éºÏ	121	ÖÐ¹ú°ÄÃÅ	10	Ò»°ãÃ³Ò×	1	¸ö	4	Ç§¿Ë	3,299
202103	90251990	Î´ÁÐÃûÎÂ¶È¼Æ¼°¸ßÎÂ¼Æ£¬Î´ÓëÆäËûÒÇÆ÷×éºÏ	122	ÂíÀ´Î÷ÑÇ	10	Ò»°ãÃ³Ò×	369661	¸ö	11310	Ç§¿Ë	3,124,865
202103	90251990	Î´ÁÐÃûÎÂ¶È¼Æ¼°¸ßÎÂ¼Æ£¬Î´ÓëÆäËûÒÇÆ÷×éºÏ	124	ÃÉ¹Å	10	Ò»°ãÃ³Ò×	10510	¸ö	228	Ç§¿Ë	83,733
202103	90251990	Î´ÁÐÃûÎÂ¶È¼Æ¼°¸ßÎÂ¼Æ£¬Î´ÓëÆäËûÒÇÆ÷×éºÏ	125	Äá²´¶ûÁª°îÃñÖ÷¹²ºÍ¹ú	10	Ò»°ãÃ³Ò×	8	¸ö	0	Ç§¿Ë	250
202103	90251990	Î´ÁÐÃûÎÂ¶È¼Æ¼°¸ßÎÂ¼Æ£¬Î´ÓëÆäËûÒÇÆ÷×éºÏ	126	°¢Âü	10	Ò»°ãÃ³Ò×	2715	¸ö	94	Ç§¿Ë	20,538
202103	90251990	Î´ÁÐÃûÎÂ¶È¼Æ¼°¸ßÎÂ¼Æ£¬Î´ÓëÆäËûÒÇÆ÷×éºÏ	127	°Í»ùË¹Ì¹	10	Ò»°ãÃ³Ò×	105569	¸ö	4294	Ç§¿Ë	645,741
202103	90251990	Î´ÁÐÃûÎÂ¶È¼Æ¼°¸ßÎÂ¼Æ£¬Î´ÓëÆäËûÒÇÆ÷×éºÏ	128	°ÍÀÕË¹Ì¹	10	Ò»°ãÃ³Ò×	1020	¸ö	108	Ç§¿Ë	26,272
202103	90251990	Î´ÁÐÃûÎÂ¶È¼Æ¼°¸ßÎÂ¼Æ£¬Î´ÓëÆäËûÒÇÆ÷×éºÏ	129	·ÆÂÉ±ö	10	Ò»°ãÃ³Ò×	425618	¸ö	16462	Ç§¿Ë	2,213,396
202103	90251990	Î´ÁÐÃûÎÂ¶È¼Æ¼°¸ßÎÂ¼Æ£¬Î´ÓëÆäËûÒÇÆ÷×éºÏ	130	¿¨Ëþ¶û	10	Ò»°ãÃ³Ò×	2513	¸ö	385	Ç§¿Ë	144,880
202103	90251990	Î´ÁÐÃûÎÂ¶È¼Æ¼°¸ßÎÂ¼Æ£¬Î´ÓëÆäËûÒÇÆ÷×éºÏ	131	É³ÌØ°¢À­²®	10	Ò»°ãÃ³Ò×	95152	¸ö	7649	Ç§¿Ë	1,746,776
202103	90251990	Î´ÁÐÃûÎÂ¶È¼Æ¼°¸ßÎÂ¼Æ£¬Î´ÓëÆäËûÒÇÆ÷×éºÏ	132	ÐÂ¼ÓÆÂ	10	Ò»°ãÃ³Ò×	43600	¸ö	2899	Ç§¿Ë	828,596
202103	90251990	Î´ÁÐÃûÎÂ¶È¼Æ¼°¸ßÎÂ¼Æ£¬Î´ÓëÆäËûÒÇÆ÷×éºÏ	133	º«¹ú	10	Ò»°ãÃ³Ò×	916697	¸ö	29680	Ç§¿Ë	7,823,757
202103	90251990	Î´ÁÐÃûÎÂ¶È¼Æ¼°¸ßÎÂ¼Æ£¬Î´ÓëÆäËûÒÇÆ÷×éºÏ	134	Ë¹ÀïÀ¼¿¨	10	Ò»°ãÃ³Ò×	9916	¸ö	102	Ç§¿Ë	38,777
202103	90251990	Î´ÁÐÃûÎÂ¶È¼Æ¼°¸ßÎÂ¼Æ£¬Î´ÓëÆäËûÒÇÆ÷×éºÏ	136	Ì©¹ú	10	Ò»°ãÃ³Ò×	1180159	¸ö	8883	Ç§¿Ë	3,524,447
202103	90251990	Î´ÁÐÃûÎÂ¶È¼Æ¼°¸ßÎÂ¼Æ£¬Î´ÓëÆäËûÒÇÆ÷×éºÏ	137	ÍÁ¶úÆä	10	Ò»°ãÃ³Ò×	243334	¸ö	15262	Ç§¿Ë	2,204,625
202103	90251990	Î´ÁÐÃûÎÂ¶È¼Æ¼°¸ßÎÂ¼Æ£¬Î´ÓëÆäËûÒÇÆ÷×éºÏ	138	°¢ÁªÇõ	10	Ò»°ãÃ³Ò×	17919	¸ö	2406	Ç§¿Ë	1,086,566
202103	90251990	Î´ÁÐÃûÎÂ¶È¼Æ¼°¸ßÎÂ¼Æ£¬Î´ÓëÆäËûÒÇÆ÷×éºÏ	141	Ô½ÄÏ	10	Ò»°ãÃ³Ò×	291305	¸ö	7380	Ç§¿Ë	2,605,301
202103	90251990	Î´ÁÐÃûÎÂ¶È¼Æ¼°¸ßÎÂ¼Æ£¬Î´ÓëÆäËûÒÇÆ÷×éºÏ	141	Ô½ÄÏ	12	ÆäËû¾èÔùÎï×Ê	80	¸ö	44	Ç§¿Ë	8,000
202103	90251990	Î´ÁÐÃûÎÂ¶È¼Æ¼°¸ßÎÂ¼Æ£¬Î´ÓëÆäËûÒÇÆ÷×éºÏ	143	ÖÐ¹úÌ¨Íå	10	Ò»°ãÃ³Ò×	51557	¸ö	2109	Ç§¿Ë	988,222
202103	90251990	Î´ÁÐÃûÎÂ¶È¼Æ¼°¸ßÎÂ¼Æ£¬Î´ÓëÆäËûÒÇÆ÷×éºÏ	145	¹þÈø¿ËË¹Ì¹	10	Ò»°ãÃ³Ò×	44894	¸ö	3757	Ç§¿Ë	463,845
202103	90251990	Î´ÁÐÃûÎÂ¶È¼Æ¼°¸ßÎÂ¼Æ£¬Î´ÓëÆäËûÒÇÆ÷×éºÏ	146	¼ª¶û¼ªË¹Ë¹Ì¹	10	Ò»°ãÃ³Ò×	17568	¸ö	673	Ç§¿Ë	109,171
202103	90251990	Î´ÁÐÃûÎÂ¶È¼Æ¼°¸ßÎÂ¼Æ£¬Î´ÓëÆäËûÒÇÆ÷×éºÏ	149	ÎÚ×È±ð¿ËË¹Ì¹	10	Ò»°ãÃ³Ò×	90762	¸ö	3105	Ç§¿Ë	490,635
202103	90251990	Î´ÁÐÃûÎÂ¶È¼Æ¼°¸ßÎÂ¼Æ£¬Î´ÓëÆäËûÒÇÆ÷×éºÏ	201	°¢¶û¼°ÀûÑÇ	10	Ò»°ãÃ³Ò×	114832	¸ö	3638	Ç§¿Ë	580,948
202103	90251990	Î´ÁÐÃûÎÂ¶È¼Æ¼°¸ßÎÂ¼Æ£¬Î´ÓëÆäËûÒÇÆ÷×éºÏ	202	°²¸çÀ­	10	Ò»°ãÃ³Ò×	2	¸ö	350	Ç§¿Ë	220
202103	90251990	Î´ÁÐÃûÎÂ¶È¼Æ¼°¸ßÎÂ¼Æ£¬Î´ÓëÆäËûÒÇÆ÷×éºÏ	203	±´Äþ	10	Ò»°ãÃ³Ò×	100	¸ö	14	Ç§¿Ë	3,220
202103	90251990	Î´ÁÐÃûÎÂ¶È¼Æ¼°¸ßÎÂ¼Æ£¬Î´ÓëÆäËûÒÇÆ÷×éºÏ	204	²©´ÄÍßÄÉ	10	Ò»°ãÃ³Ò×	200	¸ö	17	Ç§¿Ë	5,151
202103	90251990	Î´ÁÐÃûÎÂ¶È¼Æ¼°¸ßÎÂ¼Æ£¬Î´ÓëÆäËûÒÇÆ÷×éºÏ	206	¿¦ÂóÂ¡	10	Ò»°ãÃ³Ò×	3	¸ö	1	Ç§¿Ë	1,597
202103	90251990	Î´ÁÐÃûÎÂ¶È¼Æ¼°¸ßÎÂ¼Æ£¬Î´ÓëÆäËûÒÇÆ÷×éºÏ	212	¿ÆÄ¦ÂÞ	11	¹ú¼Ò¼ä¡¢¹ú¼Ê×éÖ¯ÎÞ³¥Ô®ÖúºÍÔùËÍµÄÎï×Ê	500	¸ö	61	Ç§¿Ë	45,000
202103	90251990	Î´ÁÐÃûÎÂ¶È¼Æ¼°¸ßÎÂ¼Æ£¬Î´ÓëÆäËûÒÇÆ÷×éºÏ	213	¸Õ¹û(²¼)	10	Ò»°ãÃ³Ò×	360	¸ö	32	Ç§¿Ë	11,700
202103	90251990	Î´ÁÐÃûÎÂ¶È¼Æ¼°¸ßÎÂ¼Æ£¬Î´ÓëÆäËûÒÇÆ÷×éºÏ	214	¼ª²¼Ìá	10	Ò»°ãÃ³Ò×	53	¸ö	13	Ç§¿Ë	13,486
202103	90251990	Î´ÁÐÃûÎÂ¶È¼Æ¼°¸ßÎÂ¼Æ£¬Î´ÓëÆäËûÒÇÆ÷×éºÏ	215	°£¼°	10	Ò»°ãÃ³Ò×	190128	¸ö	6386	Ç§¿Ë	1,320,533
202103	90251990	Î´ÁÐÃûÎÂ¶È¼Æ¼°¸ßÎÂ¼Æ£¬Î´ÓëÆäËûÒÇÆ÷×éºÏ	217	°£Èû¶í±ÈÑÇ	10	Ò»°ãÃ³Ò×	791	¸ö	165	Ç§¿Ë	22,006
202103	90251990	Î´ÁÐÃûÎÂ¶È¼Æ¼°¸ßÎÂ¼Æ£¬Î´ÓëÆäËûÒÇÆ÷×éºÏ	218	¼ÓÅî	10	Ò»°ãÃ³Ò×	3100	¸ö	427	Ç§¿Ë	95,124
202103	90251990	Î´ÁÐÃûÎÂ¶È¼Æ¼°¸ßÎÂ¼Æ£¬Î´ÓëÆäËûÒÇÆ÷×éºÏ	221	¼¸ÄÚÑÇ	10	Ò»°ãÃ³Ò×	13	¸ö	2	Ç§¿Ë	4,956
202103	90251990	Î´ÁÐÃûÎÂ¶È¼Æ¼°¸ßÎÂ¼Æ£¬Î´ÓëÆäËûÒÇÆ÷×éºÏ	224	¿ÏÄáÑÇ	10	Ò»°ãÃ³Ò×	60621	¸ö	2101	Ç§¿Ë	388,761
202103	90251990	Î´ÁÐÃûÎÂ¶È¼Æ¼°¸ßÎÂ¼Æ£¬Î´ÓëÆäËûÒÇÆ÷×éºÏ	227	Âí´ï¼ÓË¹¼Ó	10	Ò»°ãÃ³Ò×	600	¸ö	56	Ç§¿Ë	22,042
202103	90251990	Î´ÁÐÃûÎÂ¶È¼Æ¼°¸ßÎÂ¼Æ£¬Î´ÓëÆäËûÒÇÆ÷×éºÏ	228	ÂíÀ­Î¬	10	Ò»°ãÃ³Ò×	20	¸ö	1	Ç§¿Ë	258
202103	90251990	Î´ÁÐÃûÎÂ¶È¼Æ¼°¸ßÎÂ¼Æ£¬Î´ÓëÆäËûÒÇÆ÷×éºÏ	228	ÂíÀ­Î¬	11	¹ú¼Ò¼ä¡¢¹ú¼Ê×éÖ¯ÎÞ³¥Ô®ÖúºÍÔùËÍµÄÎï×Ê	2	¸ö	1	Ç§¿Ë	1,016
202103	90251990	Î´ÁÐÃûÎÂ¶È¼Æ¼°¸ßÎÂ¼Æ£¬Î´ÓëÆäËûÒÇÆ÷×éºÏ	230	Ã«ÀïËþÄáÑÇ	10	Ò»°ãÃ³Ò×	15	¸ö	1	Ç§¿Ë	2,898
202103	90251990	Î´ÁÐÃûÎÂ¶È¼Æ¼°¸ßÎÂ¼Æ£¬Î´ÓëÆäËûÒÇÆ÷×éºÏ	232	Ä¦Âå¸ç	10	Ò»°ãÃ³Ò×	158402	¸ö	3695	Ç§¿Ë	1,002,534
202103	90251990	Î´ÁÐÃûÎÂ¶È¼Æ¼°¸ßÎÂ¼Æ£¬Î´ÓëÆäËûÒÇÆ÷×éºÏ	233	ÄªÉ£±È¿Ë	10	Ò»°ãÃ³Ò×	1200	¸ö	175	Ç§¿Ë	35,024
202103	90251990	Î´ÁÐÃûÎÂ¶È¼Æ¼°¸ßÎÂ¼Æ£¬Î´ÓëÆäËûÒÇÆ÷×éºÏ	234	ÄÉÃ×±ÈÑÇ	10	Ò»°ãÃ³Ò×	550	¸ö	118	Ç§¿Ë	34,397
202103	90251990	Î´ÁÐÃûÎÂ¶È¼Æ¼°¸ßÎÂ¼Æ£¬Î´ÓëÆäËûÒÇÆ÷×éºÏ	236	ÄáÈÕÀûÑÇ	10	Ò»°ãÃ³Ò×	23091	¸ö	1060	Ç§¿Ë	206,489
202103	90251990	Î´ÁÐÃûÎÂ¶È¼Æ¼°¸ßÎÂ¼Æ£¬Î´ÓëÆäËûÒÇÆ÷×éºÏ	238	Â¬Íú´ï	10	Ò»°ãÃ³Ò×	705	¸ö	112	Ç§¿Ë	44,655
202103	90251990	Î´ÁÐÃûÎÂ¶È¼Æ¼°¸ßÎÂ¼Æ£¬Î´ÓëÆäËûÒÇÆ÷×éºÏ	240	ÈûÄÚ¼Ó¶û	10	Ò»°ãÃ³Ò×	1440	¸ö	48	Ç§¿Ë	9,336
202103	90251990	Î´ÁÐÃûÎÂ¶È¼Æ¼°¸ßÎÂ¼Æ£¬Î´ÓëÆäËûÒÇÆ÷×éºÏ	244	ÄÏ·Ç	10	Ò»°ãÃ³Ò×	15743	¸ö	1094	Ç§¿Ë	491,054
202103	90251990	Î´ÁÐÃûÎÂ¶È¼Æ¼°¸ßÎÂ¼Æ£¬Î´ÓëÆäËûÒÇÆ÷×éºÏ	246	ËÕµ¤	10	Ò»°ãÃ³Ò×	190	¸ö	51	Ç§¿Ë	93,046
202103	90251990	Î´ÁÐÃûÎÂ¶È¼Æ¼°¸ßÎÂ¼Æ£¬Î´ÓëÆäËûÒÇÆ÷×éºÏ	246	ËÕµ¤	11	¹ú¼Ò¼ä¡¢¹ú¼Ê×éÖ¯ÎÞ³¥Ô®ÖúºÍÔùËÍµÄÎï×Ê	63	¸ö	14	Ç§¿Ë	11,308
202103	90251990	Î´ÁÐÃûÎÂ¶È¼Æ¼°¸ßÎÂ¼Æ£¬Î´ÓëÆäËûÒÇÆ÷×éºÏ	247	Ì¹É£ÄáÑÇ	10	Ò»°ãÃ³Ò×	1010	¸ö	79	Ç§¿Ë	231,382
202103	90251990	Î´ÁÐÃûÎÂ¶È¼Æ¼°¸ßÎÂ¼Æ£¬Î´ÓëÆäËûÒÇÆ÷×éºÏ	249	Í»ÄáË¹	10	Ò»°ãÃ³Ò×	155150	¸ö	5267	Ç§¿Ë	730,063
202103	90251990	Î´ÁÐÃûÎÂ¶È¼Æ¼°¸ßÎÂ¼Æ£¬Î´ÓëÆäËûÒÇÆ÷×éºÏ	250	ÎÚ¸É´ï	10	Ò»°ãÃ³Ò×	22440	¸ö	986	Ç§¿Ë	202,003
202103	90251990	Î´ÁÐÃûÎÂ¶È¼Æ¼°¸ßÎÂ¼Æ£¬Î´ÓëÆäËûÒÇÆ÷×éºÏ	252	¸Õ¹û(½ð)	10	Ò»°ãÃ³Ò×	32346	¸ö	1130	Ç§¿Ë	293,603
202103	90251990	Î´ÁÐÃûÎÂ¶È¼Æ¼°¸ßÎÂ¼Æ£¬Î´ÓëÆäËûÒÇÆ÷×éºÏ	254	½ò°Í²¼Î¤	10	Ò»°ãÃ³Ò×	2200	¸ö	134	Ç§¿Ë	86,541
202103	90251990	Î´ÁÐÃûÎÂ¶È¼Æ¼°¸ßÎÂ¼Æ£¬Î´ÓëÆäËûÒÇÆ÷×éºÏ	258	¶òÁ¢ÌØÀïÑÇ	11	¹ú¼Ò¼ä¡¢¹ú¼Ê×éÖ¯ÎÞ³¥Ô®ÖúºÍÔùËÍµÄÎï×Ê	2	¸ö	1	Ç§¿Ë	166
202103	90251990	Î´ÁÐÃûÎÂ¶È¼Æ¼°¸ßÎÂ¼Æ£¬Î´ÓëÆäËûÒÇÆ÷×éºÏ	260	ÄÏËÕµ¤¹²ºÍ¹ú	10	Ò»°ãÃ³Ò×	300	¸ö	60	Ç§¿Ë	20,670
202103	90251990	Î´ÁÐÃûÎÂ¶È¼Æ¼°¸ßÎÂ¼Æ£¬Î´ÓëÆäËûÒÇÆ÷×éºÏ	301	±ÈÀûÊ±	10	Ò»°ãÃ³Ò×	193169	¸ö	18193	Ç§¿Ë	6,435,304
202103	90251990	Î´ÁÐÃûÎÂ¶È¼Æ¼°¸ßÎÂ¼Æ£¬Î´ÓëÆäËûÒÇÆ÷×éºÏ	302	µ¤Âó	10	Ò»°ãÃ³Ò×	42586	¸ö	2739	Ç§¿Ë	1,086,269
202103	90251990	Î´ÁÐÃûÎÂ¶È¼Æ¼°¸ßÎÂ¼Æ£¬Î´ÓëÆäËûÒÇÆ÷×éºÏ	303	Ó¢¹ú	10	Ò»°ãÃ³Ò×	560507	¸ö	35060	Ç§¿Ë	8,710,839
202103	90251990	Î´ÁÐÃûÎÂ¶È¼Æ¼°¸ßÎÂ¼Æ£¬Î´ÓëÆäËûÒÇÆ÷×éºÏ	304	µÂ¹ú	10	Ò»°ãÃ³Ò×	1820631	¸ö	84423	Ç§¿Ë	21,131,697
202103	90251990	Î´ÁÐÃûÎÂ¶È¼Æ¼°¸ßÎÂ¼Æ£¬Î´ÓëÆäËûÒÇÆ÷×éºÏ	305	·¨¹ú	10	Ò»°ãÃ³Ò×	663192	¸ö	51459	Ç§¿Ë	13,470,895
202103	90251990	Î´ÁÐÃûÎÂ¶È¼Æ¼°¸ßÎÂ¼Æ£¬Î´ÓëÆäËûÒÇÆ÷×éºÏ	306	°®¶ûÀ¼	10	Ò»°ãÃ³Ò×	2517	¸ö	163	Ç§¿Ë	135,391
202103	90251990	Î´ÁÐÃûÎÂ¶È¼Æ¼°¸ßÎÂ¼Æ£¬Î´ÓëÆäËûÒÇÆ÷×éºÏ	307	Òâ´óÀû	10	Ò»°ãÃ³Ò×	711829	¸ö	24580	Ç§¿Ë	9,669,576
202103	90251990	Î´ÁÐÃûÎÂ¶È¼Æ¼°¸ßÎÂ¼Æ£¬Î´ÓëÆäËûÒÇÆ÷×éºÏ	309	ºÉÀ¼	10	Ò»°ãÃ³Ò×	433221	¸ö	22587	Ç§¿Ë	4,631,237
202103	90251990	Î´ÁÐÃûÎÂ¶È¼Æ¼°¸ßÎÂ¼Æ£¬Î´ÓëÆäËûÒÇÆ÷×éºÏ	310	Ï£À°	10	Ò»°ãÃ³Ò×	37468	¸ö	1722	Ç§¿Ë	525,292
202103	90251990	Î´ÁÐÃûÎÂ¶È¼Æ¼°¸ßÎÂ¼Æ£¬Î´ÓëÆäËûÒÇÆ÷×éºÏ	311	ÆÏÌÑÑÀ	10	Ò»°ãÃ³Ò×	42890	¸ö	2435	Ç§¿Ë	663,363
202103	90251990	Î´ÁÐÃûÎÂ¶È¼Æ¼°¸ßÎÂ¼Æ£¬Î´ÓëÆäËûÒÇÆ÷×éºÏ	312	Î÷°àÑÀ	10	Ò»°ãÃ³Ò×	102521	¸ö	9067	Ç§¿Ë	2,222,664
202103	90251990	Î´ÁÐÃûÎÂ¶È¼Æ¼°¸ßÎÂ¼Æ£¬Î´ÓëÆäËûÒÇÆ÷×éºÏ	313	°¢¶û°ÍÄáÑÇ	10	Ò»°ãÃ³Ò×	5	¸ö	1	Ç§¿Ë	841
202103	90251990	Î´ÁÐÃûÎÂ¶È¼Æ¼°¸ßÎÂ¼Æ£¬Î´ÓëÆäËûÒÇÆ÷×éºÏ	315	°ÂµØÀû	10	Ò»°ãÃ³Ò×	12455	¸ö	2854	Ç§¿Ë	522,865
202103	90251990	Î´ÁÐÃûÎÂ¶È¼Æ¼°¸ßÎÂ¼Æ£¬Î´ÓëÆäËûÒÇÆ÷×éºÏ	316	±£¼ÓÀûÑÇ	10	Ò»°ãÃ³Ò×	10600	¸ö	294	Ç§¿Ë	36,059
202103	90251990	Î´ÁÐÃûÎÂ¶È¼Æ¼°¸ßÎÂ¼Æ£¬Î´ÓëÆäËûÒÇÆ÷×éºÏ	318	·ÒÀ¼	10	Ò»°ãÃ³Ò×	24070	¸ö	1794	Ç§¿Ë	245,859
202103	90251990	Î´ÁÐÃûÎÂ¶È¼Æ¼°¸ßÎÂ¼Æ£¬Î´ÓëÆäËûÒÇÆ÷×éºÏ	321	ÐÙÑÀÀû	10	Ò»°ãÃ³Ò×	8393	¸ö	381	Ç§¿Ë	95,612
202103	90251990	Î´ÁÐÃûÎÂ¶È¼Æ¼°¸ßÎÂ¼Æ£¬Î´ÓëÆäËûÒÇÆ÷×éºÏ	322	±ùµº	10	Ò»°ãÃ³Ò×	122	¸ö	3	Ç§¿Ë	8,252
202103	90251990	Î´ÁÐÃûÎÂ¶È¼Æ¼°¸ßÎÂ¼Æ£¬Î´ÓëÆäËûÒÇÆ÷×éºÏ	324	Âí¶úËû	10	Ò»°ãÃ³Ò×	2561	¸ö	199	Ç§¿Ë	45,726
202103	90251990	Î´ÁÐÃûÎÂ¶È¼Æ¼°¸ßÎÂ¼Æ£¬Î´ÓëÆäËûÒÇÆ÷×éºÏ	326	Å²Íþ	10	Ò»°ãÃ³Ò×	16081	¸ö	1071	Ç§¿Ë	417,350
202103	90251990	Î´ÁÐÃûÎÂ¶È¼Æ¼°¸ßÎÂ¼Æ£¬Î´ÓëÆäËûÒÇÆ÷×éºÏ	327	²¨À¼	10	Ò»°ãÃ³Ò×	391230	¸ö	14977	Ç§¿Ë	3,040,702
202103	90251990	Î´ÁÐÃûÎÂ¶È¼Æ¼°¸ßÎÂ¼Æ£¬Î´ÓëÆäËûÒÇÆ÷×éºÏ	328	ÂÞÂíÄáÑÇ	10	Ò»°ãÃ³Ò×	22150	¸ö	1672	Ç§¿Ë	203,643
202103	90251990	Î´ÁÐÃûÎÂ¶È¼Æ¼°¸ßÎÂ¼Æ£¬Î´ÓëÆäËûÒÇÆ÷×éºÏ	330	Èðµä	10	Ò»°ãÃ³Ò×	45822	¸ö	2271	Ç§¿Ë	1,188,275
202103	90251990	Î´ÁÐÃûÎÂ¶È¼Æ¼°¸ßÎÂ¼Æ£¬Î´ÓëÆäËûÒÇÆ÷×éºÏ	331	ÈðÊ¿	10	Ò»°ãÃ³Ò×	8368	¸ö	741	Ç§¿Ë	173,859
202103	90251990	Î´ÁÐÃûÎÂ¶È¼Æ¼°¸ßÎÂ¼Æ£¬Î´ÓëÆäËûÒÇÆ÷×éºÏ	334	°®É³ÄáÑÇ	10	Ò»°ãÃ³Ò×	3136	¸ö	257	Ç§¿Ë	31,368
202103	90251990	Î´ÁÐÃûÎÂ¶È¼Æ¼°¸ßÎÂ¼Æ£¬Î´ÓëÆäËûÒÇÆ÷×éºÏ	335	À­ÍÑÎ¬ÑÇ	10	Ò»°ãÃ³Ò×	1200	¸ö	113	Ç§¿Ë	10,761
202103	90251990	Î´ÁÐÃûÎÂ¶È¼Æ¼°¸ßÎÂ¼Æ£¬Î´ÓëÆäËûÒÇÆ÷×éºÏ	336	Á¢ÌÕÍð	10	Ò»°ãÃ³Ò×	34834	¸ö	1570	Ç§¿Ë	398,436
202103	90251990	Î´ÁÐÃûÎÂ¶È¼Æ¼°¸ßÎÂ¼Æ£¬Î´ÓëÆäËûÒÇÆ÷×éºÏ	337	¸ñÂ³¼ªÑÇ	10	Ò»°ãÃ³Ò×	69776	¸ö	1584	Ç§¿Ë	159,801
202103	90251990	Î´ÁÐÃûÎÂ¶È¼Æ¼°¸ßÎÂ¼Æ£¬Î´ÓëÆäËûÒÇÆ÷×éºÏ	340	°×¶íÂÞË¹	10	Ò»°ãÃ³Ò×	250	¸ö	6	Ç§¿Ë	1,240
202103	90251990	Î´ÁÐÃûÎÂ¶È¼Æ¼°¸ßÎÂ¼Æ£¬Î´ÓëÆäËûÒÇÆ÷×éºÏ	344	¶íÂÞË¹Áª°î	10	Ò»°ãÃ³Ò×	1225205	¸ö	45958	Ç§¿Ë	9,015,139
202103	90251990	Î´ÁÐÃûÎÂ¶È¼Æ¼°¸ßÎÂ¼Æ£¬Î´ÓëÆäËûÒÇÆ÷×éºÏ	347	ÎÚ¿ËÀ¼	10	Ò»°ãÃ³Ò×	41316	¸ö	1897	Ç§¿Ë	354,147
202103	90251990	Î´ÁÐÃûÎÂ¶È¼Æ¼°¸ßÎÂ¼Æ£¬Î´ÓëÆäËûÒÇÆ÷×éºÏ	350	Ë¹ÂåÎÄÄáÑÇ	10	Ò»°ãÃ³Ò×	56512	¸ö	3122	Ç§¿Ë	437,242
202103	90251990	Î´ÁÐÃûÎÂ¶È¼Æ¼°¸ßÎÂ¼Æ£¬Î´ÓëÆäËûÒÇÆ÷×éºÏ	351	¿ËÂÞµØÑÇ	10	Ò»°ãÃ³Ò×	160	¸ö	19	Ç§¿Ë	5,525
202103	90251990	Î´ÁÐÃûÎÂ¶È¼Æ¼°¸ßÎÂ¼Æ£¬Î´ÓëÆäËûÒÇÆ÷×éºÏ	352	½Ý¿Ë	10	Ò»°ãÃ³Ò×	111011	¸ö	7460	Ç§¿Ë	1,889,859
202103	90251990	Î´ÁÐÃûÎÂ¶È¼Æ¼°¸ßÎÂ¼Æ£¬Î´ÓëÆäËûÒÇÆ÷×éºÏ	353	Ë¹Âå·¥¿Ë	10	Ò»°ãÃ³Ò×	1130	¸ö	129	Ç§¿Ë	39,325
202103	90251990	Î´ÁÐÃûÎÂ¶È¼Æ¼°¸ßÎÂ¼Æ£¬Î´ÓëÆäËûÒÇÆ÷×éºÏ	354	±±ÂíÆä¶Ù¹²ºÍ¹ú	10	Ò»°ãÃ³Ò×	130000	¸ö	197	Ç§¿Ë	250,598
202103	90251990	Î´ÁÐÃûÎÂ¶È¼Æ¼°¸ßÎÂ¼Æ£¬Î´ÓëÆäËûÒÇÆ÷×éºÏ	358	Èû¶ûÎ¬ÑÇ	10	Ò»°ãÃ³Ò×	3896	¸ö	193	Ç§¿Ë	48,206
202103	90251990	Î´ÁÐÃûÎÂ¶È¼Æ¼°¸ßÎÂ¼Æ£¬Î´ÓëÆäËûÒÇÆ÷×éºÏ	359	ºÚÉ½	10	Ò»°ãÃ³Ò×	20	¸ö	1	Ç§¿Ë	64
202103	90251990	Î´ÁÐÃûÎÂ¶È¼Æ¼°¸ßÎÂ¼Æ£¬Î´ÓëÆäËûÒÇÆ÷×éºÏ	402	°¢¸ùÍ¢	10	Ò»°ãÃ³Ò×	240025	¸ö	12662	Ç§¿Ë	3,051,413
202103	90251990	Î´ÁÐÃûÎÂ¶È¼Æ¼°¸ßÎÂ¼Æ£¬Î´ÓëÆäËûÒÇÆ÷×éºÏ	405	°Í°Í¶àË¹	10	Ò»°ãÃ³Ò×	4	¸ö	1	Ç§¿Ë	515
202103	90251990	Î´ÁÐÃûÎÂ¶È¼Æ¼°¸ßÎÂ¼Æ£¬Î´ÓëÆäËûÒÇÆ÷×éºÏ	408	¶àÃñ×å²£ÀûÎ¬ÑÇ¹ú	10	Ò»°ãÃ³Ò×	2597	¸ö	313	Ç§¿Ë	73,838
202103	90251990	Î´ÁÐÃûÎÂ¶È¼Æ¼°¸ßÎÂ¼Æ£¬Î´ÓëÆäËûÒÇÆ÷×éºÏ	410	°ÍÎ÷	10	Ò»°ãÃ³Ò×	784286	¸ö	31127	Ç§¿Ë	6,544,640
202103	90251990	Î´ÁÐÃûÎÂ¶È¼Æ¼°¸ßÎÂ¼Æ£¬Î´ÓëÆäËûÒÇÆ÷×éºÏ	412	ÖÇÀû	10	Ò»°ãÃ³Ò×	142525	¸ö	9352	Ç§¿Ë	1,450,066
202103	90251990	Î´ÁÐÃûÎÂ¶È¼Æ¼°¸ßÎÂ¼Æ£¬Î´ÓëÆäËûÒÇÆ÷×éºÏ	413	¸çÂ×±ÈÑÇ	10	Ò»°ãÃ³Ò×	178999	¸ö	7535	Ç§¿Ë	1,000,913
202103	90251990	Î´ÁÐÃûÎÂ¶È¼Æ¼°¸ßÎÂ¼Æ£¬Î´ÓëÆäËûÒÇÆ÷×éºÏ	415	¸çË¹´ïÀè¼Ó	10	Ò»°ãÃ³Ò×	3016	¸ö	330	Ç§¿Ë	254,130
202103	90251990	Î´ÁÐÃûÎÂ¶È¼Æ¼°¸ßÎÂ¼Æ£¬Î´ÓëÆäËûÒÇÆ÷×éºÏ	416	¹Å°Í	10	Ò»°ãÃ³Ò×	4	¸ö	1	Ç§¿Ë	515
202103	90251990	Î´ÁÐÃûÎÂ¶È¼Æ¼°¸ßÎÂ¼Æ£¬Î´ÓëÆäËûÒÇÆ÷×éºÏ	418	¶àÃ×Äá¼Ó¹²ºÍ¹ú	10	Ò»°ãÃ³Ò×	12812	¸ö	751	Ç§¿Ë	202,883
202103	90251990	Î´ÁÐÃûÎÂ¶È¼Æ¼°¸ßÎÂ¼Æ£¬Î´ÓëÆäËûÒÇÆ÷×éºÏ	419	¶ò¹Ï¶à¶û	10	Ò»°ãÃ³Ò×	51412	¸ö	2565	Ç§¿Ë	387,414
202103	90251990	Î´ÁÐÃûÎÂ¶È¼Æ¼°¸ßÎÂ¼Æ£¬Î´ÓëÆäËûÒÇÆ÷×éºÏ	423	Î£µØÂíÀ­	10	Ò»°ãÃ³Ò×	24571	¸ö	3863	Ç§¿Ë	738,876
202103	90251990	Î´ÁÐÃûÎÂ¶È¼Æ¼°¸ßÎÂ¼Æ£¬Î´ÓëÆäËûÒÇÆ÷×éºÏ	424	¹çÑÇÄÇ	10	Ò»°ãÃ³Ò×	6	¸ö	2	Ç§¿Ë	303
202103	90251990	Î´ÁÐÃûÎÂ¶È¼Æ¼°¸ßÎÂ¼Æ£¬Î´ÓëÆäËûÒÇÆ÷×éºÏ	426	ºé¶¼À­Ë¹	10	Ò»°ãÃ³Ò×	400	¸ö	71	Ç§¿Ë	31,661
202103	90251990	Î´ÁÐÃûÎÂ¶È¼Æ¼°¸ßÎÂ¼Æ£¬Î´ÓëÆäËûÒÇÆ÷×éºÏ	427	ÑÀÂò¼Ó	10	Ò»°ãÃ³Ò×	500	¸ö	80	Ç§¿Ë	33,483
202103	90251990	Î´ÁÐÃûÎÂ¶È¼Æ¼°¸ßÎÂ¼Æ£¬Î´ÓëÆäËûÒÇÆ÷×éºÏ	429	Ä«Î÷¸ç	10	Ò»°ãÃ³Ò×	347557	¸ö	11383	Ç§¿Ë	1,716,135
202103	90251990	Î´ÁÐÃûÎÂ¶È¼Æ¼°¸ßÎÂ¼Æ£¬Î´ÓëÆäËûÒÇÆ÷×éºÏ	432	°ÍÄÃÂí	10	Ò»°ãÃ³Ò×	30080	¸ö	983	Ç§¿Ë	213,805
202103	90251990	Î´ÁÐÃûÎÂ¶È¼Æ¼°¸ßÎÂ¼Æ£¬Î´ÓëÆäËûÒÇÆ÷×éºÏ	433	°ÍÀ­¹ç	10	Ò»°ãÃ³Ò×	100	¸ö	35	Ç§¿Ë	2,253
202103	90251990	Î´ÁÐÃûÎÂ¶È¼Æ¼°¸ßÎÂ¼Æ£¬Î´ÓëÆäËûÒÇÆ÷×éºÏ	434	ÃØÂ³	10	Ò»°ãÃ³Ò×	55224	¸ö	4217	Ç§¿Ë	1,322,814
202103	90251990	Î´ÁÐÃûÎÂ¶È¼Æ¼°¸ßÎÂ¼Æ£¬Î´ÓëÆäËûÒÇÆ÷×éºÏ	440	Èø¶ûÍß¶à	10	Ò»°ãÃ³Ò×	817	¸ö	286	Ç§¿Ë	21,808
202103	90251990	Î´ÁÐÃûÎÂ¶È¼Æ¼°¸ßÎÂ¼Æ£¬Î´ÓëÆäËûÒÇÆ÷×éºÏ	441	ËÕÀïÄÏ	10	Ò»°ãÃ³Ò×	2	¸ö	1	Ç§¿Ë	586
202103	90251990	Î´ÁÐÃûÎÂ¶È¼Æ¼°¸ßÎÂ¼Æ£¬Î´ÓëÆäËûÒÇÆ÷×éºÏ	442	ÌØÁ¢Äá´ïºÍ¶à°Í¸ç	10	Ò»°ãÃ³Ò×	18	¸ö	0	Ç§¿Ë	683
202103	90251990	Î´ÁÐÃûÎÂ¶È¼Æ¼°¸ßÎÂ¼Æ£¬Î´ÓëÆäËûÒÇÆ÷×éºÏ	444	ÎÚÀ­¹ç	10	Ò»°ãÃ³Ò×	21347	¸ö	779	Ç§¿Ë	168,738
202103	90251990	Î´ÁÐÃûÎÂ¶È¼Æ¼°¸ßÎÂ¼Æ£¬Î´ÓëÆäËûÒÇÆ÷×éºÏ	445	Î¯ÄÚÈðÀ­	10	Ò»°ãÃ³Ò×	200	¸ö	25	Ç§¿Ë	2,086
202103	90251990	Î´ÁÐÃûÎÂ¶È¼Æ¼°¸ßÎÂ¼Æ£¬Î´ÓëÆäËûÒÇÆ÷×éºÏ	501	¼ÓÄÃ´ó	10	Ò»°ãÃ³Ò×	409011	¸ö	27832	Ç§¿Ë	6,879,101
202103	90251990	Î´ÁÐÃûÎÂ¶È¼Æ¼°¸ßÎÂ¼Æ£¬Î´ÓëÆäËûÒÇÆ÷×éºÏ	502	ÃÀ¹ú	10	Ò»°ãÃ³Ò×	5495815	¸ö	397040	Ç§¿Ë	103,438,233
202103	90251990	Î´ÁÐÃûÎÂ¶È¼Æ¼°¸ßÎÂ¼Æ£¬Î´ÓëÆäËûÒÇÆ÷×éºÏ	601	°Ä´óÀûÑÇ	10	Ò»°ãÃ³Ò×	76914	¸ö	6202	Ç§¿Ë	1,729,920
202103	90251990	Î´ÁÐÃûÎÂ¶È¼Æ¼°¸ßÎÂ¼Æ£¬Î´ÓëÆäËûÒÇÆ÷×éºÏ	603	ì³¼Ã	10	Ò»°ãÃ³Ò×	2	¸ö	1	Ç§¿Ë	598
202103	90251990	Î´ÁÐÃûÎÂ¶È¼Æ¼°¸ßÎÂ¼Æ£¬Î´ÓëÆäËûÒÇÆ÷×éºÏ	607	ÐÂ¿¦Àï¶àÄáÑÇ	10	Ò»°ãÃ³Ò×	200	¸ö	35	Ç§¿Ë	19,137
202103	90251990	Î´ÁÐÃûÎÂ¶È¼Æ¼°¸ßÎÂ¼Æ£¬Î´ÓëÆäËûÒÇÆ÷×éºÏ	608	ÍßÅ¬°¢Í¼	10	Ò»°ãÃ³Ò×	800	¸ö	42	Ç§¿Ë	3,091
202103	90251990	Î´ÁÐÃûÎÂ¶È¼Æ¼°¸ßÎÂ¼Æ£¬Î´ÓëÆäËûÒÇÆ÷×éºÏ	609	ÐÂÎ÷À¼	10	Ò»°ãÃ³Ò×	11850	¸ö	969	Ç§¿Ë	396,269
202103	90251990	Î´ÁÐÃûÎÂ¶È¼Æ¼°¸ßÎÂ¼Æ£¬Î´ÓëÆäËûÒÇÆ÷×éºÏ	611	°Í²¼ÑÇÐÂ¼¸ÄÚÑÇ	10	Ò»°ãÃ³Ò×	200	¸ö	6	Ç§¿Ë	738
202103	90251990	Î´ÁÐÃûÎÂ¶È¼Æ¼°¸ßÎÂ¼Æ£¬Î´ÓëÆäËûÒÇÆ÷×éºÏ	611	°Í²¼ÑÇÐÂ¼¸ÄÚÑÇ	11	¹ú¼Ò¼ä¡¢¹ú¼Ê×éÖ¯ÎÞ³¥Ô®ÖúºÍÔùËÍµÄÎï×Ê	15	¸ö	2	Ç§¿Ë	7,624
202103	90251990	Î´ÁÐÃûÎÂ¶È¼Æ¼°¸ßÎÂ¼Æ£¬Î´ÓëÆäËûÒÇÆ÷×éºÏ	621	ÂíÉÜ¶ûÈºµº	10	Ò»°ãÃ³Ò×	6	¸ö	1	Ç§¿Ë	386
202104	90251990	Î´ÁÐÃûÎÂ¶È¼Æ¼°¸ßÎÂ¼Æ£¬Î´ÓëÆäËûÒÇÆ÷×éºÏ	102	°ÍÁÖ	10	Ò»°ãÃ³Ò×	45750	¸ö	7577	Ç§¿Ë	147,290
202104	90251990	Î´ÁÐÃûÎÂ¶È¼Æ¼°¸ßÎÂ¼Æ£¬Î´ÓëÆäËûÒÇÆ÷×éºÏ	103	ÃÏ¼ÓÀ­¹ú	10	Ò»°ãÃ³Ò×	84222	¸ö	2303	Ç§¿Ë	528,715
202104	90251990	Î´ÁÐÃûÎÂ¶È¼Æ¼°¸ßÎÂ¼Æ£¬Î´ÓëÆäËûÒÇÆ÷×éºÏ	105	ÎÄÀ³	10	Ò»°ãÃ³Ò×	240	¸ö	75	Ç§¿Ë	28,897
202104	90251990	Î´ÁÐÃûÎÂ¶È¼Æ¼°¸ßÎÂ¼Æ£¬Î´ÓëÆäËûÒÇÆ÷×éºÏ	106	Ãåµé	10	Ò»°ãÃ³Ò×	16140	¸ö	584	Ç§¿Ë	93,332
202104	90251990	Î´ÁÐÃûÎÂ¶È¼Æ¼°¸ßÎÂ¼Æ£¬Î´ÓëÆäËûÒÇÆ÷×éºÏ	107	¼íÆÒÕ¯	10	Ò»°ãÃ³Ò×	4737	¸ö	555	Ç§¿Ë	192,158
202104	90251990	Î´ÁÐÃûÎÂ¶È¼Æ¼°¸ßÎÂ¼Æ£¬Î´ÓëÆäËûÒÇÆ÷×éºÏ	108	ÈûÆÖÂ·Ë¹	10	Ò»°ãÃ³Ò×	11179	¸ö	543	Ç§¿Ë	116,600
202104	90251990	Î´ÁÐÃûÎÂ¶È¼Æ¼°¸ßÎÂ¼Æ£¬Î´ÓëÆäËûÒÇÆ÷×éºÏ	109	³¯ÏÊ	10	Ò»°ãÃ³Ò×	4	¸ö	1	Ç§¿Ë	519
202104	90251990	Î´ÁÐÃûÎÂ¶È¼Æ¼°¸ßÎÂ¼Æ£¬Î´ÓëÆäËûÒÇÆ÷×éºÏ	110	ÖÐ¹úÏã¸Û	10	Ò»°ãÃ³Ò×	1587548	¸ö	63636	Ç§¿Ë	17,396,400
202104	90251990	Î´ÁÐÃûÎÂ¶È¼Æ¼°¸ßÎÂ¼Æ£¬Î´ÓëÆäËûÒÇÆ÷×éºÏ	111	Ó¡¶È	10	Ò»°ãÃ³Ò×	1046879	¸ö	22392	Ç§¿Ë	12,225,105
202104	90251990	Î´ÁÐÃûÎÂ¶È¼Æ¼°¸ßÎÂ¼Æ£¬Î´ÓëÆäËûÒÇÆ÷×éºÏ	112	Ó¡¶ÈÄáÎ÷ÑÇ	10	Ò»°ãÃ³Ò×	1277399	¸ö	14554	Ç§¿Ë	7,165,482
202104	90251990	Î´ÁÐÃûÎÂ¶È¼Æ¼°¸ßÎÂ¼Æ£¬Î´ÓëÆäËûÒÇÆ÷×éºÏ	113	ÒÁÀÊ	10	Ò»°ãÃ³Ò×	35861	¸ö	1474	Ç§¿Ë	282,492
202104	90251990	Î´ÁÐÃûÎÂ¶È¼Æ¼°¸ßÎÂ¼Æ£¬Î´ÓëÆäËûÒÇÆ÷×éºÏ	114	ÒÁÀ­¿Ë	10	Ò»°ãÃ³Ò×	1002	¸ö	180	Ç§¿Ë	55,088
202104	90251990	Î´ÁÐÃûÎÂ¶È¼Æ¼°¸ßÎÂ¼Æ£¬Î´ÓëÆäËûÒÇÆ÷×éºÏ	115	ÒÔÉ«ÁÐ	10	Ò»°ãÃ³Ò×	183017	¸ö	7114	Ç§¿Ë	933,395
202104	90251990	Î´ÁÐÃûÎÂ¶È¼Æ¼°¸ßÎÂ¼Æ£¬Î´ÓëÆäËûÒÇÆ÷×éºÏ	116	ÈÕ±¾	10	Ò»°ãÃ³Ò×	390564	¸ö	28707	Ç§¿Ë	8,744,655
202104	90251990	Î´ÁÐÃûÎÂ¶È¼Æ¼°¸ßÎÂ¼Æ£¬Î´ÓëÆäËûÒÇÆ÷×éºÏ	117	Ô¼µ©	10	Ò»°ãÃ³Ò×	17000	¸ö	892	Ç§¿Ë	119,639
202104	90251990	Î´ÁÐÃûÎÂ¶È¼Æ¼°¸ßÎÂ¼Æ£¬Î´ÓëÆäËûÒÇÆ÷×éºÏ	118	¿ÆÍþÌØ	10	Ò»°ãÃ³Ò×	47803	¸ö	1821	Ç§¿Ë	268,915
202104	90251990	Î´ÁÐÃûÎÂ¶È¼Æ¼°¸ßÎÂ¼Æ£¬Î´ÓëÆäËûÒÇÆ÷×éºÏ	119	ÀÏÎÎ	10	Ò»°ãÃ³Ò×	8	¸ö	22	Ç§¿Ë	8,360
202104	90251990	Î´ÁÐÃûÎÂ¶È¼Æ¼°¸ßÎÂ¼Æ£¬Î´ÓëÆäËûÒÇÆ÷×éºÏ	120	Àè°ÍÄÛ	10	Ò»°ãÃ³Ò×	40168	¸ö	2087	Ç§¿Ë	396,466
202104	90251990	Î´ÁÐÃûÎÂ¶È¼Æ¼°¸ßÎÂ¼Æ£¬Î´ÓëÆäËûÒÇÆ÷×éºÏ	122	ÂíÀ´Î÷ÑÇ	10	Ò»°ãÃ³Ò×	222403	¸ö	9650	Ç§¿Ë	2,080,091
202104	90251990	Î´ÁÐÃûÎÂ¶È¼Æ¼°¸ßÎÂ¼Æ£¬Î´ÓëÆäËûÒÇÆ÷×éºÏ	123	Âí¶û´ú·ò	10	Ò»°ãÃ³Ò×	15	¸ö	12	Ç§¿Ë	14,603
202104	90251990	Î´ÁÐÃûÎÂ¶È¼Æ¼°¸ßÎÂ¼Æ£¬Î´ÓëÆäËûÒÇÆ÷×éºÏ	124	ÃÉ¹Å	10	Ò»°ãÃ³Ò×	4	¸ö	1	Ç§¿Ë	515
202104	90251990	Î´ÁÐÃûÎÂ¶È¼Æ¼°¸ßÎÂ¼Æ£¬Î´ÓëÆäËûÒÇÆ÷×éºÏ	125	Äá²´¶ûÁª°îÃñÖ÷¹²ºÍ¹ú	10	Ò»°ãÃ³Ò×	18237	¸ö	684	Ç§¿Ë	109,288
202104	90251990	Î´ÁÐÃûÎÂ¶È¼Æ¼°¸ßÎÂ¼Æ£¬Î´ÓëÆäËûÒÇÆ÷×éºÏ	126	°¢Âü	10	Ò»°ãÃ³Ò×	4114	¸ö	174	Ç§¿Ë	25,731
202104	90251990	Î´ÁÐÃûÎÂ¶È¼Æ¼°¸ßÎÂ¼Æ£¬Î´ÓëÆäËûÒÇÆ÷×éºÏ	127	°Í»ùË¹Ì¹	10	Ò»°ãÃ³Ò×	53919	¸ö	2358	Ç§¿Ë	491,615
202104	90251990	Î´ÁÐÃûÎÂ¶È¼Æ¼°¸ßÎÂ¼Æ£¬Î´ÓëÆäËûÒÇÆ÷×éºÏ	128	°ÍÀÕË¹Ì¹	10	Ò»°ãÃ³Ò×	100	¸ö	27	Ç§¿Ë	5,151
202104	90251990	Î´ÁÐÃûÎÂ¶È¼Æ¼°¸ßÎÂ¼Æ£¬Î´ÓëÆäËûÒÇÆ÷×éºÏ	129	·ÆÂÉ±ö	10	Ò»°ãÃ³Ò×	298178	¸ö	11732	Ç§¿Ë	1,416,268
202104	90251990	Î´ÁÐÃûÎÂ¶È¼Æ¼°¸ßÎÂ¼Æ£¬Î´ÓëÆäËûÒÇÆ÷×éºÏ	130	¿¨Ëþ¶û	10	Ò»°ãÃ³Ò×	4130	¸ö	456	Ç§¿Ë	307,100
202104	90251990	Î´ÁÐÃûÎÂ¶È¼Æ¼°¸ßÎÂ¼Æ£¬Î´ÓëÆäËûÒÇÆ÷×éºÏ	131	É³ÌØ°¢À­²®	10	Ò»°ãÃ³Ò×	184613	¸ö	8736	Ç§¿Ë	1,939,771
202104	90251990	Î´ÁÐÃûÎÂ¶È¼Æ¼°¸ßÎÂ¼Æ£¬Î´ÓëÆäËûÒÇÆ÷×éºÏ	132	ÐÂ¼ÓÆÂ	10	Ò»°ãÃ³Ò×	15420	¸ö	1184	Ç§¿Ë	649,866
202104	90251990	Î´ÁÐÃûÎÂ¶È¼Æ¼°¸ßÎÂ¼Æ£¬Î´ÓëÆäËûÒÇÆ÷×éºÏ	133	º«¹ú	10	Ò»°ãÃ³Ò×	1399014	¸ö	40897	Ç§¿Ë	10,144,882
202104	90251990	Î´ÁÐÃûÎÂ¶È¼Æ¼°¸ßÎÂ¼Æ£¬Î´ÓëÆäËûÒÇÆ÷×éºÏ	134	Ë¹ÀïÀ¼¿¨	10	Ò»°ãÃ³Ò×	9556	¸ö	1087	Ç§¿Ë	243,265
202104	90251990	Î´ÁÐÃûÎÂ¶È¼Æ¼°¸ßÎÂ¼Æ£¬Î´ÓëÆäËûÒÇÆ÷×éºÏ	136	Ì©¹ú	10	Ò»°ãÃ³Ò×	860410	¸ö	8605	Ç§¿Ë	3,089,802
202104	90251990	Î´ÁÐÃûÎÂ¶È¼Æ¼°¸ßÎÂ¼Æ£¬Î´ÓëÆäËûÒÇÆ÷×éºÏ	137	ÍÁ¶úÆä	10	Ò»°ãÃ³Ò×	152548	¸ö	5246	Ç§¿Ë	1,311,680
202104	90251990	Î´ÁÐÃûÎÂ¶È¼Æ¼°¸ßÎÂ¼Æ£¬Î´ÓëÆäËûÒÇÆ÷×éºÏ	138	°¢ÁªÇõ	10	Ò»°ãÃ³Ò×	37868	¸ö	4302	Ç§¿Ë	1,094,548
202104	90251990	Î´ÁÐÃûÎÂ¶È¼Æ¼°¸ßÎÂ¼Æ£¬Î´ÓëÆäËûÒÇÆ÷×éºÏ	139	Ò²ÃÅ	10	Ò»°ãÃ³Ò×	9350	¸ö	376	Ç§¿Ë	83,377
202104	90251990	Î´ÁÐÃûÎÂ¶È¼Æ¼°¸ßÎÂ¼Æ£¬Î´ÓëÆäËûÒÇÆ÷×éºÏ	141	Ô½ÄÏ	10	Ò»°ãÃ³Ò×	371786	¸ö	10958	Ç§¿Ë	2,833,610
202104	90251990	Î´ÁÐÃûÎÂ¶È¼Æ¼°¸ßÎÂ¼Æ£¬Î´ÓëÆäËûÒÇÆ÷×éºÏ	143	ÖÐ¹úÌ¨Íå	10	Ò»°ãÃ³Ò×	30403	¸ö	2425	Ç§¿Ë	537,462
202104	90251990	Î´ÁÐÃûÎÂ¶È¼Æ¼°¸ßÎÂ¼Æ£¬Î´ÓëÆäËûÒÇÆ÷×éºÏ	145	¹þÈø¿ËË¹Ì¹	10	Ò»°ãÃ³Ò×	156054	¸ö	5466	Ç§¿Ë	1,031,255
202104	90251990	Î´ÁÐÃûÎÂ¶È¼Æ¼°¸ßÎÂ¼Æ£¬Î´ÓëÆäËûÒÇÆ÷×éºÏ	146	¼ª¶û¼ªË¹Ë¹Ì¹	10	Ò»°ãÃ³Ò×	28	¸ö	8	Ç§¿Ë	1,746
202104	90251990	Î´ÁÐÃûÎÂ¶È¼Æ¼°¸ßÎÂ¼Æ£¬Î´ÓëÆäËûÒÇÆ÷×éºÏ	147	Ëþ¼ª¿ËË¹Ì¹	10	Ò»°ãÃ³Ò×	1	¸ö	1	Ç§¿Ë	924
202104	90251990	Î´ÁÐÃûÎÂ¶È¼Æ¼°¸ßÎÂ¼Æ£¬Î´ÓëÆäËûÒÇÆ÷×éºÏ	148	ÍÁ¿âÂüË¹Ì¹	10	Ò»°ãÃ³Ò×	70	¸ö	70	Ç§¿Ë	9,096
202104	90251990	Î´ÁÐÃûÎÂ¶È¼Æ¼°¸ßÎÂ¼Æ£¬Î´ÓëÆäËûÒÇÆ÷×éºÏ	149	ÎÚ×È±ð¿ËË¹Ì¹	10	Ò»°ãÃ³Ò×	30387	¸ö	711	Ç§¿Ë	100,884
202104	90251990	Î´ÁÐÃûÎÂ¶È¼Æ¼°¸ßÎÂ¼Æ£¬Î´ÓëÆäËûÒÇÆ÷×éºÏ	201	°¢¶û¼°ÀûÑÇ	10	Ò»°ãÃ³Ò×	24295	¸ö	2528	Ç§¿Ë	450,620
202104	90251990	Î´ÁÐÃûÎÂ¶È¼Æ¼°¸ßÎÂ¼Æ£¬Î´ÓëÆäËûÒÇÆ÷×éºÏ	202	°²¸çÀ­	10	Ò»°ãÃ³Ò×	12056	¸ö	865	Ç§¿Ë	162,814
202104	90251990	Î´ÁÐÃûÎÂ¶È¼Æ¼°¸ßÎÂ¼Æ£¬Î´ÓëÆäËûÒÇÆ÷×éºÏ	203	±´Äþ	10	Ò»°ãÃ³Ò×	204	¸ö	7	Ç§¿Ë	1,223
202104	90251990	Î´ÁÐÃûÎÂ¶È¼Æ¼°¸ßÎÂ¼Æ£¬Î´ÓëÆäËûÒÇÆ÷×éºÏ	204	²©´ÄÍßÄÉ	10	Ò»°ãÃ³Ò×	1004	¸ö	102	Ç§¿Ë	38,072
202104	90251990	Î´ÁÐÃûÎÂ¶È¼Æ¼°¸ßÎÂ¼Æ£¬Î´ÓëÆäËûÒÇÆ÷×éºÏ	205	²¼Â¡µÏ	10	Ò»°ãÃ³Ò×	4	¸ö	1	Ç§¿Ë	515
202104	90251990	Î´ÁÐÃûÎÂ¶È¼Æ¼°¸ßÎÂ¼Æ£¬Î´ÓëÆäËûÒÇÆ÷×éºÏ	206	¿¦ÂóÂ¡	10	Ò»°ãÃ³Ò×	14854	¸ö	399	Ç§¿Ë	76,331
202104	90251990	Î´ÁÐÃûÎÂ¶È¼Æ¼°¸ßÎÂ¼Æ£¬Î´ÓëÆäËûÒÇÆ÷×éºÏ	208	·ðµÃ½Ç	10	Ò»°ãÃ³Ò×	104	¸ö	11	Ç§¿Ë	10,261
202104	90251990	Î´ÁÐÃûÎÂ¶È¼Æ¼°¸ßÎÂ¼Æ£¬Î´ÓëÆäËûÒÇÆ÷×éºÏ	211	Õ§µÃ	10	Ò»°ãÃ³Ò×	4	¸ö	1	Ç§¿Ë	515
202104	90251990	Î´ÁÐÃûÎÂ¶È¼Æ¼°¸ßÎÂ¼Æ£¬Î´ÓëÆäËûÒÇÆ÷×éºÏ	212	¿ÆÄ¦ÂÞ	10	Ò»°ãÃ³Ò×	4	¸ö	1	Ç§¿Ë	515
202104	90251990	Î´ÁÐÃûÎÂ¶È¼Æ¼°¸ßÎÂ¼Æ£¬Î´ÓëÆäËûÒÇÆ÷×éºÏ	214	¼ª²¼Ìá	10	Ò»°ãÃ³Ò×	4	¸ö	1	Ç§¿Ë	515
202104	90251990	Î´ÁÐÃûÎÂ¶È¼Æ¼°¸ßÎÂ¼Æ£¬Î´ÓëÆäËûÒÇÆ÷×éºÏ	215	°£¼°	10	Ò»°ãÃ³Ò×	1009851	¸ö	22565	Ç§¿Ë	2,674,468
202104	90251990	Î´ÁÐÃûÎÂ¶È¼Æ¼°¸ßÎÂ¼Æ£¬Î´ÓëÆäËûÒÇÆ÷×éºÏ	216	³àµÀ¼¸ÄÚÑÇ	10	Ò»°ãÃ³Ò×	4	¸ö	1	Ç§¿Ë	515
202104	90251990	Î´ÁÐÃûÎÂ¶È¼Æ¼°¸ßÎÂ¼Æ£¬Î´ÓëÆäËûÒÇÆ÷×éºÏ	217	°£Èû¶í±ÈÑÇ	10	Ò»°ãÃ³Ò×	820	¸ö	57	Ç§¿Ë	13,714
202104	90251990	Î´ÁÐÃûÎÂ¶È¼Æ¼°¸ßÎÂ¼Æ£¬Î´ÓëÆäËûÒÇÆ÷×éºÏ	218	¼ÓÅî	10	Ò»°ãÃ³Ò×	304	¸ö	41	Ç§¿Ë	17,669
202104	90251990	Î´ÁÐÃûÎÂ¶È¼Æ¼°¸ßÎÂ¼Æ£¬Î´ÓëÆäËûÒÇÆ÷×éºÏ	219	¸Ô±ÈÑÇ	10	Ò»°ãÃ³Ò×	4	¸ö	1	Ç§¿Ë	515
202104	90251990	Î´ÁÐÃûÎÂ¶È¼Æ¼°¸ßÎÂ¼Æ£¬Î´ÓëÆäËûÒÇÆ÷×éºÏ	220	¼ÓÄÉ	10	Ò»°ãÃ³Ò×	511	¸ö	752	Ç§¿Ë	97,792
202104	90251990	Î´ÁÐÃûÎÂ¶È¼Æ¼°¸ßÎÂ¼Æ£¬Î´ÓëÆäËûÒÇÆ÷×éºÏ	220	¼ÓÄÉ	11	¹ú¼Ò¼ä¡¢¹ú¼Ê×éÖ¯ÎÞ³¥Ô®ÖúºÍÔùËÍµÄÎï×Ê	2	¸ö	1	Ç§¿Ë	451
202104	90251990	Î´ÁÐÃûÎÂ¶È¼Æ¼°¸ßÎÂ¼Æ£¬Î´ÓëÆäËûÒÇÆ÷×éºÏ	221	¼¸ÄÚÑÇ	10	Ò»°ãÃ³Ò×	10	¸ö	6	Ç§¿Ë	1,965
202104	90251990	Î´ÁÐÃûÎÂ¶È¼Æ¼°¸ßÎÂ¼Æ£¬Î´ÓëÆäËûÒÇÆ÷×éºÏ	222	¼¸ÄÚÑÇ±ÈÉÜ	10	Ò»°ãÃ³Ò×	4	¸ö	1	Ç§¿Ë	515
202104	90251990	Î´ÁÐÃûÎÂ¶È¼Æ¼°¸ßÎÂ¼Æ£¬Î´ÓëÆäËûÒÇÆ÷×éºÏ	224	¿ÏÄáÑÇ	10	Ò»°ãÃ³Ò×	1901	¸ö	226	Ç§¿Ë	50,553
202104	90251990	Î´ÁÐÃûÎÂ¶È¼Æ¼°¸ßÎÂ¼Æ£¬Î´ÓëÆäËûÒÇÆ÷×éºÏ	225	Àû±ÈÀïÑÇ	10	Ò»°ãÃ³Ò×	504	¸ö	77	Ç§¿Ë	21,633
202104	90251990	Î´ÁÐÃûÎÂ¶È¼Æ¼°¸ßÎÂ¼Æ£¬Î´ÓëÆäËûÒÇÆ÷×éºÏ	227	Âí´ï¼ÓË¹¼Ó	10	Ò»°ãÃ³Ò×	5855	¸ö	534	Ç§¿Ë	165,825
202104	90251990	Î´ÁÐÃûÎÂ¶È¼Æ¼°¸ßÎÂ¼Æ£¬Î´ÓëÆäËûÒÇÆ÷×éºÏ	228	ÂíÀ­Î¬	10	Ò»°ãÃ³Ò×	10	¸ö	2	Ç§¿Ë	1,288
202104	90251990	Î´ÁÐÃûÎÂ¶È¼Æ¼°¸ßÎÂ¼Æ£¬Î´ÓëÆäËûÒÇÆ÷×éºÏ	229	ÂíÀï	10	Ò»°ãÃ³Ò×	5000	¸ö	595	Ç§¿Ë	324,890
202104	90251990	Î´ÁÐÃûÎÂ¶È¼Æ¼°¸ßÎÂ¼Æ£¬Î´ÓëÆäËûÒÇÆ÷×éºÏ	231	Ã«ÀïÇóË¹	10	Ò»°ãÃ³Ò×	1354	¸ö	127	Ç§¿Ë	25,304
202104	90251990	Î´ÁÐÃûÎÂ¶È¼Æ¼°¸ßÎÂ¼Æ£¬Î´ÓëÆäËûÒÇÆ÷×éºÏ	232	Ä¦Âå¸ç	10	Ò»°ãÃ³Ò×	163620	¸ö	2255	Ç§¿Ë	1,281,235
202104	90251990	Î´ÁÐÃûÎÂ¶È¼Æ¼°¸ßÎÂ¼Æ£¬Î´ÓëÆäËûÒÇÆ÷×éºÏ	233	ÄªÉ£±È¿Ë	10	Ò»°ãÃ³Ò×	20	¸ö	62	Ç§¿Ë	15,925
202104	90251990	Î´ÁÐÃûÎÂ¶È¼Æ¼°¸ßÎÂ¼Æ£¬Î´ÓëÆäËûÒÇÆ÷×éºÏ	234	ÄÉÃ×±ÈÑÇ	10	Ò»°ãÃ³Ò×	4	¸ö	1	Ç§¿Ë	515
202104	90251990	Î´ÁÐÃûÎÂ¶È¼Æ¼°¸ßÎÂ¼Æ£¬Î´ÓëÆäËûÒÇÆ÷×éºÏ	236	ÄáÈÕÀûÑÇ	10	Ò»°ãÃ³Ò×	16589	¸ö	627	Ç§¿Ë	112,155
202104	90251990	Î´ÁÐÃûÎÂ¶È¼Æ¼°¸ßÎÂ¼Æ£¬Î´ÓëÆäËûÒÇÆ÷×éºÏ	238	Â¬Íú´ï	10	Ò»°ãÃ³Ò×	3144	¸ö	181	Ç§¿Ë	60,222
202104	90251990	Î´ÁÐÃûÎÂ¶È¼Æ¼°¸ßÎÂ¼Æ£¬Î´ÓëÆäËûÒÇÆ÷×éºÏ	239	Ê¥¶àÃÀºÍÆÕÁÖÎ÷±È	10	Ò»°ãÃ³Ò×	4	¸ö	1	Ç§¿Ë	515
202104	90251990	Î´ÁÐÃûÎÂ¶È¼Æ¼°¸ßÎÂ¼Æ£¬Î´ÓëÆäËûÒÇÆ÷×éºÏ	240	ÈûÄÚ¼Ó¶û	10	Ò»°ãÃ³Ò×	3111	¸ö	105	Ç§¿Ë	20,174
202104	90251990	Î´ÁÐÃûÎÂ¶È¼Æ¼°¸ßÎÂ¼Æ£¬Î´ÓëÆäËûÒÇÆ÷×éºÏ	241	ÈûÉà¶û	10	Ò»°ãÃ³Ò×	4	¸ö	1	Ç§¿Ë	515
202104	90251990	Î´ÁÐÃûÎÂ¶È¼Æ¼°¸ßÎÂ¼Æ£¬Î´ÓëÆäËûÒÇÆ÷×éºÏ	242	ÈûÀ­Àû°º	10	Ò»°ãÃ³Ò×	4	¸ö	1	Ç§¿Ë	515
202104	90251990	Î´ÁÐÃûÎÂ¶È¼Æ¼°¸ßÎÂ¼Æ£¬Î´ÓëÆäËûÒÇÆ÷×éºÏ	244	ÄÏ·Ç	10	Ò»°ãÃ³Ò×	34583	¸ö	2545	Ç§¿Ë	795,418
202104	90251990	Î´ÁÐÃûÎÂ¶È¼Æ¼°¸ßÎÂ¼Æ£¬Î´ÓëÆäËûÒÇÆ÷×éºÏ	246	ËÕµ¤	10	Ò»°ãÃ³Ò×	1248	¸ö	215	Ç§¿Ë	28,357
202104	90251990	Î´ÁÐÃûÎÂ¶È¼Æ¼°¸ßÎÂ¼Æ£¬Î´ÓëÆäËûÒÇÆ÷×éºÏ	247	Ì¹É£ÄáÑÇ	10	Ò»°ãÃ³Ò×	5110	¸ö	159	Ç§¿Ë	34,062
202104	90251990	Î´ÁÐÃûÎÂ¶È¼Æ¼°¸ßÎÂ¼Æ£¬Î´ÓëÆäËûÒÇÆ÷×éºÏ	248	¶à¸ç	10	Ò»°ãÃ³Ò×	204	¸ö	7	Ç§¿Ë	1,223
202104	90251990	Î´ÁÐÃûÎÂ¶È¼Æ¼°¸ßÎÂ¼Æ£¬Î´ÓëÆäËûÒÇÆ÷×éºÏ	249	Í»ÄáË¹	10	Ò»°ãÃ³Ò×	64364	¸ö	2124	Ç§¿Ë	275,458
202104	90251990	Î´ÁÐÃûÎÂ¶È¼Æ¼°¸ßÎÂ¼Æ£¬Î´ÓëÆäËûÒÇÆ÷×éºÏ	250	ÎÚ¸É´ï	10	Ò»°ãÃ³Ò×	10105	¸ö	360	Ç§¿Ë	64,337
202104	90251990	Î´ÁÐÃûÎÂ¶È¼Æ¼°¸ßÎÂ¼Æ£¬Î´ÓëÆäËûÒÇÆ÷×éºÏ	251	²¼»ùÄÉ·¨Ë÷	10	Ò»°ãÃ³Ò×	200	¸ö	6	Ç§¿Ë	715
202104	90251990	Î´ÁÐÃûÎÂ¶È¼Æ¼°¸ßÎÂ¼Æ£¬Î´ÓëÆäËûÒÇÆ÷×éºÏ	252	¸Õ¹û(½ð)	10	Ò»°ãÃ³Ò×	10441	¸ö	558	Ç§¿Ë	124,756
202104	90251990	Î´ÁÐÃûÎÂ¶È¼Æ¼°¸ßÎÂ¼Æ£¬Î´ÓëÆäËûÒÇÆ÷×éºÏ	253	ÔÞ±ÈÑÇ	10	Ò»°ãÃ³Ò×	32	¸ö	15	Ç§¿Ë	38,698
202104	90251990	Î´ÁÐÃûÎÂ¶È¼Æ¼°¸ßÎÂ¼Æ£¬Î´ÓëÆäËûÒÇÆ÷×éºÏ	254	½ò°Í²¼Î¤	10	Ò»°ãÃ³Ò×	609	¸ö	89	Ç§¿Ë	17,207
202104	90251990	Î´ÁÐÃûÎÂ¶È¼Æ¼°¸ßÎÂ¼Æ£¬Î´ÓëÆäËûÒÇÆ÷×éºÏ	255	À³Ë÷ÍÐ	10	Ò»°ãÃ³Ò×	4	¸ö	1	Ç§¿Ë	519
202104	90251990	Î´ÁÐÃûÎÂ¶È¼Æ¼°¸ßÎÂ¼Æ£¬Î´ÓëÆäËûÒÇÆ÷×éºÏ	257	Ë¹ÍþÊ¿À¼	10	Ò»°ãÃ³Ò×	4	¸ö	1	Ç§¿Ë	515
202104	90251990	Î´ÁÐÃûÎÂ¶È¼Æ¼°¸ßÎÂ¼Æ£¬Î´ÓëÆäËûÒÇÆ÷×éºÏ	301	±ÈÀûÊ±	10	Ò»°ãÃ³Ò×	157467	¸ö	11494	Ç§¿Ë	6,072,240
202104	90251990	Î´ÁÐÃûÎÂ¶È¼Æ¼°¸ßÎÂ¼Æ£¬Î´ÓëÆäËûÒÇÆ÷×éºÏ	302	µ¤Âó	10	Ò»°ãÃ³Ò×	163552	¸ö	7197	Ç§¿Ë	1,695,473
202104	90251990	Î´ÁÐÃûÎÂ¶È¼Æ¼°¸ßÎÂ¼Æ£¬Î´ÓëÆäËûÒÇÆ÷×éºÏ	303	Ó¢¹ú	10	Ò»°ãÃ³Ò×	505831	¸ö	29215	Ç§¿Ë	7,181,240
202104	90251990	Î´ÁÐÃûÎÂ¶È¼Æ¼°¸ßÎÂ¼Æ£¬Î´ÓëÆäËûÒÇÆ÷×éºÏ	304	µÂ¹ú	10	Ò»°ãÃ³Ò×	2344021	¸ö	153480	Ç§¿Ë	34,581,626
202104	90251990	Î´ÁÐÃûÎÂ¶È¼Æ¼°¸ßÎÂ¼Æ£¬Î´ÓëÆäËûÒÇÆ÷×éºÏ	305	·¨¹ú	10	Ò»°ãÃ³Ò×	971367	¸ö	57152	Ç§¿Ë	12,390,947
202104	90251990	Î´ÁÐÃûÎÂ¶È¼Æ¼°¸ßÎÂ¼Æ£¬Î´ÓëÆäËûÒÇÆ÷×éºÏ	306	°®¶ûÀ¼	10	Ò»°ãÃ³Ò×	9865	¸ö	322	Ç§¿Ë	603,112
202104	90251990	Î´ÁÐÃûÎÂ¶È¼Æ¼°¸ßÎÂ¼Æ£¬Î´ÓëÆäËûÒÇÆ÷×éºÏ	307	Òâ´óÀû	10	Ò»°ãÃ³Ò×	1391379	¸ö	50698	Ç§¿Ë	12,212,252
202104	90251990	Î´ÁÐÃûÎÂ¶È¼Æ¼°¸ßÎÂ¼Æ£¬Î´ÓëÆäËûÒÇÆ÷×éºÏ	309	ºÉÀ¼	10	Ò»°ãÃ³Ò×	298720	¸ö	17143	Ç§¿Ë	3,357,864
202104	90251990	Î´ÁÐÃûÎÂ¶È¼Æ¼°¸ßÎÂ¼Æ£¬Î´ÓëÆäËûÒÇÆ÷×éºÏ	310	Ï£À°	10	Ò»°ãÃ³Ò×	92374	¸ö	3373	Ç§¿Ë	636,314
202104	90251990	Î´ÁÐÃûÎÂ¶È¼Æ¼°¸ßÎÂ¼Æ£¬Î´ÓëÆäËûÒÇÆ÷×éºÏ	311	ÆÏÌÑÑÀ	10	Ò»°ãÃ³Ò×	46051	¸ö	2263	Ç§¿Ë	552,564
202104	90251990	Î´ÁÐÃûÎÂ¶È¼Æ¼°¸ßÎÂ¼Æ£¬Î´ÓëÆäËûÒÇÆ÷×éºÏ	312	Î÷°àÑÀ	10	Ò»°ãÃ³Ò×	191367	¸ö	11671	Ç§¿Ë	2,302,243
202104	90251990	Î´ÁÐÃûÎÂ¶È¼Æ¼°¸ßÎÂ¼Æ£¬Î´ÓëÆäËûÒÇÆ÷×éºÏ	313	°¢¶û°ÍÄáÑÇ	10	Ò»°ãÃ³Ò×	4	¸ö	1	Ç§¿Ë	515
202104	90251990	Î´ÁÐÃûÎÂ¶È¼Æ¼°¸ßÎÂ¼Æ£¬Î´ÓëÆäËûÒÇÆ÷×éºÏ	315	°ÂµØÀû	10	Ò»°ãÃ³Ò×	18771	¸ö	5279	Ç§¿Ë	1,571,133
202104	90251990	Î´ÁÐÃûÎÂ¶È¼Æ¼°¸ßÎÂ¼Æ£¬Î´ÓëÆäËûÒÇÆ÷×éºÏ	316	±£¼ÓÀûÑÇ	10	Ò»°ãÃ³Ò×	71905	¸ö	2847	Ç§¿Ë	585,782
202104	90251990	Î´ÁÐÃûÎÂ¶È¼Æ¼°¸ßÎÂ¼Æ£¬Î´ÓëÆäËûÒÇÆ÷×éºÏ	318	·ÒÀ¼	10	Ò»°ãÃ³Ò×	84610	¸ö	6292	Ç§¿Ë	779,384
202104	90251990	Î´ÁÐÃûÎÂ¶È¼Æ¼°¸ßÎÂ¼Æ£¬Î´ÓëÆäËûÒÇÆ÷×éºÏ	321	ÐÙÑÀÀû	10	Ò»°ãÃ³Ò×	10692	¸ö	1093	Ç§¿Ë	231,819
202104	90251990	Î´ÁÐÃûÎÂ¶È¼Æ¼°¸ßÎÂ¼Æ£¬Î´ÓëÆäËûÒÇÆ÷×éºÏ	324	Âí¶úËû	10	Ò»°ãÃ³Ò×	52	¸ö	15	Ç§¿Ë	11,903
202104	90251990	Î´ÁÐÃûÎÂ¶È¼Æ¼°¸ßÎÂ¼Æ£¬Î´ÓëÆäËûÒÇÆ÷×éºÏ	326	Å²Íþ	10	Ò»°ãÃ³Ò×	31418	¸ö	1655	Ç§¿Ë	477,888
202104	90251990	Î´ÁÐÃûÎÂ¶È¼Æ¼°¸ßÎÂ¼Æ£¬Î´ÓëÆäËûÒÇÆ÷×éºÏ	327	²¨À¼	10	Ò»°ãÃ³Ò×	472865	¸ö	15271	Ç§¿Ë	3,092,306
202104	90251990	Î´ÁÐÃûÎÂ¶È¼Æ¼°¸ßÎÂ¼Æ£¬Î´ÓëÆäËûÒÇÆ÷×éºÏ	328	ÂÞÂíÄáÑÇ	10	Ò»°ãÃ³Ò×	120668	¸ö	4128	Ç§¿Ë	737,746
202104	90251990	Î´ÁÐÃûÎÂ¶È¼Æ¼°¸ßÎÂ¼Æ£¬Î´ÓëÆäËûÒÇÆ÷×éºÏ	330	Èðµä	10	Ò»°ãÃ³Ò×	62892	¸ö	5366	Ç§¿Ë	1,137,184
202104	90251990	Î´ÁÐÃûÎÂ¶È¼Æ¼°¸ßÎÂ¼Æ£¬Î´ÓëÆäËûÒÇÆ÷×éºÏ	331	ÈðÊ¿	10	Ò»°ãÃ³Ò×	31989	¸ö	1711	Ç§¿Ë	280,404
202104	90251990	Î´ÁÐÃûÎÂ¶È¼Æ¼°¸ßÎÂ¼Æ£¬Î´ÓëÆäËûÒÇÆ÷×éºÏ	334	°®É³ÄáÑÇ	10	Ò»°ãÃ³Ò×	858	¸ö	100	Ç§¿Ë	16,448
202104	90251990	Î´ÁÐÃûÎÂ¶È¼Æ¼°¸ßÎÂ¼Æ£¬Î´ÓëÆäËûÒÇÆ÷×éºÏ	335	À­ÍÑÎ¬ÑÇ	10	Ò»°ãÃ³Ò×	27914	¸ö	1784	Ç§¿Ë	107,726
202104	90251990	Î´ÁÐÃûÎÂ¶È¼Æ¼°¸ßÎÂ¼Æ£¬Î´ÓëÆäËûÒÇÆ÷×éºÏ	336	Á¢ÌÕÍð	10	Ò»°ãÃ³Ò×	5266	¸ö	396	Ç§¿Ë	110,901
202104	90251990	Î´ÁÐÃûÎÂ¶È¼Æ¼°¸ßÎÂ¼Æ£¬Î´ÓëÆäËûÒÇÆ÷×éºÏ	337	¸ñÂ³¼ªÑÇ	10	Ò»°ãÃ³Ò×	10654	¸ö	304	Ç§¿Ë	56,265
202104	90251990	Î´ÁÐÃûÎÂ¶È¼Æ¼°¸ßÎÂ¼Æ£¬Î´ÓëÆäËûÒÇÆ÷×éºÏ	338	ÑÇÃÀÄáÑÇ	10	Ò»°ãÃ³Ò×	4	¸ö	1	Ç§¿Ë	515
202104	90251990	Î´ÁÐÃûÎÂ¶È¼Æ¼°¸ßÎÂ¼Æ£¬Î´ÓëÆäËûÒÇÆ÷×éºÏ	339	°¢Èû°Ý½®	10	Ò»°ãÃ³Ò×	2384	¸ö	174	Ç§¿Ë	41,944
202104	90251990	Î´ÁÐÃûÎÂ¶È¼Æ¼°¸ßÎÂ¼Æ£¬Î´ÓëÆäËûÒÇÆ÷×éºÏ	340	°×¶íÂÞË¹	10	Ò»°ãÃ³Ò×	526	¸ö	21	Ç§¿Ë	11,535
202104	90251990	Î´ÁÐÃûÎÂ¶È¼Æ¼°¸ßÎÂ¼Æ£¬Î´ÓëÆäËûÒÇÆ÷×éºÏ	343	Ä¦¶û¶àÍß	10	Ò»°ãÃ³Ò×	2	¸ö	0	Ç§¿Ë	258
202104	90251990	Î´ÁÐÃûÎÂ¶È¼Æ¼°¸ßÎÂ¼Æ£¬Î´ÓëÆäËûÒÇÆ÷×éºÏ	344	¶íÂÞË¹Áª°î	10	Ò»°ãÃ³Ò×	848585	¸ö	30367	Ç§¿Ë	5,367,914
202104	90251990	Î´ÁÐÃûÎÂ¶È¼Æ¼°¸ßÎÂ¼Æ£¬Î´ÓëÆäËûÒÇÆ÷×éºÏ	347	ÎÚ¿ËÀ¼	10	Ò»°ãÃ³Ò×	184204	¸ö	7751	Ç§¿Ë	1,149,744
202104	90251990	Î´ÁÐÃûÎÂ¶È¼Æ¼°¸ßÎÂ¼Æ£¬Î´ÓëÆäËûÒÇÆ÷×éºÏ	350	Ë¹ÂåÎÄÄáÑÇ	10	Ò»°ãÃ³Ò×	2299	¸ö	151	Ç§¿Ë	41,844
202104	90251990	Î´ÁÐÃûÎÂ¶È¼Æ¼°¸ßÎÂ¼Æ£¬Î´ÓëÆäËûÒÇÆ÷×éºÏ	351	¿ËÂÞµØÑÇ	10	Ò»°ãÃ³Ò×	50	¸ö	5	Ç§¿Ë	39,474
202104	90251990	Î´ÁÐÃûÎÂ¶È¼Æ¼°¸ßÎÂ¼Æ£¬Î´ÓëÆäËûÒÇÆ÷×éºÏ	352	½Ý¿Ë	10	Ò»°ãÃ³Ò×	115466	¸ö	9837	Ç§¿Ë	3,594,543
202104	90251990	Î´ÁÐÃûÎÂ¶È¼Æ¼°¸ßÎÂ¼Æ£¬Î´ÓëÆäËûÒÇÆ÷×éºÏ	353	Ë¹Âå·¥¿Ë	10	Ò»°ãÃ³Ò×	46916	¸ö	546	Ç§¿Ë	131,493
202104	90251990	Î´ÁÐÃûÎÂ¶È¼Æ¼°¸ßÎÂ¼Æ£¬Î´ÓëÆäËûÒÇÆ÷×éºÏ	354	±±ÂíÆä¶Ù¹²ºÍ¹ú	10	Ò»°ãÃ³Ò×	8	¸ö	2	Ç§¿Ë	1,259
202104	90251990	Î´ÁÐÃûÎÂ¶È¼Æ¼°¸ßÎÂ¼Æ£¬Î´ÓëÆäËûÒÇÆ÷×éºÏ	355	²¨ºÚ	10	Ò»°ãÃ³Ò×	5052	¸ö	172	Ç§¿Ë	27,547
202104	90251990	Î´ÁÐÃûÎÂ¶È¼Æ¼°¸ßÎÂ¼Æ£¬Î´ÓëÆäËûÒÇÆ÷×éºÏ	358	Èû¶ûÎ¬ÑÇ	10	Ò»°ãÃ³Ò×	70	¸ö	43	Ç§¿Ë	16,999
202104	90251990	Î´ÁÐÃûÎÂ¶È¼Æ¼°¸ßÎÂ¼Æ£¬Î´ÓëÆäËûÒÇÆ÷×éºÏ	402	°¢¸ùÍ¢	10	Ò»°ãÃ³Ò×	279864	¸ö	15318	Ç§¿Ë	5,024,896
202104	90251990	Î´ÁÐÃûÎÂ¶È¼Æ¼°¸ßÎÂ¼Æ£¬Î´ÓëÆäËûÒÇÆ÷×éºÏ	405	°Í°Í¶àË¹	11	¹ú¼Ò¼ä¡¢¹ú¼Ê×éÖ¯ÎÞ³¥Ô®ÖúºÍÔùËÍµÄÎï×Ê	10	¸ö	1	Ç§¿Ë	833
202104	90251990	Î´ÁÐÃûÎÂ¶È¼Æ¼°¸ßÎÂ¼Æ£¬Î´ÓëÆäËûÒÇÆ÷×éºÏ	408	¶àÃñ×å²£ÀûÎ¬ÑÇ¹ú	10	Ò»°ãÃ³Ò×	53660	¸ö	1816	Ç§¿Ë	275,875
202104	90251990	Î´ÁÐÃûÎÂ¶È¼Æ¼°¸ßÎÂ¼Æ£¬Î´ÓëÆäËûÒÇÆ÷×éºÏ	410	°ÍÎ÷	10	Ò»°ãÃ³Ò×	570935	¸ö	29011	Ç§¿Ë	7,377,624
202104	90251990	Î´ÁÐÃûÎÂ¶È¼Æ¼°¸ßÎÂ¼Æ£¬Î´ÓëÆäËûÒÇÆ÷×éºÏ	412	ÖÇÀû	10	Ò»°ãÃ³Ò×	174188	¸ö	14123	Ç§¿Ë	2,207,452
202104	90251990	Î´ÁÐÃûÎÂ¶È¼Æ¼°¸ßÎÂ¼Æ£¬Î´ÓëÆäËûÒÇÆ÷×éºÏ	413	¸çÂ×±ÈÑÇ	10	Ò»°ãÃ³Ò×	396368	¸ö	14118	Ç§¿Ë	2,155,903
202104	90251990	Î´ÁÐÃûÎÂ¶È¼Æ¼°¸ßÎÂ¼Æ£¬Î´ÓëÆäËûÒÇÆ÷×éºÏ	415	¸çË¹´ïÀè¼Ó	10	Ò»°ãÃ³Ò×	116	¸ö	5	Ç§¿Ë	4,687
202104	90251990	Î´ÁÐÃûÎÂ¶È¼Æ¼°¸ßÎÂ¼Æ£¬Î´ÓëÆäËûÒÇÆ÷×éºÏ	416	¹Å°Í	10	Ò»°ãÃ³Ò×	140	¸ö	4	Ç§¿Ë	2,729
202104	90251990	Î´ÁÐÃûÎÂ¶È¼Æ¼°¸ßÎÂ¼Æ£¬Î´ÓëÆäËûÒÇÆ÷×éºÏ	418	¶àÃ×Äá¼Ó¹²ºÍ¹ú	10	Ò»°ãÃ³Ò×	670	¸ö	118	Ç§¿Ë	25,330
202104	90251990	Î´ÁÐÃûÎÂ¶È¼Æ¼°¸ßÎÂ¼Æ£¬Î´ÓëÆäËûÒÇÆ÷×éºÏ	419	¶ò¹Ï¶à¶û	10	Ò»°ãÃ³Ò×	49728	¸ö	1896	Ç§¿Ë	447,725
202104	90251990	Î´ÁÐÃûÎÂ¶È¼Æ¼°¸ßÎÂ¼Æ£¬Î´ÓëÆäËûÒÇÆ÷×éºÏ	423	Î£µØÂíÀ­	10	Ò»°ãÃ³Ò×	10394	¸ö	1179	Ç§¿Ë	201,421
202104	90251990	Î´ÁÐÃûÎÂ¶È¼Æ¼°¸ßÎÂ¼Æ£¬Î´ÓëÆäËûÒÇÆ÷×éºÏ	424	¹çÑÇÄÇ	10	Ò»°ãÃ³Ò×	2519	¸ö	469	Ç§¿Ë	95,641
202104	90251990	Î´ÁÐÃûÎÂ¶È¼Æ¼°¸ßÎÂ¼Æ£¬Î´ÓëÆäËûÒÇÆ÷×éºÏ	426	ºé¶¼À­Ë¹	10	Ò»°ãÃ³Ò×	6004	¸ö	160	Ç§¿Ë	22,091
202104	90251990	Î´ÁÐÃûÎÂ¶È¼Æ¼°¸ßÎÂ¼Æ£¬Î´ÓëÆäËûÒÇÆ÷×éºÏ	427	ÑÀÂò¼Ó	10	Ò»°ãÃ³Ò×	504	¸ö	74	Ç§¿Ë	20,008
202104	90251990	Î´ÁÐÃûÎÂ¶È¼Æ¼°¸ßÎÂ¼Æ£¬Î´ÓëÆäËûÒÇÆ÷×éºÏ	429	Ä«Î÷¸ç	10	Ò»°ãÃ³Ò×	435007	¸ö	17131	Ç§¿Ë	3,094,034
202104	90251990	Î´ÁÐÃûÎÂ¶È¼Æ¼°¸ßÎÂ¼Æ£¬Î´ÓëÆäËûÒÇÆ÷×éºÏ	431	Äá¼ÓÀ­¹Ï	10	Ò»°ãÃ³Ò×	20904	¸ö	856	Ç§¿Ë	179,989
202104	90251990	Î´ÁÐÃûÎÂ¶È¼Æ¼°¸ßÎÂ¼Æ£¬Î´ÓëÆäËûÒÇÆ÷×éºÏ	432	°ÍÄÃÂí	10	Ò»°ãÃ³Ò×	41112	¸ö	1585	Ç§¿Ë	250,410
202104	90251990	Î´ÁÐÃûÎÂ¶È¼Æ¼°¸ßÎÂ¼Æ£¬Î´ÓëÆäËûÒÇÆ÷×éºÏ	433	°ÍÀ­¹ç	10	Ò»°ãÃ³Ò×	5519	¸ö	663	Ç§¿Ë	130,173
202104	90251990	Î´ÁÐÃûÎÂ¶È¼Æ¼°¸ßÎÂ¼Æ£¬Î´ÓëÆäËûÒÇÆ÷×éºÏ	434	ÃØÂ³	10	Ò»°ãÃ³Ò×	280755	¸ö	12061	Ç§¿Ë	2,227,637
202104	90251990	Î´ÁÐÃûÎÂ¶È¼Æ¼°¸ßÎÂ¼Æ£¬Î´ÓëÆäËûÒÇÆ÷×éºÏ	437	Ê¥Â¬Î÷ÑÇ	10	Ò»°ãÃ³Ò×	300	¸ö	40	Ç§¿Ë	12,671
202104	90251990	Î´ÁÐÃûÎÂ¶È¼Æ¼°¸ßÎÂ¼Æ£¬Î´ÓëÆäËûÒÇÆ÷×éºÏ	440	Èø¶ûÍß¶à	10	Ò»°ãÃ³Ò×	8154	¸ö	305	Ç§¿Ë	85,526
202104	90251990	Î´ÁÐÃûÎÂ¶È¼Æ¼°¸ßÎÂ¼Æ£¬Î´ÓëÆäËûÒÇÆ÷×éºÏ	441	ËÕÀïÄÏ	10	Ò»°ãÃ³Ò×	392	¸ö	37	Ç§¿Ë	8,666
202104	90251990	Î´ÁÐÃûÎÂ¶È¼Æ¼°¸ßÎÂ¼Æ£¬Î´ÓëÆäËûÒÇÆ÷×éºÏ	442	ÌØÁ¢Äá´ïºÍ¶à°Í¸ç	10	Ò»°ãÃ³Ò×	36	¸ö	10	Ç§¿Ë	3,028
202104	90251990	Î´ÁÐÃûÎÂ¶È¼Æ¼°¸ßÎÂ¼Æ£¬Î´ÓëÆäËûÒÇÆ÷×éºÏ	444	ÎÚÀ­¹ç	10	Ò»°ãÃ³Ò×	6754	¸ö	445	Ç§¿Ë	79,871
202104	90251990	Î´ÁÐÃûÎÂ¶È¼Æ¼°¸ßÎÂ¼Æ£¬Î´ÓëÆäËûÒÇÆ÷×éºÏ	445	Î¯ÄÚÈðÀ­	10	Ò»°ãÃ³Ò×	504	¸ö	15	Ç§¿Ë	6,074
202104	90251990	Î´ÁÐÃûÎÂ¶È¼Æ¼°¸ßÎÂ¼Æ£¬Î´ÓëÆäËûÒÇÆ÷×éºÏ	501	¼ÓÄÃ´ó	10	Ò»°ãÃ³Ò×	410165	¸ö	27458	Ç§¿Ë	5,868,031
202104	90251990	Î´ÁÐÃûÎÂ¶È¼Æ¼°¸ßÎÂ¼Æ£¬Î´ÓëÆäËûÒÇÆ÷×éºÏ	502	ÃÀ¹ú	10	Ò»°ãÃ³Ò×	4116309	¸ö	350888	Ç§¿Ë	76,647,290
202104	90251990	Î´ÁÐÃûÎÂ¶È¼Æ¼°¸ßÎÂ¼Æ£¬Î´ÓëÆäËûÒÇÆ÷×éºÏ	601	°Ä´óÀûÑÇ	10	Ò»°ãÃ³Ò×	158956	¸ö	12621	Ç§¿Ë	3,113,984
202104	90251990	Î´ÁÐÃûÎÂ¶È¼Æ¼°¸ßÎÂ¼Æ£¬Î´ÓëÆäËûÒÇÆ÷×éºÏ	602	¿â¿ËÈºµº	10	Ò»°ãÃ³Ò×	4	¸ö	1	Ç§¿Ë	515
202104	90251990	Î´ÁÐÃûÎÂ¶È¼Æ¼°¸ßÎÂ¼Æ£¬Î´ÓëÆäËûÒÇÆ÷×éºÏ	603	ì³¼Ã	10	Ò»°ãÃ³Ò×	26	¸ö	7	Ç§¿Ë	1,451
202104	90251990	Î´ÁÐÃûÎÂ¶È¼Æ¼°¸ßÎÂ¼Æ£¬Î´ÓëÆäËûÒÇÆ÷×éºÏ	608	ÍßÅ¬°¢Í¼	10	Ò»°ãÃ³Ò×	4	¸ö	1	Ç§¿Ë	515
202104	90251990	Î´ÁÐÃûÎÂ¶È¼Æ¼°¸ßÎÂ¼Æ£¬Î´ÓëÆäËûÒÇÆ÷×éºÏ	609	ÐÂÎ÷À¼	10	Ò»°ãÃ³Ò×	81539	¸ö	1188	Ç§¿Ë	312,759
202104	90251990	Î´ÁÐÃûÎÂ¶È¼Æ¼°¸ßÎÂ¼Æ£¬Î´ÓëÆäËûÒÇÆ÷×éºÏ	611	°Í²¼ÑÇÐÂ¼¸ÄÚÑÇ	10	Ò»°ãÃ³Ò×	92	¸ö	23	Ç§¿Ë	5,672
202104	90251990	Î´ÁÐÃûÎÂ¶È¼Æ¼°¸ßÎÂ¼Æ£¬Î´ÓëÆäËûÒÇÆ÷×éºÏ	614	ÌÀ¼Ó	10	Ò»°ãÃ³Ò×	4	¸ö	1	Ç§¿Ë	515
202104	90251990	Î´ÁÐÃûÎÂ¶È¼Æ¼°¸ßÎÂ¼Æ£¬Î´ÓëÆäËûÒÇÆ÷×éºÏ	617	ÈøÄ¦ÑÇ	10	Ò»°ãÃ³Ò×	4	¸ö	1	Ç§¿Ë	515
202104	90251990	Î´ÁÐÃûÎÂ¶È¼Æ¼°¸ßÎÂ¼Æ£¬Î´ÓëÆäËûÒÇÆ÷×éºÏ	618	»ùÀï°ÍË¹	10	Ò»°ãÃ³Ò×	2	¸ö	0	Ç§¿Ë	258
202104	90251990	Î´ÁÐÃûÎÂ¶È¼Æ¼°¸ßÎÂ¼Æ£¬Î´ÓëÆäËûÒÇÆ÷×éºÏ	620	ÃÜ¿ËÂÞÄáÎ÷ÑÇÁª°î	10	Ò»°ãÃ³Ò×	65	¸ö	20	Ç§¿Ë	43,928
202104	90251990	Î´ÁÐÃûÎÂ¶È¼Æ¼°¸ßÎÂ¼Æ£¬Î´ÓëÆäËûÒÇÆ÷×éºÏ	621	ÂíÉÜ¶ûÈºµº	10	Ò»°ãÃ³Ò×	18	¸ö	6	Ç§¿Ë	12,032
202104	90251990	Î´ÁÐÃûÎÂ¶È¼Æ¼°¸ßÎÂ¼Æ£¬Î´ÓëÆäËûÒÇÆ÷×éºÏ	622	ÅÁÀÍ	10	Ò»°ãÃ³Ò×	15	¸ö	5	Ç§¿Ë	10,284
202105	90251990	Î´ÁÐÃûÎÂ¶È¼Æ¼°¸ßÎÂ¼Æ£¬Î´ÓëÆäËûÒÇÆ÷×éºÏ	103	ÃÏ¼ÓÀ­¹ú	10	Ò»°ãÃ³Ò×	38653	¸ö	701	Ç§¿Ë	147,373
202105	90251990	Î´ÁÐÃûÎÂ¶È¼Æ¼°¸ßÎÂ¼Æ£¬Î´ÓëÆäËûÒÇÆ÷×éºÏ	104	²»µ¤	10	Ò»°ãÃ³Ò×	3	¸ö	0	Ç§¿Ë	857
202105	90251990	Î´ÁÐÃûÎÂ¶È¼Æ¼°¸ßÎÂ¼Æ£¬Î´ÓëÆäËûÒÇÆ÷×éºÏ	106	Ãåµé	10	Ò»°ãÃ³Ò×	123	¸ö	224	Ç§¿Ë	44,026
202105	90251990	Î´ÁÐÃûÎÂ¶È¼Æ¼°¸ßÎÂ¼Æ£¬Î´ÓëÆäËûÒÇÆ÷×éºÏ	107	¼íÆÒÕ¯	10	Ò»°ãÃ³Ò×	23070	¸ö	1068	Ç§¿Ë	270,900
202105	90251990	Î´ÁÐÃûÎÂ¶È¼Æ¼°¸ßÎÂ¼Æ£¬Î´ÓëÆäËûÒÇÆ÷×éºÏ	108	ÈûÆÖÂ·Ë¹	10	Ò»°ãÃ³Ò×	2102	¸ö	187	Ç§¿Ë	41,933
202105	90251990	Î´ÁÐÃûÎÂ¶È¼Æ¼°¸ßÎÂ¼Æ£¬Î´ÓëÆäËûÒÇÆ÷×éºÏ	110	ÖÐ¹úÏã¸Û	10	Ò»°ãÃ³Ò×	1602284	¸ö	48574	Ç§¿Ë	14,616,540
202105	90251990	Î´ÁÐÃûÎÂ¶È¼Æ¼°¸ßÎÂ¼Æ£¬Î´ÓëÆäËûÒÇÆ÷×éºÏ	111	Ó¡¶È	10	Ò»°ãÃ³Ò×	4210471	¸ö	118160	Ç§¿Ë	26,307,489
202105	90251990	Î´ÁÐÃûÎÂ¶È¼Æ¼°¸ßÎÂ¼Æ£¬Î´ÓëÆäËûÒÇÆ÷×éºÏ	112	Ó¡¶ÈÄáÎ÷ÑÇ	10	Ò»°ãÃ³Ò×	2057314	¸ö	26169	Ç§¿Ë	10,306,479
202105	90251990	Î´ÁÐÃûÎÂ¶È¼Æ¼°¸ßÎÂ¼Æ£¬Î´ÓëÆäËûÒÇÆ÷×éºÏ	113	ÒÁÀÊ	10	Ò»°ãÃ³Ò×	63755	¸ö	2533	Ç§¿Ë	367,317
202105	90251990	Î´ÁÐÃûÎÂ¶È¼Æ¼°¸ßÎÂ¼Æ£¬Î´ÓëÆäËûÒÇÆ÷×éºÏ	114	ÒÁÀ­¿Ë	10	Ò»°ãÃ³Ò×	10	¸ö	8	Ç§¿Ë	15,534
202105	90251990	Î´ÁÐÃûÎÂ¶È¼Æ¼°¸ßÎÂ¼Æ£¬Î´ÓëÆäËûÒÇÆ÷×éºÏ	115	ÒÔÉ«ÁÐ	10	Ò»°ãÃ³Ò×	195380	¸ö	3292	Ç§¿Ë	1,204,393
202105	90251990	Î´ÁÐÃûÎÂ¶È¼Æ¼°¸ßÎÂ¼Æ£¬Î´ÓëÆäËûÒÇÆ÷×éºÏ	116	ÈÕ±¾	10	Ò»°ãÃ³Ò×	558904	¸ö	33522	Ç§¿Ë	13,765,175
202105	90251990	Î´ÁÐÃûÎÂ¶È¼Æ¼°¸ßÎÂ¼Æ£¬Î´ÓëÆäËûÒÇÆ÷×éºÏ	117	Ô¼µ©	10	Ò»°ãÃ³Ò×	43600	¸ö	1556	Ç§¿Ë	251,537
202105	90251990	Î´ÁÐÃûÎÂ¶È¼Æ¼°¸ßÎÂ¼Æ£¬Î´ÓëÆäËûÒÇÆ÷×éºÏ	118	¿ÆÍþÌØ	10	Ò»°ãÃ³Ò×	1700	¸ö	72	Ç§¿Ë	21,659
202105	90251990	Î´ÁÐÃûÎÂ¶È¼Æ¼°¸ßÎÂ¼Æ£¬Î´ÓëÆäËûÒÇÆ÷×éºÏ	119	ÀÏÎÎ	10	Ò»°ãÃ³Ò×	50	¸ö	8	Ç§¿Ë	2,892
202105	90251990	Î´ÁÐÃûÎÂ¶È¼Æ¼°¸ßÎÂ¼Æ£¬Î´ÓëÆäËûÒÇÆ÷×éºÏ	119	ÀÏÎÎ	11	¹ú¼Ò¼ä¡¢¹ú¼Ê×éÖ¯ÎÞ³¥Ô®ÖúºÍÔùËÍµÄÎï×Ê	2000	¸ö	227	Ç§¿Ë	140,000
202105	90251990	Î´ÁÐÃûÎÂ¶È¼Æ¼°¸ßÎÂ¼Æ£¬Î´ÓëÆäËûÒÇÆ÷×éºÏ	119	ÀÏÎÎ	12	ÆäËû¾èÔùÎï×Ê	1200	¸ö	380	Ç§¿Ë	156,000
202105	90251990	Î´ÁÐÃûÎÂ¶È¼Æ¼°¸ßÎÂ¼Æ£¬Î´ÓëÆäËûÒÇÆ÷×éºÏ	120	Àè°ÍÄÛ	10	Ò»°ãÃ³Ò×	67000	¸ö	1845	Ç§¿Ë	430,153
202105	90251990	Î´ÁÐÃûÎÂ¶È¼Æ¼°¸ßÎÂ¼Æ£¬Î´ÓëÆäËûÒÇÆ÷×éºÏ	122	ÂíÀ´Î÷ÑÇ	10	Ò»°ãÃ³Ò×	908389	¸ö	9874	Ç§¿Ë	4,268,196
202105	90251990	Î´ÁÐÃûÎÂ¶È¼Æ¼°¸ßÎÂ¼Æ£¬Î´ÓëÆäËûÒÇÆ÷×éºÏ	123	Âí¶û´ú·ò	10	Ò»°ãÃ³Ò×	633	¸ö	98	Ç§¿Ë	26,131
202105	90251990	Î´ÁÐÃûÎÂ¶È¼Æ¼°¸ßÎÂ¼Æ£¬Î´ÓëÆäËûÒÇÆ÷×éºÏ	124	ÃÉ¹Å	10	Ò»°ãÃ³Ò×	200	¸ö	2	Ç§¿Ë	800
202105	90251990	Î´ÁÐÃûÎÂ¶È¼Æ¼°¸ßÎÂ¼Æ£¬Î´ÓëÆäËûÒÇÆ÷×éºÏ	124	ÃÉ¹Å	12	ÆäËû¾èÔùÎï×Ê	120	¸ö	26	Ç§¿Ë	19,700
202105	90251990	Î´ÁÐÃûÎÂ¶È¼Æ¼°¸ßÎÂ¼Æ£¬Î´ÓëÆäËûÒÇÆ÷×éºÏ	125	Äá²´¶ûÁª°îÃñÖ÷¹²ºÍ¹ú	10	Ò»°ãÃ³Ò×	7760	¸ö	1140	Ç§¿Ë	519,562
202105	90251990	Î´ÁÐÃûÎÂ¶È¼Æ¼°¸ßÎÂ¼Æ£¬Î´ÓëÆäËûÒÇÆ÷×éºÏ	125	Äá²´¶ûÁª°îÃñÖ÷¹²ºÍ¹ú	12	ÆäËû¾èÔùÎï×Ê	550	¸ö	25	Ç§¿Ë	108,500
202105	90251990	Î´ÁÐÃûÎÂ¶È¼Æ¼°¸ßÎÂ¼Æ£¬Î´ÓëÆäËûÒÇÆ÷×éºÏ	126	°¢Âü	10	Ò»°ãÃ³Ò×	95	¸ö	7	Ç§¿Ë	5,625
202105	90251990	Î´ÁÐÃûÎÂ¶È¼Æ¼°¸ßÎÂ¼Æ£¬Î´ÓëÆäËûÒÇÆ÷×éºÏ	127	°Í»ùË¹Ì¹	10	Ò»°ãÃ³Ò×	60718	¸ö	2341	Ç§¿Ë	495,554
202105	90251990	Î´ÁÐÃûÎÂ¶È¼Æ¼°¸ßÎÂ¼Æ£¬Î´ÓëÆäËûÒÇÆ÷×éºÏ	128	°ÍÀÕË¹Ì¹	10	Ò»°ãÃ³Ò×	18000	¸ö	600	Ç§¿Ë	105,264
202105	90251990	Î´ÁÐÃûÎÂ¶È¼Æ¼°¸ßÎÂ¼Æ£¬Î´ÓëÆäËûÒÇÆ÷×éºÏ	129	·ÆÂÉ±ö	10	Ò»°ãÃ³Ò×	593835	¸ö	17409	Ç§¿Ë	2,887,661
202105	90251990	Î´ÁÐÃûÎÂ¶È¼Æ¼°¸ßÎÂ¼Æ£¬Î´ÓëÆäËûÒÇÆ÷×éºÏ	130	¿¨Ëþ¶û	10	Ò»°ãÃ³Ò×	3230	¸ö	209	Ç§¿Ë	99,696
202105	90251990	Î´ÁÐÃûÎÂ¶È¼Æ¼°¸ßÎÂ¼Æ£¬Î´ÓëÆäËûÒÇÆ÷×éºÏ	131	É³ÌØ°¢À­²®	10	Ò»°ãÃ³Ò×	178468	¸ö	11281	Ç§¿Ë	2,537,238
202105	90251990	Î´ÁÐÃûÎÂ¶È¼Æ¼°¸ßÎÂ¼Æ£¬Î´ÓëÆäËûÒÇÆ÷×éºÏ	132	ÐÂ¼ÓÆÂ	10	Ò»°ãÃ³Ò×	76683	¸ö	3344	Ç§¿Ë	839,132
202105	90251990	Î´ÁÐÃûÎÂ¶È¼Æ¼°¸ßÎÂ¼Æ£¬Î´ÓëÆäËûÒÇÆ÷×éºÏ	133	º«¹ú	10	Ò»°ãÃ³Ò×	1081772	¸ö	22323	Ç§¿Ë	5,128,558
202105	90251990	Î´ÁÐÃûÎÂ¶È¼Æ¼°¸ßÎÂ¼Æ£¬Î´ÓëÆäËûÒÇÆ÷×éºÏ	134	Ë¹ÀïÀ¼¿¨	10	Ò»°ãÃ³Ò×	30867	¸ö	1491	Ç§¿Ë	249,374
202105	90251990	Î´ÁÐÃûÎÂ¶È¼Æ¼°¸ßÎÂ¼Æ£¬Î´ÓëÆäËûÒÇÆ÷×éºÏ	135	ÐðÀûÑÇ	10	Ò»°ãÃ³Ò×	200	¸ö	15	Ç§¿Ë	2,666
202105	90251990	Î´ÁÐÃûÎÂ¶È¼Æ¼°¸ßÎÂ¼Æ£¬Î´ÓëÆäËûÒÇÆ÷×éºÏ	136	Ì©¹ú	10	Ò»°ãÃ³Ò×	1612642	¸ö	21409	Ç§¿Ë	6,045,216
202105	90251990	Î´ÁÐÃûÎÂ¶È¼Æ¼°¸ßÎÂ¼Æ£¬Î´ÓëÆäËûÒÇÆ÷×éºÏ	137	ÍÁ¶úÆä	10	Ò»°ãÃ³Ò×	369623	¸ö	12293	Ç§¿Ë	2,350,404
202105	90251990	Î´ÁÐÃûÎÂ¶È¼Æ¼°¸ßÎÂ¼Æ£¬Î´ÓëÆäËûÒÇÆ÷×éºÏ	138	°¢ÁªÇõ	10	Ò»°ãÃ³Ò×	55172	¸ö	2065	Ç§¿Ë	685,464
202105	90251990	Î´ÁÐÃûÎÂ¶È¼Æ¼°¸ßÎÂ¼Æ£¬Î´ÓëÆäËûÒÇÆ÷×éºÏ	141	Ô½ÄÏ	10	Ò»°ãÃ³Ò×	264162	¸ö	5908	Ç§¿Ë	1,924,529
202105	90251990	Î´ÁÐÃûÎÂ¶È¼Æ¼°¸ßÎÂ¼Æ£¬Î´ÓëÆäËûÒÇÆ÷×éºÏ	143	ÖÐ¹úÌ¨Íå	10	Ò»°ãÃ³Ò×	47621	¸ö	7970	Ç§¿Ë	2,710,995
202105	90251990	Î´ÁÐÃûÎÂ¶È¼Æ¼°¸ßÎÂ¼Æ£¬Î´ÓëÆäËûÒÇÆ÷×éºÏ	145	¹þÈø¿ËË¹Ì¹	10	Ò»°ãÃ³Ò×	72530	¸ö	2875	Ç§¿Ë	541,503
202105	90251990	Î´ÁÐÃûÎÂ¶È¼Æ¼°¸ßÎÂ¼Æ£¬Î´ÓëÆäËûÒÇÆ÷×éºÏ	146	¼ª¶û¼ªË¹Ë¹Ì¹	10	Ò»°ãÃ³Ò×	50	¸ö	20	Ç§¿Ë	3,902
202105	90251990	Î´ÁÐÃûÎÂ¶È¼Æ¼°¸ßÎÂ¼Æ£¬Î´ÓëÆäËûÒÇÆ÷×éºÏ	146	¼ª¶û¼ªË¹Ë¹Ì¹	12	ÆäËû¾èÔùÎï×Ê	60	¸ö	6	Ç§¿Ë	4,080
202105	90251990	Î´ÁÐÃûÎÂ¶È¼Æ¼°¸ßÎÂ¼Æ£¬Î´ÓëÆäËûÒÇÆ÷×éºÏ	147	Ëþ¼ª¿ËË¹Ì¹	10	Ò»°ãÃ³Ò×	10	¸ö	10	Ç§¿Ë	23,537
202105	90251990	Î´ÁÐÃûÎÂ¶È¼Æ¼°¸ßÎÂ¼Æ£¬Î´ÓëÆäËûÒÇÆ÷×éºÏ	149	ÎÚ×È±ð¿ËË¹Ì¹	10	Ò»°ãÃ³Ò×	64000	¸ö	662	Ç§¿Ë	125,345
202105	90251990	Î´ÁÐÃûÎÂ¶È¼Æ¼°¸ßÎÂ¼Æ£¬Î´ÓëÆäËûÒÇÆ÷×éºÏ	201	°¢¶û¼°ÀûÑÇ	10	Ò»°ãÃ³Ò×	46000	¸ö	35	Ç§¿Ë	5,211
202105	90251990	Î´ÁÐÃûÎÂ¶È¼Æ¼°¸ßÎÂ¼Æ£¬Î´ÓëÆäËûÒÇÆ÷×éºÏ	202	°²¸çÀ­	10	Ò»°ãÃ³Ò×	15	¸ö	51	Ç§¿Ë	114,155
202105	90251990	Î´ÁÐÃûÎÂ¶È¼Æ¼°¸ßÎÂ¼Æ£¬Î´ÓëÆäËûÒÇÆ÷×éºÏ	204	²©´ÄÍßÄÉ	10	Ò»°ãÃ³Ò×	200	¸ö	59	Ç§¿Ë	16,390
202105	90251990	Î´ÁÐÃûÎÂ¶È¼Æ¼°¸ßÎÂ¼Æ£¬Î´ÓëÆäËûÒÇÆ÷×éºÏ	204	²©´ÄÍßÄÉ	11	¹ú¼Ò¼ä¡¢¹ú¼Ê×éÖ¯ÎÞ³¥Ô®ÖúºÍÔùËÍµÄÎï×Ê	2	¸ö	2	Ç§¿Ë	170
202105	90251990	Î´ÁÐÃûÎÂ¶È¼Æ¼°¸ßÎÂ¼Æ£¬Î´ÓëÆäËûÒÇÆ÷×éºÏ	205	²¼Â¡µÏ	10	Ò»°ãÃ³Ò×	500	¸ö	90	Ç§¿Ë	42,754
202105	90251990	Î´ÁÐÃûÎÂ¶È¼Æ¼°¸ßÎÂ¼Æ£¬Î´ÓëÆäËûÒÇÆ÷×éºÏ	206	¿¦ÂóÂ¡	10	Ò»°ãÃ³Ò×	1150	¸ö	84	Ç§¿Ë	25,432
202105	90251990	Î´ÁÐÃûÎÂ¶È¼Æ¼°¸ßÎÂ¼Æ£¬Î´ÓëÆäËûÒÇÆ÷×éºÏ	215	°£¼°	10	Ò»°ãÃ³Ò×	333633	¸ö	6745	Ç§¿Ë	909,471
202105	90251990	Î´ÁÐÃûÎÂ¶È¼Æ¼°¸ßÎÂ¼Æ£¬Î´ÓëÆäËûÒÇÆ÷×éºÏ	218	¼ÓÅî	10	Ò»°ãÃ³Ò×	3	¸ö	1	Ç§¿Ë	390
202105	90251990	Î´ÁÐÃûÎÂ¶È¼Æ¼°¸ßÎÂ¼Æ£¬Î´ÓëÆäËûÒÇÆ÷×éºÏ	220	¼ÓÄÉ	10	Ò»°ãÃ³Ò×	1708	¸ö	62	Ç§¿Ë	9,068
202105	90251990	Î´ÁÐÃûÎÂ¶È¼Æ¼°¸ßÎÂ¼Æ£¬Î´ÓëÆäËûÒÇÆ÷×éºÏ	221	¼¸ÄÚÑÇ	10	Ò»°ãÃ³Ò×	8	¸ö	40	Ç§¿Ë	6,020
202105	90251990	Î´ÁÐÃûÎÂ¶È¼Æ¼°¸ßÎÂ¼Æ£¬Î´ÓëÆäËûÒÇÆ÷×éºÏ	223	¿ÆÌØµÏÍß	10	Ò»°ãÃ³Ò×	11200	¸ö	404	Ç§¿Ë	65,343
202105	90251990	Î´ÁÐÃûÎÂ¶È¼Æ¼°¸ßÎÂ¼Æ£¬Î´ÓëÆäËûÒÇÆ÷×éºÏ	224	¿ÏÄáÑÇ	10	Ò»°ãÃ³Ò×	12358	¸ö	419	Ç§¿Ë	102,853
202105	90251990	Î´ÁÐÃûÎÂ¶È¼Æ¼°¸ßÎÂ¼Æ£¬Î´ÓëÆäËûÒÇÆ÷×éºÏ	225	Àû±ÈÀïÑÇ	10	Ò»°ãÃ³Ò×	3600	¸ö	110	Ç§¿Ë	20,874
202105	90251990	Î´ÁÐÃûÎÂ¶È¼Æ¼°¸ßÎÂ¼Æ£¬Î´ÓëÆäËûÒÇÆ÷×éºÏ	227	Âí´ï¼ÓË¹¼Ó	10	Ò»°ãÃ³Ò×	2250	¸ö	180	Ç§¿Ë	50,247
202105	90251990	Î´ÁÐÃûÎÂ¶È¼Æ¼°¸ßÎÂ¼Æ£¬Î´ÓëÆäËûÒÇÆ÷×éºÏ	228	ÂíÀ­Î¬	10	Ò»°ãÃ³Ò×	4500	¸ö	140	Ç§¿Ë	22,789
202105	90251990	Î´ÁÐÃûÎÂ¶È¼Æ¼°¸ßÎÂ¼Æ£¬Î´ÓëÆäËûÒÇÆ÷×éºÏ	229	ÂíÀï	10	Ò»°ãÃ³Ò×	2000	¸ö	34	Ç§¿Ë	9,106
202105	90251990	Î´ÁÐÃûÎÂ¶È¼Æ¼°¸ßÎÂ¼Æ£¬Î´ÓëÆäËûÒÇÆ÷×éºÏ	230	Ã«ÀïËþÄáÑÇ	10	Ò»°ãÃ³Ò×	610	¸ö	32	Ç§¿Ë	3,616
202105	90251990	Î´ÁÐÃûÎÂ¶È¼Æ¼°¸ßÎÂ¼Æ£¬Î´ÓëÆäËûÒÇÆ÷×éºÏ	230	Ã«ÀïËþÄáÑÇ	11	¹ú¼Ò¼ä¡¢¹ú¼Ê×éÖ¯ÎÞ³¥Ô®ÖúºÍÔùËÍµÄÎï×Ê	20	¸ö	1	Ç§¿Ë	51
202105	90251990	Î´ÁÐÃûÎÂ¶È¼Æ¼°¸ßÎÂ¼Æ£¬Î´ÓëÆäËûÒÇÆ÷×éºÏ	231	Ã«ÀïÇóË¹	10	Ò»°ãÃ³Ò×	200	¸ö	14	Ç§¿Ë	4,123
202105	90251990	Î´ÁÐÃûÎÂ¶È¼Æ¼°¸ßÎÂ¼Æ£¬Î´ÓëÆäËûÒÇÆ÷×éºÏ	232	Ä¦Âå¸ç	10	Ò»°ãÃ³Ò×	188590	¸ö	2637	Ç§¿Ë	1,536,159
202105	90251990	Î´ÁÐÃûÎÂ¶È¼Æ¼°¸ßÎÂ¼Æ£¬Î´ÓëÆäËûÒÇÆ÷×éºÏ	233	ÄªÉ£±È¿Ë	10	Ò»°ãÃ³Ò×	7770	¸ö	89	Ç§¿Ë	22,030
202105	90251990	Î´ÁÐÃûÎÂ¶È¼Æ¼°¸ßÎÂ¼Æ£¬Î´ÓëÆäËûÒÇÆ÷×éºÏ	235	ÄáÈÕ¶û	10	Ò»°ãÃ³Ò×	6	¸ö	6	Ç§¿Ë	643
202105	90251990	Î´ÁÐÃûÎÂ¶È¼Æ¼°¸ßÎÂ¼Æ£¬Î´ÓëÆäËûÒÇÆ÷×éºÏ	236	ÄáÈÕÀûÑÇ	10	Ò»°ãÃ³Ò×	60259	¸ö	1870	Ç§¿Ë	296,797
202105	90251990	Î´ÁÐÃûÎÂ¶È¼Æ¼°¸ßÎÂ¼Æ£¬Î´ÓëÆäËûÒÇÆ÷×éºÏ	237	ÁôÄáÍô	10	Ò»°ãÃ³Ò×	150	¸ö	7	Ç§¿Ë	10,407
202105	90251990	Î´ÁÐÃûÎÂ¶È¼Æ¼°¸ßÎÂ¼Æ£¬Î´ÓëÆäËûÒÇÆ÷×éºÏ	238	Â¬Íú´ï	10	Ò»°ãÃ³Ò×	3000	¸ö	319	Ç§¿Ë	78,055
202105	90251990	Î´ÁÐÃûÎÂ¶È¼Æ¼°¸ßÎÂ¼Æ£¬Î´ÓëÆäËûÒÇÆ÷×éºÏ	244	ÄÏ·Ç	10	Ò»°ãÃ³Ò×	26504	¸ö	3378	Ç§¿Ë	1,644,983
202105	90251990	Î´ÁÐÃûÎÂ¶È¼Æ¼°¸ßÎÂ¼Æ£¬Î´ÓëÆäËûÒÇÆ÷×éºÏ	246	ËÕµ¤	10	Ò»°ãÃ³Ò×	2800	¸ö	204	Ç§¿Ë	179,734
202105	90251990	Î´ÁÐÃûÎÂ¶È¼Æ¼°¸ßÎÂ¼Æ£¬Î´ÓëÆäËûÒÇÆ÷×éºÏ	247	Ì¹É£ÄáÑÇ	10	Ò»°ãÃ³Ò×	123	¸ö	42	Ç§¿Ë	32,045
202105	90251990	Î´ÁÐÃûÎÂ¶È¼Æ¼°¸ßÎÂ¼Æ£¬Î´ÓëÆäËûÒÇÆ÷×éºÏ	249	Í»ÄáË¹	10	Ò»°ãÃ³Ò×	25481	¸ö	1105	Ç§¿Ë	170,305
202105	90251990	Î´ÁÐÃûÎÂ¶È¼Æ¼°¸ßÎÂ¼Æ£¬Î´ÓëÆäËûÒÇÆ÷×éºÏ	250	ÎÚ¸É´ï	10	Ò»°ãÃ³Ò×	520	¸ö	70	Ç§¿Ë	15,649
202105	90251990	Î´ÁÐÃûÎÂ¶È¼Æ¼°¸ßÎÂ¼Æ£¬Î´ÓëÆäËûÒÇÆ÷×éºÏ	252	¸Õ¹û(½ð)	10	Ò»°ãÃ³Ò×	33157	¸ö	1545	Ç§¿Ë	257,790
202105	90251990	Î´ÁÐÃûÎÂ¶È¼Æ¼°¸ßÎÂ¼Æ£¬Î´ÓëÆäËûÒÇÆ÷×éºÏ	253	ÔÞ±ÈÑÇ	10	Ò»°ãÃ³Ò×	38	¸ö	21	Ç§¿Ë	27,108
202105	90251990	Î´ÁÐÃûÎÂ¶È¼Æ¼°¸ßÎÂ¼Æ£¬Î´ÓëÆäËûÒÇÆ÷×éºÏ	253	ÔÞ±ÈÑÇ	11	¹ú¼Ò¼ä¡¢¹ú¼Ê×éÖ¯ÎÞ³¥Ô®ÖúºÍÔùËÍµÄÎï×Ê	20	¸ö	1	Ç§¿Ë	1,666
202105	90251990	Î´ÁÐÃûÎÂ¶È¼Æ¼°¸ßÎÂ¼Æ£¬Î´ÓëÆäËûÒÇÆ÷×éºÏ	254	½ò°Í²¼Î¤	10	Ò»°ãÃ³Ò×	930	¸ö	75	Ç§¿Ë	3,024
202105	90251990	Î´ÁÐÃûÎÂ¶È¼Æ¼°¸ßÎÂ¼Æ£¬Î´ÓëÆäËûÒÇÆ÷×éºÏ	258	¶òÁ¢ÌØÀïÑÇ	10	Ò»°ãÃ³Ò×	10000	¸ö	1250	Ç§¿Ë	487,845
202105	90251990	Î´ÁÐÃûÎÂ¶È¼Æ¼°¸ßÎÂ¼Æ£¬Î´ÓëÆäËûÒÇÆ÷×éºÏ	301	±ÈÀûÊ±	10	Ò»°ãÃ³Ò×	182059	¸ö	8960	Ç§¿Ë	3,202,409
202105	90251990	Î´ÁÐÃûÎÂ¶È¼Æ¼°¸ßÎÂ¼Æ£¬Î´ÓëÆäËûÒÇÆ÷×éºÏ	302	µ¤Âó	10	Ò»°ãÃ³Ò×	137423	¸ö	9168	Ç§¿Ë	1,875,409
202105	90251990	Î´ÁÐÃûÎÂ¶È¼Æ¼°¸ßÎÂ¼Æ£¬Î´ÓëÆäËûÒÇÆ÷×éºÏ	303	Ó¢¹ú	10	Ò»°ãÃ³Ò×	360143	¸ö	25853	Ç§¿Ë	7,206,845
202105	90251990	Î´ÁÐÃûÎÂ¶È¼Æ¼°¸ßÎÂ¼Æ£¬Î´ÓëÆäËûÒÇÆ÷×éºÏ	304	µÂ¹ú	10	Ò»°ãÃ³Ò×	1932295	¸ö	105416	Ç§¿Ë	27,519,344
202105	90251990	Î´ÁÐÃûÎÂ¶È¼Æ¼°¸ßÎÂ¼Æ£¬Î´ÓëÆäËûÒÇÆ÷×éºÏ	305	·¨¹ú	10	Ò»°ãÃ³Ò×	990704	¸ö	49504	Ç§¿Ë	11,396,297
202105	90251990	Î´ÁÐÃûÎÂ¶È¼Æ¼°¸ßÎÂ¼Æ£¬Î´ÓëÆäËûÒÇÆ÷×éºÏ	306	°®¶ûÀ¼	10	Ò»°ãÃ³Ò×	2680	¸ö	122	Ç§¿Ë	72,002
202105	90251990	Î´ÁÐÃûÎÂ¶È¼Æ¼°¸ßÎÂ¼Æ£¬Î´ÓëÆäËûÒÇÆ÷×éºÏ	307	Òâ´óÀû	10	Ò»°ãÃ³Ò×	816771	¸ö	31845	Ç§¿Ë	6,857,400
202105	90251990	Î´ÁÐÃûÎÂ¶È¼Æ¼°¸ßÎÂ¼Æ£¬Î´ÓëÆäËûÒÇÆ÷×éºÏ	308	Â¬É­±¤	10	Ò»°ãÃ³Ò×	18000	¸ö	642	Ç§¿Ë	511,651
202105	90251990	Î´ÁÐÃûÎÂ¶È¼Æ¼°¸ßÎÂ¼Æ£¬Î´ÓëÆäËûÒÇÆ÷×éºÏ	309	ºÉÀ¼	10	Ò»°ãÃ³Ò×	158616	¸ö	8356	Ç§¿Ë	1,846,518
202105	90251990	Î´ÁÐÃûÎÂ¶È¼Æ¼°¸ßÎÂ¼Æ£¬Î´ÓëÆäËûÒÇÆ÷×éºÏ	310	Ï£À°	10	Ò»°ãÃ³Ò×	45401	¸ö	4336	Ç§¿Ë	1,256,940
202105	90251990	Î´ÁÐÃûÎÂ¶È¼Æ¼°¸ßÎÂ¼Æ£¬Î´ÓëÆäËûÒÇÆ÷×éºÏ	311	ÆÏÌÑÑÀ	10	Ò»°ãÃ³Ò×	15383	¸ö	1444	Ç§¿Ë	379,710
202105	90251990	Î´ÁÐÃûÎÂ¶È¼Æ¼°¸ßÎÂ¼Æ£¬Î´ÓëÆäËûÒÇÆ÷×éºÏ	312	Î÷°àÑÀ	10	Ò»°ãÃ³Ò×	354651	¸ö	12300	Ç§¿Ë	2,747,576
202105	90251990	Î´ÁÐÃûÎÂ¶È¼Æ¼°¸ßÎÂ¼Æ£¬Î´ÓëÆäËûÒÇÆ÷×éºÏ	313	°¢¶û°ÍÄáÑÇ	10	Ò»°ãÃ³Ò×	10800	¸ö	360	Ç§¿Ë	50,316
202105	90251990	Î´ÁÐÃûÎÂ¶È¼Æ¼°¸ßÎÂ¼Æ£¬Î´ÓëÆäËûÒÇÆ÷×éºÏ	315	°ÂµØÀû	10	Ò»°ãÃ³Ò×	3111	¸ö	331	Ç§¿Ë	73,499
202105	90251990	Î´ÁÐÃûÎÂ¶È¼Æ¼°¸ßÎÂ¼Æ£¬Î´ÓëÆäËûÒÇÆ÷×éºÏ	316	±£¼ÓÀûÑÇ	10	Ò»°ãÃ³Ò×	50130	¸ö	1647	Ç§¿Ë	328,002
202105	90251990	Î´ÁÐÃûÎÂ¶È¼Æ¼°¸ßÎÂ¼Æ£¬Î´ÓëÆäËûÒÇÆ÷×éºÏ	318	·ÒÀ¼	10	Ò»°ãÃ³Ò×	80383	¸ö	6130	Ç§¿Ë	734,475
202105	90251990	Î´ÁÐÃûÎÂ¶È¼Æ¼°¸ßÎÂ¼Æ£¬Î´ÓëÆäËûÒÇÆ÷×éºÏ	321	ÐÙÑÀÀû	10	Ò»°ãÃ³Ò×	11000	¸ö	985	Ç§¿Ë	98,843
202105	90251990	Î´ÁÐÃûÎÂ¶È¼Æ¼°¸ßÎÂ¼Æ£¬Î´ÓëÆäËûÒÇÆ÷×éºÏ	322	±ùµº	10	Ò»°ãÃ³Ò×	140	¸ö	3	Ç§¿Ë	8,642
202105	90251990	Î´ÁÐÃûÎÂ¶È¼Æ¼°¸ßÎÂ¼Æ£¬Î´ÓëÆäËûÒÇÆ÷×éºÏ	324	Âí¶úËû	10	Ò»°ãÃ³Ò×	60	¸ö	2	Ç§¿Ë	5,083
202105	90251990	Î´ÁÐÃûÎÂ¶È¼Æ¼°¸ßÎÂ¼Æ£¬Î´ÓëÆäËûÒÇÆ÷×éºÏ	326	Å²Íþ	10	Ò»°ãÃ³Ò×	203	¸ö	17	Ç§¿Ë	34,115
202105	90251990	Î´ÁÐÃûÎÂ¶È¼Æ¼°¸ßÎÂ¼Æ£¬Î´ÓëÆäËûÒÇÆ÷×éºÏ	327	²¨À¼	10	Ò»°ãÃ³Ò×	258671	¸ö	9760	Ç§¿Ë	1,824,534
202105	90251990	Î´ÁÐÃûÎÂ¶È¼Æ¼°¸ßÎÂ¼Æ£¬Î´ÓëÆäËûÒÇÆ÷×éºÏ	328	ÂÞÂíÄáÑÇ	10	Ò»°ãÃ³Ò×	135797	¸ö	7383	Ç§¿Ë	1,130,484
202105	90251990	Î´ÁÐÃûÎÂ¶È¼Æ¼°¸ßÎÂ¼Æ£¬Î´ÓëÆäËûÒÇÆ÷×éºÏ	330	Èðµä	10	Ò»°ãÃ³Ò×	33944	¸ö	2681	Ç§¿Ë	610,181
202105	90251990	Î´ÁÐÃûÎÂ¶È¼Æ¼°¸ßÎÂ¼Æ£¬Î´ÓëÆäËûÒÇÆ÷×éºÏ	331	ÈðÊ¿	10	Ò»°ãÃ³Ò×	16031	¸ö	248	Ç§¿Ë	95,029
202105	90251990	Î´ÁÐÃûÎÂ¶È¼Æ¼°¸ßÎÂ¼Æ£¬Î´ÓëÆäËûÒÇÆ÷×éºÏ	334	°®É³ÄáÑÇ	10	Ò»°ãÃ³Ò×	20634	¸ö	617	Ç§¿Ë	100,845
202105	90251990	Î´ÁÐÃûÎÂ¶È¼Æ¼°¸ßÎÂ¼Æ£¬Î´ÓëÆäËûÒÇÆ÷×éºÏ	335	À­ÍÑÎ¬ÑÇ	10	Ò»°ãÃ³Ò×	2000	¸ö	2	Ç§¿Ë	2,601
202105	90251990	Î´ÁÐÃûÎÂ¶È¼Æ¼°¸ßÎÂ¼Æ£¬Î´ÓëÆäËûÒÇÆ÷×éºÏ	336	Á¢ÌÕÍð	10	Ò»°ãÃ³Ò×	23366	¸ö	2537	Ç§¿Ë	746,896
202105	90251990	Î´ÁÐÃûÎÂ¶È¼Æ¼°¸ßÎÂ¼Æ£¬Î´ÓëÆäËûÒÇÆ÷×éºÏ	337	¸ñÂ³¼ªÑÇ	10	Ò»°ãÃ³Ò×	2790	¸ö	325	Ç§¿Ë	47,094
202105	90251990	Î´ÁÐÃûÎÂ¶È¼Æ¼°¸ßÎÂ¼Æ£¬Î´ÓëÆäËûÒÇÆ÷×éºÏ	339	°¢Èû°Ý½®	10	Ò»°ãÃ³Ò×	40000	¸ö	1332	Ç§¿Ë	213,350
202105	90251990	Î´ÁÐÃûÎÂ¶È¼Æ¼°¸ßÎÂ¼Æ£¬Î´ÓëÆäËûÒÇÆ÷×éºÏ	340	°×¶íÂÞË¹	10	Ò»°ãÃ³Ò×	55205	¸ö	1447	Ç§¿Ë	373,246
202105	90251990	Î´ÁÐÃûÎÂ¶È¼Æ¼°¸ßÎÂ¼Æ£¬Î´ÓëÆäËûÒÇÆ÷×éºÏ	343	Ä¦¶û¶àÍß	10	Ò»°ãÃ³Ò×	15275	¸ö	655	Ç§¿Ë	126,203
202105	90251990	Î´ÁÐÃûÎÂ¶È¼Æ¼°¸ßÎÂ¼Æ£¬Î´ÓëÆäËûÒÇÆ÷×éºÏ	344	¶íÂÞË¹Áª°î	10	Ò»°ãÃ³Ò×	747052	¸ö	26581	Ç§¿Ë	3,714,524
202105	90251990	Î´ÁÐÃûÎÂ¶È¼Æ¼°¸ßÎÂ¼Æ£¬Î´ÓëÆäËûÒÇÆ÷×éºÏ	347	ÎÚ¿ËÀ¼	10	Ò»°ãÃ³Ò×	72601	¸ö	3494	Ç§¿Ë	800,068
202105	90251990	Î´ÁÐÃûÎÂ¶È¼Æ¼°¸ßÎÂ¼Æ£¬Î´ÓëÆäËûÒÇÆ÷×éºÏ	350	Ë¹ÂåÎÄÄáÑÇ	10	Ò»°ãÃ³Ò×	4379	¸ö	128	Ç§¿Ë	52,143
202105	90251990	Î´ÁÐÃûÎÂ¶È¼Æ¼°¸ßÎÂ¼Æ£¬Î´ÓëÆäËûÒÇÆ÷×éºÏ	351	¿ËÂÞµØÑÇ	10	Ò»°ãÃ³Ò×	2424	¸ö	89	Ç§¿Ë	18,059
202105	90251990	Î´ÁÐÃûÎÂ¶È¼Æ¼°¸ßÎÂ¼Æ£¬Î´ÓëÆäËûÒÇÆ÷×éºÏ	352	½Ý¿Ë	10	Ò»°ãÃ³Ò×	119668	¸ö	4789	Ç§¿Ë	1,496,114
202105	90251990	Î´ÁÐÃûÎÂ¶È¼Æ¼°¸ßÎÂ¼Æ£¬Î´ÓëÆäËûÒÇÆ÷×éºÏ	353	Ë¹Âå·¥¿Ë	10	Ò»°ãÃ³Ò×	20300	¸ö	8	Ç§¿Ë	26,118
202105	90251990	Î´ÁÐÃûÎÂ¶È¼Æ¼°¸ßÎÂ¼Æ£¬Î´ÓëÆäËûÒÇÆ÷×éºÏ	354	±±ÂíÆä¶Ù¹²ºÍ¹ú	10	Ò»°ãÃ³Ò×	93000	¸ö	262	Ç§¿Ë	193,877
202105	90251990	Î´ÁÐÃûÎÂ¶È¼Æ¼°¸ßÎÂ¼Æ£¬Î´ÓëÆäËûÒÇÆ÷×éºÏ	358	Èû¶ûÎ¬ÑÇ	10	Ò»°ãÃ³Ò×	23	¸ö	6	Ç§¿Ë	9,640
202105	90251990	Î´ÁÐÃûÎÂ¶È¼Æ¼°¸ßÎÂ¼Æ£¬Î´ÓëÆäËûÒÇÆ÷×éºÏ	402	°¢¸ùÍ¢	10	Ò»°ãÃ³Ò×	188382	¸ö	11823	Ç§¿Ë	3,189,273
202105	90251990	Î´ÁÐÃûÎÂ¶È¼Æ¼°¸ßÎÂ¼Æ£¬Î´ÓëÆäËûÒÇÆ÷×éºÏ	408	¶àÃñ×å²£ÀûÎ¬ÑÇ¹ú	10	Ò»°ãÃ³Ò×	410	¸ö	26	Ç§¿Ë	8,559
202105	90251990	Î´ÁÐÃûÎÂ¶È¼Æ¼°¸ßÎÂ¼Æ£¬Î´ÓëÆäËûÒÇÆ÷×éºÏ	410	°ÍÎ÷	10	Ò»°ãÃ³Ò×	1432347	¸ö	46630	Ç§¿Ë	8,555,698
202105	90251990	Î´ÁÐÃûÎÂ¶È¼Æ¼°¸ßÎÂ¼Æ£¬Î´ÓëÆäËûÒÇÆ÷×éºÏ	412	ÖÇÀû	10	Ò»°ãÃ³Ò×	202599	¸ö	8905	Ç§¿Ë	1,897,292
202105	90251990	Î´ÁÐÃûÎÂ¶È¼Æ¼°¸ßÎÂ¼Æ£¬Î´ÓëÆäËûÒÇÆ÷×éºÏ	413	¸çÂ×±ÈÑÇ	10	Ò»°ãÃ³Ò×	102316	¸ö	3633	Ç§¿Ë	532,426
202105	90251990	Î´ÁÐÃûÎÂ¶È¼Æ¼°¸ßÎÂ¼Æ£¬Î´ÓëÆäËûÒÇÆ÷×éºÏ	415	¸çË¹´ïÀè¼Ó	10	Ò»°ãÃ³Ò×	4344	¸ö	630	Ç§¿Ë	194,432
202105	90251990	Î´ÁÐÃûÎÂ¶È¼Æ¼°¸ßÎÂ¼Æ£¬Î´ÓëÆäËûÒÇÆ÷×éºÏ	416	¹Å°Í	10	Ò»°ãÃ³Ò×	1495	¸ö	221	Ç§¿Ë	454,625
202105	90251990	Î´ÁÐÃûÎÂ¶È¼Æ¼°¸ßÎÂ¼Æ£¬Î´ÓëÆäËûÒÇÆ÷×éºÏ	418	¶àÃ×Äá¼Ó¹²ºÍ¹ú	10	Ò»°ãÃ³Ò×	17184	¸ö	526	Ç§¿Ë	115,163
202105	90251990	Î´ÁÐÃûÎÂ¶È¼Æ¼°¸ßÎÂ¼Æ£¬Î´ÓëÆäËûÒÇÆ÷×éºÏ	419	¶ò¹Ï¶à¶û	10	Ò»°ãÃ³Ò×	43753	¸ö	1670	Ç§¿Ë	350,757
202105	90251990	Î´ÁÐÃûÎÂ¶È¼Æ¼°¸ßÎÂ¼Æ£¬Î´ÓëÆäËûÒÇÆ÷×éºÏ	420	·¨Êô¹çÑÇÄÇ	10	Ò»°ãÃ³Ò×	32	¸ö	0	Ç§¿Ë	686
202105	90251990	Î´ÁÐÃûÎÂ¶È¼Æ¼°¸ßÎÂ¼Æ£¬Î´ÓëÆäËûÒÇÆ÷×éºÏ	423	Î£µØÂíÀ­	10	Ò»°ãÃ³Ò×	21679	¸ö	1850	Ç§¿Ë	459,699
202105	90251990	Î´ÁÐÃûÎÂ¶È¼Æ¼°¸ßÎÂ¼Æ£¬Î´ÓëÆäËûÒÇÆ÷×éºÏ	424	¹çÑÇÄÇ	10	Ò»°ãÃ³Ò×	1661	¸ö	181	Ç§¿Ë	51,689
202105	90251990	Î´ÁÐÃûÎÂ¶È¼Æ¼°¸ßÎÂ¼Æ£¬Î´ÓëÆäËûÒÇÆ÷×éºÏ	426	ºé¶¼À­Ë¹	10	Ò»°ãÃ³Ò×	1503	¸ö	271	Ç§¿Ë	104,141
202105	90251990	Î´ÁÐÃûÎÂ¶È¼Æ¼°¸ßÎÂ¼Æ£¬Î´ÓëÆäËûÒÇÆ÷×éºÏ	429	Ä«Î÷¸ç	10	Ò»°ãÃ³Ò×	226708	¸ö	5470	Ç§¿Ë	1,762,464
202105	90251990	Î´ÁÐÃûÎÂ¶È¼Æ¼°¸ßÎÂ¼Æ£¬Î´ÓëÆäËûÒÇÆ÷×éºÏ	431	Äá¼ÓÀ­¹Ï	10	Ò»°ãÃ³Ò×	9950	¸ö	252	Ç§¿Ë	59,241
202105	90251990	Î´ÁÐÃûÎÂ¶È¼Æ¼°¸ßÎÂ¼Æ£¬Î´ÓëÆäËûÒÇÆ÷×éºÏ	432	°ÍÄÃÂí	10	Ò»°ãÃ³Ò×	19980	¸ö	716	Ç§¿Ë	122,921
202105	90251990	Î´ÁÐÃûÎÂ¶È¼Æ¼°¸ßÎÂ¼Æ£¬Î´ÓëÆäËûÒÇÆ÷×éºÏ	433	°ÍÀ­¹ç	10	Ò»°ãÃ³Ò×	14400	¸ö	475	Ç§¿Ë	76,351
202105	90251990	Î´ÁÐÃûÎÂ¶È¼Æ¼°¸ßÎÂ¼Æ£¬Î´ÓëÆäËûÒÇÆ÷×éºÏ	434	ÃØÂ³	10	Ò»°ãÃ³Ò×	204863	¸ö	7904	Ç§¿Ë	1,379,117
202105	90251990	Î´ÁÐÃûÎÂ¶È¼Æ¼°¸ßÎÂ¼Æ£¬Î´ÓëÆäËûÒÇÆ÷×éºÏ	435	²¨¶àÀè¸÷	10	Ò»°ãÃ³Ò×	1	¸ö	1	Ç§¿Ë	31
202105	90251990	Î´ÁÐÃûÎÂ¶È¼Æ¼°¸ßÎÂ¼Æ£¬Î´ÓëÆäËûÒÇÆ÷×éºÏ	440	Èø¶ûÍß¶à	10	Ò»°ãÃ³Ò×	15150	¸ö	552	Ç§¿Ë	156,979
202105	90251990	Î´ÁÐÃûÎÂ¶È¼Æ¼°¸ßÎÂ¼Æ£¬Î´ÓëÆäËûÒÇÆ÷×éºÏ	442	ÌØÁ¢Äá´ïºÍ¶à°Í¸ç	10	Ò»°ãÃ³Ò×	200	¸ö	34	Ç§¿Ë	3,512
202105	90251990	Î´ÁÐÃûÎÂ¶È¼Æ¼°¸ßÎÂ¼Æ£¬Î´ÓëÆäËûÒÇÆ÷×éºÏ	444	ÎÚÀ­¹ç	10	Ò»°ãÃ³Ò×	30717	¸ö	1343	Ç§¿Ë	234,492
202105	90251990	Î´ÁÐÃûÎÂ¶È¼Æ¼°¸ßÎÂ¼Æ£¬Î´ÓëÆäËûÒÇÆ÷×éºÏ	501	¼ÓÄÃ´ó	10	Ò»°ãÃ³Ò×	410234	¸ö	28687	Ç§¿Ë	8,335,110
202105	90251990	Î´ÁÐÃûÎÂ¶È¼Æ¼°¸ßÎÂ¼Æ£¬Î´ÓëÆäËûÒÇÆ÷×éºÏ	502	ÃÀ¹ú	10	Ò»°ãÃ³Ò×	3021638	¸ö	281232	Ç§¿Ë	51,214,352
202105	90251990	Î´ÁÐÃûÎÂ¶È¼Æ¼°¸ßÎÂ¼Æ£¬Î´ÓëÆäËûÒÇÆ÷×éºÏ	601	°Ä´óÀûÑÇ	10	Ò»°ãÃ³Ò×	153474	¸ö	12798	Ç§¿Ë	3,147,693
202105	90251990	Î´ÁÐÃûÎÂ¶È¼Æ¼°¸ßÎÂ¼Æ£¬Î´ÓëÆäËûÒÇÆ÷×éºÏ	603	ì³¼Ã	10	Ò»°ãÃ³Ò×	680	¸ö	101	Ç§¿Ë	32,990
202105	90251990	Î´ÁÐÃûÎÂ¶È¼Æ¼°¸ßÎÂ¼Æ£¬Î´ÓëÆäËûÒÇÆ÷×éºÏ	607	ÐÂ¿¦Àï¶àÄáÑÇ	10	Ò»°ãÃ³Ò×	33	¸ö	8	Ç§¿Ë	1,345
202105	90251990	Î´ÁÐÃûÎÂ¶È¼Æ¼°¸ßÎÂ¼Æ£¬Î´ÓëÆäËûÒÇÆ÷×éºÏ	609	ÐÂÎ÷À¼	10	Ò»°ãÃ³Ò×	43023	¸ö	814	Ç§¿Ë	201,168
202105	90251990	Î´ÁÐÃûÎÂ¶È¼Æ¼°¸ßÎÂ¼Æ£¬Î´ÓëÆäËûÒÇÆ÷×éºÏ	611	°Í²¼ÑÇÐÂ¼¸ÄÚÑÇ	10	Ò»°ãÃ³Ò×	11	¸ö	3	Ç§¿Ë	1,464
202106	90251990	Î´ÁÐÃûÎÂ¶È¼Æ¼°¸ßÎÂ¼Æ£¬Î´ÓëÆäËûÒÇÆ÷×éºÏ	102	°ÍÁÖ	10	Ò»°ãÃ³Ò×	17681	¸ö	1064	Ç§¿Ë	365,942
202106	90251990	Î´ÁÐÃûÎÂ¶È¼Æ¼°¸ßÎÂ¼Æ£¬Î´ÓëÆäËûÒÇÆ÷×éºÏ	103	ÃÏ¼ÓÀ­¹ú	10	Ò»°ãÃ³Ò×	42085	¸ö	1089	Ç§¿Ë	162,053
202106	90251990	Î´ÁÐÃûÎÂ¶È¼Æ¼°¸ßÎÂ¼Æ£¬Î´ÓëÆäËûÒÇÆ÷×éºÏ	105	ÎÄÀ³	10	Ò»°ãÃ³Ò×	100	¸ö	18	Ç§¿Ë	5,140
202106	90251990	Î´ÁÐÃûÎÂ¶È¼Æ¼°¸ßÎÂ¼Æ£¬Î´ÓëÆäËûÒÇÆ÷×éºÏ	106	Ãåµé	10	Ò»°ãÃ³Ò×	1	¸ö	0	Ç§¿Ë	29
202106	90251990	Î´ÁÐÃûÎÂ¶È¼Æ¼°¸ßÎÂ¼Æ£¬Î´ÓëÆäËûÒÇÆ÷×éºÏ	107	¼íÆÒÕ¯	10	Ò»°ãÃ³Ò×	7630	¸ö	335	Ç§¿Ë	75,304
202106	90251990	Î´ÁÐÃûÎÂ¶È¼Æ¼°¸ßÎÂ¼Æ£¬Î´ÓëÆäËûÒÇÆ÷×éºÏ	110	ÖÐ¹úÏã¸Û	10	Ò»°ãÃ³Ò×	1367362	¸ö	57941	Ç§¿Ë	14,485,331
202106	90251990	Î´ÁÐÃûÎÂ¶È¼Æ¼°¸ßÎÂ¼Æ£¬Î´ÓëÆäËûÒÇÆ÷×éºÏ	111	Ó¡¶È	10	Ò»°ãÃ³Ò×	5198876	¸ö	156928	Ç§¿Ë	21,778,211
202106	90251990	Î´ÁÐÃûÎÂ¶È¼Æ¼°¸ßÎÂ¼Æ£¬Î´ÓëÆäËûÒÇÆ÷×éºÏ	112	Ó¡¶ÈÄáÎ÷ÑÇ	10	Ò»°ãÃ³Ò×	1954530	¸ö	7577	Ç§¿Ë	7,851,109
202106	90251990	Î´ÁÐÃûÎÂ¶È¼Æ¼°¸ßÎÂ¼Æ£¬Î´ÓëÆäËûÒÇÆ÷×éºÏ	113	ÒÁÀÊ	10	Ò»°ãÃ³Ò×	83200	¸ö	2859	Ç§¿Ë	547,803
202106	90251990	Î´ÁÐÃûÎÂ¶È¼Æ¼°¸ßÎÂ¼Æ£¬Î´ÓëÆäËûÒÇÆ÷×éºÏ	114	ÒÁÀ­¿Ë	10	Ò»°ãÃ³Ò×	20	¸ö	0	Ç§¿Ë	1,707
202106	90251990	Î´ÁÐÃûÎÂ¶È¼Æ¼°¸ßÎÂ¼Æ£¬Î´ÓëÆäËûÒÇÆ÷×éºÏ	115	ÒÔÉ«ÁÐ	10	Ò»°ãÃ³Ò×	69780	¸ö	3324	Ç§¿Ë	618,039
202106	90251990	Î´ÁÐÃûÎÂ¶È¼Æ¼°¸ßÎÂ¼Æ£¬Î´ÓëÆäËûÒÇÆ÷×éºÏ	116	ÈÕ±¾	10	Ò»°ãÃ³Ò×	264471	¸ö	29496	Ç§¿Ë	7,822,682
202106	90251990	Î´ÁÐÃûÎÂ¶È¼Æ¼°¸ßÎÂ¼Æ£¬Î´ÓëÆäËûÒÇÆ÷×éºÏ	117	Ô¼µ©	10	Ò»°ãÃ³Ò×	2515	¸ö	143	Ç§¿Ë	39,388
202106	90251990	Î´ÁÐÃûÎÂ¶È¼Æ¼°¸ßÎÂ¼Æ£¬Î´ÓëÆäËûÒÇÆ÷×éºÏ	118	¿ÆÍþÌØ	10	Ò»°ãÃ³Ò×	1360	¸ö	126	Ç§¿Ë	24,699
202106	90251990	Î´ÁÐÃûÎÂ¶È¼Æ¼°¸ßÎÂ¼Æ£¬Î´ÓëÆäËûÒÇÆ÷×éºÏ	119	ÀÏÎÎ	10	Ò»°ãÃ³Ò×	500	¸ö	88	Ç§¿Ë	28,689
202106	90251990	Î´ÁÐÃûÎÂ¶È¼Æ¼°¸ßÎÂ¼Æ£¬Î´ÓëÆäËûÒÇÆ÷×éºÏ	120	Àè°ÍÄÛ	10	Ò»°ãÃ³Ò×	12204	¸ö	935	Ç§¿Ë	208,248
202106	90251990	Î´ÁÐÃûÎÂ¶È¼Æ¼°¸ßÎÂ¼Æ£¬Î´ÓëÆäËûÒÇÆ÷×éºÏ	121	ÖÐ¹ú°ÄÃÅ	10	Ò»°ãÃ³Ò×	23	¸ö	25	Ç§¿Ë	2,231
202106	90251990	Î´ÁÐÃûÎÂ¶È¼Æ¼°¸ßÎÂ¼Æ£¬Î´ÓëÆäËûÒÇÆ÷×éºÏ	122	ÂíÀ´Î÷ÑÇ	10	Ò»°ãÃ³Ò×	272990	¸ö	9522	Ç§¿Ë	3,444,522
202106	90251990	Î´ÁÐÃûÎÂ¶È¼Æ¼°¸ßÎÂ¼Æ£¬Î´ÓëÆäËûÒÇÆ÷×éºÏ	123	Âí¶û´ú·ò	10	Ò»°ãÃ³Ò×	115	¸ö	35	Ç§¿Ë	659
202106	90251990	Î´ÁÐÃûÎÂ¶È¼Æ¼°¸ßÎÂ¼Æ£¬Î´ÓëÆäËûÒÇÆ÷×éºÏ	125	Äá²´¶ûÁª°îÃñÖ÷¹²ºÍ¹ú	10	Ò»°ãÃ³Ò×	158810	¸ö	4089	Ç§¿Ë	2,753,243
202106	90251990	Î´ÁÐÃûÎÂ¶È¼Æ¼°¸ßÎÂ¼Æ£¬Î´ÓëÆäËûÒÇÆ÷×éºÏ	126	°¢Âü	10	Ò»°ãÃ³Ò×	601	¸ö	19	Ç§¿Ë	2,684
202106	90251990	Î´ÁÐÃûÎÂ¶È¼Æ¼°¸ßÎÂ¼Æ£¬Î´ÓëÆäËûÒÇÆ÷×éºÏ	127	°Í»ùË¹Ì¹	10	Ò»°ãÃ³Ò×	65813	¸ö	3773	Ç§¿Ë	547,131
202106	90251990	Î´ÁÐÃûÎÂ¶È¼Æ¼°¸ßÎÂ¼Æ£¬Î´ÓëÆäËûÒÇÆ÷×éºÏ	129	·ÆÂÉ±ö	10	Ò»°ãÃ³Ò×	130023	¸ö	6962	Ç§¿Ë	1,666,255
202106	90251990	Î´ÁÐÃûÎÂ¶È¼Æ¼°¸ßÎÂ¼Æ£¬Î´ÓëÆäËûÒÇÆ÷×éºÏ	131	É³ÌØ°¢À­²®	10	Ò»°ãÃ³Ò×	116846	¸ö	3414	Ç§¿Ë	1,200,321
202106	90251990	Î´ÁÐÃûÎÂ¶È¼Æ¼°¸ßÎÂ¼Æ£¬Î´ÓëÆäËûÒÇÆ÷×éºÏ	132	ÐÂ¼ÓÆÂ	10	Ò»°ãÃ³Ò×	12885	¸ö	1537	Ç§¿Ë	697,393
202106	90251990	Î´ÁÐÃûÎÂ¶È¼Æ¼°¸ßÎÂ¼Æ£¬Î´ÓëÆäËûÒÇÆ÷×éºÏ	133	º«¹ú	10	Ò»°ãÃ³Ò×	801831	¸ö	14850	Ç§¿Ë	3,753,845
202106	90251990	Î´ÁÐÃûÎÂ¶È¼Æ¼°¸ßÎÂ¼Æ£¬Î´ÓëÆäËûÒÇÆ÷×éºÏ	134	Ë¹ÀïÀ¼¿¨	10	Ò»°ãÃ³Ò×	14311	¸ö	777	Ç§¿Ë	137,301
202106	90251990	Î´ÁÐÃûÎÂ¶È¼Æ¼°¸ßÎÂ¼Æ£¬Î´ÓëÆäËûÒÇÆ÷×éºÏ	135	ÐðÀûÑÇ	10	Ò»°ãÃ³Ò×	6000	¸ö	335	Ç§¿Ë	32,496
202106	90251990	Î´ÁÐÃûÎÂ¶È¼Æ¼°¸ßÎÂ¼Æ£¬Î´ÓëÆäËûÒÇÆ÷×éºÏ	136	Ì©¹ú	10	Ò»°ãÃ³Ò×	1027930	¸ö	8417	Ç§¿Ë	3,426,411
202106	90251990	Î´ÁÐÃûÎÂ¶È¼Æ¼°¸ßÎÂ¼Æ£¬Î´ÓëÆäËûÒÇÆ÷×éºÏ	137	ÍÁ¶úÆä	10	Ò»°ãÃ³Ò×	62732	¸ö	6658	Ç§¿Ë	942,348
202106	90251990	Î´ÁÐÃûÎÂ¶È¼Æ¼°¸ßÎÂ¼Æ£¬Î´ÓëÆäËûÒÇÆ÷×éºÏ	138	°¢ÁªÇõ	10	Ò»°ãÃ³Ò×	237193	¸ö	10072	Ç§¿Ë	1,932,845
202106	90251990	Î´ÁÐÃûÎÂ¶È¼Æ¼°¸ßÎÂ¼Æ£¬Î´ÓëÆäËûÒÇÆ÷×éºÏ	139	Ò²ÃÅ	10	Ò»°ãÃ³Ò×	2500	¸ö	91	Ç§¿Ë	77,426
202106	90251990	Î´ÁÐÃûÎÂ¶È¼Æ¼°¸ßÎÂ¼Æ£¬Î´ÓëÆäËûÒÇÆ÷×éºÏ	141	Ô½ÄÏ	10	Ò»°ãÃ³Ò×	403053	¸ö	6844	Ç§¿Ë	2,330,094
202106	90251990	Î´ÁÐÃûÎÂ¶È¼Æ¼°¸ßÎÂ¼Æ£¬Î´ÓëÆäËûÒÇÆ÷×éºÏ	143	ÖÐ¹úÌ¨Íå	10	Ò»°ãÃ³Ò×	144277	¸ö	12521	Ç§¿Ë	3,722,327
202106	90251990	Î´ÁÐÃûÎÂ¶È¼Æ¼°¸ßÎÂ¼Æ£¬Î´ÓëÆäËûÒÇÆ÷×éºÏ	145	¹þÈø¿ËË¹Ì¹	10	Ò»°ãÃ³Ò×	43954	¸ö	2745	Ç§¿Ë	616,063
202106	90251990	Î´ÁÐÃûÎÂ¶È¼Æ¼°¸ßÎÂ¼Æ£¬Î´ÓëÆäËûÒÇÆ÷×éºÏ	146	¼ª¶û¼ªË¹Ë¹Ì¹	10	Ò»°ãÃ³Ò×	3	¸ö	1	Ç§¿Ë	568
202106	90251990	Î´ÁÐÃûÎÂ¶È¼Æ¼°¸ßÎÂ¼Æ£¬Î´ÓëÆäËûÒÇÆ÷×éºÏ	147	Ëþ¼ª¿ËË¹Ì¹	10	Ò»°ãÃ³Ò×	4	¸ö	42	Ç§¿Ë	365
202106	90251990	Î´ÁÐÃûÎÂ¶È¼Æ¼°¸ßÎÂ¼Æ£¬Î´ÓëÆäËûÒÇÆ÷×éºÏ	147	Ëþ¼ª¿ËË¹Ì¹	11	¹ú¼Ò¼ä¡¢¹ú¼Ê×éÖ¯ÎÞ³¥Ô®ÖúºÍÔùËÍµÄÎï×Ê	2	¸ö	1	Ç§¿Ë	288
202106	90251990	Î´ÁÐÃûÎÂ¶È¼Æ¼°¸ßÎÂ¼Æ£¬Î´ÓëÆäËûÒÇÆ÷×éºÏ	149	ÎÚ×È±ð¿ËË¹Ì¹	10	Ò»°ãÃ³Ò×	10515	¸ö	307	Ç§¿Ë	50,960
202106	90251990	Î´ÁÐÃûÎÂ¶È¼Æ¼°¸ßÎÂ¼Æ£¬Î´ÓëÆäËûÒÇÆ÷×éºÏ	201	°¢¶û¼°ÀûÑÇ	10	Ò»°ãÃ³Ò×	5130	¸ö	1174	Ç§¿Ë	299,866
202106	90251990	Î´ÁÐÃûÎÂ¶È¼Æ¼°¸ßÎÂ¼Æ£¬Î´ÓëÆäËûÒÇÆ÷×éºÏ	202	°²¸çÀ­	10	Ò»°ãÃ³Ò×	5000	¸ö	150	Ç§¿Ë	19,333
202106	90251990	Î´ÁÐÃûÎÂ¶È¼Æ¼°¸ßÎÂ¼Æ£¬Î´ÓëÆäËûÒÇÆ÷×éºÏ	204	²©´ÄÍßÄÉ	10	Ò»°ãÃ³Ò×	214	¸ö	78	Ç§¿Ë	17,822
202106	90251990	Î´ÁÐÃûÎÂ¶È¼Æ¼°¸ßÎÂ¼Æ£¬Î´ÓëÆäËûÒÇÆ÷×éºÏ	215	°£¼°	10	Ò»°ãÃ³Ò×	614619	¸ö	21242	Ç§¿Ë	2,611,187
202106	90251990	Î´ÁÐÃûÎÂ¶È¼Æ¼°¸ßÎÂ¼Æ£¬Î´ÓëÆäËûÒÇÆ÷×éºÏ	217	°£Èû¶í±ÈÑÇ	10	Ò»°ãÃ³Ò×	122	¸ö	53	Ç§¿Ë	13,412
202106	90251990	Î´ÁÐÃûÎÂ¶È¼Æ¼°¸ßÎÂ¼Æ£¬Î´ÓëÆäËûÒÇÆ÷×éºÏ	218	¼ÓÅî	10	Ò»°ãÃ³Ò×	200	¸ö	36	Ç§¿Ë	13,846
202106	90251990	Î´ÁÐÃûÎÂ¶È¼Æ¼°¸ßÎÂ¼Æ£¬Î´ÓëÆäËûÒÇÆ÷×éºÏ	220	¼ÓÄÉ	10	Ò»°ãÃ³Ò×	9864	¸ö	765	Ç§¿Ë	151,500
202106	90251990	Î´ÁÐÃûÎÂ¶È¼Æ¼°¸ßÎÂ¼Æ£¬Î´ÓëÆäËûÒÇÆ÷×éºÏ	221	¼¸ÄÚÑÇ	10	Ò»°ãÃ³Ò×	5206	¸ö	929	Ç§¿Ë	147,910
202106	90251990	Î´ÁÐÃûÎÂ¶È¼Æ¼°¸ßÎÂ¼Æ£¬Î´ÓëÆäËûÒÇÆ÷×éºÏ	222	¼¸ÄÚÑÇ±ÈÉÜ	11	¹ú¼Ò¼ä¡¢¹ú¼Ê×éÖ¯ÎÞ³¥Ô®ÖúºÍÔùËÍµÄÎï×Ê	1	¸ö	1	Ç§¿Ë	230
202106	90251990	Î´ÁÐÃûÎÂ¶È¼Æ¼°¸ßÎÂ¼Æ£¬Î´ÓëÆäËûÒÇÆ÷×éºÏ	223	¿ÆÌØµÏÍß	10	Ò»°ãÃ³Ò×	2014	¸ö	151	Ç§¿Ë	9,001
202106	90251990	Î´ÁÐÃûÎÂ¶È¼Æ¼°¸ßÎÂ¼Æ£¬Î´ÓëÆäËûÒÇÆ÷×éºÏ	224	¿ÏÄáÑÇ	10	Ò»°ãÃ³Ò×	1162	¸ö	224	Ç§¿Ë	43,890
202106	90251990	Î´ÁÐÃûÎÂ¶È¼Æ¼°¸ßÎÂ¼Æ£¬Î´ÓëÆäËûÒÇÆ÷×éºÏ	226	Àû±ÈÑÇ	10	Ò»°ãÃ³Ò×	150120	¸ö	7506	Ç§¿Ë	837,669
202106	90251990	Î´ÁÐÃûÎÂ¶È¼Æ¼°¸ßÎÂ¼Æ£¬Î´ÓëÆäËûÒÇÆ÷×éºÏ	227	Âí´ï¼ÓË¹¼Ó	10	Ò»°ãÃ³Ò×	1000	¸ö	136	Ç§¿Ë	24,738
202106	90251990	Î´ÁÐÃûÎÂ¶È¼Æ¼°¸ßÎÂ¼Æ£¬Î´ÓëÆäËûÒÇÆ÷×éºÏ	228	ÂíÀ­Î¬	10	Ò»°ãÃ³Ò×	200	¸ö	21	Ç§¿Ë	6,425
202106	90251990	Î´ÁÐÃûÎÂ¶È¼Æ¼°¸ßÎÂ¼Æ£¬Î´ÓëÆäËûÒÇÆ÷×éºÏ	229	ÂíÀï	10	Ò»°ãÃ³Ò×	200	¸ö	6	Ç§¿Ë	1,182
202106	90251990	Î´ÁÐÃûÎÂ¶È¼Æ¼°¸ßÎÂ¼Æ£¬Î´ÓëÆäËûÒÇÆ÷×éºÏ	230	Ã«ÀïËþÄáÑÇ	10	Ò»°ãÃ³Ò×	200	¸ö	6	Ç§¿Ë	706
202106	90251990	Î´ÁÐÃûÎÂ¶È¼Æ¼°¸ßÎÂ¼Æ£¬Î´ÓëÆäËûÒÇÆ÷×éºÏ	231	Ã«ÀïÇóË¹	10	Ò»°ãÃ³Ò×	201	¸ö	16	Ç§¿Ë	5,846
202106	90251990	Î´ÁÐÃûÎÂ¶È¼Æ¼°¸ßÎÂ¼Æ£¬Î´ÓëÆäËûÒÇÆ÷×éºÏ	232	Ä¦Âå¸ç	10	Ò»°ãÃ³Ò×	53860	¸ö	325	Ç§¿Ë	457,476
202106	90251990	Î´ÁÐÃûÎÂ¶È¼Æ¼°¸ßÎÂ¼Æ£¬Î´ÓëÆäËûÒÇÆ÷×éºÏ	233	ÄªÉ£±È¿Ë	10	Ò»°ãÃ³Ò×	13	¸ö	5	Ç§¿Ë	1,834
202106	90251990	Î´ÁÐÃûÎÂ¶È¼Æ¼°¸ßÎÂ¼Æ£¬Î´ÓëÆäËûÒÇÆ÷×éºÏ	235	ÄáÈÕ¶û	10	Ò»°ãÃ³Ò×	200	¸ö	6	Ç§¿Ë	715
202106	90251990	Î´ÁÐÃûÎÂ¶È¼Æ¼°¸ßÎÂ¼Æ£¬Î´ÓëÆäËûÒÇÆ÷×éºÏ	236	ÄáÈÕÀûÑÇ	10	Ò»°ãÃ³Ò×	30252	¸ö	824	Ç§¿Ë	146,400
202106	90251990	Î´ÁÐÃûÎÂ¶È¼Æ¼°¸ßÎÂ¼Æ£¬Î´ÓëÆäËûÒÇÆ÷×éºÏ	238	Â¬Íú´ï	10	Ò»°ãÃ³Ò×	8560	¸ö	280	Ç§¿Ë	56,623
202106	90251990	Î´ÁÐÃûÎÂ¶È¼Æ¼°¸ßÎÂ¼Æ£¬Î´ÓëÆäËûÒÇÆ÷×éºÏ	240	ÈûÄÚ¼Ó¶û	10	Ò»°ãÃ³Ò×	2104	¸ö	61	Ç§¿Ë	13,437
202106	90251990	Î´ÁÐÃûÎÂ¶È¼Æ¼°¸ßÎÂ¼Æ£¬Î´ÓëÆäËûÒÇÆ÷×éºÏ	243	Ë÷ÂíÀï	10	Ò»°ãÃ³Ò×	2100	¸ö	65	Ç§¿Ë	11,358
202106	90251990	Î´ÁÐÃûÎÂ¶È¼Æ¼°¸ßÎÂ¼Æ£¬Î´ÓëÆäËûÒÇÆ÷×éºÏ	244	ÄÏ·Ç	10	Ò»°ãÃ³Ò×	77315	¸ö	5399	Ç§¿Ë	2,367,495
202106	90251990	Î´ÁÐÃûÎÂ¶È¼Æ¼°¸ßÎÂ¼Æ£¬Î´ÓëÆäËûÒÇÆ÷×éºÏ	246	ËÕµ¤	10	Ò»°ãÃ³Ò×	10	¸ö	6	Ç§¿Ë	36,136
202106	90251990	Î´ÁÐÃûÎÂ¶È¼Æ¼°¸ßÎÂ¼Æ£¬Î´ÓëÆäËûÒÇÆ÷×éºÏ	247	Ì¹É£ÄáÑÇ	10	Ò»°ãÃ³Ò×	9927	¸ö	565	Ç§¿Ë	132,652
202106	90251990	Î´ÁÐÃûÎÂ¶È¼Æ¼°¸ßÎÂ¼Æ£¬Î´ÓëÆäËûÒÇÆ÷×éºÏ	249	Í»ÄáË¹	10	Ò»°ãÃ³Ò×	105705	¸ö	3977	Ç§¿Ë	533,239
202106	90251990	Î´ÁÐÃûÎÂ¶È¼Æ¼°¸ßÎÂ¼Æ£¬Î´ÓëÆäËûÒÇÆ÷×éºÏ	250	ÎÚ¸É´ï	10	Ò»°ãÃ³Ò×	6104	¸ö	356	Ç§¿Ë	63,874
202106	90251990	Î´ÁÐÃûÎÂ¶È¼Æ¼°¸ßÎÂ¼Æ£¬Î´ÓëÆäËûÒÇÆ÷×éºÏ	252	¸Õ¹û(½ð)	10	Ò»°ãÃ³Ò×	26400	¸ö	1068	Ç§¿Ë	120,869
202106	90251990	Î´ÁÐÃûÎÂ¶È¼Æ¼°¸ßÎÂ¼Æ£¬Î´ÓëÆäËûÒÇÆ÷×éºÏ	253	ÔÞ±ÈÑÇ	10	Ò»°ãÃ³Ò×	273	¸ö	56	Ç§¿Ë	36,114
202106	90251990	Î´ÁÐÃûÎÂ¶È¼Æ¼°¸ßÎÂ¼Æ£¬Î´ÓëÆäËûÒÇÆ÷×éºÏ	301	±ÈÀûÊ±	10	Ò»°ãÃ³Ò×	54507	¸ö	4808	Ç§¿Ë	544,457
202106	90251990	Î´ÁÐÃûÎÂ¶È¼Æ¼°¸ßÎÂ¼Æ£¬Î´ÓëÆäËûÒÇÆ÷×éºÏ	302	µ¤Âó	10	Ò»°ãÃ³Ò×	88590	¸ö	5791	Ç§¿Ë	1,174,178
202106	90251990	Î´ÁÐÃûÎÂ¶È¼Æ¼°¸ßÎÂ¼Æ£¬Î´ÓëÆäËûÒÇÆ÷×éºÏ	303	Ó¢¹ú	10	Ò»°ãÃ³Ò×	404005	¸ö	30549	Ç§¿Ë	6,295,245
202106	90251990	Î´ÁÐÃûÎÂ¶È¼Æ¼°¸ßÎÂ¼Æ£¬Î´ÓëÆäËûÒÇÆ÷×éºÏ	304	µÂ¹ú	10	Ò»°ãÃ³Ò×	1287296	¸ö	110716	Ç§¿Ë	25,979,421
202106	90251990	Î´ÁÐÃûÎÂ¶È¼Æ¼°¸ßÎÂ¼Æ£¬Î´ÓëÆäËûÒÇÆ÷×éºÏ	305	·¨¹ú	10	Ò»°ãÃ³Ò×	430702	¸ö	30611	Ç§¿Ë	7,107,441
202106	90251990	Î´ÁÐÃûÎÂ¶È¼Æ¼°¸ßÎÂ¼Æ£¬Î´ÓëÆäËûÒÇÆ÷×éºÏ	306	°®¶ûÀ¼	10	Ò»°ãÃ³Ò×	1047	¸ö	75	Ç§¿Ë	37,970
202106	90251990	Î´ÁÐÃûÎÂ¶È¼Æ¼°¸ßÎÂ¼Æ£¬Î´ÓëÆäËûÒÇÆ÷×éºÏ	307	Òâ´óÀû	10	Ò»°ãÃ³Ò×	565548	¸ö	23491	Ç§¿Ë	6,236,286
202106	90251990	Î´ÁÐÃûÎÂ¶È¼Æ¼°¸ßÎÂ¼Æ£¬Î´ÓëÆäËûÒÇÆ÷×éºÏ	308	Â¬É­±¤	10	Ò»°ãÃ³Ò×	5	¸ö	1	Ç§¿Ë	86
202106	90251990	Î´ÁÐÃûÎÂ¶È¼Æ¼°¸ßÎÂ¼Æ£¬Î´ÓëÆäËûÒÇÆ÷×éºÏ	309	ºÉÀ¼	10	Ò»°ãÃ³Ò×	241007	¸ö	24949	Ç§¿Ë	3,768,286
202106	90251990	Î´ÁÐÃûÎÂ¶È¼Æ¼°¸ßÎÂ¼Æ£¬Î´ÓëÆäËûÒÇÆ÷×éºÏ	310	Ï£À°	10	Ò»°ãÃ³Ò×	67083	¸ö	4111	Ç§¿Ë	667,637
202106	90251990	Î´ÁÐÃûÎÂ¶È¼Æ¼°¸ßÎÂ¼Æ£¬Î´ÓëÆäËûÒÇÆ÷×éºÏ	311	ÆÏÌÑÑÀ	10	Ò»°ãÃ³Ò×	26220	¸ö	897	Ç§¿Ë	144,141
202106	90251990	Î´ÁÐÃûÎÂ¶È¼Æ¼°¸ßÎÂ¼Æ£¬Î´ÓëÆäËûÒÇÆ÷×éºÏ	312	Î÷°àÑÀ	10	Ò»°ãÃ³Ò×	99393	¸ö	5515	Ç§¿Ë	1,070,267
202106	90251990	Î´ÁÐÃûÎÂ¶È¼Æ¼°¸ßÎÂ¼Æ£¬Î´ÓëÆäËûÒÇÆ÷×éºÏ	313	°¢¶û°ÍÄáÑÇ	10	Ò»°ãÃ³Ò×	50	¸ö	5	Ç§¿Ë	2,570
202106	90251990	Î´ÁÐÃûÎÂ¶È¼Æ¼°¸ßÎÂ¼Æ£¬Î´ÓëÆäËûÒÇÆ÷×éºÏ	315	°ÂµØÀû	10	Ò»°ãÃ³Ò×	11925	¸ö	1170	Ç§¿Ë	242,653
202106	90251990	Î´ÁÐÃûÎÂ¶È¼Æ¼°¸ßÎÂ¼Æ£¬Î´ÓëÆäËûÒÇÆ÷×éºÏ	316	±£¼ÓÀûÑÇ	10	Ò»°ãÃ³Ò×	18600	¸ö	433	Ç§¿Ë	98,554
202106	90251990	Î´ÁÐÃûÎÂ¶È¼Æ¼°¸ßÎÂ¼Æ£¬Î´ÓëÆäËûÒÇÆ÷×éºÏ	318	·ÒÀ¼	10	Ò»°ãÃ³Ò×	48226	¸ö	5344	Ç§¿Ë	863,932
202106	90251990	Î´ÁÐÃûÎÂ¶È¼Æ¼°¸ßÎÂ¼Æ£¬Î´ÓëÆäËûÒÇÆ÷×éºÏ	321	ÐÙÑÀÀû	10	Ò»°ãÃ³Ò×	80354	¸ö	3311	Ç§¿Ë	711,456
202106	90251990	Î´ÁÐÃûÎÂ¶È¼Æ¼°¸ßÎÂ¼Æ£¬Î´ÓëÆäËûÒÇÆ÷×éºÏ	322	±ùµº	10	Ò»°ãÃ³Ò×	270	¸ö	6	Ç§¿Ë	16,464
202106	90251990	Î´ÁÐÃûÎÂ¶È¼Æ¼°¸ßÎÂ¼Æ£¬Î´ÓëÆäËûÒÇÆ÷×éºÏ	324	Âí¶úËû	10	Ò»°ãÃ³Ò×	2560	¸ö	200	Ç§¿Ë	46,532
202106	90251990	Î´ÁÐÃûÎÂ¶È¼Æ¼°¸ßÎÂ¼Æ£¬Î´ÓëÆäËûÒÇÆ÷×éºÏ	326	Å²Íþ	10	Ò»°ãÃ³Ò×	120	¸ö	9	Ç§¿Ë	8,250
202106	90251990	Î´ÁÐÃûÎÂ¶È¼Æ¼°¸ßÎÂ¼Æ£¬Î´ÓëÆäËûÒÇÆ÷×éºÏ	327	²¨À¼	10	Ò»°ãÃ³Ò×	414205	¸ö	15549	Ç§¿Ë	3,008,283
202106	90251990	Î´ÁÐÃûÎÂ¶È¼Æ¼°¸ßÎÂ¼Æ£¬Î´ÓëÆäËûÒÇÆ÷×éºÏ	328	ÂÞÂíÄáÑÇ	10	Ò»°ãÃ³Ò×	128653	¸ö	5388	Ç§¿Ë	920,745
202106	90251990	Î´ÁÐÃûÎÂ¶È¼Æ¼°¸ßÎÂ¼Æ£¬Î´ÓëÆäËûÒÇÆ÷×éºÏ	330	Èðµä	10	Ò»°ãÃ³Ò×	146128	¸ö	11766	Ç§¿Ë	2,308,950
202106	90251990	Î´ÁÐÃûÎÂ¶È¼Æ¼°¸ßÎÂ¼Æ£¬Î´ÓëÆäËûÒÇÆ÷×éºÏ	331	ÈðÊ¿	10	Ò»°ãÃ³Ò×	39811	¸ö	2548	Ç§¿Ë	325,289
202106	90251990	Î´ÁÐÃûÎÂ¶È¼Æ¼°¸ßÎÂ¼Æ£¬Î´ÓëÆäËûÒÇÆ÷×éºÏ	334	°®É³ÄáÑÇ	10	Ò»°ãÃ³Ò×	24654	¸ö	967	Ç§¿Ë	187,331
202106	90251990	Î´ÁÐÃûÎÂ¶È¼Æ¼°¸ßÎÂ¼Æ£¬Î´ÓëÆäËûÒÇÆ÷×éºÏ	335	À­ÍÑÎ¬ÑÇ	10	Ò»°ãÃ³Ò×	6010	¸ö	240	Ç§¿Ë	34,018
202106	90251990	Î´ÁÐÃûÎÂ¶È¼Æ¼°¸ßÎÂ¼Æ£¬Î´ÓëÆäËûÒÇÆ÷×éºÏ	336	Á¢ÌÕÍð	10	Ò»°ãÃ³Ò×	16782	¸ö	941	Ç§¿Ë	346,688
202106	90251990	Î´ÁÐÃûÎÂ¶È¼Æ¼°¸ßÎÂ¼Æ£¬Î´ÓëÆäËûÒÇÆ÷×éºÏ	337	¸ñÂ³¼ªÑÇ	10	Ò»°ãÃ³Ò×	1280	¸ö	379	Ç§¿Ë	27,963
202106	90251990	Î´ÁÐÃûÎÂ¶È¼Æ¼°¸ßÎÂ¼Æ£¬Î´ÓëÆäËûÒÇÆ÷×éºÏ	339	°¢Èû°Ý½®	10	Ò»°ãÃ³Ò×	30	¸ö	2	Ç§¿Ë	189
202106	90251990	Î´ÁÐÃûÎÂ¶È¼Æ¼°¸ßÎÂ¼Æ£¬Î´ÓëÆäËûÒÇÆ÷×éºÏ	340	°×¶íÂÞË¹	10	Ò»°ãÃ³Ò×	15867	¸ö	779	Ç§¿Ë	46,689
202106	90251990	Î´ÁÐÃûÎÂ¶È¼Æ¼°¸ßÎÂ¼Æ£¬Î´ÓëÆäËûÒÇÆ÷×éºÏ	344	¶íÂÞË¹Áª°î	10	Ò»°ãÃ³Ò×	755870	¸ö	32514	Ç§¿Ë	4,844,569
202106	90251990	Î´ÁÐÃûÎÂ¶È¼Æ¼°¸ßÎÂ¼Æ£¬Î´ÓëÆäËûÒÇÆ÷×éºÏ	347	ÎÚ¿ËÀ¼	10	Ò»°ãÃ³Ò×	268543	¸ö	11061	Ç§¿Ë	1,685,972
202106	90251990	Î´ÁÐÃûÎÂ¶È¼Æ¼°¸ßÎÂ¼Æ£¬Î´ÓëÆäËûÒÇÆ÷×éºÏ	350	Ë¹ÂåÎÄÄáÑÇ	10	Ò»°ãÃ³Ò×	15	¸ö	11	Ç§¿Ë	295
202106	90251990	Î´ÁÐÃûÎÂ¶È¼Æ¼°¸ßÎÂ¼Æ£¬Î´ÓëÆäËûÒÇÆ÷×éºÏ	351	¿ËÂÞµØÑÇ	10	Ò»°ãÃ³Ò×	151	¸ö	14	Ç§¿Ë	4,249
202106	90251990	Î´ÁÐÃûÎÂ¶È¼Æ¼°¸ßÎÂ¼Æ£¬Î´ÓëÆäËûÒÇÆ÷×éºÏ	352	½Ý¿Ë	10	Ò»°ãÃ³Ò×	191513	¸ö	9832	Ç§¿Ë	1,377,062
202106	90251990	Î´ÁÐÃûÎÂ¶È¼Æ¼°¸ßÎÂ¼Æ£¬Î´ÓëÆäËûÒÇÆ÷×éºÏ	353	Ë¹Âå·¥¿Ë	10	Ò»°ãÃ³Ò×	46404	¸ö	587	Ç§¿Ë	140,672
202106	90251990	Î´ÁÐÃûÎÂ¶È¼Æ¼°¸ßÎÂ¼Æ£¬Î´ÓëÆäËûÒÇÆ÷×éºÏ	354	±±ÂíÆä¶Ù¹²ºÍ¹ú	10	Ò»°ãÃ³Ò×	90000	¸ö	142	Ç§¿Ë	177,477
202106	90251990	Î´ÁÐÃûÎÂ¶È¼Æ¼°¸ßÎÂ¼Æ£¬Î´ÓëÆäËûÒÇÆ÷×éºÏ	355	²¨ºÚ	10	Ò»°ãÃ³Ò×	5020	¸ö	135	Ç§¿Ë	28,065
202106	90251990	Î´ÁÐÃûÎÂ¶È¼Æ¼°¸ßÎÂ¼Æ£¬Î´ÓëÆäËûÒÇÆ÷×éºÏ	358	Èû¶ûÎ¬ÑÇ	10	Ò»°ãÃ³Ò×	7250	¸ö	220	Ç§¿Ë	34,902
202106	90251990	Î´ÁÐÃûÎÂ¶È¼Æ¼°¸ßÎÂ¼Æ£¬Î´ÓëÆäËûÒÇÆ÷×éºÏ	402	°¢¸ùÍ¢	10	Ò»°ãÃ³Ò×	76895	¸ö	5527	Ç§¿Ë	1,298,998
202106	90251990	Î´ÁÐÃûÎÂ¶È¼Æ¼°¸ßÎÂ¼Æ£¬Î´ÓëÆäËûÒÇÆ÷×éºÏ	408	¶àÃñ×å²£ÀûÎ¬ÑÇ¹ú	10	Ò»°ãÃ³Ò×	16930	¸ö	505	Ç§¿Ë	150,317
202106	90251990	Î´ÁÐÃûÎÂ¶È¼Æ¼°¸ßÎÂ¼Æ£¬Î´ÓëÆäËûÒÇÆ÷×éºÏ	410	°ÍÎ÷	10	Ò»°ãÃ³Ò×	1101880	¸ö	39692	Ç§¿Ë	8,058,985
202106	90251990	Î´ÁÐÃûÎÂ¶È¼Æ¼°¸ßÎÂ¼Æ£¬Î´ÓëÆäËûÒÇÆ÷×éºÏ	412	ÖÇÀû	10	Ò»°ãÃ³Ò×	84848	¸ö	5059	Ç§¿Ë	1,050,952
202106	90251990	Î´ÁÐÃûÎÂ¶È¼Æ¼°¸ßÎÂ¼Æ£¬Î´ÓëÆäËûÒÇÆ÷×éºÏ	413	¸çÂ×±ÈÑÇ	10	Ò»°ãÃ³Ò×	73338	¸ö	3769	Ç§¿Ë	567,390
202106	90251990	Î´ÁÐÃûÎÂ¶È¼Æ¼°¸ßÎÂ¼Æ£¬Î´ÓëÆäËûÒÇÆ÷×éºÏ	415	¸çË¹´ïÀè¼Ó	10	Ò»°ãÃ³Ò×	3130	¸ö	144	Ç§¿Ë	142,740
202106	90251990	Î´ÁÐÃûÎÂ¶È¼Æ¼°¸ßÎÂ¼Æ£¬Î´ÓëÆäËûÒÇÆ÷×éºÏ	416	¹Å°Í	10	Ò»°ãÃ³Ò×	2	¸ö	0	Ç§¿Ë	293
202106	90251990	Î´ÁÐÃûÎÂ¶È¼Æ¼°¸ßÎÂ¼Æ£¬Î´ÓëÆäËûÒÇÆ÷×éºÏ	418	¶àÃ×Äá¼Ó¹²ºÍ¹ú	10	Ò»°ãÃ³Ò×	636	¸ö	99	Ç§¿Ë	9,809
202106	90251990	Î´ÁÐÃûÎÂ¶È¼Æ¼°¸ßÎÂ¼Æ£¬Î´ÓëÆäËûÒÇÆ÷×éºÏ	419	¶ò¹Ï¶à¶û	10	Ò»°ãÃ³Ò×	10994	¸ö	954	Ç§¿Ë	166,192
202106	90251990	Î´ÁÐÃûÎÂ¶È¼Æ¼°¸ßÎÂ¼Æ£¬Î´ÓëÆäËûÒÇÆ÷×éºÏ	423	Î£µØÂíÀ­	10	Ò»°ãÃ³Ò×	1832	¸ö	169	Ç§¿Ë	76,056
202106	90251990	Î´ÁÐÃûÎÂ¶È¼Æ¼°¸ßÎÂ¼Æ£¬Î´ÓëÆäËûÒÇÆ÷×éºÏ	425	º£µØ	10	Ò»°ãÃ³Ò×	1500	¸ö	33	Ç§¿Ë	8,390
202106	90251990	Î´ÁÐÃûÎÂ¶È¼Æ¼°¸ßÎÂ¼Æ£¬Î´ÓëÆäËûÒÇÆ÷×éºÏ	426	ºé¶¼À­Ë¹	10	Ò»°ãÃ³Ò×	6222	¸ö	136	Ç§¿Ë	60,915
202106	90251990	Î´ÁÐÃûÎÂ¶È¼Æ¼°¸ßÎÂ¼Æ£¬Î´ÓëÆäËûÒÇÆ÷×éºÏ	427	ÑÀÂò¼Ó	10	Ò»°ãÃ³Ò×	90800	¸ö	1185	Ç§¿Ë	116,687
202106	90251990	Î´ÁÐÃûÎÂ¶È¼Æ¼°¸ßÎÂ¼Æ£¬Î´ÓëÆäËûÒÇÆ÷×éºÏ	429	Ä«Î÷¸ç	10	Ò»°ãÃ³Ò×	168740	¸ö	6740	Ç§¿Ë	1,054,132
202106	90251990	Î´ÁÐÃûÎÂ¶È¼Æ¼°¸ßÎÂ¼Æ£¬Î´ÓëÆäËûÒÇÆ÷×éºÏ	431	Äá¼ÓÀ­¹Ï	10	Ò»°ãÃ³Ò×	20166	¸ö	672	Ç§¿Ë	102,374
202106	90251990	Î´ÁÐÃûÎÂ¶È¼Æ¼°¸ßÎÂ¼Æ£¬Î´ÓëÆäËûÒÇÆ÷×éºÏ	432	°ÍÄÃÂí	10	Ò»°ãÃ³Ò×	2104	¸ö	280	Ç§¿Ë	18,560
202106	90251990	Î´ÁÐÃûÎÂ¶È¼Æ¼°¸ßÎÂ¼Æ£¬Î´ÓëÆäËûÒÇÆ÷×éºÏ	433	°ÍÀ­¹ç	10	Ò»°ãÃ³Ò×	43500	¸ö	1429	Ç§¿Ë	291,240
202106	90251990	Î´ÁÐÃûÎÂ¶È¼Æ¼°¸ßÎÂ¼Æ£¬Î´ÓëÆäËûÒÇÆ÷×éºÏ	434	ÃØÂ³	10	Ò»°ãÃ³Ò×	456580	¸ö	18393	Ç§¿Ë	3,306,151
202106	90251990	Î´ÁÐÃûÎÂ¶È¼Æ¼°¸ßÎÂ¼Æ£¬Î´ÓëÆäËûÒÇÆ÷×éºÏ	435	²¨¶àÀè¸÷	10	Ò»°ãÃ³Ò×	86	¸ö	0	Ç§¿Ë	13,783
202106	90251990	Î´ÁÐÃûÎÂ¶È¼Æ¼°¸ßÎÂ¼Æ£¬Î´ÓëÆäËûÒÇÆ÷×éºÏ	440	Èø¶ûÍß¶à	10	Ò»°ãÃ³Ò×	5300	¸ö	183	Ç§¿Ë	32,062
202106	90251990	Î´ÁÐÃûÎÂ¶È¼Æ¼°¸ßÎÂ¼Æ£¬Î´ÓëÆäËûÒÇÆ÷×éºÏ	441	ËÕÀïÄÏ	10	Ò»°ãÃ³Ò×	2000	¸ö	330	Ç§¿Ë	153,951
202106	90251990	Î´ÁÐÃûÎÂ¶È¼Æ¼°¸ßÎÂ¼Æ£¬Î´ÓëÆäËûÒÇÆ÷×éºÏ	442	ÌØÁ¢Äá´ïºÍ¶à°Í¸ç	10	Ò»°ãÃ³Ò×	30200	¸ö	1837	Ç§¿Ë	210,196
202106	90251990	Î´ÁÐÃûÎÂ¶È¼Æ¼°¸ßÎÂ¼Æ£¬Î´ÓëÆäËûÒÇÆ÷×éºÏ	444	ÎÚÀ­¹ç	10	Ò»°ãÃ³Ò×	150182	¸ö	4849	Ç§¿Ë	922,174
202106	90251990	Î´ÁÐÃûÎÂ¶È¼Æ¼°¸ßÎÂ¼Æ£¬Î´ÓëÆäËûÒÇÆ÷×éºÏ	445	Î¯ÄÚÈðÀ­	10	Ò»°ãÃ³Ò×	2650	¸ö	403	Ç§¿Ë	76,366
202106	90251990	Î´ÁÐÃûÎÂ¶È¼Æ¼°¸ßÎÂ¼Æ£¬Î´ÓëÆäËûÒÇÆ÷×éºÏ	501	¼ÓÄÃ´ó	10	Ò»°ãÃ³Ò×	414080	¸ö	34074	Ç§¿Ë	7,749,169
202106	90251990	Î´ÁÐÃûÎÂ¶È¼Æ¼°¸ßÎÂ¼Æ£¬Î´ÓëÆäËûÒÇÆ÷×éºÏ	502	ÃÀ¹ú	10	Ò»°ãÃ³Ò×	3319220	¸ö	337786	Ç§¿Ë	60,873,810
202106	90251990	Î´ÁÐÃûÎÂ¶È¼Æ¼°¸ßÎÂ¼Æ£¬Î´ÓëÆäËûÒÇÆ÷×éºÏ	601	°Ä´óÀûÑÇ	10	Ò»°ãÃ³Ò×	122149	¸ö	11558	Ç§¿Ë	2,757,781
202106	90251990	Î´ÁÐÃûÎÂ¶È¼Æ¼°¸ßÎÂ¼Æ£¬Î´ÓëÆäËûÒÇÆ÷×éºÏ	603	ì³¼Ã	10	Ò»°ãÃ³Ò×	6190	¸ö	926	Ç§¿Ë	271,351
202106	90251990	Î´ÁÐÃûÎÂ¶È¼Æ¼°¸ßÎÂ¼Æ£¬Î´ÓëÆäËûÒÇÆ÷×éºÏ	603	ì³¼Ã	12	ÆäËû¾èÔùÎï×Ê	200	¸ö	29	Ç§¿Ë	17,796
202106	90251990	Î´ÁÐÃûÎÂ¶È¼Æ¼°¸ßÎÂ¼Æ£¬Î´ÓëÆäËûÒÇÆ÷×éºÏ	609	ÐÂÎ÷À¼	10	Ò»°ãÃ³Ò×	74815	¸ö	708	Ç§¿Ë	230,624
202106	90251990	Î´ÁÐÃûÎÂ¶È¼Æ¼°¸ßÎÂ¼Æ£¬Î´ÓëÆäËûÒÇÆ÷×éºÏ	617	ÈøÄ¦ÑÇ	10	Ò»°ãÃ³Ò×	10	¸ö	2	Ç§¿Ë	1,343
202107	90251990	Î´ÁÐÃûÎÂ¶È¼Æ¼°¸ßÎÂ¼Æ£¬Î´ÓëÆäËûÒÇÆ÷×éºÏ	103	ÃÏ¼ÓÀ­¹ú	10	Ò»°ãÃ³Ò×	156872	¸ö	3303	Ç§¿Ë	3,109,791
202107	90251990	Î´ÁÐÃûÎÂ¶È¼Æ¼°¸ßÎÂ¼Æ£¬Î´ÓëÆäËûÒÇÆ÷×éºÏ	104	²»µ¤	10	Ò»°ãÃ³Ò×	4	¸ö	1	Ç§¿Ë	512
202107	90251990	Î´ÁÐÃûÎÂ¶È¼Æ¼°¸ßÎÂ¼Æ£¬Î´ÓëÆäËûÒÇÆ÷×éºÏ	105	ÎÄÀ³	10	Ò»°ãÃ³Ò×	48	¸ö	10	Ç§¿Ë	2,460
202107	90251990	Î´ÁÐÃûÎÂ¶È¼Æ¼°¸ßÎÂ¼Æ£¬Î´ÓëÆäËûÒÇÆ÷×éºÏ	106	Ãåµé	10	Ò»°ãÃ³Ò×	44740	¸ö	6416	Ç§¿Ë	1,248,793
202107	90251990	Î´ÁÐÃûÎÂ¶È¼Æ¼°¸ßÎÂ¼Æ£¬Î´ÓëÆäËûÒÇÆ÷×éºÏ	107	¼íÆÒÕ¯	10	Ò»°ãÃ³Ò×	1075	¸ö	144	Ç§¿Ë	79,438
202107	90251990	Î´ÁÐÃûÎÂ¶È¼Æ¼°¸ßÎÂ¼Æ£¬Î´ÓëÆäËûÒÇÆ÷×éºÏ	108	ÈûÆÖÂ·Ë¹	10	Ò»°ãÃ³Ò×	101	¸ö	25	Ç§¿Ë	5,114
202107	90251990	Î´ÁÐÃûÎÂ¶È¼Æ¼°¸ßÎÂ¼Æ£¬Î´ÓëÆäËûÒÇÆ÷×éºÏ	110	ÖÐ¹úÏã¸Û	10	Ò»°ãÃ³Ò×	1146953	¸ö	50399	Ç§¿Ë	11,660,383
202107	90251990	Î´ÁÐÃûÎÂ¶È¼Æ¼°¸ßÎÂ¼Æ£¬Î´ÓëÆäËûÒÇÆ÷×éºÏ	111	Ó¡¶È	10	Ò»°ãÃ³Ò×	2311512	¸ö	51485	Ç§¿Ë	9,616,323
202107	90251990	Î´ÁÐÃûÎÂ¶È¼Æ¼°¸ßÎÂ¼Æ£¬Î´ÓëÆäËûÒÇÆ÷×éºÏ	112	Ó¡¶ÈÄáÎ÷ÑÇ	10	Ò»°ãÃ³Ò×	874423	¸ö	19801	Ç§¿Ë	6,404,481
202107	90251990	Î´ÁÐÃûÎÂ¶È¼Æ¼°¸ßÎÂ¼Æ£¬Î´ÓëÆäËûÒÇÆ÷×éºÏ	113	ÒÁÀÊ	10	Ò»°ãÃ³Ò×	115865	¸ö	1477	Ç§¿Ë	516,724
202107	90251990	Î´ÁÐÃûÎÂ¶È¼Æ¼°¸ßÎÂ¼Æ£¬Î´ÓëÆäËûÒÇÆ÷×éºÏ	115	ÒÔÉ«ÁÐ	10	Ò»°ãÃ³Ò×	24363	¸ö	1498	Ç§¿Ë	570,478
202107	90251990	Î´ÁÐÃûÎÂ¶È¼Æ¼°¸ßÎÂ¼Æ£¬Î´ÓëÆäËûÒÇÆ÷×éºÏ	116	ÈÕ±¾	10	Ò»°ãÃ³Ò×	215395	¸ö	20751	Ç§¿Ë	6,992,337
202107	90251990	Î´ÁÐÃûÎÂ¶È¼Æ¼°¸ßÎÂ¼Æ£¬Î´ÓëÆäËûÒÇÆ÷×éºÏ	117	Ô¼µ©	10	Ò»°ãÃ³Ò×	10573	¸ö	1014	Ç§¿Ë	65,421
202107	90251990	Î´ÁÐÃûÎÂ¶È¼Æ¼°¸ßÎÂ¼Æ£¬Î´ÓëÆäËûÒÇÆ÷×éºÏ	118	¿ÆÍþÌØ	10	Ò»°ãÃ³Ò×	110	¸ö	2	Ç§¿Ë	4,668
202107	90251990	Î´ÁÐÃûÎÂ¶È¼Æ¼°¸ßÎÂ¼Æ£¬Î´ÓëÆäËûÒÇÆ÷×éºÏ	119	ÀÏÎÎ	10	Ò»°ãÃ³Ò×	10	¸ö	19	Ç§¿Ë	13,512
202107	90251990	Î´ÁÐÃûÎÂ¶È¼Æ¼°¸ßÎÂ¼Æ£¬Î´ÓëÆäËûÒÇÆ÷×éºÏ	119	ÀÏÎÎ	12	ÆäËû¾èÔùÎï×Ê	600	¸ö	110	Ç§¿Ë	48,000
202107	90251990	Î´ÁÐÃûÎÂ¶È¼Æ¼°¸ßÎÂ¼Æ£¬Î´ÓëÆäËûÒÇÆ÷×éºÏ	122	ÂíÀ´Î÷ÑÇ	10	Ò»°ãÃ³Ò×	157437	¸ö	6828	Ç§¿Ë	2,473,002
202107	90251990	Î´ÁÐÃûÎÂ¶È¼Æ¼°¸ßÎÂ¼Æ£¬Î´ÓëÆäËûÒÇÆ÷×éºÏ	123	Âí¶û´ú·ò	10	Ò»°ãÃ³Ò×	1	¸ö	1	Ç§¿Ë	310
202107	90251990	Î´ÁÐÃûÎÂ¶È¼Æ¼°¸ßÎÂ¼Æ£¬Î´ÓëÆäËûÒÇÆ÷×éºÏ	124	ÃÉ¹Å	10	Ò»°ãÃ³Ò×	14800	¸ö	467	Ç§¿Ë	89,886
202107	90251990	Î´ÁÐÃûÎÂ¶È¼Æ¼°¸ßÎÂ¼Æ£¬Î´ÓëÆäËûÒÇÆ÷×éºÏ	125	Äá²´¶ûÁª°îÃñÖ÷¹²ºÍ¹ú	10	Ò»°ãÃ³Ò×	44547	¸ö	2501	Ç§¿Ë	804,731
202107	90251990	Î´ÁÐÃûÎÂ¶È¼Æ¼°¸ßÎÂ¼Æ£¬Î´ÓëÆäËûÒÇÆ÷×éºÏ	125	Äá²´¶ûÁª°îÃñÖ÷¹²ºÍ¹ú	11	¹ú¼Ò¼ä¡¢¹ú¼Ê×éÖ¯ÎÞ³¥Ô®ÖúºÍÔùËÍµÄÎï×Ê	300	¸ö	68	Ç§¿Ë	40,500
202107	90251990	Î´ÁÐÃûÎÂ¶È¼Æ¼°¸ßÎÂ¼Æ£¬Î´ÓëÆäËûÒÇÆ÷×éºÏ	126	°¢Âü	10	Ò»°ãÃ³Ò×	5080	¸ö	173	Ç§¿Ë	35,814
202107	90251990	Î´ÁÐÃûÎÂ¶È¼Æ¼°¸ßÎÂ¼Æ£¬Î´ÓëÆäËûÒÇÆ÷×éºÏ	127	°Í»ùË¹Ì¹	10	Ò»°ãÃ³Ò×	161552	¸ö	5705	Ç§¿Ë	770,632
202107	90251990	Î´ÁÐÃûÎÂ¶È¼Æ¼°¸ßÎÂ¼Æ£¬Î´ÓëÆäËûÒÇÆ÷×éºÏ	129	·ÆÂÉ±ö	10	Ò»°ãÃ³Ò×	260219	¸ö	9774	Ç§¿Ë	2,278,108
202107	90251990	Î´ÁÐÃûÎÂ¶È¼Æ¼°¸ßÎÂ¼Æ£¬Î´ÓëÆäËûÒÇÆ÷×éºÏ	130	¿¨Ëþ¶û	10	Ò»°ãÃ³Ò×	5869	¸ö	558	Ç§¿Ë	229,552
202107	90251990	Î´ÁÐÃûÎÂ¶È¼Æ¼°¸ßÎÂ¼Æ£¬Î´ÓëÆäËûÒÇÆ÷×éºÏ	131	É³ÌØ°¢À­²®	10	Ò»°ãÃ³Ò×	227415	¸ö	13109	Ç§¿Ë	2,899,918
202107	90251990	Î´ÁÐÃûÎÂ¶È¼Æ¼°¸ßÎÂ¼Æ£¬Î´ÓëÆäËûÒÇÆ÷×éºÏ	132	ÐÂ¼ÓÆÂ	10	Ò»°ãÃ³Ò×	70699	¸ö	3320	Ç§¿Ë	1,812,906
202107	90251990	Î´ÁÐÃûÎÂ¶È¼Æ¼°¸ßÎÂ¼Æ£¬Î´ÓëÆäËûÒÇÆ÷×éºÏ	133	º«¹ú	10	Ò»°ãÃ³Ò×	912757	¸ö	18774	Ç§¿Ë	4,920,485
202107	90251990	Î´ÁÐÃûÎÂ¶È¼Æ¼°¸ßÎÂ¼Æ£¬Î´ÓëÆäËûÒÇÆ÷×éºÏ	134	Ë¹ÀïÀ¼¿¨	10	Ò»°ãÃ³Ò×	1639	¸ö	221	Ç§¿Ë	90,454
202107	90251990	Î´ÁÐÃûÎÂ¶È¼Æ¼°¸ßÎÂ¼Æ£¬Î´ÓëÆäËûÒÇÆ÷×éºÏ	136	Ì©¹ú	10	Ò»°ãÃ³Ò×	1112675	¸ö	11517	Ç§¿Ë	5,182,502
202107	90251990	Î´ÁÐÃûÎÂ¶È¼Æ¼°¸ßÎÂ¼Æ£¬Î´ÓëÆäËûÒÇÆ÷×éºÏ	137	ÍÁ¶úÆä	10	Ò»°ãÃ³Ò×	159272	¸ö	7955	Ç§¿Ë	1,991,789
202107	90251990	Î´ÁÐÃûÎÂ¶È¼Æ¼°¸ßÎÂ¼Æ£¬Î´ÓëÆäËûÒÇÆ÷×éºÏ	138	°¢ÁªÇõ	10	Ò»°ãÃ³Ò×	27220	¸ö	2050	Ç§¿Ë	305,014
202107	90251990	Î´ÁÐÃûÎÂ¶È¼Æ¼°¸ßÎÂ¼Æ£¬Î´ÓëÆäËûÒÇÆ÷×éºÏ	141	Ô½ÄÏ	10	Ò»°ãÃ³Ò×	197414	¸ö	4330	Ç§¿Ë	1,875,673
202107	90251990	Î´ÁÐÃûÎÂ¶È¼Æ¼°¸ßÎÂ¼Æ£¬Î´ÓëÆäËûÒÇÆ÷×éºÏ	141	Ô½ÄÏ	12	ÆäËû¾èÔùÎï×Ê	726	¸ö	659	Ç§¿Ë	1,125,050
202107	90251990	Î´ÁÐÃûÎÂ¶È¼Æ¼°¸ßÎÂ¼Æ£¬Î´ÓëÆäËûÒÇÆ÷×éºÏ	143	ÖÐ¹úÌ¨Íå	10	Ò»°ãÃ³Ò×	7870	¸ö	1107	Ç§¿Ë	174,482
202107	90251990	Î´ÁÐÃûÎÂ¶È¼Æ¼°¸ßÎÂ¼Æ£¬Î´ÓëÆäËûÒÇÆ÷×éºÏ	145	¹þÈø¿ËË¹Ì¹	10	Ò»°ãÃ³Ò×	128220	¸ö	5219	Ç§¿Ë	1,019,371
202107	90251990	Î´ÁÐÃûÎÂ¶È¼Æ¼°¸ßÎÂ¼Æ£¬Î´ÓëÆäËûÒÇÆ÷×éºÏ	146	¼ª¶û¼ªË¹Ë¹Ì¹	10	Ò»°ãÃ³Ò×	50	¸ö	20	Ç§¿Ë	2,563
202107	90251990	Î´ÁÐÃûÎÂ¶È¼Æ¼°¸ßÎÂ¼Æ£¬Î´ÓëÆäËûÒÇÆ÷×éºÏ	147	Ëþ¼ª¿ËË¹Ì¹	10	Ò»°ãÃ³Ò×	404	¸ö	15	Ç§¿Ë	2,434
202107	90251990	Î´ÁÐÃûÎÂ¶È¼Æ¼°¸ßÎÂ¼Æ£¬Î´ÓëÆäËûÒÇÆ÷×éºÏ	149	ÎÚ×È±ð¿ËË¹Ì¹	10	Ò»°ãÃ³Ò×	50000	¸ö	1100	Ç§¿Ë	153,787
202107	90251990	Î´ÁÐÃûÎÂ¶È¼Æ¼°¸ßÎÂ¼Æ£¬Î´ÓëÆäËûÒÇÆ÷×éºÏ	201	°¢¶û¼°ÀûÑÇ	10	Ò»°ãÃ³Ò×	158591	¸ö	8578	Ç§¿Ë	1,089,564
202107	90251990	Î´ÁÐÃûÎÂ¶È¼Æ¼°¸ßÎÂ¼Æ£¬Î´ÓëÆäËûÒÇÆ÷×éºÏ	203	±´Äþ	10	Ò»°ãÃ³Ò×	1000	¸ö	36	Ç§¿Ë	6,104
202107	90251990	Î´ÁÐÃûÎÂ¶È¼Æ¼°¸ßÎÂ¼Æ£¬Î´ÓëÆäËûÒÇÆ÷×éºÏ	204	²©´ÄÍßÄÉ	10	Ò»°ãÃ³Ò×	974	¸ö	75	Ç§¿Ë	35,387
202107	90251990	Î´ÁÐÃûÎÂ¶È¼Æ¼°¸ßÎÂ¼Æ£¬Î´ÓëÆäËûÒÇÆ÷×éºÏ	213	¸Õ¹û(²¼)	10	Ò»°ãÃ³Ò×	50	¸ö	1000	Ç§¿Ë	40,529
202107	90251990	Î´ÁÐÃûÎÂ¶È¼Æ¼°¸ßÎÂ¼Æ£¬Î´ÓëÆäËûÒÇÆ÷×éºÏ	214	¼ª²¼Ìá	10	Ò»°ãÃ³Ò×	22	¸ö	1	Ç§¿Ë	281
202107	90251990	Î´ÁÐÃûÎÂ¶È¼Æ¼°¸ßÎÂ¼Æ£¬Î´ÓëÆäËûÒÇÆ÷×éºÏ	215	°£¼°	10	Ò»°ãÃ³Ò×	454544	¸ö	15666	Ç§¿Ë	1,950,091
202107	90251990	Î´ÁÐÃûÎÂ¶È¼Æ¼°¸ßÎÂ¼Æ£¬Î´ÓëÆäËûÒÇÆ÷×éºÏ	218	¼ÓÅî	10	Ò»°ãÃ³Ò×	3	¸ö	1	Ç§¿Ë	687
202107	90251990	Î´ÁÐÃûÎÂ¶È¼Æ¼°¸ßÎÂ¼Æ£¬Î´ÓëÆäËûÒÇÆ÷×éºÏ	220	¼ÓÄÉ	10	Ò»°ãÃ³Ò×	5008	¸ö	201	Ç§¿Ë	29,588
202107	90251990	Î´ÁÐÃûÎÂ¶È¼Æ¼°¸ßÎÂ¼Æ£¬Î´ÓëÆäËûÒÇÆ÷×éºÏ	224	¿ÏÄáÑÇ	10	Ò»°ãÃ³Ò×	8430	¸ö	1132	Ç§¿Ë	300,937
202107	90251990	Î´ÁÐÃûÎÂ¶È¼Æ¼°¸ßÎÂ¼Æ£¬Î´ÓëÆäËûÒÇÆ÷×éºÏ	225	Àû±ÈÀïÑÇ	10	Ò»°ãÃ³Ò×	202	¸ö	23	Ç§¿Ë	14,696
202107	90251990	Î´ÁÐÃûÎÂ¶È¼Æ¼°¸ßÎÂ¼Æ£¬Î´ÓëÆäËûÒÇÆ÷×éºÏ	227	Âí´ï¼ÓË¹¼Ó	10	Ò»°ãÃ³Ò×	7475	¸ö	339	Ç§¿Ë	136,740
202107	90251990	Î´ÁÐÃûÎÂ¶È¼Æ¼°¸ßÎÂ¼Æ£¬Î´ÓëÆäËûÒÇÆ÷×éºÏ	229	ÂíÀï	10	Ò»°ãÃ³Ò×	450	¸ö	58	Ç§¿Ë	27,445
202107	90251990	Î´ÁÐÃûÎÂ¶È¼Æ¼°¸ßÎÂ¼Æ£¬Î´ÓëÆäËûÒÇÆ÷×éºÏ	231	Ã«ÀïÇóË¹	10	Ò»°ãÃ³Ò×	510	¸ö	26	Ç§¿Ë	9,609
202107	90251990	Î´ÁÐÃûÎÂ¶È¼Æ¼°¸ßÎÂ¼Æ£¬Î´ÓëÆäËûÒÇÆ÷×éºÏ	232	Ä¦Âå¸ç	10	Ò»°ãÃ³Ò×	654	¸ö	2	Ç§¿Ë	5,704
202107	90251990	Î´ÁÐÃûÎÂ¶È¼Æ¼°¸ßÎÂ¼Æ£¬Î´ÓëÆäËûÒÇÆ÷×éºÏ	233	ÄªÉ£±È¿Ë	10	Ò»°ãÃ³Ò×	800	¸ö	146	Ç§¿Ë	24,462
202107	90251990	Î´ÁÐÃûÎÂ¶È¼Æ¼°¸ßÎÂ¼Æ£¬Î´ÓëÆäËûÒÇÆ÷×éºÏ	236	ÄáÈÕÀûÑÇ	10	Ò»°ãÃ³Ò×	2074	¸ö	391	Ç§¿Ë	26,433
202107	90251990	Î´ÁÐÃûÎÂ¶È¼Æ¼°¸ßÎÂ¼Æ£¬Î´ÓëÆäËûÒÇÆ÷×éºÏ	238	Â¬Íú´ï	10	Ò»°ãÃ³Ò×	1835	¸ö	281	Ç§¿Ë	82,581
202107	90251990	Î´ÁÐÃûÎÂ¶È¼Æ¼°¸ßÎÂ¼Æ£¬Î´ÓëÆäËûÒÇÆ÷×éºÏ	240	ÈûÄÚ¼Ó¶û	10	Ò»°ãÃ³Ò×	1920	¸ö	73	Ç§¿Ë	11,072
202107	90251990	Î´ÁÐÃûÎÂ¶È¼Æ¼°¸ßÎÂ¼Æ£¬Î´ÓëÆäËûÒÇÆ÷×éºÏ	241	ÈûÉà¶û	10	Ò»°ãÃ³Ò×	300	¸ö	7	Ç§¿Ë	11,649
202107	90251990	Î´ÁÐÃûÎÂ¶È¼Æ¼°¸ßÎÂ¼Æ£¬Î´ÓëÆäËûÒÇÆ÷×éºÏ	243	Ë÷ÂíÀï	10	Ò»°ãÃ³Ò×	1400	¸ö	14	Ç§¿Ë	15,890
202107	90251990	Î´ÁÐÃûÎÂ¶È¼Æ¼°¸ßÎÂ¼Æ£¬Î´ÓëÆäËûÒÇÆ÷×éºÏ	243	Ë÷ÂíÀï	11	¹ú¼Ò¼ä¡¢¹ú¼Ê×éÖ¯ÎÞ³¥Ô®ÖúºÍÔùËÍµÄÎï×Ê	2000	¸ö	60	Ç§¿Ë	28,800
202107	90251990	Î´ÁÐÃûÎÂ¶È¼Æ¼°¸ßÎÂ¼Æ£¬Î´ÓëÆäËûÒÇÆ÷×éºÏ	244	ÄÏ·Ç	10	Ò»°ãÃ³Ò×	48764	¸ö	6070	Ç§¿Ë	3,060,722
202107	90251990	Î´ÁÐÃûÎÂ¶È¼Æ¼°¸ßÎÂ¼Æ£¬Î´ÓëÆäËûÒÇÆ÷×éºÏ	246	ËÕµ¤	10	Ò»°ãÃ³Ò×	12000	¸ö	400	Ç§¿Ë	37,627
202107	90251990	Î´ÁÐÃûÎÂ¶È¼Æ¼°¸ßÎÂ¼Æ£¬Î´ÓëÆäËûÒÇÆ÷×éºÏ	247	Ì¹É£ÄáÑÇ	10	Ò»°ãÃ³Ò×	3008	¸ö	116	Ç§¿Ë	18,629
202107	90251990	Î´ÁÐÃûÎÂ¶È¼Æ¼°¸ßÎÂ¼Æ£¬Î´ÓëÆäËûÒÇÆ÷×éºÏ	249	Í»ÄáË¹	10	Ò»°ãÃ³Ò×	55775	¸ö	2715	Ç§¿Ë	319,717
202107	90251990	Î´ÁÐÃûÎÂ¶È¼Æ¼°¸ßÎÂ¼Æ£¬Î´ÓëÆäËûÒÇÆ÷×éºÏ	250	ÎÚ¸É´ï	10	Ò»°ãÃ³Ò×	502	¸ö	107	Ç§¿Ë	19,487
202107	90251990	Î´ÁÐÃûÎÂ¶È¼Æ¼°¸ßÎÂ¼Æ£¬Î´ÓëÆäËûÒÇÆ÷×éºÏ	251	²¼»ùÄÉ·¨Ë÷	11	¹ú¼Ò¼ä¡¢¹ú¼Ê×éÖ¯ÎÞ³¥Ô®ÖúºÍÔùËÍµÄÎï×Ê	2400	¸ö	43	Ç§¿Ë	10,364
202107	90251990	Î´ÁÐÃûÎÂ¶È¼Æ¼°¸ßÎÂ¼Æ£¬Î´ÓëÆäËûÒÇÆ÷×éºÏ	252	¸Õ¹û(½ð)	10	Ò»°ãÃ³Ò×	77	¸ö	205	Ç§¿Ë	164,866
202107	90251990	Î´ÁÐÃûÎÂ¶È¼Æ¼°¸ßÎÂ¼Æ£¬Î´ÓëÆäËûÒÇÆ÷×éºÏ	253	ÔÞ±ÈÑÇ	10	Ò»°ãÃ³Ò×	443	¸ö	84	Ç§¿Ë	65,389
202107	90251990	Î´ÁÐÃûÎÂ¶È¼Æ¼°¸ßÎÂ¼Æ£¬Î´ÓëÆäËûÒÇÆ÷×éºÏ	254	½ò°Í²¼Î¤	10	Ò»°ãÃ³Ò×	500	¸ö	69	Ç§¿Ë	163,398
202107	90251990	Î´ÁÐÃûÎÂ¶È¼Æ¼°¸ßÎÂ¼Æ£¬Î´ÓëÆäËûÒÇÆ÷×éºÏ	258	¶òÁ¢ÌØÀïÑÇ	11	¹ú¼Ò¼ä¡¢¹ú¼Ê×éÖ¯ÎÞ³¥Ô®ÖúºÍÔùËÍµÄÎï×Ê	7500	¸ö	1550	Ç§¿Ë	733,762
202107	90251990	Î´ÁÐÃûÎÂ¶È¼Æ¼°¸ßÎÂ¼Æ£¬Î´ÓëÆäËûÒÇÆ÷×éºÏ	301	±ÈÀûÊ±	10	Ò»°ãÃ³Ò×	67841	¸ö	7713	Ç§¿Ë	2,136,604
202107	90251990	Î´ÁÐÃûÎÂ¶È¼Æ¼°¸ßÎÂ¼Æ£¬Î´ÓëÆäËûÒÇÆ÷×éºÏ	302	µ¤Âó	10	Ò»°ãÃ³Ò×	130950	¸ö	7732	Ç§¿Ë	1,677,035
202107	90251990	Î´ÁÐÃûÎÂ¶È¼Æ¼°¸ßÎÂ¼Æ£¬Î´ÓëÆäËûÒÇÆ÷×éºÏ	303	Ó¢¹ú	10	Ò»°ãÃ³Ò×	197403	¸ö	13205	Ç§¿Ë	3,772,887
202107	90251990	Î´ÁÐÃûÎÂ¶È¼Æ¼°¸ßÎÂ¼Æ£¬Î´ÓëÆäËûÒÇÆ÷×éºÏ	304	µÂ¹ú	10	Ò»°ãÃ³Ò×	1854189	¸ö	121638	Ç§¿Ë	25,869,647
202107	90251990	Î´ÁÐÃûÎÂ¶È¼Æ¼°¸ßÎÂ¼Æ£¬Î´ÓëÆäËûÒÇÆ÷×éºÏ	305	·¨¹ú	10	Ò»°ãÃ³Ò×	386748	¸ö	27259	Ç§¿Ë	7,501,781
202107	90251990	Î´ÁÐÃûÎÂ¶È¼Æ¼°¸ßÎÂ¼Æ£¬Î´ÓëÆäËûÒÇÆ÷×éºÏ	306	°®¶ûÀ¼	10	Ò»°ãÃ³Ò×	58266	¸ö	1746	Ç§¿Ë	939,158
202107	90251990	Î´ÁÐÃûÎÂ¶È¼Æ¼°¸ßÎÂ¼Æ£¬Î´ÓëÆäËûÒÇÆ÷×éºÏ	307	Òâ´óÀû	10	Ò»°ãÃ³Ò×	623304	¸ö	22884	Ç§¿Ë	5,278,695
202107	90251990	Î´ÁÐÃûÎÂ¶È¼Æ¼°¸ßÎÂ¼Æ£¬Î´ÓëÆäËûÒÇÆ÷×éºÏ	309	ºÉÀ¼	10	Ò»°ãÃ³Ò×	532603	¸ö	95678	Ç§¿Ë	22,651,976
202107	90251990	Î´ÁÐÃûÎÂ¶È¼Æ¼°¸ßÎÂ¼Æ£¬Î´ÓëÆäËûÒÇÆ÷×éºÏ	310	Ï£À°	10	Ò»°ãÃ³Ò×	68760	¸ö	5457	Ç§¿Ë	1,028,139
202107	90251990	Î´ÁÐÃûÎÂ¶È¼Æ¼°¸ßÎÂ¼Æ£¬Î´ÓëÆäËûÒÇÆ÷×éºÏ	311	ÆÏÌÑÑÀ	10	Ò»°ãÃ³Ò×	7313	¸ö	248	Ç§¿Ë	42,016
202107	90251990	Î´ÁÐÃûÎÂ¶È¼Æ¼°¸ßÎÂ¼Æ£¬Î´ÓëÆäËûÒÇÆ÷×éºÏ	312	Î÷°àÑÀ	10	Ò»°ãÃ³Ò×	68732	¸ö	3934	Ç§¿Ë	743,783
202107	90251990	Î´ÁÐÃûÎÂ¶È¼Æ¼°¸ßÎÂ¼Æ£¬Î´ÓëÆäËûÒÇÆ÷×éºÏ	313	°¢¶û°ÍÄáÑÇ	10	Ò»°ãÃ³Ò×	560	¸ö	1093	Ç§¿Ë	8,431
202107	90251990	Î´ÁÐÃûÎÂ¶È¼Æ¼°¸ßÎÂ¼Æ£¬Î´ÓëÆäËûÒÇÆ÷×éºÏ	315	°ÂµØÀû	10	Ò»°ãÃ³Ò×	4030	¸ö	503	Ç§¿Ë	84,764
202107	90251990	Î´ÁÐÃûÎÂ¶È¼Æ¼°¸ßÎÂ¼Æ£¬Î´ÓëÆäËûÒÇÆ÷×éºÏ	316	±£¼ÓÀûÑÇ	10	Ò»°ãÃ³Ò×	28591	¸ö	1218	Ç§¿Ë	286,145
202107	90251990	Î´ÁÐÃûÎÂ¶È¼Æ¼°¸ßÎÂ¼Æ£¬Î´ÓëÆäËûÒÇÆ÷×éºÏ	318	·ÒÀ¼	10	Ò»°ãÃ³Ò×	38878	¸ö	4491	Ç§¿Ë	544,256
202107	90251990	Î´ÁÐÃûÎÂ¶È¼Æ¼°¸ßÎÂ¼Æ£¬Î´ÓëÆäËûÒÇÆ÷×éºÏ	321	ÐÙÑÀÀû	10	Ò»°ãÃ³Ò×	4785	¸ö	420	Ç§¿Ë	119,319
202107	90251990	Î´ÁÐÃûÎÂ¶È¼Æ¼°¸ßÎÂ¼Æ£¬Î´ÓëÆäËûÒÇÆ÷×éºÏ	322	±ùµº	10	Ò»°ãÃ³Ò×	50	¸ö	5	Ç§¿Ë	1,746
202107	90251990	Î´ÁÐÃûÎÂ¶È¼Æ¼°¸ßÎÂ¼Æ£¬Î´ÓëÆäËûÒÇÆ÷×éºÏ	326	Å²Íþ	10	Ò»°ãÃ³Ò×	3604	¸ö	665	Ç§¿Ë	108,051
202107	90251990	Î´ÁÐÃûÎÂ¶È¼Æ¼°¸ßÎÂ¼Æ£¬Î´ÓëÆäËûÒÇÆ÷×éºÏ	327	²¨À¼	10	Ò»°ãÃ³Ò×	256984	¸ö	11308	Ç§¿Ë	1,997,791
202107	90251990	Î´ÁÐÃûÎÂ¶È¼Æ¼°¸ßÎÂ¼Æ£¬Î´ÓëÆäËûÒÇÆ÷×éºÏ	328	ÂÞÂíÄáÑÇ	10	Ò»°ãÃ³Ò×	44514	¸ö	1820	Ç§¿Ë	362,463
202107	90251990	Î´ÁÐÃûÎÂ¶È¼Æ¼°¸ßÎÂ¼Æ£¬Î´ÓëÆäËûÒÇÆ÷×éºÏ	330	Èðµä	10	Ò»°ãÃ³Ò×	125060	¸ö	9864	Ç§¿Ë	1,744,262
202107	90251990	Î´ÁÐÃûÎÂ¶È¼Æ¼°¸ßÎÂ¼Æ£¬Î´ÓëÆäËûÒÇÆ÷×éºÏ	331	ÈðÊ¿	10	Ò»°ãÃ³Ò×	65003	¸ö	1588	Ç§¿Ë	577,104
202107	90251990	Î´ÁÐÃûÎÂ¶È¼Æ¼°¸ßÎÂ¼Æ£¬Î´ÓëÆäËûÒÇÆ÷×éºÏ	334	°®É³ÄáÑÇ	10	Ò»°ãÃ³Ò×	1103	¸ö	77	Ç§¿Ë	20,433
202107	90251990	Î´ÁÐÃûÎÂ¶È¼Æ¼°¸ßÎÂ¼Æ£¬Î´ÓëÆäËûÒÇÆ÷×éºÏ	335	À­ÍÑÎ¬ÑÇ	10	Ò»°ãÃ³Ò×	5000	¸ö	135	Ç§¿Ë	47,417
202107	90251990	Î´ÁÐÃûÎÂ¶È¼Æ¼°¸ßÎÂ¼Æ£¬Î´ÓëÆäËûÒÇÆ÷×éºÏ	336	Á¢ÌÕÍð	10	Ò»°ãÃ³Ò×	52418	¸ö	2462	Ç§¿Ë	618,026
202107	90251990	Î´ÁÐÃûÎÂ¶È¼Æ¼°¸ßÎÂ¼Æ£¬Î´ÓëÆäËûÒÇÆ÷×éºÏ	337	¸ñÂ³¼ªÑÇ	10	Ò»°ãÃ³Ò×	373	¸ö	118	Ç§¿Ë	43,483
202107	90251990	Î´ÁÐÃûÎÂ¶È¼Æ¼°¸ßÎÂ¼Æ£¬Î´ÓëÆäËûÒÇÆ÷×éºÏ	339	°¢Èû°Ý½®	10	Ò»°ãÃ³Ò×	415	¸ö	133	Ç§¿Ë	8,972
202107	90251990	Î´ÁÐÃûÎÂ¶È¼Æ¼°¸ßÎÂ¼Æ£¬Î´ÓëÆäËûÒÇÆ÷×éºÏ	340	°×¶íÂÞË¹	10	Ò»°ãÃ³Ò×	1670	¸ö	110	Ç§¿Ë	19,606
202107	90251990	Î´ÁÐÃûÎÂ¶È¼Æ¼°¸ßÎÂ¼Æ£¬Î´ÓëÆäËûÒÇÆ÷×éºÏ	344	¶íÂÞË¹Áª°î	10	Ò»°ãÃ³Ò×	832199	¸ö	26055	Ç§¿Ë	6,742,289
202107	90251990	Î´ÁÐÃûÎÂ¶È¼Æ¼°¸ßÎÂ¼Æ£¬Î´ÓëÆäËûÒÇÆ÷×éºÏ	347	ÎÚ¿ËÀ¼	10	Ò»°ãÃ³Ò×	27539	¸ö	1090	Ç§¿Ë	432,392
202107	90251990	Î´ÁÐÃûÎÂ¶È¼Æ¼°¸ßÎÂ¼Æ£¬Î´ÓëÆäËûÒÇÆ÷×éºÏ	350	Ë¹ÂåÎÄÄáÑÇ	10	Ò»°ãÃ³Ò×	1826	¸ö	213	Ç§¿Ë	34,923
202107	90251990	Î´ÁÐÃûÎÂ¶È¼Æ¼°¸ßÎÂ¼Æ£¬Î´ÓëÆäËûÒÇÆ÷×éºÏ	351	¿ËÂÞµØÑÇ	10	Ò»°ãÃ³Ò×	20	¸ö	1	Ç§¿Ë	113
202107	90251990	Î´ÁÐÃûÎÂ¶È¼Æ¼°¸ßÎÂ¼Æ£¬Î´ÓëÆäËûÒÇÆ÷×éºÏ	352	½Ý¿Ë	10	Ò»°ãÃ³Ò×	272631	¸ö	20136	Ç§¿Ë	6,936,160
202107	90251990	Î´ÁÐÃûÎÂ¶È¼Æ¼°¸ßÎÂ¼Æ£¬Î´ÓëÆäËûÒÇÆ÷×éºÏ	353	Ë¹Âå·¥¿Ë	10	Ò»°ãÃ³Ò×	38000	¸ö	300	Ç§¿Ë	79,040
202107	90251990	Î´ÁÐÃûÎÂ¶È¼Æ¼°¸ßÎÂ¼Æ£¬Î´ÓëÆäËûÒÇÆ÷×éºÏ	354	±±ÂíÆä¶Ù¹²ºÍ¹ú	10	Ò»°ãÃ³Ò×	160040	¸ö	260	Ç§¿Ë	315,371
202107	90251990	Î´ÁÐÃûÎÂ¶È¼Æ¼°¸ßÎÂ¼Æ£¬Î´ÓëÆäËûÒÇÆ÷×éºÏ	358	Èû¶ûÎ¬ÑÇ	10	Ò»°ãÃ³Ò×	2038	¸ö	231	Ç§¿Ë	27,668
202107	90251990	Î´ÁÐÃûÎÂ¶È¼Æ¼°¸ßÎÂ¼Æ£¬Î´ÓëÆäËûÒÇÆ÷×éºÏ	402	°¢¸ùÍ¢	10	Ò»°ãÃ³Ò×	192150	¸ö	15856	Ç§¿Ë	2,846,290
202107	90251990	Î´ÁÐÃûÎÂ¶È¼Æ¼°¸ßÎÂ¼Æ£¬Î´ÓëÆäËûÒÇÆ÷×éºÏ	408	¶àÃñ×å²£ÀûÎ¬ÑÇ¹ú	10	Ò»°ãÃ³Ò×	25440	¸ö	1000	Ç§¿Ë	133,551
202107	90251990	Î´ÁÐÃûÎÂ¶È¼Æ¼°¸ßÎÂ¼Æ£¬Î´ÓëÆäËûÒÇÆ÷×éºÏ	410	°ÍÎ÷	10	Ò»°ãÃ³Ò×	1305673	¸ö	44903	Ç§¿Ë	7,306,022
202107	90251990	Î´ÁÐÃûÎÂ¶È¼Æ¼°¸ßÎÂ¼Æ£¬Î´ÓëÆäËûÒÇÆ÷×éºÏ	412	ÖÇÀû	10	Ò»°ãÃ³Ò×	696570	¸ö	29257	Ç§¿Ë	6,145,897
202107	90251990	Î´ÁÐÃûÎÂ¶È¼Æ¼°¸ßÎÂ¼Æ£¬Î´ÓëÆäËûÒÇÆ÷×éºÏ	413	¸çÂ×±ÈÑÇ	10	Ò»°ãÃ³Ò×	63125	¸ö	2408	Ç§¿Ë	377,017
202107	90251990	Î´ÁÐÃûÎÂ¶È¼Æ¼°¸ßÎÂ¼Æ£¬Î´ÓëÆäËûÒÇÆ÷×éºÏ	415	¸çË¹´ïÀè¼Ó	10	Ò»°ãÃ³Ò×	100	¸ö	2	Ç§¿Ë	3,844
202107	90251990	Î´ÁÐÃûÎÂ¶È¼Æ¼°¸ßÎÂ¼Æ£¬Î´ÓëÆäËûÒÇÆ÷×éºÏ	418	¶àÃ×Äá¼Ó¹²ºÍ¹ú	10	Ò»°ãÃ³Ò×	31006	¸ö	1255	Ç§¿Ë	216,319
202107	90251990	Î´ÁÐÃûÎÂ¶È¼Æ¼°¸ßÎÂ¼Æ£¬Î´ÓëÆäËûÒÇÆ÷×éºÏ	419	¶ò¹Ï¶à¶û	10	Ò»°ãÃ³Ò×	44535	¸ö	1611	Ç§¿Ë	376,303
202107	90251990	Î´ÁÐÃûÎÂ¶È¼Æ¼°¸ßÎÂ¼Æ£¬Î´ÓëÆäËûÒÇÆ÷×éºÏ	423	Î£µØÂíÀ­	10	Ò»°ãÃ³Ò×	2662	¸ö	233	Ç§¿Ë	70,749
202107	90251990	Î´ÁÐÃûÎÂ¶È¼Æ¼°¸ßÎÂ¼Æ£¬Î´ÓëÆäËûÒÇÆ÷×éºÏ	424	¹çÑÇÄÇ	10	Ò»°ãÃ³Ò×	20	¸ö	60	Ç§¿Ë	1,191
202107	90251990	Î´ÁÐÃûÎÂ¶È¼Æ¼°¸ßÎÂ¼Æ£¬Î´ÓëÆäËûÒÇÆ÷×éºÏ	426	ºé¶¼À­Ë¹	10	Ò»°ãÃ³Ò×	10995	¸ö	510	Ç§¿Ë	130,429
202107	90251990	Î´ÁÐÃûÎÂ¶È¼Æ¼°¸ßÎÂ¼Æ£¬Î´ÓëÆäËûÒÇÆ÷×éºÏ	427	ÑÀÂò¼Ó	10	Ò»°ãÃ³Ò×	1151	¸ö	85	Ç§¿Ë	12,338
202107	90251990	Î´ÁÐÃûÎÂ¶È¼Æ¼°¸ßÎÂ¼Æ£¬Î´ÓëÆäËûÒÇÆ÷×éºÏ	429	Ä«Î÷¸ç	10	Ò»°ãÃ³Ò×	300203	¸ö	13089	Ç§¿Ë	1,825,944
202107	90251990	Î´ÁÐÃûÎÂ¶È¼Æ¼°¸ßÎÂ¼Æ£¬Î´ÓëÆäËûÒÇÆ÷×éºÏ	431	Äá¼ÓÀ­¹Ï	10	Ò»°ãÃ³Ò×	600	¸ö	12	Ç§¿Ë	24,348
202107	90251990	Î´ÁÐÃûÎÂ¶È¼Æ¼°¸ßÎÂ¼Æ£¬Î´ÓëÆäËûÒÇÆ÷×éºÏ	432	°ÍÄÃÂí	10	Ò»°ãÃ³Ò×	16	¸ö	11	Ç§¿Ë	20,371
202107	90251990	Î´ÁÐÃûÎÂ¶È¼Æ¼°¸ßÎÂ¼Æ£¬Î´ÓëÆäËûÒÇÆ÷×éºÏ	433	°ÍÀ­¹ç	10	Ò»°ãÃ³Ò×	1300	¸ö	143	Ç§¿Ë	15,801
202107	90251990	Î´ÁÐÃûÎÂ¶È¼Æ¼°¸ßÎÂ¼Æ£¬Î´ÓëÆäËûÒÇÆ÷×éºÏ	434	ÃØÂ³	10	Ò»°ãÃ³Ò×	88456	¸ö	3180	Ç§¿Ë	531,893
202107	90251990	Î´ÁÐÃûÎÂ¶È¼Æ¼°¸ßÎÂ¼Æ£¬Î´ÓëÆäËûÒÇÆ÷×éºÏ	440	Èø¶ûÍß¶à	10	Ò»°ãÃ³Ò×	96	¸ö	50	Ç§¿Ë	5,413
202107	90251990	Î´ÁÐÃûÎÂ¶È¼Æ¼°¸ßÎÂ¼Æ£¬Î´ÓëÆäËûÒÇÆ÷×éºÏ	444	ÎÚÀ­¹ç	10	Ò»°ãÃ³Ò×	151500	¸ö	4881	Ç§¿Ë	896,131
202107	90251990	Î´ÁÐÃûÎÂ¶È¼Æ¼°¸ßÎÂ¼Æ£¬Î´ÓëÆäËûÒÇÆ÷×éºÏ	445	Î¯ÄÚÈðÀ­	10	Ò»°ãÃ³Ò×	1000	¸ö	44	Ç§¿Ë	15,058
202107	90251990	Î´ÁÐÃûÎÂ¶È¼Æ¼°¸ßÎÂ¼Æ£¬Î´ÓëÆäËûÒÇÆ÷×éºÏ	501	¼ÓÄÃ´ó	10	Ò»°ãÃ³Ò×	298100	¸ö	30198	Ç§¿Ë	8,827,077
202107	90251990	Î´ÁÐÃûÎÂ¶È¼Æ¼°¸ßÎÂ¼Æ£¬Î´ÓëÆäËûÒÇÆ÷×éºÏ	502	ÃÀ¹ú	10	Ò»°ãÃ³Ò×	4526916	¸ö	402663	Ç§¿Ë	69,685,628
202107	90251990	Î´ÁÐÃûÎÂ¶È¼Æ¼°¸ßÎÂ¼Æ£¬Î´ÓëÆäËûÒÇÆ÷×éºÏ	601	°Ä´óÀûÑÇ	10	Ò»°ãÃ³Ò×	171000	¸ö	13403	Ç§¿Ë	4,244,772
202107	90251990	Î´ÁÐÃûÎÂ¶È¼Æ¼°¸ßÎÂ¼Æ£¬Î´ÓëÆäËûÒÇÆ÷×éºÏ	603	ì³¼Ã	10	Ò»°ãÃ³Ò×	861	¸ö	108	Ç§¿Ë	27,548
202107	90251990	Î´ÁÐÃûÎÂ¶È¼Æ¼°¸ßÎÂ¼Æ£¬Î´ÓëÆäËûÒÇÆ÷×éºÏ	609	ÐÂÎ÷À¼	10	Ò»°ãÃ³Ò×	47096	¸ö	634	Ç§¿Ë	169,087
202107	90251990	Î´ÁÐÃûÎÂ¶È¼Æ¼°¸ßÎÂ¼Æ£¬Î´ÓëÆäËûÒÇÆ÷×éºÏ	611	°Í²¼ÑÇÐÂ¼¸ÄÚÑÇ	10	Ò»°ãÃ³Ò×	296	¸ö	282	Ç§¿Ë	17,211
202108	90251990	Î´ÁÐÃûÎÂ¶È¼Æ¼°¸ßÎÂ¼Æ£¬Î´ÓëÆäËûÒÇÆ÷×éºÏ	103	ÃÏ¼ÓÀ­¹ú	10	Ò»°ãÃ³Ò×	270502	¸ö	5770	Ç§¿Ë	2,826,668
202108	90251990	Î´ÁÐÃûÎÂ¶È¼Æ¼°¸ßÎÂ¼Æ£¬Î´ÓëÆäËûÒÇÆ÷×éºÏ	105	ÎÄÀ³	10	Ò»°ãÃ³Ò×	2	¸ö	0	Ç§¿Ë	349
202108	90251990	Î´ÁÐÃûÎÂ¶È¼Æ¼°¸ßÎÂ¼Æ£¬Î´ÓëÆäËûÒÇÆ÷×éºÏ	106	Ãåµé	10	Ò»°ãÃ³Ò×	59402	¸ö	7747	Ç§¿Ë	1,329,494
202108	90251990	Î´ÁÐÃûÎÂ¶È¼Æ¼°¸ßÎÂ¼Æ£¬Î´ÓëÆäËûÒÇÆ÷×éºÏ	106	Ãåµé	12	ÆäËû¾èÔùÎï×Ê	205	¸ö	82	Ç§¿Ë	57,220
202108	90251990	Î´ÁÐÃûÎÂ¶È¼Æ¼°¸ßÎÂ¼Æ£¬Î´ÓëÆäËûÒÇÆ÷×éºÏ	107	¼íÆÒÕ¯	10	Ò»°ãÃ³Ò×	205	¸ö	10	Ç§¿Ë	10,651
202108	90251990	Î´ÁÐÃûÎÂ¶È¼Æ¼°¸ßÎÂ¼Æ£¬Î´ÓëÆäËûÒÇÆ÷×éºÏ	108	ÈûÆÖÂ·Ë¹	10	Ò»°ãÃ³Ò×	6150	¸ö	302	Ç§¿Ë	89,772
202108	90251990	Î´ÁÐÃûÎÂ¶È¼Æ¼°¸ßÎÂ¼Æ£¬Î´ÓëÆäËûÒÇÆ÷×éºÏ	110	ÖÐ¹úÏã¸Û	10	Ò»°ãÃ³Ò×	827784	¸ö	35150	Ç§¿Ë	10,386,167
202108	90251990	Î´ÁÐÃûÎÂ¶È¼Æ¼°¸ßÎÂ¼Æ£¬Î´ÓëÆäËûÒÇÆ÷×éºÏ	111	Ó¡¶È	10	Ò»°ãÃ³Ò×	1525388	¸ö	33663	Ç§¿Ë	4,727,416
202108	90251990	Î´ÁÐÃûÎÂ¶È¼Æ¼°¸ßÎÂ¼Æ£¬Î´ÓëÆäËûÒÇÆ÷×éºÏ	112	Ó¡¶ÈÄáÎ÷ÑÇ	10	Ò»°ãÃ³Ò×	990500	¸ö	22411	Ç§¿Ë	6,355,106
202108	90251990	Î´ÁÐÃûÎÂ¶È¼Æ¼°¸ßÎÂ¼Æ£¬Î´ÓëÆäËûÒÇÆ÷×éºÏ	113	ÒÁÀÊ	10	Ò»°ãÃ³Ò×	4890	¸ö	314	Ç§¿Ë	91,037
202108	90251990	Î´ÁÐÃûÎÂ¶È¼Æ¼°¸ßÎÂ¼Æ£¬Î´ÓëÆäËûÒÇÆ÷×éºÏ	114	ÒÁÀ­¿Ë	10	Ò»°ãÃ³Ò×	32005	¸ö	935	Ç§¿Ë	188,805
202108	90251990	Î´ÁÐÃûÎÂ¶È¼Æ¼°¸ßÎÂ¼Æ£¬Î´ÓëÆäËûÒÇÆ÷×éºÏ	115	ÒÔÉ«ÁÐ	10	Ò»°ãÃ³Ò×	54251	¸ö	2023	Ç§¿Ë	417,163
202108	90251990	Î´ÁÐÃûÎÂ¶È¼Æ¼°¸ßÎÂ¼Æ£¬Î´ÓëÆäËûÒÇÆ÷×éºÏ	116	ÈÕ±¾	10	Ò»°ãÃ³Ò×	280384	¸ö	18456	Ç§¿Ë	7,009,766
202108	90251990	Î´ÁÐÃûÎÂ¶È¼Æ¼°¸ßÎÂ¼Æ£¬Î´ÓëÆäËûÒÇÆ÷×éºÏ	117	Ô¼µ©	10	Ò»°ãÃ³Ò×	33410	¸ö	1306	Ç§¿Ë	157,746
202108	90251990	Î´ÁÐÃûÎÂ¶È¼Æ¼°¸ßÎÂ¼Æ£¬Î´ÓëÆäËûÒÇÆ÷×éºÏ	118	¿ÆÍþÌØ	10	Ò»°ãÃ³Ò×	7750	¸ö	413	Ç§¿Ë	89,493
202108	90251990	Î´ÁÐÃûÎÂ¶È¼Æ¼°¸ßÎÂ¼Æ£¬Î´ÓëÆäËûÒÇÆ÷×éºÏ	119	ÀÏÎÎ	10	Ò»°ãÃ³Ò×	43	¸ö	39	Ç§¿Ë	49,717
202108	90251990	Î´ÁÐÃûÎÂ¶È¼Æ¼°¸ßÎÂ¼Æ£¬Î´ÓëÆäËûÒÇÆ÷×éºÏ	120	Àè°ÍÄÛ	10	Ò»°ãÃ³Ò×	40	¸ö	0	Ç§¿Ë	720
202108	90251990	Î´ÁÐÃûÎÂ¶È¼Æ¼°¸ßÎÂ¼Æ£¬Î´ÓëÆäËûÒÇÆ÷×éºÏ	121	ÖÐ¹ú°ÄÃÅ	10	Ò»°ãÃ³Ò×	210	¸ö	11	Ç§¿Ë	996
202108	90251990	Î´ÁÐÃûÎÂ¶È¼Æ¼°¸ßÎÂ¼Æ£¬Î´ÓëÆäËûÒÇÆ÷×éºÏ	122	ÂíÀ´Î÷ÑÇ	10	Ò»°ãÃ³Ò×	251769	¸ö	9758	Ç§¿Ë	3,254,095
202108	90251990	Î´ÁÐÃûÎÂ¶È¼Æ¼°¸ßÎÂ¼Æ£¬Î´ÓëÆäËûÒÇÆ÷×éºÏ	123	Âí¶û´ú·ò	10	Ò»°ãÃ³Ò×	74	¸ö	25	Ç§¿Ë	4,235
202108	90251990	Î´ÁÐÃûÎÂ¶È¼Æ¼°¸ßÎÂ¼Æ£¬Î´ÓëÆäËûÒÇÆ÷×éºÏ	124	ÃÉ¹Å	10	Ò»°ãÃ³Ò×	11664	¸ö	326	Ç§¿Ë	51,057
202108	90251990	Î´ÁÐÃûÎÂ¶È¼Æ¼°¸ßÎÂ¼Æ£¬Î´ÓëÆäËûÒÇÆ÷×éºÏ	125	Äá²´¶ûÁª°îÃñÖ÷¹²ºÍ¹ú	10	Ò»°ãÃ³Ò×	92426	¸ö	2268	Ç§¿Ë	951,188
202108	90251990	Î´ÁÐÃûÎÂ¶È¼Æ¼°¸ßÎÂ¼Æ£¬Î´ÓëÆäËûÒÇÆ÷×éºÏ	125	Äá²´¶ûÁª°îÃñÖ÷¹²ºÍ¹ú	12	ÆäËû¾èÔùÎï×Ê	500	¸ö	80	Ç§¿Ë	19,750
202108	90251990	Î´ÁÐÃûÎÂ¶È¼Æ¼°¸ßÎÂ¼Æ£¬Î´ÓëÆäËûÒÇÆ÷×éºÏ	127	°Í»ùË¹Ì¹	10	Ò»°ãÃ³Ò×	137779	¸ö	12234	Ç§¿Ë	1,020,408
202108	90251990	Î´ÁÐÃûÎÂ¶È¼Æ¼°¸ßÎÂ¼Æ£¬Î´ÓëÆäËûÒÇÆ÷×éºÏ	129	·ÆÂÉ±ö	10	Ò»°ãÃ³Ò×	828847	¸ö	26093	Ç§¿Ë	3,507,763
202108	90251990	Î´ÁÐÃûÎÂ¶È¼Æ¼°¸ßÎÂ¼Æ£¬Î´ÓëÆäËûÒÇÆ÷×éºÏ	130	¿¨Ëþ¶û	10	Ò»°ãÃ³Ò×	4	¸ö	1	Ç§¿Ë	432
202108	90251990	Î´ÁÐÃûÎÂ¶È¼Æ¼°¸ßÎÂ¼Æ£¬Î´ÓëÆäËûÒÇÆ÷×éºÏ	131	É³ÌØ°¢À­²®	10	Ò»°ãÃ³Ò×	46826	¸ö	2322	Ç§¿Ë	498,619
202108	90251990	Î´ÁÐÃûÎÂ¶È¼Æ¼°¸ßÎÂ¼Æ£¬Î´ÓëÆäËûÒÇÆ÷×éºÏ	132	ÐÂ¼ÓÆÂ	10	Ò»°ãÃ³Ò×	29781	¸ö	2208	Ç§¿Ë	798,637
202108	90251990	Î´ÁÐÃûÎÂ¶È¼Æ¼°¸ßÎÂ¼Æ£¬Î´ÓëÆäËûÒÇÆ÷×éºÏ	133	º«¹ú	10	Ò»°ãÃ³Ò×	1385907	¸ö	21924	Ç§¿Ë	4,900,111
202108	90251990	Î´ÁÐÃûÎÂ¶È¼Æ¼°¸ßÎÂ¼Æ£¬Î´ÓëÆäËûÒÇÆ÷×éºÏ	134	Ë¹ÀïÀ¼¿¨	10	Ò»°ãÃ³Ò×	50343	¸ö	2100	Ç§¿Ë	228,957
202108	90251990	Î´ÁÐÃûÎÂ¶È¼Æ¼°¸ßÎÂ¼Æ£¬Î´ÓëÆäËûÒÇÆ÷×éºÏ	135	ÐðÀûÑÇ	10	Ò»°ãÃ³Ò×	6100	¸ö	203	Ç§¿Ë	32,495
202108	90251990	Î´ÁÐÃûÎÂ¶È¼Æ¼°¸ßÎÂ¼Æ£¬Î´ÓëÆäËûÒÇÆ÷×éºÏ	136	Ì©¹ú	10	Ò»°ãÃ³Ò×	1776584	¸ö	34330	Ç§¿Ë	8,556,726
202108	90251990	Î´ÁÐÃûÎÂ¶È¼Æ¼°¸ßÎÂ¼Æ£¬Î´ÓëÆäËûÒÇÆ÷×éºÏ	137	ÍÁ¶úÆä	10	Ò»°ãÃ³Ò×	287860	¸ö	14744	Ç§¿Ë	2,378,768
202108	90251990	Î´ÁÐÃûÎÂ¶È¼Æ¼°¸ßÎÂ¼Æ£¬Î´ÓëÆäËûÒÇÆ÷×éºÏ	138	°¢ÁªÇõ	10	Ò»°ãÃ³Ò×	58024	¸ö	2435	Ç§¿Ë	462,584
202108	90251990	Î´ÁÐÃûÎÂ¶È¼Æ¼°¸ßÎÂ¼Æ£¬Î´ÓëÆäËûÒÇÆ÷×éºÏ	141	Ô½ÄÏ	10	Ò»°ãÃ³Ò×	394031	¸ö	8514	Ç§¿Ë	2,256,241
202108	90251990	Î´ÁÐÃûÎÂ¶È¼Æ¼°¸ßÎÂ¼Æ£¬Î´ÓëÆäËûÒÇÆ÷×éºÏ	143	ÖÐ¹úÌ¨Íå	10	Ò»°ãÃ³Ò×	80029	¸ö	5744	Ç§¿Ë	1,583,435
202108	90251990	Î´ÁÐÃûÎÂ¶È¼Æ¼°¸ßÎÂ¼Æ£¬Î´ÓëÆäËûÒÇÆ÷×éºÏ	145	¹þÈø¿ËË¹Ì¹	10	Ò»°ãÃ³Ò×	15435	¸ö	1096	Ç§¿Ë	192,520
202108	90251990	Î´ÁÐÃûÎÂ¶È¼Æ¼°¸ßÎÂ¼Æ£¬Î´ÓëÆäËûÒÇÆ÷×éºÏ	146	¼ª¶û¼ªË¹Ë¹Ì¹	10	Ò»°ãÃ³Ò×	48	¸ö	21	Ç§¿Ë	3,734
202108	90251990	Î´ÁÐÃûÎÂ¶È¼Æ¼°¸ßÎÂ¼Æ£¬Î´ÓëÆäËûÒÇÆ÷×éºÏ	147	Ëþ¼ª¿ËË¹Ì¹	10	Ò»°ãÃ³Ò×	12000	¸ö	280	Ç§¿Ë	47,420
202108	90251990	Î´ÁÐÃûÎÂ¶È¼Æ¼°¸ßÎÂ¼Æ£¬Î´ÓëÆäËûÒÇÆ÷×éºÏ	148	ÍÁ¿âÂüË¹Ì¹	10	Ò»°ãÃ³Ò×	1000	¸ö	31	Ç§¿Ë	5,139
202108	90251990	Î´ÁÐÃûÎÂ¶È¼Æ¼°¸ßÎÂ¼Æ£¬Î´ÓëÆäËûÒÇÆ÷×éºÏ	149	ÎÚ×È±ð¿ËË¹Ì¹	10	Ò»°ãÃ³Ò×	18152	¸ö	413	Ç§¿Ë	58,093
202108	90251990	Î´ÁÐÃûÎÂ¶È¼Æ¼°¸ßÎÂ¼Æ£¬Î´ÓëÆäËûÒÇÆ÷×éºÏ	201	°¢¶û¼°ÀûÑÇ	10	Ò»°ãÃ³Ò×	12040	¸ö	1782	Ç§¿Ë	351,952
202108	90251990	Î´ÁÐÃûÎÂ¶È¼Æ¼°¸ßÎÂ¼Æ£¬Î´ÓëÆäËûÒÇÆ÷×éºÏ	202	°²¸çÀ­	10	Ò»°ãÃ³Ò×	5106	¸ö	1154	Ç§¿Ë	40,369
202108	90251990	Î´ÁÐÃûÎÂ¶È¼Æ¼°¸ßÎÂ¼Æ£¬Î´ÓëÆäËûÒÇÆ÷×éºÏ	203	±´Äþ	10	Ò»°ãÃ³Ò×	4550	¸ö	134	Ç§¿Ë	21,977
202108	90251990	Î´ÁÐÃûÎÂ¶È¼Æ¼°¸ßÎÂ¼Æ£¬Î´ÓëÆäËûÒÇÆ÷×éºÏ	205	²¼Â¡µÏ	10	Ò»°ãÃ³Ò×	2	¸ö	3	Ç§¿Ë	707
202108	90251990	Î´ÁÐÃûÎÂ¶È¼Æ¼°¸ßÎÂ¼Æ£¬Î´ÓëÆäËûÒÇÆ÷×éºÏ	206	¿¦ÂóÂ¡	10	Ò»°ãÃ³Ò×	10080	¸ö	336	Ç§¿Ë	40,846
202108	90251990	Î´ÁÐÃûÎÂ¶È¼Æ¼°¸ßÎÂ¼Æ£¬Î´ÓëÆäËûÒÇÆ÷×éºÏ	211	Õ§µÃ	10	Ò»°ãÃ³Ò×	35	¸ö	48	Ç§¿Ë	23,238
202108	90251990	Î´ÁÐÃûÎÂ¶È¼Æ¼°¸ßÎÂ¼Æ£¬Î´ÓëÆäËûÒÇÆ÷×éºÏ	215	°£¼°	10	Ò»°ãÃ³Ò×	278698	¸ö	5795	Ç§¿Ë	855,816
202108	90251990	Î´ÁÐÃûÎÂ¶È¼Æ¼°¸ßÎÂ¼Æ£¬Î´ÓëÆäËûÒÇÆ÷×éºÏ	217	°£Èû¶í±ÈÑÇ	10	Ò»°ãÃ³Ò×	3500	¸ö	203	Ç§¿Ë	82,890
202108	90251990	Î´ÁÐÃûÎÂ¶È¼Æ¼°¸ßÎÂ¼Æ£¬Î´ÓëÆäËûÒÇÆ÷×éºÏ	221	¼¸ÄÚÑÇ	10	Ò»°ãÃ³Ò×	134	¸ö	46	Ç§¿Ë	18,772
202108	90251990	Î´ÁÐÃûÎÂ¶È¼Æ¼°¸ßÎÂ¼Æ£¬Î´ÓëÆäËûÒÇÆ÷×éºÏ	223	¿ÆÌØµÏÍß	10	Ò»°ãÃ³Ò×	1849	¸ö	65	Ç§¿Ë	8,654
202108	90251990	Î´ÁÐÃûÎÂ¶È¼Æ¼°¸ßÎÂ¼Æ£¬Î´ÓëÆäËûÒÇÆ÷×éºÏ	224	¿ÏÄáÑÇ	10	Ò»°ãÃ³Ò×	22278	¸ö	1165	Ç§¿Ë	655,331
202108	90251990	Î´ÁÐÃûÎÂ¶È¼Æ¼°¸ßÎÂ¼Æ£¬Î´ÓëÆäËûÒÇÆ÷×éºÏ	226	Àû±ÈÑÇ	10	Ò»°ãÃ³Ò×	5400	¸ö	288	Ç§¿Ë	53,622
202108	90251990	Î´ÁÐÃûÎÂ¶È¼Æ¼°¸ßÎÂ¼Æ£¬Î´ÓëÆäËûÒÇÆ÷×éºÏ	227	Âí´ï¼ÓË¹¼Ó	10	Ò»°ãÃ³Ò×	2880	¸ö	102	Ç§¿Ë	21,765
202108	90251990	Î´ÁÐÃûÎÂ¶È¼Æ¼°¸ßÎÂ¼Æ£¬Î´ÓëÆäËûÒÇÆ÷×éºÏ	228	ÂíÀ­Î¬	10	Ò»°ãÃ³Ò×	1000	¸ö	27	Ç§¿Ë	3,716
202108	90251990	Î´ÁÐÃûÎÂ¶È¼Æ¼°¸ßÎÂ¼Æ£¬Î´ÓëÆäËûÒÇÆ÷×éºÏ	231	Ã«ÀïÇóË¹	10	Ò»°ãÃ³Ò×	10581	¸ö	534	Ç§¿Ë	60,602
202108	90251990	Î´ÁÐÃûÎÂ¶È¼Æ¼°¸ßÎÂ¼Æ£¬Î´ÓëÆäËûÒÇÆ÷×éºÏ	232	Ä¦Âå¸ç	10	Ò»°ãÃ³Ò×	15190	¸ö	542	Ç§¿Ë	91,406
202108	90251990	Î´ÁÐÃûÎÂ¶È¼Æ¼°¸ßÎÂ¼Æ£¬Î´ÓëÆäËûÒÇÆ÷×éºÏ	233	ÄªÉ£±È¿Ë	10	Ò»°ãÃ³Ò×	2743	¸ö	178	Ç§¿Ë	63,591
202108	90251990	Î´ÁÐÃûÎÂ¶È¼Æ¼°¸ßÎÂ¼Æ£¬Î´ÓëÆäËûÒÇÆ÷×éºÏ	234	ÄÉÃ×±ÈÑÇ	10	Ò»°ãÃ³Ò×	23834	¸ö	433	Ç§¿Ë	60,618
202108	90251990	Î´ÁÐÃûÎÂ¶È¼Æ¼°¸ßÎÂ¼Æ£¬Î´ÓëÆäËûÒÇÆ÷×éºÏ	236	ÄáÈÕÀûÑÇ	10	Ò»°ãÃ³Ò×	3637	¸ö	490	Ç§¿Ë	101,605
202108	90251990	Î´ÁÐÃûÎÂ¶È¼Æ¼°¸ßÎÂ¼Æ£¬Î´ÓëÆäËûÒÇÆ÷×éºÏ	238	Â¬Íú´ï	10	Ò»°ãÃ³Ò×	400	¸ö	54	Ç§¿Ë	20,306
202108	90251990	Î´ÁÐÃûÎÂ¶È¼Æ¼°¸ßÎÂ¼Æ£¬Î´ÓëÆäËûÒÇÆ÷×éºÏ	240	ÈûÄÚ¼Ó¶û	10	Ò»°ãÃ³Ò×	1809	¸ö	54	Ç§¿Ë	8,281
202108	90251990	Î´ÁÐÃûÎÂ¶È¼Æ¼°¸ßÎÂ¼Æ£¬Î´ÓëÆäËûÒÇÆ÷×éºÏ	244	ÄÏ·Ç	10	Ò»°ãÃ³Ò×	35940	¸ö	1984	Ç§¿Ë	597,217
202108	90251990	Î´ÁÐÃûÎÂ¶È¼Æ¼°¸ßÎÂ¼Æ£¬Î´ÓëÆäËûÒÇÆ÷×éºÏ	247	Ì¹É£ÄáÑÇ	10	Ò»°ãÃ³Ò×	4810	¸ö	226	Ç§¿Ë	61,361
202108	90251990	Î´ÁÐÃûÎÂ¶È¼Æ¼°¸ßÎÂ¼Æ£¬Î´ÓëÆäËûÒÇÆ÷×éºÏ	248	¶à¸ç	10	Ò»°ãÃ³Ò×	2	¸ö	20	Ç§¿Ë	320
202108	90251990	Î´ÁÐÃûÎÂ¶È¼Æ¼°¸ßÎÂ¼Æ£¬Î´ÓëÆäËûÒÇÆ÷×éºÏ	249	Í»ÄáË¹	10	Ò»°ãÃ³Ò×	400	¸ö	55	Ç§¿Ë	12,188
202108	90251990	Î´ÁÐÃûÎÂ¶È¼Æ¼°¸ßÎÂ¼Æ£¬Î´ÓëÆäËûÒÇÆ÷×éºÏ	250	ÎÚ¸É´ï	10	Ò»°ãÃ³Ò×	50250	¸ö	1554	Ç§¿Ë	328,632
202108	90251990	Î´ÁÐÃûÎÂ¶È¼Æ¼°¸ßÎÂ¼Æ£¬Î´ÓëÆäËûÒÇÆ÷×éºÏ	252	¸Õ¹û(½ð)	10	Ò»°ãÃ³Ò×	11	¸ö	89	Ç§¿Ë	39,355
202108	90251990	Î´ÁÐÃûÎÂ¶È¼Æ¼°¸ßÎÂ¼Æ£¬Î´ÓëÆäËûÒÇÆ÷×éºÏ	253	ÔÞ±ÈÑÇ	10	Ò»°ãÃ³Ò×	30580	¸ö	990	Ç§¿Ë	170,627
202108	90251990	Î´ÁÐÃûÎÂ¶È¼Æ¼°¸ßÎÂ¼Æ£¬Î´ÓëÆäËûÒÇÆ÷×éºÏ	254	½ò°Í²¼Î¤	10	Ò»°ãÃ³Ò×	530	¸ö	82	Ç§¿Ë	10,810
202108	90251990	Î´ÁÐÃûÎÂ¶È¼Æ¼°¸ßÎÂ¼Æ£¬Î´ÓëÆäËûÒÇÆ÷×éºÏ	301	±ÈÀûÊ±	10	Ò»°ãÃ³Ò×	66477	¸ö	7808	Ç§¿Ë	1,050,079
202108	90251990	Î´ÁÐÃûÎÂ¶È¼Æ¼°¸ßÎÂ¼Æ£¬Î´ÓëÆäËûÒÇÆ÷×éºÏ	302	µ¤Âó	10	Ò»°ãÃ³Ò×	39096	¸ö	3796	Ç§¿Ë	1,287,445
202108	90251990	Î´ÁÐÃûÎÂ¶È¼Æ¼°¸ßÎÂ¼Æ£¬Î´ÓëÆäËûÒÇÆ÷×éºÏ	303	Ó¢¹ú	10	Ò»°ãÃ³Ò×	260168	¸ö	20154	Ç§¿Ë	6,746,562
202108	90251990	Î´ÁÐÃûÎÂ¶È¼Æ¼°¸ßÎÂ¼Æ£¬Î´ÓëÆäËûÒÇÆ÷×éºÏ	304	µÂ¹ú	10	Ò»°ãÃ³Ò×	1583919	¸ö	103583	Ç§¿Ë	24,513,265
202108	90251990	Î´ÁÐÃûÎÂ¶È¼Æ¼°¸ßÎÂ¼Æ£¬Î´ÓëÆäËûÒÇÆ÷×éºÏ	305	·¨¹ú	10	Ò»°ãÃ³Ò×	553714	¸ö	33239	Ç§¿Ë	7,043,451
202108	90251990	Î´ÁÐÃûÎÂ¶È¼Æ¼°¸ßÎÂ¼Æ£¬Î´ÓëÆäËûÒÇÆ÷×éºÏ	306	°®¶ûÀ¼	10	Ò»°ãÃ³Ò×	16400	¸ö	377	Ç§¿Ë	389,940
202108	90251990	Î´ÁÐÃûÎÂ¶È¼Æ¼°¸ßÎÂ¼Æ£¬Î´ÓëÆäËûÒÇÆ÷×éºÏ	307	Òâ´óÀû	10	Ò»°ãÃ³Ò×	339959	¸ö	15581	Ç§¿Ë	3,098,708
202108	90251990	Î´ÁÐÃûÎÂ¶È¼Æ¼°¸ßÎÂ¼Æ£¬Î´ÓëÆäËûÒÇÆ÷×éºÏ	309	ºÉÀ¼	10	Ò»°ãÃ³Ò×	235995	¸ö	21400	Ç§¿Ë	3,504,881
202108	90251990	Î´ÁÐÃûÎÂ¶È¼Æ¼°¸ßÎÂ¼Æ£¬Î´ÓëÆäËûÒÇÆ÷×éºÏ	310	Ï£À°	10	Ò»°ãÃ³Ò×	74730	¸ö	3086	Ç§¿Ë	756,779
202108	90251990	Î´ÁÐÃûÎÂ¶È¼Æ¼°¸ßÎÂ¼Æ£¬Î´ÓëÆäËûÒÇÆ÷×éºÏ	311	ÆÏÌÑÑÀ	10	Ò»°ãÃ³Ò×	19500	¸ö	1014	Ç§¿Ë	296,790
202108	90251990	Î´ÁÐÃûÎÂ¶È¼Æ¼°¸ßÎÂ¼Æ£¬Î´ÓëÆäËûÒÇÆ÷×éºÏ	312	Î÷°àÑÀ	10	Ò»°ãÃ³Ò×	73428	¸ö	4844	Ç§¿Ë	923,440
202108	90251990	Î´ÁÐÃûÎÂ¶È¼Æ¼°¸ßÎÂ¼Æ£¬Î´ÓëÆäËûÒÇÆ÷×éºÏ	313	°¢¶û°ÍÄáÑÇ	10	Ò»°ãÃ³Ò×	731	¸ö	28	Ç§¿Ë	10,683
202108	90251990	Î´ÁÐÃûÎÂ¶È¼Æ¼°¸ßÎÂ¼Æ£¬Î´ÓëÆäËûÒÇÆ÷×éºÏ	315	°ÂµØÀû	10	Ò»°ãÃ³Ò×	1000	¸ö	43	Ç§¿Ë	19,872
202108	90251990	Î´ÁÐÃûÎÂ¶È¼Æ¼°¸ßÎÂ¼Æ£¬Î´ÓëÆäËûÒÇÆ÷×éºÏ	316	±£¼ÓÀûÑÇ	10	Ò»°ãÃ³Ò×	23668	¸ö	1023	Ç§¿Ë	217,133
202108	90251990	Î´ÁÐÃûÎÂ¶È¼Æ¼°¸ßÎÂ¼Æ£¬Î´ÓëÆäËûÒÇÆ÷×éºÏ	318	·ÒÀ¼	10	Ò»°ãÃ³Ò×	46007	¸ö	3928	Ç§¿Ë	666,418
202108	90251990	Î´ÁÐÃûÎÂ¶È¼Æ¼°¸ßÎÂ¼Æ£¬Î´ÓëÆäËûÒÇÆ÷×éºÏ	321	ÐÙÑÀÀû	10	Ò»°ãÃ³Ò×	4050	¸ö	502	Ç§¿Ë	81,139
202108	90251990	Î´ÁÐÃûÎÂ¶È¼Æ¼°¸ßÎÂ¼Æ£¬Î´ÓëÆäËûÒÇÆ÷×éºÏ	324	Âí¶úËû	10	Ò»°ãÃ³Ò×	400	¸ö	40	Ç§¿Ë	10,503
202108	90251990	Î´ÁÐÃûÎÂ¶È¼Æ¼°¸ßÎÂ¼Æ£¬Î´ÓëÆäËûÒÇÆ÷×éºÏ	326	Å²Íþ	10	Ò»°ãÃ³Ò×	22309	¸ö	1526	Ç§¿Ë	391,001
202108	90251990	Î´ÁÐÃûÎÂ¶È¼Æ¼°¸ßÎÂ¼Æ£¬Î´ÓëÆäËûÒÇÆ÷×éºÏ	327	²¨À¼	10	Ò»°ãÃ³Ò×	503196	¸ö	24841	Ç§¿Ë	5,319,042
202108	90251990	Î´ÁÐÃûÎÂ¶È¼Æ¼°¸ßÎÂ¼Æ£¬Î´ÓëÆäËûÒÇÆ÷×éºÏ	328	ÂÞÂíÄáÑÇ	10	Ò»°ãÃ³Ò×	40966	¸ö	2989	Ç§¿Ë	215,087
202108	90251990	Î´ÁÐÃûÎÂ¶È¼Æ¼°¸ßÎÂ¼Æ£¬Î´ÓëÆäËûÒÇÆ÷×éºÏ	330	Èðµä	10	Ò»°ãÃ³Ò×	6845	¸ö	832	Ç§¿Ë	243,250
202108	90251990	Î´ÁÐÃûÎÂ¶È¼Æ¼°¸ßÎÂ¼Æ£¬Î´ÓëÆäËûÒÇÆ÷×éºÏ	331	ÈðÊ¿	10	Ò»°ãÃ³Ò×	13934	¸ö	1094	Ç§¿Ë	229,865
202108	90251990	Î´ÁÐÃûÎÂ¶È¼Æ¼°¸ßÎÂ¼Æ£¬Î´ÓëÆäËûÒÇÆ÷×éºÏ	334	°®É³ÄáÑÇ	10	Ò»°ãÃ³Ò×	21560	¸ö	299	Ç§¿Ë	194,192
202108	90251990	Î´ÁÐÃûÎÂ¶È¼Æ¼°¸ßÎÂ¼Æ£¬Î´ÓëÆäËûÒÇÆ÷×éºÏ	336	Á¢ÌÕÍð	10	Ò»°ãÃ³Ò×	15240	¸ö	963	Ç§¿Ë	329,056
202108	90251990	Î´ÁÐÃûÎÂ¶È¼Æ¼°¸ßÎÂ¼Æ£¬Î´ÓëÆäËûÒÇÆ÷×éºÏ	338	ÑÇÃÀÄáÑÇ	10	Ò»°ãÃ³Ò×	55	¸ö	7	Ç§¿Ë	4,350
202108	90251990	Î´ÁÐÃûÎÂ¶È¼Æ¼°¸ßÎÂ¼Æ£¬Î´ÓëÆäËûÒÇÆ÷×éºÏ	339	°¢Èû°Ý½®	10	Ò»°ãÃ³Ò×	100	¸ö	4	Ç§¿Ë	1,728
202108	90251990	Î´ÁÐÃûÎÂ¶È¼Æ¼°¸ßÎÂ¼Æ£¬Î´ÓëÆäËûÒÇÆ÷×éºÏ	340	°×¶íÂÞË¹	10	Ò»°ãÃ³Ò×	234	¸ö	27	Ç§¿Ë	6,866
202108	90251990	Î´ÁÐÃûÎÂ¶È¼Æ¼°¸ßÎÂ¼Æ£¬Î´ÓëÆäËûÒÇÆ÷×éºÏ	344	¶íÂÞË¹Áª°î	10	Ò»°ãÃ³Ò×	508376	¸ö	17228	Ç§¿Ë	4,889,156
202108	90251990	Î´ÁÐÃûÎÂ¶È¼Æ¼°¸ßÎÂ¼Æ£¬Î´ÓëÆäËûÒÇÆ÷×éºÏ	347	ÎÚ¿ËÀ¼	10	Ò»°ãÃ³Ò×	74460	¸ö	3028	Ç§¿Ë	764,949
202108	90251990	Î´ÁÐÃûÎÂ¶È¼Æ¼°¸ßÎÂ¼Æ£¬Î´ÓëÆäËûÒÇÆ÷×éºÏ	350	Ë¹ÂåÎÄÄáÑÇ	10	Ò»°ãÃ³Ò×	815	¸ö	44	Ç§¿Ë	5,665
202108	90251990	Î´ÁÐÃûÎÂ¶È¼Æ¼°¸ßÎÂ¼Æ£¬Î´ÓëÆäËûÒÇÆ÷×éºÏ	351	¿ËÂÞµØÑÇ	10	Ò»°ãÃ³Ò×	1762	¸ö	210	Ç§¿Ë	87,690
202108	90251990	Î´ÁÐÃûÎÂ¶È¼Æ¼°¸ßÎÂ¼Æ£¬Î´ÓëÆäËûÒÇÆ÷×éºÏ	352	½Ý¿Ë	10	Ò»°ãÃ³Ò×	111584	¸ö	3754	Ç§¿Ë	1,952,807
202108	90251990	Î´ÁÐÃûÎÂ¶È¼Æ¼°¸ßÎÂ¼Æ£¬Î´ÓëÆäËûÒÇÆ÷×éºÏ	353	Ë¹Âå·¥¿Ë	10	Ò»°ãÃ³Ò×	3	¸ö	1	Ç§¿Ë	265
202108	90251990	Î´ÁÐÃûÎÂ¶È¼Æ¼°¸ßÎÂ¼Æ£¬Î´ÓëÆäËûÒÇÆ÷×éºÏ	355	²¨ºÚ	10	Ò»°ãÃ³Ò×	120	¸ö	22	Ç§¿Ë	3,933
202108	90251990	Î´ÁÐÃûÎÂ¶È¼Æ¼°¸ßÎÂ¼Æ£¬Î´ÓëÆäËûÒÇÆ÷×éºÏ	358	Èû¶ûÎ¬ÑÇ	10	Ò»°ãÃ³Ò×	6673	¸ö	473	Ç§¿Ë	61,349
202108	90251990	Î´ÁÐÃûÎÂ¶È¼Æ¼°¸ßÎÂ¼Æ£¬Î´ÓëÆäËûÒÇÆ÷×éºÏ	402	°¢¸ùÍ¢	10	Ò»°ãÃ³Ò×	289736	¸ö	10057	Ç§¿Ë	1,859,111
202108	90251990	Î´ÁÐÃûÎÂ¶È¼Æ¼°¸ßÎÂ¼Æ£¬Î´ÓëÆäËûÒÇÆ÷×éºÏ	408	¶àÃñ×å²£ÀûÎ¬ÑÇ¹ú	10	Ò»°ãÃ³Ò×	300	¸ö	39	Ç§¿Ë	13,965
202108	90251990	Î´ÁÐÃûÎÂ¶È¼Æ¼°¸ßÎÂ¼Æ£¬Î´ÓëÆäËûÒÇÆ÷×éºÏ	410	°ÍÎ÷	10	Ò»°ãÃ³Ò×	1068277	¸ö	57474	Ç§¿Ë	6,859,538
202108	90251990	Î´ÁÐÃûÎÂ¶È¼Æ¼°¸ßÎÂ¼Æ£¬Î´ÓëÆäËûÒÇÆ÷×éºÏ	412	ÖÇÀû	10	Ò»°ãÃ³Ò×	129386	¸ö	9481	Ç§¿Ë	1,747,531
202108	90251990	Î´ÁÐÃûÎÂ¶È¼Æ¼°¸ßÎÂ¼Æ£¬Î´ÓëÆäËûÒÇÆ÷×éºÏ	413	¸çÂ×±ÈÑÇ	10	Ò»°ãÃ³Ò×	103558	¸ö	2670	Ç§¿Ë	597,993
202108	90251990	Î´ÁÐÃûÎÂ¶È¼Æ¼°¸ßÎÂ¼Æ£¬Î´ÓëÆäËûÒÇÆ÷×éºÏ	415	¸çË¹´ïÀè¼Ó	10	Ò»°ãÃ³Ò×	1870	¸ö	520	Ç§¿Ë	114,529
202108	90251990	Î´ÁÐÃûÎÂ¶È¼Æ¼°¸ßÎÂ¼Æ£¬Î´ÓëÆäËûÒÇÆ÷×éºÏ	416	¹Å°Í	10	Ò»°ãÃ³Ò×	50	¸ö	1	Ç§¿Ë	1,320
202108	90251990	Î´ÁÐÃûÎÂ¶È¼Æ¼°¸ßÎÂ¼Æ£¬Î´ÓëÆäËûÒÇÆ÷×éºÏ	418	¶àÃ×Äá¼Ó¹²ºÍ¹ú	10	Ò»°ãÃ³Ò×	6620	¸ö	305	Ç§¿Ë	66,544
202108	90251990	Î´ÁÐÃûÎÂ¶È¼Æ¼°¸ßÎÂ¼Æ£¬Î´ÓëÆäËûÒÇÆ÷×éºÏ	419	¶ò¹Ï¶à¶û	10	Ò»°ãÃ³Ò×	15150	¸ö	970	Ç§¿Ë	246,545
202108	90251990	Î´ÁÐÃûÎÂ¶È¼Æ¼°¸ßÎÂ¼Æ£¬Î´ÓëÆäËûÒÇÆ÷×éºÏ	423	Î£µØÂíÀ­	10	Ò»°ãÃ³Ò×	8900	¸ö	906	Ç§¿Ë	350,414
202108	90251990	Î´ÁÐÃûÎÂ¶È¼Æ¼°¸ßÎÂ¼Æ£¬Î´ÓëÆäËûÒÇÆ÷×éºÏ	424	¹çÑÇÄÇ	10	Ò»°ãÃ³Ò×	25	¸ö	15	Ç§¿Ë	2,917
202108	90251990	Î´ÁÐÃûÎÂ¶È¼Æ¼°¸ßÎÂ¼Æ£¬Î´ÓëÆäËûÒÇÆ÷×éºÏ	425	º£µØ	10	Ò»°ãÃ³Ò×	2	¸ö	0	Ç§¿Ë	36
202108	90251990	Î´ÁÐÃûÎÂ¶È¼Æ¼°¸ßÎÂ¼Æ£¬Î´ÓëÆäËûÒÇÆ÷×éºÏ	426	ºé¶¼À­Ë¹	10	Ò»°ãÃ³Ò×	11050	¸ö	257	Ç§¿Ë	37,042
202108	90251990	Î´ÁÐÃûÎÂ¶È¼Æ¼°¸ßÎÂ¼Æ£¬Î´ÓëÆäËûÒÇÆ÷×éºÏ	428	ÂíÌáÄá¿Ë	10	Ò»°ãÃ³Ò×	20	¸ö	2	Ç§¿Ë	528
202108	90251990	Î´ÁÐÃûÎÂ¶È¼Æ¼°¸ßÎÂ¼Æ£¬Î´ÓëÆäËûÒÇÆ÷×éºÏ	429	Ä«Î÷¸ç	10	Ò»°ãÃ³Ò×	69392	¸ö	11207	Ç§¿Ë	1,777,028
202108	90251990	Î´ÁÐÃûÎÂ¶È¼Æ¼°¸ßÎÂ¼Æ£¬Î´ÓëÆäËûÒÇÆ÷×éºÏ	431	Äá¼ÓÀ­¹Ï	10	Ò»°ãÃ³Ò×	11200	¸ö	340	Ç§¿Ë	61,722
202108	90251990	Î´ÁÐÃûÎÂ¶È¼Æ¼°¸ßÎÂ¼Æ£¬Î´ÓëÆäËûÒÇÆ÷×éºÏ	432	°ÍÄÃÂí	10	Ò»°ãÃ³Ò×	31320	¸ö	1436	Ç§¿Ë	203,971
202108	90251990	Î´ÁÐÃûÎÂ¶È¼Æ¼°¸ßÎÂ¼Æ£¬Î´ÓëÆäËûÒÇÆ÷×éºÏ	433	°ÍÀ­¹ç	10	Ò»°ãÃ³Ò×	5020	¸ö	247	Ç§¿Ë	53,380
202108	90251990	Î´ÁÐÃûÎÂ¶È¼Æ¼°¸ßÎÂ¼Æ£¬Î´ÓëÆäËûÒÇÆ÷×éºÏ	434	ÃØÂ³	10	Ò»°ãÃ³Ò×	97925	¸ö	3725	Ç§¿Ë	623,706
202108	90251990	Î´ÁÐÃûÎÂ¶È¼Æ¼°¸ßÎÂ¼Æ£¬Î´ÓëÆäËûÒÇÆ÷×éºÏ	435	²¨¶àÀè¸÷	10	Ò»°ãÃ³Ò×	36	¸ö	0	Ç§¿Ë	5,705
202108	90251990	Î´ÁÐÃûÎÂ¶È¼Æ¼°¸ßÎÂ¼Æ£¬Î´ÓëÆäËûÒÇÆ÷×éºÏ	440	Èø¶ûÍß¶à	10	Ò»°ãÃ³Ò×	326	¸ö	97	Ç§¿Ë	30,351
202108	90251990	Î´ÁÐÃûÎÂ¶È¼Æ¼°¸ßÎÂ¼Æ£¬Î´ÓëÆäËûÒÇÆ÷×éºÏ	441	ËÕÀïÄÏ	10	Ò»°ãÃ³Ò×	5	¸ö	1	Ç§¿Ë	64
202108	90251990	Î´ÁÐÃûÎÂ¶È¼Æ¼°¸ßÎÂ¼Æ£¬Î´ÓëÆäËûÒÇÆ÷×éºÏ	444	ÎÚÀ­¹ç	10	Ò»°ãÃ³Ò×	7002	¸ö	428	Ç§¿Ë	58,025
202108	90251990	Î´ÁÐÃûÎÂ¶È¼Æ¼°¸ßÎÂ¼Æ£¬Î´ÓëÆäËûÒÇÆ÷×éºÏ	445	Î¯ÄÚÈðÀ­	10	Ò»°ãÃ³Ò×	610	¸ö	40	Ç§¿Ë	9,946
202108	90251990	Î´ÁÐÃûÎÂ¶È¼Æ¼°¸ßÎÂ¼Æ£¬Î´ÓëÆäËûÒÇÆ÷×éºÏ	501	¼ÓÄÃ´ó	10	Ò»°ãÃ³Ò×	214564	¸ö	15222	Ç§¿Ë	5,859,543
202108	90251990	Î´ÁÐÃûÎÂ¶È¼Æ¼°¸ßÎÂ¼Æ£¬Î´ÓëÆäËûÒÇÆ÷×éºÏ	502	ÃÀ¹ú	10	Ò»°ãÃ³Ò×	4119343	¸ö	396240	Ç§¿Ë	70,761,304
202108	90251990	Î´ÁÐÃûÎÂ¶È¼Æ¼°¸ßÎÂ¼Æ£¬Î´ÓëÆäËûÒÇÆ÷×éºÏ	504	°ÙÄ½´ó	10	Ò»°ãÃ³Ò×	100	¸ö	16	Ç§¿Ë	3,728
202108	90251990	Î´ÁÐÃûÎÂ¶È¼Æ¼°¸ßÎÂ¼Æ£¬Î´ÓëÆäËûÒÇÆ÷×éºÏ	601	°Ä´óÀûÑÇ	10	Ò»°ãÃ³Ò×	176231	¸ö	23566	Ç§¿Ë	3,841,039
202108	90251990	Î´ÁÐÃûÎÂ¶È¼Æ¼°¸ßÎÂ¼Æ£¬Î´ÓëÆäËûÒÇÆ÷×éºÏ	603	ì³¼Ã	10	Ò»°ãÃ³Ò×	505	¸ö	79	Ç§¿Ë	27,445
202108	90251990	Î´ÁÐÃûÎÂ¶È¼Æ¼°¸ßÎÂ¼Æ£¬Î´ÓëÆäËûÒÇÆ÷×éºÏ	609	ÐÂÎ÷À¼	10	Ò»°ãÃ³Ò×	90281	¸ö	891	Ç§¿Ë	303,905
202108	90251990	Î´ÁÐÃûÎÂ¶È¼Æ¼°¸ßÎÂ¼Æ£¬Î´ÓëÆäËûÒÇÆ÷×éºÏ	611	°Í²¼ÑÇÐÂ¼¸ÄÚÑÇ	10	Ò»°ãÃ³Ò×	360	¸ö	58	Ç§¿Ë	23,340
202108	90251990	Î´ÁÐÃûÎÂ¶È¼Æ¼°¸ßÎÂ¼Æ£¬Î´ÓëÆäËûÒÇÆ÷×éºÏ	618	»ùÀï°ÍË¹	10	Ò»°ãÃ³Ò×	2	¸ö	0	Ç§¿Ë	326
202109	90251990	Î´ÁÐÃûÎÂ¶È¼Æ¼°¸ßÎÂ¼Æ£¬Î´ÓëÆäËûÒÇÆ÷×éºÏ	102	°ÍÁÖ	10	Ò»°ãÃ³Ò×	2	¸ö	0	Ç§¿Ë	256
202109	90251990	Î´ÁÐÃûÎÂ¶È¼Æ¼°¸ßÎÂ¼Æ£¬Î´ÓëÆäËûÒÇÆ÷×éºÏ	103	ÃÏ¼ÓÀ­¹ú	10	Ò»°ãÃ³Ò×	288867	¸ö	10232	Ç§¿Ë	1,553,709
202109	90251990	Î´ÁÐÃûÎÂ¶È¼Æ¼°¸ßÎÂ¼Æ£¬Î´ÓëÆäËûÒÇÆ÷×éºÏ	104	²»µ¤	10	Ò»°ãÃ³Ò×	2	¸ö	1	Ç§¿Ë	578
202109	90251990	Î´ÁÐÃûÎÂ¶È¼Æ¼°¸ßÎÂ¼Æ£¬Î´ÓëÆäËûÒÇÆ÷×éºÏ	105	ÎÄÀ³	10	Ò»°ãÃ³Ò×	80	¸ö	51	Ç§¿Ë	12,018
202109	90251990	Î´ÁÐÃûÎÂ¶È¼Æ¼°¸ßÎÂ¼Æ£¬Î´ÓëÆäËûÒÇÆ÷×éºÏ	106	Ãåµé	10	Ò»°ãÃ³Ò×	43291	¸ö	5325	Ç§¿Ë	1,320,189
202109	90251990	Î´ÁÐÃûÎÂ¶È¼Æ¼°¸ßÎÂ¼Æ£¬Î´ÓëÆäËûÒÇÆ÷×éºÏ	107	¼íÆÒÕ¯	10	Ò»°ãÃ³Ò×	6	¸ö	3	Ç§¿Ë	1,926
202109	90251990	Î´ÁÐÃûÎÂ¶È¼Æ¼°¸ßÎÂ¼Æ£¬Î´ÓëÆäËûÒÇÆ÷×éºÏ	108	ÈûÆÖÂ·Ë¹	10	Ò»°ãÃ³Ò×	224	¸ö	7	Ç§¿Ë	3,264
202109	90251990	Î´ÁÐÃûÎÂ¶È¼Æ¼°¸ßÎÂ¼Æ£¬Î´ÓëÆäËûÒÇÆ÷×éºÏ	109	³¯ÏÊ	10	Ò»°ãÃ³Ò×	340	¸ö	48	Ç§¿Ë	10,905
202109	90251990	Î´ÁÐÃûÎÂ¶È¼Æ¼°¸ßÎÂ¼Æ£¬Î´ÓëÆäËûÒÇÆ÷×éºÏ	110	ÖÐ¹úÏã¸Û	10	Ò»°ãÃ³Ò×	1007482	¸ö	38716	Ç§¿Ë	11,251,482
202109	90251990	Î´ÁÐÃûÎÂ¶È¼Æ¼°¸ßÎÂ¼Æ£¬Î´ÓëÆäËûÒÇÆ÷×éºÏ	111	Ó¡¶È	10	Ò»°ãÃ³Ò×	1578309	¸ö	35635	Ç§¿Ë	6,386,052
202109	90251990	Î´ÁÐÃûÎÂ¶È¼Æ¼°¸ßÎÂ¼Æ£¬Î´ÓëÆäËûÒÇÆ÷×éºÏ	112	Ó¡¶ÈÄáÎ÷ÑÇ	10	Ò»°ãÃ³Ò×	1430561	¸ö	21869	Ç§¿Ë	5,762,524
202109	90251990	Î´ÁÐÃûÎÂ¶È¼Æ¼°¸ßÎÂ¼Æ£¬Î´ÓëÆäËûÒÇÆ÷×éºÏ	113	ÒÁÀÊ	10	Ò»°ãÃ³Ò×	88501	¸ö	504	Ç§¿Ë	1,064,934
202109	90251990	Î´ÁÐÃûÎÂ¶È¼Æ¼°¸ßÎÂ¼Æ£¬Î´ÓëÆäËûÒÇÆ÷×éºÏ	114	ÒÁÀ­¿Ë	10	Ò»°ãÃ³Ò×	20280	¸ö	602	Ç§¿Ë	79,924
202109	90251990	Î´ÁÐÃûÎÂ¶È¼Æ¼°¸ßÎÂ¼Æ£¬Î´ÓëÆäËûÒÇÆ÷×éºÏ	115	ÒÔÉ«ÁÐ	10	Ò»°ãÃ³Ò×	91054	¸ö	4003	Ç§¿Ë	586,286
202109	90251990	Î´ÁÐÃûÎÂ¶È¼Æ¼°¸ßÎÂ¼Æ£¬Î´ÓëÆäËûÒÇÆ÷×éºÏ	116	ÈÕ±¾	10	Ò»°ãÃ³Ò×	289745	¸ö	26386	Ç§¿Ë	10,074,710
202109	90251990	Î´ÁÐÃûÎÂ¶È¼Æ¼°¸ßÎÂ¼Æ£¬Î´ÓëÆäËûÒÇÆ÷×éºÏ	118	¿ÆÍþÌØ	10	Ò»°ãÃ³Ò×	15701	¸ö	407	Ç§¿Ë	49,427
202109	90251990	Î´ÁÐÃûÎÂ¶È¼Æ¼°¸ßÎÂ¼Æ£¬Î´ÓëÆäËûÒÇÆ÷×éºÏ	119	ÀÏÎÎ	12	ÆäËû¾èÔùÎï×Ê	300	¸ö	45	Ç§¿Ë	45,000
202109	90251990	Î´ÁÐÃûÎÂ¶È¼Æ¼°¸ßÎÂ¼Æ£¬Î´ÓëÆäËûÒÇÆ÷×éºÏ	120	Àè°ÍÄÛ	10	Ò»°ãÃ³Ò×	5025	¸ö	238	Ç§¿Ë	25,900
202109	90251990	Î´ÁÐÃûÎÂ¶È¼Æ¼°¸ßÎÂ¼Æ£¬Î´ÓëÆäËûÒÇÆ÷×éºÏ	121	ÖÐ¹ú°ÄÃÅ	10	Ò»°ãÃ³Ò×	33	¸ö	3	Ç§¿Ë	262
202109	90251990	Î´ÁÐÃûÎÂ¶È¼Æ¼°¸ßÎÂ¼Æ£¬Î´ÓëÆäËûÒÇÆ÷×éºÏ	122	ÂíÀ´Î÷ÑÇ	10	Ò»°ãÃ³Ò×	263349	¸ö	14092	Ç§¿Ë	5,245,321
202109	90251990	Î´ÁÐÃûÎÂ¶È¼Æ¼°¸ßÎÂ¼Æ£¬Î´ÓëÆäËûÒÇÆ÷×éºÏ	123	Âí¶û´ú·ò	10	Ò»°ãÃ³Ò×	2000	¸ö	56	Ç§¿Ë	11,165
202109	90251990	Î´ÁÐÃûÎÂ¶È¼Æ¼°¸ßÎÂ¼Æ£¬Î´ÓëÆäËûÒÇÆ÷×éºÏ	124	ÃÉ¹Å	10	Ò»°ãÃ³Ò×	20000	¸ö	560	Ç§¿Ë	79,196
202109	90251990	Î´ÁÐÃûÎÂ¶È¼Æ¼°¸ßÎÂ¼Æ£¬Î´ÓëÆäËûÒÇÆ÷×éºÏ	125	Äá²´¶ûÁª°îÃñÖ÷¹²ºÍ¹ú	10	Ò»°ãÃ³Ò×	39020	¸ö	1189	Ç§¿Ë	360,118
202109	90251990	Î´ÁÐÃûÎÂ¶È¼Æ¼°¸ßÎÂ¼Æ£¬Î´ÓëÆäËûÒÇÆ÷×éºÏ	125	Äá²´¶ûÁª°îÃñÖ÷¹²ºÍ¹ú	11	¹ú¼Ò¼ä¡¢¹ú¼Ê×éÖ¯ÎÞ³¥Ô®ÖúºÍÔùËÍµÄÎï×Ê	900	¸ö	42	Ç§¿Ë	10,800
202109	90251990	Î´ÁÐÃûÎÂ¶È¼Æ¼°¸ßÎÂ¼Æ£¬Î´ÓëÆäËûÒÇÆ÷×éºÏ	127	°Í»ùË¹Ì¹	10	Ò»°ãÃ³Ò×	38809	¸ö	2161	Ç§¿Ë	307,567
202109	90251990	Î´ÁÐÃûÎÂ¶È¼Æ¼°¸ßÎÂ¼Æ£¬Î´ÓëÆäËûÒÇÆ÷×éºÏ	128	°ÍÀÕË¹Ì¹	10	Ò»°ãÃ³Ò×	5600	¸ö	293	Ç§¿Ë	37,922
202109	90251990	Î´ÁÐÃûÎÂ¶È¼Æ¼°¸ßÎÂ¼Æ£¬Î´ÓëÆäËûÒÇÆ÷×éºÏ	129	·ÆÂÉ±ö	10	Ò»°ãÃ³Ò×	713854	¸ö	23451	Ç§¿Ë	2,894,187
202109	90251990	Î´ÁÐÃûÎÂ¶È¼Æ¼°¸ßÎÂ¼Æ£¬Î´ÓëÆäËûÒÇÆ÷×éºÏ	130	¿¨Ëþ¶û	10	Ò»°ãÃ³Ò×	2804	¸ö	182	Ç§¿Ë	38,686
202109	90251990	Î´ÁÐÃûÎÂ¶È¼Æ¼°¸ßÎÂ¼Æ£¬Î´ÓëÆäËûÒÇÆ÷×éºÏ	131	É³ÌØ°¢À­²®	10	Ò»°ãÃ³Ò×	19908	¸ö	1387	Ç§¿Ë	208,856
202109	90251990	Î´ÁÐÃûÎÂ¶È¼Æ¼°¸ßÎÂ¼Æ£¬Î´ÓëÆäËûÒÇÆ÷×éºÏ	132	ÐÂ¼ÓÆÂ	10	Ò»°ãÃ³Ò×	62259	¸ö	4425	Ç§¿Ë	1,457,718
202109	90251990	Î´ÁÐÃûÎÂ¶È¼Æ¼°¸ßÎÂ¼Æ£¬Î´ÓëÆäËûÒÇÆ÷×éºÏ	133	º«¹ú	10	Ò»°ãÃ³Ò×	1226388	¸ö	30890	Ç§¿Ë	5,882,168
202109	90251990	Î´ÁÐÃûÎÂ¶È¼Æ¼°¸ßÎÂ¼Æ£¬Î´ÓëÆäËûÒÇÆ÷×éºÏ	134	Ë¹ÀïÀ¼¿¨	10	Ò»°ãÃ³Ò×	600	¸ö	82	Ç§¿Ë	19,426
202109	90251990	Î´ÁÐÃûÎÂ¶È¼Æ¼°¸ßÎÂ¼Æ£¬Î´ÓëÆäËûÒÇÆ÷×éºÏ	136	Ì©¹ú	10	Ò»°ãÃ³Ò×	1951970	¸ö	51384	Ç§¿Ë	10,497,330
202109	90251990	Î´ÁÐÃûÎÂ¶È¼Æ¼°¸ßÎÂ¼Æ£¬Î´ÓëÆäËûÒÇÆ÷×éºÏ	137	ÍÁ¶úÆä	10	Ò»°ãÃ³Ò×	157483	¸ö	6109	Ç§¿Ë	1,080,827
202109	90251990	Î´ÁÐÃûÎÂ¶È¼Æ¼°¸ßÎÂ¼Æ£¬Î´ÓëÆäËûÒÇÆ÷×éºÏ	138	°¢ÁªÇõ	10	Ò»°ãÃ³Ò×	168991	¸ö	3817	Ç§¿Ë	554,302
202109	90251990	Î´ÁÐÃûÎÂ¶È¼Æ¼°¸ßÎÂ¼Æ£¬Î´ÓëÆäËûÒÇÆ÷×éºÏ	141	Ô½ÄÏ	10	Ò»°ãÃ³Ò×	206325	¸ö	9515	Ç§¿Ë	2,438,073
202109	90251990	Î´ÁÐÃûÎÂ¶È¼Æ¼°¸ßÎÂ¼Æ£¬Î´ÓëÆäËûÒÇÆ÷×éºÏ	143	ÖÐ¹úÌ¨Íå	10	Ò»°ãÃ³Ò×	18781	¸ö	2429	Ç§¿Ë	565,221
202109	90251990	Î´ÁÐÃûÎÂ¶È¼Æ¼°¸ßÎÂ¼Æ£¬Î´ÓëÆäËûÒÇÆ÷×éºÏ	145	¹þÈø¿ËË¹Ì¹	10	Ò»°ãÃ³Ò×	35638	¸ö	1526	Ç§¿Ë	215,278
202109	90251990	Î´ÁÐÃûÎÂ¶È¼Æ¼°¸ßÎÂ¼Æ£¬Î´ÓëÆäËûÒÇÆ÷×éºÏ	147	Ëþ¼ª¿ËË¹Ì¹	10	Ò»°ãÃ³Ò×	1300	¸ö	156	Ç§¿Ë	75,950
202109	90251990	Î´ÁÐÃûÎÂ¶È¼Æ¼°¸ßÎÂ¼Æ£¬Î´ÓëÆäËûÒÇÆ÷×éºÏ	149	ÎÚ×È±ð¿ËË¹Ì¹	10	Ò»°ãÃ³Ò×	18002	¸ö	387	Ç§¿Ë	49,844
202109	90251990	Î´ÁÐÃûÎÂ¶È¼Æ¼°¸ßÎÂ¼Æ£¬Î´ÓëÆäËûÒÇÆ÷×éºÏ	201	°¢¶û¼°ÀûÑÇ	10	Ò»°ãÃ³Ò×	122811	¸ö	4972	Ç§¿Ë	861,673
202109	90251990	Î´ÁÐÃûÎÂ¶È¼Æ¼°¸ßÎÂ¼Æ£¬Î´ÓëÆäËûÒÇÆ÷×éºÏ	202	°²¸çÀ­	10	Ò»°ãÃ³Ò×	46150	¸ö	1816	Ç§¿Ë	188,992
202109	90251990	Î´ÁÐÃûÎÂ¶È¼Æ¼°¸ßÎÂ¼Æ£¬Î´ÓëÆäËûÒÇÆ÷×éºÏ	203	±´Äþ	10	Ò»°ãÃ³Ò×	12600	¸ö	219	Ç§¿Ë	45,147
202109	90251990	Î´ÁÐÃûÎÂ¶È¼Æ¼°¸ßÎÂ¼Æ£¬Î´ÓëÆäËûÒÇÆ÷×éºÏ	204	²©´ÄÍßÄÉ	10	Ò»°ãÃ³Ò×	12	¸ö	0	Ç§¿Ë	1,585
202109	90251990	Î´ÁÐÃûÎÂ¶È¼Æ¼°¸ßÎÂ¼Æ£¬Î´ÓëÆäËûÒÇÆ÷×éºÏ	205	²¼Â¡µÏ	10	Ò»°ãÃ³Ò×	50	¸ö	7	Ç§¿Ë	2,596
202109	90251990	Î´ÁÐÃûÎÂ¶È¼Æ¼°¸ßÎÂ¼Æ£¬Î´ÓëÆäËûÒÇÆ÷×éºÏ	206	¿¦ÂóÂ¡	10	Ò»°ãÃ³Ò×	1500	¸ö	45	Ç§¿Ë	8,895
202109	90251990	Î´ÁÐÃûÎÂ¶È¼Æ¼°¸ßÎÂ¼Æ£¬Î´ÓëÆäËûÒÇÆ÷×éºÏ	211	Õ§µÃ	10	Ò»°ãÃ³Ò×	57	¸ö	386	Ç§¿Ë	190,493
202109	90251990	Î´ÁÐÃûÎÂ¶È¼Æ¼°¸ßÎÂ¼Æ£¬Î´ÓëÆäËûÒÇÆ÷×éºÏ	215	°£¼°	10	Ò»°ãÃ³Ò×	168672	¸ö	4105	Ç§¿Ë	487,507
202109	90251990	Î´ÁÐÃûÎÂ¶È¼Æ¼°¸ßÎÂ¼Æ£¬Î´ÓëÆäËûÒÇÆ÷×éºÏ	217	°£Èû¶í±ÈÑÇ	10	Ò»°ãÃ³Ò×	2	¸ö	0	Ç§¿Ë	6
202109	90251990	Î´ÁÐÃûÎÂ¶È¼Æ¼°¸ßÎÂ¼Æ£¬Î´ÓëÆäËûÒÇÆ÷×éºÏ	220	¼ÓÄÉ	10	Ò»°ãÃ³Ò×	3000	¸ö	420	Ç§¿Ë	94,289
202109	90251990	Î´ÁÐÃûÎÂ¶È¼Æ¼°¸ßÎÂ¼Æ£¬Î´ÓëÆäËûÒÇÆ÷×éºÏ	221	¼¸ÄÚÑÇ	10	Ò»°ãÃ³Ò×	19	¸ö	7	Ç§¿Ë	2,775
202109	90251990	Î´ÁÐÃûÎÂ¶È¼Æ¼°¸ßÎÂ¼Æ£¬Î´ÓëÆäËûÒÇÆ÷×éºÏ	224	¿ÏÄáÑÇ	10	Ò»°ãÃ³Ò×	11050	¸ö	372	Ç§¿Ë	59,395
202109	90251990	Î´ÁÐÃûÎÂ¶È¼Æ¼°¸ßÎÂ¼Æ£¬Î´ÓëÆäËûÒÇÆ÷×éºÏ	226	Àû±ÈÑÇ	10	Ò»°ãÃ³Ò×	3	¸ö	2	Ç§¿Ë	142
202109	90251990	Î´ÁÐÃûÎÂ¶È¼Æ¼°¸ßÎÂ¼Æ£¬Î´ÓëÆäËûÒÇÆ÷×éºÏ	227	Âí´ï¼ÓË¹¼Ó	10	Ò»°ãÃ³Ò×	1000	¸ö	135	Ç§¿Ë	42,194
202109	90251990	Î´ÁÐÃûÎÂ¶È¼Æ¼°¸ßÎÂ¼Æ£¬Î´ÓëÆäËûÒÇÆ÷×éºÏ	227	Âí´ï¼ÓË¹¼Ó	11	¹ú¼Ò¼ä¡¢¹ú¼Ê×éÖ¯ÎÞ³¥Ô®ÖúºÍÔùËÍµÄÎï×Ê	2	¸ö	4	Ç§¿Ë	496
202109	90251990	Î´ÁÐÃûÎÂ¶È¼Æ¼°¸ßÎÂ¼Æ£¬Î´ÓëÆäËûÒÇÆ÷×éºÏ	228	ÂíÀ­Î¬	10	Ò»°ãÃ³Ò×	300	¸ö	42	Ç§¿Ë	13,903
202109	90251990	Î´ÁÐÃûÎÂ¶È¼Æ¼°¸ßÎÂ¼Æ£¬Î´ÓëÆäËûÒÇÆ÷×éºÏ	231	Ã«ÀïÇóË¹	10	Ò»°ãÃ³Ò×	2150	¸ö	119	Ç§¿Ë	22,719
202109	90251990	Î´ÁÐÃûÎÂ¶È¼Æ¼°¸ßÎÂ¼Æ£¬Î´ÓëÆäËûÒÇÆ÷×éºÏ	232	Ä¦Âå¸ç	10	Ò»°ãÃ³Ò×	36284	¸ö	338	Ç§¿Ë	212,941
202109	90251990	Î´ÁÐÃûÎÂ¶È¼Æ¼°¸ßÎÂ¼Æ£¬Î´ÓëÆäËûÒÇÆ÷×éºÏ	233	ÄªÉ£±È¿Ë	10	Ò»°ãÃ³Ò×	1650	¸ö	398	Ç§¿Ë	178,228
202109	90251990	Î´ÁÐÃûÎÂ¶È¼Æ¼°¸ßÎÂ¼Æ£¬Î´ÓëÆäËûÒÇÆ÷×éºÏ	235	ÄáÈÕ¶û	10	Ò»°ãÃ³Ò×	4	¸ö	2	Ç§¿Ë	442
202109	90251990	Î´ÁÐÃûÎÂ¶È¼Æ¼°¸ßÎÂ¼Æ£¬Î´ÓëÆäËûÒÇÆ÷×éºÏ	236	ÄáÈÕÀûÑÇ	10	Ò»°ãÃ³Ò×	42431	¸ö	12038	Ç§¿Ë	330,167
202109	90251990	Î´ÁÐÃûÎÂ¶È¼Æ¼°¸ßÎÂ¼Æ£¬Î´ÓëÆäËûÒÇÆ÷×éºÏ	240	ÈûÄÚ¼Ó¶û	10	Ò»°ãÃ³Ò×	3370	¸ö	154	Ç§¿Ë	33,040
202109	90251990	Î´ÁÐÃûÎÂ¶È¼Æ¼°¸ßÎÂ¼Æ£¬Î´ÓëÆäËûÒÇÆ÷×éºÏ	244	ÄÏ·Ç	10	Ò»°ãÃ³Ò×	68613	¸ö	3720	Ç§¿Ë	652,608
202109	90251990	Î´ÁÐÃûÎÂ¶È¼Æ¼°¸ßÎÂ¼Æ£¬Î´ÓëÆäËûÒÇÆ÷×éºÏ	246	ËÕµ¤	10	Ò»°ãÃ³Ò×	2	¸ö	1	Ç§¿Ë	269
202109	90251990	Î´ÁÐÃûÎÂ¶È¼Æ¼°¸ßÎÂ¼Æ£¬Î´ÓëÆäËûÒÇÆ÷×éºÏ	247	Ì¹É£ÄáÑÇ	10	Ò»°ãÃ³Ò×	8647	¸ö	300	Ç§¿Ë	73,376
202109	90251990	Î´ÁÐÃûÎÂ¶È¼Æ¼°¸ßÎÂ¼Æ£¬Î´ÓëÆäËûÒÇÆ÷×éºÏ	249	Í»ÄáË¹	10	Ò»°ãÃ³Ò×	92490	¸ö	3910	Ç§¿Ë	490,536
202109	90251990	Î´ÁÐÃûÎÂ¶È¼Æ¼°¸ßÎÂ¼Æ£¬Î´ÓëÆäËûÒÇÆ÷×éºÏ	250	ÎÚ¸É´ï	10	Ò»°ãÃ³Ò×	5400	¸ö	100	Ç§¿Ë	34,171
202109	90251990	Î´ÁÐÃûÎÂ¶È¼Æ¼°¸ßÎÂ¼Æ£¬Î´ÓëÆäËûÒÇÆ÷×éºÏ	252	¸Õ¹û(½ð)	10	Ò»°ãÃ³Ò×	75	¸ö	620	Ç§¿Ë	118,538
202109	90251990	Î´ÁÐÃûÎÂ¶È¼Æ¼°¸ßÎÂ¼Æ£¬Î´ÓëÆäËûÒÇÆ÷×éºÏ	253	ÔÞ±ÈÑÇ	10	Ò»°ãÃ³Ò×	100	¸ö	22	Ç§¿Ë	2,681
202109	90251990	Î´ÁÐÃûÎÂ¶È¼Æ¼°¸ßÎÂ¼Æ£¬Î´ÓëÆäËûÒÇÆ÷×éºÏ	254	½ò°Í²¼Î¤	10	Ò»°ãÃ³Ò×	1023	¸ö	130	Ç§¿Ë	57,493
202109	90251990	Î´ÁÐÃûÎÂ¶È¼Æ¼°¸ßÎÂ¼Æ£¬Î´ÓëÆäËûÒÇÆ÷×éºÏ	258	¶òÁ¢ÌØÀïÑÇ	10	Ò»°ãÃ³Ò×	1005	¸ö	113	Ç§¿Ë	41,166
202109	90251990	Î´ÁÐÃûÎÂ¶È¼Æ¼°¸ßÎÂ¼Æ£¬Î´ÓëÆäËûÒÇÆ÷×éºÏ	301	±ÈÀûÊ±	10	Ò»°ãÃ³Ò×	221255	¸ö	13265	Ç§¿Ë	7,855,482
202109	90251990	Î´ÁÐÃûÎÂ¶È¼Æ¼°¸ßÎÂ¼Æ£¬Î´ÓëÆäËûÒÇÆ÷×éºÏ	302	µ¤Âó	10	Ò»°ãÃ³Ò×	67410	¸ö	6030	Ç§¿Ë	1,185,638
202109	90251990	Î´ÁÐÃûÎÂ¶È¼Æ¼°¸ßÎÂ¼Æ£¬Î´ÓëÆäËûÒÇÆ÷×éºÏ	303	Ó¢¹ú	10	Ò»°ãÃ³Ò×	343988	¸ö	25418	Ç§¿Ë	5,913,709
202109	90251990	Î´ÁÐÃûÎÂ¶È¼Æ¼°¸ßÎÂ¼Æ£¬Î´ÓëÆäËûÒÇÆ÷×éºÏ	304	µÂ¹ú	10	Ò»°ãÃ³Ò×	1614451	¸ö	103140	Ç§¿Ë	24,298,964
202109	90251990	Î´ÁÐÃûÎÂ¶È¼Æ¼°¸ßÎÂ¼Æ£¬Î´ÓëÆäËûÒÇÆ÷×éºÏ	305	·¨¹ú	10	Ò»°ãÃ³Ò×	304092	¸ö	26060	Ç§¿Ë	5,951,162
202109	90251990	Î´ÁÐÃûÎÂ¶È¼Æ¼°¸ßÎÂ¼Æ£¬Î´ÓëÆäËûÒÇÆ÷×éºÏ	306	°®¶ûÀ¼	10	Ò»°ãÃ³Ò×	9325	¸ö	461	Ç§¿Ë	153,147
202109	90251990	Î´ÁÐÃûÎÂ¶È¼Æ¼°¸ßÎÂ¼Æ£¬Î´ÓëÆäËûÒÇÆ÷×éºÏ	307	Òâ´óÀû	10	Ò»°ãÃ³Ò×	366892	¸ö	17236	Ç§¿Ë	3,565,371
202109	90251990	Î´ÁÐÃûÎÂ¶È¼Æ¼°¸ßÎÂ¼Æ£¬Î´ÓëÆäËûÒÇÆ÷×éºÏ	308	Â¬É­±¤	10	Ò»°ãÃ³Ò×	1000	¸ö	45	Ç§¿Ë	37,650
202109	90251990	Î´ÁÐÃûÎÂ¶È¼Æ¼°¸ßÎÂ¼Æ£¬Î´ÓëÆäËûÒÇÆ÷×éºÏ	309	ºÉÀ¼	10	Ò»°ãÃ³Ò×	102288	¸ö	8309	Ç§¿Ë	2,031,014
202109	90251990	Î´ÁÐÃûÎÂ¶È¼Æ¼°¸ßÎÂ¼Æ£¬Î´ÓëÆäËûÒÇÆ÷×éºÏ	310	Ï£À°	10	Ò»°ãÃ³Ò×	56863	¸ö	2064	Ç§¿Ë	300,462
202109	90251990	Î´ÁÐÃûÎÂ¶È¼Æ¼°¸ßÎÂ¼Æ£¬Î´ÓëÆäËûÒÇÆ÷×éºÏ	311	ÆÏÌÑÑÀ	10	Ò»°ãÃ³Ò×	10000	¸ö	197	Ç§¿Ë	45,924
202109	90251990	Î´ÁÐÃûÎÂ¶È¼Æ¼°¸ßÎÂ¼Æ£¬Î´ÓëÆäËûÒÇÆ÷×éºÏ	312	Î÷°àÑÀ	10	Ò»°ãÃ³Ò×	104248	¸ö	6709	Ç§¿Ë	1,112,647
202109	90251990	Î´ÁÐÃûÎÂ¶È¼Æ¼°¸ßÎÂ¼Æ£¬Î´ÓëÆäËûÒÇÆ÷×éºÏ	315	°ÂµØÀû	10	Ò»°ãÃ³Ò×	1525	¸ö	53	Ç§¿Ë	13,116
202109	90251990	Î´ÁÐÃûÎÂ¶È¼Æ¼°¸ßÎÂ¼Æ£¬Î´ÓëÆäËûÒÇÆ÷×éºÏ	316	±£¼ÓÀûÑÇ	10	Ò»°ãÃ³Ò×	66410	¸ö	2931	Ç§¿Ë	452,835
202109	90251990	Î´ÁÐÃûÎÂ¶È¼Æ¼°¸ßÎÂ¼Æ£¬Î´ÓëÆäËûÒÇÆ÷×éºÏ	318	·ÒÀ¼	10	Ò»°ãÃ³Ò×	94557	¸ö	7700	Ç§¿Ë	1,289,608
202109	90251990	Î´ÁÐÃûÎÂ¶È¼Æ¼°¸ßÎÂ¼Æ£¬Î´ÓëÆäËûÒÇÆ÷×éºÏ	321	ÐÙÑÀÀû	10	Ò»°ãÃ³Ò×	13572	¸ö	2291	Ç§¿Ë	169,774
202109	90251990	Î´ÁÐÃûÎÂ¶È¼Æ¼°¸ßÎÂ¼Æ£¬Î´ÓëÆäËûÒÇÆ÷×éºÏ	322	±ùµº	10	Ò»°ãÃ³Ò×	175	¸ö	10	Ç§¿Ë	10,567
202109	90251990	Î´ÁÐÃûÎÂ¶È¼Æ¼°¸ßÎÂ¼Æ£¬Î´ÓëÆäËûÒÇÆ÷×éºÏ	326	Å²Íþ	10	Ò»°ãÃ³Ò×	12259	¸ö	136	Ç§¿Ë	150,726
202109	90251990	Î´ÁÐÃûÎÂ¶È¼Æ¼°¸ßÎÂ¼Æ£¬Î´ÓëÆäËûÒÇÆ÷×éºÏ	327	²¨À¼	10	Ò»°ãÃ³Ò×	417664	¸ö	20656	Ç§¿Ë	4,298,419
202109	90251990	Î´ÁÐÃûÎÂ¶È¼Æ¼°¸ßÎÂ¼Æ£¬Î´ÓëÆäËûÒÇÆ÷×éºÏ	328	ÂÞÂíÄáÑÇ	10	Ò»°ãÃ³Ò×	34450	¸ö	321	Ç§¿Ë	93,058
202109	90251990	Î´ÁÐÃûÎÂ¶È¼Æ¼°¸ßÎÂ¼Æ£¬Î´ÓëÆäËûÒÇÆ÷×éºÏ	330	Èðµä	10	Ò»°ãÃ³Ò×	167209	¸ö	17861	Ç§¿Ë	2,742,493
202109	90251990	Î´ÁÐÃûÎÂ¶È¼Æ¼°¸ßÎÂ¼Æ£¬Î´ÓëÆäËûÒÇÆ÷×éºÏ	331	ÈðÊ¿	10	Ò»°ãÃ³Ò×	2240	¸ö	270	Ç§¿Ë	90,030
202109	90251990	Î´ÁÐÃûÎÂ¶È¼Æ¼°¸ßÎÂ¼Æ£¬Î´ÓëÆäËûÒÇÆ÷×éºÏ	334	°®É³ÄáÑÇ	10	Ò»°ãÃ³Ò×	30730	¸ö	1180	Ç§¿Ë	214,562
202109	90251990	Î´ÁÐÃûÎÂ¶È¼Æ¼°¸ßÎÂ¼Æ£¬Î´ÓëÆäËûÒÇÆ÷×éºÏ	336	Á¢ÌÕÍð	10	Ò»°ãÃ³Ò×	8541	¸ö	630	Ç§¿Ë	120,222
202109	90251990	Î´ÁÐÃûÎÂ¶È¼Æ¼°¸ßÎÂ¼Æ£¬Î´ÓëÆäËûÒÇÆ÷×éºÏ	337	¸ñÂ³¼ªÑÇ	10	Ò»°ãÃ³Ò×	49452	¸ö	1031	Ç§¿Ë	147,421
202109	90251990	Î´ÁÐÃûÎÂ¶È¼Æ¼°¸ßÎÂ¼Æ£¬Î´ÓëÆäËûÒÇÆ÷×éºÏ	338	ÑÇÃÀÄáÑÇ	10	Ò»°ãÃ³Ò×	4388	¸ö	218	Ç§¿Ë	28,882
202109	90251990	Î´ÁÐÃûÎÂ¶È¼Æ¼°¸ßÎÂ¼Æ£¬Î´ÓëÆäËûÒÇÆ÷×éºÏ	339	°¢Èû°Ý½®	10	Ò»°ãÃ³Ò×	200	¸ö	16	Ç§¿Ë	1,205
202109	90251990	Î´ÁÐÃûÎÂ¶È¼Æ¼°¸ßÎÂ¼Æ£¬Î´ÓëÆäËûÒÇÆ÷×éºÏ	340	°×¶íÂÞË¹	10	Ò»°ãÃ³Ò×	1067	¸ö	49	Ç§¿Ë	14,524
202109	90251990	Î´ÁÐÃûÎÂ¶È¼Æ¼°¸ßÎÂ¼Æ£¬Î´ÓëÆäËûÒÇÆ÷×éºÏ	340	°×¶íÂÞË¹	11	¹ú¼Ò¼ä¡¢¹ú¼Ê×éÖ¯ÎÞ³¥Ô®ÖúºÍÔùËÍµÄÎï×Ê	4	¸ö	5	Ç§¿Ë	720
202109	90251990	Î´ÁÐÃûÎÂ¶È¼Æ¼°¸ßÎÂ¼Æ£¬Î´ÓëÆäËûÒÇÆ÷×éºÏ	343	Ä¦¶û¶àÍß	10	Ò»°ãÃ³Ò×	1	¸ö	2	Ç§¿Ë	869
202109	90251990	Î´ÁÐÃûÎÂ¶È¼Æ¼°¸ßÎÂ¼Æ£¬Î´ÓëÆäËûÒÇÆ÷×éºÏ	344	¶íÂÞË¹Áª°î	10	Ò»°ãÃ³Ò×	343047	¸ö	18545	Ç§¿Ë	2,165,977
202109	90251990	Î´ÁÐÃûÎÂ¶È¼Æ¼°¸ßÎÂ¼Æ£¬Î´ÓëÆäËûÒÇÆ÷×éºÏ	347	ÎÚ¿ËÀ¼	10	Ò»°ãÃ³Ò×	100362	¸ö	2980	Ç§¿Ë	546,940
202109	90251990	Î´ÁÐÃûÎÂ¶È¼Æ¼°¸ßÎÂ¼Æ£¬Î´ÓëÆäËûÒÇÆ÷×éºÏ	350	Ë¹ÂåÎÄÄáÑÇ	10	Ò»°ãÃ³Ò×	2046	¸ö	664	Ç§¿Ë	163,314
202109	90251990	Î´ÁÐÃûÎÂ¶È¼Æ¼°¸ßÎÂ¼Æ£¬Î´ÓëÆäËûÒÇÆ÷×éºÏ	351	¿ËÂÞµØÑÇ	10	Ò»°ãÃ³Ò×	19	¸ö	0	Ç§¿Ë	166
202109	90251990	Î´ÁÐÃûÎÂ¶È¼Æ¼°¸ßÎÂ¼Æ£¬Î´ÓëÆäËûÒÇÆ÷×éºÏ	352	½Ý¿Ë	10	Ò»°ãÃ³Ò×	155320	¸ö	4343	Ç§¿Ë	2,016,030
202109	90251990	Î´ÁÐÃûÎÂ¶È¼Æ¼°¸ßÎÂ¼Æ£¬Î´ÓëÆäËûÒÇÆ÷×éºÏ	353	Ë¹Âå·¥¿Ë	10	Ò»°ãÃ³Ò×	23750	¸ö	30	Ç§¿Ë	38,091
202109	90251990	Î´ÁÐÃûÎÂ¶È¼Æ¼°¸ßÎÂ¼Æ£¬Î´ÓëÆäËûÒÇÆ÷×éºÏ	354	±±ÂíÆä¶Ù¹²ºÍ¹ú	10	Ò»°ãÃ³Ò×	85004	¸ö	135	Ç§¿Ë	167,879
202109	90251990	Î´ÁÐÃûÎÂ¶È¼Æ¼°¸ßÎÂ¼Æ£¬Î´ÓëÆäËûÒÇÆ÷×éºÏ	358	Èû¶ûÎ¬ÑÇ	10	Ò»°ãÃ³Ò×	5055	¸ö	213	Ç§¿Ë	26,794
202109	90251990	Î´ÁÐÃûÎÂ¶È¼Æ¼°¸ßÎÂ¼Æ£¬Î´ÓëÆäËûÒÇÆ÷×éºÏ	402	°¢¸ùÍ¢	10	Ò»°ãÃ³Ò×	164679	¸ö	6785	Ç§¿Ë	1,549,517
202109	90251990	Î´ÁÐÃûÎÂ¶È¼Æ¼°¸ßÎÂ¼Æ£¬Î´ÓëÆäËûÒÇÆ÷×éºÏ	405	°Í°Í¶àË¹	10	Ò»°ãÃ³Ò×	250	¸ö	14	Ç§¿Ë	3,975
202109	90251990	Î´ÁÐÃûÎÂ¶È¼Æ¼°¸ßÎÂ¼Æ£¬Î´ÓëÆäËûÒÇÆ÷×éºÏ	408	¶àÃñ×å²£ÀûÎ¬ÑÇ¹ú	10	Ò»°ãÃ³Ò×	12270	¸ö	366	Ç§¿Ë	120,285
202109	90251990	Î´ÁÐÃûÎÂ¶È¼Æ¼°¸ßÎÂ¼Æ£¬Î´ÓëÆäËûÒÇÆ÷×éºÏ	410	°ÍÎ÷	10	Ò»°ãÃ³Ò×	464188	¸ö	15696	Ç§¿Ë	2,667,958
202109	90251990	Î´ÁÐÃûÎÂ¶È¼Æ¼°¸ßÎÂ¼Æ£¬Î´ÓëÆäËûÒÇÆ÷×éºÏ	412	ÖÇÀû	10	Ò»°ãÃ³Ò×	216619	¸ö	6437	Ç§¿Ë	1,526,072
202109	90251990	Î´ÁÐÃûÎÂ¶È¼Æ¼°¸ßÎÂ¼Æ£¬Î´ÓëÆäËûÒÇÆ÷×éºÏ	413	¸çÂ×±ÈÑÇ	10	Ò»°ãÃ³Ò×	10007	¸ö	386	Ç§¿Ë	61,479
202109	90251990	Î´ÁÐÃûÎÂ¶È¼Æ¼°¸ßÎÂ¼Æ£¬Î´ÓëÆäËûÒÇÆ÷×éºÏ	415	¸çË¹´ïÀè¼Ó	10	Ò»°ãÃ³Ò×	19223	¸ö	321	Ç§¿Ë	281,100
202109	90251990	Î´ÁÐÃûÎÂ¶È¼Æ¼°¸ßÎÂ¼Æ£¬Î´ÓëÆäËûÒÇÆ÷×éºÏ	416	¹Å°Í	10	Ò»°ãÃ³Ò×	1500	¸ö	240	Ç§¿Ë	31,102
202109	90251990	Î´ÁÐÃûÎÂ¶È¼Æ¼°¸ßÎÂ¼Æ£¬Î´ÓëÆäËûÒÇÆ÷×éºÏ	417	¿âÀ°Ë÷µº	10	Ò»°ãÃ³Ò×	4	¸ö	0	Ç§¿Ë	124
202109	90251990	Î´ÁÐÃûÎÂ¶È¼Æ¼°¸ßÎÂ¼Æ£¬Î´ÓëÆäËûÒÇÆ÷×éºÏ	418	¶àÃ×Äá¼Ó¹²ºÍ¹ú	10	Ò»°ãÃ³Ò×	5320	¸ö	175	Ç§¿Ë	33,984
202109	90251990	Î´ÁÐÃûÎÂ¶È¼Æ¼°¸ßÎÂ¼Æ£¬Î´ÓëÆäËûÒÇÆ÷×éºÏ	419	¶ò¹Ï¶à¶û	10	Ò»°ãÃ³Ò×	118265	¸ö	4030	Ç§¿Ë	722,422
202109	90251990	Î´ÁÐÃûÎÂ¶È¼Æ¼°¸ßÎÂ¼Æ£¬Î´ÓëÆäËûÒÇÆ÷×éºÏ	422	¹ÏµÂÂÞÆÕ	10	Ò»°ãÃ³Ò×	500	¸ö	35	Ç§¿Ë	9,737
202109	90251990	Î´ÁÐÃûÎÂ¶È¼Æ¼°¸ßÎÂ¼Æ£¬Î´ÓëÆäËûÒÇÆ÷×éºÏ	423	Î£µØÂíÀ­	10	Ò»°ãÃ³Ò×	4177	¸ö	135	Ç§¿Ë	118,259
202109	90251990	Î´ÁÐÃûÎÂ¶È¼Æ¼°¸ßÎÂ¼Æ£¬Î´ÓëÆäËûÒÇÆ÷×éºÏ	427	ÑÀÂò¼Ó	10	Ò»°ãÃ³Ò×	5000	¸ö	78	Ç§¿Ë	24,312
202109	90251990	Î´ÁÐÃûÎÂ¶È¼Æ¼°¸ßÎÂ¼Æ£¬Î´ÓëÆäËûÒÇÆ÷×éºÏ	429	Ä«Î÷¸ç	10	Ò»°ãÃ³Ò×	318968	¸ö	18376	Ç§¿Ë	2,407,213
202109	90251990	Î´ÁÐÃûÎÂ¶È¼Æ¼°¸ßÎÂ¼Æ£¬Î´ÓëÆäËûÒÇÆ÷×éºÏ	431	Äá¼ÓÀ­¹Ï	10	Ò»°ãÃ³Ò×	13003	¸ö	571	Ç§¿Ë	128,094
202109	90251990	Î´ÁÐÃûÎÂ¶È¼Æ¼°¸ßÎÂ¼Æ£¬Î´ÓëÆäËûÒÇÆ÷×éºÏ	432	°ÍÄÃÂí	10	Ò»°ãÃ³Ò×	8300	¸ö	369	Ç§¿Ë	88,867
202109	90251990	Î´ÁÐÃûÎÂ¶È¼Æ¼°¸ßÎÂ¼Æ£¬Î´ÓëÆäËûÒÇÆ÷×éºÏ	433	°ÍÀ­¹ç	10	Ò»°ãÃ³Ò×	20160	¸ö	672	Ç§¿Ë	86,242
202109	90251990	Î´ÁÐÃûÎÂ¶È¼Æ¼°¸ßÎÂ¼Æ£¬Î´ÓëÆäËûÒÇÆ÷×éºÏ	434	ÃØÂ³	10	Ò»°ãÃ³Ò×	348985	¸ö	12235	Ç§¿Ë	1,584,598
202109	90251990	Î´ÁÐÃûÎÂ¶È¼Æ¼°¸ßÎÂ¼Æ£¬Î´ÓëÆäËûÒÇÆ÷×éºÏ	441	ËÕÀïÄÏ	10	Ò»°ãÃ³Ò×	5000	¸ö	140	Ç§¿Ë	18,176
202109	90251990	Î´ÁÐÃûÎÂ¶È¼Æ¼°¸ßÎÂ¼Æ£¬Î´ÓëÆäËûÒÇÆ÷×éºÏ	442	ÌØÁ¢Äá´ïºÍ¶à°Í¸ç	10	Ò»°ãÃ³Ò×	30	¸ö	10	Ç§¿Ë	2,896
202109	90251990	Î´ÁÐÃûÎÂ¶È¼Æ¼°¸ßÎÂ¼Æ£¬Î´ÓëÆäËûÒÇÆ÷×éºÏ	444	ÎÚÀ­¹ç	10	Ò»°ãÃ³Ò×	29879	¸ö	996	Ç§¿Ë	131,123
202109	90251990	Î´ÁÐÃûÎÂ¶È¼Æ¼°¸ßÎÂ¼Æ£¬Î´ÓëÆäËûÒÇÆ÷×éºÏ	445	Î¯ÄÚÈðÀ­	10	Ò»°ãÃ³Ò×	110	¸ö	5	Ç§¿Ë	2,618
202109	90251990	Î´ÁÐÃûÎÂ¶È¼Æ¼°¸ßÎÂ¼Æ£¬Î´ÓëÆäËûÒÇÆ÷×éºÏ	501	¼ÓÄÃ´ó	10	Ò»°ãÃ³Ò×	441609	¸ö	34406	Ç§¿Ë	10,931,916
202109	90251990	Î´ÁÐÃûÎÂ¶È¼Æ¼°¸ßÎÂ¼Æ£¬Î´ÓëÆäËûÒÇÆ÷×éºÏ	502	ÃÀ¹ú	10	Ò»°ãÃ³Ò×	3980718	¸ö	375185	Ç§¿Ë	75,248,420
202109	90251990	Î´ÁÐÃûÎÂ¶È¼Æ¼°¸ßÎÂ¼Æ£¬Î´ÓëÆäËûÒÇÆ÷×éºÏ	601	°Ä´óÀûÑÇ	10	Ò»°ãÃ³Ò×	131717	¸ö	12511	Ç§¿Ë	2,907,614
202109	90251990	Î´ÁÐÃûÎÂ¶È¼Æ¼°¸ßÎÂ¼Æ£¬Î´ÓëÆäËûÒÇÆ÷×éºÏ	603	ì³¼Ã	10	Ò»°ãÃ³Ò×	213	¸ö	28	Ç§¿Ë	8,782
202109	90251990	Î´ÁÐÃûÎÂ¶È¼Æ¼°¸ßÎÂ¼Æ£¬Î´ÓëÆäËûÒÇÆ÷×éºÏ	609	ÐÂÎ÷À¼	10	Ò»°ãÃ³Ò×	9631	¸ö	906	Ç§¿Ë	276,450
202109	90251990	Î´ÁÐÃûÎÂ¶È¼Æ¼°¸ßÎÂ¼Æ£¬Î´ÓëÆäËûÒÇÆ÷×éºÏ	611	°Í²¼ÑÇÐÂ¼¸ÄÚÑÇ	10	Ò»°ãÃ³Ò×	650	¸ö	76	Ç§¿Ë	23,599
202109	90251990	Î´ÁÐÃûÎÂ¶È¼Æ¼°¸ßÎÂ¼Æ£¬Î´ÓëÆäËûÒÇÆ÷×éºÏ	613	ËùÂÞÃÅÈºµº	11	¹ú¼Ò¼ä¡¢¹ú¼Ê×éÖ¯ÎÞ³¥Ô®ÖúºÍÔùËÍµÄÎï×Ê	5	¸ö	20	Ç§¿Ë	666
202110	90251990	Î´ÁÐÃûÎÂ¶È¼Æ¼°¸ßÎÂ¼Æ£¬Î´ÓëÆäËûÒÇÆ÷×éºÏ	102	°ÍÁÖ	10	Ò»°ãÃ³Ò×	2382	¸ö	311	Ç§¿Ë	89,350
202110	90251990	Î´ÁÐÃûÎÂ¶È¼Æ¼°¸ßÎÂ¼Æ£¬Î´ÓëÆäËûÒÇÆ÷×éºÏ	103	ÃÏ¼ÓÀ­¹ú	10	Ò»°ãÃ³Ò×	64780	¸ö	2030	Ç§¿Ë	662,118
202110	90251990	Î´ÁÐÃûÎÂ¶È¼Æ¼°¸ßÎÂ¼Æ£¬Î´ÓëÆäËûÒÇÆ÷×éºÏ	105	ÎÄÀ³	10	Ò»°ãÃ³Ò×	302	¸ö	29	Ç§¿Ë	20,097
202110	90251990	Î´ÁÐÃûÎÂ¶È¼Æ¼°¸ßÎÂ¼Æ£¬Î´ÓëÆäËûÒÇÆ÷×éºÏ	106	Ãåµé	10	Ò»°ãÃ³Ò×	21649	¸ö	1695	Ç§¿Ë	361,829
202110	90251990	Î´ÁÐÃûÎÂ¶È¼Æ¼°¸ßÎÂ¼Æ£¬Î´ÓëÆäËûÒÇÆ÷×éºÏ	107	¼íÆÒÕ¯	10	Ò»°ãÃ³Ò×	20030	¸ö	738	Ç§¿Ë	114,015
202110	90251990	Î´ÁÐÃûÎÂ¶È¼Æ¼°¸ßÎÂ¼Æ£¬Î´ÓëÆäËûÒÇÆ÷×éºÏ	108	ÈûÆÖÂ·Ë¹	10	Ò»°ãÃ³Ò×	600	¸ö	25	Ç§¿Ë	7,984
202110	90251990	Î´ÁÐÃûÎÂ¶È¼Æ¼°¸ßÎÂ¼Æ£¬Î´ÓëÆäËûÒÇÆ÷×éºÏ	109	³¯ÏÊ	10	Ò»°ãÃ³Ò×	2500	¸ö	325	Ç§¿Ë	92,984
202110	90251990	Î´ÁÐÃûÎÂ¶È¼Æ¼°¸ßÎÂ¼Æ£¬Î´ÓëÆäËûÒÇÆ÷×éºÏ	110	ÖÐ¹úÏã¸Û	10	Ò»°ãÃ³Ò×	411793	¸ö	22788	Ç§¿Ë	6,379,093
202110	90251990	Î´ÁÐÃûÎÂ¶È¼Æ¼°¸ßÎÂ¼Æ£¬Î´ÓëÆäËûÒÇÆ÷×éºÏ	111	Ó¡¶È	10	Ò»°ãÃ³Ò×	1448195	¸ö	29852	Ç§¿Ë	8,844,226
202110	90251990	Î´ÁÐÃûÎÂ¶È¼Æ¼°¸ßÎÂ¼Æ£¬Î´ÓëÆäËûÒÇÆ÷×éºÏ	112	Ó¡¶ÈÄáÎ÷ÑÇ	10	Ò»°ãÃ³Ò×	1179314	¸ö	19266	Ç§¿Ë	5,257,456
202110	90251990	Î´ÁÐÃûÎÂ¶È¼Æ¼°¸ßÎÂ¼Æ£¬Î´ÓëÆäËûÒÇÆ÷×éºÏ	113	ÒÁÀÊ	10	Ò»°ãÃ³Ò×	102071	¸ö	4609	Ç§¿Ë	798,018
202110	90251990	Î´ÁÐÃûÎÂ¶È¼Æ¼°¸ßÎÂ¼Æ£¬Î´ÓëÆäËûÒÇÆ÷×éºÏ	114	ÒÁÀ­¿Ë	10	Ò»°ãÃ³Ò×	135	¸ö	22	Ç§¿Ë	7,922
202110	90251990	Î´ÁÐÃûÎÂ¶È¼Æ¼°¸ßÎÂ¼Æ£¬Î´ÓëÆäËûÒÇÆ÷×éºÏ	115	ÒÔÉ«ÁÐ	10	Ò»°ãÃ³Ò×	56574	¸ö	1382	Ç§¿Ë	303,296
202110	90251990	Î´ÁÐÃûÎÂ¶È¼Æ¼°¸ßÎÂ¼Æ£¬Î´ÓëÆäËûÒÇÆ÷×éºÏ	116	ÈÕ±¾	10	Ò»°ãÃ³Ò×	218800	¸ö	28428	Ç§¿Ë	11,098,140
202110	90251990	Î´ÁÐÃûÎÂ¶È¼Æ¼°¸ßÎÂ¼Æ£¬Î´ÓëÆäËûÒÇÆ÷×éºÏ	117	Ô¼µ©	10	Ò»°ãÃ³Ò×	50682	¸ö	2219	Ç§¿Ë	368,226
202110	90251990	Î´ÁÐÃûÎÂ¶È¼Æ¼°¸ßÎÂ¼Æ£¬Î´ÓëÆäËûÒÇÆ÷×éºÏ	119	ÀÏÎÎ	10	Ò»°ãÃ³Ò×	500	¸ö	90	Ç§¿Ë	28,724
202110	90251990	Î´ÁÐÃûÎÂ¶È¼Æ¼°¸ßÎÂ¼Æ£¬Î´ÓëÆäËûÒÇÆ÷×éºÏ	119	ÀÏÎÎ	12	ÆäËû¾èÔùÎï×Ê	500	¸ö	75	Ç§¿Ë	75,000
202110	90251990	Î´ÁÐÃûÎÂ¶È¼Æ¼°¸ßÎÂ¼Æ£¬Î´ÓëÆäËûÒÇÆ÷×éºÏ	120	Àè°ÍÄÛ	10	Ò»°ãÃ³Ò×	12800	¸ö	387	Ç§¿Ë	70,154
202110	90251990	Î´ÁÐÃûÎÂ¶È¼Æ¼°¸ßÎÂ¼Æ£¬Î´ÓëÆäËûÒÇÆ÷×éºÏ	121	ÖÐ¹ú°ÄÃÅ	10	Ò»°ãÃ³Ò×	26	¸ö	14	Ç§¿Ë	1,756
202110	90251990	Î´ÁÐÃûÎÂ¶È¼Æ¼°¸ßÎÂ¼Æ£¬Î´ÓëÆäËûÒÇÆ÷×éºÏ	122	ÂíÀ´Î÷ÑÇ	10	Ò»°ãÃ³Ò×	278847	¸ö	13584	Ç§¿Ë	7,108,994
202110	90251990	Î´ÁÐÃûÎÂ¶È¼Æ¼°¸ßÎÂ¼Æ£¬Î´ÓëÆäËûÒÇÆ÷×éºÏ	124	ÃÉ¹Å	10	Ò»°ãÃ³Ò×	10200	¸ö	323	Ç§¿Ë	63,202
202110	90251990	Î´ÁÐÃûÎÂ¶È¼Æ¼°¸ßÎÂ¼Æ£¬Î´ÓëÆäËûÒÇÆ÷×éºÏ	125	Äá²´¶ûÁª°îÃñÖ÷¹²ºÍ¹ú	10	Ò»°ãÃ³Ò×	13010	¸ö	385	Ç§¿Ë	66,205
202110	90251990	Î´ÁÐÃûÎÂ¶È¼Æ¼°¸ßÎÂ¼Æ£¬Î´ÓëÆäËûÒÇÆ÷×éºÏ	125	Äá²´¶ûÁª°îÃñÖ÷¹²ºÍ¹ú	11	¹ú¼Ò¼ä¡¢¹ú¼Ê×éÖ¯ÎÞ³¥Ô®ÖúºÍÔùËÍµÄÎï×Ê	160	¸ö	32	Ç§¿Ë	21,700
202110	90251990	Î´ÁÐÃûÎÂ¶È¼Æ¼°¸ßÎÂ¼Æ£¬Î´ÓëÆäËûÒÇÆ÷×éºÏ	126	°¢Âü	10	Ò»°ãÃ³Ò×	109622	¸ö	2714	Ç§¿Ë	246,321
202110	90251990	Î´ÁÐÃûÎÂ¶È¼Æ¼°¸ßÎÂ¼Æ£¬Î´ÓëÆäËûÒÇÆ÷×éºÏ	127	°Í»ùË¹Ì¹	10	Ò»°ãÃ³Ò×	168773	¸ö	12345	Ç§¿Ë	1,053,334
202110	90251990	Î´ÁÐÃûÎÂ¶È¼Æ¼°¸ßÎÂ¼Æ£¬Î´ÓëÆäËûÒÇÆ÷×éºÏ	129	·ÆÂÉ±ö	10	Ò»°ãÃ³Ò×	471418	¸ö	16415	Ç§¿Ë	2,270,483
202110	90251990	Î´ÁÐÃûÎÂ¶È¼Æ¼°¸ßÎÂ¼Æ£¬Î´ÓëÆäËûÒÇÆ÷×éºÏ	130	¿¨Ëþ¶û	10	Ò»°ãÃ³Ò×	2725	¸ö	108	Ç§¿Ë	28,822
202110	90251990	Î´ÁÐÃûÎÂ¶È¼Æ¼°¸ßÎÂ¼Æ£¬Î´ÓëÆäËûÒÇÆ÷×éºÏ	131	É³ÌØ°¢À­²®	10	Ò»°ãÃ³Ò×	69263	¸ö	2516	Ç§¿Ë	548,618
202110	90251990	Î´ÁÐÃûÎÂ¶È¼Æ¼°¸ßÎÂ¼Æ£¬Î´ÓëÆäËûÒÇÆ÷×éºÏ	132	ÐÂ¼ÓÆÂ	10	Ò»°ãÃ³Ò×	29597	¸ö	1888	Ç§¿Ë	874,605
202110	90251990	Î´ÁÐÃûÎÂ¶È¼Æ¼°¸ßÎÂ¼Æ£¬Î´ÓëÆäËûÒÇÆ÷×éºÏ	133	º«¹ú	10	Ò»°ãÃ³Ò×	716221	¸ö	19599	Ç§¿Ë	5,093,493
202110	90251990	Î´ÁÐÃûÎÂ¶È¼Æ¼°¸ßÎÂ¼Æ£¬Î´ÓëÆäËûÒÇÆ÷×éºÏ	134	Ë¹ÀïÀ¼¿¨	10	Ò»°ãÃ³Ò×	29302	¸ö	1554	Ç§¿Ë	247,545
202110	90251990	Î´ÁÐÃûÎÂ¶È¼Æ¼°¸ßÎÂ¼Æ£¬Î´ÓëÆäËûÒÇÆ÷×éºÏ	136	Ì©¹ú	10	Ò»°ãÃ³Ò×	834560	¸ö	14503	Ç§¿Ë	3,104,350
202110	90251990	Î´ÁÐÃûÎÂ¶È¼Æ¼°¸ßÎÂ¼Æ£¬Î´ÓëÆäËûÒÇÆ÷×éºÏ	137	ÍÁ¶úÆä	10	Ò»°ãÃ³Ò×	170855	¸ö	11009	Ç§¿Ë	1,286,607
202110	90251990	Î´ÁÐÃûÎÂ¶È¼Æ¼°¸ßÎÂ¼Æ£¬Î´ÓëÆäËûÒÇÆ÷×éºÏ	138	°¢ÁªÇõ	10	Ò»°ãÃ³Ò×	53661	¸ö	2240	Ç§¿Ë	536,205
202110	90251990	Î´ÁÐÃûÎÂ¶È¼Æ¼°¸ßÎÂ¼Æ£¬Î´ÓëÆäËûÒÇÆ÷×éºÏ	139	Ò²ÃÅ	10	Ò»°ãÃ³Ò×	12420	¸ö	662	Ç§¿Ë	118,114
202110	90251990	Î´ÁÐÃûÎÂ¶È¼Æ¼°¸ßÎÂ¼Æ£¬Î´ÓëÆäËûÒÇÆ÷×éºÏ	141	Ô½ÄÏ	10	Ò»°ãÃ³Ò×	148257	¸ö	7412	Ç§¿Ë	1,461,700
202110	90251990	Î´ÁÐÃûÎÂ¶È¼Æ¼°¸ßÎÂ¼Æ£¬Î´ÓëÆäËûÒÇÆ÷×éºÏ	143	ÖÐ¹úÌ¨Íå	10	Ò»°ãÃ³Ò×	18470	¸ö	2456	Ç§¿Ë	567,936
202110	90251990	Î´ÁÐÃûÎÂ¶È¼Æ¼°¸ßÎÂ¼Æ£¬Î´ÓëÆäËûÒÇÆ÷×éºÏ	145	¹þÈø¿ËË¹Ì¹	10	Ò»°ãÃ³Ò×	34454	¸ö	1156	Ç§¿Ë	224,403
202110	90251990	Î´ÁÐÃûÎÂ¶È¼Æ¼°¸ßÎÂ¼Æ£¬Î´ÓëÆäËûÒÇÆ÷×éºÏ	146	¼ª¶û¼ªË¹Ë¹Ì¹	10	Ò»°ãÃ³Ò×	958	¸ö	164	Ç§¿Ë	59,234
202110	90251990	Î´ÁÐÃûÎÂ¶È¼Æ¼°¸ßÎÂ¼Æ£¬Î´ÓëÆäËûÒÇÆ÷×éºÏ	147	Ëþ¼ª¿ËË¹Ì¹	10	Ò»°ãÃ³Ò×	4	¸ö	1	Ç§¿Ë	5,299
202110	90251990	Î´ÁÐÃûÎÂ¶È¼Æ¼°¸ßÎÂ¼Æ£¬Î´ÓëÆäËûÒÇÆ÷×éºÏ	149	ÎÚ×È±ð¿ËË¹Ì¹	10	Ò»°ãÃ³Ò×	97100	¸ö	2577	Ç§¿Ë	311,474
202110	90251990	Î´ÁÐÃûÎÂ¶È¼Æ¼°¸ßÎÂ¼Æ£¬Î´ÓëÆäËûÒÇÆ÷×éºÏ	201	°¢¶û¼°ÀûÑÇ	10	Ò»°ãÃ³Ò×	118320	¸ö	5604	Ç§¿Ë	677,429
202110	90251990	Î´ÁÐÃûÎÂ¶È¼Æ¼°¸ßÎÂ¼Æ£¬Î´ÓëÆäËûÒÇÆ÷×éºÏ	203	±´Äþ	10	Ò»°ãÃ³Ò×	320	¸ö	27	Ç§¿Ë	7,610
202110	90251990	Î´ÁÐÃûÎÂ¶È¼Æ¼°¸ßÎÂ¼Æ£¬Î´ÓëÆäËûÒÇÆ÷×éºÏ	206	¿¦ÂóÂ¡	10	Ò»°ãÃ³Ò×	16560	¸ö	429	Ç§¿Ë	49,267
202110	90251990	Î´ÁÐÃûÎÂ¶È¼Æ¼°¸ßÎÂ¼Æ£¬Î´ÓëÆäËûÒÇÆ÷×éºÏ	215	°£¼°	10	Ò»°ãÃ³Ò×	179702	¸ö	3341	Ç§¿Ë	471,889
202110	90251990	Î´ÁÐÃûÎÂ¶È¼Æ¼°¸ßÎÂ¼Æ£¬Î´ÓëÆäËûÒÇÆ÷×éºÏ	217	°£Èû¶í±ÈÑÇ	10	Ò»°ãÃ³Ò×	500	¸ö	60	Ç§¿Ë	8,545
202110	90251990	Î´ÁÐÃûÎÂ¶È¼Æ¼°¸ßÎÂ¼Æ£¬Î´ÓëÆäËûÒÇÆ÷×éºÏ	221	¼¸ÄÚÑÇ	10	Ò»°ãÃ³Ò×	55	¸ö	10	Ç§¿Ë	5,443
202110	90251990	Î´ÁÐÃûÎÂ¶È¼Æ¼°¸ßÎÂ¼Æ£¬Î´ÓëÆäËûÒÇÆ÷×éºÏ	223	¿ÆÌØµÏÍß	10	Ò»°ãÃ³Ò×	100	¸ö	4	Ç§¿Ë	4,514
202110	90251990	Î´ÁÐÃûÎÂ¶È¼Æ¼°¸ßÎÂ¼Æ£¬Î´ÓëÆäËûÒÇÆ÷×éºÏ	224	¿ÏÄáÑÇ	10	Ò»°ãÃ³Ò×	5000	¸ö	153	Ç§¿Ë	27,296
202110	90251990	Î´ÁÐÃûÎÂ¶È¼Æ¼°¸ßÎÂ¼Æ£¬Î´ÓëÆäËûÒÇÆ÷×éºÏ	226	Àû±ÈÑÇ	10	Ò»°ãÃ³Ò×	2	¸ö	0	Ç§¿Ë	64
202110	90251990	Î´ÁÐÃûÎÂ¶È¼Æ¼°¸ßÎÂ¼Æ£¬Î´ÓëÆäËûÒÇÆ÷×éºÏ	227	Âí´ï¼ÓË¹¼Ó	10	Ò»°ãÃ³Ò×	314	¸ö	69	Ç§¿Ë	16,083
202110	90251990	Î´ÁÐÃûÎÂ¶È¼Æ¼°¸ßÎÂ¼Æ£¬Î´ÓëÆäËûÒÇÆ÷×éºÏ	228	ÂíÀ­Î¬	10	Ò»°ãÃ³Ò×	4865	¸ö	148	Ç§¿Ë	24,004
202110	90251990	Î´ÁÐÃûÎÂ¶È¼Æ¼°¸ßÎÂ¼Æ£¬Î´ÓëÆäËûÒÇÆ÷×éºÏ	231	Ã«ÀïÇóË¹	10	Ò»°ãÃ³Ò×	20	¸ö	0	Ç§¿Ë	1,714
202110	90251990	Î´ÁÐÃûÎÂ¶È¼Æ¼°¸ßÎÂ¼Æ£¬Î´ÓëÆäËûÒÇÆ÷×éºÏ	232	Ä¦Âå¸ç	10	Ò»°ãÃ³Ò×	344993	¸ö	6651	Ç§¿Ë	3,075,505
202110	90251990	Î´ÁÐÃûÎÂ¶È¼Æ¼°¸ßÎÂ¼Æ£¬Î´ÓëÆäËûÒÇÆ÷×éºÏ	233	ÄªÉ£±È¿Ë	10	Ò»°ãÃ³Ò×	20500	¸ö	459	Ç§¿Ë	92,788
202110	90251990	Î´ÁÐÃûÎÂ¶È¼Æ¼°¸ßÎÂ¼Æ£¬Î´ÓëÆäËûÒÇÆ÷×éºÏ	235	ÄáÈÕ¶û	10	Ò»°ãÃ³Ò×	24	¸ö	2	Ç§¿Ë	2,368
202110	90251990	Î´ÁÐÃûÎÂ¶È¼Æ¼°¸ßÎÂ¼Æ£¬Î´ÓëÆäËûÒÇÆ÷×éºÏ	236	ÄáÈÕÀûÑÇ	10	Ò»°ãÃ³Ò×	30901	¸ö	1262	Ç§¿Ë	166,011
202110	90251990	Î´ÁÐÃûÎÂ¶È¼Æ¼°¸ßÎÂ¼Æ£¬Î´ÓëÆäËûÒÇÆ÷×éºÏ	237	ÁôÄáÍô	10	Ò»°ãÃ³Ò×	50	¸ö	5	Ç§¿Ë	1,625
202110	90251990	Î´ÁÐÃûÎÂ¶È¼Æ¼°¸ßÎÂ¼Æ£¬Î´ÓëÆäËûÒÇÆ÷×éºÏ	238	Â¬Íú´ï	10	Ò»°ãÃ³Ò×	1443	¸ö	46	Ç§¿Ë	8,369
202110	90251990	Î´ÁÐÃûÎÂ¶È¼Æ¼°¸ßÎÂ¼Æ£¬Î´ÓëÆäËûÒÇÆ÷×éºÏ	241	ÈûÉà¶û	10	Ò»°ãÃ³Ò×	700	¸ö	32	Ç§¿Ë	22,474
202110	90251990	Î´ÁÐÃûÎÂ¶È¼Æ¼°¸ßÎÂ¼Æ£¬Î´ÓëÆäËûÒÇÆ÷×éºÏ	243	Ë÷ÂíÀï	10	Ò»°ãÃ³Ò×	5000	¸ö	162	Ç§¿Ë	29,726
202110	90251990	Î´ÁÐÃûÎÂ¶È¼Æ¼°¸ßÎÂ¼Æ£¬Î´ÓëÆäËûÒÇÆ÷×éºÏ	244	ÄÏ·Ç	10	Ò»°ãÃ³Ò×	24185	¸ö	893	Ç§¿Ë	250,230
202110	90251990	Î´ÁÐÃûÎÂ¶È¼Æ¼°¸ßÎÂ¼Æ£¬Î´ÓëÆäËûÒÇÆ÷×éºÏ	247	Ì¹É£ÄáÑÇ	10	Ò»°ãÃ³Ò×	12065	¸ö	471	Ç§¿Ë	51,087
202110	90251990	Î´ÁÐÃûÎÂ¶È¼Æ¼°¸ßÎÂ¼Æ£¬Î´ÓëÆäËûÒÇÆ÷×éºÏ	248	¶à¸ç	10	Ò»°ãÃ³Ò×	6021	¸ö	194	Ç§¿Ë	30,738
202110	90251990	Î´ÁÐÃûÎÂ¶È¼Æ¼°¸ßÎÂ¼Æ£¬Î´ÓëÆäËûÒÇÆ÷×éºÏ	249	Í»ÄáË¹	10	Ò»°ãÃ³Ò×	90200	¸ö	3065	Ç§¿Ë	390,946
202110	90251990	Î´ÁÐÃûÎÂ¶È¼Æ¼°¸ßÎÂ¼Æ£¬Î´ÓëÆäËûÒÇÆ÷×éºÏ	250	ÎÚ¸É´ï	10	Ò»°ãÃ³Ò×	1700	¸ö	455	Ç§¿Ë	187,656
202110	90251990	Î´ÁÐÃûÎÂ¶È¼Æ¼°¸ßÎÂ¼Æ£¬Î´ÓëÆäËûÒÇÆ÷×éºÏ	251	²¼»ùÄÉ·¨Ë÷	11	¹ú¼Ò¼ä¡¢¹ú¼Ê×éÖ¯ÎÞ³¥Ô®ÖúºÍÔùËÍµÄÎï×Ê	16	¸ö	2	Ç§¿Ë	8,132
202110	90251990	Î´ÁÐÃûÎÂ¶È¼Æ¼°¸ßÎÂ¼Æ£¬Î´ÓëÆäËûÒÇÆ÷×éºÏ	252	¸Õ¹û(½ð)	10	Ò»°ãÃ³Ò×	46	¸ö	90	Ç§¿Ë	26,900
202110	90251990	Î´ÁÐÃûÎÂ¶È¼Æ¼°¸ßÎÂ¼Æ£¬Î´ÓëÆäËûÒÇÆ÷×éºÏ	254	½ò°Í²¼Î¤	10	Ò»°ãÃ³Ò×	6078	¸ö	1474	Ç§¿Ë	375,976
202110	90251990	Î´ÁÐÃûÎÂ¶È¼Æ¼°¸ßÎÂ¼Æ£¬Î´ÓëÆäËûÒÇÆ÷×éºÏ	254	½ò°Í²¼Î¤	11	¹ú¼Ò¼ä¡¢¹ú¼Ê×éÖ¯ÎÞ³¥Ô®ÖúºÍÔùËÍµÄÎï×Ê	30	¸ö	2	Ç§¿Ë	2,499
202110	90251990	Î´ÁÐÃûÎÂ¶È¼Æ¼°¸ßÎÂ¼Æ£¬Î´ÓëÆäËûÒÇÆ÷×éºÏ	301	±ÈÀûÊ±	10	Ò»°ãÃ³Ò×	87278	¸ö	9197	Ç§¿Ë	2,980,944
202110	90251990	Î´ÁÐÃûÎÂ¶È¼Æ¼°¸ßÎÂ¼Æ£¬Î´ÓëÆäËûÒÇÆ÷×éºÏ	302	µ¤Âó	10	Ò»°ãÃ³Ò×	144852	¸ö	7203	Ç§¿Ë	1,281,226
202110	90251990	Î´ÁÐÃûÎÂ¶È¼Æ¼°¸ßÎÂ¼Æ£¬Î´ÓëÆäËûÒÇÆ÷×éºÏ	303	Ó¢¹ú	10	Ò»°ãÃ³Ò×	256796	¸ö	21857	Ç§¿Ë	4,022,065
202110	90251990	Î´ÁÐÃûÎÂ¶È¼Æ¼°¸ßÎÂ¼Æ£¬Î´ÓëÆäËûÒÇÆ÷×éºÏ	304	µÂ¹ú	10	Ò»°ãÃ³Ò×	1660578	¸ö	155818	Ç§¿Ë	33,063,946
202110	90251990	Î´ÁÐÃûÎÂ¶È¼Æ¼°¸ßÎÂ¼Æ£¬Î´ÓëÆäËûÒÇÆ÷×éºÏ	305	·¨¹ú	10	Ò»°ãÃ³Ò×	533953	¸ö	30837	Ç§¿Ë	6,289,407
202110	90251990	Î´ÁÐÃûÎÂ¶È¼Æ¼°¸ßÎÂ¼Æ£¬Î´ÓëÆäËûÒÇÆ÷×éºÏ	306	°®¶ûÀ¼	10	Ò»°ãÃ³Ò×	8338	¸ö	265	Ç§¿Ë	551,947
202110	90251990	Î´ÁÐÃûÎÂ¶È¼Æ¼°¸ßÎÂ¼Æ£¬Î´ÓëÆäËûÒÇÆ÷×éºÏ	307	Òâ´óÀû	10	Ò»°ãÃ³Ò×	497847	¸ö	19574	Ç§¿Ë	4,002,281
202110	90251990	Î´ÁÐÃûÎÂ¶È¼Æ¼°¸ßÎÂ¼Æ£¬Î´ÓëÆäËûÒÇÆ÷×éºÏ	309	ºÉÀ¼	10	Ò»°ãÃ³Ò×	237360	¸ö	18317	Ç§¿Ë	4,044,299
202110	90251990	Î´ÁÐÃûÎÂ¶È¼Æ¼°¸ßÎÂ¼Æ£¬Î´ÓëÆäËûÒÇÆ÷×éºÏ	310	Ï£À°	10	Ò»°ãÃ³Ò×	101444	¸ö	4562	Ç§¿Ë	836,612
202110	90251990	Î´ÁÐÃûÎÂ¶È¼Æ¼°¸ßÎÂ¼Æ£¬Î´ÓëÆäËûÒÇÆ÷×éºÏ	311	ÆÏÌÑÑÀ	10	Ò»°ãÃ³Ò×	14117	¸ö	789	Ç§¿Ë	142,465
202110	90251990	Î´ÁÐÃûÎÂ¶È¼Æ¼°¸ßÎÂ¼Æ£¬Î´ÓëÆäËûÒÇÆ÷×éºÏ	312	Î÷°àÑÀ	10	Ò»°ãÃ³Ò×	59215	¸ö	3248	Ç§¿Ë	634,761
202110	90251990	Î´ÁÐÃûÎÂ¶È¼Æ¼°¸ßÎÂ¼Æ£¬Î´ÓëÆäËûÒÇÆ÷×éºÏ	313	°¢¶û°ÍÄáÑÇ	10	Ò»°ãÃ³Ò×	7	¸ö	0	Ç§¿Ë	655
202110	90251990	Î´ÁÐÃûÎÂ¶È¼Æ¼°¸ßÎÂ¼Æ£¬Î´ÓëÆäËûÒÇÆ÷×éºÏ	315	°ÂµØÀû	10	Ò»°ãÃ³Ò×	1158	¸ö	489	Ç§¿Ë	62,845
202110	90251990	Î´ÁÐÃûÎÂ¶È¼Æ¼°¸ßÎÂ¼Æ£¬Î´ÓëÆäËûÒÇÆ÷×éºÏ	316	±£¼ÓÀûÑÇ	10	Ò»°ãÃ³Ò×	14862	¸ö	671	Ç§¿Ë	137,060
202110	90251990	Î´ÁÐÃûÎÂ¶È¼Æ¼°¸ßÎÂ¼Æ£¬Î´ÓëÆäËûÒÇÆ÷×éºÏ	318	·ÒÀ¼	10	Ò»°ãÃ³Ò×	60976	¸ö	5032	Ç§¿Ë	593,573
202110	90251990	Î´ÁÐÃûÎÂ¶È¼Æ¼°¸ßÎÂ¼Æ£¬Î´ÓëÆäËûÒÇÆ÷×éºÏ	321	ÐÙÑÀÀû	10	Ò»°ãÃ³Ò×	28880	¸ö	412	Ç§¿Ë	154,811
202110	90251990	Î´ÁÐÃûÎÂ¶È¼Æ¼°¸ßÎÂ¼Æ£¬Î´ÓëÆäËûÒÇÆ÷×éºÏ	324	Âí¶úËû	10	Ò»°ãÃ³Ò×	1080	¸ö	36	Ç§¿Ë	6,268
202110	90251990	Î´ÁÐÃûÎÂ¶È¼Æ¼°¸ßÎÂ¼Æ£¬Î´ÓëÆäËûÒÇÆ÷×éºÏ	326	Å²Íþ	10	Ò»°ãÃ³Ò×	18106	¸ö	1763	Ç§¿Ë	247,399
202110	90251990	Î´ÁÐÃûÎÂ¶È¼Æ¼°¸ßÎÂ¼Æ£¬Î´ÓëÆäËûÒÇÆ÷×éºÏ	327	²¨À¼	10	Ò»°ãÃ³Ò×	582420	¸ö	29572	Ç§¿Ë	5,937,434
202110	90251990	Î´ÁÐÃûÎÂ¶È¼Æ¼°¸ßÎÂ¼Æ£¬Î´ÓëÆäËûÒÇÆ÷×éºÏ	328	ÂÞÂíÄáÑÇ	10	Ò»°ãÃ³Ò×	1551	¸ö	142	Ç§¿Ë	68,832
202110	90251990	Î´ÁÐÃûÎÂ¶È¼Æ¼°¸ßÎÂ¼Æ£¬Î´ÓëÆäËûÒÇÆ÷×éºÏ	330	Èðµä	10	Ò»°ãÃ³Ò×	81115	¸ö	7036	Ç§¿Ë	909,930
202110	90251990	Î´ÁÐÃûÎÂ¶È¼Æ¼°¸ßÎÂ¼Æ£¬Î´ÓëÆäËûÒÇÆ÷×éºÏ	331	ÈðÊ¿	10	Ò»°ãÃ³Ò×	60768	¸ö	1940	Ç§¿Ë	652,164
202110	90251990	Î´ÁÐÃûÎÂ¶È¼Æ¼°¸ßÎÂ¼Æ£¬Î´ÓëÆäËûÒÇÆ÷×éºÏ	334	°®É³ÄáÑÇ	10	Ò»°ãÃ³Ò×	5970	¸ö	365	Ç§¿Ë	82,577
202110	90251990	Î´ÁÐÃûÎÂ¶È¼Æ¼°¸ßÎÂ¼Æ£¬Î´ÓëÆäËûÒÇÆ÷×éºÏ	335	À­ÍÑÎ¬ÑÇ	10	Ò»°ãÃ³Ò×	4800	¸ö	894	Ç§¿Ë	89,585
202110	90251990	Î´ÁÐÃûÎÂ¶È¼Æ¼°¸ßÎÂ¼Æ£¬Î´ÓëÆäËûÒÇÆ÷×éºÏ	336	Á¢ÌÕÍð	10	Ò»°ãÃ³Ò×	58103	¸ö	3240	Ç§¿Ë	794,149
202110	90251990	Î´ÁÐÃûÎÂ¶È¼Æ¼°¸ßÎÂ¼Æ£¬Î´ÓëÆäËûÒÇÆ÷×éºÏ	337	¸ñÂ³¼ªÑÇ	10	Ò»°ãÃ³Ò×	1490	¸ö	262	Ç§¿Ë	31,484
202110	90251990	Î´ÁÐÃûÎÂ¶È¼Æ¼°¸ßÎÂ¼Æ£¬Î´ÓëÆäËûÒÇÆ÷×éºÏ	339	°¢Èû°Ý½®	10	Ò»°ãÃ³Ò×	1382	¸ö	342	Ç§¿Ë	66,845
202110	90251990	Î´ÁÐÃûÎÂ¶È¼Æ¼°¸ßÎÂ¼Æ£¬Î´ÓëÆäËûÒÇÆ÷×éºÏ	340	°×¶íÂÞË¹	10	Ò»°ãÃ³Ò×	864	¸ö	32	Ç§¿Ë	7,410
202110	90251990	Î´ÁÐÃûÎÂ¶È¼Æ¼°¸ßÎÂ¼Æ£¬Î´ÓëÆäËûÒÇÆ÷×éºÏ	343	Ä¦¶û¶àÍß	10	Ò»°ãÃ³Ò×	130	¸ö	35	Ç§¿Ë	15,639
202110	90251990	Î´ÁÐÃûÎÂ¶È¼Æ¼°¸ßÎÂ¼Æ£¬Î´ÓëÆäËûÒÇÆ÷×éºÏ	344	¶íÂÞË¹Áª°î	10	Ò»°ãÃ³Ò×	1437356	¸ö	54464	Ç§¿Ë	7,339,190
202110	90251990	Î´ÁÐÃûÎÂ¶È¼Æ¼°¸ßÎÂ¼Æ£¬Î´ÓëÆäËûÒÇÆ÷×éºÏ	347	ÎÚ¿ËÀ¼	10	Ò»°ãÃ³Ò×	135520	¸ö	5156	Ç§¿Ë	1,013,994
202110	90251990	Î´ÁÐÃûÎÂ¶È¼Æ¼°¸ßÎÂ¼Æ£¬Î´ÓëÆäËûÒÇÆ÷×éºÏ	350	Ë¹ÂåÎÄÄáÑÇ	10	Ò»°ãÃ³Ò×	4548	¸ö	295	Ç§¿Ë	43,867
202110	90251990	Î´ÁÐÃûÎÂ¶È¼Æ¼°¸ßÎÂ¼Æ£¬Î´ÓëÆäËûÒÇÆ÷×éºÏ	351	¿ËÂÞµØÑÇ	10	Ò»°ãÃ³Ò×	1220	¸ö	183	Ç§¿Ë	76,430
202110	90251990	Î´ÁÐÃûÎÂ¶È¼Æ¼°¸ßÎÂ¼Æ£¬Î´ÓëÆäËûÒÇÆ÷×éºÏ	352	½Ý¿Ë	10	Ò»°ãÃ³Ò×	77575	¸ö	5058	Ç§¿Ë	1,097,270
202110	90251990	Î´ÁÐÃûÎÂ¶È¼Æ¼°¸ßÎÂ¼Æ£¬Î´ÓëÆäËûÒÇÆ÷×éºÏ	353	Ë¹Âå·¥¿Ë	10	Ò»°ãÃ³Ò×	33532	¸ö	235	Ç§¿Ë	109,612
202110	90251990	Î´ÁÐÃûÎÂ¶È¼Æ¼°¸ßÎÂ¼Æ£¬Î´ÓëÆäËûÒÇÆ÷×éºÏ	354	±±ÂíÆä¶Ù¹²ºÍ¹ú	10	Ò»°ãÃ³Ò×	90500	¸ö	351	Ç§¿Ë	203,550
202110	90251990	Î´ÁÐÃûÎÂ¶È¼Æ¼°¸ßÎÂ¼Æ£¬Î´ÓëÆäËûÒÇÆ÷×éºÏ	358	Èû¶ûÎ¬ÑÇ	10	Ò»°ãÃ³Ò×	7910	¸ö	311	Ç§¿Ë	55,844
202110	90251990	Î´ÁÐÃûÎÂ¶È¼Æ¼°¸ßÎÂ¼Æ£¬Î´ÓëÆäËûÒÇÆ÷×éºÏ	402	°¢¸ùÍ¢	10	Ò»°ãÃ³Ò×	141687	¸ö	4541	Ç§¿Ë	726,612
202110	90251990	Î´ÁÐÃûÎÂ¶È¼Æ¼°¸ßÎÂ¼Æ£¬Î´ÓëÆäËûÒÇÆ÷×éºÏ	408	¶àÃñ×å²£ÀûÎ¬ÑÇ¹ú	10	Ò»°ãÃ³Ò×	5250	¸ö	135	Ç§¿Ë	28,513
202110	90251990	Î´ÁÐÃûÎÂ¶È¼Æ¼°¸ßÎÂ¼Æ£¬Î´ÓëÆäËûÒÇÆ÷×éºÏ	410	°ÍÎ÷	10	Ò»°ãÃ³Ò×	330250	¸ö	13158	Ç§¿Ë	1,964,223
202110	90251990	Î´ÁÐÃûÎÂ¶È¼Æ¼°¸ßÎÂ¼Æ£¬Î´ÓëÆäËûÒÇÆ÷×éºÏ	412	ÖÇÀû	10	Ò»°ãÃ³Ò×	217540	¸ö	7105	Ç§¿Ë	1,753,032
202110	90251990	Î´ÁÐÃûÎÂ¶È¼Æ¼°¸ßÎÂ¼Æ£¬Î´ÓëÆäËûÒÇÆ÷×éºÏ	413	¸çÂ×±ÈÑÇ	10	Ò»°ãÃ³Ò×	99418	¸ö	3507	Ç§¿Ë	454,450
202110	90251990	Î´ÁÐÃûÎÂ¶È¼Æ¼°¸ßÎÂ¼Æ£¬Î´ÓëÆäËûÒÇÆ÷×éºÏ	415	¸çË¹´ïÀè¼Ó	10	Ò»°ãÃ³Ò×	11050	¸ö	242	Ç§¿Ë	181,986
202110	90251990	Î´ÁÐÃûÎÂ¶È¼Æ¼°¸ßÎÂ¼Æ£¬Î´ÓëÆäËûÒÇÆ÷×éºÏ	416	¹Å°Í	10	Ò»°ãÃ³Ò×	85	¸ö	9	Ç§¿Ë	31,899
202110	90251990	Î´ÁÐÃûÎÂ¶È¼Æ¼°¸ßÎÂ¼Æ£¬Î´ÓëÆäËûÒÇÆ÷×éºÏ	418	¶àÃ×Äá¼Ó¹²ºÍ¹ú	10	Ò»°ãÃ³Ò×	92150	¸ö	2787	Ç§¿Ë	429,695
202110	90251990	Î´ÁÐÃûÎÂ¶È¼Æ¼°¸ßÎÂ¼Æ£¬Î´ÓëÆäËûÒÇÆ÷×éºÏ	419	¶ò¹Ï¶à¶û	10	Ò»°ãÃ³Ò×	15283	¸ö	953	Ç§¿Ë	221,172
202110	90251990	Î´ÁÐÃûÎÂ¶È¼Æ¼°¸ßÎÂ¼Æ£¬Î´ÓëÆäËûÒÇÆ÷×éºÏ	422	¹ÏµÂÂÞÆÕ	10	Ò»°ãÃ³Ò×	202	¸ö	5	Ç§¿Ë	4,327
202110	90251990	Î´ÁÐÃûÎÂ¶È¼Æ¼°¸ßÎÂ¼Æ£¬Î´ÓëÆäËûÒÇÆ÷×éºÏ	423	Î£µØÂíÀ­	10	Ò»°ãÃ³Ò×	7093	¸ö	555	Ç§¿Ë	312,187
202110	90251990	Î´ÁÐÃûÎÂ¶È¼Æ¼°¸ßÎÂ¼Æ£¬Î´ÓëÆäËûÒÇÆ÷×éºÏ	424	¹çÑÇÄÇ	10	Ò»°ãÃ³Ò×	10	¸ö	0	Ç§¿Ë	515
202110	90251990	Î´ÁÐÃûÎÂ¶È¼Æ¼°¸ßÎÂ¼Æ£¬Î´ÓëÆäËûÒÇÆ÷×éºÏ	426	ºé¶¼À­Ë¹	10	Ò»°ãÃ³Ò×	401	¸ö	19	Ç§¿Ë	13,976
202110	90251990	Î´ÁÐÃûÎÂ¶È¼Æ¼°¸ßÎÂ¼Æ£¬Î´ÓëÆäËûÒÇÆ÷×éºÏ	427	ÑÀÂò¼Ó	10	Ò»°ãÃ³Ò×	500	¸ö	9	Ç§¿Ë	7,094
202110	90251990	Î´ÁÐÃûÎÂ¶È¼Æ¼°¸ßÎÂ¼Æ£¬Î´ÓëÆäËûÒÇÆ÷×éºÏ	429	Ä«Î÷¸ç	10	Ò»°ãÃ³Ò×	130608	¸ö	15157	Ç§¿Ë	2,426,459
202110	90251990	Î´ÁÐÃûÎÂ¶È¼Æ¼°¸ßÎÂ¼Æ£¬Î´ÓëÆäËûÒÇÆ÷×éºÏ	431	Äá¼ÓÀ­¹Ï	10	Ò»°ãÃ³Ò×	3200	¸ö	378	Ç§¿Ë	49,923
202110	90251990	Î´ÁÐÃûÎÂ¶È¼Æ¼°¸ßÎÂ¼Æ£¬Î´ÓëÆäËûÒÇÆ÷×éºÏ	432	°ÍÄÃÂí	10	Ò»°ãÃ³Ò×	12003	¸ö	411	Ç§¿Ë	202,256
202110	90251990	Î´ÁÐÃûÎÂ¶È¼Æ¼°¸ßÎÂ¼Æ£¬Î´ÓëÆäËûÒÇÆ÷×éºÏ	433	°ÍÀ­¹ç	10	Ò»°ãÃ³Ò×	29230	¸ö	1037	Ç§¿Ë	143,476
202110	90251990	Î´ÁÐÃûÎÂ¶È¼Æ¼°¸ßÎÂ¼Æ£¬Î´ÓëÆäËûÒÇÆ÷×éºÏ	434	ÃØÂ³	10	Ò»°ãÃ³Ò×	184317	¸ö	6120	Ç§¿Ë	1,062,040
202110	90251990	Î´ÁÐÃûÎÂ¶È¼Æ¼°¸ßÎÂ¼Æ£¬Î´ÓëÆäËûÒÇÆ÷×éºÏ	440	Èø¶ûÍß¶à	10	Ò»°ãÃ³Ò×	6310	¸ö	561	Ç§¿Ë	76,051
202110	90251990	Î´ÁÐÃûÎÂ¶È¼Æ¼°¸ßÎÂ¼Æ£¬Î´ÓëÆäËûÒÇÆ÷×éºÏ	442	ÌØÁ¢Äá´ïºÍ¶à°Í¸ç	10	Ò»°ãÃ³Ò×	100	¸ö	1	Ç§¿Ë	51
202110	90251990	Î´ÁÐÃûÎÂ¶È¼Æ¼°¸ßÎÂ¼Æ£¬Î´ÓëÆäËûÒÇÆ÷×éºÏ	444	ÎÚÀ­¹ç	10	Ò»°ãÃ³Ò×	3	¸ö	1	Ç§¿Ë	425
202110	90251990	Î´ÁÐÃûÎÂ¶È¼Æ¼°¸ßÎÂ¼Æ£¬Î´ÓëÆäËûÒÇÆ÷×éºÏ	445	Î¯ÄÚÈðÀ­	10	Ò»°ãÃ³Ò×	2450	¸ö	74	Ç§¿Ë	19,974
202110	90251990	Î´ÁÐÃûÎÂ¶È¼Æ¼°¸ßÎÂ¼Æ£¬Î´ÓëÆäËûÒÇÆ÷×éºÏ	501	¼ÓÄÃ´ó	10	Ò»°ãÃ³Ò×	281350	¸ö	26897	Ç§¿Ë	10,078,154
202110	90251990	Î´ÁÐÃûÎÂ¶È¼Æ¼°¸ßÎÂ¼Æ£¬Î´ÓëÆäËûÒÇÆ÷×éºÏ	502	ÃÀ¹ú	10	Ò»°ãÃ³Ò×	3616964	¸ö	302196	Ç§¿Ë	56,734,999
202110	90251990	Î´ÁÐÃûÎÂ¶È¼Æ¼°¸ßÎÂ¼Æ£¬Î´ÓëÆäËûÒÇÆ÷×éºÏ	601	°Ä´óÀûÑÇ	10	Ò»°ãÃ³Ò×	273429	¸ö	22697	Ç§¿Ë	6,275,182
202110	90251990	Î´ÁÐÃûÎÂ¶È¼Æ¼°¸ßÎÂ¼Æ£¬Î´ÓëÆäËûÒÇÆ÷×éºÏ	603	ì³¼Ã	10	Ò»°ãÃ³Ò×	10	¸ö	0	Ç§¿Ë	437
202110	90251990	Î´ÁÐÃûÎÂ¶È¼Æ¼°¸ßÎÂ¼Æ£¬Î´ÓëÆäËûÒÇÆ÷×éºÏ	609	ÐÂÎ÷À¼	10	Ò»°ãÃ³Ò×	83101	¸ö	1607	Ç§¿Ë	286,525
202110	90251990	Î´ÁÐÃûÎÂ¶È¼Æ¼°¸ßÎÂ¼Æ£¬Î´ÓëÆäËûÒÇÆ÷×éºÏ	611	°Í²¼ÑÇÐÂ¼¸ÄÚÑÇ	10	Ò»°ãÃ³Ò×	527	¸ö	28	Ç§¿Ë	9,468
202110	90251990	Î´ÁÐÃûÎÂ¶È¼Æ¼°¸ßÎÂ¼Æ£¬Î´ÓëÆäËûÒÇÆ÷×éºÏ	611	°Í²¼ÑÇÐÂ¼¸ÄÚÑÇ	11	¹ú¼Ò¼ä¡¢¹ú¼Ê×éÖ¯ÎÞ³¥Ô®ÖúºÍÔùËÍµÄÎï×Ê	50	¸ö	10	Ç§¿Ë	2,500
202111	90251990	Î´ÁÐÃûÎÂ¶È¼Æ¼°¸ßÎÂ¼Æ£¬Î´ÓëÆäËûÒÇÆ÷×éºÏ	103	ÃÏ¼ÓÀ­¹ú	10	Ò»°ãÃ³Ò×	123839	¸ö	5310	Ç§¿Ë	995,323
202111	90251990	Î´ÁÐÃûÎÂ¶È¼Æ¼°¸ßÎÂ¼Æ£¬Î´ÓëÆäËûÒÇÆ÷×éºÏ	106	Ãåµé	10	Ò»°ãÃ³Ò×	48755	¸ö	2049	Ç§¿Ë	381,037
202111	90251990	Î´ÁÐÃûÎÂ¶È¼Æ¼°¸ßÎÂ¼Æ£¬Î´ÓëÆäËûÒÇÆ÷×éºÏ	107	¼íÆÒÕ¯	10	Ò»°ãÃ³Ò×	13509	¸ö	686	Ç§¿Ë	168,945
202111	90251990	Î´ÁÐÃûÎÂ¶È¼Æ¼°¸ßÎÂ¼Æ£¬Î´ÓëÆäËûÒÇÆ÷×éºÏ	108	ÈûÆÖÂ·Ë¹	10	Ò»°ãÃ³Ò×	80	¸ö	10	Ç§¿Ë	4,100
202111	90251990	Î´ÁÐÃûÎÂ¶È¼Æ¼°¸ßÎÂ¼Æ£¬Î´ÓëÆäËûÒÇÆ÷×éºÏ	110	ÖÐ¹úÏã¸Û	10	Ò»°ãÃ³Ò×	736777	¸ö	31413	Ç§¿Ë	8,743,701
202111	90251990	Î´ÁÐÃûÎÂ¶È¼Æ¼°¸ßÎÂ¼Æ£¬Î´ÓëÆäËûÒÇÆ÷×éºÏ	111	Ó¡¶È	10	Ò»°ãÃ³Ò×	1073761	¸ö	22260	Ç§¿Ë	4,864,037
202111	90251990	Î´ÁÐÃûÎÂ¶È¼Æ¼°¸ßÎÂ¼Æ£¬Î´ÓëÆäËûÒÇÆ÷×éºÏ	112	Ó¡¶ÈÄáÎ÷ÑÇ	10	Ò»°ãÃ³Ò×	1062452	¸ö	11885	Ç§¿Ë	5,025,753
202111	90251990	Î´ÁÐÃûÎÂ¶È¼Æ¼°¸ßÎÂ¼Æ£¬Î´ÓëÆäËûÒÇÆ÷×éºÏ	113	ÒÁÀÊ	10	Ò»°ãÃ³Ò×	24692	¸ö	3732	Ç§¿Ë	566,940
202111	90251990	Î´ÁÐÃûÎÂ¶È¼Æ¼°¸ßÎÂ¼Æ£¬Î´ÓëÆäËûÒÇÆ÷×éºÏ	114	ÒÁÀ­¿Ë	10	Ò»°ãÃ³Ò×	13760	¸ö	718	Ç§¿Ë	174,345
202111	90251990	Î´ÁÐÃûÎÂ¶È¼Æ¼°¸ßÎÂ¼Æ£¬Î´ÓëÆäËûÒÇÆ÷×éºÏ	115	ÒÔÉ«ÁÐ	10	Ò»°ãÃ³Ò×	244381	¸ö	6934	Ç§¿Ë	1,545,990
202111	90251990	Î´ÁÐÃûÎÂ¶È¼Æ¼°¸ßÎÂ¼Æ£¬Î´ÓëÆäËûÒÇÆ÷×éºÏ	116	ÈÕ±¾	10	Ò»°ãÃ³Ò×	356045	¸ö	23874	Ç§¿Ë	8,446,524
202111	90251990	Î´ÁÐÃûÎÂ¶È¼Æ¼°¸ßÎÂ¼Æ£¬Î´ÓëÆäËûÒÇÆ÷×éºÏ	117	Ô¼µ©	10	Ò»°ãÃ³Ò×	1051	¸ö	103	Ç§¿Ë	85,247
202111	90251990	Î´ÁÐÃûÎÂ¶È¼Æ¼°¸ßÎÂ¼Æ£¬Î´ÓëÆäËûÒÇÆ÷×éºÏ	118	¿ÆÍþÌØ	10	Ò»°ãÃ³Ò×	5260	¸ö	328	Ç§¿Ë	82,654
202111	90251990	Î´ÁÐÃûÎÂ¶È¼Æ¼°¸ßÎÂ¼Æ£¬Î´ÓëÆäËûÒÇÆ÷×éºÏ	119	ÀÏÎÎ	10	Ò»°ãÃ³Ò×	101	¸ö	72	Ç§¿Ë	27,209
202111	90251990	Î´ÁÐÃûÎÂ¶È¼Æ¼°¸ßÎÂ¼Æ£¬Î´ÓëÆäËûÒÇÆ÷×éºÏ	120	Àè°ÍÄÛ	10	Ò»°ãÃ³Ò×	21690	¸ö	1037	Ç§¿Ë	166,698
202111	90251990	Î´ÁÐÃûÎÂ¶È¼Æ¼°¸ßÎÂ¼Æ£¬Î´ÓëÆäËûÒÇÆ÷×éºÏ	122	ÂíÀ´Î÷ÑÇ	10	Ò»°ãÃ³Ò×	1213097	¸ö	19784	Ç§¿Ë	8,330,788
202111	90251990	Î´ÁÐÃûÎÂ¶È¼Æ¼°¸ßÎÂ¼Æ£¬Î´ÓëÆäËûÒÇÆ÷×éºÏ	123	Âí¶û´ú·ò	10	Ò»°ãÃ³Ò×	602	¸ö	79	Ç§¿Ë	46,006
202111	90251990	Î´ÁÐÃûÎÂ¶È¼Æ¼°¸ßÎÂ¼Æ£¬Î´ÓëÆäËûÒÇÆ÷×éºÏ	125	Äá²´¶ûÁª°îÃñÖ÷¹²ºÍ¹ú	10	Ò»°ãÃ³Ò×	5	¸ö	2	Ç§¿Ë	542
202111	90251990	Î´ÁÐÃûÎÂ¶È¼Æ¼°¸ßÎÂ¼Æ£¬Î´ÓëÆäËûÒÇÆ÷×éºÏ	126	°¢Âü	10	Ò»°ãÃ³Ò×	4	¸ö	8	Ç§¿Ë	256
202111	90251990	Î´ÁÐÃûÎÂ¶È¼Æ¼°¸ßÎÂ¼Æ£¬Î´ÓëÆäËûÒÇÆ÷×éºÏ	127	°Í»ùË¹Ì¹	10	Ò»°ãÃ³Ò×	131466	¸ö	6395	Ç§¿Ë	709,017
202111	90251990	Î´ÁÐÃûÎÂ¶È¼Æ¼°¸ßÎÂ¼Æ£¬Î´ÓëÆäËûÒÇÆ÷×éºÏ	127	°Í»ùË¹Ì¹	11	¹ú¼Ò¼ä¡¢¹ú¼Ê×éÖ¯ÎÞ³¥Ô®ÖúºÍÔùËÍµÄÎï×Ê	15	¸ö	1	Ç§¿Ë	262
202111	90251990	Î´ÁÐÃûÎÂ¶È¼Æ¼°¸ßÎÂ¼Æ£¬Î´ÓëÆäËûÒÇÆ÷×éºÏ	128	°ÍÀÕË¹Ì¹	10	Ò»°ãÃ³Ò×	10500	¸ö	403	Ç§¿Ë	50,245
202111	90251990	Î´ÁÐÃûÎÂ¶È¼Æ¼°¸ßÎÂ¼Æ£¬Î´ÓëÆäËûÒÇÆ÷×éºÏ	129	·ÆÂÉ±ö	10	Ò»°ãÃ³Ò×	464260	¸ö	17051	Ç§¿Ë	2,434,023
202111	90251990	Î´ÁÐÃûÎÂ¶È¼Æ¼°¸ßÎÂ¼Æ£¬Î´ÓëÆäËûÒÇÆ÷×éºÏ	130	¿¨Ëþ¶û	10	Ò»°ãÃ³Ò×	2050	¸ö	468	Ç§¿Ë	129,031
202111	90251990	Î´ÁÐÃûÎÂ¶È¼Æ¼°¸ßÎÂ¼Æ£¬Î´ÓëÆäËûÒÇÆ÷×éºÏ	131	É³ÌØ°¢À­²®	10	Ò»°ãÃ³Ò×	113184	¸ö	3176	Ç§¿Ë	483,249
202111	90251990	Î´ÁÐÃûÎÂ¶È¼Æ¼°¸ßÎÂ¼Æ£¬Î´ÓëÆäËûÒÇÆ÷×éºÏ	132	ÐÂ¼ÓÆÂ	10	Ò»°ãÃ³Ò×	97054	¸ö	1720	Ç§¿Ë	1,785,737
202111	90251990	Î´ÁÐÃûÎÂ¶È¼Æ¼°¸ßÎÂ¼Æ£¬Î´ÓëÆäËûÒÇÆ÷×éºÏ	133	º«¹ú	10	Ò»°ãÃ³Ò×	674644	¸ö	23918	Ç§¿Ë	5,573,449
202111	90251990	Î´ÁÐÃûÎÂ¶È¼Æ¼°¸ßÎÂ¼Æ£¬Î´ÓëÆäËûÒÇÆ÷×éºÏ	134	Ë¹ÀïÀ¼¿¨	10	Ò»°ãÃ³Ò×	43124	¸ö	1294	Ç§¿Ë	196,508
202111	90251990	Î´ÁÐÃûÎÂ¶È¼Æ¼°¸ßÎÂ¼Æ£¬Î´ÓëÆäËûÒÇÆ÷×éºÏ	135	ÐðÀûÑÇ	10	Ò»°ãÃ³Ò×	600	¸ö	43	Ç§¿Ë	5,859
202111	90251990	Î´ÁÐÃûÎÂ¶È¼Æ¼°¸ßÎÂ¼Æ£¬Î´ÓëÆäËûÒÇÆ÷×éºÏ	136	Ì©¹ú	10	Ò»°ãÃ³Ò×	1826715	¸ö	18153	Ç§¿Ë	6,174,818
202111	90251990	Î´ÁÐÃûÎÂ¶È¼Æ¼°¸ßÎÂ¼Æ£¬Î´ÓëÆäËûÒÇÆ÷×éºÏ	137	ÍÁ¶úÆä	10	Ò»°ãÃ³Ò×	332296	¸ö	10808	Ç§¿Ë	2,096,819
202111	90251990	Î´ÁÐÃûÎÂ¶È¼Æ¼°¸ßÎÂ¼Æ£¬Î´ÓëÆäËûÒÇÆ÷×éºÏ	138	°¢ÁªÇõ	10	Ò»°ãÃ³Ò×	31573	¸ö	1267	Ç§¿Ë	440,579
202111	90251990	Î´ÁÐÃûÎÂ¶È¼Æ¼°¸ßÎÂ¼Æ£¬Î´ÓëÆäËûÒÇÆ÷×éºÏ	139	Ò²ÃÅ	10	Ò»°ãÃ³Ò×	122	¸ö	7	Ç§¿Ë	1,584
202111	90251990	Î´ÁÐÃûÎÂ¶È¼Æ¼°¸ßÎÂ¼Æ£¬Î´ÓëÆäËûÒÇÆ÷×éºÏ	141	Ô½ÄÏ	10	Ò»°ãÃ³Ò×	341712	¸ö	12080	Ç§¿Ë	2,145,512
202111	90251990	Î´ÁÐÃûÎÂ¶È¼Æ¼°¸ßÎÂ¼Æ£¬Î´ÓëÆäËûÒÇÆ÷×éºÏ	141	Ô½ÄÏ	12	ÆäËû¾èÔùÎï×Ê	200	¸ö	190	Ç§¿Ë	20,000
202111	90251990	Î´ÁÐÃûÎÂ¶È¼Æ¼°¸ßÎÂ¼Æ£¬Î´ÓëÆäËûÒÇÆ÷×éºÏ	143	ÖÐ¹úÌ¨Íå	10	Ò»°ãÃ³Ò×	80845	¸ö	5036	Ç§¿Ë	1,329,695
202111	90251990	Î´ÁÐÃûÎÂ¶È¼Æ¼°¸ßÎÂ¼Æ£¬Î´ÓëÆäËûÒÇÆ÷×éºÏ	145	¹þÈø¿ËË¹Ì¹	10	Ò»°ãÃ³Ò×	87748	¸ö	3851	Ç§¿Ë	734,174
202111	90251990	Î´ÁÐÃûÎÂ¶È¼Æ¼°¸ßÎÂ¼Æ£¬Î´ÓëÆäËûÒÇÆ÷×éºÏ	147	Ëþ¼ª¿ËË¹Ì¹	10	Ò»°ãÃ³Ò×	2	¸ö	1	Ç§¿Ë	899
202111	90251990	Î´ÁÐÃûÎÂ¶È¼Æ¼°¸ßÎÂ¼Æ£¬Î´ÓëÆäËûÒÇÆ÷×éºÏ	149	ÎÚ×È±ð¿ËË¹Ì¹	10	Ò»°ãÃ³Ò×	45989	¸ö	1393	Ç§¿Ë	284,005
202111	90251990	Î´ÁÐÃûÎÂ¶È¼Æ¼°¸ßÎÂ¼Æ£¬Î´ÓëÆäËûÒÇÆ÷×éºÏ	201	°¢¶û¼°ÀûÑÇ	10	Ò»°ãÃ³Ò×	165122	¸ö	5701	Ç§¿Ë	1,361,250
202111	90251990	Î´ÁÐÃûÎÂ¶È¼Æ¼°¸ßÎÂ¼Æ£¬Î´ÓëÆäËûÒÇÆ÷×éºÏ	202	°²¸çÀ­	10	Ò»°ãÃ³Ò×	8	¸ö	2	Ç§¿Ë	5,159
202111	90251990	Î´ÁÐÃûÎÂ¶È¼Æ¼°¸ßÎÂ¼Æ£¬Î´ÓëÆäËûÒÇÆ÷×éºÏ	213	¸Õ¹û(²¼)	11	¹ú¼Ò¼ä¡¢¹ú¼Ê×éÖ¯ÎÞ³¥Ô®ÖúºÍÔùËÍµÄÎï×Ê	5	¸ö	3	Ç§¿Ë	785
202111	90251990	Î´ÁÐÃûÎÂ¶È¼Æ¼°¸ßÎÂ¼Æ£¬Î´ÓëÆäËûÒÇÆ÷×éºÏ	215	°£¼°	10	Ò»°ãÃ³Ò×	267563	¸ö	6606	Ç§¿Ë	690,376
202111	90251990	Î´ÁÐÃûÎÂ¶È¼Æ¼°¸ßÎÂ¼Æ£¬Î´ÓëÆäËûÒÇÆ÷×éºÏ	216	³àµÀ¼¸ÄÚÑÇ	11	¹ú¼Ò¼ä¡¢¹ú¼Ê×éÖ¯ÎÞ³¥Ô®ÖúºÍÔùËÍµÄÎï×Ê	20	¸ö	2	Ç§¿Ë	1,666
202111	90251990	Î´ÁÐÃûÎÂ¶È¼Æ¼°¸ßÎÂ¼Æ£¬Î´ÓëÆäËûÒÇÆ÷×éºÏ	217	°£Èû¶í±ÈÑÇ	10	Ò»°ãÃ³Ò×	507	¸ö	13	Ç§¿Ë	2,019
202111	90251990	Î´ÁÐÃûÎÂ¶È¼Æ¼°¸ßÎÂ¼Æ£¬Î´ÓëÆäËûÒÇÆ÷×éºÏ	220	¼ÓÄÉ	10	Ò»°ãÃ³Ò×	10002	¸ö	505	Ç§¿Ë	37,041
202111	90251990	Î´ÁÐÃûÎÂ¶È¼Æ¼°¸ßÎÂ¼Æ£¬Î´ÓëÆäËûÒÇÆ÷×éºÏ	221	¼¸ÄÚÑÇ	10	Ò»°ãÃ³Ò×	8296	¸ö	313	Ç§¿Ë	60,563
202111	90251990	Î´ÁÐÃûÎÂ¶È¼Æ¼°¸ßÎÂ¼Æ£¬Î´ÓëÆäËûÒÇÆ÷×éºÏ	221	¼¸ÄÚÑÇ	11	¹ú¼Ò¼ä¡¢¹ú¼Ê×éÖ¯ÎÞ³¥Ô®ÖúºÍÔùËÍµÄÎï×Ê	5	¸ö	1	Ç§¿Ë	2,541
202111	90251990	Î´ÁÐÃûÎÂ¶È¼Æ¼°¸ßÎÂ¼Æ£¬Î´ÓëÆäËûÒÇÆ÷×éºÏ	223	¿ÆÌØµÏÍß	10	Ò»°ãÃ³Ò×	17001	¸ö	538	Ç§¿Ë	102,742
202111	90251990	Î´ÁÐÃûÎÂ¶È¼Æ¼°¸ßÎÂ¼Æ£¬Î´ÓëÆäËûÒÇÆ÷×éºÏ	224	¿ÏÄáÑÇ	10	Ò»°ãÃ³Ò×	1103	¸ö	104	Ç§¿Ë	42,037
202111	90251990	Î´ÁÐÃûÎÂ¶È¼Æ¼°¸ßÎÂ¼Æ£¬Î´ÓëÆäËûÒÇÆ÷×éºÏ	226	Àû±ÈÑÇ	10	Ò»°ãÃ³Ò×	200	¸ö	14	Ç§¿Ë	22,423
202111	90251990	Î´ÁÐÃûÎÂ¶È¼Æ¼°¸ßÎÂ¼Æ£¬Î´ÓëÆäËûÒÇÆ÷×éºÏ	227	Âí´ï¼ÓË¹¼Ó	10	Ò»°ãÃ³Ò×	1800	¸ö	259	Ç§¿Ë	43,246
202111	90251990	Î´ÁÐÃûÎÂ¶È¼Æ¼°¸ßÎÂ¼Æ£¬Î´ÓëÆäËûÒÇÆ÷×éºÏ	228	ÂíÀ­Î¬	10	Ò»°ãÃ³Ò×	480	¸ö	60	Ç§¿Ë	18,573
202111	90251990	Î´ÁÐÃûÎÂ¶È¼Æ¼°¸ßÎÂ¼Æ£¬Î´ÓëÆäËûÒÇÆ÷×éºÏ	230	Ã«ÀïËþÄáÑÇ	10	Ò»°ãÃ³Ò×	121	¸ö	8	Ç§¿Ë	5,928
202111	90251990	Î´ÁÐÃûÎÂ¶È¼Æ¼°¸ßÎÂ¼Æ£¬Î´ÓëÆäËûÒÇÆ÷×éºÏ	231	Ã«ÀïÇóË¹	10	Ò»°ãÃ³Ò×	641	¸ö	312	Ç§¿Ë	23,143
202111	90251990	Î´ÁÐÃûÎÂ¶È¼Æ¼°¸ßÎÂ¼Æ£¬Î´ÓëÆäËûÒÇÆ÷×éºÏ	232	Ä¦Âå¸ç	10	Ò»°ãÃ³Ò×	160048	¸ö	5078	Ç§¿Ë	772,321
202111	90251990	Î´ÁÐÃûÎÂ¶È¼Æ¼°¸ßÎÂ¼Æ£¬Î´ÓëÆäËûÒÇÆ÷×éºÏ	233	ÄªÉ£±È¿Ë	10	Ò»°ãÃ³Ò×	5004	¸ö	186	Ç§¿Ë	31,277
202111	90251990	Î´ÁÐÃûÎÂ¶È¼Æ¼°¸ßÎÂ¼Æ£¬Î´ÓëÆäËûÒÇÆ÷×éºÏ	234	ÄÉÃ×±ÈÑÇ	11	¹ú¼Ò¼ä¡¢¹ú¼Ê×éÖ¯ÎÞ³¥Ô®ÖúºÍÔùËÍµÄÎï×Ê	1	¸ö	1	Ç§¿Ë	508
202111	90251990	Î´ÁÐÃûÎÂ¶È¼Æ¼°¸ßÎÂ¼Æ£¬Î´ÓëÆäËûÒÇÆ÷×éºÏ	236	ÄáÈÕÀûÑÇ	10	Ò»°ãÃ³Ò×	65017	¸ö	12600	Ç§¿Ë	2,682,459
202111	90251990	Î´ÁÐÃûÎÂ¶È¼Æ¼°¸ßÎÂ¼Æ£¬Î´ÓëÆäËûÒÇÆ÷×éºÏ	240	ÈûÄÚ¼Ó¶û	10	Ò»°ãÃ³Ò×	6	¸ö	21	Ç§¿Ë	22,089
202111	90251990	Î´ÁÐÃûÎÂ¶È¼Æ¼°¸ßÎÂ¼Æ£¬Î´ÓëÆäËûÒÇÆ÷×éºÏ	244	ÄÏ·Ç	10	Ò»°ãÃ³Ò×	50893	¸ö	2312	Ç§¿Ë	553,910
202111	90251990	Î´ÁÐÃûÎÂ¶È¼Æ¼°¸ßÎÂ¼Æ£¬Î´ÓëÆäËûÒÇÆ÷×éºÏ	246	ËÕµ¤	10	Ò»°ãÃ³Ò×	5360	¸ö	308	Ç§¿Ë	274,727
202111	90251990	Î´ÁÐÃûÎÂ¶È¼Æ¼°¸ßÎÂ¼Æ£¬Î´ÓëÆäËûÒÇÆ÷×éºÏ	247	Ì¹É£ÄáÑÇ	10	Ò»°ãÃ³Ò×	100	¸ö	4	Ç§¿Ë	4,095
202111	90251990	Î´ÁÐÃûÎÂ¶È¼Æ¼°¸ßÎÂ¼Æ£¬Î´ÓëÆäËûÒÇÆ÷×éºÏ	249	Í»ÄáË¹	10	Ò»°ãÃ³Ò×	56400	¸ö	1610	Ç§¿Ë	258,835
202111	90251990	Î´ÁÐÃûÎÂ¶È¼Æ¼°¸ßÎÂ¼Æ£¬Î´ÓëÆäËûÒÇÆ÷×éºÏ	250	ÎÚ¸É´ï	10	Ò»°ãÃ³Ò×	2072	¸ö	389	Ç§¿Ë	83,380
202111	90251990	Î´ÁÐÃûÎÂ¶È¼Æ¼°¸ßÎÂ¼Æ£¬Î´ÓëÆäËûÒÇÆ÷×éºÏ	252	¸Õ¹û(½ð)	10	Ò»°ãÃ³Ò×	10002	¸ö	352	Ç§¿Ë	42,803
202111	90251990	Î´ÁÐÃûÎÂ¶È¼Æ¼°¸ßÎÂ¼Æ£¬Î´ÓëÆäËûÒÇÆ÷×éºÏ	253	ÔÞ±ÈÑÇ	10	Ò»°ãÃ³Ò×	5400	¸ö	162	Ç§¿Ë	26,119
202111	90251990	Î´ÁÐÃûÎÂ¶È¼Æ¼°¸ßÎÂ¼Æ£¬Î´ÓëÆäËûÒÇÆ÷×éºÏ	254	½ò°Í²¼Î¤	10	Ò»°ãÃ³Ò×	2260	¸ö	1572	Ç§¿Ë	121,273
202111	90251990	Î´ÁÐÃûÎÂ¶È¼Æ¼°¸ßÎÂ¼Æ£¬Î´ÓëÆäËûÒÇÆ÷×éºÏ	260	ÄÏËÕµ¤¹²ºÍ¹ú	10	Ò»°ãÃ³Ò×	10	¸ö	15	Ç§¿Ë	209
202111	90251990	Î´ÁÐÃûÎÂ¶È¼Æ¼°¸ßÎÂ¼Æ£¬Î´ÓëÆäËûÒÇÆ÷×éºÏ	301	±ÈÀûÊ±	10	Ò»°ãÃ³Ò×	43706	¸ö	9340	Ç§¿Ë	2,030,972
202111	90251990	Î´ÁÐÃûÎÂ¶È¼Æ¼°¸ßÎÂ¼Æ£¬Î´ÓëÆäËûÒÇÆ÷×éºÏ	302	µ¤Âó	10	Ò»°ãÃ³Ò×	43543	¸ö	2767	Ç§¿Ë	716,985
202111	90251990	Î´ÁÐÃûÎÂ¶È¼Æ¼°¸ßÎÂ¼Æ£¬Î´ÓëÆäËûÒÇÆ÷×éºÏ	303	Ó¢¹ú	10	Ò»°ãÃ³Ò×	360530	¸ö	29936	Ç§¿Ë	9,487,254
202111	90251990	Î´ÁÐÃûÎÂ¶È¼Æ¼°¸ßÎÂ¼Æ£¬Î´ÓëÆäËûÒÇÆ÷×éºÏ	304	µÂ¹ú	10	Ò»°ãÃ³Ò×	1773538	¸ö	124886	Ç§¿Ë	29,312,035
202111	90251990	Î´ÁÐÃûÎÂ¶È¼Æ¼°¸ßÎÂ¼Æ£¬Î´ÓëÆäËûÒÇÆ÷×éºÏ	305	·¨¹ú	10	Ò»°ãÃ³Ò×	259294	¸ö	18246	Ç§¿Ë	4,648,572
202111	90251990	Î´ÁÐÃûÎÂ¶È¼Æ¼°¸ßÎÂ¼Æ£¬Î´ÓëÆäËûÒÇÆ÷×éºÏ	306	°®¶ûÀ¼	10	Ò»°ãÃ³Ò×	30319	¸ö	1884	Ç§¿Ë	818,911
202111	90251990	Î´ÁÐÃûÎÂ¶È¼Æ¼°¸ßÎÂ¼Æ£¬Î´ÓëÆäËûÒÇÆ÷×éºÏ	307	Òâ´óÀû	10	Ò»°ãÃ³Ò×	528599	¸ö	17790	Ç§¿Ë	3,894,777
202111	90251990	Î´ÁÐÃûÎÂ¶È¼Æ¼°¸ßÎÂ¼Æ£¬Î´ÓëÆäËûÒÇÆ÷×éºÏ	309	ºÉÀ¼	10	Ò»°ãÃ³Ò×	306782	¸ö	15357	Ç§¿Ë	3,278,427
202111	90251990	Î´ÁÐÃûÎÂ¶È¼Æ¼°¸ßÎÂ¼Æ£¬Î´ÓëÆäËûÒÇÆ÷×éºÏ	310	Ï£À°	10	Ò»°ãÃ³Ò×	80360	¸ö	2481	Ç§¿Ë	557,433
202111	90251990	Î´ÁÐÃûÎÂ¶È¼Æ¼°¸ßÎÂ¼Æ£¬Î´ÓëÆäËûÒÇÆ÷×éºÏ	311	ÆÏÌÑÑÀ	10	Ò»°ãÃ³Ò×	8390	¸ö	252	Ç§¿Ë	74,870
202111	90251990	Î´ÁÐÃûÎÂ¶È¼Æ¼°¸ßÎÂ¼Æ£¬Î´ÓëÆäËûÒÇÆ÷×éºÏ	312	Î÷°àÑÀ	10	Ò»°ãÃ³Ò×	31235	¸ö	5044	Ç§¿Ë	409,570
202111	90251990	Î´ÁÐÃûÎÂ¶È¼Æ¼°¸ßÎÂ¼Æ£¬Î´ÓëÆäËûÒÇÆ÷×éºÏ	313	°¢¶û°ÍÄáÑÇ	10	Ò»°ãÃ³Ò×	50	¸ö	4	Ç§¿Ë	1,729
202111	90251990	Î´ÁÐÃûÎÂ¶È¼Æ¼°¸ßÎÂ¼Æ£¬Î´ÓëÆäËûÒÇÆ÷×éºÏ	315	°ÂµØÀû	10	Ò»°ãÃ³Ò×	10398	¸ö	1038	Ç§¿Ë	231,429
202111	90251990	Î´ÁÐÃûÎÂ¶È¼Æ¼°¸ßÎÂ¼Æ£¬Î´ÓëÆäËûÒÇÆ÷×éºÏ	316	±£¼ÓÀûÑÇ	10	Ò»°ãÃ³Ò×	6462	¸ö	761	Ç§¿Ë	162,748
202111	90251990	Î´ÁÐÃûÎÂ¶È¼Æ¼°¸ßÎÂ¼Æ£¬Î´ÓëÆäËûÒÇÆ÷×éºÏ	318	·ÒÀ¼	10	Ò»°ãÃ³Ò×	23368	¸ö	2582	Ç§¿Ë	446,731
202111	90251990	Î´ÁÐÃûÎÂ¶È¼Æ¼°¸ßÎÂ¼Æ£¬Î´ÓëÆäËûÒÇÆ÷×éºÏ	321	ÐÙÑÀÀû	10	Ò»°ãÃ³Ò×	5420	¸ö	733	Ç§¿Ë	74,083
202111	90251990	Î´ÁÐÃûÎÂ¶È¼Æ¼°¸ßÎÂ¼Æ£¬Î´ÓëÆäËûÒÇÆ÷×éºÏ	322	±ùµº	10	Ò»°ãÃ³Ò×	1100	¸ö	84	Ç§¿Ë	41,418
202111	90251990	Î´ÁÐÃûÎÂ¶È¼Æ¼°¸ßÎÂ¼Æ£¬Î´ÓëÆäËûÒÇÆ÷×éºÏ	324	Âí¶úËû	10	Ò»°ãÃ³Ò×	50	¸ö	6	Ç§¿Ë	2,447
202111	90251990	Î´ÁÐÃûÎÂ¶È¼Æ¼°¸ßÎÂ¼Æ£¬Î´ÓëÆäËûÒÇÆ÷×éºÏ	326	Å²Íþ	10	Ò»°ãÃ³Ò×	8287	¸ö	372	Ç§¿Ë	160,130
202111	90251990	Î´ÁÐÃûÎÂ¶È¼Æ¼°¸ßÎÂ¼Æ£¬Î´ÓëÆäËûÒÇÆ÷×éºÏ	327	²¨À¼	10	Ò»°ãÃ³Ò×	385504	¸ö	15784	Ç§¿Ë	3,096,996
202111	90251990	Î´ÁÐÃûÎÂ¶È¼Æ¼°¸ßÎÂ¼Æ£¬Î´ÓëÆäËûÒÇÆ÷×éºÏ	328	ÂÞÂíÄáÑÇ	10	Ò»°ãÃ³Ò×	30875	¸ö	1144	Ç§¿Ë	247,272
202111	90251990	Î´ÁÐÃûÎÂ¶È¼Æ¼°¸ßÎÂ¼Æ£¬Î´ÓëÆäËûÒÇÆ÷×éºÏ	330	Èðµä	10	Ò»°ãÃ³Ò×	115833	¸ö	10694	Ç§¿Ë	1,636,726
202111	90251990	Î´ÁÐÃûÎÂ¶È¼Æ¼°¸ßÎÂ¼Æ£¬Î´ÓëÆäËûÒÇÆ÷×éºÏ	331	ÈðÊ¿	10	Ò»°ãÃ³Ò×	33571	¸ö	1510	Ç§¿Ë	325,412
202111	90251990	Î´ÁÐÃûÎÂ¶È¼Æ¼°¸ßÎÂ¼Æ£¬Î´ÓëÆäËûÒÇÆ÷×éºÏ	334	°®É³ÄáÑÇ	10	Ò»°ãÃ³Ò×	50	¸ö	7	Ç§¿Ë	1,355
202111	90251990	Î´ÁÐÃûÎÂ¶È¼Æ¼°¸ßÎÂ¼Æ£¬Î´ÓëÆäËûÒÇÆ÷×éºÏ	335	À­ÍÑÎ¬ÑÇ	10	Ò»°ãÃ³Ò×	15060	¸ö	1961	Ç§¿Ë	231,842
202111	90251990	Î´ÁÐÃûÎÂ¶È¼Æ¼°¸ßÎÂ¼Æ£¬Î´ÓëÆäËûÒÇÆ÷×éºÏ	336	Á¢ÌÕÍð	10	Ò»°ãÃ³Ò×	20216	¸ö	1050	Ç§¿Ë	283,539
202111	90251990	Î´ÁÐÃûÎÂ¶È¼Æ¼°¸ßÎÂ¼Æ£¬Î´ÓëÆäËûÒÇÆ÷×éºÏ	337	¸ñÂ³¼ªÑÇ	10	Ò»°ãÃ³Ò×	9199	¸ö	1129	Ç§¿Ë	332,738
202111	90251990	Î´ÁÐÃûÎÂ¶È¼Æ¼°¸ßÎÂ¼Æ£¬Î´ÓëÆäËûÒÇÆ÷×éºÏ	338	ÑÇÃÀÄáÑÇ	10	Ò»°ãÃ³Ò×	6	¸ö	1	Ç§¿Ë	87
202111	90251990	Î´ÁÐÃûÎÂ¶È¼Æ¼°¸ßÎÂ¼Æ£¬Î´ÓëÆäËûÒÇÆ÷×éºÏ	339	°¢Èû°Ý½®	10	Ò»°ãÃ³Ò×	10634	¸ö	1582	Ç§¿Ë	244,674
202111	90251990	Î´ÁÐÃûÎÂ¶È¼Æ¼°¸ßÎÂ¼Æ£¬Î´ÓëÆäËûÒÇÆ÷×éºÏ	340	°×¶íÂÞË¹	10	Ò»°ãÃ³Ò×	520	¸ö	53	Ç§¿Ë	19,296
202111	90251990	Î´ÁÐÃûÎÂ¶È¼Æ¼°¸ßÎÂ¼Æ£¬Î´ÓëÆäËûÒÇÆ÷×éºÏ	340	°×¶íÂÞË¹	11	¹ú¼Ò¼ä¡¢¹ú¼Ê×éÖ¯ÎÞ³¥Ô®ÖúºÍÔùËÍµÄÎï×Ê	4	¸ö	6	Ç§¿Ë	896
202111	90251990	Î´ÁÐÃûÎÂ¶È¼Æ¼°¸ßÎÂ¼Æ£¬Î´ÓëÆäËûÒÇÆ÷×éºÏ	343	Ä¦¶û¶àÍß	10	Ò»°ãÃ³Ò×	5	¸ö	0	Ç§¿Ë	42
202111	90251990	Î´ÁÐÃûÎÂ¶È¼Æ¼°¸ßÎÂ¼Æ£¬Î´ÓëÆäËûÒÇÆ÷×éºÏ	344	¶íÂÞË¹Áª°î	10	Ò»°ãÃ³Ò×	759217	¸ö	24832	Ç§¿Ë	4,058,743
202111	90251990	Î´ÁÐÃûÎÂ¶È¼Æ¼°¸ßÎÂ¼Æ£¬Î´ÓëÆäËûÒÇÆ÷×éºÏ	347	ÎÚ¿ËÀ¼	10	Ò»°ãÃ³Ò×	30206	¸ö	1153	Ç§¿Ë	158,277
202111	90251990	Î´ÁÐÃûÎÂ¶È¼Æ¼°¸ßÎÂ¼Æ£¬Î´ÓëÆäËûÒÇÆ÷×éºÏ	350	Ë¹ÂåÎÄÄáÑÇ	10	Ò»°ãÃ³Ò×	38	¸ö	11	Ç§¿Ë	4,161
202111	90251990	Î´ÁÐÃûÎÂ¶È¼Æ¼°¸ßÎÂ¼Æ£¬Î´ÓëÆäËûÒÇÆ÷×éºÏ	351	¿ËÂÞµØÑÇ	10	Ò»°ãÃ³Ò×	720	¸ö	63	Ç§¿Ë	5,996
202111	90251990	Î´ÁÐÃûÎÂ¶È¼Æ¼°¸ßÎÂ¼Æ£¬Î´ÓëÆäËûÒÇÆ÷×éºÏ	352	½Ý¿Ë	10	Ò»°ãÃ³Ò×	124349	¸ö	5571	Ç§¿Ë	2,049,236
202111	90251990	Î´ÁÐÃûÎÂ¶È¼Æ¼°¸ßÎÂ¼Æ£¬Î´ÓëÆäËûÒÇÆ÷×éºÏ	353	Ë¹Âå·¥¿Ë	10	Ò»°ãÃ³Ò×	1813	¸ö	98	Ç§¿Ë	52,201
202111	90251990	Î´ÁÐÃûÎÂ¶È¼Æ¼°¸ßÎÂ¼Æ£¬Î´ÓëÆäËûÒÇÆ÷×éºÏ	354	±±ÂíÆä¶Ù¹²ºÍ¹ú	10	Ò»°ãÃ³Ò×	80000	¸ö	127	Ç§¿Ë	161,515
202111	90251990	Î´ÁÐÃûÎÂ¶È¼Æ¼°¸ßÎÂ¼Æ£¬Î´ÓëÆäËûÒÇÆ÷×éºÏ	358	Èû¶ûÎ¬ÑÇ	10	Ò»°ãÃ³Ò×	9932	¸ö	1056	Ç§¿Ë	112,028
202111	90251990	Î´ÁÐÃûÎÂ¶È¼Æ¼°¸ßÎÂ¼Æ£¬Î´ÓëÆäËûÒÇÆ÷×éºÏ	402	°¢¸ùÍ¢	10	Ò»°ãÃ³Ò×	4404	¸ö	655	Ç§¿Ë	196,673
202111	90251990	Î´ÁÐÃûÎÂ¶È¼Æ¼°¸ßÎÂ¼Æ£¬Î´ÓëÆäËûÒÇÆ÷×éºÏ	410	°ÍÎ÷	10	Ò»°ãÃ³Ò×	524194	¸ö	14290	Ç§¿Ë	2,668,817
202111	90251990	Î´ÁÐÃûÎÂ¶È¼Æ¼°¸ßÎÂ¼Æ£¬Î´ÓëÆäËûÒÇÆ÷×éºÏ	412	ÖÇÀû	10	Ò»°ãÃ³Ò×	215786	¸ö	12257	Ç§¿Ë	2,297,314
202111	90251990	Î´ÁÐÃûÎÂ¶È¼Æ¼°¸ßÎÂ¼Æ£¬Î´ÓëÆäËûÒÇÆ÷×éºÏ	413	¸çÂ×±ÈÑÇ	10	Ò»°ãÃ³Ò×	339443	¸ö	10639	Ç§¿Ë	1,411,574
202111	90251990	Î´ÁÐÃûÎÂ¶È¼Æ¼°¸ßÎÂ¼Æ£¬Î´ÓëÆäËûÒÇÆ÷×éºÏ	414	¶àÃ×Äá¿Ë	11	¹ú¼Ò¼ä¡¢¹ú¼Ê×éÖ¯ÎÞ³¥Ô®ÖúºÍÔùËÍµÄÎï×Ê	12	¸ö	1	Ç§¿Ë	6,099
202111	90251990	Î´ÁÐÃûÎÂ¶È¼Æ¼°¸ßÎÂ¼Æ£¬Î´ÓëÆäËûÒÇÆ÷×éºÏ	415	¸çË¹´ïÀè¼Ó	10	Ò»°ãÃ³Ò×	2924	¸ö	174	Ç§¿Ë	160,887
202111	90251990	Î´ÁÐÃûÎÂ¶È¼Æ¼°¸ßÎÂ¼Æ£¬Î´ÓëÆäËûÒÇÆ÷×éºÏ	416	¹Å°Í	10	Ò»°ãÃ³Ò×	16123	¸ö	380	Ç§¿Ë	360,169
202111	90251990	Î´ÁÐÃûÎÂ¶È¼Æ¼°¸ßÎÂ¼Æ£¬Î´ÓëÆäËûÒÇÆ÷×éºÏ	418	¶àÃ×Äá¼Ó¹²ºÍ¹ú	10	Ò»°ãÃ³Ò×	100	¸ö	3	Ç§¿Ë	640
202111	90251990	Î´ÁÐÃûÎÂ¶È¼Æ¼°¸ßÎÂ¼Æ£¬Î´ÓëÆäËûÒÇÆ÷×éºÏ	419	¶ò¹Ï¶à¶û	10	Ò»°ãÃ³Ò×	195952	¸ö	8296	Ç§¿Ë	1,547,294
202111	90251990	Î´ÁÐÃûÎÂ¶È¼Æ¼°¸ßÎÂ¼Æ£¬Î´ÓëÆäËûÒÇÆ÷×éºÏ	423	Î£µØÂíÀ­	10	Ò»°ãÃ³Ò×	600	¸ö	72	Ç§¿Ë	19,391
202111	90251990	Î´ÁÐÃûÎÂ¶È¼Æ¼°¸ßÎÂ¼Æ£¬Î´ÓëÆäËûÒÇÆ÷×éºÏ	424	¹çÑÇÄÇ	10	Ò»°ãÃ³Ò×	6	¸ö	1	Ç§¿Ë	870
202111	90251990	Î´ÁÐÃûÎÂ¶È¼Æ¼°¸ßÎÂ¼Æ£¬Î´ÓëÆäËûÒÇÆ÷×éºÏ	426	ºé¶¼À­Ë¹	10	Ò»°ãÃ³Ò×	550	¸ö	72	Ç§¿Ë	25,444
202111	90251990	Î´ÁÐÃûÎÂ¶È¼Æ¼°¸ßÎÂ¼Æ£¬Î´ÓëÆäËûÒÇÆ÷×éºÏ	427	ÑÀÂò¼Ó	10	Ò»°ãÃ³Ò×	6315	¸ö	292	Ç§¿Ë	43,343
202111	90251990	Î´ÁÐÃûÎÂ¶È¼Æ¼°¸ßÎÂ¼Æ£¬Î´ÓëÆäËûÒÇÆ÷×éºÏ	429	Ä«Î÷¸ç	10	Ò»°ãÃ³Ò×	216887	¸ö	11074	Ç§¿Ë	1,979,627
202111	90251990	Î´ÁÐÃûÎÂ¶È¼Æ¼°¸ßÎÂ¼Æ£¬Î´ÓëÆäËûÒÇÆ÷×éºÏ	431	Äá¼ÓÀ­¹Ï	10	Ò»°ãÃ³Ò×	2540	¸ö	208	Ç§¿Ë	88,028
202111	90251990	Î´ÁÐÃûÎÂ¶È¼Æ¼°¸ßÎÂ¼Æ£¬Î´ÓëÆäËûÒÇÆ÷×éºÏ	432	°ÍÄÃÂí	10	Ò»°ãÃ³Ò×	27907	¸ö	905	Ç§¿Ë	171,832
202111	90251990	Î´ÁÐÃûÎÂ¶È¼Æ¼°¸ßÎÂ¼Æ£¬Î´ÓëÆäËûÒÇÆ÷×éºÏ	433	°ÍÀ­¹ç	10	Ò»°ãÃ³Ò×	1656	¸ö	119	Ç§¿Ë	19,447
202111	90251990	Î´ÁÐÃûÎÂ¶È¼Æ¼°¸ßÎÂ¼Æ£¬Î´ÓëÆäËûÒÇÆ÷×éºÏ	434	ÃØÂ³	10	Ò»°ãÃ³Ò×	57448	¸ö	2649	Ç§¿Ë	528,865
202111	90251990	Î´ÁÐÃûÎÂ¶È¼Æ¼°¸ßÎÂ¼Æ£¬Î´ÓëÆäËûÒÇÆ÷×éºÏ	435	²¨¶àÀè¸÷	10	Ò»°ãÃ³Ò×	1229	¸ö	45	Ç§¿Ë	12,050
202111	90251990	Î´ÁÐÃûÎÂ¶È¼Æ¼°¸ßÎÂ¼Æ£¬Î´ÓëÆäËûÒÇÆ÷×éºÏ	440	Èø¶ûÍß¶à	10	Ò»°ãÃ³Ò×	6440	¸ö	223	Ç§¿Ë	28,140
202111	90251990	Î´ÁÐÃûÎÂ¶È¼Æ¼°¸ßÎÂ¼Æ£¬Î´ÓëÆäËûÒÇÆ÷×éºÏ	441	ËÕÀïÄÏ	10	Ò»°ãÃ³Ò×	11	¸ö	0	Ç§¿Ë	480
202111	90251990	Î´ÁÐÃûÎÂ¶È¼Æ¼°¸ßÎÂ¼Æ£¬Î´ÓëÆäËûÒÇÆ÷×éºÏ	443	ÌØ¿ËË¹ºÍ¿­¿ÆË¹Èºµº	10	Ò»°ãÃ³Ò×	10	¸ö	1	Ç§¿Ë	1,281
202111	90251990	Î´ÁÐÃûÎÂ¶È¼Æ¼°¸ßÎÂ¼Æ£¬Î´ÓëÆäËûÒÇÆ÷×éºÏ	444	ÎÚÀ­¹ç	10	Ò»°ãÃ³Ò×	2972	¸ö	274	Ç§¿Ë	62,301
202111	90251990	Î´ÁÐÃûÎÂ¶È¼Æ¼°¸ßÎÂ¼Æ£¬Î´ÓëÆäËûÒÇÆ÷×éºÏ	445	Î¯ÄÚÈðÀ­	10	Ò»°ãÃ³Ò×	34558	¸ö	1383	Ç§¿Ë	223,108
202111	90251990	Î´ÁÐÃûÎÂ¶È¼Æ¼°¸ßÎÂ¼Æ£¬Î´ÓëÆäËûÒÇÆ÷×éºÏ	501	¼ÓÄÃ´ó	10	Ò»°ãÃ³Ò×	354714	¸ö	28258	Ç§¿Ë	9,144,201
202111	90251990	Î´ÁÐÃûÎÂ¶È¼Æ¼°¸ßÎÂ¼Æ£¬Î´ÓëÆäËûÒÇÆ÷×éºÏ	502	ÃÀ¹ú	10	Ò»°ãÃ³Ò×	3485660	¸ö	257868	Ç§¿Ë	59,459,326
202111	90251990	Î´ÁÐÃûÎÂ¶È¼Æ¼°¸ßÎÂ¼Æ£¬Î´ÓëÆäËûÒÇÆ÷×éºÏ	601	°Ä´óÀûÑÇ	10	Ò»°ãÃ³Ò×	145971	¸ö	12009	Ç§¿Ë	2,757,234
202111	90251990	Î´ÁÐÃûÎÂ¶È¼Æ¼°¸ßÎÂ¼Æ£¬Î´ÓëÆäËûÒÇÆ÷×éºÏ	603	ì³¼Ã	10	Ò»°ãÃ³Ò×	102	¸ö	14	Ç§¿Ë	2,283
202111	90251990	Î´ÁÐÃûÎÂ¶È¼Æ¼°¸ßÎÂ¼Æ£¬Î´ÓëÆäËûÒÇÆ÷×éºÏ	607	ÐÂ¿¦Àï¶àÄáÑÇ	10	Ò»°ãÃ³Ò×	100	¸ö	16	Ç§¿Ë	6,278
202111	90251990	Î´ÁÐÃûÎÂ¶È¼Æ¼°¸ßÎÂ¼Æ£¬Î´ÓëÆäËûÒÇÆ÷×éºÏ	609	ÐÂÎ÷À¼	10	Ò»°ãÃ³Ò×	34369	¸ö	1405	Ç§¿Ë	475,053
202111	90251990	Î´ÁÐÃûÎÂ¶È¼Æ¼°¸ßÎÂ¼Æ£¬Î´ÓëÆäËûÒÇÆ÷×éºÏ	611	°Í²¼ÑÇÐÂ¼¸ÄÚÑÇ	10	Ò»°ãÃ³Ò×	16	¸ö	1	Ç§¿Ë	4,905
202111	90251990	Î´ÁÐÃûÎÂ¶È¼Æ¼°¸ßÎÂ¼Æ£¬Î´ÓëÆäËûÒÇÆ÷×éºÏ	611	°Í²¼ÑÇÐÂ¼¸ÄÚÑÇ	11	¹ú¼Ò¼ä¡¢¹ú¼Ê×éÖ¯ÎÞ³¥Ô®ÖúºÍÔùËÍµÄÎï×Ê	5	¸ö	1	Ç§¿Ë	2,541
202111	90251990	Î´ÁÐÃûÎÂ¶È¼Æ¼°¸ßÎÂ¼Æ£¬Î´ÓëÆäËûÒÇÆ÷×éºÏ	613	ËùÂÞÃÅÈºµº	11	¹ú¼Ò¼ä¡¢¹ú¼Ê×éÖ¯ÎÞ³¥Ô®ÖúºÍÔùËÍµÄÎï×Ê	15	¸ö	5	Ç§¿Ë	629
202111	90251990	Î´ÁÐÃûÎÂ¶È¼Æ¼°¸ßÎÂ¼Æ£¬Î´ÓëÆäËûÒÇÆ÷×éºÏ	621	ÂíÉÜ¶ûÈºµº	10	Ò»°ãÃ³Ò×	2	¸ö	0	Ç§¿Ë	126
202111	90251990	Î´ÁÐÃûÎÂ¶È¼Æ¼°¸ßÎÂ¼Æ£¬Î´ÓëÆäËûÒÇÆ÷×éºÏ	699	´óÑóÖÞÆäËû¹ú¼Ò(µØÇø)	10	Ò»°ãÃ³Ò×	30	¸ö	4	Ç§¿Ë	1,922
202112	90251990	Î´ÁÐÃûÎÂ¶È¼Æ¼°¸ßÎÂ¼Æ£¬Î´ÓëÆäËûÒÇÆ÷×éºÏ	103	ÃÏ¼ÓÀ­¹ú	10	Ò»°ãÃ³Ò×	14136	¸ö	712	Ç§¿Ë	178,093
202112	90251990	Î´ÁÐÃûÎÂ¶È¼Æ¼°¸ßÎÂ¼Æ£¬Î´ÓëÆäËûÒÇÆ÷×éºÏ	105	ÎÄÀ³	10	Ò»°ãÃ³Ò×	1	¸ö	1	Ç§¿Ë	221
202112	90251990	Î´ÁÐÃûÎÂ¶È¼Æ¼°¸ßÎÂ¼Æ£¬Î´ÓëÆäËûÒÇÆ÷×éºÏ	106	Ãåµé	10	Ò»°ãÃ³Ò×	39790	¸ö	1624	Ç§¿Ë	512,921
202112	90251990	Î´ÁÐÃûÎÂ¶È¼Æ¼°¸ßÎÂ¼Æ£¬Î´ÓëÆäËûÒÇÆ÷×éºÏ	107	¼íÆÒÕ¯	10	Ò»°ãÃ³Ò×	17448	¸ö	769	Ç§¿Ë	91,311
202112	90251990	Î´ÁÐÃûÎÂ¶È¼Æ¼°¸ßÎÂ¼Æ£¬Î´ÓëÆäËûÒÇÆ÷×éºÏ	110	ÖÐ¹úÏã¸Û	10	Ò»°ãÃ³Ò×	560126	¸ö	25368	Ç§¿Ë	7,306,913
202112	90251990	Î´ÁÐÃûÎÂ¶È¼Æ¼°¸ßÎÂ¼Æ£¬Î´ÓëÆäËûÒÇÆ÷×éºÏ	111	Ó¡¶È	10	Ò»°ãÃ³Ò×	1383050	¸ö	32490	Ç§¿Ë	6,960,268
202112	90251990	Î´ÁÐÃûÎÂ¶È¼Æ¼°¸ßÎÂ¼Æ£¬Î´ÓëÆäËûÒÇÆ÷×éºÏ	112	Ó¡¶ÈÄáÎ÷ÑÇ	10	Ò»°ãÃ³Ò×	1134982	¸ö	5740	Ç§¿Ë	2,904,351
202112	90251990	Î´ÁÐÃûÎÂ¶È¼Æ¼°¸ßÎÂ¼Æ£¬Î´ÓëÆäËûÒÇÆ÷×éºÏ	113	ÒÁÀÊ	10	Ò»°ãÃ³Ò×	89032	¸ö	3209	Ç§¿Ë	630,338
202112	90251990	Î´ÁÐÃûÎÂ¶È¼Æ¼°¸ßÎÂ¼Æ£¬Î´ÓëÆäËûÒÇÆ÷×éºÏ	114	ÒÁÀ­¿Ë	10	Ò»°ãÃ³Ò×	80338	¸ö	2278	Ç§¿Ë	314,539
202112	90251990	Î´ÁÐÃûÎÂ¶È¼Æ¼°¸ßÎÂ¼Æ£¬Î´ÓëÆäËûÒÇÆ÷×éºÏ	115	ÒÔÉ«ÁÐ	10	Ò»°ãÃ³Ò×	33980	¸ö	994	Ç§¿Ë	179,071
202112	90251990	Î´ÁÐÃûÎÂ¶È¼Æ¼°¸ßÎÂ¼Æ£¬Î´ÓëÆäËûÒÇÆ÷×éºÏ	116	ÈÕ±¾	10	Ò»°ãÃ³Ò×	187134	¸ö	15397	Ç§¿Ë	7,368,118
202112	90251990	Î´ÁÐÃûÎÂ¶È¼Æ¼°¸ßÎÂ¼Æ£¬Î´ÓëÆäËûÒÇÆ÷×éºÏ	117	Ô¼µ©	10	Ò»°ãÃ³Ò×	10010	¸ö	326	Ç§¿Ë	43,988
202112	90251990	Î´ÁÐÃûÎÂ¶È¼Æ¼°¸ßÎÂ¼Æ£¬Î´ÓëÆäËûÒÇÆ÷×éºÏ	118	¿ÆÍþÌØ	10	Ò»°ãÃ³Ò×	2543	¸ö	87	Ç§¿Ë	15,401
202112	90251990	Î´ÁÐÃûÎÂ¶È¼Æ¼°¸ßÎÂ¼Æ£¬Î´ÓëÆäËûÒÇÆ÷×éºÏ	119	ÀÏÎÎ	10	Ò»°ãÃ³Ò×	2026	¸ö	20	Ç§¿Ë	13,061
202112	90251990	Î´ÁÐÃûÎÂ¶È¼Æ¼°¸ßÎÂ¼Æ£¬Î´ÓëÆäËûÒÇÆ÷×éºÏ	120	Àè°ÍÄÛ	10	Ò»°ãÃ³Ò×	80	¸ö	168	Ç§¿Ë	6,165
202112	90251990	Î´ÁÐÃûÎÂ¶È¼Æ¼°¸ßÎÂ¼Æ£¬Î´ÓëÆäËûÒÇÆ÷×éºÏ	122	ÂíÀ´Î÷ÑÇ	10	Ò»°ãÃ³Ò×	850417	¸ö	25296	Ç§¿Ë	8,261,958
202112	90251990	Î´ÁÐÃûÎÂ¶È¼Æ¼°¸ßÎÂ¼Æ£¬Î´ÓëÆäËûÒÇÆ÷×éºÏ	123	Âí¶û´ú·ò	10	Ò»°ãÃ³Ò×	200	¸ö	17	Ç§¿Ë	8,937
202112	90251990	Î´ÁÐÃûÎÂ¶È¼Æ¼°¸ßÎÂ¼Æ£¬Î´ÓëÆäËûÒÇÆ÷×éºÏ	124	ÃÉ¹Å	10	Ò»°ãÃ³Ò×	20010	¸ö	565	Ç§¿Ë	72,408
202112	90251990	Î´ÁÐÃûÎÂ¶È¼Æ¼°¸ßÎÂ¼Æ£¬Î´ÓëÆäËûÒÇÆ÷×éºÏ	125	Äá²´¶ûÁª°îÃñÖ÷¹²ºÍ¹ú	10	Ò»°ãÃ³Ò×	5954	¸ö	443	Ç§¿Ë	102,454
202112	90251990	Î´ÁÐÃûÎÂ¶È¼Æ¼°¸ßÎÂ¼Æ£¬Î´ÓëÆäËûÒÇÆ÷×éºÏ	126	°¢Âü	10	Ò»°ãÃ³Ò×	3011	¸ö	159	Ç§¿Ë	29,378
202112	90251990	Î´ÁÐÃûÎÂ¶È¼Æ¼°¸ßÎÂ¼Æ£¬Î´ÓëÆäËûÒÇÆ÷×éºÏ	127	°Í»ùË¹Ì¹	10	Ò»°ãÃ³Ò×	17043	¸ö	916	Ç§¿Ë	360,709
202112	90251990	Î´ÁÐÃûÎÂ¶È¼Æ¼°¸ßÎÂ¼Æ£¬Î´ÓëÆäËûÒÇÆ÷×éºÏ	127	°Í»ùË¹Ì¹	11	¹ú¼Ò¼ä¡¢¹ú¼Ê×éÖ¯ÎÞ³¥Ô®ÖúºÍÔùËÍµÄÎï×Ê	10	¸ö	2	Ç§¿Ë	1,800
202112	90251990	Î´ÁÐÃûÎÂ¶È¼Æ¼°¸ßÎÂ¼Æ£¬Î´ÓëÆäËûÒÇÆ÷×éºÏ	129	·ÆÂÉ±ö	10	Ò»°ãÃ³Ò×	837953	¸ö	24100	Ç§¿Ë	3,384,697
202112	90251990	Î´ÁÐÃûÎÂ¶È¼Æ¼°¸ßÎÂ¼Æ£¬Î´ÓëÆäËûÒÇÆ÷×éºÏ	130	¿¨Ëþ¶û	10	Ò»°ãÃ³Ò×	9395	¸ö	678	Ç§¿Ë	140,950
202112	90251990	Î´ÁÐÃûÎÂ¶È¼Æ¼°¸ßÎÂ¼Æ£¬Î´ÓëÆäËûÒÇÆ÷×éºÏ	131	É³ÌØ°¢À­²®	10	Ò»°ãÃ³Ò×	50161	¸ö	1564	Ç§¿Ë	275,690
202112	90251990	Î´ÁÐÃûÎÂ¶È¼Æ¼°¸ßÎÂ¼Æ£¬Î´ÓëÆäËûÒÇÆ÷×éºÏ	132	ÐÂ¼ÓÆÂ	10	Ò»°ãÃ³Ò×	44907	¸ö	2178	Ç§¿Ë	1,553,002
202112	90251990	Î´ÁÐÃûÎÂ¶È¼Æ¼°¸ßÎÂ¼Æ£¬Î´ÓëÆäËûÒÇÆ÷×éºÏ	133	º«¹ú	10	Ò»°ãÃ³Ò×	771967	¸ö	36478	Ç§¿Ë	8,850,590
202112	90251990	Î´ÁÐÃûÎÂ¶È¼Æ¼°¸ßÎÂ¼Æ£¬Î´ÓëÆäËûÒÇÆ÷×éºÏ	134	Ë¹ÀïÀ¼¿¨	10	Ò»°ãÃ³Ò×	9	¸ö	5	Ç§¿Ë	3,225
202112	90251990	Î´ÁÐÃûÎÂ¶È¼Æ¼°¸ßÎÂ¼Æ£¬Î´ÓëÆäËûÒÇÆ÷×éºÏ	136	Ì©¹ú	10	Ò»°ãÃ³Ò×	732350	¸ö	7714	Ç§¿Ë	2,275,955
202112	90251990	Î´ÁÐÃûÎÂ¶È¼Æ¼°¸ßÎÂ¼Æ£¬Î´ÓëÆäËûÒÇÆ÷×éºÏ	137	ÍÁ¶úÆä	10	Ò»°ãÃ³Ò×	390358	¸ö	18329	Ç§¿Ë	3,615,382
202112	90251990	Î´ÁÐÃûÎÂ¶È¼Æ¼°¸ßÎÂ¼Æ£¬Î´ÓëÆäËûÒÇÆ÷×éºÏ	138	°¢ÁªÇõ	10	Ò»°ãÃ³Ò×	57192	¸ö	2533	Ç§¿Ë	482,068
202112	90251990	Î´ÁÐÃûÎÂ¶È¼Æ¼°¸ßÎÂ¼Æ£¬Î´ÓëÆäËûÒÇÆ÷×éºÏ	139	Ò²ÃÅ	10	Ò»°ãÃ³Ò×	150	¸ö	20	Ç§¿Ë	4,954
202112	90251990	Î´ÁÐÃûÎÂ¶È¼Æ¼°¸ßÎÂ¼Æ£¬Î´ÓëÆäËûÒÇÆ÷×éºÏ	141	Ô½ÄÏ	10	Ò»°ãÃ³Ò×	250401	¸ö	4662	Ç§¿Ë	1,423,035
202112	90251990	Î´ÁÐÃûÎÂ¶È¼Æ¼°¸ßÎÂ¼Æ£¬Î´ÓëÆäËûÒÇÆ÷×éºÏ	143	ÖÐ¹úÌ¨Íå	10	Ò»°ãÃ³Ò×	23175	¸ö	3603	Ç§¿Ë	643,942
202112	90251990	Î´ÁÐÃûÎÂ¶È¼Æ¼°¸ßÎÂ¼Æ£¬Î´ÓëÆäËûÒÇÆ÷×éºÏ	145	¹þÈø¿ËË¹Ì¹	10	Ò»°ãÃ³Ò×	11298	¸ö	846	Ç§¿Ë	165,718
202112	90251990	Î´ÁÐÃûÎÂ¶È¼Æ¼°¸ßÎÂ¼Æ£¬Î´ÓëÆäËûÒÇÆ÷×éºÏ	146	¼ª¶û¼ªË¹Ë¹Ì¹	10	Ò»°ãÃ³Ò×	23472	¸ö	995	Ç§¿Ë	164,016
202112	90251990	Î´ÁÐÃûÎÂ¶È¼Æ¼°¸ßÎÂ¼Æ£¬Î´ÓëÆäËûÒÇÆ÷×éºÏ	149	ÎÚ×È±ð¿ËË¹Ì¹	10	Ò»°ãÃ³Ò×	71407	¸ö	2049	Ç§¿Ë	261,312
202112	90251990	Î´ÁÐÃûÎÂ¶È¼Æ¼°¸ßÎÂ¼Æ£¬Î´ÓëÆäËûÒÇÆ÷×éºÏ	201	°¢¶û¼°ÀûÑÇ	10	Ò»°ãÃ³Ò×	7001	¸ö	490	Ç§¿Ë	119,877
202112	90251990	Î´ÁÐÃûÎÂ¶È¼Æ¼°¸ßÎÂ¼Æ£¬Î´ÓëÆäËûÒÇÆ÷×éºÏ	202	°²¸çÀ­	10	Ò»°ãÃ³Ò×	46253	¸ö	1861	Ç§¿Ë	209,357
202112	90251990	Î´ÁÐÃûÎÂ¶È¼Æ¼°¸ßÎÂ¼Æ£¬Î´ÓëÆäËûÒÇÆ÷×éºÏ	203	±´Äþ	10	Ò»°ãÃ³Ò×	14000	¸ö	360	Ç§¿Ë	73,235
202112	90251990	Î´ÁÐÃûÎÂ¶È¼Æ¼°¸ßÎÂ¼Æ£¬Î´ÓëÆäËûÒÇÆ÷×éºÏ	209	ÖÐ·Ç	10	Ò»°ãÃ³Ò×	10	¸ö	1	Ç§¿Ë	948
202112	90251990	Î´ÁÐÃûÎÂ¶È¼Æ¼°¸ßÎÂ¼Æ£¬Î´ÓëÆäËûÒÇÆ÷×éºÏ	209	ÖÐ·Ç	11	¹ú¼Ò¼ä¡¢¹ú¼Ê×éÖ¯ÎÞ³¥Ô®ÖúºÍÔùËÍµÄÎï×Ê	50	¸ö	10	Ç§¿Ë	2,500
202112	90251990	Î´ÁÐÃûÎÂ¶È¼Æ¼°¸ßÎÂ¼Æ£¬Î´ÓëÆäËûÒÇÆ÷×éºÏ	213	¸Õ¹û(²¼)	10	Ò»°ãÃ³Ò×	400	¸ö	48	Ç§¿Ë	13,298
202112	90251990	Î´ÁÐÃûÎÂ¶È¼Æ¼°¸ßÎÂ¼Æ£¬Î´ÓëÆäËûÒÇÆ÷×éºÏ	215	°£¼°	10	Ò»°ãÃ³Ò×	178135	¸ö	4144	Ç§¿Ë	489,063
202112	90251990	Î´ÁÐÃûÎÂ¶È¼Æ¼°¸ßÎÂ¼Æ£¬Î´ÓëÆäËûÒÇÆ÷×éºÏ	217	°£Èû¶í±ÈÑÇ	10	Ò»°ãÃ³Ò×	4509	¸ö	679	Ç§¿Ë	382,011
202112	90251990	Î´ÁÐÃûÎÂ¶È¼Æ¼°¸ßÎÂ¼Æ£¬Î´ÓëÆäËûÒÇÆ÷×éºÏ	218	¼ÓÅî	10	Ò»°ãÃ³Ò×	4	¸ö	12	Ç§¿Ë	771
202112	90251990	Î´ÁÐÃûÎÂ¶È¼Æ¼°¸ßÎÂ¼Æ£¬Î´ÓëÆäËûÒÇÆ÷×éºÏ	219	¸Ô±ÈÑÇ	11	¹ú¼Ò¼ä¡¢¹ú¼Ê×éÖ¯ÎÞ³¥Ô®ÖúºÍÔùËÍµÄÎï×Ê	20	¸ö	2	Ç§¿Ë	10,166
202112	90251990	Î´ÁÐÃûÎÂ¶È¼Æ¼°¸ßÎÂ¼Æ£¬Î´ÓëÆäËûÒÇÆ÷×éºÏ	220	¼ÓÄÉ	10	Ò»°ãÃ³Ò×	3613	¸ö	144	Ç§¿Ë	39,112
202112	90251990	Î´ÁÐÃûÎÂ¶È¼Æ¼°¸ßÎÂ¼Æ£¬Î´ÓëÆäËûÒÇÆ÷×éºÏ	223	¿ÆÌØµÏÍß	10	Ò»°ãÃ³Ò×	15200	¸ö	300	Ç§¿Ë	70,259
202112	90251990	Î´ÁÐÃûÎÂ¶È¼Æ¼°¸ßÎÂ¼Æ£¬Î´ÓëÆäËûÒÇÆ÷×éºÏ	224	¿ÏÄáÑÇ	10	Ò»°ãÃ³Ò×	21054	¸ö	594	Ç§¿Ë	107,685
202112	90251990	Î´ÁÐÃûÎÂ¶È¼Æ¼°¸ßÎÂ¼Æ£¬Î´ÓëÆäËûÒÇÆ÷×éºÏ	226	Àû±ÈÑÇ	10	Ò»°ãÃ³Ò×	62	¸ö	1	Ç§¿Ë	819
202112	90251990	Î´ÁÐÃûÎÂ¶È¼Æ¼°¸ßÎÂ¼Æ£¬Î´ÓëÆäËûÒÇÆ÷×éºÏ	227	Âí´ï¼ÓË¹¼Ó	10	Ò»°ãÃ³Ò×	2000	¸ö	44	Ç§¿Ë	5,754
202112	90251990	Î´ÁÐÃûÎÂ¶È¼Æ¼°¸ßÎÂ¼Æ£¬Î´ÓëÆäËûÒÇÆ÷×éºÏ	228	ÂíÀ­Î¬	11	¹ú¼Ò¼ä¡¢¹ú¼Ê×éÖ¯ÎÞ³¥Ô®ÖúºÍÔùËÍµÄÎï×Ê	4	¸ö	1	Ç§¿Ë	259
202112	90251990	Î´ÁÐÃûÎÂ¶È¼Æ¼°¸ßÎÂ¼Æ£¬Î´ÓëÆäËûÒÇÆ÷×éºÏ	231	Ã«ÀïÇóË¹	10	Ò»°ãÃ³Ò×	2726	¸ö	196	Ç§¿Ë	43,543
202112	90251990	Î´ÁÐÃûÎÂ¶È¼Æ¼°¸ßÎÂ¼Æ£¬Î´ÓëÆäËûÒÇÆ÷×éºÏ	232	Ä¦Âå¸ç	10	Ò»°ãÃ³Ò×	201	¸ö	127	Ç§¿Ë	26,424
202112	90251990	Î´ÁÐÃûÎÂ¶È¼Æ¼°¸ßÎÂ¼Æ£¬Î´ÓëÆäËûÒÇÆ÷×éºÏ	233	ÄªÉ£±È¿Ë	10	Ò»°ãÃ³Ò×	300	¸ö	54	Ç§¿Ë	7,883
202112	90251990	Î´ÁÐÃûÎÂ¶È¼Æ¼°¸ßÎÂ¼Æ£¬Î´ÓëÆäËûÒÇÆ÷×éºÏ	235	ÄáÈÕ¶û	10	Ò»°ãÃ³Ò×	2400	¸ö	432	Ç§¿Ë	105,876
202112	90251990	Î´ÁÐÃûÎÂ¶È¼Æ¼°¸ßÎÂ¼Æ£¬Î´ÓëÆäËûÒÇÆ÷×éºÏ	236	ÄáÈÕÀûÑÇ	10	Ò»°ãÃ³Ò×	542	¸ö	119	Ç§¿Ë	21,483
202112	90251990	Î´ÁÐÃûÎÂ¶È¼Æ¼°¸ßÎÂ¼Æ£¬Î´ÓëÆäËûÒÇÆ÷×éºÏ	238	Â¬Íú´ï	10	Ò»°ãÃ³Ò×	1234	¸ö	220	Ç§¿Ë	45,649
202112	90251990	Î´ÁÐÃûÎÂ¶È¼Æ¼°¸ßÎÂ¼Æ£¬Î´ÓëÆäËûÒÇÆ÷×éºÏ	244	ÄÏ·Ç	10	Ò»°ãÃ³Ò×	35293	¸ö	2111	Ç§¿Ë	335,934
202112	90251990	Î´ÁÐÃûÎÂ¶È¼Æ¼°¸ßÎÂ¼Æ£¬Î´ÓëÆäËûÒÇÆ÷×éºÏ	246	ËÕµ¤	10	Ò»°ãÃ³Ò×	5012	¸ö	159	Ç§¿Ë	24,062
202112	90251990	Î´ÁÐÃûÎÂ¶È¼Æ¼°¸ßÎÂ¼Æ£¬Î´ÓëÆäËûÒÇÆ÷×éºÏ	247	Ì¹É£ÄáÑÇ	10	Ò»°ãÃ³Ò×	2020	¸ö	100	Ç§¿Ë	11,203
202112	90251990	Î´ÁÐÃûÎÂ¶È¼Æ¼°¸ßÎÂ¼Æ£¬Î´ÓëÆäËûÒÇÆ÷×éºÏ	248	¶à¸ç	10	Ò»°ãÃ³Ò×	15121	¸ö	480	Ç§¿Ë	67,698
202112	90251990	Î´ÁÐÃûÎÂ¶È¼Æ¼°¸ßÎÂ¼Æ£¬Î´ÓëÆäËûÒÇÆ÷×éºÏ	249	Í»ÄáË¹	10	Ò»°ãÃ³Ò×	68450	¸ö	2286	Ç§¿Ë	300,679
202112	90251990	Î´ÁÐÃûÎÂ¶È¼Æ¼°¸ßÎÂ¼Æ£¬Î´ÓëÆäËûÒÇÆ÷×éºÏ	250	ÎÚ¸É´ï	10	Ò»°ãÃ³Ò×	70039	¸ö	2745	Ç§¿Ë	723,296
202112	90251990	Î´ÁÐÃûÎÂ¶È¼Æ¼°¸ßÎÂ¼Æ£¬Î´ÓëÆäËûÒÇÆ÷×éºÏ	251	²¼»ùÄÉ·¨Ë÷	10	Ò»°ãÃ³Ò×	20	¸ö	1	Ç§¿Ë	97
202112	90251990	Î´ÁÐÃûÎÂ¶È¼Æ¼°¸ßÎÂ¼Æ£¬Î´ÓëÆäËûÒÇÆ÷×éºÏ	252	¸Õ¹û(½ð)	10	Ò»°ãÃ³Ò×	1	¸ö	1	Ç§¿Ë	4,891
202112	90251990	Î´ÁÐÃûÎÂ¶È¼Æ¼°¸ßÎÂ¼Æ£¬Î´ÓëÆäËûÒÇÆ÷×éºÏ	253	ÔÞ±ÈÑÇ	10	Ò»°ãÃ³Ò×	784	¸ö	102	Ç§¿Ë	11,835
202112	90251990	Î´ÁÐÃûÎÂ¶È¼Æ¼°¸ßÎÂ¼Æ£¬Î´ÓëÆäËûÒÇÆ÷×éºÏ	255	À³Ë÷ÍÐ	11	¹ú¼Ò¼ä¡¢¹ú¼Ê×éÖ¯ÎÞ³¥Ô®ÖúºÍÔùËÍµÄÎï×Ê	9	¸ö	1	Ç§¿Ë	749
202112	90251990	Î´ÁÐÃûÎÂ¶È¼Æ¼°¸ßÎÂ¼Æ£¬Î´ÓëÆäËûÒÇÆ÷×éºÏ	258	¶òÁ¢ÌØÀïÑÇ	10	Ò»°ãÃ³Ò×	2	¸ö	10	Ç§¿Ë	2,845
202112	90251990	Î´ÁÐÃûÎÂ¶È¼Æ¼°¸ßÎÂ¼Æ£¬Î´ÓëÆäËûÒÇÆ÷×éºÏ	301	±ÈÀûÊ±	10	Ò»°ãÃ³Ò×	49301	¸ö	5049	Ç§¿Ë	1,674,680
202112	90251990	Î´ÁÐÃûÎÂ¶È¼Æ¼°¸ßÎÂ¼Æ£¬Î´ÓëÆäËûÒÇÆ÷×éºÏ	302	µ¤Âó	10	Ò»°ãÃ³Ò×	57711	¸ö	5524	Ç§¿Ë	1,270,072
202112	90251990	Î´ÁÐÃûÎÂ¶È¼Æ¼°¸ßÎÂ¼Æ£¬Î´ÓëÆäËûÒÇÆ÷×éºÏ	303	Ó¢¹ú	10	Ò»°ãÃ³Ò×	372373	¸ö	29621	Ç§¿Ë	7,677,757
202112	90251990	Î´ÁÐÃûÎÂ¶È¼Æ¼°¸ßÎÂ¼Æ£¬Î´ÓëÆäËûÒÇÆ÷×éºÏ	304	µÂ¹ú	10	Ò»°ãÃ³Ò×	1572827	¸ö	108185	Ç§¿Ë	23,809,617
202112	90251990	Î´ÁÐÃûÎÂ¶È¼Æ¼°¸ßÎÂ¼Æ£¬Î´ÓëÆäËûÒÇÆ÷×éºÏ	305	·¨¹ú	10	Ò»°ãÃ³Ò×	492248	¸ö	27610	Ç§¿Ë	5,959,284
202112	90251990	Î´ÁÐÃûÎÂ¶È¼Æ¼°¸ßÎÂ¼Æ£¬Î´ÓëÆäËûÒÇÆ÷×éºÏ	306	°®¶ûÀ¼	10	Ò»°ãÃ³Ò×	11675	¸ö	1522	Ç§¿Ë	464,713
202112	90251990	Î´ÁÐÃûÎÂ¶È¼Æ¼°¸ßÎÂ¼Æ£¬Î´ÓëÆäËûÒÇÆ÷×éºÏ	307	Òâ´óÀû	10	Ò»°ãÃ³Ò×	613094	¸ö	23497	Ç§¿Ë	4,237,086
202112	90251990	Î´ÁÐÃûÎÂ¶È¼Æ¼°¸ßÎÂ¼Æ£¬Î´ÓëÆäËûÒÇÆ÷×éºÏ	309	ºÉÀ¼	10	Ò»°ãÃ³Ò×	143163	¸ö	7147	Ç§¿Ë	1,551,018
202112	90251990	Î´ÁÐÃûÎÂ¶È¼Æ¼°¸ßÎÂ¼Æ£¬Î´ÓëÆäËûÒÇÆ÷×éºÏ	310	Ï£À°	10	Ò»°ãÃ³Ò×	85827	¸ö	3914	Ç§¿Ë	807,563
202112	90251990	Î´ÁÐÃûÎÂ¶È¼Æ¼°¸ßÎÂ¼Æ£¬Î´ÓëÆäËûÒÇÆ÷×éºÏ	311	ÆÏÌÑÑÀ	10	Ò»°ãÃ³Ò×	10050	¸ö	343	Ç§¿Ë	95,306
202112	90251990	Î´ÁÐÃûÎÂ¶È¼Æ¼°¸ßÎÂ¼Æ£¬Î´ÓëÆäËûÒÇÆ÷×éºÏ	312	Î÷°àÑÀ	10	Ò»°ãÃ³Ò×	43666	¸ö	3310	Ç§¿Ë	657,512
202112	90251990	Î´ÁÐÃûÎÂ¶È¼Æ¼°¸ßÎÂ¼Æ£¬Î´ÓëÆäËûÒÇÆ÷×éºÏ	315	°ÂµØÀû	10	Ò»°ãÃ³Ò×	4544	¸ö	671	Ç§¿Ë	115,533
202112	90251990	Î´ÁÐÃûÎÂ¶È¼Æ¼°¸ßÎÂ¼Æ£¬Î´ÓëÆäËûÒÇÆ÷×éºÏ	316	±£¼ÓÀûÑÇ	10	Ò»°ãÃ³Ò×	10782	¸ö	623	Ç§¿Ë	75,695
202112	90251990	Î´ÁÐÃûÎÂ¶È¼Æ¼°¸ßÎÂ¼Æ£¬Î´ÓëÆäËûÒÇÆ÷×éºÏ	318	·ÒÀ¼	10	Ò»°ãÃ³Ò×	33589	¸ö	2819	Ç§¿Ë	490,623
202112	90251990	Î´ÁÐÃûÎÂ¶È¼Æ¼°¸ßÎÂ¼Æ£¬Î´ÓëÆäËûÒÇÆ÷×éºÏ	321	ÐÙÑÀÀû	10	Ò»°ãÃ³Ò×	97317	¸ö	1967	Ç§¿Ë	503,399
202112	90251990	Î´ÁÐÃûÎÂ¶È¼Æ¼°¸ßÎÂ¼Æ£¬Î´ÓëÆäËûÒÇÆ÷×éºÏ	322	±ùµº	10	Ò»°ãÃ³Ò×	117	¸ö	13	Ç§¿Ë	8,044
202112	90251990	Î´ÁÐÃûÎÂ¶È¼Æ¼°¸ßÎÂ¼Æ£¬Î´ÓëÆäËûÒÇÆ÷×éºÏ	326	Å²Íþ	10	Ò»°ãÃ³Ò×	65960	¸ö	4114	Ç§¿Ë	1,481,383
202112	90251990	Î´ÁÐÃûÎÂ¶È¼Æ¼°¸ßÎÂ¼Æ£¬Î´ÓëÆäËûÒÇÆ÷×éºÏ	327	²¨À¼	10	Ò»°ãÃ³Ò×	566553	¸ö	35581	Ç§¿Ë	6,545,442
202112	90251990	Î´ÁÐÃûÎÂ¶È¼Æ¼°¸ßÎÂ¼Æ£¬Î´ÓëÆäËûÒÇÆ÷×éºÏ	328	ÂÞÂíÄáÑÇ	10	Ò»°ãÃ³Ò×	53582	¸ö	2113	Ç§¿Ë	485,039
202112	90251990	Î´ÁÐÃûÎÂ¶È¼Æ¼°¸ßÎÂ¼Æ£¬Î´ÓëÆäËûÒÇÆ÷×éºÏ	330	Èðµä	10	Ò»°ãÃ³Ò×	47319	¸ö	3287	Ç§¿Ë	493,844
202112	90251990	Î´ÁÐÃûÎÂ¶È¼Æ¼°¸ßÎÂ¼Æ£¬Î´ÓëÆäËûÒÇÆ÷×éºÏ	331	ÈðÊ¿	10	Ò»°ãÃ³Ò×	7759	¸ö	496	Ç§¿Ë	219,057
202112	90251990	Î´ÁÐÃûÎÂ¶È¼Æ¼°¸ßÎÂ¼Æ£¬Î´ÓëÆäËûÒÇÆ÷×éºÏ	334	°®É³ÄáÑÇ	10	Ò»°ãÃ³Ò×	2772	¸ö	186	Ç§¿Ë	34,079
202112	90251990	Î´ÁÐÃûÎÂ¶È¼Æ¼°¸ßÎÂ¼Æ£¬Î´ÓëÆäËûÒÇÆ÷×éºÏ	336	Á¢ÌÕÍð	10	Ò»°ãÃ³Ò×	26538	¸ö	1256	Ç§¿Ë	279,828
202112	90251990	Î´ÁÐÃûÎÂ¶È¼Æ¼°¸ßÎÂ¼Æ£¬Î´ÓëÆäËûÒÇÆ÷×éºÏ	337	¸ñÂ³¼ªÑÇ	10	Ò»°ãÃ³Ò×	34610	¸ö	693	Ç§¿Ë	101,411
202112	90251990	Î´ÁÐÃûÎÂ¶È¼Æ¼°¸ßÎÂ¼Æ£¬Î´ÓëÆäËûÒÇÆ÷×éºÏ	339	°¢Èû°Ý½®	10	Ò»°ãÃ³Ò×	10	¸ö	3	Ç§¿Ë	607
202112	90251990	Î´ÁÐÃûÎÂ¶È¼Æ¼°¸ßÎÂ¼Æ£¬Î´ÓëÆäËûÒÇÆ÷×éºÏ	340	°×¶íÂÞË¹	10	Ò»°ãÃ³Ò×	26330	¸ö	1044	Ç§¿Ë	52,195
202112	90251990	Î´ÁÐÃûÎÂ¶È¼Æ¼°¸ßÎÂ¼Æ£¬Î´ÓëÆäËûÒÇÆ÷×éºÏ	343	Ä¦¶û¶àÍß	10	Ò»°ãÃ³Ò×	5000	¸ö	162	Ç§¿Ë	23,975
202112	90251990	Î´ÁÐÃûÎÂ¶È¼Æ¼°¸ßÎÂ¼Æ£¬Î´ÓëÆäËûÒÇÆ÷×éºÏ	344	¶íÂÞË¹Áª°î	10	Ò»°ãÃ³Ò×	1020081	¸ö	34884	Ç§¿Ë	5,362,484
202112	90251990	Î´ÁÐÃûÎÂ¶È¼Æ¼°¸ßÎÂ¼Æ£¬Î´ÓëÆäËûÒÇÆ÷×éºÏ	347	ÎÚ¿ËÀ¼	10	Ò»°ãÃ³Ò×	329995	¸ö	13490	Ç§¿Ë	1,354,284
202112	90251990	Î´ÁÐÃûÎÂ¶È¼Æ¼°¸ßÎÂ¼Æ£¬Î´ÓëÆäËûÒÇÆ÷×éºÏ	351	¿ËÂÞµØÑÇ	10	Ò»°ãÃ³Ò×	2320	¸ö	193	Ç§¿Ë	81,734
202112	90251990	Î´ÁÐÃûÎÂ¶È¼Æ¼°¸ßÎÂ¼Æ£¬Î´ÓëÆäËûÒÇÆ÷×éºÏ	352	½Ý¿Ë	10	Ò»°ãÃ³Ò×	62159	¸ö	6129	Ç§¿Ë	1,927,682
202112	90251990	Î´ÁÐÃûÎÂ¶È¼Æ¼°¸ßÎÂ¼Æ£¬Î´ÓëÆäËûÒÇÆ÷×éºÏ	353	Ë¹Âå·¥¿Ë	10	Ò»°ãÃ³Ò×	19463	¸ö	1301	Ç§¿Ë	199,932
202112	90251990	Î´ÁÐÃûÎÂ¶È¼Æ¼°¸ßÎÂ¼Æ£¬Î´ÓëÆäËûÒÇÆ÷×éºÏ	354	±±ÂíÆä¶Ù¹²ºÍ¹ú	10	Ò»°ãÃ³Ò×	1200	¸ö	151	Ç§¿Ë	49,102
202112	90251990	Î´ÁÐÃûÎÂ¶È¼Æ¼°¸ßÎÂ¼Æ£¬Î´ÓëÆäËûÒÇÆ÷×éºÏ	355	²¨ºÚ	10	Ò»°ãÃ³Ò×	2890	¸ö	229	Ç§¿Ë	70,065
202112	90251990	Î´ÁÐÃûÎÂ¶È¼Æ¼°¸ßÎÂ¼Æ£¬Î´ÓëÆäËûÒÇÆ÷×éºÏ	358	Èû¶ûÎ¬ÑÇ	10	Ò»°ãÃ³Ò×	3952	¸ö	191	Ç§¿Ë	37,944
202112	90251990	Î´ÁÐÃûÎÂ¶È¼Æ¼°¸ßÎÂ¼Æ£¬Î´ÓëÆäËûÒÇÆ÷×éºÏ	402	°¢¸ùÍ¢	10	Ò»°ãÃ³Ò×	84657	¸ö	2950	Ç§¿Ë	842,893
202112	90251990	Î´ÁÐÃûÎÂ¶È¼Æ¼°¸ßÎÂ¼Æ£¬Î´ÓëÆäËûÒÇÆ÷×éºÏ	404	°Í¹þÂí	10	Ò»°ãÃ³Ò×	300	¸ö	39	Ç§¿Ë	9,610
202112	90251990	Î´ÁÐÃûÎÂ¶È¼Æ¼°¸ßÎÂ¼Æ£¬Î´ÓëÆäËûÒÇÆ÷×éºÏ	405	°Í°Í¶àË¹	11	¹ú¼Ò¼ä¡¢¹ú¼Ê×éÖ¯ÎÞ³¥Ô®ÖúºÍÔùËÍµÄÎï×Ê	50	¸ö	3	Ç§¿Ë	4,165
202112	90251990	Î´ÁÐÃûÎÂ¶È¼Æ¼°¸ßÎÂ¼Æ£¬Î´ÓëÆäËûÒÇÆ÷×éºÏ	408	¶àÃñ×å²£ÀûÎ¬ÑÇ¹ú	10	Ò»°ãÃ³Ò×	290	¸ö	82	Ç§¿Ë	10,335
202112	90251990	Î´ÁÐÃûÎÂ¶È¼Æ¼°¸ßÎÂ¼Æ£¬Î´ÓëÆäËûÒÇÆ÷×éºÏ	410	°ÍÎ÷	10	Ò»°ãÃ³Ò×	191061	¸ö	6288	Ç§¿Ë	913,376
202112	90251990	Î´ÁÐÃûÎÂ¶È¼Æ¼°¸ßÎÂ¼Æ£¬Î´ÓëÆäËûÒÇÆ÷×éºÏ	412	ÖÇÀû	10	Ò»°ãÃ³Ò×	304107	¸ö	9984	Ç§¿Ë	1,811,771
202112	90251990	Î´ÁÐÃûÎÂ¶È¼Æ¼°¸ßÎÂ¼Æ£¬Î´ÓëÆäËûÒÇÆ÷×éºÏ	413	¸çÂ×±ÈÑÇ	10	Ò»°ãÃ³Ò×	143934	¸ö	5936	Ç§¿Ë	920,888
202112	90251990	Î´ÁÐÃûÎÂ¶È¼Æ¼°¸ßÎÂ¼Æ£¬Î´ÓëÆäËûÒÇÆ÷×éºÏ	415	¸çË¹´ïÀè¼Ó	10	Ò»°ãÃ³Ò×	3199	¸ö	84	Ç§¿Ë	86,322
202112	90251990	Î´ÁÐÃûÎÂ¶È¼Æ¼°¸ßÎÂ¼Æ£¬Î´ÓëÆäËûÒÇÆ÷×éºÏ	416	¹Å°Í	10	Ò»°ãÃ³Ò×	14	¸ö	1	Ç§¿Ë	267
202112	90251990	Î´ÁÐÃûÎÂ¶È¼Æ¼°¸ßÎÂ¼Æ£¬Î´ÓëÆäËûÒÇÆ÷×éºÏ	418	¶àÃ×Äá¼Ó¹²ºÍ¹ú	10	Ò»°ãÃ³Ò×	4200	¸ö	126	Ç§¿Ë	19,172
202112	90251990	Î´ÁÐÃûÎÂ¶È¼Æ¼°¸ßÎÂ¼Æ£¬Î´ÓëÆäËûÒÇÆ÷×éºÏ	419	¶ò¹Ï¶à¶û	10	Ò»°ãÃ³Ò×	27570	¸ö	1117	Ç§¿Ë	388,233
202112	90251990	Î´ÁÐÃûÎÂ¶È¼Æ¼°¸ßÎÂ¼Æ£¬Î´ÓëÆäËûÒÇÆ÷×éºÏ	423	Î£µØÂíÀ­	10	Ò»°ãÃ³Ò×	6845	¸ö	310	Ç§¿Ë	35,074
202112	90251990	Î´ÁÐÃûÎÂ¶È¼Æ¼°¸ßÎÂ¼Æ£¬Î´ÓëÆäËûÒÇÆ÷×éºÏ	429	Ä«Î÷¸ç	10	Ò»°ãÃ³Ò×	215932	¸ö	13151	Ç§¿Ë	2,280,602
202112	90251990	Î´ÁÐÃûÎÂ¶È¼Æ¼°¸ßÎÂ¼Æ£¬Î´ÓëÆäËûÒÇÆ÷×éºÏ	429	Ä«Î÷¸ç	12	ÆäËû¾èÔùÎï×Ê	200	¸ö	29	Ç§¿Ë	22,576
202112	90251990	Î´ÁÐÃûÎÂ¶È¼Æ¼°¸ßÎÂ¼Æ£¬Î´ÓëÆäËûÒÇÆ÷×éºÏ	431	Äá¼ÓÀ­¹Ï	10	Ò»°ãÃ³Ò×	48802	¸ö	1035	Ç§¿Ë	183,586
202112	90251990	Î´ÁÐÃûÎÂ¶È¼Æ¼°¸ßÎÂ¼Æ£¬Î´ÓëÆäËûÒÇÆ÷×éºÏ	432	°ÍÄÃÂí	10	Ò»°ãÃ³Ò×	23408	¸ö	702	Ç§¿Ë	82,310
202112	90251990	Î´ÁÐÃûÎÂ¶È¼Æ¼°¸ßÎÂ¼Æ£¬Î´ÓëÆäËûÒÇÆ÷×éºÏ	433	°ÍÀ­¹ç	10	Ò»°ãÃ³Ò×	25102	¸ö	1037	Ç§¿Ë	162,211
202112	90251990	Î´ÁÐÃûÎÂ¶È¼Æ¼°¸ßÎÂ¼Æ£¬Î´ÓëÆäËûÒÇÆ÷×éºÏ	434	ÃØÂ³	10	Ò»°ãÃ³Ò×	10807	¸ö	654	Ç§¿Ë	107,915
202112	90251990	Î´ÁÐÃûÎÂ¶È¼Æ¼°¸ßÎÂ¼Æ£¬Î´ÓëÆäËûÒÇÆ÷×éºÏ	435	²¨¶àÀè¸÷	10	Ò»°ãÃ³Ò×	42	¸ö	0	Ç§¿Ë	6,649
202112	90251990	Î´ÁÐÃûÎÂ¶È¼Æ¼°¸ßÎÂ¼Æ£¬Î´ÓëÆäËûÒÇÆ÷×éºÏ	440	Èø¶ûÍß¶à	10	Ò»°ãÃ³Ò×	38080	¸ö	1296	Ç§¿Ë	354,948
202112	90251990	Î´ÁÐÃûÎÂ¶È¼Æ¼°¸ßÎÂ¼Æ£¬Î´ÓëÆäËûÒÇÆ÷×éºÏ	441	ËÕÀïÄÏ	10	Ò»°ãÃ³Ò×	2100	¸ö	78	Ç§¿Ë	10,114
202112	90251990	Î´ÁÐÃûÎÂ¶È¼Æ¼°¸ßÎÂ¼Æ£¬Î´ÓëÆäËûÒÇÆ÷×éºÏ	442	ÌØÁ¢Äá´ïºÍ¶à°Í¸ç	10	Ò»°ãÃ³Ò×	1285	¸ö	147	Ç§¿Ë	22,337
202112	90251990	Î´ÁÐÃûÎÂ¶È¼Æ¼°¸ßÎÂ¼Æ£¬Î´ÓëÆäËûÒÇÆ÷×éºÏ	444	ÎÚÀ­¹ç	10	Ò»°ãÃ³Ò×	3	¸ö	0	Ç§¿Ë	144
202112	90251990	Î´ÁÐÃûÎÂ¶È¼Æ¼°¸ßÎÂ¼Æ£¬Î´ÓëÆäËûÒÇÆ÷×éºÏ	445	Î¯ÄÚÈðÀ­	10	Ò»°ãÃ³Ò×	422	¸ö	27	Ç§¿Ë	9,592
202112	90251990	Î´ÁÐÃûÎÂ¶È¼Æ¼°¸ßÎÂ¼Æ£¬Î´ÓëÆäËûÒÇÆ÷×éºÏ	501	¼ÓÄÃ´ó	10	Ò»°ãÃ³Ò×	172832	¸ö	15939	Ç§¿Ë	5,689,721
202112	90251990	Î´ÁÐÃûÎÂ¶È¼Æ¼°¸ßÎÂ¼Æ£¬Î´ÓëÆäËûÒÇÆ÷×éºÏ	502	ÃÀ¹ú	10	Ò»°ãÃ³Ò×	4737642	¸ö	356983	Ç§¿Ë	66,256,936
202112	90251990	Î´ÁÐÃûÎÂ¶È¼Æ¼°¸ßÎÂ¼Æ£¬Î´ÓëÆäËûÒÇÆ÷×éºÏ	601	°Ä´óÀûÑÇ	10	Ò»°ãÃ³Ò×	106346	¸ö	11096	Ç§¿Ë	2,835,500
202112	90251990	Î´ÁÐÃûÎÂ¶È¼Æ¼°¸ßÎÂ¼Æ£¬Î´ÓëÆäËûÒÇÆ÷×éºÏ	603	ì³¼Ã	10	Ò»°ãÃ³Ò×	1204	¸ö	195	Ç§¿Ë	27,074
202112	90251990	Î´ÁÐÃûÎÂ¶È¼Æ¼°¸ßÎÂ¼Æ£¬Î´ÓëÆäËûÒÇÆ÷×éºÏ	607	ÐÂ¿¦Àï¶àÄáÑÇ	10	Ò»°ãÃ³Ò×	100	¸ö	12	Ç§¿Ë	3,836
202112	90251990	Î´ÁÐÃûÎÂ¶È¼Æ¼°¸ßÎÂ¼Æ£¬Î´ÓëÆäËûÒÇÆ÷×éºÏ	609	ÐÂÎ÷À¼	10	Ò»°ãÃ³Ò×	18457	¸ö	1060	Ç§¿Ë	229,386
202112	90251990	Î´ÁÐÃûÎÂ¶È¼Æ¼°¸ßÎÂ¼Æ£¬Î´ÓëÆäËûÒÇÆ÷×éºÏ	611	°Í²¼ÑÇÐÂ¼¸ÄÚÑÇ	10	Ò»°ãÃ³Ò×	265	¸ö	13	Ç§¿Ë	37,004
