# Supplementary material for: Research on optimization of emergency supplies customs clearance strategy from the perspective of public health security based on Chinese trade data
Source: Front Public Health. 2025 Jan 24;13:1520705. doi: 10.3389/fpubh.2025.1520705 (PMC11802811; doi:10.3389/fpubh.2025.1520705)
Supplement: Supplementary file 2 [file Data_Sheet_2.ZIP › Paper Code-Part2/2-Export/2020/2020∩╝ê1-12∩╝ë-Θÿ▓μèñμ£ì-σç║σÅú.csv]

Êý¾ÝÄêÔÂ	ÉÌÆ·±àÂë	ÉÌÆ·Ãû³Æ	Ã³Ò×»ï°é±àÂë	Ã³Ò×»ï°éÃû³Æ	Ã³Ò×·½Ê½±àÂë	Ã³Ò×·½Ê½Ãû³Æ	µÚÒ»ÊýÁ¿	µÚÒ»¼ÆÁ¿µ¥Î»	µÚ¶þÊýÁ¿	µÚ¶þ¼ÆÁ¿µ¥Î»	ÈËÃñ±Ò
202001	62101030	»¯ÏËÕ±ÄØ»òÎÞ·ÄÖ¯ÎïÖÆ·þ×°	102	°ÍÁÖ	10	Ò»°ãÃ³Ò×	123550	¼þ	11518	Ç§¿Ë	338,809
202001	62101030	»¯ÏËÕ±ÄØ»òÎÞ·ÄÖ¯ÎïÖÆ·þ×°	105	ÎÄÀ³	10	Ò»°ãÃ³Ò×	45900	¼þ	4234	Ç§¿Ë	131,517
202001	62101030	»¯ÏËÕ±ÄØ»òÎÞ·ÄÖ¯ÎïÖÆ·þ×°	106	Ãåµé	10	Ò»°ãÃ³Ò×	17000	¼þ	1530	Ç§¿Ë	52,812
202001	62101030	»¯ÏËÕ±ÄØ»òÎÞ·ÄÖ¯ÎïÖÆ·þ×°	110	ÖÐ¹úÏã¸Û	10	Ò»°ãÃ³Ò×	2380477	¼þ	185251	Ç§¿Ë	5,520,689
202001	62101030	»¯ÏËÕ±ÄØ»òÎÞ·ÄÖ¯ÎïÖÆ·þ×°	111	Ó¡¶È	10	Ò»°ãÃ³Ò×	16686	¼þ	2043	Ç§¿Ë	100,093
202001	62101030	»¯ÏËÕ±ÄØ»òÎÞ·ÄÖ¯ÎïÖÆ·þ×°	112	Ó¡¶ÈÄáÎ÷ÑÇ	10	Ò»°ãÃ³Ò×	16140	¼þ	4195	Ç§¿Ë	139,880
202001	62101030	»¯ÏËÕ±ÄØ»òÎÞ·ÄÖ¯ÎïÖÆ·þ×°	115	ÒÔÉ«ÁÐ	10	Ò»°ãÃ³Ò×	1350178	¼þ	76436	Ç§¿Ë	2,235,110
202001	62101030	»¯ÏËÕ±ÄØ»òÎÞ·ÄÖ¯ÎïÖÆ·þ×°	116	ÈÕ±¾	10	Ò»°ãÃ³Ò×	8456908	¼þ	344283	Ç§¿Ë	14,107,135
202001	62101030	»¯ÏËÕ±ÄØ»òÎÞ·ÄÖ¯ÎïÖÆ·þ×°	117	Ô¼µ©	10	Ò»°ãÃ³Ò×	127770	¼þ	8495	Ç§¿Ë	222,215
202001	62101030	»¯ÏËÕ±ÄØ»òÎÞ·ÄÖ¯ÎïÖÆ·þ×°	118	¿ÆÍþÌØ	10	Ò»°ãÃ³Ò×	135200	¼þ	5706	Ç§¿Ë	230,034
202001	62101030	»¯ÏËÕ±ÄØ»òÎÞ·ÄÖ¯ÎïÖÆ·þ×°	121	ÖÐ¹ú°ÄÃÅ	10	Ò»°ãÃ³Ò×	14500	¼þ	1485	Ç§¿Ë	272,180
202001	62101030	»¯ÏËÕ±ÄØ»òÎÞ·ÄÖ¯ÎïÖÆ·þ×°	122	ÂíÀ´Î÷ÑÇ	10	Ò»°ãÃ³Ò×	225309	¼þ	29320	Ç§¿Ë	1,161,317
202001	62101030	»¯ÏËÕ±ÄØ»òÎÞ·ÄÖ¯ÎïÖÆ·þ×°	124	ÃÉ¹Å	10	Ò»°ãÃ³Ò×	15550	¼þ	3228	Ç§¿Ë	166,467
202001	62101030	»¯ÏËÕ±ÄØ»òÎÞ·ÄÖ¯ÎïÖÆ·þ×°	126	°¢Âü	10	Ò»°ãÃ³Ò×	450000	¼þ	18900	Ç§¿Ë	474,651
202001	62101030	»¯ÏËÕ±ÄØ»òÎÞ·ÄÖ¯ÎïÖÆ·þ×°	127	°Í»ùË¹Ì¹	10	Ò»°ãÃ³Ò×	82130	¼þ	4261	Ç§¿Ë	150,012
202001	62101030	»¯ÏËÕ±ÄØ»òÎÞ·ÄÖ¯ÎïÖÆ·þ×°	129	·ÆÂÉ±ö	10	Ò»°ãÃ³Ò×	45721	¼þ	3500	Ç§¿Ë	116,885
202001	62101030	»¯ÏËÕ±ÄØ»òÎÞ·ÄÖ¯ÎïÖÆ·þ×°	130	¿¨Ëþ¶û	10	Ò»°ãÃ³Ò×	730542	¼þ	81113	Ç§¿Ë	3,121,459
202001	62101030	»¯ÏËÕ±ÄØ»òÎÞ·ÄÖ¯ÎïÖÆ·þ×°	131	É³ÌØ°¢À­²®	10	Ò»°ãÃ³Ò×	7597494	¼þ	319054	Ç§¿Ë	9,593,234
202001	62101030	»¯ÏËÕ±ÄØ»òÎÞ·ÄÖ¯ÎïÖÆ·þ×°	132	ÐÂ¼ÓÆÂ	10	Ò»°ãÃ³Ò×	1508990	¼þ	111971	Ç§¿Ë	4,120,950
202001	62101030	»¯ÏËÕ±ÄØ»òÎÞ·ÄÖ¯ÎïÖÆ·þ×°	133	º«¹ú	10	Ò»°ãÃ³Ò×	2600643	¼þ	228226	Ç§¿Ë	7,690,672
202001	62101030	»¯ÏËÕ±ÄØ»òÎÞ·ÄÖ¯ÎïÖÆ·þ×°	134	Ë¹ÀïÀ¼¿¨	10	Ò»°ãÃ³Ò×	600	¼þ	126	Ç§¿Ë	5,338
202001	62101030	»¯ÏËÕ±ÄØ»òÎÞ·ÄÖ¯ÎïÖÆ·þ×°	135	ÐðÀûÑÇ	10	Ò»°ãÃ³Ò×	5000	¼þ	1050	Ç§¿Ë	39,266
202001	62101030	»¯ÏËÕ±ÄØ»òÎÞ·ÄÖ¯ÎïÖÆ·þ×°	136	Ì©¹ú	10	Ò»°ãÃ³Ò×	81110	¼þ	16580	Ç§¿Ë	646,183
202001	62101030	»¯ÏËÕ±ÄØ»òÎÞ·ÄÖ¯ÎïÖÆ·þ×°	137	ÍÁ¶úÆä	10	Ò»°ãÃ³Ò×	61710	¼þ	8320	Ç§¿Ë	331,897
202001	62101030	»¯ÏËÕ±ÄØ»òÎÞ·ÄÖ¯ÎïÖÆ·þ×°	138	°¢ÁªÇõ	10	Ò»°ãÃ³Ò×	1960472	¼þ	130711	Ç§¿Ë	4,650,128
202001	62101030	»¯ÏËÕ±ÄØ»òÎÞ·ÄÖ¯ÎïÖÆ·þ×°	143	ÖÐ¹úÌ¨Íå	10	Ò»°ãÃ³Ò×	817966	¼þ	24377	Ç§¿Ë	926,238
202001	62101030	»¯ÏËÕ±ÄØ»òÎÞ·ÄÖ¯ÎïÖÆ·þ×°	145	¹þÈø¿ËË¹Ì¹	10	Ò»°ãÃ³Ò×	196922	¼þ	35319	Ç§¿Ë	1,143,937
202001	62101030	»¯ÏËÕ±ÄØ»òÎÞ·ÄÖ¯ÎïÖÆ·þ×°	146	¼ª¶û¼ªË¹Ë¹Ì¹	10	Ò»°ãÃ³Ò×	500	¼þ	180	Ç§¿Ë	12,971
202001	62101030	»¯ÏËÕ±ÄØ»òÎÞ·ÄÖ¯ÎïÖÆ·þ×°	203	±´Äþ	10	Ò»°ãÃ³Ò×	9450	¼þ	851	Ç§¿Ë	55,135
202001	62101030	»¯ÏËÕ±ÄØ»òÎÞ·ÄÖ¯ÎïÖÆ·þ×°	206	¿¦ÂóÂ¡	10	Ò»°ãÃ³Ò×	6000	¼þ	714	Ç§¿Ë	21,246
202001	62101030	»¯ÏËÕ±ÄØ»òÎÞ·ÄÖ¯ÎïÖÆ·þ×°	214	¼ª²¼Ìá	10	Ò»°ãÃ³Ò×	192	¼þ	125	Ç§¿Ë	10,245
202001	62101030	»¯ÏËÕ±ÄØ»òÎÞ·ÄÖ¯ÎïÖÆ·þ×°	218	¼ÓÅî	10	Ò»°ãÃ³Ò×	6500	¼þ	978	Ç§¿Ë	41,282
202001	62101030	»¯ÏËÕ±ÄØ»òÎÞ·ÄÖ¯ÎïÖÆ·þ×°	220	¼ÓÄÉ	10	Ò»°ãÃ³Ò×	50500	¼þ	10022	Ç§¿Ë	355,207
202001	62101030	»¯ÏËÕ±ÄØ»òÎÞ·ÄÖ¯ÎïÖÆ·þ×°	221	¼¸ÄÚÑÇ	10	Ò»°ãÃ³Ò×	20	¼þ	3	Ç§¿Ë	74
202001	62101030	»¯ÏËÕ±ÄØ»òÎÞ·ÄÖ¯ÎïÖÆ·þ×°	223	¿ÆÌØµÏÍß	10	Ò»°ãÃ³Ò×	20600	¼þ	4364	Ç§¿Ë	142,137
202001	62101030	»¯ÏËÕ±ÄØ»òÎÞ·ÄÖ¯ÎïÖÆ·þ×°	224	¿ÏÄáÑÇ	10	Ò»°ãÃ³Ò×	54040	¼þ	9382	Ç§¿Ë	380,414
202001	62101030	»¯ÏËÕ±ÄØ»òÎÞ·ÄÖ¯ÎïÖÆ·þ×°	226	Àû±ÈÑÇ	10	Ò»°ãÃ³Ò×	1929250	¼þ	184788	Ç§¿Ë	7,701,087
202001	62101030	»¯ÏËÕ±ÄØ»òÎÞ·ÄÖ¯ÎïÖÆ·þ×°	227	Âí´ï¼ÓË¹¼Ó	10	Ò»°ãÃ³Ò×	500	¼þ	80	Ç§¿Ë	1,819
202001	62101030	»¯ÏËÕ±ÄØ»òÎÞ·ÄÖ¯ÎïÖÆ·þ×°	231	Ã«ÀïÇóË¹	10	Ò»°ãÃ³Ò×	600	¼þ	96	Ç§¿Ë	3,317
202001	62101030	»¯ÏËÕ±ÄØ»òÎÞ·ÄÖ¯ÎïÖÆ·þ×°	232	Ä¦Âå¸ç	10	Ò»°ãÃ³Ò×	5000	¼þ	1200	Ç§¿Ë	20,641
202001	62101030	»¯ÏËÕ±ÄØ»òÎÞ·ÄÖ¯ÎïÖÆ·þ×°	233	ÄªÉ£±È¿Ë	10	Ò»°ãÃ³Ò×	2000	¼þ	380	Ç§¿Ë	13,533
202001	62101030	»¯ÏËÕ±ÄØ»òÎÞ·ÄÖ¯ÎïÖÆ·þ×°	236	ÄáÈÕÀûÑÇ	10	Ò»°ãÃ³Ò×	51000	¼þ	4540	Ç§¿Ë	149,852
202001	62101030	»¯ÏËÕ±ÄØ»òÎÞ·ÄÖ¯ÎïÖÆ·þ×°	240	ÈûÄÚ¼Ó¶û	10	Ò»°ãÃ³Ò×	5300	¼þ	1095	Ç§¿Ë	47,838
202001	62101030	»¯ÏËÕ±ÄØ»òÎÞ·ÄÖ¯ÎïÖÆ·þ×°	243	Ë÷ÂíÀï	10	Ò»°ãÃ³Ò×	6000	¼þ	342	Ç§¿Ë	12,633
202001	62101030	»¯ÏËÕ±ÄØ»òÎÞ·ÄÖ¯ÎïÖÆ·þ×°	244	ÄÏ·Ç	10	Ò»°ãÃ³Ò×	1435585	¼þ	159892	Ç§¿Ë	5,037,945
202001	62101030	»¯ÏËÕ±ÄØ»òÎÞ·ÄÖ¯ÎïÖÆ·þ×°	246	ËÕµ¤	10	Ò»°ãÃ³Ò×	4000	¼þ	555	Ç§¿Ë	18,143
202001	62101030	»¯ÏËÕ±ÄØ»òÎÞ·ÄÖ¯ÎïÖÆ·þ×°	247	Ì¹É£ÄáÑÇ	10	Ò»°ãÃ³Ò×	121600	¼þ	10191	Ç§¿Ë	293,749
202001	62101030	»¯ÏËÕ±ÄØ»òÎÞ·ÄÖ¯ÎïÖÆ·þ×°	249	Í»ÄáË¹	10	Ò»°ãÃ³Ò×	71000	¼þ	3475	Ç§¿Ë	110,607
202001	62101030	»¯ÏËÕ±ÄØ»òÎÞ·ÄÖ¯ÎïÖÆ·þ×°	251	²¼»ùÄÉ·¨Ë÷	10	Ò»°ãÃ³Ò×	200	¼þ	40	Ç§¿Ë	1,805
202001	62101030	»¯ÏËÕ±ÄØ»òÎÞ·ÄÖ¯ÎïÖÆ·þ×°	252	¸Õ¹û(½ð)	10	Ò»°ãÃ³Ò×	58490	¼þ	6686	Ç§¿Ë	247,449
202001	62101030	»¯ÏËÕ±ÄØ»òÎÞ·ÄÖ¯ÎïÖÆ·þ×°	254	½ò°Í²¼Î¤	10	Ò»°ãÃ³Ò×	1250	¼þ	150	Ç§¿Ë	2,913
202001	62101030	»¯ÏËÕ±ÄØ»òÎÞ·ÄÖ¯ÎïÖÆ·þ×°	260	ÄÏËÕµ¤¹²ºÍ¹ú	10	Ò»°ãÃ³Ò×	160	¼þ	14	Ç§¿Ë	2,323
202001	62101030	»¯ÏËÕ±ÄØ»òÎÞ·ÄÖ¯ÎïÖÆ·þ×°	301	±ÈÀûÊ±	10	Ò»°ãÃ³Ò×	2082597	¼þ	118969	Ç§¿Ë	3,555,474
202001	62101030	»¯ÏËÕ±ÄØ»òÎÞ·ÄÖ¯ÎïÖÆ·þ×°	302	µ¤Âó	10	Ò»°ãÃ³Ò×	662844	¼þ	73702	Ç§¿Ë	2,545,700
202001	62101030	»¯ÏËÕ±ÄØ»òÎÞ·ÄÖ¯ÎïÖÆ·þ×°	303	Ó¢¹ú	10	Ò»°ãÃ³Ò×	3141220	¼þ	327487	Ç§¿Ë	10,369,973
202001	62101030	»¯ÏËÕ±ÄØ»òÎÞ·ÄÖ¯ÎïÖÆ·þ×°	304	µÂ¹ú	10	Ò»°ãÃ³Ò×	8671378	¼þ	773659	Ç§¿Ë	21,967,108
202001	62101030	»¯ÏËÕ±ÄØ»òÎÞ·ÄÖ¯ÎïÖÆ·þ×°	305	·¨¹ú	10	Ò»°ãÃ³Ò×	10002642	¼þ	760900	Ç§¿Ë	23,999,070
202001	62101030	»¯ÏËÕ±ÄØ»òÎÞ·ÄÖ¯ÎïÖÆ·þ×°	306	°®¶ûÀ¼	10	Ò»°ãÃ³Ò×	164230	¼þ	19244	Ç§¿Ë	525,524
202001	62101030	»¯ÏËÕ±ÄØ»òÎÞ·ÄÖ¯ÎïÖÆ·þ×°	307	Òâ´óÀû	10	Ò»°ãÃ³Ò×	8215636	¼þ	416540	Ç§¿Ë	11,311,026
202001	62101030	»¯ÏËÕ±ÄØ»òÎÞ·ÄÖ¯ÎïÖÆ·þ×°	309	ºÉÀ¼	10	Ò»°ãÃ³Ò×	4483416	¼þ	423932	Ç§¿Ë	12,663,464
202001	62101030	»¯ÏËÕ±ÄØ»òÎÞ·ÄÖ¯ÎïÖÆ·þ×°	310	Ï£À°	10	Ò»°ãÃ³Ò×	125120	¼þ	12743	Ç§¿Ë	325,784
202001	62101030	»¯ÏËÕ±ÄØ»òÎÞ·ÄÖ¯ÎïÖÆ·þ×°	311	ÆÏÌÑÑÀ	10	Ò»°ãÃ³Ò×	1177882	¼þ	67081	Ç§¿Ë	1,888,633
202001	62101030	»¯ÏËÕ±ÄØ»òÎÞ·ÄÖ¯ÎïÖÆ·þ×°	312	Î÷°àÑÀ	10	Ò»°ãÃ³Ò×	7253429	¼þ	404194	Ç§¿Ë	10,763,285
202001	62101030	»¯ÏËÕ±ÄØ»òÎÞ·ÄÖ¯ÎïÖÆ·þ×°	315	°ÂµØÀû	10	Ò»°ãÃ³Ò×	652	¼þ	149	Ç§¿Ë	9,755
202001	62101030	»¯ÏËÕ±ÄØ»òÎÞ·ÄÖ¯ÎïÖÆ·þ×°	316	±£¼ÓÀûÑÇ	10	Ò»°ãÃ³Ò×	105500	¼þ	10175	Ç§¿Ë	293,664
202001	62101030	»¯ÏËÕ±ÄØ»òÎÞ·ÄÖ¯ÎïÖÆ·þ×°	318	·ÒÀ¼	10	Ò»°ãÃ³Ò×	414158	¼þ	33749	Ç§¿Ë	1,297,517
202001	62101030	»¯ÏËÕ±ÄØ»òÎÞ·ÄÖ¯ÎïÖÆ·þ×°	321	ÐÙÑÀÀû	10	Ò»°ãÃ³Ò×	43840	¼þ	6502	Ç§¿Ë	206,402
202001	62101030	»¯ÏËÕ±ÄØ»òÎÞ·ÄÖ¯ÎïÖÆ·þ×°	326	Å²Íþ	10	Ò»°ãÃ³Ò×	481780	¼þ	62616	Ç§¿Ë	1,672,028
202001	62101030	»¯ÏËÕ±ÄØ»òÎÞ·ÄÖ¯ÎïÖÆ·þ×°	327	²¨À¼	10	Ò»°ãÃ³Ò×	2473925	¼þ	172711	Ç§¿Ë	5,454,922
202001	62101030	»¯ÏËÕ±ÄØ»òÎÞ·ÄÖ¯ÎïÖÆ·þ×°	328	ÂÞÂíÄáÑÇ	10	Ò»°ãÃ³Ò×	556216	¼þ	32202	Ç§¿Ë	953,297
202001	62101030	»¯ÏËÕ±ÄØ»òÎÞ·ÄÖ¯ÎïÖÆ·þ×°	330	Èðµä	10	Ò»°ãÃ³Ò×	565896	¼þ	48961	Ç§¿Ë	1,736,739
202001	62101030	»¯ÏËÕ±ÄØ»òÎÞ·ÄÖ¯ÎïÖÆ·þ×°	331	ÈðÊ¿	10	Ò»°ãÃ³Ò×	10800	¼þ	1208	Ç§¿Ë	26,384
202001	62101030	»¯ÏËÕ±ÄØ»òÎÞ·ÄÖ¯ÎïÖÆ·þ×°	336	Á¢ÌÕÍð	10	Ò»°ãÃ³Ò×	85875	¼þ	8551	Ç§¿Ë	266,194
202001	62101030	»¯ÏËÕ±ÄØ»òÎÞ·ÄÖ¯ÎïÖÆ·þ×°	337	¸ñÂ³¼ªÑÇ	10	Ò»°ãÃ³Ò×	8920	¼þ	1350	Ç§¿Ë	37,682
202001	62101030	»¯ÏËÕ±ÄØ»òÎÞ·ÄÖ¯ÎïÖÆ·þ×°	338	ÑÇÃÀÄáÑÇ	10	Ò»°ãÃ³Ò×	5000	¼þ	450	Ç§¿Ë	15,043
202001	62101030	»¯ÏËÕ±ÄØ»òÎÞ·ÄÖ¯ÎïÖÆ·þ×°	339	°¢Èû°Ý½®	10	Ò»°ãÃ³Ò×	10000	¼þ	1200	Ç§¿Ë	48,363
202001	62101030	»¯ÏËÕ±ÄØ»òÎÞ·ÄÖ¯ÎïÖÆ·þ×°	340	°×¶íÂÞË¹	10	Ò»°ãÃ³Ò×	57400	¼þ	4726	Ç§¿Ë	112,519
202001	62101030	»¯ÏËÕ±ÄØ»òÎÞ·ÄÖ¯ÎïÖÆ·þ×°	343	Ä¦¶û¶àÍß	10	Ò»°ãÃ³Ò×	5000	¼þ	290	Ç§¿Ë	10,146
202001	62101030	»¯ÏËÕ±ÄØ»òÎÞ·ÄÖ¯ÎïÖÆ·þ×°	344	¶íÂÞË¹Áª°î	10	Ò»°ãÃ³Ò×	1177516	¼þ	47443	Ç§¿Ë	1,678,909
202001	62101030	»¯ÏËÕ±ÄØ»òÎÞ·ÄÖ¯ÎïÖÆ·þ×°	347	ÎÚ¿ËÀ¼	10	Ò»°ãÃ³Ò×	279720	¼þ	27080	Ç§¿Ë	862,214
202001	62101030	»¯ÏËÕ±ÄØ»òÎÞ·ÄÖ¯ÎïÖÆ·þ×°	350	Ë¹ÂåÎÄÄáÑÇ	10	Ò»°ãÃ³Ò×	73136	¼þ	8197	Ç§¿Ë	331,709
202001	62101030	»¯ÏËÕ±ÄØ»òÎÞ·ÄÖ¯ÎïÖÆ·þ×°	351	¿ËÂÞµØÑÇ	10	Ò»°ãÃ³Ò×	273150	¼þ	17210	Ç§¿Ë	452,599
202001	62101030	»¯ÏËÕ±ÄØ»òÎÞ·ÄÖ¯ÎïÖÆ·þ×°	352	½Ý¿Ë	10	Ò»°ãÃ³Ò×	415030	¼þ	49153	Ç§¿Ë	1,383,347
202001	62101030	»¯ÏËÕ±ÄØ»òÎÞ·ÄÖ¯ÎïÖÆ·þ×°	402	°¢¸ùÍ¢	10	Ò»°ãÃ³Ò×	233059	¼þ	48523	Ç§¿Ë	1,759,089
202001	62101030	»¯ÏËÕ±ÄØ»òÎÞ·ÄÖ¯ÎïÖÆ·þ×°	404	°Í¹þÂí	10	Ò»°ãÃ³Ò×	3200	¼þ	640	Ç§¿Ë	14,388
202001	62101030	»¯ÏËÕ±ÄØ»òÎÞ·ÄÖ¯ÎïÖÆ·þ×°	410	°ÍÎ÷	10	Ò»°ãÃ³Ò×	3869140	¼þ	222719	Ç§¿Ë	6,174,513
202001	62101030	»¯ÏËÕ±ÄØ»òÎÞ·ÄÖ¯ÎïÖÆ·þ×°	412	ÖÇÀû	10	Ò»°ãÃ³Ò×	1302867	¼þ	166914	Ç§¿Ë	4,883,293
202001	62101030	»¯ÏËÕ±ÄØ»òÎÞ·ÄÖ¯ÎïÖÆ·þ×°	413	¸çÂ×±ÈÑÇ	10	Ò»°ãÃ³Ò×	200800	¼þ	34911	Ç§¿Ë	1,012,467
202001	62101030	»¯ÏËÕ±ÄØ»òÎÞ·ÄÖ¯ÎïÖÆ·þ×°	415	¸çË¹´ïÀè¼Ó	10	Ò»°ãÃ³Ò×	55350	¼þ	4048	Ç§¿Ë	123,880
202001	62101030	»¯ÏËÕ±ÄØ»òÎÞ·ÄÖ¯ÎïÖÆ·þ×°	418	¶àÃ×Äá¼Ó¹²ºÍ¹ú	10	Ò»°ãÃ³Ò×	125150	¼þ	7603	Ç§¿Ë	216,499
202001	62101030	»¯ÏËÕ±ÄØ»òÎÞ·ÄÖ¯ÎïÖÆ·þ×°	419	¶ò¹Ï¶à¶û	10	Ò»°ãÃ³Ò×	37250	¼þ	4996	Ç§¿Ë	175,328
202001	62101030	»¯ÏËÕ±ÄØ»òÎÞ·ÄÖ¯ÎïÖÆ·þ×°	421	¸ñÁÖÄÉ´ï	11	¹ú¼Ò¼ä¡¢¹ú¼Ê×éÖ¯ÎÞ³¥Ô®ÖúºÍÔùËÍµÄÎï×Ê	18	¼þ	6	Ç§¿Ë	2,793
202001	62101030	»¯ÏËÕ±ÄØ»òÎÞ·ÄÖ¯ÎïÖÆ·þ×°	423	Î£µØÂíÀ­	10	Ò»°ãÃ³Ò×	19100	¼þ	2050	Ç§¿Ë	66,250
202001	62101030	»¯ÏËÕ±ÄØ»òÎÞ·ÄÖ¯ÎïÖÆ·þ×°	426	ºé¶¼À­Ë¹	10	Ò»°ãÃ³Ò×	75500	¼þ	8131	Ç§¿Ë	228,319
202001	62101030	»¯ÏËÕ±ÄØ»òÎÞ·ÄÖ¯ÎïÖÆ·þ×°	427	ÑÀÂò¼Ó	10	Ò»°ãÃ³Ò×	75000	¼þ	12150	Ç§¿Ë	415,449
202001	62101030	»¯ÏËÕ±ÄØ»òÎÞ·ÄÖ¯ÎïÖÆ·þ×°	429	Ä«Î÷¸ç	10	Ò»°ãÃ³Ò×	448225	¼þ	57255	Ç§¿Ë	1,330,986
202001	62101030	»¯ÏËÕ±ÄØ»òÎÞ·ÄÖ¯ÎïÖÆ·þ×°	432	°ÍÄÃÂí	10	Ò»°ãÃ³Ò×	219500	¼þ	21502	Ç§¿Ë	1,111,881
202001	62101030	»¯ÏËÕ±ÄØ»òÎÞ·ÄÖ¯ÎïÖÆ·þ×°	434	ÃØÂ³	10	Ò»°ãÃ³Ò×	860835	¼þ	104363	Ç§¿Ë	3,274,592
202001	62101030	»¯ÏËÕ±ÄØ»òÎÞ·ÄÖ¯ÎïÖÆ·þ×°	435	²¨¶àÀè¸÷	10	Ò»°ãÃ³Ò×	115542	¼þ	16620	Ç§¿Ë	708,825
202001	62101030	»¯ÏËÕ±ÄØ»òÎÞ·ÄÖ¯ÎïÖÆ·þ×°	442	ÌØÁ¢Äá´ïºÍ¶à°Í¸ç	10	Ò»°ãÃ³Ò×	431015	¼þ	25755	Ç§¿Ë	565,413
202001	62101030	»¯ÏËÕ±ÄØ»òÎÞ·ÄÖ¯ÎïÖÆ·þ×°	444	ÎÚÀ­¹ç	10	Ò»°ãÃ³Ò×	585500	¼þ	40469	Ç§¿Ë	849,056
202001	62101030	»¯ÏËÕ±ÄØ»òÎÞ·ÄÖ¯ÎïÖÆ·þ×°	501	¼ÓÄÃ´ó	10	Ò»°ãÃ³Ò×	5180615	¼þ	348000	Ç§¿Ë	11,210,434
202001	62101030	»¯ÏËÕ±ÄØ»òÎÞ·ÄÖ¯ÎïÖÆ·þ×°	502	ÃÀ¹ú	10	Ò»°ãÃ³Ò×	68403691	¼þ	4806137	Ç§¿Ë	148,695,434
202001	62101030	»¯ÏËÕ±ÄØ»òÎÞ·ÄÖ¯ÎïÖÆ·þ×°	504	°ÙÄ½´ó	10	Ò»°ãÃ³Ò×	68800	¼þ	3554	Ç§¿Ë	80,221
202001	62101030	»¯ÏËÕ±ÄØ»òÎÞ·ÄÖ¯ÎïÖÆ·þ×°	601	°Ä´óÀûÑÇ	10	Ò»°ãÃ³Ò×	3552945	¼þ	331835	Ç§¿Ë	9,811,081
202001	62101030	»¯ÏËÕ±ÄØ»òÎÞ·ÄÖ¯ÎïÖÆ·þ×°	607	ÐÂ¿¦Àï¶àÄáÑÇ	10	Ò»°ãÃ³Ò×	17400	¼þ	2810	Ç§¿Ë	108,382
202001	62101030	»¯ÏËÕ±ÄØ»òÎÞ·ÄÖ¯ÎïÖÆ·þ×°	609	ÐÂÎ÷À¼	10	Ò»°ãÃ³Ò×	645235	¼þ	77297	Ç§¿Ë	2,206,187
202002	62101030	»¯ÏËÕ±ÄØ»òÎÞ·ÄÖ¯ÎïÖÆ·þ×°	102	°ÍÁÖ	10	Ò»°ãÃ³Ò×	32000	¼þ	2432	Ç§¿Ë	71,597
202002	62101030	»¯ÏËÕ±ÄØ»òÎÞ·ÄÖ¯ÎïÖÆ·þ×°	110	ÖÐ¹úÏã¸Û	10	Ò»°ãÃ³Ò×	1741070	¼þ	144710	Ç§¿Ë	4,980,396
202002	62101030	»¯ÏËÕ±ÄØ»òÎÞ·ÄÖ¯ÎïÖÆ·þ×°	111	Ó¡¶È	10	Ò»°ãÃ³Ò×	2	¼þ	4	Ç§¿Ë	531
202002	62101030	»¯ÏËÕ±ÄØ»òÎÞ·ÄÖ¯ÎïÖÆ·þ×°	112	Ó¡¶ÈÄáÎ÷ÑÇ	10	Ò»°ãÃ³Ò×	7280	¼þ	1332	Ç§¿Ë	70,778
202002	62101030	»¯ÏËÕ±ÄØ»òÎÞ·ÄÖ¯ÎïÖÆ·þ×°	115	ÒÔÉ«ÁÐ	10	Ò»°ãÃ³Ò×	1985535	¼þ	94811	Ç§¿Ë	2,449,052
202002	62101030	»¯ÏËÕ±ÄØ»òÎÞ·ÄÖ¯ÎïÖÆ·þ×°	116	ÈÕ±¾	10	Ò»°ãÃ³Ò×	3465853	¼þ	166312	Ç§¿Ë	6,524,831
202002	62101030	»¯ÏËÕ±ÄØ»òÎÞ·ÄÖ¯ÎïÖÆ·þ×°	118	¿ÆÍþÌØ	10	Ò»°ãÃ³Ò×	185500	¼þ	8218	Ç§¿Ë	228,938
202002	62101030	»¯ÏËÕ±ÄØ»òÎÞ·ÄÖ¯ÎïÖÆ·þ×°	121	ÖÐ¹ú°ÄÃÅ	10	Ò»°ãÃ³Ò×	3270	¼þ	730	Ç§¿Ë	70,910
202002	62101030	»¯ÏËÕ±ÄØ»òÎÞ·ÄÖ¯ÎïÖÆ·þ×°	122	ÂíÀ´Î÷ÑÇ	10	Ò»°ãÃ³Ò×	51736	¼þ	2777	Ç§¿Ë	89,545
202002	62101030	»¯ÏËÕ±ÄØ»òÎÞ·ÄÖ¯ÎïÖÆ·þ×°	127	°Í»ùË¹Ì¹	10	Ò»°ãÃ³Ò×	40000	¼þ	1650	Ç§¿Ë	45,715
202002	62101030	»¯ÏËÕ±ÄØ»òÎÞ·ÄÖ¯ÎïÖÆ·þ×°	129	·ÆÂÉ±ö	10	Ò»°ãÃ³Ò×	10000	¼þ	500	Ç§¿Ë	16,249
202002	62101030	»¯ÏËÕ±ÄØ»òÎÞ·ÄÖ¯ÎïÖÆ·þ×°	130	¿¨Ëþ¶û	10	Ò»°ãÃ³Ò×	156905	¼þ	28993	Ç§¿Ë	1,187,716
202002	62101030	»¯ÏËÕ±ÄØ»òÎÞ·ÄÖ¯ÎïÖÆ·þ×°	131	É³ÌØ°¢À­²®	10	Ò»°ãÃ³Ò×	3725290	¼þ	138621	Ç§¿Ë	3,403,804
202002	62101030	»¯ÏËÕ±ÄØ»òÎÞ·ÄÖ¯ÎïÖÆ·þ×°	132	ÐÂ¼ÓÆÂ	10	Ò»°ãÃ³Ò×	89660	¼þ	17432	Ç§¿Ë	767,132
202002	62101030	»¯ÏËÕ±ÄØ»òÎÞ·ÄÖ¯ÎïÖÆ·þ×°	133	º«¹ú	10	Ò»°ãÃ³Ò×	768501	¼þ	64427	Ç§¿Ë	2,095,524
202002	62101030	»¯ÏËÕ±ÄØ»òÎÞ·ÄÖ¯ÎïÖÆ·þ×°	133	º«¹ú	12	ÆäËû¾èÔùÎï×Ê	1000	¼þ	120	Ç§¿Ë	80,000
202002	62101030	»¯ÏËÕ±ÄØ»òÎÞ·ÄÖ¯ÎïÖÆ·þ×°	136	Ì©¹ú	10	Ò»°ãÃ³Ò×	61603	¼þ	6916	Ç§¿Ë	208,429
202002	62101030	»¯ÏËÕ±ÄØ»òÎÞ·ÄÖ¯ÎïÖÆ·þ×°	138	°¢ÁªÇõ	10	Ò»°ãÃ³Ò×	669575	¼þ	55091	Ç§¿Ë	1,127,966
202002	62101030	»¯ÏËÕ±ÄØ»òÎÞ·ÄÖ¯ÎïÖÆ·þ×°	141	Ô½ÄÏ	10	Ò»°ãÃ³Ò×	70	¼þ	32	Ç§¿Ë	1,648
202002	62101030	»¯ÏËÕ±ÄØ»òÎÞ·ÄÖ¯ÎïÖÆ·þ×°	143	ÖÐ¹úÌ¨Íå	10	Ò»°ãÃ³Ò×	52700	¼þ	3615	Ç§¿Ë	114,468
202002	62101030	»¯ÏËÕ±ÄØ»òÎÞ·ÄÖ¯ÎïÖÆ·þ×°	145	¹þÈø¿ËË¹Ì¹	10	Ò»°ãÃ³Ò×	100000	¼þ	6800	Ç§¿Ë	213,420
202002	62101030	»¯ÏËÕ±ÄØ»òÎÞ·ÄÖ¯ÎïÖÆ·þ×°	202	°²¸çÀ­	10	Ò»°ãÃ³Ò×	37500	¼þ	2708	Ç§¿Ë	103,759
202002	62101030	»¯ÏËÕ±ÄØ»òÎÞ·ÄÖ¯ÎïÖÆ·þ×°	220	¼ÓÄÉ	10	Ò»°ãÃ³Ò×	2100	¼þ	337	Ç§¿Ë	7,436
202002	62101030	»¯ÏËÕ±ÄØ»òÎÞ·ÄÖ¯ÎïÖÆ·þ×°	226	Àû±ÈÑÇ	10	Ò»°ãÃ³Ò×	170325	¼þ	22324	Ç§¿Ë	700,325
202002	62101030	»¯ÏËÕ±ÄØ»òÎÞ·ÄÖ¯ÎïÖÆ·þ×°	232	Ä¦Âå¸ç	10	Ò»°ãÃ³Ò×	12500	¼þ	765	Ç§¿Ë	26,851
202002	62101030	»¯ÏËÕ±ÄØ»òÎÞ·ÄÖ¯ÎïÖÆ·þ×°	244	ÄÏ·Ç	10	Ò»°ãÃ³Ò×	89500	¼þ	12166	Ç§¿Ë	299,014
202002	62101030	»¯ÏËÕ±ÄØ»òÎÞ·ÄÖ¯ÎïÖÆ·þ×°	249	Í»ÄáË¹	10	Ò»°ãÃ³Ò×	9500	¼þ	990	Ç§¿Ë	47,229
202002	62101030	»¯ÏËÕ±ÄØ»òÎÞ·ÄÖ¯ÎïÖÆ·þ×°	301	±ÈÀûÊ±	10	Ò»°ãÃ³Ò×	1562482	¼þ	128035	Ç§¿Ë	3,600,986
202002	62101030	»¯ÏËÕ±ÄØ»òÎÞ·ÄÖ¯ÎïÖÆ·þ×°	302	µ¤Âó	10	Ò»°ãÃ³Ò×	260250	¼þ	27899	Ç§¿Ë	889,838
202002	62101030	»¯ÏËÕ±ÄØ»òÎÞ·ÄÖ¯ÎïÖÆ·þ×°	303	Ó¢¹ú	10	Ò»°ãÃ³Ò×	1102335	¼þ	169119	Ç§¿Ë	5,461,286
202002	62101030	»¯ÏËÕ±ÄØ»òÎÞ·ÄÖ¯ÎïÖÆ·þ×°	304	µÂ¹ú	10	Ò»°ãÃ³Ò×	7809518	¼þ	616195	Ç§¿Ë	15,892,838
202002	62101030	»¯ÏËÕ±ÄØ»òÎÞ·ÄÖ¯ÎïÖÆ·þ×°	305	·¨¹ú	10	Ò»°ãÃ³Ò×	4903670	¼þ	376394	Ç§¿Ë	11,375,373
202002	62101030	»¯ÏËÕ±ÄØ»òÎÞ·ÄÖ¯ÎïÖÆ·þ×°	306	°®¶ûÀ¼	10	Ò»°ãÃ³Ò×	8500	¼þ	781	Ç§¿Ë	22,163
202002	62101030	»¯ÏËÕ±ÄØ»òÎÞ·ÄÖ¯ÎïÖÆ·þ×°	307	Òâ´óÀû	10	Ò»°ãÃ³Ò×	6678890	¼þ	365023	Ç§¿Ë	10,335,069
202002	62101030	»¯ÏËÕ±ÄØ»òÎÞ·ÄÖ¯ÎïÖÆ·þ×°	309	ºÉÀ¼	10	Ò»°ãÃ³Ò×	1929705	¼þ	193912	Ç§¿Ë	5,611,789
202002	62101030	»¯ÏËÕ±ÄØ»òÎÞ·ÄÖ¯ÎïÖÆ·þ×°	310	Ï£À°	10	Ò»°ãÃ³Ò×	102800	¼þ	14144	Ç§¿Ë	381,848
202002	62101030	»¯ÏËÕ±ÄØ»òÎÞ·ÄÖ¯ÎïÖÆ·þ×°	311	ÆÏÌÑÑÀ	10	Ò»°ãÃ³Ò×	854934	¼þ	40194	Ç§¿Ë	1,210,619
202002	62101030	»¯ÏËÕ±ÄØ»òÎÞ·ÄÖ¯ÎïÖÆ·þ×°	312	Î÷°àÑÀ	10	Ò»°ãÃ³Ò×	5496832	¼þ	268133	Ç§¿Ë	7,104,503
202002	62101030	»¯ÏËÕ±ÄØ»òÎÞ·ÄÖ¯ÎïÖÆ·þ×°	316	±£¼ÓÀûÑÇ	10	Ò»°ãÃ³Ò×	73400	¼þ	4504	Ç§¿Ë	170,207
202002	62101030	»¯ÏËÕ±ÄØ»òÎÞ·ÄÖ¯ÎïÖÆ·þ×°	318	·ÒÀ¼	10	Ò»°ãÃ³Ò×	61864	¼þ	14129	Ç§¿Ë	481,402
202002	62101030	»¯ÏËÕ±ÄØ»òÎÞ·ÄÖ¯ÎïÖÆ·þ×°	321	ÐÙÑÀÀû	10	Ò»°ãÃ³Ò×	60500	¼þ	4706	Ç§¿Ë	120,941
202002	62101030	»¯ÏËÕ±ÄØ»òÎÞ·ÄÖ¯ÎïÖÆ·þ×°	326	Å²Íþ	10	Ò»°ãÃ³Ò×	148350	¼þ	16140	Ç§¿Ë	431,480
202002	62101030	»¯ÏËÕ±ÄØ»òÎÞ·ÄÖ¯ÎïÖÆ·þ×°	327	²¨À¼	10	Ò»°ãÃ³Ò×	1663020	¼þ	134886	Ç§¿Ë	3,960,785
202002	62101030	»¯ÏËÕ±ÄØ»òÎÞ·ÄÖ¯ÎïÖÆ·þ×°	328	ÂÞÂíÄáÑÇ	10	Ò»°ãÃ³Ò×	106000	¼þ	9890	Ç§¿Ë	320,625
202002	62101030	»¯ÏËÕ±ÄØ»òÎÞ·ÄÖ¯ÎïÖÆ·þ×°	330	Èðµä	10	Ò»°ãÃ³Ò×	360458	¼þ	34859	Ç§¿Ë	1,178,910
202002	62101030	»¯ÏËÕ±ÄØ»òÎÞ·ÄÖ¯ÎïÖÆ·þ×°	331	ÈðÊ¿	10	Ò»°ãÃ³Ò×	2800	¼þ	224	Ç§¿Ë	6,994
202002	62101030	»¯ÏËÕ±ÄØ»òÎÞ·ÄÖ¯ÎïÖÆ·þ×°	336	Á¢ÌÕÍð	10	Ò»°ãÃ³Ò×	11000	¼þ	871	Ç§¿Ë	18,689
202002	62101030	»¯ÏËÕ±ÄØ»òÎÞ·ÄÖ¯ÎïÖÆ·þ×°	339	°¢Èû°Ý½®	10	Ò»°ãÃ³Ò×	24600	¼þ	2706	Ç§¿Ë	46,473
202002	62101030	»¯ÏËÕ±ÄØ»òÎÞ·ÄÖ¯ÎïÖÆ·þ×°	344	¶íÂÞË¹Áª°î	10	Ò»°ãÃ³Ò×	255850	¼þ	16385	Ç§¿Ë	521,146
202002	62101030	»¯ÏËÕ±ÄØ»òÎÞ·ÄÖ¯ÎïÖÆ·þ×°	347	ÎÚ¿ËÀ¼	10	Ò»°ãÃ³Ò×	16000	¼þ	1075	Ç§¿Ë	32,466
202002	62101030	»¯ÏËÕ±ÄØ»òÎÞ·ÄÖ¯ÎïÖÆ·þ×°	350	Ë¹ÂåÎÄÄáÑÇ	10	Ò»°ãÃ³Ò×	12000	¼þ	330	Ç§¿Ë	16,267
202002	62101030	»¯ÏËÕ±ÄØ»òÎÞ·ÄÖ¯ÎïÖÆ·þ×°	351	¿ËÂÞµØÑÇ	10	Ò»°ãÃ³Ò×	2100	¼þ	323	Ç§¿Ë	12,122
202002	62101030	»¯ÏËÕ±ÄØ»òÎÞ·ÄÖ¯ÎïÖÆ·þ×°	352	½Ý¿Ë	10	Ò»°ãÃ³Ò×	226200	¼þ	18154	Ç§¿Ë	478,272
202002	62101030	»¯ÏËÕ±ÄØ»òÎÞ·ÄÖ¯ÎïÖÆ·þ×°	358	Èû¶ûÎ¬ÑÇ	10	Ò»°ãÃ³Ò×	22500	¼þ	2105	Ç§¿Ë	45,466
202002	62101030	»¯ÏËÕ±ÄØ»òÎÞ·ÄÖ¯ÎïÖÆ·þ×°	402	°¢¸ùÍ¢	10	Ò»°ãÃ³Ò×	85900	¼þ	17941	Ç§¿Ë	659,241
202002	62101030	»¯ÏËÕ±ÄØ»òÎÞ·ÄÖ¯ÎïÖÆ·þ×°	410	°ÍÎ÷	10	Ò»°ãÃ³Ò×	3097900	¼þ	155172	Ç§¿Ë	4,198,315
202002	62101030	»¯ÏËÕ±ÄØ»òÎÞ·ÄÖ¯ÎïÖÆ·þ×°	412	ÖÇÀû	10	Ò»°ãÃ³Ò×	913785	¼þ	111381	Ç§¿Ë	3,296,141
202002	62101030	»¯ÏËÕ±ÄØ»òÎÞ·ÄÖ¯ÎïÖÆ·þ×°	413	¸çÂ×±ÈÑÇ	10	Ò»°ãÃ³Ò×	85925	¼þ	13668	Ç§¿Ë	444,246
202002	62101030	»¯ÏËÕ±ÄØ»òÎÞ·ÄÖ¯ÎïÖÆ·þ×°	415	¸çË¹´ïÀè¼Ó	10	Ò»°ãÃ³Ò×	36800	¼þ	3374	Ç§¿Ë	126,161
202002	62101030	»¯ÏËÕ±ÄØ»òÎÞ·ÄÖ¯ÎïÖÆ·þ×°	418	¶àÃ×Äá¼Ó¹²ºÍ¹ú	10	Ò»°ãÃ³Ò×	412300	¼þ	16492	Ç§¿Ë	380,968
202002	62101030	»¯ÏËÕ±ÄØ»òÎÞ·ÄÖ¯ÎïÖÆ·þ×°	424	¹çÑÇÄÇ	10	Ò»°ãÃ³Ò×	5000	¼þ	650	Ç§¿Ë	22,740
202002	62101030	»¯ÏËÕ±ÄØ»òÎÞ·ÄÖ¯ÎïÖÆ·þ×°	429	Ä«Î÷¸ç	10	Ò»°ãÃ³Ò×	397610	¼þ	48512	Ç§¿Ë	1,321,328
202002	62101030	»¯ÏËÕ±ÄØ»òÎÞ·ÄÖ¯ÎïÖÆ·þ×°	432	°ÍÄÃÂí	10	Ò»°ãÃ³Ò×	16900	¼þ	3425	Ç§¿Ë	88,943
202002	62101030	»¯ÏËÕ±ÄØ»òÎÞ·ÄÖ¯ÎïÖÆ·þ×°	434	ÃØÂ³	10	Ò»°ãÃ³Ò×	187575	¼þ	27843	Ç§¿Ë	1,127,315
202002	62101030	»¯ÏËÕ±ÄØ»òÎÞ·ÄÖ¯ÎïÖÆ·þ×°	435	²¨¶àÀè¸÷	10	Ò»°ãÃ³Ò×	37000	¼þ	2305	Ç§¿Ë	81,959
202002	62101030	»¯ÏËÕ±ÄØ»òÎÞ·ÄÖ¯ÎïÖÆ·þ×°	440	Èø¶ûÍß¶à	10	Ò»°ãÃ³Ò×	24500	¼þ	2440	Ç§¿Ë	40,652
202002	62101030	»¯ÏËÕ±ÄØ»òÎÞ·ÄÖ¯ÎïÖÆ·þ×°	444	ÎÚÀ­¹ç	10	Ò»°ãÃ³Ò×	166000	¼þ	10963	Ç§¿Ë	255,406
202002	62101030	»¯ÏËÕ±ÄØ»òÎÞ·ÄÖ¯ÎïÖÆ·þ×°	501	¼ÓÄÃ´ó	10	Ò»°ãÃ³Ò×	1779871	¼þ	126952	Ç§¿Ë	3,711,251
202002	62101030	»¯ÏËÕ±ÄØ»òÎÞ·ÄÖ¯ÎïÖÆ·þ×°	502	ÃÀ¹ú	10	Ò»°ãÃ³Ò×	30830780	¼þ	1946710	Ç§¿Ë	60,224,778
202002	62101030	»¯ÏËÕ±ÄØ»òÎÞ·ÄÖ¯ÎïÖÆ·þ×°	601	°Ä´óÀûÑÇ	10	Ò»°ãÃ³Ò×	1716085	¼þ	160469	Ç§¿Ë	5,362,947
202002	62101030	»¯ÏËÕ±ÄØ»òÎÞ·ÄÖ¯ÎïÖÆ·þ×°	609	ÐÂÎ÷À¼	10	Ò»°ãÃ³Ò×	61650	¼þ	10396	Ç§¿Ë	295,621
202003	62101030	»¯ÏËÕ±ÄØ»òÎÞ·ÄÖ¯ÎïÖÆ·þ×°	102	°ÍÁÖ	10	Ò»°ãÃ³Ò×	15000	¼þ	2900	Ç§¿Ë	408,380
202003	62101030	»¯ÏËÕ±ÄØ»òÎÞ·ÄÖ¯ÎïÖÆ·þ×°	103	ÃÏ¼ÓÀ­¹ú	10	Ò»°ãÃ³Ò×	58685	¼þ	14327	Ç§¿Ë	4,892,139
202003	62101030	»¯ÏËÕ±ÄØ»òÎÞ·ÄÖ¯ÎïÖÆ·þ×°	103	ÃÏ¼ÓÀ­¹ú	11	¹ú¼Ò¼ä¡¢¹ú¼Ê×éÖ¯ÎÞ³¥Ô®ÖúºÍÔùËÍµÄÎï×Ê	10000	¼þ	2578	Ç§¿Ë	1,100,000
202003	62101030	»¯ÏËÕ±ÄØ»òÎÞ·ÄÖ¯ÎïÖÆ·þ×°	103	ÃÏ¼ÓÀ­¹ú	12	ÆäËû¾èÔùÎï×Ê	545	¼þ	108	Ç§¿Ë	47,960
202003	62101030	»¯ÏËÕ±ÄØ»òÎÞ·ÄÖ¯ÎïÖÆ·þ×°	106	Ãåµé	10	Ò»°ãÃ³Ò×	80420	¼þ	21713	Ç§¿Ë	7,766,431
202003	62101030	»¯ÏËÕ±ÄØ»òÎÞ·ÄÖ¯ÎïÖÆ·þ×°	106	Ãåµé	11	¹ú¼Ò¼ä¡¢¹ú¼Ê×éÖ¯ÎÞ³¥Ô®ÖúºÍÔùËÍµÄÎï×Ê	5000	¼þ	1250	Ç§¿Ë	550,000
202003	62101030	»¯ÏËÕ±ÄØ»òÎÞ·ÄÖ¯ÎïÖÆ·þ×°	107	¼íÆÒÕ¯	10	Ò»°ãÃ³Ò×	5445	¼þ	1320	Ç§¿Ë	599,758
202003	62101030	»¯ÏËÕ±ÄØ»òÎÞ·ÄÖ¯ÎïÖÆ·þ×°	107	¼íÆÒÕ¯	12	ÆäËû¾èÔùÎï×Ê	2550	¼þ	636	Ç§¿Ë	317,000
202003	62101030	»¯ÏËÕ±ÄØ»òÎÞ·ÄÖ¯ÎïÖÆ·þ×°	108	ÈûÆÖÂ·Ë¹	10	Ò»°ãÃ³Ò×	1320	¼þ	424	Ç§¿Ë	151,626
202003	62101030	»¯ÏËÕ±ÄØ»òÎÞ·ÄÖ¯ÎïÖÆ·þ×°	110	ÖÐ¹úÏã¸Û	10	Ò»°ãÃ³Ò×	2743000	¼þ	207555	Ç§¿Ë	7,803,576
202003	62101030	»¯ÏËÕ±ÄØ»òÎÞ·ÄÖ¯ÎïÖÆ·þ×°	110	ÖÐ¹úÏã¸Û	12	ÆäËû¾èÔùÎï×Ê	800	¼þ	237	Ç§¿Ë	79,334
202003	62101030	»¯ÏËÕ±ÄØ»òÎÞ·ÄÖ¯ÎïÖÆ·þ×°	111	Ó¡¶È	10	Ò»°ãÃ³Ò×	53421	¼þ	9829	Ç§¿Ë	3,245,323
202003	62101030	»¯ÏËÕ±ÄØ»òÎÞ·ÄÖ¯ÎïÖÆ·þ×°	111	Ó¡¶È	12	ÆäËû¾èÔùÎï×Ê	10000	¼þ	2900	Ç§¿Ë	1,200,000
202003	62101030	»¯ÏËÕ±ÄØ»òÎÞ·ÄÖ¯ÎïÖÆ·þ×°	112	Ó¡¶ÈÄáÎ÷ÑÇ	10	Ò»°ãÃ³Ò×	5266	¼þ	1151	Ç§¿Ë	301,217
202003	62101030	»¯ÏËÕ±ÄØ»òÎÞ·ÄÖ¯ÎïÖÆ·þ×°	112	Ó¡¶ÈÄáÎ÷ÑÇ	11	¹ú¼Ò¼ä¡¢¹ú¼Ê×éÖ¯ÎÞ³¥Ô®ÖúºÍÔùËÍµÄÎï×Ê	10000	¼þ	2500	Ç§¿Ë	1,100,000
202003	62101030	»¯ÏËÕ±ÄØ»òÎÞ·ÄÖ¯ÎïÖÆ·þ×°	112	Ó¡¶ÈÄáÎ÷ÑÇ	12	ÆäËû¾èÔùÎï×Ê	27000	¼þ	7465	Ç§¿Ë	2,825,249
202003	62101030	»¯ÏËÕ±ÄØ»òÎÞ·ÄÖ¯ÎïÖÆ·þ×°	113	ÒÁÀÊ	10	Ò»°ãÃ³Ò×	384640	¼þ	79048	Ç§¿Ë	15,505,652
202003	62101030	»¯ÏËÕ±ÄØ»òÎÞ·ÄÖ¯ÎïÖÆ·þ×°	113	ÒÁÀÊ	11	¹ú¼Ò¼ä¡¢¹ú¼Ê×éÖ¯ÎÞ³¥Ô®ÖúºÍÔùËÍµÄÎï×Ê	5000	¼þ	1250	Ç§¿Ë	490,000
202003	62101030	»¯ÏËÕ±ÄØ»òÎÞ·ÄÖ¯ÎïÖÆ·þ×°	114	ÒÁÀ­¿Ë	10	Ò»°ãÃ³Ò×	11000	¼þ	1650	Ç§¿Ë	609,877
202003	62101030	»¯ÏËÕ±ÄØ»òÎÞ·ÄÖ¯ÎïÖÆ·þ×°	114	ÒÁÀ­¿Ë	11	¹ú¼Ò¼ä¡¢¹ú¼Ê×éÖ¯ÎÞ³¥Ô®ÖúºÍÔùËÍµÄÎï×Ê	3000	¼þ	750	Ç§¿Ë	640,000
202003	62101030	»¯ÏËÕ±ÄØ»òÎÞ·ÄÖ¯ÎïÖÆ·þ×°	115	ÒÔÉ«ÁÐ	10	Ò»°ãÃ³Ò×	97510	¼þ	20794	Ç§¿Ë	2,802,959
202003	62101030	»¯ÏËÕ±ÄØ»òÎÞ·ÄÖ¯ÎïÖÆ·þ×°	115	ÒÔÉ«ÁÐ	12	ÆäËû¾èÔùÎï×Ê	5000	¼þ	1384	Ç§¿Ë	625,207
202003	62101030	»¯ÏËÕ±ÄØ»òÎÞ·ÄÖ¯ÎïÖÆ·þ×°	116	ÈÕ±¾	10	Ò»°ãÃ³Ò×	4044692	¼þ	162831	Ç§¿Ë	6,950,906
202003	62101030	»¯ÏËÕ±ÄØ»òÎÞ·ÄÖ¯ÎïÖÆ·þ×°	116	ÈÕ±¾	12	ÆäËû¾èÔùÎï×Ê	60780	¼þ	8616	Ç§¿Ë	3,498,971
202003	62101030	»¯ÏËÕ±ÄØ»òÎÞ·ÄÖ¯ÎïÖÆ·þ×°	118	¿ÆÍþÌØ	10	Ò»°ãÃ³Ò×	9100	¼þ	2089	Ç§¿Ë	490,103
202003	62101030	»¯ÏËÕ±ÄØ»òÎÞ·ÄÖ¯ÎïÖÆ·þ×°	119	ÀÏÎÎ	10	Ò»°ãÃ³Ò×	1010	¼þ	102	Ç§¿Ë	44,800
202003	62101030	»¯ÏËÕ±ÄØ»òÎÞ·ÄÖ¯ÎïÖÆ·þ×°	119	ÀÏÎÎ	11	¹ú¼Ò¼ä¡¢¹ú¼Ê×éÖ¯ÎÞ³¥Ô®ÖúºÍÔùËÍµÄÎï×Ê	5000	¼þ	1250	Ç§¿Ë	550,000
202003	62101030	»¯ÏËÕ±ÄØ»òÎÞ·ÄÖ¯ÎïÖÆ·þ×°	119	ÀÏÎÎ	12	ÆäËû¾èÔùÎï×Ê	800	¼þ	186	Ç§¿Ë	49,000
202003	62101030	»¯ÏËÕ±ÄØ»òÎÞ·ÄÖ¯ÎïÖÆ·þ×°	120	Àè°ÍÄÛ	10	Ò»°ãÃ³Ò×	1600	¼þ	385	Ç§¿Ë	30,400
202003	62101030	»¯ÏËÕ±ÄØ»òÎÞ·ÄÖ¯ÎïÖÆ·þ×°	121	ÖÐ¹ú°ÄÃÅ	10	Ò»°ãÃ³Ò×	24599	¼þ	818	Ç§¿Ë	156,049
202003	62101030	»¯ÏËÕ±ÄØ»òÎÞ·ÄÖ¯ÎïÖÆ·þ×°	122	ÂíÀ´Î÷ÑÇ	10	Ò»°ãÃ³Ò×	153319	¼þ	19696	Ç§¿Ë	3,952,913
202003	62101030	»¯ÏËÕ±ÄØ»òÎÞ·ÄÖ¯ÎïÖÆ·þ×°	122	ÂíÀ´Î÷ÑÇ	11	¹ú¼Ò¼ä¡¢¹ú¼Ê×éÖ¯ÎÞ³¥Ô®ÖúºÍÔùËÍµÄÎï×Ê	20000	¼þ	5140	Ç§¿Ë	2,200,000
202003	62101030	»¯ÏËÕ±ÄØ»òÎÞ·ÄÖ¯ÎïÖÆ·þ×°	122	ÂíÀ´Î÷ÑÇ	12	ÆäËû¾èÔùÎï×Ê	10000	¼þ	2428	Ç§¿Ë	1,100,000
202003	62101030	»¯ÏËÕ±ÄØ»òÎÞ·ÄÖ¯ÎïÖÆ·þ×°	123	Âí¶û´ú·ò	10	Ò»°ãÃ³Ò×	2012	¼þ	432	Ç§¿Ë	288,379
202003	62101030	»¯ÏËÕ±ÄØ»òÎÞ·ÄÖ¯ÎïÖÆ·þ×°	123	Âí¶û´ú·ò	12	ÆäËû¾èÔùÎï×Ê	500	¼þ	86	Ç§¿Ë	58,000
202003	62101030	»¯ÏËÕ±ÄØ»òÎÞ·ÄÖ¯ÎïÖÆ·þ×°	124	ÃÉ¹Å	10	Ò»°ãÃ³Ò×	5340	¼þ	1448	Ç§¿Ë	209,218
202003	62101030	»¯ÏËÕ±ÄØ»òÎÞ·ÄÖ¯ÎïÖÆ·þ×°	124	ÃÉ¹Å	11	¹ú¼Ò¼ä¡¢¹ú¼Ê×éÖ¯ÎÞ³¥Ô®ÖúºÍÔùËÍµÄÎï×Ê	1000	¼þ	259	Ç§¿Ë	110,000
202003	62101030	»¯ÏËÕ±ÄØ»òÎÞ·ÄÖ¯ÎïÖÆ·þ×°	126	°¢Âü	10	Ò»°ãÃ³Ò×	7100	¼þ	2062	Ç§¿Ë	1,313,796
202003	62101030	»¯ÏËÕ±ÄØ»òÎÞ·ÄÖ¯ÎïÖÆ·þ×°	127	°Í»ùË¹Ì¹	10	Ò»°ãÃ³Ò×	20	¼þ	6	Ç§¿Ë	2,667
202003	62101030	»¯ÏËÕ±ÄØ»òÎÞ·ÄÖ¯ÎïÖÆ·þ×°	127	°Í»ùË¹Ì¹	11	¹ú¼Ò¼ä¡¢¹ú¼Ê×éÖ¯ÎÞ³¥Ô®ÖúºÍÔùËÍµÄÎï×Ê	2000	¼þ	1000	Ç§¿Ë	460,000
202003	62101030	»¯ÏËÕ±ÄØ»òÎÞ·ÄÖ¯ÎïÖÆ·þ×°	129	·ÆÂÉ±ö	10	Ò»°ãÃ³Ò×	286647	¼þ	57970	Ç§¿Ë	10,503,681
202003	62101030	»¯ÏËÕ±ÄØ»òÎÞ·ÄÖ¯ÎïÖÆ·þ×°	129	·ÆÂÉ±ö	11	¹ú¼Ò¼ä¡¢¹ú¼Ê×éÖ¯ÎÞ³¥Ô®ÖúºÍÔùËÍµÄÎï×Ê	10000	¼þ	2641	Ç§¿Ë	1,100,000
202003	62101030	»¯ÏËÕ±ÄØ»òÎÞ·ÄÖ¯ÎïÖÆ·þ×°	129	·ÆÂÉ±ö	12	ÆäËû¾èÔùÎï×Ê	8000	¼þ	1870	Ç§¿Ë	843,162
202003	62101030	»¯ÏËÕ±ÄØ»òÎÞ·ÄÖ¯ÎïÖÆ·þ×°	130	¿¨Ëþ¶û	10	Ò»°ãÃ³Ò×	179311	¼þ	38087	Ç§¿Ë	1,618,860
202003	62101030	»¯ÏËÕ±ÄØ»òÎÞ·ÄÖ¯ÎïÖÆ·þ×°	131	É³ÌØ°¢À­²®	10	Ò»°ãÃ³Ò×	230300	¼þ	20007	Ç§¿Ë	704,787
202003	62101030	»¯ÏËÕ±ÄØ»òÎÞ·ÄÖ¯ÎïÖÆ·þ×°	132	ÐÂ¼ÓÆÂ	10	Ò»°ãÃ³Ò×	442952	¼þ	30965	Ç§¿Ë	1,732,548
202003	62101030	»¯ÏËÕ±ÄØ»òÎÞ·ÄÖ¯ÎïÖÆ·þ×°	133	º«¹ú	10	Ò»°ãÃ³Ò×	1313385	¼þ	250861	Ç§¿Ë	22,220,142
202003	62101030	»¯ÏËÕ±ÄØ»òÎÞ·ÄÖ¯ÎïÖÆ·þ×°	133	º«¹ú	11	¹ú¼Ò¼ä¡¢¹ú¼Ê×éÖ¯ÎÞ³¥Ô®ÖúºÍÔùËÍµÄÎï×Ê	10000	¼þ	2500	Ç§¿Ë	1,200,000
202003	62101030	»¯ÏËÕ±ÄØ»òÎÞ·ÄÖ¯ÎïÖÆ·þ×°	133	º«¹ú	12	ÆäËû¾èÔùÎï×Ê	146362	¼þ	32310	Ç§¿Ë	16,025,170
202003	62101030	»¯ÏËÕ±ÄØ»òÎÞ·ÄÖ¯ÎïÖÆ·þ×°	134	Ë¹ÀïÀ¼¿¨	10	Ò»°ãÃ³Ò×	19875	¼þ	1518	Ç§¿Ë	739,310
202003	62101030	»¯ÏËÕ±ÄØ»òÎÞ·ÄÖ¯ÎïÖÆ·þ×°	136	Ì©¹ú	10	Ò»°ãÃ³Ò×	30658	¼þ	6128	Ç§¿Ë	905,805
202003	62101030	»¯ÏËÕ±ÄØ»òÎÞ·ÄÖ¯ÎïÖÆ·þ×°	136	Ì©¹ú	12	ÆäËû¾èÔùÎï×Ê	50500	¼þ	10584	Ç§¿Ë	5,600,000
202003	62101030	»¯ÏËÕ±ÄØ»òÎÞ·ÄÖ¯ÎïÖÆ·þ×°	137	ÍÁ¶úÆä	10	Ò»°ãÃ³Ò×	11300	¼þ	1035	Ç§¿Ë	84,637
202003	62101030	»¯ÏËÕ±ÄØ»òÎÞ·ÄÖ¯ÎïÖÆ·þ×°	137	ÍÁ¶úÆä	12	ÆäËû¾èÔùÎï×Ê	5000	¼þ	1050	Ç§¿Ë	550,000
202003	62101030	»¯ÏËÕ±ÄØ»òÎÞ·ÄÖ¯ÎïÖÆ·þ×°	138	°¢ÁªÇõ	10	Ò»°ãÃ³Ò×	43470	¼þ	11062	Ç§¿Ë	1,969,738
202003	62101030	»¯ÏËÕ±ÄØ»òÎÞ·ÄÖ¯ÎïÖÆ·þ×°	141	Ô½ÄÏ	10	Ò»°ãÃ³Ò×	14880	¼þ	3409	Ç§¿Ë	576,965
202003	62101030	»¯ÏËÕ±ÄØ»òÎÞ·ÄÖ¯ÎïÖÆ·þ×°	143	ÖÐ¹úÌ¨Íå	10	Ò»°ãÃ³Ò×	777024	¼þ	23341	Ç§¿Ë	930,118
202003	62101030	»¯ÏËÕ±ÄØ»òÎÞ·ÄÖ¯ÎïÖÆ·þ×°	144	¶«µÛãë	11	¹ú¼Ò¼ä¡¢¹ú¼Ê×éÖ¯ÎÞ³¥Ô®ÖúºÍÔùËÍµÄÎï×Ê	60	¼þ	15	Ç§¿Ë	2,331
202003	62101030	»¯ÏËÕ±ÄØ»òÎÞ·ÄÖ¯ÎïÖÆ·þ×°	145	¹þÈø¿ËË¹Ì¹	10	Ò»°ãÃ³Ò×	103850	¼þ	18563	Ç§¿Ë	674,267
202003	62101030	»¯ÏËÕ±ÄØ»òÎÞ·ÄÖ¯ÎïÖÆ·þ×°	145	¹þÈø¿ËË¹Ì¹	11	¹ú¼Ò¼ä¡¢¹ú¼Ê×éÖ¯ÎÞ³¥Ô®ÖúºÍÔùËÍµÄÎï×Ê	1000	¼þ	243	Ç§¿Ë	110,000
202003	62101030	»¯ÏËÕ±ÄØ»òÎÞ·ÄÖ¯ÎïÖÆ·þ×°	146	¼ª¶û¼ªË¹Ë¹Ì¹	11	¹ú¼Ò¼ä¡¢¹ú¼Ê×éÖ¯ÎÞ³¥Ô®ÖúºÍÔùËÍµÄÎï×Ê	1000	¼þ	273	Ç§¿Ë	148,000
202003	62101030	»¯ÏËÕ±ÄØ»òÎÞ·ÄÖ¯ÎïÖÆ·þ×°	147	Ëþ¼ª¿ËË¹Ì¹	11	¹ú¼Ò¼ä¡¢¹ú¼Ê×éÖ¯ÎÞ³¥Ô®ÖúºÍÔùËÍµÄÎï×Ê	1000	¼þ	245	Ç§¿Ë	110,000
202003	62101030	»¯ÏËÕ±ÄØ»òÎÞ·ÄÖ¯ÎïÖÆ·þ×°	201	°¢¶û¼°ÀûÑÇ	10	Ò»°ãÃ³Ò×	1450	¼þ	282	Ç§¿Ë	14,873
202003	62101030	»¯ÏËÕ±ÄØ»òÎÞ·ÄÖ¯ÎïÖÆ·þ×°	201	°¢¶û¼°ÀûÑÇ	11	¹ú¼Ò¼ä¡¢¹ú¼Ê×éÖ¯ÎÞ³¥Ô®ÖúºÍÔùËÍµÄÎï×Ê	200	¼þ	28	Ç§¿Ë	79,618
202003	62101030	»¯ÏËÕ±ÄØ»òÎÞ·ÄÖ¯ÎïÖÆ·þ×°	201	°¢¶û¼°ÀûÑÇ	12	ÆäËû¾èÔùÎï×Ê	3000	¼þ	900	Ç§¿Ë	329,967
202003	62101030	»¯ÏËÕ±ÄØ»òÎÞ·ÄÖ¯ÎïÖÆ·þ×°	202	°²¸çÀ­	10	Ò»°ãÃ³Ò×	7	¼þ	3	Ç§¿Ë	539
202003	62101030	»¯ÏËÕ±ÄØ»òÎÞ·ÄÖ¯ÎïÖÆ·þ×°	202	°²¸çÀ­	11	¹ú¼Ò¼ä¡¢¹ú¼Ê×éÖ¯ÎÞ³¥Ô®ÖúºÍÔùËÍµÄÎï×Ê	45	¼þ	11	Ç§¿Ë	17,615
202003	62101030	»¯ÏËÕ±ÄØ»òÎÞ·ÄÖ¯ÎïÖÆ·þ×°	203	±´Äþ	11	¹ú¼Ò¼ä¡¢¹ú¼Ê×éÖ¯ÎÞ³¥Ô®ÖúºÍÔùËÍµÄÎï×Ê	320	¼þ	34	Ç§¿Ë	27,813
202003	62101030	»¯ÏËÕ±ÄØ»òÎÞ·ÄÖ¯ÎïÖÆ·þ×°	204	²©´ÄÍßÄÉ	11	¹ú¼Ò¼ä¡¢¹ú¼Ê×éÖ¯ÎÞ³¥Ô®ÖúºÍÔùËÍµÄÎï×Ê	1060	¼þ	217	Ç§¿Ë	167,945
202003	62101030	»¯ÏËÕ±ÄØ»òÎÞ·ÄÖ¯ÎïÖÆ·þ×°	208	·ðµÃ½Ç	11	¹ú¼Ò¼ä¡¢¹ú¼Ê×éÖ¯ÎÞ³¥Ô®ÖúºÍÔùËÍµÄÎï×Ê	60	¼þ	2	Ç§¿Ë	11,355
202003	62101030	»¯ÏËÕ±ÄØ»òÎÞ·ÄÖ¯ÎïÖÆ·þ×°	209	ÖÐ·Ç	11	¹ú¼Ò¼ä¡¢¹ú¼Ê×éÖ¯ÎÞ³¥Ô®ÖúºÍÔùËÍµÄÎï×Ê	1100	¼þ	223	Ç§¿Ë	111,340
202003	62101030	»¯ÏËÕ±ÄØ»òÎÞ·ÄÖ¯ÎïÖÆ·þ×°	212	¿ÆÄ¦ÂÞ	11	¹ú¼Ò¼ä¡¢¹ú¼Ê×éÖ¯ÎÞ³¥Ô®ÖúºÍÔùËÍµÄÎï×Ê	500	¼þ	153	Ç§¿Ë	74,000
202003	62101030	»¯ÏËÕ±ÄØ»òÎÞ·ÄÖ¯ÎïÖÆ·þ×°	215	°£¼°	10	Ò»°ãÃ³Ò×	1000	¼þ	455	Ç§¿Ë	97,496
202003	62101030	»¯ÏËÕ±ÄØ»òÎÞ·ÄÖ¯ÎïÖÆ·þ×°	215	°£¼°	12	ÆäËû¾èÔùÎï×Ê	955	¼þ	385	Ç§¿Ë	88,926
202003	62101030	»¯ÏËÕ±ÄØ»òÎÞ·ÄÖ¯ÎïÖÆ·þ×°	217	°£Èû¶í±ÈÑÇ	10	Ò»°ãÃ³Ò×	6800	¼þ	1572	Ç§¿Ë	503,534
202003	62101030	»¯ÏËÕ±ÄØ»òÎÞ·ÄÖ¯ÎïÖÆ·þ×°	217	°£Èû¶í±ÈÑÇ	11	¹ú¼Ò¼ä¡¢¹ú¼Ê×éÖ¯ÎÞ³¥Ô®ÖúºÍÔùËÍµÄÎï×Ê	3000	¼þ	770	Ç§¿Ë	742,930
202003	62101030	»¯ÏËÕ±ÄØ»òÎÞ·ÄÖ¯ÎïÖÆ·þ×°	217	°£Èû¶í±ÈÑÇ	12	ÆäËû¾èÔùÎï×Ê	60010	¼þ	15361	Ç§¿Ë	7,354,094
202003	62101030	»¯ÏËÕ±ÄØ»òÎÞ·ÄÖ¯ÎïÖÆ·þ×°	218	¼ÓÅî	10	Ò»°ãÃ³Ò×	53000	¼þ	13408	Ç§¿Ë	1,765,955
202003	62101030	»¯ÏËÕ±ÄØ»òÎÞ·ÄÖ¯ÎïÖÆ·þ×°	219	¸Ô±ÈÑÇ	11	¹ú¼Ò¼ä¡¢¹ú¼Ê×éÖ¯ÎÞ³¥Ô®ÖúºÍÔùËÍµÄÎï×Ê	80	¼þ	12	Ç§¿Ë	31,847
202003	62101030	»¯ÏËÕ±ÄØ»òÎÞ·ÄÖ¯ÎïÖÆ·þ×°	220	¼ÓÄÉ	10	Ò»°ãÃ³Ò×	200	¼þ	42	Ç§¿Ë	6,581
202003	62101030	»¯ÏËÕ±ÄØ»òÎÞ·ÄÖ¯ÎïÖÆ·þ×°	221	¼¸ÄÚÑÇ	10	Ò»°ãÃ³Ò×	30	¼þ	4	Ç§¿Ë	206
202003	62101030	»¯ÏËÕ±ÄØ»òÎÞ·ÄÖ¯ÎïÖÆ·þ×°	224	¿ÏÄáÑÇ	10	Ò»°ãÃ³Ò×	4500	¼þ	1320	Ç§¿Ë	19,983
202003	62101030	»¯ÏËÕ±ÄØ»òÎÞ·ÄÖ¯ÎïÖÆ·þ×°	225	Àû±ÈÀïÑÇ	10	Ò»°ãÃ³Ò×	10	¼þ	5	Ç§¿Ë	231
202003	62101030	»¯ÏËÕ±ÄØ»òÎÞ·ÄÖ¯ÎïÖÆ·þ×°	226	Àû±ÈÑÇ	10	Ò»°ãÃ³Ò×	63000	¼þ	10490	Ç§¿Ë	1,124,421
202003	62101030	»¯ÏËÕ±ÄØ»òÎÞ·ÄÖ¯ÎïÖÆ·þ×°	227	Âí´ï¼ÓË¹¼Ó	11	¹ú¼Ò¼ä¡¢¹ú¼Ê×éÖ¯ÎÞ³¥Ô®ÖúºÍÔùËÍµÄÎï×Ê	250	¼þ	45	Ç§¿Ë	97,863
202003	62101030	»¯ÏËÕ±ÄØ»òÎÞ·ÄÖ¯ÎïÖÆ·þ×°	228	ÂíÀ­Î¬	11	¹ú¼Ò¼ä¡¢¹ú¼Ê×éÖ¯ÎÞ³¥Ô®ÖúºÍÔùËÍµÄÎï×Ê	500	¼þ	153	Ç§¿Ë	74,000
202003	62101030	»¯ÏËÕ±ÄØ»òÎÞ·ÄÖ¯ÎïÖÆ·þ×°	232	Ä¦Âå¸ç	10	Ò»°ãÃ³Ò×	79400	¼þ	21657	Ç§¿Ë	14,089,215
202003	62101030	»¯ÏËÕ±ÄØ»òÎÞ·ÄÖ¯ÎïÖÆ·þ×°	233	ÄªÉ£±È¿Ë	11	¹ú¼Ò¼ä¡¢¹ú¼Ê×éÖ¯ÎÞ³¥Ô®ÖúºÍÔùËÍµÄÎï×Ê	500	¼þ	153	Ç§¿Ë	74,000
202003	62101030	»¯ÏËÕ±ÄØ»òÎÞ·ÄÖ¯ÎïÖÆ·þ×°	234	ÄÉÃ×±ÈÑÇ	11	¹ú¼Ò¼ä¡¢¹ú¼Ê×éÖ¯ÎÞ³¥Ô®ÖúºÍÔùËÍµÄÎï×Ê	60	¼þ	10	Ç§¿Ë	11,355
202003	62101030	»¯ÏËÕ±ÄØ»òÎÞ·ÄÖ¯ÎïÖÆ·þ×°	236	ÄáÈÕÀûÑÇ	10	Ò»°ãÃ³Ò×	60000	¼þ	5800	Ç§¿Ë	151,117
202003	62101030	»¯ÏËÕ±ÄØ»òÎÞ·ÄÖ¯ÎïÖÆ·þ×°	236	ÄáÈÕÀûÑÇ	11	¹ú¼Ò¼ä¡¢¹ú¼Ê×éÖ¯ÎÞ³¥Ô®ÖúºÍÔùËÍµÄÎï×Ê	3000	¼þ	770	Ç§¿Ë	570,000
202003	62101030	»¯ÏËÕ±ÄØ»òÎÞ·ÄÖ¯ÎïÖÆ·þ×°	238	Â¬Íú´ï	11	¹ú¼Ò¼ä¡¢¹ú¼Ê×éÖ¯ÎÞ³¥Ô®ÖúºÍÔùËÍµÄÎï×Ê	140	¼þ	10	Ç§¿Ë	26,494
202003	62101030	»¯ÏËÕ±ÄØ»òÎÞ·ÄÖ¯ÎïÖÆ·þ×°	239	Ê¥¶àÃÀºÍÆÕÁÖÎ÷±È	11	¹ú¼Ò¼ä¡¢¹ú¼Ê×éÖ¯ÎÞ³¥Ô®ÖúºÍÔùËÍµÄÎï×Ê	60	¼þ	30	Ç§¿Ë	2,331
202003	62101030	»¯ÏËÕ±ÄØ»òÎÞ·ÄÖ¯ÎïÖÆ·þ×°	240	ÈûÄÚ¼Ó¶û	11	¹ú¼Ò¼ä¡¢¹ú¼Ê×éÖ¯ÎÞ³¥Ô®ÖúºÍÔùËÍµÄÎï×Ê	3250	¼þ	814	Ç§¿Ë	667,863
202003	62101030	»¯ÏËÕ±ÄØ»òÎÞ·ÄÖ¯ÎïÖÆ·þ×°	241	ÈûÉà¶û	11	¹ú¼Ò¼ä¡¢¹ú¼Ê×éÖ¯ÎÞ³¥Ô®ÖúºÍÔùËÍµÄÎï×Ê	220	¼þ	50	Ç§¿Ë	8,548
202003	62101030	»¯ÏËÕ±ÄØ»òÎÞ·ÄÖ¯ÎïÖÆ·þ×°	244	ÄÏ·Ç	10	Ò»°ãÃ³Ò×	41534	¼þ	7218	Ç§¿Ë	388,046
202003	62101030	»¯ÏËÕ±ÄØ»òÎÞ·ÄÖ¯ÎïÖÆ·þ×°	248	¶à¸ç	11	¹ú¼Ò¼ä¡¢¹ú¼Ê×éÖ¯ÎÞ³¥Ô®ÖúºÍÔùËÍµÄÎï×Ê	260	¼þ	30	Ç§¿Ë	10,103
202003	62101030	»¯ÏËÕ±ÄØ»òÎÞ·ÄÖ¯ÎïÖÆ·þ×°	249	Í»ÄáË¹	10	Ò»°ãÃ³Ò×	8040	¼þ	1771	Ç§¿Ë	1,212,850
202003	62101030	»¯ÏËÕ±ÄØ»òÎÞ·ÄÖ¯ÎïÖÆ·þ×°	249	Í»ÄáË¹	11	¹ú¼Ò¼ä¡¢¹ú¼Ê×éÖ¯ÎÞ³¥Ô®ÖúºÍÔùËÍµÄÎï×Ê	40	¼þ	10	Ç§¿Ë	15,924
202003	62101030	»¯ÏËÕ±ÄØ»òÎÞ·ÄÖ¯ÎïÖÆ·þ×°	250	ÎÚ¸É´ï	10	Ò»°ãÃ³Ò×	429	¼þ	133	Ç§¿Ë	4,358
202003	62101030	»¯ÏËÕ±ÄØ»òÎÞ·ÄÖ¯ÎïÖÆ·þ×°	250	ÎÚ¸É´ï	11	¹ú¼Ò¼ä¡¢¹ú¼Ê×éÖ¯ÎÞ³¥Ô®ÖúºÍÔùËÍµÄÎï×Ê	100	¼þ	20	Ç§¿Ë	18,924
202003	62101030	»¯ÏËÕ±ÄØ»òÎÞ·ÄÖ¯ÎïÖÆ·þ×°	251	²¼»ùÄÉ·¨Ë÷	11	¹ú¼Ò¼ä¡¢¹ú¼Ê×éÖ¯ÎÞ³¥Ô®ÖúºÍÔùËÍµÄÎï×Ê	180	¼þ	12	Ç§¿Ë	34,064
202003	62101030	»¯ÏËÕ±ÄØ»òÎÞ·ÄÖ¯ÎïÖÆ·þ×°	253	ÔÞ±ÈÑÇ	10	Ò»°ãÃ³Ò×	2571	¼þ	375	Ç§¿Ë	130,168
202003	62101030	»¯ÏËÕ±ÄØ»òÎÞ·ÄÖ¯ÎïÖÆ·þ×°	254	½ò°Í²¼Î¤	10	Ò»°ãÃ³Ò×	2275	¼þ	706	Ç§¿Ë	198,098
202003	62101030	»¯ÏËÕ±ÄØ»òÎÞ·ÄÖ¯ÎïÖÆ·þ×°	254	½ò°Í²¼Î¤	11	¹ú¼Ò¼ä¡¢¹ú¼Ê×éÖ¯ÎÞ³¥Ô®ÖúºÍÔùËÍµÄÎï×Ê	2140	¼þ	628	Ç§¿Ë	313,454
202003	62101030	»¯ÏËÕ±ÄØ»òÎÞ·ÄÖ¯ÎïÖÆ·þ×°	255	À³Ë÷ÍÐ	11	¹ú¼Ò¼ä¡¢¹ú¼Ê×éÖ¯ÎÞ³¥Ô®ÖúºÍÔùËÍµÄÎï×Ê	100	¼þ	10	Ç§¿Ë	18,924
202003	62101030	»¯ÏËÕ±ÄØ»òÎÞ·ÄÖ¯ÎïÖÆ·þ×°	258	¶òÁ¢ÌØÀïÑÇ	11	¹ú¼Ò¼ä¡¢¹ú¼Ê×éÖ¯ÎÞ³¥Ô®ÖúºÍÔùËÍµÄÎï×Ê	500	¼þ	153	Ç§¿Ë	74,000
202003	62101030	»¯ÏËÕ±ÄØ»òÎÞ·ÄÖ¯ÎïÖÆ·þ×°	260	ÄÏËÕµ¤¹²ºÍ¹ú	10	Ò»°ãÃ³Ò×	50	¼þ	9	Ç§¿Ë	4,039
202003	62101030	»¯ÏËÕ±ÄØ»òÎÞ·ÄÖ¯ÎïÖÆ·þ×°	260	ÄÏËÕµ¤¹²ºÍ¹ú	11	¹ú¼Ò¼ä¡¢¹ú¼Ê×éÖ¯ÎÞ³¥Ô®ÖúºÍÔùËÍµÄÎï×Ê	150	¼þ	10	Ç§¿Ë	28,386
202003	62101030	»¯ÏËÕ±ÄØ»òÎÞ·ÄÖ¯ÎïÖÆ·þ×°	301	±ÈÀûÊ±	10	Ò»°ãÃ³Ò×	161686	¼þ	16149	Ç§¿Ë	6,559,661
202003	62101030	»¯ÏËÕ±ÄØ»òÎÞ·ÄÖ¯ÎïÖÆ·þ×°	301	±ÈÀûÊ±	12	ÆäËû¾èÔùÎï×Ê	80210	¼þ	19241	Ç§¿Ë	8,825,100
202003	62101030	»¯ÏËÕ±ÄØ»òÎÞ·ÄÖ¯ÎïÖÆ·þ×°	302	µ¤Âó	10	Ò»°ãÃ³Ò×	20025	¼þ	4831	Ç§¿Ë	1,321,650
202003	62101030	»¯ÏËÕ±ÄØ»òÎÞ·ÄÖ¯ÎïÖÆ·þ×°	302	µ¤Âó	12	ÆäËû¾èÔùÎï×Ê	5000	¼þ	1050	Ç§¿Ë	500,000
202003	62101030	»¯ÏËÕ±ÄØ»òÎÞ·ÄÖ¯ÎïÖÆ·þ×°	303	Ó¢¹ú	10	Ò»°ãÃ³Ò×	274801	¼þ	54568	Ç§¿Ë	2,707,912
202003	62101030	»¯ÏËÕ±ÄØ»òÎÞ·ÄÖ¯ÎïÖÆ·þ×°	303	Ó¢¹ú	12	ÆäËû¾èÔùÎï×Ê	5010	¼þ	1551	Ç§¿Ë	556,110
202003	62101030	»¯ÏËÕ±ÄØ»òÎÞ·ÄÖ¯ÎïÖÆ·þ×°	304	µÂ¹ú	10	Ò»°ãÃ³Ò×	338884	¼þ	54672	Ç§¿Ë	7,531,372
202003	62101030	»¯ÏËÕ±ÄØ»òÎÞ·ÄÖ¯ÎïÖÆ·þ×°	304	µÂ¹ú	12	ÆäËû¾èÔùÎï×Ê	10520	¼þ	3253	Ç§¿Ë	1,167,220
202003	62101030	»¯ÏËÕ±ÄØ»òÎÞ·ÄÖ¯ÎïÖÆ·þ×°	305	·¨¹ú	10	Ò»°ãÃ³Ò×	521209	¼þ	43770	Ç§¿Ë	1,607,571
202003	62101030	»¯ÏËÕ±ÄØ»òÎÞ·ÄÖ¯ÎïÖÆ·þ×°	305	·¨¹ú	11	¹ú¼Ò¼ä¡¢¹ú¼Ê×éÖ¯ÎÞ³¥Ô®ÖúºÍÔùËÍµÄÎï×Ê	5000	¼þ	1250	Ç§¿Ë	375,000
202003	62101030	»¯ÏËÕ±ÄØ»òÎÞ·ÄÖ¯ÎïÖÆ·þ×°	305	·¨¹ú	12	ÆäËû¾èÔùÎï×Ê	21500	¼þ	5058	Ç§¿Ë	2,340,832
202003	62101030	»¯ÏËÕ±ÄØ»òÎÞ·ÄÖ¯ÎïÖÆ·þ×°	306	°®¶ûÀ¼	10	Ò»°ãÃ³Ò×	254800	¼þ	33742	Ç§¿Ë	6,890,260
202003	62101030	»¯ÏËÕ±ÄØ»òÎÞ·ÄÖ¯ÎïÖÆ·þ×°	306	°®¶ûÀ¼	12	ÆäËû¾èÔùÎï×Ê	3000	¼þ	630	Ç§¿Ë	300,000
202003	62101030	»¯ÏËÕ±ÄØ»òÎÞ·ÄÖ¯ÎïÖÆ·þ×°	307	Òâ´óÀû	10	Ò»°ãÃ³Ò×	810839	¼þ	144508	Ç§¿Ë	49,252,149
202003	62101030	»¯ÏËÕ±ÄØ»òÎÞ·ÄÖ¯ÎïÖÆ·þ×°	307	Òâ´óÀû	11	¹ú¼Ò¼ä¡¢¹ú¼Ê×éÖ¯ÎÞ³¥Ô®ÖúºÍÔùËÍµÄÎï×Ê	2850	¼þ	808	Ç§¿Ë	484,500
202003	62101030	»¯ÏËÕ±ÄØ»òÎÞ·ÄÖ¯ÎïÖÆ·þ×°	307	Òâ´óÀû	12	ÆäËû¾èÔùÎï×Ê	63250	¼þ	13550	Ç§¿Ë	5,447,256
202003	62101030	»¯ÏËÕ±ÄØ»òÎÞ·ÄÖ¯ÎïÖÆ·þ×°	308	Â¬É­±¤	10	Ò»°ãÃ³Ò×	50	¼þ	13	Ç§¿Ë	1,120
202003	62101030	»¯ÏËÕ±ÄØ»òÎÞ·ÄÖ¯ÎïÖÆ·þ×°	309	ºÉÀ¼	10	Ò»°ãÃ³Ò×	145402	¼þ	24156	Ç§¿Ë	1,078,828
202003	62101030	»¯ÏËÕ±ÄØ»òÎÞ·ÄÖ¯ÎïÖÆ·þ×°	309	ºÉÀ¼	12	ÆäËû¾èÔùÎï×Ê	15000	¼þ	3150	Ç§¿Ë	1,500,000
202003	62101030	»¯ÏËÕ±ÄØ»òÎÞ·ÄÖ¯ÎïÖÆ·þ×°	310	Ï£À°	10	Ò»°ãÃ³Ò×	106660	¼þ	10511	Ç§¿Ë	273,046
202003	62101030	»¯ÏËÕ±ÄØ»òÎÞ·ÄÖ¯ÎïÖÆ·þ×°	311	ÆÏÌÑÑÀ	10	Ò»°ãÃ³Ò×	211320	¼þ	38580	Ç§¿Ë	3,840,179
202003	62101030	»¯ÏËÕ±ÄØ»òÎÞ·ÄÖ¯ÎïÖÆ·þ×°	311	ÆÏÌÑÑÀ	12	ÆäËû¾èÔùÎï×Ê	13210	¼þ	3656	Ç§¿Ë	2,255,224
202003	62101030	»¯ÏËÕ±ÄØ»òÎÞ·ÄÖ¯ÎïÖÆ·þ×°	312	Î÷°àÑÀ	10	Ò»°ãÃ³Ò×	987140	¼þ	123378	Ç§¿Ë	22,698,027
202003	62101030	»¯ÏËÕ±ÄØ»òÎÞ·ÄÖ¯ÎïÖÆ·þ×°	312	Î÷°àÑÀ	11	¹ú¼Ò¼ä¡¢¹ú¼Ê×éÖ¯ÎÞ³¥Ô®ÖúºÍÔùËÍµÄÎï×Ê	10000	¼þ	2500	Ç§¿Ë	750,000
202003	62101030	»¯ÏËÕ±ÄØ»òÎÞ·ÄÖ¯ÎïÖÆ·þ×°	312	Î÷°àÑÀ	12	ÆäËû¾èÔùÎï×Ê	11766	¼þ	3262	Ç§¿Ë	1,600,077
202003	62101030	»¯ÏËÕ±ÄØ»òÎÞ·ÄÖ¯ÎïÖÆ·þ×°	315	°ÂµØÀû	10	Ò»°ãÃ³Ò×	27000	¼þ	7052	Ç§¿Ë	2,645,053
202003	62101030	»¯ÏËÕ±ÄØ»òÎÞ·ÄÖ¯ÎïÖÆ·þ×°	315	°ÂµØÀû	12	ÆäËû¾èÔùÎï×Ê	5000	¼þ	1050	Ç§¿Ë	500,000
202003	62101030	»¯ÏËÕ±ÄØ»òÎÞ·ÄÖ¯ÎïÖÆ·þ×°	316	±£¼ÓÀûÑÇ	10	Ò»°ãÃ³Ò×	2702	¼þ	531	Ç§¿Ë	71,203
202003	62101030	»¯ÏËÕ±ÄØ»òÎÞ·ÄÖ¯ÎïÖÆ·þ×°	318	·ÒÀ¼	10	Ò»°ãÃ³Ò×	5912	¼þ	986	Ç§¿Ë	36,696
202003	62101030	»¯ÏËÕ±ÄØ»òÎÞ·ÄÖ¯ÎïÖÆ·þ×°	321	ÐÙÑÀÀû	10	Ò»°ãÃ³Ò×	216730	¼þ	55071	Ç§¿Ë	23,462,640
202003	62101030	»¯ÏËÕ±ÄØ»òÎÞ·ÄÖ¯ÎïÖÆ·þ×°	322	±ùµº	10	Ò»°ãÃ³Ò×	1000	¼þ	220	Ç§¿Ë	235,730
202003	62101030	»¯ÏËÕ±ÄØ»òÎÞ·ÄÖ¯ÎïÖÆ·þ×°	324	Âí¶úËû	11	¹ú¼Ò¼ä¡¢¹ú¼Ê×éÖ¯ÎÞ³¥Ô®ÖúºÍÔùËÍµÄÎï×Ê	20	¼þ	4	Ç§¿Ë	3,473
202003	62101030	»¯ÏËÕ±ÄØ»òÎÞ·ÄÖ¯ÎïÖÆ·þ×°	326	Å²Íþ	10	Ò»°ãÃ³Ò×	291412	¼þ	33712	Ç§¿Ë	8,102,333
202003	62101030	»¯ÏËÕ±ÄØ»òÎÞ·ÄÖ¯ÎïÖÆ·þ×°	326	Å²Íþ	12	ÆäËû¾èÔùÎï×Ê	10000	¼þ	3420	Ç§¿Ë	1,000,000
202003	62101030	»¯ÏËÕ±ÄØ»òÎÞ·ÄÖ¯ÎïÖÆ·þ×°	327	²¨À¼	10	Ò»°ãÃ³Ò×	1430276	¼þ	136742	Ç§¿Ë	20,077,801
202003	62101030	»¯ÏËÕ±ÄØ»òÎÞ·ÄÖ¯ÎïÖÆ·þ×°	327	²¨À¼	11	¹ú¼Ò¼ä¡¢¹ú¼Ê×éÖ¯ÎÞ³¥Ô®ÖúºÍÔùËÍµÄÎï×Ê	5000	¼þ	1250	Ç§¿Ë	375,000
202003	62101030	»¯ÏËÕ±ÄØ»òÎÞ·ÄÖ¯ÎïÖÆ·þ×°	328	ÂÞÂíÄáÑÇ	10	Ò»°ãÃ³Ò×	197590	¼þ	15109	Ç§¿Ë	1,107,377
202003	62101030	»¯ÏËÕ±ÄØ»òÎÞ·ÄÖ¯ÎïÖÆ·þ×°	328	ÂÞÂíÄáÑÇ	12	ÆäËû¾èÔùÎï×Ê	2000	¼þ	610	Ç§¿Ë	332,862
202003	62101030	»¯ÏËÕ±ÄØ»òÎÞ·ÄÖ¯ÎïÖÆ·þ×°	330	Èðµä	10	Ò»°ãÃ³Ò×	131022	¼þ	14496	Ç§¿Ë	606,132
202003	62101030	»¯ÏËÕ±ÄØ»òÎÞ·ÄÖ¯ÎïÖÆ·þ×°	330	Èðµä	12	ÆäËû¾èÔùÎï×Ê	5010	¼þ	1551	Ç§¿Ë	556,110
202003	62101030	»¯ÏËÕ±ÄØ»òÎÞ·ÄÖ¯ÎïÖÆ·þ×°	331	ÈðÊ¿	10	Ò»°ãÃ³Ò×	48700	¼þ	4869	Ç§¿Ë	519,344
202003	62101030	»¯ÏËÕ±ÄØ»òÎÞ·ÄÖ¯ÎïÖÆ·þ×°	331	ÈðÊ¿	12	ÆäËû¾èÔùÎï×Ê	10200	¼þ	3157	Ç§¿Ë	1,141,020
202003	62101030	»¯ÏËÕ±ÄØ»òÎÞ·ÄÖ¯ÎïÖÆ·þ×°	334	°®É³ÄáÑÇ	10	Ò»°ãÃ³Ò×	12050	¼þ	2607	Ç§¿Ë	152,276
202003	62101030	»¯ÏËÕ±ÄØ»òÎÞ·ÄÖ¯ÎïÖÆ·þ×°	336	Á¢ÌÕÍð	10	Ò»°ãÃ³Ò×	38650	¼þ	7206	Ç§¿Ë	938,161
202003	62101030	»¯ÏËÕ±ÄØ»òÎÞ·ÄÖ¯ÎïÖÆ·þ×°	337	¸ñÂ³¼ªÑÇ	10	Ò»°ãÃ³Ò×	1025	¼þ	184	Ç§¿Ë	8,393
202003	62101030	»¯ÏËÕ±ÄØ»òÎÞ·ÄÖ¯ÎïÖÆ·þ×°	338	ÑÇÃÀÄáÑÇ	10	Ò»°ãÃ³Ò×	7600	¼þ	770	Ç§¿Ë	20,916
202003	62101030	»¯ÏËÕ±ÄØ»òÎÞ·ÄÖ¯ÎïÖÆ·þ×°	339	°¢Èû°Ý½®	10	Ò»°ãÃ³Ò×	3330	¼þ	935	Ç§¿Ë	288,916
202003	62101030	»¯ÏËÕ±ÄØ»òÎÞ·ÄÖ¯ÎïÖÆ·þ×°	340	°×¶íÂÞË¹	11	¹ú¼Ò¼ä¡¢¹ú¼Ê×éÖ¯ÎÞ³¥Ô®ÖúºÍÔùËÍµÄÎï×Ê	1000	¼þ	243	Ç§¿Ë	110,000
202003	62101030	»¯ÏËÕ±ÄØ»òÎÞ·ÄÖ¯ÎïÖÆ·þ×°	344	¶íÂÞË¹Áª°î	10	Ò»°ãÃ³Ò×	216032	¼þ	46786	Ç§¿Ë	12,881,677
202003	62101030	»¯ÏËÕ±ÄØ»òÎÞ·ÄÖ¯ÎïÖÆ·þ×°	344	¶íÂÞË¹Áª°î	12	ÆäËû¾èÔùÎï×Ê	5000	¼þ	1581	Ç§¿Ë	550,000
202003	62101030	»¯ÏËÕ±ÄØ»òÎÞ·ÄÖ¯ÎïÖÆ·þ×°	347	ÎÚ¿ËÀ¼	10	Ò»°ãÃ³Ò×	79280	¼þ	17262	Ç§¿Ë	6,185,445
202003	62101030	»¯ÏËÕ±ÄØ»òÎÞ·ÄÖ¯ÎïÖÆ·þ×°	347	ÎÚ¿ËÀ¼	11	¹ú¼Ò¼ä¡¢¹ú¼Ê×éÖ¯ÎÞ³¥Ô®ÖúºÍÔùËÍµÄÎï×Ê	1000	¼þ	243	Ç§¿Ë	110,000
202003	62101030	»¯ÏËÕ±ÄØ»òÎÞ·ÄÖ¯ÎïÖÆ·þ×°	350	Ë¹ÂåÎÄÄáÑÇ	12	ÆäËû¾èÔùÎï×Ê	3000	¼þ	929	Ç§¿Ë	333,000
202003	62101030	»¯ÏËÕ±ÄØ»òÎÞ·ÄÖ¯ÎïÖÆ·þ×°	351	¿ËÂÞµØÑÇ	10	Ò»°ãÃ³Ò×	32400	¼þ	9558	Ç§¿Ë	4,782,100
202003	62101030	»¯ÏËÕ±ÄØ»òÎÞ·ÄÖ¯ÎïÖÆ·þ×°	352	½Ý¿Ë	10	Ò»°ãÃ³Ò×	369450	¼þ	101956	Ç§¿Ë	47,586,966
202003	62101030	»¯ÏËÕ±ÄØ»òÎÞ·ÄÖ¯ÎïÖÆ·þ×°	352	½Ý¿Ë	12	ÆäËû¾èÔùÎï×Ê	2000	¼þ	500	Ç§¿Ë	195,500
202003	62101030	»¯ÏËÕ±ÄØ»òÎÞ·ÄÖ¯ÎïÖÆ·þ×°	353	Ë¹Âå·¥¿Ë	10	Ò»°ãÃ³Ò×	86410	¼þ	23611	Ç§¿Ë	12,554,940
202003	62101030	»¯ÏËÕ±ÄØ»òÎÞ·ÄÖ¯ÎïÖÆ·þ×°	358	Èû¶ûÎ¬ÑÇ	10	Ò»°ãÃ³Ò×	6870	¼þ	1499	Ç§¿Ë	759,662
202003	62101030	»¯ÏËÕ±ÄØ»òÎÞ·ÄÖ¯ÎïÖÆ·þ×°	358	Èû¶ûÎ¬ÑÇ	11	¹ú¼Ò¼ä¡¢¹ú¼Ê×éÖ¯ÎÞ³¥Ô®ÖúºÍÔùËÍµÄÎï×Ê	10000	¼þ	2500	Ç§¿Ë	750,000
202003	62101030	»¯ÏËÕ±ÄØ»òÎÞ·ÄÖ¯ÎïÖÆ·þ×°	358	Èû¶ûÎ¬ÑÇ	12	ÆäËû¾èÔùÎï×Ê	12000	¼þ	2913	Ç§¿Ë	1,580,000
202003	62101030	»¯ÏËÕ±ÄØ»òÎÞ·ÄÖ¯ÎïÖÆ·þ×°	402	°¢¸ùÍ¢	10	Ò»°ãÃ³Ò×	5000	¼þ	2060	Ç§¿Ë	131,632
202003	62101030	»¯ÏËÕ±ÄØ»òÎÞ·ÄÖ¯ÎïÖÆ·þ×°	405	°Í°Í¶àË¹	11	¹ú¼Ò¼ä¡¢¹ú¼Ê×éÖ¯ÎÞ³¥Ô®ÖúºÍÔùËÍµÄÎï×Ê	45	¼þ	16	Ç§¿Ë	8,219
202003	62101030	»¯ÏËÕ±ÄØ»òÎÞ·ÄÖ¯ÎïÖÆ·þ×°	408	¶àÃñ×å²£ÀûÎ¬ÑÇ¹ú	10	Ò»°ãÃ³Ò×	50	¼þ	10	Ç§¿Ë	8,856
202003	62101030	»¯ÏËÕ±ÄØ»òÎÞ·ÄÖ¯ÎïÖÆ·þ×°	410	°ÍÎ÷	10	Ò»°ãÃ³Ò×	320	¼þ	38	Ç§¿Ë	1,698
202003	62101030	»¯ÏËÕ±ÄØ»òÎÞ·ÄÖ¯ÎïÖÆ·þ×°	412	ÖÇÀû	10	Ò»°ãÃ³Ò×	22205	¼þ	10590	Ç§¿Ë	343,177
202003	62101030	»¯ÏËÕ±ÄØ»òÎÞ·ÄÖ¯ÎïÖÆ·þ×°	413	¸çÂ×±ÈÑÇ	10	Ò»°ãÃ³Ò×	3175	¼þ	685	Ç§¿Ë	35,864
202003	62101030	»¯ÏËÕ±ÄØ»òÎÞ·ÄÖ¯ÎïÖÆ·þ×°	414	¶àÃ×Äá¿Ë	11	¹ú¼Ò¼ä¡¢¹ú¼Ê×éÖ¯ÎÞ³¥Ô®ÖúºÍÔùËÍµÄÎï×Ê	120	¼þ	30	Ç§¿Ë	4,663
202003	62101030	»¯ÏËÕ±ÄØ»òÎÞ·ÄÖ¯ÎïÖÆ·þ×°	415	¸çË¹´ïÀè¼Ó	10	Ò»°ãÃ³Ò×	525	¼þ	129	Ç§¿Ë	5,092
202003	62101030	»¯ÏËÕ±ÄØ»òÎÞ·ÄÖ¯ÎïÖÆ·þ×°	416	¹Å°Í	10	Ò»°ãÃ³Ò×	4025	¼þ	1252	Ç§¿Ë	408,695
202003	62101030	»¯ÏËÕ±ÄØ»òÎÞ·ÄÖ¯ÎïÖÆ·þ×°	418	¶àÃ×Äá¼Ó¹²ºÍ¹ú	10	Ò»°ãÃ³Ò×	34300	¼þ	4795	Ç§¿Ë	169,820
202003	62101030	»¯ÏËÕ±ÄØ»òÎÞ·ÄÖ¯ÎïÖÆ·þ×°	419	¶ò¹Ï¶à¶û	10	Ò»°ãÃ³Ò×	20275	¼þ	4518	Ç§¿Ë	165,610
202003	62101030	»¯ÏËÕ±ÄØ»òÎÞ·ÄÖ¯ÎïÖÆ·þ×°	424	¹çÑÇÄÇ	11	¹ú¼Ò¼ä¡¢¹ú¼Ê×éÖ¯ÎÞ³¥Ô®ÖúºÍÔùËÍµÄÎï×Ê	500	¼þ	131	Ç§¿Ë	60,000
202003	62101030	»¯ÏËÕ±ÄØ»òÎÞ·ÄÖ¯ÎïÖÆ·þ×°	426	ºé¶¼À­Ë¹	10	Ò»°ãÃ³Ò×	3894	¼þ	5646	Ç§¿Ë	176,470
202003	62101030	»¯ÏËÕ±ÄØ»òÎÞ·ÄÖ¯ÎïÖÆ·þ×°	432	°ÍÄÃÂí	10	Ò»°ãÃ³Ò×	1200	¼þ	295	Ç§¿Ë	51,862
202003	62101030	»¯ÏËÕ±ÄØ»òÎÞ·ÄÖ¯ÎïÖÆ·þ×°	432	°ÍÄÃÂí	12	ÆäËû¾èÔùÎï×Ê	500	¼þ	101	Ç§¿Ë	24,267
202003	62101030	»¯ÏËÕ±ÄØ»òÎÞ·ÄÖ¯ÎïÖÆ·þ×°	434	ÃØÂ³	10	Ò»°ãÃ³Ò×	39080	¼þ	11421	Ç§¿Ë	732,081
202003	62101030	»¯ÏËÕ±ÄØ»òÎÞ·ÄÖ¯ÎïÖÆ·þ×°	445	Î¯ÄÚÈðÀ­	10	Ò»°ãÃ³Ò×	214500	¼þ	28954	Ç§¿Ë	7,024,108
202003	62101030	»¯ÏËÕ±ÄØ»òÎÞ·ÄÖ¯ÎïÖÆ·þ×°	445	Î¯ÄÚÈðÀ­	11	¹ú¼Ò¼ä¡¢¹ú¼Ê×éÖ¯ÎÞ³¥Ô®ÖúºÍÔùËÍµÄÎï×Ê	6100	¼þ	1530	Ç§¿Ë	757,205
202003	62101030	»¯ÏËÕ±ÄØ»òÎÞ·ÄÖ¯ÎïÖÆ·þ×°	447	Ê¥Æä´ÄºÍÄáÎ¬Ë¹	10	Ò»°ãÃ³Ò×	120	¼þ	33	Ç§¿Ë	20,291
202003	62101030	»¯ÏËÕ±ÄØ»òÎÞ·ÄÖ¯ÎïÖÆ·þ×°	501	¼ÓÄÃ´ó	10	Ò»°ãÃ³Ò×	150540	¼þ	19135	Ç§¿Ë	1,031,374
202003	62101030	»¯ÏËÕ±ÄØ»òÎÞ·ÄÖ¯ÎïÖÆ·þ×°	502	ÃÀ¹ú	10	Ò»°ãÃ³Ò×	10393343	¼þ	736088	Ç§¿Ë	56,040,261
202003	62101030	»¯ÏËÕ±ÄØ»òÎÞ·ÄÖ¯ÎïÖÆ·þ×°	601	°Ä´óÀûÑÇ	10	Ò»°ãÃ³Ò×	550139	¼þ	51320	Ç§¿Ë	2,583,068
202003	62101030	»¯ÏËÕ±ÄØ»òÎÞ·ÄÖ¯ÎïÖÆ·þ×°	609	ÐÂÎ÷À¼	10	Ò»°ãÃ³Ò×	104608	¼þ	10693	Ç§¿Ë	416,524
202003	62101030	»¯ÏËÕ±ÄØ»òÎÞ·ÄÖ¯ÎïÖÆ·þ×°	609	ÐÂÎ÷À¼	12	ÆäËû¾èÔùÎï×Ê	3000	¼þ	949	Ç§¿Ë	300,141
202003	62101030	»¯ÏËÕ±ÄØ»òÎÞ·ÄÖ¯ÎïÖÆ·þ×°	611	°Í²¼ÑÇÐÂ¼¸ÄÚÑÇ	10	Ò»°ãÃ³Ò×	220	¼þ	48	Ç§¿Ë	27,344
202004	62101030	»¯ÏËÕ±ÄØ»òÎÞ·ÄÖ¯ÎïÖÆ·þ×°	102	°ÍÁÖ	10	Ò»°ãÃ³Ò×	598410	¼þ	123940	Ç§¿Ë	30,328,096
202004	62101030	»¯ÏËÕ±ÄØ»òÎÞ·ÄÖ¯ÎïÖÆ·þ×°	103	ÃÏ¼ÓÀ­¹ú	10	Ò»°ãÃ³Ò×	394605	¼þ	85766	Ç§¿Ë	24,328,752
202004	62101030	»¯ÏËÕ±ÄØ»òÎÞ·ÄÖ¯ÎïÖÆ·þ×°	103	ÃÏ¼ÓÀ­¹ú	12	ÆäËû¾èÔùÎï×Ê	2459	¼þ	726	Ç§¿Ë	281,957
202004	62101030	»¯ÏËÕ±ÄØ»òÎÞ·ÄÖ¯ÎïÖÆ·þ×°	104	²»µ¤	12	ÆäËû¾èÔùÎï×Ê	5000	¼þ	1250	Ç§¿Ë	600,000
202004	62101030	»¯ÏËÕ±ÄØ»òÎÞ·ÄÖ¯ÎïÖÆ·þ×°	105	ÎÄÀ³	10	Ò»°ãÃ³Ò×	3020	¼þ	446	Ç§¿Ë	231,472
202004	62101030	»¯ÏËÕ±ÄØ»òÎÞ·ÄÖ¯ÎïÖÆ·þ×°	105	ÎÄÀ³	11	¹ú¼Ò¼ä¡¢¹ú¼Ê×éÖ¯ÎÞ³¥Ô®ÖúºÍÔùËÍµÄÎï×Ê	1000	¼þ	80	Ç§¿Ë	50,000
202004	62101030	»¯ÏËÕ±ÄØ»òÎÞ·ÄÖ¯ÎïÖÆ·þ×°	106	Ãåµé	10	Ò»°ãÃ³Ò×	410630	¼þ	113368	Ç§¿Ë	31,141,690
202004	62101030	»¯ÏËÕ±ÄØ»òÎÞ·ÄÖ¯ÎïÖÆ·þ×°	106	Ãåµé	12	ÆäËû¾èÔùÎï×Ê	17720	¼þ	2796	Ç§¿Ë	2,442,340
202004	62101030	»¯ÏËÕ±ÄØ»òÎÞ·ÄÖ¯ÎïÖÆ·þ×°	107	¼íÆÒÕ¯	10	Ò»°ãÃ³Ò×	22352	¼þ	3355	Ç§¿Ë	2,124,777
202004	62101030	»¯ÏËÕ±ÄØ»òÎÞ·ÄÖ¯ÎïÖÆ·þ×°	107	¼íÆÒÕ¯	11	¹ú¼Ò¼ä¡¢¹ú¼Ê×éÖ¯ÎÞ³¥Ô®ÖúºÍÔùËÍµÄÎï×Ê	5000	¼þ	1250	Ç§¿Ë	550,000
202004	62101030	»¯ÏËÕ±ÄØ»òÎÞ·ÄÖ¯ÎïÖÆ·þ×°	107	¼íÆÒÕ¯	12	ÆäËû¾èÔùÎï×Ê	24050	¼þ	1795	Ç§¿Ë	3,547,414
202004	62101030	»¯ÏËÕ±ÄØ»òÎÞ·ÄÖ¯ÎïÖÆ·þ×°	108	ÈûÆÖÂ·Ë¹	10	Ò»°ãÃ³Ò×	46924	¼þ	7346	Ç§¿Ë	1,735,691
202004	62101030	»¯ÏËÕ±ÄØ»òÎÞ·ÄÖ¯ÎïÖÆ·þ×°	108	ÈûÆÖÂ·Ë¹	11	¹ú¼Ò¼ä¡¢¹ú¼Ê×éÖ¯ÎÞ³¥Ô®ÖúºÍÔùËÍµÄÎï×Ê	5000	¼þ	1250	Ç§¿Ë	600,000
202004	62101030	»¯ÏËÕ±ÄØ»òÎÞ·ÄÖ¯ÎïÖÆ·þ×°	110	ÖÐ¹úÏã¸Û	10	Ò»°ãÃ³Ò×	2426775	¼þ	255961	Ç§¿Ë	27,978,094
202004	62101030	»¯ÏËÕ±ÄØ»òÎÞ·ÄÖ¯ÎïÖÆ·þ×°	111	Ó¡¶È	10	Ò»°ãÃ³Ò×	979961	¼þ	273487	Ç§¿Ë	94,284,067
202004	62101030	»¯ÏËÕ±ÄØ»òÎÞ·ÄÖ¯ÎïÖÆ·þ×°	111	Ó¡¶È	12	ÆäËû¾èÔùÎï×Ê	70040	¼þ	21710	Ç§¿Ë	6,454,300
202004	62101030	»¯ÏËÕ±ÄØ»òÎÞ·ÄÖ¯ÎïÖÆ·þ×°	112	Ó¡¶ÈÄáÎ÷ÑÇ	10	Ò»°ãÃ³Ò×	1174381	¼þ	292271	Ç§¿Ë	81,204,111
202004	62101030	»¯ÏËÕ±ÄØ»òÎÞ·ÄÖ¯ÎïÖÆ·þ×°	112	Ó¡¶ÈÄáÎ÷ÑÇ	12	ÆäËû¾èÔùÎï×Ê	83000	¼þ	23031	Ç§¿Ë	7,442,496
202004	62101030	»¯ÏËÕ±ÄØ»òÎÞ·ÄÖ¯ÎïÖÆ·þ×°	113	ÒÁÀÊ	10	Ò»°ãÃ³Ò×	318277	¼þ	92953	Ç§¿Ë	18,801,682
202004	62101030	»¯ÏËÕ±ÄØ»òÎÞ·ÄÖ¯ÎïÖÆ·þ×°	113	ÒÁÀÊ	12	ÆäËû¾èÔùÎï×Ê	6497	¼þ	935	Ç§¿Ë	274,180
202004	62101030	»¯ÏËÕ±ÄØ»òÎÞ·ÄÖ¯ÎïÖÆ·þ×°	114	ÒÁÀ­¿Ë	10	Ò»°ãÃ³Ò×	48900	¼þ	9175	Ç§¿Ë	1,251,278
202004	62101030	»¯ÏËÕ±ÄØ»òÎÞ·ÄÖ¯ÎïÖÆ·þ×°	114	ÒÁÀ­¿Ë	11	¹ú¼Ò¼ä¡¢¹ú¼Ê×éÖ¯ÎÞ³¥Ô®ÖúºÍÔùËÍµÄÎï×Ê	5000	¼þ	1512	Ç§¿Ë	850,000
202004	62101030	»¯ÏËÕ±ÄØ»òÎÞ·ÄÖ¯ÎïÖÆ·þ×°	114	ÒÁÀ­¿Ë	12	ÆäËû¾èÔùÎï×Ê	1400	¼þ	360	Ç§¿Ë	168,365
202004	62101030	»¯ÏËÕ±ÄØ»òÎÞ·ÄÖ¯ÎïÖÆ·þ×°	115	ÒÔÉ«ÁÐ	10	Ò»°ãÃ³Ò×	3443096	¼þ	491705	Ç§¿Ë	100,126,465
202004	62101030	»¯ÏËÕ±ÄØ»òÎÞ·ÄÖ¯ÎïÖÆ·þ×°	115	ÒÔÉ«ÁÐ	12	ÆäËû¾èÔùÎï×Ê	4000	¼þ	984	Ç§¿Ë	392,000
202004	62101030	»¯ÏËÕ±ÄØ»òÎÞ·ÄÖ¯ÎïÖÆ·þ×°	116	ÈÕ±¾	10	Ò»°ãÃ³Ò×	9235617	¼þ	536964	Ç§¿Ë	90,941,513
202004	62101030	»¯ÏËÕ±ÄØ»òÎÞ·ÄÖ¯ÎïÖÆ·þ×°	116	ÈÕ±¾	11	¹ú¼Ò¼ä¡¢¹ú¼Ê×éÖ¯ÎÞ³¥Ô®ÖúºÍÔùËÍµÄÎï×Ê	15000	¼þ	3316	Ç§¿Ë	1,175,000
202004	62101030	»¯ÏËÕ±ÄØ»òÎÞ·ÄÖ¯ÎïÖÆ·þ×°	116	ÈÕ±¾	12	ÆäËû¾èÔùÎï×Ê	17360	¼þ	4680	Ç§¿Ë	1,787,592
202004	62101030	»¯ÏËÕ±ÄØ»òÎÞ·ÄÖ¯ÎïÖÆ·þ×°	117	Ô¼µ©	10	Ò»°ãÃ³Ò×	102300	¼þ	25783	Ç§¿Ë	7,060,369
202004	62101030	»¯ÏËÕ±ÄØ»òÎÞ·ÄÖ¯ÎïÖÆ·þ×°	118	¿ÆÍþÌØ	10	Ò»°ãÃ³Ò×	441350	¼þ	34588	Ç§¿Ë	4,166,060
202004	62101030	»¯ÏËÕ±ÄØ»òÎÞ·ÄÖ¯ÎïÖÆ·þ×°	119	ÀÏÎÎ	10	Ò»°ãÃ³Ò×	1547	¼þ	940	Ç§¿Ë	241,837
202004	62101030	»¯ÏËÕ±ÄØ»òÎÞ·ÄÖ¯ÎïÖÆ·þ×°	119	ÀÏÎÎ	12	ÆäËû¾èÔùÎï×Ê	10000	¼þ	800	Ç§¿Ë	1,748,000
202004	62101030	»¯ÏËÕ±ÄØ»òÎÞ·ÄÖ¯ÎïÖÆ·þ×°	120	Àè°ÍÄÛ	10	Ò»°ãÃ³Ò×	4300	¼þ	1007	Ç§¿Ë	261,627
202004	62101030	»¯ÏËÕ±ÄØ»òÎÞ·ÄÖ¯ÎïÖÆ·þ×°	121	ÖÐ¹ú°ÄÃÅ	10	Ò»°ãÃ³Ò×	10000	¼þ	1140	Ç§¿Ë	379,771
202004	62101030	»¯ÏËÕ±ÄØ»òÎÞ·ÄÖ¯ÎïÖÆ·þ×°	121	ÖÐ¹ú°ÄÃÅ	12	ÆäËû¾èÔùÎï×Ê	1000	¼þ	150	Ç§¿Ë	21,098
202004	62101030	»¯ÏËÕ±ÄØ»òÎÞ·ÄÖ¯ÎïÖÆ·þ×°	122	ÂíÀ´Î÷ÑÇ	10	Ò»°ãÃ³Ò×	1866229	¼þ	251832	Ç§¿Ë	53,768,637
202004	62101030	»¯ÏËÕ±ÄØ»òÎÞ·ÄÖ¯ÎïÖÆ·þ×°	122	ÂíÀ´Î÷ÑÇ	11	¹ú¼Ò¼ä¡¢¹ú¼Ê×éÖ¯ÎÞ³¥Ô®ÖúºÍÔùËÍµÄÎï×Ê	30000	¼þ	8144	Ç§¿Ë	3,300,000
202004	62101030	»¯ÏËÕ±ÄØ»òÎÞ·ÄÖ¯ÎïÖÆ·þ×°	122	ÂíÀ´Î÷ÑÇ	12	ÆäËû¾èÔùÎï×Ê	5108	¼þ	1283	Ç§¿Ë	494,960
202004	62101030	»¯ÏËÕ±ÄØ»òÎÞ·ÄÖ¯ÎïÖÆ·þ×°	123	Âí¶û´ú·ò	10	Ò»°ãÃ³Ò×	6280	¼þ	1622	Ç§¿Ë	646,114
202004	62101030	»¯ÏËÕ±ÄØ»òÎÞ·ÄÖ¯ÎïÖÆ·þ×°	124	ÃÉ¹Å	10	Ò»°ãÃ³Ò×	5760	¼þ	1868	Ç§¿Ë	227,677
202004	62101030	»¯ÏËÕ±ÄØ»òÎÞ·ÄÖ¯ÎïÖÆ·þ×°	124	ÃÉ¹Å	12	ÆäËû¾èÔùÎï×Ê	1000	¼þ	230	Ç§¿Ë	122,000
202004	62101030	»¯ÏËÕ±ÄØ»òÎÞ·ÄÖ¯ÎïÖÆ·þ×°	125	Äá²´¶ûÁª°îÃñÖ÷¹²ºÍ¹ú	10	Ò»°ãÃ³Ò×	29200	¼þ	7876	Ç§¿Ë	3,110,300
202004	62101030	»¯ÏËÕ±ÄØ»òÎÞ·ÄÖ¯ÎïÖÆ·þ×°	125	Äá²´¶ûÁª°îÃñÖ÷¹²ºÍ¹ú	12	ÆäËû¾èÔùÎï×Ê	10530	¼þ	1906	Ç§¿Ë	1,868,900
202004	62101030	»¯ÏËÕ±ÄØ»òÎÞ·ÄÖ¯ÎïÖÆ·þ×°	126	°¢Âü	10	Ò»°ãÃ³Ò×	478270	¼þ	62102	Ç§¿Ë	20,430,511
202004	62101030	»¯ÏËÕ±ÄØ»òÎÞ·ÄÖ¯ÎïÖÆ·þ×°	127	°Í»ùË¹Ì¹	10	Ò»°ãÃ³Ò×	323830	¼þ	80816	Ç§¿Ë	26,519,711
202004	62101030	»¯ÏËÕ±ÄØ»òÎÞ·ÄÖ¯ÎïÖÆ·þ×°	127	°Í»ùË¹Ì¹	12	ÆäËû¾èÔùÎï×Ê	15309	¼þ	3464	Ç§¿Ë	1,501,754
202004	62101030	»¯ÏËÕ±ÄØ»òÎÞ·ÄÖ¯ÎïÖÆ·þ×°	128	°ÍÀÕË¹Ì¹	11	¹ú¼Ò¼ä¡¢¹ú¼Ê×éÖ¯ÎÞ³¥Ô®ÖúºÍÔùËÍµÄÎï×Ê	10000	¼þ	3006	Ç§¿Ë	1,700,000
202004	62101030	»¯ÏËÕ±ÄØ»òÎÞ·ÄÖ¯ÎïÖÆ·þ×°	129	·ÆÂÉ±ö	10	Ò»°ãÃ³Ò×	4267521	¼þ	861519	Ç§¿Ë	244,755,755
202004	62101030	»¯ÏËÕ±ÄØ»òÎÞ·ÄÖ¯ÎïÖÆ·þ×°	129	·ÆÂÉ±ö	12	ÆäËû¾èÔùÎï×Ê	12150	¼þ	2541	Ç§¿Ë	1,380,592
202004	62101030	»¯ÏËÕ±ÄØ»òÎÞ·ÄÖ¯ÎïÖÆ·þ×°	130	¿¨Ëþ¶û	10	Ò»°ãÃ³Ò×	623627	¼þ	65198	Ç§¿Ë	15,206,756
202004	62101030	»¯ÏËÕ±ÄØ»òÎÞ·ÄÖ¯ÎïÖÆ·þ×°	131	É³ÌØ°¢À­²®	10	Ò»°ãÃ³Ò×	4146035	¼þ	142973	Ç§¿Ë	4,262,053
202004	62101030	»¯ÏËÕ±ÄØ»òÎÞ·ÄÖ¯ÎïÖÆ·þ×°	131	É³ÌØ°¢À­²®	11	¹ú¼Ò¼ä¡¢¹ú¼Ê×éÖ¯ÎÞ³¥Ô®ÖúºÍÔùËÍµÄÎï×Ê	100000	¼þ	30006	Ç§¿Ë	15,000,000
202004	62101030	»¯ÏËÕ±ÄØ»òÎÞ·ÄÖ¯ÎïÖÆ·þ×°	131	É³ÌØ°¢À­²®	12	ÆäËû¾èÔùÎï×Ê	21410	¼þ	5439	Ç§¿Ë	3,941,944
202004	62101030	»¯ÏËÕ±ÄØ»òÎÞ·ÄÖ¯ÎïÖÆ·þ×°	132	ÐÂ¼ÓÆÂ	10	Ò»°ãÃ³Ò×	2089079	¼þ	208777	Ç§¿Ë	20,698,532
202004	62101030	»¯ÏËÕ±ÄØ»òÎÞ·ÄÖ¯ÎïÖÆ·þ×°	133	º«¹ú	10	Ò»°ãÃ³Ò×	1015937	¼þ	221218	Ç§¿Ë	20,601,106
202004	62101030	»¯ÏËÕ±ÄØ»òÎÞ·ÄÖ¯ÎïÖÆ·þ×°	133	º«¹ú	12	ÆäËû¾èÔùÎï×Ê	7000	¼þ	1686	Ç§¿Ë	768,764
202004	62101030	»¯ÏËÕ±ÄØ»òÎÞ·ÄÖ¯ÎïÖÆ·þ×°	134	Ë¹ÀïÀ¼¿¨	10	Ò»°ãÃ³Ò×	53602	¼þ	6027	Ç§¿Ë	1,465,227
202004	62101030	»¯ÏËÕ±ÄØ»òÎÞ·ÄÖ¯ÎïÖÆ·þ×°	134	Ë¹ÀïÀ¼¿¨	11	¹ú¼Ò¼ä¡¢¹ú¼Ê×éÖ¯ÎÞ³¥Ô®ÖúºÍÔùËÍµÄÎï×Ê	10000	¼þ	2500	Ç§¿Ë	1,200,000
202004	62101030	»¯ÏËÕ±ÄØ»òÎÞ·ÄÖ¯ÎïÖÆ·þ×°	136	Ì©¹ú	10	Ò»°ãÃ³Ò×	382281	¼þ	90690	Ç§¿Ë	19,164,129
202004	62101030	»¯ÏËÕ±ÄØ»òÎÞ·ÄÖ¯ÎïÖÆ·þ×°	136	Ì©¹ú	11	¹ú¼Ò¼ä¡¢¹ú¼Ê×éÖ¯ÎÞ³¥Ô®ÖúºÍÔùËÍµÄÎï×Ê	2000	¼þ	500	Ç§¿Ë	220,000
202004	62101030	»¯ÏËÕ±ÄØ»òÎÞ·ÄÖ¯ÎïÖÆ·þ×°	136	Ì©¹ú	12	ÆäËû¾èÔùÎï×Ê	1500	¼þ	404	Ç§¿Ë	300,125
202004	62101030	»¯ÏËÕ±ÄØ»òÎÞ·ÄÖ¯ÎïÖÆ·þ×°	137	ÍÁ¶úÆä	10	Ò»°ãÃ³Ò×	142768	¼þ	20758	Ç§¿Ë	1,767,956
202004	62101030	»¯ÏËÕ±ÄØ»òÎÞ·ÄÖ¯ÎïÖÆ·þ×°	137	ÍÁ¶úÆä	12	ÆäËû¾èÔùÎï×Ê	15000	¼þ	3000	Ç§¿Ë	990,000
202004	62101030	»¯ÏËÕ±ÄØ»òÎÞ·ÄÖ¯ÎïÖÆ·þ×°	138	°¢ÁªÇõ	10	Ò»°ãÃ³Ò×	1334103	¼þ	246848	Ç§¿Ë	67,772,307
202004	62101030	»¯ÏËÕ±ÄØ»òÎÞ·ÄÖ¯ÎïÖÆ·þ×°	138	°¢ÁªÇõ	12	ÆäËû¾èÔùÎï×Ê	30000	¼þ	8955	Ç§¿Ë	3,400,000
202004	62101030	»¯ÏËÕ±ÄØ»òÎÞ·ÄÖ¯ÎïÖÆ·þ×°	141	Ô½ÄÏ	10	Ò»°ãÃ³Ò×	19000	¼þ	4569	Ç§¿Ë	640,479
202004	62101030	»¯ÏËÕ±ÄØ»òÎÞ·ÄÖ¯ÎïÖÆ·þ×°	143	ÖÐ¹úÌ¨Íå	10	Ò»°ãÃ³Ò×	797943	¼þ	26613	Ç§¿Ë	2,055,093
202004	62101030	»¯ÏËÕ±ÄØ»òÎÞ·ÄÖ¯ÎïÖÆ·þ×°	145	¹þÈø¿ËË¹Ì¹	10	Ò»°ãÃ³Ò×	16499	¼þ	3618	Ç§¿Ë	2,212,113
202004	62101030	»¯ÏËÕ±ÄØ»òÎÞ·ÄÖ¯ÎïÖÆ·þ×°	145	¹þÈø¿ËË¹Ì¹	12	ÆäËû¾èÔùÎï×Ê	8772	¼þ	2202	Ç§¿Ë	1,178,422
202004	62101030	»¯ÏËÕ±ÄØ»òÎÞ·ÄÖ¯ÎïÖÆ·þ×°	146	¼ª¶û¼ªË¹Ë¹Ì¹	10	Ò»°ãÃ³Ò×	72936	¼þ	16323	Ç§¿Ë	2,686,122
202004	62101030	»¯ÏËÕ±ÄØ»òÎÞ·ÄÖ¯ÎïÖÆ·þ×°	146	¼ª¶û¼ªË¹Ë¹Ì¹	11	¹ú¼Ò¼ä¡¢¹ú¼Ê×éÖ¯ÎÞ³¥Ô®ÖúºÍÔùËÍµÄÎï×Ê	1000	¼þ	243	Ç§¿Ë	110,000
202004	62101030	»¯ÏËÕ±ÄØ»òÎÞ·ÄÖ¯ÎïÖÆ·þ×°	146	¼ª¶û¼ªË¹Ë¹Ì¹	12	ÆäËû¾èÔùÎï×Ê	6400	¼þ	1647	Ç§¿Ë	895,200
202004	62101030	»¯ÏËÕ±ÄØ»òÎÞ·ÄÖ¯ÎïÖÆ·þ×°	147	Ëþ¼ª¿ËË¹Ì¹	10	Ò»°ãÃ³Ò×	500	¼þ	110	Ç§¿Ë	48,421
202004	62101030	»¯ÏËÕ±ÄØ»òÎÞ·ÄÖ¯ÎïÖÆ·þ×°	147	Ëþ¼ª¿ËË¹Ì¹	12	ÆäËû¾èÔùÎï×Ê	6000	¼þ	800	Ç§¿Ë	115,000
202004	62101030	»¯ÏËÕ±ÄØ»òÎÞ·ÄÖ¯ÎïÖÆ·þ×°	149	ÎÚ×È±ð¿ËË¹Ì¹	10	Ò»°ãÃ³Ò×	358100	¼þ	86941	Ç§¿Ë	22,718,403
202004	62101030	»¯ÏËÕ±ÄØ»òÎÞ·ÄÖ¯ÎïÖÆ·þ×°	149	ÎÚ×È±ð¿ËË¹Ì¹	11	¹ú¼Ò¼ä¡¢¹ú¼Ê×éÖ¯ÎÞ³¥Ô®ÖúºÍÔùËÍµÄÎï×Ê	1000	¼þ	239	Ç§¿Ë	110,000
202004	62101030	»¯ÏËÕ±ÄØ»òÎÞ·ÄÖ¯ÎïÖÆ·þ×°	149	ÎÚ×È±ð¿ËË¹Ì¹	12	ÆäËû¾èÔùÎï×Ê	18500	¼þ	3100	Ç§¿Ë	755,349
202004	62101030	»¯ÏËÕ±ÄØ»òÎÞ·ÄÖ¯ÎïÖÆ·þ×°	201	°¢¶û¼°ÀûÑÇ	10	Ò»°ãÃ³Ò×	43629	¼þ	8898	Ç§¿Ë	4,749,587
202004	62101030	»¯ÏËÕ±ÄØ»òÎÞ·ÄÖ¯ÎïÖÆ·þ×°	201	°¢¶û¼°ÀûÑÇ	11	¹ú¼Ò¼ä¡¢¹ú¼Ê×éÖ¯ÎÞ³¥Ô®ÖúºÍÔùËÍµÄÎï×Ê	5000	¼þ	1512	Ç§¿Ë	850,000
202004	62101030	»¯ÏËÕ±ÄØ»òÎÞ·ÄÖ¯ÎïÖÆ·þ×°	201	°¢¶û¼°ÀûÑÇ	12	ÆäËû¾èÔùÎï×Ê	3960	¼þ	969	Ç§¿Ë	298,429
202004	62101030	»¯ÏËÕ±ÄØ»òÎÞ·ÄÖ¯ÎïÖÆ·þ×°	202	°²¸çÀ­	10	Ò»°ãÃ³Ò×	38590	¼þ	5601	Ç§¿Ë	1,395,328
202004	62101030	»¯ÏËÕ±ÄØ»òÎÞ·ÄÖ¯ÎïÖÆ·þ×°	202	°²¸çÀ­	11	¹ú¼Ò¼ä¡¢¹ú¼Ê×éÖ¯ÎÞ³¥Ô®ÖúºÍÔùËÍµÄÎï×Ê	2000	¼þ	550	Ç§¿Ë	300,000
202004	62101030	»¯ÏËÕ±ÄØ»òÎÞ·ÄÖ¯ÎïÖÆ·þ×°	203	±´Äþ	10	Ò»°ãÃ³Ò×	188	¼þ	49	Ç§¿Ë	5,851
202004	62101030	»¯ÏËÕ±ÄØ»òÎÞ·ÄÖ¯ÎïÖÆ·þ×°	203	±´Äþ	11	¹ú¼Ò¼ä¡¢¹ú¼Ê×éÖ¯ÎÞ³¥Ô®ÖúºÍÔùËÍµÄÎï×Ê	2000	¼þ	500	Ç§¿Ë	220,000
202004	62101030	»¯ÏËÕ±ÄØ»òÎÞ·ÄÖ¯ÎïÖÆ·þ×°	203	±´Äþ	12	ÆäËû¾èÔùÎï×Ê	560	¼þ	29	Ç§¿Ë	59,469
202004	62101030	»¯ÏËÕ±ÄØ»òÎÞ·ÄÖ¯ÎïÖÆ·þ×°	204	²©´ÄÍßÄÉ	10	Ò»°ãÃ³Ò×	2020	¼þ	713	Ç§¿Ë	160,201
202004	62101030	»¯ÏËÕ±ÄØ»òÎÞ·ÄÖ¯ÎïÖÆ·þ×°	205	²¼Â¡µÏ	11	¹ú¼Ò¼ä¡¢¹ú¼Ê×éÖ¯ÎÞ³¥Ô®ÖúºÍÔùËÍµÄÎï×Ê	2000	¼þ	603	Ç§¿Ë	240,000
202004	62101030	»¯ÏËÕ±ÄØ»òÎÞ·ÄÖ¯ÎïÖÆ·þ×°	206	¿¦ÂóÂ¡	10	Ò»°ãÃ³Ò×	2110	¼þ	483	Ç§¿Ë	30,596
202004	62101030	»¯ÏËÕ±ÄØ»òÎÞ·ÄÖ¯ÎïÖÆ·þ×°	206	¿¦ÂóÂ¡	11	¹ú¼Ò¼ä¡¢¹ú¼Ê×éÖ¯ÎÞ³¥Ô®ÖúºÍÔùËÍµÄÎï×Ê	2000	¼þ	575	Ç§¿Ë	300,000
202004	62101030	»¯ÏËÕ±ÄØ»òÎÞ·ÄÖ¯ÎïÖÆ·þ×°	208	·ðµÃ½Ç	11	¹ú¼Ò¼ä¡¢¹ú¼Ê×éÖ¯ÎÞ³¥Ô®ÖúºÍÔùËÍµÄÎï×Ê	2000	¼þ	500	Ç§¿Ë	220,000
202004	62101030	»¯ÏËÕ±ÄØ»òÎÞ·ÄÖ¯ÎïÖÆ·þ×°	208	·ðµÃ½Ç	12	ÆäËû¾èÔùÎï×Ê	130	¼þ	13	Ç§¿Ë	7,932
202004	62101030	»¯ÏËÕ±ÄØ»òÎÞ·ÄÖ¯ÎïÖÆ·þ×°	209	ÖÐ·Ç	11	¹ú¼Ò¼ä¡¢¹ú¼Ê×éÖ¯ÎÞ³¥Ô®ÖúºÍÔùËÍµÄÎï×Ê	2000	¼þ	575	Ç§¿Ë	300,000
202004	62101030	»¯ÏËÕ±ÄØ»òÎÞ·ÄÖ¯ÎïÖÆ·þ×°	211	Õ§µÃ	11	¹ú¼Ò¼ä¡¢¹ú¼Ê×éÖ¯ÎÞ³¥Ô®ÖúºÍÔùËÍµÄÎï×Ê	2000	¼þ	575	Ç§¿Ë	300,000
202004	62101030	»¯ÏËÕ±ÄØ»òÎÞ·ÄÖ¯ÎïÖÆ·þ×°	213	¸Õ¹û(²¼)	11	¹ú¼Ò¼ä¡¢¹ú¼Ê×éÖ¯ÎÞ³¥Ô®ÖúºÍÔùËÍµÄÎï×Ê	2000	¼þ	500	Ç§¿Ë	220,000
202004	62101030	»¯ÏËÕ±ÄØ»òÎÞ·ÄÖ¯ÎïÖÆ·þ×°	213	¸Õ¹û(²¼)	12	ÆäËû¾èÔùÎï×Ê	1000	¼þ	556	Ç§¿Ë	55,854
202004	62101030	»¯ÏËÕ±ÄØ»òÎÞ·ÄÖ¯ÎïÖÆ·þ×°	214	¼ª²¼Ìá	10	Ò»°ãÃ³Ò×	1000	¼þ	214	Ç§¿Ë	126,590
202004	62101030	»¯ÏËÕ±ÄØ»òÎÞ·ÄÖ¯ÎïÖÆ·þ×°	214	¼ª²¼Ìá	11	¹ú¼Ò¼ä¡¢¹ú¼Ê×éÖ¯ÎÞ³¥Ô®ÖúºÍÔùËÍµÄÎï×Ê	2000	¼þ	575	Ç§¿Ë	300,000
202004	62101030	»¯ÏËÕ±ÄØ»òÎÞ·ÄÖ¯ÎïÖÆ·þ×°	215	°£¼°	10	Ò»°ãÃ³Ò×	10690	¼þ	2938	Ç§¿Ë	1,086,873
202004	62101030	»¯ÏËÕ±ÄØ»òÎÞ·ÄÖ¯ÎïÖÆ·þ×°	215	°£¼°	11	¹ú¼Ò¼ä¡¢¹ú¼Ê×éÖ¯ÎÞ³¥Ô®ÖúºÍÔùËÍµÄÎï×Ê	10000	¼þ	3006	Ç§¿Ë	1,700,000
202004	62101030	»¯ÏËÕ±ÄØ»òÎÞ·ÄÖ¯ÎïÖÆ·þ×°	215	°£¼°	12	ÆäËû¾èÔùÎï×Ê	12000	¼þ	3120	Ç§¿Ë	1,617,172
202004	62101030	»¯ÏËÕ±ÄØ»òÎÞ·ÄÖ¯ÎïÖÆ·þ×°	216	³àµÀ¼¸ÄÚÑÇ	11	¹ú¼Ò¼ä¡¢¹ú¼Ê×éÖ¯ÎÞ³¥Ô®ÖúºÍÔùËÍµÄÎï×Ê	2000	¼þ	500	Ç§¿Ë	220,000
202004	62101030	»¯ÏËÕ±ÄØ»òÎÞ·ÄÖ¯ÎïÖÆ·þ×°	216	³àµÀ¼¸ÄÚÑÇ	12	ÆäËû¾èÔùÎï×Ê	80	¼þ	12	Ç§¿Ë	1,784
202004	62101030	»¯ÏËÕ±ÄØ»òÎÞ·ÄÖ¯ÎïÖÆ·þ×°	217	°£Èû¶í±ÈÑÇ	10	Ò»°ãÃ³Ò×	8042	¼þ	1768	Ç§¿Ë	662,080
202004	62101030	»¯ÏËÕ±ÄØ»òÎÞ·ÄÖ¯ÎïÖÆ·þ×°	217	°£Èû¶í±ÈÑÇ	11	¹ú¼Ò¼ä¡¢¹ú¼Ê×éÖ¯ÎÞ³¥Ô®ÖúºÍÔùËÍµÄÎï×Ê	5000	¼þ	1503	Ç§¿Ë	600,000
202004	62101030	»¯ÏËÕ±ÄØ»òÎÞ·ÄÖ¯ÎïÖÆ·þ×°	217	°£Èû¶í±ÈÑÇ	12	ÆäËû¾èÔùÎï×Ê	289380	¼þ	52600	Ç§¿Ë	33,768,630
202004	62101030	»¯ÏËÕ±ÄØ»òÎÞ·ÄÖ¯ÎïÖÆ·þ×°	218	¼ÓÅî	10	Ò»°ãÃ³Ò×	40000	¼þ	6243	Ç§¿Ë	638,084
202004	62101030	»¯ÏËÕ±ÄØ»òÎÞ·ÄÖ¯ÎïÖÆ·þ×°	218	¼ÓÅî	11	¹ú¼Ò¼ä¡¢¹ú¼Ê×éÖ¯ÎÞ³¥Ô®ÖúºÍÔùËÍµÄÎï×Ê	2000	¼þ	500	Ç§¿Ë	220,000
202004	62101030	»¯ÏËÕ±ÄØ»òÎÞ·ÄÖ¯ÎïÖÆ·þ×°	218	¼ÓÅî	12	ÆäËû¾èÔùÎï×Ê	200	¼þ	56	Ç§¿Ë	38,019
202004	62101030	»¯ÏËÕ±ÄØ»òÎÞ·ÄÖ¯ÎïÖÆ·þ×°	219	¸Ô±ÈÑÇ	11	¹ú¼Ò¼ä¡¢¹ú¼Ê×éÖ¯ÎÞ³¥Ô®ÖúºÍÔùËÍµÄÎï×Ê	2000	¼þ	500	Ç§¿Ë	220,000
202004	62101030	»¯ÏËÕ±ÄØ»òÎÞ·ÄÖ¯ÎïÖÆ·þ×°	219	¸Ô±ÈÑÇ	12	ÆäËû¾èÔùÎï×Ê	700	¼þ	144	Ç§¿Ë	99,507
202004	62101030	»¯ÏËÕ±ÄØ»òÎÞ·ÄÖ¯ÎïÖÆ·þ×°	220	¼ÓÄÉ	10	Ò»°ãÃ³Ò×	6415	¼þ	2186	Ç§¿Ë	776,796
202004	62101030	»¯ÏËÕ±ÄØ»òÎÞ·ÄÖ¯ÎïÖÆ·þ×°	220	¼ÓÄÉ	11	¹ú¼Ò¼ä¡¢¹ú¼Ê×éÖ¯ÎÞ³¥Ô®ÖúºÍÔùËÍµÄÎï×Ê	2500	¼þ	625	Ç§¿Ë	275,000
202004	62101030	»¯ÏËÕ±ÄØ»òÎÞ·ÄÖ¯ÎïÖÆ·þ×°	220	¼ÓÄÉ	12	ÆäËû¾èÔùÎï×Ê	50	¼þ	9	Ç§¿Ë	1,115
202004	62101030	»¯ÏËÕ±ÄØ»òÎÞ·ÄÖ¯ÎïÖÆ·þ×°	221	¼¸ÄÚÑÇ	10	Ò»°ãÃ³Ò×	27010	¼þ	27864	Ç§¿Ë	622,543
202004	62101030	»¯ÏËÕ±ÄØ»òÎÞ·ÄÖ¯ÎïÖÆ·þ×°	221	¼¸ÄÚÑÇ	11	¹ú¼Ò¼ä¡¢¹ú¼Ê×éÖ¯ÎÞ³¥Ô®ÖúºÍÔùËÍµÄÎï×Ê	2000	¼þ	500	Ç§¿Ë	220,000
202004	62101030	»¯ÏËÕ±ÄØ»òÎÞ·ÄÖ¯ÎïÖÆ·þ×°	221	¼¸ÄÚÑÇ	12	ÆäËû¾èÔùÎï×Ê	260	¼þ	40	Ç§¿Ë	49,425
202004	62101030	»¯ÏËÕ±ÄØ»òÎÞ·ÄÖ¯ÎïÖÆ·þ×°	222	¼¸ÄÚÑÇ±ÈÉÜ	11	¹ú¼Ò¼ä¡¢¹ú¼Ê×éÖ¯ÎÞ³¥Ô®ÖúºÍÔùËÍµÄÎï×Ê	2000	¼þ	500	Ç§¿Ë	220,000
202004	62101030	»¯ÏËÕ±ÄØ»òÎÞ·ÄÖ¯ÎïÖÆ·þ×°	222	¼¸ÄÚÑÇ±ÈÉÜ	12	ÆäËû¾èÔùÎï×Ê	200	¼þ	16	Ç§¿Ë	4,459
202004	62101030	»¯ÏËÕ±ÄØ»òÎÞ·ÄÖ¯ÎïÖÆ·þ×°	223	¿ÆÌØµÏÍß	11	¹ú¼Ò¼ä¡¢¹ú¼Ê×éÖ¯ÎÞ³¥Ô®ÖúºÍÔùËÍµÄÎï×Ê	2000	¼þ	500	Ç§¿Ë	220,000
202004	62101030	»¯ÏËÕ±ÄØ»òÎÞ·ÄÖ¯ÎïÖÆ·þ×°	224	¿ÏÄáÑÇ	10	Ò»°ãÃ³Ò×	124300	¼þ	30777	Ç§¿Ë	8,777,340
202004	62101030	»¯ÏËÕ±ÄØ»òÎÞ·ÄÖ¯ÎïÖÆ·þ×°	224	¿ÏÄáÑÇ	11	¹ú¼Ò¼ä¡¢¹ú¼Ê×éÖ¯ÎÞ³¥Ô®ÖúºÍÔùËÍµÄÎï×Ê	2000	¼þ	603	Ç§¿Ë	240,000
202004	62101030	»¯ÏËÕ±ÄØ»òÎÞ·ÄÖ¯ÎïÖÆ·þ×°	225	Àû±ÈÀïÑÇ	10	Ò»°ãÃ³Ò×	11	¼þ	2	Ç§¿Ë	387
202004	62101030	»¯ÏËÕ±ÄØ»òÎÞ·ÄÖ¯ÎïÖÆ·þ×°	225	Àû±ÈÀïÑÇ	11	¹ú¼Ò¼ä¡¢¹ú¼Ê×éÖ¯ÎÞ³¥Ô®ÖúºÍÔùËÍµÄÎï×Ê	2000	¼þ	500	Ç§¿Ë	220,000
202004	62101030	»¯ÏËÕ±ÄØ»òÎÞ·ÄÖ¯ÎïÖÆ·þ×°	225	Àû±ÈÀïÑÇ	12	ÆäËû¾èÔùÎï×Ê	200	¼þ	8	Ç§¿Ë	4,459
202004	62101030	»¯ÏËÕ±ÄØ»òÎÞ·ÄÖ¯ÎïÖÆ·þ×°	226	Àû±ÈÑÇ	10	Ò»°ãÃ³Ò×	29000	¼þ	6950	Ç§¿Ë	1,851,103
202004	62101030	»¯ÏËÕ±ÄØ»òÎÞ·ÄÖ¯ÎïÖÆ·þ×°	227	Âí´ï¼ÓË¹¼Ó	11	¹ú¼Ò¼ä¡¢¹ú¼Ê×éÖ¯ÎÞ³¥Ô®ÖúºÍÔùËÍµÄÎï×Ê	2000	¼þ	575	Ç§¿Ë	300,000
202004	62101030	»¯ÏËÕ±ÄØ»òÎÞ·ÄÖ¯ÎïÖÆ·þ×°	228	ÂíÀ­Î¬	10	Ò»°ãÃ³Ò×	500	¼þ	131	Ç§¿Ë	93,149
202004	62101030	»¯ÏËÕ±ÄØ»òÎÞ·ÄÖ¯ÎïÖÆ·þ×°	229	ÂíÀï	10	Ò»°ãÃ³Ò×	1000	¼þ	284	Ç§¿Ë	102,260
202004	62101030	»¯ÏËÕ±ÄØ»òÎÞ·ÄÖ¯ÎïÖÆ·þ×°	229	ÂíÀï	11	¹ú¼Ò¼ä¡¢¹ú¼Ê×éÖ¯ÎÞ³¥Ô®ÖúºÍÔùËÍµÄÎï×Ê	2000	¼þ	500	Ç§¿Ë	220,000
202004	62101030	»¯ÏËÕ±ÄØ»òÎÞ·ÄÖ¯ÎïÖÆ·þ×°	229	ÂíÀï	12	ÆäËû¾èÔùÎï×Ê	50	¼þ	9	Ç§¿Ë	1,115
202004	62101030	»¯ÏËÕ±ÄØ»òÎÞ·ÄÖ¯ÎïÖÆ·þ×°	231	Ã«ÀïÇóË¹	10	Ò»°ãÃ³Ò×	90115	¼þ	22694	Ç§¿Ë	9,130,596
202004	62101030	»¯ÏËÕ±ÄØ»òÎÞ·ÄÖ¯ÎïÖÆ·þ×°	231	Ã«ÀïÇóË¹	11	¹ú¼Ò¼ä¡¢¹ú¼Ê×éÖ¯ÎÞ³¥Ô®ÖúºÍÔùËÍµÄÎï×Ê	2000	¼þ	603	Ç§¿Ë	240,000
202004	62101030	»¯ÏËÕ±ÄØ»òÎÞ·ÄÖ¯ÎïÖÆ·þ×°	232	Ä¦Âå¸ç	10	Ò»°ãÃ³Ò×	210546	¼þ	58342	Ç§¿Ë	33,234,843
202004	62101030	»¯ÏËÕ±ÄØ»òÎÞ·ÄÖ¯ÎïÖÆ·þ×°	232	Ä¦Âå¸ç	11	¹ú¼Ò¼ä¡¢¹ú¼Ê×éÖ¯ÎÞ³¥Ô®ÖúºÍÔùËÍµÄÎï×Ê	10600	¼þ	1468	Ç§¿Ë	837,320
202004	62101030	»¯ÏËÕ±ÄØ»òÎÞ·ÄÖ¯ÎïÖÆ·þ×°	233	ÄªÉ£±È¿Ë	10	Ò»°ãÃ³Ò×	4100	¼þ	260	Ç§¿Ë	105,717
202004	62101030	»¯ÏËÕ±ÄØ»òÎÞ·ÄÖ¯ÎïÖÆ·þ×°	234	ÄÉÃ×±ÈÑÇ	10	Ò»°ãÃ³Ò×	400	¼þ	85	Ç§¿Ë	16,879
202004	62101030	»¯ÏËÕ±ÄØ»òÎÞ·ÄÖ¯ÎïÖÆ·þ×°	234	ÄÉÃ×±ÈÑÇ	11	¹ú¼Ò¼ä¡¢¹ú¼Ê×éÖ¯ÎÞ³¥Ô®ÖúºÍÔùËÍµÄÎï×Ê	2000	¼þ	575	Ç§¿Ë	300,000
202004	62101030	»¯ÏËÕ±ÄØ»òÎÞ·ÄÖ¯ÎïÖÆ·þ×°	235	ÄáÈÕ¶û	11	¹ú¼Ò¼ä¡¢¹ú¼Ê×éÖ¯ÎÞ³¥Ô®ÖúºÍÔùËÍµÄÎï×Ê	2000	¼þ	575	Ç§¿Ë	300,000
202004	62101030	»¯ÏËÕ±ÄØ»òÎÞ·ÄÖ¯ÎïÖÆ·þ×°	236	ÄáÈÕÀûÑÇ	10	Ò»°ãÃ³Ò×	49600	¼þ	8218	Ç§¿Ë	1,846,547
202004	62101030	»¯ÏËÕ±ÄØ»òÎÞ·ÄÖ¯ÎïÖÆ·þ×°	236	ÄáÈÕÀûÑÇ	11	¹ú¼Ò¼ä¡¢¹ú¼Ê×éÖ¯ÎÞ³¥Ô®ÖúºÍÔùËÍµÄÎï×Ê	1750	¼þ	438	Ç§¿Ë	192,500
202004	62101030	»¯ÏËÕ±ÄØ»òÎÞ·ÄÖ¯ÎïÖÆ·þ×°	238	Â¬Íú´ï	10	Ò»°ãÃ³Ò×	24577	¼þ	4614	Ç§¿Ë	1,626,971
202004	62101030	»¯ÏËÕ±ÄØ»òÎÞ·ÄÖ¯ÎïÖÆ·þ×°	238	Â¬Íú´ï	11	¹ú¼Ò¼ä¡¢¹ú¼Ê×éÖ¯ÎÞ³¥Ô®ÖúºÍÔùËÍµÄÎï×Ê	2000	¼þ	575	Ç§¿Ë	300,000
202004	62101030	»¯ÏËÕ±ÄØ»òÎÞ·ÄÖ¯ÎïÖÆ·þ×°	239	Ê¥¶àÃÀºÍÆÕÁÖÎ÷±È	11	¹ú¼Ò¼ä¡¢¹ú¼Ê×éÖ¯ÎÞ³¥Ô®ÖúºÍÔùËÍµÄÎï×Ê	2000	¼þ	500	Ç§¿Ë	220,000
202004	62101030	»¯ÏËÕ±ÄØ»òÎÞ·ÄÖ¯ÎïÖÆ·þ×°	239	Ê¥¶àÃÀºÍÆÕÁÖÎ÷±È	12	ÆäËû¾èÔùÎï×Ê	160	¼þ	13	Ç§¿Ë	13,635
202004	62101030	»¯ÏËÕ±ÄØ»òÎÞ·ÄÖ¯ÎïÖÆ·þ×°	240	ÈûÄÚ¼Ó¶û	10	Ò»°ãÃ³Ò×	6669	¼þ	2439	Ç§¿Ë	825,566
202004	62101030	»¯ÏËÕ±ÄØ»òÎÞ·ÄÖ¯ÎïÖÆ·þ×°	240	ÈûÄÚ¼Ó¶û	11	¹ú¼Ò¼ä¡¢¹ú¼Ê×éÖ¯ÎÞ³¥Ô®ÖúºÍÔùËÍµÄÎï×Ê	1750	¼þ	438	Ç§¿Ë	192,500
202004	62101030	»¯ÏËÕ±ÄØ»òÎÞ·ÄÖ¯ÎïÖÆ·þ×°	240	ÈûÄÚ¼Ó¶û	12	ÆäËû¾èÔùÎï×Ê	1000	¼þ	134	Ç§¿Ë	89,415
202004	62101030	»¯ÏËÕ±ÄØ»òÎÞ·ÄÖ¯ÎïÖÆ·þ×°	241	ÈûÉà¶û	11	¹ú¼Ò¼ä¡¢¹ú¼Ê×éÖ¯ÎÞ³¥Ô®ÖúºÍÔùËÍµÄÎï×Ê	2000	¼þ	603	Ç§¿Ë	240,000
202004	62101030	»¯ÏËÕ±ÄØ»òÎÞ·ÄÖ¯ÎïÖÆ·þ×°	242	ÈûÀ­Àû°º	11	¹ú¼Ò¼ä¡¢¹ú¼Ê×éÖ¯ÎÞ³¥Ô®ÖúºÍÔùËÍµÄÎï×Ê	2000	¼þ	500	Ç§¿Ë	220,000
202004	62101030	»¯ÏËÕ±ÄØ»òÎÞ·ÄÖ¯ÎïÖÆ·þ×°	242	ÈûÀ­Àû°º	12	ÆäËû¾èÔùÎï×Ê	2500	¼þ	200	Ç§¿Ë	307,439
202004	62101030	»¯ÏËÕ±ÄØ»òÎÞ·ÄÖ¯ÎïÖÆ·þ×°	243	Ë÷ÂíÀï	11	¹ú¼Ò¼ä¡¢¹ú¼Ê×éÖ¯ÎÞ³¥Ô®ÖúºÍÔùËÍµÄÎï×Ê	3500	¼þ	1025	Ç§¿Ë	480,000
202004	62101030	»¯ÏËÕ±ÄØ»òÎÞ·ÄÖ¯ÎïÖÆ·þ×°	244	ÄÏ·Ç	10	Ò»°ãÃ³Ò×	423118	¼þ	69710	Ç§¿Ë	11,150,590
202004	62101030	»¯ÏËÕ±ÄØ»òÎÞ·ÄÖ¯ÎïÖÆ·þ×°	244	ÄÏ·Ç	11	¹ú¼Ò¼ä¡¢¹ú¼Ê×éÖ¯ÎÞ³¥Ô®ÖúºÍÔùËÍµÄÎï×Ê	3000	¼þ	900	Ç§¿Ë	360,000
202004	62101030	»¯ÏËÕ±ÄØ»òÎÞ·ÄÖ¯ÎïÖÆ·þ×°	246	ËÕµ¤	10	Ò»°ãÃ³Ò×	500	¼þ	128	Ç§¿Ë	23,208
202004	62101030	»¯ÏËÕ±ÄØ»òÎÞ·ÄÖ¯ÎïÖÆ·þ×°	246	ËÕµ¤	11	¹ú¼Ò¼ä¡¢¹ú¼Ê×éÖ¯ÎÞ³¥Ô®ÖúºÍÔùËÍµÄÎï×Ê	1500	¼þ	54	Ç§¿Ë	110,269
202004	62101030	»¯ÏËÕ±ÄØ»òÎÞ·ÄÖ¯ÎïÖÆ·þ×°	247	Ì¹É£ÄáÑÇ	10	Ò»°ãÃ³Ò×	14993	¼þ	1927	Ç§¿Ë	32,494
202004	62101030	»¯ÏËÕ±ÄØ»òÎÞ·ÄÖ¯ÎïÖÆ·þ×°	247	Ì¹É£ÄáÑÇ	11	¹ú¼Ò¼ä¡¢¹ú¼Ê×éÖ¯ÎÞ³¥Ô®ÖúºÍÔùËÍµÄÎï×Ê	4000	¼þ	1206	Ç§¿Ë	540,000
202004	62101030	»¯ÏËÕ±ÄØ»òÎÞ·ÄÖ¯ÎïÖÆ·þ×°	248	¶à¸ç	10	Ò»°ãÃ³Ò×	36900	¼þ	7100	Ç§¿Ë	1,281,200
202004	62101030	»¯ÏËÕ±ÄØ»òÎÞ·ÄÖ¯ÎïÖÆ·þ×°	248	¶à¸ç	11	¹ú¼Ò¼ä¡¢¹ú¼Ê×éÖ¯ÎÞ³¥Ô®ÖúºÍÔùËÍµÄÎï×Ê	2000	¼þ	500	Ç§¿Ë	220,000
202004	62101030	»¯ÏËÕ±ÄØ»òÎÞ·ÄÖ¯ÎïÖÆ·þ×°	248	¶à¸ç	12	ÆäËû¾èÔùÎï×Ê	940	¼þ	57	Ç§¿Ë	78,009
202004	62101030	»¯ÏËÕ±ÄØ»òÎÞ·ÄÖ¯ÎïÖÆ·þ×°	249	Í»ÄáË¹	10	Ò»°ãÃ³Ò×	125400	¼þ	5147	Ç§¿Ë	862,687
202004	62101030	»¯ÏËÕ±ÄØ»òÎÞ·ÄÖ¯ÎïÖÆ·þ×°	250	ÎÚ¸É´ï	10	Ò»°ãÃ³Ò×	25710	¼þ	6832	Ç§¿Ë	3,186,483
202004	62101030	»¯ÏËÕ±ÄØ»òÎÞ·ÄÖ¯ÎïÖÆ·þ×°	250	ÎÚ¸É´ï	11	¹ú¼Ò¼ä¡¢¹ú¼Ê×éÖ¯ÎÞ³¥Ô®ÖúºÍÔùËÍµÄÎï×Ê	2000	¼þ	603	Ç§¿Ë	240,000
202004	62101030	»¯ÏËÕ±ÄØ»òÎÞ·ÄÖ¯ÎïÖÆ·þ×°	251	²¼»ùÄÉ·¨Ë÷	11	¹ú¼Ò¼ä¡¢¹ú¼Ê×éÖ¯ÎÞ³¥Ô®ÖúºÍÔùËÍµÄÎï×Ê	8000	¼þ	1850	Ç§¿Ë	770,000
202004	62101030	»¯ÏËÕ±ÄØ»òÎÞ·ÄÖ¯ÎïÖÆ·þ×°	251	²¼»ùÄÉ·¨Ë÷	12	ÆäËû¾èÔùÎï×Ê	264	¼þ	57	Ç§¿Ë	47,836
202004	62101030	»¯ÏËÕ±ÄØ»òÎÞ·ÄÖ¯ÎïÖÆ·þ×°	252	¸Õ¹û(½ð)	10	Ò»°ãÃ³Ò×	3058	¼þ	618	Ç§¿Ë	258,339
202004	62101030	»¯ÏËÕ±ÄØ»òÎÞ·ÄÖ¯ÎïÖÆ·þ×°	253	ÔÞ±ÈÑÇ	10	Ò»°ãÃ³Ò×	42290	¼þ	6007	Ç§¿Ë	3,743,589
202004	62101030	»¯ÏËÕ±ÄØ»òÎÞ·ÄÖ¯ÎïÖÆ·þ×°	253	ÔÞ±ÈÑÇ	11	¹ú¼Ò¼ä¡¢¹ú¼Ê×éÖ¯ÎÞ³¥Ô®ÖúºÍÔùËÍµÄÎï×Ê	2000	¼þ	603	Ç§¿Ë	240,000
202004	62101030	»¯ÏËÕ±ÄØ»òÎÞ·ÄÖ¯ÎïÖÆ·þ×°	254	½ò°Í²¼Î¤	10	Ò»°ãÃ³Ò×	3795	¼þ	792	Ç§¿Ë	197,347
202004	62101030	»¯ÏËÕ±ÄØ»òÎÞ·ÄÖ¯ÎïÖÆ·þ×°	254	½ò°Í²¼Î¤	12	ÆäËû¾èÔùÎï×Ê	16990	¼þ	3089	Ç§¿Ë	2,094,072
202004	62101030	»¯ÏËÕ±ÄØ»òÎÞ·ÄÖ¯ÎïÖÆ·þ×°	255	À³Ë÷ÍÐ	11	¹ú¼Ò¼ä¡¢¹ú¼Ê×éÖ¯ÎÞ³¥Ô®ÖúºÍÔùËÍµÄÎï×Ê	2000	¼þ	575	Ç§¿Ë	300,000
202004	62101030	»¯ÏËÕ±ÄØ»òÎÞ·ÄÖ¯ÎïÖÆ·þ×°	260	ÄÏËÕµ¤¹²ºÍ¹ú	10	Ò»°ãÃ³Ò×	3300	¼þ	859	Ç§¿Ë	156,114
202004	62101030	»¯ÏËÕ±ÄØ»òÎÞ·ÄÖ¯ÎïÖÆ·þ×°	301	±ÈÀûÊ±	10	Ò»°ãÃ³Ò×	2227874	¼þ	204253	Ç§¿Ë	71,759,520
202004	62101030	»¯ÏËÕ±ÄØ»òÎÞ·ÄÖ¯ÎïÖÆ·þ×°	301	±ÈÀûÊ±	12	ÆäËû¾èÔùÎï×Ê	108400	¼þ	29629	Ç§¿Ë	13,101,700
202004	62101030	»¯ÏËÕ±ÄØ»òÎÞ·ÄÖ¯ÎïÖÆ·þ×°	302	µ¤Âó	10	Ò»°ãÃ³Ò×	1841425	¼þ	263498	Ç§¿Ë	51,811,702
202004	62101030	»¯ÏËÕ±ÄØ»òÎÞ·ÄÖ¯ÎïÖÆ·þ×°	303	Ó¢¹ú	10	Ò»°ãÃ³Ò×	2597783	¼þ	412622	Ç§¿Ë	108,812,299
202004	62101030	»¯ÏËÕ±ÄØ»òÎÞ·ÄÖ¯ÎïÖÆ·þ×°	303	Ó¢¹ú	12	ÆäËû¾èÔùÎï×Ê	34680	¼þ	11439	Ç§¿Ë	3,855,097
202004	62101030	»¯ÏËÕ±ÄØ»òÎÞ·ÄÖ¯ÎïÖÆ·þ×°	304	µÂ¹ú	10	Ò»°ãÃ³Ò×	7639905	¼þ	1167656	Ç§¿Ë	306,225,613
202004	62101030	»¯ÏËÕ±ÄØ»òÎÞ·ÄÖ¯ÎïÖÆ·þ×°	304	µÂ¹ú	11	¹ú¼Ò¼ä¡¢¹ú¼Ê×éÖ¯ÎÞ³¥Ô®ÖúºÍÔùËÍµÄÎï×Ê	40000	¼þ	8807	Ç§¿Ë	2,542,000
202004	62101030	»¯ÏËÕ±ÄØ»òÎÞ·ÄÖ¯ÎïÖÆ·þ×°	304	µÂ¹ú	12	ÆäËû¾èÔùÎï×Ê	7800	¼þ	1952	Ç§¿Ë	769,862
202004	62101030	»¯ÏËÕ±ÄØ»òÎÞ·ÄÖ¯ÎïÖÆ·þ×°	305	·¨¹ú	10	Ò»°ãÃ³Ò×	5892023	¼þ	385076	Ç§¿Ë	47,474,952
202004	62101030	»¯ÏËÕ±ÄØ»òÎÞ·ÄÖ¯ÎïÖÆ·þ×°	305	·¨¹ú	11	¹ú¼Ò¼ä¡¢¹ú¼Ê×éÖ¯ÎÞ³¥Ô®ÖúºÍÔùËÍµÄÎï×Ê	5000	¼þ	1267	Ç§¿Ë	425,000
202004	62101030	»¯ÏËÕ±ÄØ»òÎÞ·ÄÖ¯ÎïÖÆ·þ×°	305	·¨¹ú	12	ÆäËû¾èÔùÎï×Ê	14274	¼þ	3931	Ç§¿Ë	1,674,560
202004	62101030	»¯ÏËÕ±ÄØ»òÎÞ·ÄÖ¯ÎïÖÆ·þ×°	306	°®¶ûÀ¼	10	Ò»°ãÃ³Ò×	1428293	¼þ	240317	Ç§¿Ë	104,482,361
202004	62101030	»¯ÏËÕ±ÄØ»òÎÞ·ÄÖ¯ÎïÖÆ·þ×°	307	Òâ´óÀû	10	Ò»°ãÃ³Ò×	8830937	¼þ	1275143	Ç§¿Ë	322,570,784
202004	62101030	»¯ÏËÕ±ÄØ»òÎÞ·ÄÖ¯ÎïÖÆ·þ×°	307	Òâ´óÀû	11	¹ú¼Ò¼ä¡¢¹ú¼Ê×éÖ¯ÎÞ³¥Ô®ÖúºÍÔùËÍµÄÎï×Ê	31750	¼þ	8980	Ç§¿Ë	5,347,500
202004	62101030	»¯ÏËÕ±ÄØ»òÎÞ·ÄÖ¯ÎïÖÆ·þ×°	307	Òâ´óÀû	12	ÆäËû¾èÔùÎï×Ê	43744	¼þ	7780	Ç§¿Ë	2,545,659
202004	62101030	»¯ÏËÕ±ÄØ»òÎÞ·ÄÖ¯ÎïÖÆ·þ×°	308	Â¬É­±¤	10	Ò»°ãÃ³Ò×	485874	¼þ	75311	Ç§¿Ë	25,353,857
202004	62101030	»¯ÏËÕ±ÄØ»òÎÞ·ÄÖ¯ÎïÖÆ·þ×°	308	Â¬É­±¤	12	ÆäËû¾èÔùÎï×Ê	196180	¼þ	46230	Ç§¿Ë	17,787,321
202004	62101030	»¯ÏËÕ±ÄØ»òÎÞ·ÄÖ¯ÎïÖÆ·þ×°	309	ºÉÀ¼	10	Ò»°ãÃ³Ò×	2520436	¼þ	269492	Ç§¿Ë	54,673,662
202004	62101030	»¯ÏËÕ±ÄØ»òÎÞ·ÄÖ¯ÎïÖÆ·þ×°	310	Ï£À°	10	Ò»°ãÃ³Ò×	618184	¼þ	102314	Ç§¿Ë	50,224,283
202004	62101030	»¯ÏËÕ±ÄØ»òÎÞ·ÄÖ¯ÎïÖÆ·þ×°	311	ÆÏÌÑÑÀ	10	Ò»°ãÃ³Ò×	1159346	¼þ	170579	Ç§¿Ë	24,429,640
202004	62101030	»¯ÏËÕ±ÄØ»òÎÞ·ÄÖ¯ÎïÖÆ·þ×°	311	ÆÏÌÑÑÀ	12	ÆäËû¾èÔùÎï×Ê	42640	¼þ	10200	Ç§¿Ë	777,679
202004	62101030	»¯ÏËÕ±ÄØ»òÎÞ·ÄÖ¯ÎïÖÆ·þ×°	312	Î÷°àÑÀ	10	Ò»°ãÃ³Ò×	11556733	¼þ	1976243	Ç§¿Ë	517,152,399
202004	62101030	»¯ÏËÕ±ÄØ»òÎÞ·ÄÖ¯ÎïÖÆ·þ×°	312	Î÷°àÑÀ	12	ÆäËû¾èÔùÎï×Ê	9800	¼þ	2172	Ç§¿Ë	637,447
202004	62101030	»¯ÏËÕ±ÄØ»òÎÞ·ÄÖ¯ÎïÖÆ·þ×°	313	°¢¶û°ÍÄáÑÇ	10	Ò»°ãÃ³Ò×	1630	¼þ	333	Ç§¿Ë	90,499
202004	62101030	»¯ÏËÕ±ÄØ»òÎÞ·ÄÖ¯ÎïÖÆ·þ×°	313	°¢¶û°ÍÄáÑÇ	11	¹ú¼Ò¼ä¡¢¹ú¼Ê×éÖ¯ÎÞ³¥Ô®ÖúºÍÔùËÍµÄÎï×Ê	5000	¼þ	1250	Ç§¿Ë	600,000
202004	62101030	»¯ÏËÕ±ÄØ»òÎÞ·ÄÖ¯ÎïÖÆ·þ×°	314	°²µÀ¶û	10	Ò»°ãÃ³Ò×	9200	¼þ	578	Ç§¿Ë	98,994
202004	62101030	»¯ÏËÕ±ÄØ»òÎÞ·ÄÖ¯ÎïÖÆ·þ×°	315	°ÂµØÀû	10	Ò»°ãÃ³Ò×	859382	¼þ	109449	Ç§¿Ë	26,410,180
202004	62101030	»¯ÏËÕ±ÄØ»òÎÞ·ÄÖ¯ÎïÖÆ·þ×°	315	°ÂµØÀû	11	¹ú¼Ò¼ä¡¢¹ú¼Ê×éÖ¯ÎÞ³¥Ô®ÖúºÍÔùËÍµÄÎï×Ê	1000	¼þ	250	Ç§¿Ë	120,000
202004	62101030	»¯ÏËÕ±ÄØ»òÎÞ·ÄÖ¯ÎïÖÆ·þ×°	315	°ÂµØÀû	12	ÆäËû¾èÔùÎï×Ê	500	¼þ	135	Ç§¿Ë	135,381
202004	62101030	»¯ÏËÕ±ÄØ»òÎÞ·ÄÖ¯ÎïÖÆ·þ×°	316	±£¼ÓÀûÑÇ	10	Ò»°ãÃ³Ò×	50540	¼þ	4235	Ç§¿Ë	275,315
202004	62101030	»¯ÏËÕ±ÄØ»òÎÞ·ÄÖ¯ÎïÖÆ·þ×°	316	±£¼ÓÀûÑÇ	11	¹ú¼Ò¼ä¡¢¹ú¼Ê×éÖ¯ÎÞ³¥Ô®ÖúºÍÔùËÍµÄÎï×Ê	10000	¼þ	2515	Ç§¿Ë	1,121,000
202004	62101030	»¯ÏËÕ±ÄØ»òÎÞ·ÄÖ¯ÎïÖÆ·þ×°	318	·ÒÀ¼	10	Ò»°ãÃ³Ò×	83615	¼þ	12201	Ç§¿Ë	2,270,596
202004	62101030	»¯ÏËÕ±ÄØ»òÎÞ·ÄÖ¯ÎïÖÆ·þ×°	320	Ö±²¼ÂÞÍÓ	10	Ò»°ãÃ³Ò×	1640	¼þ	522	Ç§¿Ë	130,562
202004	62101030	»¯ÏËÕ±ÄØ»òÎÞ·ÄÖ¯ÎïÖÆ·þ×°	321	ÐÙÑÀÀû	10	Ò»°ãÃ³Ò×	870485	¼þ	174659	Ç§¿Ë	47,803,588
202004	62101030	»¯ÏËÕ±ÄØ»òÎÞ·ÄÖ¯ÎïÖÆ·þ×°	321	ÐÙÑÀÀû	11	¹ú¼Ò¼ä¡¢¹ú¼Ê×éÖ¯ÎÞ³¥Ô®ÖúºÍÔùËÍµÄÎï×Ê	10000	¼þ	2500	Ç§¿Ë	1,200,000
202004	62101030	»¯ÏËÕ±ÄØ»òÎÞ·ÄÖ¯ÎïÖÆ·þ×°	321	ÐÙÑÀÀû	12	ÆäËû¾èÔùÎï×Ê	223704	¼þ	55387	Ç§¿Ë	20,358,165
202004	62101030	»¯ÏËÕ±ÄØ»òÎÞ·ÄÖ¯ÎïÖÆ·þ×°	322	±ùµº	10	Ò»°ãÃ³Ò×	220424	¼þ	22930	Ç§¿Ë	7,397,521
202004	62101030	»¯ÏËÕ±ÄØ»òÎÞ·ÄÖ¯ÎïÖÆ·þ×°	324	Âí¶úËû	10	Ò»°ãÃ³Ò×	212820	¼þ	49816	Ç§¿Ë	12,230,019
202004	62101030	»¯ÏËÕ±ÄØ»òÎÞ·ÄÖ¯ÎïÖÆ·þ×°	324	Âí¶úËû	11	¹ú¼Ò¼ä¡¢¹ú¼Ê×éÖ¯ÎÞ³¥Ô®ÖúºÍÔùËÍµÄÎï×Ê	2000	¼þ	500	Ç§¿Ë	150,000
202004	62101030	»¯ÏËÕ±ÄØ»òÎÞ·ÄÖ¯ÎïÖÆ·þ×°	325	Ä¦ÄÉ¸ç	10	Ò»°ãÃ³Ò×	15000	¼þ	4128	Ç§¿Ë	1,582,380
202004	62101030	»¯ÏËÕ±ÄØ»òÎÞ·ÄÖ¯ÎïÖÆ·þ×°	326	Å²Íþ	10	Ò»°ãÃ³Ò×	1108035	¼þ	152908	Ç§¿Ë	23,591,665
202004	62101030	»¯ÏËÕ±ÄØ»òÎÞ·ÄÖ¯ÎïÖÆ·þ×°	326	Å²Íþ	12	ÆäËû¾èÔùÎï×Ê	400	¼þ	80	Ç§¿Ë	23,030
202004	62101030	»¯ÏËÕ±ÄØ»òÎÞ·ÄÖ¯ÎïÖÆ·þ×°	327	²¨À¼	10	Ò»°ãÃ³Ò×	1228751	¼þ	276425	Ç§¿Ë	68,376,777
202004	62101030	»¯ÏËÕ±ÄØ»òÎÞ·ÄÖ¯ÎïÖÆ·þ×°	327	²¨À¼	12	ÆäËû¾èÔùÎï×Ê	100	¼þ	30	Ç§¿Ë	23,000
202004	62101030	»¯ÏËÕ±ÄØ»òÎÞ·ÄÖ¯ÎïÖÆ·þ×°	328	ÂÞÂíÄáÑÇ	10	Ò»°ãÃ³Ò×	1339193	¼þ	329776	Ç§¿Ë	98,566,870
202004	62101030	»¯ÏËÕ±ÄØ»òÎÞ·ÄÖ¯ÎïÖÆ·þ×°	328	ÂÞÂíÄáÑÇ	12	ÆäËû¾èÔùÎï×Ê	200	¼þ	39	Ç§¿Ë	11,000
202004	62101030	»¯ÏËÕ±ÄØ»òÎÞ·ÄÖ¯ÎïÖÆ·þ×°	330	Èðµä	10	Ò»°ãÃ³Ò×	501453	¼þ	47007	Ç§¿Ë	6,299,993
202004	62101030	»¯ÏËÕ±ÄØ»òÎÞ·ÄÖ¯ÎïÖÆ·þ×°	331	ÈðÊ¿	10	Ò»°ãÃ³Ò×	3685290	¼þ	318764	Ç§¿Ë	49,866,400
202004	62101030	»¯ÏËÕ±ÄØ»òÎÞ·ÄÖ¯ÎïÖÆ·þ×°	331	ÈðÊ¿	12	ÆäËû¾èÔùÎï×Ê	500	¼þ	130	Ç§¿Ë	90,000
202004	62101030	»¯ÏËÕ±ÄØ»òÎÞ·ÄÖ¯ÎïÖÆ·þ×°	334	°®É³ÄáÑÇ	10	Ò»°ãÃ³Ò×	148514	¼þ	29727	Ç§¿Ë	7,238,354
202004	62101030	»¯ÏËÕ±ÄØ»òÎÞ·ÄÖ¯ÎïÖÆ·þ×°	335	À­ÍÑÎ¬ÑÇ	10	Ò»°ãÃ³Ò×	91925	¼þ	1371	Ç§¿Ë	264,164
202004	62101030	»¯ÏËÕ±ÄØ»òÎÞ·ÄÖ¯ÎïÖÆ·þ×°	336	Á¢ÌÕÍð	10	Ò»°ãÃ³Ò×	2433387	¼þ	372052	Ç§¿Ë	87,535,694
202004	62101030	»¯ÏËÕ±ÄØ»òÎÞ·ÄÖ¯ÎïÖÆ·þ×°	336	Á¢ÌÕÍð	12	ÆäËû¾èÔùÎï×Ê	1000	¼þ	336	Ç§¿Ë	76,400
202004	62101030	»¯ÏËÕ±ÄØ»òÎÞ·ÄÖ¯ÎïÖÆ·þ×°	337	¸ñÂ³¼ªÑÇ	10	Ò»°ãÃ³Ò×	144500	¼þ	37646	Ç§¿Ë	11,131,318
202004	62101030	»¯ÏËÕ±ÄØ»òÎÞ·ÄÖ¯ÎïÖÆ·þ×°	338	ÑÇÃÀÄáÑÇ	10	Ò»°ãÃ³Ò×	28300	¼þ	8270	Ç§¿Ë	3,857,060
202004	62101030	»¯ÏËÕ±ÄØ»òÎÞ·ÄÖ¯ÎïÖÆ·þ×°	339	°¢Èû°Ý½®	10	Ò»°ãÃ³Ò×	121998	¼þ	33732	Ç§¿Ë	15,148,779
202004	62101030	»¯ÏËÕ±ÄØ»òÎÞ·ÄÖ¯ÎïÖÆ·þ×°	339	°¢Èû°Ý½®	12	ÆäËû¾èÔùÎï×Ê	6000	¼þ	1449	Ç§¿Ë	850,000
202004	62101030	»¯ÏËÕ±ÄØ»òÎÞ·ÄÖ¯ÎïÖÆ·þ×°	340	°×¶íÂÞË¹	11	¹ú¼Ò¼ä¡¢¹ú¼Ê×éÖ¯ÎÞ³¥Ô®ÖúºÍÔùËÍµÄÎï×Ê	1100	¼þ	267	Ç§¿Ë	85,300
202004	62101030	»¯ÏËÕ±ÄØ»òÎÞ·ÄÖ¯ÎïÖÆ·þ×°	340	°×¶íÂÞË¹	12	ÆäËû¾èÔùÎï×Ê	75400	¼þ	16213	Ç§¿Ë	7,507,500
202004	62101030	»¯ÏËÕ±ÄØ»òÎÞ·ÄÖ¯ÎïÖÆ·þ×°	343	Ä¦¶û¶àÍß	10	Ò»°ãÃ³Ò×	26700	¼þ	7016	Ç§¿Ë	2,979,829
202004	62101030	»¯ÏËÕ±ÄØ»òÎÞ·ÄÖ¯ÎïÖÆ·þ×°	343	Ä¦¶û¶àÍß	11	¹ú¼Ò¼ä¡¢¹ú¼Ê×éÖ¯ÎÞ³¥Ô®ÖúºÍÔùËÍµÄÎï×Ê	1000	¼þ	226	Ç§¿Ë	110,000
202004	62101030	»¯ÏËÕ±ÄØ»òÎÞ·ÄÖ¯ÎïÖÆ·þ×°	344	¶íÂÞË¹Áª°î	10	Ò»°ãÃ³Ò×	4491552	¼þ	1163708	Ç§¿Ë	480,809,253
202004	62101030	»¯ÏËÕ±ÄØ»òÎÞ·ÄÖ¯ÎïÖÆ·þ×°	344	¶íÂÞË¹Áª°î	11	¹ú¼Ò¼ä¡¢¹ú¼Ê×éÖ¯ÎÞ³¥Ô®ÖúºÍÔùËÍµÄÎï×Ê	50000	¼þ	13336	Ç§¿Ë	8,500,000
202004	62101030	»¯ÏËÕ±ÄØ»òÎÞ·ÄÖ¯ÎïÖÆ·þ×°	344	¶íÂÞË¹Áª°î	12	ÆäËû¾èÔùÎï×Ê	20900	¼þ	6603	Ç§¿Ë	2,240,000
202004	62101030	»¯ÏËÕ±ÄØ»òÎÞ·ÄÖ¯ÎïÖÆ·þ×°	347	ÎÚ¿ËÀ¼	10	Ò»°ãÃ³Ò×	648190	¼þ	170454	Ç§¿Ë	48,980,077
202004	62101030	»¯ÏËÕ±ÄØ»òÎÞ·ÄÖ¯ÎïÖÆ·þ×°	350	Ë¹ÂåÎÄÄáÑÇ	10	Ò»°ãÃ³Ò×	290590	¼þ	65725	Ç§¿Ë	26,150,366
202004	62101030	»¯ÏËÕ±ÄØ»òÎÞ·ÄÖ¯ÎïÖÆ·þ×°	351	¿ËÂÞµØÑÇ	10	Ò»°ãÃ³Ò×	276100	¼þ	86510	Ç§¿Ë	54,803,704
202004	62101030	»¯ÏËÕ±ÄØ»òÎÞ·ÄÖ¯ÎïÖÆ·þ×°	351	¿ËÂÞµØÑÇ	11	¹ú¼Ò¼ä¡¢¹ú¼Ê×éÖ¯ÎÞ³¥Ô®ÖúºÍÔùËÍµÄÎï×Ê	10000	¼þ	2618	Ç§¿Ë	1,200,000
202004	62101030	»¯ÏËÕ±ÄØ»òÎÞ·ÄÖ¯ÎïÖÆ·þ×°	351	¿ËÂÞµØÑÇ	12	ÆäËû¾èÔùÎï×Ê	6530	¼þ	1641	Ç§¿Ë	379,806
202004	62101030	»¯ÏËÕ±ÄØ»òÎÞ·ÄÖ¯ÎïÖÆ·þ×°	352	½Ý¿Ë	10	Ò»°ãÃ³Ò×	1496624	¼þ	438465	Ç§¿Ë	219,656,619
202004	62101030	»¯ÏËÕ±ÄØ»òÎÞ·ÄÖ¯ÎïÖÆ·þ×°	352	½Ý¿Ë	12	ÆäËû¾èÔùÎï×Ê	300	¼þ	90	Ç§¿Ë	69,000
202004	62101030	»¯ÏËÕ±ÄØ»òÎÞ·ÄÖ¯ÎïÖÆ·þ×°	353	Ë¹Âå·¥¿Ë	10	Ò»°ãÃ³Ò×	49484	¼þ	11675	Ç§¿Ë	3,221,248
202004	62101030	»¯ÏËÕ±ÄØ»òÎÞ·ÄÖ¯ÎïÖÆ·þ×°	353	Ë¹Âå·¥¿Ë	12	ÆäËû¾èÔùÎï×Ê	20100	¼þ	4120	Ç§¿Ë	711,500
202004	62101030	»¯ÏËÕ±ÄØ»òÎÞ·ÄÖ¯ÎïÖÆ·þ×°	354	±±ÂíÆä¶Ù¹²ºÍ¹ú	10	Ò»°ãÃ³Ò×	25200	¼þ	4310	Ç§¿Ë	947,748
202004	62101030	»¯ÏËÕ±ÄØ»òÎÞ·ÄÖ¯ÎïÖÆ·þ×°	354	±±ÂíÆä¶Ù¹²ºÍ¹ú	11	¹ú¼Ò¼ä¡¢¹ú¼Ê×éÖ¯ÎÞ³¥Ô®ÖúºÍÔùËÍµÄÎï×Ê	5000	¼þ	1250	Ç§¿Ë	600,000
202004	62101030	»¯ÏËÕ±ÄØ»òÎÞ·ÄÖ¯ÎïÖÆ·þ×°	355	²¨ºÚ	10	Ò»°ãÃ³Ò×	34800	¼þ	8356	Ç§¿Ë	2,700,641
202004	62101030	»¯ÏËÕ±ÄØ»òÎÞ·ÄÖ¯ÎïÖÆ·þ×°	355	²¨ºÚ	11	¹ú¼Ò¼ä¡¢¹ú¼Ê×éÖ¯ÎÞ³¥Ô®ÖúºÍÔùËÍµÄÎï×Ê	1000	¼þ	250	Ç§¿Ë	75,000
202004	62101030	»¯ÏËÕ±ÄØ»òÎÞ·ÄÖ¯ÎïÖÆ·þ×°	355	²¨ºÚ	12	ÆäËû¾èÔùÎï×Ê	120	¼þ	40	Ç§¿Ë	4,388
202004	62101030	»¯ÏËÕ±ÄØ»òÎÞ·ÄÖ¯ÎïÖÆ·þ×°	358	Èû¶ûÎ¬ÑÇ	10	Ò»°ãÃ³Ò×	755158	¼þ	201101	Ç§¿Ë	79,737,461
202004	62101030	»¯ÏËÕ±ÄØ»òÎÞ·ÄÖ¯ÎïÖÆ·þ×°	358	Èû¶ûÎ¬ÑÇ	12	ÆäËû¾èÔùÎï×Ê	38016	¼þ	4212	Ç§¿Ë	863,715
202004	62101030	»¯ÏËÕ±ÄØ»òÎÞ·ÄÖ¯ÎïÖÆ·þ×°	359	ºÚÉ½	10	Ò»°ãÃ³Ò×	30000	¼þ	7089	Ç§¿Ë	3,255,558
202004	62101030	»¯ÏËÕ±ÄØ»òÎÞ·ÄÖ¯ÎïÖÆ·þ×°	359	ºÚÉ½	11	¹ú¼Ò¼ä¡¢¹ú¼Ê×éÖ¯ÎÞ³¥Ô®ÖúºÍÔùËÍµÄÎï×Ê	1000	¼þ	272	Ç§¿Ë	170,000
202004	62101030	»¯ÏËÕ±ÄØ»òÎÞ·ÄÖ¯ÎïÖÆ·þ×°	359	ºÚÉ½	12	ÆäËû¾èÔùÎï×Ê	4000	¼þ	1071	Ç§¿Ë	466,623
202004	62101030	»¯ÏËÕ±ÄØ»òÎÞ·ÄÖ¯ÎïÖÆ·þ×°	401	°²Ìá¹ÏºÍ°Í²¼´ï	11	¹ú¼Ò¼ä¡¢¹ú¼Ê×éÖ¯ÎÞ³¥Ô®ÖúºÍÔùËÍµÄÎï×Ê	500	¼þ	140	Ç§¿Ë	60,000
202004	62101030	»¯ÏËÕ±ÄØ»òÎÞ·ÄÖ¯ÎïÖÆ·þ×°	402	°¢¸ùÍ¢	10	Ò»°ãÃ³Ò×	260731	¼þ	27740	Ç§¿Ë	3,577,400
202004	62101030	»¯ÏËÕ±ÄØ»òÎÞ·ÄÖ¯ÎïÖÆ·þ×°	402	°¢¸ùÍ¢	11	¹ú¼Ò¼ä¡¢¹ú¼Ê×éÖ¯ÎÞ³¥Ô®ÖúºÍÔùËÍµÄÎï×Ê	5000	¼þ	1336	Ç§¿Ë	650,000
202004	62101030	»¯ÏËÕ±ÄØ»òÎÞ·ÄÖ¯ÎïÖÆ·þ×°	402	°¢¸ùÍ¢	12	ÆäËû¾èÔùÎï×Ê	3500	¼þ	593	Ç§¿Ë	367,563
202004	62101030	»¯ÏËÕ±ÄØ»òÎÞ·ÄÖ¯ÎïÖÆ·þ×°	404	°Í¹þÂí	10	Ò»°ãÃ³Ò×	5	¼þ	1	Ç§¿Ë	467
202004	62101030	»¯ÏËÕ±ÄØ»òÎÞ·ÄÖ¯ÎïÖÆ·þ×°	404	°Í¹þÂí	11	¹ú¼Ò¼ä¡¢¹ú¼Ê×éÖ¯ÎÞ³¥Ô®ÖúºÍÔùËÍµÄÎï×Ê	500	¼þ	153	Ç§¿Ë	65,000
202004	62101030	»¯ÏËÕ±ÄØ»òÎÞ·ÄÖ¯ÎïÖÆ·þ×°	405	°Í°Í¶àË¹	11	¹ú¼Ò¼ä¡¢¹ú¼Ê×éÖ¯ÎÞ³¥Ô®ÖúºÍÔùËÍµÄÎï×Ê	1000	¼þ	306	Ç§¿Ë	130,000
202004	62101030	»¯ÏËÕ±ÄØ»òÎÞ·ÄÖ¯ÎïÖÆ·þ×°	406	²®Àû×È	10	Ò»°ãÃ³Ò×	6000	¼þ	1400	Ç§¿Ë	480,924
202004	62101030	»¯ÏËÕ±ÄØ»òÎÞ·ÄÖ¯ÎïÖÆ·þ×°	408	¶àÃñ×å²£ÀûÎ¬ÑÇ¹ú	10	Ò»°ãÃ³Ò×	13000	¼þ	3238	Ç§¿Ë	880,502
202004	62101030	»¯ÏËÕ±ÄØ»òÎÞ·ÄÖ¯ÎïÖÆ·þ×°	408	¶àÃñ×å²£ÀûÎ¬ÑÇ¹ú	11	¹ú¼Ò¼ä¡¢¹ú¼Ê×éÖ¯ÎÞ³¥Ô®ÖúºÍÔùËÍµÄÎï×Ê	2000	¼þ	603	Ç§¿Ë	260,000
202004	62101030	»¯ÏËÕ±ÄØ»òÎÞ·ÄÖ¯ÎïÖÆ·þ×°	410	°ÍÎ÷	10	Ò»°ãÃ³Ò×	4390340	¼þ	261092	Ç§¿Ë	38,457,240
202004	62101030	»¯ÏËÕ±ÄØ»òÎÞ·ÄÖ¯ÎïÖÆ·þ×°	410	°ÍÎ÷	12	ÆäËû¾èÔùÎï×Ê	500	¼þ	145	Ç§¿Ë	90,000
202004	62101030	»¯ÏËÕ±ÄØ»òÎÞ·ÄÖ¯ÎïÖÆ·þ×°	411	¿ªÂüÈºµº	10	Ò»°ãÃ³Ò×	1000	¼þ	320	Ç§¿Ë	160,517
202004	62101030	»¯ÏËÕ±ÄØ»òÎÞ·ÄÖ¯ÎïÖÆ·þ×°	412	ÖÇÀû	10	Ò»°ãÃ³Ò×	313448	¼þ	44562	Ç§¿Ë	2,218,128
202004	62101030	»¯ÏËÕ±ÄØ»òÎÞ·ÄÖ¯ÎïÖÆ·þ×°	412	ÖÇÀû	11	¹ú¼Ò¼ä¡¢¹ú¼Ê×éÖ¯ÎÞ³¥Ô®ÖúºÍÔùËÍµÄÎï×Ê	1000	¼þ	280	Ç§¿Ë	120,000
202004	62101030	»¯ÏËÕ±ÄØ»òÎÞ·ÄÖ¯ÎïÖÆ·þ×°	413	¸çÂ×±ÈÑÇ	10	Ò»°ãÃ³Ò×	39770	¼þ	8274	Ç§¿Ë	766,535
202004	62101030	»¯ÏËÕ±ÄØ»òÎÞ·ÄÖ¯ÎïÖÆ·þ×°	414	¶àÃ×Äá¿Ë	11	¹ú¼Ò¼ä¡¢¹ú¼Ê×éÖ¯ÎÞ³¥Ô®ÖúºÍÔùËÍµÄÎï×Ê	500	¼þ	153	Ç§¿Ë	65,000
202004	62101030	»¯ÏËÕ±ÄØ»òÎÞ·ÄÖ¯ÎïÖÆ·þ×°	415	¸çË¹´ïÀè¼Ó	10	Ò»°ãÃ³Ò×	6060	¼þ	1215	Ç§¿Ë	262,831
202004	62101030	»¯ÏËÕ±ÄØ»òÎÞ·ÄÖ¯ÎïÖÆ·þ×°	415	¸çË¹´ïÀè¼Ó	11	¹ú¼Ò¼ä¡¢¹ú¼Ê×éÖ¯ÎÞ³¥Ô®ÖúºÍÔùËÍµÄÎï×Ê	100000	¼þ	28125	Ç§¿Ë	13,000,000
202004	62101030	»¯ÏËÕ±ÄØ»òÎÞ·ÄÖ¯ÎïÖÆ·þ×°	416	¹Å°Í	10	Ò»°ãÃ³Ò×	8921	¼þ	2639	Ç§¿Ë	1,430,449
202004	62101030	»¯ÏËÕ±ÄØ»òÎÞ·ÄÖ¯ÎïÖÆ·þ×°	418	¶àÃ×Äá¼Ó¹²ºÍ¹ú	10	Ò»°ãÃ³Ò×	189959	¼þ	32450	Ç§¿Ë	7,262,028
202004	62101030	»¯ÏËÕ±ÄØ»òÎÞ·ÄÖ¯ÎïÖÆ·þ×°	418	¶àÃ×Äá¼Ó¹²ºÍ¹ú	11	¹ú¼Ò¼ä¡¢¹ú¼Ê×éÖ¯ÎÞ³¥Ô®ÖúºÍÔùËÍµÄÎï×Ê	1000	¼þ	281	Ç§¿Ë	120,000
202004	62101030	»¯ÏËÕ±ÄØ»òÎÞ·ÄÖ¯ÎïÖÆ·þ×°	419	¶ò¹Ï¶à¶û	10	Ò»°ãÃ³Ò×	98580	¼þ	24061	Ç§¿Ë	5,805,977
202004	62101030	»¯ÏËÕ±ÄØ»òÎÞ·ÄÖ¯ÎïÖÆ·þ×°	419	¶ò¹Ï¶à¶û	11	¹ú¼Ò¼ä¡¢¹ú¼Ê×éÖ¯ÎÞ³¥Ô®ÖúºÍÔùËÍµÄÎï×Ê	1000	¼þ	306	Ç§¿Ë	130,000
202004	62101030	»¯ÏËÕ±ÄØ»òÎÞ·ÄÖ¯ÎïÖÆ·þ×°	419	¶ò¹Ï¶à¶û	12	ÆäËû¾èÔùÎï×Ê	420	¼þ	121	Ç§¿Ë	75,600
202004	62101030	»¯ÏËÕ±ÄØ»òÎÞ·ÄÖ¯ÎïÖÆ·þ×°	421	¸ñÁÖÄÉ´ï	11	¹ú¼Ò¼ä¡¢¹ú¼Ê×éÖ¯ÎÞ³¥Ô®ÖúºÍÔùËÍµÄÎï×Ê	500	¼þ	140	Ç§¿Ë	60,000
202004	62101030	»¯ÏËÕ±ÄØ»òÎÞ·ÄÖ¯ÎïÖÆ·þ×°	423	Î£µØÂíÀ­	10	Ò»°ãÃ³Ò×	38150	¼þ	6150	Ç§¿Ë	622,211
202004	62101030	»¯ÏËÕ±ÄØ»òÎÞ·ÄÖ¯ÎïÖÆ·þ×°	426	ºé¶¼À­Ë¹	10	Ò»°ãÃ³Ò×	1648	¼þ	119	Ç§¿Ë	14,110
202004	62101030	»¯ÏËÕ±ÄØ»òÎÞ·ÄÖ¯ÎïÖÆ·þ×°	427	ÑÀÂò¼Ó	10	Ò»°ãÃ³Ò×	599	¼þ	89	Ç§¿Ë	7,086
202004	62101030	»¯ÏËÕ±ÄØ»òÎÞ·ÄÖ¯ÎïÖÆ·þ×°	427	ÑÀÂò¼Ó	11	¹ú¼Ò¼ä¡¢¹ú¼Ê×éÖ¯ÎÞ³¥Ô®ÖúºÍÔùËÍµÄÎï×Ê	1000	¼þ	281	Ç§¿Ë	120,000
202004	62101030	»¯ÏËÕ±ÄØ»òÎÞ·ÄÖ¯ÎïÖÆ·þ×°	427	ÑÀÂò¼Ó	12	ÆäËû¾èÔùÎï×Ê	100	¼þ	24	Ç§¿Ë	11,681
202004	62101030	»¯ÏËÕ±ÄØ»òÎÞ·ÄÖ¯ÎïÖÆ·þ×°	429	Ä«Î÷¸ç	10	Ò»°ãÃ³Ò×	48105	¼þ	22199	Ç§¿Ë	3,260,702
202004	62101030	»¯ÏËÕ±ÄØ»òÎÞ·ÄÖ¯ÎïÖÆ·þ×°	432	°ÍÄÃÂí	10	Ò»°ãÃ³Ò×	226154	¼þ	19504	Ç§¿Ë	1,952,196
202004	62101030	»¯ÏËÕ±ÄØ»òÎÞ·ÄÖ¯ÎïÖÆ·þ×°	432	°ÍÄÃÂí	11	¹ú¼Ò¼ä¡¢¹ú¼Ê×éÖ¯ÎÞ³¥Ô®ÖúºÍÔùËÍµÄÎï×Ê	5000	¼þ	1503	Ç§¿Ë	650,000
202004	62101030	»¯ÏËÕ±ÄØ»òÎÞ·ÄÖ¯ÎïÖÆ·þ×°	432	°ÍÄÃÂí	12	ÆäËû¾èÔùÎï×Ê	1770	¼þ	425	Ç§¿Ë	266,990
202004	62101030	»¯ÏËÕ±ÄØ»òÎÞ·ÄÖ¯ÎïÖÆ·þ×°	433	°ÍÀ­¹ç	10	Ò»°ãÃ³Ò×	19350	¼þ	2311	Ç§¿Ë	419,734
202004	62101030	»¯ÏËÕ±ÄØ»òÎÞ·ÄÖ¯ÎïÖÆ·þ×°	434	ÃØÂ³	10	Ò»°ãÃ³Ò×	15450	¼þ	2879	Ç§¿Ë	86,831
202004	62101030	»¯ÏËÕ±ÄØ»òÎÞ·ÄÖ¯ÎïÖÆ·þ×°	434	ÃØÂ³	11	¹ú¼Ò¼ä¡¢¹ú¼Ê×éÖ¯ÎÞ³¥Ô®ÖúºÍÔùËÍµÄÎï×Ê	2000	¼þ	603	Ç§¿Ë	260,000
202004	62101030	»¯ÏËÕ±ÄØ»òÎÞ·ÄÖ¯ÎïÖÆ·þ×°	435	²¨¶àÀè¸÷	10	Ò»°ãÃ³Ò×	168274	¼þ	9405	Ç§¿Ë	325,744
202004	62101030	»¯ÏËÕ±ÄØ»òÎÞ·ÄÖ¯ÎïÖÆ·þ×°	440	Èø¶ûÍß¶à	10	Ò»°ãÃ³Ò×	7400	¼þ	885	Ç§¿Ë	169,139
202004	62101030	»¯ÏËÕ±ÄØ»òÎÞ·ÄÖ¯ÎïÖÆ·þ×°	440	Èø¶ûÍß¶à	11	¹ú¼Ò¼ä¡¢¹ú¼Ê×éÖ¯ÎÞ³¥Ô®ÖúºÍÔùËÍµÄÎï×Ê	2000	¼þ	603	Ç§¿Ë	260,000
202004	62101030	»¯ÏËÕ±ÄØ»òÎÞ·ÄÖ¯ÎïÖÆ·þ×°	441	ËÕÀïÄÏ	11	¹ú¼Ò¼ä¡¢¹ú¼Ê×éÖ¯ÎÞ³¥Ô®ÖúºÍÔùËÍµÄÎï×Ê	1000	¼þ	306	Ç§¿Ë	130,000
202004	62101030	»¯ÏËÕ±ÄØ»òÎÞ·ÄÖ¯ÎïÖÆ·þ×°	442	ÌØÁ¢Äá´ïºÍ¶à°Í¸ç	11	¹ú¼Ò¼ä¡¢¹ú¼Ê×éÖ¯ÎÞ³¥Ô®ÖúºÍÔùËÍµÄÎï×Ê	1000	¼þ	281	Ç§¿Ë	120,000
202004	62101030	»¯ÏËÕ±ÄØ»òÎÞ·ÄÖ¯ÎïÖÆ·þ×°	442	ÌØÁ¢Äá´ïºÍ¶à°Í¸ç	12	ÆäËû¾èÔùÎï×Ê	400	¼þ	94	Ç§¿Ë	28,741
202004	62101030	»¯ÏËÕ±ÄØ»òÎÞ·ÄÖ¯ÎïÖÆ·þ×°	444	ÎÚÀ­¹ç	10	Ò»°ãÃ³Ò×	293550	¼þ	28343	Ç§¿Ë	1,232,524
202004	62101030	»¯ÏËÕ±ÄØ»òÎÞ·ÄÖ¯ÎïÖÆ·þ×°	444	ÎÚÀ­¹ç	11	¹ú¼Ò¼ä¡¢¹ú¼Ê×éÖ¯ÎÞ³¥Ô®ÖúºÍÔùËÍµÄÎï×Ê	1000	¼þ	306	Ç§¿Ë	130,000
202004	62101030	»¯ÏËÕ±ÄØ»òÎÞ·ÄÖ¯ÎïÖÆ·þ×°	445	Î¯ÄÚÈðÀ­	10	Ò»°ãÃ³Ò×	279700	¼þ	32648	Ç§¿Ë	5,133,642
202004	62101030	»¯ÏËÕ±ÄØ»òÎÞ·ÄÖ¯ÎïÖÆ·þ×°	446	Ó¢ÊôÎ¬¶û¾©Èºµº	10	Ò»°ãÃ³Ò×	2000	¼þ	478	Ç§¿Ë	172,836
202004	62101030	»¯ÏËÕ±ÄØ»òÎÞ·ÄÖ¯ÎïÖÆ·þ×°	447	Ê¥Æä´ÄºÍÄáÎ¬Ë¹	10	Ò»°ãÃ³Ò×	10000	¼þ	1736	Ç§¿Ë	365,706
202004	62101030	»¯ÏËÕ±ÄØ»òÎÞ·ÄÖ¯ÎïÖÆ·þ×°	501	¼ÓÄÃ´ó	10	Ò»°ãÃ³Ò×	4089342	¼þ	408054	Ç§¿Ë	93,680,239
202004	62101030	»¯ÏËÕ±ÄØ»òÎÞ·ÄÖ¯ÎïÖÆ·þ×°	501	¼ÓÄÃ´ó	12	ÆäËû¾èÔùÎï×Ê	1500	¼þ	365	Ç§¿Ë	174,995
202004	62101030	»¯ÏËÕ±ÄØ»òÎÞ·ÄÖ¯ÎïÖÆ·þ×°	502	ÃÀ¹ú	10	Ò»°ãÃ³Ò×	55737101	¼þ	4463993	Ç§¿Ë	663,829,342
202004	62101030	»¯ÏËÕ±ÄØ»òÎÞ·ÄÖ¯ÎïÖÆ·þ×°	502	ÃÀ¹ú	12	ÆäËû¾èÔùÎï×Ê	13825	¼þ	3806	Ç§¿Ë	1,656,051
202004	62101030	»¯ÏËÕ±ÄØ»òÎÞ·ÄÖ¯ÎïÖÆ·þ×°	601	°Ä´óÀûÑÇ	10	Ò»°ãÃ³Ò×	3828258	¼þ	403609	Ç§¿Ë	55,082,411
202004	62101030	»¯ÏËÕ±ÄØ»òÎÞ·ÄÖ¯ÎïÖÆ·þ×°	601	°Ä´óÀûÑÇ	12	ÆäËû¾èÔùÎï×Ê	5000	¼þ	1250	Ç§¿Ë	500,000
202004	62101030	»¯ÏËÕ±ÄØ»òÎÞ·ÄÖ¯ÎïÖÆ·þ×°	602	¿â¿ËÈºµº	11	¹ú¼Ò¼ä¡¢¹ú¼Ê×éÖ¯ÎÞ³¥Ô®ÖúºÍÔùËÍµÄÎï×Ê	500	¼þ	137	Ç§¿Ë	60,000
202004	62101030	»¯ÏËÕ±ÄØ»òÎÞ·ÄÖ¯ÎïÖÆ·þ×°	603	ì³¼Ã	10	Ò»°ãÃ³Ò×	200	¼þ	400	Ç§¿Ë	8,000
202004	62101030	»¯ÏËÕ±ÄØ»òÎÞ·ÄÖ¯ÎïÖÆ·þ×°	603	ì³¼Ã	11	¹ú¼Ò¼ä¡¢¹ú¼Ê×éÖ¯ÎÞ³¥Ô®ÖúºÍÔùËÍµÄÎï×Ê	1000	¼þ	281	Ç§¿Ë	120,000
202004	62101030	»¯ÏËÕ±ÄØ»òÎÞ·ÄÖ¯ÎïÖÆ·þ×°	603	ì³¼Ã	12	ÆäËû¾èÔùÎï×Ê	16380	¼þ	6000	Ç§¿Ë	1,818,180
202004	62101030	»¯ÏËÕ±ÄØ»òÎÞ·ÄÖ¯ÎïÖÆ·þ×°	608	ÍßÅ¬°¢Í¼	11	¹ú¼Ò¼ä¡¢¹ú¼Ê×éÖ¯ÎÞ³¥Ô®ÖúºÍÔùËÍµÄÎï×Ê	1500	¼þ	375	Ç§¿Ë	190,000
202004	62101030	»¯ÏËÕ±ÄØ»òÎÞ·ÄÖ¯ÎïÖÆ·þ×°	608	ÍßÅ¬°¢Í¼	12	ÆäËû¾èÔùÎï×Ê	2150	¼þ	503	Ç§¿Ë	281,262
202004	62101030	»¯ÏËÕ±ÄØ»òÎÞ·ÄÖ¯ÎïÖÆ·þ×°	609	ÐÂÎ÷À¼	10	Ò»°ãÃ³Ò×	728180	¼þ	79173	Ç§¿Ë	12,421,672
202004	62101030	»¯ÏËÕ±ÄØ»òÎÞ·ÄÖ¯ÎïÖÆ·þ×°	611	°Í²¼ÑÇÐÂ¼¸ÄÚÑÇ	10	Ò»°ãÃ³Ò×	6975	¼þ	1166	Ç§¿Ë	270,030
202004	62101030	»¯ÏËÕ±ÄØ»òÎÞ·ÄÖ¯ÎïÖÆ·þ×°	611	°Í²¼ÑÇÐÂ¼¸ÄÚÑÇ	11	¹ú¼Ò¼ä¡¢¹ú¼Ê×éÖ¯ÎÞ³¥Ô®ÖúºÍÔùËÍµÄÎï×Ê	1000	¼þ	267	Ç§¿Ë	120,000
202004	62101030	»¯ÏËÕ±ÄØ»òÎÞ·ÄÖ¯ÎïÖÆ·þ×°	613	ËùÂÞÃÅÈºµº	10	Ò»°ãÃ³Ò×	1500	¼þ	90	Ç§¿Ë	70,824
202004	62101030	»¯ÏËÕ±ÄØ»òÎÞ·ÄÖ¯ÎïÖÆ·þ×°	613	ËùÂÞÃÅÈºµº	11	¹ú¼Ò¼ä¡¢¹ú¼Ê×éÖ¯ÎÞ³¥Ô®ÖúºÍÔùËÍµÄÎï×Ê	500	¼þ	128	Ç§¿Ë	60,000
202004	62101030	»¯ÏËÕ±ÄØ»òÎÞ·ÄÖ¯ÎïÖÆ·þ×°	613	ËùÂÞÃÅÈºµº	12	ÆäËû¾èÔùÎï×Ê	200	¼þ	47	Ç§¿Ë	31,742
202004	62101030	»¯ÏËÕ±ÄØ»òÎÞ·ÄÖ¯ÎïÖÆ·þ×°	614	ÌÀ¼Ó	11	¹ú¼Ò¼ä¡¢¹ú¼Ê×éÖ¯ÎÞ³¥Ô®ÖúºÍÔùËÍµÄÎï×Ê	500	¼þ	126	Ç§¿Ë	60,000
202004	62101030	»¯ÏËÕ±ÄØ»òÎÞ·ÄÖ¯ÎïÖÆ·þ×°	617	ÈøÄ¦ÑÇ	11	¹ú¼Ò¼ä¡¢¹ú¼Ê×éÖ¯ÎÞ³¥Ô®ÖúºÍÔùËÍµÄÎï×Ê	500	¼þ	139	Ç§¿Ë	60,000
202004	62101030	»¯ÏËÕ±ÄØ»òÎÞ·ÄÖ¯ÎïÖÆ·þ×°	618	»ùÀï°ÍË¹	11	¹ú¼Ò¼ä¡¢¹ú¼Ê×éÖ¯ÎÞ³¥Ô®ÖúºÍÔùËÍµÄÎï×Ê	500	¼þ	128	Ç§¿Ë	60,000
202004	62101030	»¯ÏËÕ±ÄØ»òÎÞ·ÄÖ¯ÎïÖÆ·þ×°	620	ÃÜ¿ËÂÞÄáÎ÷ÑÇÁª°î	11	¹ú¼Ò¼ä¡¢¹ú¼Ê×éÖ¯ÎÞ³¥Ô®ÖúºÍÔùËÍµÄÎï×Ê	500	¼þ	137	Ç§¿Ë	60,000
202004	62101030	»¯ÏËÕ±ÄØ»òÎÞ·ÄÖ¯ÎïÖÆ·þ×°	699	´óÑóÖÞÆäËû¹ú¼Ò(µØÇø)	11	¹ú¼Ò¼ä¡¢¹ú¼Ê×éÖ¯ÎÞ³¥Ô®ÖúºÍÔùËÍµÄÎï×Ê	500	¼þ	139	Ç§¿Ë	60,000
202005	62101030	»¯ÏËÕ±ÄØ»òÎÞ·ÄÖ¯ÎïÖÆ·þ×°	101	°¢¸»º¹	10	Ò»°ãÃ³Ò×	23850	¼þ	5486	Ç§¿Ë	2,732,912
202005	62101030	»¯ÏËÕ±ÄØ»òÎÞ·ÄÖ¯ÎïÖÆ·þ×°	101	°¢¸»º¹	12	ÆäËû¾èÔùÎï×Ê	2500	¼þ	680	Ç§¿Ë	650,000
202005	62101030	»¯ÏËÕ±ÄØ»òÎÞ·ÄÖ¯ÎïÖÆ·þ×°	102	°ÍÁÖ	10	Ò»°ãÃ³Ò×	2097750	¼þ	444818	Ç§¿Ë	77,313,503
202005	62101030	»¯ÏËÕ±ÄØ»òÎÞ·ÄÖ¯ÎïÖÆ·þ×°	103	ÃÏ¼ÓÀ­¹ú	10	Ò»°ãÃ³Ò×	259610	¼þ	67418	Ç§¿Ë	17,613,954
202005	62101030	»¯ÏËÕ±ÄØ»òÎÞ·ÄÖ¯ÎïÖÆ·þ×°	103	ÃÏ¼ÓÀ­¹ú	11	¹ú¼Ò¼ä¡¢¹ú¼Ê×éÖ¯ÎÞ³¥Ô®ÖúºÍÔùËÍµÄÎï×Ê	18000	¼þ	4560	Ç§¿Ë	2,160,000
202005	62101030	»¯ÏËÕ±ÄØ»òÎÞ·ÄÖ¯ÎïÖÆ·þ×°	103	ÃÏ¼ÓÀ­¹ú	12	ÆäËû¾èÔùÎï×Ê	20000	¼þ	5425	Ç§¿Ë	1,804,401
202005	62101030	»¯ÏËÕ±ÄØ»òÎÞ·ÄÖ¯ÎïÖÆ·þ×°	104	²»µ¤	12	ÆäËû¾èÔùÎï×Ê	1000	¼þ	224	Ç§¿Ë	70,000
202005	62101030	»¯ÏËÕ±ÄØ»òÎÞ·ÄÖ¯ÎïÖÆ·þ×°	105	ÎÄÀ³	10	Ò»°ãÃ³Ò×	10000	¼þ	1050	Ç§¿Ë	97,053
202005	62101030	»¯ÏËÕ±ÄØ»òÎÞ·ÄÖ¯ÎïÖÆ·þ×°	105	ÎÄÀ³	11	¹ú¼Ò¼ä¡¢¹ú¼Ê×éÖ¯ÎÞ³¥Ô®ÖúºÍÔùËÍµÄÎï×Ê	3000	¼þ	606	Ç§¿Ë	137,284
202005	62101030	»¯ÏËÕ±ÄØ»òÎÞ·ÄÖ¯ÎïÖÆ·þ×°	106	Ãåµé	10	Ò»°ãÃ³Ò×	209690	¼þ	55294	Ç§¿Ë	10,298,749
202005	62101030	»¯ÏËÕ±ÄØ»òÎÞ·ÄÖ¯ÎïÖÆ·þ×°	106	Ãåµé	11	¹ú¼Ò¼ä¡¢¹ú¼Ê×éÖ¯ÎÞ³¥Ô®ÖúºÍÔùËÍµÄÎï×Ê	18000	¼þ	4560	Ç§¿Ë	2,160,000
202005	62101030	»¯ÏËÕ±ÄØ»òÎÞ·ÄÖ¯ÎïÖÆ·þ×°	106	Ãåµé	12	ÆäËû¾èÔùÎï×Ê	20160	¼þ	6029	Ç§¿Ë	2,830,085
202005	62101030	»¯ÏËÕ±ÄØ»òÎÞ·ÄÖ¯ÎïÖÆ·þ×°	107	¼íÆÒÕ¯	10	Ò»°ãÃ³Ò×	5210	¼þ	1472	Ç§¿Ë	542,339
202005	62101030	»¯ÏËÕ±ÄØ»òÎÞ·ÄÖ¯ÎïÖÆ·þ×°	107	¼íÆÒÕ¯	11	¹ú¼Ò¼ä¡¢¹ú¼Ê×éÖ¯ÎÞ³¥Ô®ÖúºÍÔùËÍµÄÎï×Ê	500	¼þ	165	Ç§¿Ë	77,276
202005	62101030	»¯ÏËÕ±ÄØ»òÎÞ·ÄÖ¯ÎïÖÆ·þ×°	107	¼íÆÒÕ¯	12	ÆäËû¾èÔùÎï×Ê	10120	¼þ	3290	Ç§¿Ë	1,474,000
202005	62101030	»¯ÏËÕ±ÄØ»òÎÞ·ÄÖ¯ÎïÖÆ·þ×°	108	ÈûÆÖÂ·Ë¹	10	Ò»°ãÃ³Ò×	79402	¼þ	13366	Ç§¿Ë	2,784,482
202005	62101030	»¯ÏËÕ±ÄØ»òÎÞ·ÄÖ¯ÎïÖÆ·þ×°	110	ÖÐ¹úÏã¸Û	10	Ò»°ãÃ³Ò×	1438089	¼þ	178989	Ç§¿Ë	31,995,231
202005	62101030	»¯ÏËÕ±ÄØ»òÎÞ·ÄÖ¯ÎïÖÆ·þ×°	110	ÖÐ¹úÏã¸Û	12	ÆäËû¾èÔùÎï×Ê	1000	¼þ	336	Ç§¿Ë	109,250
202005	62101030	»¯ÏËÕ±ÄØ»òÎÞ·ÄÖ¯ÎïÖÆ·þ×°	111	Ó¡¶È	10	Ò»°ãÃ³Ò×	1145637	¼þ	307004	Ç§¿Ë	110,732,794
202005	62101030	»¯ÏËÕ±ÄØ»òÎÞ·ÄÖ¯ÎïÖÆ·þ×°	111	Ó¡¶È	12	ÆäËû¾èÔùÎï×Ê	101923	¼þ	28214	Ç§¿Ë	9,469,220
202005	62101030	»¯ÏËÕ±ÄØ»òÎÞ·ÄÖ¯ÎïÖÆ·þ×°	112	Ó¡¶ÈÄáÎ÷ÑÇ	10	Ò»°ãÃ³Ò×	2507470	¼þ	533327	Ç§¿Ë	108,324,981
202005	62101030	»¯ÏËÕ±ÄØ»òÎÞ·ÄÖ¯ÎïÖÆ·þ×°	112	Ó¡¶ÈÄáÎ÷ÑÇ	11	¹ú¼Ò¼ä¡¢¹ú¼Ê×éÖ¯ÎÞ³¥Ô®ÖúºÍÔùËÍµÄÎï×Ê	27000	¼þ	6366	Ç§¿Ë	2,571,851
202005	62101030	»¯ÏËÕ±ÄØ»òÎÞ·ÄÖ¯ÎïÖÆ·þ×°	112	Ó¡¶ÈÄáÎ÷ÑÇ	12	ÆäËû¾èÔùÎï×Ê	53300	¼þ	13904	Ç§¿Ë	4,562,445
202005	62101030	»¯ÏËÕ±ÄØ»òÎÞ·ÄÖ¯ÎïÖÆ·þ×°	113	ÒÁÀÊ	10	Ò»°ãÃ³Ò×	39632	¼þ	10187	Ç§¿Ë	1,143,552
202005	62101030	»¯ÏËÕ±ÄØ»òÎÞ·ÄÖ¯ÎïÖÆ·þ×°	113	ÒÁÀÊ	12	ÆäËû¾èÔùÎï×Ê	200	¼þ	54	Ç§¿Ë	8,000
202005	62101030	»¯ÏËÕ±ÄØ»òÎÞ·ÄÖ¯ÎïÖÆ·þ×°	114	ÒÁÀ­¿Ë	10	Ò»°ãÃ³Ò×	3530	¼þ	983	Ç§¿Ë	242,858
202005	62101030	»¯ÏËÕ±ÄØ»òÎÞ·ÄÖ¯ÎïÖÆ·þ×°	115	ÒÔÉ«ÁÐ	10	Ò»°ãÃ³Ò×	5092150	¼þ	945475	Ç§¿Ë	167,406,681
202005	62101030	»¯ÏËÕ±ÄØ»òÎÞ·ÄÖ¯ÎïÖÆ·þ×°	116	ÈÕ±¾	10	Ò»°ãÃ³Ò×	24296998	¼þ	3344181	Ç§¿Ë	708,561,697
202005	62101030	»¯ÏËÕ±ÄØ»òÎÞ·ÄÖ¯ÎïÖÆ·þ×°	116	ÈÕ±¾	12	ÆäËû¾èÔùÎï×Ê	174240	¼þ	49704	Ç§¿Ë	18,170,752
202005	62101030	»¯ÏËÕ±ÄØ»òÎÞ·ÄÖ¯ÎïÖÆ·þ×°	117	Ô¼µ©	10	Ò»°ãÃ³Ò×	500	¼þ	140	Ç§¿Ë	28,131
202005	62101030	»¯ÏËÕ±ÄØ»òÎÞ·ÄÖ¯ÎïÖÆ·þ×°	117	Ô¼µ©	11	¹ú¼Ò¼ä¡¢¹ú¼Ê×éÖ¯ÎÞ³¥Ô®ÖúºÍÔùËÍµÄÎï×Ê	10000	¼þ	2944	Ç§¿Ë	1,100,000
202005	62101030	»¯ÏËÕ±ÄØ»òÎÞ·ÄÖ¯ÎïÖÆ·þ×°	118	¿ÆÍþÌØ	10	Ò»°ãÃ³Ò×	4099353	¼þ	444263	Ç§¿Ë	73,401,249
202005	62101030	»¯ÏËÕ±ÄØ»òÎÞ·ÄÖ¯ÎïÖÆ·þ×°	119	ÀÏÎÎ	10	Ò»°ãÃ³Ò×	7000	¼þ	1179	Ç§¿Ë	392,610
202005	62101030	»¯ÏËÕ±ÄØ»òÎÞ·ÄÖ¯ÎïÖÆ·þ×°	119	ÀÏÎÎ	11	¹ú¼Ò¼ä¡¢¹ú¼Ê×éÖ¯ÎÞ³¥Ô®ÖúºÍÔùËÍµÄÎï×Ê	30500	¼þ	7985	Ç§¿Ë	3,682,708
202005	62101030	»¯ÏËÕ±ÄØ»òÎÞ·ÄÖ¯ÎïÖÆ·þ×°	119	ÀÏÎÎ	12	ÆäËû¾èÔùÎï×Ê	12892	¼þ	3685	Ç§¿Ë	1,683,543
202005	62101030	»¯ÏËÕ±ÄØ»òÎÞ·ÄÖ¯ÎïÖÆ·þ×°	120	Àè°ÍÄÛ	10	Ò»°ãÃ³Ò×	71242	¼þ	13401	Ç§¿Ë	2,792,805
202005	62101030	»¯ÏËÕ±ÄØ»òÎÞ·ÄÖ¯ÎïÖÆ·þ×°	121	ÖÐ¹ú°ÄÃÅ	10	Ò»°ãÃ³Ò×	78250	¼þ	17104	Ç§¿Ë	3,091,001
202005	62101030	»¯ÏËÕ±ÄØ»òÎÞ·ÄÖ¯ÎïÖÆ·þ×°	122	ÂíÀ´Î÷ÑÇ	10	Ò»°ãÃ³Ò×	2441853	¼þ	257056	Ç§¿Ë	48,983,040
202005	62101030	»¯ÏËÕ±ÄØ»òÎÞ·ÄÖ¯ÎïÖÆ·þ×°	122	ÂíÀ´Î÷ÑÇ	11	¹ú¼Ò¼ä¡¢¹ú¼Ê×éÖ¯ÎÞ³¥Ô®ÖúºÍÔùËÍµÄÎï×Ê	24500	¼þ	5939	Ç§¿Ë	2,510,928
202005	62101030	»¯ÏËÕ±ÄØ»òÎÞ·ÄÖ¯ÎïÖÆ·þ×°	122	ÂíÀ´Î÷ÑÇ	12	ÆäËû¾èÔùÎï×Ê	40500	¼þ	10530	Ç§¿Ë	3,290,000
202005	62101030	»¯ÏËÕ±ÄØ»òÎÞ·ÄÖ¯ÎïÖÆ·þ×°	123	Âí¶û´ú·ò	10	Ò»°ãÃ³Ò×	69700	¼þ	11395	Ç§¿Ë	5,826,309
202005	62101030	»¯ÏËÕ±ÄØ»òÎÞ·ÄÖ¯ÎïÖÆ·þ×°	123	Âí¶û´ú·ò	11	¹ú¼Ò¼ä¡¢¹ú¼Ê×éÖ¯ÎÞ³¥Ô®ÖúºÍÔùËÍµÄÎï×Ê	1700	¼þ	521	Ç§¿Ë	266,971
202005	62101030	»¯ÏËÕ±ÄØ»òÎÞ·ÄÖ¯ÎïÖÆ·þ×°	124	ÃÉ¹Å	11	¹ú¼Ò¼ä¡¢¹ú¼Ê×éÖ¯ÎÞ³¥Ô®ÖúºÍÔùËÍµÄÎï×Ê	1000	¼þ	370	Ç§¿Ë	128,203
202005	62101030	»¯ÏËÕ±ÄØ»òÎÞ·ÄÖ¯ÎïÖÆ·þ×°	124	ÃÉ¹Å	12	ÆäËû¾èÔùÎï×Ê	1700	¼þ	460	Ç§¿Ë	196,000
202005	62101030	»¯ÏËÕ±ÄØ»òÎÞ·ÄÖ¯ÎïÖÆ·þ×°	125	Äá²´¶ûÁª°îÃñÖ÷¹²ºÍ¹ú	10	Ò»°ãÃ³Ò×	563757	¼þ	109836	Ç§¿Ë	38,255,239
202005	62101030	»¯ÏËÕ±ÄØ»òÎÞ·ÄÖ¯ÎïÖÆ·þ×°	125	Äá²´¶ûÁª°îÃñÖ÷¹²ºÍ¹ú	11	¹ú¼Ò¼ä¡¢¹ú¼Ê×éÖ¯ÎÞ³¥Ô®ÖúºÍÔùËÍµÄÎï×Ê	12200	¼þ	2896	Ç§¿Ë	1,585,000
202005	62101030	»¯ÏËÕ±ÄØ»òÎÞ·ÄÖ¯ÎïÖÆ·þ×°	125	Äá²´¶ûÁª°îÃñÖ÷¹²ºÍ¹ú	12	ÆäËû¾èÔùÎï×Ê	500	¼þ	141	Ç§¿Ë	54,667
202005	62101030	»¯ÏËÕ±ÄØ»òÎÞ·ÄÖ¯ÎïÖÆ·þ×°	126	°¢Âü	10	Ò»°ãÃ³Ò×	35102	¼þ	5786	Ç§¿Ë	1,293,194
202005	62101030	»¯ÏËÕ±ÄØ»òÎÞ·ÄÖ¯ÎïÖÆ·þ×°	127	°Í»ùË¹Ì¹	10	Ò»°ãÃ³Ò×	231628	¼þ	62159	Ç§¿Ë	21,631,338
202005	62101030	»¯ÏËÕ±ÄØ»òÎÞ·ÄÖ¯ÎïÖÆ·þ×°	127	°Í»ùË¹Ì¹	11	¹ú¼Ò¼ä¡¢¹ú¼Ê×éÖ¯ÎÞ³¥Ô®ÖúºÍÔùËÍµÄÎï×Ê	60000	¼þ	15000	Ç§¿Ë	7,100,000
202005	62101030	»¯ÏËÕ±ÄØ»òÎÞ·ÄÖ¯ÎïÖÆ·þ×°	127	°Í»ùË¹Ì¹	12	ÆäËû¾èÔùÎï×Ê	52300	¼þ	14520	Ç§¿Ë	4,692,484
202005	62101030	»¯ÏËÕ±ÄØ»òÎÞ·ÄÖ¯ÎïÖÆ·þ×°	129	·ÆÂÉ±ö	10	Ò»°ãÃ³Ò×	4336317	¼þ	736994	Ç§¿Ë	260,059,849
202005	62101030	»¯ÏËÕ±ÄØ»òÎÞ·ÄÖ¯ÎïÖÆ·þ×°	129	·ÆÂÉ±ö	11	¹ú¼Ò¼ä¡¢¹ú¼Ê×éÖ¯ÎÞ³¥Ô®ÖúºÍÔùËÍµÄÎï×Ê	24500	¼þ	5883	Ç§¿Ë	2,515,319
202005	62101030	»¯ÏËÕ±ÄØ»òÎÞ·ÄÖ¯ÎïÖÆ·þ×°	129	·ÆÂÉ±ö	12	ÆäËû¾èÔùÎï×Ê	28000	¼þ	7280	Ç§¿Ë	2,240,000
202005	62101030	»¯ÏËÕ±ÄØ»òÎÞ·ÄÖ¯ÎïÖÆ·þ×°	130	¿¨Ëþ¶û	10	Ò»°ãÃ³Ò×	794417	¼þ	103601	Ç§¿Ë	22,726,405
202005	62101030	»¯ÏËÕ±ÄØ»òÎÞ·ÄÖ¯ÎïÖÆ·þ×°	131	É³ÌØ°¢À­²®	10	Ò»°ãÃ³Ò×	3803812	¼þ	229029	Ç§¿Ë	27,807,355
202005	62101030	»¯ÏËÕ±ÄØ»òÎÞ·ÄÖ¯ÎïÖÆ·þ×°	132	ÐÂ¼ÓÆÂ	10	Ò»°ãÃ³Ò×	3636888	¼þ	493738	Ç§¿Ë	105,070,598
202005	62101030	»¯ÏËÕ±ÄØ»òÎÞ·ÄÖ¯ÎïÖÆ·þ×°	133	º«¹ú	10	Ò»°ãÃ³Ò×	2749982	¼þ	397548	Ç§¿Ë	47,128,621
202005	62101030	»¯ÏËÕ±ÄØ»òÎÞ·ÄÖ¯ÎïÖÆ·þ×°	133	º«¹ú	12	ÆäËû¾èÔùÎï×Ê	1000	¼þ	248	Ç§¿Ë	159,732
202005	62101030	»¯ÏËÕ±ÄØ»òÎÞ·ÄÖ¯ÎïÖÆ·þ×°	134	Ë¹ÀïÀ¼¿¨	10	Ò»°ãÃ³Ò×	12800	¼þ	2905	Ç§¿Ë	37,148
202005	62101030	»¯ÏËÕ±ÄØ»òÎÞ·ÄÖ¯ÎïÖÆ·þ×°	134	Ë¹ÀïÀ¼¿¨	11	¹ú¼Ò¼ä¡¢¹ú¼Ê×éÖ¯ÎÞ³¥Ô®ÖúºÍÔùËÍµÄÎï×Ê	15000	¼þ	4100	Ç§¿Ë	1,800,000
202005	62101030	»¯ÏËÕ±ÄØ»òÎÞ·ÄÖ¯ÎïÖÆ·þ×°	134	Ë¹ÀïÀ¼¿¨	12	ÆäËû¾èÔùÎï×Ê	9200	¼þ	2022	Ç§¿Ë	858,630
202005	62101030	»¯ÏËÕ±ÄØ»òÎÞ·ÄÖ¯ÎïÖÆ·þ×°	135	ÐðÀûÑÇ	11	¹ú¼Ò¼ä¡¢¹ú¼Ê×éÖ¯ÎÞ³¥Ô®ÖúºÍÔùËÍµÄÎï×Ê	10000	¼þ	2887	Ç§¿Ë	1,200,000
202005	62101030	»¯ÏËÕ±ÄØ»òÎÞ·ÄÖ¯ÎïÖÆ·þ×°	136	Ì©¹ú	10	Ò»°ãÃ³Ò×	498483	¼þ	96212	Ç§¿Ë	17,278,071
202005	62101030	»¯ÏËÕ±ÄØ»òÎÞ·ÄÖ¯ÎïÖÆ·þ×°	136	Ì©¹ú	11	¹ú¼Ò¼ä¡¢¹ú¼Ê×éÖ¯ÎÞ³¥Ô®ÖúºÍÔùËÍµÄÎï×Ê	70500	¼þ	18060	Ç§¿Ë	8,477,038
202005	62101030	»¯ÏËÕ±ÄØ»òÎÞ·ÄÖ¯ÎïÖÆ·þ×°	136	Ì©¹ú	12	ÆäËû¾èÔùÎï×Ê	31646	¼þ	7778	Ç§¿Ë	2,849,460
202005	62101030	»¯ÏËÕ±ÄØ»òÎÞ·ÄÖ¯ÎïÖÆ·þ×°	137	ÍÁ¶úÆä	10	Ò»°ãÃ³Ò×	395	¼þ	112	Ç§¿Ë	52,720
202005	62101030	»¯ÏËÕ±ÄØ»òÎÞ·ÄÖ¯ÎïÖÆ·þ×°	138	°¢ÁªÇõ	10	Ò»°ãÃ³Ò×	5319478	¼þ	782767	Ç§¿Ë	243,769,904
202005	62101030	»¯ÏËÕ±ÄØ»òÎÞ·ÄÖ¯ÎïÖÆ·þ×°	139	Ò²ÃÅ	11	¹ú¼Ò¼ä¡¢¹ú¼Ê×éÖ¯ÎÞ³¥Ô®ÖúºÍÔùËÍµÄÎï×Ê	5000	¼þ	1125	Ç§¿Ë	550,000
202005	62101030	»¯ÏËÕ±ÄØ»òÎÞ·ÄÖ¯ÎïÖÆ·þ×°	141	Ô½ÄÏ	10	Ò»°ãÃ³Ò×	6080	¼þ	1167	Ç§¿Ë	172,145
202005	62101030	»¯ÏËÕ±ÄØ»òÎÞ·ÄÖ¯ÎïÖÆ·þ×°	141	Ô½ÄÏ	11	¹ú¼Ò¼ä¡¢¹ú¼Ê×éÖ¯ÎÞ³¥Ô®ÖúºÍÔùËÍµÄÎï×Ê	500	¼þ	185	Ç§¿Ë	83,850
202005	62101030	»¯ÏËÕ±ÄØ»òÎÞ·ÄÖ¯ÎïÖÆ·þ×°	141	Ô½ÄÏ	12	ÆäËû¾èÔùÎï×Ê	132	¼þ	77	Ç§¿Ë	34,400
202005	62101030	»¯ÏËÕ±ÄØ»òÎÞ·ÄÖ¯ÎïÖÆ·þ×°	143	ÖÐ¹úÌ¨Íå	10	Ò»°ãÃ³Ò×	256839	¼þ	18008	Ç§¿Ë	1,764,615
202005	62101030	»¯ÏËÕ±ÄØ»òÎÞ·ÄÖ¯ÎïÖÆ·þ×°	144	¶«µÛãë	12	ÆäËû¾èÔùÎï×Ê	17000	¼þ	4420	Ç§¿Ë	1,360,000
202005	62101030	»¯ÏËÕ±ÄØ»òÎÞ·ÄÖ¯ÎïÖÆ·þ×°	145	¹þÈø¿ËË¹Ì¹	10	Ò»°ãÃ³Ò×	125320	¼þ	30731	Ç§¿Ë	11,733,053
202005	62101030	»¯ÏËÕ±ÄØ»òÎÞ·ÄÖ¯ÎïÖÆ·þ×°	145	¹þÈø¿ËË¹Ì¹	12	ÆäËû¾èÔùÎï×Ê	720	¼þ	211	Ç§¿Ë	79,100
202005	62101030	»¯ÏËÕ±ÄØ»òÎÞ·ÄÖ¯ÎïÖÆ·þ×°	146	¼ª¶û¼ªË¹Ë¹Ì¹	10	Ò»°ãÃ³Ò×	2510	¼þ	480	Ç§¿Ë	166,614
202005	62101030	»¯ÏËÕ±ÄØ»òÎÞ·ÄÖ¯ÎïÖÆ·þ×°	146	¼ª¶û¼ªË¹Ë¹Ì¹	11	¹ú¼Ò¼ä¡¢¹ú¼Ê×éÖ¯ÎÞ³¥Ô®ÖúºÍÔùËÍµÄÎï×Ê	7000	¼þ	1615	Ç§¿Ë	1,002,598
202005	62101030	»¯ÏËÕ±ÄØ»òÎÞ·ÄÖ¯ÎïÖÆ·þ×°	146	¼ª¶û¼ªË¹Ë¹Ì¹	12	ÆäËû¾èÔùÎï×Ê	7165	¼þ	1496	Ç§¿Ë	684,512
202005	62101030	»¯ÏËÕ±ÄØ»òÎÞ·ÄÖ¯ÎïÖÆ·þ×°	147	Ëþ¼ª¿ËË¹Ì¹	10	Ò»°ãÃ³Ò×	10810	¼þ	3076	Ç§¿Ë	1,281,024
202005	62101030	»¯ÏËÕ±ÄØ»òÎÞ·ÄÖ¯ÎïÖÆ·þ×°	147	Ëþ¼ª¿ËË¹Ì¹	11	¹ú¼Ò¼ä¡¢¹ú¼Ê×éÖ¯ÎÞ³¥Ô®ÖúºÍÔùËÍµÄÎï×Ê	11000	¼þ	2595	Ç§¿Ë	1,440,000
202005	62101030	»¯ÏËÕ±ÄØ»òÎÞ·ÄÖ¯ÎïÖÆ·þ×°	147	Ëþ¼ª¿ËË¹Ì¹	12	ÆäËû¾èÔùÎï×Ê	3050	¼þ	880	Ç§¿Ë	434,322
202005	62101030	»¯ÏËÕ±ÄØ»òÎÞ·ÄÖ¯ÎïÖÆ·þ×°	149	ÎÚ×È±ð¿ËË¹Ì¹	10	Ò»°ãÃ³Ò×	150210	¼þ	37923	Ç§¿Ë	7,640,869
202005	62101030	»¯ÏËÕ±ÄØ»òÎÞ·ÄÖ¯ÎïÖÆ·þ×°	149	ÎÚ×È±ð¿ËË¹Ì¹	11	¹ú¼Ò¼ä¡¢¹ú¼Ê×éÖ¯ÎÞ³¥Ô®ÖúºÍÔùËÍµÄÎï×Ê	8000	¼þ	1765	Ç§¿Ë	1,080,000
202005	62101030	»¯ÏËÕ±ÄØ»òÎÞ·ÄÖ¯ÎïÖÆ·þ×°	201	°¢¶û¼°ÀûÑÇ	10	Ò»°ãÃ³Ò×	10010	¼þ	3003	Ç§¿Ë	1,559,075
202005	62101030	»¯ÏËÕ±ÄØ»òÎÞ·ÄÖ¯ÎïÖÆ·þ×°	201	°¢¶û¼°ÀûÑÇ	12	ÆäËû¾èÔùÎï×Ê	10000	¼þ	2818	Ç§¿Ë	1,893,900
202005	62101030	»¯ÏËÕ±ÄØ»òÎÞ·ÄÖ¯ÎïÖÆ·þ×°	202	°²¸çÀ­	10	Ò»°ãÃ³Ò×	151425	¼þ	33752	Ç§¿Ë	8,971,569
202005	62101030	»¯ÏËÕ±ÄØ»òÎÞ·ÄÖ¯ÎïÖÆ·þ×°	202	°²¸çÀ­	11	¹ú¼Ò¼ä¡¢¹ú¼Ê×éÖ¯ÎÞ³¥Ô®ÖúºÍÔùËÍµÄÎï×Ê	11104	¼þ	2629	Ç§¿Ë	1,309,185
202005	62101030	»¯ÏËÕ±ÄØ»òÎÞ·ÄÖ¯ÎïÖÆ·þ×°	203	±´Äþ	10	Ò»°ãÃ³Ò×	3000	¼þ	360	Ç§¿Ë	111,517
202005	62101030	»¯ÏËÕ±ÄØ»òÎÞ·ÄÖ¯ÎïÖÆ·þ×°	203	±´Äþ	11	¹ú¼Ò¼ä¡¢¹ú¼Ê×éÖ¯ÎÞ³¥Ô®ÖúºÍÔùËÍµÄÎï×Ê	5000	¼þ	1250	Ç§¿Ë	600,000
202005	62101030	»¯ÏËÕ±ÄØ»òÎÞ·ÄÖ¯ÎïÖÆ·þ×°	204	²©´ÄÍßÄÉ	10	Ò»°ãÃ³Ò×	71100	¼þ	16210	Ç§¿Ë	5,742,484
202005	62101030	»¯ÏËÕ±ÄØ»òÎÞ·ÄÖ¯ÎïÖÆ·þ×°	204	²©´ÄÍßÄÉ	11	¹ú¼Ò¼ä¡¢¹ú¼Ê×éÖ¯ÎÞ³¥Ô®ÖúºÍÔùËÍµÄÎï×Ê	5000	¼þ	1472	Ç§¿Ë	550,000
202005	62101030	»¯ÏËÕ±ÄØ»òÎÞ·ÄÖ¯ÎïÖÆ·þ×°	205	²¼Â¡µÏ	10	Ò»°ãÃ³Ò×	30	¼þ	7	Ç§¿Ë	4,526
202005	62101030	»¯ÏËÕ±ÄØ»òÎÞ·ÄÖ¯ÎïÖÆ·þ×°	205	²¼Â¡µÏ	11	¹ú¼Ò¼ä¡¢¹ú¼Ê×éÖ¯ÎÞ³¥Ô®ÖúºÍÔùËÍµÄÎï×Ê	5000	¼þ	1472	Ç§¿Ë	550,000
202005	62101030	»¯ÏËÕ±ÄØ»òÎÞ·ÄÖ¯ÎïÖÆ·þ×°	206	¿¦ÂóÂ¡	10	Ò»°ãÃ³Ò×	25290	¼þ	3083	Ç§¿Ë	474,424
202005	62101030	»¯ÏËÕ±ÄØ»òÎÞ·ÄÖ¯ÎïÖÆ·þ×°	208	·ðµÃ½Ç	10	Ò»°ãÃ³Ò×	57500	¼þ	9624	Ç§¿Ë	3,226,056
202005	62101030	»¯ÏËÕ±ÄØ»òÎÞ·ÄÖ¯ÎïÖÆ·þ×°	211	Õ§µÃ	10	Ò»°ãÃ³Ò×	822	¼þ	255	Ç§¿Ë	96,535
202005	62101030	»¯ÏËÕ±ÄØ»òÎÞ·ÄÖ¯ÎïÖÆ·þ×°	212	¿ÆÄ¦ÂÞ	11	¹ú¼Ò¼ä¡¢¹ú¼Ê×éÖ¯ÎÞ³¥Ô®ÖúºÍÔùËÍµÄÎï×Ê	5000	¼þ	1472	Ç§¿Ë	550,000
202005	62101030	»¯ÏËÕ±ÄØ»òÎÞ·ÄÖ¯ÎïÖÆ·þ×°	213	¸Õ¹û(²¼)	10	Ò»°ãÃ³Ò×	929	¼þ	237	Ç§¿Ë	60,757
202005	62101030	»¯ÏËÕ±ÄØ»òÎÞ·ÄÖ¯ÎïÖÆ·þ×°	214	¼ª²¼Ìá	10	Ò»°ãÃ³Ò×	12050	¼þ	1226	Ç§¿Ë	214,991
202005	62101030	»¯ÏËÕ±ÄØ»òÎÞ·ÄÖ¯ÎïÖÆ·þ×°	214	¼ª²¼Ìá	11	¹ú¼Ò¼ä¡¢¹ú¼Ê×éÖ¯ÎÞ³¥Ô®ÖúºÍÔùËÍµÄÎï×Ê	10000	¼þ	2738	Ç§¿Ë	1,200,000
202005	62101030	»¯ÏËÕ±ÄØ»òÎÞ·ÄÖ¯ÎïÖÆ·þ×°	214	¼ª²¼Ìá	12	ÆäËû¾èÔùÎï×Ê	200	¼þ	48	Ç§¿Ë	30,600
202005	62101030	»¯ÏËÕ±ÄØ»òÎÞ·ÄÖ¯ÎïÖÆ·þ×°	215	°£¼°	10	Ò»°ãÃ³Ò×	366699	¼þ	90794	Ç§¿Ë	42,146,354
202005	62101030	»¯ÏËÕ±ÄØ»òÎÞ·ÄÖ¯ÎïÖÆ·þ×°	215	°£¼°	11	¹ú¼Ò¼ä¡¢¹ú¼Ê×éÖ¯ÎÞ³¥Ô®ÖúºÍÔùËÍµÄÎï×Ê	80000	¼þ	22544	Ç§¿Ë	9,900,000
202005	62101030	»¯ÏËÕ±ÄØ»òÎÞ·ÄÖ¯ÎïÖÆ·þ×°	215	°£¼°	12	ÆäËû¾èÔùÎï×Ê	1000	¼þ	145	Ç§¿Ë	130,000
202005	62101030	»¯ÏËÕ±ÄØ»òÎÞ·ÄÖ¯ÎïÖÆ·þ×°	217	°£Èû¶í±ÈÑÇ	10	Ò»°ãÃ³Ò×	74693	¼þ	19283	Ç§¿Ë	5,969,097
202005	62101030	»¯ÏËÕ±ÄØ»òÎÞ·ÄÖ¯ÎïÖÆ·þ×°	217	°£Èû¶í±ÈÑÇ	11	¹ú¼Ò¼ä¡¢¹ú¼Ê×éÖ¯ÎÞ³¥Ô®ÖúºÍÔùËÍµÄÎï×Ê	27000	¼þ	7201	Ç§¿Ë	2,670,000
202005	62101030	»¯ÏËÕ±ÄØ»òÎÞ·ÄÖ¯ÎïÖÆ·þ×°	217	°£Èû¶í±ÈÑÇ	12	ÆäËû¾èÔùÎï×Ê	205630	¼þ	68958	Ç§¿Ë	28,269,999
202005	62101030	»¯ÏËÕ±ÄØ»òÎÞ·ÄÖ¯ÎïÖÆ·þ×°	218	¼ÓÅî	10	Ò»°ãÃ³Ò×	39470	¼þ	4621	Ç§¿Ë	2,097,775
202005	62101030	»¯ÏËÕ±ÄØ»òÎÞ·ÄÖ¯ÎïÖÆ·þ×°	220	¼ÓÄÉ	10	Ò»°ãÃ³Ò×	78370	¼þ	13209	Ç§¿Ë	3,677,632
202005	62101030	»¯ÏËÕ±ÄØ»òÎÞ·ÄÖ¯ÎïÖÆ·þ×°	220	¼ÓÄÉ	11	¹ú¼Ò¼ä¡¢¹ú¼Ê×éÖ¯ÎÞ³¥Ô®ÖúºÍÔùËÍµÄÎï×Ê	10000	¼þ	2500	Ç§¿Ë	1,200,000
202005	62101030	»¯ÏËÕ±ÄØ»òÎÞ·ÄÖ¯ÎïÖÆ·þ×°	221	¼¸ÄÚÑÇ	10	Ò»°ãÃ³Ò×	8101	¼þ	688	Ç§¿Ë	277,892
202005	62101030	»¯ÏËÕ±ÄØ»òÎÞ·ÄÖ¯ÎïÖÆ·þ×°	223	¿ÆÌØµÏÍß	10	Ò»°ãÃ³Ò×	1125	¼þ	308	Ç§¿Ë	39,675
202005	62101030	»¯ÏËÕ±ÄØ»òÎÞ·ÄÖ¯ÎïÖÆ·þ×°	223	¿ÆÌØµÏÍß	11	¹ú¼Ò¼ä¡¢¹ú¼Ê×éÖ¯ÎÞ³¥Ô®ÖúºÍÔùËÍµÄÎï×Ê	10000	¼þ	2500	Ç§¿Ë	1,200,000
202005	62101030	»¯ÏËÕ±ÄØ»òÎÞ·ÄÖ¯ÎïÖÆ·þ×°	224	¿ÏÄáÑÇ	10	Ò»°ãÃ³Ò×	188223	¼þ	49481	Ç§¿Ë	16,430,925
202005	62101030	»¯ÏËÕ±ÄØ»òÎÞ·ÄÖ¯ÎïÖÆ·þ×°	224	¿ÏÄáÑÇ	11	¹ú¼Ò¼ä¡¢¹ú¼Ê×éÖ¯ÎÞ³¥Ô®ÖúºÍÔùËÍµÄÎï×Ê	35000	¼þ	10304	Ç§¿Ë	3,850,000
202005	62101030	»¯ÏËÕ±ÄØ»òÎÞ·ÄÖ¯ÎïÖÆ·þ×°	226	Àû±ÈÑÇ	10	Ò»°ãÃ³Ò×	93350	¼þ	21829	Ç§¿Ë	6,530,168
202005	62101030	»¯ÏËÕ±ÄØ»òÎÞ·ÄÖ¯ÎïÖÆ·þ×°	227	Âí´ï¼ÓË¹¼Ó	10	Ò»°ãÃ³Ò×	16870	¼þ	4806	Ç§¿Ë	2,621,102
202005	62101030	»¯ÏËÕ±ÄØ»òÎÞ·ÄÖ¯ÎïÖÆ·þ×°	228	ÂíÀ­Î¬	10	Ò»°ãÃ³Ò×	7763	¼þ	950	Ç§¿Ë	384,420
202005	62101030	»¯ÏËÕ±ÄØ»òÎÞ·ÄÖ¯ÎïÖÆ·þ×°	228	ÂíÀ­Î¬	11	¹ú¼Ò¼ä¡¢¹ú¼Ê×éÖ¯ÎÞ³¥Ô®ÖúºÍÔùËÍµÄÎï×Ê	7000	¼þ	2061	Ç§¿Ë	770,000
202005	62101030	»¯ÏËÕ±ÄØ»òÎÞ·ÄÖ¯ÎïÖÆ·þ×°	229	ÂíÀï	10	Ò»°ãÃ³Ò×	4010	¼þ	568	Ç§¿Ë	226,687
202005	62101030	»¯ÏËÕ±ÄØ»òÎÞ·ÄÖ¯ÎïÖÆ·þ×°	230	Ã«ÀïËþÄáÑÇ	10	Ò»°ãÃ³Ò×	600	¼þ	100	Ç§¿Ë	4,224
202005	62101030	»¯ÏËÕ±ÄØ»òÎÞ·ÄÖ¯ÎïÖÆ·þ×°	231	Ã«ÀïÇóË¹	10	Ò»°ãÃ³Ò×	212100	¼þ	53786	Ç§¿Ë	22,002,697
202005	62101030	»¯ÏËÕ±ÄØ»òÎÞ·ÄÖ¯ÎïÖÆ·þ×°	232	Ä¦Âå¸ç	10	Ò»°ãÃ³Ò×	14030	¼þ	2390	Ç§¿Ë	301,689
202005	62101030	»¯ÏËÕ±ÄØ»òÎÞ·ÄÖ¯ÎïÖÆ·þ×°	232	Ä¦Âå¸ç	11	¹ú¼Ò¼ä¡¢¹ú¼Ê×éÖ¯ÎÞ³¥Ô®ÖúºÍÔùËÍµÄÎï×Ê	7595	¼þ	345	Ç§¿Ë	934,354
202005	62101030	»¯ÏËÕ±ÄØ»òÎÞ·ÄÖ¯ÎïÖÆ·þ×°	232	Ä¦Âå¸ç	12	ÆäËû¾èÔùÎï×Ê	4800	¼þ	1600	Ç§¿Ë	604,800
202005	62101030	»¯ÏËÕ±ÄØ»òÎÞ·ÄÖ¯ÎïÖÆ·þ×°	233	ÄªÉ£±È¿Ë	10	Ò»°ãÃ³Ò×	23954	¼þ	6470	Ç§¿Ë	2,456,200
202005	62101030	»¯ÏËÕ±ÄØ»òÎÞ·ÄÖ¯ÎïÖÆ·þ×°	233	ÄªÉ£±È¿Ë	11	¹ú¼Ò¼ä¡¢¹ú¼Ê×éÖ¯ÎÞ³¥Ô®ÖúºÍÔùËÍµÄÎï×Ê	10000	¼þ	2250	Ç§¿Ë	1,100,000
202005	62101030	»¯ÏËÕ±ÄØ»òÎÞ·ÄÖ¯ÎïÖÆ·þ×°	234	ÄÉÃ×±ÈÑÇ	10	Ò»°ãÃ³Ò×	2000	¼þ	360	Ç§¿Ë	98,563
202005	62101030	»¯ÏËÕ±ÄØ»òÎÞ·ÄÖ¯ÎïÖÆ·þ×°	234	ÄÉÃ×±ÈÑÇ	11	¹ú¼Ò¼ä¡¢¹ú¼Ê×éÖ¯ÎÞ³¥Ô®ÖúºÍÔùËÍµÄÎï×Ê	5000	¼þ	1336	Ç§¿Ë	600,000
202005	62101030	»¯ÏËÕ±ÄØ»òÎÞ·ÄÖ¯ÎïÖÆ·þ×°	235	ÄáÈÕ¶û	10	Ò»°ãÃ³Ò×	11300	¼þ	3055	Ç§¿Ë	1,155,720
202005	62101030	»¯ÏËÕ±ÄØ»òÎÞ·ÄÖ¯ÎïÖÆ·þ×°	235	ÄáÈÕ¶û	11	¹ú¼Ò¼ä¡¢¹ú¼Ê×éÖ¯ÎÞ³¥Ô®ÖúºÍÔùËÍµÄÎï×Ê	500	¼þ	122	Ç§¿Ë	78,268
202005	62101030	»¯ÏËÕ±ÄØ»òÎÞ·ÄÖ¯ÎïÖÆ·þ×°	236	ÄáÈÕÀûÑÇ	10	Ò»°ãÃ³Ò×	102580	¼þ	22756	Ç§¿Ë	4,989,720
202005	62101030	»¯ÏËÕ±ÄØ»òÎÞ·ÄÖ¯ÎïÖÆ·þ×°	236	ÄáÈÕÀûÑÇ	11	¹ú¼Ò¼ä¡¢¹ú¼Ê×éÖ¯ÎÞ³¥Ô®ÖúºÍÔùËÍµÄÎï×Ê	50000	¼þ	12500	Ç§¿Ë	6,000,000
202005	62101030	»¯ÏËÕ±ÄØ»òÎÞ·ÄÖ¯ÎïÖÆ·þ×°	236	ÄáÈÕÀûÑÇ	12	ÆäËû¾èÔùÎï×Ê	500	¼þ	116	Ç§¿Ë	57,420
202005	62101030	»¯ÏËÕ±ÄØ»òÎÞ·ÄÖ¯ÎïÖÆ·þ×°	238	Â¬Íú´ï	10	Ò»°ãÃ³Ò×	136523	¼þ	28974	Ç§¿Ë	5,925,685
202005	62101030	»¯ÏËÕ±ÄØ»òÎÞ·ÄÖ¯ÎïÖÆ·þ×°	240	ÈûÄÚ¼Ó¶û	10	Ò»°ãÃ³Ò×	98730	¼þ	20816	Ç§¿Ë	2,128,984
202005	62101030	»¯ÏËÕ±ÄØ»òÎÞ·ÄÖ¯ÎïÖÆ·þ×°	242	ÈûÀ­Àû°º	10	Ò»°ãÃ³Ò×	4640	¼þ	969	Ç§¿Ë	383,429
202005	62101030	»¯ÏËÕ±ÄØ»òÎÞ·ÄÖ¯ÎïÖÆ·þ×°	243	Ë÷ÂíÀï	10	Ò»°ãÃ³Ò×	2325	¼þ	637	Ç§¿Ë	169,361
202005	62101030	»¯ÏËÕ±ÄØ»òÎÞ·ÄÖ¯ÎïÖÆ·þ×°	243	Ë÷ÂíÀï	11	¹ú¼Ò¼ä¡¢¹ú¼Ê×éÖ¯ÎÞ³¥Ô®ÖúºÍÔùËÍµÄÎï×Ê	5000	¼þ	1472	Ç§¿Ë	550,000
202005	62101030	»¯ÏËÕ±ÄØ»òÎÞ·ÄÖ¯ÎïÖÆ·þ×°	244	ÄÏ·Ç	10	Ò»°ãÃ³Ò×	815525	¼þ	125347	Ç§¿Ë	19,651,794
202005	62101030	»¯ÏËÕ±ÄØ»òÎÞ·ÄÖ¯ÎïÖÆ·þ×°	246	ËÕµ¤	10	Ò»°ãÃ³Ò×	23640	¼þ	2476	Ç§¿Ë	908,062
202005	62101030	»¯ÏËÕ±ÄØ»òÎÞ·ÄÖ¯ÎïÖÆ·þ×°	247	Ì¹É£ÄáÑÇ	10	Ò»°ãÃ³Ò×	49565	¼þ	5524	Ç§¿Ë	1,049,147
202005	62101030	»¯ÏËÕ±ÄØ»òÎÞ·ÄÖ¯ÎïÖÆ·þ×°	247	Ì¹É£ÄáÑÇ	11	¹ú¼Ò¼ä¡¢¹ú¼Ê×éÖ¯ÎÞ³¥Ô®ÖúºÍÔùËÍµÄÎï×Ê	5110	¼þ	1488	Ç§¿Ë	562,521
202005	62101030	»¯ÏËÕ±ÄØ»òÎÞ·ÄÖ¯ÎïÖÆ·þ×°	248	¶à¸ç	10	Ò»°ãÃ³Ò×	28160	¼þ	7074	Ç§¿Ë	902,694
202005	62101030	»¯ÏËÕ±ÄØ»òÎÞ·ÄÖ¯ÎïÖÆ·þ×°	248	¶à¸ç	11	¹ú¼Ò¼ä¡¢¹ú¼Ê×éÖ¯ÎÞ³¥Ô®ÖúºÍÔùËÍµÄÎï×Ê	5000	¼þ	1250	Ç§¿Ë	600,000
202005	62101030	»¯ÏËÕ±ÄØ»òÎÞ·ÄÖ¯ÎïÖÆ·þ×°	249	Í»ÄáË¹	10	Ò»°ãÃ³Ò×	2362460	¼þ	144938	Ç§¿Ë	16,291,924
202005	62101030	»¯ÏËÕ±ÄØ»òÎÞ·ÄÖ¯ÎïÖÆ·þ×°	250	ÎÚ¸É´ï	10	Ò»°ãÃ³Ò×	21540	¼þ	3335	Ç§¿Ë	799,204
202005	62101030	»¯ÏËÕ±ÄØ»òÎÞ·ÄÖ¯ÎïÖÆ·þ×°	250	ÎÚ¸É´ï	11	¹ú¼Ò¼ä¡¢¹ú¼Ê×éÖ¯ÎÞ³¥Ô®ÖúºÍÔùËÍµÄÎï×Ê	22000	¼þ	6517	Ç§¿Ë	2,590,000
202005	62101030	»¯ÏËÕ±ÄØ»òÎÞ·ÄÖ¯ÎïÖÆ·þ×°	251	²¼»ùÄÉ·¨Ë÷	10	Ò»°ãÃ³Ò×	28390	¼þ	5616	Ç§¿Ë	1,905,395
202005	62101030	»¯ÏËÕ±ÄØ»òÎÞ·ÄÖ¯ÎïÖÆ·þ×°	251	²¼»ùÄÉ·¨Ë÷	11	¹ú¼Ò¼ä¡¢¹ú¼Ê×éÖ¯ÎÞ³¥Ô®ÖúºÍÔùËÍµÄÎï×Ê	6000	¼þ	1764	Ç§¿Ë	720,000
202005	62101030	»¯ÏËÕ±ÄØ»òÎÞ·ÄÖ¯ÎïÖÆ·þ×°	252	¸Õ¹û(½ð)	10	Ò»°ãÃ³Ò×	15680	¼þ	3813	Ç§¿Ë	950,122
202005	62101030	»¯ÏËÕ±ÄØ»òÎÞ·ÄÖ¯ÎïÖÆ·þ×°	252	¸Õ¹û(½ð)	11	¹ú¼Ò¼ä¡¢¹ú¼Ê×éÖ¯ÎÞ³¥Ô®ÖúºÍÔùËÍµÄÎï×Ê	5000	¼þ	1400	Ç§¿Ë	550,000
202005	62101030	»¯ÏËÕ±ÄØ»òÎÞ·ÄÖ¯ÎïÖÆ·þ×°	253	ÔÞ±ÈÑÇ	10	Ò»°ãÃ³Ò×	35461	¼þ	10616	Ç§¿Ë	5,605,504
202005	62101030	»¯ÏËÕ±ÄØ»òÎÞ·ÄÖ¯ÎïÖÆ·þ×°	253	ÔÞ±ÈÑÇ	11	¹ú¼Ò¼ä¡¢¹ú¼Ê×éÖ¯ÎÞ³¥Ô®ÖúºÍÔùËÍµÄÎï×Ê	3180	¼þ	604	Ç§¿Ë	272,258
202005	62101030	»¯ÏËÕ±ÄØ»òÎÞ·ÄÖ¯ÎïÖÆ·þ×°	254	½ò°Í²¼Î¤	10	Ò»°ãÃ³Ò×	33545	¼þ	7667	Ç§¿Ë	2,011,921
202005	62101030	»¯ÏËÕ±ÄØ»òÎÞ·ÄÖ¯ÎïÖÆ·þ×°	254	½ò°Í²¼Î¤	11	¹ú¼Ò¼ä¡¢¹ú¼Ê×éÖ¯ÎÞ³¥Ô®ÖúºÍÔùËÍµÄÎï×Ê	8000	¼þ	2355	Ç§¿Ë	880,000
202005	62101030	»¯ÏËÕ±ÄØ»òÎÞ·ÄÖ¯ÎïÖÆ·þ×°	254	½ò°Í²¼Î¤	12	ÆäËû¾èÔùÎï×Ê	10000	¼þ	2625	Ç§¿Ë	1,527,788
202005	62101030	»¯ÏËÕ±ÄØ»òÎÞ·ÄÖ¯ÎïÖÆ·þ×°	255	À³Ë÷ÍÐ	10	Ò»°ãÃ³Ò×	1020	¼þ	267	Ç§¿Ë	83,520
202005	62101030	»¯ÏËÕ±ÄØ»òÎÞ·ÄÖ¯ÎïÖÆ·þ×°	257	Ë¹ÍþÊ¿À¼	10	Ò»°ãÃ³Ò×	2502	¼þ	650	Ç§¿Ë	264,078
202005	62101030	»¯ÏËÕ±ÄØ»òÎÞ·ÄÖ¯ÎïÖÆ·þ×°	258	¶òÁ¢ÌØÀïÑÇ	10	Ò»°ãÃ³Ò×	40020	¼þ	10080	Ç§¿Ë	4,163,011
202005	62101030	»¯ÏËÕ±ÄØ»òÎÞ·ÄÖ¯ÎïÖÆ·þ×°	260	ÄÏËÕµ¤¹²ºÍ¹ú	10	Ò»°ãÃ³Ò×	30600	¼þ	5342	Ç§¿Ë	2,411,639
202005	62101030	»¯ÏËÕ±ÄØ»òÎÞ·ÄÖ¯ÎïÖÆ·þ×°	260	ÄÏËÕµ¤¹²ºÍ¹ú	11	¹ú¼Ò¼ä¡¢¹ú¼Ê×éÖ¯ÎÞ³¥Ô®ÖúºÍÔùËÍµÄÎï×Ê	1000	¼þ	193	Ç§¿Ë	127,997
202005	62101030	»¯ÏËÕ±ÄØ»òÎÞ·ÄÖ¯ÎïÖÆ·þ×°	301	±ÈÀûÊ±	10	Ò»°ãÃ³Ò×	5535630	¼þ	456243	Ç§¿Ë	79,058,709
202005	62101030	»¯ÏËÕ±ÄØ»òÎÞ·ÄÖ¯ÎïÖÆ·þ×°	301	±ÈÀûÊ±	12	ÆäËû¾èÔùÎï×Ê	173600	¼þ	47863	Ç§¿Ë	17,352,742
202005	62101030	»¯ÏËÕ±ÄØ»òÎÞ·ÄÖ¯ÎïÖÆ·þ×°	302	µ¤Âó	10	Ò»°ãÃ³Ò×	3899283	¼þ	421180	Ç§¿Ë	85,344,080
202005	62101030	»¯ÏËÕ±ÄØ»òÎÞ·ÄÖ¯ÎïÖÆ·þ×°	303	Ó¢¹ú	10	Ò»°ãÃ³Ò×	14398171	¼þ	2433657	Ç§¿Ë	777,066,569
202005	62101030	»¯ÏËÕ±ÄØ»òÎÞ·ÄÖ¯ÎïÖÆ·þ×°	303	Ó¢¹ú	12	ÆäËû¾èÔùÎï×Ê	14920	¼þ	4425	Ç§¿Ë	1,426,121
202005	62101030	»¯ÏËÕ±ÄØ»òÎÞ·ÄÖ¯ÎïÖÆ·þ×°	304	µÂ¹ú	10	Ò»°ãÃ³Ò×	15701239	¼þ	2133186	Ç§¿Ë	610,687,234
202005	62101030	»¯ÏËÕ±ÄØ»òÎÞ·ÄÖ¯ÎïÖÆ·þ×°	304	µÂ¹ú	12	ÆäËû¾èÔùÎï×Ê	15500	¼þ	3984	Ç§¿Ë	1,449,505
202005	62101030	»¯ÏËÕ±ÄØ»òÎÞ·ÄÖ¯ÎïÖÆ·þ×°	305	·¨¹ú	10	Ò»°ãÃ³Ò×	10348756	¼þ	717690	Ç§¿Ë	105,463,781
202005	62101030	»¯ÏËÕ±ÄØ»òÎÞ·ÄÖ¯ÎïÖÆ·þ×°	305	·¨¹ú	12	ÆäËû¾èÔùÎï×Ê	3700	¼þ	550	Ç§¿Ë	205,496
202005	62101030	»¯ÏËÕ±ÄØ»òÎÞ·ÄÖ¯ÎïÖÆ·þ×°	306	°®¶ûÀ¼	10	Ò»°ãÃ³Ò×	7462683	¼þ	1349284	Ç§¿Ë	793,142,346
202005	62101030	»¯ÏËÕ±ÄØ»òÎÞ·ÄÖ¯ÎïÖÆ·þ×°	307	Òâ´óÀû	10	Ò»°ãÃ³Ò×	13167024	¼þ	1695124	Ç§¿Ë	428,527,433
202005	62101030	»¯ÏËÕ±ÄØ»òÎÞ·ÄÖ¯ÎïÖÆ·þ×°	307	Òâ´óÀû	12	ÆäËû¾èÔùÎï×Ê	4000	¼þ	1220	Ç§¿Ë	415,185
202005	62101030	»¯ÏËÕ±ÄØ»òÎÞ·ÄÖ¯ÎïÖÆ·þ×°	308	Â¬É­±¤	10	Ò»°ãÃ³Ò×	288502	¼þ	51590	Ç§¿Ë	16,520,488
202005	62101030	»¯ÏËÕ±ÄØ»òÎÞ·ÄÖ¯ÎïÖÆ·þ×°	308	Â¬É­±¤	12	ÆäËû¾èÔùÎï×Ê	234319	¼þ	24650	Ç§¿Ë	11,725,581
202005	62101030	»¯ÏËÕ±ÄØ»òÎÞ·ÄÖ¯ÎïÖÆ·þ×°	309	ºÉÀ¼	10	Ò»°ãÃ³Ò×	10120862	¼þ	1332382	Ç§¿Ë	191,697,349
202005	62101030	»¯ÏËÕ±ÄØ»òÎÞ·ÄÖ¯ÎïÖÆ·þ×°	309	ºÉÀ¼	12	ÆäËû¾èÔùÎï×Ê	1500	¼þ	411	Ç§¿Ë	207,353
202005	62101030	»¯ÏËÕ±ÄØ»òÎÞ·ÄÖ¯ÎïÖÆ·þ×°	310	Ï£À°	10	Ò»°ãÃ³Ò×	657690	¼þ	82479	Ç§¿Ë	18,982,784
202005	62101030	»¯ÏËÕ±ÄØ»òÎÞ·ÄÖ¯ÎïÖÆ·þ×°	310	Ï£À°	12	ÆäËû¾èÔùÎï×Ê	600	¼þ	170	Ç§¿Ë	120,000
202005	62101030	»¯ÏËÕ±ÄØ»òÎÞ·ÄÖ¯ÎïÖÆ·þ×°	311	ÆÏÌÑÑÀ	10	Ò»°ãÃ³Ò×	1665447	¼þ	218895	Ç§¿Ë	32,621,295
202005	62101030	»¯ÏËÕ±ÄØ»òÎÞ·ÄÖ¯ÎïÖÆ·þ×°	311	ÆÏÌÑÑÀ	12	ÆäËû¾èÔùÎï×Ê	14650	¼þ	3559	Ç§¿Ë	1,140,880
202005	62101030	»¯ÏËÕ±ÄØ»òÎÞ·ÄÖ¯ÎïÖÆ·þ×°	312	Î÷°àÑÀ	10	Ò»°ãÃ³Ò×	14378550	¼þ	2176356	Ç§¿Ë	562,008,489
202005	62101030	»¯ÏËÕ±ÄØ»òÎÞ·ÄÖ¯ÎïÖÆ·þ×°	312	Î÷°àÑÀ	12	ÆäËû¾èÔùÎï×Ê	90	¼þ	23	Ç§¿Ë	12,600
202005	62101030	»¯ÏËÕ±ÄØ»òÎÞ·ÄÖ¯ÎïÖÆ·þ×°	313	°¢¶û°ÍÄáÑÇ	10	Ò»°ãÃ³Ò×	5605	¼þ	1232	Ç§¿Ë	326,407
202005	62101030	»¯ÏËÕ±ÄØ»òÎÞ·ÄÖ¯ÎïÖÆ·þ×°	315	°ÂµØÀû	10	Ò»°ãÃ³Ò×	895832	¼þ	155998	Ç§¿Ë	45,158,504
202005	62101030	»¯ÏËÕ±ÄØ»òÎÞ·ÄÖ¯ÎïÖÆ·þ×°	315	°ÂµØÀû	12	ÆäËû¾èÔùÎï×Ê	1000	¼þ	293	Ç§¿Ë	97,750
202005	62101030	»¯ÏËÕ±ÄØ»òÎÞ·ÄÖ¯ÎïÖÆ·þ×°	316	±£¼ÓÀûÑÇ	10	Ò»°ãÃ³Ò×	7330	¼þ	1477	Ç§¿Ë	389,177
202005	62101030	»¯ÏËÕ±ÄØ»òÎÞ·ÄÖ¯ÎïÖÆ·þ×°	318	·ÒÀ¼	10	Ò»°ãÃ³Ò×	1164839	¼þ	141852	Ç§¿Ë	25,764,446
202005	62101030	»¯ÏËÕ±ÄØ»òÎÞ·ÄÖ¯ÎïÖÆ·þ×°	320	Ö±²¼ÂÞÍÓ	10	Ò»°ãÃ³Ò×	360	¼þ	116	Ç§¿Ë	28,690
202005	62101030	»¯ÏËÕ±ÄØ»òÎÞ·ÄÖ¯ÎïÖÆ·þ×°	321	ÐÙÑÀÀû	10	Ò»°ãÃ³Ò×	211360	¼þ	57824	Ç§¿Ë	20,326,284
202005	62101030	»¯ÏËÕ±ÄØ»òÎÞ·ÄÖ¯ÎïÖÆ·þ×°	323	ÁÐÖ§¶ØÊ¿µÇ	10	Ò»°ãÃ³Ò×	1500	¼þ	175	Ç§¿Ë	52,802
202005	62101030	»¯ÏËÕ±ÄØ»òÎÞ·ÄÖ¯ÎïÖÆ·þ×°	324	Âí¶úËû	10	Ò»°ãÃ³Ò×	584000	¼þ	144509	Ç§¿Ë	35,641,435
202005	62101030	»¯ÏËÕ±ÄØ»òÎÞ·ÄÖ¯ÎïÖÆ·þ×°	325	Ä¦ÄÉ¸ç	10	Ò»°ãÃ³Ò×	30100	¼þ	2075	Ç§¿Ë	1,385,892
202005	62101030	»¯ÏËÕ±ÄØ»òÎÞ·ÄÖ¯ÎïÖÆ·þ×°	326	Å²Íþ	10	Ò»°ãÃ³Ò×	3033753	¼þ	384186	Ç§¿Ë	77,640,686
202005	62101030	»¯ÏËÕ±ÄØ»òÎÞ·ÄÖ¯ÎïÖÆ·þ×°	326	Å²Íþ	12	ÆäËû¾èÔùÎï×Ê	10000	¼þ	2650	Ç§¿Ë	1,400,000
202005	62101030	»¯ÏËÕ±ÄØ»òÎÞ·ÄÖ¯ÎïÖÆ·þ×°	327	²¨À¼	10	Ò»°ãÃ³Ò×	1269018	¼þ	255318	Ç§¿Ë	65,002,867
202005	62101030	»¯ÏËÕ±ÄØ»òÎÞ·ÄÖ¯ÎïÖÆ·þ×°	328	ÂÞÂíÄáÑÇ	10	Ò»°ãÃ³Ò×	163579	¼þ	33763	Ç§¿Ë	6,893,907
202005	62101030	»¯ÏËÕ±ÄØ»òÎÞ·ÄÖ¯ÎïÖÆ·þ×°	328	ÂÞÂíÄáÑÇ	12	ÆäËû¾èÔùÎï×Ê	1100	¼þ	365	Ç§¿Ë	153,753
202005	62101030	»¯ÏËÕ±ÄØ»òÎÞ·ÄÖ¯ÎïÖÆ·þ×°	330	Èðµä	10	Ò»°ãÃ³Ò×	2682177	¼þ	262066	Ç§¿Ë	56,038,642
202005	62101030	»¯ÏËÕ±ÄØ»òÎÞ·ÄÖ¯ÎïÖÆ·þ×°	331	ÈðÊ¿	10	Ò»°ãÃ³Ò×	4625152	¼þ	406668	Ç§¿Ë	73,799,028
202005	62101030	»¯ÏËÕ±ÄØ»òÎÞ·ÄÖ¯ÎïÖÆ·þ×°	331	ÈðÊ¿	12	ÆäËû¾èÔùÎï×Ê	1000	¼þ	310	Ç§¿Ë	110,000
202005	62101030	»¯ÏËÕ±ÄØ»òÎÞ·ÄÖ¯ÎïÖÆ·þ×°	334	°®É³ÄáÑÇ	10	Ò»°ãÃ³Ò×	261932	¼þ	27400	Ç§¿Ë	4,791,211
202005	62101030	»¯ÏËÕ±ÄØ»òÎÞ·ÄÖ¯ÎïÖÆ·þ×°	335	À­ÍÑÎ¬ÑÇ	10	Ò»°ãÃ³Ò×	800	¼þ	170	Ç§¿Ë	42,241
202005	62101030	»¯ÏËÕ±ÄØ»òÎÞ·ÄÖ¯ÎïÖÆ·þ×°	336	Á¢ÌÕÍð	10	Ò»°ãÃ³Ò×	664910	¼þ	140388	Ç§¿Ë	27,113,224
202005	62101030	»¯ÏËÕ±ÄØ»òÎÞ·ÄÖ¯ÎïÖÆ·þ×°	337	¸ñÂ³¼ªÑÇ	10	Ò»°ãÃ³Ò×	37600	¼þ	9594	Ç§¿Ë	3,130,061
202005	62101030	»¯ÏËÕ±ÄØ»òÎÞ·ÄÖ¯ÎïÖÆ·þ×°	338	ÑÇÃÀÄáÑÇ	10	Ò»°ãÃ³Ò×	20090	¼þ	5947	Ç§¿Ë	3,255,479
202005	62101030	»¯ÏËÕ±ÄØ»òÎÞ·ÄÖ¯ÎïÖÆ·þ×°	339	°¢Èû°Ý½®	10	Ò»°ãÃ³Ò×	750	¼þ	118	Ç§¿Ë	50,786
202005	62101030	»¯ÏËÕ±ÄØ»òÎÞ·ÄÖ¯ÎïÖÆ·þ×°	339	°¢Èû°Ý½®	12	ÆäËû¾èÔùÎï×Ê	2100	¼þ	543	Ç§¿Ë	380,000
202005	62101030	»¯ÏËÕ±ÄØ»òÎÞ·ÄÖ¯ÎïÖÆ·þ×°	340	°×¶íÂÞË¹	10	Ò»°ãÃ³Ò×	6000	¼þ	360	Ç§¿Ë	10,971
202005	62101030	»¯ÏËÕ±ÄØ»òÎÞ·ÄÖ¯ÎïÖÆ·þ×°	340	°×¶íÂÞË¹	12	ÆäËû¾èÔùÎï×Ê	550	¼þ	120	Ç§¿Ë	44,000
202005	62101030	»¯ÏËÕ±ÄØ»òÎÞ·ÄÖ¯ÎïÖÆ·þ×°	343	Ä¦¶û¶àÍß	10	Ò»°ãÃ³Ò×	250	¼þ	70	Ç§¿Ë	22,857
202005	62101030	»¯ÏËÕ±ÄØ»òÎÞ·ÄÖ¯ÎïÖÆ·þ×°	344	¶íÂÞË¹Áª°î	10	Ò»°ãÃ³Ò×	10662113	¼þ	2899657	Ç§¿Ë	1,055,524,714
202005	62101030	»¯ÏËÕ±ÄØ»òÎÞ·ÄÖ¯ÎïÖÆ·þ×°	344	¶íÂÞË¹Áª°î	11	¹ú¼Ò¼ä¡¢¹ú¼Ê×éÖ¯ÎÞ³¥Ô®ÖúºÍÔùËÍµÄÎï×Ê	200000	¼þ	45000	Ç§¿Ë	22,000,000
202005	62101030	»¯ÏËÕ±ÄØ»òÎÞ·ÄÖ¯ÎïÖÆ·þ×°	344	¶íÂÞË¹Áª°î	12	ÆäËû¾èÔùÎï×Ê	101220	¼þ	27803	Ç§¿Ë	14,000,548
202005	62101030	»¯ÏËÕ±ÄØ»òÎÞ·ÄÖ¯ÎïÖÆ·þ×°	347	ÎÚ¿ËÀ¼	10	Ò»°ãÃ³Ò×	498314	¼þ	133935	Ç§¿Ë	49,796,044
202005	62101030	»¯ÏËÕ±ÄØ»òÎÞ·ÄÖ¯ÎïÖÆ·þ×°	347	ÎÚ¿ËÀ¼	12	ÆäËû¾èÔùÎï×Ê	500	¼þ	100	Ç§¿Ë	21,500
202005	62101030	»¯ÏËÕ±ÄØ»òÎÞ·ÄÖ¯ÎïÖÆ·þ×°	350	Ë¹ÂåÎÄÄáÑÇ	10	Ò»°ãÃ³Ò×	88870	¼þ	18317	Ç§¿Ë	10,247,027
202005	62101030	»¯ÏËÕ±ÄØ»òÎÞ·ÄÖ¯ÎïÖÆ·þ×°	350	Ë¹ÂåÎÄÄáÑÇ	11	¹ú¼Ò¼ä¡¢¹ú¼Ê×éÖ¯ÎÞ³¥Ô®ÖúºÍÔùËÍµÄÎï×Ê	20000	¼þ	5000	Ç§¿Ë	2,400,000
202005	62101030	»¯ÏËÕ±ÄØ»òÎÞ·ÄÖ¯ÎïÖÆ·þ×°	351	¿ËÂÞµØÑÇ	10	Ò»°ãÃ³Ò×	956680	¼þ	275753	Ç§¿Ë	129,374,165
202005	62101030	»¯ÏËÕ±ÄØ»òÎÞ·ÄÖ¯ÎïÖÆ·þ×°	351	¿ËÂÞµØÑÇ	11	¹ú¼Ò¼ä¡¢¹ú¼Ê×éÖ¯ÎÞ³¥Ô®ÖúºÍÔùËÍµÄÎï×Ê	1000	¼þ	338	Ç§¿Ë	200,000
202005	62101030	»¯ÏËÕ±ÄØ»òÎÞ·ÄÖ¯ÎïÖÆ·þ×°	351	¿ËÂÞµØÑÇ	12	ÆäËû¾èÔùÎï×Ê	10640	¼þ	4170	Ç§¿Ë	1,462,918
202005	62101030	»¯ÏËÕ±ÄØ»òÎÞ·ÄÖ¯ÎïÖÆ·þ×°	352	½Ý¿Ë	10	Ò»°ãÃ³Ò×	730122	¼þ	125197	Ç§¿Ë	29,098,979
202005	62101030	»¯ÏËÕ±ÄØ»òÎÞ·ÄÖ¯ÎïÖÆ·þ×°	352	½Ý¿Ë	12	ÆäËû¾èÔùÎï×Ê	1500	¼þ	406	Ç§¿Ë	155,161
202005	62101030	»¯ÏËÕ±ÄØ»òÎÞ·ÄÖ¯ÎïÖÆ·þ×°	353	Ë¹Âå·¥¿Ë	10	Ò»°ãÃ³Ò×	43600	¼þ	13314	Ç§¿Ë	4,045,059
202005	62101030	»¯ÏËÕ±ÄØ»òÎÞ·ÄÖ¯ÎïÖÆ·þ×°	355	²¨ºÚ	10	Ò»°ãÃ³Ò×	51400	¼þ	12868	Ç§¿Ë	3,258,058
202005	62101030	»¯ÏËÕ±ÄØ»òÎÞ·ÄÖ¯ÎïÖÆ·þ×°	355	²¨ºÚ	12	ÆäËû¾èÔùÎï×Ê	210	¼þ	90	Ç§¿Ë	32,452
202005	62101030	»¯ÏËÕ±ÄØ»òÎÞ·ÄÖ¯ÎïÖÆ·þ×°	356	èóµÙ¸Ô³Ç¹ú	10	Ò»°ãÃ³Ò×	4	¼þ	1	Ç§¿Ë	191
202005	62101030	»¯ÏËÕ±ÄØ»òÎÞ·ÄÖ¯ÎïÖÆ·þ×°	358	Èû¶ûÎ¬ÑÇ	10	Ò»°ãÃ³Ò×	1412230	¼þ	397430	Ç§¿Ë	124,769,616
202005	62101030	»¯ÏËÕ±ÄØ»òÎÞ·ÄÖ¯ÎïÖÆ·þ×°	358	Èû¶ûÎ¬ÑÇ	12	ÆäËû¾èÔùÎï×Ê	10700	¼þ	3660	Ç§¿Ë	1,190,051
202005	62101030	»¯ÏËÕ±ÄØ»òÎÞ·ÄÖ¯ÎïÖÆ·þ×°	402	°¢¸ùÍ¢	10	Ò»°ãÃ³Ò×	1033626	¼þ	134085	Ç§¿Ë	38,832,195
202005	62101030	»¯ÏËÕ±ÄØ»òÎÞ·ÄÖ¯ÎïÖÆ·þ×°	402	°¢¸ùÍ¢	12	ÆäËû¾èÔùÎï×Ê	1800	¼þ	464	Ç§¿Ë	268,760
202005	62101030	»¯ÏËÕ±ÄØ»òÎÞ·ÄÖ¯ÎïÖÆ·þ×°	404	°Í¹þÂí	10	Ò»°ãÃ³Ò×	27000	¼þ	1875	Ç§¿Ë	308,404
202005	62101030	»¯ÏËÕ±ÄØ»òÎÞ·ÄÖ¯ÎïÖÆ·þ×°	406	²®Àû×È	10	Ò»°ãÃ³Ò×	15400	¼þ	5005	Ç§¿Ë	1,235,539
202005	62101030	»¯ÏËÕ±ÄØ»òÎÞ·ÄÖ¯ÎïÖÆ·þ×°	408	¶àÃñ×å²£ÀûÎ¬ÑÇ¹ú	10	Ò»°ãÃ³Ò×	75670	¼þ	13319	Ç§¿Ë	2,715,341
202005	62101030	»¯ÏËÕ±ÄØ»òÎÞ·ÄÖ¯ÎïÖÆ·þ×°	408	¶àÃñ×å²£ÀûÎ¬ÑÇ¹ú	12	ÆäËû¾èÔùÎï×Ê	200	¼þ	60	Ç§¿Ë	24,000
202005	62101030	»¯ÏËÕ±ÄØ»òÎÞ·ÄÖ¯ÎïÖÆ·þ×°	410	°ÍÎ÷	10	Ò»°ãÃ³Ò×	3142156	¼þ	277650	Ç§¿Ë	79,955,763
202005	62101030	»¯ÏËÕ±ÄØ»òÎÞ·ÄÖ¯ÎïÖÆ·þ×°	410	°ÍÎ÷	11	¹ú¼Ò¼ä¡¢¹ú¼Ê×éÖ¯ÎÞ³¥Ô®ÖúºÍÔùËÍµÄÎï×Ê	5000	¼þ	1169	Ç§¿Ë	650,000
202005	62101030	»¯ÏËÕ±ÄØ»òÎÞ·ÄÖ¯ÎïÖÆ·þ×°	410	°ÍÎ÷	12	ÆäËû¾èÔùÎï×Ê	1890	¼þ	439	Ç§¿Ë	322,834
202005	62101030	»¯ÏËÕ±ÄØ»òÎÞ·ÄÖ¯ÎïÖÆ·þ×°	411	¿ªÂüÈºµº	10	Ò»°ãÃ³Ò×	69360	¼þ	7770	Ç§¿Ë	1,031,382
202005	62101030	»¯ÏËÕ±ÄØ»òÎÞ·ÄÖ¯ÎïÖÆ·þ×°	412	ÖÇÀû	10	Ò»°ãÃ³Ò×	2279404	¼þ	215929	Ç§¿Ë	60,144,937
202005	62101030	»¯ÏËÕ±ÄØ»òÎÞ·ÄÖ¯ÎïÖÆ·þ×°	412	ÖÇÀû	12	ÆäËû¾èÔùÎï×Ê	28263	¼þ	5980	Ç§¿Ë	3,238,629
202005	62101030	»¯ÏËÕ±ÄØ»òÎÞ·ÄÖ¯ÎïÖÆ·þ×°	413	¸çÂ×±ÈÑÇ	10	Ò»°ãÃ³Ò×	427311	¼þ	43127	Ç§¿Ë	11,126,781
202005	62101030	»¯ÏËÕ±ÄØ»òÎÞ·ÄÖ¯ÎïÖÆ·þ×°	414	¶àÃ×Äá¿Ë	10	Ò»°ãÃ³Ò×	200	¼þ	35	Ç§¿Ë	22,505
202005	62101030	»¯ÏËÕ±ÄØ»òÎÞ·ÄÖ¯ÎïÖÆ·þ×°	415	¸çË¹´ïÀè¼Ó	10	Ò»°ãÃ³Ò×	18650	¼þ	5134	Ç§¿Ë	1,420,341
202005	62101030	»¯ÏËÕ±ÄØ»òÎÞ·ÄÖ¯ÎïÖÆ·þ×°	415	¸çË¹´ïÀè¼Ó	12	ÆäËû¾èÔùÎï×Ê	200	¼þ	50	Ç§¿Ë	40,000
202005	62101030	»¯ÏËÕ±ÄØ»òÎÞ·ÄÖ¯ÎïÖÆ·þ×°	416	¹Å°Í	10	Ò»°ãÃ³Ò×	69525	¼þ	15099	Ç§¿Ë	5,626,524
202005	62101030	»¯ÏËÕ±ÄØ»òÎÞ·ÄÖ¯ÎïÖÆ·þ×°	416	¹Å°Í	11	¹ú¼Ò¼ä¡¢¹ú¼Ê×éÖ¯ÎÞ³¥Ô®ÖúºÍÔùËÍµÄÎï×Ê	25010	¼þ	6005	Ç§¿Ë	3,001,200
202005	62101030	»¯ÏËÕ±ÄØ»òÎÞ·ÄÖ¯ÎïÖÆ·þ×°	416	¹Å°Í	12	ÆäËû¾èÔùÎï×Ê	840	¼þ	249	Ç§¿Ë	50,064
202005	62101030	»¯ÏËÕ±ÄØ»òÎÞ·ÄÖ¯ÎïÖÆ·þ×°	418	¶àÃ×Äá¼Ó¹²ºÍ¹ú	10	Ò»°ãÃ³Ò×	791573	¼þ	136541	Ç§¿Ë	37,778,482
202005	62101030	»¯ÏËÕ±ÄØ»òÎÞ·ÄÖ¯ÎïÖÆ·þ×°	418	¶àÃ×Äá¼Ó¹²ºÍ¹ú	12	ÆäËû¾èÔùÎï×Ê	500	¼þ	147	Ç§¿Ë	72,616
202005	62101030	»¯ÏËÕ±ÄØ»òÎÞ·ÄÖ¯ÎïÖÆ·þ×°	419	¶ò¹Ï¶à¶û	10	Ò»°ãÃ³Ò×	558850	¼þ	123547	Ç§¿Ë	35,857,768
202005	62101030	»¯ÏËÕ±ÄØ»òÎÞ·ÄÖ¯ÎïÖÆ·þ×°	419	¶ò¹Ï¶à¶û	12	ÆäËû¾èÔùÎï×Ê	180	¼þ	48	Ç§¿Ë	34,400
202005	62101030	»¯ÏËÕ±ÄØ»òÎÞ·ÄÖ¯ÎïÖÆ·þ×°	423	Î£µØÂíÀ­	10	Ò»°ãÃ³Ò×	30640	¼þ	8167	Ç§¿Ë	2,937,411
202005	62101030	»¯ÏËÕ±ÄØ»òÎÞ·ÄÖ¯ÎïÖÆ·þ×°	424	¹çÑÇÄÇ	10	Ò»°ãÃ³Ò×	21250	¼þ	6677	Ç§¿Ë	2,491,260
202005	62101030	»¯ÏËÕ±ÄØ»òÎÞ·ÄÖ¯ÎïÖÆ·þ×°	425	º£µØ	10	Ò»°ãÃ³Ò×	522270	¼þ	136763	Ç§¿Ë	35,541,416
202005	62101030	»¯ÏËÕ±ÄØ»òÎÞ·ÄÖ¯ÎïÖÆ·þ×°	425	º£µØ	12	ÆäËû¾èÔùÎï×Ê	480	¼þ	144	Ç§¿Ë	48,000
202005	62101030	»¯ÏËÕ±ÄØ»òÎÞ·ÄÖ¯ÎïÖÆ·þ×°	426	ºé¶¼À­Ë¹	10	Ò»°ãÃ³Ò×	155020	¼þ	13368	Ç§¿Ë	2,333,873
202005	62101030	»¯ÏËÕ±ÄØ»òÎÞ·ÄÖ¯ÎïÖÆ·þ×°	427	ÑÀÂò¼Ó	10	Ò»°ãÃ³Ò×	17700	¼þ	2995	Ç§¿Ë	404,743
202005	62101030	»¯ÏËÕ±ÄØ»òÎÞ·ÄÖ¯ÎïÖÆ·þ×°	429	Ä«Î÷¸ç	10	Ò»°ãÃ³Ò×	494618	¼þ	51953	Ç§¿Ë	11,699,076
202005	62101030	»¯ÏËÕ±ÄØ»òÎÞ·ÄÖ¯ÎïÖÆ·þ×°	429	Ä«Î÷¸ç	12	ÆäËû¾èÔùÎï×Ê	1000	¼þ	350	Ç§¿Ë	150,000
202005	62101030	»¯ÏËÕ±ÄØ»òÎÞ·ÄÖ¯ÎïÖÆ·þ×°	431	Äá¼ÓÀ­¹Ï	10	Ò»°ãÃ³Ò×	1500	¼þ	366	Ç§¿Ë	168,817
202005	62101030	»¯ÏËÕ±ÄØ»òÎÞ·ÄÖ¯ÎïÖÆ·þ×°	432	°ÍÄÃÂí	10	Ò»°ãÃ³Ò×	209196	¼þ	17293	Ç§¿Ë	2,166,343
202005	62101030	»¯ÏËÕ±ÄØ»òÎÞ·ÄÖ¯ÎïÖÆ·þ×°	433	°ÍÀ­¹ç	10	Ò»°ãÃ³Ò×	57200	¼þ	14984	Ç§¿Ë	2,782,978
202005	62101030	»¯ÏËÕ±ÄØ»òÎÞ·ÄÖ¯ÎïÖÆ·þ×°	433	°ÍÀ­¹ç	11	¹ú¼Ò¼ä¡¢¹ú¼Ê×éÖ¯ÎÞ³¥Ô®ÖúºÍÔùËÍµÄÎï×Ê	1000	¼þ	294	Ç§¿Ë	110,000
202005	62101030	»¯ÏËÕ±ÄØ»òÎÞ·ÄÖ¯ÎïÖÆ·þ×°	434	ÃØÂ³	10	Ò»°ãÃ³Ò×	263269	¼þ	44695	Ç§¿Ë	6,298,237
202005	62101030	»¯ÏËÕ±ÄØ»òÎÞ·ÄÖ¯ÎïÖÆ·þ×°	435	²¨¶àÀè¸÷	10	Ò»°ãÃ³Ò×	17210	¼þ	4102	Ç§¿Ë	415,169
202005	62101030	»¯ÏËÕ±ÄØ»òÎÞ·ÄÖ¯ÎïÖÆ·þ×°	438	Ê¥Âí¶¡µº	10	Ò»°ãÃ³Ò×	330	¼þ	94	Ç§¿Ë	23,233
202005	62101030	»¯ÏËÕ±ÄØ»òÎÞ·ÄÖ¯ÎïÖÆ·þ×°	440	Èø¶ûÍß¶à	10	Ò»°ãÃ³Ò×	268562	¼þ	45692	Ç§¿Ë	9,332,992
202005	62101030	»¯ÏËÕ±ÄØ»òÎÞ·ÄÖ¯ÎïÖÆ·þ×°	441	ËÕÀïÄÏ	10	Ò»°ãÃ³Ò×	3000	¼þ	555	Ç§¿Ë	232,960
202005	62101030	»¯ÏËÕ±ÄØ»òÎÞ·ÄÖ¯ÎïÖÆ·þ×°	443	ÌØ¿ËË¹ºÍ¿­¿ÆË¹Èºµº	10	Ò»°ãÃ³Ò×	2090	¼þ	531	Ç§¿Ë	84,827
202005	62101030	»¯ÏËÕ±ÄØ»òÎÞ·ÄÖ¯ÎïÖÆ·þ×°	444	ÎÚÀ­¹ç	10	Ò»°ãÃ³Ò×	133350	¼þ	15564	Ç§¿Ë	1,773,854
202005	62101030	»¯ÏËÕ±ÄØ»òÎÞ·ÄÖ¯ÎïÖÆ·þ×°	445	Î¯ÄÚÈðÀ­	10	Ò»°ãÃ³Ò×	539600	¼þ	68708	Ç§¿Ë	12,197,678
202005	62101030	»¯ÏËÕ±ÄØ»òÎÞ·ÄÖ¯ÎïÖÆ·þ×°	445	Î¯ÄÚÈðÀ­	11	¹ú¼Ò¼ä¡¢¹ú¼Ê×éÖ¯ÎÞ³¥Ô®ÖúºÍÔùËÍµÄÎï×Ê	5000	¼þ	1336	Ç§¿Ë	650,000
202005	62101030	»¯ÏËÕ±ÄØ»òÎÞ·ÄÖ¯ÎïÖÆ·þ×°	449	ºÉÊô°²µØÁÐË¹	10	Ò»°ãÃ³Ò×	1710	¼þ	190	Ç§¿Ë	63,900
202005	62101030	»¯ÏËÕ±ÄØ»òÎÞ·ÄÖ¯ÎïÖÆ·þ×°	501	¼ÓÄÃ´ó	10	Ò»°ãÃ³Ò×	23021055	¼þ	2272203	Ç§¿Ë	480,664,166
202005	62101030	»¯ÏËÕ±ÄØ»òÎÞ·ÄÖ¯ÎïÖÆ·þ×°	501	¼ÓÄÃ´ó	11	¹ú¼Ò¼ä¡¢¹ú¼Ê×éÖ¯ÎÞ³¥Ô®ÖúºÍÔùËÍµÄÎï×Ê	60000	¼þ	15975	Ç§¿Ë	9,000,000
202005	62101030	»¯ÏËÕ±ÄØ»òÎÞ·ÄÖ¯ÎïÖÆ·þ×°	501	¼ÓÄÃ´ó	12	ÆäËû¾èÔùÎï×Ê	1000	¼þ	275	Ç§¿Ë	97,750
202005	62101030	»¯ÏËÕ±ÄØ»òÎÞ·ÄÖ¯ÎïÖÆ·þ×°	502	ÃÀ¹ú	10	Ò»°ãÃ³Ò×	170162220	¼þ	16405356	Ç§¿Ë	2,956,903,019
202005	62101030	»¯ÏËÕ±ÄØ»òÎÞ·ÄÖ¯ÎïÖÆ·þ×°	502	ÃÀ¹ú	12	ÆäËû¾èÔùÎï×Ê	23294	¼þ	5872	Ç§¿Ë	2,300,173
202005	62101030	»¯ÏËÕ±ÄØ»òÎÞ·ÄÖ¯ÎïÖÆ·þ×°	504	°ÙÄ½´ó	10	Ò»°ãÃ³Ò×	525	¼þ	135	Ç§¿Ë	38,922
202005	62101030	»¯ÏËÕ±ÄØ»òÎÞ·ÄÖ¯ÎïÖÆ·þ×°	601	°Ä´óÀûÑÇ	10	Ò»°ãÃ³Ò×	23984654	¼þ	2991142	Ç§¿Ë	400,617,979
202005	62101030	»¯ÏËÕ±ÄØ»òÎÞ·ÄÖ¯ÎïÖÆ·þ×°	602	¿â¿ËÈºµº	12	ÆäËû¾èÔùÎï×Ê	1000	¼þ	350	Ç§¿Ë	150,000
202005	62101030	»¯ÏËÕ±ÄØ»òÎÞ·ÄÖ¯ÎïÖÆ·þ×°	603	ì³¼Ã	10	Ò»°ãÃ³Ò×	200	¼þ	198	Ç§¿Ë	8,167
202005	62101030	»¯ÏËÕ±ÄØ»òÎÞ·ÄÖ¯ÎïÖÆ·þ×°	607	ÐÂ¿¦Àï¶àÄáÑÇ	10	Ò»°ãÃ³Ò×	60000	¼þ	2400	Ç§¿Ë	190,488
202005	62101030	»¯ÏËÕ±ÄØ»òÎÞ·ÄÖ¯ÎïÖÆ·þ×°	609	ÐÂÎ÷À¼	10	Ò»°ãÃ³Ò×	1823646	¼þ	207102	Ç§¿Ë	47,721,684
202005	62101030	»¯ÏËÕ±ÄØ»òÎÞ·ÄÖ¯ÎïÖÆ·þ×°	611	°Í²¼ÑÇÐÂ¼¸ÄÚÑÇ	10	Ò»°ãÃ³Ò×	64390	¼þ	10746	Ç§¿Ë	2,874,103
202005	62101030	»¯ÏËÕ±ÄØ»òÎÞ·ÄÖ¯ÎïÖÆ·þ×°	613	ËùÂÞÃÅÈºµº	11	¹ú¼Ò¼ä¡¢¹ú¼Ê×éÖ¯ÎÞ³¥Ô®ÖúºÍÔùËÍµÄÎï×Ê	2000	¼þ	476	Ç§¿Ë	260,000
202005	62101030	»¯ÏËÕ±ÄØ»òÎÞ·ÄÖ¯ÎïÖÆ·þ×°	614	ÌÀ¼Ó	11	¹ú¼Ò¼ä¡¢¹ú¼Ê×éÖ¯ÎÞ³¥Ô®ÖúºÍÔùËÍµÄÎï×Ê	1000	¼þ	313	Ç§¿Ë	130,000
202005	62101030	»¯ÏËÕ±ÄØ»òÎÞ·ÄÖ¯ÎïÖÆ·þ×°	620	ÃÜ¿ËÂÞÄáÎ÷ÑÇÁª°î	10	Ò»°ãÃ³Ò×	110100	¼þ	21333	Ç§¿Ë	2,712,941
202005	62101030	»¯ÏËÕ±ÄØ»òÎÞ·ÄÖ¯ÎïÖÆ·þ×°	620	ÃÜ¿ËÂÞÄáÎ÷ÑÇÁª°î	12	ÆäËû¾èÔùÎï×Ê	200	¼þ	58	Ç§¿Ë	36,000
202005	62101030	»¯ÏËÕ±ÄØ»òÎÞ·ÄÖ¯ÎïÖÆ·þ×°	621	ÂíÉÜ¶ûÈºµº	10	Ò»°ãÃ³Ò×	6000	¼þ	720	Ç§¿Ë	219,654
202005	62101030	»¯ÏËÕ±ÄØ»òÎÞ·ÄÖ¯ÎïÖÆ·þ×°	622	ÅÁÀÍ	12	ÆäËû¾èÔùÎï×Ê	200	¼þ	58	Ç§¿Ë	36,000
202005	62101030	»¯ÏËÕ±ÄØ»òÎÞ·ÄÖ¯ÎïÖÆ·þ×°	623	·¨Êô²¨ÀûÄáÎ÷ÑÇ	10	Ò»°ãÃ³Ò×	42000	¼þ	4755	Ç§¿Ë	2,018,425
202005	62101030	»¯ÏËÕ±ÄØ»òÎÞ·ÄÖ¯ÎïÖÆ·þ×°	699	´óÑóÖÞÆäËû¹ú¼Ò(µØÇø)	10	Ò»°ãÃ³Ò×	100	¼þ	20	Ç§¿Ë	14,066
202006	62101030	»¯ÏËÕ±ÄØ»òÎÞ·ÄÖ¯ÎïÖÆ·þ×°	101	°¢¸»º¹	10	Ò»°ãÃ³Ò×	89520	¼þ	13068	Ç§¿Ë	3,046,939
202006	62101030	»¯ÏËÕ±ÄØ»òÎÞ·ÄÖ¯ÎïÖÆ·þ×°	101	°¢¸»º¹	11	¹ú¼Ò¼ä¡¢¹ú¼Ê×éÖ¯ÎÞ³¥Ô®ÖúºÍÔùËÍµÄÎï×Ê	10000	¼þ	2572	Ç§¿Ë	1,200,000
202006	62101030	»¯ÏËÕ±ÄØ»òÎÞ·ÄÖ¯ÎïÖÆ·þ×°	101	°¢¸»º¹	12	ÆäËû¾èÔùÎï×Ê	500	¼þ	150	Ç§¿Ë	67,500
202006	62101030	»¯ÏËÕ±ÄØ»òÎÞ·ÄÖ¯ÎïÖÆ·þ×°	102	°ÍÁÖ	10	Ò»°ãÃ³Ò×	1448960	¼þ	187817	Ç§¿Ë	36,314,091
202006	62101030	»¯ÏËÕ±ÄØ»òÎÞ·ÄÖ¯ÎïÖÆ·þ×°	103	ÃÏ¼ÓÀ­¹ú	10	Ò»°ãÃ³Ò×	195640	¼þ	48568	Ç§¿Ë	18,512,980
202006	62101030	»¯ÏËÕ±ÄØ»òÎÞ·ÄÖ¯ÎïÖÆ·þ×°	103	ÃÏ¼ÓÀ­¹ú	11	¹ú¼Ò¼ä¡¢¹ú¼Ê×éÖ¯ÎÞ³¥Ô®ÖúºÍÔùËÍµÄÎï×Ê	41000	¼þ	10222	Ç§¿Ë	4,127,372
202006	62101030	»¯ÏËÕ±ÄØ»òÎÞ·ÄÖ¯ÎïÖÆ·þ×°	103	ÃÏ¼ÓÀ­¹ú	12	ÆäËû¾èÔùÎï×Ê	500	¼þ	138	Ç§¿Ë	65,000
202006	62101030	»¯ÏËÕ±ÄØ»òÎÞ·ÄÖ¯ÎïÖÆ·þ×°	106	Ãåµé	10	Ò»°ãÃ³Ò×	16850	¼þ	4956	Ç§¿Ë	1,657,555
202006	62101030	»¯ÏËÕ±ÄØ»òÎÞ·ÄÖ¯ÎïÖÆ·þ×°	106	Ãåµé	11	¹ú¼Ò¼ä¡¢¹ú¼Ê×éÖ¯ÎÞ³¥Ô®ÖúºÍÔùËÍµÄÎï×Ê	12000	¼þ	3240	Ç§¿Ë	1,440,000
202006	62101030	»¯ÏËÕ±ÄØ»òÎÞ·ÄÖ¯ÎïÖÆ·þ×°	107	¼íÆÒÕ¯	10	Ò»°ãÃ³Ò×	12055	¼þ	2419	Ç§¿Ë	1,065,886
202006	62101030	»¯ÏËÕ±ÄØ»òÎÞ·ÄÖ¯ÎïÖÆ·þ×°	107	¼íÆÒÕ¯	11	¹ú¼Ò¼ä¡¢¹ú¼Ê×éÖ¯ÎÞ³¥Ô®ÖúºÍÔùËÍµÄÎï×Ê	30000	¼þ	7600	Ç§¿Ë	3,600,000
202006	62101030	»¯ÏËÕ±ÄØ»òÎÞ·ÄÖ¯ÎïÖÆ·þ×°	107	¼íÆÒÕ¯	12	ÆäËû¾èÔùÎï×Ê	12940	¼þ	4386	Ç§¿Ë	989,600
202006	62101030	»¯ÏËÕ±ÄØ»òÎÞ·ÄÖ¯ÎïÖÆ·þ×°	108	ÈûÆÖÂ·Ë¹	10	Ò»°ãÃ³Ò×	133314	¼þ	16404	Ç§¿Ë	3,033,798
202006	62101030	»¯ÏËÕ±ÄØ»òÎÞ·ÄÖ¯ÎïÖÆ·þ×°	110	ÖÐ¹úÏã¸Û	10	Ò»°ãÃ³Ò×	2288252	¼þ	240835	Ç§¿Ë	26,597,418
202006	62101030	»¯ÏËÕ±ÄØ»òÎÞ·ÄÖ¯ÎïÖÆ·þ×°	111	Ó¡¶È	10	Ò»°ãÃ³Ò×	1723996	¼þ	513705	Ç§¿Ë	171,745,839
202006	62101030	»¯ÏËÕ±ÄØ»òÎÞ·ÄÖ¯ÎïÖÆ·þ×°	112	Ó¡¶ÈÄáÎ÷ÑÇ	10	Ò»°ãÃ³Ò×	3470279	¼þ	464612	Ç§¿Ë	23,767,739
202006	62101030	»¯ÏËÕ±ÄØ»òÎÞ·ÄÖ¯ÎïÖÆ·þ×°	112	Ó¡¶ÈÄáÎ÷ÑÇ	11	¹ú¼Ò¼ä¡¢¹ú¼Ê×éÖ¯ÎÞ³¥Ô®ÖúºÍÔùËÍµÄÎï×Ê	52000	¼þ	13350	Ç§¿Ë	6,240,000
202006	62101030	»¯ÏËÕ±ÄØ»òÎÞ·ÄÖ¯ÎïÖÆ·þ×°	112	Ó¡¶ÈÄáÎ÷ÑÇ	12	ÆäËû¾èÔùÎï×Ê	1000	¼þ	92	Ç§¿Ë	25,924
202006	62101030	»¯ÏËÕ±ÄØ»òÎÞ·ÄÖ¯ÎïÖÆ·þ×°	113	ÒÁÀÊ	11	¹ú¼Ò¼ä¡¢¹ú¼Ê×éÖ¯ÎÞ³¥Ô®ÖúºÍÔùËÍµÄÎï×Ê	50000	¼þ	12575	Ç§¿Ë	5,500,000
202006	62101030	»¯ÏËÕ±ÄØ»òÎÞ·ÄÖ¯ÎïÖÆ·þ×°	114	ÒÁÀ­¿Ë	10	Ò»°ãÃ³Ò×	456964	¼þ	56210	Ç§¿Ë	11,296,109
202006	62101030	»¯ÏËÕ±ÄØ»òÎÞ·ÄÖ¯ÎïÖÆ·þ×°	115	ÒÔÉ«ÁÐ	10	Ò»°ãÃ³Ò×	3764158	¼þ	366547	Ç§¿Ë	56,098,077
202006	62101030	»¯ÏËÕ±ÄØ»òÎÞ·ÄÖ¯ÎïÖÆ·þ×°	116	ÈÕ±¾	10	Ò»°ãÃ³Ò×	29431944	¼þ	3745724	Ç§¿Ë	538,170,519
202006	62101030	»¯ÏËÕ±ÄØ»òÎÞ·ÄÖ¯ÎïÖÆ·þ×°	116	ÈÕ±¾	12	ÆäËû¾èÔùÎï×Ê	1880	¼þ	469	Ç§¿Ë	317,259
202006	62101030	»¯ÏËÕ±ÄØ»òÎÞ·ÄÖ¯ÎïÖÆ·þ×°	118	¿ÆÍþÌØ	10	Ò»°ãÃ³Ò×	24716293	¼þ	2179589	Ç§¿Ë	283,035,329
202006	62101030	»¯ÏËÕ±ÄØ»òÎÞ·ÄÖ¯ÎïÖÆ·þ×°	119	ÀÏÎÎ	10	Ò»°ãÃ³Ò×	170	¼þ	46	Ç§¿Ë	19,826
202006	62101030	»¯ÏËÕ±ÄØ»òÎÞ·ÄÖ¯ÎïÖÆ·þ×°	119	ÀÏÎÎ	12	ÆäËû¾èÔùÎï×Ê	1900	¼þ	536	Ç§¿Ë	363,280
202006	62101030	»¯ÏËÕ±ÄØ»òÎÞ·ÄÖ¯ÎïÖÆ·þ×°	120	Àè°ÍÄÛ	10	Ò»°ãÃ³Ò×	204262	¼þ	19710	Ç§¿Ë	4,808,811
202006	62101030	»¯ÏËÕ±ÄØ»òÎÞ·ÄÖ¯ÎïÖÆ·þ×°	121	ÖÐ¹ú°ÄÃÅ	10	Ò»°ãÃ³Ò×	137303	¼þ	18258	Ç§¿Ë	5,261,212
202006	62101030	»¯ÏËÕ±ÄØ»òÎÞ·ÄÖ¯ÎïÖÆ·þ×°	122	ÂíÀ´Î÷ÑÇ	10	Ò»°ãÃ³Ò×	844733	¼þ	104193	Ç§¿Ë	17,211,095
202006	62101030	»¯ÏËÕ±ÄØ»òÎÞ·ÄÖ¯ÎïÖÆ·þ×°	122	ÂíÀ´Î÷ÑÇ	11	¹ú¼Ò¼ä¡¢¹ú¼Ê×éÖ¯ÎÞ³¥Ô®ÖúºÍÔùËÍµÄÎï×Ê	52000	¼þ	13600	Ç§¿Ë	6,240,000
202006	62101030	»¯ÏËÕ±ÄØ»òÎÞ·ÄÖ¯ÎïÖÆ·þ×°	122	ÂíÀ´Î÷ÑÇ	12	ÆäËû¾èÔùÎï×Ê	3000	¼þ	900	Ç§¿Ë	378,000
202006	62101030	»¯ÏËÕ±ÄØ»òÎÞ·ÄÖ¯ÎïÖÆ·þ×°	123	Âí¶û´ú·ò	10	Ò»°ãÃ³Ò×	2480	¼þ	377	Ç§¿Ë	83,799
202006	62101030	»¯ÏËÕ±ÄØ»òÎÞ·ÄÖ¯ÎïÖÆ·þ×°	123	Âí¶û´ú·ò	11	¹ú¼Ò¼ä¡¢¹ú¼Ê×éÖ¯ÎÞ³¥Ô®ÖúºÍÔùËÍµÄÎï×Ê	5000	¼þ	1250	Ç§¿Ë	600,000
202006	62101030	»¯ÏËÕ±ÄØ»òÎÞ·ÄÖ¯ÎïÖÆ·þ×°	124	ÃÉ¹Å	10	Ò»°ãÃ³Ò×	3000	¼þ	630	Ç§¿Ë	45,000
202006	62101030	»¯ÏËÕ±ÄØ»òÎÞ·ÄÖ¯ÎïÖÆ·þ×°	125	Äá²´¶ûÁª°îÃñÖ÷¹²ºÍ¹ú	10	Ò»°ãÃ³Ò×	442132	¼þ	55517	Ç§¿Ë	8,333,194
202006	62101030	»¯ÏËÕ±ÄØ»òÎÞ·ÄÖ¯ÎïÖÆ·þ×°	125	Äá²´¶ûÁª°îÃñÖ÷¹²ºÍ¹ú	12	ÆäËû¾èÔùÎï×Ê	500	¼þ	130	Ç§¿Ë	90,000
202006	62101030	»¯ÏËÕ±ÄØ»òÎÞ·ÄÖ¯ÎïÖÆ·þ×°	126	°¢Âü	10	Ò»°ãÃ³Ò×	184736	¼þ	24068	Ç§¿Ë	4,460,593
202006	62101030	»¯ÏËÕ±ÄØ»òÎÞ·ÄÖ¯ÎïÖÆ·þ×°	126	°¢Âü	11	¹ú¼Ò¼ä¡¢¹ú¼Ê×éÖ¯ÎÞ³¥Ô®ÖúºÍÔùËÍµÄÎï×Ê	5000	¼þ	1472	Ç§¿Ë	525,000
202006	62101030	»¯ÏËÕ±ÄØ»òÎÞ·ÄÖ¯ÎïÖÆ·þ×°	127	°Í»ùË¹Ì¹	10	Ò»°ãÃ³Ò×	87341	¼þ	10079	Ç§¿Ë	3,802,339
202006	62101030	»¯ÏËÕ±ÄØ»òÎÞ·ÄÖ¯ÎïÖÆ·þ×°	127	°Í»ùË¹Ì¹	12	ÆäËû¾èÔùÎï×Ê	12956	¼þ	2889	Ç§¿Ë	1,070,434
202006	62101030	»¯ÏËÕ±ÄØ»òÎÞ·ÄÖ¯ÎïÖÆ·þ×°	128	°ÍÀÕË¹Ì¹	12	ÆäËû¾èÔùÎï×Ê	200	¼þ	56	Ç§¿Ë	26,000
202006	62101030	»¯ÏËÕ±ÄØ»òÎÞ·ÄÖ¯ÎïÖÆ·þ×°	129	·ÆÂÉ±ö	10	Ò»°ãÃ³Ò×	4060638	¼þ	776265	Ç§¿Ë	199,171,389
202006	62101030	»¯ÏËÕ±ÄØ»òÎÞ·ÄÖ¯ÎïÖÆ·þ×°	129	·ÆÂÉ±ö	11	¹ú¼Ò¼ä¡¢¹ú¼Ê×éÖ¯ÎÞ³¥Ô®ÖúºÍÔùËÍµÄÎï×Ê	52000	¼þ	13350	Ç§¿Ë	6,240,000
202006	62101030	»¯ÏËÕ±ÄØ»òÎÞ·ÄÖ¯ÎïÖÆ·þ×°	129	·ÆÂÉ±ö	12	ÆäËû¾èÔùÎï×Ê	3000	¼þ	900	Ç§¿Ë	378,000
202006	62101030	»¯ÏËÕ±ÄØ»òÎÞ·ÄÖ¯ÎïÖÆ·þ×°	130	¿¨Ëþ¶û	10	Ò»°ãÃ³Ò×	2144901	¼þ	211749	Ç§¿Ë	37,551,192
202006	62101030	»¯ÏËÕ±ÄØ»òÎÞ·ÄÖ¯ÎïÖÆ·þ×°	131	É³ÌØ°¢À­²®	10	Ò»°ãÃ³Ò×	30059689	¼þ	2080507	Ç§¿Ë	295,163,886
202006	62101030	»¯ÏËÕ±ÄØ»òÎÞ·ÄÖ¯ÎïÖÆ·þ×°	132	ÐÂ¼ÓÆÂ	10	Ò»°ãÃ³Ò×	4341811	¼þ	628360	Ç§¿Ë	150,991,550
202006	62101030	»¯ÏËÕ±ÄØ»òÎÞ·ÄÖ¯ÎïÖÆ·þ×°	132	ÐÂ¼ÓÆÂ	12	ÆäËû¾èÔùÎï×Ê	1000	¼þ	41	Ç§¿Ë	35,000
202006	62101030	»¯ÏËÕ±ÄØ»òÎÞ·ÄÖ¯ÎïÖÆ·þ×°	133	º«¹ú	10	Ò»°ãÃ³Ò×	2439487	¼þ	365564	Ç§¿Ë	26,395,669
202006	62101030	»¯ÏËÕ±ÄØ»òÎÞ·ÄÖ¯ÎïÖÆ·þ×°	134	Ë¹ÀïÀ¼¿¨	10	Ò»°ãÃ³Ò×	383	¼þ	93	Ç§¿Ë	29,728
202006	62101030	»¯ÏËÕ±ÄØ»òÎÞ·ÄÖ¯ÎïÖÆ·þ×°	134	Ë¹ÀïÀ¼¿¨	11	¹ú¼Ò¼ä¡¢¹ú¼Ê×éÖ¯ÎÞ³¥Ô®ÖúºÍÔùËÍµÄÎï×Ê	15000	¼þ	3850	Ç§¿Ë	1,800,000
202006	62101030	»¯ÏËÕ±ÄØ»òÎÞ·ÄÖ¯ÎïÖÆ·þ×°	136	Ì©¹ú	10	Ò»°ãÃ³Ò×	135858	¼þ	26819	Ç§¿Ë	3,711,681
202006	62101030	»¯ÏËÕ±ÄØ»òÎÞ·ÄÖ¯ÎïÖÆ·þ×°	136	Ì©¹ú	12	ÆäËû¾èÔùÎï×Ê	2200	¼þ	334	Ç§¿Ë	195,320
202006	62101030	»¯ÏËÕ±ÄØ»òÎÞ·ÄÖ¯ÎïÖÆ·þ×°	137	ÍÁ¶úÆä	10	Ò»°ãÃ³Ò×	220	¼þ	33	Ç§¿Ë	12,063
202006	62101030	»¯ÏËÕ±ÄØ»òÎÞ·ÄÖ¯ÎïÖÆ·þ×°	138	°¢ÁªÇõ	10	Ò»°ãÃ³Ò×	6070022	¼þ	514538	Ç§¿Ë	87,252,718
202006	62101030	»¯ÏËÕ±ÄØ»òÎÞ·ÄÖ¯ÎïÖÆ·þ×°	139	Ò²ÃÅ	10	Ò»°ãÃ³Ò×	25000	¼þ	5390	Ç§¿Ë	1,445,737
202006	62101030	»¯ÏËÕ±ÄØ»òÎÞ·ÄÖ¯ÎïÖÆ·þ×°	141	Ô½ÄÏ	10	Ò»°ãÃ³Ò×	12100	¼þ	2196	Ç§¿Ë	169,858
202006	62101030	»¯ÏËÕ±ÄØ»òÎÞ·ÄÖ¯ÎïÖÆ·þ×°	141	Ô½ÄÏ	12	ÆäËû¾èÔùÎï×Ê	200	¼þ	950	Ç§¿Ë	30,000
202006	62101030	»¯ÏËÕ±ÄØ»òÎÞ·ÄÖ¯ÎïÖÆ·þ×°	143	ÖÐ¹úÌ¨Íå	10	Ò»°ãÃ³Ò×	449649	¼þ	18052	Ç§¿Ë	2,589,724
202006	62101030	»¯ÏËÕ±ÄØ»òÎÞ·ÄÖ¯ÎïÖÆ·þ×°	145	¹þÈø¿ËË¹Ì¹	10	Ò»°ãÃ³Ò×	281835	¼þ	39619	Ç§¿Ë	7,699,250
202006	62101030	»¯ÏËÕ±ÄØ»òÎÞ·ÄÖ¯ÎïÖÆ·þ×°	146	¼ª¶û¼ªË¹Ë¹Ì¹	10	Ò»°ãÃ³Ò×	1074	¼þ	312	Ç§¿Ë	147,978
202006	62101030	»¯ÏËÕ±ÄØ»òÎÞ·ÄÖ¯ÎïÖÆ·þ×°	147	Ëþ¼ª¿ËË¹Ì¹	10	Ò»°ãÃ³Ò×	13785	¼þ	4020	Ç§¿Ë	1,573,736
202006	62101030	»¯ÏËÕ±ÄØ»òÎÞ·ÄÖ¯ÎïÖÆ·þ×°	147	Ëþ¼ª¿ËË¹Ì¹	11	¹ú¼Ò¼ä¡¢¹ú¼Ê×éÖ¯ÎÞ³¥Ô®ÖúºÍÔùËÍµÄÎï×Ê	45000	¼þ	12150	Ç§¿Ë	5,400,000
202006	62101030	»¯ÏËÕ±ÄØ»òÎÞ·ÄÖ¯ÎïÖÆ·þ×°	149	ÎÚ×È±ð¿ËË¹Ì¹	10	Ò»°ãÃ³Ò×	150000	¼þ	37860	Ç§¿Ë	7,561,663
202006	62101030	»¯ÏËÕ±ÄØ»òÎÞ·ÄÖ¯ÎïÖÆ·þ×°	149	ÎÚ×È±ð¿ËË¹Ì¹	12	ÆäËû¾èÔùÎï×Ê	2000	¼þ	550	Ç§¿Ë	211,206
202006	62101030	»¯ÏËÕ±ÄØ»òÎÞ·ÄÖ¯ÎïÖÆ·þ×°	201	°¢¶û¼°ÀûÑÇ	10	Ò»°ãÃ³Ò×	10400	¼þ	2619	Ç§¿Ë	776,521
202006	62101030	»¯ÏËÕ±ÄØ»òÎÞ·ÄÖ¯ÎïÖÆ·þ×°	202	°²¸çÀ­	10	Ò»°ãÃ³Ò×	78355	¼þ	12387	Ç§¿Ë	4,197,622
202006	62101030	»¯ÏËÕ±ÄØ»òÎÞ·ÄÖ¯ÎïÖÆ·þ×°	202	°²¸çÀ­	12	ÆäËû¾èÔùÎï×Ê	300	¼þ	105	Ç§¿Ë	36,000
202006	62101030	»¯ÏËÕ±ÄØ»òÎÞ·ÄÖ¯ÎïÖÆ·þ×°	203	±´Äþ	10	Ò»°ãÃ³Ò×	160	¼þ	17	Ç§¿Ë	3,901
202006	62101030	»¯ÏËÕ±ÄØ»òÎÞ·ÄÖ¯ÎïÖÆ·þ×°	204	²©´ÄÍßÄÉ	10	Ò»°ãÃ³Ò×	108800	¼þ	14998	Ç§¿Ë	2,835,295
202006	62101030	»¯ÏËÕ±ÄØ»òÎÞ·ÄÖ¯ÎïÖÆ·þ×°	205	²¼Â¡µÏ	10	Ò»°ãÃ³Ò×	15	¼þ	4	Ç§¿Ë	2,999
202006	62101030	»¯ÏËÕ±ÄØ»òÎÞ·ÄÖ¯ÎïÖÆ·þ×°	206	¿¦ÂóÂ¡	10	Ò»°ãÃ³Ò×	43570	¼þ	5359	Ç§¿Ë	1,255,420
202006	62101030	»¯ÏËÕ±ÄØ»òÎÞ·ÄÖ¯ÎïÖÆ·þ×°	206	¿¦ÂóÂ¡	11	¹ú¼Ò¼ä¡¢¹ú¼Ê×éÖ¯ÎÞ³¥Ô®ÖúºÍÔùËÍµÄÎï×Ê	15000	¼þ	4410	Ç§¿Ë	1,500,000
202006	62101030	»¯ÏËÕ±ÄØ»òÎÞ·ÄÖ¯ÎïÖÆ·þ×°	208	·ðµÃ½Ç	11	¹ú¼Ò¼ä¡¢¹ú¼Ê×éÖ¯ÎÞ³¥Ô®ÖúºÍÔùËÍµÄÎï×Ê	3000	¼þ	840	Ç§¿Ë	300,000
202006	62101030	»¯ÏËÕ±ÄØ»òÎÞ·ÄÖ¯ÎïÖÆ·þ×°	211	Õ§µÃ	10	Ò»°ãÃ³Ò×	1100	¼þ	210	Ç§¿Ë	72,985
202006	62101030	»¯ÏËÕ±ÄØ»òÎÞ·ÄÖ¯ÎïÖÆ·þ×°	211	Õ§µÃ	11	¹ú¼Ò¼ä¡¢¹ú¼Ê×éÖ¯ÎÞ³¥Ô®ÖúºÍÔùËÍµÄÎï×Ê	5000	¼þ	1470	Ç§¿Ë	500,000
202006	62101030	»¯ÏËÕ±ÄØ»òÎÞ·ÄÖ¯ÎïÖÆ·þ×°	211	Õ§µÃ	12	ÆäËû¾èÔùÎï×Ê	4400	¼þ	1014	Ç§¿Ë	413,840
202006	62101030	»¯ÏËÕ±ÄØ»òÎÞ·ÄÖ¯ÎïÖÆ·þ×°	212	¿ÆÄ¦ÂÞ	10	Ò»°ãÃ³Ò×	500	¼þ	100	Ç§¿Ë	120,441
202006	62101030	»¯ÏËÕ±ÄØ»òÎÞ·ÄÖ¯ÎïÖÆ·þ×°	213	¸Õ¹û(²¼)	10	Ò»°ãÃ³Ò×	3590	¼þ	319	Ç§¿Ë	108,264
202006	62101030	»¯ÏËÕ±ÄØ»òÎÞ·ÄÖ¯ÎïÖÆ·þ×°	213	¸Õ¹û(²¼)	11	¹ú¼Ò¼ä¡¢¹ú¼Ê×éÖ¯ÎÞ³¥Ô®ÖúºÍÔùËÍµÄÎï×Ê	5000	¼þ	1250	Ç§¿Ë	600,000
202006	62101030	»¯ÏËÕ±ÄØ»òÎÞ·ÄÖ¯ÎïÖÆ·þ×°	213	¸Õ¹û(²¼)	12	ÆäËû¾èÔùÎï×Ê	500	¼þ	113	Ç§¿Ë	10,643
202006	62101030	»¯ÏËÕ±ÄØ»òÎÞ·ÄÖ¯ÎïÖÆ·þ×°	214	¼ª²¼Ìá	10	Ò»°ãÃ³Ò×	130	¼þ	26	Ç§¿Ë	14,227
202006	62101030	»¯ÏËÕ±ÄØ»òÎÞ·ÄÖ¯ÎïÖÆ·þ×°	215	°£¼°	10	Ò»°ãÃ³Ò×	110800	¼þ	25458	Ç§¿Ë	11,881,037
202006	62101030	»¯ÏËÕ±ÄØ»òÎÞ·ÄÖ¯ÎïÖÆ·þ×°	216	³àµÀ¼¸ÄÚÑÇ	11	¹ú¼Ò¼ä¡¢¹ú¼Ê×éÖ¯ÎÞ³¥Ô®ÖúºÍÔùËÍµÄÎï×Ê	11000	¼þ	2645	Ç§¿Ë	1,340,000
202006	62101030	»¯ÏËÕ±ÄØ»òÎÞ·ÄÖ¯ÎïÖÆ·þ×°	217	°£Èû¶í±ÈÑÇ	10	Ò»°ãÃ³Ò×	40001	¼þ	11328	Ç§¿Ë	1,493,944
202006	62101030	»¯ÏËÕ±ÄØ»òÎÞ·ÄÖ¯ÎïÖÆ·þ×°	218	¼ÓÅî	10	Ò»°ãÃ³Ò×	3545	¼þ	485	Ç§¿Ë	101,497
202006	62101030	»¯ÏËÕ±ÄØ»òÎÞ·ÄÖ¯ÎïÖÆ·þ×°	219	¸Ô±ÈÑÇ	11	¹ú¼Ò¼ä¡¢¹ú¼Ê×éÖ¯ÎÞ³¥Ô®ÖúºÍÔùËÍµÄÎï×Ê	5000	¼þ	1400	Ç§¿Ë	500,000
202006	62101030	»¯ÏËÕ±ÄØ»òÎÞ·ÄÖ¯ÎïÖÆ·þ×°	220	¼ÓÄÉ	10	Ò»°ãÃ³Ò×	80300	¼þ	13059	Ç§¿Ë	2,167,817
202006	62101030	»¯ÏËÕ±ÄØ»òÎÞ·ÄÖ¯ÎïÖÆ·þ×°	221	¼¸ÄÚÑÇ	10	Ò»°ãÃ³Ò×	1110	¼þ	116	Ç§¿Ë	92,672
202006	62101030	»¯ÏËÕ±ÄØ»òÎÞ·ÄÖ¯ÎïÖÆ·þ×°	221	¼¸ÄÚÑÇ	11	¹ú¼Ò¼ä¡¢¹ú¼Ê×éÖ¯ÎÞ³¥Ô®ÖúºÍÔùËÍµÄÎï×Ê	10000	¼þ	2940	Ç§¿Ë	1,000,000
202006	62101030	»¯ÏËÕ±ÄØ»òÎÞ·ÄÖ¯ÎïÖÆ·þ×°	221	¼¸ÄÚÑÇ	12	ÆäËû¾èÔùÎï×Ê	2100	¼þ	630	Ç§¿Ë	299,040
202006	62101030	»¯ÏËÕ±ÄØ»òÎÞ·ÄÖ¯ÎïÖÆ·þ×°	222	¼¸ÄÚÑÇ±ÈÉÜ	11	¹ú¼Ò¼ä¡¢¹ú¼Ê×éÖ¯ÎÞ³¥Ô®ÖúºÍÔùËÍµÄÎï×Ê	5000	¼þ	1470	Ç§¿Ë	500,000
202006	62101030	»¯ÏËÕ±ÄØ»òÎÞ·ÄÖ¯ÎïÖÆ·þ×°	223	¿ÆÌØµÏÍß	10	Ò»°ãÃ³Ò×	11700	¼þ	2081	Ç§¿Ë	278,374
202006	62101030	»¯ÏËÕ±ÄØ»òÎÞ·ÄÖ¯ÎïÖÆ·þ×°	224	¿ÏÄáÑÇ	10	Ò»°ãÃ³Ò×	247802	¼þ	44546	Ç§¿Ë	9,867,035
202006	62101030	»¯ÏËÕ±ÄØ»òÎÞ·ÄÖ¯ÎïÖÆ·þ×°	225	Àû±ÈÀïÑÇ	10	Ò»°ãÃ³Ò×	300	¼þ	28	Ç§¿Ë	6,209
202006	62101030	»¯ÏËÕ±ÄØ»òÎÞ·ÄÖ¯ÎïÖÆ·þ×°	226	Àû±ÈÑÇ	10	Ò»°ãÃ³Ò×	46800	¼þ	8141	Ç§¿Ë	2,004,366
202006	62101030	»¯ÏËÕ±ÄØ»òÎÞ·ÄÖ¯ÎïÖÆ·þ×°	227	Âí´ï¼ÓË¹¼Ó	10	Ò»°ãÃ³Ò×	1300	¼þ	257	Ç§¿Ë	63,288
202006	62101030	»¯ÏËÕ±ÄØ»òÎÞ·ÄÖ¯ÎïÖÆ·þ×°	227	Âí´ï¼ÓË¹¼Ó	11	¹ú¼Ò¼ä¡¢¹ú¼Ê×éÖ¯ÎÞ³¥Ô®ÖúºÍÔùËÍµÄÎï×Ê	5000	¼þ	1472	Ç§¿Ë	550,000
202006	62101030	»¯ÏËÕ±ÄØ»òÎÞ·ÄÖ¯ÎïÖÆ·þ×°	228	ÂíÀ­Î¬	10	Ò»°ãÃ³Ò×	62600	¼þ	5248	Ç§¿Ë	3,021,542
202006	62101030	»¯ÏËÕ±ÄØ»òÎÞ·ÄÖ¯ÎïÖÆ·þ×°	229	ÂíÀï	10	Ò»°ãÃ³Ò×	24241	¼þ	3762	Ç§¿Ë	573,543
202006	62101030	»¯ÏËÕ±ÄØ»òÎÞ·ÄÖ¯ÎïÖÆ·þ×°	230	Ã«ÀïËþÄáÑÇ	10	Ò»°ãÃ³Ò×	1080	¼þ	170	Ç§¿Ë	31,419
202006	62101030	»¯ÏËÕ±ÄØ»òÎÞ·ÄÖ¯ÎïÖÆ·þ×°	231	Ã«ÀïÇóË¹	10	Ò»°ãÃ³Ò×	6076	¼þ	1724	Ç§¿Ë	527,216
202006	62101030	»¯ÏËÕ±ÄØ»òÎÞ·ÄÖ¯ÎïÖÆ·þ×°	231	Ã«ÀïÇóË¹	11	¹ú¼Ò¼ä¡¢¹ú¼Ê×éÖ¯ÎÞ³¥Ô®ÖúºÍÔùËÍµÄÎï×Ê	3000	¼þ	883	Ç§¿Ë	330,000
202006	62101030	»¯ÏËÕ±ÄØ»òÎÞ·ÄÖ¯ÎïÖÆ·þ×°	231	Ã«ÀïÇóË¹	12	ÆäËû¾èÔùÎï×Ê	1500	¼þ	472	Ç§¿Ë	143,250
202006	62101030	»¯ÏËÕ±ÄØ»òÎÞ·ÄÖ¯ÎïÖÆ·þ×°	232	Ä¦Âå¸ç	10	Ò»°ãÃ³Ò×	68710	¼þ	9431	Ç§¿Ë	1,892,742
202006	62101030	»¯ÏËÕ±ÄØ»òÎÞ·ÄÖ¯ÎïÖÆ·þ×°	232	Ä¦Âå¸ç	11	¹ú¼Ò¼ä¡¢¹ú¼Ê×éÖ¯ÎÞ³¥Ô®ÖúºÍÔùËÍµÄÎï×Ê	6000	¼þ	1200	Ç§¿Ë	470,750
202006	62101030	»¯ÏËÕ±ÄØ»òÎÞ·ÄÖ¯ÎïÖÆ·þ×°	233	ÄªÉ£±È¿Ë	10	Ò»°ãÃ³Ò×	22370	¼þ	1644	Ç§¿Ë	330,062
202006	62101030	»¯ÏËÕ±ÄØ»òÎÞ·ÄÖ¯ÎïÖÆ·þ×°	234	ÄÉÃ×±ÈÑÇ	10	Ò»°ãÃ³Ò×	12140	¼þ	2225	Ç§¿Ë	343,260
202006	62101030	»¯ÏËÕ±ÄØ»òÎÞ·ÄÖ¯ÎïÖÆ·þ×°	235	ÄáÈÕ¶û	10	Ò»°ãÃ³Ò×	15800	¼þ	1621	Ç§¿Ë	606,142
202006	62101030	»¯ÏËÕ±ÄØ»òÎÞ·ÄÖ¯ÎïÖÆ·þ×°	236	ÄáÈÕÀûÑÇ	10	Ò»°ãÃ³Ò×	113166	¼þ	19337	Ç§¿Ë	4,651,593
202006	62101030	»¯ÏËÕ±ÄØ»òÎÞ·ÄÖ¯ÎïÖÆ·þ×°	236	ÄáÈÕÀûÑÇ	12	ÆäËû¾èÔùÎï×Ê	200	¼þ	70	Ç§¿Ë	17,739
202006	62101030	»¯ÏËÕ±ÄØ»òÎÞ·ÄÖ¯ÎïÖÆ·þ×°	237	ÁôÄáÍô	10	Ò»°ãÃ³Ò×	29500	¼þ	2360	Ç§¿Ë	393,522
202006	62101030	»¯ÏËÕ±ÄØ»òÎÞ·ÄÖ¯ÎïÖÆ·þ×°	238	Â¬Íú´ï	10	Ò»°ãÃ³Ò×	277390	¼þ	53455	Ç§¿Ë	10,296,050
202006	62101030	»¯ÏËÕ±ÄØ»òÎÞ·ÄÖ¯ÎïÖÆ·þ×°	238	Â¬Íú´ï	11	¹ú¼Ò¼ä¡¢¹ú¼Ê×éÖ¯ÎÞ³¥Ô®ÖúºÍÔùËÍµÄÎï×Ê	5000	¼þ	1332	Ç§¿Ë	550,000
202006	62101030	»¯ÏËÕ±ÄØ»òÎÞ·ÄÖ¯ÎïÖÆ·þ×°	240	ÈûÄÚ¼Ó¶û	10	Ò»°ãÃ³Ò×	80407	¼þ	19358	Ç§¿Ë	3,720,166
202006	62101030	»¯ÏËÕ±ÄØ»òÎÞ·ÄÖ¯ÎïÖÆ·þ×°	240	ÈûÄÚ¼Ó¶û	11	¹ú¼Ò¼ä¡¢¹ú¼Ê×éÖ¯ÎÞ³¥Ô®ÖúºÍÔùËÍµÄÎï×Ê	10000	¼þ	2940	Ç§¿Ë	1,000,000
202006	62101030	»¯ÏËÕ±ÄØ»òÎÞ·ÄÖ¯ÎïÖÆ·þ×°	241	ÈûÉà¶û	11	¹ú¼Ò¼ä¡¢¹ú¼Ê×éÖ¯ÎÞ³¥Ô®ÖúºÍÔùËÍµÄÎï×Ê	3000	¼þ	883	Ç§¿Ë	330,000
202006	62101030	»¯ÏËÕ±ÄØ»òÎÞ·ÄÖ¯ÎïÖÆ·þ×°	242	ÈûÀ­Àû°º	10	Ò»°ãÃ³Ò×	8040	¼þ	1601	Ç§¿Ë	458,843
202006	62101030	»¯ÏËÕ±ÄØ»òÎÞ·ÄÖ¯ÎïÖÆ·þ×°	242	ÈûÀ­Àû°º	11	¹ú¼Ò¼ä¡¢¹ú¼Ê×éÖ¯ÎÞ³¥Ô®ÖúºÍÔùËÍµÄÎï×Ê	11014	¼þ	2671	Ç§¿Ë	971,800
202006	62101030	»¯ÏËÕ±ÄØ»òÎÞ·ÄÖ¯ÎïÖÆ·þ×°	243	Ë÷ÂíÀï	10	Ò»°ãÃ³Ò×	2000	¼þ	756	Ç§¿Ë	70,402
202006	62101030	»¯ÏËÕ±ÄØ»òÎÞ·ÄÖ¯ÎïÖÆ·þ×°	244	ÄÏ·Ç	10	Ò»°ãÃ³Ò×	2065759	¼þ	224139	Ç§¿Ë	50,271,030
202006	62101030	»¯ÏËÕ±ÄØ»òÎÞ·ÄÖ¯ÎïÖÆ·þ×°	246	ËÕµ¤	10	Ò»°ãÃ³Ò×	121374	¼þ	14517	Ç§¿Ë	3,813,374
202006	62101030	»¯ÏËÕ±ÄØ»òÎÞ·ÄÖ¯ÎïÖÆ·þ×°	246	ËÕµ¤	11	¹ú¼Ò¼ä¡¢¹ú¼Ê×éÖ¯ÎÞ³¥Ô®ÖúºÍÔùËÍµÄÎï×Ê	5000	¼þ	1472	Ç§¿Ë	550,000
202006	62101030	»¯ÏËÕ±ÄØ»òÎÞ·ÄÖ¯ÎïÖÆ·þ×°	246	ËÕµ¤	12	ÆäËû¾èÔùÎï×Ê	3500	¼þ	720	Ç§¿Ë	262,150
202006	62101030	»¯ÏËÕ±ÄØ»òÎÞ·ÄÖ¯ÎïÖÆ·þ×°	247	Ì¹É£ÄáÑÇ	10	Ò»°ãÃ³Ò×	61060	¼þ	15220	Ç§¿Ë	3,981,927
202006	62101030	»¯ÏËÕ±ÄØ»òÎÞ·ÄÖ¯ÎïÖÆ·þ×°	248	¶à¸ç	10	Ò»°ãÃ³Ò×	32050	¼þ	5251	Ç§¿Ë	1,577,814
202006	62101030	»¯ÏËÕ±ÄØ»òÎÞ·ÄÖ¯ÎïÖÆ·þ×°	249	Í»ÄáË¹	10	Ò»°ãÃ³Ò×	508856	¼þ	30571	Ç§¿Ë	3,575,254
202006	62101030	»¯ÏËÕ±ÄØ»òÎÞ·ÄÖ¯ÎïÖÆ·þ×°	249	Í»ÄáË¹	11	¹ú¼Ò¼ä¡¢¹ú¼Ê×éÖ¯ÎÞ³¥Ô®ÖúºÍÔùËÍµÄÎï×Ê	6000	¼þ	1200	Ç§¿Ë	470,750
202006	62101030	»¯ÏËÕ±ÄØ»òÎÞ·ÄÖ¯ÎïÖÆ·þ×°	250	ÎÚ¸É´ï	10	Ò»°ãÃ³Ò×	110320	¼þ	15909	Ç§¿Ë	2,715,748
202006	62101030	»¯ÏËÕ±ÄØ»òÎÞ·ÄÖ¯ÎïÖÆ·þ×°	250	ÎÚ¸É´ï	11	¹ú¼Ò¼ä¡¢¹ú¼Ê×éÖ¯ÎÞ³¥Ô®ÖúºÍÔùËÍµÄÎï×Ê	2200	¼þ	370	Ç§¿Ë	166,684
202006	62101030	»¯ÏËÕ±ÄØ»òÎÞ·ÄÖ¯ÎïÖÆ·þ×°	250	ÎÚ¸É´ï	12	ÆäËû¾èÔùÎï×Ê	500	¼þ	151	Ç§¿Ë	70,956
202006	62101030	»¯ÏËÕ±ÄØ»òÎÞ·ÄÖ¯ÎïÖÆ·þ×°	251	²¼»ùÄÉ·¨Ë÷	10	Ò»°ãÃ³Ò×	34960	¼þ	8520	Ç§¿Ë	2,470,180
202006	62101030	»¯ÏËÕ±ÄØ»òÎÞ·ÄÖ¯ÎïÖÆ·þ×°	252	¸Õ¹û(½ð)	10	Ò»°ãÃ³Ò×	11600	¼þ	2977	Ç§¿Ë	803,719
202006	62101030	»¯ÏËÕ±ÄØ»òÎÞ·ÄÖ¯ÎïÖÆ·þ×°	253	ÔÞ±ÈÑÇ	10	Ò»°ãÃ³Ò×	10620	¼þ	2096	Ç§¿Ë	520,633
202006	62101030	»¯ÏËÕ±ÄØ»òÎÞ·ÄÖ¯ÎïÖÆ·þ×°	253	ÔÞ±ÈÑÇ	11	¹ú¼Ò¼ä¡¢¹ú¼Ê×éÖ¯ÎÞ³¥Ô®ÖúºÍÔùËÍµÄÎï×Ê	5000	¼þ	1472	Ç§¿Ë	550,000
202006	62101030	»¯ÏËÕ±ÄØ»òÎÞ·ÄÖ¯ÎïÖÆ·þ×°	254	½ò°Í²¼Î¤	10	Ò»°ãÃ³Ò×	23060	¼þ	3896	Ç§¿Ë	1,054,054
202006	62101030	»¯ÏËÕ±ÄØ»òÎÞ·ÄÖ¯ÎïÖÆ·þ×°	257	Ë¹ÍþÊ¿À¼	10	Ò»°ãÃ³Ò×	5000	¼þ	475	Ç§¿Ë	138,719
202006	62101030	»¯ÏËÕ±ÄØ»òÎÞ·ÄÖ¯ÎïÖÆ·þ×°	258	¶òÁ¢ÌØÀïÑÇ	10	Ò»°ãÃ³Ò×	11830	¼þ	2867	Ç§¿Ë	1,314,035
202006	62101030	»¯ÏËÕ±ÄØ»òÎÞ·ÄÖ¯ÎïÖÆ·þ×°	258	¶òÁ¢ÌØÀïÑÇ	11	¹ú¼Ò¼ä¡¢¹ú¼Ê×éÖ¯ÎÞ³¥Ô®ÖúºÍÔùËÍµÄÎï×Ê	5000	¼þ	1460	Ç§¿Ë	550,000
202006	62101030	»¯ÏËÕ±ÄØ»òÎÞ·ÄÖ¯ÎïÖÆ·þ×°	260	ÄÏËÕµ¤¹²ºÍ¹ú	10	Ò»°ãÃ³Ò×	220	¼þ	56	Ç§¿Ë	34,328
202006	62101030	»¯ÏËÕ±ÄØ»òÎÞ·ÄÖ¯ÎïÖÆ·þ×°	301	±ÈÀûÊ±	10	Ò»°ãÃ³Ò×	7420946	¼þ	633186	Ç§¿Ë	110,889,902
202006	62101030	»¯ÏËÕ±ÄØ»òÎÞ·ÄÖ¯ÎïÖÆ·þ×°	302	µ¤Âó	10	Ò»°ãÃ³Ò×	9561742	¼þ	990261	Ç§¿Ë	123,892,059
202006	62101030	»¯ÏËÕ±ÄØ»òÎÞ·ÄÖ¯ÎïÖÆ·þ×°	303	Ó¢¹ú	10	Ò»°ãÃ³Ò×	42252451	¼þ	6682845	Ç§¿Ë	1,926,533,637
202006	62101030	»¯ÏËÕ±ÄØ»òÎÞ·ÄÖ¯ÎïÖÆ·þ×°	303	Ó¢¹ú	12	ÆäËû¾èÔùÎï×Ê	5800	¼þ	2204	Ç§¿Ë	696,000
202006	62101030	»¯ÏËÕ±ÄØ»òÎÞ·ÄÖ¯ÎïÖÆ·þ×°	304	µÂ¹ú	10	Ò»°ãÃ³Ò×	36739467	¼þ	3703827	Ç§¿Ë	895,716,701
202006	62101030	»¯ÏËÕ±ÄØ»òÎÞ·ÄÖ¯ÎïÖÆ·þ×°	305	·¨¹ú	10	Ò»°ãÃ³Ò×	17832842	¼þ	1256977	Ç§¿Ë	167,611,832
202006	62101030	»¯ÏËÕ±ÄØ»òÎÞ·ÄÖ¯ÎïÖÆ·þ×°	305	·¨¹ú	12	ÆäËû¾èÔùÎï×Ê	2170	¼þ	631	Ç§¿Ë	120,069
202006	62101030	»¯ÏËÕ±ÄØ»òÎÞ·ÄÖ¯ÎïÖÆ·þ×°	306	°®¶ûÀ¼	10	Ò»°ãÃ³Ò×	15937635	¼þ	2134598	Ç§¿Ë	945,499,607
202006	62101030	»¯ÏËÕ±ÄØ»òÎÞ·ÄÖ¯ÎïÖÆ·þ×°	307	Òâ´óÀû	10	Ò»°ãÃ³Ò×	12647291	¼þ	1717526	Ç§¿Ë	403,126,813
202006	62101030	»¯ÏËÕ±ÄØ»òÎÞ·ÄÖ¯ÎïÖÆ·þ×°	307	Òâ´óÀû	11	¹ú¼Ò¼ä¡¢¹ú¼Ê×éÖ¯ÎÞ³¥Ô®ÖúºÍÔùËÍµÄÎï×Ê	16400	¼þ	4646	Ç§¿Ë	2,788,000
202006	62101030	»¯ÏËÕ±ÄØ»òÎÞ·ÄÖ¯ÎïÖÆ·þ×°	307	Òâ´óÀû	12	ÆäËû¾èÔùÎï×Ê	45290	¼þ	9713	Ç§¿Ë	4,482,176
202006	62101030	»¯ÏËÕ±ÄØ»òÎÞ·ÄÖ¯ÎïÖÆ·þ×°	308	Â¬É­±¤	10	Ò»°ãÃ³Ò×	135200	¼þ	12910	Ç§¿Ë	1,138,134
202006	62101030	»¯ÏËÕ±ÄØ»òÎÞ·ÄÖ¯ÎïÖÆ·þ×°	309	ºÉÀ¼	10	Ò»°ãÃ³Ò×	16957897	¼þ	2104858	Ç§¿Ë	345,550,603
202006	62101030	»¯ÏËÕ±ÄØ»òÎÞ·ÄÖ¯ÎïÖÆ·þ×°	310	Ï£À°	10	Ò»°ãÃ³Ò×	671907	¼þ	88112	Ç§¿Ë	16,645,547
202006	62101030	»¯ÏËÕ±ÄØ»òÎÞ·ÄÖ¯ÎïÖÆ·þ×°	311	ÆÏÌÑÑÀ	10	Ò»°ãÃ³Ò×	975193	¼þ	97837	Ç§¿Ë	10,185,417
202006	62101030	»¯ÏËÕ±ÄØ»òÎÞ·ÄÖ¯ÎïÖÆ·þ×°	311	ÆÏÌÑÑÀ	12	ÆäËû¾èÔùÎï×Ê	1000	¼þ	275	Ç§¿Ë	115,000
202006	62101030	»¯ÏËÕ±ÄØ»òÎÞ·ÄÖ¯ÎïÖÆ·þ×°	312	Î÷°àÑÀ	10	Ò»°ãÃ³Ò×	14104334	¼þ	1596730	Ç§¿Ë	347,458,380
202006	62101030	»¯ÏËÕ±ÄØ»òÎÞ·ÄÖ¯ÎïÖÆ·þ×°	315	°ÂµØÀû	10	Ò»°ãÃ³Ò×	1510200	¼þ	197869	Ç§¿Ë	51,879,553
202006	62101030	»¯ÏËÕ±ÄØ»òÎÞ·ÄÖ¯ÎïÖÆ·þ×°	316	±£¼ÓÀûÑÇ	10	Ò»°ãÃ³Ò×	9560	¼þ	1665	Ç§¿Ë	464,079
202006	62101030	»¯ÏËÕ±ÄØ»òÎÞ·ÄÖ¯ÎïÖÆ·þ×°	316	±£¼ÓÀûÑÇ	11	¹ú¼Ò¼ä¡¢¹ú¼Ê×éÖ¯ÎÞ³¥Ô®ÖúºÍÔùËÍµÄÎï×Ê	6000	¼þ	1095	Ç§¿Ë	249,000
202006	62101030	»¯ÏËÕ±ÄØ»òÎÞ·ÄÖ¯ÎïÖÆ·þ×°	318	·ÒÀ¼	10	Ò»°ãÃ³Ò×	2385021	¼þ	261629	Ç§¿Ë	51,540,818
202006	62101030	»¯ÏËÕ±ÄØ»òÎÞ·ÄÖ¯ÎïÖÆ·þ×°	321	ÐÙÑÀÀû	10	Ò»°ãÃ³Ò×	81140	¼þ	19595	Ç§¿Ë	5,510,117
202006	62101030	»¯ÏËÕ±ÄØ»òÎÞ·ÄÖ¯ÎïÖÆ·þ×°	321	ÐÙÑÀÀû	11	¹ú¼Ò¼ä¡¢¹ú¼Ê×éÖ¯ÎÞ³¥Ô®ÖúºÍÔùËÍµÄÎï×Ê	6000	¼þ	1095	Ç§¿Ë	249,000
202006	62101030	»¯ÏËÕ±ÄØ»òÎÞ·ÄÖ¯ÎïÖÆ·þ×°	322	±ùµº	10	Ò»°ãÃ³Ò×	200000	¼þ	25000	Ç§¿Ë	6,825,016
202006	62101030	»¯ÏËÕ±ÄØ»òÎÞ·ÄÖ¯ÎïÖÆ·þ×°	324	Âí¶úËû	10	Ò»°ãÃ³Ò×	329080	¼þ	81543	Ç§¿Ë	17,252,008
202006	62101030	»¯ÏËÕ±ÄØ»òÎÞ·ÄÖ¯ÎïÖÆ·þ×°	326	Å²Íþ	10	Ò»°ãÃ³Ò×	5657694	¼þ	667897	Ç§¿Ë	129,786,612
202006	62101030	»¯ÏËÕ±ÄØ»òÎÞ·ÄÖ¯ÎïÖÆ·þ×°	327	²¨À¼	10	Ò»°ãÃ³Ò×	4290383	¼þ	587288	Ç§¿Ë	141,836,784
202006	62101030	»¯ÏËÕ±ÄØ»òÎÞ·ÄÖ¯ÎïÖÆ·þ×°	328	ÂÞÂíÄáÑÇ	10	Ò»°ãÃ³Ò×	340989	¼þ	33515	Ç§¿Ë	7,998,295
202006	62101030	»¯ÏËÕ±ÄØ»òÎÞ·ÄÖ¯ÎïÖÆ·þ×°	328	ÂÞÂíÄáÑÇ	12	ÆäËû¾èÔùÎï×Ê	100	¼þ	30	Ç§¿Ë	20,272
202006	62101030	»¯ÏËÕ±ÄØ»òÎÞ·ÄÖ¯ÎïÖÆ·þ×°	329	Ê¥ÂíÁ¦Åµ	10	Ò»°ãÃ³Ò×	950	¼þ	288	Ç§¿Ë	115,037
202006	62101030	»¯ÏËÕ±ÄØ»òÎÞ·ÄÖ¯ÎïÖÆ·þ×°	330	Èðµä	10	Ò»°ãÃ³Ò×	1595655	¼þ	176946	Ç§¿Ë	28,669,030
202006	62101030	»¯ÏËÕ±ÄØ»òÎÞ·ÄÖ¯ÎïÖÆ·þ×°	331	ÈðÊ¿	10	Ò»°ãÃ³Ò×	2165075	¼þ	250802	Ç§¿Ë	47,747,142
202006	62101030	»¯ÏËÕ±ÄØ»òÎÞ·ÄÖ¯ÎïÖÆ·þ×°	334	°®É³ÄáÑÇ	10	Ò»°ãÃ³Ò×	1265440	¼þ	121840	Ç§¿Ë	18,354,838
202006	62101030	»¯ÏËÕ±ÄØ»òÎÞ·ÄÖ¯ÎïÖÆ·þ×°	335	À­ÍÑÎ¬ÑÇ	10	Ò»°ãÃ³Ò×	363600	¼þ	71832	Ç§¿Ë	11,113,450
202006	62101030	»¯ÏËÕ±ÄØ»òÎÞ·ÄÖ¯ÎïÖÆ·þ×°	336	Á¢ÌÕÍð	10	Ò»°ãÃ³Ò×	712487	¼þ	93590	Ç§¿Ë	22,470,743
202006	62101030	»¯ÏËÕ±ÄØ»òÎÞ·ÄÖ¯ÎïÖÆ·þ×°	337	¸ñÂ³¼ªÑÇ	10	Ò»°ãÃ³Ò×	63460	¼þ	10038	Ç§¿Ë	1,680,243
202006	62101030	»¯ÏËÕ±ÄØ»òÎÞ·ÄÖ¯ÎïÖÆ·þ×°	338	ÑÇÃÀÄáÑÇ	10	Ò»°ãÃ³Ò×	720	¼þ	214	Ç§¿Ë	76,348
202006	62101030	»¯ÏËÕ±ÄØ»òÎÞ·ÄÖ¯ÎïÖÆ·þ×°	339	°¢Èû°Ý½®	10	Ò»°ãÃ³Ò×	20000	¼þ	5450	Ç§¿Ë	1,426,216
202006	62101030	»¯ÏËÕ±ÄØ»òÎÞ·ÄÖ¯ÎïÖÆ·þ×°	339	°¢Èû°Ý½®	12	ÆäËû¾èÔùÎï×Ê	1200	¼þ	280	Ç§¿Ë	84,000
202006	62101030	»¯ÏËÕ±ÄØ»òÎÞ·ÄÖ¯ÎïÖÆ·þ×°	340	°×¶íÂÞË¹	10	Ò»°ãÃ³Ò×	1500	¼þ	525	Ç§¿Ë	201,160
202006	62101030	»¯ÏËÕ±ÄØ»òÎÞ·ÄÖ¯ÎïÖÆ·þ×°	340	°×¶íÂÞË¹	11	¹ú¼Ò¼ä¡¢¹ú¼Ê×éÖ¯ÎÞ³¥Ô®ÖúºÍÔùËÍµÄÎï×Ê	56000	¼þ	14595	Ç§¿Ë	6,249,000
202006	62101030	»¯ÏËÕ±ÄØ»òÎÞ·ÄÖ¯ÎïÖÆ·þ×°	344	¶íÂÞË¹Áª°î	10	Ò»°ãÃ³Ò×	7982463	¼þ	2206448	Ç§¿Ë	653,399,364
202006	62101030	»¯ÏËÕ±ÄØ»òÎÞ·ÄÖ¯ÎïÖÆ·þ×°	344	¶íÂÞË¹Áª°î	12	ÆäËû¾èÔùÎï×Ê	2400	¼þ	673	Ç§¿Ë	437,727
202006	62101030	»¯ÏËÕ±ÄØ»òÎÞ·ÄÖ¯ÎïÖÆ·þ×°	347	ÎÚ¿ËÀ¼	10	Ò»°ãÃ³Ò×	162260	¼þ	43438	Ç§¿Ë	14,469,611
202006	62101030	»¯ÏËÕ±ÄØ»òÎÞ·ÄÖ¯ÎïÖÆ·þ×°	347	ÎÚ¿ËÀ¼	11	¹ú¼Ò¼ä¡¢¹ú¼Ê×éÖ¯ÎÞ³¥Ô®ÖúºÍÔùËÍµÄÎï×Ê	30000	¼þ	8100	Ç§¿Ë	3,600,000
202006	62101030	»¯ÏËÕ±ÄØ»òÎÞ·ÄÖ¯ÎïÖÆ·þ×°	347	ÎÚ¿ËÀ¼	12	ÆäËû¾èÔùÎï×Ê	300	¼þ	85	Ç§¿Ë	2,737
202006	62101030	»¯ÏËÕ±ÄØ»òÎÞ·ÄÖ¯ÎïÖÆ·þ×°	350	Ë¹ÂåÎÄÄáÑÇ	10	Ò»°ãÃ³Ò×	94800	¼þ	6076	Ç§¿Ë	577,927
202006	62101030	»¯ÏËÕ±ÄØ»òÎÞ·ÄÖ¯ÎïÖÆ·þ×°	351	¿ËÂÞµØÑÇ	10	Ò»°ãÃ³Ò×	15000	¼þ	3380	Ç§¿Ë	410,610
202006	62101030	»¯ÏËÕ±ÄØ»òÎÞ·ÄÖ¯ÎïÖÆ·þ×°	352	½Ý¿Ë	10	Ò»°ãÃ³Ò×	850300	¼þ	241363	Ç§¿Ë	107,434,909
202006	62101030	»¯ÏËÕ±ÄØ»òÎÞ·ÄÖ¯ÎïÖÆ·þ×°	353	Ë¹Âå·¥¿Ë	10	Ò»°ãÃ³Ò×	3415	¼þ	710	Ç§¿Ë	224,356
202006	62101030	»¯ÏËÕ±ÄØ»òÎÞ·ÄÖ¯ÎïÖÆ·þ×°	354	±±ÂíÆä¶Ù¹²ºÍ¹ú	10	Ò»°ãÃ³Ò×	2502	¼þ	392	Ç§¿Ë	14,137
202006	62101030	»¯ÏËÕ±ÄØ»òÎÞ·ÄÖ¯ÎïÖÆ·þ×°	354	±±ÂíÆä¶Ù¹²ºÍ¹ú	11	¹ú¼Ò¼ä¡¢¹ú¼Ê×éÖ¯ÎÞ³¥Ô®ÖúºÍÔùËÍµÄÎï×Ê	6000	¼þ	1095	Ç§¿Ë	249,000
202006	62101030	»¯ÏËÕ±ÄØ»òÎÞ·ÄÖ¯ÎïÖÆ·þ×°	355	²¨ºÚ	10	Ò»°ãÃ³Ò×	5250	¼þ	1195	Ç§¿Ë	169,443
202006	62101030	»¯ÏËÕ±ÄØ»òÎÞ·ÄÖ¯ÎïÖÆ·þ×°	355	²¨ºÚ	12	ÆäËû¾èÔùÎï×Ê	500	¼þ	115	Ç§¿Ë	30,000
202006	62101030	»¯ÏËÕ±ÄØ»òÎÞ·ÄÖ¯ÎïÖÆ·þ×°	358	Èû¶ûÎ¬ÑÇ	10	Ò»°ãÃ³Ò×	101602	¼þ	26160	Ç§¿Ë	9,436,022
202006	62101030	»¯ÏËÕ±ÄØ»òÎÞ·ÄÖ¯ÎïÖÆ·þ×°	401	°²Ìá¹ÏºÍ°Í²¼´ï	10	Ò»°ãÃ³Ò×	300	¼þ	110	Ç§¿Ë	21,287
202006	62101030	»¯ÏËÕ±ÄØ»òÎÞ·ÄÖ¯ÎïÖÆ·þ×°	402	°¢¸ùÍ¢	10	Ò»°ãÃ³Ò×	1263373	¼þ	230031	Ç§¿Ë	85,871,645
202006	62101030	»¯ÏËÕ±ÄØ»òÎÞ·ÄÖ¯ÎïÖÆ·þ×°	402	°¢¸ùÍ¢	12	ÆäËû¾èÔùÎï×Ê	1400	¼þ	366	Ç§¿Ë	259,312
202006	62101030	»¯ÏËÕ±ÄØ»òÎÞ·ÄÖ¯ÎïÖÆ·þ×°	404	°Í¹þÂí	10	Ò»°ãÃ³Ò×	6	¼þ	1	Ç§¿Ë	298
202006	62101030	»¯ÏËÕ±ÄØ»òÎÞ·ÄÖ¯ÎïÖÆ·þ×°	406	²®Àû×È	10	Ò»°ãÃ³Ò×	34500	¼þ	11590	Ç§¿Ë	3,351,687
202006	62101030	»¯ÏËÕ±ÄØ»òÎÞ·ÄÖ¯ÎïÖÆ·þ×°	408	¶àÃñ×å²£ÀûÎ¬ÑÇ¹ú	10	Ò»°ãÃ³Ò×	176169	¼þ	30430	Ç§¿Ë	5,808,166
202006	62101030	»¯ÏËÕ±ÄØ»òÎÞ·ÄÖ¯ÎïÖÆ·þ×°	408	¶àÃñ×å²£ÀûÎ¬ÑÇ¹ú	11	¹ú¼Ò¼ä¡¢¹ú¼Ê×éÖ¯ÎÞ³¥Ô®ÖúºÍÔùËÍµÄÎï×Ê	10000	¼þ	2375	Ç§¿Ë	1,000,000
202006	62101030	»¯ÏËÕ±ÄØ»òÎÞ·ÄÖ¯ÎïÖÆ·þ×°	410	°ÍÎ÷	10	Ò»°ãÃ³Ò×	1831867	¼þ	135948	Ç§¿Ë	16,986,928
202006	62101030	»¯ÏËÕ±ÄØ»òÎÞ·ÄÖ¯ÎïÖÆ·þ×°	410	°ÍÎ÷	12	ÆäËû¾èÔùÎï×Ê	1300	¼þ	368	Ç§¿Ë	136,150
202006	62101030	»¯ÏËÕ±ÄØ»òÎÞ·ÄÖ¯ÎïÖÆ·þ×°	411	¿ªÂüÈºµº	10	Ò»°ãÃ³Ò×	64000	¼þ	7306	Ç§¿Ë	1,135,296
202006	62101030	»¯ÏËÕ±ÄØ»òÎÞ·ÄÖ¯ÎïÖÆ·þ×°	412	ÖÇÀû	10	Ò»°ãÃ³Ò×	2524582	¼þ	362466	Ç§¿Ë	48,835,301
202006	62101030	»¯ÏËÕ±ÄØ»òÎÞ·ÄÖ¯ÎïÖÆ·þ×°	413	¸çÂ×±ÈÑÇ	10	Ò»°ãÃ³Ò×	219314	¼þ	22509	Ç§¿Ë	3,007,856
202006	62101030	»¯ÏËÕ±ÄØ»òÎÞ·ÄÖ¯ÎïÖÆ·þ×°	413	¸çÂ×±ÈÑÇ	11	¹ú¼Ò¼ä¡¢¹ú¼Ê×éÖ¯ÎÞ³¥Ô®ÖúºÍÔùËÍµÄÎï×Ê	5000	¼þ	1469	Ç§¿Ë	605,000
202006	62101030	»¯ÏËÕ±ÄØ»òÎÞ·ÄÖ¯ÎïÖÆ·þ×°	415	¸çË¹´ïÀè¼Ó	10	Ò»°ãÃ³Ò×	223349	¼þ	27794	Ç§¿Ë	2,251,868
202006	62101030	»¯ÏËÕ±ÄØ»òÎÞ·ÄÖ¯ÎïÖÆ·þ×°	415	¸çË¹´ïÀè¼Ó	11	¹ú¼Ò¼ä¡¢¹ú¼Ê×éÖ¯ÎÞ³¥Ô®ÖúºÍÔùËÍµÄÎï×Ê	2000	¼þ	476	Ç§¿Ë	200,000
202006	62101030	»¯ÏËÕ±ÄØ»òÎÞ·ÄÖ¯ÎïÖÆ·þ×°	416	¹Å°Í	10	Ò»°ãÃ³Ò×	182240	¼þ	47225	Ç§¿Ë	10,274,506
202006	62101030	»¯ÏËÕ±ÄØ»òÎÞ·ÄÖ¯ÎïÖÆ·þ×°	416	¹Å°Í	11	¹ú¼Ò¼ä¡¢¹ú¼Ê×éÖ¯ÎÞ³¥Ô®ÖúºÍÔùËÍµÄÎï×Ê	74990	¼þ	15497	Ç§¿Ë	5,248,800
202006	62101030	»¯ÏËÕ±ÄØ»òÎÞ·ÄÖ¯ÎïÖÆ·þ×°	418	¶àÃ×Äá¼Ó¹²ºÍ¹ú	10	Ò»°ãÃ³Ò×	796450	¼þ	77719	Ç§¿Ë	9,176,342
202006	62101030	»¯ÏËÕ±ÄØ»òÎÞ·ÄÖ¯ÎïÖÆ·þ×°	419	¶ò¹Ï¶à¶û	10	Ò»°ãÃ³Ò×	628160	¼þ	66954	Ç§¿Ë	18,830,306
202006	62101030	»¯ÏËÕ±ÄØ»òÎÞ·ÄÖ¯ÎïÖÆ·þ×°	423	Î£µØÂíÀ­	10	Ò»°ãÃ³Ò×	82738	¼þ	12336	Ç§¿Ë	1,670,958
202006	62101030	»¯ÏËÕ±ÄØ»òÎÞ·ÄÖ¯ÎïÖÆ·þ×°	424	¹çÑÇÄÇ	10	Ò»°ãÃ³Ò×	4990	¼þ	1127	Ç§¿Ë	362,232
202006	62101030	»¯ÏËÕ±ÄØ»òÎÞ·ÄÖ¯ÎïÖÆ·þ×°	425	º£µØ	10	Ò»°ãÃ³Ò×	79644	¼þ	17655	Ç§¿Ë	3,825,257
202006	62101030	»¯ÏËÕ±ÄØ»òÎÞ·ÄÖ¯ÎïÖÆ·þ×°	426	ºé¶¼À­Ë¹	10	Ò»°ãÃ³Ò×	107590	¼þ	11239	Ç§¿Ë	2,750,983
202006	62101030	»¯ÏËÕ±ÄØ»òÎÞ·ÄÖ¯ÎïÖÆ·þ×°	427	ÑÀÂò¼Ó	10	Ò»°ãÃ³Ò×	57627	¼þ	3747	Ç§¿Ë	334,901
202006	62101030	»¯ÏËÕ±ÄØ»òÎÞ·ÄÖ¯ÎïÖÆ·þ×°	428	ÂíÌáÄá¿Ë	10	Ò»°ãÃ³Ò×	600	¼þ	28	Ç§¿Ë	4,896
202006	62101030	»¯ÏËÕ±ÄØ»òÎÞ·ÄÖ¯ÎïÖÆ·þ×°	429	Ä«Î÷¸ç	10	Ò»°ãÃ³Ò×	2291428	¼þ	293838	Ç§¿Ë	42,096,940
202006	62101030	»¯ÏËÕ±ÄØ»òÎÞ·ÄÖ¯ÎïÖÆ·þ×°	429	Ä«Î÷¸ç	11	¹ú¼Ò¼ä¡¢¹ú¼Ê×éÖ¯ÎÞ³¥Ô®ÖúºÍÔùËÍµÄÎï×Ê	20000	¼þ	4669	Ç§¿Ë	2,200,000
202006	62101030	»¯ÏËÕ±ÄØ»òÎÞ·ÄÖ¯ÎïÖÆ·þ×°	429	Ä«Î÷¸ç	12	ÆäËû¾èÔùÎï×Ê	1000	¼þ	350	Ç§¿Ë	150,000
202006	62101030	»¯ÏËÕ±ÄØ»òÎÞ·ÄÖ¯ÎïÖÆ·þ×°	431	Äá¼ÓÀ­¹Ï	10	Ò»°ãÃ³Ò×	50310	¼þ	5404	Ç§¿Ë	454,722
202006	62101030	»¯ÏËÕ±ÄØ»òÎÞ·ÄÖ¯ÎïÖÆ·þ×°	432	°ÍÄÃÂí	10	Ò»°ãÃ³Ò×	1191140	¼þ	115949	Ç§¿Ë	21,388,847
202006	62101030	»¯ÏËÕ±ÄØ»òÎÞ·ÄÖ¯ÎïÖÆ·þ×°	433	°ÍÀ­¹ç	10	Ò»°ãÃ³Ò×	110472	¼þ	22896	Ç§¿Ë	4,185,492
202006	62101030	»¯ÏËÕ±ÄØ»òÎÞ·ÄÖ¯ÎïÖÆ·þ×°	434	ÃØÂ³	10	Ò»°ãÃ³Ò×	739040	¼þ	109776	Ç§¿Ë	16,303,173
202006	62101030	»¯ÏËÕ±ÄØ»òÎÞ·ÄÖ¯ÎïÖÆ·þ×°	435	²¨¶àÀè¸÷	10	Ò»°ãÃ³Ò×	231680	¼þ	22570	Ç§¿Ë	1,840,104
202006	62101030	»¯ÏËÕ±ÄØ»òÎÞ·ÄÖ¯ÎïÖÆ·þ×°	437	Ê¥Â¬Î÷ÑÇ	10	Ò»°ãÃ³Ò×	20020	¼þ	2353	Ç§¿Ë	284,108
202006	62101030	»¯ÏËÕ±ÄØ»òÎÞ·ÄÖ¯ÎïÖÆ·þ×°	438	Ê¥Âí¶¡µº	10	Ò»°ãÃ³Ò×	2110	¼þ	350	Ç§¿Ë	166,946
202006	62101030	»¯ÏËÕ±ÄØ»òÎÞ·ÄÖ¯ÎïÖÆ·þ×°	440	Èø¶ûÍß¶à	10	Ò»°ãÃ³Ò×	90284	¼þ	13631	Ç§¿Ë	3,035,694
202006	62101030	»¯ÏËÕ±ÄØ»òÎÞ·ÄÖ¯ÎïÖÆ·þ×°	440	Èø¶ûÍß¶à	11	¹ú¼Ò¼ä¡¢¹ú¼Ê×éÖ¯ÎÞ³¥Ô®ÖúºÍÔùËÍµÄÎï×Ê	5000	¼þ	1188	Ç§¿Ë	500,000
202006	62101030	»¯ÏËÕ±ÄØ»òÎÞ·ÄÖ¯ÎïÖÆ·þ×°	441	ËÕÀïÄÏ	10	Ò»°ãÃ³Ò×	1863	¼þ	589	Ç§¿Ë	425,827
202006	62101030	»¯ÏËÕ±ÄØ»òÎÞ·ÄÖ¯ÎïÖÆ·þ×°	442	ÌØÁ¢Äá´ïºÍ¶à°Í¸ç	10	Ò»°ãÃ³Ò×	3700	¼þ	574	Ç§¿Ë	248,874
202006	62101030	»¯ÏËÕ±ÄØ»òÎÞ·ÄÖ¯ÎïÖÆ·þ×°	443	ÌØ¿ËË¹ºÍ¿­¿ÆË¹Èºµº	10	Ò»°ãÃ³Ò×	59	¼þ	16	Ç§¿Ë	3,558
202006	62101030	»¯ÏËÕ±ÄØ»òÎÞ·ÄÖ¯ÎïÖÆ·þ×°	444	ÎÚÀ­¹ç	10	Ò»°ãÃ³Ò×	11600	¼þ	1736	Ç§¿Ë	289,146
202006	62101030	»¯ÏËÕ±ÄØ»òÎÞ·ÄÖ¯ÎïÖÆ·þ×°	444	ÎÚÀ­¹ç	12	ÆäËû¾èÔùÎï×Ê	3700	¼þ	1044	Ç§¿Ë	720,166
202006	62101030	»¯ÏËÕ±ÄØ»òÎÞ·ÄÖ¯ÎïÖÆ·þ×°	445	Î¯ÄÚÈðÀ­	10	Ò»°ãÃ³Ò×	859540	¼þ	81447	Ç§¿Ë	10,556,498
202006	62101030	»¯ÏËÕ±ÄØ»òÎÞ·ÄÖ¯ÎïÖÆ·þ×°	447	Ê¥Æä´ÄºÍÄáÎ¬Ë¹	10	Ò»°ãÃ³Ò×	22560	¼þ	3297	Ç§¿Ë	1,035,745
202006	62101030	»¯ÏËÕ±ÄØ»òÎÞ·ÄÖ¯ÎïÖÆ·þ×°	449	ºÉÊô°²µØÁÐË¹	10	Ò»°ãÃ³Ò×	2440	¼þ	521	Ç§¿Ë	170,799
202006	62101030	»¯ÏËÕ±ÄØ»òÎÞ·ÄÖ¯ÎïÖÆ·þ×°	501	¼ÓÄÃ´ó	10	Ò»°ãÃ³Ò×	54566593	¼þ	6133863	Ç§¿Ë	1,043,680,849
202006	62101030	»¯ÏËÕ±ÄØ»òÎÞ·ÄÖ¯ÎïÖÆ·þ×°	502	ÃÀ¹ú	10	Ò»°ãÃ³Ò×	321883733	¼þ	33945718	Ç§¿Ë	5,167,136,816
202006	62101030	»¯ÏËÕ±ÄØ»òÎÞ·ÄÖ¯ÎïÖÆ·þ×°	502	ÃÀ¹ú	12	ÆäËû¾èÔùÎï×Ê	1690	¼þ	420	Ç§¿Ë	130,256
202006	62101030	»¯ÏËÕ±ÄØ»òÎÞ·ÄÖ¯ÎïÖÆ·þ×°	601	°Ä´óÀûÑÇ	10	Ò»°ãÃ³Ò×	29873071	¼þ	3515858	Ç§¿Ë	415,037,505
202006	62101030	»¯ÏËÕ±ÄØ»òÎÞ·ÄÖ¯ÎïÖÆ·þ×°	603	ì³¼Ã	12	ÆäËû¾èÔùÎï×Ê	1842	¼þ	275	Ç§¿Ë	197,706
202006	62101030	»¯ÏËÕ±ÄØ»òÎÞ·ÄÖ¯ÎïÖÆ·þ×°	607	ÐÂ¿¦Àï¶àÄáÑÇ	10	Ò»°ãÃ³Ò×	50300	¼þ	2072	Ç§¿Ë	186,264
202006	62101030	»¯ÏËÕ±ÄØ»òÎÞ·ÄÖ¯ÎïÖÆ·þ×°	609	ÐÂÎ÷À¼	10	Ò»°ãÃ³Ò×	2944526	¼þ	302205	Ç§¿Ë	74,638,026
202006	62101030	»¯ÏËÕ±ÄØ»òÎÞ·ÄÖ¯ÎïÖÆ·þ×°	611	°Í²¼ÑÇÐÂ¼¸ÄÚÑÇ	10	Ò»°ãÃ³Ò×	62115	¼þ	8968	Ç§¿Ë	2,407,527
202006	62101030	»¯ÏËÕ±ÄØ»òÎÞ·ÄÖ¯ÎïÖÆ·þ×°	611	°Í²¼ÑÇÐÂ¼¸ÄÚÑÇ	12	ÆäËû¾èÔùÎï×Ê	500	¼þ	145	Ç§¿Ë	90,000
202006	62101030	»¯ÏËÕ±ÄØ»òÎÞ·ÄÖ¯ÎïÖÆ·þ×°	614	ÌÀ¼Ó	12	ÆäËû¾èÔùÎï×Ê	1200	¼þ	302	Ç§¿Ë	127,000
202006	62101030	»¯ÏËÕ±ÄØ»òÎÞ·ÄÖ¯ÎïÖÆ·þ×°	617	ÈøÄ¦ÑÇ	12	ÆäËû¾èÔùÎï×Ê	200	¼þ	42	Ç§¿Ë	36,000
202006	62101030	»¯ÏËÕ±ÄØ»òÎÞ·ÄÖ¯ÎïÖÆ·þ×°	623	·¨Êô²¨ÀûÄáÎ÷ÑÇ	10	Ò»°ãÃ³Ò×	100000	¼þ	6700	Ç§¿Ë	1,008,241
202007	62101030	»¯ÏËÕ±ÄØ»òÎÞ·ÄÖ¯ÎïÖÆ·þ×°	101	°¢¸»º¹	10	Ò»°ãÃ³Ò×	10	¼þ	4	Ç§¿Ë	2,006
202007	62101030	»¯ÏËÕ±ÄØ»òÎÞ·ÄÖ¯ÎïÖÆ·þ×°	101	°¢¸»º¹	12	ÆäËû¾èÔùÎï×Ê	500	¼þ	120	Ç§¿Ë	65,000
202007	62101030	»¯ÏËÕ±ÄØ»òÎÞ·ÄÖ¯ÎïÖÆ·þ×°	102	°ÍÁÖ	10	Ò»°ãÃ³Ò×	213389	¼þ	20133	Ç§¿Ë	1,548,470
202007	62101030	»¯ÏËÕ±ÄØ»òÎÞ·ÄÖ¯ÎïÖÆ·þ×°	103	ÃÏ¼ÓÀ­¹ú	10	Ò»°ãÃ³Ò×	368705	¼þ	73514	Ç§¿Ë	15,828,797
202007	62101030	»¯ÏËÕ±ÄØ»òÎÞ·ÄÖ¯ÎïÖÆ·þ×°	105	ÎÄÀ³	10	Ò»°ãÃ³Ò×	100	¼þ	700	Ç§¿Ë	43,034
202007	62101030	»¯ÏËÕ±ÄØ»òÎÞ·ÄÖ¯ÎïÖÆ·þ×°	106	Ãåµé	10	Ò»°ãÃ³Ò×	216350	¼þ	35602	Ç§¿Ë	7,798,439
202007	62101030	»¯ÏËÕ±ÄØ»òÎÞ·ÄÖ¯ÎïÖÆ·þ×°	107	¼íÆÒÕ¯	10	Ò»°ãÃ³Ò×	51800	¼þ	5180	Ç§¿Ë	441,062
202007	62101030	»¯ÏËÕ±ÄØ»òÎÞ·ÄÖ¯ÎïÖÆ·þ×°	108	ÈûÆÖÂ·Ë¹	10	Ò»°ãÃ³Ò×	352400	¼þ	37310	Ç§¿Ë	6,609,545
202007	62101030	»¯ÏËÕ±ÄØ»òÎÞ·ÄÖ¯ÎïÖÆ·þ×°	109	³¯ÏÊ	10	Ò»°ãÃ³Ò×	21000	¼þ	5570	Ç§¿Ë	721,984
202007	62101030	»¯ÏËÕ±ÄØ»òÎÞ·ÄÖ¯ÎïÖÆ·þ×°	110	ÖÐ¹úÏã¸Û	10	Ò»°ãÃ³Ò×	3503394	¼þ	365027	Ç§¿Ë	54,339,027
202007	62101030	»¯ÏËÕ±ÄØ»òÎÞ·ÄÖ¯ÎïÖÆ·þ×°	111	Ó¡¶È	10	Ò»°ãÃ³Ò×	1096025	¼þ	306950	Ç§¿Ë	93,882,394
202007	62101030	»¯ÏËÕ±ÄØ»òÎÞ·ÄÖ¯ÎïÖÆ·þ×°	112	Ó¡¶ÈÄáÎ÷ÑÇ	10	Ò»°ãÃ³Ò×	1734200	¼þ	194157	Ç§¿Ë	7,208,415
202007	62101030	»¯ÏËÕ±ÄØ»òÎÞ·ÄÖ¯ÎïÖÆ·þ×°	114	ÒÁÀ­¿Ë	10	Ò»°ãÃ³Ò×	59890	¼þ	8950	Ç§¿Ë	1,358,881
202007	62101030	»¯ÏËÕ±ÄØ»òÎÞ·ÄÖ¯ÎïÖÆ·þ×°	115	ÒÔÉ«ÁÐ	10	Ò»°ãÃ³Ò×	2364828	¼þ	176415	Ç§¿Ë	15,433,275
202007	62101030	»¯ÏËÕ±ÄØ»òÎÞ·ÄÖ¯ÎïÖÆ·þ×°	116	ÈÕ±¾	10	Ò»°ãÃ³Ò×	37309795	¼þ	3969170	Ç§¿Ë	576,366,014
202007	62101030	»¯ÏËÕ±ÄØ»òÎÞ·ÄÖ¯ÎïÖÆ·þ×°	116	ÈÕ±¾	12	ÆäËû¾èÔùÎï×Ê	200	¼þ	67	Ç§¿Ë	46,000
202007	62101030	»¯ÏËÕ±ÄØ»òÎÞ·ÄÖ¯ÎïÖÆ·þ×°	117	Ô¼µ©	10	Ò»°ãÃ³Ò×	382	¼þ	86	Ç§¿Ë	12,955
202007	62101030	»¯ÏËÕ±ÄØ»òÎÞ·ÄÖ¯ÎïÖÆ·þ×°	118	¿ÆÍþÌØ	10	Ò»°ãÃ³Ò×	596650	¼þ	62342	Ç§¿Ë	4,773,150
202007	62101030	»¯ÏËÕ±ÄØ»òÎÞ·ÄÖ¯ÎïÖÆ·þ×°	120	Àè°ÍÄÛ	10	Ò»°ãÃ³Ò×	80700	¼þ	8324	Ç§¿Ë	1,331,196
202007	62101030	»¯ÏËÕ±ÄØ»òÎÞ·ÄÖ¯ÎïÖÆ·þ×°	121	ÖÐ¹ú°ÄÃÅ	10	Ò»°ãÃ³Ò×	38889	¼þ	5342	Ç§¿Ë	1,488,336
202007	62101030	»¯ÏËÕ±ÄØ»òÎÞ·ÄÖ¯ÎïÖÆ·þ×°	122	ÂíÀ´Î÷ÑÇ	10	Ò»°ãÃ³Ò×	1101075	¼þ	69204	Ç§¿Ë	6,139,110
202007	62101030	»¯ÏËÕ±ÄØ»òÎÞ·ÄÖ¯ÎïÖÆ·þ×°	123	Âí¶û´ú·ò	10	Ò»°ãÃ³Ò×	4410	¼þ	1194	Ç§¿Ë	109,652
202007	62101030	»¯ÏËÕ±ÄØ»òÎÞ·ÄÖ¯ÎïÖÆ·þ×°	125	Äá²´¶ûÁª°îÃñÖ÷¹²ºÍ¹ú	10	Ò»°ãÃ³Ò×	12440	¼þ	3333	Ç§¿Ë	646,579
202007	62101030	»¯ÏËÕ±ÄØ»òÎÞ·ÄÖ¯ÎïÖÆ·þ×°	126	°¢Âü	10	Ò»°ãÃ³Ò×	211271	¼þ	19048	Ç§¿Ë	1,171,008
202007	62101030	»¯ÏËÕ±ÄØ»òÎÞ·ÄÖ¯ÎïÖÆ·þ×°	127	°Í»ùË¹Ì¹	10	Ò»°ãÃ³Ò×	120843	¼þ	28182	Ç§¿Ë	9,436,174
202007	62101030	»¯ÏËÕ±ÄØ»òÎÞ·ÄÖ¯ÎïÖÆ·þ×°	127	°Í»ùË¹Ì¹	11	¹ú¼Ò¼ä¡¢¹ú¼Ê×éÖ¯ÎÞ³¥Ô®ÖúºÍÔùËÍµÄÎï×Ê	150000	¼þ	39279	Ç§¿Ë	18,000,000
202007	62101030	»¯ÏËÕ±ÄØ»òÎÞ·ÄÖ¯ÎïÖÆ·þ×°	127	°Í»ùË¹Ì¹	12	ÆäËû¾èÔùÎï×Ê	1000	¼þ	320	Ç§¿Ë	150,000
202007	62101030	»¯ÏËÕ±ÄØ»òÎÞ·ÄÖ¯ÎïÖÆ·þ×°	129	·ÆÂÉ±ö	10	Ò»°ãÃ³Ò×	579314	¼þ	102319	Ç§¿Ë	14,555,498
202007	62101030	»¯ÏËÕ±ÄØ»òÎÞ·ÄÖ¯ÎïÖÆ·þ×°	130	¿¨Ëþ¶û	10	Ò»°ãÃ³Ò×	4716377	¼þ	470883	Ç§¿Ë	78,607,302
202007	62101030	»¯ÏËÕ±ÄØ»òÎÞ·ÄÖ¯ÎïÖÆ·þ×°	131	É³ÌØ°¢À­²®	10	Ò»°ãÃ³Ò×	15711156	¼þ	1120528	Ç§¿Ë	158,028,549
202007	62101030	»¯ÏËÕ±ÄØ»òÎÞ·ÄÖ¯ÎïÖÆ·þ×°	132	ÐÂ¼ÓÆÂ	10	Ò»°ãÃ³Ò×	9199281	¼þ	1219848	Ç§¿Ë	177,482,216
202007	62101030	»¯ÏËÕ±ÄØ»òÎÞ·ÄÖ¯ÎïÖÆ·þ×°	133	º«¹ú	10	Ò»°ãÃ³Ò×	2174441	¼þ	329806	Ç§¿Ë	23,475,029
202007	62101030	»¯ÏËÕ±ÄØ»òÎÞ·ÄÖ¯ÎïÖÆ·þ×°	134	Ë¹ÀïÀ¼¿¨	10	Ò»°ãÃ³Ò×	37100	¼þ	4009	Ç§¿Ë	637,693
202007	62101030	»¯ÏËÕ±ÄØ»òÎÞ·ÄÖ¯ÎïÖÆ·þ×°	136	Ì©¹ú	10	Ò»°ãÃ³Ò×	477117	¼þ	68988	Ç§¿Ë	6,377,126
202007	62101030	»¯ÏËÕ±ÄØ»òÎÞ·ÄÖ¯ÎïÖÆ·þ×°	137	ÍÁ¶úÆä	10	Ò»°ãÃ³Ò×	67220	¼þ	6752	Ç§¿Ë	235,998
202007	62101030	»¯ÏËÕ±ÄØ»òÎÞ·ÄÖ¯ÎïÖÆ·þ×°	137	ÍÁ¶úÆä	12	ÆäËû¾èÔùÎï×Ê	100	¼þ	36	Ç§¿Ë	13,000
202007	62101030	»¯ÏËÕ±ÄØ»òÎÞ·ÄÖ¯ÎïÖÆ·þ×°	138	°¢ÁªÇõ	10	Ò»°ãÃ³Ò×	6943216	¼þ	455552	Ç§¿Ë	85,341,907
202007	62101030	»¯ÏËÕ±ÄØ»òÎÞ·ÄÖ¯ÎïÖÆ·þ×°	139	Ò²ÃÅ	10	Ò»°ãÃ³Ò×	2000	¼þ	160	Ç§¿Ë	5,318
202007	62101030	»¯ÏËÕ±ÄØ»òÎÞ·ÄÖ¯ÎïÖÆ·þ×°	141	Ô½ÄÏ	10	Ò»°ãÃ³Ò×	23731	¼þ	2376	Ç§¿Ë	170,063
202007	62101030	»¯ÏËÕ±ÄØ»òÎÞ·ÄÖ¯ÎïÖÆ·þ×°	141	Ô½ÄÏ	12	ÆäËû¾èÔùÎï×Ê	100	¼þ	31	Ç§¿Ë	15,800
202007	62101030	»¯ÏËÕ±ÄØ»òÎÞ·ÄÖ¯ÎïÖÆ·þ×°	143	ÖÐ¹úÌ¨Íå	10	Ò»°ãÃ³Ò×	239129	¼þ	15436	Ç§¿Ë	944,677
202007	62101030	»¯ÏËÕ±ÄØ»òÎÞ·ÄÖ¯ÎïÖÆ·þ×°	145	¹þÈø¿ËË¹Ì¹	11	¹ú¼Ò¼ä¡¢¹ú¼Ê×éÖ¯ÎÞ³¥Ô®ÖúºÍÔùËÍµÄÎï×Ê	30000	¼þ	8100	Ç§¿Ë	3,600,000
202007	62101030	»¯ÏËÕ±ÄØ»òÎÞ·ÄÖ¯ÎïÖÆ·þ×°	146	¼ª¶û¼ªË¹Ë¹Ì¹	10	Ò»°ãÃ³Ò×	29722	¼þ	5372	Ç§¿Ë	2,907,364
202007	62101030	»¯ÏËÕ±ÄØ»òÎÞ·ÄÖ¯ÎïÖÆ·þ×°	146	¼ª¶û¼ªË¹Ë¹Ì¹	11	¹ú¼Ò¼ä¡¢¹ú¼Ê×éÖ¯ÎÞ³¥Ô®ÖúºÍÔùËÍµÄÎï×Ê	30000	¼þ	8100	Ç§¿Ë	3,600,000
202007	62101030	»¯ÏËÕ±ÄØ»òÎÞ·ÄÖ¯ÎïÖÆ·þ×°	146	¼ª¶û¼ªË¹Ë¹Ì¹	12	ÆäËû¾èÔùÎï×Ê	1000	¼þ	41	Ç§¿Ë	35,000
202007	62101030	»¯ÏËÕ±ÄØ»òÎÞ·ÄÖ¯ÎïÖÆ·þ×°	147	Ëþ¼ª¿ËË¹Ì¹	10	Ò»°ãÃ³Ò×	5786	¼þ	1630	Ç§¿Ë	526,203
202007	62101030	»¯ÏËÕ±ÄØ»òÎÞ·ÄÖ¯ÎïÖÆ·þ×°	149	ÎÚ×È±ð¿ËË¹Ì¹	10	Ò»°ãÃ³Ò×	9300	¼þ	2452	Ç§¿Ë	964,264
202007	62101030	»¯ÏËÕ±ÄØ»òÎÞ·ÄÖ¯ÎïÖÆ·þ×°	149	ÎÚ×È±ð¿ËË¹Ì¹	11	¹ú¼Ò¼ä¡¢¹ú¼Ê×éÖ¯ÎÞ³¥Ô®ÖúºÍÔùËÍµÄÎï×Ê	48000	¼þ	12480	Ç§¿Ë	5,760,000
202007	62101030	»¯ÏËÕ±ÄØ»òÎÞ·ÄÖ¯ÎïÖÆ·þ×°	201	°¢¶û¼°ÀûÑÇ	10	Ò»°ãÃ³Ò×	900	¼þ	233	Ç§¿Ë	117,034
202007	62101030	»¯ÏËÕ±ÄØ»òÎÞ·ÄÖ¯ÎïÖÆ·þ×°	201	°¢¶û¼°ÀûÑÇ	12	ÆäËû¾èÔùÎï×Ê	4600	¼þ	1311	Ç§¿Ë	529,516
202007	62101030	»¯ÏËÕ±ÄØ»òÎÞ·ÄÖ¯ÎïÖÆ·þ×°	202	°²¸çÀ­	10	Ò»°ãÃ³Ò×	10300	¼þ	1288	Ç§¿Ë	331,700
202007	62101030	»¯ÏËÕ±ÄØ»òÎÞ·ÄÖ¯ÎïÖÆ·þ×°	202	°²¸çÀ­	12	ÆäËû¾èÔùÎï×Ê	500	¼þ	175	Ç§¿Ë	60,000
202007	62101030	»¯ÏËÕ±ÄØ»òÎÞ·ÄÖ¯ÎïÖÆ·þ×°	203	±´Äþ	10	Ò»°ãÃ³Ò×	40450	¼þ	2444	Ç§¿Ë	377,873
202007	62101030	»¯ÏËÕ±ÄØ»òÎÞ·ÄÖ¯ÎïÖÆ·þ×°	204	²©´ÄÍßÄÉ	10	Ò»°ãÃ³Ò×	2909	¼þ	245	Ç§¿Ë	28,116
202007	62101030	»¯ÏËÕ±ÄØ»òÎÞ·ÄÖ¯ÎïÖÆ·þ×°	206	¿¦ÂóÂ¡	10	Ò»°ãÃ³Ò×	33736	¼þ	4495	Ç§¿Ë	784,343
202007	62101030	»¯ÏËÕ±ÄØ»òÎÞ·ÄÖ¯ÎïÖÆ·þ×°	208	·ðµÃ½Ç	12	ÆäËû¾èÔùÎï×Ê	500	¼þ	175	Ç§¿Ë	60,000
202007	62101030	»¯ÏËÕ±ÄØ»òÎÞ·ÄÖ¯ÎïÖÆ·þ×°	209	ÖÐ·Ç	10	Ò»°ãÃ³Ò×	500	¼þ	144	Ç§¿Ë	3,544
202007	62101030	»¯ÏËÕ±ÄØ»òÎÞ·ÄÖ¯ÎïÖÆ·þ×°	211	Õ§µÃ	10	Ò»°ãÃ³Ò×	2980	¼þ	460	Ç§¿Ë	176,208
202007	62101030	»¯ÏËÕ±ÄØ»òÎÞ·ÄÖ¯ÎïÖÆ·þ×°	213	¸Õ¹û(²¼)	10	Ò»°ãÃ³Ò×	51490	¼þ	12820	Ç§¿Ë	7,416,282
202007	62101030	»¯ÏËÕ±ÄØ»òÎÞ·ÄÖ¯ÎïÖÆ·þ×°	214	¼ª²¼Ìá	10	Ò»°ãÃ³Ò×	220	¼þ	55	Ç§¿Ë	23,076
202007	62101030	»¯ÏËÕ±ÄØ»òÎÞ·ÄÖ¯ÎïÖÆ·þ×°	215	°£¼°	10	Ò»°ãÃ³Ò×	2000	¼þ	576	Ç§¿Ë	177,183
202007	62101030	»¯ÏËÕ±ÄØ»òÎÞ·ÄÖ¯ÎïÖÆ·þ×°	216	³àµÀ¼¸ÄÚÑÇ	10	Ò»°ãÃ³Ò×	20010	¼þ	5970	Ç§¿Ë	1,928,709
202007	62101030	»¯ÏËÕ±ÄØ»òÎÞ·ÄÖ¯ÎïÖÆ·þ×°	217	°£Èû¶í±ÈÑÇ	10	Ò»°ãÃ³Ò×	39243	¼þ	5474	Ç§¿Ë	819,486
202007	62101030	»¯ÏËÕ±ÄØ»òÎÞ·ÄÖ¯ÎïÖÆ·þ×°	217	°£Èû¶í±ÈÑÇ	12	ÆäËû¾èÔùÎï×Ê	2000	¼þ	700	Ç§¿Ë	338,840
202007	62101030	»¯ÏËÕ±ÄØ»òÎÞ·ÄÖ¯ÎïÖÆ·þ×°	218	¼ÓÅî	10	Ò»°ãÃ³Ò×	3140	¼þ	244	Ç§¿Ë	40,078
202007	62101030	»¯ÏËÕ±ÄØ»òÎÞ·ÄÖ¯ÎïÖÆ·þ×°	220	¼ÓÄÉ	10	Ò»°ãÃ³Ò×	215014	¼þ	30709	Ç§¿Ë	3,541,743
202007	62101030	»¯ÏËÕ±ÄØ»òÎÞ·ÄÖ¯ÎïÖÆ·þ×°	221	¼¸ÄÚÑÇ	10	Ò»°ãÃ³Ò×	78000	¼þ	10920	Ç§¿Ë	1,362,122
202007	62101030	»¯ÏËÕ±ÄØ»òÎÞ·ÄÖ¯ÎïÖÆ·þ×°	223	¿ÆÌØµÏÍß	10	Ò»°ãÃ³Ò×	4500	¼þ	1302	Ç§¿Ë	516,474
202007	62101030	»¯ÏËÕ±ÄØ»òÎÞ·ÄÖ¯ÎïÖÆ·þ×°	224	¿ÏÄáÑÇ	10	Ò»°ãÃ³Ò×	196982	¼þ	24937	Ç§¿Ë	5,427,814
202007	62101030	»¯ÏËÕ±ÄØ»òÎÞ·ÄÖ¯ÎïÖÆ·þ×°	225	Àû±ÈÀïÑÇ	10	Ò»°ãÃ³Ò×	750	¼þ	180	Ç§¿Ë	28,750
202007	62101030	»¯ÏËÕ±ÄØ»òÎÞ·ÄÖ¯ÎïÖÆ·þ×°	226	Àû±ÈÑÇ	10	Ò»°ãÃ³Ò×	36190	¼þ	10382	Ç§¿Ë	1,891,374
202007	62101030	»¯ÏËÕ±ÄØ»òÎÞ·ÄÖ¯ÎïÖÆ·þ×°	227	Âí´ï¼ÓË¹¼Ó	10	Ò»°ãÃ³Ò×	301500	¼þ	17052	Ç§¿Ë	4,123,974
202007	62101030	»¯ÏËÕ±ÄØ»òÎÞ·ÄÖ¯ÎïÖÆ·þ×°	228	ÂíÀ­Î¬	10	Ò»°ãÃ³Ò×	36700	¼þ	4055	Ç§¿Ë	499,767
202007	62101030	»¯ÏËÕ±ÄØ»òÎÞ·ÄÖ¯ÎïÖÆ·þ×°	229	ÂíÀï	10	Ò»°ãÃ³Ò×	13300	¼þ	4182	Ç§¿Ë	374,776
202007	62101030	»¯ÏËÕ±ÄØ»òÎÞ·ÄÖ¯ÎïÖÆ·þ×°	230	Ã«ÀïËþÄáÑÇ	10	Ò»°ãÃ³Ò×	1100	¼þ	124	Ç§¿Ë	22,827
202007	62101030	»¯ÏËÕ±ÄØ»òÎÞ·ÄÖ¯ÎïÖÆ·þ×°	231	Ã«ÀïÇóË¹	10	Ò»°ãÃ³Ò×	57653	¼þ	13826	Ç§¿Ë	2,666,350
202007	62101030	»¯ÏËÕ±ÄØ»òÎÞ·ÄÖ¯ÎïÖÆ·þ×°	232	Ä¦Âå¸ç	10	Ò»°ãÃ³Ò×	155240	¼þ	43257	Ç§¿Ë	12,333,278
202007	62101030	»¯ÏËÕ±ÄØ»òÎÞ·ÄÖ¯ÎïÖÆ·þ×°	233	ÄªÉ£±È¿Ë	10	Ò»°ãÃ³Ò×	17640	¼þ	2782	Ç§¿Ë	238,401
202007	62101030	»¯ÏËÕ±ÄØ»òÎÞ·ÄÖ¯ÎïÖÆ·þ×°	233	ÄªÉ£±È¿Ë	12	ÆäËû¾èÔùÎï×Ê	500	¼þ	175	Ç§¿Ë	60,000
202007	62101030	»¯ÏËÕ±ÄØ»òÎÞ·ÄÖ¯ÎïÖÆ·þ×°	234	ÄÉÃ×±ÈÑÇ	10	Ò»°ãÃ³Ò×	11621	¼þ	2767	Ç§¿Ë	472,474
202007	62101030	»¯ÏËÕ±ÄØ»òÎÞ·ÄÖ¯ÎïÖÆ·þ×°	235	ÄáÈÕ¶û	10	Ò»°ãÃ³Ò×	900	¼þ	195	Ç§¿Ë	157,434
202007	62101030	»¯ÏËÕ±ÄØ»òÎÞ·ÄÖ¯ÎïÖÆ·þ×°	236	ÄáÈÕÀûÑÇ	10	Ò»°ãÃ³Ò×	69315	¼þ	14563	Ç§¿Ë	2,565,637
202007	62101030	»¯ÏËÕ±ÄØ»òÎÞ·ÄÖ¯ÎïÖÆ·þ×°	238	Â¬Íú´ï	10	Ò»°ãÃ³Ò×	14880	¼þ	1886	Ç§¿Ë	257,536
202007	62101030	»¯ÏËÕ±ÄØ»òÎÞ·ÄÖ¯ÎïÖÆ·þ×°	240	ÈûÄÚ¼Ó¶û	10	Ò»°ãÃ³Ò×	227934	¼þ	44132	Ç§¿Ë	6,341,005
202007	62101030	»¯ÏËÕ±ÄØ»òÎÞ·ÄÖ¯ÎïÖÆ·þ×°	243	Ë÷ÂíÀï	10	Ò»°ãÃ³Ò×	2000	¼þ	295	Ç§¿Ë	31,893
202007	62101030	»¯ÏËÕ±ÄØ»òÎÞ·ÄÖ¯ÎïÖÆ·þ×°	244	ÄÏ·Ç	10	Ò»°ãÃ³Ò×	1954767	¼þ	240769	Ç§¿Ë	49,963,197
202007	62101030	»¯ÏËÕ±ÄØ»òÎÞ·ÄÖ¯ÎïÖÆ·þ×°	246	ËÕµ¤	10	Ò»°ãÃ³Ò×	5200	¼þ	1665	Ç§¿Ë	483,844
202007	62101030	»¯ÏËÕ±ÄØ»òÎÞ·ÄÖ¯ÎïÖÆ·þ×°	247	Ì¹É£ÄáÑÇ	10	Ò»°ãÃ³Ò×	780	¼þ	186	Ç§¿Ë	50,248
202007	62101030	»¯ÏËÕ±ÄØ»òÎÞ·ÄÖ¯ÎïÖÆ·þ×°	249	Í»ÄáË¹	10	Ò»°ãÃ³Ò×	5328	¼þ	318	Ç§¿Ë	33,906
202007	62101030	»¯ÏËÕ±ÄØ»òÎÞ·ÄÖ¯ÎïÖÆ·þ×°	250	ÎÚ¸É´ï	10	Ò»°ãÃ³Ò×	5434	¼þ	637	Ç§¿Ë	95,351
202007	62101030	»¯ÏËÕ±ÄØ»òÎÞ·ÄÖ¯ÎïÖÆ·þ×°	251	²¼»ùÄÉ·¨Ë÷	10	Ò»°ãÃ³Ò×	30000	¼þ	3320	Ç§¿Ë	425,238
202007	62101030	»¯ÏËÕ±ÄØ»òÎÞ·ÄÖ¯ÎïÖÆ·þ×°	252	¸Õ¹û(½ð)	10	Ò»°ãÃ³Ò×	17523	¼þ	3668	Ç§¿Ë	669,933
202007	62101030	»¯ÏËÕ±ÄØ»òÎÞ·ÄÖ¯ÎïÖÆ·þ×°	253	ÔÞ±ÈÑÇ	10	Ò»°ãÃ³Ò×	19550	¼þ	3513	Ç§¿Ë	417,024
202007	62101030	»¯ÏËÕ±ÄØ»òÎÞ·ÄÖ¯ÎïÖÆ·þ×°	254	½ò°Í²¼Î¤	10	Ò»°ãÃ³Ò×	5540	¼þ	1530	Ç§¿Ë	142,596
202007	62101030	»¯ÏËÕ±ÄØ»òÎÞ·ÄÖ¯ÎïÖÆ·þ×°	255	À³Ë÷ÍÐ	10	Ò»°ãÃ³Ò×	4020	¼þ	551	Ç§¿Ë	89,057
202007	62101030	»¯ÏËÕ±ÄØ»òÎÞ·ÄÖ¯ÎïÖÆ·þ×°	260	ÄÏËÕµ¤¹²ºÍ¹ú	10	Ò»°ãÃ³Ò×	73600	¼þ	5446	Ç§¿Ë	788,502
202007	62101030	»¯ÏËÕ±ÄØ»òÎÞ·ÄÖ¯ÎïÖÆ·þ×°	301	±ÈÀûÊ±	10	Ò»°ãÃ³Ò×	11138382	¼þ	1034898	Ç§¿Ë	146,342,269
202007	62101030	»¯ÏËÕ±ÄØ»òÎÞ·ÄÖ¯ÎïÖÆ·þ×°	302	µ¤Âó	10	Ò»°ãÃ³Ò×	4301490	¼þ	472674	Ç§¿Ë	58,803,110
202007	62101030	»¯ÏËÕ±ÄØ»òÎÞ·ÄÖ¯ÎïÖÆ·þ×°	303	Ó¢¹ú	10	Ò»°ãÃ³Ò×	61979928	¼þ	8428892	Ç§¿Ë	2,468,674,242
202007	62101030	»¯ÏËÕ±ÄØ»òÎÞ·ÄÖ¯ÎïÖÆ·þ×°	303	Ó¢¹ú	12	ÆäËû¾èÔùÎï×Ê	80000	¼þ	9120	Ç§¿Ë	2,720,000
202007	62101030	»¯ÏËÕ±ÄØ»òÎÞ·ÄÖ¯ÎïÖÆ·þ×°	304	µÂ¹ú	10	Ò»°ãÃ³Ò×	25281387	¼þ	2629732	Ç§¿Ë	423,838,744
202007	62101030	»¯ÏËÕ±ÄØ»òÎÞ·ÄÖ¯ÎïÖÆ·þ×°	305	·¨¹ú	10	Ò»°ãÃ³Ò×	24291850	¼þ	1648714	Ç§¿Ë	218,478,095
202007	62101030	»¯ÏËÕ±ÄØ»òÎÞ·ÄÖ¯ÎïÖÆ·þ×°	305	·¨¹ú	12	ÆäËû¾èÔùÎï×Ê	1000	¼þ	144	Ç§¿Ë	149,760
202007	62101030	»¯ÏËÕ±ÄØ»òÎÞ·ÄÖ¯ÎïÖÆ·þ×°	306	°®¶ûÀ¼	10	Ò»°ãÃ³Ò×	5541710	¼þ	708828	Ç§¿Ë	75,645,968
202007	62101030	»¯ÏËÕ±ÄØ»òÎÞ·ÄÖ¯ÎïÖÆ·þ×°	307	Òâ´óÀû	10	Ò»°ãÃ³Ò×	11678100	¼þ	1408060	Ç§¿Ë	375,157,885
202007	62101030	»¯ÏËÕ±ÄØ»òÎÞ·ÄÖ¯ÎïÖÆ·þ×°	307	Òâ´óÀû	12	ÆäËû¾èÔùÎï×Ê	200	¼þ	56	Ç§¿Ë	32,000
202007	62101030	»¯ÏËÕ±ÄØ»òÎÞ·ÄÖ¯ÎïÖÆ·þ×°	308	Â¬É­±¤	10	Ò»°ãÃ³Ò×	400	¼þ	71	Ç§¿Ë	34,019
202007	62101030	»¯ÏËÕ±ÄØ»òÎÞ·ÄÖ¯ÎïÖÆ·þ×°	309	ºÉÀ¼	10	Ò»°ãÃ³Ò×	36181271	¼þ	4214566	Ç§¿Ë	890,552,383
202007	62101030	»¯ÏËÕ±ÄØ»òÎÞ·ÄÖ¯ÎïÖÆ·þ×°	310	Ï£À°	10	Ò»°ãÃ³Ò×	418656	¼þ	39386	Ç§¿Ë	2,702,724
202007	62101030	»¯ÏËÕ±ÄØ»òÎÞ·ÄÖ¯ÎïÖÆ·þ×°	311	ÆÏÌÑÑÀ	10	Ò»°ãÃ³Ò×	804706	¼þ	73384	Ç§¿Ë	8,400,361
202007	62101030	»¯ÏËÕ±ÄØ»òÎÞ·ÄÖ¯ÎïÖÆ·þ×°	312	Î÷°àÑÀ	10	Ò»°ãÃ³Ò×	7541952	¼þ	547830	Ç§¿Ë	51,235,746
202007	62101030	»¯ÏËÕ±ÄØ»òÎÞ·ÄÖ¯ÎïÖÆ·þ×°	313	°¢¶û°ÍÄáÑÇ	10	Ò»°ãÃ³Ò×	3444	¼þ	602	Ç§¿Ë	107,169
202007	62101030	»¯ÏËÕ±ÄØ»òÎÞ·ÄÖ¯ÎïÖÆ·þ×°	315	°ÂµØÀû	10	Ò»°ãÃ³Ò×	1001120	¼þ	86428	Ç§¿Ë	13,321,287
202007	62101030	»¯ÏËÕ±ÄØ»òÎÞ·ÄÖ¯ÎïÖÆ·þ×°	316	±£¼ÓÀûÑÇ	10	Ò»°ãÃ³Ò×	700	¼þ	120	Ç§¿Ë	37,274
202007	62101030	»¯ÏËÕ±ÄØ»òÎÞ·ÄÖ¯ÎïÖÆ·þ×°	318	·ÒÀ¼	10	Ò»°ãÃ³Ò×	1908417	¼þ	185716	Ç§¿Ë	28,081,726
202007	62101030	»¯ÏËÕ±ÄØ»òÎÞ·ÄÖ¯ÎïÖÆ·þ×°	321	ÐÙÑÀÀû	10	Ò»°ãÃ³Ò×	172660	¼þ	15169	Ç§¿Ë	2,369,097
202007	62101030	»¯ÏËÕ±ÄØ»òÎÞ·ÄÖ¯ÎïÖÆ·þ×°	321	ÐÙÑÀÀû	12	ÆäËû¾èÔùÎï×Ê	1000	¼þ	260	Ç§¿Ë	97,750
202007	62101030	»¯ÏËÕ±ÄØ»òÎÞ·ÄÖ¯ÎïÖÆ·þ×°	322	±ùµº	10	Ò»°ãÃ³Ò×	12950	¼þ	1042	Ç§¿Ë	425,319
202007	62101030	»¯ÏËÕ±ÄØ»òÎÞ·ÄÖ¯ÎïÖÆ·þ×°	324	Âí¶úËû	10	Ò»°ãÃ³Ò×	5000	¼þ	250	Ç§¿Ë	63,786
202007	62101030	»¯ÏËÕ±ÄØ»òÎÞ·ÄÖ¯ÎïÖÆ·þ×°	326	Å²Íþ	10	Ò»°ãÃ³Ò×	7607485	¼þ	791729	Ç§¿Ë	115,952,685
202007	62101030	»¯ÏËÕ±ÄØ»òÎÞ·ÄÖ¯ÎïÖÆ·þ×°	327	²¨À¼	10	Ò»°ãÃ³Ò×	2898103	¼þ	324270	Ç§¿Ë	55,910,381
202007	62101030	»¯ÏËÕ±ÄØ»òÎÞ·ÄÖ¯ÎïÖÆ·þ×°	328	ÂÞÂíÄáÑÇ	10	Ò»°ãÃ³Ò×	542661	¼þ	37550	Ç§¿Ë	3,666,432
202007	62101030	»¯ÏËÕ±ÄØ»òÎÞ·ÄÖ¯ÎïÖÆ·þ×°	330	Èðµä	10	Ò»°ãÃ³Ò×	2093416	¼þ	232838	Ç§¿Ë	29,743,042
202007	62101030	»¯ÏËÕ±ÄØ»òÎÞ·ÄÖ¯ÎïÖÆ·þ×°	331	ÈðÊ¿	10	Ò»°ãÃ³Ò×	1584162	¼þ	141905	Ç§¿Ë	31,084,958
202007	62101030	»¯ÏËÕ±ÄØ»òÎÞ·ÄÖ¯ÎïÖÆ·þ×°	334	°®É³ÄáÑÇ	10	Ò»°ãÃ³Ò×	64286	¼þ	5686	Ç§¿Ë	614,363
202007	62101030	»¯ÏËÕ±ÄØ»òÎÞ·ÄÖ¯ÎïÖÆ·þ×°	335	À­ÍÑÎ¬ÑÇ	10	Ò»°ãÃ³Ò×	780084	¼þ	92847	Ç§¿Ë	25,959,126
202007	62101030	»¯ÏËÕ±ÄØ»òÎÞ·ÄÖ¯ÎïÖÆ·þ×°	336	Á¢ÌÕÍð	10	Ò»°ãÃ³Ò×	395141	¼þ	97745	Ç§¿Ë	28,532,788
202007	62101030	»¯ÏËÕ±ÄØ»òÎÞ·ÄÖ¯ÎïÖÆ·þ×°	338	ÑÇÃÀÄáÑÇ	10	Ò»°ãÃ³Ò×	7000	¼þ	742	Ç§¿Ë	47,219
202007	62101030	»¯ÏËÕ±ÄØ»òÎÞ·ÄÖ¯ÎïÖÆ·þ×°	339	°¢Èû°Ý½®	10	Ò»°ãÃ³Ò×	7000	¼þ	548	Ç§¿Ë	138,911
202007	62101030	»¯ÏËÕ±ÄØ»òÎÞ·ÄÖ¯ÎïÖÆ·þ×°	340	°×¶íÂÞË¹	10	Ò»°ãÃ³Ò×	4000	¼þ	1016	Ç§¿Ë	62,936
202007	62101030	»¯ÏËÕ±ÄØ»òÎÞ·ÄÖ¯ÎïÖÆ·þ×°	343	Ä¦¶û¶àÍß	10	Ò»°ãÃ³Ò×	200	¼þ	50	Ç§¿Ë	22,919
202007	62101030	»¯ÏËÕ±ÄØ»òÎÞ·ÄÖ¯ÎïÖÆ·þ×°	344	¶íÂÞË¹Áª°î	10	Ò»°ãÃ³Ò×	6563687	¼þ	1933311	Ç§¿Ë	487,602,715
202007	62101030	»¯ÏËÕ±ÄØ»òÎÞ·ÄÖ¯ÎïÖÆ·þ×°	344	¶íÂÞË¹Áª°î	12	ÆäËû¾èÔùÎï×Ê	8000	¼þ	2304	Ç§¿Ë	840,000
202007	62101030	»¯ÏËÕ±ÄØ»òÎÞ·ÄÖ¯ÎïÖÆ·þ×°	347	ÎÚ¿ËÀ¼	10	Ò»°ãÃ³Ò×	15000	¼þ	3900	Ç§¿Ë	1,772,266
202007	62101030	»¯ÏËÕ±ÄØ»òÎÞ·ÄÖ¯ÎïÖÆ·þ×°	347	ÎÚ¿ËÀ¼	12	ÆäËû¾èÔùÎï×Ê	11250	¼þ	1745	Ç§¿Ë	898,765
202007	62101030	»¯ÏËÕ±ÄØ»òÎÞ·ÄÖ¯ÎïÖÆ·þ×°	350	Ë¹ÂåÎÄÄáÑÇ	10	Ò»°ãÃ³Ò×	149904	¼þ	29607	Ç§¿Ë	2,116,491
202007	62101030	»¯ÏËÕ±ÄØ»òÎÞ·ÄÖ¯ÎïÖÆ·þ×°	351	¿ËÂÞµØÑÇ	10	Ò»°ãÃ³Ò×	1250	¼þ	195	Ç§¿Ë	13,466
202007	62101030	»¯ÏËÕ±ÄØ»òÎÞ·ÄÖ¯ÎïÖÆ·þ×°	352	½Ý¿Ë	10	Ò»°ãÃ³Ò×	619532	¼þ	59342	Ç§¿Ë	3,762,177
202007	62101030	»¯ÏËÕ±ÄØ»òÎÞ·ÄÖ¯ÎïÖÆ·þ×°	353	Ë¹Âå·¥¿Ë	10	Ò»°ãÃ³Ò×	262	¼þ	32	Ç§¿Ë	5,803
202007	62101030	»¯ÏËÕ±ÄØ»òÎÞ·ÄÖ¯ÎïÖÆ·þ×°	354	±±ÂíÆä¶Ù¹²ºÍ¹ú	10	Ò»°ãÃ³Ò×	20000	¼þ	1300	Ç§¿Ë	72,290
202007	62101030	»¯ÏËÕ±ÄØ»òÎÞ·ÄÖ¯ÎïÖÆ·þ×°	355	²¨ºÚ	10	Ò»°ãÃ³Ò×	200	¼þ	21	Ç§¿Ë	1,873
202007	62101030	»¯ÏËÕ±ÄØ»òÎÞ·ÄÖ¯ÎïÖÆ·þ×°	358	Èû¶ûÎ¬ÑÇ	10	Ò»°ãÃ³Ò×	1136928	¼þ	310459	Ç§¿Ë	140,195,842
202007	62101030	»¯ÏËÕ±ÄØ»òÎÞ·ÄÖ¯ÎïÖÆ·þ×°	358	Èû¶ûÎ¬ÑÇ	12	ÆäËû¾èÔùÎï×Ê	17257	¼þ	3741	Ç§¿Ë	596,114
202007	62101030	»¯ÏËÕ±ÄØ»òÎÞ·ÄÖ¯ÎïÖÆ·þ×°	359	ºÚÉ½	10	Ò»°ãÃ³Ò×	11000	¼þ	1470	Ç§¿Ë	292,443
202007	62101030	»¯ÏËÕ±ÄØ»òÎÞ·ÄÖ¯ÎïÖÆ·þ×°	402	°¢¸ùÍ¢	10	Ò»°ãÃ³Ò×	1852016	¼þ	250397	Ç§¿Ë	58,520,615
202007	62101030	»¯ÏËÕ±ÄØ»òÎÞ·ÄÖ¯ÎïÖÆ·þ×°	402	°¢¸ùÍ¢	12	ÆäËû¾èÔùÎï×Ê	2300	¼þ	541	Ç§¿Ë	303,300
202007	62101030	»¯ÏËÕ±ÄØ»òÎÞ·ÄÖ¯ÎïÖÆ·þ×°	405	°Í°Í¶àË¹	10	Ò»°ãÃ³Ò×	4500	¼þ	405	Ç§¿Ë	87,305
202007	62101030	»¯ÏËÕ±ÄØ»òÎÞ·ÄÖ¯ÎïÖÆ·þ×°	408	¶àÃñ×å²£ÀûÎ¬ÑÇ¹ú	10	Ò»°ãÃ³Ò×	33430	¼þ	5859	Ç§¿Ë	1,189,953
202007	62101030	»¯ÏËÕ±ÄØ»òÎÞ·ÄÖ¯ÎïÖÆ·þ×°	410	°ÍÎ÷	10	Ò»°ãÃ³Ò×	2278488	¼þ	131132	Ç§¿Ë	17,352,739
202007	62101030	»¯ÏËÕ±ÄØ»òÎÞ·ÄÖ¯ÎïÖÆ·þ×°	410	°ÍÎ÷	12	ÆäËû¾èÔùÎï×Ê	300	¼þ	93	Ç§¿Ë	27,690
202007	62101030	»¯ÏËÕ±ÄØ»òÎÞ·ÄÖ¯ÎïÖÆ·þ×°	411	¿ªÂüÈºµº	10	Ò»°ãÃ³Ò×	1500	¼þ	330	Ç§¿Ë	216,416
202007	62101030	»¯ÏËÕ±ÄØ»òÎÞ·ÄÖ¯ÎïÖÆ·þ×°	412	ÖÇÀû	10	Ò»°ãÃ³Ò×	4932616	¼þ	750516	Ç§¿Ë	61,490,963
202007	62101030	»¯ÏËÕ±ÄØ»òÎÞ·ÄÖ¯ÎïÖÆ·þ×°	412	ÖÇÀû	12	ÆäËû¾èÔùÎï×Ê	7086	¼þ	680	Ç§¿Ë	788,884
202007	62101030	»¯ÏËÕ±ÄØ»òÎÞ·ÄÖ¯ÎïÖÆ·þ×°	413	¸çÂ×±ÈÑÇ	10	Ò»°ãÃ³Ò×	184412	¼þ	29156	Ç§¿Ë	2,268,882
202007	62101030	»¯ÏËÕ±ÄØ»òÎÞ·ÄÖ¯ÎïÖÆ·þ×°	415	¸çË¹´ïÀè¼Ó	10	Ò»°ãÃ³Ò×	1353121	¼þ	188690	Ç§¿Ë	11,800,392
202007	62101030	»¯ÏËÕ±ÄØ»òÎÞ·ÄÖ¯ÎïÖÆ·þ×°	416	¹Å°Í	10	Ò»°ãÃ³Ò×	300	¼þ	98	Ç§¿Ë	37,252
202007	62101030	»¯ÏËÕ±ÄØ»òÎÞ·ÄÖ¯ÎïÖÆ·þ×°	418	¶àÃ×Äá¼Ó¹²ºÍ¹ú	10	Ò»°ãÃ³Ò×	144000	¼þ	31016	Ç§¿Ë	7,681,010
202007	62101030	»¯ÏËÕ±ÄØ»òÎÞ·ÄÖ¯ÎïÖÆ·þ×°	419	¶ò¹Ï¶à¶û	10	Ò»°ãÃ³Ò×	108055	¼þ	23286	Ç§¿Ë	11,320,622
202007	62101030	»¯ÏËÕ±ÄØ»òÎÞ·ÄÖ¯ÎïÖÆ·þ×°	423	Î£µØÂíÀ­	10	Ò»°ãÃ³Ò×	303658	¼þ	35663	Ç§¿Ë	3,532,923
202007	62101030	»¯ÏËÕ±ÄØ»òÎÞ·ÄÖ¯ÎïÖÆ·þ×°	424	¹çÑÇÄÇ	10	Ò»°ãÃ³Ò×	9292	¼þ	1243	Ç§¿Ë	222,682
202007	62101030	»¯ÏËÕ±ÄØ»òÎÞ·ÄÖ¯ÎïÖÆ·þ×°	425	º£µØ	10	Ò»°ãÃ³Ò×	16500	¼þ	2228	Ç§¿Ë	297,333
202007	62101030	»¯ÏËÕ±ÄØ»òÎÞ·ÄÖ¯ÎïÖÆ·þ×°	426	ºé¶¼À­Ë¹	10	Ò»°ãÃ³Ò×	186820	¼þ	31821	Ç§¿Ë	4,000,751
202007	62101030	»¯ÏËÕ±ÄØ»òÎÞ·ÄÖ¯ÎïÖÆ·þ×°	427	ÑÀÂò¼Ó	10	Ò»°ãÃ³Ò×	87000	¼þ	5860	Ç§¿Ë	493,683
202007	62101030	»¯ÏËÕ±ÄØ»òÎÞ·ÄÖ¯ÎïÖÆ·þ×°	429	Ä«Î÷¸ç	10	Ò»°ãÃ³Ò×	2880737	¼þ	343922	Ç§¿Ë	43,298,926
202007	62101030	»¯ÏËÕ±ÄØ»òÎÞ·ÄÖ¯ÎïÖÆ·þ×°	431	Äá¼ÓÀ­¹Ï	10	Ò»°ãÃ³Ò×	27000	¼þ	3380	Ç§¿Ë	642,672
202007	62101030	»¯ÏËÕ±ÄØ»òÎÞ·ÄÖ¯ÎïÖÆ·þ×°	432	°ÍÄÃÂí	10	Ò»°ãÃ³Ò×	233505	¼þ	37555	Ç§¿Ë	5,534,258
202007	62101030	»¯ÏËÕ±ÄØ»òÎÞ·ÄÖ¯ÎïÖÆ·þ×°	433	°ÍÀ­¹ç	10	Ò»°ãÃ³Ò×	30003	¼þ	3675	Ç§¿Ë	956,797
202007	62101030	»¯ÏËÕ±ÄØ»òÎÞ·ÄÖ¯ÎïÖÆ·þ×°	434	ÃØÂ³	10	Ò»°ãÃ³Ò×	1002083	¼þ	119569	Ç§¿Ë	13,153,686
202007	62101030	»¯ÏËÕ±ÄØ»òÎÞ·ÄÖ¯ÎïÖÆ·þ×°	435	²¨¶àÀè¸÷	10	Ò»°ãÃ³Ò×	439912	¼þ	35198	Ç§¿Ë	3,991,761
202007	62101030	»¯ÏËÕ±ÄØ»òÎÞ·ÄÖ¯ÎïÖÆ·þ×°	440	Èø¶ûÍß¶à	10	Ò»°ãÃ³Ò×	156750	¼þ	28075	Ç§¿Ë	3,958,934
202007	62101030	»¯ÏËÕ±ÄØ»òÎÞ·ÄÖ¯ÎïÖÆ·þ×°	441	ËÕÀïÄÏ	10	Ò»°ãÃ³Ò×	2070	¼þ	877	Ç§¿Ë	284,612
202007	62101030	»¯ÏËÕ±ÄØ»òÎÞ·ÄÖ¯ÎïÖÆ·þ×°	442	ÌØÁ¢Äá´ïºÍ¶à°Í¸ç	10	Ò»°ãÃ³Ò×	6677	¼þ	1238	Ç§¿Ë	222,885
202007	62101030	»¯ÏËÕ±ÄØ»òÎÞ·ÄÖ¯ÎïÖÆ·þ×°	444	ÎÚÀ­¹ç	10	Ò»°ãÃ³Ò×	527060	¼þ	48581	Ç§¿Ë	3,848,949
202007	62101030	»¯ÏËÕ±ÄØ»òÎÞ·ÄÖ¯ÎïÖÆ·þ×°	445	Î¯ÄÚÈðÀ­	10	Ò»°ãÃ³Ò×	2	¼þ	0	Ç§¿Ë	21
202007	62101030	»¯ÏËÕ±ÄØ»òÎÞ·ÄÖ¯ÎïÖÆ·þ×°	447	Ê¥Æä´ÄºÍÄáÎ¬Ë¹	10	Ò»°ãÃ³Ò×	500	¼þ	40	Ç§¿Ë	7,796
202007	62101030	»¯ÏËÕ±ÄØ»òÎÞ·ÄÖ¯ÎïÖÆ·þ×°	499	À­¶¡ÃÀÖÞÆäËû¹ú¼Ò(µØÇø)	10	Ò»°ãÃ³Ò×	30000	¼þ	6220	Ç§¿Ë	309,538
202007	62101030	»¯ÏËÕ±ÄØ»òÎÞ·ÄÖ¯ÎïÖÆ·þ×°	501	¼ÓÄÃ´ó	10	Ò»°ãÃ³Ò×	72489614	¼þ	9047220	Ç§¿Ë	1,262,276,893
202007	62101030	»¯ÏËÕ±ÄØ»òÎÞ·ÄÖ¯ÎïÖÆ·þ×°	501	¼ÓÄÃ´ó	12	ÆäËû¾èÔùÎï×Ê	15000	¼þ	1400	Ç§¿Ë	541,115
202007	62101030	»¯ÏËÕ±ÄØ»òÎÞ·ÄÖ¯ÎïÖÆ·þ×°	502	ÃÀ¹ú	10	Ò»°ãÃ³Ò×	255092990	¼þ	25105384	Ç§¿Ë	3,059,672,099
202007	62101030	»¯ÏËÕ±ÄØ»òÎÞ·ÄÖ¯ÎïÖÆ·þ×°	504	°ÙÄ½´ó	10	Ò»°ãÃ³Ò×	700	¼þ	147	Ç§¿Ë	42,219
202007	62101030	»¯ÏËÕ±ÄØ»òÎÞ·ÄÖ¯ÎïÖÆ·þ×°	601	°Ä´óÀûÑÇ	10	Ò»°ãÃ³Ò×	38282462	¼þ	4275163	Ç§¿Ë	385,422,539
202007	62101030	»¯ÏËÕ±ÄØ»òÎÞ·ÄÖ¯ÎïÖÆ·þ×°	608	ÍßÅ¬°¢Í¼	10	Ò»°ãÃ³Ò×	1000	¼þ	103	Ç§¿Ë	9,355
202007	62101030	»¯ÏËÕ±ÄØ»òÎÞ·ÄÖ¯ÎïÖÆ·þ×°	609	ÐÂÎ÷À¼	10	Ò»°ãÃ³Ò×	1596112	¼þ	204477	Ç§¿Ë	43,490,376
202007	62101030	»¯ÏËÕ±ÄØ»òÎÞ·ÄÖ¯ÎïÖÆ·þ×°	611	°Í²¼ÑÇÐÂ¼¸ÄÚÑÇ	10	Ò»°ãÃ³Ò×	340	¼þ	44	Ç§¿Ë	14,668
202007	62101030	»¯ÏËÕ±ÄØ»òÎÞ·ÄÖ¯ÎïÖÆ·þ×°	618	»ùÀï°ÍË¹	11	¹ú¼Ò¼ä¡¢¹ú¼Ê×éÖ¯ÎÞ³¥Ô®ÖúºÍÔùËÍµÄÎï×Ê	2000	¼þ	600	Ç§¿Ë	260,000
202007	62101030	»¯ÏËÕ±ÄØ»òÎÞ·ÄÖ¯ÎïÖÆ·þ×°	699	´óÑóÖÞÆäËû¹ú¼Ò(µØÇø)	10	Ò»°ãÃ³Ò×	16940	¼þ	1054	Ç§¿Ë	73,857
202008	62101030	»¯ÏËÕ±ÄØ»òÎÞ·ÄÖ¯ÎïÖÆ·þ×°	101	°¢¸»º¹	10	Ò»°ãÃ³Ò×	139000	¼þ	12999	Ç§¿Ë	3,308,939
202008	62101030	»¯ÏËÕ±ÄØ»òÎÞ·ÄÖ¯ÎïÖÆ·þ×°	102	°ÍÁÖ	10	Ò»°ãÃ³Ò×	384286	¼þ	29485	Ç§¿Ë	2,275,459
202008	62101030	»¯ÏËÕ±ÄØ»òÎÞ·ÄÖ¯ÎïÖÆ·þ×°	103	ÃÏ¼ÓÀ­¹ú	10	Ò»°ãÃ³Ò×	176800	¼þ	16834	Ç§¿Ë	5,761,068
202008	62101030	»¯ÏËÕ±ÄØ»òÎÞ·ÄÖ¯ÎïÖÆ·þ×°	103	ÃÏ¼ÓÀ­¹ú	12	ÆäËû¾èÔùÎï×Ê	750	¼þ	148	Ç§¿Ë	56,250
202008	62101030	»¯ÏËÕ±ÄØ»òÎÞ·ÄÖ¯ÎïÖÆ·þ×°	104	²»µ¤	10	Ò»°ãÃ³Ò×	600	¼þ	130	Ç§¿Ë	32,990
202008	62101030	»¯ÏËÕ±ÄØ»òÎÞ·ÄÖ¯ÎïÖÆ·þ×°	105	ÎÄÀ³	10	Ò»°ãÃ³Ò×	9000	¼þ	920	Ç§¿Ë	51,602
202008	62101030	»¯ÏËÕ±ÄØ»òÎÞ·ÄÖ¯ÎïÖÆ·þ×°	106	Ãåµé	10	Ò»°ãÃ³Ò×	9120	¼þ	1808	Ç§¿Ë	256,688
202008	62101030	»¯ÏËÕ±ÄØ»òÎÞ·ÄÖ¯ÎïÖÆ·þ×°	107	¼íÆÒÕ¯	10	Ò»°ãÃ³Ò×	1120	¼þ	168	Ç§¿Ë	46,273
202008	62101030	»¯ÏËÕ±ÄØ»òÎÞ·ÄÖ¯ÎïÖÆ·þ×°	108	ÈûÆÖÂ·Ë¹	10	Ò»°ãÃ³Ò×	54850	¼þ	4549	Ç§¿Ë	272,323
202008	62101030	»¯ÏËÕ±ÄØ»òÎÞ·ÄÖ¯ÎïÖÆ·þ×°	109	³¯ÏÊ	10	Ò»°ãÃ³Ò×	2000	¼þ	300	Ç§¿Ë	20,995
202008	62101030	»¯ÏËÕ±ÄØ»òÎÞ·ÄÖ¯ÎïÖÆ·þ×°	110	ÖÐ¹úÏã¸Û	10	Ò»°ãÃ³Ò×	3866581	¼þ	391764	Ç§¿Ë	44,602,869
202008	62101030	»¯ÏËÕ±ÄØ»òÎÞ·ÄÖ¯ÎïÖÆ·þ×°	111	Ó¡¶È	10	Ò»°ãÃ³Ò×	35301	¼þ	9051	Ç§¿Ë	2,833,139
202008	62101030	»¯ÏËÕ±ÄØ»òÎÞ·ÄÖ¯ÎïÖÆ·þ×°	112	Ó¡¶ÈÄáÎ÷ÑÇ	10	Ò»°ãÃ³Ò×	585953	¼þ	71378	Ç§¿Ë	8,168,775
202008	62101030	»¯ÏËÕ±ÄØ»òÎÞ·ÄÖ¯ÎïÖÆ·þ×°	114	ÒÁÀ­¿Ë	10	Ò»°ãÃ³Ò×	236723	¼þ	33253	Ç§¿Ë	2,793,464
202008	62101030	»¯ÏËÕ±ÄØ»òÎÞ·ÄÖ¯ÎïÖÆ·þ×°	115	ÒÔÉ«ÁÐ	10	Ò»°ãÃ³Ò×	5121629	¼þ	297361	Ç§¿Ë	18,075,349
202008	62101030	»¯ÏËÕ±ÄØ»òÎÞ·ÄÖ¯ÎïÖÆ·þ×°	116	ÈÕ±¾	10	Ò»°ãÃ³Ò×	54057736	¼þ	5122026	Ç§¿Ë	522,562,267
202008	62101030	»¯ÏËÕ±ÄØ»òÎÞ·ÄÖ¯ÎïÖÆ·þ×°	117	Ô¼µ©	10	Ò»°ãÃ³Ò×	20012	¼þ	1462	Ç§¿Ë	42,252
202008	62101030	»¯ÏËÕ±ÄØ»òÎÞ·ÄÖ¯ÎïÖÆ·þ×°	118	¿ÆÍþÌØ	10	Ò»°ãÃ³Ò×	392357	¼þ	34917	Ç§¿Ë	2,728,255
202008	62101030	»¯ÏËÕ±ÄØ»òÎÞ·ÄÖ¯ÎïÖÆ·þ×°	119	ÀÏÎÎ	10	Ò»°ãÃ³Ò×	2503	¼þ	70	Ç§¿Ë	229,431
202008	62101030	»¯ÏËÕ±ÄØ»òÎÞ·ÄÖ¯ÎïÖÆ·þ×°	120	Àè°ÍÄÛ	10	Ò»°ãÃ³Ò×	21790	¼þ	6445	Ç§¿Ë	823,149
202008	62101030	»¯ÏËÕ±ÄØ»òÎÞ·ÄÖ¯ÎïÖÆ·þ×°	121	ÖÐ¹ú°ÄÃÅ	10	Ò»°ãÃ³Ò×	74160	¼þ	11089	Ç§¿Ë	1,145,513
202008	62101030	»¯ÏËÕ±ÄØ»òÎÞ·ÄÖ¯ÎïÖÆ·þ×°	122	ÂíÀ´Î÷ÑÇ	10	Ò»°ãÃ³Ò×	1106700	¼þ	67783	Ç§¿Ë	5,004,435
202008	62101030	»¯ÏËÕ±ÄØ»òÎÞ·ÄÖ¯ÎïÖÆ·þ×°	123	Âí¶û´ú·ò	10	Ò»°ãÃ³Ò×	8200	¼þ	1082	Ç§¿Ë	245,287
202008	62101030	»¯ÏËÕ±ÄØ»òÎÞ·ÄÖ¯ÎïÖÆ·þ×°	124	ÃÉ¹Å	10	Ò»°ãÃ³Ò×	7700	¼þ	2002	Ç§¿Ë	169,400
202008	62101030	»¯ÏËÕ±ÄØ»òÎÞ·ÄÖ¯ÎïÖÆ·þ×°	125	Äá²´¶ûÁª°îÃñÖ÷¹²ºÍ¹ú	10	Ò»°ãÃ³Ò×	6328	¼þ	1016	Ç§¿Ë	169,323
202008	62101030	»¯ÏËÕ±ÄØ»òÎÞ·ÄÖ¯ÎïÖÆ·þ×°	126	°¢Âü	10	Ò»°ãÃ³Ò×	2	¼þ	0	Ç§¿Ë	7
202008	62101030	»¯ÏËÕ±ÄØ»òÎÞ·ÄÖ¯ÎïÖÆ·þ×°	127	°Í»ùË¹Ì¹	10	Ò»°ãÃ³Ò×	85329	¼þ	4387	Ç§¿Ë	160,522
202008	62101030	»¯ÏËÕ±ÄØ»òÎÞ·ÄÖ¯ÎïÖÆ·þ×°	127	°Í»ùË¹Ì¹	12	ÆäËû¾èÔùÎï×Ê	200	¼þ	60	Ç§¿Ë	16,000
202008	62101030	»¯ÏËÕ±ÄØ»òÎÞ·ÄÖ¯ÎïÖÆ·þ×°	128	°ÍÀÕË¹Ì¹	10	Ò»°ãÃ³Ò×	33800	¼þ	4225	Ç§¿Ë	742,607
202008	62101030	»¯ÏËÕ±ÄØ»òÎÞ·ÄÖ¯ÎïÖÆ·þ×°	129	·ÆÂÉ±ö	10	Ò»°ãÃ³Ò×	2063581	¼þ	384693	Ç§¿Ë	50,880,218
202008	62101030	»¯ÏËÕ±ÄØ»òÎÞ·ÄÖ¯ÎïÖÆ·þ×°	130	¿¨Ëþ¶û	10	Ò»°ãÃ³Ò×	1440750	¼þ	173276	Ç§¿Ë	20,253,072
202008	62101030	»¯ÏËÕ±ÄØ»òÎÞ·ÄÖ¯ÎïÖÆ·þ×°	131	É³ÌØ°¢À­²®	10	Ò»°ãÃ³Ò×	56173201	¼þ	3804755	Ç§¿Ë	342,076,787
202008	62101030	»¯ÏËÕ±ÄØ»òÎÞ·ÄÖ¯ÎïÖÆ·þ×°	132	ÐÂ¼ÓÆÂ	10	Ò»°ãÃ³Ò×	14409347	¼þ	1570938	Ç§¿Ë	151,809,031
202008	62101030	»¯ÏËÕ±ÄØ»òÎÞ·ÄÖ¯ÎïÖÆ·þ×°	133	º«¹ú	10	Ò»°ãÃ³Ò×	1725062	¼þ	201300	Ç§¿Ë	8,601,429
202008	62101030	»¯ÏËÕ±ÄØ»òÎÞ·ÄÖ¯ÎïÖÆ·þ×°	134	Ë¹ÀïÀ¼¿¨	10	Ò»°ãÃ³Ò×	1	¼þ	0	Ç§¿Ë	14
202008	62101030	»¯ÏËÕ±ÄØ»òÎÞ·ÄÖ¯ÎïÖÆ·þ×°	136	Ì©¹ú	10	Ò»°ãÃ³Ò×	123277	¼þ	29935	Ç§¿Ë	2,246,867
202008	62101030	»¯ÏËÕ±ÄØ»òÎÞ·ÄÖ¯ÎïÖÆ·þ×°	137	ÍÁ¶úÆä	10	Ò»°ãÃ³Ò×	336198	¼þ	32386	Ç§¿Ë	2,557,847
202008	62101030	»¯ÏËÕ±ÄØ»òÎÞ·ÄÖ¯ÎïÖÆ·þ×°	138	°¢ÁªÇõ	10	Ò»°ãÃ³Ò×	1592742	¼þ	169668	Ç§¿Ë	12,371,666
202008	62101030	»¯ÏËÕ±ÄØ»òÎÞ·ÄÖ¯ÎïÖÆ·þ×°	139	Ò²ÃÅ	10	Ò»°ãÃ³Ò×	213420	¼þ	14423	Ç§¿Ë	1,488,095
202008	62101030	»¯ÏËÕ±ÄØ»òÎÞ·ÄÖ¯ÎïÖÆ·þ×°	141	Ô½ÄÏ	10	Ò»°ãÃ³Ò×	128300	¼þ	10777	Ç§¿Ë	21,998
202008	62101030	»¯ÏËÕ±ÄØ»òÎÞ·ÄÖ¯ÎïÖÆ·þ×°	143	ÖÐ¹úÌ¨Íå	10	Ò»°ãÃ³Ò×	655956	¼þ	26163	Ç§¿Ë	1,654,985
202008	62101030	»¯ÏËÕ±ÄØ»òÎÞ·ÄÖ¯ÎïÖÆ·þ×°	144	¶«µÛãë	10	Ò»°ãÃ³Ò×	130270	¼þ	16747	Ç§¿Ë	4,521,811
202008	62101030	»¯ÏËÕ±ÄØ»òÎÞ·ÄÖ¯ÎïÖÆ·þ×°	144	¶«µÛãë	12	ÆäËû¾èÔùÎï×Ê	240	¼þ	85	Ç§¿Ë	28,800
202008	62101030	»¯ÏËÕ±ÄØ»òÎÞ·ÄÖ¯ÎïÖÆ·þ×°	145	¹þÈø¿ËË¹Ì¹	10	Ò»°ãÃ³Ò×	336400	¼þ	67788	Ç§¿Ë	6,048,909
202008	62101030	»¯ÏËÕ±ÄØ»òÎÞ·ÄÖ¯ÎïÖÆ·þ×°	146	¼ª¶û¼ªË¹Ë¹Ì¹	10	Ò»°ãÃ³Ò×	48800	¼þ	6300	Ç§¿Ë	1,276,013
202008	62101030	»¯ÏËÕ±ÄØ»òÎÞ·ÄÖ¯ÎïÖÆ·þ×°	147	Ëþ¼ª¿ËË¹Ì¹	10	Ò»°ãÃ³Ò×	600	¼þ	200	Ç§¿Ë	19,063
202008	62101030	»¯ÏËÕ±ÄØ»òÎÞ·ÄÖ¯ÎïÖÆ·þ×°	147	Ëþ¼ª¿ËË¹Ì¹	12	ÆäËû¾èÔùÎï×Ê	1680	¼þ	670	Ç§¿Ë	161,280
202008	62101030	»¯ÏËÕ±ÄØ»òÎÞ·ÄÖ¯ÎïÖÆ·þ×°	149	ÎÚ×È±ð¿ËË¹Ì¹	10	Ò»°ãÃ³Ò×	11700	¼þ	3608	Ç§¿Ë	753,092
202008	62101030	»¯ÏËÕ±ÄØ»òÎÞ·ÄÖ¯ÎïÖÆ·þ×°	149	ÎÚ×È±ð¿ËË¹Ì¹	11	¹ú¼Ò¼ä¡¢¹ú¼Ê×éÖ¯ÎÞ³¥Ô®ÖúºÍÔùËÍµÄÎï×Ê	1000	¼þ	370	Ç§¿Ë	151,507
202008	62101030	»¯ÏËÕ±ÄØ»òÎÞ·ÄÖ¯ÎïÖÆ·þ×°	149	ÎÚ×È±ð¿ËË¹Ì¹	12	ÆäËû¾èÔùÎï×Ê	700	¼þ	155	Ç§¿Ë	49,611
202008	62101030	»¯ÏËÕ±ÄØ»òÎÞ·ÄÖ¯ÎïÖÆ·þ×°	201	°¢¶û¼°ÀûÑÇ	10	Ò»°ãÃ³Ò×	400	¼þ	105	Ç§¿Ë	22,394
202008	62101030	»¯ÏËÕ±ÄØ»òÎÞ·ÄÖ¯ÎïÖÆ·þ×°	202	°²¸çÀ­	10	Ò»°ãÃ³Ò×	51410	¼þ	6427	Ç§¿Ë	1,037,905
202008	62101030	»¯ÏËÕ±ÄØ»òÎÞ·ÄÖ¯ÎïÖÆ·þ×°	203	±´Äþ	10	Ò»°ãÃ³Ò×	102060	¼þ	8717	Ç§¿Ë	1,447,659
202008	62101030	»¯ÏËÕ±ÄØ»òÎÞ·ÄÖ¯ÎïÖÆ·þ×°	204	²©´ÄÍßÄÉ	10	Ò»°ãÃ³Ò×	840	¼þ	180	Ç§¿Ë	33,465
202008	62101030	»¯ÏËÕ±ÄØ»òÎÞ·ÄÖ¯ÎïÖÆ·þ×°	206	¿¦ÂóÂ¡	10	Ò»°ãÃ³Ò×	73660	¼þ	9773	Ç§¿Ë	2,807,397
202008	62101030	»¯ÏËÕ±ÄØ»òÎÞ·ÄÖ¯ÎïÖÆ·þ×°	209	ÖÐ·Ç	11	¹ú¼Ò¼ä¡¢¹ú¼Ê×éÖ¯ÎÞ³¥Ô®ÖúºÍÔùËÍµÄÎï×Ê	5000	¼þ	1470	Ç§¿Ë	500,000
202008	62101030	»¯ÏËÕ±ÄØ»òÎÞ·ÄÖ¯ÎïÖÆ·þ×°	211	Õ§µÃ	10	Ò»°ãÃ³Ò×	85	¼þ	20	Ç§¿Ë	8,923
202008	62101030	»¯ÏËÕ±ÄØ»òÎÞ·ÄÖ¯ÎïÖÆ·þ×°	215	°£¼°	10	Ò»°ãÃ³Ò×	30100	¼þ	8318	Ç§¿Ë	1,060,401
202008	62101030	»¯ÏËÕ±ÄØ»òÎÞ·ÄÖ¯ÎïÖÆ·þ×°	215	°£¼°	12	ÆäËû¾èÔùÎï×Ê	1000	¼þ	350	Ç§¿Ë	141,059
202008	62101030	»¯ÏËÕ±ÄØ»òÎÞ·ÄÖ¯ÎïÖÆ·þ×°	217	°£Èû¶í±ÈÑÇ	10	Ò»°ãÃ³Ò×	33332	¼þ	6844	Ç§¿Ë	1,179,957
202008	62101030	»¯ÏËÕ±ÄØ»òÎÞ·ÄÖ¯ÎïÖÆ·þ×°	218	¼ÓÅî	10	Ò»°ãÃ³Ò×	103140	¼þ	5384	Ç§¿Ë	281,069
202008	62101030	»¯ÏËÕ±ÄØ»òÎÞ·ÄÖ¯ÎïÖÆ·þ×°	218	¼ÓÅî	11	¹ú¼Ò¼ä¡¢¹ú¼Ê×éÖ¯ÎÞ³¥Ô®ÖúºÍÔùËÍµÄÎï×Ê	5000	¼þ	1400	Ç§¿Ë	500,000
202008	62101030	»¯ÏËÕ±ÄØ»òÎÞ·ÄÖ¯ÎïÖÆ·þ×°	219	¸Ô±ÈÑÇ	10	Ò»°ãÃ³Ò×	10000	¼þ	2640	Ç§¿Ë	419,892
202008	62101030	»¯ÏËÕ±ÄØ»òÎÞ·ÄÖ¯ÎïÖÆ·þ×°	220	¼ÓÄÉ	10	Ò»°ãÃ³Ò×	84651	¼þ	14652	Ç§¿Ë	2,077,585
202008	62101030	»¯ÏËÕ±ÄØ»òÎÞ·ÄÖ¯ÎïÖÆ·þ×°	221	¼¸ÄÚÑÇ	10	Ò»°ãÃ³Ò×	16130	¼þ	1445	Ç§¿Ë	142,598
202008	62101030	»¯ÏËÕ±ÄØ»òÎÞ·ÄÖ¯ÎïÖÆ·þ×°	223	¿ÆÌØµÏÍß	10	Ò»°ãÃ³Ò×	2070	¼þ	515	Ç§¿Ë	127,668
202008	62101030	»¯ÏËÕ±ÄØ»òÎÞ·ÄÖ¯ÎïÖÆ·þ×°	224	¿ÏÄáÑÇ	10	Ò»°ãÃ³Ò×	483082	¼þ	60118	Ç§¿Ë	4,871,335
202008	62101030	»¯ÏËÕ±ÄØ»òÎÞ·ÄÖ¯ÎïÖÆ·þ×°	225	Àû±ÈÀïÑÇ	11	¹ú¼Ò¼ä¡¢¹ú¼Ê×éÖ¯ÎÞ³¥Ô®ÖúºÍÔùËÍµÄÎï×Ê	5000	¼þ	1400	Ç§¿Ë	500,000
202008	62101030	»¯ÏËÕ±ÄØ»òÎÞ·ÄÖ¯ÎïÖÆ·þ×°	226	Àû±ÈÑÇ	10	Ò»°ãÃ³Ò×	19890	¼þ	4449	Ç§¿Ë	926,520
202008	62101030	»¯ÏËÕ±ÄØ»òÎÞ·ÄÖ¯ÎïÖÆ·þ×°	226	Àû±ÈÑÇ	11	¹ú¼Ò¼ä¡¢¹ú¼Ê×éÖ¯ÎÞ³¥Ô®ÖúºÍÔùËÍµÄÎï×Ê	5000	¼þ	1460	Ç§¿Ë	550,000
202008	62101030	»¯ÏËÕ±ÄØ»òÎÞ·ÄÖ¯ÎïÖÆ·þ×°	227	Âí´ï¼ÓË¹¼Ó	10	Ò»°ãÃ³Ò×	10001	¼þ	1401	Ç§¿Ë	347,118
202008	62101030	»¯ÏËÕ±ÄØ»òÎÞ·ÄÖ¯ÎïÖÆ·þ×°	228	ÂíÀ­Î¬	10	Ò»°ãÃ³Ò×	400	¼þ	80	Ç§¿Ë	20,078
202008	62101030	»¯ÏËÕ±ÄØ»òÎÞ·ÄÖ¯ÎïÖÆ·þ×°	229	ÂíÀï	10	Ò»°ãÃ³Ò×	11500	¼þ	1946	Ç§¿Ë	891,850
202008	62101030	»¯ÏËÕ±ÄØ»òÎÞ·ÄÖ¯ÎïÖÆ·þ×°	229	ÂíÀï	11	¹ú¼Ò¼ä¡¢¹ú¼Ê×éÖ¯ÎÞ³¥Ô®ÖúºÍÔùËÍµÄÎï×Ê	5000	¼þ	1400	Ç§¿Ë	500,000
202008	62101030	»¯ÏËÕ±ÄØ»òÎÞ·ÄÖ¯ÎïÖÆ·þ×°	230	Ã«ÀïËþÄáÑÇ	11	¹ú¼Ò¼ä¡¢¹ú¼Ê×éÖ¯ÎÞ³¥Ô®ÖúºÍÔùËÍµÄÎï×Ê	5000	¼þ	1460	Ç§¿Ë	550,000
202008	62101030	»¯ÏËÕ±ÄØ»òÎÞ·ÄÖ¯ÎïÖÆ·þ×°	231	Ã«ÀïÇóË¹	10	Ò»°ãÃ³Ò×	6280	¼þ	1029	Ç§¿Ë	85,107
202008	62101030	»¯ÏËÕ±ÄØ»òÎÞ·ÄÖ¯ÎïÖÆ·þ×°	232	Ä¦Âå¸ç	10	Ò»°ãÃ³Ò×	142302	¼þ	38364	Ç§¿Ë	9,090,893
202008	62101030	»¯ÏËÕ±ÄØ»òÎÞ·ÄÖ¯ÎïÖÆ·þ×°	233	ÄªÉ£±È¿Ë	10	Ò»°ãÃ³Ò×	13340	¼þ	2731	Ç§¿Ë	212,801
202008	62101030	»¯ÏËÕ±ÄØ»òÎÞ·ÄÖ¯ÎïÖÆ·þ×°	234	ÄÉÃ×±ÈÑÇ	10	Ò»°ãÃ³Ò×	5005	¼þ	1595	Ç§¿Ë	80,560
202008	62101030	»¯ÏËÕ±ÄØ»òÎÞ·ÄÖ¯ÎïÖÆ·þ×°	235	ÄáÈÕ¶û	10	Ò»°ãÃ³Ò×	3000	¼þ	420	Ç§¿Ë	104,133
202008	62101030	»¯ÏËÕ±ÄØ»òÎÞ·ÄÖ¯ÎïÖÆ·þ×°	235	ÄáÈÕ¶û	11	¹ú¼Ò¼ä¡¢¹ú¼Ê×éÖ¯ÎÞ³¥Ô®ÖúºÍÔùËÍµÄÎï×Ê	10000	¼þ	2940	Ç§¿Ë	1,000,000
202008	62101030	»¯ÏËÕ±ÄØ»òÎÞ·ÄÖ¯ÎïÖÆ·þ×°	236	ÄáÈÕÀûÑÇ	10	Ò»°ãÃ³Ò×	486450	¼þ	68717	Ç§¿Ë	12,645,674
202008	62101030	»¯ÏËÕ±ÄØ»òÎÞ·ÄÖ¯ÎïÖÆ·þ×°	236	ÄáÈÕÀûÑÇ	12	ÆäËû¾èÔùÎï×Ê	1000	¼þ	300	Ç§¿Ë	143,330
202008	62101030	»¯ÏËÕ±ÄØ»òÎÞ·ÄÖ¯ÎïÖÆ·þ×°	238	Â¬Íú´ï	10	Ò»°ãÃ³Ò×	100200	¼þ	12568	Ç§¿Ë	2,570,439
202008	62101030	»¯ÏËÕ±ÄØ»òÎÞ·ÄÖ¯ÎïÖÆ·þ×°	239	Ê¥¶àÃÀºÍÆÕÁÖÎ÷±È	11	¹ú¼Ò¼ä¡¢¹ú¼Ê×éÖ¯ÎÞ³¥Ô®ÖúºÍÔùËÍµÄÎï×Ê	3000	¼þ	840	Ç§¿Ë	300,000
202008	62101030	»¯ÏËÕ±ÄØ»òÎÞ·ÄÖ¯ÎïÖÆ·þ×°	240	ÈûÄÚ¼Ó¶û	10	Ò»°ãÃ³Ò×	14000	¼þ	2359	Ç§¿Ë	478,677
202008	62101030	»¯ÏËÕ±ÄØ»òÎÞ·ÄÖ¯ÎïÖÆ·þ×°	242	ÈûÀ­Àû°º	10	Ò»°ãÃ³Ò×	150	¼þ	54	Ç§¿Ë	14,125
202008	62101030	»¯ÏËÕ±ÄØ»òÎÞ·ÄÖ¯ÎïÖÆ·þ×°	244	ÄÏ·Ç	10	Ò»°ãÃ³Ò×	1486405	¼þ	222422	Ç§¿Ë	14,836,658
202008	62101030	»¯ÏËÕ±ÄØ»òÎÞ·ÄÖ¯ÎïÖÆ·þ×°	244	ÄÏ·Ç	11	¹ú¼Ò¼ä¡¢¹ú¼Ê×éÖ¯ÎÞ³¥Ô®ÖúºÍÔùËÍµÄÎï×Ê	50000	¼þ	14720	Ç§¿Ë	5,500,000
202008	62101030	»¯ÏËÕ±ÄØ»òÎÞ·ÄÖ¯ÎïÖÆ·þ×°	244	ÄÏ·Ç	12	ÆäËû¾èÔùÎï×Ê	12500	¼þ	4717	Ç§¿Ë	1,823,860
202008	62101030	»¯ÏËÕ±ÄØ»òÎÞ·ÄÖ¯ÎïÖÆ·þ×°	246	ËÕµ¤	10	Ò»°ãÃ³Ò×	118512	¼þ	9596	Ç§¿Ë	655,682
202008	62101030	»¯ÏËÕ±ÄØ»òÎÞ·ÄÖ¯ÎïÖÆ·þ×°	247	Ì¹É£ÄáÑÇ	10	Ò»°ãÃ³Ò×	6050	¼þ	1568	Ç§¿Ë	328,027
202008	62101030	»¯ÏËÕ±ÄØ»òÎÞ·ÄÖ¯ÎïÖÆ·þ×°	248	¶à¸ç	10	Ò»°ãÃ³Ò×	1000	¼þ	112	Ç§¿Ë	6,998
202008	62101030	»¯ÏËÕ±ÄØ»òÎÞ·ÄÖ¯ÎïÖÆ·þ×°	249	Í»ÄáË¹	10	Ò»°ãÃ³Ò×	79450	¼þ	18679	Ç§¿Ë	2,349,387
202008	62101030	»¯ÏËÕ±ÄØ»òÎÞ·ÄÖ¯ÎïÖÆ·þ×°	249	Í»ÄáË¹	11	¹ú¼Ò¼ä¡¢¹ú¼Ê×éÖ¯ÎÞ³¥Ô®ÖúºÍÔùËÍµÄÎï×Ê	5000	¼þ	1460	Ç§¿Ë	550,000
202008	62101030	»¯ÏËÕ±ÄØ»òÎÞ·ÄÖ¯ÎïÖÆ·þ×°	250	ÎÚ¸É´ï	10	Ò»°ãÃ³Ò×	132700	¼þ	35911	Ç§¿Ë	9,849,194
202008	62101030	»¯ÏËÕ±ÄØ»òÎÞ·ÄÖ¯ÎïÖÆ·þ×°	251	²¼»ùÄÉ·¨Ë÷	10	Ò»°ãÃ³Ò×	1000	¼þ	140	Ç§¿Ë	34,711
202008	62101030	»¯ÏËÕ±ÄØ»òÎÞ·ÄÖ¯ÎïÖÆ·þ×°	252	¸Õ¹û(½ð)	10	Ò»°ãÃ³Ò×	4742	¼þ	2498	Ç§¿Ë	511,219
202008	62101030	»¯ÏËÕ±ÄØ»òÎÞ·ÄÖ¯ÎïÖÆ·þ×°	253	ÔÞ±ÈÑÇ	10	Ò»°ãÃ³Ò×	121530	¼þ	9551	Ç§¿Ë	2,580,029
202008	62101030	»¯ÏËÕ±ÄØ»òÎÞ·ÄÖ¯ÎïÖÆ·þ×°	254	½ò°Í²¼Î¤	10	Ò»°ãÃ³Ò×	55720	¼þ	5883	Ç§¿Ë	566,210
202008	62101030	»¯ÏËÕ±ÄØ»òÎÞ·ÄÖ¯ÎïÖÆ·þ×°	255	À³Ë÷ÍÐ	10	Ò»°ãÃ³Ò×	4000	¼þ	560	Ç§¿Ë	138,845
202008	62101030	»¯ÏËÕ±ÄØ»òÎÞ·ÄÖ¯ÎïÖÆ·þ×°	255	À³Ë÷ÍÐ	11	¹ú¼Ò¼ä¡¢¹ú¼Ê×éÖ¯ÎÞ³¥Ô®ÖúºÍÔùËÍµÄÎï×Ê	5000	¼þ	1438	Ç§¿Ë	325,000
202008	62101030	»¯ÏËÕ±ÄØ»òÎÞ·ÄÖ¯ÎïÖÆ·þ×°	260	ÄÏËÕµ¤¹²ºÍ¹ú	10	Ò»°ãÃ³Ò×	30	¼þ	12	Ç§¿Ë	5,464
202008	62101030	»¯ÏËÕ±ÄØ»òÎÞ·ÄÖ¯ÎïÖÆ·þ×°	260	ÄÏËÕµ¤¹²ºÍ¹ú	11	¹ú¼Ò¼ä¡¢¹ú¼Ê×éÖ¯ÎÞ³¥Ô®ÖúºÍÔùËÍµÄÎï×Ê	5000	¼þ	1460	Ç§¿Ë	550,000
202008	62101030	»¯ÏËÕ±ÄØ»òÎÞ·ÄÖ¯ÎïÖÆ·þ×°	301	±ÈÀûÊ±	10	Ò»°ãÃ³Ò×	5138527	¼þ	411629	Ç§¿Ë	48,507,650
202008	62101030	»¯ÏËÕ±ÄØ»òÎÞ·ÄÖ¯ÎïÖÆ·þ×°	302	µ¤Âó	10	Ò»°ãÃ³Ò×	3266668	¼þ	389467	Ç§¿Ë	28,623,340
202008	62101030	»¯ÏËÕ±ÄØ»òÎÞ·ÄÖ¯ÎïÖÆ·þ×°	303	Ó¢¹ú	10	Ò»°ãÃ³Ò×	82682880	¼þ	12515520	Ç§¿Ë	2,940,884,278
202008	62101030	»¯ÏËÕ±ÄØ»òÎÞ·ÄÖ¯ÎïÖÆ·þ×°	304	µÂ¹ú	10	Ò»°ãÃ³Ò×	27378005	¼þ	2260757	Ç§¿Ë	268,174,491
202008	62101030	»¯ÏËÕ±ÄØ»òÎÞ·ÄÖ¯ÎïÖÆ·þ×°	305	·¨¹ú	10	Ò»°ãÃ³Ò×	49199642	¼þ	3725420	Ç§¿Ë	328,672,416
202008	62101030	»¯ÏËÕ±ÄØ»òÎÞ·ÄÖ¯ÎïÖÆ·þ×°	306	°®¶ûÀ¼	10	Ò»°ãÃ³Ò×	1933950	¼þ	218219	Ç§¿Ë	19,741,499
202008	62101030	»¯ÏËÕ±ÄØ»òÎÞ·ÄÖ¯ÎïÖÆ·þ×°	307	Òâ´óÀû	10	Ò»°ãÃ³Ò×	11148561	¼þ	810372	Ç§¿Ë	78,245,877
202008	62101030	»¯ÏËÕ±ÄØ»òÎÞ·ÄÖ¯ÎïÖÆ·þ×°	307	Òâ´óÀû	12	ÆäËû¾èÔùÎï×Ê	4500	¼þ	1095	Ç§¿Ë	480,000
202008	62101030	»¯ÏËÕ±ÄØ»òÎÞ·ÄÖ¯ÎïÖÆ·þ×°	308	Â¬É­±¤	10	Ò»°ãÃ³Ò×	72000	¼þ	2664	Ç§¿Ë	135,360
202008	62101030	»¯ÏËÕ±ÄØ»òÎÞ·ÄÖ¯ÎïÖÆ·þ×°	309	ºÉÀ¼	10	Ò»°ãÃ³Ò×	13280163	¼þ	1436712	Ç§¿Ë	274,903,026
202008	62101030	»¯ÏËÕ±ÄØ»òÎÞ·ÄÖ¯ÎïÖÆ·þ×°	310	Ï£À°	10	Ò»°ãÃ³Ò×	1199850	¼þ	101198	Ç§¿Ë	8,559,432
202008	62101030	»¯ÏËÕ±ÄØ»òÎÞ·ÄÖ¯ÎïÖÆ·þ×°	311	ÆÏÌÑÑÀ	10	Ò»°ãÃ³Ò×	955069	¼þ	113999	Ç§¿Ë	10,744,372
202008	62101030	»¯ÏËÕ±ÄØ»òÎÞ·ÄÖ¯ÎïÖÆ·þ×°	312	Î÷°àÑÀ	10	Ò»°ãÃ³Ò×	14429125	¼þ	967164	Ç§¿Ë	68,354,358
202008	62101030	»¯ÏËÕ±ÄØ»òÎÞ·ÄÖ¯ÎïÖÆ·þ×°	313	°¢¶û°ÍÄáÑÇ	10	Ò»°ãÃ³Ò×	56340	¼þ	10896	Ç§¿Ë	877,010
202008	62101030	»¯ÏËÕ±ÄØ»òÎÞ·ÄÖ¯ÎïÖÆ·þ×°	315	°ÂµØÀû	10	Ò»°ãÃ³Ò×	1073850	¼þ	134321	Ç§¿Ë	16,356,215
202008	62101030	»¯ÏËÕ±ÄØ»òÎÞ·ÄÖ¯ÎïÖÆ·þ×°	316	±£¼ÓÀûÑÇ	10	Ò»°ãÃ³Ò×	40000	¼þ	3240	Ç§¿Ë	154,787
202008	62101030	»¯ÏËÕ±ÄØ»òÎÞ·ÄÖ¯ÎïÖÆ·þ×°	318	·ÒÀ¼	10	Ò»°ãÃ³Ò×	3084288	¼þ	274574	Ç§¿Ë	30,287,932
202008	62101030	»¯ÏËÕ±ÄØ»òÎÞ·ÄÖ¯ÎïÖÆ·þ×°	320	Ö±²¼ÂÞÍÓ	10	Ò»°ãÃ³Ò×	2000	¼þ	70	Ç§¿Ë	7,278
202008	62101030	»¯ÏËÕ±ÄØ»òÎÞ·ÄÖ¯ÎïÖÆ·þ×°	321	ÐÙÑÀÀû	10	Ò»°ãÃ³Ò×	167960	¼þ	15588	Ç§¿Ë	994,129
202008	62101030	»¯ÏËÕ±ÄØ»òÎÞ·ÄÖ¯ÎïÖÆ·þ×°	326	Å²Íþ	10	Ò»°ãÃ³Ò×	2930585	¼þ	237991	Ç§¿Ë	28,592,787
202008	62101030	»¯ÏËÕ±ÄØ»òÎÞ·ÄÖ¯ÎïÖÆ·þ×°	327	²¨À¼	10	Ò»°ãÃ³Ò×	5795855	¼þ	493110	Ç§¿Ë	45,721,273
202008	62101030	»¯ÏËÕ±ÄØ»òÎÞ·ÄÖ¯ÎïÖÆ·þ×°	327	²¨À¼	12	ÆäËû¾èÔùÎï×Ê	1000	¼þ	41	Ç§¿Ë	35,000
202008	62101030	»¯ÏËÕ±ÄØ»òÎÞ·ÄÖ¯ÎïÖÆ·þ×°	328	ÂÞÂíÄáÑÇ	10	Ò»°ãÃ³Ò×	1201210	¼þ	66797	Ç§¿Ë	4,935,357
202008	62101030	»¯ÏËÕ±ÄØ»òÎÞ·ÄÖ¯ÎïÖÆ·þ×°	330	Èðµä	10	Ò»°ãÃ³Ò×	2160002	¼þ	220747	Ç§¿Ë	18,226,938
202008	62101030	»¯ÏËÕ±ÄØ»òÎÞ·ÄÖ¯ÎïÖÆ·þ×°	331	ÈðÊ¿	10	Ò»°ãÃ³Ò×	1158024	¼þ	78329	Ç§¿Ë	5,770,622
202008	62101030	»¯ÏËÕ±ÄØ»òÎÞ·ÄÖ¯ÎïÖÆ·þ×°	334	°®É³ÄáÑÇ	10	Ò»°ãÃ³Ò×	102235	¼þ	8356	Ç§¿Ë	672,860
202008	62101030	»¯ÏËÕ±ÄØ»òÎÞ·ÄÖ¯ÎïÖÆ·þ×°	335	À­ÍÑÎ¬ÑÇ	10	Ò»°ãÃ³Ò×	239133	¼þ	23913	Ç§¿Ë	8,092,472
202008	62101030	»¯ÏËÕ±ÄØ»òÎÞ·ÄÖ¯ÎïÖÆ·þ×°	336	Á¢ÌÕÍð	10	Ò»°ãÃ³Ò×	383260	¼þ	51205	Ç§¿Ë	6,978,873
202008	62101030	»¯ÏËÕ±ÄØ»òÎÞ·ÄÖ¯ÎïÖÆ·þ×°	337	¸ñÂ³¼ªÑÇ	10	Ò»°ãÃ³Ò×	138404	¼þ	7788	Ç§¿Ë	487,976
202008	62101030	»¯ÏËÕ±ÄØ»òÎÞ·ÄÖ¯ÎïÖÆ·þ×°	339	°¢Èû°Ý½®	10	Ò»°ãÃ³Ò×	77503	¼þ	12444	Ç§¿Ë	1,239,099
202008	62101030	»¯ÏËÕ±ÄØ»òÎÞ·ÄÖ¯ÎïÖÆ·þ×°	340	°×¶íÂÞË¹	10	Ò»°ãÃ³Ò×	25000	¼þ	1500	Ç§¿Ë	86,691
202008	62101030	»¯ÏËÕ±ÄØ»òÎÞ·ÄÖ¯ÎïÖÆ·þ×°	343	Ä¦¶û¶àÍß	10	Ò»°ãÃ³Ò×	2000	¼þ	141	Ç§¿Ë	11,663
202008	62101030	»¯ÏËÕ±ÄØ»òÎÞ·ÄÖ¯ÎïÖÆ·þ×°	344	¶íÂÞË¹Áª°î	10	Ò»°ãÃ³Ò×	4407380	¼þ	1163821	Ç§¿Ë	252,309,813
202008	62101030	»¯ÏËÕ±ÄØ»òÎÞ·ÄÖ¯ÎïÖÆ·þ×°	344	¶íÂÞË¹Áª°î	12	ÆäËû¾èÔùÎï×Ê	2510	¼þ	762	Ç§¿Ë	372,624
202008	62101030	»¯ÏËÕ±ÄØ»òÎÞ·ÄÖ¯ÎïÖÆ·þ×°	350	Ë¹ÂåÎÄÄáÑÇ	10	Ò»°ãÃ³Ò×	20500	¼þ	1033	Ç§¿Ë	113,474
202008	62101030	»¯ÏËÕ±ÄØ»òÎÞ·ÄÖ¯ÎïÖÆ·þ×°	351	¿ËÂÞµØÑÇ	10	Ò»°ãÃ³Ò×	176900	¼þ	13116	Ç§¿Ë	769,958
202008	62101030	»¯ÏËÕ±ÄØ»òÎÞ·ÄÖ¯ÎïÖÆ·þ×°	352	½Ý¿Ë	10	Ò»°ãÃ³Ò×	1007430	¼þ	73042	Ç§¿Ë	4,252,594
202008	62101030	»¯ÏËÕ±ÄØ»òÎÞ·ÄÖ¯ÎïÖÆ·þ×°	353	Ë¹Âå·¥¿Ë	10	Ò»°ãÃ³Ò×	50285	¼þ	1290	Ç§¿Ë	187,345
202008	62101030	»¯ÏËÕ±ÄØ»òÎÞ·ÄÖ¯ÎïÖÆ·þ×°	354	±±ÂíÆä¶Ù¹²ºÍ¹ú	10	Ò»°ãÃ³Ò×	16000	¼þ	1280	Ç§¿Ë	49,622
202008	62101030	»¯ÏËÕ±ÄØ»òÎÞ·ÄÖ¯ÎïÖÆ·þ×°	355	²¨ºÚ	10	Ò»°ãÃ³Ò×	60000	¼þ	8310	Ç§¿Ë	2,082,664
202008	62101030	»¯ÏËÕ±ÄØ»òÎÞ·ÄÖ¯ÎïÖÆ·þ×°	401	°²Ìá¹ÏºÍ°Í²¼´ï	10	Ò»°ãÃ³Ò×	10000	¼þ	1280	Ç§¿Ë	347,110
202008	62101030	»¯ÏËÕ±ÄØ»òÎÞ·ÄÖ¯ÎïÖÆ·þ×°	402	°¢¸ùÍ¢	10	Ò»°ãÃ³Ò×	151972	¼þ	29979	Ç§¿Ë	4,416,698
202008	62101030	»¯ÏËÕ±ÄØ»òÎÞ·ÄÖ¯ÎïÖÆ·þ×°	403	°¢Â³°Í	10	Ò»°ãÃ³Ò×	1000	¼þ	140	Ç§¿Ë	34,712
202008	62101030	»¯ÏËÕ±ÄØ»òÎÞ·ÄÖ¯ÎïÖÆ·þ×°	404	°Í¹þÂí	10	Ò»°ãÃ³Ò×	620500	¼þ	60361	Ç§¿Ë	9,513,405
202008	62101030	»¯ÏËÕ±ÄØ»òÎÞ·ÄÖ¯ÎïÖÆ·þ×°	405	°Í°Í¶àË¹	12	ÆäËû¾èÔùÎï×Ê	1000	¼þ	264	Ç§¿Ë	132,062
202008	62101030	»¯ÏËÕ±ÄØ»òÎÞ·ÄÖ¯ÎïÖÆ·þ×°	406	²®Àû×È	10	Ò»°ãÃ³Ò×	800	¼þ	173	Ç§¿Ë	42,941
202008	62101030	»¯ÏËÕ±ÄØ»òÎÞ·ÄÖ¯ÎïÖÆ·þ×°	408	¶àÃñ×å²£ÀûÎ¬ÑÇ¹ú	10	Ò»°ãÃ³Ò×	54226	¼þ	5353	Ç§¿Ë	808,396
202008	62101030	»¯ÏËÕ±ÄØ»òÎÞ·ÄÖ¯ÎïÖÆ·þ×°	410	°ÍÎ÷	10	Ò»°ãÃ³Ò×	3088200	¼þ	163790	Ç§¿Ë	12,034,063
202008	62101030	»¯ÏËÕ±ÄØ»òÎÞ·ÄÖ¯ÎïÖÆ·þ×°	410	°ÍÎ÷	12	ÆäËû¾èÔùÎï×Ê	510	¼þ	165	Ç§¿Ë	72,624
202008	62101030	»¯ÏËÕ±ÄØ»òÎÞ·ÄÖ¯ÎïÖÆ·þ×°	411	¿ªÂüÈºµº	10	Ò»°ãÃ³Ò×	1000	¼þ	150	Ç§¿Ë	68,232
202008	62101030	»¯ÏËÕ±ÄØ»òÎÞ·ÄÖ¯ÎïÖÆ·þ×°	412	ÖÇÀû	10	Ò»°ãÃ³Ò×	2667234	¼þ	418071	Ç§¿Ë	30,202,542
202008	62101030	»¯ÏËÕ±ÄØ»òÎÞ·ÄÖ¯ÎïÖÆ·þ×°	413	¸çÂ×±ÈÑÇ	10	Ò»°ãÃ³Ò×	599020	¼þ	68905	Ç§¿Ë	4,546,725
202008	62101030	»¯ÏËÕ±ÄØ»òÎÞ·ÄÖ¯ÎïÖÆ·þ×°	415	¸çË¹´ïÀè¼Ó	10	Ò»°ãÃ³Ò×	3740445	¼þ	541382	Ç§¿Ë	32,508,879
202008	62101030	»¯ÏËÕ±ÄØ»òÎÞ·ÄÖ¯ÎïÖÆ·þ×°	416	¹Å°Í	10	Ò»°ãÃ³Ò×	2110	¼þ	339	Ç§¿Ë	78,024
202008	62101030	»¯ÏËÕ±ÄØ»òÎÞ·ÄÖ¯ÎïÖÆ·þ×°	416	¹Å°Í	11	¹ú¼Ò¼ä¡¢¹ú¼Ê×éÖ¯ÎÞ³¥Ô®ÖúºÍÔùËÍµÄÎï×Ê	2000	¼þ	540	Ç§¿Ë	240,000
202008	62101030	»¯ÏËÕ±ÄØ»òÎÞ·ÄÖ¯ÎïÖÆ·þ×°	418	¶àÃ×Äá¼Ó¹²ºÍ¹ú	10	Ò»°ãÃ³Ò×	250715	¼þ	29693	Ç§¿Ë	2,752,654
202008	62101030	»¯ÏËÕ±ÄØ»òÎÞ·ÄÖ¯ÎïÖÆ·þ×°	419	¶ò¹Ï¶à¶û	10	Ò»°ãÃ³Ò×	24600	¼þ	5337	Ç§¿Ë	510,324
202008	62101030	»¯ÏËÕ±ÄØ»òÎÞ·ÄÖ¯ÎïÖÆ·þ×°	423	Î£µØÂíÀ­	10	Ò»°ãÃ³Ò×	936995	¼þ	142773	Ç§¿Ë	11,836,483
202008	62101030	»¯ÏËÕ±ÄØ»òÎÞ·ÄÖ¯ÎïÖÆ·þ×°	424	¹çÑÇÄÇ	10	Ò»°ãÃ³Ò×	11200	¼þ	1155	Ç§¿Ë	125,809
202008	62101030	»¯ÏËÕ±ÄØ»òÎÞ·ÄÖ¯ÎïÖÆ·þ×°	425	º£µØ	10	Ò»°ãÃ³Ò×	30120	¼þ	5128	Ç§¿Ë	684,401
202008	62101030	»¯ÏËÕ±ÄØ»òÎÞ·ÄÖ¯ÎïÖÆ·þ×°	426	ºé¶¼À­Ë¹	10	Ò»°ãÃ³Ò×	114296	¼þ	9116	Ç§¿Ë	1,022,929
202008	62101030	»¯ÏËÕ±ÄØ»òÎÞ·ÄÖ¯ÎïÖÆ·þ×°	427	ÑÀÂò¼Ó	10	Ò»°ãÃ³Ò×	166650	¼þ	16842	Ç§¿Ë	1,348,267
202008	62101030	»¯ÏËÕ±ÄØ»òÎÞ·ÄÖ¯ÎïÖÆ·þ×°	429	Ä«Î÷¸ç	10	Ò»°ãÃ³Ò×	3300161	¼þ	464045	Ç§¿Ë	50,266,002
202008	62101030	»¯ÏËÕ±ÄØ»òÎÞ·ÄÖ¯ÎïÖÆ·þ×°	431	Äá¼ÓÀ­¹Ï	10	Ò»°ãÃ³Ò×	15000	¼þ	2625	Ç§¿Ë	394,408
202008	62101030	»¯ÏËÕ±ÄØ»òÎÞ·ÄÖ¯ÎïÖÆ·þ×°	432	°ÍÄÃÂí	10	Ò»°ãÃ³Ò×	1269014	¼þ	168991	Ç§¿Ë	13,981,473
202008	62101030	»¯ÏËÕ±ÄØ»òÎÞ·ÄÖ¯ÎïÖÆ·þ×°	434	ÃØÂ³	10	Ò»°ãÃ³Ò×	1351880	¼þ	235579	Ç§¿Ë	19,845,298
202008	62101030	»¯ÏËÕ±ÄØ»òÎÞ·ÄÖ¯ÎïÖÆ·þ×°	435	²¨¶àÀè¸÷	10	Ò»°ãÃ³Ò×	869683	¼þ	57925	Ç§¿Ë	3,291,138
202008	62101030	»¯ÏËÕ±ÄØ»òÎÞ·ÄÖ¯ÎïÖÆ·þ×°	437	Ê¥Â¬Î÷ÑÇ	10	Ò»°ãÃ³Ò×	1000	¼þ	212	Ç§¿Ë	8,888
202008	62101030	»¯ÏËÕ±ÄØ»òÎÞ·ÄÖ¯ÎïÖÆ·þ×°	440	Èø¶ûÍß¶à	10	Ò»°ãÃ³Ò×	240337	¼þ	39523	Ç§¿Ë	7,656,116
202008	62101030	»¯ÏËÕ±ÄØ»òÎÞ·ÄÖ¯ÎïÖÆ·þ×°	441	ËÕÀïÄÏ	10	Ò»°ãÃ³Ò×	1000	¼þ	275	Ç§¿Ë	73,481
202008	62101030	»¯ÏËÕ±ÄØ»òÎÞ·ÄÖ¯ÎïÖÆ·þ×°	442	ÌØÁ¢Äá´ïºÍ¶à°Í¸ç	10	Ò»°ãÃ³Ò×	27600	¼þ	4312	Ç§¿Ë	412,761
202008	62101030	»¯ÏËÕ±ÄØ»òÎÞ·ÄÖ¯ÎïÖÆ·þ×°	444	ÎÚÀ­¹ç	10	Ò»°ãÃ³Ò×	25595	¼þ	2826	Ç§¿Ë	163,986
202008	62101030	»¯ÏËÕ±ÄØ»òÎÞ·ÄÖ¯ÎïÖÆ·þ×°	501	¼ÓÄÃ´ó	10	Ò»°ãÃ³Ò×	54305321	¼þ	6271579	Ç§¿Ë	886,176,277
202008	62101030	»¯ÏËÕ±ÄØ»òÎÞ·ÄÖ¯ÎïÖÆ·þ×°	502	ÃÀ¹ú	10	Ò»°ãÃ³Ò×	223250386	¼þ	20494127	Ç§¿Ë	2,067,586,347
202008	62101030	»¯ÏËÕ±ÄØ»òÎÞ·ÄÖ¯ÎïÖÆ·þ×°	504	°ÙÄ½´ó	10	Ò»°ãÃ³Ò×	600	¼þ	156	Ç§¿Ë	40,562
202008	62101030	»¯ÏËÕ±ÄØ»òÎÞ·ÄÖ¯ÎïÖÆ·þ×°	601	°Ä´óÀûÑÇ	10	Ò»°ãÃ³Ò×	37790142	¼þ	4266799	Ç§¿Ë	343,178,839
202008	62101030	»¯ÏËÕ±ÄØ»òÎÞ·ÄÖ¯ÎïÖÆ·þ×°	603	ì³¼Ã	10	Ò»°ãÃ³Ò×	28400	¼þ	3678	Ç§¿Ë	436,296
202008	62101030	»¯ÏËÕ±ÄØ»òÎÞ·ÄÖ¯ÎïÖÆ·þ×°	607	ÐÂ¿¦Àï¶àÄáÑÇ	10	Ò»°ãÃ³Ò×	9500	¼þ	2087	Ç§¿Ë	154,765
202008	62101030	»¯ÏËÕ±ÄØ»òÎÞ·ÄÖ¯ÎïÖÆ·þ×°	608	ÍßÅ¬°¢Í¼	10	Ò»°ãÃ³Ò×	10000	¼þ	800	Ç§¿Ë	85,993
202008	62101030	»¯ÏËÕ±ÄØ»òÎÞ·ÄÖ¯ÎïÖÆ·þ×°	609	ÐÂÎ÷À¼	10	Ò»°ãÃ³Ò×	2091757	¼þ	258095	Ç§¿Ë	26,024,105
202008	62101030	»¯ÏËÕ±ÄØ»òÎÞ·ÄÖ¯ÎïÖÆ·þ×°	611	°Í²¼ÑÇÐÂ¼¸ÄÚÑÇ	10	Ò»°ãÃ³Ò×	5245	¼þ	1164	Ç§¿Ë	104,142
202008	62101030	»¯ÏËÕ±ÄØ»òÎÞ·ÄÖ¯ÎïÖÆ·þ×°	613	ËùÂÞÃÅÈºµº	10	Ò»°ãÃ³Ò×	10000	¼þ	1250	Ç§¿Ë	219,706
202008	62101030	»¯ÏËÕ±ÄØ»òÎÞ·ÄÖ¯ÎïÖÆ·þ×°	613	ËùÂÞÃÅÈºµº	12	ÆäËû¾èÔùÎï×Ê	2000	¼þ	86	Ç§¿Ë	70,000
202008	62101030	»¯ÏËÕ±ÄØ»òÎÞ·ÄÖ¯ÎïÖÆ·þ×°	623	·¨Êô²¨ÀûÄáÎ÷ÑÇ	10	Ò»°ãÃ³Ò×	4020	¼þ	559	Ç§¿Ë	59,387
202009	62101030	»¯ÏËÕ±ÄØ»òÎÞ·ÄÖ¯ÎïÖÆ·þ×°	101	°¢¸»º¹	10	Ò»°ãÃ³Ò×	116000	¼þ	10010	Ç§¿Ë	656,587
202009	62101030	»¯ÏËÕ±ÄØ»òÎÞ·ÄÖ¯ÎïÖÆ·þ×°	102	°ÍÁÖ	10	Ò»°ãÃ³Ò×	121210	¼þ	11083	Ç§¿Ë	669,556
202009	62101030	»¯ÏËÕ±ÄØ»òÎÞ·ÄÖ¯ÎïÖÆ·þ×°	103	ÃÏ¼ÓÀ­¹ú	10	Ò»°ãÃ³Ò×	820018	¼þ	98581	Ç§¿Ë	9,586,711
202009	62101030	»¯ÏËÕ±ÄØ»òÎÞ·ÄÖ¯ÎïÖÆ·þ×°	105	ÎÄÀ³	10	Ò»°ãÃ³Ò×	68000	¼þ	6348	Ç§¿Ë	414,247
202009	62101030	»¯ÏËÕ±ÄØ»òÎÞ·ÄÖ¯ÎïÖÆ·þ×°	106	Ãåµé	10	Ò»°ãÃ³Ò×	142592	¼þ	27060	Ç§¿Ë	3,450,729
202009	62101030	»¯ÏËÕ±ÄØ»òÎÞ·ÄÖ¯ÎïÖÆ·þ×°	107	¼íÆÒÕ¯	12	ÆäËû¾èÔùÎï×Ê	500	¼þ	137	Ç§¿Ë	37,500
202009	62101030	»¯ÏËÕ±ÄØ»òÎÞ·ÄÖ¯ÎïÖÆ·þ×°	108	ÈûÆÖÂ·Ë¹	10	Ò»°ãÃ³Ò×	24900	¼þ	1558	Ç§¿Ë	98,714
202009	62101030	»¯ÏËÕ±ÄØ»òÎÞ·ÄÖ¯ÎïÖÆ·þ×°	110	ÖÐ¹úÏã¸Û	10	Ò»°ãÃ³Ò×	3494030	¼þ	317329	Ç§¿Ë	24,693,608
202009	62101030	»¯ÏËÕ±ÄØ»òÎÞ·ÄÖ¯ÎïÖÆ·þ×°	112	Ó¡¶ÈÄáÎ÷ÑÇ	10	Ò»°ãÃ³Ò×	412773	¼þ	47973	Ç§¿Ë	1,475,429
202009	62101030	»¯ÏËÕ±ÄØ»òÎÞ·ÄÖ¯ÎïÖÆ·þ×°	114	ÒÁÀ­¿Ë	10	Ò»°ãÃ³Ò×	138850	¼þ	21629	Ç§¿Ë	930,193
202009	62101030	»¯ÏËÕ±ÄØ»òÎÞ·ÄÖ¯ÎïÖÆ·þ×°	115	ÒÔÉ«ÁÐ	10	Ò»°ãÃ³Ò×	5967063	¼þ	550687	Ç§¿Ë	29,125,688
202009	62101030	»¯ÏËÕ±ÄØ»òÎÞ·ÄÖ¯ÎïÖÆ·þ×°	116	ÈÕ±¾	10	Ò»°ãÃ³Ò×	54137688	¼þ	5071505	Ç§¿Ë	423,672,684
202009	62101030	»¯ÏËÕ±ÄØ»òÎÞ·ÄÖ¯ÎïÖÆ·þ×°	116	ÈÕ±¾	12	ÆäËû¾èÔùÎï×Ê	500	¼þ	137	Ç§¿Ë	37,500
202009	62101030	»¯ÏËÕ±ÄØ»òÎÞ·ÄÖ¯ÎïÖÆ·þ×°	117	Ô¼µ©	10	Ò»°ãÃ³Ò×	10000	¼þ	630	Ç§¿Ë	83,002
202009	62101030	»¯ÏËÕ±ÄØ»òÎÞ·ÄÖ¯ÎïÖÆ·þ×°	118	¿ÆÍþÌØ	10	Ò»°ãÃ³Ò×	626707	¼þ	42716	Ç§¿Ë	2,176,824
202009	62101030	»¯ÏËÕ±ÄØ»òÎÞ·ÄÖ¯ÎïÖÆ·þ×°	119	ÀÏÎÎ	10	Ò»°ãÃ³Ò×	3000	¼þ	434	Ç§¿Ë	40,500
202009	62101030	»¯ÏËÕ±ÄØ»òÎÞ·ÄÖ¯ÎïÖÆ·þ×°	120	Àè°ÍÄÛ	10	Ò»°ãÃ³Ò×	79003	¼þ	8825	Ç§¿Ë	853,925
202009	62101030	»¯ÏËÕ±ÄØ»òÎÞ·ÄÖ¯ÎïÖÆ·þ×°	121	ÖÐ¹ú°ÄÃÅ	10	Ò»°ãÃ³Ò×	96690	¼þ	12125	Ç§¿Ë	1,149,750
202009	62101030	»¯ÏËÕ±ÄØ»òÎÞ·ÄÖ¯ÎïÖÆ·þ×°	122	ÂíÀ´Î÷ÑÇ	10	Ò»°ãÃ³Ò×	631945	¼þ	98708	Ç§¿Ë	7,836,302
202009	62101030	»¯ÏËÕ±ÄØ»òÎÞ·ÄÖ¯ÎïÖÆ·þ×°	123	Âí¶û´ú·ò	10	Ò»°ãÃ³Ò×	3030	¼þ	264	Ç§¿Ë	17,082
202009	62101030	»¯ÏËÕ±ÄØ»òÎÞ·ÄÖ¯ÎïÖÆ·þ×°	124	ÃÉ¹Å	10	Ò»°ãÃ³Ò×	29000	¼þ	6468	Ç§¿Ë	415,561
202009	62101030	»¯ÏËÕ±ÄØ»òÎÞ·ÄÖ¯ÎïÖÆ·þ×°	125	Äá²´¶ûÁª°îÃñÖ÷¹²ºÍ¹ú	10	Ò»°ãÃ³Ò×	6200	¼þ	1814	Ç§¿Ë	222,719
202009	62101030	»¯ÏËÕ±ÄØ»òÎÞ·ÄÖ¯ÎïÖÆ·þ×°	125	Äá²´¶ûÁª°îÃñÖ÷¹²ºÍ¹ú	12	ÆäËû¾èÔùÎï×Ê	750	¼þ	206	Ç§¿Ë	56,250
202009	62101030	»¯ÏËÕ±ÄØ»òÎÞ·ÄÖ¯ÎïÖÆ·þ×°	126	°¢Âü	10	Ò»°ãÃ³Ò×	130752	¼þ	11156	Ç§¿Ë	577,563
202009	62101030	»¯ÏËÕ±ÄØ»òÎÞ·ÄÖ¯ÎïÖÆ·þ×°	127	°Í»ùË¹Ì¹	10	Ò»°ãÃ³Ò×	33000	¼þ	5962	Ç§¿Ë	326,668
202009	62101030	»¯ÏËÕ±ÄØ»òÎÞ·ÄÖ¯ÎïÖÆ·þ×°	127	°Í»ùË¹Ì¹	12	ÆäËû¾èÔùÎï×Ê	2100	¼þ	700	Ç§¿Ë	147,000
202009	62101030	»¯ÏËÕ±ÄØ»òÎÞ·ÄÖ¯ÎïÖÆ·þ×°	129	·ÆÂÉ±ö	10	Ò»°ãÃ³Ò×	1152578	¼þ	209247	Ç§¿Ë	28,107,626
202009	62101030	»¯ÏËÕ±ÄØ»òÎÞ·ÄÖ¯ÎïÖÆ·þ×°	130	¿¨Ëþ¶û	10	Ò»°ãÃ³Ò×	1785898	¼þ	184833	Ç§¿Ë	16,088,859
202009	62101030	»¯ÏËÕ±ÄØ»òÎÞ·ÄÖ¯ÎïÖÆ·þ×°	131	É³ÌØ°¢À­²®	10	Ò»°ãÃ³Ò×	16262321	¼þ	1431951	Ç§¿Ë	113,932,427
202009	62101030	»¯ÏËÕ±ÄØ»òÎÞ·ÄÖ¯ÎïÖÆ·þ×°	132	ÐÂ¼ÓÆÂ	10	Ò»°ãÃ³Ò×	10740093	¼þ	1268818	Ç§¿Ë	124,108,693
202009	62101030	»¯ÏËÕ±ÄØ»òÎÞ·ÄÖ¯ÎïÖÆ·þ×°	133	º«¹ú	10	Ò»°ãÃ³Ò×	1498962	¼þ	173022	Ç§¿Ë	8,250,459
202009	62101030	»¯ÏËÕ±ÄØ»òÎÞ·ÄÖ¯ÎïÖÆ·þ×°	136	Ì©¹ú	10	Ò»°ãÃ³Ò×	138921	¼þ	15219	Ç§¿Ë	1,070,018
202009	62101030	»¯ÏËÕ±ÄØ»òÎÞ·ÄÖ¯ÎïÖÆ·þ×°	136	Ì©¹ú	12	ÆäËû¾èÔùÎï×Ê	1760	¼þ	220	Ç§¿Ë	49,106
202009	62101030	»¯ÏËÕ±ÄØ»òÎÞ·ÄÖ¯ÎïÖÆ·þ×°	137	ÍÁ¶úÆä	10	Ò»°ãÃ³Ò×	295500	¼þ	36276	Ç§¿Ë	3,145,054
202009	62101030	»¯ÏËÕ±ÄØ»òÎÞ·ÄÖ¯ÎïÖÆ·þ×°	138	°¢ÁªÇõ	10	Ò»°ãÃ³Ò×	647175	¼þ	83483	Ç§¿Ë	13,232,615
202009	62101030	»¯ÏËÕ±ÄØ»òÎÞ·ÄÖ¯ÎïÖÆ·þ×°	141	Ô½ÄÏ	10	Ò»°ãÃ³Ò×	44556	¼þ	7024	Ç§¿Ë	368,555
202009	62101030	»¯ÏËÕ±ÄØ»òÎÞ·ÄÖ¯ÎïÖÆ·þ×°	143	ÖÐ¹úÌ¨Íå	10	Ò»°ãÃ³Ò×	571149	¼þ	18300	Ç§¿Ë	1,081,809
202009	62101030	»¯ÏËÕ±ÄØ»òÎÞ·ÄÖ¯ÎïÖÆ·þ×°	144	¶«µÛãë	12	ÆäËû¾èÔùÎï×Ê	260	¼þ	92	Ç§¿Ë	31,200
202009	62101030	»¯ÏËÕ±ÄØ»òÎÞ·ÄÖ¯ÎïÖÆ·þ×°	145	¹þÈø¿ËË¹Ì¹	10	Ò»°ãÃ³Ò×	86000	¼þ	20932	Ç§¿Ë	2,426,381
202009	62101030	»¯ÏËÕ±ÄØ»òÎÞ·ÄÖ¯ÎïÖÆ·þ×°	146	¼ª¶û¼ªË¹Ë¹Ì¹	10	Ò»°ãÃ³Ò×	20000	¼þ	1600	Ç§¿Ë	72,626
202009	62101030	»¯ÏËÕ±ÄØ»òÎÞ·ÄÖ¯ÎïÖÆ·þ×°	147	Ëþ¼ª¿ËË¹Ì¹	12	ÆäËû¾èÔùÎï×Ê	500	¼þ	140	Ç§¿Ë	49,455
202009	62101030	»¯ÏËÕ±ÄØ»òÎÞ·ÄÖ¯ÎïÖÆ·þ×°	148	ÍÁ¿âÂüË¹Ì¹	11	¹ú¼Ò¼ä¡¢¹ú¼Ê×éÖ¯ÎÞ³¥Ô®ÖúºÍÔùËÍµÄÎï×Ê	10000	¼þ	3006	Ç§¿Ë	650,000
202009	62101030	»¯ÏËÕ±ÄØ»òÎÞ·ÄÖ¯ÎïÖÆ·þ×°	149	ÎÚ×È±ð¿ËË¹Ì¹	10	Ò»°ãÃ³Ò×	300120	¼þ	75786	Ç§¿Ë	8,675,840
202009	62101030	»¯ÏËÕ±ÄØ»òÎÞ·ÄÖ¯ÎïÖÆ·þ×°	202	°²¸çÀ­	10	Ò»°ãÃ³Ò×	293500	¼þ	27470	Ç§¿Ë	3,172,829
202009	62101030	»¯ÏËÕ±ÄØ»òÎÞ·ÄÖ¯ÎïÖÆ·þ×°	203	±´Äþ	10	Ò»°ãÃ³Ò×	110000	¼þ	22750	Ç§¿Ë	2,594,504
202009	62101030	»¯ÏËÕ±ÄØ»òÎÞ·ÄÖ¯ÎïÖÆ·þ×°	204	²©´ÄÍßÄÉ	10	Ò»°ãÃ³Ò×	504	¼þ	100	Ç§¿Ë	6,973
202009	62101030	»¯ÏËÕ±ÄØ»òÎÞ·ÄÖ¯ÎïÖÆ·þ×°	206	¿¦ÂóÂ¡	10	Ò»°ãÃ³Ò×	114606	¼þ	18357	Ç§¿Ë	3,033,335
202009	62101030	»¯ÏËÕ±ÄØ»òÎÞ·ÄÖ¯ÎïÖÆ·þ×°	207	¼ÓÄÇÀûÈºµº	10	Ò»°ãÃ³Ò×	50000	¼þ	3000	Ç§¿Ë	143,463
202009	62101030	»¯ÏËÕ±ÄØ»òÎÞ·ÄÖ¯ÎïÖÆ·þ×°	213	¸Õ¹û(²¼)	10	Ò»°ãÃ³Ò×	682	¼þ	607	Ç§¿Ë	176,549
202009	62101030	»¯ÏËÕ±ÄØ»òÎÞ·ÄÖ¯ÎïÖÆ·þ×°	215	°£¼°	12	ÆäËû¾èÔùÎï×Ê	1000	¼þ	350	Ç§¿Ë	138,499
202009	62101030	»¯ÏËÕ±ÄØ»òÎÞ·ÄÖ¯ÎïÖÆ·þ×°	217	°£Èû¶í±ÈÑÇ	10	Ò»°ãÃ³Ò×	84800	¼þ	9112	Ç§¿Ë	1,253,380
202009	62101030	»¯ÏËÕ±ÄØ»òÎÞ·ÄÖ¯ÎïÖÆ·þ×°	218	¼ÓÅî	10	Ò»°ãÃ³Ò×	18680	¼þ	4253	Ç§¿Ë	380,617
202009	62101030	»¯ÏËÕ±ÄØ»òÎÞ·ÄÖ¯ÎïÖÆ·þ×°	220	¼ÓÄÉ	10	Ò»°ãÃ³Ò×	42500	¼þ	6345	Ç§¿Ë	693,113
202009	62101030	»¯ÏËÕ±ÄØ»òÎÞ·ÄÖ¯ÎïÖÆ·þ×°	222	¼¸ÄÚÑÇ±ÈÉÜ	12	ÆäËû¾èÔùÎï×Ê	500	¼þ	177	Ç§¿Ë	60,000
202009	62101030	»¯ÏËÕ±ÄØ»òÎÞ·ÄÖ¯ÎïÖÆ·þ×°	223	¿ÆÌØµÏÍß	10	Ò»°ãÃ³Ò×	12800	¼þ	2662	Ç§¿Ë	253,706
202009	62101030	»¯ÏËÕ±ÄØ»òÎÞ·ÄÖ¯ÎïÖÆ·þ×°	224	¿ÏÄáÑÇ	10	Ò»°ãÃ³Ò×	78800	¼þ	15159	Ç§¿Ë	1,920,755
202009	62101030	»¯ÏËÕ±ÄØ»òÎÞ·ÄÖ¯ÎïÖÆ·þ×°	226	Àû±ÈÑÇ	10	Ò»°ãÃ³Ò×	14850	¼þ	3260	Ç§¿Ë	222,778
202009	62101030	»¯ÏËÕ±ÄØ»òÎÞ·ÄÖ¯ÎïÖÆ·þ×°	227	Âí´ï¼ÓË¹¼Ó	10	Ò»°ãÃ³Ò×	1000	¼þ	225	Ç§¿Ë	40,662
202009	62101030	»¯ÏËÕ±ÄØ»òÎÞ·ÄÖ¯ÎïÖÆ·þ×°	228	ÂíÀ­Î¬	10	Ò»°ãÃ³Ò×	1000	¼þ	159	Ç§¿Ë	19,540
202009	62101030	»¯ÏËÕ±ÄØ»òÎÞ·ÄÖ¯ÎïÖÆ·þ×°	229	ÂíÀï	10	Ò»°ãÃ³Ò×	700	¼þ	91	Ç§¿Ë	24,500
202009	62101030	»¯ÏËÕ±ÄØ»òÎÞ·ÄÖ¯ÎïÖÆ·þ×°	229	ÂíÀï	12	ÆäËû¾èÔùÎï×Ê	500	¼þ	137	Ç§¿Ë	37,500
202009	62101030	»¯ÏËÕ±ÄØ»òÎÞ·ÄÖ¯ÎïÖÆ·þ×°	231	Ã«ÀïÇóË¹	10	Ò»°ãÃ³Ò×	68000	¼þ	4535	Ç§¿Ë	313,056
202009	62101030	»¯ÏËÕ±ÄØ»òÎÞ·ÄÖ¯ÎïÖÆ·þ×°	232	Ä¦Âå¸ç	10	Ò»°ãÃ³Ò×	107169	¼þ	25432	Ç§¿Ë	2,122,973
202009	62101030	»¯ÏËÕ±ÄØ»òÎÞ·ÄÖ¯ÎïÖÆ·þ×°	232	Ä¦Âå¸ç	12	ÆäËû¾èÔùÎï×Ê	500	¼þ	137	Ç§¿Ë	37,500
202009	62101030	»¯ÏËÕ±ÄØ»òÎÞ·ÄÖ¯ÎïÖÆ·þ×°	233	ÄªÉ£±È¿Ë	10	Ò»°ãÃ³Ò×	494100	¼þ	36857	Ç§¿Ë	1,833,786
202009	62101030	»¯ÏËÕ±ÄØ»òÎÞ·ÄÖ¯ÎïÖÆ·þ×°	234	ÄÉÃ×±ÈÑÇ	10	Ò»°ãÃ³Ò×	21630	¼þ	2954	Ç§¿Ë	315,622
202009	62101030	»¯ÏËÕ±ÄØ»òÎÞ·ÄÖ¯ÎïÖÆ·þ×°	235	ÄáÈÕ¶û	10	Ò»°ãÃ³Ò×	5050	¼þ	457	Ç§¿Ë	174,670
202009	62101030	»¯ÏËÕ±ÄØ»òÎÞ·ÄÖ¯ÎïÖÆ·þ×°	236	ÄáÈÕÀûÑÇ	10	Ò»°ãÃ³Ò×	247325	¼þ	33674	Ç§¿Ë	7,736,857
202009	62101030	»¯ÏËÕ±ÄØ»òÎÞ·ÄÖ¯ÎïÖÆ·þ×°	238	Â¬Íú´ï	10	Ò»°ãÃ³Ò×	2020	¼þ	387	Ç§¿Ë	37,074
202009	62101030	»¯ÏËÕ±ÄØ»òÎÞ·ÄÖ¯ÎïÖÆ·þ×°	239	Ê¥¶àÃÀºÍÆÕÁÖÎ÷±È	10	Ò»°ãÃ³Ò×	600	¼þ	84	Ç§¿Ë	20,826
202009	62101030	»¯ÏËÕ±ÄØ»òÎÞ·ÄÖ¯ÎïÖÆ·þ×°	239	Ê¥¶àÃÀºÍÆÕÁÖÎ÷±È	12	ÆäËû¾èÔùÎï×Ê	500	¼þ	177	Ç§¿Ë	60,000
202009	62101030	»¯ÏËÕ±ÄØ»òÎÞ·ÄÖ¯ÎïÖÆ·þ×°	240	ÈûÄÚ¼Ó¶û	10	Ò»°ãÃ³Ò×	14060	¼þ	1817	Ç§¿Ë	257,997
202009	62101030	»¯ÏËÕ±ÄØ»òÎÞ·ÄÖ¯ÎïÖÆ·þ×°	241	ÈûÉà¶û	10	Ò»°ãÃ³Ò×	8000	¼þ	469	Ç§¿Ë	1,199
202009	62101030	»¯ÏËÕ±ÄØ»òÎÞ·ÄÖ¯ÎïÖÆ·þ×°	243	Ë÷ÂíÀï	10	Ò»°ãÃ³Ò×	1248	¼þ	360	Ç§¿Ë	70,784
202009	62101030	»¯ÏËÕ±ÄØ»òÎÞ·ÄÖ¯ÎïÖÆ·þ×°	244	ÄÏ·Ç	10	Ò»°ãÃ³Ò×	789583	¼þ	117330	Ç§¿Ë	7,384,029
202009	62101030	»¯ÏËÕ±ÄØ»òÎÞ·ÄÖ¯ÎïÖÆ·þ×°	246	ËÕµ¤	10	Ò»°ãÃ³Ò×	90360	¼þ	8210	Ç§¿Ë	575,130
202009	62101030	»¯ÏËÕ±ÄØ»òÎÞ·ÄÖ¯ÎïÖÆ·þ×°	248	¶à¸ç	11	¹ú¼Ò¼ä¡¢¹ú¼Ê×éÖ¯ÎÞ³¥Ô®ÖúºÍÔùËÍµÄÎï×Ê	10000	¼þ	2705	Ç§¿Ë	750,000
202009	62101030	»¯ÏËÕ±ÄØ»òÎÞ·ÄÖ¯ÎïÖÆ·þ×°	249	Í»ÄáË¹	10	Ò»°ãÃ³Ò×	70312	¼þ	7378	Ç§¿Ë	584,018
202009	62101030	»¯ÏËÕ±ÄØ»òÎÞ·ÄÖ¯ÎïÖÆ·þ×°	250	ÎÚ¸É´ï	10	Ò»°ãÃ³Ò×	1780	¼þ	373	Ç§¿Ë	59,766
202009	62101030	»¯ÏËÕ±ÄØ»òÎÞ·ÄÖ¯ÎïÖÆ·þ×°	252	¸Õ¹û(½ð)	10	Ò»°ãÃ³Ò×	299565	¼þ	32988	Ç§¿Ë	2,773,167
202009	62101030	»¯ÏËÕ±ÄØ»òÎÞ·ÄÖ¯ÎïÖÆ·þ×°	253	ÔÞ±ÈÑÇ	10	Ò»°ãÃ³Ò×	355736	¼þ	57515	Ç§¿Ë	8,231,313
202009	62101030	»¯ÏËÕ±ÄØ»òÎÞ·ÄÖ¯ÎïÖÆ·þ×°	254	½ò°Í²¼Î¤	10	Ò»°ãÃ³Ò×	20500	¼þ	3399	Ç§¿Ë	247,330
202009	62101030	»¯ÏËÕ±ÄØ»òÎÞ·ÄÖ¯ÎïÖÆ·þ×°	259	ÂíÔ¼ÌØ	10	Ò»°ãÃ³Ò×	15400	¼þ	3890	Ç§¿Ë	225,460
202009	62101030	»¯ÏËÕ±ÄØ»òÎÞ·ÄÖ¯ÎïÖÆ·þ×°	260	ÄÏËÕµ¤¹²ºÍ¹ú	10	Ò»°ãÃ³Ò×	71000	¼þ	8888	Ç§¿Ë	961,193
202009	62101030	»¯ÏËÕ±ÄØ»òÎÞ·ÄÖ¯ÎïÖÆ·þ×°	301	±ÈÀûÊ±	10	Ò»°ãÃ³Ò×	5079909	¼þ	395471	Ç§¿Ë	66,755,194
202009	62101030	»¯ÏËÕ±ÄØ»òÎÞ·ÄÖ¯ÎïÖÆ·þ×°	302	µ¤Âó	10	Ò»°ãÃ³Ò×	4239159	¼þ	460770	Ç§¿Ë	31,104,137
202009	62101030	»¯ÏËÕ±ÄØ»òÎÞ·ÄÖ¯ÎïÖÆ·þ×°	303	Ó¢¹ú	10	Ò»°ãÃ³Ò×	56968719	¼þ	8535171	Ç§¿Ë	1,578,882,400
202009	62101030	»¯ÏËÕ±ÄØ»òÎÞ·ÄÖ¯ÎïÖÆ·þ×°	304	µÂ¹ú	10	Ò»°ãÃ³Ò×	22322889	¼þ	2018858	Ç§¿Ë	241,649,297
202009	62101030	»¯ÏËÕ±ÄØ»òÎÞ·ÄÖ¯ÎïÖÆ·þ×°	305	·¨¹ú	10	Ò»°ãÃ³Ò×	83990276	¼þ	5004422	Ç§¿Ë	327,248,587
202009	62101030	»¯ÏËÕ±ÄØ»òÎÞ·ÄÖ¯ÎïÖÆ·þ×°	306	°®¶ûÀ¼	10	Ò»°ãÃ³Ò×	3016490	¼þ	318916	Ç§¿Ë	21,297,475
202009	62101030	»¯ÏËÕ±ÄØ»òÎÞ·ÄÖ¯ÎïÖÆ·þ×°	307	Òâ´óÀû	10	Ò»°ãÃ³Ò×	8412997	¼þ	767717	Ç§¿Ë	58,868,486
202009	62101030	»¯ÏËÕ±ÄØ»òÎÞ·ÄÖ¯ÎïÖÆ·þ×°	308	Â¬É­±¤	10	Ò»°ãÃ³Ò×	50000	¼þ	2500	Ç§¿Ë	197,129
202009	62101030	»¯ÏËÕ±ÄØ»òÎÞ·ÄÖ¯ÎïÖÆ·þ×°	309	ºÉÀ¼	10	Ò»°ãÃ³Ò×	7400334	¼þ	639941	Ç§¿Ë	41,042,488
202009	62101030	»¯ÏËÕ±ÄØ»òÎÞ·ÄÖ¯ÎïÖÆ·þ×°	310	Ï£À°	10	Ò»°ãÃ³Ò×	855570	¼þ	82488	Ç§¿Ë	5,305,160
202009	62101030	»¯ÏËÕ±ÄØ»òÎÞ·ÄÖ¯ÎïÖÆ·þ×°	311	ÆÏÌÑÑÀ	10	Ò»°ãÃ³Ò×	2487359	¼þ	238227	Ç§¿Ë	16,421,581
202009	62101030	»¯ÏËÕ±ÄØ»òÎÞ·ÄÖ¯ÎïÖÆ·þ×°	312	Î÷°àÑÀ	10	Ò»°ãÃ³Ò×	10447886	¼þ	887846	Ç§¿Ë	57,293,181
202009	62101030	»¯ÏËÕ±ÄØ»òÎÞ·ÄÖ¯ÎïÖÆ·þ×°	312	Î÷°àÑÀ	12	ÆäËû¾èÔùÎï×Ê	4000	¼þ	1200	Ç§¿Ë	376,000
202009	62101030	»¯ÏËÕ±ÄØ»òÎÞ·ÄÖ¯ÎïÖÆ·þ×°	313	°¢¶û°ÍÄáÑÇ	10	Ò»°ãÃ³Ò×	14250	¼þ	2280	Ç§¿Ë	79,837
202009	62101030	»¯ÏËÕ±ÄØ»òÎÞ·ÄÖ¯ÎïÖÆ·þ×°	315	°ÂµØÀû	10	Ò»°ãÃ³Ò×	2179331	¼þ	272548	Ç§¿Ë	36,647,367
202009	62101030	»¯ÏËÕ±ÄØ»òÎÞ·ÄÖ¯ÎïÖÆ·þ×°	316	±£¼ÓÀûÑÇ	10	Ò»°ãÃ³Ò×	283300	¼þ	26354	Ç§¿Ë	1,604,018
202009	62101030	»¯ÏËÕ±ÄØ»òÎÞ·ÄÖ¯ÎïÖÆ·þ×°	318	·ÒÀ¼	10	Ò»°ãÃ³Ò×	3538837	¼þ	299087	Ç§¿Ë	21,225,050
202009	62101030	»¯ÏËÕ±ÄØ»òÎÞ·ÄÖ¯ÎïÖÆ·þ×°	321	ÐÙÑÀÀû	10	Ò»°ãÃ³Ò×	369755	¼þ	27897	Ç§¿Ë	1,979,861
202009	62101030	»¯ÏËÕ±ÄØ»òÎÞ·ÄÖ¯ÎïÖÆ·þ×°	324	Âí¶úËû	10	Ò»°ãÃ³Ò×	30290	¼þ	6520	Ç§¿Ë	575,665
202009	62101030	»¯ÏËÕ±ÄØ»òÎÞ·ÄÖ¯ÎïÖÆ·þ×°	326	Å²Íþ	10	Ò»°ãÃ³Ò×	1544550	¼þ	106184	Ç§¿Ë	14,864,380
202009	62101030	»¯ÏËÕ±ÄØ»òÎÞ·ÄÖ¯ÎïÖÆ·þ×°	327	²¨À¼	10	Ò»°ãÃ³Ò×	5869107	¼þ	585856	Ç§¿Ë	40,878,971
202009	62101030	»¯ÏËÕ±ÄØ»òÎÞ·ÄÖ¯ÎïÖÆ·þ×°	328	ÂÞÂíÄáÑÇ	10	Ò»°ãÃ³Ò×	1604021	¼þ	111075	Ç§¿Ë	7,330,584
202009	62101030	»¯ÏËÕ±ÄØ»òÎÞ·ÄÖ¯ÎïÖÆ·þ×°	330	Èðµä	10	Ò»°ãÃ³Ò×	2153049	¼þ	223248	Ç§¿Ë	14,400,004
202009	62101030	»¯ÏËÕ±ÄØ»òÎÞ·ÄÖ¯ÎïÖÆ·þ×°	331	ÈðÊ¿	10	Ò»°ãÃ³Ò×	704550	¼þ	71455	Ç§¿Ë	5,021,333
202009	62101030	»¯ÏËÕ±ÄØ»òÎÞ·ÄÖ¯ÎïÖÆ·þ×°	334	°®É³ÄáÑÇ	10	Ò»°ãÃ³Ò×	6020	¼þ	841	Ç§¿Ë	62,320
202009	62101030	»¯ÏËÕ±ÄØ»òÎÞ·ÄÖ¯ÎïÖÆ·þ×°	335	À­ÍÑÎ¬ÑÇ	10	Ò»°ãÃ³Ò×	15000	¼þ	1167	Ç§¿Ë	90,264
202009	62101030	»¯ÏËÕ±ÄØ»òÎÞ·ÄÖ¯ÎïÖÆ·þ×°	336	Á¢ÌÕÍð	10	Ò»°ãÃ³Ò×	490712	¼þ	63542	Ç§¿Ë	4,067,753
202009	62101030	»¯ÏËÕ±ÄØ»òÎÞ·ÄÖ¯ÎïÖÆ·þ×°	337	¸ñÂ³¼ªÑÇ	10	Ò»°ãÃ³Ò×	140050	¼þ	13290	Ç§¿Ë	826,728
202009	62101030	»¯ÏËÕ±ÄØ»òÎÞ·ÄÖ¯ÎïÖÆ·þ×°	339	°¢Èû°Ý½®	10	Ò»°ãÃ³Ò×	73490	¼þ	7345	Ç§¿Ë	898,081
202009	62101030	»¯ÏËÕ±ÄØ»òÎÞ·ÄÖ¯ÎïÖÆ·þ×°	343	Ä¦¶û¶àÍß	10	Ò»°ãÃ³Ò×	15000	¼þ	1380	Ç§¿Ë	64,420
202009	62101030	»¯ÏËÕ±ÄØ»òÎÞ·ÄÖ¯ÎïÖÆ·þ×°	344	¶íÂÞË¹Áª°î	10	Ò»°ãÃ³Ò×	1481738	¼þ	276248	Ç§¿Ë	34,685,815
202009	62101030	»¯ÏËÕ±ÄØ»òÎÞ·ÄÖ¯ÎïÖÆ·þ×°	344	¶íÂÞË¹Áª°î	12	ÆäËû¾èÔùÎï×Ê	1000	¼þ	300	Ç§¿Ë	70,000
202009	62101030	»¯ÏËÕ±ÄØ»òÎÞ·ÄÖ¯ÎïÖÆ·þ×°	347	ÎÚ¿ËÀ¼	10	Ò»°ãÃ³Ò×	3000	¼þ	945	Ç§¿Ë	134,878
202009	62101030	»¯ÏËÕ±ÄØ»òÎÞ·ÄÖ¯ÎïÖÆ·þ×°	350	Ë¹ÂåÎÄÄáÑÇ	10	Ò»°ãÃ³Ò×	230049	¼þ	20965	Ç§¿Ë	1,528,765
202009	62101030	»¯ÏËÕ±ÄØ»òÎÞ·ÄÖ¯ÎïÖÆ·þ×°	351	¿ËÂÞµØÑÇ	10	Ò»°ãÃ³Ò×	236550	¼þ	26388	Ç§¿Ë	4,570,388
202009	62101030	»¯ÏËÕ±ÄØ»òÎÞ·ÄÖ¯ÎïÖÆ·þ×°	352	½Ý¿Ë	10	Ò»°ãÃ³Ò×	1156616	¼þ	123406	Ç§¿Ë	7,631,242
202009	62101030	»¯ÏËÕ±ÄØ»òÎÞ·ÄÖ¯ÎïÖÆ·þ×°	353	Ë¹Âå·¥¿Ë	10	Ò»°ãÃ³Ò×	32100	¼þ	3986	Ç§¿Ë	286,562
202009	62101030	»¯ÏËÕ±ÄØ»òÎÞ·ÄÖ¯ÎïÖÆ·þ×°	354	±±ÂíÆä¶Ù¹²ºÍ¹ú	10	Ò»°ãÃ³Ò×	150700	¼þ	8043	Ç§¿Ë	725,573
202009	62101030	»¯ÏËÕ±ÄØ»òÎÞ·ÄÖ¯ÎïÖÆ·þ×°	358	Èû¶ûÎ¬ÑÇ	10	Ò»°ãÃ³Ò×	86650	¼þ	13012	Ç§¿Ë	926,583
202009	62101030	»¯ÏËÕ±ÄØ»òÎÞ·ÄÖ¯ÎïÖÆ·þ×°	402	°¢¸ùÍ¢	10	Ò»°ãÃ³Ò×	115150	¼þ	20571	Ç§¿Ë	1,555,462
202009	62101030	»¯ÏËÕ±ÄØ»òÎÞ·ÄÖ¯ÎïÖÆ·þ×°	404	°Í¹þÂí	10	Ò»°ãÃ³Ò×	4800	¼þ	340	Ç§¿Ë	21,580
202009	62101030	»¯ÏËÕ±ÄØ»òÎÞ·ÄÖ¯ÎïÖÆ·þ×°	405	°Í°Í¶àË¹	10	Ò»°ãÃ³Ò×	17502	¼þ	3780	Ç§¿Ë	339,021
202009	62101030	»¯ÏËÕ±ÄØ»òÎÞ·ÄÖ¯ÎïÖÆ·þ×°	406	²®Àû×È	10	Ò»°ãÃ³Ò×	6040	¼þ	1851	Ç§¿Ë	262,069
202009	62101030	»¯ÏËÕ±ÄØ»òÎÞ·ÄÖ¯ÎïÖÆ·þ×°	408	¶àÃñ×å²£ÀûÎ¬ÑÇ¹ú	10	Ò»°ãÃ³Ò×	34950	¼þ	7981	Ç§¿Ë	686,755
202009	62101030	»¯ÏËÕ±ÄØ»òÎÞ·ÄÖ¯ÎïÖÆ·þ×°	408	¶àÃñ×å²£ÀûÎ¬ÑÇ¹ú	12	ÆäËû¾èÔùÎï×Ê	500	¼þ	137	Ç§¿Ë	37,500
202009	62101030	»¯ÏËÕ±ÄØ»òÎÞ·ÄÖ¯ÎïÖÆ·þ×°	410	°ÍÎ÷	10	Ò»°ãÃ³Ò×	1301142	¼þ	73568	Ç§¿Ë	3,920,379
202009	62101030	»¯ÏËÕ±ÄØ»òÎÞ·ÄÖ¯ÎïÖÆ·þ×°	412	ÖÇÀû	10	Ò»°ãÃ³Ò×	1781933	¼þ	242807	Ç§¿Ë	17,329,413
202009	62101030	»¯ÏËÕ±ÄØ»òÎÞ·ÄÖ¯ÎïÖÆ·þ×°	413	¸çÂ×±ÈÑÇ	10	Ò»°ãÃ³Ò×	323142	¼þ	45848	Ç§¿Ë	2,978,047
202009	62101030	»¯ÏËÕ±ÄØ»òÎÞ·ÄÖ¯ÎïÖÆ·þ×°	415	¸çË¹´ïÀè¼Ó	10	Ò»°ãÃ³Ò×	472774	¼þ	49950	Ç§¿Ë	2,395,293
202009	62101030	»¯ÏËÕ±ÄØ»òÎÞ·ÄÖ¯ÎïÖÆ·þ×°	415	¸çË¹´ïÀè¼Ó	11	¹ú¼Ò¼ä¡¢¹ú¼Ê×éÖ¯ÎÞ³¥Ô®ÖúºÍÔùËÍµÄÎï×Ê	50	¼þ	25	Ç§¿Ë	5,500
202009	62101030	»¯ÏËÕ±ÄØ»òÎÞ·ÄÖ¯ÎïÖÆ·þ×°	416	¹Å°Í	10	Ò»°ãÃ³Ò×	13622	¼þ	1233	Ç§¿Ë	471,194
202009	62101030	»¯ÏËÕ±ÄØ»òÎÞ·ÄÖ¯ÎïÖÆ·þ×°	417	¿âÀ°Ë÷µº	10	Ò»°ãÃ³Ò×	94000	¼þ	7228	Ç§¿Ë	272,930
202009	62101030	»¯ÏËÕ±ÄØ»òÎÞ·ÄÖ¯ÎïÖÆ·þ×°	418	¶àÃ×Äá¼Ó¹²ºÍ¹ú	10	Ò»°ãÃ³Ò×	507350	¼þ	83722	Ç§¿Ë	7,531,123
202009	62101030	»¯ÏËÕ±ÄØ»òÎÞ·ÄÖ¯ÎïÖÆ·þ×°	418	¶àÃ×Äá¼Ó¹²ºÍ¹ú	11	¹ú¼Ò¼ä¡¢¹ú¼Ê×éÖ¯ÎÞ³¥Ô®ÖúºÍÔùËÍµÄÎï×Ê	5000	¼þ	1175	Ç§¿Ë	530,000
202009	62101030	»¯ÏËÕ±ÄØ»òÎÞ·ÄÖ¯ÎïÖÆ·þ×°	419	¶ò¹Ï¶à¶û	10	Ò»°ãÃ³Ò×	33600	¼þ	4483	Ç§¿Ë	312,355
202009	62101030	»¯ÏËÕ±ÄØ»òÎÞ·ÄÖ¯ÎïÖÆ·þ×°	423	Î£µØÂíÀ­	10	Ò»°ãÃ³Ò×	553750	¼þ	77977	Ç§¿Ë	8,051,284
202009	62101030	»¯ÏËÕ±ÄØ»òÎÞ·ÄÖ¯ÎïÖÆ·þ×°	424	¹çÑÇÄÇ	10	Ò»°ãÃ³Ò×	6525	¼þ	638	Ç§¿Ë	72,929
202009	62101030	»¯ÏËÕ±ÄØ»òÎÞ·ÄÖ¯ÎïÖÆ·þ×°	425	º£µØ	10	Ò»°ãÃ³Ò×	15000	¼þ	940	Ç§¿Ë	68,099
202009	62101030	»¯ÏËÕ±ÄØ»òÎÞ·ÄÖ¯ÎïÖÆ·þ×°	426	ºé¶¼À­Ë¹	10	Ò»°ãÃ³Ò×	71715	¼þ	9595	Ç§¿Ë	745,202
202009	62101030	»¯ÏËÕ±ÄØ»òÎÞ·ÄÖ¯ÎïÖÆ·þ×°	427	ÑÀÂò¼Ó	10	Ò»°ãÃ³Ò×	29800	¼þ	3600	Ç§¿Ë	164,210
202009	62101030	»¯ÏËÕ±ÄØ»òÎÞ·ÄÖ¯ÎïÖÆ·þ×°	429	Ä«Î÷¸ç	10	Ò»°ãÃ³Ò×	2289330	¼þ	290510	Ç§¿Ë	39,248,916
202009	62101030	»¯ÏËÕ±ÄØ»òÎÞ·ÄÖ¯ÎïÖÆ·þ×°	431	Äá¼ÓÀ­¹Ï	10	Ò»°ãÃ³Ò×	6065	¼þ	1859	Ç§¿Ë	263,162
202009	62101030	»¯ÏËÕ±ÄØ»òÎÞ·ÄÖ¯ÎïÖÆ·þ×°	432	°ÍÄÃÂí	10	Ò»°ãÃ³Ò×	913682	¼þ	115379	Ç§¿Ë	7,037,352
202009	62101030	»¯ÏËÕ±ÄØ»òÎÞ·ÄÖ¯ÎïÖÆ·þ×°	434	ÃØÂ³	10	Ò»°ãÃ³Ò×	1535365	¼þ	228173	Ç§¿Ë	18,882,339
202009	62101030	»¯ÏËÕ±ÄØ»òÎÞ·ÄÖ¯ÎïÖÆ·þ×°	435	²¨¶àÀè¸÷	10	Ò»°ãÃ³Ò×	554765	¼þ	55537	Ç§¿Ë	2,806,096
202009	62101030	»¯ÏËÕ±ÄØ»òÎÞ·ÄÖ¯ÎïÖÆ·þ×°	439	Ê¥ÎÄÉ­ÌØºÍ¸ñÁÖÄÉ¶¡Ë¹	10	Ò»°ãÃ³Ò×	850	¼þ	90	Ç§¿Ë	3,009
202009	62101030	»¯ÏËÕ±ÄØ»òÎÞ·ÄÖ¯ÎïÖÆ·þ×°	440	Èø¶ûÍß¶à	10	Ò»°ãÃ³Ò×	22300	¼þ	4871	Ç§¿Ë	532,024
202009	62101030	»¯ÏËÕ±ÄØ»òÎÞ·ÄÖ¯ÎïÖÆ·þ×°	441	ËÕÀïÄÏ	10	Ò»°ãÃ³Ò×	9930	¼þ	2071	Ç§¿Ë	320,136
202009	62101030	»¯ÏËÕ±ÄØ»òÎÞ·ÄÖ¯ÎïÖÆ·þ×°	442	ÌØÁ¢Äá´ïºÍ¶à°Í¸ç	10	Ò»°ãÃ³Ò×	126745	¼þ	13289	Ç§¿Ë	756,260
202009	62101030	»¯ÏËÕ±ÄØ»òÎÞ·ÄÖ¯ÎïÖÆ·þ×°	444	ÎÚÀ­¹ç	10	Ò»°ãÃ³Ò×	334780	¼þ	25163	Ç§¿Ë	758,193
202009	62101030	»¯ÏËÕ±ÄØ»òÎÞ·ÄÖ¯ÎïÖÆ·þ×°	445	Î¯ÄÚÈðÀ­	10	Ò»°ãÃ³Ò×	780	¼þ	86	Ç§¿Ë	9,712
202009	62101030	»¯ÏËÕ±ÄØ»òÎÞ·ÄÖ¯ÎïÖÆ·þ×°	501	¼ÓÄÃ´ó	10	Ò»°ãÃ³Ò×	40299218	¼þ	4969064	Ç§¿Ë	709,047,834
202009	62101030	»¯ÏËÕ±ÄØ»òÎÞ·ÄÖ¯ÎïÖÆ·þ×°	502	ÃÀ¹ú	10	Ò»°ãÃ³Ò×	137783000	¼þ	11810021	Ç§¿Ë	1,141,021,683
202009	62101030	»¯ÏËÕ±ÄØ»òÎÞ·ÄÖ¯ÎïÖÆ·þ×°	601	°Ä´óÀûÑÇ	10	Ò»°ãÃ³Ò×	21640367	¼þ	2593262	Ç§¿Ë	198,514,373
202009	62101030	»¯ÏËÕ±ÄØ»òÎÞ·ÄÖ¯ÎïÖÆ·þ×°	601	°Ä´óÀûÑÇ	12	ÆäËû¾èÔùÎï×Ê	1000	¼þ	220	Ç§¿Ë	108,472
202009	62101030	»¯ÏËÕ±ÄØ»òÎÞ·ÄÖ¯ÎïÖÆ·þ×°	602	¿â¿ËÈºµº	12	ÆäËû¾èÔùÎï×Ê	1500	¼þ	62	Ç§¿Ë	52,500
202009	62101030	»¯ÏËÕ±ÄØ»òÎÞ·ÄÖ¯ÎïÖÆ·þ×°	603	ì³¼Ã	10	Ò»°ãÃ³Ò×	51500	¼þ	7420	Ç§¿Ë	518,602
202009	62101030	»¯ÏËÕ±ÄØ»òÎÞ·ÄÖ¯ÎïÖÆ·þ×°	603	ì³¼Ã	12	ÆäËû¾èÔùÎï×Ê	20000	¼þ	856	Ç§¿Ë	700,000
202009	62101030	»¯ÏËÕ±ÄØ»òÎÞ·ÄÖ¯ÎïÖÆ·þ×°	607	ÐÂ¿¦Àï¶àÄáÑÇ	10	Ò»°ãÃ³Ò×	9000	¼þ	862	Ç§¿Ë	39,909
202009	62101030	»¯ÏËÕ±ÄØ»òÎÞ·ÄÖ¯ÎïÖÆ·þ×°	608	ÍßÅ¬°¢Í¼	12	ÆäËû¾èÔùÎï×Ê	1000	¼þ	41	Ç§¿Ë	35,000
202009	62101030	»¯ÏËÕ±ÄØ»òÎÞ·ÄÖ¯ÎïÖÆ·þ×°	609	ÐÂÎ÷À¼	10	Ò»°ãÃ³Ò×	1895819	¼þ	216340	Ç§¿Ë	11,986,904
202009	62101030	»¯ÏËÕ±ÄØ»òÎÞ·ÄÖ¯ÎïÖÆ·þ×°	611	°Í²¼ÑÇÐÂ¼¸ÄÚÑÇ	10	Ò»°ãÃ³Ò×	7000	¼þ	878	Ç§¿Ë	74,839
202009	62101030	»¯ÏËÕ±ÄØ»òÎÞ·ÄÖ¯ÎïÖÆ·þ×°	611	°Í²¼ÑÇÐÂ¼¸ÄÚÑÇ	12	ÆäËû¾èÔùÎï×Ê	21000	¼þ	1120	Ç§¿Ë	832,502
202009	62101030	»¯ÏËÕ±ÄØ»òÎÞ·ÄÖ¯ÎïÖÆ·þ×°	614	ÌÀ¼Ó	10	Ò»°ãÃ³Ò×	10000	¼þ	2700	Ç§¿Ë	477,530
202009	62101030	»¯ÏËÕ±ÄØ»òÎÞ·ÄÖ¯ÎïÖÆ·þ×°	614	ÌÀ¼Ó	12	ÆäËû¾èÔùÎï×Ê	1000	¼þ	41	Ç§¿Ë	35,000
202009	62101030	»¯ÏËÕ±ÄØ»òÎÞ·ÄÖ¯ÎïÖÆ·þ×°	617	ÈøÄ¦ÑÇ	11	¹ú¼Ò¼ä¡¢¹ú¼Ê×éÖ¯ÎÞ³¥Ô®ÖúºÍÔùËÍµÄÎï×Ê	6	¼þ	14	Ç§¿Ë	9,767
202009	62101030	»¯ÏËÕ±ÄØ»òÎÞ·ÄÖ¯ÎïÖÆ·þ×°	617	ÈøÄ¦ÑÇ	12	ÆäËû¾èÔùÎï×Ê	1000	¼þ	41	Ç§¿Ë	35,000
202009	62101030	»¯ÏËÕ±ÄØ»òÎÞ·ÄÖ¯ÎïÖÆ·þ×°	618	»ùÀï°ÍË¹	12	ÆäËû¾èÔùÎï×Ê	2000	¼þ	82	Ç§¿Ë	70,000
202009	62101030	»¯ÏËÕ±ÄØ»òÎÞ·ÄÖ¯ÎïÖÆ·þ×°	620	ÃÜ¿ËÂÞÄáÎ÷ÑÇÁª°î	12	ÆäËû¾èÔùÎï×Ê	1000	¼þ	41	Ç§¿Ë	35,000
202009	62101030	»¯ÏËÕ±ÄØ»òÎÞ·ÄÖ¯ÎïÖÆ·þ×°	623	·¨Êô²¨ÀûÄáÎ÷ÑÇ	10	Ò»°ãÃ³Ò×	6130	¼þ	851	Ç§¿Ë	84,747
202009	62101030	»¯ÏËÕ±ÄØ»òÎÞ·ÄÖ¯ÎïÖÆ·þ×°	699	´óÑóÖÞÆäËû¹ú¼Ò(µØÇø)	10	Ò»°ãÃ³Ò×	67000	¼þ	4279	Ç§¿Ë	1,186,370
202009	62101030	»¯ÏËÕ±ÄØ»òÎÞ·ÄÖ¯ÎïÖÆ·þ×°	699	´óÑóÖÞÆäËû¹ú¼Ò(µØÇø)	12	ÆäËû¾èÔùÎï×Ê	500	¼þ	21	Ç§¿Ë	17,500
202010	62101030	»¯ÏËÕ±ÄØ»òÎÞ·ÄÖ¯ÎïÖÆ·þ×°	101	°¢¸»º¹	10	Ò»°ãÃ³Ò×	9500	¼þ	1710	Ç§¿Ë	232,125
202010	62101030	»¯ÏËÕ±ÄØ»òÎÞ·ÄÖ¯ÎïÖÆ·þ×°	101	°¢¸»º¹	11	¹ú¼Ò¼ä¡¢¹ú¼Ê×éÖ¯ÎÞ³¥Ô®ÖúºÍÔùËÍµÄÎï×Ê	20000	¼þ	5300	Ç§¿Ë	1,280,000
202010	62101030	»¯ÏËÕ±ÄØ»òÎÞ·ÄÖ¯ÎïÖÆ·þ×°	102	°ÍÁÖ	10	Ò»°ãÃ³Ò×	435550	¼þ	35960	Ç§¿Ë	2,462,118
202010	62101030	»¯ÏËÕ±ÄØ»òÎÞ·ÄÖ¯ÎïÖÆ·þ×°	103	ÃÏ¼ÓÀ­¹ú	10	Ò»°ãÃ³Ò×	1201	¼þ	325	Ç§¿Ë	58,719
202010	62101030	»¯ÏËÕ±ÄØ»òÎÞ·ÄÖ¯ÎïÖÆ·þ×°	103	ÃÏ¼ÓÀ­¹ú	12	ÆäËû¾èÔùÎï×Ê	30000	¼þ	9000	Ç§¿Ë	3,000,000
202010	62101030	»¯ÏËÕ±ÄØ»òÎÞ·ÄÖ¯ÎïÖÆ·þ×°	105	ÎÄÀ³	10	Ò»°ãÃ³Ò×	68000	¼þ	6330	Ç§¿Ë	120,053
202010	62101030	»¯ÏËÕ±ÄØ»òÎÞ·ÄÖ¯ÎïÖÆ·þ×°	106	Ãåµé	10	Ò»°ãÃ³Ò×	956530	¼þ	160008	Ç§¿Ë	21,500,222
202010	62101030	»¯ÏËÕ±ÄØ»òÎÞ·ÄÖ¯ÎïÖÆ·þ×°	107	¼íÆÒÕ¯	10	Ò»°ãÃ³Ò×	1250	¼þ	268	Ç§¿Ë	66,977
202010	62101030	»¯ÏËÕ±ÄØ»òÎÞ·ÄÖ¯ÎïÖÆ·þ×°	108	ÈûÆÖÂ·Ë¹	10	Ò»°ãÃ³Ò×	50450	¼þ	4155	Ç§¿Ë	270,820
202010	62101030	»¯ÏËÕ±ÄØ»òÎÞ·ÄÖ¯ÎïÖÆ·þ×°	110	ÖÐ¹úÏã¸Û	10	Ò»°ãÃ³Ò×	2843580	¼þ	265247	Ç§¿Ë	18,828,253
202010	62101030	»¯ÏËÕ±ÄØ»òÎÞ·ÄÖ¯ÎïÖÆ·þ×°	111	Ó¡¶È	10	Ò»°ãÃ³Ò×	4902	¼þ	978	Ç§¿Ë	121,032
202010	62101030	»¯ÏËÕ±ÄØ»òÎÞ·ÄÖ¯ÎïÖÆ·þ×°	112	Ó¡¶ÈÄáÎ÷ÑÇ	10	Ò»°ãÃ³Ò×	8966	¼þ	2171	Ç§¿Ë	86,734
202010	62101030	»¯ÏËÕ±ÄØ»òÎÞ·ÄÖ¯ÎïÖÆ·þ×°	115	ÒÔÉ«ÁÐ	10	Ò»°ãÃ³Ò×	5077502	¼þ	399493	Ç§¿Ë	18,227,754
202010	62101030	»¯ÏËÕ±ÄØ»òÎÞ·ÄÖ¯ÎïÖÆ·þ×°	116	ÈÕ±¾	10	Ò»°ãÃ³Ò×	32338685	¼þ	2684225	Ç§¿Ë	189,789,784
202010	62101030	»¯ÏËÕ±ÄØ»òÎÞ·ÄÖ¯ÎïÖÆ·þ×°	117	Ô¼µ©	10	Ò»°ãÃ³Ò×	25001	¼þ	4325	Ç§¿Ë	520,849
202010	62101030	»¯ÏËÕ±ÄØ»òÎÞ·ÄÖ¯ÎïÖÆ·þ×°	117	Ô¼µ©	11	¹ú¼Ò¼ä¡¢¹ú¼Ê×éÖ¯ÎÞ³¥Ô®ÖúºÍÔùËÍµÄÎï×Ê	10000	¼þ	2705	Ç§¿Ë	900,000
202010	62101030	»¯ÏËÕ±ÄØ»òÎÞ·ÄÖ¯ÎïÖÆ·þ×°	118	¿ÆÍþÌØ	10	Ò»°ãÃ³Ò×	326797	¼þ	21575	Ç§¿Ë	1,402,831
202010	62101030	»¯ÏËÕ±ÄØ»òÎÞ·ÄÖ¯ÎïÖÆ·þ×°	119	ÀÏÎÎ	10	Ò»°ãÃ³Ò×	3	¼þ	19	Ç§¿Ë	41,400
202010	62101030	»¯ÏËÕ±ÄØ»òÎÞ·ÄÖ¯ÎïÖÆ·þ×°	120	Àè°ÍÄÛ	10	Ò»°ãÃ³Ò×	319380	¼þ	20230	Ç§¿Ë	1,081,965
202010	62101030	»¯ÏËÕ±ÄØ»òÎÞ·ÄÖ¯ÎïÖÆ·þ×°	120	Àè°ÍÄÛ	11	¹ú¼Ò¼ä¡¢¹ú¼Ê×éÖ¯ÎÞ³¥Ô®ÖúºÍÔùËÍµÄÎï×Ê	10000	¼þ	2705	Ç§¿Ë	900,000
202010	62101030	»¯ÏËÕ±ÄØ»òÎÞ·ÄÖ¯ÎïÖÆ·þ×°	121	ÖÐ¹ú°ÄÃÅ	10	Ò»°ãÃ³Ò×	77000	¼þ	6851	Ç§¿Ë	738,101
202010	62101030	»¯ÏËÕ±ÄØ»òÎÞ·ÄÖ¯ÎïÖÆ·þ×°	122	ÂíÀ´Î÷ÑÇ	10	Ò»°ãÃ³Ò×	714115	¼þ	113432	Ç§¿Ë	9,898,899
202010	62101030	»¯ÏËÕ±ÄØ»òÎÞ·ÄÖ¯ÎïÖÆ·þ×°	123	Âí¶û´ú·ò	10	Ò»°ãÃ³Ò×	5186	¼þ	746	Ç§¿Ë	71,399
202010	62101030	»¯ÏËÕ±ÄØ»òÎÞ·ÄÖ¯ÎïÖÆ·þ×°	124	ÃÉ¹Å	10	Ò»°ãÃ³Ò×	24200	¼þ	6199	Ç§¿Ë	346,315
202010	62101030	»¯ÏËÕ±ÄØ»òÎÞ·ÄÖ¯ÎïÖÆ·þ×°	125	Äá²´¶ûÁª°îÃñÖ÷¹²ºÍ¹ú	10	Ò»°ãÃ³Ò×	9536	¼þ	2804	Ç§¿Ë	435,104
202010	62101030	»¯ÏËÕ±ÄØ»òÎÞ·ÄÖ¯ÎïÖÆ·þ×°	126	°¢Âü	10	Ò»°ãÃ³Ò×	12750	¼þ	808	Ç§¿Ë	43,870
202010	62101030	»¯ÏËÕ±ÄØ»òÎÞ·ÄÖ¯ÎïÖÆ·þ×°	127	°Í»ùË¹Ì¹	12	ÆäËû¾èÔùÎï×Ê	1000	¼þ	330	Ç§¿Ë	30,500
202010	62101030	»¯ÏËÕ±ÄØ»òÎÞ·ÄÖ¯ÎïÖÆ·þ×°	128	°ÍÀÕË¹Ì¹	11	¹ú¼Ò¼ä¡¢¹ú¼Ê×éÖ¯ÎÞ³¥Ô®ÖúºÍÔùËÍµÄÎï×Ê	50000	¼þ	14965	Ç§¿Ë	4,500,000
202010	62101030	»¯ÏËÕ±ÄØ»òÎÞ·ÄÖ¯ÎïÖÆ·þ×°	129	·ÆÂÉ±ö	10	Ò»°ãÃ³Ò×	682646	¼þ	100068	Ç§¿Ë	8,175,869
202010	62101030	»¯ÏËÕ±ÄØ»òÎÞ·ÄÖ¯ÎïÖÆ·þ×°	129	·ÆÂÉ±ö	12	ÆäËû¾èÔùÎï×Ê	30000	¼þ	9001	Ç§¿Ë	3,000,000
202010	62101030	»¯ÏËÕ±ÄØ»òÎÞ·ÄÖ¯ÎïÖÆ·þ×°	130	¿¨Ëþ¶û	10	Ò»°ãÃ³Ò×	520886	¼þ	64830	Ç§¿Ë	3,660,526
202010	62101030	»¯ÏËÕ±ÄØ»òÎÞ·ÄÖ¯ÎïÖÆ·þ×°	131	É³ÌØ°¢À­²®	10	Ò»°ãÃ³Ò×	3603062	¼þ	155848	Ç§¿Ë	8,898,931
202010	62101030	»¯ÏËÕ±ÄØ»òÎÞ·ÄÖ¯ÎïÖÆ·þ×°	132	ÐÂ¼ÓÆÂ	10	Ò»°ãÃ³Ò×	8171324	¼þ	919837	Ç§¿Ë	86,361,070
202010	62101030	»¯ÏËÕ±ÄØ»òÎÞ·ÄÖ¯ÎïÖÆ·þ×°	133	º«¹ú	10	Ò»°ãÃ³Ò×	2004828	¼þ	179541	Ç§¿Ë	7,289,036
202010	62101030	»¯ÏËÕ±ÄØ»òÎÞ·ÄÖ¯ÎïÖÆ·þ×°	134	Ë¹ÀïÀ¼¿¨	10	Ò»°ãÃ³Ò×	12500	¼þ	1700	Ç§¿Ë	352,411
202010	62101030	»¯ÏËÕ±ÄØ»òÎÞ·ÄÖ¯ÎïÖÆ·þ×°	135	ÐðÀûÑÇ	11	¹ú¼Ò¼ä¡¢¹ú¼Ê×éÖ¯ÎÞ³¥Ô®ÖúºÍÔùËÍµÄÎï×Ê	20000	¼þ	5403	Ç§¿Ë	1,800,000
202010	62101030	»¯ÏËÕ±ÄØ»òÎÞ·ÄÖ¯ÎïÖÆ·þ×°	136	Ì©¹ú	10	Ò»°ãÃ³Ò×	94933	¼þ	10792	Ç§¿Ë	716,325
202010	62101030	»¯ÏËÕ±ÄØ»òÎÞ·ÄÖ¯ÎïÖÆ·þ×°	137	ÍÁ¶úÆä	10	Ò»°ãÃ³Ò×	136010	¼þ	18225	Ç§¿Ë	1,454,113
202010	62101030	»¯ÏËÕ±ÄØ»òÎÞ·ÄÖ¯ÎïÖÆ·þ×°	138	°¢ÁªÇõ	10	Ò»°ãÃ³Ò×	1059115	¼þ	164449	Ç§¿Ë	25,632,941
202010	62101030	»¯ÏËÕ±ÄØ»òÎÞ·ÄÖ¯ÎïÖÆ·þ×°	143	ÖÐ¹úÌ¨Íå	10	Ò»°ãÃ³Ò×	824656	¼þ	46413	Ç§¿Ë	2,944,064
202010	62101030	»¯ÏËÕ±ÄØ»òÎÞ·ÄÖ¯ÎïÖÆ·þ×°	145	¹þÈø¿ËË¹Ì¹	10	Ò»°ãÃ³Ò×	260285	¼þ	58745	Ç§¿Ë	6,862,254
202010	62101030	»¯ÏËÕ±ÄØ»òÎÞ·ÄÖ¯ÎïÖÆ·þ×°	146	¼ª¶û¼ªË¹Ë¹Ì¹	10	Ò»°ãÃ³Ò×	6	¼þ	0	Ç§¿Ë	91
202010	62101030	»¯ÏËÕ±ÄØ»òÎÞ·ÄÖ¯ÎïÖÆ·þ×°	147	Ëþ¼ª¿ËË¹Ì¹	10	Ò»°ãÃ³Ò×	45200	¼þ	5937	Ç§¿Ë	1,520,582
202010	62101030	»¯ÏËÕ±ÄØ»òÎÞ·ÄÖ¯ÎïÖÆ·þ×°	201	°¢¶û¼°ÀûÑÇ	10	Ò»°ãÃ³Ò×	70000	¼þ	10495	Ç§¿Ë	608,544
202010	62101030	»¯ÏËÕ±ÄØ»òÎÞ·ÄÖ¯ÎïÖÆ·þ×°	202	°²¸çÀ­	10	Ò»°ãÃ³Ò×	132320	¼þ	9230	Ç§¿Ë	565,445
202010	62101030	»¯ÏËÕ±ÄØ»òÎÞ·ÄÖ¯ÎïÖÆ·þ×°	203	±´Äþ	10	Ò»°ãÃ³Ò×	2400	¼þ	240	Ç§¿Ë	12,921
202010	62101030	»¯ÏËÕ±ÄØ»òÎÞ·ÄÖ¯ÎïÖÆ·þ×°	204	²©´ÄÍßÄÉ	10	Ò»°ãÃ³Ò×	102	¼þ	25	Ç§¿Ë	3,418
202010	62101030	»¯ÏËÕ±ÄØ»òÎÞ·ÄÖ¯ÎïÖÆ·þ×°	205	²¼Â¡µÏ	10	Ò»°ãÃ³Ò×	200	¼þ	22	Ç§¿Ë	5,426
202010	62101030	»¯ÏËÕ±ÄØ»òÎÞ·ÄÖ¯ÎïÖÆ·þ×°	206	¿¦ÂóÂ¡	10	Ò»°ãÃ³Ò×	2600	¼þ	732	Ç§¿Ë	87,840
202010	62101030	»¯ÏËÕ±ÄØ»òÎÞ·ÄÖ¯ÎïÖÆ·þ×°	207	¼ÓÄÇÀûÈºµº	10	Ò»°ãÃ³Ò×	45	¼þ	9	Ç§¿Ë	306
202010	62101030	»¯ÏËÕ±ÄØ»òÎÞ·ÄÖ¯ÎïÖÆ·þ×°	211	Õ§µÃ	10	Ò»°ãÃ³Ò×	120	¼þ	24	Ç§¿Ë	4,976
202010	62101030	»¯ÏËÕ±ÄØ»òÎÞ·ÄÖ¯ÎïÖÆ·þ×°	213	¸Õ¹û(²¼)	10	Ò»°ãÃ³Ò×	460	¼þ	80	Ç§¿Ë	25,280
202010	62101030	»¯ÏËÕ±ÄØ»òÎÞ·ÄÖ¯ÎïÖÆ·þ×°	215	°£¼°	10	Ò»°ãÃ³Ò×	20000	¼þ	5400	Ç§¿Ë	678,251
202010	62101030	»¯ÏËÕ±ÄØ»òÎÞ·ÄÖ¯ÎïÖÆ·þ×°	216	³àµÀ¼¸ÄÚÑÇ	10	Ò»°ãÃ³Ò×	3080	¼þ	340	Ç§¿Ë	91,564
202010	62101030	»¯ÏËÕ±ÄØ»òÎÞ·ÄÖ¯ÎïÖÆ·þ×°	217	°£Èû¶í±ÈÑÇ	10	Ò»°ãÃ³Ò×	4150	¼þ	300	Ç§¿Ë	222,290
202010	62101030	»¯ÏËÕ±ÄØ»òÎÞ·ÄÖ¯ÎïÖÆ·þ×°	217	°£Èû¶í±ÈÑÇ	12	ÆäËû¾èÔùÎï×Ê	2000	¼þ	269	Ç§¿Ë	240,000
202010	62101030	»¯ÏËÕ±ÄØ»òÎÞ·ÄÖ¯ÎïÖÆ·þ×°	218	¼ÓÅî	10	Ò»°ãÃ³Ò×	16000	¼þ	3555	Ç§¿Ë	259,242
202010	62101030	»¯ÏËÕ±ÄØ»òÎÞ·ÄÖ¯ÎïÖÆ·þ×°	220	¼ÓÄÉ	10	Ò»°ãÃ³Ò×	34047	¼þ	5564	Ç§¿Ë	429,318
202010	62101030	»¯ÏËÕ±ÄØ»òÎÞ·ÄÖ¯ÎïÖÆ·þ×°	223	¿ÆÌØµÏÍß	10	Ò»°ãÃ³Ò×	116600	¼þ	11421	Ç§¿Ë	569,458
202010	62101030	»¯ÏËÕ±ÄØ»òÎÞ·ÄÖ¯ÎïÖÆ·þ×°	224	¿ÏÄáÑÇ	10	Ò»°ãÃ³Ò×	50800	¼þ	8416	Ç§¿Ë	900,615
202010	62101030	»¯ÏËÕ±ÄØ»òÎÞ·ÄÖ¯ÎïÖÆ·þ×°	226	Àû±ÈÑÇ	10	Ò»°ãÃ³Ò×	106300	¼þ	28163	Ç§¿Ë	3,168,805
202010	62101030	»¯ÏËÕ±ÄØ»òÎÞ·ÄÖ¯ÎïÖÆ·þ×°	227	Âí´ï¼ÓË¹¼Ó	10	Ò»°ãÃ³Ò×	12200	¼þ	1638	Ç§¿Ë	208,814
202010	62101030	»¯ÏËÕ±ÄØ»òÎÞ·ÄÖ¯ÎïÖÆ·þ×°	228	ÂíÀ­Î¬	10	Ò»°ãÃ³Ò×	16050	¼þ	2050	Ç§¿Ë	244,770
202010	62101030	»¯ÏËÕ±ÄØ»òÎÞ·ÄÖ¯ÎïÖÆ·þ×°	229	ÂíÀï	10	Ò»°ãÃ³Ò×	440	¼þ	101	Ç§¿Ë	11,897
202010	62101030	»¯ÏËÕ±ÄØ»òÎÞ·ÄÖ¯ÎïÖÆ·þ×°	231	Ã«ÀïÇóË¹	10	Ò»°ãÃ³Ò×	11300	¼þ	1727	Ç§¿Ë	72,293
202010	62101030	»¯ÏËÕ±ÄØ»òÎÞ·ÄÖ¯ÎïÖÆ·þ×°	232	Ä¦Âå¸ç	10	Ò»°ãÃ³Ò×	22324	¼þ	7590	Ç§¿Ë	1,860,637
202010	62101030	»¯ÏËÕ±ÄØ»òÎÞ·ÄÖ¯ÎïÖÆ·þ×°	233	ÄªÉ£±È¿Ë	10	Ò»°ãÃ³Ò×	1499430	¼þ	107180	Ç§¿Ë	4,782,385
202010	62101030	»¯ÏËÕ±ÄØ»òÎÞ·ÄÖ¯ÎïÖÆ·þ×°	234	ÄÉÃ×±ÈÑÇ	10	Ò»°ãÃ³Ò×	5300	¼þ	954	Ç§¿Ë	71,895
202010	62101030	»¯ÏËÕ±ÄØ»òÎÞ·ÄÖ¯ÎïÖÆ·þ×°	236	ÄáÈÕÀûÑÇ	10	Ò»°ãÃ³Ò×	22000	¼þ	2617	Ç§¿Ë	211,558
202010	62101030	»¯ÏËÕ±ÄØ»òÎÞ·ÄÖ¯ÎïÖÆ·þ×°	237	ÁôÄáÍô	10	Ò»°ãÃ³Ò×	3000	¼þ	720	Ç§¿Ë	49,851
202010	62101030	»¯ÏËÕ±ÄØ»òÎÞ·ÄÖ¯ÎïÖÆ·þ×°	240	ÈûÄÚ¼Ó¶û	10	Ò»°ãÃ³Ò×	8600	¼þ	1710	Ç§¿Ë	116,079
202010	62101030	»¯ÏËÕ±ÄØ»òÎÞ·ÄÖ¯ÎïÖÆ·þ×°	242	ÈûÀ­Àû°º	10	Ò»°ãÃ³Ò×	15000	¼þ	2025	Ç§¿Ë	258,678
202010	62101030	»¯ÏËÕ±ÄØ»òÎÞ·ÄÖ¯ÎïÖÆ·þ×°	244	ÄÏ·Ç	10	Ò»°ãÃ³Ò×	845414	¼þ	132643	Ç§¿Ë	9,687,295
202010	62101030	»¯ÏËÕ±ÄØ»òÎÞ·ÄÖ¯ÎïÖÆ·þ×°	248	¶à¸ç	10	Ò»°ãÃ³Ò×	30800	¼þ	3875	Ç§¿Ë	208,901
202010	62101030	»¯ÏËÕ±ÄØ»òÎÞ·ÄÖ¯ÎïÖÆ·þ×°	249	Í»ÄáË¹	10	Ò»°ãÃ³Ò×	15000	¼þ	2000	Ç§¿Ë	186,754
202010	62101030	»¯ÏËÕ±ÄØ»òÎÞ·ÄÖ¯ÎïÖÆ·þ×°	250	ÎÚ¸É´ï	10	Ò»°ãÃ³Ò×	21024	¼þ	3002	Ç§¿Ë	707,649
202010	62101030	»¯ÏËÕ±ÄØ»òÎÞ·ÄÖ¯ÎïÖÆ·þ×°	252	¸Õ¹û(½ð)	10	Ò»°ãÃ³Ò×	50	¼þ	7	Ç§¿Ë	1,750
202010	62101030	»¯ÏËÕ±ÄØ»òÎÞ·ÄÖ¯ÎïÖÆ·þ×°	253	ÔÞ±ÈÑÇ	10	Ò»°ãÃ³Ò×	307890	¼þ	56350	Ç§¿Ë	5,109,358
202010	62101030	»¯ÏËÕ±ÄØ»òÎÞ·ÄÖ¯ÎïÖÆ·þ×°	254	½ò°Í²¼Î¤	10	Ò»°ãÃ³Ò×	5060	¼þ	298	Ç§¿Ë	31,090
202010	62101030	»¯ÏËÕ±ÄØ»òÎÞ·ÄÖ¯ÎïÖÆ·þ×°	257	Ë¹ÍþÊ¿À¼	10	Ò»°ãÃ³Ò×	2500	¼þ	675	Ç§¿Ë	48,834
202010	62101030	»¯ÏËÕ±ÄØ»òÎÞ·ÄÖ¯ÎïÖÆ·þ×°	258	¶òÁ¢ÌØÀïÑÇ	10	Ò»°ãÃ³Ò×	4550	¼þ	800	Ç§¿Ë	236,156
202010	62101030	»¯ÏËÕ±ÄØ»òÎÞ·ÄÖ¯ÎïÖÆ·þ×°	260	ÄÏËÕµ¤¹²ºÍ¹ú	10	Ò»°ãÃ³Ò×	60	¼þ	13	Ç§¿Ë	4,965
202010	62101030	»¯ÏËÕ±ÄØ»òÎÞ·ÄÖ¯ÎïÖÆ·þ×°	301	±ÈÀûÊ±	10	Ò»°ãÃ³Ò×	4017579	¼þ	295143	Ç§¿Ë	30,467,547
202010	62101030	»¯ÏËÕ±ÄØ»òÎÞ·ÄÖ¯ÎïÖÆ·þ×°	301	±ÈÀûÊ±	12	ÆäËû¾èÔùÎï×Ê	200	¼þ	39	Ç§¿Ë	26,000
202010	62101030	»¯ÏËÕ±ÄØ»òÎÞ·ÄÖ¯ÎïÖÆ·þ×°	302	µ¤Âó	10	Ò»°ãÃ³Ò×	1750504	¼þ	205648	Ç§¿Ë	14,205,588
202010	62101030	»¯ÏËÕ±ÄØ»òÎÞ·ÄÖ¯ÎïÖÆ·þ×°	303	Ó¢¹ú	10	Ò»°ãÃ³Ò×	28752285	¼þ	3781361	Ç§¿Ë	579,290,297
202010	62101030	»¯ÏËÕ±ÄØ»òÎÞ·ÄÖ¯ÎïÖÆ·þ×°	304	µÂ¹ú	10	Ò»°ãÃ³Ò×	26426433	¼þ	2350416	Ç§¿Ë	253,555,447
202010	62101030	»¯ÏËÕ±ÄØ»òÎÞ·ÄÖ¯ÎïÖÆ·þ×°	305	·¨¹ú	10	Ò»°ãÃ³Ò×	40117228	¼þ	2415835	Ç§¿Ë	185,589,954
202010	62101030	»¯ÏËÕ±ÄØ»òÎÞ·ÄÖ¯ÎïÖÆ·þ×°	306	°®¶ûÀ¼	10	Ò»°ãÃ³Ò×	675625	¼þ	78335	Ç§¿Ë	6,195,508
202010	62101030	»¯ÏËÕ±ÄØ»òÎÞ·ÄÖ¯ÎïÖÆ·þ×°	307	Òâ´óÀû	10	Ò»°ãÃ³Ò×	14907375	¼þ	1148193	Ç§¿Ë	72,613,782
202010	62101030	»¯ÏËÕ±ÄØ»òÎÞ·ÄÖ¯ÎïÖÆ·þ×°	309	ºÉÀ¼	10	Ò»°ãÃ³Ò×	6619063	¼þ	699447	Ç§¿Ë	38,072,924
202010	62101030	»¯ÏËÕ±ÄØ»òÎÞ·ÄÖ¯ÎïÖÆ·þ×°	310	Ï£À°	10	Ò»°ãÃ³Ò×	1153752	¼þ	93130	Ç§¿Ë	6,007,543
202010	62101030	»¯ÏËÕ±ÄØ»òÎÞ·ÄÖ¯ÎïÖÆ·þ×°	311	ÆÏÌÑÑÀ	10	Ò»°ãÃ³Ò×	2620456	¼þ	189219	Ç§¿Ë	12,690,833
202010	62101030	»¯ÏËÕ±ÄØ»òÎÞ·ÄÖ¯ÎïÖÆ·þ×°	312	Î÷°àÑÀ	10	Ò»°ãÃ³Ò×	14992644	¼þ	990026	Ç§¿Ë	58,175,005
202010	62101030	»¯ÏËÕ±ÄØ»òÎÞ·ÄÖ¯ÎïÖÆ·þ×°	313	°¢¶û°ÍÄáÑÇ	10	Ò»°ãÃ³Ò×	78261	¼þ	11120	Ç§¿Ë	446,674
202010	62101030	»¯ÏËÕ±ÄØ»òÎÞ·ÄÖ¯ÎïÖÆ·þ×°	315	°ÂµØÀû	10	Ò»°ãÃ³Ò×	1160263	¼þ	121260	Ç§¿Ë	7,728,315
202010	62101030	»¯ÏËÕ±ÄØ»òÎÞ·ÄÖ¯ÎïÖÆ·þ×°	316	±£¼ÓÀûÑÇ	10	Ò»°ãÃ³Ò×	65200	¼þ	5507	Ç§¿Ë	324,828
202010	62101030	»¯ÏËÕ±ÄØ»òÎÞ·ÄÖ¯ÎïÖÆ·þ×°	318	·ÒÀ¼	10	Ò»°ãÃ³Ò×	2792418	¼þ	248302	Ç§¿Ë	16,508,480
202010	62101030	»¯ÏËÕ±ÄØ»òÎÞ·ÄÖ¯ÎïÖÆ·þ×°	321	ÐÙÑÀÀû	10	Ò»°ãÃ³Ò×	1486920	¼þ	169927	Ç§¿Ë	16,170,903
202010	62101030	»¯ÏËÕ±ÄØ»òÎÞ·ÄÖ¯ÎïÖÆ·þ×°	324	Âí¶úËû	10	Ò»°ãÃ³Ò×	50850	¼þ	10771	Ç§¿Ë	944,582
202010	62101030	»¯ÏËÕ±ÄØ»òÎÞ·ÄÖ¯ÎïÖÆ·þ×°	326	Å²Íþ	10	Ò»°ãÃ³Ò×	2139899	¼þ	241742	Ç§¿Ë	17,321,371
202010	62101030	»¯ÏËÕ±ÄØ»òÎÞ·ÄÖ¯ÎïÖÆ·þ×°	327	²¨À¼	10	Ò»°ãÃ³Ò×	9815295	¼þ	942342	Ç§¿Ë	59,758,650
202010	62101030	»¯ÏËÕ±ÄØ»òÎÞ·ÄÖ¯ÎïÖÆ·þ×°	328	ÂÞÂíÄáÑÇ	10	Ò»°ãÃ³Ò×	625608	¼þ	90205	Ç§¿Ë	6,200,382
202010	62101030	»¯ÏËÕ±ÄØ»òÎÞ·ÄÖ¯ÎïÖÆ·þ×°	330	Èðµä	10	Ò»°ãÃ³Ò×	1325662	¼þ	143669	Ç§¿Ë	10,688,445
202010	62101030	»¯ÏËÕ±ÄØ»òÎÞ·ÄÖ¯ÎïÖÆ·þ×°	331	ÈðÊ¿	10	Ò»°ãÃ³Ò×	1037524	¼þ	90478	Ç§¿Ë	5,702,907
202010	62101030	»¯ÏËÕ±ÄØ»òÎÞ·ÄÖ¯ÎïÖÆ·þ×°	334	°®É³ÄáÑÇ	10	Ò»°ãÃ³Ò×	70000	¼þ	9094	Ç§¿Ë	679,172
202010	62101030	»¯ÏËÕ±ÄØ»òÎÞ·ÄÖ¯ÎïÖÆ·þ×°	336	Á¢ÌÕÍð	10	Ò»°ãÃ³Ò×	213700	¼þ	26825	Ç§¿Ë	1,920,905
202010	62101030	»¯ÏËÕ±ÄØ»òÎÞ·ÄÖ¯ÎïÖÆ·þ×°	337	¸ñÂ³¼ªÑÇ	10	Ò»°ãÃ³Ò×	31700	¼þ	10363	Ç§¿Ë	588,787
202010	62101030	»¯ÏËÕ±ÄØ»òÎÞ·ÄÖ¯ÎïÖÆ·þ×°	339	°¢Èû°Ý½®	10	Ò»°ãÃ³Ò×	10000	¼þ	2100	Ç§¿Ë	124,502
202010	62101030	»¯ÏËÕ±ÄØ»òÎÞ·ÄÖ¯ÎïÖÆ·þ×°	340	°×¶íÂÞË¹	10	Ò»°ãÃ³Ò×	237008	¼þ	2362	Ç§¿Ë	127,025
202010	62101030	»¯ÏËÕ±ÄØ»òÎÞ·ÄÖ¯ÎïÖÆ·þ×°	343	Ä¦¶û¶àÍß	10	Ò»°ãÃ³Ò×	24000	¼þ	1710	Ç§¿Ë	215,684
202010	62101030	»¯ÏËÕ±ÄØ»òÎÞ·ÄÖ¯ÎïÖÆ·þ×°	344	¶íÂÞË¹Áª°î	10	Ò»°ãÃ³Ò×	1076864	¼þ	146403	Ç§¿Ë	14,439,263
202010	62101030	»¯ÏËÕ±ÄØ»òÎÞ·ÄÖ¯ÎïÖÆ·þ×°	347	ÎÚ¿ËÀ¼	10	Ò»°ãÃ³Ò×	71586	¼þ	10976	Ç§¿Ë	644,383
202010	62101030	»¯ÏËÕ±ÄØ»òÎÞ·ÄÖ¯ÎïÖÆ·þ×°	350	Ë¹ÂåÎÄÄáÑÇ	10	Ò»°ãÃ³Ò×	451394	¼þ	38148	Ç§¿Ë	2,840,103
202010	62101030	»¯ÏËÕ±ÄØ»òÎÞ·ÄÖ¯ÎïÖÆ·þ×°	351	¿ËÂÞµØÑÇ	10	Ò»°ãÃ³Ò×	219200	¼þ	11181	Ç§¿Ë	739,010
202010	62101030	»¯ÏËÕ±ÄØ»òÎÞ·ÄÖ¯ÎïÖÆ·þ×°	352	½Ý¿Ë	10	Ò»°ãÃ³Ò×	1676225	¼þ	120332	Ç§¿Ë	7,662,411
202010	62101030	»¯ÏËÕ±ÄØ»òÎÞ·ÄÖ¯ÎïÖÆ·þ×°	353	Ë¹Âå·¥¿Ë	10	Ò»°ãÃ³Ò×	178770	¼þ	32853	Ç§¿Ë	2,682,361
202010	62101030	»¯ÏËÕ±ÄØ»òÎÞ·ÄÖ¯ÎïÖÆ·þ×°	355	²¨ºÚ	10	Ò»°ãÃ³Ò×	12500	¼þ	1750	Ç§¿Ë	102,887
202010	62101030	»¯ÏËÕ±ÄØ»òÎÞ·ÄÖ¯ÎïÖÆ·þ×°	358	Èû¶ûÎ¬ÑÇ	10	Ò»°ãÃ³Ò×	46000	¼þ	2969	Ç§¿Ë	248,975
202010	62101030	»¯ÏËÕ±ÄØ»òÎÞ·ÄÖ¯ÎïÖÆ·þ×°	402	°¢¸ùÍ¢	10	Ò»°ãÃ³Ò×	578012	¼þ	77334	Ç§¿Ë	5,118,940
202010	62101030	»¯ÏËÕ±ÄØ»òÎÞ·ÄÖ¯ÎïÖÆ·þ×°	402	°¢¸ùÍ¢	12	ÆäËû¾èÔùÎï×Ê	1000	¼þ	221	Ç§¿Ë	120,000
202010	62101030	»¯ÏËÕ±ÄØ»òÎÞ·ÄÖ¯ÎïÖÆ·þ×°	405	°Í°Í¶àË¹	10	Ò»°ãÃ³Ò×	9915	¼þ	1752	Ç§¿Ë	308,298
202010	62101030	»¯ÏËÕ±ÄØ»òÎÞ·ÄÖ¯ÎïÖÆ·þ×°	408	¶àÃñ×å²£ÀûÎ¬ÑÇ¹ú	10	Ò»°ãÃ³Ò×	85740	¼þ	16593	Ç§¿Ë	1,620,425
202010	62101030	»¯ÏËÕ±ÄØ»òÎÞ·ÄÖ¯ÎïÖÆ·þ×°	410	°ÍÎ÷	10	Ò»°ãÃ³Ò×	1570454	¼þ	105252	Ç§¿Ë	6,555,671
202010	62101030	»¯ÏËÕ±ÄØ»òÎÞ·ÄÖ¯ÎïÖÆ·þ×°	412	ÖÇÀû	10	Ò»°ãÃ³Ò×	1251480	¼þ	188172	Ç§¿Ë	10,890,285
202010	62101030	»¯ÏËÕ±ÄØ»òÎÞ·ÄÖ¯ÎïÖÆ·þ×°	413	¸çÂ×±ÈÑÇ	10	Ò»°ãÃ³Ò×	213060	¼þ	37386	Ç§¿Ë	2,122,371
202010	62101030	»¯ÏËÕ±ÄØ»òÎÞ·ÄÖ¯ÎïÖÆ·þ×°	415	¸çË¹´ïÀè¼Ó	10	Ò»°ãÃ³Ò×	551899	¼þ	57022	Ç§¿Ë	3,306,829
202010	62101030	»¯ÏËÕ±ÄØ»òÎÞ·ÄÖ¯ÎïÖÆ·þ×°	415	¸çË¹´ïÀè¼Ó	12	ÆäËû¾èÔùÎï×Ê	2000	¼þ	500	Ç§¿Ë	184,000
202010	62101030	»¯ÏËÕ±ÄØ»òÎÞ·ÄÖ¯ÎïÖÆ·þ×°	416	¹Å°Í	10	Ò»°ãÃ³Ò×	600	¼þ	62	Ç§¿Ë	5,372
202010	62101030	»¯ÏËÕ±ÄØ»òÎÞ·ÄÖ¯ÎïÖÆ·þ×°	417	¿âÀ°Ë÷µº	10	Ò»°ãÃ³Ò×	80000	¼þ	6010	Ç§¿Ë	199,745
202010	62101030	»¯ÏËÕ±ÄØ»òÎÞ·ÄÖ¯ÎïÖÆ·þ×°	418	¶àÃ×Äá¼Ó¹²ºÍ¹ú	10	Ò»°ãÃ³Ò×	421874	¼þ	53634	Ç§¿Ë	3,696,356
202010	62101030	»¯ÏËÕ±ÄØ»òÎÞ·ÄÖ¯ÎïÖÆ·þ×°	419	¶ò¹Ï¶à¶û	10	Ò»°ãÃ³Ò×	39800	¼þ	5908	Ç§¿Ë	359,870
202010	62101030	»¯ÏËÕ±ÄØ»òÎÞ·ÄÖ¯ÎïÖÆ·þ×°	423	Î£µØÂíÀ­	10	Ò»°ãÃ³Ò×	302510	¼þ	36192	Ç§¿Ë	2,986,704
202010	62101030	»¯ÏËÕ±ÄØ»òÎÞ·ÄÖ¯ÎïÖÆ·þ×°	424	¹çÑÇÄÇ	10	Ò»°ãÃ³Ò×	24340	¼þ	1905	Ç§¿Ë	129,517
202010	62101030	»¯ÏËÕ±ÄØ»òÎÞ·ÄÖ¯ÎïÖÆ·þ×°	426	ºé¶¼À­Ë¹	10	Ò»°ãÃ³Ò×	76820	¼þ	6088	Ç§¿Ë	424,181
202010	62101030	»¯ÏËÕ±ÄØ»òÎÞ·ÄÖ¯ÎïÖÆ·þ×°	427	ÑÀÂò¼Ó	10	Ò»°ãÃ³Ò×	336925	¼þ	30654	Ç§¿Ë	1,935,544
202010	62101030	»¯ÏËÕ±ÄØ»òÎÞ·ÄÖ¯ÎïÖÆ·þ×°	429	Ä«Î÷¸ç	10	Ò»°ãÃ³Ò×	3303750	¼þ	433838	Ç§¿Ë	65,271,750
202010	62101030	»¯ÏËÕ±ÄØ»òÎÞ·ÄÖ¯ÎïÖÆ·þ×°	431	Äá¼ÓÀ­¹Ï	10	Ò»°ãÃ³Ò×	3950	¼þ	632	Ç§¿Ë	24,648
202010	62101030	»¯ÏËÕ±ÄØ»òÎÞ·ÄÖ¯ÎïÖÆ·þ×°	432	°ÍÄÃÂí	10	Ò»°ãÃ³Ò×	1586444	¼þ	222892	Ç§¿Ë	13,923,259
202010	62101030	»¯ÏËÕ±ÄØ»òÎÞ·ÄÖ¯ÎïÖÆ·þ×°	432	°ÍÄÃÂí	12	ÆäËû¾èÔùÎï×Ê	300	¼þ	96	Ç§¿Ë	32,050
202010	62101030	»¯ÏËÕ±ÄØ»òÎÞ·ÄÖ¯ÎïÖÆ·þ×°	434	ÃØÂ³	10	Ò»°ãÃ³Ò×	1203800	¼þ	167515	Ç§¿Ë	10,116,235
202010	62101030	»¯ÏËÕ±ÄØ»òÎÞ·ÄÖ¯ÎïÖÆ·þ×°	435	²¨¶àÀè¸÷	10	Ò»°ãÃ³Ò×	711862	¼þ	55897	Ç§¿Ë	2,649,016
202010	62101030	»¯ÏËÕ±ÄØ»òÎÞ·ÄÖ¯ÎïÖÆ·þ×°	437	Ê¥Â¬Î÷ÑÇ	10	Ò»°ãÃ³Ò×	44000	¼þ	6600	Ç§¿Ë	1,486,298
202010	62101030	»¯ÏËÕ±ÄØ»òÎÞ·ÄÖ¯ÎïÖÆ·þ×°	440	Èø¶ûÍß¶à	10	Ò»°ãÃ³Ò×	88769	¼þ	17664	Ç§¿Ë	1,321,517
202010	62101030	»¯ÏËÕ±ÄØ»òÎÞ·ÄÖ¯ÎïÖÆ·þ×°	442	ÌØÁ¢Äá´ïºÍ¶à°Í¸ç	10	Ò»°ãÃ³Ò×	159280	¼þ	14165	Ç§¿Ë	997,893
202010	62101030	»¯ÏËÕ±ÄØ»òÎÞ·ÄÖ¯ÎïÖÆ·þ×°	444	ÎÚÀ­¹ç	10	Ò»°ãÃ³Ò×	702500	¼þ	53866	Ç§¿Ë	2,472,286
202010	62101030	»¯ÏËÕ±ÄØ»òÎÞ·ÄÖ¯ÎïÖÆ·þ×°	445	Î¯ÄÚÈðÀ­	10	Ò»°ãÃ³Ò×	109000	¼þ	19686	Ç§¿Ë	1,344,964
202010	62101030	»¯ÏËÕ±ÄØ»òÎÞ·ÄÖ¯ÎïÖÆ·þ×°	501	¼ÓÄÃ´ó	10	Ò»°ãÃ³Ò×	22989216	¼þ	2234257	Ç§¿Ë	313,210,562
202010	62101030	»¯ÏËÕ±ÄØ»òÎÞ·ÄÖ¯ÎïÖÆ·þ×°	502	ÃÀ¹ú	10	Ò»°ãÃ³Ò×	129239701	¼þ	11039581	Ç§¿Ë	992,822,054
202010	62101030	»¯ÏËÕ±ÄØ»òÎÞ·ÄÖ¯ÎïÖÆ·þ×°	601	°Ä´óÀûÑÇ	10	Ò»°ãÃ³Ò×	19897899	¼þ	2244399	Ç§¿Ë	172,650,062
202010	62101030	»¯ÏËÕ±ÄØ»òÎÞ·ÄÖ¯ÎïÖÆ·þ×°	603	ì³¼Ã	10	Ò»°ãÃ³Ò×	1120	¼þ	95	Ç§¿Ë	6,457
202010	62101030	»¯ÏËÕ±ÄØ»òÎÞ·ÄÖ¯ÎïÖÆ·þ×°	609	ÐÂÎ÷À¼	10	Ò»°ãÃ³Ò×	1924330	¼þ	215087	Ç§¿Ë	15,376,060
202010	62101030	»¯ÏËÕ±ÄØ»òÎÞ·ÄÖ¯ÎïÖÆ·þ×°	611	°Í²¼ÑÇÐÂ¼¸ÄÚÑÇ	10	Ò»°ãÃ³Ò×	26365	¼þ	6851	Ç§¿Ë	357,641
202010	62101030	»¯ÏËÕ±ÄØ»òÎÞ·ÄÖ¯ÎïÖÆ·þ×°	623	·¨Êô²¨ÀûÄáÎ÷ÑÇ	10	Ò»°ãÃ³Ò×	150	¼þ	17	Ç§¿Ë	1,214
202011	62101030	»¯ÏËÕ±ÄØ»òÎÞ·ÄÖ¯ÎïÖÆ·þ×°	101	°¢¸»º¹	10	Ò»°ãÃ³Ò×	6150	¼þ	1415	Ç§¿Ë	718,603
202011	62101030	»¯ÏËÕ±ÄØ»òÎÞ·ÄÖ¯ÎïÖÆ·þ×°	102	°ÍÁÖ	10	Ò»°ãÃ³Ò×	483095	¼þ	28656	Ç§¿Ë	2,019,331
202011	62101030	»¯ÏËÕ±ÄØ»òÎÞ·ÄÖ¯ÎïÖÆ·þ×°	106	Ãåµé	10	Ò»°ãÃ³Ò×	2914578	¼þ	323121	Ç§¿Ë	55,621,092
202011	62101030	»¯ÏËÕ±ÄØ»òÎÞ·ÄÖ¯ÎïÖÆ·þ×°	106	Ãåµé	12	ÆäËû¾èÔùÎï×Ê	75000	¼þ	18840	Ç§¿Ë	5,572,020
202011	62101030	»¯ÏËÕ±ÄØ»òÎÞ·ÄÖ¯ÎïÖÆ·þ×°	107	¼íÆÒÕ¯	10	Ò»°ãÃ³Ò×	13480	¼þ	3602	Ç§¿Ë	539,425
202011	62101030	»¯ÏËÕ±ÄØ»òÎÞ·ÄÖ¯ÎïÖÆ·þ×°	108	ÈûÆÖÂ·Ë¹	10	Ò»°ãÃ³Ò×	39700	¼þ	3080	Ç§¿Ë	149,328
202011	62101030	»¯ÏËÕ±ÄØ»òÎÞ·ÄÖ¯ÎïÖÆ·þ×°	110	ÖÐ¹úÏã¸Û	10	Ò»°ãÃ³Ò×	2891146	¼þ	264066	Ç§¿Ë	14,393,149
202011	62101030	»¯ÏËÕ±ÄØ»òÎÞ·ÄÖ¯ÎïÖÆ·þ×°	111	Ó¡¶È	10	Ò»°ãÃ³Ò×	11127	¼þ	2666	Ç§¿Ë	124,166
202011	62101030	»¯ÏËÕ±ÄØ»òÎÞ·ÄÖ¯ÎïÖÆ·þ×°	112	Ó¡¶ÈÄáÎ÷ÑÇ	10	Ò»°ãÃ³Ò×	335115	¼þ	63241	Ç§¿Ë	4,725,842
202011	62101030	»¯ÏËÕ±ÄØ»òÎÞ·ÄÖ¯ÎïÖÆ·þ×°	112	Ó¡¶ÈÄáÎ÷ÑÇ	12	ÆäËû¾èÔùÎï×Ê	35000	¼þ	10500	Ç§¿Ë	3,847,100
202011	62101030	»¯ÏËÕ±ÄØ»òÎÞ·ÄÖ¯ÎïÖÆ·þ×°	114	ÒÁÀ­¿Ë	10	Ò»°ãÃ³Ò×	293200	¼þ	30832	Ç§¿Ë	2,933,503
202011	62101030	»¯ÏËÕ±ÄØ»òÎÞ·ÄÖ¯ÎïÖÆ·þ×°	115	ÒÔÉ«ÁÐ	10	Ò»°ãÃ³Ò×	4017960	¼þ	296026	Ç§¿Ë	14,719,637
202011	62101030	»¯ÏËÕ±ÄØ»òÎÞ·ÄÖ¯ÎïÖÆ·þ×°	116	ÈÕ±¾	10	Ò»°ãÃ³Ò×	9418436	¼þ	534575	Ç§¿Ë	44,194,251
202011	62101030	»¯ÏËÕ±ÄØ»òÎÞ·ÄÖ¯ÎïÖÆ·þ×°	117	Ô¼µ©	10	Ò»°ãÃ³Ò×	20001	¼þ	4665	Ç§¿Ë	524,271
202011	62101030	»¯ÏËÕ±ÄØ»òÎÞ·ÄÖ¯ÎïÖÆ·þ×°	118	¿ÆÍþÌØ	10	Ò»°ãÃ³Ò×	457105	¼þ	28042	Ç§¿Ë	1,798,948
202011	62101030	»¯ÏËÕ±ÄØ»òÎÞ·ÄÖ¯ÎïÖÆ·þ×°	119	ÀÏÎÎ	10	Ò»°ãÃ³Ò×	1150	¼þ	170	Ç§¿Ë	19,677
202011	62101030	»¯ÏËÕ±ÄØ»òÎÞ·ÄÖ¯ÎïÖÆ·þ×°	120	Àè°ÍÄÛ	10	Ò»°ãÃ³Ò×	250260	¼þ	19686	Ç§¿Ë	710,297
202011	62101030	»¯ÏËÕ±ÄØ»òÎÞ·ÄÖ¯ÎïÖÆ·þ×°	121	ÖÐ¹ú°ÄÃÅ	10	Ò»°ãÃ³Ò×	9000	¼þ	98	Ç§¿Ë	4,868
202011	62101030	»¯ÏËÕ±ÄØ»òÎÞ·ÄÖ¯ÎïÖÆ·þ×°	122	ÂíÀ´Î÷ÑÇ	10	Ò»°ãÃ³Ò×	1904985	¼þ	218593	Ç§¿Ë	14,237,712
202011	62101030	»¯ÏËÕ±ÄØ»òÎÞ·ÄÖ¯ÎïÖÆ·þ×°	122	ÂíÀ´Î÷ÑÇ	12	ÆäËû¾èÔùÎï×Ê	5000	¼þ	1200	Ç§¿Ë	700,000
202011	62101030	»¯ÏËÕ±ÄØ»òÎÞ·ÄÖ¯ÎïÖÆ·þ×°	123	Âí¶û´ú·ò	10	Ò»°ãÃ³Ò×	7050	¼þ	1367	Ç§¿Ë	104,514
202011	62101030	»¯ÏËÕ±ÄØ»òÎÞ·ÄÖ¯ÎïÖÆ·þ×°	124	ÃÉ¹Å	10	Ò»°ãÃ³Ò×	11400	¼þ	1438	Ç§¿Ë	129,422
202011	62101030	»¯ÏËÕ±ÄØ»òÎÞ·ÄÖ¯ÎïÖÆ·þ×°	124	ÃÉ¹Å	12	ÆäËû¾èÔùÎï×Ê	7500	¼þ	2728	Ç§¿Ë	525,000
202011	62101030	»¯ÏËÕ±ÄØ»òÎÞ·ÄÖ¯ÎïÖÆ·þ×°	125	Äá²´¶ûÁª°îÃñÖ÷¹²ºÍ¹ú	10	Ò»°ãÃ³Ò×	23464	¼þ	6276	Ç§¿Ë	1,028,655
202011	62101030	»¯ÏËÕ±ÄØ»òÎÞ·ÄÖ¯ÎïÖÆ·þ×°	126	°¢Âü	10	Ò»°ãÃ³Ò×	33000	¼þ	3020	Ç§¿Ë	170,105
202011	62101030	»¯ÏËÕ±ÄØ»òÎÞ·ÄÖ¯ÎïÖÆ·þ×°	127	°Í»ùË¹Ì¹	10	Ò»°ãÃ³Ò×	21569	¼þ	3239	Ç§¿Ë	356,433
202011	62101030	»¯ÏËÕ±ÄØ»òÎÞ·ÄÖ¯ÎïÖÆ·þ×°	127	°Í»ùË¹Ì¹	12	ÆäËû¾èÔùÎï×Ê	30000	¼þ	9000	Ç§¿Ë	3,000,000
202011	62101030	»¯ÏËÕ±ÄØ»òÎÞ·ÄÖ¯ÎïÖÆ·þ×°	129	·ÆÂÉ±ö	10	Ò»°ãÃ³Ò×	926758	¼þ	167545	Ç§¿Ë	15,887,694
202011	62101030	»¯ÏËÕ±ÄØ»òÎÞ·ÄÖ¯ÎïÖÆ·þ×°	129	·ÆÂÉ±ö	11	¹ú¼Ò¼ä¡¢¹ú¼Ê×éÖ¯ÎÞ³¥Ô®ÖúºÍÔùËÍµÄÎï×Ê	3000	¼þ	840	Ç§¿Ë	231,000
202011	62101030	»¯ÏËÕ±ÄØ»òÎÞ·ÄÖ¯ÎïÖÆ·þ×°	130	¿¨Ëþ¶û	10	Ò»°ãÃ³Ò×	199827	¼þ	17462	Ç§¿Ë	1,162,507
202011	62101030	»¯ÏËÕ±ÄØ»òÎÞ·ÄÖ¯ÎïÖÆ·þ×°	131	É³ÌØ°¢À­²®	10	Ò»°ãÃ³Ò×	1832085	¼þ	100873	Ç§¿Ë	4,617,845
202011	62101030	»¯ÏËÕ±ÄØ»òÎÞ·ÄÖ¯ÎïÖÆ·þ×°	132	ÐÂ¼ÓÆÂ	10	Ò»°ãÃ³Ò×	12240846	¼þ	1454077	Ç§¿Ë	92,431,965
202011	62101030	»¯ÏËÕ±ÄØ»òÎÞ·ÄÖ¯ÎïÖÆ·þ×°	133	º«¹ú	10	Ò»°ãÃ³Ò×	1641234	¼þ	251501	Ç§¿Ë	10,113,659
202011	62101030	»¯ÏËÕ±ÄØ»òÎÞ·ÄÖ¯ÎïÖÆ·þ×°	134	Ë¹ÀïÀ¼¿¨	10	Ò»°ãÃ³Ò×	2040	¼þ	218	Ç§¿Ë	10,899
202011	62101030	»¯ÏËÕ±ÄØ»òÎÞ·ÄÖ¯ÎïÖÆ·þ×°	136	Ì©¹ú	10	Ò»°ãÃ³Ò×	188465	¼þ	20128	Ç§¿Ë	1,239,034
202011	62101030	»¯ÏËÕ±ÄØ»òÎÞ·ÄÖ¯ÎïÖÆ·þ×°	136	Ì©¹ú	12	ÆäËû¾èÔùÎï×Ê	5000	¼þ	1325	Ç§¿Ë	700,000
202011	62101030	»¯ÏËÕ±ÄØ»òÎÞ·ÄÖ¯ÎïÖÆ·þ×°	137	ÍÁ¶úÆä	10	Ò»°ãÃ³Ò×	59000	¼þ	10325	Ç§¿Ë	593,448
202011	62101030	»¯ÏËÕ±ÄØ»òÎÞ·ÄÖ¯ÎïÖÆ·þ×°	138	°¢ÁªÇõ	10	Ò»°ãÃ³Ò×	1015086	¼þ	134363	Ç§¿Ë	10,611,289
202011	62101030	»¯ÏËÕ±ÄØ»òÎÞ·ÄÖ¯ÎïÖÆ·þ×°	139	Ò²ÃÅ	10	Ò»°ãÃ³Ò×	6000	¼þ	1830	Ç§¿Ë	16,680
202011	62101030	»¯ÏËÕ±ÄØ»òÎÞ·ÄÖ¯ÎïÖÆ·þ×°	143	ÖÐ¹úÌ¨Íå	10	Ò»°ãÃ³Ò×	1005110	¼þ	44259	Ç§¿Ë	2,063,740
202011	62101030	»¯ÏËÕ±ÄØ»òÎÞ·ÄÖ¯ÎïÖÆ·þ×°	145	¹þÈø¿ËË¹Ì¹	10	Ò»°ãÃ³Ò×	76690	¼þ	16934	Ç§¿Ë	1,109,702
202011	62101030	»¯ÏËÕ±ÄØ»òÎÞ·ÄÖ¯ÎïÖÆ·þ×°	145	¹þÈø¿ËË¹Ì¹	11	¹ú¼Ò¼ä¡¢¹ú¼Ê×éÖ¯ÎÞ³¥Ô®ÖúºÍÔùËÍµÄÎï×Ê	10000	¼þ	3006	Ç§¿Ë	650,000
202011	62101030	»¯ÏËÕ±ÄØ»òÎÞ·ÄÖ¯ÎïÖÆ·þ×°	146	¼ª¶û¼ªË¹Ë¹Ì¹	10	Ò»°ãÃ³Ò×	7940	¼þ	1881	Ç§¿Ë	373,918
202011	62101030	»¯ÏËÕ±ÄØ»òÎÞ·ÄÖ¯ÎïÖÆ·þ×°	147	Ëþ¼ª¿ËË¹Ì¹	10	Ò»°ãÃ³Ò×	23300	¼þ	5964	Ç§¿Ë	603,037
202011	62101030	»¯ÏËÕ±ÄØ»òÎÞ·ÄÖ¯ÎïÖÆ·þ×°	149	ÎÚ×È±ð¿ËË¹Ì¹	11	¹ú¼Ò¼ä¡¢¹ú¼Ê×éÖ¯ÎÞ³¥Ô®ÖúºÍÔùËÍµÄÎï×Ê	10000	¼þ	3006	Ç§¿Ë	650,000
202011	62101030	»¯ÏËÕ±ÄØ»òÎÞ·ÄÖ¯ÎïÖÆ·þ×°	202	°²¸çÀ­	10	Ò»°ãÃ³Ò×	233125	¼þ	18911	Ç§¿Ë	1,215,323
202011	62101030	»¯ÏËÕ±ÄØ»òÎÞ·ÄÖ¯ÎïÖÆ·þ×°	203	±´Äþ	10	Ò»°ãÃ³Ò×	5100	¼þ	1403	Ç§¿Ë	95,363
202011	62101030	»¯ÏËÕ±ÄØ»òÎÞ·ÄÖ¯ÎïÖÆ·þ×°	204	²©´ÄÍßÄÉ	10	Ò»°ãÃ³Ò×	5000	¼þ	1000	Ç§¿Ë	38,399
[truncated: 274 more rows]
