# Supplementary material for: Research on optimization of emergency supplies customs clearance strategy from the perspective of public health security based on Chinese trade data
Source: Front Public Health. 2025 Jan 24;13:1520705. doi: 10.3389/fpubh.2025.1520705 (PMC11802811; doi:10.3389/fpubh.2025.1520705)
Supplement: Supplementary file 2 [file Data_Sheet_2.ZIP › Paper Code-Part2/2-Export/2020/2020∩╝ê1-12∩╝ë-μ╢êμ»Æ-σç║σÅú.csv]

Êý¾ÝÄêÔÂ	ÉÌÆ·±àÂë	ÉÌÆ·Ãû³Æ	Ã³Ò×»ï°é±àÂë	Ã³Ò×»ï°éÃû³Æ	Ã³Ò×·½Ê½±àÂë	Ã³Ò×·½Ê½Ãû³Æ	µÚÒ»ÊýÁ¿	µÚÒ»¼ÆÁ¿µ¥Î»	µÚ¶þÊýÁ¿	µÚ¶þ¼ÆÁ¿µ¥Î»	ÈËÃñ±Ò
202001	38089400	Ïû¶¾¼Á	103	ÃÏ¼ÓÀ­¹ú	10	Ò»°ãÃ³Ò×	20020	Ç§¿Ë	0	?	184,342
202001	38089400	Ïû¶¾¼Á	106	Ãåµé	10	Ò»°ãÃ³Ò×	18	Ç§¿Ë	0	?	3,061
202001	38089400	Ïû¶¾¼Á	107	¼íÆÒÕ¯	10	Ò»°ãÃ³Ò×	4588	Ç§¿Ë	0	?	77,897
202001	38089400	Ïû¶¾¼Á	109	³¯ÏÊ	10	Ò»°ãÃ³Ò×	930	Ç§¿Ë	0	?	7,610
202001	38089400	Ïû¶¾¼Á	110	ÖÐ¹úÏã¸Û	10	Ò»°ãÃ³Ò×	797790	Ç§¿Ë	0	?	8,137,423
202001	38089400	Ïû¶¾¼Á	111	Ó¡¶È	10	Ò»°ãÃ³Ò×	222357	Ç§¿Ë	0	?	3,736,260
202001	38089400	Ïû¶¾¼Á	112	Ó¡¶ÈÄáÎ÷ÑÇ	10	Ò»°ãÃ³Ò×	554511	Ç§¿Ë	0	?	5,267,206
202001	38089400	Ïû¶¾¼Á	113	ÒÁÀÊ	10	Ò»°ãÃ³Ò×	40000	Ç§¿Ë	0	?	572,068
202001	38089400	Ïû¶¾¼Á	114	ÒÁÀ­¿Ë	10	Ò»°ãÃ³Ò×	2	Ç§¿Ë	0	?	1,273
202001	38089400	Ïû¶¾¼Á	116	ÈÕ±¾	10	Ò»°ãÃ³Ò×	239226	Ç§¿Ë	0	?	4,588,058
202001	38089400	Ïû¶¾¼Á	121	ÖÐ¹ú°ÄÃÅ	10	Ò»°ãÃ³Ò×	21962	Ç§¿Ë	0	?	397,377
202001	38089400	Ïû¶¾¼Á	122	ÂíÀ´Î÷ÑÇ	10	Ò»°ãÃ³Ò×	56930	Ç§¿Ë	0	?	1,420,724
202001	38089400	Ïû¶¾¼Á	124	ÃÉ¹Å	10	Ò»°ãÃ³Ò×	106	Ç§¿Ë	0	?	3,540
202001	38089400	Ïû¶¾¼Á	126	°¢Âü	10	Ò»°ãÃ³Ò×	16004	Ç§¿Ë	0	?	57,258
202001	38089400	Ïû¶¾¼Á	127	°Í»ùË¹Ì¹	10	Ò»°ãÃ³Ò×	50640	Ç§¿Ë	0	?	1,127,533
202001	38089400	Ïû¶¾¼Á	129	·ÆÂÉ±ö	10	Ò»°ãÃ³Ò×	121161	Ç§¿Ë	0	?	2,641,034
202001	38089400	Ïû¶¾¼Á	130	¿¨Ëþ¶û	10	Ò»°ãÃ³Ò×	37800	Ç§¿Ë	0	?	242,346
202001	38089400	Ïû¶¾¼Á	131	É³ÌØ°¢À­²®	10	Ò»°ãÃ³Ò×	29600	Ç§¿Ë	0	?	150,571
202001	38089400	Ïû¶¾¼Á	132	ÐÂ¼ÓÆÂ	10	Ò»°ãÃ³Ò×	229089	Ç§¿Ë	0	?	4,421,386
202001	38089400	Ïû¶¾¼Á	133	º«¹ú	10	Ò»°ãÃ³Ò×	121753	Ç§¿Ë	0	?	2,691,415
202001	38089400	Ïû¶¾¼Á	134	Ë¹ÀïÀ¼¿¨	10	Ò»°ãÃ³Ò×	29	Ç§¿Ë	0	?	2,104
202001	38089400	Ïû¶¾¼Á	136	Ì©¹ú	10	Ò»°ãÃ³Ò×	146855	Ç§¿Ë	0	?	2,025,882
202001	38089400	Ïû¶¾¼Á	137	ÍÁ¶úÆä	10	Ò»°ãÃ³Ò×	27677	Ç§¿Ë	0	?	417,191
202001	38089400	Ïû¶¾¼Á	138	°¢ÁªÇõ	10	Ò»°ãÃ³Ò×	16000	Ç§¿Ë	0	?	433,145
202001	38089400	Ïû¶¾¼Á	141	Ô½ÄÏ	10	Ò»°ãÃ³Ò×	295316	Ç§¿Ë	0	?	2,636,191
202001	38089400	Ïû¶¾¼Á	143	ÖÐ¹úÌ¨Íå	10	Ò»°ãÃ³Ò×	139837	Ç§¿Ë	0	?	2,691,129
202001	38089400	Ïû¶¾¼Á	145	¹þÈø¿ËË¹Ì¹	10	Ò»°ãÃ³Ò×	100	Ç§¿Ë	0	?	10,669
202001	38089400	Ïû¶¾¼Á	201	°¢¶û¼°ÀûÑÇ	10	Ò»°ãÃ³Ò×	980	Ç§¿Ë	0	?	93,972
202001	38089400	Ïû¶¾¼Á	203	±´Äþ	10	Ò»°ãÃ³Ò×	400	Ç§¿Ë	0	?	6,731
202001	38089400	Ïû¶¾¼Á	213	¸Õ¹û(²¼)	10	Ò»°ãÃ³Ò×	24480	Ç§¿Ë	0	?	185,995
202001	38089400	Ïû¶¾¼Á	215	°£¼°	10	Ò»°ãÃ³Ò×	5000	Ç§¿Ë	0	?	91,434
202001	38089400	Ïû¶¾¼Á	220	¼ÓÄÉ	10	Ò»°ãÃ³Ò×	21760	Ç§¿Ë	0	?	175,901
202001	38089400	Ïû¶¾¼Á	223	¿ÆÌØµÏÍß	10	Ò»°ãÃ³Ò×	500	Ç§¿Ë	0	?	3,918
202001	38089400	Ïû¶¾¼Á	236	ÄáÈÕÀûÑÇ	10	Ò»°ãÃ³Ò×	53400	Ç§¿Ë	0	?	367,918
202001	38089400	Ïû¶¾¼Á	243	Ë÷ÂíÀï	10	Ò»°ãÃ³Ò×	119513	Ç§¿Ë	0	?	1,367,438
202001	38089400	Ïû¶¾¼Á	244	ÄÏ·Ç	10	Ò»°ãÃ³Ò×	80318	Ç§¿Ë	0	?	1,347,610
202001	38089400	Ïû¶¾¼Á	247	Ì¹É£ÄáÑÇ	10	Ò»°ãÃ³Ò×	42000	Ç§¿Ë	0	?	318,546
202001	38089400	Ïû¶¾¼Á	301	±ÈÀûÊ±	10	Ò»°ãÃ³Ò×	20000	Ç§¿Ë	0	?	296,335
202001	38089400	Ïû¶¾¼Á	303	Ó¢¹ú	10	Ò»°ãÃ³Ò×	62283	Ç§¿Ë	0	?	1,008,953
202001	38089400	Ïû¶¾¼Á	304	µÂ¹ú	10	Ò»°ãÃ³Ò×	123005	Ç§¿Ë	0	?	1,871,821
202001	38089400	Ïû¶¾¼Á	305	·¨¹ú	10	Ò»°ãÃ³Ò×	58800	Ç§¿Ë	0	?	1,596,711
202001	38089400	Ïû¶¾¼Á	309	ºÉÀ¼	10	Ò»°ãÃ³Ò×	270502	Ç§¿Ë	0	?	5,400,688
202001	38089400	Ïû¶¾¼Á	312	Î÷°àÑÀ	10	Ò»°ãÃ³Ò×	110380	Ç§¿Ë	0	?	2,446,016
202001	38089400	Ïû¶¾¼Á	336	Á¢ÌÕÍð	10	Ò»°ãÃ³Ò×	13071	Ç§¿Ë	0	?	183,039
202001	38089400	Ïû¶¾¼Á	344	¶íÂÞË¹Áª°î	10	Ò»°ãÃ³Ò×	61750	Ç§¿Ë	0	?	845,278
202001	38089400	Ïû¶¾¼Á	347	ÎÚ¿ËÀ¼	10	Ò»°ãÃ³Ò×	4250	Ç§¿Ë	0	?	59,495
202001	38089400	Ïû¶¾¼Á	358	Èû¶ûÎ¬ÑÇ	10	Ò»°ãÃ³Ò×	30	Ç§¿Ë	0	?	1,004
202001	38089400	Ïû¶¾¼Á	402	°¢¸ùÍ¢	10	Ò»°ãÃ³Ò×	16250	Ç§¿Ë	0	?	222,132
202001	38089400	Ïû¶¾¼Á	410	°ÍÎ÷	10	Ò»°ãÃ³Ò×	129750	Ç§¿Ë	0	?	1,807,245
202001	38089400	Ïû¶¾¼Á	412	ÖÇÀû	10	Ò»°ãÃ³Ò×	127800	Ç§¿Ë	0	?	1,343,623
202001	38089400	Ïû¶¾¼Á	413	¸çÂ×±ÈÑÇ	10	Ò»°ãÃ³Ò×	13000	Ç§¿Ë	0	?	220,649
202001	38089400	Ïû¶¾¼Á	423	Î£µØÂíÀ­	10	Ò»°ãÃ³Ò×	1500	Ç§¿Ë	0	?	22,145
202001	38089400	Ïû¶¾¼Á	429	Ä«Î÷¸ç	10	Ò»°ãÃ³Ò×	14200	Ç§¿Ë	0	?	403,939
202001	38089400	Ïû¶¾¼Á	434	ÃØÂ³	10	Ò»°ãÃ³Ò×	141	Ç§¿Ë	0	?	4,478
202001	38089400	Ïû¶¾¼Á	442	ÌØÁ¢Äá´ïºÍ¶à°Í¸ç	10	Ò»°ãÃ³Ò×	21760	Ç§¿Ë	0	?	149,952
202001	38089400	Ïû¶¾¼Á	445	Î¯ÄÚÈðÀ­	10	Ò»°ãÃ³Ò×	9670	Ç§¿Ë	0	?	130,070
202001	38089400	Ïû¶¾¼Á	501	¼ÓÄÃ´ó	10	Ò»°ãÃ³Ò×	116578	Ç§¿Ë	0	?	3,383,495
202001	38089400	Ïû¶¾¼Á	502	ÃÀ¹ú	10	Ò»°ãÃ³Ò×	470223	Ç§¿Ë	0	?	9,989,481
202001	38089400	Ïû¶¾¼Á	601	°Ä´óÀûÑÇ	10	Ò»°ãÃ³Ò×	85017	Ç§¿Ë	0	?	1,102,360
202001	38089400	Ïû¶¾¼Á	603	ì³¼Ã	10	Ò»°ãÃ³Ò×	125	Ç§¿Ë	0	?	4,833
202001	38089400	Ïû¶¾¼Á	609	ÐÂÎ÷À¼	10	Ò»°ãÃ³Ò×	3127	Ç§¿Ë	0	?	34,973
202001	38089400	Ïû¶¾¼Á	611	°Í²¼ÑÇÐÂ¼¸ÄÚÑÇ	10	Ò»°ãÃ³Ò×	14346	Ç§¿Ë	0	?	54,605
202001	84192000	Ò½ÓÃ»òÊµÑéÊÒÓÃÏû¶¾Æ÷¾ß	101	°¢¸»º¹	10	Ò»°ãÃ³Ò×	2	Ì¨	120	Ç§¿Ë	15,988
202001	84192000	Ò½ÓÃ»òÊµÑéÊÒÓÃÏû¶¾Æ÷¾ß	102	°ÍÁÖ	10	Ò»°ãÃ³Ò×	1	Ì¨	100	Ç§¿Ë	9,306
202001	84192000	Ò½ÓÃ»òÊµÑéÊÒÓÃÏû¶¾Æ÷¾ß	103	ÃÏ¼ÓÀ­¹ú	10	Ò»°ãÃ³Ò×	106	Ì¨	9383	Ç§¿Ë	910,477
202001	84192000	Ò½ÓÃ»òÊµÑéÊÒÓÃÏû¶¾Æ÷¾ß	106	Ãåµé	10	Ò»°ãÃ³Ò×	34	Ì¨	23813	Ç§¿Ë	781,045
202001	84192000	Ò½ÓÃ»òÊµÑéÊÒÓÃÏû¶¾Æ÷¾ß	107	¼íÆÒÕ¯	10	Ò»°ãÃ³Ò×	7	Ì¨	26360	Ç§¿Ë	522,727
202001	84192000	Ò½ÓÃ»òÊµÑéÊÒÓÃÏû¶¾Æ÷¾ß	108	ÈûÆÖÂ·Ë¹	10	Ò»°ãÃ³Ò×	1	Ì¨	50	Ç§¿Ë	5,517
202001	84192000	Ò½ÓÃ»òÊµÑéÊÒÓÃÏû¶¾Æ÷¾ß	110	ÖÐ¹úÏã¸Û	10	Ò»°ãÃ³Ò×	5	Ì¨	53	Ç§¿Ë	6,136
202001	84192000	Ò½ÓÃ»òÊµÑéÊÒÓÃÏû¶¾Æ÷¾ß	111	Ó¡¶È	10	Ò»°ãÃ³Ò×	802	Ì¨	52995	Ç§¿Ë	4,056,522
202001	84192000	Ò½ÓÃ»òÊµÑéÊÒÓÃÏû¶¾Æ÷¾ß	112	Ó¡¶ÈÄáÎ÷ÑÇ	10	Ò»°ãÃ³Ò×	2207	Ì¨	33678	Ç§¿Ë	1,299,282
202001	84192000	Ò½ÓÃ»òÊµÑéÊÒÓÃÏû¶¾Æ÷¾ß	113	ÒÁÀÊ	10	Ò»°ãÃ³Ò×	15	Ì¨	19100	Ç§¿Ë	2,290,435
202001	84192000	Ò½ÓÃ»òÊµÑéÊÒÓÃÏû¶¾Æ÷¾ß	114	ÒÁÀ­¿Ë	10	Ò»°ãÃ³Ò×	36	Ì¨	1960	Ç§¿Ë	69,689
202001	84192000	Ò½ÓÃ»òÊµÑéÊÒÓÃÏû¶¾Æ÷¾ß	115	ÒÔÉ«ÁÐ	10	Ò»°ãÃ³Ò×	29	Ì¨	1524	Ç§¿Ë	217,744
202001	84192000	Ò½ÓÃ»òÊµÑéÊÒÓÃÏû¶¾Æ÷¾ß	116	ÈÕ±¾	10	Ò»°ãÃ³Ò×	1393	Ì¨	9131	Ç§¿Ë	2,191,819
202001	84192000	Ò½ÓÃ»òÊµÑéÊÒÓÃÏû¶¾Æ÷¾ß	118	¿ÆÍþÌØ	10	Ò»°ãÃ³Ò×	91	Ì¨	600	Ç§¿Ë	81,548
202001	84192000	Ò½ÓÃ»òÊµÑéÊÒÓÃÏû¶¾Æ÷¾ß	121	ÖÐ¹ú°ÄÃÅ	10	Ò»°ãÃ³Ò×	2	Ì¨	500	Ç§¿Ë	6,019
202001	84192000	Ò½ÓÃ»òÊµÑéÊÒÓÃÏû¶¾Æ÷¾ß	122	ÂíÀ´Î÷ÑÇ	10	Ò»°ãÃ³Ò×	10	Ì¨	482	Ç§¿Ë	48,170
202001	84192000	Ò½ÓÃ»òÊµÑéÊÒÓÃÏû¶¾Æ÷¾ß	124	ÃÉ¹Å	10	Ò»°ãÃ³Ò×	9	Ì¨	415	Ç§¿Ë	6,500
202001	84192000	Ò½ÓÃ»òÊµÑéÊÒÓÃÏû¶¾Æ÷¾ß	125	Äá²´¶ûÁª°îÃñÖ÷¹²ºÍ¹ú	10	Ò»°ãÃ³Ò×	9	Ì¨	895	Ç§¿Ë	87,392
202001	84192000	Ò½ÓÃ»òÊµÑéÊÒÓÃÏû¶¾Æ÷¾ß	126	°¢Âü	10	Ò»°ãÃ³Ò×	31	Ì¨	998	Ç§¿Ë	115,901
202001	84192000	Ò½ÓÃ»òÊµÑéÊÒÓÃÏû¶¾Æ÷¾ß	127	°Í»ùË¹Ì¹	10	Ò»°ãÃ³Ò×	110	Ì¨	8593	Ç§¿Ë	782,109
202001	84192000	Ò½ÓÃ»òÊµÑéÊÒÓÃÏû¶¾Æ÷¾ß	129	·ÆÂÉ±ö	10	Ò»°ãÃ³Ò×	102	Ì¨	3296	Ç§¿Ë	333,389
202001	84192000	Ò½ÓÃ»òÊµÑéÊÒÓÃÏû¶¾Æ÷¾ß	130	¿¨Ëþ¶û	10	Ò»°ãÃ³Ò×	17	Ì¨	550	Ç§¿Ë	66,288
202001	84192000	Ò½ÓÃ»òÊµÑéÊÒÓÃÏû¶¾Æ÷¾ß	131	É³ÌØ°¢À­²®	10	Ò»°ãÃ³Ò×	385	Ì¨	3307	Ç§¿Ë	124,117
202001	84192000	Ò½ÓÃ»òÊµÑéÊÒÓÃÏû¶¾Æ÷¾ß	132	ÐÂ¼ÓÆÂ	10	Ò»°ãÃ³Ò×	18	Ì¨	920	Ç§¿Ë	350,618
202001	84192000	Ò½ÓÃ»òÊµÑéÊÒÓÃÏû¶¾Æ÷¾ß	133	º«¹ú	10	Ò»°ãÃ³Ò×	3831	Ì¨	14048	Ç§¿Ë	998,330
202001	84192000	Ò½ÓÃ»òÊµÑéÊÒÓÃÏû¶¾Æ÷¾ß	134	Ë¹ÀïÀ¼¿¨	10	Ò»°ãÃ³Ò×	41	Ì¨	26596	Ç§¿Ë	1,158,281
202001	84192000	Ò½ÓÃ»òÊµÑéÊÒÓÃÏû¶¾Æ÷¾ß	134	Ë¹ÀïÀ¼¿¨	11	¹ú¼Ò¼ä¡¢¹ú¼Ê×éÖ¯ÎÞ³¥Ô®ÖúºÍÔùËÍµÄÎï×Ê	1	Ì¨	62	Ç§¿Ë	69,400
202001	84192000	Ò½ÓÃ»òÊµÑéÊÒÓÃÏû¶¾Æ÷¾ß	135	ÐðÀûÑÇ	10	Ò»°ãÃ³Ò×	4	Ì¨	188	Ç§¿Ë	24,892
202001	84192000	Ò½ÓÃ»òÊµÑéÊÒÓÃÏû¶¾Æ÷¾ß	136	Ì©¹ú	10	Ò»°ãÃ³Ò×	39	Ì¨	22046	Ç§¿Ë	1,294,667
202001	84192000	Ò½ÓÃ»òÊµÑéÊÒÓÃÏû¶¾Æ÷¾ß	137	ÍÁ¶úÆä	10	Ò»°ãÃ³Ò×	270	Ì¨	15728	Ç§¿Ë	2,455,112
202001	84192000	Ò½ÓÃ»òÊµÑéÊÒÓÃÏû¶¾Æ÷¾ß	138	°¢ÁªÇõ	10	Ò»°ãÃ³Ò×	286	Ì¨	4863	Ç§¿Ë	370,804
202001	84192000	Ò½ÓÃ»òÊµÑéÊÒÓÃÏû¶¾Æ÷¾ß	139	Ò²ÃÅ	10	Ò»°ãÃ³Ò×	115	Ì¨	2813	Ç§¿Ë	190,680
202001	84192000	Ò½ÓÃ»òÊµÑéÊÒÓÃÏû¶¾Æ÷¾ß	141	Ô½ÄÏ	10	Ò»°ãÃ³Ò×	63	Ì¨	3173	Ç§¿Ë	280,806
202001	84192000	Ò½ÓÃ»òÊµÑéÊÒÓÃÏû¶¾Æ÷¾ß	143	ÖÐ¹úÌ¨Íå	10	Ò»°ãÃ³Ò×	32	Ì¨	3563	Ç§¿Ë	487,429
202001	84192000	Ò½ÓÃ»òÊµÑéÊÒÓÃÏû¶¾Æ÷¾ß	145	¹þÈø¿ËË¹Ì¹	10	Ò»°ãÃ³Ò×	2	Ì¨	1715	Ç§¿Ë	220,883
202001	84192000	Ò½ÓÃ»òÊµÑéÊÒÓÃÏû¶¾Æ÷¾ß	147	Ëþ¼ª¿ËË¹Ì¹	10	Ò»°ãÃ³Ò×	15	Ì¨	120	Ç§¿Ë	3,600
202001	84192000	Ò½ÓÃ»òÊµÑéÊÒÓÃÏû¶¾Æ÷¾ß	149	ÎÚ×È±ð¿ËË¹Ì¹	10	Ò»°ãÃ³Ò×	35	Ì¨	17497	Ç§¿Ë	653,286
202001	84192000	Ò½ÓÃ»òÊµÑéÊÒÓÃÏû¶¾Æ÷¾ß	201	°¢¶û¼°ÀûÑÇ	10	Ò»°ãÃ³Ò×	125	Ì¨	20598	Ç§¿Ë	1,047,826
202001	84192000	Ò½ÓÃ»òÊµÑéÊÒÓÃÏû¶¾Æ÷¾ß	202	°²¸çÀ­	10	Ò»°ãÃ³Ò×	4	Ì¨	140	Ç§¿Ë	6,641
202001	84192000	Ò½ÓÃ»òÊµÑéÊÒÓÃÏû¶¾Æ÷¾ß	203	±´Äþ	10	Ò»°ãÃ³Ò×	6	Ì¨	445	Ç§¿Ë	121,046
202001	84192000	Ò½ÓÃ»òÊµÑéÊÒÓÃÏû¶¾Æ÷¾ß	206	¿¦ÂóÂ¡	10	Ò»°ãÃ³Ò×	42	Ì¨	1654	Ç§¿Ë	82,078
202001	84192000	Ò½ÓÃ»òÊµÑéÊÒÓÃÏû¶¾Æ÷¾ß	214	¼ª²¼Ìá	10	Ò»°ãÃ³Ò×	2	Ì¨	48	Ç§¿Ë	3,065
202001	84192000	Ò½ÓÃ»òÊµÑéÊÒÓÃÏû¶¾Æ÷¾ß	215	°£¼°	10	Ò»°ãÃ³Ò×	532	Ì¨	24141	Ç§¿Ë	3,127,998
202001	84192000	Ò½ÓÃ»òÊµÑéÊÒÓÃÏû¶¾Æ÷¾ß	217	°£Èû¶í±ÈÑÇ	10	Ò»°ãÃ³Ò×	5	Ì¨	456	Ç§¿Ë	41,664
202001	84192000	Ò½ÓÃ»òÊµÑéÊÒÓÃÏû¶¾Æ÷¾ß	217	°£Èû¶í±ÈÑÇ	11	¹ú¼Ò¼ä¡¢¹ú¼Ê×éÖ¯ÎÞ³¥Ô®ÖúºÍÔùËÍµÄÎï×Ê	2	Ì¨	38	Ç§¿Ë	5,720
202001	84192000	Ò½ÓÃ»òÊµÑéÊÒÓÃÏû¶¾Æ÷¾ß	219	¸Ô±ÈÑÇ	10	Ò»°ãÃ³Ò×	1	Ì¨	90	Ç§¿Ë	7,818
202001	84192000	Ò½ÓÃ»òÊµÑéÊÒÓÃÏû¶¾Æ÷¾ß	220	¼ÓÄÉ	10	Ò»°ãÃ³Ò×	14	Ì¨	1190	Ç§¿Ë	100,406
202001	84192000	Ò½ÓÃ»òÊµÑéÊÒÓÃÏû¶¾Æ÷¾ß	221	¼¸ÄÚÑÇ	11	¹ú¼Ò¼ä¡¢¹ú¼Ê×éÖ¯ÎÞ³¥Ô®ÖúºÍÔùËÍµÄÎï×Ê	12	Ì¨	458	Ç§¿Ë	68,700
202001	84192000	Ò½ÓÃ»òÊµÑéÊÒÓÃÏû¶¾Æ÷¾ß	223	¿ÆÌØµÏÍß	10	Ò»°ãÃ³Ò×	12	Ì¨	280	Ç§¿Ë	16,475
202001	84192000	Ò½ÓÃ»òÊµÑéÊÒÓÃÏû¶¾Æ÷¾ß	224	¿ÏÄáÑÇ	10	Ò»°ãÃ³Ò×	43	Ì¨	3415	Ç§¿Ë	271,616
202001	84192000	Ò½ÓÃ»òÊµÑéÊÒÓÃÏû¶¾Æ÷¾ß	226	Àû±ÈÑÇ	10	Ò»°ãÃ³Ò×	32	Ì¨	3987	Ç§¿Ë	216,874
202001	84192000	Ò½ÓÃ»òÊµÑéÊÒÓÃÏû¶¾Æ÷¾ß	227	Âí´ï¼ÓË¹¼Ó	10	Ò»°ãÃ³Ò×	12	Ì¨	654	Ç§¿Ë	73,058
202001	84192000	Ò½ÓÃ»òÊµÑéÊÒÓÃÏû¶¾Æ÷¾ß	229	ÂíÀï	10	Ò»°ãÃ³Ò×	1	Ì¨	2	Ç§¿Ë	211
202001	84192000	Ò½ÓÃ»òÊµÑéÊÒÓÃÏû¶¾Æ÷¾ß	232	Ä¦Âå¸ç	10	Ò»°ãÃ³Ò×	99	Ì¨	2960	Ç§¿Ë	419,282
202001	84192000	Ò½ÓÃ»òÊµÑéÊÒÓÃÏû¶¾Æ÷¾ß	233	ÄªÉ£±È¿Ë	10	Ò»°ãÃ³Ò×	6	Ì¨	697	Ç§¿Ë	61,573
202001	84192000	Ò½ÓÃ»òÊµÑéÊÒÓÃÏû¶¾Æ÷¾ß	235	ÄáÈÕ¶û	10	Ò»°ãÃ³Ò×	6	Ì¨	123	Ç§¿Ë	1,602
202001	84192000	Ò½ÓÃ»òÊµÑéÊÒÓÃÏû¶¾Æ÷¾ß	236	ÄáÈÕÀûÑÇ	10	Ò»°ãÃ³Ò×	127	Ì¨	2999	Ç§¿Ë	155,353
202001	84192000	Ò½ÓÃ»òÊµÑéÊÒÓÃÏû¶¾Æ÷¾ß	238	Â¬Íú´ï	10	Ò»°ãÃ³Ò×	12	Ì¨	276	Ç§¿Ë	29,769
202001	84192000	Ò½ÓÃ»òÊµÑéÊÒÓÃÏû¶¾Æ÷¾ß	240	ÈûÄÚ¼Ó¶û	10	Ò»°ãÃ³Ò×	2	Ì¨	134	Ç§¿Ë	16,560
202001	84192000	Ò½ÓÃ»òÊµÑéÊÒÓÃÏû¶¾Æ÷¾ß	241	ÈûÉà¶û	10	Ò»°ãÃ³Ò×	1	Ì¨	61	Ç§¿Ë	6,311
202001	84192000	Ò½ÓÃ»òÊµÑéÊÒÓÃÏû¶¾Æ÷¾ß	242	ÈûÀ­Àû°º	10	Ò»°ãÃ³Ò×	1	Ì¨	70	Ç§¿Ë	1,071
202001	84192000	Ò½ÓÃ»òÊµÑéÊÒÓÃÏû¶¾Æ÷¾ß	243	Ë÷ÂíÀï	10	Ò»°ãÃ³Ò×	5	Ì¨	450	Ç§¿Ë	20,458
202001	84192000	Ò½ÓÃ»òÊµÑéÊÒÓÃÏû¶¾Æ÷¾ß	244	ÄÏ·Ç	10	Ò»°ãÃ³Ò×	221	Ì¨	4165	Ç§¿Ë	600,082
202001	84192000	Ò½ÓÃ»òÊµÑéÊÒÓÃÏû¶¾Æ÷¾ß	246	ËÕµ¤	10	Ò»°ãÃ³Ò×	135	Ì¨	5165	Ç§¿Ë	329,002
202001	84192000	Ò½ÓÃ»òÊµÑéÊÒÓÃÏû¶¾Æ÷¾ß	247	Ì¹É£ÄáÑÇ	10	Ò»°ãÃ³Ò×	99	Ì¨	3786	Ç§¿Ë	276,312
202001	84192000	Ò½ÓÃ»òÊµÑéÊÒÓÃÏû¶¾Æ÷¾ß	248	¶à¸ç	10	Ò»°ãÃ³Ò×	5	Ì¨	125	Ç§¿Ë	12,896
202001	84192000	Ò½ÓÃ»òÊµÑéÊÒÓÃÏû¶¾Æ÷¾ß	249	Í»ÄáË¹	10	Ò»°ãÃ³Ò×	9	Ì¨	624	Ç§¿Ë	96,487
202001	84192000	Ò½ÓÃ»òÊµÑéÊÒÓÃÏû¶¾Æ÷¾ß	250	ÎÚ¸É´ï	10	Ò»°ãÃ³Ò×	2	Ì¨	3270	Ç§¿Ë	335,572
202001	84192000	Ò½ÓÃ»òÊµÑéÊÒÓÃÏû¶¾Æ÷¾ß	251	²¼»ùÄÉ·¨Ë÷	10	Ò»°ãÃ³Ò×	1	Ì¨	85	Ç§¿Ë	8,396
202001	84192000	Ò½ÓÃ»òÊµÑéÊÒÓÃÏû¶¾Æ÷¾ß	252	¸Õ¹û(½ð)	10	Ò»°ãÃ³Ò×	1	Ì¨	180	Ç§¿Ë	12,594
202001	84192000	Ò½ÓÃ»òÊµÑéÊÒÓÃÏû¶¾Æ÷¾ß	253	ÔÞ±ÈÑÇ	10	Ò»°ãÃ³Ò×	4	Ì¨	773	Ç§¿Ë	4,858
202001	84192000	Ò½ÓÃ»òÊµÑéÊÒÓÃÏû¶¾Æ÷¾ß	301	±ÈÀûÊ±	10	Ò»°ãÃ³Ò×	120	Ì¨	1570	Ç§¿Ë	130,046
202001	84192000	Ò½ÓÃ»òÊµÑéÊÒÓÃÏû¶¾Æ÷¾ß	303	Ó¢¹ú	10	Ò»°ãÃ³Ò×	215	Ì¨	5149	Ç§¿Ë	869,744
202001	84192000	Ò½ÓÃ»òÊµÑéÊÒÓÃÏû¶¾Æ÷¾ß	304	µÂ¹ú	10	Ò»°ãÃ³Ò×	13	Ì¨	1771	Ç§¿Ë	494,224
202001	84192000	Ò½ÓÃ»òÊµÑéÊÒÓÃÏû¶¾Æ÷¾ß	305	·¨¹ú	10	Ò»°ãÃ³Ò×	3171	Ì¨	2403	Ç§¿Ë	573,075
202001	84192000	Ò½ÓÃ»òÊµÑéÊÒÓÃÏû¶¾Æ÷¾ß	307	Òâ´óÀû	10	Ò»°ãÃ³Ò×	707	Ì¨	13768	Ç§¿Ë	1,740,369
202001	84192000	Ò½ÓÃ»òÊµÑéÊÒÓÃÏû¶¾Æ÷¾ß	309	ºÉÀ¼	10	Ò»°ãÃ³Ò×	381	Ì¨	21343	Ç§¿Ë	2,285,817
202001	84192000	Ò½ÓÃ»òÊµÑéÊÒÓÃÏû¶¾Æ÷¾ß	310	Ï£À°	10	Ò»°ãÃ³Ò×	17	Ì¨	617	Ç§¿Ë	56,259
202001	84192000	Ò½ÓÃ»òÊµÑéÊÒÓÃÏû¶¾Æ÷¾ß	311	ÆÏÌÑÑÀ	10	Ò»°ãÃ³Ò×	26	Ì¨	1302	Ç§¿Ë	129,064
202001	84192000	Ò½ÓÃ»òÊµÑéÊÒÓÃÏû¶¾Æ÷¾ß	312	Î÷°àÑÀ	10	Ò»°ãÃ³Ò×	20301	Ì¨	23948	Ç§¿Ë	1,952,659
202001	84192000	Ò½ÓÃ»òÊµÑéÊÒÓÃÏû¶¾Æ÷¾ß	313	°¢¶û°ÍÄáÑÇ	10	Ò»°ãÃ³Ò×	22	Ì¨	1012	Ç§¿Ë	53,953
202001	84192000	Ò½ÓÃ»òÊµÑéÊÒÓÃÏû¶¾Æ÷¾ß	315	°ÂµØÀû	10	Ò»°ãÃ³Ò×	4	Ì¨	338	Ç§¿Ë	54,174
202001	84192000	Ò½ÓÃ»òÊµÑéÊÒÓÃÏû¶¾Æ÷¾ß	316	±£¼ÓÀûÑÇ	10	Ò»°ãÃ³Ò×	35	Ì¨	1804	Ç§¿Ë	243,517
202001	84192000	Ò½ÓÃ»òÊµÑéÊÒÓÃÏû¶¾Æ÷¾ß	321	ÐÙÑÀÀû	10	Ò»°ãÃ³Ò×	3	Ì¨	290	Ç§¿Ë	41,492
202001	84192000	Ò½ÓÃ»òÊµÑéÊÒÓÃÏû¶¾Æ÷¾ß	326	Å²Íþ	10	Ò»°ãÃ³Ò×	1	Ì¨	90	Ç§¿Ë	7,714
202001	84192000	Ò½ÓÃ»òÊµÑéÊÒÓÃÏû¶¾Æ÷¾ß	327	²¨À¼	10	Ò»°ãÃ³Ò×	249	Ì¨	9801	Ç§¿Ë	1,228,771
202001	84192000	Ò½ÓÃ»òÊµÑéÊÒÓÃÏû¶¾Æ÷¾ß	328	ÂÞÂíÄáÑÇ	10	Ò»°ãÃ³Ò×	475	Ì¨	10890	Ç§¿Ë	1,582,552
202001	84192000	Ò½ÓÃ»òÊµÑéÊÒÓÃÏû¶¾Æ÷¾ß	330	Èðµä	10	Ò»°ãÃ³Ò×	2	Ì¨	3	Ç§¿Ë	980
202001	84192000	Ò½ÓÃ»òÊµÑéÊÒÓÃÏû¶¾Æ÷¾ß	331	ÈðÊ¿	10	Ò»°ãÃ³Ò×	5	Ì¨	338	Ç§¿Ë	78,376
202001	84192000	Ò½ÓÃ»òÊµÑéÊÒÓÃÏû¶¾Æ÷¾ß	335	À­ÍÑÎ¬ÑÇ	10	Ò»°ãÃ³Ò×	9	Ì¨	12532	Ç§¿Ë	1,235,852
202001	84192000	Ò½ÓÃ»òÊµÑéÊÒÓÃÏû¶¾Æ÷¾ß	336	Á¢ÌÕÍð	10	Ò»°ãÃ³Ò×	1	Ì¨	118	Ç§¿Ë	19,941
202001	84192000	Ò½ÓÃ»òÊµÑéÊÒÓÃÏû¶¾Æ÷¾ß	337	¸ñÂ³¼ªÑÇ	10	Ò»°ãÃ³Ò×	48	Ì¨	2469	Ç§¿Ë	298,297
202001	84192000	Ò½ÓÃ»òÊµÑéÊÒÓÃÏû¶¾Æ÷¾ß	338	ÑÇÃÀÄáÑÇ	10	Ò»°ãÃ³Ò×	69	Ì¨	3433	Ç§¿Ë	342,667
202001	84192000	Ò½ÓÃ»òÊµÑéÊÒÓÃÏû¶¾Æ÷¾ß	339	°¢Èû°Ý½®	10	Ò»°ãÃ³Ò×	1	Ì¨	1000	Ç§¿Ë	94,458
202001	84192000	Ò½ÓÃ»òÊµÑéÊÒÓÃÏû¶¾Æ÷¾ß	344	¶íÂÞË¹Áª°î	10	Ò»°ãÃ³Ò×	6363	Ì¨	42604	Ç§¿Ë	4,295,805
202001	84192000	Ò½ÓÃ»òÊµÑéÊÒÓÃÏû¶¾Æ÷¾ß	347	ÎÚ¿ËÀ¼	10	Ò»°ãÃ³Ò×	113	Ì¨	5327	Ç§¿Ë	735,193
202001	84192000	Ò½ÓÃ»òÊµÑéÊÒÓÃÏû¶¾Æ÷¾ß	351	¿ËÂÞµØÑÇ	10	Ò»°ãÃ³Ò×	2	Ì¨	61	Ç§¿Ë	4,198
202001	84192000	Ò½ÓÃ»òÊµÑéÊÒÓÃÏû¶¾Æ÷¾ß	354	±±ÂíÆä¶Ù¹²ºÍ¹ú	10	Ò»°ãÃ³Ò×	1	Ì¨	50	Ç§¿Ë	6,535
202001	84192000	Ò½ÓÃ»òÊµÑéÊÒÓÃÏû¶¾Æ÷¾ß	358	Èû¶ûÎ¬ÑÇ	10	Ò»°ãÃ³Ò×	1	Ì¨	400	Ç§¿Ë	40,809
202001	84192000	Ò½ÓÃ»òÊµÑéÊÒÓÃÏû¶¾Æ÷¾ß	402	°¢¸ùÍ¢	10	Ò»°ãÃ³Ò×	90	Ì¨	2721	Ç§¿Ë	316,501
202001	84192000	Ò½ÓÃ»òÊµÑéÊÒÓÃÏû¶¾Æ÷¾ß	406	²®Àû×È	10	Ò»°ãÃ³Ò×	2	Ì¨	174	Ç§¿Ë	16,127
202001	84192000	Ò½ÓÃ»òÊµÑéÊÒÓÃÏû¶¾Æ÷¾ß	408	¶àÃñ×å²£ÀûÎ¬ÑÇ¹ú	10	Ò»°ãÃ³Ò×	5	Ì¨	8730	Ç§¿Ë	1,035,682
202001	84192000	Ò½ÓÃ»òÊµÑéÊÒÓÃÏû¶¾Æ÷¾ß	410	°ÍÎ÷	10	Ò»°ãÃ³Ò×	171	Ì¨	6790	Ç§¿Ë	882,380
202001	84192000	Ò½ÓÃ»òÊµÑéÊÒÓÃÏû¶¾Æ÷¾ß	412	ÖÇÀû	10	Ò»°ãÃ³Ò×	9	Ì¨	1253	Ç§¿Ë	99,198
202001	84192000	Ò½ÓÃ»òÊµÑéÊÒÓÃÏû¶¾Æ÷¾ß	413	¸çÂ×±ÈÑÇ	10	Ò»°ãÃ³Ò×	25	Ì¨	2761	Ç§¿Ë	415,807
202001	84192000	Ò½ÓÃ»òÊµÑéÊÒÓÃÏû¶¾Æ÷¾ß	415	¸çË¹´ïÀè¼Ó	10	Ò»°ãÃ³Ò×	1	Ì¨	102	Ç§¿Ë	13,154
202001	84192000	Ò½ÓÃ»òÊµÑéÊÒÓÃÏû¶¾Æ÷¾ß	419	¶ò¹Ï¶à¶û	10	Ò»°ãÃ³Ò×	10	Ì¨	1228	Ç§¿Ë	173,929
202001	84192000	Ò½ÓÃ»òÊµÑéÊÒÓÃÏû¶¾Æ÷¾ß	423	Î£µØÂíÀ­	10	Ò»°ãÃ³Ò×	6	Ì¨	998	Ç§¿Ë	99,255
202001	84192000	Ò½ÓÃ»òÊµÑéÊÒÓÃÏû¶¾Æ÷¾ß	426	ºé¶¼À­Ë¹	10	Ò»°ãÃ³Ò×	11	Ì¨	412	Ç§¿Ë	37,731
202001	84192000	Ò½ÓÃ»òÊµÑéÊÒÓÃÏû¶¾Æ÷¾ß	427	ÑÀÂò¼Ó	10	Ò»°ãÃ³Ò×	1	Ì¨	745	Ç§¿Ë	56,094
202001	84192000	Ò½ÓÃ»òÊµÑéÊÒÓÃÏû¶¾Æ÷¾ß	429	Ä«Î÷¸ç	10	Ò»°ãÃ³Ò×	260	Ì¨	8675	Ç§¿Ë	1,325,726
202001	84192000	Ò½ÓÃ»òÊµÑéÊÒÓÃÏû¶¾Æ÷¾ß	431	Äá¼ÓÀ­¹Ï	10	Ò»°ãÃ³Ò×	8	Ì¨	208	Ç§¿Ë	7,180
202001	84192000	Ò½ÓÃ»òÊµÑéÊÒÓÃÏû¶¾Æ÷¾ß	432	°ÍÄÃÂí	10	Ò»°ãÃ³Ò×	2	Ì¨	97	Ç§¿Ë	13,785
202001	84192000	Ò½ÓÃ»òÊµÑéÊÒÓÃÏû¶¾Æ÷¾ß	433	°ÍÀ­¹ç	10	Ò»°ãÃ³Ò×	251	Ì¨	727	Ç§¿Ë	79,559
202001	84192000	Ò½ÓÃ»òÊµÑéÊÒÓÃÏû¶¾Æ÷¾ß	434	ÃØÂ³	10	Ò»°ãÃ³Ò×	62	Ì¨	5229	Ç§¿Ë	649,469
202001	84192000	Ò½ÓÃ»òÊµÑéÊÒÓÃÏû¶¾Æ÷¾ß	440	Èø¶ûÍß¶à	10	Ò»°ãÃ³Ò×	7	Ì¨	554	Ç§¿Ë	63,665
202001	84192000	Ò½ÓÃ»òÊµÑéÊÒÓÃÏû¶¾Æ÷¾ß	442	ÌØÁ¢Äá´ïºÍ¶à°Í¸ç	10	Ò»°ãÃ³Ò×	1	Ì¨	45	Ç§¿Ë	6,297
202001	84192000	Ò½ÓÃ»òÊµÑéÊÒÓÃÏû¶¾Æ÷¾ß	444	ÎÚÀ­¹ç	10	Ò»°ãÃ³Ò×	10	Ì¨	205	Ç§¿Ë	19,699
202001	84192000	Ò½ÓÃ»òÊµÑéÊÒÓÃÏû¶¾Æ÷¾ß	445	Î¯ÄÚÈðÀ­	10	Ò»°ãÃ³Ò×	7	Ì¨	86	Ç§¿Ë	7,758
202001	84192000	Ò½ÓÃ»òÊµÑéÊÒÓÃÏû¶¾Æ÷¾ß	501	¼ÓÄÃ´ó	10	Ò»°ãÃ³Ò×	5616	Ì¨	2130	Ç§¿Ë	1,245,365
202001	84192000	Ò½ÓÃ»òÊµÑéÊÒÓÃÏû¶¾Æ÷¾ß	502	ÃÀ¹ú	10	Ò»°ãÃ³Ò×	8145	Ì¨	26007	Ç§¿Ë	2,255,380
202001	84192000	Ò½ÓÃ»òÊµÑéÊÒÓÃÏû¶¾Æ÷¾ß	601	°Ä´óÀûÑÇ	10	Ò»°ãÃ³Ò×	127	Ì¨	1802	Ç§¿Ë	269,139
202001	84192000	Ò½ÓÃ»òÊµÑéÊÒÓÃÏû¶¾Æ÷¾ß	603	ì³¼Ã	10	Ò»°ãÃ³Ò×	15	Ì¨	2825	Ç§¿Ë	161,628
202001	84192000	Ò½ÓÃ»òÊµÑéÊÒÓÃÏû¶¾Æ÷¾ß	614	ÌÀ¼Ó	11	¹ú¼Ò¼ä¡¢¹ú¼Ê×éÖ¯ÎÞ³¥Ô®ÖúºÍÔùËÍµÄÎï×Ê	1	Ì¨	90	Ç§¿Ë	16,296
202002	38089400	Ïû¶¾¼Á	103	ÃÏ¼ÓÀ­¹ú	10	Ò»°ãÃ³Ò×	86	Ç§¿Ë	0	?	336
202002	38089400	Ïû¶¾¼Á	106	Ãåµé	10	Ò»°ãÃ³Ò×	3570	Ç§¿Ë	0	?	21,455
202002	38089400	Ïû¶¾¼Á	109	³¯ÏÊ	10	Ò»°ãÃ³Ò×	2000	Ç§¿Ë	0	?	2,379
202002	38089400	Ïû¶¾¼Á	110	ÖÐ¹úÏã¸Û	10	Ò»°ãÃ³Ò×	3230332	Ç§¿Ë	0	?	43,422,950
202002	38089400	Ïû¶¾¼Á	111	Ó¡¶È	10	Ò»°ãÃ³Ò×	89004	Ç§¿Ë	0	?	1,170,110
202002	38089400	Ïû¶¾¼Á	112	Ó¡¶ÈÄáÎ÷ÑÇ	10	Ò»°ãÃ³Ò×	418744	Ç§¿Ë	0	?	3,895,759
202002	38089400	Ïû¶¾¼Á	113	ÒÁÀÊ	10	Ò»°ãÃ³Ò×	3560	Ç§¿Ë	0	?	429,634
202002	38089400	Ïû¶¾¼Á	115	ÒÔÉ«ÁÐ	10	Ò»°ãÃ³Ò×	7000	Ç§¿Ë	0	?	107,288
202002	38089400	Ïû¶¾¼Á	116	ÈÕ±¾	10	Ò»°ãÃ³Ò×	96896	Ç§¿Ë	0	?	1,176,082
202002	38089400	Ïû¶¾¼Á	121	ÖÐ¹ú°ÄÃÅ	10	Ò»°ãÃ³Ò×	89939	Ç§¿Ë	0	?	1,592,258
202002	38089400	Ïû¶¾¼Á	121	ÖÐ¹ú°ÄÃÅ	12	ÆäËû¾èÔùÎï×Ê	332	Ç§¿Ë	0	?	32,000
202002	38089400	Ïû¶¾¼Á	122	ÂíÀ´Î÷ÑÇ	10	Ò»°ãÃ³Ò×	1000	Ç§¿Ë	0	?	11,874
202002	38089400	Ïû¶¾¼Á	127	°Í»ùË¹Ì¹	10	Ò»°ãÃ³Ò×	13520	Ç§¿Ë	0	?	518,627
202002	38089400	Ïû¶¾¼Á	129	·ÆÂÉ±ö	10	Ò»°ãÃ³Ò×	4001	Ç§¿Ë	0	?	243,689
202002	38089400	Ïû¶¾¼Á	131	É³ÌØ°¢À­²®	10	Ò»°ãÃ³Ò×	27482	Ç§¿Ë	0	?	399,788
202002	38089400	Ïû¶¾¼Á	132	ÐÂ¼ÓÆÂ	10	Ò»°ãÃ³Ò×	353995	Ç§¿Ë	0	?	3,049,348
202002	38089400	Ïû¶¾¼Á	133	º«¹ú	10	Ò»°ãÃ³Ò×	23200	Ç§¿Ë	0	?	900,066
202002	38089400	Ïû¶¾¼Á	136	Ì©¹ú	10	Ò»°ãÃ³Ò×	102543	Ç§¿Ë	0	?	1,356,138
202002	38089400	Ïû¶¾¼Á	138	°¢ÁªÇõ	10	Ò»°ãÃ³Ò×	5000	Ç§¿Ë	0	?	72,416
202002	38089400	Ïû¶¾¼Á	141	Ô½ÄÏ	10	Ò»°ãÃ³Ò×	69612	Ç§¿Ë	0	?	629,969
202002	38089400	Ïû¶¾¼Á	143	ÖÐ¹úÌ¨Íå	10	Ò»°ãÃ³Ò×	136769	Ç§¿Ë	0	?	2,025,554
202002	38089400	Ïû¶¾¼Á	145	¹þÈø¿ËË¹Ì¹	10	Ò»°ãÃ³Ò×	600	Ç§¿Ë	0	?	69,542
202002	38089400	Ïû¶¾¼Á	223	¿ÆÌØµÏÍß	10	Ò»°ãÃ³Ò×	4360	Ç§¿Ë	0	?	99,054
202002	38089400	Ïû¶¾¼Á	227	Âí´ï¼ÓË¹¼Ó	10	Ò»°ãÃ³Ò×	24480	Ç§¿Ë	0	?	180,574
202002	38089400	Ïû¶¾¼Á	232	Ä¦Âå¸ç	10	Ò»°ãÃ³Ò×	19600	Ç§¿Ë	0	?	54,427
202002	38089400	Ïû¶¾¼Á	236	ÄáÈÕÀûÑÇ	10	Ò»°ãÃ³Ò×	72000	Ç§¿Ë	0	?	1,834,031
202002	38089400	Ïû¶¾¼Á	244	ÄÏ·Ç	10	Ò»°ãÃ³Ò×	14490	Ç§¿Ë	0	?	373,588
202002	38089400	Ïû¶¾¼Á	252	¸Õ¹û(½ð)	10	Ò»°ãÃ³Ò×	60	Ç§¿Ë	0	?	2,468
202002	38089400	Ïû¶¾¼Á	301	±ÈÀûÊ±	10	Ò»°ãÃ³Ò×	16000	Ç§¿Ë	0	?	697,253
202002	38089400	Ïû¶¾¼Á	303	Ó¢¹ú	10	Ò»°ãÃ³Ò×	22800	Ç§¿Ë	0	?	656,100
202002	38089400	Ïû¶¾¼Á	304	µÂ¹ú	10	Ò»°ãÃ³Ò×	36000	Ç§¿Ë	0	?	715,189
202002	38089400	Ïû¶¾¼Á	305	·¨¹ú	10	Ò»°ãÃ³Ò×	72600	Ç§¿Ë	0	?	1,971,614
202002	38089400	Ïû¶¾¼Á	309	ºÉÀ¼	10	Ò»°ãÃ³Ò×	180000	Ç§¿Ë	0	?	2,386,713
202002	38089400	Ïû¶¾¼Á	310	Ï£À°	10	Ò»°ãÃ³Ò×	1	Ç§¿Ë	0	?	427
202002	38089400	Ïû¶¾¼Á	336	Á¢ÌÕÍð	10	Ò»°ãÃ³Ò×	8000	Ç§¿Ë	0	?	111,254
202002	38089400	Ïû¶¾¼Á	337	¸ñÂ³¼ªÑÇ	10	Ò»°ãÃ³Ò×	67	Ç§¿Ë	0	?	10,098
202002	38089400	Ïû¶¾¼Á	344	¶íÂÞË¹Áª°î	10	Ò»°ãÃ³Ò×	20600	Ç§¿Ë	0	?	283,933
202002	38089400	Ïû¶¾¼Á	405	°Í°Í¶àË¹	10	Ò»°ãÃ³Ò×	600	Ç§¿Ë	0	?	2,225
202002	38089400	Ïû¶¾¼Á	410	°ÍÎ÷	10	Ò»°ãÃ³Ò×	58012	Ç§¿Ë	0	?	829,977
202002	38089400	Ïû¶¾¼Á	412	ÖÇÀû	10	Ò»°ãÃ³Ò×	2000	Ç§¿Ë	0	?	8,214
202002	38089400	Ïû¶¾¼Á	445	Î¯ÄÚÈðÀ­	10	Ò»°ãÃ³Ò×	191520	Ç§¿Ë	0	?	507,889
202002	38089400	Ïû¶¾¼Á	501	¼ÓÄÃ´ó	10	Ò»°ãÃ³Ò×	41922	Ç§¿Ë	0	?	1,160,565
202002	38089400	Ïû¶¾¼Á	502	ÃÀ¹ú	10	Ò»°ãÃ³Ò×	102425	Ç§¿Ë	0	?	2,487,783
202002	38089400	Ïû¶¾¼Á	601	°Ä´óÀûÑÇ	10	Ò»°ãÃ³Ò×	24000	Ç§¿Ë	0	?	693,289
202002	38089400	Ïû¶¾¼Á	609	ÐÂÎ÷À¼	10	Ò»°ãÃ³Ò×	929	Ç§¿Ë	0	?	41,420
202002	84192000	Ò½ÓÃ»òÊµÑéÊÒÓÃÏû¶¾Æ÷¾ß	101	°¢¸»º¹	10	Ò»°ãÃ³Ò×	2	Ì¨	1	Ç§¿Ë	10,520
202002	84192000	Ò½ÓÃ»òÊµÑéÊÒÓÃÏû¶¾Æ÷¾ß	103	ÃÏ¼ÓÀ­¹ú	10	Ò»°ãÃ³Ò×	1	Ì¨	98	Ç§¿Ë	12,699
202002	84192000	Ò½ÓÃ»òÊµÑéÊÒÓÃÏû¶¾Æ÷¾ß	107	¼íÆÒÕ¯	10	Ò»°ãÃ³Ò×	2	Ì¨	596	Ç§¿Ë	13,730
202002	84192000	Ò½ÓÃ»òÊµÑéÊÒÓÃÏû¶¾Æ÷¾ß	110	ÖÐ¹úÏã¸Û	10	Ò»°ãÃ³Ò×	71	Ì¨	1457	Ç§¿Ë	3,641,878
202002	84192000	Ò½ÓÃ»òÊµÑéÊÒÓÃÏû¶¾Æ÷¾ß	111	Ó¡¶È	10	Ò»°ãÃ³Ò×	4	Ì¨	172	Ç§¿Ë	25,335
202002	84192000	Ò½ÓÃ»òÊµÑéÊÒÓÃÏû¶¾Æ÷¾ß	114	ÒÁÀ­¿Ë	10	Ò»°ãÃ³Ò×	28	Ì¨	1428	Ç§¿Ë	140,593
202002	84192000	Ò½ÓÃ»òÊµÑéÊÒÓÃÏû¶¾Æ÷¾ß	121	ÖÐ¹ú°ÄÃÅ	10	Ò»°ãÃ³Ò×	1	Ì¨	10	Ç§¿Ë	275
202002	84192000	Ò½ÓÃ»òÊµÑéÊÒÓÃÏû¶¾Æ÷¾ß	122	ÂíÀ´Î÷ÑÇ	10	Ò»°ãÃ³Ò×	1	Ì¨	35000	Ç§¿Ë	667,138
202002	84192000	Ò½ÓÃ»òÊµÑéÊÒÓÃÏû¶¾Æ÷¾ß	123	Âí¶û´ú·ò	10	Ò»°ãÃ³Ò×	1	Ì¨	100	Ç§¿Ë	8,124
202002	84192000	Ò½ÓÃ»òÊµÑéÊÒÓÃÏû¶¾Æ÷¾ß	124	ÃÉ¹Å	10	Ò»°ãÃ³Ò×	3	Ì¨	850	Ç§¿Ë	110,731
202002	84192000	Ò½ÓÃ»òÊµÑéÊÒÓÃÏû¶¾Æ÷¾ß	125	Äá²´¶ûÁª°îÃñÖ÷¹²ºÍ¹ú	10	Ò»°ãÃ³Ò×	9	Ì¨	216	Ç§¿Ë	29,876
202002	84192000	Ò½ÓÃ»òÊµÑéÊÒÓÃÏû¶¾Æ÷¾ß	127	°Í»ùË¹Ì¹	10	Ò»°ãÃ³Ò×	2	Ì¨	7067	Ç§¿Ë	620,960
202002	84192000	Ò½ÓÃ»òÊµÑéÊÒÓÃÏû¶¾Æ÷¾ß	129	·ÆÂÉ±ö	10	Ò»°ãÃ³Ò×	5	Ì¨	286	Ç§¿Ë	31,087
202002	84192000	Ò½ÓÃ»òÊµÑéÊÒÓÃÏû¶¾Æ÷¾ß	131	É³ÌØ°¢À­²®	10	Ò»°ãÃ³Ò×	12	Ì¨	588	Ç§¿Ë	12,594
202002	84192000	Ò½ÓÃ»òÊµÑéÊÒÓÃÏû¶¾Æ÷¾ß	133	º«¹ú	10	Ò»°ãÃ³Ò×	5	Ì¨	8	Ç§¿Ë	3,270
202002	84192000	Ò½ÓÃ»òÊµÑéÊÒÓÃÏû¶¾Æ÷¾ß	136	Ì©¹ú	10	Ò»°ãÃ³Ò×	101	Ì¨	1150	Ç§¿Ë	267,004
202002	84192000	Ò½ÓÃ»òÊµÑéÊÒÓÃÏû¶¾Æ÷¾ß	137	ÍÁ¶úÆä	10	Ò»°ãÃ³Ò×	43	Ì¨	2290	Ç§¿Ë	9,747
202002	84192000	Ò½ÓÃ»òÊµÑéÊÒÓÃÏû¶¾Æ÷¾ß	138	°¢ÁªÇõ	10	Ò»°ãÃ³Ò×	78	Ì¨	137	Ç§¿Ë	3,820
202002	84192000	Ò½ÓÃ»òÊµÑéÊÒÓÃÏû¶¾Æ÷¾ß	139	Ò²ÃÅ	10	Ò»°ãÃ³Ò×	64	Ì¨	1101	Ç§¿Ë	92,310
202002	84192000	Ò½ÓÃ»òÊµÑéÊÒÓÃÏû¶¾Æ÷¾ß	141	Ô½ÄÏ	10	Ò»°ãÃ³Ò×	5	Ì¨	2304	Ç§¿Ë	265,563
202002	84192000	Ò½ÓÃ»òÊµÑéÊÒÓÃÏû¶¾Æ÷¾ß	143	ÖÐ¹úÌ¨Íå	10	Ò»°ãÃ³Ò×	5	Ì¨	451	Ç§¿Ë	43,178
202002	84192000	Ò½ÓÃ»òÊµÑéÊÒÓÃÏû¶¾Æ÷¾ß	149	ÎÚ×È±ð¿ËË¹Ì¹	10	Ò»°ãÃ³Ò×	25	Ì¨	1295	Ç§¿Ë	188,917
202002	84192000	Ò½ÓÃ»òÊµÑéÊÒÓÃÏû¶¾Æ÷¾ß	201	°¢¶û¼°ÀûÑÇ	10	Ò»°ãÃ³Ò×	133	Ì¨	10638	Ç§¿Ë	1,228,393
202002	84192000	Ò½ÓÃ»òÊµÑéÊÒÓÃÏû¶¾Æ÷¾ß	202	°²¸çÀ­	10	Ò»°ãÃ³Ò×	1	Ì¨	90	Ç§¿Ë	12,837
202002	84192000	Ò½ÓÃ»òÊµÑéÊÒÓÃÏû¶¾Æ÷¾ß	215	°£¼°	10	Ò»°ãÃ³Ò×	174	Ì¨	6218	Ç§¿Ë	541,600
202002	84192000	Ò½ÓÃ»òÊµÑéÊÒÓÃÏû¶¾Æ÷¾ß	217	°£Èû¶í±ÈÑÇ	10	Ò»°ãÃ³Ò×	1	Ì¨	36	Ç§¿Ë	1,208
202002	84192000	Ò½ÓÃ»òÊµÑéÊÒÓÃÏû¶¾Æ÷¾ß	223	¿ÆÌØµÏÍß	10	Ò»°ãÃ³Ò×	1	Ì¨	60	Ç§¿Ë	2,099
202002	84192000	Ò½ÓÃ»òÊµÑéÊÒÓÃÏû¶¾Æ÷¾ß	228	ÂíÀ­Î¬	10	Ò»°ãÃ³Ò×	3	Ì¨	219	Ç§¿Ë	25,210
202002	84192000	Ò½ÓÃ»òÊµÑéÊÒÓÃÏû¶¾Æ÷¾ß	230	Ã«ÀïËþÄáÑÇ	10	Ò»°ãÃ³Ò×	5	Ì¨	70	Ç§¿Ë	4,819
202002	84192000	Ò½ÓÃ»òÊµÑéÊÒÓÃÏû¶¾Æ÷¾ß	232	Ä¦Âå¸ç	10	Ò»°ãÃ³Ò×	6	Ì¨	318	Ç§¿Ë	48,329
202002	84192000	Ò½ÓÃ»òÊµÑéÊÒÓÃÏû¶¾Æ÷¾ß	233	ÄªÉ£±È¿Ë	10	Ò»°ãÃ³Ò×	10	Ì¨	550	Ç§¿Ë	119,019
202002	84192000	Ò½ÓÃ»òÊµÑéÊÒÓÃÏû¶¾Æ÷¾ß	235	ÄáÈÕ¶û	10	Ò»°ãÃ³Ò×	5	Ì¨	18	Ç§¿Ë	1,337
202002	84192000	Ò½ÓÃ»òÊµÑéÊÒÓÃÏû¶¾Æ÷¾ß	236	ÄáÈÕÀûÑÇ	10	Ò»°ãÃ³Ò×	20	Ì¨	1807	Ç§¿Ë	129,888
202002	84192000	Ò½ÓÃ»òÊµÑéÊÒÓÃÏû¶¾Æ÷¾ß	244	ÄÏ·Ç	10	Ò»°ãÃ³Ò×	35	Ì¨	171	Ç§¿Ë	30,998
202002	84192000	Ò½ÓÃ»òÊµÑéÊÒÓÃÏû¶¾Æ÷¾ß	247	Ì¹É£ÄáÑÇ	10	Ò»°ãÃ³Ò×	92	Ì¨	1110	Ç§¿Ë	77,329
202002	84192000	Ò½ÓÃ»òÊµÑéÊÒÓÃÏû¶¾Æ÷¾ß	254	½ò°Í²¼Î¤	10	Ò»°ãÃ³Ò×	1	Ì¨	92	Ç§¿Ë	10,464
202002	84192000	Ò½ÓÃ»òÊµÑéÊÒÓÃÏû¶¾Æ÷¾ß	301	±ÈÀûÊ±	10	Ò»°ãÃ³Ò×	7	Ì¨	3	Ç§¿Ë	455
202002	84192000	Ò½ÓÃ»òÊµÑéÊÒÓÃÏû¶¾Æ÷¾ß	305	·¨¹ú	10	Ò»°ãÃ³Ò×	3558	Ì¨	1024	Ç§¿Ë	713,242
202002	84192000	Ò½ÓÃ»òÊµÑéÊÒÓÃÏû¶¾Æ÷¾ß	309	ºÉÀ¼	10	Ò»°ãÃ³Ò×	250	Ì¨	875	Ç§¿Ë	17,492
202002	84192000	Ò½ÓÃ»òÊµÑéÊÒÓÃÏû¶¾Æ÷¾ß	311	ÆÏÌÑÑÀ	10	Ò»°ãÃ³Ò×	1	Ì¨	2200	Ç§¿Ë	195,738
202002	84192000	Ò½ÓÃ»òÊµÑéÊÒÓÃÏû¶¾Æ÷¾ß	312	Î÷°àÑÀ	10	Ò»°ãÃ³Ò×	165	Ì¨	245	Ç§¿Ë	52,233
202002	84192000	Ò½ÓÃ»òÊµÑéÊÒÓÃÏû¶¾Æ÷¾ß	315	°ÂµØÀû	10	Ò»°ãÃ³Ò×	1	Ì¨	140	Ç§¿Ë	18,192
202002	84192000	Ò½ÓÃ»òÊµÑéÊÒÓÃÏû¶¾Æ÷¾ß	318	·ÒÀ¼	10	Ò»°ãÃ³Ò×	336	Ì¨	1202	Ç§¿Ë	156,899
202002	84192000	Ò½ÓÃ»òÊµÑéÊÒÓÃÏû¶¾Æ÷¾ß	321	ÐÙÑÀÀû	10	Ò»°ãÃ³Ò×	1	Ì¨	102	Ç§¿Ë	11,795
202002	84192000	Ò½ÓÃ»òÊµÑéÊÒÓÃÏû¶¾Æ÷¾ß	326	Å²Íþ	10	Ò»°ãÃ³Ò×	4	Ì¨	26	Ç§¿Ë	5,537
202002	84192000	Ò½ÓÃ»òÊµÑéÊÒÓÃÏû¶¾Æ÷¾ß	328	ÂÞÂíÄáÑÇ	10	Ò»°ãÃ³Ò×	37	Ì¨	1990	Ç§¿Ë	153,582
202002	84192000	Ò½ÓÃ»òÊµÑéÊÒÓÃÏû¶¾Æ÷¾ß	331	ÈðÊ¿	10	Ò»°ãÃ³Ò×	1	Ì¨	125	Ç§¿Ë	13,287
202002	84192000	Ò½ÓÃ»òÊµÑéÊÒÓÃÏû¶¾Æ÷¾ß	335	À­ÍÑÎ¬ÑÇ	10	Ò»°ãÃ³Ò×	3	Ì¨	0	Ç§¿Ë	18
202002	84192000	Ò½ÓÃ»òÊµÑéÊÒÓÃÏû¶¾Æ÷¾ß	338	ÑÇÃÀÄáÑÇ	10	Ò»°ãÃ³Ò×	12	Ì¨	542	Ç§¿Ë	70,140
202002	84192000	Ò½ÓÃ»òÊµÑéÊÒÓÃÏû¶¾Æ÷¾ß	340	°×¶íÂÞË¹	10	Ò»°ãÃ³Ò×	50	Ì¨	205	Ç§¿Ë	3,498
202002	84192000	Ò½ÓÃ»òÊµÑéÊÒÓÃÏû¶¾Æ÷¾ß	344	¶íÂÞË¹Áª°î	10	Ò»°ãÃ³Ò×	1886	Ì¨	16348	Ç§¿Ë	1,962,649
202002	84192000	Ò½ÓÃ»òÊµÑéÊÒÓÃÏû¶¾Æ÷¾ß	347	ÎÚ¿ËÀ¼	10	Ò»°ãÃ³Ò×	34	Ì¨	1616	Ç§¿Ë	215,085
202002	84192000	Ò½ÓÃ»òÊµÑéÊÒÓÃÏû¶¾Æ÷¾ß	402	°¢¸ùÍ¢	10	Ò»°ãÃ³Ò×	1	Ì¨	450	Ç§¿Ë	51,496
202002	84192000	Ò½ÓÃ»òÊµÑéÊÒÓÃÏû¶¾Æ÷¾ß	410	°ÍÎ÷	10	Ò»°ãÃ³Ò×	96	Ì¨	28	Ç§¿Ë	14,540
202002	84192000	Ò½ÓÃ»òÊµÑéÊÒÓÃÏû¶¾Æ÷¾ß	415	¸çË¹´ïÀè¼Ó	10	Ò»°ãÃ³Ò×	1	Ì¨	132	Ç§¿Ë	20,325
202002	84192000	Ò½ÓÃ»òÊµÑéÊÒÓÃÏû¶¾Æ÷¾ß	418	¶àÃ×Äá¼Ó¹²ºÍ¹ú	10	Ò»°ãÃ³Ò×	2	Ì¨	500	Ç§¿Ë	70,723
202002	84192000	Ò½ÓÃ»òÊµÑéÊÒÓÃÏû¶¾Æ÷¾ß	426	ºé¶¼À­Ë¹	10	Ò»°ãÃ³Ò×	3	Ì¨	553	Ç§¿Ë	46,250
202002	84192000	Ò½ÓÃ»òÊµÑéÊÒÓÃÏû¶¾Æ÷¾ß	434	ÃØÂ³	10	Ò»°ãÃ³Ò×	31	Ì¨	1938	Ç§¿Ë	133,079
202002	84192000	Ò½ÓÃ»òÊµÑéÊÒÓÃÏû¶¾Æ÷¾ß	440	Èø¶ûÍß¶à	10	Ò»°ãÃ³Ò×	30	Ì¨	900	Ç§¿Ë	61,923
202002	84192000	Ò½ÓÃ»òÊµÑéÊÒÓÃÏû¶¾Æ÷¾ß	501	¼ÓÄÃ´ó	10	Ò»°ãÃ³Ò×	1	Ì¨	70	Ç§¿Ë	8,275
202002	84192000	Ò½ÓÃ»òÊµÑéÊÒÓÃÏû¶¾Æ÷¾ß	502	ÃÀ¹ú	10	Ò»°ãÃ³Ò×	1013	Ì¨	7281	Ç§¿Ë	513,361
202002	84192000	Ò½ÓÃ»òÊµÑéÊÒÓÃÏû¶¾Æ÷¾ß	601	°Ä´óÀûÑÇ	10	Ò»°ãÃ³Ò×	173	Ì¨	2401	Ç§¿Ë	35,818
202003	38089400	Ïû¶¾¼Á	102	°ÍÁÖ	10	Ò»°ãÃ³Ò×	30	Ç§¿Ë	0	?	3,294
202003	38089400	Ïû¶¾¼Á	103	ÃÏ¼ÓÀ­¹ú	10	Ò»°ãÃ³Ò×	2206	Ç§¿Ë	0	?	42,358
202003	38089400	Ïû¶¾¼Á	105	ÎÄÀ³	10	Ò»°ãÃ³Ò×	7525	Ç§¿Ë	0	?	42,964
202003	38089400	Ïû¶¾¼Á	106	Ãåµé	10	Ò»°ãÃ³Ò×	46435	Ç§¿Ë	0	?	152,992
202003	38089400	Ïû¶¾¼Á	107	¼íÆÒÕ¯	10	Ò»°ãÃ³Ò×	4864	Ç§¿Ë	0	?	57,348
202003	38089400	Ïû¶¾¼Á	110	ÖÐ¹úÏã¸Û	10	Ò»°ãÃ³Ò×	2633121	Ç§¿Ë	0	?	40,787,296
202003	38089400	Ïû¶¾¼Á	110	ÖÐ¹úÏã¸Û	12	ÆäËû¾èÔùÎï×Ê	8486	Ç§¿Ë	0	?	235,697
202003	38089400	Ïû¶¾¼Á	111	Ó¡¶È	10	Ò»°ãÃ³Ò×	317536	Ç§¿Ë	0	?	4,434,286
202003	38089400	Ïû¶¾¼Á	112	Ó¡¶ÈÄáÎ÷ÑÇ	10	Ò»°ãÃ³Ò×	498425	Ç§¿Ë	0	?	5,852,498
202003	38089400	Ïû¶¾¼Á	112	Ó¡¶ÈÄáÎ÷ÑÇ	12	ÆäËû¾èÔùÎï×Ê	320	Ç§¿Ë	0	?	90,000
202003	38089400	Ïû¶¾¼Á	113	ÒÁÀÊ	10	Ò»°ãÃ³Ò×	44000	Ç§¿Ë	0	?	570,494
202003	38089400	Ïû¶¾¼Á	114	ÒÁÀ­¿Ë	10	Ò»°ãÃ³Ò×	26000	Ç§¿Ë	0	?	378,625
202003	38089400	Ïû¶¾¼Á	115	ÒÔÉ«ÁÐ	10	Ò»°ãÃ³Ò×	20000	Ç§¿Ë	0	?	66,711
202003	38089400	Ïû¶¾¼Á	116	ÈÕ±¾	10	Ò»°ãÃ³Ò×	526045	Ç§¿Ë	0	?	7,174,646
202003	38089400	Ïû¶¾¼Á	116	ÈÕ±¾	12	ÆäËû¾èÔùÎï×Ê	1004	Ç§¿Ë	0	?	56,000
202003	38089400	Ïû¶¾¼Á	117	Ô¼µ©	10	Ò»°ãÃ³Ò×	26000	Ç§¿Ë	0	?	157,125
202003	38089400	Ïû¶¾¼Á	119	ÀÏÎÎ	10	Ò»°ãÃ³Ò×	9000	Ç§¿Ë	0	?	394,028
202003	38089400	Ïû¶¾¼Á	121	ÖÐ¹ú°ÄÃÅ	10	Ò»°ãÃ³Ò×	86082	Ç§¿Ë	0	?	1,652,141
202003	38089400	Ïû¶¾¼Á	122	ÂíÀ´Î÷ÑÇ	10	Ò»°ãÃ³Ò×	275366	Ç§¿Ë	0	?	4,702,425
202003	38089400	Ïû¶¾¼Á	124	ÃÉ¹Å	10	Ò»°ãÃ³Ò×	17760	Ç§¿Ë	0	?	74,847
202003	38089400	Ïû¶¾¼Á	126	°¢Âü	10	Ò»°ãÃ³Ò×	36000	Ç§¿Ë	0	?	1,101,826
202003	38089400	Ïû¶¾¼Á	127	°Í»ùË¹Ì¹	10	Ò»°ãÃ³Ò×	71463	Ç§¿Ë	0	?	963,201
202003	38089400	Ïû¶¾¼Á	129	·ÆÂÉ±ö	10	Ò»°ãÃ³Ò×	140181	Ç§¿Ë	0	?	2,550,645
202003	38089400	Ïû¶¾¼Á	129	·ÆÂÉ±ö	12	ÆäËû¾èÔùÎï×Ê	960	Ç§¿Ë	0	?	72,800
202003	38089400	Ïû¶¾¼Á	130	¿¨Ëþ¶û	10	Ò»°ãÃ³Ò×	115100	Ç§¿Ë	0	?	4,408,615
202003	38089400	Ïû¶¾¼Á	131	É³ÌØ°¢À­²®	10	Ò»°ãÃ³Ò×	93000	Ç§¿Ë	0	?	848,980
202003	38089400	Ïû¶¾¼Á	132	ÐÂ¼ÓÆÂ	10	Ò»°ãÃ³Ò×	846317	Ç§¿Ë	0	?	13,982,660
202003	38089400	Ïû¶¾¼Á	133	º«¹ú	10	Ò»°ãÃ³Ò×	147550	Ç§¿Ë	0	?	4,024,824
202003	38089400	Ïû¶¾¼Á	133	º«¹ú	12	ÆäËû¾èÔùÎï×Ê	7280	Ç§¿Ë	0	?	817,716
202003	38089400	Ïû¶¾¼Á	136	Ì©¹ú	10	Ò»°ãÃ³Ò×	210673	Ç§¿Ë	0	?	4,104,282
202003	38089400	Ïû¶¾¼Á	137	ÍÁ¶úÆä	10	Ò»°ãÃ³Ò×	75500	Ç§¿Ë	0	?	790,176
202003	38089400	Ïû¶¾¼Á	138	°¢ÁªÇõ	10	Ò»°ãÃ³Ò×	124368	Ç§¿Ë	0	?	1,563,340
202003	38089400	Ïû¶¾¼Á	141	Ô½ÄÏ	10	Ò»°ãÃ³Ò×	180226	Ç§¿Ë	0	?	1,952,663
202003	38089400	Ïû¶¾¼Á	143	ÖÐ¹úÌ¨Íå	10	Ò»°ãÃ³Ò×	303745	Ç§¿Ë	0	?	5,156,309
202003	38089400	Ïû¶¾¼Á	145	¹þÈø¿ËË¹Ì¹	10	Ò»°ãÃ³Ò×	40000	Ç§¿Ë	0	?	392,508
202003	38089400	Ïû¶¾¼Á	147	Ëþ¼ª¿ËË¹Ì¹	10	Ò»°ãÃ³Ò×	4000	Ç§¿Ë	0	?	168,028
202003	38089400	Ïû¶¾¼Á	201	°¢¶û¼°ÀûÑÇ	11	¹ú¼Ò¼ä¡¢¹ú¼Ê×éÖ¯ÎÞ³¥Ô®ÖúºÍÔùËÍµÄÎï×Ê	57	Ç§¿Ë	0	?	1,466
202003	38089400	Ïû¶¾¼Á	202	°²¸çÀ­	11	¹ú¼Ò¼ä¡¢¹ú¼Ê×éÖ¯ÎÞ³¥Ô®ÖúºÍÔùËÍµÄÎï×Ê	4	Ç§¿Ë	0	?	1,179
202003	38089400	Ïû¶¾¼Á	206	¿¦ÂóÂ¡	10	Ò»°ãÃ³Ò×	108800	Ç§¿Ë	0	?	800,307
202003	38089400	Ïû¶¾¼Á	208	·ðµÃ½Ç	11	¹ú¼Ò¼ä¡¢¹ú¼Ê×éÖ¯ÎÞ³¥Ô®ÖúºÍÔùËÍµÄÎï×Ê	2	Ç§¿Ë	0	?	400
202003	38089400	Ïû¶¾¼Á	209	ÖÐ·Ç	11	¹ú¼Ò¼ä¡¢¹ú¼Ê×éÖ¯ÎÞ³¥Ô®ÖúºÍÔùËÍµÄÎï×Ê	5	Ç§¿Ë	0	?	1,199
202003	38089400	Ïû¶¾¼Á	211	Õ§µÃ	10	Ò»°ãÃ³Ò×	3000	Ç§¿Ë	0	?	64,368
202003	38089400	Ïû¶¾¼Á	211	Õ§µÃ	11	¹ú¼Ò¼ä¡¢¹ú¼Ê×éÖ¯ÎÞ³¥Ô®ÖúºÍÔùËÍµÄÎï×Ê	1	Ç§¿Ë	0	?	279
202003	38089400	Ïû¶¾¼Á	214	¼ª²¼Ìá	11	¹ú¼Ò¼ä¡¢¹ú¼Ê×éÖ¯ÎÞ³¥Ô®ÖúºÍÔùËÍµÄÎï×Ê	6	Ç§¿Ë	0	?	416
202003	38089400	Ïû¶¾¼Á	215	°£¼°	10	Ò»°ãÃ³Ò×	1008	Ç§¿Ë	0	?	13,760
202003	38089400	Ïû¶¾¼Á	217	°£Èû¶í±ÈÑÇ	10	Ò»°ãÃ³Ò×	31	Ç§¿Ë	0	?	7,729
202003	38089400	Ïû¶¾¼Á	218	¼ÓÅî	10	Ò»°ãÃ³Ò×	65250	Ç§¿Ë	0	?	2,290,792
202003	38089400	Ïû¶¾¼Á	219	¸Ô±ÈÑÇ	11	¹ú¼Ò¼ä¡¢¹ú¼Ê×éÖ¯ÎÞ³¥Ô®ÖúºÍÔùËÍµÄÎï×Ê	1	Ç§¿Ë	0	?	400
202003	38089400	Ïû¶¾¼Á	226	Àû±ÈÑÇ	10	Ò»°ãÃ³Ò×	6833	Ç§¿Ë	0	?	301,520
202003	38089400	Ïû¶¾¼Á	227	Âí´ï¼ÓË¹¼Ó	11	¹ú¼Ò¼ä¡¢¹ú¼Ê×éÖ¯ÎÞ³¥Ô®ÖúºÍÔùËÍµÄÎï×Ê	69	Ç§¿Ë	0	?	5,514
202003	38089400	Ïû¶¾¼Á	231	Ã«ÀïÇóË¹	10	Ò»°ãÃ³Ò×	21760	Ç§¿Ë	0	?	168,093
202003	38089400	Ïû¶¾¼Á	234	ÄÉÃ×±ÈÑÇ	11	¹ú¼Ò¼ä¡¢¹ú¼Ê×éÖ¯ÎÞ³¥Ô®ÖúºÍÔùËÍµÄÎï×Ê	2	Ç§¿Ë	0	?	511
202003	38089400	Ïû¶¾¼Á	236	ÄáÈÕÀûÑÇ	10	Ò»°ãÃ³Ò×	700	Ç§¿Ë	0	?	9,802
202003	38089400	Ïû¶¾¼Á	237	ÁôÄáÍô	10	Ò»°ãÃ³Ò×	513	Ç§¿Ë	0	?	16,420
202003	38089400	Ïû¶¾¼Á	238	Â¬Íú´ï	11	¹ú¼Ò¼ä¡¢¹ú¼Ê×éÖ¯ÎÞ³¥Ô®ÖúºÍÔùËÍµÄÎï×Ê	29	Ç§¿Ë	0	?	2,587
202003	38089400	Ïû¶¾¼Á	239	Ê¥¶àÃÀºÍÆÕÁÖÎ÷±È	11	¹ú¼Ò¼ä¡¢¹ú¼Ê×éÖ¯ÎÞ³¥Ô®ÖúºÍÔùËÍµÄÎï×Ê	5	Ç§¿Ë	0	?	800
202003	38089400	Ïû¶¾¼Á	240	ÈûÄÚ¼Ó¶û	11	¹ú¼Ò¼ä¡¢¹ú¼Ê×éÖ¯ÎÞ³¥Ô®ÖúºÍÔùËÍµÄÎï×Ê	27	Ç§¿Ë	0	?	1,060
202003	38089400	Ïû¶¾¼Á	241	ÈûÉà¶û	11	¹ú¼Ò¼ä¡¢¹ú¼Ê×éÖ¯ÎÞ³¥Ô®ÖúºÍÔùËÍµÄÎï×Ê	60	Ç§¿Ë	0	?	5,545
202003	38089400	Ïû¶¾¼Á	242	ÈûÀ­Àû°º	10	Ò»°ãÃ³Ò×	25	Ç§¿Ë	0	?	470
202003	38089400	Ïû¶¾¼Á	242	ÈûÀ­Àû°º	11	¹ú¼Ò¼ä¡¢¹ú¼Ê×éÖ¯ÎÞ³¥Ô®ÖúºÍÔùËÍµÄÎï×Ê	59	Ç§¿Ë	0	?	1,793
202003	38089400	Ïû¶¾¼Á	244	ÄÏ·Ç	10	Ò»°ãÃ³Ò×	87890	Ç§¿Ë	0	?	1,371,435
202003	38089400	Ïû¶¾¼Á	248	¶à¸ç	11	¹ú¼Ò¼ä¡¢¹ú¼Ê×éÖ¯ÎÞ³¥Ô®ÖúºÍÔùËÍµÄÎï×Ê	5	Ç§¿Ë	0	?	2,193
202003	38089400	Ïû¶¾¼Á	249	Í»ÄáË¹	11	¹ú¼Ò¼ä¡¢¹ú¼Ê×éÖ¯ÎÞ³¥Ô®ÖúºÍÔùËÍµÄÎï×Ê	49	Ç§¿Ë	0	?	1,157
202003	38089400	Ïû¶¾¼Á	250	ÎÚ¸É´ï	11	¹ú¼Ò¼ä¡¢¹ú¼Ê×éÖ¯ÎÞ³¥Ô®ÖúºÍÔùËÍµÄÎï×Ê	50	Ç§¿Ë	0	?	2,347
202003	38089400	Ïû¶¾¼Á	251	²¼»ùÄÉ·¨Ë÷	11	¹ú¼Ò¼ä¡¢¹ú¼Ê×éÖ¯ÎÞ³¥Ô®ÖúºÍÔùËÍµÄÎï×Ê	48	Ç§¿Ë	0	?	957
202003	38089400	Ïû¶¾¼Á	254	½ò°Í²¼Î¤	11	¹ú¼Ò¼ä¡¢¹ú¼Ê×éÖ¯ÎÞ³¥Ô®ÖúºÍÔùËÍµÄÎï×Ê	3	Ç§¿Ë	0	?	1,199
202003	38089400	Ïû¶¾¼Á	255	À³Ë÷ÍÐ	11	¹ú¼Ò¼ä¡¢¹ú¼Ê×éÖ¯ÎÞ³¥Ô®ÖúºÍÔùËÍµÄÎï×Ê	28	Ç§¿Ë	0	?	555
202003	38089400	Ïû¶¾¼Á	301	±ÈÀûÊ±	10	Ò»°ãÃ³Ò×	164090	Ç§¿Ë	0	?	7,260,343
202003	38089400	Ïû¶¾¼Á	303	Ó¢¹ú	10	Ò»°ãÃ³Ò×	153567	Ç§¿Ë	0	?	20,909,421
202003	38089400	Ïû¶¾¼Á	304	µÂ¹ú	10	Ò»°ãÃ³Ò×	265513	Ç§¿Ë	0	?	4,698,803
202003	38089400	Ïû¶¾¼Á	305	·¨¹ú	10	Ò»°ãÃ³Ò×	62441	Ç§¿Ë	0	?	1,749,105
202003	38089400	Ïû¶¾¼Á	307	Òâ´óÀû	10	Ò»°ãÃ³Ò×	1902	Ç§¿Ë	0	?	63,127
202003	38089400	Ïû¶¾¼Á	307	Òâ´óÀû	12	ÆäËû¾èÔùÎï×Ê	1930	Ç§¿Ë	0	?	138,165
202003	38089400	Ïû¶¾¼Á	308	Â¬É­±¤	10	Ò»°ãÃ³Ò×	2285	Ç§¿Ë	0	?	17,299
202003	38089400	Ïû¶¾¼Á	309	ºÉÀ¼	10	Ò»°ãÃ³Ò×	279893	Ç§¿Ë	0	?	5,315,694
202003	38089400	Ïû¶¾¼Á	310	Ï£À°	10	Ò»°ãÃ³Ò×	0	Ç§¿Ë	0	?	149
202003	38089400	Ïû¶¾¼Á	312	Î÷°àÑÀ	10	Ò»°ãÃ³Ò×	161498	Ç§¿Ë	0	?	4,566,087
202003	38089400	Ïû¶¾¼Á	315	°ÂµØÀû	10	Ò»°ãÃ³Ò×	40	Ç§¿Ë	0	?	2,800
202003	38089400	Ïû¶¾¼Á	321	ÐÙÑÀÀû	10	Ò»°ãÃ³Ò×	186	Ç§¿Ë	0	?	97,033
202003	38089400	Ïû¶¾¼Á	324	Âí¶úËû	11	¹ú¼Ò¼ä¡¢¹ú¼Ê×éÖ¯ÎÞ³¥Ô®ÖúºÍÔùËÍµÄÎï×Ê	2	Ç§¿Ë	0	?	800
202003	38089400	Ïû¶¾¼Á	331	ÈðÊ¿	10	Ò»°ãÃ³Ò×	250	Ç§¿Ë	0	?	5,000
202003	38089400	Ïû¶¾¼Á	334	°®É³ÄáÑÇ	10	Ò»°ãÃ³Ò×	1	Ç§¿Ë	0	?	527
202003	38089400	Ïû¶¾¼Á	336	Á¢ÌÕÍð	10	Ò»°ãÃ³Ò×	1365	Ç§¿Ë	0	?	32,340
202003	38089400	Ïû¶¾¼Á	344	¶íÂÞË¹Áª°î	10	Ò»°ãÃ³Ò×	113340	Ç§¿Ë	0	?	1,794,128
202003	38089400	Ïû¶¾¼Á	347	ÎÚ¿ËÀ¼	10	Ò»°ãÃ³Ò×	8000	Ç§¿Ë	0	?	107,949
202003	38089400	Ïû¶¾¼Á	350	Ë¹ÂåÎÄÄáÑÇ	10	Ò»°ãÃ³Ò×	1000	Ç§¿Ë	0	?	93,708
202003	38089400	Ïû¶¾¼Á	402	°¢¸ùÍ¢	10	Ò»°ãÃ³Ò×	31500	Ç§¿Ë	0	?	447,168
202003	38089400	Ïû¶¾¼Á	405	°Í°Í¶àË¹	11	¹ú¼Ò¼ä¡¢¹ú¼Ê×éÖ¯ÎÞ³¥Ô®ÖúºÍÔùËÍµÄÎï×Ê	8	Ç§¿Ë	0	?	557
202003	38089400	Ïû¶¾¼Á	410	°ÍÎ÷	10	Ò»°ãÃ³Ò×	192636	Ç§¿Ë	0	?	2,815,739
202003	38089400	Ïû¶¾¼Á	412	ÖÇÀû	10	Ò»°ãÃ³Ò×	94124	Ç§¿Ë	0	?	1,065,008
202003	38089400	Ïû¶¾¼Á	413	¸çÂ×±ÈÑÇ	10	Ò»°ãÃ³Ò×	12800	Ç§¿Ë	0	?	454,276
202003	38089400	Ïû¶¾¼Á	414	¶àÃ×Äá¿Ë	11	¹ú¼Ò¼ä¡¢¹ú¼Ê×éÖ¯ÎÞ³¥Ô®ÖúºÍÔùËÍµÄÎï×Ê	3	Ç§¿Ë	0	?	2,348
202003	38089400	Ïû¶¾¼Á	429	Ä«Î÷¸ç	10	Ò»°ãÃ³Ò×	21000	Ç§¿Ë	0	?	580,750
202003	38089400	Ïû¶¾¼Á	432	°ÍÄÃÂí	10	Ò»°ãÃ³Ò×	5100	Ç§¿Ë	0	?	224,167
202003	38089400	Ïû¶¾¼Á	434	ÃØÂ³	10	Ò»°ãÃ³Ò×	5000	Ç§¿Ë	0	?	67,212
202003	38089400	Ïû¶¾¼Á	435	²¨¶àÀè¸÷	10	Ò»°ãÃ³Ò×	70	Ç§¿Ë	0	?	3,809
202003	38089400	Ïû¶¾¼Á	442	ÌØÁ¢Äá´ïºÍ¶à°Í¸ç	10	Ò»°ãÃ³Ò×	1125	Ç§¿Ë	0	?	11,878
202003	38089400	Ïû¶¾¼Á	445	Î¯ÄÚÈðÀ­	10	Ò»°ãÃ³Ò×	45332	Ç§¿Ë	0	?	205,422
202003	38089400	Ïû¶¾¼Á	501	¼ÓÄÃ´ó	10	Ò»°ãÃ³Ò×	81721	Ç§¿Ë	0	?	2,491,796
202003	38089400	Ïû¶¾¼Á	502	ÃÀ¹ú	10	Ò»°ãÃ³Ò×	707426	Ç§¿Ë	0	?	17,869,001
202003	38089400	Ïû¶¾¼Á	601	°Ä´óÀûÑÇ	10	Ò»°ãÃ³Ò×	258868	Ç§¿Ë	0	?	6,748,715
202003	38089400	Ïû¶¾¼Á	609	ÐÂÎ÷À¼	10	Ò»°ãÃ³Ò×	27993	Ç§¿Ë	0	?	732,835
202003	38089400	Ïû¶¾¼Á	611	°Í²¼ÑÇÐÂ¼¸ÄÚÑÇ	10	Ò»°ãÃ³Ò×	11390	Ç§¿Ë	0	?	47,846
202003	38089400	Ïû¶¾¼Á	614	ÌÀ¼Ó	11	¹ú¼Ò¼ä¡¢¹ú¼Ê×éÖ¯ÎÞ³¥Ô®ÖúºÍÔùËÍµÄÎï×Ê	5	Ç§¿Ë	0	?	479
202003	84192000	Ò½ÓÃ»òÊµÑéÊÒÓÃÏû¶¾Æ÷¾ß	102	°ÍÁÖ	10	Ò»°ãÃ³Ò×	3	Ì¨	161	Ç§¿Ë	32,808
202003	84192000	Ò½ÓÃ»òÊµÑéÊÒÓÃÏû¶¾Æ÷¾ß	103	ÃÏ¼ÓÀ­¹ú	10	Ò»°ãÃ³Ò×	62	Ì¨	4426	Ç§¿Ë	482,282
202003	84192000	Ò½ÓÃ»òÊµÑéÊÒÓÃÏû¶¾Æ÷¾ß	105	ÎÄÀ³	10	Ò»°ãÃ³Ò×	14	Ì¨	795	Ç§¿Ë	207,268
202003	84192000	Ò½ÓÃ»òÊµÑéÊÒÓÃÏû¶¾Æ÷¾ß	106	Ãåµé	10	Ò»°ãÃ³Ò×	17	Ì¨	395	Ç§¿Ë	136,054
202003	84192000	Ò½ÓÃ»òÊµÑéÊÒÓÃÏû¶¾Æ÷¾ß	107	¼íÆÒÕ¯	10	Ò»°ãÃ³Ò×	3	Ì¨	390	Ç§¿Ë	26,502
202003	84192000	Ò½ÓÃ»òÊµÑéÊÒÓÃÏû¶¾Æ÷¾ß	110	ÖÐ¹úÏã¸Û	10	Ò»°ãÃ³Ò×	369	Ì¨	3958	Ç§¿Ë	2,379,079
202003	84192000	Ò½ÓÃ»òÊµÑéÊÒÓÃÏû¶¾Æ÷¾ß	111	Ó¡¶È	10	Ò»°ãÃ³Ò×	307	Ì¨	8872	Ç§¿Ë	1,053,610
202003	84192000	Ò½ÓÃ»òÊµÑéÊÒÓÃÏû¶¾Æ÷¾ß	112	Ó¡¶ÈÄáÎ÷ÑÇ	10	Ò»°ãÃ³Ò×	198	Ì¨	13258	Ç§¿Ë	2,621,926
202003	84192000	Ò½ÓÃ»òÊµÑéÊÒÓÃÏû¶¾Æ÷¾ß	115	ÒÔÉ«ÁÐ	10	Ò»°ãÃ³Ò×	14	Ì¨	515	Ç§¿Ë	62,866
202003	84192000	Ò½ÓÃ»òÊµÑéÊÒÓÃÏû¶¾Æ÷¾ß	116	ÈÕ±¾	10	Ò»°ãÃ³Ò×	204	Ì¨	1700	Ç§¿Ë	234,891
202003	84192000	Ò½ÓÃ»òÊµÑéÊÒÓÃÏû¶¾Æ÷¾ß	117	Ô¼µ©	10	Ò»°ãÃ³Ò×	3	Ì¨	134	Ç§¿Ë	17,853
202003	84192000	Ò½ÓÃ»òÊµÑéÊÒÓÃÏû¶¾Æ÷¾ß	119	ÀÏÎÎ	10	Ò»°ãÃ³Ò×	1	Ì¨	104	Ç§¿Ë	9,452
202003	84192000	Ò½ÓÃ»òÊµÑéÊÒÓÃÏû¶¾Æ÷¾ß	122	ÂíÀ´Î÷ÑÇ	10	Ò»°ãÃ³Ò×	864	Ì¨	2750	Ç§¿Ë	632,022
202003	84192000	Ò½ÓÃ»òÊµÑéÊÒÓÃÏû¶¾Æ÷¾ß	123	Âí¶û´ú·ò	10	Ò»°ãÃ³Ò×	1	Ì¨	40	Ç§¿Ë	6,721
202003	84192000	Ò½ÓÃ»òÊµÑéÊÒÓÃÏû¶¾Æ÷¾ß	124	ÃÉ¹Å	10	Ò»°ãÃ³Ò×	5	Ì¨	250	Ç§¿Ë	3,000
202003	84192000	Ò½ÓÃ»òÊµÑéÊÒÓÃÏû¶¾Æ÷¾ß	125	Äá²´¶ûÁª°îÃñÖ÷¹²ºÍ¹ú	10	Ò»°ãÃ³Ò×	5	Ì¨	1450	Ç§¿Ë	158,691
202003	84192000	Ò½ÓÃ»òÊµÑéÊÒÓÃÏû¶¾Æ÷¾ß	127	°Í»ùË¹Ì¹	10	Ò»°ãÃ³Ò×	74	Ì¨	59795	Ç§¿Ë	1,899,571
202003	84192000	Ò½ÓÃ»òÊµÑéÊÒÓÃÏû¶¾Æ÷¾ß	129	·ÆÂÉ±ö	10	Ò»°ãÃ³Ò×	902	Ì¨	28661	Ç§¿Ë	1,933,245
202003	84192000	Ò½ÓÃ»òÊµÑéÊÒÓÃÏû¶¾Æ÷¾ß	131	É³ÌØ°¢À­²®	10	Ò»°ãÃ³Ò×	88	Ì¨	510	Ç§¿Ë	84,511
202003	84192000	Ò½ÓÃ»òÊµÑéÊÒÓÃÏû¶¾Æ÷¾ß	132	ÐÂ¼ÓÆÂ	10	Ò»°ãÃ³Ò×	3514	Ì¨	12764	Ç§¿Ë	3,842,847
202003	84192000	Ò½ÓÃ»òÊµÑéÊÒÓÃÏû¶¾Æ÷¾ß	133	º«¹ú	10	Ò»°ãÃ³Ò×	8	Ì¨	324	Ç§¿Ë	40,585
202003	84192000	Ò½ÓÃ»òÊµÑéÊÒÓÃÏû¶¾Æ÷¾ß	134	Ë¹ÀïÀ¼¿¨	10	Ò»°ãÃ³Ò×	25	Ì¨	1589	Ç§¿Ë	204,178
202003	84192000	Ò½ÓÃ»òÊµÑéÊÒÓÃÏû¶¾Æ÷¾ß	135	ÐðÀûÑÇ	10	Ò»°ãÃ³Ò×	51	Ì¨	3230	Ç§¿Ë	83,175
202003	84192000	Ò½ÓÃ»òÊµÑéÊÒÓÃÏû¶¾Æ÷¾ß	136	Ì©¹ú	10	Ò»°ãÃ³Ò×	180	Ì¨	6072	Ç§¿Ë	914,863
202003	84192000	Ò½ÓÃ»òÊµÑéÊÒÓÃÏû¶¾Æ÷¾ß	137	ÍÁ¶úÆä	10	Ò»°ãÃ³Ò×	237	Ì¨	67117	Ç§¿Ë	3,008,268
202003	84192000	Ò½ÓÃ»òÊµÑéÊÒÓÃÏû¶¾Æ÷¾ß	138	°¢ÁªÇõ	10	Ò»°ãÃ³Ò×	41	Ì¨	2324	Ç§¿Ë	679,097
202003	84192000	Ò½ÓÃ»òÊµÑéÊÒÓÃÏû¶¾Æ÷¾ß	139	Ò²ÃÅ	10	Ò»°ãÃ³Ò×	60	Ì¨	3735	Ç§¿Ë	181,471
202003	84192000	Ò½ÓÃ»òÊµÑéÊÒÓÃÏû¶¾Æ÷¾ß	141	Ô½ÄÏ	10	Ò»°ãÃ³Ò×	216	Ì¨	7176	Ç§¿Ë	800,461
202003	84192000	Ò½ÓÃ»òÊµÑéÊÒÓÃÏû¶¾Æ÷¾ß	143	ÖÐ¹úÌ¨Íå	10	Ò»°ãÃ³Ò×	67	Ì¨	1569	Ç§¿Ë	228,647
202003	84192000	Ò½ÓÃ»òÊµÑéÊÒÓÃÏû¶¾Æ÷¾ß	148	ÍÁ¿âÂüË¹Ì¹	10	Ò»°ãÃ³Ò×	2	Ì¨	20	Ç§¿Ë	1,217
202003	84192000	Ò½ÓÃ»òÊµÑéÊÒÓÃÏû¶¾Æ÷¾ß	201	°¢¶û¼°ÀûÑÇ	10	Ò»°ãÃ³Ò×	4	Ì¨	200	Ç§¿Ë	18,203
202003	84192000	Ò½ÓÃ»òÊµÑéÊÒÓÃÏû¶¾Æ÷¾ß	201	°¢¶û¼°ÀûÑÇ	12	ÆäËû¾èÔùÎï×Ê	100	Ì¨	38	Ç§¿Ë	5,300
202003	84192000	Ò½ÓÃ»òÊµÑéÊÒÓÃÏû¶¾Æ÷¾ß	215	°£¼°	10	Ò»°ãÃ³Ò×	284	Ì¨	13391	Ç§¿Ë	1,772,178
202003	84192000	Ò½ÓÃ»òÊµÑéÊÒÓÃÏû¶¾Æ÷¾ß	217	°£Èû¶í±ÈÑÇ	10	Ò»°ãÃ³Ò×	1	Ì¨	16	Ç§¿Ë	741
202003	84192000	Ò½ÓÃ»òÊµÑéÊÒÓÃÏû¶¾Æ÷¾ß	218	¼ÓÅî	10	Ò»°ãÃ³Ò×	2	Ì¨	840	Ç§¿Ë	79,634
202003	84192000	Ò½ÓÃ»òÊµÑéÊÒÓÃÏû¶¾Æ÷¾ß	220	¼ÓÄÉ	10	Ò»°ãÃ³Ò×	10	Ì¨	368	Ç§¿Ë	35,761
202003	84192000	Ò½ÓÃ»òÊµÑéÊÒÓÃÏû¶¾Æ÷¾ß	223	¿ÆÌØµÏÍß	10	Ò»°ãÃ³Ò×	10	Ì¨	400	Ç§¿Ë	27,424
202003	84192000	Ò½ÓÃ»òÊµÑéÊÒÓÃÏû¶¾Æ÷¾ß	224	¿ÏÄáÑÇ	10	Ò»°ãÃ³Ò×	44	Ì¨	2221	Ç§¿Ë	219,601
202003	84192000	Ò½ÓÃ»òÊµÑéÊÒÓÃÏû¶¾Æ÷¾ß	227	Âí´ï¼ÓË¹¼Ó	10	Ò»°ãÃ³Ò×	11	Ì¨	16	Ç§¿Ë	1,275
202003	84192000	Ò½ÓÃ»òÊµÑéÊÒÓÃÏû¶¾Æ÷¾ß	229	ÂíÀï	10	Ò»°ãÃ³Ò×	7	Ì¨	210	Ç§¿Ë	6,967
202003	84192000	Ò½ÓÃ»òÊµÑéÊÒÓÃÏû¶¾Æ÷¾ß	232	Ä¦Âå¸ç	10	Ò»°ãÃ³Ò×	62	Ì¨	4285	Ç§¿Ë	610,436
202003	84192000	Ò½ÓÃ»òÊµÑéÊÒÓÃÏû¶¾Æ÷¾ß	233	ÄªÉ£±È¿Ë	10	Ò»°ãÃ³Ò×	1	Ì¨	80	Ç§¿Ë	1,119
202003	84192000	Ò½ÓÃ»òÊµÑéÊÒÓÃÏû¶¾Æ÷¾ß	234	ÄÉÃ×±ÈÑÇ	10	Ò»°ãÃ³Ò×	2	Ì¨	103	Ç§¿Ë	15,319
202003	84192000	Ò½ÓÃ»òÊµÑéÊÒÓÃÏû¶¾Æ÷¾ß	236	ÄáÈÕÀûÑÇ	10	Ò»°ãÃ³Ò×	139	Ì¨	18834	Ç§¿Ë	1,410,100
202003	84192000	Ò½ÓÃ»òÊµÑéÊÒÓÃÏû¶¾Æ÷¾ß	238	Â¬Íú´ï	10	Ò»°ãÃ³Ò×	2	Ì¨	32	Ç§¿Ë	1,750
202003	84192000	Ò½ÓÃ»òÊµÑéÊÒÓÃÏû¶¾Æ÷¾ß	240	ÈûÄÚ¼Ó¶û	10	Ò»°ãÃ³Ò×	22	Ì¨	773	Ç§¿Ë	59,573
202003	84192000	Ò½ÓÃ»òÊµÑéÊÒÓÃÏû¶¾Æ÷¾ß	241	ÈûÉà¶û	10	Ò»°ãÃ³Ò×	2	Ì¨	88	Ç§¿Ë	7,618
202003	84192000	Ò½ÓÃ»òÊµÑéÊÒÓÃÏû¶¾Æ÷¾ß	244	ÄÏ·Ç	10	Ò»°ãÃ³Ò×	16	Ì¨	381	Ç§¿Ë	44,083
202003	84192000	Ò½ÓÃ»òÊµÑéÊÒÓÃÏû¶¾Æ÷¾ß	247	Ì¹É£ÄáÑÇ	10	Ò»°ãÃ³Ò×	1	Ì¨	50	Ç§¿Ë	5,531
202003	84192000	Ò½ÓÃ»òÊµÑéÊÒÓÃÏû¶¾Æ÷¾ß	249	Í»ÄáË¹	10	Ò»°ãÃ³Ò×	30	Ì¨	1500	Ç§¿Ë	223,548
202003	84192000	Ò½ÓÃ»òÊµÑéÊÒÓÃÏû¶¾Æ÷¾ß	252	¸Õ¹û(½ð)	10	Ò»°ãÃ³Ò×	8	Ì¨	185	Ç§¿Ë	9,716
202003	84192000	Ò½ÓÃ»òÊµÑéÊÒÓÃÏû¶¾Æ÷¾ß	253	ÔÞ±ÈÑÇ	10	Ò»°ãÃ³Ò×	2	Ì¨	200	Ç§¿Ë	21,004
202003	84192000	Ò½ÓÃ»òÊµÑéÊÒÓÃÏû¶¾Æ÷¾ß	254	½ò°Í²¼Î¤	10	Ò»°ãÃ³Ò×	1	Ì¨	42	Ç§¿Ë	224
202003	84192000	Ò½ÓÃ»òÊµÑéÊÒÓÃÏû¶¾Æ÷¾ß	301	±ÈÀûÊ±	10	Ò»°ãÃ³Ò×	4	Ì¨	134	Ç§¿Ë	14,348
202003	84192000	Ò½ÓÃ»òÊµÑéÊÒÓÃÏû¶¾Æ÷¾ß	302	µ¤Âó	10	Ò»°ãÃ³Ò×	4	Ì¨	2	Ç§¿Ë	1,540
202003	84192000	Ò½ÓÃ»òÊµÑéÊÒÓÃÏû¶¾Æ÷¾ß	303	Ó¢¹ú	10	Ò»°ãÃ³Ò×	700	Ì¨	1741	Ç§¿Ë	269,083
202003	84192000	Ò½ÓÃ»òÊµÑéÊÒÓÃÏû¶¾Æ÷¾ß	304	µÂ¹ú	10	Ò»°ãÃ³Ò×	1037	Ì¨	5259	Ç§¿Ë	318,788
202003	84192000	Ò½ÓÃ»òÊµÑéÊÒÓÃÏû¶¾Æ÷¾ß	305	·¨¹ú	10	Ò»°ãÃ³Ò×	13669	Ì¨	4923	Ç§¿Ë	1,739,462
202003	84192000	Ò½ÓÃ»òÊµÑéÊÒÓÃÏû¶¾Æ÷¾ß	306	°®¶ûÀ¼	10	Ò»°ãÃ³Ò×	7	Ì¨	63	Ç§¿Ë	3,235
202003	84192000	Ò½ÓÃ»òÊµÑéÊÒÓÃÏû¶¾Æ÷¾ß	307	Òâ´óÀû	10	Ò»°ãÃ³Ò×	161	Ì¨	5842	Ç§¿Ë	1,397,174
202003	84192000	Ò½ÓÃ»òÊµÑéÊÒÓÃÏû¶¾Æ÷¾ß	307	Òâ´óÀû	12	ÆäËû¾èÔùÎï×Ê	20	Ì¨	36	Ç§¿Ë	39,980
202003	84192000	Ò½ÓÃ»òÊµÑéÊÒÓÃÏû¶¾Æ÷¾ß	308	Â¬É­±¤	10	Ò»°ãÃ³Ò×	274	Ì¨	575	Ç§¿Ë	38,691
202003	84192000	Ò½ÓÃ»òÊµÑéÊÒÓÃÏû¶¾Æ÷¾ß	309	ºÉÀ¼	10	Ò»°ãÃ³Ò×	160	Ì¨	7919	Ç§¿Ë	1,060,788
202003	84192000	Ò½ÓÃ»òÊµÑéÊÒÓÃÏû¶¾Æ÷¾ß	310	Ï£À°	10	Ò»°ãÃ³Ò×	2	Ì¨	18	Ç§¿Ë	2,941
202003	84192000	Ò½ÓÃ»òÊµÑéÊÒÓÃÏû¶¾Æ÷¾ß	311	ÆÏÌÑÑÀ	10	Ò»°ãÃ³Ò×	11	Ì¨	157	Ç§¿Ë	67,876
202003	84192000	Ò½ÓÃ»òÊµÑéÊÒÓÃÏû¶¾Æ÷¾ß	312	Î÷°àÑÀ	10	Ò»°ãÃ³Ò×	135	Ì¨	4097	Ç§¿Ë	662,915
202003	84192000	Ò½ÓÃ»òÊµÑéÊÒÓÃÏû¶¾Æ÷¾ß	315	°ÂµØÀû	10	Ò»°ãÃ³Ò×	26	Ì¨	1535	Ç§¿Ë	199,762
202003	84192000	Ò½ÓÃ»òÊµÑéÊÒÓÃÏû¶¾Æ÷¾ß	316	±£¼ÓÀûÑÇ	10	Ò»°ãÃ³Ò×	6	Ì¨	276	Ç§¿Ë	37,806
202003	84192000	Ò½ÓÃ»òÊµÑéÊÒÓÃÏû¶¾Æ÷¾ß	318	·ÒÀ¼	10	Ò»°ãÃ³Ò×	232	Ì¨	1323	Ç§¿Ë	232,999
202003	84192000	Ò½ÓÃ»òÊµÑéÊÒÓÃÏû¶¾Æ÷¾ß	321	ÐÙÑÀÀû	10	Ò»°ãÃ³Ò×	15	Ì¨	703	Ç§¿Ë	99,768
202003	84192000	Ò½ÓÃ»òÊµÑéÊÒÓÃÏû¶¾Æ÷¾ß	324	Âí¶úËû	10	Ò»°ãÃ³Ò×	1	Ì¨	50	Ç§¿Ë	5,433
202003	84192000	Ò½ÓÃ»òÊµÑéÊÒÓÃÏû¶¾Æ÷¾ß	327	²¨À¼	10	Ò»°ãÃ³Ò×	271	Ì¨	787	Ç§¿Ë	98,511
202003	84192000	Ò½ÓÃ»òÊµÑéÊÒÓÃÏû¶¾Æ÷¾ß	328	ÂÞÂíÄáÑÇ	10	Ò»°ãÃ³Ò×	101	Ì¨	3830	Ç§¿Ë	589,458
202003	84192000	Ò½ÓÃ»òÊµÑéÊÒÓÃÏû¶¾Æ÷¾ß	330	Èðµä	10	Ò»°ãÃ³Ò×	8	Ì¨	411	Ç§¿Ë	63,774
202003	84192000	Ò½ÓÃ»òÊµÑéÊÒÓÃÏû¶¾Æ÷¾ß	331	ÈðÊ¿	10	Ò»°ãÃ³Ò×	17	Ì¨	192	Ç§¿Ë	40,046
202003	84192000	Ò½ÓÃ»òÊµÑéÊÒÓÃÏû¶¾Æ÷¾ß	334	°®É³ÄáÑÇ	10	Ò»°ãÃ³Ò×	4	Ì¨	227	Ç§¿Ë	51,115
202003	84192000	Ò½ÓÃ»òÊµÑéÊÒÓÃÏû¶¾Æ÷¾ß	335	À­ÍÑÎ¬ÑÇ	10	Ò»°ãÃ³Ò×	4	Ì¨	703	Ç§¿Ë	159,720
202003	84192000	Ò½ÓÃ»òÊµÑéÊÒÓÃÏû¶¾Æ÷¾ß	336	Á¢ÌÕÍð	10	Ò»°ãÃ³Ò×	6	Ì¨	289	Ç§¿Ë	52,187
202003	84192000	Ò½ÓÃ»òÊµÑéÊÒÓÃÏû¶¾Æ÷¾ß	337	¸ñÂ³¼ªÑÇ	10	Ò»°ãÃ³Ò×	3	Ì¨	219	Ç§¿Ë	27,137
202003	84192000	Ò½ÓÃ»òÊµÑéÊÒÓÃÏû¶¾Æ÷¾ß	338	ÑÇÃÀÄáÑÇ	10	Ò»°ãÃ³Ò×	4	Ì¨	200	Ç§¿Ë	7,281
202003	84192000	Ò½ÓÃ»òÊµÑéÊÒÓÃÏû¶¾Æ÷¾ß	339	°¢Èû°Ý½®	10	Ò»°ãÃ³Ò×	123	Ì¨	6736	Ç§¿Ë	637,322
202003	84192000	Ò½ÓÃ»òÊµÑéÊÒÓÃÏû¶¾Æ÷¾ß	340	°×¶íÂÞË¹	10	Ò»°ãÃ³Ò×	302	Ì¨	953	Ç§¿Ë	27,767
202003	84192000	Ò½ÓÃ»òÊµÑéÊÒÓÃÏû¶¾Æ÷¾ß	344	¶íÂÞË¹Áª°î	10	Ò»°ãÃ³Ò×	388	Ì¨	28673	Ç§¿Ë	3,227,211
202003	84192000	Ò½ÓÃ»òÊµÑéÊÒÓÃÏû¶¾Æ÷¾ß	347	ÎÚ¿ËÀ¼	10	Ò»°ãÃ³Ò×	1	Ì¨	130	Ç§¿Ë	15,265
202003	84192000	Ò½ÓÃ»òÊµÑéÊÒÓÃÏû¶¾Æ÷¾ß	350	Ë¹ÂåÎÄÄáÑÇ	10	Ò»°ãÃ³Ò×	755	Ì¨	286	Ç§¿Ë	15,593
202003	84192000	Ò½ÓÃ»òÊµÑéÊÒÓÃÏû¶¾Æ÷¾ß	351	¿ËÂÞµØÑÇ	10	Ò»°ãÃ³Ò×	100	Ì¨	233	Ç§¿Ë	65,811
202003	84192000	Ò½ÓÃ»òÊµÑéÊÒÓÃÏû¶¾Æ÷¾ß	352	½Ý¿Ë	10	Ò»°ãÃ³Ò×	2	Ì¨	314	Ç§¿Ë	48,588
202003	84192000	Ò½ÓÃ»òÊµÑéÊÒÓÃÏû¶¾Æ÷¾ß	353	Ë¹Âå·¥¿Ë	10	Ò»°ãÃ³Ò×	4	Ì¨	173	Ç§¿Ë	28,523
202003	84192000	Ò½ÓÃ»òÊµÑéÊÒÓÃÏû¶¾Æ÷¾ß	354	±±ÂíÆä¶Ù¹²ºÍ¹ú	10	Ò»°ãÃ³Ò×	2	Ì¨	106	Ç§¿Ë	14,054
202003	84192000	Ò½ÓÃ»òÊµÑéÊÒÓÃÏû¶¾Æ÷¾ß	355	²¨ºÚ	10	Ò»°ãÃ³Ò×	5	Ì¨	146	Ç§¿Ë	23,488
202003	84192000	Ò½ÓÃ»òÊµÑéÊÒÓÃÏû¶¾Æ÷¾ß	358	Èû¶ûÎ¬ÑÇ	10	Ò»°ãÃ³Ò×	2	Ì¨	65	Ç§¿Ë	1,000
202003	84192000	Ò½ÓÃ»òÊµÑéÊÒÓÃÏû¶¾Æ÷¾ß	402	°¢¸ùÍ¢	10	Ò»°ãÃ³Ò×	1	Ì¨	49	Ç§¿Ë	28,005
202003	84192000	Ò½ÓÃ»òÊµÑéÊÒÓÃÏû¶¾Æ÷¾ß	403	°¢Â³°Í	10	Ò»°ãÃ³Ò×	1	Ì¨	40	Ç§¿Ë	6,721
202003	84192000	Ò½ÓÃ»òÊµÑéÊÒÓÃÏû¶¾Æ÷¾ß	408	¶àÃñ×å²£ÀûÎ¬ÑÇ¹ú	10	Ò»°ãÃ³Ò×	5	Ì¨	74	Ç§¿Ë	19,407
202003	84192000	Ò½ÓÃ»òÊµÑéÊÒÓÃÏû¶¾Æ÷¾ß	410	°ÍÎ÷	10	Ò»°ãÃ³Ò×	2	Ì¨	40	Ç§¿Ë	1,260
202003	84192000	Ò½ÓÃ»òÊµÑéÊÒÓÃÏû¶¾Æ÷¾ß	412	ÖÇÀû	10	Ò»°ãÃ³Ò×	2	Ì¨	120	Ç§¿Ë	13,582
202003	84192000	Ò½ÓÃ»òÊµÑéÊÒÓÃÏû¶¾Æ÷¾ß	413	¸çÂ×±ÈÑÇ	10	Ò»°ãÃ³Ò×	2	Ì¨	200	Ç§¿Ë	24,436
202003	84192000	Ò½ÓÃ»òÊµÑéÊÒÓÃÏû¶¾Æ÷¾ß	415	¸çË¹´ïÀè¼Ó	10	Ò»°ãÃ³Ò×	1	Ì¨	365	Ç§¿Ë	23,930
202003	84192000	Ò½ÓÃ»òÊµÑéÊÒÓÃÏû¶¾Æ÷¾ß	418	¶àÃ×Äá¼Ó¹²ºÍ¹ú	10	Ò»°ãÃ³Ò×	50	Ì¨	3500	Ç§¿Ë	520,049
202003	84192000	Ò½ÓÃ»òÊµÑéÊÒÓÃÏû¶¾Æ÷¾ß	419	¶ò¹Ï¶à¶û	10	Ò»°ãÃ³Ò×	52	Ì¨	3161	Ç§¿Ë	271,608
202003	84192000	Ò½ÓÃ»òÊµÑéÊÒÓÃÏû¶¾Æ÷¾ß	423	Î£µØÂíÀ­	10	Ò»°ãÃ³Ò×	33	Ì¨	672	Ç§¿Ë	50,098
202003	84192000	Ò½ÓÃ»òÊµÑéÊÒÓÃÏû¶¾Æ÷¾ß	426	ºé¶¼À­Ë¹	10	Ò»°ãÃ³Ò×	1	Ì¨	90	Ç§¿Ë	11,412
202003	84192000	Ò½ÓÃ»òÊµÑéÊÒÓÃÏû¶¾Æ÷¾ß	427	ÑÀÂò¼Ó	10	Ò»°ãÃ³Ò×	3	Ì¨	255	Ç§¿Ë	15,754
202003	84192000	Ò½ÓÃ»òÊµÑéÊÒÓÃÏû¶¾Æ÷¾ß	429	Ä«Î÷¸ç	10	Ò»°ãÃ³Ò×	382	Ì¨	11881	Ç§¿Ë	955,531
202003	84192000	Ò½ÓÃ»òÊµÑéÊÒÓÃÏû¶¾Æ÷¾ß	432	°ÍÄÃÂí	10	Ò»°ãÃ³Ò×	6	Ì¨	1030	Ç§¿Ë	89,158
202003	84192000	Ò½ÓÃ»òÊµÑéÊÒÓÃÏû¶¾Æ÷¾ß	434	ÃØÂ³	10	Ò»°ãÃ³Ò×	84	Ì¨	3672	Ç§¿Ë	611,918
202003	84192000	Ò½ÓÃ»òÊµÑéÊÒÓÃÏû¶¾Æ÷¾ß	435	²¨¶àÀè¸÷	10	Ò»°ãÃ³Ò×	1	Ì¨	46	Ç§¿Ë	7,747
202003	84192000	Ò½ÓÃ»òÊµÑéÊÒÓÃÏû¶¾Æ÷¾ß	440	Èø¶ûÍß¶à	10	Ò»°ãÃ³Ò×	1	Ì¨	12	Ç§¿Ë	2,126
202003	84192000	Ò½ÓÃ»òÊµÑéÊÒÓÃÏû¶¾Æ÷¾ß	445	Î¯ÄÚÈðÀ­	10	Ò»°ãÃ³Ò×	12	Ì¨	760	Ç§¿Ë	166,636
202003	84192000	Ò½ÓÃ»òÊµÑéÊÒÓÃÏû¶¾Æ÷¾ß	501	¼ÓÄÃ´ó	10	Ò»°ãÃ³Ò×	134	Ì¨	642	Ç§¿Ë	71,631
202003	84192000	Ò½ÓÃ»òÊµÑéÊÒÓÃÏû¶¾Æ÷¾ß	502	ÃÀ¹ú	10	Ò»°ãÃ³Ò×	5959	Ì¨	16656	Ç§¿Ë	3,283,947
202003	84192000	Ò½ÓÃ»òÊµÑéÊÒÓÃÏû¶¾Æ÷¾ß	601	°Ä´óÀûÑÇ	10	Ò»°ãÃ³Ò×	787	Ì¨	4012	Ç§¿Ë	351,438
202003	84192000	Ò½ÓÃ»òÊµÑéÊÒÓÃÏû¶¾Æ÷¾ß	607	ÐÂ¿¦Àï¶àÄáÑÇ	10	Ò»°ãÃ³Ò×	1	Ì¨	14	Ç§¿Ë	5,335
202003	84192000	Ò½ÓÃ»òÊµÑéÊÒÓÃÏû¶¾Æ÷¾ß	609	ÐÂÎ÷À¼	10	Ò»°ãÃ³Ò×	13	Ì¨	22	Ç§¿Ë	2,334
202003	84192000	Ò½ÓÃ»òÊµÑéÊÒÓÃÏû¶¾Æ÷¾ß	611	°Í²¼ÑÇÐÂ¼¸ÄÚÑÇ	10	Ò»°ãÃ³Ò×	1	Ì¨	1280	Ç§¿Ë	239,147
202003	84192000	Ò½ÓÃ»òÊµÑéÊÒÓÃÏû¶¾Æ÷¾ß	622	ÅÁÀÍ	10	Ò»°ãÃ³Ò×	5	Ì¨	131	Ç§¿Ë	3,851
202004	38089400	Ïû¶¾¼Á	102	°ÍÁÖ	10	Ò»°ãÃ³Ò×	27438	Ç§¿Ë	0	?	569,800
202004	38089400	Ïû¶¾¼Á	103	ÃÏ¼ÓÀ­¹ú	10	Ò»°ãÃ³Ò×	62947	Ç§¿Ë	0	?	724,391
202004	38089400	Ïû¶¾¼Á	105	ÎÄÀ³	10	Ò»°ãÃ³Ò×	71273	Ç§¿Ë	0	?	1,350,481
202004	38089400	Ïû¶¾¼Á	106	Ãåµé	10	Ò»°ãÃ³Ò×	182332	Ç§¿Ë	0	?	1,596,607
202004	38089400	Ïû¶¾¼Á	106	Ãåµé	12	ÆäËû¾èÔùÎï×Ê	7821	Ç§¿Ë	0	?	192,560
202004	38089400	Ïû¶¾¼Á	107	¼íÆÒÕ¯	10	Ò»°ãÃ³Ò×	48037	Ç§¿Ë	0	?	2,581,308
202004	38089400	Ïû¶¾¼Á	108	ÈûÆÖÂ·Ë¹	10	Ò»°ãÃ³Ò×	21669	Ç§¿Ë	0	?	238,297
202004	38089400	Ïû¶¾¼Á	110	ÖÐ¹úÏã¸Û	10	Ò»°ãÃ³Ò×	2706876	Ç§¿Ë	0	?	36,235,361
202004	38089400	Ïû¶¾¼Á	111	Ó¡¶È	10	Ò»°ãÃ³Ò×	148488	Ç§¿Ë	0	?	2,840,415
202004	38089400	Ïû¶¾¼Á	112	Ó¡¶ÈÄáÎ÷ÑÇ	10	Ò»°ãÃ³Ò×	674441	Ç§¿Ë	0	?	9,688,011
202004	38089400	Ïû¶¾¼Á	114	ÒÁÀ­¿Ë	10	Ò»°ãÃ³Ò×	61161	Ç§¿Ë	0	?	1,339,760
202004	38089400	Ïû¶¾¼Á	115	ÒÔÉ«ÁÐ	10	Ò»°ãÃ³Ò×	46427	Ç§¿Ë	0	?	211,370
202004	38089400	Ïû¶¾¼Á	116	ÈÕ±¾	10	Ò»°ãÃ³Ò×	3101728	Ç§¿Ë	0	?	56,371,876
202004	38089400	Ïû¶¾¼Á	118	¿ÆÍþÌØ	10	Ò»°ãÃ³Ò×	51556	Ç§¿Ë	0	?	909,275
202004	38089400	Ïû¶¾¼Á	119	ÀÏÎÎ	10	Ò»°ãÃ³Ò×	9052	Ç§¿Ë	0	?	716,387
202004	38089400	Ïû¶¾¼Á	121	ÖÐ¹ú°ÄÃÅ	10	Ò»°ãÃ³Ò×	59910	Ç§¿Ë	0	?	1,102,807
202004	38089400	Ïû¶¾¼Á	122	ÂíÀ´Î÷ÑÇ	10	Ò»°ãÃ³Ò×	1457686	Ç§¿Ë	0	?	26,705,472
202004	38089400	Ïû¶¾¼Á	122	ÂíÀ´Î÷ÑÇ	12	ÆäËû¾èÔùÎï×Ê	40	Ç§¿Ë	0	?	1,900
202004	38089400	Ïû¶¾¼Á	123	Âí¶û´ú·ò	10	Ò»°ãÃ³Ò×	36623	Ç§¿Ë	0	?	1,296,788
202004	38089400	Ïû¶¾¼Á	124	ÃÉ¹Å	10	Ò»°ãÃ³Ò×	39849	Ç§¿Ë	0	?	1,581,358
202004	38089400	Ïû¶¾¼Á	124	ÃÉ¹Å	12	ÆäËû¾èÔùÎï×Ê	508	Ç§¿Ë	0	?	5,075
202004	38089400	Ïû¶¾¼Á	125	Äá²´¶ûÁª°îÃñÖ÷¹²ºÍ¹ú	10	Ò»°ãÃ³Ò×	16664	Ç§¿Ë	0	?	459,076
202004	38089400	Ïû¶¾¼Á	126	°¢Âü	10	Ò»°ãÃ³Ò×	106788	Ç§¿Ë	0	?	4,212,736
202004	38089400	Ïû¶¾¼Á	127	°Í»ùË¹Ì¹	10	Ò»°ãÃ³Ò×	234127	Ç§¿Ë	0	?	4,406,707
202004	38089400	Ïû¶¾¼Á	127	°Í»ùË¹Ì¹	12	ÆäËû¾èÔùÎï×Ê	9874	Ç§¿Ë	0	?	395,600
202004	38089400	Ïû¶¾¼Á	129	·ÆÂÉ±ö	10	Ò»°ãÃ³Ò×	286413	Ç§¿Ë	0	?	4,273,059
202004	38089400	Ïû¶¾¼Á	130	¿¨Ëþ¶û	10	Ò»°ãÃ³Ò×	324126	Ç§¿Ë	0	?	13,562,262
202004	38089400	Ïû¶¾¼Á	131	É³ÌØ°¢À­²®	10	Ò»°ãÃ³Ò×	321293	Ç§¿Ë	0	?	5,447,839
202004	38089400	Ïû¶¾¼Á	132	ÐÂ¼ÓÆÂ	10	Ò»°ãÃ³Ò×	5756839	Ç§¿Ë	0	?	132,688,910
202004	38089400	Ïû¶¾¼Á	133	º«¹ú	10	Ò»°ãÃ³Ò×	89373	Ç§¿Ë	0	?	2,594,225
202004	38089400	Ïû¶¾¼Á	134	Ë¹ÀïÀ¼¿¨	10	Ò»°ãÃ³Ò×	12675	Ç§¿Ë	0	?	131,532
202004	38089400	Ïû¶¾¼Á	136	Ì©¹ú	10	Ò»°ãÃ³Ò×	797569	Ç§¿Ë	0	?	12,514,875
202004	38089400	Ïû¶¾¼Á	136	Ì©¹ú	12	ÆäËû¾èÔùÎï×Ê	7323	Ç§¿Ë	0	?	630,624
202004	38089400	Ïû¶¾¼Á	137	ÍÁ¶úÆä	10	Ò»°ãÃ³Ò×	149011	Ç§¿Ë	0	?	1,482,344
202004	38089400	Ïû¶¾¼Á	138	°¢ÁªÇõ	10	Ò»°ãÃ³Ò×	709026	Ç§¿Ë	0	?	16,503,853
202004	38089400	Ïû¶¾¼Á	141	Ô½ÄÏ	10	Ò»°ãÃ³Ò×	295725	Ç§¿Ë	0	?	3,417,063
202004	38089400	Ïû¶¾¼Á	143	ÖÐ¹úÌ¨Íå	10	Ò»°ãÃ³Ò×	472708	Ç§¿Ë	0	?	10,584,064
202004	38089400	Ïû¶¾¼Á	144	¶«µÛãë	10	Ò»°ãÃ³Ò×	19664	Ç§¿Ë	0	?	270,540
202004	38089400	Ïû¶¾¼Á	145	¹þÈø¿ËË¹Ì¹	12	ÆäËû¾èÔùÎï×Ê	22938	Ç§¿Ë	0	?	693,500
202004	38089400	Ïû¶¾¼Á	146	¼ª¶û¼ªË¹Ë¹Ì¹	12	ÆäËû¾èÔùÎï×Ê	145	Ç§¿Ë	0	?	4,320
202004	38089400	Ïû¶¾¼Á	149	ÎÚ×È±ð¿ËË¹Ì¹	12	ÆäËû¾èÔùÎï×Ê	650	Ç§¿Ë	0	?	2,110
202004	38089400	Ïû¶¾¼Á	201	°¢¶û¼°ÀûÑÇ	12	ÆäËû¾èÔùÎï×Ê	1005	Ç§¿Ë	0	?	50,000
202004	38089400	Ïû¶¾¼Á	202	°²¸çÀ­	10	Ò»°ãÃ³Ò×	50629	Ç§¿Ë	0	?	699,425
202004	38089400	Ïû¶¾¼Á	203	±´Äþ	12	ÆäËû¾èÔùÎï×Ê	7	Ç§¿Ë	0	?	651
202004	38089400	Ïû¶¾¼Á	208	·ðµÃ½Ç	12	ÆäËû¾èÔùÎï×Ê	2	Ç§¿Ë	0	?	422
202004	38089400	Ïû¶¾¼Á	213	¸Õ¹û(²¼)	12	ÆäËû¾èÔùÎï×Ê	240	Ç§¿Ë	0	?	2,637
202004	38089400	Ïû¶¾¼Á	214	¼ª²¼Ìá	10	Ò»°ãÃ³Ò×	24303	Ç§¿Ë	0	?	415,829
202004	38089400	Ïû¶¾¼Á	215	°£¼°	10	Ò»°ãÃ³Ò×	21679	Ç§¿Ë	0	?	104,046
202004	38089400	Ïû¶¾¼Á	216	³àµÀ¼¸ÄÚÑÇ	11	¹ú¼Ò¼ä¡¢¹ú¼Ê×éÖ¯ÎÞ³¥Ô®ÖúºÍÔùËÍµÄÎï×Ê	11	Ç§¿Ë	0	?	663
202004	38089400	Ïû¶¾¼Á	216	³àµÀ¼¸ÄÚÑÇ	12	ÆäËû¾èÔùÎï×Ê	17	Ç§¿Ë	0	?	1,054
202004	38089400	Ïû¶¾¼Á	217	°£Èû¶í±ÈÑÇ	10	Ò»°ãÃ³Ò×	1083	Ç§¿Ë	0	?	56,372
202004	38089400	Ïû¶¾¼Á	218	¼ÓÅî	10	Ò»°ãÃ³Ò×	26100	Ç§¿Ë	0	?	840,144
202004	38089400	Ïû¶¾¼Á	218	¼ÓÅî	12	ÆäËû¾èÔùÎï×Ê	24	Ç§¿Ë	0	?	1,758
202004	38089400	Ïû¶¾¼Á	219	¸Ô±ÈÑÇ	12	ÆäËû¾èÔùÎï×Ê	36	Ç§¿Ë	0	?	3,292
202004	38089400	Ïû¶¾¼Á	220	¼ÓÄÉ	10	Ò»°ãÃ³Ò×	34666	Ç§¿Ë	0	?	534,213
202004	38089400	Ïû¶¾¼Á	220	¼ÓÄÉ	11	¹ú¼Ò¼ä¡¢¹ú¼Ê×éÖ¯ÎÞ³¥Ô®ÖúºÍÔùËÍµÄÎï×Ê	5	Ç§¿Ë	0	?	162
202004	38089400	Ïû¶¾¼Á	220	¼ÓÄÉ	12	ÆäËû¾èÔùÎï×Ê	42	Ç§¿Ë	0	?	1,281
202004	38089400	Ïû¶¾¼Á	221	¼¸ÄÚÑÇ	12	ÆäËû¾èÔùÎï×Ê	66	Ç§¿Ë	0	?	879
202004	38089400	Ïû¶¾¼Á	223	¿ÆÌØµÏÍß	10	Ò»°ãÃ³Ò×	10900	Ç§¿Ë	0	?	262,169
202004	38089400	Ïû¶¾¼Á	224	¿ÏÄáÑÇ	10	Ò»°ãÃ³Ò×	10095	Ç§¿Ë	0	?	240,699
202004	38089400	Ïû¶¾¼Á	225	Àû±ÈÀïÑÇ	11	¹ú¼Ò¼ä¡¢¹ú¼Ê×éÖ¯ÎÞ³¥Ô®ÖúºÍÔùËÍµÄÎï×Ê	80	Ç§¿Ë	0	?	3,891
202004	38089400	Ïû¶¾¼Á	226	Àû±ÈÑÇ	10	Ò»°ãÃ³Ò×	12810	Ç§¿Ë	0	?	364,682
202004	38089400	Ïû¶¾¼Á	228	ÂíÀ­Î¬	11	¹ú¼Ò¼ä¡¢¹ú¼Ê×éÖ¯ÎÞ³¥Ô®ÖúºÍÔùËÍµÄÎï×Ê	75	Ç§¿Ë	0	?	836
202004	38089400	Ïû¶¾¼Á	229	ÂíÀï	11	¹ú¼Ò¼ä¡¢¹ú¼Ê×éÖ¯ÎÞ³¥Ô®ÖúºÍÔùËÍµÄÎï×Ê	128	Ç§¿Ë	0	?	5,562
202004	38089400	Ïû¶¾¼Á	229	ÂíÀï	12	ÆäËû¾èÔùÎï×Ê	2	Ç§¿Ë	0	?	1,055
202004	38089400	Ïû¶¾¼Á	231	Ã«ÀïÇóË¹	10	Ò»°ãÃ³Ò×	12737	Ç§¿Ë	0	?	248,477
202004	38089400	Ïû¶¾¼Á	232	Ä¦Âå¸ç	11	¹ú¼Ò¼ä¡¢¹ú¼Ê×éÖ¯ÎÞ³¥Ô®ÖúºÍÔùËÍµÄÎï×Ê	261	Ç§¿Ë	0	?	8,345
202004	38089400	Ïû¶¾¼Á	233	ÄªÉ£±È¿Ë	10	Ò»°ãÃ³Ò×	27277	Ç§¿Ë	0	?	1,087,517
202004	38089400	Ïû¶¾¼Á	234	ÄÉÃ×±ÈÑÇ	10	Ò»°ãÃ³Ò×	23853	Ç§¿Ë	0	?	104,900
202004	38089400	Ïû¶¾¼Á	236	ÄáÈÕÀûÑÇ	10	Ò»°ãÃ³Ò×	71232	Ç§¿Ë	0	?	8,569,953
202004	38089400	Ïû¶¾¼Á	238	Â¬Íú´ï	10	Ò»°ãÃ³Ò×	5018	Ç§¿Ë	0	?	45,713
202004	38089400	Ïû¶¾¼Á	240	ÈûÄÚ¼Ó¶û	10	Ò»°ãÃ³Ò×	72	Ç§¿Ë	0	?	1,885
202004	38089400	Ïû¶¾¼Á	240	ÈûÄÚ¼Ó¶û	12	ÆäËû¾èÔùÎï×Ê	5	Ç§¿Ë	0	?	6,954
202004	38089400	Ïû¶¾¼Á	242	ÈûÀ­Àû°º	12	ÆäËû¾èÔùÎï×Ê	4	Ç§¿Ë	0	?	4,396
202004	38089400	Ïû¶¾¼Á	244	ÄÏ·Ç	10	Ò»°ãÃ³Ò×	174568	Ç§¿Ë	0	?	3,707,737
202004	38089400	Ïû¶¾¼Á	246	ËÕµ¤	11	¹ú¼Ò¼ä¡¢¹ú¼Ê×éÖ¯ÎÞ³¥Ô®ÖúºÍÔùËÍµÄÎï×Ê	48	Ç§¿Ë	0	?	1,667
202004	38089400	Ïû¶¾¼Á	247	Ì¹É£ÄáÑÇ	10	Ò»°ãÃ³Ò×	12937	Ç§¿Ë	0	?	72,787
202004	38089400	Ïû¶¾¼Á	247	Ì¹É£ÄáÑÇ	11	¹ú¼Ò¼ä¡¢¹ú¼Ê×éÖ¯ÎÞ³¥Ô®ÖúºÍÔùËÍµÄÎï×Ê	34	Ç§¿Ë	0	?	1,529
202004	38089400	Ïû¶¾¼Á	248	¶à¸ç	12	ÆäËû¾èÔùÎï×Ê	19	Ç§¿Ë	0	?	2,175
202004	38089400	Ïû¶¾¼Á	250	ÎÚ¸É´ï	10	Ò»°ãÃ³Ò×	4000	Ç§¿Ë	0	?	67,515
202004	38089400	Ïû¶¾¼Á	251	²¼»ùÄÉ·¨Ë÷	11	¹ú¼Ò¼ä¡¢¹ú¼Ê×éÖ¯ÎÞ³¥Ô®ÖúºÍÔùËÍµÄÎï×Ê	275	Ç§¿Ë	0	?	18,550
202004	38089400	Ïû¶¾¼Á	251	²¼»ùÄÉ·¨Ë÷	12	ÆäËû¾èÔùÎï×Ê	5	Ç§¿Ë	0	?	947
202004	38089400	Ïû¶¾¼Á	252	¸Õ¹û(½ð)	10	Ò»°ãÃ³Ò×	11046	Ç§¿Ë	0	?	908,459
202004	38089400	Ïû¶¾¼Á	253	ÔÞ±ÈÑÇ	10	Ò»°ãÃ³Ò×	150	Ç§¿Ë	0	?	10,939
202004	38089400	Ïû¶¾¼Á	253	ÔÞ±ÈÑÇ	11	¹ú¼Ò¼ä¡¢¹ú¼Ê×éÖ¯ÎÞ³¥Ô®ÖúºÍÔùËÍµÄÎï×Ê	19	Ç§¿Ë	0	?	834
202004	38089400	Ïû¶¾¼Á	258	¶òÁ¢ÌØÀïÑÇ	11	¹ú¼Ò¼ä¡¢¹ú¼Ê×éÖ¯ÎÞ³¥Ô®ÖúºÍÔùËÍµÄÎï×Ê	37	Ç§¿Ë	0	?	1,253
202004	38089400	Ïû¶¾¼Á	260	ÄÏËÕµ¤¹²ºÍ¹ú	10	Ò»°ãÃ³Ò×	14054	Ç§¿Ë	0	?	562,179
202004	38089400	Ïû¶¾¼Á	301	±ÈÀûÊ±	10	Ò»°ãÃ³Ò×	487738	Ç§¿Ë	0	?	15,049,472
202004	38089400	Ïû¶¾¼Á	302	µ¤Âó	10	Ò»°ãÃ³Ò×	149794	Ç§¿Ë	0	?	3,881,692
202004	38089400	Ïû¶¾¼Á	303	Ó¢¹ú	10	Ò»°ãÃ³Ò×	4430518	Ç§¿Ë	0	?	108,579,263
202004	38089400	Ïû¶¾¼Á	303	Ó¢¹ú	12	ÆäËû¾èÔùÎï×Ê	25	Ç§¿Ë	0	?	1,000
202004	38089400	Ïû¶¾¼Á	304	µÂ¹ú	10	Ò»°ãÃ³Ò×	840856	Ç§¿Ë	0	?	21,752,586
202004	38089400	Ïû¶¾¼Á	304	µÂ¹ú	12	ÆäËû¾èÔùÎï×Ê	15000	Ç§¿Ë	0	?	4,957,653
202004	38089400	Ïû¶¾¼Á	305	·¨¹ú	10	Ò»°ãÃ³Ò×	126088	Ç§¿Ë	0	?	3,673,493
202004	38089400	Ïû¶¾¼Á	306	°®¶ûÀ¼	10	Ò»°ãÃ³Ò×	184217	Ç§¿Ë	0	?	4,704,721
202004	38089400	Ïû¶¾¼Á	307	Òâ´óÀû	10	Ò»°ãÃ³Ò×	36698	Ç§¿Ë	0	?	1,243,064
202004	38089400	Ïû¶¾¼Á	307	Òâ´óÀû	12	ÆäËû¾èÔùÎï×Ê	504	Ç§¿Ë	0	?	151,200
202004	38089400	Ïû¶¾¼Á	309	ºÉÀ¼	10	Ò»°ãÃ³Ò×	1044824	Ç§¿Ë	0	?	26,366,186
202004	38089400	Ïû¶¾¼Á	310	Ï£À°	10	Ò»°ãÃ³Ò×	76383	Ç§¿Ë	0	?	390,022
202004	38089400	Ïû¶¾¼Á	312	Î÷°àÑÀ	10	Ò»°ãÃ³Ò×	443738	Ç§¿Ë	0	?	10,602,724
202004	38089400	Ïû¶¾¼Á	313	°¢¶û°ÍÄáÑÇ	10	Ò»°ãÃ³Ò×	1131	Ç§¿Ë	0	?	91,818
202004	38089400	Ïû¶¾¼Á	315	°ÂµØÀû	10	Ò»°ãÃ³Ò×	1081	Ç§¿Ë	0	?	88,789
202004	38089400	Ïû¶¾¼Á	318	·ÒÀ¼	10	Ò»°ãÃ³Ò×	3609	Ç§¿Ë	0	?	101,526
202004	38089400	Ïû¶¾¼Á	321	ÐÙÑÀÀû	10	Ò»°ãÃ³Ò×	53936	Ç§¿Ë	0	?	1,530,774
202004	38089400	Ïû¶¾¼Á	324	Âí¶úËû	10	Ò»°ãÃ³Ò×	29031	Ç§¿Ë	0	?	650,327
202004	38089400	Ïû¶¾¼Á	326	Å²Íþ	10	Ò»°ãÃ³Ò×	19737	Ç§¿Ë	0	?	701,751
202004	38089400	Ïû¶¾¼Á	327	²¨À¼	10	Ò»°ãÃ³Ò×	67899	Ç§¿Ë	0	?	1,216,564
202004	38089400	Ïû¶¾¼Á	328	ÂÞÂíÄáÑÇ	10	Ò»°ãÃ³Ò×	27114	Ç§¿Ë	0	?	661,223
202004	38089400	Ïû¶¾¼Á	330	Èðµä	10	Ò»°ãÃ³Ò×	90991	Ç§¿Ë	0	?	3,500,196
202004	38089400	Ïû¶¾¼Á	331	ÈðÊ¿	10	Ò»°ãÃ³Ò×	1049	Ç§¿Ë	0	?	29,508
202004	38089400	Ïû¶¾¼Á	336	Á¢ÌÕÍð	10	Ò»°ãÃ³Ò×	9917	Ç§¿Ë	0	?	552,682
202004	38089400	Ïû¶¾¼Á	339	°¢Èû°Ý½®	10	Ò»°ãÃ³Ò×	85	Ç§¿Ë	0	?	7,578
202004	38089400	Ïû¶¾¼Á	344	¶íÂÞË¹Áª°î	10	Ò»°ãÃ³Ò×	166010	Ç§¿Ë	0	?	3,396,426
202004	38089400	Ïû¶¾¼Á	344	¶íÂÞË¹Áª°î	12	ÆäËû¾èÔùÎï×Ê	36360	Ç§¿Ë	0	?	1,421,440
202004	38089400	Ïû¶¾¼Á	347	ÎÚ¿ËÀ¼	10	Ò»°ãÃ³Ò×	6000	Ç§¿Ë	0	?	43,729
202004	38089400	Ïû¶¾¼Á	350	Ë¹ÂåÎÄÄáÑÇ	10	Ò»°ãÃ³Ò×	39474	Ç§¿Ë	0	?	660,587
202004	38089400	Ïû¶¾¼Á	351	¿ËÂÞµØÑÇ	10	Ò»°ãÃ³Ò×	77832	Ç§¿Ë	0	?	3,102,899
202004	38089400	Ïû¶¾¼Á	352	½Ý¿Ë	10	Ò»°ãÃ³Ò×	74415	Ç§¿Ë	0	?	2,003,421
202004	38089400	Ïû¶¾¼Á	353	Ë¹Âå·¥¿Ë	10	Ò»°ãÃ³Ò×	43423	Ç§¿Ë	0	?	664,514
202004	38089400	Ïû¶¾¼Á	401	°²Ìá¹ÏºÍ°Í²¼´ï	10	Ò»°ãÃ³Ò×	21354	Ç§¿Ë	0	?	473,940
202004	38089400	Ïû¶¾¼Á	402	°¢¸ùÍ¢	10	Ò»°ãÃ³Ò×	5750	Ç§¿Ë	0	?	82,108
202004	38089400	Ïû¶¾¼Á	408	¶àÃñ×å²£ÀûÎ¬ÑÇ¹ú	10	Ò»°ãÃ³Ò×	3000	Ç§¿Ë	0	?	46,154
202004	38089400	Ïû¶¾¼Á	410	°ÍÎ÷	10	Ò»°ãÃ³Ò×	344869	Ç§¿Ë	0	?	5,000,421
202004	38089400	Ïû¶¾¼Á	412	ÖÇÀû	10	Ò»°ãÃ³Ò×	297387	Ç§¿Ë	0	?	3,803,056
202004	38089400	Ïû¶¾¼Á	413	¸çÂ×±ÈÑÇ	10	Ò»°ãÃ³Ò×	44690	Ç§¿Ë	0	?	789,913
202004	38089400	Ïû¶¾¼Á	415	¸çË¹´ïÀè¼Ó	10	Ò»°ãÃ³Ò×	2000	Ç§¿Ë	0	?	29,236
202004	38089400	Ïû¶¾¼Á	419	¶ò¹Ï¶à¶û	10	Ò»°ãÃ³Ò×	5998	Ç§¿Ë	0	?	170,742
202004	38089400	Ïû¶¾¼Á	424	¹çÑÇÄÇ	10	Ò»°ãÃ³Ò×	28249	Ç§¿Ë	0	?	689,869
202004	38089400	Ïû¶¾¼Á	425	º£µØ	10	Ò»°ãÃ³Ò×	48496	Ç§¿Ë	0	?	616,117
202004	38089400	Ïû¶¾¼Á	426	ºé¶¼À­Ë¹	10	Ò»°ãÃ³Ò×	43068	Ç§¿Ë	0	?	686,341
202004	38089400	Ïû¶¾¼Á	427	ÑÀÂò¼Ó	10	Ò»°ãÃ³Ò×	94416	Ç§¿Ë	0	?	2,079,423
202004	38089400	Ïû¶¾¼Á	429	Ä«Î÷¸ç	10	Ò»°ãÃ³Ò×	82528	Ç§¿Ë	0	?	3,310,419
202004	38089400	Ïû¶¾¼Á	432	°ÍÄÃÂí	10	Ò»°ãÃ³Ò×	268863	Ç§¿Ë	0	?	3,197,065
202004	38089400	Ïû¶¾¼Á	434	ÃØÂ³	10	Ò»°ãÃ³Ò×	132161	Ç§¿Ë	0	?	1,867,402
202004	38089400	Ïû¶¾¼Á	435	²¨¶àÀè¸÷	10	Ò»°ãÃ³Ò×	98302	Ç§¿Ë	0	?	1,813,873
202004	38089400	Ïû¶¾¼Á	442	ÌØÁ¢Äá´ïºÍ¶à°Í¸ç	10	Ò»°ãÃ³Ò×	92831	Ç§¿Ë	0	?	1,618,437
202004	38089400	Ïû¶¾¼Á	444	ÎÚÀ­¹ç	10	Ò»°ãÃ³Ò×	7500	Ç§¿Ë	0	?	103,179
202004	38089400	Ïû¶¾¼Á	445	Î¯ÄÚÈðÀ­	10	Ò»°ãÃ³Ò×	3465	Ç§¿Ë	0	?	129,406
202004	38089400	Ïû¶¾¼Á	501	¼ÓÄÃ´ó	10	Ò»°ãÃ³Ò×	1218179	Ç§¿Ë	0	?	27,578,901
202004	38089400	Ïû¶¾¼Á	502	ÃÀ¹ú	10	Ò»°ãÃ³Ò×	13794874	Ç§¿Ë	0	?	379,130,079
202004	38089400	Ïû¶¾¼Á	601	°Ä´óÀûÑÇ	10	Ò»°ãÃ³Ò×	10370102	Ç§¿Ë	0	?	219,705,069
202004	38089400	Ïû¶¾¼Á	608	ÍßÅ¬°¢Í¼	10	Ò»°ãÃ³Ò×	25000	Ç§¿Ë	0	?	80,104
202004	38089400	Ïû¶¾¼Á	609	ÐÂÎ÷À¼	10	Ò»°ãÃ³Ò×	1003268	Ç§¿Ë	0	?	31,915,817
202004	38089400	Ïû¶¾¼Á	611	°Í²¼ÑÇÐÂ¼¸ÄÚÑÇ	10	Ò»°ãÃ³Ò×	47863	Ç§¿Ë	0	?	1,322,302
202004	84192000	Ò½ÓÃ»òÊµÑéÊÒÓÃÏû¶¾Æ÷¾ß	102	°ÍÁÖ	10	Ò»°ãÃ³Ò×	10	Ì¨	110	Ç§¿Ë	80,877
202004	84192000	Ò½ÓÃ»òÊµÑéÊÒÓÃÏû¶¾Æ÷¾ß	103	ÃÏ¼ÓÀ­¹ú	10	Ò»°ãÃ³Ò×	125	Ì¨	3803	Ç§¿Ë	1,124,328
202004	84192000	Ò½ÓÃ»òÊµÑéÊÒÓÃÏû¶¾Æ÷¾ß	105	ÎÄÀ³	10	Ò»°ãÃ³Ò×	27	Ì¨	528	Ç§¿Ë	27,049
202004	84192000	Ò½ÓÃ»òÊµÑéÊÒÓÃÏû¶¾Æ÷¾ß	106	Ãåµé	10	Ò»°ãÃ³Ò×	43	Ì¨	5029	Ç§¿Ë	188,416
202004	84192000	Ò½ÓÃ»òÊµÑéÊÒÓÃÏû¶¾Æ÷¾ß	107	¼íÆÒÕ¯	10	Ò»°ãÃ³Ò×	37	Ì¨	2620	Ç§¿Ë	66,596
202004	84192000	Ò½ÓÃ»òÊµÑéÊÒÓÃÏû¶¾Æ÷¾ß	110	ÖÐ¹úÏã¸Û	10	Ò»°ãÃ³Ò×	154	Ì¨	7256	Ç§¿Ë	9,531,763
202004	84192000	Ò½ÓÃ»òÊµÑéÊÒÓÃÏû¶¾Æ÷¾ß	111	Ó¡¶È	10	Ò»°ãÃ³Ò×	325	Ì¨	11284	Ç§¿Ë	1,224,306
202004	84192000	Ò½ÓÃ»òÊµÑéÊÒÓÃÏû¶¾Æ÷¾ß	112	Ó¡¶ÈÄáÎ÷ÑÇ	10	Ò»°ãÃ³Ò×	6390	Ì¨	25715	Ç§¿Ë	4,531,011
202004	84192000	Ò½ÓÃ»òÊµÑéÊÒÓÃÏû¶¾Æ÷¾ß	113	ÒÁÀÊ	10	Ò»°ãÃ³Ò×	106	Ì¨	1081	Ç§¿Ë	169,467
202004	84192000	Ò½ÓÃ»òÊµÑéÊÒÓÃÏû¶¾Æ÷¾ß	114	ÒÁÀ­¿Ë	10	Ò»°ãÃ³Ò×	150	Ì¨	7103	Ç§¿Ë	739,233
202004	84192000	Ò½ÓÃ»òÊµÑéÊÒÓÃÏû¶¾Æ÷¾ß	115	ÒÔÉ«ÁÐ	10	Ò»°ãÃ³Ò×	22	Ì¨	738	Ç§¿Ë	81,955
202004	84192000	Ò½ÓÃ»òÊµÑéÊÒÓÃÏû¶¾Æ÷¾ß	116	ÈÕ±¾	10	Ò»°ãÃ³Ò×	2878	Ì¨	12301	Ç§¿Ë	1,964,574
202004	84192000	Ò½ÓÃ»òÊµÑéÊÒÓÃÏû¶¾Æ÷¾ß	118	¿ÆÍþÌØ	10	Ò»°ãÃ³Ò×	27	Ì¨	1167	Ç§¿Ë	213,186
202004	84192000	Ò½ÓÃ»òÊµÑéÊÒÓÃÏû¶¾Æ÷¾ß	119	ÀÏÎÎ	10	Ò»°ãÃ³Ò×	1	Ì¨	65	Ç§¿Ë	10,651
202004	84192000	Ò½ÓÃ»òÊµÑéÊÒÓÃÏû¶¾Æ÷¾ß	121	ÖÐ¹ú°ÄÃÅ	10	Ò»°ãÃ³Ò×	4	Ì¨	16	Ç§¿Ë	2,813
202004	84192000	Ò½ÓÃ»òÊµÑéÊÒÓÃÏû¶¾Æ÷¾ß	122	ÂíÀ´Î÷ÑÇ	10	Ò»°ãÃ³Ò×	644	Ì¨	52269	Ç§¿Ë	4,501,176
202004	84192000	Ò½ÓÃ»òÊµÑéÊÒÓÃÏû¶¾Æ÷¾ß	123	Âí¶û´ú·ò	10	Ò»°ãÃ³Ò×	26	Ì¨	41	Ç§¿Ë	2,934
202004	84192000	Ò½ÓÃ»òÊµÑéÊÒÓÃÏû¶¾Æ÷¾ß	124	ÃÉ¹Å	10	Ò»°ãÃ³Ò×	13	Ì¨	515	Ç§¿Ë	55,481
202004	84192000	Ò½ÓÃ»òÊµÑéÊÒÓÃÏû¶¾Æ÷¾ß	126	°¢Âü	10	Ò»°ãÃ³Ò×	26	Ì¨	896	Ç§¿Ë	139,410
202004	84192000	Ò½ÓÃ»òÊµÑéÊÒÓÃÏû¶¾Æ÷¾ß	127	°Í»ùË¹Ì¹	10	Ò»°ãÃ³Ò×	93	Ì¨	1930	Ç§¿Ë	185,151
202004	84192000	Ò½ÓÃ»òÊµÑéÊÒÓÃÏû¶¾Æ÷¾ß	129	·ÆÂÉ±ö	10	Ò»°ãÃ³Ò×	2274	Ì¨	40705	Ç§¿Ë	3,563,455
202004	84192000	Ò½ÓÃ»òÊµÑéÊÒÓÃÏû¶¾Æ÷¾ß	130	¿¨Ëþ¶û	10	Ò»°ãÃ³Ò×	57	Ì¨	20230	Ç§¿Ë	1,496,509
202004	84192000	Ò½ÓÃ»òÊµÑéÊÒÓÃÏû¶¾Æ÷¾ß	131	É³ÌØ°¢À­²®	10	Ò»°ãÃ³Ò×	2236	Ì¨	9026	Ç§¿Ë	1,185,851
202004	84192000	Ò½ÓÃ»òÊµÑéÊÒÓÃÏû¶¾Æ÷¾ß	132	ÐÂ¼ÓÆÂ	10	Ò»°ãÃ³Ò×	13206	Ì¨	31394	Ç§¿Ë	493,764
202004	84192000	Ò½ÓÃ»òÊµÑéÊÒÓÃÏû¶¾Æ÷¾ß	133	º«¹ú	10	Ò»°ãÃ³Ò×	865	Ì¨	4719	Ç§¿Ë	398,898
202004	84192000	Ò½ÓÃ»òÊµÑéÊÒÓÃÏû¶¾Æ÷¾ß	134	Ë¹ÀïÀ¼¿¨	10	Ò»°ãÃ³Ò×	8	Ì¨	243	Ç§¿Ë	36,004
202004	84192000	Ò½ÓÃ»òÊµÑéÊÒÓÃÏû¶¾Æ÷¾ß	135	ÐðÀûÑÇ	10	Ò»°ãÃ³Ò×	15	Ì¨	652	Ç§¿Ë	127,153
202004	84192000	Ò½ÓÃ»òÊµÑéÊÒÓÃÏû¶¾Æ÷¾ß	136	Ì©¹ú	10	Ò»°ãÃ³Ò×	741	Ì¨	6053	Ç§¿Ë	619,508
202004	84192000	Ò½ÓÃ»òÊµÑéÊÒÓÃÏû¶¾Æ÷¾ß	137	ÍÁ¶úÆä	10	Ò»°ãÃ³Ò×	99	Ì¨	5296	Ç§¿Ë	1,241,889
202004	84192000	Ò½ÓÃ»òÊµÑéÊÒÓÃÏû¶¾Æ÷¾ß	138	°¢ÁªÇõ	10	Ò»°ãÃ³Ò×	1707	Ì¨	8778	Ç§¿Ë	530,870
202004	84192000	Ò½ÓÃ»òÊµÑéÊÒÓÃÏû¶¾Æ÷¾ß	139	Ò²ÃÅ	10	Ò»°ãÃ³Ò×	194	Ì¨	5024	Ç§¿Ë	278,921
202004	84192000	Ò½ÓÃ»òÊµÑéÊÒÓÃÏû¶¾Æ÷¾ß	141	Ô½ÄÏ	10	Ò»°ãÃ³Ò×	404	Ì¨	21152	Ç§¿Ë	2,082,008
202004	84192000	Ò½ÓÃ»òÊµÑéÊÒÓÃÏû¶¾Æ÷¾ß	143	ÖÐ¹úÌ¨Íå	10	Ò»°ãÃ³Ò×	43	Ì¨	194	Ç§¿Ë	138,254
202004	84192000	Ò½ÓÃ»òÊµÑéÊÒÓÃÏû¶¾Æ÷¾ß	145	¹þÈø¿ËË¹Ì¹	10	Ò»°ãÃ³Ò×	91	Ì¨	1621	Ç§¿Ë	224,745
202004	84192000	Ò½ÓÃ»òÊµÑéÊÒÓÃÏû¶¾Æ÷¾ß	146	¼ª¶û¼ªË¹Ë¹Ì¹	10	Ò»°ãÃ³Ò×	1	Ì¨	510	Ç§¿Ë	15,278
202004	84192000	Ò½ÓÃ»òÊµÑéÊÒÓÃÏû¶¾Æ÷¾ß	149	ÎÚ×È±ð¿ËË¹Ì¹	10	Ò»°ãÃ³Ò×	159	Ì¨	30713	Ç§¿Ë	3,760,163
202004	84192000	Ò½ÓÃ»òÊµÑéÊÒÓÃÏû¶¾Æ÷¾ß	201	°¢¶û¼°ÀûÑÇ	10	Ò»°ãÃ³Ò×	30	Ì¨	1401	Ç§¿Ë	153,804
202004	84192000	Ò½ÓÃ»òÊµÑéÊÒÓÃÏû¶¾Æ÷¾ß	202	°²¸çÀ­	10	Ò»°ãÃ³Ò×	1	Ì¨	130	Ç§¿Ë	67,772
202004	84192000	Ò½ÓÃ»òÊµÑéÊÒÓÃÏû¶¾Æ÷¾ß	205	²¼Â¡µÏ	11	¹ú¼Ò¼ä¡¢¹ú¼Ê×éÖ¯ÎÞ³¥Ô®ÖúºÍÔùËÍµÄÎï×Ê	2	Ì¨	51	Ç§¿Ë	13,130
202004	84192000	Ò½ÓÃ»òÊµÑéÊÒÓÃÏû¶¾Æ÷¾ß	215	°£¼°	10	Ò»°ãÃ³Ò×	595	Ì¨	25894	Ç§¿Ë	2,115,553
202004	84192000	Ò½ÓÃ»òÊµÑéÊÒÓÃÏû¶¾Æ÷¾ß	217	°£Èû¶í±ÈÑÇ	10	Ò»°ãÃ³Ò×	8	Ì¨	127	Ç§¿Ë	23,213
202004	84192000	Ò½ÓÃ»òÊµÑéÊÒÓÃÏû¶¾Æ÷¾ß	218	¼ÓÅî	10	Ò»°ãÃ³Ò×	1	Ì¨	15	Ç§¿Ë	3,215
202004	84192000	Ò½ÓÃ»òÊµÑéÊÒÓÃÏû¶¾Æ÷¾ß	220	¼ÓÄÉ	10	Ò»°ãÃ³Ò×	1	Ì¨	725	Ç§¿Ë	44,428
202004	84192000	Ò½ÓÃ»òÊµÑéÊÒÓÃÏû¶¾Æ÷¾ß	221	¼¸ÄÚÑÇ	10	Ò»°ãÃ³Ò×	2	Ì¨	15	Ç§¿Ë	118,614
202004	84192000	Ò½ÓÃ»òÊµÑéÊÒÓÃÏû¶¾Æ÷¾ß	223	¿ÆÌØµÏÍß	10	Ò»°ãÃ³Ò×	5	Ì¨	200	Ç§¿Ë	17,012
202004	84192000	Ò½ÓÃ»òÊµÑéÊÒÓÃÏû¶¾Æ÷¾ß	224	¿ÏÄáÑÇ	10	Ò»°ãÃ³Ò×	111	Ì¨	4965	Ç§¿Ë	413,524
202004	84192000	Ò½ÓÃ»òÊµÑéÊÒÓÃÏû¶¾Æ÷¾ß	227	Âí´ï¼ÓË¹¼Ó	10	Ò»°ãÃ³Ò×	2	Ì¨	150	Ç§¿Ë	10,089
202004	84192000	Ò½ÓÃ»òÊµÑéÊÒÓÃÏû¶¾Æ÷¾ß	228	ÂíÀ­Î¬	10	Ò»°ãÃ³Ò×	2	Ì¨	120	Ç§¿Ë	19,705
202004	84192000	Ò½ÓÃ»òÊµÑéÊÒÓÃÏû¶¾Æ÷¾ß	232	Ä¦Âå¸ç	10	Ò»°ãÃ³Ò×	19	Ì¨	1473	Ç§¿Ë	303,025
202004	84192000	Ò½ÓÃ»òÊµÑéÊÒÓÃÏû¶¾Æ÷¾ß	233	ÄªÉ£±È¿Ë	10	Ò»°ãÃ³Ò×	20	Ì¨	2240	Ç§¿Ë	215,466
202004	84192000	Ò½ÓÃ»òÊµÑéÊÒÓÃÏû¶¾Æ÷¾ß	234	ÄÉÃ×±ÈÑÇ	10	Ò»°ãÃ³Ò×	2	Ì¨	130	Ç§¿Ë	14,459
202004	84192000	Ò½ÓÃ»òÊµÑéÊÒÓÃÏû¶¾Æ÷¾ß	236	ÄáÈÕÀûÑÇ	10	Ò»°ãÃ³Ò×	216	Ì¨	4894	Ç§¿Ë	307,763
202004	84192000	Ò½ÓÃ»òÊµÑéÊÒÓÃÏû¶¾Æ÷¾ß	237	ÁôÄáÍô	10	Ò»°ãÃ³Ò×	5	Ì¨	68	Ç§¿Ë	2,976
202004	84192000	Ò½ÓÃ»òÊµÑéÊÒÓÃÏû¶¾Æ÷¾ß	240	ÈûÄÚ¼Ó¶û	10	Ò»°ãÃ³Ò×	23	Ì¨	492	Ç§¿Ë	15,255
202004	84192000	Ò½ÓÃ»òÊµÑéÊÒÓÃÏû¶¾Æ÷¾ß	244	ÄÏ·Ç	10	Ò»°ãÃ³Ò×	74	Ì¨	1696	Ç§¿Ë	275,084
202004	84192000	Ò½ÓÃ»òÊµÑéÊÒÓÃÏû¶¾Æ÷¾ß	246	ËÕµ¤	10	Ò»°ãÃ³Ò×	15	Ì¨	625	Ç§¿Ë	50,548
202004	84192000	Ò½ÓÃ»òÊµÑéÊÒÓÃÏû¶¾Æ÷¾ß	247	Ì¹É£ÄáÑÇ	10	Ò»°ãÃ³Ò×	17	Ì¨	18750	Ç§¿Ë	1,310,039
202004	84192000	Ò½ÓÃ»òÊµÑéÊÒÓÃÏû¶¾Æ÷¾ß	249	Í»ÄáË¹	10	Ò»°ãÃ³Ò×	5	Ì¨	2	Ç§¿Ë	1,582
202004	84192000	Ò½ÓÃ»òÊµÑéÊÒÓÃÏû¶¾Æ÷¾ß	250	ÎÚ¸É´ï	10	Ò»°ãÃ³Ò×	4	Ì¨	58	Ç§¿Ë	1,815
202004	84192000	Ò½ÓÃ»òÊµÑéÊÒÓÃÏû¶¾Æ÷¾ß	252	¸Õ¹û(½ð)	10	Ò»°ãÃ³Ò×	6	Ì¨	246	Ç§¿Ë	18,885
202004	84192000	Ò½ÓÃ»òÊµÑéÊÒÓÃÏû¶¾Æ÷¾ß	254	½ò°Í²¼Î¤	10	Ò»°ãÃ³Ò×	10	Ì¨	1376	Ç§¿Ë	141,259
202004	84192000	Ò½ÓÃ»òÊµÑéÊÒÓÃÏû¶¾Æ÷¾ß	260	ÄÏËÕµ¤¹²ºÍ¹ú	10	Ò»°ãÃ³Ò×	3	Ì¨	496	Ç§¿Ë	31,985
202004	84192000	Ò½ÓÃ»òÊµÑéÊÒÓÃÏû¶¾Æ÷¾ß	301	±ÈÀûÊ±	10	Ò»°ãÃ³Ò×	10	Ì¨	500	Ç§¿Ë	53,309
202004	84192000	Ò½ÓÃ»òÊµÑéÊÒÓÃÏû¶¾Æ÷¾ß	302	µ¤Âó	10	Ò»°ãÃ³Ò×	1	Ì¨	40	Ç§¿Ë	12,800
202004	84192000	Ò½ÓÃ»òÊµÑéÊÒÓÃÏû¶¾Æ÷¾ß	303	Ó¢¹ú	10	Ò»°ãÃ³Ò×	131	Ì¨	4068	Ç§¿Ë	507,181
202004	84192000	Ò½ÓÃ»òÊµÑéÊÒÓÃÏû¶¾Æ÷¾ß	304	µÂ¹ú	10	Ò»°ãÃ³Ò×	1313	Ì¨	1786	Ç§¿Ë	224,813
202004	84192000	Ò½ÓÃ»òÊµÑéÊÒÓÃÏû¶¾Æ÷¾ß	305	·¨¹ú	10	Ò»°ãÃ³Ò×	18831	Ì¨	5558	Ç§¿Ë	2,984,116
202004	84192000	Ò½ÓÃ»òÊµÑéÊÒÓÃÏû¶¾Æ÷¾ß	306	°®¶ûÀ¼	10	Ò»°ãÃ³Ò×	1	Ì¨	28	Ç§¿Ë	3,165
202004	84192000	Ò½ÓÃ»òÊµÑéÊÒÓÃÏû¶¾Æ÷¾ß	307	Òâ´óÀû	10	Ò»°ãÃ³Ò×	56	Ì¨	940	Ç§¿Ë	972,277
202004	84192000	Ò½ÓÃ»òÊµÑéÊÒÓÃÏû¶¾Æ÷¾ß	308	Â¬É­±¤	10	Ò»°ãÃ³Ò×	6	Ì¨	20	Ç§¿Ë	603
202004	84192000	Ò½ÓÃ»òÊµÑéÊÒÓÃÏû¶¾Æ÷¾ß	309	ºÉÀ¼	10	Ò»°ãÃ³Ò×	941	Ì¨	2366	Ç§¿Ë	367,178
202004	84192000	Ò½ÓÃ»òÊµÑéÊÒÓÃÏû¶¾Æ÷¾ß	310	Ï£À°	10	Ò»°ãÃ³Ò×	248	Ì¨	9911	Ç§¿Ë	606,229
202004	84192000	Ò½ÓÃ»òÊµÑéÊÒÓÃÏû¶¾Æ÷¾ß	311	ÆÏÌÑÑÀ	10	Ò»°ãÃ³Ò×	11	Ì¨	574	Ç§¿Ë	70,033
202004	84192000	Ò½ÓÃ»òÊµÑéÊÒÓÃÏû¶¾Æ÷¾ß	312	Î÷°àÑÀ	10	Ò»°ãÃ³Ò×	168	Ì¨	6494	Ç§¿Ë	969,889
202004	84192000	Ò½ÓÃ»òÊµÑéÊÒÓÃÏû¶¾Æ÷¾ß	315	°ÂµØÀû	10	Ò»°ãÃ³Ò×	96	Ì¨	31	Ç§¿Ë	23,293
202004	84192000	Ò½ÓÃ»òÊµÑéÊÒÓÃÏû¶¾Æ÷¾ß	316	±£¼ÓÀûÑÇ	10	Ò»°ãÃ³Ò×	55	Ì¨	2162	Ç§¿Ë	276,566
202004	84192000	Ò½ÓÃ»òÊµÑéÊÒÓÃÏû¶¾Æ÷¾ß	318	·ÒÀ¼	10	Ò»°ãÃ³Ò×	2	Ì¨	86	Ç§¿Ë	14,066
202004	84192000	Ò½ÓÃ»òÊµÑéÊÒÓÃÏû¶¾Æ÷¾ß	321	ÐÙÑÀÀû	10	Ò»°ãÃ³Ò×	82	Ì¨	1325	Ç§¿Ë	755,381
202004	84192000	Ò½ÓÃ»òÊµÑéÊÒÓÃÏû¶¾Æ÷¾ß	326	Å²Íþ	10	Ò»°ãÃ³Ò×	1	Ì¨	115	Ç§¿Ë	17,870
202004	84192000	Ò½ÓÃ»òÊµÑéÊÒÓÃÏû¶¾Æ÷¾ß	327	²¨À¼	10	Ò»°ãÃ³Ò×	475	Ì¨	9105	Ç§¿Ë	1,272,639
202004	84192000	Ò½ÓÃ»òÊµÑéÊÒÓÃÏû¶¾Æ÷¾ß	328	ÂÞÂíÄáÑÇ	10	Ò»°ãÃ³Ò×	98	Ì¨	4542	Ç§¿Ë	648,917
202004	84192000	Ò½ÓÃ»òÊµÑéÊÒÓÃÏû¶¾Æ÷¾ß	330	Èðµä	10	Ò»°ãÃ³Ò×	1	Ì¨	85	Ç§¿Ë	12,602
202004	84192000	Ò½ÓÃ»òÊµÑéÊÒÓÃÏû¶¾Æ÷¾ß	336	Á¢ÌÕÍð	10	Ò»°ãÃ³Ò×	8	Ì¨	444	Ç§¿Ë	61,045
202004	84192000	Ò½ÓÃ»òÊµÑéÊÒÓÃÏû¶¾Æ÷¾ß	337	¸ñÂ³¼ªÑÇ	10	Ò»°ãÃ³Ò×	11	Ì¨	609	Ç§¿Ë	71,734
202004	84192000	Ò½ÓÃ»òÊµÑéÊÒÓÃÏû¶¾Æ÷¾ß	343	Ä¦¶û¶àÍß	10	Ò»°ãÃ³Ò×	3	Ì¨	182	Ç§¿Ë	30,202
202004	84192000	Ò½ÓÃ»òÊµÑéÊÒÓÃÏû¶¾Æ÷¾ß	344	¶íÂÞË¹Áª°î	10	Ò»°ãÃ³Ò×	1236	Ì¨	30476	Ç§¿Ë	3,302,395
202004	84192000	Ò½ÓÃ»òÊµÑéÊÒÓÃÏû¶¾Æ÷¾ß	347	ÎÚ¿ËÀ¼	10	Ò»°ãÃ³Ò×	23	Ì¨	1016	Ç§¿Ë	130,311
202004	84192000	Ò½ÓÃ»òÊµÑéÊÒÓÃÏû¶¾Æ÷¾ß	351	¿ËÂÞµØÑÇ	10	Ò»°ãÃ³Ò×	6	Ì¨	435	Ç§¿Ë	64,923
202004	84192000	Ò½ÓÃ»òÊµÑéÊÒÓÃÏû¶¾Æ÷¾ß	352	½Ý¿Ë	10	Ò»°ãÃ³Ò×	66	Ì¨	108	Ç§¿Ë	11,382
202004	84192000	Ò½ÓÃ»òÊµÑéÊÒÓÃÏû¶¾Æ÷¾ß	353	Ë¹Âå·¥¿Ë	10	Ò»°ãÃ³Ò×	40	Ì¨	30	Ç§¿Ë	3,501
202004	84192000	Ò½ÓÃ»òÊµÑéÊÒÓÃÏû¶¾Æ÷¾ß	358	Èû¶ûÎ¬ÑÇ	10	Ò»°ãÃ³Ò×	8	Ì¨	1201	Ç§¿Ë	384,000
202004	84192000	Ò½ÓÃ»òÊµÑéÊÒÓÃÏû¶¾Æ÷¾ß	359	ºÚÉ½	10	Ò»°ãÃ³Ò×	1	Ì¨	55	Ç§¿Ë	4,782
202004	84192000	Ò½ÓÃ»òÊµÑéÊÒÓÃÏû¶¾Æ÷¾ß	402	°¢¸ùÍ¢	10	Ò»°ãÃ³Ò×	13	Ì¨	3270	Ç§¿Ë	1,917,904
202004	84192000	Ò½ÓÃ»òÊµÑéÊÒÓÃÏû¶¾Æ÷¾ß	410	°ÍÎ÷	10	Ò»°ãÃ³Ò×	106	Ì¨	4299	Ç§¿Ë	291,996
202004	84192000	Ò½ÓÃ»òÊµÑéÊÒÓÃÏû¶¾Æ÷¾ß	412	ÖÇÀû	10	Ò»°ãÃ³Ò×	55	Ì¨	2463	Ç§¿Ë	258,726
202004	84192000	Ò½ÓÃ»òÊµÑéÊÒÓÃÏû¶¾Æ÷¾ß	415	¸çË¹´ïÀè¼Ó	10	Ò»°ãÃ³Ò×	3	Ì¨	525	Ç§¿Ë	58,462
202004	84192000	Ò½ÓÃ»òÊµÑéÊÒÓÃÏû¶¾Æ÷¾ß	418	¶àÃ×Äá¼Ó¹²ºÍ¹ú	10	Ò»°ãÃ³Ò×	57	Ì¨	4125	Ç§¿Ë	372,970
202004	84192000	Ò½ÓÃ»òÊµÑéÊÒÓÃÏû¶¾Æ÷¾ß	419	¶ò¹Ï¶à¶û	10	Ò»°ãÃ³Ò×	19	Ì¨	176	Ç§¿Ë	38,687
202004	84192000	Ò½ÓÃ»òÊµÑéÊÒÓÃÏû¶¾Æ÷¾ß	423	Î£µØÂíÀ­	10	Ò»°ãÃ³Ò×	11	Ì¨	1429	Ç§¿Ë	96,669
202004	84192000	Ò½ÓÃ»òÊµÑéÊÒÓÃÏû¶¾Æ÷¾ß	426	ºé¶¼À­Ë¹	10	Ò»°ãÃ³Ò×	11	Ì¨	370	Ç§¿Ë	33,053
202004	84192000	Ò½ÓÃ»òÊµÑéÊÒÓÃÏû¶¾Æ÷¾ß	429	Ä«Î÷¸ç	10	Ò»°ãÃ³Ò×	173	Ì¨	8416	Ç§¿Ë	1,046,243
202004	84192000	Ò½ÓÃ»òÊµÑéÊÒÓÃÏû¶¾Æ÷¾ß	431	Äá¼ÓÀ­¹Ï	10	Ò»°ãÃ³Ò×	1	Ì¨	816	Ç§¿Ë	79,407
202004	84192000	Ò½ÓÃ»òÊµÑéÊÒÓÃÏû¶¾Æ÷¾ß	432	°ÍÄÃÂí	10	Ò»°ãÃ³Ò×	37	Ì¨	4183	Ç§¿Ë	199,908
202004	84192000	Ò½ÓÃ»òÊµÑéÊÒÓÃÏû¶¾Æ÷¾ß	433	°ÍÀ­¹ç	10	Ò»°ãÃ³Ò×	5	Ì¨	241	Ç§¿Ë	20,191
202004	84192000	Ò½ÓÃ»òÊµÑéÊÒÓÃÏû¶¾Æ÷¾ß	434	ÃØÂ³	10	Ò»°ãÃ³Ò×	25	Ì¨	1281	Ç§¿Ë	211,877
202004	84192000	Ò½ÓÃ»òÊµÑéÊÒÓÃÏû¶¾Æ÷¾ß	435	²¨¶àÀè¸÷	10	Ò»°ãÃ³Ò×	4	Ì¨	600	Ç§¿Ë	133,060
202004	84192000	Ò½ÓÃ»òÊµÑéÊÒÓÃÏû¶¾Æ÷¾ß	440	Èø¶ûÍß¶à	10	Ò»°ãÃ³Ò×	4	Ì¨	363	Ç§¿Ë	36,126
202004	84192000	Ò½ÓÃ»òÊµÑéÊÒÓÃÏû¶¾Æ÷¾ß	444	ÎÚÀ­¹ç	10	Ò»°ãÃ³Ò×	9	Ì¨	990	Ç§¿Ë	162,591
202004	84192000	Ò½ÓÃ»òÊµÑéÊÒÓÃÏû¶¾Æ÷¾ß	501	¼ÓÄÃ´ó	10	Ò»°ãÃ³Ò×	854	Ì¨	5365	Ç§¿Ë	2,133,154
202004	84192000	Ò½ÓÃ»òÊµÑéÊÒÓÃÏû¶¾Æ÷¾ß	502	ÃÀ¹ú	10	Ò»°ãÃ³Ò×	6322	Ì¨	17486	Ç§¿Ë	3,846,707
202004	84192000	Ò½ÓÃ»òÊµÑéÊÒÓÃÏû¶¾Æ÷¾ß	601	°Ä´óÀûÑÇ	10	Ò»°ãÃ³Ò×	3020	Ì¨	18604	Ç§¿Ë	3,059,460
202004	84192000	Ò½ÓÃ»òÊµÑéÊÒÓÃÏû¶¾Æ÷¾ß	609	ÐÂÎ÷À¼	10	Ò»°ãÃ³Ò×	5	Ì¨	50	Ç§¿Ë	3,552
202005	38089400	Ïû¶¾¼Á	101	°¢¸»º¹	10	Ò»°ãÃ³Ò×	21933	Ç§¿Ë	0	?	265,564
202005	38089400	Ïû¶¾¼Á	102	°ÍÁÖ	10	Ò»°ãÃ³Ò×	105969	Ç§¿Ë	0	?	4,559,412
202005	38089400	Ïû¶¾¼Á	103	ÃÏ¼ÓÀ­¹ú	10	Ò»°ãÃ³Ò×	27013	Ç§¿Ë	0	?	446,590
202005	38089400	Ïû¶¾¼Á	105	ÎÄÀ³	10	Ò»°ãÃ³Ò×	12791	Ç§¿Ë	0	?	277,496
202005	38089400	Ïû¶¾¼Á	106	Ãåµé	10	Ò»°ãÃ³Ò×	102821	Ç§¿Ë	0	?	1,008,234
202005	38089400	Ïû¶¾¼Á	106	Ãåµé	12	ÆäËû¾èÔùÎï×Ê	2009	Ç§¿Ë	0	?	42,000
202005	38089400	Ïû¶¾¼Á	107	¼íÆÒÕ¯	10	Ò»°ãÃ³Ò×	8771	Ç§¿Ë	0	?	534,487
202005	38089400	Ïû¶¾¼Á	107	¼íÆÒÕ¯	12	ÆäËû¾èÔùÎï×Ê	2500	Ç§¿Ë	0	?	41,000
202005	38089400	Ïû¶¾¼Á	108	ÈûÆÖÂ·Ë¹	10	Ò»°ãÃ³Ò×	21317	Ç§¿Ë	0	?	424,774
202005	38089400	Ïû¶¾¼Á	110	ÖÐ¹úÏã¸Û	10	Ò»°ãÃ³Ò×	867569	Ç§¿Ë	0	?	12,297,094
202005	38089400	Ïû¶¾¼Á	110	ÖÐ¹úÏã¸Û	12	ÆäËû¾èÔùÎï×Ê	20096	Ç§¿Ë	0	?	228,441
202005	38089400	Ïû¶¾¼Á	111	Ó¡¶È	10	Ò»°ãÃ³Ò×	80393	Ç§¿Ë	0	?	1,302,288
202005	38089400	Ïû¶¾¼Á	112	Ó¡¶ÈÄáÎ÷ÑÇ	10	Ò»°ãÃ³Ò×	917248	Ç§¿Ë	0	?	14,894,716
202005	38089400	Ïû¶¾¼Á	113	ÒÁÀÊ	10	Ò»°ãÃ³Ò×	28900	Ç§¿Ë	0	?	481,479
202005	38089400	Ïû¶¾¼Á	114	ÒÁÀ­¿Ë	10	Ò»°ãÃ³Ò×	19174	Ç§¿Ë	0	?	247,740
202005	38089400	Ïû¶¾¼Á	115	ÒÔÉ«ÁÐ	10	Ò»°ãÃ³Ò×	113069	Ç§¿Ë	0	?	1,797,371
202005	38089400	Ïû¶¾¼Á	116	ÈÕ±¾	10	Ò»°ãÃ³Ò×	17986233	Ç§¿Ë	0	?	314,048,654
202005	38089400	Ïû¶¾¼Á	117	Ô¼µ©	10	Ò»°ãÃ³Ò×	39598	Ç§¿Ë	0	?	606,069
202005	38089400	Ïû¶¾¼Á	118	¿ÆÍþÌØ	10	Ò»°ãÃ³Ò×	210105	Ç§¿Ë	0	?	5,581,631
202005	38089400	Ïû¶¾¼Á	119	ÀÏÎÎ	12	ÆäËû¾èÔùÎï×Ê	3244	Ç§¿Ë	0	?	88,500
202005	38089400	Ïû¶¾¼Á	120	Àè°ÍÄÛ	10	Ò»°ãÃ³Ò×	78567	Ç§¿Ë	0	?	2,889,997
202005	38089400	Ïû¶¾¼Á	121	ÖÐ¹ú°ÄÃÅ	10	Ò»°ãÃ³Ò×	9145	Ç§¿Ë	0	?	72,168
202005	38089400	Ïû¶¾¼Á	122	ÂíÀ´Î÷ÑÇ	10	Ò»°ãÃ³Ò×	1282034	Ç§¿Ë	0	?	21,788,185
202005	38089400	Ïû¶¾¼Á	123	Âí¶û´ú·ò	10	Ò»°ãÃ³Ò×	39166	Ç§¿Ë	0	?	1,548,184
202005	38089400	Ïû¶¾¼Á	123	Âí¶û´ú·ò	11	¹ú¼Ò¼ä¡¢¹ú¼Ê×éÖ¯ÎÞ³¥Ô®ÖúºÍÔùËÍµÄÎï×Ê	295	Ç§¿Ë	0	?	33,406
202005	38089400	Ïû¶¾¼Á	125	Äá²´¶ûÁª°îÃñÖ÷¹²ºÍ¹ú	10	Ò»°ãÃ³Ò×	28386	Ç§¿Ë	0	?	860,016
202005	38089400	Ïû¶¾¼Á	126	°¢Âü	10	Ò»°ãÃ³Ò×	289339	Ç§¿Ë	0	?	11,312,965
202005	38089400	Ïû¶¾¼Á	127	°Í»ùË¹Ì¹	10	Ò»°ãÃ³Ò×	84223	Ç§¿Ë	0	?	927,119
202005	38089400	Ïû¶¾¼Á	128	°ÍÀÕË¹Ì¹	10	Ò»°ãÃ³Ò×	12400	Ç§¿Ë	0	?	121,669
202005	38089400	Ïû¶¾¼Á	129	·ÆÂÉ±ö	10	Ò»°ãÃ³Ò×	656310	Ç§¿Ë	0	?	10,912,899
202005	38089400	Ïû¶¾¼Á	130	¿¨Ëþ¶û	10	Ò»°ãÃ³Ò×	721930	Ç§¿Ë	0	?	15,121,809
202005	38089400	Ïû¶¾¼Á	131	É³ÌØ°¢À­²®	10	Ò»°ãÃ³Ò×	379039	Ç§¿Ë	0	?	9,932,484
202005	38089400	Ïû¶¾¼Á	132	ÐÂ¼ÓÆÂ	10	Ò»°ãÃ³Ò×	12188534	Ç§¿Ë	0	?	235,319,863
202005	38089400	Ïû¶¾¼Á	133	º«¹ú	10	Ò»°ãÃ³Ò×	195129	Ç§¿Ë	0	?	2,329,851
202005	38089400	Ïû¶¾¼Á	134	Ë¹ÀïÀ¼¿¨	10	Ò»°ãÃ³Ò×	13282	Ç§¿Ë	0	?	32,728
202005	38089400	Ïû¶¾¼Á	136	Ì©¹ú	10	Ò»°ãÃ³Ò×	413273	Ç§¿Ë	0	?	7,124,733
202005	38089400	Ïû¶¾¼Á	136	Ì©¹ú	12	ÆäËû¾èÔùÎï×Ê	250	Ç§¿Ë	0	?	10,250
202005	38089400	Ïû¶¾¼Á	137	ÍÁ¶úÆä	10	Ò»°ãÃ³Ò×	21272	Ç§¿Ë	0	?	642,913
202005	38089400	Ïû¶¾¼Á	138	°¢ÁªÇõ	10	Ò»°ãÃ³Ò×	223427	Ç§¿Ë	0	?	4,039,294
202005	38089400	Ïû¶¾¼Á	139	Ò²ÃÅ	10	Ò»°ãÃ³Ò×	20040	Ç§¿Ë	0	?	709,968
202005	38089400	Ïû¶¾¼Á	141	Ô½ÄÏ	10	Ò»°ãÃ³Ò×	178237	Ç§¿Ë	0	?	3,625,288
202005	38089400	Ïû¶¾¼Á	143	ÖÐ¹úÌ¨Íå	10	Ò»°ãÃ³Ò×	244238	Ç§¿Ë	0	?	4,003,242
202005	38089400	Ïû¶¾¼Á	145	¹þÈø¿ËË¹Ì¹	10	Ò»°ãÃ³Ò×	66232	Ç§¿Ë	0	?	3,091,036
202005	38089400	Ïû¶¾¼Á	147	Ëþ¼ª¿ËË¹Ì¹	10	Ò»°ãÃ³Ò×	733	Ç§¿Ë	0	?	22,305
202005	38089400	Ïû¶¾¼Á	149	ÎÚ×È±ð¿ËË¹Ì¹	10	Ò»°ãÃ³Ò×	30	Ç§¿Ë	0	?	2,370
202005	38089400	Ïû¶¾¼Á	202	°²¸çÀ­	10	Ò»°ãÃ³Ò×	73833	Ç§¿Ë	0	?	1,594,084
202005	38089400	Ïû¶¾¼Á	202	°²¸çÀ­	11	¹ú¼Ò¼ä¡¢¹ú¼Ê×éÖ¯ÎÞ³¥Ô®ÖúºÍÔùËÍµÄÎï×Ê	112	Ç§¿Ë	0	?	7,651
202005	38089400	Ïû¶¾¼Á	206	¿¦ÂóÂ¡	10	Ò»°ãÃ³Ò×	10700	Ç§¿Ë	0	?	84,482
202005	38089400	Ïû¶¾¼Á	214	¼ª²¼Ìá	10	Ò»°ãÃ³Ò×	24556	Ç§¿Ë	0	?	345,395
202005	38089400	Ïû¶¾¼Á	215	°£¼°	10	Ò»°ãÃ³Ò×	104638	Ç§¿Ë	0	?	1,560,538
202005	38089400	Ïû¶¾¼Á	216	³àµÀ¼¸ÄÚÑÇ	10	Ò»°ãÃ³Ò×	8680	Ç§¿Ë	0	?	85,172
202005	38089400	Ïû¶¾¼Á	217	°£Èû¶í±ÈÑÇ	12	ÆäËû¾èÔùÎï×Ê	7998	Ç§¿Ë	0	?	599,843
202005	38089400	Ïû¶¾¼Á	219	¸Ô±ÈÑÇ	10	Ò»°ãÃ³Ò×	24500	Ç§¿Ë	0	?	294,116
202005	38089400	Ïû¶¾¼Á	220	¼ÓÄÉ	10	Ò»°ãÃ³Ò×	60395	Ç§¿Ë	0	?	1,114,897
202005	38089400	Ïû¶¾¼Á	223	¿ÆÌØµÏÍß	10	Ò»°ãÃ³Ò×	154206	Ç§¿Ë	0	?	2,477,430
202005	38089400	Ïû¶¾¼Á	224	¿ÏÄáÑÇ	10	Ò»°ãÃ³Ò×	37495	Ç§¿Ë	0	?	627,241
202005	38089400	Ïû¶¾¼Á	225	Àû±ÈÀïÑÇ	10	Ò»°ãÃ³Ò×	8613	Ç§¿Ë	0	?	151,223
202005	38089400	Ïû¶¾¼Á	226	Àû±ÈÑÇ	10	Ò»°ãÃ³Ò×	25690	Ç§¿Ë	0	?	367,871
202005	38089400	Ïû¶¾¼Á	230	Ã«ÀïËþÄáÑÇ	10	Ò»°ãÃ³Ò×	24480	Ç§¿Ë	0	?	180,017
202005	38089400	Ïû¶¾¼Á	231	Ã«ÀïÇóË¹	10	Ò»°ãÃ³Ò×	39675	Ç§¿Ë	0	?	798,133
202005	38089400	Ïû¶¾¼Á	232	Ä¦Âå¸ç	10	Ò»°ãÃ³Ò×	47327	Ç§¿Ë	0	?	904,009
202005	38089400	Ïû¶¾¼Á	233	ÄªÉ£±È¿Ë	10	Ò»°ãÃ³Ò×	76969	Ç§¿Ë	0	?	1,989,144
202005	38089400	Ïû¶¾¼Á	235	ÄáÈÕ¶û	10	Ò»°ãÃ³Ò×	480	Ç§¿Ë	0	?	61,874
202005	38089400	Ïû¶¾¼Á	235	ÄáÈÕ¶û	11	¹ú¼Ò¼ä¡¢¹ú¼Ê×éÖ¯ÎÞ³¥Ô®ÖúºÍÔùËÍµÄÎï×Ê	530	Ç§¿Ë	0	?	12,730
202005	38089400	Ïû¶¾¼Á	236	ÄáÈÕÀûÑÇ	10	Ò»°ãÃ³Ò×	231004	Ç§¿Ë	0	?	4,023,915
202005	38089400	Ïû¶¾¼Á	238	Â¬Íú´ï	10	Ò»°ãÃ³Ò×	7399	Ç§¿Ë	0	?	192,238
202005	38089400	Ïû¶¾¼Á	240	ÈûÄÚ¼Ó¶û	10	Ò»°ãÃ³Ò×	47640	Ç§¿Ë	0	?	413,591
202005	38089400	Ïû¶¾¼Á	241	ÈûÉà¶û	10	Ò»°ãÃ³Ò×	9679	Ç§¿Ë	0	?	307,922
202005	38089400	Ïû¶¾¼Á	242	ÈûÀ­Àû°º	10	Ò»°ãÃ³Ò×	36151	Ç§¿Ë	0	?	490,541
202005	38089400	Ïû¶¾¼Á	243	Ë÷ÂíÀï	10	Ò»°ãÃ³Ò×	24280	Ç§¿Ë	0	?	1,781,171
202005	38089400	Ïû¶¾¼Á	244	ÄÏ·Ç	10	Ò»°ãÃ³Ò×	419689	Ç§¿Ë	0	?	7,993,994
202005	38089400	Ïû¶¾¼Á	247	Ì¹É£ÄáÑÇ	10	Ò»°ãÃ³Ò×	22736	Ç§¿Ë	0	?	632,435
202005	38089400	Ïû¶¾¼Á	247	Ì¹É£ÄáÑÇ	11	¹ú¼Ò¼ä¡¢¹ú¼Ê×éÖ¯ÎÞ³¥Ô®ÖúºÍÔùËÍµÄÎï×Ê	18	Ç§¿Ë	0	?	1,214
202005	38089400	Ïû¶¾¼Á	249	Í»ÄáË¹	10	Ò»°ãÃ³Ò×	700	Ç§¿Ë	0	?	44,501
202005	38089400	Ïû¶¾¼Á	250	ÎÚ¸É´ï	10	Ò»°ãÃ³Ò×	59540	Ç§¿Ë	0	?	1,142,949
202005	38089400	Ïû¶¾¼Á	252	¸Õ¹û(½ð)	10	Ò»°ãÃ³Ò×	215	Ç§¿Ë	0	?	16,662
202005	38089400	Ïû¶¾¼Á	253	ÔÞ±ÈÑÇ	10	Ò»°ãÃ³Ò×	600	Ç§¿Ë	0	?	11,828
202005	38089400	Ïû¶¾¼Á	253	ÔÞ±ÈÑÇ	11	¹ú¼Ò¼ä¡¢¹ú¼Ê×éÖ¯ÎÞ³¥Ô®ÖúºÍÔùËÍµÄÎï×Ê	73	Ç§¿Ë	0	?	4,383
202005	38089400	Ïû¶¾¼Á	254	½ò°Í²¼Î¤	12	ÆäËû¾èÔùÎï×Ê	338	Ç§¿Ë	0	?	13,400
202005	38089400	Ïû¶¾¼Á	301	±ÈÀûÊ±	10	Ò»°ãÃ³Ò×	1257725	Ç§¿Ë	0	?	19,019,175
202005	38089400	Ïû¶¾¼Á	302	µ¤Âó	10	Ò»°ãÃ³Ò×	173007	Ç§¿Ë	0	?	3,976,273
202005	38089400	Ïû¶¾¼Á	303	Ó¢¹ú	10	Ò»°ãÃ³Ò×	9088359	Ç§¿Ë	0	?	203,514,443
202005	38089400	Ïû¶¾¼Á	304	µÂ¹ú	10	Ò»°ãÃ³Ò×	1424045	Ç§¿Ë	0	?	31,977,858
202005	38089400	Ïû¶¾¼Á	305	·¨¹ú	10	Ò»°ãÃ³Ò×	348182	Ç§¿Ë	0	?	9,098,120
202005	38089400	Ïû¶¾¼Á	306	°®¶ûÀ¼	10	Ò»°ãÃ³Ò×	196850	Ç§¿Ë	0	?	5,807,916
202005	38089400	Ïû¶¾¼Á	307	Òâ´óÀû	10	Ò»°ãÃ³Ò×	489822	Ç§¿Ë	0	?	11,064,626
202005	38089400	Ïû¶¾¼Á	308	Â¬É­±¤	10	Ò»°ãÃ³Ò×	280	Ç§¿Ë	0	?	13,608
202005	38089400	Ïû¶¾¼Á	309	ºÉÀ¼	10	Ò»°ãÃ³Ò×	1285749	Ç§¿Ë	0	?	38,353,105
202005	38089400	Ïû¶¾¼Á	310	Ï£À°	10	Ò»°ãÃ³Ò×	168098	Ç§¿Ë	0	?	3,909,368
202005	38089400	Ïû¶¾¼Á	311	ÆÏÌÑÑÀ	10	Ò»°ãÃ³Ò×	42962	Ç§¿Ë	0	?	757,965
202005	38089400	Ïû¶¾¼Á	312	Î÷°àÑÀ	10	Ò»°ãÃ³Ò×	956516	Ç§¿Ë	0	?	20,537,055
202005	38089400	Ïû¶¾¼Á	313	°¢¶û°ÍÄáÑÇ	10	Ò»°ãÃ³Ò×	14333	Ç§¿Ë	0	?	292,622
202005	38089400	Ïû¶¾¼Á	315	°ÂµØÀû	10	Ò»°ãÃ³Ò×	49626	Ç§¿Ë	0	?	1,383,278
202005	38089400	Ïû¶¾¼Á	318	·ÒÀ¼	10	Ò»°ãÃ³Ò×	4041	Ç§¿Ë	0	?	113,798
202005	38089400	Ïû¶¾¼Á	321	ÐÙÑÀÀû	10	Ò»°ãÃ³Ò×	30283	Ç§¿Ë	0	?	1,116,179
202005	38089400	Ïû¶¾¼Á	324	Âí¶úËû	10	Ò»°ãÃ³Ò×	31298	Ç§¿Ë	0	?	846,825
202005	38089400	Ïû¶¾¼Á	326	Å²Íþ	10	Ò»°ãÃ³Ò×	94339	Ç§¿Ë	0	?	4,462,196
202005	38089400	Ïû¶¾¼Á	327	²¨À¼	10	Ò»°ãÃ³Ò×	42864	Ç§¿Ë	0	?	1,061,564
202005	38089400	Ïû¶¾¼Á	328	ÂÞÂíÄáÑÇ	10	Ò»°ãÃ³Ò×	143555	Ç§¿Ë	0	?	3,289,190
202005	38089400	Ïû¶¾¼Á	330	Èðµä	10	Ò»°ãÃ³Ò×	97579	Ç§¿Ë	0	?	2,990,600
202005	38089400	Ïû¶¾¼Á	331	ÈðÊ¿	10	Ò»°ãÃ³Ò×	459	Ç§¿Ë	0	?	77,306
202005	38089400	Ïû¶¾¼Á	335	À­ÍÑÎ¬ÑÇ	10	Ò»°ãÃ³Ò×	9982	Ç§¿Ë	0	?	492,923
202005	38089400	Ïû¶¾¼Á	336	Á¢ÌÕÍð	10	Ò»°ãÃ³Ò×	26371	Ç§¿Ë	0	?	654,206
202005	38089400	Ïû¶¾¼Á	338	ÑÇÃÀÄáÑÇ	10	Ò»°ãÃ³Ò×	905	Ç§¿Ë	0	?	24,547
202005	38089400	Ïû¶¾¼Á	340	°×¶íÂÞË¹	12	ÆäËû¾èÔùÎï×Ê	900	Ç§¿Ë	0	?	54,000
202005	38089400	Ïû¶¾¼Á	344	¶íÂÞË¹Áª°î	10	Ò»°ãÃ³Ò×	177297	Ç§¿Ë	0	?	4,054,322
202005	38089400	Ïû¶¾¼Á	347	ÎÚ¿ËÀ¼	10	Ò»°ãÃ³Ò×	23152	Ç§¿Ë	0	?	605,791
202005	38089400	Ïû¶¾¼Á	350	Ë¹ÂåÎÄÄáÑÇ	10	Ò»°ãÃ³Ò×	32747	Ç§¿Ë	0	?	1,173,934
202005	38089400	Ïû¶¾¼Á	351	¿ËÂÞµØÑÇ	10	Ò»°ãÃ³Ò×	102841	Ç§¿Ë	0	?	4,378,966
202005	38089400	Ïû¶¾¼Á	352	½Ý¿Ë	10	Ò»°ãÃ³Ò×	5060	Ç§¿Ë	0	?	204,329
202005	38089400	Ïû¶¾¼Á	359	ºÚÉ½	10	Ò»°ãÃ³Ò×	9975	Ç§¿Ë	0	?	28,090
202005	38089400	Ïû¶¾¼Á	402	°¢¸ùÍ¢	10	Ò»°ãÃ³Ò×	25872	Ç§¿Ë	0	?	501,426
202005	38089400	Ïû¶¾¼Á	404	°Í¹þÂí	10	Ò»°ãÃ³Ò×	22577	Ç§¿Ë	0	?	430,962
202005	38089400	Ïû¶¾¼Á	405	°Í°Í¶àË¹	10	Ò»°ãÃ³Ò×	24900	Ç§¿Ë	0	?	709,592
202005	38089400	Ïû¶¾¼Á	410	°ÍÎ÷	10	Ò»°ãÃ³Ò×	393863	Ç§¿Ë	0	?	6,160,549
202005	38089400	Ïû¶¾¼Á	412	ÖÇÀû	10	Ò»°ãÃ³Ò×	791941	Ç§¿Ë	0	?	11,309,203
202005	38089400	Ïû¶¾¼Á	413	¸çÂ×±ÈÑÇ	10	Ò»°ãÃ³Ò×	90881	Ç§¿Ë	0	?	1,315,799
202005	38089400	Ïû¶¾¼Á	415	¸çË¹´ïÀè¼Ó	10	Ò»°ãÃ³Ò×	78104	Ç§¿Ë	0	?	1,284,441
202005	38089400	Ïû¶¾¼Á	416	¹Å°Í	10	Ò»°ãÃ³Ò×	117	Ç§¿Ë	0	?	5,192
202005	38089400	Ïû¶¾¼Á	417	¿âÀ°Ë÷µº	10	Ò»°ãÃ³Ò×	61717	Ç§¿Ë	0	?	1,722,287
202005	38089400	Ïû¶¾¼Á	418	¶àÃ×Äá¼Ó¹²ºÍ¹ú	10	Ò»°ãÃ³Ò×	23018	Ç§¿Ë	0	?	404,695
202005	38089400	Ïû¶¾¼Á	419	¶ò¹Ï¶à¶û	10	Ò»°ãÃ³Ò×	9410	Ç§¿Ë	0	?	195,283
202005	38089400	Ïû¶¾¼Á	421	¸ñÁÖÄÉ´ï	10	Ò»°ãÃ³Ò×	9418	Ç§¿Ë	0	?	181,017
202005	38089400	Ïû¶¾¼Á	423	Î£µØÂíÀ­	10	Ò»°ãÃ³Ò×	33838	Ç§¿Ë	0	?	435,933
202005	38089400	Ïû¶¾¼Á	424	¹çÑÇÄÇ	10	Ò»°ãÃ³Ò×	34168	Ç§¿Ë	0	?	924,155
202005	38089400	Ïû¶¾¼Á	425	º£µØ	10	Ò»°ãÃ³Ò×	54905	Ç§¿Ë	0	?	749,968
202005	38089400	Ïû¶¾¼Á	426	ºé¶¼À­Ë¹	10	Ò»°ãÃ³Ò×	67739	Ç§¿Ë	0	?	1,305,495
202005	38089400	Ïû¶¾¼Á	427	ÑÀÂò¼Ó	10	Ò»°ãÃ³Ò×	11310	Ç§¿Ë	0	?	506,969
202005	38089400	Ïû¶¾¼Á	429	Ä«Î÷¸ç	10	Ò»°ãÃ³Ò×	184238	Ç§¿Ë	0	?	6,247,901
202005	38089400	Ïû¶¾¼Á	431	Äá¼ÓÀ­¹Ï	10	Ò»°ãÃ³Ò×	5984	Ç§¿Ë	0	?	152,158
202005	38089400	Ïû¶¾¼Á	432	°ÍÄÃÂí	10	Ò»°ãÃ³Ò×	534131	Ç§¿Ë	0	?	10,070,045
202005	38089400	Ïû¶¾¼Á	434	ÃØÂ³	10	Ò»°ãÃ³Ò×	260609	Ç§¿Ë	0	?	4,479,134
202005	38089400	Ïû¶¾¼Á	435	²¨¶àÀè¸÷	10	Ò»°ãÃ³Ò×	164659	Ç§¿Ë	0	?	2,670,424
202005	38089400	Ïû¶¾¼Á	439	Ê¥ÎÄÉ­ÌØºÍ¸ñÁÖÄÉ¶¡Ë¹	10	Ò»°ãÃ³Ò×	10097	Ç§¿Ë	0	?	253,877
202005	38089400	Ïû¶¾¼Á	440	Èø¶ûÍß¶à	10	Ò»°ãÃ³Ò×	10700	Ç§¿Ë	0	?	84,482
202005	38089400	Ïû¶¾¼Á	441	ËÕÀïÄÏ	10	Ò»°ãÃ³Ò×	20101	Ç§¿Ë	0	?	494,363
202005	38089400	Ïû¶¾¼Á	442	ÌØÁ¢Äá´ïºÍ¶à°Í¸ç	10	Ò»°ãÃ³Ò×	48895	Ç§¿Ë	0	?	1,040,883
202005	38089400	Ïû¶¾¼Á	444	ÎÚÀ­¹ç	10	Ò»°ãÃ³Ò×	15169	Ç§¿Ë	0	?	124,025
202005	38089400	Ïû¶¾¼Á	445	Î¯ÄÚÈðÀ­	10	Ò»°ãÃ³Ò×	25448	Ç§¿Ë	0	?	404,671
202005	38089400	Ïû¶¾¼Á	446	Ó¢ÊôÎ¬¶û¾©Èºµº	10	Ò»°ãÃ³Ò×	7285	Ç§¿Ë	0	?	281,458
202005	38089400	Ïû¶¾¼Á	447	Ê¥Æä´ÄºÍÄáÎ¬Ë¹	10	Ò»°ãÃ³Ò×	3645	Ç§¿Ë	0	?	152,068
202005	38089400	Ïû¶¾¼Á	501	¼ÓÄÃ´ó	10	Ò»°ãÃ³Ò×	6945430	Ç§¿Ë	0	?	250,525,128
202005	38089400	Ïû¶¾¼Á	502	ÃÀ¹ú	10	Ò»°ãÃ³Ò×	44421361	Ç§¿Ë	0	?	1,027,846,004
202005	38089400	Ïû¶¾¼Á	504	°ÙÄ½´ó	10	Ò»°ãÃ³Ò×	9799	Ç§¿Ë	0	?	300,797
202005	38089400	Ïû¶¾¼Á	601	°Ä´óÀûÑÇ	10	Ò»°ãÃ³Ò×	12946974	Ç§¿Ë	0	?	263,843,570
202005	38089400	Ïû¶¾¼Á	603	ì³¼Ã	12	ÆäËû¾èÔùÎï×Ê	204	Ç§¿Ë	0	?	14,560
202005	38089400	Ïû¶¾¼Á	609	ÐÂÎ÷À¼	10	Ò»°ãÃ³Ò×	1959899	Ç§¿Ë	0	?	47,209,362
202005	38089400	Ïû¶¾¼Á	611	°Í²¼ÑÇÐÂ¼¸ÄÚÑÇ	10	Ò»°ãÃ³Ò×	73187	Ç§¿Ë	0	?	1,858,999
202005	38089400	Ïû¶¾¼Á	614	ÌÀ¼Ó	12	ÆäËû¾èÔùÎï×Ê	162	Ç§¿Ë	0	?	13,427
202005	38089400	Ïû¶¾¼Á	617	ÈøÄ¦ÑÇ	12	ÆäËû¾èÔùÎï×Ê	105	Ç§¿Ë	0	?	7,280
202005	38089400	Ïû¶¾¼Á	622	ÅÁÀÍ	10	Ò»°ãÃ³Ò×	629	Ç§¿Ë	0	?	19,628
202005	38089400	Ïû¶¾¼Á	699	´óÑóÖÞÆäËû¹ú¼Ò(µØÇø)	10	Ò»°ãÃ³Ò×	30115	Ç§¿Ë	0	?	738,607
202005	84192000	Ò½ÓÃ»òÊµÑéÊÒÓÃÏû¶¾Æ÷¾ß	101	°¢¸»º¹	10	Ò»°ãÃ³Ò×	15	Ì¨	225	Ç§¿Ë	13,095
202005	84192000	Ò½ÓÃ»òÊµÑéÊÒÓÃÏû¶¾Æ÷¾ß	102	°ÍÁÖ	10	Ò»°ãÃ³Ò×	45	Ì¨	190	Ç§¿Ë	14,466
202005	84192000	Ò½ÓÃ»òÊµÑéÊÒÓÃÏû¶¾Æ÷¾ß	103	ÃÏ¼ÓÀ­¹ú	10	Ò»°ãÃ³Ò×	11	Ì¨	1288	Ç§¿Ë	127,588
202005	84192000	Ò½ÓÃ»òÊµÑéÊÒÓÃÏû¶¾Æ÷¾ß	104	²»µ¤	10	Ò»°ãÃ³Ò×	2	Ì¨	380	Ç§¿Ë	42,241
202005	84192000	Ò½ÓÃ»òÊµÑéÊÒÓÃÏû¶¾Æ÷¾ß	106	Ãåµé	10	Ò»°ãÃ³Ò×	73	Ì¨	2760	Ç§¿Ë	222,525
202005	84192000	Ò½ÓÃ»òÊµÑéÊÒÓÃÏû¶¾Æ÷¾ß	106	Ãåµé	12	ÆäËû¾èÔùÎï×Ê	2	Ì¨	70	Ç§¿Ë	56,000
202005	84192000	Ò½ÓÃ»òÊµÑéÊÒÓÃÏû¶¾Æ÷¾ß	107	¼íÆÒÕ¯	10	Ò»°ãÃ³Ò×	154	Ì¨	3353	Ç§¿Ë	520,466
202005	84192000	Ò½ÓÃ»òÊµÑéÊÒÓÃÏû¶¾Æ÷¾ß	110	ÖÐ¹úÏã¸Û	10	Ò»°ãÃ³Ò×	5817	Ì¨	15028	Ç§¿Ë	4,539,637
202005	84192000	Ò½ÓÃ»òÊµÑéÊÒÓÃÏû¶¾Æ÷¾ß	111	Ó¡¶È	10	Ò»°ãÃ³Ò×	6767	Ì¨	27269	Ç§¿Ë	4,908,415
202005	84192000	Ò½ÓÃ»òÊµÑéÊÒÓÃÏû¶¾Æ÷¾ß	112	Ó¡¶ÈÄáÎ÷ÑÇ	10	Ò»°ãÃ³Ò×	2325	Ì¨	39109	Ç§¿Ë	2,885,712
202005	84192000	Ò½ÓÃ»òÊµÑéÊÒÓÃÏû¶¾Æ÷¾ß	112	Ó¡¶ÈÄáÎ÷ÑÇ	12	ÆäËû¾èÔùÎï×Ê	1	Ì¨	110	Ç§¿Ë	51,916
202005	84192000	Ò½ÓÃ»òÊµÑéÊÒÓÃÏû¶¾Æ÷¾ß	113	ÒÁÀÊ	10	Ò»°ãÃ³Ò×	83	Ì¨	5973	Ç§¿Ë	555,757
202005	84192000	Ò½ÓÃ»òÊµÑéÊÒÓÃÏû¶¾Æ÷¾ß	114	ÒÁÀ­¿Ë	10	Ò»°ãÃ³Ò×	120	Ì¨	2500	Ç§¿Ë	215,297
202005	84192000	Ò½ÓÃ»òÊµÑéÊÒÓÃÏû¶¾Æ÷¾ß	115	ÒÔÉ«ÁÐ	10	Ò»°ãÃ³Ò×	707	Ì¨	7311	Ç§¿Ë	1,090,527
202005	84192000	Ò½ÓÃ»òÊµÑéÊÒÓÃÏû¶¾Æ÷¾ß	116	ÈÕ±¾	10	Ò»°ãÃ³Ò×	898	Ì¨	5010	Ç§¿Ë	2,667,615
202005	84192000	Ò½ÓÃ»òÊµÑéÊÒÓÃÏû¶¾Æ÷¾ß	117	Ô¼µ©	10	Ò»°ãÃ³Ò×	27	Ì¨	1036	Ç§¿Ë	85,120
202005	84192000	Ò½ÓÃ»òÊµÑéÊÒÓÃÏû¶¾Æ÷¾ß	118	¿ÆÍþÌØ	10	Ò»°ãÃ³Ò×	9	Ì¨	2840	Ç§¿Ë	304,720
202005	84192000	Ò½ÓÃ»òÊµÑéÊÒÓÃÏû¶¾Æ÷¾ß	120	Àè°ÍÄÛ	10	Ò»°ãÃ³Ò×	5	Ì¨	60	Ç§¿Ë	38,721
202005	84192000	Ò½ÓÃ»òÊµÑéÊÒÓÃÏû¶¾Æ÷¾ß	121	ÖÐ¹ú°ÄÃÅ	10	Ò»°ãÃ³Ò×	2	Ì¨	52	Ç§¿Ë	2,543
202005	84192000	Ò½ÓÃ»òÊµÑéÊÒÓÃÏû¶¾Æ÷¾ß	122	ÂíÀ´Î÷ÑÇ	10	Ò»°ãÃ³Ò×	927	Ì¨	49607	Ç§¿Ë	4,176,126
202005	84192000	Ò½ÓÃ»òÊµÑéÊÒÓÃÏû¶¾Æ÷¾ß	123	Âí¶û´ú·ò	10	Ò»°ãÃ³Ò×	7	Ì¨	385	Ç§¿Ë	59,138
202005	84192000	Ò½ÓÃ»òÊµÑéÊÒÓÃÏû¶¾Æ÷¾ß	124	ÃÉ¹Å	10	Ò»°ãÃ³Ò×	21	Ì¨	406	Ç§¿Ë	33,387
202005	84192000	Ò½ÓÃ»òÊµÑéÊÒÓÃÏû¶¾Æ÷¾ß	126	°¢Âü	10	Ò»°ãÃ³Ò×	2	Ì¨	301	Ç§¿Ë	15,348
202005	84192000	Ò½ÓÃ»òÊµÑéÊÒÓÃÏû¶¾Æ÷¾ß	127	°Í»ùË¹Ì¹	10	Ò»°ãÃ³Ò×	163	Ì¨	6384	Ç§¿Ë	495,498
202005	84192000	Ò½ÓÃ»òÊµÑéÊÒÓÃÏû¶¾Æ÷¾ß	129	·ÆÂÉ±ö	10	Ò»°ãÃ³Ò×	8241	Ì¨	49336	Ç§¿Ë	3,111,368
202005	84192000	Ò½ÓÃ»òÊµÑéÊÒÓÃÏû¶¾Æ÷¾ß	130	¿¨Ëþ¶û	10	Ò»°ãÃ³Ò×	13	Ì¨	2597	Ç§¿Ë	399,412
202005	84192000	Ò½ÓÃ»òÊµÑéÊÒÓÃÏû¶¾Æ÷¾ß	131	É³ÌØ°¢À­²®	10	Ò»°ãÃ³Ò×	1930	Ì¨	48932	Ç§¿Ë	6,013,468
202005	84192000	Ò½ÓÃ»òÊµÑéÊÒÓÃÏû¶¾Æ÷¾ß	132	ÐÂ¼ÓÆÂ	10	Ò»°ãÃ³Ò×	670	Ì¨	3075	Ç§¿Ë	1,050,733
202005	84192000	Ò½ÓÃ»òÊµÑéÊÒÓÃÏû¶¾Æ÷¾ß	133	º«¹ú	10	Ò»°ãÃ³Ò×	918	Ì¨	15624	Ç§¿Ë	2,760,279
202005	84192000	Ò½ÓÃ»òÊµÑéÊÒÓÃÏû¶¾Æ÷¾ß	134	Ë¹ÀïÀ¼¿¨	10	Ò»°ãÃ³Ò×	22	Ì¨	559	Ç§¿Ë	116,028
202005	84192000	Ò½ÓÃ»òÊµÑéÊÒÓÃÏû¶¾Æ÷¾ß	135	ÐðÀûÑÇ	10	Ò»°ãÃ³Ò×	44	Ì¨	13842	Ç§¿Ë	1,456,748
202005	84192000	Ò½ÓÃ»òÊµÑéÊÒÓÃÏû¶¾Æ÷¾ß	136	Ì©¹ú	10	Ò»°ãÃ³Ò×	304	Ì¨	5932	Ç§¿Ë	1,012,390
202005	84192000	Ò½ÓÃ»òÊµÑéÊÒÓÃÏû¶¾Æ÷¾ß	137	ÍÁ¶úÆä	10	Ò»°ãÃ³Ò×	293	Ì¨	6589	Ç§¿Ë	844,481
202005	84192000	Ò½ÓÃ»òÊµÑéÊÒÓÃÏû¶¾Æ÷¾ß	138	°¢ÁªÇõ	10	Ò»°ãÃ³Ò×	325	Ì¨	50865	Ç§¿Ë	3,890,933
202005	84192000	Ò½ÓÃ»òÊµÑéÊÒÓÃÏû¶¾Æ÷¾ß	139	Ò²ÃÅ	10	Ò»°ãÃ³Ò×	11	Ì¨	1458	Ç§¿Ë	107,250
202005	84192000	Ò½ÓÃ»òÊµÑéÊÒÓÃÏû¶¾Æ÷¾ß	141	Ô½ÄÏ	10	Ò»°ãÃ³Ò×	99	Ì¨	2225	Ç§¿Ë	211,276
202005	84192000	Ò½ÓÃ»òÊµÑéÊÒÓÃÏû¶¾Æ÷¾ß	143	ÖÐ¹úÌ¨Íå	10	Ò»°ãÃ³Ò×	2	Ì¨	270	Ç§¿Ë	164,065
202005	84192000	Ò½ÓÃ»òÊµÑéÊÒÓÃÏû¶¾Æ÷¾ß	145	¹þÈø¿ËË¹Ì¹	10	Ò»°ãÃ³Ò×	5	Ì¨	428	Ç§¿Ë	74,070
202005	84192000	Ò½ÓÃ»òÊµÑéÊÒÓÃÏû¶¾Æ÷¾ß	146	¼ª¶û¼ªË¹Ë¹Ì¹	10	Ò»°ãÃ³Ò×	2	Ì¨	395	Ç§¿Ë	127,223
202005	84192000	Ò½ÓÃ»òÊµÑéÊÒÓÃÏû¶¾Æ÷¾ß	147	Ëþ¼ª¿ËË¹Ì¹	10	Ò»°ãÃ³Ò×	26	Ì¨	472	Ç§¿Ë	43,064
202005	84192000	Ò½ÓÃ»òÊµÑéÊÒÓÃÏû¶¾Æ÷¾ß	149	ÎÚ×È±ð¿ËË¹Ì¹	10	Ò»°ãÃ³Ò×	315	Ì¨	727	Ç§¿Ë	76,855
202005	84192000	Ò½ÓÃ»òÊµÑéÊÒÓÃÏû¶¾Æ÷¾ß	149	ÎÚ×È±ð¿ËË¹Ì¹	12	ÆäËû¾èÔùÎï×Ê	1	Ì¨	90	Ç§¿Ë	5,000
202005	84192000	Ò½ÓÃ»òÊµÑéÊÒÓÃÏû¶¾Æ÷¾ß	201	°¢¶û¼°ÀûÑÇ	10	Ò»°ãÃ³Ò×	453	Ì¨	25187	Ç§¿Ë	2,875,576
202005	84192000	Ò½ÓÃ»òÊµÑéÊÒÓÃÏû¶¾Æ÷¾ß	203	±´Äþ	10	Ò»°ãÃ³Ò×	40	Ì¨	1680	Ç§¿Ë	205,358
202005	84192000	Ò½ÓÃ»òÊµÑéÊÒÓÃÏû¶¾Æ÷¾ß	204	²©´ÄÍßÄÉ	10	Ò»°ãÃ³Ò×	1	Ì¨	45	Ç§¿Ë	5,767
202005	84192000	Ò½ÓÃ»òÊµÑéÊÒÓÃÏû¶¾Æ÷¾ß	206	¿¦ÂóÂ¡	10	Ò»°ãÃ³Ò×	2	Ì¨	180	Ç§¿Ë	10,043
202005	84192000	Ò½ÓÃ»òÊµÑéÊÒÓÃÏû¶¾Æ÷¾ß	208	·ðµÃ½Ç	11	¹ú¼Ò¼ä¡¢¹ú¼Ê×éÖ¯ÎÞ³¥Ô®ÖúºÍÔùËÍµÄÎï×Ê	1	Ì¨	50	Ç§¿Ë	21,118
202005	84192000	Ò½ÓÃ»òÊµÑéÊÒÓÃÏû¶¾Æ÷¾ß	215	°£¼°	10	Ò»°ãÃ³Ò×	101	Ì¨	4840	Ç§¿Ë	514,036
202005	84192000	Ò½ÓÃ»òÊµÑéÊÒÓÃÏû¶¾Æ÷¾ß	217	°£Èû¶í±ÈÑÇ	10	Ò»°ãÃ³Ò×	2	Ì¨	50	Ç§¿Ë	352
202005	84192000	Ò½ÓÃ»òÊµÑéÊÒÓÃÏû¶¾Æ÷¾ß	220	¼ÓÄÉ	10	Ò»°ãÃ³Ò×	125	Ì¨	5636	Ç§¿Ë	413,119
202005	84192000	Ò½ÓÃ»òÊµÑéÊÒÓÃÏû¶¾Æ÷¾ß	223	¿ÆÌØµÏÍß	10	Ò»°ãÃ³Ò×	15	Ì¨	3110	Ç§¿Ë	496,158
202005	84192000	Ò½ÓÃ»òÊµÑéÊÒÓÃÏû¶¾Æ÷¾ß	224	¿ÏÄáÑÇ	10	Ò»°ãÃ³Ò×	312	Ì¨	8314	Ç§¿Ë	1,098,765
202005	84192000	Ò½ÓÃ»òÊµÑéÊÒÓÃÏû¶¾Æ÷¾ß	225	Àû±ÈÀïÑÇ	10	Ò»°ãÃ³Ò×	10	Ì¨	140	Ç§¿Ë	6,486
202005	84192000	Ò½ÓÃ»òÊµÑéÊÒÓÃÏû¶¾Æ÷¾ß	226	Àû±ÈÑÇ	10	Ò»°ãÃ³Ò×	10	Ì¨	140	Ç§¿Ë	6,960
202005	84192000	Ò½ÓÃ»òÊµÑéÊÒÓÃÏû¶¾Æ÷¾ß	229	ÂíÀï	10	Ò»°ãÃ³Ò×	2	Ì¨	260	Ç§¿Ë	23,472
202005	84192000	Ò½ÓÃ»òÊµÑéÊÒÓÃÏû¶¾Æ÷¾ß	231	Ã«ÀïÇóË¹	10	Ò»°ãÃ³Ò×	2	Ì¨	80	Ç§¿Ë	6,829
202005	84192000	Ò½ÓÃ»òÊµÑéÊÒÓÃÏû¶¾Æ÷¾ß	232	Ä¦Âå¸ç	10	Ò»°ãÃ³Ò×	73	Ì¨	5459	Ç§¿Ë	735,485
202005	84192000	Ò½ÓÃ»òÊµÑéÊÒÓÃÏû¶¾Æ÷¾ß	233	ÄªÉ£±È¿Ë	10	Ò»°ãÃ³Ò×	21	Ì¨	1565	Ç§¿Ë	198,797
202005	84192000	Ò½ÓÃ»òÊµÑéÊÒÓÃÏû¶¾Æ÷¾ß	236	ÄáÈÕÀûÑÇ	10	Ò»°ãÃ³Ò×	284	Ì¨	4612	Ç§¿Ë	230,003
202005	84192000	Ò½ÓÃ»òÊµÑéÊÒÓÃÏû¶¾Æ÷¾ß	238	Â¬Íú´ï	10	Ò»°ãÃ³Ò×	3	Ì¨	225	Ç§¿Ë	41,662
202005	84192000	Ò½ÓÃ»òÊµÑéÊÒÓÃÏû¶¾Æ÷¾ß	240	ÈûÄÚ¼Ó¶û	10	Ò»°ãÃ³Ò×	15	Ì¨	2882	Ç§¿Ë	372,314
202005	84192000	Ò½ÓÃ»òÊµÑéÊÒÓÃÏû¶¾Æ÷¾ß	244	ÄÏ·Ç	10	Ò»°ãÃ³Ò×	134	Ì¨	2947	Ç§¿Ë	562,521
202005	84192000	Ò½ÓÃ»òÊµÑéÊÒÓÃÏû¶¾Æ÷¾ß	247	Ì¹É£ÄáÑÇ	10	Ò»°ãÃ³Ò×	46	Ì¨	630	Ç§¿Ë	34,689
202005	84192000	Ò½ÓÃ»òÊµÑéÊÒÓÃÏû¶¾Æ÷¾ß	248	¶à¸ç	10	Ò»°ãÃ³Ò×	2	Ì¨	71	Ç§¿Ë	12,421
202005	84192000	Ò½ÓÃ»òÊµÑéÊÒÓÃÏû¶¾Æ÷¾ß	249	Í»ÄáË¹	10	Ò»°ãÃ³Ò×	15	Ì¨	855	Ç§¿Ë	105,603
202005	84192000	Ò½ÓÃ»òÊµÑéÊÒÓÃÏû¶¾Æ÷¾ß	251	²¼»ùÄÉ·¨Ë÷	10	Ò»°ãÃ³Ò×	2	Ì¨	40	Ç§¿Ë	5,204
202005	84192000	Ò½ÓÃ»òÊµÑéÊÒÓÃÏû¶¾Æ÷¾ß	252	¸Õ¹û(½ð)	10	Ò»°ãÃ³Ò×	1	Ì¨	110	Ç§¿Ë	3,093
202005	84192000	Ò½ÓÃ»òÊµÑéÊÒÓÃÏû¶¾Æ÷¾ß	253	ÔÞ±ÈÑÇ	10	Ò»°ãÃ³Ò×	21	Ì¨	230	Ç§¿Ë	31,625
202005	84192000	Ò½ÓÃ»òÊµÑéÊÒÓÃÏû¶¾Æ÷¾ß	254	½ò°Í²¼Î¤	10	Ò»°ãÃ³Ò×	4	Ì¨	240	Ç§¿Ë	24,958
202005	84192000	Ò½ÓÃ»òÊµÑéÊÒÓÃÏû¶¾Æ÷¾ß	257	Ë¹ÍþÊ¿À¼	10	Ò»°ãÃ³Ò×	3	Ì¨	700	Ç§¿Ë	67,727
202005	84192000	Ò½ÓÃ»òÊµÑéÊÒÓÃÏû¶¾Æ÷¾ß	260	ÄÏËÕµ¤¹²ºÍ¹ú	10	Ò»°ãÃ³Ò×	6	Ì¨	1650	Ç§¿Ë	196,774
202005	84192000	Ò½ÓÃ»òÊµÑéÊÒÓÃÏû¶¾Æ÷¾ß	303	Ó¢¹ú	10	Ò»°ãÃ³Ò×	646	Ì¨	1652	Ç§¿Ë	845,661
202005	84192000	Ò½ÓÃ»òÊµÑéÊÒÓÃÏû¶¾Æ÷¾ß	304	µÂ¹ú	10	Ò»°ãÃ³Ò×	1945	Ì¨	9382	Ç§¿Ë	1,763,036
202005	84192000	Ò½ÓÃ»òÊµÑéÊÒÓÃÏû¶¾Æ÷¾ß	305	·¨¹ú	10	Ò»°ãÃ³Ò×	2221	Ì¨	1179	Ç§¿Ë	414,793
202005	84192000	Ò½ÓÃ»òÊµÑéÊÒÓÃÏû¶¾Æ÷¾ß	306	°®¶ûÀ¼	10	Ò»°ãÃ³Ò×	2	Ì¨	3	Ç§¿Ë	1,313
202005	84192000	Ò½ÓÃ»òÊµÑéÊÒÓÃÏû¶¾Æ÷¾ß	307	Òâ´óÀû	10	Ò»°ãÃ³Ò×	2722	Ì¨	25940	Ç§¿Ë	4,086,618
202005	84192000	Ò½ÓÃ»òÊµÑéÊÒÓÃÏû¶¾Æ÷¾ß	309	ºÉÀ¼	10	Ò»°ãÃ³Ò×	1989	Ì¨	4496	Ç§¿Ë	1,916,480
202005	84192000	Ò½ÓÃ»òÊµÑéÊÒÓÃÏû¶¾Æ÷¾ß	310	Ï£À°	10	Ò»°ãÃ³Ò×	37	Ì¨	727	Ç§¿Ë	87,462
202005	84192000	Ò½ÓÃ»òÊµÑéÊÒÓÃÏû¶¾Æ÷¾ß	311	ÆÏÌÑÑÀ	10	Ò»°ãÃ³Ò×	35	Ì¨	2035	Ç§¿Ë	217,809
202005	84192000	Ò½ÓÃ»òÊµÑéÊÒÓÃÏû¶¾Æ÷¾ß	312	Î÷°àÑÀ	10	Ò»°ãÃ³Ò×	2419	Ì¨	19252	Ç§¿Ë	2,234,940
202005	84192000	Ò½ÓÃ»òÊµÑéÊÒÓÃÏû¶¾Æ÷¾ß	313	°¢¶û°ÍÄáÑÇ	10	Ò»°ãÃ³Ò×	3	Ì¨	150	Ç§¿Ë	6,804
202005	84192000	Ò½ÓÃ»òÊµÑéÊÒÓÃÏû¶¾Æ÷¾ß	315	°ÂµØÀû	10	Ò»°ãÃ³Ò×	4	Ì¨	332	Ç§¿Ë	45,057
202005	84192000	Ò½ÓÃ»òÊµÑéÊÒÓÃÏû¶¾Æ÷¾ß	316	±£¼ÓÀûÑÇ	10	Ò»°ãÃ³Ò×	18	Ì¨	953	Ç§¿Ë	102,998
202005	84192000	Ò½ÓÃ»òÊµÑéÊÒÓÃÏû¶¾Æ÷¾ß	318	·ÒÀ¼	10	Ò»°ãÃ³Ò×	175	Ì¨	497	Ç§¿Ë	62,036
202005	84192000	Ò½ÓÃ»òÊµÑéÊÒÓÃÏû¶¾Æ÷¾ß	321	ÐÙÑÀÀû	10	Ò»°ãÃ³Ò×	62	Ì¨	1196	Ç§¿Ë	207,203
202005	84192000	Ò½ÓÃ»òÊµÑéÊÒÓÃÏû¶¾Æ÷¾ß	327	²¨À¼	10	Ò»°ãÃ³Ò×	999	Ì¨	3474	Ç§¿Ë	191,291
202005	84192000	Ò½ÓÃ»òÊµÑéÊÒÓÃÏû¶¾Æ÷¾ß	328	ÂÞÂíÄáÑÇ	10	Ò»°ãÃ³Ò×	183	Ì¨	5468	Ç§¿Ë	836,061
202005	84192000	Ò½ÓÃ»òÊµÑéÊÒÓÃÏû¶¾Æ÷¾ß	330	Èðµä	10	Ò»°ãÃ³Ò×	1	Ì¨	40	Ç§¿Ë	6,723
202005	84192000	Ò½ÓÃ»òÊµÑéÊÒÓÃÏû¶¾Æ÷¾ß	331	ÈðÊ¿	10	Ò»°ãÃ³Ò×	90	Ì¨	323	Ç§¿Ë	81,413
202005	84192000	Ò½ÓÃ»òÊµÑéÊÒÓÃÏû¶¾Æ÷¾ß	335	À­ÍÑÎ¬ÑÇ	10	Ò»°ãÃ³Ò×	5	Ì¨	3346	Ç§¿Ë	367,862
202005	84192000	Ò½ÓÃ»òÊµÑéÊÒÓÃÏû¶¾Æ÷¾ß	337	¸ñÂ³¼ªÑÇ	10	Ò»°ãÃ³Ò×	2	Ì¨	104	Ç§¿Ë	14,080
202005	84192000	Ò½ÓÃ»òÊµÑéÊÒÓÃÏû¶¾Æ÷¾ß	338	ÑÇÃÀÄáÑÇ	10	Ò»°ãÃ³Ò×	17	Ì¨	827	Ç§¿Ë	97,832
202005	84192000	Ò½ÓÃ»òÊµÑéÊÒÓÃÏû¶¾Æ÷¾ß	343	Ä¦¶û¶àÍß	10	Ò»°ãÃ³Ò×	1	Ì¨	480	Ç§¿Ë	33,159
202005	84192000	Ò½ÓÃ»òÊµÑéÊÒÓÃÏû¶¾Æ÷¾ß	344	¶íÂÞË¹Áª°î	10	Ò»°ãÃ³Ò×	1046	Ì¨	20501	Ç§¿Ë	3,204,091
202005	84192000	Ò½ÓÃ»òÊµÑéÊÒÓÃÏû¶¾Æ÷¾ß	347	ÎÚ¿ËÀ¼	10	Ò»°ãÃ³Ò×	429	Ì¨	4393	Ç§¿Ë	539,353
202005	84192000	Ò½ÓÃ»òÊµÑéÊÒÓÃÏû¶¾Æ÷¾ß	350	Ë¹ÂåÎÄÄáÑÇ	10	Ò»°ãÃ³Ò×	207	Ì¨	67	Ç§¿Ë	22,266
202005	84192000	Ò½ÓÃ»òÊµÑéÊÒÓÃÏû¶¾Æ÷¾ß	351	¿ËÂÞµØÑÇ	10	Ò»°ãÃ³Ò×	11	Ì¨	500	Ç§¿Ë	61,250
202005	84192000	Ò½ÓÃ»òÊµÑéÊÒÓÃÏû¶¾Æ÷¾ß	352	½Ý¿Ë	10	Ò»°ãÃ³Ò×	27	Ì¨	841	Ç§¿Ë	110,536
202005	84192000	Ò½ÓÃ»òÊµÑéÊÒÓÃÏû¶¾Æ÷¾ß	353	Ë¹Âå·¥¿Ë	10	Ò»°ãÃ³Ò×	2	Ì¨	468	Ç§¿Ë	33,696
202005	84192000	Ò½ÓÃ»òÊµÑéÊÒÓÃÏû¶¾Æ÷¾ß	355	²¨ºÚ	10	Ò»°ãÃ³Ò×	1	Ì¨	500	Ç§¿Ë	57,659
202005	84192000	Ò½ÓÃ»òÊµÑéÊÒÓÃÏû¶¾Æ÷¾ß	402	°¢¸ùÍ¢	10	Ò»°ãÃ³Ò×	48	Ì¨	3852	Ç§¿Ë	937,314
202005	84192000	Ò½ÓÃ»òÊµÑéÊÒÓÃÏû¶¾Æ÷¾ß	408	¶àÃñ×å²£ÀûÎ¬ÑÇ¹ú	10	Ò»°ãÃ³Ò×	10	Ì¨	890	Ç§¿Ë	67,205
202005	84192000	Ò½ÓÃ»òÊµÑéÊÒÓÃÏû¶¾Æ÷¾ß	410	°ÍÎ÷	10	Ò»°ãÃ³Ò×	8	Ì¨	200	Ç§¿Ë	389,970
202005	84192000	Ò½ÓÃ»òÊµÑéÊÒÓÃÏû¶¾Æ÷¾ß	412	ÖÇÀû	10	Ò»°ãÃ³Ò×	88	Ì¨	1454	Ç§¿Ë	246,712
202005	84192000	Ò½ÓÃ»òÊµÑéÊÒÓÃÏû¶¾Æ÷¾ß	413	¸çÂ×±ÈÑÇ	10	Ò»°ãÃ³Ò×	1	Ì¨	550	Ç§¿Ë	128,315
202005	84192000	Ò½ÓÃ»òÊµÑéÊÒÓÃÏû¶¾Æ÷¾ß	415	¸çË¹´ïÀè¼Ó	10	Ò»°ãÃ³Ò×	29	Ì¨	201	Ç§¿Ë	17,553
202005	84192000	Ò½ÓÃ»òÊµÑéÊÒÓÃÏû¶¾Æ÷¾ß	418	¶àÃ×Äá¼Ó¹²ºÍ¹ú	10	Ò»°ãÃ³Ò×	34	Ì¨	565	Ç§¿Ë	74,299
202005	84192000	Ò½ÓÃ»òÊµÑéÊÒÓÃÏû¶¾Æ÷¾ß	419	¶ò¹Ï¶à¶û	10	Ò»°ãÃ³Ò×	400	Ì¨	2607	Ç§¿Ë	242,954
202005	84192000	Ò½ÓÃ»òÊµÑéÊÒÓÃÏû¶¾Æ÷¾ß	423	Î£µØÂíÀ­	10	Ò»°ãÃ³Ò×	86	Ì¨	442	Ç§¿Ë	65,894
202005	84192000	Ò½ÓÃ»òÊµÑéÊÒÓÃÏû¶¾Æ÷¾ß	425	º£µØ	10	Ò»°ãÃ³Ò×	1	Ì¨	240	Ç§¿Ë	17,135
202005	84192000	Ò½ÓÃ»òÊµÑéÊÒÓÃÏû¶¾Æ÷¾ß	426	ºé¶¼À­Ë¹	10	Ò»°ãÃ³Ò×	2	Ì¨	130	Ç§¿Ë	20,276
202005	84192000	Ò½ÓÃ»òÊµÑéÊÒÓÃÏû¶¾Æ÷¾ß	427	ÑÀÂò¼Ó	10	Ò»°ãÃ³Ò×	1	Ì¨	300	Ç§¿Ë	25,997
202005	84192000	Ò½ÓÃ»òÊµÑéÊÒÓÃÏû¶¾Æ÷¾ß	429	Ä«Î÷¸ç	10	Ò»°ãÃ³Ò×	494	Ì¨	5850	Ç§¿Ë	2,040,498
202005	84192000	Ò½ÓÃ»òÊµÑéÊÒÓÃÏû¶¾Æ÷¾ß	431	Äá¼ÓÀ­¹Ï	10	Ò»°ãÃ³Ò×	1	Ì¨	39	Ç§¿Ë	3,886
202005	84192000	Ò½ÓÃ»òÊµÑéÊÒÓÃÏû¶¾Æ÷¾ß	432	°ÍÄÃÂí	10	Ò»°ãÃ³Ò×	13	Ì¨	289	Ç§¿Ë	45,162
202005	84192000	Ò½ÓÃ»òÊµÑéÊÒÓÃÏû¶¾Æ÷¾ß	434	ÃØÂ³	10	Ò»°ãÃ³Ò×	745	Ì¨	3259	Ç§¿Ë	346,089
202005	84192000	Ò½ÓÃ»òÊµÑéÊÒÓÃÏû¶¾Æ÷¾ß	444	ÎÚÀ­¹ç	10	Ò»°ãÃ³Ò×	150	Ì¨	58	Ç§¿Ë	12,831
202005	84192000	Ò½ÓÃ»òÊµÑéÊÒÓÃÏû¶¾Æ÷¾ß	445	Î¯ÄÚÈðÀ­	10	Ò»°ãÃ³Ò×	1	Ì¨	360	Ç§¿Ë	97,155
202005	84192000	Ò½ÓÃ»òÊµÑéÊÒÓÃÏû¶¾Æ÷¾ß	499	À­¶¡ÃÀÖÞÆäËû¹ú¼Ò(µØÇø)	10	Ò»°ãÃ³Ò×	1	Ì¨	55	Ç§¿Ë	16,243
202005	84192000	Ò½ÓÃ»òÊµÑéÊÒÓÃÏû¶¾Æ÷¾ß	501	¼ÓÄÃ´ó	10	Ò»°ãÃ³Ò×	89	Ì¨	807	Ç§¿Ë	141,881
202005	84192000	Ò½ÓÃ»òÊµÑéÊÒÓÃÏû¶¾Æ÷¾ß	502	ÃÀ¹ú	10	Ò»°ãÃ³Ò×	17636	Ì¨	58263	Ç§¿Ë	9,079,723
202005	84192000	Ò½ÓÃ»òÊµÑéÊÒÓÃÏû¶¾Æ÷¾ß	601	°Ä´óÀûÑÇ	10	Ò»°ãÃ³Ò×	1243	Ì¨	13746	Ç§¿Ë	2,966,137
202005	84192000	Ò½ÓÃ»òÊµÑéÊÒÓÃÏû¶¾Æ÷¾ß	609	ÐÂÎ÷À¼	10	Ò»°ãÃ³Ò×	49	Ì¨	427	Ç§¿Ë	11,313
202005	84192000	Ò½ÓÃ»òÊµÑéÊÒÓÃÏû¶¾Æ÷¾ß	617	ÈøÄ¦ÑÇ	10	Ò»°ãÃ³Ò×	1	Ì¨	37	Ç§¿Ë	6,864
202005	84192000	Ò½ÓÃ»òÊµÑéÊÒÓÃÏû¶¾Æ÷¾ß	623	·¨Êô²¨ÀûÄáÎ÷ÑÇ	10	Ò»°ãÃ³Ò×	1	Ì¨	55	Ç§¿Ë	7,533
202006	38089400	Ïû¶¾¼Á	101	°¢¸»º¹	10	Ò»°ãÃ³Ò×	15718	Ç§¿Ë	0	?	238,797
202006	38089400	Ïû¶¾¼Á	102	°ÍÁÖ	10	Ò»°ãÃ³Ò×	77717	Ç§¿Ë	0	?	1,694,645
202006	38089400	Ïû¶¾¼Á	103	ÃÏ¼ÓÀ­¹ú	10	Ò»°ãÃ³Ò×	58075	Ç§¿Ë	0	?	713,833
202006	38089400	Ïû¶¾¼Á	105	ÎÄÀ³	10	Ò»°ãÃ³Ò×	500	Ç§¿Ë	0	?	19,052
202006	38089400	Ïû¶¾¼Á	106	Ãåµé	10	Ò»°ãÃ³Ò×	11980	Ç§¿Ë	0	?	352,083
202006	38089400	Ïû¶¾¼Á	107	¼íÆÒÕ¯	10	Ò»°ãÃ³Ò×	5440	Ç§¿Ë	0	?	227,059
202006	38089400	Ïû¶¾¼Á	109	³¯ÏÊ	10	Ò»°ãÃ³Ò×	10000	Ç§¿Ë	0	?	231,529
202006	38089400	Ïû¶¾¼Á	110	ÖÐ¹úÏã¸Û	10	Ò»°ãÃ³Ò×	868003	Ç§¿Ë	0	?	10,378,325
202006	38089400	Ïû¶¾¼Á	111	Ó¡¶È	10	Ò»°ãÃ³Ò×	131077	Ç§¿Ë	0	?	4,893,913
202006	38089400	Ïû¶¾¼Á	112	Ó¡¶ÈÄáÎ÷ÑÇ	10	Ò»°ãÃ³Ò×	439006	Ç§¿Ë	0	?	9,323,155
202006	38089400	Ïû¶¾¼Á	113	ÒÁÀÊ	10	Ò»°ãÃ³Ò×	1295	Ç§¿Ë	0	?	54,737
202006	38089400	Ïû¶¾¼Á	114	ÒÁÀ­¿Ë	10	Ò»°ãÃ³Ò×	131359	Ç§¿Ë	0	?	3,094,361
202006	38089400	Ïû¶¾¼Á	115	ÒÔÉ«ÁÐ	10	Ò»°ãÃ³Ò×	48100	Ç§¿Ë	0	?	1,385,033
202006	38089400	Ïû¶¾¼Á	116	ÈÕ±¾	10	Ò»°ãÃ³Ò×	6083284	Ç§¿Ë	0	?	132,255,321
202006	38089400	Ïû¶¾¼Á	117	Ô¼µ©	10	Ò»°ãÃ³Ò×	8638	Ç§¿Ë	0	?	581,697
202006	38089400	Ïû¶¾¼Á	118	¿ÆÍþÌØ	10	Ò»°ãÃ³Ò×	90483	Ç§¿Ë	0	?	1,895,234
202006	38089400	Ïû¶¾¼Á	119	ÀÏÎÎ	10	Ò»°ãÃ³Ò×	7000	Ç§¿Ë	0	?	124,200
202006	38089400	Ïû¶¾¼Á	120	Àè°ÍÄÛ	10	Ò»°ãÃ³Ò×	35183	Ç§¿Ë	0	?	1,072,702
202006	38089400	Ïû¶¾¼Á	121	ÖÐ¹ú°ÄÃÅ	10	Ò»°ãÃ³Ò×	21001	Ç§¿Ë	0	?	485,505
202006	38089400	Ïû¶¾¼Á	122	ÂíÀ´Î÷ÑÇ	10	Ò»°ãÃ³Ò×	349399	Ç§¿Ë	0	?	9,211,837
202006	38089400	Ïû¶¾¼Á	123	Âí¶û´ú·ò	10	Ò»°ãÃ³Ò×	9825	Ç§¿Ë	0	?	197,669
202006	38089400	Ïû¶¾¼Á	124	ÃÉ¹Å	10	Ò»°ãÃ³Ò×	2195	Ç§¿Ë	0	?	44,280
202006	38089400	Ïû¶¾¼Á	125	Äá²´¶ûÁª°îÃñÖ÷¹²ºÍ¹ú	10	Ò»°ãÃ³Ò×	68587	Ç§¿Ë	0	?	1,987,654
202006	38089400	Ïû¶¾¼Á	126	°¢Âü	10	Ò»°ãÃ³Ò×	22747	Ç§¿Ë	0	?	1,195,843
202006	38089400	Ïû¶¾¼Á	127	°Í»ùË¹Ì¹	10	Ò»°ãÃ³Ò×	96236	Ç§¿Ë	0	?	2,952,883
202006	38089400	Ïû¶¾¼Á	127	°Í»ùË¹Ì¹	12	ÆäËû¾èÔùÎï×Ê	1	Ç§¿Ë	0	?	500
202006	38089400	Ïû¶¾¼Á	129	·ÆÂÉ±ö	10	Ò»°ãÃ³Ò×	427424	Ç§¿Ë	0	?	7,219,355
202006	38089400	Ïû¶¾¼Á	130	¿¨Ëþ¶û	10	Ò»°ãÃ³Ò×	164683	Ç§¿Ë	0	?	2,436,192
202006	38089400	Ïû¶¾¼Á	131	É³ÌØ°¢À­²®	10	Ò»°ãÃ³Ò×	1022067	Ç§¿Ë	0	?	21,603,680
202006	38089400	Ïû¶¾¼Á	132	ÐÂ¼ÓÆÂ	10	Ò»°ãÃ³Ò×	883698	Ç§¿Ë	0	?	20,182,818
202006	38089400	Ïû¶¾¼Á	132	ÐÂ¼ÓÆÂ	11	¹ú¼Ò¼ä¡¢¹ú¼Ê×éÖ¯ÎÞ³¥Ô®ÖúºÍÔùËÍµÄÎï×Ê	914	Ç§¿Ë	0	?	104,447
202006	38089400	Ïû¶¾¼Á	133	º«¹ú	10	Ò»°ãÃ³Ò×	72537	Ç§¿Ë	0	?	1,866,899
202006	38089400	Ïû¶¾¼Á	134	Ë¹ÀïÀ¼¿¨	10	Ò»°ãÃ³Ò×	8537	Ç§¿Ë	0	?	538,971
202006	38089400	Ïû¶¾¼Á	136	Ì©¹ú	10	Ò»°ãÃ³Ò×	450010	Ç§¿Ë	0	?	7,871,122
202006	38089400	Ïû¶¾¼Á	137	ÍÁ¶úÆä	10	Ò»°ãÃ³Ò×	106088	Ç§¿Ë	0	?	1,875,636
202006	38089400	Ïû¶¾¼Á	138	°¢ÁªÇõ	10	Ò»°ãÃ³Ò×	90541	Ç§¿Ë	0	?	2,012,219
202006	38089400	Ïû¶¾¼Á	139	Ò²ÃÅ	10	Ò»°ãÃ³Ò×	19723	Ç§¿Ë	0	?	418,006
202006	38089400	Ïû¶¾¼Á	141	Ô½ÄÏ	10	Ò»°ãÃ³Ò×	109075	Ç§¿Ë	0	?	1,252,281
202006	38089400	Ïû¶¾¼Á	141	Ô½ÄÏ	12	ÆäËû¾èÔùÎï×Ê	1000	Ç§¿Ë	0	?	48,800
202006	38089400	Ïû¶¾¼Á	143	ÖÐ¹úÌ¨Íå	10	Ò»°ãÃ³Ò×	107052	Ç§¿Ë	0	?	1,860,969
202006	38089400	Ïû¶¾¼Á	145	¹þÈø¿ËË¹Ì¹	10	Ò»°ãÃ³Ò×	20000	Ç§¿Ë	0	?	185,693
202006	38089400	Ïû¶¾¼Á	146	¼ª¶û¼ªË¹Ë¹Ì¹	12	ÆäËû¾èÔùÎï×Ê	310	Ç§¿Ë	0	?	18,000
202006	38089400	Ïû¶¾¼Á	148	ÍÁ¿âÂüË¹Ì¹	10	Ò»°ãÃ³Ò×	1990	Ç§¿Ë	0	?	98,070
202006	38089400	Ïû¶¾¼Á	149	ÎÚ×È±ð¿ËË¹Ì¹	10	Ò»°ãÃ³Ò×	63	Ç§¿Ë	0	?	3,200
202006	38089400	Ïû¶¾¼Á	201	°¢¶û¼°ÀûÑÇ	10	Ò»°ãÃ³Ò×	16672	Ç§¿Ë	0	?	399,491
202006	38089400	Ïû¶¾¼Á	202	°²¸çÀ­	10	Ò»°ãÃ³Ò×	16357	Ç§¿Ë	0	?	428,262
202006	38089400	Ïû¶¾¼Á	206	¿¦ÂóÂ¡	10	Ò»°ãÃ³Ò×	10707	Ç§¿Ë	0	?	85,460
202006	38089400	Ïû¶¾¼Á	208	·ðµÃ½Ç	10	Ò»°ãÃ³Ò×	42847	Ç§¿Ë	0	?	780,940
202006	38089400	Ïû¶¾¼Á	211	Õ§µÃ	10	Ò»°ãÃ³Ò×	6533	Ç§¿Ë	0	?	198,836
202006	38089400	Ïû¶¾¼Á	213	¸Õ¹û(²¼)	10	Ò»°ãÃ³Ò×	24480	Ç§¿Ë	0	?	184,223
202006	38089400	Ïû¶¾¼Á	214	¼ª²¼Ìá	10	Ò»°ãÃ³Ò×	25313	Ç§¿Ë	0	?	469,247
202006	38089400	Ïû¶¾¼Á	215	°£¼°	10	Ò»°ãÃ³Ò×	176994	Ç§¿Ë	0	?	3,333,908
202006	38089400	Ïû¶¾¼Á	217	°£Èû¶í±ÈÑÇ	10	Ò»°ãÃ³Ò×	35028	Ç§¿Ë	0	?	894,208
202006	38089400	Ïû¶¾¼Á	218	¼ÓÅî	10	Ò»°ãÃ³Ò×	1700	Ç§¿Ë	0	?	77,626
202006	38089400	Ïû¶¾¼Á	220	¼ÓÄÉ	10	Ò»°ãÃ³Ò×	10813	Ç§¿Ë	0	?	326,276
202006	38089400	Ïû¶¾¼Á	221	¼¸ÄÚÑÇ	10	Ò»°ãÃ³Ò×	28215	Ç§¿Ë	0	?	589,245
202006	38089400	Ïû¶¾¼Á	221	¼¸ÄÚÑÇ	12	ÆäËû¾èÔùÎï×Ê	72	Ç§¿Ë	0	?	8,820
202006	38089400	Ïû¶¾¼Á	223	¿ÆÌØµÏÍß	10	Ò»°ãÃ³Ò×	12872	Ç§¿Ë	0	?	285,273
202006	38089400	Ïû¶¾¼Á	224	¿ÏÄáÑÇ	10	Ò»°ãÃ³Ò×	43003	Ç§¿Ë	0	?	840,303
202006	38089400	Ïû¶¾¼Á	225	Àû±ÈÀïÑÇ	10	Ò»°ãÃ³Ò×	37498	Ç§¿Ë	0	?	377,200
202006	38089400	Ïû¶¾¼Á	226	Àû±ÈÑÇ	10	Ò»°ãÃ³Ò×	101947	Ç§¿Ë	0	?	1,490,066
202006	38089400	Ïû¶¾¼Á	227	Âí´ï¼ÓË¹¼Ó	10	Ò»°ãÃ³Ò×	99961	Ç§¿Ë	0	?	841,602
202006	38089400	Ïû¶¾¼Á	230	Ã«ÀïËþÄáÑÇ	10	Ò»°ãÃ³Ò×	9933	Ç§¿Ë	0	?	318,752
202006	38089400	Ïû¶¾¼Á	231	Ã«ÀïÇóË¹	10	Ò»°ãÃ³Ò×	5808	Ç§¿Ë	0	?	103,356
202006	38089400	Ïû¶¾¼Á	233	ÄªÉ£±È¿Ë	10	Ò»°ãÃ³Ò×	30227	Ç§¿Ë	0	?	551,331
202006	38089400	Ïû¶¾¼Á	236	ÄáÈÕÀûÑÇ	10	Ò»°ãÃ³Ò×	5641	Ç§¿Ë	0	?	400,277
202006	38089400	Ïû¶¾¼Á	237	ÁôÄáÍô	10	Ò»°ãÃ³Ò×	16886	Ç§¿Ë	0	?	438,100
202006	38089400	Ïû¶¾¼Á	238	Â¬Íú´ï	10	Ò»°ãÃ³Ò×	598	Ç§¿Ë	0	?	57,500
202006	38089400	Ïû¶¾¼Á	240	ÈûÄÚ¼Ó¶û	10	Ò»°ãÃ³Ò×	9818	Ç§¿Ë	0	?	169,184
202006	38089400	Ïû¶¾¼Á	241	ÈûÉà¶û	10	Ò»°ãÃ³Ò×	465	Ç§¿Ë	0	?	1,884
202006	38089400	Ïû¶¾¼Á	244	ÄÏ·Ç	10	Ò»°ãÃ³Ò×	94865	Ç§¿Ë	0	?	2,600,514
202006	38089400	Ïû¶¾¼Á	246	ËÕµ¤	10	Ò»°ãÃ³Ò×	200	Ç§¿Ë	0	?	11,619
202006	38089400	Ïû¶¾¼Á	250	ÎÚ¸É´ï	11	¹ú¼Ò¼ä¡¢¹ú¼Ê×éÖ¯ÎÞ³¥Ô®ÖúºÍÔùËÍµÄÎï×Ê	414	Ç§¿Ë	0	?	15,818
202006	38089400	Ïû¶¾¼Á	252	¸Õ¹û(½ð)	10	Ò»°ãÃ³Ò×	9319	Ç§¿Ë	0	?	197,463
202006	38089400	Ïû¶¾¼Á	301	±ÈÀûÊ±	10	Ò»°ãÃ³Ò×	422322	Ç§¿Ë	0	?	9,634,138
202006	38089400	Ïû¶¾¼Á	302	µ¤Âó	10	Ò»°ãÃ³Ò×	445569	Ç§¿Ë	0	?	11,040,549
202006	38089400	Ïû¶¾¼Á	303	Ó¢¹ú	10	Ò»°ãÃ³Ò×	15975305	Ç§¿Ë	0	?	320,402,395
202006	38089400	Ïû¶¾¼Á	304	µÂ¹ú	10	Ò»°ãÃ³Ò×	1053764	Ç§¿Ë	0	?	36,708,381
202006	38089400	Ïû¶¾¼Á	305	·¨¹ú	10	Ò»°ãÃ³Ò×	236313	Ç§¿Ë	0	?	6,702,275
202006	38089400	Ïû¶¾¼Á	306	°®¶ûÀ¼	10	Ò»°ãÃ³Ò×	597496	Ç§¿Ë	0	?	11,612,772
202006	38089400	Ïû¶¾¼Á	307	Òâ´óÀû	10	Ò»°ãÃ³Ò×	278081	Ç§¿Ë	0	?	6,205,789
202006	38089400	Ïû¶¾¼Á	309	ºÉÀ¼	10	Ò»°ãÃ³Ò×	1057131	Ç§¿Ë	0	?	23,779,489
202006	38089400	Ïû¶¾¼Á	310	Ï£À°	10	Ò»°ãÃ³Ò×	110999	Ç§¿Ë	0	?	3,066,225
202006	38089400	Ïû¶¾¼Á	311	ÆÏÌÑÑÀ	10	Ò»°ãÃ³Ò×	131474	Ç§¿Ë	0	?	3,176,270
202006	38089400	Ïû¶¾¼Á	312	Î÷°àÑÀ	10	Ò»°ãÃ³Ò×	306008	Ç§¿Ë	0	?	8,117,881
202006	38089400	Ïû¶¾¼Á	315	°ÂµØÀû	10	Ò»°ãÃ³Ò×	28985	Ç§¿Ë	0	?	1,160,954
202006	38089400	Ïû¶¾¼Á	318	·ÒÀ¼	10	Ò»°ãÃ³Ò×	9	Ç§¿Ë	0	?	255
202006	38089400	Ïû¶¾¼Á	324	Âí¶úËû	10	Ò»°ãÃ³Ò×	8664	Ç§¿Ë	0	?	700,830
202006	38089400	Ïû¶¾¼Á	326	Å²Íþ	10	Ò»°ãÃ³Ò×	111874	Ç§¿Ë	0	?	4,266,842
202006	38089400	Ïû¶¾¼Á	327	²¨À¼	10	Ò»°ãÃ³Ò×	4284	Ç§¿Ë	0	?	94,697
202006	38089400	Ïû¶¾¼Á	328	ÂÞÂíÄáÑÇ	10	Ò»°ãÃ³Ò×	3500	Ç§¿Ë	0	?	107,926
202006	38089400	Ïû¶¾¼Á	330	Èðµä	10	Ò»°ãÃ³Ò×	40387	Ç§¿Ë	0	?	948,234
202006	38089400	Ïû¶¾¼Á	331	ÈðÊ¿	10	Ò»°ãÃ³Ò×	17039	Ç§¿Ë	0	?	439,474
202006	38089400	Ïû¶¾¼Á	336	Á¢ÌÕÍð	10	Ò»°ãÃ³Ò×	50870	Ç§¿Ë	0	?	1,155,084
202006	38089400	Ïû¶¾¼Á	344	¶íÂÞË¹Áª°î	10	Ò»°ãÃ³Ò×	179043	Ç§¿Ë	0	?	5,467,966
202006	38089400	Ïû¶¾¼Á	347	ÎÚ¿ËÀ¼	10	Ò»°ãÃ³Ò×	23074	Ç§¿Ë	0	?	302,401
202006	38089400	Ïû¶¾¼Á	350	Ë¹ÂåÎÄÄáÑÇ	10	Ò»°ãÃ³Ò×	24372	Ç§¿Ë	0	?	649,868
202006	38089400	Ïû¶¾¼Á	352	½Ý¿Ë	10	Ò»°ãÃ³Ò×	7530	Ç§¿Ë	0	?	385,777
202006	38089400	Ïû¶¾¼Á	353	Ë¹Âå·¥¿Ë	10	Ò»°ãÃ³Ò×	16920	Ç§¿Ë	0	?	633,618
202006	38089400	Ïû¶¾¼Á	355	²¨ºÚ	10	Ò»°ãÃ³Ò×	6	Ç§¿Ë	0	?	3,596
202006	38089400	Ïû¶¾¼Á	358	Èû¶ûÎ¬ÑÇ	10	Ò»°ãÃ³Ò×	11648	Ç§¿Ë	0	?	267,422
202006	38089400	Ïû¶¾¼Á	402	°¢¸ùÍ¢	10	Ò»°ãÃ³Ò×	48130	Ç§¿Ë	0	?	715,371
202006	38089400	Ïû¶¾¼Á	404	°Í¹þÂí	10	Ò»°ãÃ³Ò×	9900	Ç§¿Ë	0	?	279,555
202006	38089400	Ïû¶¾¼Á	405	°Í°Í¶àË¹	10	Ò»°ãÃ³Ò×	12790	Ç§¿Ë	0	?	323,523
202006	38089400	Ïû¶¾¼Á	410	°ÍÎ÷	10	Ò»°ãÃ³Ò×	298362	Ç§¿Ë	0	?	4,403,232
202006	38089400	Ïû¶¾¼Á	412	ÖÇÀû	10	Ò»°ãÃ³Ò×	753418	Ç§¿Ë	0	?	11,691,401
202006	38089400	Ïû¶¾¼Á	413	¸çÂ×±ÈÑÇ	10	Ò»°ãÃ³Ò×	87960	Ç§¿Ë	0	?	1,724,681
202006	38089400	Ïû¶¾¼Á	415	¸çË¹´ïÀè¼Ó	10	Ò»°ãÃ³Ò×	67319	Ç§¿Ë	0	?	948,596
202006	38089400	Ïû¶¾¼Á	417	¿âÀ°Ë÷µº	10	Ò»°ãÃ³Ò×	8510	Ç§¿Ë	0	?	230,255
202006	38089400	Ïû¶¾¼Á	418	¶àÃ×Äá¼Ó¹²ºÍ¹ú	10	Ò»°ãÃ³Ò×	7299	Ç§¿Ë	0	?	203,502
202006	38089400	Ïû¶¾¼Á	419	¶ò¹Ï¶à¶û	10	Ò»°ãÃ³Ò×	125762	Ç§¿Ë	0	?	1,066,589
202006	38089400	Ïû¶¾¼Á	423	Î£µØÂíÀ­	10	Ò»°ãÃ³Ò×	1500	Ç§¿Ë	0	?	21,610
202006	38089400	Ïû¶¾¼Á	424	¹çÑÇÄÇ	10	Ò»°ãÃ³Ò×	26650	Ç§¿Ë	0	?	663,435
202006	38089400	Ïû¶¾¼Á	425	º£µØ	10	Ò»°ãÃ³Ò×	32033	Ç§¿Ë	0	?	705,432
202006	38089400	Ïû¶¾¼Á	426	ºé¶¼À­Ë¹	10	Ò»°ãÃ³Ò×	34523	Ç§¿Ë	0	?	766,649
202006	38089400	Ïû¶¾¼Á	427	ÑÀÂò¼Ó	10	Ò»°ãÃ³Ò×	37064	Ç§¿Ë	0	?	623,052
202006	38089400	Ïû¶¾¼Á	429	Ä«Î÷¸ç	10	Ò»°ãÃ³Ò×	81158	Ç§¿Ë	0	?	1,934,744
202006	38089400	Ïû¶¾¼Á	432	°ÍÄÃÂí	10	Ò»°ãÃ³Ò×	417769	Ç§¿Ë	0	?	6,786,961
202006	38089400	Ïû¶¾¼Á	434	ÃØÂ³	10	Ò»°ãÃ³Ò×	546984	Ç§¿Ë	0	?	9,996,357
202006	38089400	Ïû¶¾¼Á	435	²¨¶àÀè¸÷	10	Ò»°ãÃ³Ò×	99765	Ç§¿Ë	0	?	1,385,034
202006	38089400	Ïû¶¾¼Á	440	Èø¶ûÍß¶à	10	Ò»°ãÃ³Ò×	4889	Ç§¿Ë	0	?	259,529
202006	38089400	Ïû¶¾¼Á	442	ÌØÁ¢Äá´ïºÍ¶à°Í¸ç	10	Ò»°ãÃ³Ò×	144182	Ç§¿Ë	0	?	2,633,937
202006	38089400	Ïû¶¾¼Á	444	ÎÚÀ­¹ç	10	Ò»°ãÃ³Ò×	9730	Ç§¿Ë	0	?	338,960
202006	38089400	Ïû¶¾¼Á	445	Î¯ÄÚÈðÀ­	10	Ò»°ãÃ³Ò×	12198	Ç§¿Ë	0	?	306,063
202006	38089400	Ïû¶¾¼Á	501	¼ÓÄÃ´ó	10	Ò»°ãÃ³Ò×	13206411	Ç§¿Ë	0	?	604,238,590
202006	38089400	Ïû¶¾¼Á	502	ÃÀ¹ú	10	Ò»°ãÃ³Ò×	89004174	Ç§¿Ë	0	?	1,947,948,345
202006	38089400	Ïû¶¾¼Á	601	°Ä´óÀûÑÇ	10	Ò»°ãÃ³Ò×	8487732	Ç§¿Ë	0	?	127,801,082
202006	38089400	Ïû¶¾¼Á	603	ì³¼Ã	10	Ò»°ãÃ³Ò×	13181	Ç§¿Ë	0	?	319,362
202006	38089400	Ïû¶¾¼Á	603	ì³¼Ã	12	ÆäËû¾èÔùÎï×Ê	41	Ç§¿Ë	0	?	422
202006	38089400	Ïû¶¾¼Á	609	ÐÂÎ÷À¼	10	Ò»°ãÃ³Ò×	774045	Ç§¿Ë	0	?	16,666,231
202006	38089400	Ïû¶¾¼Á	611	°Í²¼ÑÇÐÂ¼¸ÄÚÑÇ	10	Ò»°ãÃ³Ò×	10570	Ç§¿Ë	0	?	113,418
202006	38089400	Ïû¶¾¼Á	622	ÅÁÀÍ	10	Ò»°ãÃ³Ò×	1230	Ç§¿Ë	0	?	36,400
202006	38089400	Ïû¶¾¼Á	699	´óÑóÖÞÆäËû¹ú¼Ò(µØÇø)	10	Ò»°ãÃ³Ò×	12657	Ç§¿Ë	0	?	246,143
202006	84192000	Ò½ÓÃ»òÊµÑéÊÒÓÃÏû¶¾Æ÷¾ß	101	°¢¸»º¹	10	Ò»°ãÃ³Ò×	4	Ì¨	36	Ç§¿Ë	52,020
202006	84192000	Ò½ÓÃ»òÊµÑéÊÒÓÃÏû¶¾Æ÷¾ß	103	ÃÏ¼ÓÀ­¹ú	10	Ò»°ãÃ³Ò×	545	Ì¨	2117	Ç§¿Ë	140,912
202006	84192000	Ò½ÓÃ»òÊµÑéÊÒÓÃÏû¶¾Æ÷¾ß	106	Ãåµé	10	Ò»°ãÃ³Ò×	778	Ì¨	7661	Ç§¿Ë	1,680,111
202006	84192000	Ò½ÓÃ»òÊµÑéÊÒÓÃÏû¶¾Æ÷¾ß	107	¼íÆÒÕ¯	10	Ò»°ãÃ³Ò×	8	Ì¨	665	Ç§¿Ë	81,742
202006	84192000	Ò½ÓÃ»òÊµÑéÊÒÓÃÏû¶¾Æ÷¾ß	110	ÖÐ¹úÏã¸Û	10	Ò»°ãÃ³Ò×	93	Ì¨	15096	Ç§¿Ë	3,208,966
202006	84192000	Ò½ÓÃ»òÊµÑéÊÒÓÃÏû¶¾Æ÷¾ß	111	Ó¡¶È	10	Ò»°ãÃ³Ò×	4120	Ì¨	19460	Ç§¿Ë	4,015,099
202006	84192000	Ò½ÓÃ»òÊµÑéÊÒÓÃÏû¶¾Æ÷¾ß	112	Ó¡¶ÈÄáÎ÷ÑÇ	10	Ò»°ãÃ³Ò×	64	Ì¨	10491	Ç§¿Ë	1,467,891
202006	84192000	Ò½ÓÃ»òÊµÑéÊÒÓÃÏû¶¾Æ÷¾ß	115	ÒÔÉ«ÁÐ	10	Ò»°ãÃ³Ò×	29	Ì¨	1280	Ç§¿Ë	195,898
202006	84192000	Ò½ÓÃ»òÊµÑéÊÒÓÃÏû¶¾Æ÷¾ß	116	ÈÕ±¾	10	Ò»°ãÃ³Ò×	3750	Ì¨	2282	Ç§¿Ë	656,118
202006	84192000	Ò½ÓÃ»òÊµÑéÊÒÓÃÏû¶¾Æ÷¾ß	117	Ô¼µ©	10	Ò»°ãÃ³Ò×	4	Ì¨	930	Ç§¿Ë	558,473
202006	84192000	Ò½ÓÃ»òÊµÑéÊÒÓÃÏû¶¾Æ÷¾ß	118	¿ÆÍþÌØ	10	Ò»°ãÃ³Ò×	174	Ì¨	332	Ç§¿Ë	4,626
202006	84192000	Ò½ÓÃ»òÊµÑéÊÒÓÃÏû¶¾Æ÷¾ß	119	ÀÏÎÎ	10	Ò»°ãÃ³Ò×	5	Ì¨	228	Ç§¿Ë	13,197
202006	84192000	Ò½ÓÃ»òÊµÑéÊÒÓÃÏû¶¾Æ÷¾ß	122	ÂíÀ´Î÷ÑÇ	10	Ò»°ãÃ³Ò×	1889	Ì¨	7446	Ç§¿Ë	321,214
202006	84192000	Ò½ÓÃ»òÊµÑéÊÒÓÃÏû¶¾Æ÷¾ß	123	Âí¶û´ú·ò	10	Ò»°ãÃ³Ò×	9	Ì¨	50	Ç§¿Ë	773
202006	84192000	Ò½ÓÃ»òÊµÑéÊÒÓÃÏû¶¾Æ÷¾ß	124	ÃÉ¹Å	10	Ò»°ãÃ³Ò×	32	Ì¨	30560	Ç§¿Ë	6,555,757
202006	84192000	Ò½ÓÃ»òÊµÑéÊÒÓÃÏû¶¾Æ÷¾ß	125	Äá²´¶ûÁª°îÃñÖ÷¹²ºÍ¹ú	10	Ò»°ãÃ³Ò×	2	Ì¨	90	Ç§¿Ë	49,669
202006	84192000	Ò½ÓÃ»òÊµÑéÊÒÓÃÏû¶¾Æ÷¾ß	126	°¢Âü	10	Ò»°ãÃ³Ò×	2	Ì¨	54	Ç§¿Ë	201,160
202006	84192000	Ò½ÓÃ»òÊµÑéÊÒÓÃÏû¶¾Æ÷¾ß	127	°Í»ùË¹Ì¹	10	Ò»°ãÃ³Ò×	50	Ì¨	2803	Ç§¿Ë	166,205
202006	84192000	Ò½ÓÃ»òÊµÑéÊÒÓÃÏû¶¾Æ÷¾ß	128	°ÍÀÕË¹Ì¹	10	Ò»°ãÃ³Ò×	16	Ì¨	704	Ç§¿Ë	85,963
202006	84192000	Ò½ÓÃ»òÊµÑéÊÒÓÃÏû¶¾Æ÷¾ß	129	·ÆÂÉ±ö	10	Ò»°ãÃ³Ò×	8175	Ì¨	37532	Ç§¿Ë	2,991,022
202006	84192000	Ò½ÓÃ»òÊµÑéÊÒÓÃÏû¶¾Æ÷¾ß	130	¿¨Ëþ¶û	10	Ò»°ãÃ³Ò×	223	Ì¨	3794	Ç§¿Ë	1,400,442
202006	84192000	Ò½ÓÃ»òÊµÑéÊÒÓÃÏû¶¾Æ÷¾ß	131	É³ÌØ°¢À­²®	10	Ò»°ãÃ³Ò×	1574	Ì¨	8899	Ç§¿Ë	3,873,528
202006	84192000	Ò½ÓÃ»òÊµÑéÊÒÓÃÏû¶¾Æ÷¾ß	132	ÐÂ¼ÓÆÂ	10	Ò»°ãÃ³Ò×	5535	Ì¨	19548	Ç§¿Ë	5,606,240
202006	84192000	Ò½ÓÃ»òÊµÑéÊÒÓÃÏû¶¾Æ÷¾ß	133	º«¹ú	10	Ò»°ãÃ³Ò×	4026	Ì¨	10309	Ç§¿Ë	2,119,954
202006	84192000	Ò½ÓÃ»òÊµÑéÊÒÓÃÏû¶¾Æ÷¾ß	134	Ë¹ÀïÀ¼¿¨	10	Ò»°ãÃ³Ò×	4	Ì¨	1347	Ç§¿Ë	186,733
202006	84192000	Ò½ÓÃ»òÊµÑéÊÒÓÃÏû¶¾Æ÷¾ß	135	ÐðÀûÑÇ	10	Ò»°ãÃ³Ò×	5	Ì¨	343	Ç§¿Ë	65,087
202006	84192000	Ò½ÓÃ»òÊµÑéÊÒÓÃÏû¶¾Æ÷¾ß	136	Ì©¹ú	10	Ò»°ãÃ³Ò×	413	Ì¨	5052	Ç§¿Ë	1,125,957
202006	84192000	Ò½ÓÃ»òÊµÑéÊÒÓÃÏû¶¾Æ÷¾ß	137	ÍÁ¶úÆä	10	Ò»°ãÃ³Ò×	595	Ì¨	5517	Ç§¿Ë	1,438,358
202006	84192000	Ò½ÓÃ»òÊµÑéÊÒÓÃÏû¶¾Æ÷¾ß	138	°¢ÁªÇõ	10	Ò»°ãÃ³Ò×	155	Ì¨	19399	Ç§¿Ë	1,182,212
202006	84192000	Ò½ÓÃ»òÊµÑéÊÒÓÃÏû¶¾Æ÷¾ß	139	Ò²ÃÅ	10	Ò»°ãÃ³Ò×	238	Ì¨	11564	Ç§¿Ë	858,081
202006	84192000	Ò½ÓÃ»òÊµÑéÊÒÓÃÏû¶¾Æ÷¾ß	141	Ô½ÄÏ	10	Ò»°ãÃ³Ò×	276	Ì¨	40103	Ç§¿Ë	4,126,105
202006	84192000	Ò½ÓÃ»òÊµÑéÊÒÓÃÏû¶¾Æ÷¾ß	143	ÖÐ¹úÌ¨Íå	10	Ò»°ãÃ³Ò×	1254	Ì¨	1428	Ç§¿Ë	156,867
202006	84192000	Ò½ÓÃ»òÊµÑéÊÒÓÃÏû¶¾Æ÷¾ß	145	¹þÈø¿ËË¹Ì¹	10	Ò»°ãÃ³Ò×	2	Ì¨	118	Ç§¿Ë	17,739
202006	84192000	Ò½ÓÃ»òÊµÑéÊÒÓÃÏû¶¾Æ÷¾ß	149	ÎÚ×È±ð¿ËË¹Ì¹	10	Ò»°ãÃ³Ò×	1186	Ì¨	12365	Ç§¿Ë	1,106,539
202006	84192000	Ò½ÓÃ»òÊµÑéÊÒÓÃÏû¶¾Æ÷¾ß	201	°¢¶û¼°ÀûÑÇ	10	Ò»°ãÃ³Ò×	60	Ì¨	19872	Ç§¿Ë	1,773,318
202006	84192000	Ò½ÓÃ»òÊµÑéÊÒÓÃÏû¶¾Æ÷¾ß	202	°²¸çÀ­	10	Ò»°ãÃ³Ò×	2	Ì¨	25	Ç§¿Ë	1,222
202006	84192000	Ò½ÓÃ»òÊµÑéÊÒÓÃÏû¶¾Æ÷¾ß	203	±´Äþ	10	Ò»°ãÃ³Ò×	2	Ì¨	108	Ç§¿Ë	8,730
202006	84192000	Ò½ÓÃ»òÊµÑéÊÒÓÃÏû¶¾Æ÷¾ß	206	¿¦ÂóÂ¡	10	Ò»°ãÃ³Ò×	5	Ì¨	254	Ç§¿Ë	30,086
202006	84192000	Ò½ÓÃ»òÊµÑéÊÒÓÃÏû¶¾Æ÷¾ß	209	ÖÐ·Ç	10	Ò»°ãÃ³Ò×	8	Ì¨	72	Ç§¿Ë	138,754
202006	84192000	Ò½ÓÃ»òÊµÑéÊÒÓÃÏû¶¾Æ÷¾ß	211	Õ§µÃ	10	Ò»°ãÃ³Ò×	2	Ì¨	116	Ç§¿Ë	1,577
202006	84192000	Ò½ÓÃ»òÊµÑéÊÒÓÃÏû¶¾Æ÷¾ß	214	¼ª²¼Ìá	10	Ò»°ãÃ³Ò×	25	Ì¨	100	Ç§¿Ë	4,683
202006	84192000	Ò½ÓÃ»òÊµÑéÊÒÓÃÏû¶¾Æ÷¾ß	215	°£¼°	10	Ò»°ãÃ³Ò×	95	Ì¨	22203	Ç§¿Ë	1,052,007
202006	84192000	Ò½ÓÃ»òÊµÑéÊÒÓÃÏû¶¾Æ÷¾ß	217	°£Èû¶í±ÈÑÇ	10	Ò»°ãÃ³Ò×	201	Ì¨	2073	Ç§¿Ë	283,411
202006	84192000	Ò½ÓÃ»òÊµÑéÊÒÓÃÏû¶¾Æ÷¾ß	220	¼ÓÄÉ	10	Ò»°ãÃ³Ò×	549	Ì¨	8062	Ç§¿Ë	523,364
202006	84192000	Ò½ÓÃ»òÊµÑéÊÒÓÃÏû¶¾Æ÷¾ß	221	¼¸ÄÚÑÇ	10	Ò»°ãÃ³Ò×	24	Ì¨	1295	Ç§¿Ë	106,629
202006	84192000	Ò½ÓÃ»òÊµÑéÊÒÓÃÏû¶¾Æ÷¾ß	223	¿ÆÌØµÏÍß	10	Ò»°ãÃ³Ò×	2	Ì¨	436	Ç§¿Ë	110,330
202006	84192000	Ò½ÓÃ»òÊµÑéÊÒÓÃÏû¶¾Æ÷¾ß	224	¿ÏÄáÑÇ	10	Ò»°ãÃ³Ò×	102	Ì¨	4620	Ç§¿Ë	512,927
202006	84192000	Ò½ÓÃ»òÊµÑéÊÒÓÃÏû¶¾Æ÷¾ß	226	Àû±ÈÑÇ	10	Ò»°ãÃ³Ò×	8	Ì¨	2349	Ç§¿Ë	135,150
202006	84192000	Ò½ÓÃ»òÊµÑéÊÒÓÃÏû¶¾Æ÷¾ß	228	ÂíÀ­Î¬	10	Ò»°ãÃ³Ò×	9	Ì¨	144	Ç§¿Ë	15,901
202006	84192000	Ò½ÓÃ»òÊµÑéÊÒÓÃÏû¶¾Æ÷¾ß	231	Ã«ÀïÇóË¹	10	Ò»°ãÃ³Ò×	6	Ì¨	48	Ç§¿Ë	5,549
202006	84192000	Ò½ÓÃ»òÊµÑéÊÒÓÃÏû¶¾Æ÷¾ß	232	Ä¦Âå¸ç	10	Ò»°ãÃ³Ò×	108	Ì¨	9283	Ç§¿Ë	1,516,538
202006	84192000	Ò½ÓÃ»òÊµÑéÊÒÓÃÏû¶¾Æ÷¾ß	233	ÄªÉ£±È¿Ë	10	Ò»°ãÃ³Ò×	18	Ì¨	1271	Ç§¿Ë	122,818
202006	84192000	Ò½ÓÃ»òÊµÑéÊÒÓÃÏû¶¾Æ÷¾ß	236	ÄáÈÕÀûÑÇ	10	Ò»°ãÃ³Ò×	241	Ì¨	6401	Ç§¿Ë	502,182
202006	84192000	Ò½ÓÃ»òÊµÑéÊÒÓÃÏû¶¾Æ÷¾ß	243	Ë÷ÂíÀï	10	Ò»°ãÃ³Ò×	1	Ì¨	82	Ç§¿Ë	10,856
202006	84192000	Ò½ÓÃ»òÊµÑéÊÒÓÃÏû¶¾Æ÷¾ß	244	ÄÏ·Ç	10	Ò»°ãÃ³Ò×	2070	Ì¨	13886	Ç§¿Ë	1,376,251
202006	84192000	Ò½ÓÃ»òÊµÑéÊÒÓÃÏû¶¾Æ÷¾ß	247	Ì¹É£ÄáÑÇ	10	Ò»°ãÃ³Ò×	2	Ì¨	44	Ç§¿Ë	843
202006	84192000	Ò½ÓÃ»òÊµÑéÊÒÓÃÏû¶¾Æ÷¾ß	249	Í»ÄáË¹	10	Ò»°ãÃ³Ò×	70	Ì¨	3551	Ç§¿Ë	433,185
202006	84192000	Ò½ÓÃ»òÊµÑéÊÒÓÃÏû¶¾Æ÷¾ß	250	ÎÚ¸É´ï	10	Ò»°ãÃ³Ò×	4	Ì¨	270	Ç§¿Ë	39,740
202006	84192000	Ò½ÓÃ»òÊµÑéÊÒÓÃÏû¶¾Æ÷¾ß	253	ÔÞ±ÈÑÇ	10	Ò»°ãÃ³Ò×	2	Ì¨	118	Ç§¿Ë	17,952
202006	84192000	Ò½ÓÃ»òÊµÑéÊÒÓÃÏû¶¾Æ÷¾ß	254	½ò°Í²¼Î¤	10	Ò»°ãÃ³Ò×	1	Ì¨	85	Ç§¿Ë	9,933
202006	84192000	Ò½ÓÃ»òÊµÑéÊÒÓÃÏû¶¾Æ÷¾ß	255	À³Ë÷ÍÐ	11	¹ú¼Ò¼ä¡¢¹ú¼Ê×éÖ¯ÎÞ³¥Ô®ÖúºÍÔùËÍµÄÎï×Ê	24002	Ì¨	51	Ç§¿Ë	64,000
202006	84192000	Ò½ÓÃ»òÊµÑéÊÒÓÃÏû¶¾Æ÷¾ß	301	±ÈÀûÊ±	10	Ò»°ãÃ³Ò×	748	Ì¨	1349	Ç§¿Ë	246,331
202006	84192000	Ò½ÓÃ»òÊµÑéÊÒÓÃÏû¶¾Æ÷¾ß	302	µ¤Âó	10	Ò»°ãÃ³Ò×	18	Ì¨	459	Ç§¿Ë	21,159
202006	84192000	Ò½ÓÃ»òÊµÑéÊÒÓÃÏû¶¾Æ÷¾ß	303	Ó¢¹ú	10	Ò»°ãÃ³Ò×	410	Ì¨	4874	Ç§¿Ë	1,123,044
202006	84192000	Ò½ÓÃ»òÊµÑéÊÒÓÃÏû¶¾Æ÷¾ß	304	µÂ¹ú	10	Ò»°ãÃ³Ò×	2057	Ì¨	6784	Ç§¿Ë	1,545,297
202006	84192000	Ò½ÓÃ»òÊµÑéÊÒÓÃÏû¶¾Æ÷¾ß	305	·¨¹ú	10	Ò»°ãÃ³Ò×	67	Ì¨	3497	Ç§¿Ë	706,667
202006	84192000	Ò½ÓÃ»òÊµÑéÊÒÓÃÏû¶¾Æ÷¾ß	306	°®¶ûÀ¼	10	Ò»°ãÃ³Ò×	134	Ì¨	558	Ç§¿Ë	97,295
202006	84192000	Ò½ÓÃ»òÊµÑéÊÒÓÃÏû¶¾Æ÷¾ß	307	Òâ´óÀû	10	Ò»°ãÃ³Ò×	554	Ì¨	18263	Ç§¿Ë	2,593,320
202006	84192000	Ò½ÓÃ»òÊµÑéÊÒÓÃÏû¶¾Æ÷¾ß	308	Â¬É­±¤	10	Ò»°ãÃ³Ò×	21	Ì¨	115	Ç§¿Ë	1,974
202006	84192000	Ò½ÓÃ»òÊµÑéÊÒÓÃÏû¶¾Æ÷¾ß	309	ºÉÀ¼	10	Ò»°ãÃ³Ò×	646	Ì¨	9046	Ç§¿Ë	1,149,121
202006	84192000	Ò½ÓÃ»òÊµÑéÊÒÓÃÏû¶¾Æ÷¾ß	311	ÆÏÌÑÑÀ	10	Ò»°ãÃ³Ò×	6	Ì¨	1178	Ç§¿Ë	380,389
202006	84192000	Ò½ÓÃ»òÊµÑéÊÒÓÃÏû¶¾Æ÷¾ß	312	Î÷°àÑÀ	10	Ò»°ãÃ³Ò×	7863	Ì¨	25421	Ç§¿Ë	5,318,739
202006	84192000	Ò½ÓÃ»òÊµÑéÊÒÓÃÏû¶¾Æ÷¾ß	313	°¢¶û°ÍÄáÑÇ	10	Ò»°ãÃ³Ò×	18	Ì¨	846	Ç§¿Ë	111,245
202006	84192000	Ò½ÓÃ»òÊµÑéÊÒÓÃÏû¶¾Æ÷¾ß	315	°ÂµØÀû	10	Ò»°ãÃ³Ò×	5	Ì¨	3400	Ç§¿Ë	1,482,004
202006	84192000	Ò½ÓÃ»òÊµÑéÊÒÓÃÏû¶¾Æ÷¾ß	316	±£¼ÓÀûÑÇ	10	Ò»°ãÃ³Ò×	18	Ì¨	786	Ç§¿Ë	34,379
202006	84192000	Ò½ÓÃ»òÊµÑéÊÒÓÃÏû¶¾Æ÷¾ß	321	ÐÙÑÀÀû	10	Ò»°ãÃ³Ò×	111	Ì¨	2464	Ç§¿Ë	1,636,861
202006	84192000	Ò½ÓÃ»òÊµÑéÊÒÓÃÏû¶¾Æ÷¾ß	326	Å²Íþ	10	Ò»°ãÃ³Ò×	1	Ì¨	50	Ç§¿Ë	13,598
202006	84192000	Ò½ÓÃ»òÊµÑéÊÒÓÃÏû¶¾Æ÷¾ß	327	²¨À¼	10	Ò»°ãÃ³Ò×	562	Ì¨	9382	Ç§¿Ë	1,021,553
202006	84192000	Ò½ÓÃ»òÊµÑéÊÒÓÃÏû¶¾Æ÷¾ß	328	ÂÞÂíÄáÑÇ	10	Ò»°ãÃ³Ò×	326	Ì¨	13994	Ç§¿Ë	1,754,973
202006	84192000	Ò½ÓÃ»òÊµÑéÊÒÓÃÏû¶¾Æ÷¾ß	330	Èðµä	10	Ò»°ãÃ³Ò×	11	Ì¨	349	Ç§¿Ë	78,627
202006	84192000	Ò½ÓÃ»òÊµÑéÊÒÓÃÏû¶¾Æ÷¾ß	331	ÈðÊ¿	10	Ò»°ãÃ³Ò×	10	Ì¨	470	Ç§¿Ë	79,258
202006	84192000	Ò½ÓÃ»òÊµÑéÊÒÓÃÏû¶¾Æ÷¾ß	334	°®É³ÄáÑÇ	10	Ò»°ãÃ³Ò×	550	Ì¨	1225	Ç§¿Ë	107,392
202006	84192000	Ò½ÓÃ»òÊµÑéÊÒÓÃÏû¶¾Æ÷¾ß	335	À­ÍÑÎ¬ÑÇ	10	Ò»°ãÃ³Ò×	9	Ì¨	7808	Ç§¿Ë	630,755
202006	84192000	Ò½ÓÃ»òÊµÑéÊÒÓÃÏû¶¾Æ÷¾ß	336	Á¢ÌÕÍð	10	Ò»°ãÃ³Ò×	1	Ì¨	53	Ç§¿Ë	8,905
202006	84192000	Ò½ÓÃ»òÊµÑéÊÒÓÃÏû¶¾Æ÷¾ß	337	¸ñÂ³¼ªÑÇ	10	Ò»°ãÃ³Ò×	21	Ì¨	2950	Ç§¿Ë	221,117
202006	84192000	Ò½ÓÃ»òÊµÑéÊÒÓÃÏû¶¾Æ÷¾ß	338	ÑÇÃÀÄáÑÇ	10	Ò»°ãÃ³Ò×	22	Ì¨	1586	Ç§¿Ë	150,117
202006	84192000	Ò½ÓÃ»òÊµÑéÊÒÓÃÏû¶¾Æ÷¾ß	340	°×¶íÂÞË¹	10	Ò»°ãÃ³Ò×	92	Ì¨	2232	Ç§¿Ë	507,440
202006	84192000	Ò½ÓÃ»òÊµÑéÊÒÓÃÏû¶¾Æ÷¾ß	344	¶íÂÞË¹Áª°î	10	Ò»°ãÃ³Ò×	3406	Ì¨	161228	Ç§¿Ë	17,768,595
202006	84192000	Ò½ÓÃ»òÊµÑéÊÒÓÃÏû¶¾Æ÷¾ß	347	ÎÚ¿ËÀ¼	10	Ò»°ãÃ³Ò×	45	Ì¨	1745	Ç§¿Ë	379,920
202006	84192000	Ò½ÓÃ»òÊµÑéÊÒÓÃÏû¶¾Æ÷¾ß	351	¿ËÂÞµØÑÇ	10	Ò»°ãÃ³Ò×	1	Ì¨	46	Ç§¿Ë	6,883
202006	84192000	Ò½ÓÃ»òÊµÑéÊÒÓÃÏû¶¾Æ÷¾ß	352	½Ý¿Ë	10	Ò»°ãÃ³Ò×	2	Ì¨	185	Ç§¿Ë	34,201
202006	84192000	Ò½ÓÃ»òÊµÑéÊÒÓÃÏû¶¾Æ÷¾ß	353	Ë¹Âå·¥¿Ë	10	Ò»°ãÃ³Ò×	13	Ì¨	622	Ç§¿Ë	85,792
202006	84192000	Ò½ÓÃ»òÊµÑéÊÒÓÃÏû¶¾Æ÷¾ß	354	±±ÂíÆä¶Ù¹²ºÍ¹ú	10	Ò»°ãÃ³Ò×	27	Ì¨	1458	Ç§¿Ë	8,621
202006	84192000	Ò½ÓÃ»òÊµÑéÊÒÓÃÏû¶¾Æ÷¾ß	355	²¨ºÚ	10	Ò»°ãÃ³Ò×	3	Ì¨	276	Ç§¿Ë	32,566
202006	84192000	Ò½ÓÃ»òÊµÑéÊÒÓÃÏû¶¾Æ÷¾ß	358	Èû¶ûÎ¬ÑÇ	10	Ò»°ãÃ³Ò×	5	Ì¨	90	Ç§¿Ë	14,190
202006	84192000	Ò½ÓÃ»òÊµÑéÊÒÓÃÏû¶¾Æ÷¾ß	401	°²Ìá¹ÏºÍ°Í²¼´ï	11	¹ú¼Ò¼ä¡¢¹ú¼Ê×éÖ¯ÎÞ³¥Ô®ÖúºÍÔùËÍµÄÎï×Ê	8	Ì¨	640	Ç§¿Ë	72,360
202006	84192000	Ò½ÓÃ»òÊµÑéÊÒÓÃÏû¶¾Æ÷¾ß	402	°¢¸ùÍ¢	10	Ò»°ãÃ³Ò×	132	Ì¨	5374	Ç§¿Ë	514,098
202006	84192000	Ò½ÓÃ»òÊµÑéÊÒÓÃÏû¶¾Æ÷¾ß	408	¶àÃñ×å²£ÀûÎ¬ÑÇ¹ú	10	Ò»°ãÃ³Ò×	56	Ì¨	202	Ç§¿Ë	27,389
202006	84192000	Ò½ÓÃ»òÊµÑéÊÒÓÃÏû¶¾Æ÷¾ß	410	°ÍÎ÷	10	Ò»°ãÃ³Ò×	3	Ì¨	3	Ç§¿Ë	383
202006	84192000	Ò½ÓÃ»òÊµÑéÊÒÓÃÏû¶¾Æ÷¾ß	412	ÖÇÀû	10	Ò»°ãÃ³Ò×	22	Ì¨	1424	Ç§¿Ë	181,860
202006	84192000	Ò½ÓÃ»òÊµÑéÊÒÓÃÏû¶¾Æ÷¾ß	413	¸çÂ×±ÈÑÇ	10	Ò»°ãÃ³Ò×	6	Ì¨	854	Ç§¿Ë	167,387
202006	84192000	Ò½ÓÃ»òÊµÑéÊÒÓÃÏû¶¾Æ÷¾ß	415	¸çË¹´ïÀè¼Ó	10	Ò»°ãÃ³Ò×	5	Ì¨	238	Ç§¿Ë	41,507
202006	84192000	Ò½ÓÃ»òÊµÑéÊÒÓÃÏû¶¾Æ÷¾ß	418	¶àÃ×Äá¼Ó¹²ºÍ¹ú	10	Ò»°ãÃ³Ò×	128	Ì¨	1242	Ç§¿Ë	153,291
202006	84192000	Ò½ÓÃ»òÊµÑéÊÒÓÃÏû¶¾Æ÷¾ß	419	¶ò¹Ï¶à¶û	10	Ò»°ãÃ³Ò×	217	Ì¨	1324	Ç§¿Ë	110,925
202006	84192000	Ò½ÓÃ»òÊµÑéÊÒÓÃÏû¶¾Æ÷¾ß	423	Î£µØÂíÀ­	10	Ò»°ãÃ³Ò×	4	Ì¨	2372	Ç§¿Ë	273,617
202006	84192000	Ò½ÓÃ»òÊµÑéÊÒÓÃÏû¶¾Æ÷¾ß	428	ÂíÌáÄá¿Ë	10	Ò»°ãÃ³Ò×	200	Ì¨	500	Ç§¿Ë	5,476
202006	84192000	Ò½ÓÃ»òÊµÑéÊÒÓÃÏû¶¾Æ÷¾ß	429	Ä«Î÷¸ç	10	Ò»°ãÃ³Ò×	54	Ì¨	2376	Ç§¿Ë	253,143
202006	84192000	Ò½ÓÃ»òÊµÑéÊÒÓÃÏû¶¾Æ÷¾ß	431	Äá¼ÓÀ­¹Ï	10	Ò»°ãÃ³Ò×	1	Ì¨	820	Ç§¿Ë	61,271
202006	84192000	Ò½ÓÃ»òÊµÑéÊÒÓÃÏû¶¾Æ÷¾ß	432	°ÍÄÃÂí	10	Ò»°ãÃ³Ò×	834	Ì¨	2955	Ç§¿Ë	309,983
202006	84192000	Ò½ÓÃ»òÊµÑéÊÒÓÃÏû¶¾Æ÷¾ß	433	°ÍÀ­¹ç	10	Ò»°ãÃ³Ò×	30	Ì¨	710	Ç§¿Ë	69,288
202006	84192000	Ò½ÓÃ»òÊµÑéÊÒÓÃÏû¶¾Æ÷¾ß	434	ÃØÂ³	10	Ò»°ãÃ³Ò×	398	Ì¨	12847	Ç§¿Ë	1,734,116
202006	84192000	Ò½ÓÃ»òÊµÑéÊÒÓÃÏû¶¾Æ÷¾ß	440	Èø¶ûÍß¶à	10	Ò»°ãÃ³Ò×	18	Ì¨	217	Ç§¿Ë	40,347
202006	84192000	Ò½ÓÃ»òÊµÑéÊÒÓÃÏû¶¾Æ÷¾ß	441	ËÕÀïÄÏ	10	Ò»°ãÃ³Ò×	10	Ì¨	500	Ç§¿Ë	309,065
202006	84192000	Ò½ÓÃ»òÊµÑéÊÒÓÃÏû¶¾Æ÷¾ß	442	ÌØÁ¢Äá´ïºÍ¶à°Í¸ç	10	Ò»°ãÃ³Ò×	1	Ì¨	130	Ç§¿Ë	9,792
202006	84192000	Ò½ÓÃ»òÊµÑéÊÒÓÃÏû¶¾Æ÷¾ß	444	ÎÚÀ­¹ç	10	Ò»°ãÃ³Ò×	25	Ì¨	926	Ç§¿Ë	102,687
202006	84192000	Ò½ÓÃ»òÊµÑéÊÒÓÃÏû¶¾Æ÷¾ß	501	¼ÓÄÃ´ó	10	Ò»°ãÃ³Ò×	2931	Ì¨	26843	Ç§¿Ë	9,587,642
202006	84192000	Ò½ÓÃ»òÊµÑéÊÒÓÃÏû¶¾Æ÷¾ß	502	ÃÀ¹ú	10	Ò»°ãÃ³Ò×	11706	Ì¨	42544	Ç§¿Ë	8,730,664
202006	84192000	Ò½ÓÃ»òÊµÑéÊÒÓÃÏû¶¾Æ÷¾ß	601	°Ä´óÀûÑÇ	10	Ò»°ãÃ³Ò×	458	Ì¨	14205	Ç§¿Ë	1,375,627
202006	84192000	Ò½ÓÃ»òÊµÑéÊÒÓÃÏû¶¾Æ÷¾ß	603	ì³¼Ã	11	¹ú¼Ò¼ä¡¢¹ú¼Ê×éÖ¯ÎÞ³¥Ô®ÖúºÍÔùËÍµÄÎï×Ê	5	Ì¨	25	Ç§¿Ë	7,500
202006	84192000	Ò½ÓÃ»òÊµÑéÊÒÓÃÏû¶¾Æ÷¾ß	609	ÐÂÎ÷À¼	10	Ò»°ãÃ³Ò×	29	Ì¨	308	Ç§¿Ë	48,501
202006	84192000	Ò½ÓÃ»òÊµÑéÊÒÓÃÏû¶¾Æ÷¾ß	611	°Í²¼ÑÇÐÂ¼¸ÄÚÑÇ	10	Ò»°ãÃ³Ò×	1	Ì¨	25	Ç§¿Ë	1,126
202006	84192000	Ò½ÓÃ»òÊµÑéÊÒÓÃÏû¶¾Æ÷¾ß	611	°Í²¼ÑÇÐÂ¼¸ÄÚÑÇ	11	¹ú¼Ò¼ä¡¢¹ú¼Ê×éÖ¯ÎÞ³¥Ô®ÖúºÍÔùËÍµÄÎï×Ê	2	Ì¨	60	Ç§¿Ë	2,000
202006	84192000	Ò½ÓÃ»òÊµÑéÊÒÓÃÏû¶¾Æ÷¾ß	623	·¨Êô²¨ÀûÄáÎ÷ÑÇ	10	Ò»°ãÃ³Ò×	1	Ì¨	55	Ç§¿Ë	7,734
202007	38089400	Ïû¶¾¼Á	101	°¢¸»º¹	10	Ò»°ãÃ³Ò×	8506	Ç§¿Ë	0	?	417,507
202007	38089400	Ïû¶¾¼Á	102	°ÍÁÖ	10	Ò»°ãÃ³Ò×	11634	Ç§¿Ë	0	?	330,938
202007	38089400	Ïû¶¾¼Á	103	ÃÏ¼ÓÀ­¹ú	10	Ò»°ãÃ³Ò×	6522	Ç§¿Ë	0	?	83,166
202007	38089400	Ïû¶¾¼Á	105	ÎÄÀ³	10	Ò»°ãÃ³Ò×	2496	Ç§¿Ë	0	?	8,317
202007	38089400	Ïû¶¾¼Á	106	Ãåµé	10	Ò»°ãÃ³Ò×	21917	Ç§¿Ë	0	?	135,767
202007	38089400	Ïû¶¾¼Á	107	¼íÆÒÕ¯	10	Ò»°ãÃ³Ò×	24246	Ç§¿Ë	0	?	428,138
202007	38089400	Ïû¶¾¼Á	109	³¯ÏÊ	10	Ò»°ãÃ³Ò×	300	Ç§¿Ë	0	?	5,953
202007	38089400	Ïû¶¾¼Á	110	ÖÐ¹úÏã¸Û	10	Ò»°ãÃ³Ò×	1489647	Ç§¿Ë	0	?	17,714,228
202007	38089400	Ïû¶¾¼Á	111	Ó¡¶È	10	Ò»°ãÃ³Ò×	173675	Ç§¿Ë	0	?	3,171,523
202007	38089400	Ïû¶¾¼Á	112	Ó¡¶ÈÄáÎ÷ÑÇ	10	Ò»°ãÃ³Ò×	456416	Ç§¿Ë	0	?	5,471,723
202007	38089400	Ïû¶¾¼Á	113	ÒÁÀÊ	10	Ò»°ãÃ³Ò×	106620	Ç§¿Ë	0	?	1,807,645
202007	38089400	Ïû¶¾¼Á	114	ÒÁÀ­¿Ë	10	Ò»°ãÃ³Ò×	10315	Ç§¿Ë	0	?	242,209
202007	38089400	Ïû¶¾¼Á	115	ÒÔÉ«ÁÐ	10	Ò»°ãÃ³Ò×	143456	Ç§¿Ë	0	?	2,826,481
202007	38089400	Ïû¶¾¼Á	116	ÈÕ±¾	10	Ò»°ãÃ³Ò×	5684830	Ç§¿Ë	0	?	95,071,579
202007	38089400	Ïû¶¾¼Á	117	Ô¼µ©	10	Ò»°ãÃ³Ò×	10374	Ç§¿Ë	0	?	278,427
202007	38089400	Ïû¶¾¼Á	118	¿ÆÍþÌØ	10	Ò»°ãÃ³Ò×	42867	Ç§¿Ë	0	?	1,696,160
202007	38089400	Ïû¶¾¼Á	119	ÀÏÎÎ	10	Ò»°ãÃ³Ò×	26	Ç§¿Ë	0	?	12,498
202007	38089400	Ïû¶¾¼Á	120	Àè°ÍÄÛ	10	Ò»°ãÃ³Ò×	12532	Ç§¿Ë	0	?	752,252
202007	38089400	Ïû¶¾¼Á	121	ÖÐ¹ú°ÄÃÅ	10	Ò»°ãÃ³Ò×	32078	Ç§¿Ë	0	?	237,166
202007	38089400	Ïû¶¾¼Á	122	ÂíÀ´Î÷ÑÇ	10	Ò»°ãÃ³Ò×	303905	Ç§¿Ë	0	?	5,133,400
202007	38089400	Ïû¶¾¼Á	123	Âí¶û´ú·ò	10	Ò»°ãÃ³Ò×	59525	Ç§¿Ë	0	?	979,710
202007	38089400	Ïû¶¾¼Á	124	ÃÉ¹Å	10	Ò»°ãÃ³Ò×	720	Ç§¿Ë	0	?	4,920
202007	38089400	Ïû¶¾¼Á	125	Äá²´¶ûÁª°îÃñÖ÷¹²ºÍ¹ú	10	Ò»°ãÃ³Ò×	26205	Ç§¿Ë	0	?	543,096
202007	38089400	Ïû¶¾¼Á	126	°¢Âü	10	Ò»°ãÃ³Ò×	80851	Ç§¿Ë	0	?	1,996,265
202007	38089400	Ïû¶¾¼Á	127	°Í»ùË¹Ì¹	10	Ò»°ãÃ³Ò×	111602	Ç§¿Ë	0	?	2,279,245
202007	38089400	Ïû¶¾¼Á	129	·ÆÂÉ±ö	10	Ò»°ãÃ³Ò×	1029299	Ç§¿Ë	0	?	14,085,255
202007	38089400	Ïû¶¾¼Á	130	¿¨Ëþ¶û	10	Ò»°ãÃ³Ò×	316148	Ç§¿Ë	0	?	6,970,822
202007	38089400	Ïû¶¾¼Á	131	É³ÌØ°¢À­²®	10	Ò»°ãÃ³Ò×	605280	Ç§¿Ë	0	?	11,633,509
202007	38089400	Ïû¶¾¼Á	132	ÐÂ¼ÓÆÂ	10	Ò»°ãÃ³Ò×	464183	Ç§¿Ë	0	?	7,508,501
202007	38089400	Ïû¶¾¼Á	133	º«¹ú	10	Ò»°ãÃ³Ò×	225855	Ç§¿Ë	0	?	4,698,709
202007	38089400	Ïû¶¾¼Á	134	Ë¹ÀïÀ¼¿¨	10	Ò»°ãÃ³Ò×	400	Ç§¿Ë	0	?	18,574
202007	38089400	Ïû¶¾¼Á	136	Ì©¹ú	10	Ò»°ãÃ³Ò×	397661	Ç§¿Ë	0	?	6,749,055
202007	38089400	Ïû¶¾¼Á	137	ÍÁ¶úÆä	10	Ò»°ãÃ³Ò×	11476	Ç§¿Ë	0	?	167,908
202007	38089400	Ïû¶¾¼Á	138	°¢ÁªÇõ	10	Ò»°ãÃ³Ò×	155802	Ç§¿Ë	0	?	4,632,630
202007	38089400	Ïû¶¾¼Á	141	Ô½ÄÏ	10	Ò»°ãÃ³Ò×	138614	Ç§¿Ë	0	?	1,207,039
202007	38089400	Ïû¶¾¼Á	141	Ô½ÄÏ	12	ÆäËû¾èÔùÎï×Ê	500	Ç§¿Ë	0	?	24,400
202007	38089400	Ïû¶¾¼Á	143	ÖÐ¹úÌ¨Íå	10	Ò»°ãÃ³Ò×	214647	Ç§¿Ë	0	?	3,482,843
202007	38089400	Ïû¶¾¼Á	145	¹þÈø¿ËË¹Ì¹	10	Ò»°ãÃ³Ò×	26052	Ç§¿Ë	0	?	416,199
202007	38089400	Ïû¶¾¼Á	146	¼ª¶û¼ªË¹Ë¹Ì¹	10	Ò»°ãÃ³Ò×	42	Ç§¿Ë	0	?	720
202007	38089400	Ïû¶¾¼Á	149	ÎÚ×È±ð¿ËË¹Ì¹	10	Ò»°ãÃ³Ò×	170	Ç§¿Ë	0	?	45,761
202007	38089400	Ïû¶¾¼Á	201	°¢¶û¼°ÀûÑÇ	10	Ò»°ãÃ³Ò×	48048	Ç§¿Ë	0	?	685,352
202007	38089400	Ïû¶¾¼Á	202	°²¸çÀ­	10	Ò»°ãÃ³Ò×	20944	Ç§¿Ë	0	?	250,834
202007	38089400	Ïû¶¾¼Á	204	²©´ÄÍßÄÉ	10	Ò»°ãÃ³Ò×	10573	Ç§¿Ë	0	?	347,122
202007	38089400	Ïû¶¾¼Á	206	¿¦ÂóÂ¡	10	Ò»°ãÃ³Ò×	24541	Ç§¿Ë	0	?	327,263
202007	38089400	Ïû¶¾¼Á	208	·ðµÃ½Ç	10	Ò»°ãÃ³Ò×	11350	Ç§¿Ë	0	?	261,777
202007	38089400	Ïû¶¾¼Á	209	ÖÐ·Ç	10	Ò»°ãÃ³Ò×	2203	Ç§¿Ë	0	?	184,270
202007	38089400	Ïû¶¾¼Á	213	¸Õ¹û(²¼)	10	Ò»°ãÃ³Ò×	16000	Ç§¿Ë	0	?	97,081
202007	38089400	Ïû¶¾¼Á	215	°£¼°	10	Ò»°ãÃ³Ò×	2013	Ç§¿Ë	0	?	27,537
202007	38089400	Ïû¶¾¼Á	217	°£Èû¶í±ÈÑÇ	10	Ò»°ãÃ³Ò×	59041	Ç§¿Ë	0	?	2,127,490
202007	38089400	Ïû¶¾¼Á	220	¼ÓÄÉ	10	Ò»°ãÃ³Ò×	27629	Ç§¿Ë	0	?	245,762
202007	38089400	Ïû¶¾¼Á	223	¿ÆÌØµÏÍß	10	Ò»°ãÃ³Ò×	2720	Ç§¿Ë	0	?	35,437
202007	38089400	Ïû¶¾¼Á	224	¿ÏÄáÑÇ	10	Ò»°ãÃ³Ò×	120635	Ç§¿Ë	0	?	2,336,609
202007	38089400	Ïû¶¾¼Á	226	Àû±ÈÑÇ	10	Ò»°ãÃ³Ò×	25905	Ç§¿Ë	0	?	367,193
202007	38089400	Ïû¶¾¼Á	227	Âí´ï¼ÓË¹¼Ó	10	Ò»°ãÃ³Ò×	24480	Ç§¿Ë	0	?	191,818
202007	38089400	Ïû¶¾¼Á	232	Ä¦Âå¸ç	10	Ò»°ãÃ³Ò×	33526	Ç§¿Ë	0	?	765,918
202007	38089400	Ïû¶¾¼Á	233	ÄªÉ£±È¿Ë	10	Ò»°ãÃ³Ò×	8043	Ç§¿Ë	0	?	260,225
202007	38089400	Ïû¶¾¼Á	235	ÄáÈÕ¶û	10	Ò»°ãÃ³Ò×	45	Ç§¿Ë	0	?	2,743
202007	38089400	Ïû¶¾¼Á	236	ÄáÈÕÀûÑÇ	10	Ò»°ãÃ³Ò×	43648	Ç§¿Ë	0	?	1,139,404
202007	38089400	Ïû¶¾¼Á	240	ÈûÄÚ¼Ó¶û	10	Ò»°ãÃ³Ò×	26521	Ç§¿Ë	0	?	347,887
202007	38089400	Ïû¶¾¼Á	243	Ë÷ÂíÀï	10	Ò»°ãÃ³Ò×	8030	Ç§¿Ë	0	?	162,662
202007	38089400	Ïû¶¾¼Á	244	ÄÏ·Ç	10	Ò»°ãÃ³Ò×	132061	Ç§¿Ë	0	?	2,454,396
202007	38089400	Ïû¶¾¼Á	246	ËÕµ¤	10	Ò»°ãÃ³Ò×	52	Ç§¿Ë	0	?	5,322
202007	38089400	Ïû¶¾¼Á	247	Ì¹É£ÄáÑÇ	10	Ò»°ãÃ³Ò×	105000	Ç§¿Ë	0	?	785,344
202007	38089400	Ïû¶¾¼Á	248	¶à¸ç	10	Ò»°ãÃ³Ò×	10016	Ç§¿Ë	0	?	238,324
202007	38089400	Ïû¶¾¼Á	251	²¼»ùÄÉ·¨Ë÷	10	Ò»°ãÃ³Ò×	2067	Ç§¿Ë	0	?	172,930
202007	38089400	Ïû¶¾¼Á	301	±ÈÀûÊ±	10	Ò»°ãÃ³Ò×	105946	Ç§¿Ë	0	?	2,685,034
202007	38089400	Ïû¶¾¼Á	302	µ¤Âó	10	Ò»°ãÃ³Ò×	147298	Ç§¿Ë	0	?	3,712,902
202007	38089400	Ïû¶¾¼Á	303	Ó¢¹ú	10	Ò»°ãÃ³Ò×	6512972	Ç§¿Ë	0	?	145,221,150
202007	38089400	Ïû¶¾¼Á	304	µÂ¹ú	10	Ò»°ãÃ³Ò×	433102	Ç§¿Ë	0	?	13,549,145
202007	38089400	Ïû¶¾¼Á	305	·¨¹ú	10	Ò»°ãÃ³Ò×	337094	Ç§¿Ë	0	?	7,657,707
202007	38089400	Ïû¶¾¼Á	306	°®¶ûÀ¼	10	Ò»°ãÃ³Ò×	83250	Ç§¿Ë	0	?	2,292,681
202007	38089400	Ïû¶¾¼Á	307	Òâ´óÀû	10	Ò»°ãÃ³Ò×	158393	Ç§¿Ë	0	?	4,221,464
202007	38089400	Ïû¶¾¼Á	309	ºÉÀ¼	10	Ò»°ãÃ³Ò×	910485	Ç§¿Ë	0	?	15,934,316
202007	38089400	Ïû¶¾¼Á	310	Ï£À°	10	Ò»°ãÃ³Ò×	47785	Ç§¿Ë	0	?	1,870,036
202007	38089400	Ïû¶¾¼Á	311	ÆÏÌÑÑÀ	10	Ò»°ãÃ³Ò×	101021	Ç§¿Ë	0	?	2,435,558
202007	38089400	Ïû¶¾¼Á	312	Î÷°àÑÀ	10	Ò»°ãÃ³Ò×	403080	Ç§¿Ë	0	?	6,550,686
202007	38089400	Ïû¶¾¼Á	326	Å²Íþ	10	Ò»°ãÃ³Ò×	38342	Ç§¿Ë	0	?	2,325,863
202007	38089400	Ïû¶¾¼Á	327	²¨À¼	10	Ò»°ãÃ³Ò×	2548	Ç§¿Ë	0	?	71,440
202007	38089400	Ïû¶¾¼Á	328	ÂÞÂíÄáÑÇ	10	Ò»°ãÃ³Ò×	42542	Ç§¿Ë	0	?	796,920
202007	38089400	Ïû¶¾¼Á	330	Èðµä	10	Ò»°ãÃ³Ò×	33705	Ç§¿Ë	0	?	1,273,439
202007	38089400	Ïû¶¾¼Á	331	ÈðÊ¿	10	Ò»°ãÃ³Ò×	2700	Ç§¿Ë	0	?	107,727
202007	38089400	Ïû¶¾¼Á	335	À­ÍÑÎ¬ÑÇ	10	Ò»°ãÃ³Ò×	88540	Ç§¿Ë	0	?	6,579,923
202007	38089400	Ïû¶¾¼Á	336	Á¢ÌÕÍð	10	Ò»°ãÃ³Ò×	35698	Ç§¿Ë	0	?	543,878
202007	38089400	Ïû¶¾¼Á	338	ÑÇÃÀÄáÑÇ	10	Ò»°ãÃ³Ò×	144	Ç§¿Ë	0	?	6,647
202007	38089400	Ïû¶¾¼Á	343	Ä¦¶û¶àÍß	10	Ò»°ãÃ³Ò×	400	Ç§¿Ë	0	?	26,445
202007	38089400	Ïû¶¾¼Á	344	¶íÂÞË¹Áª°î	10	Ò»°ãÃ³Ò×	68000	Ç§¿Ë	0	?	1,862,928
202007	38089400	Ïû¶¾¼Á	347	ÎÚ¿ËÀ¼	10	Ò»°ãÃ³Ò×	29895	Ç§¿Ë	0	?	749,642
202007	38089400	Ïû¶¾¼Á	347	ÎÚ¿ËÀ¼	12	ÆäËû¾èÔùÎï×Ê	445	Ç§¿Ë	0	?	19,711
202007	38089400	Ïû¶¾¼Á	351	¿ËÂÞµØÑÇ	10	Ò»°ãÃ³Ò×	117849	Ç§¿Ë	0	?	6,001,586
202007	38089400	Ïû¶¾¼Á	402	°¢¸ùÍ¢	10	Ò»°ãÃ³Ò×	64662	Ç§¿Ë	0	?	1,149,276
202007	38089400	Ïû¶¾¼Á	404	°Í¹þÂí	10	Ò»°ãÃ³Ò×	38025	Ç§¿Ë	0	?	893,717
202007	38089400	Ïû¶¾¼Á	405	°Í°Í¶àË¹	10	Ò»°ãÃ³Ò×	1044	Ç§¿Ë	0	?	23,473
202007	38089400	Ïû¶¾¼Á	408	¶àÃñ×å²£ÀûÎ¬ÑÇ¹ú	10	Ò»°ãÃ³Ò×	24126	Ç§¿Ë	0	?	721,855
202007	38089400	Ïû¶¾¼Á	410	°ÍÎ÷	10	Ò»°ãÃ³Ò×	94551	Ç§¿Ë	0	?	1,278,319
202007	38089400	Ïû¶¾¼Á	412	ÖÇÀû	10	Ò»°ãÃ³Ò×	932247	Ç§¿Ë	0	?	11,389,221
202007	38089400	Ïû¶¾¼Á	413	¸çÂ×±ÈÑÇ	10	Ò»°ãÃ³Ò×	86513	Ç§¿Ë	0	?	1,517,802
202007	38089400	Ïû¶¾¼Á	415	¸çË¹´ïÀè¼Ó	10	Ò»°ãÃ³Ò×	26482	Ç§¿Ë	0	?	423,407
202007	38089400	Ïû¶¾¼Á	418	¶àÃ×Äá¼Ó¹²ºÍ¹ú	10	Ò»°ãÃ³Ò×	1142	Ç§¿Ë	0	?	41,176
202007	38089400	Ïû¶¾¼Á	419	¶ò¹Ï¶à¶û	10	Ò»°ãÃ³Ò×	20250	Ç§¿Ë	0	?	153,882
202007	38089400	Ïû¶¾¼Á	423	Î£µØÂíÀ­	10	Ò»°ãÃ³Ò×	35063	Ç§¿Ë	0	?	652,829
202007	38089400	Ïû¶¾¼Á	424	¹çÑÇÄÇ	10	Ò»°ãÃ³Ò×	8760	Ç§¿Ë	0	?	120,427
202007	38089400	Ïû¶¾¼Á	425	º£µØ	10	Ò»°ãÃ³Ò×	36658	Ç§¿Ë	0	?	522,880
202007	38089400	Ïû¶¾¼Á	426	ºé¶¼À­Ë¹	10	Ò»°ãÃ³Ò×	24624	Ç§¿Ë	0	?	536,664
202007	38089400	Ïû¶¾¼Á	427	ÑÀÂò¼Ó	10	Ò»°ãÃ³Ò×	35655	Ç§¿Ë	0	?	1,082,063
202007	38089400	Ïû¶¾¼Á	429	Ä«Î÷¸ç	10	Ò»°ãÃ³Ò×	148137	Ç§¿Ë	0	?	4,045,340
202007	38089400	Ïû¶¾¼Á	431	Äá¼ÓÀ­¹Ï	10	Ò»°ãÃ³Ò×	26010	Ç§¿Ë	0	?	371,106
202007	38089400	Ïû¶¾¼Á	432	°ÍÄÃÂí	10	Ò»°ãÃ³Ò×	296451	Ç§¿Ë	0	?	4,693,538
202007	38089400	Ïû¶¾¼Á	434	ÃØÂ³	10	Ò»°ãÃ³Ò×	478579	Ç§¿Ë	0	?	9,259,749
202007	38089400	Ïû¶¾¼Á	435	²¨¶àÀè¸÷	10	Ò»°ãÃ³Ò×	71186	Ç§¿Ë	0	?	623,932
202007	38089400	Ïû¶¾¼Á	439	Ê¥ÎÄÉ­ÌØºÍ¸ñÁÖÄÉ¶¡Ë¹	10	Ò»°ãÃ³Ò×	12510	Ç§¿Ë	0	?	129,357
202007	38089400	Ïû¶¾¼Á	440	Èø¶ûÍß¶à	10	Ò»°ãÃ³Ò×	21874	Ç§¿Ë	0	?	260,384
202007	38089400	Ïû¶¾¼Á	441	ËÕÀïÄÏ	10	Ò»°ãÃ³Ò×	19247	Ç§¿Ë	0	?	323,109
202007	38089400	Ïû¶¾¼Á	442	ÌØÁ¢Äá´ïºÍ¶à°Í¸ç	10	Ò»°ãÃ³Ò×	44207	Ç§¿Ë	0	?	845,432
202007	38089400	Ïû¶¾¼Á	444	ÎÚÀ­¹ç	10	Ò»°ãÃ³Ò×	1000	Ç§¿Ë	0	?	14,847
202007	38089400	Ïû¶¾¼Á	445	Î¯ÄÚÈðÀ­	10	Ò»°ãÃ³Ò×	6037	Ç§¿Ë	0	?	146,130
202007	38089400	Ïû¶¾¼Á	501	¼ÓÄÃ´ó	10	Ò»°ãÃ³Ò×	11106991	Ç§¿Ë	0	?	610,164,192
202007	38089400	Ïû¶¾¼Á	502	ÃÀ¹ú	10	Ò»°ãÃ³Ò×	85521825	Ç§¿Ë	0	?	1,804,025,464
202007	38089400	Ïû¶¾¼Á	601	°Ä´óÀûÑÇ	10	Ò»°ãÃ³Ò×	4144697	Ç§¿Ë	0	?	63,037,545
202007	38089400	Ïû¶¾¼Á	603	ì³¼Ã	10	Ò»°ãÃ³Ò×	24423	Ç§¿Ë	0	?	301,214
202007	38089400	Ïû¶¾¼Á	609	ÐÂÎ÷À¼	10	Ò»°ãÃ³Ò×	268404	Ç§¿Ë	0	?	4,478,105
202007	38089400	Ïû¶¾¼Á	611	°Í²¼ÑÇÐÂ¼¸ÄÚÑÇ	10	Ò»°ãÃ³Ò×	10896	Ç§¿Ë	0	?	226,160
202007	38089400	Ïû¶¾¼Á	613	ËùÂÞÃÅÈºµº	10	Ò»°ãÃ³Ò×	1200	Ç§¿Ë	0	?	2,810
202007	38089400	Ïû¶¾¼Á	618	»ùÀï°ÍË¹	10	Ò»°ãÃ³Ò×	10644	Ç§¿Ë	0	?	50,797
202007	38089400	Ïû¶¾¼Á	618	»ùÀï°ÍË¹	11	¹ú¼Ò¼ä¡¢¹ú¼Ê×éÖ¯ÎÞ³¥Ô®ÖúºÍÔùËÍµÄÎï×Ê	12010	Ç§¿Ë	0	?	250,000
202007	38089400	Ïû¶¾¼Á	699	´óÑóÖÞÆäËû¹ú¼Ò(µØÇø)	10	Ò»°ãÃ³Ò×	5670	Ç§¿Ë	0	?	144,672
202007	84192000	Ò½ÓÃ»òÊµÑéÊÒÓÃÏû¶¾Æ÷¾ß	101	°¢¸»º¹	10	Ò»°ãÃ³Ò×	1	Ì¨	350	Ç§¿Ë	90,717
202007	84192000	Ò½ÓÃ»òÊµÑéÊÒÓÃÏû¶¾Æ÷¾ß	102	°ÍÁÖ	10	Ò»°ãÃ³Ò×	1	Ì¨	35	Ç§¿Ë	1,571
202007	84192000	Ò½ÓÃ»òÊµÑéÊÒÓÃÏû¶¾Æ÷¾ß	103	ÃÏ¼ÓÀ­¹ú	10	Ò»°ãÃ³Ò×	15	Ì¨	14131	Ç§¿Ë	733,151
202007	84192000	Ò½ÓÃ»òÊµÑéÊÒÓÃÏû¶¾Æ÷¾ß	106	Ãåµé	10	Ò»°ãÃ³Ò×	28	Ì¨	6044	Ç§¿Ë	500,436
202007	84192000	Ò½ÓÃ»òÊµÑéÊÒÓÃÏû¶¾Æ÷¾ß	107	¼íÆÒÕ¯	10	Ò»°ãÃ³Ò×	20	Ì¨	32694	Ç§¿Ë	2,131,044
202007	84192000	Ò½ÓÃ»òÊµÑéÊÒÓÃÏû¶¾Æ÷¾ß	108	ÈûÆÖÂ·Ë¹	10	Ò»°ãÃ³Ò×	10	Ì¨	141	Ç§¿Ë	34,942
202007	84192000	Ò½ÓÃ»òÊµÑéÊÒÓÃÏû¶¾Æ÷¾ß	110	ÖÐ¹úÏã¸Û	10	Ò»°ãÃ³Ò×	45	Ì¨	5024	Ç§¿Ë	844,099
202007	84192000	Ò½ÓÃ»òÊµÑéÊÒÓÃÏû¶¾Æ÷¾ß	111	Ó¡¶È	10	Ò»°ãÃ³Ò×	1532	Ì¨	19587	Ç§¿Ë	4,014,639
202007	84192000	Ò½ÓÃ»òÊµÑéÊÒÓÃÏû¶¾Æ÷¾ß	112	Ó¡¶ÈÄáÎ÷ÑÇ	10	Ò»°ãÃ³Ò×	3320	Ì¨	21942	Ç§¿Ë	4,143,776
202007	84192000	Ò½ÓÃ»òÊµÑéÊÒÓÃÏû¶¾Æ÷¾ß	114	ÒÁÀ­¿Ë	10	Ò»°ãÃ³Ò×	1401	Ì¨	11058	Ç§¿Ë	4,398,660
202007	84192000	Ò½ÓÃ»òÊµÑéÊÒÓÃÏû¶¾Æ÷¾ß	115	ÒÔÉ«ÁÐ	10	Ò»°ãÃ³Ò×	52	Ì¨	882	Ç§¿Ë	92,638
202007	84192000	Ò½ÓÃ»òÊµÑéÊÒÓÃÏû¶¾Æ÷¾ß	116	ÈÕ±¾	10	Ò»°ãÃ³Ò×	66	Ì¨	18458	Ç§¿Ë	1,140,063
202007	84192000	Ò½ÓÃ»òÊµÑéÊÒÓÃÏû¶¾Æ÷¾ß	117	Ô¼µ©	10	Ò»°ãÃ³Ò×	1	Ì¨	190	Ç§¿Ë	19,074
202007	84192000	Ò½ÓÃ»òÊµÑéÊÒÓÃÏû¶¾Æ÷¾ß	118	¿ÆÍþÌØ	10	Ò»°ãÃ³Ò×	233	Ì¨	3870	Ç§¿Ë	285,218
202007	84192000	Ò½ÓÃ»òÊµÑéÊÒÓÃÏû¶¾Æ÷¾ß	119	ÀÏÎÎ	10	Ò»°ãÃ³Ò×	1	Ì¨	47	Ç§¿Ë	3,544
202007	84192000	Ò½ÓÃ»òÊµÑéÊÒÓÃÏû¶¾Æ÷¾ß	121	ÖÐ¹ú°ÄÃÅ	10	Ò»°ãÃ³Ò×	2	Ì¨	200	Ç§¿Ë	2,835
202007	84192000	Ò½ÓÃ»òÊµÑéÊÒÓÃÏû¶¾Æ÷¾ß	122	ÂíÀ´Î÷ÑÇ	10	Ò»°ãÃ³Ò×	2464	Ì¨	5708	Ç§¿Ë	2,705,693
202007	84192000	Ò½ÓÃ»òÊµÑéÊÒÓÃÏû¶¾Æ÷¾ß	123	Âí¶û´ú·ò	10	Ò»°ãÃ³Ò×	3	Ì¨	34	Ç§¿Ë	2,382
202007	84192000	Ò½ÓÃ»òÊµÑéÊÒÓÃÏû¶¾Æ÷¾ß	124	ÃÉ¹Å	10	Ò»°ãÃ³Ò×	13	Ì¨	648	Ç§¿Ë	11,453
202007	84192000	Ò½ÓÃ»òÊµÑéÊÒÓÃÏû¶¾Æ÷¾ß	125	Äá²´¶ûÁª°îÃñÖ÷¹²ºÍ¹ú	10	Ò»°ãÃ³Ò×	1	Ì¨	15	Ç§¿Ë	4,607
202007	84192000	Ò½ÓÃ»òÊµÑéÊÒÓÃÏû¶¾Æ÷¾ß	126	°¢Âü	10	Ò»°ãÃ³Ò×	751	Ì¨	6041	Ç§¿Ë	1,308,823
202007	84192000	Ò½ÓÃ»òÊµÑéÊÒÓÃÏû¶¾Æ÷¾ß	127	°Í»ùË¹Ì¹	10	Ò»°ãÃ³Ò×	85	Ì¨	7928	Ç§¿Ë	724,225
202007	84192000	Ò½ÓÃ»òÊµÑéÊÒÓÃÏû¶¾Æ÷¾ß	128	°ÍÀÕË¹Ì¹	10	Ò»°ãÃ³Ò×	1	Ì¨	142	Ç§¿Ë	20,943
202007	84192000	Ò½ÓÃ»òÊµÑéÊÒÓÃÏû¶¾Æ÷¾ß	129	·ÆÂÉ±ö	10	Ò»°ãÃ³Ò×	5266	Ì¨	35043	Ç§¿Ë	3,380,875
202007	84192000	Ò½ÓÃ»òÊµÑéÊÒÓÃÏû¶¾Æ÷¾ß	130	¿¨Ëþ¶û	10	Ò»°ãÃ³Ò×	12	Ì¨	2621	Ç§¿Ë	711,422
202007	84192000	Ò½ÓÃ»òÊµÑéÊÒÓÃÏû¶¾Æ÷¾ß	131	É³ÌØ°¢À­²®	10	Ò»°ãÃ³Ò×	240	Ì¨	870	Ç§¿Ë	416,079
202007	84192000	Ò½ÓÃ»òÊµÑéÊÒÓÃÏû¶¾Æ÷¾ß	132	ÐÂ¼ÓÆÂ	10	Ò»°ãÃ³Ò×	3402	Ì¨	15201	Ç§¿Ë	4,448,393
202007	84192000	Ò½ÓÃ»òÊµÑéÊÒÓÃÏû¶¾Æ÷¾ß	133	º«¹ú	10	Ò»°ãÃ³Ò×	11229	Ì¨	15694	Ç§¿Ë	701,964
202007	84192000	Ò½ÓÃ»òÊµÑéÊÒÓÃÏû¶¾Æ÷¾ß	134	Ë¹ÀïÀ¼¿¨	10	Ò»°ãÃ³Ò×	1	Ì¨	7100	Ç§¿Ë	360,708
202007	84192000	Ò½ÓÃ»òÊµÑéÊÒÓÃÏû¶¾Æ÷¾ß	134	Ë¹ÀïÀ¼¿¨	11	¹ú¼Ò¼ä¡¢¹ú¼Ê×éÖ¯ÎÞ³¥Ô®ÖúºÍÔùËÍµÄÎï×Ê	11	Ì¨	91	Ç§¿Ë	18,145
202007	84192000	Ò½ÓÃ»òÊµÑéÊÒÓÃÏû¶¾Æ÷¾ß	135	ÐðÀûÑÇ	10	Ò»°ãÃ³Ò×	5	Ì¨	280	Ç§¿Ë	42,524
202007	84192000	Ò½ÓÃ»òÊµÑéÊÒÓÃÏû¶¾Æ÷¾ß	136	Ì©¹ú	10	Ò»°ãÃ³Ò×	165	Ì¨	4124	Ç§¿Ë	460,714
202007	84192000	Ò½ÓÃ»òÊµÑéÊÒÓÃÏû¶¾Æ÷¾ß	137	ÍÁ¶úÆä	10	Ò»°ãÃ³Ò×	97	Ì¨	6926	Ç§¿Ë	1,190,648
202007	84192000	Ò½ÓÃ»òÊµÑéÊÒÓÃÏû¶¾Æ÷¾ß	138	°¢ÁªÇõ	10	Ò»°ãÃ³Ò×	78	Ì¨	1263	Ç§¿Ë	125,712
202007	84192000	Ò½ÓÃ»òÊµÑéÊÒÓÃÏû¶¾Æ÷¾ß	139	Ò²ÃÅ	10	Ò»°ãÃ³Ò×	81	Ì¨	3720	Ç§¿Ë	339,678
202007	84192000	Ò½ÓÃ»òÊµÑéÊÒÓÃÏû¶¾Æ÷¾ß	141	Ô½ÄÏ	10	Ò»°ãÃ³Ò×	548	Ì¨	38566	Ç§¿Ë	2,819,038
202007	84192000	Ò½ÓÃ»òÊµÑéÊÒÓÃÏû¶¾Æ÷¾ß	143	ÖÐ¹úÌ¨Íå	10	Ò»°ãÃ³Ò×	1	Ì¨	170	Ç§¿Ë	22,174
202007	84192000	Ò½ÓÃ»òÊµÑéÊÒÓÃÏû¶¾Æ÷¾ß	146	¼ª¶û¼ªË¹Ë¹Ì¹	10	Ò»°ãÃ³Ò×	3	Ì¨	900	Ç§¿Ë	111,735
202007	84192000	Ò½ÓÃ»òÊµÑéÊÒÓÃÏû¶¾Æ÷¾ß	149	ÎÚ×È±ð¿ËË¹Ì¹	10	Ò»°ãÃ³Ò×	308	Ì¨	61931	Ç§¿Ë	8,527,386
202007	84192000	Ò½ÓÃ»òÊµÑéÊÒÓÃÏû¶¾Æ÷¾ß	201	°¢¶û¼°ÀûÑÇ	10	Ò»°ãÃ³Ò×	26	Ì¨	1810	Ç§¿Ë	298,500
202007	84192000	Ò½ÓÃ»òÊµÑéÊÒÓÃÏû¶¾Æ÷¾ß	206	¿¦ÂóÂ¡	10	Ò»°ãÃ³Ò×	10	Ì¨	510	Ç§¿Ë	40,748
202007	84192000	Ò½ÓÃ»òÊµÑéÊÒÓÃÏû¶¾Æ÷¾ß	215	°£¼°	10	Ò»°ãÃ³Ò×	315	Ì¨	22751	Ç§¿Ë	777,623
202007	84192000	Ò½ÓÃ»òÊµÑéÊÒÓÃÏû¶¾Æ÷¾ß	217	°£Èû¶í±ÈÑÇ	10	Ò»°ãÃ³Ò×	8	Ì¨	379	Ç§¿Ë	75,262
202007	84192000	Ò½ÓÃ»òÊµÑéÊÒÓÃÏû¶¾Æ÷¾ß	220	¼ÓÄÉ	10	Ò»°ãÃ³Ò×	56	Ì¨	4752	Ç§¿Ë	243,338
202007	84192000	Ò½ÓÃ»òÊµÑéÊÒÓÃÏû¶¾Æ÷¾ß	223	¿ÆÌØµÏÍß	10	Ò»°ãÃ³Ò×	15	Ì¨	596	Ç§¿Ë	64,807
202007	84192000	Ò½ÓÃ»òÊµÑéÊÒÓÃÏû¶¾Æ÷¾ß	224	¿ÏÄáÑÇ	10	Ò»°ãÃ³Ò×	156	Ì¨	1802	Ç§¿Ë	102,488
202007	84192000	Ò½ÓÃ»òÊµÑéÊÒÓÃÏû¶¾Æ÷¾ß	226	Àû±ÈÑÇ	10	Ò»°ãÃ³Ò×	23	Ì¨	744	Ç§¿Ë	82,893
202007	84192000	Ò½ÓÃ»òÊµÑéÊÒÓÃÏû¶¾Æ÷¾ß	227	Âí´ï¼ÓË¹¼Ó	10	Ò»°ãÃ³Ò×	1	Ì¨	55	Ç§¿Ë	4,599
202007	84192000	Ò½ÓÃ»òÊµÑéÊÒÓÃÏû¶¾Æ÷¾ß	228	ÂíÀ­Î¬	10	Ò»°ãÃ³Ò×	2	Ì¨	102	Ç§¿Ë	10,024
202007	84192000	Ò½ÓÃ»òÊµÑéÊÒÓÃÏû¶¾Æ÷¾ß	229	ÂíÀï	10	Ò»°ãÃ³Ò×	26	Ì¨	2640	Ç§¿Ë	459,506
202007	84192000	Ò½ÓÃ»òÊµÑéÊÒÓÃÏû¶¾Æ÷¾ß	230	Ã«ÀïËþÄáÑÇ	10	Ò»°ãÃ³Ò×	10	Ì¨	450	Ç§¿Ë	56,197
202007	84192000	Ò½ÓÃ»òÊµÑéÊÒÓÃÏû¶¾Æ÷¾ß	231	Ã«ÀïÇóË¹	10	Ò»°ãÃ³Ò×	1	Ì¨	30	Ç§¿Ë	2,267
202007	84192000	Ò½ÓÃ»òÊµÑéÊÒÓÃÏû¶¾Æ÷¾ß	232	Ä¦Âå¸ç	10	Ò»°ãÃ³Ò×	177	Ì¨	14043	Ç§¿Ë	2,176,199
202007	84192000	Ò½ÓÃ»òÊµÑéÊÒÓÃÏû¶¾Æ÷¾ß	233	ÄªÉ£±È¿Ë	10	Ò»°ãÃ³Ò×	2	Ì¨	145	Ç§¿Ë	21,899
202007	84192000	Ò½ÓÃ»òÊµÑéÊÒÓÃÏû¶¾Æ÷¾ß	235	ÄáÈÕ¶û	10	Ò»°ãÃ³Ò×	5	Ì¨	580	Ç§¿Ë	54,281
202007	84192000	Ò½ÓÃ»òÊµÑéÊÒÓÃÏû¶¾Æ÷¾ß	236	ÄáÈÕÀûÑÇ	10	Ò»°ãÃ³Ò×	272	Ì¨	7188	Ç§¿Ë	630,796
202007	84192000	Ò½ÓÃ»òÊµÑéÊÒÓÃÏû¶¾Æ÷¾ß	243	Ë÷ÂíÀï	10	Ò»°ãÃ³Ò×	48	Ì¨	894	Ç§¿Ë	39,975
202007	84192000	Ò½ÓÃ»òÊµÑéÊÒÓÃÏû¶¾Æ÷¾ß	244	ÄÏ·Ç	10	Ò»°ãÃ³Ò×	232	Ì¨	2133	Ç§¿Ë	299,171
202007	84192000	Ò½ÓÃ»òÊµÑéÊÒÓÃÏû¶¾Æ÷¾ß	247	Ì¹É£ÄáÑÇ	10	Ò»°ãÃ³Ò×	1	Ì¨	118	Ç§¿Ë	10,383
202007	84192000	Ò½ÓÃ»òÊµÑéÊÒÓÃÏû¶¾Æ÷¾ß	248	¶à¸ç	10	Ò»°ãÃ³Ò×	41	Ì¨	657	Ç§¿Ë	24,936
202007	84192000	Ò½ÓÃ»òÊµÑéÊÒÓÃÏû¶¾Æ÷¾ß	249	Í»ÄáË¹	10	Ò»°ãÃ³Ò×	21	Ì¨	1656	Ç§¿Ë	228,584
202007	84192000	Ò½ÓÃ»òÊµÑéÊÒÓÃÏû¶¾Æ÷¾ß	250	ÎÚ¸É´ï	10	Ò»°ãÃ³Ò×	8	Ì¨	290	Ç§¿Ë	33,612
202007	84192000	Ò½ÓÃ»òÊµÑéÊÒÓÃÏû¶¾Æ÷¾ß	251	²¼»ùÄÉ·¨Ë÷	10	Ò»°ãÃ³Ò×	106	Ì¨	1890	Ç§¿Ë	110,647
202007	84192000	Ò½ÓÃ»òÊµÑéÊÒÓÃÏû¶¾Æ÷¾ß	252	¸Õ¹û(½ð)	10	Ò»°ãÃ³Ò×	2	Ì¨	420	Ç§¿Ë	40,929
202007	84192000	Ò½ÓÃ»òÊµÑéÊÒÓÃÏû¶¾Æ÷¾ß	254	½ò°Í²¼Î¤	10	Ò»°ãÃ³Ò×	5	Ì¨	750	Ç§¿Ë	54,993
202007	84192000	Ò½ÓÃ»òÊµÑéÊÒÓÃÏû¶¾Æ÷¾ß	301	±ÈÀûÊ±	10	Ò»°ãÃ³Ò×	482	Ì¨	2736	Ç§¿Ë	1,128,164
202007	84192000	Ò½ÓÃ»òÊµÑéÊÒÓÃÏû¶¾Æ÷¾ß	302	µ¤Âó	10	Ò»°ãÃ³Ò×	9	Ì¨	553	Ç§¿Ë	56,604
202007	84192000	Ò½ÓÃ»òÊµÑéÊÒÓÃÏû¶¾Æ÷¾ß	303	Ó¢¹ú	10	Ò»°ãÃ³Ò×	608	Ì¨	13248	Ç§¿Ë	3,084,526
202007	84192000	Ò½ÓÃ»òÊµÑéÊÒÓÃÏû¶¾Æ÷¾ß	304	µÂ¹ú	10	Ò»°ãÃ³Ò×	1655	Ì¨	7339	Ç§¿Ë	1,214,282
202007	84192000	Ò½ÓÃ»òÊµÑéÊÒÓÃÏû¶¾Æ÷¾ß	305	·¨¹ú	10	Ò»°ãÃ³Ò×	29072	Ì¨	17580	Ç§¿Ë	5,266,015
202007	84192000	Ò½ÓÃ»òÊµÑéÊÒÓÃÏû¶¾Æ÷¾ß	306	°®¶ûÀ¼	10	Ò»°ãÃ³Ò×	2	Ì¨	21	Ç§¿Ë	7,087
202007	84192000	Ò½ÓÃ»òÊµÑéÊÒÓÃÏû¶¾Æ÷¾ß	307	Òâ´óÀû	10	Ò»°ãÃ³Ò×	242	Ì¨	10919	Ç§¿Ë	1,978,217
202007	84192000	Ò½ÓÃ»òÊµÑéÊÒÓÃÏû¶¾Æ÷¾ß	309	ºÉÀ¼	10	Ò»°ãÃ³Ò×	33660	Ì¨	8014	Ç§¿Ë	2,552,648
202007	84192000	Ò½ÓÃ»òÊµÑéÊÒÓÃÏû¶¾Æ÷¾ß	310	Ï£À°	10	Ò»°ãÃ³Ò×	622	Ì¨	19066	Ç§¿Ë	1,492,338
202007	84192000	Ò½ÓÃ»òÊµÑéÊÒÓÃÏû¶¾Æ÷¾ß	311	ÆÏÌÑÑÀ	10	Ò»°ãÃ³Ò×	421	Ì¨	1561	Ç§¿Ë	110,702
202007	84192000	Ò½ÓÃ»òÊµÑéÊÒÓÃÏû¶¾Æ÷¾ß	312	Î÷°àÑÀ	10	Ò»°ãÃ³Ò×	577	Ì¨	16372	Ç§¿Ë	2,332,210
202007	84192000	Ò½ÓÃ»òÊµÑéÊÒÓÃÏû¶¾Æ÷¾ß	313	°¢¶û°ÍÄáÑÇ	10	Ò»°ãÃ³Ò×	6	Ì¨	250	Ç§¿Ë	34,728
202007	84192000	Ò½ÓÃ»òÊµÑéÊÒÓÃÏû¶¾Æ÷¾ß	315	°ÂµØÀû	10	Ò»°ãÃ³Ò×	1	Ì¨	53	Ç§¿Ë	9,260
202007	84192000	Ò½ÓÃ»òÊµÑéÊÒÓÃÏû¶¾Æ÷¾ß	316	±£¼ÓÀûÑÇ	10	Ò»°ãÃ³Ò×	18	Ì¨	826	Ç§¿Ë	93,375
202007	84192000	Ò½ÓÃ»òÊµÑéÊÒÓÃÏû¶¾Æ÷¾ß	318	·ÒÀ¼	10	Ò»°ãÃ³Ò×	16	Ì¨	99	Ç§¿Ë	31,603
202007	84192000	Ò½ÓÃ»òÊµÑéÊÒÓÃÏû¶¾Æ÷¾ß	321	ÐÙÑÀÀû	10	Ò»°ãÃ³Ò×	225	Ì¨	1368	Ç§¿Ë	167,239
202007	84192000	Ò½ÓÃ»òÊµÑéÊÒÓÃÏû¶¾Æ÷¾ß	324	Âí¶úËû	10	Ò»°ãÃ³Ò×	16	Ì¨	55	Ç§¿Ë	1,714
202007	84192000	Ò½ÓÃ»òÊµÑéÊÒÓÃÏû¶¾Æ÷¾ß	326	Å²Íþ	10	Ò»°ãÃ³Ò×	25	Ì¨	33	Ç§¿Ë	11,375
202007	84192000	Ò½ÓÃ»òÊµÑéÊÒÓÃÏû¶¾Æ÷¾ß	327	²¨À¼	10	Ò»°ãÃ³Ò×	1282	Ì¨	23173	Ç§¿Ë	2,831,345
202007	84192000	Ò½ÓÃ»òÊµÑéÊÒÓÃÏû¶¾Æ÷¾ß	328	ÂÞÂíÄáÑÇ	10	Ò»°ãÃ³Ò×	79	Ì¨	2859	Ç§¿Ë	423,446
202007	84192000	Ò½ÓÃ»òÊµÑéÊÒÓÃÏû¶¾Æ÷¾ß	330	Èðµä	10	Ò»°ãÃ³Ò×	2012	Ì¨	2057	Ç§¿Ë	339,150
202007	84192000	Ò½ÓÃ»òÊµÑéÊÒÓÃÏû¶¾Æ÷¾ß	331	ÈðÊ¿	10	Ò»°ãÃ³Ò×	6	Ì¨	351	Ç§¿Ë	68,748
202007	84192000	Ò½ÓÃ»òÊµÑéÊÒÓÃÏû¶¾Æ÷¾ß	334	°®É³ÄáÑÇ	10	Ò»°ãÃ³Ò×	2	Ì¨	140	Ç§¿Ë	24,976
202007	84192000	Ò½ÓÃ»òÊµÑéÊÒÓÃÏû¶¾Æ÷¾ß	335	À­ÍÑÎ¬ÑÇ	10	Ò»°ãÃ³Ò×	2	Ì¨	2905	Ç§¿Ë	636,947
202007	84192000	Ò½ÓÃ»òÊµÑéÊÒÓÃÏû¶¾Æ÷¾ß	336	Á¢ÌÕÍð	10	Ò»°ãÃ³Ò×	2	Ì¨	2795	Ç§¿Ë	283,098
202007	84192000	Ò½ÓÃ»òÊµÑéÊÒÓÃÏû¶¾Æ÷¾ß	337	¸ñÂ³¼ªÑÇ	10	Ò»°ãÃ³Ò×	71	Ì¨	3464	Ç§¿Ë	368,870
202007	84192000	Ò½ÓÃ»òÊµÑéÊÒÓÃÏû¶¾Æ÷¾ß	338	ÑÇÃÀÄáÑÇ	10	Ò»°ãÃ³Ò×	3	Ì¨	740	Ç§¿Ë	68,234
202007	84192000	Ò½ÓÃ»òÊµÑéÊÒÓÃÏû¶¾Æ÷¾ß	339	°¢Èû°Ý½®	10	Ò»°ãÃ³Ò×	21	Ì¨	932	Ç§¿Ë	149,943
202007	84192000	Ò½ÓÃ»òÊµÑéÊÒÓÃÏû¶¾Æ÷¾ß	340	°×¶íÂÞË¹	10	Ò»°ãÃ³Ò×	694	Ì¨	2218	Ç§¿Ë	73,785
202007	84192000	Ò½ÓÃ»òÊµÑéÊÒÓÃÏû¶¾Æ÷¾ß	344	¶íÂÞË¹Áª°î	10	Ò»°ãÃ³Ò×	3081	Ì¨	41724	Ç§¿Ë	5,791,647
202007	84192000	Ò½ÓÃ»òÊµÑéÊÒÓÃÏû¶¾Æ÷¾ß	347	ÎÚ¿ËÀ¼	10	Ò»°ãÃ³Ò×	149	Ì¨	3937	Ç§¿Ë	541,685
202007	84192000	Ò½ÓÃ»òÊµÑéÊÒÓÃÏû¶¾Æ÷¾ß	350	Ë¹ÂåÎÄÄáÑÇ	10	Ò»°ãÃ³Ò×	2	Ì¨	139	Ç§¿Ë	11,978
202007	84192000	Ò½ÓÃ»òÊµÑéÊÒÓÃÏû¶¾Æ÷¾ß	351	¿ËÂÞµØÑÇ	10	Ò»°ãÃ³Ò×	26	Ì¨	1267	Ç§¿Ë	224,239
202007	84192000	Ò½ÓÃ»òÊµÑéÊÒÓÃÏû¶¾Æ÷¾ß	353	Ë¹Âå·¥¿Ë	10	Ò»°ãÃ³Ò×	4	Ì¨	188	Ç§¿Ë	32,193
202007	84192000	Ò½ÓÃ»òÊµÑéÊÒÓÃÏû¶¾Æ÷¾ß	358	Èû¶ûÎ¬ÑÇ	10	Ò»°ãÃ³Ò×	12	Ì¨	564	Ç§¿Ë	82,408
202007	84192000	Ò½ÓÃ»òÊµÑéÊÒÓÃÏû¶¾Æ÷¾ß	402	°¢¸ùÍ¢	10	Ò»°ãÃ³Ò×	168	Ì¨	1577	Ç§¿Ë	151,474
202007	84192000	Ò½ÓÃ»òÊµÑéÊÒÓÃÏû¶¾Æ÷¾ß	405	°Í°Í¶àË¹	10	Ò»°ãÃ³Ò×	1	Ì¨	7	Ç§¿Ë	14,191
202007	84192000	Ò½ÓÃ»òÊµÑéÊÒÓÃÏû¶¾Æ÷¾ß	408	¶àÃñ×å²£ÀûÎ¬ÑÇ¹ú	10	Ò»°ãÃ³Ò×	12	Ì¨	123	Ç§¿Ë	27,174
202007	84192000	Ò½ÓÃ»òÊµÑéÊÒÓÃÏû¶¾Æ÷¾ß	410	°ÍÎ÷	10	Ò»°ãÃ³Ò×	51	Ì¨	537	Ç§¿Ë	322,472
202007	84192000	Ò½ÓÃ»òÊµÑéÊÒÓÃÏû¶¾Æ÷¾ß	412	ÖÇÀû	10	Ò»°ãÃ³Ò×	473	Ì¨	8042	Ç§¿Ë	883,878
202007	84192000	Ò½ÓÃ»òÊµÑéÊÒÓÃÏû¶¾Æ÷¾ß	413	¸çÂ×±ÈÑÇ	10	Ò»°ãÃ³Ò×	14	Ì¨	1648	Ç§¿Ë	218,080
202007	84192000	Ò½ÓÃ»òÊµÑéÊÒÓÃÏû¶¾Æ÷¾ß	415	¸çË¹´ïÀè¼Ó	10	Ò»°ãÃ³Ò×	1	Ì¨	15	Ç§¿Ë	1,276
202007	84192000	Ò½ÓÃ»òÊµÑéÊÒÓÃÏû¶¾Æ÷¾ß	418	¶àÃ×Äá¼Ó¹²ºÍ¹ú	10	Ò»°ãÃ³Ò×	96	Ì¨	16949	Ç§¿Ë	1,079,276
202007	84192000	Ò½ÓÃ»òÊµÑéÊÒÓÃÏû¶¾Æ÷¾ß	419	¶ò¹Ï¶à¶û	10	Ò»°ãÃ³Ò×	168	Ì¨	7989	Ç§¿Ë	573,357
202007	84192000	Ò½ÓÃ»òÊµÑéÊÒÓÃÏû¶¾Æ÷¾ß	423	Î£µØÂíÀ­	10	Ò»°ãÃ³Ò×	132	Ì¨	3353	Ç§¿Ë	259,585
202007	84192000	Ò½ÓÃ»òÊµÑéÊÒÓÃÏû¶¾Æ÷¾ß	426	ºé¶¼À­Ë¹	10	Ò»°ãÃ³Ò×	47	Ì¨	578	Ç§¿Ë	53,310
202007	84192000	Ò½ÓÃ»òÊµÑéÊÒÓÃÏû¶¾Æ÷¾ß	429	Ä«Î÷¸ç	10	Ò»°ãÃ³Ò×	56	Ì¨	4822	Ç§¿Ë	800,278
202007	84192000	Ò½ÓÃ»òÊµÑéÊÒÓÃÏû¶¾Æ÷¾ß	432	°ÍÄÃÂí	10	Ò»°ãÃ³Ò×	1	Ì¨	61	Ç§¿Ë	6,419
202007	84192000	Ò½ÓÃ»òÊµÑéÊÒÓÃÏû¶¾Æ÷¾ß	434	ÃØÂ³	10	Ò»°ãÃ³Ò×	596	Ì¨	24458	Ç§¿Ë	2,813,595
202007	84192000	Ò½ÓÃ»òÊµÑéÊÒÓÃÏû¶¾Æ÷¾ß	437	Ê¥Â¬Î÷ÑÇ	10	Ò»°ãÃ³Ò×	3	Ì¨	3	Ç§¿Ë	3,229
202007	84192000	Ò½ÓÃ»òÊµÑéÊÒÓÃÏû¶¾Æ÷¾ß	440	Èø¶ûÍß¶à	10	Ò»°ãÃ³Ò×	4	Ì¨	275	Ç§¿Ë	35,920
202007	84192000	Ò½ÓÃ»òÊµÑéÊÒÓÃÏû¶¾Æ÷¾ß	442	ÌØÁ¢Äá´ïºÍ¶à°Í¸ç	10	Ò»°ãÃ³Ò×	1	Ì¨	42	Ç§¿Ë	8,519
202007	84192000	Ò½ÓÃ»òÊµÑéÊÒÓÃÏû¶¾Æ÷¾ß	501	¼ÓÄÃ´ó	10	Ò»°ãÃ³Ò×	617	Ì¨	10930	Ç§¿Ë	1,696,410
202007	84192000	Ò½ÓÃ»òÊµÑéÊÒÓÃÏû¶¾Æ÷¾ß	502	ÃÀ¹ú	10	Ò»°ãÃ³Ò×	12204	Ì¨	48071	Ç§¿Ë	15,069,114
202007	84192000	Ò½ÓÃ»òÊµÑéÊÒÓÃÏû¶¾Æ÷¾ß	601	°Ä´óÀûÑÇ	10	Ò»°ãÃ³Ò×	618	Ì¨	3722	Ç§¿Ë	739,743
202007	84192000	Ò½ÓÃ»òÊµÑéÊÒÓÃÏû¶¾Æ÷¾ß	609	ÐÂÎ÷À¼	10	Ò»°ãÃ³Ò×	8	Ì¨	154	Ç§¿Ë	24,984
202007	84192000	Ò½ÓÃ»òÊµÑéÊÒÓÃÏû¶¾Æ÷¾ß	611	°Í²¼ÑÇÐÂ¼¸ÄÚÑÇ	10	Ò»°ãÃ³Ò×	4	Ì¨	449	Ç§¿Ë	56,724
202008	38089400	Ïû¶¾¼Á	101	°¢¸»º¹	10	Ò»°ãÃ³Ò×	40554	Ç§¿Ë	0	?	865,288
202008	38089400	Ïû¶¾¼Á	103	ÃÏ¼ÓÀ­¹ú	10	Ò»°ãÃ³Ò×	7123	Ç§¿Ë	0	?	227,069
202008	38089400	Ïû¶¾¼Á	106	Ãåµé	10	Ò»°ãÃ³Ò×	22333	Ç§¿Ë	0	?	525,429
202008	38089400	Ïû¶¾¼Á	107	¼íÆÒÕ¯	10	Ò»°ãÃ³Ò×	9929	Ç§¿Ë	0	?	167,047
202008	38089400	Ïû¶¾¼Á	110	ÖÐ¹úÏã¸Û	10	Ò»°ãÃ³Ò×	1570742	Ç§¿Ë	0	?	19,161,753
202008	38089400	Ïû¶¾¼Á	111	Ó¡¶È	10	Ò»°ãÃ³Ò×	132769	Ç§¿Ë	0	?	2,048,587
202008	38089400	Ïû¶¾¼Á	112	Ó¡¶ÈÄáÎ÷ÑÇ	10	Ò»°ãÃ³Ò×	150027	Ç§¿Ë	0	?	1,892,719
202008	38089400	Ïû¶¾¼Á	113	ÒÁÀÊ	10	Ò»°ãÃ³Ò×	20000	Ç§¿Ë	0	?	264,952
202008	38089400	Ïû¶¾¼Á	114	ÒÁÀ­¿Ë	10	Ò»°ãÃ³Ò×	2445	Ç§¿Ë	0	?	98,190
202008	38089400	Ïû¶¾¼Á	115	ÒÔÉ«ÁÐ	10	Ò»°ãÃ³Ò×	48754	Ç§¿Ë	0	?	1,349,416
202008	38089400	Ïû¶¾¼Á	116	ÈÕ±¾	10	Ò»°ãÃ³Ò×	3953782	Ç§¿Ë	0	?	71,821,040
202008	38089400	Ïû¶¾¼Á	117	Ô¼µ©	10	Ò»°ãÃ³Ò×	39767	Ç§¿Ë	0	?	229,937
202008	38089400	Ïû¶¾¼Á	118	¿ÆÍþÌØ	10	Ò»°ãÃ³Ò×	28219	Ç§¿Ë	0	?	832,213
202008	38089400	Ïû¶¾¼Á	119	ÀÏÎÎ	10	Ò»°ãÃ³Ò×	77	Ç§¿Ë	0	?	21,104
202008	38089400	Ïû¶¾¼Á	120	Àè°ÍÄÛ	10	Ò»°ãÃ³Ò×	40735	Ç§¿Ë	0	?	738,292
202008	38089400	Ïû¶¾¼Á	121	ÖÐ¹ú°ÄÃÅ	10	Ò»°ãÃ³Ò×	2234	Ç§¿Ë	0	?	15,812
202008	38089400	Ïû¶¾¼Á	122	ÂíÀ´Î÷ÑÇ	10	Ò»°ãÃ³Ò×	859532	Ç§¿Ë	0	?	16,941,276
202008	38089400	Ïû¶¾¼Á	124	ÃÉ¹Å	10	Ò»°ãÃ³Ò×	1680	Ç§¿Ë	0	?	11,480
202008	38089400	Ïû¶¾¼Á	125	Äá²´¶ûÁª°îÃñÖ÷¹²ºÍ¹ú	10	Ò»°ãÃ³Ò×	60283	Ç§¿Ë	0	?	1,064,921
202008	38089400	Ïû¶¾¼Á	126	°¢Âü	10	Ò»°ãÃ³Ò×	17853	Ç§¿Ë	0	?	220,490
202008	38089400	Ïû¶¾¼Á	127	°Í»ùË¹Ì¹	10	Ò»°ãÃ³Ò×	86605	Ç§¿Ë	0	?	1,077,396
202008	38089400	Ïû¶¾¼Á	129	·ÆÂÉ±ö	10	Ò»°ãÃ³Ò×	1501882	Ç§¿Ë	0	?	21,470,242
202008	38089400	Ïû¶¾¼Á	130	¿¨Ëþ¶û	10	Ò»°ãÃ³Ò×	143824	Ç§¿Ë	0	?	3,950,221
202008	38089400	Ïû¶¾¼Á	131	É³ÌØ°¢À­²®	10	Ò»°ãÃ³Ò×	470249	Ç§¿Ë	0	?	8,889,040
202008	38089400	Ïû¶¾¼Á	132	ÐÂ¼ÓÆÂ	10	Ò»°ãÃ³Ò×	327391	Ç§¿Ë	0	?	5,854,064
202008	38089400	Ïû¶¾¼Á	133	º«¹ú	10	Ò»°ãÃ³Ò×	170122	Ç§¿Ë	0	?	2,874,159
202008	38089400	Ïû¶¾¼Á	134	Ë¹ÀïÀ¼¿¨	10	Ò»°ãÃ³Ò×	4617	Ç§¿Ë	0	?	98,164
202008	38089400	Ïû¶¾¼Á	135	ÐðÀûÑÇ	10	Ò»°ãÃ³Ò×	2000	Ç§¿Ë	0	?	32,807
202008	38089400	Ïû¶¾¼Á	136	Ì©¹ú	10	Ò»°ãÃ³Ò×	48601	Ç§¿Ë	0	?	1,297,380
202008	38089400	Ïû¶¾¼Á	137	ÍÁ¶úÆä	10	Ò»°ãÃ³Ò×	2120	Ç§¿Ë	0	?	34,722
202008	38089400	Ïû¶¾¼Á	138	°¢ÁªÇõ	10	Ò»°ãÃ³Ò×	205754	Ç§¿Ë	0	?	2,773,543
202008	38089400	Ïû¶¾¼Á	139	Ò²ÃÅ	10	Ò»°ãÃ³Ò×	250	Ç§¿Ë	0	?	20,141
202008	38089400	Ïû¶¾¼Á	141	Ô½ÄÏ	10	Ò»°ãÃ³Ò×	69557	Ç§¿Ë	0	?	944,985
202008	38089400	Ïû¶¾¼Á	143	ÖÐ¹úÌ¨Íå	10	Ò»°ãÃ³Ò×	176290	Ç§¿Ë	0	?	1,842,524
202008	38089400	Ïû¶¾¼Á	145	¹þÈø¿ËË¹Ì¹	10	Ò»°ãÃ³Ò×	5846	Ç§¿Ë	0	?	280,240
202008	38089400	Ïû¶¾¼Á	149	ÎÚ×È±ð¿ËË¹Ì¹	10	Ò»°ãÃ³Ò×	3221	Ç§¿Ë	0	?	219,795
202008	38089400	Ïû¶¾¼Á	201	°¢¶û¼°ÀûÑÇ	10	Ò»°ãÃ³Ò×	2000	Ç§¿Ë	0	?	25,057
202008	38089400	Ïû¶¾¼Á	203	±´Äþ	10	Ò»°ãÃ³Ò×	61	Ç§¿Ë	0	?	4,031
202008	38089400	Ïû¶¾¼Á	206	¿¦ÂóÂ¡	10	Ò»°ãÃ³Ò×	133100	Ç§¿Ë	0	?	926,376
202008	38089400	Ïû¶¾¼Á	208	·ðµÃ½Ç	10	Ò»°ãÃ³Ò×	23384	Ç§¿Ë	0	?	384,472
202008	38089400	Ïû¶¾¼Á	211	Õ§µÃ	10	Ò»°ãÃ³Ò×	1990	Ç§¿Ë	0	?	50,185
202008	38089400	Ïû¶¾¼Á	214	¼ª²¼Ìá	10	Ò»°ãÃ³Ò×	22299	Ç§¿Ë	0	?	155,126
202008	38089400	Ïû¶¾¼Á	215	°£¼°	10	Ò»°ãÃ³Ò×	1000	Ç§¿Ë	0	?	36,221
202008	38089400	Ïû¶¾¼Á	217	°£Èû¶í±ÈÑÇ	10	Ò»°ãÃ³Ò×	20825	Ç§¿Ë	0	?	423,847
202008	38089400	Ïû¶¾¼Á	219	¸Ô±ÈÑÇ	10	Ò»°ãÃ³Ò×	10700	Ç§¿Ë	0	?	83,978
202008	38089400	Ïû¶¾¼Á	220	¼ÓÄÉ	10	Ò»°ãÃ³Ò×	27779	Ç§¿Ë	0	?	513,038
202008	38089400	Ïû¶¾¼Á	221	¼¸ÄÚÑÇ	10	Ò»°ãÃ³Ò×	4108	Ç§¿Ë	0	?	343,025
202008	38089400	Ïû¶¾¼Á	224	¿ÏÄáÑÇ	10	Ò»°ãÃ³Ò×	73290	Ç§¿Ë	0	?	3,129,286
202008	38089400	Ïû¶¾¼Á	226	Àû±ÈÑÇ	10	Ò»°ãÃ³Ò×	10046	Ç§¿Ë	0	?	468,738
202008	38089400	Ïû¶¾¼Á	227	Âí´ï¼ÓË¹¼Ó	10	Ò»°ãÃ³Ò×	13501	Ç§¿Ë	0	?	179,018
202008	38089400	Ïû¶¾¼Á	229	ÂíÀï	10	Ò»°ãÃ³Ò×	2041	Ç§¿Ë	0	?	170,095
202008	38089400	Ïû¶¾¼Á	232	Ä¦Âå¸ç	10	Ò»°ãÃ³Ò×	19600	Ç§¿Ë	0	?	58,033
202008	38089400	Ïû¶¾¼Á	233	ÄªÉ£±È¿Ë	10	Ò»°ãÃ³Ò×	0	Ç§¿Ë	0	?	10
202008	38089400	Ïû¶¾¼Á	236	ÄáÈÕÀûÑÇ	10	Ò»°ãÃ³Ò×	20053	Ç§¿Ë	0	?	290,086
202008	38089400	Ïû¶¾¼Á	238	Â¬Íú´ï	10	Ò»°ãÃ³Ò×	11242	Ç§¿Ë	0	?	170,992
202008	38089400	Ïû¶¾¼Á	242	ÈûÀ­Àû°º	10	Ò»°ãÃ³Ò×	25729	Ç§¿Ë	0	?	615,954
202008	38089400	Ïû¶¾¼Á	243	Ë÷ÂíÀï	10	Ò»°ãÃ³Ò×	1590	Ç§¿Ë	0	?	35,624
202008	38089400	Ïû¶¾¼Á	244	ÄÏ·Ç	10	Ò»°ãÃ³Ò×	247443	Ç§¿Ë	0	?	6,294,354
202008	38089400	Ïû¶¾¼Á	246	ËÕµ¤	10	Ò»°ãÃ³Ò×	118	Ç§¿Ë	0	?	6,450
202008	38089400	Ïû¶¾¼Á	249	Í»ÄáË¹	10	Ò»°ãÃ³Ò×	3748	Ç§¿Ë	0	?	55,383
202008	38089400	Ïû¶¾¼Á	250	ÎÚ¸É´ï	10	Ò»°ãÃ³Ò×	504	Ç§¿Ë	0	?	14,112
202008	38089400	Ïû¶¾¼Á	260	ÄÏËÕµ¤¹²ºÍ¹ú	10	Ò»°ãÃ³Ò×	1092	Ç§¿Ë	0	?	30,265
202008	38089400	Ïû¶¾¼Á	301	±ÈÀûÊ±	10	Ò»°ãÃ³Ò×	23650	Ç§¿Ë	0	?	346,947
202008	38089400	Ïû¶¾¼Á	302	µ¤Âó	10	Ò»°ãÃ³Ò×	308662	Ç§¿Ë	0	?	7,036,207
202008	38089400	Ïû¶¾¼Á	303	Ó¢¹ú	10	Ò»°ãÃ³Ò×	6183967	Ç§¿Ë	0	?	149,692,945
202008	38089400	Ïû¶¾¼Á	304	µÂ¹ú	10	Ò»°ãÃ³Ò×	111203	Ç§¿Ë	0	?	2,573,252
202008	38089400	Ïû¶¾¼Á	305	·¨¹ú	10	Ò»°ãÃ³Ò×	129529	Ç§¿Ë	0	?	3,290,629
202008	38089400	Ïû¶¾¼Á	306	°®¶ûÀ¼	10	Ò»°ãÃ³Ò×	17196	Ç§¿Ë	0	?	620,615
202008	38089400	Ïû¶¾¼Á	307	Òâ´óÀû	10	Ò»°ãÃ³Ò×	30492	Ç§¿Ë	0	?	680,884
202008	38089400	Ïû¶¾¼Á	308	Â¬É­±¤	10	Ò»°ãÃ³Ò×	120	Ç§¿Ë	0	?	41,149
202008	38089400	Ïû¶¾¼Á	309	ºÉÀ¼	10	Ò»°ãÃ³Ò×	749624	Ç§¿Ë	0	?	12,322,587
202008	38089400	Ïû¶¾¼Á	310	Ï£À°	10	Ò»°ãÃ³Ò×	53718	Ç§¿Ë	0	?	1,517,579
202008	38089400	Ïû¶¾¼Á	312	Î÷°àÑÀ	10	Ò»°ãÃ³Ò×	161181	Ç§¿Ë	0	?	2,350,498
202008	38089400	Ïû¶¾¼Á	313	°¢¶û°ÍÄáÑÇ	10	Ò»°ãÃ³Ò×	24255	Ç§¿Ë	0	?	349,950
202008	38089400	Ïû¶¾¼Á	318	·ÒÀ¼	10	Ò»°ãÃ³Ò×	4430	Ç§¿Ë	0	?	80,326
202008	38089400	Ïû¶¾¼Á	326	Å²Íþ	10	Ò»°ãÃ³Ò×	1300	Ç§¿Ë	0	?	35,341
202008	38089400	Ïû¶¾¼Á	327	²¨À¼	10	Ò»°ãÃ³Ò×	606	Ç§¿Ë	0	?	9,863
202008	38089400	Ïû¶¾¼Á	330	Èðµä	10	Ò»°ãÃ³Ò×	18627	Ç§¿Ë	0	?	707,452
202008	38089400	Ïû¶¾¼Á	331	ÈðÊ¿	10	Ò»°ãÃ³Ò×	140	Ç§¿Ë	0	?	13,996
202008	38089400	Ïû¶¾¼Á	335	À­ÍÑÎ¬ÑÇ	10	Ò»°ãÃ³Ò×	4480	Ç§¿Ë	0	?	298,886
202008	38089400	Ïû¶¾¼Á	336	Á¢ÌÕÍð	10	Ò»°ãÃ³Ò×	76202	Ç§¿Ë	0	?	1,600,343
202008	38089400	Ïû¶¾¼Á	337	¸ñÂ³¼ªÑÇ	10	Ò»°ãÃ³Ò×	12060	Ç§¿Ë	0	?	173,917
202008	38089400	Ïû¶¾¼Á	338	ÑÇÃÀÄáÑÇ	10	Ò»°ãÃ³Ò×	144	Ç§¿Ë	0	?	6,647
202008	38089400	Ïû¶¾¼Á	344	¶íÂÞË¹Áª°î	10	Ò»°ãÃ³Ò×	65373	Ç§¿Ë	0	?	1,668,268
202008	38089400	Ïû¶¾¼Á	347	ÎÚ¿ËÀ¼	10	Ò»°ãÃ³Ò×	8280	Ç§¿Ë	0	?	145,021
202008	38089400	Ïû¶¾¼Á	350	Ë¹ÂåÎÄÄáÑÇ	10	Ò»°ãÃ³Ò×	5387	Ç§¿Ë	0	?	210,416
202008	38089400	Ïû¶¾¼Á	352	½Ý¿Ë	10	Ò»°ãÃ³Ò×	3398	Ç§¿Ë	0	?	215,615
202008	38089400	Ïû¶¾¼Á	353	Ë¹Âå·¥¿Ë	10	Ò»°ãÃ³Ò×	648	Ç§¿Ë	0	?	19,734
202008	38089400	Ïû¶¾¼Á	402	°¢¸ùÍ¢	10	Ò»°ãÃ³Ò×	20940	Ç§¿Ë	0	?	337,279
202008	38089400	Ïû¶¾¼Á	404	°Í¹þÂí	10	Ò»°ãÃ³Ò×	8512	Ç§¿Ë	0	?	208,076
202008	38089400	Ïû¶¾¼Á	405	°Í°Í¶àË¹	10	Ò»°ãÃ³Ò×	11130	Ç§¿Ë	0	?	328,400
202008	38089400	Ïû¶¾¼Á	408	¶àÃñ×å²£ÀûÎ¬ÑÇ¹ú	10	Ò»°ãÃ³Ò×	21561	Ç§¿Ë	0	?	525,161
202008	38089400	Ïû¶¾¼Á	410	°ÍÎ÷	10	Ò»°ãÃ³Ò×	23900	Ç§¿Ë	0	?	540,434
202008	38089400	Ïû¶¾¼Á	412	ÖÇÀû	10	Ò»°ãÃ³Ò×	909862	Ç§¿Ë	0	?	12,408,018
202008	38089400	Ïû¶¾¼Á	413	¸çÂ×±ÈÑÇ	10	Ò»°ãÃ³Ò×	52361	Ç§¿Ë	0	?	1,554,780
202008	38089400	Ïû¶¾¼Á	415	¸çË¹´ïÀè¼Ó	10	Ò»°ãÃ³Ò×	29162	Ç§¿Ë	0	?	327,752
202008	38089400	Ïû¶¾¼Á	417	¿âÀ°Ë÷µº	10	Ò»°ãÃ³Ò×	9333	Ç§¿Ë	0	?	187,307
202008	38089400	Ïû¶¾¼Á	418	¶àÃ×Äá¼Ó¹²ºÍ¹ú	10	Ò»°ãÃ³Ò×	31969	Ç§¿Ë	0	?	756,634
202008	38089400	Ïû¶¾¼Á	419	¶ò¹Ï¶à¶û	10	Ò»°ãÃ³Ò×	17133	Ç§¿Ë	0	?	473,947
202008	38089400	Ïû¶¾¼Á	423	Î£µØÂíÀ­	10	Ò»°ãÃ³Ò×	62743	Ç§¿Ë	0	?	800,119
202008	38089400	Ïû¶¾¼Á	424	¹çÑÇÄÇ	10	Ò»°ãÃ³Ò×	1190	Ç§¿Ë	0	?	23,326
202008	38089400	Ïû¶¾¼Á	425	º£µØ	10	Ò»°ãÃ³Ò×	33698	Ç§¿Ë	0	?	434,725
202008	38089400	Ïû¶¾¼Á	426	ºé¶¼À­Ë¹	10	Ò»°ãÃ³Ò×	146288	Ç§¿Ë	0	?	1,440,713
202008	38089400	Ïû¶¾¼Á	427	ÑÀÂò¼Ó	10	Ò»°ãÃ³Ò×	6005	Ç§¿Ë	0	?	60,233
202008	38089400	Ïû¶¾¼Á	429	Ä«Î÷¸ç	10	Ò»°ãÃ³Ò×	76401	Ç§¿Ë	0	?	1,327,920
202008	38089400	Ïû¶¾¼Á	432	°ÍÄÃÂí	10	Ò»°ãÃ³Ò×	69266	Ç§¿Ë	0	?	1,279,329
202008	38089400	Ïû¶¾¼Á	434	ÃØÂ³	10	Ò»°ãÃ³Ò×	233960	Ç§¿Ë	0	?	4,277,628
202008	38089400	Ïû¶¾¼Á	435	²¨¶àÀè¸÷	10	Ò»°ãÃ³Ò×	18776	Ç§¿Ë	0	?	264,287
202008	38089400	Ïû¶¾¼Á	440	Èø¶ûÍß¶à	10	Ò»°ãÃ³Ò×	27702	Ç§¿Ë	0	?	258,963
202008	38089400	Ïû¶¾¼Á	441	ËÕÀïÄÏ	10	Ò»°ãÃ³Ò×	55558	Ç§¿Ë	0	?	967,325
202008	38089400	Ïû¶¾¼Á	442	ÌØÁ¢Äá´ïºÍ¶à°Í¸ç	10	Ò»°ãÃ³Ò×	29760	Ç§¿Ë	0	?	333,002
202008	38089400	Ïû¶¾¼Á	445	Î¯ÄÚÈðÀ­	10	Ò»°ãÃ³Ò×	2335	Ç§¿Ë	0	?	43,587
202008	38089400	Ïû¶¾¼Á	449	ºÉÊô°²µØÁÐË¹	10	Ò»°ãÃ³Ò×	9318	Ç§¿Ë	0	?	131,141
202008	38089400	Ïû¶¾¼Á	501	¼ÓÄÃ´ó	10	Ò»°ãÃ³Ò×	4308810	Ç§¿Ë	0	?	148,654,811
202008	38089400	Ïû¶¾¼Á	502	ÃÀ¹ú	10	Ò»°ãÃ³Ò×	73123684	Ç§¿Ë	0	?	1,420,124,840
202008	38089400	Ïû¶¾¼Á	601	°Ä´óÀûÑÇ	10	Ò»°ãÃ³Ò×	2994035	Ç§¿Ë	0	?	47,304,917
202008	38089400	Ïû¶¾¼Á	603	ì³¼Ã	10	Ò»°ãÃ³Ò×	18571	Ç§¿Ë	0	?	280,413
202008	38089400	Ïû¶¾¼Á	609	ÐÂÎ÷À¼	10	Ò»°ãÃ³Ò×	146934	Ç§¿Ë	0	?	2,120,480
202008	38089400	Ïû¶¾¼Á	611	°Í²¼ÑÇÐÂ¼¸ÄÚÑÇ	10	Ò»°ãÃ³Ò×	62090	Ç§¿Ë	0	?	319,620
202008	38089400	Ïû¶¾¼Á	618	»ùÀï°ÍË¹	10	Ò»°ãÃ³Ò×	14250	Ç§¿Ë	0	?	78,905
202008	38089400	Ïû¶¾¼Á	699	´óÑóÖÞÆäËû¹ú¼Ò(µØÇø)	10	Ò»°ãÃ³Ò×	2357	Ç§¿Ë	0	?	58,343
202008	84192000	Ò½ÓÃ»òÊµÑéÊÒÓÃÏû¶¾Æ÷¾ß	101	°¢¸»º¹	10	Ò»°ãÃ³Ò×	1	Ì¨	1170	Ç§¿Ë	92,135
202008	84192000	Ò½ÓÃ»òÊµÑéÊÒÓÃÏû¶¾Æ÷¾ß	103	ÃÏ¼ÓÀ­¹ú	10	Ò»°ãÃ³Ò×	126	Ì¨	3509	Ç§¿Ë	293,092
202008	84192000	Ò½ÓÃ»òÊµÑéÊÒÓÃÏû¶¾Æ÷¾ß	104	²»µ¤	10	Ò»°ãÃ³Ò×	1	Ì¨	420	Ç§¿Ë	31,492
202008	84192000	Ò½ÓÃ»òÊµÑéÊÒÓÃÏû¶¾Æ÷¾ß	105	ÎÄÀ³	10	Ò»°ãÃ³Ò×	65	Ì¨	1285	Ç§¿Ë	45,943
202008	84192000	Ò½ÓÃ»òÊµÑéÊÒÓÃÏû¶¾Æ÷¾ß	106	Ãåµé	10	Ò»°ãÃ³Ò×	94	Ì¨	6343	Ç§¿Ë	706,485
202008	84192000	Ò½ÓÃ»òÊµÑéÊÒÓÃÏû¶¾Æ÷¾ß	107	¼íÆÒÕ¯	10	Ò»°ãÃ³Ò×	17	Ì¨	77090	Ç§¿Ë	3,715,168
202008	84192000	Ò½ÓÃ»òÊµÑéÊÒÓÃÏû¶¾Æ÷¾ß	110	ÖÐ¹úÏã¸Û	10	Ò»°ãÃ³Ò×	181	Ì¨	8755	Ç§¿Ë	1,654,324
202008	84192000	Ò½ÓÃ»òÊµÑéÊÒÓÃÏû¶¾Æ÷¾ß	111	Ó¡¶È	10	Ò»°ãÃ³Ò×	197	Ì¨	9563	Ç§¿Ë	957,564
202008	84192000	Ò½ÓÃ»òÊµÑéÊÒÓÃÏû¶¾Æ÷¾ß	112	Ó¡¶ÈÄáÎ÷ÑÇ	10	Ò»°ãÃ³Ò×	262	Ì¨	152809	Ç§¿Ë	8,509,746
202008	84192000	Ò½ÓÃ»òÊµÑéÊÒÓÃÏû¶¾Æ÷¾ß	113	ÒÁÀÊ	10	Ò»°ãÃ³Ò×	151	Ì¨	7750	Ç§¿Ë	1,953,706
202008	84192000	Ò½ÓÃ»òÊµÑéÊÒÓÃÏû¶¾Æ÷¾ß	114	ÒÁÀ­¿Ë	10	Ò»°ãÃ³Ò×	71	Ì¨	17690	Ç§¿Ë	1,836,702
202008	84192000	Ò½ÓÃ»òÊµÑéÊÒÓÃÏû¶¾Æ÷¾ß	115	ÒÔÉ«ÁÐ	10	Ò»°ãÃ³Ò×	48	Ì¨	1784	Ç§¿Ë	251,994
202008	84192000	Ò½ÓÃ»òÊµÑéÊÒÓÃÏû¶¾Æ÷¾ß	116	ÈÕ±¾	10	Ò»°ãÃ³Ò×	20	Ì¨	527	Ç§¿Ë	235,476
202008	84192000	Ò½ÓÃ»òÊµÑéÊÒÓÃÏû¶¾Æ÷¾ß	117	Ô¼µ©	10	Ò»°ãÃ³Ò×	5	Ì¨	422	Ç§¿Ë	48,288
202008	84192000	Ò½ÓÃ»òÊµÑéÊÒÓÃÏû¶¾Æ÷¾ß	118	¿ÆÍþÌØ	10	Ò»°ãÃ³Ò×	1	Ì¨	95	Ç§¿Ë	20,146
202008	84192000	Ò½ÓÃ»òÊµÑéÊÒÓÃÏû¶¾Æ÷¾ß	119	ÀÏÎÎ	10	Ò»°ãÃ³Ò×	2	Ì¨	140	Ç§¿Ë	20,995
202008	84192000	Ò½ÓÃ»òÊµÑéÊÒÓÃÏû¶¾Æ÷¾ß	122	ÂíÀ´Î÷ÑÇ	10	Ò»°ãÃ³Ò×	1516	Ì¨	3817	Ç§¿Ë	406,067
202008	84192000	Ò½ÓÃ»òÊµÑéÊÒÓÃÏû¶¾Æ÷¾ß	123	Âí¶û´ú·ò	10	Ò»°ãÃ³Ò×	7	Ì¨	269	Ç§¿Ë	30,856
202008	84192000	Ò½ÓÃ»òÊµÑéÊÒÓÃÏû¶¾Æ÷¾ß	124	ÃÉ¹Å	10	Ò»°ãÃ³Ò×	32	Ì¨	1025	Ç§¿Ë	40,700
202008	84192000	Ò½ÓÃ»òÊµÑéÊÒÓÃÏû¶¾Æ÷¾ß	125	Äá²´¶ûÁª°îÃñÖ÷¹²ºÍ¹ú	10	Ò»°ãÃ³Ò×	1	Ì¨	45	Ç§¿Ë	27,293
202008	84192000	Ò½ÓÃ»òÊµÑéÊÒÓÃÏû¶¾Æ÷¾ß	126	°¢Âü	10	Ò»°ãÃ³Ò×	2308	Ì¨	2197	Ç§¿Ë	152,210
202008	84192000	Ò½ÓÃ»òÊµÑéÊÒÓÃÏû¶¾Æ÷¾ß	127	°Í»ùË¹Ì¹	10	Ò»°ãÃ³Ò×	266	Ì¨	3932	Ç§¿Ë	323,427
202008	84192000	Ò½ÓÃ»òÊµÑéÊÒÓÃÏû¶¾Æ÷¾ß	129	·ÆÂÉ±ö	10	Ò»°ãÃ³Ò×	9958	Ì¨	27358	Ç§¿Ë	2,826,583
202008	84192000	Ò½ÓÃ»òÊµÑéÊÒÓÃÏû¶¾Æ÷¾ß	131	É³ÌØ°¢À­²®	10	Ò»°ãÃ³Ò×	115	Ì¨	3363	Ç§¿Ë	400,630
202008	84192000	Ò½ÓÃ»òÊµÑéÊÒÓÃÏû¶¾Æ÷¾ß	132	ÐÂ¼ÓÆÂ	10	Ò»°ãÃ³Ò×	2371	Ì¨	3983	Ç§¿Ë	1,402,185
202008	84192000	Ò½ÓÃ»òÊµÑéÊÒÓÃÏû¶¾Æ÷¾ß	133	º«¹ú	10	Ò»°ãÃ³Ò×	26	Ì¨	22806	Ç§¿Ë	3,816,361
202008	84192000	Ò½ÓÃ»òÊµÑéÊÒÓÃÏû¶¾Æ÷¾ß	134	Ë¹ÀïÀ¼¿¨	10	Ò»°ãÃ³Ò×	30	Ì¨	267	Ç§¿Ë	21,009
202008	84192000	Ò½ÓÃ»òÊµÑéÊÒÓÃÏû¶¾Æ÷¾ß	135	ÐðÀûÑÇ	10	Ò»°ãÃ³Ò×	86	Ì¨	1503	Ç§¿Ë	68,272
202008	84192000	Ò½ÓÃ»òÊµÑéÊÒÓÃÏû¶¾Æ÷¾ß	136	Ì©¹ú	10	Ò»°ãÃ³Ò×	103	Ì¨	6426	Ç§¿Ë	1,206,147
202008	84192000	Ò½ÓÃ»òÊµÑéÊÒÓÃÏû¶¾Æ÷¾ß	137	ÍÁ¶úÆä	10	Ò»°ãÃ³Ò×	87	Ì¨	36288	Ç§¿Ë	1,596,429
202008	84192000	Ò½ÓÃ»òÊµÑéÊÒÓÃÏû¶¾Æ÷¾ß	138	°¢ÁªÇõ	10	Ò»°ãÃ³Ò×	152	Ì¨	1703	Ç§¿Ë	260,039
202008	84192000	Ò½ÓÃ»òÊµÑéÊÒÓÃÏû¶¾Æ÷¾ß	141	Ô½ÄÏ	10	Ò»°ãÃ³Ò×	370	Ì¨	19009	Ç§¿Ë	1,572,288
202008	84192000	Ò½ÓÃ»òÊµÑéÊÒÓÃÏû¶¾Æ÷¾ß	143	ÖÐ¹úÌ¨Íå	10	Ò»°ãÃ³Ò×	11	Ì¨	1190	Ç§¿Ë	228,253
202008	84192000	Ò½ÓÃ»òÊµÑéÊÒÓÃÏû¶¾Æ÷¾ß	145	¹þÈø¿ËË¹Ì¹	10	Ò»°ãÃ³Ò×	21	Ì¨	156	Ç§¿Ë	24,574
202008	84192000	Ò½ÓÃ»òÊµÑéÊÒÓÃÏû¶¾Æ÷¾ß	146	¼ª¶û¼ªË¹Ë¹Ì¹	10	Ò»°ãÃ³Ò×	1	Ì¨	1120	Ç§¿Ë	117,149
202008	84192000	Ò½ÓÃ»òÊµÑéÊÒÓÃÏû¶¾Æ÷¾ß	149	ÎÚ×È±ð¿ËË¹Ì¹	10	Ò»°ãÃ³Ò×	9	Ì¨	13176	Ç§¿Ë	1,088,189
202008	84192000	Ò½ÓÃ»òÊµÑéÊÒÓÃÏû¶¾Æ÷¾ß	201	°¢¶û¼°ÀûÑÇ	10	Ò»°ãÃ³Ò×	201	Ì¨	23747	Ç§¿Ë	2,235,531
202008	84192000	Ò½ÓÃ»òÊµÑéÊÒÓÃÏû¶¾Æ÷¾ß	204	²©´ÄÍßÄÉ	10	Ò»°ãÃ³Ò×	1	Ì¨	170	Ç§¿Ë	24,704
202008	84192000	Ò½ÓÃ»òÊµÑéÊÒÓÃÏû¶¾Æ÷¾ß	211	Õ§µÃ	10	Ò»°ãÃ³Ò×	10	Ì¨	170	Ç§¿Ë	5,948
202008	84192000	Ò½ÓÃ»òÊµÑéÊÒÓÃÏû¶¾Æ÷¾ß	213	¸Õ¹û(²¼)	11	¹ú¼Ò¼ä¡¢¹ú¼Ê×éÖ¯ÎÞ³¥Ô®ÖúºÍÔùËÍµÄÎï×Ê	4	Ì¨	200	Ç§¿Ë	99,920
202008	84192000	Ò½ÓÃ»òÊµÑéÊÒÓÃÏû¶¾Æ÷¾ß	214	¼ª²¼Ìá	10	Ò»°ãÃ³Ò×	2	Ì¨	40	Ç§¿Ë	5,095
202008	84192000	Ò½ÓÃ»òÊµÑéÊÒÓÃÏû¶¾Æ÷¾ß	215	°£¼°	10	Ò»°ãÃ³Ò×	208	Ì¨	8728	Ç§¿Ë	642,900
202008	84192000	Ò½ÓÃ»òÊµÑéÊÒÓÃÏû¶¾Æ÷¾ß	217	°£Èû¶í±ÈÑÇ	10	Ò»°ãÃ³Ò×	7	Ì¨	94	Ç§¿Ë	13,284
202008	84192000	Ò½ÓÃ»òÊµÑéÊÒÓÃÏû¶¾Æ÷¾ß	220	¼ÓÄÉ	10	Ò»°ãÃ³Ò×	39	Ì¨	709	Ç§¿Ë	52,144
202008	84192000	Ò½ÓÃ»òÊµÑéÊÒÓÃÏû¶¾Æ÷¾ß	221	¼¸ÄÚÑÇ	10	Ò»°ãÃ³Ò×	1	Ì¨	37	Ç§¿Ë	3,990
202008	84192000	Ò½ÓÃ»òÊµÑéÊÒÓÃÏû¶¾Æ÷¾ß	223	¿ÆÌØµÏÍß	10	Ò»°ãÃ³Ò×	3	Ì¨	165	Ç§¿Ë	6,267
202008	84192000	Ò½ÓÃ»òÊµÑéÊÒÓÃÏû¶¾Æ÷¾ß	224	¿ÏÄáÑÇ	10	Ò»°ãÃ³Ò×	106	Ì¨	3952	Ç§¿Ë	257,001
202008	84192000	Ò½ÓÃ»òÊµÑéÊÒÓÃÏû¶¾Æ÷¾ß	226	Àû±ÈÑÇ	10	Ò»°ãÃ³Ò×	16	Ì¨	2465	Ç§¿Ë	270,872
202008	84192000	Ò½ÓÃ»òÊµÑéÊÒÓÃÏû¶¾Æ÷¾ß	231	Ã«ÀïÇóË¹	10	Ò»°ãÃ³Ò×	4	Ì¨	285	Ç§¿Ë	91,887
202008	84192000	Ò½ÓÃ»òÊµÑéÊÒÓÃÏû¶¾Æ÷¾ß	232	Ä¦Âå¸ç	10	Ò»°ãÃ³Ò×	220	Ì¨	21144	Ç§¿Ë	2,526,232
202008	84192000	Ò½ÓÃ»òÊµÑéÊÒÓÃÏû¶¾Æ÷¾ß	233	ÄªÉ£±È¿Ë	10	Ò»°ãÃ³Ò×	17	Ì¨	2550	Ç§¿Ë	283,259
202008	84192000	Ò½ÓÃ»òÊµÑéÊÒÓÃÏû¶¾Æ÷¾ß	235	ÄáÈÕ¶û	10	Ò»°ãÃ³Ò×	5	Ì¨	150	Ç§¿Ë	34,991
202008	84192000	Ò½ÓÃ»òÊµÑéÊÒÓÃÏû¶¾Æ÷¾ß	236	ÄáÈÕÀûÑÇ	10	Ò»°ãÃ³Ò×	375	Ì¨	7218	Ç§¿Ë	323,535
202008	84192000	Ò½ÓÃ»òÊµÑéÊÒÓÃÏû¶¾Æ÷¾ß	238	Â¬Íú´ï	10	Ò»°ãÃ³Ò×	1	Ì¨	54	Ç§¿Ë	5,674
202008	84192000	Ò½ÓÃ»òÊµÑéÊÒÓÃÏû¶¾Æ÷¾ß	240	ÈûÄÚ¼Ó¶û	10	Ò»°ãÃ³Ò×	3	Ì¨	1290	Ç§¿Ë	202,913
202008	84192000	Ò½ÓÃ»òÊµÑéÊÒÓÃÏû¶¾Æ÷¾ß	242	ÈûÀ­Àû°º	11	¹ú¼Ò¼ä¡¢¹ú¼Ê×éÖ¯ÎÞ³¥Ô®ÖúºÍÔùËÍµÄÎï×Ê	2	Ì¨	240	Ç§¿Ë	99,000
202008	84192000	Ò½ÓÃ»òÊµÑéÊÒÓÃÏû¶¾Æ÷¾ß	243	Ë÷ÂíÀï	10	Ò»°ãÃ³Ò×	58	Ì¨	1357	Ç§¿Ë	83,799
202008	84192000	Ò½ÓÃ»òÊµÑéÊÒÓÃÏû¶¾Æ÷¾ß	244	ÄÏ·Ç	10	Ò»°ãÃ³Ò×	325	Ì¨	4674	Ç§¿Ë	589,004
202008	84192000	Ò½ÓÃ»òÊµÑéÊÒÓÃÏû¶¾Æ÷¾ß	246	ËÕµ¤	10	Ò»°ãÃ³Ò×	13	Ì¨	117	Ç§¿Ë	222,380
202008	84192000	Ò½ÓÃ»òÊµÑéÊÒÓÃÏû¶¾Æ÷¾ß	247	Ì¹É£ÄáÑÇ	10	Ò»°ãÃ³Ò×	80	Ì¨	1284	Ç§¿Ë	141,346
202008	84192000	Ò½ÓÃ»òÊµÑéÊÒÓÃÏû¶¾Æ÷¾ß	248	¶à¸ç	10	Ò»°ãÃ³Ò×	1	Ì¨	9	Ç§¿Ë	479
202008	84192000	Ò½ÓÃ»òÊµÑéÊÒÓÃÏû¶¾Æ÷¾ß	249	Í»ÄáË¹	10	Ò»°ãÃ³Ò×	11	Ì¨	491	Ç§¿Ë	79,774
202008	84192000	Ò½ÓÃ»òÊµÑéÊÒÓÃÏû¶¾Æ÷¾ß	250	ÎÚ¸É´ï	10	Ò»°ãÃ³Ò×	72	Ì¨	1152	Ç§¿Ë	68,526
202008	84192000	Ò½ÓÃ»òÊµÑéÊÒÓÃÏû¶¾Æ÷¾ß	252	¸Õ¹û(½ð)	10	Ò»°ãÃ³Ò×	10	Ì¨	652	Ç§¿Ë	27,093
202008	84192000	Ò½ÓÃ»òÊµÑéÊÒÓÃÏû¶¾Æ÷¾ß	254	½ò°Í²¼Î¤	10	Ò»°ãÃ³Ò×	10	Ì¨	118	Ç§¿Ë	10,317
202008	84192000	Ò½ÓÃ»òÊµÑéÊÒÓÃÏû¶¾Æ÷¾ß	301	±ÈÀûÊ±	10	Ò»°ãÃ³Ò×	414	Ì¨	867	Ç§¿Ë	75,830
202008	84192000	Ò½ÓÃ»òÊµÑéÊÒÓÃÏû¶¾Æ÷¾ß	302	µ¤Âó	10	Ò»°ãÃ³Ò×	19	Ì¨	1170	Ç§¿Ë	57,530
202008	84192000	Ò½ÓÃ»òÊµÑéÊÒÓÃÏû¶¾Æ÷¾ß	303	Ó¢¹ú	10	Ò»°ãÃ³Ò×	1111	Ì¨	5001	Ç§¿Ë	1,394,475
202008	84192000	Ò½ÓÃ»òÊµÑéÊÒÓÃÏû¶¾Æ÷¾ß	304	µÂ¹ú	10	Ò»°ãÃ³Ò×	506	Ì¨	3737	Ç§¿Ë	1,001,867
202008	84192000	Ò½ÓÃ»òÊµÑéÊÒÓÃÏû¶¾Æ÷¾ß	305	·¨¹ú	10	Ò»°ãÃ³Ò×	13400	Ì¨	5484	Ç§¿Ë	1,927,105
202008	84192000	Ò½ÓÃ»òÊµÑéÊÒÓÃÏû¶¾Æ÷¾ß	307	Òâ´óÀû	10	Ò»°ãÃ³Ò×	221	Ì¨	6389	Ç§¿Ë	791,381
202008	84192000	Ò½ÓÃ»òÊµÑéÊÒÓÃÏû¶¾Æ÷¾ß	309	ºÉÀ¼	10	Ò»°ãÃ³Ò×	516	Ì¨	6525	Ç§¿Ë	972,190
202008	84192000	Ò½ÓÃ»òÊµÑéÊÒÓÃÏû¶¾Æ÷¾ß	310	Ï£À°	10	Ò»°ãÃ³Ò×	38	Ì¨	1854	Ç§¿Ë	249,043
202008	84192000	Ò½ÓÃ»òÊµÑéÊÒÓÃÏû¶¾Æ÷¾ß	311	ÆÏÌÑÑÀ	10	Ò»°ãÃ³Ò×	469	Ì¨	2718	Ç§¿Ë	260,338
202008	84192000	Ò½ÓÃ»òÊµÑéÊÒÓÃÏû¶¾Æ÷¾ß	312	Î÷°àÑÀ	10	Ò»°ãÃ³Ò×	1915	Ì¨	11702	Ç§¿Ë	1,228,479
202008	84192000	Ò½ÓÃ»òÊµÑéÊÒÓÃÏû¶¾Æ÷¾ß	313	°¢¶û°ÍÄáÑÇ	10	Ò»°ãÃ³Ò×	5	Ì¨	260	Ç§¿Ë	65,531
202008	84192000	Ò½ÓÃ»òÊµÑéÊÒÓÃÏû¶¾Æ÷¾ß	315	°ÂµØÀû	10	Ò»°ãÃ³Ò×	8	Ì¨	541	Ç§¿Ë	70,266
202008	84192000	Ò½ÓÃ»òÊµÑéÊÒÓÃÏû¶¾Æ÷¾ß	316	±£¼ÓÀûÑÇ	10	Ò»°ãÃ³Ò×	28	Ì¨	1399	Ç§¿Ë	155,278
202008	84192000	Ò½ÓÃ»òÊµÑéÊÒÓÃÏû¶¾Æ÷¾ß	321	ÐÙÑÀÀû	10	Ò»°ãÃ³Ò×	45	Ì¨	985	Ç§¿Ë	111,098
202008	84192000	Ò½ÓÃ»òÊµÑéÊÒÓÃÏû¶¾Æ÷¾ß	327	²¨À¼	10	Ò»°ãÃ³Ò×	1556	Ì¨	21108	Ç§¿Ë	2,640,754
202008	84192000	Ò½ÓÃ»òÊµÑéÊÒÓÃÏû¶¾Æ÷¾ß	328	ÂÞÂíÄáÑÇ	10	Ò»°ãÃ³Ò×	1309	Ì¨	6352	Ç§¿Ë	840,662
202008	84192000	Ò½ÓÃ»òÊµÑéÊÒÓÃÏû¶¾Æ÷¾ß	330	Èðµä	10	Ò»°ãÃ³Ò×	1503	Ì¨	4342	Ç§¿Ë	1,526,245
202008	84192000	Ò½ÓÃ»òÊµÑéÊÒÓÃÏû¶¾Æ÷¾ß	331	ÈðÊ¿	10	Ò»°ãÃ³Ò×	334	Ì¨	683	Ç§¿Ë	123,114
202008	84192000	Ò½ÓÃ»òÊµÑéÊÒÓÃÏû¶¾Æ÷¾ß	334	°®É³ÄáÑÇ	10	Ò»°ãÃ³Ò×	5	Ì¨	40	Ç§¿Ë	2,055
202008	84192000	Ò½ÓÃ»òÊµÑéÊÒÓÃÏû¶¾Æ÷¾ß	335	À­ÍÑÎ¬ÑÇ	10	Ò»°ãÃ³Ò×	1001	Ì¨	1281	Ç§¿Ë	133,424
202008	84192000	Ò½ÓÃ»òÊµÑéÊÒÓÃÏû¶¾Æ÷¾ß	336	Á¢ÌÕÍð	10	Ò»°ãÃ³Ò×	3	Ì¨	4239	Ç§¿Ë	392,684
202008	84192000	Ò½ÓÃ»òÊµÑéÊÒÓÃÏû¶¾Æ÷¾ß	337	¸ñÂ³¼ªÑÇ	10	Ò»°ãÃ³Ò×	58	Ì¨	2449	Ç§¿Ë	391,212
202008	84192000	Ò½ÓÃ»òÊµÑéÊÒÓÃÏû¶¾Æ÷¾ß	338	ÑÇÃÀÄáÑÇ	10	Ò»°ãÃ³Ò×	34	Ì¨	1538	Ç§¿Ë	160,002
202008	84192000	Ò½ÓÃ»òÊµÑéÊÒÓÃÏû¶¾Æ÷¾ß	343	Ä¦¶û¶àÍß	10	Ò»°ãÃ³Ò×	47	Ì¨	904	Ç§¿Ë	160,349
202008	84192000	Ò½ÓÃ»òÊµÑéÊÒÓÃÏû¶¾Æ÷¾ß	344	¶íÂÞË¹Áª°î	10	Ò»°ãÃ³Ò×	2563	Ì¨	118659	Ç§¿Ë	9,479,499
202008	84192000	Ò½ÓÃ»òÊµÑéÊÒÓÃÏû¶¾Æ÷¾ß	344	¶íÂÞË¹Áª°î	12	ÆäËû¾èÔùÎï×Ê	10	Ì¨	150	Ç§¿Ë	48,000
202008	84192000	Ò½ÓÃ»òÊµÑéÊÒÓÃÏû¶¾Æ÷¾ß	347	ÎÚ¿ËÀ¼	10	Ò»°ãÃ³Ò×	1741	Ì¨	10131	Ç§¿Ë	3,386,258
202008	84192000	Ò½ÓÃ»òÊµÑéÊÒÓÃÏû¶¾Æ÷¾ß	350	Ë¹ÂåÎÄÄáÑÇ	10	Ò»°ãÃ³Ò×	1	Ì¨	68	Ç§¿Ë	8,398
202008	84192000	Ò½ÓÃ»òÊµÑéÊÒÓÃÏû¶¾Æ÷¾ß	351	¿ËÂÞµØÑÇ	10	Ò»°ãÃ³Ò×	24	Ì¨	36	Ç§¿Ë	4,032
202008	84192000	Ò½ÓÃ»òÊµÑéÊÒÓÃÏû¶¾Æ÷¾ß	352	½Ý¿Ë	10	Ò»°ãÃ³Ò×	110	Ì¨	507	Ç§¿Ë	34,515
202008	84192000	Ò½ÓÃ»òÊµÑéÊÒÓÃÏû¶¾Æ÷¾ß	358	Èû¶ûÎ¬ÑÇ	10	Ò»°ãÃ³Ò×	22	Ì¨	531	Ç§¿Ë	71,592
202008	84192000	Ò½ÓÃ»òÊµÑéÊÒÓÃÏû¶¾Æ÷¾ß	402	°¢¸ùÍ¢	10	Ò»°ãÃ³Ò×	412	Ì¨	1125	Ç§¿Ë	115,722
202008	84192000	Ò½ÓÃ»òÊµÑéÊÒÓÃÏû¶¾Æ÷¾ß	408	¶àÃñ×å²£ÀûÎ¬ÑÇ¹ú	10	Ò»°ãÃ³Ò×	60	Ì¨	2538	Ç§¿Ë	183,192
202008	84192000	Ò½ÓÃ»òÊµÑéÊÒÓÃÏû¶¾Æ÷¾ß	412	ÖÇÀû	10	Ò»°ãÃ³Ò×	1445	Ì¨	10680	Ç§¿Ë	1,451,239
202008	84192000	Ò½ÓÃ»òÊµÑéÊÒÓÃÏû¶¾Æ÷¾ß	413	¸çÂ×±ÈÑÇ	10	Ò»°ãÃ³Ò×	41	Ì¨	4983	Ç§¿Ë	573,701
202008	84192000	Ò½ÓÃ»òÊµÑéÊÒÓÃÏû¶¾Æ÷¾ß	415	¸çË¹´ïÀè¼Ó	10	Ò»°ãÃ³Ò×	5	Ì¨	325	Ç§¿Ë	47,238
202008	84192000	Ò½ÓÃ»òÊµÑéÊÒÓÃÏû¶¾Æ÷¾ß	418	¶àÃ×Äá¼Ó¹²ºÍ¹ú	10	Ò»°ãÃ³Ò×	82	Ì¨	1712	Ç§¿Ë	190,241
202008	84192000	Ò½ÓÃ»òÊµÑéÊÒÓÃÏû¶¾Æ÷¾ß	419	¶ò¹Ï¶à¶û	10	Ò»°ãÃ³Ò×	162	Ì¨	3391	Ç§¿Ë	428,885
202008	84192000	Ò½ÓÃ»òÊµÑéÊÒÓÃÏû¶¾Æ÷¾ß	423	Î£µØÂíÀ­	10	Ò»°ãÃ³Ò×	52	Ì¨	1807	Ç§¿Ë	203,379
202008	84192000	Ò½ÓÃ»òÊµÑéÊÒÓÃÏû¶¾Æ÷¾ß	425	º£µØ	10	Ò»°ãÃ³Ò×	5	Ì¨	1096	Ç§¿Ë	206,337
202008	84192000	Ò½ÓÃ»òÊµÑéÊÒÓÃÏû¶¾Æ÷¾ß	426	ºé¶¼À­Ë¹	10	Ò»°ãÃ³Ò×	7	Ì¨	476	Ç§¿Ë	56,448
202008	84192000	Ò½ÓÃ»òÊµÑéÊÒÓÃÏû¶¾Æ÷¾ß	429	Ä«Î÷¸ç	10	Ò»°ãÃ³Ò×	494	Ì¨	12668	Ç§¿Ë	1,012,303
202008	84192000	Ò½ÓÃ»òÊµÑéÊÒÓÃÏû¶¾Æ÷¾ß	429	Ä«Î÷¸ç	12	ÆäËû¾èÔùÎï×Ê	2	Ì¨	106	Ç§¿Ë	24,000
202008	84192000	Ò½ÓÃ»òÊµÑéÊÒÓÃÏû¶¾Æ÷¾ß	432	°ÍÄÃÂí	10	Ò»°ãÃ³Ò×	6	Ì¨	196	Ç§¿Ë	24,352
202008	84192000	Ò½ÓÃ»òÊµÑéÊÒÓÃÏû¶¾Æ÷¾ß	433	°ÍÀ­¹ç	10	Ò»°ãÃ³Ò×	4	Ì¨	2003	Ç§¿Ë	186,876
202008	84192000	Ò½ÓÃ»òÊµÑéÊÒÓÃÏû¶¾Æ÷¾ß	434	ÃØÂ³	10	Ò»°ãÃ³Ò×	337	Ì¨	13661	Ç§¿Ë	1,461,353
202008	84192000	Ò½ÓÃ»òÊµÑéÊÒÓÃÏû¶¾Æ÷¾ß	440	Èø¶ûÍß¶à	10	Ò»°ãÃ³Ò×	202	Ì¨	176	Ç§¿Ë	29,669
202008	84192000	Ò½ÓÃ»òÊµÑéÊÒÓÃÏû¶¾Æ÷¾ß	444	ÎÚÀ­¹ç	10	Ò»°ãÃ³Ò×	20	Ì¨	673	Ç§¿Ë	62,873
202008	84192000	Ò½ÓÃ»òÊµÑéÊÒÓÃÏû¶¾Æ÷¾ß	501	¼ÓÄÃ´ó	10	Ò»°ãÃ³Ò×	1069	Ì¨	6424	Ç§¿Ë	3,659,326
202008	84192000	Ò½ÓÃ»òÊµÑéÊÒÓÃÏû¶¾Æ÷¾ß	502	ÃÀ¹ú	10	Ò»°ãÃ³Ò×	42151	Ì¨	46119	Ç§¿Ë	16,341,485
202008	84192000	Ò½ÓÃ»òÊµÑéÊÒÓÃÏû¶¾Æ÷¾ß	601	°Ä´óÀûÑÇ	10	Ò»°ãÃ³Ò×	380	Ì¨	7040	Ç§¿Ë	882,828
202008	84192000	Ò½ÓÃ»òÊµÑéÊÒÓÃÏû¶¾Æ÷¾ß	603	ì³¼Ã	10	Ò»°ãÃ³Ò×	5	Ì¨	58	Ç§¿Ë	15,463
202008	84192000	Ò½ÓÃ»òÊµÑéÊÒÓÃÏû¶¾Æ÷¾ß	609	ÐÂÎ÷À¼	10	Ò»°ãÃ³Ò×	64	Ì¨	96	Ç§¿Ë	6,672
202008	84192000	Ò½ÓÃ»òÊµÑéÊÒÓÃÏû¶¾Æ÷¾ß	611	°Í²¼ÑÇÐÂ¼¸ÄÚÑÇ	10	Ò»°ãÃ³Ò×	1	Ì¨	260	Ç§¿Ë	38,356
202009	38089400	Ïû¶¾¼Á	102	°ÍÁÖ	10	Ò»°ãÃ³Ò×	1000	Ç§¿Ë	0	?	26,976
202009	38089400	Ïû¶¾¼Á	103	ÃÏ¼ÓÀ­¹ú	10	Ò»°ãÃ³Ò×	251	Ç§¿Ë	0	?	52,893
202009	38089400	Ïû¶¾¼Á	106	Ãåµé	10	Ò»°ãÃ³Ò×	36981	Ç§¿Ë	0	?	718,130
202009	38089400	Ïû¶¾¼Á	107	¼íÆÒÕ¯	10	Ò»°ãÃ³Ò×	5289	Ç§¿Ë	0	?	273,112
202009	38089400	Ïû¶¾¼Á	110	ÖÐ¹úÏã¸Û	10	Ò»°ãÃ³Ò×	1104808	Ç§¿Ë	0	?	13,771,443
202009	38089400	Ïû¶¾¼Á	111	Ó¡¶È	10	Ò»°ãÃ³Ò×	318788	Ç§¿Ë	0	?	8,089,498
202009	38089400	Ïû¶¾¼Á	112	Ó¡¶ÈÄáÎ÷ÑÇ	10	Ò»°ãÃ³Ò×	182648	Ç§¿Ë	0	?	2,130,362
202009	38089400	Ïû¶¾¼Á	113	ÒÁÀÊ	10	Ò»°ãÃ³Ò×	50000	Ç§¿Ë	0	?	722,255
202009	38089400	Ïû¶¾¼Á	115	ÒÔÉ«ÁÐ	10	Ò»°ãÃ³Ò×	141861	Ç§¿Ë	0	?	2,110,500
202009	38089400	Ïû¶¾¼Á	116	ÈÕ±¾	10	Ò»°ãÃ³Ò×	3773030	Ç§¿Ë	0	?	65,985,682
202009	38089400	Ïû¶¾¼Á	118	¿ÆÍþÌØ	10	Ò»°ãÃ³Ò×	32970	Ç§¿Ë	0	?	1,182,688
202009	38089400	Ïû¶¾¼Á	119	ÀÏÎÎ	10	Ò»°ãÃ³Ò×	102	Ç§¿Ë	0	?	35,947
202009	38089400	Ïû¶¾¼Á	121	ÖÐ¹ú°ÄÃÅ	10	Ò»°ãÃ³Ò×	341	Ç§¿Ë	0	?	3,977
202009	38089400	Ïû¶¾¼Á	122	ÂíÀ´Î÷ÑÇ	10	Ò»°ãÃ³Ò×	410038	Ç§¿Ë	0	?	9,119,093
202009	38089400	Ïû¶¾¼Á	123	Âí¶û´ú·ò	10	Ò»°ãÃ³Ò×	11903	Ç§¿Ë	0	?	313,186
202009	38089400	Ïû¶¾¼Á	124	ÃÉ¹Å	10	Ò»°ãÃ³Ò×	1879	Ç§¿Ë	0	?	52,114
202009	38089400	Ïû¶¾¼Á	125	Äá²´¶ûÁª°îÃñÖ÷¹²ºÍ¹ú	10	Ò»°ãÃ³Ò×	74363	Ç§¿Ë	0	?	1,282,827
202009	38089400	Ïû¶¾¼Á	126	°¢Âü	10	Ò»°ãÃ³Ò×	36000	Ç§¿Ë	0	?	915,108
202009	38089400	Ïû¶¾¼Á	127	°Í»ùË¹Ì¹	10	Ò»°ãÃ³Ò×	112187	Ç§¿Ë	0	?	1,898,187
202009	38089400	Ïû¶¾¼Á	129	·ÆÂÉ±ö	10	Ò»°ãÃ³Ò×	906133	Ç§¿Ë	0	?	13,054,471
202009	38089400	Ïû¶¾¼Á	130	¿¨Ëþ¶û	10	Ò»°ãÃ³Ò×	43775	Ç§¿Ë	0	?	1,015,860
202009	38089400	Ïû¶¾¼Á	131	É³ÌØ°¢À­²®	10	Ò»°ãÃ³Ò×	146270	Ç§¿Ë	0	?	2,763,247
202009	38089400	Ïû¶¾¼Á	132	ÐÂ¼ÓÆÂ	10	Ò»°ãÃ³Ò×	222519	Ç§¿Ë	0	?	2,266,131
202009	38089400	Ïû¶¾¼Á	133	º«¹ú	10	Ò»°ãÃ³Ò×	104042	Ç§¿Ë	0	?	1,531,881
202009	38089400	Ïû¶¾¼Á	134	Ë¹ÀïÀ¼¿¨	10	Ò»°ãÃ³Ò×	3000	Ç§¿Ë	0	?	20,750
202009	38089400	Ïû¶¾¼Á	135	ÐðÀûÑÇ	10	Ò»°ãÃ³Ò×	100	Ç§¿Ë	0	?	8,252
202009	38089400	Ïû¶¾¼Á	136	Ì©¹ú	10	Ò»°ãÃ³Ò×	120101	Ç§¿Ë	0	?	1,690,193
202009	38089400	Ïû¶¾¼Á	137	ÍÁ¶úÆä	10	Ò»°ãÃ³Ò×	11250	Ç§¿Ë	0	?	135,909
202009	38089400	Ïû¶¾¼Á	138	°¢ÁªÇõ	10	Ò»°ãÃ³Ò×	242305	Ç§¿Ë	0	?	5,754,008
202009	38089400	Ïû¶¾¼Á	139	Ò²ÃÅ	10	Ò»°ãÃ³Ò×	355	Ç§¿Ë	0	?	7,789
202009	38089400	Ïû¶¾¼Á	141	Ô½ÄÏ	10	Ò»°ãÃ³Ò×	106100	Ç§¿Ë	0	?	1,336,057
202009	38089400	Ïû¶¾¼Á	143	ÖÐ¹úÌ¨Íå	10	Ò»°ãÃ³Ò×	178016	Ç§¿Ë	0	?	2,938,973
202009	38089400	Ïû¶¾¼Á	145	¹þÈø¿ËË¹Ì¹	10	Ò»°ãÃ³Ò×	5425	Ç§¿Ë	0	?	185,716
202009	38089400	Ïû¶¾¼Á	149	ÎÚ×È±ð¿ËË¹Ì¹	10	Ò»°ãÃ³Ò×	1288	Ç§¿Ë	0	?	313,193
202009	38089400	Ïû¶¾¼Á	201	°¢¶û¼°ÀûÑÇ	10	Ò»°ãÃ³Ò×	3195	Ç§¿Ë	0	?	45,663
202009	38089400	Ïû¶¾¼Á	202	°²¸çÀ­	10	Ò»°ãÃ³Ò×	9092	Ç§¿Ë	0	?	337,441
202009	38089400	Ïû¶¾¼Á	206	¿¦ÂóÂ¡	10	Ò»°ãÃ³Ò×	4404	Ç§¿Ë	0	?	54,825
202009	38089400	Ïû¶¾¼Á	215	°£¼°	10	Ò»°ãÃ³Ò×	39000	Ç§¿Ë	0	?	962,239
202009	38089400	Ïû¶¾¼Á	219	¸Ô±ÈÑÇ	10	Ò»°ãÃ³Ò×	21702	Ç§¿Ë	0	?	292,113
202009	38089400	Ïû¶¾¼Á	220	¼ÓÄÉ	10	Ò»°ãÃ³Ò×	3870	Ç§¿Ë	0	?	255,230
202009	38089400	Ïû¶¾¼Á	223	¿ÆÌØµÏÍß	10	Ò»°ãÃ³Ò×	1000	Ç§¿Ë	0	?	10,652
202009	38089400	Ïû¶¾¼Á	224	¿ÏÄáÑÇ	10	Ò»°ãÃ³Ò×	1529	Ç§¿Ë	0	?	39,037
202009	38089400	Ïû¶¾¼Á	226	Àû±ÈÑÇ	10	Ò»°ãÃ³Ò×	12561	Ç§¿Ë	0	?	194,071
202009	38089400	Ïû¶¾¼Á	227	Âí´ï¼ÓË¹¼Ó	10	Ò»°ãÃ³Ò×	45089	Ç§¿Ë	0	?	459,209
202009	38089400	Ïû¶¾¼Á	232	Ä¦Âå¸ç	10	Ò»°ãÃ³Ò×	0	Ç§¿Ë	0	?	37
202009	38089400	Ïû¶¾¼Á	233	ÄªÉ£±È¿Ë	10	Ò»°ãÃ³Ò×	8565	Ç§¿Ë	0	?	136,158
202009	38089400	Ïû¶¾¼Á	236	ÄáÈÕÀûÑÇ	10	Ò»°ãÃ³Ò×	903	Ç§¿Ë	0	?	66,768
202009	38089400	Ïû¶¾¼Á	237	ÁôÄáÍô	10	Ò»°ãÃ³Ò×	0	Ç§¿Ë	0	?	55
202009	38089400	Ïû¶¾¼Á	238	Â¬Íú´ï	10	Ò»°ãÃ³Ò×	35175	Ç§¿Ë	0	?	888,242
202009	38089400	Ïû¶¾¼Á	240	ÈûÄÚ¼Ó¶û	10	Ò»°ãÃ³Ò×	21507	Ç§¿Ë	0	?	423,790
202009	38089400	Ïû¶¾¼Á	244	ÄÏ·Ç	10	Ò»°ãÃ³Ò×	129723	Ç§¿Ë	0	?	2,071,044
202009	38089400	Ïû¶¾¼Á	248	¶à¸ç	10	Ò»°ãÃ³Ò×	4750	Ç§¿Ë	0	?	60,176
202009	38089400	Ïû¶¾¼Á	250	ÎÚ¸É´ï	10	Ò»°ãÃ³Ò×	15300	Ç§¿Ë	0	?	108,179
202009	38089400	Ïû¶¾¼Á	260	ÄÏËÕµ¤¹²ºÍ¹ú	10	Ò»°ãÃ³Ò×	987	Ç§¿Ë	0	?	20,059
202009	38089400	Ïû¶¾¼Á	301	±ÈÀûÊ±	10	Ò»°ãÃ³Ò×	123580	Ç§¿Ë	0	?	1,726,694
202009	38089400	Ïû¶¾¼Á	302	µ¤Âó	10	Ò»°ãÃ³Ò×	100098	Ç§¿Ë	0	?	2,525,069
202009	38089400	Ïû¶¾¼Á	303	Ó¢¹ú	10	Ò»°ãÃ³Ò×	2178854	Ç§¿Ë	0	?	52,599,826
202009	38089400	Ïû¶¾¼Á	304	µÂ¹ú	10	Ò»°ãÃ³Ò×	208597	Ç§¿Ë	0	?	3,935,623
202009	38089400	Ïû¶¾¼Á	305	·¨¹ú	10	Ò»°ãÃ³Ò×	131847	Ç§¿Ë	0	?	3,327,921
202009	38089400	Ïû¶¾¼Á	306	°®¶ûÀ¼	10	Ò»°ãÃ³Ò×	52630	Ç§¿Ë	0	?	2,687,449
202009	38089400	Ïû¶¾¼Á	307	Òâ´óÀû	10	Ò»°ãÃ³Ò×	21995	Ç§¿Ë	0	?	613,865
202009	38089400	Ïû¶¾¼Á	308	Â¬É­±¤	10	Ò»°ãÃ³Ò×	5716	Ç§¿Ë	0	?	7,906
202009	38089400	Ïû¶¾¼Á	309	ºÉÀ¼	10	Ò»°ãÃ³Ò×	802125	Ç§¿Ë	0	?	11,534,570
202009	38089400	Ïû¶¾¼Á	310	Ï£À°	10	Ò»°ãÃ³Ò×	1889	Ç§¿Ë	0	?	110,876
202009	38089400	Ïû¶¾¼Á	311	ÆÏÌÑÑÀ	10	Ò»°ãÃ³Ò×	22461	Ç§¿Ë	0	?	715,873
202009	38089400	Ïû¶¾¼Á	312	Î÷°àÑÀ	10	Ò»°ãÃ³Ò×	115701	Ç§¿Ë	0	?	3,127,836
202009	38089400	Ïû¶¾¼Á	313	°¢¶û°ÍÄáÑÇ	10	Ò»°ãÃ³Ò×	2140	Ç§¿Ë	0	?	28,420
202009	38089400	Ïû¶¾¼Á	318	·ÒÀ¼	10	Ò»°ãÃ³Ò×	19	Ç§¿Ë	0	?	478
202009	38089400	Ïû¶¾¼Á	321	ÐÙÑÀÀû	10	Ò»°ãÃ³Ò×	4410	Ç§¿Ë	0	?	192,431
202009	38089400	Ïû¶¾¼Á	326	Å²Íþ	10	Ò»°ãÃ³Ò×	6634	Ç§¿Ë	0	?	349,087
202009	38089400	Ïû¶¾¼Á	327	²¨À¼	10	Ò»°ãÃ³Ò×	47703	Ç§¿Ë	0	?	1,139,115
202009	38089400	Ïû¶¾¼Á	330	Èðµä	10	Ò»°ãÃ³Ò×	15270	Ç§¿Ë	0	?	525,633
202009	38089400	Ïû¶¾¼Á	334	°®É³ÄáÑÇ	10	Ò»°ãÃ³Ò×	6459	Ç§¿Ë	0	?	547,867
202009	38089400	Ïû¶¾¼Á	335	À­ÍÑÎ¬ÑÇ	10	Ò»°ãÃ³Ò×	19175	Ç§¿Ë	0	?	198,189
202009	38089400	Ïû¶¾¼Á	336	Á¢ÌÕÍð	10	Ò»°ãÃ³Ò×	6066	Ç§¿Ë	0	?	324,805
202009	38089400	Ïû¶¾¼Á	337	¸ñÂ³¼ªÑÇ	10	Ò»°ãÃ³Ò×	1250	Ç§¿Ë	0	?	15,865
202009	38089400	Ïû¶¾¼Á	344	¶íÂÞË¹Áª°î	10	Ò»°ãÃ³Ò×	112873	Ç§¿Ë	0	?	1,852,373
202009	38089400	Ïû¶¾¼Á	347	ÎÚ¿ËÀ¼	10	Ò»°ãÃ³Ò×	14214	Ç§¿Ë	0	?	606,467
202009	38089400	Ïû¶¾¼Á	351	¿ËÂÞµØÑÇ	10	Ò»°ãÃ³Ò×	0	Ç§¿Ë	0	?	28
202009	38089400	Ïû¶¾¼Á	352	½Ý¿Ë	10	Ò»°ãÃ³Ò×	23720	Ç§¿Ë	0	?	562,646
202009	38089400	Ïû¶¾¼Á	401	°²Ìá¹ÏºÍ°Í²¼´ï	10	Ò»°ãÃ³Ò×	750	Ç§¿Ë	0	?	87,827
202009	38089400	Ïû¶¾¼Á	402	°¢¸ùÍ¢	10	Ò»°ãÃ³Ò×	88673	Ç§¿Ë	0	?	1,197,487
202009	38089400	Ïû¶¾¼Á	403	°¢Â³°Í	10	Ò»°ãÃ³Ò×	7583	Ç§¿Ë	0	?	137,818
202009	38089400	Ïû¶¾¼Á	404	°Í¹þÂí	10	Ò»°ãÃ³Ò×	12872	Ç§¿Ë	0	?	178,455
202009	38089400	Ïû¶¾¼Á	410	°ÍÎ÷	10	Ò»°ãÃ³Ò×	243800	Ç§¿Ë	0	?	3,295,573
202009	38089400	Ïû¶¾¼Á	412	ÖÇÀû	10	Ò»°ãÃ³Ò×	797620	Ç§¿Ë	0	?	12,208,667
202009	38089400	Ïû¶¾¼Á	413	¸çÂ×±ÈÑÇ	10	Ò»°ãÃ³Ò×	29599	Ç§¿Ë	0	?	636,284
202009	38089400	Ïû¶¾¼Á	415	¸çË¹´ïÀè¼Ó	10	Ò»°ãÃ³Ò×	50259	Ç§¿Ë	0	?	746,440
202009	38089400	Ïû¶¾¼Á	419	¶ò¹Ï¶à¶û	10	Ò»°ãÃ³Ò×	93146	Ç§¿Ë	0	?	654,108
202009	38089400	Ïû¶¾¼Á	423	Î£µØÂíÀ­	10	Ò»°ãÃ³Ò×	25640	Ç§¿Ë	0	?	217,025
202009	38089400	Ïû¶¾¼Á	424	¹çÑÇÄÇ	10	Ò»°ãÃ³Ò×	24028	Ç§¿Ë	0	?	425,238
202009	38089400	Ïû¶¾¼Á	425	º£µØ	10	Ò»°ãÃ³Ò×	9830	Ç§¿Ë	0	?	228,190
202009	38089400	Ïû¶¾¼Á	426	ºé¶¼À­Ë¹	10	Ò»°ãÃ³Ò×	157318	Ç§¿Ë	0	?	1,520,363
202009	38089400	Ïû¶¾¼Á	429	Ä«Î÷¸ç	10	Ò»°ãÃ³Ò×	16392	Ç§¿Ë	0	?	424,210
202009	38089400	Ïû¶¾¼Á	432	°ÍÄÃÂí	10	Ò»°ãÃ³Ò×	39052	Ç§¿Ë	0	?	707,972
202009	38089400	Ïû¶¾¼Á	434	ÃØÂ³	10	Ò»°ãÃ³Ò×	62715	Ç§¿Ë	0	?	1,965,725
202009	38089400	Ïû¶¾¼Á	435	²¨¶àÀè¸÷	10	Ò»°ãÃ³Ò×	2432	Ç§¿Ë	0	?	18,592
202009	38089400	Ïû¶¾¼Á	437	Ê¥Â¬Î÷ÑÇ	10	Ò»°ãÃ³Ò×	1285	Ç§¿Ë	0	?	83,363
202009	38089400	Ïû¶¾¼Á	440	Èø¶ûÍß¶à	10	Ò»°ãÃ³Ò×	19902	Ç§¿Ë	0	?	154,383
202009	38089400	Ïû¶¾¼Á	441	ËÕÀïÄÏ	10	Ò»°ãÃ³Ò×	49269	Ç§¿Ë	0	?	522,830
202009	38089400	Ïû¶¾¼Á	442	ÌØÁ¢Äá´ïºÍ¶à°Í¸ç	10	Ò»°ãÃ³Ò×	7024	Ç§¿Ë	0	?	129,217
202009	38089400	Ïû¶¾¼Á	444	ÎÚÀ­¹ç	10	Ò»°ãÃ³Ò×	656	Ç§¿Ë	0	?	35,498
202009	38089400	Ïû¶¾¼Á	445	Î¯ÄÚÈðÀ­	10	Ò»°ãÃ³Ò×	25502	Ç§¿Ë	0	?	402,257
202009	38089400	Ïû¶¾¼Á	447	Ê¥Æä´ÄºÍÄáÎ¬Ë¹	10	Ò»°ãÃ³Ò×	0	Ç§¿Ë	0	?	49
202009	38089400	Ïû¶¾¼Á	501	¼ÓÄÃ´ó	10	Ò»°ãÃ³Ò×	3207829	Ç§¿Ë	0	?	59,470,170
202009	38089400	Ïû¶¾¼Á	502	ÃÀ¹ú	10	Ò»°ãÃ³Ò×	42001665	Ç§¿Ë	0	?	734,189,031
202009	38089400	Ïû¶¾¼Á	601	°Ä´óÀûÑÇ	10	Ò»°ãÃ³Ò×	1705722	Ç§¿Ë	0	?	29,546,421
202009	38089400	Ïû¶¾¼Á	609	ÐÂÎ÷À¼	10	Ò»°ãÃ³Ò×	214916	Ç§¿Ë	0	?	3,578,554
202009	38089400	Ïû¶¾¼Á	611	°Í²¼ÑÇÐÂ¼¸ÄÚÑÇ	10	Ò»°ãÃ³Ò×	10050	Ç§¿Ë	0	?	155,377
202009	38089400	Ïû¶¾¼Á	623	·¨Êô²¨ÀûÄáÎ÷ÑÇ	10	Ò»°ãÃ³Ò×	8048	Ç§¿Ë	0	?	328,918
202009	84192000	Ò½ÓÃ»òÊµÑéÊÒÓÃÏû¶¾Æ÷¾ß	101	°¢¸»º¹	10	Ò»°ãÃ³Ò×	8	Ì¨	511	Ç§¿Ë	61,213
202009	84192000	Ò½ÓÃ»òÊµÑéÊÒÓÃÏû¶¾Æ÷¾ß	102	°ÍÁÖ	10	Ò»°ãÃ³Ò×	2	Ì¨	94	Ç§¿Ë	17,707
202009	84192000	Ò½ÓÃ»òÊµÑéÊÒÓÃÏû¶¾Æ÷¾ß	103	ÃÏ¼ÓÀ­¹ú	10	Ò»°ãÃ³Ò×	90	Ì¨	51748	Ç§¿Ë	2,147,799
202009	84192000	Ò½ÓÃ»òÊµÑéÊÒÓÃÏû¶¾Æ÷¾ß	106	Ãåµé	10	Ò»°ãÃ³Ò×	120	Ì¨	5885	Ç§¿Ë	653,367
202009	84192000	Ò½ÓÃ»òÊµÑéÊÒÓÃÏû¶¾Æ÷¾ß	108	ÈûÆÖÂ·Ë¹	10	Ò»°ãÃ³Ò×	17	Ì¨	1001	Ç§¿Ë	130,585
202009	84192000	Ò½ÓÃ»òÊµÑéÊÒÓÃÏû¶¾Æ÷¾ß	110	ÖÐ¹úÏã¸Û	10	Ò»°ãÃ³Ò×	258	Ì¨	3631	Ç§¿Ë	1,350,745
202009	84192000	Ò½ÓÃ»òÊµÑéÊÒÓÃÏû¶¾Æ÷¾ß	111	Ó¡¶È	10	Ò»°ãÃ³Ò×	672	Ì¨	45850	Ç§¿Ë	1,633,486
202009	84192000	Ò½ÓÃ»òÊµÑéÊÒÓÃÏû¶¾Æ÷¾ß	112	Ó¡¶ÈÄáÎ÷ÑÇ	10	Ò»°ãÃ³Ò×	4076	Ì¨	211724	Ç§¿Ë	11,093,711
202009	84192000	Ò½ÓÃ»òÊµÑéÊÒÓÃÏû¶¾Æ÷¾ß	113	ÒÁÀÊ	10	Ò»°ãÃ³Ò×	13	Ì¨	208	Ç§¿Ë	26,630
202009	84192000	Ò½ÓÃ»òÊµÑéÊÒÓÃÏû¶¾Æ÷¾ß	114	ÒÁÀ­¿Ë	10	Ò»°ãÃ³Ò×	20	Ì¨	985	Ç§¿Ë	105,983
202009	84192000	Ò½ÓÃ»òÊµÑéÊÒÓÃÏû¶¾Æ÷¾ß	115	ÒÔÉ«ÁÐ	10	Ò»°ãÃ³Ò×	87	Ì¨	2654	Ç§¿Ë	266,384
202009	84192000	Ò½ÓÃ»òÊµÑéÊÒÓÃÏû¶¾Æ÷¾ß	116	ÈÕ±¾	10	Ò»°ãÃ³Ò×	111	Ì¨	4052	Ç§¿Ë	1,244,776
202009	84192000	Ò½ÓÃ»òÊµÑéÊÒÓÃÏû¶¾Æ÷¾ß	117	Ô¼µ©	10	Ò»°ãÃ³Ò×	36	Ì¨	1785	Ç§¿Ë	292,343
202009	84192000	Ò½ÓÃ»òÊµÑéÊÒÓÃÏû¶¾Æ÷¾ß	118	¿ÆÍþÌØ	10	Ò»°ãÃ³Ò×	3	Ì¨	355	Ç§¿Ë	40,472
202009	84192000	Ò½ÓÃ»òÊµÑéÊÒÓÃÏû¶¾Æ÷¾ß	119	ÀÏÎÎ	10	Ò»°ãÃ³Ò×	1	Ì¨	3200	Ç§¿Ë	217,388
202009	84192000	Ò½ÓÃ»òÊµÑéÊÒÓÃÏû¶¾Æ÷¾ß	120	Àè°ÍÄÛ	10	Ò»°ãÃ³Ò×	3	Ì¨	860	Ç§¿Ë	79,988
202009	84192000	Ò½ÓÃ»òÊµÑéÊÒÓÃÏû¶¾Æ÷¾ß	122	ÂíÀ´Î÷ÑÇ	10	Ò»°ãÃ³Ò×	469	Ì¨	3185	Ç§¿Ë	202,783
202009	84192000	Ò½ÓÃ»òÊµÑéÊÒÓÃÏû¶¾Æ÷¾ß	123	Âí¶û´ú·ò	10	Ò»°ãÃ³Ò×	20	Ì¨	501	Ç§¿Ë	34,476
202009	84192000	Ò½ÓÃ»òÊµÑéÊÒÓÃÏû¶¾Æ÷¾ß	124	ÃÉ¹Å	10	Ò»°ãÃ³Ò×	24	Ì¨	1765	Ç§¿Ë	36,280
202009	84192000	Ò½ÓÃ»òÊµÑéÊÒÓÃÏû¶¾Æ÷¾ß	125	Äá²´¶ûÁª°îÃñÖ÷¹²ºÍ¹ú	10	Ò»°ãÃ³Ò×	5	Ì¨	380	Ç§¿Ë	62,267
202009	84192000	Ò½ÓÃ»òÊµÑéÊÒÓÃÏû¶¾Æ÷¾ß	127	°Í»ùË¹Ì¹	10	Ò»°ãÃ³Ò×	144	Ì¨	24738	Ç§¿Ë	1,426,084
202009	84192000	Ò½ÓÃ»òÊµÑéÊÒÓÃÏû¶¾Æ÷¾ß	128	°ÍÀÕË¹Ì¹	10	Ò»°ãÃ³Ò×	20	Ì¨	680	Ç§¿Ë	10,637
202009	84192000	Ò½ÓÃ»òÊµÑéÊÒÓÃÏû¶¾Æ÷¾ß	129	·ÆÂÉ±ö	10	Ò»°ãÃ³Ò×	7412	Ì¨	25603	Ç§¿Ë	2,178,062
202009	84192000	Ò½ÓÃ»òÊµÑéÊÒÓÃÏû¶¾Æ÷¾ß	130	¿¨Ëþ¶û	10	Ò»°ãÃ³Ò×	24	Ì¨	898	Ç§¿Ë	142,745
202009	84192000	Ò½ÓÃ»òÊµÑéÊÒÓÃÏû¶¾Æ÷¾ß	131	É³ÌØ°¢À­²®	10	Ò»°ãÃ³Ò×	369	Ì¨	3055	Ç§¿Ë	434,700
202009	84192000	Ò½ÓÃ»òÊµÑéÊÒÓÃÏû¶¾Æ÷¾ß	132	ÐÂ¼ÓÆÂ	10	Ò»°ãÃ³Ò×	282	Ì¨	1873	Ç§¿Ë	134,636
202009	84192000	Ò½ÓÃ»òÊµÑéÊÒÓÃÏû¶¾Æ÷¾ß	133	º«¹ú	10	Ò»°ãÃ³Ò×	6139	Ì¨	2240	Ç§¿Ë	820,050
202009	84192000	Ò½ÓÃ»òÊµÑéÊÒÓÃÏû¶¾Æ÷¾ß	134	Ë¹ÀïÀ¼¿¨	10	Ò»°ãÃ³Ò×	8	Ì¨	919	Ç§¿Ë	196,119
202009	84192000	Ò½ÓÃ»òÊµÑéÊÒÓÃÏû¶¾Æ÷¾ß	134	Ë¹ÀïÀ¼¿¨	11	¹ú¼Ò¼ä¡¢¹ú¼Ê×éÖ¯ÎÞ³¥Ô®ÖúºÍÔùËÍµÄÎï×Ê	4	Ì¨	27	Ç§¿Ë	71,799
202009	84192000	Ò½ÓÃ»òÊµÑéÊÒÓÃÏû¶¾Æ÷¾ß	135	ÐðÀûÑÇ	10	Ò»°ãÃ³Ò×	1	Ì¨	3642	Ç§¿Ë	1,028,316
202009	84192000	Ò½ÓÃ»òÊµÑéÊÒÓÃÏû¶¾Æ÷¾ß	136	Ì©¹ú	10	Ò»°ãÃ³Ò×	367	Ì¨	9857	Ç§¿Ë	1,422,170
202009	84192000	Ò½ÓÃ»òÊµÑéÊÒÓÃÏû¶¾Æ÷¾ß	137	ÍÁ¶úÆä	10	Ò»°ãÃ³Ò×	213	Ì¨	13206	Ç§¿Ë	1,565,686
202009	84192000	Ò½ÓÃ»òÊµÑéÊÒÓÃÏû¶¾Æ÷¾ß	138	°¢ÁªÇõ	10	Ò»°ãÃ³Ò×	23	Ì¨	1044	Ç§¿Ë	142,839
202009	84192000	Ò½ÓÃ»òÊµÑéÊÒÓÃÏû¶¾Æ÷¾ß	139	Ò²ÃÅ	10	Ò»°ãÃ³Ò×	4	Ì¨	410	Ç§¿Ë	53,816
202009	84192000	Ò½ÓÃ»òÊµÑéÊÒÓÃÏû¶¾Æ÷¾ß	141	Ô½ÄÏ	10	Ò»°ãÃ³Ò×	504	Ì¨	32324	Ç§¿Ë	2,049,883
202009	84192000	Ò½ÓÃ»òÊµÑéÊÒÓÃÏû¶¾Æ÷¾ß	143	ÖÐ¹úÌ¨Íå	10	Ò»°ãÃ³Ò×	24	Ì¨	4006	Ç§¿Ë	1,148,918
202009	84192000	Ò½ÓÃ»òÊµÑéÊÒÓÃÏû¶¾Æ÷¾ß	144	¶«µÛãë	11	¹ú¼Ò¼ä¡¢¹ú¼Ê×éÖ¯ÎÞ³¥Ô®ÖúºÍÔùËÍµÄÎï×Ê	2	Ì¨	50	Ç§¿Ë	5,000
202009	84192000	Ò½ÓÃ»òÊµÑéÊÒÓÃÏû¶¾Æ÷¾ß	145	¹þÈø¿ËË¹Ì¹	10	Ò»°ãÃ³Ò×	6	Ì¨	660	Ç§¿Ë	131,859
202009	84192000	Ò½ÓÃ»òÊµÑéÊÒÓÃÏû¶¾Æ÷¾ß	149	ÎÚ×È±ð¿ËË¹Ì¹	10	Ò»°ãÃ³Ò×	30	Ì¨	3675	Ç§¿Ë	324,140
202009	84192000	Ò½ÓÃ»òÊµÑéÊÒÓÃÏû¶¾Æ÷¾ß	201	°¢¶û¼°ÀûÑÇ	10	Ò»°ãÃ³Ò×	292	Ì¨	15917	Ç§¿Ë	1,865,561
202009	84192000	Ò½ÓÃ»òÊµÑéÊÒÓÃÏû¶¾Æ÷¾ß	202	°²¸çÀ­	10	Ò»°ãÃ³Ò×	4	Ì¨	210	Ç§¿Ë	29,301
202009	84192000	Ò½ÓÃ»òÊµÑéÊÒÓÃÏû¶¾Æ÷¾ß	203	±´Äþ	10	Ò»°ãÃ³Ò×	3	Ì¨	573	Ç§¿Ë	47,517
202009	84192000	Ò½ÓÃ»òÊµÑéÊÒÓÃÏû¶¾Æ÷¾ß	204	²©´ÄÍßÄÉ	10	Ò»°ãÃ³Ò×	1	Ì¨	20	Ç§¿Ë	1,600
202009	84192000	Ò½ÓÃ»òÊµÑéÊÒÓÃÏû¶¾Æ÷¾ß	205	²¼Â¡µÏ	10	Ò»°ãÃ³Ò×	8	Ì¨	815	Ç§¿Ë	96,836
202009	84192000	Ò½ÓÃ»òÊµÑéÊÒÓÃÏû¶¾Æ÷¾ß	206	¿¦ÂóÂ¡	10	Ò»°ãÃ³Ò×	65	Ì¨	2233	Ç§¿Ë	129,060
202009	84192000	Ò½ÓÃ»òÊµÑéÊÒÓÃÏû¶¾Æ÷¾ß	208	·ðµÃ½Ç	10	Ò»°ãÃ³Ò×	2	Ì¨	125	Ç§¿Ë	12,519
202009	84192000	Ò½ÓÃ»òÊµÑéÊÒÓÃÏû¶¾Æ÷¾ß	213	¸Õ¹û(²¼)	10	Ò»°ãÃ³Ò×	5	Ì¨	410	Ç§¿Ë	62,251
202009	84192000	Ò½ÓÃ»òÊµÑéÊÒÓÃÏû¶¾Æ÷¾ß	215	°£¼°	10	Ò»°ãÃ³Ò×	184	Ì¨	61842	Ç§¿Ë	2,219,977
202009	84192000	Ò½ÓÃ»òÊµÑéÊÒÓÃÏû¶¾Æ÷¾ß	216	³àµÀ¼¸ÄÚÑÇ	10	Ò»°ãÃ³Ò×	2	Ì¨	975	Ç§¿Ë	32,472
202009	84192000	Ò½ÓÃ»òÊµÑéÊÒÓÃÏû¶¾Æ÷¾ß	217	°£Èû¶í±ÈÑÇ	10	Ò»°ãÃ³Ò×	4	Ì¨	1550	Ç§¿Ë	47,835
202009	84192000	Ò½ÓÃ»òÊµÑéÊÒÓÃÏû¶¾Æ÷¾ß	218	¼ÓÅî	10	Ò»°ãÃ³Ò×	1	Ì¨	52	Ç§¿Ë	1,134
202009	84192000	Ò½ÓÃ»òÊµÑéÊÒÓÃÏû¶¾Æ÷¾ß	220	¼ÓÄÉ	10	Ò»°ãÃ³Ò×	1	Ì¨	1700	Ç§¿Ë	478,990
202009	84192000	Ò½ÓÃ»òÊµÑéÊÒÓÃÏû¶¾Æ÷¾ß	221	¼¸ÄÚÑÇ	10	Ò»°ãÃ³Ò×	1	Ì¨	50	Ç§¿Ë	9,375
202009	84192000	Ò½ÓÃ»òÊµÑéÊÒÓÃÏû¶¾Æ÷¾ß	223	¿ÆÌØµÏÍß	10	Ò»°ãÃ³Ò×	190	Ì¨	2230	Ç§¿Ë	971,292
202009	84192000	Ò½ÓÃ»òÊµÑéÊÒÓÃÏû¶¾Æ÷¾ß	224	¿ÏÄáÑÇ	10	Ò»°ãÃ³Ò×	98	Ì¨	7316	Ç§¿Ë	590,154
202009	84192000	Ò½ÓÃ»òÊµÑéÊÒÓÃÏû¶¾Æ÷¾ß	227	Âí´ï¼ÓË¹¼Ó	10	Ò»°ãÃ³Ò×	11	Ì¨	210	Ç§¿Ë	16,875
202009	84192000	Ò½ÓÃ»òÊµÑéÊÒÓÃÏû¶¾Æ÷¾ß	232	Ä¦Âå¸ç	10	Ò»°ãÃ³Ò×	100	Ì¨	6580	Ç§¿Ë	852,267
202009	84192000	Ò½ÓÃ»òÊµÑéÊÒÓÃÏû¶¾Æ÷¾ß	233	ÄªÉ£±È¿Ë	10	Ò»°ãÃ³Ò×	6	Ì¨	122	Ç§¿Ë	18,146
202009	84192000	Ò½ÓÃ»òÊµÑéÊÒÓÃÏû¶¾Æ÷¾ß	236	ÄáÈÕÀûÑÇ	10	Ò»°ãÃ³Ò×	34	Ì¨	791	Ç§¿Ë	254,412
202009	84192000	Ò½ÓÃ»òÊµÑéÊÒÓÃÏû¶¾Æ÷¾ß	237	ÁôÄáÍô	10	Ò»°ãÃ³Ò×	4	Ì¨	2	Ç§¿Ë	151
202009	84192000	Ò½ÓÃ»òÊµÑéÊÒÓÃÏû¶¾Æ÷¾ß	238	Â¬Íú´ï	10	Ò»°ãÃ³Ò×	218	Ì¨	347	Ç§¿Ë	29,963
202009	84192000	Ò½ÓÃ»òÊµÑéÊÒÓÃÏû¶¾Æ÷¾ß	240	ÈûÄÚ¼Ó¶û	10	Ò»°ãÃ³Ò×	7	Ì¨	805	Ç§¿Ë	116,638
202009	84192000	Ò½ÓÃ»òÊµÑéÊÒÓÃÏû¶¾Æ÷¾ß	243	Ë÷ÂíÀï	10	Ò»°ãÃ³Ò×	2	Ì¨	118	Ç§¿Ë	10,989
202009	84192000	Ò½ÓÃ»òÊµÑéÊÒÓÃÏû¶¾Æ÷¾ß	244	ÄÏ·Ç	10	Ò»°ãÃ³Ò×	61	Ì¨	10151	Ç§¿Ë	797,440
202009	84192000	Ò½ÓÃ»òÊµÑéÊÒÓÃÏû¶¾Æ÷¾ß	247	Ì¹É£ÄáÑÇ	10	Ò»°ãÃ³Ò×	4	Ì¨	143	Ç§¿Ë	19,351
202009	84192000	Ò½ÓÃ»òÊµÑéÊÒÓÃÏû¶¾Æ÷¾ß	248	¶à¸ç	10	Ò»°ãÃ³Ò×	4	Ì¨	100	Ç§¿Ë	2,213
202009	84192000	Ò½ÓÃ»òÊµÑéÊÒÓÃÏû¶¾Æ÷¾ß	249	Í»ÄáË¹	10	Ò»°ãÃ³Ò×	10	Ì¨	440	Ç§¿Ë	67,355
202009	84192000	Ò½ÓÃ»òÊµÑéÊÒÓÃÏû¶¾Æ÷¾ß	250	ÎÚ¸É´ï	10	Ò»°ãÃ³Ò×	5	Ì¨	712	Ç§¿Ë	56,351
202009	84192000	Ò½ÓÃ»òÊµÑéÊÒÓÃÏû¶¾Æ÷¾ß	251	²¼»ùÄÉ·¨Ë÷	10	Ò»°ãÃ³Ò×	40	Ì¨	485	Ç§¿Ë	35,471
202009	84192000	Ò½ÓÃ»òÊµÑéÊÒÓÃÏû¶¾Æ÷¾ß	252	¸Õ¹û(½ð)	10	Ò»°ãÃ³Ò×	3	Ì¨	117	Ç§¿Ë	12,203
202009	84192000	Ò½ÓÃ»òÊµÑéÊÒÓÃÏû¶¾Æ÷¾ß	253	ÔÞ±ÈÑÇ	10	Ò»°ãÃ³Ò×	2	Ì¨	78	Ç§¿Ë	10,099
202009	84192000	Ò½ÓÃ»òÊµÑéÊÒÓÃÏû¶¾Æ÷¾ß	301	±ÈÀûÊ±	10	Ò»°ãÃ³Ò×	1133	Ì¨	1583	Ç§¿Ë	166,337
202009	84192000	Ò½ÓÃ»òÊµÑéÊÒÓÃÏû¶¾Æ÷¾ß	302	µ¤Âó	10	Ò»°ãÃ³Ò×	16	Ì¨	18	Ç§¿Ë	794
202009	84192000	Ò½ÓÃ»òÊµÑéÊÒÓÃÏû¶¾Æ÷¾ß	303	Ó¢¹ú	10	Ò»°ãÃ³Ò×	2285	Ì¨	13966	Ç§¿Ë	6,755,844
202009	84192000	Ò½ÓÃ»òÊµÑéÊÒÓÃÏû¶¾Æ÷¾ß	304	µÂ¹ú	10	Ò»°ãÃ³Ò×	938	Ì¨	3331	Ç§¿Ë	589,800
202009	84192000	Ò½ÓÃ»òÊµÑéÊÒÓÃÏû¶¾Æ÷¾ß	305	·¨¹ú	10	Ò»°ãÃ³Ò×	40097	Ì¨	15798	Ç§¿Ë	6,066,205
202009	84192000	Ò½ÓÃ»òÊµÑéÊÒÓÃÏû¶¾Æ÷¾ß	306	°®¶ûÀ¼	10	Ò»°ãÃ³Ò×	2	Ì¨	50	Ç§¿Ë	5,599
202009	84192000	Ò½ÓÃ»òÊµÑéÊÒÓÃÏû¶¾Æ÷¾ß	307	Òâ´óÀû	10	Ò»°ãÃ³Ò×	36	Ì¨	1987	Ç§¿Ë	397,367
202009	84192000	Ò½ÓÃ»òÊµÑéÊÒÓÃÏû¶¾Æ÷¾ß	308	Â¬É­±¤	10	Ò»°ãÃ³Ò×	160	Ì¨	576	Ç§¿Ë	6,123
202009	84192000	Ò½ÓÃ»òÊµÑéÊÒÓÃÏû¶¾Æ÷¾ß	309	ºÉÀ¼	10	Ò»°ãÃ³Ò×	300	Ì¨	7166	Ç§¿Ë	743,747
202009	84192000	Ò½ÓÃ»òÊµÑéÊÒÓÃÏû¶¾Æ÷¾ß	310	Ï£À°	10	Ò»°ãÃ³Ò×	11	Ì¨	665	Ç§¿Ë	60,244
202009	84192000	Ò½ÓÃ»òÊµÑéÊÒÓÃÏû¶¾Æ÷¾ß	311	ÆÏÌÑÑÀ	10	Ò»°ãÃ³Ò×	66	Ì¨	3510	Ç§¿Ë	425,383
202009	84192000	Ò½ÓÃ»òÊµÑéÊÒÓÃÏû¶¾Æ÷¾ß	312	Î÷°àÑÀ	10	Ò»°ãÃ³Ò×	188	Ì¨	8816	Ç§¿Ë	1,147,710
202009	84192000	Ò½ÓÃ»òÊµÑéÊÒÓÃÏû¶¾Æ÷¾ß	315	°ÂµØÀû	10	Ò»°ãÃ³Ò×	1	Ì¨	61	Ç§¿Ë	4,946
202009	84192000	Ò½ÓÃ»òÊµÑéÊÒÓÃÏû¶¾Æ÷¾ß	316	±£¼ÓÀûÑÇ	10	Ò»°ãÃ³Ò×	26	Ì¨	1339	Ç§¿Ë	160,363
202009	84192000	Ò½ÓÃ»òÊµÑéÊÒÓÃÏû¶¾Æ÷¾ß	318	·ÒÀ¼	10	Ò»°ãÃ³Ò×	2	Ì¨	197	Ç§¿Ë	20,887
202009	84192000	Ò½ÓÃ»òÊµÑéÊÒÓÃÏû¶¾Æ÷¾ß	321	ÐÙÑÀÀû	10	Ò»°ãÃ³Ò×	1018	Ì¨	1341	Ç§¿Ë	568,813
202009	84192000	Ò½ÓÃ»òÊµÑéÊÒÓÃÏû¶¾Æ÷¾ß	326	Å²Íþ	10	Ò»°ãÃ³Ò×	41	Ì¨	239	Ç§¿Ë	18,427
202009	84192000	Ò½ÓÃ»òÊµÑéÊÒÓÃÏû¶¾Æ÷¾ß	327	²¨À¼	10	Ò»°ãÃ³Ò×	204	Ì¨	7410	Ç§¿Ë	828,031
202009	84192000	Ò½ÓÃ»òÊµÑéÊÒÓÃÏû¶¾Æ÷¾ß	328	ÂÞÂíÄáÑÇ	10	Ò»°ãÃ³Ò×	254	Ì¨	9227	Ç§¿Ë	1,165,268
202009	84192000	Ò½ÓÃ»òÊµÑéÊÒÓÃÏû¶¾Æ÷¾ß	330	Èðµä	10	Ò»°ãÃ³Ò×	1178	Ì¨	3039	Ç§¿Ë	591,733
202009	84192000	Ò½ÓÃ»òÊµÑéÊÒÓÃÏû¶¾Æ÷¾ß	331	ÈðÊ¿	10	Ò»°ãÃ³Ò×	4	Ì¨	309	Ç§¿Ë	59,085
202009	84192000	Ò½ÓÃ»òÊµÑéÊÒÓÃÏû¶¾Æ÷¾ß	334	°®É³ÄáÑÇ	10	Ò»°ãÃ³Ò×	120	Ì¨	180	Ç§¿Ë	18,720
202009	84192000	Ò½ÓÃ»òÊµÑéÊÒÓÃÏû¶¾Æ÷¾ß	335	À­ÍÑÎ¬ÑÇ	10	Ò»°ãÃ³Ò×	36	Ì¨	6870	Ç§¿Ë	747,785
202009	84192000	Ò½ÓÃ»òÊµÑéÊÒÓÃÏû¶¾Æ÷¾ß	339	°¢Èû°Ý½®	10	Ò»°ãÃ³Ò×	20	Ì¨	1100	Ç§¿Ë	120,795
202009	84192000	Ò½ÓÃ»òÊµÑéÊÒÓÃÏû¶¾Æ÷¾ß	340	°×¶íÂÞË¹	10	Ò»°ãÃ³Ò×	1757	Ì¨	6159	Ç§¿Ë	524,301
202009	84192000	Ò½ÓÃ»òÊµÑéÊÒÓÃÏû¶¾Æ÷¾ß	344	¶íÂÞË¹Áª°î	10	Ò»°ãÃ³Ò×	1609	Ì¨	60925	Ç§¿Ë	10,065,874
202009	84192000	Ò½ÓÃ»òÊµÑéÊÒÓÃÏû¶¾Æ÷¾ß	347	ÎÚ¿ËÀ¼	10	Ò»°ãÃ³Ò×	158	Ì¨	7516	Ç§¿Ë	980,058
202009	84192000	Ò½ÓÃ»òÊµÑéÊÒÓÃÏû¶¾Æ÷¾ß	350	Ë¹ÂåÎÄÄáÑÇ	10	Ò»°ãÃ³Ò×	2	Ì¨	180	Ç§¿Ë	18,191
202009	84192000	Ò½ÓÃ»òÊµÑéÊÒÓÃÏû¶¾Æ÷¾ß	351	¿ËÂÞµØÑÇ	10	Ò»°ãÃ³Ò×	23	Ì¨	1007	Ç§¿Ë	146,263
[truncated: 677 more rows]
