# Supplementary material for: Research on optimization of emergency supplies customs clearance strategy from the perspective of public health security based on Chinese trade data
Source: Front Public Health. 2025 Jan 24;13:1520705. doi: 10.3389/fpubh.2025.1520705 (PMC11802811; doi:10.3389/fpubh.2025.1520705)
Supplement: Supplementary file 2 [file Data_Sheet_2.ZIP › Paper Code-Part2/2-Export/2020/2020∩╝ê1-12∩╝ë-σê╢μ░oμ£║-σç║σÅú.csv]

Êý¾ÝÄêÔÂ	ÉÌÆ·±àÂë	ÉÌÆ·Ãû³Æ	Ã³Ò×»ï°é±àÂë	Ã³Ò×»ï°éÃû³Æ	Ã³Ò×·½Ê½±àÂë	Ã³Ò×·½Ê½Ãû³Æ	µÚÒ»ÊýÁ¿	µÚÒ»¼ÆÁ¿µ¥Î»	µÚ¶þÊýÁ¿	µÚ¶þ¼ÆÁ¿µ¥Î»	ÈËÃñ±Ò
202001	84196011	ÖÆÑõÁ¿¡Ý15000Á¢·½Ã×/Ð¡Ê±µÄÖÆÑõ»ú	338	ÑÇÃÀÄáÑÇ	10	Ò»°ãÃ³Ò×	2	Ì¨	16	Ç§¿Ë	3,638
202001	84196011	ÖÆÑõÁ¿¡Ý15000Á¢·½Ã×/Ð¡Ê±µÄÖÆÑõ»ú	344	¶íÂÞË¹Áª°î	10	Ò»°ãÃ³Ò×	1	Ì¨	1256040	Ç§¿Ë	4,500,050
202001	84196011	ÖÆÑõÁ¿¡Ý15000Á¢·½Ã×/Ð¡Ê±µÄÖÆÑõ»ú	502	ÃÀ¹ú	10	Ò»°ãÃ³Ò×	100	Ì¨	236	Ç§¿Ë	46,879
202001	84196019	ÆäËûÖÆÑõ»ú	105	ÎÄÀ³	10	Ò»°ãÃ³Ò×	1	Ì¨	122	Ç§¿Ë	34,849
202001	84196019	ÆäËûÖÆÑõ»ú	111	Ó¡¶È	10	Ò»°ãÃ³Ò×	361	Ì¨	190539	Ç§¿Ë	17,322,485
202001	84196019	ÆäËûÖÆÑõ»ú	112	Ó¡¶ÈÄáÎ÷ÑÇ	10	Ò»°ãÃ³Ò×	159	Ì¨	11484	Ç§¿Ë	431,020
202001	84196019	ÆäËûÖÆÑõ»ú	113	ÒÁÀÊ	10	Ò»°ãÃ³Ò×	2	Ì¨	101200	Ç§¿Ë	8,034,784
202001	84196019	ÆäËûÖÆÑõ»ú	116	ÈÕ±¾	10	Ò»°ãÃ³Ò×	103	Ì¨	978	Ç§¿Ë	117,909
202001	84196019	ÆäËûÖÆÑõ»ú	122	ÂíÀ´Î÷ÑÇ	10	Ò»°ãÃ³Ò×	18	Ì¨	198	Ç§¿Ë	1,259
202001	84196019	ÆäËûÖÆÑõ»ú	125	Äá²´¶ûÁª°îÃñÖ÷¹²ºÍ¹ú	10	Ò»°ãÃ³Ò×	20	Ì¨	310	Ç§¿Ë	33,725
202001	84196019	ÆäËûÖÆÑõ»ú	126	°¢Âü	10	Ò»°ãÃ³Ò×	2	Ì¨	31624	Ç§¿Ë	1,098,514
202001	84196019	ÆäËûÖÆÑõ»ú	129	·ÆÂÉ±ö	10	Ò»°ãÃ³Ò×	24	Ì¨	493	Ç§¿Ë	66,453
202001	84196019	ÆäËûÖÆÑõ»ú	133	º«¹ú	10	Ò»°ãÃ³Ò×	1250	Ì¨	9080	Ç§¿Ë	1,013,917
202001	84196019	ÆäËûÖÆÑõ»ú	138	°¢ÁªÇõ	10	Ò»°ãÃ³Ò×	11	Ì¨	140	Ç§¿Ë	11,183
202001	84196019	ÆäËûÖÆÑõ»ú	139	Ò²ÃÅ	10	Ò»°ãÃ³Ò×	59	Ì¨	1366	Ç§¿Ë	120,129
202001	84196019	ÆäËûÖÆÑõ»ú	143	ÖÐ¹úÌ¨Íå	10	Ò»°ãÃ³Ò×	70	Ì¨	221	Ç§¿Ë	6,790
202001	84196019	ÆäËûÖÆÑõ»ú	145	¹þÈø¿ËË¹Ì¹	10	Ò»°ãÃ³Ò×	1	Ì¨	1	Ç§¿Ë	860
202001	84196019	ÆäËûÖÆÑõ»ú	149	ÎÚ×È±ð¿ËË¹Ì¹	10	Ò»°ãÃ³Ò×	1	Ì¨	14376	Ç§¿Ë	519,765
202001	84196019	ÆäËûÖÆÑõ»ú	217	°£Èû¶í±ÈÑÇ	10	Ò»°ãÃ³Ò×	10	Ì¨	180	Ç§¿Ë	11,755
202001	84196019	ÆäËûÖÆÑõ»ú	220	¼ÓÄÉ	10	Ò»°ãÃ³Ò×	6	Ì¨	360	Ç§¿Ë	15,642
202001	84196019	ÆäËûÖÆÑõ»ú	231	Ã«ÀïÇóË¹	10	Ò»°ãÃ³Ò×	1	Ì¨	18	Ç§¿Ë	2,379
202001	84196019	ÆäËûÖÆÑõ»ú	233	ÄªÉ£±È¿Ë	10	Ò»°ãÃ³Ò×	1	Ì¨	4705	Ç§¿Ë	181,918
202001	84196019	ÆäËûÖÆÑõ»ú	236	ÄáÈÕÀûÑÇ	10	Ò»°ãÃ³Ò×	41	Ì¨	1100	Ç§¿Ë	57,614
202001	84196019	ÆäËûÖÆÑõ»ú	244	ÄÏ·Ç	10	Ò»°ãÃ³Ò×	21	Ì¨	365	Ç§¿Ë	40,995
202001	84196019	ÆäËûÖÆÑõ»ú	247	Ì¹É£ÄáÑÇ	10	Ò»°ãÃ³Ò×	435	Ì¨	19100	Ç§¿Ë	212,913
202001	84196019	ÆäËûÖÆÑõ»ú	303	Ó¢¹ú	10	Ò»°ãÃ³Ò×	4	Ì¨	28	Ç§¿Ë	6,586
202001	84196019	ÆäËûÖÆÑõ»ú	304	µÂ¹ú	10	Ò»°ãÃ³Ò×	30	Ì¨	204	Ç§¿Ë	73,467
202001	84196019	ÆäËûÖÆÑõ»ú	305	·¨¹ú	10	Ò»°ãÃ³Ò×	2	Ì¨	33	Ç§¿Ë	6,684
202001	84196019	ÆäËûÖÆÑõ»ú	307	Òâ´óÀû	10	Ò»°ãÃ³Ò×	11	Ì¨	149	Ç§¿Ë	7,696
202001	84196019	ÆäËûÖÆÑõ»ú	309	ºÉÀ¼	10	Ò»°ãÃ³Ò×	20	Ì¨	100	Ç§¿Ë	2,099
202001	84196019	ÆäËûÖÆÑõ»ú	321	ÐÙÑÀÀû	10	Ò»°ãÃ³Ò×	60	Ì¨	304	Ç§¿Ë	25,982
202001	84196019	ÆäËûÖÆÑõ»ú	327	²¨À¼	10	Ò»°ãÃ³Ò×	48	Ì¨	96	Ç§¿Ë	66,737
202001	84196019	ÆäËûÖÆÑõ»ú	337	¸ñÂ³¼ªÑÇ	10	Ò»°ãÃ³Ò×	6	Ì¨	72	Ç§¿Ë	6,674
202001	84196019	ÆäËûÖÆÑõ»ú	344	¶íÂÞË¹Áª°î	10	Ò»°ãÃ³Ò×	20	Ì¨	13	Ç§¿Ë	2,715
202001	84196019	ÆäËûÖÆÑõ»ú	408	¶àÃñ×å²£ÀûÎ¬ÑÇ¹ú	10	Ò»°ãÃ³Ò×	1	Ì¨	2220	Ç§¿Ë	290,345
202001	84196019	ÆäËûÖÆÑõ»ú	501	¼ÓÄÃ´ó	10	Ò»°ãÃ³Ò×	36	Ì¨	264	Ç§¿Ë	41,766
202001	84196019	ÆäËûÖÆÑõ»ú	502	ÃÀ¹ú	10	Ò»°ãÃ³Ò×	2690	Ì¨	16971	Ç§¿Ë	2,888,508
202001	84196019	ÆäËûÖÆÑõ»ú	601	°Ä´óÀûÑÇ	10	Ò»°ãÃ³Ò×	13	Ì¨	234	Ç§¿Ë	43,945
202002	84196019	ÆäËûÖÆÑõ»ú	116	ÈÕ±¾	10	Ò»°ãÃ³Ò×	24	Ì¨	146	Ç§¿Ë	25,136
202002	84196019	ÆäËûÖÆÑõ»ú	124	ÃÉ¹Å	10	Ò»°ãÃ³Ò×	5	Ì¨	100	Ç§¿Ë	1,500
202002	84196019	ÆäËûÖÆÑõ»ú	126	°¢Âü	10	Ò»°ãÃ³Ò×	1	Ì¨	14000	Ç§¿Ë	873,549
202002	84196019	ÆäËûÖÆÑõ»ú	143	ÖÐ¹úÌ¨Íå	10	Ò»°ãÃ³Ò×	1	Ì¨	7	Ç§¿Ë	300
202002	84196019	ÆäËûÖÆÑõ»ú	243	Ë÷ÂíÀï	10	Ò»°ãÃ³Ò×	50	Ì¨	791	Ç§¿Ë	75,217
202002	84196019	ÆäËûÖÆÑõ»ú	321	ÐÙÑÀÀû	10	Ò»°ãÃ³Ò×	80	Ì¨	38	Ç§¿Ë	5,598
202002	84196019	ÆäËûÖÆÑõ»ú	331	ÈðÊ¿	10	Ò»°ãÃ³Ò×	2	Ì¨	40	Ç§¿Ë	7,641
202002	84196019	ÆäËûÖÆÑõ»ú	335	À­ÍÑÎ¬ÑÇ	10	Ò»°ãÃ³Ò×	1	Ì¨	0	Ç§¿Ë	7
202002	84196019	ÆäËûÖÆÑõ»ú	339	°¢Èû°Ý½®	10	Ò»°ãÃ³Ò×	1	Ì¨	1850	Ç§¿Ë	144,836
202002	84196019	ÆäËûÖÆÑõ»ú	501	¼ÓÄÃ´ó	10	Ò»°ãÃ³Ò×	8	Ì¨	58	Ç§¿Ë	9,340
202002	84196019	ÆäËûÖÆÑõ»ú	502	ÃÀ¹ú	10	Ò»°ãÃ³Ò×	1060	Ì¨	5045	Ç§¿Ë	1,217,185
202003	84196011	ÖÆÑõÁ¿¡Ý15000Á¢·½Ã×/Ð¡Ê±µÄÖÆÑõ»ú	611	°Í²¼ÑÇÐÂ¼¸ÄÚÑÇ	10	Ò»°ãÃ³Ò×	1	Ì¨	15	Ç§¿Ë	5,521
202003	84196019	ÆäËûÖÆÑõ»ú	105	ÎÄÀ³	10	Ò»°ãÃ³Ò×	4	Ì¨	100	Ç§¿Ë	9,942
202003	84196019	ÆäËûÖÆÑõ»ú	106	Ãåµé	10	Ò»°ãÃ³Ò×	5	Ì¨	75	Ç§¿Ë	516
202003	84196019	ÆäËûÖÆÑõ»ú	111	Ó¡¶È	10	Ò»°ãÃ³Ò×	10	Ì¨	155	Ç§¿Ë	11,552
202003	84196019	ÆäËûÖÆÑõ»ú	112	Ó¡¶ÈÄáÎ÷ÑÇ	10	Ò»°ãÃ³Ò×	6	Ì¨	22195	Ç§¿Ë	1,095,500
202003	84196019	ÆäËûÖÆÑõ»ú	113	ÒÁÀÊ	10	Ò»°ãÃ³Ò×	1	Ì¨	6000	Ç§¿Ë	350,060
202003	84196019	ÆäËûÖÆÑõ»ú	116	ÈÕ±¾	10	Ò»°ãÃ³Ò×	1	Ì¨	8	Ç§¿Ë	1,400
202003	84196019	ÆäËûÖÆÑõ»ú	124	ÃÉ¹Å	10	Ò»°ãÃ³Ò×	47	Ì¨	1083	Ç§¿Ë	70,610
202003	84196019	ÆäËûÖÆÑõ»ú	125	Äá²´¶ûÁª°îÃñÖ÷¹²ºÍ¹ú	10	Ò»°ãÃ³Ò×	15	Ì¨	157	Ç§¿Ë	18,693
202003	84196019	ÆäËûÖÆÑõ»ú	132	ÐÂ¼ÓÆÂ	10	Ò»°ãÃ³Ò×	360	Ì¨	630	Ç§¿Ë	306,578
202003	84196019	ÆäËûÖÆÑõ»ú	133	º«¹ú	10	Ò»°ãÃ³Ò×	252	Ì¨	3787	Ç§¿Ë	408,519
202003	84196019	ÆäËûÖÆÑõ»ú	141	Ô½ÄÏ	10	Ò»°ãÃ³Ò×	23	Ì¨	1335	Ç§¿Ë	83,733
202003	84196019	ÆäËûÖÆÑõ»ú	143	ÖÐ¹úÌ¨Íå	10	Ò»°ãÃ³Ò×	9	Ì¨	60	Ç§¿Ë	8,500
202003	84196019	ÆäËûÖÆÑõ»ú	201	°¢¶û¼°ÀûÑÇ	12	ÆäËû¾èÔùÎï×Ê	1	Ì¨	20	Ç§¿Ë	5,769
202003	84196019	ÆäËûÖÆÑõ»ú	204	²©´ÄÍßÄÉ	10	Ò»°ãÃ³Ò×	1	Ì¨	45	Ç§¿Ë	4,789
202003	84196019	ÆäËûÖÆÑõ»ú	215	°£¼°	10	Ò»°ãÃ³Ò×	15	Ì¨	532	Ç§¿Ë	25,526
202003	84196019	ÆäËûÖÆÑõ»ú	217	°£Èû¶í±ÈÑÇ	10	Ò»°ãÃ³Ò×	14	Ì¨	66600	Ç§¿Ë	2,240,425
202003	84196019	ÆäËûÖÆÑõ»ú	224	¿ÏÄáÑÇ	10	Ò»°ãÃ³Ò×	50	Ì¨	980	Ç§¿Ë	45,508
202003	84196019	ÆäËûÖÆÑõ»ú	238	Â¬Íú´ï	10	Ò»°ãÃ³Ò×	2	Ì¨	2048	Ç§¿Ë	136,453
202003	84196019	ÆäËûÖÆÑõ»ú	240	ÈûÄÚ¼Ó¶û	10	Ò»°ãÃ³Ò×	5	Ì¨	135	Ç§¿Ë	13,790
202003	84196019	ÆäËûÖÆÑõ»ú	244	ÄÏ·Ç	10	Ò»°ãÃ³Ò×	30	Ì¨	540	Ç§¿Ë	60,910
202003	84196019	ÆäËûÖÆÑõ»ú	303	Ó¢¹ú	10	Ò»°ãÃ³Ò×	267	Ì¨	2093	Ç§¿Ë	93,371
202003	84196019	ÆäËûÖÆÑõ»ú	304	µÂ¹ú	10	Ò»°ãÃ³Ò×	180	Ì¨	649	Ç§¿Ë	191,056
202003	84196019	ÆäËûÖÆÑõ»ú	306	°®¶ûÀ¼	10	Ò»°ãÃ³Ò×	3	Ì¨	18	Ç§¿Ë	2,520
202003	84196019	ÆäËûÖÆÑõ»ú	307	Òâ´óÀû	10	Ò»°ãÃ³Ò×	21	Ì¨	412	Ç§¿Ë	46,208
202003	84196019	ÆäËûÖÆÑõ»ú	309	ºÉÀ¼	10	Ò»°ãÃ³Ò×	350	Ì¨	399	Ç§¿Ë	22,024
202003	84196019	ÆäËûÖÆÑõ»ú	321	ÐÙÑÀÀû	10	Ò»°ãÃ³Ò×	200	Ì¨	858	Ç§¿Ë	50,408
202003	84196019	ÆäËûÖÆÑõ»ú	327	²¨À¼	10	Ò»°ãÃ³Ò×	48	Ì¨	150	Ç§¿Ë	60,490
202003	84196019	ÆäËûÖÆÑõ»ú	331	ÈðÊ¿	10	Ò»°ãÃ³Ò×	2	Ì¨	40	Ç§¿Ë	6,323
202003	84196019	ÆäËûÖÆÑõ»ú	344	¶íÂÞË¹Áª°î	10	Ò»°ãÃ³Ò×	1	Ì¨	35500	Ç§¿Ë	3,882,585
202003	84196019	ÆäËûÖÆÑõ»ú	408	¶àÃñ×å²£ÀûÎ¬ÑÇ¹ú	10	Ò»°ãÃ³Ò×	7	Ì¨	30635	Ç§¿Ë	1,305,987
202003	84196019	ÆäËûÖÆÑõ»ú	412	ÖÇÀû	10	Ò»°ãÃ³Ò×	24	Ì¨	432	Ç§¿Ë	16,803
202003	84196019	ÆäËûÖÆÑõ»ú	419	¶ò¹Ï¶à¶û	10	Ò»°ãÃ³Ò×	48	Ì¨	376	Ç§¿Ë	40,999
202003	84196019	ÆäËûÖÆÑõ»ú	435	²¨¶àÀè¸÷	10	Ò»°ãÃ³Ò×	1	Ì¨	8	Ç§¿Ë	840
202003	84196019	ÆäËûÖÆÑõ»ú	501	¼ÓÄÃ´ó	10	Ò»°ãÃ³Ò×	104	Ì¨	690	Ç§¿Ë	84,232
202003	84196019	ÆäËûÖÆÑõ»ú	502	ÃÀ¹ú	10	Ò»°ãÃ³Ò×	2275	Ì¨	12300	Ç§¿Ë	2,698,055
202003	84196019	ÆäËûÖÆÑõ»ú	601	°Ä´óÀûÑÇ	10	Ò»°ãÃ³Ò×	37	Ì¨	451	Ç§¿Ë	36,761
202004	84196011	ÖÆÑõÁ¿¡Ý15000Á¢·½Ã×/Ð¡Ê±µÄÖÆÑõ»ú	116	ÈÕ±¾	10	Ò»°ãÃ³Ò×	22	Ì¨	213	Ç§¿Ë	15,781
202004	84196011	ÖÆÑõÁ¿¡Ý15000Á¢·½Ã×/Ð¡Ê±µÄÖÆÑõ»ú	227	Âí´ï¼ÓË¹¼Ó	10	Ò»°ãÃ³Ò×	10	Ì¨	273	Ç§¿Ë	32,932
202004	84196011	ÖÆÑõÁ¿¡Ý15000Á¢·½Ã×/Ð¡Ê±µÄÖÆÑõ»ú	254	½ò°Í²¼Î¤	10	Ò»°ãÃ³Ò×	1	Ì¨	19	Ç§¿Ë	2,660
202004	84196011	ÖÆÑõÁ¿¡Ý15000Á¢·½Ã×/Ð¡Ê±µÄÖÆÑõ»ú	307	Òâ´óÀû	10	Ò»°ãÃ³Ò×	5	Ì¨	20	Ç§¿Ë	31,999
202004	84196011	ÖÆÑõÁ¿¡Ý15000Á¢·½Ã×/Ð¡Ê±µÄÖÆÑõ»ú	312	Î÷°àÑÀ	10	Ò»°ãÃ³Ò×	112	Ì¨	454	Ç§¿Ë	748,290
202004	84196011	ÖÆÑõÁ¿¡Ý15000Á¢·½Ã×/Ð¡Ê±µÄÖÆÑõ»ú	347	ÎÚ¿ËÀ¼	10	Ò»°ãÃ³Ò×	20	Ì¨	300	Ç§¿Ë	2,813
202004	84196011	ÖÆÑõÁ¿¡Ý15000Á¢·½Ã×/Ð¡Ê±µÄÖÆÑõ»ú	419	¶ò¹Ï¶à¶û	10	Ò»°ãÃ³Ò×	100	Ì¨	600	Ç§¿Ë	56,262
202004	84196011	ÖÆÑõÁ¿¡Ý15000Á¢·½Ã×/Ð¡Ê±µÄÖÆÑõ»ú	601	°Ä´óÀûÑÇ	10	Ò»°ãÃ³Ò×	18	Ì¨	130	Ç§¿Ë	835
202004	84196019	ÆäËûÖÆÑõ»ú	103	ÃÏ¼ÓÀ­¹ú	10	Ò»°ãÃ³Ò×	2	Ì¨	38	Ç§¿Ë	8,000
202004	84196019	ÆäËûÖÆÑõ»ú	107	¼íÆÒÕ¯	10	Ò»°ãÃ³Ò×	1	Ì¨	17940	Ç§¿Ë	220,103
202004	84196019	ÆäËûÖÆÑõ»ú	108	ÈûÆÖÂ·Ë¹	10	Ò»°ãÃ³Ò×	1	Ì¨	6	Ç§¿Ë	563
202004	84196019	ÆäËûÖÆÑõ»ú	110	ÖÐ¹úÏã¸Û	10	Ò»°ãÃ³Ò×	115	Ì¨	1270	Ç§¿Ë	36,900
202004	84196019	ÆäËûÖÆÑõ»ú	111	Ó¡¶È	10	Ò»°ãÃ³Ò×	927	Ì¨	15106	Ç§¿Ë	1,540,582
202004	84196019	ÆäËûÖÆÑõ»ú	112	Ó¡¶ÈÄáÎ÷ÑÇ	10	Ò»°ãÃ³Ò×	117	Ì¨	7160	Ç§¿Ë	768,535
202004	84196019	ÆäËûÖÆÑõ»ú	115	ÒÔÉ«ÁÐ	10	Ò»°ãÃ³Ò×	721	Ì¨	14079	Ç§¿Ë	1,622,678
202004	84196019	ÆäËûÖÆÑõ»ú	116	ÈÕ±¾	10	Ò»°ãÃ³Ò×	317	Ì¨	1979	Ç§¿Ë	131,906
202004	84196019	ÆäËûÖÆÑõ»ú	117	Ô¼µ©	10	Ò»°ãÃ³Ò×	254	Ì¨	3750	Ç§¿Ë	488,966
202004	84196019	ÆäËûÖÆÑõ»ú	120	Àè°ÍÄÛ	10	Ò»°ãÃ³Ò×	24	Ì¨	504	Ç§¿Ë	94,816
202004	84196019	ÆäËûÖÆÑõ»ú	121	ÖÐ¹ú°ÄÃÅ	10	Ò»°ãÃ³Ò×	1	Ì¨	10	Ç§¿Ë	703
202004	84196019	ÆäËûÖÆÑõ»ú	122	ÂíÀ´Î÷ÑÇ	10	Ò»°ãÃ³Ò×	112	Ì¨	1424	Ç§¿Ë	136,117
202004	84196019	ÆäËûÖÆÑõ»ú	122	ÂíÀ´Î÷ÑÇ	12	ÆäËû¾èÔùÎï×Ê	5	Ì¨	85	Ç§¿Ë	23,545
202004	84196019	ÆäËûÖÆÑõ»ú	127	°Í»ùË¹Ì¹	10	Ò»°ãÃ³Ò×	207	Ì¨	36200	Ç§¿Ë	4,418,127
202004	84196019	ÆäËûÖÆÑõ»ú	128	°ÍÀÕË¹Ì¹	10	Ò»°ãÃ³Ò×	20	Ì¨	89	Ç§¿Ë	133,623
202004	84196019	ÆäËûÖÆÑõ»ú	131	É³ÌØ°¢À­²®	10	Ò»°ãÃ³Ò×	12	Ì¨	188	Ç§¿Ë	1,155
202004	84196019	ÆäËûÖÆÑõ»ú	132	ÐÂ¼ÓÆÂ	10	Ò»°ãÃ³Ò×	8	Ì¨	52	Ç§¿Ë	12,096
202004	84196019	ÆäËûÖÆÑõ»ú	133	º«¹ú	10	Ò»°ãÃ³Ò×	1	Ì¨	34	Ç§¿Ë	60,572
202004	84196019	ÆäËûÖÆÑõ»ú	134	Ë¹ÀïÀ¼¿¨	10	Ò»°ãÃ³Ò×	50	Ì¨	750	Ç§¿Ë	95,294
202004	84196019	ÆäËûÖÆÑõ»ú	136	Ì©¹ú	10	Ò»°ãÃ³Ò×	13	Ì¨	2054	Ç§¿Ë	52,043
202004	84196019	ÆäËûÖÆÑõ»ú	137	ÍÁ¶úÆä	10	Ò»°ãÃ³Ò×	6	Ì¨	829	Ç§¿Ë	140,024
202004	84196019	ÆäËûÖÆÑõ»ú	138	°¢ÁªÇõ	10	Ò»°ãÃ³Ò×	120	Ì¨	640	Ç§¿Ë	193,824
202004	84196019	ÆäËûÖÆÑõ»ú	141	Ô½ÄÏ	10	Ò»°ãÃ³Ò×	2	Ì¨	12290	Ç§¿Ë	505,187
202004	84196019	ÆäËûÖÆÑõ»ú	143	ÖÐ¹úÌ¨Íå	10	Ò»°ãÃ³Ò×	13	Ì¨	494	Ç§¿Ë	10,926
202004	84196019	ÆäËûÖÆÑõ»ú	146	¼ª¶û¼ªË¹Ë¹Ì¹	10	Ò»°ãÃ³Ò×	85	Ì¨	2320	Ç§¿Ë	160,874
202004	84196019	ÆäËûÖÆÑõ»ú	149	ÎÚ×È±ð¿ËË¹Ì¹	10	Ò»°ãÃ³Ò×	1	Ì¨	8340	Ç§¿Ë	2,419,283
202004	84196019	ÆäËûÖÆÑõ»ú	206	¿¦ÂóÂ¡	10	Ò»°ãÃ³Ò×	10	Ì¨	153	Ç§¿Ë	63,295
202004	84196019	ÆäËûÖÆÑõ»ú	215	°£¼°	10	Ò»°ãÃ³Ò×	44	Ì¨	904	Ç§¿Ë	91,084
202004	84196019	ÆäËûÖÆÑõ»ú	217	°£Èû¶í±ÈÑÇ	10	Ò»°ãÃ³Ò×	41	Ì¨	737	Ç§¿Ë	77,783
202004	84196019	ÆäËûÖÆÑõ»ú	221	¼¸ÄÚÑÇ	10	Ò»°ãÃ³Ò×	6	Ì¨	120	Ç§¿Ë	12,014
202004	84196019	ÆäËûÖÆÑõ»ú	223	¿ÆÌØµÏÍß	10	Ò»°ãÃ³Ò×	28	Ì¨	448	Ç§¿Ë	51,199
202004	84196019	ÆäËûÖÆÑõ»ú	224	¿ÏÄáÑÇ	10	Ò»°ãÃ³Ò×	5	Ì¨	98	Ç§¿Ë	9,846
202004	84196019	ÆäËûÖÆÑõ»ú	227	Âí´ï¼ÓË¹¼Ó	10	Ò»°ãÃ³Ò×	20	Ì¨	335	Ç§¿Ë	36,163
202004	84196019	ÆäËûÖÆÑõ»ú	228	ÂíÀ­Î¬	10	Ò»°ãÃ³Ò×	34	Ì¨	614	Ç§¿Ë	108,264
202004	84196019	ÆäËûÖÆÑõ»ú	229	ÂíÀï	10	Ò»°ãÃ³Ò×	28	Ì¨	448	Ç§¿Ë	44,799
202004	84196019	ÆäËûÖÆÑõ»ú	238	Â¬Íú´ï	10	Ò»°ãÃ³Ò×	26	Ì¨	504	Ç§¿Ë	94,859
202004	84196019	ÆäËûÖÆÑõ»ú	244	ÄÏ·Ç	10	Ò»°ãÃ³Ò×	102	Ì¨	1170	Ç§¿Ë	479,362
202004	84196019	ÆäËûÖÆÑõ»ú	248	¶à¸ç	10	Ò»°ãÃ³Ò×	10	Ì¨	65	Ç§¿Ë	6,330
202004	84196019	ÆäËûÖÆÑõ»ú	251	²¼»ùÄÉ·¨Ë÷	10	Ò»°ãÃ³Ò×	5	Ì¨	110	Ç§¿Ë	10,022
202004	84196019	ÆäËûÖÆÑõ»ú	253	ÔÞ±ÈÑÇ	10	Ò»°ãÃ³Ò×	21	Ì¨	14320	Ç§¿Ë	135,719
202004	84196019	ÆäËûÖÆÑõ»ú	303	Ó¢¹ú	10	Ò»°ãÃ³Ò×	3827	Ì¨	30322	Ç§¿Ë	3,336,599
202004	84196019	ÆäËûÖÆÑõ»ú	304	µÂ¹ú	10	Ò»°ãÃ³Ò×	140	Ì¨	1111	Ç§¿Ë	108,295
202004	84196019	ÆäËûÖÆÑõ»ú	305	·¨¹ú	10	Ò»°ãÃ³Ò×	8	Ì¨	216	Ç§¿Ë	17,610
202004	84196019	ÆäËûÖÆÑõ»ú	306	°®¶ûÀ¼	10	Ò»°ãÃ³Ò×	9	Ì¨	54	Ç§¿Ë	5,061
202004	84196019	ÆäËûÖÆÑõ»ú	307	Òâ´óÀû	10	Ò»°ãÃ³Ò×	64	Ì¨	488	Ç§¿Ë	323,313
202004	84196019	ÆäËûÖÆÑõ»ú	312	Î÷°àÑÀ	10	Ò»°ãÃ³Ò×	542	Ì¨	7892	Ç§¿Ë	3,371,752
202004	84196019	ÆäËûÖÆÑõ»ú	313	°¢¶û°ÍÄáÑÇ	10	Ò»°ãÃ³Ò×	1	Ì¨	24	Ç§¿Ë	2,484
202004	84196019	ÆäËûÖÆÑõ»ú	318	·ÒÀ¼	10	Ò»°ãÃ³Ò×	1	Ì¨	6	Ç§¿Ë	563
202004	84196019	ÆäËûÖÆÑõ»ú	321	ÐÙÑÀÀû	10	Ò»°ãÃ³Ò×	13	Ì¨	92	Ç§¿Ë	77,276
202004	84196019	ÆäËûÖÆÑõ»ú	327	²¨À¼	10	Ò»°ãÃ³Ò×	36	Ì¨	600	Ç§¿Ë	63,042
202004	84196019	ÆäËûÖÆÑõ»ú	328	ÂÞÂíÄáÑÇ	10	Ò»°ãÃ³Ò×	116	Ì¨	1782	Ç§¿Ë	388,983
202004	84196019	ÆäËûÖÆÑõ»ú	331	ÈðÊ¿	10	Ò»°ãÃ³Ò×	11	Ì¨	197	Ç§¿Ë	24,126
202004	84196019	ÆäËûÖÆÑõ»ú	338	ÑÇÃÀÄáÑÇ	10	Ò»°ãÃ³Ò×	2	Ì¨	6450	Ç§¿Ë	399,696
202004	84196019	ÆäËûÖÆÑõ»ú	340	°×¶íÂÞË¹	10	Ò»°ãÃ³Ò×	6	Ì¨	99	Ç§¿Ë	11,815
202004	84196019	ÆäËûÖÆÑõ»ú	344	¶íÂÞË¹Áª°î	10	Ò»°ãÃ³Ò×	36	Ì¨	1670	Ç§¿Ë	258,880
202004	84196019	ÆäËûÖÆÑõ»ú	347	ÎÚ¿ËÀ¼	10	Ò»°ãÃ³Ò×	219	Ì¨	8292	Ç§¿Ë	760,667
202004	84196019	ÆäËûÖÆÑõ»ú	352	½Ý¿Ë	10	Ò»°ãÃ³Ò×	26	Ì¨	353	Ç§¿Ë	60,421
202004	84196019	ÆäËûÖÆÑõ»ú	353	Ë¹Âå·¥¿Ë	10	Ò»°ãÃ³Ò×	5	Ì¨	109	Ç§¿Ë	10,549
202004	84196019	ÆäËûÖÆÑõ»ú	358	Èû¶ûÎ¬ÑÇ	10	Ò»°ãÃ³Ò×	5	Ì¨	72	Ç§¿Ë	11,450
202004	84196019	ÆäËûÖÆÑõ»ú	408	¶àÃñ×å²£ÀûÎ¬ÑÇ¹ú	10	Ò»°ãÃ³Ò×	60	Ì¨	1100	Ç§¿Ë	125,887
202004	84196019	ÆäËûÖÆÑõ»ú	412	ÖÇÀû	10	Ò»°ãÃ³Ò×	624	Ì¨	4370	Ç§¿Ë	637,548
202004	84196019	ÆäËûÖÆÑõ»ú	413	¸çÂ×±ÈÑÇ	10	Ò»°ãÃ³Ò×	2	Ì¨	3535	Ç§¿Ë	206,944
202004	84196019	ÆäËûÖÆÑõ»ú	419	¶ò¹Ï¶à¶û	10	Ò»°ãÃ³Ò×	2	Ì¨	15	Ç§¿Ë	2,274
202004	84196019	ÆäËûÖÆÑõ»ú	429	Ä«Î÷¸ç	10	Ò»°ãÃ³Ò×	40	Ì¨	400	Ç§¿Ë	87,207
202004	84196019	ÆäËûÖÆÑõ»ú	432	°ÍÄÃÂí	10	Ò»°ãÃ³Ò×	5	Ì¨	86	Ç§¿Ë	9,424
202004	84196019	ÆäËûÖÆÑõ»ú	434	ÃØÂ³	10	Ò»°ãÃ³Ò×	10	Ì¨	260	Ç§¿Ë	37,232
202004	84196019	ÆäËûÖÆÑõ»ú	435	²¨¶àÀè¸÷	10	Ò»°ãÃ³Ò×	6	Ì¨	34	Ç§¿Ë	18,483
202004	84196019	ÆäËûÖÆÑõ»ú	442	ÌØÁ¢Äá´ïºÍ¶à°Í¸ç	10	Ò»°ãÃ³Ò×	2	Ì¨	25	Ç§¿Ë	5,521
202004	84196019	ÆäËûÖÆÑõ»ú	445	Î¯ÄÚÈðÀ­	10	Ò»°ãÃ³Ò×	12	Ì¨	48	Ç§¿Ë	10,549
202004	84196019	ÆäËûÖÆÑõ»ú	501	¼ÓÄÃ´ó	10	Ò»°ãÃ³Ò×	102	Ì¨	623	Ç§¿Ë	65,247
202004	84196019	ÆäËûÖÆÑõ»ú	502	ÃÀ¹ú	10	Ò»°ãÃ³Ò×	4762	Ì¨	26351	Ç§¿Ë	5,497,656
202004	84196019	ÆäËûÖÆÑõ»ú	601	°Ä´óÀûÑÇ	10	Ò»°ãÃ³Ò×	96	Ì¨	461	Ç§¿Ë	86,441
202005	84196011	ÖÆÑõÁ¿¡Ý15000Á¢·½Ã×/Ð¡Ê±µÄÖÆÑõ»ú	147	Ëþ¼ª¿ËË¹Ì¹	10	Ò»°ãÃ³Ò×	2	Ì¨	32	Ç§¿Ë	3,999
202005	84196011	ÖÆÑõÁ¿¡Ý15000Á¢·½Ã×/Ð¡Ê±µÄÖÆÑõ»ú	205	²¼Â¡µÏ	10	Ò»°ãÃ³Ò×	1	Ì¨	24	Ç§¿Ë	2,764
202005	84196011	ÖÆÑõÁ¿¡Ý15000Á¢·½Ã×/Ð¡Ê±µÄÖÆÑõ»ú	220	¼ÓÄÉ	10	Ò»°ãÃ³Ò×	25	Ì¨	850	Ç§¿Ë	16,761
202005	84196011	ÖÆÑõÁ¿¡Ý15000Á¢·½Ã×/Ð¡Ê±µÄÖÆÑõ»ú	224	¿ÏÄáÑÇ	10	Ò»°ãÃ³Ò×	120	Ì¨	1550	Ç§¿Ë	79,950
202005	84196011	ÖÆÑõÁ¿¡Ý15000Á¢·½Ã×/Ð¡Ê±µÄÖÆÑõ»ú	244	ÄÏ·Ç	10	Ò»°ãÃ³Ò×	10	Ì¨	85	Ç§¿Ë	29,649
202005	84196011	ÖÆÑõÁ¿¡Ý15000Á¢·½Ã×/Ð¡Ê±µÄÖÆÑõ»ú	248	¶à¸ç	10	Ò»°ãÃ³Ò×	200	Ì¨	3280	Ç§¿Ë	1,040,854
202005	84196011	ÖÆÑõÁ¿¡Ý15000Á¢·½Ã×/Ð¡Ê±µÄÖÆÑõ»ú	253	ÔÞ±ÈÑÇ	10	Ò»°ãÃ³Ò×	600	Ì¨	19334	Ç§¿Ë	2,978,928
202005	84196011	ÖÆÑõÁ¿¡Ý15000Á¢·½Ã×/Ð¡Ê±µÄÖÆÑõ»ú	338	ÑÇÃÀÄáÑÇ	10	Ò»°ãÃ³Ò×	10	Ì¨	200	Ç§¿Ë	20,536
202005	84196011	ÖÆÑõÁ¿¡Ý15000Á¢·½Ã×/Ð¡Ê±µÄÖÆÑõ»ú	343	Ä¦¶û¶àÍß	10	Ò»°ãÃ³Ò×	3	Ì¨	73	Ç§¿Ë	12,089
202005	84196011	ÖÆÑõÁ¿¡Ý15000Á¢·½Ã×/Ð¡Ê±µÄÖÆÑõ»ú	353	Ë¹Âå·¥¿Ë	10	Ò»°ãÃ³Ò×	14	Ì¨	157	Ç§¿Ë	47,753
202005	84196019	ÆäËûÖÆÑõ»ú	102	°ÍÁÖ	10	Ò»°ãÃ³Ò×	10	Ì¨	110	Ç§¿Ë	32,941
202005	84196019	ÆäËûÖÆÑõ»ú	103	ÃÏ¼ÓÀ­¹ú	10	Ò»°ãÃ³Ò×	175	Ì¨	80436	Ç§¿Ë	3,552,709
202005	84196019	ÆäËûÖÆÑõ»ú	104	²»µ¤	10	Ò»°ãÃ³Ò×	10	Ì¨	180	Ç§¿Ë	17,631
202005	84196019	ÆäËûÖÆÑõ»ú	107	¼íÆÒÕ¯	10	Ò»°ãÃ³Ò×	55	Ì¨	1019	Ç§¿Ë	123,027
202005	84196019	ÆäËûÖÆÑõ»ú	108	ÈûÆÖÂ·Ë¹	10	Ò»°ãÃ³Ò×	3	Ì¨	13	Ç§¿Ë	23,204
202005	84196019	ÆäËûÖÆÑõ»ú	110	ÖÐ¹úÏã¸Û	10	Ò»°ãÃ³Ò×	133	Ì¨	1850	Ç§¿Ë	197,871
202005	84196019	ÆäËûÖÆÑõ»ú	111	Ó¡¶È	10	Ò»°ãÃ³Ò×	2331	Ì¨	41285	Ç§¿Ë	3,806,226
202005	84196019	ÆäËûÖÆÑõ»ú	112	Ó¡¶ÈÄáÎ÷ÑÇ	10	Ò»°ãÃ³Ò×	64	Ì¨	27943	Ç§¿Ë	3,729,918
202005	84196019	ÆäËûÖÆÑõ»ú	114	ÒÁÀ­¿Ë	10	Ò»°ãÃ³Ò×	1	Ì¨	10300	Ç§¿Ë	412,903
202005	84196019	ÆäËûÖÆÑõ»ú	115	ÒÔÉ«ÁÐ	10	Ò»°ãÃ³Ò×	1794	Ì¨	32184	Ç§¿Ë	4,074,403
202005	84196019	ÆäËûÖÆÑõ»ú	116	ÈÕ±¾	10	Ò»°ãÃ³Ò×	991	Ì¨	11471	Ç§¿Ë	1,286,211
202005	84196019	ÆäËûÖÆÑõ»ú	117	Ô¼µ©	10	Ò»°ãÃ³Ò×	10	Ì¨	200	Ç§¿Ë	33,793
202005	84196019	ÆäËûÖÆÑõ»ú	118	¿ÆÍþÌØ	10	Ò»°ãÃ³Ò×	1	Ì¨	750	Ç§¿Ë	112,995
202005	84196019	ÆäËûÖÆÑõ»ú	119	ÀÏÎÎ	10	Ò»°ãÃ³Ò×	63	Ì¨	490	Ç§¿Ë	70,078
202005	84196019	ÆäËûÖÆÑõ»ú	120	Àè°ÍÄÛ	10	Ò»°ãÃ³Ò×	10	Ì¨	180	Ç§¿Ë	21,825
202005	84196019	ÆäËûÖÆÑõ»ú	122	ÂíÀ´Î÷ÑÇ	10	Ò»°ãÃ³Ò×	25	Ì¨	194	Ç§¿Ë	17,927
202005	84196019	ÆäËûÖÆÑõ»ú	123	Âí¶û´ú·ò	10	Ò»°ãÃ³Ò×	5	Ì¨	115	Ç§¿Ë	22,881
202005	84196019	ÆäËûÖÆÑõ»ú	127	°Í»ùË¹Ì¹	10	Ò»°ãÃ³Ò×	122	Ì¨	2094	Ç§¿Ë	72,585
202005	84196019	ÆäËûÖÆÑõ»ú	129	·ÆÂÉ±ö	10	Ò»°ãÃ³Ò×	635	Ì¨	30115	Ç§¿Ë	1,557,267
202005	84196019	ÆäËûÖÆÑõ»ú	131	É³ÌØ°¢À­²®	10	Ò»°ãÃ³Ò×	591	Ì¨	9722	Ç§¿Ë	1,201,352
202005	84196019	ÆäËûÖÆÑõ»ú	133	º«¹ú	10	Ò»°ãÃ³Ò×	106	Ì¨	2128	Ç§¿Ë	172,646
202005	84196019	ÆäËûÖÆÑõ»ú	136	Ì©¹ú	10	Ò»°ãÃ³Ò×	38	Ì¨	469	Ç§¿Ë	48,472
202005	84196019	ÆäËûÖÆÑõ»ú	137	ÍÁ¶úÆä	10	Ò»°ãÃ³Ò×	10	Ì¨	65	Ç§¿Ë	19,713
202005	84196019	ÆäËûÖÆÑõ»ú	138	°¢ÁªÇõ	10	Ò»°ãÃ³Ò×	52	Ì¨	796	Ç§¿Ë	113,043
202005	84196019	ÆäËûÖÆÑõ»ú	139	Ò²ÃÅ	10	Ò»°ãÃ³Ò×	20	Ì¨	260	Ç§¿Ë	33,793
202005	84196019	ÆäËûÖÆÑõ»ú	141	Ô½ÄÏ	10	Ò»°ãÃ³Ò×	2	Ì¨	19000	Ç§¿Ë	463,478
202005	84196019	ÆäËûÖÆÑõ»ú	143	ÖÐ¹úÌ¨Íå	10	Ò»°ãÃ³Ò×	244	Ì¨	3726	Ç§¿Ë	392,813
202005	84196019	ÆäËûÖÆÑõ»ú	145	¹þÈø¿ËË¹Ì¹	10	Ò»°ãÃ³Ò×	70	Ì¨	1692	Ç§¿Ë	86,164
202005	84196019	ÆäËûÖÆÑõ»ú	146	¼ª¶û¼ªË¹Ë¹Ì¹	10	Ò»°ãÃ³Ò×	135	Ì¨	2830	Ç§¿Ë	360,431
202005	84196019	ÆäËûÖÆÑõ»ú	147	Ëþ¼ª¿ËË¹Ì¹	12	ÆäËû¾èÔùÎï×Ê	2	Ì¨	22	Ç§¿Ë	5,200
202005	84196019	ÆäËûÖÆÑõ»ú	149	ÎÚ×È±ð¿ËË¹Ì¹	10	Ò»°ãÃ³Ò×	4	Ì¨	35302	Ç§¿Ë	8,803,553
202005	84196019	ÆäËûÖÆÑõ»ú	201	°¢¶û¼°ÀûÑÇ	10	Ò»°ãÃ³Ò×	381	Ì¨	6036	Ç§¿Ë	843,786
202005	84196019	ÆäËûÖÆÑõ»ú	203	±´Äþ	10	Ò»°ãÃ³Ò×	15	Ì¨	345	Ç§¿Ë	68,642
202005	84196019	ÆäËûÖÆÑõ»ú	213	¸Õ¹û(²¼)	10	Ò»°ãÃ³Ò×	18	Ì¨	388	Ç§¿Ë	84,984
202005	84196019	ÆäËûÖÆÑõ»ú	217	°£Èû¶í±ÈÑÇ	10	Ò»°ãÃ³Ò×	213	Ì¨	66500	Ç§¿Ë	2,489,707
202005	84196019	ÆäËûÖÆÑõ»ú	220	¼ÓÄÉ	10	Ò»°ãÃ³Ò×	31	Ì¨	950	Ç§¿Ë	71,142
202005	84196019	ÆäËûÖÆÑõ»ú	221	¼¸ÄÚÑÇ	10	Ò»°ãÃ³Ò×	20	Ì¨	16880	Ç§¿Ë	364,676
202005	84196019	ÆäËûÖÆÑõ»ú	223	¿ÆÌØµÏÍß	10	Ò»°ãÃ³Ò×	24	Ì¨	455	Ç§¿Ë	66,508
202005	84196019	ÆäËûÖÆÑõ»ú	224	¿ÏÄáÑÇ	10	Ò»°ãÃ³Ò×	762	Ì¨	11980	Ç§¿Ë	1,474,112
202005	84196019	ÆäËûÖÆÑõ»ú	227	Âí´ï¼ÓË¹¼Ó	10	Ò»°ãÃ³Ò×	75	Ì¨	1445	Ç§¿Ë	218,419
202005	84196019	ÆäËûÖÆÑõ»ú	228	ÂíÀ­Î¬	10	Ò»°ãÃ³Ò×	110	Ì¨	1700	Ç§¿Ë	195,985
202005	84196019	ÆäËûÖÆÑõ»ú	232	Ä¦Âå¸ç	10	Ò»°ãÃ³Ò×	265	Ì¨	6284	Ç§¿Ë	525,412
202005	84196019	ÆäËûÖÆÑõ»ú	233	ÄªÉ£±È¿Ë	10	Ò»°ãÃ³Ò×	9	Ì¨	18477	Ç§¿Ë	1,375,655
202005	84196019	ÆäËûÖÆÑõ»ú	236	ÄáÈÕÀûÑÇ	10	Ò»°ãÃ³Ò×	85	Ì¨	960	Ç§¿Ë	135,762
202005	84196019	ÆäËûÖÆÑõ»ú	238	Â¬Íú´ï	10	Ò»°ãÃ³Ò×	2	Ì¨	30	Ç§¿Ë	4,731
202005	84196019	ÆäËûÖÆÑõ»ú	240	ÈûÄÚ¼Ó¶û	10	Ò»°ãÃ³Ò×	46	Ì¨	950	Ç§¿Ë	124,753
202005	84196019	ÆäËûÖÆÑõ»ú	244	ÄÏ·Ç	10	Ò»°ãÃ³Ò×	159	Ì¨	2669	Ç§¿Ë	373,712
202005	84196019	ÆäËûÖÆÑõ»ú	246	ËÕµ¤	10	Ò»°ãÃ³Ò×	55	Ì¨	990	Ç§¿Ë	126,548
202005	84196019	ÆäËûÖÆÑõ»ú	247	Ì¹É£ÄáÑÇ	10	Ò»°ãÃ³Ò×	31	Ì¨	645	Ç§¿Ë	63,221
202005	84196019	ÆäËûÖÆÑõ»ú	248	¶à¸ç	10	Ò»°ãÃ³Ò×	1	Ì¨	8	Ç§¿Ë	704
202005	84196019	ÆäËûÖÆÑõ»ú	250	ÎÚ¸É´ï	10	Ò»°ãÃ³Ò×	50	Ì¨	1090	Ç§¿Ë	132,111
202005	84196019	ÆäËûÖÆÑõ»ú	252	¸Õ¹û(½ð)	10	Ò»°ãÃ³Ò×	10	Ì¨	153	Ç§¿Ë	126,724
202005	84196019	ÆäËûÖÆÑõ»ú	253	ÔÞ±ÈÑÇ	10	Ò»°ãÃ³Ò×	261	Ì¨	11150	Ç§¿Ë	1,569,547
202005	84196019	ÆäËûÖÆÑõ»ú	254	½ò°Í²¼Î¤	10	Ò»°ãÃ³Ò×	72	Ì¨	1220	Ç§¿Ë	131,250
202005	84196019	ÆäËûÖÆÑõ»ú	301	±ÈÀûÊ±	10	Ò»°ãÃ³Ò×	9	Ì¨	39	Ç§¿Ë	1,901
202005	84196019	ÆäËûÖÆÑõ»ú	303	Ó¢¹ú	10	Ò»°ãÃ³Ò×	550	Ì¨	3746	Ç§¿Ë	629,859
202005	84196019	ÆäËûÖÆÑõ»ú	304	µÂ¹ú	10	Ò»°ãÃ³Ò×	205	Ì¨	3712	Ç§¿Ë	388,619
202005	84196019	ÆäËûÖÆÑõ»ú	305	·¨¹ú	10	Ò»°ãÃ³Ò×	2	Ì¨	34	Ç§¿Ë	3,696
202005	84196019	ÆäËûÖÆÑõ»ú	306	°®¶ûÀ¼	10	Ò»°ãÃ³Ò×	300	Ì¨	200	Ç§¿Ë	19,713
202005	84196019	ÆäËûÖÆÑõ»ú	307	Òâ´óÀû	10	Ò»°ãÃ³Ò×	186	Ì¨	4374	Ç§¿Ë	485,982
202005	84196019	ÆäËûÖÆÑõ»ú	309	ºÉÀ¼	10	Ò»°ãÃ³Ò×	31	Ì¨	874	Ç§¿Ë	89,900
202005	84196019	ÆäËûÖÆÑõ»ú	310	Ï£À°	10	Ò»°ãÃ³Ò×	32	Ì¨	614	Ç§¿Ë	49,563
202005	84196019	ÆäËûÖÆÑõ»ú	311	ÆÏÌÑÑÀ	10	Ò»°ãÃ³Ò×	6	Ì¨	118	Ç§¿Ë	12,448
202005	84196019	ÆäËûÖÆÑõ»ú	312	Î÷°àÑÀ	10	Ò»°ãÃ³Ò×	153	Ì¨	3093	Ç§¿Ë	296,011
202005	84196019	ÆäËûÖÆÑõ»ú	313	°¢¶û°ÍÄáÑÇ	10	Ò»°ãÃ³Ò×	256	Ì¨	4475	Ç§¿Ë	469,657
202005	84196019	ÆäËûÖÆÑõ»ú	315	°ÂµØÀû	10	Ò»°ãÃ³Ò×	36	Ì¨	515	Ç§¿Ë	63,362
202005	84196019	ÆäËûÖÆÑõ»ú	316	±£¼ÓÀûÑÇ	10	Ò»°ãÃ³Ò×	16	Ì¨	220	Ç§¿Ë	45,265
202005	84196019	ÆäËûÖÆÑõ»ú	321	ÐÙÑÀÀû	10	Ò»°ãÃ³Ò×	18	Ì¨	274	Ç§¿Ë	59,420
202005	84196019	ÆäËûÖÆÑõ»ú	327	²¨À¼	10	Ò»°ãÃ³Ò×	1351	Ì¨	14998	Ç§¿Ë	2,040,132
202005	84196019	ÆäËûÖÆÑõ»ú	328	ÂÞÂíÄáÑÇ	10	Ò»°ãÃ³Ò×	73	Ì¨	1156	Ç§¿Ë	189,254
202005	84196019	ÆäËûÖÆÑõ»ú	334	°®É³ÄáÑÇ	10	Ò»°ãÃ³Ò×	3	Ì¨	67	Ç§¿Ë	10,117
202005	84196019	ÆäËûÖÆÑõ»ú	336	Á¢ÌÕÍð	10	Ò»°ãÃ³Ò×	22	Ì¨	384	Ç§¿Ë	50,725
202005	84196019	ÆäËûÖÆÑõ»ú	339	°¢Èû°Ý½®	10	Ò»°ãÃ³Ò×	13	Ì¨	210	Ç§¿Ë	24,685
202005	84196019	ÆäËûÖÆÑõ»ú	340	°×¶íÂÞË¹	10	Ò»°ãÃ³Ò×	1	Ì¨	36	Ç§¿Ë	704
202005	84196019	ÆäËûÖÆÑõ»ú	344	¶íÂÞË¹Áª°î	10	Ò»°ãÃ³Ò×	720	Ì¨	13520	Ç§¿Ë	1,551,033
202005	84196019	ÆäËûÖÆÑõ»ú	347	ÎÚ¿ËÀ¼	10	Ò»°ãÃ³Ò×	639	Ì¨	16630	Ç§¿Ë	2,431,221
202005	84196019	ÆäËûÖÆÑõ»ú	350	Ë¹ÂåÎÄÄáÑÇ	10	Ò»°ãÃ³Ò×	3	Ì¨	10	Ç§¿Ë	17,319
202005	84196019	ÆäËûÖÆÑõ»ú	351	¿ËÂÞµØÑÇ	10	Ò»°ãÃ³Ò×	203	Ì¨	3743	Ç§¿Ë	409,521
202005	84196019	ÆäËûÖÆÑõ»ú	352	½Ý¿Ë	10	Ò»°ãÃ³Ò×	22	Ì¨	149	Ç§¿Ë	70,620
202005	84196019	ÆäËûÖÆÑõ»ú	353	Ë¹Âå·¥¿Ë	10	Ò»°ãÃ³Ò×	11	Ì¨	149	Ç§¿Ë	35,951
202005	84196019	ÆäËûÖÆÑõ»ú	354	±±ÂíÆä¶Ù¹²ºÍ¹ú	10	Ò»°ãÃ³Ò×	44	Ì¨	850	Ç§¿Ë	230,078
202005	84196019	ÆäËûÖÆÑõ»ú	358	Èû¶ûÎ¬ÑÇ	10	Ò»°ãÃ³Ò×	1	Ì¨	58000	Ç§¿Ë	4,636,020
202005	84196019	ÆäËûÖÆÑõ»ú	408	¶àÃñ×å²£ÀûÎ¬ÑÇ¹ú	10	Ò»°ãÃ³Ò×	12	Ì¨	180	Ç§¿Ë	27,920
202005	84196019	ÆäËûÖÆÑõ»ú	412	ÖÇÀû	10	Ò»°ãÃ³Ò×	162	Ì¨	3182	Ç§¿Ë	297,768
202005	84196019	ÆäËûÖÆÑõ»ú	413	¸çÂ×±ÈÑÇ	10	Ò»°ãÃ³Ò×	210	Ì¨	3090	Ç§¿Ë	386,648
202005	84196019	ÆäËûÖÆÑõ»ú	418	¶àÃ×Äá¼Ó¹²ºÍ¹ú	10	Ò»°ãÃ³Ò×	5	Ì¨	78	Ç§¿Ë	21,079
202005	84196019	ÆäËûÖÆÑõ»ú	419	¶ò¹Ï¶à¶û	10	Ò»°ãÃ³Ò×	730	Ì¨	8975	Ç§¿Ë	1,156,653
202005	84196019	ÆäËûÖÆÑõ»ú	423	Î£µØÂíÀ­	10	Ò»°ãÃ³Ò×	16	Ì¨	212	Ç§¿Ë	40,502
202005	84196019	ÆäËûÖÆÑõ»ú	425	º£µØ	10	Ò»°ãÃ³Ò×	159	Ì¨	22173	Ç§¿Ë	1,225,566
202005	84196019	ÆäËûÖÆÑõ»ú	427	ÑÀÂò¼Ó	10	Ò»°ãÃ³Ò×	11	Ì¨	165	Ç§¿Ë	38,721
202005	84196019	ÆäËûÖÆÑõ»ú	429	Ä«Î÷¸ç	10	Ò»°ãÃ³Ò×	1018	Ì¨	16950	Ç§¿Ë	2,227,534
202005	84196019	ÆäËûÖÆÑõ»ú	433	°ÍÀ­¹ç	10	Ò»°ãÃ³Ò×	2	Ì¨	9	Ç§¿Ë	6,512
202005	84196019	ÆäËûÖÆÑõ»ú	434	ÃØÂ³	10	Ò»°ãÃ³Ò×	2	Ì¨	6	Ç§¿Ë	1,056
202005	84196019	ÆäËûÖÆÑõ»ú	444	ÎÚÀ­¹ç	10	Ò»°ãÃ³Ò×	20	Ì¨	320	Ç§¿Ë	48,000
202005	84196019	ÆäËûÖÆÑõ»ú	445	Î¯ÄÚÈðÀ­	10	Ò»°ãÃ³Ò×	1	Ì¨	630	Ç§¿Ë	124,612
202005	84196019	ÆäËûÖÆÑõ»ú	501	¼ÓÄÃ´ó	10	Ò»°ãÃ³Ò×	143	Ì¨	3175	Ç§¿Ë	337,917
202005	84196019	ÆäËûÖÆÑõ»ú	502	ÃÀ¹ú	10	Ò»°ãÃ³Ò×	5220	Ì¨	68589	Ç§¿Ë	9,760,947
202005	84196019	ÆäËûÖÆÑõ»ú	601	°Ä´óÀûÑÇ	10	Ò»°ãÃ³Ò×	27	Ì¨	349	Ç§¿Ë	41,175
202006	84196011	ÖÆÑõÁ¿¡Ý15000Á¢·½Ã×/Ð¡Ê±µÄÖÆÑõ»ú	101	°¢¸»º¹	11	¹ú¼Ò¼ä¡¢¹ú¼Ê×éÖ¯ÎÞ³¥Ô®ÖúºÍÔùËÍµÄÎï×Ê	2	Ì¨	40	Ç§¿Ë	8,600
202006	84196011	ÖÆÑõÁ¿¡Ý15000Á¢·½Ã×/Ð¡Ê±µÄÖÆÑõ»ú	103	ÃÏ¼ÓÀ­¹ú	10	Ò»°ãÃ³Ò×	20	Ì¨	318	Ç§¿Ë	42,655
202006	84196011	ÖÆÑõÁ¿¡Ý15000Á¢·½Ã×/Ð¡Ê±µÄÖÆÑõ»ú	110	ÖÐ¹úÏã¸Û	10	Ò»°ãÃ³Ò×	1	Ì¨	15	Ç§¿Ë	75
202006	84196011	ÖÆÑõÁ¿¡Ý15000Á¢·½Ã×/Ð¡Ê±µÄÖÆÑõ»ú	112	Ó¡¶ÈÄáÎ÷ÑÇ	10	Ò»°ãÃ³Ò×	5	Ì¨	30	Ç§¿Ë	7,040
202006	84196011	ÖÆÑõÁ¿¡Ý15000Á¢·½Ã×/Ð¡Ê±µÄÖÆÑõ»ú	139	Ò²ÃÅ	10	Ò»°ãÃ³Ò×	50	Ì¨	1100	Ç§¿Ë	30,681
202006	84196011	ÖÆÑõÁ¿¡Ý15000Á¢·½Ã×/Ð¡Ê±µÄÖÆÑõ»ú	143	ÖÐ¹úÌ¨Íå	10	Ò»°ãÃ³Ò×	2	Ì¨	16	Ç§¿Ë	735
202006	84196011	ÖÆÑõÁ¿¡Ý15000Á¢·½Ã×/Ð¡Ê±µÄÖÆÑõ»ú	149	ÎÚ×È±ð¿ËË¹Ì¹	10	Ò»°ãÃ³Ò×	1	Ì¨	14020	Ç§¿Ë	395,331
202006	84196011	ÖÆÑõÁ¿¡Ý15000Á¢·½Ã×/Ð¡Ê±µÄÖÆÑõ»ú	206	¿¦ÂóÂ¡	10	Ò»°ãÃ³Ò×	2	Ì¨	48	Ç§¿Ë	3,422
202006	84196011	ÖÆÑõÁ¿¡Ý15000Á¢·½Ã×/Ð¡Ê±µÄÖÆÑõ»ú	215	°£¼°	10	Ò»°ãÃ³Ò×	132	Ì¨	2568	Ç§¿Ë	274,175
202006	84196011	ÖÆÑõÁ¿¡Ý15000Á¢·½Ã×/Ð¡Ê±µÄÖÆÑõ»ú	217	°£Èû¶í±ÈÑÇ	10	Ò»°ãÃ³Ò×	4	Ì¨	3635	Ç§¿Ë	349,449
202006	84196011	ÖÆÑõÁ¿¡Ý15000Á¢·½Ã×/Ð¡Ê±µÄÖÆÑõ»ú	236	ÄáÈÕÀûÑÇ	10	Ò»°ãÃ³Ò×	162	Ì¨	2255	Ç§¿Ë	78,262
202006	84196011	ÖÆÑõÁ¿¡Ý15000Á¢·½Ã×/Ð¡Ê±µÄÖÆÑõ»ú	254	½ò°Í²¼Î¤	10	Ò»°ãÃ³Ò×	10	Ì¨	200	Ç§¿Ë	54,991
202006	84196011	ÖÆÑõÁ¿¡Ý15000Á¢·½Ã×/Ð¡Ê±µÄÖÆÑõ»ú	305	·¨¹ú	10	Ò»°ãÃ³Ò×	3	Ì¨	3	Ç§¿Ë	114
202006	84196011	ÖÆÑõÁ¿¡Ý15000Á¢·½Ã×/Ð¡Ê±µÄÖÆÑõ»ú	343	Ä¦¶û¶àÍß	10	Ò»°ãÃ³Ò×	4	Ì¨	72	Ç§¿Ë	16,263
202006	84196011	ÖÆÑõÁ¿¡Ý15000Á¢·½Ã×/Ð¡Ê±µÄÖÆÑõ»ú	344	¶íÂÞË¹Áª°î	10	Ò»°ãÃ³Ò×	1	Ì¨	49366	Ç§¿Ë	332,074
202006	84196011	ÖÆÑõÁ¿¡Ý15000Á¢·½Ã×/Ð¡Ê±µÄÖÆÑõ»ú	347	ÎÚ¿ËÀ¼	10	Ò»°ãÃ³Ò×	39	Ì¨	741	Ç§¿Ë	129,891
202006	84196011	ÖÆÑõÁ¿¡Ý15000Á¢·½Ã×/Ð¡Ê±µÄÖÆÑõ»ú	408	¶àÃñ×å²£ÀûÎ¬ÑÇ¹ú	10	Ò»°ãÃ³Ò×	1240	Ì¨	1983	Ç§¿Ë	74,970
202006	84196011	ÖÆÑõÁ¿¡Ý15000Á¢·½Ã×/Ð¡Ê±µÄÖÆÑõ»ú	426	ºé¶¼À­Ë¹	10	Ò»°ãÃ³Ò×	100	Ì¨	148	Ç§¿Ë	7,096
202006	84196011	ÖÆÑõÁ¿¡Ý15000Á¢·½Ã×/Ð¡Ê±µÄÖÆÑõ»ú	601	°Ä´óÀûÑÇ	10	Ò»°ãÃ³Ò×	17	Ì¨	124	Ç§¿Ë	739
202006	84196019	ÆäËûÖÆÑõ»ú	101	°¢¸»º¹	10	Ò»°ãÃ³Ò×	25	Ì¨	435	Ç§¿Ë	46,121
202006	84196019	ÆäËûÖÆÑõ»ú	103	ÃÏ¼ÓÀ­¹ú	10	Ò»°ãÃ³Ò×	740	Ì¨	91383	Ç§¿Ë	4,301,863
202006	84196019	ÆäËûÖÆÑõ»ú	104	²»µ¤	10	Ò»°ãÃ³Ò×	78	Ì¨	1542	Ç§¿Ë	152,272
202006	84196019	ÆäËûÖÆÑõ»ú	108	ÈûÆÖÂ·Ë¹	10	Ò»°ãÃ³Ò×	2	Ì¨	21	Ç§¿Ë	7,663
202006	84196019	ÆäËûÖÆÑõ»ú	110	ÖÐ¹úÏã¸Û	10	Ò»°ãÃ³Ò×	188	Ì¨	1413	Ç§¿Ë	285,131
202006	84196019	ÆäËûÖÆÑõ»ú	111	Ó¡¶È	10	Ò»°ãÃ³Ò×	1700	Ì¨	28459	Ç§¿Ë	2,611,234
202006	84196019	ÆäËûÖÆÑõ»ú	112	Ó¡¶ÈÄáÎ÷ÑÇ	10	Ò»°ãÃ³Ò×	522	Ì¨	11030	Ç§¿Ë	1,654,793
202006	84196019	ÆäËûÖÆÑõ»ú	114	ÒÁÀ­¿Ë	10	Ò»°ãÃ³Ò×	121	Ì¨	2285	Ç§¿Ë	330,080
202006	84196019	ÆäËûÖÆÑõ»ú	115	ÒÔÉ«ÁÐ	10	Ò»°ãÃ³Ò×	1800	Ì¨	34000	Ç§¿Ë	2,926,110
202006	84196019	ÆäËûÖÆÑõ»ú	116	ÈÕ±¾	10	Ò»°ãÃ³Ò×	561	Ì¨	5363	Ç§¿Ë	816,868
202006	84196019	ÆäËûÖÆÑõ»ú	118	¿ÆÍþÌØ	10	Ò»°ãÃ³Ò×	3	Ì¨	1810	Ç§¿Ë	127,615
202006	84196019	ÆäËûÖÆÑõ»ú	120	Àè°ÍÄÛ	10	Ò»°ãÃ³Ò×	3	Ì¨	36	Ç§¿Ë	1,554
202006	84196019	ÆäËûÖÆÑõ»ú	121	ÖÐ¹ú°ÄÃÅ	10	Ò»°ãÃ³Ò×	2	Ì¨	40	Ç§¿Ë	710
202006	84196019	ÆäËûÖÆÑõ»ú	122	ÂíÀ´Î÷ÑÇ	10	Ò»°ãÃ³Ò×	67	Ì¨	875	Ç§¿Ë	144,831
202006	84196019	ÆäËûÖÆÑõ»ú	125	Äá²´¶ûÁª°îÃñÖ÷¹²ºÍ¹ú	10	Ò»°ãÃ³Ò×	348	Ì¨	3919	Ç§¿Ë	381,279
202006	84196019	ÆäËûÖÆÑõ»ú	127	°Í»ùË¹Ì¹	10	Ò»°ãÃ³Ò×	127	Ì¨	2200	Ç§¿Ë	206,210
202006	84196019	ÆäËûÖÆÑõ»ú	129	·ÆÂÉ±ö	10	Ò»°ãÃ³Ò×	4	Ì¨	61	Ç§¿Ë	30,709
202006	84196019	ÆäËûÖÆÑõ»ú	130	¿¨Ëþ¶û	10	Ò»°ãÃ³Ò×	74	Ì¨	1353	Ç§¿Ë	154,074
202006	84196019	ÆäËûÖÆÑõ»ú	131	É³ÌØ°¢À­²®	10	Ò»°ãÃ³Ò×	2	Ì¨	15	Ç§¿Ë	9,472
202006	84196019	ÆäËûÖÆÑõ»ú	132	ÐÂ¼ÓÆÂ	10	Ò»°ãÃ³Ò×	3	Ì¨	360	Ç§¿Ë	12,269
202006	84196019	ÆäËûÖÆÑõ»ú	133	º«¹ú	10	Ò»°ãÃ³Ò×	1	Ì¨	1230	Ç§¿Ë	30,000
202006	84196019	ÆäËûÖÆÑõ»ú	136	Ì©¹ú	10	Ò»°ãÃ³Ò×	255	Ì¨	5019	Ç§¿Ë	424,313
202006	84196019	ÆäËûÖÆÑõ»ú	137	ÍÁ¶úÆä	10	Ò»°ãÃ³Ò×	12	Ì¨	231	Ç§¿Ë	21,026
202006	84196019	ÆäËûÖÆÑõ»ú	138	°¢ÁªÇõ	10	Ò»°ãÃ³Ò×	6	Ì¨	100	Ç§¿Ë	10,069
202006	84196019	ÆäËûÖÆÑõ»ú	139	Ò²ÃÅ	10	Ò»°ãÃ³Ò×	6	Ì¨	1346	Ç§¿Ë	10,643
202006	84196019	ÆäËûÖÆÑõ»ú	141	Ô½ÄÏ	10	Ò»°ãÃ³Ò×	121	Ì¨	2730	Ç§¿Ë	201,146
202006	84196019	ÆäËûÖÆÑõ»ú	143	ÖÐ¹úÌ¨Íå	10	Ò»°ãÃ³Ò×	36	Ì¨	115	Ç§¿Ë	3,426
202006	84196019	ÆäËûÖÆÑõ»ú	147	Ëþ¼ª¿ËË¹Ì¹	10	Ò»°ãÃ³Ò×	270	Ì¨	5305	Ç§¿Ë	819,684
202006	84196019	ÆäËûÖÆÑõ»ú	149	ÎÚ×È±ð¿ËË¹Ì¹	10	Ò»°ãÃ³Ò×	2	Ì¨	24854	Ç§¿Ë	3,117,198
202006	84196019	ÆäËûÖÆÑõ»ú	201	°¢¶û¼°ÀûÑÇ	10	Ò»°ãÃ³Ò×	389	Ì¨	8810	Ç§¿Ë	831,736
202006	84196019	ÆäËûÖÆÑõ»ú	206	¿¦ÂóÂ¡	10	Ò»°ãÃ³Ò×	49	Ì¨	880	Ç§¿Ë	115,454
202006	84196019	ÆäËûÖÆÑõ»ú	209	ÖÐ·Ç	10	Ò»°ãÃ³Ò×	5	Ì¨	115	Ç§¿Ë	23,061
202006	84196019	ÆäËûÖÆÑõ»ú	215	°£¼°	10	Ò»°ãÃ³Ò×	270	Ì¨	5240	Ç§¿Ë	416,282
202006	84196019	ÆäËûÖÆÑõ»ú	215	°£¼°	12	ÆäËû¾èÔùÎï×Ê	8	Ì¨	115	Ç§¿Ë	1,190
202006	84196019	ÆäËûÖÆÑõ»ú	217	°£Èû¶í±ÈÑÇ	10	Ò»°ãÃ³Ò×	38	Ì¨	610	Ç§¿Ë	95,157
202006	84196019	ÆäËûÖÆÑõ»ú	220	¼ÓÄÉ	10	Ò»°ãÃ³Ò×	35	Ì¨	510	Ç§¿Ë	71,666
202006	84196019	ÆäËûÖÆÑõ»ú	221	¼¸ÄÚÑÇ	10	Ò»°ãÃ³Ò×	55	Ì¨	1185	Ç§¿Ë	144,006
202006	84196019	ÆäËûÖÆÑõ»ú	223	¿ÆÌØµÏÍß	10	Ò»°ãÃ³Ò×	38	Ì¨	25457	Ç§¿Ë	1,122,422
202006	84196019	ÆäËûÖÆÑõ»ú	224	¿ÏÄáÑÇ	10	Ò»°ãÃ³Ò×	332	Ì¨	5283	Ç§¿Ë	756,682
202006	84196019	ÆäËûÖÆÑõ»ú	227	Âí´ï¼ÓË¹¼Ó	10	Ò»°ãÃ³Ò×	95	Ì¨	1946	Ç§¿Ë	394,799
202006	84196019	ÆäËûÖÆÑõ»ú	228	ÂíÀ­Î¬	10	Ò»°ãÃ³Ò×	50	Ì¨	835	Ç§¿Ë	133,433
202006	84196019	ÆäËûÖÆÑõ»ú	232	Ä¦Âå¸ç	10	Ò»°ãÃ³Ò×	212	Ì¨	3444	Ç§¿Ë	396,466
202006	84196019	ÆäËûÖÆÑõ»ú	236	ÄáÈÕÀûÑÇ	10	Ò»°ãÃ³Ò×	47	Ì¨	1027	Ç§¿Ë	186,049
202006	84196019	ÆäËûÖÆÑõ»ú	240	ÈûÄÚ¼Ó¶û	10	Ò»°ãÃ³Ò×	9	Ì¨	162	Ç§¿Ë	17,242
202006	84196019	ÆäËûÖÆÑõ»ú	243	Ë÷ÂíÀï	10	Ò»°ãÃ³Ò×	1	Ì¨	5850	Ç§¿Ë	640,371
202006	84196019	ÆäËûÖÆÑõ»ú	244	ÄÏ·Ç	10	Ò»°ãÃ³Ò×	173	Ì¨	2069	Ç§¿Ë	514,007
202006	84196019	ÆäËûÖÆÑõ»ú	249	Í»ÄáË¹	10	Ò»°ãÃ³Ò×	232	Ì¨	4612	Ç§¿Ë	469,852
202006	84196019	ÆäËûÖÆÑõ»ú	250	ÎÚ¸É´ï	10	Ò»°ãÃ³Ò×	113	Ì¨	2725	Ç§¿Ë	244,643
202006	84196019	ÆäËûÖÆÑõ»ú	251	²¼»ùÄÉ·¨Ë÷	10	Ò»°ãÃ³Ò×	21	Ì¨	852	Ç§¿Ë	135,469
202006	84196019	ÆäËûÖÆÑõ»ú	252	¸Õ¹û(½ð)	10	Ò»°ãÃ³Ò×	170	Ì¨	2652	Ç§¿Ë	382,382
202006	84196019	ÆäËûÖÆÑõ»ú	253	ÔÞ±ÈÑÇ	10	Ò»°ãÃ³Ò×	27	Ì¨	486	Ç§¿Ë	44,277
202006	84196019	ÆäËûÖÆÑõ»ú	254	½ò°Í²¼Î¤	10	Ò»°ãÃ³Ò×	10	Ì¨	180	Ç§¿Ë	20,577
202006	84196019	ÆäËûÖÆÑõ»ú	260	ÄÏËÕµ¤¹²ºÍ¹ú	10	Ò»°ãÃ³Ò×	10	Ì¨	280	Ç§¿Ë	45,234
202006	84196019	ÆäËûÖÆÑõ»ú	301	±ÈÀûÊ±	10	Ò»°ãÃ³Ò×	60	Ì¨	210	Ç§¿Ë	70,825
202006	84196019	ÆäËûÖÆÑõ»ú	302	µ¤Âó	10	Ò»°ãÃ³Ò×	4	Ì¨	84	Ç§¿Ë	9,430
202006	84196019	ÆäËûÖÆÑõ»ú	303	Ó¢¹ú	10	Ò»°ãÃ³Ò×	39	Ì¨	508	Ç§¿Ë	84,080
202006	84196019	ÆäËûÖÆÑõ»ú	304	µÂ¹ú	10	Ò»°ãÃ³Ò×	256	Ì¨	3813	Ç§¿Ë	551,035
202006	84196019	ÆäËûÖÆÑõ»ú	305	·¨¹ú	10	Ò»°ãÃ³Ò×	2	Ì¨	140	Ç§¿Ë	35,201
202006	84196019	ÆäËûÖÆÑõ»ú	307	Òâ´óÀû	10	Ò»°ãÃ³Ò×	63	Ì¨	1158	Ç§¿Ë	100,816
202006	84196019	ÆäËûÖÆÑõ»ú	309	ºÉÀ¼	10	Ò»°ãÃ³Ò×	50	Ì¨	778	Ç§¿Ë	50,207
202006	84196019	ÆäËûÖÆÑõ»ú	310	Ï£À°	10	Ò»°ãÃ³Ò×	1	Ì¨	5	Ç§¿Ë	710
202006	84196019	ÆäËûÖÆÑõ»ú	311	ÆÏÌÑÑÀ	10	Ò»°ãÃ³Ò×	390	Ì¨	8500	Ç§¿Ë	1,079,847
202006	84196019	ÆäËûÖÆÑõ»ú	312	Î÷°àÑÀ	10	Ò»°ãÃ³Ò×	117	Ì¨	1325	Ç§¿Ë	429,030
202006	84196019	ÆäËûÖÆÑõ»ú	321	ÐÙÑÀÀû	10	Ò»°ãÃ³Ò×	515	Ì¨	190635	Ç§¿Ë	12,582,051
202006	84196019	ÆäËûÖÆÑõ»ú	326	Å²Íþ	10	Ò»°ãÃ³Ò×	1	Ì¨	5	Ç§¿Ë	6,918
202006	84196019	ÆäËûÖÆÑõ»ú	327	²¨À¼	10	Ò»°ãÃ³Ò×	111	Ì¨	1860	Ç§¿Ë	309,755
202006	84196019	ÆäËûÖÆÑõ»ú	328	ÂÞÂíÄáÑÇ	10	Ò»°ãÃ³Ò×	2	Ì¨	115	Ç§¿Ë	28,028
202006	84196019	ÆäËûÖÆÑõ»ú	336	Á¢ÌÕÍð	10	Ò»°ãÃ³Ò×	15	Ì¨	277	Ç§¿Ë	48,214
202006	84196019	ÆäËûÖÆÑõ»ú	337	¸ñÂ³¼ªÑÇ	10	Ò»°ãÃ³Ò×	10	Ì¨	120	Ç§¿Ë	13,728
202006	84196019	ÆäËûÖÆÑõ»ú	338	ÑÇÃÀÄáÑÇ	10	Ò»°ãÃ³Ò×	757	Ì¨	28077	Ç§¿Ë	3,396,471
202006	84196019	ÆäËûÖÆÑõ»ú	344	¶íÂÞË¹Áª°î	10	Ò»°ãÃ³Ò×	1301	Ì¨	31340	Ç§¿Ë	3,562,967
202006	84196019	ÆäËûÖÆÑõ»ú	347	ÎÚ¿ËÀ¼	10	Ò»°ãÃ³Ò×	716	Ì¨	19445	Ç§¿Ë	2,482,463
202006	84196019	ÆäËûÖÆÑõ»ú	351	¿ËÂÞµØÑÇ	10	Ò»°ãÃ³Ò×	4	Ì¨	84	Ç§¿Ë	13,799
202006	84196019	ÆäËûÖÆÑõ»ú	352	½Ý¿Ë	10	Ò»°ãÃ³Ò×	35	Ì¨	359	Ç§¿Ë	112,608
202006	84196019	ÆäËûÖÆÑõ»ú	353	Ë¹Âå·¥¿Ë	10	Ò»°ãÃ³Ò×	5	Ì¨	85	Ç§¿Ë	18,069
202006	84196019	ÆäËûÖÆÑõ»ú	408	¶àÃñ×å²£ÀûÎ¬ÑÇ¹ú	10	Ò»°ãÃ³Ò×	84	Ì¨	1522	Ç§¿Ë	169,736
202006	84196019	ÆäËûÖÆÑõ»ú	412	ÖÇÀû	10	Ò»°ãÃ³Ò×	45	Ì¨	1043	Ç§¿Ë	135,841
202006	84196019	ÆäËûÖÆÑõ»ú	413	¸çÂ×±ÈÑÇ	10	Ò»°ãÃ³Ò×	134	Ì¨	2261	Ç§¿Ë	235,254
202006	84196019	ÆäËûÖÆÑõ»ú	418	¶àÃ×Äá¼Ó¹²ºÍ¹ú	10	Ò»°ãÃ³Ò×	20	Ì¨	416	Ç§¿Ë	29,844
202006	84196019	ÆäËûÖÆÑõ»ú	419	¶ò¹Ï¶à¶û	10	Ò»°ãÃ³Ò×	466	Ì¨	8173	Ç§¿Ë	911,216
202006	84196019	ÆäËûÖÆÑõ»ú	426	ºé¶¼À­Ë¹	10	Ò»°ãÃ³Ò×	8	Ì¨	32	Ç§¿Ë	8,944
202006	84196019	ÆäËûÖÆÑõ»ú	429	Ä«Î÷¸ç	10	Ò»°ãÃ³Ò×	714	Ì¨	3488	Ç§¿Ë	317,672
202006	84196019	ÆäËûÖÆÑõ»ú	431	Äá¼ÓÀ­¹Ï	10	Ò»°ãÃ³Ò×	12	Ì¨	272	Ç§¿Ë	46,845
202006	84196019	ÆäËûÖÆÑõ»ú	434	ÃØÂ³	10	Ò»°ãÃ³Ò×	290	Ì¨	5898	Ç§¿Ë	764,028
202006	84196019	ÆäËûÖÆÑõ»ú	435	²¨¶àÀè¸÷	10	Ò»°ãÃ³Ò×	31	Ì¨	141	Ç§¿Ë	193,248
202006	84196019	ÆäËûÖÆÑõ»ú	501	¼ÓÄÃ´ó	10	Ò»°ãÃ³Ò×	14	Ì¨	65	Ç§¿Ë	3,934
202006	84196019	ÆäËûÖÆÑõ»ú	502	ÃÀ¹ú	10	Ò»°ãÃ³Ò×	1059	Ì¨	13402	Ç§¿Ë	1,849,290
202006	84196019	ÆäËûÖÆÑõ»ú	601	°Ä´óÀûÑÇ	10	Ò»°ãÃ³Ò×	15	Ì¨	134	Ç§¿Ë	88,585
202007	84196011	ÖÆÑõÁ¿¡Ý15000Á¢·½Ã×/Ð¡Ê±µÄÖÆÑõ»ú	103	ÃÏ¼ÓÀ­¹ú	10	Ò»°ãÃ³Ò×	10	Ì¨	190	Ç§¿Ë	25,337
202007	84196011	ÖÆÑõÁ¿¡Ý15000Á¢·½Ã×/Ð¡Ê±µÄÖÆÑõ»ú	107	¼íÆÒÕ¯	10	Ò»°ãÃ³Ò×	1	Ì¨	42828	Ç§¿Ë	324,978
202007	84196011	ÖÆÑõÁ¿¡Ý15000Á¢·½Ã×/Ð¡Ê±µÄÖÆÑõ»ú	112	Ó¡¶ÈÄáÎ÷ÑÇ	10	Ò»°ãÃ³Ò×	1	Ì¨	3679	Ç§¿Ë	174,687
202007	84196011	ÖÆÑõÁ¿¡Ý15000Á¢·½Ã×/Ð¡Ê±µÄÖÆÑõ»ú	146	¼ª¶û¼ªË¹Ë¹Ì¹	10	Ò»°ãÃ³Ò×	51	Ì¨	9200	Ç§¿Ë	542,718
202007	84196011	ÖÆÑõÁ¿¡Ý15000Á¢·½Ã×/Ð¡Ê±µÄÖÆÑõ»ú	149	ÎÚ×È±ð¿ËË¹Ì¹	10	Ò»°ãÃ³Ò×	500	Ì¨	9750	Ç§¿Ë	2,106,346
202007	84196011	ÖÆÑõÁ¿¡Ý15000Á¢·½Ã×/Ð¡Ê±µÄÖÆÑõ»ú	203	±´Äþ	10	Ò»°ãÃ³Ò×	10	Ì¨	180	Ç§¿Ë	32,602
202007	84196011	ÖÆÑõÁ¿¡Ý15000Á¢·½Ã×/Ð¡Ê±µÄÖÆÑõ»ú	224	¿ÏÄáÑÇ	10	Ò»°ãÃ³Ò×	1	Ì¨	3000	Ç§¿Ë	155,407
202007	84196011	ÖÆÑõÁ¿¡Ý15000Á¢·½Ã×/Ð¡Ê±µÄÖÆÑõ»ú	244	ÄÏ·Ç	10	Ò»°ãÃ³Ò×	11	Ì¨	108	Ç§¿Ë	11,092
202007	84196011	ÖÆÑõÁ¿¡Ý15000Á¢·½Ã×/Ð¡Ê±µÄÖÆÑõ»ú	252	¸Õ¹û(½ð)	10	Ò»°ãÃ³Ò×	15	Ì¨	180	Ç§¿Ë	12,150
202007	84196011	ÖÆÑõÁ¿¡Ý15000Á¢·½Ã×/Ð¡Ê±µÄÖÆÑõ»ú	303	Ó¢¹ú	10	Ò»°ãÃ³Ò×	2	Ì¨	52	Ç§¿Ë	6,558
202007	84196011	ÖÆÑõÁ¿¡Ý15000Á¢·½Ã×/Ð¡Ê±µÄÖÆÑõ»ú	316	±£¼ÓÀûÑÇ	10	Ò»°ãÃ³Ò×	200	Ì¨	184	Ç§¿Ë	13,891
202007	84196011	ÖÆÑõÁ¿¡Ý15000Á¢·½Ã×/Ð¡Ê±µÄÖÆÑõ»ú	327	²¨À¼	10	Ò»°ãÃ³Ò×	18	Ì¨	342	Ç§¿Ë	34,891
202007	84196011	ÖÆÑõÁ¿¡Ý15000Á¢·½Ã×/Ð¡Ê±µÄÖÆÑõ»ú	408	¶àÃñ×å²£ÀûÎ¬ÑÇ¹ú	10	Ò»°ãÃ³Ò×	300	Ì¨	330	Ç§¿Ë	10,643
202007	84196011	ÖÆÑõÁ¿¡Ý15000Á¢·½Ã×/Ð¡Ê±µÄÖÆÑõ»ú	426	ºé¶¼À­Ë¹	10	Ò»°ãÃ³Ò×	60	Ì¨	109	Ç§¿Ë	5,109
202007	84196011	ÖÆÑõÁ¿¡Ý15000Á¢·½Ã×/Ð¡Ê±µÄÖÆÑõ»ú	433	°ÍÀ­¹ç	10	Ò»°ãÃ³Ò×	6	Ì¨	150	Ç§¿Ë	13,080
202007	84196019	ÆäËûÖÆÑõ»ú	103	ÃÏ¼ÓÀ­¹ú	10	Ò»°ãÃ³Ò×	1414	Ì¨	25984	Ç§¿Ë	2,510,970
202007	84196019	ÆäËûÖÆÑõ»ú	106	Ãåµé	10	Ò»°ãÃ³Ò×	16	Ì¨	17620	Ç§¿Ë	1,183,497
202007	84196019	ÆäËûÖÆÑõ»ú	108	ÈûÆÖÂ·Ë¹	10	Ò»°ãÃ³Ò×	2	Ì¨	18	Ç§¿Ë	7,654
202007	84196019	ÆäËûÖÆÑõ»ú	110	ÖÐ¹úÏã¸Û	10	Ò»°ãÃ³Ò×	952	Ì¨	7497	Ç§¿Ë	1,260,236
202007	84196019	ÆäËûÖÆÑõ»ú	111	Ó¡¶È	10	Ò»°ãÃ³Ò×	2408	Ì¨	35347	Ç§¿Ë	3,283,270
202007	84196019	ÆäËûÖÆÑõ»ú	112	Ó¡¶ÈÄáÎ÷ÑÇ	10	Ò»°ãÃ³Ò×	70	Ì¨	2287	Ç§¿Ë	384,722
202007	84196019	ÆäËûÖÆÑõ»ú	114	ÒÁÀ­¿Ë	10	Ò»°ãÃ³Ò×	1867	Ì¨	29412	Ç§¿Ë	3,590,674
202007	84196019	ÆäËûÖÆÑõ»ú	115	ÒÔÉ«ÁÐ	10	Ò»°ãÃ³Ò×	430	Ì¨	7029	Ç§¿Ë	1,580,962
202007	84196019	ÆäËûÖÆÑõ»ú	116	ÈÕ±¾	10	Ò»°ãÃ³Ò×	73	Ì¨	1038	Ç§¿Ë	141,674
202007	84196019	ÆäËûÖÆÑõ»ú	122	ÂíÀ´Î÷ÑÇ	10	Ò»°ãÃ³Ò×	199	Ì¨	3611	Ç§¿Ë	474,559
202007	84196019	ÆäËûÖÆÑõ»ú	125	Äá²´¶ûÁª°îÃñÖ÷¹²ºÍ¹ú	10	Ò»°ãÃ³Ò×	2	Ì¨	29	Ç§¿Ë	9,710
202007	84196019	ÆäËûÖÆÑõ»ú	126	°¢Âü	10	Ò»°ãÃ³Ò×	33	Ì¨	554	Ç§¿Ë	77,245
202007	84196019	ÆäËûÖÆÑõ»ú	127	°Í»ùË¹Ì¹	10	Ò»°ãÃ³Ò×	712	Ì¨	12530	Ç§¿Ë	1,149,766
202007	84196019	ÆäËûÖÆÑõ»ú	129	·ÆÂÉ±ö	10	Ò»°ãÃ³Ò×	1001	Ì¨	1260	Ç§¿Ë	87,167
202007	84196019	ÆäËûÖÆÑõ»ú	132	ÐÂ¼ÓÆÂ	10	Ò»°ãÃ³Ò×	12	Ì¨	59668	Ç§¿Ë	3,244,267
202007	84196019	ÆäËûÖÆÑõ»ú	133	º«¹ú	10	Ò»°ãÃ³Ò×	100	Ì¨	220	Ç§¿Ë	407,520
202007	84196019	ÆäËûÖÆÑõ»ú	136	Ì©¹ú	10	Ò»°ãÃ³Ò×	80	Ì¨	10687	Ç§¿Ë	448,165
202007	84196019	ÆäËûÖÆÑõ»ú	137	ÍÁ¶úÆä	10	Ò»°ãÃ³Ò×	275	Ì¨	5536	Ç§¿Ë	876,762
202007	84196019	ÆäËûÖÆÑõ»ú	138	°¢ÁªÇõ	10	Ò»°ãÃ³Ò×	889	Ì¨	13196	Ç§¿Ë	1,440,825
202007	84196019	ÆäËûÖÆÑõ»ú	141	Ô½ÄÏ	10	Ò»°ãÃ³Ò×	805	Ì¨	22150	Ç§¿Ë	968,452
202007	84196019	ÆäËûÖÆÑõ»ú	143	ÖÐ¹úÌ¨Íå	10	Ò»°ãÃ³Ò×	3	Ì¨	24	Ç§¿Ë	1,500
202007	84196019	ÆäËûÖÆÑõ»ú	145	¹þÈø¿ËË¹Ì¹	10	Ò»°ãÃ³Ò×	4220	Ì¨	81717	Ç§¿Ë	8,677,749
202007	84196019	ÆäËûÖÆÑõ»ú	146	¼ª¶û¼ªË¹Ë¹Ì¹	10	Ò»°ãÃ³Ò×	5829	Ì¨	111189	Ç§¿Ë	14,971,605
202007	84196019	ÆäËûÖÆÑõ»ú	146	¼ª¶û¼ªË¹Ë¹Ì¹	12	ÆäËû¾èÔùÎï×Ê	30	Ì¨	540	Ç§¿Ë	177,000
202007	84196019	ÆäËûÖÆÑõ»ú	149	ÎÚ×È±ð¿ËË¹Ì¹	10	Ò»°ãÃ³Ò×	1179	Ì¨	25745	Ç§¿Ë	1,776,515
202007	84196019	ÆäËûÖÆÑõ»ú	201	°¢¶û¼°ÀûÑÇ	10	Ò»°ãÃ³Ò×	750	Ì¨	13044	Ç§¿Ë	2,202,158
202007	84196019	ÆäËûÖÆÑõ»ú	203	±´Äþ	10	Ò»°ãÃ³Ò×	1	Ì¨	22	Ç§¿Ë	1,836
202007	84196019	ÆäËûÖÆÑõ»ú	206	¿¦ÂóÂ¡	10	Ò»°ãÃ³Ò×	80	Ì¨	1468	Ç§¿Ë	169,160
202007	84196019	ÆäËûÖÆÑõ»ú	213	¸Õ¹û(²¼)	10	Ò»°ãÃ³Ò×	61	Ì¨	1434	Ç§¿Ë	184,603
202007	84196019	ÆäËûÖÆÑõ»ú	217	°£Èû¶í±ÈÑÇ	10	Ò»°ãÃ³Ò×	1158	Ì¨	20336	Ç§¿Ë	2,534,337
202007	84196019	ÆäËûÖÆÑõ»ú	223	¿ÆÌØµÏÍß	10	Ò»°ãÃ³Ò×	100	Ì¨	1500	Ç§¿Ë	147,416
202007	84196019	ÆäËûÖÆÑõ»ú	224	¿ÏÄáÑÇ	10	Ò»°ãÃ³Ò×	89	Ì¨	1744	Ç§¿Ë	258,364
202007	84196019	ÆäËûÖÆÑõ»ú	227	Âí´ï¼ÓË¹¼Ó	10	Ò»°ãÃ³Ò×	130	Ì¨	5460	Ç§¿Ë	506,742
202007	84196019	ÆäËûÖÆÑõ»ú	228	ÂíÀ­Î¬	10	Ò»°ãÃ³Ò×	17	Ì¨	280	Ç§¿Ë	54,577
202007	84196019	ÆäËûÖÆÑõ»ú	235	ÄáÈÕ¶û	10	Ò»°ãÃ³Ò×	61	Ì¨	970	Ç§¿Ë	108,208
202007	84196019	ÆäËûÖÆÑõ»ú	236	ÄáÈÕÀûÑÇ	10	Ò»°ãÃ³Ò×	79	Ì¨	736	Ç§¿Ë	119,657
202007	84196019	ÆäËûÖÆÑõ»ú	242	ÈûÀ­Àû°º	10	Ò»°ãÃ³Ò×	1	Ì¨	16	Ç§¿Ë	5,542
202007	84196019	ÆäËûÖÆÑõ»ú	243	Ë÷ÂíÀï	10	Ò»°ãÃ³Ò×	36	Ì¨	8715	Ç§¿Ë	350,184
202007	84196019	ÆäËûÖÆÑõ»ú	244	ÄÏ·Ç	10	Ò»°ãÃ³Ò×	775	Ì¨	8321	Ç§¿Ë	1,282,272
202007	84196019	ÆäËûÖÆÑõ»ú	247	Ì¹É£ÄáÑÇ	10	Ò»°ãÃ³Ò×	210	Ì¨	3600	Ç§¿Ë	661,147
202007	84196019	ÆäËûÖÆÑõ»ú	250	ÎÚ¸É´ï	10	Ò»°ãÃ³Ò×	5	Ì¨	105	Ç§¿Ë	9,579
202007	84196019	ÆäËûÖÆÑõ»ú	252	¸Õ¹û(½ð)	10	Ò»°ãÃ³Ò×	12	Ì¨	244965	Ç§¿Ë	15,279,585
202007	84196019	ÆäËûÖÆÑõ»ú	253	ÔÞ±ÈÑÇ	10	Ò»°ãÃ³Ò×	5	Ì¨	108	Ç§¿Ë	9,407
202007	84196019	ÆäËûÖÆÑõ»ú	301	±ÈÀûÊ±	10	Ò»°ãÃ³Ò×	41	Ì¨	63	Ç§¿Ë	4,479
202007	84196019	ÆäËûÖÆÑõ»ú	302	µ¤Âó	10	Ò»°ãÃ³Ò×	1	Ì¨	19	Ç§¿Ë	2,055
202007	84196019	ÆäËûÖÆÑõ»ú	303	Ó¢¹ú	10	Ò»°ãÃ³Ò×	172	Ì¨	1796	Ç§¿Ë	2,151,796
202007	84196019	ÆäËûÖÆÑõ»ú	304	µÂ¹ú	10	Ò»°ãÃ³Ò×	299	Ì¨	5461	Ç§¿Ë	746,948
202007	84196019	ÆäËûÖÆÑõ»ú	307	Òâ´óÀû	10	Ò»°ãÃ³Ò×	177	Ì¨	2471	Ç§¿Ë	322,418
202007	84196019	ÆäËûÖÆÑõ»ú	309	ºÉÀ¼	10	Ò»°ãÃ³Ò×	711	Ì¨	999	Ç§¿Ë	95,868
202007	84196019	ÆäËûÖÆÑõ»ú	311	ÆÏÌÑÑÀ	10	Ò»°ãÃ³Ò×	29	Ì¨	581	Ç§¿Ë	58,867
202007	84196019	ÆäËûÖÆÑõ»ú	312	Î÷°àÑÀ	10	Ò»°ãÃ³Ò×	30	Ì¨	7100	Ç§¿Ë	254,790
202007	84196019	ÆäËûÖÆÑõ»ú	316	±£¼ÓÀûÑÇ	10	Ò»°ãÃ³Ò×	5	Ì¨	60	Ç§¿Ë	18,640
202007	84196019	ÆäËûÖÆÑõ»ú	321	ÐÙÑÀÀû	10	Ò»°ãÃ³Ò×	301	Ì¨	814	Ç§¿Ë	61,611
202007	84196019	ÆäËûÖÆÑõ»ú	327	²¨À¼	10	Ò»°ãÃ³Ò×	303	Ì¨	4789	Ç§¿Ë	545,909
202007	84196019	ÆäËûÖÆÑõ»ú	328	ÂÞÂíÄáÑÇ	10	Ò»°ãÃ³Ò×	63	Ì¨	930	Ç§¿Ë	133,613
202007	84196019	ÆäËûÖÆÑõ»ú	336	Á¢ÌÕÍð	10	Ò»°ãÃ³Ò×	1	Ì¨	3534	Ç§¿Ë	212,151
202007	84196019	ÆäËûÖÆÑõ»ú	337	¸ñÂ³¼ªÑÇ	10	Ò»°ãÃ³Ò×	72	Ì¨	1528	Ç§¿Ë	140,536
202007	84196019	ÆäËûÖÆÑõ»ú	339	°¢Èû°Ý½®	10	Ò»°ãÃ³Ò×	50	Ì¨	766	Ç§¿Ë	101,915
202007	84196019	ÆäËûÖÆÑõ»ú	340	°×¶íÂÞË¹	10	Ò»°ãÃ³Ò×	2	Ì¨	36	Ç§¿Ë	4,399
202007	84196019	ÆäËûÖÆÑõ»ú	344	¶íÂÞË¹Áª°î	10	Ò»°ãÃ³Ò×	1893	Ì¨	26388	Ç§¿Ë	3,096,716
202007	84196019	ÆäËûÖÆÑõ»ú	347	ÎÚ¿ËÀ¼	10	Ò»°ãÃ³Ò×	557	Ì¨	17714	Ç§¿Ë	2,057,557
202007	84196019	ÆäËûÖÆÑõ»ú	350	Ë¹ÂåÎÄÄáÑÇ	10	Ò»°ãÃ³Ò×	6	Ì¨	28	Ç§¿Ë	39,101
202007	84196019	ÆäËûÖÆÑõ»ú	352	½Ý¿Ë	10	Ò»°ãÃ³Ò×	9	Ì¨	87	Ç§¿Ë	26,408
202007	84196019	ÆäËûÖÆÑõ»ú	353	Ë¹Âå·¥¿Ë	10	Ò»°ãÃ³Ò×	8	Ì¨	60	Ç§¿Ë	26,025
202007	84196019	ÆäËûÖÆÑõ»ú	408	¶àÃñ×å²£ÀûÎ¬ÑÇ¹ú	10	Ò»°ãÃ³Ò×	495	Ì¨	6706	Ç§¿Ë	835,027
202007	84196019	ÆäËûÖÆÑõ»ú	412	ÖÇÀû	10	Ò»°ãÃ³Ò×	286	Ì¨	4722	Ç§¿Ë	699,749
202007	84196019	ÆäËûÖÆÑõ»ú	413	¸çÂ×±ÈÑÇ	10	Ò»°ãÃ³Ò×	261	Ì¨	4300	Ç§¿Ë	481,322
202007	84196019	ÆäËûÖÆÑõ»ú	419	¶ò¹Ï¶à¶û	10	Ò»°ãÃ³Ò×	342	Ì¨	12146	Ç§¿Ë	921,769
202007	84196019	ÆäËûÖÆÑõ»ú	423	Î£µØÂíÀ­	10	Ò»°ãÃ³Ò×	513	Ì¨	5530	Ç§¿Ë	782,730
202007	84196019	ÆäËûÖÆÑõ»ú	425	º£µØ	10	Ò»°ãÃ³Ò×	750	Ì¨	23250	Ç§¿Ë	4,082,285
202007	84196019	ÆäËûÖÆÑõ»ú	426	ºé¶¼À­Ë¹	10	Ò»°ãÃ³Ò×	62	Ì¨	867	Ç§¿Ë	146,662
202007	84196019	ÆäËûÖÆÑõ»ú	429	Ä«Î÷¸ç	10	Ò»°ãÃ³Ò×	942	Ì¨	6945	Ç§¿Ë	99,220
202007	84196019	ÆäËûÖÆÑõ»ú	433	°ÍÀ­¹ç	10	Ò»°ãÃ³Ò×	100	Ì¨	2220	Ç§¿Ë	173,700
202007	84196019	ÆäËûÖÆÑõ»ú	434	ÃØÂ³	10	Ò»°ãÃ³Ò×	2095	Ì¨	59616	Ç§¿Ë	6,453,266
202007	84196019	ÆäËûÖÆÑõ»ú	437	Ê¥Â¬Î÷ÑÇ	10	Ò»°ãÃ³Ò×	4	Ì¨	365	Ç§¿Ë	10,914
202007	84196019	ÆäËûÖÆÑõ»ú	440	Èø¶ûÍß¶à	10	Ò»°ãÃ³Ò×	298	Ì¨	4996	Ç§¿Ë	565,460
202007	84196019	ÆäËûÖÆÑõ»ú	501	¼ÓÄÃ´ó	10	Ò»°ãÃ³Ò×	133	Ì¨	2952	Ç§¿Ë	338,954
202007	84196019	ÆäËûÖÆÑõ»ú	502	ÃÀ¹ú	10	Ò»°ãÃ³Ò×	1756	Ì¨	27858	Ç§¿Ë	3,697,102
202007	84196019	ÆäËûÖÆÑõ»ú	601	°Ä´óÀûÑÇ	10	Ò»°ãÃ³Ò×	9	Ì¨	165	Ç§¿Ë	31,042
202007	84196019	ÆäËûÖÆÑõ»ú	609	ÐÂÎ÷À¼	10	Ò»°ãÃ³Ò×	1	Ì¨	3000	Ç§¿Ë	342,476
202008	84196011	ÖÆÑõÁ¿¡Ý15000Á¢·½Ã×/Ð¡Ê±µÄÖÆÑõ»ú	111	Ó¡¶È	10	Ò»°ãÃ³Ò×	100	Ì¨	825	Ç§¿Ë	20,995
202008	84196011	ÖÆÑõÁ¿¡Ý15000Á¢·½Ã×/Ð¡Ê±µÄÖÆÑõ»ú	132	ÐÂ¼ÓÆÂ	10	Ò»°ãÃ³Ò×	2	Ì¨	65	Ç§¿Ë	167,957
202008	84196011	ÖÆÑõÁ¿¡Ý15000Á¢·½Ã×/Ð¡Ê±µÄÖÆÑõ»ú	135	ÐðÀûÑÇ	10	Ò»°ãÃ³Ò×	307	Ì¨	7388	Ç§¿Ë	472,924
202008	84196011	ÖÆÑõÁ¿¡Ý15000Á¢·½Ã×/Ð¡Ê±µÄÖÆÑõ»ú	145	¹þÈø¿ËË¹Ì¹	10	Ò»°ãÃ³Ò×	7	Ì¨	137	Ç§¿Ë	29,118
202008	84196011	ÖÆÑõÁ¿¡Ý15000Á¢·½Ã×/Ð¡Ê±µÄÖÆÑõ»ú	149	ÎÚ×È±ð¿ËË¹Ì¹	10	Ò»°ãÃ³Ò×	303	Ì¨	8050	Ç§¿Ë	1,977,692
202008	84196011	ÖÆÑõÁ¿¡Ý15000Á¢·½Ã×/Ð¡Ê±µÄÖÆÑõ»ú	224	¿ÏÄáÑÇ	10	Ò»°ãÃ³Ò×	30	Ì¨	650	Ç§¿Ë	15,983
202008	84196011	ÖÆÑõÁ¿¡Ý15000Á¢·½Ã×/Ð¡Ê±µÄÖÆÑõ»ú	244	ÄÏ·Ç	10	Ò»°ãÃ³Ò×	5	Ì¨	80	Ç§¿Ë	5,774
202008	84196011	ÖÆÑõÁ¿¡Ý15000Á¢·½Ã×/Ð¡Ê±µÄÖÆÑõ»ú	303	Ó¢¹ú	10	Ò»°ãÃ³Ò×	14	Ì¨	399	Ç§¿Ë	49,085
202008	84196011	ÖÆÑõÁ¿¡Ý15000Á¢·½Ã×/Ð¡Ê±µÄÖÆÑõ»ú	408	¶àÃñ×å²£ÀûÎ¬ÑÇ¹ú	10	Ò»°ãÃ³Ò×	3	Ì¨	69	Ç§¿Ë	20,407
202008	84196011	ÖÆÑõÁ¿¡Ý15000Á¢·½Ã×/Ð¡Ê±µÄÖÆÑõ»ú	423	Î£µØÂíÀ­	10	Ò»°ãÃ³Ò×	30	Ì¨	450	Ç§¿Ë	57,210
202008	84196011	ÖÆÑõÁ¿¡Ý15000Á¢·½Ã×/Ð¡Ê±µÄÖÆÑõ»ú	426	ºé¶¼À­Ë¹	10	Ò»°ãÃ³Ò×	20	Ì¨	22	Ç§¿Ë	420
202008	84196011	ÖÆÑõÁ¿¡Ý15000Á¢·½Ã×/Ð¡Ê±µÄÖÆÑõ»ú	434	ÃØÂ³	10	Ò»°ãÃ³Ò×	10	Ì¨	230	Ç§¿Ë	38,490
202008	84196011	ÖÆÑõÁ¿¡Ý15000Á¢·½Ã×/Ð¡Ê±µÄÖÆÑõ»ú	502	ÃÀ¹ú	10	Ò»°ãÃ³Ò×	60	Ì¨	384	Ç§¿Ë	105,682
202008	84196019	ÆäËûÖÆÑõ»ú	101	°¢¸»º¹	10	Ò»°ãÃ³Ò×	56	Ì¨	954	Ç§¿Ë	130,912
202008	84196019	ÆäËûÖÆÑõ»ú	103	ÃÏ¼ÓÀ­¹ú	10	Ò»°ãÃ³Ò×	151	Ì¨	2655	Ç§¿Ë	382,669
202008	84196019	ÆäËûÖÆÑõ»ú	110	ÖÐ¹úÏã¸Û	10	Ò»°ãÃ³Ò×	2225	Ì¨	14900	Ç§¿Ë	1,797,025
202008	84196019	ÆäËûÖÆÑõ»ú	111	Ó¡¶È	10	Ò»°ãÃ³Ò×	4634	Ì¨	77715	Ç§¿Ë	7,072,315
202008	84196019	ÆäËûÖÆÑõ»ú	112	Ó¡¶ÈÄáÎ÷ÑÇ	10	Ò»°ãÃ³Ò×	3	Ì¨	8785	Ç§¿Ë	409,167
202008	84196019	ÆäËûÖÆÑõ»ú	113	ÒÁÀÊ	10	Ò»°ãÃ³Ò×	400	Ì¨	7200	Ç§¿Ë	623,682
202008	84196019	ÆäËûÖÆÑõ»ú	114	ÒÁÀ­¿Ë	10	Ò»°ãÃ³Ò×	271	Ì¨	15946	Ç§¿Ë	1,688,653
202008	84196019	ÆäËûÖÆÑõ»ú	115	ÒÔÉ«ÁÐ	10	Ò»°ãÃ³Ò×	434	Ì¨	5345	Ç§¿Ë	1,092,999
202008	84196019	ÆäËûÖÆÑõ»ú	116	ÈÕ±¾	10	Ò»°ãÃ³Ò×	366	Ì¨	6529	Ç§¿Ë	769,505
202008	84196019	ÆäËûÖÆÑõ»ú	118	¿ÆÍþÌØ	10	Ò»°ãÃ³Ò×	1	Ì¨	1500	Ç§¿Ë	119,775
202008	84196019	ÆäËûÖÆÑõ»ú	120	Àè°ÍÄÛ	10	Ò»°ãÃ³Ò×	235	Ì¨	5350	Ç§¿Ë	472,379
202008	84196019	ÆäËûÖÆÑõ»ú	122	ÂíÀ´Î÷ÑÇ	10	Ò»°ãÃ³Ò×	107	Ì¨	433	Ç§¿Ë	166,551
202008	84196019	ÆäËûÖÆÑõ»ú	124	ÃÉ¹Å	10	Ò»°ãÃ³Ò×	1	Ì¨	20	Ç§¿Ë	1,899
202008	84196019	ÆäËûÖÆÑõ»ú	125	Äá²´¶ûÁª°îÃñÖ÷¹²ºÍ¹ú	10	Ò»°ãÃ³Ò×	40	Ì¨	623	Ç§¿Ë	56,475
202008	84196019	ÆäËûÖÆÑõ»ú	126	°¢Âü	10	Ò»°ãÃ³Ò×	5	Ì¨	11	Ç§¿Ë	19,945
202008	84196019	ÆäËûÖÆÑõ»ú	127	°Í»ùË¹Ì¹	10	Ò»°ãÃ³Ò×	762	Ì¨	13222	Ç§¿Ë	1,326,639
202008	84196019	ÆäËûÖÆÑõ»ú	129	·ÆÂÉ±ö	10	Ò»°ãÃ³Ò×	85	Ì¨	4812	Ç§¿Ë	145,738
202008	84196019	ÆäËûÖÆÑõ»ú	131	É³ÌØ°¢À­²®	10	Ò»°ãÃ³Ò×	2	Ì¨	143505	Ç§¿Ë	9,285,892
202008	84196019	ÆäËûÖÆÑõ»ú	132	ÐÂ¼ÓÆÂ	10	Ò»°ãÃ³Ò×	59	Ì¨	336	Ç§¿Ë	112,869
202008	84196019	ÆäËûÖÆÑõ»ú	133	º«¹ú	10	Ò»°ãÃ³Ò×	1152	Ì¨	7111	Ç§¿Ë	493,296
202008	84196019	ÆäËûÖÆÑõ»ú	136	Ì©¹ú	10	Ò»°ãÃ³Ò×	80	Ì¨	552	Ç§¿Ë	85,048
202008	84196019	ÆäËûÖÆÑõ»ú	137	ÍÁ¶úÆä	10	Ò»°ãÃ³Ò×	171	Ì¨	2476	Ç§¿Ë	244,448
202008	84196019	ÆäËûÖÆÑõ»ú	138	°¢ÁªÇõ	10	Ò»°ãÃ³Ò×	60	Ì¨	1148	Ç§¿Ë	71,731
202008	84196019	ÆäËûÖÆÑõ»ú	143	ÖÐ¹úÌ¨Íå	10	Ò»°ãÃ³Ò×	1	Ì¨	1500	Ç§¿Ë	97,975
202008	84196019	ÆäËûÖÆÑõ»ú	145	¹þÈø¿ËË¹Ì¹	10	Ò»°ãÃ³Ò×	4068	Ì¨	150494	Ç§¿Ë	12,426,157
202008	84196019	ÆäËûÖÆÑõ»ú	146	¼ª¶û¼ªË¹Ë¹Ì¹	10	Ò»°ãÃ³Ò×	1254	Ì¨	30319	Ç§¿Ë	3,342,908
202008	84196019	ÆäËûÖÆÑõ»ú	147	Ëþ¼ª¿ËË¹Ì¹	10	Ò»°ãÃ³Ò×	30	Ì¨	540	Ç§¿Ë	56,557
202008	84196019	ÆäËûÖÆÑõ»ú	149	ÎÚ×È±ð¿ËË¹Ì¹	10	Ò»°ãÃ³Ò×	14552	Ì¨	219634	Ç§¿Ë	22,464,886
202008	84196019	ÆäËûÖÆÑõ»ú	201	°¢¶û¼°ÀûÑÇ	10	Ò»°ãÃ³Ò×	2103	Ì¨	40326	Ç§¿Ë	6,895,844
202008	84196019	ÆäËûÖÆÑõ»ú	202	°²¸çÀ­	10	Ò»°ãÃ³Ò×	1	Ì¨	56	Ç§¿Ë	14,546
202008	84196019	ÆäËûÖÆÑõ»ú	206	¿¦ÂóÂ¡	10	Ò»°ãÃ³Ò×	52	Ì¨	844	Ç§¿Ë	84,065
202008	84196019	ÆäËûÖÆÑõ»ú	215	°£¼°	10	Ò»°ãÃ³Ò×	75	Ì¨	1237	Ç§¿Ë	142,999
202008	84196019	ÆäËûÖÆÑõ»ú	217	°£Èû¶í±ÈÑÇ	10	Ò»°ãÃ³Ò×	80	Ì¨	1440	Ç§¿Ë	153,260
202008	84196019	ÆäËûÖÆÑõ»ú	220	¼ÓÄÉ	10	Ò»°ãÃ³Ò×	31	Ì¨	645	Ç§¿Ë	62,845
202008	84196019	ÆäËûÖÆÑõ»ú	221	¼¸ÄÚÑÇ	10	Ò»°ãÃ³Ò×	69	Ì¨	1187	Ç§¿Ë	140,886
202008	84196019	ÆäËûÖÆÑõ»ú	223	¿ÆÌØµÏÍß	10	Ò»°ãÃ³Ò×	15	Ì¨	280	Ç§¿Ë	108,718
202008	84196019	ÆäËûÖÆÑõ»ú	224	¿ÏÄáÑÇ	10	Ò»°ãÃ³Ò×	155	Ì¨	3633	Ç§¿Ë	611,766
202008	84196019	ÆäËûÖÆÑõ»ú	225	Àû±ÈÀïÑÇ	10	Ò»°ãÃ³Ò×	30	Ì¨	600	Ç§¿Ë	56,001
202008	84196019	ÆäËûÖÆÑõ»ú	227	Âí´ï¼ÓË¹¼Ó	10	Ò»°ãÃ³Ò×	899	Ì¨	26172	Ç§¿Ë	3,126,181
202008	84196019	ÆäËûÖÆÑõ»ú	228	ÂíÀ­Î¬	10	Ò»°ãÃ³Ò×	42	Ì¨	793	Ç§¿Ë	81,320
202008	84196019	ÆäËûÖÆÑõ»ú	232	Ä¦Âå¸ç	10	Ò»°ãÃ³Ò×	170	Ì¨	3388	Ç§¿Ë	350,917
202008	84196019	ÆäËûÖÆÑõ»ú	233	ÄªÉ£±È¿Ë	10	Ò»°ãÃ³Ò×	2	Ì¨	19565	Ç§¿Ë	2,084,537
202008	84196019	ÆäËûÖÆÑõ»ú	236	ÄáÈÕÀûÑÇ	10	Ò»°ãÃ³Ò×	11	Ì¨	216	Ç§¿Ë	31,531
202008	84196019	ÆäËûÖÆÑõ»ú	238	Â¬Íú´ï	10	Ò»°ãÃ³Ò×	70	Ì¨	1620	Ç§¿Ë	228,534
202008	84196019	ÆäËûÖÆÑõ»ú	240	ÈûÄÚ¼Ó¶û	10	Ò»°ãÃ³Ò×	2	Ì¨	22	Ç§¿Ë	2,449
202008	84196019	ÆäËûÖÆÑõ»ú	243	Ë÷ÂíÀï	10	Ò»°ãÃ³Ò×	40	Ì¨	1090	Ç§¿Ë	134,839
202008	84196019	ÆäËûÖÆÑõ»ú	244	ÄÏ·Ç	10	Ò»°ãÃ³Ò×	1424	Ì¨	17222	Ç§¿Ë	2,695,217
202008	84196019	ÆäËûÖÆÑõ»ú	247	Ì¹É£ÄáÑÇ	10	Ò»°ãÃ³Ò×	3	Ì¨	100	Ç§¿Ë	6,298
202008	84196019	ÆäËûÖÆÑõ»ú	251	²¼»ùÄÉ·¨Ë÷	10	Ò»°ãÃ³Ò×	2	Ì¨	30	Ç§¿Ë	5,368
202008	84196019	ÆäËûÖÆÑõ»ú	252	¸Õ¹û(½ð)	10	Ò»°ãÃ³Ò×	10	Ì¨	200	Ç§¿Ë	8,505
202008	84196019	ÆäËûÖÆÑõ»ú	253	ÔÞ±ÈÑÇ	10	Ò»°ãÃ³Ò×	10	Ì¨	187	Ç§¿Ë	19,560
202008	84196019	ÆäËûÖÆÑõ»ú	254	½ò°Í²¼Î¤	10	Ò»°ãÃ³Ò×	30	Ì¨	630	Ç§¿Ë	54,586
202008	84196019	ÆäËûÖÆÑõ»ú	303	Ó¢¹ú	10	Ò»°ãÃ³Ò×	123	Ì¨	2311	Ç§¿Ë	217,880
202008	84196019	ÆäËûÖÆÑõ»ú	305	·¨¹ú	10	Ò»°ãÃ³Ò×	64	Ì¨	995	Ç§¿Ë	186,474
202008	84196019	ÆäËûÖÆÑõ»ú	307	Òâ´óÀû	10	Ò»°ãÃ³Ò×	9	Ì¨	358	Ç§¿Ë	41,402
202008	84196019	ÆäËûÖÆÑõ»ú	309	ºÉÀ¼	10	Ò»°ãÃ³Ò×	108	Ì¨	1841	Ç§¿Ë	141,854
202008	84196019	ÆäËûÖÆÑõ»ú	310	Ï£À°	10	Ò»°ãÃ³Ò×	15	Ì¨	100	Ç§¿Ë	72,675
202008	84196019	ÆäËûÖÆÑõ»ú	311	ÆÏÌÑÑÀ	10	Ò»°ãÃ³Ò×	824	Ì¨	17150	Ç§¿Ë	2,680,736
202008	84196019	ÆäËûÖÆÑõ»ú	312	Î÷°àÑÀ	10	Ò»°ãÃ³Ò×	20	Ì¨	859	Ç§¿Ë	70,943
202008	84196019	ÆäËûÖÆÑõ»ú	313	°¢¶û°ÍÄáÑÇ	10	Ò»°ãÃ³Ò×	12	Ì¨	230	Ç§¿Ë	40,897
202008	84196019	ÆäËûÖÆÑõ»ú	316	±£¼ÓÀûÑÇ	10	Ò»°ãÃ³Ò×	16	Ì¨	158	Ç§¿Ë	38,230
202008	84196019	ÆäËûÖÆÑõ»ú	324	Âí¶úËû	10	Ò»°ãÃ³Ò×	11	Ì¨	163	Ç§¿Ë	26,478
202008	84196019	ÆäËûÖÆÑõ»ú	327	²¨À¼	10	Ò»°ãÃ³Ò×	109	Ì¨	1037	Ç§¿Ë	160,220
202008	84196019	ÆäËûÖÆÑõ»ú	328	ÂÞÂíÄáÑÇ	10	Ò»°ãÃ³Ò×	2	Ì¨	10	Ç§¿Ë	15,018
202008	84196019	ÆäËûÖÆÑõ»ú	336	Á¢ÌÕÍð	10	Ò»°ãÃ³Ò×	28	Ì¨	224	Ç§¿Ë	73,831
202008	84196019	ÆäËûÖÆÑõ»ú	338	ÑÇÃÀÄáÑÇ	10	Ò»°ãÃ³Ò×	3	Ì¨	54	Ç§¿Ë	8,398
202008	84196019	ÆäËûÖÆÑõ»ú	339	°¢Èû°Ý½®	10	Ò»°ãÃ³Ò×	40	Ì¨	156	Ç§¿Ë	235,298
202008	84196019	ÆäËûÖÆÑõ»ú	340	°×¶íÂÞË¹	10	Ò»°ãÃ³Ò×	1	Ì¨	18	Ç§¿Ë	2,345
202008	84196019	ÆäËûÖÆÑõ»ú	344	¶íÂÞË¹Áª°î	10	Ò»°ãÃ³Ò×	1105	Ì¨	31307	Ç§¿Ë	3,683,212
202008	84196019	ÆäËûÖÆÑõ»ú	347	ÎÚ¿ËÀ¼	10	Ò»°ãÃ³Ò×	1	Ì¨	110	Ç§¿Ë	20,295
202008	84196019	ÆäËûÖÆÑõ»ú	352	½Ý¿Ë	10	Ò»°ãÃ³Ò×	116	Ì¨	741	Ç§¿Ë	180,540
202008	84196019	ÆäËûÖÆÑõ»ú	353	Ë¹Âå·¥¿Ë	10	Ò»°ãÃ³Ò×	4	Ì¨	68	Ç§¿Ë	14,171
202008	84196019	ÆäËûÖÆÑõ»ú	358	Èû¶ûÎ¬ÑÇ	10	Ò»°ãÃ³Ò×	1	Ì¨	10	Ç§¿Ë	945
202008	84196019	ÆäËûÖÆÑõ»ú	408	¶àÃñ×å²£ÀûÎ¬ÑÇ¹ú	10	Ò»°ãÃ³Ò×	2509	Ì¨	34859	Ç§¿Ë	4,625,016
202008	84196019	ÆäËûÖÆÑõ»ú	410	°ÍÎ÷	10	Ò»°ãÃ³Ò×	1	Ì¨	900	Ç§¿Ë	72,081
202008	84196019	ÆäËûÖÆÑõ»ú	412	ÖÇÀû	10	Ò»°ãÃ³Ò×	1045	Ì¨	12245	Ç§¿Ë	1,584,558
202008	84196019	ÆäËûÖÆÑõ»ú	413	¸çÂ×±ÈÑÇ	10	Ò»°ãÃ³Ò×	6	Ì¨	3491	Ç§¿Ë	264,601
202008	84196019	ÆäËûÖÆÑõ»ú	418	¶àÃ×Äá¼Ó¹²ºÍ¹ú	10	Ò»°ãÃ³Ò×	5	Ì¨	73	Ç§¿Ë	9,485
202008	84196019	ÆäËûÖÆÑõ»ú	419	¶ò¹Ï¶à¶û	10	Ò»°ãÃ³Ò×	150	Ì¨	1001	Ç§¿Ë	133,811
202008	84196019	ÆäËûÖÆÑõ»ú	423	Î£µØÂíÀ­	10	Ò»°ãÃ³Ò×	620	Ì¨	11117	Ç§¿Ë	1,637,725
202008	84196019	ÆäËûÖÆÑõ»ú	424	¹çÑÇÄÇ	10	Ò»°ãÃ³Ò×	9	Ì¨	57	Ç§¿Ë	56,125
202008	84196019	ÆäËûÖÆÑõ»ú	425	º£µØ	10	Ò»°ãÃ³Ò×	35	Ì¨	1053	Ç§¿Ë	190,828
202008	84196019	ÆäËûÖÆÑõ»ú	426	ºé¶¼À­Ë¹	10	Ò»°ãÃ³Ò×	84	Ì¨	1267	Ç§¿Ë	180,671
202008	84196019	ÆäËûÖÆÑõ»ú	429	Ä«Î÷¸ç	10	Ò»°ãÃ³Ò×	833	Ì¨	10496	Ç§¿Ë	1,695,732
202008	84196019	ÆäËûÖÆÑõ»ú	431	Äá¼ÓÀ­¹Ï	10	Ò»°ãÃ³Ò×	44	Ì¨	894	Ç§¿Ë	206,513
202008	84196019	ÆäËûÖÆÑõ»ú	432	°ÍÄÃÂí	10	Ò»°ãÃ³Ò×	12	Ì¨	9401	Ç§¿Ë	584,783
202008	84196019	ÆäËûÖÆÑõ»ú	434	ÃØÂ³	10	Ò»°ãÃ³Ò×	4800	Ì¨	103284	Ç§¿Ë	13,409,317
202008	84196019	ÆäËûÖÆÑõ»ú	440	Èø¶ûÍß¶à	10	Ò»°ãÃ³Ò×	223	Ì¨	3384	Ç§¿Ë	373,211
202008	84196019	ÆäËûÖÆÑõ»ú	445	Î¯ÄÚÈðÀ­	10	Ò»°ãÃ³Ò×	10	Ì¨	50	Ç§¿Ë	8,048
202008	84196019	ÆäËûÖÆÑõ»ú	501	¼ÓÄÃ´ó	10	Ò»°ãÃ³Ò×	6	Ì¨	90	Ç§¿Ë	4,343
202008	84196019	ÆäËûÖÆÑõ»ú	502	ÃÀ¹ú	10	Ò»°ãÃ³Ò×	8585	Ì¨	222148	Ç§¿Ë	15,988,738
202008	84196019	ÆäËûÖÆÑõ»ú	601	°Ä´óÀûÑÇ	10	Ò»°ãÃ³Ò×	44	Ì¨	194	Ç§¿Ë	26,821
202008	84196019	ÆäËûÖÆÑõ»ú	611	°Í²¼ÑÇÐÂ¼¸ÄÚÑÇ	10	Ò»°ãÃ³Ò×	10	Ì¨	423	Ç§¿Ë	49,101
202009	84196011	ÖÆÑõÁ¿¡Ý15000Á¢·½Ã×/Ð¡Ê±µÄÖÆÑõ»ú	106	Ãåµé	10	Ò»°ãÃ³Ò×	1	Ì¨	25898	Ç§¿Ë	1,850,567
202009	84196011	ÖÆÑõÁ¿¡Ý15000Á¢·½Ã×/Ð¡Ê±µÄÖÆÑõ»ú	111	Ó¡¶È	10	Ò»°ãÃ³Ò×	5	Ì¨	75	Ç§¿Ë	7,401
202009	84196011	ÖÆÑõÁ¿¡Ý15000Á¢·½Ã×/Ð¡Ê±µÄÖÆÑõ»ú	137	ÍÁ¶úÆä	10	Ò»°ãÃ³Ò×	1	Ì¨	5210	Ç§¿Ë	400,297
202009	84196011	ÖÆÑõÁ¿¡Ý15000Á¢·½Ã×/Ð¡Ê±µÄÖÆÑõ»ú	138	°¢ÁªÇõ	10	Ò»°ãÃ³Ò×	1	Ì¨	552883	Ç§¿Ë	37,014,203
202009	84196011	ÖÆÑõÁ¿¡Ý15000Á¢·½Ã×/Ð¡Ê±µÄÖÆÑõ»ú	145	¹þÈø¿ËË¹Ì¹	10	Ò»°ãÃ³Ò×	1	Ì¨	9785	Ç§¿Ë	237,470
202009	84196011	ÖÆÑõÁ¿¡Ý15000Á¢·½Ã×/Ð¡Ê±µÄÖÆÑõ»ú	146	¼ª¶û¼ªË¹Ë¹Ì¹	10	Ò»°ãÃ³Ò×	1	Ì¨	6950	Ç§¿Ë	525,000
202009	84196011	ÖÆÑõÁ¿¡Ý15000Á¢·½Ã×/Ð¡Ê±µÄÖÆÑõ»ú	211	Õ§µÃ	10	Ò»°ãÃ³Ò×	1	Ì¨	10	Ç§¿Ë	992
202009	84196011	ÖÆÑõÁ¿¡Ý15000Á¢·½Ã×/Ð¡Ê±µÄÖÆÑõ»ú	227	Âí´ï¼ÓË¹¼Ó	10	Ò»°ãÃ³Ò×	11	Ì¨	313	Ç§¿Ë	42,939
202009	84196011	ÖÆÑõÁ¿¡Ý15000Á¢·½Ã×/Ð¡Ê±µÄÖÆÑõ»ú	228	ÂíÀ­Î¬	10	Ò»°ãÃ³Ò×	10	Ì¨	200	Ç§¿Ë	36,555
202009	84196011	ÖÆÑõÁ¿¡Ý15000Á¢·½Ã×/Ð¡Ê±µÄÖÆÑõ»ú	236	ÄáÈÕÀûÑÇ	10	Ò»°ãÃ³Ò×	20	Ì¨	340	Ç§¿Ë	35,414
202009	84196011	ÖÆÑõÁ¿¡Ý15000Á¢·½Ã×/Ð¡Ê±µÄÖÆÑõ»ú	237	ÁôÄáÍô	10	Ò»°ãÃ³Ò×	244	Ì¨	1	Ç§¿Ë	128
202009	84196011	ÖÆÑõÁ¿¡Ý15000Á¢·½Ã×/Ð¡Ê±µÄÖÆÑõ»ú	301	±ÈÀûÊ±	10	Ò»°ãÃ³Ò×	331	Ì¨	0	Ç§¿Ë	5,513
202009	84196011	ÖÆÑõÁ¿¡Ý15000Á¢·½Ã×/Ð¡Ê±µÄÖÆÑõ»ú	344	¶íÂÞË¹Áª°î	10	Ò»°ãÃ³Ò×	2	Ì¨	12	Ç§¿Ë	415
202009	84196011	ÖÆÑõÁ¿¡Ý15000Á¢·½Ã×/Ð¡Ê±µÄÖÆÑõ»ú	351	¿ËÂÞµØÑÇ	10	Ò»°ãÃ³Ò×	506	Ì¨	1	Ç§¿Ë	263
202009	84196011	ÖÆÑõÁ¿¡Ý15000Á¢·½Ã×/Ð¡Ê±µÄÖÆÑõ»ú	352	½Ý¿Ë	10	Ò»°ãÃ³Ò×	382	Ì¨	2	Ç§¿Ë	136
202009	84196011	ÖÆÑõÁ¿¡Ý15000Á¢·½Ã×/Ð¡Ê±µÄÖÆÑõ»ú	408	¶àÃñ×å²£ÀûÎ¬ÑÇ¹ú	10	Ò»°ãÃ³Ò×	2	Ì¨	43	Ç§¿Ë	6,158
202009	84196011	ÖÆÑõÁ¿¡Ý15000Á¢·½Ã×/Ð¡Ê±µÄÖÆÑõ»ú	412	ÖÇÀû	10	Ò»°ãÃ³Ò×	9	Ì¨	153	Ç§¿Ë	23,131
202009	84196011	ÖÆÑõÁ¿¡Ý15000Á¢·½Ã×/Ð¡Ê±µÄÖÆÑõ»ú	413	¸çÂ×±ÈÑÇ	10	Ò»°ãÃ³Ò×	1	Ì¨	20	Ç§¿Ë	9,338
202009	84196011	ÖÆÑõÁ¿¡Ý15000Á¢·½Ã×/Ð¡Ê±µÄÖÆÑõ»ú	423	Î£µØÂíÀ­	10	Ò»°ãÃ³Ò×	5	Ì¨	92	Ç§¿Ë	14,871
202009	84196011	ÖÆÑõÁ¿¡Ý15000Á¢·½Ã×/Ð¡Ê±µÄÖÆÑõ»ú	434	ÃØÂ³	10	Ò»°ãÃ³Ò×	165	Ì¨	3343	Ç§¿Ë	272,481
202009	84196011	ÖÆÑõÁ¿¡Ý15000Á¢·½Ã×/Ð¡Ê±µÄÖÆÑõ»ú	444	ÎÚÀ­¹ç	10	Ò»°ãÃ³Ò×	15	Ì¨	230	Ç§¿Ë	76,776
202009	84196011	ÖÆÑõÁ¿¡Ý15000Á¢·½Ã×/Ð¡Ê±µÄÖÆÑõ»ú	447	Ê¥Æä´ÄºÍÄáÎ¬Ë¹	10	Ò»°ãÃ³Ò×	1	Ì¨	0	Ç§¿Ë	10
202009	84196019	ÆäËûÖÆÑõ»ú	101	°¢¸»º¹	10	Ò»°ãÃ³Ò×	50	Ì¨	900	Ç§¿Ë	134,878
202009	84196019	ÆäËûÖÆÑõ»ú	102	°ÍÁÖ	10	Ò»°ãÃ³Ò×	2	Ì¨	36	Ç§¿Ë	6,508
202009	84196019	ÆäËûÖÆÑõ»ú	103	ÃÏ¼ÓÀ­¹ú	10	Ò»°ãÃ³Ò×	27	Ì¨	540	Ç§¿Ë	26,239
202009	84196019	ÆäËûÖÆÑõ»ú	106	Ãåµé	10	Ò»°ãÃ³Ò×	53	Ì¨	960	Ç§¿Ë	88,476
202009	84196019	ÆäËûÖÆÑõ»ú	108	ÈûÆÖÂ·Ë¹	10	Ò»°ãÃ³Ò×	2	Ì¨	42	Ç§¿Ë	3,833
202009	84196019	ÆäËûÖÆÑõ»ú	110	ÖÐ¹úÏã¸Û	10	Ò»°ãÃ³Ò×	2278	Ì¨	16497	Ç§¿Ë	1,696,762
202009	84196019	ÆäËûÖÆÑõ»ú	111	Ó¡¶È	10	Ò»°ãÃ³Ò×	3582	Ì¨	51294	Ç§¿Ë	4,414,996
202009	84196019	ÆäËûÖÆÑõ»ú	112	Ó¡¶ÈÄáÎ÷ÑÇ	10	Ò»°ãÃ³Ò×	62	Ì¨	5289	Ç§¿Ë	582,936
202009	84196019	ÆäËûÖÆÑõ»ú	114	ÒÁÀ­¿Ë	10	Ò»°ãÃ³Ò×	460	Ì¨	8380	Ç§¿Ë	1,065,537
202009	84196019	ÆäËûÖÆÑõ»ú	115	ÒÔÉ«ÁÐ	10	Ò»°ãÃ³Ò×	211	Ì¨	3377	Ç§¿Ë	372,648
202009	84196019	ÆäËûÖÆÑõ»ú	116	ÈÕ±¾	10	Ò»°ãÃ³Ò×	139	Ì¨	2999	Ç§¿Ë	256,737
202009	84196019	ÆäËûÖÆÑõ»ú	121	ÖÐ¹ú°ÄÃÅ	10	Ò»°ãÃ³Ò×	17	Ì¨	1150	Ç§¿Ë	11,067
202009	84196019	ÆäËûÖÆÑõ»ú	122	ÂíÀ´Î÷ÑÇ	10	Ò»°ãÃ³Ò×	91	Ì¨	2208	Ç§¿Ë	133,381
202009	84196019	ÆäËûÖÆÑõ»ú	124	ÃÉ¹Å	10	Ò»°ãÃ³Ò×	2	Ì¨	34	Ç§¿Ë	4,261
202009	84196019	ÆäËûÖÆÑõ»ú	125	Äá²´¶ûÁª°îÃñÖ÷¹²ºÍ¹ú	10	Ò»°ãÃ³Ò×	131	Ì¨	2345	Ç§¿Ë	166,072
202009	84196019	ÆäËûÖÆÑõ»ú	126	°¢Âü	10	Ò»°ãÃ³Ò×	3	Ì¨	63	Ç§¿Ë	9,130
202009	84196019	ÆäËûÖÆÑõ»ú	127	°Í»ùË¹Ì¹	10	Ò»°ãÃ³Ò×	151	Ì¨	237638	Ç§¿Ë	9,147,280
202009	84196019	ÆäËûÖÆÑõ»ú	129	·ÆÂÉ±ö	10	Ò»°ãÃ³Ò×	540	Ì¨	4952	Ç§¿Ë	467,609
202009	84196019	ÆäËûÖÆÑõ»ú	130	¿¨Ëþ¶û	10	Ò»°ãÃ³Ò×	55	Ì¨	908	Ç§¿Ë	111,621
202009	84196019	ÆäËûÖÆÑõ»ú	131	É³ÌØ°¢À­²®	10	Ò»°ãÃ³Ò×	303	Ì¨	5294	Ç§¿Ë	571,883
202009	84196019	ÆäËûÖÆÑõ»ú	132	ÐÂ¼ÓÆÂ	10	Ò»°ãÃ³Ò×	4	Ì¨	15	Ç§¿Ë	6,073
202009	84196019	ÆäËûÖÆÑõ»ú	133	º«¹ú	10	Ò»°ãÃ³Ò×	2453	Ì¨	21610	Ç§¿Ë	2,792,894
202009	84196019	ÆäËûÖÆÑõ»ú	134	Ë¹ÀïÀ¼¿¨	10	Ò»°ãÃ³Ò×	90	Ì¨	1980	Ç§¿Ë	153,000
202009	84196019	ÆäËûÖÆÑõ»ú	136	Ì©¹ú	10	Ò»°ãÃ³Ò×	202	Ì¨	4041	Ç§¿Ë	335,473
202009	84196019	ÆäËûÖÆÑõ»ú	137	ÍÁ¶úÆä	10	Ò»°ãÃ³Ò×	1196	Ì¨	18745	Ç§¿Ë	1,764,552
202009	84196019	ÆäËûÖÆÑõ»ú	138	°¢ÁªÇõ	10	Ò»°ãÃ³Ò×	1259	Ì¨	16332	Ç§¿Ë	1,921,266
202009	84196019	ÆäËûÖÆÑõ»ú	141	Ô½ÄÏ	10	Ò»°ãÃ³Ò×	254	Ì¨	4222	Ç§¿Ë	329,198
202009	84196019	ÆäËûÖÆÑõ»ú	145	¹þÈø¿ËË¹Ì¹	10	Ò»°ãÃ³Ò×	783	Ì¨	28024	Ç§¿Ë	1,460,924
202009	84196019	ÆäËûÖÆÑõ»ú	146	¼ª¶û¼ªË¹Ë¹Ì¹	10	Ò»°ãÃ³Ò×	102	Ì¨	2040	Ç§¿Ë	117,586
202009	84196019	ÆäËûÖÆÑõ»ú	147	Ëþ¼ª¿ËË¹Ì¹	10	Ò»°ãÃ³Ò×	20	Ì¨	350	Ç§¿Ë	59,484
202009	84196019	ÆäËûÖÆÑõ»ú	149	ÎÚ×È±ð¿ËË¹Ì¹	10	Ò»°ãÃ³Ò×	1892	Ì¨	35551	Ç§¿Ë	3,348,897
202009	84196019	ÆäËûÖÆÑõ»ú	201	°¢¶û¼°ÀûÑÇ	10	Ò»°ãÃ³Ò×	1346	Ì¨	28487	Ç§¿Ë	3,365,407
202009	84196019	ÆäËûÖÆÑõ»ú	203	±´Äþ	10	Ò»°ãÃ³Ò×	15	Ì¨	300	Ç§¿Ë	38,582
202009	84196019	ÆäËûÖÆÑõ»ú	204	²©´ÄÍßÄÉ	10	Ò»°ãÃ³Ò×	1	Ì¨	24	Ç§¿Ë	1,985
202009	84196019	ÆäËûÖÆÑõ»ú	206	¿¦ÂóÂ¡	10	Ò»°ãÃ³Ò×	29	Ì¨	677	Ç§¿Ë	63,935
202009	84196019	ÆäËûÖÆÑõ»ú	215	°£¼°	10	Ò»°ãÃ³Ò×	7	Ì¨	108	Ç§¿Ë	7,299
202009	84196019	ÆäËûÖÆÑõ»ú	220	¼ÓÄÉ	10	Ò»°ãÃ³Ò×	30	Ì¨	855	Ç§¿Ë	76,465
202009	84196019	ÆäËûÖÆÑõ»ú	221	¼¸ÄÚÑÇ	10	Ò»°ãÃ³Ò×	6	Ì¨	40	Ç§¿Ë	12,450
202009	84196019	ÆäËûÖÆÑõ»ú	223	¿ÆÌØµÏÍß	10	Ò»°ãÃ³Ò×	6	Ì¨	48	Ç§¿Ë	8,715
202009	84196019	ÆäËûÖÆÑõ»ú	224	¿ÏÄáÑÇ	10	Ò»°ãÃ³Ò×	76	Ì¨	1718	Ç§¿Ë	172,142
202009	84196019	ÆäËûÖÆÑõ»ú	227	Âí´ï¼ÓË¹¼Ó	10	Ò»°ãÃ³Ò×	375	Ì¨	13187	Ç§¿Ë	1,443,378
202009	84196019	ÆäËûÖÆÑõ»ú	228	ÂíÀ­Î¬	10	Ò»°ãÃ³Ò×	29	Ì¨	514	Ç§¿Ë	57,640
202009	84196019	ÆäËûÖÆÑõ»ú	232	Ä¦Âå¸ç	10	Ò»°ãÃ³Ò×	220	Ì¨	5020	Ç§¿Ë	372,614
202009	84196019	ÆäËûÖÆÑõ»ú	233	ÄªÉ£±È¿Ë	10	Ò»°ãÃ³Ò×	1	Ì¨	7030	Ç§¿Ë	443,644
202009	84196019	ÆäËûÖÆÑõ»ú	236	ÄáÈÕÀûÑÇ	10	Ò»°ãÃ³Ò×	88	Ì¨	6594	Ç§¿Ë	301,084
202009	84196019	ÆäËûÖÆÑõ»ú	238	Â¬Íú´ï	10	Ò»°ãÃ³Ò×	7	Ì¨	158	Ç§¿Ë	21,207
202009	84196019	ÆäËûÖÆÑõ»ú	240	ÈûÄÚ¼Ó¶û	10	Ò»°ãÃ³Ò×	12	Ì¨	198	Ç§¿Ë	20,750
202009	84196019	ÆäËûÖÆÑõ»ú	244	ÄÏ·Ç	10	Ò»°ãÃ³Ò×	286	Ì¨	4164	Ç§¿Ë	686,511
202009	84196019	ÆäËûÖÆÑõ»ú	250	ÎÚ¸É´ï	10	Ò»°ãÃ³Ò×	78	Ì¨	1569	Ç§¿Ë	175,963
202009	84196019	ÆäËûÖÆÑõ»ú	251	²¼»ùÄÉ·¨Ë÷	10	Ò»°ãÃ³Ò×	1	Ì¨	25	Ç§¿Ë	2,628
202009	84196019	ÆäËûÖÆÑõ»ú	253	ÔÞ±ÈÑÇ	10	Ò»°ãÃ³Ò×	20	Ì¨	260	Ç§¿Ë	67,307
202009	84196019	ÆäËûÖÆÑõ»ú	254	½ò°Í²¼Î¤	10	Ò»°ãÃ³Ò×	30	Ì¨	663	Ç§¿Ë	76,659
202009	84196019	ÆäËûÖÆÑõ»ú	258	¶òÁ¢ÌØÀïÑÇ	10	Ò»°ãÃ³Ò×	50	Ì¨	750	Ç§¿Ë	89,704
202009	84196019	ÆäËûÖÆÑõ»ú	301	±ÈÀûÊ±	10	Ò»°ãÃ³Ò×	3	Ì¨	0	Ç§¿Ë	159
202009	84196019	ÆäËûÖÆÑõ»ú	303	Ó¢¹ú	10	Ò»°ãÃ³Ò×	123	Ì¨	3771	Ç§¿Ë	274,713
202009	84196019	ÆäËûÖÆÑõ»ú	304	µÂ¹ú	10	Ò»°ãÃ³Ò×	71	Ì¨	2773	Ç§¿Ë	432,234
202009	84196019	ÆäËûÖÆÑõ»ú	305	·¨¹ú	10	Ò»°ãÃ³Ò×	55	Ì¨	1072	Ç§¿Ë	112,808
202009	84196019	ÆäËûÖÆÑõ»ú	306	°®¶ûÀ¼	10	Ò»°ãÃ³Ò×	12	Ì¨	300	Ç§¿Ë	46,580
202009	84196019	ÆäËûÖÆÑõ»ú	307	Òâ´óÀû	10	Ò»°ãÃ³Ò×	30	Ì¨	540	Ç§¿Ë	56,685
202009	84196019	ÆäËûÖÆÑõ»ú	309	ºÉÀ¼	10	Ò»°ãÃ³Ò×	37	Ì¨	599	Ç§¿Ë	72,147
202009	84196019	ÆäËûÖÆÑõ»ú	310	Ï£À°	10	Ò»°ãÃ³Ò×	106	Ì¨	2958	Ç§¿Ë	2,025,530
202009	84196019	ÆäËûÖÆÑõ»ú	311	ÆÏÌÑÑÀ	10	Ò»°ãÃ³Ò×	400	Ì¨	8300	Ç§¿Ë	1,257,716
202009	84196019	ÆäËûÖÆÑõ»ú	312	Î÷°àÑÀ	10	Ò»°ãÃ³Ò×	100	Ì¨	2160	Ç§¿Ë	215,750
202009	84196019	ÆäËûÖÆÑõ»ú	313	°¢¶û°ÍÄáÑÇ	10	Ò»°ãÃ³Ò×	223	Ì¨	4251	Ç§¿Ë	429,142
202009	84196019	ÆäËûÖÆÑõ»ú	316	±£¼ÓÀûÑÇ	10	Ò»°ãÃ³Ò×	4	Ì¨	32	Ç§¿Ë	11,413
202009	84196019	ÆäËûÖÆÑõ»ú	321	ÐÙÑÀÀû	10	Ò»°ãÃ³Ò×	36	Ì¨	278	Ç§¿Ë	41,833
202009	84196019	ÆäËûÖÆÑõ»ú	327	²¨À¼	10	Ò»°ãÃ³Ò×	260	Ì¨	3714	Ç§¿Ë	542,450
202009	84196019	ÆäËûÖÆÑõ»ú	328	ÂÞÂíÄáÑÇ	10	Ò»°ãÃ³Ò×	15	Ì¨	90	Ç§¿Ë	23,863
202009	84196019	ÆäËûÖÆÑõ»ú	330	Èðµä	10	Ò»°ãÃ³Ò×	1	Ì¨	18	Ç§¿Ë	2,323
202009	84196019	ÆäËûÖÆÑõ»ú	338	ÑÇÃÀÄáÑÇ	10	Ò»°ãÃ³Ò×	10	Ì¨	202	Ç§¿Ë	25,592
202009	84196019	ÆäËûÖÆÑõ»ú	339	°¢Èû°Ý½®	10	Ò»°ãÃ³Ò×	20	Ì¨	362	Ç§¿Ë	37,524
202009	84196019	ÆäËûÖÆÑõ»ú	344	¶íÂÞË¹Áª°î	10	Ò»°ãÃ³Ò×	1317	Ì¨	20987	Ç§¿Ë	2,369,581
202009	84196019	ÆäËûÖÆÑõ»ú	347	ÎÚ¿ËÀ¼	10	Ò»°ãÃ³Ò×	2	Ì¨	203	Ç§¿Ë	25,800
202009	84196019	ÆäËûÖÆÑõ»ú	350	Ë¹ÂåÎÄÄáÑÇ	10	Ò»°ãÃ³Ò×	12	Ì¨	222	Ç§¿Ë	14,940
202009	84196019	ÆäËûÖÆÑõ»ú	352	½Ý¿Ë	10	Ò»°ãÃ³Ò×	13	Ì¨	144	Ç§¿Ë	46,342
202009	84196019	ÆäËûÖÆÑõ»ú	354	±±ÂíÆä¶Ù¹²ºÍ¹ú	10	Ò»°ãÃ³Ò×	20	Ì¨	300	Ç§¿Ë	36,391
202009	84196019	ÆäËûÖÆÑõ»ú	358	Èû¶ûÎ¬ÑÇ	10	Ò»°ãÃ³Ò×	60	Ì¨	1100	Ç§¿Ë	119,856
202009	84196019	ÆäËûÖÆÑõ»ú	402	°¢¸ùÍ¢	10	Ò»°ãÃ³Ò×	56	Ì¨	261	Ç§¿Ë	422,565
202009	84196019	ÆäËûÖÆÑõ»ú	408	¶àÃñ×å²£ÀûÎ¬ÑÇ¹ú	10	Ò»°ãÃ³Ò×	1437	Ì¨	30608	Ç§¿Ë	2,817,967
202009	84196019	ÆäËûÖÆÑõ»ú	410	°ÍÎ÷	10	Ò»°ãÃ³Ò×	50	Ì¨	210	Ç§¿Ë	12,450
202009	84196019	ÆäËûÖÆÑõ»ú	412	ÖÇÀû	10	Ò»°ãÃ³Ò×	135	Ì¨	64942	Ç§¿Ë	2,051,264
202009	84196019	ÆäËûÖÆÑõ»ú	413	¸çÂ×±ÈÑÇ	10	Ò»°ãÃ³Ò×	16	Ì¨	260	Ç§¿Ë	39,426
202009	84196019	ÆäËûÖÆÑõ»ú	418	¶àÃ×Äá¼Ó¹²ºÍ¹ú	10	Ò»°ãÃ³Ò×	2	Ì¨	32	Ç§¿Ë	4,911
202009	84196019	ÆäËûÖÆÑõ»ú	419	¶ò¹Ï¶à¶û	10	Ò»°ãÃ³Ò×	152	Ì¨	1313	Ç§¿Ë	106,598
202009	84196019	ÆäËûÖÆÑõ»ú	423	Î£µØÂíÀ­	10	Ò»°ãÃ³Ò×	274	Ì¨	2648	Ç§¿Ë	443,204
202009	84196019	ÆäËûÖÆÑõ»ú	426	ºé¶¼À­Ë¹	10	Ò»°ãÃ³Ò×	2	Ì¨	42	Ç§¿Ë	7,429
202009	84196019	ÆäËûÖÆÑõ»ú	427	ÑÀÂò¼Ó	10	Ò»°ãÃ³Ò×	2	Ì¨	6	Ç§¿Ë	1,072
202009	84196019	ÆäËûÖÆÑõ»ú	429	Ä«Î÷¸ç	10	Ò»°ãÃ³Ò×	1365	Ì¨	22422	Ç§¿Ë	2,959,098
202009	84196019	ÆäËûÖÆÑõ»ú	434	ÃØÂ³	10	Ò»°ãÃ³Ò×	8672	Ì¨	204094	Ç§¿Ë	27,562,981
202009	84196019	ÆäËûÖÆÑõ»ú	440	Èø¶ûÍß¶à	10	Ò»°ãÃ³Ò×	244	Ì¨	4222	Ç§¿Ë	391,556
202009	84196019	ÆäËûÖÆÑõ»ú	445	Î¯ÄÚÈðÀ­	10	Ò»°ãÃ³Ò×	60	Ì¨	1182	Ç§¿Ë	562,380
202009	84196019	ÆäËûÖÆÑõ»ú	501	¼ÓÄÃ´ó	10	Ò»°ãÃ³Ò×	4	Ì¨	44	Ç§¿Ë	4,061
202009	84196019	ÆäËûÖÆÑõ»ú	502	ÃÀ¹ú	10	Ò»°ãÃ³Ò×	8105	Ì¨	104166	Ç§¿Ë	12,816,351
202009	84196019	ÆäËûÖÆÑõ»ú	601	°Ä´óÀûÑÇ	10	Ò»°ãÃ³Ò×	53	Ì¨	510	Ç§¿Ë	114,954
202010	84196011	ÖÆÑõÁ¿¡Ý15000Á¢·½Ã×/Ð¡Ê±µÄÖÆÑõ»ú	139	Ò²ÃÅ	10	Ò»°ãÃ³Ò×	10	Ì¨	260	Ç§¿Ë	14,010
202010	84196011	ÖÆÑõÁ¿¡Ý15000Á¢·½Ã×/Ð¡Ê±µÄÖÆÑõ»ú	149	ÎÚ×È±ð¿ËË¹Ì¹	10	Ò»°ãÃ³Ò×	1	Ì¨	80	Ç§¿Ë	830
202010	84196011	ÖÆÑõÁ¿¡Ý15000Á¢·½Ã×/Ð¡Ê±µÄÖÆÑõ»ú	249	Í»ÄáË¹	10	Ò»°ãÃ³Ò×	24	Ì¨	168	Ç§¿Ë	32,556
202010	84196011	ÖÆÑõÁ¿¡Ý15000Á¢·½Ã×/Ð¡Ê±µÄÖÆÑõ»ú	301	±ÈÀûÊ±	10	Ò»°ãÃ³Ò×	2	Ì¨	0	Ç§¿Ë	14
202010	84196011	ÖÆÑõÁ¿¡Ý15000Á¢·½Ã×/Ð¡Ê±µÄÖÆÑõ»ú	305	·¨¹ú	10	Ò»°ãÃ³Ò×	6	Ì¨	29	Ç§¿Ë	609
202010	84196011	ÖÆÑõÁ¿¡Ý15000Á¢·½Ã×/Ð¡Ê±µÄÖÆÑõ»ú	343	Ä¦¶û¶àÍß	10	Ò»°ãÃ³Ò×	13	Ì¨	321	Ç§¿Ë	50,421
202010	84196011	ÖÆÑõÁ¿¡Ý15000Á¢·½Ã×/Ð¡Ê±µÄÖÆÑõ»ú	423	Î£µØÂíÀ­	10	Ò»°ãÃ³Ò×	30	Ì¨	450	Ç§¿Ë	56,973
202010	84196011	ÖÆÑõÁ¿¡Ý15000Á¢·½Ã×/Ð¡Ê±µÄÖÆÑõ»ú	434	ÃØÂ³	10	Ò»°ãÃ³Ò×	16	Ì¨	259	Ç§¿Ë	193,676
202010	84196019	ÆäËûÖÆÑõ»ú	102	°ÍÁÖ	10	Ò»°ãÃ³Ò×	1	Ì¨	30	Ç§¿Ë	13,742
202010	84196019	ÆäËûÖÆÑõ»ú	103	ÃÏ¼ÓÀ­¹ú	10	Ò»°ãÃ³Ò×	20	Ì¨	460	Ç§¿Ë	59,347
202010	84196019	ÆäËûÖÆÑõ»ú	106	Ãåµé	10	Ò»°ãÃ³Ò×	129	Ì¨	2549	Ç§¿Ë	252,714
202010	84196019	ÆäËûÖÆÑõ»ú	108	ÈûÆÖÂ·Ë¹	10	Ò»°ãÃ³Ò×	100	Ì¨	34	Ç§¿Ë	10,852
202010	84196019	ÆäËûÖÆÑõ»ú	110	ÖÐ¹úÏã¸Û	10	Ò»°ãÃ³Ò×	1012	Ì¨	7915	Ç§¿Ë	690,858
202010	84196019	ÆäËûÖÆÑõ»ú	111	Ó¡¶È	10	Ò»°ãÃ³Ò×	2686	Ì¨	41353	Ç§¿Ë	3,901,441
202010	84196019	ÆäËûÖÆÑõ»ú	112	Ó¡¶ÈÄáÎ÷ÑÇ	10	Ò»°ãÃ³Ò×	171	Ì¨	11342	Ç§¿Ë	1,136,157
202010	84196019	ÆäËûÖÆÑõ»ú	114	ÒÁÀ­¿Ë	10	Ò»°ãÃ³Ò×	250	Ì¨	4920	Ç§¿Ë	703,902
202010	84196019	ÆäËûÖÆÑõ»ú	115	ÒÔÉ«ÁÐ	10	Ò»°ãÃ³Ò×	350	Ì¨	6300	Ç§¿Ë	545,991
202010	84196019	ÆäËûÖÆÑõ»ú	116	ÈÕ±¾	10	Ò»°ãÃ³Ò×	232	Ì¨	2041	Ç§¿Ë	481,023
202010	84196019	ÆäËûÖÆÑõ»ú	117	Ô¼µ©	10	Ò»°ãÃ³Ò×	13	Ì¨	155	Ç§¿Ë	23,704
202010	84196019	ÆäËûÖÆÑõ»ú	118	¿ÆÍþÌØ	10	Ò»°ãÃ³Ò×	1	Ì¨	8	Ç§¿Ë	2,035
202010	84196019	ÆäËûÖÆÑõ»ú	122	ÂíÀ´Î÷ÑÇ	10	Ò»°ãÃ³Ò×	147	Ì¨	18440	Ç§¿Ë	975,188
202010	84196019	ÆäËûÖÆÑõ»ú	124	ÃÉ¹Å	11	¹ú¼Ò¼ä¡¢¹ú¼Ê×éÖ¯ÎÞ³¥Ô®ÖúºÍÔùËÍµÄÎï×Ê	5	Ì¨	85	Ç§¿Ë	19,890
202010	84196019	ÆäËûÖÆÑõ»ú	125	Äá²´¶ûÁª°îÃñÖ÷¹²ºÍ¹ú	10	Ò»°ãÃ³Ò×	100	Ì¨	2100	Ç§¿Ë	195,054
202010	84196019	ÆäËûÖÆÑõ»ú	126	°¢Âü	10	Ò»°ãÃ³Ò×	15	Ì¨	293	Ç§¿Ë	43,188
202010	84196019	ÆäËûÖÆÑõ»ú	129	·ÆÂÉ±ö	10	Ò»°ãÃ³Ò×	7	Ì¨	140	Ç§¿Ë	18,839
202010	84196019	ÆäËûÖÆÑõ»ú	131	É³ÌØ°¢À­²®	10	Ò»°ãÃ³Ò×	2	Ì¨	14	Ç§¿Ë	27,941
202010	84196019	ÆäËûÖÆÑõ»ú	132	ÐÂ¼ÓÆÂ	10	Ò»°ãÃ³Ò×	408	Ì¨	3419	Ç§¿Ë	1,164,899
202010	84196019	ÆäËûÖÆÑõ»ú	136	Ì©¹ú	10	Ò»°ãÃ³Ò×	1	Ì¨	32	Ç§¿Ë	16,956
202010	84196019	ÆäËûÖÆÑõ»ú	137	ÍÁ¶úÆä	10	Ò»°ãÃ³Ò×	1446	Ì¨	33484	Ç§¿Ë	2,380,762
202010	84196019	ÆäËûÖÆÑõ»ú	138	°¢ÁªÇõ	10	Ò»°ãÃ³Ò×	750	Ì¨	10040	Ç§¿Ë	1,064,063
202010	84196019	ÆäËûÖÆÑõ»ú	141	Ô½ÄÏ	10	Ò»°ãÃ³Ò×	1	Ì¨	26	Ç§¿Ë	1,899
202010	84196019	ÆäËûÖÆÑõ»ú	145	¹þÈø¿ËË¹Ì¹	10	Ò»°ãÃ³Ò×	201	Ì¨	6790	Ç§¿Ë	691,901
202010	84196019	ÆäËûÖÆÑõ»ú	146	¼ª¶û¼ªË¹Ë¹Ì¹	10	Ò»°ãÃ³Ò×	108	Ì¨	2280	Ç§¿Ë	216,862
202010	84196019	ÆäËûÖÆÑõ»ú	149	ÎÚ×È±ð¿ËË¹Ì¹	10	Ò»°ãÃ³Ò×	580	Ì¨	41684	Ç§¿Ë	3,392,541
202010	84196019	ÆäËûÖÆÑõ»ú	201	°¢¶û¼°ÀûÑÇ	10	Ò»°ãÃ³Ò×	719	Ì¨	20008	Ç§¿Ë	1,923,833
202010	84196019	ÆäËûÖÆÑõ»ú	205	²¼Â¡µÏ	10	Ò»°ãÃ³Ò×	7	Ì¨	112	Ç§¿Ë	11,245
202010	84196019	ÆäËûÖÆÑõ»ú	215	°£¼°	10	Ò»°ãÃ³Ò×	130	Ì¨	2185	Ç§¿Ë	202,418
202010	84196019	ÆäËûÖÆÑõ»ú	217	°£Èû¶í±ÈÑÇ	10	Ò»°ãÃ³Ò×	640	Ì¨	9630	Ç§¿Ë	1,217,115
202010	84196019	ÆäËûÖÆÑõ»ú	219	¸Ô±ÈÑÇ	10	Ò»°ãÃ³Ò×	1	Ì¨	22	Ç§¿Ë	1,579
202010	84196019	ÆäËûÖÆÑõ»ú	220	¼ÓÄÉ	10	Ò»°ãÃ³Ò×	70	Ì¨	1920	Ç§¿Ë	194,462
202010	84196019	ÆäËûÖÆÑõ»ú	223	¿ÆÌØµÏÍß	10	Ò»°ãÃ³Ò×	150	Ì¨	38588	Ç§¿Ë	2,965,309
202010	84196019	ÆäËûÖÆÑõ»ú	224	¿ÏÄáÑÇ	10	Ò»°ãÃ³Ò×	37	Ì¨	645	Ç§¿Ë	71,103
202010	84196019	ÆäËûÖÆÑõ»ú	232	Ä¦Âå¸ç	10	Ò»°ãÃ³Ò×	396	Ì¨	7160	Ç§¿Ë	711,729
202010	84196019	ÆäËûÖÆÑõ»ú	233	ÄªÉ£±È¿Ë	10	Ò»°ãÃ³Ò×	5	Ì¨	115	Ç§¿Ë	9,089
202010	84196019	ÆäËûÖÆÑõ»ú	235	ÄáÈÕ¶û	10	Ò»°ãÃ³Ò×	34	Ì¨	884	Ç§¿Ë	104,859
202010	84196019	ÆäËûÖÆÑõ»ú	236	ÄáÈÕÀûÑÇ	10	Ò»°ãÃ³Ò×	247	Ì¨	4359	Ç§¿Ë	363,144
202010	84196019	ÆäËûÖÆÑõ»ú	240	ÈûÄÚ¼Ó¶û	10	Ò»°ãÃ³Ò×	5	Ì¨	125	Ç§¿Ë	10,540
202010	84196019	ÆäËûÖÆÑõ»ú	244	ÄÏ·Ç	10	Ò»°ãÃ³Ò×	56	Ì¨	295	Ç§¿Ë	279,913
202010	84196019	ÆäËûÖÆÑõ»ú	247	Ì¹É£ÄáÑÇ	10	Ò»°ãÃ³Ò×	650	Ì¨	18500	Ç§¿Ë	207,070
202010	84196019	ÆäËûÖÆÑõ»ú	249	Í»ÄáË¹	10	Ò»°ãÃ³Ò×	125	Ì¨	2294	Ç§¿Ë	232,007
202010	84196019	ÆäËûÖÆÑõ»ú	250	ÎÚ¸É´ï	10	Ò»°ãÃ³Ò×	70	Ì¨	1550	Ç§¿Ë	127,511
202010	84196019	ÆäËûÖÆÑõ»ú	251	²¼»ùÄÉ·¨Ë÷	10	Ò»°ãÃ³Ò×	17	Ì¨	354	Ç§¿Ë	16,210
202010	84196019	ÆäËûÖÆÑõ»ú	252	¸Õ¹û(½ð)	10	Ò»°ãÃ³Ò×	3	Ì¨	108	Ç§¿Ë	10,789
202010	84196019	ÆäËûÖÆÑõ»ú	253	ÔÞ±ÈÑÇ	10	Ò»°ãÃ³Ò×	20	Ì¨	535	Ç§¿Ë	110,669
202010	84196019	ÆäËûÖÆÑõ»ú	301	±ÈÀûÊ±	10	Ò»°ãÃ³Ò×	29	Ì¨	272	Ç§¿Ë	35,994
202010	84196019	ÆäËûÖÆÑõ»ú	303	Ó¢¹ú	10	Ò»°ãÃ³Ò×	13	Ì¨	19	Ç§¿Ë	5,151
202010	84196019	ÆäËûÖÆÑõ»ú	304	µÂ¹ú	10	Ò»°ãÃ³Ò×	11	Ì¨	16280	Ç§¿Ë	1,148,413
202010	84196019	ÆäËûÖÆÑõ»ú	307	Òâ´óÀû	10	Ò»°ãÃ³Ò×	189	Ì¨	4502	Ç§¿Ë	482,965
202010	84196019	ÆäËûÖÆÑõ»ú	309	ºÉÀ¼	10	Ò»°ãÃ³Ò×	36	Ì¨	594	Ç§¿Ë	63,617
202010	84196019	ÆäËûÖÆÑõ»ú	310	Ï£À°	10	Ò»°ãÃ³Ò×	5	Ì¨	26	Ç§¿Ë	31,817
202010	84196019	ÆäËûÖÆÑõ»ú	312	Î÷°àÑÀ	10	Ò»°ãÃ³Ò×	27	Ì¨	585	Ç§¿Ë	51,771
202010	84196019	ÆäËûÖÆÑõ»ú	313	°¢¶û°ÍÄáÑÇ	10	Ò»°ãÃ³Ò×	230	Ì¨	4300	Ç§¿Ë	546,634
202010	84196019	ÆäËûÖÆÑõ»ú	321	ÐÙÑÀÀû	10	Ò»°ãÃ³Ò×	300	Ì¨	144	Ç§¿Ë	20,348
202010	84196019	ÆäËûÖÆÑõ»ú	327	²¨À¼	10	Ò»°ãÃ³Ò×	532	Ì¨	9101	Ç§¿Ë	1,245,976
202010	84196019	ÆäËûÖÆÑõ»ú	328	ÂÞÂíÄáÑÇ	10	Ò»°ãÃ³Ò×	27	Ì¨	332	Ç§¿Ë	51,387
202010	84196019	ÆäËûÖÆÑõ»ú	336	Á¢ÌÕÍð	10	Ò»°ãÃ³Ò×	2	Ì¨	30	Ç§¿Ë	5,188
202010	84196019	ÆäËûÖÆÑõ»ú	338	ÑÇÃÀÄáÑÇ	10	Ò»°ãÃ³Ò×	11	Ì¨	75320	Ç§¿Ë	2,255,182
202010	84196019	ÆäËûÖÆÑõ»ú	344	¶íÂÞË¹Áª°î	10	Ò»°ãÃ³Ò×	372	Ì¨	16000	Ç§¿Ë	2,193,321
202010	84196019	ÆäËûÖÆÑõ»ú	347	ÎÚ¿ËÀ¼	10	Ò»°ãÃ³Ò×	462	Ì¨	11991	Ç§¿Ë	1,646,766
202010	84196019	ÆäËûÖÆÑõ»ú	350	Ë¹ÂåÎÄÄáÑÇ	10	Ò»°ãÃ³Ò×	51	Ì¨	65030	Ç§¿Ë	4,324,494
202010	84196019	ÆäËûÖÆÑõ»ú	352	½Ý¿Ë	10	Ò»°ãÃ³Ò×	3	Ì¨	527358	Ç§¿Ë	35,678,316
202010	84196019	ÆäËûÖÆÑõ»ú	353	Ë¹Âå·¥¿Ë	10	Ò»°ãÃ³Ò×	7	Ì¨	102190	Ç§¿Ë	9,541,057
202010	84196019	ÆäËûÖÆÑõ»ú	408	¶àÃñ×å²£ÀûÎ¬ÑÇ¹ú	10	Ò»°ãÃ³Ò×	2	Ì¨	4500	Ç§¿Ë	364,899
202010	84196019	ÆäËûÖÆÑõ»ú	410	°ÍÎ÷	10	Ò»°ãÃ³Ò×	400	Ì¨	8350	Ç§¿Ë	842,570
202010	84196019	ÆäËûÖÆÑõ»ú	412	ÖÇÀû	10	Ò»°ãÃ³Ò×	36	Ì¨	3526	Ç§¿Ë	355,812
202010	84196019	ÆäËûÖÆÑõ»ú	413	¸çÂ×±ÈÑÇ	10	Ò»°ãÃ³Ò×	621	Ì¨	9649	Ç§¿Ë	1,067,958
202010	84196019	ÆäËûÖÆÑõ»ú	419	¶ò¹Ï¶à¶û	10	Ò»°ãÃ³Ò×	155	Ì¨	1564	Ç§¿Ë	151,194
202010	84196019	ÆäËûÖÆÑõ»ú	423	Î£µØÂíÀ­	10	Ò»°ãÃ³Ò×	93	Ì¨	1225	Ç§¿Ë	215,532
202010	84196019	ÆäËûÖÆÑõ»ú	429	Ä«Î÷¸ç	10	Ò»°ãÃ³Ò×	10	Ì¨	185	Ç§¿Ë	22,382
202010	84196019	ÆäËûÖÆÑõ»ú	432	°ÍÄÃÂí	10	Ò»°ãÃ³Ò×	37	Ì¨	740	Ç§¿Ë	91,060
202010	84196019	ÆäËûÖÆÑõ»ú	434	ÃØÂ³	10	Ò»°ãÃ³Ò×	2354	Ì¨	165232	Ç§¿Ë	16,660,154
202010	84196019	ÆäËûÖÆÑõ»ú	440	Èø¶ûÍß¶à	10	Ò»°ãÃ³Ò×	4	Ì¨	61	Ç§¿Ë	11,232
202010	84196019	ÆäËûÖÆÑõ»ú	445	Î¯ÄÚÈðÀ­	10	Ò»°ãÃ³Ò×	59	Ì¨	733	Ç§¿Ë	71,420
202010	84196019	ÆäËûÖÆÑõ»ú	501	¼ÓÄÃ´ó	10	Ò»°ãÃ³Ò×	4	Ì¨	51	Ç§¿Ë	6,565
202010	84196019	ÆäËûÖÆÑõ»ú	502	ÃÀ¹ú	10	Ò»°ãÃ³Ò×	2892	Ì¨	37139	Ç§¿Ë	4,579,172
202010	84196019	ÆäËûÖÆÑõ»ú	601	°Ä´óÀûÑÇ	10	Ò»°ãÃ³Ò×	19	Ì¨	361	Ç§¿Ë	64,298
202010	84196019	ÆäËûÖÆÑõ»ú	623	·¨Êô²¨ÀûÄáÎ÷ÑÇ	10	Ò»°ãÃ³Ò×	1	Ì¨	21	Ç§¿Ë	2,849
202011	84196011	ÖÆÑõÁ¿¡Ý15000Á¢·½Ã×/Ð¡Ê±µÄÖÆÑõ»ú	113	ÒÁÀÊ	10	Ò»°ãÃ³Ò×	150	Ì¨	2325	Ç§¿Ë	248,425
202011	84196011	ÖÆÑõÁ¿¡Ý15000Á¢·½Ã×/Ð¡Ê±µÄÖÆÑõ»ú	117	Ô¼µ©	10	Ò»°ãÃ³Ò×	1	Ì¨	22	Ç§¿Ë	4,280
202011	84196011	ÖÆÑõÁ¿¡Ý15000Á¢·½Ã×/Ð¡Ê±µÄÖÆÑõ»ú	125	Äá²´¶ûÁª°îÃñÖ÷¹²ºÍ¹ú	10	Ò»°ãÃ³Ò×	100	Ì¨	800	Ç§¿Ë	73,459
202011	84196011	ÖÆÑõÁ¿¡Ý15000Á¢·½Ã×/Ð¡Ê±µÄÖÆÑõ»ú	129	·ÆÂÉ±ö	10	Ò»°ãÃ³Ò×	1	Ì¨	7	Ç§¿Ë	591
202011	84196011	ÖÆÑõÁ¿¡Ý15000Á¢·½Ã×/Ð¡Ê±µÄÖÆÑõ»ú	149	ÎÚ×È±ð¿ËË¹Ì¹	10	Ò»°ãÃ³Ò×	100	Ì¨	2000	Ç§¿Ë	192,091
202011	84196011	ÖÆÑõÁ¿¡Ý15000Á¢·½Ã×/Ð¡Ê±µÄÖÆÑõ»ú	206	¿¦ÂóÂ¡	10	Ò»°ãÃ³Ò×	2	Ì¨	54	Ç§¿Ë	5,600
202011	84196011	ÖÆÑõÁ¿¡Ý15000Á¢·½Ã×/Ð¡Ê±µÄÖÆÑõ»ú	344	¶íÂÞË¹Áª°î	10	Ò»°ãÃ³Ò×	10	Ì¨	124	Ç§¿Ë	12,420
202011	84196019	ÆäËûÖÆÑõ»ú	103	ÃÏ¼ÓÀ­¹ú	10	Ò»°ãÃ³Ò×	83	Ì¨	94580	Ç§¿Ë	6,095,066
202011	84196019	ÆäËûÖÆÑõ»ú	106	Ãåµé	10	Ò»°ãÃ³Ò×	290	Ì¨	9045	Ç§¿Ë	987,178
202011	84196019	ÆäËûÖÆÑõ»ú	107	¼íÆÒÕ¯	10	Ò»°ãÃ³Ò×	1	Ì¨	25605	Ç§¿Ë	861,378
202011	84196019	ÆäËûÖÆÑõ»ú	110	ÖÐ¹úÏã¸Û	10	Ò»°ãÃ³Ò×	4	Ì¨	78	Ç§¿Ë	14,732
202011	84196019	ÆäËûÖÆÑõ»ú	111	Ó¡¶È	10	Ò»°ãÃ³Ò×	2919	Ì¨	264707	Ç§¿Ë	20,080,048
202011	84196019	ÆäËûÖÆÑõ»ú	112	Ó¡¶ÈÄáÎ÷ÑÇ	10	Ò»°ãÃ³Ò×	2	Ì¨	0	Ç§¿Ë	24
202011	84196019	ÆäËûÖÆÑõ»ú	114	ÒÁÀ­¿Ë	10	Ò»°ãÃ³Ò×	175	Ì¨	3612	Ç§¿Ë	514,474
202011	84196019	ÆäËûÖÆÑõ»ú	115	ÒÔÉ«ÁÐ	10	Ò»°ãÃ³Ò×	301	Ì¨	5425	Ç§¿Ë	466,143
202011	84196019	ÆäËûÖÆÑõ»ú	116	ÈÕ±¾	10	Ò»°ãÃ³Ò×	301	Ì¨	5490	Ç§¿Ë	696,880
202011	84196019	ÆäËûÖÆÑõ»ú	117	Ô¼µ©	10	Ò»°ãÃ³Ò×	1446	Ì¨	26661	Ç§¿Ë	3,089,210
202011	84196019	ÆäËûÖÆÑõ»ú	120	Àè°ÍÄÛ	10	Ò»°ãÃ³Ò×	10	Ì¨	80	Ç§¿Ë	38,065
202011	84196019	ÆäËûÖÆÑõ»ú	121	ÖÐ¹ú°ÄÃÅ	10	Ò»°ãÃ³Ò×	3	Ì¨	300	Ç§¿Ë	6,010
202011	84196019	ÆäËûÖÆÑõ»ú	122	ÂíÀ´Î÷ÑÇ	10	Ò»°ãÃ³Ò×	195	Ì¨	2918	Ç§¿Ë	301,413
202011	84196019	ÆäËûÖÆÑõ»ú	123	Âí¶û´ú·ò	10	Ò»°ãÃ³Ò×	2	Ì¨	38	Ç§¿Ë	3,339
202011	84196019	ÆäËûÖÆÑõ»ú	125	Äá²´¶ûÁª°îÃñÖ÷¹²ºÍ¹ú	10	Ò»°ãÃ³Ò×	234	Ì¨	4181	Ç§¿Ë	480,525
202011	84196019	ÆäËûÖÆÑõ»ú	127	°Í»ùË¹Ì¹	10	Ò»°ãÃ³Ò×	24	Ì¨	528	Ç§¿Ë	6,411
202011	84196019	ÆäËûÖÆÑõ»ú	129	·ÆÂÉ±ö	10	Ò»°ãÃ³Ò×	878	Ì¨	9854	Ç§¿Ë	831,705
202011	84196019	ÆäËûÖÆÑõ»ú	132	ÐÂ¼ÓÆÂ	10	Ò»°ãÃ³Ò×	1177	Ì¨	11741	Ç§¿Ë	1,694,608
202011	84196019	ÆäËûÖÆÑõ»ú	134	Ë¹ÀïÀ¼¿¨	10	Ò»°ãÃ³Ò×	2	Ì¨	34	Ç§¿Ë	3,272
202011	84196019	ÆäËûÖÆÑõ»ú	136	Ì©¹ú	10	Ò»°ãÃ³Ò×	315	Ì¨	6779	Ç§¿Ë	514,725
202011	84196019	ÆäËûÖÆÑõ»ú	137	ÍÁ¶úÆä	10	Ò»°ãÃ³Ò×	352	Ì¨	6961	Ç§¿Ë	603,037
202011	84196019	ÆäËûÖÆÑõ»ú	138	°¢ÁªÇõ	10	Ò»°ãÃ³Ò×	132	Ì¨	936	Ç§¿Ë	514,682
202011	84196019	ÆäËûÖÆÑõ»ú	139	Ò²ÃÅ	10	Ò»°ãÃ³Ò×	21	Ì¨	11800	Ç§¿Ë	477,150
202011	84196019	ÆäËûÖÆÑõ»ú	141	Ô½ÄÏ	10	Ò»°ãÃ³Ò×	605	Ì¨	6900	Ç§¿Ë	1,548,620
202011	84196019	ÆäËûÖÆÑõ»ú	143	ÖÐ¹úÌ¨Íå	10	Ò»°ãÃ³Ò×	1	Ì¨	13	Ç§¿Ë	66
202011	84196019	ÆäËûÖÆÑõ»ú	145	¹þÈø¿ËË¹Ì¹	10	Ò»°ãÃ³Ò×	48	Ì¨	3416	Ç§¿Ë	240,508
202011	84196019	ÆäËûÖÆÑõ»ú	146	¼ª¶û¼ªË¹Ë¹Ì¹	10	Ò»°ãÃ³Ò×	514	Ì¨	9492	Ç§¿Ë	937,904
202011	84196019	ÆäËûÖÆÑõ»ú	149	ÎÚ×È±ð¿ËË¹Ì¹	10	Ò»°ãÃ³Ò×	1010	Ì¨	34243	Ç§¿Ë	2,311,082
202011	84196019	ÆäËûÖÆÑõ»ú	201	°¢¶û¼°ÀûÑÇ	10	Ò»°ãÃ³Ò×	749	Ì¨	13971	Ç§¿Ë	1,754,395
202011	84196019	ÆäËûÖÆÑõ»ú	205	²¼Â¡µÏ	10	Ò»°ãÃ³Ò×	30	Ì¨	490	Ç§¿Ë	50,707
202011	84196019	ÆäËûÖÆÑõ»ú	206	¿¦ÂóÂ¡	10	Ò»°ãÃ³Ò×	5	Ì¨	135	Ç§¿Ë	14,209
202011	84196019	ÆäËûÖÆÑõ»ú	211	Õ§µÃ	10	Ò»°ãÃ³Ò×	2	Ì¨	27	Ç§¿Ë	5,260
202011	84196019	ÆäËûÖÆÑõ»ú	215	°£¼°	10	Ò»°ãÃ³Ò×	50	Ì¨	390	Ç§¿Ë	76,812
202011	84196019	ÆäËûÖÆÑõ»ú	217	°£Èû¶í±ÈÑÇ	10	Ò»°ãÃ³Ò×	1	Ì¨	17730	Ç§¿Ë	901,544
202011	84196019	ÆäËûÖÆÑõ»ú	224	¿ÏÄáÑÇ	10	Ò»°ãÃ³Ò×	218	Ì¨	3825	Ç§¿Ë	534,989
202011	84196019	ÆäËûÖÆÑõ»ú	228	ÂíÀ­Î¬	10	Ò»°ãÃ³Ò×	40	Ì¨	990	Ç§¿Ë	88,588
202011	84196019	ÆäËûÖÆÑõ»ú	232	Ä¦Âå¸ç	10	Ò»°ãÃ³Ò×	294	Ì¨	5610	Ç§¿Ë	470,754
202011	84196019	ÆäËûÖÆÑõ»ú	235	ÄáÈÕ¶û	10	Ò»°ãÃ³Ò×	86	Ì¨	1523	Ç§¿Ë	288,799
202011	84196019	ÆäËûÖÆÑõ»ú	236	ÄáÈÕÀûÑÇ	10	Ò»°ãÃ³Ò×	370	Ì¨	6295	Ç§¿Ë	614,827
202011	84196019	ÆäËûÖÆÑõ»ú	238	Â¬Íú´ï	10	Ò»°ãÃ³Ò×	13	Ì¨	195	Ç§¿Ë	31,742
202011	84196019	ÆäËûÖÆÑõ»ú	240	ÈûÄÚ¼Ó¶û	10	Ò»°ãÃ³Ò×	10	Ì¨	220	Ç§¿Ë	18,102
202011	84196019	ÆäËûÖÆÑõ»ú	244	ÄÏ·Ç	10	Ò»°ãÃ³Ò×	43	Ì¨	441	Ç§¿Ë	122,525
202011	84196019	ÆäËûÖÆÑõ»ú	247	Ì¹É£ÄáÑÇ	10	Ò»°ãÃ³Ò×	1	Ì¨	11000	Ç§¿Ë	402,645
202011	84196019	ÆäËûÖÆÑõ»ú	249	Í»ÄáË¹	10	Ò»°ãÃ³Ò×	65	Ì¨	1353	Ç§¿Ë	190,147
202011	84196019	ÆäËûÖÆÑõ»ú	251	²¼»ùÄÉ·¨Ë÷	10	Ò»°ãÃ³Ò×	7	Ì¨	182	Ç§¿Ë	31,517
202011	84196019	ÆäËûÖÆÑõ»ú	254	½ò°Í²¼Î¤	10	Ò»°ãÃ³Ò×	9	Ì¨	17	Ç§¿Ë	22,100
202011	84196019	ÆäËûÖÆÑõ»ú	260	ÄÏËÕµ¤¹²ºÍ¹ú	10	Ò»°ãÃ³Ò×	14	Ì¨	223	Ç§¿Ë	32,055
202011	84196019	ÆäËûÖÆÑõ»ú	301	±ÈÀûÊ±	10	Ò»°ãÃ³Ò×	70	Ì¨	560	Ç§¿Ë	64,482
202011	84196019	ÆäËûÖÆÑõ»ú	302	µ¤Âó	10	Ò»°ãÃ³Ò×	1	Ì¨	0	Ç§¿Ë	7
202011	84196019	ÆäËûÖÆÑõ»ú	303	Ó¢¹ú	10	Ò»°ãÃ³Ò×	1674	Ì¨	13694	Ç§¿Ë	1,617,054
202011	84196019	ÆäËûÖÆÑõ»ú	304	µÂ¹ú	10	Ò»°ãÃ³Ò×	1019	Ì¨	7806	Ç§¿Ë	176,067
202011	84196019	ÆäËûÖÆÑõ»ú	305	·¨¹ú	10	Ò»°ãÃ³Ò×	3	Ì¨	48	Ç§¿Ë	6,511
202011	84196019	ÆäËûÖÆÑõ»ú	307	Òâ´óÀû	10	Ò»°ãÃ³Ò×	135	Ì¨	2492	Ç§¿Ë	251,127
202011	84196019	ÆäËûÖÆÑõ»ú	309	ºÉÀ¼	10	Ò»°ãÃ³Ò×	67	Ì¨	1291	Ç§¿Ë	112,825
202011	84196019	ÆäËûÖÆÑõ»ú	310	Ï£À°	10	Ò»°ãÃ³Ò×	37	Ì¨	664	Ç§¿Ë	64,129
202011	84196019	ÆäËûÖÆÑõ»ú	312	Î÷°àÑÀ	10	Ò»°ãÃ³Ò×	124	Ì¨	2224	Ç§¿Ë	207,804
202011	84196019	ÆäËûÖÆÑõ»ú	313	°¢¶û°ÍÄáÑÇ	10	Ò»°ãÃ³Ò×	18	Ì¨	355	Ç§¿Ë	40,904
202011	84196019	ÆäËûÖÆÑõ»ú	315	°ÂµØÀû	10	Ò»°ãÃ³Ò×	10	Ì¨	270	Ç§¿Ë	38,733
202011	84196019	ÆäËûÖÆÑõ»ú	316	±£¼ÓÀûÑÇ	10	Ò»°ãÃ³Ò×	8	Ì¨	64	Ç§¿Ë	22,038
202011	84196019	ÆäËûÖÆÑõ»ú	318	·ÒÀ¼	10	Ò»°ãÃ³Ò×	1	Ì¨	20	Ç§¿Ë	4,441
202011	84196019	ÆäËûÖÆÑõ»ú	321	ÐÙÑÀÀû	10	Ò»°ãÃ³Ò×	1	Ì¨	20	Ç§¿Ë	3,956
202011	84196019	ÆäËûÖÆÑõ»ú	327	²¨À¼	10	Ò»°ãÃ³Ò×	3170	Ì¨	42990	Ç§¿Ë	5,226,540
202011	84196019	ÆäËûÖÆÑõ»ú	328	ÂÞÂíÄáÑÇ	10	Ò»°ãÃ³Ò×	143	Ì¨	2304	Ç§¿Ë	248,860
202011	84196019	ÆäËûÖÆÑõ»ú	331	ÈðÊ¿	10	Ò»°ãÃ³Ò×	1	Ì¨	8	Ç§¿Ë	2,671
202011	84196019	ÆäËûÖÆÑõ»ú	337	¸ñÂ³¼ªÑÇ	10	Ò»°ãÃ³Ò×	105	Ì¨	1890	Ç§¿Ë	315,540
202011	84196019	ÆäËûÖÆÑõ»ú	338	ÑÇÃÀÄáÑÇ	10	Ò»°ãÃ³Ò×	125	Ì¨	2235	Ç§¿Ë	198,473
202011	84196019	ÆäËûÖÆÑõ»ú	343	Ä¦¶û¶àÍß	10	Ò»°ãÃ³Ò×	41	Ì¨	1094	Ç§¿Ë	125,007
202011	84196019	ÆäËûÖÆÑõ»ú	344	¶íÂÞË¹Áª°î	10	Ò»°ãÃ³Ò×	5168	Ì¨	109156	Ç§¿Ë	12,282,724
202011	84196019	ÆäËûÖÆÑõ»ú	347	ÎÚ¿ËÀ¼	10	Ò»°ãÃ³Ò×	7208	Ì¨	150081	Ç§¿Ë	21,663,081
202011	84196019	ÆäËûÖÆÑõ»ú	352	½Ý¿Ë	10	Ò»°ãÃ³Ò×	27	Ì¨	384	Ç§¿Ë	59,086
202011	84196019	ÆäËûÖÆÑõ»ú	353	Ë¹Âå·¥¿Ë	10	Ò»°ãÃ³Ò×	7	Ì¨	112	Ç§¿Ë	27,253
202011	84196019	ÆäËûÖÆÑõ»ú	358	Èû¶ûÎ¬ÑÇ	10	Ò»°ãÃ³Ò×	39	Ì¨	772	Ç§¿Ë	122,446
202011	84196019	ÆäËûÖÆÑõ»ú	402	°¢¸ùÍ¢	10	Ò»°ãÃ³Ò×	148	Ì¨	266294	Ç§¿Ë	17,274,561
202011	84196019	ÆäËûÖÆÑõ»ú	406	²®Àû×È	10	Ò»°ãÃ³Ò×	5	Ì¨	120	Ç§¿Ë	15,600
202011	84196019	ÆäËûÖÆÑõ»ú	408	¶àÃñ×å²£ÀûÎ¬ÑÇ¹ú	10	Ò»°ãÃ³Ò×	72	Ì¨	9408	Ç§¿Ë	670,767
202011	84196019	ÆäËûÖÆÑõ»ú	412	ÖÇÀû	10	Ò»°ãÃ³Ò×	126	Ì¨	10570	Ç§¿Ë	842,422
202011	84196019	ÆäËûÖÆÑõ»ú	413	¸çÂ×±ÈÑÇ	10	Ò»°ãÃ³Ò×	60	Ì¨	900	Ç§¿Ë	105,441
202011	84196019	ÆäËûÖÆÑõ»ú	419	¶ò¹Ï¶à¶û	10	Ò»°ãÃ³Ò×	20	Ì¨	110	Ç§¿Ë	17,931
202011	84196019	ÆäËûÖÆÑõ»ú	423	Î£µØÂíÀ­	10	Ò»°ãÃ³Ò×	58	Ì¨	917	Ç§¿Ë	142,331
202011	84196019	ÆäËûÖÆÑõ»ú	426	ºé¶¼À­Ë¹	10	Ò»°ãÃ³Ò×	1	Ì¨	10	Ç§¿Ë	2,337
202011	84196019	ÆäËûÖÆÑõ»ú	429	Ä«Î÷¸ç	10	Ò»°ãÃ³Ò×	1256	Ì¨	10907	Ç§¿Ë	1,212,473
202011	84196019	ÆäËûÖÆÑõ»ú	431	Äá¼ÓÀ­¹Ï	10	Ò»°ãÃ³Ò×	8	Ì¨	167	Ç§¿Ë	28,075
202011	84196019	ÆäËûÖÆÑõ»ú	434	ÃØÂ³	10	Ò»°ãÃ³Ò×	390	Ì¨	43438	Ç§¿Ë	3,334,122
202011	84196019	ÆäËûÖÆÑõ»ú	442	ÌØÁ¢Äá´ïºÍ¶à°Í¸ç	10	Ò»°ãÃ³Ò×	1	Ì¨	19	Ç§¿Ë	1,963
202011	84196019	ÆäËûÖÆÑõ»ú	445	Î¯ÄÚÈðÀ­	10	Ò»°ãÃ³Ò×	22	Ì¨	44	Ç§¿Ë	17,600
202011	84196019	ÆäËûÖÆÑõ»ú	501	¼ÓÄÃ´ó	10	Ò»°ãÃ³Ò×	153	Ì¨	424	Ç§¿Ë	35,549
202011	84196019	ÆäËûÖÆÑõ»ú	502	ÃÀ¹ú	10	Ò»°ãÃ³Ò×	942	Ì¨	8638	Ç§¿Ë	1,254,180
202011	84196019	ÆäËûÖÆÑõ»ú	601	°Ä´óÀûÑÇ	10	Ò»°ãÃ³Ò×	9	Ì¨	184	Ç§¿Ë	51,566
202011	84196019	ÆäËûÖÆÑõ»ú	611	°Í²¼ÑÇÐÂ¼¸ÄÚÑÇ	10	Ò»°ãÃ³Ò×	51	Ì¨	4544	Ç§¿Ë	1,349,025
202012	84196011	ÖÆÑõÁ¿¡Ý15000Á¢·½Ã×/Ð¡Ê±µÄÖÆÑõ»ú	117	Ô¼µ©	10	Ò»°ãÃ³Ò×	60	Ì¨	1490	Ç§¿Ë	104,293
202012	84196011	ÖÆÑõÁ¿¡Ý15000Á¢·½Ã×/Ð¡Ê±µÄÖÆÑõ»ú	122	ÂíÀ´Î÷ÑÇ	10	Ò»°ãÃ³Ò×	1	Ì¨	8	Ç§¿Ë	7
202012	84196011	ÖÆÑõÁ¿¡Ý15000Á¢·½Ã×/Ð¡Ê±µÄÖÆÑõ»ú	125	Äá²´¶ûÁª°îÃñÖ÷¹²ºÍ¹ú	10	Ò»°ãÃ³Ò×	20	Ì¨	140	Ç§¿Ë	14,491
202012	84196011	ÖÆÑõÁ¿¡Ý15000Á¢·½Ã×/Ð¡Ê±µÄÖÆÑõ»ú	131	É³ÌØ°¢À­²®	10	Ò»°ãÃ³Ò×	1	Ì¨	40	Ç§¿Ë	30,719
202012	84196011	ÖÆÑõÁ¿¡Ý15000Á¢·½Ã×/Ð¡Ê±µÄÖÆÑõ»ú	135	ÐðÀûÑÇ	10	Ò»°ãÃ³Ò×	121	Ì¨	3541	Ç§¿Ë	151,996
202012	84196011	ÖÆÑõÁ¿¡Ý15000Á¢·½Ã×/Ð¡Ê±µÄÖÆÑõ»ú	138	°¢ÁªÇõ	10	Ò»°ãÃ³Ò×	2	Ì¨	432671	Ç§¿Ë	49,204,221
202012	84196011	ÖÆÑõÁ¿¡Ý15000Á¢·½Ã×/Ð¡Ê±µÄÖÆÑõ»ú	201	°¢¶û¼°ÀûÑÇ	10	Ò»°ãÃ³Ò×	60	Ì¨	960	Ç§¿Ë	107,244
202012	84196011	ÖÆÑõÁ¿¡Ý15000Á¢·½Ã×/Ð¡Ê±µÄÖÆÑõ»ú	244	ÄÏ·Ç	10	Ò»°ãÃ³Ò×	10	Ì¨	120	Ç§¿Ë	28,795
202012	84196011	ÖÆÑõÁ¿¡Ý15000Á¢·½Ã×/Ð¡Ê±µÄÖÆÑõ»ú	249	Í»ÄáË¹	10	Ò»°ãÃ³Ò×	10	Ì¨	250	Ç§¿Ë	41,061
202012	84196011	ÖÆÑõÁ¿¡Ý15000Á¢·½Ã×/Ð¡Ê±µÄÖÆÑõ»ú	305	·¨¹ú	10	Ò»°ãÃ³Ò×	4	Ì¨	1	Ç§¿Ë	381
202012	84196011	ÖÆÑõÁ¿¡Ý15000Á¢·½Ã×/Ð¡Ê±µÄÖÆÑõ»ú	347	ÎÚ¿ËÀ¼	10	Ò»°ãÃ³Ò×	20	Ì¨	482	Ç§¿Ë	31,616
202012	84196011	ÖÆÑõÁ¿¡Ý15000Á¢·½Ã×/Ð¡Ê±µÄÖÆÑõ»ú	358	Èû¶ûÎ¬ÑÇ	10	Ò»°ãÃ³Ò×	2	Ì¨	47	Ç§¿Ë	1,660
202012	84196011	ÖÆÑõÁ¿¡Ý15000Á¢·½Ã×/Ð¡Ê±µÄÖÆÑõ»ú	429	Ä«Î÷¸ç	10	Ò»°ãÃ³Ò×	13	Ì¨	237	Ç§¿Ë	6,013
202012	84196019	ÆäËûÖÆÑõ»ú	102	°ÍÁÖ	10	Ò»°ãÃ³Ò×	5	Ì¨	110	Ç§¿Ë	9,675
202012	84196019	ÆäËûÖÆÑõ»ú	103	ÃÏ¼ÓÀ­¹ú	10	Ò»°ãÃ³Ò×	1	Ì¨	118330	Ç§¿Ë	7,261,766
202012	84196019	ÆäËûÖÆÑõ»ú	105	ÎÄÀ³	10	Ò»°ãÃ³Ò×	20	Ì¨	200	Ç§¿Ë	40,405
202012	84196019	ÆäËûÖÆÑõ»ú	106	Ãåµé	10	Ò»°ãÃ³Ò×	61	Ì¨	14195	Ç§¿Ë	917,063
202012	84196019	ÆäËûÖÆÑõ»ú	108	ÈûÆÖÂ·Ë¹	10	Ò»°ãÃ³Ò×	1	Ì¨	19	Ç§¿Ë	2,361
202012	84196019	ÆäËûÖÆÑõ»ú	110	ÖÐ¹úÏã¸Û	10	Ò»°ãÃ³Ò×	47	Ì¨	352	Ç§¿Ë	111,677
202012	84196019	ÆäËûÖÆÑõ»ú	111	Ó¡¶È	10	Ò»°ãÃ³Ò×	172	Ì¨	3453	Ç§¿Ë	287,236
202012	84196019	ÆäËûÖÆÑõ»ú	112	Ó¡¶ÈÄáÎ÷ÑÇ	10	Ò»°ãÃ³Ò×	1	Ì¨	18	Ç§¿Ë	3,608
202012	84196019	ÆäËûÖÆÑõ»ú	113	ÒÁÀÊ	10	Ò»°ãÃ³Ò×	5	Ì¨	3232	Ç§¿Ë	146,464
202012	84196019	ÆäËûÖÆÑõ»ú	115	ÒÔÉ«ÁÐ	10	Ò»°ãÃ³Ò×	321	Ì¨	4038	Ç§¿Ë	850,343
202012	84196019	ÆäËûÖÆÑõ»ú	116	ÈÕ±¾	10	Ò»°ãÃ³Ò×	68	Ì¨	1236	Ç§¿Ë	130,091
202012	84196019	ÆäËûÖÆÑõ»ú	117	Ô¼µ©	10	Ò»°ãÃ³Ò×	1005	Ì¨	21058	Ç§¿Ë	2,594,131
202012	84196019	ÆäËûÖÆÑõ»ú	119	ÀÏÎÎ	10	Ò»°ãÃ³Ò×	61	Ì¨	5065	Ç§¿Ë	390,646
202012	84196019	ÆäËûÖÆÑõ»ú	120	Àè°ÍÄÛ	10	Ò»°ãÃ³Ò×	30	Ì¨	645	Ç§¿Ë	33,057
202012	84196019	ÆäËûÖÆÑõ»ú	121	ÖÐ¹ú°ÄÃÅ	10	Ò»°ãÃ³Ò×	2	Ì¨	40	Ç§¿Ë	6,100
202012	84196019	ÆäËûÖÆÑõ»ú	122	ÂíÀ´Î÷ÑÇ	10	Ò»°ãÃ³Ò×	105	Ì¨	366	Ç§¿Ë	62,002
202012	84196019	ÆäËûÖÆÑõ»ú	125	Äá²´¶ûÁª°îÃñÖ÷¹²ºÍ¹ú	10	Ò»°ãÃ³Ò×	689	Ì¨	14622	Ç§¿Ë	1,445,781
202012	84196019	ÆäËûÖÆÑõ»ú	126	°¢Âü	10	Ò»°ãÃ³Ò×	84	Ì¨	1530	Ç§¿Ë	162,422
202012	84196019	ÆäËûÖÆÑõ»ú	127	°Í»ùË¹Ì¹	10	Ò»°ãÃ³Ò×	331	Ì¨	6226	Ç§¿Ë	298,880
202012	84196019	ÆäËûÖÆÑõ»ú	129	·ÆÂÉ±ö	10	Ò»°ãÃ³Ò×	940	Ì¨	10670	Ç§¿Ë	888,869
202012	84196019	ÆäËûÖÆÑõ»ú	131	É³ÌØ°¢À­²®	10	Ò»°ãÃ³Ò×	2	Ì¨	9	Ç§¿Ë	3,387
202012	84196019	ÆäËûÖÆÑõ»ú	132	ÐÂ¼ÓÆÂ	10	Ò»°ãÃ³Ò×	126	Ì¨	337	Ç§¿Ë	68,688
202012	84196019	ÆäËûÖÆÑõ»ú	133	º«¹ú	10	Ò»°ãÃ³Ò×	209	Ì¨	1708	Ç§¿Ë	203,776
202012	84196019	ÆäËûÖÆÑõ»ú	135	ÐðÀûÑÇ	10	Ò»°ãÃ³Ò×	1	Ì¨	132	Ç§¿Ë	10,010
202012	84196019	ÆäËûÖÆÑõ»ú	136	Ì©¹ú	10	Ò»°ãÃ³Ò×	511	Ì¨	9512	Ç§¿Ë	1,143,474
202012	84196019	ÆäËûÖÆÑõ»ú	137	ÍÁ¶úÆä	10	Ò»°ãÃ³Ò×	742	Ì¨	13138	Ç§¿Ë	1,193,418
202012	84196019	ÆäËûÖÆÑõ»ú	138	°¢ÁªÇõ	10	Ò»°ãÃ³Ò×	816	Ì¨	17988	Ç§¿Ë	2,235,264
202012	84196019	ÆäËûÖÆÑõ»ú	139	Ò²ÃÅ	10	Ò»°ãÃ³Ò×	30	Ì¨	620	Ç§¿Ë	62,314
202012	84196019	ÆäËûÖÆÑõ»ú	141	Ô½ÄÏ	10	Ò»°ãÃ³Ò×	256	Ì¨	36930	Ç§¿Ë	3,246,828
202012	84196019	ÆäËûÖÆÑõ»ú	143	ÖÐ¹úÌ¨Íå	10	Ò»°ãÃ³Ò×	8	Ì¨	24	Ç§¿Ë	6,798
202012	84196019	ÆäËûÖÆÑõ»ú	145	¹þÈø¿ËË¹Ì¹	10	Ò»°ãÃ³Ò×	5	Ì¨	15186	Ç§¿Ë	810,237
202012	84196019	ÆäËûÖÆÑõ»ú	147	Ëþ¼ª¿ËË¹Ì¹	10	Ò»°ãÃ³Ò×	1	Ì¨	13230	Ç§¿Ë	648,184
202012	84196019	ÆäËûÖÆÑõ»ú	149	ÎÚ×È±ð¿ËË¹Ì¹	10	Ò»°ãÃ³Ò×	607	Ì¨	55852	Ç§¿Ë	3,270,651
202012	84196019	ÆäËûÖÆÑõ»ú	201	°¢¶û¼°ÀûÑÇ	10	Ò»°ãÃ³Ò×	3168	Ì¨	66871	Ç§¿Ë	8,567,756
202012	84196019	ÆäËûÖÆÑõ»ú	203	±´Äþ	10	Ò»°ãÃ³Ò×	4	Ì¨	89	Ç§¿Ë	15,034
202012	84196019	ÆäËûÖÆÑõ»ú	206	¿¦ÂóÂ¡	10	Ò»°ãÃ³Ò×	20	Ì¨	240	Ç§¿Ë	59,034
202012	84196019	ÆäËûÖÆÑõ»ú	211	Õ§µÃ	10	Ò»°ãÃ³Ò×	1	Ì¨	13	Ç§¿Ë	2,630
202012	84196019	ÆäËûÖÆÑõ»ú	214	¼ª²¼Ìá	10	Ò»°ãÃ³Ò×	1	Ì¨	12962	Ç§¿Ë	950,000
202012	84196019	ÆäËûÖÆÑõ»ú	215	°£¼°	10	Ò»°ãÃ³Ò×	65	Ì¨	1165	Ç§¿Ë	123,708
202012	84196019	ÆäËûÖÆÑõ»ú	217	°£Èû¶í±ÈÑÇ	10	Ò»°ãÃ³Ò×	115	Ì¨	2150	Ç§¿Ë	203,666
202012	84196019	ÆäËûÖÆÑõ»ú	218	¼ÓÅî	10	Ò»°ãÃ³Ò×	1	Ì¨	13	Ç§¿Ë	1,877
202012	84196019	ÆäËûÖÆÑõ»ú	220	¼ÓÄÉ	10	Ò»°ãÃ³Ò×	52	Ì¨	2056	Ç§¿Ë	166,998
202012	84196019	ÆäËûÖÆÑõ»ú	224	¿ÏÄáÑÇ	10	Ò»°ãÃ³Ò×	84	Ì¨	2251	Ç§¿Ë	240,885
202012	84196019	ÆäËûÖÆÑõ»ú	226	Àû±ÈÑÇ	10	Ò»°ãÃ³Ò×	2	Ì¨	46869	Ç§¿Ë	2,695,872
202012	84196019	ÆäËûÖÆÑõ»ú	227	Âí´ï¼ÓË¹¼Ó	10	Ò»°ãÃ³Ò×	10	Ì¨	220	Ç§¿Ë	29,631
202012	84196019	ÆäËûÖÆÑõ»ú	232	Ä¦Âå¸ç	10	Ò»°ãÃ³Ò×	663	Ì¨	13580	Ç§¿Ë	1,401,601
202012	84196019	ÆäËûÖÆÑõ»ú	236	ÄáÈÕÀûÑÇ	10	Ò»°ãÃ³Ò×	300	Ì¨	6085	Ç§¿Ë	442,383
202012	84196019	ÆäËûÖÆÑõ»ú	240	ÈûÄÚ¼Ó¶û	10	Ò»°ãÃ³Ò×	1	Ì¨	20	Ç§¿Ë	1,311
202012	84196019	ÆäËûÖÆÑõ»ú	244	ÄÏ·Ç	10	Ò»°ãÃ³Ò×	340	Ì¨	2173	Ç§¿Ë	775,999
202012	84196019	ÆäËûÖÆÑõ»ú	247	Ì¹É£ÄáÑÇ	10	Ò»°ãÃ³Ò×	15	Ì¨	1000	Ç§¿Ë	45,417
202012	84196019	ÆäËûÖÆÑõ»ú	249	Í»ÄáË¹	10	Ò»°ãÃ³Ò×	110	Ì¨	1962	Ç§¿Ë	201,359
202012	84196019	ÆäËûÖÆÑõ»ú	250	ÎÚ¸É´ï	10	Ò»°ãÃ³Ò×	17	Ì¨	335	Ç§¿Ë	32,086
202012	84196019	ÆäËûÖÆÑõ»ú	251	²¼»ùÄÉ·¨Ë÷	10	Ò»°ãÃ³Ò×	9	Ì¨	114	Ç§¿Ë	22,826
202012	84196019	ÆäËûÖÆÑõ»ú	253	ÔÞ±ÈÑÇ	10	Ò»°ãÃ³Ò×	10	Ì¨	198	Ç§¿Ë	18,858
202012	84196019	ÆäËûÖÆÑõ»ú	254	½ò°Í²¼Î¤	10	Ò»°ãÃ³Ò×	10	Ì¨	180	Ç§¿Ë	19,366
202012	84196019	ÆäËûÖÆÑõ»ú	301	±ÈÀûÊ±	10	Ò»°ãÃ³Ò×	691	Ì¨	2866	Ç§¿Ë	368,384
202012	84196019	ÆäËûÖÆÑõ»ú	303	Ó¢¹ú	10	Ò»°ãÃ³Ò×	3914	Ì¨	10007	Ç§¿Ë	1,195,365
202012	84196019	ÆäËûÖÆÑõ»ú	304	µÂ¹ú	10	Ò»°ãÃ³Ò×	754	Ì¨	7600	Ç§¿Ë	1,048,958
202012	84196019	ÆäËûÖÆÑõ»ú	305	·¨¹ú	10	Ò»°ãÃ³Ò×	3	Ì¨	0	Ç§¿Ë	118
202012	84196019	ÆäËûÖÆÑõ»ú	307	Òâ´óÀû	10	Ò»°ãÃ³Ò×	17	Ì¨	386	Ç§¿Ë	33,575
202012	84196019	ÆäËûÖÆÑõ»ú	309	ºÉÀ¼	10	Ò»°ãÃ³Ò×	40	Ì¨	695	Ç§¿Ë	70,635
202012	84196019	ÆäËûÖÆÑõ»ú	310	Ï£À°	10	Ò»°ãÃ³Ò×	209	Ì¨	4514	Ç§¿Ë	443,377
202012	84196019	ÆäËûÖÆÑõ»ú	311	ÆÏÌÑÑÀ	10	Ò»°ãÃ³Ò×	24	Ì¨	550	Ç§¿Ë	45,436
202012	84196019	ÆäËûÖÆÑõ»ú	312	Î÷°àÑÀ	10	Ò»°ãÃ³Ò×	126	Ì¨	6773	Ç§¿Ë	371,786
202012	84196019	ÆäËûÖÆÑõ»ú	313	°¢¶û°ÍÄáÑÇ	10	Ò»°ãÃ³Ò×	130	Ì¨	2673	Ç§¿Ë	209,102
202012	84196019	ÆäËûÖÆÑõ»ú	315	°ÂµØÀû	10	Ò»°ãÃ³Ò×	15	Ì¨	405	Ç§¿Ë	57,066
202012	84196019	ÆäËûÖÆÑõ»ú	316	±£¼ÓÀûÑÇ	10	Ò»°ãÃ³Ò×	140	Ì¨	2681	Ç§¿Ë	272,408
202012	84196019	ÆäËûÖÆÑõ»ú	318	·ÒÀ¼	10	Ò»°ãÃ³Ò×	1	Ì¨	95	Ç§¿Ë	9,183
202012	84196019	ÆäËûÖÆÑõ»ú	321	ÐÙÑÀÀû	10	Ò»°ãÃ³Ò×	30	Ì¨	226	Ç§¿Ë	4,615
202012	84196019	ÆäËûÖÆÑõ»ú	327	²¨À¼	10	Ò»°ãÃ³Ò×	2762	Ì¨	39369	Ç§¿Ë	4,306,871
202012	84196019	ÆäËûÖÆÑõ»ú	328	ÂÞÂíÄáÑÇ	10	Ò»°ãÃ³Ò×	439	Ì¨	7980	Ç§¿Ë	943,115
202012	84196019	ÆäËûÖÆÑõ»ú	335	À­ÍÑÎ¬ÑÇ	10	Ò»°ãÃ³Ò×	10	Ì¨	200	Ç§¿Ë	39,979
202012	84196019	ÆäËûÖÆÑõ»ú	336	Á¢ÌÕÍð	10	Ò»°ãÃ³Ò×	8	Ì¨	135	Ç§¿Ë	30,068
202012	84196019	ÆäËûÖÆÑõ»ú	337	¸ñÂ³¼ªÑÇ	10	Ò»°ãÃ³Ò×	902	Ì¨	16238	Ç§¿Ë	2,680,634
202012	84196019	ÆäËûÖÆÑõ»ú	338	ÑÇÃÀÄáÑÇ	10	Ò»°ãÃ³Ò×	78	Ì¨	1202	Ç§¿Ë	113,274
202012	84196019	ÆäËûÖÆÑõ»ú	339	°¢Èû°Ý½®	10	Ò»°ãÃ³Ò×	7	Ì¨	58	Ç§¿Ë	6,658
202012	84196019	ÆäËûÖÆÑõ»ú	343	Ä¦¶û¶àÍß	10	Ò»°ãÃ³Ò×	5	Ì¨	44	Ç§¿Ë	4,403
202012	84196019	ÆäËûÖÆÑõ»ú	344	¶íÂÞË¹Áª°î	10	Ò»°ãÃ³Ò×	10936	Ì¨	284888	Ç§¿Ë	35,031,385
202012	84196019	ÆäËûÖÆÑõ»ú	347	ÎÚ¿ËÀ¼	10	Ò»°ãÃ³Ò×	14391	Ì¨	306483	Ç§¿Ë	41,603,616
202012	84196019	ÆäËûÖÆÑõ»ú	351	¿ËÂÞµØÑÇ	10	Ò»°ãÃ³Ò×	1	Ì¨	1120	Ç§¿Ë	96,432
202012	84196019	ÆäËûÖÆÑõ»ú	352	½Ý¿Ë	10	Ò»°ãÃ³Ò×	2	Ì¨	38	Ç§¿Ë	3,842
202012	84196019	ÆäËûÖÆÑõ»ú	358	Èû¶ûÎ¬ÑÇ	10	Ò»°ãÃ³Ò×	50	Ì¨	1160	Ç§¿Ë	101,014
202012	84196019	ÆäËûÖÆÑõ»ú	402	°¢¸ùÍ¢	10	Ò»°ãÃ³Ò×	38	Ì¨	545	Ç§¿Ë	127,952
202012	84196019	ÆäËûÖÆÑõ»ú	408	¶àÃñ×å²£ÀûÎ¬ÑÇ¹ú	10	Ò»°ãÃ³Ò×	23	Ì¨	410	Ç§¿Ë	113,368
202012	84196019	ÆäËûÖÆÑõ»ú	410	°ÍÎ÷	10	Ò»°ãÃ³Ò×	1	Ì¨	21	Ç§¿Ë	1,705
202012	84196019	ÆäËûÖÆÑõ»ú	412	ÖÇÀû	10	Ò»°ãÃ³Ò×	13	Ì¨	56	Ç§¿Ë	69,063
202012	84196019	ÆäËûÖÆÑõ»ú	413	¸çÂ×±ÈÑÇ	10	Ò»°ãÃ³Ò×	117	Ì¨	2299	Ç§¿Ë	196,536
202012	84196019	ÆäËûÖÆÑõ»ú	418	¶àÃ×Äá¼Ó¹²ºÍ¹ú	10	Ò»°ãÃ³Ò×	1	Ì¨	160	Ç§¿Ë	14,758
202012	84196019	ÆäËûÖÆÑõ»ú	419	¶ò¹Ï¶à¶û	10	Ò»°ãÃ³Ò×	44	Ì¨	1294	Ç§¿Ë	118,051
202012	84196019	ÆäËûÖÆÑõ»ú	423	Î£µØÂíÀ­	10	Ò»°ãÃ³Ò×	35	Ì¨	610	Ç§¿Ë	117,909
202012	84196019	ÆäËûÖÆÑõ»ú	429	Ä«Î÷¸ç	10	Ò»°ãÃ³Ò×	1250	Ì¨	17839	Ç§¿Ë	1,481,486
202012	84196019	ÆäËûÖÆÑõ»ú	432	°ÍÄÃÂí	10	Ò»°ãÃ³Ò×	30	Ì¨	495	Ç§¿Ë	47,817
202012	84196019	ÆäËûÖÆÑõ»ú	434	ÃØÂ³	10	Ò»°ãÃ³Ò×	58	Ì¨	22120	Ç§¿Ë	1,625,259
202012	84196019	ÆäËûÖÆÑõ»ú	444	ÎÚÀ­¹ç	10	Ò»°ãÃ³Ò×	10	Ì¨	77	Ç§¿Ë	3,300
202012	84196019	ÆäËûÖÆÑõ»ú	501	¼ÓÄÃ´ó	10	Ò»°ãÃ³Ò×	81	Ì¨	103	Ç§¿Ë	11,908
202012	84196019	ÆäËûÖÆÑõ»ú	502	ÃÀ¹ú	10	Ò»°ãÃ³Ò×	8107	Ì¨	111790	Ç§¿Ë	15,786,525
202012	84196019	ÆäËûÖÆÑõ»ú	601	°Ä´óÀûÑÇ	10	Ò»°ãÃ³Ò×	27	Ì¨	360	Ç§¿Ë	60,776
202012	84196019	ÆäËûÖÆÑõ»ú	611	°Í²¼ÑÇÐÂ¼¸ÄÚÑÇ	10	Ò»°ãÃ³Ò×	19	Ì¨	398	Ç§¿Ë	72,205
202012	84196019	ÆäËûÖÆÑõ»ú	617	ÈøÄ¦ÑÇ	10	Ò»°ãÃ³Ò×	1	Ì¨	1	Ç§¿Ë	3,936
