# Supplementary material for: Research on optimization of emergency supplies customs clearance strategy from the perspective of public health security based on Chinese trade data
Source: Front Public Health. 2025 Jan 24;13:1520705. doi: 10.3389/fpubh.2025.1520705 (PMC11802811; doi:10.3389/fpubh.2025.1520705)
Supplement: Supplementary file 2 [file Data_Sheet_2.ZIP › Paper Code-Part2/2-Export/2020/2020∩╝ê1-12∩╝ë-μëïσÑù-σç║σÅú.csv]

Êý¾ÝÄêÔÂ	ÉÌÆ·±àÂë	ÉÌÆ·Ãû³Æ	Ã³Ò×»ï°é±àÂë	Ã³Ò×»ï°éÃû³Æ	Ã³Ò×·½Ê½±àÂë	Ã³Ò×·½Ê½Ãû³Æ	µÚÒ»ÊýÁ¿	µÚÒ»¼ÆÁ¿µ¥Î»	µÚ¶þÊýÁ¿	µÚ¶þ¼ÆÁ¿µ¥Î»	ÈËÃñ±Ò
202001	39262011	¾ÛÂÈÒÒÏ©ÖÆÊÖÌ×£¨·ÖÖ¸ÊÖÌ×¡¢Á¬Ö¸ÊÖÌ×µÈ£©	102	°ÍÁÖ	10	Ò»°ãÃ³Ò×	35472	Ç§¿Ë	4120000	Ë«	610,072
202001	39262011	¾ÛÂÈÒÒÏ©ÖÆÊÖÌ×£¨·ÖÖ¸ÊÖÌ×¡¢Á¬Ö¸ÊÖÌ×µÈ£©	103	ÃÏ¼ÓÀ­¹ú	10	Ò»°ãÃ³Ò×	1001	Ç§¿Ë	117500	Ë«	36,251
202001	39262011	¾ÛÂÈÒÒÏ©ÖÆÊÖÌ×£¨·ÖÖ¸ÊÖÌ×¡¢Á¬Ö¸ÊÖÌ×µÈ£©	106	Ãåµé	10	Ò»°ãÃ³Ò×	33	Ç§¿Ë	144	Ë«	788
202001	39262011	¾ÛÂÈÒÒÏ©ÖÆÊÖÌ×£¨·ÖÖ¸ÊÖÌ×¡¢Á¬Ö¸ÊÖÌ×µÈ£©	109	³¯ÏÊ	10	Ò»°ãÃ³Ò×	109	Ç§¿Ë	400250	Ë«	28,252
202001	39262011	¾ÛÂÈÒÒÏ©ÖÆÊÖÌ×£¨·ÖÖ¸ÊÖÌ×¡¢Á¬Ö¸ÊÖÌ×µÈ£©	110	ÖÐ¹úÏã¸Û	10	Ò»°ãÃ³Ò×	47266	Ç§¿Ë	5337620	Ë«	857,112
202001	39262011	¾ÛÂÈÒÒÏ©ÖÆÊÖÌ×£¨·ÖÖ¸ÊÖÌ×¡¢Á¬Ö¸ÊÖÌ×µÈ£©	111	Ó¡¶È	10	Ò»°ãÃ³Ò×	58833	Ç§¿Ë	6458330	Ë«	983,617
202001	39262011	¾ÛÂÈÒÒÏ©ÖÆÊÖÌ×£¨·ÖÖ¸ÊÖÌ×¡¢Á¬Ö¸ÊÖÌ×µÈ£©	112	Ó¡¶ÈÄáÎ÷ÑÇ	10	Ò»°ãÃ³Ò×	16108	Ç§¿Ë	1657259	Ë«	298,464
202001	39262011	¾ÛÂÈÒÒÏ©ÖÆÊÖÌ×£¨·ÖÖ¸ÊÖÌ×¡¢Á¬Ö¸ÊÖÌ×µÈ£©	113	ÒÁÀÊ	10	Ò»°ãÃ³Ò×	42688	Ç§¿Ë	4080000	Ë«	732,249
202001	39262011	¾ÛÂÈÒÒÏ©ÖÆÊÖÌ×£¨·ÖÖ¸ÊÖÌ×¡¢Á¬Ö¸ÊÖÌ×µÈ£©	115	ÒÔÉ«ÁÐ	10	Ò»°ãÃ³Ò×	49040	Ç§¿Ë	5025000	Ë«	807,256
202001	39262011	¾ÛÂÈÒÒÏ©ÖÆÊÖÌ×£¨·ÖÖ¸ÊÖÌ×¡¢Á¬Ö¸ÊÖÌ×µÈ£©	116	ÈÕ±¾	10	Ò»°ãÃ³Ò×	1657491	Ç§¿Ë	185580012	Ë«	31,119,522
202001	39262011	¾ÛÂÈÒÒÏ©ÖÆÊÖÌ×£¨·ÖÖ¸ÊÖÌ×¡¢Á¬Ö¸ÊÖÌ×µÈ£©	118	¿ÆÍþÌØ	10	Ò»°ãÃ³Ò×	115861	Ç§¿Ë	13018000	Ë«	1,994,566
202001	39262011	¾ÛÂÈÒÒÏ©ÖÆÊÖÌ×£¨·ÖÖ¸ÊÖÌ×¡¢Á¬Ö¸ÊÖÌ×µÈ£©	122	ÂíÀ´Î÷ÑÇ	10	Ò»°ãÃ³Ò×	52903	Ç§¿Ë	5124657	Ë«	938,945
202001	39262011	¾ÛÂÈÒÒÏ©ÖÆÊÖÌ×£¨·ÖÖ¸ÊÖÌ×¡¢Á¬Ö¸ÊÖÌ×µÈ£©	124	ÃÉ¹Å	10	Ò»°ãÃ³Ò×	170	Ç§¿Ë	3168	Ë«	10,640
202001	39262011	¾ÛÂÈÒÒÏ©ÖÆÊÖÌ×£¨·ÖÖ¸ÊÖÌ×¡¢Á¬Ö¸ÊÖÌ×µÈ£©	125	Äá²´¶ûÁª°îÃñÖ÷¹²ºÍ¹ú	10	Ò»°ãÃ³Ò×	100	Ç§¿Ë	6500	Ë«	1,399
202001	39262011	¾ÛÂÈÒÒÏ©ÖÆÊÖÌ×£¨·ÖÖ¸ÊÖÌ×¡¢Á¬Ö¸ÊÖÌ×µÈ£©	126	°¢Âü	10	Ò»°ãÃ³Ò×	49110	Ç§¿Ë	5650000	Ë«	813,221
202001	39262011	¾ÛÂÈÒÒÏ©ÖÆÊÖÌ×£¨·ÖÖ¸ÊÖÌ×¡¢Á¬Ö¸ÊÖÌ×µÈ£©	127	°Í»ùË¹Ì¹	10	Ò»°ãÃ³Ò×	330	Ç§¿Ë	1500	Ë«	10,835
202001	39262011	¾ÛÂÈÒÒÏ©ÖÆÊÖÌ×£¨·ÖÖ¸ÊÖÌ×¡¢Á¬Ö¸ÊÖÌ×µÈ£©	129	·ÆÂÉ±ö	10	Ò»°ãÃ³Ò×	63912	Ç§¿Ë	7034906	Ë«	1,268,660
202001	39262011	¾ÛÂÈÒÒÏ©ÖÆÊÖÌ×£¨·ÖÖ¸ÊÖÌ×¡¢Á¬Ö¸ÊÖÌ×µÈ£©	130	¿¨Ëþ¶û	10	Ò»°ãÃ³Ò×	96863	Ç§¿Ë	10679000	Ë«	1,711,805
202001	39262011	¾ÛÂÈÒÒÏ©ÖÆÊÖÌ×£¨·ÖÖ¸ÊÖÌ×¡¢Á¬Ö¸ÊÖÌ×µÈ£©	131	É³ÌØ°¢À­²®	10	Ò»°ãÃ³Ò×	800443	Ç§¿Ë	91668130	Ë«	13,973,415
202001	39262011	¾ÛÂÈÒÒÏ©ÖÆÊÖÌ×£¨·ÖÖ¸ÊÖÌ×¡¢Á¬Ö¸ÊÖÌ×µÈ£©	132	ÐÂ¼ÓÆÂ	10	Ò»°ãÃ³Ò×	102002	Ç§¿Ë	9526000	Ë«	1,775,670
202001	39262011	¾ÛÂÈÒÒÏ©ÖÆÊÖÌ×£¨·ÖÖ¸ÊÖÌ×¡¢Á¬Ö¸ÊÖÌ×µÈ£©	133	º«¹ú	10	Ò»°ãÃ³Ò×	67275	Ç§¿Ë	4145294	Ë«	1,527,183
202001	39262011	¾ÛÂÈÒÒÏ©ÖÆÊÖÌ×£¨·ÖÖ¸ÊÖÌ×¡¢Á¬Ö¸ÊÖÌ×µÈ£©	135	ÐðÀûÑÇ	10	Ò»°ãÃ³Ò×	5800	Ç§¿Ë	700000	Ë«	107,000
202001	39262011	¾ÛÂÈÒÒÏ©ÖÆÊÖÌ×£¨·ÖÖ¸ÊÖÌ×¡¢Á¬Ö¸ÊÖÌ×µÈ£©	136	Ì©¹ú	10	Ò»°ãÃ³Ò×	11980	Ç§¿Ë	1160500	Ë«	209,823
202001	39262011	¾ÛÂÈÒÒÏ©ÖÆÊÖÌ×£¨·ÖÖ¸ÊÖÌ×¡¢Á¬Ö¸ÊÖÌ×µÈ£©	137	ÍÁ¶úÆä	10	Ò»°ãÃ³Ò×	435371	Ç§¿Ë	47548000	Ë«	7,202,973
202001	39262011	¾ÛÂÈÒÒÏ©ÖÆÊÖÌ×£¨·ÖÖ¸ÊÖÌ×¡¢Á¬Ö¸ÊÖÌ×µÈ£©	138	°¢ÁªÇõ	10	Ò»°ãÃ³Ò×	360343	Ç§¿Ë	41458220	Ë«	6,432,899
202001	39262011	¾ÛÂÈÒÒÏ©ÖÆÊÖÌ×£¨·ÖÖ¸ÊÖÌ×¡¢Á¬Ö¸ÊÖÌ×µÈ£©	141	Ô½ÄÏ	10	Ò»°ãÃ³Ò×	26436	Ç§¿Ë	1695700	Ë«	519,429
202001	39262011	¾ÛÂÈÒÒÏ©ÖÆÊÖÌ×£¨·ÖÖ¸ÊÖÌ×¡¢Á¬Ö¸ÊÖÌ×µÈ£©	143	ÖÐ¹úÌ¨Íå	10	Ò»°ãÃ³Ò×	140232	Ç§¿Ë	12501429	Ë«	2,440,971
202001	39262011	¾ÛÂÈÒÒÏ©ÖÆÊÖÌ×£¨·ÖÖ¸ÊÖÌ×¡¢Á¬Ö¸ÊÖÌ×µÈ£©	146	¼ª¶û¼ªË¹Ë¹Ì¹	10	Ò»°ãÃ³Ò×	2730	Ç§¿Ë	300000	Ë«	56,674
202001	39262011	¾ÛÂÈÒÒÏ©ÖÆÊÖÌ×£¨·ÖÖ¸ÊÖÌ×¡¢Á¬Ö¸ÊÖÌ×µÈ£©	147	Ëþ¼ª¿ËË¹Ì¹	10	Ò»°ãÃ³Ò×	205	Ç§¿Ë	1440	Ë«	2,968
202001	39262011	¾ÛÂÈÒÒÏ©ÖÆÊÖÌ×£¨·ÖÖ¸ÊÖÌ×¡¢Á¬Ö¸ÊÖÌ×µÈ£©	202	°²¸çÀ­	10	Ò»°ãÃ³Ò×	50	Ç§¿Ë	1000	Ë«	3,498
202001	39262011	¾ÛÂÈÒÒÏ©ÖÆÊÖÌ×£¨·ÖÖ¸ÊÖÌ×¡¢Á¬Ö¸ÊÖÌ×µÈ£©	203	±´Äþ	10	Ò»°ãÃ³Ò×	83	Ç§¿Ë	1660	Ë«	5,807
202001	39262011	¾ÛÂÈÒÒÏ©ÖÆÊÖÌ×£¨·ÖÖ¸ÊÖÌ×¡¢Á¬Ö¸ÊÖÌ×µÈ£©	213	¸Õ¹û(²¼)	10	Ò»°ãÃ³Ò×	400	Ç§¿Ë	2000	Ë«	10,355
202001	39262011	¾ÛÂÈÒÒÏ©ÖÆÊÖÌ×£¨·ÖÖ¸ÊÖÌ×¡¢Á¬Ö¸ÊÖÌ×µÈ£©	214	¼ª²¼Ìá	10	Ò»°ãÃ³Ò×	150	Ç§¿Ë	3500	Ë«	29,450
202001	39262011	¾ÛÂÈÒÒÏ©ÖÆÊÖÌ×£¨·ÖÖ¸ÊÖÌ×¡¢Á¬Ö¸ÊÖÌ×µÈ£©	215	°£¼°	10	Ò»°ãÃ³Ò×	19288	Ç§¿Ë	1877672	Ë«	320,834
202001	39262011	¾ÛÂÈÒÒÏ©ÖÆÊÖÌ×£¨·ÖÖ¸ÊÖÌ×¡¢Á¬Ö¸ÊÖÌ×µÈ£©	217	°£Èû¶í±ÈÑÇ	10	Ò»°ãÃ³Ò×	6775	Ç§¿Ë	750000	Ë«	95,010
202001	39262011	¾ÛÂÈÒÒÏ©ÖÆÊÖÌ×£¨·ÖÖ¸ÊÖÌ×¡¢Á¬Ö¸ÊÖÌ×µÈ£©	219	¸Ô±ÈÑÇ	10	Ò»°ãÃ³Ò×	220	Ç§¿Ë	1584	Ë«	3,437
202001	39262011	¾ÛÂÈÒÒÏ©ÖÆÊÖÌ×£¨·ÖÖ¸ÊÖÌ×¡¢Á¬Ö¸ÊÖÌ×µÈ£©	220	¼ÓÄÉ	10	Ò»°ãÃ³Ò×	205	Ç§¿Ë	1440	Ë«	2,975
202001	39262011	¾ÛÂÈÒÒÏ©ÖÆÊÖÌ×£¨·ÖÖ¸ÊÖÌ×¡¢Á¬Ö¸ÊÖÌ×µÈ£©	221	¼¸ÄÚÑÇ	10	Ò»°ãÃ³Ò×	122	Ç§¿Ë	600	Ë«	6,167
202001	39262011	¾ÛÂÈÒÒÏ©ÖÆÊÖÌ×£¨·ÖÖ¸ÊÖÌ×¡¢Á¬Ö¸ÊÖÌ×µÈ£©	223	¿ÆÌØµÏÍß	10	Ò»°ãÃ³Ò×	221	Ç§¿Ë	2090	Ë«	10,116
202001	39262011	¾ÛÂÈÒÒÏ©ÖÆÊÖÌ×£¨·ÖÖ¸ÊÖÌ×¡¢Á¬Ö¸ÊÖÌ×µÈ£©	224	¿ÏÄáÑÇ	10	Ò»°ãÃ³Ò×	336	Ç§¿Ë	2800	Ë«	39,183
202001	39262011	¾ÛÂÈÒÒÏ©ÖÆÊÖÌ×£¨·ÖÖ¸ÊÖÌ×¡¢Á¬Ö¸ÊÖÌ×µÈ£©	227	Âí´ï¼ÓË¹¼Ó	10	Ò»°ãÃ³Ò×	410	Ç§¿Ë	2880	Ë«	5,937
202001	39262011	¾ÛÂÈÒÒÏ©ÖÆÊÖÌ×£¨·ÖÖ¸ÊÖÌ×¡¢Á¬Ö¸ÊÖÌ×µÈ£©	230	Ã«ÀïËþÄáÑÇ	10	Ò»°ãÃ³Ò×	114	Ç§¿Ë	600	Ë«	2,480
202001	39262011	¾ÛÂÈÒÒÏ©ÖÆÊÖÌ×£¨·ÖÖ¸ÊÖÌ×¡¢Á¬Ö¸ÊÖÌ×µÈ£©	231	Ã«ÀïÇóË¹	10	Ò»°ãÃ³Ò×	1030	Ç§¿Ë	100000	Ë«	21,036
202001	39262011	¾ÛÂÈÒÒÏ©ÖÆÊÖÌ×£¨·ÖÖ¸ÊÖÌ×¡¢Á¬Ö¸ÊÖÌ×µÈ£©	232	Ä¦Âå¸ç	10	Ò»°ãÃ³Ò×	15	Ç§¿Ë	100	Ë«	581
202001	39262011	¾ÛÂÈÒÒÏ©ÖÆÊÖÌ×£¨·ÖÖ¸ÊÖÌ×¡¢Á¬Ö¸ÊÖÌ×µÈ£©	240	ÈûÄÚ¼Ó¶û	10	Ò»°ãÃ³Ò×	137	Ç§¿Ë	15000	Ë«	3,547
202001	39262011	¾ÛÂÈÒÒÏ©ÖÆÊÖÌ×£¨·ÖÖ¸ÊÖÌ×¡¢Á¬Ö¸ÊÖÌ×µÈ£©	244	ÄÏ·Ç	10	Ò»°ãÃ³Ò×	4175	Ç§¿Ë	600000	Ë«	84,173
202001	39262011	¾ÛÂÈÒÒÏ©ÖÆÊÖÌ×£¨·ÖÖ¸ÊÖÌ×¡¢Á¬Ö¸ÊÖÌ×µÈ£©	247	Ì¹É£ÄáÑÇ	10	Ò»°ãÃ³Ò×	500	Ç§¿Ë	2400	Ë«	15,113
202001	39262011	¾ÛÂÈÒÒÏ©ÖÆÊÖÌ×£¨·ÖÖ¸ÊÖÌ×¡¢Á¬Ö¸ÊÖÌ×µÈ£©	248	¶à¸ç	10	Ò»°ãÃ³Ò×	91	Ç§¿Ë	480	Ë«	2,221
202001	39262011	¾ÛÂÈÒÒÏ©ÖÆÊÖÌ×£¨·ÖÖ¸ÊÖÌ×¡¢Á¬Ö¸ÊÖÌ×µÈ£©	249	Í»ÄáË¹	10	Ò»°ãÃ³Ò×	33	Ç§¿Ë	144	Ë«	846
202001	39262011	¾ÛÂÈÒÒÏ©ÖÆÊÖÌ×£¨·ÖÖ¸ÊÖÌ×¡¢Á¬Ö¸ÊÖÌ×µÈ£©	251	²¼»ùÄÉ·¨Ë÷	10	Ò»°ãÃ³Ò×	91	Ç§¿Ë	480	Ë«	2,217
202001	39262011	¾ÛÂÈÒÒÏ©ÖÆÊÖÌ×£¨·ÖÖ¸ÊÖÌ×¡¢Á¬Ö¸ÊÖÌ×µÈ£©	252	¸Õ¹û(½ð)	10	Ò»°ãÃ³Ò×	1144	Ç§¿Ë	6144	Ë«	45,087
202001	39262011	¾ÛÂÈÒÒÏ©ÖÆÊÖÌ×£¨·ÖÖ¸ÊÖÌ×¡¢Á¬Ö¸ÊÖÌ×µÈ£©	254	½ò°Í²¼Î¤	10	Ò»°ãÃ³Ò×	83	Ç§¿Ë	360	Ë«	2,120
202001	39262011	¾ÛÂÈÒÒÏ©ÖÆÊÖÌ×£¨·ÖÖ¸ÊÖÌ×¡¢Á¬Ö¸ÊÖÌ×µÈ£©	301	±ÈÀûÊ±	10	Ò»°ãÃ³Ò×	65965	Ç§¿Ë	7261201	Ë«	1,236,679
202001	39262011	¾ÛÂÈÒÒÏ©ÖÆÊÖÌ×£¨·ÖÖ¸ÊÖÌ×¡¢Á¬Ö¸ÊÖÌ×µÈ£©	302	µ¤Âó	10	Ò»°ãÃ³Ò×	26705	Ç§¿Ë	2519072	Ë«	421,101
202001	39262011	¾ÛÂÈÒÒÏ©ÖÆÊÖÌ×£¨·ÖÖ¸ÊÖÌ×¡¢Á¬Ö¸ÊÖÌ×µÈ£©	303	Ó¢¹ú	10	Ò»°ãÃ³Ò×	949587	Ç§¿Ë	103879816	Ë«	16,489,628
202001	39262011	¾ÛÂÈÒÒÏ©ÖÆÊÖÌ×£¨·ÖÖ¸ÊÖÌ×¡¢Á¬Ö¸ÊÖÌ×µÈ£©	304	µÂ¹ú	10	Ò»°ãÃ³Ò×	489342	Ç§¿Ë	50639380	Ë«	8,407,730
202001	39262011	¾ÛÂÈÒÒÏ©ÖÆÊÖÌ×£¨·ÖÖ¸ÊÖÌ×¡¢Á¬Ö¸ÊÖÌ×µÈ£©	305	·¨¹ú	10	Ò»°ãÃ³Ò×	559223	Ç§¿Ë	57897650	Ë«	9,540,422
202001	39262011	¾ÛÂÈÒÒÏ©ÖÆÊÖÌ×£¨·ÖÖ¸ÊÖÌ×¡¢Á¬Ö¸ÊÖÌ×µÈ£©	306	°®¶ûÀ¼	10	Ò»°ãÃ³Ò×	35365	Ç§¿Ë	4130000	Ë«	628,829
202001	39262011	¾ÛÂÈÒÒÏ©ÖÆÊÖÌ×£¨·ÖÖ¸ÊÖÌ×¡¢Á¬Ö¸ÊÖÌ×µÈ£©	307	Òâ´óÀû	10	Ò»°ãÃ³Ò×	278265	Ç§¿Ë	28267941	Ë«	4,698,290
202001	39262011	¾ÛÂÈÒÒÏ©ÖÆÊÖÌ×£¨·ÖÖ¸ÊÖÌ×¡¢Á¬Ö¸ÊÖÌ×µÈ£©	309	ºÉÀ¼	10	Ò»°ãÃ³Ò×	253601	Ç§¿Ë	27554500	Ë«	4,354,750
202001	39262011	¾ÛÂÈÒÒÏ©ÖÆÊÖÌ×£¨·ÖÖ¸ÊÖÌ×¡¢Á¬Ö¸ÊÖÌ×µÈ£©	310	Ï£À°	10	Ò»°ãÃ³Ò×	76436	Ç§¿Ë	7890000	Ë«	1,253,992
202001	39262011	¾ÛÂÈÒÒÏ©ÖÆÊÖÌ×£¨·ÖÖ¸ÊÖÌ×¡¢Á¬Ö¸ÊÖÌ×µÈ£©	311	ÆÏÌÑÑÀ	10	Ò»°ãÃ³Ò×	55458	Ç§¿Ë	6215320	Ë«	983,684
202001	39262011	¾ÛÂÈÒÒÏ©ÖÆÊÖÌ×£¨·ÖÖ¸ÊÖÌ×¡¢Á¬Ö¸ÊÖÌ×µÈ£©	312	Î÷°àÑÀ	10	Ò»°ãÃ³Ò×	170487	Ç§¿Ë	18942340	Ë«	3,029,776
202001	39262011	¾ÛÂÈÒÒÏ©ÖÆÊÖÌ×£¨·ÖÖ¸ÊÖÌ×¡¢Á¬Ö¸ÊÖÌ×µÈ£©	313	°¢¶û°ÍÄáÑÇ	10	Ò»°ãÃ³Ò×	3600	Ç§¿Ë	400000	Ë«	62,972
202001	39262011	¾ÛÂÈÒÒÏ©ÖÆÊÖÌ×£¨·ÖÖ¸ÊÖÌ×¡¢Á¬Ö¸ÊÖÌ×µÈ£©	315	°ÂµØÀû	10	Ò»°ãÃ³Ò×	9757	Ç§¿Ë	1000500	Ë«	170,810
202001	39262011	¾ÛÂÈÒÒÏ©ÖÆÊÖÌ×£¨·ÖÖ¸ÊÖÌ×¡¢Á¬Ö¸ÊÖÌ×µÈ£©	316	±£¼ÓÀûÑÇ	10	Ò»°ãÃ³Ò×	16300	Ç§¿Ë	2000000	Ë«	307,864
202001	39262011	¾ÛÂÈÒÒÏ©ÖÆÊÖÌ×£¨·ÖÖ¸ÊÖÌ×¡¢Á¬Ö¸ÊÖÌ×µÈ£©	318	·ÒÀ¼	10	Ò»°ãÃ³Ò×	141716	Ç§¿Ë	14357000	Ë«	2,347,648
202001	39262011	¾ÛÂÈÒÒÏ©ÖÆÊÖÌ×£¨·ÖÖ¸ÊÖÌ×¡¢Á¬Ö¸ÊÖÌ×µÈ£©	326	Å²Íþ	10	Ò»°ãÃ³Ò×	77252	Ç§¿Ë	8076600	Ë«	1,305,493
202001	39262011	¾ÛÂÈÒÒÏ©ÖÆÊÖÌ×£¨·ÖÖ¸ÊÖÌ×¡¢Á¬Ö¸ÊÖÌ×µÈ£©	327	²¨À¼	10	Ò»°ãÃ³Ò×	67260	Ç§¿Ë	7435500	Ë«	1,313,193
202001	39262011	¾ÛÂÈÒÒÏ©ÖÆÊÖÌ×£¨·ÖÖ¸ÊÖÌ×¡¢Á¬Ö¸ÊÖÌ×µÈ£©	330	Èðµä	10	Ò»°ãÃ³Ò×	109241	Ç§¿Ë	10845208	Ë«	2,007,304
202001	39262011	¾ÛÂÈÒÒÏ©ÖÆÊÖÌ×£¨·ÖÖ¸ÊÖÌ×¡¢Á¬Ö¸ÊÖÌ×µÈ£©	331	ÈðÊ¿	10	Ò»°ãÃ³Ò×	4465	Ç§¿Ë	475000	Ë«	81,094
202001	39262011	¾ÛÂÈÒÒÏ©ÖÆÊÖÌ×£¨·ÖÖ¸ÊÖÌ×¡¢Á¬Ö¸ÊÖÌ×µÈ£©	335	À­ÍÑÎ¬ÑÇ	10	Ò»°ãÃ³Ò×	6348	Ç§¿Ë	690000	Ë«	118,850
202001	39262011	¾ÛÂÈÒÒÏ©ÖÆÊÖÌ×£¨·ÖÖ¸ÊÖÌ×¡¢Á¬Ö¸ÊÖÌ×µÈ£©	336	Á¢ÌÕÍð	10	Ò»°ãÃ³Ò×	9205	Ç§¿Ë	1018500	Ë«	173,059
202001	39262011	¾ÛÂÈÒÒÏ©ÖÆÊÖÌ×£¨·ÖÖ¸ÊÖÌ×¡¢Á¬Ö¸ÊÖÌ×µÈ£©	337	¸ñÂ³¼ªÑÇ	10	Ò»°ãÃ³Ò×	9606	Ç§¿Ë	1000500	Ë«	170,810
202001	39262011	¾ÛÂÈÒÒÏ©ÖÆÊÖÌ×£¨·ÖÖ¸ÊÖÌ×¡¢Á¬Ö¸ÊÖÌ×µÈ£©	339	°¢Èû°Ý½®	10	Ò»°ãÃ³Ò×	2800	Ç§¿Ë	350000	Ë«	53,990
202001	39262011	¾ÛÂÈÒÒÏ©ÖÆÊÖÌ×£¨·ÖÖ¸ÊÖÌ×¡¢Á¬Ö¸ÊÖÌ×µÈ£©	343	Ä¦¶û¶àÍß	10	Ò»°ãÃ³Ò×	500	Ç§¿Ë	50000	Ë«	9,096
202001	39262011	¾ÛÂÈÒÒÏ©ÖÆÊÖÌ×£¨·ÖÖ¸ÊÖÌ×¡¢Á¬Ö¸ÊÖÌ×µÈ£©	344	¶íÂÞË¹Áª°î	10	Ò»°ãÃ³Ò×	322847	Ç§¿Ë	36369684	Ë«	5,921,161
202001	39262011	¾ÛÂÈÒÒÏ©ÖÆÊÖÌ×£¨·ÖÖ¸ÊÖÌ×¡¢Á¬Ö¸ÊÖÌ×µÈ£©	347	ÎÚ¿ËÀ¼	10	Ò»°ãÃ³Ò×	52765	Ç§¿Ë	5604880	Ë«	934,205
202001	39262011	¾ÛÂÈÒÒÏ©ÖÆÊÖÌ×£¨·ÖÖ¸ÊÖÌ×¡¢Á¬Ö¸ÊÖÌ×µÈ£©	351	¿ËÂÞµØÑÇ	10	Ò»°ãÃ³Ò×	547	Ç§¿Ë	62100	Ë«	15,208
202001	39262011	¾ÛÂÈÒÒÏ©ÖÆÊÖÌ×£¨·ÖÖ¸ÊÖÌ×¡¢Á¬Ö¸ÊÖÌ×µÈ£©	402	°¢¸ùÍ¢	10	Ò»°ãÃ³Ò×	19040	Ç§¿Ë	1925000	Ë«	299,607
202001	39262011	¾ÛÂÈÒÒÏ©ÖÆÊÖÌ×£¨·ÖÖ¸ÊÖÌ×¡¢Á¬Ö¸ÊÖÌ×µÈ£©	410	°ÍÎ÷	10	Ò»°ãÃ³Ò×	634853	Ç§¿Ë	76087500	Ë«	11,917,699
202001	39262011	¾ÛÂÈÒÒÏ©ÖÆÊÖÌ×£¨·ÖÖ¸ÊÖÌ×¡¢Á¬Ö¸ÊÖÌ×µÈ£©	412	ÖÇÀû	10	Ò»°ãÃ³Ò×	83319	Ç§¿Ë	9545000	Ë«	1,561,212
202001	39262011	¾ÛÂÈÒÒÏ©ÖÆÊÖÌ×£¨·ÖÖ¸ÊÖÌ×¡¢Á¬Ö¸ÊÖÌ×µÈ£©	413	¸çÂ×±ÈÑÇ	10	Ò»°ãÃ³Ò×	174558	Ç§¿Ë	19372000	Ë«	3,124,641
202001	39262011	¾ÛÂÈÒÒÏ©ÖÆÊÖÌ×£¨·ÖÖ¸ÊÖÌ×¡¢Á¬Ö¸ÊÖÌ×µÈ£©	415	¸çË¹´ïÀè¼Ó	10	Ò»°ãÃ³Ò×	1553	Ç§¿Ë	151900	Ë«	44,117
202001	39262011	¾ÛÂÈÒÒÏ©ÖÆÊÖÌ×£¨·ÖÖ¸ÊÖÌ×¡¢Á¬Ö¸ÊÖÌ×µÈ£©	418	¶àÃ×Äá¼Ó¹²ºÍ¹ú	10	Ò»°ãÃ³Ò×	50	Ç§¿Ë	216	Ë«	1,348
202001	39262011	¾ÛÂÈÒÒÏ©ÖÆÊÖÌ×£¨·ÖÖ¸ÊÖÌ×¡¢Á¬Ö¸ÊÖÌ×µÈ£©	419	¶ò¹Ï¶à¶û	10	Ò»°ãÃ³Ò×	8415	Ç§¿Ë	850000	Ë«	133,990
202001	39262011	¾ÛÂÈÒÒÏ©ÖÆÊÖÌ×£¨·ÖÖ¸ÊÖÌ×¡¢Á¬Ö¸ÊÖÌ×µÈ£©	423	Î£µØÂíÀ­	10	Ò»°ãÃ³Ò×	7565	Ç§¿Ë	830000	Ë«	128,939
202001	39262011	¾ÛÂÈÒÒÏ©ÖÆÊÖÌ×£¨·ÖÖ¸ÊÖÌ×¡¢Á¬Ö¸ÊÖÌ×µÈ£©	424	¹çÑÇÄÇ	10	Ò»°ãÃ³Ò×	17	Ç§¿Ë	72	Ë«	433
202001	39262011	¾ÛÂÈÒÒÏ©ÖÆÊÖÌ×£¨·ÖÖ¸ÊÖÌ×¡¢Á¬Ö¸ÊÖÌ×µÈ£©	427	ÑÀÂò¼Ó	10	Ò»°ãÃ³Ò×	1714	Ç§¿Ë	151560	Ë«	29,333
202001	39262011	¾ÛÂÈÒÒÏ©ÖÆÊÖÌ×£¨·ÖÖ¸ÊÖÌ×¡¢Á¬Ö¸ÊÖÌ×µÈ£©	429	Ä«Î÷¸ç	10	Ò»°ãÃ³Ò×	44153	Ç§¿Ë	4462550	Ë«	771,065
202001	39262011	¾ÛÂÈÒÒÏ©ÖÆÊÖÌ×£¨·ÖÖ¸ÊÖÌ×¡¢Á¬Ö¸ÊÖÌ×µÈ£©	432	°ÍÄÃÂí	10	Ò»°ãÃ³Ò×	90	Ç§¿Ë	180	Ë«	1,617
202001	39262011	¾ÛÂÈÒÒÏ©ÖÆÊÖÌ×£¨·ÖÖ¸ÊÖÌ×¡¢Á¬Ö¸ÊÖÌ×µÈ£©	434	ÃØÂ³	10	Ò»°ãÃ³Ò×	38498	Ç§¿Ë	4134180	Ë«	678,867
202001	39262011	¾ÛÂÈÒÒÏ©ÖÆÊÖÌ×£¨·ÖÖ¸ÊÖÌ×¡¢Á¬Ö¸ÊÖÌ×µÈ£©	435	²¨¶àÀè¸÷	10	Ò»°ãÃ³Ò×	34050	Ç§¿Ë	3250000	Ë«	514,972
202001	39262011	¾ÛÂÈÒÒÏ©ÖÆÊÖÌ×£¨·ÖÖ¸ÊÖÌ×¡¢Á¬Ö¸ÊÖÌ×µÈ£©	442	ÌØÁ¢Äá´ïºÍ¶à°Í¸ç	10	Ò»°ãÃ³Ò×	9315	Ç§¿Ë	990444	Ë«	148,815
202001	39262011	¾ÛÂÈÒÒÏ©ÖÆÊÖÌ×£¨·ÖÖ¸ÊÖÌ×¡¢Á¬Ö¸ÊÖÌ×µÈ£©	501	¼ÓÄÃ´ó	10	Ò»°ãÃ³Ò×	1086428	Ç§¿Ë	113166966	Ë«	18,592,842
202001	39262011	¾ÛÂÈÒÒÏ©ÖÆÊÖÌ×£¨·ÖÖ¸ÊÖÌ×¡¢Á¬Ö¸ÊÖÌ×µÈ£©	502	ÃÀ¹ú	10	Ò»°ãÃ³Ò×	13154200	Ç§¿Ë	1395029847	Ë«	221,430,803
202001	39262011	¾ÛÂÈÒÒÏ©ÖÆÊÖÌ×£¨·ÖÖ¸ÊÖÌ×¡¢Á¬Ö¸ÊÖÌ×µÈ£©	601	°Ä´óÀûÑÇ	10	Ò»°ãÃ³Ò×	929785	Ç§¿Ë	97101824	Ë«	16,285,698
202001	39262011	¾ÛÂÈÒÒÏ©ÖÆÊÖÌ×£¨·ÖÖ¸ÊÖÌ×¡¢Á¬Ö¸ÊÖÌ×µÈ£©	609	ÐÂÎ÷À¼	10	Ò»°ãÃ³Ò×	122722	Ç§¿Ë	12162960	Ë«	2,052,602
202001	39262011	¾ÛÂÈÒÒÏ©ÖÆÊÖÌ×£¨·ÖÖ¸ÊÖÌ×¡¢Á¬Ö¸ÊÖÌ×µÈ£©	611	°Í²¼ÑÇÐÂ¼¸ÄÚÑÇ	10	Ò»°ãÃ³Ò×	368	Ç§¿Ë	3360	Ë«	5,353
202001	40151900	Áò»¯Ïð½ºÖÆÆäËû·ÖÖ¸¡¢Á¬Ö¸¼°Â¶Ö¸ÊÖÌ×	103	ÃÏ¼ÓÀ­¹ú	10	Ò»°ãÃ³Ò×	656	Ç§¿Ë	12550	Ë«	15,906
202001	40151900	Áò»¯Ïð½ºÖÆÆäËû·ÖÖ¸¡¢Á¬Ö¸¼°Â¶Ö¸ÊÖÌ×	105	ÎÄÀ³	10	Ò»°ãÃ³Ò×	130	Ç§¿Ë	13000	Ë«	5,640
202001	40151900	Áò»¯Ïð½ºÖÆÆäËû·ÖÖ¸¡¢Á¬Ö¸¼°Â¶Ö¸ÊÖÌ×	106	Ãåµé	10	Ò»°ãÃ³Ò×	61	Ç§¿Ë	600	Ë«	1,646
202001	40151900	Áò»¯Ïð½ºÖÆÆäËû·ÖÖ¸¡¢Á¬Ö¸¼°Â¶Ö¸ÊÖÌ×	107	¼íÆÒÕ¯	10	Ò»°ãÃ³Ò×	62	Ç§¿Ë	5000	Ë«	521
202001	40151900	Áò»¯Ïð½ºÖÆÆäËû·ÖÖ¸¡¢Á¬Ö¸¼°Â¶Ö¸ÊÖÌ×	107	¼íÆÒÕ¯	11	¹ú¼Ò¼ä¡¢¹ú¼Ê×éÖ¯ÎÞ³¥Ô®ÖúºÍÔùËÍµÄÎï×Ê	150	Ç§¿Ë	2000	Ë«	4,640
202001	40151900	Áò»¯Ïð½ºÖÆÆäËû·ÖÖ¸¡¢Á¬Ö¸¼°Â¶Ö¸ÊÖÌ×	109	³¯ÏÊ	10	Ò»°ãÃ³Ò×	6697	Ç§¿Ë	147000	Ë«	238,164
202001	40151900	Áò»¯Ïð½ºÖÆÆäËû·ÖÖ¸¡¢Á¬Ö¸¼°Â¶Ö¸ÊÖÌ×	110	ÖÐ¹úÏã¸Û	10	Ò»°ãÃ³Ò×	43319	Ç§¿Ë	1152489	Ë«	1,547,167
202001	40151900	Áò»¯Ïð½ºÖÆÆäËû·ÖÖ¸¡¢Á¬Ö¸¼°Â¶Ö¸ÊÖÌ×	111	Ó¡¶È	10	Ò»°ãÃ³Ò×	53312	Ç§¿Ë	565204	Ë«	1,040,542
202001	40151900	Áò»¯Ïð½ºÖÆÆäËû·ÖÖ¸¡¢Á¬Ö¸¼°Â¶Ö¸ÊÖÌ×	112	Ó¡¶ÈÄáÎ÷ÑÇ	10	Ò»°ãÃ³Ò×	6668	Ç§¿Ë	93332	Ë«	396,663
202001	40151900	Áò»¯Ïð½ºÖÆÆäËû·ÖÖ¸¡¢Á¬Ö¸¼°Â¶Ö¸ÊÖÌ×	113	ÒÁÀÊ	10	Ò»°ãÃ³Ò×	5566	Ç§¿Ë	825400	Ë«	236,429
202001	40151900	Áò»¯Ïð½ºÖÆÆäËû·ÖÖ¸¡¢Á¬Ö¸¼°Â¶Ö¸ÊÖÌ×	114	ÒÁÀ­¿Ë	10	Ò»°ãÃ³Ò×	27000	Ç§¿Ë	212400	Ë«	957,048
202001	40151900	Áò»¯Ïð½ºÖÆÆäËû·ÖÖ¸¡¢Á¬Ö¸¼°Â¶Ö¸ÊÖÌ×	115	ÒÔÉ«ÁÐ	10	Ò»°ãÃ³Ò×	22480	Ç§¿Ë	568100	Ë«	743,572
202001	40151900	Áò»¯Ïð½ºÖÆÆäËû·ÖÖ¸¡¢Á¬Ö¸¼°Â¶Ö¸ÊÖÌ×	116	ÈÕ±¾	10	Ò»°ãÃ³Ò×	210543	Ç§¿Ë	20156179	Ë«	11,375,126
202001	40151900	Áò»¯Ïð½ºÖÆÆäËû·ÖÖ¸¡¢Á¬Ö¸¼°Â¶Ö¸ÊÖÌ×	117	Ô¼µ©	10	Ò»°ãÃ³Ò×	20795	Ç§¿Ë	498800	Ë«	471,137
202001	40151900	Áò»¯Ïð½ºÖÆÆäËû·ÖÖ¸¡¢Á¬Ö¸¼°Â¶Ö¸ÊÖÌ×	118	¿ÆÍþÌØ	10	Ò»°ãÃ³Ò×	14150	Ç§¿Ë	1018000	Ë«	474,387
202001	40151900	Áò»¯Ïð½ºÖÆÆäËû·ÖÖ¸¡¢Á¬Ö¸¼°Â¶Ö¸ÊÖÌ×	121	ÖÐ¹ú°ÄÃÅ	10	Ò»°ãÃ³Ò×	29	Ç§¿Ë	288	Ë«	1,008
202001	40151900	Áò»¯Ïð½ºÖÆÆäËû·ÖÖ¸¡¢Á¬Ö¸¼°Â¶Ö¸ÊÖÌ×	122	ÂíÀ´Î÷ÑÇ	10	Ò»°ãÃ³Ò×	2061	Ç§¿Ë	37400	Ë«	50,769
202001	40151900	Áò»¯Ïð½ºÖÆÆäËû·ÖÖ¸¡¢Á¬Ö¸¼°Â¶Ö¸ÊÖÌ×	123	Âí¶û´ú·ò	10	Ò»°ãÃ³Ò×	43	Ç§¿Ë	100	Ë«	331
202001	40151900	Áò»¯Ïð½ºÖÆÆäËû·ÖÖ¸¡¢Á¬Ö¸¼°Â¶Ö¸ÊÖÌ×	124	ÃÉ¹Å	10	Ò»°ãÃ³Ò×	1800	Ç§¿Ë	18000	Ë«	1,080
202001	40151900	Áò»¯Ïð½ºÖÆÆäËû·ÖÖ¸¡¢Á¬Ö¸¼°Â¶Ö¸ÊÖÌ×	127	°Í»ùË¹Ì¹	10	Ò»°ãÃ³Ò×	33135	Ç§¿Ë	1522210	Ë«	1,021,971
202001	40151900	Áò»¯Ïð½ºÖÆÆäËû·ÖÖ¸¡¢Á¬Ö¸¼°Â¶Ö¸ÊÖÌ×	127	°Í»ùË¹Ì¹	11	¹ú¼Ò¼ä¡¢¹ú¼Ê×éÖ¯ÎÞ³¥Ô®ÖúºÍÔùËÍµÄÎï×Ê	595	Ç§¿Ë	50000	Ë«	45,000
202001	40151900	Áò»¯Ïð½ºÖÆÆäËû·ÖÖ¸¡¢Á¬Ö¸¼°Â¶Ö¸ÊÖÌ×	129	·ÆÂÉ±ö	10	Ò»°ãÃ³Ò×	28603	Ç§¿Ë	3364165	Ë«	1,256,508
202001	40151900	Áò»¯Ïð½ºÖÆÆäËû·ÖÖ¸¡¢Á¬Ö¸¼°Â¶Ö¸ÊÖÌ×	130	¿¨Ëþ¶û	10	Ò»°ãÃ³Ò×	8662	Ç§¿Ë	907400	Ë«	305,529
202001	40151900	Áò»¯Ïð½ºÖÆÆäËû·ÖÖ¸¡¢Á¬Ö¸¼°Â¶Ö¸ÊÖÌ×	131	É³ÌØ°¢À­²®	10	Ò»°ãÃ³Ò×	8811	Ç§¿Ë	96400	Ë«	156,881
202001	40151900	Áò»¯Ïð½ºÖÆÆäËû·ÖÖ¸¡¢Á¬Ö¸¼°Â¶Ö¸ÊÖÌ×	132	ÐÂ¼ÓÆÂ	10	Ò»°ãÃ³Ò×	15187	Ç§¿Ë	1499804	Ë«	665,390
202001	40151900	Áò»¯Ïð½ºÖÆÆäËû·ÖÖ¸¡¢Á¬Ö¸¼°Â¶Ö¸ÊÖÌ×	133	º«¹ú	10	Ò»°ãÃ³Ò×	39184	Ç§¿Ë	1312828	Ë«	3,228,433
202001	40151900	Áò»¯Ïð½ºÖÆÆäËû·ÖÖ¸¡¢Á¬Ö¸¼°Â¶Ö¸ÊÖÌ×	134	Ë¹ÀïÀ¼¿¨	10	Ò»°ãÃ³Ò×	325	Ç§¿Ë	5250	Ë«	9,663
202001	40151900	Áò»¯Ïð½ºÖÆÆäËû·ÖÖ¸¡¢Á¬Ö¸¼°Â¶Ö¸ÊÖÌ×	136	Ì©¹ú	10	Ò»°ãÃ³Ò×	140753	Ç§¿Ë	12055347	Ë«	4,292,736
202001	40151900	Áò»¯Ïð½ºÖÆÆäËû·ÖÖ¸¡¢Á¬Ö¸¼°Â¶Ö¸ÊÖÌ×	137	ÍÁ¶úÆä	10	Ò»°ãÃ³Ò×	37685	Ç§¿Ë	2632886	Ë«	1,178,810
202001	40151900	Áò»¯Ïð½ºÖÆÆäËû·ÖÖ¸¡¢Á¬Ö¸¼°Â¶Ö¸ÊÖÌ×	138	°¢ÁªÇõ	10	Ò»°ãÃ³Ò×	43387	Ç§¿Ë	5392762	Ë«	1,674,633
202001	40151900	Áò»¯Ïð½ºÖÆÆäËû·ÖÖ¸¡¢Á¬Ö¸¼°Â¶Ö¸ÊÖÌ×	139	Ò²ÃÅ	10	Ò»°ãÃ³Ò×	11740	Ç§¿Ë	116400	Ë«	382,907
202001	40151900	Áò»¯Ïð½ºÖÆÆäËû·ÖÖ¸¡¢Á¬Ö¸¼°Â¶Ö¸ÊÖÌ×	141	Ô½ÄÏ	10	Ò»°ãÃ³Ò×	32294	Ç§¿Ë	23044393	Ë«	920,745
202001	40151900	Áò»¯Ïð½ºÖÆÆäËû·ÖÖ¸¡¢Á¬Ö¸¼°Â¶Ö¸ÊÖÌ×	143	ÖÐ¹úÌ¨Íå	10	Ò»°ãÃ³Ò×	26769	Ç§¿Ë	1102349	Ë«	877,461
202001	40151900	Áò»¯Ïð½ºÖÆÆäËû·ÖÖ¸¡¢Á¬Ö¸¼°Â¶Ö¸ÊÖÌ×	144	¶«µÛãë	10	Ò»°ãÃ³Ò×	5	Ç§¿Ë	20	Ë«	200
202001	40151900	Áò»¯Ïð½ºÖÆÆäËû·ÖÖ¸¡¢Á¬Ö¸¼°Â¶Ö¸ÊÖÌ×	145	¹þÈø¿ËË¹Ì¹	10	Ò»°ãÃ³Ò×	32021	Ç§¿Ë	2567868	Ë«	1,350,705
202001	40151900	Áò»¯Ïð½ºÖÆÆäËû·ÖÖ¸¡¢Á¬Ö¸¼°Â¶Ö¸ÊÖÌ×	146	¼ª¶û¼ªË¹Ë¹Ì¹	10	Ò»°ãÃ³Ò×	11011	Ç§¿Ë	1183120	Ë«	443,307
202001	40151900	Áò»¯Ïð½ºÖÆÆäËû·ÖÖ¸¡¢Á¬Ö¸¼°Â¶Ö¸ÊÖÌ×	147	Ëþ¼ª¿ËË¹Ì¹	10	Ò»°ãÃ³Ò×	3446	Ç§¿Ë	45060	Ë«	125,835
202001	40151900	Áò»¯Ïð½ºÖÆÆäËû·ÖÖ¸¡¢Á¬Ö¸¼°Â¶Ö¸ÊÖÌ×	149	ÎÚ×È±ð¿ËË¹Ì¹	10	Ò»°ãÃ³Ò×	200	Ç§¿Ë	500	Ë«	10,495
202001	40151900	Áò»¯Ïð½ºÖÆÆäËû·ÖÖ¸¡¢Á¬Ö¸¼°Â¶Ö¸ÊÖÌ×	202	°²¸çÀ­	10	Ò»°ãÃ³Ò×	1150	Ç§¿Ë	9120	Ë«	23,868
202001	40151900	Áò»¯Ïð½ºÖÆÆäËû·ÖÖ¸¡¢Á¬Ö¸¼°Â¶Ö¸ÊÖÌ×	204	²©´ÄÍßÄÉ	10	Ò»°ãÃ³Ò×	1170	Ç§¿Ë	15000	Ë«	74,312
202001	40151900	Áò»¯Ïð½ºÖÆÆäËû·ÖÖ¸¡¢Á¬Ö¸¼°Â¶Ö¸ÊÖÌ×	205	²¼Â¡µÏ	10	Ò»°ãÃ³Ò×	5	Ç§¿Ë	32	Ë«	224
202001	40151900	Áò»¯Ïð½ºÖÆÆäËû·ÖÖ¸¡¢Á¬Ö¸¼°Â¶Ö¸ÊÖÌ×	206	¿¦ÂóÂ¡	10	Ò»°ãÃ³Ò×	23	Ç§¿Ë	130	Ë«	1,941
202001	40151900	Áò»¯Ïð½ºÖÆÆäËû·ÖÖ¸¡¢Á¬Ö¸¼°Â¶Ö¸ÊÖÌ×	213	¸Õ¹û(²¼)	10	Ò»°ãÃ³Ò×	800	Ç§¿Ë	100000	Ë«	27,988
202001	40151900	Áò»¯Ïð½ºÖÆÆäËû·ÖÖ¸¡¢Á¬Ö¸¼°Â¶Ö¸ÊÖÌ×	214	¼ª²¼Ìá	10	Ò»°ãÃ³Ò×	371	Ç§¿Ë	11610	Ë«	36,674
202001	40151900	Áò»¯Ïð½ºÖÆÆäËû·ÖÖ¸¡¢Á¬Ö¸¼°Â¶Ö¸ÊÖÌ×	215	°£¼°	10	Ò»°ãÃ³Ò×	7332	Ç§¿Ë	498340	Ë«	177,751
202001	40151900	Áò»¯Ïð½ºÖÆÆäËû·ÖÖ¸¡¢Á¬Ö¸¼°Â¶Ö¸ÊÖÌ×	217	°£Èû¶í±ÈÑÇ	10	Ò»°ãÃ³Ò×	4140	Ç§¿Ë	565800	Ë«	122,835
202001	40151900	Áò»¯Ïð½ºÖÆÆäËû·ÖÖ¸¡¢Á¬Ö¸¼°Â¶Ö¸ÊÖÌ×	220	¼ÓÄÉ	10	Ò»°ãÃ³Ò×	1375	Ç§¿Ë	44936	Ë«	56,118
202001	40151900	Áò»¯Ïð½ºÖÆÆäËû·ÖÖ¸¡¢Á¬Ö¸¼°Â¶Ö¸ÊÖÌ×	221	¼¸ÄÚÑÇ	10	Ò»°ãÃ³Ò×	113	Ç§¿Ë	206	Ë«	11,203
202001	40151900	Áò»¯Ïð½ºÖÆÆäËû·ÖÖ¸¡¢Á¬Ö¸¼°Â¶Ö¸ÊÖÌ×	223	¿ÆÌØµÏÍß	10	Ò»°ãÃ³Ò×	4333	Ç§¿Ë	500000	Ë«	101,671
202001	40151900	Áò»¯Ïð½ºÖÆÆäËû·ÖÖ¸¡¢Á¬Ö¸¼°Â¶Ö¸ÊÖÌ×	224	¿ÏÄáÑÇ	10	Ò»°ãÃ³Ò×	3812	Ç§¿Ë	25260	Ë«	93,819
202001	40151900	Áò»¯Ïð½ºÖÆÆäËû·ÖÖ¸¡¢Á¬Ö¸¼°Â¶Ö¸ÊÖÌ×	226	Àû±ÈÑÇ	10	Ò»°ãÃ³Ò×	4000	Ç§¿Ë	200000	Ë«	139,938
202001	40151900	Áò»¯Ïð½ºÖÆÆäËû·ÖÖ¸¡¢Á¬Ö¸¼°Â¶Ö¸ÊÖÌ×	227	Âí´ï¼ÓË¹¼Ó	10	Ò»°ãÃ³Ò×	200	Ç§¿Ë	1500	Ë«	9,021
202001	40151900	Áò»¯Ïð½ºÖÆÆäËû·ÖÖ¸¡¢Á¬Ö¸¼°Â¶Ö¸ÊÖÌ×	229	ÂíÀï	10	Ò»°ãÃ³Ò×	3080	Ç§¿Ë	125000	Ë«	110,367
202001	40151900	Áò»¯Ïð½ºÖÆÆäËû·ÖÖ¸¡¢Á¬Ö¸¼°Â¶Ö¸ÊÖÌ×	231	Ã«ÀïÇóË¹	10	Ò»°ãÃ³Ò×	198	Ç§¿Ë	4320	Ë«	4,655
202001	40151900	Áò»¯Ïð½ºÖÆÆäËû·ÖÖ¸¡¢Á¬Ö¸¼°Â¶Ö¸ÊÖÌ×	232	Ä¦Âå¸ç	10	Ò»°ãÃ³Ò×	5965	Ç§¿Ë	101895	Ë«	182,812
202001	40151900	Áò»¯Ïð½ºÖÆÆäËû·ÖÖ¸¡¢Á¬Ö¸¼°Â¶Ö¸ÊÖÌ×	233	ÄªÉ£±È¿Ë	10	Ò»°ãÃ³Ò×	1250	Ç§¿Ë	10000	Ë«	35,053
202001	40151900	Áò»¯Ïð½ºÖÆÆäËû·ÖÖ¸¡¢Á¬Ö¸¼°Â¶Ö¸ÊÖÌ×	233	ÄªÉ£±È¿Ë	11	¹ú¼Ò¼ä¡¢¹ú¼Ê×éÖ¯ÎÞ³¥Ô®ÖúºÍÔùËÍµÄÎï×Ê	47	Ç§¿Ë	482	Ë«	2,205
202001	40151900	Áò»¯Ïð½ºÖÆÆäËû·ÖÖ¸¡¢Á¬Ö¸¼°Â¶Ö¸ÊÖÌ×	235	ÄáÈÕ¶û	10	Ò»°ãÃ³Ò×	2062	Ç§¿Ë	175300	Ë«	64,810
202001	40151900	Áò»¯Ïð½ºÖÆÆäËû·ÖÖ¸¡¢Á¬Ö¸¼°Â¶Ö¸ÊÖÌ×	236	ÄáÈÕÀûÑÇ	10	Ò»°ãÃ³Ò×	1157	Ç§¿Ë	14560	Ë«	25,640
202001	40151900	Áò»¯Ïð½ºÖÆÆäËû·ÖÖ¸¡¢Á¬Ö¸¼°Â¶Ö¸ÊÖÌ×	238	Â¬Íú´ï	10	Ò»°ãÃ³Ò×	3	Ç§¿Ë	20	Ë«	92
202001	40151900	Áò»¯Ïð½ºÖÆÆäËû·ÖÖ¸¡¢Á¬Ö¸¼°Â¶Ö¸ÊÖÌ×	240	ÈûÄÚ¼Ó¶û	10	Ò»°ãÃ³Ò×	146	Ç§¿Ë	1000	Ë«	1,944
202001	40151900	Áò»¯Ïð½ºÖÆÆäËû·ÖÖ¸¡¢Á¬Ö¸¼°Â¶Ö¸ÊÖÌ×	244	ÄÏ·Ç	10	Ò»°ãÃ³Ò×	105553	Ç§¿Ë	3174106	Ë«	3,387,881
202001	40151900	Áò»¯Ïð½ºÖÆÆäËû·ÖÖ¸¡¢Á¬Ö¸¼°Â¶Ö¸ÊÖÌ×	246	ËÕµ¤	10	Ò»°ãÃ³Ò×	90	Ç§¿Ë	2000	Ë«	2,600
202001	40151900	Áò»¯Ïð½ºÖÆÆäËû·ÖÖ¸¡¢Á¬Ö¸¼°Â¶Ö¸ÊÖÌ×	247	Ì¹É£ÄáÑÇ	10	Ò»°ãÃ³Ò×	434	Ç§¿Ë	9000	Ë«	14,373
202001	40151900	Áò»¯Ïð½ºÖÆÆäËû·ÖÖ¸¡¢Á¬Ö¸¼°Â¶Ö¸ÊÖÌ×	249	Í»ÄáË¹	10	Ò»°ãÃ³Ò×	873	Ç§¿Ë	18000	Ë«	26,470
202001	40151900	Áò»¯Ïð½ºÖÆÆäËû·ÖÖ¸¡¢Á¬Ö¸¼°Â¶Ö¸ÊÖÌ×	250	ÎÚ¸É´ï	10	Ò»°ãÃ³Ò×	3	Ç§¿Ë	40	Ë«	372
202001	40151900	Áò»¯Ïð½ºÖÆÆäËû·ÖÖ¸¡¢Á¬Ö¸¼°Â¶Ö¸ÊÖÌ×	252	¸Õ¹û(½ð)	10	Ò»°ãÃ³Ò×	1414	Ç§¿Ë	28000	Ë«	51,846
202001	40151900	Áò»¯Ïð½ºÖÆÆäËû·ÖÖ¸¡¢Á¬Ö¸¼°Â¶Ö¸ÊÖÌ×	253	ÔÞ±ÈÑÇ	10	Ò»°ãÃ³Ò×	104	Ç§¿Ë	320	Ë«	2,075
202001	40151900	Áò»¯Ïð½ºÖÆÆäËû·ÖÖ¸¡¢Á¬Ö¸¼°Â¶Ö¸ÊÖÌ×	258	¶òÁ¢ÌØÀïÑÇ	10	Ò»°ãÃ³Ò×	5	Ç§¿Ë	5	Ë«	3,045
202001	40151900	Áò»¯Ïð½ºÖÆÆäËû·ÖÖ¸¡¢Á¬Ö¸¼°Â¶Ö¸ÊÖÌ×	260	ÄÏËÕµ¤¹²ºÍ¹ú	10	Ò»°ãÃ³Ò×	5	Ç§¿Ë	80	Ë«	884
202001	40151900	Áò»¯Ïð½ºÖÆÆäËû·ÖÖ¸¡¢Á¬Ö¸¼°Â¶Ö¸ÊÖÌ×	301	±ÈÀûÊ±	10	Ò»°ãÃ³Ò×	121859	Ç§¿Ë	6469476	Ë«	6,236,192
202001	40151900	Áò»¯Ïð½ºÖÆÆäËû·ÖÖ¸¡¢Á¬Ö¸¼°Â¶Ö¸ÊÖÌ×	302	µ¤Âó	10	Ò»°ãÃ³Ò×	5040	Ç§¿Ë	14256	Ë«	175,909
202001	40151900	Áò»¯Ïð½ºÖÆÆäËû·ÖÖ¸¡¢Á¬Ö¸¼°Â¶Ö¸ÊÖÌ×	303	Ó¢¹ú	10	Ò»°ãÃ³Ò×	180837	Ç§¿Ë	15059517	Ë«	6,388,821
202001	40151900	Áò»¯Ïð½ºÖÆÆäËû·ÖÖ¸¡¢Á¬Ö¸¼°Â¶Ö¸ÊÖÌ×	304	µÂ¹ú	10	Ò»°ãÃ³Ò×	197668	Ç§¿Ë	17654267	Ë«	8,015,057
202001	40151900	Áò»¯Ïð½ºÖÆÆäËû·ÖÖ¸¡¢Á¬Ö¸¼°Â¶Ö¸ÊÖÌ×	305	·¨¹ú	10	Ò»°ãÃ³Ò×	45838	Ç§¿Ë	4615652	Ë«	1,715,634
202001	40151900	Áò»¯Ïð½ºÖÆÆäËû·ÖÖ¸¡¢Á¬Ö¸¼°Â¶Ö¸ÊÖÌ×	307	Òâ´óÀû	10	Ò»°ãÃ³Ò×	137261	Ç§¿Ë	16180917	Ë«	6,123,450
202001	40151900	Áò»¯Ïð½ºÖÆÆäËû·ÖÖ¸¡¢Á¬Ö¸¼°Â¶Ö¸ÊÖÌ×	309	ºÉÀ¼	10	Ò»°ãÃ³Ò×	142633	Ç§¿Ë	11793356	Ë«	5,614,959
202001	40151900	Áò»¯Ïð½ºÖÆÆäËû·ÖÖ¸¡¢Á¬Ö¸¼°Â¶Ö¸ÊÖÌ×	310	Ï£À°	10	Ò»°ãÃ³Ò×	20019	Ç§¿Ë	2168600	Ë«	724,318
202001	40151900	Áò»¯Ïð½ºÖÆÆäËû·ÖÖ¸¡¢Á¬Ö¸¼°Â¶Ö¸ÊÖÌ×	311	ÆÏÌÑÑÀ	10	Ò»°ãÃ³Ò×	93686	Ç§¿Ë	13994536	Ë«	3,876,556
202001	40151900	Áò»¯Ïð½ºÖÆÆäËû·ÖÖ¸¡¢Á¬Ö¸¼°Â¶Ö¸ÊÖÌ×	312	Î÷°àÑÀ	10	Ò»°ãÃ³Ò×	207587	Ç§¿Ë	21282218	Ë«	7,893,905
202001	40151900	Áò»¯Ïð½ºÖÆÆäËû·ÖÖ¸¡¢Á¬Ö¸¼°Â¶Ö¸ÊÖÌ×	313	°¢¶û°ÍÄáÑÇ	10	Ò»°ãÃ³Ò×	27	Ç§¿Ë	288	Ë«	907
202001	40151900	Áò»¯Ïð½ºÖÆÆäËû·ÖÖ¸¡¢Á¬Ö¸¼°Â¶Ö¸ÊÖÌ×	315	°ÂµØÀû	10	Ò»°ãÃ³Ò×	457	Ç§¿Ë	5313	Ë«	20,340
202001	40151900	Áò»¯Ïð½ºÖÆÆäËû·ÖÖ¸¡¢Á¬Ö¸¼°Â¶Ö¸ÊÖÌ×	318	·ÒÀ¼	10	Ò»°ãÃ³Ò×	65178	Ç§¿Ë	8432100	Ë«	2,672,757
202001	40151900	Áò»¯Ïð½ºÖÆÆäËû·ÖÖ¸¡¢Á¬Ö¸¼°Â¶Ö¸ÊÖÌ×	321	ÐÙÑÀÀû	10	Ò»°ãÃ³Ò×	1811	Ç§¿Ë	179184	Ë«	68,363
202001	40151900	Áò»¯Ïð½ºÖÆÆäËû·ÖÖ¸¡¢Á¬Ö¸¼°Â¶Ö¸ÊÖÌ×	322	±ùµº	10	Ò»°ãÃ³Ò×	48	Ç§¿Ë	960	Ë«	2,082
202001	40151900	Áò»¯Ïð½ºÖÆÆäËû·ÖÖ¸¡¢Á¬Ö¸¼°Â¶Ö¸ÊÖÌ×	326	Å²Íþ	10	Ò»°ãÃ³Ò×	9487	Ç§¿Ë	170156	Ë«	331,889
202001	40151900	Áò»¯Ïð½ºÖÆÆäËû·ÖÖ¸¡¢Á¬Ö¸¼°Â¶Ö¸ÊÖÌ×	327	²¨À¼	10	Ò»°ãÃ³Ò×	194412	Ç§¿Ë	22372798	Ë«	7,229,518
202001	40151900	Áò»¯Ïð½ºÖÆÆäËû·ÖÖ¸¡¢Á¬Ö¸¼°Â¶Ö¸ÊÖÌ×	328	ÂÞÂíÄáÑÇ	10	Ò»°ãÃ³Ò×	7651	Ç§¿Ë	185640	Ë«	210,372
202001	40151900	Áò»¯Ïð½ºÖÆÆäËû·ÖÖ¸¡¢Á¬Ö¸¼°Â¶Ö¸ÊÖÌ×	330	Èðµä	10	Ò»°ãÃ³Ò×	27694	Ç§¿Ë	3040220	Ë«	1,108,732
202001	40151900	Áò»¯Ïð½ºÖÆÆäËû·ÖÖ¸¡¢Á¬Ö¸¼°Â¶Ö¸ÊÖÌ×	331	ÈðÊ¿	10	Ò»°ãÃ³Ò×	13151	Ç§¿Ë	991514	Ë«	672,772
202001	40151900	Áò»¯Ïð½ºÖÆÆäËû·ÖÖ¸¡¢Á¬Ö¸¼°Â¶Ö¸ÊÖÌ×	334	°®É³ÄáÑÇ	10	Ò»°ãÃ³Ò×	4875	Ç§¿Ë	700000	Ë«	220,892
202001	40151900	Áò»¯Ïð½ºÖÆÆäËû·ÖÖ¸¡¢Á¬Ö¸¼°Â¶Ö¸ÊÖÌ×	335	À­ÍÑÎ¬ÑÇ	10	Ò»°ãÃ³Ò×	2785	Ç§¿Ë	116100	Ë«	89,383
202001	40151900	Áò»¯Ïð½ºÖÆÆäËû·ÖÖ¸¡¢Á¬Ö¸¼°Â¶Ö¸ÊÖÌ×	336	Á¢ÌÕÍð	10	Ò»°ãÃ³Ò×	12864	Ç§¿Ë	500184	Ë«	513,328
202001	40151900	Áò»¯Ïð½ºÖÆÆäËû·ÖÖ¸¡¢Á¬Ö¸¼°Â¶Ö¸ÊÖÌ×	337	¸ñÂ³¼ªÑÇ	10	Ò»°ãÃ³Ò×	813	Ç§¿Ë	34350	Ë«	25,030
202001	40151900	Áò»¯Ïð½ºÖÆÆäËû·ÖÖ¸¡¢Á¬Ö¸¼°Â¶Ö¸ÊÖÌ×	340	°×¶íÂÞË¹	10	Ò»°ãÃ³Ò×	799	Ç§¿Ë	7740	Ë«	25,003
202001	40151900	Áò»¯Ïð½ºÖÆÆäËû·ÖÖ¸¡¢Á¬Ö¸¼°Â¶Ö¸ÊÖÌ×	344	¶íÂÞË¹Áª°î	10	Ò»°ãÃ³Ò×	711229	Ç§¿Ë	35591722	Ë«	21,420,609
202001	40151900	Áò»¯Ïð½ºÖÆÆäËû·ÖÖ¸¡¢Á¬Ö¸¼°Â¶Ö¸ÊÖÌ×	347	ÎÚ¿ËÀ¼	10	Ò»°ãÃ³Ò×	162819	Ç§¿Ë	8282110	Ë«	5,203,269
202001	40151900	Áò»¯Ïð½ºÖÆÆäËû·ÖÖ¸¡¢Á¬Ö¸¼°Â¶Ö¸ÊÖÌ×	350	Ë¹ÂåÎÄÄáÑÇ	10	Ò»°ãÃ³Ò×	7035	Ç§¿Ë	27200	Ë«	270,642
202001	40151900	Áò»¯Ïð½ºÖÆÆäËû·ÖÖ¸¡¢Á¬Ö¸¼°Â¶Ö¸ÊÖÌ×	351	¿ËÂÞµØÑÇ	10	Ò»°ãÃ³Ò×	935	Ç§¿Ë	17160	Ë«	20,888
202001	40151900	Áò»¯Ïð½ºÖÆÆäËû·ÖÖ¸¡¢Á¬Ö¸¼°Â¶Ö¸ÊÖÌ×	352	½Ý¿Ë	10	Ò»°ãÃ³Ò×	3808	Ç§¿Ë	124576	Ë«	129,731
202001	40151900	Áò»¯Ïð½ºÖÆÆäËû·ÖÖ¸¡¢Á¬Ö¸¼°Â¶Ö¸ÊÖÌ×	358	Èû¶ûÎ¬ÑÇ	10	Ò»°ãÃ³Ò×	2	Ç§¿Ë	1	Ë«	294
202001	40151900	Áò»¯Ïð½ºÖÆÆäËû·ÖÖ¸¡¢Á¬Ö¸¼°Â¶Ö¸ÊÖÌ×	402	°¢¸ùÍ¢	10	Ò»°ãÃ³Ò×	29163	Ç§¿Ë	475488	Ë«	759,782
202001	40151900	Áò»¯Ïð½ºÖÆÆäËû·ÖÖ¸¡¢Á¬Ö¸¼°Â¶Ö¸ÊÖÌ×	408	¶àÃñ×å²£ÀûÎ¬ÑÇ¹ú	10	Ò»°ãÃ³Ò×	280	Ç§¿Ë	3900	Ë«	14,127
202001	40151900	Áò»¯Ïð½ºÖÆÆäËû·ÖÖ¸¡¢Á¬Ö¸¼°Â¶Ö¸ÊÖÌ×	410	°ÍÎ÷	10	Ò»°ãÃ³Ò×	203891	Ç§¿Ë	14440439	Ë«	7,965,028
202001	40151900	Áò»¯Ïð½ºÖÆÆäËû·ÖÖ¸¡¢Á¬Ö¸¼°Â¶Ö¸ÊÖÌ×	412	ÖÇÀû	10	Ò»°ãÃ³Ò×	67256	Ç§¿Ë	3640408	Ë«	2,452,407
202001	40151900	Áò»¯Ïð½ºÖÆÆäËû·ÖÖ¸¡¢Á¬Ö¸¼°Â¶Ö¸ÊÖÌ×	413	¸çÂ×±ÈÑÇ	10	Ò»°ãÃ³Ò×	10465	Ç§¿Ë	595140	Ë«	438,149
202001	40151900	Áò»¯Ïð½ºÖÆÆäËû·ÖÖ¸¡¢Á¬Ö¸¼°Â¶Ö¸ÊÖÌ×	414	¶àÃ×Äá¿Ë	10	Ò»°ãÃ³Ò×	3141	Ç§¿Ë	450000	Ë«	126,212
202001	40151900	Áò»¯Ïð½ºÖÆÆäËû·ÖÖ¸¡¢Á¬Ö¸¼°Â¶Ö¸ÊÖÌ×	415	¸çË¹´ïÀè¼Ó	10	Ò»°ãÃ³Ò×	17702	Ç§¿Ë	2910000	Ë«	805,572
202001	40151900	Áò»¯Ïð½ºÖÆÆäËû·ÖÖ¸¡¢Á¬Ö¸¼°Â¶Ö¸ÊÖÌ×	415	¸çË¹´ïÀè¼Ó	11	¹ú¼Ò¼ä¡¢¹ú¼Ê×éÖ¯ÎÞ³¥Ô®ÖúºÍÔùËÍµÄÎï×Ê	15	Ç§¿Ë	500	Ë«	1,345
202001	40151900	Áò»¯Ïð½ºÖÆÆäËû·ÖÖ¸¡¢Á¬Ö¸¼°Â¶Ö¸ÊÖÌ×	418	¶àÃ×Äá¼Ó¹²ºÍ¹ú	10	Ò»°ãÃ³Ò×	9999	Ç§¿Ë	223888	Ë«	262,734
202001	40151900	Áò»¯Ïð½ºÖÆÆäËû·ÖÖ¸¡¢Á¬Ö¸¼°Â¶Ö¸ÊÖÌ×	419	¶ò¹Ï¶à¶û	10	Ò»°ãÃ³Ò×	43754	Ç§¿Ë	1724922	Ë«	1,229,483
202001	40151900	Áò»¯Ïð½ºÖÆÆäËû·ÖÖ¸¡¢Á¬Ö¸¼°Â¶Ö¸ÊÖÌ×	423	Î£µØÂíÀ­	10	Ò»°ãÃ³Ò×	5971	Ç§¿Ë	113760	Ë«	194,584
202001	40151900	Áò»¯Ïð½ºÖÆÆäËû·ÖÖ¸¡¢Á¬Ö¸¼°Â¶Ö¸ÊÖÌ×	424	¹çÑÇÄÇ	10	Ò»°ãÃ³Ò×	475	Ç§¿Ë	2640	Ë«	17,733
202001	40151900	Áò»¯Ïð½ºÖÆÆäËû·ÖÖ¸¡¢Á¬Ö¸¼°Â¶Ö¸ÊÖÌ×	426	ºé¶¼À­Ë¹	10	Ò»°ãÃ³Ò×	745	Ç§¿Ë	8520	Ë«	33,856
202001	40151900	Áò»¯Ïð½ºÖÆÆäËû·ÖÖ¸¡¢Á¬Ö¸¼°Â¶Ö¸ÊÖÌ×	427	ÑÀÂò¼Ó	11	¹ú¼Ò¼ä¡¢¹ú¼Ê×éÖ¯ÎÞ³¥Ô®ÖúºÍÔùËÍµÄÎï×Ê	5	Ç§¿Ë	30	Ë«	150
202001	40151900	Áò»¯Ïð½ºÖÆÆäËû·ÖÖ¸¡¢Á¬Ö¸¼°Â¶Ö¸ÊÖÌ×	429	Ä«Î÷¸ç	10	Ò»°ãÃ³Ò×	64507	Ç§¿Ë	1619005	Ë«	1,872,916
202001	40151900	Áò»¯Ïð½ºÖÆÆäËû·ÖÖ¸¡¢Á¬Ö¸¼°Â¶Ö¸ÊÖÌ×	431	Äá¼ÓÀ­¹Ï	10	Ò»°ãÃ³Ò×	179	Ç§¿Ë	2848	Ë«	8,496
202001	40151900	Áò»¯Ïð½ºÖÆÆäËû·ÖÖ¸¡¢Á¬Ö¸¼°Â¶Ö¸ÊÖÌ×	432	°ÍÄÃÂí	10	Ò»°ãÃ³Ò×	3289	Ç§¿Ë	154824	Ë«	136,059
202001	40151900	Áò»¯Ïð½ºÖÆÆäËû·ÖÖ¸¡¢Á¬Ö¸¼°Â¶Ö¸ÊÖÌ×	433	°ÍÀ­¹ç	10	Ò»°ãÃ³Ò×	220	Ç§¿Ë	3600	Ë«	6,297
202001	40151900	Áò»¯Ïð½ºÖÆÆäËû·ÖÖ¸¡¢Á¬Ö¸¼°Â¶Ö¸ÊÖÌ×	434	ÃØÂ³	10	Ò»°ãÃ³Ò×	9501	Ç§¿Ë	179008	Ë«	152,234
202001	40151900	Áò»¯Ïð½ºÖÆÆäËû·ÖÖ¸¡¢Á¬Ö¸¼°Â¶Ö¸ÊÖÌ×	435	²¨¶àÀè¸÷	10	Ò»°ãÃ³Ò×	1472	Ç§¿Ë	29088	Ë«	56,835
202001	40151900	Áò»¯Ïð½ºÖÆÆäËû·ÖÖ¸¡¢Á¬Ö¸¼°Â¶Ö¸ÊÖÌ×	437	Ê¥Â¬Î÷ÑÇ	10	Ò»°ãÃ³Ò×	10	Ç§¿Ë	30	Ë«	300
202001	40151900	Áò»¯Ïð½ºÖÆÆäËû·ÖÖ¸¡¢Á¬Ö¸¼°Â¶Ö¸ÊÖÌ×	440	Èø¶ûÍß¶à	10	Ò»°ãÃ³Ò×	1455	Ç§¿Ë	17520	Ë«	69,525
202001	40151900	Áò»¯Ïð½ºÖÆÆäËû·ÖÖ¸¡¢Á¬Ö¸¼°Â¶Ö¸ÊÖÌ×	442	ÌØÁ¢Äá´ïºÍ¶à°Í¸ç	10	Ò»°ãÃ³Ò×	3103	Ç§¿Ë	53860	Ë«	115,957
202001	40151900	Áò»¯Ïð½ºÖÆÆäËû·ÖÖ¸¡¢Á¬Ö¸¼°Â¶Ö¸ÊÖÌ×	444	ÎÚÀ­¹ç	10	Ò»°ãÃ³Ò×	17493	Ç§¿Ë	1861790	Ë«	669,961
202001	40151900	Áò»¯Ïð½ºÖÆÆäËû·ÖÖ¸¡¢Á¬Ö¸¼°Â¶Ö¸ÊÖÌ×	445	Î¯ÄÚÈðÀ­	10	Ò»°ãÃ³Ò×	3070	Ç§¿Ë	271920	Ë«	234,486
202001	40151900	Áò»¯Ïð½ºÖÆÆäËû·ÖÖ¸¡¢Á¬Ö¸¼°Â¶Ö¸ÊÖÌ×	447	Ê¥Æä´ÄºÍÄáÎ¬Ë¹	10	Ò»°ãÃ³Ò×	16	Ç§¿Ë	50	Ë«	172
202001	40151900	Áò»¯Ïð½ºÖÆÆäËû·ÖÖ¸¡¢Á¬Ö¸¼°Â¶Ö¸ÊÖÌ×	501	¼ÓÄÃ´ó	10	Ò»°ãÃ³Ò×	206404	Ç§¿Ë	22132825	Ë«	8,013,138
202001	40151900	Áò»¯Ïð½ºÖÆÆäËû·ÖÖ¸¡¢Á¬Ö¸¼°Â¶Ö¸ÊÖÌ×	502	ÃÀ¹ú	10	Ò»°ãÃ³Ò×	1260851	Ç§¿Ë	113905816	Ë«	48,776,342
202001	40151900	Áò»¯Ïð½ºÖÆÆäËû·ÖÖ¸¡¢Á¬Ö¸¼°Â¶Ö¸ÊÖÌ×	601	°Ä´óÀûÑÇ	10	Ò»°ãÃ³Ò×	39042	Ç§¿Ë	4168384	Ë«	1,655,358
202001	40151900	Áò»¯Ïð½ºÖÆÆäËû·ÖÖ¸¡¢Á¬Ö¸¼°Â¶Ö¸ÊÖÌ×	603	ì³¼Ã	10	Ò»°ãÃ³Ò×	3	Ç§¿Ë	100	Ë«	50
202001	40151900	Áò»¯Ïð½ºÖÆÆäËû·ÖÖ¸¡¢Á¬Ö¸¼°Â¶Ö¸ÊÖÌ×	609	ÐÂÎ÷À¼	10	Ò»°ãÃ³Ò×	53515	Ç§¿Ë	6746406	Ë«	2,235,763
202001	40151900	Áò»¯Ïð½ºÖÆÆäËû·ÖÖ¸¡¢Á¬Ö¸¼°Â¶Ö¸ÊÖÌ×	611	°Í²¼ÑÇÐÂ¼¸ÄÚÑÇ	10	Ò»°ãÃ³Ò×	113	Ç§¿Ë	1600	Ë«	13,434
202001	40151900	Áò»¯Ïð½ºÖÆÆäËû·ÖÖ¸¡¢Á¬Ö¸¼°Â¶Ö¸ÊÖÌ×	699	´óÑóÖÞÆäËû¹ú¼Ò(µØÇø)	10	Ò»°ãÃ³Ò×	0	Ç§¿Ë	24	Ë«	72
202002	39262011	¾ÛÂÈÒÒÏ©ÖÆÊÖÌ×£¨·ÖÖ¸ÊÖÌ×¡¢Á¬Ö¸ÊÖÌ×µÈ£©	110	ÖÐ¹úÏã¸Û	10	Ò»°ãÃ³Ò×	14037	Ç§¿Ë	1410415	Ë«	185,304
202002	39262011	¾ÛÂÈÒÒÏ©ÖÆÊÖÌ×£¨·ÖÖ¸ÊÖÌ×¡¢Á¬Ö¸ÊÖÌ×µÈ£©	111	Ó¡¶È	10	Ò»°ãÃ³Ò×	33993	Ç§¿Ë	3877000	Ë«	510,730
202002	39262011	¾ÛÂÈÒÒÏ©ÖÆÊÖÌ×£¨·ÖÖ¸ÊÖÌ×¡¢Á¬Ö¸ÊÖÌ×µÈ£©	115	ÒÔÉ«ÁÐ	10	Ò»°ãÃ³Ò×	8714	Ç§¿Ë	975200	Ë«	209,900
202002	39262011	¾ÛÂÈÒÒÏ©ÖÆÊÖÌ×£¨·ÖÖ¸ÊÖÌ×¡¢Á¬Ö¸ÊÖÌ×µÈ£©	116	ÈÕ±¾	10	Ò»°ãÃ³Ò×	1180404	Ç§¿Ë	138277062	Ë«	22,220,345
202002	39262011	¾ÛÂÈÒÒÏ©ÖÆÊÖÌ×£¨·ÖÖ¸ÊÖÌ×¡¢Á¬Ö¸ÊÖÌ×µÈ£©	121	ÖÐ¹ú°ÄÃÅ	10	Ò»°ãÃ³Ò×	1326	Ç§¿Ë	165000	Ë«	21,810
202002	39262011	¾ÛÂÈÒÒÏ©ÖÆÊÖÌ×£¨·ÖÖ¸ÊÖÌ×¡¢Á¬Ö¸ÊÖÌ×µÈ£©	124	ÃÉ¹Å	10	Ò»°ãÃ³Ò×	260	Ç§¿Ë	5200	Ë«	208
202002	39262011	¾ÛÂÈÒÒÏ©ÖÆÊÖÌ×£¨·ÖÖ¸ÊÖÌ×¡¢Á¬Ö¸ÊÖÌ×µÈ£©	127	°Í»ùË¹Ì¹	10	Ò»°ãÃ³Ò×	23728	Ç§¿Ë	2451440	Ë«	348,513
202002	39262011	¾ÛÂÈÒÒÏ©ÖÆÊÖÌ×£¨·ÖÖ¸ÊÖÌ×¡¢Á¬Ö¸ÊÖÌ×µÈ£©	129	·ÆÂÉ±ö	10	Ò»°ãÃ³Ò×	3656	Ç§¿Ë	302980	Ë«	104,537
202002	39262011	¾ÛÂÈÒÒÏ©ÖÆÊÖÌ×£¨·ÖÖ¸ÊÖÌ×¡¢Á¬Ö¸ÊÖÌ×µÈ£©	131	É³ÌØ°¢À­²®	10	Ò»°ãÃ³Ò×	110522	Ç§¿Ë	12304750	Ë«	1,888,879
202002	39262011	¾ÛÂÈÒÒÏ©ÖÆÊÖÌ×£¨·ÖÖ¸ÊÖÌ×¡¢Á¬Ö¸ÊÖÌ×µÈ£©	132	ÐÂ¼ÓÆÂ	10	Ò»°ãÃ³Ò×	39603	Ç§¿Ë	4015000	Ë«	676,696
202002	39262011	¾ÛÂÈÒÒÏ©ÖÆÊÖÌ×£¨·ÖÖ¸ÊÖÌ×¡¢Á¬Ö¸ÊÖÌ×µÈ£©	133	º«¹ú	10	Ò»°ãÃ³Ò×	26284	Ç§¿Ë	2138753	Ë«	639,010
202002	39262011	¾ÛÂÈÒÒÏ©ÖÆÊÖÌ×£¨·ÖÖ¸ÊÖÌ×¡¢Á¬Ö¸ÊÖÌ×µÈ£©	137	ÍÁ¶úÆä	10	Ò»°ãÃ³Ò×	429781	Ç§¿Ë	50184000	Ë«	7,089,176
202002	39262011	¾ÛÂÈÒÒÏ©ÖÆÊÖÌ×£¨·ÖÖ¸ÊÖÌ×¡¢Á¬Ö¸ÊÖÌ×µÈ£©	138	°¢ÁªÇõ	10	Ò»°ãÃ³Ò×	291951	Ç§¿Ë	31645740	Ë«	4,800,362
202002	39262011	¾ÛÂÈÒÒÏ©ÖÆÊÖÌ×£¨·ÖÖ¸ÊÖÌ×¡¢Á¬Ö¸ÊÖÌ×µÈ£©	141	Ô½ÄÏ	10	Ò»°ãÃ³Ò×	3182	Ç§¿Ë	360000	Ë«	91,701
202002	39262011	¾ÛÂÈÒÒÏ©ÖÆÊÖÌ×£¨·ÖÖ¸ÊÖÌ×¡¢Á¬Ö¸ÊÖÌ×µÈ£©	143	ÖÐ¹úÌ¨Íå	10	Ò»°ãÃ³Ò×	107400	Ç§¿Ë	9878000	Ë«	1,870,775
202002	39262011	¾ÛÂÈÒÒÏ©ÖÆÊÖÌ×£¨·ÖÖ¸ÊÖÌ×¡¢Á¬Ö¸ÊÖÌ×µÈ£©	214	¼ª²¼Ìá	10	Ò»°ãÃ³Ò×	13442	Ç§¿Ë	1493500	Ë«	215,922
202002	39262011	¾ÛÂÈÒÒÏ©ÖÆÊÖÌ×£¨·ÖÖ¸ÊÖÌ×¡¢Á¬Ö¸ÊÖÌ×µÈ£©	249	Í»ÄáË¹	10	Ò»°ãÃ³Ò×	40630	Ç§¿Ë	4450000	Ë«	712,724
202002	39262011	¾ÛÂÈÒÒÏ©ÖÆÊÖÌ×£¨·ÖÖ¸ÊÖÌ×¡¢Á¬Ö¸ÊÖÌ×µÈ£©	301	±ÈÀûÊ±	10	Ò»°ãÃ³Ò×	56138	Ç§¿Ë	5720000	Ë«	921,905
202002	39262011	¾ÛÂÈÒÒÏ©ÖÆÊÖÌ×£¨·ÖÖ¸ÊÖÌ×¡¢Á¬Ö¸ÊÖÌ×µÈ£©	302	µ¤Âó	10	Ò»°ãÃ³Ò×	25014	Ç§¿Ë	2494000	Ë«	399,135
202002	39262011	¾ÛÂÈÒÒÏ©ÖÆÊÖÌ×£¨·ÖÖ¸ÊÖÌ×¡¢Á¬Ö¸ÊÖÌ×µÈ£©	303	Ó¢¹ú	10	Ò»°ãÃ³Ò×	420860	Ç§¿Ë	47178580	Ë«	7,423,029
202002	39262011	¾ÛÂÈÒÒÏ©ÖÆÊÖÌ×£¨·ÖÖ¸ÊÖÌ×¡¢Á¬Ö¸ÊÖÌ×µÈ£©	304	µÂ¹ú	10	Ò»°ãÃ³Ò×	222000	Ç§¿Ë	22867400	Ë«	3,744,072
202002	39262011	¾ÛÂÈÒÒÏ©ÖÆÊÖÌ×£¨·ÖÖ¸ÊÖÌ×¡¢Á¬Ö¸ÊÖÌ×µÈ£©	305	·¨¹ú	10	Ò»°ãÃ³Ò×	318114	Ç§¿Ë	32055400	Ë«	5,154,804
202002	39262011	¾ÛÂÈÒÒÏ©ÖÆÊÖÌ×£¨·ÖÖ¸ÊÖÌ×¡¢Á¬Ö¸ÊÖÌ×µÈ£©	306	°®¶ûÀ¼	10	Ò»°ãÃ³Ò×	15775	Ç§¿Ë	1825000	Ë«	273,969
202002	39262011	¾ÛÂÈÒÒÏ©ÖÆÊÖÌ×£¨·ÖÖ¸ÊÖÌ×¡¢Á¬Ö¸ÊÖÌ×µÈ£©	307	Òâ´óÀû	10	Ò»°ãÃ³Ò×	254437	Ç§¿Ë	26880700	Ë«	4,279,550
202002	39262011	¾ÛÂÈÒÒÏ©ÖÆÊÖÌ×£¨·ÖÖ¸ÊÖÌ×¡¢Á¬Ö¸ÊÖÌ×µÈ£©	309	ºÉÀ¼	10	Ò»°ãÃ³Ò×	99631	Ç§¿Ë	10868600	Ë«	1,675,883
202002	39262011	¾ÛÂÈÒÒÏ©ÖÆÊÖÌ×£¨·ÖÖ¸ÊÖÌ×¡¢Á¬Ö¸ÊÖÌ×µÈ£©	310	Ï£À°	10	Ò»°ãÃ³Ò×	39638	Ç§¿Ë	4147160	Ë«	635,413
202002	39262011	¾ÛÂÈÒÒÏ©ÖÆÊÖÌ×£¨·ÖÖ¸ÊÖÌ×¡¢Á¬Ö¸ÊÖÌ×µÈ£©	311	ÆÏÌÑÑÀ	10	Ò»°ãÃ³Ò×	18165	Ç§¿Ë	2050000	Ë«	318,132
202002	39262011	¾ÛÂÈÒÒÏ©ÖÆÊÖÌ×£¨·ÖÖ¸ÊÖÌ×¡¢Á¬Ö¸ÊÖÌ×µÈ£©	312	Î÷°àÑÀ	10	Ò»°ãÃ³Ò×	146732	Ç§¿Ë	16184500	Ë«	2,566,302
202002	39262011	¾ÛÂÈÒÒÏ©ÖÆÊÖÌ×£¨·ÖÖ¸ÊÖÌ×¡¢Á¬Ö¸ÊÖÌ×µÈ£©	316	±£¼ÓÀûÑÇ	10	Ò»°ãÃ³Ò×	7225	Ç§¿Ë	750000	Ë«	108,430
202002	39262011	¾ÛÂÈÒÒÏ©ÖÆÊÖÌ×£¨·ÖÖ¸ÊÖÌ×¡¢Á¬Ö¸ÊÖÌ×µÈ£©	318	·ÒÀ¼	10	Ò»°ãÃ³Ò×	41760	Ç§¿Ë	4098000	Ë«	673,806
202002	39262011	¾ÛÂÈÒÒÏ©ÖÆÊÖÌ×£¨·ÖÖ¸ÊÖÌ×¡¢Á¬Ö¸ÊÖÌ×µÈ£©	326	Å²Íþ	10	Ò»°ãÃ³Ò×	14789	Ç§¿Ë	1582500	Ë«	255,998
202002	39262011	¾ÛÂÈÒÒÏ©ÖÆÊÖÌ×£¨·ÖÖ¸ÊÖÌ×¡¢Á¬Ö¸ÊÖÌ×µÈ£©	327	²¨À¼	10	Ò»°ãÃ³Ò×	85647	Ç§¿Ë	9580000	Ë«	1,552,835
202002	39262011	¾ÛÂÈÒÒÏ©ÖÆÊÖÌ×£¨·ÖÖ¸ÊÖÌ×¡¢Á¬Ö¸ÊÖÌ×µÈ£©	330	Èðµä	10	Ò»°ãÃ³Ò×	19493	Ç§¿Ë	1894000	Ë«	351,870
202002	39262011	¾ÛÂÈÒÒÏ©ÖÆÊÖÌ×£¨·ÖÖ¸ÊÖÌ×¡¢Á¬Ö¸ÊÖÌ×µÈ£©	336	Á¢ÌÕÍð	10	Ò»°ãÃ³Ò×	65	Ç§¿Ë	5000	Ë«	1,915
202002	39262011	¾ÛÂÈÒÒÏ©ÖÆÊÖÌ×£¨·ÖÖ¸ÊÖÌ×¡¢Á¬Ö¸ÊÖÌ×µÈ£©	337	¸ñÂ³¼ªÑÇ	10	Ò»°ãÃ³Ò×	7900	Ç§¿Ë	750000	Ë«	136,314
202002	39262011	¾ÛÂÈÒÒÏ©ÖÆÊÖÌ×£¨·ÖÖ¸ÊÖÌ×¡¢Á¬Ö¸ÊÖÌ×µÈ£©	344	¶íÂÞË¹Áª°î	10	Ò»°ãÃ³Ò×	170909	Ç§¿Ë	21178000	Ë«	3,261,548
202002	39262011	¾ÛÂÈÒÒÏ©ÖÆÊÖÌ×£¨·ÖÖ¸ÊÖÌ×¡¢Á¬Ö¸ÊÖÌ×µÈ£©	347	ÎÚ¿ËÀ¼	10	Ò»°ãÃ³Ò×	17221	Ç§¿Ë	2015000	Ë«	310,761
202002	39262011	¾ÛÂÈÒÒÏ©ÖÆÊÖÌ×£¨·ÖÖ¸ÊÖÌ×¡¢Á¬Ö¸ÊÖÌ×µÈ£©	351	¿ËÂÞµØÑÇ	10	Ò»°ãÃ³Ò×	520	Ç§¿Ë	5780	Ë«	13,463
202002	39262011	¾ÛÂÈÒÒÏ©ÖÆÊÖÌ×£¨·ÖÖ¸ÊÖÌ×¡¢Á¬Ö¸ÊÖÌ×µÈ£©	410	°ÍÎ÷	10	Ò»°ãÃ³Ò×	510245	Ç§¿Ë	60855000	Ë«	8,999,487
202002	39262011	¾ÛÂÈÒÒÏ©ÖÆÊÖÌ×£¨·ÖÖ¸ÊÖÌ×¡¢Á¬Ö¸ÊÖÌ×µÈ£©	412	ÖÇÀû	10	Ò»°ãÃ³Ò×	39329	Ç§¿Ë	4392000	Ë«	696,308
202002	39262011	¾ÛÂÈÒÒÏ©ÖÆÊÖÌ×£¨·ÖÖ¸ÊÖÌ×¡¢Á¬Ö¸ÊÖÌ×µÈ£©	413	¸çÂ×±ÈÑÇ	10	Ò»°ãÃ³Ò×	51911	Ç§¿Ë	6002500	Ë«	936,808
202002	39262011	¾ÛÂÈÒÒÏ©ÖÆÊÖÌ×£¨·ÖÖ¸ÊÖÌ×¡¢Á¬Ö¸ÊÖÌ×µÈ£©	415	¸çË¹´ïÀè¼Ó	10	Ò»°ãÃ³Ò×	1726	Ç§¿Ë	225000	Ë«	35,180
202002	39262011	¾ÛÂÈÒÒÏ©ÖÆÊÖÌ×£¨·ÖÖ¸ÊÖÌ×¡¢Á¬Ö¸ÊÖÌ×µÈ£©	423	Î£µØÂíÀ­	10	Ò»°ãÃ³Ò×	17	Ç§¿Ë	72	Ë«	485
202002	39262011	¾ÛÂÈÒÒÏ©ÖÆÊÖÌ×£¨·ÖÖ¸ÊÖÌ×¡¢Á¬Ö¸ÊÖÌ×µÈ£©	429	Ä«Î÷¸ç	10	Ò»°ãÃ³Ò×	24050	Ç§¿Ë	2475000	Ë«	410,832
202002	39262011	¾ÛÂÈÒÒÏ©ÖÆÊÖÌ×£¨·ÖÖ¸ÊÖÌ×¡¢Á¬Ö¸ÊÖÌ×µÈ£©	434	ÃØÂ³	10	Ò»°ãÃ³Ò×	6050	Ç§¿Ë	625000	Ë«	102,407
202002	39262011	¾ÛÂÈÒÒÏ©ÖÆÊÖÌ×£¨·ÖÖ¸ÊÖÌ×¡¢Á¬Ö¸ÊÖÌ×µÈ£©	435	²¨¶àÀè¸÷	10	Ò»°ãÃ³Ò×	34180	Ç§¿Ë	3400000	Ë«	525,048
202002	39262011	¾ÛÂÈÒÒÏ©ÖÆÊÖÌ×£¨·ÖÖ¸ÊÖÌ×¡¢Á¬Ö¸ÊÖÌ×µÈ£©	501	¼ÓÄÃ´ó	10	Ò»°ãÃ³Ò×	415645	Ç§¿Ë	41210500	Ë«	6,972,967
202002	39262011	¾ÛÂÈÒÒÏ©ÖÆÊÖÌ×£¨·ÖÖ¸ÊÖÌ×¡¢Á¬Ö¸ÊÖÌ×µÈ£©	502	ÃÀ¹ú	10	Ò»°ãÃ³Ò×	6092939	Ç§¿Ë	652573132	Ë«	102,764,123
202002	39262011	¾ÛÂÈÒÒÏ©ÖÆÊÖÌ×£¨·ÖÖ¸ÊÖÌ×¡¢Á¬Ö¸ÊÖÌ×µÈ£©	601	°Ä´óÀûÑÇ	10	Ò»°ãÃ³Ò×	569150	Ç§¿Ë	62059132	Ë«	9,937,977
202002	39262011	¾ÛÂÈÒÒÏ©ÖÆÊÖÌ×£¨·ÖÖ¸ÊÖÌ×¡¢Á¬Ö¸ÊÖÌ×µÈ£©	609	ÐÂÎ÷À¼	10	Ò»°ãÃ³Ò×	37184	Ç§¿Ë	4028572	Ë«	625,115
202002	40151900	Áò»¯Ïð½ºÖÆÆäËû·ÖÖ¸¡¢Á¬Ö¸¼°Â¶Ö¸ÊÖÌ×	107	¼íÆÒÕ¯	10	Ò»°ãÃ³Ò×	802	Ç§¿Ë	16245	Ë«	40,619
202002	40151900	Áò»¯Ïð½ºÖÆÆäËû·ÖÖ¸¡¢Á¬Ö¸¼°Â¶Ö¸ÊÖÌ×	110	ÖÐ¹úÏã¸Û	10	Ò»°ãÃ³Ò×	38971	Ç§¿Ë	646284	Ë«	1,484,746
202002	40151900	Áò»¯Ïð½ºÖÆÆäËû·ÖÖ¸¡¢Á¬Ö¸¼°Â¶Ö¸ÊÖÌ×	111	Ó¡¶È	10	Ò»°ãÃ³Ò×	1469	Ç§¿Ë	12014	Ë«	29,034
202002	40151900	Áò»¯Ïð½ºÖÆÆäËû·ÖÖ¸¡¢Á¬Ö¸¼°Â¶Ö¸ÊÖÌ×	112	Ó¡¶ÈÄáÎ÷ÑÇ	10	Ò»°ãÃ³Ò×	33	Ç§¿Ë	320	Ë«	1,826
202002	40151900	Áò»¯Ïð½ºÖÆÆäËû·ÖÖ¸¡¢Á¬Ö¸¼°Â¶Ö¸ÊÖÌ×	115	ÒÔÉ«ÁÐ	10	Ò»°ãÃ³Ò×	35147	Ç§¿Ë	4643000	Ë«	1,324,371
202002	40151900	Áò»¯Ïð½ºÖÆÆäËû·ÖÖ¸¡¢Á¬Ö¸¼°Â¶Ö¸ÊÖÌ×	116	ÈÕ±¾	10	Ò»°ãÃ³Ò×	73802	Ç§¿Ë	8022002	Ë«	3,824,197
202002	40151900	Áò»¯Ïð½ºÖÆÆäËû·ÖÖ¸¡¢Á¬Ö¸¼°Â¶Ö¸ÊÖÌ×	119	ÀÏÎÎ	10	Ò»°ãÃ³Ò×	1010	Ç§¿Ë	12800	Ë«	66,752
202002	40151900	Áò»¯Ïð½ºÖÆÆäËû·ÖÖ¸¡¢Á¬Ö¸¼°Â¶Ö¸ÊÖÌ×	122	ÂíÀ´Î÷ÑÇ	10	Ò»°ãÃ³Ò×	965	Ç§¿Ë	7740	Ë«	31,873
202002	40151900	Áò»¯Ïð½ºÖÆÆäËû·ÖÖ¸¡¢Á¬Ö¸¼°Â¶Ö¸ÊÖÌ×	123	Âí¶û´ú·ò	10	Ò»°ãÃ³Ò×	99	Ç§¿Ë	500	Ë«	9,191
202002	40151900	Áò»¯Ïð½ºÖÆÆäËû·ÖÖ¸¡¢Á¬Ö¸¼°Â¶Ö¸ÊÖÌ×	127	°Í»ùË¹Ì¹	10	Ò»°ãÃ³Ò×	4360	Ç§¿Ë	650000	Ë«	183,472
202002	40151900	Áò»¯Ïð½ºÖÆÆäËû·ÖÖ¸¡¢Á¬Ö¸¼°Â¶Ö¸ÊÖÌ×	129	·ÆÂÉ±ö	10	Ò»°ãÃ³Ò×	11245	Ç§¿Ë	1655668	Ë«	505,715
202002	40151900	Áò»¯Ïð½ºÖÆÆäËû·ÖÖ¸¡¢Á¬Ö¸¼°Â¶Ö¸ÊÖÌ×	131	É³ÌØ°¢À­²®	10	Ò»°ãÃ³Ò×	0	Ç§¿Ë	3	Ë«	31
202002	40151900	Áò»¯Ïð½ºÖÆÆäËû·ÖÖ¸¡¢Á¬Ö¸¼°Â¶Ö¸ÊÖÌ×	132	ÐÂ¼ÓÆÂ	10	Ò»°ãÃ³Ò×	5660	Ç§¿Ë	482129	Ë«	203,944
202002	40151900	Áò»¯Ïð½ºÖÆÆäËû·ÖÖ¸¡¢Á¬Ö¸¼°Â¶Ö¸ÊÖÌ×	133	º«¹ú	10	Ò»°ãÃ³Ò×	33973	Ç§¿Ë	1446982	Ë«	2,093,928
202002	40151900	Áò»¯Ïð½ºÖÆÆäËû·ÖÖ¸¡¢Á¬Ö¸¼°Â¶Ö¸ÊÖÌ×	134	Ë¹ÀïÀ¼¿¨	10	Ò»°ãÃ³Ò×	22	Ç§¿Ë	508	Ë«	3,426
202002	40151900	Áò»¯Ïð½ºÖÆÆäËû·ÖÖ¸¡¢Á¬Ö¸¼°Â¶Ö¸ÊÖÌ×	136	Ì©¹ú	10	Ò»°ãÃ³Ò×	46457	Ç§¿Ë	6886572	Ë«	1,727,014
202002	40151900	Áò»¯Ïð½ºÖÆÆäËû·ÖÖ¸¡¢Á¬Ö¸¼°Â¶Ö¸ÊÖÌ×	138	°¢ÁªÇõ	10	Ò»°ãÃ³Ò×	12230	Ç§¿Ë	1750000	Ë«	503,457
202002	40151900	Áò»¯Ïð½ºÖÆÆäËû·ÖÖ¸¡¢Á¬Ö¸¼°Â¶Ö¸ÊÖÌ×	141	Ô½ÄÏ	10	Ò»°ãÃ³Ò×	1562	Ç§¿Ë	337922	Ë«	71,413
202002	40151900	Áò»¯Ïð½ºÖÆÆäËû·ÖÖ¸¡¢Á¬Ö¸¼°Â¶Ö¸ÊÖÌ×	143	ÖÐ¹úÌ¨Íå	10	Ò»°ãÃ³Ò×	2633	Ç§¿Ë	186487	Ë«	111,682
202002	40151900	Áò»¯Ïð½ºÖÆÆäËû·ÖÖ¸¡¢Á¬Ö¸¼°Â¶Ö¸ÊÖÌ×	147	Ëþ¼ª¿ËË¹Ì¹	10	Ò»°ãÃ³Ò×	1000	Ç§¿Ë	6600	Ë«	23,090
202002	40151900	Áò»¯Ïð½ºÖÆÆäËû·ÖÖ¸¡¢Á¬Ö¸¼°Â¶Ö¸ÊÖÌ×	201	°¢¶û¼°ÀûÑÇ	10	Ò»°ãÃ³Ò×	1013	Ç§¿Ë	13200	Ë«	43,702
202002	40151900	Áò»¯Ïð½ºÖÆÆäËû·ÖÖ¸¡¢Á¬Ö¸¼°Â¶Ö¸ÊÖÌ×	202	°²¸çÀ­	10	Ò»°ãÃ³Ò×	67	Ç§¿Ë	559	Ë«	1,760
202002	40151900	Áò»¯Ïð½ºÖÆÆäËû·ÖÖ¸¡¢Á¬Ö¸¼°Â¶Ö¸ÊÖÌ×	214	¼ª²¼Ìá	10	Ò»°ãÃ³Ò×	468	Ç§¿Ë	3200	Ë«	37,520
202002	40151900	Áò»¯Ïð½ºÖÆÆäËû·ÖÖ¸¡¢Á¬Ö¸¼°Â¶Ö¸ÊÖÌ×	215	°£¼°	10	Ò»°ãÃ³Ò×	44	Ç§¿Ë	120	Ë«	2,439
202002	40151900	Áò»¯Ïð½ºÖÆÆäËû·ÖÖ¸¡¢Á¬Ö¸¼°Â¶Ö¸ÊÖÌ×	223	¿ÆÌØµÏÍß	10	Ò»°ãÃ³Ò×	220	Ç§¿Ë	2400	Ë«	5,458
202002	40151900	Áò»¯Ïð½ºÖÆÆäËû·ÖÖ¸¡¢Á¬Ö¸¼°Â¶Ö¸ÊÖÌ×	228	ÂíÀ­Î¬	10	Ò»°ãÃ³Ò×	1100	Ç§¿Ë	115000	Ë«	42,996
202002	40151900	Áò»¯Ïð½ºÖÆÆäËû·ÖÖ¸¡¢Á¬Ö¸¼°Â¶Ö¸ÊÖÌ×	232	Ä¦Âå¸ç	10	Ò»°ãÃ³Ò×	1017	Ç§¿Ë	15108	Ë«	41,221
202002	40151900	Áò»¯Ïð½ºÖÆÆäËû·ÖÖ¸¡¢Á¬Ö¸¼°Â¶Ö¸ÊÖÌ×	236	ÄáÈÕÀûÑÇ	10	Ò»°ãÃ³Ò×	360	Ç§¿Ë	6000	Ë«	7,557
202002	40151900	Áò»¯Ïð½ºÖÆÆäËû·ÖÖ¸¡¢Á¬Ö¸¼°Â¶Ö¸ÊÖÌ×	244	ÄÏ·Ç	10	Ò»°ãÃ³Ò×	37515	Ç§¿Ë	4810400	Ë«	1,634,259
202002	40151900	Áò»¯Ïð½ºÖÆÆäËû·ÖÖ¸¡¢Á¬Ö¸¼°Â¶Ö¸ÊÖÌ×	246	ËÕµ¤	10	Ò»°ãÃ³Ò×	186	Ç§¿Ë	1000	Ë«	21,452
202002	40151900	Áò»¯Ïð½ºÖÆÆäËû·ÖÖ¸¡¢Á¬Ö¸¼°Â¶Ö¸ÊÖÌ×	249	Í»ÄáË¹	10	Ò»°ãÃ³Ò×	4913	Ç§¿Ë	102000	Ë«	20,816
202002	40151900	Áò»¯Ïð½ºÖÆÆäËû·ÖÖ¸¡¢Á¬Ö¸¼°Â¶Ö¸ÊÖÌ×	252	¸Õ¹û(½ð)	10	Ò»°ãÃ³Ò×	70	Ç§¿Ë	12500	Ë«	6,216
202002	40151900	Áò»¯Ïð½ºÖÆÆäËû·ÖÖ¸¡¢Á¬Ö¸¼°Â¶Ö¸ÊÖÌ×	301	±ÈÀûÊ±	10	Ò»°ãÃ³Ò×	14281	Ç§¿Ë	1941168	Ë«	608,090
202002	40151900	Áò»¯Ïð½ºÖÆÆäËû·ÖÖ¸¡¢Á¬Ö¸¼°Â¶Ö¸ÊÖÌ×	302	µ¤Âó	10	Ò»°ãÃ³Ò×	38	Ç§¿Ë	20979	Ë«	13,071
202002	40151900	Áò»¯Ïð½ºÖÆÆäËû·ÖÖ¸¡¢Á¬Ö¸¼°Â¶Ö¸ÊÖÌ×	303	Ó¢¹ú	10	Ò»°ãÃ³Ò×	61157	Ç§¿Ë	7812721	Ë«	2,293,587
202002	40151900	Áò»¯Ïð½ºÖÆÆäËû·ÖÖ¸¡¢Á¬Ö¸¼°Â¶Ö¸ÊÖÌ×	304	µÂ¹ú	10	Ò»°ãÃ³Ò×	104127	Ç§¿Ë	11960160	Ë«	4,100,465
202002	40151900	Áò»¯Ïð½ºÖÆÆäËû·ÖÖ¸¡¢Á¬Ö¸¼°Â¶Ö¸ÊÖÌ×	305	·¨¹ú	10	Ò»°ãÃ³Ò×	17803	Ç§¿Ë	2086783	Ë«	663,869
202002	40151900	Áò»¯Ïð½ºÖÆÆäËû·ÖÖ¸¡¢Á¬Ö¸¼°Â¶Ö¸ÊÖÌ×	307	Òâ´óÀû	10	Ò»°ãÃ³Ò×	34665	Ç§¿Ë	4443560	Ë«	1,303,201
202002	40151900	Áò»¯Ïð½ºÖÆÆäËû·ÖÖ¸¡¢Á¬Ö¸¼°Â¶Ö¸ÊÖÌ×	309	ºÉÀ¼	10	Ò»°ãÃ³Ò×	26025	Ç§¿Ë	3332860	Ë«	1,083,093
202002	40151900	Áò»¯Ïð½ºÖÆÆäËû·ÖÖ¸¡¢Á¬Ö¸¼°Â¶Ö¸ÊÖÌ×	310	Ï£À°	10	Ò»°ãÃ³Ò×	30922	Ç§¿Ë	2751504	Ë«	1,146,843
202002	40151900	Áò»¯Ïð½ºÖÆÆäËû·ÖÖ¸¡¢Á¬Ö¸¼°Â¶Ö¸ÊÖÌ×	311	ÆÏÌÑÑÀ	10	Ò»°ãÃ³Ò×	18445	Ç§¿Ë	2050000	Ë«	654,853
202002	40151900	Áò»¯Ïð½ºÖÆÆäËû·ÖÖ¸¡¢Á¬Ö¸¼°Â¶Ö¸ÊÖÌ×	312	Î÷°àÑÀ	10	Ò»°ãÃ³Ò×	49343	Ç§¿Ë	6741921	Ë«	1,956,901
202002	40151900	Áò»¯Ïð½ºÖÆÆäËû·ÖÖ¸¡¢Á¬Ö¸¼°Â¶Ö¸ÊÖÌ×	316	±£¼ÓÀûÑÇ	10	Ò»°ãÃ³Ò×	0	Ç§¿Ë	1	Ë«	66
202002	40151900	Áò»¯Ïð½ºÖÆÆäËû·ÖÖ¸¡¢Á¬Ö¸¼°Â¶Ö¸ÊÖÌ×	318	·ÒÀ¼	10	Ò»°ãÃ³Ò×	61615	Ç§¿Ë	8935000	Ë«	2,596,040
202002	40151900	Áò»¯Ïð½ºÖÆÆäËû·ÖÖ¸¡¢Á¬Ö¸¼°Â¶Ö¸ÊÖÌ×	326	Å²Íþ	10	Ò»°ãÃ³Ò×	8303	Ç§¿Ë	677500	Ë«	353,177
202002	40151900	Áò»¯Ïð½ºÖÆÆäËû·ÖÖ¸¡¢Á¬Ö¸¼°Â¶Ö¸ÊÖÌ×	327	²¨À¼	10	Ò»°ãÃ³Ò×	141383	Ç§¿Ë	22156320	Ë«	5,656,141
202002	40151900	Áò»¯Ïð½ºÖÆÆäËû·ÖÖ¸¡¢Á¬Ö¸¼°Â¶Ö¸ÊÖÌ×	330	Èðµä	10	Ò»°ãÃ³Ò×	39273	Ç§¿Ë	4695000	Ë«	1,512,946
202002	40151900	Áò»¯Ïð½ºÖÆÆäËû·ÖÖ¸¡¢Á¬Ö¸¼°Â¶Ö¸ÊÖÌ×	331	ÈðÊ¿	10	Ò»°ãÃ³Ò×	6	Ç§¿Ë	30	Ë«	9,184
202002	40151900	Áò»¯Ïð½ºÖÆÆäËû·ÖÖ¸¡¢Á¬Ö¸¼°Â¶Ö¸ÊÖÌ×	336	Á¢ÌÕÍð	10	Ò»°ãÃ³Ò×	4672	Ç§¿Ë	790500	Ë«	218,777
202002	40151900	Áò»¯Ïð½ºÖÆÆäËû·ÖÖ¸¡¢Á¬Ö¸¼°Â¶Ö¸ÊÖÌ×	337	¸ñÂ³¼ªÑÇ	10	Ò»°ãÃ³Ò×	4889	Ç§¿Ë	729500	Ë«	200,890
202002	40151900	Áò»¯Ïð½ºÖÆÆäËû·ÖÖ¸¡¢Á¬Ö¸¼°Â¶Ö¸ÊÖÌ×	340	°×¶íÂÞË¹	10	Ò»°ãÃ³Ò×	1997	Ç§¿Ë	35760	Ë«	47,386
202002	40151900	Áò»¯Ïð½ºÖÆÆäËû·ÖÖ¸¡¢Á¬Ö¸¼°Â¶Ö¸ÊÖÌ×	344	¶íÂÞË¹Áª°î	10	Ò»°ãÃ³Ò×	142885	Ç§¿Ë	8213992	Ë«	4,576,116
202002	40151900	Áò»¯Ïð½ºÖÆÆäËû·ÖÖ¸¡¢Á¬Ö¸¼°Â¶Ö¸ÊÖÌ×	347	ÎÚ¿ËÀ¼	10	Ò»°ãÃ³Ò×	48451	Ç§¿Ë	2609056	Ë«	1,547,376
202002	40151900	Áò»¯Ïð½ºÖÆÆäËû·ÖÖ¸¡¢Á¬Ö¸¼°Â¶Ö¸ÊÖÌ×	352	½Ý¿Ë	10	Ò»°ãÃ³Ò×	1	Ç§¿Ë	10	Ë«	18
202002	40151900	Áò»¯Ïð½ºÖÆÆäËû·ÖÖ¸¡¢Á¬Ö¸¼°Â¶Ö¸ÊÖÌ×	402	°¢¸ùÍ¢	10	Ò»°ãÃ³Ò×	8072	Ç§¿Ë	174800	Ë«	211,684
202002	40151900	Áò»¯Ïð½ºÖÆÆäËû·ÖÖ¸¡¢Á¬Ö¸¼°Â¶Ö¸ÊÖÌ×	410	°ÍÎ÷	10	Ò»°ãÃ³Ò×	3553	Ç§¿Ë	36531	Ë«	158,543
202002	40151900	Áò»¯Ïð½ºÖÆÆäËû·ÖÖ¸¡¢Á¬Ö¸¼°Â¶Ö¸ÊÖÌ×	412	ÖÇÀû	10	Ò»°ãÃ³Ò×	16304	Ç§¿Ë	295020	Ë«	595,220
202002	40151900	Áò»¯Ïð½ºÖÆÆäËû·ÖÖ¸¡¢Á¬Ö¸¼°Â¶Ö¸ÊÖÌ×	415	¸çË¹´ïÀè¼Ó	10	Ò»°ãÃ³Ò×	120	Ç§¿Ë	2400	Ë«	1,611
202002	40151900	Áò»¯Ïð½ºÖÆÆäËû·ÖÖ¸¡¢Á¬Ö¸¼°Â¶Ö¸ÊÖÌ×	415	¸çË¹´ïÀè¼Ó	11	¹ú¼Ò¼ä¡¢¹ú¼Ê×éÖ¯ÎÞ³¥Ô®ÖúºÍÔùËÍµÄÎï×Ê	21	Ç§¿Ë	46	Ë«	1,264
202002	40151900	Áò»¯Ïð½ºÖÆÆäËû·ÖÖ¸¡¢Á¬Ö¸¼°Â¶Ö¸ÊÖÌ×	429	Ä«Î÷¸ç	10	Ò»°ãÃ³Ò×	14866	Ç§¿Ë	194948	Ë«	455,548
202002	40151900	Áò»¯Ïð½ºÖÆÆäËû·ÖÖ¸¡¢Á¬Ö¸¼°Â¶Ö¸ÊÖÌ×	432	°ÍÄÃÂí	10	Ò»°ãÃ³Ò×	19	Ç§¿Ë	72	Ë«	5,983
202002	40151900	Áò»¯Ïð½ºÖÆÆäËû·ÖÖ¸¡¢Á¬Ö¸¼°Â¶Ö¸ÊÖÌ×	434	ÃØÂ³	10	Ò»°ãÃ³Ò×	224	Ç§¿Ë	3888	Ë«	18,771
202002	40151900	Áò»¯Ïð½ºÖÆÆäËû·ÖÖ¸¡¢Á¬Ö¸¼°Â¶Ö¸ÊÖÌ×	444	ÎÚÀ­¹ç	10	Ò»°ãÃ³Ò×	1520	Ç§¿Ë	180000	Ë«	66,420
202002	40151900	Áò»¯Ïð½ºÖÆÆäËû·ÖÖ¸¡¢Á¬Ö¸¼°Â¶Ö¸ÊÖÌ×	445	Î¯ÄÚÈðÀ­	10	Ò»°ãÃ³Ò×	580	Ç§¿Ë	80000	Ë«	27,316
202002	40151900	Áò»¯Ïð½ºÖÆÆäËû·ÖÖ¸¡¢Á¬Ö¸¼°Â¶Ö¸ÊÖÌ×	501	¼ÓÄÃ´ó	10	Ò»°ãÃ³Ò×	30723	Ç§¿Ë	3797316	Ë«	1,100,740
202002	40151900	Áò»¯Ïð½ºÖÆÆäËû·ÖÖ¸¡¢Á¬Ö¸¼°Â¶Ö¸ÊÖÌ×	502	ÃÀ¹ú	10	Ò»°ãÃ³Ò×	467622	Ç§¿Ë	53359914	Ë«	18,777,036
202002	40151900	Áò»¯Ïð½ºÖÆÆäËû·ÖÖ¸¡¢Á¬Ö¸¼°Â¶Ö¸ÊÖÌ×	601	°Ä´óÀûÑÇ	10	Ò»°ãÃ³Ò×	17638	Ç§¿Ë	1791270	Ë«	638,293
202002	40151900	Áò»¯Ïð½ºÖÆÆäËû·ÖÖ¸¡¢Á¬Ö¸¼°Â¶Ö¸ÊÖÌ×	609	ÐÂÎ÷À¼	10	Ò»°ãÃ³Ò×	59703	Ç§¿Ë	9175000	Ë«	2,554,563
202003	39262011	¾ÛÂÈÒÒÏ©ÖÆÊÖÌ×£¨·ÖÖ¸ÊÖÌ×¡¢Á¬Ö¸ÊÖÌ×µÈ£©	102	°ÍÁÖ	10	Ò»°ãÃ³Ò×	52427	Ç§¿Ë	5764500	Ë«	1,009,125
202003	39262011	¾ÛÂÈÒÒÏ©ÖÆÊÖÌ×£¨·ÖÖ¸ÊÖÌ×¡¢Á¬Ö¸ÊÖÌ×µÈ£©	106	Ãåµé	10	Ò»°ãÃ³Ò×	560	Ç§¿Ë	56000	Ë«	13,520
202003	39262011	¾ÛÂÈÒÒÏ©ÖÆÊÖÌ×£¨·ÖÖ¸ÊÖÌ×¡¢Á¬Ö¸ÊÖÌ×µÈ£©	109	³¯ÏÊ	10	Ò»°ãÃ³Ò×	40	Ç§¿Ë	1000	Ë«	910
202003	39262011	¾ÛÂÈÒÒÏ©ÖÆÊÖÌ×£¨·ÖÖ¸ÊÖÌ×¡¢Á¬Ö¸ÊÖÌ×µÈ£©	110	ÖÐ¹úÏã¸Û	10	Ò»°ãÃ³Ò×	12416	Ç§¿Ë	2532608	Ë«	225,181
202003	39262011	¾ÛÂÈÒÒÏ©ÖÆÊÖÌ×£¨·ÖÖ¸ÊÖÌ×¡¢Á¬Ö¸ÊÖÌ×µÈ£©	111	Ó¡¶È	10	Ò»°ãÃ³Ò×	25064	Ç§¿Ë	2722600	Ë«	427,283
202003	39262011	¾ÛÂÈÒÒÏ©ÖÆÊÖÌ×£¨·ÖÖ¸ÊÖÌ×¡¢Á¬Ö¸ÊÖÌ×µÈ£©	112	Ó¡¶ÈÄáÎ÷ÑÇ	10	Ò»°ãÃ³Ò×	1955	Ç§¿Ë	8640	Ë«	49,189
202003	39262011	¾ÛÂÈÒÒÏ©ÖÆÊÖÌ×£¨·ÖÖ¸ÊÖÌ×¡¢Á¬Ö¸ÊÖÌ×µÈ£©	112	Ó¡¶ÈÄáÎ÷ÑÇ	12	ÆäËû¾èÔùÎï×Ê	79	Ç§¿Ë	10000	Ë«	5,692
202003	39262011	¾ÛÂÈÒÒÏ©ÖÆÊÖÌ×£¨·ÖÖ¸ÊÖÌ×¡¢Á¬Ö¸ÊÖÌ×µÈ£©	113	ÒÁÀÊ	10	Ò»°ãÃ³Ò×	101215	Ç§¿Ë	10885000	Ë«	1,793,419
202003	39262011	¾ÛÂÈÒÒÏ©ÖÆÊÖÌ×£¨·ÖÖ¸ÊÖÌ×¡¢Á¬Ö¸ÊÖÌ×µÈ£©	115	ÒÔÉ«ÁÐ	10	Ò»°ãÃ³Ò×	21998	Ç§¿Ë	2308750	Ë«	363,103
202003	39262011	¾ÛÂÈÒÒÏ©ÖÆÊÖÌ×£¨·ÖÖ¸ÊÖÌ×¡¢Á¬Ö¸ÊÖÌ×µÈ£©	116	ÈÕ±¾	10	Ò»°ãÃ³Ò×	2441838	Ç§¿Ë	284813859	Ë«	47,230,360
202003	39262011	¾ÛÂÈÒÒÏ©ÖÆÊÖÌ×£¨·ÖÖ¸ÊÖÌ×¡¢Á¬Ö¸ÊÖÌ×µÈ£©	117	Ô¼µ©	10	Ò»°ãÃ³Ò×	18685	Ç§¿Ë	2200000	Ë«	335,987
202003	39262011	¾ÛÂÈÒÒÏ©ÖÆÊÖÌ×£¨·ÖÖ¸ÊÖÌ×¡¢Á¬Ö¸ÊÖÌ×µÈ£©	118	¿ÆÍþÌØ	10	Ò»°ãÃ³Ò×	84948	Ç§¿Ë	9874300	Ë«	1,766,833
202003	39262011	¾ÛÂÈÒÒÏ©ÖÆÊÖÌ×£¨·ÖÖ¸ÊÖÌ×¡¢Á¬Ö¸ÊÖÌ×µÈ£©	121	ÖÐ¹ú°ÄÃÅ	10	Ò»°ãÃ³Ò×	1425	Ç§¿Ë	150000	Ë«	28,180
202003	39262011	¾ÛÂÈÒÒÏ©ÖÆÊÖÌ×£¨·ÖÖ¸ÊÖÌ×¡¢Á¬Ö¸ÊÖÌ×µÈ£©	122	ÂíÀ´Î÷ÑÇ	10	Ò»°ãÃ³Ò×	43299	Ç§¿Ë	3012875	Ë«	1,233,541
202003	39262011	¾ÛÂÈÒÒÏ©ÖÆÊÖÌ×£¨·ÖÖ¸ÊÖÌ×¡¢Á¬Ö¸ÊÖÌ×µÈ£©	123	Âí¶û´ú·ò	10	Ò»°ãÃ³Ò×	150	Ç§¿Ë	720	Ë«	4,789
202003	39262011	¾ÛÂÈÒÒÏ©ÖÆÊÖÌ×£¨·ÖÖ¸ÊÖÌ×¡¢Á¬Ö¸ÊÖÌ×µÈ£©	124	ÃÉ¹Å	10	Ò»°ãÃ³Ò×	567	Ç§¿Ë	32000	Ë«	10,638
202003	39262011	¾ÛÂÈÒÒÏ©ÖÆÊÖÌ×£¨·ÖÖ¸ÊÖÌ×¡¢Á¬Ö¸ÊÖÌ×µÈ£©	126	°¢Âü	10	Ò»°ãÃ³Ò×	27265	Ç§¿Ë	2901440	Ë«	426,333
202003	39262011	¾ÛÂÈÒÒÏ©ÖÆÊÖÌ×£¨·ÖÖ¸ÊÖÌ×¡¢Á¬Ö¸ÊÖÌ×µÈ£©	127	°Í»ùË¹Ì¹	10	Ò»°ãÃ³Ò×	21215	Ç§¿Ë	2250000	Ë«	389,154
202003	39262011	¾ÛÂÈÒÒÏ©ÖÆÊÖÌ×£¨·ÖÖ¸ÊÖÌ×¡¢Á¬Ö¸ÊÖÌ×µÈ£©	129	·ÆÂÉ±ö	10	Ò»°ãÃ³Ò×	49574	Ç§¿Ë	5644820	Ë«	895,366
202003	39262011	¾ÛÂÈÒÒÏ©ÖÆÊÖÌ×£¨·ÖÖ¸ÊÖÌ×¡¢Á¬Ö¸ÊÖÌ×µÈ£©	130	¿¨Ëþ¶û	10	Ò»°ãÃ³Ò×	105206	Ç§¿Ë	11407500	Ë«	1,918,204
202003	39262011	¾ÛÂÈÒÒÏ©ÖÆÊÖÌ×£¨·ÖÖ¸ÊÖÌ×¡¢Á¬Ö¸ÊÖÌ×µÈ£©	131	É³ÌØ°¢À­²®	10	Ò»°ãÃ³Ò×	677318	Ç§¿Ë	75458950	Ë«	12,025,734
202003	39262011	¾ÛÂÈÒÒÏ©ÖÆÊÖÌ×£¨·ÖÖ¸ÊÖÌ×¡¢Á¬Ö¸ÊÖÌ×µÈ£©	132	ÐÂ¼ÓÆÂ	10	Ò»°ãÃ³Ò×	94521	Ç§¿Ë	8995099	Ë«	1,673,100
202003	39262011	¾ÛÂÈÒÒÏ©ÖÆÊÖÌ×£¨·ÖÖ¸ÊÖÌ×¡¢Á¬Ö¸ÊÖÌ×µÈ£©	133	º«¹ú	10	Ò»°ãÃ³Ò×	58405	Ç§¿Ë	4749565	Ë«	1,318,129
202003	39262011	¾ÛÂÈÒÒÏ©ÖÆÊÖÌ×£¨·ÖÖ¸ÊÖÌ×¡¢Á¬Ö¸ÊÖÌ×µÈ£©	134	Ë¹ÀïÀ¼¿¨	10	Ò»°ãÃ³Ò×	150	Ç§¿Ë	15000	Ë«	3,151
202003	39262011	¾ÛÂÈÒÒÏ©ÖÆÊÖÌ×£¨·ÖÖ¸ÊÖÌ×¡¢Á¬Ö¸ÊÖÌ×µÈ£©	135	ÐðÀûÑÇ	10	Ò»°ãÃ³Ò×	18810	Ç§¿Ë	2156000	Ë«	317,427
202003	39262011	¾ÛÂÈÒÒÏ©ÖÆÊÖÌ×£¨·ÖÖ¸ÊÖÌ×¡¢Á¬Ö¸ÊÖÌ×µÈ£©	136	Ì©¹ú	10	Ò»°ãÃ³Ò×	5951	Ç§¿Ë	575000	Ë«	121,735
202003	39262011	¾ÛÂÈÒÒÏ©ÖÆÊÖÌ×£¨·ÖÖ¸ÊÖÌ×¡¢Á¬Ö¸ÊÖÌ×µÈ£©	137	ÍÁ¶úÆä	10	Ò»°ãÃ³Ò×	485971	Ç§¿Ë	56744950	Ë«	8,515,638
202003	39262011	¾ÛÂÈÒÒÏ©ÖÆÊÖÌ×£¨·ÖÖ¸ÊÖÌ×¡¢Á¬Ö¸ÊÖÌ×µÈ£©	138	°¢ÁªÇõ	10	Ò»°ãÃ³Ò×	440262	Ç§¿Ë	49682360	Ë«	7,660,286
202003	39262011	¾ÛÂÈÒÒÏ©ÖÆÊÖÌ×£¨·ÖÖ¸ÊÖÌ×¡¢Á¬Ö¸ÊÖÌ×µÈ£©	141	Ô½ÄÏ	10	Ò»°ãÃ³Ò×	39126	Ç§¿Ë	3027292	Ë«	796,467
202003	39262011	¾ÛÂÈÒÒÏ©ÖÆÊÖÌ×£¨·ÖÖ¸ÊÖÌ×¡¢Á¬Ö¸ÊÖÌ×µÈ£©	143	ÖÐ¹úÌ¨Íå	10	Ò»°ãÃ³Ò×	295039	Ç§¿Ë	26781214	Ë«	5,378,400
202003	39262011	¾ÛÂÈÒÒÏ©ÖÆÊÖÌ×£¨·ÖÖ¸ÊÖÌ×¡¢Á¬Ö¸ÊÖÌ×µÈ£©	201	°¢¶û¼°ÀûÑÇ	10	Ò»°ãÃ³Ò×	1735	Ç§¿Ë	8040	Ë«	44,732
202003	39262011	¾ÛÂÈÒÒÏ©ÖÆÊÖÌ×£¨·ÖÖ¸ÊÖÌ×¡¢Á¬Ö¸ÊÖÌ×µÈ£©	206	¿¦ÂóÂ¡	10	Ò»°ãÃ³Ò×	3024	Ç§¿Ë	60480	Ë«	42,343
202003	39262011	¾ÛÂÈÒÒÏ©ÖÆÊÖÌ×£¨·ÖÖ¸ÊÖÌ×¡¢Á¬Ö¸ÊÖÌ×µÈ£©	211	Õ§µÃ	10	Ò»°ãÃ³Ò×	80	Ç§¿Ë	500	Ë«	4,911
202003	39262011	¾ÛÂÈÒÒÏ©ÖÆÊÖÌ×£¨·ÖÖ¸ÊÖÌ×¡¢Á¬Ö¸ÊÖÌ×µÈ£©	215	°£¼°	10	Ò»°ãÃ³Ò×	117718	Ç§¿Ë	11545500	Ë«	1,675,738
202003	39262011	¾ÛÂÈÒÒÏ©ÖÆÊÖÌ×£¨·ÖÖ¸ÊÖÌ×¡¢Á¬Ö¸ÊÖÌ×µÈ£©	217	°£Èû¶í±ÈÑÇ	10	Ò»°ãÃ³Ò×	21	Ç§¿Ë	4000	Ë«	140
202003	39262011	¾ÛÂÈÒÒÏ©ÖÆÊÖÌ×£¨·ÖÖ¸ÊÖÌ×¡¢Á¬Ö¸ÊÖÌ×µÈ£©	218	¼ÓÅî	10	Ò»°ãÃ³Ò×	528	Ç§¿Ë	2760	Ë«	29,214
202003	39262011	¾ÛÂÈÒÒÏ©ÖÆÊÖÌ×£¨·ÖÖ¸ÊÖÌ×¡¢Á¬Ö¸ÊÖÌ×µÈ£©	223	¿ÆÌØµÏÍß	10	Ò»°ãÃ³Ò×	1646	Ç§¿Ë	11600	Ë«	49,420
202003	39262011	¾ÛÂÈÒÒÏ©ÖÆÊÖÌ×£¨·ÖÖ¸ÊÖÌ×¡¢Á¬Ö¸ÊÖÌ×µÈ£©	224	¿ÏÄáÑÇ	10	Ò»°ãÃ³Ò×	17	Ç§¿Ë	72	Ë«	434
202003	39262011	¾ÛÂÈÒÒÏ©ÖÆÊÖÌ×£¨·ÖÖ¸ÊÖÌ×¡¢Á¬Ö¸ÊÖÌ×µÈ£©	226	Àû±ÈÑÇ	10	Ò»°ãÃ³Ò×	800	Ç§¿Ë	7500	Ë«	66,779
202003	39262011	¾ÛÂÈÒÒÏ©ÖÆÊÖÌ×£¨·ÖÖ¸ÊÖÌ×¡¢Á¬Ö¸ÊÖÌ×µÈ£©	232	Ä¦Âå¸ç	10	Ò»°ãÃ³Ò×	410	Ç§¿Ë	2880	Ë«	5,940
202003	39262011	¾ÛÂÈÒÒÏ©ÖÆÊÖÌ×£¨·ÖÖ¸ÊÖÌ×¡¢Á¬Ö¸ÊÖÌ×µÈ£©	233	ÄªÉ£±È¿Ë	10	Ò»°ãÃ³Ò×	205	Ç§¿Ë	1440	Ë«	2,921
202003	39262011	¾ÛÂÈÒÒÏ©ÖÆÊÖÌ×£¨·ÖÖ¸ÊÖÌ×¡¢Á¬Ö¸ÊÖÌ×µÈ£©	234	ÄÉÃ×±ÈÑÇ	10	Ò»°ãÃ³Ò×	0	Ç§¿Ë	100	Ë«	21
202003	39262011	¾ÛÂÈÒÒÏ©ÖÆÊÖÌ×£¨·ÖÖ¸ÊÖÌ×¡¢Á¬Ö¸ÊÖÌ×µÈ£©	236	ÄáÈÕÀûÑÇ	10	Ò»°ãÃ³Ò×	410	Ç§¿Ë	2880	Ë«	5,940
202003	39262011	¾ÛÂÈÒÒÏ©ÖÆÊÖÌ×£¨·ÖÖ¸ÊÖÌ×¡¢Á¬Ö¸ÊÖÌ×µÈ£©	240	ÈûÄÚ¼Ó¶û	10	Ò»°ãÃ³Ò×	31127	Ç§¿Ë	3900072	Ë«	589,984
202003	39262011	¾ÛÂÈÒÒÏ©ÖÆÊÖÌ×£¨·ÖÖ¸ÊÖÌ×¡¢Á¬Ö¸ÊÖÌ×µÈ£©	244	ÄÏ·Ç	10	Ò»°ãÃ³Ò×	280	Ç§¿Ë	2900	Ë«	15,228
202003	39262011	¾ÛÂÈÒÒÏ©ÖÆÊÖÌ×£¨·ÖÖ¸ÊÖÌ×¡¢Á¬Ö¸ÊÖÌ×µÈ£©	249	Í»ÄáË¹	10	Ò»°ãÃ³Ò×	410	Ç§¿Ë	2880	Ë«	8,065
202003	39262011	¾ÛÂÈÒÒÏ©ÖÆÊÖÌ×£¨·ÖÖ¸ÊÖÌ×¡¢Á¬Ö¸ÊÖÌ×µÈ£©	252	¸Õ¹û(½ð)	10	Ò»°ãÃ³Ò×	572	Ç§¿Ë	4500	Ë«	10,477
202003	39262011	¾ÛÂÈÒÒÏ©ÖÆÊÖÌ×£¨·ÖÖ¸ÊÖÌ×¡¢Á¬Ö¸ÊÖÌ×µÈ£©	253	ÔÞ±ÈÑÇ	10	Ò»°ãÃ³Ò×	36	Ç§¿Ë	460	Ë«	20,726
202003	39262011	¾ÛÂÈÒÒÏ©ÖÆÊÖÌ×£¨·ÖÖ¸ÊÖÌ×¡¢Á¬Ö¸ÊÖÌ×µÈ£©	301	±ÈÀûÊ±	10	Ò»°ãÃ³Ò×	37119	Ç§¿Ë	4329307	Ë«	993,333
202003	39262011	¾ÛÂÈÒÒÏ©ÖÆÊÖÌ×£¨·ÖÖ¸ÊÖÌ×¡¢Á¬Ö¸ÊÖÌ×µÈ£©	302	µ¤Âó	10	Ò»°ãÃ³Ò×	14269	Ç§¿Ë	1311500	Ë«	227,100
202003	39262011	¾ÛÂÈÒÒÏ©ÖÆÊÖÌ×£¨·ÖÖ¸ÊÖÌ×¡¢Á¬Ö¸ÊÖÌ×µÈ£©	303	Ó¢¹ú	10	Ò»°ãÃ³Ò×	725339	Ç§¿Ë	80575900	Ë«	12,843,546
202003	39262011	¾ÛÂÈÒÒÏ©ÖÆÊÖÌ×£¨·ÖÖ¸ÊÖÌ×¡¢Á¬Ö¸ÊÖÌ×µÈ£©	304	µÂ¹ú	10	Ò»°ãÃ³Ò×	255112	Ç§¿Ë	25495420	Ë«	4,446,157
202003	39262011	¾ÛÂÈÒÒÏ©ÖÆÊÖÌ×£¨·ÖÖ¸ÊÖÌ×¡¢Á¬Ö¸ÊÖÌ×µÈ£©	305	·¨¹ú	10	Ò»°ãÃ³Ò×	376665	Ç§¿Ë	38180200	Ë«	6,419,890
202003	39262011	¾ÛÂÈÒÒÏ©ÖÆÊÖÌ×£¨·ÖÖ¸ÊÖÌ×¡¢Á¬Ö¸ÊÖÌ×µÈ£©	306	°®¶ûÀ¼	10	Ò»°ãÃ³Ò×	65624	Ç§¿Ë	7341000	Ë«	1,135,420
202003	39262011	¾ÛÂÈÒÒÏ©ÖÆÊÖÌ×£¨·ÖÖ¸ÊÖÌ×¡¢Á¬Ö¸ÊÖÌ×µÈ£©	307	Òâ´óÀû	10	Ò»°ãÃ³Ò×	336167	Ç§¿Ë	35410665	Ë«	6,002,765
202003	39262011	¾ÛÂÈÒÒÏ©ÖÆÊÖÌ×£¨·ÖÖ¸ÊÖÌ×¡¢Á¬Ö¸ÊÖÌ×µÈ£©	307	Òâ´óÀû	12	ÆäËû¾èÔùÎï×Ê	90	Ç§¿Ë	10000	Ë«	5,097
202003	39262011	¾ÛÂÈÒÒÏ©ÖÆÊÖÌ×£¨·ÖÖ¸ÊÖÌ×¡¢Á¬Ö¸ÊÖÌ×µÈ£©	309	ºÉÀ¼	10	Ò»°ãÃ³Ò×	86558	Ç§¿Ë	8851646	Ë«	1,464,088
202003	39262011	¾ÛÂÈÒÒÏ©ÖÆÊÖÌ×£¨·ÖÖ¸ÊÖÌ×¡¢Á¬Ö¸ÊÖÌ×µÈ£©	310	Ï£À°	10	Ò»°ãÃ³Ò×	46828	Ç§¿Ë	5400660	Ë«	801,424
202003	39262011	¾ÛÂÈÒÒÏ©ÖÆÊÖÌ×£¨·ÖÖ¸ÊÖÌ×¡¢Á¬Ö¸ÊÖÌ×µÈ£©	311	ÆÏÌÑÑÀ	10	Ò»°ãÃ³Ò×	34350	Ç§¿Ë	3800000	Ë«	583,269
202003	39262011	¾ÛÂÈÒÒÏ©ÖÆÊÖÌ×£¨·ÖÖ¸ÊÖÌ×¡¢Á¬Ö¸ÊÖÌ×µÈ£©	312	Î÷°àÑÀ	10	Ò»°ãÃ³Ò×	194914	Ç§¿Ë	22005300	Ë«	4,086,710
202003	39262011	¾ÛÂÈÒÒÏ©ÖÆÊÖÌ×£¨·ÖÖ¸ÊÖÌ×¡¢Á¬Ö¸ÊÖÌ×µÈ£©	313	°¢¶û°ÍÄáÑÇ	10	Ò»°ãÃ³Ò×	66	Ç§¿Ë	288	Ë«	1,680
202003	39262011	¾ÛÂÈÒÒÏ©ÖÆÊÖÌ×£¨·ÖÖ¸ÊÖÌ×¡¢Á¬Ö¸ÊÖÌ×µÈ£©	318	·ÒÀ¼	10	Ò»°ãÃ³Ò×	57380	Ç§¿Ë	6562000	Ë«	982,031
202003	39262011	¾ÛÂÈÒÒÏ©ÖÆÊÖÌ×£¨·ÖÖ¸ÊÖÌ×¡¢Á¬Ö¸ÊÖÌ×µÈ£©	326	Å²Íþ	10	Ò»°ãÃ³Ò×	38374	Ç§¿Ë	4060000	Ë«	663,378
202003	39262011	¾ÛÂÈÒÒÏ©ÖÆÊÖÌ×£¨·ÖÖ¸ÊÖÌ×¡¢Á¬Ö¸ÊÖÌ×µÈ£©	327	²¨À¼	10	Ò»°ãÃ³Ò×	34760	Ç§¿Ë	3636703	Ë«	679,491
202003	39262011	¾ÛÂÈÒÒÏ©ÖÆÊÖÌ×£¨·ÖÖ¸ÊÖÌ×¡¢Á¬Ö¸ÊÖÌ×µÈ£©	328	ÂÞÂíÄáÑÇ	10	Ò»°ãÃ³Ò×	6720	Ç§¿Ë	800000	Ë«	299,301
202003	39262011	¾ÛÂÈÒÒÏ©ÖÆÊÖÌ×£¨·ÖÖ¸ÊÖÌ×¡¢Á¬Ö¸ÊÖÌ×µÈ£©	330	Èðµä	10	Ò»°ãÃ³Ò×	94748	Ç§¿Ë	9417050	Ë«	1,900,326
202003	39262011	¾ÛÂÈÒÒÏ©ÖÆÊÖÌ×£¨·ÖÖ¸ÊÖÌ×¡¢Á¬Ö¸ÊÖÌ×µÈ£©	335	À­ÍÑÎ¬ÑÇ	10	Ò»°ãÃ³Ò×	3840	Ç§¿Ë	450000	Ë«	65,112
202003	39262011	¾ÛÂÈÒÒÏ©ÖÆÊÖÌ×£¨·ÖÖ¸ÊÖÌ×¡¢Á¬Ö¸ÊÖÌ×µÈ£©	336	Á¢ÌÕÍð	10	Ò»°ãÃ³Ò×	26645	Ç§¿Ë	4055000	Ë«	1,129,279
202003	39262011	¾ÛÂÈÒÒÏ©ÖÆÊÖÌ×£¨·ÖÖ¸ÊÖÌ×¡¢Á¬Ö¸ÊÖÌ×µÈ£©	337	¸ñÂ³¼ªÑÇ	10	Ò»°ãÃ³Ò×	17740	Ç§¿Ë	2300000	Ë«	341,379
202003	39262011	¾ÛÂÈÒÒÏ©ÖÆÊÖÌ×£¨·ÖÖ¸ÊÖÌ×¡¢Á¬Ö¸ÊÖÌ×µÈ£©	338	ÑÇÃÀÄáÑÇ	10	Ò»°ãÃ³Ò×	19850	Ç§¿Ë	2100000	Ë«	393,187
202003	39262011	¾ÛÂÈÒÒÏ©ÖÆÊÖÌ×£¨·ÖÖ¸ÊÖÌ×¡¢Á¬Ö¸ÊÖÌ×µÈ£©	339	°¢Èû°Ý½®	10	Ò»°ãÃ³Ò×	8204	Ç§¿Ë	840000	Ë«	152,813
202003	39262011	¾ÛÂÈÒÒÏ©ÖÆÊÖÌ×£¨·ÖÖ¸ÊÖÌ×¡¢Á¬Ö¸ÊÖÌ×µÈ£©	344	¶íÂÞË¹Áª°î	10	Ò»°ãÃ³Ò×	417947	Ç§¿Ë	44399424	Ë«	6,827,698
202003	39262011	¾ÛÂÈÒÒÏ©ÖÆÊÖÌ×£¨·ÖÖ¸ÊÖÌ×¡¢Á¬Ö¸ÊÖÌ×µÈ£©	347	ÎÚ¿ËÀ¼	10	Ò»°ãÃ³Ò×	44135	Ç§¿Ë	5047200	Ë«	799,553
202003	39262011	¾ÛÂÈÒÒÏ©ÖÆÊÖÌ×£¨·ÖÖ¸ÊÖÌ×¡¢Á¬Ö¸ÊÖÌ×µÈ£©	351	¿ËÂÞµØÑÇ	10	Ò»°ãÃ³Ò×	23	Ç§¿Ë	120	Ë«	536
202003	39262011	¾ÛÂÈÒÒÏ©ÖÆÊÖÌ×£¨·ÖÖ¸ÊÖÌ×¡¢Á¬Ö¸ÊÖÌ×µÈ£©	352	½Ý¿Ë	10	Ò»°ãÃ³Ò×	45702	Ç§¿Ë	6716500	Ë«	1,796,459
202003	39262011	¾ÛÂÈÒÒÏ©ÖÆÊÖÌ×£¨·ÖÖ¸ÊÖÌ×¡¢Á¬Ö¸ÊÖÌ×µÈ£©	353	Ë¹Âå·¥¿Ë	10	Ò»°ãÃ³Ò×	15778	Ç§¿Ë	1400000	Ë«	1,015,398
202003	39262011	¾ÛÂÈÒÒÏ©ÖÆÊÖÌ×£¨·ÖÖ¸ÊÖÌ×¡¢Á¬Ö¸ÊÖÌ×µÈ£©	358	Èû¶ûÎ¬ÑÇ	10	Ò»°ãÃ³Ò×	5707	Ç§¿Ë	662500	Ë«	102,257
202003	39262011	¾ÛÂÈÒÒÏ©ÖÆÊÖÌ×£¨·ÖÖ¸ÊÖÌ×¡¢Á¬Ö¸ÊÖÌ×µÈ£©	410	°ÍÎ÷	10	Ò»°ãÃ³Ò×	637701	Ç§¿Ë	76681000	Ë«	12,322,310
202003	39262011	¾ÛÂÈÒÒÏ©ÖÆÊÖÌ×£¨·ÖÖ¸ÊÖÌ×¡¢Á¬Ö¸ÊÖÌ×µÈ£©	412	ÖÇÀû	10	Ò»°ãÃ³Ò×	81250	Ç§¿Ë	8972600	Ë«	1,455,708
202003	39262011	¾ÛÂÈÒÒÏ©ÖÆÊÖÌ×£¨·ÖÖ¸ÊÖÌ×¡¢Á¬Ö¸ÊÖÌ×µÈ£©	413	¸çÂ×±ÈÑÇ	10	Ò»°ãÃ³Ò×	43144	Ç§¿Ë	4636240	Ë«	744,247
202003	39262011	¾ÛÂÈÒÒÏ©ÖÆÊÖÌ×£¨·ÖÖ¸ÊÖÌ×¡¢Á¬Ö¸ÊÖÌ×µÈ£©	415	¸çË¹´ïÀè¼Ó	10	Ò»°ãÃ³Ò×	2845	Ç§¿Ë	301440	Ë«	66,772
202003	39262011	¾ÛÂÈÒÒÏ©ÖÆÊÖÌ×£¨·ÖÖ¸ÊÖÌ×¡¢Á¬Ö¸ÊÖÌ×µÈ£©	418	¶àÃ×Äá¼Ó¹²ºÍ¹ú	10	Ò»°ãÃ³Ò×	615	Ç§¿Ë	4320	Ë«	8,910
202003	39262011	¾ÛÂÈÒÒÏ©ÖÆÊÖÌ×£¨·ÖÖ¸ÊÖÌ×¡¢Á¬Ö¸ÊÖÌ×µÈ£©	419	¶ò¹Ï¶à¶û	10	Ò»°ãÃ³Ò×	8525	Ç§¿Ë	775000	Ë«	126,425
202003	39262011	¾ÛÂÈÒÒÏ©ÖÆÊÖÌ×£¨·ÖÖ¸ÊÖÌ×¡¢Á¬Ö¸ÊÖÌ×µÈ£©	423	Î£µØÂíÀ­	10	Ò»°ãÃ³Ò×	34	Ç§¿Ë	144	Ë«	978
202003	39262011	¾ÛÂÈÒÒÏ©ÖÆÊÖÌ×£¨·ÖÖ¸ÊÖÌ×¡¢Á¬Ö¸ÊÖÌ×µÈ£©	429	Ä«Î÷¸ç	10	Ò»°ãÃ³Ò×	46122	Ç§¿Ë	4622500	Ë«	874,642
202003	39262011	¾ÛÂÈÒÒÏ©ÖÆÊÖÌ×£¨·ÖÖ¸ÊÖÌ×¡¢Á¬Ö¸ÊÖÌ×µÈ£©	432	°ÍÄÃÂí	10	Ò»°ãÃ³Ò×	16075	Ç§¿Ë	1800000	Ë«	267,166
202003	39262011	¾ÛÂÈÒÒÏ©ÖÆÊÖÌ×£¨·ÖÖ¸ÊÖÌ×¡¢Á¬Ö¸ÊÖÌ×µÈ£©	434	ÃØÂ³	10	Ò»°ãÃ³Ò×	388	Ç§¿Ë	1440	Ë«	25,862
202003	39262011	¾ÛÂÈÒÒÏ©ÖÆÊÖÌ×£¨·ÖÖ¸ÊÖÌ×¡¢Á¬Ö¸ÊÖÌ×µÈ£©	440	Èø¶ûÍß¶à	10	Ò»°ãÃ³Ò×	17	Ç§¿Ë	72	Ë«	465
202003	39262011	¾ÛÂÈÒÒÏ©ÖÆÊÖÌ×£¨·ÖÖ¸ÊÖÌ×¡¢Á¬Ö¸ÊÖÌ×µÈ£©	442	ÌØÁ¢Äá´ïºÍ¶à°Í¸ç	10	Ò»°ãÃ³Ò×	8142	Ç§¿Ë	825072	Ë«	128,661
202003	39262011	¾ÛÂÈÒÒÏ©ÖÆÊÖÌ×£¨·ÖÖ¸ÊÖÌ×¡¢Á¬Ö¸ÊÖÌ×µÈ£©	444	ÎÚÀ­¹ç	10	Ò»°ãÃ³Ò×	205	Ç§¿Ë	1440	Ë«	2,921
202003	39262011	¾ÛÂÈÒÒÏ©ÖÆÊÖÌ×£¨·ÖÖ¸ÊÖÌ×¡¢Á¬Ö¸ÊÖÌ×µÈ£©	445	Î¯ÄÚÈðÀ­	10	Ò»°ãÃ³Ò×	66	Ç§¿Ë	288	Ë«	1,734
202003	39262011	¾ÛÂÈÒÒÏ©ÖÆÊÖÌ×£¨·ÖÖ¸ÊÖÌ×¡¢Á¬Ö¸ÊÖÌ×µÈ£©	501	¼ÓÄÃ´ó	10	Ò»°ãÃ³Ò×	788475	Ç§¿Ë	78411940	Ë«	13,310,578
202003	39262011	¾ÛÂÈÒÒÏ©ÖÆÊÖÌ×£¨·ÖÖ¸ÊÖÌ×¡¢Á¬Ö¸ÊÖÌ×µÈ£©	502	ÃÀ¹ú	10	Ò»°ãÃ³Ò×	9984409	Ç§¿Ë	1056439606	Ë«	169,657,398
202003	39262011	¾ÛÂÈÒÒÏ©ÖÆÊÖÌ×£¨·ÖÖ¸ÊÖÌ×¡¢Á¬Ö¸ÊÖÌ×µÈ£©	601	°Ä´óÀûÑÇ	10	Ò»°ãÃ³Ò×	671674	Ç§¿Ë	72820800	Ë«	11,932,300
202003	39262011	¾ÛÂÈÒÒÏ©ÖÆÊÖÌ×£¨·ÖÖ¸ÊÖÌ×¡¢Á¬Ö¸ÊÖÌ×µÈ£©	603	ì³¼Ã	10	Ò»°ãÃ³Ò×	8070	Ç§¿Ë	900000	Ë«	137,364
202003	39262011	¾ÛÂÈÒÒÏ©ÖÆÊÖÌ×£¨·ÖÖ¸ÊÖÌ×¡¢Á¬Ö¸ÊÖÌ×µÈ£©	607	ÐÂ¿¦Àï¶àÄáÑÇ	10	Ò»°ãÃ³Ò×	34	Ç§¿Ë	1120	Ë«	778
202003	39262011	¾ÛÂÈÒÒÏ©ÖÆÊÖÌ×£¨·ÖÖ¸ÊÖÌ×¡¢Á¬Ö¸ÊÖÌ×µÈ£©	609	ÐÂÎ÷À¼	10	Ò»°ãÃ³Ò×	46338	Ç§¿Ë	4408680	Ë«	783,978
202003	40151900	Áò»¯Ïð½ºÖÆÆäËû·ÖÖ¸¡¢Á¬Ö¸¼°Â¶Ö¸ÊÖÌ×	102	°ÍÁÖ	10	Ò»°ãÃ³Ò×	897	Ç§¿Ë	9360	Ë«	25,393
202003	40151900	Áò»¯Ïð½ºÖÆÆäËû·ÖÖ¸¡¢Á¬Ö¸¼°Â¶Ö¸ÊÖÌ×	103	ÃÏ¼ÓÀ­¹ú	10	Ò»°ãÃ³Ò×	54	Ç§¿Ë	5200	Ë«	5,458
202003	40151900	Áò»¯Ïð½ºÖÆÆäËû·ÖÖ¸¡¢Á¬Ö¸¼°Â¶Ö¸ÊÖÌ×	106	Ãåµé	10	Ò»°ãÃ³Ò×	365	Ç§¿Ë	2230	Ë«	4,030
202003	40151900	Áò»¯Ïð½ºÖÆÆäËû·ÖÖ¸¡¢Á¬Ö¸¼°Â¶Ö¸ÊÖÌ×	107	¼íÆÒÕ¯	10	Ò»°ãÃ³Ò×	403	Ç§¿Ë	7620	Ë«	13,986
202003	40151900	Áò»¯Ïð½ºÖÆÆäËû·ÖÖ¸¡¢Á¬Ö¸¼°Â¶Ö¸ÊÖÌ×	108	ÈûÆÖÂ·Ë¹	10	Ò»°ãÃ³Ò×	2309	Ç§¿Ë	180144	Ë«	89,859
202003	40151900	Áò»¯Ïð½ºÖÆÆäËû·ÖÖ¸¡¢Á¬Ö¸¼°Â¶Ö¸ÊÖÌ×	110	ÖÐ¹úÏã¸Û	10	Ò»°ãÃ³Ò×	112544	Ç§¿Ë	1743470	Ë«	4,163,177
202003	40151900	Áò»¯Ïð½ºÖÆÆäËû·ÖÖ¸¡¢Á¬Ö¸¼°Â¶Ö¸ÊÖÌ×	111	Ó¡¶È	10	Ò»°ãÃ³Ò×	16890	Ç§¿Ë	212923	Ë«	214,583
202003	40151900	Áò»¯Ïð½ºÖÆÆäËû·ÖÖ¸¡¢Á¬Ö¸¼°Â¶Ö¸ÊÖÌ×	112	Ó¡¶ÈÄáÎ÷ÑÇ	10	Ò»°ãÃ³Ò×	7338	Ç§¿Ë	274385	Ë«	348,465
202003	40151900	Áò»¯Ïð½ºÖÆÆäËû·ÖÖ¸¡¢Á¬Ö¸¼°Â¶Ö¸ÊÖÌ×	112	Ó¡¶ÈÄáÎ÷ÑÇ	12	ÆäËû¾èÔùÎï×Ê	26	Ç§¿Ë	4000	Ë«	6,641
202003	40151900	Áò»¯Ïð½ºÖÆÆäËû·ÖÖ¸¡¢Á¬Ö¸¼°Â¶Ö¸ÊÖÌ×	114	ÒÁÀ­¿Ë	10	Ò»°ãÃ³Ò×	2126	Ç§¿Ë	102100	Ë«	285,135
202003	40151900	Áò»¯Ïð½ºÖÆÆäËû·ÖÖ¸¡¢Á¬Ö¸¼°Â¶Ö¸ÊÖÌ×	114	ÒÁÀ­¿Ë	11	¹ú¼Ò¼ä¡¢¹ú¼Ê×éÖ¯ÎÞ³¥Ô®ÖúºÍÔùËÍµÄÎï×Ê	8	Ç§¿Ë	1000	Ë«	1,000
202003	40151900	Áò»¯Ïð½ºÖÆÆäËû·ÖÖ¸¡¢Á¬Ö¸¼°Â¶Ö¸ÊÖÌ×	115	ÒÔÉ«ÁÐ	10	Ò»°ãÃ³Ò×	41170	Ç§¿Ë	4862512	Ë«	1,771,609
202003	40151900	Áò»¯Ïð½ºÖÆÆäËû·ÖÖ¸¡¢Á¬Ö¸¼°Â¶Ö¸ÊÖÌ×	116	ÈÕ±¾	10	Ò»°ãÃ³Ò×	152392	Ç§¿Ë	14273879	Ë«	8,818,610
202003	40151900	Áò»¯Ïð½ºÖÆÆäËû·ÖÖ¸¡¢Á¬Ö¸¼°Â¶Ö¸ÊÖÌ×	116	ÈÕ±¾	12	ÆäËû¾èÔùÎï×Ê	580	Ç§¿Ë	40000	Ë«	38,737
202003	40151900	Áò»¯Ïð½ºÖÆÆäËû·ÖÖ¸¡¢Á¬Ö¸¼°Â¶Ö¸ÊÖÌ×	117	Ô¼µ©	10	Ò»°ãÃ³Ò×	18111	Ç§¿Ë	148800	Ë«	368,683
202003	40151900	Áò»¯Ïð½ºÖÆÆäËû·ÖÖ¸¡¢Á¬Ö¸¼°Â¶Ö¸ÊÖÌ×	118	¿ÆÍþÌØ	10	Ò»°ãÃ³Ò×	14979	Ç§¿Ë	336040	Ë«	401,559
202003	40151900	Áò»¯Ïð½ºÖÆÆäËû·ÖÖ¸¡¢Á¬Ö¸¼°Â¶Ö¸ÊÖÌ×	119	ÀÏÎÎ	10	Ò»°ãÃ³Ò×	860	Ç§¿Ë	2700	Ë«	21,074
202003	40151900	Áò»¯Ïð½ºÖÆÆäËû·ÖÖ¸¡¢Á¬Ö¸¼°Â¶Ö¸ÊÖÌ×	120	Àè°ÍÄÛ	10	Ò»°ãÃ³Ò×	1586	Ç§¿Ë	150000	Ë«	43,372
202003	40151900	Áò»¯Ïð½ºÖÆÆäËû·ÖÖ¸¡¢Á¬Ö¸¼°Â¶Ö¸ÊÖÌ×	122	ÂíÀ´Î÷ÑÇ	10	Ò»°ãÃ³Ò×	4950	Ç§¿Ë	583731	Ë«	247,713
202003	40151900	Áò»¯Ïð½ºÖÆÆäËû·ÖÖ¸¡¢Á¬Ö¸¼°Â¶Ö¸ÊÖÌ×	123	Âí¶û´ú·ò	10	Ò»°ãÃ³Ò×	6	Ç§¿Ë	500	Ë«	518
202003	40151900	Áò»¯Ïð½ºÖÆÆäËû·ÖÖ¸¡¢Á¬Ö¸¼°Â¶Ö¸ÊÖÌ×	123	Âí¶û´ú·ò	12	ÆäËû¾èÔùÎï×Ê	263	Ç§¿Ë	10000	Ë«	22,000
202003	40151900	Áò»¯Ïð½ºÖÆÆäËû·ÖÖ¸¡¢Á¬Ö¸¼°Â¶Ö¸ÊÖÌ×	124	ÃÉ¹Å	10	Ò»°ãÃ³Ò×	4962	Ç§¿Ë	224840	Ë«	138,200
202003	40151900	Áò»¯Ïð½ºÖÆÆäËû·ÖÖ¸¡¢Á¬Ö¸¼°Â¶Ö¸ÊÖÌ×	126	°¢Âü	10	Ò»°ãÃ³Ò×	7608	Ç§¿Ë	1006000	Ë«	866,881
202003	40151900	Áò»¯Ïð½ºÖÆÆäËû·ÖÖ¸¡¢Á¬Ö¸¼°Â¶Ö¸ÊÖÌ×	127	°Í»ùË¹Ì¹	10	Ò»°ãÃ³Ò×	17	Ç§¿Ë	188	Ë«	5,906
202003	40151900	Áò»¯Ïð½ºÖÆÆäËû·ÖÖ¸¡¢Á¬Ö¸¼°Â¶Ö¸ÊÖÌ×	129	·ÆÂÉ±ö	10	Ò»°ãÃ³Ò×	5692	Ç§¿Ë	509720	Ë«	340,590
202003	40151900	Áò»¯Ïð½ºÖÆÆäËû·ÖÖ¸¡¢Á¬Ö¸¼°Â¶Ö¸ÊÖÌ×	130	¿¨Ëþ¶û	10	Ò»°ãÃ³Ò×	2	Ç§¿Ë	750	Ë«	363
202003	40151900	Áò»¯Ïð½ºÖÆÆäËû·ÖÖ¸¡¢Á¬Ö¸¼°Â¶Ö¸ÊÖÌ×	131	É³ÌØ°¢À­²®	10	Ò»°ãÃ³Ò×	164	Ç§¿Ë	5654	Ë«	6,337
202003	40151900	Áò»¯Ïð½ºÖÆÆäËû·ÖÖ¸¡¢Á¬Ö¸¼°Â¶Ö¸ÊÖÌ×	132	ÐÂ¼ÓÆÂ	10	Ò»°ãÃ³Ò×	20978	Ç§¿Ë	497889	Ë«	564,462
202003	40151900	Áò»¯Ïð½ºÖÆÆäËû·ÖÖ¸¡¢Á¬Ö¸¼°Â¶Ö¸ÊÖÌ×	133	º«¹ú	10	Ò»°ãÃ³Ò×	74590	Ç§¿Ë	5275966	Ë«	6,368,123
202003	40151900	Áò»¯Ïð½ºÖÆÆäËû·ÖÖ¸¡¢Á¬Ö¸¼°Â¶Ö¸ÊÖÌ×	133	º«¹ú	12	ÆäËû¾èÔùÎï×Ê	2142	Ç§¿Ë	135000	Ë«	149,982
202003	40151900	Áò»¯Ïð½ºÖÆÆäËû·ÖÖ¸¡¢Á¬Ö¸¼°Â¶Ö¸ÊÖÌ×	134	Ë¹ÀïÀ¼¿¨	10	Ò»°ãÃ³Ò×	50	Ç§¿Ë	5000	Ë«	5,251
202003	40151900	Áò»¯Ïð½ºÖÆÆäËû·ÖÖ¸¡¢Á¬Ö¸¼°Â¶Ö¸ÊÖÌ×	136	Ì©¹ú	10	Ò»°ãÃ³Ò×	305806	Ç§¿Ë	26526565	Ë«	9,282,600
202003	40151900	Áò»¯Ïð½ºÖÆÆäËû·ÖÖ¸¡¢Á¬Ö¸¼°Â¶Ö¸ÊÖÌ×	137	ÍÁ¶úÆä	10	Ò»°ãÃ³Ò×	10459	Ç§¿Ë	36300	Ë«	298,584
202003	40151900	Áò»¯Ïð½ºÖÆÆäËû·ÖÖ¸¡¢Á¬Ö¸¼°Â¶Ö¸ÊÖÌ×	138	°¢ÁªÇõ	10	Ò»°ãÃ³Ò×	37900	Ç§¿Ë	2790536	Ë«	1,133,089
202003	40151900	Áò»¯Ïð½ºÖÆÆäËû·ÖÖ¸¡¢Á¬Ö¸¼°Â¶Ö¸ÊÖÌ×	139	Ò²ÃÅ	10	Ò»°ãÃ³Ò×	51765	Ç§¿Ë	593400	Ë«	1,822,744
202003	40151900	Áò»¯Ïð½ºÖÆÆäËû·ÖÖ¸¡¢Á¬Ö¸¼°Â¶Ö¸ÊÖÌ×	141	Ô½ÄÏ	10	Ò»°ãÃ³Ò×	13731	Ç§¿Ë	11061440	Ë«	296,535
202003	40151900	Áò»¯Ïð½ºÖÆÆäËû·ÖÖ¸¡¢Á¬Ö¸¼°Â¶Ö¸ÊÖÌ×	143	ÖÐ¹úÌ¨Íå	10	Ò»°ãÃ³Ò×	17879	Ç§¿Ë	1744520	Ë«	919,014
202003	40151900	Áò»¯Ïð½ºÖÆÆäËû·ÖÖ¸¡¢Á¬Ö¸¼°Â¶Ö¸ÊÖÌ×	145	¹þÈø¿ËË¹Ì¹	10	Ò»°ãÃ³Ò×	54391	Ç§¿Ë	900550	Ë«	1,199,249
202003	40151900	Áò»¯Ïð½ºÖÆÆäËû·ÖÖ¸¡¢Á¬Ö¸¼°Â¶Ö¸ÊÖÌ×	147	Ëþ¼ª¿ËË¹Ì¹	10	Ò»°ãÃ³Ò×	1580	Ç§¿Ë	15800	Ë«	43,381
202003	40151900	Áò»¯Ïð½ºÖÆÆäËû·ÖÖ¸¡¢Á¬Ö¸¼°Â¶Ö¸ÊÖÌ×	206	¿¦ÂóÂ¡	10	Ò»°ãÃ³Ò×	950	Ç§¿Ë	19680	Ë«	65,251
202003	40151900	Áò»¯Ïð½ºÖÆÆäËû·ÖÖ¸¡¢Á¬Ö¸¼°Â¶Ö¸ÊÖÌ×	213	¸Õ¹û(²¼)	10	Ò»°ãÃ³Ò×	235	Ç§¿Ë	1000	Ë«	5,118
202003	40151900	Áò»¯Ïð½ºÖÆÆäËû·ÖÖ¸¡¢Á¬Ö¸¼°Â¶Ö¸ÊÖÌ×	215	°£¼°	10	Ò»°ãÃ³Ò×	1	Ç§¿Ë	4	Ë«	13,521
202003	40151900	Áò»¯Ïð½ºÖÆÆäËû·ÖÖ¸¡¢Á¬Ö¸¼°Â¶Ö¸ÊÖÌ×	215	°£¼°	12	ÆäËû¾èÔùÎï×Ê	132	Ç§¿Ë	10000	Ë«	8,000
202003	40151900	Áò»¯Ïð½ºÖÆÆäËû·ÖÖ¸¡¢Á¬Ö¸¼°Â¶Ö¸ÊÖÌ×	217	°£Èû¶í±ÈÑÇ	10	Ò»°ãÃ³Ò×	1636	Ç§¿Ë	153500	Ë«	253,777
202003	40151900	Áò»¯Ïð½ºÖÆÆäËû·ÖÖ¸¡¢Á¬Ö¸¼°Â¶Ö¸ÊÖÌ×	218	¼ÓÅî	10	Ò»°ãÃ³Ò×	1280	Ç§¿Ë	100000	Ë«	34,285
202003	40151900	Áò»¯Ïð½ºÖÆÆäËû·ÖÖ¸¡¢Á¬Ö¸¼°Â¶Ö¸ÊÖÌ×	221	¼¸ÄÚÑÇ	10	Ò»°ãÃ³Ò×	1185	Ç§¿Ë	180700	Ë«	61,582
202003	40151900	Áò»¯Ïð½ºÖÆÆäËû·ÖÖ¸¡¢Á¬Ö¸¼°Â¶Ö¸ÊÖÌ×	224	¿ÏÄáÑÇ	10	Ò»°ãÃ³Ò×	8	Ç§¿Ë	150	Ë«	894
202003	40151900	Áò»¯Ïð½ºÖÆÆäËû·ÖÖ¸¡¢Á¬Ö¸¼°Â¶Ö¸ÊÖÌ×	229	ÂíÀï	10	Ò»°ãÃ³Ò×	1186	Ç§¿Ë	100000	Ë«	35,352
202003	40151900	Áò»¯Ïð½ºÖÆÆäËû·ÖÖ¸¡¢Á¬Ö¸¼°Â¶Ö¸ÊÖÌ×	232	Ä¦Âå¸ç	10	Ò»°ãÃ³Ò×	25363	Ç§¿Ë	2946000	Ë«	3,195,068
202003	40151900	Áò»¯Ïð½ºÖÆÆäËû·ÖÖ¸¡¢Á¬Ö¸¼°Â¶Ö¸ÊÖÌ×	235	ÄáÈÕ¶û	10	Ò»°ãÃ³Ò×	16	Ç§¿Ë	200	Ë«	1,372
202003	40151900	Áò»¯Ïð½ºÖÆÆäËû·ÖÖ¸¡¢Á¬Ö¸¼°Â¶Ö¸ÊÖÌ×	236	ÄáÈÕÀûÑÇ	10	Ò»°ãÃ³Ò×	240	Ç§¿Ë	7200	Ë«	10,184
202003	40151900	Áò»¯Ïð½ºÖÆÆäËû·ÖÖ¸¡¢Á¬Ö¸¼°Â¶Ö¸ÊÖÌ×	240	ÈûÄÚ¼Ó¶û	10	Ò»°ãÃ³Ò×	910	Ç§¿Ë	14500	Ë«	20,377
202003	40151900	Áò»¯Ïð½ºÖÆÆäËû·ÖÖ¸¡¢Á¬Ö¸¼°Â¶Ö¸ÊÖÌ×	242	ÈûÀ­Àû°º	10	Ò»°ãÃ³Ò×	29	Ç§¿Ë	503	Ë«	4,194
202003	40151900	Áò»¯Ïð½ºÖÆÆäËû·ÖÖ¸¡¢Á¬Ö¸¼°Â¶Ö¸ÊÖÌ×	242	ÈûÀ­Àû°º	11	¹ú¼Ò¼ä¡¢¹ú¼Ê×éÖ¯ÎÞ³¥Ô®ÖúºÍÔùËÍµÄÎï×Ê	54	Ç§¿Ë	5430	Ë«	12,600
202003	40151900	Áò»¯Ïð½ºÖÆÆäËû·ÖÖ¸¡¢Á¬Ö¸¼°Â¶Ö¸ÊÖÌ×	244	ÄÏ·Ç	10	Ò»°ãÃ³Ò×	61056	Ç§¿Ë	3175531	Ë«	2,231,870
202003	40151900	Áò»¯Ïð½ºÖÆÆäËû·ÖÖ¸¡¢Á¬Ö¸¼°Â¶Ö¸ÊÖÌ×	246	ËÕµ¤	10	Ò»°ãÃ³Ò×	6	Ç§¿Ë	60	Ë«	116
202003	40151900	Áò»¯Ïð½ºÖÆÆäËû·ÖÖ¸¡¢Á¬Ö¸¼°Â¶Ö¸ÊÖÌ×	247	Ì¹É£ÄáÑÇ	10	Ò»°ãÃ³Ò×	1177	Ç§¿Ë	107600	Ë«	38,022
202003	40151900	Áò»¯Ïð½ºÖÆÆäËû·ÖÖ¸¡¢Á¬Ö¸¼°Â¶Ö¸ÊÖÌ×	250	ÎÚ¸É´ï	10	Ò»°ãÃ³Ò×	250	Ç§¿Ë	2160	Ë«	2,730
202003	40151900	Áò»¯Ïð½ºÖÆÆäËû·ÖÖ¸¡¢Á¬Ö¸¼°Â¶Ö¸ÊÖÌ×	251	²¼»ùÄÉ·¨Ë÷	10	Ò»°ãÃ³Ò×	200	Ç§¿Ë	30000	Ë«	12,602
202003	40151900	Áò»¯Ïð½ºÖÆÆäËû·ÖÖ¸¡¢Á¬Ö¸¼°Â¶Ö¸ÊÖÌ×	252	¸Õ¹û(½ð)	10	Ò»°ãÃ³Ò×	1	Ç§¿Ë	1	Ë«	89
202003	40151900	Áò»¯Ïð½ºÖÆÆäËû·ÖÖ¸¡¢Á¬Ö¸¼°Â¶Ö¸ÊÖÌ×	253	ÔÞ±ÈÑÇ	10	Ò»°ãÃ³Ò×	281	Ç§¿Ë	21520	Ë«	46,891
202003	40151900	Áò»¯Ïð½ºÖÆÆäËû·ÖÖ¸¡¢Á¬Ö¸¼°Â¶Ö¸ÊÖÌ×	254	½ò°Í²¼Î¤	10	Ò»°ãÃ³Ò×	0	Ç§¿Ë	1	Ë«	7
202003	40151900	Áò»¯Ïð½ºÖÆÆäËû·ÖÖ¸¡¢Á¬Ö¸¼°Â¶Ö¸ÊÖÌ×	260	ÄÏËÕµ¤¹²ºÍ¹ú	10	Ò»°ãÃ³Ò×	12	Ç§¿Ë	500	Ë«	539
202003	40151900	Áò»¯Ïð½ºÖÆÆäËû·ÖÖ¸¡¢Á¬Ö¸¼°Â¶Ö¸ÊÖÌ×	301	±ÈÀûÊ±	10	Ò»°ãÃ³Ò×	58180	Ç§¿Ë	2428895	Ë«	3,512,772
202003	40151900	Áò»¯Ïð½ºÖÆÆäËû·ÖÖ¸¡¢Á¬Ö¸¼°Â¶Ö¸ÊÖÌ×	303	Ó¢¹ú	10	Ò»°ãÃ³Ò×	177796	Ç§¿Ë	17925241	Ë«	6,860,994
202003	40151900	Áò»¯Ïð½ºÖÆÆäËû·ÖÖ¸¡¢Á¬Ö¸¼°Â¶Ö¸ÊÖÌ×	304	µÂ¹ú	10	Ò»°ãÃ³Ò×	71243	Ç§¿Ë	6137727	Ë«	3,584,492
202003	40151900	Áò»¯Ïð½ºÖÆÆäËû·ÖÖ¸¡¢Á¬Ö¸¼°Â¶Ö¸ÊÖÌ×	305	·¨¹ú	10	Ò»°ãÃ³Ò×	23684	Ç§¿Ë	3093474	Ë«	1,371,832
202003	40151900	Áò»¯Ïð½ºÖÆÆäËû·ÖÖ¸¡¢Á¬Ö¸¼°Â¶Ö¸ÊÖÌ×	306	°®¶ûÀ¼	10	Ò»°ãÃ³Ò×	17141	Ç§¿Ë	1279500	Ë«	2,117,623
202003	40151900	Áò»¯Ïð½ºÖÆÆäËû·ÖÖ¸¡¢Á¬Ö¸¼°Â¶Ö¸ÊÖÌ×	307	Òâ´óÀû	10	Ò»°ãÃ³Ò×	95824	Ç§¿Ë	12867920	Ë«	4,501,849
202003	40151900	Áò»¯Ïð½ºÖÆÆäËû·ÖÖ¸¡¢Á¬Ö¸¼°Â¶Ö¸ÊÖÌ×	307	Òâ´óÀû	12	ÆäËû¾èÔùÎï×Ê	52	Ç§¿Ë	3700	Ë«	6,886
202003	40151900	Áò»¯Ïð½ºÖÆÆäËû·ÖÖ¸¡¢Á¬Ö¸¼°Â¶Ö¸ÊÖÌ×	308	Â¬É­±¤	10	Ò»°ãÃ³Ò×	225	Ç§¿Ë	58501	Ë«	7,337
202003	40151900	Áò»¯Ïð½ºÖÆÆäËû·ÖÖ¸¡¢Á¬Ö¸¼°Â¶Ö¸ÊÖÌ×	309	ºÉÀ¼	10	Ò»°ãÃ³Ò×	51185	Ç§¿Ë	6935582	Ë«	2,410,101
202003	40151900	Áò»¯Ïð½ºÖÆÆäËû·ÖÖ¸¡¢Á¬Ö¸¼°Â¶Ö¸ÊÖÌ×	310	Ï£À°	10	Ò»°ãÃ³Ò×	5712	Ç§¿Ë	36460	Ë«	138,572
202003	40151900	Áò»¯Ïð½ºÖÆÆäËû·ÖÖ¸¡¢Á¬Ö¸¼°Â¶Ö¸ÊÖÌ×	311	ÆÏÌÑÑÀ	10	Ò»°ãÃ³Ò×	46945	Ç§¿Ë	6250084	Ë«	1,832,312
202003	40151900	Áò»¯Ïð½ºÖÆÆäËû·ÖÖ¸¡¢Á¬Ö¸¼°Â¶Ö¸ÊÖÌ×	312	Î÷°àÑÀ	10	Ò»°ãÃ³Ò×	128139	Ç§¿Ë	14149494	Ë«	5,041,187
202003	40151900	Áò»¯Ïð½ºÖÆÆäËû·ÖÖ¸¡¢Á¬Ö¸¼°Â¶Ö¸ÊÖÌ×	316	±£¼ÓÀûÑÇ	10	Ò»°ãÃ³Ò×	17252	Ç§¿Ë	1396505	Ë«	843,754
202003	40151900	Áò»¯Ïð½ºÖÆÆäËû·ÖÖ¸¡¢Á¬Ö¸¼°Â¶Ö¸ÊÖÌ×	318	·ÒÀ¼	10	Ò»°ãÃ³Ò×	46392	Ç§¿Ë	3843600	Ë«	1,819,839
202003	40151900	Áò»¯Ïð½ºÖÆÆäËû·ÖÖ¸¡¢Á¬Ö¸¼°Â¶Ö¸ÊÖÌ×	326	Å²Íþ	10	Ò»°ãÃ³Ò×	528	Ç§¿Ë	63000	Ë«	36,324
202003	40151900	Áò»¯Ïð½ºÖÆÆäËû·ÖÖ¸¡¢Á¬Ö¸¼°Â¶Ö¸ÊÖÌ×	327	²¨À¼	10	Ò»°ãÃ³Ò×	104629	Ç§¿Ë	13126395	Ë«	3,928,245
202003	40151900	Áò»¯Ïð½ºÖÆÆäËû·ÖÖ¸¡¢Á¬Ö¸¼°Â¶Ö¸ÊÖÌ×	328	ÂÞÂíÄáÑÇ	10	Ò»°ãÃ³Ò×	1333	Ç§¿Ë	146000	Ë«	231,965
202003	40151900	Áò»¯Ïð½ºÖÆÆäËû·ÖÖ¸¡¢Á¬Ö¸¼°Â¶Ö¸ÊÖÌ×	330	Èðµä	10	Ò»°ãÃ³Ò×	20970	Ç§¿Ë	2328200	Ë«	807,684
202003	40151900	Áò»¯Ïð½ºÖÆÆäËû·ÖÖ¸¡¢Á¬Ö¸¼°Â¶Ö¸ÊÖÌ×	331	ÈðÊ¿	10	Ò»°ãÃ³Ò×	26482	Ç§¿Ë	1945000	Ë«	1,081,918
202003	40151900	Áò»¯Ïð½ºÖÆÆäËû·ÖÖ¸¡¢Á¬Ö¸¼°Â¶Ö¸ÊÖÌ×	334	°®É³ÄáÑÇ	10	Ò»°ãÃ³Ò×	240	Ç§¿Ë	500	Ë«	12,252
202003	40151900	Áò»¯Ïð½ºÖÆÆäËû·ÖÖ¸¡¢Á¬Ö¸¼°Â¶Ö¸ÊÖÌ×	335	À­ÍÑÎ¬ÑÇ	10	Ò»°ãÃ³Ò×	19431	Ç§¿Ë	2200000	Ë«	750,059
202003	40151900	Áò»¯Ïð½ºÖÆÆäËû·ÖÖ¸¡¢Á¬Ö¸¼°Â¶Ö¸ÊÖÌ×	336	Á¢ÌÕÍð	10	Ò»°ãÃ³Ò×	5183	Ç§¿Ë	819250	Ë«	236,499
202003	40151900	Áò»¯Ïð½ºÖÆÆäËû·ÖÖ¸¡¢Á¬Ö¸¼°Â¶Ö¸ÊÖÌ×	337	¸ñÂ³¼ªÑÇ	10	Ò»°ãÃ³Ò×	690	Ç§¿Ë	100000	Ë«	37,806
202003	40151900	Áò»¯Ïð½ºÖÆÆäËû·ÖÖ¸¡¢Á¬Ö¸¼°Â¶Ö¸ÊÖÌ×	338	ÑÇÃÀÄáÑÇ	10	Ò»°ãÃ³Ò×	11340	Ç§¿Ë	252000	Ë«	254,984
202003	40151900	Áò»¯Ïð½ºÖÆÆäËû·ÖÖ¸¡¢Á¬Ö¸¼°Â¶Ö¸ÊÖÌ×	339	°¢Èû°Ý½®	10	Ò»°ãÃ³Ò×	70	Ç§¿Ë	10000	Ë«	9,000
202003	40151900	Áò»¯Ïð½ºÖÆÆäËû·ÖÖ¸¡¢Á¬Ö¸¼°Â¶Ö¸ÊÖÌ×	340	°×¶íÂÞË¹	10	Ò»°ãÃ³Ò×	839	Ç§¿Ë	12384	Ë«	42,311
202003	40151900	Áò»¯Ïð½ºÖÆÆäËû·ÖÖ¸¡¢Á¬Ö¸¼°Â¶Ö¸ÊÖÌ×	344	¶íÂÞË¹Áª°î	10	Ò»°ãÃ³Ò×	229273	Ç§¿Ë	9990118	Ë«	7,870,311
202003	40151900	Áò»¯Ïð½ºÖÆÆäËû·ÖÖ¸¡¢Á¬Ö¸¼°Â¶Ö¸ÊÖÌ×	347	ÎÚ¿ËÀ¼	10	Ò»°ãÃ³Ò×	54090	Ç§¿Ë	3681830	Ë«	1,984,743
202003	40151900	Áò»¯Ïð½ºÖÆÆäËû·ÖÖ¸¡¢Á¬Ö¸¼°Â¶Ö¸ÊÖÌ×	351	¿ËÂÞµØÑÇ	10	Ò»°ãÃ³Ò×	7994	Ç§¿Ë	151056	Ë«	211,514
202003	40151900	Áò»¯Ïð½ºÖÆÆäËû·ÖÖ¸¡¢Á¬Ö¸¼°Â¶Ö¸ÊÖÌ×	352	½Ý¿Ë	10	Ò»°ãÃ³Ò×	2201	Ç§¿Ë	200020	Ë«	90,138
202003	40151900	Áò»¯Ïð½ºÖÆÆäËû·ÖÖ¸¡¢Á¬Ö¸¼°Â¶Ö¸ÊÖÌ×	353	Ë¹Âå·¥¿Ë	10	Ò»°ãÃ³Ò×	81	Ç§¿Ë	9000	Ë«	4,411
202003	40151900	Áò»¯Ïð½ºÖÆÆäËû·ÖÖ¸¡¢Á¬Ö¸¼°Â¶Ö¸ÊÖÌ×	358	Èû¶ûÎ¬ÑÇ	10	Ò»°ãÃ³Ò×	30479	Ç§¿Ë	4452200	Ë«	1,305,410
202003	40151900	Áò»¯Ïð½ºÖÆÆäËû·ÖÖ¸¡¢Á¬Ö¸¼°Â¶Ö¸ÊÖÌ×	402	°¢¸ùÍ¢	10	Ò»°ãÃ³Ò×	38504	Ç§¿Ë	625968	Ë«	963,277
202003	40151900	Áò»¯Ïð½ºÖÆÆäËû·ÖÖ¸¡¢Á¬Ö¸¼°Â¶Ö¸ÊÖÌ×	410	°ÍÎ÷	10	Ò»°ãÃ³Ò×	52888	Ç§¿Ë	1475221	Ë«	1,808,361
202003	40151900	Áò»¯Ïð½ºÖÆÆäËû·ÖÖ¸¡¢Á¬Ö¸¼°Â¶Ö¸ÊÖÌ×	412	ÖÇÀû	10	Ò»°ãÃ³Ò×	35191	Ç§¿Ë	4430872	Ë«	1,461,651
202003	40151900	Áò»¯Ïð½ºÖÆÆäËû·ÖÖ¸¡¢Á¬Ö¸¼°Â¶Ö¸ÊÖÌ×	413	¸çÂ×±ÈÑÇ	10	Ò»°ãÃ³Ò×	959	Ç§¿Ë	7920	Ë«	40,881
202003	40151900	Áò»¯Ïð½ºÖÆÆäËû·ÖÖ¸¡¢Á¬Ö¸¼°Â¶Ö¸ÊÖÌ×	415	¸çË¹´ïÀè¼Ó	10	Ò»°ãÃ³Ò×	1901	Ç§¿Ë	56760	Ë«	54,520
202003	40151900	Áò»¯Ïð½ºÖÆÆäËû·ÖÖ¸¡¢Á¬Ö¸¼°Â¶Ö¸ÊÖÌ×	416	¹Å°Í	10	Ò»°ãÃ³Ò×	10	Ç§¿Ë	400	Ë«	2,100
202003	40151900	Áò»¯Ïð½ºÖÆÆäËû·ÖÖ¸¡¢Á¬Ö¸¼°Â¶Ö¸ÊÖÌ×	418	¶àÃ×Äá¼Ó¹²ºÍ¹ú	10	Ò»°ãÃ³Ò×	4404	Ç§¿Ë	190000	Ë«	131,016
202003	40151900	Áò»¯Ïð½ºÖÆÆäËû·ÖÖ¸¡¢Á¬Ö¸¼°Â¶Ö¸ÊÖÌ×	423	Î£µØÂíÀ­	10	Ò»°ãÃ³Ò×	47	Ç§¿Ë	4000	Ë«	2,800
202003	40151900	Áò»¯Ïð½ºÖÆÆäËû·ÖÖ¸¡¢Á¬Ö¸¼°Â¶Ö¸ÊÖÌ×	425	º£µØ	10	Ò»°ãÃ³Ò×	11	Ç§¿Ë	1000	Ë«	910
202003	40151900	Áò»¯Ïð½ºÖÆÆäËû·ÖÖ¸¡¢Á¬Ö¸¼°Â¶Ö¸ÊÖÌ×	426	ºé¶¼À­Ë¹	10	Ò»°ãÃ³Ò×	426	Ç§¿Ë	7200	Ë«	14,703
202003	40151900	Áò»¯Ïð½ºÖÆÆäËû·ÖÖ¸¡¢Á¬Ö¸¼°Â¶Ö¸ÊÖÌ×	427	ÑÀÂò¼Ó	10	Ò»°ãÃ³Ò×	3086	Ç§¿Ë	291800	Ë«	143,440
202003	40151900	Áò»¯Ïð½ºÖÆÆäËû·ÖÖ¸¡¢Á¬Ö¸¼°Â¶Ö¸ÊÖÌ×	429	Ä«Î÷¸ç	10	Ò»°ãÃ³Ò×	12234	Ç§¿Ë	361204	Ë«	352,603
202003	40151900	Áò»¯Ïð½ºÖÆÆäËû·ÖÖ¸¡¢Á¬Ö¸¼°Â¶Ö¸ÊÖÌ×	432	°ÍÄÃÂí	10	Ò»°ãÃ³Ò×	221	Ç§¿Ë	3300	Ë«	31,892
202003	40151900	Áò»¯Ïð½ºÖÆÆäËû·ÖÖ¸¡¢Á¬Ö¸¼°Â¶Ö¸ÊÖÌ×	432	°ÍÄÃÂí	12	ÆäËû¾èÔùÎï×Ê	36	Ç§¿Ë	2000	Ë«	1,145
202003	40151900	Áò»¯Ïð½ºÖÆÆäËû·ÖÖ¸¡¢Á¬Ö¸¼°Â¶Ö¸ÊÖÌ×	434	ÃØÂ³	10	Ò»°ãÃ³Ò×	17755	Ç§¿Ë	806760	Ë«	434,557
202003	40151900	Áò»¯Ïð½ºÖÆÆäËû·ÖÖ¸¡¢Á¬Ö¸¼°Â¶Ö¸ÊÖÌ×	440	Èø¶ûÍß¶à	10	Ò»°ãÃ³Ò×	1290	Ç§¿Ë	14880	Ë«	52,089
202003	40151900	Áò»¯Ïð½ºÖÆÆäËû·ÖÖ¸¡¢Á¬Ö¸¼°Â¶Ö¸ÊÖÌ×	442	ÌØÁ¢Äá´ïºÍ¶à°Í¸ç	10	Ò»°ãÃ³Ò×	32	Ç§¿Ë	420	Ë«	706
202003	40151900	Áò»¯Ïð½ºÖÆÆäËû·ÖÖ¸¡¢Á¬Ö¸¼°Â¶Ö¸ÊÖÌ×	444	ÎÚÀ­¹ç	10	Ò»°ãÃ³Ò×	11182	Ç§¿Ë	1040580	Ë«	333,989
202003	40151900	Áò»¯Ïð½ºÖÆÆäËû·ÖÖ¸¡¢Á¬Ö¸¼°Â¶Ö¸ÊÖÌ×	445	Î¯ÄÚÈðÀ­	10	Ò»°ãÃ³Ò×	3849	Ç§¿Ë	330576	Ë«	1,228,825
202003	40151900	Áò»¯Ïð½ºÖÆÆäËû·ÖÖ¸¡¢Á¬Ö¸¼°Â¶Ö¸ÊÖÌ×	445	Î¯ÄÚÈðÀ­	11	¹ú¼Ò¼ä¡¢¹ú¼Ê×éÖ¯ÎÞ³¥Ô®ÖúºÍÔùËÍµÄÎï×Ê	13	Ç§¿Ë	500	Ë«	980
202003	40151900	Áò»¯Ïð½ºÖÆÆäËû·ÖÖ¸¡¢Á¬Ö¸¼°Â¶Ö¸ÊÖÌ×	501	¼ÓÄÃ´ó	10	Ò»°ãÃ³Ò×	89806	Ç§¿Ë	8393898	Ë«	3,136,511
202003	40151900	Áò»¯Ïð½ºÖÆÆäËû·ÖÖ¸¡¢Á¬Ö¸¼°Â¶Ö¸ÊÖÌ×	502	ÃÀ¹ú	10	Ò»°ãÃ³Ò×	658222	Ç§¿Ë	60918266	Ë«	29,132,896
202003	40151900	Áò»¯Ïð½ºÖÆÆäËû·ÖÖ¸¡¢Á¬Ö¸¼°Â¶Ö¸ÊÖÌ×	601	°Ä´óÀûÑÇ	10	Ò»°ãÃ³Ò×	25968	Ç§¿Ë	2874650	Ë«	1,279,277
202003	40151900	Áò»¯Ïð½ºÖÆÆäËû·ÖÖ¸¡¢Á¬Ö¸¼°Â¶Ö¸ÊÖÌ×	609	ÐÂÎ÷À¼	10	Ò»°ãÃ³Ò×	899	Ç§¿Ë	15168	Ë«	36,542
202004	39262011	¾ÛÂÈÒÒÏ©ÖÆÊÖÌ×£¨·ÖÖ¸ÊÖÌ×¡¢Á¬Ö¸ÊÖÌ×µÈ£©	102	°ÍÁÖ	10	Ò»°ãÃ³Ò×	100786	Ç§¿Ë	12855000	Ë«	3,403,443
202004	39262011	¾ÛÂÈÒÒÏ©ÖÆÊÖÌ×£¨·ÖÖ¸ÊÖÌ×¡¢Á¬Ö¸ÊÖÌ×µÈ£©	103	ÃÏ¼ÓÀ­¹ú	10	Ò»°ãÃ³Ò×	6761	Ç§¿Ë	650000	Ë«	412,239
202004	39262011	¾ÛÂÈÒÒÏ©ÖÆÊÖÌ×£¨·ÖÖ¸ÊÖÌ×¡¢Á¬Ö¸ÊÖÌ×µÈ£©	106	Ãåµé	10	Ò»°ãÃ³Ò×	730	Ç§¿Ë	70500	Ë«	46,200
202004	39262011	¾ÛÂÈÒÒÏ©ÖÆÊÖÌ×£¨·ÖÖ¸ÊÖÌ×¡¢Á¬Ö¸ÊÖÌ×µÈ£©	106	Ãåµé	12	ÆäËû¾èÔùÎï×Ê	44	Ç§¿Ë	4000	Ë«	4,400
202004	39262011	¾ÛÂÈÒÒÏ©ÖÆÊÖÌ×£¨·ÖÖ¸ÊÖÌ×¡¢Á¬Ö¸ÊÖÌ×µÈ£©	107	¼íÆÒÕ¯	10	Ò»°ãÃ³Ò×	500	Ç§¿Ë	100000	Ë«	43,394
202004	39262011	¾ÛÂÈÒÒÏ©ÖÆÊÖÌ×£¨·ÖÖ¸ÊÖÌ×¡¢Á¬Ö¸ÊÖÌ×µÈ£©	110	ÖÐ¹úÏã¸Û	10	Ò»°ãÃ³Ò×	42819	Ç§¿Ë	4571090	Ë«	772,165
202004	39262011	¾ÛÂÈÒÒÏ©ÖÆÊÖÌ×£¨·ÖÖ¸ÊÖÌ×¡¢Á¬Ö¸ÊÖÌ×µÈ£©	111	Ó¡¶È	10	Ò»°ãÃ³Ò×	14400	Ç§¿Ë	1750000	Ë«	330,260
202004	39262011	¾ÛÂÈÒÒÏ©ÖÆÊÖÌ×£¨·ÖÖ¸ÊÖÌ×¡¢Á¬Ö¸ÊÖÌ×µÈ£©	112	Ó¡¶ÈÄáÎ÷ÑÇ	10	Ò»°ãÃ³Ò×	13083	Ç§¿Ë	1032319	Ë«	374,769
202004	39262011	¾ÛÂÈÒÒÏ©ÖÆÊÖÌ×£¨·ÖÖ¸ÊÖÌ×¡¢Á¬Ö¸ÊÖÌ×µÈ£©	112	Ó¡¶ÈÄáÎ÷ÑÇ	12	ÆäËû¾èÔùÎï×Ê	240	Ç§¿Ë	25000	Ë«	17,679
202004	39262011	¾ÛÂÈÒÒÏ©ÖÆÊÖÌ×£¨·ÖÖ¸ÊÖÌ×¡¢Á¬Ö¸ÊÖÌ×µÈ£©	113	ÒÁÀÊ	10	Ò»°ãÃ³Ò×	199900	Ç§¿Ë	19990000	Ë«	4,226,953
202004	39262011	¾ÛÂÈÒÒÏ©ÖÆÊÖÌ×£¨·ÖÖ¸ÊÖÌ×¡¢Á¬Ö¸ÊÖÌ×µÈ£©	114	ÒÁÀ­¿Ë	10	Ò»°ãÃ³Ò×	33	Ç§¿Ë	144	Ë«	871
202004	39262011	¾ÛÂÈÒÒÏ©ÖÆÊÖÌ×£¨·ÖÖ¸ÊÖÌ×¡¢Á¬Ö¸ÊÖÌ×µÈ£©	115	ÒÔÉ«ÁÐ	10	Ò»°ãÃ³Ò×	105418	Ç§¿Ë	11282000	Ë«	6,831,961
202004	39262011	¾ÛÂÈÒÒÏ©ÖÆÊÖÌ×£¨·ÖÖ¸ÊÖÌ×¡¢Á¬Ö¸ÊÖÌ×µÈ£©	116	ÈÕ±¾	10	Ò»°ãÃ³Ò×	2240382	Ç§¿Ë	260486508	Ë«	46,346,382
202004	39262011	¾ÛÂÈÒÒÏ©ÖÆÊÖÌ×£¨·ÖÖ¸ÊÖÌ×¡¢Á¬Ö¸ÊÖÌ×µÈ£©	117	Ô¼µ©	10	Ò»°ãÃ³Ò×	19175	Ç§¿Ë	2200000	Ë«	296,327
202004	39262011	¾ÛÂÈÒÒÏ©ÖÆÊÖÌ×£¨·ÖÖ¸ÊÖÌ×¡¢Á¬Ö¸ÊÖÌ×µÈ£©	118	¿ÆÍþÌØ	10	Ò»°ãÃ³Ò×	139641	Ç§¿Ë	15648550	Ë«	2,806,717
202004	39262011	¾ÛÂÈÒÒÏ©ÖÆÊÖÌ×£¨·ÖÖ¸ÊÖÌ×¡¢Á¬Ö¸ÊÖÌ×µÈ£©	119	ÀÏÎÎ	10	Ò»°ãÃ³Ò×	16	Ç§¿Ë	4000	Ë«	1,600
202004	39262011	¾ÛÂÈÒÒÏ©ÖÆÊÖÌ×£¨·ÖÖ¸ÊÖÌ×¡¢Á¬Ö¸ÊÖÌ×µÈ£©	120	Àè°ÍÄÛ	10	Ò»°ãÃ³Ò×	4339	Ç§¿Ë	407000	Ë«	97,055
202004	39262011	¾ÛÂÈÒÒÏ©ÖÆÊÖÌ×£¨·ÖÖ¸ÊÖÌ×¡¢Á¬Ö¸ÊÖÌ×µÈ£©	122	ÂíÀ´Î÷ÑÇ	10	Ò»°ãÃ³Ò×	16654	Ç§¿Ë	1590744	Ë«	403,540
202004	39262011	¾ÛÂÈÒÒÏ©ÖÆÊÖÌ×£¨·ÖÖ¸ÊÖÌ×¡¢Á¬Ö¸ÊÖÌ×µÈ£©	124	ÃÉ¹Å	10	Ò»°ãÃ³Ò×	1450	Ç§¿Ë	49516	Ë«	21,677
202004	39262011	¾ÛÂÈÒÒÏ©ÖÆÊÖÌ×£¨·ÖÖ¸ÊÖÌ×¡¢Á¬Ö¸ÊÖÌ×µÈ£©	126	°¢Âü	10	Ò»°ãÃ³Ò×	71680	Ç§¿Ë	7700500	Ë«	1,605,059
202004	39262011	¾ÛÂÈÒÒÏ©ÖÆÊÖÌ×£¨·ÖÖ¸ÊÖÌ×¡¢Á¬Ö¸ÊÖÌ×µÈ£©	127	°Í»ùË¹Ì¹	10	Ò»°ãÃ³Ò×	36150	Ç§¿Ë	4000000	Ë«	634,236
202004	39262011	¾ÛÂÈÒÒÏ©ÖÆÊÖÌ×£¨·ÖÖ¸ÊÖÌ×¡¢Á¬Ö¸ÊÖÌ×µÈ£©	129	·ÆÂÉ±ö	10	Ò»°ãÃ³Ò×	28185	Ç§¿Ë	3086171	Ë«	2,041,111
202004	39262011	¾ÛÂÈÒÒÏ©ÖÆÊÖÌ×£¨·ÖÖ¸ÊÖÌ×¡¢Á¬Ö¸ÊÖÌ×µÈ£©	130	¿¨Ëþ¶û	10	Ò»°ãÃ³Ò×	178335	Ç§¿Ë	19515300	Ë«	3,432,236
202004	39262011	¾ÛÂÈÒÒÏ©ÖÆÊÖÌ×£¨·ÖÖ¸ÊÖÌ×¡¢Á¬Ö¸ÊÖÌ×µÈ£©	131	É³ÌØ°¢À­²®	10	Ò»°ãÃ³Ò×	809958	Ç§¿Ë	91699575	Ë«	16,057,032
202004	39262011	¾ÛÂÈÒÒÏ©ÖÆÊÖÌ×£¨·ÖÖ¸ÊÖÌ×¡¢Á¬Ö¸ÊÖÌ×µÈ£©	132	ÐÂ¼ÓÆÂ	10	Ò»°ãÃ³Ò×	78634	Ç§¿Ë	7346960	Ë«	1,440,356
202004	39262011	¾ÛÂÈÒÒÏ©ÖÆÊÖÌ×£¨·ÖÖ¸ÊÖÌ×¡¢Á¬Ö¸ÊÖÌ×µÈ£©	133	º«¹ú	10	Ò»°ãÃ³Ò×	69939	Ç§¿Ë	4979060	Ë«	1,624,792
202004	39262011	¾ÛÂÈÒÒÏ©ÖÆÊÖÌ×£¨·ÖÖ¸ÊÖÌ×¡¢Á¬Ö¸ÊÖÌ×µÈ£©	136	Ì©¹ú	10	Ò»°ãÃ³Ò×	40130	Ç§¿Ë	4853000	Ë«	967,584
202004	39262011	¾ÛÂÈÒÒÏ©ÖÆÊÖÌ×£¨·ÖÖ¸ÊÖÌ×¡¢Á¬Ö¸ÊÖÌ×µÈ£©	137	ÍÁ¶úÆä	10	Ò»°ãÃ³Ò×	323980	Ç§¿Ë	37655000	Ë«	5,749,982
202004	39262011	¾ÛÂÈÒÒÏ©ÖÆÊÖÌ×£¨·ÖÖ¸ÊÖÌ×¡¢Á¬Ö¸ÊÖÌ×µÈ£©	138	°¢ÁªÇõ	10	Ò»°ãÃ³Ò×	554988	Ç§¿Ë	59168980	Ë«	16,690,219
202004	39262011	¾ÛÂÈÒÒÏ©ÖÆÊÖÌ×£¨·ÖÖ¸ÊÖÌ×¡¢Á¬Ö¸ÊÖÌ×µÈ£©	141	Ô½ÄÏ	10	Ò»°ãÃ³Ò×	76554	Ç§¿Ë	6017000	Ë«	1,653,158
202004	39262011	¾ÛÂÈÒÒÏ©ÖÆÊÖÌ×£¨·ÖÖ¸ÊÖÌ×¡¢Á¬Ö¸ÊÖÌ×µÈ£©	143	ÖÐ¹úÌ¨Íå	10	Ò»°ãÃ³Ò×	178688	Ç§¿Ë	15923908	Ë«	3,320,744
202004	39262011	¾ÛÂÈÒÒÏ©ÖÆÊÖÌ×£¨·ÖÖ¸ÊÖÌ×¡¢Á¬Ö¸ÊÖÌ×µÈ£©	145	¹þÈø¿ËË¹Ì¹	10	Ò»°ãÃ³Ò×	19409	Ç§¿Ë	2140500	Ë«	413,482
202004	39262011	¾ÛÂÈÒÒÏ©ÖÆÊÖÌ×£¨·ÖÖ¸ÊÖÌ×¡¢Á¬Ö¸ÊÖÌ×µÈ£©	149	ÎÚ×È±ð¿ËË¹Ì¹	10	Ò»°ãÃ³Ò×	1200	Ç§¿Ë	200000	Ë«	210,984
202004	39262011	¾ÛÂÈÒÒÏ©ÖÆÊÖÌ×£¨·ÖÖ¸ÊÖÌ×¡¢Á¬Ö¸ÊÖÌ×µÈ£©	149	ÎÚ×È±ð¿ËË¹Ì¹	12	ÆäËû¾èÔùÎï×Ê	2000	Ç§¿Ë	347000	Ë«	25,318
202004	39262011	¾ÛÂÈÒÒÏ©ÖÆÊÖÌ×£¨·ÖÖ¸ÊÖÌ×¡¢Á¬Ö¸ÊÖÌ×µÈ£©	201	°¢¶û¼°ÀûÑÇ	10	Ò»°ãÃ³Ò×	1077	Ç§¿Ë	9600	Ë«	50,335
202004	39262011	¾ÛÂÈÒÒÏ©ÖÆÊÖÌ×£¨·ÖÖ¸ÊÖÌ×¡¢Á¬Ö¸ÊÖÌ×µÈ£©	202	°²¸çÀ­	10	Ò»°ãÃ³Ò×	399	Ç§¿Ë	52000	Ë«	51,838
202004	39262011	¾ÛÂÈÒÒÏ©ÖÆÊÖÌ×£¨·ÖÖ¸ÊÖÌ×¡¢Á¬Ö¸ÊÖÌ×µÈ£©	203	±´Äþ	10	Ò»°ãÃ³Ò×	88	Ç§¿Ë	1330	Ë«	5,901
202004	39262011	¾ÛÂÈÒÒÏ©ÖÆÊÖÌ×£¨·ÖÖ¸ÊÖÌ×¡¢Á¬Ö¸ÊÖÌ×µÈ£©	204	²©´ÄÍßÄÉ	10	Ò»°ãÃ³Ò×	2362	Ç§¿Ë	30280	Ë«	90,199
202004	39262011	¾ÛÂÈÒÒÏ©ÖÆÊÖÌ×£¨·ÖÖ¸ÊÖÌ×¡¢Á¬Ö¸ÊÖÌ×µÈ£©	206	¿¦ÂóÂ¡	10	Ò»°ãÃ³Ò×	832	Ç§¿Ë	8840	Ë«	44,573
202004	39262011	¾ÛÂÈÒÒÏ©ÖÆÊÖÌ×£¨·ÖÖ¸ÊÖÌ×¡¢Á¬Ö¸ÊÖÌ×µÈ£©	213	¸Õ¹û(²¼)	10	Ò»°ãÃ³Ò×	10	Ç§¿Ë	1000	Ë«	2,461
202004	39262011	¾ÛÂÈÒÒÏ©ÖÆÊÖÌ×£¨·ÖÖ¸ÊÖÌ×¡¢Á¬Ö¸ÊÖÌ×µÈ£©	215	°£¼°	10	Ò»°ãÃ³Ò×	59597	Ç§¿Ë	5990500	Ë«	839,576
202004	39262011	¾ÛÂÈÒÒÏ©ÖÆÊÖÌ×£¨·ÖÖ¸ÊÖÌ×¡¢Á¬Ö¸ÊÖÌ×µÈ£©	217	°£Èû¶í±ÈÑÇ	10	Ò»°ãÃ³Ò×	15	Ç§¿Ë	1500	Ë«	3,692
202004	39262011	¾ÛÂÈÒÒÏ©ÖÆÊÖÌ×£¨·ÖÖ¸ÊÖÌ×¡¢Á¬Ö¸ÊÖÌ×µÈ£©	217	°£Èû¶í±ÈÑÇ	12	ÆäËû¾èÔùÎï×Ê	550	Ç§¿Ë	50000	Ë«	39,152
202004	39262011	¾ÛÂÈÒÒÏ©ÖÆÊÖÌ×£¨·ÖÖ¸ÊÖÌ×¡¢Á¬Ö¸ÊÖÌ×µÈ£©	218	¼ÓÅî	10	Ò»°ãÃ³Ò×	1505	Ç§¿Ë	17440	Ë«	25,068
202004	39262011	¾ÛÂÈÒÒÏ©ÖÆÊÖÌ×£¨·ÖÖ¸ÊÖÌ×¡¢Á¬Ö¸ÊÖÌ×µÈ£©	220	¼ÓÄÉ	10	Ò»°ãÃ³Ò×	10140	Ç§¿Ë	1004000	Ë«	100,862
202004	39262011	¾ÛÂÈÒÒÏ©ÖÆÊÖÌ×£¨·ÖÖ¸ÊÖÌ×¡¢Á¬Ö¸ÊÖÌ×µÈ£©	221	¼¸ÄÚÑÇ	10	Ò»°ãÃ³Ò×	5	Ç§¿Ë	500	Ë«	1,231
202004	39262011	¾ÛÂÈÒÒÏ©ÖÆÊÖÌ×£¨·ÖÖ¸ÊÖÌ×¡¢Á¬Ö¸ÊÖÌ×µÈ£©	223	¿ÆÌØµÏÍß	10	Ò»°ãÃ³Ò×	220	Ç§¿Ë	2940	Ë«	6,662
202004	39262011	¾ÛÂÈÒÒÏ©ÖÆÊÖÌ×£¨·ÖÖ¸ÊÖÌ×¡¢Á¬Ö¸ÊÖÌ×µÈ£©	224	¿ÏÄáÑÇ	10	Ò»°ãÃ³Ò×	40	Ç§¿Ë	4000	Ë«	9,846
202004	39262011	¾ÛÂÈÒÒÏ©ÖÆÊÖÌ×£¨·ÖÖ¸ÊÖÌ×¡¢Á¬Ö¸ÊÖÌ×µÈ£©	226	Àû±ÈÑÇ	10	Ò»°ãÃ³Ò×	8640	Ç§¿Ë	1000000	Ë«	151,225
202004	39262011	¾ÛÂÈÒÒÏ©ÖÆÊÖÌ×£¨·ÖÖ¸ÊÖÌ×¡¢Á¬Ö¸ÊÖÌ×µÈ£©	227	Âí´ï¼ÓË¹¼Ó	10	Ò»°ãÃ³Ò×	625	Ç§¿Ë	5320	Ë«	11,371
202004	39262011	¾ÛÂÈÒÒÏ©ÖÆÊÖÌ×£¨·ÖÖ¸ÊÖÌ×¡¢Á¬Ö¸ÊÖÌ×µÈ£©	229	ÂíÀï	10	Ò»°ãÃ³Ò×	1440	Ç§¿Ë	10580	Ë«	21,909
202004	39262011	¾ÛÂÈÒÒÏ©ÖÆÊÖÌ×£¨·ÖÖ¸ÊÖÌ×¡¢Á¬Ö¸ÊÖÌ×µÈ£©	232	Ä¦Âå¸ç	10	Ò»°ãÃ³Ò×	6560	Ç§¿Ë	800000	Ë«	119,860
202004	39262011	¾ÛÂÈÒÒÏ©ÖÆÊÖÌ×£¨·ÖÖ¸ÊÖÌ×¡¢Á¬Ö¸ÊÖÌ×µÈ£©	233	ÄªÉ£±È¿Ë	10	Ò»°ãÃ³Ò×	253	Ç§¿Ë	3270	Ë«	6,729
202004	39262011	¾ÛÂÈÒÒÏ©ÖÆÊÖÌ×£¨·ÖÖ¸ÊÖÌ×¡¢Á¬Ö¸ÊÖÌ×µÈ£©	234	ÄÉÃ×±ÈÑÇ	10	Ò»°ãÃ³Ò×	5	Ç§¿Ë	500	Ë«	1,231
202004	39262011	¾ÛÂÈÒÒÏ©ÖÆÊÖÌ×£¨·ÖÖ¸ÊÖÌ×¡¢Á¬Ö¸ÊÖÌ×µÈ£©	235	ÄáÈÕ¶û	10	Ò»°ãÃ³Ò×	5	Ç§¿Ë	500	Ë«	1,231
202004	39262011	¾ÛÂÈÒÒÏ©ÖÆÊÖÌ×£¨·ÖÖ¸ÊÖÌ×¡¢Á¬Ö¸ÊÖÌ×µÈ£©	236	ÄáÈÕÀûÑÇ	10	Ò»°ãÃ³Ò×	1260	Ç§¿Ë	12000	Ë«	36,290
202004	39262011	¾ÛÂÈÒÒÏ©ÖÆÊÖÌ×£¨·ÖÖ¸ÊÖÌ×¡¢Á¬Ö¸ÊÖÌ×µÈ£©	238	Â¬Íú´ï	10	Ò»°ãÃ³Ò×	5	Ç§¿Ë	500	Ë«	1,231
202004	39262011	¾ÛÂÈÒÒÏ©ÖÆÊÖÌ×£¨·ÖÖ¸ÊÖÌ×¡¢Á¬Ö¸ÊÖÌ×µÈ£©	240	ÈûÄÚ¼Ó¶û	10	Ò»°ãÃ³Ò×	340	Ç§¿Ë	15940	Ë«	11,973
202004	39262011	¾ÛÂÈÒÒÏ©ÖÆÊÖÌ×£¨·ÖÖ¸ÊÖÌ×¡¢Á¬Ö¸ÊÖÌ×µÈ£©	242	ÈûÀ­Àû°º	10	Ò»°ãÃ³Ò×	20	Ç§¿Ë	572	Ë«	1,737
202004	39262011	¾ÛÂÈÒÒÏ©ÖÆÊÖÌ×£¨·ÖÖ¸ÊÖÌ×¡¢Á¬Ö¸ÊÖÌ×µÈ£©	244	ÄÏ·Ç	10	Ò»°ãÃ³Ò×	12564	Ç§¿Ë	1332780	Ë«	499,358
202004	39262011	¾ÛÂÈÒÒÏ©ÖÆÊÖÌ×£¨·ÖÖ¸ÊÖÌ×¡¢Á¬Ö¸ÊÖÌ×µÈ£©	246	ËÕµ¤	10	Ò»°ãÃ³Ò×	415	Ç§¿Ë	3380	Ë«	7,139
202004	39262011	¾ÛÂÈÒÒÏ©ÖÆÊÖÌ×£¨·ÖÖ¸ÊÖÌ×¡¢Á¬Ö¸ÊÖÌ×µÈ£©	247	Ì¹É£ÄáÑÇ	10	Ò»°ãÃ³Ò×	15	Ç§¿Ë	1500	Ë«	3,692
202004	39262011	¾ÛÂÈÒÒÏ©ÖÆÊÖÌ×£¨·ÖÖ¸ÊÖÌ×¡¢Á¬Ö¸ÊÖÌ×µÈ£©	248	¶à¸ç	10	Ò»°ãÃ³Ò×	5	Ç§¿Ë	500	Ë«	1,231
202004	39262011	¾ÛÂÈÒÒÏ©ÖÆÊÖÌ×£¨·ÖÖ¸ÊÖÌ×¡¢Á¬Ö¸ÊÖÌ×µÈ£©	250	ÎÚ¸É´ï	10	Ò»°ãÃ³Ò×	10	Ç§¿Ë	1000	Ë«	2,461
202004	39262011	¾ÛÂÈÒÒÏ©ÖÆÊÖÌ×£¨·ÖÖ¸ÊÖÌ×¡¢Á¬Ö¸ÊÖÌ×µÈ£©	251	²¼»ùÄÉ·¨Ë÷	10	Ò»°ãÃ³Ò×	5	Ç§¿Ë	500	Ë«	1,231
202004	39262011	¾ÛÂÈÒÒÏ©ÖÆÊÖÌ×£¨·ÖÖ¸ÊÖÌ×¡¢Á¬Ö¸ÊÖÌ×µÈ£©	252	¸Õ¹û(½ð)	10	Ò»°ãÃ³Ò×	426	Ç§¿Ë	8940	Ë«	9,190
202004	39262011	¾ÛÂÈÒÒÏ©ÖÆÊÖÌ×£¨·ÖÖ¸ÊÖÌ×¡¢Á¬Ö¸ÊÖÌ×µÈ£©	253	ÔÞ±ÈÑÇ	10	Ò»°ãÃ³Ò×	821	Ç§¿Ë	4050	Ë«	33,276
202004	39262011	¾ÛÂÈÒÒÏ©ÖÆÊÖÌ×£¨·ÖÖ¸ÊÖÌ×¡¢Á¬Ö¸ÊÖÌ×µÈ£©	254	½ò°Í²¼Î¤	10	Ò»°ãÃ³Ò×	20	Ç§¿Ë	4400	Ë«	924
202004	39262011	¾ÛÂÈÒÒÏ©ÖÆÊÖÌ×£¨·ÖÖ¸ÊÖÌ×¡¢Á¬Ö¸ÊÖÌ×µÈ£©	260	ÄÏËÕµ¤¹²ºÍ¹ú	10	Ò»°ãÃ³Ò×	5	Ç§¿Ë	500	Ë«	1,231
202004	39262011	¾ÛÂÈÒÒÏ©ÖÆÊÖÌ×£¨·ÖÖ¸ÊÖÌ×¡¢Á¬Ö¸ÊÖÌ×µÈ£©	301	±ÈÀûÊ±	10	Ò»°ãÃ³Ò×	97819	Ç§¿Ë	10758350	Ë«	2,107,660
202004	39262011	¾ÛÂÈÒÒÏ©ÖÆÊÖÌ×£¨·ÖÖ¸ÊÖÌ×¡¢Á¬Ö¸ÊÖÌ×µÈ£©	302	µ¤Âó	10	Ò»°ãÃ³Ò×	8604	Ç§¿Ë	1100580	Ë«	172,974
202004	39262011	¾ÛÂÈÒÒÏ©ÖÆÊÖÌ×£¨·ÖÖ¸ÊÖÌ×¡¢Á¬Ö¸ÊÖÌ×µÈ£©	303	Ó¢¹ú	10	Ò»°ãÃ³Ò×	777096	Ç§¿Ë	85152230	Ë«	17,176,340
202004	39262011	¾ÛÂÈÒÒÏ©ÖÆÊÖÌ×£¨·ÖÖ¸ÊÖÌ×¡¢Á¬Ö¸ÊÖÌ×µÈ£©	304	µÂ¹ú	10	Ò»°ãÃ³Ò×	803240	Ç§¿Ë	82485122	Ë«	22,950,240
202004	39262011	¾ÛÂÈÒÒÏ©ÖÆÊÖÌ×£¨·ÖÖ¸ÊÖÌ×¡¢Á¬Ö¸ÊÖÌ×µÈ£©	305	·¨¹ú	10	Ò»°ãÃ³Ò×	697691	Ç§¿Ë	72706625	Ë«	21,191,561
202004	39262011	¾ÛÂÈÒÒÏ©ÖÆÊÖÌ×£¨·ÖÖ¸ÊÖÌ×¡¢Á¬Ö¸ÊÖÌ×µÈ£©	306	°®¶ûÀ¼	10	Ò»°ãÃ³Ò×	251196	Ç§¿Ë	27481000	Ë«	13,508,536
202004	39262011	¾ÛÂÈÒÒÏ©ÖÆÊÖÌ×£¨·ÖÖ¸ÊÖÌ×¡¢Á¬Ö¸ÊÖÌ×µÈ£©	307	Òâ´óÀû	10	Ò»°ãÃ³Ò×	592500	Ç§¿Ë	60943440	Ë«	15,274,535
202004	39262011	¾ÛÂÈÒÒÏ©ÖÆÊÖÌ×£¨·ÖÖ¸ÊÖÌ×¡¢Á¬Ö¸ÊÖÌ×µÈ£©	307	Òâ´óÀû	12	ÆäËû¾èÔùÎï×Ê	1100	Ç§¿Ë	100000	Ë«	13,983
202004	39262011	¾ÛÂÈÒÒÏ©ÖÆÊÖÌ×£¨·ÖÖ¸ÊÖÌ×¡¢Á¬Ö¸ÊÖÌ×µÈ£©	308	Â¬É­±¤	10	Ò»°ãÃ³Ò×	5715	Ç§¿Ë	599000	Ë«	485,875
202004	39262011	¾ÛÂÈÒÒÏ©ÖÆÊÖÌ×£¨·ÖÖ¸ÊÖÌ×¡¢Á¬Ö¸ÊÖÌ×µÈ£©	309	ºÉÀ¼	10	Ò»°ãÃ³Ò×	313888	Ç§¿Ë	33436290	Ë«	6,410,996
202004	39262011	¾ÛÂÈÒÒÏ©ÖÆÊÖÌ×£¨·ÖÖ¸ÊÖÌ×¡¢Á¬Ö¸ÊÖÌ×µÈ£©	310	Ï£À°	10	Ò»°ãÃ³Ò×	91020	Ç§¿Ë	9824250	Ë«	1,780,448
202004	39262011	¾ÛÂÈÒÒÏ©ÖÆÊÖÌ×£¨·ÖÖ¸ÊÖÌ×¡¢Á¬Ö¸ÊÖÌ×µÈ£©	311	ÆÏÌÑÑÀ	10	Ò»°ãÃ³Ò×	2167	Ç§¿Ë	180045	Ë«	134,597
202004	39262011	¾ÛÂÈÒÒÏ©ÖÆÊÖÌ×£¨·ÖÖ¸ÊÖÌ×¡¢Á¬Ö¸ÊÖÌ×µÈ£©	311	ÆÏÌÑÑÀ	12	ÆäËû¾èÔùÎï×Ê	1200	Ç§¿Ë	100000	Ë«	21,802
202004	39262011	¾ÛÂÈÒÒÏ©ÖÆÊÖÌ×£¨·ÖÖ¸ÊÖÌ×¡¢Á¬Ö¸ÊÖÌ×µÈ£©	312	Î÷°àÑÀ	10	Ò»°ãÃ³Ò×	511455	Ç§¿Ë	53614650	Ë«	15,826,756
202004	39262011	¾ÛÂÈÒÒÏ©ÖÆÊÖÌ×£¨·ÖÖ¸ÊÖÌ×¡¢Á¬Ö¸ÊÖÌ×µÈ£©	313	°¢¶û°ÍÄáÑÇ	10	Ò»°ãÃ³Ò×	2325	Ç§¿Ë	256000	Ë«	48,911
202004	39262011	¾ÛÂÈÒÒÏ©ÖÆÊÖÌ×£¨·ÖÖ¸ÊÖÌ×¡¢Á¬Ö¸ÊÖÌ×µÈ£©	315	°ÂµØÀû	10	Ò»°ãÃ³Ò×	900	Ç§¿Ë	80000	Ë«	90,511
202004	39262011	¾ÛÂÈÒÒÏ©ÖÆÊÖÌ×£¨·ÖÖ¸ÊÖÌ×¡¢Á¬Ö¸ÊÖÌ×µÈ£©	316	±£¼ÓÀûÑÇ	10	Ò»°ãÃ³Ò×	7087	Ç§¿Ë	749000	Ë«	251,444
202004	39262011	¾ÛÂÈÒÒÏ©ÖÆÊÖÌ×£¨·ÖÖ¸ÊÖÌ×¡¢Á¬Ö¸ÊÖÌ×µÈ£©	318	·ÒÀ¼	10	Ò»°ãÃ³Ò×	27058	Ç§¿Ë	3200000	Ë«	574,856
202004	39262011	¾ÛÂÈÒÒÏ©ÖÆÊÖÌ×£¨·ÖÖ¸ÊÖÌ×¡¢Á¬Ö¸ÊÖÌ×µÈ£©	321	ÐÙÑÀÀû	10	Ò»°ãÃ³Ò×	73997	Ç§¿Ë	5155900	Ë«	1,848,971
202004	39262011	¾ÛÂÈÒÒÏ©ÖÆÊÖÌ×£¨·ÖÖ¸ÊÖÌ×¡¢Á¬Ö¸ÊÖÌ×µÈ£©	326	Å²Íþ	10	Ò»°ãÃ³Ò×	84965	Ç§¿Ë	8635622	Ë«	1,634,278
202004	39262011	¾ÛÂÈÒÒÏ©ÖÆÊÖÌ×£¨·ÖÖ¸ÊÖÌ×¡¢Á¬Ö¸ÊÖÌ×µÈ£©	327	²¨À¼	10	Ò»°ãÃ³Ò×	112290	Ç§¿Ë	14676578	Ë«	4,899,501
202004	39262011	¾ÛÂÈÒÒÏ©ÖÆÊÖÌ×£¨·ÖÖ¸ÊÖÌ×¡¢Á¬Ö¸ÊÖÌ×µÈ£©	328	ÂÞÂíÄáÑÇ	10	Ò»°ãÃ³Ò×	135594	Ç§¿Ë	15377600	Ë«	3,867,018
202004	39262011	¾ÛÂÈÒÒÏ©ÖÆÊÖÌ×£¨·ÖÖ¸ÊÖÌ×¡¢Á¬Ö¸ÊÖÌ×µÈ£©	328	ÂÞÂíÄáÑÇ	12	ÆäËû¾èÔùÎï×Ê	4	Ç§¿Ë	250	Ë«	750
202004	39262011	¾ÛÂÈÒÒÏ©ÖÆÊÖÌ×£¨·ÖÖ¸ÊÖÌ×¡¢Á¬Ö¸ÊÖÌ×µÈ£©	330	Èðµä	10	Ò»°ãÃ³Ò×	136435	Ç§¿Ë	13617000	Ë«	2,546,043
202004	39262011	¾ÛÂÈÒÒÏ©ÖÆÊÖÌ×£¨·ÖÖ¸ÊÖÌ×¡¢Á¬Ö¸ÊÖÌ×µÈ£©	331	ÈðÊ¿	10	Ò»°ãÃ³Ò×	23377	Ç§¿Ë	2856050	Ë«	1,217,941
202004	39262011	¾ÛÂÈÒÒÏ©ÖÆÊÖÌ×£¨·ÖÖ¸ÊÖÌ×¡¢Á¬Ö¸ÊÖÌ×µÈ£©	334	°®É³ÄáÑÇ	10	Ò»°ãÃ³Ò×	10450	Ç§¿Ë	1750000	Ë«	746,114
202004	39262011	¾ÛÂÈÒÒÏ©ÖÆÊÖÌ×£¨·ÖÖ¸ÊÖÌ×¡¢Á¬Ö¸ÊÖÌ×µÈ£©	335	À­ÍÑÎ¬ÑÇ	10	Ò»°ãÃ³Ò×	5709	Ç§¿Ë	501000	Ë«	222,096
202004	39262011	¾ÛÂÈÒÒÏ©ÖÆÊÖÌ×£¨·ÖÖ¸ÊÖÌ×¡¢Á¬Ö¸ÊÖÌ×µÈ£©	336	Á¢ÌÕÍð	10	Ò»°ãÃ³Ò×	109387	Ç§¿Ë	16069100	Ë«	5,240,376
202004	39262011	¾ÛÂÈÒÒÏ©ÖÆÊÖÌ×£¨·ÖÖ¸ÊÖÌ×¡¢Á¬Ö¸ÊÖÌ×µÈ£©	337	¸ñÂ³¼ªÑÇ	10	Ò»°ãÃ³Ò×	7451	Ç§¿Ë	886050	Ë«	132,181
202004	39262011	¾ÛÂÈÒÒÏ©ÖÆÊÖÌ×£¨·ÖÖ¸ÊÖÌ×¡¢Á¬Ö¸ÊÖÌ×µÈ£©	339	°¢Èû°Ý½®	10	Ò»°ãÃ³Ò×	5550	Ç§¿Ë	1000000	Ë«	154,722
202004	39262011	¾ÛÂÈÒÒÏ©ÖÆÊÖÌ×£¨·ÖÖ¸ÊÖÌ×¡¢Á¬Ö¸ÊÖÌ×µÈ£©	343	Ä¦¶û¶àÍß	10	Ò»°ãÃ³Ò×	8294	Ç§¿Ë	568000	Ë«	358,729
202004	39262011	¾ÛÂÈÒÒÏ©ÖÆÊÖÌ×£¨·ÖÖ¸ÊÖÌ×¡¢Á¬Ö¸ÊÖÌ×µÈ£©	344	¶íÂÞË¹Áª°î	10	Ò»°ãÃ³Ò×	432191	Ç§¿Ë	45499436	Ë«	13,225,382
202004	39262011	¾ÛÂÈÒÒÏ©ÖÆÊÖÌ×£¨·ÖÖ¸ÊÖÌ×¡¢Á¬Ö¸ÊÖÌ×µÈ£©	344	¶íÂÞË¹Áª°î	12	ÆäËû¾èÔùÎï×Ê	116	Ç§¿Ë	20000	Ë«	28,800
202004	39262011	¾ÛÂÈÒÒÏ©ÖÆÊÖÌ×£¨·ÖÖ¸ÊÖÌ×¡¢Á¬Ö¸ÊÖÌ×µÈ£©	347	ÎÚ¿ËÀ¼	10	Ò»°ãÃ³Ò×	44044	Ç§¿Ë	4381500	Ë«	1,009,081
202004	39262011	¾ÛÂÈÒÒÏ©ÖÆÊÖÌ×£¨·ÖÖ¸ÊÖÌ×¡¢Á¬Ö¸ÊÖÌ×µÈ£©	350	Ë¹ÂåÎÄÄáÑÇ	10	Ò»°ãÃ³Ò×	14512	Ç§¿Ë	1375300	Ë«	534,233
202004	39262011	¾ÛÂÈÒÒÏ©ÖÆÊÖÌ×£¨·ÖÖ¸ÊÖÌ×¡¢Á¬Ö¸ÊÖÌ×µÈ£©	351	¿ËÂÞµØÑÇ	10	Ò»°ãÃ³Ò×	830	Ç§¿Ë	100000	Ë«	28,131
202004	39262011	¾ÛÂÈÒÒÏ©ÖÆÊÖÌ×£¨·ÖÖ¸ÊÖÌ×¡¢Á¬Ö¸ÊÖÌ×µÈ£©	352	½Ý¿Ë	10	Ò»°ãÃ³Ò×	308264	Ç§¿Ë	62695850	Ë«	18,044,217
202004	39262011	¾ÛÂÈÒÒÏ©ÖÆÊÖÌ×£¨·ÖÖ¸ÊÖÌ×¡¢Á¬Ö¸ÊÖÌ×µÈ£©	353	Ë¹Âå·¥¿Ë	10	Ò»°ãÃ³Ò×	114	Ç§¿Ë	17050	Ë«	10,253
202004	39262011	¾ÛÂÈÒÒÏ©ÖÆÊÖÌ×£¨·ÖÖ¸ÊÖÌ×¡¢Á¬Ö¸ÊÖÌ×µÈ£©	355	²¨ºÚ	10	Ò»°ãÃ³Ò×	22841	Ç§¿Ë	2649000	Ë«	934,406
202004	39262011	¾ÛÂÈÒÒÏ©ÖÆÊÖÌ×£¨·ÖÖ¸ÊÖÌ×¡¢Á¬Ö¸ÊÖÌ×µÈ£©	358	Èû¶ûÎ¬ÑÇ	10	Ò»°ãÃ³Ò×	35918	Ç§¿Ë	3758000	Ë«	1,816,237
202004	39262011	¾ÛÂÈÒÒÏ©ÖÆÊÖÌ×£¨·ÖÖ¸ÊÖÌ×¡¢Á¬Ö¸ÊÖÌ×µÈ£©	359	ºÚÉ½	12	ÆäËû¾èÔùÎï×Ê	2333	Ç§¿Ë	450000	Ë«	94,943
202004	39262011	¾ÛÂÈÒÒÏ©ÖÆÊÖÌ×£¨·ÖÖ¸ÊÖÌ×¡¢Á¬Ö¸ÊÖÌ×µÈ£©	402	°¢¸ùÍ¢	10	Ò»°ãÃ³Ò×	16303	Ç§¿Ë	1801680	Ë«	382,260
202004	39262011	¾ÛÂÈÒÒÏ©ÖÆÊÖÌ×£¨·ÖÖ¸ÊÖÌ×¡¢Á¬Ö¸ÊÖÌ×µÈ£©	410	°ÍÎ÷	10	Ò»°ãÃ³Ò×	670730	Ç§¿Ë	80776000	Ë«	12,836,490
202004	39262011	¾ÛÂÈÒÒÏ©ÖÆÊÖÌ×£¨·ÖÖ¸ÊÖÌ×¡¢Á¬Ö¸ÊÖÌ×µÈ£©	412	ÖÇÀû	10	Ò»°ãÃ³Ò×	70195	Ç§¿Ë	7127790	Ë«	2,592,186
202004	39262011	¾ÛÂÈÒÒÏ©ÖÆÊÖÌ×£¨·ÖÖ¸ÊÖÌ×¡¢Á¬Ö¸ÊÖÌ×µÈ£©	413	¸çÂ×±ÈÑÇ	10	Ò»°ãÃ³Ò×	59415	Ç§¿Ë	6843620	Ë«	1,312,650
202004	39262011	¾ÛÂÈÒÒÏ©ÖÆÊÖÌ×£¨·ÖÖ¸ÊÖÌ×¡¢Á¬Ö¸ÊÖÌ×µÈ£©	415	¸çË¹´ïÀè¼Ó	10	Ò»°ãÃ³Ò×	3984	Ç§¿Ë	353400	Ë«	138,585
202004	39262011	¾ÛÂÈÒÒÏ©ÖÆÊÖÌ×£¨·ÖÖ¸ÊÖÌ×¡¢Á¬Ö¸ÊÖÌ×µÈ£©	418	¶àÃ×Äá¼Ó¹²ºÍ¹ú	10	Ò»°ãÃ³Ò×	6035	Ç§¿Ë	807500	Ë«	245,346
202004	39262011	¾ÛÂÈÒÒÏ©ÖÆÊÖÌ×£¨·ÖÖ¸ÊÖÌ×¡¢Á¬Ö¸ÊÖÌ×µÈ£©	419	¶ò¹Ï¶à¶û	10	Ò»°ãÃ³Ò×	9040	Ç§¿Ë	912500	Ë«	147,897
202004	39262011	¾ÛÂÈÒÒÏ©ÖÆÊÖÌ×£¨·ÖÖ¸ÊÖÌ×¡¢Á¬Ö¸ÊÖÌ×µÈ£©	427	ÑÀÂò¼Ó	10	Ò»°ãÃ³Ò×	500	Ç§¿Ë	50000	Ë«	7,806
202004	39262011	¾ÛÂÈÒÒÏ©ÖÆÊÖÌ×£¨·ÖÖ¸ÊÖÌ×¡¢Á¬Ö¸ÊÖÌ×µÈ£©	429	Ä«Î÷¸ç	10	Ò»°ãÃ³Ò×	35401	Ç§¿Ë	3432500	Ë«	1,194,678
202004	39262011	¾ÛÂÈÒÒÏ©ÖÆÊÖÌ×£¨·ÖÖ¸ÊÖÌ×¡¢Á¬Ö¸ÊÖÌ×µÈ£©	432	°ÍÄÃÂí	10	Ò»°ãÃ³Ò×	6380	Ç§¿Ë	715000	Ë«	351,992
202004	39262011	¾ÛÂÈÒÒÏ©ÖÆÊÖÌ×£¨·ÖÖ¸ÊÖÌ×¡¢Á¬Ö¸ÊÖÌ×µÈ£©	433	°ÍÀ­¹ç	10	Ò»°ãÃ³Ò×	30	Ç§¿Ë	5000	Ë«	1,266
202004	39262011	¾ÛÂÈÒÒÏ©ÖÆÊÖÌ×£¨·ÖÖ¸ÊÖÌ×¡¢Á¬Ö¸ÊÖÌ×µÈ£©	434	ÃØÂ³	10	Ò»°ãÃ³Ò×	29133	Ç§¿Ë	3058050	Ë«	619,497
202004	39262011	¾ÛÂÈÒÒÏ©ÖÆÊÖÌ×£¨·ÖÖ¸ÊÖÌ×¡¢Á¬Ö¸ÊÖÌ×µÈ£©	435	²¨¶àÀè¸÷	10	Ò»°ãÃ³Ò×	24430	Ç§¿Ë	2600000	Ë«	458,539
202004	39262011	¾ÛÂÈÒÒÏ©ÖÆÊÖÌ×£¨·ÖÖ¸ÊÖÌ×¡¢Á¬Ö¸ÊÖÌ×µÈ£©	439	Ê¥ÎÄÉ­ÌØºÍ¸ñÁÖÄÉ¶¡Ë¹	10	Ò»°ãÃ³Ò×	205	Ç§¿Ë	1440	Ë«	2,954
202004	39262011	¾ÛÂÈÒÒÏ©ÖÆÊÖÌ×£¨·ÖÖ¸ÊÖÌ×¡¢Á¬Ö¸ÊÖÌ×µÈ£©	440	Èø¶ûÍß¶à	10	Ò»°ãÃ³Ò×	383	Ç§¿Ë	22070	Ë«	46,240
202004	39262011	¾ÛÂÈÒÒÏ©ÖÆÊÖÌ×£¨·ÖÖ¸ÊÖÌ×¡¢Á¬Ö¸ÊÖÌ×µÈ£©	444	ÎÚÀ­¹ç	10	Ò»°ãÃ³Ò×	207	Ç§¿Ë	20000	Ë«	8,440
202004	39262011	¾ÛÂÈÒÒÏ©ÖÆÊÖÌ×£¨·ÖÖ¸ÊÖÌ×¡¢Á¬Ö¸ÊÖÌ×µÈ£©	501	¼ÓÄÃ´ó	10	Ò»°ãÃ³Ò×	797237	Ç§¿Ë	78204572	Ë«	16,291,924
202004	39262011	¾ÛÂÈÒÒÏ©ÖÆÊÖÌ×£¨·ÖÖ¸ÊÖÌ×¡¢Á¬Ö¸ÊÖÌ×µÈ£©	502	ÃÀ¹ú	10	Ò»°ãÃ³Ò×	11994881	Ç§¿Ë	1256634616	Ë«	239,318,328
202004	39262011	¾ÛÂÈÒÒÏ©ÖÆÊÖÌ×£¨·ÖÖ¸ÊÖÌ×¡¢Á¬Ö¸ÊÖÌ×µÈ£©	502	ÃÀ¹ú	12	ÆäËû¾èÔùÎï×Ê	59	Ç§¿Ë	5000	Ë«	1,737
202004	39262011	¾ÛÂÈÒÒÏ©ÖÆÊÖÌ×£¨·ÖÖ¸ÊÖÌ×¡¢Á¬Ö¸ÊÖÌ×µÈ£©	601	°Ä´óÀûÑÇ	10	Ò»°ãÃ³Ò×	917800	Ç§¿Ë	97481134	Ë«	20,781,446
202004	39262011	¾ÛÂÈÒÒÏ©ÖÆÊÖÌ×£¨·ÖÖ¸ÊÖÌ×¡¢Á¬Ö¸ÊÖÌ×µÈ£©	603	ì³¼Ã	10	Ò»°ãÃ³Ò×	500	Ç§¿Ë	5000	Ë«	15,750
202004	39262011	¾ÛÂÈÒÒÏ©ÖÆÊÖÌ×£¨·ÖÖ¸ÊÖÌ×¡¢Á¬Ö¸ÊÖÌ×µÈ£©	609	ÐÂÎ÷À¼	10	Ò»°ãÃ³Ò×	81288	Ç§¿Ë	8206268	Ë«	1,902,481
202004	39262011	¾ÛÂÈÒÒÏ©ÖÆÊÖÌ×£¨·ÖÖ¸ÊÖÌ×¡¢Á¬Ö¸ÊÖÌ×µÈ£©	611	°Í²¼ÑÇÐÂ¼¸ÄÚÑÇ	10	Ò»°ãÃ³Ò×	12	Ç§¿Ë	1000	Ë«	1,170
202004	39262011	¾ÛÂÈÒÒÏ©ÖÆÊÖÌ×£¨·ÖÖ¸ÊÖÌ×¡¢Á¬Ö¸ÊÖÌ×µÈ£©	699	´óÑóÖÞÆäËû¹ú¼Ò(µØÇø)	10	Ò»°ãÃ³Ò×	120	Ç§¿Ë	10000	Ë«	32,351
202004	40151900	Áò»¯Ïð½ºÖÆÆäËû·ÖÖ¸¡¢Á¬Ö¸¼°Â¶Ö¸ÊÖÌ×	101	°¢¸»º¹	10	Ò»°ãÃ³Ò×	49	Ç§¿Ë	2250	Ë«	1,582
202004	40151900	Áò»¯Ïð½ºÖÆÆäËû·ÖÖ¸¡¢Á¬Ö¸¼°Â¶Ö¸ÊÖÌ×	102	°ÍÁÖ	10	Ò»°ãÃ³Ò×	280	Ç§¿Ë	20000	Ë«	36,142
202004	40151900	Áò»¯Ïð½ºÖÆÆäËû·ÖÖ¸¡¢Á¬Ö¸¼°Â¶Ö¸ÊÖÌ×	103	ÃÏ¼ÓÀ­¹ú	10	Ò»°ãÃ³Ò×	9547	Ç§¿Ë	741340	Ë«	441,241
202004	40151900	Áò»¯Ïð½ºÖÆÆäËû·ÖÖ¸¡¢Á¬Ö¸¼°Â¶Ö¸ÊÖÌ×	105	ÎÄÀ³	10	Ò»°ãÃ³Ò×	512	Ç§¿Ë	46540	Ë«	48,038
202004	40151900	Áò»¯Ïð½ºÖÆÆäËû·ÖÖ¸¡¢Á¬Ö¸¼°Â¶Ö¸ÊÖÌ×	106	Ãåµé	10	Ò»°ãÃ³Ò×	2147	Ç§¿Ë	188400	Ë«	390,976
202004	40151900	Áò»¯Ïð½ºÖÆÆäËû·ÖÖ¸¡¢Á¬Ö¸¼°Â¶Ö¸ÊÖÌ×	106	Ãåµé	12	ÆäËû¾èÔùÎï×Ê	895	Ç§¿Ë	46500	Ë«	41,950
202004	40151900	Áò»¯Ïð½ºÖÆÆäËû·ÖÖ¸¡¢Á¬Ö¸¼°Â¶Ö¸ÊÖÌ×	107	¼íÆÒÕ¯	10	Ò»°ãÃ³Ò×	3821	Ç§¿Ë	350590	Ë«	186,420
202004	40151900	Áò»¯Ïð½ºÖÆÆäËû·ÖÖ¸¡¢Á¬Ö¸¼°Â¶Ö¸ÊÖÌ×	110	ÖÐ¹úÏã¸Û	10	Ò»°ãÃ³Ò×	64474	Ç§¿Ë	4987112	Ë«	3,715,488
202004	40151900	Áò»¯Ïð½ºÖÆÆäËû·ÖÖ¸¡¢Á¬Ö¸¼°Â¶Ö¸ÊÖÌ×	111	Ó¡¶È	10	Ò»°ãÃ³Ò×	49777	Ç§¿Ë	502715	Ë«	882,945
202004	40151900	Áò»¯Ïð½ºÖÆÆäËû·ÖÖ¸¡¢Á¬Ö¸¼°Â¶Ö¸ÊÖÌ×	112	Ó¡¶ÈÄáÎ÷ÑÇ	10	Ò»°ãÃ³Ò×	39119	Ç§¿Ë	1236089	Ë«	1,345,672
202004	40151900	Áò»¯Ïð½ºÖÆÆäËû·ÖÖ¸¡¢Á¬Ö¸¼°Â¶Ö¸ÊÖÌ×	112	Ó¡¶ÈÄáÎ÷ÑÇ	12	ÆäËû¾èÔùÎï×Ê	375	Ç§¿Ë	50000	Ë«	37,580
202004	40151900	Áò»¯Ïð½ºÖÆÆäËû·ÖÖ¸¡¢Á¬Ö¸¼°Â¶Ö¸ÊÖÌ×	113	ÒÁÀÊ	12	ÆäËû¾èÔùÎï×Ê	143	Ç§¿Ë	28000	Ë«	6,120
202004	40151900	Áò»¯Ïð½ºÖÆÆäËû·ÖÖ¸¡¢Á¬Ö¸¼°Â¶Ö¸ÊÖÌ×	114	ÒÁÀ­¿Ë	10	Ò»°ãÃ³Ò×	10273	Ç§¿Ë	624880	Ë«	500,478
202004	40151900	Áò»¯Ïð½ºÖÆÆäËû·ÖÖ¸¡¢Á¬Ö¸¼°Â¶Ö¸ÊÖÌ×	114	ÒÁÀ­¿Ë	12	ÆäËû¾èÔùÎï×Ê	105	Ç§¿Ë	30000	Ë«	25,318
202004	40151900	Áò»¯Ïð½ºÖÆÆäËû·ÖÖ¸¡¢Á¬Ö¸¼°Â¶Ö¸ÊÖÌ×	115	ÒÔÉ«ÁÐ	10	Ò»°ãÃ³Ò×	33304	Ç§¿Ë	2918940	Ë«	3,362,416
202004	40151900	Áò»¯Ïð½ºÖÆÆäËû·ÖÖ¸¡¢Á¬Ö¸¼°Â¶Ö¸ÊÖÌ×	116	ÈÕ±¾	10	Ò»°ãÃ³Ò×	174564	Ç§¿Ë	16527032	Ë«	9,550,643
202004	40151900	Áò»¯Ïð½ºÖÆÆäËû·ÖÖ¸¡¢Á¬Ö¸¼°Â¶Ö¸ÊÖÌ×	116	ÈÕ±¾	12	ÆäËû¾èÔùÎï×Ê	290	Ç§¿Ë	20000	Ë«	19,251
202004	40151900	Áò»¯Ïð½ºÖÆÆäËû·ÖÖ¸¡¢Á¬Ö¸¼°Â¶Ö¸ÊÖÌ×	118	¿ÆÍþÌØ	10	Ò»°ãÃ³Ò×	547	Ç§¿Ë	9400	Ë«	15,915
202004	40151900	Áò»¯Ïð½ºÖÆÆäËû·ÖÖ¸¡¢Á¬Ö¸¼°Â¶Ö¸ÊÖÌ×	119	ÀÏÎÎ	10	Ò»°ãÃ³Ò×	1240	Ç§¿Ë	86700	Ë«	102,446
202004	40151900	Áò»¯Ïð½ºÖÆÆäËû·ÖÖ¸¡¢Á¬Ö¸¼°Â¶Ö¸ÊÖÌ×	119	ÀÏÎÎ	12	ÆäËû¾èÔùÎï×Ê	450	Ç§¿Ë	15000	Ë«	30,000
202004	40151900	Áò»¯Ïð½ºÖÆÆäËû·ÖÖ¸¡¢Á¬Ö¸¼°Â¶Ö¸ÊÖÌ×	120	Àè°ÍÄÛ	10	Ò»°ãÃ³Ò×	4408	Ç§¿Ë	691000	Ë«	352,394
202004	40151900	Áò»¯Ïð½ºÖÆÆäËû·ÖÖ¸¡¢Á¬Ö¸¼°Â¶Ö¸ÊÖÌ×	122	ÂíÀ´Î÷ÑÇ	10	Ò»°ãÃ³Ò×	18433	Ç§¿Ë	1462715	Ë«	1,226,030
202004	40151900	Áò»¯Ïð½ºÖÆÆäËû·ÖÖ¸¡¢Á¬Ö¸¼°Â¶Ö¸ÊÖÌ×	123	Âí¶û´ú·ò	10	Ò»°ãÃ³Ò×	220	Ç§¿Ë	1200	Ë«	2,363
202004	40151900	Áò»¯Ïð½ºÖÆÆäËû·ÖÖ¸¡¢Á¬Ö¸¼°Â¶Ö¸ÊÖÌ×	125	Äá²´¶ûÁª°îÃñÖ÷¹²ºÍ¹ú	10	Ò»°ãÃ³Ò×	563	Ç§¿Ë	71500	Ë«	84,583
202004	40151900	Áò»¯Ïð½ºÖÆÆäËû·ÖÖ¸¡¢Á¬Ö¸¼°Â¶Ö¸ÊÖÌ×	126	°¢Âü	10	Ò»°ãÃ³Ò×	88194	Ç§¿Ë	11014692	Ë«	14,047,851
202004	40151900	Áò»¯Ïð½ºÖÆÆäËû·ÖÖ¸¡¢Á¬Ö¸¼°Â¶Ö¸ÊÖÌ×	127	°Í»ùË¹Ì¹	10	Ò»°ãÃ³Ò×	20215	Ç§¿Ë	1876450	Ë«	531,951
202004	40151900	Áò»¯Ïð½ºÖÆÆäËû·ÖÖ¸¡¢Á¬Ö¸¼°Â¶Ö¸ÊÖÌ×	127	°Í»ùË¹Ì¹	11	¹ú¼Ò¼ä¡¢¹ú¼Ê×éÖ¯ÎÞ³¥Ô®ÖúºÍÔùËÍµÄÎï×Ê	2	Ç§¿Ë	20	Ë«	1,340
202004	40151900	Áò»¯Ïð½ºÖÆÆäËû·ÖÖ¸¡¢Á¬Ö¸¼°Â¶Ö¸ÊÖÌ×	127	°Í»ùË¹Ì¹	12	ÆäËû¾èÔùÎï×Ê	1218	Ç§¿Ë	271450	Ë«	789,025
202004	40151900	Áò»¯Ïð½ºÖÆÆäËû·ÖÖ¸¡¢Á¬Ö¸¼°Â¶Ö¸ÊÖÌ×	129	·ÆÂÉ±ö	10	Ò»°ãÃ³Ò×	37146	Ç§¿Ë	3099858	Ë«	2,387,578
202004	40151900	Áò»¯Ïð½ºÖÆÆäËû·ÖÖ¸¡¢Á¬Ö¸¼°Â¶Ö¸ÊÖÌ×	129	·ÆÂÉ±ö	12	ÆäËû¾èÔùÎï×Ê	164	Ç§¿Ë	5100	Ë«	26,511
202004	40151900	Áò»¯Ïð½ºÖÆÆäËû·ÖÖ¸¡¢Á¬Ö¸¼°Â¶Ö¸ÊÖÌ×	130	¿¨Ëþ¶û	10	Ò»°ãÃ³Ò×	45997	Ç§¿Ë	4726000	Ë«	4,366,416
202004	40151900	Áò»¯Ïð½ºÖÆÆäËû·ÖÖ¸¡¢Á¬Ö¸¼°Â¶Ö¸ÊÖÌ×	131	É³ÌØ°¢À­²®	10	Ò»°ãÃ³Ò×	117	Ç§¿Ë	20522	Ë«	1,804
202004	40151900	Áò»¯Ïð½ºÖÆÆäËû·ÖÖ¸¡¢Á¬Ö¸¼°Â¶Ö¸ÊÖÌ×	131	É³ÌØ°¢À­²®	12	ÆäËû¾èÔùÎï×Ê	104	Ç§¿Ë	16300	Ë«	10,640
202004	40151900	Áò»¯Ïð½ºÖÆÆäËû·ÖÖ¸¡¢Á¬Ö¸¼°Â¶Ö¸ÊÖÌ×	132	ÐÂ¼ÓÆÂ	10	Ò»°ãÃ³Ò×	20484	Ç§¿Ë	1873246	Ë«	1,566,809
202004	40151900	Áò»¯Ïð½ºÖÆÆäËû·ÖÖ¸¡¢Á¬Ö¸¼°Â¶Ö¸ÊÖÌ×	133	º«¹ú	10	Ò»°ãÃ³Ò×	98903	Ç§¿Ë	4574781	Ë«	7,823,202
202004	40151900	Áò»¯Ïð½ºÖÆÆäËû·ÖÖ¸¡¢Á¬Ö¸¼°Â¶Ö¸ÊÖÌ×	133	º«¹ú	12	ÆäËû¾èÔùÎï×Ê	90	Ç§¿Ë	10000	Ë«	10,000
202004	40151900	Áò»¯Ïð½ºÖÆÆäËû·ÖÖ¸¡¢Á¬Ö¸¼°Â¶Ö¸ÊÖÌ×	136	Ì©¹ú	10	Ò»°ãÃ³Ò×	113743	Ç§¿Ë	2581710	Ë«	2,814,646
202004	40151900	Áò»¯Ïð½ºÖÆÆäËû·ÖÖ¸¡¢Á¬Ö¸¼°Â¶Ö¸ÊÖÌ×	137	ÍÁ¶úÆä	10	Ò»°ãÃ³Ò×	21603	Ç§¿Ë	827600	Ë«	804,314
202004	40151900	Áò»¯Ïð½ºÖÆÆäËû·ÖÖ¸¡¢Á¬Ö¸¼°Â¶Ö¸ÊÖÌ×	138	°¢ÁªÇõ	10	Ò»°ãÃ³Ò×	152809	Ç§¿Ë	19895866	Ë«	10,058,891
202004	40151900	Áò»¯Ïð½ºÖÆÆäËû·ÖÖ¸¡¢Á¬Ö¸¼°Â¶Ö¸ÊÖÌ×	139	Ò²ÃÅ	10	Ò»°ãÃ³Ò×	25310	Ç§¿Ë	303888	Ë«	957,506
202004	40151900	Áò»¯Ïð½ºÖÆÆäËû·ÖÖ¸¡¢Á¬Ö¸¼°Â¶Ö¸ÊÖÌ×	141	Ô½ÄÏ	10	Ò»°ãÃ³Ò×	30194	Ç§¿Ë	22663897	Ë«	728,976
202004	40151900	Áò»¯Ïð½ºÖÆÆäËû·ÖÖ¸¡¢Á¬Ö¸¼°Â¶Ö¸ÊÖÌ×	143	ÖÐ¹úÌ¨Íå	10	Ò»°ãÃ³Ò×	5251	Ç§¿Ë	55186	Ë«	356,608
202004	40151900	Áò»¯Ïð½ºÖÆÆäËû·ÖÖ¸¡¢Á¬Ö¸¼°Â¶Ö¸ÊÖÌ×	145	¹þÈø¿ËË¹Ì¹	10	Ò»°ãÃ³Ò×	39381	Ç§¿Ë	1294631	Ë«	791,284
202004	40151900	Áò»¯Ïð½ºÖÆÆäËû·ÖÖ¸¡¢Á¬Ö¸¼°Â¶Ö¸ÊÖÌ×	145	¹þÈø¿ËË¹Ì¹	12	ÆäËû¾èÔùÎï×Ê	150	Ç§¿Ë	3900	Ë«	11,817
202004	40151900	Áò»¯Ïð½ºÖÆÆäËû·ÖÖ¸¡¢Á¬Ö¸¼°Â¶Ö¸ÊÖÌ×	146	¼ª¶û¼ªË¹Ë¹Ì¹	10	Ò»°ãÃ³Ò×	295	Ç§¿Ë	35000	Ë«	30,098
202004	40151900	Áò»¯Ïð½ºÖÆÆäËû·ÖÖ¸¡¢Á¬Ö¸¼°Â¶Ö¸ÊÖÌ×	147	Ëþ¼ª¿ËË¹Ì¹	10	Ò»°ãÃ³Ò×	1185	Ç§¿Ë	11500	Ë«	75,413
202004	40151900	Áò»¯Ïð½ºÖÆÆäËû·ÖÖ¸¡¢Á¬Ö¸¼°Â¶Ö¸ÊÖÌ×	149	ÎÚ×È±ð¿ËË¹Ì¹	10	Ò»°ãÃ³Ò×	20952	Ç§¿Ë	276000	Ë«	576,817
202004	40151900	Áò»¯Ïð½ºÖÆÆäËû·ÖÖ¸¡¢Á¬Ö¸¼°Â¶Ö¸ÊÖÌ×	201	°¢¶û¼°ÀûÑÇ	10	Ò»°ãÃ³Ò×	3	Ç§¿Ë	30	Ë«	78
202004	40151900	Áò»¯Ïð½ºÖÆÆäËû·ÖÖ¸¡¢Á¬Ö¸¼°Â¶Ö¸ÊÖÌ×	202	°²¸çÀ­	10	Ò»°ãÃ³Ò×	590	Ç§¿Ë	63000	Ë«	85,248
202004	40151900	Áò»¯Ïð½ºÖÆÆäËû·ÖÖ¸¡¢Á¬Ö¸¼°Â¶Ö¸ÊÖÌ×	203	±´Äþ	10	Ò»°ãÃ³Ò×	7	Ç§¿Ë	1550	Ë«	218
202004	40151900	Áò»¯Ïð½ºÖÆÆäËû·ÖÖ¸¡¢Á¬Ö¸¼°Â¶Ö¸ÊÖÌ×	203	±´Äþ	11	¹ú¼Ò¼ä¡¢¹ú¼Ê×éÖ¯ÎÞ³¥Ô®ÖúºÍÔùËÍµÄÎï×Ê	94	Ç§¿Ë	10000	Ë«	8,000
202004	40151900	Áò»¯Ïð½ºÖÆÆäËû·ÖÖ¸¡¢Á¬Ö¸¼°Â¶Ö¸ÊÖÌ×	206	¿¦ÂóÂ¡	10	Ò»°ãÃ³Ò×	754	Ç§¿Ë	16140	Ë«	47,796
202004	40151900	Áò»¯Ïð½ºÖÆÆäËû·ÖÖ¸¡¢Á¬Ö¸¼°Â¶Ö¸ÊÖÌ×	208	·ðµÃ½Ç	10	Ò»°ãÃ³Ò×	56	Ç§¿Ë	600	Ë«	7,500
202004	40151900	Áò»¯Ïð½ºÖÆÆäËû·ÖÖ¸¡¢Á¬Ö¸¼°Â¶Ö¸ÊÖÌ×	208	·ðµÃ½Ç	11	¹ú¼Ò¼ä¡¢¹ú¼Ê×éÖ¯ÎÞ³¥Ô®ÖúºÍÔùËÍµÄÎï×Ê	94	Ç§¿Ë	10000	Ë«	8,000
202004	40151900	Áò»¯Ïð½ºÖÆÆäËû·ÖÖ¸¡¢Á¬Ö¸¼°Â¶Ö¸ÊÖÌ×	211	Õ§µÃ	10	Ò»°ãÃ³Ò×	1	Ç§¿Ë	2	Ë«	667
202004	40151900	Áò»¯Ïð½ºÖÆÆäËû·ÖÖ¸¡¢Á¬Ö¸¼°Â¶Ö¸ÊÖÌ×	213	¸Õ¹û(²¼)	10	Ò»°ãÃ³Ò×	2	Ç§¿Ë	2	Ë«	1,271
202004	40151900	Áò»¯Ïð½ºÖÆÆäËû·ÖÖ¸¡¢Á¬Ö¸¼°Â¶Ö¸ÊÖÌ×	213	¸Õ¹û(²¼)	11	¹ú¼Ò¼ä¡¢¹ú¼Ê×éÖ¯ÎÞ³¥Ô®ÖúºÍÔùËÍµÄÎï×Ê	94	Ç§¿Ë	10000	Ë«	8,000
202004	40151900	Áò»¯Ïð½ºÖÆÆäËû·ÖÖ¸¡¢Á¬Ö¸¼°Â¶Ö¸ÊÖÌ×	214	¼ª²¼Ìá	10	Ò»°ãÃ³Ò×	205	Ç§¿Ë	1680	Ë«	27,324
202004	40151900	Áò»¯Ïð½ºÖÆÆäËû·ÖÖ¸¡¢Á¬Ö¸¼°Â¶Ö¸ÊÖÌ×	214	¼ª²¼Ìá	11	¹ú¼Ò¼ä¡¢¹ú¼Ê×éÖ¯ÎÞ³¥Ô®ÖúºÍÔùËÍµÄÎï×Ê	16	Ç§¿Ë	30	Ë«	340
202004	40151900	Áò»¯Ïð½ºÖÆÆäËû·ÖÖ¸¡¢Á¬Ö¸¼°Â¶Ö¸ÊÖÌ×	215	°£¼°	10	Ò»°ãÃ³Ò×	23534	Ç§¿Ë	1083481	Ë«	926,553
202004	40151900	Áò»¯Ïð½ºÖÆÆäËû·ÖÖ¸¡¢Á¬Ö¸¼°Â¶Ö¸ÊÖÌ×	215	°£¼°	12	ÆäËû¾èÔùÎï×Ê	19	Ç§¿Ë	6000	Ë«	10,859
202004	40151900	Áò»¯Ïð½ºÖÆÆäËû·ÖÖ¸¡¢Á¬Ö¸¼°Â¶Ö¸ÊÖÌ×	216	³àµÀ¼¸ÄÚÑÇ	11	¹ú¼Ò¼ä¡¢¹ú¼Ê×éÖ¯ÎÞ³¥Ô®ÖúºÍÔùËÍµÄÎï×Ê	94	Ç§¿Ë	10000	Ë«	8,000
202004	40151900	Áò»¯Ïð½ºÖÆÆäËû·ÖÖ¸¡¢Á¬Ö¸¼°Â¶Ö¸ÊÖÌ×	217	°£Èû¶í±ÈÑÇ	10	Ò»°ãÃ³Ò×	456	Ç§¿Ë	65600	Ë«	47,252
202004	40151900	Áò»¯Ïð½ºÖÆÆäËû·ÖÖ¸¡¢Á¬Ö¸¼°Â¶Ö¸ÊÖÌ×	217	°£Èû¶í±ÈÑÇ	12	ÆäËû¾èÔùÎï×Ê	36	Ç§¿Ë	1000	Ë«	3,215
202004	40151900	Áò»¯Ïð½ºÖÆÆäËû·ÖÖ¸¡¢Á¬Ö¸¼°Â¶Ö¸ÊÖÌ×	218	¼ÓÅî	10	Ò»°ãÃ³Ò×	4148	Ç§¿Ë	156000	Ë«	134,252
202004	40151900	Áò»¯Ïð½ºÖÆÆäËû·ÖÖ¸¡¢Á¬Ö¸¼°Â¶Ö¸ÊÖÌ×	218	¼ÓÅî	11	¹ú¼Ò¼ä¡¢¹ú¼Ê×éÖ¯ÎÞ³¥Ô®ÖúºÍÔùËÍµÄÎï×Ê	94	Ç§¿Ë	10000	Ë«	8,000
202004	40151900	Áò»¯Ïð½ºÖÆÆäËû·ÖÖ¸¡¢Á¬Ö¸¼°Â¶Ö¸ÊÖÌ×	219	¸Ô±ÈÑÇ	10	Ò»°ãÃ³Ò×	308	Ç§¿Ë	25000	Ë«	12,602
202004	40151900	Áò»¯Ïð½ºÖÆÆäËû·ÖÖ¸¡¢Á¬Ö¸¼°Â¶Ö¸ÊÖÌ×	219	¸Ô±ÈÑÇ	11	¹ú¼Ò¼ä¡¢¹ú¼Ê×éÖ¯ÎÞ³¥Ô®ÖúºÍÔùËÍµÄÎï×Ê	94	Ç§¿Ë	10000	Ë«	8,000
202004	40151900	Áò»¯Ïð½ºÖÆÆäËû·ÖÖ¸¡¢Á¬Ö¸¼°Â¶Ö¸ÊÖÌ×	220	¼ÓÄÉ	10	Ò»°ãÃ³Ò×	1645	Ç§¿Ë	148437	Ë«	178,433
202004	40151900	Áò»¯Ïð½ºÖÆÆäËû·ÖÖ¸¡¢Á¬Ö¸¼°Â¶Ö¸ÊÖÌ×	220	¼ÓÄÉ	11	¹ú¼Ò¼ä¡¢¹ú¼Ê×éÖ¯ÎÞ³¥Ô®ÖúºÍÔùËÍµÄÎï×Ê	99	Ç§¿Ë	10500	Ë«	8,400
202004	40151900	Áò»¯Ïð½ºÖÆÆäËû·ÖÖ¸¡¢Á¬Ö¸¼°Â¶Ö¸ÊÖÌ×	221	¼¸ÄÚÑÇ	11	¹ú¼Ò¼ä¡¢¹ú¼Ê×éÖ¯ÎÞ³¥Ô®ÖúºÍÔùËÍµÄÎï×Ê	94	Ç§¿Ë	10000	Ë«	8,000
202004	40151900	Áò»¯Ïð½ºÖÆÆäËû·ÖÖ¸¡¢Á¬Ö¸¼°Â¶Ö¸ÊÖÌ×	222	¼¸ÄÚÑÇ±ÈÉÜ	11	¹ú¼Ò¼ä¡¢¹ú¼Ê×éÖ¯ÎÞ³¥Ô®ÖúºÍÔùËÍµÄÎï×Ê	94	Ç§¿Ë	10000	Ë«	8,000
202004	40151900	Áò»¯Ïð½ºÖÆÆäËû·ÖÖ¸¡¢Á¬Ö¸¼°Â¶Ö¸ÊÖÌ×	223	¿ÆÌØµÏÍß	10	Ò»°ãÃ³Ò×	1416	Ç§¿Ë	94850	Ë«	37,768
202004	40151900	Áò»¯Ïð½ºÖÆÆäËû·ÖÖ¸¡¢Á¬Ö¸¼°Â¶Ö¸ÊÖÌ×	223	¿ÆÌØµÏÍß	11	¹ú¼Ò¼ä¡¢¹ú¼Ê×éÖ¯ÎÞ³¥Ô®ÖúºÍÔùËÍµÄÎï×Ê	94	Ç§¿Ë	10000	Ë«	8,000
202004	40151900	Áò»¯Ïð½ºÖÆÆäËû·ÖÖ¸¡¢Á¬Ö¸¼°Â¶Ö¸ÊÖÌ×	224	¿ÏÄáÑÇ	10	Ò»°ãÃ³Ò×	1977	Ç§¿Ë	177530	Ë«	211,016
202004	40151900	Áò»¯Ïð½ºÖÆÆäËû·ÖÖ¸¡¢Á¬Ö¸¼°Â¶Ö¸ÊÖÌ×	225	Àû±ÈÀïÑÇ	10	Ò»°ãÃ³Ò×	3	Ç§¿Ë	100	Ë«	169
202004	40151900	Áò»¯Ïð½ºÖÆÆäËû·ÖÖ¸¡¢Á¬Ö¸¼°Â¶Ö¸ÊÖÌ×	225	Àû±ÈÀïÑÇ	11	¹ú¼Ò¼ä¡¢¹ú¼Ê×éÖ¯ÎÞ³¥Ô®ÖúºÍÔùËÍµÄÎï×Ê	94	Ç§¿Ë	10000	Ë«	8,000
202004	40151900	Áò»¯Ïð½ºÖÆÆäËû·ÖÖ¸¡¢Á¬Ö¸¼°Â¶Ö¸ÊÖÌ×	227	Âí´ï¼ÓË¹¼Ó	10	Ò»°ãÃ³Ò×	700	Ç§¿Ë	64000	Ë«	11,252
202004	40151900	Áò»¯Ïð½ºÖÆÆäËû·ÖÖ¸¡¢Á¬Ö¸¼°Â¶Ö¸ÊÖÌ×	228	ÂíÀ­Î¬	10	Ò»°ãÃ³Ò×	369	Ç§¿Ë	2800	Ë«	26,745
202004	40151900	Áò»¯Ïð½ºÖÆÆäËû·ÖÖ¸¡¢Á¬Ö¸¼°Â¶Ö¸ÊÖÌ×	229	ÂíÀï	10	Ò»°ãÃ³Ò×	830	Ç§¿Ë	70000	Ë«	25,043
202004	40151900	Áò»¯Ïð½ºÖÆÆäËû·ÖÖ¸¡¢Á¬Ö¸¼°Â¶Ö¸ÊÖÌ×	229	ÂíÀï	11	¹ú¼Ò¼ä¡¢¹ú¼Ê×éÖ¯ÎÞ³¥Ô®ÖúºÍÔùËÍµÄÎï×Ê	94	Ç§¿Ë	10000	Ë«	8,000
202004	40151900	Áò»¯Ïð½ºÖÆÆäËû·ÖÖ¸¡¢Á¬Ö¸¼°Â¶Ö¸ÊÖÌ×	230	Ã«ÀïËþÄáÑÇ	10	Ò»°ãÃ³Ò×	5723	Ç§¿Ë	22115	Ë«	107,283
202004	40151900	Áò»¯Ïð½ºÖÆÆäËû·ÖÖ¸¡¢Á¬Ö¸¼°Â¶Ö¸ÊÖÌ×	231	Ã«ÀïÇóË¹	10	Ò»°ãÃ³Ò×	134985	Ç§¿Ë	15003000	Ë«	12,667,021
202004	40151900	Áò»¯Ïð½ºÖÆÆäËû·ÖÖ¸¡¢Á¬Ö¸¼°Â¶Ö¸ÊÖÌ×	232	Ä¦Âå¸ç	10	Ò»°ãÃ³Ò×	16086	Ç§¿Ë	1771000	Ë«	1,667,413
202004	40151900	Áò»¯Ïð½ºÖÆÆäËû·ÖÖ¸¡¢Á¬Ö¸¼°Â¶Ö¸ÊÖÌ×	233	ÄªÉ£±È¿Ë	10	Ò»°ãÃ³Ò×	1473	Ç§¿Ë	66800	Ë«	156,038
202004	40151900	Áò»¯Ïð½ºÖÆÆäËû·ÖÖ¸¡¢Á¬Ö¸¼°Â¶Ö¸ÊÖÌ×	234	ÄÉÃ×±ÈÑÇ	10	Ò»°ãÃ³Ò×	850	Ç§¿Ë	20000	Ë«	8,967
202004	40151900	Áò»¯Ïð½ºÖÆÆäËû·ÖÖ¸¡¢Á¬Ö¸¼°Â¶Ö¸ÊÖÌ×	235	ÄáÈÕ¶û	10	Ò»°ãÃ³Ò×	131	Ç§¿Ë	270	Ë«	28,136
202004	40151900	Áò»¯Ïð½ºÖÆÆäËû·ÖÖ¸¡¢Á¬Ö¸¼°Â¶Ö¸ÊÖÌ×	236	ÄáÈÕÀûÑÇ	10	Ò»°ãÃ³Ò×	46262	Ç§¿Ë	2650800	Ë«	1,888,794
202004	40151900	Áò»¯Ïð½ºÖÆÆäËû·ÖÖ¸¡¢Á¬Ö¸¼°Â¶Ö¸ÊÖÌ×	236	ÄáÈÕÀûÑÇ	11	¹ú¼Ò¼ä¡¢¹ú¼Ê×éÖ¯ÎÞ³¥Ô®ÖúºÍÔùËÍµÄÎï×Ê	94	Ç§¿Ë	9750	Ë«	7,800
202004	40151900	Áò»¯Ïð½ºÖÆÆäËû·ÖÖ¸¡¢Á¬Ö¸¼°Â¶Ö¸ÊÖÌ×	238	Â¬Íú´ï	10	Ò»°ãÃ³Ò×	8	Ç§¿Ë	300	Ë«	210
202004	40151900	Áò»¯Ïð½ºÖÆÆäËû·ÖÖ¸¡¢Á¬Ö¸¼°Â¶Ö¸ÊÖÌ×	239	Ê¥¶àÃÀºÍÆÕÁÖÎ÷±È	11	¹ú¼Ò¼ä¡¢¹ú¼Ê×éÖ¯ÎÞ³¥Ô®ÖúºÍÔùËÍµÄÎï×Ê	94	Ç§¿Ë	10000	Ë«	8,000
202004	40151900	Áò»¯Ïð½ºÖÆÆäËû·ÖÖ¸¡¢Á¬Ö¸¼°Â¶Ö¸ÊÖÌ×	240	ÈûÄÚ¼Ó¶û	10	Ò»°ãÃ³Ò×	200	Ç§¿Ë	1000	Ë«	2,701
202004	40151900	Áò»¯Ïð½ºÖÆÆäËû·ÖÖ¸¡¢Á¬Ö¸¼°Â¶Ö¸ÊÖÌ×	240	ÈûÄÚ¼Ó¶û	11	¹ú¼Ò¼ä¡¢¹ú¼Ê×éÖ¯ÎÞ³¥Ô®ÖúºÍÔùËÍµÄÎï×Ê	94	Ç§¿Ë	9750	Ë«	7,800
202004	40151900	Áò»¯Ïð½ºÖÆÆäËû·ÖÖ¸¡¢Á¬Ö¸¼°Â¶Ö¸ÊÖÌ×	242	ÈûÀ­Àû°º	11	¹ú¼Ò¼ä¡¢¹ú¼Ê×éÖ¯ÎÞ³¥Ô®ÖúºÍÔùËÍµÄÎï×Ê	94	Ç§¿Ë	10000	Ë«	8,000
202004	40151900	Áò»¯Ïð½ºÖÆÆäËû·ÖÖ¸¡¢Á¬Ö¸¼°Â¶Ö¸ÊÖÌ×	244	ÄÏ·Ç	10	Ò»°ãÃ³Ò×	84044	Ç§¿Ë	2713595	Ë«	3,933,626
202004	40151900	Áò»¯Ïð½ºÖÆÆäËû·ÖÖ¸¡¢Á¬Ö¸¼°Â¶Ö¸ÊÖÌ×	247	Ì¹É£ÄáÑÇ	10	Ò»°ãÃ³Ò×	325	Ç§¿Ë	7000	Ë«	3,014
202004	40151900	Áò»¯Ïð½ºÖÆÆäËû·ÖÖ¸¡¢Á¬Ö¸¼°Â¶Ö¸ÊÖÌ×	248	¶à¸ç	11	¹ú¼Ò¼ä¡¢¹ú¼Ê×éÖ¯ÎÞ³¥Ô®ÖúºÍÔùËÍµÄÎï×Ê	94	Ç§¿Ë	10000	Ë«	8,000
202004	40151900	Áò»¯Ïð½ºÖÆÆäËû·ÖÖ¸¡¢Á¬Ö¸¼°Â¶Ö¸ÊÖÌ×	249	Í»ÄáË¹	10	Ò»°ãÃ³Ò×	93192	Ç§¿Ë	7604748	Ë«	5,518,212
202004	40151900	Áò»¯Ïð½ºÖÆÆäËû·ÖÖ¸¡¢Á¬Ö¸¼°Â¶Ö¸ÊÖÌ×	250	ÎÚ¸É´ï	10	Ò»°ãÃ³Ò×	209	Ç§¿Ë	19500	Ë«	7,721
202004	40151900	Áò»¯Ïð½ºÖÆÆäËû·ÖÖ¸¡¢Á¬Ö¸¼°Â¶Ö¸ÊÖÌ×	251	²¼»ùÄÉ·¨Ë÷	10	Ò»°ãÃ³Ò×	37	Ç§¿Ë	4500	Ë«	5,064
202004	40151900	Áò»¯Ïð½ºÖÆÆäËû·ÖÖ¸¡¢Á¬Ö¸¼°Â¶Ö¸ÊÖÌ×	251	²¼»ùÄÉ·¨Ë÷	11	¹ú¼Ò¼ä¡¢¹ú¼Ê×éÖ¯ÎÞ³¥Ô®ÖúºÍÔùËÍµÄÎï×Ê	169	Ç§¿Ë	18000	Ë«	14,400
202004	40151900	Áò»¯Ïð½ºÖÆÆäËû·ÖÖ¸¡¢Á¬Ö¸¼°Â¶Ö¸ÊÖÌ×	252	¸Õ¹û(½ð)	10	Ò»°ãÃ³Ò×	8391	Ç§¿Ë	684460	Ë«	436,496
202004	40151900	Áò»¯Ïð½ºÖÆÆäËû·ÖÖ¸¡¢Á¬Ö¸¼°Â¶Ö¸ÊÖÌ×	253	ÔÞ±ÈÑÇ	10	Ò»°ãÃ³Ò×	2105	Ç§¿Ë	198900	Ë«	691,237
202004	40151900	Áò»¯Ïð½ºÖÆÆäËû·ÖÖ¸¡¢Á¬Ö¸¼°Â¶Ö¸ÊÖÌ×	254	½ò°Í²¼Î¤	10	Ò»°ãÃ³Ò×	4	Ç§¿Ë	1000	Ë«	280
202004	40151900	Áò»¯Ïð½ºÖÆÆäËû·ÖÖ¸¡¢Á¬Ö¸¼°Â¶Ö¸ÊÖÌ×	254	½ò°Í²¼Î¤	12	ÆäËû¾èÔùÎï×Ê	72	Ç§¿Ë	61500	Ë«	49,431
202004	40151900	Áò»¯Ïð½ºÖÆÆäËû·ÖÖ¸¡¢Á¬Ö¸¼°Â¶Ö¸ÊÖÌ×	255	À³Ë÷ÍÐ	10	Ò»°ãÃ³Ò×	128	Ç§¿Ë	10000	Ë«	7,033
202004	40151900	Áò»¯Ïð½ºÖÆÆäËû·ÖÖ¸¡¢Á¬Ö¸¼°Â¶Ö¸ÊÖÌ×	260	ÄÏËÕµ¤¹²ºÍ¹ú	10	Ò»°ãÃ³Ò×	1751	Ç§¿Ë	109200	Ë«	95,428
202004	40151900	Áò»¯Ïð½ºÖÆÆäËû·ÖÖ¸¡¢Á¬Ö¸¼°Â¶Ö¸ÊÖÌ×	301	±ÈÀûÊ±	10	Ò»°ãÃ³Ò×	155663	Ç§¿Ë	15565203	Ë«	13,290,538
202004	40151900	Áò»¯Ïð½ºÖÆÆäËû·ÖÖ¸¡¢Á¬Ö¸¼°Â¶Ö¸ÊÖÌ×	301	±ÈÀûÊ±	12	ÆäËû¾èÔùÎï×Ê	4579	Ç§¿Ë	305000	Ë«	244,000
202004	40151900	Áò»¯Ïð½ºÖÆÆäËû·ÖÖ¸¡¢Á¬Ö¸¼°Â¶Ö¸ÊÖÌ×	302	µ¤Âó	10	Ò»°ãÃ³Ò×	4966	Ç§¿Ë	684308	Ë«	359,550
202004	40151900	Áò»¯Ïð½ºÖÆÆäËû·ÖÖ¸¡¢Á¬Ö¸¼°Â¶Ö¸ÊÖÌ×	303	Ó¢¹ú	10	Ò»°ãÃ³Ò×	234678	Ç§¿Ë	24123154	Ë«	11,801,595
202004	40151900	Áò»¯Ïð½ºÖÆÆäËû·ÖÖ¸¡¢Á¬Ö¸¼°Â¶Ö¸ÊÖÌ×	304	µÂ¹ú	10	Ò»°ãÃ³Ò×	333241	Ç§¿Ë	37873838	Ë«	23,026,427
202004	40151900	Áò»¯Ïð½ºÖÆÆäËû·ÖÖ¸¡¢Á¬Ö¸¼°Â¶Ö¸ÊÖÌ×	304	µÂ¹ú	12	ÆäËû¾èÔùÎï×Ê	73	Ç§¿Ë	5000	Ë«	5,021
202004	40151900	Áò»¯Ïð½ºÖÆÆäËû·ÖÖ¸¡¢Á¬Ö¸¼°Â¶Ö¸ÊÖÌ×	305	·¨¹ú	10	Ò»°ãÃ³Ò×	48753	Ç§¿Ë	5902922	Ë«	5,072,097
202004	40151900	Áò»¯Ïð½ºÖÆÆäËû·ÖÖ¸¡¢Á¬Ö¸¼°Â¶Ö¸ÊÖÌ×	306	°®¶ûÀ¼	10	Ò»°ãÃ³Ò×	11948	Ç§¿Ë	1411600	Ë«	1,559,737
202004	40151900	Áò»¯Ïð½ºÖÆÆäËû·ÖÖ¸¡¢Á¬Ö¸¼°Â¶Ö¸ÊÖÌ×	307	Òâ´óÀû	10	Ò»°ãÃ³Ò×	77131	Ç§¿Ë	7796162	Ë«	5,757,696
202004	40151900	Áò»¯Ïð½ºÖÆÆäËû·ÖÖ¸¡¢Á¬Ö¸¼°Â¶Ö¸ÊÖÌ×	307	Òâ´óÀû	12	ÆäËû¾èÔùÎï×Ê	382	Ç§¿Ë	107400	Ë«	314,097
202004	40151900	Áò»¯Ïð½ºÖÆÆäËû·ÖÖ¸¡¢Á¬Ö¸¼°Â¶Ö¸ÊÖÌ×	308	Â¬É­±¤	10	Ò»°ãÃ³Ò×	1600	Ç§¿Ë	250000	Ë«	422,320
202004	40151900	Áò»¯Ïð½ºÖÆÆäËû·ÖÖ¸¡¢Á¬Ö¸¼°Â¶Ö¸ÊÖÌ×	309	ºÉÀ¼	10	Ò»°ãÃ³Ò×	88702	Ç§¿Ë	11227090	Ë«	9,057,977
202004	40151900	Áò»¯Ïð½ºÖÆÆäËû·ÖÖ¸¡¢Á¬Ö¸¼°Â¶Ö¸ÊÖÌ×	310	Ï£À°	10	Ò»°ãÃ³Ò×	64921	Ç§¿Ë	8484000	Ë«	4,746,565
202004	40151900	Áò»¯Ïð½ºÖÆÆäËû·ÖÖ¸¡¢Á¬Ö¸¼°Â¶Ö¸ÊÖÌ×	311	ÆÏÌÑÑÀ	10	Ò»°ãÃ³Ò×	51630	Ç§¿Ë	7401450	Ë«	3,082,523
202004	40151900	Áò»¯Ïð½ºÖÆÆäËû·ÖÖ¸¡¢Á¬Ö¸¼°Â¶Ö¸ÊÖÌ×	311	ÆÏÌÑÑÀ	12	ÆäËû¾èÔùÎï×Ê	1850	Ç§¿Ë	50000	Ë«	50,000
202004	40151900	Áò»¯Ïð½ºÖÆÆäËû·ÖÖ¸¡¢Á¬Ö¸¼°Â¶Ö¸ÊÖÌ×	312	Î÷°àÑÀ	10	Ò»°ãÃ³Ò×	567934	Ç§¿Ë	64915770	Ë«	54,111,492
202004	40151900	Áò»¯Ïð½ºÖÆÆäËû·ÖÖ¸¡¢Á¬Ö¸¼°Â¶Ö¸ÊÖÌ×	315	°ÂµØÀû	10	Ò»°ãÃ³Ò×	88849	Ç§¿Ë	11261650	Ë«	7,552,894
202004	40151900	Áò»¯Ïð½ºÖÆÆäËû·ÖÖ¸¡¢Á¬Ö¸¼°Â¶Ö¸ÊÖÌ×	315	°ÂµØÀû	12	ÆäËû¾èÔùÎï×Ê	19	Ç§¿Ë	2000	Ë«	3,600
202004	40151900	Áò»¯Ïð½ºÖÆÆäËû·ÖÖ¸¡¢Á¬Ö¸¼°Â¶Ö¸ÊÖÌ×	316	±£¼ÓÀûÑÇ	10	Ò»°ãÃ³Ò×	10796	Ç§¿Ë	1455000	Ë«	652,151
202004	40151900	Áò»¯Ïð½ºÖÆÆäËû·ÖÖ¸¡¢Á¬Ö¸¼°Â¶Ö¸ÊÖÌ×	318	·ÒÀ¼	10	Ò»°ãÃ³Ò×	13822	Ç§¿Ë	1812700	Ë«	652,082
202004	40151900	Áò»¯Ïð½ºÖÆÆäËû·ÖÖ¸¡¢Á¬Ö¸¼°Â¶Ö¸ÊÖÌ×	321	ÐÙÑÀÀû	10	Ò»°ãÃ³Ò×	40699	Ç§¿Ë	4505052	Ë«	3,963,170
202004	40151900	Áò»¯Ïð½ºÖÆÆäËû·ÖÖ¸¡¢Á¬Ö¸¼°Â¶Ö¸ÊÖÌ×	321	ÐÙÑÀÀû	12	ÆäËû¾èÔùÎï×Ê	139	Ç§¿Ë	49000	Ë«	45,246
202004	40151900	Áò»¯Ïð½ºÖÆÆäËû·ÖÖ¸¡¢Á¬Ö¸¼°Â¶Ö¸ÊÖÌ×	322	±ùµº	10	Ò»°ãÃ³Ò×	5	Ç§¿Ë	200	Ë«	141
202004	40151900	Áò»¯Ïð½ºÖÆÆäËû·ÖÖ¸¡¢Á¬Ö¸¼°Â¶Ö¸ÊÖÌ×	324	Âí¶úËû	10	Ò»°ãÃ³Ò×	220	Ç§¿Ë	20000	Ë«	8,439
202004	40151900	Áò»¯Ïð½ºÖÆÆäËû·ÖÖ¸¡¢Á¬Ö¸¼°Â¶Ö¸ÊÖÌ×	325	Ä¦ÄÉ¸ç	10	Ò»°ãÃ³Ò×	59	Ç§¿Ë	8000	Ë«	9,565
202004	40151900	Áò»¯Ïð½ºÖÆÆäËû·ÖÖ¸¡¢Á¬Ö¸¼°Â¶Ö¸ÊÖÌ×	326	Å²Íþ	10	Ò»°ãÃ³Ò×	13506	Ç§¿Ë	1364484	Ë«	587,186
202004	40151900	Áò»¯Ïð½ºÖÆÆäËû·ÖÖ¸¡¢Á¬Ö¸¼°Â¶Ö¸ÊÖÌ×	327	²¨À¼	10	Ò»°ãÃ³Ò×	152349	Ç§¿Ë	17322628	Ë«	8,487,760
202004	40151900	Áò»¯Ïð½ºÖÆÆäËû·ÖÖ¸¡¢Á¬Ö¸¼°Â¶Ö¸ÊÖÌ×	328	ÂÞÂíÄáÑÇ	10	Ò»°ãÃ³Ò×	68496	Ç§¿Ë	7542830	Ë«	4,265,918
202004	40151900	Áò»¯Ïð½ºÖÆÆäËû·ÖÖ¸¡¢Á¬Ö¸¼°Â¶Ö¸ÊÖÌ×	330	Èðµä	10	Ò»°ãÃ³Ò×	15060	Ç§¿Ë	2123590	Ë«	2,098,066
202004	40151900	Áò»¯Ïð½ºÖÆÆäËû·ÖÖ¸¡¢Á¬Ö¸¼°Â¶Ö¸ÊÖÌ×	331	ÈðÊ¿	10	Ò»°ãÃ³Ò×	237551	Ç§¿Ë	22499000	Ë«	15,771,029
202004	40151900	Áò»¯Ïð½ºÖÆÆäËû·ÖÖ¸¡¢Á¬Ö¸¼°Â¶Ö¸ÊÖÌ×	334	°®É³ÄáÑÇ	10	Ò»°ãÃ³Ò×	11417	Ç§¿Ë	1056128	Ë«	1,327,056
202004	40151900	Áò»¯Ïð½ºÖÆÆäËû·ÖÖ¸¡¢Á¬Ö¸¼°Â¶Ö¸ÊÖÌ×	335	À­ÍÑÎ¬ÑÇ	10	Ò»°ãÃ³Ò×	10047	Ç§¿Ë	834550	Ë«	355,829
202004	40151900	Áò»¯Ïð½ºÖÆÆäËû·ÖÖ¸¡¢Á¬Ö¸¼°Â¶Ö¸ÊÖÌ×	336	Á¢ÌÕÍð	10	Ò»°ãÃ³Ò×	31759	Ç§¿Ë	2996600	Ë«	1,667,007
202004	40151900	Áò»¯Ïð½ºÖÆÆäËû·ÖÖ¸¡¢Á¬Ö¸¼°Â¶Ö¸ÊÖÌ×	336	Á¢ÌÕÍð	12	ÆäËû¾èÔùÎï×Ê	28	Ç§¿Ë	1000	Ë«	2,581
202004	40151900	Áò»¯Ïð½ºÖÆÆäËû·ÖÖ¸¡¢Á¬Ö¸¼°Â¶Ö¸ÊÖÌ×	337	¸ñÂ³¼ªÑÇ	10	Ò»°ãÃ³Ò×	1300	Ç§¿Ë	120000	Ë«	110,415
202004	40151900	Áò»¯Ïð½ºÖÆÆäËû·ÖÖ¸¡¢Á¬Ö¸¼°Â¶Ö¸ÊÖÌ×	338	ÑÇÃÀÄáÑÇ	10	Ò»°ãÃ³Ò×	300	Ç§¿Ë	15000	Ë«	38,680
202004	40151900	Áò»¯Ïð½ºÖÆÆäËû·ÖÖ¸¡¢Á¬Ö¸¼°Â¶Ö¸ÊÖÌ×	339	°¢Èû°Ý½®	10	Ò»°ãÃ³Ò×	2380	Ç§¿Ë	250000	Ë«	220,831
202004	40151900	Áò»¯Ïð½ºÖÆÆäËû·ÖÖ¸¡¢Á¬Ö¸¼°Â¶Ö¸ÊÖÌ×	340	°×¶íÂÞË¹	10	Ò»°ãÃ³Ò×	324	Ç§¿Ë	27500	Ë«	21,424
202004	40151900	Áò»¯Ïð½ºÖÆÆäËû·ÖÖ¸¡¢Á¬Ö¸¼°Â¶Ö¸ÊÖÌ×	340	°×¶íÂÞË¹	11	¹ú¼Ò¼ä¡¢¹ú¼Ê×éÖ¯ÎÞ³¥Ô®ÖúºÍÔùËÍµÄÎï×Ê	23	Ç§¿Ë	8800	Ë«	24,600
202004	40151900	Áò»¯Ïð½ºÖÆÆäËû·ÖÖ¸¡¢Á¬Ö¸¼°Â¶Ö¸ÊÖÌ×	340	°×¶íÂÞË¹	12	ÆäËû¾èÔùÎï×Ê	9853	Ç§¿Ë	2078200	Ë«	6,232,600
202004	40151900	Áò»¯Ïð½ºÖÆÆäËû·ÖÖ¸¡¢Á¬Ö¸¼°Â¶Ö¸ÊÖÌ×	343	Ä¦¶û¶àÍß	10	Ò»°ãÃ³Ò×	468	Ç§¿Ë	38000	Ë«	66,812
202004	40151900	Áò»¯Ïð½ºÖÆÆäËû·ÖÖ¸¡¢Á¬Ö¸¼°Â¶Ö¸ÊÖÌ×	344	¶íÂÞË¹Áª°î	10	Ò»°ãÃ³Ò×	594870	Ç§¿Ë	27233144	Ë«	20,473,711
202004	40151900	Áò»¯Ïð½ºÖÆÆäËû·ÖÖ¸¡¢Á¬Ö¸¼°Â¶Ö¸ÊÖÌ×	347	ÎÚ¿ËÀ¼	10	Ò»°ãÃ³Ò×	56943	Ç§¿Ë	3314480	Ë«	2,368,368
202004	40151900	Áò»¯Ïð½ºÖÆÆäËû·ÖÖ¸¡¢Á¬Ö¸¼°Â¶Ö¸ÊÖÌ×	350	Ë¹ÂåÎÄÄáÑÇ	10	Ò»°ãÃ³Ò×	1124	Ç§¿Ë	105250	Ë«	103,296
202004	40151900	Áò»¯Ïð½ºÖÆÆäËû·ÖÖ¸¡¢Á¬Ö¸¼°Â¶Ö¸ÊÖÌ×	351	¿ËÂÞµØÑÇ	10	Ò»°ãÃ³Ò×	9302	Ç§¿Ë	886880	Ë«	775,901
202004	40151900	Áò»¯Ïð½ºÖÆÆäËû·ÖÖ¸¡¢Á¬Ö¸¼°Â¶Ö¸ÊÖÌ×	351	¿ËÂÞµØÑÇ	12	ÆäËû¾èÔùÎï×Ê	48	Ç§¿Ë	6200	Ë«	3,227
202004	40151900	Áò»¯Ïð½ºÖÆÆäËû·ÖÖ¸¡¢Á¬Ö¸¼°Â¶Ö¸ÊÖÌ×	352	½Ý¿Ë	10	Ò»°ãÃ³Ò×	14669	Ç§¿Ë	1340400	Ë«	993,780
202004	40151900	Áò»¯Ïð½ºÖÆÆäËû·ÖÖ¸¡¢Á¬Ö¸¼°Â¶Ö¸ÊÖÌ×	352	½Ý¿Ë	12	ÆäËû¾èÔùÎï×Ê	200	Ç§¿Ë	20000	Ë«	25,000
202004	40151900	Áò»¯Ïð½ºÖÆÆäËû·ÖÖ¸¡¢Á¬Ö¸¼°Â¶Ö¸ÊÖÌ×	353	Ë¹Âå·¥¿Ë	10	Ò»°ãÃ³Ò×	10328	Ç§¿Ë	848850	Ë«	738,285
202004	40151900	Áò»¯Ïð½ºÖÆÆäËû·ÖÖ¸¡¢Á¬Ö¸¼°Â¶Ö¸ÊÖÌ×	354	±±ÂíÆä¶Ù¹²ºÍ¹ú	10	Ò»°ãÃ³Ò×	1646	Ç§¿Ë	149000	Ë«	57,718
202004	40151900	Áò»¯Ïð½ºÖÆÆäËû·ÖÖ¸¡¢Á¬Ö¸¼°Â¶Ö¸ÊÖÌ×	355	²¨ºÚ	10	Ò»°ãÃ³Ò×	2289	Ç§¿Ë	250000	Ë«	303,370
202004	40151900	Áò»¯Ïð½ºÖÆÆäËû·ÖÖ¸¡¢Á¬Ö¸¼°Â¶Ö¸ÊÖÌ×	358	Èû¶ûÎ¬ÑÇ	10	Ò»°ãÃ³Ò×	13356	Ç§¿Ë	1535250	Ë«	662,500
202004	40151900	Áò»¯Ïð½ºÖÆÆäËû·ÖÖ¸¡¢Á¬Ö¸¼°Â¶Ö¸ÊÖÌ×	358	Èû¶ûÎ¬ÑÇ	12	ÆäËû¾èÔùÎï×Ê	350	Ç§¿Ë	1500	Ë«	300
202004	40151900	Áò»¯Ïð½ºÖÆÆäËû·ÖÖ¸¡¢Á¬Ö¸¼°Â¶Ö¸ÊÖÌ×	359	ºÚÉ½	10	Ò»°ãÃ³Ò×	20	Ç§¿Ë	50	Ë«	240
202004	40151900	Áò»¯Ïð½ºÖÆÆäËû·ÖÖ¸¡¢Á¬Ö¸¼°Â¶Ö¸ÊÖÌ×	402	°¢¸ùÍ¢	10	Ò»°ãÃ³Ò×	46181	Ç§¿Ë	719640	Ë«	1,346,229
202004	40151900	Áò»¯Ïð½ºÖÆÆäËû·ÖÖ¸¡¢Á¬Ö¸¼°Â¶Ö¸ÊÖÌ×	402	°¢¸ùÍ¢	12	ÆäËû¾èÔùÎï×Ê	20	Ç§¿Ë	2000	Ë«	1,400
202004	40151900	Áò»¯Ïð½ºÖÆÆäËû·ÖÖ¸¡¢Á¬Ö¸¼°Â¶Ö¸ÊÖÌ×	408	¶àÃñ×å²£ÀûÎ¬ÑÇ¹ú	10	Ò»°ãÃ³Ò×	787	Ç§¿Ë	64000	Ë«	18,004
202004	40151900	Áò»¯Ïð½ºÖÆÆäËû·ÖÖ¸¡¢Á¬Ö¸¼°Â¶Ö¸ÊÖÌ×	410	°ÍÎ÷	10	Ò»°ãÃ³Ò×	132728	Ç§¿Ë	5896630	Ë«	8,994,054
202004	40151900	Áò»¯Ïð½ºÖÆÆäËû·ÖÖ¸¡¢Á¬Ö¸¼°Â¶Ö¸ÊÖÌ×	411	¿ªÂüÈºµº	10	Ò»°ãÃ³Ò×	200	Ç§¿Ë	40000	Ë«	11,252
202004	40151900	Áò»¯Ïð½ºÖÆÆäËû·ÖÖ¸¡¢Á¬Ö¸¼°Â¶Ö¸ÊÖÌ×	412	ÖÇÀû	10	Ò»°ãÃ³Ò×	39620	Ç§¿Ë	1267720	Ë«	1,173,860
202004	40151900	Áò»¯Ïð½ºÖÆÆäËû·ÖÖ¸¡¢Á¬Ö¸¼°Â¶Ö¸ÊÖÌ×	413	¸çÂ×±ÈÑÇ	10	Ò»°ãÃ³Ò×	8152	Ç§¿Ë	715500	Ë«	525,856
202004	40151900	Áò»¯Ïð½ºÖÆÆäËû·ÖÖ¸¡¢Á¬Ö¸¼°Â¶Ö¸ÊÖÌ×	415	¸çË¹´ïÀè¼Ó	10	Ò»°ãÃ³Ò×	9146	Ç§¿Ë	776680	Ë«	475,160
202004	40151900	Áò»¯Ïð½ºÖÆÆäËû·ÖÖ¸¡¢Á¬Ö¸¼°Â¶Ö¸ÊÖÌ×	415	¸çË¹´ïÀè¼Ó	12	ÆäËû¾èÔùÎï×Ê	72	Ç§¿Ë	4000	Ë«	2,553
202004	40151900	Áò»¯Ïð½ºÖÆÆäËû·ÖÖ¸¡¢Á¬Ö¸¼°Â¶Ö¸ÊÖÌ×	416	¹Å°Í	10	Ò»°ãÃ³Ò×	2220	Ç§¿Ë	240000	Ë«	970,358
202004	40151900	Áò»¯Ïð½ºÖÆÆäËû·ÖÖ¸¡¢Á¬Ö¸¼°Â¶Ö¸ÊÖÌ×	418	¶àÃ×Äá¼Ó¹²ºÍ¹ú	10	Ò»°ãÃ³Ò×	14872	Ç§¿Ë	1168404	Ë«	1,038,973
202004	40151900	Áò»¯Ïð½ºÖÆÆäËû·ÖÖ¸¡¢Á¬Ö¸¼°Â¶Ö¸ÊÖÌ×	419	¶ò¹Ï¶à¶û	10	Ò»°ãÃ³Ò×	13971	Ç§¿Ë	1144500	Ë«	583,067
202004	40151900	Áò»¯Ïð½ºÖÆÆäËû·ÖÖ¸¡¢Á¬Ö¸¼°Â¶Ö¸ÊÖÌ×	423	Î£µØÂíÀ­	10	Ò»°ãÃ³Ò×	1444	Ç§¿Ë	171330	Ë«	75,904
202004	40151900	Áò»¯Ïð½ºÖÆÆäËû·ÖÖ¸¡¢Á¬Ö¸¼°Â¶Ö¸ÊÖÌ×	425	º£µØ	10	Ò»°ãÃ³Ò×	250	Ç§¿Ë	25000	Ë«	13,257
202004	40151900	Áò»¯Ïð½ºÖÆÆäËû·ÖÖ¸¡¢Á¬Ö¸¼°Â¶Ö¸ÊÖÌ×	426	ºé¶¼À­Ë¹	10	Ò»°ãÃ³Ò×	120	Ç§¿Ë	13000	Ë«	8,974
202004	40151900	Áò»¯Ïð½ºÖÆÆäËû·ÖÖ¸¡¢Á¬Ö¸¼°Â¶Ö¸ÊÖÌ×	427	ÑÀÂò¼Ó	10	Ò»°ãÃ³Ò×	1202	Ç§¿Ë	100100	Ë«	7,054
202004	40151900	Áò»¯Ïð½ºÖÆÆäËû·ÖÖ¸¡¢Á¬Ö¸¼°Â¶Ö¸ÊÖÌ×	429	Ä«Î÷¸ç	10	Ò»°ãÃ³Ò×	53481	Ç§¿Ë	2311561	Ë«	2,614,610
202004	40151900	Áò»¯Ïð½ºÖÆÆäËû·ÖÖ¸¡¢Á¬Ö¸¼°Â¶Ö¸ÊÖÌ×	432	°ÍÄÃÂí	10	Ò»°ãÃ³Ò×	13221	Ç§¿Ë	1473054	Ë«	1,057,374
202004	40151900	Áò»¯Ïð½ºÖÆÆäËû·ÖÖ¸¡¢Á¬Ö¸¼°Â¶Ö¸ÊÖÌ×	433	°ÍÀ­¹ç	10	Ò»°ãÃ³Ò×	957	Ç§¿Ë	5220	Ë«	30,654
202004	40151900	Áò»¯Ïð½ºÖÆÆäËû·ÖÖ¸¡¢Á¬Ö¸¼°Â¶Ö¸ÊÖÌ×	434	ÃØÂ³	10	Ò»°ãÃ³Ò×	1284	Ç§¿Ë	93778	Ë«	189,870
202004	40151900	Áò»¯Ïð½ºÖÆÆäËû·ÖÖ¸¡¢Á¬Ö¸¼°Â¶Ö¸ÊÖÌ×	435	²¨¶àÀè¸÷	10	Ò»°ãÃ³Ò×	2964	Ç§¿Ë	43624	Ë«	109,334
202004	40151900	Áò»¯Ïð½ºÖÆÆäËû·ÖÖ¸¡¢Á¬Ö¸¼°Â¶Ö¸ÊÖÌ×	440	Èø¶ûÍß¶à	10	Ò»°ãÃ³Ò×	1793	Ç§¿Ë	82640	Ë«	93,946
202004	40151900	Áò»¯Ïð½ºÖÆÆäËû·ÖÖ¸¡¢Á¬Ö¸¼°Â¶Ö¸ÊÖÌ×	441	ËÕÀïÄÏ	10	Ò»°ãÃ³Ò×	260	Ç§¿Ë	20000	Ë«	10,746
202004	40151900	Áò»¯Ïð½ºÖÆÆäËû·ÖÖ¸¡¢Á¬Ö¸¼°Â¶Ö¸ÊÖÌ×	444	ÎÚÀ­¹ç	10	Ò»°ãÃ³Ò×	42	Ç§¿Ë	5000	Ë«	6,924
202004	40151900	Áò»¯Ïð½ºÖÆÆäËû·ÖÖ¸¡¢Á¬Ö¸¼°Â¶Ö¸ÊÖÌ×	445	Î¯ÄÚÈðÀ­	10	Ò»°ãÃ³Ò×	4485	Ç§¿Ë	390000	Ë«	1,458,354
202004	40151900	Áò»¯Ïð½ºÖÆÆäËû·ÖÖ¸¡¢Á¬Ö¸¼°Â¶Ö¸ÊÖÌ×	501	¼ÓÄÃ´ó	10	Ò»°ãÃ³Ò×	169562	Ç§¿Ë	15974282	Ë«	11,556,292
202004	40151900	Áò»¯Ïð½ºÖÆÆäËû·ÖÖ¸¡¢Á¬Ö¸¼°Â¶Ö¸ÊÖÌ×	501	¼ÓÄÃ´ó	12	ÆäËû¾èÔùÎï×Ê	550	Ç§¿Ë	15000	Ë«	18,750
202004	40151900	Áò»¯Ïð½ºÖÆÆäËû·ÖÖ¸¡¢Á¬Ö¸¼°Â¶Ö¸ÊÖÌ×	502	ÃÀ¹ú	10	Ò»°ãÃ³Ò×	1756484	Ç§¿Ë	162000920	Ë«	134,515,126
202004	40151900	Áò»¯Ïð½ºÖÆÆäËû·ÖÖ¸¡¢Á¬Ö¸¼°Â¶Ö¸ÊÖÌ×	502	ÃÀ¹ú	12	ÆäËû¾èÔùÎï×Ê	408	Ç§¿Ë	63000	Ë«	34,345
202004	40151900	Áò»¯Ïð½ºÖÆÆäËû·ÖÖ¸¡¢Á¬Ö¸¼°Â¶Ö¸ÊÖÌ×	601	°Ä´óÀûÑÇ	10	Ò»°ãÃ³Ò×	151638	Ç§¿Ë	13783173	Ë«	11,998,141
202004	40151900	Áò»¯Ïð½ºÖÆÆäËû·ÖÖ¸¡¢Á¬Ö¸¼°Â¶Ö¸ÊÖÌ×	607	ÐÂ¿¦Àï¶àÄáÑÇ	10	Ò»°ãÃ³Ò×	2851	Ç§¿Ë	400000	Ë«	157,535
202004	40151900	Áò»¯Ïð½ºÖÆÆäËû·ÖÖ¸¡¢Á¬Ö¸¼°Â¶Ö¸ÊÖÌ×	609	ÐÂÎ÷À¼	10	Ò»°ãÃ³Ò×	33762	Ç§¿Ë	3624739	Ë«	2,776,386
202004	40151900	Áò»¯Ïð½ºÖÆÆäËû·ÖÖ¸¡¢Á¬Ö¸¼°Â¶Ö¸ÊÖÌ×	611	°Í²¼ÑÇÐÂ¼¸ÄÚÑÇ	10	Ò»°ãÃ³Ò×	943	Ç§¿Ë	103040	Ë«	32,076
202004	40151900	Áò»¯Ïð½ºÖÆÆäËû·ÖÖ¸¡¢Á¬Ö¸¼°Â¶Ö¸ÊÖÌ×	613	ËùÂÞÃÅÈºµº	10	Ò»°ãÃ³Ò×	1549	Ç§¿Ë	127000	Ë«	107,466
202004	40151900	Áò»¯Ïð½ºÖÆÆäËû·ÖÖ¸¡¢Á¬Ö¸¼°Â¶Ö¸ÊÖÌ×	699	´óÑóÖÞÆäËû¹ú¼Ò(µØÇø)	10	Ò»°ãÃ³Ò×	3950	Ç§¿Ë	500000	Ë«	175,820
202005	39262011	¾ÛÂÈÒÒÏ©ÖÆÊÖÌ×£¨·ÖÖ¸ÊÖÌ×¡¢Á¬Ö¸ÊÖÌ×µÈ£©	101	°¢¸»º¹	10	Ò»°ãÃ³Ò×	176	Ç§¿Ë	40000	Ë«	14,080
202005	39262011	¾ÛÂÈÒÒÏ©ÖÆÊÖÌ×£¨·ÖÖ¸ÊÖÌ×¡¢Á¬Ö¸ÊÖÌ×µÈ£©	101	°¢¸»º¹	12	ÆäËû¾èÔùÎï×Ê	108	Ç§¿Ë	18000	Ë«	54,000
202005	39262011	¾ÛÂÈÒÒÏ©ÖÆÊÖÌ×£¨·ÖÖ¸ÊÖÌ×¡¢Á¬Ö¸ÊÖÌ×µÈ£©	102	°ÍÁÖ	10	Ò»°ãÃ³Ò×	173441	Ç§¿Ë	22867260	Ë«	5,114,081
202005	39262011	¾ÛÂÈÒÒÏ©ÖÆÊÖÌ×£¨·ÖÖ¸ÊÖÌ×¡¢Á¬Ö¸ÊÖÌ×µÈ£©	103	ÃÏ¼ÓÀ­¹ú	10	Ò»°ãÃ³Ò×	9805	Ç§¿Ë	1267750	Ë«	572,282
202005	39262011	¾ÛÂÈÒÒÏ©ÖÆÊÖÌ×£¨·ÖÖ¸ÊÖÌ×¡¢Á¬Ö¸ÊÖÌ×µÈ£©	103	ÃÏ¼ÓÀ­¹ú	12	ÆäËû¾èÔùÎï×Ê	990	Ç§¿Ë	99000	Ë«	34,650
202005	39262011	¾ÛÂÈÒÒÏ©ÖÆÊÖÌ×£¨·ÖÖ¸ÊÖÌ×¡¢Á¬Ö¸ÊÖÌ×µÈ£©	106	Ãåµé	10	Ò»°ãÃ³Ò×	219	Ç§¿Ë	12240	Ë«	3,370
202005	39262011	¾ÛÂÈÒÒÏ©ÖÆÊÖÌ×£¨·ÖÖ¸ÊÖÌ×¡¢Á¬Ö¸ÊÖÌ×µÈ£©	107	¼íÆÒÕ¯	12	ÆäËû¾èÔùÎï×Ê	18	Ç§¿Ë	2000	Ë«	1,690
202005	39262011	¾ÛÂÈÒÒÏ©ÖÆÊÖÌ×£¨·ÖÖ¸ÊÖÌ×¡¢Á¬Ö¸ÊÖÌ×µÈ£©	108	ÈûÆÖÂ·Ë¹	10	Ò»°ãÃ³Ò×	12095	Ç§¿Ë	1265950	Ë«	409,109
202005	39262011	¾ÛÂÈÒÒÏ©ÖÆÊÖÌ×£¨·ÖÖ¸ÊÖÌ×¡¢Á¬Ö¸ÊÖÌ×µÈ£©	110	ÖÐ¹úÏã¸Û	10	Ò»°ãÃ³Ò×	9812	Ç§¿Ë	1025252	Ë«	742,639
202005	39262011	¾ÛÂÈÒÒÏ©ÖÆÊÖÌ×£¨·ÖÖ¸ÊÖÌ×¡¢Á¬Ö¸ÊÖÌ×µÈ£©	111	Ó¡¶È	10	Ò»°ãÃ³Ò×	17550	Ç§¿Ë	2000000	Ë«	337,471
202005	39262011	¾ÛÂÈÒÒÏ©ÖÆÊÖÌ×£¨·ÖÖ¸ÊÖÌ×¡¢Á¬Ö¸ÊÖÌ×µÈ£©	111	Ó¡¶È	12	ÆäËû¾èÔùÎï×Ê	2500	Ç§¿Ë	250000	Ë«	87,500
202005	39262011	¾ÛÂÈÒÒÏ©ÖÆÊÖÌ×£¨·ÖÖ¸ÊÖÌ×¡¢Á¬Ö¸ÊÖÌ×µÈ£©	112	Ó¡¶ÈÄáÎ÷ÑÇ	10	Ò»°ãÃ³Ò×	30675	Ç§¿Ë	3270000	Ë«	787,509
202005	39262011	¾ÛÂÈÒÒÏ©ÖÆÊÖÌ×£¨·ÖÖ¸ÊÖÌ×¡¢Á¬Ö¸ÊÖÌ×µÈ£©	114	ÒÁÀ­¿Ë	10	Ò»°ãÃ³Ò×	7078	Ç§¿Ë	484000	Ë«	289,405
202005	39262011	¾ÛÂÈÒÒÏ©ÖÆÊÖÌ×£¨·ÖÖ¸ÊÖÌ×¡¢Á¬Ö¸ÊÖÌ×µÈ£©	115	ÒÔÉ«ÁÐ	10	Ò»°ãÃ³Ò×	347878	Ç§¿Ë	35917575	Ë«	11,510,986
202005	39262011	¾ÛÂÈÒÒÏ©ÖÆÊÖÌ×£¨·ÖÖ¸ÊÖÌ×¡¢Á¬Ö¸ÊÖÌ×µÈ£©	116	ÈÕ±¾	10	Ò»°ãÃ³Ò×	2545064	Ç§¿Ë	290586057	Ë«	68,761,388
202005	39262011	¾ÛÂÈÒÒÏ©ÖÆÊÖÌ×£¨·ÖÖ¸ÊÖÌ×¡¢Á¬Ö¸ÊÖÌ×µÈ£©	116	ÈÕ±¾	12	ÆäËû¾èÔùÎï×Ê	600	Ç§¿Ë	50000	Ë«	15,500
202005	39262011	¾ÛÂÈÒÒÏ©ÖÆÊÖÌ×£¨·ÖÖ¸ÊÖÌ×¡¢Á¬Ö¸ÊÖÌ×µÈ£©	117	Ô¼µ©	10	Ò»°ãÃ³Ò×	139	Ç§¿Ë	24000	Ë«	6,920
202005	39262011	¾ÛÂÈÒÒÏ©ÖÆÊÖÌ×£¨·ÖÖ¸ÊÖÌ×¡¢Á¬Ö¸ÊÖÌ×µÈ£©	118	¿ÆÍþÌØ	10	Ò»°ãÃ³Ò×	233621	Ç§¿Ë	26878000	Ë«	6,963,202
202005	39262011	¾ÛÂÈÒÒÏ©ÖÆÊÖÌ×£¨·ÖÖ¸ÊÖÌ×¡¢Á¬Ö¸ÊÖÌ×µÈ£©	120	Àè°ÍÄÛ	10	Ò»°ãÃ³Ò×	39730	Ç§¿Ë	3840000	Ë«	1,082,149
202005	39262011	¾ÛÂÈÒÒÏ©ÖÆÊÖÌ×£¨·ÖÖ¸ÊÖÌ×¡¢Á¬Ö¸ÊÖÌ×µÈ£©	122	ÂíÀ´Î÷ÑÇ	10	Ò»°ãÃ³Ò×	38069	Ç§¿Ë	4866728	Ë«	3,811,864
202005	39262011	¾ÛÂÈÒÒÏ©ÖÆÊÖÌ×£¨·ÖÖ¸ÊÖÌ×¡¢Á¬Ö¸ÊÖÌ×µÈ£©	123	Âí¶û´ú·ò	10	Ò»°ãÃ³Ò×	21	Ç§¿Ë	2000	Ë«	2,816
202005	39262011	¾ÛÂÈÒÒÏ©ÖÆÊÖÌ×£¨·ÖÖ¸ÊÖÌ×¡¢Á¬Ö¸ÊÖÌ×µÈ£©	123	Âí¶û´ú·ò	11	¹ú¼Ò¼ä¡¢¹ú¼Ê×éÖ¯ÎÞ³¥Ô®ÖúºÍÔùËÍµÄÎï×Ê	7	Ç§¿Ë	2000	Ë«	2,672
202005	39262011	¾ÛÂÈÒÒÏ©ÖÆÊÖÌ×£¨·ÖÖ¸ÊÖÌ×¡¢Á¬Ö¸ÊÖÌ×µÈ£©	125	Äá²´¶ûÁª°îÃñÖ÷¹²ºÍ¹ú	10	Ò»°ãÃ³Ò×	290	Ç§¿Ë	29500	Ë«	13,292
202005	39262011	¾ÛÂÈÒÒÏ©ÖÆÊÖÌ×£¨·ÖÖ¸ÊÖÌ×¡¢Á¬Ö¸ÊÖÌ×µÈ£©	126	°¢Âü	10	Ò»°ãÃ³Ò×	95828	Ç§¿Ë	10599500	Ë«	4,720,983
202005	39262011	¾ÛÂÈÒÒÏ©ÖÆÊÖÌ×£¨·ÖÖ¸ÊÖÌ×¡¢Á¬Ö¸ÊÖÌ×µÈ£©	127	°Í»ùË¹Ì¹	10	Ò»°ãÃ³Ò×	17856	Ç§¿Ë	2070000	Ë«	380,057
202005	39262011	¾ÛÂÈÒÒÏ©ÖÆÊÖÌ×£¨·ÖÖ¸ÊÖÌ×¡¢Á¬Ö¸ÊÖÌ×µÈ£©	129	·ÆÂÉ±ö	10	Ò»°ãÃ³Ò×	65525	Ç§¿Ë	7134836	Ë«	2,642,638
202005	39262011	¾ÛÂÈÒÒÏ©ÖÆÊÖÌ×£¨·ÖÖ¸ÊÖÌ×¡¢Á¬Ö¸ÊÖÌ×µÈ£©	129	·ÆÂÉ±ö	12	ÆäËû¾èÔùÎï×Ê	18	Ç§¿Ë	2000	Ë«	1,690
202005	39262011	¾ÛÂÈÒÒÏ©ÖÆÊÖÌ×£¨·ÖÖ¸ÊÖÌ×¡¢Á¬Ö¸ÊÖÌ×µÈ£©	130	¿¨Ëþ¶û	10	Ò»°ãÃ³Ò×	291400	Ç§¿Ë	34611500	Ë«	9,617,186
202005	39262011	¾ÛÂÈÒÒÏ©ÖÆÊÖÌ×£¨·ÖÖ¸ÊÖÌ×¡¢Á¬Ö¸ÊÖÌ×µÈ£©	131	É³ÌØ°¢À­²®	10	Ò»°ãÃ³Ò×	741315	Ç§¿Ë	80412650	Ë«	21,326,579
202005	39262011	¾ÛÂÈÒÒÏ©ÖÆÊÖÌ×£¨·ÖÖ¸ÊÖÌ×¡¢Á¬Ö¸ÊÖÌ×µÈ£©	132	ÐÂ¼ÓÆÂ	10	Ò»°ãÃ³Ò×	91206	Ç§¿Ë	8618000	Ë«	1,985,346
202005	39262011	¾ÛÂÈÒÒÏ©ÖÆÊÖÌ×£¨·ÖÖ¸ÊÖÌ×¡¢Á¬Ö¸ÊÖÌ×µÈ£©	133	º«¹ú	10	Ò»°ãÃ³Ò×	91049	Ç§¿Ë	7226055	Ë«	2,326,952
202005	39262011	¾ÛÂÈÒÒÏ©ÖÆÊÖÌ×£¨·ÖÖ¸ÊÖÌ×¡¢Á¬Ö¸ÊÖÌ×µÈ£©	134	Ë¹ÀïÀ¼¿¨	10	Ò»°ãÃ³Ò×	199	Ç§¿Ë	25000	Ë«	6,899
202005	39262011	¾ÛÂÈÒÒÏ©ÖÆÊÖÌ×£¨·ÖÖ¸ÊÖÌ×¡¢Á¬Ö¸ÊÖÌ×µÈ£©	135	ÐðÀûÑÇ	10	Ò»°ãÃ³Ò×	205	Ç§¿Ë	1440	Ë«	2,967
202005	39262011	¾ÛÂÈÒÒÏ©ÖÆÊÖÌ×£¨·ÖÖ¸ÊÖÌ×¡¢Á¬Ö¸ÊÖÌ×µÈ£©	136	Ì©¹ú	10	Ò»°ãÃ³Ò×	2300	Ç§¿Ë	137880	Ë«	70,393
202005	39262011	¾ÛÂÈÒÒÏ©ÖÆÊÖÌ×£¨·ÖÖ¸ÊÖÌ×¡¢Á¬Ö¸ÊÖÌ×µÈ£©	136	Ì©¹ú	12	ÆäËû¾èÔùÎï×Ê	12	Ç§¿Ë	1000	Ë«	350
202005	39262011	¾ÛÂÈÒÒÏ©ÖÆÊÖÌ×£¨·ÖÖ¸ÊÖÌ×¡¢Á¬Ö¸ÊÖÌ×µÈ£©	137	ÍÁ¶úÆä	10	Ò»°ãÃ³Ò×	38767	Ç§¿Ë	4425001	Ë«	828,711
202005	39262011	¾ÛÂÈÒÒÏ©ÖÆÊÖÌ×£¨·ÖÖ¸ÊÖÌ×¡¢Á¬Ö¸ÊÖÌ×µÈ£©	138	°¢ÁªÇõ	10	Ò»°ãÃ³Ò×	1183341	Ç§¿Ë	129801980	Ë«	45,715,243
202005	39262011	¾ÛÂÈÒÒÏ©ÖÆÊÖÌ×£¨·ÖÖ¸ÊÖÌ×¡¢Á¬Ö¸ÊÖÌ×µÈ£©	141	Ô½ÄÏ	10	Ò»°ãÃ³Ò×	10086	Ç§¿Ë	783550	Ë«	304,980
202005	39262011	¾ÛÂÈÒÒÏ©ÖÆÊÖÌ×£¨·ÖÖ¸ÊÖÌ×¡¢Á¬Ö¸ÊÖÌ×µÈ£©	143	ÖÐ¹úÌ¨Íå	10	Ò»°ãÃ³Ò×	162381	Ç§¿Ë	14598510	Ë«	3,441,398
202005	39262011	¾ÛÂÈÒÒÏ©ÖÆÊÖÌ×£¨·ÖÖ¸ÊÖÌ×¡¢Á¬Ö¸ÊÖÌ×µÈ£©	144	¶«µÛãë	12	ÆäËû¾èÔùÎï×Ê	100	Ç§¿Ë	10000	Ë«	3,500
202005	39262011	¾ÛÂÈÒÒÏ©ÖÆÊÖÌ×£¨·ÖÖ¸ÊÖÌ×¡¢Á¬Ö¸ÊÖÌ×µÈ£©	146	¼ª¶û¼ªË¹Ë¹Ì¹	10	Ò»°ãÃ³Ò×	16034	Ç§¿Ë	1575000	Ë«	443,066
202005	39262011	¾ÛÂÈÒÒÏ©ÖÆÊÖÌ×£¨·ÖÖ¸ÊÖÌ×¡¢Á¬Ö¸ÊÖÌ×µÈ£©	147	Ëþ¼ª¿ËË¹Ì¹	10	Ò»°ãÃ³Ò×	205	Ç§¿Ë	1440	Ë«	2,970
202005	39262011	¾ÛÂÈÒÒÏ©ÖÆÊÖÌ×£¨·ÖÖ¸ÊÖÌ×¡¢Á¬Ö¸ÊÖÌ×µÈ£©	201	°¢¶û¼°ÀûÑÇ	10	Ò»°ãÃ³Ò×	120	Ç§¿Ë	10000	Ë«	14,080
202005	39262011	¾ÛÂÈÒÒÏ©ÖÆÊÖÌ×£¨·ÖÖ¸ÊÖÌ×¡¢Á¬Ö¸ÊÖÌ×µÈ£©	202	°²¸çÀ­	10	Ò»°ãÃ³Ò×	13	Ç§¿Ë	1000	Ë«	1,000
202005	39262011	¾ÛÂÈÒÒÏ©ÖÆÊÖÌ×£¨·ÖÖ¸ÊÖÌ×¡¢Á¬Ö¸ÊÖÌ×µÈ£©	204	²©´ÄÍßÄÉ	10	Ò»°ãÃ³Ò×	1500	Ç§¿Ë	15000	Ë«	111,144
202005	39262011	¾ÛÂÈÒÒÏ©ÖÆÊÖÌ×£¨·ÖÖ¸ÊÖÌ×¡¢Á¬Ö¸ÊÖÌ×µÈ£©	206	¿¦ÂóÂ¡	10	Ò»°ãÃ³Ò×	380	Ç§¿Ë	40000	Ë«	22,331
202005	39262011	¾ÛÂÈÒÒÏ©ÖÆÊÖÌ×£¨·ÖÖ¸ÊÖÌ×¡¢Á¬Ö¸ÊÖÌ×µÈ£©	211	Õ§µÃ	10	Ò»°ãÃ³Ò×	2318	Ç§¿Ë	200000	Ë«	120,413
202005	39262011	¾ÛÂÈÒÒÏ©ÖÆÊÖÌ×£¨·ÖÖ¸ÊÖÌ×¡¢Á¬Ö¸ÊÖÌ×µÈ£©	214	¼ª²¼Ìá	10	Ò»°ãÃ³Ò×	1159	Ç§¿Ë	100000	Ë«	60,206
202005	39262011	¾ÛÂÈÒÒÏ©ÖÆÊÖÌ×£¨·ÖÖ¸ÊÖÌ×¡¢Á¬Ö¸ÊÖÌ×µÈ£©	215	°£¼°	10	Ò»°ãÃ³Ò×	100448	Ç§¿Ë	9650120	Ë«	1,883,056
202005	39262011	¾ÛÂÈÒÒÏ©ÖÆÊÖÌ×£¨·ÖÖ¸ÊÖÌ×¡¢Á¬Ö¸ÊÖÌ×µÈ£©	218	¼ÓÅî	10	Ò»°ãÃ³Ò×	249	Ç§¿Ë	2140	Ë«	7,487
202005	39262011	¾ÛÂÈÒÒÏ©ÖÆÊÖÌ×£¨·ÖÖ¸ÊÖÌ×¡¢Á¬Ö¸ÊÖÌ×µÈ£©	219	¸Ô±ÈÑÇ	10	Ò»°ãÃ³Ò×	695	Ç§¿Ë	6000	Ë«	11,985
202005	39262011	¾ÛÂÈÒÒÏ©ÖÆÊÖÌ×£¨·ÖÖ¸ÊÖÌ×¡¢Á¬Ö¸ÊÖÌ×µÈ£©	220	¼ÓÄÉ	10	Ò»°ãÃ³Ò×	8976	Ç§¿Ë	814800	Ë«	482,537
202005	39262011	¾ÛÂÈÒÒÏ©ÖÆÊÖÌ×£¨·ÖÖ¸ÊÖÌ×¡¢Á¬Ö¸ÊÖÌ×µÈ£©	221	¼¸ÄÚÑÇ	10	Ò»°ãÃ³Ò×	200	Ç§¿Ë	21000	Ë«	46,109
202005	39262011	¾ÛÂÈÒÒÏ©ÖÆÊÖÌ×£¨·ÖÖ¸ÊÖÌ×¡¢Á¬Ö¸ÊÖÌ×µÈ£©	222	¼¸ÄÚÑÇ±ÈÉÜ	10	Ò»°ãÃ³Ò×	5	Ç§¿Ë	500	Ë«	773
202005	39262011	¾ÛÂÈÒÒÏ©ÖÆÊÖÌ×£¨·ÖÖ¸ÊÖÌ×¡¢Á¬Ö¸ÊÖÌ×µÈ£©	223	¿ÆÌØµÏÍß	10	Ò»°ãÃ³Ò×	731	Ç§¿Ë	14820	Ë«	16,294
202005	39262011	¾ÛÂÈÒÒÏ©ÖÆÊÖÌ×£¨·ÖÖ¸ÊÖÌ×¡¢Á¬Ö¸ÊÖÌ×µÈ£©	227	Âí´ï¼ÓË¹¼Ó	10	Ò»°ãÃ³Ò×	585	Ç§¿Ë	49500	Ë«	42,537
202005	39262011	¾ÛÂÈÒÒÏ©ÖÆÊÖÌ×£¨·ÖÖ¸ÊÖÌ×¡¢Á¬Ö¸ÊÖÌ×µÈ£©	229	ÂíÀï	10	Ò»°ãÃ³Ò×	2270	Ç§¿Ë	34400	Ë«	60,611
202005	39262011	¾ÛÂÈÒÒÏ©ÖÆÊÖÌ×£¨·ÖÖ¸ÊÖÌ×¡¢Á¬Ö¸ÊÖÌ×µÈ£©	231	Ã«ÀïÇóË¹	10	Ò»°ãÃ³Ò×	676	Ç§¿Ë	75000	Ë«	76,798
202005	39262011	¾ÛÂÈÒÒÏ©ÖÆÊÖÌ×£¨·ÖÖ¸ÊÖÌ×¡¢Á¬Ö¸ÊÖÌ×µÈ£©	232	Ä¦Âå¸ç	10	Ò»°ãÃ³Ò×	7699	Ç§¿Ë	668900	Ë«	324,350
202005	39262011	¾ÛÂÈÒÒÏ©ÖÆÊÖÌ×£¨·ÖÖ¸ÊÖÌ×¡¢Á¬Ö¸ÊÖÌ×µÈ£©	235	ÄáÈÕ¶û	10	Ò»°ãÃ³Ò×	15	Ç§¿Ë	1500	Ë«	845
202005	39262011	¾ÛÂÈÒÒÏ©ÖÆÊÖÌ×£¨·ÖÖ¸ÊÖÌ×¡¢Á¬Ö¸ÊÖÌ×µÈ£©	236	ÄáÈÕÀûÑÇ	10	Ò»°ãÃ³Ò×	2276	Ç§¿Ë	188700	Ë«	85,138
202005	39262011	¾ÛÂÈÒÒÏ©ÖÆÊÖÌ×£¨·ÖÖ¸ÊÖÌ×¡¢Á¬Ö¸ÊÖÌ×µÈ£©	237	ÁôÄáÍô	10	Ò»°ãÃ³Ò×	82	Ç§¿Ë	360	Ë«	3,038
202005	39262011	¾ÛÂÈÒÒÏ©ÖÆÊÖÌ×£¨·ÖÖ¸ÊÖÌ×¡¢Á¬Ö¸ÊÖÌ×µÈ£©	240	ÈûÄÚ¼Ó¶û	10	Ò»°ãÃ³Ò×	7040	Ç§¿Ë	53020	Ë«	104,198
202005	39262011	¾ÛÂÈÒÒÏ©ÖÆÊÖÌ×£¨·ÖÖ¸ÊÖÌ×¡¢Á¬Ö¸ÊÖÌ×µÈ£©	244	ÄÏ·Ç	10	Ò»°ãÃ³Ò×	38422	Ç§¿Ë	3761300	Ë«	1,102,658
202005	39262011	¾ÛÂÈÒÒÏ©ÖÆÊÖÌ×£¨·ÖÖ¸ÊÖÌ×¡¢Á¬Ö¸ÊÖÌ×µÈ£©	247	Ì¹É£ÄáÑÇ	10	Ò»°ãÃ³Ò×	360	Ç§¿Ë	35900	Ë«	18,703
202005	39262011	¾ÛÂÈÒÒÏ©ÖÆÊÖÌ×£¨·ÖÖ¸ÊÖÌ×¡¢Á¬Ö¸ÊÖÌ×µÈ£©	248	¶à¸ç	10	Ò»°ãÃ³Ò×	35	Ç§¿Ë	120	Ë«	1,191
202005	39262011	¾ÛÂÈÒÒÏ©ÖÆÊÖÌ×£¨·ÖÖ¸ÊÖÌ×¡¢Á¬Ö¸ÊÖÌ×µÈ£©	249	Í»ÄáË¹	10	Ò»°ãÃ³Ò×	7145	Ç§¿Ë	817500	Ë«	262,274
202005	39262011	¾ÛÂÈÒÒÏ©ÖÆÊÖÌ×£¨·ÖÖ¸ÊÖÌ×¡¢Á¬Ö¸ÊÖÌ×µÈ£©	250	ÎÚ¸É´ï	10	Ò»°ãÃ³Ò×	110	Ç§¿Ë	20500	Ë«	14,432
202005	39262011	¾ÛÂÈÒÒÏ©ÖÆÊÖÌ×£¨·ÖÖ¸ÊÖÌ×¡¢Á¬Ö¸ÊÖÌ×µÈ£©	252	¸Õ¹û(½ð)	10	Ò»°ãÃ³Ò×	1006	Ç§¿Ë	3478	Ë«	39,221
202005	39262011	¾ÛÂÈÒÒÏ©ÖÆÊÖÌ×£¨·ÖÖ¸ÊÖÌ×¡¢Á¬Ö¸ÊÖÌ×µÈ£©	260	ÄÏËÕµ¤¹²ºÍ¹ú	10	Ò»°ãÃ³Ò×	253	Ç§¿Ë	26000	Ë«	15,981
202005	39262011	¾ÛÂÈÒÒÏ©ÖÆÊÖÌ×£¨·ÖÖ¸ÊÖÌ×¡¢Á¬Ö¸ÊÖÌ×µÈ£©	301	±ÈÀûÊ±	10	Ò»°ãÃ³Ò×	409104	Ç§¿Ë	43610500	Ë«	17,164,432
202005	39262011	¾ÛÂÈÒÒÏ©ÖÆÊÖÌ×£¨·ÖÖ¸ÊÖÌ×¡¢Á¬Ö¸ÊÖÌ×µÈ£©	302	µ¤Âó	10	Ò»°ãÃ³Ò×	27696	Ç§¿Ë	3165500	Ë«	552,734
202005	39262011	¾ÛÂÈÒÒÏ©ÖÆÊÖÌ×£¨·ÖÖ¸ÊÖÌ×¡¢Á¬Ö¸ÊÖÌ×µÈ£©	303	Ó¢¹ú	10	Ò»°ãÃ³Ò×	1795529	Ç§¿Ë	189457898	Ë«	64,791,072
202005	39262011	¾ÛÂÈÒÒÏ©ÖÆÊÖÌ×£¨·ÖÖ¸ÊÖÌ×¡¢Á¬Ö¸ÊÖÌ×µÈ£©	304	µÂ¹ú	10	Ò»°ãÃ³Ò×	1373862	Ç§¿Ë	134698661	Ë«	59,451,985
202005	39262011	¾ÛÂÈÒÒÏ©ÖÆÊÖÌ×£¨·ÖÖ¸ÊÖÌ×¡¢Á¬Ö¸ÊÖÌ×µÈ£©	305	·¨¹ú	10	Ò»°ãÃ³Ò×	1986604	Ç§¿Ë	214966021	Ë«	97,449,866
202005	39262011	¾ÛÂÈÒÒÏ©ÖÆÊÖÌ×£¨·ÖÖ¸ÊÖÌ×¡¢Á¬Ö¸ÊÖÌ×µÈ£©	306	°®¶ûÀ¼	10	Ò»°ãÃ³Ò×	105216	Ç§¿Ë	10170200	Ë«	2,686,487
202005	39262011	¾ÛÂÈÒÒÏ©ÖÆÊÖÌ×£¨·ÖÖ¸ÊÖÌ×¡¢Á¬Ö¸ÊÖÌ×µÈ£©	307	Òâ´óÀû	10	Ò»°ãÃ³Ò×	763149	Ç§¿Ë	83918955	Ë«	35,985,576
202005	39262011	¾ÛÂÈÒÒÏ©ÖÆÊÖÌ×£¨·ÖÖ¸ÊÖÌ×¡¢Á¬Ö¸ÊÖÌ×µÈ£©	308	Â¬É­±¤	10	Ò»°ãÃ³Ò×	4875	Ç§¿Ë	516000	Ë«	424,451
202005	39262011	¾ÛÂÈÒÒÏ©ÖÆÊÖÌ×£¨·ÖÖ¸ÊÖÌ×¡¢Á¬Ö¸ÊÖÌ×µÈ£©	309	ºÉÀ¼	10	Ò»°ãÃ³Ò×	572447	Ç§¿Ë	58340850	Ë«	34,203,629
202005	39262011	¾ÛÂÈÒÒÏ©ÖÆÊÖÌ×£¨·ÖÖ¸ÊÖÌ×¡¢Á¬Ö¸ÊÖÌ×µÈ£©	310	Ï£À°	10	Ò»°ãÃ³Ò×	240188	Ç§¿Ë	28381700	Ë«	8,559,800
202005	39262011	¾ÛÂÈÒÒÏ©ÖÆÊÖÌ×£¨·ÖÖ¸ÊÖÌ×¡¢Á¬Ö¸ÊÖÌ×µÈ£©	311	ÆÏÌÑÑÀ	10	Ò»°ãÃ³Ò×	31000	Ç§¿Ë	3409000	Ë«	2,181,601
202005	39262011	¾ÛÂÈÒÒÏ©ÖÆÊÖÌ×£¨·ÖÖ¸ÊÖÌ×¡¢Á¬Ö¸ÊÖÌ×µÈ£©	312	Î÷°àÑÀ	10	Ò»°ãÃ³Ò×	1225983	Ç§¿Ë	128598764	Ë«	59,740,310
202005	39262011	¾ÛÂÈÒÒÏ©ÖÆÊÖÌ×£¨·ÖÖ¸ÊÖÌ×¡¢Á¬Ö¸ÊÖÌ×µÈ£©	313	°¢¶û°ÍÄáÑÇ	10	Ò»°ãÃ³Ò×	550	Ç§¿Ë	54000	Ë«	32,024
202005	39262011	¾ÛÂÈÒÒÏ©ÖÆÊÖÌ×£¨·ÖÖ¸ÊÖÌ×¡¢Á¬Ö¸ÊÖÌ×µÈ£©	315	°ÂµØÀû	10	Ò»°ãÃ³Ò×	20765	Ç§¿Ë	2916000	Ë«	434,458
202005	39262011	¾ÛÂÈÒÒÏ©ÖÆÊÖÌ×£¨·ÖÖ¸ÊÖÌ×¡¢Á¬Ö¸ÊÖÌ×µÈ£©	316	±£¼ÓÀûÑÇ	10	Ò»°ãÃ³Ò×	26650	Ç§¿Ë	2855000	Ë«	781,952
202005	39262011	¾ÛÂÈÒÒÏ©ÖÆÊÖÌ×£¨·ÖÖ¸ÊÖÌ×¡¢Á¬Ö¸ÊÖÌ×µÈ£©	318	·ÒÀ¼	10	Ò»°ãÃ³Ò×	48928	Ç§¿Ë	4921450	Ë«	3,777,537
202005	39262011	¾ÛÂÈÒÒÏ©ÖÆÊÖÌ×£¨·ÖÖ¸ÊÖÌ×¡¢Á¬Ö¸ÊÖÌ×µÈ£©	321	ÐÙÑÀÀû	10	Ò»°ãÃ³Ò×	124739	Ç§¿Ë	11853200	Ë«	3,377,908
202005	39262011	¾ÛÂÈÒÒÏ©ÖÆÊÖÌ×£¨·ÖÖ¸ÊÖÌ×¡¢Á¬Ö¸ÊÖÌ×µÈ£©	326	Å²Íþ	10	Ò»°ãÃ³Ò×	56932	Ç§¿Ë	6027530	Ë«	1,119,988
202005	39262011	¾ÛÂÈÒÒÏ©ÖÆÊÖÌ×£¨·ÖÖ¸ÊÖÌ×¡¢Á¬Ö¸ÊÖÌ×µÈ£©	327	²¨À¼	10	Ò»°ãÃ³Ò×	949599	Ç§¿Ë	120015641	Ë«	42,439,160
202005	39262011	¾ÛÂÈÒÒÏ©ÖÆÊÖÌ×£¨·ÖÖ¸ÊÖÌ×¡¢Á¬Ö¸ÊÖÌ×µÈ£©	328	ÂÞÂíÄáÑÇ	10	Ò»°ãÃ³Ò×	154622	Ç§¿Ë	15707501	Ë«	8,183,192
202005	39262011	¾ÛÂÈÒÒÏ©ÖÆÊÖÌ×£¨·ÖÖ¸ÊÖÌ×¡¢Á¬Ö¸ÊÖÌ×µÈ£©	330	Èðµä	10	Ò»°ãÃ³Ò×	155135	Ç§¿Ë	15241000	Ë«	3,312,515
202005	39262011	¾ÛÂÈÒÒÏ©ÖÆÊÖÌ×£¨·ÖÖ¸ÊÖÌ×¡¢Á¬Ö¸ÊÖÌ×µÈ£©	331	ÈðÊ¿	10	Ò»°ãÃ³Ò×	264504	Ç§¿Ë	24487600	Ë«	14,525,000
202005	39262011	¾ÛÂÈÒÒÏ©ÖÆÊÖÌ×£¨·ÖÖ¸ÊÖÌ×¡¢Á¬Ö¸ÊÖÌ×µÈ£©	334	°®É³ÄáÑÇ	10	Ò»°ãÃ³Ò×	3100	Ç§¿Ë	283500	Ë«	99,690
202005	39262011	¾ÛÂÈÒÒÏ©ÖÆÊÖÌ×£¨·ÖÖ¸ÊÖÌ×¡¢Á¬Ö¸ÊÖÌ×µÈ£©	336	Á¢ÌÕÍð	10	Ò»°ãÃ³Ò×	34656	Ç§¿Ë	3655000	Ë«	1,459,151
202005	39262011	¾ÛÂÈÒÒÏ©ÖÆÊÖÌ×£¨·ÖÖ¸ÊÖÌ×¡¢Á¬Ö¸ÊÖÌ×µÈ£©	336	Á¢ÌÕÍð	12	ÆäËû¾èÔùÎï×Ê	485	Ç§¿Ë	50000	Ë«	48,000
202005	39262011	¾ÛÂÈÒÒÏ©ÖÆÊÖÌ×£¨·ÖÖ¸ÊÖÌ×¡¢Á¬Ö¸ÊÖÌ×µÈ£©	339	°¢Èû°Ý½®	10	Ò»°ãÃ³Ò×	16195	Ç§¿Ë	1545000	Ë«	1,086,568
202005	39262011	¾ÛÂÈÒÒÏ©ÖÆÊÖÌ×£¨·ÖÖ¸ÊÖÌ×¡¢Á¬Ö¸ÊÖÌ×µÈ£©	340	°×¶íÂÞË¹	10	Ò»°ãÃ³Ò×	12747	Ç§¿Ë	1260500	Ë«	1,542,374
202005	39262011	¾ÛÂÈÒÒÏ©ÖÆÊÖÌ×£¨·ÖÖ¸ÊÖÌ×¡¢Á¬Ö¸ÊÖÌ×µÈ£©	343	Ä¦¶û¶àÍß	10	Ò»°ãÃ³Ò×	110	Ç§¿Ë	10000	Ë«	15,453
202005	39262011	¾ÛÂÈÒÒÏ©ÖÆÊÖÌ×£¨·ÖÖ¸ÊÖÌ×¡¢Á¬Ö¸ÊÖÌ×µÈ£©	344	¶íÂÞË¹Áª°î	10	Ò»°ãÃ³Ò×	632839	Ç§¿Ë	65415225	Ë«	26,869,687
202005	39262011	¾ÛÂÈÒÒÏ©ÖÆÊÖÌ×£¨·ÖÖ¸ÊÖÌ×¡¢Á¬Ö¸ÊÖÌ×µÈ£©	344	¶íÂÞË¹Áª°î	12	ÆäËû¾èÔùÎï×Ê	6200	Ç§¿Ë	500000	Ë«	338,000
202005	39262011	¾ÛÂÈÒÒÏ©ÖÆÊÖÌ×£¨·ÖÖ¸ÊÖÌ×¡¢Á¬Ö¸ÊÖÌ×µÈ£©	347	ÎÚ¿ËÀ¼	10	Ò»°ãÃ³Ò×	72173	Ç§¿Ë	7315900	Ë«	1,995,221
202005	39262011	¾ÛÂÈÒÒÏ©ÖÆÊÖÌ×£¨·ÖÖ¸ÊÖÌ×¡¢Á¬Ö¸ÊÖÌ×µÈ£©	350	Ë¹ÂåÎÄÄáÑÇ	10	Ò»°ãÃ³Ò×	5581	Ç§¿Ë	551000	Ë«	291,143
202005	39262011	¾ÛÂÈÒÒÏ©ÖÆÊÖÌ×£¨·ÖÖ¸ÊÖÌ×¡¢Á¬Ö¸ÊÖÌ×µÈ£©	351	¿ËÂÞµØÑÇ	10	Ò»°ãÃ³Ò×	54703	Ç§¿Ë	5828200	Ë«	1,263,368
202005	39262011	¾ÛÂÈÒÒÏ©ÖÆÊÖÌ×£¨·ÖÖ¸ÊÖÌ×¡¢Á¬Ö¸ÊÖÌ×µÈ£©	352	½Ý¿Ë	10	Ò»°ãÃ³Ò×	182203	Ç§¿Ë	34562900	Ë«	7,198,596
202005	39262011	¾ÛÂÈÒÒÏ©ÖÆÊÖÌ×£¨·ÖÖ¸ÊÖÌ×¡¢Á¬Ö¸ÊÖÌ×µÈ£©	353	Ë¹Âå·¥¿Ë	10	Ò»°ãÃ³Ò×	13314	Ç§¿Ë	1390270	Ë«	768,950
202005	39262011	¾ÛÂÈÒÒÏ©ÖÆÊÖÌ×£¨·ÖÖ¸ÊÖÌ×¡¢Á¬Ö¸ÊÖÌ×µÈ£©	355	²¨ºÚ	10	Ò»°ãÃ³Ò×	15450	Ç§¿Ë	1560080	Ë«	427,576
202005	39262011	¾ÛÂÈÒÒÏ©ÖÆÊÖÌ×£¨·ÖÖ¸ÊÖÌ×¡¢Á¬Ö¸ÊÖÌ×µÈ£©	358	Èû¶ûÎ¬ÑÇ	10	Ò»°ãÃ³Ò×	20257	Ç§¿Ë	1902510	Ë«	953,947
202005	39262011	¾ÛÂÈÒÒÏ©ÖÆÊÖÌ×£¨·ÖÖ¸ÊÖÌ×¡¢Á¬Ö¸ÊÖÌ×µÈ£©	359	ºÚÉ½	10	Ò»°ãÃ³Ò×	7220	Ç§¿Ë	725000	Ë«	203,951
202005	39262011	¾ÛÂÈÒÒÏ©ÖÆÊÖÌ×£¨·ÖÖ¸ÊÖÌ×¡¢Á¬Ö¸ÊÖÌ×µÈ£©	402	°¢¸ùÍ¢	10	Ò»°ãÃ³Ò×	55075	Ç§¿Ë	5640000	Ë«	2,135,954
202005	39262011	¾ÛÂÈÒÒÏ©ÖÆÊÖÌ×£¨·ÖÖ¸ÊÖÌ×¡¢Á¬Ö¸ÊÖÌ×µÈ£©	405	°Í°Í¶àË¹	10	Ò»°ãÃ³Ò×	29	Ç§¿Ë	3000	Ë«	1,267
202005	39262011	¾ÛÂÈÒÒÏ©ÖÆÊÖÌ×£¨·ÖÖ¸ÊÖÌ×¡¢Á¬Ö¸ÊÖÌ×µÈ£©	408	¶àÃñ×å²£ÀûÎ¬ÑÇ¹ú	10	Ò»°ãÃ³Ò×	2105	Ç§¿Ë	215000	Ë«	239,789
202005	39262011	¾ÛÂÈÒÒÏ©ÖÆÊÖÌ×£¨·ÖÖ¸ÊÖÌ×¡¢Á¬Ö¸ÊÖÌ×µÈ£©	410	°ÍÎ÷	10	Ò»°ãÃ³Ò×	701907	Ç§¿Ë	85860410	Ë«	15,289,871
202005	39262011	¾ÛÂÈÒÒÏ©ÖÆÊÖÌ×£¨·ÖÖ¸ÊÖÌ×¡¢Á¬Ö¸ÊÖÌ×µÈ£©	412	ÖÇÀû	10	Ò»°ãÃ³Ò×	183547	Ç§¿Ë	18930180	Ë«	8,335,670
202005	39262011	¾ÛÂÈÒÒÏ©ÖÆÊÖÌ×£¨·ÖÖ¸ÊÖÌ×¡¢Á¬Ö¸ÊÖÌ×µÈ£©	413	¸çÂ×±ÈÑÇ	10	Ò»°ãÃ³Ò×	57024	Ç§¿Ë	6363500	Ë«	1,573,371
202005	39262011	¾ÛÂÈÒÒÏ©ÖÆÊÖÌ×£¨·ÖÖ¸ÊÖÌ×¡¢Á¬Ö¸ÊÖÌ×µÈ£©	415	¸çË¹´ïÀè¼Ó	10	Ò»°ãÃ³Ò×	460	Ç§¿Ë	600	Ë«	17,108
202005	39262011	¾ÛÂÈÒÒÏ©ÖÆÊÖÌ×£¨·ÖÖ¸ÊÖÌ×¡¢Á¬Ö¸ÊÖÌ×µÈ£©	418	¶àÃ×Äá¼Ó¹²ºÍ¹ú	10	Ò»°ãÃ³Ò×	26603	Ç§¿Ë	2739500	Ë«	1,107,480
202005	39262011	¾ÛÂÈÒÒÏ©ÖÆÊÖÌ×£¨·ÖÖ¸ÊÖÌ×¡¢Á¬Ö¸ÊÖÌ×µÈ£©	419	¶ò¹Ï¶à¶û	10	Ò»°ãÃ³Ò×	31966	Ç§¿Ë	3019500	Ë«	1,790,532
202005	39262011	¾ÛÂÈÒÒÏ©ÖÆÊÖÌ×£¨·ÖÖ¸ÊÖÌ×¡¢Á¬Ö¸ÊÖÌ×µÈ£©	423	Î£µØÂíÀ­	10	Ò»°ãÃ³Ò×	1725	Ç§¿Ë	175000	Ë«	88,512
202005	39262011	¾ÛÂÈÒÒÏ©ÖÆÊÖÌ×£¨·ÖÖ¸ÊÖÌ×¡¢Á¬Ö¸ÊÖÌ×µÈ£©	429	Ä«Î÷¸ç	10	Ò»°ãÃ³Ò×	16527	Ç§¿Ë	1830156	Ë«	646,908
202005	39262011	¾ÛÂÈÒÒÏ©ÖÆÊÖÌ×£¨·ÖÖ¸ÊÖÌ×¡¢Á¬Ö¸ÊÖÌ×µÈ£©	432	°ÍÄÃÂí	10	Ò»°ãÃ³Ò×	9389	Ç§¿Ë	788400	Ë«	393,202
202005	39262011	¾ÛÂÈÒÒÏ©ÖÆÊÖÌ×£¨·ÖÖ¸ÊÖÌ×¡¢Á¬Ö¸ÊÖÌ×µÈ£©	433	°ÍÀ­¹ç	10	Ò»°ãÃ³Ò×	10	Ç§¿Ë	100	Ë«	211
202005	39262011	¾ÛÂÈÒÒÏ©ÖÆÊÖÌ×£¨·ÖÖ¸ÊÖÌ×¡¢Á¬Ö¸ÊÖÌ×µÈ£©	434	ÃØÂ³	10	Ò»°ãÃ³Ò×	261709	Ç§¿Ë	27612100	Ë«	12,094,524
202005	39262011	¾ÛÂÈÒÒÏ©ÖÆÊÖÌ×£¨·ÖÖ¸ÊÖÌ×¡¢Á¬Ö¸ÊÖÌ×µÈ£©	435	²¨¶àÀè¸÷	10	Ò»°ãÃ³Ò×	70780	Ç§¿Ë	7207400	Ë«	1,766,066
202005	39262011	¾ÛÂÈÒÒÏ©ÖÆÊÖÌ×£¨·ÖÖ¸ÊÖÌ×¡¢Á¬Ö¸ÊÖÌ×µÈ£©	440	Èø¶ûÍß¶à	10	Ò»°ãÃ³Ò×	18485	Ç§¿Ë	2039180	Ë«	768,717
202005	39262011	¾ÛÂÈÒÒÏ©ÖÆÊÖÌ×£¨·ÖÖ¸ÊÖÌ×¡¢Á¬Ö¸ÊÖÌ×µÈ£©	442	ÌØÁ¢Äá´ïºÍ¶à°Í¸ç	10	Ò»°ãÃ³Ò×	990	Ç§¿Ë	90000	Ë«	73,422
202005	39262011	¾ÛÂÈÒÒÏ©ÖÆÊÖÌ×£¨·ÖÖ¸ÊÖÌ×¡¢Á¬Ö¸ÊÖÌ×µÈ£©	501	¼ÓÄÃ´ó	10	Ò»°ãÃ³Ò×	1126419	Ç§¿Ë	108536448	Ë«	31,122,049
202005	39262011	¾ÛÂÈÒÒÏ©ÖÆÊÖÌ×£¨·ÖÖ¸ÊÖÌ×¡¢Á¬Ö¸ÊÖÌ×µÈ£©	502	ÃÀ¹ú	10	Ò»°ãÃ³Ò×	15437316	Ç§¿Ë	1625277817	Ë«	463,174,460
202005	39262011	¾ÛÂÈÒÒÏ©ÖÆÊÖÌ×£¨·ÖÖ¸ÊÖÌ×¡¢Á¬Ö¸ÊÖÌ×µÈ£©	601	°Ä´óÀûÑÇ	10	Ò»°ãÃ³Ò×	1156372	Ç§¿Ë	118621212	Ë«	33,406,565
202005	39262011	¾ÛÂÈÒÒÏ©ÖÆÊÖÌ×£¨·ÖÖ¸ÊÖÌ×¡¢Á¬Ö¸ÊÖÌ×µÈ£©	609	ÐÂÎ÷À¼	10	Ò»°ãÃ³Ò×	42789	Ç§¿Ë	4178670	Ë«	1,252,377
202005	39262011	¾ÛÂÈÒÒÏ©ÖÆÊÖÌ×£¨·ÖÖ¸ÊÖÌ×¡¢Á¬Ö¸ÊÖÌ×µÈ£©	611	°Í²¼ÑÇÐÂ¼¸ÄÚÑÇ	10	Ò»°ãÃ³Ò×	13850	Ç§¿Ë	1325000	Ë«	310,589
202005	40151900	Áò»¯Ïð½ºÖÆÆäËû·ÖÖ¸¡¢Á¬Ö¸¼°Â¶Ö¸ÊÖÌ×	101	°¢¸»º¹	10	Ò»°ãÃ³Ò×	1	Ç§¿Ë	4	Ë«	282
202005	40151900	Áò»¯Ïð½ºÖÆÆäËû·ÖÖ¸¡¢Á¬Ö¸¼°Â¶Ö¸ÊÖÌ×	102	°ÍÁÖ	10	Ò»°ãÃ³Ò×	1910	Ç§¿Ë	158500	Ë«	134,553
202005	40151900	Áò»¯Ïð½ºÖÆÆäËû·ÖÖ¸¡¢Á¬Ö¸¼°Â¶Ö¸ÊÖÌ×	103	ÃÏ¼ÓÀ­¹ú	10	Ò»°ãÃ³Ò×	33159	Ç§¿Ë	2021800	Ë«	2,399,154
202005	40151900	Áò»¯Ïð½ºÖÆÆäËû·ÖÖ¸¡¢Á¬Ö¸¼°Â¶Ö¸ÊÖÌ×	106	Ãåµé	10	Ò»°ãÃ³Ò×	6610	Ç§¿Ë	149080	Ë«	199,654
202005	40151900	Áò»¯Ïð½ºÖÆÆäËû·ÖÖ¸¡¢Á¬Ö¸¼°Â¶Ö¸ÊÖÌ×	106	Ãåµé	12	ÆäËû¾èÔùÎï×Ê	112	Ç§¿Ë	4000	Ë«	7,450
202005	40151900	Áò»¯Ïð½ºÖÆÆäËû·ÖÖ¸¡¢Á¬Ö¸¼°Â¶Ö¸ÊÖÌ×	107	¼íÆÒÕ¯	10	Ò»°ãÃ³Ò×	13	Ç§¿Ë	144	Ë«	462
202005	40151900	Áò»¯Ïð½ºÖÆÆäËû·ÖÖ¸¡¢Á¬Ö¸¼°Â¶Ö¸ÊÖÌ×	107	¼íÆÒÕ¯	12	ÆäËû¾èÔùÎï×Ê	50	Ç§¿Ë	5000	Ë«	6,250
202005	40151900	Áò»¯Ïð½ºÖÆÆäËû·ÖÖ¸¡¢Á¬Ö¸¼°Â¶Ö¸ÊÖÌ×	108	ÈûÆÖÂ·Ë¹	10	Ò»°ãÃ³Ò×	306	Ç§¿Ë	5520	Ë«	9,730
202005	40151900	Áò»¯Ïð½ºÖÆÆäËû·ÖÖ¸¡¢Á¬Ö¸¼°Â¶Ö¸ÊÖÌ×	110	ÖÐ¹úÏã¸Û	10	Ò»°ãÃ³Ò×	85940	Ç§¿Ë	6152378	Ë«	5,878,137
202005	40151900	Áò»¯Ïð½ºÖÆÆäËû·ÖÖ¸¡¢Á¬Ö¸¼°Â¶Ö¸ÊÖÌ×	111	Ó¡¶È	10	Ò»°ãÃ³Ò×	43624	Ç§¿Ë	2785130	Ë«	2,879,207
202005	40151900	Áò»¯Ïð½ºÖÆÆäËû·ÖÖ¸¡¢Á¬Ö¸¼°Â¶Ö¸ÊÖÌ×	112	Ó¡¶ÈÄáÎ÷ÑÇ	10	Ò»°ãÃ³Ò×	23615	Ç§¿Ë	1116280	Ë«	1,367,960
202005	40151900	Áò»¯Ïð½ºÖÆÆäËû·ÖÖ¸¡¢Á¬Ö¸¼°Â¶Ö¸ÊÖÌ×	112	Ó¡¶ÈÄáÎ÷ÑÇ	12	ÆäËû¾èÔùÎï×Ê	155	Ç§¿Ë	20000	Ë«	25,750
202005	40151900	Áò»¯Ïð½ºÖÆÆäËû·ÖÖ¸¡¢Á¬Ö¸¼°Â¶Ö¸ÊÖÌ×	113	ÒÁÀÊ	10	Ò»°ãÃ³Ò×	7516	Ç§¿Ë	580000	Ë«	438,069
202005	40151900	Áò»¯Ïð½ºÖÆÆäËû·ÖÖ¸¡¢Á¬Ö¸¼°Â¶Ö¸ÊÖÌ×	114	ÒÁÀ­¿Ë	10	Ò»°ãÃ³Ò×	68253	Ç§¿Ë	999015	Ë«	1,876,972
202005	40151900	Áò»¯Ïð½ºÖÆÆäËû·ÖÖ¸¡¢Á¬Ö¸¼°Â¶Ö¸ÊÖÌ×	115	ÒÔÉ«ÁÐ	10	Ò»°ãÃ³Ò×	30006	Ç§¿Ë	1607455	Ë«	1,472,228
202005	40151900	Áò»¯Ïð½ºÖÆÆäËû·ÖÖ¸¡¢Á¬Ö¸¼°Â¶Ö¸ÊÖÌ×	116	ÈÕ±¾	10	Ò»°ãÃ³Ò×	171884	Ç§¿Ë	14307147	Ë«	16,796,029
202005	40151900	Áò»¯Ïð½ºÖÆÆäËû·ÖÖ¸¡¢Á¬Ö¸¼°Â¶Ö¸ÊÖÌ×	116	ÈÕ±¾	12	ÆäËû¾èÔùÎï×Ê	1130	Ç§¿Ë	90000	Ë«	83,293
202005	40151900	Áò»¯Ïð½ºÖÆÆäËû·ÖÖ¸¡¢Á¬Ö¸¼°Â¶Ö¸ÊÖÌ×	117	Ô¼µ©	10	Ò»°ãÃ³Ò×	17000	Ç§¿Ë	148800	Ë«	352,432
202005	40151900	Áò»¯Ïð½ºÖÆÆäËû·ÖÖ¸¡¢Á¬Ö¸¼°Â¶Ö¸ÊÖÌ×	118	¿ÆÍþÌØ	10	Ò»°ãÃ³Ò×	8473	Ç§¿Ë	46312	Ë«	291,038
202005	40151900	Áò»¯Ïð½ºÖÆÆäËû·ÖÖ¸¡¢Á¬Ö¸¼°Â¶Ö¸ÊÖÌ×	119	ÀÏÎÎ	10	Ò»°ãÃ³Ò×	10	Ç§¿Ë	154	Ë«	3,696
202005	40151900	Áò»¯Ïð½ºÖÆÆäËû·ÖÖ¸¡¢Á¬Ö¸¼°Â¶Ö¸ÊÖÌ×	119	ÀÏÎÎ	12	ÆäËû¾èÔùÎï×Ê	270	Ç§¿Ë	9600	Ë«	9,600
202005	40151900	Áò»¯Ïð½ºÖÆÆäËû·ÖÖ¸¡¢Á¬Ö¸¼°Â¶Ö¸ÊÖÌ×	120	Àè°ÍÄÛ	10	Ò»°ãÃ³Ò×	6084	Ç§¿Ë	502100	Ë«	443,846
202005	40151900	Áò»¯Ïð½ºÖÆÆäËû·ÖÖ¸¡¢Á¬Ö¸¼°Â¶Ö¸ÊÖÌ×	121	ÖÐ¹ú°ÄÃÅ	10	Ò»°ãÃ³Ò×	350	Ç§¿Ë	27500	Ë«	11,988
202005	40151900	Áò»¯Ïð½ºÖÆÆäËû·ÖÖ¸¡¢Á¬Ö¸¼°Â¶Ö¸ÊÖÌ×	122	ÂíÀ´Î÷ÑÇ	10	Ò»°ãÃ³Ò×	4262	Ç§¿Ë	226686	Ë«	295,060
202005	40151900	Áò»¯Ïð½ºÖÆÆäËû·ÖÖ¸¡¢Á¬Ö¸¼°Â¶Ö¸ÊÖÌ×	123	Âí¶û´ú·ò	10	Ò»°ãÃ³Ò×	168	Ç§¿Ë	12000	Ë«	9,132
202005	40151900	Áò»¯Ïð½ºÖÆÆäËû·ÖÖ¸¡¢Á¬Ö¸¼°Â¶Ö¸ÊÖÌ×	124	ÃÉ¹Å	10	Ò»°ãÃ³Ò×	300	Ç§¿Ë	1200	Ë«	3,600
202005	40151900	Áò»¯Ïð½ºÖÆÆäËû·ÖÖ¸¡¢Á¬Ö¸¼°Â¶Ö¸ÊÖÌ×	125	Äá²´¶ûÁª°îÃñÖ÷¹²ºÍ¹ú	10	Ò»°ãÃ³Ò×	10800	Ç§¿Ë	1328550	Ë«	1,488,918
202005	40151900	Áò»¯Ïð½ºÖÆÆäËû·ÖÖ¸¡¢Á¬Ö¸¼°Â¶Ö¸ÊÖÌ×	126	°¢Âü	10	Ò»°ãÃ³Ò×	2087	Ç§¿Ë	180000	Ë«	125,286
202005	40151900	Áò»¯Ïð½ºÖÆÆäËû·ÖÖ¸¡¢Á¬Ö¸¼°Â¶Ö¸ÊÖÌ×	127	°Í»ùË¹Ì¹	10	Ò»°ãÃ³Ò×	162	Ç§¿Ë	13600	Ë«	13,905
202005	40151900	Áò»¯Ïð½ºÖÆÆäËû·ÖÖ¸¡¢Á¬Ö¸¼°Â¶Ö¸ÊÖÌ×	127	°Í»ùË¹Ì¹	12	ÆäËû¾èÔùÎï×Ê	518	Ç§¿Ë	10750	Ë«	18,625
202005	40151900	Áò»¯Ïð½ºÖÆÆäËû·ÖÖ¸¡¢Á¬Ö¸¼°Â¶Ö¸ÊÖÌ×	129	·ÆÂÉ±ö	10	Ò»°ãÃ³Ò×	83626	Ç§¿Ë	6586781	Ë«	5,416,261
202005	40151900	Áò»¯Ïð½ºÖÆÆäËû·ÖÖ¸¡¢Á¬Ö¸¼°Â¶Ö¸ÊÖÌ×	129	·ÆÂÉ±ö	12	ÆäËû¾èÔùÎï×Ê	90	Ç§¿Ë	7800	Ë«	9,273
202005	40151900	Áò»¯Ïð½ºÖÆÆäËû·ÖÖ¸¡¢Á¬Ö¸¼°Â¶Ö¸ÊÖÌ×	130	¿¨Ëþ¶û	10	Ò»°ãÃ³Ò×	58394	Ç§¿Ë	7682650	Ë«	10,794,591
202005	40151900	Áò»¯Ïð½ºÖÆÆäËû·ÖÖ¸¡¢Á¬Ö¸¼°Â¶Ö¸ÊÖÌ×	131	É³ÌØ°¢À­²®	10	Ò»°ãÃ³Ò×	55757	Ç§¿Ë	1768048	Ë«	2,794,406
202005	40151900	Áò»¯Ïð½ºÖÆÆäËû·ÖÖ¸¡¢Á¬Ö¸¼°Â¶Ö¸ÊÖÌ×	132	ÐÂ¼ÓÆÂ	10	Ò»°ãÃ³Ò×	10269	Ç§¿Ë	268991	Ë«	215,092
202005	40151900	Áò»¯Ïð½ºÖÆÆäËû·ÖÖ¸¡¢Á¬Ö¸¼°Â¶Ö¸ÊÖÌ×	133	º«¹ú	10	Ò»°ãÃ³Ò×	54607	Ç§¿Ë	4367413	Ë«	5,242,570
202005	40151900	Áò»¯Ïð½ºÖÆÆäËû·ÖÖ¸¡¢Á¬Ö¸¼°Â¶Ö¸ÊÖÌ×	133	º«¹ú	12	ÆäËû¾èÔùÎï×Ê	90	Ç§¿Ë	5000	Ë«	14,000
202005	40151900	Áò»¯Ïð½ºÖÆÆäËû·ÖÖ¸¡¢Á¬Ö¸¼°Â¶Ö¸ÊÖÌ×	134	Ë¹ÀïÀ¼¿¨	10	Ò»°ãÃ³Ò×	799	Ç§¿Ë	201200	Ë«	50,478
202005	40151900	Áò»¯Ïð½ºÖÆÆäËû·ÖÖ¸¡¢Á¬Ö¸¼°Â¶Ö¸ÊÖÌ×	136	Ì©¹ú	10	Ò»°ãÃ³Ò×	91010	Ç§¿Ë	1698745	Ë«	2,016,204
202005	40151900	Áò»¯Ïð½ºÖÆÆäËû·ÖÖ¸¡¢Á¬Ö¸¼°Â¶Ö¸ÊÖÌ×	137	ÍÁ¶úÆä	10	Ò»°ãÃ³Ò×	56993	Ç§¿Ë	1216389	Ë«	1,842,991
202005	40151900	Áò»¯Ïð½ºÖÆÆäËû·ÖÖ¸¡¢Á¬Ö¸¼°Â¶Ö¸ÊÖÌ×	138	°¢ÁªÇõ	10	Ò»°ãÃ³Ò×	154752	Ç§¿Ë	10742215	Ë«	15,029,897
202005	40151900	Áò»¯Ïð½ºÖÆÆäËû·ÖÖ¸¡¢Á¬Ö¸¼°Â¶Ö¸ÊÖÌ×	139	Ò²ÃÅ	10	Ò»°ãÃ³Ò×	11666	Ç§¿Ë	89920	Ë«	637,520
202005	40151900	Áò»¯Ïð½ºÖÆÆäËû·ÖÖ¸¡¢Á¬Ö¸¼°Â¶Ö¸ÊÖÌ×	141	Ô½ÄÏ	10	Ò»°ãÃ³Ò×	703	Ç§¿Ë	57647	Ë«	63,112
202005	40151900	Áò»¯Ïð½ºÖÆÆäËû·ÖÖ¸¡¢Á¬Ö¸¼°Â¶Ö¸ÊÖÌ×	143	ÖÐ¹úÌ¨Íå	10	Ò»°ãÃ³Ò×	42390	Ç§¿Ë	1699698	Ë«	1,779,011
202005	40151900	Áò»¯Ïð½ºÖÆÆäËû·ÖÖ¸¡¢Á¬Ö¸¼°Â¶Ö¸ÊÖÌ×	145	¹þÈø¿ËË¹Ì¹	10	Ò»°ãÃ³Ò×	31840	Ç§¿Ë	1575540	Ë«	1,870,052
202005	40151900	Áò»¯Ïð½ºÖÆÆäËû·ÖÖ¸¡¢Á¬Ö¸¼°Â¶Ö¸ÊÖÌ×	145	¹þÈø¿ËË¹Ì¹	12	ÆäËû¾èÔùÎï×Ê	21	Ç§¿Ë	1400	Ë«	1,680
202005	40151900	Áò»¯Ïð½ºÖÆÆäËû·ÖÖ¸¡¢Á¬Ö¸¼°Â¶Ö¸ÊÖÌ×	146	¼ª¶û¼ªË¹Ë¹Ì¹	11	¹ú¼Ò¼ä¡¢¹ú¼Ê×éÖ¯ÎÞ³¥Ô®ÖúºÍÔùËÍµÄÎï×Ê	30	Ç§¿Ë	5000	Ë«	6,000
202005	40151900	Áò»¯Ïð½ºÖÆÆäËû·ÖÖ¸¡¢Á¬Ö¸¼°Â¶Ö¸ÊÖÌ×	146	¼ª¶û¼ªË¹Ë¹Ì¹	12	ÆäËû¾èÔùÎï×Ê	70	Ç§¿Ë	7000	Ë«	9,250
202005	40151900	Áò»¯Ïð½ºÖÆÆäËû·ÖÖ¸¡¢Á¬Ö¸¼°Â¶Ö¸ÊÖÌ×	147	Ëþ¼ª¿ËË¹Ì¹	10	Ò»°ãÃ³Ò×	176	Ç§¿Ë	11250	Ë«	32,827
202005	40151900	Áò»¯Ïð½ºÖÆÆäËû·ÖÖ¸¡¢Á¬Ö¸¼°Â¶Ö¸ÊÖÌ×	147	Ëþ¼ª¿ËË¹Ì¹	11	¹ú¼Ò¼ä¡¢¹ú¼Ê×éÖ¯ÎÞ³¥Ô®ÖúºÍÔùËÍµÄÎï×Ê	30	Ç§¿Ë	5000	Ë«	6,000
202005	40151900	Áò»¯Ïð½ºÖÆÆäËû·ÖÖ¸¡¢Á¬Ö¸¼°Â¶Ö¸ÊÖÌ×	147	Ëþ¼ª¿ËË¹Ì¹	12	ÆäËû¾èÔùÎï×Ê	330	Ç§¿Ë	30000	Ë«	67,200
202005	40151900	Áò»¯Ïð½ºÖÆÆäËû·ÖÖ¸¡¢Á¬Ö¸¼°Â¶Ö¸ÊÖÌ×	149	ÎÚ×È±ð¿ËË¹Ì¹	10	Ò»°ãÃ³Ò×	7382	Ç§¿Ë	157202	Ë«	365,507
202005	40151900	Áò»¯Ïð½ºÖÆÆäËû·ÖÖ¸¡¢Á¬Ö¸¼°Â¶Ö¸ÊÖÌ×	149	ÎÚ×È±ð¿ËË¹Ì¹	11	¹ú¼Ò¼ä¡¢¹ú¼Ê×éÖ¯ÎÞ³¥Ô®ÖúºÍÔùËÍµÄÎï×Ê	30	Ç§¿Ë	5000	Ë«	6,000
202005	40151900	Áò»¯Ïð½ºÖÆÆäËû·ÖÖ¸¡¢Á¬Ö¸¼°Â¶Ö¸ÊÖÌ×	201	°¢¶û¼°ÀûÑÇ	10	Ò»°ãÃ³Ò×	300	Ç§¿Ë	150000	Ë«	9,315
202005	40151900	Áò»¯Ïð½ºÖÆÆäËû·ÖÖ¸¡¢Á¬Ö¸¼°Â¶Ö¸ÊÖÌ×	201	°¢¶û¼°ÀûÑÇ	12	ÆäËû¾èÔùÎï×Ê	160	Ç§¿Ë	10000	Ë«	11,700
202005	40151900	Áò»¯Ïð½ºÖÆÆäËû·ÖÖ¸¡¢Á¬Ö¸¼°Â¶Ö¸ÊÖÌ×	202	°²¸çÀ­	10	Ò»°ãÃ³Ò×	8315	Ç§¿Ë	1159500	Ë«	1,098,549
202005	40151900	Áò»¯Ïð½ºÖÆÆäËû·ÖÖ¸¡¢Á¬Ö¸¼°Â¶Ö¸ÊÖÌ×	203	±´Äþ	10	Ò»°ãÃ³Ò×	400	Ç§¿Ë	50000	Ë«	84,482
202005	40151900	Áò»¯Ïð½ºÖÆÆäËû·ÖÖ¸¡¢Á¬Ö¸¼°Â¶Ö¸ÊÖÌ×	203	±´Äþ	11	¹ú¼Ò¼ä¡¢¹ú¼Ê×éÖ¯ÎÞ³¥Ô®ÖúºÍÔùËÍµÄÎï×Ê	27	Ç§¿Ë	3000	Ë«	2,400
202005	40151900	Áò»¯Ïð½ºÖÆÆäËû·ÖÖ¸¡¢Á¬Ö¸¼°Â¶Ö¸ÊÖÌ×	206	¿¦ÂóÂ¡	10	Ò»°ãÃ³Ò×	5577	Ç§¿Ë	662500	Ë«	297,346
202005	40151900	Áò»¯Ïð½ºÖÆÆäËû·ÖÖ¸¡¢Á¬Ö¸¼°Â¶Ö¸ÊÖÌ×	208	·ðµÃ½Ç	10	Ò»°ãÃ³Ò×	7250	Ç§¿Ë	550000	Ë«	514,991
202005	40151900	Áò»¯Ïð½ºÖÆÆäËû·ÖÖ¸¡¢Á¬Ö¸¼°Â¶Ö¸ÊÖÌ×	209	ÖÐ·Ç	10	Ò»°ãÃ³Ò×	141	Ç§¿Ë	8900	Ë«	12,532
202005	40151900	Áò»¯Ïð½ºÖÆÆäËû·ÖÖ¸¡¢Á¬Ö¸¼°Â¶Ö¸ÊÖÌ×	213	¸Õ¹û(²¼)	10	Ò»°ãÃ³Ò×	3	Ç§¿Ë	400	Ë«	603
202005	40151900	Áò»¯Ïð½ºÖÆÆäËû·ÖÖ¸¡¢Á¬Ö¸¼°Â¶Ö¸ÊÖÌ×	214	¼ª²¼Ìá	10	Ò»°ãÃ³Ò×	845	Ç§¿Ë	71000	Ë«	31,520
202005	40151900	Áò»¯Ïð½ºÖÆÆäËû·ÖÖ¸¡¢Á¬Ö¸¼°Â¶Ö¸ÊÖÌ×	215	°£¼°	10	Ò»°ãÃ³Ò×	34448	Ç§¿Ë	2901600	Ë«	2,705,061
202005	40151900	Áò»¯Ïð½ºÖÆÆäËû·ÖÖ¸¡¢Á¬Ö¸¼°Â¶Ö¸ÊÖÌ×	216	³àµÀ¼¸ÄÚÑÇ	10	Ò»°ãÃ³Ò×	39	Ç§¿Ë	5000	Ë«	9,504
202005	40151900	Áò»¯Ïð½ºÖÆÆäËû·ÖÖ¸¡¢Á¬Ö¸¼°Â¶Ö¸ÊÖÌ×	217	°£Èû¶í±ÈÑÇ	10	Ò»°ãÃ³Ò×	8649	Ç§¿Ë	1225012	Ë«	2,142,042
202005	40151900	Áò»¯Ïð½ºÖÆÆäËû·ÖÖ¸¡¢Á¬Ö¸¼°Â¶Ö¸ÊÖÌ×	217	°£Èû¶í±ÈÑÇ	11	¹ú¼Ò¼ä¡¢¹ú¼Ê×éÖ¯ÎÞ³¥Ô®ÖúºÍÔùËÍµÄÎï×Ê	168	Ç§¿Ë	20000	Ë«	13,000
202005	40151900	Áò»¯Ïð½ºÖÆÆäËû·ÖÖ¸¡¢Á¬Ö¸¼°Â¶Ö¸ÊÖÌ×	217	°£Èû¶í±ÈÑÇ	12	ÆäËû¾èÔùÎï×Ê	4	Ç§¿Ë	500	Ë«	9,997
202005	40151900	Áò»¯Ïð½ºÖÆÆäËû·ÖÖ¸¡¢Á¬Ö¸¼°Â¶Ö¸ÊÖÌ×	218	¼ÓÅî	10	Ò»°ãÃ³Ò×	3	Ç§¿Ë	150	Ë«	1,569
202005	40151900	Áò»¯Ïð½ºÖÆÆäËû·ÖÖ¸¡¢Á¬Ö¸¼°Â¶Ö¸ÊÖÌ×	219	¸Ô±ÈÑÇ	10	Ò»°ãÃ³Ò×	30	Ç§¿Ë	3000	Ë«	4,051
202005	40151900	Áò»¯Ïð½ºÖÆÆäËû·ÖÖ¸¡¢Á¬Ö¸¼°Â¶Ö¸ÊÖÌ×	220	¼ÓÄÉ	10	Ò»°ãÃ³Ò×	1410	Ç§¿Ë	112107	Ë«	140,613
202005	40151900	Áò»¯Ïð½ºÖÆÆäËû·ÖÖ¸¡¢Á¬Ö¸¼°Â¶Ö¸ÊÖÌ×	220	¼ÓÄÉ	11	¹ú¼Ò¼ä¡¢¹ú¼Ê×éÖ¯ÎÞ³¥Ô®ÖúºÍÔùËÍµÄÎï×Ê	134	Ç§¿Ë	15000	Ë«	12,000
202005	40151900	Áò»¯Ïð½ºÖÆÆäËû·ÖÖ¸¡¢Á¬Ö¸¼°Â¶Ö¸ÊÖÌ×	221	¼¸ÄÚÑÇ	10	Ò»°ãÃ³Ò×	378	Ç§¿Ë	29000	Ë«	33,452
202005	40151900	Áò»¯Ïð½ºÖÆÆäËû·ÖÖ¸¡¢Á¬Ö¸¼°Â¶Ö¸ÊÖÌ×	223	¿ÆÌØµÏÍß	10	Ò»°ãÃ³Ò×	766	Ç§¿Ë	52226	Ë«	97,419
202005	40151900	Áò»¯Ïð½ºÖÆÆäËû·ÖÖ¸¡¢Á¬Ö¸¼°Â¶Ö¸ÊÖÌ×	223	¿ÆÌØµÏÍß	11	¹ú¼Ò¼ä¡¢¹ú¼Ê×éÖ¯ÎÞ³¥Ô®ÖúºÍÔùËÍµÄÎï×Ê	134	Ç§¿Ë	15000	Ë«	12,000
202005	40151900	Áò»¯Ïð½ºÖÆÆäËû·ÖÖ¸¡¢Á¬Ö¸¼°Â¶Ö¸ÊÖÌ×	223	¿ÆÌØµÏÍß	12	ÆäËû¾èÔùÎï×Ê	212	Ç§¿Ë	15000	Ë«	19,482
202005	40151900	Áò»¯Ïð½ºÖÆÆäËû·ÖÖ¸¡¢Á¬Ö¸¼°Â¶Ö¸ÊÖÌ×	224	¿ÏÄáÑÇ	10	Ò»°ãÃ³Ò×	4205	Ç§¿Ë	176360	Ë«	519,855
202005	40151900	Áò»¯Ïð½ºÖÆÆäËû·ÖÖ¸¡¢Á¬Ö¸¼°Â¶Ö¸ÊÖÌ×	224	¿ÏÄáÑÇ	12	ÆäËû¾èÔùÎï×Ê	212	Ç§¿Ë	15000	Ë«	19,482
202005	40151900	Áò»¯Ïð½ºÖÆÆäËû·ÖÖ¸¡¢Á¬Ö¸¼°Â¶Ö¸ÊÖÌ×	227	Âí´ï¼ÓË¹¼Ó	10	Ò»°ãÃ³Ò×	885	Ç§¿Ë	80000	Ë«	50,497
202005	40151900	Áò»¯Ïð½ºÖÆÆäËû·ÖÖ¸¡¢Á¬Ö¸¼°Â¶Ö¸ÊÖÌ×	229	ÂíÀï	10	Ò»°ãÃ³Ò×	229	Ç§¿Ë	29800	Ë«	55,806
202005	40151900	Áò»¯Ïð½ºÖÆÆäËû·ÖÖ¸¡¢Á¬Ö¸¼°Â¶Ö¸ÊÖÌ×	229	ÂíÀï	12	ÆäËû¾èÔùÎï×Ê	141	Ç§¿Ë	10000	Ë«	9,779
202005	40151900	Áò»¯Ïð½ºÖÆÆäËû·ÖÖ¸¡¢Á¬Ö¸¼°Â¶Ö¸ÊÖÌ×	231	Ã«ÀïÇóË¹	10	Ò»°ãÃ³Ò×	4056	Ç§¿Ë	29410	Ë«	421,532
202005	40151900	Áò»¯Ïð½ºÖÆÆäËû·ÖÖ¸¡¢Á¬Ö¸¼°Â¶Ö¸ÊÖÌ×	232	Ä¦Âå¸ç	10	Ò»°ãÃ³Ò×	1066	Ç§¿Ë	17040	Ë«	70,563
202005	40151900	Áò»¯Ïð½ºÖÆÆäËû·ÖÖ¸¡¢Á¬Ö¸¼°Â¶Ö¸ÊÖÌ×	233	ÄªÉ£±È¿Ë	10	Ò»°ãÃ³Ò×	8212	Ç§¿Ë	1036476	Ë«	726,545
202005	40151900	Áò»¯Ïð½ºÖÆÆäËû·ÖÖ¸¡¢Á¬Ö¸¼°Â¶Ö¸ÊÖÌ×	233	ÄªÉ£±È¿Ë	11	¹ú¼Ò¼ä¡¢¹ú¼Ê×éÖ¯ÎÞ³¥Ô®ÖúºÍÔùËÍµÄÎï×Ê	2	Ç§¿Ë	50	Ë«	242
202005	40151900	Áò»¯Ïð½ºÖÆÆäËû·ÖÖ¸¡¢Á¬Ö¸¼°Â¶Ö¸ÊÖÌ×	235	ÄáÈÕ¶û	10	Ò»°ãÃ³Ò×	5	Ç§¿Ë	450	Ë«	1,025
202005	40151900	Áò»¯Ïð½ºÖÆÆäËû·ÖÖ¸¡¢Á¬Ö¸¼°Â¶Ö¸ÊÖÌ×	236	ÄáÈÕÀûÑÇ	10	Ò»°ãÃ³Ò×	4229	Ç§¿Ë	304550	Ë«	309,923
202005	40151900	Áò»¯Ïð½ºÖÆÆäËû·ÖÖ¸¡¢Á¬Ö¸¼°Â¶Ö¸ÊÖÌ×	236	ÄáÈÕÀûÑÇ	11	¹ú¼Ò¼ä¡¢¹ú¼Ê×éÖ¯ÎÞ³¥Ô®ÖúºÍÔùËÍµÄÎï×Ê	178	Ç§¿Ë	20000	Ë«	16,000
202005	40151900	Áò»¯Ïð½ºÖÆÆäËû·ÖÖ¸¡¢Á¬Ö¸¼°Â¶Ö¸ÊÖÌ×	238	Â¬Íú´ï	10	Ò»°ãÃ³Ò×	2672	Ç§¿Ë	212005	Ë«	305,661
202005	40151900	Áò»¯Ïð½ºÖÆÆäËû·ÖÖ¸¡¢Á¬Ö¸¼°Â¶Ö¸ÊÖÌ×	240	ÈûÄÚ¼Ó¶û	10	Ò»°ãÃ³Ò×	1066	Ç§¿Ë	119950	Ë«	267,923
202005	40151900	Áò»¯Ïð½ºÖÆÆäËû·ÖÖ¸¡¢Á¬Ö¸¼°Â¶Ö¸ÊÖÌ×	242	ÈûÀ­Àû°º	10	Ò»°ãÃ³Ò×	72	Ç§¿Ë	5000	Ë«	7,040
202005	40151900	Áò»¯Ïð½ºÖÆÆäËû·ÖÖ¸¡¢Á¬Ö¸¼°Â¶Ö¸ÊÖÌ×	244	ÄÏ·Ç	10	Ò»°ãÃ³Ò×	126936	Ç§¿Ë	8507522	Ë«	9,007,885
202005	40151900	Áò»¯Ïð½ºÖÆÆäËû·ÖÖ¸¡¢Á¬Ö¸¼°Â¶Ö¸ÊÖÌ×	246	ËÕµ¤	10	Ò»°ãÃ³Ò×	316	Ç§¿Ë	25000	Ë«	21,965
202005	40151900	Áò»¯Ïð½ºÖÆÆäËû·ÖÖ¸¡¢Á¬Ö¸¼°Â¶Ö¸ÊÖÌ×	247	Ì¹É£ÄáÑÇ	10	Ò»°ãÃ³Ò×	775	Ç§¿Ë	17480	Ë«	25,128
202005	40151900	Áò»¯Ïð½ºÖÆÆäËû·ÖÖ¸¡¢Á¬Ö¸¼°Â¶Ö¸ÊÖÌ×	247	Ì¹É£ÄáÑÇ	12	ÆäËû¾èÔùÎï×Ê	211	Ç§¿Ë	15000	Ë«	19,482
202005	40151900	Áò»¯Ïð½ºÖÆÆäËû·ÖÖ¸¡¢Á¬Ö¸¼°Â¶Ö¸ÊÖÌ×	248	¶à¸ç	11	¹ú¼Ò¼ä¡¢¹ú¼Ê×éÖ¯ÎÞ³¥Ô®ÖúºÍÔùËÍµÄÎï×Ê	27	Ç§¿Ë	3000	Ë«	2,400
202005	40151900	Áò»¯Ïð½ºÖÆÆäËû·ÖÖ¸¡¢Á¬Ö¸¼°Â¶Ö¸ÊÖÌ×	249	Í»ÄáË¹	10	Ò»°ãÃ³Ò×	56362	Ç§¿Ë	4677960	Ë«	3,311,518
202005	40151900	Áò»¯Ïð½ºÖÆÆäËû·ÖÖ¸¡¢Á¬Ö¸¼°Â¶Ö¸ÊÖÌ×	250	ÎÚ¸É´ï	10	Ò»°ãÃ³Ò×	43	Ç§¿Ë	4050	Ë«	4,633
202005	40151900	Áò»¯Ïð½ºÖÆÆäËû·ÖÖ¸¡¢Á¬Ö¸¼°Â¶Ö¸ÊÖÌ×	250	ÎÚ¸É´ï	11	¹ú¼Ò¼ä¡¢¹ú¼Ê×éÖ¯ÎÞ³¥Ô®ÖúºÍÔùËÍµÄÎï×Ê	17	Ç§¿Ë	2000	Ë«	1,300
202005	40151900	Áò»¯Ïð½ºÖÆÆäËû·ÖÖ¸¡¢Á¬Ö¸¼°Â¶Ö¸ÊÖÌ×	250	ÎÚ¸É´ï	12	ÆäËû¾èÔùÎï×Ê	199	Ç§¿Ë	15000	Ë«	19,482
202005	40151900	Áò»¯Ïð½ºÖÆÆäËû·ÖÖ¸¡¢Á¬Ö¸¼°Â¶Ö¸ÊÖÌ×	251	²¼»ùÄÉ·¨Ë÷	10	Ò»°ãÃ³Ò×	161	Ç§¿Ë	20000	Ë«	25,345
202005	40151900	Áò»¯Ïð½ºÖÆÆäËû·ÖÖ¸¡¢Á¬Ö¸¼°Â¶Ö¸ÊÖÌ×	251	²¼»ùÄÉ·¨Ë÷	12	ÆäËû¾èÔùÎï×Ê	141	Ç§¿Ë	10000	Ë«	9,779
202005	40151900	Áò»¯Ïð½ºÖÆÆäËû·ÖÖ¸¡¢Á¬Ö¸¼°Â¶Ö¸ÊÖÌ×	252	¸Õ¹û(½ð)	10	Ò»°ãÃ³Ò×	525	Ç§¿Ë	5000	Ë«	37,950
202005	40151900	Áò»¯Ïð½ºÖÆÆäËû·ÖÖ¸¡¢Á¬Ö¸¼°Â¶Ö¸ÊÖÌ×	252	¸Õ¹û(½ð)	12	ÆäËû¾èÔùÎï×Ê	212	Ç§¿Ë	15000	Ë«	19,482
202005	40151900	Áò»¯Ïð½ºÖÆÆäËû·ÖÖ¸¡¢Á¬Ö¸¼°Â¶Ö¸ÊÖÌ×	253	ÔÞ±ÈÑÇ	10	Ò»°ãÃ³Ò×	927	Ç§¿Ë	84000	Ë«	158,121
202005	40151900	Áò»¯Ïð½ºÖÆÆäËû·ÖÖ¸¡¢Á¬Ö¸¼°Â¶Ö¸ÊÖÌ×	254	½ò°Í²¼Î¤	10	Ò»°ãÃ³Ò×	30	Ç§¿Ë	6000	Ë«	5,952
202005	40151900	Áò»¯Ïð½ºÖÆÆäËû·ÖÖ¸¡¢Á¬Ö¸¼°Â¶Ö¸ÊÖÌ×	254	½ò°Í²¼Î¤	12	ÆäËû¾èÔùÎï×Ê	76	Ç§¿Ë	5000	Ë«	25,000
202005	40151900	Áò»¯Ïð½ºÖÆÆäËû·ÖÖ¸¡¢Á¬Ö¸¼°Â¶Ö¸ÊÖÌ×	257	Ë¹ÍþÊ¿À¼	10	Ò»°ãÃ³Ò×	0	Ç§¿Ë	15	Ë«	63
202005	40151900	Áò»¯Ïð½ºÖÆÆäËû·ÖÖ¸¡¢Á¬Ö¸¼°Â¶Ö¸ÊÖÌ×	258	¶òÁ¢ÌØÀïÑÇ	10	Ò»°ãÃ³Ò×	1385	Ç§¿Ë	105000	Ë«	123,202
202005	40151900	Áò»¯Ïð½ºÖÆÆäËû·ÖÖ¸¡¢Á¬Ö¸¼°Â¶Ö¸ÊÖÌ×	260	ÄÏËÕµ¤¹²ºÍ¹ú	10	Ò»°ãÃ³Ò×	233	Ç§¿Ë	23000	Ë«	11,264
202005	40151900	Áò»¯Ïð½ºÖÆÆäËû·ÖÖ¸¡¢Á¬Ö¸¼°Â¶Ö¸ÊÖÌ×	301	±ÈÀûÊ±	10	Ò»°ãÃ³Ò×	317559	Ç§¿Ë	25509409	Ë«	49,056,141
202005	40151900	Áò»¯Ïð½ºÖÆÆäËû·ÖÖ¸¡¢Á¬Ö¸¼°Â¶Ö¸ÊÖÌ×	302	µ¤Âó	10	Ò»°ãÃ³Ò×	72088	Ç§¿Ë	9307548	Ë«	16,305,496
202005	40151900	Áò»¯Ïð½ºÖÆÆäËû·ÖÖ¸¡¢Á¬Ö¸¼°Â¶Ö¸ÊÖÌ×	303	Ó¢¹ú	10	Ò»°ãÃ³Ò×	560034	Ç§¿Ë	69224047	Ë«	79,761,072
202005	40151900	Áò»¯Ïð½ºÖÆÆäËû·ÖÖ¸¡¢Á¬Ö¸¼°Â¶Ö¸ÊÖÌ×	303	Ó¢¹ú	12	ÆäËû¾èÔùÎï×Ê	70	Ç§¿Ë	5000	Ë«	3,500
202005	40151900	Áò»¯Ïð½ºÖÆÆäËû·ÖÖ¸¡¢Á¬Ö¸¼°Â¶Ö¸ÊÖÌ×	304	µÂ¹ú	10	Ò»°ãÃ³Ò×	530677	Ç§¿Ë	60588940	Ë«	74,216,200
202005	40151900	Áò»¯Ïð½ºÖÆÆäËû·ÖÖ¸¡¢Á¬Ö¸¼°Â¶Ö¸ÊÖÌ×	305	·¨¹ú	10	Ò»°ãÃ³Ò×	124043	Ç§¿Ë	15110894	Ë«	22,368,071
202005	40151900	Áò»¯Ïð½ºÖÆÆäËû·ÖÖ¸¡¢Á¬Ö¸¼°Â¶Ö¸ÊÖÌ×	306	°®¶ûÀ¼	10	Ò»°ãÃ³Ò×	78581	Ç§¿Ë	7621925	Ë«	19,374,553
202005	40151900	Áò»¯Ïð½ºÖÆÆäËû·ÖÖ¸¡¢Á¬Ö¸¼°Â¶Ö¸ÊÖÌ×	307	Òâ´óÀû	10	Ò»°ãÃ³Ò×	134732	Ç§¿Ë	12108450	Ë«	12,757,805
202005	40151900	Áò»¯Ïð½ºÖÆÆäËû·ÖÖ¸¡¢Á¬Ö¸¼°Â¶Ö¸ÊÖÌ×	307	Òâ´óÀû	12	ÆäËû¾èÔùÎï×Ê	563	Ç§¿Ë	60000	Ë«	79,327
202005	40151900	Áò»¯Ïð½ºÖÆÆäËû·ÖÖ¸¡¢Á¬Ö¸¼°Â¶Ö¸ÊÖÌ×	308	Â¬É­±¤	10	Ò»°ãÃ³Ò×	16678	Ç§¿Ë	2150450	Ë«	2,894,753
202005	40151900	Áò»¯Ïð½ºÖÆÆäËû·ÖÖ¸¡¢Á¬Ö¸¼°Â¶Ö¸ÊÖÌ×	308	Â¬É­±¤	12	ÆäËû¾èÔùÎï×Ê	18800	Ç§¿Ë	1895000	Ë«	1,362,505
202005	40151900	Áò»¯Ïð½ºÖÆÆäËû·ÖÖ¸¡¢Á¬Ö¸¼°Â¶Ö¸ÊÖÌ×	309	ºÉÀ¼	10	Ò»°ãÃ³Ò×	210905	Ç§¿Ë	24658595	Ë«	24,499,740
202005	40151900	Áò»¯Ïð½ºÖÆÆäËû·ÖÖ¸¡¢Á¬Ö¸¼°Â¶Ö¸ÊÖÌ×	310	Ï£À°	10	Ò»°ãÃ³Ò×	37999	Ç§¿Ë	1169020	Ë«	1,296,317
202005	40151900	Áò»¯Ïð½ºÖÆÆäËû·ÖÖ¸¡¢Á¬Ö¸¼°Â¶Ö¸ÊÖÌ×	311	ÆÏÌÑÑÀ	10	Ò»°ãÃ³Ò×	60574	Ç§¿Ë	5782480	Ë«	4,309,905
202005	40151900	Áò»¯Ïð½ºÖÆÆäËû·ÖÖ¸¡¢Á¬Ö¸¼°Â¶Ö¸ÊÖÌ×	311	ÆÏÌÑÑÀ	12	ÆäËû¾èÔùÎï×Ê	1695	Ç§¿Ë	135000	Ë«	108,000
202005	40151900	Áò»¯Ïð½ºÖÆÆäËû·ÖÖ¸¡¢Á¬Ö¸¼°Â¶Ö¸ÊÖÌ×	312	Î÷°àÑÀ	10	Ò»°ãÃ³Ò×	446752	Ç§¿Ë	47075765	Ë«	58,997,661
202005	40151900	Áò»¯Ïð½ºÖÆÆäËû·ÖÖ¸¡¢Á¬Ö¸¼°Â¶Ö¸ÊÖÌ×	313	°¢¶û°ÍÄáÑÇ	10	Ò»°ãÃ³Ò×	6420	Ç§¿Ë	510000	Ë«	266,120
202005	40151900	Áò»¯Ïð½ºÖÆÆäËû·ÖÖ¸¡¢Á¬Ö¸¼°Â¶Ö¸ÊÖÌ×	315	°ÂµØÀû	10	Ò»°ãÃ³Ò×	23936	Ç§¿Ë	2338744	Ë«	2,298,505
202005	40151900	Áò»¯Ïð½ºÖÆÆäËû·ÖÖ¸¡¢Á¬Ö¸¼°Â¶Ö¸ÊÖÌ×	316	±£¼ÓÀûÑÇ	10	Ò»°ãÃ³Ò×	10355	Ç§¿Ë	726998	Ë«	511,283
202005	40151900	Áò»¯Ïð½ºÖÆÆäËû·ÖÖ¸¡¢Á¬Ö¸¼°Â¶Ö¸ÊÖÌ×	318	·ÒÀ¼	10	Ò»°ãÃ³Ò×	40082	Ç§¿Ë	4640910	Ë«	5,676,166
202005	40151900	Áò»¯Ïð½ºÖÆÆäËû·ÖÖ¸¡¢Á¬Ö¸¼°Â¶Ö¸ÊÖÌ×	321	ÐÙÑÀÀû	10	Ò»°ãÃ³Ò×	109769	Ç§¿Ë	9231362	Ë«	18,265,847
202005	40151900	Áò»¯Ïð½ºÖÆÆäËû·ÖÖ¸¡¢Á¬Ö¸¼°Â¶Ö¸ÊÖÌ×	324	Âí¶úËû	10	Ò»°ãÃ³Ò×	21	Ç§¿Ë	1600	Ë«	3,688
202005	40151900	Áò»¯Ïð½ºÖÆÆäËû·ÖÖ¸¡¢Á¬Ö¸¼°Â¶Ö¸ÊÖÌ×	326	Å²Íþ	10	Ò»°ãÃ³Ò×	58601	Ç§¿Ë	7335087	Ë«	9,927,682
202005	40151900	Áò»¯Ïð½ºÖÆÆäËû·ÖÖ¸¡¢Á¬Ö¸¼°Â¶Ö¸ÊÖÌ×	327	²¨À¼	10	Ò»°ãÃ³Ò×	289416	Ç§¿Ë	27577490	Ë«	28,371,082
202005	40151900	Áò»¯Ïð½ºÖÆÆäËû·ÖÖ¸¡¢Á¬Ö¸¼°Â¶Ö¸ÊÖÌ×	328	ÂÞÂíÄáÑÇ	10	Ò»°ãÃ³Ò×	44115	Ç§¿Ë	3137861	Ë«	2,826,367
202005	40151900	Áò»¯Ïð½ºÖÆÆäËû·ÖÖ¸¡¢Á¬Ö¸¼°Â¶Ö¸ÊÖÌ×	330	Èðµä	10	Ò»°ãÃ³Ò×	107130	Ç§¿Ë	12856025	Ë«	21,339,028
202005	40151900	Áò»¯Ïð½ºÖÆÆäËû·ÖÖ¸¡¢Á¬Ö¸¼°Â¶Ö¸ÊÖÌ×	331	ÈðÊ¿	10	Ò»°ãÃ³Ò×	120607	Ç§¿Ë	13725000	Ë«	15,149,377
202005	40151900	Áò»¯Ïð½ºÖÆÆäËû·ÖÖ¸¡¢Á¬Ö¸¼°Â¶Ö¸ÊÖÌ×	334	°®É³ÄáÑÇ	10	Ò»°ãÃ³Ò×	720	Ç§¿Ë	1500	Ë«	39,073
202005	40151900	Áò»¯Ïð½ºÖÆÆäËû·ÖÖ¸¡¢Á¬Ö¸¼°Â¶Ö¸ÊÖÌ×	335	À­ÍÑÎ¬ÑÇ	10	Ò»°ãÃ³Ò×	670	Ç§¿Ë	66333	Ë«	280,200
202005	40151900	Áò»¯Ïð½ºÖÆÆäËû·ÖÖ¸¡¢Á¬Ö¸¼°Â¶Ö¸ÊÖÌ×	336	Á¢ÌÕÍð	10	Ò»°ãÃ³Ò×	17738	Ç§¿Ë	1382528	Ë«	1,013,824
202005	40151900	Áò»¯Ïð½ºÖÆÆäËû·ÖÖ¸¡¢Á¬Ö¸¼°Â¶Ö¸ÊÖÌ×	337	¸ñÂ³¼ªÑÇ	10	Ò»°ãÃ³Ò×	20	Ç§¿Ë	20	Ë«	7,621
202005	40151900	Áò»¯Ïð½ºÖÆÆäËû·ÖÖ¸¡¢Á¬Ö¸¼°Â¶Ö¸ÊÖÌ×	339	°¢Èû°Ý½®	10	Ò»°ãÃ³Ò×	301	Ç§¿Ë	36000	Ë«	21,873
202005	40151900	Áò»¯Ïð½ºÖÆÆäËû·ÖÖ¸¡¢Á¬Ö¸¼°Â¶Ö¸ÊÖÌ×	340	°×¶íÂÞË¹	10	Ò»°ãÃ³Ò×	343	Ç§¿Ë	25000	Ë«	20,065
202005	40151900	Áò»¯Ïð½ºÖÆÆäËû·ÖÖ¸¡¢Á¬Ö¸¼°Â¶Ö¸ÊÖÌ×	343	Ä¦¶û¶àÍß	10	Ò»°ãÃ³Ò×	4800	Ç§¿Ë	375000	Ë«	221,533
202005	40151900	Áò»¯Ïð½ºÖÆÆäËû·ÖÖ¸¡¢Á¬Ö¸¼°Â¶Ö¸ÊÖÌ×	344	¶íÂÞË¹Áª°î	10	Ò»°ãÃ³Ò×	457545	Ç§¿Ë	16656673	Ë«	16,230,413
202005	40151900	Áò»¯Ïð½ºÖÆÆäËû·ÖÖ¸¡¢Á¬Ö¸¼°Â¶Ö¸ÊÖÌ×	347	ÎÚ¿ËÀ¼	10	Ò»°ãÃ³Ò×	78728	Ç§¿Ë	4284608	Ë«	2,795,890
202005	40151900	Áò»¯Ïð½ºÖÆÆäËû·ÖÖ¸¡¢Á¬Ö¸¼°Â¶Ö¸ÊÖÌ×	350	Ë¹ÂåÎÄÄáÑÇ	10	Ò»°ãÃ³Ò×	5725	Ç§¿Ë	602900	Ë«	1,995,621
202005	40151900	Áò»¯Ïð½ºÖÆÆäËû·ÖÖ¸¡¢Á¬Ö¸¼°Â¶Ö¸ÊÖÌ×	351	¿ËÂÞµØÑÇ	10	Ò»°ãÃ³Ò×	17294	Ç§¿Ë	1928064	Ë«	1,768,030
202005	40151900	Áò»¯Ïð½ºÖÆÆäËû·ÖÖ¸¡¢Á¬Ö¸¼°Â¶Ö¸ÊÖÌ×	352	½Ý¿Ë	10	Ò»°ãÃ³Ò×	22769	Ç§¿Ë	1284362	Ë«	1,236,262
202005	40151900	Áò»¯Ïð½ºÖÆÆäËû·ÖÖ¸¡¢Á¬Ö¸¼°Â¶Ö¸ÊÖÌ×	353	Ë¹Âå·¥¿Ë	10	Ò»°ãÃ³Ò×	2651	Ç§¿Ë	237000	Ë«	239,848
202005	40151900	Áò»¯Ïð½ºÖÆÆäËû·ÖÖ¸¡¢Á¬Ö¸¼°Â¶Ö¸ÊÖÌ×	355	²¨ºÚ	10	Ò»°ãÃ³Ò×	1100	Ç§¿Ë	100000	Ë«	50,636
202005	40151900	Áò»¯Ïð½ºÖÆÆäËû·ÖÖ¸¡¢Á¬Ö¸¼°Â¶Ö¸ÊÖÌ×	358	Èû¶ûÎ¬ÑÇ	10	Ò»°ãÃ³Ò×	31341	Ç§¿Ë	816450	Ë«	961,031
202005	40151900	Áò»¯Ïð½ºÖÆÆäËû·ÖÖ¸¡¢Á¬Ö¸¼°Â¶Ö¸ÊÖÌ×	359	ºÚÉ½	10	Ò»°ãÃ³Ò×	620	Ç§¿Ë	40000	Ë«	56,322
202005	40151900	Áò»¯Ïð½ºÖÆÆäËû·ÖÖ¸¡¢Á¬Ö¸¼°Â¶Ö¸ÊÖÌ×	359	ºÚÉ½	12	ÆäËû¾èÔùÎï×Ê	15	Ç§¿Ë	750	Ë«	5,795
202005	40151900	Áò»¯Ïð½ºÖÆÆäËû·ÖÖ¸¡¢Á¬Ö¸¼°Â¶Ö¸ÊÖÌ×	402	°¢¸ùÍ¢	10	Ò»°ãÃ³Ò×	83298	Ç§¿Ë	4162960	Ë«	4,139,647
202005	40151900	Áò»¯Ïð½ºÖÆÆäËû·ÖÖ¸¡¢Á¬Ö¸¼°Â¶Ö¸ÊÖÌ×	403	°¢Â³°Í	10	Ò»°ãÃ³Ò×	40	Ç§¿Ë	5000	Ë«	3,700
202005	40151900	Áò»¯Ïð½ºÖÆÆäËû·ÖÖ¸¡¢Á¬Ö¸¼°Â¶Ö¸ÊÖÌ×	405	°Í°Í¶àË¹	10	Ò»°ãÃ³Ò×	227	Ç§¿Ë	25004	Ë«	17,992
202005	40151900	Áò»¯Ïð½ºÖÆÆäËû·ÖÖ¸¡¢Á¬Ö¸¼°Â¶Ö¸ÊÖÌ×	408	¶àÃñ×å²£ÀûÎ¬ÑÇ¹ú	10	Ò»°ãÃ³Ò×	6244	Ç§¿Ë	686500	Ë«	1,048,897
202005	40151900	Áò»¯Ïð½ºÖÆÆäËû·ÖÖ¸¡¢Á¬Ö¸¼°Â¶Ö¸ÊÖÌ×	410	°ÍÎ÷	10	Ò»°ãÃ³Ò×	276091	Ç§¿Ë	16339471	Ë«	23,854,977
202005	40151900	Áò»¯Ïð½ºÖÆÆäËû·ÖÖ¸¡¢Á¬Ö¸¼°Â¶Ö¸ÊÖÌ×	410	°ÍÎ÷	12	ÆäËû¾èÔùÎï×Ê	100	Ç§¿Ë	10000	Ë«	15,000
202005	40151900	Áò»¯Ïð½ºÖÆÆäËû·ÖÖ¸¡¢Á¬Ö¸¼°Â¶Ö¸ÊÖÌ×	412	ÖÇÀû	10	Ò»°ãÃ³Ò×	79093	Ç§¿Ë	6040816	Ë«	5,658,249
202005	40151900	Áò»¯Ïð½ºÖÆÆäËû·ÖÖ¸¡¢Á¬Ö¸¼°Â¶Ö¸ÊÖÌ×	412	ÖÇÀû	12	ÆäËû¾èÔùÎï×Ê	640	Ç§¿Ë	262600	Ë«	335,425
202005	40151900	Áò»¯Ïð½ºÖÆÆäËû·ÖÖ¸¡¢Á¬Ö¸¼°Â¶Ö¸ÊÖÌ×	413	¸çÂ×±ÈÑÇ	10	Ò»°ãÃ³Ò×	19305	Ç§¿Ë	1714672	Ë«	1,252,287
202005	40151900	Áò»¯Ïð½ºÖÆÆäËû·ÖÖ¸¡¢Á¬Ö¸¼°Â¶Ö¸ÊÖÌ×	415	¸çË¹´ïÀè¼Ó	10	Ò»°ãÃ³Ò×	2778	Ç§¿Ë	61680	Ë«	90,672
202005	40151900	Áò»¯Ïð½ºÖÆÆäËû·ÖÖ¸¡¢Á¬Ö¸¼°Â¶Ö¸ÊÖÌ×	416	¹Å°Í	10	Ò»°ãÃ³Ò×	1060	Ç§¿Ë	130000	Ë«	128,995
202005	40151900	Áò»¯Ïð½ºÖÆÆäËû·ÖÖ¸¡¢Á¬Ö¸¼°Â¶Ö¸ÊÖÌ×	417	¿âÀ°Ë÷µº	10	Ò»°ãÃ³Ò×	158	Ç§¿Ë	17500	Ë«	12,960
202005	40151900	Áò»¯Ïð½ºÖÆÆäËû·ÖÖ¸¡¢Á¬Ö¸¼°Â¶Ö¸ÊÖÌ×	418	¶àÃ×Äá¼Ó¹²ºÍ¹ú	10	Ò»°ãÃ³Ò×	22811	Ç§¿Ë	1484282	Ë«	1,483,752
202005	40151900	Áò»¯Ïð½ºÖÆÆäËû·ÖÖ¸¡¢Á¬Ö¸¼°Â¶Ö¸ÊÖÌ×	419	¶ò¹Ï¶à¶û	10	Ò»°ãÃ³Ò×	41603	Ç§¿Ë	3282536	Ë«	3,756,353
202005	40151900	Áò»¯Ïð½ºÖÆÆäËû·ÖÖ¸¡¢Á¬Ö¸¼°Â¶Ö¸ÊÖÌ×	423	Î£µØÂíÀ­	10	Ò»°ãÃ³Ò×	4	Ç§¿Ë	500	Ë«	1,035
202005	40151900	Áò»¯Ïð½ºÖÆÆäËû·ÖÖ¸¡¢Á¬Ö¸¼°Â¶Ö¸ÊÖÌ×	424	¹çÑÇÄÇ	10	Ò»°ãÃ³Ò×	11	Ç§¿Ë	1000	Ë«	2,110
202005	40151900	Áò»¯Ïð½ºÖÆÆäËû·ÖÖ¸¡¢Á¬Ö¸¼°Â¶Ö¸ÊÖÌ×	425	º£µØ	10	Ò»°ãÃ³Ò×	16220	Ç§¿Ë	1285000	Ë«	1,514,696
202005	40151900	Áò»¯Ïð½ºÖÆÆäËû·ÖÖ¸¡¢Á¬Ö¸¼°Â¶Ö¸ÊÖÌ×	426	ºé¶¼À­Ë¹	10	Ò»°ãÃ³Ò×	1960	Ç§¿Ë	172900	Ë«	85,948
202005	40151900	Áò»¯Ïð½ºÖÆÆäËû·ÖÖ¸¡¢Á¬Ö¸¼°Â¶Ö¸ÊÖÌ×	427	ÑÀÂò¼Ó	10	Ò»°ãÃ³Ò×	2270	Ç§¿Ë	256000	Ë«	289,034
202005	40151900	Áò»¯Ïð½ºÖÆÆäËû·ÖÖ¸¡¢Á¬Ö¸¼°Â¶Ö¸ÊÖÌ×	429	Ä«Î÷¸ç	10	Ò»°ãÃ³Ò×	52795	Ç§¿Ë	1842410	Ë«	1,973,523
202005	40151900	Áò»¯Ïð½ºÖÆÆäËû·ÖÖ¸¡¢Á¬Ö¸¼°Â¶Ö¸ÊÖÌ×	432	°ÍÄÃÂí	10	Ò»°ãÃ³Ò×	12828	Ç§¿Ë	1542040	Ë«	1,271,286
202005	40151900	Áò»¯Ïð½ºÖÆÆäËû·ÖÖ¸¡¢Á¬Ö¸¼°Â¶Ö¸ÊÖÌ×	433	°ÍÀ­¹ç	10	Ò»°ãÃ³Ò×	3304	Ç§¿Ë	280000	Ë«	100,652
202005	40151900	Áò»¯Ïð½ºÖÆÆäËû·ÖÖ¸¡¢Á¬Ö¸¼°Â¶Ö¸ÊÖÌ×	434	ÃØÂ³	10	Ò»°ãÃ³Ò×	70744	Ç§¿Ë	4832506	Ë«	4,942,489
202005	40151900	Áò»¯Ïð½ºÖÆÆäËû·ÖÖ¸¡¢Á¬Ö¸¼°Â¶Ö¸ÊÖÌ×	435	²¨¶àÀè¸÷	10	Ò»°ãÃ³Ò×	1287	Ç§¿Ë	131124	Ë«	83,898
202005	40151900	Áò»¯Ïð½ºÖÆÆäËû·ÖÖ¸¡¢Á¬Ö¸¼°Â¶Ö¸ÊÖÌ×	440	Èø¶ûÍß¶à	10	Ò»°ãÃ³Ò×	5220	Ç§¿Ë	798080	Ë«	817,489
202005	40151900	Áò»¯Ïð½ºÖÆÆäËû·ÖÖ¸¡¢Á¬Ö¸¼°Â¶Ö¸ÊÖÌ×	442	ÌØÁ¢Äá´ïºÍ¶à°Í¸ç	10	Ò»°ãÃ³Ò×	4	Ç§¿Ë	500	Ë«	352
202005	40151900	Áò»¯Ïð½ºÖÆÆäËû·ÖÖ¸¡¢Á¬Ö¸¼°Â¶Ö¸ÊÖÌ×	444	ÎÚÀ­¹ç	10	Ò»°ãÃ³Ò×	14617	Ç§¿Ë	385800	Ë«	451,927
202005	40151900	Áò»¯Ïð½ºÖÆÆäËû·ÖÖ¸¡¢Á¬Ö¸¼°Â¶Ö¸ÊÖÌ×	445	Î¯ÄÚÈðÀ­	10	Ò»°ãÃ³Ò×	5650	Ç§¿Ë	295000	Ë«	250,941
202005	40151900	Áò»¯Ïð½ºÖÆÆäËû·ÖÖ¸¡¢Á¬Ö¸¼°Â¶Ö¸ÊÖÌ×	449	ºÉÊô°²µØÁÐË¹	10	Ò»°ãÃ³Ò×	302	Ç§¿Ë	33000	Ë«	31,104
202005	40151900	Áò»¯Ïð½ºÖÆÆäËû·ÖÖ¸¡¢Á¬Ö¸¼°Â¶Ö¸ÊÖÌ×	501	¼ÓÄÃ´ó	10	Ò»°ãÃ³Ò×	470944	Ç§¿Ë	52587929	Ë«	65,783,651
202005	40151900	Áò»¯Ïð½ºÖÆÆäËû·ÖÖ¸¡¢Á¬Ö¸¼°Â¶Ö¸ÊÖÌ×	502	ÃÀ¹ú	10	Ò»°ãÃ³Ò×	3037505	Ç§¿Ë	304483323	Ë«	314,355,855
202005	40151900	Áò»¯Ïð½ºÖÆÆäËû·ÖÖ¸¡¢Á¬Ö¸¼°Â¶Ö¸ÊÖÌ×	504	°ÙÄ½´ó	10	Ò»°ãÃ³Ò×	4289	Ç§¿Ë	500000	Ë«	1,207,394
202005	40151900	Áò»¯Ïð½ºÖÆÆäËû·ÖÖ¸¡¢Á¬Ö¸¼°Â¶Ö¸ÊÖÌ×	601	°Ä´óÀûÑÇ	10	Ò»°ãÃ³Ò×	425194	Ç§¿Ë	49041482	Ë«	34,819,996
202005	40151900	Áò»¯Ïð½ºÖÆÆäËû·ÖÖ¸¡¢Á¬Ö¸¼°Â¶Ö¸ÊÖÌ×	603	ì³¼Ã	10	Ò»°ãÃ³Ò×	128	Ç§¿Ë	1000	Ë«	2,703
202005	40151900	Áò»¯Ïð½ºÖÆÆäËû·ÖÖ¸¡¢Á¬Ö¸¼°Â¶Ö¸ÊÖÌ×	609	ÐÂÎ÷À¼	10	Ò»°ãÃ³Ò×	45779	Ç§¿Ë	5260900	Ë«	3,601,587
202005	40151900	Áò»¯Ïð½ºÖÆÆäËû·ÖÖ¸¡¢Á¬Ö¸¼°Â¶Ö¸ÊÖÌ×	611	°Í²¼ÑÇÐÂ¼¸ÄÚÑÇ	10	Ò»°ãÃ³Ò×	826	Ç§¿Ë	77944	Ë«	102,501
202005	40151900	Áò»¯Ïð½ºÖÆÆäËû·ÖÖ¸¡¢Á¬Ö¸¼°Â¶Ö¸ÊÖÌ×	618	»ùÀï°ÍË¹	10	Ò»°ãÃ³Ò×	68	Ç§¿Ë	5000	Ë«	4,365
202005	40151900	Áò»¯Ïð½ºÖÆÆäËû·ÖÖ¸¡¢Á¬Ö¸¼°Â¶Ö¸ÊÖÌ×	620	ÃÜ¿ËÂÞÄáÎ÷ÑÇÁª°î	12	ÆäËû¾èÔùÎï×Ê	10	Ç§¿Ë	1000	Ë«	1,250
202005	40151900	Áò»¯Ïð½ºÖÆÆäËû·ÖÖ¸¡¢Á¬Ö¸¼°Â¶Ö¸ÊÖÌ×	621	ÂíÉÜ¶ûÈºµº	10	Ò»°ãÃ³Ò×	650	Ç§¿Ë	50000	Ë«	49,844
202005	40151900	Áò»¯Ïð½ºÖÆÆäËû·ÖÖ¸¡¢Á¬Ö¸¼°Â¶Ö¸ÊÖÌ×	622	ÅÁÀÍ	12	ÆäËû¾èÔùÎï×Ê	5	Ç§¿Ë	500	Ë«	625
202006	39262011	¾ÛÂÈÒÒÏ©ÖÆÊÖÌ×£¨·ÖÖ¸ÊÖÌ×¡¢Á¬Ö¸ÊÖÌ×µÈ£©	101	°¢¸»º¹	10	Ò»°ãÃ³Ò×	250	Ç§¿Ë	25000	Ë«	14,191
202006	39262011	¾ÛÂÈÒÒÏ©ÖÆÊÖÌ×£¨·ÖÖ¸ÊÖÌ×¡¢Á¬Ö¸ÊÖÌ×µÈ£©	102	°ÍÁÖ	10	Ò»°ãÃ³Ò×	27649	Ç§¿Ë	3275000	Ë«	619,609
202006	39262011	¾ÛÂÈÒÒÏ©ÖÆÊÖÌ×£¨·ÖÖ¸ÊÖÌ×¡¢Á¬Ö¸ÊÖÌ×µÈ£©	103	ÃÏ¼ÓÀ­¹ú	10	Ò»°ãÃ³Ò×	35915	Ç§¿Ë	9972989	Ë«	1,938,933
202006	39262011	¾ÛÂÈÒÒÏ©ÖÆÊÖÌ×£¨·ÖÖ¸ÊÖÌ×¡¢Á¬Ö¸ÊÖÌ×µÈ£©	106	Ãåµé	10	Ò»°ãÃ³Ò×	1270	Ç§¿Ë	141000	Ë«	105,413
202006	39262011	¾ÛÂÈÒÒÏ©ÖÆÊÖÌ×£¨·ÖÖ¸ÊÖÌ×¡¢Á¬Ö¸ÊÖÌ×µÈ£©	108	ÈûÆÖÂ·Ë¹	10	Ò»°ãÃ³Ò×	7472	Ç§¿Ë	800000	Ë«	191,493
202006	39262011	¾ÛÂÈÒÒÏ©ÖÆÊÖÌ×£¨·ÖÖ¸ÊÖÌ×¡¢Á¬Ö¸ÊÖÌ×µÈ£©	110	ÖÐ¹úÏã¸Û	10	Ò»°ãÃ³Ò×	15329	Ç§¿Ë	1730016	Ë«	477,663
202006	39262011	¾ÛÂÈÒÒÏ©ÖÆÊÖÌ×£¨·ÖÖ¸ÊÖÌ×¡¢Á¬Ö¸ÊÖÌ×µÈ£©	112	Ó¡¶ÈÄáÎ÷ÑÇ	10	Ò»°ãÃ³Ò×	5675	Ç§¿Ë	412775	Ë«	296,012
202006	39262011	¾ÛÂÈÒÒÏ©ÖÆÊÖÌ×£¨·ÖÖ¸ÊÖÌ×¡¢Á¬Ö¸ÊÖÌ×µÈ£©	113	ÒÁÀÊ	10	Ò»°ãÃ³Ò×	1300	Ç§¿Ë	115000	Ë«	40,800
202006	39262011	¾ÛÂÈÒÒÏ©ÖÆÊÖÌ×£¨·ÖÖ¸ÊÖÌ×¡¢Á¬Ö¸ÊÖÌ×µÈ£©	115	ÒÔÉ«ÁÐ	10	Ò»°ãÃ³Ò×	45640	Ç§¿Ë	4355000	Ë«	1,426,403
202006	39262011	¾ÛÂÈÒÒÏ©ÖÆÊÖÌ×£¨·ÖÖ¸ÊÖÌ×¡¢Á¬Ö¸ÊÖÌ×µÈ£©	116	ÈÕ±¾	10	Ò»°ãÃ³Ò×	1689457	Ç§¿Ë	185685022	Ë«	63,583,195
202006	39262011	¾ÛÂÈÒÒÏ©ÖÆÊÖÌ×£¨·ÖÖ¸ÊÖÌ×¡¢Á¬Ö¸ÊÖÌ×µÈ£©	117	Ô¼µ©	10	Ò»°ãÃ³Ò×	47244	Ç§¿Ë	4907500	Ë«	1,964,832
202006	39262011	¾ÛÂÈÒÒÏ©ÖÆÊÖÌ×£¨·ÖÖ¸ÊÖÌ×¡¢Á¬Ö¸ÊÖÌ×µÈ£©	118	¿ÆÍþÌØ	10	Ò»°ãÃ³Ò×	241053	Ç§¿Ë	29038035	Ë«	10,095,103
202006	39262011	¾ÛÂÈÒÒÏ©ÖÆÊÖÌ×£¨·ÖÖ¸ÊÖÌ×¡¢Á¬Ö¸ÊÖÌ×µÈ£©	122	ÂíÀ´Î÷ÑÇ	10	Ò»°ãÃ³Ò×	56973	Ç§¿Ë	5744850	Ë«	1,084,257
202006	39262011	¾ÛÂÈÒÒÏ©ÖÆÊÖÌ×£¨·ÖÖ¸ÊÖÌ×¡¢Á¬Ö¸ÊÖÌ×µÈ£©	124	ÃÉ¹Å	10	Ò»°ãÃ³Ò×	60	Ç§¿Ë	400	Ë«	1,520
202006	39262011	¾ÛÂÈÒÒÏ©ÖÆÊÖÌ×£¨·ÖÖ¸ÊÖÌ×¡¢Á¬Ö¸ÊÖÌ×µÈ£©	126	°¢Âü	10	Ò»°ãÃ³Ò×	166138	Ç§¿Ë	18533000	Ë«	6,560,800
202006	39262011	¾ÛÂÈÒÒÏ©ÖÆÊÖÌ×£¨·ÖÖ¸ÊÖÌ×¡¢Á¬Ö¸ÊÖÌ×µÈ£©	127	°Í»ùË¹Ì¹	10	Ò»°ãÃ³Ò×	7525	Ç§¿Ë	900000	Ë«	204,353
202006	39262011	¾ÛÂÈÒÒÏ©ÖÆÊÖÌ×£¨·ÖÖ¸ÊÖÌ×¡¢Á¬Ö¸ÊÖÌ×µÈ£©	129	·ÆÂÉ±ö	10	Ò»°ãÃ³Ò×	50485	Ç§¿Ë	5316146	Ë«	1,672,584
202006	39262011	¾ÛÂÈÒÒÏ©ÖÆÊÖÌ×£¨·ÖÖ¸ÊÖÌ×¡¢Á¬Ö¸ÊÖÌ×µÈ£©	130	¿¨Ëþ¶û	10	Ò»°ãÃ³Ò×	181989	Ç§¿Ë	26199650	Ë«	9,324,705
202006	39262011	¾ÛÂÈÒÒÏ©ÖÆÊÖÌ×£¨·ÖÖ¸ÊÖÌ×¡¢Á¬Ö¸ÊÖÌ×µÈ£©	131	É³ÌØ°¢À­²®	10	Ò»°ãÃ³Ò×	807840	Ç§¿Ë	93723750	Ë«	31,790,780
202006	39262011	¾ÛÂÈÒÒÏ©ÖÆÊÖÌ×£¨·ÖÖ¸ÊÖÌ×¡¢Á¬Ö¸ÊÖÌ×µÈ£©	132	ÐÂ¼ÓÆÂ	10	Ò»°ãÃ³Ò×	18369	Ç§¿Ë	1655000	Ë«	456,871
202006	39262011	¾ÛÂÈÒÒÏ©ÖÆÊÖÌ×£¨·ÖÖ¸ÊÖÌ×¡¢Á¬Ö¸ÊÖÌ×µÈ£©	133	º«¹ú	10	Ò»°ãÃ³Ò×	34995	Ç§¿Ë	2659875	Ë«	794,350
202006	39262011	¾ÛÂÈÒÒÏ©ÖÆÊÖÌ×£¨·ÖÖ¸ÊÖÌ×¡¢Á¬Ö¸ÊÖÌ×µÈ£©	136	Ì©¹ú	10	Ò»°ãÃ³Ò×	477	Ç§¿Ë	21656	Ë«	45,827
202006	39262011	¾ÛÂÈÒÒÏ©ÖÆÊÖÌ×£¨·ÖÖ¸ÊÖÌ×¡¢Á¬Ö¸ÊÖÌ×µÈ£©	137	ÍÁ¶úÆä	10	Ò»°ãÃ³Ò×	59937	Ç§¿Ë	6750000	Ë«	2,042,788
202006	39262011	¾ÛÂÈÒÒÏ©ÖÆÊÖÌ×£¨·ÖÖ¸ÊÖÌ×¡¢Á¬Ö¸ÊÖÌ×µÈ£©	138	°¢ÁªÇõ	10	Ò»°ãÃ³Ò×	1519341	Ç§¿Ë	164666955	Ë«	76,166,155
202006	39262011	¾ÛÂÈÒÒÏ©ÖÆÊÖÌ×£¨·ÖÖ¸ÊÖÌ×¡¢Á¬Ö¸ÊÖÌ×µÈ£©	139	Ò²ÃÅ	10	Ò»°ãÃ³Ò×	1845	Ç§¿Ë	701800	Ë«	183,776
202006	39262011	¾ÛÂÈÒÒÏ©ÖÆÊÖÌ×£¨·ÖÖ¸ÊÖÌ×¡¢Á¬Ö¸ÊÖÌ×µÈ£©	141	Ô½ÄÏ	10	Ò»°ãÃ³Ò×	12009	Ç§¿Ë	825120	Ë«	324,696
202006	39262011	¾ÛÂÈÒÒÏ©ÖÆÊÖÌ×£¨·ÖÖ¸ÊÖÌ×¡¢Á¬Ö¸ÊÖÌ×µÈ£©	143	ÖÐ¹úÌ¨Íå	10	Ò»°ãÃ³Ò×	84238	Ç§¿Ë	7318268	Ë«	1,949,166
202006	39262011	¾ÛÂÈÒÒÏ©ÖÆÊÖÌ×£¨·ÖÖ¸ÊÖÌ×¡¢Á¬Ö¸ÊÖÌ×µÈ£©	147	Ëþ¼ª¿ËË¹Ì¹	10	Ò»°ãÃ³Ò×	1897	Ç§¿Ë	171500	Ë«	167,208
202006	39262011	¾ÛÂÈÒÒÏ©ÖÆÊÖÌ×£¨·ÖÖ¸ÊÖÌ×¡¢Á¬Ö¸ÊÖÌ×µÈ£©	148	ÍÁ¿âÂüË¹Ì¹	10	Ò»°ãÃ³Ò×	205	Ç§¿Ë	1440	Ë«	4,108
202006	39262011	¾ÛÂÈÒÒÏ©ÖÆÊÖÌ×£¨·ÖÖ¸ÊÖÌ×¡¢Á¬Ö¸ÊÖÌ×µÈ£©	149	ÎÚ×È±ð¿ËË¹Ì¹	10	Ò»°ãÃ³Ò×	7	Ç§¿Ë	50	Ë«	892
202006	39262011	¾ÛÂÈÒÒÏ©ÖÆÊÖÌ×£¨·ÖÖ¸ÊÖÌ×¡¢Á¬Ö¸ÊÖÌ×µÈ£©	201	°¢¶û¼°ÀûÑÇ	10	Ò»°ãÃ³Ò×	733	Ç§¿Ë	3600	Ë«	18,103
202006	39262011	¾ÛÂÈÒÒÏ©ÖÆÊÖÌ×£¨·ÖÖ¸ÊÖÌ×¡¢Á¬Ö¸ÊÖÌ×µÈ£©	203	±´Äþ	10	Ò»°ãÃ³Ò×	205	Ç§¿Ë	1440	Ë«	4,087
202006	39262011	¾ÛÂÈÒÒÏ©ÖÆÊÖÌ×£¨·ÖÖ¸ÊÖÌ×¡¢Á¬Ö¸ÊÖÌ×µÈ£©	204	²©´ÄÍßÄÉ	10	Ò»°ãÃ³Ò×	360	Ç§¿Ë	30000	Ë«	25,544
202006	39262011	¾ÛÂÈÒÒÏ©ÖÆÊÖÌ×£¨·ÖÖ¸ÊÖÌ×¡¢Á¬Ö¸ÊÖÌ×µÈ£©	205	²¼Â¡µÏ	10	Ò»°ãÃ³Ò×	0	Ç§¿Ë	50	Ë«	60
202006	39262011	¾ÛÂÈÒÒÏ©ÖÆÊÖÌ×£¨·ÖÖ¸ÊÖÌ×¡¢Á¬Ö¸ÊÖÌ×µÈ£©	206	¿¦ÂóÂ¡	10	Ò»°ãÃ³Ò×	2673	Ç§¿Ë	232600	Ë«	156,175
202006	39262011	¾ÛÂÈÒÒÏ©ÖÆÊÖÌ×£¨·ÖÖ¸ÊÖÌ×¡¢Á¬Ö¸ÊÖÌ×µÈ£©	209	ÖÐ·Ç	10	Ò»°ãÃ³Ò×	4500	Ç§¿Ë	436500	Ë«	433,612
202006	39262011	¾ÛÂÈÒÒÏ©ÖÆÊÖÌ×£¨·ÖÖ¸ÊÖÌ×¡¢Á¬Ö¸ÊÖÌ×µÈ£©	215	°£¼°	10	Ò»°ãÃ³Ò×	97200	Ç§¿Ë	9550000	Ë«	2,282,237
202006	39262011	¾ÛÂÈÒÒÏ©ÖÆÊÖÌ×£¨·ÖÖ¸ÊÖÌ×¡¢Á¬Ö¸ÊÖÌ×µÈ£©	217	°£Èû¶í±ÈÑÇ	10	Ò»°ãÃ³Ò×	545	Ç§¿Ë	50420	Ë«	40,096
202006	39262011	¾ÛÂÈÒÒÏ©ÖÆÊÖÌ×£¨·ÖÖ¸ÊÖÌ×¡¢Á¬Ö¸ÊÖÌ×µÈ£©	218	¼ÓÅî	10	Ò»°ãÃ³Ò×	950	Ç§¿Ë	4730	Ë«	21,454
202006	39262011	¾ÛÂÈÒÒÏ©ÖÆÊÖÌ×£¨·ÖÖ¸ÊÖÌ×¡¢Á¬Ö¸ÊÖÌ×µÈ£©	221	¼¸ÄÚÑÇ	10	Ò»°ãÃ³Ò×	2602	Ç§¿Ë	265000	Ë«	174,772
202006	39262011	¾ÛÂÈÒÒÏ©ÖÆÊÖÌ×£¨·ÖÖ¸ÊÖÌ×¡¢Á¬Ö¸ÊÖÌ×µÈ£©	222	¼¸ÄÚÑÇ±ÈÉÜ	10	Ò»°ãÃ³Ò×	360	Ç§¿Ë	30000	Ë«	25,544
202006	39262011	¾ÛÂÈÒÒÏ©ÖÆÊÖÌ×£¨·ÖÖ¸ÊÖÌ×¡¢Á¬Ö¸ÊÖÌ×µÈ£©	223	¿ÆÌØµÏÍß	10	Ò»°ãÃ³Ò×	245	Ç§¿Ë	25000	Ë«	13,127
202006	39262011	¾ÛÂÈÒÒÏ©ÖÆÊÖÌ×£¨·ÖÖ¸ÊÖÌ×¡¢Á¬Ö¸ÊÖÌ×µÈ£©	224	¿ÏÄáÑÇ	10	Ò»°ãÃ³Ò×	221	Ç§¿Ë	3440	Ë«	4,737
202006	39262011	¾ÛÂÈÒÒÏ©ÖÆÊÖÌ×£¨·ÖÖ¸ÊÖÌ×¡¢Á¬Ö¸ÊÖÌ×µÈ£©	225	Àû±ÈÀïÑÇ	10	Ò»°ãÃ³Ò×	360	Ç§¿Ë	30000	Ë«	25,544
202006	39262011	¾ÛÂÈÒÒÏ©ÖÆÊÖÌ×£¨·ÖÖ¸ÊÖÌ×¡¢Á¬Ö¸ÊÖÌ×µÈ£©	227	Âí´ï¼ÓË¹¼Ó	10	Ò»°ãÃ³Ò×	11	Ç§¿Ë	1050	Ë«	426
202006	39262011	¾ÛÂÈÒÒÏ©ÖÆÊÖÌ×£¨·ÖÖ¸ÊÖÌ×¡¢Á¬Ö¸ÊÖÌ×µÈ£©	228	ÂíÀ­Î¬	10	Ò»°ãÃ³Ò×	430	Ç§¿Ë	43500	Ë«	24,679
202006	39262011	¾ÛÂÈÒÒÏ©ÖÆÊÖÌ×£¨·ÖÖ¸ÊÖÌ×¡¢Á¬Ö¸ÊÖÌ×µÈ£©	229	ÂíÀï	10	Ò»°ãÃ³Ò×	490	Ç§¿Ë	45337	Ë«	33,534
202006	39262011	¾ÛÂÈÒÒÏ©ÖÆÊÖÌ×£¨·ÖÖ¸ÊÖÌ×¡¢Á¬Ö¸ÊÖÌ×µÈ£©	231	Ã«ÀïÇóË¹	10	Ò»°ãÃ³Ò×	244	Ç§¿Ë	30000	Ë«	23,812
202006	39262011	¾ÛÂÈÒÒÏ©ÖÆÊÖÌ×£¨·ÖÖ¸ÊÖÌ×¡¢Á¬Ö¸ÊÖÌ×µÈ£©	233	ÄªÉ£±È¿Ë	10	Ò»°ãÃ³Ò×	4188	Ç§¿Ë	401400	Ë«	248,017
202006	39262011	¾ÛÂÈÒÒÏ©ÖÆÊÖÌ×£¨·ÖÖ¸ÊÖÌ×¡¢Á¬Ö¸ÊÖÌ×µÈ£©	234	ÄÉÃ×±ÈÑÇ	10	Ò»°ãÃ³Ò×	100	Ç§¿Ë	10000	Ë«	6,244
202006	39262011	¾ÛÂÈÒÒÏ©ÖÆÊÖÌ×£¨·ÖÖ¸ÊÖÌ×¡¢Á¬Ö¸ÊÖÌ×µÈ£©	236	ÄáÈÕÀûÑÇ	10	Ò»°ãÃ³Ò×	231	Ç§¿Ë	18650	Ë«	20,079
202006	39262011	¾ÛÂÈÒÒÏ©ÖÆÊÖÌ×£¨·ÖÖ¸ÊÖÌ×¡¢Á¬Ö¸ÊÖÌ×µÈ£©	238	Â¬Íú´ï	10	Ò»°ãÃ³Ò×	275	Ç§¿Ë	27950	Ë«	14,676
202006	39262011	¾ÛÂÈÒÒÏ©ÖÆÊÖÌ×£¨·ÖÖ¸ÊÖÌ×¡¢Á¬Ö¸ÊÖÌ×µÈ£©	240	ÈûÄÚ¼Ó¶û	10	Ò»°ãÃ³Ò×	9675	Ç§¿Ë	789850	Ë«	234,247
202006	39262011	¾ÛÂÈÒÒÏ©ÖÆÊÖÌ×£¨·ÖÖ¸ÊÖÌ×¡¢Á¬Ö¸ÊÖÌ×µÈ£©	242	ÈûÀ­Àû°º	10	Ò»°ãÃ³Ò×	360	Ç§¿Ë	30000	Ë«	25,544
202006	39262011	¾ÛÂÈÒÒÏ©ÖÆÊÖÌ×£¨·ÖÖ¸ÊÖÌ×¡¢Á¬Ö¸ÊÖÌ×µÈ£©	243	Ë÷ÂíÀï	10	Ò»°ãÃ³Ò×	900	Ç§¿Ë	90000	Ë«	51,088
202006	39262011	¾ÛÂÈÒÒÏ©ÖÆÊÖÌ×£¨·ÖÖ¸ÊÖÌ×¡¢Á¬Ö¸ÊÖÌ×µÈ£©	244	ÄÏ·Ç	10	Ò»°ãÃ³Ò×	8152	Ç§¿Ë	1065000	Ë«	396,276
202006	39262011	¾ÛÂÈÒÒÏ©ÖÆÊÖÌ×£¨·ÖÖ¸ÊÖÌ×¡¢Á¬Ö¸ÊÖÌ×µÈ£©	248	¶à¸ç	10	Ò»°ãÃ³Ò×	258	Ç§¿Ë	25000	Ë«	13,024
202006	39262011	¾ÛÂÈÒÒÏ©ÖÆÊÖÌ×£¨·ÖÖ¸ÊÖÌ×¡¢Á¬Ö¸ÊÖÌ×µÈ£©	249	Í»ÄáË¹	10	Ò»°ãÃ³Ò×	2000	Ç§¿Ë	12000	Ë«	57,834
202006	39262011	¾ÛÂÈÒÒÏ©ÖÆÊÖÌ×£¨·ÖÖ¸ÊÖÌ×¡¢Á¬Ö¸ÊÖÌ×µÈ£©	251	²¼»ùÄÉ·¨Ë÷	10	Ò»°ãÃ³Ò×	318	Ç§¿Ë	30000	Ë«	25,544
202006	39262011	¾ÛÂÈÒÒÏ©ÖÆÊÖÌ×£¨·ÖÖ¸ÊÖÌ×¡¢Á¬Ö¸ÊÖÌ×µÈ£©	253	ÔÞ±ÈÑÇ	10	Ò»°ãÃ³Ò×	751	Ç§¿Ë	80000	Ë«	49,953
202006	39262011	¾ÛÂÈÒÒÏ©ÖÆÊÖÌ×£¨·ÖÖ¸ÊÖÌ×¡¢Á¬Ö¸ÊÖÌ×µÈ£©	254	½ò°Í²¼Î¤	10	Ò»°ãÃ³Ò×	247	Ç§¿Ë	5500	Ë«	7,798
202006	39262011	¾ÛÂÈÒÒÏ©ÖÆÊÖÌ×£¨·ÖÖ¸ÊÖÌ×¡¢Á¬Ö¸ÊÖÌ×µÈ£©	260	ÄÏËÕµ¤¹²ºÍ¹ú	10	Ò»°ãÃ³Ò×	100	Ç§¿Ë	20000	Ë«	8,557
202006	39262011	¾ÛÂÈÒÒÏ©ÖÆÊÖÌ×£¨·ÖÖ¸ÊÖÌ×¡¢Á¬Ö¸ÊÖÌ×µÈ£©	301	±ÈÀûÊ±	10	Ò»°ãÃ³Ò×	309706	Ç§¿Ë	32301700	Ë«	13,080,654
202006	39262011	¾ÛÂÈÒÒÏ©ÖÆÊÖÌ×£¨·ÖÖ¸ÊÖÌ×¡¢Á¬Ö¸ÊÖÌ×µÈ£©	302	µ¤Âó	10	Ò»°ãÃ³Ò×	11826	Ç§¿Ë	991200	Ë«	656,161
202006	39262011	¾ÛÂÈÒÒÏ©ÖÆÊÖÌ×£¨·ÖÖ¸ÊÖÌ×¡¢Á¬Ö¸ÊÖÌ×µÈ£©	303	Ó¢¹ú	10	Ò»°ãÃ³Ò×	3105527	Ç§¿Ë	314627332	Ë«	145,039,942
202006	39262011	¾ÛÂÈÒÒÏ©ÖÆÊÖÌ×£¨·ÖÖ¸ÊÖÌ×¡¢Á¬Ö¸ÊÖÌ×µÈ£©	304	µÂ¹ú	10	Ò»°ãÃ³Ò×	1035899	Ç§¿Ë	103550080	Ë«	41,308,660
202006	39262011	¾ÛÂÈÒÒÏ©ÖÆÊÖÌ×£¨·ÖÖ¸ÊÖÌ×¡¢Á¬Ö¸ÊÖÌ×µÈ£©	304	µÂ¹ú	12	ÆäËû¾èÔùÎï×Ê	312	Ç§¿Ë	28500	Ë«	22,230
202006	39262011	¾ÛÂÈÒÒÏ©ÖÆÊÖÌ×£¨·ÖÖ¸ÊÖÌ×¡¢Á¬Ö¸ÊÖÌ×µÈ£©	305	·¨¹ú	10	Ò»°ãÃ³Ò×	2874490	Ç§¿Ë	294904675	Ë«	153,246,646
202006	39262011	¾ÛÂÈÒÒÏ©ÖÆÊÖÌ×£¨·ÖÖ¸ÊÖÌ×¡¢Á¬Ö¸ÊÖÌ×µÈ£©	306	°®¶ûÀ¼	10	Ò»°ãÃ³Ò×	119113	Ç§¿Ë	13140411	Ë«	4,218,629
202006	39262011	¾ÛÂÈÒÒÏ©ÖÆÊÖÌ×£¨·ÖÖ¸ÊÖÌ×¡¢Á¬Ö¸ÊÖÌ×µÈ£©	307	Òâ´óÀû	10	Ò»°ãÃ³Ò×	762732	Ç§¿Ë	78244572	Ë«	36,445,440
202006	39262011	¾ÛÂÈÒÒÏ©ÖÆÊÖÌ×£¨·ÖÖ¸ÊÖÌ×¡¢Á¬Ö¸ÊÖÌ×µÈ£©	308	Â¬É­±¤	10	Ò»°ãÃ³Ò×	680	Ç§¿Ë	71000	Ë«	54,466
202006	39262011	¾ÛÂÈÒÒÏ©ÖÆÊÖÌ×£¨·ÖÖ¸ÊÖÌ×¡¢Á¬Ö¸ÊÖÌ×µÈ£©	309	ºÉÀ¼	10	Ò»°ãÃ³Ò×	536263	Ç§¿Ë	55248600	Ë«	24,447,787
202006	39262011	¾ÛÂÈÒÒÏ©ÖÆÊÖÌ×£¨·ÖÖ¸ÊÖÌ×¡¢Á¬Ö¸ÊÖÌ×µÈ£©	310	Ï£À°	10	Ò»°ãÃ³Ò×	176127	Ç§¿Ë	19637800	Ë«	6,085,285
202006	39262011	¾ÛÂÈÒÒÏ©ÖÆÊÖÌ×£¨·ÖÖ¸ÊÖÌ×¡¢Á¬Ö¸ÊÖÌ×µÈ£©	311	ÆÏÌÑÑÀ	10	Ò»°ãÃ³Ò×	31621	Ç§¿Ë	3218710	Ë«	1,854,909
202006	39262011	¾ÛÂÈÒÒÏ©ÖÆÊÖÌ×£¨·ÖÖ¸ÊÖÌ×¡¢Á¬Ö¸ÊÖÌ×µÈ£©	312	Î÷°àÑÀ	10	Ò»°ãÃ³Ò×	1506312	Ç§¿Ë	159843088	Ë«	81,541,199
202006	39262011	¾ÛÂÈÒÒÏ©ÖÆÊÖÌ×£¨·ÖÖ¸ÊÖÌ×¡¢Á¬Ö¸ÊÖÌ×µÈ£©	314	°²µÀ¶û	10	Ò»°ãÃ³Ò×	110	Ç§¿Ë	10000	Ë«	6,386
202006	39262011	¾ÛÂÈÒÒÏ©ÖÆÊÖÌ×£¨·ÖÖ¸ÊÖÌ×¡¢Á¬Ö¸ÊÖÌ×µÈ£©	315	°ÂµØÀû	10	Ò»°ãÃ³Ò×	83133	Ç§¿Ë	7850000	Ë«	5,584,593
202006	39262011	¾ÛÂÈÒÒÏ©ÖÆÊÖÌ×£¨·ÖÖ¸ÊÖÌ×¡¢Á¬Ö¸ÊÖÌ×µÈ£©	316	±£¼ÓÀûÑÇ	10	Ò»°ãÃ³Ò×	17720	Ç§¿Ë	1950000	Ë«	381,886
202006	39262011	¾ÛÂÈÒÒÏ©ÖÆÊÖÌ×£¨·ÖÖ¸ÊÖÌ×¡¢Á¬Ö¸ÊÖÌ×µÈ£©	318	·ÒÀ¼	10	Ò»°ãÃ³Ò×	40126	Ç§¿Ë	4075000	Ë«	3,881,574
202006	39262011	¾ÛÂÈÒÒÏ©ÖÆÊÖÌ×£¨·ÖÖ¸ÊÖÌ×¡¢Á¬Ö¸ÊÖÌ×µÈ£©	321	ÐÙÑÀÀû	10	Ò»°ãÃ³Ò×	50657	Ç§¿Ë	5181532	Ë«	2,715,052
202006	39262011	¾ÛÂÈÒÒÏ©ÖÆÊÖÌ×£¨·ÖÖ¸ÊÖÌ×¡¢Á¬Ö¸ÊÖÌ×µÈ£©	326	Å²Íþ	10	Ò»°ãÃ³Ò×	42519	Ç§¿Ë	4023911	Ë«	1,070,501
202006	39262011	¾ÛÂÈÒÒÏ©ÖÆÊÖÌ×£¨·ÖÖ¸ÊÖÌ×¡¢Á¬Ö¸ÊÖÌ×µÈ£©	327	²¨À¼	10	Ò»°ãÃ³Ò×	739241	Ç§¿Ë	160260068	Ë«	39,212,574
202006	39262011	¾ÛÂÈÒÒÏ©ÖÆÊÖÌ×£¨·ÖÖ¸ÊÖÌ×¡¢Á¬Ö¸ÊÖÌ×µÈ£©	328	ÂÞÂíÄáÑÇ	10	Ò»°ãÃ³Ò×	28140	Ç§¿Ë	2852500	Ë«	1,534,795
202006	39262011	¾ÛÂÈÒÒÏ©ÖÆÊÖÌ×£¨·ÖÖ¸ÊÖÌ×¡¢Á¬Ö¸ÊÖÌ×µÈ£©	330	Èðµä	10	Ò»°ãÃ³Ò×	141643	Ç§¿Ë	15612101	Ë«	5,698,092
202006	39262011	¾ÛÂÈÒÒÏ©ÖÆÊÖÌ×£¨·ÖÖ¸ÊÖÌ×¡¢Á¬Ö¸ÊÖÌ×µÈ£©	331	ÈðÊ¿	10	Ò»°ãÃ³Ò×	164240	Ç§¿Ë	15407500	Ë«	12,146,455
202006	39262011	¾ÛÂÈÒÒÏ©ÖÆÊÖÌ×£¨·ÖÖ¸ÊÖÌ×¡¢Á¬Ö¸ÊÖÌ×µÈ£©	334	°®É³ÄáÑÇ	10	Ò»°ãÃ³Ò×	37874	Ç§¿Ë	4462300	Ë«	4,853,057
202006	39262011	¾ÛÂÈÒÒÏ©ÖÆÊÖÌ×£¨·ÖÖ¸ÊÖÌ×¡¢Á¬Ö¸ÊÖÌ×µÈ£©	335	À­ÍÑÎ¬ÑÇ	10	Ò»°ãÃ³Ò×	10000	Ç§¿Ë	1000000	Ë«	627,408
202006	39262011	¾ÛÂÈÒÒÏ©ÖÆÊÖÌ×£¨·ÖÖ¸ÊÖÌ×¡¢Á¬Ö¸ÊÖÌ×µÈ£©	336	Á¢ÌÕÍð	10	Ò»°ãÃ³Ò×	170029	Ç§¿Ë	19309950	Ë«	11,934,974
202006	39262011	¾ÛÂÈÒÒÏ©ÖÆÊÖÌ×£¨·ÖÖ¸ÊÖÌ×¡¢Á¬Ö¸ÊÖÌ×µÈ£©	337	¸ñÂ³¼ªÑÇ	10	Ò»°ãÃ³Ò×	8010	Ç§¿Ë	850000	Ë«	400,945
202006	39262011	¾ÛÂÈÒÒÏ©ÖÆÊÖÌ×£¨·ÖÖ¸ÊÖÌ×¡¢Á¬Ö¸ÊÖÌ×µÈ£©	340	°×¶íÂÞË¹	10	Ò»°ãÃ³Ò×	17333	Ç§¿Ë	12257500	Ë«	341,417
202006	39262011	¾ÛÂÈÒÒÏ©ÖÆÊÖÌ×£¨·ÖÖ¸ÊÖÌ×¡¢Á¬Ö¸ÊÖÌ×µÈ£©	344	¶íÂÞË¹Áª°î	10	Ò»°ãÃ³Ò×	1176245	Ç§¿Ë	116955391	Ë«	58,297,238
202006	39262011	¾ÛÂÈÒÒÏ©ÖÆÊÖÌ×£¨·ÖÖ¸ÊÖÌ×¡¢Á¬Ö¸ÊÖÌ×µÈ£©	344	¶íÂÞË¹Áª°î	12	ÆäËû¾èÔùÎï×Ê	70	Ç§¿Ë	8640	Ë«	11,696
202006	39262011	¾ÛÂÈÒÒÏ©ÖÆÊÖÌ×£¨·ÖÖ¸ÊÖÌ×¡¢Á¬Ö¸ÊÖÌ×µÈ£©	347	ÎÚ¿ËÀ¼	10	Ò»°ãÃ³Ò×	154093	Ç§¿Ë	16407300	Ë«	7,058,146
202006	39262011	¾ÛÂÈÒÒÏ©ÖÆÊÖÌ×£¨·ÖÖ¸ÊÖÌ×¡¢Á¬Ö¸ÊÖÌ×µÈ£©	350	Ë¹ÂåÎÄÄáÑÇ	10	Ò»°ãÃ³Ò×	46870	Ç§¿Ë	4555500	Ë«	1,629,002
202006	39262011	¾ÛÂÈÒÒÏ©ÖÆÊÖÌ×£¨·ÖÖ¸ÊÖÌ×¡¢Á¬Ö¸ÊÖÌ×µÈ£©	351	¿ËÂÞµØÑÇ	10	Ò»°ãÃ³Ò×	29994	Ç§¿Ë	3002980	Ë«	935,781
202006	39262011	¾ÛÂÈÒÒÏ©ÖÆÊÖÌ×£¨·ÖÖ¸ÊÖÌ×¡¢Á¬Ö¸ÊÖÌ×µÈ£©	352	½Ý¿Ë	10	Ò»°ãÃ³Ò×	253383	Ç§¿Ë	28813000	Ë«	19,975,585
202006	39262011	¾ÛÂÈÒÒÏ©ÖÆÊÖÌ×£¨·ÖÖ¸ÊÖÌ×¡¢Á¬Ö¸ÊÖÌ×µÈ£©	353	Ë¹Âå·¥¿Ë	10	Ò»°ãÃ³Ò×	43340	Ç§¿Ë	4020000	Ë«	1,985,136
202006	39262011	¾ÛÂÈÒÒÏ©ÖÆÊÖÌ×£¨·ÖÖ¸ÊÖÌ×¡¢Á¬Ö¸ÊÖÌ×µÈ£©	354	±±ÂíÆä¶Ù¹²ºÍ¹ú	10	Ò»°ãÃ³Ò×	1270	Ç§¿Ë	125000	Ë«	29,041
202006	39262011	¾ÛÂÈÒÒÏ©ÖÆÊÖÌ×£¨·ÖÖ¸ÊÖÌ×¡¢Á¬Ö¸ÊÖÌ×µÈ£©	355	²¨ºÚ	12	ÆäËû¾èÔùÎï×Ê	70	Ç§¿Ë	10000	Ë«	13,000
202006	39262011	¾ÛÂÈÒÒÏ©ÖÆÊÖÌ×£¨·ÖÖ¸ÊÖÌ×¡¢Á¬Ö¸ÊÖÌ×µÈ£©	358	Èû¶ûÎ¬ÑÇ	10	Ò»°ãÃ³Ò×	27419	Ç§¿Ë	2699500	Ë«	1,308,351
202006	39262011	¾ÛÂÈÒÒÏ©ÖÆÊÖÌ×£¨·ÖÖ¸ÊÖÌ×¡¢Á¬Ö¸ÊÖÌ×µÈ£©	359	ºÚÉ½	10	Ò»°ãÃ³Ò×	2946	Ç§¿Ë	305000	Ë«	70,140
202006	39262011	¾ÛÂÈÒÒÏ©ÖÆÊÖÌ×£¨·ÖÖ¸ÊÖÌ×¡¢Á¬Ö¸ÊÖÌ×µÈ£©	402	°¢¸ùÍ¢	10	Ò»°ãÃ³Ò×	214141	Ç§¿Ë	20310500	Ë«	7,361,217
202006	39262011	¾ÛÂÈÒÒÏ©ÖÆÊÖÌ×£¨·ÖÖ¸ÊÖÌ×¡¢Á¬Ö¸ÊÖÌ×µÈ£©	408	¶àÃñ×å²£ÀûÎ¬ÑÇ¹ú	10	Ò»°ãÃ³Ò×	452	Ç§¿Ë	48280	Ë«	49,144
202006	39262011	¾ÛÂÈÒÒÏ©ÖÆÊÖÌ×£¨·ÖÖ¸ÊÖÌ×¡¢Á¬Ö¸ÊÖÌ×µÈ£©	410	°ÍÎ÷	10	Ò»°ãÃ³Ò×	487495	Ç§¿Ë	58777000	Ë«	15,385,785
202006	39262011	¾ÛÂÈÒÒÏ©ÖÆÊÖÌ×£¨·ÖÖ¸ÊÖÌ×¡¢Á¬Ö¸ÊÖÌ×µÈ£©	412	ÖÇÀû	10	Ò»°ãÃ³Ò×	301733	Ç§¿Ë	28689765	Ë«	17,399,414
202006	39262011	¾ÛÂÈÒÒÏ©ÖÆÊÖÌ×£¨·ÖÖ¸ÊÖÌ×¡¢Á¬Ö¸ÊÖÌ×µÈ£©	413	¸çÂ×±ÈÑÇ	10	Ò»°ãÃ³Ò×	131825	Ç§¿Ë	12845500	Ë«	3,474,508
202006	39262011	¾ÛÂÈÒÒÏ©ÖÆÊÖÌ×£¨·ÖÖ¸ÊÖÌ×¡¢Á¬Ö¸ÊÖÌ×µÈ£©	415	¸çË¹´ïÀè¼Ó	10	Ò»°ãÃ³Ò×	4594	Ç§¿Ë	468940	Ë«	277,258
202006	39262011	¾ÛÂÈÒÒÏ©ÖÆÊÖÌ×£¨·ÖÖ¸ÊÖÌ×¡¢Á¬Ö¸ÊÖÌ×µÈ£©	418	¶àÃ×Äá¼Ó¹²ºÍ¹ú	10	Ò»°ãÃ³Ò×	749	Ç§¿Ë	75000	Ë«	89,546
202006	39262011	¾ÛÂÈÒÒÏ©ÖÆÊÖÌ×£¨·ÖÖ¸ÊÖÌ×¡¢Á¬Ö¸ÊÖÌ×µÈ£©	419	¶ò¹Ï¶à¶û	10	Ò»°ãÃ³Ò×	69	Ç§¿Ë	6000	Ë«	5,988
202006	39262011	¾ÛÂÈÒÒÏ©ÖÆÊÖÌ×£¨·ÖÖ¸ÊÖÌ×¡¢Á¬Ö¸ÊÖÌ×µÈ£©	422	¹ÏµÂÂÞÆÕ	10	Ò»°ãÃ³Ò×	1503	Ç§¿Ë	170000	Ë«	69,642
202006	39262011	¾ÛÂÈÒÒÏ©ÖÆÊÖÌ×£¨·ÖÖ¸ÊÖÌ×¡¢Á¬Ö¸ÊÖÌ×µÈ£©	423	Î£µØÂíÀ­	10	Ò»°ãÃ³Ò×	21790	Ç§¿Ë	2555000	Ë«	1,100,869
202006	39262011	¾ÛÂÈÒÒÏ©ÖÆÊÖÌ×£¨·ÖÖ¸ÊÖÌ×¡¢Á¬Ö¸ÊÖÌ×µÈ£©	426	ºé¶¼À­Ë¹	10	Ò»°ãÃ³Ò×	1720	Ç§¿Ë	470000	Ë«	88,345
202006	39262011	¾ÛÂÈÒÒÏ©ÖÆÊÖÌ×£¨·ÖÖ¸ÊÖÌ×¡¢Á¬Ö¸ÊÖÌ×µÈ£©	427	ÑÀÂò¼Ó	10	Ò»°ãÃ³Ò×	105	Ç§¿Ë	15000	Ë«	12,672
202006	39262011	¾ÛÂÈÒÒÏ©ÖÆÊÖÌ×£¨·ÖÖ¸ÊÖÌ×¡¢Á¬Ö¸ÊÖÌ×µÈ£©	429	Ä«Î÷¸ç	10	Ò»°ãÃ³Ò×	41244	Ç§¿Ë	4966090	Ë«	1,474,937
202006	39262011	¾ÛÂÈÒÒÏ©ÖÆÊÖÌ×£¨·ÖÖ¸ÊÖÌ×¡¢Á¬Ö¸ÊÖÌ×µÈ£©	432	°ÍÄÃÂí	10	Ò»°ãÃ³Ò×	34492	Ç§¿Ë	3653500	Ë«	2,376,542
202006	39262011	¾ÛÂÈÒÒÏ©ÖÆÊÖÌ×£¨·ÖÖ¸ÊÖÌ×¡¢Á¬Ö¸ÊÖÌ×µÈ£©	434	ÃØÂ³	10	Ò»°ãÃ³Ò×	118728	Ç§¿Ë	10903280	Ë«	6,530,928
202006	39262011	¾ÛÂÈÒÒÏ©ÖÆÊÖÌ×£¨·ÖÖ¸ÊÖÌ×¡¢Á¬Ö¸ÊÖÌ×µÈ£©	435	²¨¶àÀè¸÷	10	Ò»°ãÃ³Ò×	1310	Ç§¿Ë	160000	Ë«	49,922
202006	39262011	¾ÛÂÈÒÒÏ©ÖÆÊÖÌ×£¨·ÖÖ¸ÊÖÌ×¡¢Á¬Ö¸ÊÖÌ×µÈ£©	440	Èø¶ûÍß¶à	10	Ò»°ãÃ³Ò×	923	Ç§¿Ë	10728	Ë«	45,771
202006	39262011	¾ÛÂÈÒÒÏ©ÖÆÊÖÌ×£¨·ÖÖ¸ÊÖÌ×¡¢Á¬Ö¸ÊÖÌ×µÈ£©	442	ÌØÁ¢Äá´ïºÍ¶à°Í¸ç	10	Ò»°ãÃ³Ò×	8455	Ç§¿Ë	826440	Ë«	177,185
202006	39262011	¾ÛÂÈÒÒÏ©ÖÆÊÖÌ×£¨·ÖÖ¸ÊÖÌ×¡¢Á¬Ö¸ÊÖÌ×µÈ£©	444	ÎÚÀ­¹ç	10	Ò»°ãÃ³Ò×	500	Ç§¿Ë	50000	Ë«	33,044
202006	39262011	¾ÛÂÈÒÒÏ©ÖÆÊÖÌ×£¨·ÖÖ¸ÊÖÌ×¡¢Á¬Ö¸ÊÖÌ×µÈ£©	445	Î¯ÄÚÈðÀ­	10	Ò»°ãÃ³Ò×	267	Ç§¿Ë	23650	Ë«	14,526
202006	39262011	¾ÛÂÈÒÒÏ©ÖÆÊÖÌ×£¨·ÖÖ¸ÊÖÌ×¡¢Á¬Ö¸ÊÖÌ×µÈ£©	501	¼ÓÄÃ´ó	10	Ò»°ãÃ³Ò×	1071824	Ç§¿Ë	101916907	Ë«	42,711,213
202006	39262011	¾ÛÂÈÒÒÏ©ÖÆÊÖÌ×£¨·ÖÖ¸ÊÖÌ×¡¢Á¬Ö¸ÊÖÌ×µÈ£©	502	ÃÀ¹ú	10	Ò»°ãÃ³Ò×	18369540	Ç§¿Ë	1922431751	Ë«	763,569,657
202006	39262011	¾ÛÂÈÒÒÏ©ÖÆÊÖÌ×£¨·ÖÖ¸ÊÖÌ×¡¢Á¬Ö¸ÊÖÌ×µÈ£©	601	°Ä´óÀûÑÇ	10	Ò»°ãÃ³Ò×	725724	Ç§¿Ë	75500972	Ë«	19,151,853
202006	39262011	¾ÛÂÈÒÒÏ©ÖÆÊÖÌ×£¨·ÖÖ¸ÊÖÌ×¡¢Á¬Ö¸ÊÖÌ×µÈ£©	603	ì³¼Ã	10	Ò»°ãÃ³Ò×	780	Ç§¿Ë	65000	Ë«	92,243
202006	39262011	¾ÛÂÈÒÒÏ©ÖÆÊÖÌ×£¨·ÖÖ¸ÊÖÌ×¡¢Á¬Ö¸ÊÖÌ×µÈ£©	603	ì³¼Ã	12	ÆäËû¾èÔùÎï×Ê	110	Ç§¿Ë	12750	Ë«	7,181
202006	39262011	¾ÛÂÈÒÒÏ©ÖÆÊÖÌ×£¨·ÖÖ¸ÊÖÌ×¡¢Á¬Ö¸ÊÖÌ×µÈ£©	607	ÐÂ¿¦Àï¶àÄáÑÇ	10	Ò»°ãÃ³Ò×	21	Ç§¿Ë	2000	Ë«	476
202006	39262011	¾ÛÂÈÒÒÏ©ÖÆÊÖÌ×£¨·ÖÖ¸ÊÖÌ×¡¢Á¬Ö¸ÊÖÌ×µÈ£©	608	ÍßÅ¬°¢Í¼	10	Ò»°ãÃ³Ò×	12	Ç§¿Ë	20	Ë«	538
202006	39262011	¾ÛÂÈÒÒÏ©ÖÆÊÖÌ×£¨·ÖÖ¸ÊÖÌ×¡¢Á¬Ö¸ÊÖÌ×µÈ£©	609	ÐÂÎ÷À¼	10	Ò»°ãÃ³Ò×	63990	Ç§¿Ë	6524686	Ë«	1,538,804
202006	39262011	¾ÛÂÈÒÒÏ©ÖÆÊÖÌ×£¨·ÖÖ¸ÊÖÌ×¡¢Á¬Ö¸ÊÖÌ×µÈ£©	623	·¨Êô²¨ÀûÄáÎ÷ÑÇ	10	Ò»°ãÃ³Ò×	123	Ç§¿Ë	600	Ë«	3,259
202006	40151900	Áò»¯Ïð½ºÖÆÆäËû·ÖÖ¸¡¢Á¬Ö¸¼°Â¶Ö¸ÊÖÌ×	101	°¢¸»º¹	10	Ò»°ãÃ³Ò×	3150	Ç§¿Ë	305100	Ë«	415,260
202006	40151900	Áò»¯Ïð½ºÖÆÆäËû·ÖÖ¸¡¢Á¬Ö¸¼°Â¶Ö¸ÊÖÌ×	101	°¢¸»º¹	12	ÆäËû¾èÔùÎï×Ê	12	Ç§¿Ë	1000	Ë«	1,102
202006	40151900	Áò»¯Ïð½ºÖÆÆäËû·ÖÖ¸¡¢Á¬Ö¸¼°Â¶Ö¸ÊÖÌ×	102	°ÍÁÖ	10	Ò»°ãÃ³Ò×	17973	Ç§¿Ë	788300	Ë«	787,453
202006	40151900	Áò»¯Ïð½ºÖÆÆäËû·ÖÖ¸¡¢Á¬Ö¸¼°Â¶Ö¸ÊÖÌ×	103	ÃÏ¼ÓÀ­¹ú	10	Ò»°ãÃ³Ò×	29386	Ç§¿Ë	1570250	Ë«	1,419,472
202006	40151900	Áò»¯Ïð½ºÖÆÆäËû·ÖÖ¸¡¢Á¬Ö¸¼°Â¶Ö¸ÊÖÌ×	106	Ãåµé	10	Ò»°ãÃ³Ò×	213	Ç§¿Ë	17294	Ë«	15,299
202006	40151900	Áò»¯Ïð½ºÖÆÆäËû·ÖÖ¸¡¢Á¬Ö¸¼°Â¶Ö¸ÊÖÌ×	107	¼íÆÒÕ¯	10	Ò»°ãÃ³Ò×	2	Ç§¿Ë	20	Ë«	110
202006	40151900	Áò»¯Ïð½ºÖÆÆäËû·ÖÖ¸¡¢Á¬Ö¸¼°Â¶Ö¸ÊÖÌ×	108	ÈûÆÖÂ·Ë¹	10	Ò»°ãÃ³Ò×	230	Ç§¿Ë	61300	Ë«	43,496
202006	40151900	Áò»¯Ïð½ºÖÆÆäËû·ÖÖ¸¡¢Á¬Ö¸¼°Â¶Ö¸ÊÖÌ×	110	ÖÐ¹úÏã¸Û	10	Ò»°ãÃ³Ò×	64517	Ç§¿Ë	4735816	Ë«	8,209,605
202006	40151900	Áò»¯Ïð½ºÖÆÆäËû·ÖÖ¸¡¢Á¬Ö¸¼°Â¶Ö¸ÊÖÌ×	111	Ó¡¶È	10	Ò»°ãÃ³Ò×	109121	Ç§¿Ë	2948103	Ë«	4,468,790
202006	40151900	Áò»¯Ïð½ºÖÆÆäËû·ÖÖ¸¡¢Á¬Ö¸¼°Â¶Ö¸ÊÖÌ×	112	Ó¡¶ÈÄáÎ÷ÑÇ	10	Ò»°ãÃ³Ò×	62240	Ç§¿Ë	1054220	Ë«	1,844,308
202006	40151900	Áò»¯Ïð½ºÖÆÆäËû·ÖÖ¸¡¢Á¬Ö¸¼°Â¶Ö¸ÊÖÌ×	114	ÒÁÀ­¿Ë	10	Ò»°ãÃ³Ò×	11035	Ç§¿Ë	687900	Ë«	1,009,578
202006	40151900	Áò»¯Ïð½ºÖÆÆäËû·ÖÖ¸¡¢Á¬Ö¸¼°Â¶Ö¸ÊÖÌ×	115	ÒÔÉ«ÁÐ	10	Ò»°ãÃ³Ò×	11056	Ç§¿Ë	263100	Ë«	428,851
202006	40151900	Áò»¯Ïð½ºÖÆÆäËû·ÖÖ¸¡¢Á¬Ö¸¼°Â¶Ö¸ÊÖÌ×	116	ÈÕ±¾	10	Ò»°ãÃ³Ò×	209571	Ç§¿Ë	18427851	Ë«	29,352,966
202006	40151900	Áò»¯Ïð½ºÖÆÆäËû·ÖÖ¸¡¢Á¬Ö¸¼°Â¶Ö¸ÊÖÌ×	117	Ô¼µ©	10	Ò»°ãÃ³Ò×	18000	Ç§¿Ë	148800	Ë«	351,869
202006	40151900	Áò»¯Ïð½ºÖÆÆäËû·ÖÖ¸¡¢Á¬Ö¸¼°Â¶Ö¸ÊÖÌ×	118	¿ÆÍþÌØ	10	Ò»°ãÃ³Ò×	30326	Ç§¿Ë	2074710	Ë«	1,891,135
202006	40151900	Áò»¯Ïð½ºÖÆÆäËû·ÖÖ¸¡¢Á¬Ö¸¼°Â¶Ö¸ÊÖÌ×	119	ÀÏÎÎ	10	Ò»°ãÃ³Ò×	111	Ç§¿Ë	3460	Ë«	31,275
202006	40151900	Áò»¯Ïð½ºÖÆÆäËû·ÖÖ¸¡¢Á¬Ö¸¼°Â¶Ö¸ÊÖÌ×	119	ÀÏÎÎ	12	ÆäËû¾èÔùÎï×Ê	200	Ç§¿Ë	20000	Ë«	25,000
202006	40151900	Áò»¯Ïð½ºÖÆÆäËû·ÖÖ¸¡¢Á¬Ö¸¼°Â¶Ö¸ÊÖÌ×	120	Àè°ÍÄÛ	10	Ò»°ãÃ³Ò×	4461	Ç§¿Ë	372000	Ë«	331,027
202006	40151900	Áò»¯Ïð½ºÖÆÆäËû·ÖÖ¸¡¢Á¬Ö¸¼°Â¶Ö¸ÊÖÌ×	122	ÂíÀ´Î÷ÑÇ	10	Ò»°ãÃ³Ò×	18616	Ç§¿Ë	1799000	Ë«	3,793,070
202006	40151900	Áò»¯Ïð½ºÖÆÆäËû·ÖÖ¸¡¢Á¬Ö¸¼°Â¶Ö¸ÊÖÌ×	125	Äá²´¶ûÁª°îÃñÖ÷¹²ºÍ¹ú	10	Ò»°ãÃ³Ò×	1	Ç§¿Ë	150	Ë«	150
202006	40151900	Áò»¯Ïð½ºÖÆÆäËû·ÖÖ¸¡¢Á¬Ö¸¼°Â¶Ö¸ÊÖÌ×	126	°¢Âü	10	Ò»°ãÃ³Ò×	9321	Ç§¿Ë	716350	Ë«	315,282
202006	40151900	Áò»¯Ïð½ºÖÆÆäËû·ÖÖ¸¡¢Á¬Ö¸¼°Â¶Ö¸ÊÖÌ×	127	°Í»ùË¹Ì¹	10	Ò»°ãÃ³Ò×	4240	Ç§¿Ë	94452	Ë«	162,668
202006	40151900	Áò»¯Ïð½ºÖÆÆäËû·ÖÖ¸¡¢Á¬Ö¸¼°Â¶Ö¸ÊÖÌ×	127	°Í»ùË¹Ì¹	12	ÆäËû¾èÔùÎï×Ê	477	Ç§¿Ë	88232	Ë«	48,228
202006	40151900	Áò»¯Ïð½ºÖÆÆäËû·ÖÖ¸¡¢Á¬Ö¸¼°Â¶Ö¸ÊÖÌ×	129	·ÆÂÉ±ö	10	Ò»°ãÃ³Ò×	11549	Ç§¿Ë	513198	Ë«	834,495
202006	40151900	Áò»¯Ïð½ºÖÆÆäËû·ÖÖ¸¡¢Á¬Ö¸¼°Â¶Ö¸ÊÖÌ×	130	¿¨Ëþ¶û	10	Ò»°ãÃ³Ò×	185017	Ç§¿Ë	16458644	Ë«	19,486,959
202006	40151900	Áò»¯Ïð½ºÖÆÆäËû·ÖÖ¸¡¢Á¬Ö¸¼°Â¶Ö¸ÊÖÌ×	131	É³ÌØ°¢À­²®	10	Ò»°ãÃ³Ò×	192344	Ç§¿Ë	14847888	Ë«	20,761,219
202006	40151900	Áò»¯Ïð½ºÖÆÆäËû·ÖÖ¸¡¢Á¬Ö¸¼°Â¶Ö¸ÊÖÌ×	132	ÐÂ¼ÓÆÂ	10	Ò»°ãÃ³Ò×	6345	Ç§¿Ë	322988	Ë«	666,047
202006	40151900	Áò»¯Ïð½ºÖÆÆäËû·ÖÖ¸¡¢Á¬Ö¸¼°Â¶Ö¸ÊÖÌ×	133	º«¹ú	10	Ò»°ãÃ³Ò×	54592	Ç§¿Ë	2747896	Ë«	3,047,074
202006	40151900	Áò»¯Ïð½ºÖÆÆäËû·ÖÖ¸¡¢Á¬Ö¸¼°Â¶Ö¸ÊÖÌ×	134	Ë¹ÀïÀ¼¿¨	10	Ò»°ãÃ³Ò×	57	Ç§¿Ë	5501	Ë«	7,635
202006	40151900	Áò»¯Ïð½ºÖÆÆäËû·ÖÖ¸¡¢Á¬Ö¸¼°Â¶Ö¸ÊÖÌ×	136	Ì©¹ú	10	Ò»°ãÃ³Ò×	145221	Ç§¿Ë	3060813	Ë«	3,352,350
202006	40151900	Áò»¯Ïð½ºÖÆÆäËû·ÖÖ¸¡¢Á¬Ö¸¼°Â¶Ö¸ÊÖÌ×	137	ÍÁ¶úÆä	10	Ò»°ãÃ³Ò×	22999	Ç§¿Ë	322898	Ë«	614,673
202006	40151900	Áò»¯Ïð½ºÖÆÆäËû·ÖÖ¸¡¢Á¬Ö¸¼°Â¶Ö¸ÊÖÌ×	138	°¢ÁªÇõ	10	Ò»°ãÃ³Ò×	212418	Ç§¿Ë	17825500	Ë«	24,103,734
202006	40151900	Áò»¯Ïð½ºÖÆÆäËû·ÖÖ¸¡¢Á¬Ö¸¼°Â¶Ö¸ÊÖÌ×	139	Ò²ÃÅ	10	Ò»°ãÃ³Ò×	16730	Ç§¿Ë	698800	Ë«	895,700
202006	40151900	Áò»¯Ïð½ºÖÆÆäËû·ÖÖ¸¡¢Á¬Ö¸¼°Â¶Ö¸ÊÖÌ×	141	Ô½ÄÏ	10	Ò»°ãÃ³Ò×	2677	Ç§¿Ë	479856	Ë«	266,555
202006	40151900	Áò»¯Ïð½ºÖÆÆäËû·ÖÖ¸¡¢Á¬Ö¸¼°Â¶Ö¸ÊÖÌ×	143	ÖÐ¹úÌ¨Íå	10	Ò»°ãÃ³Ò×	9397	Ç§¿Ë	109095	Ë«	493,534
202006	40151900	Áò»¯Ïð½ºÖÆÆäËû·ÖÖ¸¡¢Á¬Ö¸¼°Â¶Ö¸ÊÖÌ×	144	¶«µÛãë	10	Ò»°ãÃ³Ò×	23	Ç§¿Ë	1500	Ë«	1,703
202006	40151900	Áò»¯Ïð½ºÖÆÆäËû·ÖÖ¸¡¢Á¬Ö¸¼°Â¶Ö¸ÊÖÌ×	145	¹þÈø¿ËË¹Ì¹	10	Ò»°ãÃ³Ò×	88868	Ç§¿Ë	3719448	Ë«	3,418,100
202006	40151900	Áò»¯Ïð½ºÖÆÆäËû·ÖÖ¸¡¢Á¬Ö¸¼°Â¶Ö¸ÊÖÌ×	146	¼ª¶û¼ªË¹Ë¹Ì¹	10	Ò»°ãÃ³Ò×	240	Ç§¿Ë	20000	Ë«	17,739
202006	40151900	Áò»¯Ïð½ºÖÆÆäËû·ÖÖ¸¡¢Á¬Ö¸¼°Â¶Ö¸ÊÖÌ×	147	Ëþ¼ª¿ËË¹Ì¹	12	ÆäËû¾èÔùÎï×Ê	80	Ç§¿Ë	10000	Ë«	5,710
202006	40151900	Áò»¯Ïð½ºÖÆÆäËû·ÖÖ¸¡¢Á¬Ö¸¼°Â¶Ö¸ÊÖÌ×	148	ÍÁ¿âÂüË¹Ì¹	10	Ò»°ãÃ³Ò×	5124	Ç§¿Ë	82500	Ë«	468,310
202006	40151900	Áò»¯Ïð½ºÖÆÆäËû·ÖÖ¸¡¢Á¬Ö¸¼°Â¶Ö¸ÊÖÌ×	149	ÎÚ×È±ð¿ËË¹Ì¹	10	Ò»°ãÃ³Ò×	5791	Ç§¿Ë	100100	Ë«	523,254
202006	40151900	Áò»¯Ïð½ºÖÆÆäËû·ÖÖ¸¡¢Á¬Ö¸¼°Â¶Ö¸ÊÖÌ×	201	°¢¶û¼°ÀûÑÇ	10	Ò»°ãÃ³Ò×	1134	Ç§¿Ë	23650	Ë«	66,318
202006	40151900	Áò»¯Ïð½ºÖÆÆäËû·ÖÖ¸¡¢Á¬Ö¸¼°Â¶Ö¸ÊÖÌ×	202	°²¸çÀ­	10	Ò»°ãÃ³Ò×	402	Ç§¿Ë	30850	Ë«	58,220
202006	40151900	Áò»¯Ïð½ºÖÆÆäËû·ÖÖ¸¡¢Á¬Ö¸¼°Â¶Ö¸ÊÖÌ×	203	±´Äþ	10	Ò»°ãÃ³Ò×	93	Ç§¿Ë	8000	Ë«	11,264
202006	40151900	Áò»¯Ïð½ºÖÆÆäËû·ÖÖ¸¡¢Á¬Ö¸¼°Â¶Ö¸ÊÖÌ×	204	²©´ÄÍßÄÉ	10	Ò»°ãÃ³Ò×	1700	Ç§¿Ë	160000	Ë«	181,806
202006	40151900	Áò»¯Ïð½ºÖÆÆäËû·ÖÖ¸¡¢Á¬Ö¸¼°Â¶Ö¸ÊÖÌ×	205	²¼Â¡µÏ	10	Ò»°ãÃ³Ò×	70	Ç§¿Ë	774	Ë«	2,708
202006	40151900	Áò»¯Ïð½ºÖÆÆäËû·ÖÖ¸¡¢Á¬Ö¸¼°Â¶Ö¸ÊÖÌ×	206	¿¦ÂóÂ¡	10	Ò»°ãÃ³Ò×	5235	Ç§¿Ë	376700	Ë«	523,971
202006	40151900	Áò»¯Ïð½ºÖÆÆäËû·ÖÖ¸¡¢Á¬Ö¸¼°Â¶Ö¸ÊÖÌ×	206	¿¦ÂóÂ¡	11	¹ú¼Ò¼ä¡¢¹ú¼Ê×éÖ¯ÎÞ³¥Ô®ÖúºÍÔùËÍµÄÎï×Ê	141	Ç§¿Ë	15000	Ë«	12,000
202006	40151900	Áò»¯Ïð½ºÖÆÆäËû·ÖÖ¸¡¢Á¬Ö¸¼°Â¶Ö¸ÊÖÌ×	208	·ðµÃ½Ç	10	Ò»°ãÃ³Ò×	318	Ç§¿Ë	1000	Ë«	8,500
202006	40151900	Áò»¯Ïð½ºÖÆÆäËû·ÖÖ¸¡¢Á¬Ö¸¼°Â¶Ö¸ÊÖÌ×	208	·ðµÃ½Ç	11	¹ú¼Ò¼ä¡¢¹ú¼Ê×éÖ¯ÎÞ³¥Ô®ÖúºÍÔùËÍµÄÎï×Ê	24	Ç§¿Ë	3000	Ë«	2,400
202006	40151900	Áò»¯Ïð½ºÖÆÆäËû·ÖÖ¸¡¢Á¬Ö¸¼°Â¶Ö¸ÊÖÌ×	211	Õ§µÃ	10	Ò»°ãÃ³Ò×	3778	Ç§¿Ë	232293	Ë«	398,064
202006	40151900	Áò»¯Ïð½ºÖÆÆäËû·ÖÖ¸¡¢Á¬Ö¸¼°Â¶Ö¸ÊÖÌ×	211	Õ§µÃ	11	¹ú¼Ò¼ä¡¢¹ú¼Ê×éÖ¯ÎÞ³¥Ô®ÖúºÍÔùËÍµÄÎï×Ê	66	Ç§¿Ë	7000	Ë«	5,600
202006	40151900	Áò»¯Ïð½ºÖÆÆäËû·ÖÖ¸¡¢Á¬Ö¸¼°Â¶Ö¸ÊÖÌ×	211	Õ§µÃ	12	ÆäËû¾èÔùÎï×Ê	72	Ç§¿Ë	5000	Ë«	5,850
202006	40151900	Áò»¯Ïð½ºÖÆÆäËû·ÖÖ¸¡¢Á¬Ö¸¼°Â¶Ö¸ÊÖÌ×	213	¸Õ¹û(²¼)	10	Ò»°ãÃ³Ò×	696	Ç§¿Ë	63250	Ë«	41,522
202006	40151900	Áò»¯Ïð½ºÖÆÆäËû·ÖÖ¸¡¢Á¬Ö¸¼°Â¶Ö¸ÊÖÌ×	213	¸Õ¹û(²¼)	11	¹ú¼Ò¼ä¡¢¹ú¼Ê×éÖ¯ÎÞ³¥Ô®ÖúºÍÔùËÍµÄÎï×Ê	62	Ç§¿Ë	7000	Ë«	5,600
202006	40151900	Áò»¯Ïð½ºÖÆÆäËû·ÖÖ¸¡¢Á¬Ö¸¼°Â¶Ö¸ÊÖÌ×	214	¼ª²¼Ìá	10	Ò»°ãÃ³Ò×	1725	Ç§¿Ë	123802	Ë«	208,683
202006	40151900	Áò»¯Ïð½ºÖÆÆäËû·ÖÖ¸¡¢Á¬Ö¸¼°Â¶Ö¸ÊÖÌ×	215	°£¼°	10	Ò»°ãÃ³Ò×	22304	Ç§¿Ë	2083602	Ë«	1,725,203
202006	40151900	Áò»¯Ïð½ºÖÆÆäËû·ÖÖ¸¡¢Á¬Ö¸¼°Â¶Ö¸ÊÖÌ×	215	°£¼°	12	ÆäËû¾èÔùÎï×Ê	50	Ç§¿Ë	5000	Ë«	9,916
202006	40151900	Áò»¯Ïð½ºÖÆÆäËû·ÖÖ¸¡¢Á¬Ö¸¼°Â¶Ö¸ÊÖÌ×	216	³àµÀ¼¸ÄÚÑÇ	10	Ò»°ãÃ³Ò×	234	Ç§¿Ë	21100	Ë«	29,798
202006	40151900	Áò»¯Ïð½ºÖÆÆäËû·ÖÖ¸¡¢Á¬Ö¸¼°Â¶Ö¸ÊÖÌ×	216	³àµÀ¼¸ÄÚÑÇ	11	¹ú¼Ò¼ä¡¢¹ú¼Ê×éÖ¯ÎÞ³¥Ô®ÖúºÍÔùËÍµÄÎï×Ê	81	Ç§¿Ë	9500	Ë«	11,600
202006	40151900	Áò»¯Ïð½ºÖÆÆäËû·ÖÖ¸¡¢Á¬Ö¸¼°Â¶Ö¸ÊÖÌ×	217	°£Èû¶í±ÈÑÇ	10	Ò»°ãÃ³Ò×	2517	Ç§¿Ë	180550	Ë«	206,380
202006	40151900	Áò»¯Ïð½ºÖÆÆäËû·ÖÖ¸¡¢Á¬Ö¸¼°Â¶Ö¸ÊÖÌ×	218	¼ÓÅî	10	Ò»°ãÃ³Ò×	123	Ç§¿Ë	9250	Ë«	16,546
202006	40151900	Áò»¯Ïð½ºÖÆÆäËû·ÖÖ¸¡¢Á¬Ö¸¼°Â¶Ö¸ÊÖÌ×	219	¸Ô±ÈÑÇ	11	¹ú¼Ò¼ä¡¢¹ú¼Ê×éÖ¯ÎÞ³¥Ô®ÖúºÍÔùËÍµÄÎï×Ê	24	Ç§¿Ë	3000	Ë«	2,400
202006	40151900	Áò»¯Ïð½ºÖÆÆäËû·ÖÖ¸¡¢Á¬Ö¸¼°Â¶Ö¸ÊÖÌ×	220	¼ÓÄÉ	10	Ò»°ãÃ³Ò×	7471	Ç§¿Ë	536800	Ë«	722,501
202006	40151900	Áò»¯Ïð½ºÖÆÆäËû·ÖÖ¸¡¢Á¬Ö¸¼°Â¶Ö¸ÊÖÌ×	221	¼¸ÄÚÑÇ	10	Ò»°ãÃ³Ò×	680	Ç§¿Ë	55100	Ë«	51,089
202006	40151900	Áò»¯Ïð½ºÖÆÆäËû·ÖÖ¸¡¢Á¬Ö¸¼°Â¶Ö¸ÊÖÌ×	221	¼¸ÄÚÑÇ	11	¹ú¼Ò¼ä¡¢¹ú¼Ê×éÖ¯ÎÞ³¥Ô®ÖúºÍÔùËÍµÄÎï×Ê	141	Ç§¿Ë	15000	Ë«	12,000
202006	40151900	Áò»¯Ïð½ºÖÆÆäËû·ÖÖ¸¡¢Á¬Ö¸¼°Â¶Ö¸ÊÖÌ×	222	¼¸ÄÚÑÇ±ÈÉÜ	11	¹ú¼Ò¼ä¡¢¹ú¼Ê×éÖ¯ÎÞ³¥Ô®ÖúºÍÔùËÍµÄÎï×Ê	66	Ç§¿Ë	7000	Ë«	5,600
202006	40151900	Áò»¯Ïð½ºÖÆÆäËû·ÖÖ¸¡¢Á¬Ö¸¼°Â¶Ö¸ÊÖÌ×	223	¿ÆÌØµÏÍß	10	Ò»°ãÃ³Ò×	182	Ç§¿Ë	13150	Ë«	13,151
202006	40151900	Áò»¯Ïð½ºÖÆÆäËû·ÖÖ¸¡¢Á¬Ö¸¼°Â¶Ö¸ÊÖÌ×	224	¿ÏÄáÑÇ	10	Ò»°ãÃ³Ò×	11040	Ç§¿Ë	812680	Ë«	637,331
202006	40151900	Áò»¯Ïð½ºÖÆÆäËû·ÖÖ¸¡¢Á¬Ö¸¼°Â¶Ö¸ÊÖÌ×	227	Âí´ï¼ÓË¹¼Ó	10	Ò»°ãÃ³Ò×	39	Ç§¿Ë	3500	Ë«	4,697
202006	40151900	Áò»¯Ïð½ºÖÆÆäËû·ÖÖ¸¡¢Á¬Ö¸¼°Â¶Ö¸ÊÖÌ×	228	ÂíÀ­Î¬	10	Ò»°ãÃ³Ò×	286	Ç§¿Ë	3001	Ë«	8,072
202006	40151900	Áò»¯Ïð½ºÖÆÆäËû·ÖÖ¸¡¢Á¬Ö¸¼°Â¶Ö¸ÊÖÌ×	229	ÂíÀï	10	Ò»°ãÃ³Ò×	1261	Ç§¿Ë	120200	Ë«	123,580
202006	40151900	Áò»¯Ïð½ºÖÆÆäËû·ÖÖ¸¡¢Á¬Ö¸¼°Â¶Ö¸ÊÖÌ×	230	Ã«ÀïËþÄáÑÇ	10	Ò»°ãÃ³Ò×	539	Ç§¿Ë	43700	Ë«	41,911
202006	40151900	Áò»¯Ïð½ºÖÆÆäËû·ÖÖ¸¡¢Á¬Ö¸¼°Â¶Ö¸ÊÖÌ×	231	Ã«ÀïÇóË¹	10	Ò»°ãÃ³Ò×	165	Ç§¿Ë	10450	Ë«	31,097
202006	40151900	Áò»¯Ïð½ºÖÆÆäËû·ÖÖ¸¡¢Á¬Ö¸¼°Â¶Ö¸ÊÖÌ×	232	Ä¦Âå¸ç	10	Ò»°ãÃ³Ò×	456	Ç§¿Ë	10944	Ë«	11,648
202006	40151900	Áò»¯Ïð½ºÖÆÆäËû·ÖÖ¸¡¢Á¬Ö¸¼°Â¶Ö¸ÊÖÌ×	232	Ä¦Âå¸ç	11	¹ú¼Ò¼ä¡¢¹ú¼Ê×éÖ¯ÎÞ³¥Ô®ÖúºÍÔùËÍµÄÎï×Ê	15	Ç§¿Ë	2500	Ë«	4,150
202006	40151900	Áò»¯Ïð½ºÖÆÆäËû·ÖÖ¸¡¢Á¬Ö¸¼°Â¶Ö¸ÊÖÌ×	233	ÄªÉ£±È¿Ë	10	Ò»°ãÃ³Ò×	3007	Ç§¿Ë	106510	Ë«	144,687
202006	40151900	Áò»¯Ïð½ºÖÆÆäËû·ÖÖ¸¡¢Á¬Ö¸¼°Â¶Ö¸ÊÖÌ×	234	ÄÉÃ×±ÈÑÇ	10	Ò»°ãÃ³Ò×	8	Ç§¿Ë	600	Ë«	851
202006	40151900	Áò»¯Ïð½ºÖÆÆäËû·ÖÖ¸¡¢Á¬Ö¸¼°Â¶Ö¸ÊÖÌ×	235	ÄáÈÕ¶û	10	Ò»°ãÃ³Ò×	2888	Ç§¿Ë	271500	Ë«	105,197
202006	40151900	Áò»¯Ïð½ºÖÆÆäËû·ÖÖ¸¡¢Á¬Ö¸¼°Â¶Ö¸ÊÖÌ×	236	ÄáÈÕÀûÑÇ	10	Ò»°ãÃ³Ò×	9870	Ç§¿Ë	562380	Ë«	794,562
202006	40151900	Áò»¯Ïð½ºÖÆÆäËû·ÖÖ¸¡¢Á¬Ö¸¼°Â¶Ö¸ÊÖÌ×	236	ÄáÈÕÀûÑÇ	12	ÆäËû¾èÔùÎï×Ê	307	Ç§¿Ë	22000	Ë«	32,160
202006	40151900	Áò»¯Ïð½ºÖÆÆäËû·ÖÖ¸¡¢Á¬Ö¸¼°Â¶Ö¸ÊÖÌ×	237	ÁôÄáÍô	10	Ò»°ãÃ³Ò×	214	Ç§¿Ë	23000	Ë«	30,159
202006	40151900	Áò»¯Ïð½ºÖÆÆäËû·ÖÖ¸¡¢Á¬Ö¸¼°Â¶Ö¸ÊÖÌ×	238	Â¬Íú´ï	10	Ò»°ãÃ³Ò×	1610	Ç§¿Ë	201000	Ë«	321,316
202006	40151900	Áò»¯Ïð½ºÖÆÆäËû·ÖÖ¸¡¢Á¬Ö¸¼°Â¶Ö¸ÊÖÌ×	240	ÈûÄÚ¼Ó¶û	10	Ò»°ãÃ³Ò×	1864	Ç§¿Ë	87550	Ë«	194,629
202006	40151900	Áò»¯Ïð½ºÖÆÆäËû·ÖÖ¸¡¢Á¬Ö¸¼°Â¶Ö¸ÊÖÌ×	240	ÈûÄÚ¼Ó¶û	11	¹ú¼Ò¼ä¡¢¹ú¼Ê×éÖ¯ÎÞ³¥Ô®ÖúºÍÔùËÍµÄÎï×Ê	141	Ç§¿Ë	15000	Ë«	12,000
202006	40151900	Áò»¯Ïð½ºÖÆÆäËû·ÖÖ¸¡¢Á¬Ö¸¼°Â¶Ö¸ÊÖÌ×	242	ÈûÀ­Àû°º	10	Ò»°ãÃ³Ò×	470	Ç§¿Ë	25010	Ë«	23,770
202006	40151900	Áò»¯Ïð½ºÖÆÆäËû·ÖÖ¸¡¢Á¬Ö¸¼°Â¶Ö¸ÊÖÌ×	242	ÈûÀ­Àû°º	11	¹ú¼Ò¼ä¡¢¹ú¼Ê×éÖ¯ÎÞ³¥Ô®ÖúºÍÔùËÍµÄÎï×Ê	163	Ç§¿Ë	17600	Ë«	26,130
202006	40151900	Áò»¯Ïð½ºÖÆÆäËû·ÖÖ¸¡¢Á¬Ö¸¼°Â¶Ö¸ÊÖÌ×	244	ÄÏ·Ç	10	Ò»°ãÃ³Ò×	87032	Ç§¿Ë	1395836	Ë«	3,723,179
202006	40151900	Áò»¯Ïð½ºÖÆÆäËû·ÖÖ¸¡¢Á¬Ö¸¼°Â¶Ö¸ÊÖÌ×	246	ËÕµ¤	10	Ò»°ãÃ³Ò×	521	Ç§¿Ë	16500	Ë«	24,023
202006	40151900	Áò»¯Ïð½ºÖÆÆäËû·ÖÖ¸¡¢Á¬Ö¸¼°Â¶Ö¸ÊÖÌ×	246	ËÕµ¤	12	ÆäËû¾èÔùÎï×Ê	298	Ç§¿Ë	20000	Ë«	23,400
202006	40151900	Áò»¯Ïð½ºÖÆÆäËû·ÖÖ¸¡¢Á¬Ö¸¼°Â¶Ö¸ÊÖÌ×	247	Ì¹É£ÄáÑÇ	10	Ò»°ãÃ³Ò×	279	Ç§¿Ë	11335	Ë«	16,197
202006	40151900	Áò»¯Ïð½ºÖÆÆäËû·ÖÖ¸¡¢Á¬Ö¸¼°Â¶Ö¸ÊÖÌ×	248	¶à¸ç	10	Ò»°ãÃ³Ò×	952	Ç§¿Ë	67500	Ë«	95,791
202006	40151900	Áò»¯Ïð½ºÖÆÆäËû·ÖÖ¸¡¢Á¬Ö¸¼°Â¶Ö¸ÊÖÌ×	249	Í»ÄáË¹	10	Ò»°ãÃ³Ò×	11655	Ç§¿Ë	179300	Ë«	308,434
202006	40151900	Áò»¯Ïð½ºÖÆÆäËû·ÖÖ¸¡¢Á¬Ö¸¼°Â¶Ö¸ÊÖÌ×	249	Í»ÄáË¹	11	¹ú¼Ò¼ä¡¢¹ú¼Ê×éÖ¯ÎÞ³¥Ô®ÖúºÍÔùËÍµÄÎï×Ê	65	Ç§¿Ë	2550	Ë«	4,426
202006	40151900	Áò»¯Ïð½ºÖÆÆäËû·ÖÖ¸¡¢Á¬Ö¸¼°Â¶Ö¸ÊÖÌ×	251	²¼»ùÄÉ·¨Ë÷	10	Ò»°ãÃ³Ò×	660	Ç§¿Ë	51200	Ë«	51,596
202006	40151900	Áò»¯Ïð½ºÖÆÆäËû·ÖÖ¸¡¢Á¬Ö¸¼°Â¶Ö¸ÊÖÌ×	252	¸Õ¹û(½ð)	10	Ò»°ãÃ³Ò×	2060	Ç§¿Ë	74583	Ë«	131,554
202006	40151900	Áò»¯Ïð½ºÖÆÆäËû·ÖÖ¸¡¢Á¬Ö¸¼°Â¶Ö¸ÊÖÌ×	253	ÔÞ±ÈÑÇ	10	Ò»°ãÃ³Ò×	132	Ç§¿Ë	3002	Ë«	8,842
202006	40151900	Áò»¯Ïð½ºÖÆÆäËû·ÖÖ¸¡¢Á¬Ö¸¼°Â¶Ö¸ÊÖÌ×	254	½ò°Í²¼Î¤	10	Ò»°ãÃ³Ò×	744	Ç§¿Ë	68540	Ë«	107,426
202006	40151900	Áò»¯Ïð½ºÖÆÆäËû·ÖÖ¸¡¢Á¬Ö¸¼°Â¶Ö¸ÊÖÌ×	255	À³Ë÷ÍÐ	11	¹ú¼Ò¼ä¡¢¹ú¼Ê×éÖ¯ÎÞ³¥Ô®ÖúºÍÔùËÍµÄÎï×Ê	80	Ç§¿Ë	400	Ë«	8,000
202006	40151900	Áò»¯Ïð½ºÖÆÆäËû·ÖÖ¸¡¢Á¬Ö¸¼°Â¶Ö¸ÊÖÌ×	258	¶òÁ¢ÌØÀïÑÇ	10	Ò»°ãÃ³Ò×	49	Ç§¿Ë	2700	Ë«	2,884
202006	40151900	Áò»¯Ïð½ºÖÆÆäËû·ÖÖ¸¡¢Á¬Ö¸¼°Â¶Ö¸ÊÖÌ×	260	ÄÏËÕµ¤¹²ºÍ¹ú	10	Ò»°ãÃ³Ò×	32	Ç§¿Ë	2500	Ë«	1,760
202006	40151900	Áò»¯Ïð½ºÖÆÆäËû·ÖÖ¸¡¢Á¬Ö¸¼°Â¶Ö¸ÊÖÌ×	301	±ÈÀûÊ±	10	Ò»°ãÃ³Ò×	210973	Ç§¿Ë	19008979	Ë«	36,405,772
202006	40151900	Áò»¯Ïð½ºÖÆÆäËû·ÖÖ¸¡¢Á¬Ö¸¼°Â¶Ö¸ÊÖÌ×	302	µ¤Âó	10	Ò»°ãÃ³Ò×	216867	Ç§¿Ë	28277584	Ë«	44,059,586
202006	40151900	Áò»¯Ïð½ºÖÆÆäËû·ÖÖ¸¡¢Á¬Ö¸¼°Â¶Ö¸ÊÖÌ×	303	Ó¢¹ú	10	Ò»°ãÃ³Ò×	1363366	Ç§¿Ë	158043948	Ë«	261,077,566
202006	40151900	Áò»¯Ïð½ºÖÆÆäËû·ÖÖ¸¡¢Á¬Ö¸¼°Â¶Ö¸ÊÖÌ×	304	µÂ¹ú	10	Ò»°ãÃ³Ò×	797982	Ç§¿Ë	90910268	Ë«	144,541,824
202006	40151900	Áò»¯Ïð½ºÖÆÆäËû·ÖÖ¸¡¢Á¬Ö¸¼°Â¶Ö¸ÊÖÌ×	305	·¨¹ú	10	Ò»°ãÃ³Ò×	126873	Ç§¿Ë	13018149	Ë«	15,408,049
202006	40151900	Áò»¯Ïð½ºÖÆÆäËû·ÖÖ¸¡¢Á¬Ö¸¼°Â¶Ö¸ÊÖÌ×	306	°®¶ûÀ¼	10	Ò»°ãÃ³Ò×	34295	Ç§¿Ë	3192506	Ë«	6,071,555
202006	40151900	Áò»¯Ïð½ºÖÆÆäËû·ÖÖ¸¡¢Á¬Ö¸¼°Â¶Ö¸ÊÖÌ×	307	Òâ´óÀû	10	Ò»°ãÃ³Ò×	137660	Ç§¿Ë	11124372	Ë«	14,097,552
202006	40151900	Áò»¯Ïð½ºÖÆÆäËû·ÖÖ¸¡¢Á¬Ö¸¼°Â¶Ö¸ÊÖÌ×	307	Òâ´óÀû	11	¹ú¼Ò¼ä¡¢¹ú¼Ê×éÖ¯ÎÞ³¥Ô®ÖúºÍÔùËÍµÄÎï×Ê	1755	Ç§¿Ë	54000	Ë«	135,000
202006	40151900	Áò»¯Ïð½ºÖÆÆäËû·ÖÖ¸¡¢Á¬Ö¸¼°Â¶Ö¸ÊÖÌ×	307	Òâ´óÀû	12	ÆäËû¾èÔùÎï×Ê	2630	Ç§¿Ë	94100	Ë«	55,260
202006	40151900	Áò»¯Ïð½ºÖÆÆäËû·ÖÖ¸¡¢Á¬Ö¸¼°Â¶Ö¸ÊÖÌ×	308	Â¬É­±¤	10	Ò»°ãÃ³Ò×	0	Ç§¿Ë	80	Ë«	21
202006	40151900	Áò»¯Ïð½ºÖÆÆäËû·ÖÖ¸¡¢Á¬Ö¸¼°Â¶Ö¸ÊÖÌ×	309	ºÉÀ¼	10	Ò»°ãÃ³Ò×	106547	Ç§¿Ë	12978937	Ë«	18,829,821
202006	40151900	Áò»¯Ïð½ºÖÆÆäËû·ÖÖ¸¡¢Á¬Ö¸¼°Â¶Ö¸ÊÖÌ×	310	Ï£À°	10	Ò»°ãÃ³Ò×	20030	Ç§¿Ë	808628	Ë«	828,918
202006	40151900	Áò»¯Ïð½ºÖÆÆäËû·ÖÖ¸¡¢Á¬Ö¸¼°Â¶Ö¸ÊÖÌ×	311	ÆÏÌÑÑÀ	10	Ò»°ãÃ³Ò×	42848	Ç§¿Ë	4277240	Ë«	3,027,953
202006	40151900	Áò»¯Ïð½ºÖÆÆäËû·ÖÖ¸¡¢Á¬Ö¸¼°Â¶Ö¸ÊÖÌ×	312	Î÷°àÑÀ	10	Ò»°ãÃ³Ò×	280736	Ç§¿Ë	25222523	Ë«	33,057,853
202006	40151900	Áò»¯Ïð½ºÖÆÆäËû·ÖÖ¸¡¢Á¬Ö¸¼°Â¶Ö¸ÊÖÌ×	313	°¢¶û°ÍÄáÑÇ	10	Ò»°ãÃ³Ò×	6744	Ç§¿Ë	810596	Ë«	1,001,821
202006	40151900	Áò»¯Ïð½ºÖÆÆäËû·ÖÖ¸¡¢Á¬Ö¸¼°Â¶Ö¸ÊÖÌ×	315	°ÂµØÀû	10	Ò»°ãÃ³Ò×	7900	Ç§¿Ë	668824	Ë«	787,018
202006	40151900	Áò»¯Ïð½ºÖÆÆäËû·ÖÖ¸¡¢Á¬Ö¸¼°Â¶Ö¸ÊÖÌ×	316	±£¼ÓÀûÑÇ	10	Ò»°ãÃ³Ò×	4	Ç§¿Ë	38	Ë«	241
202006	40151900	Áò»¯Ïð½ºÖÆÆäËû·ÖÖ¸¡¢Á¬Ö¸¼°Â¶Ö¸ÊÖÌ×	316	±£¼ÓÀûÑÇ	11	¹ú¼Ò¼ä¡¢¹ú¼Ê×éÖ¯ÎÞ³¥Ô®ÖúºÍÔùËÍµÄÎï×Ê	24	Ç§¿Ë	2500	Ë«	16,600
202006	40151900	Áò»¯Ïð½ºÖÆÆäËû·ÖÖ¸¡¢Á¬Ö¸¼°Â¶Ö¸ÊÖÌ×	318	·ÒÀ¼	10	Ò»°ãÃ³Ò×	7602	Ç§¿Ë	673380	Ë«	1,441,169
202006	40151900	Áò»¯Ïð½ºÖÆÆäËû·ÖÖ¸¡¢Á¬Ö¸¼°Â¶Ö¸ÊÖÌ×	321	ÐÙÑÀÀû	10	Ò»°ãÃ³Ò×	22526	Ç§¿Ë	901600	Ë«	1,132,035
202006	40151900	Áò»¯Ïð½ºÖÆÆäËû·ÖÖ¸¡¢Á¬Ö¸¼°Â¶Ö¸ÊÖÌ×	321	ÐÙÑÀÀû	11	¹ú¼Ò¼ä¡¢¹ú¼Ê×éÖ¯ÎÞ³¥Ô®ÖúºÍÔùËÍµÄÎï×Ê	24	Ç§¿Ë	2500	Ë«	16,600
202006	40151900	Áò»¯Ïð½ºÖÆÆäËû·ÖÖ¸¡¢Á¬Ö¸¼°Â¶Ö¸ÊÖÌ×	324	Âí¶úËû	10	Ò»°ãÃ³Ò×	347	Ç§¿Ë	50000	Ë«	24,834
202006	40151900	Áò»¯Ïð½ºÖÆÆäËû·ÖÖ¸¡¢Á¬Ö¸¼°Â¶Ö¸ÊÖÌ×	326	Å²Íþ	10	Ò»°ãÃ³Ò×	29238	Ç§¿Ë	3681598	Ë«	5,432,868
202006	40151900	Áò»¯Ïð½ºÖÆÆäËû·ÖÖ¸¡¢Á¬Ö¸¼°Â¶Ö¸ÊÖÌ×	327	²¨À¼	10	Ò»°ãÃ³Ò×	156571	Ç§¿Ë	9329489	Ë«	9,939,132
202006	40151900	Áò»¯Ïð½ºÖÆÆäËû·ÖÖ¸¡¢Á¬Ö¸¼°Â¶Ö¸ÊÖÌ×	328	ÂÞÂíÄáÑÇ	10	Ò»°ãÃ³Ò×	46971	Ç§¿Ë	3794940	Ë«	2,908,469
202006	40151900	Áò»¯Ïð½ºÖÆÆäËû·ÖÖ¸¡¢Á¬Ö¸¼°Â¶Ö¸ÊÖÌ×	330	Èðµä	10	Ò»°ãÃ³Ò×	45942	Ç§¿Ë	5913349	Ë«	10,662,517
202006	40151900	Áò»¯Ïð½ºÖÆÆäËû·ÖÖ¸¡¢Á¬Ö¸¼°Â¶Ö¸ÊÖÌ×	331	ÈðÊ¿	10	Ò»°ãÃ³Ò×	63320	Ç§¿Ë	7055268	Ë«	8,902,410
202006	40151900	Áò»¯Ïð½ºÖÆÆäËû·ÖÖ¸¡¢Á¬Ö¸¼°Â¶Ö¸ÊÖÌ×	334	°®É³ÄáÑÇ	10	Ò»°ãÃ³Ò×	8464	Ç§¿Ë	398800	Ë«	212,645
202006	40151900	Áò»¯Ïð½ºÖÆÆäËû·ÖÖ¸¡¢Á¬Ö¸¼°Â¶Ö¸ÊÖÌ×	335	À­ÍÑÎ¬ÑÇ	10	Ò»°ãÃ³Ò×	600	Ç§¿Ë	80000	Ë«	68,871
202006	40151900	Áò»¯Ïð½ºÖÆÆäËû·ÖÖ¸¡¢Á¬Ö¸¼°Â¶Ö¸ÊÖÌ×	336	Á¢ÌÕÍð	10	Ò»°ãÃ³Ò×	29601	Ç§¿Ë	2539948	Ë«	1,289,857
202006	40151900	Áò»¯Ïð½ºÖÆÆäËû·ÖÖ¸¡¢Á¬Ö¸¼°Â¶Ö¸ÊÖÌ×	337	¸ñÂ³¼ªÑÇ	10	Ò»°ãÃ³Ò×	735	Ç§¿Ë	50840	Ë«	46,786
202006	40151900	Áò»¯Ïð½ºÖÆÆäËû·ÖÖ¸¡¢Á¬Ö¸¼°Â¶Ö¸ÊÖÌ×	339	°¢Èû°Ý½®	10	Ò»°ãÃ³Ò×	770	Ç§¿Ë	65000	Ë«	120,854
202006	40151900	Áò»¯Ïð½ºÖÆÆäËû·ÖÖ¸¡¢Á¬Ö¸¼°Â¶Ö¸ÊÖÌ×	340	°×¶íÂÞË¹	10	Ò»°ãÃ³Ò×	11451	Ç§¿Ë	910080	Ë«	470,881
202006	40151900	Áò»¯Ïð½ºÖÆÆäËû·ÖÖ¸¡¢Á¬Ö¸¼°Â¶Ö¸ÊÖÌ×	340	°×¶íÂÞË¹	11	¹ú¼Ò¼ä¡¢¹ú¼Ê×éÖ¯ÎÞ³¥Ô®ÖúºÍÔùËÍµÄÎï×Ê	24	Ç§¿Ë	2500	Ë«	16,600
202006	40151900	Áò»¯Ïð½ºÖÆÆäËû·ÖÖ¸¡¢Á¬Ö¸¼°Â¶Ö¸ÊÖÌ×	344	¶íÂÞË¹Áª°î	10	Ò»°ãÃ³Ò×	646501	Ç§¿Ë	23123461	Ë«	24,180,085
202006	40151900	Áò»¯Ïð½ºÖÆÆäËû·ÖÖ¸¡¢Á¬Ö¸¼°Â¶Ö¸ÊÖÌ×	347	ÎÚ¿ËÀ¼	10	Ò»°ãÃ³Ò×	69736	Ç§¿Ë	5347080	Ë«	4,086,054
202006	40151900	Áò»¯Ïð½ºÖÆÆäËû·ÖÖ¸¡¢Á¬Ö¸¼°Â¶Ö¸ÊÖÌ×	350	Ë¹ÂåÎÄÄáÑÇ	10	Ò»°ãÃ³Ò×	8664	Ç§¿Ë	902500	Ë«	3,009,793
202006	40151900	Áò»¯Ïð½ºÖÆÆäËû·ÖÖ¸¡¢Á¬Ö¸¼°Â¶Ö¸ÊÖÌ×	351	¿ËÂÞµØÑÇ	10	Ò»°ãÃ³Ò×	28964	Ç§¿Ë	2836382	Ë«	3,258,608
202006	40151900	Áò»¯Ïð½ºÖÆÆäËû·ÖÖ¸¡¢Á¬Ö¸¼°Â¶Ö¸ÊÖÌ×	352	½Ý¿Ë	10	Ò»°ãÃ³Ò×	10991	Ç§¿Ë	1145073	Ë«	818,004
202006	40151900	Áò»¯Ïð½ºÖÆÆäËû·ÖÖ¸¡¢Á¬Ö¸¼°Â¶Ö¸ÊÖÌ×	353	Ë¹Âå·¥¿Ë	10	Ò»°ãÃ³Ò×	1608	Ç§¿Ë	185000	Ë«	150,692
202006	40151900	Áò»¯Ïð½ºÖÆÆäËû·ÖÖ¸¡¢Á¬Ö¸¼°Â¶Ö¸ÊÖÌ×	354	±±ÂíÆä¶Ù¹²ºÍ¹ú	11	¹ú¼Ò¼ä¡¢¹ú¼Ê×éÖ¯ÎÞ³¥Ô®ÖúºÍÔùËÍµÄÎï×Ê	24	Ç§¿Ë	2500	Ë«	16,600
202006	40151900	Áò»¯Ïð½ºÖÆÆäËû·ÖÖ¸¡¢Á¬Ö¸¼°Â¶Ö¸ÊÖÌ×	355	²¨ºÚ	10	Ò»°ãÃ³Ò×	1245	Ç§¿Ë	93300	Ë«	52,164
202006	40151900	Áò»¯Ïð½ºÖÆÆäËû·ÖÖ¸¡¢Á¬Ö¸¼°Â¶Ö¸ÊÖÌ×	358	Èû¶ûÎ¬ÑÇ	10	Ò»°ãÃ³Ò×	12	Ç§¿Ë	1000	Ë«	887
202006	40151900	Áò»¯Ïð½ºÖÆÆäËû·ÖÖ¸¡¢Á¬Ö¸¼°Â¶Ö¸ÊÖÌ×	359	ºÚÉ½	10	Ò»°ãÃ³Ò×	500	Ç§¿Ë	50000	Ë«	19,123
202006	40151900	Áò»¯Ïð½ºÖÆÆäËû·ÖÖ¸¡¢Á¬Ö¸¼°Â¶Ö¸ÊÖÌ×	402	°¢¸ùÍ¢	10	Ò»°ãÃ³Ò×	70534	Ç§¿Ë	2253744	Ë«	2,697,089
202006	40151900	Áò»¯Ïð½ºÖÆÆäËû·ÖÖ¸¡¢Á¬Ö¸¼°Â¶Ö¸ÊÖÌ×	404	°Í¹þÂí	10	Ò»°ãÃ³Ò×	1539	Ç§¿Ë	150000	Ë«	244,798
202006	40151900	Áò»¯Ïð½ºÖÆÆäËû·ÖÖ¸¡¢Á¬Ö¸¼°Â¶Ö¸ÊÖÌ×	405	°Í°Í¶àË¹	10	Ò»°ãÃ³Ò×	355	Ç§¿Ë	7200	Ë«	23,593
202006	40151900	Áò»¯Ïð½ºÖÆÆäËû·ÖÖ¸¡¢Á¬Ö¸¼°Â¶Ö¸ÊÖÌ×	408	¶àÃñ×å²£ÀûÎ¬ÑÇ¹ú	10	Ò»°ãÃ³Ò×	5143	Ç§¿Ë	364750	Ë«	396,187
202006	40151900	Áò»¯Ïð½ºÖÆÆäËû·ÖÖ¸¡¢Á¬Ö¸¼°Â¶Ö¸ÊÖÌ×	410	°ÍÎ÷	10	Ò»°ãÃ³Ò×	161336	Ç§¿Ë	4035558	Ë«	6,823,078
202006	40151900	Áò»¯Ïð½ºÖÆÆäËû·ÖÖ¸¡¢Á¬Ö¸¼°Â¶Ö¸ÊÖÌ×	412	ÖÇÀû	10	Ò»°ãÃ³Ò×	146165	Ç§¿Ë	9093187	Ë«	10,216,138
202006	40151900	Áò»¯Ïð½ºÖÆÆäËû·ÖÖ¸¡¢Á¬Ö¸¼°Â¶Ö¸ÊÖÌ×	413	¸çÂ×±ÈÑÇ	10	Ò»°ãÃ³Ò×	9622	Ç§¿Ë	1047290	Ë«	557,647
202006	40151900	Áò»¯Ïð½ºÖÆÆäËû·ÖÖ¸¡¢Á¬Ö¸¼°Â¶Ö¸ÊÖÌ×	415	¸çË¹´ïÀè¼Ó	10	Ò»°ãÃ³Ò×	447	Ç§¿Ë	8600	Ë«	20,623
202006	40151900	Áò»¯Ïð½ºÖÆÆäËû·ÖÖ¸¡¢Á¬Ö¸¼°Â¶Ö¸ÊÖÌ×	416	¹Å°Í	10	Ò»°ãÃ³Ò×	200	Ç§¿Ë	20000	Ë«	48,000
202006	40151900	Áò»¯Ïð½ºÖÆÆäËû·ÖÖ¸¡¢Á¬Ö¸¼°Â¶Ö¸ÊÖÌ×	418	¶àÃ×Äá¼Ó¹²ºÍ¹ú	10	Ò»°ãÃ³Ò×	15449	Ç§¿Ë	1595000	Ë«	1,398,755
202006	40151900	Áò»¯Ïð½ºÖÆÆäËû·ÖÖ¸¡¢Á¬Ö¸¼°Â¶Ö¸ÊÖÌ×	419	¶ò¹Ï¶à¶û	10	Ò»°ãÃ³Ò×	30346	Ç§¿Ë	2300550	Ë«	1,851,554
202006	40151900	Áò»¯Ïð½ºÖÆÆäËû·ÖÖ¸¡¢Á¬Ö¸¼°Â¶Ö¸ÊÖÌ×	422	¹ÏµÂÂÞÆÕ	10	Ò»°ãÃ³Ò×	600	Ç§¿Ë	50000	Ë«	28,382
202006	40151900	Áò»¯Ïð½ºÖÆÆäËû·ÖÖ¸¡¢Á¬Ö¸¼°Â¶Ö¸ÊÖÌ×	423	Î£µØÂíÀ­	10	Ò»°ãÃ³Ò×	1851	Ç§¿Ë	29040	Ë«	59,418
202006	40151900	Áò»¯Ïð½ºÖÆÆäËû·ÖÖ¸¡¢Á¬Ö¸¼°Â¶Ö¸ÊÖÌ×	425	º£µØ	10	Ò»°ãÃ³Ò×	1973	Ç§¿Ë	171100	Ë«	122,907
202006	40151900	Áò»¯Ïð½ºÖÆÆäËû·ÖÖ¸¡¢Á¬Ö¸¼°Â¶Ö¸ÊÖÌ×	426	ºé¶¼À­Ë¹	10	Ò»°ãÃ³Ò×	179	Ç§¿Ë	1400	Ë«	4,229
202006	40151900	Áò»¯Ïð½ºÖÆÆäËû·ÖÖ¸¡¢Á¬Ö¸¼°Â¶Ö¸ÊÖÌ×	427	ÑÀÂò¼Ó	10	Ò»°ãÃ³Ò×	630	Ç§¿Ë	50000	Ë«	54,175
202006	40151900	Áò»¯Ïð½ºÖÆÆäËû·ÖÖ¸¡¢Á¬Ö¸¼°Â¶Ö¸ÊÖÌ×	429	Ä«Î÷¸ç	10	Ò»°ãÃ³Ò×	49445	Ç§¿Ë	1938851	Ë«	1,764,859
202006	40151900	Áò»¯Ïð½ºÖÆÆäËû·ÖÖ¸¡¢Á¬Ö¸¼°Â¶Ö¸ÊÖÌ×	431	Äá¼ÓÀ­¹Ï	10	Ò»°ãÃ³Ò×	2528	Ç§¿Ë	302000	Ë«	137,797
202006	40151900	Áò»¯Ïð½ºÖÆÆäËû·ÖÖ¸¡¢Á¬Ö¸¼°Â¶Ö¸ÊÖÌ×	432	°ÍÄÃÂí	10	Ò»°ãÃ³Ò×	72401	Ç§¿Ë	5712468	Ë«	7,035,163
202006	40151900	Áò»¯Ïð½ºÖÆÆäËû·ÖÖ¸¡¢Á¬Ö¸¼°Â¶Ö¸ÊÖÌ×	434	ÃØÂ³	10	Ò»°ãÃ³Ò×	52634	Ç§¿Ë	3407164	Ë«	3,698,785
202006	40151900	Áò»¯Ïð½ºÖÆÆäËû·ÖÖ¸¡¢Á¬Ö¸¼°Â¶Ö¸ÊÖÌ×	435	²¨¶àÀè¸÷	10	Ò»°ãÃ³Ò×	2532	Ç§¿Ë	186350	Ë«	175,595
202006	40151900	Áò»¯Ïð½ºÖÆÆäËû·ÖÖ¸¡¢Á¬Ö¸¼°Â¶Ö¸ÊÖÌ×	440	Èø¶ûÍß¶à	10	Ò»°ãÃ³Ò×	10376	Ç§¿Ë	869680	Ë«	887,598
202006	40151900	Áò»¯Ïð½ºÖÆÆäËû·ÖÖ¸¡¢Á¬Ö¸¼°Â¶Ö¸ÊÖÌ×	444	ÎÚÀ­¹ç	10	Ò»°ãÃ³Ò×	20761	Ç§¿Ë	1580866	Ë«	1,304,490
202006	40151900	Áò»¯Ïð½ºÖÆÆäËû·ÖÖ¸¡¢Á¬Ö¸¼°Â¶Ö¸ÊÖÌ×	501	¼ÓÄÃ´ó	10	Ò»°ãÃ³Ò×	783167	Ç§¿Ë	87004966	Ë«	163,023,070
202006	40151900	Áò»¯Ïð½ºÖÆÆäËû·ÖÖ¸¡¢Á¬Ö¸¼°Â¶Ö¸ÊÖÌ×	502	ÃÀ¹ú	10	Ò»°ãÃ³Ò×	2963281	Ç§¿Ë	290706270	Ë«	322,463,100
202006	40151900	Áò»¯Ïð½ºÖÆÆäËû·ÖÖ¸¡¢Á¬Ö¸¼°Â¶Ö¸ÊÖÌ×	601	°Ä´óÀûÑÇ	10	Ò»°ãÃ³Ò×	380008	Ç§¿Ë	43696964	Ë«	27,154,585
202006	40151900	Áò»¯Ïð½ºÖÆÆäËû·ÖÖ¸¡¢Á¬Ö¸¼°Â¶Ö¸ÊÖÌ×	603	ì³¼Ã	10	Ò»°ãÃ³Ò×	15	Ç§¿Ë	50	Ë«	1,600
202006	40151900	Áò»¯Ïð½ºÖÆÆäËû·ÖÖ¸¡¢Á¬Ö¸¼°Â¶Ö¸ÊÖÌ×	603	ì³¼Ã	12	ÆäËû¾èÔùÎï×Ê	35	Ç§¿Ë	5000	Ë«	6,250
202006	40151900	Áò»¯Ïð½ºÖÆÆäËû·ÖÖ¸¡¢Á¬Ö¸¼°Â¶Ö¸ÊÖÌ×	609	ÐÂÎ÷À¼	10	Ò»°ãÃ³Ò×	30483	Ç§¿Ë	3889343	Ë«	3,096,433
202006	40151900	Áò»¯Ïð½ºÖÆÆäËû·ÖÖ¸¡¢Á¬Ö¸¼°Â¶Ö¸ÊÖÌ×	611	°Í²¼ÑÇÐÂ¼¸ÄÚÑÇ	10	Ò»°ãÃ³Ò×	4757	Ç§¿Ë	651844	Ë«	366,591
202006	40151900	Áò»¯Ïð½ºÖÆÆäËû·ÖÖ¸¡¢Á¬Ö¸¼°Â¶Ö¸ÊÖÌ×	611	°Í²¼ÑÇÐÂ¼¸ÄÚÑÇ	11	¹ú¼Ò¼ä¡¢¹ú¼Ê×éÖ¯ÎÞ³¥Ô®ÖúºÍÔùËÍµÄÎï×Ê	3	Ç§¿Ë	10	Ë«	20
202006	40151900	Áò»¯Ïð½ºÖÆÆäËû·ÖÖ¸¡¢Á¬Ö¸¼°Â¶Ö¸ÊÖÌ×	611	°Í²¼ÑÇÐÂ¼¸ÄÚÑÇ	12	ÆäËû¾èÔùÎï×Ê	50	Ç§¿Ë	5000	Ë«	6,250
202006	40151900	Áò»¯Ïð½ºÖÆÆäËû·ÖÖ¸¡¢Á¬Ö¸¼°Â¶Ö¸ÊÖÌ×	617	ÈøÄ¦ÑÇ	12	ÆäËû¾èÔùÎï×Ê	18	Ç§¿Ë	2000	Ë«	2,500
202007	39262011	¾ÛÂÈÒÒÏ©ÖÆÊÖÌ×£¨·ÖÖ¸ÊÖÌ×¡¢Á¬Ö¸ÊÖÌ×µÈ£©	102	°ÍÁÖ	10	Ò»°ãÃ³Ò×	70042	Ç§¿Ë	7356508	Ë«	4,019,856
202007	39262011	¾ÛÂÈÒÒÏ©ÖÆÊÖÌ×£¨·ÖÖ¸ÊÖÌ×¡¢Á¬Ö¸ÊÖÌ×µÈ£©	103	ÃÏ¼ÓÀ­¹ú	10	Ò»°ãÃ³Ò×	76603	Ç§¿Ë	7970000	Ë«	9,532,324
202007	39262011	¾ÛÂÈÒÒÏ©ÖÆÊÖÌ×£¨·ÖÖ¸ÊÖÌ×¡¢Á¬Ö¸ÊÖÌ×µÈ£©	106	Ãåµé	10	Ò»°ãÃ³Ò×	400	Ç§¿Ë	1000	Ë«	10,000
202007	39262011	¾ÛÂÈÒÒÏ©ÖÆÊÖÌ×£¨·ÖÖ¸ÊÖÌ×¡¢Á¬Ö¸ÊÖÌ×µÈ£©	107	¼íÆÒÕ¯	10	Ò»°ãÃ³Ò×	50	Ç§¿Ë	100	Ë«	4,006
202007	39262011	¾ÛÂÈÒÒÏ©ÖÆÊÖÌ×£¨·ÖÖ¸ÊÖÌ×¡¢Á¬Ö¸ÊÖÌ×µÈ£©	110	ÖÐ¹úÏã¸Û	10	Ò»°ãÃ³Ò×	5514	Ç§¿Ë	750860	Ë«	151,279
202007	39262011	¾ÛÂÈÒÒÏ©ÖÆÊÖÌ×£¨·ÖÖ¸ÊÖÌ×¡¢Á¬Ö¸ÊÖÌ×µÈ£©	111	Ó¡¶È	10	Ò»°ãÃ³Ò×	17755	Ç§¿Ë	2001450	Ë«	443,517
202007	39262011	¾ÛÂÈÒÒÏ©ÖÆÊÖÌ×£¨·ÖÖ¸ÊÖÌ×¡¢Á¬Ö¸ÊÖÌ×µÈ£©	112	Ó¡¶ÈÄáÎ÷ÑÇ	10	Ò»°ãÃ³Ò×	1010	Ç§¿Ë	35880	Ë«	28,149
202007	39262011	¾ÛÂÈÒÒÏ©ÖÆÊÖÌ×£¨·ÖÖ¸ÊÖÌ×¡¢Á¬Ö¸ÊÖÌ×µÈ£©	113	ÒÁÀÊ	10	Ò»°ãÃ³Ò×	118	Ç§¿Ë	10000	Ë«	14,300
202007	39262011	¾ÛÂÈÒÒÏ©ÖÆÊÖÌ×£¨·ÖÖ¸ÊÖÌ×¡¢Á¬Ö¸ÊÖÌ×µÈ£©	114	ÒÁÀ­¿Ë	10	Ò»°ãÃ³Ò×	20948	Ç§¿Ë	2913600	Ë«	619,121
202007	39262011	¾ÛÂÈÒÒÏ©ÖÆÊÖÌ×£¨·ÖÖ¸ÊÖÌ×¡¢Á¬Ö¸ÊÖÌ×µÈ£©	115	ÒÔÉ«ÁÐ	10	Ò»°ãÃ³Ò×	1	Ç§¿Ë	100	Ë«	78
202007	39262011	¾ÛÂÈÒÒÏ©ÖÆÊÖÌ×£¨·ÖÖ¸ÊÖÌ×¡¢Á¬Ö¸ÊÖÌ×µÈ£©	116	ÈÕ±¾	10	Ò»°ãÃ³Ò×	1942372	Ç§¿Ë	213989080	Ë«	89,321,909
202007	39262011	¾ÛÂÈÒÒÏ©ÖÆÊÖÌ×£¨·ÖÖ¸ÊÖÌ×¡¢Á¬Ö¸ÊÖÌ×µÈ£©	117	Ô¼µ©	10	Ò»°ãÃ³Ò×	83	Ç§¿Ë	1500	Ë«	22,417
202007	39262011	¾ÛÂÈÒÒÏ©ÖÆÊÖÌ×£¨·ÖÖ¸ÊÖÌ×¡¢Á¬Ö¸ÊÖÌ×µÈ£©	118	¿ÆÍþÌØ	10	Ò»°ãÃ³Ò×	397100	Ç§¿Ë	41065000	Ë«	17,020,722
202007	39262011	¾ÛÂÈÒÒÏ©ÖÆÊÖÌ×£¨·ÖÖ¸ÊÖÌ×¡¢Á¬Ö¸ÊÖÌ×µÈ£©	122	ÂíÀ´Î÷ÑÇ	10	Ò»°ãÃ³Ò×	41101	Ç§¿Ë	4160320	Ë«	923,066
202007	39262011	¾ÛÂÈÒÒÏ©ÖÆÊÖÌ×£¨·ÖÖ¸ÊÖÌ×¡¢Á¬Ö¸ÊÖÌ×µÈ£©	124	ÃÉ¹Å	10	Ò»°ãÃ³Ò×	35	Ç§¿Ë	120	Ë«	1,743
202007	39262011	¾ÛÂÈÒÒÏ©ÖÆÊÖÌ×£¨·ÖÖ¸ÊÖÌ×¡¢Á¬Ö¸ÊÖÌ×µÈ£©	126	°¢Âü	10	Ò»°ãÃ³Ò×	40625	Ç§¿Ë	4400000	Ë«	1,931,423
202007	39262011	¾ÛÂÈÒÒÏ©ÖÆÊÖÌ×£¨·ÖÖ¸ÊÖÌ×¡¢Á¬Ö¸ÊÖÌ×µÈ£©	127	°Í»ùË¹Ì¹	10	Ò»°ãÃ³Ò×	16385	Ç§¿Ë	1825000	Ë«	349,636
202007	39262011	¾ÛÂÈÒÒÏ©ÖÆÊÖÌ×£¨·ÖÖ¸ÊÖÌ×¡¢Á¬Ö¸ÊÖÌ×µÈ£©	129	·ÆÂÉ±ö	10	Ò»°ãÃ³Ò×	41716	Ç§¿Ë	4118038	Ë«	2,854,371
202007	39262011	¾ÛÂÈÒÒÏ©ÖÆÊÖÌ×£¨·ÖÖ¸ÊÖÌ×¡¢Á¬Ö¸ÊÖÌ×µÈ£©	130	¿¨Ëþ¶û	10	Ò»°ãÃ³Ò×	263866	Ç§¿Ë	28990120	Ë«	14,200,925
202007	39262011	¾ÛÂÈÒÒÏ©ÖÆÊÖÌ×£¨·ÖÖ¸ÊÖÌ×¡¢Á¬Ö¸ÊÖÌ×µÈ£©	131	É³ÌØ°¢À­²®	10	Ò»°ãÃ³Ò×	981834	Ç§¿Ë	117124750	Ë«	46,608,182
202007	39262011	¾ÛÂÈÒÒÏ©ÖÆÊÖÌ×£¨·ÖÖ¸ÊÖÌ×¡¢Á¬Ö¸ÊÖÌ×µÈ£©	132	ÐÂ¼ÓÆÂ	10	Ò»°ãÃ³Ò×	21175	Ç§¿Ë	2017140	Ë«	664,822
202007	39262011	¾ÛÂÈÒÒÏ©ÖÆÊÖÌ×£¨·ÖÖ¸ÊÖÌ×¡¢Á¬Ö¸ÊÖÌ×µÈ£©	133	º«¹ú	10	Ò»°ãÃ³Ò×	32830	Ç§¿Ë	2343089	Ë«	1,545,841
202007	39262011	¾ÛÂÈÒÒÏ©ÖÆÊÖÌ×£¨·ÖÖ¸ÊÖÌ×¡¢Á¬Ö¸ÊÖÌ×µÈ£©	134	Ë¹ÀïÀ¼¿¨	10	Ò»°ãÃ³Ò×	102	Ç§¿Ë	7500	Ë«	6,414
202007	39262011	¾ÛÂÈÒÒÏ©ÖÆÊÖÌ×£¨·ÖÖ¸ÊÖÌ×¡¢Á¬Ö¸ÊÖÌ×µÈ£©	136	Ì©¹ú	10	Ò»°ãÃ³Ò×	4810	Ç§¿Ë	105500	Ë«	169,177
202007	39262011	¾ÛÂÈÒÒÏ©ÖÆÊÖÌ×£¨·ÖÖ¸ÊÖÌ×¡¢Á¬Ö¸ÊÖÌ×µÈ£©	137	ÍÁ¶úÆä	10	Ò»°ãÃ³Ò×	18865	Ç§¿Ë	2360600	Ë«	391,959
202007	39262011	¾ÛÂÈÒÒÏ©ÖÆÊÖÌ×£¨·ÖÖ¸ÊÖÌ×¡¢Á¬Ö¸ÊÖÌ×µÈ£©	138	°¢ÁªÇõ	10	Ò»°ãÃ³Ò×	866391	Ç§¿Ë	107051338	Ë«	45,457,666
202007	39262011	¾ÛÂÈÒÒÏ©ÖÆÊÖÌ×£¨·ÖÖ¸ÊÖÌ×¡¢Á¬Ö¸ÊÖÌ×µÈ£©	141	Ô½ÄÏ	10	Ò»°ãÃ³Ò×	32827	Ç§¿Ë	2409000	Ë«	931,395
202007	39262011	¾ÛÂÈÒÒÏ©ÖÆÊÖÌ×£¨·ÖÖ¸ÊÖÌ×¡¢Á¬Ö¸ÊÖÌ×µÈ£©	143	ÖÐ¹úÌ¨Íå	10	Ò»°ãÃ³Ò×	132807	Ç§¿Ë	10510022	Ë«	3,169,515
202007	39262011	¾ÛÂÈÒÒÏ©ÖÆÊÖÌ×£¨·ÖÖ¸ÊÖÌ×¡¢Á¬Ö¸ÊÖÌ×µÈ£©	145	¹þÈø¿ËË¹Ì¹	10	Ò»°ãÃ³Ò×	16750	Ç§¿Ë	1950000	Ë«	497,528
202007	39262011	¾ÛÂÈÒÒÏ©ÖÆÊÖÌ×£¨·ÖÖ¸ÊÖÌ×¡¢Á¬Ö¸ÊÖÌ×µÈ£©	147	Ëþ¼ª¿ËË¹Ì¹	10	Ò»°ãÃ³Ò×	1	Ç§¿Ë	125	Ë«	65
202007	39262011	¾ÛÂÈÒÒÏ©ÖÆÊÖÌ×£¨·ÖÖ¸ÊÖÌ×¡¢Á¬Ö¸ÊÖÌ×µÈ£©	201	°¢¶û¼°ÀûÑÇ	10	Ò»°ãÃ³Ò×	1367	Ç§¿Ë	12400	Ë«	22,547
202007	39262011	¾ÛÂÈÒÒÏ©ÖÆÊÖÌ×£¨·ÖÖ¸ÊÖÌ×¡¢Á¬Ö¸ÊÖÌ×µÈ£©	202	°²¸çÀ­	10	Ò»°ãÃ³Ò×	585	Ç§¿Ë	65000	Ë«	46,067
202007	39262011	¾ÛÂÈÒÒÏ©ÖÆÊÖÌ×£¨·ÖÖ¸ÊÖÌ×¡¢Á¬Ö¸ÊÖÌ×µÈ£©	203	±´Äþ	10	Ò»°ãÃ³Ò×	23	Ç§¿Ë	120	Ë«	561
202007	39262011	¾ÛÂÈÒÒÏ©ÖÆÊÖÌ×£¨·ÖÖ¸ÊÖÌ×¡¢Á¬Ö¸ÊÖÌ×µÈ£©	206	¿¦ÂóÂ¡	10	Ò»°ãÃ³Ò×	870	Ç§¿Ë	9320	Ë«	28,736
202007	39262011	¾ÛÂÈÒÒÏ©ÖÆÊÖÌ×£¨·ÖÖ¸ÊÖÌ×¡¢Á¬Ö¸ÊÖÌ×µÈ£©	215	°£¼°	10	Ò»°ãÃ³Ò×	19708	Ç§¿Ë	2000600	Ë«	396,925
202007	39262011	¾ÛÂÈÒÒÏ©ÖÆÊÖÌ×£¨·ÖÖ¸ÊÖÌ×¡¢Á¬Ö¸ÊÖÌ×µÈ£©	220	¼ÓÄÉ	10	Ò»°ãÃ³Ò×	17	Ç§¿Ë	2500	Ë«	5,266
202007	39262011	¾ÛÂÈÒÒÏ©ÖÆÊÖÌ×£¨·ÖÖ¸ÊÖÌ×¡¢Á¬Ö¸ÊÖÌ×µÈ£©	221	¼¸ÄÚÑÇ	10	Ò»°ãÃ³Ò×	934	Ç§¿Ë	4920	Ë«	25,900
202007	39262011	¾ÛÂÈÒÒÏ©ÖÆÊÖÌ×£¨·ÖÖ¸ÊÖÌ×¡¢Á¬Ö¸ÊÖÌ×µÈ£©	223	¿ÆÌØµÏÍß	10	Ò»°ãÃ³Ò×	642	Ç§¿Ë	82560	Ë«	235,725
202007	39262011	¾ÛÂÈÒÒÏ©ÖÆÊÖÌ×£¨·ÖÖ¸ÊÖÌ×¡¢Á¬Ö¸ÊÖÌ×µÈ£©	227	Âí´ï¼ÓË¹¼Ó	10	Ò»°ãÃ³Ò×	615	Ç§¿Ë	3000	Ë«	19,521
202007	39262011	¾ÛÂÈÒÒÏ©ÖÆÊÖÌ×£¨·ÖÖ¸ÊÖÌ×¡¢Á¬Ö¸ÊÖÌ×µÈ£©	231	Ã«ÀïÇóË¹	10	Ò»°ãÃ³Ò×	1298	Ç§¿Ë	150000	Ë«	25,089
202007	39262011	¾ÛÂÈÒÒÏ©ÖÆÊÖÌ×£¨·ÖÖ¸ÊÖÌ×¡¢Á¬Ö¸ÊÖÌ×µÈ£©	232	Ä¦Âå¸ç	10	Ò»°ãÃ³Ò×	459	Ç§¿Ë	3480	Ë«	7,413
202007	39262011	¾ÛÂÈÒÒÏ©ÖÆÊÖÌ×£¨·ÖÖ¸ÊÖÌ×¡¢Á¬Ö¸ÊÖÌ×µÈ£©	236	ÄáÈÕÀûÑÇ	12	ÆäËû¾èÔùÎï×Ê	1020	Ç§¿Ë	100000	Ë«	71,550
202007	39262011	¾ÛÂÈÒÒÏ©ÖÆÊÖÌ×£¨·ÖÖ¸ÊÖÌ×¡¢Á¬Ö¸ÊÖÌ×µÈ£©	237	ÁôÄáÍô	10	Ò»°ãÃ³Ò×	445	Ç§¿Ë	45000	Ë«	76,114
202007	39262011	¾ÛÂÈÒÒÏ©ÖÆÊÖÌ×£¨·ÖÖ¸ÊÖÌ×¡¢Á¬Ö¸ÊÖÌ×µÈ£©	240	ÈûÄÚ¼Ó¶û	10	Ò»°ãÃ³Ò×	5481	Ç§¿Ë	454180	Ë«	647,072
202007	39262011	¾ÛÂÈÒÒÏ©ÖÆÊÖÌ×£¨·ÖÖ¸ÊÖÌ×¡¢Á¬Ö¸ÊÖÌ×µÈ£©	244	ÄÏ·Ç	10	Ò»°ãÃ³Ò×	1230	Ç§¿Ë	21880	Ë«	70,485
202007	39262011	¾ÛÂÈÒÒÏ©ÖÆÊÖÌ×£¨·ÖÖ¸ÊÖÌ×¡¢Á¬Ö¸ÊÖÌ×µÈ£©	246	ËÕµ¤	10	Ò»°ãÃ³Ò×	55	Ç§¿Ë	5000	Ë«	17,165
202007	39262011	¾ÛÂÈÒÒÏ©ÖÆÊÖÌ×£¨·ÖÖ¸ÊÖÌ×¡¢Á¬Ö¸ÊÖÌ×µÈ£©	252	¸Õ¹û(½ð)	10	Ò»°ãÃ³Ò×	1345	Ç§¿Ë	17088	Ë«	55,983
202007	39262011	¾ÛÂÈÒÒÏ©ÖÆÊÖÌ×£¨·ÖÖ¸ÊÖÌ×¡¢Á¬Ö¸ÊÖÌ×µÈ£©	259	ÂíÔ¼ÌØ	10	Ò»°ãÃ³Ò×	40	Ç§¿Ë	528	Ë«	1,272
202007	39262011	¾ÛÂÈÒÒÏ©ÖÆÊÖÌ×£¨·ÖÖ¸ÊÖÌ×¡¢Á¬Ö¸ÊÖÌ×µÈ£©	301	±ÈÀûÊ±	10	Ò»°ãÃ³Ò×	328661	Ç§¿Ë	37817679	Ë«	15,770,620
202007	39262011	¾ÛÂÈÒÒÏ©ÖÆÊÖÌ×£¨·ÖÖ¸ÊÖÌ×¡¢Á¬Ö¸ÊÖÌ×µÈ£©	302	µ¤Âó	10	Ò»°ãÃ³Ò×	63116	Ç§¿Ë	6609700	Ë«	2,308,668
202007	39262011	¾ÛÂÈÒÒÏ©ÖÆÊÖÌ×£¨·ÖÖ¸ÊÖÌ×¡¢Á¬Ö¸ÊÖÌ×µÈ£©	303	Ó¢¹ú	10	Ò»°ãÃ³Ò×	2568743	Ç§¿Ë	261518050	Ë«	132,122,171
202007	39262011	¾ÛÂÈÒÒÏ©ÖÆÊÖÌ×£¨·ÖÖ¸ÊÖÌ×¡¢Á¬Ö¸ÊÖÌ×µÈ£©	304	µÂ¹ú	10	Ò»°ãÃ³Ò×	1391422	Ç§¿Ë	143032000	Ë«	66,208,668
202007	39262011	¾ÛÂÈÒÒÏ©ÖÆÊÖÌ×£¨·ÖÖ¸ÊÖÌ×¡¢Á¬Ö¸ÊÖÌ×µÈ£©	305	·¨¹ú	10	Ò»°ãÃ³Ò×	2224460	Ç§¿Ë	226156254	Ë«	116,668,776
202007	39262011	¾ÛÂÈÒÒÏ©ÖÆÊÖÌ×£¨·ÖÖ¸ÊÖÌ×¡¢Á¬Ö¸ÊÖÌ×µÈ£©	305	·¨¹ú	12	ÆäËû¾èÔùÎï×Ê	2500	Ç§¿Ë	250000	Ë«	177,390
202007	39262011	¾ÛÂÈÒÒÏ©ÖÆÊÖÌ×£¨·ÖÖ¸ÊÖÌ×¡¢Á¬Ö¸ÊÖÌ×µÈ£©	306	°®¶ûÀ¼	10	Ò»°ãÃ³Ò×	172650	Ç§¿Ë	18775030	Ë«	6,180,653
202007	39262011	¾ÛÂÈÒÒÏ©ÖÆÊÖÌ×£¨·ÖÖ¸ÊÖÌ×¡¢Á¬Ö¸ÊÖÌ×µÈ£©	307	Òâ´óÀû	10	Ò»°ãÃ³Ò×	829239	Ç§¿Ë	87880285	Ë«	45,274,877
202007	39262011	¾ÛÂÈÒÒÏ©ÖÆÊÖÌ×£¨·ÖÖ¸ÊÖÌ×¡¢Á¬Ö¸ÊÖÌ×µÈ£©	309	ºÉÀ¼	10	Ò»°ãÃ³Ò×	317182	Ç§¿Ë	40687300	Ë«	15,467,755
202007	39262011	¾ÛÂÈÒÒÏ©ÖÆÊÖÌ×£¨·ÖÖ¸ÊÖÌ×¡¢Á¬Ö¸ÊÖÌ×µÈ£©	310	Ï£À°	10	Ò»°ãÃ³Ò×	212034	Ç§¿Ë	21818720	Ë«	7,497,176
202007	39262011	¾ÛÂÈÒÒÏ©ÖÆÊÖÌ×£¨·ÖÖ¸ÊÖÌ×¡¢Á¬Ö¸ÊÖÌ×µÈ£©	311	ÆÏÌÑÑÀ	10	Ò»°ãÃ³Ò×	40903	Ç§¿Ë	3736100	Ë«	2,339,286
202007	39262011	¾ÛÂÈÒÒÏ©ÖÆÊÖÌ×£¨·ÖÖ¸ÊÖÌ×¡¢Á¬Ö¸ÊÖÌ×µÈ£©	312	Î÷°àÑÀ	10	Ò»°ãÃ³Ò×	1399660	Ç§¿Ë	154683403	Ë«	79,058,327
202007	39262011	¾ÛÂÈÒÒÏ©ÖÆÊÖÌ×£¨·ÖÖ¸ÊÖÌ×¡¢Á¬Ö¸ÊÖÌ×µÈ£©	313	°¢¶û°ÍÄáÑÇ	10	Ò»°ãÃ³Ò×	1918	Ç§¿Ë	200000	Ë«	141,746
202007	39262011	¾ÛÂÈÒÒÏ©ÖÆÊÖÌ×£¨·ÖÖ¸ÊÖÌ×¡¢Á¬Ö¸ÊÖÌ×µÈ£©	315	°ÂµØÀû	10	Ò»°ãÃ³Ò×	47543	Ç§¿Ë	4610500	Ë«	3,373,808
202007	39262011	¾ÛÂÈÒÒÏ©ÖÆÊÖÌ×£¨·ÖÖ¸ÊÖÌ×¡¢Á¬Ö¸ÊÖÌ×µÈ£©	318	·ÒÀ¼	10	Ò»°ãÃ³Ò×	33675	Ç§¿Ë	3400000	Ë«	853,027
202007	39262011	¾ÛÂÈÒÒÏ©ÖÆÊÖÌ×£¨·ÖÖ¸ÊÖÌ×¡¢Á¬Ö¸ÊÖÌ×µÈ£©	321	ÐÙÑÀÀû	10	Ò»°ãÃ³Ò×	60935	Ç§¿Ë	5823000	Ë«	1,552,247
202007	39262011	¾ÛÂÈÒÒÏ©ÖÆÊÖÌ×£¨·ÖÖ¸ÊÖÌ×¡¢Á¬Ö¸ÊÖÌ×µÈ£©	325	Ä¦ÄÉ¸ç	10	Ò»°ãÃ³Ò×	108	Ç§¿Ë	10000	Ë«	16,301
202007	39262011	¾ÛÂÈÒÒÏ©ÖÆÊÖÌ×£¨·ÖÖ¸ÊÖÌ×¡¢Á¬Ö¸ÊÖÌ×µÈ£©	326	Å²Íþ	10	Ò»°ãÃ³Ò×	36449	Ç§¿Ë	3733000	Ë«	2,043,344
202007	39262011	¾ÛÂÈÒÒÏ©ÖÆÊÖÌ×£¨·ÖÖ¸ÊÖÌ×¡¢Á¬Ö¸ÊÖÌ×µÈ£©	327	²¨À¼	10	Ò»°ãÃ³Ò×	458075	Ç§¿Ë	69270200	Ë«	23,604,251
202007	39262011	¾ÛÂÈÒÒÏ©ÖÆÊÖÌ×£¨·ÖÖ¸ÊÖÌ×¡¢Á¬Ö¸ÊÖÌ×µÈ£©	328	ÂÞÂíÄáÑÇ	10	Ò»°ãÃ³Ò×	29282	Ç§¿Ë	2838000	Ë«	1,798,756
202007	39262011	¾ÛÂÈÒÒÏ©ÖÆÊÖÌ×£¨·ÖÖ¸ÊÖÌ×¡¢Á¬Ö¸ÊÖÌ×µÈ£©	330	Èðµä	10	Ò»°ãÃ³Ò×	180630	Ç§¿Ë	18651570	Ë«	8,754,922
202007	39262011	¾ÛÂÈÒÒÏ©ÖÆÊÖÌ×£¨·ÖÖ¸ÊÖÌ×¡¢Á¬Ö¸ÊÖÌ×µÈ£©	331	ÈðÊ¿	10	Ò»°ãÃ³Ò×	37065	Ç§¿Ë	3797400	Ë«	1,153,978
202007	39262011	¾ÛÂÈÒÒÏ©ÖÆÊÖÌ×£¨·ÖÖ¸ÊÖÌ×¡¢Á¬Ö¸ÊÖÌ×µÈ£©	335	À­ÍÑÎ¬ÑÇ	10	Ò»°ãÃ³Ò×	8750	Ç§¿Ë	6250000	Ë«	257,216
202007	39262011	¾ÛÂÈÒÒÏ©ÖÆÊÖÌ×£¨·ÖÖ¸ÊÖÌ×¡¢Á¬Ö¸ÊÖÌ×µÈ£©	336	Á¢ÌÕÍð	10	Ò»°ãÃ³Ò×	32721	Ç§¿Ë	3240000	Ë«	3,139,612
202007	39262011	¾ÛÂÈÒÒÏ©ÖÆÊÖÌ×£¨·ÖÖ¸ÊÖÌ×¡¢Á¬Ö¸ÊÖÌ×µÈ£©	338	ÑÇÃÀÄáÑÇ	10	Ò»°ãÃ³Ò×	612	Ç§¿Ë	66500	Ë«	31,106
202007	39262011	¾ÛÂÈÒÒÏ©ÖÆÊÖÌ×£¨·ÖÖ¸ÊÖÌ×¡¢Á¬Ö¸ÊÖÌ×µÈ£©	340	°×¶íÂÞË¹	10	Ò»°ãÃ³Ò×	2010	Ç§¿Ë	200000	Ë«	37,102
202007	39262011	¾ÛÂÈÒÒÏ©ÖÆÊÖÌ×£¨·ÖÖ¸ÊÖÌ×¡¢Á¬Ö¸ÊÖÌ×µÈ£©	344	¶íÂÞË¹Áª°î	10	Ò»°ãÃ³Ò×	717801	Ç§¿Ë	73886138	Ë«	37,619,057
202007	39262011	¾ÛÂÈÒÒÏ©ÖÆÊÖÌ×£¨·ÖÖ¸ÊÖÌ×¡¢Á¬Ö¸ÊÖÌ×µÈ£©	347	ÎÚ¿ËÀ¼	10	Ò»°ãÃ³Ò×	65043	Ç§¿Ë	6258630	Ë«	2,903,932
202007	39262011	¾ÛÂÈÒÒÏ©ÖÆÊÖÌ×£¨·ÖÖ¸ÊÖÌ×¡¢Á¬Ö¸ÊÖÌ×µÈ£©	351	¿ËÂÞµØÑÇ	10	Ò»°ãÃ³Ò×	15640	Ç§¿Ë	1365360	Ë«	402,888
202007	39262011	¾ÛÂÈÒÒÏ©ÖÆÊÖÌ×£¨·ÖÖ¸ÊÖÌ×¡¢Á¬Ö¸ÊÖÌ×µÈ£©	352	½Ý¿Ë	10	Ò»°ãÃ³Ò×	99813	Ç§¿Ë	10674100	Ë«	3,729,215
202007	39262011	¾ÛÂÈÒÒÏ©ÖÆÊÖÌ×£¨·ÖÖ¸ÊÖÌ×¡¢Á¬Ö¸ÊÖÌ×µÈ£©	353	Ë¹Âå·¥¿Ë	10	Ò»°ãÃ³Ò×	1200	Ç§¿Ë	100000	Ë«	49,611
202007	39262011	¾ÛÂÈÒÒÏ©ÖÆÊÖÌ×£¨·ÖÖ¸ÊÖÌ×¡¢Á¬Ö¸ÊÖÌ×µÈ£©	358	Èû¶ûÎ¬ÑÇ	10	Ò»°ãÃ³Ò×	2065	Ç§¿Ë	220400	Ë«	50,502
202007	39262011	¾ÛÂÈÒÒÏ©ÖÆÊÖÌ×£¨·ÖÖ¸ÊÖÌ×¡¢Á¬Ö¸ÊÖÌ×µÈ£©	358	Èû¶ûÎ¬ÑÇ	12	ÆäËû¾èÔùÎï×Ê	602	Ç§¿Ë	47650	Ë«	33,770
202007	39262011	¾ÛÂÈÒÒÏ©ÖÆÊÖÌ×£¨·ÖÖ¸ÊÖÌ×¡¢Á¬Ö¸ÊÖÌ×µÈ£©	402	°¢¸ùÍ¢	10	Ò»°ãÃ³Ò×	27846	Ç§¿Ë	2800480	Ë«	782,764
202007	39262011	¾ÛÂÈÒÒÏ©ÖÆÊÖÌ×£¨·ÖÖ¸ÊÖÌ×¡¢Á¬Ö¸ÊÖÌ×µÈ£©	408	¶àÃñ×å²£ÀûÎ¬ÑÇ¹ú	10	Ò»°ãÃ³Ò×	205	Ç§¿Ë	1440	Ë«	2,942
202007	39262011	¾ÛÂÈÒÒÏ©ÖÆÊÖÌ×£¨·ÖÖ¸ÊÖÌ×¡¢Á¬Ö¸ÊÖÌ×µÈ£©	410	°ÍÎ÷	10	Ò»°ãÃ³Ò×	586589	Ç§¿Ë	71000000	Ë«	24,055,551
202007	39262011	¾ÛÂÈÒÒÏ©ÖÆÊÖÌ×£¨·ÖÖ¸ÊÖÌ×¡¢Á¬Ö¸ÊÖÌ×µÈ£©	412	ÖÇÀû	10	Ò»°ãÃ³Ò×	333382	Ç§¿Ë	33620350	Ë«	22,319,302
202007	39262011	¾ÛÂÈÒÒÏ©ÖÆÊÖÌ×£¨·ÖÖ¸ÊÖÌ×¡¢Á¬Ö¸ÊÖÌ×µÈ£©	413	¸çÂ×±ÈÑÇ	10	Ò»°ãÃ³Ò×	18313	Ç§¿Ë	1943176	Ë«	852,729
202007	39262011	¾ÛÂÈÒÒÏ©ÖÆÊÖÌ×£¨·ÖÖ¸ÊÖÌ×¡¢Á¬Ö¸ÊÖÌ×µÈ£©	415	¸çË¹´ïÀè¼Ó	10	Ò»°ãÃ³Ò×	205	Ç§¿Ë	1440	Ë«	4,378
202007	39262011	¾ÛÂÈÒÒÏ©ÖÆÊÖÌ×£¨·ÖÖ¸ÊÖÌ×¡¢Á¬Ö¸ÊÖÌ×µÈ£©	418	¶àÃ×Äá¼Ó¹²ºÍ¹ú	10	Ò»°ãÃ³Ò×	925	Ç§¿Ë	10760	Ë«	17,098
202007	39262011	¾ÛÂÈÒÒÏ©ÖÆÊÖÌ×£¨·ÖÖ¸ÊÖÌ×¡¢Á¬Ö¸ÊÖÌ×µÈ£©	419	¶ò¹Ï¶à¶û	10	Ò»°ãÃ³Ò×	8740	Ç§¿Ë	916000	Ë«	178,984
202007	39262011	¾ÛÂÈÒÒÏ©ÖÆÊÖÌ×£¨·ÖÖ¸ÊÖÌ×¡¢Á¬Ö¸ÊÖÌ×µÈ£©	423	Î£µØÂíÀ­	10	Ò»°ãÃ³Ò×	7500	Ç§¿Ë	625000	Ë«	404,307
202007	39262011	¾ÛÂÈÒÒÏ©ÖÆÊÖÌ×£¨·ÖÖ¸ÊÖÌ×¡¢Á¬Ö¸ÊÖÌ×µÈ£©	426	ºé¶¼À­Ë¹	10	Ò»°ãÃ³Ò×	860	Ç§¿Ë	52880	Ë«	34,267
202007	39262011	¾ÛÂÈÒÒÏ©ÖÆÊÖÌ×£¨·ÖÖ¸ÊÖÌ×¡¢Á¬Ö¸ÊÖÌ×µÈ£©	429	Ä«Î÷¸ç	10	Ò»°ãÃ³Ò×	29039	Ç§¿Ë	2907000	Ë«	1,859,431
202007	39262011	¾ÛÂÈÒÒÏ©ÖÆÊÖÌ×£¨·ÖÖ¸ÊÖÌ×¡¢Á¬Ö¸ÊÖÌ×µÈ£©	432	°ÍÄÃÂí	10	Ò»°ãÃ³Ò×	4885	Ç§¿Ë	536000	Ë«	212,582
202007	39262011	¾ÛÂÈÒÒÏ©ÖÆÊÖÌ×£¨·ÖÖ¸ÊÖÌ×¡¢Á¬Ö¸ÊÖÌ×µÈ£©	433	°ÍÀ­¹ç	10	Ò»°ãÃ³Ò×	2625	Ç§¿Ë	600000	Ë«	47,682
202007	39262011	¾ÛÂÈÒÒÏ©ÖÆÊÖÌ×£¨·ÖÖ¸ÊÖÌ×¡¢Á¬Ö¸ÊÖÌ×µÈ£©	434	ÃØÂ³	10	Ò»°ãÃ³Ò×	84626	Ç§¿Ë	19207820	Ë«	3,525,764
202007	39262011	¾ÛÂÈÒÒÏ©ÖÆÊÖÌ×£¨·ÖÖ¸ÊÖÌ×¡¢Á¬Ö¸ÊÖÌ×µÈ£©	435	²¨¶àÀè¸÷	10	Ò»°ãÃ³Ò×	31241	Ç§¿Ë	3318000	Ë«	1,604,565
202007	39262011	¾ÛÂÈÒÒÏ©ÖÆÊÖÌ×£¨·ÖÖ¸ÊÖÌ×¡¢Á¬Ö¸ÊÖÌ×µÈ£©	440	Èø¶ûÍß¶à	10	Ò»°ãÃ³Ò×	3050	Ç§¿Ë	325000	Ë«	113,752
202007	39262011	¾ÛÂÈÒÒÏ©ÖÆÊÖÌ×£¨·ÖÖ¸ÊÖÌ×¡¢Á¬Ö¸ÊÖÌ×µÈ£©	441	ËÕÀïÄÏ	10	Ò»°ãÃ³Ò×	248	Ç§¿Ë	27500	Ë«	15,592
202007	39262011	¾ÛÂÈÒÒÏ©ÖÆÊÖÌ×£¨·ÖÖ¸ÊÖÌ×¡¢Á¬Ö¸ÊÖÌ×µÈ£©	501	¼ÓÄÃ´ó	10	Ò»°ãÃ³Ò×	1467784	Ç§¿Ë	144842549	Ë«	63,823,267
202007	39262011	¾ÛÂÈÒÒÏ©ÖÆÊÖÌ×£¨·ÖÖ¸ÊÖÌ×¡¢Á¬Ö¸ÊÖÌ×µÈ£©	502	ÃÀ¹ú	10	Ò»°ãÃ³Ò×	18913486	Ç§¿Ë	1995192203	Ë«	855,060,893
202007	39262011	¾ÛÂÈÒÒÏ©ÖÆÊÖÌ×£¨·ÖÖ¸ÊÖÌ×¡¢Á¬Ö¸ÊÖÌ×µÈ£©	504	°ÙÄ½´ó	10	Ò»°ãÃ³Ò×	99860	Ç§¿Ë	10399500	Ë«	7,151,951
202007	39262011	¾ÛÂÈÒÒÏ©ÖÆÊÖÌ×£¨·ÖÖ¸ÊÖÌ×¡¢Á¬Ö¸ÊÖÌ×µÈ£©	601	°Ä´óÀûÑÇ	10	Ò»°ãÃ³Ò×	338846	Ç§¿Ë	37324755	Ë«	11,805,803
202007	39262011	¾ÛÂÈÒÒÏ©ÖÆÊÖÌ×£¨·ÖÖ¸ÊÖÌ×¡¢Á¬Ö¸ÊÖÌ×µÈ£©	609	ÐÂÎ÷À¼	10	Ò»°ãÃ³Ò×	54000	Ç§¿Ë	5100800	Ë«	1,002,760
202007	39262011	¾ÛÂÈÒÒÏ©ÖÆÊÖÌ×£¨·ÖÖ¸ÊÖÌ×¡¢Á¬Ö¸ÊÖÌ×µÈ£©	611	°Í²¼ÑÇÐÂ¼¸ÄÚÑÇ	10	Ò»°ãÃ³Ò×	60	Ç§¿Ë	10000	Ë«	6,800
202007	39262011	¾ÛÂÈÒÒÏ©ÖÆÊÖÌ×£¨·ÖÖ¸ÊÖÌ×¡¢Á¬Ö¸ÊÖÌ×µÈ£©	623	·¨Êô²¨ÀûÄáÎ÷ÑÇ	10	Ò»°ãÃ³Ò×	280	Ç§¿Ë	25000	Ë«	21,287
202007	40151900	Áò»¯Ïð½ºÖÆÆäËû·ÖÖ¸¡¢Á¬Ö¸¼°Â¶Ö¸ÊÖÌ×	101	°¢¸»º¹	10	Ò»°ãÃ³Ò×	4182	Ç§¿Ë	298000	Ë«	422,403
202007	40151900	Áò»¯Ïð½ºÖÆÆäËû·ÖÖ¸¡¢Á¬Ö¸¼°Â¶Ö¸ÊÖÌ×	102	°ÍÁÖ	10	Ò»°ãÃ³Ò×	20700	Ç§¿Ë	2956000	Ë«	1,173,203
202007	40151900	Áò»¯Ïð½ºÖÆÆäËû·ÖÖ¸¡¢Á¬Ö¸¼°Â¶Ö¸ÊÖÌ×	103	ÃÏ¼ÓÀ­¹ú	10	Ò»°ãÃ³Ò×	87740	Ç§¿Ë	3791050	Ë«	3,283,247
202007	40151900	Áò»¯Ïð½ºÖÆÆäËû·ÖÖ¸¡¢Á¬Ö¸¼°Â¶Ö¸ÊÖÌ×	106	Ãåµé	10	Ò»°ãÃ³Ò×	1463	Ç§¿Ë	84705	Ë«	83,120
202007	40151900	Áò»¯Ïð½ºÖÆÆäËû·ÖÖ¸¡¢Á¬Ö¸¼°Â¶Ö¸ÊÖÌ×	107	¼íÆÒÕ¯	10	Ò»°ãÃ³Ò×	91	Ç§¿Ë	155	Ë«	5,705
202007	40151900	Áò»¯Ïð½ºÖÆÆäËû·ÖÖ¸¡¢Á¬Ö¸¼°Â¶Ö¸ÊÖÌ×	107	¼íÆÒÕ¯	11	¹ú¼Ò¼ä¡¢¹ú¼Ê×éÖ¯ÎÞ³¥Ô®ÖúºÍÔùËÍµÄÎï×Ê	100	Ç§¿Ë	2000	Ë«	5,000
202007	40151900	Áò»¯Ïð½ºÖÆÆäËû·ÖÖ¸¡¢Á¬Ö¸¼°Â¶Ö¸ÊÖÌ×	108	ÈûÆÖÂ·Ë¹	10	Ò»°ãÃ³Ò×	1504	Ç§¿Ë	98660	Ë«	153,865
202007	40151900	Áò»¯Ïð½ºÖÆÆäËû·ÖÖ¸¡¢Á¬Ö¸¼°Â¶Ö¸ÊÖÌ×	109	³¯ÏÊ	10	Ò»°ãÃ³Ò×	4	Ç§¿Ë	50	Ë«	430
202007	40151900	Áò»¯Ïð½ºÖÆÆäËû·ÖÖ¸¡¢Á¬Ö¸¼°Â¶Ö¸ÊÖÌ×	110	ÖÐ¹úÏã¸Û	10	Ò»°ãÃ³Ò×	66352	Ç§¿Ë	1539347	Ë«	2,555,734
202007	40151900	Áò»¯Ïð½ºÖÆÆäËû·ÖÖ¸¡¢Á¬Ö¸¼°Â¶Ö¸ÊÖÌ×	111	Ó¡¶È	10	Ò»°ãÃ³Ò×	107991	Ç§¿Ë	1380852	Ë«	2,448,783
202007	40151900	Áò»¯Ïð½ºÖÆÆäËû·ÖÖ¸¡¢Á¬Ö¸¼°Â¶Ö¸ÊÖÌ×	112	Ó¡¶ÈÄáÎ÷ÑÇ	10	Ò»°ãÃ³Ò×	26320	Ç§¿Ë	400624	Ë«	948,117
202007	40151900	Áò»¯Ïð½ºÖÆÆäËû·ÖÖ¸¡¢Á¬Ö¸¼°Â¶Ö¸ÊÖÌ×	113	ÒÁÀÊ	10	Ò»°ãÃ³Ò×	6955	Ç§¿Ë	120600	Ë«	183,127
202007	40151900	Áò»¯Ïð½ºÖÆÆäËû·ÖÖ¸¡¢Á¬Ö¸¼°Â¶Ö¸ÊÖÌ×	114	ÒÁÀ­¿Ë	10	Ò»°ãÃ³Ò×	27555	Ç§¿Ë	2595630	Ë«	3,022,272
202007	40151900	Áò»¯Ïð½ºÖÆÆäËû·ÖÖ¸¡¢Á¬Ö¸¼°Â¶Ö¸ÊÖÌ×	115	ÒÔÉ«ÁÐ	10	Ò»°ãÃ³Ò×	7534	Ç§¿Ë	215000	Ë«	323,600
202007	40151900	Áò»¯Ïð½ºÖÆÆäËû·ÖÖ¸¡¢Á¬Ö¸¼°Â¶Ö¸ÊÖÌ×	116	ÈÕ±¾	10	Ò»°ãÃ³Ò×	257012	Ç§¿Ë	21374609	Ë«	35,455,915
202007	40151900	Áò»¯Ïð½ºÖÆÆäËû·ÖÖ¸¡¢Á¬Ö¸¼°Â¶Ö¸ÊÖÌ×	117	Ô¼µ©	10	Ò»°ãÃ³Ò×	16660	Ç§¿Ë	148800	Ë«	375,145
202007	40151900	Áò»¯Ïð½ºÖÆÆäËû·ÖÖ¸¡¢Á¬Ö¸¼°Â¶Ö¸ÊÖÌ×	118	¿ÆÍþÌØ	10	Ò»°ãÃ³Ò×	10799	Ç§¿Ë	1120550	Ë«	1,105,808
202007	40151900	Áò»¯Ïð½ºÖÆÆäËû·ÖÖ¸¡¢Á¬Ö¸¼°Â¶Ö¸ÊÖÌ×	119	ÀÏÎÎ	10	Ò»°ãÃ³Ò×	6	Ç§¿Ë	500	Ë«	500
202007	40151900	Áò»¯Ïð½ºÖÆÆäËû·ÖÖ¸¡¢Á¬Ö¸¼°Â¶Ö¸ÊÖÌ×	120	Àè°ÍÄÛ	10	Ò»°ãÃ³Ò×	200	Ç§¿Ë	20000	Ë«	39,688
202007	40151900	Áò»¯Ïð½ºÖÆÆäËû·ÖÖ¸¡¢Á¬Ö¸¼°Â¶Ö¸ÊÖÌ×	121	ÖÐ¹ú°ÄÃÅ	10	Ò»°ãÃ³Ò×	1362	Ç§¿Ë	102500	Ë«	44,994
202007	40151900	Áò»¯Ïð½ºÖÆÆäËû·ÖÖ¸¡¢Á¬Ö¸¼°Â¶Ö¸ÊÖÌ×	122	ÂíÀ´Î÷ÑÇ	10	Ò»°ãÃ³Ò×	44574	Ç§¿Ë	4512850	Ë«	4,452,911
202007	40151900	Áò»¯Ïð½ºÖÆÆäËû·ÖÖ¸¡¢Á¬Ö¸¼°Â¶Ö¸ÊÖÌ×	123	Âí¶û´ú·ò	10	Ò»°ãÃ³Ò×	252	Ç§¿Ë	19450	Ë«	26,450
202007	40151900	Áò»¯Ïð½ºÖÆÆäËû·ÖÖ¸¡¢Á¬Ö¸¼°Â¶Ö¸ÊÖÌ×	124	ÃÉ¹Å	10	Ò»°ãÃ³Ò×	8	Ç§¿Ë	100	Ë«	844
202007	40151900	Áò»¯Ïð½ºÖÆÆäËû·ÖÖ¸¡¢Á¬Ö¸¼°Â¶Ö¸ÊÖÌ×	125	Äá²´¶ûÁª°îÃñÖ÷¹²ºÍ¹ú	10	Ò»°ãÃ³Ò×	3650	Ç§¿Ë	40500	Ë«	87,514
202007	40151900	Áò»¯Ïð½ºÖÆÆäËû·ÖÖ¸¡¢Á¬Ö¸¼°Â¶Ö¸ÊÖÌ×	127	°Í»ùË¹Ì¹	10	Ò»°ãÃ³Ò×	11656	Ç§¿Ë	1033600	Ë«	679,848
202007	40151900	Áò»¯Ïð½ºÖÆÆäËû·ÖÖ¸¡¢Á¬Ö¸¼°Â¶Ö¸ÊÖÌ×	127	°Í»ùË¹Ì¹	12	ÆäËû¾èÔùÎï×Ê	4	Ç§¿Ë	500	Ë«	2,000
202007	40151900	Áò»¯Ïð½ºÖÆÆäËû·ÖÖ¸¡¢Á¬Ö¸¼°Â¶Ö¸ÊÖÌ×	129	·ÆÂÉ±ö	10	Ò»°ãÃ³Ò×	15263	Ç§¿Ë	271028	Ë«	822,866
202007	40151900	Áò»¯Ïð½ºÖÆÆäËû·ÖÖ¸¡¢Á¬Ö¸¼°Â¶Ö¸ÊÖÌ×	130	¿¨Ëþ¶û	10	Ò»°ãÃ³Ò×	14047	Ç§¿Ë	1520675	Ë«	1,458,377
202007	40151900	Áò»¯Ïð½ºÖÆÆäËû·ÖÖ¸¡¢Á¬Ö¸¼°Â¶Ö¸ÊÖÌ×	131	É³ÌØ°¢À­²®	10	Ò»°ãÃ³Ò×	149656	Ç§¿Ë	11247297	Ë«	6,029,083
202007	40151900	Áò»¯Ïð½ºÖÆÆäËû·ÖÖ¸¡¢Á¬Ö¸¼°Â¶Ö¸ÊÖÌ×	132	ÐÂ¼ÓÆÂ	10	Ò»°ãÃ³Ò×	4605	Ç§¿Ë	46358	Ë«	153,287
202007	40151900	Áò»¯Ïð½ºÖÆÆäËû·ÖÖ¸¡¢Á¬Ö¸¼°Â¶Ö¸ÊÖÌ×	133	º«¹ú	10	Ò»°ãÃ³Ò×	67890	Ç§¿Ë	1801141	Ë«	3,855,933
202007	40151900	Áò»¯Ïð½ºÖÆÆäËû·ÖÖ¸¡¢Á¬Ö¸¼°Â¶Ö¸ÊÖÌ×	134	Ë¹ÀïÀ¼¿¨	10	Ò»°ãÃ³Ò×	413	Ç§¿Ë	97900	Ë«	28,972
202007	40151900	Áò»¯Ïð½ºÖÆÆäËû·ÖÖ¸¡¢Á¬Ö¸¼°Â¶Ö¸ÊÖÌ×	136	Ì©¹ú	10	Ò»°ãÃ³Ò×	114291	Ç§¿Ë	3112697	Ë«	2,167,137
202007	40151900	Áò»¯Ïð½ºÖÆÆäËû·ÖÖ¸¡¢Á¬Ö¸¼°Â¶Ö¸ÊÖÌ×	137	ÍÁ¶úÆä	10	Ò»°ãÃ³Ò×	3425	Ç§¿Ë	301000	Ë«	91,568
202007	40151900	Áò»¯Ïð½ºÖÆÆäËû·ÖÖ¸¡¢Á¬Ö¸¼°Â¶Ö¸ÊÖÌ×	138	°¢ÁªÇõ	10	Ò»°ãÃ³Ò×	85115	Ç§¿Ë	4648224	Ë«	6,060,382
202007	40151900	Áò»¯Ïð½ºÖÆÆäËû·ÖÖ¸¡¢Á¬Ö¸¼°Â¶Ö¸ÊÖÌ×	139	Ò²ÃÅ	10	Ò»°ãÃ³Ò×	2600	Ç§¿Ë	15000	Ë«	53,155
202007	40151900	Áò»¯Ïð½ºÖÆÆäËû·ÖÖ¸¡¢Á¬Ö¸¼°Â¶Ö¸ÊÖÌ×	141	Ô½ÄÏ	10	Ò»°ãÃ³Ò×	12951	Ç§¿Ë	328007	Ë«	438,260
202007	40151900	Áò»¯Ïð½ºÖÆÆäËû·ÖÖ¸¡¢Á¬Ö¸¼°Â¶Ö¸ÊÖÌ×	143	ÖÐ¹úÌ¨Íå	10	Ò»°ãÃ³Ò×	3534	Ç§¿Ë	40746	Ë«	388,928
202007	40151900	Áò»¯Ïð½ºÖÆÆäËû·ÖÖ¸¡¢Á¬Ö¸¼°Â¶Ö¸ÊÖÌ×	145	¹þÈø¿ËË¹Ì¹	10	Ò»°ãÃ³Ò×	41911	Ç§¿Ë	815594	Ë«	1,242,457
202007	40151900	Áò»¯Ïð½ºÖÆÆäËû·ÖÖ¸¡¢Á¬Ö¸¼°Â¶Ö¸ÊÖÌ×	146	¼ª¶û¼ªË¹Ë¹Ì¹	10	Ò»°ãÃ³Ò×	501	Ç§¿Ë	36076	Ë«	28,329
202007	40151900	Áò»¯Ïð½ºÖÆÆäËû·ÖÖ¸¡¢Á¬Ö¸¼°Â¶Ö¸ÊÖÌ×	147	Ëþ¼ª¿ËË¹Ì¹	10	Ò»°ãÃ³Ò×	2372	Ç§¿Ë	29635	Ë«	174,438
202007	40151900	Áò»¯Ïð½ºÖÆÆäËû·ÖÖ¸¡¢Á¬Ö¸¼°Â¶Ö¸ÊÖÌ×	149	ÎÚ×È±ð¿ËË¹Ì¹	10	Ò»°ãÃ³Ò×	34031	Ç§¿Ë	611434	Ë«	955,477
202007	40151900	Áò»¯Ïð½ºÖÆÆäËû·ÖÖ¸¡¢Á¬Ö¸¼°Â¶Ö¸ÊÖÌ×	201	°¢¶û¼°ÀûÑÇ	10	Ò»°ãÃ³Ò×	650	Ç§¿Ë	15000	Ë«	15,946
202007	40151900	Áò»¯Ïð½ºÖÆÆäËû·ÖÖ¸¡¢Á¬Ö¸¼°Â¶Ö¸ÊÖÌ×	202	°²¸çÀ­	10	Ò»°ãÃ³Ò×	1573	Ç§¿Ë	14320	Ë«	76,196
202007	40151900	Áò»¯Ïð½ºÖÆÆäËû·ÖÖ¸¡¢Á¬Ö¸¼°Â¶Ö¸ÊÖÌ×	203	±´Äþ	10	Ò»°ãÃ³Ò×	1624	Ç§¿Ë	98350	Ë«	153,228
202007	40151900	Áò»¯Ïð½ºÖÆÆäËû·ÖÖ¸¡¢Á¬Ö¸¼°Â¶Ö¸ÊÖÌ×	205	²¼Â¡µÏ	10	Ò»°ãÃ³Ò×	1224	Ç§¿Ë	69200	Ë«	116,666
202007	40151900	Áò»¯Ïð½ºÖÆÆäËû·ÖÖ¸¡¢Á¬Ö¸¼°Â¶Ö¸ÊÖÌ×	209	ÖÐ·Ç	10	Ò»°ãÃ³Ò×	690	Ç§¿Ë	48900	Ë«	69,314
202007	40151900	Áò»¯Ïð½ºÖÆÆäËû·ÖÖ¸¡¢Á¬Ö¸¼°Â¶Ö¸ÊÖÌ×	211	Õ§µÃ	10	Ò»°ãÃ³Ò×	8	Ç§¿Ë	2000	Ë«	2,838
202007	40151900	Áò»¯Ïð½ºÖÆÆäËû·ÖÖ¸¡¢Á¬Ö¸¼°Â¶Ö¸ÊÖÌ×	213	¸Õ¹û(²¼)	10	Ò»°ãÃ³Ò×	3	Ç§¿Ë	2	Ë«	932
202007	40151900	Áò»¯Ïð½ºÖÆÆäËû·ÖÖ¸¡¢Á¬Ö¸¼°Â¶Ö¸ÊÖÌ×	214	¼ª²¼Ìá	10	Ò»°ãÃ³Ò×	8	Ç§¿Ë	1000	Ë«	2,310
202007	40151900	Áò»¯Ïð½ºÖÆÆäËû·ÖÖ¸¡¢Á¬Ö¸¼°Â¶Ö¸ÊÖÌ×	215	°£¼°	10	Ò»°ãÃ³Ò×	86103	Ç§¿Ë	6699486	Ë«	5,801,072
202007	40151900	Áò»¯Ïð½ºÖÆÆäËû·ÖÖ¸¡¢Á¬Ö¸¼°Â¶Ö¸ÊÖÌ×	216	³àµÀ¼¸ÄÚÑÇ	10	Ò»°ãÃ³Ò×	6480	Ç§¿Ë	600000	Ë«	748,419
202007	40151900	Áò»¯Ïð½ºÖÆÆäËû·ÖÖ¸¡¢Á¬Ö¸¼°Â¶Ö¸ÊÖÌ×	217	°£Èû¶í±ÈÑÇ	10	Ò»°ãÃ³Ò×	2724	Ç§¿Ë	262405	Ë«	256,559
202007	40151900	Áò»¯Ïð½ºÖÆÆäËû·ÖÖ¸¡¢Á¬Ö¸¼°Â¶Ö¸ÊÖÌ×	218	¼ÓÅî	10	Ò»°ãÃ³Ò×	3000	Ç§¿Ë	250000	Ë«	163,539
202007	40151900	Áò»¯Ïð½ºÖÆÆäËû·ÖÖ¸¡¢Á¬Ö¸¼°Â¶Ö¸ÊÖÌ×	220	¼ÓÄÉ	10	Ò»°ãÃ³Ò×	16663	Ç§¿Ë	555550	Ë«	937,204
202007	40151900	Áò»¯Ïð½ºÖÆÆäËû·ÖÖ¸¡¢Á¬Ö¸¼°Â¶Ö¸ÊÖÌ×	221	¼¸ÄÚÑÇ	10	Ò»°ãÃ³Ò×	350	Ç§¿Ë	25000	Ë«	32,602
202007	40151900	Áò»¯Ïð½ºÖÆÆäËû·ÖÖ¸¡¢Á¬Ö¸¼°Â¶Ö¸ÊÖÌ×	223	¿ÆÌØµÏÍß	10	Ò»°ãÃ³Ò×	1614	Ç§¿Ë	115000	Ë«	161,767
202007	40151900	Áò»¯Ïð½ºÖÆÆäËû·ÖÖ¸¡¢Á¬Ö¸¼°Â¶Ö¸ÊÖÌ×	224	¿ÏÄáÑÇ	10	Ò»°ãÃ³Ò×	18377	Ç§¿Ë	721287	Ë«	1,101,906
202007	40151900	Áò»¯Ïð½ºÖÆÆäËû·ÖÖ¸¡¢Á¬Ö¸¼°Â¶Ö¸ÊÖÌ×	225	Àû±ÈÀïÑÇ	10	Ò»°ãÃ³Ò×	58	Ç§¿Ë	5000	Ë«	7,040
202007	40151900	Áò»¯Ïð½ºÖÆÆäËû·ÖÖ¸¡¢Á¬Ö¸¼°Â¶Ö¸ÊÖÌ×	226	Àû±ÈÑÇ	12	ÆäËû¾èÔùÎï×Ê	770	Ç§¿Ë	100000	Ë«	28,349
202007	40151900	Áò»¯Ïð½ºÖÆÆäËû·ÖÖ¸¡¢Á¬Ö¸¼°Â¶Ö¸ÊÖÌ×	227	Âí´ï¼ÓË¹¼Ó	10	Ò»°ãÃ³Ò×	2474	Ç§¿Ë	115168	Ë«	190,040
202007	40151900	Áò»¯Ïð½ºÖÆÆäËû·ÖÖ¸¡¢Á¬Ö¸¼°Â¶Ö¸ÊÖÌ×	229	ÂíÀï	10	Ò»°ãÃ³Ò×	580	Ç§¿Ë	50000	Ë«	53,155
202007	40151900	Áò»¯Ïð½ºÖÆÆäËû·ÖÖ¸¡¢Á¬Ö¸¼°Â¶Ö¸ÊÖÌ×	231	Ã«ÀïÇóË¹	10	Ò»°ãÃ³Ò×	790	Ç§¿Ë	30440	Ë«	67,256
202007	40151900	Áò»¯Ïð½ºÖÆÆäËû·ÖÖ¸¡¢Á¬Ö¸¼°Â¶Ö¸ÊÖÌ×	232	Ä¦Âå¸ç	10	Ò»°ãÃ³Ò×	6886	Ç§¿Ë	113040	Ë«	147,660
202007	40151900	Áò»¯Ïð½ºÖÆÆäËû·ÖÖ¸¡¢Á¬Ö¸¼°Â¶Ö¸ÊÖÌ×	233	ÄªÉ£±È¿Ë	10	Ò»°ãÃ³Ò×	6344	Ç§¿Ë	147920	Ë«	270,327
202007	40151900	Áò»¯Ïð½ºÖÆÆäËû·ÖÖ¸¡¢Á¬Ö¸¼°Â¶Ö¸ÊÖÌ×	235	ÄáÈÕ¶û	10	Ò»°ãÃ³Ò×	2787	Ç§¿Ë	227500	Ë«	326,486
202007	40151900	Áò»¯Ïð½ºÖÆÆäËû·ÖÖ¸¡¢Á¬Ö¸¼°Â¶Ö¸ÊÖÌ×	236	ÄáÈÕÀûÑÇ	10	Ò»°ãÃ³Ò×	28658	Ç§¿Ë	1340120	Ë«	1,389,086
202007	40151900	Áò»¯Ïð½ºÖÆÆäËû·ÖÖ¸¡¢Á¬Ö¸¼°Â¶Ö¸ÊÖÌ×	237	ÁôÄáÍô	10	Ò»°ãÃ³Ò×	112	Ç§¿Ë	10006	Ë«	16,608
202007	40151900	Áò»¯Ïð½ºÖÆÆäËû·ÖÖ¸¡¢Á¬Ö¸¼°Â¶Ö¸ÊÖÌ×	238	Â¬Íú´ï	10	Ò»°ãÃ³Ò×	83	Ç§¿Ë	10028	Ë«	24,178
202007	40151900	Áò»¯Ïð½ºÖÆÆäËû·ÖÖ¸¡¢Á¬Ö¸¼°Â¶Ö¸ÊÖÌ×	239	Ê¥¶àÃÀºÍÆÕÁÖÎ÷±È	10	Ò»°ãÃ³Ò×	260	Ç§¿Ë	2000	Ë«	12,772
202007	40151900	Áò»¯Ïð½ºÖÆÆäËû·ÖÖ¸¡¢Á¬Ö¸¼°Â¶Ö¸ÊÖÌ×	240	ÈûÄÚ¼Ó¶û	10	Ò»°ãÃ³Ò×	19	Ç§¿Ë	2500	Ë«	4,961
202007	40151900	Áò»¯Ïð½ºÖÆÆäËû·ÖÖ¸¡¢Á¬Ö¸¼°Â¶Ö¸ÊÖÌ×	242	ÈûÀ­Àû°º	10	Ò»°ãÃ³Ò×	506	Ç§¿Ë	50300	Ë«	67,943
202007	40151900	Áò»¯Ïð½ºÖÆÆäËû·ÖÖ¸¡¢Á¬Ö¸¼°Â¶Ö¸ÊÖÌ×	243	Ë÷ÂíÀï	10	Ò»°ãÃ³Ò×	493	Ç§¿Ë	4930	Ë«	34,438
202007	40151900	Áò»¯Ïð½ºÖÆÆäËû·ÖÖ¸¡¢Á¬Ö¸¼°Â¶Ö¸ÊÖÌ×	244	ÄÏ·Ç	10	Ò»°ãÃ³Ò×	116568	Ç§¿Ë	7467764	Ë«	14,057,200
202007	40151900	Áò»¯Ïð½ºÖÆÆäËû·ÖÖ¸¡¢Á¬Ö¸¼°Â¶Ö¸ÊÖÌ×	246	ËÕµ¤	10	Ò»°ãÃ³Ò×	460	Ç§¿Ë	2150	Ë«	50,093
202007	40151900	Áò»¯Ïð½ºÖÆÆäËû·ÖÖ¸¡¢Á¬Ö¸¼°Â¶Ö¸ÊÖÌ×	247	Ì¹É£ÄáÑÇ	10	Ò»°ãÃ³Ò×	256	Ç§¿Ë	11251	Ë«	13,749
202007	40151900	Áò»¯Ïð½ºÖÆÆäËû·ÖÖ¸¡¢Á¬Ö¸¼°Â¶Ö¸ÊÖÌ×	250	ÎÚ¸É´ï	10	Ò»°ãÃ³Ò×	217	Ç§¿Ë	12075	Ë«	25,740
202007	40151900	Áò»¯Ïð½ºÖÆÆäËû·ÖÖ¸¡¢Á¬Ö¸¼°Â¶Ö¸ÊÖÌ×	251	²¼»ùÄÉ·¨Ë÷	10	Ò»°ãÃ³Ò×	461	Ç§¿Ë	33500	Ë«	34,615
202007	40151900	Áò»¯Ïð½ºÖÆÆäËû·ÖÖ¸¡¢Á¬Ö¸¼°Â¶Ö¸ÊÖÌ×	252	¸Õ¹û(½ð)	10	Ò»°ãÃ³Ò×	2457	Ç§¿Ë	36390	Ë«	180,805
202007	40151900	Áò»¯Ïð½ºÖÆÆäËû·ÖÖ¸¡¢Á¬Ö¸¼°Â¶Ö¸ÊÖÌ×	253	ÔÞ±ÈÑÇ	10	Ò»°ãÃ³Ò×	111	Ç§¿Ë	12500	Ë«	24,524
202007	40151900	Áò»¯Ïð½ºÖÆÆäËû·ÖÖ¸¡¢Á¬Ö¸¼°Â¶Ö¸ÊÖÌ×	254	½ò°Í²¼Î¤	10	Ò»°ãÃ³Ò×	1028	Ç§¿Ë	70810	Ë«	102,376
202007	40151900	Áò»¯Ïð½ºÖÆÆäËû·ÖÖ¸¡¢Á¬Ö¸¼°Â¶Ö¸ÊÖÌ×	255	À³Ë÷ÍÐ	10	Ò»°ãÃ³Ò×	636	Ç§¿Ë	52800	Ë«	206,056
202007	40151900	Áò»¯Ïð½ºÖÆÆäËû·ÖÖ¸¡¢Á¬Ö¸¼°Â¶Ö¸ÊÖÌ×	260	ÄÏËÕµ¤¹²ºÍ¹ú	10	Ò»°ãÃ³Ò×	150	Ç§¿Ë	18800	Ë«	43,428
202007	40151900	Áò»¯Ïð½ºÖÆÆäËû·ÖÖ¸¡¢Á¬Ö¸¼°Â¶Ö¸ÊÖÌ×	301	±ÈÀûÊ±	10	Ò»°ãÃ³Ò×	107433	Ç§¿Ë	5403737	Ë«	6,370,878
202007	40151900	Áò»¯Ïð½ºÖÆÆäËû·ÖÖ¸¡¢Á¬Ö¸¼°Â¶Ö¸ÊÖÌ×	302	µ¤Âó	10	Ò»°ãÃ³Ò×	210521	Ç§¿Ë	23780524	Ë«	27,021,841
202007	40151900	Áò»¯Ïð½ºÖÆÆäËû·ÖÖ¸¡¢Á¬Ö¸¼°Â¶Ö¸ÊÖÌ×	303	Ó¢¹ú	10	Ò»°ãÃ³Ò×	2782306	Ç§¿Ë	334930663	Ë«	558,752,499
202007	40151900	Áò»¯Ïð½ºÖÆÆäËû·ÖÖ¸¡¢Á¬Ö¸¼°Â¶Ö¸ÊÖÌ×	304	µÂ¹ú	10	Ò»°ãÃ³Ò×	369234	Ç§¿Ë	40523953	Ë«	61,669,493
202007	40151900	Áò»¯Ïð½ºÖÆÆäËû·ÖÖ¸¡¢Á¬Ö¸¼°Â¶Ö¸ÊÖÌ×	305	·¨¹ú	10	Ò»°ãÃ³Ò×	46250	Ç§¿Ë	2699732	Ë«	3,443,515
202007	40151900	Áò»¯Ïð½ºÖÆÆäËû·ÖÖ¸¡¢Á¬Ö¸¼°Â¶Ö¸ÊÖÌ×	306	°®¶ûÀ¼	10	Ò»°ãÃ³Ò×	33566	Ç§¿Ë	3230000	Ë«	7,652,223
202007	40151900	Áò»¯Ïð½ºÖÆÆäËû·ÖÖ¸¡¢Á¬Ö¸¼°Â¶Ö¸ÊÖÌ×	307	Òâ´óÀû	10	Ò»°ãÃ³Ò×	151021	Ç§¿Ë	14337868	Ë«	9,628,086
202007	40151900	Áò»¯Ïð½ºÖÆÆäËû·ÖÖ¸¡¢Á¬Ö¸¼°Â¶Ö¸ÊÖÌ×	307	Òâ´óÀû	12	ÆäËû¾èÔùÎï×Ê	151	Ç§¿Ë	5000	Ë«	15,000
202007	40151900	Áò»¯Ïð½ºÖÆÆäËû·ÖÖ¸¡¢Á¬Ö¸¼°Â¶Ö¸ÊÖÌ×	308	Â¬É­±¤	10	Ò»°ãÃ³Ò×	3	Ç§¿Ë	200	Ë«	213
202007	40151900	Áò»¯Ïð½ºÖÆÆäËû·ÖÖ¸¡¢Á¬Ö¸¼°Â¶Ö¸ÊÖÌ×	309	ºÉÀ¼	10	Ò»°ãÃ³Ò×	57512	Ç§¿Ë	6020556	Ë«	8,123,826
202007	40151900	Áò»¯Ïð½ºÖÆÆäËû·ÖÖ¸¡¢Á¬Ö¸¼°Â¶Ö¸ÊÖÌ×	310	Ï£À°	10	Ò»°ãÃ³Ò×	102872	Ç§¿Ë	5331348	Ë«	5,098,116
202007	40151900	Áò»¯Ïð½ºÖÆÆäËû·ÖÖ¸¡¢Á¬Ö¸¼°Â¶Ö¸ÊÖÌ×	311	ÆÏÌÑÑÀ	10	Ò»°ãÃ³Ò×	7776	Ç§¿Ë	593100	Ë«	547,004
202007	40151900	Áò»¯Ïð½ºÖÆÆäËû·ÖÖ¸¡¢Á¬Ö¸¼°Â¶Ö¸ÊÖÌ×	312	Î÷°àÑÀ	10	Ò»°ãÃ³Ò×	203093	Ç§¿Ë	14770237	Ë«	16,810,082
202007	40151900	Áò»¯Ïð½ºÖÆÆäËû·ÖÖ¸¡¢Á¬Ö¸¼°Â¶Ö¸ÊÖÌ×	313	°¢¶û°ÍÄáÑÇ	10	Ò»°ãÃ³Ò×	2913	Ç§¿Ë	252500	Ë«	246,143
202007	40151900	Áò»¯Ïð½ºÖÆÆäËû·ÖÖ¸¡¢Á¬Ö¸¼°Â¶Ö¸ÊÖÌ×	315	°ÂµØÀû	10	Ò»°ãÃ³Ò×	468	Ç§¿Ë	10400	Ë«	28,674
202007	40151900	Áò»¯Ïð½ºÖÆÆäËû·ÖÖ¸¡¢Á¬Ö¸¼°Â¶Ö¸ÊÖÌ×	316	±£¼ÓÀûÑÇ	10	Ò»°ãÃ³Ò×	13440	Ç§¿Ë	1675000	Ë«	1,859,238
202007	40151900	Áò»¯Ïð½ºÖÆÆäËû·ÖÖ¸¡¢Á¬Ö¸¼°Â¶Ö¸ÊÖÌ×	318	·ÒÀ¼	10	Ò»°ãÃ³Ò×	5095	Ç§¿Ë	86400	Ë«	152,008
202007	40151900	Áò»¯Ïð½ºÖÆÆäËû·ÖÖ¸¡¢Á¬Ö¸¼°Â¶Ö¸ÊÖÌ×	321	ÐÙÑÀÀû	10	Ò»°ãÃ³Ò×	98514	Ç§¿Ë	9066858	Ë«	15,016,257
202007	40151900	Áò»¯Ïð½ºÖÆÆäËû·ÖÖ¸¡¢Á¬Ö¸¼°Â¶Ö¸ÊÖÌ×	326	Å²Íþ	10	Ò»°ãÃ³Ò×	13069	Ç§¿Ë	1858000	Ë«	3,247,280
202007	40151900	Áò»¯Ïð½ºÖÆÆäËû·ÖÖ¸¡¢Á¬Ö¸¼°Â¶Ö¸ÊÖÌ×	327	²¨À¼	10	Ò»°ãÃ³Ò×	134300	Ç§¿Ë	4216330	Ë«	5,129,086
202007	40151900	Áò»¯Ïð½ºÖÆÆäËû·ÖÖ¸¡¢Á¬Ö¸¼°Â¶Ö¸ÊÖÌ×	328	ÂÞÂíÄáÑÇ	10	Ò»°ãÃ³Ò×	16474	Ç§¿Ë	1364480	Ë«	992,666
202007	40151900	Áò»¯Ïð½ºÖÆÆäËû·ÖÖ¸¡¢Á¬Ö¸¼°Â¶Ö¸ÊÖÌ×	330	Èðµä	10	Ò»°ãÃ³Ò×	22836	Ç§¿Ë	2146550	Ë«	2,809,489
202007	40151900	Áò»¯Ïð½ºÖÆÆäËû·ÖÖ¸¡¢Á¬Ö¸¼°Â¶Ö¸ÊÖÌ×	331	ÈðÊ¿	10	Ò»°ãÃ³Ò×	80536	Ç§¿Ë	7347776	Ë«	7,916,416
202007	40151900	Áò»¯Ïð½ºÖÆÆäËû·ÖÖ¸¡¢Á¬Ö¸¼°Â¶Ö¸ÊÖÌ×	334	°®É³ÄáÑÇ	10	Ò»°ãÃ³Ò×	2350	Ç§¿Ë	58752	Ë«	57,254
202007	40151900	Áò»¯Ïð½ºÖÆÆäËû·ÖÖ¸¡¢Á¬Ö¸¼°Â¶Ö¸ÊÖÌ×	336	Á¢ÌÕÍð	10	Ò»°ãÃ³Ò×	12150	Ç§¿Ë	1450000	Ë«	1,797,635
202007	40151900	Áò»¯Ïð½ºÖÆÆäËû·ÖÖ¸¡¢Á¬Ö¸¼°Â¶Ö¸ÊÖÌ×	337	¸ñÂ³¼ªÑÇ	10	Ò»°ãÃ³Ò×	38080	Ç§¿Ë	2068000	Ë«	1,355,143
202007	40151900	Áò»¯Ïð½ºÖÆÆäËû·ÖÖ¸¡¢Á¬Ö¸¼°Â¶Ö¸ÊÖÌ×	339	°¢Èû°Ý½®	10	Ò»°ãÃ³Ò×	324	Ç§¿Ë	27000	Ë«	23,920
202007	40151900	Áò»¯Ïð½ºÖÆÆäËû·ÖÖ¸¡¢Á¬Ö¸¼°Â¶Ö¸ÊÖÌ×	340	°×¶íÂÞË¹	10	Ò»°ãÃ³Ò×	134	Ç§¿Ë	1000	Ë«	1,140
202007	40151900	Áò»¯Ïð½ºÖÆÆäËû·ÖÖ¸¡¢Á¬Ö¸¼°Â¶Ö¸ÊÖÌ×	343	Ä¦¶û¶àÍß	10	Ò»°ãÃ³Ò×	17570	Ç§¿Ë	1800000	Ë«	719,432
202007	40151900	Áò»¯Ïð½ºÖÆÆäËû·ÖÖ¸¡¢Á¬Ö¸¼°Â¶Ö¸ÊÖÌ×	344	¶íÂÞË¹Áª°î	10	Ò»°ãÃ³Ò×	411403	Ç§¿Ë	14222960	Ë«	13,932,602
202007	40151900	Áò»¯Ïð½ºÖÆÆäËû·ÖÖ¸¡¢Á¬Ö¸¼°Â¶Ö¸ÊÖÌ×	347	ÎÚ¿ËÀ¼	10	Ò»°ãÃ³Ò×	73719	Ç§¿Ë	3083053	Ë«	3,238,555
202007	40151900	Áò»¯Ïð½ºÖÆÆäËû·ÖÖ¸¡¢Á¬Ö¸¼°Â¶Ö¸ÊÖÌ×	347	ÎÚ¿ËÀ¼	12	ÆäËû¾èÔùÎï×Ê	872	Ç§¿Ë	185000	Ë«	74,219
202007	40151900	Áò»¯Ïð½ºÖÆÆäËû·ÖÖ¸¡¢Á¬Ö¸¼°Â¶Ö¸ÊÖÌ×	351	¿ËÂÞµØÑÇ	10	Ò»°ãÃ³Ò×	1332	Ç§¿Ë	33020	Ë«	40,635
202007	40151900	Áò»¯Ïð½ºÖÆÆäËû·ÖÖ¸¡¢Á¬Ö¸¼°Â¶Ö¸ÊÖÌ×	352	½Ý¿Ë	10	Ò»°ãÃ³Ò×	25011	Ç§¿Ë	941976	Ë«	1,070,621
202007	40151900	Áò»¯Ïð½ºÖÆÆäËû·ÖÖ¸¡¢Á¬Ö¸¼°Â¶Ö¸ÊÖÌ×	353	Ë¹Âå·¥¿Ë	10	Ò»°ãÃ³Ò×	15339	Ç§¿Ë	496120	Ë«	431,528
202007	40151900	Áò»¯Ïð½ºÖÆÆäËû·ÖÖ¸¡¢Á¬Ö¸¼°Â¶Ö¸ÊÖÌ×	355	²¨ºÚ	10	Ò»°ãÃ³Ò×	6050	Ç§¿Ë	500000	Ë«	437,825
202007	40151900	Áò»¯Ïð½ºÖÆÆäËû·ÖÖ¸¡¢Á¬Ö¸¼°Â¶Ö¸ÊÖÌ×	358	Èû¶ûÎ¬ÑÇ	10	Ò»°ãÃ³Ò×	33916	Ç§¿Ë	2867040	Ë«	2,799,240
202007	40151900	Áò»¯Ïð½ºÖÆÆäËû·ÖÖ¸¡¢Á¬Ö¸¼°Â¶Ö¸ÊÖÌ×	358	Èû¶ûÎ¬ÑÇ	12	ÆäËû¾èÔùÎï×Ê	536	Ç§¿Ë	35550	Ë«	25,195
202007	40151900	Áò»¯Ïð½ºÖÆÆäËû·ÖÖ¸¡¢Á¬Ö¸¼°Â¶Ö¸ÊÖÌ×	359	ºÚÉ½	10	Ò»°ãÃ³Ò×	77	Ç§¿Ë	5000	Ë«	7,229
202007	40151900	Áò»¯Ïð½ºÖÆÆäËû·ÖÖ¸¡¢Á¬Ö¸¼°Â¶Ö¸ÊÖÌ×	402	°¢¸ùÍ¢	10	Ò»°ãÃ³Ò×	33905	Ç§¿Ë	600408	Ë«	828,701
202007	40151900	Áò»¯Ïð½ºÖÆÆäËû·ÖÖ¸¡¢Á¬Ö¸¼°Â¶Ö¸ÊÖÌ×	408	¶àÃñ×å²£ÀûÎ¬ÑÇ¹ú	10	Ò»°ãÃ³Ò×	449	Ç§¿Ë	33500	Ë«	50,879
202007	40151900	Áò»¯Ïð½ºÖÆÆäËû·ÖÖ¸¡¢Á¬Ö¸¼°Â¶Ö¸ÊÖÌ×	410	°ÍÎ÷	10	Ò»°ãÃ³Ò×	276727	Ç§¿Ë	13521280	Ë«	18,318,417
202007	40151900	Áò»¯Ïð½ºÖÆÆäËû·ÖÖ¸¡¢Á¬Ö¸¼°Â¶Ö¸ÊÖÌ×	412	ÖÇÀû	10	Ò»°ãÃ³Ò×	122750	Ç§¿Ë	8891451	Ë«	7,660,545
202007	40151900	Áò»¯Ïð½ºÖÆÆäËû·ÖÖ¸¡¢Á¬Ö¸¼°Â¶Ö¸ÊÖÌ×	412	ÖÇÀû	12	ÆäËû¾èÔùÎï×Ê	100	Ç§¿Ë	5000	Ë«	6,200
202007	40151900	Áò»¯Ïð½ºÖÆÆäËû·ÖÖ¸¡¢Á¬Ö¸¼°Â¶Ö¸ÊÖÌ×	413	¸çÂ×±ÈÑÇ	10	Ò»°ãÃ³Ò×	98	Ç§¿Ë	1030	Ë«	4,686
202007	40151900	Áò»¯Ïð½ºÖÆÆäËû·ÖÖ¸¡¢Á¬Ö¸¼°Â¶Ö¸ÊÖÌ×	415	¸çË¹´ïÀè¼Ó	10	Ò»°ãÃ³Ò×	238	Ç§¿Ë	6060	Ë«	12,827
202007	40151900	Áò»¯Ïð½ºÖÆÆäËû·ÖÖ¸¡¢Á¬Ö¸¼°Â¶Ö¸ÊÖÌ×	415	¸çË¹´ïÀè¼Ó	12	ÆäËû¾èÔùÎï×Ê	128	Ç§¿Ë	10000	Ë«	7,000
202007	40151900	Áò»¯Ïð½ºÖÆÆäËû·ÖÖ¸¡¢Á¬Ö¸¼°Â¶Ö¸ÊÖÌ×	416	¹Å°Í	10	Ò»°ãÃ³Ò×	2380	Ç§¿Ë	140000	Ë«	149,008
202007	40151900	Áò»¯Ïð½ºÖÆÆäËû·ÖÖ¸¡¢Á¬Ö¸¼°Â¶Ö¸ÊÖÌ×	418	¶àÃ×Äá¼Ó¹²ºÍ¹ú	10	Ò»°ãÃ³Ò×	9829	Ç§¿Ë	208000	Ë«	334,996
202007	40151900	Áò»¯Ïð½ºÖÆÆäËû·ÖÖ¸¡¢Á¬Ö¸¼°Â¶Ö¸ÊÖÌ×	419	¶ò¹Ï¶à¶û	10	Ò»°ãÃ³Ò×	12279	Ç§¿Ë	881505	Ë«	1,046,302
202007	40151900	Áò»¯Ïð½ºÖÆÆäËû·ÖÖ¸¡¢Á¬Ö¸¼°Â¶Ö¸ÊÖÌ×	423	Î£µØÂíÀ­	10	Ò»°ãÃ³Ò×	4389	Ç§¿Ë	627000	Ë«	645,142
202007	40151900	Áò»¯Ïð½ºÖÆÆäËû·ÖÖ¸¡¢Á¬Ö¸¼°Â¶Ö¸ÊÖÌ×	424	¹çÑÇÄÇ	10	Ò»°ãÃ³Ò×	80	Ç§¿Ë	10000	Ë«	13,731
202007	40151900	Áò»¯Ïð½ºÖÆÆäËû·ÖÖ¸¡¢Á¬Ö¸¼°Â¶Ö¸ÊÖÌ×	425	º£µØ	10	Ò»°ãÃ³Ò×	840	Ç§¿Ë	84000	Ë«	166,693
202007	40151900	Áò»¯Ïð½ºÖÆÆäËû·ÖÖ¸¡¢Á¬Ö¸¼°Â¶Ö¸ÊÖÌ×	426	ºé¶¼À­Ë¹	10	Ò»°ãÃ³Ò×	8979	Ç§¿Ë	690140	Ë«	449,909
202007	40151900	Áò»¯Ïð½ºÖÆÆäËû·ÖÖ¸¡¢Á¬Ö¸¼°Â¶Ö¸ÊÖÌ×	427	ÑÀÂò¼Ó	10	Ò»°ãÃ³Ò×	4084	Ç§¿Ë	349500	Ë«	157,758
202007	40151900	Áò»¯Ïð½ºÖÆÆäËû·ÖÖ¸¡¢Á¬Ö¸¼°Â¶Ö¸ÊÖÌ×	429	Ä«Î÷¸ç	10	Ò»°ãÃ³Ò×	88825	Ç§¿Ë	4465662	Ë«	3,460,458
202007	40151900	Áò»¯Ïð½ºÖÆÆäËû·ÖÖ¸¡¢Á¬Ö¸¼°Â¶Ö¸ÊÖÌ×	432	°ÍÄÃÂí	10	Ò»°ãÃ³Ò×	43658	Ç§¿Ë	4555940	Ë«	4,725,900
202007	40151900	Áò»¯Ïð½ºÖÆÆäËû·ÖÖ¸¡¢Á¬Ö¸¼°Â¶Ö¸ÊÖÌ×	433	°ÍÀ­¹ç	10	Ò»°ãÃ³Ò×	4445	Ç§¿Ë	310089	Ë«	138,068
202007	40151900	Áò»¯Ïð½ºÖÆÆäËû·ÖÖ¸¡¢Á¬Ö¸¼°Â¶Ö¸ÊÖÌ×	434	ÃØÂ³	10	Ò»°ãÃ³Ò×	93000	Ç§¿Ë	6701511	Ë«	5,593,815
202007	40151900	Áò»¯Ïð½ºÖÆÆäËû·ÖÖ¸¡¢Á¬Ö¸¼°Â¶Ö¸ÊÖÌ×	435	²¨¶àÀè¸÷	10	Ò»°ãÃ³Ò×	344	Ç§¿Ë	5520	Ë«	13,403
202007	40151900	Áò»¯Ïð½ºÖÆÆäËû·ÖÖ¸¡¢Á¬Ö¸¼°Â¶Ö¸ÊÖÌ×	440	Èø¶ûÍß¶à	10	Ò»°ãÃ³Ò×	5570	Ç§¿Ë	500000	Ë«	506,580
202007	40151900	Áò»¯Ïð½ºÖÆÆäËû·ÖÖ¸¡¢Á¬Ö¸¼°Â¶Ö¸ÊÖÌ×	441	ËÕÀïÄÏ	10	Ò»°ãÃ³Ò×	68	Ç§¿Ë	400	Ë«	2,268
202007	40151900	Áò»¯Ïð½ºÖÆÆäËû·ÖÖ¸¡¢Á¬Ö¸¼°Â¶Ö¸ÊÖÌ×	442	ÌØÁ¢Äá´ïºÍ¶à°Í¸ç	10	Ò»°ãÃ³Ò×	2668	Ç§¿Ë	43200	Ë«	76,543
202007	40151900	Áò»¯Ïð½ºÖÆÆäËû·ÖÖ¸¡¢Á¬Ö¸¼°Â¶Ö¸ÊÖÌ×	444	ÎÚÀ­¹ç	10	Ò»°ãÃ³Ò×	15407	Ç§¿Ë	286120	Ë«	498,235
202007	40151900	Áò»¯Ïð½ºÖÆÆäËû·ÖÖ¸¡¢Á¬Ö¸¼°Â¶Ö¸ÊÖÌ×	445	Î¯ÄÚÈðÀ­	10	Ò»°ãÃ³Ò×	3438	Ç§¿Ë	286500	Ë«	253,814
202007	40151900	Áò»¯Ïð½ºÖÆÆäËû·ÖÖ¸¡¢Á¬Ö¸¼°Â¶Ö¸ÊÖÌ×	447	Ê¥Æä´ÄºÍÄáÎ¬Ë¹	10	Ò»°ãÃ³Ò×	22	Ç§¿Ë	1500	Ë«	3,586
202007	40151900	Áò»¯Ïð½ºÖÆÆäËû·ÖÖ¸¡¢Á¬Ö¸¼°Â¶Ö¸ÊÖÌ×	501	¼ÓÄÃ´ó	10	Ò»°ãÃ³Ò×	724863	Ç§¿Ë	83666687	Ë«	109,889,624
202007	40151900	Áò»¯Ïð½ºÖÆÆäËû·ÖÖ¸¡¢Á¬Ö¸¼°Â¶Ö¸ÊÖÌ×	502	ÃÀ¹ú	10	Ò»°ãÃ³Ò×	2581912	Ç§¿Ë	260984231	Ë«	277,609,416
202007	40151900	Áò»¯Ïð½ºÖÆÆäËû·ÖÖ¸¡¢Á¬Ö¸¼°Â¶Ö¸ÊÖÌ×	504	°ÙÄ½´ó	10	Ò»°ãÃ³Ò×	29246	Ç§¿Ë	4000000	Ë«	6,236,825
202007	40151900	Áò»¯Ïð½ºÖÆÆäËû·ÖÖ¸¡¢Á¬Ö¸¼°Â¶Ö¸ÊÖÌ×	601	°Ä´óÀûÑÇ	10	Ò»°ãÃ³Ò×	80293	Ç§¿Ë	8500328	Ë«	9,750,305
202007	40151900	Áò»¯Ïð½ºÖÆÆäËû·ÖÖ¸¡¢Á¬Ö¸¼°Â¶Ö¸ÊÖÌ×	608	ÍßÅ¬°¢Í¼	10	Ò»°ãÃ³Ò×	79	Ç§¿Ë	5200	Ë«	5,139
202007	40151900	Áò»¯Ïð½ºÖÆÆäËû·ÖÖ¸¡¢Á¬Ö¸¼°Â¶Ö¸ÊÖÌ×	609	ÐÂÎ÷À¼	10	Ò»°ãÃ³Ò×	11800	Ç§¿Ë	1210800	Ë«	1,577,330
202007	40151900	Áò»¯Ïð½ºÖÆÆäËû·ÖÖ¸¡¢Á¬Ö¸¼°Â¶Ö¸ÊÖÌ×	611	°Í²¼ÑÇÐÂ¼¸ÄÚÑÇ	10	Ò»°ãÃ³Ò×	147	Ç§¿Ë	12980	Ë«	10,139
202007	40151900	Áò»¯Ïð½ºÖÆÆäËû·ÖÖ¸¡¢Á¬Ö¸¼°Â¶Ö¸ÊÖÌ×	623	·¨Êô²¨ÀûÄáÎ÷ÑÇ	10	Ò»°ãÃ³Ò×	28	Ç§¿Ë	200	Ë«	4,059
202008	39262011	¾ÛÂÈÒÒÏ©ÖÆÊÖÌ×£¨·ÖÖ¸ÊÖÌ×¡¢Á¬Ö¸ÊÖÌ×µÈ£©	102	°ÍÁÖ	10	Ò»°ãÃ³Ò×	87885	Ç§¿Ë	9285000	Ë«	3,865,886
202008	39262011	¾ÛÂÈÒÒÏ©ÖÆÊÖÌ×£¨·ÖÖ¸ÊÖÌ×¡¢Á¬Ö¸ÊÖÌ×µÈ£©	103	ÃÏ¼ÓÀ­¹ú	10	Ò»°ãÃ³Ò×	22875	Ç§¿Ë	2500000	Ë«	915,127
202008	39262011	¾ÛÂÈÒÒÏ©ÖÆÊÖÌ×£¨·ÖÖ¸ÊÖÌ×¡¢Á¬Ö¸ÊÖÌ×µÈ£©	105	ÎÄÀ³	10	Ò»°ãÃ³Ò×	205	Ç§¿Ë	1440	Ë«	3,980
202008	39262011	¾ÛÂÈÒÒÏ©ÖÆÊÖÌ×£¨·ÖÖ¸ÊÖÌ×¡¢Á¬Ö¸ÊÖÌ×µÈ£©	106	Ãåµé	10	Ò»°ãÃ³Ò×	100	Ç§¿Ë	600	Ë«	1,800
202008	39262011	¾ÛÂÈÒÒÏ©ÖÆÊÖÌ×£¨·ÖÖ¸ÊÖÌ×¡¢Á¬Ö¸ÊÖÌ×µÈ£©	108	ÈûÆÖÂ·Ë¹	10	Ò»°ãÃ³Ò×	17675	Ç§¿Ë	1750000	Ë«	620,139
202008	39262011	¾ÛÂÈÒÒÏ©ÖÆÊÖÌ×£¨·ÖÖ¸ÊÖÌ×¡¢Á¬Ö¸ÊÖÌ×µÈ£©	110	ÖÐ¹úÏã¸Û	10	Ò»°ãÃ³Ò×	5201	Ç§¿Ë	525100	Ë«	158,536
202008	39262011	¾ÛÂÈÒÒÏ©ÖÆÊÖÌ×£¨·ÖÖ¸ÊÖÌ×¡¢Á¬Ö¸ÊÖÌ×µÈ£©	111	Ó¡¶È	10	Ò»°ãÃ³Ò×	1040	Ç§¿Ë	12000	Ë«	33,591
202008	39262011	¾ÛÂÈÒÒÏ©ÖÆÊÖÌ×£¨·ÖÖ¸ÊÖÌ×¡¢Á¬Ö¸ÊÖÌ×µÈ£©	112	Ó¡¶ÈÄáÎ÷ÑÇ	10	Ò»°ãÃ³Ò×	3207	Ç§¿Ë	73240	Ë«	116,876
202008	39262011	¾ÛÂÈÒÒÏ©ÖÆÊÖÌ×£¨·ÖÖ¸ÊÖÌ×¡¢Á¬Ö¸ÊÖÌ×µÈ£©	114	ÒÁÀ­¿Ë	10	Ò»°ãÃ³Ò×	23377	Ç§¿Ë	1675910	Ë«	1,458,892
202008	39262011	¾ÛÂÈÒÒÏ©ÖÆÊÖÌ×£¨·ÖÖ¸ÊÖÌ×¡¢Á¬Ö¸ÊÖÌ×µÈ£©	115	ÒÔÉ«ÁÐ	10	Ò»°ãÃ³Ò×	27937	Ç§¿Ë	11140060	Ë«	1,567,054
202008	39262011	¾ÛÂÈÒÒÏ©ÖÆÊÖÌ×£¨·ÖÖ¸ÊÖÌ×¡¢Á¬Ö¸ÊÖÌ×µÈ£©	116	ÈÕ±¾	10	Ò»°ãÃ³Ò×	3050509	Ç§¿Ë	339272986	Ë«	158,086,041
202008	39262011	¾ÛÂÈÒÒÏ©ÖÆÊÖÌ×£¨·ÖÖ¸ÊÖÌ×¡¢Á¬Ö¸ÊÖÌ×µÈ£©	118	¿ÆÍþÌØ	10	Ò»°ãÃ³Ò×	123258	Ç§¿Ë	19910250	Ë«	6,074,314
202008	39262011	¾ÛÂÈÒÒÏ©ÖÆÊÖÌ×£¨·ÖÖ¸ÊÖÌ×¡¢Á¬Ö¸ÊÖÌ×µÈ£©	120	Àè°ÍÄÛ	10	Ò»°ãÃ³Ò×	406	Ç§¿Ë	7200	Ë«	21,296
202008	39262011	¾ÛÂÈÒÒÏ©ÖÆÊÖÌ×£¨·ÖÖ¸ÊÖÌ×¡¢Á¬Ö¸ÊÖÌ×µÈ£©	122	ÂíÀ´Î÷ÑÇ	10	Ò»°ãÃ³Ò×	7437	Ç§¿Ë	776466	Ë«	524,282
202008	39262011	¾ÛÂÈÒÒÏ©ÖÆÊÖÌ×£¨·ÖÖ¸ÊÖÌ×¡¢Á¬Ö¸ÊÖÌ×µÈ£©	124	ÃÉ¹Å	10	Ò»°ãÃ³Ò×	287	Ç§¿Ë	4456	Ë«	12,109
202008	39262011	¾ÛÂÈÒÒÏ©ÖÆÊÖÌ×£¨·ÖÖ¸ÊÖÌ×¡¢Á¬Ö¸ÊÖÌ×µÈ£©	126	°¢Âü	10	Ò»°ãÃ³Ò×	61015	Ç§¿Ë	6650000	Ë«	3,241,470
202008	39262011	¾ÛÂÈÒÒÏ©ÖÆÊÖÌ×£¨·ÖÖ¸ÊÖÌ×¡¢Á¬Ö¸ÊÖÌ×µÈ£©	129	·ÆÂÉ±ö	10	Ò»°ãÃ³Ò×	57718	Ç§¿Ë	6430500	Ë«	3,179,011
202008	39262011	¾ÛÂÈÒÒÏ©ÖÆÊÖÌ×£¨·ÖÖ¸ÊÖÌ×¡¢Á¬Ö¸ÊÖÌ×µÈ£©	130	¿¨Ëþ¶û	10	Ò»°ãÃ³Ò×	55584	Ç§¿Ë	7345065	Ë«	3,265,082
202008	39262011	¾ÛÂÈÒÒÏ©ÖÆÊÖÌ×£¨·ÖÖ¸ÊÖÌ×¡¢Á¬Ö¸ÊÖÌ×µÈ£©	131	É³ÌØ°¢À­²®	10	Ò»°ãÃ³Ò×	646980	Ç§¿Ë	78227700	Ë«	32,233,251
202008	39262011	¾ÛÂÈÒÒÏ©ÖÆÊÖÌ×£¨·ÖÖ¸ÊÖÌ×¡¢Á¬Ö¸ÊÖÌ×µÈ£©	132	ÐÂ¼ÓÆÂ	10	Ò»°ãÃ³Ò×	39880	Ç§¿Ë	3379330	Ë«	2,844,760
202008	39262011	¾ÛÂÈÒÒÏ©ÖÆÊÖÌ×£¨·ÖÖ¸ÊÖÌ×¡¢Á¬Ö¸ÊÖÌ×µÈ£©	133	º«¹ú	10	Ò»°ãÃ³Ò×	22542	Ç§¿Ë	1249361	Ë«	579,826
202008	39262011	¾ÛÂÈÒÒÏ©ÖÆÊÖÌ×£¨·ÖÖ¸ÊÖÌ×¡¢Á¬Ö¸ÊÖÌ×µÈ£©	134	Ë¹ÀïÀ¼¿¨	10	Ò»°ãÃ³Ò×	144	Ç§¿Ë	900	Ë«	11,988
202008	39262011	¾ÛÂÈÒÒÏ©ÖÆÊÖÌ×£¨·ÖÖ¸ÊÖÌ×¡¢Á¬Ö¸ÊÖÌ×µÈ£©	136	Ì©¹ú	10	Ò»°ãÃ³Ò×	1100	Ç§¿Ë	100000	Ë«	82,768
202008	39262011	¾ÛÂÈÒÒÏ©ÖÆÊÖÌ×£¨·ÖÖ¸ÊÖÌ×¡¢Á¬Ö¸ÊÖÌ×µÈ£©	137	ÍÁ¶úÆä	10	Ò»°ãÃ³Ò×	28172	Ç§¿Ë	3350960	Ë«	2,010,071
202008	39262011	¾ÛÂÈÒÒÏ©ÖÆÊÖÌ×£¨·ÖÖ¸ÊÖÌ×¡¢Á¬Ö¸ÊÖÌ×µÈ£©	138	°¢ÁªÇõ	10	Ò»°ãÃ³Ò×	584250	Ç§¿Ë	70677380	Ë«	31,805,946
202008	39262011	¾ÛÂÈÒÒÏ©ÖÆÊÖÌ×£¨·ÖÖ¸ÊÖÌ×¡¢Á¬Ö¸ÊÖÌ×µÈ£©	141	Ô½ÄÏ	10	Ò»°ãÃ³Ò×	33828	Ç§¿Ë	2900580	Ë«	1,944,294
202008	39262011	¾ÛÂÈÒÒÏ©ÖÆÊÖÌ×£¨·ÖÖ¸ÊÖÌ×¡¢Á¬Ö¸ÊÖÌ×µÈ£©	143	ÖÐ¹úÌ¨Íå	10	Ò»°ãÃ³Ò×	114215	Ç§¿Ë	9741792	Ë«	2,728,337
202008	39262011	¾ÛÂÈÒÒÏ©ÖÆÊÖÌ×£¨·ÖÖ¸ÊÖÌ×¡¢Á¬Ö¸ÊÖÌ×µÈ£©	145	¹þÈø¿ËË¹Ì¹	10	Ò»°ãÃ³Ò×	2300	Ç§¿Ë	200000	Ë«	144,580
202008	39262011	¾ÛÂÈÒÒÏ©ÖÆÊÖÌ×£¨·ÖÖ¸ÊÖÌ×¡¢Á¬Ö¸ÊÖÌ×µÈ£©	146	¼ª¶û¼ªË¹Ë¹Ì¹	10	Ò»°ãÃ³Ò×	2229	Ç§¿Ë	75000	Ë«	51,437
202008	39262011	¾ÛÂÈÒÒÏ©ÖÆÊÖÌ×£¨·ÖÖ¸ÊÖÌ×¡¢Á¬Ö¸ÊÖÌ×µÈ£©	147	Ëþ¼ª¿ËË¹Ì¹	12	ÆäËû¾èÔùÎï×Ê	96	Ç§¿Ë	10000	Ë«	12,000
202008	39262011	¾ÛÂÈÒÒÏ©ÖÆÊÖÌ×£¨·ÖÖ¸ÊÖÌ×¡¢Á¬Ö¸ÊÖÌ×µÈ£©	202	°²¸çÀ­	10	Ò»°ãÃ³Ò×	806	Ç§¿Ë	40000	Ë«	19,595
202008	39262011	¾ÛÂÈÒÒÏ©ÖÆÊÖÌ×£¨·ÖÖ¸ÊÖÌ×¡¢Á¬Ö¸ÊÖÌ×µÈ£©	209	ÖÐ·Ç	10	Ò»°ãÃ³Ò×	432	Ç§¿Ë	37000	Ë«	29,435
202008	39262011	¾ÛÂÈÒÒÏ©ÖÆÊÖÌ×£¨·ÖÖ¸ÊÖÌ×¡¢Á¬Ö¸ÊÖÌ×µÈ£©	211	Õ§µÃ	10	Ò»°ãÃ³Ò×	160	Ç§¿Ë	500	Ë«	34,512
202008	39262011	¾ÛÂÈÒÒÏ©ÖÆÊÖÌ×£¨·ÖÖ¸ÊÖÌ×¡¢Á¬Ö¸ÊÖÌ×µÈ£©	215	°£¼°	10	Ò»°ãÃ³Ò×	36930	Ç§¿Ë	3800000	Ë«	824,388
202008	39262011	¾ÛÂÈÒÒÏ©ÖÆÊÖÌ×£¨·ÖÖ¸ÊÖÌ×¡¢Á¬Ö¸ÊÖÌ×µÈ£©	216	³àµÀ¼¸ÄÚÑÇ	10	Ò»°ãÃ³Ò×	1357	Ç§¿Ë	159000	Ë«	85,377
202008	39262011	¾ÛÂÈÒÒÏ©ÖÆÊÖÌ×£¨·ÖÖ¸ÊÖÌ×¡¢Á¬Ö¸ÊÖÌ×µÈ£©	217	°£Èû¶í±ÈÑÇ	10	Ò»°ãÃ³Ò×	2123	Ç§¿Ë	32500	Ë«	44,614
202008	39262011	¾ÛÂÈÒÒÏ©ÖÆÊÖÌ×£¨·ÖÖ¸ÊÖÌ×¡¢Á¬Ö¸ÊÖÌ×µÈ£©	218	¼ÓÅî	10	Ò»°ãÃ³Ò×	1532	Ç§¿Ë	8040	Ë«	36,914
202008	39262011	¾ÛÂÈÒÒÏ©ÖÆÊÖÌ×£¨·ÖÖ¸ÊÖÌ×¡¢Á¬Ö¸ÊÖÌ×µÈ£©	220	¼ÓÄÉ	10	Ò»°ãÃ³Ò×	2137	Ç§¿Ë	16440	Ë«	33,867
202008	39262011	¾ÛÂÈÒÒÏ©ÖÆÊÖÌ×£¨·ÖÖ¸ÊÖÌ×¡¢Á¬Ö¸ÊÖÌ×µÈ£©	223	¿ÆÌØµÏÍß	10	Ò»°ãÃ³Ò×	1436	Ç§¿Ë	40400	Ë«	54,191
202008	39262011	¾ÛÂÈÒÒÏ©ÖÆÊÖÌ×£¨·ÖÖ¸ÊÖÌ×¡¢Á¬Ö¸ÊÖÌ×µÈ£©	227	Âí´ï¼ÓË¹¼Ó	10	Ò»°ãÃ³Ò×	55	Ç§¿Ë	5000	Ë«	4,969
202008	39262011	¾ÛÂÈÒÒÏ©ÖÆÊÖÌ×£¨·ÖÖ¸ÊÖÌ×¡¢Á¬Ö¸ÊÖÌ×µÈ£©	231	Ã«ÀïÇóË¹	10	Ò»°ãÃ³Ò×	19	Ç§¿Ë	60	Ë«	1,612
202008	39262011	¾ÛÂÈÒÒÏ©ÖÆÊÖÌ×£¨·ÖÖ¸ÊÖÌ×¡¢Á¬Ö¸ÊÖÌ×µÈ£©	236	ÄáÈÕÀûÑÇ	10	Ò»°ãÃ³Ò×	220	Ç§¿Ë	16000	Ë«	3,849
202008	39262011	¾ÛÂÈÒÒÏ©ÖÆÊÖÌ×£¨·ÖÖ¸ÊÖÌ×¡¢Á¬Ö¸ÊÖÌ×µÈ£©	237	ÁôÄáÍô	10	Ò»°ãÃ³Ò×	81	Ç§¿Ë	360	Ë«	2,202
202008	39262011	¾ÛÂÈÒÒÏ©ÖÆÊÖÌ×£¨·ÖÖ¸ÊÖÌ×¡¢Á¬Ö¸ÊÖÌ×µÈ£©	238	Â¬Íú´ï	10	Ò»°ãÃ³Ò×	523	Ç§¿Ë	50000	Ë«	42,098
202008	39262011	¾ÛÂÈÒÒÏ©ÖÆÊÖÌ×£¨·ÖÖ¸ÊÖÌ×¡¢Á¬Ö¸ÊÖÌ×µÈ£©	244	ÄÏ·Ç	10	Ò»°ãÃ³Ò×	43130	Ç§¿Ë	4261000	Ë«	2,367,222
202008	39262011	¾ÛÂÈÒÒÏ©ÖÆÊÖÌ×£¨·ÖÖ¸ÊÖÌ×¡¢Á¬Ö¸ÊÖÌ×µÈ£©	244	ÄÏ·Ç	12	ÆäËû¾èÔùÎï×Ê	35	Ç§¿Ë	4000	Ë«	2,800
202008	39262011	¾ÛÂÈÒÒÏ©ÖÆÊÖÌ×£¨·ÖÖ¸ÊÖÌ×¡¢Á¬Ö¸ÊÖÌ×µÈ£©	248	¶à¸ç	10	Ò»°ãÃ³Ò×	103	Ç§¿Ë	480	Ë«	2,883
202008	39262011	¾ÛÂÈÒÒÏ©ÖÆÊÖÌ×£¨·ÖÖ¸ÊÖÌ×¡¢Á¬Ö¸ÊÖÌ×µÈ£©	250	ÎÚ¸É´ï	10	Ò»°ãÃ³Ò×	205	Ç§¿Ë	1440	Ë«	3,980
202008	39262011	¾ÛÂÈÒÒÏ©ÖÆÊÖÌ×£¨·ÖÖ¸ÊÖÌ×¡¢Á¬Ö¸ÊÖÌ×µÈ£©	251	²¼»ùÄÉ·¨Ë÷	10	Ò»°ãÃ³Ò×	74	Ç§¿Ë	360	Ë«	3,904
202008	39262011	¾ÛÂÈÒÒÏ©ÖÆÊÖÌ×£¨·ÖÖ¸ÊÖÌ×¡¢Á¬Ö¸ÊÖÌ×µÈ£©	252	¸Õ¹û(½ð)	10	Ò»°ãÃ³Ò×	571	Ç§¿Ë	40480	Ë«	35,808
202008	39262011	¾ÛÂÈÒÒÏ©ÖÆÊÖÌ×£¨·ÖÖ¸ÊÖÌ×¡¢Á¬Ö¸ÊÖÌ×µÈ£©	253	ÔÞ±ÈÑÇ	10	Ò»°ãÃ³Ò×	1494	Ç§¿Ë	10670	Ë«	64,506
202008	39262011	¾ÛÂÈÒÒÏ©ÖÆÊÖÌ×£¨·ÖÖ¸ÊÖÌ×¡¢Á¬Ö¸ÊÖÌ×µÈ£©	301	±ÈÀûÊ±	10	Ò»°ãÃ³Ò×	226646	Ç§¿Ë	22533500	Ë«	12,111,386
202008	39262011	¾ÛÂÈÒÒÏ©ÖÆÊÖÌ×£¨·ÖÖ¸ÊÖÌ×¡¢Á¬Ö¸ÊÖÌ×µÈ£©	302	µ¤Âó	10	Ò»°ãÃ³Ò×	39344	Ç§¿Ë	3525200	Ë«	1,130,689
202008	39262011	¾ÛÂÈÒÒÏ©ÖÆÊÖÌ×£¨·ÖÖ¸ÊÖÌ×¡¢Á¬Ö¸ÊÖÌ×µÈ£©	303	Ó¢¹ú	10	Ò»°ãÃ³Ò×	2786179	Ç§¿Ë	303687629	Ë«	152,188,437
202008	39262011	¾ÛÂÈÒÒÏ©ÖÆÊÖÌ×£¨·ÖÖ¸ÊÖÌ×¡¢Á¬Ö¸ÊÖÌ×µÈ£©	304	µÂ¹ú	10	Ò»°ãÃ³Ò×	1252449	Ç§¿Ë	125207360	Ë«	58,132,781
202008	39262011	¾ÛÂÈÒÒÏ©ÖÆÊÖÌ×£¨·ÖÖ¸ÊÖÌ×¡¢Á¬Ö¸ÊÖÌ×µÈ£©	304	µÂ¹ú	12	ÆäËû¾èÔùÎï×Ê	45	Ç§¿Ë	4000	Ë«	3,120
202008	39262011	¾ÛÂÈÒÒÏ©ÖÆÊÖÌ×£¨·ÖÖ¸ÊÖÌ×¡¢Á¬Ö¸ÊÖÌ×µÈ£©	305	·¨¹ú	10	Ò»°ãÃ³Ò×	1406066	Ç§¿Ë	147973116	Ë«	66,280,057
202008	39262011	¾ÛÂÈÒÒÏ©ÖÆÊÖÌ×£¨·ÖÖ¸ÊÖÌ×¡¢Á¬Ö¸ÊÖÌ×µÈ£©	306	°®¶ûÀ¼	10	Ò»°ãÃ³Ò×	116470	Ç§¿Ë	13100000	Ë«	5,692,377
202008	39262011	¾ÛÂÈÒÒÏ©ÖÆÊÖÌ×£¨·ÖÖ¸ÊÖÌ×¡¢Á¬Ö¸ÊÖÌ×µÈ£©	307	Òâ´óÀû	10	Ò»°ãÃ³Ò×	437170	Ç§¿Ë	46767540	Ë«	22,729,711
202008	39262011	¾ÛÂÈÒÒÏ©ÖÆÊÖÌ×£¨·ÖÖ¸ÊÖÌ×¡¢Á¬Ö¸ÊÖÌ×µÈ£©	309	ºÉÀ¼	10	Ò»°ãÃ³Ò×	420988	Ç§¿Ë	40901300	Ë«	20,757,526
202008	39262011	¾ÛÂÈÒÒÏ©ÖÆÊÖÌ×£¨·ÖÖ¸ÊÖÌ×¡¢Á¬Ö¸ÊÖÌ×µÈ£©	310	Ï£À°	10	Ò»°ãÃ³Ò×	359566	Ç§¿Ë	37050120	Ë«	16,957,628
202008	39262011	¾ÛÂÈÒÒÏ©ÖÆÊÖÌ×£¨·ÖÖ¸ÊÖÌ×¡¢Á¬Ö¸ÊÖÌ×µÈ£©	311	ÆÏÌÑÑÀ	10	Ò»°ãÃ³Ò×	54616	Ç§¿Ë	6617000	Ë«	2,701,948
202008	39262011	¾ÛÂÈÒÒÏ©ÖÆÊÖÌ×£¨·ÖÖ¸ÊÖÌ×¡¢Á¬Ö¸ÊÖÌ×µÈ£©	312	Î÷°àÑÀ	10	Ò»°ãÃ³Ò×	841882	Ç§¿Ë	93975000	Ë«	48,036,153
202008	39262011	¾ÛÂÈÒÒÏ©ÖÆÊÖÌ×£¨·ÖÖ¸ÊÖÌ×¡¢Á¬Ö¸ÊÖÌ×µÈ£©	313	°¢¶û°ÍÄáÑÇ	10	Ò»°ãÃ³Ò×	2160	Ç§¿Ë	230000	Ë«	192,135
202008	39262011	¾ÛÂÈÒÒÏ©ÖÆÊÖÌ×£¨·ÖÖ¸ÊÖÌ×¡¢Á¬Ö¸ÊÖÌ×µÈ£©	315	°ÂµØÀû	10	Ò»°ãÃ³Ò×	158	Ç§¿Ë	30075	Ë«	6,403
202008	39262011	¾ÛÂÈÒÒÏ©ÖÆÊÖÌ×£¨·ÖÖ¸ÊÖÌ×¡¢Á¬Ö¸ÊÖÌ×µÈ£©	316	±£¼ÓÀûÑÇ	10	Ò»°ãÃ³Ò×	28052	Ç§¿Ë	3340000	Ë«	1,745,104
202008	39262011	¾ÛÂÈÒÒÏ©ÖÆÊÖÌ×£¨·ÖÖ¸ÊÖÌ×¡¢Á¬Ö¸ÊÖÌ×µÈ£©	318	·ÒÀ¼	10	Ò»°ãÃ³Ò×	68325	Ç§¿Ë	6885545	Ë«	3,380,831
202008	39262011	¾ÛÂÈÒÒÏ©ÖÆÊÖÌ×£¨·ÖÖ¸ÊÖÌ×¡¢Á¬Ö¸ÊÖÌ×µÈ£©	321	ÐÙÑÀÀû	10	Ò»°ãÃ³Ò×	13825	Ç§¿Ë	1750000	Ë«	1,242,181
202008	39262011	¾ÛÂÈÒÒÏ©ÖÆÊÖÌ×£¨·ÖÖ¸ÊÖÌ×¡¢Á¬Ö¸ÊÖÌ×µÈ£©	324	Âí¶úËû	10	Ò»°ãÃ³Ò×	0	Ç§¿Ë	20	Ë«	14
202008	39262011	¾ÛÂÈÒÒÏ©ÖÆÊÖÌ×£¨·ÖÖ¸ÊÖÌ×¡¢Á¬Ö¸ÊÖÌ×µÈ£©	325	Ä¦ÄÉ¸ç	10	Ò»°ãÃ³Ò×	3590	Ç§¿Ë	327500	Ë«	352,493
202008	39262011	¾ÛÂÈÒÒÏ©ÖÆÊÖÌ×£¨·ÖÖ¸ÊÖÌ×¡¢Á¬Ö¸ÊÖÌ×µÈ£©	326	Å²Íþ	10	Ò»°ãÃ³Ò×	97204	Ç§¿Ë	9831336	Ë«	4,044,543
202008	39262011	¾ÛÂÈÒÒÏ©ÖÆÊÖÌ×£¨·ÖÖ¸ÊÖÌ×¡¢Á¬Ö¸ÊÖÌ×µÈ£©	327	²¨À¼	10	Ò»°ãÃ³Ò×	333481	Ç§¿Ë	44864530	Ë«	18,049,026
202008	39262011	¾ÛÂÈÒÒÏ©ÖÆÊÖÌ×£¨·ÖÖ¸ÊÖÌ×¡¢Á¬Ö¸ÊÖÌ×µÈ£©	328	ÂÞÂíÄáÑÇ	10	Ò»°ãÃ³Ò×	22210	Ç§¿Ë	2590000	Ë«	1,244,980
202008	39262011	¾ÛÂÈÒÒÏ©ÖÆÊÖÌ×£¨·ÖÖ¸ÊÖÌ×¡¢Á¬Ö¸ÊÖÌ×µÈ£©	330	Èðµä	10	Ò»°ãÃ³Ò×	302075	Ç§¿Ë	28289000	Ë«	12,029,205
202008	39262011	¾ÛÂÈÒÒÏ©ÖÆÊÖÌ×£¨·ÖÖ¸ÊÖÌ×¡¢Á¬Ö¸ÊÖÌ×µÈ£©	331	ÈðÊ¿	10	Ò»°ãÃ³Ò×	67904	Ç§¿Ë	6847000	Ë«	1,831,163
202008	39262011	¾ÛÂÈÒÒÏ©ÖÆÊÖÌ×£¨·ÖÖ¸ÊÖÌ×¡¢Á¬Ö¸ÊÖÌ×µÈ£©	335	À­ÍÑÎ¬ÑÇ	10	Ò»°ãÃ³Ò×	8550	Ç§¿Ë	950000	Ë«	199,449
202008	39262011	¾ÛÂÈÒÒÏ©ÖÆÊÖÌ×£¨·ÖÖ¸ÊÖÌ×¡¢Á¬Ö¸ÊÖÌ×µÈ£©	336	Á¢ÌÕÍð	10	Ò»°ãÃ³Ò×	36432	Ç§¿Ë	4182500	Ë«	2,089,067
202008	39262011	¾ÛÂÈÒÒÏ©ÖÆÊÖÌ×£¨·ÖÖ¸ÊÖÌ×¡¢Á¬Ö¸ÊÖÌ×µÈ£©	337	¸ñÂ³¼ªÑÇ	10	Ò»°ãÃ³Ò×	5760	Ç§¿Ë	600000	Ë«	352,948
202008	39262011	¾ÛÂÈÒÒÏ©ÖÆÊÖÌ×£¨·ÖÖ¸ÊÖÌ×¡¢Á¬Ö¸ÊÖÌ×µÈ£©	340	°×¶íÂÞË¹	10	Ò»°ãÃ³Ò×	4521	Ç§¿Ë	513500	Ë«	301,860
202008	39262011	¾ÛÂÈÒÒÏ©ÖÆÊÖÌ×£¨·ÖÖ¸ÊÖÌ×¡¢Á¬Ö¸ÊÖÌ×µÈ£©	344	¶íÂÞË¹Áª°î	10	Ò»°ãÃ³Ò×	738529	Ç§¿Ë	79079078	Ë«	36,944,978
202008	39262011	¾ÛÂÈÒÒÏ©ÖÆÊÖÌ×£¨·ÖÖ¸ÊÖÌ×¡¢Á¬Ö¸ÊÖÌ×µÈ£©	347	ÎÚ¿ËÀ¼	10	Ò»°ãÃ³Ò×	63927	Ç§¿Ë	7115745	Ë«	2,192,306
202008	39262011	¾ÛÂÈÒÒÏ©ÖÆÊÖÌ×£¨·ÖÖ¸ÊÖÌ×¡¢Á¬Ö¸ÊÖÌ×µÈ£©	350	Ë¹ÂåÎÄÄáÑÇ	10	Ò»°ãÃ³Ò×	16900	Ç§¿Ë	1650000	Ë«	1,161,631
202008	39262011	¾ÛÂÈÒÒÏ©ÖÆÊÖÌ×£¨·ÖÖ¸ÊÖÌ×¡¢Á¬Ö¸ÊÖÌ×µÈ£©	351	¿ËÂÞµØÑÇ	10	Ò»°ãÃ³Ò×	34607	Ç§¿Ë	3675960	Ë«	1,487,163
202008	39262011	¾ÛÂÈÒÒÏ©ÖÆÊÖÌ×£¨·ÖÖ¸ÊÖÌ×¡¢Á¬Ö¸ÊÖÌ×µÈ£©	352	½Ý¿Ë	10	Ò»°ãÃ³Ò×	66813	Ç§¿Ë	7135055	Ë«	4,025,710
202008	39262011	¾ÛÂÈÒÒÏ©ÖÆÊÖÌ×£¨·ÖÖ¸ÊÖÌ×¡¢Á¬Ö¸ÊÖÌ×µÈ£©	354	±±ÂíÆä¶Ù¹²ºÍ¹ú	10	Ò»°ãÃ³Ò×	5	Ç§¿Ë	300	Ë«	294
202008	39262011	¾ÛÂÈÒÒÏ©ÖÆÊÖÌ×£¨·ÖÖ¸ÊÖÌ×¡¢Á¬Ö¸ÊÖÌ×µÈ£©	358	Èû¶ûÎ¬ÑÇ	10	Ò»°ãÃ³Ò×	15060	Ç§¿Ë	1500000	Ë«	1,041,833
202008	39262011	¾ÛÂÈÒÒÏ©ÖÆÊÖÌ×£¨·ÖÖ¸ÊÖÌ×¡¢Á¬Ö¸ÊÖÌ×µÈ£©	406	²®Àû×È	10	Ò»°ãÃ³Ò×	98	Ç§¿Ë	10000	Ë«	7,558
202008	39262011	¾ÛÂÈÒÒÏ©ÖÆÊÖÌ×£¨·ÖÖ¸ÊÖÌ×¡¢Á¬Ö¸ÊÖÌ×µÈ£©	410	°ÍÎ÷	10	Ò»°ãÃ³Ò×	524173	Ç§¿Ë	63872970	Ë«	26,617,073
202008	39262011	¾ÛÂÈÒÒÏ©ÖÆÊÖÌ×£¨·ÖÖ¸ÊÖÌ×¡¢Á¬Ö¸ÊÖÌ×µÈ£©	412	ÖÇÀû	10	Ò»°ãÃ³Ò×	322008	Ç§¿Ë	32667420	Ë«	21,304,666
202008	39262011	¾ÛÂÈÒÒÏ©ÖÆÊÖÌ×£¨·ÖÖ¸ÊÖÌ×¡¢Á¬Ö¸ÊÖÌ×µÈ£©	413	¸çÂ×±ÈÑÇ	10	Ò»°ãÃ³Ò×	28968	Ç§¿Ë	3024886	Ë«	1,607,963
202008	39262011	¾ÛÂÈÒÒÏ©ÖÆÊÖÌ×£¨·ÖÖ¸ÊÖÌ×¡¢Á¬Ö¸ÊÖÌ×µÈ£©	415	¸çË¹´ïÀè¼Ó	10	Ò»°ãÃ³Ò×	16719	Ç§¿Ë	1551740	Ë«	1,072,791
202008	39262011	¾ÛÂÈÒÒÏ©ÖÆÊÖÌ×£¨·ÖÖ¸ÊÖÌ×¡¢Á¬Ö¸ÊÖÌ×µÈ£©	416	¹Å°Í	10	Ò»°ãÃ³Ò×	35	Ç§¿Ë	120	Ë«	1,045
202008	39262011	¾ÛÂÈÒÒÏ©ÖÆÊÖÌ×£¨·ÖÖ¸ÊÖÌ×¡¢Á¬Ö¸ÊÖÌ×µÈ£©	419	¶ò¹Ï¶à¶û	10	Ò»°ãÃ³Ò×	27150	Ç§¿Ë	2900000	Ë«	1,654,774
202008	39262011	¾ÛÂÈÒÒÏ©ÖÆÊÖÌ×£¨·ÖÖ¸ÊÖÌ×¡¢Á¬Ö¸ÊÖÌ×µÈ£©	426	ºé¶¼À­Ë¹	10	Ò»°ãÃ³Ò×	1500	Ç§¿Ë	150000	Ë«	172,156
202008	39262011	¾ÛÂÈÒÒÏ©ÖÆÊÖÌ×£¨·ÖÖ¸ÊÖÌ×¡¢Á¬Ö¸ÊÖÌ×µÈ£©	427	ÑÀÂò¼Ó	10	Ò»°ãÃ³Ò×	205	Ç§¿Ë	1440	Ë«	2,879
202008	39262011	¾ÛÂÈÒÒÏ©ÖÆÊÖÌ×£¨·ÖÖ¸ÊÖÌ×¡¢Á¬Ö¸ÊÖÌ×µÈ£©	429	Ä«Î÷¸ç	10	Ò»°ãÃ³Ò×	11109	Ç§¿Ë	1201000	Ë«	671,969
202008	39262011	¾ÛÂÈÒÒÏ©ÖÆÊÖÌ×£¨·ÖÖ¸ÊÖÌ×¡¢Á¬Ö¸ÊÖÌ×µÈ£©	432	°ÍÄÃÂí	10	Ò»°ãÃ³Ò×	330	Ç§¿Ë	2000	Ë«	8,020
202008	39262011	¾ÛÂÈÒÒÏ©ÖÆÊÖÌ×£¨·ÖÖ¸ÊÖÌ×¡¢Á¬Ö¸ÊÖÌ×µÈ£©	433	°ÍÀ­¹ç	10	Ò»°ãÃ³Ò×	1280	Ç§¿Ë	800000	Ë«	114,457
202008	39262011	¾ÛÂÈÒÒÏ©ÖÆÊÖÌ×£¨·ÖÖ¸ÊÖÌ×¡¢Á¬Ö¸ÊÖÌ×µÈ£©	434	ÃØÂ³	10	Ò»°ãÃ³Ò×	17791	Ç§¿Ë	1751820	Ë«	1,318,952
202008	39262011	¾ÛÂÈÒÒÏ©ÖÆÊÖÌ×£¨·ÖÖ¸ÊÖÌ×¡¢Á¬Ö¸ÊÖÌ×µÈ£©	435	²¨¶àÀè¸÷	10	Ò»°ãÃ³Ò×	47574	Ç§¿Ë	4768000	Ë«	2,512,023
202008	39262011	¾ÛÂÈÒÒÏ©ÖÆÊÖÌ×£¨·ÖÖ¸ÊÖÌ×¡¢Á¬Ö¸ÊÖÌ×µÈ£©	440	Èø¶ûÍß¶à	10	Ò»°ãÃ³Ò×	3291	Ç§¿Ë	339560	Ë«	202,640
202008	39262011	¾ÛÂÈÒÒÏ©ÖÆÊÖÌ×£¨·ÖÖ¸ÊÖÌ×¡¢Á¬Ö¸ÊÖÌ×µÈ£©	444	ÎÚÀ­¹ç	10	Ò»°ãÃ³Ò×	294	Ç§¿Ë	29000	Ë«	31,254
202008	39262011	¾ÛÂÈÒÒÏ©ÖÆÊÖÌ×£¨·ÖÖ¸ÊÖÌ×¡¢Á¬Ö¸ÊÖÌ×µÈ£©	445	Î¯ÄÚÈðÀ­	10	Ò»°ãÃ³Ò×	1	Ç§¿Ë	60	Ë«	43
202008	39262011	¾ÛÂÈÒÒÏ©ÖÆÊÖÌ×£¨·ÖÖ¸ÊÖÌ×¡¢Á¬Ö¸ÊÖÌ×µÈ£©	501	¼ÓÄÃ´ó	10	Ò»°ãÃ³Ò×	2013364	Ç§¿Ë	201920862	Ë«	108,120,218
202008	39262011	¾ÛÂÈÒÒÏ©ÖÆÊÖÌ×£¨·ÖÖ¸ÊÖÌ×¡¢Á¬Ö¸ÊÖÌ×µÈ£©	502	ÃÀ¹ú	10	Ò»°ãÃ³Ò×	22943167	Ç§¿Ë	2426681033	Ë«	1,144,440,409
202008	39262011	¾ÛÂÈÒÒÏ©ÖÆÊÖÌ×£¨·ÖÖ¸ÊÖÌ×¡¢Á¬Ö¸ÊÖÌ×µÈ£©	601	°Ä´óÀûÑÇ	10	Ò»°ãÃ³Ò×	683910	Ç§¿Ë	71719040	Ë«	33,615,430
202008	39262011	¾ÛÂÈÒÒÏ©ÖÆÊÖÌ×£¨·ÖÖ¸ÊÖÌ×¡¢Á¬Ö¸ÊÖÌ×µÈ£©	603	ì³¼Ã	10	Ò»°ãÃ³Ò×	8780	Ç§¿Ë	800000	Ë«	158,999
202008	39262011	¾ÛÂÈÒÒÏ©ÖÆÊÖÌ×£¨·ÖÖ¸ÊÖÌ×¡¢Á¬Ö¸ÊÖÌ×µÈ£©	607	ÐÂ¿¦Àï¶àÄáÑÇ	10	Ò»°ãÃ³Ò×	35	Ç§¿Ë	120	Ë«	1,184
202008	39262011	¾ÛÂÈÒÒÏ©ÖÆÊÖÌ×£¨·ÖÖ¸ÊÖÌ×¡¢Á¬Ö¸ÊÖÌ×µÈ£©	609	ÐÂÎ÷À¼	10	Ò»°ãÃ³Ò×	29947	Ç§¿Ë	3261522	Ë«	1,108,700
202008	40151900	Áò»¯Ïð½ºÖÆÆäËû·ÖÖ¸¡¢Á¬Ö¸¼°Â¶Ö¸ÊÖÌ×	101	°¢¸»º¹	10	Ò»°ãÃ³Ò×	7562	Ç§¿Ë	897500	Ë«	674,118
202008	40151900	Áò»¯Ïð½ºÖÆÆäËû·ÖÖ¸¡¢Á¬Ö¸¼°Â¶Ö¸ÊÖÌ×	102	°ÍÁÖ	10	Ò»°ãÃ³Ò×	4375	Ç§¿Ë	321100	Ë«	331,998
202008	40151900	Áò»¯Ïð½ºÖÆÆäËû·ÖÖ¸¡¢Á¬Ö¸¼°Â¶Ö¸ÊÖÌ×	103	ÃÏ¼ÓÀ­¹ú	10	Ò»°ãÃ³Ò×	127	Ç§¿Ë	3950	Ë«	10,076
202008	40151900	Áò»¯Ïð½ºÖÆÆäËû·ÖÖ¸¡¢Á¬Ö¸¼°Â¶Ö¸ÊÖÌ×	106	Ãåµé	10	Ò»°ãÃ³Ò×	264	Ç§¿Ë	3870	Ë«	4,094
202008	40151900	Áò»¯Ïð½ºÖÆÆäËû·ÖÖ¸¡¢Á¬Ö¸¼°Â¶Ö¸ÊÖÌ×	107	¼íÆÒÕ¯	10	Ò»°ãÃ³Ò×	3541	Ç§¿Ë	220300	Ë«	184,587
202008	40151900	Áò»¯Ïð½ºÖÆÆäËû·ÖÖ¸¡¢Á¬Ö¸¼°Â¶Ö¸ÊÖÌ×	110	ÖÐ¹úÏã¸Û	10	Ò»°ãÃ³Ò×	45589	Ç§¿Ë	1885347	Ë«	3,374,065
202008	40151900	Áò»¯Ïð½ºÖÆÆäËû·ÖÖ¸¡¢Á¬Ö¸¼°Â¶Ö¸ÊÖÌ×	111	Ó¡¶È	10	Ò»°ãÃ³Ò×	29465	Ç§¿Ë	2034875	Ë«	2,134,326
202008	40151900	Áò»¯Ïð½ºÖÆÆäËû·ÖÖ¸¡¢Á¬Ö¸¼°Â¶Ö¸ÊÖÌ×	112	Ó¡¶ÈÄáÎ÷ÑÇ	10	Ò»°ãÃ³Ò×	6446	Ç§¿Ë	219010	Ë«	202,402
202008	40151900	Áò»¯Ïð½ºÖÆÆäËû·ÖÖ¸¡¢Á¬Ö¸¼°Â¶Ö¸ÊÖÌ×	113	ÒÁÀÊ	10	Ò»°ãÃ³Ò×	7128	Ç§¿Ë	75000	Ë«	203,466
202008	40151900	Áò»¯Ïð½ºÖÆÆäËû·ÖÖ¸¡¢Á¬Ö¸¼°Â¶Ö¸ÊÖÌ×	114	ÒÁÀ­¿Ë	10	Ò»°ãÃ³Ò×	10265	Ç§¿Ë	831775	Ë«	629,238
202008	40151900	Áò»¯Ïð½ºÖÆÆäËû·ÖÖ¸¡¢Á¬Ö¸¼°Â¶Ö¸ÊÖÌ×	115	ÒÔÉ«ÁÐ	10	Ò»°ãÃ³Ò×	35	Ç§¿Ë	2083	Ë«	9,452
202008	40151900	Áò»¯Ïð½ºÖÆÆäËû·ÖÖ¸¡¢Á¬Ö¸¼°Â¶Ö¸ÊÖÌ×	116	ÈÕ±¾	10	Ò»°ãÃ³Ò×	386187	Ç§¿Ë	37828213	Ë«	49,423,031
202008	40151900	Áò»¯Ïð½ºÖÆÆäËû·ÖÖ¸¡¢Á¬Ö¸¼°Â¶Ö¸ÊÖÌ×	117	Ô¼µ©	10	Ò»°ãÃ³Ò×	2699	Ç§¿Ë	224500	Ë«	199,259
202008	40151900	Áò»¯Ïð½ºÖÆÆäËû·ÖÖ¸¡¢Á¬Ö¸¼°Â¶Ö¸ÊÖÌ×	118	¿ÆÍþÌØ	10	Ò»°ãÃ³Ò×	18638	Ç§¿Ë	329180	Ë«	487,415
202008	40151900	Áò»¯Ïð½ºÖÆÆäËû·ÖÖ¸¡¢Á¬Ö¸¼°Â¶Ö¸ÊÖÌ×	119	ÀÏÎÎ	10	Ò»°ãÃ³Ò×	7	Ç§¿Ë	1000	Ë«	2,395
202008	40151900	Áò»¯Ïð½ºÖÆÆäËû·ÖÖ¸¡¢Á¬Ö¸¼°Â¶Ö¸ÊÖÌ×	120	Àè°ÍÄÛ	10	Ò»°ãÃ³Ò×	180	Ç§¿Ë	1000	Ë«	177
202008	40151900	Áò»¯Ïð½ºÖÆÆäËû·ÖÖ¸¡¢Á¬Ö¸¼°Â¶Ö¸ÊÖÌ×	122	ÂíÀ´Î÷ÑÇ	10	Ò»°ãÃ³Ò×	37632	Ç§¿Ë	3731091	Ë«	2,383,813
202008	40151900	Áò»¯Ïð½ºÖÆÆäËû·ÖÖ¸¡¢Á¬Ö¸¼°Â¶Ö¸ÊÖÌ×	123	Âí¶û´ú·ò	10	Ò»°ãÃ³Ò×	880	Ç§¿Ë	76550	Ë«	57,494
202008	40151900	Áò»¯Ïð½ºÖÆÆäËû·ÖÖ¸¡¢Á¬Ö¸¼°Â¶Ö¸ÊÖÌ×	124	ÃÉ¹Å	10	Ò»°ãÃ³Ò×	2993	Ç§¿Ë	179600	Ë«	129,869
202008	40151900	Áò»¯Ïð½ºÖÆÆäËû·ÖÖ¸¡¢Á¬Ö¸¼°Â¶Ö¸ÊÖÌ×	125	Äá²´¶ûÁª°îÃñÖ÷¹²ºÍ¹ú	10	Ò»°ãÃ³Ò×	51	Ç§¿Ë	4000	Ë«	2,799
202008	40151900	Áò»¯Ïð½ºÖÆÆäËû·ÖÖ¸¡¢Á¬Ö¸¼°Â¶Ö¸ÊÖÌ×	127	°Í»ùË¹Ì¹	10	Ò»°ãÃ³Ò×	7016	Ç§¿Ë	268825	Ë«	201,131
202008	40151900	Áò»¯Ïð½ºÖÆÆäËû·ÖÖ¸¡¢Á¬Ö¸¼°Â¶Ö¸ÊÖÌ×	129	·ÆÂÉ±ö	10	Ò»°ãÃ³Ò×	31278	Ç§¿Ë	2092596	Ë«	1,594,468
202008	40151900	Áò»¯Ïð½ºÖÆÆäËû·ÖÖ¸¡¢Á¬Ö¸¼°Â¶Ö¸ÊÖÌ×	130	¿¨Ëþ¶û	10	Ò»°ãÃ³Ò×	26306	Ç§¿Ë	3050097	Ë«	2,105,457
202008	40151900	Áò»¯Ïð½ºÖÆÆäËû·ÖÖ¸¡¢Á¬Ö¸¼°Â¶Ö¸ÊÖÌ×	131	É³ÌØ°¢À­²®	10	Ò»°ãÃ³Ò×	83508	Ç§¿Ë	6389205	Ë«	5,375,198
202008	40151900	Áò»¯Ïð½ºÖÆÆäËû·ÖÖ¸¡¢Á¬Ö¸¼°Â¶Ö¸ÊÖÌ×	132	ÐÂ¼ÓÆÂ	10	Ò»°ãÃ³Ò×	20187	Ç§¿Ë	739964	Ë«	1,204,325
202008	40151900	Áò»¯Ïð½ºÖÆÆäËû·ÖÖ¸¡¢Á¬Ö¸¼°Â¶Ö¸ÊÖÌ×	133	º«¹ú	10	Ò»°ãÃ³Ò×	58582	Ç§¿Ë	2775784	Ë«	3,311,692
202008	40151900	Áò»¯Ïð½ºÖÆÆäËû·ÖÖ¸¡¢Á¬Ö¸¼°Â¶Ö¸ÊÖÌ×	134	Ë¹ÀïÀ¼¿¨	10	Ò»°ãÃ³Ò×	150	Ç§¿Ë	29000	Ë«	19,140
202008	40151900	Áò»¯Ïð½ºÖÆÆäËû·ÖÖ¸¡¢Á¬Ö¸¼°Â¶Ö¸ÊÖÌ×	136	Ì©¹ú	10	Ò»°ãÃ³Ò×	106367	Ç§¿Ë	2720827	Ë«	2,207,093
202008	40151900	Áò»¯Ïð½ºÖÆÆäËû·ÖÖ¸¡¢Á¬Ö¸¼°Â¶Ö¸ÊÖÌ×	137	ÍÁ¶úÆä	10	Ò»°ãÃ³Ò×	30769	Ç§¿Ë	777112	Ë«	1,101,517
202008	40151900	Áò»¯Ïð½ºÖÆÆäËû·ÖÖ¸¡¢Á¬Ö¸¼°Â¶Ö¸ÊÖÌ×	138	°¢ÁªÇõ	10	Ò»°ãÃ³Ò×	58027	Ç§¿Ë	6340714	Ë«	4,716,737
202008	40151900	Áò»¯Ïð½ºÖÆÆäËû·ÖÖ¸¡¢Á¬Ö¸¼°Â¶Ö¸ÊÖÌ×	139	Ò²ÃÅ	10	Ò»°ãÃ³Ò×	14981	Ç§¿Ë	1233000	Ë«	2,068,349
202008	40151900	Áò»¯Ïð½ºÖÆÆäËû·ÖÖ¸¡¢Á¬Ö¸¼°Â¶Ö¸ÊÖÌ×	141	Ô½ÄÏ	10	Ò»°ãÃ³Ò×	31114	Ç§¿Ë	22884647	Ë«	963,498
202008	40151900	Áò»¯Ïð½ºÖÆÆäËû·ÖÖ¸¡¢Á¬Ö¸¼°Â¶Ö¸ÊÖÌ×	143	ÖÐ¹úÌ¨Íå	10	Ò»°ãÃ³Ò×	4728	Ç§¿Ë	255308	Ë«	331,516
202008	40151900	Áò»¯Ïð½ºÖÆÆäËû·ÖÖ¸¡¢Á¬Ö¸¼°Â¶Ö¸ÊÖÌ×	145	¹þÈø¿ËË¹Ì¹	10	Ò»°ãÃ³Ò×	61486	Ç§¿Ë	1329512	Ë«	1,822,884
202008	40151900	Áò»¯Ïð½ºÖÆÆäËû·ÖÖ¸¡¢Á¬Ö¸¼°Â¶Ö¸ÊÖÌ×	147	Ëþ¼ª¿ËË¹Ì¹	10	Ò»°ãÃ³Ò×	449	Ç§¿Ë	55300	Ë«	70,842
202008	40151900	Áò»¯Ïð½ºÖÆÆäËû·ÖÖ¸¡¢Á¬Ö¸¼°Â¶Ö¸ÊÖÌ×	147	Ëþ¼ª¿ËË¹Ì¹	12	ÆäËû¾èÔùÎï×Ê	68	Ç§¿Ë	4500	Ë«	5,265
202008	40151900	Áò»¯Ïð½ºÖÆÆäËû·ÖÖ¸¡¢Á¬Ö¸¼°Â¶Ö¸ÊÖÌ×	148	ÍÁ¿âÂüË¹Ì¹	10	Ò»°ãÃ³Ò×	1985	Ç§¿Ë	155000	Ë«	460,283
202008	40151900	Áò»¯Ïð½ºÖÆÆäËû·ÖÖ¸¡¢Á¬Ö¸¼°Â¶Ö¸ÊÖÌ×	149	ÎÚ×È±ð¿ËË¹Ì¹	10	Ò»°ãÃ³Ò×	3187	Ç§¿Ë	252550	Ë«	145,653
202008	40151900	Áò»¯Ïð½ºÖÆÆäËû·ÖÖ¸¡¢Á¬Ö¸¼°Â¶Ö¸ÊÖÌ×	201	°¢¶û¼°ÀûÑÇ	10	Ò»°ãÃ³Ò×	25736	Ç§¿Ë	576960	Ë«	3,733,267
202008	40151900	Áò»¯Ïð½ºÖÆÆäËû·ÖÖ¸¡¢Á¬Ö¸¼°Â¶Ö¸ÊÖÌ×	202	°²¸çÀ­	10	Ò»°ãÃ³Ò×	252	Ç§¿Ë	24640	Ë«	31,435
202008	40151900	Áò»¯Ïð½ºÖÆÆäËû·ÖÖ¸¡¢Á¬Ö¸¼°Â¶Ö¸ÊÖÌ×	203	±´Äþ	10	Ò»°ãÃ³Ò×	5	Ç§¿Ë	200	Ë«	21
202008	40151900	Áò»¯Ïð½ºÖÆÆäËû·ÖÖ¸¡¢Á¬Ö¸¼°Â¶Ö¸ÊÖÌ×	209	ÖÐ·Ç	10	Ò»°ãÃ³Ò×	23	Ç§¿Ë	1500	Ë«	1,701
202008	40151900	Áò»¯Ïð½ºÖÆÆäËû·ÖÖ¸¡¢Á¬Ö¸¼°Â¶Ö¸ÊÖÌ×	209	ÖÐ·Ç	11	¹ú¼Ò¼ä¡¢¹ú¼Ê×éÖ¯ÎÞ³¥Ô®ÖúºÍÔùËÍµÄÎï×Ê	66	Ç§¿Ë	7000	Ë«	5,600
202008	40151900	Áò»¯Ïð½ºÖÆÆäËû·ÖÖ¸¡¢Á¬Ö¸¼°Â¶Ö¸ÊÖÌ×	211	Õ§µÃ	10	Ò»°ãÃ³Ò×	130	Ç§¿Ë	2000	Ë«	9,838
202008	40151900	Áò»¯Ïð½ºÖÆÆäËû·ÖÖ¸¡¢Á¬Ö¸¼°Â¶Ö¸ÊÖÌ×	214	¼ª²¼Ìá	10	Ò»°ãÃ³Ò×	2597	Ç§¿Ë	173265	Ë«	194,061
202008	40151900	Áò»¯Ïð½ºÖÆÆäËû·ÖÖ¸¡¢Á¬Ö¸¼°Â¶Ö¸ÊÖÌ×	215	°£¼°	10	Ò»°ãÃ³Ò×	183	Ç§¿Ë	8700	Ë«	16,499
202008	40151900	Áò»¯Ïð½ºÖÆÆäËû·ÖÖ¸¡¢Á¬Ö¸¼°Â¶Ö¸ÊÖÌ×	216	³àµÀ¼¸ÄÚÑÇ	10	Ò»°ãÃ³Ò×	15	Ç§¿Ë	300	Ë«	873
202008	40151900	Áò»¯Ïð½ºÖÆÆäËû·ÖÖ¸¡¢Á¬Ö¸¼°Â¶Ö¸ÊÖÌ×	217	°£Èû¶í±ÈÑÇ	10	Ò»°ãÃ³Ò×	14580	Ç§¿Ë	1446505	Ë«	1,275,565
202008	40151900	Áò»¯Ïð½ºÖÆÆäËû·ÖÖ¸¡¢Á¬Ö¸¼°Â¶Ö¸ÊÖÌ×	217	°£Èû¶í±ÈÑÇ	11	¹ú¼Ò¼ä¡¢¹ú¼Ê×éÖ¯ÎÞ³¥Ô®ÖúºÍÔùËÍµÄÎï×Ê	1225	Ç§¿Ë	15000	Ë«	40,745
202008	40151900	Áò»¯Ïð½ºÖÆÆäËû·ÖÖ¸¡¢Á¬Ö¸¼°Â¶Ö¸ÊÖÌ×	218	¼ÓÅî	11	¹ú¼Ò¼ä¡¢¹ú¼Ê×éÖ¯ÎÞ³¥Ô®ÖúºÍÔùËÍµÄÎï×Ê	28	Ç§¿Ë	3000	Ë«	2,400
202008	40151900	Áò»¯Ïð½ºÖÆÆäËû·ÖÖ¸¡¢Á¬Ö¸¼°Â¶Ö¸ÊÖÌ×	220	¼ÓÄÉ	10	Ò»°ãÃ³Ò×	4278	Ç§¿Ë	370250	Ë«	1,036,645
202008	40151900	Áò»¯Ïð½ºÖÆÆäËû·ÖÖ¸¡¢Á¬Ö¸¼°Â¶Ö¸ÊÖÌ×	223	¿ÆÌØµÏÍß	10	Ò»°ãÃ³Ò×	23	Ç§¿Ë	3000	Ë«	840
202008	40151900	Áò»¯Ïð½ºÖÆÆäËû·ÖÖ¸¡¢Á¬Ö¸¼°Â¶Ö¸ÊÖÌ×	224	¿ÏÄáÑÇ	10	Ò»°ãÃ³Ò×	6270	Ç§¿Ë	245900	Ë«	246,081
202008	40151900	Áò»¯Ïð½ºÖÆÆäËû·ÖÖ¸¡¢Á¬Ö¸¼°Â¶Ö¸ÊÖÌ×	225	Àû±ÈÀïÑÇ	10	Ò»°ãÃ³Ò×	3136	Ç§¿Ë	320000	Ë«	447,885
202008	40151900	Áò»¯Ïð½ºÖÆÆäËû·ÖÖ¸¡¢Á¬Ö¸¼°Â¶Ö¸ÊÖÌ×	225	Àû±ÈÀïÑÇ	11	¹ú¼Ò¼ä¡¢¹ú¼Ê×éÖ¯ÎÞ³¥Ô®ÖúºÍÔùËÍµÄÎï×Ê	28	Ç§¿Ë	3000	Ë«	2,400
202008	40151900	Áò»¯Ïð½ºÖÆÆäËû·ÖÖ¸¡¢Á¬Ö¸¼°Â¶Ö¸ÊÖÌ×	226	Àû±ÈÑÇ	10	Ò»°ãÃ³Ò×	2539	Ç§¿Ë	142500	Ë«	276,800
202008	40151900	Áò»¯Ïð½ºÖÆÆäËû·ÖÖ¸¡¢Á¬Ö¸¼°Â¶Ö¸ÊÖÌ×	229	ÂíÀï	10	Ò»°ãÃ³Ò×	586	Ç§¿Ë	43500	Ë«	81,879
202008	40151900	Áò»¯Ïð½ºÖÆÆäËû·ÖÖ¸¡¢Á¬Ö¸¼°Â¶Ö¸ÊÖÌ×	229	ÂíÀï	11	¹ú¼Ò¼ä¡¢¹ú¼Ê×éÖ¯ÎÞ³¥Ô®ÖúºÍÔùËÍµÄÎï×Ê	28	Ç§¿Ë	3000	Ë«	2,400
202008	40151900	Áò»¯Ïð½ºÖÆÆäËû·ÖÖ¸¡¢Á¬Ö¸¼°Â¶Ö¸ÊÖÌ×	230	Ã«ÀïËþÄáÑÇ	10	Ò»°ãÃ³Ò×	23	Ç§¿Ë	1500	Ë«	1,701
202008	40151900	Áò»¯Ïð½ºÖÆÆäËû·ÖÖ¸¡¢Á¬Ö¸¼°Â¶Ö¸ÊÖÌ×	232	Ä¦Âå¸ç	10	Ò»°ãÃ³Ò×	2410	Ç§¿Ë	42040	Ë«	107,248
202008	40151900	Áò»¯Ïð½ºÖÆÆäËû·ÖÖ¸¡¢Á¬Ö¸¼°Â¶Ö¸ÊÖÌ×	235	ÄáÈÕ¶û	11	¹ú¼Ò¼ä¡¢¹ú¼Ê×éÖ¯ÎÞ³¥Ô®ÖúºÍÔùËÍµÄÎï×Ê	141	Ç§¿Ë	15000	Ë«	12,000
202008	40151900	Áò»¯Ïð½ºÖÆÆäËû·ÖÖ¸¡¢Á¬Ö¸¼°Â¶Ö¸ÊÖÌ×	236	ÄáÈÕÀûÑÇ	10	Ò»°ãÃ³Ò×	943	Ç§¿Ë	69400	Ë«	68,308
202008	40151900	Áò»¯Ïð½ºÖÆÆäËû·ÖÖ¸¡¢Á¬Ö¸¼°Â¶Ö¸ÊÖÌ×	239	Ê¥¶àÃÀºÍÆÕÁÖÎ÷±È	11	¹ú¼Ò¼ä¡¢¹ú¼Ê×éÖ¯ÎÞ³¥Ô®ÖúºÍÔùËÍµÄÎï×Ê	28	Ç§¿Ë	3000	Ë«	2,400
202008	40151900	Áò»¯Ïð½ºÖÆÆäËû·ÖÖ¸¡¢Á¬Ö¸¼°Â¶Ö¸ÊÖÌ×	240	ÈûÄÚ¼Ó¶û	10	Ò»°ãÃ³Ò×	319	Ç§¿Ë	27250	Ë«	43,739
202008	40151900	Áò»¯Ïð½ºÖÆÆäËû·ÖÖ¸¡¢Á¬Ö¸¼°Â¶Ö¸ÊÖÌ×	242	ÈûÀ­Àû°º	10	Ò»°ãÃ³Ò×	13	Ç§¿Ë	1000	Ë«	1,260
202008	40151900	Áò»¯Ïð½ºÖÆÆäËû·ÖÖ¸¡¢Á¬Ö¸¼°Â¶Ö¸ÊÖÌ×	244	ÄÏ·Ç	10	Ò»°ãÃ³Ò×	115078	Ç§¿Ë	5904115	Ë«	11,308,743
202008	40151900	Áò»¯Ïð½ºÖÆÆäËû·ÖÖ¸¡¢Á¬Ö¸¼°Â¶Ö¸ÊÖÌ×	244	ÄÏ·Ç	12	ÆäËû¾èÔùÎï×Ê	92	Ç§¿Ë	20000	Ë«	38,000
202008	40151900	Áò»¯Ïð½ºÖÆÆäËû·ÖÖ¸¡¢Á¬Ö¸¼°Â¶Ö¸ÊÖÌ×	246	ËÕµ¤	10	Ò»°ãÃ³Ò×	5025	Ç§¿Ë	381400	Ë«	388,736
202008	40151900	Áò»¯Ïð½ºÖÆÆäËû·ÖÖ¸¡¢Á¬Ö¸¼°Â¶Ö¸ÊÖÌ×	247	Ì¹É£ÄáÑÇ	10	Ò»°ãÃ³Ò×	2322	Ç§¿Ë	18000	Ë«	19,443
202008	40151900	Áò»¯Ïð½ºÖÆÆäËû·ÖÖ¸¡¢Á¬Ö¸¼°Â¶Ö¸ÊÖÌ×	247	Ì¹É£ÄáÑÇ	11	¹ú¼Ò¼ä¡¢¹ú¼Ê×éÖ¯ÎÞ³¥Ô®ÖúºÍÔùËÍµÄÎï×Ê	1	Ç§¿Ë	100	Ë«	300
202008	40151900	Áò»¯Ïð½ºÖÆÆäËû·ÖÖ¸¡¢Á¬Ö¸¼°Â¶Ö¸ÊÖÌ×	249	Í»ÄáË¹	10	Ò»°ãÃ³Ò×	11	Ç§¿Ë	750	Ë«	850
202008	40151900	Áò»¯Ïð½ºÖÆÆäËû·ÖÖ¸¡¢Á¬Ö¸¼°Â¶Ö¸ÊÖÌ×	250	ÎÚ¸É´ï	10	Ò»°ãÃ³Ò×	1116	Ç§¿Ë	93000	Ë«	117,150
202008	40151900	Áò»¯Ïð½ºÖÆÆäËû·ÖÖ¸¡¢Á¬Ö¸¼°Â¶Ö¸ÊÖÌ×	252	¸Õ¹û(½ð)	10	Ò»°ãÃ³Ò×	3372	Ç§¿Ë	186593	Ë«	394,214
202008	40151900	Áò»¯Ïð½ºÖÆÆäËû·ÖÖ¸¡¢Á¬Ö¸¼°Â¶Ö¸ÊÖÌ×	253	ÔÞ±ÈÑÇ	10	Ò»°ãÃ³Ò×	111	Ç§¿Ë	1700	Ë«	5,687
202008	40151900	Áò»¯Ïð½ºÖÆÆäËû·ÖÖ¸¡¢Á¬Ö¸¼°Â¶Ö¸ÊÖÌ×	254	½ò°Í²¼Î¤	10	Ò»°ãÃ³Ò×	61446	Ç§¿Ë	4260000	Ë«	6,558,713
202008	40151900	Áò»¯Ïð½ºÖÆÆäËû·ÖÖ¸¡¢Á¬Ö¸¼°Â¶Ö¸ÊÖÌ×	255	À³Ë÷ÍÐ	10	Ò»°ãÃ³Ò×	439	Ç§¿Ë	30000	Ë«	41,989
202008	40151900	Áò»¯Ïð½ºÖÆÆäËû·ÖÖ¸¡¢Á¬Ö¸¼°Â¶Ö¸ÊÖÌ×	257	Ë¹ÍþÊ¿À¼	10	Ò»°ãÃ³Ò×	70	Ç§¿Ë	5000	Ë«	6,998
202008	40151900	Áò»¯Ïð½ºÖÆÆäËû·ÖÖ¸¡¢Á¬Ö¸¼°Â¶Ö¸ÊÖÌ×	258	¶òÁ¢ÌØÀïÑÇ	10	Ò»°ãÃ³Ò×	77	Ç§¿Ë	2000	Ë«	9,214
202008	40151900	Áò»¯Ïð½ºÖÆÆäËû·ÖÖ¸¡¢Á¬Ö¸¼°Â¶Ö¸ÊÖÌ×	260	ÄÏËÕµ¤¹²ºÍ¹ú	10	Ò»°ãÃ³Ò×	23	Ç§¿Ë	1500	Ë«	1,701
202008	40151900	Áò»¯Ïð½ºÖÆÆäËû·ÖÖ¸¡¢Á¬Ö¸¼°Â¶Ö¸ÊÖÌ×	301	±ÈÀûÊ±	10	Ò»°ãÃ³Ò×	107910	Ç§¿Ë	2681999	Ë«	6,269,137
202008	40151900	Áò»¯Ïð½ºÖÆÆäËû·ÖÖ¸¡¢Á¬Ö¸¼°Â¶Ö¸ÊÖÌ×	302	µ¤Âó	10	Ò»°ãÃ³Ò×	274314	Ç§¿Ë	35207750	Ë«	49,875,384
202008	40151900	Áò»¯Ïð½ºÖÆÆäËû·ÖÖ¸¡¢Á¬Ö¸¼°Â¶Ö¸ÊÖÌ×	303	Ó¢¹ú	10	Ò»°ãÃ³Ò×	2570848	Ç§¿Ë	314138429	Ë«	547,685,123
202008	40151900	Áò»¯Ïð½ºÖÆÆäËû·ÖÖ¸¡¢Á¬Ö¸¼°Â¶Ö¸ÊÖÌ×	304	µÂ¹ú	10	Ò»°ãÃ³Ò×	410353	Ç§¿Ë	45863426	Ë«	55,237,071
202008	40151900	Áò»¯Ïð½ºÖÆÆäËû·ÖÖ¸¡¢Á¬Ö¸¼°Â¶Ö¸ÊÖÌ×	305	·¨¹ú	10	Ò»°ãÃ³Ò×	66781	Ç§¿Ë	7528530	Ë«	4,667,653
202008	40151900	Áò»¯Ïð½ºÖÆÆäËû·ÖÖ¸¡¢Á¬Ö¸¼°Â¶Ö¸ÊÖÌ×	306	°®¶ûÀ¼	10	Ò»°ãÃ³Ò×	91148	Ç§¿Ë	7881120	Ë«	17,760,724
202008	40151900	Áò»¯Ïð½ºÖÆÆäËû·ÖÖ¸¡¢Á¬Ö¸¼°Â¶Ö¸ÊÖÌ×	307	Òâ´óÀû	10	Ò»°ãÃ³Ò×	61882	Ç§¿Ë	3378284	Ë«	4,140,113
202008	40151900	Áò»¯Ïð½ºÖÆÆäËû·ÖÖ¸¡¢Á¬Ö¸¼°Â¶Ö¸ÊÖÌ×	307	Òâ´óÀû	12	ÆäËû¾èÔùÎï×Ê	450	Ç§¿Ë	50000	Ë«	20,000
202008	40151900	Áò»¯Ïð½ºÖÆÆäËû·ÖÖ¸¡¢Á¬Ö¸¼°Â¶Ö¸ÊÖÌ×	308	Â¬É­±¤	10	Ò»°ãÃ³Ò×	3890	Ç§¿Ë	206250	Ë«	233,292
202008	40151900	Áò»¯Ïð½ºÖÆÆäËû·ÖÖ¸¡¢Á¬Ö¸¼°Â¶Ö¸ÊÖÌ×	309	ºÉÀ¼	10	Ò»°ãÃ³Ò×	115122	Ç§¿Ë	11265955	Ë«	13,628,728
202008	40151900	Áò»¯Ïð½ºÖÆÆäËû·ÖÖ¸¡¢Á¬Ö¸¼°Â¶Ö¸ÊÖÌ×	310	Ï£À°	10	Ò»°ãÃ³Ò×	28994	Ç§¿Ë	2564400	Ë«	2,074,294
202008	40151900	Áò»¯Ïð½ºÖÆÆäËû·ÖÖ¸¡¢Á¬Ö¸¼°Â¶Ö¸ÊÖÌ×	311	ÆÏÌÑÑÀ	10	Ò»°ãÃ³Ò×	19120	Ç§¿Ë	2456480	Ë«	1,402,180
202008	40151900	Áò»¯Ïð½ºÖÆÆäËû·ÖÖ¸¡¢Á¬Ö¸¼°Â¶Ö¸ÊÖÌ×	312	Î÷°àÑÀ	10	Ò»°ãÃ³Ò×	60931	Ç§¿Ë	3533388	Ë«	4,410,635
202008	40151900	Áò»¯Ïð½ºÖÆÆäËû·ÖÖ¸¡¢Á¬Ö¸¼°Â¶Ö¸ÊÖÌ×	313	°¢¶û°ÍÄáÑÇ	10	Ò»°ãÃ³Ò×	695	Ç§¿Ë	72400	Ë«	93,019
202008	40151900	Áò»¯Ïð½ºÖÆÆäËû·ÖÖ¸¡¢Á¬Ö¸¼°Â¶Ö¸ÊÖÌ×	315	°ÂµØÀû	10	Ò»°ãÃ³Ò×	4184	Ç§¿Ë	521310	Ë«	195,426
202008	40151900	Áò»¯Ïð½ºÖÆÆäËû·ÖÖ¸¡¢Á¬Ö¸¼°Â¶Ö¸ÊÖÌ×	316	±£¼ÓÀûÑÇ	10	Ò»°ãÃ³Ò×	19804	Ç§¿Ë	1889570	Ë«	1,475,008
202008	40151900	Áò»¯Ïð½ºÖÆÆäËû·ÖÖ¸¡¢Á¬Ö¸¼°Â¶Ö¸ÊÖÌ×	318	·ÒÀ¼	10	Ò»°ãÃ³Ò×	30024	Ç§¿Ë	3997500	Ë«	2,256,634
202008	40151900	Áò»¯Ïð½ºÖÆÆäËû·ÖÖ¸¡¢Á¬Ö¸¼°Â¶Ö¸ÊÖÌ×	321	ÐÙÑÀÀû	10	Ò»°ãÃ³Ò×	10627	Ç§¿Ë	240720	Ë«	317,639
202008	40151900	Áò»¯Ïð½ºÖÆÆäËû·ÖÖ¸¡¢Á¬Ö¸¼°Â¶Ö¸ÊÖÌ×	322	±ùµº	10	Ò»°ãÃ³Ò×	2340	Ç§¿Ë	250000	Ë«	332,414
202008	40151900	Áò»¯Ïð½ºÖÆÆäËû·ÖÖ¸¡¢Á¬Ö¸¼°Â¶Ö¸ÊÖÌ×	324	Âí¶úËû	10	Ò»°ãÃ³Ò×	0	Ç§¿Ë	10	Ë«	7
[truncated: 993 more rows]
