# Supplementary material for: Research on optimization of emergency supplies customs clearance strategy from the perspective of public health security based on Chinese trade data
Source: Front Public Health. 2025 Jan 24;13:1520705. doi: 10.3389/fpubh.2025.1520705 (PMC11802811; doi:10.3389/fpubh.2025.1520705)
Supplement: Supplementary file 2 [file Data_Sheet_2.ZIP › Paper Code-Part2/2-Export/2020/2020∩╝ê1-12∩╝ë-σÅúτ╜⌐-σç║σÅú.csv]

Êý¾ÝÄêÔÂ	ÉÌÆ·±àÂë	ÉÌÆ·Ãû³Æ	Ã³Ò×»ï°é±àÂë	Ã³Ò×»ï°éÃû³Æ	Ã³Ò×·½Ê½±àÂë	Ã³Ò×·½Ê½Ãû³Æ	µÚÒ»ÊýÁ¿	µÚÒ»¼ÆÁ¿µ¥Î»	µÚ¶þÊýÁ¿	µÚ¶þ¼ÆÁ¿µ¥Î»	ÈËÃñ±Ò
202001	63079000	6301ÖÁ6307µÄÎ´ÁÐÃûÖÆ³ÉÆ·,°üÀ¨·þ×°²Ã¼ôÑù	101	°¢¸»º¹	10	Ò»°ãÃ³Ò×	50	Ç§¿Ë	5000	?	5,979
202001	63079000	6301ÖÁ6307µÄÎ´ÁÐÃûÖÆ³ÉÆ·,°üÀ¨·þ×°²Ã¼ôÑù	102	°ÍÁÖ	10	Ò»°ãÃ³Ò×	9996	Ç§¿Ë	2166730	?	222,146
202001	63079000	6301ÖÁ6307µÄÎ´ÁÐÃûÖÆ³ÉÆ·,°üÀ¨·þ×°²Ã¼ôÑù	103	ÃÏ¼ÓÀ­¹ú	10	Ò»°ãÃ³Ò×	198713	Ç§¿Ë	41219520	?	8,378,187
202001	63079000	6301ÖÁ6307µÄÎ´ÁÐÃûÖÆ³ÉÆ·,°üÀ¨·þ×°²Ã¼ôÑù	105	ÎÄÀ³	10	Ò»°ãÃ³Ò×	1722	Ç§¿Ë	113712	?	62,537
202001	63079000	6301ÖÁ6307µÄÎ´ÁÐÃûÖÆ³ÉÆ·,°üÀ¨·þ×°²Ã¼ôÑù	106	Ãåµé	10	Ò»°ãÃ³Ò×	69918	Ç§¿Ë	28692384	?	3,813,062
202001	63079000	6301ÖÁ6307µÄÎ´ÁÐÃûÖÆ³ÉÆ·,°üÀ¨·þ×°²Ã¼ôÑù	107	¼íÆÒÕ¯	10	Ò»°ãÃ³Ò×	55453	Ç§¿Ë	19950592	?	3,089,460
202001	63079000	6301ÖÁ6307µÄÎ´ÁÐÃûÖÆ³ÉÆ·,°üÀ¨·þ×°²Ã¼ôÑù	107	¼íÆÒÕ¯	11	¹ú¼Ò¼ä¡¢¹ú¼Ê×éÖ¯ÎÞ³¥Ô®ÖúºÍÔùËÍµÄÎï×Ê	45	Ç§¿Ë	3100	?	3,748
202001	63079000	6301ÖÁ6307µÄÎ´ÁÐÃûÖÆ³ÉÆ·,°üÀ¨·þ×°²Ã¼ôÑù	108	ÈûÆÖÂ·Ë¹	10	Ò»°ãÃ³Ò×	7175	Ç§¿Ë	221340	?	482,603
202001	63079000	6301ÖÁ6307µÄÎ´ÁÐÃûÖÆ³ÉÆ·,°üÀ¨·þ×°²Ã¼ôÑù	109	³¯ÏÊ	10	Ò»°ãÃ³Ò×	77406	Ç§¿Ë	11615480	?	1,436,682
202001	63079000	6301ÖÁ6307µÄÎ´ÁÐÃûÖÆ³ÉÆ·,°üÀ¨·þ×°²Ã¼ôÑù	110	ÖÐ¹úÏã¸Û	10	Ò»°ãÃ³Ò×	367770	Ç§¿Ë	29321290	?	21,258,231
202001	63079000	6301ÖÁ6307µÄÎ´ÁÐÃûÖÆ³ÉÆ·,°üÀ¨·þ×°²Ã¼ôÑù	111	Ó¡¶È	10	Ò»°ãÃ³Ò×	668216	Ç§¿Ë	70781598	?	31,242,818
202001	63079000	6301ÖÁ6307µÄÎ´ÁÐÃûÖÆ³ÉÆ·,°üÀ¨·þ×°²Ã¼ôÑù	112	Ó¡¶ÈÄáÎ÷ÑÇ	10	Ò»°ãÃ³Ò×	310438	Ç§¿Ë	87461320	?	13,146,351
202001	63079000	6301ÖÁ6307µÄÎ´ÁÐÃûÖÆ³ÉÆ·,°üÀ¨·þ×°²Ã¼ôÑù	113	ÒÁÀÊ	10	Ò»°ãÃ³Ò×	126418	Ç§¿Ë	695040	?	4,801,313
202001	63079000	6301ÖÁ6307µÄÎ´ÁÐÃûÖÆ³ÉÆ·,°üÀ¨·þ×°²Ã¼ôÑù	114	ÒÁÀ­¿Ë	10	Ò»°ãÃ³Ò×	122093	Ç§¿Ë	2559492	?	5,186,476
202001	63079000	6301ÖÁ6307µÄÎ´ÁÐÃûÖÆ³ÉÆ·,°üÀ¨·þ×°²Ã¼ôÑù	115	ÒÔÉ«ÁÐ	10	Ò»°ãÃ³Ò×	242157	Ç§¿Ë	28758760	?	10,635,076
202001	63079000	6301ÖÁ6307µÄÎ´ÁÐÃûÖÆ³ÉÆ·,°üÀ¨·þ×°²Ã¼ôÑù	116	ÈÕ±¾	10	Ò»°ãÃ³Ò×	7115769	Ç§¿Ë	897182532	?	340,949,746
202001	63079000	6301ÖÁ6307µÄÎ´ÁÐÃûÖÆ³ÉÆ·,°üÀ¨·þ×°²Ã¼ôÑù	117	Ô¼µ©	10	Ò»°ãÃ³Ò×	44766	Ç§¿Ë	11622984	?	1,583,509
202001	63079000	6301ÖÁ6307µÄÎ´ÁÐÃûÖÆ³ÉÆ·,°üÀ¨·þ×°²Ã¼ôÑù	118	¿ÆÍþÌØ	10	Ò»°ãÃ³Ò×	26983	Ç§¿Ë	2716240	?	1,473,493
202001	63079000	6301ÖÁ6307µÄÎ´ÁÐÃûÖÆ³ÉÆ·,°üÀ¨·þ×°²Ã¼ôÑù	119	ÀÏÎÎ	10	Ò»°ãÃ³Ò×	235	Ç§¿Ë	5000	?	4,423
202001	63079000	6301ÖÁ6307µÄÎ´ÁÐÃûÖÆ³ÉÆ·,°üÀ¨·þ×°²Ã¼ôÑù	120	Àè°ÍÄÛ	10	Ò»°ãÃ³Ò×	8851	Ç§¿Ë	869140	?	475,003
202001	63079000	6301ÖÁ6307µÄÎ´ÁÐÃûÖÆ³ÉÆ·,°üÀ¨·þ×°²Ã¼ôÑù	121	ÖÐ¹ú°ÄÃÅ	10	Ò»°ãÃ³Ò×	48815	Ç§¿Ë	11865540	?	4,904,687
202001	63079000	6301ÖÁ6307µÄÎ´ÁÐÃûÖÆ³ÉÆ·,°üÀ¨·þ×°²Ã¼ôÑù	122	ÂíÀ´Î÷ÑÇ	10	Ò»°ãÃ³Ò×	672779	Ç§¿Ë	34915432	?	38,512,923
202001	63079000	6301ÖÁ6307µÄÎ´ÁÐÃûÖÆ³ÉÆ·,°üÀ¨·þ×°²Ã¼ôÑù	123	Âí¶û´ú·ò	10	Ò»°ãÃ³Ò×	3285	Ç§¿Ë	39260	?	104,974
202001	63079000	6301ÖÁ6307µÄÎ´ÁÐÃûÖÆ³ÉÆ·,°üÀ¨·þ×°²Ã¼ôÑù	124	ÃÉ¹Å	10	Ò»°ãÃ³Ò×	4500	Ç§¿Ë	271428	?	101,178
202001	63079000	6301ÖÁ6307µÄÎ´ÁÐÃûÖÆ³ÉÆ·,°üÀ¨·þ×°²Ã¼ôÑù	125	Äá²´¶ûÁª°îÃñÖ÷¹²ºÍ¹ú	10	Ò»°ãÃ³Ò×	15667	Ç§¿Ë	2985750	?	276,329
202001	63079000	6301ÖÁ6307µÄÎ´ÁÐÃûÖÆ³ÉÆ·,°üÀ¨·þ×°²Ã¼ôÑù	126	°¢Âü	10	Ò»°ãÃ³Ò×	36066	Ç§¿Ë	2354160	?	1,331,138
202001	63079000	6301ÖÁ6307µÄÎ´ÁÐÃûÖÆ³ÉÆ·,°üÀ¨·þ×°²Ã¼ôÑù	127	°Í»ùË¹Ì¹	10	Ò»°ãÃ³Ò×	50291	Ç§¿Ë	11995310	?	1,445,101
202001	63079000	6301ÖÁ6307µÄÎ´ÁÐÃûÖÆ³ÉÆ·,°üÀ¨·þ×°²Ã¼ôÑù	129	·ÆÂÉ±ö	10	Ò»°ãÃ³Ò×	373090	Ç§¿Ë	26330079	?	15,905,208
202001	63079000	6301ÖÁ6307µÄÎ´ÁÐÃûÖÆ³ÉÆ·,°üÀ¨·þ×°²Ã¼ôÑù	130	¿¨Ëþ¶û	10	Ò»°ãÃ³Ò×	26599	Ç§¿Ë	21789380	?	1,450,821
202001	63079000	6301ÖÁ6307µÄÎ´ÁÐÃûÖÆ³ÉÆ·,°üÀ¨·þ×°²Ã¼ôÑù	131	É³ÌØ°¢À­²®	10	Ò»°ãÃ³Ò×	1089498	Ç§¿Ë	121352170	?	31,640,381
202001	63079000	6301ÖÁ6307µÄÎ´ÁÐÃûÖÆ³ÉÆ·,°üÀ¨·þ×°²Ã¼ôÑù	132	ÐÂ¼ÓÆÂ	10	Ò»°ãÃ³Ò×	325644	Ç§¿Ë	87049540	?	24,412,372
202001	63079000	6301ÖÁ6307µÄÎ´ÁÐÃûÖÆ³ÉÆ·,°üÀ¨·þ×°²Ã¼ôÑù	133	º«¹ú	10	Ò»°ãÃ³Ò×	1734475	Ç§¿Ë	608048700	?	79,491,857
202001	63079000	6301ÖÁ6307µÄÎ´ÁÐÃûÖÆ³ÉÆ·,°üÀ¨·þ×°²Ã¼ôÑù	134	Ë¹ÀïÀ¼¿¨	10	Ò»°ãÃ³Ò×	8949	Ç§¿Ë	1708440	?	297,830
202001	63079000	6301ÖÁ6307µÄÎ´ÁÐÃûÖÆ³ÉÆ·,°üÀ¨·þ×°²Ã¼ôÑù	135	ÐðÀûÑÇ	10	Ò»°ãÃ³Ò×	1953	Ç§¿Ë	209100	?	48,966
202001	63079000	6301ÖÁ6307µÄÎ´ÁÐÃûÖÆ³ÉÆ·,°üÀ¨·þ×°²Ã¼ôÑù	136	Ì©¹ú	10	Ò»°ãÃ³Ò×	411606	Ç§¿Ë	80470940	?	14,689,707
202001	63079000	6301ÖÁ6307µÄÎ´ÁÐÃûÖÆ³ÉÆ·,°üÀ¨·þ×°²Ã¼ôÑù	137	ÍÁ¶úÆä	10	Ò»°ãÃ³Ò×	103769	Ç§¿Ë	24396315	?	7,832,261
202001	63079000	6301ÖÁ6307µÄÎ´ÁÐÃûÖÆ³ÉÆ·,°üÀ¨·þ×°²Ã¼ôÑù	138	°¢ÁªÇõ	10	Ò»°ãÃ³Ò×	293976	Ç§¿Ë	138986295	?	9,700,273
202001	63079000	6301ÖÁ6307µÄÎ´ÁÐÃûÖÆ³ÉÆ·,°üÀ¨·þ×°²Ã¼ôÑù	139	Ò²ÃÅ	10	Ò»°ãÃ³Ò×	49105	Ç§¿Ë	226660	?	2,568,426
202001	63079000	6301ÖÁ6307µÄÎ´ÁÐÃûÖÆ³ÉÆ·,°üÀ¨·þ×°²Ã¼ôÑù	141	Ô½ÄÏ	10	Ò»°ãÃ³Ò×	279341	Ç§¿Ë	113875571	?	16,182,927
202001	63079000	6301ÖÁ6307µÄÎ´ÁÐÃûÖÆ³ÉÆ·,°üÀ¨·þ×°²Ã¼ôÑù	143	ÖÐ¹úÌ¨Íå	10	Ò»°ãÃ³Ò×	345144	Ç§¿Ë	44456815	?	13,917,367
202001	63079000	6301ÖÁ6307µÄÎ´ÁÐÃûÖÆ³ÉÆ·,°üÀ¨·þ×°²Ã¼ôÑù	144	¶«µÛãë	10	Ò»°ãÃ³Ò×	1700	Ç§¿Ë	510000	?	31,759
202001	63079000	6301ÖÁ6307µÄÎ´ÁÐÃûÖÆ³ÉÆ·,°üÀ¨·þ×°²Ã¼ôÑù	145	¹þÈø¿ËË¹Ì¹	10	Ò»°ãÃ³Ò×	2828	Ç§¿Ë	114210	?	232,867
202001	63079000	6301ÖÁ6307µÄÎ´ÁÐÃûÖÆ³ÉÆ·,°üÀ¨·þ×°²Ã¼ôÑù	148	ÍÁ¿âÂüË¹Ì¹	10	Ò»°ãÃ³Ò×	27	Ç§¿Ë	100	?	1,059
202001	63079000	6301ÖÁ6307µÄÎ´ÁÐÃûÖÆ³ÉÆ·,°üÀ¨·þ×°²Ã¼ôÑù	149	ÎÚ×È±ð¿ËË¹Ì¹	10	Ò»°ãÃ³Ò×	30151	Ç§¿Ë	3734310	?	703,243
202001	63079000	6301ÖÁ6307µÄÎ´ÁÐÃûÖÆ³ÉÆ·,°üÀ¨·þ×°²Ã¼ôÑù	201	°¢¶û¼°ÀûÑÇ	10	Ò»°ãÃ³Ò×	32494	Ç§¿Ë	1139750	?	949,418
202001	63079000	6301ÖÁ6307µÄÎ´ÁÐÃûÖÆ³ÉÆ·,°üÀ¨·þ×°²Ã¼ôÑù	202	°²¸çÀ­	10	Ò»°ãÃ³Ò×	2708	Ç§¿Ë	209220	?	88,316
202001	63079000	6301ÖÁ6307µÄÎ´ÁÐÃûÖÆ³ÉÆ·,°üÀ¨·þ×°²Ã¼ôÑù	203	±´Äþ	10	Ò»°ãÃ³Ò×	2931	Ç§¿Ë	25940	?	325,761
202001	63079000	6301ÖÁ6307µÄÎ´ÁÐÃûÖÆ³ÉÆ·,°üÀ¨·þ×°²Ã¼ôÑù	204	²©´ÄÍßÄÉ	10	Ò»°ãÃ³Ò×	929	Ç§¿Ë	63350	?	73,233
202001	63079000	6301ÖÁ6307µÄÎ´ÁÐÃûÖÆ³ÉÆ·,°üÀ¨·þ×°²Ã¼ôÑù	205	²¼Â¡µÏ	11	¹ú¼Ò¼ä¡¢¹ú¼Ê×éÖ¯ÎÞ³¥Ô®ÖúºÍÔùËÍµÄÎï×Ê	3640	Ç§¿Ë	48000	?	151,133
202001	63079000	6301ÖÁ6307µÄÎ´ÁÐÃûÖÆ³ÉÆ·,°üÀ¨·þ×°²Ã¼ôÑù	206	¿¦ÂóÂ¡	10	Ò»°ãÃ³Ò×	4688	Ç§¿Ë	633570	?	188,222
202001	63079000	6301ÖÁ6307µÄÎ´ÁÐÃûÖÆ³ÉÆ·,°üÀ¨·þ×°²Ã¼ôÑù	208	·ðµÃ½Ç	10	Ò»°ãÃ³Ò×	28	Ç§¿Ë	5000	?	3,498
202001	63079000	6301ÖÁ6307µÄÎ´ÁÐÃûÖÆ³ÉÆ·,°üÀ¨·þ×°²Ã¼ôÑù	209	ÖÐ·Ç	10	Ò»°ãÃ³Ò×	27	Ç§¿Ë	100	?	1,066
202001	63079000	6301ÖÁ6307µÄÎ´ÁÐÃûÖÆ³ÉÆ·,°üÀ¨·þ×°²Ã¼ôÑù	212	¿ÆÄ¦ÂÞ	10	Ò»°ãÃ³Ò×	2492	Ç§¿Ë	40000	?	13,250
202001	63079000	6301ÖÁ6307µÄÎ´ÁÐÃûÖÆ³ÉÆ·,°üÀ¨·þ×°²Ã¼ôÑù	213	¸Õ¹û(²¼)	10	Ò»°ãÃ³Ò×	391	Ç§¿Ë	1150	?	4,925
202001	63079000	6301ÖÁ6307µÄÎ´ÁÐÃûÖÆ³ÉÆ·,°üÀ¨·þ×°²Ã¼ôÑù	214	¼ª²¼Ìá	10	Ò»°ãÃ³Ò×	6059	Ç§¿Ë	358480	?	40,598
202001	63079000	6301ÖÁ6307µÄÎ´ÁÐÃûÖÆ³ÉÆ·,°üÀ¨·þ×°²Ã¼ôÑù	215	°£¼°	10	Ò»°ãÃ³Ò×	301879	Ç§¿Ë	9412272	?	19,865,004
202001	63079000	6301ÖÁ6307µÄÎ´ÁÐÃûÖÆ³ÉÆ·,°üÀ¨·þ×°²Ã¼ôÑù	217	°£Èû¶í±ÈÑÇ	10	Ò»°ãÃ³Ò×	6104	Ç§¿Ë	6114490	?	336,065
202001	63079000	6301ÖÁ6307µÄÎ´ÁÐÃûÖÆ³ÉÆ·,°üÀ¨·þ×°²Ã¼ôÑù	218	¼ÓÅî	10	Ò»°ãÃ³Ò×	775	Ç§¿Ë	-	?	56,359
202001	63079000	6301ÖÁ6307µÄÎ´ÁÐÃûÖÆ³ÉÆ·,°üÀ¨·þ×°²Ã¼ôÑù	219	¸Ô±ÈÑÇ	10	Ò»°ãÃ³Ò×	630	Ç§¿Ë	8980	?	22,482
202001	63079000	6301ÖÁ6307µÄÎ´ÁÐÃûÖÆ³ÉÆ·,°üÀ¨·þ×°²Ã¼ôÑù	220	¼ÓÄÉ	10	Ò»°ãÃ³Ò×	31587	Ç§¿Ë	857680	?	1,037,987
202001	63079000	6301ÖÁ6307µÄÎ´ÁÐÃûÖÆ³ÉÆ·,°üÀ¨·þ×°²Ã¼ôÑù	221	¼¸ÄÚÑÇ	10	Ò»°ãÃ³Ò×	3854	Ç§¿Ë	40210	?	113,349
202001	63079000	6301ÖÁ6307µÄÎ´ÁÐÃûÖÆ³ÉÆ·,°üÀ¨·þ×°²Ã¼ôÑù	223	¿ÆÌØµÏÍß	10	Ò»°ãÃ³Ò×	3899	Ç§¿Ë	67600	?	126,659
202001	63079000	6301ÖÁ6307µÄÎ´ÁÐÃûÖÆ³ÉÆ·,°üÀ¨·þ×°²Ã¼ôÑù	224	¿ÏÄáÑÇ	10	Ò»°ãÃ³Ò×	11330	Ç§¿Ë	1131640	?	430,008
202001	63079000	6301ÖÁ6307µÄÎ´ÁÐÃûÖÆ³ÉÆ·,°üÀ¨·þ×°²Ã¼ôÑù	226	Àû±ÈÑÇ	10	Ò»°ãÃ³Ò×	55093	Ç§¿Ë	10037660	?	1,788,020
202001	63079000	6301ÖÁ6307µÄÎ´ÁÐÃûÖÆ³ÉÆ·,°üÀ¨·þ×°²Ã¼ôÑù	227	Âí´ï¼ÓË¹¼Ó	10	Ò»°ãÃ³Ò×	585	Ç§¿Ë	22900	?	72,198
202001	63079000	6301ÖÁ6307µÄÎ´ÁÐÃûÖÆ³ÉÆ·,°üÀ¨·þ×°²Ã¼ôÑù	228	ÂíÀ­Î¬	10	Ò»°ãÃ³Ò×	3207	Ç§¿Ë	8810	?	411,621
202001	63079000	6301ÖÁ6307µÄÎ´ÁÐÃûÖÆ³ÉÆ·,°üÀ¨·þ×°²Ã¼ôÑù	231	Ã«ÀïÇóË¹	10	Ò»°ãÃ³Ò×	1192	Ç§¿Ë	580880	?	32,606
202001	63079000	6301ÖÁ6307µÄÎ´ÁÐÃûÖÆ³ÉÆ·,°üÀ¨·þ×°²Ã¼ôÑù	232	Ä¦Âå¸ç	10	Ò»°ãÃ³Ò×	19967	Ç§¿Ë	7453890	?	1,025,975
202001	63079000	6301ÖÁ6307µÄÎ´ÁÐÃûÖÆ³ÉÆ·,°üÀ¨·þ×°²Ã¼ôÑù	233	ÄªÉ£±È¿Ë	10	Ò»°ãÃ³Ò×	48834	Ç§¿Ë	3137440	?	1,148,052
202001	63079000	6301ÖÁ6307µÄÎ´ÁÐÃûÖÆ³ÉÆ·,°üÀ¨·þ×°²Ã¼ôÑù	233	ÄªÉ£±È¿Ë	11	¹ú¼Ò¼ä¡¢¹ú¼Ê×éÖ¯ÎÞ³¥Ô®ÖúºÍÔùËÍµÄÎï×Ê	668	Ç§¿Ë	1410	?	13,195
202001	63079000	6301ÖÁ6307µÄÎ´ÁÐÃûÖÆ³ÉÆ·,°üÀ¨·þ×°²Ã¼ôÑù	234	ÄÉÃ×±ÈÑÇ	10	Ò»°ãÃ³Ò×	475	Ç§¿Ë	4750	?	11,965
202001	63079000	6301ÖÁ6307µÄÎ´ÁÐÃûÖÆ³ÉÆ·,°üÀ¨·þ×°²Ã¼ôÑù	236	ÄáÈÕÀûÑÇ	10	Ò»°ãÃ³Ò×	158279	Ç§¿Ë	33304490	?	3,818,037
202001	63079000	6301ÖÁ6307µÄÎ´ÁÐÃûÖÆ³ÉÆ·,°üÀ¨·þ×°²Ã¼ôÑù	237	ÁôÄáÍô	10	Ò»°ãÃ³Ò×	1305	Ç§¿Ë	100010	?	69,330
202001	63079000	6301ÖÁ6307µÄÎ´ÁÐÃûÖÆ³ÉÆ·,°üÀ¨·þ×°²Ã¼ôÑù	238	Â¬Íú´ï	10	Ò»°ãÃ³Ò×	625	Ç§¿Ë	6400	?	38,024
202001	63079000	6301ÖÁ6307µÄÎ´ÁÐÃûÖÆ³ÉÆ·,°üÀ¨·þ×°²Ã¼ôÑù	240	ÈûÄÚ¼Ó¶û	10	Ò»°ãÃ³Ò×	2112	Ç§¿Ë	247520	?	167,642
202001	63079000	6301ÖÁ6307µÄÎ´ÁÐÃûÖÆ³ÉÆ·,°üÀ¨·þ×°²Ã¼ôÑù	241	ÈûÉà¶û	10	Ò»°ãÃ³Ò×	453	Ç§¿Ë	150020	?	21,858
202001	63079000	6301ÖÁ6307µÄÎ´ÁÐÃûÖÆ³ÉÆ·,°üÀ¨·þ×°²Ã¼ôÑù	242	ÈûÀ­Àû°º	10	Ò»°ãÃ³Ò×	2235	Ç§¿Ë	4500	?	49,684
202001	63079000	6301ÖÁ6307µÄÎ´ÁÐÃûÖÆ³ÉÆ·,°üÀ¨·þ×°²Ã¼ôÑù	243	Ë÷ÂíÀï	10	Ò»°ãÃ³Ò×	978	Ç§¿Ë	10260	?	70,705
202001	63079000	6301ÖÁ6307µÄÎ´ÁÐÃûÖÆ³ÉÆ·,°üÀ¨·þ×°²Ã¼ôÑù	244	ÄÏ·Ç	10	Ò»°ãÃ³Ò×	414058	Ç§¿Ë	57900418	?	15,538,925
202001	63079000	6301ÖÁ6307µÄÎ´ÁÐÃûÖÆ³ÉÆ·,°üÀ¨·þ×°²Ã¼ôÑù	246	ËÕµ¤	10	Ò»°ãÃ³Ò×	140378	Ç§¿Ë	831540	?	7,239,306
202001	63079000	6301ÖÁ6307µÄÎ´ÁÐÃûÖÆ³ÉÆ·,°üÀ¨·þ×°²Ã¼ôÑù	247	Ì¹É£ÄáÑÇ	10	Ò»°ãÃ³Ò×	74730	Ç§¿Ë	9397420	?	2,119,468
202001	63079000	6301ÖÁ6307µÄÎ´ÁÐÃûÖÆ³ÉÆ·,°üÀ¨·þ×°²Ã¼ôÑù	248	¶à¸ç	10	Ò»°ãÃ³Ò×	843	Ç§¿Ë	1200	?	41,680
202001	63079000	6301ÖÁ6307µÄÎ´ÁÐÃûÖÆ³ÉÆ·,°üÀ¨·þ×°²Ã¼ôÑù	248	¶à¸ç	11	¹ú¼Ò¼ä¡¢¹ú¼Ê×éÖ¯ÎÞ³¥Ô®ÖúºÍÔùËÍµÄÎï×Ê	840	Ç§¿Ë	48000	?	151,133
202001	63079000	6301ÖÁ6307µÄÎ´ÁÐÃûÖÆ³ÉÆ·,°üÀ¨·þ×°²Ã¼ôÑù	249	Í»ÄáË¹	10	Ò»°ãÃ³Ò×	26047	Ç§¿Ë	10125430	?	594,831
202001	63079000	6301ÖÁ6307µÄÎ´ÁÐÃûÖÆ³ÉÆ·,°üÀ¨·þ×°²Ã¼ôÑù	250	ÎÚ¸É´ï	10	Ò»°ãÃ³Ò×	329	Ç§¿Ë	2480	?	8,939
202001	63079000	6301ÖÁ6307µÄÎ´ÁÐÃûÖÆ³ÉÆ·,°üÀ¨·þ×°²Ã¼ôÑù	251	²¼»ùÄÉ·¨Ë÷	10	Ò»°ãÃ³Ò×	14	Ç§¿Ë	-	?	2,254
202001	63079000	6301ÖÁ6307µÄÎ´ÁÐÃûÖÆ³ÉÆ·,°üÀ¨·þ×°²Ã¼ôÑù	252	¸Õ¹û(½ð)	10	Ò»°ãÃ³Ò×	7239	Ç§¿Ë	815020	?	1,183,426
202001	63079000	6301ÖÁ6307µÄÎ´ÁÐÃûÖÆ³ÉÆ·,°üÀ¨·þ×°²Ã¼ôÑù	253	ÔÞ±ÈÑÇ	10	Ò»°ãÃ³Ò×	6625	Ç§¿Ë	1155670	?	328,143
202001	63079000	6301ÖÁ6307µÄÎ´ÁÐÃûÖÆ³ÉÆ·,°üÀ¨·þ×°²Ã¼ôÑù	254	½ò°Í²¼Î¤	10	Ò»°ãÃ³Ò×	1029	Ç§¿Ë	947560	?	423,661
202001	63079000	6301ÖÁ6307µÄÎ´ÁÐÃûÖÆ³ÉÆ·,°üÀ¨·þ×°²Ã¼ôÑù	260	ÄÏËÕµ¤¹²ºÍ¹ú	10	Ò»°ãÃ³Ò×	4	Ç§¿Ë	880	?	985
202001	63079000	6301ÖÁ6307µÄÎ´ÁÐÃûÖÆ³ÉÆ·,°üÀ¨·þ×°²Ã¼ôÑù	301	±ÈÀûÊ±	10	Ò»°ãÃ³Ò×	798009	Ç§¿Ë	49799573	?	33,421,576
202001	63079000	6301ÖÁ6307µÄÎ´ÁÐÃûÖÆ³ÉÆ·,°üÀ¨·þ×°²Ã¼ôÑù	302	µ¤Âó	10	Ò»°ãÃ³Ò×	311871	Ç§¿Ë	11397500	?	14,932,433
202001	63079000	6301ÖÁ6307µÄÎ´ÁÐÃûÖÆ³ÉÆ·,°üÀ¨·þ×°²Ã¼ôÑù	303	Ó¢¹ú	10	Ò»°ãÃ³Ò×	3554969	Ç§¿Ë	177518021	?	147,814,947
202001	63079000	6301ÖÁ6307µÄÎ´ÁÐÃûÖÆ³ÉÆ·,°üÀ¨·þ×°²Ã¼ôÑù	304	µÂ¹ú	10	Ò»°ãÃ³Ò×	3796324	Ç§¿Ë	270268976	?	153,886,057
202001	63079000	6301ÖÁ6307µÄÎ´ÁÐÃûÖÆ³ÉÆ·,°üÀ¨·þ×°²Ã¼ôÑù	305	·¨¹ú	10	Ò»°ãÃ³Ò×	1819766	Ç§¿Ë	147150834	?	72,706,729
202001	63079000	6301ÖÁ6307µÄÎ´ÁÐÃûÖÆ³ÉÆ·,°üÀ¨·þ×°²Ã¼ôÑù	306	°®¶ûÀ¼	10	Ò»°ãÃ³Ò×	128668	Ç§¿Ë	18978100	?	4,469,585
202001	63079000	6301ÖÁ6307µÄÎ´ÁÐÃûÖÆ³ÉÆ·,°üÀ¨·þ×°²Ã¼ôÑù	307	Òâ´óÀû	10	Ò»°ãÃ³Ò×	1059412	Ç§¿Ë	74354232	?	36,878,549
202001	63079000	6301ÖÁ6307µÄÎ´ÁÐÃûÖÆ³ÉÆ·,°üÀ¨·þ×°²Ã¼ôÑù	309	ºÉÀ¼	10	Ò»°ãÃ³Ò×	3036658	Ç§¿Ë	153427942	?	109,501,900
202001	63079000	6301ÖÁ6307µÄÎ´ÁÐÃûÖÆ³ÉÆ·,°üÀ¨·þ×°²Ã¼ôÑù	310	Ï£À°	10	Ò»°ãÃ³Ò×	253544	Ç§¿Ë	18278422	?	8,566,894
202001	63079000	6301ÖÁ6307µÄÎ´ÁÐÃûÖÆ³ÉÆ·,°üÀ¨·þ×°²Ã¼ôÑù	311	ÆÏÌÑÑÀ	10	Ò»°ãÃ³Ò×	74397	Ç§¿Ë	14738030	?	3,732,390
202001	63079000	6301ÖÁ6307µÄÎ´ÁÐÃûÖÆ³ÉÆ·,°üÀ¨·þ×°²Ã¼ôÑù	312	Î÷°àÑÀ	10	Ò»°ãÃ³Ò×	984993	Ç§¿Ë	95764883	?	43,231,057
202001	63079000	6301ÖÁ6307µÄÎ´ÁÐÃûÖÆ³ÉÆ·,°üÀ¨·þ×°²Ã¼ôÑù	313	°¢¶û°ÍÄáÑÇ	10	Ò»°ãÃ³Ò×	15585	Ç§¿Ë	156170	?	135,518
202001	63079000	6301ÖÁ6307µÄÎ´ÁÐÃûÖÆ³ÉÆ·,°üÀ¨·þ×°²Ã¼ôÑù	315	°ÂµØÀû	10	Ò»°ãÃ³Ò×	90133	Ç§¿Ë	4177254	?	4,123,063
202001	63079000	6301ÖÁ6307µÄÎ´ÁÐÃûÖÆ³ÉÆ·,°üÀ¨·þ×°²Ã¼ôÑù	316	±£¼ÓÀûÑÇ	10	Ò»°ãÃ³Ò×	76044	Ç§¿Ë	5231044	?	2,272,871
202001	63079000	6301ÖÁ6307µÄÎ´ÁÐÃûÖÆ³ÉÆ·,°üÀ¨·þ×°²Ã¼ôÑù	318	·ÒÀ¼	10	Ò»°ãÃ³Ò×	251438	Ç§¿Ë	65843480	?	7,250,440
202001	63079000	6301ÖÁ6307µÄÎ´ÁÐÃûÖÆ³ÉÆ·,°üÀ¨·þ×°²Ã¼ôÑù	321	ÐÙÑÀÀû	10	Ò»°ãÃ³Ò×	77717	Ç§¿Ë	11195820	?	2,205,987
202001	63079000	6301ÖÁ6307µÄÎ´ÁÐÃûÖÆ³ÉÆ·,°üÀ¨·þ×°²Ã¼ôÑù	322	±ùµº	10	Ò»°ãÃ³Ò×	266	Ç§¿Ë	48470	?	55,053
202001	63079000	6301ÖÁ6307µÄÎ´ÁÐÃûÖÆ³ÉÆ·,°üÀ¨·þ×°²Ã¼ôÑù	323	ÁÐÖ§¶ØÊ¿µÇ	10	Ò»°ãÃ³Ò×	4533	Ç§¿Ë	190100	?	637,146
202001	63079000	6301ÖÁ6307µÄÎ´ÁÐÃûÖÆ³ÉÆ·,°üÀ¨·þ×°²Ã¼ôÑù	324	Âí¶úËû	10	Ò»°ãÃ³Ò×	39281	Ç§¿Ë	393540	?	2,827,630
202001	63079000	6301ÖÁ6307µÄÎ´ÁÐÃûÖÆ³ÉÆ·,°üÀ¨·þ×°²Ã¼ôÑù	326	Å²Íþ	10	Ò»°ãÃ³Ò×	267770	Ç§¿Ë	11211370	?	9,727,214
202001	63079000	6301ÖÁ6307µÄÎ´ÁÐÃûÖÆ³ÉÆ·,°üÀ¨·þ×°²Ã¼ôÑù	327	²¨À¼	10	Ò»°ãÃ³Ò×	1083389	Ç§¿Ë	79627813	?	40,921,909
202001	63079000	6301ÖÁ6307µÄÎ´ÁÐÃûÖÆ³ÉÆ·,°üÀ¨·þ×°²Ã¼ôÑù	328	ÂÞÂíÄáÑÇ	10	Ò»°ãÃ³Ò×	65887	Ç§¿Ë	11155820	?	1,970,234
202001	63079000	6301ÖÁ6307µÄÎ´ÁÐÃûÖÆ³ÉÆ·,°üÀ¨·þ×°²Ã¼ôÑù	329	Ê¥ÂíÁ¦Åµ	10	Ò»°ãÃ³Ò×	135	Ç§¿Ë	6000	?	28,187
202001	63079000	6301ÖÁ6307µÄÎ´ÁÐÃûÖÆ³ÉÆ·,°üÀ¨·þ×°²Ã¼ôÑù	330	Èðµä	10	Ò»°ãÃ³Ò×	673404	Ç§¿Ë	24997630	?	25,411,131
202001	63079000	6301ÖÁ6307µÄÎ´ÁÐÃûÖÆ³ÉÆ·,°üÀ¨·þ×°²Ã¼ôÑù	331	ÈðÊ¿	10	Ò»°ãÃ³Ò×	208364	Ç§¿Ë	18950690	?	9,900,072
202001	63079000	6301ÖÁ6307µÄÎ´ÁÐÃûÖÆ³ÉÆ·,°üÀ¨·þ×°²Ã¼ôÑù	334	°®É³ÄáÑÇ	10	Ò»°ãÃ³Ò×	23884	Ç§¿Ë	1520490	?	1,160,425
202001	63079000	6301ÖÁ6307µÄÎ´ÁÐÃûÖÆ³ÉÆ·,°üÀ¨·þ×°²Ã¼ôÑù	335	À­ÍÑÎ¬ÑÇ	10	Ò»°ãÃ³Ò×	21840	Ç§¿Ë	261880	?	685,341
202001	63079000	6301ÖÁ6307µÄÎ´ÁÐÃûÖÆ³ÉÆ·,°üÀ¨·þ×°²Ã¼ôÑù	336	Á¢ÌÕÍð	10	Ò»°ãÃ³Ò×	125670	Ç§¿Ë	3616580	?	3,145,115
202001	63079000	6301ÖÁ6307µÄÎ´ÁÐÃûÖÆ³ÉÆ·,°üÀ¨·þ×°²Ã¼ôÑù	337	¸ñÂ³¼ªÑÇ	10	Ò»°ãÃ³Ò×	34084	Ç§¿Ë	375040	?	765,370
202001	63079000	6301ÖÁ6307µÄÎ´ÁÐÃûÖÆ³ÉÆ·,°üÀ¨·þ×°²Ã¼ôÑù	338	ÑÇÃÀÄáÑÇ	10	Ò»°ãÃ³Ò×	12202	Ç§¿Ë	2281570	?	176,830
202001	63079000	6301ÖÁ6307µÄÎ´ÁÐÃûÖÆ³ÉÆ·,°üÀ¨·þ×°²Ã¼ôÑù	339	°¢Èû°Ý½®	10	Ò»°ãÃ³Ò×	2608	Ç§¿Ë	31890	?	140,432
202001	63079000	6301ÖÁ6307µÄÎ´ÁÐÃûÖÆ³ÉÆ·,°üÀ¨·þ×°²Ã¼ôÑù	340	°×¶íÂÞË¹	10	Ò»°ãÃ³Ò×	1563	Ç§¿Ë	178910	?	119,500
202001	63079000	6301ÖÁ6307µÄÎ´ÁÐÃûÖÆ³ÉÆ·,°üÀ¨·þ×°²Ã¼ôÑù	343	Ä¦¶û¶àÍß	10	Ò»°ãÃ³Ò×	93	Ç§¿Ë	21240	?	3,907
202001	63079000	6301ÖÁ6307µÄÎ´ÁÐÃûÖÆ³ÉÆ·,°üÀ¨·þ×°²Ã¼ôÑù	344	¶íÂÞË¹Áª°î	10	Ò»°ãÃ³Ò×	618381	Ç§¿Ë	113317585	?	22,648,105
202001	63079000	6301ÖÁ6307µÄÎ´ÁÐÃûÖÆ³ÉÆ·,°üÀ¨·þ×°²Ã¼ôÑù	347	ÎÚ¿ËÀ¼	10	Ò»°ãÃ³Ò×	108989	Ç§¿Ë	24822566	?	3,091,275
202001	63079000	6301ÖÁ6307µÄÎ´ÁÐÃûÖÆ³ÉÆ·,°üÀ¨·þ×°²Ã¼ôÑù	350	Ë¹ÂåÎÄÄáÑÇ	10	Ò»°ãÃ³Ò×	113413	Ç§¿Ë	6347480	?	4,633,075
202001	63079000	6301ÖÁ6307µÄÎ´ÁÐÃûÖÆ³ÉÆ·,°üÀ¨·þ×°²Ã¼ôÑù	351	¿ËÂÞµØÑÇ	10	Ò»°ãÃ³Ò×	39780	Ç§¿Ë	6850960	?	1,177,915
202001	63079000	6301ÖÁ6307µÄÎ´ÁÐÃûÖÆ³ÉÆ·,°üÀ¨·þ×°²Ã¼ôÑù	352	½Ý¿Ë	10	Ò»°ãÃ³Ò×	160720	Ç§¿Ë	10330700	?	8,288,859
202001	63079000	6301ÖÁ6307µÄÎ´ÁÐÃûÖÆ³ÉÆ·,°üÀ¨·þ×°²Ã¼ôÑù	353	Ë¹Âå·¥¿Ë	10	Ò»°ãÃ³Ò×	47282	Ç§¿Ë	16104050	?	2,131,265
202001	63079000	6301ÖÁ6307µÄÎ´ÁÐÃûÖÆ³ÉÆ·,°üÀ¨·þ×°²Ã¼ôÑù	354	±±ÂíÆä¶Ù¹²ºÍ¹ú	10	Ò»°ãÃ³Ò×	9519	Ç§¿Ë	482960	?	531,939
202001	63079000	6301ÖÁ6307µÄÎ´ÁÐÃûÖÆ³ÉÆ·,°üÀ¨·þ×°²Ã¼ôÑù	355	²¨ºÚ	10	Ò»°ãÃ³Ò×	263	Ç§¿Ë	10800	?	19,993
202001	63079000	6301ÖÁ6307µÄÎ´ÁÐÃûÖÆ³ÉÆ·,°üÀ¨·þ×°²Ã¼ôÑù	358	Èû¶ûÎ¬ÑÇ	10	Ò»°ãÃ³Ò×	6291	Ç§¿Ë	934460	?	390,232
202001	63079000	6301ÖÁ6307µÄÎ´ÁÐÃûÖÆ³ÉÆ·,°üÀ¨·þ×°²Ã¼ôÑù	359	ºÚÉ½	10	Ò»°ãÃ³Ò×	840	Ç§¿Ë	150000	?	35,684
202001	63079000	6301ÖÁ6307µÄÎ´ÁÐÃûÖÆ³ÉÆ·,°üÀ¨·þ×°²Ã¼ôÑù	402	°¢¸ùÍ¢	10	Ò»°ãÃ³Ò×	88796	Ç§¿Ë	15394420	?	3,095,750
202001	63079000	6301ÖÁ6307µÄÎ´ÁÐÃûÖÆ³ÉÆ·,°üÀ¨·þ×°²Ã¼ôÑù	403	°¢Â³°Í	10	Ò»°ãÃ³Ò×	119	Ç§¿Ë	15210	?	8,423
202001	63079000	6301ÖÁ6307µÄÎ´ÁÐÃûÖÆ³ÉÆ·,°üÀ¨·þ×°²Ã¼ôÑù	404	°Í¹þÂí	10	Ò»°ãÃ³Ò×	27	Ç§¿Ë	100	?	1,056
202001	63079000	6301ÖÁ6307µÄÎ´ÁÐÃûÖÆ³ÉÆ·,°üÀ¨·þ×°²Ã¼ôÑù	405	°Í°Í¶àË¹	10	Ò»°ãÃ³Ò×	862	Ç§¿Ë	50180	?	21,122
202001	63079000	6301ÖÁ6307µÄÎ´ÁÐÃûÖÆ³ÉÆ·,°üÀ¨·þ×°²Ã¼ôÑù	408	¶àÃñ×å²£ÀûÎ¬ÑÇ¹ú	10	Ò»°ãÃ³Ò×	6202	Ç§¿Ë	2221460	?	192,839
202001	63079000	6301ÖÁ6307µÄÎ´ÁÐÃûÖÆ³ÉÆ·,°üÀ¨·þ×°²Ã¼ôÑù	410	°ÍÎ÷	10	Ò»°ãÃ³Ò×	675833	Ç§¿Ë	64668330	?	19,556,181
202001	63079000	6301ÖÁ6307µÄÎ´ÁÐÃûÖÆ³ÉÆ·,°üÀ¨·þ×°²Ã¼ôÑù	412	ÖÇÀû	10	Ò»°ãÃ³Ò×	622276	Ç§¿Ë	33305908	?	19,768,301
202001	63079000	6301ÖÁ6307µÄÎ´ÁÐÃûÖÆ³ÉÆ·,°üÀ¨·þ×°²Ã¼ôÑù	413	¸çÂ×±ÈÑÇ	10	Ò»°ãÃ³Ò×	251455	Ç§¿Ë	51846860	?	7,746,211
202001	63079000	6301ÖÁ6307µÄÎ´ÁÐÃûÖÆ³ÉÆ·,°üÀ¨·þ×°²Ã¼ôÑù	415	¸çË¹´ïÀè¼Ó	10	Ò»°ãÃ³Ò×	63418	Ç§¿Ë	35778020	?	2,115,670
202001	63079000	6301ÖÁ6307µÄÎ´ÁÐÃûÖÆ³ÉÆ·,°üÀ¨·þ×°²Ã¼ôÑù	416	¹Å°Í	10	Ò»°ãÃ³Ò×	3206	Ç§¿Ë	293410	?	151,609
202001	63079000	6301ÖÁ6307µÄÎ´ÁÐÃûÖÆ³ÉÆ·,°üÀ¨·þ×°²Ã¼ôÑù	418	¶àÃ×Äá¼Ó¹²ºÍ¹ú	10	Ò»°ãÃ³Ò×	35860	Ç§¿Ë	22625650	?	1,033,425
202001	63079000	6301ÖÁ6307µÄÎ´ÁÐÃûÖÆ³ÉÆ·,°üÀ¨·þ×°²Ã¼ôÑù	419	¶ò¹Ï¶à¶û	10	Ò»°ãÃ³Ò×	33953	Ç§¿Ë	11235380	?	1,313,034
202001	63079000	6301ÖÁ6307µÄÎ´ÁÐÃûÖÆ³ÉÆ·,°üÀ¨·þ×°²Ã¼ôÑù	421	¸ñÁÖÄÉ´ï	11	¹ú¼Ò¼ä¡¢¹ú¼Ê×éÖ¯ÎÞ³¥Ô®ÖúºÍÔùËÍµÄÎï×Ê	1	Ç§¿Ë	60	?	1,430
202001	63079000	6301ÖÁ6307µÄÎ´ÁÐÃûÖÆ³ÉÆ·,°üÀ¨·þ×°²Ã¼ôÑù	422	¹ÏµÂÂÞÆÕ	10	Ò»°ãÃ³Ò×	1	Ç§¿Ë	60	?	21
202001	63079000	6301ÖÁ6307µÄÎ´ÁÐÃûÖÆ³ÉÆ·,°üÀ¨·þ×°²Ã¼ôÑù	423	Î£µØÂíÀ­	10	Ò»°ãÃ³Ò×	22793	Ç§¿Ë	2650230	?	863,316
202001	63079000	6301ÖÁ6307µÄÎ´ÁÐÃûÖÆ³ÉÆ·,°üÀ¨·þ×°²Ã¼ôÑù	424	¹çÑÇÄÇ	10	Ò»°ãÃ³Ò×	192	Ç§¿Ë	4400	?	11,653
202001	63079000	6301ÖÁ6307µÄÎ´ÁÐÃûÖÆ³ÉÆ·,°üÀ¨·þ×°²Ã¼ôÑù	426	ºé¶¼À­Ë¹	10	Ò»°ãÃ³Ò×	3516	Ç§¿Ë	137150	?	122,451
202001	63079000	6301ÖÁ6307µÄÎ´ÁÐÃûÖÆ³ÉÆ·,°üÀ¨·þ×°²Ã¼ôÑù	427	ÑÀÂò¼Ó	10	Ò»°ãÃ³Ò×	1242	Ç§¿Ë	44320	?	70,086
202001	63079000	6301ÖÁ6307µÄÎ´ÁÐÃûÖÆ³ÉÆ·,°üÀ¨·þ×°²Ã¼ôÑù	427	ÑÀÂò¼Ó	11	¹ú¼Ò¼ä¡¢¹ú¼Ê×éÖ¯ÎÞ³¥Ô®ÖúºÍÔùËÍµÄÎï×Ê	3	Ç§¿Ë	300	?	600
202001	63079000	6301ÖÁ6307µÄÎ´ÁÐÃûÖÆ³ÉÆ·,°üÀ¨·þ×°²Ã¼ôÑù	428	ÂíÌáÄá¿Ë	10	Ò»°ãÃ³Ò×	65	Ç§¿Ë	10240	?	1,916
202001	63079000	6301ÖÁ6307µÄÎ´ÁÐÃûÖÆ³ÉÆ·,°üÀ¨·þ×°²Ã¼ôÑù	429	Ä«Î÷¸ç	10	Ò»°ãÃ³Ò×	815866	Ç§¿Ë	81266718	?	26,946,030
202001	63079000	6301ÖÁ6307µÄÎ´ÁÐÃûÖÆ³ÉÆ·,°üÀ¨·þ×°²Ã¼ôÑù	431	Äá¼ÓÀ­¹Ï	10	Ò»°ãÃ³Ò×	7082	Ç§¿Ë	2415120	?	157,510
202001	63079000	6301ÖÁ6307µÄÎ´ÁÐÃûÖÆ³ÉÆ·,°üÀ¨·þ×°²Ã¼ôÑù	432	°ÍÄÃÂí	10	Ò»°ãÃ³Ò×	29984	Ç§¿Ë	3059288	?	1,589,765
202001	63079000	6301ÖÁ6307µÄÎ´ÁÐÃûÖÆ³ÉÆ·,°üÀ¨·þ×°²Ã¼ôÑù	433	°ÍÀ­¹ç	10	Ò»°ãÃ³Ò×	4251	Ç§¿Ë	963630	?	101,119
202001	63079000	6301ÖÁ6307µÄÎ´ÁÐÃûÖÆ³ÉÆ·,°üÀ¨·þ×°²Ã¼ôÑù	434	ÃØÂ³	10	Ò»°ãÃ³Ò×	125602	Ç§¿Ë	34875824	?	3,285,152
202001	63079000	6301ÖÁ6307µÄÎ´ÁÐÃûÖÆ³ÉÆ·,°üÀ¨·þ×°²Ã¼ôÑù	435	²¨¶àÀè¸÷	10	Ò»°ãÃ³Ò×	14974	Ç§¿Ë	1459280	?	343,536
202001	63079000	6301ÖÁ6307µÄÎ´ÁÐÃûÖÆ³ÉÆ·,°üÀ¨·þ×°²Ã¼ôÑù	440	Èø¶ûÍß¶à	10	Ò»°ãÃ³Ò×	29440	Ç§¿Ë	8948100	?	1,037,020
202001	63079000	6301ÖÁ6307µÄÎ´ÁÐÃûÖÆ³ÉÆ·,°üÀ¨·þ×°²Ã¼ôÑù	441	ËÕÀïÄÏ	10	Ò»°ãÃ³Ò×	212	Ç§¿Ë	14042	?	9,938
202001	63079000	6301ÖÁ6307µÄÎ´ÁÐÃûÖÆ³ÉÆ·,°üÀ¨·þ×°²Ã¼ôÑù	442	ÌØÁ¢Äá´ïºÍ¶à°Í¸ç	10	Ò»°ãÃ³Ò×	6706	Ç§¿Ë	599560	?	325,471
202001	63079000	6301ÖÁ6307µÄÎ´ÁÐÃûÖÆ³ÉÆ·,°üÀ¨·þ×°²Ã¼ôÑù	444	ÎÚÀ­¹ç	10	Ò»°ãÃ³Ò×	54183	Ç§¿Ë	7724800	?	1,300,795
202001	63079000	6301ÖÁ6307µÄÎ´ÁÐÃûÖÆ³ÉÆ·,°üÀ¨·þ×°²Ã¼ôÑù	445	Î¯ÄÚÈðÀ­	10	Ò»°ãÃ³Ò×	4885	Ç§¿Ë	175650	?	212,444
202001	63079000	6301ÖÁ6307µÄÎ´ÁÐÃûÖÆ³ÉÆ·,°üÀ¨·þ×°²Ã¼ôÑù	501	¼ÓÄÃ´ó	10	Ò»°ãÃ³Ò×	2629808	Ç§¿Ë	129404121	?	93,439,801
202001	63079000	6301ÖÁ6307µÄÎ´ÁÐÃûÖÆ³ÉÆ·,°üÀ¨·þ×°²Ã¼ôÑù	502	ÃÀ¹ú	10	Ò»°ãÃ³Ò×	29949853	Ç§¿Ë	2338810812	?	1,224,690,066
202001	63079000	6301ÖÁ6307µÄÎ´ÁÐÃûÖÆ³ÉÆ·,°üÀ¨·þ×°²Ã¼ôÑù	504	°ÙÄ½´ó	10	Ò»°ãÃ³Ò×	16	Ç§¿Ë	4040	?	3,777
202001	63079000	6301ÖÁ6307µÄÎ´ÁÐÃûÖÆ³ÉÆ·,°üÀ¨·þ×°²Ã¼ôÑù	601	°Ä´óÀûÑÇ	10	Ò»°ãÃ³Ò×	2367160	Ç§¿Ë	135215890	?	80,897,218
202001	63079000	6301ÖÁ6307µÄÎ´ÁÐÃûÖÆ³ÉÆ·,°üÀ¨·þ×°²Ã¼ôÑù	603	ì³¼Ã	10	Ò»°ãÃ³Ò×	239	Ç§¿Ë	48220	?	41,094
202001	63079000	6301ÖÁ6307µÄÎ´ÁÐÃûÖÆ³ÉÆ·,°üÀ¨·þ×°²Ã¼ôÑù	607	ÐÂ¿¦Àï¶àÄáÑÇ	10	Ò»°ãÃ³Ò×	1588	Ç§¿Ë	94600	?	107,027
202001	63079000	6301ÖÁ6307µÄÎ´ÁÐÃûÖÆ³ÉÆ·,°üÀ¨·þ×°²Ã¼ôÑù	608	ÍßÅ¬°¢Í¼	10	Ò»°ãÃ³Ò×	102	Ç§¿Ë	6800	?	3,140
202001	63079000	6301ÖÁ6307µÄÎ´ÁÐÃûÖÆ³ÉÆ·,°üÀ¨·þ×°²Ã¼ôÑù	609	ÐÂÎ÷À¼	10	Ò»°ãÃ³Ò×	273573	Ç§¿Ë	17728530	?	9,342,202
202001	63079000	6301ÖÁ6307µÄÎ´ÁÐÃûÖÆ³ÉÆ·,°üÀ¨·þ×°²Ã¼ôÑù	611	°Í²¼ÑÇÐÂ¼¸ÄÚÑÇ	10	Ò»°ãÃ³Ò×	2591	Ç§¿Ë	478150	?	148,008
202001	63079000	6301ÖÁ6307µÄÎ´ÁÐÃûÖÆ³ÉÆ·,°üÀ¨·þ×°²Ã¼ôÑù	613	ËùÂÞÃÅÈºµº	10	Ò»°ãÃ³Ò×	48	Ç§¿Ë	320	?	2,754
202001	63079000	6301ÖÁ6307µÄÎ´ÁÐÃûÖÆ³ÉÆ·,°üÀ¨·þ×°²Ã¼ôÑù	623	·¨Êô²¨ÀûÄáÎ÷ÑÇ	10	Ò»°ãÃ³Ò×	119	Ç§¿Ë	8100	?	12,529
202001	63079000	6301ÖÁ6307µÄÎ´ÁÐÃûÖÆ³ÉÆ·,°üÀ¨·þ×°²Ã¼ôÑù	699	´óÑóÖÞÆäËû¹ú¼Ò(µØÇø)	10	Ò»°ãÃ³Ò×	1944	Ç§¿Ë	1960	?	318,086
202002	63079000	6301ÖÁ6307µÄÎ´ÁÐÃûÖÆ³ÉÆ·,°üÀ¨·þ×°²Ã¼ôÑù	101	°¢¸»º¹	10	Ò»°ãÃ³Ò×	95	Ç§¿Ë	900	?	1,239
202002	63079000	6301ÖÁ6307µÄÎ´ÁÐÃûÖÆ³ÉÆ·,°üÀ¨·þ×°²Ã¼ôÑù	102	°ÍÁÖ	10	Ò»°ãÃ³Ò×	79	Ç§¿Ë	500100	?	9,245
202002	63079000	6301ÖÁ6307µÄÎ´ÁÐÃûÖÆ³ÉÆ·,°üÀ¨·þ×°²Ã¼ôÑù	103	ÃÏ¼ÓÀ­¹ú	10	Ò»°ãÃ³Ò×	39998	Ç§¿Ë	2466640	?	1,625,515
202002	63079000	6301ÖÁ6307µÄÎ´ÁÐÃûÖÆ³ÉÆ·,°üÀ¨·þ×°²Ã¼ôÑù	105	ÎÄÀ³	10	Ò»°ãÃ³Ò×	3077	Ç§¿Ë	53200	?	103,431
202002	63079000	6301ÖÁ6307µÄÎ´ÁÐÃûÖÆ³ÉÆ·,°üÀ¨·þ×°²Ã¼ôÑù	106	Ãåµé	10	Ò»°ãÃ³Ò×	15574	Ç§¿Ë	5881930	?	447,371
202002	63079000	6301ÖÁ6307µÄÎ´ÁÐÃûÖÆ³ÉÆ·,°üÀ¨·þ×°²Ã¼ôÑù	107	¼íÆÒÕ¯	10	Ò»°ãÃ³Ò×	10090	Ç§¿Ë	1732280	?	836,211
202002	63079000	6301ÖÁ6307µÄÎ´ÁÐÃûÖÆ³ÉÆ·,°üÀ¨·þ×°²Ã¼ôÑù	108	ÈûÆÖÂ·Ë¹	10	Ò»°ãÃ³Ò×	3385	Ç§¿Ë	366150	?	137,278
202002	63079000	6301ÖÁ6307µÄÎ´ÁÐÃûÖÆ³ÉÆ·,°üÀ¨·þ×°²Ã¼ôÑù	110	ÖÐ¹úÏã¸Û	10	Ò»°ãÃ³Ò×	234814	Ç§¿Ë	23623460	?	22,581,578
202002	63079000	6301ÖÁ6307µÄÎ´ÁÐÃûÖÆ³ÉÆ·,°üÀ¨·þ×°²Ã¼ôÑù	111	Ó¡¶È	10	Ò»°ãÃ³Ò×	171914	Ç§¿Ë	14665770	?	7,089,554
202002	63079000	6301ÖÁ6307µÄÎ´ÁÐÃûÖÆ³ÉÆ·,°üÀ¨·þ×°²Ã¼ôÑù	112	Ó¡¶ÈÄáÎ÷ÑÇ	10	Ò»°ãÃ³Ò×	32565	Ç§¿Ë	5557900	?	1,832,495
202002	63079000	6301ÖÁ6307µÄÎ´ÁÐÃûÖÆ³ÉÆ·,°üÀ¨·þ×°²Ã¼ôÑù	113	ÒÁÀÊ	10	Ò»°ãÃ³Ò×	2834	Ç§¿Ë	33050	?	55,636
202002	63079000	6301ÖÁ6307µÄÎ´ÁÐÃûÖÆ³ÉÆ·,°üÀ¨·þ×°²Ã¼ôÑù	114	ÒÁÀ­¿Ë	10	Ò»°ãÃ³Ò×	31358	Ç§¿Ë	1020270	?	1,183,590
202002	63079000	6301ÖÁ6307µÄÎ´ÁÐÃûÖÆ³ÉÆ·,°üÀ¨·þ×°²Ã¼ôÑù	115	ÒÔÉ«ÁÐ	10	Ò»°ãÃ³Ò×	33247	Ç§¿Ë	9479360	?	1,344,808
202002	63079000	6301ÖÁ6307µÄÎ´ÁÐÃûÖÆ³ÉÆ·,°üÀ¨·þ×°²Ã¼ôÑù	116	ÈÕ±¾	10	Ò»°ãÃ³Ò×	1513066	Ç§¿Ë	239692428	?	72,972,025
202002	63079000	6301ÖÁ6307µÄÎ´ÁÐÃûÖÆ³ÉÆ·,°üÀ¨·þ×°²Ã¼ôÑù	117	Ô¼µ©	10	Ò»°ãÃ³Ò×	653	Ç§¿Ë	5070	?	70,511
202002	63079000	6301ÖÁ6307µÄÎ´ÁÐÃûÖÆ³ÉÆ·,°üÀ¨·þ×°²Ã¼ôÑù	118	¿ÆÍþÌØ	10	Ò»°ãÃ³Ò×	9664	Ç§¿Ë	647590	?	338,175
202002	63079000	6301ÖÁ6307µÄÎ´ÁÐÃûÖÆ³ÉÆ·,°üÀ¨·þ×°²Ã¼ôÑù	120	Àè°ÍÄÛ	11	¹ú¼Ò¼ä¡¢¹ú¼Ê×éÖ¯ÎÞ³¥Ô®ÖúºÍÔùËÍµÄÎï×Ê	2	Ç§¿Ë	80	?	535
202002	63079000	6301ÖÁ6307µÄÎ´ÁÐÃûÖÆ³ÉÆ·,°üÀ¨·þ×°²Ã¼ôÑù	121	ÖÐ¹ú°ÄÃÅ	10	Ò»°ãÃ³Ò×	23005	Ç§¿Ë	3969993	?	24,006,576
202002	63079000	6301ÖÁ6307µÄÎ´ÁÐÃûÖÆ³ÉÆ·,°üÀ¨·þ×°²Ã¼ôÑù	122	ÂíÀ´Î÷ÑÇ	10	Ò»°ãÃ³Ò×	107819	Ç§¿Ë	14816248	?	5,479,902
202002	63079000	6301ÖÁ6307µÄÎ´ÁÐÃûÖÆ³ÉÆ·,°üÀ¨·þ×°²Ã¼ôÑù	123	Âí¶û´ú·ò	10	Ò»°ãÃ³Ò×	12	Ç§¿Ë	20	?	2,065
202002	63079000	6301ÖÁ6307µÄÎ´ÁÐÃûÖÆ³ÉÆ·,°üÀ¨·þ×°²Ã¼ôÑù	124	ÃÉ¹Å	10	Ò»°ãÃ³Ò×	4464	Ç§¿Ë	50000	?	32,584
202002	63079000	6301ÖÁ6307µÄÎ´ÁÐÃûÖÆ³ÉÆ·,°üÀ¨·þ×°²Ã¼ôÑù	125	Äá²´¶ûÁª°îÃñÖ÷¹²ºÍ¹ú	10	Ò»°ãÃ³Ò×	890	Ç§¿Ë	-	?	5,038
202002	63079000	6301ÖÁ6307µÄÎ´ÁÐÃûÖÆ³ÉÆ·,°üÀ¨·þ×°²Ã¼ôÑù	126	°¢Âü	10	Ò»°ãÃ³Ò×	2949	Ç§¿Ë	28000	?	71,268
202002	63079000	6301ÖÁ6307µÄÎ´ÁÐÃûÖÆ³ÉÆ·,°üÀ¨·þ×°²Ã¼ôÑù	127	°Í»ùË¹Ì¹	10	Ò»°ãÃ³Ò×	21610	Ç§¿Ë	3158160	?	649,356
202002	63079000	6301ÖÁ6307µÄÎ´ÁÐÃûÖÆ³ÉÆ·,°üÀ¨·þ×°²Ã¼ôÑù	129	·ÆÂÉ±ö	10	Ò»°ãÃ³Ò×	89490	Ç§¿Ë	7270460	?	2,829,023
202002	63079000	6301ÖÁ6307µÄÎ´ÁÐÃûÖÆ³ÉÆ·,°üÀ¨·þ×°²Ã¼ôÑù	130	¿¨Ëþ¶û	10	Ò»°ãÃ³Ò×	7534	Ç§¿Ë	2875890	?	285,756
202002	63079000	6301ÖÁ6307µÄÎ´ÁÐÃûÖÆ³ÉÆ·,°üÀ¨·þ×°²Ã¼ôÑù	131	É³ÌØ°¢À­²®	10	Ò»°ãÃ³Ò×	209173	Ç§¿Ë	28828860	?	5,391,364
202002	63079000	6301ÖÁ6307µÄÎ´ÁÐÃûÖÆ³ÉÆ·,°üÀ¨·þ×°²Ã¼ôÑù	132	ÐÂ¼ÓÆÂ	10	Ò»°ãÃ³Ò×	31595	Ç§¿Ë	2177940	?	3,425,948
202002	63079000	6301ÖÁ6307µÄÎ´ÁÐÃûÖÆ³ÉÆ·,°üÀ¨·þ×°²Ã¼ôÑù	133	º«¹ú	10	Ò»°ãÃ³Ò×	192989	Ç§¿Ë	226439480	?	10,189,722
202002	63079000	6301ÖÁ6307µÄÎ´ÁÐÃûÖÆ³ÉÆ·,°üÀ¨·þ×°²Ã¼ôÑù	133	º«¹ú	12	ÆäËû¾èÔùÎï×Ê	894	Ç§¿Ë	262700	?	165,723
202002	63079000	6301ÖÁ6307µÄÎ´ÁÐÃûÖÆ³ÉÆ·,°üÀ¨·þ×°²Ã¼ôÑù	134	Ë¹ÀïÀ¼¿¨	10	Ò»°ãÃ³Ò×	408	Ç§¿Ë	8880	?	19,141
202002	63079000	6301ÖÁ6307µÄÎ´ÁÐÃûÖÆ³ÉÆ·,°üÀ¨·þ×°²Ã¼ôÑù	136	Ì©¹ú	10	Ò»°ãÃ³Ò×	88870	Ç§¿Ë	56001530	?	2,909,101
202002	63079000	6301ÖÁ6307µÄÎ´ÁÐÃûÖÆ³ÉÆ·,°üÀ¨·þ×°²Ã¼ôÑù	137	ÍÁ¶úÆä	10	Ò»°ãÃ³Ò×	34292	Ç§¿Ë	1780580	?	938,812
202002	63079000	6301ÖÁ6307µÄÎ´ÁÐÃûÖÆ³ÉÆ·,°üÀ¨·þ×°²Ã¼ôÑù	138	°¢ÁªÇõ	10	Ò»°ãÃ³Ò×	57676	Ç§¿Ë	60701640	?	2,375,203
202002	63079000	6301ÖÁ6307µÄÎ´ÁÐÃûÖÆ³ÉÆ·,°üÀ¨·þ×°²Ã¼ôÑù	139	Ò²ÃÅ	10	Ò»°ãÃ³Ò×	1688	Ç§¿Ë	-	?	39,771
202002	63079000	6301ÖÁ6307µÄÎ´ÁÐÃûÖÆ³ÉÆ·,°üÀ¨·þ×°²Ã¼ôÑù	141	Ô½ÄÏ	10	Ò»°ãÃ³Ò×	331476	Ç§¿Ë	35714450	?	18,731,755
202002	63079000	6301ÖÁ6307µÄÎ´ÁÐÃûÖÆ³ÉÆ·,°üÀ¨·þ×°²Ã¼ôÑù	143	ÖÐ¹úÌ¨Íå	10	Ò»°ãÃ³Ò×	80667	Ç§¿Ë	34683705	?	2,591,926
202002	63079000	6301ÖÁ6307µÄÎ´ÁÐÃûÖÆ³ÉÆ·,°üÀ¨·þ×°²Ã¼ôÑù	145	¹þÈø¿ËË¹Ì¹	10	Ò»°ãÃ³Ò×	2392	Ç§¿Ë	774250	?	63,264
202002	63079000	6301ÖÁ6307µÄÎ´ÁÐÃûÖÆ³ÉÆ·,°üÀ¨·þ×°²Ã¼ôÑù	149	ÎÚ×È±ð¿ËË¹Ì¹	10	Ò»°ãÃ³Ò×	4968	Ç§¿Ë	2654880	?	294,592
202002	63079000	6301ÖÁ6307µÄÎ´ÁÐÃûÖÆ³ÉÆ·,°üÀ¨·þ×°²Ã¼ôÑù	201	°¢¶û¼°ÀûÑÇ	10	Ò»°ãÃ³Ò×	67	Ç§¿Ë	3020	?	4,706
202002	63079000	6301ÖÁ6307µÄÎ´ÁÐÃûÖÆ³ÉÆ·,°üÀ¨·þ×°²Ã¼ôÑù	202	°²¸çÀ­	10	Ò»°ãÃ³Ò×	2252	Ç§¿Ë	7400	?	62,213
202002	63079000	6301ÖÁ6307µÄÎ´ÁÐÃûÖÆ³ÉÆ·,°üÀ¨·þ×°²Ã¼ôÑù	203	±´Äþ	10	Ò»°ãÃ³Ò×	100	Ç§¿Ë	10000	?	14,024
202002	63079000	6301ÖÁ6307µÄÎ´ÁÐÃûÖÆ³ÉÆ·,°üÀ¨·þ×°²Ã¼ôÑù	206	¿¦ÂóÂ¡	10	Ò»°ãÃ³Ò×	390	Ç§¿Ë	0	?	8,425
202002	63079000	6301ÖÁ6307µÄÎ´ÁÐÃûÖÆ³ÉÆ·,°üÀ¨·þ×°²Ã¼ôÑù	208	·ðµÃ½Ç	10	Ò»°ãÃ³Ò×	26	Ç§¿Ë	9960	?	1,029
202002	63079000	6301ÖÁ6307µÄÎ´ÁÐÃûÖÆ³ÉÆ·,°üÀ¨·þ×°²Ã¼ôÑù	213	¸Õ¹û(²¼)	11	¹ú¼Ò¼ä¡¢¹ú¼Ê×éÖ¯ÎÞ³¥Ô®ÖúºÍÔùËÍµÄÎï×Ê	280	Ç§¿Ë	8120	?	98,000
202002	63079000	6301ÖÁ6307µÄÎ´ÁÐÃûÖÆ³ÉÆ·,°üÀ¨·þ×°²Ã¼ôÑù	215	°£¼°	10	Ò»°ãÃ³Ò×	333702	Ç§¿Ë	3814180	?	19,461,744
202002	63079000	6301ÖÁ6307µÄÎ´ÁÐÃûÖÆ³ÉÆ·,°üÀ¨·þ×°²Ã¼ôÑù	217	°£Èû¶í±ÈÑÇ	10	Ò»°ãÃ³Ò×	1382	Ç§¿Ë	2560400	?	185,013
202002	63079000	6301ÖÁ6307µÄÎ´ÁÐÃûÖÆ³ÉÆ·,°üÀ¨·þ×°²Ã¼ôÑù	218	¼ÓÅî	10	Ò»°ãÃ³Ò×	150	Ç§¿Ë	48000	?	1,959
202002	63079000	6301ÖÁ6307µÄÎ´ÁÐÃûÖÆ³ÉÆ·,°üÀ¨·þ×°²Ã¼ôÑù	220	¼ÓÄÉ	10	Ò»°ãÃ³Ò×	5799	Ç§¿Ë	34400	?	274,010
202002	63079000	6301ÖÁ6307µÄÎ´ÁÐÃûÖÆ³ÉÆ·,°üÀ¨·þ×°²Ã¼ôÑù	223	¿ÆÌØµÏÍß	10	Ò»°ãÃ³Ò×	160	Ç§¿Ë	16000	?	16,437
202002	63079000	6301ÖÁ6307µÄÎ´ÁÐÃûÖÆ³ÉÆ·,°üÀ¨·þ×°²Ã¼ôÑù	224	¿ÏÄáÑÇ	10	Ò»°ãÃ³Ò×	7587	Ç§¿Ë	5000	?	157,140
202002	63079000	6301ÖÁ6307µÄÎ´ÁÐÃûÖÆ³ÉÆ·,°üÀ¨·þ×°²Ã¼ôÑù	226	Àû±ÈÑÇ	10	Ò»°ãÃ³Ò×	3262	Ç§¿Ë	16200	?	61,251
202002	63079000	6301ÖÁ6307µÄÎ´ÁÐÃûÖÆ³ÉÆ·,°üÀ¨·þ×°²Ã¼ôÑù	227	Âí´ï¼ÓË¹¼Ó	10	Ò»°ãÃ³Ò×	407	Ç§¿Ë	-	?	20,781
202002	63079000	6301ÖÁ6307µÄÎ´ÁÐÃûÖÆ³ÉÆ·,°üÀ¨·þ×°²Ã¼ôÑù	228	ÂíÀ­Î¬	10	Ò»°ãÃ³Ò×	527	Ç§¿Ë	100	?	14,901
202002	63079000	6301ÖÁ6307µÄÎ´ÁÐÃûÖÆ³ÉÆ·,°üÀ¨·þ×°²Ã¼ôÑù	229	ÂíÀï	10	Ò»°ãÃ³Ò×	54	Ç§¿Ë	200	?	2,079
202002	63079000	6301ÖÁ6307µÄÎ´ÁÐÃûÖÆ³ÉÆ·,°üÀ¨·þ×°²Ã¼ôÑù	231	Ã«ÀïÇóË¹	10	Ò»°ãÃ³Ò×	3088	Ç§¿Ë	1317460	?	277,859
202002	63079000	6301ÖÁ6307µÄÎ´ÁÐÃûÖÆ³ÉÆ·,°üÀ¨·þ×°²Ã¼ôÑù	232	Ä¦Âå¸ç	10	Ò»°ãÃ³Ò×	5055	Ç§¿Ë	5772590	?	250,086
202002	63079000	6301ÖÁ6307µÄÎ´ÁÐÃûÖÆ³ÉÆ·,°üÀ¨·þ×°²Ã¼ôÑù	233	ÄªÉ£±È¿Ë	10	Ò»°ãÃ³Ò×	585	Ç§¿Ë	60	?	13,952
202002	63079000	6301ÖÁ6307µÄÎ´ÁÐÃûÖÆ³ÉÆ·,°üÀ¨·þ×°²Ã¼ôÑù	235	ÄáÈÕ¶û	10	Ò»°ãÃ³Ò×	65	Ç§¿Ë	11200	?	4,319
202002	63079000	6301ÖÁ6307µÄÎ´ÁÐÃûÖÆ³ÉÆ·,°üÀ¨·þ×°²Ã¼ôÑù	236	ÄáÈÕÀûÑÇ	10	Ò»°ãÃ³Ò×	17068	Ç§¿Ë	3235430	?	494,138
202002	63079000	6301ÖÁ6307µÄÎ´ÁÐÃûÖÆ³ÉÆ·,°üÀ¨·þ×°²Ã¼ôÑù	237	ÁôÄáÍô	10	Ò»°ãÃ³Ò×	15	Ç§¿Ë	2280	?	1,317
202002	63079000	6301ÖÁ6307µÄÎ´ÁÐÃûÖÆ³ÉÆ·,°üÀ¨·þ×°²Ã¼ôÑù	238	Â¬Íú´ï	10	Ò»°ãÃ³Ò×	6	Ç§¿Ë	-	?	982
202002	63079000	6301ÖÁ6307µÄÎ´ÁÐÃûÖÆ³ÉÆ·,°üÀ¨·þ×°²Ã¼ôÑù	240	ÈûÄÚ¼Ó¶û	10	Ò»°ãÃ³Ò×	10	Ç§¿Ë	500	?	1,749
202002	63079000	6301ÖÁ6307µÄÎ´ÁÐÃûÖÆ³ÉÆ·,°üÀ¨·þ×°²Ã¼ôÑù	244	ÄÏ·Ç	10	Ò»°ãÃ³Ò×	56469	Ç§¿Ë	20588510	?	2,100,613
202002	63079000	6301ÖÁ6307µÄÎ´ÁÐÃûÖÆ³ÉÆ·,°üÀ¨·þ×°²Ã¼ôÑù	246	ËÕµ¤	10	Ò»°ãÃ³Ò×	38765	Ç§¿Ë	264910	?	1,832,431
202002	63079000	6301ÖÁ6307µÄÎ´ÁÐÃûÖÆ³ÉÆ·,°üÀ¨·þ×°²Ã¼ôÑù	247	Ì¹É£ÄáÑÇ	10	Ò»°ãÃ³Ò×	1230	Ç§¿Ë	5760	?	22,993
202002	63079000	6301ÖÁ6307µÄÎ´ÁÐÃûÖÆ³ÉÆ·,°üÀ¨·þ×°²Ã¼ôÑù	249	Í»ÄáË¹	10	Ò»°ãÃ³Ò×	8546	Ç§¿Ë	106830	?	200,153
202002	63079000	6301ÖÁ6307µÄÎ´ÁÐÃûÖÆ³ÉÆ·,°üÀ¨·þ×°²Ã¼ôÑù	252	¸Õ¹û(½ð)	10	Ò»°ãÃ³Ò×	740	Ç§¿Ë	124900	?	35,290
202002	63079000	6301ÖÁ6307µÄÎ´ÁÐÃûÖÆ³ÉÆ·,°üÀ¨·þ×°²Ã¼ôÑù	253	ÔÞ±ÈÑÇ	10	Ò»°ãÃ³Ò×	27	Ç§¿Ë	100	?	1,039
202002	63079000	6301ÖÁ6307µÄÎ´ÁÐÃûÖÆ³ÉÆ·,°üÀ¨·þ×°²Ã¼ôÑù	254	½ò°Í²¼Î¤	10	Ò»°ãÃ³Ò×	177	Ç§¿Ë	60100	?	4,877
202002	63079000	6301ÖÁ6307µÄÎ´ÁÐÃûÖÆ³ÉÆ·,°üÀ¨·þ×°²Ã¼ôÑù	259	ÂíÔ¼ÌØ	10	Ò»°ãÃ³Ò×	143	Ç§¿Ë	10400	?	13,826
202002	63079000	6301ÖÁ6307µÄÎ´ÁÐÃûÖÆ³ÉÆ·,°üÀ¨·þ×°²Ã¼ôÑù	301	±ÈÀûÊ±	10	Ò»°ãÃ³Ò×	141462	Ç§¿Ë	15285680	?	6,648,689
202002	63079000	6301ÖÁ6307µÄÎ´ÁÐÃûÖÆ³ÉÆ·,°üÀ¨·þ×°²Ã¼ôÑù	302	µ¤Âó	10	Ò»°ãÃ³Ò×	23809	Ç§¿Ë	4397190	?	1,510,565
202002	63079000	6301ÖÁ6307µÄÎ´ÁÐÃûÖÆ³ÉÆ·,°üÀ¨·þ×°²Ã¼ôÑù	303	Ó¢¹ú	10	Ò»°ãÃ³Ò×	633559	Ç§¿Ë	60878938	?	22,644,321
202002	63079000	6301ÖÁ6307µÄÎ´ÁÐÃûÖÆ³ÉÆ·,°üÀ¨·þ×°²Ã¼ôÑù	304	µÂ¹ú	10	Ò»°ãÃ³Ò×	720574	Ç§¿Ë	74905990	?	26,758,913
202002	63079000	6301ÖÁ6307µÄÎ´ÁÐÃûÖÆ³ÉÆ·,°üÀ¨·þ×°²Ã¼ôÑù	305	·¨¹ú	10	Ò»°ãÃ³Ò×	276708	Ç§¿Ë	46851568	?	13,397,037
202002	63079000	6301ÖÁ6307µÄÎ´ÁÐÃûÖÆ³ÉÆ·,°üÀ¨·þ×°²Ã¼ôÑù	306	°®¶ûÀ¼	10	Ò»°ãÃ³Ò×	54409	Ç§¿Ë	1791860	?	1,521,725
202002	63079000	6301ÖÁ6307µÄÎ´ÁÐÃûÖÆ³ÉÆ·,°üÀ¨·þ×°²Ã¼ôÑù	307	Òâ´óÀû	10	Ò»°ãÃ³Ò×	120051	Ç§¿Ë	51009726	?	6,246,390
202002	63079000	6301ÖÁ6307µÄÎ´ÁÐÃûÖÆ³ÉÆ·,°üÀ¨·þ×°²Ã¼ôÑù	308	Â¬É­±¤	10	Ò»°ãÃ³Ò×	172	Ç§¿Ë	10370	?	48,277
202002	63079000	6301ÖÁ6307µÄÎ´ÁÐÃûÖÆ³ÉÆ·,°üÀ¨·þ×°²Ã¼ôÑù	309	ºÉÀ¼	10	Ò»°ãÃ³Ò×	641166	Ç§¿Ë	30088728	?	21,728,728
202002	63079000	6301ÖÁ6307µÄÎ´ÁÐÃûÖÆ³ÉÆ·,°üÀ¨·þ×°²Ã¼ôÑù	310	Ï£À°	10	Ò»°ãÃ³Ò×	13716	Ç§¿Ë	1109570	?	686,983
202002	63079000	6301ÖÁ6307µÄÎ´ÁÐÃûÖÆ³ÉÆ·,°üÀ¨·þ×°²Ã¼ôÑù	311	ÆÏÌÑÑÀ	10	Ò»°ãÃ³Ò×	12732	Ç§¿Ë	2850400	?	503,505
202002	63079000	6301ÖÁ6307µÄÎ´ÁÐÃûÖÆ³ÉÆ·,°üÀ¨·þ×°²Ã¼ôÑù	312	Î÷°àÑÀ	10	Ò»°ãÃ³Ò×	257415	Ç§¿Ë	36728608	?	10,289,993
202002	63079000	6301ÖÁ6307µÄÎ´ÁÐÃûÖÆ³ÉÆ·,°üÀ¨·þ×°²Ã¼ôÑù	315	°ÂµØÀû	10	Ò»°ãÃ³Ò×	26557	Ç§¿Ë	2986750	?	1,373,027
202002	63079000	6301ÖÁ6307µÄÎ´ÁÐÃûÖÆ³ÉÆ·,°üÀ¨·þ×°²Ã¼ôÑù	316	±£¼ÓÀûÑÇ	10	Ò»°ãÃ³Ò×	7172	Ç§¿Ë	8166426	?	507,630
202002	63079000	6301ÖÁ6307µÄÎ´ÁÐÃûÖÆ³ÉÆ·,°üÀ¨·þ×°²Ã¼ôÑù	318	·ÒÀ¼	10	Ò»°ãÃ³Ò×	73215	Ç§¿Ë	26533820	?	1,341,472
202002	63079000	6301ÖÁ6307µÄÎ´ÁÐÃûÖÆ³ÉÆ·,°üÀ¨·þ×°²Ã¼ôÑù	321	ÐÙÑÀÀû	10	Ò»°ãÃ³Ò×	29504	Ç§¿Ë	2299630	?	1,486,891
202002	63079000	6301ÖÁ6307µÄÎ´ÁÐÃûÖÆ³ÉÆ·,°üÀ¨·þ×°²Ã¼ôÑù	322	±ùµº	10	Ò»°ãÃ³Ò×	12	Ç§¿Ë	10000	?	5,852
202002	63079000	6301ÖÁ6307µÄÎ´ÁÐÃûÖÆ³ÉÆ·,°üÀ¨·þ×°²Ã¼ôÑù	324	Âí¶úËû	10	Ò»°ãÃ³Ò×	8	Ç§¿Ë	310	?	855
202002	63079000	6301ÖÁ6307µÄÎ´ÁÐÃûÖÆ³ÉÆ·,°üÀ¨·þ×°²Ã¼ôÑù	326	Å²Íþ	10	Ò»°ãÃ³Ò×	46063	Ç§¿Ë	638640	?	1,578,074
202002	63079000	6301ÖÁ6307µÄÎ´ÁÐÃûÖÆ³ÉÆ·,°üÀ¨·þ×°²Ã¼ôÑù	327	²¨À¼	10	Ò»°ãÃ³Ò×	291300	Ç§¿Ë	19287430	?	10,314,029
202002	63079000	6301ÖÁ6307µÄÎ´ÁÐÃûÖÆ³ÉÆ·,°üÀ¨·þ×°²Ã¼ôÑù	328	ÂÞÂíÄáÑÇ	10	Ò»°ãÃ³Ò×	7187	Ç§¿Ë	2027920	?	340,527
202002	63079000	6301ÖÁ6307µÄÎ´ÁÐÃûÖÆ³ÉÆ·,°üÀ¨·þ×°²Ã¼ôÑù	330	Èðµä	10	Ò»°ãÃ³Ò×	122969	Ç§¿Ë	7570110	?	4,384,764
202002	63079000	6301ÖÁ6307µÄÎ´ÁÐÃûÖÆ³ÉÆ·,°üÀ¨·þ×°²Ã¼ôÑù	331	ÈðÊ¿	10	Ò»°ãÃ³Ò×	4994	Ç§¿Ë	165190	?	607,766
202002	63079000	6301ÖÁ6307µÄÎ´ÁÐÃûÖÆ³ÉÆ·,°üÀ¨·þ×°²Ã¼ôÑù	334	°®É³ÄáÑÇ	10	Ò»°ãÃ³Ò×	4490	Ç§¿Ë	817140	?	443,532
202002	63079000	6301ÖÁ6307µÄÎ´ÁÐÃûÖÆ³ÉÆ·,°üÀ¨·þ×°²Ã¼ôÑù	335	À­ÍÑÎ¬ÑÇ	10	Ò»°ãÃ³Ò×	495	Ç§¿Ë	221920	?	101,754
202002	63079000	6301ÖÁ6307µÄÎ´ÁÐÃûÖÆ³ÉÆ·,°üÀ¨·þ×°²Ã¼ôÑù	336	Á¢ÌÕÍð	10	Ò»°ãÃ³Ò×	807	Ç§¿Ë	166920	?	11,641
202002	63079000	6301ÖÁ6307µÄÎ´ÁÐÃûÖÆ³ÉÆ·,°üÀ¨·þ×°²Ã¼ôÑù	337	¸ñÂ³¼ªÑÇ	10	Ò»°ãÃ³Ò×	660	Ç§¿Ë	200000	?	11,475
202002	63079000	6301ÖÁ6307µÄÎ´ÁÐÃûÖÆ³ÉÆ·,°üÀ¨·þ×°²Ã¼ôÑù	338	ÑÇÃÀÄáÑÇ	10	Ò»°ãÃ³Ò×	350	Ç§¿Ë	200	?	9,046
202002	63079000	6301ÖÁ6307µÄÎ´ÁÐÃûÖÆ³ÉÆ·,°üÀ¨·þ×°²Ã¼ôÑù	339	°¢Èû°Ý½®	10	Ò»°ãÃ³Ò×	160	Ç§¿Ë	1240	?	19,228
202002	63079000	6301ÖÁ6307µÄÎ´ÁÐÃûÖÆ³ÉÆ·,°üÀ¨·þ×°²Ã¼ôÑù	340	°×¶íÂÞË¹	10	Ò»°ãÃ³Ò×	6269	Ç§¿Ë	734120	?	294,940
202002	63079000	6301ÖÁ6307µÄÎ´ÁÐÃûÖÆ³ÉÆ·,°üÀ¨·þ×°²Ã¼ôÑù	344	¶íÂÞË¹Áª°î	10	Ò»°ãÃ³Ò×	179095	Ç§¿Ë	17351460	?	5,784,618
202002	63079000	6301ÖÁ6307µÄÎ´ÁÐÃûÖÆ³ÉÆ·,°üÀ¨·þ×°²Ã¼ôÑù	347	ÎÚ¿ËÀ¼	10	Ò»°ãÃ³Ò×	14390	Ç§¿Ë	3437160	?	382,914
202002	63079000	6301ÖÁ6307µÄÎ´ÁÐÃûÖÆ³ÉÆ·,°üÀ¨·þ×°²Ã¼ôÑù	350	Ë¹ÂåÎÄÄáÑÇ	10	Ò»°ãÃ³Ò×	5210	Ç§¿Ë	2553410	?	303,519
202002	63079000	6301ÖÁ6307µÄÎ´ÁÐÃûÖÆ³ÉÆ·,°üÀ¨·þ×°²Ã¼ôÑù	351	¿ËÂÞµØÑÇ	10	Ò»°ãÃ³Ò×	2365	Ç§¿Ë	300380	?	117,669
202002	63079000	6301ÖÁ6307µÄÎ´ÁÐÃûÖÆ³ÉÆ·,°üÀ¨·þ×°²Ã¼ôÑù	352	½Ý¿Ë	10	Ò»°ãÃ³Ò×	24424	Ç§¿Ë	1986530	?	711,439
202002	63079000	6301ÖÁ6307µÄÎ´ÁÐÃûÖÆ³ÉÆ·,°üÀ¨·þ×°²Ã¼ôÑù	353	Ë¹Âå·¥¿Ë	10	Ò»°ãÃ³Ò×	6401	Ç§¿Ë	98070	?	231,861
202002	63079000	6301ÖÁ6307µÄÎ´ÁÐÃûÖÆ³ÉÆ·,°üÀ¨·þ×°²Ã¼ôÑù	354	±±ÂíÆä¶Ù¹²ºÍ¹ú	10	Ò»°ãÃ³Ò×	24	Ç§¿Ë	6180	?	5,006
202002	63079000	6301ÖÁ6307µÄÎ´ÁÐÃûÖÆ³ÉÆ·,°üÀ¨·þ×°²Ã¼ôÑù	358	Èû¶ûÎ¬ÑÇ	10	Ò»°ãÃ³Ò×	1305	Ç§¿Ë	10520	?	57,458
202002	63079000	6301ÖÁ6307µÄÎ´ÁÐÃûÖÆ³ÉÆ·,°üÀ¨·þ×°²Ã¼ôÑù	359	ºÚÉ½	10	Ò»°ãÃ³Ò×	12	Ç§¿Ë	-	?	849
202002	63079000	6301ÖÁ6307µÄÎ´ÁÐÃûÖÆ³ÉÆ·,°üÀ¨·þ×°²Ã¼ôÑù	402	°¢¸ùÍ¢	10	Ò»°ãÃ³Ò×	5127	Ç§¿Ë	1088540	?	399,072
202002	63079000	6301ÖÁ6307µÄÎ´ÁÐÃûÖÆ³ÉÆ·,°üÀ¨·þ×°²Ã¼ôÑù	410	°ÍÎ÷	10	Ò»°ãÃ³Ò×	113761	Ç§¿Ë	11422530	?	2,803,171
202002	63079000	6301ÖÁ6307µÄÎ´ÁÐÃûÖÆ³ÉÆ·,°üÀ¨·þ×°²Ã¼ôÑù	412	ÖÇÀû	10	Ò»°ãÃ³Ò×	184684	Ç§¿Ë	25010800	?	7,526,657
202002	63079000	6301ÖÁ6307µÄÎ´ÁÐÃûÖÆ³ÉÆ·,°üÀ¨·þ×°²Ã¼ôÑù	413	¸çÂ×±ÈÑÇ	10	Ò»°ãÃ³Ò×	113838	Ç§¿Ë	29870120	?	3,221,062
202002	63079000	6301ÖÁ6307µÄÎ´ÁÐÃûÖÆ³ÉÆ·,°üÀ¨·þ×°²Ã¼ôÑù	415	¸çË¹´ïÀè¼Ó	10	Ò»°ãÃ³Ò×	16300	Ç§¿Ë	26996920	?	598,418
202002	63079000	6301ÖÁ6307µÄÎ´ÁÐÃûÖÆ³ÉÆ·,°üÀ¨·þ×°²Ã¼ôÑù	416	¹Å°Í	10	Ò»°ãÃ³Ò×	3192	Ç§¿Ë	290930	?	148,002
202002	63079000	6301ÖÁ6307µÄÎ´ÁÐÃûÖÆ³ÉÆ·,°üÀ¨·þ×°²Ã¼ôÑù	417	¿âÀ°Ë÷µº	10	Ò»°ãÃ³Ò×	6	Ç§¿Ë	120	?	971
202002	63079000	6301ÖÁ6307µÄÎ´ÁÐÃûÖÆ³ÉÆ·,°üÀ¨·þ×°²Ã¼ôÑù	418	¶àÃ×Äá¼Ó¹²ºÍ¹ú	10	Ò»°ãÃ³Ò×	13807	Ç§¿Ë	19323070	?	582,182
202002	63079000	6301ÖÁ6307µÄÎ´ÁÐÃûÖÆ³ÉÆ·,°üÀ¨·þ×°²Ã¼ôÑù	419	¶ò¹Ï¶à¶û	10	Ò»°ãÃ³Ò×	1504	Ç§¿Ë	643400	?	78,236
202002	63079000	6301ÖÁ6307µÄÎ´ÁÐÃûÖÆ³ÉÆ·,°üÀ¨·þ×°²Ã¼ôÑù	423	Î£µØÂíÀ­	10	Ò»°ãÃ³Ò×	346	Ç§¿Ë	17610	?	23,638
202002	63079000	6301ÖÁ6307µÄÎ´ÁÐÃûÖÆ³ÉÆ·,°üÀ¨·þ×°²Ã¼ôÑù	426	ºé¶¼À­Ë¹	10	Ò»°ãÃ³Ò×	207	Ç§¿Ë	-	?	4,377
202002	63079000	6301ÖÁ6307µÄÎ´ÁÐÃûÖÆ³ÉÆ·,°üÀ¨·þ×°²Ã¼ôÑù	429	Ä«Î÷¸ç	10	Ò»°ãÃ³Ò×	221622	Ç§¿Ë	26016240	?	6,160,192
202002	63079000	6301ÖÁ6307µÄÎ´ÁÐÃûÖÆ³ÉÆ·,°üÀ¨·þ×°²Ã¼ôÑù	431	Äá¼ÓÀ­¹Ï	10	Ò»°ãÃ³Ò×	900	Ç§¿Ë	-	?	26,445
202002	63079000	6301ÖÁ6307µÄÎ´ÁÐÃûÖÆ³ÉÆ·,°üÀ¨·þ×°²Ã¼ôÑù	432	°ÍÄÃÂí	10	Ò»°ãÃ³Ò×	30931	Ç§¿Ë	1261380	?	1,394,284
202002	63079000	6301ÖÁ6307µÄÎ´ÁÐÃûÖÆ³ÉÆ·,°üÀ¨·þ×°²Ã¼ôÑù	433	°ÍÀ­¹ç	10	Ò»°ãÃ³Ò×	1651	Ç§¿Ë	16510	?	102,700
202002	63079000	6301ÖÁ6307µÄÎ´ÁÐÃûÖÆ³ÉÆ·,°üÀ¨·þ×°²Ã¼ôÑù	434	ÃØÂ³	10	Ò»°ãÃ³Ò×	74967	Ç§¿Ë	47214610	?	1,745,695
202002	63079000	6301ÖÁ6307µÄÎ´ÁÐÃûÖÆ³ÉÆ·,°üÀ¨·þ×°²Ã¼ôÑù	435	²¨¶àÀè¸÷	10	Ò»°ãÃ³Ò×	14404	Ç§¿Ë	8063010	?	326,197
202002	63079000	6301ÖÁ6307µÄÎ´ÁÐÃûÖÆ³ÉÆ·,°üÀ¨·þ×°²Ã¼ôÑù	437	Ê¥Â¬Î÷ÑÇ	10	Ò»°ãÃ³Ò×	79	Ç§¿Ë	280	?	38,416
202002	63079000	6301ÖÁ6307µÄÎ´ÁÐÃûÖÆ³ÉÆ·,°üÀ¨·þ×°²Ã¼ôÑù	440	Èø¶ûÍß¶à	10	Ò»°ãÃ³Ò×	9647	Ç§¿Ë	1224190	?	226,016
202002	63079000	6301ÖÁ6307µÄÎ´ÁÐÃûÖÆ³ÉÆ·,°üÀ¨·þ×°²Ã¼ôÑù	444	ÎÚÀ­¹ç	10	Ò»°ãÃ³Ò×	14251	Ç§¿Ë	6398580	?	512,000
202002	63079000	6301ÖÁ6307µÄÎ´ÁÐÃûÖÆ³ÉÆ·,°üÀ¨·þ×°²Ã¼ôÑù	445	Î¯ÄÚÈðÀ­	10	Ò»°ãÃ³Ò×	1476	Ç§¿Ë	174320	?	81,389
202002	63079000	6301ÖÁ6307µÄÎ´ÁÐÃûÖÆ³ÉÆ·,°üÀ¨·þ×°²Ã¼ôÑù	449	ºÉÊô°²µØÁÐË¹	10	Ò»°ãÃ³Ò×	2	Ç§¿Ë	3000	?	1,819
202002	63079000	6301ÖÁ6307µÄÎ´ÁÐÃûÖÆ³ÉÆ·,°üÀ¨·þ×°²Ã¼ôÑù	501	¼ÓÄÃ´ó	10	Ò»°ãÃ³Ò×	343078	Ç§¿Ë	18600422	?	11,717,020
202002	63079000	6301ÖÁ6307µÄÎ´ÁÐÃûÖÆ³ÉÆ·,°üÀ¨·þ×°²Ã¼ôÑù	502	ÃÀ¹ú	10	Ò»°ãÃ³Ò×	5855234	Ç§¿Ë	524820268	?	221,528,567
202002	63079000	6301ÖÁ6307µÄÎ´ÁÐÃûÖÆ³ÉÆ·,°üÀ¨·þ×°²Ã¼ôÑù	601	°Ä´óÀûÑÇ	10	Ò»°ãÃ³Ò×	647969	Ç§¿Ë	42441138	?	23,844,843
202002	63079000	6301ÖÁ6307µÄÎ´ÁÐÃûÖÆ³ÉÆ·,°üÀ¨·þ×°²Ã¼ôÑù	603	ì³¼Ã	10	Ò»°ãÃ³Ò×	33	Ç§¿Ë	7200	?	1,487
202002	63079000	6301ÖÁ6307µÄÎ´ÁÐÃûÖÆ³ÉÆ·,°üÀ¨·þ×°²Ã¼ôÑù	607	ÐÂ¿¦Àï¶àÄáÑÇ	10	Ò»°ãÃ³Ò×	2058	Ç§¿Ë	58810	?	60,941
202002	63079000	6301ÖÁ6307µÄÎ´ÁÐÃûÖÆ³ÉÆ·,°üÀ¨·þ×°²Ã¼ôÑù	608	ÍßÅ¬°¢Í¼	10	Ò»°ãÃ³Ò×	6	Ç§¿Ë	60	?	3,676
202002	63079000	6301ÖÁ6307µÄÎ´ÁÐÃûÖÆ³ÉÆ·,°üÀ¨·þ×°²Ã¼ôÑù	609	ÐÂÎ÷À¼	10	Ò»°ãÃ³Ò×	45796	Ç§¿Ë	5170420	?	1,990,734
202002	63079000	6301ÖÁ6307µÄÎ´ÁÐÃûÖÆ³ÉÆ·,°üÀ¨·þ×°²Ã¼ôÑù	611	°Í²¼ÑÇÐÂ¼¸ÄÚÑÇ	10	Ò»°ãÃ³Ò×	20	Ç§¿Ë	5000	?	1,219
202002	63079000	6301ÖÁ6307µÄÎ´ÁÐÃûÖÆ³ÉÆ·,°üÀ¨·þ×°²Ã¼ôÑù	623	·¨Êô²¨ÀûÄáÎ÷ÑÇ	10	Ò»°ãÃ³Ò×	90	Ç§¿Ë	11000	?	10,189
202003	63079000	6301ÖÁ6307µÄÎ´ÁÐÃûÖÆ³ÉÆ·,°üÀ¨·þ×°²Ã¼ôÑù	102	°ÍÁÖ	10	Ò»°ãÃ³Ò×	20121	Ç§¿Ë	285800	?	431,991
202003	63079000	6301ÖÁ6307µÄÎ´ÁÐÃûÖÆ³ÉÆ·,°üÀ¨·þ×°²Ã¼ôÑù	103	ÃÏ¼ÓÀ­¹ú	10	Ò»°ãÃ³Ò×	57293	Ç§¿Ë	12960223	?	6,146,162
202003	63079000	6301ÖÁ6307µÄÎ´ÁÐÃûÖÆ³ÉÆ·,°üÀ¨·þ×°²Ã¼ôÑù	103	ÃÏ¼ÓÀ­¹ú	11	¹ú¼Ò¼ä¡¢¹ú¼Ê×éÖ¯ÎÞ³¥Ô®ÖúºÍÔùËÍµÄÎï×Ê	120	Ç§¿Ë	15000	?	225,000
202003	63079000	6301ÖÁ6307µÄÎ´ÁÐÃûÖÆ³ÉÆ·,°üÀ¨·þ×°²Ã¼ôÑù	103	ÃÏ¼ÓÀ­¹ú	12	ÆäËû¾èÔùÎï×Ê	2514	Ç§¿Ë	333000	?	2,947,500
202003	63079000	6301ÖÁ6307µÄÎ´ÁÐÃûÖÆ³ÉÆ·,°üÀ¨·þ×°²Ã¼ôÑù	104	²»µ¤	10	Ò»°ãÃ³Ò×	2	Ç§¿Ë	240	?	135
202003	63079000	6301ÖÁ6307µÄÎ´ÁÐÃûÖÆ³ÉÆ·,°üÀ¨·þ×°²Ã¼ôÑù	105	ÎÄÀ³	10	Ò»°ãÃ³Ò×	12480	Ç§¿Ë	3851794	?	9,742,912
202003	63079000	6301ÖÁ6307µÄÎ´ÁÐÃûÖÆ³ÉÆ·,°üÀ¨·þ×°²Ã¼ôÑù	106	Ãåµé	10	Ò»°ãÃ³Ò×	40861	Ç§¿Ë	17944097	?	4,841,718
202003	63079000	6301ÖÁ6307µÄÎ´ÁÐÃûÖÆ³ÉÆ·,°üÀ¨·þ×°²Ã¼ôÑù	106	Ãåµé	11	¹ú¼Ò¼ä¡¢¹ú¼Ê×éÖ¯ÎÞ³¥Ô®ÖúºÍÔùËÍµÄÎï×Ê	880	Ç§¿Ë	205000	?	575,000
202003	63079000	6301ÖÁ6307µÄÎ´ÁÐÃûÖÆ³ÉÆ·,°üÀ¨·þ×°²Ã¼ôÑù	106	Ãåµé	12	ÆäËû¾èÔùÎï×Ê	800	Ç§¿Ë	100000	?	969,000
202003	63079000	6301ÖÁ6307µÄÎ´ÁÐÃûÖÆ³ÉÆ·,°üÀ¨·þ×°²Ã¼ôÑù	107	¼íÆÒÕ¯	10	Ò»°ãÃ³Ò×	51228	Ç§¿Ë	18193161	?	6,954,916
202003	63079000	6301ÖÁ6307µÄÎ´ÁÐÃûÖÆ³ÉÆ·,°üÀ¨·þ×°²Ã¼ôÑù	107	¼íÆÒÕ¯	12	ÆäËû¾èÔùÎï×Ê	1564	Ç§¿Ë	349000	?	1,014,600
202003	63079000	6301ÖÁ6307µÄÎ´ÁÐÃûÖÆ³ÉÆ·,°üÀ¨·þ×°²Ã¼ôÑù	108	ÈûÆÖÂ·Ë¹	10	Ò»°ãÃ³Ò×	686	Ç§¿Ë	63480	?	295,984
202003	63079000	6301ÖÁ6307µÄÎ´ÁÐÃûÖÆ³ÉÆ·,°üÀ¨·þ×°²Ã¼ôÑù	110	ÖÐ¹úÏã¸Û	10	Ò»°ãÃ³Ò×	353120	Ç§¿Ë	36233567	?	42,778,033
202003	63079000	6301ÖÁ6307µÄÎ´ÁÐÃûÖÆ³ÉÆ·,°üÀ¨·þ×°²Ã¼ôÑù	110	ÖÐ¹úÏã¸Û	12	ÆäËû¾èÔùÎï×Ê	1522	Ç§¿Ë	426000	?	842,462
202003	63079000	6301ÖÁ6307µÄÎ´ÁÐÃûÖÆ³ÉÆ·,°üÀ¨·þ×°²Ã¼ôÑù	111	Ó¡¶È	10	Ò»°ãÃ³Ò×	381397	Ç§¿Ë	43866037	?	19,540,272
202003	63079000	6301ÖÁ6307µÄÎ´ÁÐÃûÖÆ³ÉÆ·,°üÀ¨·þ×°²Ã¼ôÑù	112	Ó¡¶ÈÄáÎ÷ÑÇ	10	Ò»°ãÃ³Ò×	126627	Ç§¿Ë	26921899	?	12,365,340
202003	63079000	6301ÖÁ6307µÄÎ´ÁÐÃûÖÆ³ÉÆ·,°üÀ¨·þ×°²Ã¼ôÑù	112	Ó¡¶ÈÄáÎ÷ÑÇ	11	¹ú¼Ò¼ä¡¢¹ú¼Ê×éÖ¯ÎÞ³¥Ô®ÖúºÍÔùËÍµÄÎï×Ê	510	Ç§¿Ë	110000	?	400,000
202003	63079000	6301ÖÁ6307µÄÎ´ÁÐÃûÖÆ³ÉÆ·,°üÀ¨·þ×°²Ã¼ôÑù	112	Ó¡¶ÈÄáÎ÷ÑÇ	12	ÆäËû¾èÔùÎï×Ê	5533	Ç§¿Ë	1382334	?	3,600,281
202003	63079000	6301ÖÁ6307µÄÎ´ÁÐÃûÖÆ³ÉÆ·,°üÀ¨·þ×°²Ã¼ôÑù	113	ÒÁÀÊ	10	Ò»°ãÃ³Ò×	96066	Ç§¿Ë	19089959	?	41,293,391
202003	63079000	6301ÖÁ6307µÄÎ´ÁÐÃûÖÆ³ÉÆ·,°üÀ¨·þ×°²Ã¼ôÑù	113	ÒÁÀÊ	11	¹ú¼Ò¼ä¡¢¹ú¼Ê×éÖ¯ÎÞ³¥Ô®ÖúºÍÔùËÍµÄÎï×Ê	5950	Ç§¿Ë	938800	?	4,040,945
202003	63079000	6301ÖÁ6307µÄÎ´ÁÐÃûÖÆ³ÉÆ·,°üÀ¨·þ×°²Ã¼ôÑù	113	ÒÁÀÊ	12	ÆäËû¾èÔùÎï×Ê	59	Ç§¿Ë	13000	?	42,800
202003	63079000	6301ÖÁ6307µÄÎ´ÁÐÃûÖÆ³ÉÆ·,°üÀ¨·þ×°²Ã¼ôÑù	114	ÒÁÀ­¿Ë	10	Ò»°ãÃ³Ò×	64276	Ç§¿Ë	2457503	?	8,380,744
202003	63079000	6301ÖÁ6307µÄÎ´ÁÐÃûÖÆ³ÉÆ·,°üÀ¨·þ×°²Ã¼ôÑù	114	ÒÁÀ­¿Ë	11	¹ú¼Ò¼ä¡¢¹ú¼Ê×éÖ¯ÎÞ³¥Ô®ÖúºÍÔùËÍµÄÎï×Ê	536	Ç§¿Ë	134000	?	418,000
202003	63079000	6301ÖÁ6307µÄÎ´ÁÐÃûÖÆ³ÉÆ·,°üÀ¨·þ×°²Ã¼ôÑù	115	ÒÔÉ«ÁÐ	10	Ò»°ãÃ³Ò×	264230	Ç§¿Ë	54587170	?	96,392,633
202003	63079000	6301ÖÁ6307µÄÎ´ÁÐÃûÖÆ³ÉÆ·,°üÀ¨·þ×°²Ã¼ôÑù	115	ÒÔÉ«ÁÐ	12	ÆäËû¾èÔùÎï×Ê	1185	Ç§¿Ë	100000	?	966,166
202003	63079000	6301ÖÁ6307µÄÎ´ÁÐÃûÖÆ³ÉÆ·,°üÀ¨·þ×°²Ã¼ôÑù	116	ÈÕ±¾	10	Ò»°ãÃ³Ò×	4191682	Ç§¿Ë	662907764	?	576,353,669
202003	63079000	6301ÖÁ6307µÄÎ´ÁÐÃûÖÆ³ÉÆ·,°üÀ¨·þ×°²Ã¼ôÑù	116	ÈÕ±¾	11	¹ú¼Ò¼ä¡¢¹ú¼Ê×éÖ¯ÎÞ³¥Ô®ÖúºÍÔùËÍµÄÎï×Ê	2419	Ç§¿Ë	450000	?	1,209,149
202003	63079000	6301ÖÁ6307µÄÎ´ÁÐÃûÖÆ³ÉÆ·,°üÀ¨·þ×°²Ã¼ôÑù	116	ÈÕ±¾	12	ÆäËû¾èÔùÎï×Ê	14586	Ç§¿Ë	3854645	?	10,670,278
202003	63079000	6301ÖÁ6307µÄÎ´ÁÐÃûÖÆ³ÉÆ·,°üÀ¨·þ×°²Ã¼ôÑù	117	Ô¼µ©	10	Ò»°ãÃ³Ò×	13507	Ç§¿Ë	671018	?	1,079,793
202003	63079000	6301ÖÁ6307µÄÎ´ÁÐÃûÖÆ³ÉÆ·,°üÀ¨·þ×°²Ã¼ôÑù	118	¿ÆÍþÌØ	10	Ò»°ãÃ³Ò×	17557	Ç§¿Ë	3043035	?	2,626,685
202003	63079000	6301ÖÁ6307µÄÎ´ÁÐÃûÖÆ³ÉÆ·,°üÀ¨·þ×°²Ã¼ôÑù	119	ÀÏÎÎ	10	Ò»°ãÃ³Ò×	5449	Ç§¿Ë	1160534	?	1,335,369
202003	63079000	6301ÖÁ6307µÄÎ´ÁÐÃûÖÆ³ÉÆ·,°üÀ¨·þ×°²Ã¼ôÑù	119	ÀÏÎÎ	11	¹ú¼Ò¼ä¡¢¹ú¼Ê×éÖ¯ÎÞ³¥Ô®ÖúºÍÔùËÍµÄÎï×Ê	1703	Ç§¿Ë	405000	?	1,075,000
202003	63079000	6301ÖÁ6307µÄÎ´ÁÐÃûÖÆ³ÉÆ·,°üÀ¨·þ×°²Ã¼ôÑù	119	ÀÏÎÎ	12	ÆäËû¾èÔùÎï×Ê	560	Ç§¿Ë	200000	?	300,000
202003	63079000	6301ÖÁ6307µÄÎ´ÁÐÃûÖÆ³ÉÆ·,°üÀ¨·þ×°²Ã¼ôÑù	120	Àè°ÍÄÛ	10	Ò»°ãÃ³Ò×	677	Ç§¿Ë	133251	?	274,080
202003	63079000	6301ÖÁ6307µÄÎ´ÁÐÃûÖÆ³ÉÆ·,°üÀ¨·þ×°²Ã¼ôÑù	121	ÖÐ¹ú°ÄÃÅ	10	Ò»°ãÃ³Ò×	63865	Ç§¿Ë	15916713	?	36,142,418
202003	63079000	6301ÖÁ6307µÄÎ´ÁÐÃûÖÆ³ÉÆ·,°üÀ¨·þ×°²Ã¼ôÑù	121	ÖÐ¹ú°ÄÃÅ	12	ÆäËû¾èÔùÎï×Ê	411	Ç§¿Ë	100000	?	380,500
202003	63079000	6301ÖÁ6307µÄÎ´ÁÐÃûÖÆ³ÉÆ·,°üÀ¨·þ×°²Ã¼ôÑù	122	ÂíÀ´Î÷ÑÇ	10	Ò»°ãÃ³Ò×	1264016	Ç§¿Ë	128676428	?	172,903,628
202003	63079000	6301ÖÁ6307µÄÎ´ÁÐÃûÖÆ³ÉÆ·,°üÀ¨·þ×°²Ã¼ôÑù	122	ÂíÀ´Î÷ÑÇ	11	¹ú¼Ò¼ä¡¢¹ú¼Ê×éÖ¯ÎÞ³¥Ô®ÖúºÍÔùËÍµÄÎï×Ê	2828	Ç§¿Ë	600000	?	2,800,000
202003	63079000	6301ÖÁ6307µÄÎ´ÁÐÃûÖÆ³ÉÆ·,°üÀ¨·þ×°²Ã¼ôÑù	122	ÂíÀ´Î÷ÑÇ	12	ÆäËû¾èÔùÎï×Ê	11054	Ç§¿Ë	1650800	?	10,297,511
202003	63079000	6301ÖÁ6307µÄÎ´ÁÐÃûÖÆ³ÉÆ·,°üÀ¨·þ×°²Ã¼ôÑù	123	Âí¶û´ú·ò	10	Ò»°ãÃ³Ò×	301	Ç§¿Ë	42600	?	87,536
202003	63079000	6301ÖÁ6307µÄÎ´ÁÐÃûÖÆ³ÉÆ·,°üÀ¨·þ×°²Ã¼ôÑù	123	Âí¶û´ú·ò	12	ÆäËû¾èÔùÎï×Ê	378	Ç§¿Ë	40080	?	124,464
202003	63079000	6301ÖÁ6307µÄÎ´ÁÐÃûÖÆ³ÉÆ·,°üÀ¨·þ×°²Ã¼ôÑù	124	ÃÉ¹Å	10	Ò»°ãÃ³Ò×	30246	Ç§¿Ë	4887610	?	7,403,981
202003	63079000	6301ÖÁ6307µÄÎ´ÁÐÃûÖÆ³ÉÆ·,°üÀ¨·þ×°²Ã¼ôÑù	124	ÃÉ¹Å	11	¹ú¼Ò¼ä¡¢¹ú¼Ê×éÖ¯ÎÞ³¥Ô®ÖúºÍÔùËÍµÄÎï×Ê	42	Ç§¿Ë	10000	?	87,500
202003	63079000	6301ÖÁ6307µÄÎ´ÁÐÃûÖÆ³ÉÆ·,°üÀ¨·þ×°²Ã¼ôÑù	124	ÃÉ¹Å	12	ÆäËû¾èÔùÎï×Ê	4000	Ç§¿Ë	500000	?	4,845,000
202003	63079000	6301ÖÁ6307µÄÎ´ÁÐÃûÖÆ³ÉÆ·,°üÀ¨·þ×°²Ã¼ôÑù	125	Äá²´¶ûÁª°îÃñÖ÷¹²ºÍ¹ú	10	Ò»°ãÃ³Ò×	65	Ç§¿Ë	9840	?	6,449
202003	63079000	6301ÖÁ6307µÄÎ´ÁÐÃûÖÆ³ÉÆ·,°üÀ¨·þ×°²Ã¼ôÑù	126	°¢Âü	10	Ò»°ãÃ³Ò×	20757	Ç§¿Ë	3093426	?	5,560,673
202003	63079000	6301ÖÁ6307µÄÎ´ÁÐÃûÖÆ³ÉÆ·,°üÀ¨·þ×°²Ã¼ôÑù	127	°Í»ùË¹Ì¹	10	Ò»°ãÃ³Ò×	38669	Ç§¿Ë	1451851	?	2,379,136
202003	63079000	6301ÖÁ6307µÄÎ´ÁÐÃûÖÆ³ÉÆ·,°üÀ¨·þ×°²Ã¼ôÑù	127	°Í»ùË¹Ì¹	11	¹ú¼Ò¼ä¡¢¹ú¼Ê×éÖ¯ÎÞ³¥Ô®ÖúºÍÔùËÍµÄÎï×Ê	1040	Ç§¿Ë	202000	?	458,000
202003	63079000	6301ÖÁ6307µÄÎ´ÁÐÃûÖÆ³ÉÆ·,°üÀ¨·þ×°²Ã¼ôÑù	127	°Í»ùË¹Ì¹	12	ÆäËû¾èÔùÎï×Ê	4042	Ç§¿Ë	505280	?	4,880,904
202003	63079000	6301ÖÁ6307µÄÎ´ÁÐÃûÖÆ³ÉÆ·,°üÀ¨·þ×°²Ã¼ôÑù	128	°ÍÀÕË¹Ì¹	10	Ò»°ãÃ³Ò×	85	Ç§¿Ë	1300	?	3,444
202003	63079000	6301ÖÁ6307µÄÎ´ÁÐÃûÖÆ³ÉÆ·,°üÀ¨·þ×°²Ã¼ôÑù	129	·ÆÂÉ±ö	10	Ò»°ãÃ³Ò×	449368	Ç§¿Ë	80191384	?	75,862,765
202003	63079000	6301ÖÁ6307µÄÎ´ÁÐÃûÖÆ³ÉÆ·,°üÀ¨·þ×°²Ã¼ôÑù	129	·ÆÂÉ±ö	11	¹ú¼Ò¼ä¡¢¹ú¼Ê×éÖ¯ÎÞ³¥Ô®ÖúºÍÔùËÍµÄÎï×Ê	533	Ç§¿Ë	110000	?	400,000
202003	63079000	6301ÖÁ6307µÄÎ´ÁÐÃûÖÆ³ÉÆ·,°üÀ¨·þ×°²Ã¼ôÑù	129	·ÆÂÉ±ö	12	ÆäËû¾èÔùÎï×Ê	1992	Ç§¿Ë	353000	?	1,495,908
202003	63079000	6301ÖÁ6307µÄÎ´ÁÐÃûÖÆ³ÉÆ·,°üÀ¨·þ×°²Ã¼ôÑù	130	¿¨Ëþ¶û	10	Ò»°ãÃ³Ò×	54232	Ç§¿Ë	10239483	?	16,844,504
202003	63079000	6301ÖÁ6307µÄÎ´ÁÐÃûÖÆ³ÉÆ·,°üÀ¨·þ×°²Ã¼ôÑù	131	É³ÌØ°¢À­²®	10	Ò»°ãÃ³Ò×	571905	Ç§¿Ë	9216795	?	17,027,434
202003	63079000	6301ÖÁ6307µÄÎ´ÁÐÃûÖÆ³ÉÆ·,°üÀ¨·þ×°²Ã¼ôÑù	132	ÐÂ¼ÓÆÂ	10	Ò»°ãÃ³Ò×	297624	Ç§¿Ë	41498190	?	72,023,352
202003	63079000	6301ÖÁ6307µÄÎ´ÁÐÃûÖÆ³ÉÆ·,°üÀ¨·þ×°²Ã¼ôÑù	132	ÐÂ¼ÓÆÂ	12	ÆäËû¾èÔùÎï×Ê	111	Ç§¿Ë	30000	?	50,400
202003	63079000	6301ÖÁ6307µÄÎ´ÁÐÃûÖÆ³ÉÆ·,°üÀ¨·þ×°²Ã¼ôÑù	133	º«¹ú	10	Ò»°ãÃ³Ò×	1955333	Ç§¿Ë	1065991080	?	346,250,365
202003	63079000	6301ÖÁ6307µÄÎ´ÁÐÃûÖÆ³ÉÆ·,°üÀ¨·þ×°²Ã¼ôÑù	133	º«¹ú	11	¹ú¼Ò¼ä¡¢¹ú¼Ê×éÖ¯ÎÞ³¥Ô®ÖúºÍÔùËÍµÄÎï×Ê	13855	Ç§¿Ë	3100000	?	12,599,945
202003	63079000	6301ÖÁ6307µÄÎ´ÁÐÃûÖÆ³ÉÆ·,°üÀ¨·þ×°²Ã¼ôÑù	133	º«¹ú	12	ÆäËû¾èÔùÎï×Ê	24996	Ç§¿Ë	3916002	?	22,442,541
202003	63079000	6301ÖÁ6307µÄÎ´ÁÐÃûÖÆ³ÉÆ·,°üÀ¨·þ×°²Ã¼ôÑù	134	Ë¹ÀïÀ¼¿¨	10	Ò»°ãÃ³Ò×	32063	Ç§¿Ë	21928075	?	6,204,792
202003	63079000	6301ÖÁ6307µÄÎ´ÁÐÃûÖÆ³ÉÆ·,°üÀ¨·þ×°²Ã¼ôÑù	134	Ë¹ÀïÀ¼¿¨	11	¹ú¼Ò¼ä¡¢¹ú¼Ê×éÖ¯ÎÞ³¥Ô®ÖúºÍÔùËÍµÄÎï×Ê	210	Ç§¿Ë	50000	?	125,000
202003	63079000	6301ÖÁ6307µÄÎ´ÁÐÃûÖÆ³ÉÆ·,°üÀ¨·þ×°²Ã¼ôÑù	134	Ë¹ÀïÀ¼¿¨	12	ÆäËû¾èÔùÎï×Ê	842	Ç§¿Ë	110000	?	988,364
202003	63079000	6301ÖÁ6307µÄÎ´ÁÐÃûÖÆ³ÉÆ·,°üÀ¨·þ×°²Ã¼ôÑù	135	ÐðÀûÑÇ	10	Ò»°ãÃ³Ò×	81	Ç§¿Ë	300	?	3,200
202003	63079000	6301ÖÁ6307µÄÎ´ÁÐÃûÖÆ³ÉÆ·,°üÀ¨·þ×°²Ã¼ôÑù	136	Ì©¹ú	10	Ò»°ãÃ³Ò×	199099	Ç§¿Ë	41793235	?	17,012,915
202003	63079000	6301ÖÁ6307µÄÎ´ÁÐÃûÖÆ³ÉÆ·,°üÀ¨·þ×°²Ã¼ôÑù	136	Ì©¹ú	12	ÆäËû¾èÔùÎï×Ê	2777	Ç§¿Ë	510800	?	2,090,239
202003	63079000	6301ÖÁ6307µÄÎ´ÁÐÃûÖÆ³ÉÆ·,°üÀ¨·þ×°²Ã¼ôÑù	137	ÍÁ¶úÆä	10	Ò»°ãÃ³Ò×	24526	Ç§¿Ë	2503057	?	4,587,602
202003	63079000	6301ÖÁ6307µÄÎ´ÁÐÃûÖÆ³ÉÆ·,°üÀ¨·þ×°²Ã¼ôÑù	137	ÍÁ¶úÆä	12	ÆäËû¾èÔùÎï×Ê	4004	Ç§¿Ë	500400	?	5,539,280
202003	63079000	6301ÖÁ6307µÄÎ´ÁÐÃûÖÆ³ÉÆ·,°üÀ¨·þ×°²Ã¼ôÑù	138	°¢ÁªÇõ	10	Ò»°ãÃ³Ò×	328795	Ç§¿Ë	96080410	?	62,309,939
202003	63079000	6301ÖÁ6307µÄÎ´ÁÐÃûÖÆ³ÉÆ·,°üÀ¨·þ×°²Ã¼ôÑù	139	Ò²ÃÅ	10	Ò»°ãÃ³Ò×	2105	Ç§¿Ë	61950	?	212,004
202003	63079000	6301ÖÁ6307µÄÎ´ÁÐÃûÖÆ³ÉÆ·,°üÀ¨·þ×°²Ã¼ôÑù	141	Ô½ÄÏ	10	Ò»°ãÃ³Ò×	502919	Ç§¿Ë	69680389	?	41,133,558
202003	63079000	6301ÖÁ6307µÄÎ´ÁÐÃûÖÆ³ÉÆ·,°üÀ¨·þ×°²Ã¼ôÑù	143	ÖÐ¹úÌ¨Íå	10	Ò»°ãÃ³Ò×	229494	Ç§¿Ë	30128009	?	11,619,854
202003	63079000	6301ÖÁ6307µÄÎ´ÁÐÃûÖÆ³ÉÆ·,°üÀ¨·þ×°²Ã¼ôÑù	144	¶«µÛãë	11	¹ú¼Ò¼ä¡¢¹ú¼Ê×éÖ¯ÎÞ³¥Ô®ÖúºÍÔùËÍµÄÎï×Ê	16	Ç§¿Ë	1830	?	1,922
202003	63079000	6301ÖÁ6307µÄÎ´ÁÐÃûÖÆ³ÉÆ·,°üÀ¨·þ×°²Ã¼ôÑù	145	¹þÈø¿ËË¹Ì¹	10	Ò»°ãÃ³Ò×	6682	Ç§¿Ë	254973	?	766,786
202003	63079000	6301ÖÁ6307µÄÎ´ÁÐÃûÖÆ³ÉÆ·,°üÀ¨·þ×°²Ã¼ôÑù	145	¹þÈø¿ËË¹Ì¹	11	¹ú¼Ò¼ä¡¢¹ú¼Ê×éÖ¯ÎÞ³¥Ô®ÖúºÍÔùËÍµÄÎï×Ê	59	Ç§¿Ë	2000	?	10,000
202003	63079000	6301ÖÁ6307µÄÎ´ÁÐÃûÖÆ³ÉÆ·,°üÀ¨·þ×°²Ã¼ôÑù	145	¹þÈø¿ËË¹Ì¹	12	ÆäËû¾èÔùÎï×Ê	1870	Ç§¿Ë	180000	?	396,000
202003	63079000	6301ÖÁ6307µÄÎ´ÁÐÃûÖÆ³ÉÆ·,°üÀ¨·þ×°²Ã¼ôÑù	146	¼ª¶û¼ªË¹Ë¹Ì¹	10	Ò»°ãÃ³Ò×	1290	Ç§¿Ë	31800	?	31,169
202003	63079000	6301ÖÁ6307µÄÎ´ÁÐÃûÖÆ³ÉÆ·,°üÀ¨·þ×°²Ã¼ôÑù	146	¼ª¶û¼ªË¹Ë¹Ì¹	11	¹ú¼Ò¼ä¡¢¹ú¼Ê×éÖ¯ÎÞ³¥Ô®ÖúºÍÔùËÍµÄÎï×Ê	450	Ç§¿Ë	110000	?	290,000
202003	63079000	6301ÖÁ6307µÄÎ´ÁÐÃûÖÆ³ÉÆ·,°üÀ¨·þ×°²Ã¼ôÑù	147	Ëþ¼ª¿ËË¹Ì¹	11	¹ú¼Ò¼ä¡¢¹ú¼Ê×éÖ¯ÎÞ³¥Ô®ÖúºÍÔùËÍµÄÎï×Ê	61	Ç§¿Ë	2000	?	10,000
202003	63079000	6301ÖÁ6307µÄÎ´ÁÐÃûÖÆ³ÉÆ·,°üÀ¨·þ×°²Ã¼ôÑù	148	ÍÁ¿âÂüË¹Ì¹	10	Ò»°ãÃ³Ò×	135	Ç§¿Ë	500	?	5,508
202003	63079000	6301ÖÁ6307µÄÎ´ÁÐÃûÖÆ³ÉÆ·,°üÀ¨·þ×°²Ã¼ôÑù	149	ÎÚ×È±ð¿ËË¹Ì¹	10	Ò»°ãÃ³Ò×	27	Ç§¿Ë	100	?	1,610
202003	63079000	6301ÖÁ6307µÄÎ´ÁÐÃûÖÆ³ÉÆ·,°üÀ¨·þ×°²Ã¼ôÑù	201	°¢¶û¼°ÀûÑÇ	10	Ò»°ãÃ³Ò×	2892	Ç§¿Ë	761180	?	1,561,627
202003	63079000	6301ÖÁ6307µÄÎ´ÁÐÃûÖÆ³ÉÆ·,°üÀ¨·þ×°²Ã¼ôÑù	201	°¢¶û¼°ÀûÑÇ	11	¹ú¼Ò¼ä¡¢¹ú¼Ê×éÖ¯ÎÞ³¥Ô®ÖúºÍÔùËÍµÄÎï×Ê	16	Ç§¿Ë	2000	?	2,100
202003	63079000	6301ÖÁ6307µÄÎ´ÁÐÃûÖÆ³ÉÆ·,°üÀ¨·þ×°²Ã¼ôÑù	201	°¢¶û¼°ÀûÑÇ	12	ÆäËû¾èÔùÎï×Ê	3112	Ç§¿Ë	776720	?	3,209,785
202003	63079000	6301ÖÁ6307µÄÎ´ÁÐÃûÖÆ³ÉÆ·,°üÀ¨·þ×°²Ã¼ôÑù	202	°²¸çÀ­	10	Ò»°ãÃ³Ò×	14578	Ç§¿Ë	690500	?	176,554
202003	63079000	6301ÖÁ6307µÄÎ´ÁÐÃûÖÆ³ÉÆ·,°üÀ¨·þ×°²Ã¼ôÑù	203	±´Äþ	10	Ò»°ãÃ³Ò×	215	Ç§¿Ë	53500	?	44,107
202003	63079000	6301ÖÁ6307µÄÎ´ÁÐÃûÖÆ³ÉÆ·,°üÀ¨·þ×°²Ã¼ôÑù	203	±´Äþ	11	¹ú¼Ò¼ä¡¢¹ú¼Ê×éÖ¯ÎÞ³¥Ô®ÖúºÍÔùËÍµÄÎï×Ê	29	Ç§¿Ë	3090	?	11,920
202003	63079000	6301ÖÁ6307µÄÎ´ÁÐÃûÖÆ³ÉÆ·,°üÀ¨·þ×°²Ã¼ôÑù	204	²©´ÄÍßÄÉ	10	Ò»°ãÃ³Ò×	27	Ç§¿Ë	100	?	1,039
202003	63079000	6301ÖÁ6307µÄÎ´ÁÐÃûÖÆ³ÉÆ·,°üÀ¨·þ×°²Ã¼ôÑù	204	²©´ÄÍßÄÉ	11	¹ú¼Ò¼ä¡¢¹ú¼Ê×éÖ¯ÎÞ³¥Ô®ÖúºÍÔùËÍµÄÎï×Ê	60	Ç§¿Ë	8420	?	43,757
202003	63079000	6301ÖÁ6307µÄÎ´ÁÐÃûÖÆ³ÉÆ·,°üÀ¨·þ×°²Ã¼ôÑù	206	¿¦ÂóÂ¡	10	Ò»°ãÃ³Ò×	2352	Ç§¿Ë	435966	?	419,502
202003	63079000	6301ÖÁ6307µÄÎ´ÁÐÃûÖÆ³ÉÆ·,°üÀ¨·þ×°²Ã¼ôÑù	208	·ðµÃ½Ç	10	Ò»°ãÃ³Ò×	99	Ç§¿Ë	20012	?	25,465
202003	63079000	6301ÖÁ6307µÄÎ´ÁÐÃûÖÆ³ÉÆ·,°üÀ¨·þ×°²Ã¼ôÑù	208	·ðµÃ½Ç	11	¹ú¼Ò¼ä¡¢¹ú¼Ê×éÖ¯ÎÞ³¥Ô®ÖúºÍÔùËÍµÄÎï×Ê	4	Ç§¿Ë	210	?	1,897
202003	63079000	6301ÖÁ6307µÄÎ´ÁÐÃûÖÆ³ÉÆ·,°üÀ¨·þ×°²Ã¼ôÑù	209	ÖÐ·Ç	10	Ò»°ãÃ³Ò×	12	Ç§¿Ë	5000	?	1,015
202003	63079000	6301ÖÁ6307µÄÎ´ÁÐÃûÖÆ³ÉÆ·,°üÀ¨·þ×°²Ã¼ôÑù	209	ÖÐ·Ç	11	¹ú¼Ò¼ä¡¢¹ú¼Ê×éÖ¯ÎÞ³¥Ô®ÖúºÍÔùËÍµÄÎï×Ê	30	Ç§¿Ë	4270	?	11,128
202003	63079000	6301ÖÁ6307µÄÎ´ÁÐÃûÖÆ³ÉÆ·,°üÀ¨·þ×°²Ã¼ôÑù	211	Õ§µÃ	11	¹ú¼Ò¼ä¡¢¹ú¼Ê×éÖ¯ÎÞ³¥Ô®ÖúºÍÔùËÍµÄÎï×Ê	10	Ç§¿Ë	390	?	3,522
202003	63079000	6301ÖÁ6307µÄÎ´ÁÐÃûÖÆ³ÉÆ·,°üÀ¨·þ×°²Ã¼ôÑù	212	¿ÆÄ¦ÂÞ	11	¹ú¼Ò¼ä¡¢¹ú¼Ê×éÖ¯ÎÞ³¥Ô®ÖúºÍÔùËÍµÄÎï×Ê	47	Ç§¿Ë	2000	?	26,000
202003	63079000	6301ÖÁ6307µÄÎ´ÁÐÃûÖÆ³ÉÆ·,°üÀ¨·þ×°²Ã¼ôÑù	213	¸Õ¹û(²¼)	10	Ò»°ãÃ³Ò×	74	Ç§¿Ë	20000	?	30,805
202003	63079000	6301ÖÁ6307µÄÎ´ÁÐÃûÖÆ³ÉÆ·,°üÀ¨·þ×°²Ã¼ôÑù	214	¼ª²¼Ìá	10	Ò»°ãÃ³Ò×	1165	Ç§¿Ë	55030	?	24,268
202003	63079000	6301ÖÁ6307µÄÎ´ÁÐÃûÖÆ³ÉÆ·,°üÀ¨·þ×°²Ã¼ôÑù	214	¼ª²¼Ìá	11	¹ú¼Ò¼ä¡¢¹ú¼Ê×éÖ¯ÎÞ³¥Ô®ÖúºÍÔùËÍµÄÎï×Ê	1	Ç§¿Ë	180	?	1,626
202003	63079000	6301ÖÁ6307µÄÎ´ÁÐÃûÖÆ³ÉÆ·,°üÀ¨·þ×°²Ã¼ôÑù	215	°£¼°	10	Ò»°ãÃ³Ò×	95801	Ç§¿Ë	10535816	?	8,916,011
202003	63079000	6301ÖÁ6307µÄÎ´ÁÐÃûÖÆ³ÉÆ·,°üÀ¨·þ×°²Ã¼ôÑù	215	°£¼°	12	ÆäËû¾èÔùÎï×Ê	1273	Ç§¿Ë	346126	?	1,141,182
202003	63079000	6301ÖÁ6307µÄÎ´ÁÐÃûÖÆ³ÉÆ·,°üÀ¨·þ×°²Ã¼ôÑù	216	³àµÀ¼¸ÄÚÑÇ	10	Ò»°ãÃ³Ò×	27	Ç§¿Ë	100	?	1,039
202003	63079000	6301ÖÁ6307µÄÎ´ÁÐÃûÖÆ³ÉÆ·,°üÀ¨·þ×°²Ã¼ôÑù	217	°£Èû¶í±ÈÑÇ	10	Ò»°ãÃ³Ò×	47885	Ç§¿Ë	4582090	?	3,706,905
202003	63079000	6301ÖÁ6307µÄÎ´ÁÐÃûÖÆ³ÉÆ·,°üÀ¨·þ×°²Ã¼ôÑù	217	°£Èû¶í±ÈÑÇ	11	¹ú¼Ò¼ä¡¢¹ú¼Ê×éÖ¯ÎÞ³¥Ô®ÖúºÍÔùËÍµÄÎï×Ê	50	Ç§¿Ë	3000	?	84,540
202003	63079000	6301ÖÁ6307µÄÎ´ÁÐÃûÖÆ³ÉÆ·,°üÀ¨·þ×°²Ã¼ôÑù	217	°£Èû¶í±ÈÑÇ	12	ÆäËû¾èÔùÎï×Ê	28692	Ç§¿Ë	5841268	?	46,265,068
202003	63079000	6301ÖÁ6307µÄÎ´ÁÐÃûÖÆ³ÉÆ·,°üÀ¨·þ×°²Ã¼ôÑù	218	¼ÓÅî	10	Ò»°ãÃ³Ò×	25838	Ç§¿Ë	7360100	?	9,644,115
202003	63079000	6301ÖÁ6307µÄÎ´ÁÐÃûÖÆ³ÉÆ·,°üÀ¨·þ×°²Ã¼ôÑù	219	¸Ô±ÈÑÇ	11	¹ú¼Ò¼ä¡¢¹ú¼Ê×éÖ¯ÎÞ³¥Ô®ÖúºÍÔùËÍµÄÎï×Ê	7	Ç§¿Ë	500	?	525
202003	63079000	6301ÖÁ6307µÄÎ´ÁÐÃûÖÆ³ÉÆ·,°üÀ¨·þ×°²Ã¼ôÑù	220	¼ÓÄÉ	10	Ò»°ãÃ³Ò×	16470	Ç§¿Ë	391670	?	695,959
202003	63079000	6301ÖÁ6307µÄÎ´ÁÐÃûÖÆ³ÉÆ·,°üÀ¨·þ×°²Ã¼ôÑù	221	¼¸ÄÚÑÇ	10	Ò»°ãÃ³Ò×	26	Ç§¿Ë	40	?	6,220
202003	63079000	6301ÖÁ6307µÄÎ´ÁÐÃûÖÆ³ÉÆ·,°üÀ¨·þ×°²Ã¼ôÑù	223	¿ÆÌØµÏÍß	10	Ò»°ãÃ³Ò×	1185	Ç§¿Ë	114020	?	252,673
202003	63079000	6301ÖÁ6307µÄÎ´ÁÐÃûÖÆ³ÉÆ·,°üÀ¨·þ×°²Ã¼ôÑù	224	¿ÏÄáÑÇ	10	Ò»°ãÃ³Ò×	9251	Ç§¿Ë	315688	?	341,313
202003	63079000	6301ÖÁ6307µÄÎ´ÁÐÃûÖÆ³ÉÆ·,°üÀ¨·þ×°²Ã¼ôÑù	225	Àû±ÈÀïÑÇ	10	Ò»°ãÃ³Ò×	18	Ç§¿Ë	5300	?	5,111
202003	63079000	6301ÖÁ6307µÄÎ´ÁÐÃûÖÆ³ÉÆ·,°üÀ¨·þ×°²Ã¼ôÑù	226	Àû±ÈÑÇ	10	Ò»°ãÃ³Ò×	1748	Ç§¿Ë	12240	?	67,220
202003	63079000	6301ÖÁ6307µÄÎ´ÁÐÃûÖÆ³ÉÆ·,°üÀ¨·þ×°²Ã¼ôÑù	227	Âí´ï¼ÓË¹¼Ó	10	Ò»°ãÃ³Ò×	49	Ç§¿Ë	14285	?	15,045
202003	63079000	6301ÖÁ6307µÄÎ´ÁÐÃûÖÆ³ÉÆ·,°üÀ¨·þ×°²Ã¼ôÑù	228	ÂíÀ­Î¬	10	Ò»°ãÃ³Ò×	202	Ç§¿Ë	58215	?	52,903
202003	63079000	6301ÖÁ6307µÄÎ´ÁÐÃûÖÆ³ÉÆ·,°üÀ¨·þ×°²Ã¼ôÑù	228	ÂíÀ­Î¬	11	¹ú¼Ò¼ä¡¢¹ú¼Ê×éÖ¯ÎÞ³¥Ô®ÖúºÍÔùËÍµÄÎï×Ê	85	Ç§¿Ë	5000	?	54,355
202003	63079000	6301ÖÁ6307µÄÎ´ÁÐÃûÖÆ³ÉÆ·,°üÀ¨·þ×°²Ã¼ôÑù	230	Ã«ÀïËþÄáÑÇ	10	Ò»°ãÃ³Ò×	9	Ç§¿Ë	40	?	112
202003	63079000	6301ÖÁ6307µÄÎ´ÁÐÃûÖÆ³ÉÆ·,°üÀ¨·þ×°²Ã¼ôÑù	231	Ã«ÀïÇóË¹	10	Ò»°ãÃ³Ò×	564	Ç§¿Ë	90910	?	267,497
202003	63079000	6301ÖÁ6307µÄÎ´ÁÐÃûÖÆ³ÉÆ·,°üÀ¨·þ×°²Ã¼ôÑù	232	Ä¦Âå¸ç	10	Ò»°ãÃ³Ò×	11230	Ç§¿Ë	835493	?	1,560,731
202003	63079000	6301ÖÁ6307µÄÎ´ÁÐÃûÖÆ³ÉÆ·,°üÀ¨·þ×°²Ã¼ôÑù	232	Ä¦Âå¸ç	11	¹ú¼Ò¼ä¡¢¹ú¼Ê×éÖ¯ÎÞ³¥Ô®ÖúºÍÔùËÍµÄÎï×Ê	1056	Ç§¿Ë	6800	?	16,385
202003	63079000	6301ÖÁ6307µÄÎ´ÁÐÃûÖÆ³ÉÆ·,°üÀ¨·þ×°²Ã¼ôÑù	233	ÄªÉ£±È¿Ë	10	Ò»°ãÃ³Ò×	642	Ç§¿Ë	136840	?	167,538
202003	63079000	6301ÖÁ6307µÄÎ´ÁÐÃûÖÆ³ÉÆ·,°üÀ¨·þ×°²Ã¼ôÑù	233	ÄªÉ£±È¿Ë	11	¹ú¼Ò¼ä¡¢¹ú¼Ê×éÖ¯ÎÞ³¥Ô®ÖúºÍÔùËÍµÄÎï×Ê	47	Ç§¿Ë	2000	?	26,000
202003	63079000	6301ÖÁ6307µÄÎ´ÁÐÃûÖÆ³ÉÆ·,°üÀ¨·þ×°²Ã¼ôÑù	234	ÄÉÃ×±ÈÑÇ	10	Ò»°ãÃ³Ò×	366	Ç§¿Ë	104000	?	183,430
202003	63079000	6301ÖÁ6307µÄÎ´ÁÐÃûÖÆ³ÉÆ·,°üÀ¨·þ×°²Ã¼ôÑù	234	ÄÉÃ×±ÈÑÇ	11	¹ú¼Ò¼ä¡¢¹ú¼Ê×éÖ¯ÎÞ³¥Ô®ÖúºÍÔùËÍµÄÎï×Ê	31	Ç§¿Ë	6120	?	7,385
202003	63079000	6301ÖÁ6307µÄÎ´ÁÐÃûÖÆ³ÉÆ·,°üÀ¨·þ×°²Ã¼ôÑù	235	ÄáÈÕ¶û	10	Ò»°ãÃ³Ò×	163	Ç§¿Ë	50000	?	87,515
202003	63079000	6301ÖÁ6307µÄÎ´ÁÐÃûÖÆ³ÉÆ·,°üÀ¨·þ×°²Ã¼ôÑù	236	ÄáÈÕÀûÑÇ	10	Ò»°ãÃ³Ò×	197446	Ç§¿Ë	9634013	?	6,139,334
202003	63079000	6301ÖÁ6307µÄÎ´ÁÐÃûÖÆ³ÉÆ·,°üÀ¨·þ×°²Ã¼ôÑù	236	ÄáÈÕÀûÑÇ	11	¹ú¼Ò¼ä¡¢¹ú¼Ê×éÖ¯ÎÞ³¥Ô®ÖúºÍÔùËÍµÄÎï×Ê	50	Ç§¿Ë	3000	?	81,000
202003	63079000	6301ÖÁ6307µÄÎ´ÁÐÃûÖÆ³ÉÆ·,°üÀ¨·þ×°²Ã¼ôÑù	237	ÁôÄáÍô	10	Ò»°ãÃ³Ò×	1285	Ç§¿Ë	38960	?	349,394
202003	63079000	6301ÖÁ6307µÄÎ´ÁÐÃûÖÆ³ÉÆ·,°üÀ¨·þ×°²Ã¼ôÑù	238	Â¬Íú´ï	10	Ò»°ãÃ³Ò×	340	Ç§¿Ë	178220	?	59,945
202003	63079000	6301ÖÁ6307µÄÎ´ÁÐÃûÖÆ³ÉÆ·,°üÀ¨·þ×°²Ã¼ôÑù	238	Â¬Íú´ï	11	¹ú¼Ò¼ä¡¢¹ú¼Ê×éÖ¯ÎÞ³¥Ô®ÖúºÍÔùËÍµÄÎï×Ê	36	Ç§¿Ë	5490	?	9,357
202003	63079000	6301ÖÁ6307µÄÎ´ÁÐÃûÖÆ³ÉÆ·,°üÀ¨·þ×°²Ã¼ôÑù	239	Ê¥¶àÃÀºÍÆÕÁÖÎ÷±È	11	¹ú¼Ò¼ä¡¢¹ú¼Ê×éÖ¯ÎÞ³¥Ô®ÖúºÍÔùËÍµÄÎï×Ê	10	Ç§¿Ë	2760	?	2,898
202003	63079000	6301ÖÁ6307µÄÎ´ÁÐÃûÖÆ³ÉÆ·,°üÀ¨·þ×°²Ã¼ôÑù	240	ÈûÄÚ¼Ó¶û	10	Ò»°ãÃ³Ò×	212	Ç§¿Ë	47220	?	112,173
202003	63079000	6301ÖÁ6307µÄÎ´ÁÐÃûÖÆ³ÉÆ·,°üÀ¨·þ×°²Ã¼ôÑù	240	ÈûÄÚ¼Ó¶û	11	¹ú¼Ò¼ä¡¢¹ú¼Ê×éÖ¯ÎÞ³¥Ô®ÖúºÍÔùËÍµÄÎï×Ê	50	Ç§¿Ë	3000	?	81,000
202003	63079000	6301ÖÁ6307µÄÎ´ÁÐÃûÖÆ³ÉÆ·,°üÀ¨·þ×°²Ã¼ôÑù	241	ÈûÉà¶û	11	¹ú¼Ò¼ä¡¢¹ú¼Ê×éÖ¯ÎÞ³¥Ô®ÖúºÍÔùËÍµÄÎï×Ê	141	Ç§¿Ë	7020	?	13,794
202003	63079000	6301ÖÁ6307µÄÎ´ÁÐÃûÖÆ³ÉÆ·,°üÀ¨·þ×°²Ã¼ôÑù	242	ÈûÀ­Àû°º	11	¹ú¼Ò¼ä¡¢¹ú¼Ê×éÖ¯ÎÞ³¥Ô®ÖúºÍÔùËÍµÄÎï×Ê	28	Ç§¿Ë	570	?	11,148
202003	63079000	6301ÖÁ6307µÄÎ´ÁÐÃûÖÆ³ÉÆ·,°üÀ¨·þ×°²Ã¼ôÑù	243	Ë÷ÂíÀï	10	Ò»°ãÃ³Ò×	1	Ç§¿Ë	50	?	75
202003	63079000	6301ÖÁ6307µÄÎ´ÁÐÃûÖÆ³ÉÆ·,°üÀ¨·þ×°²Ã¼ôÑù	244	ÄÏ·Ç	10	Ò»°ãÃ³Ò×	218218	Ç§¿Ë	36224444	?	45,290,357
202003	63079000	6301ÖÁ6307µÄÎ´ÁÐÃûÖÆ³ÉÆ·,°üÀ¨·þ×°²Ã¼ôÑù	246	ËÕµ¤	10	Ò»°ãÃ³Ò×	4616	Ç§¿Ë	25601	?	170,016
202003	63079000	6301ÖÁ6307µÄÎ´ÁÐÃûÖÆ³ÉÆ·,°üÀ¨·þ×°²Ã¼ôÑù	247	Ì¹É£ÄáÑÇ	10	Ò»°ãÃ³Ò×	4070	Ç§¿Ë	625600	?	952,279
202003	63079000	6301ÖÁ6307µÄÎ´ÁÐÃûÖÆ³ÉÆ·,°üÀ¨·þ×°²Ã¼ôÑù	247	Ì¹É£ÄáÑÇ	11	¹ú¼Ò¼ä¡¢¹ú¼Ê×éÖ¯ÎÞ³¥Ô®ÖúºÍÔùËÍµÄÎï×Ê	100	Ç§¿Ë	2200	?	7,053
202003	63079000	6301ÖÁ6307µÄÎ´ÁÐÃûÖÆ³ÉÆ·,°üÀ¨·þ×°²Ã¼ôÑù	248	¶à¸ç	11	¹ú¼Ò¼ä¡¢¹ú¼Ê×éÖ¯ÎÞ³¥Ô®ÖúºÍÔùËÍµÄÎï×Ê	100	Ç§¿Ë	5640	?	5,923
202003	63079000	6301ÖÁ6307µÄÎ´ÁÐÃûÖÆ³ÉÆ·,°üÀ¨·þ×°²Ã¼ôÑù	249	Í»ÄáË¹	10	Ò»°ãÃ³Ò×	3753	Ç§¿Ë	9028380	?	243,513
202003	63079000	6301ÖÁ6307µÄÎ´ÁÐÃûÖÆ³ÉÆ·,°üÀ¨·þ×°²Ã¼ôÑù	249	Í»ÄáË¹	11	¹ú¼Ò¼ä¡¢¹ú¼Ê×éÖ¯ÎÞ³¥Ô®ÖúºÍÔùËÍµÄÎï×Ê	849	Ç§¿Ë	8500	?	11,616
202003	63079000	6301ÖÁ6307µÄÎ´ÁÐÃûÖÆ³ÉÆ·,°üÀ¨·þ×°²Ã¼ôÑù	250	ÎÚ¸É´ï	10	Ò»°ãÃ³Ò×	896	Ç§¿Ë	278460	?	423,540
202003	63079000	6301ÖÁ6307µÄÎ´ÁÐÃûÖÆ³ÉÆ·,°üÀ¨·þ×°²Ã¼ôÑù	250	ÎÚ¸É´ï	11	¹ú¼Ò¼ä¡¢¹ú¼Ê×éÖ¯ÎÞ³¥Ô®ÖúºÍÔùËÍµÄÎï×Ê	24	Ç§¿Ë	2790	?	5,085
202003	63079000	6301ÖÁ6307µÄÎ´ÁÐÃûÖÆ³ÉÆ·,°üÀ¨·þ×°²Ã¼ôÑù	251	²¼»ùÄÉ·¨Ë÷	10	Ò»°ãÃ³Ò×	419	Ç§¿Ë	71400	?	97,814
202003	63079000	6301ÖÁ6307µÄÎ´ÁÐÃûÖÆ³ÉÆ·,°üÀ¨·þ×°²Ã¼ôÑù	251	²¼»ùÄÉ·¨Ë÷	11	¹ú¼Ò¼ä¡¢¹ú¼Ê×éÖ¯ÎÞ³¥Ô®ÖúºÍÔùËÍµÄÎï×Ê	36	Ç§¿Ë	2790	?	5,085
202003	63079000	6301ÖÁ6307µÄÎ´ÁÐÃûÖÆ³ÉÆ·,°üÀ¨·þ×°²Ã¼ôÑù	252	¸Õ¹û(½ð)	10	Ò»°ãÃ³Ò×	1492	Ç§¿Ë	138350	?	290,802
202003	63079000	6301ÖÁ6307µÄÎ´ÁÐÃûÖÆ³ÉÆ·,°üÀ¨·þ×°²Ã¼ôÑù	253	ÔÞ±ÈÑÇ	10	Ò»°ãÃ³Ò×	3508	Ç§¿Ë	703430	?	1,030,705
202003	63079000	6301ÖÁ6307µÄÎ´ÁÐÃûÖÆ³ÉÆ·,°üÀ¨·þ×°²Ã¼ôÑù	254	½ò°Í²¼Î¤	10	Ò»°ãÃ³Ò×	1652	Ç§¿Ë	433254	?	575,995
202003	63079000	6301ÖÁ6307µÄÎ´ÁÐÃûÖÆ³ÉÆ·,°üÀ¨·þ×°²Ã¼ôÑù	254	½ò°Í²¼Î¤	11	¹ú¼Ò¼ä¡¢¹ú¼Ê×éÖ¯ÎÞ³¥Ô®ÖúºÍÔùËÍµÄÎï×Ê	155	Ç§¿Ë	6270	?	62,420
202003	63079000	6301ÖÁ6307µÄÎ´ÁÐÃûÖÆ³ÉÆ·,°üÀ¨·þ×°²Ã¼ôÑù	255	À³Ë÷ÍÐ	11	¹ú¼Ò¼ä¡¢¹ú¼Ê×éÖ¯ÎÞ³¥Ô®ÖúºÍÔùËÍµÄÎï×Ê	4	Ç§¿Ë	70	?	632
202003	63079000	6301ÖÁ6307µÄÎ´ÁÐÃûÖÆ³ÉÆ·,°üÀ¨·þ×°²Ã¼ôÑù	258	¶òÁ¢ÌØÀïÑÇ	11	¹ú¼Ò¼ä¡¢¹ú¼Ê×éÖ¯ÎÞ³¥Ô®ÖúºÍÔùËÍµÄÎï×Ê	47	Ç§¿Ë	2000	?	26,000
202003	63079000	6301ÖÁ6307µÄÎ´ÁÐÃûÖÆ³ÉÆ·,°üÀ¨·þ×°²Ã¼ôÑù	260	ÄÏËÕµ¤¹²ºÍ¹ú	10	Ò»°ãÃ³Ò×	8	Ç§¿Ë	6000	?	18,095
202003	63079000	6301ÖÁ6307µÄÎ´ÁÐÃûÖÆ³ÉÆ·,°üÀ¨·þ×°²Ã¼ôÑù	260	ÄÏËÕµ¤¹²ºÍ¹ú	11	¹ú¼Ò¼ä¡¢¹ú¼Ê×éÖ¯ÎÞ³¥Ô®ÖúºÍÔùËÍµÄÎï×Ê	45	Ç§¿Ë	10470	?	14,587
202003	63079000	6301ÖÁ6307µÄÎ´ÁÐÃûÖÆ³ÉÆ·,°üÀ¨·þ×°²Ã¼ôÑù	301	±ÈÀûÊ±	10	Ò»°ãÃ³Ò×	880241	Ç§¿Ë	93353172	?	200,114,702
202003	63079000	6301ÖÁ6307µÄÎ´ÁÐÃûÖÆ³ÉÆ·,°üÀ¨·þ×°²Ã¼ôÑù	301	±ÈÀûÊ±	12	ÆäËû¾èÔùÎï×Ê	17468	Ç§¿Ë	4860200	?	12,821,209
202003	63079000	6301ÖÁ6307µÄÎ´ÁÐÃûÖÆ³ÉÆ·,°üÀ¨·þ×°²Ã¼ôÑù	302	µ¤Âó	10	Ò»°ãÃ³Ò×	179086	Ç§¿Ë	9748849	?	10,205,292
202003	63079000	6301ÖÁ6307µÄÎ´ÁÐÃûÖÆ³ÉÆ·,°üÀ¨·þ×°²Ã¼ôÑù	302	µ¤Âó	12	ÆäËû¾èÔùÎï×Ê	2081	Ç§¿Ë	500880	?	1,843,200
202003	63079000	6301ÖÁ6307µÄÎ´ÁÐÃûÖÆ³ÉÆ·,°üÀ¨·þ×°²Ã¼ôÑù	303	Ó¢¹ú	10	Ò»°ãÃ³Ò×	2625685	Ç§¿Ë	113903906	?	144,111,341
202003	63079000	6301ÖÁ6307µÄÎ´ÁÐÃûÖÆ³ÉÆ·,°üÀ¨·þ×°²Ã¼ôÑù	303	Ó¢¹ú	12	ÆäËû¾èÔùÎï×Ê	67	Ç§¿Ë	20000	?	30,000
202003	63079000	6301ÖÁ6307µÄÎ´ÁÐÃûÖÆ³ÉÆ·,°üÀ¨·þ×°²Ã¼ôÑù	304	µÂ¹ú	10	Ò»°ãÃ³Ò×	2666381	Ç§¿Ë	194506901	?	428,898,086
202003	63079000	6301ÖÁ6307µÄÎ´ÁÐÃûÖÆ³ÉÆ·,°üÀ¨·þ×°²Ã¼ôÑù	304	µÂ¹ú	12	ÆäËû¾èÔùÎï×Ê	245	Ç§¿Ë	32000	?	88,707
202003	63079000	6301ÖÁ6307µÄÎ´ÁÐÃûÖÆ³ÉÆ·,°üÀ¨·þ×°²Ã¼ôÑù	305	·¨¹ú	10	Ò»°ãÃ³Ò×	918098	Ç§¿Ë	81303454	?	131,395,845
202003	63079000	6301ÖÁ6307µÄÎ´ÁÐÃûÖÆ³ÉÆ·,°üÀ¨·þ×°²Ã¼ôÑù	305	·¨¹ú	11	¹ú¼Ò¼ä¡¢¹ú¼Ê×éÖ¯ÎÞ³¥Ô®ÖúºÍÔùËÍµÄÎï×Ê	3035	Ç§¿Ë	650000	?	2,230,000
202003	63079000	6301ÖÁ6307µÄÎ´ÁÐÃûÖÆ³ÉÆ·,°üÀ¨·þ×°²Ã¼ôÑù	305	·¨¹ú	12	ÆäËû¾èÔùÎï×Ê	8939	Ç§¿Ë	2553600	?	6,483,493
202003	63079000	6301ÖÁ6307µÄÎ´ÁÐÃûÖÆ³ÉÆ·,°üÀ¨·þ×°²Ã¼ôÑù	306	°®¶ûÀ¼	10	Ò»°ãÃ³Ò×	130438	Ç§¿Ë	6924846	?	24,747,748
202003	63079000	6301ÖÁ6307µÄÎ´ÁÐÃûÖÆ³ÉÆ·,°üÀ¨·þ×°²Ã¼ôÑù	306	°®¶ûÀ¼	12	ÆäËû¾èÔùÎï×Ê	1176	Ç§¿Ë	300000	?	863,000
202003	63079000	6301ÖÁ6307µÄÎ´ÁÐÃûÖÆ³ÉÆ·,°üÀ¨·þ×°²Ã¼ôÑù	307	Òâ´óÀû	10	Ò»°ãÃ³Ò×	903377	Ç§¿Ë	134177084	?	462,452,704
202003	63079000	6301ÖÁ6307µÄÎ´ÁÐÃûÖÆ³ÉÆ·,°üÀ¨·þ×°²Ã¼ôÑù	307	Òâ´óÀû	11	¹ú¼Ò¼ä¡¢¹ú¼Ê×éÖ¯ÎÞ³¥Ô®ÖúºÍÔùËÍµÄÎï×Ê	5311	Ç§¿Ë	1000000	?	4,670,000
202003	63079000	6301ÖÁ6307µÄÎ´ÁÐÃûÖÆ³ÉÆ·,°üÀ¨·þ×°²Ã¼ôÑù	307	Òâ´óÀû	12	ÆäËû¾èÔùÎï×Ê	38511	Ç§¿Ë	18727225	?	20,942,191
202003	63079000	6301ÖÁ6307µÄÎ´ÁÐÃûÖÆ³ÉÆ·,°üÀ¨·þ×°²Ã¼ôÑù	308	Â¬É­±¤	10	Ò»°ãÃ³Ò×	11365	Ç§¿Ë	1556644	?	4,483,033
202003	63079000	6301ÖÁ6307µÄÎ´ÁÐÃûÖÆ³ÉÆ·,°üÀ¨·þ×°²Ã¼ôÑù	309	ºÉÀ¼	10	Ò»°ãÃ³Ò×	1867412	Ç§¿Ë	92110794	?	214,570,067
202003	63079000	6301ÖÁ6307µÄÎ´ÁÐÃûÖÆ³ÉÆ·,°üÀ¨·þ×°²Ã¼ôÑù	309	ºÉÀ¼	12	ÆäËû¾èÔùÎï×Ê	1121	Ç§¿Ë	239000	?	863,587
202003	63079000	6301ÖÁ6307µÄÎ´ÁÐÃûÖÆ³ÉÆ·,°üÀ¨·þ×°²Ã¼ôÑù	310	Ï£À°	10	Ò»°ãÃ³Ò×	172631	Ç§¿Ë	13198985	?	26,531,908
202003	63079000	6301ÖÁ6307µÄÎ´ÁÐÃûÖÆ³ÉÆ·,°üÀ¨·þ×°²Ã¼ôÑù	310	Ï£À°	11	¹ú¼Ò¼ä¡¢¹ú¼Ê×éÖ¯ÎÞ³¥Ô®ÖúºÍÔùËÍµÄÎï×Ê	12244	Ç§¿Ë	653600	?	3,000,000
202003	63079000	6301ÖÁ6307µÄÎ´ÁÐÃûÖÆ³ÉÆ·,°üÀ¨·þ×°²Ã¼ôÑù	310	Ï£À°	12	ÆäËû¾èÔùÎï×Ê	1750	Ç§¿Ë	500000	?	1,610,276
202003	63079000	6301ÖÁ6307µÄÎ´ÁÐÃûÖÆ³ÉÆ·,°üÀ¨·þ×°²Ã¼ôÑù	311	ÆÏÌÑÑÀ	10	Ò»°ãÃ³Ò×	128731	Ç§¿Ë	18401688	?	47,877,757
202003	63079000	6301ÖÁ6307µÄÎ´ÁÐÃûÖÆ³ÉÆ·,°üÀ¨·þ×°²Ã¼ôÑù	311	ÆÏÌÑÑÀ	12	ÆäËû¾èÔùÎï×Ê	1078	Ç§¿Ë	169940	?	1,832,925
202003	63079000	6301ÖÁ6307µÄÎ´ÁÐÃûÖÆ³ÉÆ·,°üÀ¨·þ×°²Ã¼ôÑù	312	Î÷°àÑÀ	10	Ò»°ãÃ³Ò×	724783	Ç§¿Ë	97035734	?	199,062,956
202003	63079000	6301ÖÁ6307µÄÎ´ÁÐÃûÖÆ³ÉÆ·,°üÀ¨·þ×°²Ã¼ôÑù	312	Î÷°àÑÀ	11	¹ú¼Ò¼ä¡¢¹ú¼Ê×éÖ¯ÎÞ³¥Ô®ÖúºÍÔùËÍµÄÎï×Ê	923	Ç§¿Ë	70000	?	850,000
202003	63079000	6301ÖÁ6307µÄÎ´ÁÐÃûÖÆ³ÉÆ·,°üÀ¨·þ×°²Ã¼ôÑù	312	Î÷°àÑÀ	12	ÆäËû¾èÔùÎï×Ê	4605	Ç§¿Ë	890200	?	2,688,725
202003	63079000	6301ÖÁ6307µÄÎ´ÁÐÃûÖÆ³ÉÆ·,°üÀ¨·þ×°²Ã¼ôÑù	313	°¢¶û°ÍÄáÑÇ	10	Ò»°ãÃ³Ò×	1178	Ç§¿Ë	30720	?	40,153
202003	63079000	6301ÖÁ6307µÄÎ´ÁÐÃûÖÆ³ÉÆ·,°üÀ¨·þ×°²Ã¼ôÑù	315	°ÂµØÀû	10	Ò»°ãÃ³Ò×	107707	Ç§¿Ë	14750227	?	43,625,505
202003	63079000	6301ÖÁ6307µÄÎ´ÁÐÃûÖÆ³ÉÆ·,°üÀ¨·þ×°²Ã¼ôÑù	315	°ÂµØÀû	12	ÆäËû¾èÔùÎï×Ê	398	Ç§¿Ë	50880	?	763,200
202003	63079000	6301ÖÁ6307µÄÎ´ÁÐÃûÖÆ³ÉÆ·,°üÀ¨·þ×°²Ã¼ôÑù	316	±£¼ÓÀûÑÇ	10	Ò»°ãÃ³Ò×	19003	Ç§¿Ë	3371192	?	4,755,920
202003	63079000	6301ÖÁ6307µÄÎ´ÁÐÃûÖÆ³ÉÆ·,°üÀ¨·þ×°²Ã¼ôÑù	318	·ÒÀ¼	10	Ò»°ãÃ³Ò×	147921	Ç§¿Ë	4965868	?	6,918,489
202003	63079000	6301ÖÁ6307µÄÎ´ÁÐÃûÖÆ³ÉÆ·,°üÀ¨·þ×°²Ã¼ôÑù	321	ÐÙÑÀÀû	10	Ò»°ãÃ³Ò×	149180	Ç§¿Ë	21770000	?	63,869,599
202003	63079000	6301ÖÁ6307µÄÎ´ÁÐÃûÖÆ³ÉÆ·,°üÀ¨·þ×°²Ã¼ôÑù	321	ÐÙÑÀÀû	12	ÆäËû¾èÔùÎï×Ê	11410	Ç§¿Ë	3271000	?	8,406,570
202003	63079000	6301ÖÁ6307µÄÎ´ÁÐÃûÖÆ³ÉÆ·,°üÀ¨·þ×°²Ã¼ôÑù	322	±ùµº	10	Ò»°ãÃ³Ò×	320	Ç§¿Ë	11260	?	198,362
202003	63079000	6301ÖÁ6307µÄÎ´ÁÐÃûÖÆ³ÉÆ·,°üÀ¨·þ×°²Ã¼ôÑù	323	ÁÐÖ§¶ØÊ¿µÇ	10	Ò»°ãÃ³Ò×	3448	Ç§¿Ë	52500	?	938,895
202003	63079000	6301ÖÁ6307µÄÎ´ÁÐÃûÖÆ³ÉÆ·,°üÀ¨·þ×°²Ã¼ôÑù	324	Âí¶úËû	10	Ò»°ãÃ³Ò×	5494	Ç§¿Ë	476030	?	1,167,179
202003	63079000	6301ÖÁ6307µÄÎ´ÁÐÃûÖÆ³ÉÆ·,°üÀ¨·þ×°²Ã¼ôÑù	324	Âí¶úËû	11	¹ú¼Ò¼ä¡¢¹ú¼Ê×éÖ¯ÎÞ³¥Ô®ÖúºÍÔùËÍµÄÎï×Ê	68	Ç§¿Ë	6390	?	11,751
202003	63079000	6301ÖÁ6307µÄÎ´ÁÐÃûÖÆ³ÉÆ·,°üÀ¨·þ×°²Ã¼ôÑù	325	Ä¦ÄÉ¸ç	10	Ò»°ãÃ³Ò×	273	Ç§¿Ë	70000	?	147,025
202003	63079000	6301ÖÁ6307µÄÎ´ÁÐÃûÖÆ³ÉÆ·,°üÀ¨·þ×°²Ã¼ôÑù	326	Å²Íþ	10	Ò»°ãÃ³Ò×	157558	Ç§¿Ë	11906316	?	26,449,566
202003	63079000	6301ÖÁ6307µÄÎ´ÁÐÃûÖÆ³ÉÆ·,°üÀ¨·þ×°²Ã¼ôÑù	326	Å²Íþ	12	ÆäËû¾èÔùÎï×Ê	1734	Ç§¿Ë	510000	?	1,315,000
202003	63079000	6301ÖÁ6307µÄÎ´ÁÐÃûÖÆ³ÉÆ·,°üÀ¨·þ×°²Ã¼ôÑù	327	²¨À¼	10	Ò»°ãÃ³Ò×	767787	Ç§¿Ë	62779451	?	85,166,520
202003	63079000	6301ÖÁ6307µÄÎ´ÁÐÃûÖÆ³ÉÆ·,°üÀ¨·þ×°²Ã¼ôÑù	327	²¨À¼	11	¹ú¼Ò¼ä¡¢¹ú¼Ê×éÖ¯ÎÞ³¥Ô®ÖúºÍÔùËÍµÄÎï×Ê	802	Ç§¿Ë	40000	?	400,000
202003	63079000	6301ÖÁ6307µÄÎ´ÁÐÃûÖÆ³ÉÆ·,°üÀ¨·þ×°²Ã¼ôÑù	327	²¨À¼	12	ÆäËû¾èÔùÎï×Ê	319	Ç§¿Ë	78000	?	264,720
202003	63079000	6301ÖÁ6307µÄÎ´ÁÐÃûÖÆ³ÉÆ·,°üÀ¨·þ×°²Ã¼ôÑù	328	ÂÞÂíÄáÑÇ	10	Ò»°ãÃ³Ò×	69263	Ç§¿Ë	15443448	?	30,013,803
202003	63079000	6301ÖÁ6307µÄÎ´ÁÐÃûÖÆ³ÉÆ·,°üÀ¨·þ×°²Ã¼ôÑù	328	ÂÞÂíÄáÑÇ	12	ÆäËû¾èÔùÎï×Ê	236	Ç§¿Ë	62800	?	128,598
202003	63079000	6301ÖÁ6307µÄÎ´ÁÐÃûÖÆ³ÉÆ·,°üÀ¨·þ×°²Ã¼ôÑù	330	Èðµä	10	Ò»°ãÃ³Ò×	346021	Ç§¿Ë	10249374	?	19,330,550
202003	63079000	6301ÖÁ6307µÄÎ´ÁÐÃûÖÆ³ÉÆ·,°üÀ¨·þ×°²Ã¼ôÑù	330	Èðµä	12	ÆäËû¾èÔùÎï×Ê	2266	Ç§¿Ë	575900	?	2,368,340
202003	63079000	6301ÖÁ6307µÄÎ´ÁÐÃûÖÆ³ÉÆ·,°üÀ¨·þ×°²Ã¼ôÑù	331	ÈðÊ¿	10	Ò»°ãÃ³Ò×	169289	Ç§¿Ë	31918995	?	42,802,969
202003	63079000	6301ÖÁ6307µÄÎ´ÁÐÃûÖÆ³ÉÆ·,°üÀ¨·þ×°²Ã¼ôÑù	331	ÈðÊ¿	12	ÆäËû¾èÔùÎï×Ê	2322	Ç§¿Ë	605680	?	2,613,113
202003	63079000	6301ÖÁ6307µÄÎ´ÁÐÃûÖÆ³ÉÆ·,°üÀ¨·þ×°²Ã¼ôÑù	334	°®É³ÄáÑÇ	10	Ò»°ãÃ³Ò×	3883	Ç§¿Ë	681532	?	1,290,713
202003	63079000	6301ÖÁ6307µÄÎ´ÁÐÃûÖÆ³ÉÆ·,°üÀ¨·þ×°²Ã¼ôÑù	335	À­ÍÑÎ¬ÑÇ	10	Ò»°ãÃ³Ò×	17785	Ç§¿Ë	627670	?	1,284,950
202003	63079000	6301ÖÁ6307µÄÎ´ÁÐÃûÖÆ³ÉÆ·,°üÀ¨·þ×°²Ã¼ôÑù	336	Á¢ÌÕÍð	10	Ò»°ãÃ³Ò×	25890	Ç§¿Ë	5863360	?	18,592,458
202003	63079000	6301ÖÁ6307µÄÎ´ÁÐÃûÖÆ³ÉÆ·,°üÀ¨·þ×°²Ã¼ôÑù	337	¸ñÂ³¼ªÑÇ	10	Ò»°ãÃ³Ò×	27711	Ç§¿Ë	956804	?	1,627,727
202003	63079000	6301ÖÁ6307µÄÎ´ÁÐÃûÖÆ³ÉÆ·,°üÀ¨·þ×°²Ã¼ôÑù	338	ÑÇÃÀÄáÑÇ	10	Ò»°ãÃ³Ò×	574	Ç§¿Ë	17780	?	40,364
202003	63079000	6301ÖÁ6307µÄÎ´ÁÐÃûÖÆ³ÉÆ·,°üÀ¨·þ×°²Ã¼ôÑù	339	°¢Èû°Ý½®	10	Ò»°ãÃ³Ò×	4137	Ç§¿Ë	1153898	?	2,565,469
202003	63079000	6301ÖÁ6307µÄÎ´ÁÐÃûÖÆ³ÉÆ·,°üÀ¨·þ×°²Ã¼ôÑù	340	°×¶íÂÞË¹	10	Ò»°ãÃ³Ò×	882	Ç§¿Ë	307858	?	64,218
202003	63079000	6301ÖÁ6307µÄÎ´ÁÐÃûÖÆ³ÉÆ·,°üÀ¨·þ×°²Ã¼ôÑù	340	°×¶íÂÞË¹	11	¹ú¼Ò¼ä¡¢¹ú¼Ê×éÖ¯ÎÞ³¥Ô®ÖúºÍÔùËÍµÄÎï×Ê	55	Ç§¿Ë	2000	?	10,000
202003	63079000	6301ÖÁ6307µÄÎ´ÁÐÃûÖÆ³ÉÆ·,°üÀ¨·þ×°²Ã¼ôÑù	343	Ä¦¶û¶àÍß	10	Ò»°ãÃ³Ò×	300	Ç§¿Ë	300	?	4,201
202003	63079000	6301ÖÁ6307µÄÎ´ÁÐÃûÖÆ³ÉÆ·,°üÀ¨·þ×°²Ã¼ôÑù	344	¶íÂÞË¹Áª°î	10	Ò»°ãÃ³Ò×	409205	Ç§¿Ë	61324586	?	66,600,290
202003	63079000	6301ÖÁ6307µÄÎ´ÁÐÃûÖÆ³ÉÆ·,°üÀ¨·þ×°²Ã¼ôÑù	344	¶íÂÞË¹Áª°î	12	ÆäËû¾èÔùÎï×Ê	6988	Ç§¿Ë	520400	?	5,150,077
202003	63079000	6301ÖÁ6307µÄÎ´ÁÐÃûÖÆ³ÉÆ·,°üÀ¨·þ×°²Ã¼ôÑù	347	ÎÚ¿ËÀ¼	10	Ò»°ãÃ³Ò×	53716	Ç§¿Ë	9349242	?	10,813,814
202003	63079000	6301ÖÁ6307µÄÎ´ÁÐÃûÖÆ³ÉÆ·,°üÀ¨·þ×°²Ã¼ôÑù	347	ÎÚ¿ËÀ¼	11	¹ú¼Ò¼ä¡¢¹ú¼Ê×éÖ¯ÎÞ³¥Ô®ÖúºÍÔùËÍµÄÎï×Ê	55	Ç§¿Ë	2000	?	10,000
202003	63079000	6301ÖÁ6307µÄÎ´ÁÐÃûÖÆ³ÉÆ·,°üÀ¨·þ×°²Ã¼ôÑù	350	Ë¹ÂåÎÄÄáÑÇ	10	Ò»°ãÃ³Ò×	216240	Ç§¿Ë	10422850	?	18,864,068
202003	63079000	6301ÖÁ6307µÄÎ´ÁÐÃûÖÆ³ÉÆ·,°üÀ¨·þ×°²Ã¼ôÑù	351	¿ËÂÞµØÑÇ	10	Ò»°ãÃ³Ò×	40786	Ç§¿Ë	1765280	?	2,441,207
202003	63079000	6301ÖÁ6307µÄÎ´ÁÐÃûÖÆ³ÉÆ·,°üÀ¨·þ×°²Ã¼ôÑù	352	½Ý¿Ë	10	Ò»°ãÃ³Ò×	351916	Ç§¿Ë	59705594	?	257,581,077
202003	63079000	6301ÖÁ6307µÄÎ´ÁÐÃûÖÆ³ÉÆ·,°üÀ¨·þ×°²Ã¼ôÑù	352	½Ý¿Ë	12	ÆäËû¾èÔùÎï×Ê	1621	Ç§¿Ë	221800	?	463,508
202003	63079000	6301ÖÁ6307µÄÎ´ÁÐÃûÖÆ³ÉÆ·,°üÀ¨·þ×°²Ã¼ôÑù	353	Ë¹Âå·¥¿Ë	10	Ò»°ãÃ³Ò×	118220	Ç§¿Ë	45437857	?	59,154,456
202003	63079000	6301ÖÁ6307µÄÎ´ÁÐÃûÖÆ³ÉÆ·,°üÀ¨·þ×°²Ã¼ôÑù	354	±±ÂíÆä¶Ù¹²ºÍ¹ú	10	Ò»°ãÃ³Ò×	430	Ç§¿Ë	75100	?	464,197
202003	63079000	6301ÖÁ6307µÄÎ´ÁÐÃûÖÆ³ÉÆ·,°üÀ¨·þ×°²Ã¼ôÑù	355	²¨ºÚ	10	Ò»°ãÃ³Ò×	890	Ç§¿Ë	62240	?	79,031
202003	63079000	6301ÖÁ6307µÄÎ´ÁÐÃûÖÆ³ÉÆ·,°üÀ¨·þ×°²Ã¼ôÑù	358	Èû¶ûÎ¬ÑÇ	10	Ò»°ãÃ³Ò×	43926	Ç§¿Ë	11310400	?	27,863,640
202003	63079000	6301ÖÁ6307µÄÎ´ÁÐÃûÖÆ³ÉÆ·,°üÀ¨·þ×°²Ã¼ôÑù	358	Èû¶ûÎ¬ÑÇ	11	¹ú¼Ò¼ä¡¢¹ú¼Ê×éÖ¯ÎÞ³¥Ô®ÖúºÍÔùËÍµÄÎï×Ê	2300	Ç§¿Ë	270000	?	1,350,000
202003	63079000	6301ÖÁ6307µÄÎ´ÁÐÃûÖÆ³ÉÆ·,°üÀ¨·þ×°²Ã¼ôÑù	358	Èû¶ûÎ¬ÑÇ	12	ÆäËû¾èÔùÎï×Ê	1457	Ç§¿Ë	348000	?	3,657,600
202003	63079000	6301ÖÁ6307µÄÎ´ÁÐÃûÖÆ³ÉÆ·,°üÀ¨·þ×°²Ã¼ôÑù	359	ºÚÉ½	10	Ò»°ãÃ³Ò×	404	Ç§¿Ë	68060	?	231,019
202003	63079000	6301ÖÁ6307µÄÎ´ÁÐÃûÖÆ³ÉÆ·,°üÀ¨·þ×°²Ã¼ôÑù	401	°²Ìá¹ÏºÍ°Í²¼´ï	12	ÆäËû¾èÔùÎï×Ê	100	Ç§¿Ë	30000	?	45,900
202003	63079000	6301ÖÁ6307µÄÎ´ÁÐÃûÖÆ³ÉÆ·,°üÀ¨·þ×°²Ã¼ôÑù	402	°¢¸ùÍ¢	10	Ò»°ãÃ³Ò×	27956	Ç§¿Ë	7450041	?	2,422,637
202003	63079000	6301ÖÁ6307µÄÎ´ÁÐÃûÖÆ³ÉÆ·,°üÀ¨·þ×°²Ã¼ôÑù	402	°¢¸ùÍ¢	12	ÆäËû¾èÔùÎï×Ê	535	Ç§¿Ë	140000	?	360,000
202003	63079000	6301ÖÁ6307µÄÎ´ÁÐÃûÖÆ³ÉÆ·,°üÀ¨·þ×°²Ã¼ôÑù	403	°¢Â³°Í	10	Ò»°ãÃ³Ò×	108	Ç§¿Ë	35000	?	25,205
202003	63079000	6301ÖÁ6307µÄÎ´ÁÐÃûÖÆ³ÉÆ·,°üÀ¨·þ×°²Ã¼ôÑù	405	°Í°Í¶àË¹	10	Ò»°ãÃ³Ò×	14	Ç§¿Ë	20	?	1,458
202003	63079000	6301ÖÁ6307µÄÎ´ÁÐÃûÖÆ³ÉÆ·,°üÀ¨·þ×°²Ã¼ôÑù	405	°Í°Í¶àË¹	11	¹ú¼Ò¼ä¡¢¹ú¼Ê×éÖ¯ÎÞ³¥Ô®ÖúºÍÔùËÍµÄÎï×Ê	43	Ç§¿Ë	1950	?	39,204
202003	63079000	6301ÖÁ6307µÄÎ´ÁÐÃûÖÆ³ÉÆ·,°üÀ¨·þ×°²Ã¼ôÑù	405	°Í°Í¶àË¹	12	ÆäËû¾èÔùÎï×Ê	100	Ç§¿Ë	30000	?	45,900
202003	63079000	6301ÖÁ6307µÄÎ´ÁÐÃûÖÆ³ÉÆ·,°üÀ¨·þ×°²Ã¼ôÑù	408	¶àÃñ×å²£ÀûÎ¬ÑÇ¹ú	10	Ò»°ãÃ³Ò×	3535	Ç§¿Ë	273980	?	265,031
202003	63079000	6301ÖÁ6307µÄÎ´ÁÐÃûÖÆ³ÉÆ·,°üÀ¨·þ×°²Ã¼ôÑù	408	¶àÃñ×å²£ÀûÎ¬ÑÇ¹ú	12	ÆäËû¾èÔùÎï×Ê	250	Ç§¿Ë	100000	?	250,000
202003	63079000	6301ÖÁ6307µÄÎ´ÁÐÃûÖÆ³ÉÆ·,°üÀ¨·þ×°²Ã¼ôÑù	410	°ÍÎ÷	10	Ò»°ãÃ³Ò×	240758	Ç§¿Ë	31162267	?	14,180,028
202003	63079000	6301ÖÁ6307µÄÎ´ÁÐÃûÖÆ³ÉÆ·,°üÀ¨·þ×°²Ã¼ôÑù	412	ÖÇÀû	10	Ò»°ãÃ³Ò×	353753	Ç§¿Ë	20120291	?	24,874,431
202003	63079000	6301ÖÁ6307µÄÎ´ÁÐÃûÖÆ³ÉÆ·,°üÀ¨·þ×°²Ã¼ôÑù	412	ÖÇÀû	12	ÆäËû¾èÔùÎï×Ê	25	Ç§¿Ë	15000	?	31,505
202003	63079000	6301ÖÁ6307µÄÎ´ÁÐÃûÖÆ³ÉÆ·,°üÀ¨·þ×°²Ã¼ôÑù	413	¸çÂ×±ÈÑÇ	10	Ò»°ãÃ³Ò×	47082	Ç§¿Ë	11664898	?	3,752,906
202003	63079000	6301ÖÁ6307µÄÎ´ÁÐÃûÖÆ³ÉÆ·,°üÀ¨·þ×°²Ã¼ôÑù	414	¶àÃ×Äá¿Ë	10	Ò»°ãÃ³Ò×	29	Ç§¿Ë	50	?	140
202003	63079000	6301ÖÁ6307µÄÎ´ÁÐÃûÖÆ³ÉÆ·,°üÀ¨·þ×°²Ã¼ôÑù	414	¶àÃ×Äá¿Ë	11	¹ú¼Ò¼ä¡¢¹ú¼Ê×éÖ¯ÎÞ³¥Ô®ÖúºÍÔùËÍµÄÎï×Ê	6	Ç§¿Ë	520	?	1,393
202003	63079000	6301ÖÁ6307µÄÎ´ÁÐÃûÖÆ³ÉÆ·,°üÀ¨·þ×°²Ã¼ôÑù	414	¶àÃ×Äá¿Ë	12	ÆäËû¾èÔùÎï×Ê	105	Ç§¿Ë	30000	?	45,900
202003	63079000	6301ÖÁ6307µÄÎ´ÁÐÃûÖÆ³ÉÆ·,°üÀ¨·þ×°²Ã¼ôÑù	415	¸çË¹´ïÀè¼Ó	10	Ò»°ãÃ³Ò×	12884	Ç§¿Ë	744269	?	2,680,380
202003	63079000	6301ÖÁ6307µÄÎ´ÁÐÃûÖÆ³ÉÆ·,°üÀ¨·þ×°²Ã¼ôÑù	415	¸çË¹´ïÀè¼Ó	12	ÆäËû¾èÔùÎï×Ê	350	Ç§¿Ë	100000	?	330,000
202003	63079000	6301ÖÁ6307µÄÎ´ÁÐÃûÖÆ³ÉÆ·,°üÀ¨·þ×°²Ã¼ôÑù	416	¹Å°Í	10	Ò»°ãÃ³Ò×	1473	Ç§¿Ë	425250	?	326,574
202003	63079000	6301ÖÁ6307µÄÎ´ÁÐÃûÖÆ³ÉÆ·,°üÀ¨·þ×°²Ã¼ôÑù	417	¿âÀ°Ë÷µº	10	Ò»°ãÃ³Ò×	161	Ç§¿Ë	45550	?	82,492
202003	63079000	6301ÖÁ6307µÄÎ´ÁÐÃûÖÆ³ÉÆ·,°üÀ¨·þ×°²Ã¼ôÑù	418	¶àÃ×Äá¼Ó¹²ºÍ¹ú	10	Ò»°ãÃ³Ò×	12949	Ç§¿Ë	12682323	?	571,189
202003	63079000	6301ÖÁ6307µÄÎ´ÁÐÃûÖÆ³ÉÆ·,°üÀ¨·þ×°²Ã¼ôÑù	418	¶àÃ×Äá¼Ó¹²ºÍ¹ú	12	ÆäËû¾èÔùÎï×Ê	175	Ç§¿Ë	50000	?	76,500
202003	63079000	6301ÖÁ6307µÄÎ´ÁÐÃûÖÆ³ÉÆ·,°üÀ¨·þ×°²Ã¼ôÑù	419	¶ò¹Ï¶à¶û	10	Ò»°ãÃ³Ò×	2493	Ç§¿Ë	1565348	?	230,967
202003	63079000	6301ÖÁ6307µÄÎ´ÁÐÃûÖÆ³ÉÆ·,°üÀ¨·þ×°²Ã¼ôÑù	419	¶ò¹Ï¶à¶û	12	ÆäËû¾èÔùÎï×Ê	470	Ç§¿Ë	120000	?	382,800
202003	63079000	6301ÖÁ6307µÄÎ´ÁÐÃûÖÆ³ÉÆ·,°üÀ¨·þ×°²Ã¼ôÑù	421	¸ñÁÖÄÉ´ï	10	Ò»°ãÃ³Ò×	1	Ç§¿Ë	0	?	259
202003	63079000	6301ÖÁ6307µÄÎ´ÁÐÃûÖÆ³ÉÆ·,°üÀ¨·þ×°²Ã¼ôÑù	423	Î£µØÂíÀ­	10	Ò»°ãÃ³Ò×	8831	Ç§¿Ë	1079426	?	2,161,159
202003	63079000	6301ÖÁ6307µÄÎ´ÁÐÃûÖÆ³ÉÆ·,°üÀ¨·þ×°²Ã¼ôÑù	424	¹çÑÇÄÇ	10	Ò»°ãÃ³Ò×	259	Ç§¿Ë	121700	?	56,532
202003	63079000	6301ÖÁ6307µÄÎ´ÁÐÃûÖÆ³ÉÆ·,°üÀ¨·þ×°²Ã¼ôÑù	424	¹çÑÇÄÇ	11	¹ú¼Ò¼ä¡¢¹ú¼Ê×éÖ¯ÎÞ³¥Ô®ÖúºÍÔùËÍµÄÎï×Ê	29	Ç§¿Ë	1500	?	15,000
202003	63079000	6301ÖÁ6307µÄÎ´ÁÐÃûÖÆ³ÉÆ·,°üÀ¨·þ×°²Ã¼ôÑù	425	º£µØ	10	Ò»°ãÃ³Ò×	400	Ç§¿Ë	100000	?	150,526
202003	63079000	6301ÖÁ6307µÄÎ´ÁÐÃûÖÆ³ÉÆ·,°üÀ¨·þ×°²Ã¼ôÑù	426	ºé¶¼À­Ë¹	10	Ò»°ãÃ³Ò×	573	Ç§¿Ë	107900	?	222,866
202003	63079000	6301ÖÁ6307µÄÎ´ÁÐÃûÖÆ³ÉÆ·,°üÀ¨·þ×°²Ã¼ôÑù	427	ÑÀÂò¼Ó	10	Ò»°ãÃ³Ò×	6973	Ç§¿Ë	527129	?	15,536,878
202003	63079000	6301ÖÁ6307µÄÎ´ÁÐÃûÖÆ³ÉÆ·,°üÀ¨·þ×°²Ã¼ôÑù	429	Ä«Î÷¸ç	10	Ò»°ãÃ³Ò×	505971	Ç§¿Ë	14186031	?	19,122,456
202003	63079000	6301ÖÁ6307µÄÎ´ÁÐÃûÖÆ³ÉÆ·,°üÀ¨·þ×°²Ã¼ôÑù	429	Ä«Î÷¸ç	12	ÆäËû¾èÔùÎï×Ê	285	Ç§¿Ë	110000	?	285,000
202003	63079000	6301ÖÁ6307µÄÎ´ÁÐÃûÖÆ³ÉÆ·,°üÀ¨·þ×°²Ã¼ôÑù	432	°ÍÄÃÂí	10	Ò»°ãÃ³Ò×	17950	Ç§¿Ë	1965781	?	4,177,794
202003	63079000	6301ÖÁ6307µÄÎ´ÁÐÃûÖÆ³ÉÆ·,°üÀ¨·þ×°²Ã¼ôÑù	432	°ÍÄÃÂí	12	ÆäËû¾èÔùÎï×Ê	453	Ç§¿Ë	122100	?	304,888
202003	63079000	6301ÖÁ6307µÄÎ´ÁÐÃûÖÆ³ÉÆ·,°üÀ¨·þ×°²Ã¼ôÑù	433	°ÍÀ­¹ç	10	Ò»°ãÃ³Ò×	5827	Ç§¿Ë	101900	?	360,949
202003	63079000	6301ÖÁ6307µÄÎ´ÁÐÃûÖÆ³ÉÆ·,°üÀ¨·þ×°²Ã¼ôÑù	434	ÃØÂ³	10	Ò»°ãÃ³Ò×	52255	Ç§¿Ë	4014002	?	3,349,243
202003	63079000	6301ÖÁ6307µÄÎ´ÁÐÃûÖÆ³ÉÆ·,°üÀ¨·þ×°²Ã¼ôÑù	434	ÃØÂ³	12	ÆäËû¾èÔùÎï×Ê	353	Ç§¿Ë	100800	?	252,000
202003	63079000	6301ÖÁ6307µÄÎ´ÁÐÃûÖÆ³ÉÆ·,°üÀ¨·þ×°²Ã¼ôÑù	435	²¨¶àÀè¸÷	10	Ò»°ãÃ³Ò×	8298	Ç§¿Ë	1337910	?	444,718
202003	63079000	6301ÖÁ6307µÄÎ´ÁÐÃûÖÆ³ÉÆ·,°üÀ¨·þ×°²Ã¼ôÑù	440	Èø¶ûÍß¶à	10	Ò»°ãÃ³Ò×	5995	Ç§¿Ë	199142	?	259,137
202003	63079000	6301ÖÁ6307µÄÎ´ÁÐÃûÖÆ³ÉÆ·,°üÀ¨·þ×°²Ã¼ôÑù	440	Èø¶ûÍß¶à	12	ÆäËû¾èÔùÎï×Ê	350	Ç§¿Ë	100000	?	333,000
202003	63079000	6301ÖÁ6307µÄÎ´ÁÐÃûÖÆ³ÉÆ·,°üÀ¨·þ×°²Ã¼ôÑù	441	ËÕÀïÄÏ	10	Ò»°ãÃ³Ò×	74	Ç§¿Ë	4418	?	9,272
202003	63079000	6301ÖÁ6307µÄÎ´ÁÐÃûÖÆ³ÉÆ·,°üÀ¨·þ×°²Ã¼ôÑù	441	ËÕÀïÄÏ	12	ÆäËû¾èÔùÎï×Ê	105	Ç§¿Ë	30000	?	45,900
202003	63079000	6301ÖÁ6307µÄÎ´ÁÐÃûÖÆ³ÉÆ·,°üÀ¨·þ×°²Ã¼ôÑù	442	ÌØÁ¢Äá´ïºÍ¶à°Í¸ç	10	Ò»°ãÃ³Ò×	1779	Ç§¿Ë	12370	?	47,235
202003	63079000	6301ÖÁ6307µÄÎ´ÁÐÃûÖÆ³ÉÆ·,°üÀ¨·þ×°²Ã¼ôÑù	442	ÌØÁ¢Äá´ïºÍ¶à°Í¸ç	12	ÆäËû¾èÔùÎï×Ê	105	Ç§¿Ë	30000	?	45,900
202003	63079000	6301ÖÁ6307µÄÎ´ÁÐÃûÖÆ³ÉÆ·,°üÀ¨·þ×°²Ã¼ôÑù	444	ÎÚÀ­¹ç	10	Ò»°ãÃ³Ò×	20243	Ç§¿Ë	2770440	?	1,831,660
202003	63079000	6301ÖÁ6307µÄÎ´ÁÐÃûÖÆ³ÉÆ·,°üÀ¨·þ×°²Ã¼ôÑù	445	Î¯ÄÚÈðÀ­	10	Ò»°ãÃ³Ò×	21200	Ç§¿Ë	4472878	?	18,901,763
202003	63079000	6301ÖÁ6307µÄÎ´ÁÐÃûÖÆ³ÉÆ·,°üÀ¨·þ×°²Ã¼ôÑù	445	Î¯ÄÚÈðÀ­	11	¹ú¼Ò¼ä¡¢¹ú¼Ê×éÖ¯ÎÞ³¥Ô®ÖúºÍÔùËÍµÄÎï×Ê	299	Ç§¿Ë	58900	?	199,044
202003	63079000	6301ÖÁ6307µÄÎ´ÁÐÃûÖÆ³ÉÆ·,°üÀ¨·þ×°²Ã¼ôÑù	447	Ê¥Æä´ÄºÍÄáÎ¬Ë¹	10	Ò»°ãÃ³Ò×	70	Ç§¿Ë	7000	?	40,199
202003	63079000	6301ÖÁ6307µÄÎ´ÁÐÃûÖÆ³ÉÆ·,°üÀ¨·þ×°²Ã¼ôÑù	449	ºÉÊô°²µØÁÐË¹	10	Ò»°ãÃ³Ò×	102	Ç§¿Ë	34000	?	99,977
202003	63079000	6301ÖÁ6307µÄÎ´ÁÐÃûÖÆ³ÉÆ·,°üÀ¨·þ×°²Ã¼ôÑù	501	¼ÓÄÃ´ó	10	Ò»°ãÃ³Ò×	1787803	Ç§¿Ë	67376241	?	99,534,265
202003	63079000	6301ÖÁ6307µÄÎ´ÁÐÃûÖÆ³ÉÆ·,°üÀ¨·þ×°²Ã¼ôÑù	501	¼ÓÄÃ´ó	12	ÆäËû¾èÔùÎï×Ê	2903	Ç§¿Ë	549120	?	3,069,002
202003	63079000	6301ÖÁ6307µÄÎ´ÁÐÃûÖÆ³ÉÆ·,°üÀ¨·þ×°²Ã¼ôÑù	502	ÃÀ¹ú	10	Ò»°ãÃ³Ò×	19792236	Ç§¿Ë	819991650	?	1,193,485,853
202003	63079000	6301ÖÁ6307µÄÎ´ÁÐÃûÖÆ³ÉÆ·,°üÀ¨·þ×°²Ã¼ôÑù	502	ÃÀ¹ú	12	ÆäËû¾èÔùÎï×Ê	13169	Ç§¿Ë	1138750	?	11,197,193
202003	63079000	6301ÖÁ6307µÄÎ´ÁÐÃûÖÆ³ÉÆ·,°üÀ¨·þ×°²Ã¼ôÑù	504	°ÙÄ½´ó	10	Ò»°ãÃ³Ò×	89	Ç§¿Ë	15380	?	17,076
202003	63079000	6301ÖÁ6307µÄÎ´ÁÐÃûÖÆ³ÉÆ·,°üÀ¨·þ×°²Ã¼ôÑù	599	±±ÃÀÖÞÆäËû¹ú¼Ò(µØÇø)	10	Ò»°ãÃ³Ò×	130	Ç§¿Ë	30000	?	2,100
202003	63079000	6301ÖÁ6307µÄÎ´ÁÐÃûÖÆ³ÉÆ·,°üÀ¨·þ×°²Ã¼ôÑù	601	°Ä´óÀûÑÇ	10	Ò»°ãÃ³Ò×	1847045	Ç§¿Ë	109094953	?	206,495,879
202003	63079000	6301ÖÁ6307µÄÎ´ÁÐÃûÖÆ³ÉÆ·,°üÀ¨·þ×°²Ã¼ôÑù	602	¿â¿ËÈºµº	10	Ò»°ãÃ³Ò×	271	Ç§¿Ë	11100	?	7,595
202003	63079000	6301ÖÁ6307µÄÎ´ÁÐÃûÖÆ³ÉÆ·,°üÀ¨·þ×°²Ã¼ôÑù	603	ì³¼Ã	10	Ò»°ãÃ³Ò×	259	Ç§¿Ë	66570	?	28,243
202003	63079000	6301ÖÁ6307µÄÎ´ÁÐÃûÖÆ³ÉÆ·,°üÀ¨·þ×°²Ã¼ôÑù	607	ÐÂ¿¦Àï¶àÄáÑÇ	10	Ò»°ãÃ³Ò×	402	Ç§¿Ë	197350	?	75,060
202003	63079000	6301ÖÁ6307µÄÎ´ÁÐÃûÖÆ³ÉÆ·,°üÀ¨·þ×°²Ã¼ôÑù	608	ÍßÅ¬°¢Í¼	10	Ò»°ãÃ³Ò×	400	Ç§¿Ë	15000	?	22,925
202003	63079000	6301ÖÁ6307µÄÎ´ÁÐÃûÖÆ³ÉÆ·,°üÀ¨·þ×°²Ã¼ôÑù	609	ÐÂÎ÷À¼	10	Ò»°ãÃ³Ò×	164078	Ç§¿Ë	8320288	?	12,656,235
202003	63079000	6301ÖÁ6307µÄÎ´ÁÐÃûÖÆ³ÉÆ·,°üÀ¨·þ×°²Ã¼ôÑù	609	ÐÂÎ÷À¼	12	ÆäËû¾èÔùÎï×Ê	1348	Ç§¿Ë	300000	?	667,914
202003	63079000	6301ÖÁ6307µÄÎ´ÁÐÃûÖÆ³ÉÆ·,°üÀ¨·þ×°²Ã¼ôÑù	611	°Í²¼ÑÇÐÂ¼¸ÄÚÑÇ	10	Ò»°ãÃ³Ò×	2064	Ç§¿Ë	425850	?	785,180
202003	63079000	6301ÖÁ6307µÄÎ´ÁÐÃûÖÆ³ÉÆ·,°üÀ¨·þ×°²Ã¼ôÑù	613	ËùÂÞÃÅÈºµº	10	Ò»°ãÃ³Ò×	23	Ç§¿Ë	5900	?	4,665
202003	63079000	6301ÖÁ6307µÄÎ´ÁÐÃûÖÆ³ÉÆ·,°üÀ¨·þ×°²Ã¼ôÑù	614	ÌÀ¼Ó	10	Ò»°ãÃ³Ò×	250	Ç§¿Ë	60140	?	108,377
202003	63079000	6301ÖÁ6307µÄÎ´ÁÐÃûÖÆ³ÉÆ·,°üÀ¨·þ×°²Ã¼ôÑù	614	ÌÀ¼Ó	11	¹ú¼Ò¼ä¡¢¹ú¼Ê×éÖ¯ÎÞ³¥Ô®ÖúºÍÔùËÍµÄÎï×Ê	113	Ç§¿Ë	3680	?	25,555
202003	63079000	6301ÖÁ6307µÄÎ´ÁÐÃûÖÆ³ÉÆ·,°üÀ¨·þ×°²Ã¼ôÑù	614	ÌÀ¼Ó	12	ÆäËû¾èÔùÎï×Ê	20	Ç§¿Ë	3600	?	40,680
202003	63079000	6301ÖÁ6307µÄÎ´ÁÐÃûÖÆ³ÉÆ·,°üÀ¨·þ×°²Ã¼ôÑù	617	ÈøÄ¦ÑÇ	10	Ò»°ãÃ³Ò×	120	Ç§¿Ë	3240	?	1,815
202003	63079000	6301ÖÁ6307µÄÎ´ÁÐÃûÖÆ³ÉÆ·,°üÀ¨·þ×°²Ã¼ôÑù	623	·¨Êô²¨ÀûÄáÎ÷ÑÇ	10	Ò»°ãÃ³Ò×	2307	Ç§¿Ë	294920	?	448,897
202003	63079000	6301ÖÁ6307µÄÎ´ÁÐÃûÖÆ³ÉÆ·,°üÀ¨·þ×°²Ã¼ôÑù	699	´óÑóÖÞÆäËû¹ú¼Ò(µØÇø)	10	Ò»°ãÃ³Ò×	376	Ç§¿Ë	87000	?	172,650
202004	63079000	6301ÖÁ6307µÄÎ´ÁÐÃûÖÆ³ÉÆ·,°üÀ¨·þ×°²Ã¼ôÑù	101	°¢¸»º¹	10	Ò»°ãÃ³Ò×	13212	Ç§¿Ë	619460	?	3,394,527
202004	63079000	6301ÖÁ6307µÄÎ´ÁÐÃûÖÆ³ÉÆ·,°üÀ¨·þ×°²Ã¼ôÑù	102	°ÍÁÖ	10	Ò»°ãÃ³Ò×	127878	Ç§¿Ë	28113510	?	63,246,039
202004	63079000	6301ÖÁ6307µÄÎ´ÁÐÃûÖÆ³ÉÆ·,°üÀ¨·þ×°²Ã¼ôÑù	103	ÃÏ¼ÓÀ­¹ú	10	Ò»°ãÃ³Ò×	61575	Ç§¿Ë	10777472	?	19,969,510
202004	63079000	6301ÖÁ6307µÄÎ´ÁÐÃûÖÆ³ÉÆ·,°üÀ¨·þ×°²Ã¼ôÑù	103	ÃÏ¼ÓÀ­¹ú	12	ÆäËû¾èÔùÎï×Ê	1589	Ç§¿Ë	349700	?	1,190,526
202004	63079000	6301ÖÁ6307µÄÎ´ÁÐÃûÖÆ³ÉÆ·,°üÀ¨·þ×°²Ã¼ôÑù	104	²»µ¤	12	ÆäËû¾èÔùÎï×Ê	833	Ç§¿Ë	120000	?	1,092,100
202004	63079000	6301ÖÁ6307µÄÎ´ÁÐÃûÖÆ³ÉÆ·,°üÀ¨·þ×°²Ã¼ôÑù	105	ÎÄÀ³	10	Ò»°ãÃ³Ò×	41690	Ç§¿Ë	9876329	?	20,933,971
202004	63079000	6301ÖÁ6307µÄÎ´ÁÐÃûÖÆ³ÉÆ·,°üÀ¨·þ×°²Ã¼ôÑù	105	ÎÄÀ³	11	¹ú¼Ò¼ä¡¢¹ú¼Ê×éÖ¯ÎÞ³¥Ô®ÖúºÍÔùËÍµÄÎï×Ê	173	Ç§¿Ë	51000	?	127,500
202004	63079000	6301ÖÁ6307µÄÎ´ÁÐÃûÖÆ³ÉÆ·,°üÀ¨·þ×°²Ã¼ôÑù	106	Ãåµé	10	Ò»°ãÃ³Ò×	205118	Ç§¿Ë	45051049	?	62,726,636
202004	63079000	6301ÖÁ6307µÄÎ´ÁÐÃûÖÆ³ÉÆ·,°üÀ¨·þ×°²Ã¼ôÑù	106	Ãåµé	12	ÆäËû¾èÔùÎï×Ê	13080	Ç§¿Ë	3118400	?	7,505,571
202004	63079000	6301ÖÁ6307µÄÎ´ÁÐÃûÖÆ³ÉÆ·,°üÀ¨·þ×°²Ã¼ôÑù	107	¼íÆÒÕ¯	10	Ò»°ãÃ³Ò×	106007	Ç§¿Ë	23067135	?	36,773,591
202004	63079000	6301ÖÁ6307µÄÎ´ÁÐÃûÖÆ³ÉÆ·,°üÀ¨·þ×°²Ã¼ôÑù	107	¼íÆÒÕ¯	11	¹ú¼Ò¼ä¡¢¹ú¼Ê×éÖ¯ÎÞ³¥Ô®ÖúºÍÔùËÍµÄÎï×Ê	1731	Ç§¿Ë	405000	?	1,075,000
202004	63079000	6301ÖÁ6307µÄÎ´ÁÐÃûÖÆ³ÉÆ·,°üÀ¨·þ×°²Ã¼ôÑù	107	¼íÆÒÕ¯	12	ÆäËû¾èÔùÎï×Ê	952	Ç§¿Ë	340000	?	960,801
202004	63079000	6301ÖÁ6307µÄÎ´ÁÐÃûÖÆ³ÉÆ·,°üÀ¨·þ×°²Ã¼ôÑù	108	ÈûÆÖÂ·Ë¹	10	Ò»°ãÃ³Ò×	13606	Ç§¿Ë	2053320	?	6,008,388
202004	63079000	6301ÖÁ6307µÄÎ´ÁÐÃûÖÆ³ÉÆ·,°üÀ¨·þ×°²Ã¼ôÑù	108	ÈûÆÖÂ·Ë¹	11	¹ú¼Ò¼ä¡¢¹ú¼Ê×éÖ¯ÎÞ³¥Ô®ÖúºÍÔùËÍµÄÎï×Ê	80	Ç§¿Ë	10000	?	180,000
202004	63079000	6301ÖÁ6307µÄÎ´ÁÐÃûÖÆ³ÉÆ·,°üÀ¨·þ×°²Ã¼ôÑù	110	ÖÐ¹úÏã¸Û	10	Ò»°ãÃ³Ò×	555416	Ç§¿Ë	67773404	?	93,082,113
202004	63079000	6301ÖÁ6307µÄÎ´ÁÐÃûÖÆ³ÉÆ·,°üÀ¨·þ×°²Ã¼ôÑù	110	ÖÐ¹úÏã¸Û	12	ÆäËû¾èÔùÎï×Ê	971	Ç§¿Ë	290000	?	865,000
202004	63079000	6301ÖÁ6307µÄÎ´ÁÐÃûÖÆ³ÉÆ·,°üÀ¨·þ×°²Ã¼ôÑù	111	Ó¡¶È	10	Ò»°ãÃ³Ò×	222579	Ç§¿Ë	26218606	?	84,873,150
202004	63079000	6301ÖÁ6307µÄÎ´ÁÐÃûÖÆ³ÉÆ·,°üÀ¨·þ×°²Ã¼ôÑù	111	Ó¡¶È	12	ÆäËû¾èÔùÎï×Ê	4500	Ç§¿Ë	1000040	?	4,284,140
202004	63079000	6301ÖÁ6307µÄÎ´ÁÐÃûÖÆ³ÉÆ·,°üÀ¨·þ×°²Ã¼ôÑù	112	Ó¡¶ÈÄáÎ÷ÑÇ	10	Ò»°ãÃ³Ò×	802509	Ç§¿Ë	189948137	?	241,801,021
202004	63079000	6301ÖÁ6307µÄÎ´ÁÐÃûÖÆ³ÉÆ·,°üÀ¨·þ×°²Ã¼ôÑù	112	Ó¡¶ÈÄáÎ÷ÑÇ	11	¹ú¼Ò¼ä¡¢¹ú¼Ê×éÖ¯ÎÞ³¥Ô®ÖúºÍÔùËÍµÄÎï×Ê	319	Ç§¿Ë	75000	?	187,500
202004	63079000	6301ÖÁ6307µÄÎ´ÁÐÃûÖÆ³ÉÆ·,°üÀ¨·þ×°²Ã¼ôÑù	112	Ó¡¶ÈÄáÎ÷ÑÇ	12	ÆäËû¾èÔùÎï×Ê	3914	Ç§¿Ë	942050	?	3,106,592
202004	63079000	6301ÖÁ6307µÄÎ´ÁÐÃûÖÆ³ÉÆ·,°üÀ¨·þ×°²Ã¼ôÑù	113	ÒÁÀÊ	10	Ò»°ãÃ³Ò×	192118	Ç§¿Ë	50074157	?	101,431,813
202004	63079000	6301ÖÁ6307µÄÎ´ÁÐÃûÖÆ³ÉÆ·,°üÀ¨·þ×°²Ã¼ôÑù	113	ÒÁÀÊ	12	ÆäËû¾èÔùÎï×Ê	2153	Ç§¿Ë	462700	?	816,099
202004	63079000	6301ÖÁ6307µÄÎ´ÁÐÃûÖÆ³ÉÆ·,°üÀ¨·þ×°²Ã¼ôÑù	114	ÒÁÀ­¿Ë	10	Ò»°ãÃ³Ò×	196823	Ç§¿Ë	20268873	?	32,915,038
202004	63079000	6301ÖÁ6307µÄÎ´ÁÐÃûÖÆ³ÉÆ·,°üÀ¨·þ×°²Ã¼ôÑù	114	ÒÁÀ­¿Ë	11	¹ú¼Ò¼ä¡¢¹ú¼Ê×éÖ¯ÎÞ³¥Ô®ÖúºÍÔùËÍµÄÎï×Ê	5569	Ç§¿Ë	765000	?	2,050,500
202004	63079000	6301ÖÁ6307µÄÎ´ÁÐÃûÖÆ³ÉÆ·,°üÀ¨·þ×°²Ã¼ôÑù	114	ÒÁÀ­¿Ë	12	ÆäËû¾èÔùÎï×Ê	3562	Ç§¿Ë	520250	?	1,536,190
202004	63079000	6301ÖÁ6307µÄÎ´ÁÐÃûÖÆ³ÉÆ·,°üÀ¨·þ×°²Ã¼ôÑù	115	ÒÔÉ«ÁÐ	10	Ò»°ãÃ³Ò×	1450512	Ç§¿Ë	356832669	?	671,702,480
202004	63079000	6301ÖÁ6307µÄÎ´ÁÐÃûÖÆ³ÉÆ·,°üÀ¨·þ×°²Ã¼ôÑù	115	ÒÔÉ«ÁÐ	12	ÆäËû¾èÔùÎï×Ê	315	Ç§¿Ë	93000	?	186,185
202004	63079000	6301ÖÁ6307µÄÎ´ÁÐÃûÖÆ³ÉÆ·,°üÀ¨·þ×°²Ã¼ôÑù	116	ÈÕ±¾	10	Ò»°ãÃ³Ò×	18703503	Ç§¿Ë	4033827777	?	6,056,417,832
202004	63079000	6301ÖÁ6307µÄÎ´ÁÐÃûÖÆ³ÉÆ·,°üÀ¨·þ×°²Ã¼ôÑù	116	ÈÕ±¾	11	¹ú¼Ò¼ä¡¢¹ú¼Ê×éÖ¯ÎÞ³¥Ô®ÖúºÍÔùËÍµÄÎï×Ê	2868	Ç§¿Ë	600000	?	3,200,000
202004	63079000	6301ÖÁ6307µÄÎ´ÁÐÃûÖÆ³ÉÆ·,°üÀ¨·þ×°²Ã¼ôÑù	116	ÈÕ±¾	12	ÆäËû¾èÔùÎï×Ê	10679	Ç§¿Ë	2730280	?	6,039,840
202004	63079000	6301ÖÁ6307µÄÎ´ÁÐÃûÖÆ³ÉÆ·,°üÀ¨·þ×°²Ã¼ôÑù	117	Ô¼µ©	10	Ò»°ãÃ³Ò×	26348	Ç§¿Ë	4743226	?	25,305,553
202004	63079000	6301ÖÁ6307µÄÎ´ÁÐÃûÖÆ³ÉÆ·,°üÀ¨·þ×°²Ã¼ôÑù	118	¿ÆÍþÌØ	10	Ò»°ãÃ³Ò×	313898	Ç§¿Ë	73703702	?	131,141,402
202004	63079000	6301ÖÁ6307µÄÎ´ÁÐÃûÖÆ³ÉÆ·,°üÀ¨·þ×°²Ã¼ôÑù	119	ÀÏÎÎ	10	Ò»°ãÃ³Ò×	12367	Ç§¿Ë	2821775	?	5,086,445
202004	63079000	6301ÖÁ6307µÄÎ´ÁÐÃûÖÆ³ÉÆ·,°üÀ¨·þ×°²Ã¼ôÑù	119	ÀÏÎÎ	12	ÆäËû¾èÔùÎï×Ê	409	Ç§¿Ë	110070	?	578,496
202004	63079000	6301ÖÁ6307µÄÎ´ÁÐÃûÖÆ³ÉÆ·,°üÀ¨·þ×°²Ã¼ôÑù	120	Àè°ÍÄÛ	10	Ò»°ãÃ³Ò×	69014	Ç§¿Ë	18235753	?	21,872,575
202004	63079000	6301ÖÁ6307µÄÎ´ÁÐÃûÖÆ³ÉÆ·,°üÀ¨·þ×°²Ã¼ôÑù	121	ÖÐ¹ú°ÄÃÅ	10	Ò»°ãÃ³Ò×	37121	Ç§¿Ë	9372526	?	21,742,452
202004	63079000	6301ÖÁ6307µÄÎ´ÁÐÃûÖÆ³ÉÆ·,°üÀ¨·þ×°²Ã¼ôÑù	121	ÖÐ¹ú°ÄÃÅ	12	ÆäËû¾èÔùÎï×Ê	942	Ç§¿Ë	238000	?	167,381
202004	63079000	6301ÖÁ6307µÄÎ´ÁÐÃûÖÆ³ÉÆ·,°üÀ¨·þ×°²Ã¼ôÑù	122	ÂíÀ´Î÷ÑÇ	10	Ò»°ãÃ³Ò×	2626567	Ç§¿Ë	647256134	?	759,081,918
202004	63079000	6301ÖÁ6307µÄÎ´ÁÐÃûÖÆ³ÉÆ·,°üÀ¨·þ×°²Ã¼ôÑù	122	ÂíÀ´Î÷ÑÇ	12	ÆäËû¾èÔùÎï×Ê	4340	Ç§¿Ë	963200	?	2,685,419
202004	63079000	6301ÖÁ6307µÄÎ´ÁÐÃûÖÆ³ÉÆ·,°üÀ¨·þ×°²Ã¼ôÑù	123	Âí¶û´ú·ò	10	Ò»°ãÃ³Ò×	4666	Ç§¿Ë	726680	?	2,140,182
202004	63079000	6301ÖÁ6307µÄÎ´ÁÐÃûÖÆ³ÉÆ·,°üÀ¨·þ×°²Ã¼ôÑù	124	ÃÉ¹Å	10	Ò»°ãÃ³Ò×	14450	Ç§¿Ë	3256312	?	4,629,998
202004	63079000	6301ÖÁ6307µÄÎ´ÁÐÃûÖÆ³ÉÆ·,°üÀ¨·þ×°²Ã¼ôÑù	124	ÃÉ¹Å	11	¹ú¼Ò¼ä¡¢¹ú¼Ê×éÖ¯ÎÞ³¥Ô®ÖúºÍÔùËÍµÄÎï×Ê	1733	Ç§¿Ë	490000	?	1,372,000
202004	63079000	6301ÖÁ6307µÄÎ´ÁÐÃûÖÆ³ÉÆ·,°üÀ¨·þ×°²Ã¼ôÑù	124	ÃÉ¹Å	12	ÆäËû¾èÔùÎï×Ê	904	Ç§¿Ë	252000	?	529,096
202004	63079000	6301ÖÁ6307µÄÎ´ÁÐÃûÖÆ³ÉÆ·,°üÀ¨·þ×°²Ã¼ôÑù	125	Äá²´¶ûÁª°îÃñÖ÷¹²ºÍ¹ú	10	Ò»°ãÃ³Ò×	2948	Ç§¿Ë	320944	?	1,322,224
202004	63079000	6301ÖÁ6307µÄÎ´ÁÐÃûÖÆ³ÉÆ·,°üÀ¨·þ×°²Ã¼ôÑù	125	Äá²´¶ûÁª°îÃñÖ÷¹²ºÍ¹ú	12	ÆäËû¾èÔùÎï×Ê	1113	Ç§¿Ë	156200	?	1,608,564
202004	63079000	6301ÖÁ6307µÄÎ´ÁÐÃûÖÆ³ÉÆ·,°üÀ¨·þ×°²Ã¼ôÑù	126	°¢Âü	10	Ò»°ãÃ³Ò×	118047	Ç§¿Ë	30637265	?	58,875,502
202004	63079000	6301ÖÁ6307µÄÎ´ÁÐÃûÖÆ³ÉÆ·,°üÀ¨·þ×°²Ã¼ôÑù	127	°Í»ùË¹Ì¹	10	Ò»°ãÃ³Ò×	131310	Ç§¿Ë	30791543	?	63,866,335
202004	63079000	6301ÖÁ6307µÄÎ´ÁÐÃûÖÆ³ÉÆ·,°üÀ¨·þ×°²Ã¼ôÑù	127	°Í»ùË¹Ì¹	12	ÆäËû¾èÔùÎï×Ê	8951	Ç§¿Ë	2299838	?	8,842,870
202004	63079000	6301ÖÁ6307µÄÎ´ÁÐÃûÖÆ³ÉÆ·,°üÀ¨·þ×°²Ã¼ôÑù	128	°ÍÀÕË¹Ì¹	10	Ò»°ãÃ³Ò×	13	Ç§¿Ë	3000	?	711
202004	63079000	6301ÖÁ6307µÄÎ´ÁÐÃûÖÆ³ÉÆ·,°üÀ¨·þ×°²Ã¼ôÑù	128	°ÍÀÕË¹Ì¹	11	¹ú¼Ò¼ä¡¢¹ú¼Ê×éÖ¯ÎÞ³¥Ô®ÖúºÍÔùËÍµÄÎï×Ê	20	Ç§¿Ë	1000	?	27,000
202004	63079000	6301ÖÁ6307µÄÎ´ÁÐÃûÖÆ³ÉÆ·,°üÀ¨·þ×°²Ã¼ôÑù	129	·ÆÂÉ±ö	10	Ò»°ãÃ³Ò×	902891	Ç§¿Ë	223384431	?	376,350,599
202004	63079000	6301ÖÁ6307µÄÎ´ÁÐÃûÖÆ³ÉÆ·,°üÀ¨·þ×°²Ã¼ôÑù	129	·ÆÂÉ±ö	12	ÆäËû¾èÔùÎï×Ê	7902	Ç§¿Ë	1650800	?	5,135,299
202004	63079000	6301ÖÁ6307µÄÎ´ÁÐÃûÖÆ³ÉÆ·,°üÀ¨·þ×°²Ã¼ôÑù	130	¿¨Ëþ¶û	10	Ò»°ãÃ³Ò×	412869	Ç§¿Ë	109680189	?	160,624,505
202004	63079000	6301ÖÁ6307µÄÎ´ÁÐÃûÖÆ³ÉÆ·,°üÀ¨·þ×°²Ã¼ôÑù	130	¿¨Ëþ¶û	12	ÆäËû¾èÔùÎï×Ê	880	Ç§¿Ë	170000	?	432,517
202004	63079000	6301ÖÁ6307µÄÎ´ÁÐÃûÖÆ³ÉÆ·,°üÀ¨·þ×°²Ã¼ôÑù	131	É³ÌØ°¢À­²®	10	Ò»°ãÃ³Ò×	311588	Ç§¿Ë	22656852	?	33,749,071
202004	63079000	6301ÖÁ6307µÄÎ´ÁÐÃûÖÆ³ÉÆ·,°üÀ¨·þ×°²Ã¼ôÑù	131	É³ÌØ°¢À­²®	11	¹ú¼Ò¼ä¡¢¹ú¼Ê×éÖ¯ÎÞ³¥Ô®ÖúºÍÔùËÍµÄÎï×Ê	5911	Ç§¿Ë	1200000	?	8,000,000
202004	63079000	6301ÖÁ6307µÄÎ´ÁÐÃûÖÆ³ÉÆ·,°üÀ¨·þ×°²Ã¼ôÑù	131	É³ÌØ°¢À­²®	12	ÆäËû¾èÔùÎï×Ê	3171	Ç§¿Ë	677700	?	3,468,575
202004	63079000	6301ÖÁ6307µÄÎ´ÁÐÃûÖÆ³ÉÆ·,°üÀ¨·þ×°²Ã¼ôÑù	132	ÐÂ¼ÓÆÂ	10	Ò»°ãÃ³Ò×	1886074	Ç§¿Ë	428119382	?	715,881,840
202004	63079000	6301ÖÁ6307µÄÎ´ÁÐÃûÖÆ³ÉÆ·,°üÀ¨·þ×°²Ã¼ôÑù	132	ÐÂ¼ÓÆÂ	12	ÆäËû¾èÔùÎï×Ê	544	Ç§¿Ë	166000	?	434,852
202004	63079000	6301ÖÁ6307µÄÎ´ÁÐÃûÖÆ³ÉÆ·,°üÀ¨·þ×°²Ã¼ôÑù	133	º«¹ú	10	Ò»°ãÃ³Ò×	2775627	Ç§¿Ë	505168793	?	579,228,705
202004	63079000	6301ÖÁ6307µÄÎ´ÁÐÃûÖÆ³ÉÆ·,°üÀ¨·þ×°²Ã¼ôÑù	133	º«¹ú	12	ÆäËû¾èÔùÎï×Ê	6488	Ç§¿Ë	1417285	?	3,553,399
202004	63079000	6301ÖÁ6307µÄÎ´ÁÐÃûÖÆ³ÉÆ·,°üÀ¨·þ×°²Ã¼ôÑù	134	Ë¹ÀïÀ¼¿¨	10	Ò»°ãÃ³Ò×	28286	Ç§¿Ë	6560328	?	10,510,757
202004	63079000	6301ÖÁ6307µÄÎ´ÁÐÃûÖÆ³ÉÆ·,°üÀ¨·þ×°²Ã¼ôÑù	134	Ë¹ÀïÀ¼¿¨	11	¹ú¼Ò¼ä¡¢¹ú¼Ê×éÖ¯ÎÞ³¥Ô®ÖúºÍÔùËÍµÄÎï×Ê	414	Ç§¿Ë	110000	?	460,000
202004	63079000	6301ÖÁ6307µÄÎ´ÁÐÃûÖÆ³ÉÆ·,°üÀ¨·þ×°²Ã¼ôÑù	135	ÐðÀûÑÇ	10	Ò»°ãÃ³Ò×	8	Ç§¿Ë	2000	?	464
202004	63079000	6301ÖÁ6307µÄÎ´ÁÐÃûÖÆ³ÉÆ·,°üÀ¨·þ×°²Ã¼ôÑù	136	Ì©¹ú	10	Ò»°ãÃ³Ò×	381640	Ç§¿Ë	44665892	?	63,985,449
202004	63079000	6301ÖÁ6307µÄÎ´ÁÐÃûÖÆ³ÉÆ·,°üÀ¨·þ×°²Ã¼ôÑù	136	Ì©¹ú	11	¹ú¼Ò¼ä¡¢¹ú¼Ê×éÖ¯ÎÞ³¥Ô®ÖúºÍÔùËÍµÄÎï×Ê	508	Ç§¿Ë	110000	?	400,000
202004	63079000	6301ÖÁ6307µÄÎ´ÁÐÃûÖÆ³ÉÆ·,°üÀ¨·þ×°²Ã¼ôÑù	136	Ì©¹ú	12	ÆäËû¾èÔùÎï×Ê	1342	Ç§¿Ë	343350	?	842,422
202004	63079000	6301ÖÁ6307µÄÎ´ÁÐÃûÖÆ³ÉÆ·,°üÀ¨·þ×°²Ã¼ôÑù	137	ÍÁ¶úÆä	10	Ò»°ãÃ³Ò×	39261	Ç§¿Ë	8634097	?	15,649,342
202004	63079000	6301ÖÁ6307µÄÎ´ÁÐÃûÖÆ³ÉÆ·,°üÀ¨·þ×°²Ã¼ôÑù	137	ÍÁ¶úÆä	12	ÆäËû¾èÔùÎï×Ê	967	Ç§¿Ë	281750	?	570,854
202004	63079000	6301ÖÁ6307µÄÎ´ÁÐÃûÖÆ³ÉÆ·,°üÀ¨·þ×°²Ã¼ôÑù	138	°¢ÁªÇõ	10	Ò»°ãÃ³Ò×	1476435	Ç§¿Ë	357254135	?	482,917,620
202004	63079000	6301ÖÁ6307µÄÎ´ÁÐÃûÖÆ³ÉÆ·,°üÀ¨·þ×°²Ã¼ôÑù	138	°¢ÁªÇõ	12	ÆäËû¾èÔùÎï×Ê	18633	Ç§¿Ë	2541560	?	15,175,635
202004	63079000	6301ÖÁ6307µÄÎ´ÁÐÃûÖÆ³ÉÆ·,°üÀ¨·þ×°²Ã¼ôÑù	139	Ò²ÃÅ	10	Ò»°ãÃ³Ò×	3970	Ç§¿Ë	5900	?	42,157
202004	63079000	6301ÖÁ6307µÄÎ´ÁÐÃûÖÆ³ÉÆ·,°üÀ¨·þ×°²Ã¼ôÑù	141	Ô½ÄÏ	10	Ò»°ãÃ³Ò×	505740	Ç§¿Ë	19817083	?	56,620,868
202004	63079000	6301ÖÁ6307µÄÎ´ÁÐÃûÖÆ³ÉÆ·,°üÀ¨·þ×°²Ã¼ôÑù	141	Ô½ÄÏ	12	ÆäËû¾èÔùÎï×Ê	399	Ç§¿Ë	120000	?	425,441
202004	63079000	6301ÖÁ6307µÄÎ´ÁÐÃûÖÆ³ÉÆ·,°üÀ¨·þ×°²Ã¼ôÑù	143	ÖÐ¹úÌ¨Íå	10	Ò»°ãÃ³Ò×	281383	Ç§¿Ë	33337951	?	25,583,964
202004	63079000	6301ÖÁ6307µÄÎ´ÁÐÃûÖÆ³ÉÆ·,°üÀ¨·þ×°²Ã¼ôÑù	144	¶«µÛãë	10	Ò»°ãÃ³Ò×	29	Ç§¿Ë	1004	?	6,823
202004	63079000	6301ÖÁ6307µÄÎ´ÁÐÃûÖÆ³ÉÆ·,°üÀ¨·þ×°²Ã¼ôÑù	145	¹þÈø¿ËË¹Ì¹	10	Ò»°ãÃ³Ò×	107162	Ç§¿Ë	32642453	?	38,105,448
202004	63079000	6301ÖÁ6307µÄÎ´ÁÐÃûÖÆ³ÉÆ·,°üÀ¨·þ×°²Ã¼ôÑù	145	¹þÈø¿ËË¹Ì¹	12	ÆäËû¾èÔùÎï×Ê	3460	Ç§¿Ë	617040	?	1,692,424
202004	63079000	6301ÖÁ6307µÄÎ´ÁÐÃûÖÆ³ÉÆ·,°üÀ¨·þ×°²Ã¼ôÑù	146	¼ª¶û¼ªË¹Ë¹Ì¹	10	Ò»°ãÃ³Ò×	4795	Ç§¿Ë	1176560	?	3,342,969
202004	63079000	6301ÖÁ6307µÄÎ´ÁÐÃûÖÆ³ÉÆ·,°üÀ¨·þ×°²Ã¼ôÑù	146	¼ª¶û¼ªË¹Ë¹Ì¹	11	¹ú¼Ò¼ä¡¢¹ú¼Ê×éÖ¯ÎÞ³¥Ô®ÖúºÍÔùËÍµÄÎï×Ê	55	Ç§¿Ë	2000	?	10,000
202004	63079000	6301ÖÁ6307µÄÎ´ÁÐÃûÖÆ³ÉÆ·,°üÀ¨·þ×°²Ã¼ôÑù	146	¼ª¶û¼ªË¹Ë¹Ì¹	12	ÆäËû¾èÔùÎï×Ê	1045	Ç§¿Ë	151800	?	495,550
202004	63079000	6301ÖÁ6307µÄÎ´ÁÐÃûÖÆ³ÉÆ·,°üÀ¨·þ×°²Ã¼ôÑù	147	Ëþ¼ª¿ËË¹Ì¹	10	Ò»°ãÃ³Ò×	1543	Ç§¿Ë	102228	?	176,992
202004	63079000	6301ÖÁ6307µÄÎ´ÁÐÃûÖÆ³ÉÆ·,°üÀ¨·þ×°²Ã¼ôÑù	147	Ëþ¼ª¿ËË¹Ì¹	12	ÆäËû¾èÔùÎï×Ê	280	Ç§¿Ë	100000	?	195,000
202004	63079000	6301ÖÁ6307µÄÎ´ÁÐÃûÖÆ³ÉÆ·,°üÀ¨·þ×°²Ã¼ôÑù	148	ÍÁ¿âÂüË¹Ì¹	10	Ò»°ãÃ³Ò×	18	Ç§¿Ë	10	?	352
202004	63079000	6301ÖÁ6307µÄÎ´ÁÐÃûÖÆ³ÉÆ·,°üÀ¨·þ×°²Ã¼ôÑù	149	ÎÚ×È±ð¿ËË¹Ì¹	10	Ò»°ãÃ³Ò×	6934	Ç§¿Ë	1710560	?	5,985,806
202004	63079000	6301ÖÁ6307µÄÎ´ÁÐÃûÖÆ³ÉÆ·,°üÀ¨·þ×°²Ã¼ôÑù	149	ÎÚ×È±ð¿ËË¹Ì¹	11	¹ú¼Ò¼ä¡¢¹ú¼Ê×éÖ¯ÎÞ³¥Ô®ÖúºÍÔùËÍµÄÎï×Ê	52	Ç§¿Ë	1000	?	10,000
202004	63079000	6301ÖÁ6307µÄÎ´ÁÐÃûÖÆ³ÉÆ·,°üÀ¨·þ×°²Ã¼ôÑù	149	ÎÚ×È±ð¿ËË¹Ì¹	12	ÆäËû¾èÔùÎï×Ê	6421	Ç§¿Ë	1279620	?	1,747,149
202004	63079000	6301ÖÁ6307µÄÎ´ÁÐÃûÖÆ³ÉÆ·,°üÀ¨·þ×°²Ã¼ôÑù	201	°¢¶û¼°ÀûÑÇ	10	Ò»°ãÃ³Ò×	106489	Ç§¿Ë	27537159	?	73,681,423
202004	63079000	6301ÖÁ6307µÄÎ´ÁÐÃûÖÆ³ÉÆ·,°üÀ¨·þ×°²Ã¼ôÑù	201	°¢¶û¼°ÀûÑÇ	11	¹ú¼Ò¼ä¡¢¹ú¼Ê×éÖ¯ÎÞ³¥Ô®ÖúºÍÔùËÍµÄÎï×Ê	5055	Ç§¿Ë	1005000	?	6,535,000
202004	63079000	6301ÖÁ6307µÄÎ´ÁÐÃûÖÆ³ÉÆ·,°üÀ¨·þ×°²Ã¼ôÑù	201	°¢¶û¼°ÀûÑÇ	12	ÆäËû¾èÔùÎï×Ê	4823	Ç§¿Ë	1205500	?	3,834,344
202004	63079000	6301ÖÁ6307µÄÎ´ÁÐÃûÖÆ³ÉÆ·,°üÀ¨·þ×°²Ã¼ôÑù	202	°²¸çÀ­	10	Ò»°ãÃ³Ò×	5077	Ç§¿Ë	1011950	?	2,349,589
202004	63079000	6301ÖÁ6307µÄÎ´ÁÐÃûÖÆ³ÉÆ·,°üÀ¨·þ×°²Ã¼ôÑù	202	°²¸çÀ­	11	¹ú¼Ò¼ä¡¢¹ú¼Ê×éÖ¯ÎÞ³¥Ô®ÖúºÍÔùËÍµÄÎï×Ê	675	Ç§¿Ë	32000	?	180,000
202004	63079000	6301ÖÁ6307µÄÎ´ÁÐÃûÖÆ³ÉÆ·,°üÀ¨·þ×°²Ã¼ôÑù	203	±´Äþ	10	Ò»°ãÃ³Ò×	121538	Ç§¿Ë	34668500	?	57,140,137
202004	63079000	6301ÖÁ6307µÄÎ´ÁÐÃûÖÆ³ÉÆ·,°üÀ¨·þ×°²Ã¼ôÑù	203	±´Äþ	11	¹ú¼Ò¼ä¡¢¹ú¼Ê×éÖ¯ÎÞ³¥Ô®ÖúºÍÔùËÍµÄÎï×Ê	616	Ç§¿Ë	32000	?	139,000
202004	63079000	6301ÖÁ6307µÄÎ´ÁÐÃûÖÆ³ÉÆ·,°üÀ¨·þ×°²Ã¼ôÑù	203	±´Äþ	12	ÆäËû¾èÔùÎï×Ê	3591	Ç§¿Ë	1004300	?	2,019,966
202004	63079000	6301ÖÁ6307µÄÎ´ÁÐÃûÖÆ³ÉÆ·,°üÀ¨·þ×°²Ã¼ôÑù	204	²©´ÄÍßÄÉ	10	Ò»°ãÃ³Ò×	1695	Ç§¿Ë	622300	?	1,370,016
202004	63079000	6301ÖÁ6307µÄÎ´ÁÐÃûÖÆ³ÉÆ·,°üÀ¨·þ×°²Ã¼ôÑù	205	²¼Â¡µÏ	10	Ò»°ãÃ³Ò×	903	Ç§¿Ë	259105	?	306,907
202004	63079000	6301ÖÁ6307µÄÎ´ÁÐÃûÖÆ³ÉÆ·,°üÀ¨·þ×°²Ã¼ôÑù	205	²¼Â¡µÏ	11	¹ú¼Ò¼ä¡¢¹ú¼Ê×éÖ¯ÎÞ³¥Ô®ÖúºÍÔùËÍµÄÎï×Ê	675	Ç§¿Ë	32000	?	149,000
202004	63079000	6301ÖÁ6307µÄÎ´ÁÐÃûÖÆ³ÉÆ·,°üÀ¨·þ×°²Ã¼ôÑù	206	¿¦ÂóÂ¡	10	Ò»°ãÃ³Ò×	9382	Ç§¿Ë	2160687	?	7,288,036
202004	63079000	6301ÖÁ6307µÄÎ´ÁÐÃûÖÆ³ÉÆ·,°üÀ¨·þ×°²Ã¼ôÑù	206	¿¦ÂóÂ¡	11	¹ú¼Ò¼ä¡¢¹ú¼Ê×éÖ¯ÎÞ³¥Ô®ÖúºÍÔùËÍµÄÎï×Ê	675	Ç§¿Ë	32000	?	180,000
202004	63079000	6301ÖÁ6307µÄÎ´ÁÐÃûÖÆ³ÉÆ·,°üÀ¨·þ×°²Ã¼ôÑù	207	¼ÓÄÇÀûÈºµº	10	Ò»°ãÃ³Ò×	94	Ç§¿Ë	28140	?	36,022
202004	63079000	6301ÖÁ6307µÄÎ´ÁÐÃûÖÆ³ÉÆ·,°üÀ¨·þ×°²Ã¼ôÑù	208	·ðµÃ½Ç	10	Ò»°ãÃ³Ò×	101	Ç§¿Ë	30000	?	70,624
202004	63079000	6301ÖÁ6307µÄÎ´ÁÐÃûÖÆ³ÉÆ·,°üÀ¨·þ×°²Ã¼ôÑù	208	·ðµÃ½Ç	11	¹ú¼Ò¼ä¡¢¹ú¼Ê×éÖ¯ÎÞ³¥Ô®ÖúºÍÔùËÍµÄÎï×Ê	616	Ç§¿Ë	32000	?	139,000
202004	63079000	6301ÖÁ6307µÄÎ´ÁÐÃûÖÆ³ÉÆ·,°üÀ¨·þ×°²Ã¼ôÑù	208	·ðµÃ½Ç	12	ÆäËû¾èÔùÎï×Ê	9	Ç§¿Ë	690	?	1,450
202004	63079000	6301ÖÁ6307µÄÎ´ÁÐÃûÖÆ³ÉÆ·,°üÀ¨·þ×°²Ã¼ôÑù	209	ÖÐ·Ç	10	Ò»°ãÃ³Ò×	16	Ç§¿Ë	4000	?	5,908
202004	63079000	6301ÖÁ6307µÄÎ´ÁÐÃûÖÆ³ÉÆ·,°üÀ¨·þ×°²Ã¼ôÑù	209	ÖÐ·Ç	11	¹ú¼Ò¼ä¡¢¹ú¼Ê×éÖ¯ÎÞ³¥Ô®ÖúºÍÔùËÍµÄÎï×Ê	675	Ç§¿Ë	32000	?	180,000
202004	63079000	6301ÖÁ6307µÄÎ´ÁÐÃûÖÆ³ÉÆ·,°üÀ¨·þ×°²Ã¼ôÑù	211	Õ§µÃ	10	Ò»°ãÃ³Ò×	68	Ç§¿Ë	14940	?	74,821
202004	63079000	6301ÖÁ6307µÄÎ´ÁÐÃûÖÆ³ÉÆ·,°üÀ¨·þ×°²Ã¼ôÑù	211	Õ§µÃ	11	¹ú¼Ò¼ä¡¢¹ú¼Ê×éÖ¯ÎÞ³¥Ô®ÖúºÍÔùËÍµÄÎï×Ê	675	Ç§¿Ë	32000	?	180,000
202004	63079000	6301ÖÁ6307µÄÎ´ÁÐÃûÖÆ³ÉÆ·,°üÀ¨·þ×°²Ã¼ôÑù	212	¿ÆÄ¦ÂÞ	10	Ò»°ãÃ³Ò×	40	Ç§¿Ë	10000	?	14,769
202004	63079000	6301ÖÁ6307µÄÎ´ÁÐÃûÖÆ³ÉÆ·,°üÀ¨·þ×°²Ã¼ôÑù	213	¸Õ¹û(²¼)	10	Ò»°ãÃ³Ò×	2086	Ç§¿Ë	552330	?	936,702
202004	63079000	6301ÖÁ6307µÄÎ´ÁÐÃûÖÆ³ÉÆ·,°üÀ¨·þ×°²Ã¼ôÑù	213	¸Õ¹û(²¼)	11	¹ú¼Ò¼ä¡¢¹ú¼Ê×éÖ¯ÎÞ³¥Ô®ÖúºÍÔùËÍµÄÎï×Ê	616	Ç§¿Ë	32000	?	139,000
202004	63079000	6301ÖÁ6307µÄÎ´ÁÐÃûÖÆ³ÉÆ·,°üÀ¨·þ×°²Ã¼ôÑù	213	¸Õ¹û(²¼)	12	ÆäËû¾èÔùÎï×Ê	323	Ç§¿Ë	2200	?	3,924
202004	63079000	6301ÖÁ6307µÄÎ´ÁÐÃûÖÆ³ÉÆ·,°üÀ¨·þ×°²Ã¼ôÑù	214	¼ª²¼Ìá	10	Ò»°ãÃ³Ò×	4750	Ç§¿Ë	1151272	?	1,746,916
202004	63079000	6301ÖÁ6307µÄÎ´ÁÐÃûÖÆ³ÉÆ·,°üÀ¨·þ×°²Ã¼ôÑù	214	¼ª²¼Ìá	11	¹ú¼Ò¼ä¡¢¹ú¼Ê×éÖ¯ÎÞ³¥Ô®ÖúºÍÔùËÍµÄÎï×Ê	675	Ç§¿Ë	32000	?	180,000
202004	63079000	6301ÖÁ6307µÄÎ´ÁÐÃûÖÆ³ÉÆ·,°üÀ¨·þ×°²Ã¼ôÑù	215	°£¼°	10	Ò»°ãÃ³Ò×	127014	Ç§¿Ë	6400726	?	15,639,508
202004	63079000	6301ÖÁ6307µÄÎ´ÁÐÃûÖÆ³ÉÆ·,°üÀ¨·þ×°²Ã¼ôÑù	215	°£¼°	11	¹ú¼Ò¼ä¡¢¹ú¼Ê×éÖ¯ÎÞ³¥Ô®ÖúºÍÔùËÍµÄÎï×Ê	335	Ç§¿Ë	20000	?	540,000
202004	63079000	6301ÖÁ6307µÄÎ´ÁÐÃûÖÆ³ÉÆ·,°üÀ¨·þ×°²Ã¼ôÑù	215	°£¼°	12	ÆäËû¾èÔùÎï×Ê	2830	Ç§¿Ë	550000	?	2,176,504
202004	63079000	6301ÖÁ6307µÄÎ´ÁÐÃûÖÆ³ÉÆ·,°üÀ¨·þ×°²Ã¼ôÑù	216	³àµÀ¼¸ÄÚÑÇ	10	Ò»°ãÃ³Ò×	354	Ç§¿Ë	67140	?	313,520
202004	63079000	6301ÖÁ6307µÄÎ´ÁÐÃûÖÆ³ÉÆ·,°üÀ¨·þ×°²Ã¼ôÑù	216	³àµÀ¼¸ÄÚÑÇ	11	¹ú¼Ò¼ä¡¢¹ú¼Ê×éÖ¯ÎÞ³¥Ô®ÖúºÍÔùËÍµÄÎï×Ê	642	Ç§¿Ë	36670	?	149,092
202004	63079000	6301ÖÁ6307µÄÎ´ÁÐÃûÖÆ³ÉÆ·,°üÀ¨·þ×°²Ã¼ôÑù	216	³àµÀ¼¸ÄÚÑÇ	12	ÆäËû¾èÔùÎï×Ê	6	Ç§¿Ë	480	?	1,080
202004	63079000	6301ÖÁ6307µÄÎ´ÁÐÃûÖÆ³ÉÆ·,°üÀ¨·þ×°²Ã¼ôÑù	217	°£Èû¶í±ÈÑÇ	10	Ò»°ãÃ³Ò×	80475	Ç§¿Ë	14776139	?	22,733,547
202004	63079000	6301ÖÁ6307µÄÎ´ÁÐÃûÖÆ³ÉÆ·,°üÀ¨·þ×°²Ã¼ôÑù	217	°£Èû¶í±ÈÑÇ	11	¹ú¼Ò¼ä¡¢¹ú¼Ê×éÖ¯ÎÞ³¥Ô®ÖúºÍÔùËÍµÄÎï×Ê	2366	Ç§¿Ë	319510	?	1,563,732
202004	63079000	6301ÖÁ6307µÄÎ´ÁÐÃûÖÆ³ÉÆ·,°üÀ¨·þ×°²Ã¼ôÑù	217	°£Èû¶í±ÈÑÇ	12	ÆäËû¾èÔùÎï×Ê	2059	Ç§¿Ë	606200	?	1,426,457
202004	63079000	6301ÖÁ6307µÄÎ´ÁÐÃûÖÆ³ÉÆ·,°üÀ¨·þ×°²Ã¼ôÑù	218	¼ÓÅî	10	Ò»°ãÃ³Ò×	13667	Ç§¿Ë	3811630	?	5,831,674
202004	63079000	6301ÖÁ6307µÄÎ´ÁÐÃûÖÆ³ÉÆ·,°üÀ¨·þ×°²Ã¼ôÑù	218	¼ÓÅî	11	¹ú¼Ò¼ä¡¢¹ú¼Ê×éÖ¯ÎÞ³¥Ô®ÖúºÍÔùËÍµÄÎï×Ê	616	Ç§¿Ë	32000	?	139,000
202004	63079000	6301ÖÁ6307µÄÎ´ÁÐÃûÖÆ³ÉÆ·,°üÀ¨·þ×°²Ã¼ôÑù	218	¼ÓÅî	12	ÆäËû¾èÔùÎï×Ê	10	Ç§¿Ë	1700	?	3,396
202004	63079000	6301ÖÁ6307µÄÎ´ÁÐÃûÖÆ³ÉÆ·,°üÀ¨·þ×°²Ã¼ôÑù	219	¸Ô±ÈÑÇ	10	Ò»°ãÃ³Ò×	48	Ç§¿Ë	12000	?	24,082
202004	63079000	6301ÖÁ6307µÄÎ´ÁÐÃûÖÆ³ÉÆ·,°üÀ¨·þ×°²Ã¼ôÑù	219	¸Ô±ÈÑÇ	11	¹ú¼Ò¼ä¡¢¹ú¼Ê×éÖ¯ÎÞ³¥Ô®ÖúºÍÔùËÍµÄÎï×Ê	616	Ç§¿Ë	32000	?	139,000
202004	63079000	6301ÖÁ6307µÄÎ´ÁÐÃûÖÆ³ÉÆ·,°üÀ¨·þ×°²Ã¼ôÑù	219	¸Ô±ÈÑÇ	12	ÆäËû¾èÔùÎï×Ê	184	Ç§¿Ë	6000	?	14,347
202004	63079000	6301ÖÁ6307µÄÎ´ÁÐÃûÖÆ³ÉÆ·,°üÀ¨·þ×°²Ã¼ôÑù	220	¼ÓÄÉ	10	Ò»°ãÃ³Ò×	59348	Ç§¿Ë	13187732	?	15,663,519
202004	63079000	6301ÖÁ6307µÄÎ´ÁÐÃûÖÆ³ÉÆ·,°üÀ¨·þ×°²Ã¼ôÑù	220	¼ÓÄÉ	11	¹ú¼Ò¼ä¡¢¹ú¼Ê×éÖ¯ÎÞ³¥Ô®ÖúºÍÔùËÍµÄÎï×Ê	658	Ç§¿Ë	35170	?	165,091
202004	63079000	6301ÖÁ6307µÄÎ´ÁÐÃûÖÆ³ÉÆ·,°üÀ¨·þ×°²Ã¼ôÑù	220	¼ÓÄÉ	12	ÆäËû¾èÔùÎï×Ê	52	Ç§¿Ë	15100	?	33,501
202004	63079000	6301ÖÁ6307µÄÎ´ÁÐÃûÖÆ³ÉÆ·,°üÀ¨·þ×°²Ã¼ôÑù	221	¼¸ÄÚÑÇ	10	Ò»°ãÃ³Ò×	6554	Ç§¿Ë	1906705	?	2,965,959
202004	63079000	6301ÖÁ6307µÄÎ´ÁÐÃûÖÆ³ÉÆ·,°üÀ¨·þ×°²Ã¼ôÑù	221	¼¸ÄÚÑÇ	11	¹ú¼Ò¼ä¡¢¹ú¼Ê×éÖ¯ÎÞ³¥Ô®ÖúºÍÔùËÍµÄÎï×Ê	616	Ç§¿Ë	32000	?	139,000
202004	63079000	6301ÖÁ6307µÄÎ´ÁÐÃûÖÆ³ÉÆ·,°üÀ¨·þ×°²Ã¼ôÑù	221	¼¸ÄÚÑÇ	12	ÆäËû¾èÔùÎï×Ê	16	Ç§¿Ë	900	?	8,165
202004	63079000	6301ÖÁ6307µÄÎ´ÁÐÃûÖÆ³ÉÆ·,°üÀ¨·þ×°²Ã¼ôÑù	222	¼¸ÄÚÑÇ±ÈÉÜ	11	¹ú¼Ò¼ä¡¢¹ú¼Ê×éÖ¯ÎÞ³¥Ô®ÖúºÍÔùËÍµÄÎï×Ê	616	Ç§¿Ë	32000	?	139,000
202004	63079000	6301ÖÁ6307µÄÎ´ÁÐÃûÖÆ³ÉÆ·,°üÀ¨·þ×°²Ã¼ôÑù	223	¿ÆÌØµÏÍß	10	Ò»°ãÃ³Ò×	102003	Ç§¿Ë	31468394	?	35,390,245
202004	63079000	6301ÖÁ6307µÄÎ´ÁÐÃûÖÆ³ÉÆ·,°üÀ¨·þ×°²Ã¼ôÑù	223	¿ÆÌØµÏÍß	11	¹ú¼Ò¼ä¡¢¹ú¼Ê×éÖ¯ÎÞ³¥Ô®ÖúºÍÔùËÍµÄÎï×Ê	616	Ç§¿Ë	32000	?	139,000
202004	63079000	6301ÖÁ6307µÄÎ´ÁÐÃûÖÆ³ÉÆ·,°üÀ¨·þ×°²Ã¼ôÑù	224	¿ÏÄáÑÇ	10	Ò»°ãÃ³Ò×	92604	Ç§¿Ë	23757039	?	34,015,480
202004	63079000	6301ÖÁ6307µÄÎ´ÁÐÃûÖÆ³ÉÆ·,°üÀ¨·þ×°²Ã¼ôÑù	224	¿ÏÄáÑÇ	11	¹ú¼Ò¼ä¡¢¹ú¼Ê×éÖ¯ÎÞ³¥Ô®ÖúºÍÔùËÍµÄÎï×Ê	675	Ç§¿Ë	32000	?	149,000
202004	63079000	6301ÖÁ6307µÄÎ´ÁÐÃûÖÆ³ÉÆ·,°üÀ¨·þ×°²Ã¼ôÑù	224	¿ÏÄáÑÇ	12	ÆäËû¾èÔùÎï×Ê	32	Ç§¿Ë	2000	?	32,000
202004	63079000	6301ÖÁ6307µÄÎ´ÁÐÃûÖÆ³ÉÆ·,°üÀ¨·þ×°²Ã¼ôÑù	225	Àû±ÈÀïÑÇ	10	Ò»°ãÃ³Ò×	32	Ç§¿Ë	4550	?	6,541
202004	63079000	6301ÖÁ6307µÄÎ´ÁÐÃûÖÆ³ÉÆ·,°üÀ¨·þ×°²Ã¼ôÑù	225	Àû±ÈÀïÑÇ	11	¹ú¼Ò¼ä¡¢¹ú¼Ê×éÖ¯ÎÞ³¥Ô®ÖúºÍÔùËÍµÄÎï×Ê	654	Ç§¿Ë	36770	?	146,165
202004	63079000	6301ÖÁ6307µÄÎ´ÁÐÃûÖÆ³ÉÆ·,°üÀ¨·þ×°²Ã¼ôÑù	225	Àû±ÈÀïÑÇ	12	ÆäËû¾èÔùÎï×Ê	8	Ç§¿Ë	1500	?	5,591
202004	63079000	6301ÖÁ6307µÄÎ´ÁÐÃûÖÆ³ÉÆ·,°üÀ¨·þ×°²Ã¼ôÑù	226	Àû±ÈÑÇ	10	Ò»°ãÃ³Ò×	10100	Ç§¿Ë	113839	?	201,462
202004	63079000	6301ÖÁ6307µÄÎ´ÁÐÃûÖÆ³ÉÆ·,°üÀ¨·þ×°²Ã¼ôÑù	227	Âí´ï¼ÓË¹¼Ó	10	Ò»°ãÃ³Ò×	2218	Ç§¿Ë	496387	?	841,265
202004	63079000	6301ÖÁ6307µÄÎ´ÁÐÃûÖÆ³ÉÆ·,°üÀ¨·þ×°²Ã¼ôÑù	227	Âí´ï¼ÓË¹¼Ó	11	¹ú¼Ò¼ä¡¢¹ú¼Ê×éÖ¯ÎÞ³¥Ô®ÖúºÍÔùËÍµÄÎï×Ê	675	Ç§¿Ë	32000	?	180,000
202004	63079000	6301ÖÁ6307µÄÎ´ÁÐÃûÖÆ³ÉÆ·,°üÀ¨·þ×°²Ã¼ôÑù	228	ÂíÀ­Î¬	10	Ò»°ãÃ³Ò×	3751	Ç§¿Ë	1081500	?	2,556,479
202004	63079000	6301ÖÁ6307µÄÎ´ÁÐÃûÖÆ³ÉÆ·,°üÀ¨·þ×°²Ã¼ôÑù	228	ÂíÀ­Î¬	11	¹ú¼Ò¼ä¡¢¹ú¼Ê×éÖ¯ÎÞ³¥Ô®ÖúºÍÔùËÍµÄÎï×Ê	25	Ç§¿Ë	3030	?	7,252
202004	63079000	6301ÖÁ6307µÄÎ´ÁÐÃûÖÆ³ÉÆ·,°üÀ¨·þ×°²Ã¼ôÑù	229	ÂíÀï	10	Ò»°ãÃ³Ò×	35466	Ç§¿Ë	11213450	?	7,098,435
202004	63079000	6301ÖÁ6307µÄÎ´ÁÐÃûÖÆ³ÉÆ·,°üÀ¨·þ×°²Ã¼ôÑù	229	ÂíÀï	11	¹ú¼Ò¼ä¡¢¹ú¼Ê×éÖ¯ÎÞ³¥Ô®ÖúºÍÔùËÍµÄÎï×Ê	688	Ç§¿Ë	42740	?	156,026
202004	63079000	6301ÖÁ6307µÄÎ´ÁÐÃûÖÆ³ÉÆ·,°üÀ¨·þ×°²Ã¼ôÑù	229	ÂíÀï	12	ÆäËû¾èÔùÎï×Ê	106	Ç§¿Ë	6000	?	18,355
202004	63079000	6301ÖÁ6307µÄÎ´ÁÐÃûÖÆ³ÉÆ·,°üÀ¨·þ×°²Ã¼ôÑù	230	Ã«ÀïËþÄáÑÇ	10	Ò»°ãÃ³Ò×	3501	Ç§¿Ë	48260	?	237,248
202004	63079000	6301ÖÁ6307µÄÎ´ÁÐÃûÖÆ³ÉÆ·,°üÀ¨·þ×°²Ã¼ôÑù	231	Ã«ÀïÇóË¹	10	Ò»°ãÃ³Ò×	38433	Ç§¿Ë	9262779	?	25,681,884
202004	63079000	6301ÖÁ6307µÄÎ´ÁÐÃûÖÆ³ÉÆ·,°üÀ¨·þ×°²Ã¼ôÑù	232	Ä¦Âå¸ç	10	Ò»°ãÃ³Ò×	44315	Ç§¿Ë	8309397	?	22,281,308
202004	63079000	6301ÖÁ6307µÄÎ´ÁÐÃûÖÆ³ÉÆ·,°üÀ¨·þ×°²Ã¼ôÑù	232	Ä¦Âå¸ç	11	¹ú¼Ò¼ä¡¢¹ú¼Ê×éÖ¯ÎÞ³¥Ô®ÖúºÍÔùËÍµÄÎï×Ê	349	Ç§¿Ë	19940	?	153,522
202004	63079000	6301ÖÁ6307µÄÎ´ÁÐÃûÖÆ³ÉÆ·,°üÀ¨·þ×°²Ã¼ôÑù	232	Ä¦Âå¸ç	12	ÆäËû¾èÔùÎï×Ê	477	Ç§¿Ë	99750	?	248,606
202004	63079000	6301ÖÁ6307µÄÎ´ÁÐÃûÖÆ³ÉÆ·,°üÀ¨·þ×°²Ã¼ôÑù	233	ÄªÉ£±È¿Ë	10	Ò»°ãÃ³Ò×	8370	Ç§¿Ë	2253350	?	3,180,409
202004	63079000	6301ÖÁ6307µÄÎ´ÁÐÃûÖÆ³ÉÆ·,°üÀ¨·þ×°²Ã¼ôÑù	233	ÄªÉ£±È¿Ë	12	ÆäËû¾èÔùÎï×Ê	126	Ç§¿Ë	30000	?	52,746
202004	63079000	6301ÖÁ6307µÄÎ´ÁÐÃûÖÆ³ÉÆ·,°üÀ¨·þ×°²Ã¼ôÑù	234	ÄÉÃ×±ÈÑÇ	10	Ò»°ãÃ³Ò×	2482	Ç§¿Ë	474400	?	1,006,115
202004	63079000	6301ÖÁ6307µÄÎ´ÁÐÃûÖÆ³ÉÆ·,°üÀ¨·þ×°²Ã¼ôÑù	234	ÄÉÃ×±ÈÑÇ	11	¹ú¼Ò¼ä¡¢¹ú¼Ê×éÖ¯ÎÞ³¥Ô®ÖúºÍÔùËÍµÄÎï×Ê	775	Ç§¿Ë	50000	?	630,000
202004	63079000	6301ÖÁ6307µÄÎ´ÁÐÃûÖÆ³ÉÆ·,°üÀ¨·þ×°²Ã¼ôÑù	235	ÄáÈÕ¶û	10	Ò»°ãÃ³Ò×	12356	Ç§¿Ë	3002800	?	6,119,848
202004	63079000	6301ÖÁ6307µÄÎ´ÁÐÃûÖÆ³ÉÆ·,°üÀ¨·þ×°²Ã¼ôÑù	235	ÄáÈÕ¶û	11	¹ú¼Ò¼ä¡¢¹ú¼Ê×éÖ¯ÎÞ³¥Ô®ÖúºÍÔùËÍµÄÎï×Ê	675	Ç§¿Ë	32000	?	180,000
202004	63079000	6301ÖÁ6307µÄÎ´ÁÐÃûÖÆ³ÉÆ·,°üÀ¨·þ×°²Ã¼ôÑù	236	ÄáÈÕÀûÑÇ	10	Ò»°ãÃ³Ò×	119901	Ç§¿Ë	12870455	?	12,331,024
202004	63079000	6301ÖÁ6307µÄÎ´ÁÐÃûÖÆ³ÉÆ·,°üÀ¨·þ×°²Ã¼ôÑù	236	ÄáÈÕÀûÑÇ	11	¹ú¼Ò¼ä¡¢¹ú¼Ê×éÖ¯ÎÞ³¥Ô®ÖúºÍÔùËÍµÄÎï×Ê	599	Ç§¿Ë	31000	?	128,125
202004	63079000	6301ÖÁ6307µÄÎ´ÁÐÃûÖÆ³ÉÆ·,°üÀ¨·þ×°²Ã¼ôÑù	236	ÄáÈÕÀûÑÇ	12	ÆäËû¾èÔùÎï×Ê	69	Ç§¿Ë	20000	?	24,441
202004	63079000	6301ÖÁ6307µÄÎ´ÁÐÃûÖÆ³ÉÆ·,°üÀ¨·þ×°²Ã¼ôÑù	237	ÁôÄáÍô	10	Ò»°ãÃ³Ò×	6979	Ç§¿Ë	1148339	?	4,127,026
202004	63079000	6301ÖÁ6307µÄÎ´ÁÐÃûÖÆ³ÉÆ·,°üÀ¨·þ×°²Ã¼ôÑù	238	Â¬Íú´ï	10	Ò»°ãÃ³Ò×	19584	Ç§¿Ë	5239241	?	4,419,967
202004	63079000	6301ÖÁ6307µÄÎ´ÁÐÃûÖÆ³ÉÆ·,°üÀ¨·þ×°²Ã¼ôÑù	238	Â¬Íú´ï	11	¹ú¼Ò¼ä¡¢¹ú¼Ê×éÖ¯ÎÞ³¥Ô®ÖúºÍÔùËÍµÄÎï×Ê	675	Ç§¿Ë	32000	?	180,000
202004	63079000	6301ÖÁ6307µÄÎ´ÁÐÃûÖÆ³ÉÆ·,°üÀ¨·þ×°²Ã¼ôÑù	239	Ê¥¶àÃÀºÍÆÕÁÖÎ÷±È	11	¹ú¼Ò¼ä¡¢¹ú¼Ê×éÖ¯ÎÞ³¥Ô®ÖúºÍÔùËÍµÄÎï×Ê	616	Ç§¿Ë	32000	?	139,000
202004	63079000	6301ÖÁ6307µÄÎ´ÁÐÃûÖÆ³ÉÆ·,°üÀ¨·þ×°²Ã¼ôÑù	239	Ê¥¶àÃÀºÍÆÕÁÖÎ÷±È	12	ÆäËû¾èÔùÎï×Ê	11	Ç§¿Ë	2240	?	4,287
202004	63079000	6301ÖÁ6307µÄÎ´ÁÐÃûÖÆ³ÉÆ·,°üÀ¨·þ×°²Ã¼ôÑù	240	ÈûÄÚ¼Ó¶û	10	Ò»°ãÃ³Ò×	20654	Ç§¿Ë	4276590	?	6,551,361
202004	63079000	6301ÖÁ6307µÄÎ´ÁÐÃûÖÆ³ÉÆ·,°üÀ¨·þ×°²Ã¼ôÑù	240	ÈûÄÚ¼Ó¶û	11	¹ú¼Ò¼ä¡¢¹ú¼Ê×éÖ¯ÎÞ³¥Ô®ÖúºÍÔùËÍµÄÎï×Ê	599	Ç§¿Ë	31000	?	128,125
202004	63079000	6301ÖÁ6307µÄÎ´ÁÐÃûÖÆ³ÉÆ·,°üÀ¨·þ×°²Ã¼ôÑù	240	ÈûÄÚ¼Ó¶û	12	ÆäËû¾èÔùÎï×Ê	376	Ç§¿Ë	29800	?	48,553
202004	63079000	6301ÖÁ6307µÄÎ´ÁÐÃûÖÆ³ÉÆ·,°üÀ¨·þ×°²Ã¼ôÑù	241	ÈûÉà¶û	10	Ò»°ãÃ³Ò×	80	Ç§¿Ë	17000	?	65,194
202004	63079000	6301ÖÁ6307µÄÎ´ÁÐÃûÖÆ³ÉÆ·,°üÀ¨·þ×°²Ã¼ôÑù	241	ÈûÉà¶û	11	¹ú¼Ò¼ä¡¢¹ú¼Ê×éÖ¯ÎÞ³¥Ô®ÖúºÍÔùËÍµÄÎï×Ê	675	Ç§¿Ë	32000	?	149,000
202004	63079000	6301ÖÁ6307µÄÎ´ÁÐÃûÖÆ³ÉÆ·,°üÀ¨·þ×°²Ã¼ôÑù	242	ÈûÀ­Àû°º	10	Ò»°ãÃ³Ò×	106	Ç§¿Ë	29000	?	52,676
202004	63079000	6301ÖÁ6307µÄÎ´ÁÐÃûÖÆ³ÉÆ·,°üÀ¨·þ×°²Ã¼ôÑù	242	ÈûÀ­Àû°º	11	¹ú¼Ò¼ä¡¢¹ú¼Ê×éÖ¯ÎÞ³¥Ô®ÖúºÍÔùËÍµÄÎï×Ê	616	Ç§¿Ë	32000	?	139,000
202004	63079000	6301ÖÁ6307µÄÎ´ÁÐÃûÖÆ³ÉÆ·,°üÀ¨·þ×°²Ã¼ôÑù	242	ÈûÀ­Àû°º	12	ÆäËû¾èÔùÎï×Ê	320	Ç§¿Ë	3000	?	15,190
202004	63079000	6301ÖÁ6307µÄÎ´ÁÐÃûÖÆ³ÉÆ·,°üÀ¨·þ×°²Ã¼ôÑù	243	Ë÷ÂíÀï	10	Ò»°ãÃ³Ò×	663	Ç§¿Ë	108120	?	142,221
202004	63079000	6301ÖÁ6307µÄÎ´ÁÐÃûÖÆ³ÉÆ·,°üÀ¨·þ×°²Ã¼ôÑù	243	Ë÷ÂíÀï	11	¹ú¼Ò¼ä¡¢¹ú¼Ê×éÖ¯ÎÞ³¥Ô®ÖúºÍÔùËÍµÄÎï×Ê	1305	Ç§¿Ë	62000	?	303,000
202004	63079000	6301ÖÁ6307µÄÎ´ÁÐÃûÖÆ³ÉÆ·,°üÀ¨·þ×°²Ã¼ôÑù	244	ÄÏ·Ç	10	Ò»°ãÃ³Ò×	2448026	Ç§¿Ë	637947622	?	1,008,961,238
202004	63079000	6301ÖÁ6307µÄÎ´ÁÐÃûÖÆ³ÉÆ·,°üÀ¨·þ×°²Ã¼ôÑù	244	ÄÏ·Ç	11	¹ú¼Ò¼ä¡¢¹ú¼Ê×éÖ¯ÎÞ³¥Ô®ÖúºÍÔùËÍµÄÎï×Ê	1045	Ç§¿Ë	83000	?	455,000
202004	63079000	6301ÖÁ6307µÄÎ´ÁÐÃûÖÆ³ÉÆ·,°üÀ¨·þ×°²Ã¼ôÑù	244	ÄÏ·Ç	12	ÆäËû¾èÔùÎï×Ê	2555	Ç§¿Ë	434000	?	1,250,841
202004	63079000	6301ÖÁ6307µÄÎ´ÁÐÃûÖÆ³ÉÆ·,°üÀ¨·þ×°²Ã¼ôÑù	246	ËÕµ¤	10	Ò»°ãÃ³Ò×	3577	Ç§¿Ë	650520	?	1,179,222
202004	63079000	6301ÖÁ6307µÄÎ´ÁÐÃûÖÆ³ÉÆ·,°üÀ¨·þ×°²Ã¼ôÑù	246	ËÕµ¤	11	¹ú¼Ò¼ä¡¢¹ú¼Ê×éÖ¯ÎÞ³¥Ô®ÖúºÍÔùËÍµÄÎï×Ê	81	Ç§¿Ë	4260	?	16,211
202004	63079000	6301ÖÁ6307µÄÎ´ÁÐÃûÖÆ³ÉÆ·,°üÀ¨·þ×°²Ã¼ôÑù	247	Ì¹É£ÄáÑÇ	10	Ò»°ãÃ³Ò×	23465	Ç§¿Ë	4669160	?	7,907,410
202004	63079000	6301ÖÁ6307µÄÎ´ÁÐÃûÖÆ³ÉÆ·,°üÀ¨·þ×°²Ã¼ôÑù	247	Ì¹É£ÄáÑÇ	11	¹ú¼Ò¼ä¡¢¹ú¼Ê×éÖ¯ÎÞ³¥Ô®ÖúºÍÔùËÍµÄÎï×Ê	1537	Ç§¿Ë	126310	?	414,540
202004	63079000	6301ÖÁ6307µÄÎ´ÁÐÃûÖÆ³ÉÆ·,°üÀ¨·þ×°²Ã¼ôÑù	248	¶à¸ç	10	Ò»°ãÃ³Ò×	53968	Ç§¿Ë	6757150	?	11,365,083
202004	63079000	6301ÖÁ6307µÄÎ´ÁÐÃûÖÆ³ÉÆ·,°üÀ¨·þ×°²Ã¼ôÑù	248	¶à¸ç	11	¹ú¼Ò¼ä¡¢¹ú¼Ê×éÖ¯ÎÞ³¥Ô®ÖúºÍÔùËÍµÄÎï×Ê	616	Ç§¿Ë	32000	?	139,000
202004	63079000	6301ÖÁ6307µÄÎ´ÁÐÃûÖÆ³ÉÆ·,°üÀ¨·þ×°²Ã¼ôÑù	248	¶à¸ç	12	ÆäËû¾èÔùÎï×Ê	97	Ç§¿Ë	6310	?	13,149
202004	63079000	6301ÖÁ6307µÄÎ´ÁÐÃûÖÆ³ÉÆ·,°üÀ¨·þ×°²Ã¼ôÑù	249	Í»ÄáË¹	10	Ò»°ãÃ³Ò×	69371	Ç§¿Ë	18691438	?	34,109,379
202004	63079000	6301ÖÁ6307µÄÎ´ÁÐÃûÖÆ³ÉÆ·,°üÀ¨·þ×°²Ã¼ôÑù	249	Í»ÄáË¹	11	¹ú¼Ò¼ä¡¢¹ú¼Ê×éÖ¯ÎÞ³¥Ô®ÖúºÍÔùËÍµÄÎï×Ê	20	Ç§¿Ë	1000	?	27,000
202004	63079000	6301ÖÁ6307µÄÎ´ÁÐÃûÖÆ³ÉÆ·,°üÀ¨·þ×°²Ã¼ôÑù	250	ÎÚ¸É´ï	10	Ò»°ãÃ³Ò×	19287	Ç§¿Ë	5478725	?	10,204,352
202004	63079000	6301ÖÁ6307µÄÎ´ÁÐÃûÖÆ³ÉÆ·,°üÀ¨·þ×°²Ã¼ôÑù	250	ÎÚ¸É´ï	11	¹ú¼Ò¼ä¡¢¹ú¼Ê×éÖ¯ÎÞ³¥Ô®ÖúºÍÔùËÍµÄÎï×Ê	675	Ç§¿Ë	32000	?	149,000
202004	63079000	6301ÖÁ6307µÄÎ´ÁÐÃûÖÆ³ÉÆ·,°üÀ¨·þ×°²Ã¼ôÑù	251	²¼»ùÄÉ·¨Ë÷	10	Ò»°ãÃ³Ò×	3549	Ç§¿Ë	1024021	?	1,870,035
202004	63079000	6301ÖÁ6307µÄÎ´ÁÐÃûÖÆ³ÉÆ·,°üÀ¨·þ×°²Ã¼ôÑù	251	²¼»ùÄÉ·¨Ë÷	11	¹ú¼Ò¼ä¡¢¹ú¼Ê×éÖ¯ÎÞ³¥Ô®ÖúºÍÔùËÍµÄÎï×Ê	2624	Ç§¿Ë	490000	?	1,919,000
202004	63079000	6301ÖÁ6307µÄÎ´ÁÐÃûÖÆ³ÉÆ·,°üÀ¨·þ×°²Ã¼ôÑù	251	²¼»ùÄÉ·¨Ë÷	12	ÆäËû¾èÔùÎï×Ê	261	Ç§¿Ë	37560	?	430,329
202004	63079000	6301ÖÁ6307µÄÎ´ÁÐÃûÖÆ³ÉÆ·,°üÀ¨·þ×°²Ã¼ôÑù	252	¸Õ¹û(½ð)	10	Ò»°ãÃ³Ò×	10920	Ç§¿Ë	2616745	?	5,548,024
202004	63079000	6301ÖÁ6307µÄÎ´ÁÐÃûÖÆ³ÉÆ·,°üÀ¨·þ×°²Ã¼ôÑù	253	ÔÞ±ÈÑÇ	10	Ò»°ãÃ³Ò×	19206	Ç§¿Ë	4890451	?	10,864,678
202004	63079000	6301ÖÁ6307µÄÎ´ÁÐÃûÖÆ³ÉÆ·,°üÀ¨·þ×°²Ã¼ôÑù	253	ÔÞ±ÈÑÇ	11	¹ú¼Ò¼ä¡¢¹ú¼Ê×éÖ¯ÎÞ³¥Ô®ÖúºÍÔùËÍµÄÎï×Ê	690	Ç§¿Ë	32840	?	156,587
202004	63079000	6301ÖÁ6307µÄÎ´ÁÐÃûÖÆ³ÉÆ·,°üÀ¨·þ×°²Ã¼ôÑù	253	ÔÞ±ÈÑÇ	12	ÆäËû¾èÔùÎï×Ê	138	Ç§¿Ë	40000	?	48,882
202004	63079000	6301ÖÁ6307µÄÎ´ÁÐÃûÖÆ³ÉÆ·,°üÀ¨·þ×°²Ã¼ôÑù	254	½ò°Í²¼Î¤	10	Ò»°ãÃ³Ò×	20769	Ç§¿Ë	5315080	?	9,683,107
202004	63079000	6301ÖÁ6307µÄÎ´ÁÐÃûÖÆ³ÉÆ·,°üÀ¨·þ×°²Ã¼ôÑù	254	½ò°Í²¼Î¤	12	ÆäËû¾èÔùÎï×Ê	2652	Ç§¿Ë	431000	?	2,441,506
202004	63079000	6301ÖÁ6307µÄÎ´ÁÐÃûÖÆ³ÉÆ·,°üÀ¨·þ×°²Ã¼ôÑù	255	À³Ë÷ÍÐ	11	¹ú¼Ò¼ä¡¢¹ú¼Ê×éÖ¯ÎÞ³¥Ô®ÖúºÍÔùËÍµÄÎï×Ê	1059	Ç§¿Ë	32003	?	223,303
202004	63079000	6301ÖÁ6307µÄÎ´ÁÐÃûÖÆ³ÉÆ·,°üÀ¨·þ×°²Ã¼ôÑù	257	Ë¹ÍþÊ¿À¼	10	Ò»°ãÃ³Ò×	352	Ç§¿Ë	100000	?	168,787
202004	63079000	6301ÖÁ6307µÄÎ´ÁÐÃûÖÆ³ÉÆ·,°üÀ¨·þ×°²Ã¼ôÑù	258	¶òÁ¢ÌØÀïÑÇ	10	Ò»°ãÃ³Ò×	78	Ç§¿Ë	5000	?	109,008
202004	63079000	6301ÖÁ6307µÄÎ´ÁÐÃûÖÆ³ÉÆ·,°üÀ¨·þ×°²Ã¼ôÑù	258	¶òÁ¢ÌØÀïÑÇ	11	¹ú¼Ò¼ä¡¢¹ú¼Ê×éÖ¯ÎÞ³¥Ô®ÖúºÍÔùËÍµÄÎï×Ê	10	Ç§¿Ë	5460	?	10,044
202004	63079000	6301ÖÁ6307µÄÎ´ÁÐÃûÖÆ³ÉÆ·,°üÀ¨·þ×°²Ã¼ôÑù	260	ÄÏËÕµ¤¹²ºÍ¹ú	10	Ò»°ãÃ³Ò×	1037	Ç§¿Ë	223000	?	600,249
202004	63079000	6301ÖÁ6307µÄÎ´ÁÐÃûÖÆ³ÉÆ·,°üÀ¨·þ×°²Ã¼ôÑù	260	ÄÏËÕµ¤¹²ºÍ¹ú	11	¹ú¼Ò¼ä¡¢¹ú¼Ê×éÖ¯ÎÞ³¥Ô®ÖúºÍÔùËÍµÄÎï×Ê	80	Ç§¿Ë	20000	?	47,823
202004	63079000	6301ÖÁ6307µÄÎ´ÁÐÃûÖÆ³ÉÆ·,°üÀ¨·þ×°²Ã¼ôÑù	301	±ÈÀûÊ±	10	Ò»°ãÃ³Ò×	1971866	Ç§¿Ë	323168606	?	935,384,754
202004	63079000	6301ÖÁ6307µÄÎ´ÁÐÃûÖÆ³ÉÆ·,°üÀ¨·þ×°²Ã¼ôÑù	301	±ÈÀûÊ±	12	ÆäËû¾èÔùÎï×Ê	19077	Ç§¿Ë	1666380	?	11,493,001
202004	63079000	6301ÖÁ6307µÄÎ´ÁÐÃûÖÆ³ÉÆ·,°üÀ¨·þ×°²Ã¼ôÑù	302	µ¤Âó	10	Ò»°ãÃ³Ò×	361432	Ç§¿Ë	49484125	?	152,011,367
202004	63079000	6301ÖÁ6307µÄÎ´ÁÐÃûÖÆ³ÉÆ·,°üÀ¨·þ×°²Ã¼ôÑù	303	Ó¢¹ú	10	Ò»°ãÃ³Ò×	4699000	Ç§¿Ë	558885599	?	1,262,427,401
202004	63079000	6301ÖÁ6307µÄÎ´ÁÐÃûÖÆ³ÉÆ·,°üÀ¨·þ×°²Ã¼ôÑù	303	Ó¢¹ú	12	ÆäËû¾èÔùÎï×Ê	34239	Ç§¿Ë	8986255	?	23,061,676
202004	63079000	6301ÖÁ6307µÄÎ´ÁÐÃûÖÆ³ÉÆ·,°üÀ¨·þ×°²Ã¼ôÑù	304	µÂ¹ú	10	Ò»°ãÃ³Ò×	11746319	Ç§¿Ë	1993792180	?	7,176,094,740
202004	63079000	6301ÖÁ6307µÄÎ´ÁÐÃûÖÆ³ÉÆ·,°üÀ¨·þ×°²Ã¼ôÑù	304	µÂ¹ú	11	¹ú¼Ò¼ä¡¢¹ú¼Ê×éÖ¯ÎÞ³¥Ô®ÖúºÍÔùËÍµÄÎï×Ê	418	Ç§¿Ë	110000	?	460,000
202004	63079000	6301ÖÁ6307µÄÎ´ÁÐÃûÖÆ³ÉÆ·,°üÀ¨·þ×°²Ã¼ôÑù	304	µÂ¹ú	12	ÆäËû¾èÔùÎï×Ê	12207	Ç§¿Ë	2960787	?	6,821,525
202004	63079000	6301ÖÁ6307µÄÎ´ÁÐÃûÖÆ³ÉÆ·,°üÀ¨·þ×°²Ã¼ôÑù	305	·¨¹ú	10	Ò»°ãÃ³Ò×	5305359	Ç§¿Ë	1223558498	?	3,303,208,679
202004	63079000	6301ÖÁ6307µÄÎ´ÁÐÃûÖÆ³ÉÆ·,°üÀ¨·þ×°²Ã¼ôÑù	305	·¨¹ú	11	¹ú¼Ò¼ä¡¢¹ú¼Ê×éÖ¯ÎÞ³¥Ô®ÖúºÍÔùËÍµÄÎï×Ê	1550	Ç§¿Ë	500000	?	1,250,000
202004	63079000	6301ÖÁ6307µÄÎ´ÁÐÃûÖÆ³ÉÆ·,°üÀ¨·þ×°²Ã¼ôÑù	305	·¨¹ú	12	ÆäËû¾èÔùÎï×Ê	13126	Ç§¿Ë	3374624	?	9,515,311
202004	63079000	6301ÖÁ6307µÄÎ´ÁÐÃûÖÆ³ÉÆ·,°üÀ¨·þ×°²Ã¼ôÑù	306	°®¶ûÀ¼	10	Ò»°ãÃ³Ò×	194416	Ç§¿Ë	36215888	?	96,938,237
202004	63079000	6301ÖÁ6307µÄÎ´ÁÐÃûÖÆ³ÉÆ·,°üÀ¨·þ×°²Ã¼ôÑù	306	°®¶ûÀ¼	12	ÆäËû¾èÔùÎï×Ê	716	Ç§¿Ë	240000	?	520,132
202004	63079000	6301ÖÁ6307µÄÎ´ÁÐÃûÖÆ³ÉÆ·,°üÀ¨·þ×°²Ã¼ôÑù	307	Òâ´óÀû	10	Ò»°ãÃ³Ò×	3508928	Ç§¿Ë	691192755	?	2,631,670,942
202004	63079000	6301ÖÁ6307µÄÎ´ÁÐÃûÖÆ³ÉÆ·,°üÀ¨·þ×°²Ã¼ôÑù	307	Òâ´óÀû	11	¹ú¼Ò¼ä¡¢¹ú¼Ê×éÖ¯ÎÞ³¥Ô®ÖúºÍÔùËÍµÄÎï×Ê	8441	Ç§¿Ë	2208000	?	8,242,000
202004	63079000	6301ÖÁ6307µÄÎ´ÁÐÃûÖÆ³ÉÆ·,°üÀ¨·þ×°²Ã¼ôÑù	307	Òâ´óÀû	12	ÆäËû¾èÔùÎï×Ê	22632	Ç§¿Ë	5485751	?	14,921,207
202004	63079000	6301ÖÁ6307µÄÎ´ÁÐÃûÖÆ³ÉÆ·,°üÀ¨·þ×°²Ã¼ôÑù	308	Â¬É­±¤	10	Ò»°ãÃ³Ò×	234770	Ç§¿Ë	60640774	?	143,859,225
202004	63079000	6301ÖÁ6307µÄÎ´ÁÐÃûÖÆ³ÉÆ·,°üÀ¨·þ×°²Ã¼ôÑù	308	Â¬É­±¤	12	ÆäËû¾èÔùÎï×Ê	33543	Ç§¿Ë	6812004	?	41,033,030
202004	63079000	6301ÖÁ6307µÄÎ´ÁÐÃûÖÆ³ÉÆ·,°üÀ¨·þ×°²Ã¼ôÑù	309	ºÉÀ¼	10	Ò»°ãÃ³Ò×	4231088	Ç§¿Ë	487376297	?	1,298,362,439
202004	63079000	6301ÖÁ6307µÄÎ´ÁÐÃûÖÆ³ÉÆ·,°üÀ¨·þ×°²Ã¼ôÑù	309	ºÉÀ¼	12	ÆäËû¾èÔùÎï×Ê	688	Ç§¿Ë	134180	?	329,070
202004	63079000	6301ÖÁ6307µÄÎ´ÁÐÃûÖÆ³ÉÆ·,°üÀ¨·þ×°²Ã¼ôÑù	310	Ï£À°	10	Ò»°ãÃ³Ò×	344266	Ç§¿Ë	70738363	?	160,870,954
202004	63079000	6301ÖÁ6307µÄÎ´ÁÐÃûÖÆ³ÉÆ·,°üÀ¨·þ×°²Ã¼ôÑù	311	ÆÏÌÑÑÀ	10	Ò»°ãÃ³Ò×	634203	Ç§¿Ë	152299436	?	313,413,692
202004	63079000	6301ÖÁ6307µÄÎ´ÁÐÃûÖÆ³ÉÆ·,°üÀ¨·þ×°²Ã¼ôÑù	311	ÆÏÌÑÑÀ	12	ÆäËû¾èÔùÎï×Ê	18901	Ç§¿Ë	2520150	?	3,234,489
202004	63079000	6301ÖÁ6307µÄÎ´ÁÐÃûÖÆ³ÉÆ·,°üÀ¨·þ×°²Ã¼ôÑù	312	Î÷°àÑÀ	10	Ò»°ãÃ³Ò×	2789744	Ç§¿Ë	591440433	?	1,716,747,385
202004	63079000	6301ÖÁ6307µÄÎ´ÁÐÃûÖÆ³ÉÆ·,°üÀ¨·þ×°²Ã¼ôÑù	312	Î÷°àÑÀ	12	ÆäËû¾èÔùÎï×Ê	3278	Ç§¿Ë	850875	?	2,371,769
202004	63079000	6301ÖÁ6307µÄÎ´ÁÐÃûÖÆ³ÉÆ·,°üÀ¨·þ×°²Ã¼ôÑù	313	°¢¶û°ÍÄáÑÇ	10	Ò»°ãÃ³Ò×	14821	Ç§¿Ë	2628114	?	4,892,760
202004	63079000	6301ÖÁ6307µÄÎ´ÁÐÃûÖÆ³ÉÆ·,°üÀ¨·þ×°²Ã¼ôÑù	313	°¢¶û°ÍÄáÑÇ	11	¹ú¼Ò¼ä¡¢¹ú¼Ê×éÖ¯ÎÞ³¥Ô®ÖúºÍÔùËÍµÄÎï×Ê	148	Ç§¿Ë	30000	?	236,000
202004	63079000	6301ÖÁ6307µÄÎ´ÁÐÃûÖÆ³ÉÆ·,°üÀ¨·þ×°²Ã¼ôÑù	314	°²µÀ¶û	10	Ò»°ãÃ³Ò×	1564	Ç§¿Ë	264050	?	1,056,186
202004	63079000	6301ÖÁ6307µÄÎ´ÁÐÃûÖÆ³ÉÆ·,°üÀ¨·þ×°²Ã¼ôÑù	315	°ÂµØÀû	10	Ò»°ãÃ³Ò×	1245861	Ç§¿Ë	308863148	?	725,028,959
202004	63079000	6301ÖÁ6307µÄÎ´ÁÐÃûÖÆ³ÉÆ·,°üÀ¨·þ×°²Ã¼ôÑù	315	°ÂµØÀû	11	¹ú¼Ò¼ä¡¢¹ú¼Ê×éÖ¯ÎÞ³¥Ô®ÖúºÍÔùËÍµÄÎï×Ê	414	Ç§¿Ë	110000	?	460,000
202004	63079000	6301ÖÁ6307µÄÎ´ÁÐÃûÖÆ³ÉÆ·,°üÀ¨·þ×°²Ã¼ôÑù	315	°ÂµØÀû	12	ÆäËû¾èÔùÎï×Ê	1650	Ç§¿Ë	346650	?	767,785
202004	63079000	6301ÖÁ6307µÄÎ´ÁÐÃûÖÆ³ÉÆ·,°üÀ¨·þ×°²Ã¼ôÑù	316	±£¼ÓÀûÑÇ	10	Ò»°ãÃ³Ò×	71374	Ç§¿Ë	11277411	?	29,015,511
202004	63079000	6301ÖÁ6307µÄÎ´ÁÐÃûÖÆ³ÉÆ·,°üÀ¨·þ×°²Ã¼ôÑù	316	±£¼ÓÀûÑÇ	11	¹ú¼Ò¼ä¡¢¹ú¼Ê×éÖ¯ÎÞ³¥Ô®ÖúºÍÔùËÍµÄÎï×Ê	640	Ç§¿Ë	90000	?	600,000
202004	63079000	6301ÖÁ6307µÄÎ´ÁÐÃûÖÆ³ÉÆ·,°üÀ¨·þ×°²Ã¼ôÑù	318	·ÒÀ¼	10	Ò»°ãÃ³Ò×	280353	Ç§¿Ë	54821955	?	134,514,421
202004	63079000	6301ÖÁ6307µÄÎ´ÁÐÃûÖÆ³ÉÆ·,°üÀ¨·þ×°²Ã¼ôÑù	318	·ÒÀ¼	12	ÆäËû¾èÔùÎï×Ê	56	Ç§¿Ë	20000	?	26,512
202004	63079000	6301ÖÁ6307µÄÎ´ÁÐÃûÖÆ³ÉÆ·,°üÀ¨·þ×°²Ã¼ôÑù	320	Ö±²¼ÂÞÍÓ	10	Ò»°ãÃ³Ò×	298	Ç§¿Ë	41660	?	333,552
202004	63079000	6301ÖÁ6307µÄÎ´ÁÐÃûÖÆ³ÉÆ·,°üÀ¨·þ×°²Ã¼ôÑù	321	ÐÙÑÀÀû	10	Ò»°ãÃ³Ò×	737961	Ç§¿Ë	171080725	?	464,064,388
202004	63079000	6301ÖÁ6307µÄÎ´ÁÐÃûÖÆ³ÉÆ·,°üÀ¨·þ×°²Ã¼ôÑù	321	ÐÙÑÀÀû	11	¹ú¼Ò¼ä¡¢¹ú¼Ê×éÖ¯ÎÞ³¥Ô®ÖúºÍÔùËÍµÄÎï×Ê	1035	Ç§¿Ë	170000	?	1,280,000
202004	63079000	6301ÖÁ6307µÄÎ´ÁÐÃûÖÆ³ÉÆ·,°üÀ¨·þ×°²Ã¼ôÑù	321	ÐÙÑÀÀû	12	ÆäËû¾èÔùÎï×Ê	35323	Ç§¿Ë	8998660	?	36,567,837
202004	63079000	6301ÖÁ6307µÄÎ´ÁÐÃûÖÆ³ÉÆ·,°üÀ¨·þ×°²Ã¼ôÑù	322	±ùµº	10	Ò»°ãÃ³Ò×	7445	Ç§¿Ë	1241050	?	9,341,960
202004	63079000	6301ÖÁ6307µÄÎ´ÁÐÃûÖÆ³ÉÆ·,°üÀ¨·þ×°²Ã¼ôÑù	322	±ùµº	12	ÆäËû¾èÔùÎï×Ê	1092	Ç§¿Ë	242000	?	469,600
202004	63079000	6301ÖÁ6307µÄÎ´ÁÐÃûÖÆ³ÉÆ·,°üÀ¨·þ×°²Ã¼ôÑù	323	ÁÐÖ§¶ØÊ¿µÇ	10	Ò»°ãÃ³Ò×	366	Ç§¿Ë	104000	?	496,159
202004	63079000	6301ÖÁ6307µÄÎ´ÁÐÃûÖÆ³ÉÆ·,°üÀ¨·þ×°²Ã¼ôÑù	324	Âí¶úËû	10	Ò»°ãÃ³Ò×	20190	Ç§¿Ë	4506360	?	10,534,205
202004	63079000	6301ÖÁ6307µÄÎ´ÁÐÃûÖÆ³ÉÆ·,°üÀ¨·þ×°²Ã¼ôÑù	324	Âí¶úËû	11	¹ú¼Ò¼ä¡¢¹ú¼Ê×éÖ¯ÎÞ³¥Ô®ÖúºÍÔùËÍµÄÎï×Ê	23	Ç§¿Ë	2000	?	30,000
202004	63079000	6301ÖÁ6307µÄÎ´ÁÐÃûÖÆ³ÉÆ·,°üÀ¨·þ×°²Ã¼ôÑù	324	Âí¶úËû	12	ÆäËû¾èÔùÎï×Ê	1076	Ç§¿Ë	90000	?	277,178
202004	63079000	6301ÖÁ6307µÄÎ´ÁÐÃûÖÆ³ÉÆ·,°üÀ¨·þ×°²Ã¼ôÑù	325	Ä¦ÄÉ¸ç	10	Ò»°ãÃ³Ò×	5062	Ç§¿Ë	747920	?	4,594,017
202004	63079000	6301ÖÁ6307µÄÎ´ÁÐÃûÖÆ³ÉÆ·,°üÀ¨·þ×°²Ã¼ôÑù	325	Ä¦ÄÉ¸ç	12	ÆäËû¾èÔùÎï×Ê	1	Ç§¿Ë	300	?	2,261
202004	63079000	6301ÖÁ6307µÄÎ´ÁÐÃûÖÆ³ÉÆ·,°üÀ¨·þ×°²Ã¼ôÑù	326	Å²Íþ	10	Ò»°ãÃ³Ò×	181009	Ç§¿Ë	22125831	?	61,716,460
202004	63079000	6301ÖÁ6307µÄÎ´ÁÐÃûÖÆ³ÉÆ·,°üÀ¨·þ×°²Ã¼ôÑù	326	Å²Íþ	12	ÆäËû¾èÔùÎï×Ê	122	Ç§¿Ë	13000	?	44,470
202004	63079000	6301ÖÁ6307µÄÎ´ÁÐÃûÖÆ³ÉÆ·,°üÀ¨·þ×°²Ã¼ôÑù	327	²¨À¼	10	Ò»°ãÃ³Ò×	1927031	Ç§¿Ë	350476657	?	744,755,008
202004	63079000	6301ÖÁ6307µÄÎ´ÁÐÃûÖÆ³ÉÆ·,°üÀ¨·þ×°²Ã¼ôÑù	327	²¨À¼	12	ÆäËû¾èÔùÎï×Ê	423	Ç§¿Ë	70000	?	160,000
202004	63079000	6301ÖÁ6307µÄÎ´ÁÐÃûÖÆ³ÉÆ·,°üÀ¨·þ×°²Ã¼ôÑù	328	ÂÞÂíÄáÑÇ	10	Ò»°ãÃ³Ò×	1419537	Ç§¿Ë	360617686	?	788,418,866
202004	63079000	6301ÖÁ6307µÄÎ´ÁÐÃûÖÆ³ÉÆ·,°üÀ¨·þ×°²Ã¼ôÑù	328	ÂÞÂíÄáÑÇ	12	ÆäËû¾èÔùÎï×Ê	293	Ç§¿Ë	65650	?	238,050
202004	63079000	6301ÖÁ6307µÄÎ´ÁÐÃûÖÆ³ÉÆ·,°üÀ¨·þ×°²Ã¼ôÑù	329	Ê¥ÂíÁ¦Åµ	10	Ò»°ãÃ³Ò×	6899	Ç§¿Ë	2225875	?	3,631,283
202004	63079000	6301ÖÁ6307µÄÎ´ÁÐÃûÖÆ³ÉÆ·,°üÀ¨·þ×°²Ã¼ôÑù	330	Èðµä	10	Ò»°ãÃ³Ò×	877225	Ç§¿Ë	43188071	?	156,090,530
202004	63079000	6301ÖÁ6307µÄÎ´ÁÐÃûÖÆ³ÉÆ·,°üÀ¨·þ×°²Ã¼ôÑù	330	Èðµä	12	ÆäËû¾èÔùÎï×Ê	326	Ç§¿Ë	90000	?	118,601
202004	63079000	6301ÖÁ6307µÄÎ´ÁÐÃûÖÆ³ÉÆ·,°üÀ¨·þ×°²Ã¼ôÑù	331	ÈðÊ¿	10	Ò»°ãÃ³Ò×	1094369	Ç§¿Ë	249727982	?	648,698,343
202004	63079000	6301ÖÁ6307µÄÎ´ÁÐÃûÖÆ³ÉÆ·,°üÀ¨·þ×°²Ã¼ôÑù	331	ÈðÊ¿	12	ÆäËû¾èÔùÎï×Ê	353	Ç§¿Ë	104000	?	268,012
202004	63079000	6301ÖÁ6307µÄÎ´ÁÐÃûÖÆ³ÉÆ·,°üÀ¨·þ×°²Ã¼ôÑù	334	°®É³ÄáÑÇ	10	Ò»°ãÃ³Ò×	127136	Ç§¿Ë	29301422	?	84,038,728
202004	63079000	6301ÖÁ6307µÄÎ´ÁÐÃûÖÆ³ÉÆ·,°üÀ¨·þ×°²Ã¼ôÑù	334	°®É³ÄáÑÇ	12	ÆäËû¾èÔùÎï×Ê	28	Ç§¿Ë	10000	?	14,066
202004	63079000	6301ÖÁ6307µÄÎ´ÁÐÃûÖÆ³ÉÆ·,°üÀ¨·þ×°²Ã¼ôÑù	335	À­ÍÑÎ¬ÑÇ	10	Ò»°ãÃ³Ò×	51489	Ç§¿Ë	14000715	?	44,133,290
202004	63079000	6301ÖÁ6307µÄÎ´ÁÐÃûÖÆ³ÉÆ·,°üÀ¨·þ×°²Ã¼ôÑù	335	À­ÍÑÎ¬ÑÇ	12	ÆäËû¾èÔùÎï×Ê	52	Ç§¿Ë	11900	?	23,800
202004	63079000	6301ÖÁ6307µÄÎ´ÁÐÃûÖÆ³ÉÆ·,°üÀ¨·þ×°²Ã¼ôÑù	336	Á¢ÌÕÍð	10	Ò»°ãÃ³Ò×	388846	Ç§¿Ë	87058155	?	198,801,979
202004	63079000	6301ÖÁ6307µÄÎ´ÁÐÃûÖÆ³ÉÆ·,°üÀ¨·þ×°²Ã¼ôÑù	336	Á¢ÌÕÍð	12	ÆäËû¾èÔùÎï×Ê	91	Ç§¿Ë	26800	?	32,944
202004	63079000	6301ÖÁ6307µÄÎ´ÁÐÃûÖÆ³ÉÆ·,°üÀ¨·þ×°²Ã¼ôÑù	337	¸ñÂ³¼ªÑÇ	10	Ò»°ãÃ³Ò×	47414	Ç§¿Ë	11359373	?	17,770,717
202004	63079000	6301ÖÁ6307µÄÎ´ÁÐÃûÖÆ³ÉÆ·,°üÀ¨·þ×°²Ã¼ôÑù	337	¸ñÂ³¼ªÑÇ	12	ÆäËû¾èÔùÎï×Ê	69	Ç§¿Ë	20000	?	24,441
202004	63079000	6301ÖÁ6307µÄÎ´ÁÐÃûÖÆ³ÉÆ·,°üÀ¨·þ×°²Ã¼ôÑù	338	ÑÇÃÀÄáÑÇ	10	Ò»°ãÃ³Ò×	7818	Ç§¿Ë	2027448	?	4,540,816
202004	63079000	6301ÖÁ6307µÄÎ´ÁÐÃûÖÆ³ÉÆ·,°üÀ¨·þ×°²Ã¼ôÑù	338	ÑÇÃÀÄáÑÇ	12	ÆäËû¾èÔùÎï×Ê	70	Ç§¿Ë	9600	?	20,163
202004	63079000	6301ÖÁ6307µÄÎ´ÁÐÃûÖÆ³ÉÆ·,°üÀ¨·þ×°²Ã¼ôÑù	339	°¢Èû°Ý½®	10	Ò»°ãÃ³Ò×	66182	Ç§¿Ë	15672010	?	40,020,916
202004	63079000	6301ÖÁ6307µÄÎ´ÁÐÃûÖÆ³ÉÆ·,°üÀ¨·þ×°²Ã¼ôÑù	339	°¢Èû°Ý½®	12	ÆäËû¾èÔùÎï×Ê	1045	Ç§¿Ë	250160	?	825,560
202004	63079000	6301ÖÁ6307µÄÎ´ÁÐÃûÖÆ³ÉÆ·,°üÀ¨·þ×°²Ã¼ôÑù	340	°×¶íÂÞË¹	10	Ò»°ãÃ³Ò×	90611	Ç§¿Ë	25725144	?	55,132,120
202004	63079000	6301ÖÁ6307µÄÎ´ÁÐÃûÖÆ³ÉÆ·,°üÀ¨·þ×°²Ã¼ôÑù	340	°×¶íÂÞË¹	11	¹ú¼Ò¼ä¡¢¹ú¼Ê×éÖ¯ÎÞ³¥Ô®ÖúºÍÔùËÍµÄÎï×Ê	698	Ç§¿Ë	203600	?	596,400
202004	63079000	6301ÖÁ6307µÄÎ´ÁÐÃûÖÆ³ÉÆ·,°üÀ¨·þ×°²Ã¼ôÑù	340	°×¶íÂÞË¹	12	ÆäËû¾èÔùÎï×Ê	2672	Ç§¿Ë	454025	?	6,150,885
202004	63079000	6301ÖÁ6307µÄÎ´ÁÐÃûÖÆ³ÉÆ·,°üÀ¨·þ×°²Ã¼ôÑù	343	Ä¦¶û¶àÍß	10	Ò»°ãÃ³Ò×	10866	Ç§¿Ë	2422300	?	6,393,341
202004	63079000	6301ÖÁ6307µÄÎ´ÁÐÃûÖÆ³ÉÆ·,°üÀ¨·þ×°²Ã¼ôÑù	343	Ä¦¶û¶àÍß	11	¹ú¼Ò¼ä¡¢¹ú¼Ê×éÖ¯ÎÞ³¥Ô®ÖúºÍÔùËÍµÄÎï×Ê	2245	Ç§¿Ë	102000	?	1,510,000
202004	63079000	6301ÖÁ6307µÄÎ´ÁÐÃûÖÆ³ÉÆ·,°üÀ¨·þ×°²Ã¼ôÑù	344	¶íÂÞË¹Áª°î	10	Ò»°ãÃ³Ò×	3462608	Ç§¿Ë	860893805	?	1,309,456,637
202004	63079000	6301ÖÁ6307µÄÎ´ÁÐÃûÖÆ³ÉÆ·,°üÀ¨·þ×°²Ã¼ôÑù	344	¶íÂÞË¹Áª°î	11	¹ú¼Ò¼ä¡¢¹ú¼Ê×éÖ¯ÎÞ³¥Ô®ÖúºÍÔùËÍµÄÎï×Ê	3510	Ç§¿Ë	610000	?	5,250,000
202004	63079000	6301ÖÁ6307µÄÎ´ÁÐÃûÖÆ³ÉÆ·,°üÀ¨·þ×°²Ã¼ôÑù	344	¶íÂÞË¹Áª°î	12	ÆäËû¾èÔùÎï×Ê	5035	Ç§¿Ë	1182010	?	3,679,855
202004	63079000	6301ÖÁ6307µÄÎ´ÁÐÃûÖÆ³ÉÆ·,°üÀ¨·þ×°²Ã¼ôÑù	347	ÎÚ¿ËÀ¼	10	Ò»°ãÃ³Ò×	389746	Ç§¿Ë	90993976	?	155,616,156
202004	63079000	6301ÖÁ6307µÄÎ´ÁÐÃûÖÆ³ÉÆ·,°üÀ¨·þ×°²Ã¼ôÑù	350	Ë¹ÂåÎÄÄáÑÇ	10	Ò»°ãÃ³Ò×	388839	Ç§¿Ë	79538164	?	195,024,754
202004	63079000	6301ÖÁ6307µÄÎ´ÁÐÃûÖÆ³ÉÆ·,°üÀ¨·þ×°²Ã¼ôÑù	350	Ë¹ÂåÎÄÄáÑÇ	12	ÆäËû¾èÔùÎï×Ê	77	Ç§¿Ë	4800	?	72,578
202004	63079000	6301ÖÁ6307µÄÎ´ÁÐÃûÖÆ³ÉÆ·,°üÀ¨·þ×°²Ã¼ôÑù	351	¿ËÂÞµØÑÇ	10	Ò»°ãÃ³Ò×	156377	Ç§¿Ë	22674355	?	103,728,938
202004	63079000	6301ÖÁ6307µÄÎ´ÁÐÃûÖÆ³ÉÆ·,°üÀ¨·þ×°²Ã¼ôÑù	351	¿ËÂÞµØÑÇ	11	¹ú¼Ò¼ä¡¢¹ú¼Ê×éÖ¯ÎÞ³¥Ô®ÖúºÍÔùËÍµÄÎï×Ê	329	Ç§¿Ë	70000	?	500,000
202004	63079000	6301ÖÁ6307µÄÎ´ÁÐÃûÖÆ³ÉÆ·,°üÀ¨·þ×°²Ã¼ôÑù	351	¿ËÂÞµØÑÇ	12	ÆäËû¾èÔùÎï×Ê	3772	Ç§¿Ë	629315	?	6,762,327
202004	63079000	6301ÖÁ6307µÄÎ´ÁÐÃûÖÆ³ÉÆ·,°üÀ¨·þ×°²Ã¼ôÑù	352	½Ý¿Ë	10	Ò»°ãÃ³Ò×	731428	Ç§¿Ë	131394239	?	600,027,039
202004	63079000	6301ÖÁ6307µÄÎ´ÁÐÃûÖÆ³ÉÆ·,°üÀ¨·þ×°²Ã¼ôÑù	352	½Ý¿Ë	12	ÆäËû¾èÔùÎï×Ê	460	Ç§¿Ë	128840	?	374,635
202004	63079000	6301ÖÁ6307µÄÎ´ÁÐÃûÖÆ³ÉÆ·,°üÀ¨·þ×°²Ã¼ôÑù	353	Ë¹Âå·¥¿Ë	10	Ò»°ãÃ³Ò×	283120	Ç§¿Ë	67358386	?	201,646,995
202004	63079000	6301ÖÁ6307µÄÎ´ÁÐÃûÖÆ³ÉÆ·,°üÀ¨·þ×°²Ã¼ôÑù	353	Ë¹Âå·¥¿Ë	12	ÆäËû¾èÔùÎï×Ê	1052	Ç§¿Ë	192050	?	811,841
202004	63079000	6301ÖÁ6307µÄÎ´ÁÐÃûÖÆ³ÉÆ·,°üÀ¨·þ×°²Ã¼ôÑù	354	±±ÂíÆä¶Ù¹²ºÍ¹ú	10	Ò»°ãÃ³Ò×	9850	Ç§¿Ë	2264310	?	5,043,165
202004	63079000	6301ÖÁ6307µÄÎ´ÁÐÃûÖÆ³ÉÆ·,°üÀ¨·þ×°²Ã¼ôÑù	354	±±ÂíÆä¶Ù¹²ºÍ¹ú	11	¹ú¼Ò¼ä¡¢¹ú¼Ê×éÖ¯ÎÞ³¥Ô®ÖúºÍÔùËÍµÄÎï×Ê	508	Ç§¿Ë	50000	?	336,000
202004	63079000	6301ÖÁ6307µÄÎ´ÁÐÃûÖÆ³ÉÆ·,°üÀ¨·þ×°²Ã¼ôÑù	355	²¨ºÚ	10	Ò»°ãÃ³Ò×	38627	Ç§¿Ë	10547864	?	17,724,735
202004	63079000	6301ÖÁ6307µÄÎ´ÁÐÃûÖÆ³ÉÆ·,°üÀ¨·þ×°²Ã¼ôÑù	355	²¨ºÚ	11	¹ú¼Ò¼ä¡¢¹ú¼Ê×éÖ¯ÎÞ³¥Ô®ÖúºÍÔùËÍµÄÎï×Ê	53	Ç§¿Ë	3000	?	25,000
202004	63079000	6301ÖÁ6307µÄÎ´ÁÐÃûÖÆ³ÉÆ·,°üÀ¨·þ×°²Ã¼ôÑù	355	²¨ºÚ	12	ÆäËû¾èÔùÎï×Ê	243	Ç§¿Ë	37000	?	69,411
202004	63079000	6301ÖÁ6307µÄÎ´ÁÐÃûÖÆ³ÉÆ·,°üÀ¨·þ×°²Ã¼ôÑù	357	·¨ÂÞÈºµº	10	Ò»°ãÃ³Ò×	203	Ç§¿Ë	50000	?	175,031
202004	63079000	6301ÖÁ6307µÄÎ´ÁÐÃûÖÆ³ÉÆ·,°üÀ¨·þ×°²Ã¼ôÑù	358	Èû¶ûÎ¬ÑÇ	10	Ò»°ãÃ³Ò×	291130	Ç§¿Ë	66466385	?	191,957,716
202004	63079000	6301ÖÁ6307µÄÎ´ÁÐÃûÖÆ³ÉÆ·,°üÀ¨·þ×°²Ã¼ôÑù	358	Èû¶ûÎ¬ÑÇ	12	ÆäËû¾èÔùÎï×Ê	16732	Ç§¿Ë	3674840	?	20,599,712
202004	63079000	6301ÖÁ6307µÄÎ´ÁÐÃûÖÆ³ÉÆ·,°üÀ¨·þ×°²Ã¼ôÑù	359	ºÚÉ½	10	Ò»°ãÃ³Ò×	8806	Ç§¿Ë	1825000	?	8,193,512
202004	63079000	6301ÖÁ6307µÄÎ´ÁÐÃûÖÆ³ÉÆ·,°üÀ¨·þ×°²Ã¼ôÑù	359	ºÚÉ½	11	¹ú¼Ò¼ä¡¢¹ú¼Ê×éÖ¯ÎÞ³¥Ô®ÖúºÍÔùËÍµÄÎï×Ê	89	Ç§¿Ë	4000	?	40,000
202004	63079000	6301ÖÁ6307µÄÎ´ÁÐÃûÖÆ³ÉÆ·,°üÀ¨·þ×°²Ã¼ôÑù	359	ºÚÉ½	12	ÆäËû¾èÔùÎï×Ê	1210	Ç§¿Ë	300800	?	1,027,013
202004	63079000	6301ÖÁ6307µÄÎ´ÁÐÃûÖÆ³ÉÆ·,°üÀ¨·þ×°²Ã¼ôÑù	401	°²Ìá¹ÏºÍ°Í²¼´ï	11	¹ú¼Ò¼ä¡¢¹ú¼Ê×éÖ¯ÎÞ³¥Ô®ÖúºÍÔùËÍµÄÎï×Ê	34	Ç§¿Ë	1500	?	15,000
202004	63079000	6301ÖÁ6307µÄÎ´ÁÐÃûÖÆ³ÉÆ·,°üÀ¨·þ×°²Ã¼ôÑù	402	°¢¸ùÍ¢	10	Ò»°ãÃ³Ò×	184002	Ç§¿Ë	32010448	?	65,320,096
202004	63079000	6301ÖÁ6307µÄÎ´ÁÐÃûÖÆ³ÉÆ·,°üÀ¨·þ×°²Ã¼ôÑù	402	°¢¸ùÍ¢	11	¹ú¼Ò¼ä¡¢¹ú¼Ê×éÖ¯ÎÞ³¥Ô®ÖúºÍÔùËÍµÄÎï×Ê	495	Ç§¿Ë	62000	?	409,000
202004	63079000	6301ÖÁ6307µÄÎ´ÁÐÃûÖÆ³ÉÆ·,°üÀ¨·þ×°²Ã¼ôÑù	402	°¢¸ùÍ¢	12	ÆäËû¾èÔùÎï×Ê	1466	Ç§¿Ë	365000	?	683,026
202004	63079000	6301ÖÁ6307µÄÎ´ÁÐÃûÖÆ³ÉÆ·,°üÀ¨·þ×°²Ã¼ôÑù	403	°¢Â³°Í	10	Ò»°ãÃ³Ò×	317	Ç§¿Ë	105100	?	205,443
202004	63079000	6301ÖÁ6307µÄÎ´ÁÐÃûÖÆ³ÉÆ·,°üÀ¨·þ×°²Ã¼ôÑù	404	°Í¹þÂí	10	Ò»°ãÃ³Ò×	3454	Ç§¿Ë	103669	?	787,507
202004	63079000	6301ÖÁ6307µÄÎ´ÁÐÃûÖÆ³ÉÆ·,°üÀ¨·þ×°²Ã¼ôÑù	404	°Í¹þÂí	11	¹ú¼Ò¼ä¡¢¹ú¼Ê×éÖ¯ÎÞ³¥Ô®ÖúºÍÔùËÍµÄÎï×Ê	27	Ç§¿Ë	1500	?	17,000
202004	63079000	6301ÖÁ6307µÄÎ´ÁÐÃûÖÆ³ÉÆ·,°üÀ¨·þ×°²Ã¼ôÑù	405	°Í°Í¶àË¹	10	Ò»°ãÃ³Ò×	825	Ç§¿Ë	82600	?	260,190
202004	63079000	6301ÖÁ6307µÄÎ´ÁÐÃûÖÆ³ÉÆ·,°üÀ¨·þ×°²Ã¼ôÑù	405	°Í°Í¶àË¹	11	¹ú¼Ò¼ä¡¢¹ú¼Ê×éÖ¯ÎÞ³¥Ô®ÖúºÍÔùËÍµÄÎï×Ê	57	Ç§¿Ë	3000	?	34,000
202004	63079000	6301ÖÁ6307µÄÎ´ÁÐÃûÖÆ³ÉÆ·,°üÀ¨·þ×°²Ã¼ôÑù	406	²®Àû×È	10	Ò»°ãÃ³Ò×	222	Ç§¿Ë	58050	?	104,272
202004	63079000	6301ÖÁ6307µÄÎ´ÁÐÃûÖÆ³ÉÆ·,°üÀ¨·þ×°²Ã¼ôÑù	408	¶àÃñ×å²£ÀûÎ¬ÑÇ¹ú	10	Ò»°ãÃ³Ò×	5939	Ç§¿Ë	1356756	?	2,700,882
202004	63079000	6301ÖÁ6307µÄÎ´ÁÐÃûÖÆ³ÉÆ·,°üÀ¨·þ×°²Ã¼ôÑù	408	¶àÃñ×å²£ÀûÎ¬ÑÇ¹ú	11	¹ú¼Ò¼ä¡¢¹ú¼Ê×éÖ¯ÎÞ³¥Ô®ÖúºÍÔùËÍµÄÎï×Ê	126	Ç§¿Ë	30000	?	90,000
202004	63079000	6301ÖÁ6307µÄÎ´ÁÐÃûÖÆ³ÉÆ·,°üÀ¨·þ×°²Ã¼ôÑù	410	°ÍÎ÷	10	Ò»°ãÃ³Ò×	1331676	Ç§¿Ë	301468915	?	681,512,513
202004	63079000	6301ÖÁ6307µÄÎ´ÁÐÃûÖÆ³ÉÆ·,°üÀ¨·þ×°²Ã¼ôÑù	410	°ÍÎ÷	12	ÆäËû¾èÔùÎï×Ê	1180	Ç§¿Ë	258950	?	577,882
202004	63079000	6301ÖÁ6307µÄÎ´ÁÐÃûÖÆ³ÉÆ·,°üÀ¨·þ×°²Ã¼ôÑù	411	¿ªÂüÈºµº	10	Ò»°ãÃ³Ò×	2808	Ç§¿Ë	689940	?	2,020,978
202004	63079000	6301ÖÁ6307µÄÎ´ÁÐÃûÖÆ³ÉÆ·,°üÀ¨·þ×°²Ã¼ôÑù	412	ÖÇÀû	10	Ò»°ãÃ³Ò×	973590	Ç§¿Ë	183372396	?	349,274,228
202004	63079000	6301ÖÁ6307µÄÎ´ÁÐÃûÖÆ³ÉÆ·,°üÀ¨·þ×°²Ã¼ôÑù	412	ÖÇÀû	11	¹ú¼Ò¼ä¡¢¹ú¼Ê×éÖ¯ÎÞ³¥Ô®ÖúºÍÔùËÍµÄÎï×Ê	100	Ç§¿Ë	8000	?	39,000
202004	63079000	6301ÖÁ6307µÄÎ´ÁÐÃûÖÆ³ÉÆ·,°üÀ¨·þ×°²Ã¼ôÑù	412	ÖÇÀû	12	ÆäËû¾èÔùÎï×Ê	55	Ç§¿Ë	11000	?	11,605
202004	63079000	6301ÖÁ6307µÄÎ´ÁÐÃûÖÆ³ÉÆ·,°üÀ¨·þ×°²Ã¼ôÑù	413	¸çÂ×±ÈÑÇ	10	Ò»°ãÃ³Ò×	142131	Ç§¿Ë	30865307	?	55,735,811
202004	63079000	6301ÖÁ6307µÄÎ´ÁÐÃûÖÆ³ÉÆ·,°üÀ¨·þ×°²Ã¼ôÑù	413	¸çÂ×±ÈÑÇ	12	ÆäËû¾èÔùÎï×Ê	450	Ç§¿Ë	100000	?	210,000
202004	63079000	6301ÖÁ6307µÄÎ´ÁÐÃûÖÆ³ÉÆ·,°üÀ¨·þ×°²Ã¼ôÑù	414	¶àÃ×Äá¿Ë	10	Ò»°ãÃ³Ò×	2087	Ç§¿Ë	609200	?	793,202
202004	63079000	6301ÖÁ6307µÄÎ´ÁÐÃûÖÆ³ÉÆ·,°üÀ¨·þ×°²Ã¼ôÑù	414	¶àÃ×Äá¿Ë	11	¹ú¼Ò¼ä¡¢¹ú¼Ê×éÖ¯ÎÞ³¥Ô®ÖúºÍÔùËÍµÄÎï×Ê	29	Ç§¿Ë	1500	?	17,000
202004	63079000	6301ÖÁ6307µÄÎ´ÁÐÃûÖÆ³ÉÆ·,°üÀ¨·þ×°²Ã¼ôÑù	415	¸çË¹´ïÀè¼Ó	10	Ò»°ãÃ³Ò×	86500	Ç§¿Ë	14990391	?	24,649,778
202004	63079000	6301ÖÁ6307µÄÎ´ÁÐÃûÖÆ³ÉÆ·,°üÀ¨·þ×°²Ã¼ôÑù	415	¸çË¹´ïÀè¼Ó	11	¹ú¼Ò¼ä¡¢¹ú¼Ê×éÖ¯ÎÞ³¥Ô®ÖúºÍÔùËÍµÄÎï×Ê	4290	Ç§¿Ë	310000	?	1,450,000
202004	63079000	6301ÖÁ6307µÄÎ´ÁÐÃûÖÆ³ÉÆ·,°üÀ¨·þ×°²Ã¼ôÑù	415	¸çË¹´ïÀè¼Ó	12	ÆäËû¾èÔùÎï×Ê	331	Ç§¿Ë	38600	?	231,380
202004	63079000	6301ÖÁ6307µÄÎ´ÁÐÃûÖÆ³ÉÆ·,°üÀ¨·þ×°²Ã¼ôÑù	416	¹Å°Í	10	Ò»°ãÃ³Ò×	5484	Ç§¿Ë	1283160	?	5,874,500
202004	63079000	6301ÖÁ6307µÄÎ´ÁÐÃûÖÆ³ÉÆ·,°üÀ¨·þ×°²Ã¼ôÑù	417	¿âÀ°Ë÷µº	10	Ò»°ãÃ³Ò×	694	Ç§¿Ë	175697	?	495,145
202004	63079000	6301ÖÁ6307µÄÎ´ÁÐÃûÖÆ³ÉÆ·,°üÀ¨·þ×°²Ã¼ôÑù	418	¶àÃ×Äá¼Ó¹²ºÍ¹ú	10	Ò»°ãÃ³Ò×	187720	Ç§¿Ë	45455689	?	80,781,778
202004	63079000	6301ÖÁ6307µÄÎ´ÁÐÃûÖÆ³ÉÆ·,°üÀ¨·þ×°²Ã¼ôÑù	418	¶àÃ×Äá¼Ó¹²ºÍ¹ú	11	¹ú¼Ò¼ä¡¢¹ú¼Ê×éÖ¯ÎÞ³¥Ô®ÖúºÍÔùËÍµÄÎï×Ê	48	Ç§¿Ë	2000	?	25,750
202004	63079000	6301ÖÁ6307µÄÎ´ÁÐÃûÖÆ³ÉÆ·,°üÀ¨·þ×°²Ã¼ôÑù	419	¶ò¹Ï¶à¶û	10	Ò»°ãÃ³Ò×	78932	Ç§¿Ë	19419223	?	46,785,428
202004	63079000	6301ÖÁ6307µÄÎ´ÁÐÃûÖÆ³ÉÆ·,°üÀ¨·þ×°²Ã¼ôÑù	419	¶ò¹Ï¶à¶û	11	¹ú¼Ò¼ä¡¢¹ú¼Ê×éÖ¯ÎÞ³¥Ô®ÖúºÍÔùËÍµÄÎï×Ê	25	Ç§¿Ë	5000	?	15,000
202004	63079000	6301ÖÁ6307µÄÎ´ÁÐÃûÖÆ³ÉÆ·,°üÀ¨·þ×°²Ã¼ôÑù	419	¶ò¹Ï¶à¶û	12	ÆäËû¾èÔùÎï×Ê	233	Ç§¿Ë	54000	?	101,600
202004	63079000	6301ÖÁ6307µÄÎ´ÁÐÃûÖÆ³ÉÆ·,°üÀ¨·þ×°²Ã¼ôÑù	420	·¨Êô¹çÑÇÄÇ	10	Ò»°ãÃ³Ò×	55	Ç§¿Ë	11000	?	11,605
202004	63079000	6301ÖÁ6307µÄÎ´ÁÐÃûÖÆ³ÉÆ·,°üÀ¨·þ×°²Ã¼ôÑù	420	·¨Êô¹çÑÇÄÇ	12	ÆäËû¾èÔùÎï×Ê	20	Ç§¿Ë	4000	?	4,220
202004	63079000	6301ÖÁ6307µÄÎ´ÁÐÃûÖÆ³ÉÆ·,°üÀ¨·þ×°²Ã¼ôÑù	421	¸ñÁÖÄÉ´ï	10	Ò»°ãÃ³Ò×	150	Ç§¿Ë	19108	?	129,937
202004	63079000	6301ÖÁ6307µÄÎ´ÁÐÃûÖÆ³ÉÆ·,°üÀ¨·þ×°²Ã¼ôÑù	421	¸ñÁÖÄÉ´ï	11	¹ú¼Ò¼ä¡¢¹ú¼Ê×éÖ¯ÎÞ³¥Ô®ÖúºÍÔùËÍµÄÎï×Ê	34	Ç§¿Ë	1500	?	15,000
202004	63079000	6301ÖÁ6307µÄÎ´ÁÐÃûÖÆ³ÉÆ·,°üÀ¨·þ×°²Ã¼ôÑù	421	¸ñÁÖÄÉ´ï	12	ÆäËû¾èÔùÎï×Ê	130	Ç§¿Ë	30000	?	63,000
202004	63079000	6301ÖÁ6307µÄÎ´ÁÐÃûÖÆ³ÉÆ·,°üÀ¨·þ×°²Ã¼ôÑù	422	¹ÏµÂÂÞÆÕ	10	Ò»°ãÃ³Ò×	1301	Ç§¿Ë	331700	?	818,984
202004	63079000	6301ÖÁ6307µÄÎ´ÁÐÃûÖÆ³ÉÆ·,°üÀ¨·þ×°²Ã¼ôÑù	423	Î£µØÂíÀ­	10	Ò»°ãÃ³Ò×	135665	Ç§¿Ë	26702066	?	51,071,303
202004	63079000	6301ÖÁ6307µÄÎ´ÁÐÃûÖÆ³ÉÆ·,°üÀ¨·þ×°²Ã¼ôÑù	424	¹çÑÇÄÇ	10	Ò»°ãÃ³Ò×	5256	Ç§¿Ë	1352600	?	2,870,503
202004	63079000	6301ÖÁ6307µÄÎ´ÁÐÃûÖÆ³ÉÆ·,°üÀ¨·þ×°²Ã¼ôÑù	424	¹çÑÇÄÇ	12	ÆäËû¾èÔùÎï×Ê	130	Ç§¿Ë	30000	?	63,000
202004	63079000	6301ÖÁ6307µÄÎ´ÁÐÃûÖÆ³ÉÆ·,°üÀ¨·þ×°²Ã¼ôÑù	425	º£µØ	10	Ò»°ãÃ³Ò×	3633	Ç§¿Ë	774550	?	1,329,587
202004	63079000	6301ÖÁ6307µÄÎ´ÁÐÃûÖÆ³ÉÆ·,°üÀ¨·þ×°²Ã¼ôÑù	426	ºé¶¼À­Ë¹	10	Ò»°ãÃ³Ò×	45027	Ç§¿Ë	9032560	?	23,983,427
202004	63079000	6301ÖÁ6307µÄÎ´ÁÐÃûÖÆ³ÉÆ·,°üÀ¨·þ×°²Ã¼ôÑù	427	ÑÀÂò¼Ó	10	Ò»°ãÃ³Ò×	22783	Ç§¿Ë	2632010	?	5,314,442
202004	63079000	6301ÖÁ6307µÄÎ´ÁÐÃûÖÆ³ÉÆ·,°üÀ¨·þ×°²Ã¼ôÑù	427	ÑÀÂò¼Ó	11	¹ú¼Ò¼ä¡¢¹ú¼Ê×éÖ¯ÎÞ³¥Ô®ÖúºÍÔùËÍµÄÎï×Ê	72	Ç§¿Ë	3000	?	30,000
202004	63079000	6301ÖÁ6307µÄÎ´ÁÐÃûÖÆ³ÉÆ·,°üÀ¨·þ×°²Ã¼ôÑù	427	ÑÀÂò¼Ó	12	ÆäËû¾èÔùÎï×Ê	148	Ç§¿Ë	34400	?	79,598
202004	63079000	6301ÖÁ6307µÄÎ´ÁÐÃûÖÆ³ÉÆ·,°üÀ¨·þ×°²Ã¼ôÑù	428	ÂíÌáÄá¿Ë	10	Ò»°ãÃ³Ò×	301	Ç§¿Ë	61000	?	249,256
202004	63079000	6301ÖÁ6307µÄÎ´ÁÐÃûÖÆ³ÉÆ·,°üÀ¨·þ×°²Ã¼ôÑù	429	Ä«Î÷¸ç	10	Ò»°ãÃ³Ò×	1588110	Ç§¿Ë	95802151	?	353,590,618
202004	63079000	6301ÖÁ6307µÄÎ´ÁÐÃûÖÆ³ÉÆ·,°üÀ¨·þ×°²Ã¼ôÑù	429	Ä«Î÷¸ç	12	ÆäËû¾èÔùÎï×Ê	191	Ç§¿Ë	20000	?	416,000
202004	63079000	6301ÖÁ6307µÄÎ´ÁÐÃûÖÆ³ÉÆ·,°üÀ¨·þ×°²Ã¼ôÑù	431	Äá¼ÓÀ­¹Ï	10	Ò»°ãÃ³Ò×	7343	Ç§¿Ë	1912760	?	2,603,781
202004	63079000	6301ÖÁ6307µÄÎ´ÁÐÃûÖÆ³ÉÆ·,°üÀ¨·þ×°²Ã¼ôÑù	432	°ÍÄÃÂí	10	Ò»°ãÃ³Ò×	211004	Ç§¿Ë	50283273	?	73,661,361
202004	63079000	6301ÖÁ6307µÄÎ´ÁÐÃûÖÆ³ÉÆ·,°üÀ¨·þ×°²Ã¼ôÑù	432	°ÍÄÃÂí	11	¹ú¼Ò¼ä¡¢¹ú¼Ê×éÖ¯ÎÞ³¥Ô®ÖúºÍÔùËÍµÄÎï×Ê	373	Ç§¿Ë	55000	?	275,000
202004	63079000	6301ÖÁ6307µÄÎ´ÁÐÃûÖÆ³ÉÆ·,°üÀ¨·þ×°²Ã¼ôÑù	432	°ÍÄÃÂí	12	ÆäËû¾èÔùÎï×Ê	578	Ç§¿Ë	170000	?	348,638
202004	63079000	6301ÖÁ6307µÄÎ´ÁÐÃûÖÆ³ÉÆ·,°üÀ¨·þ×°²Ã¼ôÑù	433	°ÍÀ­¹ç	10	Ò»°ãÃ³Ò×	16780	Ç§¿Ë	4012506	?	8,466,161
202004	63079000	6301ÖÁ6307µÄÎ´ÁÐÃûÖÆ³ÉÆ·,°üÀ¨·þ×°²Ã¼ôÑù	434	ÃØÂ³	10	Ò»°ãÃ³Ò×	356852	Ç§¿Ë	74099528	?	122,887,486
202004	63079000	6301ÖÁ6307µÄÎ´ÁÐÃûÖÆ³ÉÆ·,°üÀ¨·þ×°²Ã¼ôÑù	434	ÃØÂ³	11	¹ú¼Ò¼ä¡¢¹ú¼Ê×éÖ¯ÎÞ³¥Ô®ÖúºÍÔùËÍµÄÎï×Ê	40	Ç§¿Ë	10000	?	30,000
202004	63079000	6301ÖÁ6307µÄÎ´ÁÐÃûÖÆ³ÉÆ·,°üÀ¨·þ×°²Ã¼ôÑù	435	²¨¶àÀè¸÷	10	Ò»°ãÃ³Ò×	50974	Ç§¿Ë	10899930	?	32,349,657
202004	63079000	6301ÖÁ6307µÄÎ´ÁÐÃûÖÆ³ÉÆ·,°üÀ¨·þ×°²Ã¼ôÑù	437	Ê¥Â¬Î÷ÑÇ	10	Ò»°ãÃ³Ò×	215	Ç§¿Ë	66000	?	46,417
202004	63079000	6301ÖÁ6307µÄÎ´ÁÐÃûÖÆ³ÉÆ·,°üÀ¨·þ×°²Ã¼ôÑù	438	Ê¥Âí¶¡µº	10	Ò»°ãÃ³Ò×	61	Ç§¿Ë	11200	?	63,013
202004	63079000	6301ÖÁ6307µÄÎ´ÁÐÃûÖÆ³ÉÆ·,°üÀ¨·þ×°²Ã¼ôÑù	439	Ê¥ÎÄÉ­ÌØºÍ¸ñÁÖÄÉ¶¡Ë¹	10	Ò»°ãÃ³Ò×	63	Ç§¿Ë	12200	?	16,432
202004	63079000	6301ÖÁ6307µÄÎ´ÁÐÃûÖÆ³ÉÆ·,°üÀ¨·þ×°²Ã¼ôÑù	440	Èø¶ûÍß¶à	10	Ò»°ãÃ³Ò×	58981	Ç§¿Ë	11836873	?	23,262,722
202004	63079000	6301ÖÁ6307µÄÎ´ÁÐÃûÖÆ³ÉÆ·,°üÀ¨·þ×°²Ã¼ôÑù	440	Èø¶ûÍß¶à	11	¹ú¼Ò¼ä¡¢¹ú¼Ê×éÖ¯ÎÞ³¥Ô®ÖúºÍÔùËÍµÄÎï×Ê	244	Ç§¿Ë	14000	?	268,000
202004	63079000	6301ÖÁ6307µÄÎ´ÁÐÃûÖÆ³ÉÆ·,°üÀ¨·þ×°²Ã¼ôÑù	441	ËÕÀïÄÏ	10	Ò»°ãÃ³Ò×	901	Ç§¿Ë	103305	?	183,236
202004	63079000	6301ÖÁ6307µÄÎ´ÁÐÃûÖÆ³ÉÆ·,°üÀ¨·þ×°²Ã¼ôÑù	441	ËÕÀïÄÏ	11	¹ú¼Ò¼ä¡¢¹ú¼Ê×éÖ¯ÎÞ³¥Ô®ÖúºÍÔùËÍµÄÎï×Ê	57	Ç§¿Ë	3000	?	34,000
202004	63079000	6301ÖÁ6307µÄÎ´ÁÐÃûÖÆ³ÉÆ·,°üÀ¨·þ×°²Ã¼ôÑù	441	ËÕÀïÄÏ	12	ÆäËû¾èÔùÎï×Ê	100	Ç§¿Ë	10000	?	10,550
202004	63079000	6301ÖÁ6307µÄÎ´ÁÐÃûÖÆ³ÉÆ·,°üÀ¨·þ×°²Ã¼ôÑù	442	ÌØÁ¢Äá´ïºÍ¶à°Í¸ç	10	Ò»°ãÃ³Ò×	8741	Ç§¿Ë	2381663	?	5,294,235
202004	63079000	6301ÖÁ6307µÄÎ´ÁÐÃûÖÆ³ÉÆ·,°üÀ¨·þ×°²Ã¼ôÑù	442	ÌØÁ¢Äá´ïºÍ¶à°Í¸ç	11	¹ú¼Ò¼ä¡¢¹ú¼Ê×éÖ¯ÎÞ³¥Ô®ÖúºÍÔùËÍµÄÎï×Ê	72	Ç§¿Ë	3000	?	30,000
202004	63079000	6301ÖÁ6307µÄÎ´ÁÐÃûÖÆ³ÉÆ·,°üÀ¨·þ×°²Ã¼ôÑù	442	ÌØÁ¢Äá´ïºÍ¶à°Í¸ç	12	ÆäËû¾èÔùÎï×Ê	196	Ç§¿Ë	28900	?	94,788
202004	63079000	6301ÖÁ6307µÄÎ´ÁÐÃûÖÆ³ÉÆ·,°üÀ¨·þ×°²Ã¼ôÑù	444	ÎÚÀ­¹ç	10	Ò»°ãÃ³Ò×	58245	Ç§¿Ë	8432592	?	9,865,639
202004	63079000	6301ÖÁ6307µÄÎ´ÁÐÃûÖÆ³ÉÆ·,°üÀ¨·þ×°²Ã¼ôÑù	444	ÎÚÀ­¹ç	11	¹ú¼Ò¼ä¡¢¹ú¼Ê×éÖ¯ÎÞ³¥Ô®ÖúºÍÔùËÍµÄÎï×Ê	82	Ç§¿Ë	9000	?	52,000
202004	63079000	6301ÖÁ6307µÄÎ´ÁÐÃûÖÆ³ÉÆ·,°üÀ¨·þ×°²Ã¼ôÑù	444	ÎÚÀ­¹ç	12	ÆäËû¾èÔùÎï×Ê	350	Ç§¿Ë	100000	?	330,000
202004	63079000	6301ÖÁ6307µÄÎ´ÁÐÃûÖÆ³ÉÆ·,°üÀ¨·þ×°²Ã¼ôÑù	445	Î¯ÄÚÈðÀ­	10	Ò»°ãÃ³Ò×	33401	Ç§¿Ë	8922680	?	12,682,824
202004	63079000	6301ÖÁ6307µÄÎ´ÁÐÃûÖÆ³ÉÆ·,°üÀ¨·þ×°²Ã¼ôÑù	447	Ê¥Æä´ÄºÍÄáÎ¬Ë¹	10	Ò»°ãÃ³Ò×	634	Ç§¿Ë	171400	?	1,238,914
202004	63079000	6301ÖÁ6307µÄÎ´ÁÐÃûÖÆ³ÉÆ·,°üÀ¨·þ×°²Ã¼ôÑù	449	ºÉÊô°²µØÁÐË¹	10	Ò»°ãÃ³Ò×	603	Ç§¿Ë	158050	?	313,010
202004	63079000	6301ÖÁ6307µÄÎ´ÁÐÃûÖÆ³ÉÆ·,°üÀ¨·þ×°²Ã¼ôÑù	501	¼ÓÄÃ´ó	10	Ò»°ãÃ³Ò×	3810661	Ç§¿Ë	530940832	?	1,253,221,221
202004	63079000	6301ÖÁ6307µÄÎ´ÁÐÃûÖÆ³ÉÆ·,°üÀ¨·þ×°²Ã¼ôÑù	501	¼ÓÄÃ´ó	12	ÆäËû¾èÔùÎï×Ê	1424	Ç§¿Ë	375500	?	645,323
202004	63079000	6301ÖÁ6307µÄÎ´ÁÐÃûÖÆ³ÉÆ·,°üÀ¨·þ×°²Ã¼ôÑù	502	ÃÀ¹ú	10	Ò»°ãÃ³Ò×	43886384	Ç§¿Ë	5190856302	?	11,936,182,619
202004	63079000	6301ÖÁ6307µÄÎ´ÁÐÃûÖÆ³ÉÆ·,°üÀ¨·þ×°²Ã¼ôÑù	502	ÃÀ¹ú	12	ÆäËû¾èÔùÎï×Ê	30543	Ç§¿Ë	4191591	?	33,658,617
202004	63079000	6301ÖÁ6307µÄÎ´ÁÐÃûÖÆ³ÉÆ·,°üÀ¨·þ×°²Ã¼ôÑù	504	°ÙÄ½´ó	10	Ò»°ãÃ³Ò×	8138	Ç§¿Ë	384160	?	3,275,129
202004	63079000	6301ÖÁ6307µÄÎ´ÁÐÃûÖÆ³ÉÆ·,°üÀ¨·þ×°²Ã¼ôÑù	601	°Ä´óÀûÑÇ	10	Ò»°ãÃ³Ò×	3439897	Ç§¿Ë	373997384	?	900,259,846
202004	63079000	6301ÖÁ6307µÄÎ´ÁÐÃûÖÆ³ÉÆ·,°üÀ¨·þ×°²Ã¼ôÑù	601	°Ä´óÀûÑÇ	12	ÆäËû¾èÔùÎï×Ê	2118	Ç§¿Ë	677600	?	1,970,040
202004	63079000	6301ÖÁ6307µÄÎ´ÁÐÃûÖÆ³ÉÆ·,°üÀ¨·þ×°²Ã¼ôÑù	602	¿â¿ËÈºµº	11	¹ú¼Ò¼ä¡¢¹ú¼Ê×éÖ¯ÎÞ³¥Ô®ÖúºÍÔùËÍµÄÎï×Ê	40	Ç§¿Ë	1500	?	15,000
202004	63079000	6301ÖÁ6307µÄÎ´ÁÐÃûÖÆ³ÉÆ·,°üÀ¨·þ×°²Ã¼ôÑù	603	ì³¼Ã	10	Ò»°ãÃ³Ò×	1935	Ç§¿Ë	479900	?	1,140,717
202004	63079000	6301ÖÁ6307µÄÎ´ÁÐÃûÖÆ³ÉÆ·,°üÀ¨·þ×°²Ã¼ôÑù	603	ì³¼Ã	11	¹ú¼Ò¼ä¡¢¹ú¼Ê×éÖ¯ÎÞ³¥Ô®ÖúºÍÔùËÍµÄÎï×Ê	49	Ç§¿Ë	2000	?	26,000
202004	63079000	6301ÖÁ6307µÄÎ´ÁÐÃûÖÆ³ÉÆ·,°üÀ¨·þ×°²Ã¼ôÑù	603	ì³¼Ã	12	ÆäËû¾èÔùÎï×Ê	1943	Ç§¿Ë	520004	?	1,956,060
202004	63079000	6301ÖÁ6307µÄÎ´ÁÐÃûÖÆ³ÉÆ·,°üÀ¨·þ×°²Ã¼ôÑù	607	ÐÂ¿¦Àï¶àÄáÑÇ	10	Ò»°ãÃ³Ò×	9138	Ç§¿Ë	2242420	?	5,678,687
202004	63079000	6301ÖÁ6307µÄÎ´ÁÐÃûÖÆ³ÉÆ·,°üÀ¨·þ×°²Ã¼ôÑù	608	ÍßÅ¬°¢Í¼	10	Ò»°ãÃ³Ò×	7	Ç§¿Ë	2000	?	4,183
202004	63079000	6301ÖÁ6307µÄÎ´ÁÐÃûÖÆ³ÉÆ·,°üÀ¨·þ×°²Ã¼ôÑù	608	ÍßÅ¬°¢Í¼	11	¹ú¼Ò¼ä¡¢¹ú¼Ê×éÖ¯ÎÞ³¥Ô®ÖúºÍÔùËÍµÄÎï×Ê	68	Ç§¿Ë	3500	?	43,000
202004	63079000	6301ÖÁ6307µÄÎ´ÁÐÃûÖÆ³ÉÆ·,°üÀ¨·þ×°²Ã¼ôÑù	608	ÍßÅ¬°¢Í¼	12	ÆäËû¾èÔùÎï×Ê	1026	Ç§¿Ë	173000	?	436,486
202004	63079000	6301ÖÁ6307µÄÎ´ÁÐÃûÖÆ³ÉÆ·,°üÀ¨·þ×°²Ã¼ôÑù	609	ÐÂÎ÷À¼	10	Ò»°ãÃ³Ò×	469660	Ç§¿Ë	70177535	?	168,772,408
202004	63079000	6301ÖÁ6307µÄÎ´ÁÐÃûÖÆ³ÉÆ·,°üÀ¨·þ×°²Ã¼ôÑù	609	ÐÂÎ÷À¼	12	ÆäËû¾èÔùÎï×Ê	172	Ç§¿Ë	41000	?	88,439
202004	63079000	6301ÖÁ6307µÄÎ´ÁÐÃûÖÆ³ÉÆ·,°üÀ¨·þ×°²Ã¼ôÑù	611	°Í²¼ÑÇÐÂ¼¸ÄÚÑÇ	10	Ò»°ãÃ³Ò×	30618	Ç§¿Ë	2308590	?	5,677,296
202004	63079000	6301ÖÁ6307µÄÎ´ÁÐÃûÖÆ³ÉÆ·,°üÀ¨·þ×°²Ã¼ôÑù	611	°Í²¼ÑÇÐÂ¼¸ÄÚÑÇ	11	¹ú¼Ò¼ä¡¢¹ú¼Ê×éÖ¯ÎÞ³¥Ô®ÖúºÍÔùËÍµÄÎï×Ê	38	Ç§¿Ë	2100	?	32,091
202004	63079000	6301ÖÁ6307µÄÎ´ÁÐÃûÖÆ³ÉÆ·,°üÀ¨·þ×°²Ã¼ôÑù	613	ËùÂÞÃÅÈºµº	10	Ò»°ãÃ³Ò×	6015	Ç§¿Ë	276536	?	603,212
202004	63079000	6301ÖÁ6307µÄÎ´ÁÐÃûÖÆ³ÉÆ·,°üÀ¨·þ×°²Ã¼ôÑù	613	ËùÂÞÃÅÈºµº	11	¹ú¼Ò¼ä¡¢¹ú¼Ê×éÖ¯ÎÞ³¥Ô®ÖúºÍÔùËÍµÄÎï×Ê	10	Ç§¿Ë	500	?	11,000
202004	63079000	6301ÖÁ6307µÄÎ´ÁÐÃûÖÆ³ÉÆ·,°üÀ¨·þ×°²Ã¼ôÑù	613	ËùÂÞÃÅÈºµº	12	ÆäËû¾èÔùÎï×Ê	90	Ç§¿Ë	20000	?	39,665
202004	63079000	6301ÖÁ6307µÄÎ´ÁÐÃûÖÆ³ÉÆ·,°üÀ¨·þ×°²Ã¼ôÑù	614	ÌÀ¼Ó	10	Ò»°ãÃ³Ò×	15	Ç§¿Ë	5000	?	3,516
202004	63079000	6301ÖÁ6307µÄÎ´ÁÐÃûÖÆ³ÉÆ·,°üÀ¨·þ×°²Ã¼ôÑù	614	ÌÀ¼Ó	11	¹ú¼Ò¼ä¡¢¹ú¼Ê×éÖ¯ÎÞ³¥Ô®ÖúºÍÔùËÍµÄÎï×Ê	9	Ç§¿Ë	500	?	11,000
202004	63079000	6301ÖÁ6307µÄÎ´ÁÐÃûÖÆ³ÉÆ·,°üÀ¨·þ×°²Ã¼ôÑù	617	ÈøÄ¦ÑÇ	11	¹ú¼Ò¼ä¡¢¹ú¼Ê×éÖ¯ÎÞ³¥Ô®ÖúºÍÔùËÍµÄÎï×Ê	40	Ç§¿Ë	1500	?	15,000
202004	63079000	6301ÖÁ6307µÄÎ´ÁÐÃûÖÆ³ÉÆ·,°üÀ¨·þ×°²Ã¼ôÑù	618	»ùÀï°ÍË¹	11	¹ú¼Ò¼ä¡¢¹ú¼Ê×éÖ¯ÎÞ³¥Ô®ÖúºÍÔùËÍµÄÎï×Ê	10	Ç§¿Ë	500	?	11,000
202004	63079000	6301ÖÁ6307µÄÎ´ÁÐÃûÖÆ³ÉÆ·,°üÀ¨·þ×°²Ã¼ôÑù	620	ÃÜ¿ËÂÞÄáÎ÷ÑÇÁª°î	11	¹ú¼Ò¼ä¡¢¹ú¼Ê×éÖ¯ÎÞ³¥Ô®ÖúºÍÔùËÍµÄÎï×Ê	30	Ç§¿Ë	1500	?	15,000
202004	63079000	6301ÖÁ6307µÄÎ´ÁÐÃûÖÆ³ÉÆ·,°üÀ¨·þ×°²Ã¼ôÑù	620	ÃÜ¿ËÂÞÄáÎ÷ÑÇÁª°î	12	ÆäËû¾èÔùÎï×Ê	35	Ç§¿Ë	12000	?	33,600
202004	63079000	6301ÖÁ6307µÄÎ´ÁÐÃûÖÆ³ÉÆ·,°üÀ¨·þ×°²Ã¼ôÑù	623	·¨Êô²¨ÀûÄáÎ÷ÑÇ	10	Ò»°ãÃ³Ò×	4822	Ç§¿Ë	801238	?	1,966,435
202004	63079000	6301ÖÁ6307µÄÎ´ÁÐÃûÖÆ³ÉÆ·,°üÀ¨·þ×°²Ã¼ôÑù	699	´óÑóÖÞÆäËû¹ú¼Ò(µØÇø)	10	Ò»°ãÃ³Ò×	4253	Ç§¿Ë	1104350	?	1,565,708
202004	63079000	6301ÖÁ6307µÄÎ´ÁÐÃûÖÆ³ÉÆ·,°üÀ¨·þ×°²Ã¼ôÑù	699	´óÑóÖÞÆäËû¹ú¼Ò(µØÇø)	11	¹ú¼Ò¼ä¡¢¹ú¼Ê×éÖ¯ÎÞ³¥Ô®ÖúºÍÔùËÍµÄÎï×Ê	40	Ç§¿Ë	1500	?	15,000
202005	63079000	6301ÖÁ6307µÄÎ´ÁÐÃûÖÆ³ÉÆ·,°üÀ¨·þ×°²Ã¼ôÑù	101	°¢¸»º¹	10	Ò»°ãÃ³Ò×	2466	Ç§¿Ë	535000	?	1,568,563
202005	63079000	6301ÖÁ6307µÄÎ´ÁÐÃûÖÆ³ÉÆ·,°üÀ¨·þ×°²Ã¼ôÑù	101	°¢¸»º¹	12	ÆäËû¾èÔùÎï×Ê	397	Ç§¿Ë	90000	?	604,000
202005	63079000	6301ÖÁ6307µÄÎ´ÁÐÃûÖÆ³ÉÆ·,°üÀ¨·þ×°²Ã¼ôÑù	102	°ÍÁÖ	10	Ò»°ãÃ³Ò×	228352	Ç§¿Ë	56843062	?	117,170,565
202005	63079000	6301ÖÁ6307µÄÎ´ÁÐÃûÖÆ³ÉÆ·,°üÀ¨·þ×°²Ã¼ôÑù	102	°ÍÁÖ	12	ÆäËû¾èÔùÎï×Ê	48	Ç§¿Ë	12000	?	54,000
202005	63079000	6301ÖÁ6307µÄÎ´ÁÐÃûÖÆ³ÉÆ·,°üÀ¨·þ×°²Ã¼ôÑù	103	ÃÏ¼ÓÀ­¹ú	10	Ò»°ãÃ³Ò×	174381	Ç§¿Ë	44490980	?	69,867,566
202005	63079000	6301ÖÁ6307µÄÎ´ÁÐÃûÖÆ³ÉÆ·,°üÀ¨·þ×°²Ã¼ôÑù	103	ÃÏ¼ÓÀ­¹ú	12	ÆäËû¾èÔùÎï×Ê	2261	Ç§¿Ë	426700	?	1,320,206
202005	63079000	6301ÖÁ6307µÄÎ´ÁÐÃûÖÆ³ÉÆ·,°üÀ¨·þ×°²Ã¼ôÑù	104	²»µ¤	12	ÆäËû¾èÔùÎï×Ê	88	Ç§¿Ë	22000	?	33,000
202005	63079000	6301ÖÁ6307µÄÎ´ÁÐÃûÖÆ³ÉÆ·,°üÀ¨·þ×°²Ã¼ôÑù	105	ÎÄÀ³	10	Ò»°ãÃ³Ò×	24609	Ç§¿Ë	5039150	?	17,022,709
202005	63079000	6301ÖÁ6307µÄÎ´ÁÐÃûÖÆ³ÉÆ·,°üÀ¨·þ×°²Ã¼ôÑù	105	ÎÄÀ³	11	¹ú¼Ò¼ä¡¢¹ú¼Ê×éÖ¯ÎÞ³¥Ô®ÖúºÍÔùËÍµÄÎï×Ê	130	Ç§¿Ë	26000	?	29,569
202005	63079000	6301ÖÁ6307µÄÎ´ÁÐÃûÖÆ³ÉÆ·,°üÀ¨·þ×°²Ã¼ôÑù	106	Ãåµé	10	Ò»°ãÃ³Ò×	73055	Ç§¿Ë	11258213	?	17,691,834
202005	63079000	6301ÖÁ6307µÄÎ´ÁÐÃûÖÆ³ÉÆ·,°üÀ¨·þ×°²Ã¼ôÑù	106	Ãåµé	12	ÆäËû¾èÔùÎï×Ê	4051	Ç§¿Ë	979300	?	3,532,176
202005	63079000	6301ÖÁ6307µÄÎ´ÁÐÃûÖÆ³ÉÆ·,°üÀ¨·þ×°²Ã¼ôÑù	107	¼íÆÒÕ¯	10	Ò»°ãÃ³Ò×	45998	Ç§¿Ë	8869289	?	8,901,386
202005	63079000	6301ÖÁ6307µÄÎ´ÁÐÃûÖÆ³ÉÆ·,°üÀ¨·þ×°²Ã¼ôÑù	107	¼íÆÒÕ¯	11	¹ú¼Ò¼ä¡¢¹ú¼Ê×éÖ¯ÎÞ³¥Ô®ÖúºÍÔùËÍµÄÎï×Ê	283	Ç§¿Ë	60000	?	393,716
202005	63079000	6301ÖÁ6307µÄÎ´ÁÐÃûÖÆ³ÉÆ·,°üÀ¨·þ×°²Ã¼ôÑù	107	¼íÆÒÕ¯	12	ÆäËû¾èÔùÎï×Ê	3116	Ç§¿Ë	730000	?	2,424,861
202005	63079000	6301ÖÁ6307µÄÎ´ÁÐÃûÖÆ³ÉÆ·,°üÀ¨·þ×°²Ã¼ôÑù	108	ÈûÆÖÂ·Ë¹	10	Ò»°ãÃ³Ò×	58710	Ç§¿Ë	16100856	?	36,240,079
202005	63079000	6301ÖÁ6307µÄÎ´ÁÐÃûÖÆ³ÉÆ·,°üÀ¨·þ×°²Ã¼ôÑù	110	ÖÐ¹úÏã¸Û	10	Ò»°ãÃ³Ò×	367420	Ç§¿Ë	45017508	?	71,184,128
202005	63079000	6301ÖÁ6307µÄÎ´ÁÐÃûÖÆ³ÉÆ·,°üÀ¨·þ×°²Ã¼ôÑù	110	ÖÐ¹úÏã¸Û	12	ÆäËû¾èÔùÎï×Ê	2470	Ç§¿Ë	630000	?	1,105,362
202005	63079000	6301ÖÁ6307µÄÎ´ÁÐÃûÖÆ³ÉÆ·,°üÀ¨·þ×°²Ã¼ôÑù	111	Ó¡¶È	10	Ò»°ãÃ³Ò×	444716	Ç§¿Ë	49869772	?	241,095,918
202005	63079000	6301ÖÁ6307µÄÎ´ÁÐÃûÖÆ³ÉÆ·,°üÀ¨·þ×°²Ã¼ôÑù	111	Ó¡¶È	12	ÆäËû¾èÔùÎï×Ê	11303	Ç§¿Ë	2110080	?	4,513,721
202005	63079000	6301ÖÁ6307µÄÎ´ÁÐÃûÖÆ³ÉÆ·,°üÀ¨·þ×°²Ã¼ôÑù	112	Ó¡¶ÈÄáÎ÷ÑÇ	10	Ò»°ãÃ³Ò×	484903	Ç§¿Ë	88820096	?	171,228,943
202005	63079000	6301ÖÁ6307µÄÎ´ÁÐÃûÖÆ³ÉÆ·,°üÀ¨·þ×°²Ã¼ôÑù	112	Ó¡¶ÈÄáÎ÷ÑÇ	11	¹ú¼Ò¼ä¡¢¹ú¼Ê×éÖ¯ÎÞ³¥Ô®ÖúºÍÔùËÍµÄÎï×Ê	404	Ç§¿Ë	88000	?	99,266
202005	63079000	6301ÖÁ6307µÄÎ´ÁÐÃûÖÆ³ÉÆ·,°üÀ¨·þ×°²Ã¼ôÑù	112	Ó¡¶ÈÄáÎ÷ÑÇ	12	ÆäËû¾èÔùÎï×Ê	12013	Ç§¿Ë	3207840	?	7,566,194
202005	63079000	6301ÖÁ6307µÄÎ´ÁÐÃûÖÆ³ÉÆ·,°üÀ¨·þ×°²Ã¼ôÑù	113	ÒÁÀÊ	10	Ò»°ãÃ³Ò×	72146	Ç§¿Ë	5659625	?	13,465,269
202005	63079000	6301ÖÁ6307µÄÎ´ÁÐÃûÖÆ³ÉÆ·,°üÀ¨·þ×°²Ã¼ôÑù	113	ÒÁÀÊ	12	ÆäËû¾èÔùÎï×Ê	2176	Ç§¿Ë	512500	?	1,358,621
202005	63079000	6301ÖÁ6307µÄÎ´ÁÐÃûÖÆ³ÉÆ·,°üÀ¨·þ×°²Ã¼ôÑù	114	ÒÁÀ­¿Ë	10	Ò»°ãÃ³Ò×	357681	Ç§¿Ë	24448238	?	41,042,864
202005	63079000	6301ÖÁ6307µÄÎ´ÁÐÃûÖÆ³ÉÆ·,°üÀ¨·þ×°²Ã¼ôÑù	115	ÒÔÉ«ÁÐ	10	Ò»°ãÃ³Ò×	460781	Ç§¿Ë	93358621	?	170,338,340
202005	63079000	6301ÖÁ6307µÄÎ´ÁÐÃûÖÆ³ÉÆ·,°üÀ¨·þ×°²Ã¼ôÑù	116	ÈÕ±¾	10	Ò»°ãÃ³Ò×	26461965	Ç§¿Ë	6024683775	?	9,255,426,663
202005	63079000	6301ÖÁ6307µÄÎ´ÁÐÃûÖÆ³ÉÆ·,°üÀ¨·þ×°²Ã¼ôÑù	116	ÈÕ±¾	12	ÆäËû¾èÔùÎï×Ê	10555	Ç§¿Ë	1853120	?	11,389,013
202005	63079000	6301ÖÁ6307µÄÎ´ÁÐÃûÖÆ³ÉÆ·,°üÀ¨·þ×°²Ã¼ôÑù	117	Ô¼µ©	10	Ò»°ãÃ³Ò×	35478	Ç§¿Ë	4885951	?	14,956,949
202005	63079000	6301ÖÁ6307µÄÎ´ÁÐÃûÖÆ³ÉÆ·,°üÀ¨·þ×°²Ã¼ôÑù	117	Ô¼µ©	11	¹ú¼Ò¼ä¡¢¹ú¼Ê×éÖ¯ÎÞ³¥Ô®ÖúºÍÔùËÍµÄÎï×Ê	311	Ç§¿Ë	60000	?	305,000
202005	63079000	6301ÖÁ6307µÄÎ´ÁÐÃûÖÆ³ÉÆ·,°üÀ¨·þ×°²Ã¼ôÑù	118	¿ÆÍþÌØ	10	Ò»°ãÃ³Ò×	1555632	Ç§¿Ë	396283758	?	750,549,809
202005	63079000	6301ÖÁ6307µÄÎ´ÁÐÃûÖÆ³ÉÆ·,°üÀ¨·þ×°²Ã¼ôÑù	118	¿ÆÍþÌØ	12	ÆäËû¾èÔùÎï×Ê	315	Ç§¿Ë	70000	?	487,493
202005	63079000	6301ÖÁ6307µÄÎ´ÁÐÃûÖÆ³ÉÆ·,°üÀ¨·þ×°²Ã¼ôÑù	119	ÀÏÎÎ	10	Ò»°ãÃ³Ò×	4373	Ç§¿Ë	815367	?	1,638,503
202005	63079000	6301ÖÁ6307µÄÎ´ÁÐÃûÖÆ³ÉÆ·,°üÀ¨·þ×°²Ã¼ôÑù	119	ÀÏÎÎ	11	¹ú¼Ò¼ä¡¢¹ú¼Ê×éÖ¯ÎÞ³¥Ô®ÖúºÍÔùËÍµÄÎï×Ê	5168	Ç§¿Ë	1490000	?	4,844,444
202005	63079000	6301ÖÁ6307µÄÎ´ÁÐÃûÖÆ³ÉÆ·,°üÀ¨·þ×°²Ã¼ôÑù	119	ÀÏÎÎ	12	ÆäËû¾èÔùÎï×Ê	6117	Ç§¿Ë	1551500	?	3,963,484
202005	63079000	6301ÖÁ6307µÄÎ´ÁÐÃûÖÆ³ÉÆ·,°üÀ¨·þ×°²Ã¼ôÑù	120	Àè°ÍÄÛ	10	Ò»°ãÃ³Ò×	29890	Ç§¿Ë	5765216	?	15,279,180
202005	63079000	6301ÖÁ6307µÄÎ´ÁÐÃûÖÆ³ÉÆ·,°üÀ¨·þ×°²Ã¼ôÑù	121	ÖÐ¹ú°ÄÃÅ	10	Ò»°ãÃ³Ò×	67625	Ç§¿Ë	15821493	?	35,422,655
202005	63079000	6301ÖÁ6307µÄÎ´ÁÐÃûÖÆ³ÉÆ·,°üÀ¨·þ×°²Ã¼ôÑù	121	ÖÐ¹ú°ÄÃÅ	12	ÆäËû¾èÔùÎï×Ê	6936	Ç§¿Ë	1600000	?	2,400,000
202005	63079000	6301ÖÁ6307µÄÎ´ÁÐÃûÖÆ³ÉÆ·,°üÀ¨·þ×°²Ã¼ôÑù	122	ÂíÀ´Î÷ÑÇ	10	Ò»°ãÃ³Ò×	2117589	Ç§¿Ë	382430954	?	402,069,731
202005	63079000	6301ÖÁ6307µÄÎ´ÁÐÃûÖÆ³ÉÆ·,°üÀ¨·þ×°²Ã¼ôÑù	122	ÂíÀ´Î÷ÑÇ	11	¹ú¼Ò¼ä¡¢¹ú¼Ê×éÖ¯ÎÞ³¥Ô®ÖúºÍÔùËÍµÄÎï×Ê	568	Ç§¿Ë	122000	?	461,538
202005	63079000	6301ÖÁ6307µÄÎ´ÁÐÃûÖÆ³ÉÆ·,°üÀ¨·þ×°²Ã¼ôÑù	122	ÂíÀ´Î÷ÑÇ	12	ÆäËû¾èÔùÎï×Ê	892	Ç§¿Ë	181480	?	492,632
202005	63079000	6301ÖÁ6307µÄÎ´ÁÐÃûÖÆ³ÉÆ·,°üÀ¨·þ×°²Ã¼ôÑù	123	Âí¶û´ú·ò	10	Ò»°ãÃ³Ò×	5930	Ç§¿Ë	1385800	?	3,645,235
202005	63079000	6301ÖÁ6307µÄÎ´ÁÐÃûÖÆ³ÉÆ·,°üÀ¨·þ×°²Ã¼ôÑù	123	Âí¶û´ú·ò	11	¹ú¼Ò¼ä¡¢¹ú¼Ê×éÖ¯ÎÞ³¥Ô®ÖúºÍÔùËÍµÄÎï×Ê	1355	Ç§¿Ë	324580	?	868,843
202005	63079000	6301ÖÁ6307µÄÎ´ÁÐÃûÖÆ³ÉÆ·,°üÀ¨·þ×°²Ã¼ôÑù	123	Âí¶û´ú·ò	12	ÆäËû¾èÔùÎï×Ê	495	Ç§¿Ë	120000	?	525,994
202005	63079000	6301ÖÁ6307µÄÎ´ÁÐÃûÖÆ³ÉÆ·,°üÀ¨·þ×°²Ã¼ôÑù	124	ÃÉ¹Å	10	Ò»°ãÃ³Ò×	6828	Ç§¿Ë	442550	?	1,148,199
202005	63079000	6301ÖÁ6307µÄÎ´ÁÐÃûÖÆ³ÉÆ·,°üÀ¨·þ×°²Ã¼ôÑù	124	ÃÉ¹Å	11	¹ú¼Ò¼ä¡¢¹ú¼Ê×éÖ¯ÎÞ³¥Ô®ÖúºÍÔùËÍµÄÎï×Ê	564	Ç§¿Ë	160000	?	631,155
202005	63079000	6301ÖÁ6307µÄÎ´ÁÐÃûÖÆ³ÉÆ·,°üÀ¨·þ×°²Ã¼ôÑù	124	ÃÉ¹Å	12	ÆäËû¾èÔùÎï×Ê	1959	Ç§¿Ë	482000	?	1,731,142
202005	63079000	6301ÖÁ6307µÄÎ´ÁÐÃûÖÆ³ÉÆ·,°üÀ¨·þ×°²Ã¼ôÑù	125	Äá²´¶ûÁª°îÃñÖ÷¹²ºÍ¹ú	10	Ò»°ãÃ³Ò×	51785	Ç§¿Ë	10814740	?	33,606,823
202005	63079000	6301ÖÁ6307µÄÎ´ÁÐÃûÖÆ³ÉÆ·,°üÀ¨·þ×°²Ã¼ôÑù	125	Äá²´¶ûÁª°îÃñÖ÷¹²ºÍ¹ú	11	¹ú¼Ò¼ä¡¢¹ú¼Ê×éÖ¯ÎÞ³¥Ô®ÖúºÍÔùËÍµÄÎï×Ê	3598	Ç§¿Ë	1083000	?	3,204,000
202005	63079000	6301ÖÁ6307µÄÎ´ÁÐÃûÖÆ³ÉÆ·,°üÀ¨·þ×°²Ã¼ôÑù	126	°¢Âü	10	Ò»°ãÃ³Ò×	111428	Ç§¿Ë	25716512	?	39,057,649
202005	63079000	6301ÖÁ6307µÄÎ´ÁÐÃûÖÆ³ÉÆ·,°üÀ¨·þ×°²Ã¼ôÑù	127	°Í»ùË¹Ì¹	10	Ò»°ãÃ³Ò×	240094	Ç§¿Ë	34857642	?	135,502,637
202005	63079000	6301ÖÁ6307µÄÎ´ÁÐÃûÖÆ³ÉÆ·,°üÀ¨·þ×°²Ã¼ôÑù	127	°Í»ùË¹Ì¹	11	¹ú¼Ò¼ä¡¢¹ú¼Ê×éÖ¯ÎÞ³¥Ô®ÖúºÍÔùËÍµÄÎï×Ê	3586	Ç§¿Ë	840000	?	2,840,000
202005	63079000	6301ÖÁ6307µÄÎ´ÁÐÃûÖÆ³ÉÆ·,°üÀ¨·þ×°²Ã¼ôÑù	127	°Í»ùË¹Ì¹	12	ÆäËû¾èÔùÎï×Ê	10569	Ç§¿Ë	2231640	?	4,662,363
202005	63079000	6301ÖÁ6307µÄÎ´ÁÐÃûÖÆ³ÉÆ·,°üÀ¨·þ×°²Ã¼ôÑù	128	°ÍÀÕË¹Ì¹	10	Ò»°ãÃ³Ò×	7479	Ç§¿Ë	78641	?	331,867
202005	63079000	6301ÖÁ6307µÄÎ´ÁÐÃûÖÆ³ÉÆ·,°üÀ¨·þ×°²Ã¼ôÑù	129	·ÆÂÉ±ö	10	Ò»°ãÃ³Ò×	1129441	Ç§¿Ë	263536864	?	436,114,284
202005	63079000	6301ÖÁ6307µÄÎ´ÁÐÃûÖÆ³ÉÆ·,°üÀ¨·þ×°²Ã¼ôÑù	129	·ÆÂÉ±ö	11	¹ú¼Ò¼ä¡¢¹ú¼Ê×éÖ¯ÎÞ³¥Ô®ÖúºÍÔùËÍµÄÎï×Ê	568	Ç§¿Ë	122000	?	462,545
202005	63079000	6301ÖÁ6307µÄÎ´ÁÐÃûÖÆ³ÉÆ·,°üÀ¨·þ×°²Ã¼ôÑù	129	·ÆÂÉ±ö	12	ÆäËû¾èÔùÎï×Ê	1054	Ç§¿Ë	226000	?	622,985
202005	63079000	6301ÖÁ6307µÄÎ´ÁÐÃûÖÆ³ÉÆ·,°üÀ¨·þ×°²Ã¼ôÑù	130	¿¨Ëþ¶û	10	Ò»°ãÃ³Ò×	655597	Ç§¿Ë	163309520	?	249,130,106
202005	63079000	6301ÖÁ6307µÄÎ´ÁÐÃûÖÆ³ÉÆ·,°üÀ¨·þ×°²Ã¼ôÑù	131	É³ÌØ°¢À­²®	10	Ò»°ãÃ³Ò×	981340	Ç§¿Ë	193586252	?	243,061,737
202005	63079000	6301ÖÁ6307µÄÎ´ÁÐÃûÖÆ³ÉÆ·,°üÀ¨·þ×°²Ã¼ôÑù	132	ÐÂ¼ÓÆÂ	10	Ò»°ãÃ³Ò×	2593532	Ç§¿Ë	530474098	?	1,344,446,714
202005	63079000	6301ÖÁ6307µÄÎ´ÁÐÃûÖÆ³ÉÆ·,°üÀ¨·þ×°²Ã¼ôÑù	132	ÐÂ¼ÓÆÂ	12	ÆäËû¾èÔùÎï×Ê	5337	Ç§¿Ë	1779000	?	3,800,094
202005	63079000	6301ÖÁ6307µÄÎ´ÁÐÃûÖÆ³ÉÆ·,°üÀ¨·þ×°²Ã¼ôÑù	133	º«¹ú	10	Ò»°ãÃ³Ò×	3632667	Ç§¿Ë	644953721	?	805,731,657
202005	63079000	6301ÖÁ6307µÄÎ´ÁÐÃûÖÆ³ÉÆ·,°üÀ¨·þ×°²Ã¼ôÑù	133	º«¹ú	12	ÆäËû¾èÔùÎï×Ê	907	Ç§¿Ë	217100	?	1,120,168
202005	63079000	6301ÖÁ6307µÄÎ´ÁÐÃûÖÆ³ÉÆ·,°üÀ¨·þ×°²Ã¼ôÑù	134	Ë¹ÀïÀ¼¿¨	10	Ò»°ãÃ³Ò×	86526	Ç§¿Ë	21322138	?	34,031,668
202005	63079000	6301ÖÁ6307µÄÎ´ÁÐÃûÖÆ³ÉÆ·,°üÀ¨·þ×°²Ã¼ôÑù	134	Ë¹ÀïÀ¼¿¨	12	ÆäËû¾èÔùÎï×Ê	1252	Ç§¿Ë	273280	?	1,256,304
202005	63079000	6301ÖÁ6307µÄÎ´ÁÐÃûÖÆ³ÉÆ·,°üÀ¨·þ×°²Ã¼ôÑù	135	ÐðÀûÑÇ	10	Ò»°ãÃ³Ò×	17020	Ç§¿Ë	3959220	?	3,739,480
202005	63079000	6301ÖÁ6307µÄÎ´ÁÐÃûÖÆ³ÉÆ·,°üÀ¨·þ×°²Ã¼ôÑù	135	ÐðÀûÑÇ	11	¹ú¼Ò¼ä¡¢¹ú¼Ê×éÖ¯ÎÞ³¥Ô®ÖúºÍÔùËÍµÄÎï×Ê	758	Ç§¿Ë	120000	?	780,000
202005	63079000	6301ÖÁ6307µÄÎ´ÁÐÃûÖÆ³ÉÆ·,°üÀ¨·þ×°²Ã¼ôÑù	136	Ì©¹ú	10	Ò»°ãÃ³Ò×	814478	Ç§¿Ë	147122806	?	122,657,508
202005	63079000	6301ÖÁ6307µÄÎ´ÁÐÃûÖÆ³ÉÆ·,°üÀ¨·þ×°²Ã¼ôÑù	136	Ì©¹ú	11	¹ú¼Ò¼ä¡¢¹ú¼Ê×éÖ¯ÎÞ³¥Ô®ÖúºÍÔùËÍµÄÎï×Ê	845	Ç§¿Ë	130000	?	1,653,230
202005	63079000	6301ÖÁ6307µÄÎ´ÁÐÃûÖÆ³ÉÆ·,°üÀ¨·þ×°²Ã¼ôÑù	136	Ì©¹ú	12	ÆäËû¾èÔùÎï×Ê	5146	Ç§¿Ë	1108600	?	3,158,841
202005	63079000	6301ÖÁ6307µÄÎ´ÁÐÃûÖÆ³ÉÆ·,°üÀ¨·þ×°²Ã¼ôÑù	137	ÍÁ¶úÆä	10	Ò»°ãÃ³Ò×	91080	Ç§¿Ë	13320239	?	20,417,017
202005	63079000	6301ÖÁ6307µÄÎ´ÁÐÃûÖÆ³ÉÆ·,°üÀ¨·þ×°²Ã¼ôÑù	138	°¢ÁªÇõ	10	Ò»°ãÃ³Ò×	1235901	Ç§¿Ë	255096736	?	513,415,305
202005	63079000	6301ÖÁ6307µÄÎ´ÁÐÃûÖÆ³ÉÆ·,°üÀ¨·þ×°²Ã¼ôÑù	139	Ò²ÃÅ	10	Ò»°ãÃ³Ò×	11438	Ç§¿Ë	1284686	?	1,600,060
202005	63079000	6301ÖÁ6307µÄÎ´ÁÐÃûÖÆ³ÉÆ·,°üÀ¨·þ×°²Ã¼ôÑù	139	Ò²ÃÅ	11	¹ú¼Ò¼ä¡¢¹ú¼Ê×éÖ¯ÎÞ³¥Ô®ÖúºÍÔùËÍµÄÎï×Ê	242	Ç§¿Ë	60000	?	305,000
202005	63079000	6301ÖÁ6307µÄÎ´ÁÐÃûÖÆ³ÉÆ·,°üÀ¨·þ×°²Ã¼ôÑù	141	Ô½ÄÏ	10	Ò»°ãÃ³Ò×	737675	Ç§¿Ë	63044337	?	103,082,704
202005	63079000	6301ÖÁ6307µÄÎ´ÁÐÃûÖÆ³ÉÆ·,°üÀ¨·þ×°²Ã¼ôÑù	141	Ô½ÄÏ	11	¹ú¼Ò¼ä¡¢¹ú¼Ê×éÖ¯ÎÞ³¥Ô®ÖúºÍÔùËÍµÄÎï×Ê	283	Ç§¿Ë	60000	?	391,300
202005	63079000	6301ÖÁ6307µÄÎ´ÁÐÃûÖÆ³ÉÆ·,°üÀ¨·þ×°²Ã¼ôÑù	141	Ô½ÄÏ	12	ÆäËû¾èÔùÎï×Ê	111	Ç§¿Ë	21200	?	69,647
202005	63079000	6301ÖÁ6307µÄÎ´ÁÐÃûÖÆ³ÉÆ·,°üÀ¨·þ×°²Ã¼ôÑù	143	ÖÐ¹úÌ¨Íå	10	Ò»°ãÃ³Ò×	202597	Ç§¿Ë	19702612	?	41,228,444
202005	63079000	6301ÖÁ6307µÄÎ´ÁÐÃûÖÆ³ÉÆ·,°üÀ¨·þ×°²Ã¼ôÑù	144	¶«µÛãë	10	Ò»°ãÃ³Ò×	1678	Ç§¿Ë	465000	?	601,328
202005	63079000	6301ÖÁ6307µÄÎ´ÁÐÃûÖÆ³ÉÆ·,°üÀ¨·þ×°²Ã¼ôÑù	144	¶«µÛãë	12	ÆäËû¾èÔùÎï×Ê	390	Ç§¿Ë	130000	?	338,000
202005	63079000	6301ÖÁ6307µÄÎ´ÁÐÃûÖÆ³ÉÆ·,°üÀ¨·þ×°²Ã¼ôÑù	145	¹þÈø¿ËË¹Ì¹	10	Ò»°ãÃ³Ò×	120547	Ç§¿Ë	31633134	?	52,613,753
202005	63079000	6301ÖÁ6307µÄÎ´ÁÐÃûÖÆ³ÉÆ·,°üÀ¨·þ×°²Ã¼ôÑù	145	¹þÈø¿ËË¹Ì¹	12	ÆäËû¾èÔùÎï×Ê	407	Ç§¿Ë	51700	?	196,300
202005	63079000	6301ÖÁ6307µÄÎ´ÁÐÃûÖÆ³ÉÆ·,°üÀ¨·þ×°²Ã¼ôÑù	146	¼ª¶û¼ªË¹Ë¹Ì¹	10	Ò»°ãÃ³Ò×	1108	Ç§¿Ë	177135	?	713,181
202005	63079000	6301ÖÁ6307µÄÎ´ÁÐÃûÖÆ³ÉÆ·,°üÀ¨·þ×°²Ã¼ôÑù	146	¼ª¶û¼ªË¹Ë¹Ì¹	11	¹ú¼Ò¼ä¡¢¹ú¼Ê×éÖ¯ÎÞ³¥Ô®ÖúºÍÔùËÍµÄÎï×Ê	1249	Ç§¿Ë	312000	?	1,479,533
202005	63079000	6301ÖÁ6307µÄÎ´ÁÐÃûÖÆ³ÉÆ·,°üÀ¨·þ×°²Ã¼ôÑù	146	¼ª¶û¼ªË¹Ë¹Ì¹	12	ÆäËû¾èÔùÎï×Ê	1089	Ç§¿Ë	254000	?	1,297,906
202005	63079000	6301ÖÁ6307µÄÎ´ÁÐÃûÖÆ³ÉÆ·,°üÀ¨·þ×°²Ã¼ôÑù	147	Ëþ¼ª¿ËË¹Ì¹	10	Ò»°ãÃ³Ò×	5010	Ç§¿Ë	930005	?	2,539,833
202005	63079000	6301ÖÁ6307µÄÎ´ÁÐÃûÖÆ³ÉÆ·,°üÀ¨·þ×°²Ã¼ôÑù	147	Ëþ¼ª¿ËË¹Ì¹	11	¹ú¼Ò¼ä¡¢¹ú¼Ê×éÖ¯ÎÞ³¥Ô®ÖúºÍÔùËÍµÄÎï×Ê	698	Ç§¿Ë	212000	?	688,000
202005	63079000	6301ÖÁ6307µÄÎ´ÁÐÃûÖÆ³ÉÆ·,°üÀ¨·þ×°²Ã¼ôÑù	147	Ëþ¼ª¿ËË¹Ì¹	12	ÆäËû¾èÔùÎï×Ê	2381	Ç§¿Ë	206220	?	922,140
202005	63079000	6301ÖÁ6307µÄÎ´ÁÐÃûÖÆ³ÉÆ·,°üÀ¨·þ×°²Ã¼ôÑù	148	ÍÁ¿âÂüË¹Ì¹	10	Ò»°ãÃ³Ò×	14	Ç§¿Ë	2529	?	10,856
202005	63079000	6301ÖÁ6307µÄÎ´ÁÐÃûÖÆ³ÉÆ·,°üÀ¨·þ×°²Ã¼ôÑù	149	ÎÚ×È±ð¿ËË¹Ì¹	10	Ò»°ãÃ³Ò×	628	Ç§¿Ë	89700	?	529,962
202005	63079000	6301ÖÁ6307µÄÎ´ÁÐÃûÖÆ³ÉÆ·,°üÀ¨·þ×°²Ã¼ôÑù	149	ÎÚ×È±ð¿ËË¹Ì¹	11	¹ú¼Ò¼ä¡¢¹ú¼Ê×éÖ¯ÎÞ³¥Ô®ÖúºÍÔùËÍµÄÎï×Ê	3454	Ç§¿Ë	1062000	?	3,068,000
202005	63079000	6301ÖÁ6307µÄÎ´ÁÐÃûÖÆ³ÉÆ·,°üÀ¨·þ×°²Ã¼ôÑù	149	ÎÚ×È±ð¿ËË¹Ì¹	12	ÆäËû¾èÔùÎï×Ê	55	Ç§¿Ë	15000	?	24,640
202005	63079000	6301ÖÁ6307µÄÎ´ÁÐÃûÖÆ³ÉÆ·,°üÀ¨·þ×°²Ã¼ôÑù	201	°¢¶û¼°ÀûÑÇ	10	Ò»°ãÃ³Ò×	100336	Ç§¿Ë	26005428	?	52,275,990
202005	63079000	6301ÖÁ6307µÄÎ´ÁÐÃûÖÆ³ÉÆ·,°üÀ¨·þ×°²Ã¼ôÑù	201	°¢¶û¼°ÀûÑÇ	11	¹ú¼Ò¼ä¡¢¹ú¼Ê×éÖ¯ÎÞ³¥Ô®ÖúºÍÔùËÍµÄÎï×Ê	650	Ç§¿Ë	200000	?	560,000
202005	63079000	6301ÖÁ6307µÄÎ´ÁÐÃûÖÆ³ÉÆ·,°üÀ¨·þ×°²Ã¼ôÑù	201	°¢¶û¼°ÀûÑÇ	12	ÆäËû¾èÔùÎï×Ê	365	Ç§¿Ë	25000	?	364,500
202005	63079000	6301ÖÁ6307µÄÎ´ÁÐÃûÖÆ³ÉÆ·,°üÀ¨·þ×°²Ã¼ôÑù	202	°²¸çÀ­	10	Ò»°ãÃ³Ò×	97962	Ç§¿Ë	24628840	?	38,509,823
202005	63079000	6301ÖÁ6307µÄÎ´ÁÐÃûÖÆ³ÉÆ·,°üÀ¨·þ×°²Ã¼ôÑù	202	°²¸çÀ­	11	¹ú¼Ò¼ä¡¢¹ú¼Ê×éÖ¯ÎÞ³¥Ô®ÖúºÍÔùËÍµÄÎï×Ê	1482	Ç§¿Ë	378400	?	1,415,524
202005	63079000	6301ÖÁ6307µÄÎ´ÁÐÃûÖÆ³ÉÆ·,°üÀ¨·þ×°²Ã¼ôÑù	203	±´Äþ	10	Ò»°ãÃ³Ò×	71079	Ç§¿Ë	12033220	?	16,843,301
202005	63079000	6301ÖÁ6307µÄÎ´ÁÐÃûÖÆ³ÉÆ·,°üÀ¨·þ×°²Ã¼ôÑù	203	±´Äþ	11	¹ú¼Ò¼ä¡¢¹ú¼Ê×éÖ¯ÎÞ³¥Ô®ÖúºÍÔùËÍµÄÎï×Ê	546	Ç§¿Ë	116000	?	490,000
202005	63079000	6301ÖÁ6307µÄÎ´ÁÐÃûÖÆ³ÉÆ·,°üÀ¨·þ×°²Ã¼ôÑù	204	²©´ÄÍßÄÉ	10	Ò»°ãÃ³Ò×	27287	Ç§¿Ë	5640600	?	10,264,662
202005	63079000	6301ÖÁ6307µÄÎ´ÁÐÃûÖÆ³ÉÆ·,°üÀ¨·þ×°²Ã¼ôÑù	204	²©´ÄÍßÄÉ	11	¹ú¼Ò¼ä¡¢¹ú¼Ê×éÖ¯ÎÞ³¥Ô®ÖúºÍÔùËÍµÄÎï×Ê	830	Ç§¿Ë	171000	?	822,000
202005	63079000	6301ÖÁ6307µÄÎ´ÁÐÃûÖÆ³ÉÆ·,°üÀ¨·þ×°²Ã¼ôÑù	205	²¼Â¡µÏ	10	Ò»°ãÃ³Ò×	1045	Ç§¿Ë	271500	?	692,251
202005	63079000	6301ÖÁ6307µÄÎ´ÁÐÃûÖÆ³ÉÆ·,°üÀ¨·þ×°²Ã¼ôÑù	205	²¼Â¡µÏ	11	¹ú¼Ò¼ä¡¢¹ú¼Ê×éÖ¯ÎÞ³¥Ô®ÖúºÍÔùËÍµÄÎï×Ê	830	Ç§¿Ë	171000	?	822,000
202005	63079000	6301ÖÁ6307µÄÎ´ÁÐÃûÖÆ³ÉÆ·,°üÀ¨·þ×°²Ã¼ôÑù	206	¿¦ÂóÂ¡	10	Ò»°ãÃ³Ò×	22067	Ç§¿Ë	5379220	?	8,715,990
202005	63079000	6301ÖÁ6307µÄÎ´ÁÐÃûÖÆ³ÉÆ·,°üÀ¨·þ×°²Ã¼ôÑù	207	¼ÓÄÇÀûÈºµº	10	Ò»°ãÃ³Ò×	31	Ç§¿Ë	4006	?	2,452
202005	63079000	6301ÖÁ6307µÄÎ´ÁÐÃûÖÆ³ÉÆ·,°üÀ¨·þ×°²Ã¼ôÑù	208	·ðµÃ½Ç	10	Ò»°ãÃ³Ò×	6041	Ç§¿Ë	1550000	?	4,348,538
202005	63079000	6301ÖÁ6307µÄÎ´ÁÐÃûÖÆ³ÉÆ·,°üÀ¨·þ×°²Ã¼ôÑù	209	ÖÐ·Ç	10	Ò»°ãÃ³Ò×	703	Ç§¿Ë	201600	?	611,668
202005	63079000	6301ÖÁ6307µÄÎ´ÁÐÃûÖÆ³ÉÆ·,°üÀ¨·þ×°²Ã¼ôÑù	211	Õ§µÃ	10	Ò»°ãÃ³Ò×	1761	Ç§¿Ë	493600	?	1,323,460
202005	63079000	6301ÖÁ6307µÄÎ´ÁÐÃûÖÆ³ÉÆ·,°üÀ¨·þ×°²Ã¼ôÑù	212	¿ÆÄ¦ÂÞ	10	Ò»°ãÃ³Ò×	30	Ç§¿Ë	10000	?	8,439
202005	63079000	6301ÖÁ6307µÄÎ´ÁÐÃûÖÆ³ÉÆ·,°üÀ¨·þ×°²Ã¼ôÑù	212	¿ÆÄ¦ÂÞ	11	¹ú¼Ò¼ä¡¢¹ú¼Ê×éÖ¯ÎÞ³¥Ô®ÖúºÍÔùËÍµÄÎï×Ê	576	Ç§¿Ë	116000	?	557,000
202005	63079000	6301ÖÁ6307µÄÎ´ÁÐÃûÖÆ³ÉÆ·,°üÀ¨·þ×°²Ã¼ôÑù	213	¸Õ¹û(²¼)	10	Ò»°ãÃ³Ò×	9973	Ç§¿Ë	1754395	?	3,296,802
202005	63079000	6301ÖÁ6307µÄÎ´ÁÐÃûÖÆ³ÉÆ·,°üÀ¨·þ×°²Ã¼ôÑù	214	¼ª²¼Ìá	10	Ò»°ãÃ³Ò×	17621	Ç§¿Ë	2179075	?	4,675,329
202005	63079000	6301ÖÁ6307µÄÎ´ÁÐÃûÖÆ³ÉÆ·,°üÀ¨·þ×°²Ã¼ôÑù	214	¼ª²¼Ìá	11	¹ú¼Ò¼ä¡¢¹ú¼Ê×éÖ¯ÎÞ³¥Ô®ÖúºÍÔùËÍµÄÎï×Ê	926	Ç§¿Ë	221000	?	887,000
202005	63079000	6301ÖÁ6307µÄÎ´ÁÐÃûÖÆ³ÉÆ·,°üÀ¨·þ×°²Ã¼ôÑù	214	¼ª²¼Ìá	12	ÆäËû¾èÔùÎï×Ê	1584	Ç§¿Ë	351200	?	1,184,030
202005	63079000	6301ÖÁ6307µÄÎ´ÁÐÃûÖÆ³ÉÆ·,°üÀ¨·þ×°²Ã¼ôÑù	215	°£¼°	10	Ò»°ãÃ³Ò×	168851	Ç§¿Ë	10963890	?	37,669,908
202005	63079000	6301ÖÁ6307µÄÎ´ÁÐÃûÖÆ³ÉÆ·,°üÀ¨·þ×°²Ã¼ôÑù	215	°£¼°	11	¹ú¼Ò¼ä¡¢¹ú¼Ê×éÖ¯ÎÞ³¥Ô®ÖúºÍÔùËÍµÄÎï×Ê	5820	Ç§¿Ë	1160000	?	5,750,000
202005	63079000	6301ÖÁ6307µÄÎ´ÁÐÃûÖÆ³ÉÆ·,°üÀ¨·þ×°²Ã¼ôÑù	215	°£¼°	12	ÆäËû¾èÔùÎï×Ê	2458	Ç§¿Ë	458800	?	2,513,200
202005	63079000	6301ÖÁ6307µÄÎ´ÁÐÃûÖÆ³ÉÆ·,°üÀ¨·þ×°²Ã¼ôÑù	216	³àµÀ¼¸ÄÚÑÇ	10	Ò»°ãÃ³Ò×	1558	Ç§¿Ë	342120	?	758,408
202005	63079000	6301ÖÁ6307µÄÎ´ÁÐÃûÖÆ³ÉÆ·,°üÀ¨·þ×°²Ã¼ôÑù	217	°£Èû¶í±ÈÑÇ	10	Ò»°ãÃ³Ò×	200455	Ç§¿Ë	34554090	?	66,548,275
202005	63079000	6301ÖÁ6307µÄÎ´ÁÐÃûÖÆ³ÉÆ·,°üÀ¨·þ×°²Ã¼ôÑù	217	°£Èû¶í±ÈÑÇ	11	¹ú¼Ò¼ä¡¢¹ú¼Ê×éÖ¯ÎÞ³¥Ô®ÖúºÍÔùËÍµÄÎï×Ê	1399	Ç§¿Ë	285050	?	1,575,425
202005	63079000	6301ÖÁ6307µÄÎ´ÁÐÃûÖÆ³ÉÆ·,°üÀ¨·þ×°²Ã¼ôÑù	217	°£Èû¶í±ÈÑÇ	12	ÆäËû¾èÔùÎï×Ê	21273	Ç§¿Ë	4745000	?	16,078,741
202005	63079000	6301ÖÁ6307µÄÎ´ÁÐÃûÖÆ³ÉÆ·,°üÀ¨·þ×°²Ã¼ôÑù	218	¼ÓÅî	10	Ò»°ãÃ³Ò×	64122	Ç§¿Ë	16288000	?	26,476,839
202005	63079000	6301ÖÁ6307µÄÎ´ÁÐÃûÖÆ³ÉÆ·,°üÀ¨·þ×°²Ã¼ôÑù	219	¸Ô±ÈÑÇ	10	Ò»°ãÃ³Ò×	235	Ç§¿Ë	45010	?	205,036
202005	63079000	6301ÖÁ6307µÄÎ´ÁÐÃûÖÆ³ÉÆ·,°üÀ¨·þ×°²Ã¼ôÑù	220	¼ÓÄÉ	10	Ò»°ãÃ³Ò×	118983	Ç§¿Ë	20115213	?	39,709,982
202005	63079000	6301ÖÁ6307µÄÎ´ÁÐÃûÖÆ³ÉÆ·,°üÀ¨·þ×°²Ã¼ôÑù	220	¼ÓÄÉ	11	¹ú¼Ò¼ä¡¢¹ú¼Ê×éÖ¯ÎÞ³¥Ô®ÖúºÍÔùËÍµÄÎï×Ê	1458	Ç§¿Ë	376000	?	1,370,000
202005	63079000	6301ÖÁ6307µÄÎ´ÁÐÃûÖÆ³ÉÆ·,°üÀ¨·þ×°²Ã¼ôÑù	221	¼¸ÄÚÑÇ	10	Ò»°ãÃ³Ò×	10861	Ç§¿Ë	3077800	?	4,983,906
202005	63079000	6301ÖÁ6307µÄÎ´ÁÐÃûÖÆ³ÉÆ·,°üÀ¨·þ×°²Ã¼ôÑù	222	¼¸ÄÚÑÇ±ÈÉÜ	10	Ò»°ãÃ³Ò×	138	Ç§¿Ë	41800	?	95,988
202005	63079000	6301ÖÁ6307µÄÎ´ÁÐÃûÖÆ³ÉÆ·,°üÀ¨·þ×°²Ã¼ôÑù	223	¿ÆÌØµÏÍß	10	Ò»°ãÃ³Ò×	376129	Ç§¿Ë	104794630	?	135,303,236
202005	63079000	6301ÖÁ6307µÄÎ´ÁÐÃûÖÆ³ÉÆ·,°üÀ¨·þ×°²Ã¼ôÑù	223	¿ÆÌØµÏÍß	11	¹ú¼Ò¼ä¡¢¹ú¼Ê×éÖ¯ÎÞ³¥Ô®ÖúºÍÔùËÍµÄÎï×Ê	1457	Ç§¿Ë	376000	?	1,370,000
202005	63079000	6301ÖÁ6307µÄÎ´ÁÐÃûÖÆ³ÉÆ·,°üÀ¨·þ×°²Ã¼ôÑù	223	¿ÆÌØµÏÍß	12	ÆäËû¾èÔùÎï×Ê	137	Ç§¿Ë	30000	?	73,640
202005	63079000	6301ÖÁ6307µÄÎ´ÁÐÃûÖÆ³ÉÆ·,°üÀ¨·þ×°²Ã¼ôÑù	224	¿ÏÄáÑÇ	10	Ò»°ãÃ³Ò×	167228	Ç§¿Ë	39678483	?	58,133,800
202005	63079000	6301ÖÁ6307µÄÎ´ÁÐÃûÖÆ³ÉÆ·,°üÀ¨·þ×°²Ã¼ôÑù	224	¿ÏÄáÑÇ	11	¹ú¼Ò¼ä¡¢¹ú¼Ê×éÖ¯ÎÞ³¥Ô®ÖúºÍÔùËÍµÄÎï×Ê	1555	Ç§¿Ë	391000	?	1,707,000
202005	63079000	6301ÖÁ6307µÄÎ´ÁÐÃûÖÆ³ÉÆ·,°üÀ¨·þ×°²Ã¼ôÑù	224	¿ÏÄáÑÇ	12	ÆäËû¾èÔùÎï×Ê	400	Ç§¿Ë	90500	?	233,906
202005	63079000	6301ÖÁ6307µÄÎ´ÁÐÃûÖÆ³ÉÆ·,°üÀ¨·þ×°²Ã¼ôÑù	225	Àû±ÈÀïÑÇ	10	Ò»°ãÃ³Ò×	643	Ç§¿Ë	151550	?	456,671
202005	63079000	6301ÖÁ6307µÄÎ´ÁÐÃûÖÆ³ÉÆ·,°üÀ¨·þ×°²Ã¼ôÑù	226	Àû±ÈÑÇ	10	Ò»°ãÃ³Ò×	11743	Ç§¿Ë	1200200	?	3,241,674
202005	63079000	6301ÖÁ6307µÄÎ´ÁÐÃûÖÆ³ÉÆ·,°üÀ¨·þ×°²Ã¼ôÑù	227	Âí´ï¼ÓË¹¼Ó	10	Ò»°ãÃ³Ò×	7825	Ç§¿Ë	1868890	?	9,136,944
202005	63079000	6301ÖÁ6307µÄÎ´ÁÐÃûÖÆ³ÉÆ·,°üÀ¨·þ×°²Ã¼ôÑù	227	Âí´ï¼ÓË¹¼Ó	12	ÆäËû¾èÔùÎï×Ê	195	Ç§¿Ë	50000	?	145,000
202005	63079000	6301ÖÁ6307µÄÎ´ÁÐÃûÖÆ³ÉÆ·,°üÀ¨·þ×°²Ã¼ôÑù	228	ÂíÀ­Î¬	10	Ò»°ãÃ³Ò×	29453	Ç§¿Ë	7554750	?	13,345,271
202005	63079000	6301ÖÁ6307µÄÎ´ÁÐÃûÖÆ³ÉÆ·,°üÀ¨·þ×°²Ã¼ôÑù	228	ÂíÀ­Î¬	11	¹ú¼Ò¼ä¡¢¹ú¼Ê×éÖ¯ÎÞ³¥Ô®ÖúºÍÔùËÍµÄÎï×Ê	770	Ç§¿Ë	171000	?	747,000
202005	63079000	6301ÖÁ6307µÄÎ´ÁÐÃûÖÆ³ÉÆ·,°üÀ¨·þ×°²Ã¼ôÑù	229	ÂíÀï	10	Ò»°ãÃ³Ò×	8599	Ç§¿Ë	1994200	?	5,013,393
202005	63079000	6301ÖÁ6307µÄÎ´ÁÐÃûÖÆ³ÉÆ·,°üÀ¨·þ×°²Ã¼ôÑù	229	ÂíÀï	12	ÆäËû¾èÔùÎï×Ê	91	Ç§¿Ë	20000	?	42,494
202005	63079000	6301ÖÁ6307µÄÎ´ÁÐÃûÖÆ³ÉÆ·,°üÀ¨·þ×°²Ã¼ôÑù	230	Ã«ÀïËþÄáÑÇ	10	Ò»°ãÃ³Ò×	6139	Ç§¿Ë	1435360	?	1,797,020
202005	63079000	6301ÖÁ6307µÄÎ´ÁÐÃûÖÆ³ÉÆ·,°üÀ¨·þ×°²Ã¼ôÑù	231	Ã«ÀïÇóË¹	10	Ò»°ãÃ³Ò×	61223	Ç§¿Ë	14465516	?	22,263,592
202005	63079000	6301ÖÁ6307µÄÎ´ÁÐÃûÖÆ³ÉÆ·,°üÀ¨·þ×°²Ã¼ôÑù	232	Ä¦Âå¸ç	10	Ò»°ãÃ³Ò×	70808	Ç§¿Ë	5986935	?	23,336,648
202005	63079000	6301ÖÁ6307µÄÎ´ÁÐÃûÖÆ³ÉÆ·,°üÀ¨·þ×°²Ã¼ôÑù	232	Ä¦Âå¸ç	11	¹ú¼Ò¼ä¡¢¹ú¼Ê×éÖ¯ÎÞ³¥Ô®ÖúºÍÔùËÍµÄÎï×Ê	749	Ç§¿Ë	90850	?	248,414
202005	63079000	6301ÖÁ6307µÄÎ´ÁÐÃûÖÆ³ÉÆ·,°üÀ¨·þ×°²Ã¼ôÑù	232	Ä¦Âå¸ç	12	ÆäËû¾èÔùÎï×Ê	400	Ç§¿Ë	110560	?	368,400
202005	63079000	6301ÖÁ6307µÄÎ´ÁÐÃûÖÆ³ÉÆ·,°üÀ¨·þ×°²Ã¼ôÑù	233	ÄªÉ£±È¿Ë	10	Ò»°ãÃ³Ò×	40320	Ç§¿Ë	8212170	?	15,868,084
202005	63079000	6301ÖÁ6307µÄÎ´ÁÐÃûÖÆ³ÉÆ·,°üÀ¨·þ×°²Ã¼ôÑù	233	ÄªÉ£±È¿Ë	11	¹ú¼Ò¼ä¡¢¹ú¼Ê×éÖ¯ÎÞ³¥Ô®ÖúºÍÔùËÍµÄÎï×Ê	1681	Ç§¿Ë	376000	?	1,362,500
202005	63079000	6301ÖÁ6307µÄÎ´ÁÐÃûÖÆ³ÉÆ·,°üÀ¨·þ×°²Ã¼ôÑù	234	ÄÉÃ×±ÈÑÇ	10	Ò»°ãÃ³Ò×	6065	Ç§¿Ë	1419100	?	2,521,825
202005	63079000	6301ÖÁ6307µÄÎ´ÁÐÃûÖÆ³ÉÆ·,°üÀ¨·þ×°²Ã¼ôÑù	234	ÄÉÃ×±ÈÑÇ	11	¹ú¼Ò¼ä¡¢¹ú¼Ê×éÖ¯ÎÞ³¥Ô®ÖúºÍÔùËÍµÄÎï×Ê	851	Ç§¿Ë	171000	?	747,000
202005	63079000	6301ÖÁ6307µÄÎ´ÁÐÃûÖÆ³ÉÆ·,°üÀ¨·þ×°²Ã¼ôÑù	235	ÄáÈÕ¶û	10	Ò»°ãÃ³Ò×	7361	Ç§¿Ë	1887620	?	3,015,047
202005	63079000	6301ÖÁ6307µÄÎ´ÁÐÃûÖÆ³ÉÆ·,°üÀ¨·þ×°²Ã¼ôÑù	235	ÄáÈÕ¶û	11	¹ú¼Ò¼ä¡¢¹ú¼Ê×éÖ¯ÎÞ³¥Ô®ÖúºÍÔùËÍµÄÎï×Ê	33	Ç§¿Ë	3020	?	12,202
202005	63079000	6301ÖÁ6307µÄÎ´ÁÐÃûÖÆ³ÉÆ·,°üÀ¨·þ×°²Ã¼ôÑù	236	ÄáÈÕÀûÑÇ	10	Ò»°ãÃ³Ò×	312911	Ç§¿Ë	52743591	?	89,049,938
202005	63079000	6301ÖÁ6307µÄÎ´ÁÐÃûÖÆ³ÉÆ·,°üÀ¨·þ×°²Ã¼ôÑù	236	ÄáÈÕÀûÑÇ	11	¹ú¼Ò¼ä¡¢¹ú¼Ê×éÖ¯ÎÞ³¥Ô®ÖúºÍÔùËÍµÄÎï×Ê	4459	Ç§¿Ë	1110000	?	4,650,000
202005	63079000	6301ÖÁ6307µÄÎ´ÁÐÃûÖÆ³ÉÆ·,°üÀ¨·þ×°²Ã¼ôÑù	236	ÄáÈÕÀûÑÇ	12	ÆäËû¾èÔùÎï×Ê	32	Ç§¿Ë	5000	?	24,830
202005	63079000	6301ÖÁ6307µÄÎ´ÁÐÃûÖÆ³ÉÆ·,°üÀ¨·þ×°²Ã¼ôÑù	237	ÁôÄáÍô	10	Ò»°ãÃ³Ò×	30923	Ç§¿Ë	6742947	?	19,962,050
202005	63079000	6301ÖÁ6307µÄÎ´ÁÐÃûÖÆ³ÉÆ·,°üÀ¨·þ×°²Ã¼ôÑù	237	ÁôÄáÍô	12	ÆäËû¾èÔùÎï×Ê	610	Ç§¿Ë	160000	?	382,986
202005	63079000	6301ÖÁ6307µÄÎ´ÁÐÃûÖÆ³ÉÆ·,°üÀ¨·þ×°²Ã¼ôÑù	238	Â¬Íú´ï	10	Ò»°ãÃ³Ò×	19421	Ç§¿Ë	4384115	?	7,260,735
202005	63079000	6301ÖÁ6307µÄÎ´ÁÐÃûÖÆ³ÉÆ·,°üÀ¨·þ×°²Ã¼ôÑù	239	Ê¥¶àÃÀºÍÆÕÁÖÎ÷±È	10	Ò»°ãÃ³Ò×	4	Ç§¿Ë	1000	?	319
202005	63079000	6301ÖÁ6307µÄÎ´ÁÐÃûÖÆ³ÉÆ·,°üÀ¨·þ×°²Ã¼ôÑù	240	ÈûÄÚ¼Ó¶û	10	Ò»°ãÃ³Ò×	80183	Ç§¿Ë	18432528	?	29,696,363
202005	63079000	6301ÖÁ6307µÄÎ´ÁÐÃûÖÆ³ÉÆ·,°üÀ¨·þ×°²Ã¼ôÑù	241	ÈûÉà¶û	10	Ò»°ãÃ³Ò×	30	Ç§¿Ë	4	?	1,575
202005	63079000	6301ÖÁ6307µÄÎ´ÁÐÃûÖÆ³ÉÆ·,°üÀ¨·þ×°²Ã¼ôÑù	242	ÈûÀ­Àû°º	10	Ò»°ãÃ³Ò×	326	Ç§¿Ë	52300	?	86,145
202005	63079000	6301ÖÁ6307µÄÎ´ÁÐÃûÖÆ³ÉÆ·,°üÀ¨·þ×°²Ã¼ôÑù	243	Ë÷ÂíÀï	10	Ò»°ãÃ³Ò×	6619	Ç§¿Ë	1442530	?	2,250,681
202005	63079000	6301ÖÁ6307µÄÎ´ÁÐÃûÖÆ³ÉÆ·,°üÀ¨·þ×°²Ã¼ôÑù	243	Ë÷ÂíÀï	11	¹ú¼Ò¼ä¡¢¹ú¼Ê×éÖ¯ÎÞ³¥Ô®ÖúºÍÔùËÍµÄÎï×Ê	587	Ç§¿Ë	116000	?	557,000
202005	63079000	6301ÖÁ6307µÄÎ´ÁÐÃûÖÆ³ÉÆ·,°üÀ¨·þ×°²Ã¼ôÑù	244	ÄÏ·Ç	10	Ò»°ãÃ³Ò×	1896048	Ç§¿Ë	394109943	?	883,650,540
202005	63079000	6301ÖÁ6307µÄÎ´ÁÐÃûÖÆ³ÉÆ·,°üÀ¨·þ×°²Ã¼ôÑù	244	ÄÏ·Ç	12	ÆäËû¾èÔùÎï×Ê	289	Ç§¿Ë	80240	?	217,604
202005	63079000	6301ÖÁ6307µÄÎ´ÁÐÃûÖÆ³ÉÆ·,°üÀ¨·þ×°²Ã¼ôÑù	246	ËÕµ¤	10	Ò»°ãÃ³Ò×	37042	Ç§¿Ë	2809239	?	6,645,039
202005	63079000	6301ÖÁ6307µÄÎ´ÁÐÃûÖÆ³ÉÆ·,°üÀ¨·þ×°²Ã¼ôÑù	247	Ì¹É£ÄáÑÇ	10	Ò»°ãÃ³Ò×	107553	Ç§¿Ë	21513118	?	32,712,235
202005	63079000	6301ÖÁ6307µÄÎ´ÁÐÃûÖÆ³ÉÆ·,°üÀ¨·þ×°²Ã¼ôÑù	247	Ì¹É£ÄáÑÇ	11	¹ú¼Ò¼ä¡¢¹ú¼Ê×éÖ¯ÎÞ³¥Ô®ÖúºÍÔùËÍµÄÎï×Ê	520	Ç§¿Ë	114660	?	451,852
202005	63079000	6301ÖÁ6307µÄÎ´ÁÐÃûÖÆ³ÉÆ·,°üÀ¨·þ×°²Ã¼ôÑù	247	Ì¹É£ÄáÑÇ	12	ÆäËû¾èÔùÎï×Ê	444	Ç§¿Ë	70000	?	137,521
202005	63079000	6301ÖÁ6307µÄÎ´ÁÐÃûÖÆ³ÉÆ·,°üÀ¨·þ×°²Ã¼ôÑù	248	¶à¸ç	10	Ò»°ãÃ³Ò×	59275	Ç§¿Ë	14539500	?	17,657,591
202005	63079000	6301ÖÁ6307µÄÎ´ÁÐÃûÖÆ³ÉÆ·,°üÀ¨·þ×°²Ã¼ôÑù	248	¶à¸ç	11	¹ú¼Ò¼ä¡¢¹ú¼Ê×éÖ¯ÎÞ³¥Ô®ÖúºÍÔùËÍµÄÎï×Ê	546	Ç§¿Ë	116000	?	490,000
202005	63079000	6301ÖÁ6307µÄÎ´ÁÐÃûÖÆ³ÉÆ·,°üÀ¨·þ×°²Ã¼ôÑù	249	Í»ÄáË¹	10	Ò»°ãÃ³Ò×	73317	Ç§¿Ë	17577642	?	28,372,819
202005	63079000	6301ÖÁ6307µÄÎ´ÁÐÃûÖÆ³ÉÆ·,°üÀ¨·þ×°²Ã¼ôÑù	249	Í»ÄáË¹	12	ÆäËû¾èÔùÎï×Ê	36	Ç§¿Ë	8000	?	20,000
202005	63079000	6301ÖÁ6307µÄÎ´ÁÐÃûÖÆ³ÉÆ·,°üÀ¨·þ×°²Ã¼ôÑù	250	ÎÚ¸É´ï	10	Ò»°ãÃ³Ò×	14826	Ç§¿Ë	2947326	?	7,612,951
202005	63079000	6301ÖÁ6307µÄÎ´ÁÐÃûÖÆ³ÉÆ·,°üÀ¨·þ×°²Ã¼ôÑù	250	ÎÚ¸É´ï	11	¹ú¼Ò¼ä¡¢¹ú¼Ê×éÖ¯ÎÞ³¥Ô®ÖúºÍÔùËÍµÄÎï×Ê	2355	Ç§¿Ë	560000	?	2,445,000
202005	63079000	6301ÖÁ6307µÄÎ´ÁÐÃûÖÆ³ÉÆ·,°üÀ¨·þ×°²Ã¼ôÑù	250	ÎÚ¸É´ï	12	ÆäËû¾èÔùÎï×Ê	327	Ç§¿Ë	90000	?	166,428
202005	63079000	6301ÖÁ6307µÄÎ´ÁÐÃûÖÆ³ÉÆ·,°üÀ¨·þ×°²Ã¼ôÑù	251	²¼»ùÄÉ·¨Ë÷	10	Ò»°ãÃ³Ò×	5092	Ç§¿Ë	1289400	?	3,326,273
202005	63079000	6301ÖÁ6307µÄÎ´ÁÐÃûÖÆ³ÉÆ·,°üÀ¨·þ×°²Ã¼ôÑù	251	²¼»ùÄÉ·¨Ë÷	12	ÆäËû¾èÔùÎï×Ê	91	Ç§¿Ë	20000	?	42,494
202005	63079000	6301ÖÁ6307µÄÎ´ÁÐÃûÖÆ³ÉÆ·,°üÀ¨·þ×°²Ã¼ôÑù	252	¸Õ¹û(½ð)	10	Ò»°ãÃ³Ò×	42403	Ç§¿Ë	10254235	?	17,567,923
202005	63079000	6301ÖÁ6307µÄÎ´ÁÐÃûÖÆ³ÉÆ·,°üÀ¨·þ×°²Ã¼ôÑù	252	¸Õ¹û(½ð)	11	¹ú¼Ò¼ä¡¢¹ú¼Ê×éÖ¯ÎÞ³¥Ô®ÖúºÍÔùËÍµÄÎï×Ê	532	Ç§¿Ë	113000	?	507,000
202005	63079000	6301ÖÁ6307µÄÎ´ÁÐÃûÖÆ³ÉÆ·,°üÀ¨·þ×°²Ã¼ôÑù	252	¸Õ¹û(½ð)	12	ÆäËû¾èÔùÎï×Ê	137	Ç§¿Ë	30000	?	63,658
202005	63079000	6301ÖÁ6307µÄÎ´ÁÐÃûÖÆ³ÉÆ·,°üÀ¨·þ×°²Ã¼ôÑù	253	ÔÞ±ÈÑÇ	10	Ò»°ãÃ³Ò×	51460	Ç§¿Ë	9362664	?	53,333,600
202005	63079000	6301ÖÁ6307µÄÎ´ÁÐÃûÖÆ³ÉÆ·,°üÀ¨·þ×°²Ã¼ôÑù	253	ÔÞ±ÈÑÇ	11	¹ú¼Ò¼ä¡¢¹ú¼Ê×éÖ¯ÎÞ³¥Ô®ÖúºÍÔùËÍµÄÎï×Ê	134	Ç§¿Ë	12150	?	42,862
202005	63079000	6301ÖÁ6307µÄÎ´ÁÐÃûÖÆ³ÉÆ·,°üÀ¨·þ×°²Ã¼ôÑù	254	½ò°Í²¼Î¤	10	Ò»°ãÃ³Ò×	29659	Ç§¿Ë	6014386	?	16,734,459
202005	63079000	6301ÖÁ6307µÄÎ´ÁÐÃûÖÆ³ÉÆ·,°üÀ¨·þ×°²Ã¼ôÑù	254	½ò°Í²¼Î¤	11	¹ú¼Ò¼ä¡¢¹ú¼Ê×éÖ¯ÎÞ³¥Ô®ÖúºÍÔùËÍµÄÎï×Ê	770	Ç§¿Ë	171000	?	747,000
202005	63079000	6301ÖÁ6307µÄÎ´ÁÐÃûÖÆ³ÉÆ·,°üÀ¨·þ×°²Ã¼ôÑù	254	½ò°Í²¼Î¤	12	ÆäËû¾èÔùÎï×Ê	1580	Ç§¿Ë	395400	?	1,273,631
202005	63079000	6301ÖÁ6307µÄÎ´ÁÐÃûÖÆ³ÉÆ·,°üÀ¨·þ×°²Ã¼ôÑù	255	À³Ë÷ÍÐ	10	Ò»°ãÃ³Ò×	316	Ç§¿Ë	70995	?	174,886
202005	63079000	6301ÖÁ6307µÄÎ´ÁÐÃûÖÆ³ÉÆ·,°üÀ¨·þ×°²Ã¼ôÑù	257	Ë¹ÍþÊ¿À¼	10	Ò»°ãÃ³Ò×	1220	Ç§¿Ë	190950	?	1,036,314
202005	63079000	6301ÖÁ6307µÄÎ´ÁÐÃûÖÆ³ÉÆ·,°üÀ¨·þ×°²Ã¼ôÑù	258	¶òÁ¢ÌØÀïÑÇ	10	Ò»°ãÃ³Ò×	3855	Ç§¿Ë	410880	?	4,501,223
202005	63079000	6301ÖÁ6307µÄÎ´ÁÐÃûÖÆ³ÉÆ·,°üÀ¨·þ×°²Ã¼ôÑù	259	ÂíÔ¼ÌØ	10	Ò»°ãÃ³Ò×	2144	Ç§¿Ë	670000	?	966,971
202005	63079000	6301ÖÁ6307µÄÎ´ÁÐÃûÖÆ³ÉÆ·,°üÀ¨·þ×°²Ã¼ôÑù	260	ÄÏËÕµ¤¹²ºÍ¹ú	10	Ò»°ãÃ³Ò×	6123	Ç§¿Ë	1603950	?	2,177,815
202005	63079000	6301ÖÁ6307µÄÎ´ÁÐÃûÖÆ³ÉÆ·,°üÀ¨·þ×°²Ã¼ôÑù	260	ÄÏËÕµ¤¹²ºÍ¹ú	11	¹ú¼Ò¼ä¡¢¹ú¼Ê×éÖ¯ÎÞ³¥Ô®ÖúºÍÔùËÍµÄÎï×Ê	48	Ç§¿Ë	11500	?	27,498
202005	63079000	6301ÖÁ6307µÄÎ´ÁÐÃûÖÆ³ÉÆ·,°üÀ¨·þ×°²Ã¼ôÑù	301	±ÈÀûÊ±	10	Ò»°ãÃ³Ò×	3677218	Ç§¿Ë	674764709	?	1,599,657,743
202005	63079000	6301ÖÁ6307µÄÎ´ÁÐÃûÖÆ³ÉÆ·,°üÀ¨·þ×°²Ã¼ôÑù	301	±ÈÀûÊ±	12	ÆäËû¾èÔùÎï×Ê	1198	Ç§¿Ë	297800	?	707,363
202005	63079000	6301ÖÁ6307µÄÎ´ÁÐÃûÖÆ³ÉÆ·,°üÀ¨·þ×°²Ã¼ôÑù	302	µ¤Âó	10	Ò»°ãÃ³Ò×	673552	Ç§¿Ë	78518115	?	267,702,636
202005	63079000	6301ÖÁ6307µÄÎ´ÁÐÃûÖÆ³ÉÆ·,°üÀ¨·þ×°²Ã¼ôÑù	303	Ó¢¹ú	10	Ò»°ãÃ³Ò×	10369565	Ç§¿Ë	1873000137	?	4,241,086,604
202005	63079000	6301ÖÁ6307µÄÎ´ÁÐÃûÖÆ³ÉÆ·,°üÀ¨·þ×°²Ã¼ôÑù	303	Ó¢¹ú	12	ÆäËû¾èÔùÎï×Ê	2988	Ç§¿Ë	818280	?	2,872,810
202005	63079000	6301ÖÁ6307µÄÎ´ÁÐÃûÖÆ³ÉÆ·,°üÀ¨·þ×°²Ã¼ôÑù	304	µÂ¹ú	10	Ò»°ãÃ³Ò×	18186251	Ç§¿Ë	3206989922	?	11,621,798,712
202005	63079000	6301ÖÁ6307µÄÎ´ÁÐÃûÖÆ³ÉÆ·,°üÀ¨·þ×°²Ã¼ôÑù	304	µÂ¹ú	12	ÆäËû¾èÔùÎï×Ê	6342	Ç§¿Ë	1413120	?	3,189,631
202005	63079000	6301ÖÁ6307µÄÎ´ÁÐÃûÖÆ³ÉÆ·,°üÀ¨·þ×°²Ã¼ôÑù	305	·¨¹ú	10	Ò»°ãÃ³Ò×	14247819	Ç§¿Ë	3337061476	?	8,520,694,314
202005	63079000	6301ÖÁ6307µÄÎ´ÁÐÃûÖÆ³ÉÆ·,°üÀ¨·þ×°²Ã¼ôÑù	305	·¨¹ú	12	ÆäËû¾èÔùÎï×Ê	2263	Ç§¿Ë	553741	?	2,192,595
202005	63079000	6301ÖÁ6307µÄÎ´ÁÐÃûÖÆ³ÉÆ·,°üÀ¨·þ×°²Ã¼ôÑù	306	°®¶ûÀ¼	10	Ò»°ãÃ³Ò×	629406	Ç§¿Ë	148497025	?	353,905,147
202005	63079000	6301ÖÁ6307µÄÎ´ÁÐÃûÖÆ³ÉÆ·,°üÀ¨·þ×°²Ã¼ôÑù	306	°®¶ûÀ¼	12	ÆäËû¾èÔùÎï×Ê	100	Ç§¿Ë	30000	?	84,000
202005	63079000	6301ÖÁ6307µÄÎ´ÁÐÃûÖÆ³ÉÆ·,°üÀ¨·þ×°²Ã¼ôÑù	307	Òâ´óÀû	10	Ò»°ãÃ³Ò×	3476268	Ç§¿Ë	674446247	?	2,209,517,936
202005	63079000	6301ÖÁ6307µÄÎ´ÁÐÃûÖÆ³ÉÆ·,°üÀ¨·þ×°²Ã¼ôÑù	307	Òâ´óÀû	12	ÆäËû¾èÔùÎï×Ê	3796	Ç§¿Ë	966860	?	2,652,699
202005	63079000	6301ÖÁ6307µÄÎ´ÁÐÃûÖÆ³ÉÆ·,°üÀ¨·þ×°²Ã¼ôÑù	308	Â¬É­±¤	10	Ò»°ãÃ³Ò×	327894	Ç§¿Ë	79164994	?	167,015,771
202005	63079000	6301ÖÁ6307µÄÎ´ÁÐÃûÖÆ³ÉÆ·,°üÀ¨·þ×°²Ã¼ôÑù	308	Â¬É­±¤	12	ÆäËû¾èÔùÎï×Ê	17160	Ç§¿Ë	5000000	?	12,469,215
202005	63079000	6301ÖÁ6307µÄÎ´ÁÐÃûÖÆ³ÉÆ·,°üÀ¨·þ×°²Ã¼ôÑù	309	ºÉÀ¼	10	Ò»°ãÃ³Ò×	8031264	Ç§¿Ë	1019976040	?	2,602,049,420
202005	63079000	6301ÖÁ6307µÄÎ´ÁÐÃûÖÆ³ÉÆ·,°üÀ¨·þ×°²Ã¼ôÑù	309	ºÉÀ¼	12	ÆäËû¾èÔùÎï×Ê	263	Ç§¿Ë	57340	?	140,829
202005	63079000	6301ÖÁ6307µÄÎ´ÁÐÃûÖÆ³ÉÆ·,°üÀ¨·þ×°²Ã¼ôÑù	310	Ï£À°	10	Ò»°ãÃ³Ò×	568371	Ç§¿Ë	121644623	?	180,076,620
202005	63079000	6301ÖÁ6307µÄÎ´ÁÐÃûÖÆ³ÉÆ·,°üÀ¨·þ×°²Ã¼ôÑù	310	Ï£À°	12	ÆäËû¾èÔùÎï×Ê	655	Ç§¿Ë	150000	?	719,326
202005	63079000	6301ÖÁ6307µÄÎ´ÁÐÃûÖÆ³ÉÆ·,°üÀ¨·þ×°²Ã¼ôÑù	311	ÆÏÌÑÑÀ	10	Ò»°ãÃ³Ò×	1196213	Ç§¿Ë	277060538	?	569,765,506
202005	63079000	6301ÖÁ6307µÄÎ´ÁÐÃûÖÆ³ÉÆ·,°üÀ¨·þ×°²Ã¼ôÑù	311	ÆÏÌÑÑÀ	12	ÆäËû¾èÔùÎï×Ê	4809	Ç§¿Ë	1228950	?	2,586,940
202005	63079000	6301ÖÁ6307µÄÎ´ÁÐÃûÖÆ³ÉÆ·,°üÀ¨·þ×°²Ã¼ôÑù	312	Î÷°àÑÀ	10	Ò»°ãÃ³Ò×	5328567	Ç§¿Ë	1003714241	?	2,691,911,608
202005	63079000	6301ÖÁ6307µÄÎ´ÁÐÃûÖÆ³ÉÆ·,°üÀ¨·þ×°²Ã¼ôÑù	312	Î÷°àÑÀ	12	ÆäËû¾èÔùÎï×Ê	388	Ç§¿Ë	91280	?	324,236
202005	63079000	6301ÖÁ6307µÄÎ´ÁÐÃûÖÆ³ÉÆ·,°üÀ¨·þ×°²Ã¼ôÑù	313	°¢¶û°ÍÄáÑÇ	10	Ò»°ãÃ³Ò×	13525	Ç§¿Ë	2434149	?	4,932,080
202005	63079000	6301ÖÁ6307µÄÎ´ÁÐÃûÖÆ³ÉÆ·,°üÀ¨·þ×°²Ã¼ôÑù	313	°¢¶û°ÍÄáÑÇ	12	ÆäËû¾èÔùÎï×Ê	110	Ç§¿Ë	26000	?	109,720
202005	63079000	6301ÖÁ6307µÄÎ´ÁÐÃûÖÆ³ÉÆ·,°üÀ¨·þ×°²Ã¼ôÑù	314	°²µÀ¶û	10	Ò»°ãÃ³Ò×	1084	Ç§¿Ë	266000	?	390,199
202005	63079000	6301ÖÁ6307µÄÎ´ÁÐÃûÖÆ³ÉÆ·,°üÀ¨·þ×°²Ã¼ôÑù	315	°ÂµØÀû	10	Ò»°ãÃ³Ò×	992778	Ç§¿Ë	236642670	?	586,411,179
202005	63079000	6301ÖÁ6307µÄÎ´ÁÐÃûÖÆ³ÉÆ·,°üÀ¨·þ×°²Ã¼ôÑù	315	°ÂµØÀû	12	ÆäËû¾èÔùÎï×Ê	1189	Ç§¿Ë	328680	?	920,640
202005	63079000	6301ÖÁ6307µÄÎ´ÁÐÃûÖÆ³ÉÆ·,°üÀ¨·þ×°²Ã¼ôÑù	316	±£¼ÓÀûÑÇ	10	Ò»°ãÃ³Ò×	52887	Ç§¿Ë	9105525	?	20,815,932
202005	63079000	6301ÖÁ6307µÄÎ´ÁÐÃûÖÆ³ÉÆ·,°üÀ¨·þ×°²Ã¼ôÑù	316	±£¼ÓÀûÑÇ	12	ÆäËû¾èÔùÎï×Ê	72	Ç§¿Ë	20000	?	50,000
202005	63079000	6301ÖÁ6307µÄÎ´ÁÐÃûÖÆ³ÉÆ·,°üÀ¨·þ×°²Ã¼ôÑù	318	·ÒÀ¼	10	Ò»°ãÃ³Ò×	450531	Ç§¿Ë	93226471	?	267,400,130
202005	63079000	6301ÖÁ6307µÄÎ´ÁÐÃûÖÆ³ÉÆ·,°üÀ¨·þ×°²Ã¼ôÑù	318	·ÒÀ¼	12	ÆäËû¾èÔùÎï×Ê	416	Ç§¿Ë	81000	?	183,071
202005	63079000	6301ÖÁ6307µÄÎ´ÁÐÃûÖÆ³ÉÆ·,°üÀ¨·þ×°²Ã¼ôÑù	320	Ö±²¼ÂÞÍÓ	10	Ò»°ãÃ³Ò×	226	Ç§¿Ë	47500	?	218,891
202005	63079000	6301ÖÁ6307µÄÎ´ÁÐÃûÖÆ³ÉÆ·,°üÀ¨·þ×°²Ã¼ôÑù	321	ÐÙÑÀÀû	10	Ò»°ãÃ³Ò×	726463	Ç§¿Ë	163003624	?	326,188,937
202005	63079000	6301ÖÁ6307µÄÎ´ÁÐÃûÖÆ³ÉÆ·,°üÀ¨·þ×°²Ã¼ôÑù	321	ÐÙÑÀÀû	12	ÆäËû¾èÔùÎï×Ê	4851	Ç§¿Ë	1354720	?	4,639,816
202005	63079000	6301ÖÁ6307µÄÎ´ÁÐÃûÖÆ³ÉÆ·,°üÀ¨·þ×°²Ã¼ôÑù	322	±ùµº	10	Ò»°ãÃ³Ò×	2992	Ç§¿Ë	306270	?	2,038,830
202005	63079000	6301ÖÁ6307µÄÎ´ÁÐÃûÖÆ³ÉÆ·,°üÀ¨·þ×°²Ã¼ôÑù	323	ÁÐÖ§¶ØÊ¿µÇ	10	Ò»°ãÃ³Ò×	798	Ç§¿Ë	235000	?	1,047,419
202005	63079000	6301ÖÁ6307µÄÎ´ÁÐÃûÖÆ³ÉÆ·,°üÀ¨·þ×°²Ã¼ôÑù	324	Âí¶úËû	10	Ò»°ãÃ³Ò×	17046	Ç§¿Ë	2309528	?	33,103,867
202005	63079000	6301ÖÁ6307µÄÎ´ÁÐÃûÖÆ³ÉÆ·,°üÀ¨·þ×°²Ã¼ôÑù	324	Âí¶úËû	12	ÆäËû¾èÔùÎï×Ê	1350	Ç§¿Ë	60000	?	241,073
202005	63079000	6301ÖÁ6307µÄÎ´ÁÐÃûÖÆ³ÉÆ·,°üÀ¨·þ×°²Ã¼ôÑù	325	Ä¦ÄÉ¸ç	10	Ò»°ãÃ³Ò×	4750	Ç§¿Ë	650770	?	2,424,964
202005	63079000	6301ÖÁ6307µÄÎ´ÁÐÃûÖÆ³ÉÆ·,°üÀ¨·þ×°²Ã¼ôÑù	326	Å²Íþ	10	Ò»°ãÃ³Ò×	311224	Ç§¿Ë	47638303	?	101,989,632
202005	63079000	6301ÖÁ6307µÄÎ´ÁÐÃûÖÆ³ÉÆ·,°üÀ¨·þ×°²Ã¼ôÑù	326	Å²Íþ	12	ÆäËû¾èÔùÎï×Ê	108	Ç§¿Ë	27000	?	67,879
202005	63079000	6301ÖÁ6307µÄÎ´ÁÐÃûÖÆ³ÉÆ·,°üÀ¨·þ×°²Ã¼ôÑù	327	²¨À¼	10	Ò»°ãÃ³Ò×	1470402	Ç§¿Ë	225416994	?	556,014,259
202005	63079000	6301ÖÁ6307µÄÎ´ÁÐÃûÖÆ³ÉÆ·,°üÀ¨·þ×°²Ã¼ôÑù	327	²¨À¼	12	ÆäËû¾èÔùÎï×Ê	744	Ç§¿Ë	170480	?	653,429
202005	63079000	6301ÖÁ6307µÄÎ´ÁÐÃûÖÆ³ÉÆ·,°üÀ¨·þ×°²Ã¼ôÑù	328	ÂÞÂíÄáÑÇ	10	Ò»°ãÃ³Ò×	688016	Ç§¿Ë	153317818	?	369,950,756
202005	63079000	6301ÖÁ6307µÄÎ´ÁÐÃûÖÆ³ÉÆ·,°üÀ¨·þ×°²Ã¼ôÑù	328	ÂÞÂíÄáÑÇ	12	ÆäËû¾èÔùÎï×Ê	566	Ç§¿Ë	134800	?	346,274
202005	63079000	6301ÖÁ6307µÄÎ´ÁÐÃûÖÆ³ÉÆ·,°üÀ¨·þ×°²Ã¼ôÑù	329	Ê¥ÂíÁ¦Åµ	10	Ò»°ãÃ³Ò×	2186	Ç§¿Ë	724160	?	1,136,964
202005	63079000	6301ÖÁ6307µÄÎ´ÁÐÃûÖÆ³ÉÆ·,°üÀ¨·þ×°²Ã¼ôÑù	330	Èðµä	10	Ò»°ãÃ³Ò×	1055771	Ç§¿Ë	88014888	?	488,189,869
202005	63079000	6301ÖÁ6307µÄÎ´ÁÐÃûÖÆ³ÉÆ·,°üÀ¨·þ×°²Ã¼ôÑù	330	Èðµä	12	ÆäËû¾èÔùÎï×Ê	655	Ç§¿Ë	45600	?	684,000
202005	63079000	6301ÖÁ6307µÄÎ´ÁÐÃûÖÆ³ÉÆ·,°üÀ¨·þ×°²Ã¼ôÑù	331	ÈðÊ¿	10	Ò»°ãÃ³Ò×	2069069	Ç§¿Ë	504456885	?	1,197,264,474
202005	63079000	6301ÖÁ6307µÄÎ´ÁÐÃûÖÆ³ÉÆ·,°üÀ¨·þ×°²Ã¼ôÑù	331	ÈðÊ¿	12	ÆäËû¾èÔùÎï×Ê	944	Ç§¿Ë	220000	?	403,964
202005	63079000	6301ÖÁ6307µÄÎ´ÁÐÃûÖÆ³ÉÆ·,°üÀ¨·þ×°²Ã¼ôÑù	334	°®É³ÄáÑÇ	10	Ò»°ãÃ³Ò×	50003	Ç§¿Ë	8794585	?	24,436,373
202005	63079000	6301ÖÁ6307µÄÎ´ÁÐÃûÖÆ³ÉÆ·,°üÀ¨·þ×°²Ã¼ôÑù	335	À­ÍÑÎ¬ÑÇ	10	Ò»°ãÃ³Ò×	51307	Ç§¿Ë	9791046	?	33,683,186
202005	63079000	6301ÖÁ6307µÄÎ´ÁÐÃûÖÆ³ÉÆ·,°üÀ¨·þ×°²Ã¼ôÑù	336	Á¢ÌÕÍð	10	Ò»°ãÃ³Ò×	274257	Ç§¿Ë	52386688	?	133,775,392
202005	63079000	6301ÖÁ6307µÄÎ´ÁÐÃûÖÆ³ÉÆ·,°üÀ¨·þ×°²Ã¼ôÑù	337	¸ñÂ³¼ªÑÇ	10	Ò»°ãÃ³Ò×	31096	Ç§¿Ë	5257255	?	7,934,971
202005	63079000	6301ÖÁ6307µÄÎ´ÁÐÃûÖÆ³ÉÆ·,°üÀ¨·þ×°²Ã¼ôÑù	338	ÑÇÃÀÄáÑÇ	10	Ò»°ãÃ³Ò×	2208	Ç§¿Ë	1138010	?	1,866,550
202005	63079000	6301ÖÁ6307µÄÎ´ÁÐÃûÖÆ³ÉÆ·,°üÀ¨·þ×°²Ã¼ôÑù	338	ÑÇÃÀÄáÑÇ	12	ÆäËû¾èÔùÎï×Ê	80	Ç§¿Ë	20000	?	50,281
202005	63079000	6301ÖÁ6307µÄÎ´ÁÐÃûÖÆ³ÉÆ·,°üÀ¨·þ×°²Ã¼ôÑù	339	°¢Èû°Ý½®	10	Ò»°ãÃ³Ò×	71892	Ç§¿Ë	15714045	?	22,551,443
202005	63079000	6301ÖÁ6307µÄÎ´ÁÐÃûÖÆ³ÉÆ·,°üÀ¨·þ×°²Ã¼ôÑù	339	°¢Èû°Ý½®	12	ÆäËû¾èÔùÎï×Ê	531	Ç§¿Ë	145480	?	379,440
202005	63079000	6301ÖÁ6307µÄÎ´ÁÐÃûÖÆ³ÉÆ·,°üÀ¨·þ×°²Ã¼ôÑù	340	°×¶íÂÞË¹	10	Ò»°ãÃ³Ò×	90414	Ç§¿Ë	22113567	?	47,857,072
202005	63079000	6301ÖÁ6307µÄÎ´ÁÐÃûÖÆ³ÉÆ·,°üÀ¨·þ×°²Ã¼ôÑù	340	°×¶íÂÞË¹	11	¹ú¼Ò¼ä¡¢¹ú¼Ê×éÖ¯ÎÞ³¥Ô®ÖúºÍÔùËÍµÄÎï×Ê	3136	Ç§¿Ë	650000	?	4,100,000
202005	63079000	6301ÖÁ6307µÄÎ´ÁÐÃûÖÆ³ÉÆ·,°üÀ¨·þ×°²Ã¼ôÑù	340	°×¶íÂÞË¹	12	ÆäËû¾èÔùÎï×Ê	710	Ç§¿Ë	151000	?	302,000
202005	63079000	6301ÖÁ6307µÄÎ´ÁÐÃûÖÆ³ÉÆ·,°üÀ¨·þ×°²Ã¼ôÑù	343	Ä¦¶û¶àÍß	10	Ò»°ãÃ³Ò×	5551	Ç§¿Ë	1008570	?	3,892,315
202005	63079000	6301ÖÁ6307µÄÎ´ÁÐÃûÖÆ³ÉÆ·,°üÀ¨·þ×°²Ã¼ôÑù	344	¶íÂÞË¹Áª°î	10	Ò»°ãÃ³Ò×	3520413	Ç§¿Ë	798769128	?	1,380,985,319
202005	63079000	6301ÖÁ6307µÄÎ´ÁÐÃûÖÆ³ÉÆ·,°üÀ¨·þ×°²Ã¼ôÑù	344	¶íÂÞË¹Áª°î	11	¹ú¼Ò¼ä¡¢¹ú¼Ê×éÖ¯ÎÞ³¥Ô®ÖúºÍÔùËÍµÄÎï×Ê	8823	Ç§¿Ë	2200000	?	9,800,000
202005	63079000	6301ÖÁ6307µÄÎ´ÁÐÃûÖÆ³ÉÆ·,°üÀ¨·þ×°²Ã¼ôÑù	344	¶íÂÞË¹Áª°î	12	ÆäËû¾èÔùÎï×Ê	7312	Ç§¿Ë	1603080	?	6,577,818
202005	63079000	6301ÖÁ6307µÄÎ´ÁÐÃûÖÆ³ÉÆ·,°üÀ¨·þ×°²Ã¼ôÑù	347	ÎÚ¿ËÀ¼	10	Ò»°ãÃ³Ò×	118414	Ç§¿Ë	25985958	?	42,403,399
202005	63079000	6301ÖÁ6307µÄÎ´ÁÐÃûÖÆ³ÉÆ·,°üÀ¨·þ×°²Ã¼ôÑù	347	ÎÚ¿ËÀ¼	11	¹ú¼Ò¼ä¡¢¹ú¼Ê×éÖ¯ÎÞ³¥Ô®ÖúºÍÔùËÍµÄÎï×Ê	505	Ç§¿Ë	50000	?	900,000
202005	63079000	6301ÖÁ6307µÄÎ´ÁÐÃûÖÆ³ÉÆ·,°üÀ¨·þ×°²Ã¼ôÑù	347	ÎÚ¿ËÀ¼	12	ÆäËû¾èÔùÎï×Ê	200	Ç§¿Ë	40000	?	106,000
202005	63079000	6301ÖÁ6307µÄÎ´ÁÐÃûÖÆ³ÉÆ·,°üÀ¨·þ×°²Ã¼ôÑù	350	Ë¹ÂåÎÄÄáÑÇ	10	Ò»°ãÃ³Ò×	427746	Ç§¿Ë	46619660	?	126,960,002
202005	63079000	6301ÖÁ6307µÄÎ´ÁÐÃûÖÆ³ÉÆ·,°üÀ¨·þ×°²Ã¼ôÑù	350	Ë¹ÂåÎÄÄáÑÇ	11	¹ú¼Ò¼ä¡¢¹ú¼Ê×éÖ¯ÎÞ³¥Ô®ÖúºÍÔùËÍµÄÎï×Ê	2514	Ç§¿Ë	730000	?	2,500,000
202005	63079000	6301ÖÁ6307µÄÎ´ÁÐÃûÖÆ³ÉÆ·,°üÀ¨·þ×°²Ã¼ôÑù	351	¿ËÂÞµØÑÇ	10	Ò»°ãÃ³Ò×	69577	Ç§¿Ë	18014180	?	35,576,207
202005	63079000	6301ÖÁ6307µÄÎ´ÁÐÃûÖÆ³ÉÆ·,°üÀ¨·þ×°²Ã¼ôÑù	351	¿ËÂÞµØÑÇ	11	¹ú¼Ò¼ä¡¢¹ú¼Ê×éÖ¯ÎÞ³¥Ô®ÖúºÍÔùËÍµÄÎï×Ê	142	Ç§¿Ë	40000	?	200,000
202005	63079000	6301ÖÁ6307µÄÎ´ÁÐÃûÖÆ³ÉÆ·,°üÀ¨·þ×°²Ã¼ôÑù	351	¿ËÂÞµØÑÇ	12	ÆäËû¾èÔùÎï×Ê	2296	Ç§¿Ë	550720	?	2,373,604
202005	63079000	6301ÖÁ6307µÄÎ´ÁÐÃûÖÆ³ÉÆ·,°üÀ¨·þ×°²Ã¼ôÑù	352	½Ý¿Ë	10	Ò»°ãÃ³Ò×	491246	Ç§¿Ë	87010865	?	379,433,455
202005	63079000	6301ÖÁ6307µÄÎ´ÁÐÃûÖÆ³ÉÆ·,°üÀ¨·þ×°²Ã¼ôÑù	352	½Ý¿Ë	12	ÆäËû¾èÔùÎï×Ê	1522	Ç§¿Ë	389800	?	967,006
202005	63079000	6301ÖÁ6307µÄÎ´ÁÐÃûÖÆ³ÉÆ·,°üÀ¨·þ×°²Ã¼ôÑù	353	Ë¹Âå·¥¿Ë	10	Ò»°ãÃ³Ò×	71905	Ç§¿Ë	11213381	?	35,063,833
202005	63079000	6301ÖÁ6307µÄÎ´ÁÐÃûÖÆ³ÉÆ·,°üÀ¨·þ×°²Ã¼ôÑù	353	Ë¹Âå·¥¿Ë	12	ÆäËû¾èÔùÎï×Ê	138	Ç§¿Ë	50000	?	85,166
202005	63079000	6301ÖÁ6307µÄÎ´ÁÐÃûÖÆ³ÉÆ·,°üÀ¨·þ×°²Ã¼ôÑù	354	±±ÂíÆä¶Ù¹²ºÍ¹ú	10	Ò»°ãÃ³Ò×	18398	Ç§¿Ë	1876630	?	6,946,139
202005	63079000	6301ÖÁ6307µÄÎ´ÁÐÃûÖÆ³ÉÆ·,°üÀ¨·þ×°²Ã¼ôÑù	355	²¨ºÚ	10	Ò»°ãÃ³Ò×	14849	Ç§¿Ë	3787260	?	4,874,206
202005	63079000	6301ÖÁ6307µÄÎ´ÁÐÃûÖÆ³ÉÆ·,°üÀ¨·þ×°²Ã¼ôÑù	355	²¨ºÚ	12	ÆäËû¾èÔùÎï×Ê	847	Ç§¿Ë	234000	?	798,646
202005	63079000	6301ÖÁ6307µÄÎ´ÁÐÃûÖÆ³ÉÆ·,°üÀ¨·þ×°²Ã¼ôÑù	356	èóµÙ¸Ô³Ç¹ú	10	Ò»°ãÃ³Ò×	46	Ç§¿Ë	4350	?	62,343
202005	63079000	6301ÖÁ6307µÄÎ´ÁÐÃûÖÆ³ÉÆ·,°üÀ¨·þ×°²Ã¼ôÑù	358	Èû¶ûÎ¬ÑÇ	10	Ò»°ãÃ³Ò×	335641	Ç§¿Ë	86869988	?	231,063,702
202005	63079000	6301ÖÁ6307µÄÎ´ÁÐÃûÖÆ³ÉÆ·,°üÀ¨·þ×°²Ã¼ôÑù	358	Èû¶ûÎ¬ÑÇ	12	ÆäËû¾èÔùÎï×Ê	685	Ç§¿Ë	133700	?	461,348
202005	63079000	6301ÖÁ6307µÄÎ´ÁÐÃûÖÆ³ÉÆ·,°üÀ¨·þ×°²Ã¼ôÑù	359	ºÚÉ½	10	Ò»°ãÃ³Ò×	1089	Ç§¿Ë	248560	?	824,433
202005	63079000	6301ÖÁ6307µÄÎ´ÁÐÃûÖÆ³ÉÆ·,°üÀ¨·þ×°²Ã¼ôÑù	359	ºÚÉ½	12	ÆäËû¾èÔùÎï×Ê	1408	Ç§¿Ë	344250	?	1,537,732
202005	63079000	6301ÖÁ6307µÄÎ´ÁÐÃûÖÆ³ÉÆ·,°üÀ¨·þ×°²Ã¼ôÑù	401	°²Ìá¹ÏºÍ°Í²¼´ï	10	Ò»°ãÃ³Ò×	424	Ç§¿Ë	82950	?	283,780
202005	63079000	6301ÖÁ6307µÄÎ´ÁÐÃûÖÆ³ÉÆ·,°üÀ¨·þ×°²Ã¼ôÑù	402	°¢¸ùÍ¢	10	Ò»°ãÃ³Ò×	600284	Ç§¿Ë	126566441	?	275,613,539
202005	63079000	6301ÖÁ6307µÄÎ´ÁÐÃûÖÆ³ÉÆ·,°üÀ¨·þ×°²Ã¼ôÑù	402	°¢¸ùÍ¢	11	¹ú¼Ò¼ä¡¢¹ú¼Ê×éÖ¯ÎÞ³¥Ô®ÖúºÍÔùËÍµÄÎï×Ê	285	Ç§¿Ë	80000	?	370,674
202005	63079000	6301ÖÁ6307µÄÎ´ÁÐÃûÖÆ³ÉÆ·,°üÀ¨·þ×°²Ã¼ôÑù	402	°¢¸ùÍ¢	12	ÆäËû¾èÔùÎï×Ê	336	Ç§¿Ë	77520	?	184,598
202005	63079000	6301ÖÁ6307µÄÎ´ÁÐÃûÖÆ³ÉÆ·,°üÀ¨·þ×°²Ã¼ôÑù	403	°¢Â³°Í	10	Ò»°ãÃ³Ò×	1231	Ç§¿Ë	272730	?	818,681
202005	63079000	6301ÖÁ6307µÄÎ´ÁÐÃûÖÆ³ÉÆ·,°üÀ¨·þ×°²Ã¼ôÑù	404	°Í¹þÂí	10	Ò»°ãÃ³Ò×	1046	Ç§¿Ë	115610	?	732,528
202005	63079000	6301ÖÁ6307µÄÎ´ÁÐÃûÖÆ³ÉÆ·,°üÀ¨·þ×°²Ã¼ôÑù	405	°Í°Í¶àË¹	10	Ò»°ãÃ³Ò×	3040	Ç§¿Ë	456731	?	3,668,373
202005	63079000	6301ÖÁ6307µÄÎ´ÁÐÃûÖÆ³ÉÆ·,°üÀ¨·þ×°²Ã¼ôÑù	406	²®Àû×È	10	Ò»°ãÃ³Ò×	6922	Ç§¿Ë	1492600	?	1,790,213
202005	63079000	6301ÖÁ6307µÄÎ´ÁÐÃûÖÆ³ÉÆ·,°üÀ¨·þ×°²Ã¼ôÑù	408	¶àÃñ×å²£ÀûÎ¬ÑÇ¹ú	10	Ò»°ãÃ³Ò×	133254	Ç§¿Ë	26086172	?	68,020,737
202005	63079000	6301ÖÁ6307µÄÎ´ÁÐÃûÖÆ³ÉÆ·,°üÀ¨·þ×°²Ã¼ôÑù	408	¶àÃñ×å²£ÀûÎ¬ÑÇ¹ú	12	ÆäËû¾èÔùÎï×Ê	42	Ç§¿Ë	11200	?	36,200
202005	63079000	6301ÖÁ6307µÄÎ´ÁÐÃûÖÆ³ÉÆ·,°üÀ¨·þ×°²Ã¼ôÑù	410	°ÍÎ÷	10	Ò»°ãÃ³Ò×	1948162	Ç§¿Ë	448204252	?	928,576,842
202005	63079000	6301ÖÁ6307µÄÎ´ÁÐÃûÖÆ³ÉÆ·,°üÀ¨·þ×°²Ã¼ôÑù	410	°ÍÎ÷	11	¹ú¼Ò¼ä¡¢¹ú¼Ê×éÖ¯ÎÞ³¥Ô®ÖúºÍÔùËÍµÄÎï×Ê	386	Ç§¿Ë	62000	?	409,000
202005	63079000	6301ÖÁ6307µÄÎ´ÁÐÃûÖÆ³ÉÆ·,°üÀ¨·þ×°²Ã¼ôÑù	410	°ÍÎ÷	12	ÆäËû¾èÔùÎï×Ê	661	Ç§¿Ë	139000	?	614,308
202005	63079000	6301ÖÁ6307µÄÎ´ÁÐÃûÖÆ³ÉÆ·,°üÀ¨·þ×°²Ã¼ôÑù	411	¿ªÂüÈºµº	10	Ò»°ãÃ³Ò×	3145	Ç§¿Ë	531000	?	2,605,325
202005	63079000	6301ÖÁ6307µÄÎ´ÁÐÃûÖÆ³ÉÆ·,°üÀ¨·þ×°²Ã¼ôÑù	412	ÖÇÀû	10	Ò»°ãÃ³Ò×	1993552	Ç§¿Ë	386104673	?	730,905,419
202005	63079000	6301ÖÁ6307µÄÎ´ÁÐÃûÖÆ³ÉÆ·,°üÀ¨·þ×°²Ã¼ôÑù	412	ÖÇÀû	12	ÆäËû¾èÔùÎï×Ê	11835	Ç§¿Ë	3953015	?	18,276,609
202005	63079000	6301ÖÁ6307µÄÎ´ÁÐÃûÖÆ³ÉÆ·,°üÀ¨·þ×°²Ã¼ôÑù	413	¸çÂ×±ÈÑÇ	10	Ò»°ãÃ³Ò×	1353906	Ç§¿Ë	304192829	?	490,001,114
202005	63079000	6301ÖÁ6307µÄÎ´ÁÐÃûÖÆ³ÉÆ·,°üÀ¨·þ×°²Ã¼ôÑù	413	¸çÂ×±ÈÑÇ	11	¹ú¼Ò¼ä¡¢¹ú¼Ê×éÖ¯ÎÞ³¥Ô®ÖúºÍÔùËÍµÄÎï×Ê	299	Ç§¿Ë	60000	?	360,400
202005	63079000	6301ÖÁ6307µÄÎ´ÁÐÃûÖÆ³ÉÆ·,°üÀ¨·þ×°²Ã¼ôÑù	414	¶àÃ×Äá¿Ë	10	Ò»°ãÃ³Ò×	5320	Ç§¿Ë	1353035	?	2,006,185
202005	63079000	6301ÖÁ6307µÄÎ´ÁÐÃûÖÆ³ÉÆ·,°üÀ¨·þ×°²Ã¼ôÑù	415	¸çË¹´ïÀè¼Ó	10	Ò»°ãÃ³Ò×	302442	Ç§¿Ë	65951345	?	78,575,370
202005	63079000	6301ÖÁ6307µÄÎ´ÁÐÃûÖÆ³ÉÆ·,°üÀ¨·þ×°²Ã¼ôÑù	415	¸çË¹´ïÀè¼Ó	12	ÆäËû¾èÔùÎï×Ê	790	Ç§¿Ë	200720	?	486,520
202005	63079000	6301ÖÁ6307µÄÎ´ÁÐÃûÖÆ³ÉÆ·,°üÀ¨·þ×°²Ã¼ôÑù	416	¹Å°Í	10	Ò»°ãÃ³Ò×	622	Ç§¿Ë	153300	?	480,506
202005	63079000	6301ÖÁ6307µÄÎ´ÁÐÃûÖÆ³ÉÆ·,°üÀ¨·þ×°²Ã¼ôÑù	416	¹Å°Í	11	¹ú¼Ò¼ä¡¢¹ú¼Ê×éÖ¯ÎÞ³¥Ô®ÖúºÍÔùËÍµÄÎï×Ê	1832	Ç§¿Ë	458000	?	1,145,000
202005	63079000	6301ÖÁ6307µÄÎ´ÁÐÃûÖÆ³ÉÆ·,°üÀ¨·þ×°²Ã¼ôÑù	416	¹Å°Í	12	ÆäËû¾èÔùÎï×Ê	315	Ç§¿Ë	56000	?	58,720
202005	63079000	6301ÖÁ6307µÄÎ´ÁÐÃûÖÆ³ÉÆ·,°üÀ¨·þ×°²Ã¼ôÑù	417	¿âÀ°Ë÷µº	10	Ò»°ãÃ³Ò×	2714	Ç§¿Ë	659920	?	1,381,484
202005	63079000	6301ÖÁ6307µÄÎ´ÁÐÃûÖÆ³ÉÆ·,°üÀ¨·þ×°²Ã¼ôÑù	418	¶àÃ×Äá¼Ó¹²ºÍ¹ú	10	Ò»°ãÃ³Ò×	1260014	Ç§¿Ë	308756208	?	470,870,913
202005	63079000	6301ÖÁ6307µÄÎ´ÁÐÃûÖÆ³ÉÆ·,°üÀ¨·þ×°²Ã¼ôÑù	418	¶àÃ×Äá¼Ó¹²ºÍ¹ú	12	ÆäËû¾èÔùÎï×Ê	162	Ç§¿Ë	30000	?	106,710
202005	63079000	6301ÖÁ6307µÄÎ´ÁÐÃûÖÆ³ÉÆ·,°üÀ¨·þ×°²Ã¼ôÑù	419	¶ò¹Ï¶à¶û	10	Ò»°ãÃ³Ò×	726892	Ç§¿Ë	133010696	?	434,080,899
202005	63079000	6301ÖÁ6307µÄÎ´ÁÐÃûÖÆ³ÉÆ·,°üÀ¨·þ×°²Ã¼ôÑù	419	¶ò¹Ï¶à¶û	12	ÆäËû¾èÔùÎï×Ê	180	Ç§¿Ë	56000	?	118,000
202005	63079000	6301ÖÁ6307µÄÎ´ÁÐÃûÖÆ³ÉÆ·,°üÀ¨·þ×°²Ã¼ôÑù	420	·¨Êô¹çÑÇÄÇ	10	Ò»°ãÃ³Ò×	1829	Ç§¿Ë	459250	?	719,967
202005	63079000	6301ÖÁ6307µÄÎ´ÁÐÃûÖÆ³ÉÆ·,°üÀ¨·þ×°²Ã¼ôÑù	421	¸ñÁÖÄÉ´ï	10	Ò»°ãÃ³Ò×	118	Ç§¿Ë	27806	?	61,517
202005	63079000	6301ÖÁ6307µÄÎ´ÁÐÃûÖÆ³ÉÆ·,°üÀ¨·þ×°²Ã¼ôÑù	422	¹ÏµÂÂÞÆÕ	10	Ò»°ãÃ³Ò×	4266	Ç§¿Ë	1053670	?	2,484,658
202005	63079000	6301ÖÁ6307µÄÎ´ÁÐÃûÖÆ³ÉÆ·,°üÀ¨·þ×°²Ã¼ôÑù	423	Î£µØÂíÀ­	10	Ò»°ãÃ³Ò×	496598	Ç§¿Ë	99230314	?	296,547,940
202005	63079000	6301ÖÁ6307µÄÎ´ÁÐÃûÖÆ³ÉÆ·,°üÀ¨·þ×°²Ã¼ôÑù	424	¹çÑÇÄÇ	10	Ò»°ãÃ³Ò×	13964	Ç§¿Ë	3126136	?	7,540,467
202005	63079000	6301ÖÁ6307µÄÎ´ÁÐÃûÖÆ³ÉÆ·,°üÀ¨·þ×°²Ã¼ôÑù	425	º£µØ	10	Ò»°ãÃ³Ò×	21619	Ç§¿Ë	5149176	?	11,184,340
202005	63079000	6301ÖÁ6307µÄÎ´ÁÐÃûÖÆ³ÉÆ·,°üÀ¨·þ×°²Ã¼ôÑù	425	º£µØ	12	ÆäËû¾èÔùÎï×Ê	1408	Ç§¿Ë	400000	?	800,000
202005	63079000	6301ÖÁ6307µÄÎ´ÁÐÃûÖÆ³ÉÆ·,°üÀ¨·þ×°²Ã¼ôÑù	426	ºé¶¼À­Ë¹	10	Ò»°ãÃ³Ò×	408674	Ç§¿Ë	94674067	?	186,142,211
202005	63079000	6301ÖÁ6307µÄÎ´ÁÐÃûÖÆ³ÉÆ·,°üÀ¨·þ×°²Ã¼ôÑù	427	ÑÀÂò¼Ó	10	Ò»°ãÃ³Ò×	52038	Ç§¿Ë	13041800	?	16,989,310
202005	63079000	6301ÖÁ6307µÄÎ´ÁÐÃûÖÆ³ÉÆ·,°üÀ¨·þ×°²Ã¼ôÑù	428	ÂíÌáÄá¿Ë	10	Ò»°ãÃ³Ò×	1534	Ç§¿Ë	388150	?	959,494
202005	63079000	6301ÖÁ6307µÄÎ´ÁÐÃûÖÆ³ÉÆ·,°üÀ¨·þ×°²Ã¼ôÑù	429	Ä«Î÷¸ç	10	Ò»°ãÃ³Ò×	3214101	Ç§¿Ë	443962376	?	1,711,238,053
202005	63079000	6301ÖÁ6307µÄÎ´ÁÐÃûÖÆ³ÉÆ·,°üÀ¨·þ×°²Ã¼ôÑù	429	Ä«Î÷¸ç	12	ÆäËû¾èÔùÎï×Ê	1678	Ç§¿Ë	410000	?	1,063,310
202005	63079000	6301ÖÁ6307µÄÎ´ÁÐÃûÖÆ³ÉÆ·,°üÀ¨·þ×°²Ã¼ôÑù	431	Äá¼ÓÀ­¹Ï	10	Ò»°ãÃ³Ò×	26386	Ç§¿Ë	6026567	?	13,374,105
202005	63079000	6301ÖÁ6307µÄÎ´ÁÐÃûÖÆ³ÉÆ·,°üÀ¨·þ×°²Ã¼ôÑù	432	°ÍÄÃÂí	10	Ò»°ãÃ³Ò×	1132371	Ç§¿Ë	270302790	?	330,699,294
202005	63079000	6301ÖÁ6307µÄÎ´ÁÐÃûÖÆ³ÉÆ·,°üÀ¨·þ×°²Ã¼ôÑù	433	°ÍÀ­¹ç	10	Ò»°ãÃ³Ò×	51344	Ç§¿Ë	11878182	?	28,269,787
202005	63079000	6301ÖÁ6307µÄÎ´ÁÐÃûÖÆ³ÉÆ·,°üÀ¨·þ×°²Ã¼ôÑù	433	°ÍÀ­¹ç	11	¹ú¼Ò¼ä¡¢¹ú¼Ê×éÖ¯ÎÞ³¥Ô®ÖúºÍÔùËÍµÄÎï×Ê	259	Ç§¿Ë	36000	?	260,000
202005	63079000	6301ÖÁ6307µÄÎ´ÁÐÃûÖÆ³ÉÆ·,°üÀ¨·þ×°²Ã¼ôÑù	434	ÃØÂ³	10	Ò»°ãÃ³Ò×	1979929	Ç§¿Ë	351792307	?	1,087,928,185
202005	63079000	6301ÖÁ6307µÄÎ´ÁÐÃûÖÆ³ÉÆ·,°üÀ¨·þ×°²Ã¼ôÑù	434	ÃØÂ³	12	ÆäËû¾èÔùÎï×Ê	44	Ç§¿Ë	10000	?	19,713
202005	63079000	6301ÖÁ6307µÄÎ´ÁÐÃûÖÆ³ÉÆ·,°üÀ¨·þ×°²Ã¼ôÑù	435	²¨¶àÀè¸÷	10	Ò»°ãÃ³Ò×	159498	Ç§¿Ë	32025196	?	94,514,292
202005	63079000	6301ÖÁ6307µÄÎ´ÁÐÃûÖÆ³ÉÆ·,°üÀ¨·þ×°²Ã¼ôÑù	437	Ê¥Â¬Î÷ÑÇ	10	Ò»°ãÃ³Ò×	341	Ç§¿Ë	64200	?	175,047
202005	63079000	6301ÖÁ6307µÄÎ´ÁÐÃûÖÆ³ÉÆ·,°üÀ¨·þ×°²Ã¼ôÑù	438	Ê¥Âí¶¡µº	10	Ò»°ãÃ³Ò×	1337	Ç§¿Ë	397800	?	416,239
202005	63079000	6301ÖÁ6307µÄÎ´ÁÐÃûÖÆ³ÉÆ·,°üÀ¨·þ×°²Ã¼ôÑù	439	Ê¥ÎÄÉ­ÌØºÍ¸ñÁÖÄÉ¶¡Ë¹	10	Ò»°ãÃ³Ò×	262	Ç§¿Ë	62850	?	91,630
202005	63079000	6301ÖÁ6307µÄÎ´ÁÐÃûÖÆ³ÉÆ·,°üÀ¨·þ×°²Ã¼ôÑù	440	Èø¶ûÍß¶à	10	Ò»°ãÃ³Ò×	258021	Ç§¿Ë	51841810	?	111,873,225
202005	63079000	6301ÖÁ6307µÄÎ´ÁÐÃûÖÆ³ÉÆ·,°üÀ¨·þ×°²Ã¼ôÑù	441	ËÕÀïÄÏ	10	Ò»°ãÃ³Ò×	3315	Ç§¿Ë	726220	?	1,963,436
202005	63079000	6301ÖÁ6307µÄÎ´ÁÐÃûÖÆ³ÉÆ·,°üÀ¨·þ×°²Ã¼ôÑù	442	ÌØÁ¢Äá´ïºÍ¶à°Í¸ç	10	Ò»°ãÃ³Ò×	18244	Ç§¿Ë	2542847	?	9,186,697
202005	63079000	6301ÖÁ6307µÄÎ´ÁÐÃûÖÆ³ÉÆ·,°üÀ¨·þ×°²Ã¼ôÑù	443	ÌØ¿ËË¹ºÍ¿­¿ÆË¹Èºµº	10	Ò»°ãÃ³Ò×	407	Ç§¿Ë	73760	?	236,193
202005	63079000	6301ÖÁ6307µÄÎ´ÁÐÃûÖÆ³ÉÆ·,°üÀ¨·þ×°²Ã¼ôÑù	444	ÎÚÀ­¹ç	10	Ò»°ãÃ³Ò×	137028	Ç§¿Ë	28327083	?	47,226,794
202005	63079000	6301ÖÁ6307µÄÎ´ÁÐÃûÖÆ³ÉÆ·,°üÀ¨·þ×°²Ã¼ôÑù	445	Î¯ÄÚÈðÀ­	10	Ò»°ãÃ³Ò×	13979	Ç§¿Ë	3415736	?	10,516,138
202005	63079000	6301ÖÁ6307µÄÎ´ÁÐÃûÖÆ³ÉÆ·,°üÀ¨·þ×°²Ã¼ôÑù	445	Î¯ÄÚÈðÀ­	11	¹ú¼Ò¼ä¡¢¹ú¼Ê×éÖ¯ÎÞ³¥Ô®ÖúºÍÔùËÍµÄÎï×Ê	197	Ç§¿Ë	60000	?	400,000
202005	63079000	6301ÖÁ6307µÄÎ´ÁÐÃûÖÆ³ÉÆ·,°üÀ¨·þ×°²Ã¼ôÑù	445	Î¯ÄÚÈðÀ­	12	ÆäËû¾èÔùÎï×Ê	1300	Ç§¿Ë	200000	?	1,938,000
202005	63079000	6301ÖÁ6307µÄÎ´ÁÐÃûÖÆ³ÉÆ·,°üÀ¨·þ×°²Ã¼ôÑù	446	Ó¢ÊôÎ¬¶û¾©Èºµº	10	Ò»°ãÃ³Ò×	250	Ç§¿Ë	42550	?	225,640
202005	63079000	6301ÖÁ6307µÄÎ´ÁÐÃûÖÆ³ÉÆ·,°üÀ¨·þ×°²Ã¼ôÑù	447	Ê¥Æä´ÄºÍÄáÎ¬Ë¹	10	Ò»°ãÃ³Ò×	449	Ç§¿Ë	25960	?	117,557
202005	63079000	6301ÖÁ6307µÄÎ´ÁÐÃûÖÆ³ÉÆ·,°üÀ¨·þ×°²Ã¼ôÑù	449	ºÉÊô°²µØÁÐË¹	10	Ò»°ãÃ³Ò×	613	Ç§¿Ë	123250	?	400,235
202005	63079000	6301ÖÁ6307µÄÎ´ÁÐÃûÖÆ³ÉÆ·,°üÀ¨·þ×°²Ã¼ôÑù	499	À­¶¡ÃÀÖÞÆäËû¹ú¼Ò(µØÇø)	10	Ò»°ãÃ³Ò×	223	Ç§¿Ë	61150	?	74,592
202005	63079000	6301ÖÁ6307µÄÎ´ÁÐÃûÖÆ³ÉÆ·,°üÀ¨·þ×°²Ã¼ôÑù	501	¼ÓÄÃ´ó	10	Ò»°ãÃ³Ò×	7616115	Ç§¿Ë	1502095291	?	3,144,119,471
202005	63079000	6301ÖÁ6307µÄÎ´ÁÐÃûÖÆ³ÉÆ·,°üÀ¨·þ×°²Ã¼ôÑù	501	¼ÓÄÃ´ó	11	¹ú¼Ò¼ä¡¢¹ú¼Ê×éÖ¯ÎÞ³¥Ô®ÖúºÍÔùËÍµÄÎï×Ê	1179	Ç§¿Ë	150000	?	1,550,000
202005	63079000	6301ÖÁ6307µÄÎ´ÁÐÃûÖÆ³ÉÆ·,°üÀ¨·þ×°²Ã¼ôÑù	501	¼ÓÄÃ´ó	12	ÆäËû¾èÔùÎï×Ê	699	Ç§¿Ë	194000	?	444,660
202005	63079000	6301ÖÁ6307µÄÎ´ÁÐÃûÖÆ³ÉÆ·,°üÀ¨·þ×°²Ã¼ôÑù	502	ÃÀ¹ú	10	Ò»°ãÃ³Ò×	68293723	Ç§¿Ë	10515768632	?	25,192,874,342
202005	63079000	6301ÖÁ6307µÄÎ´ÁÐÃûÖÆ³ÉÆ·,°üÀ¨·þ×°²Ã¼ôÑù	502	ÃÀ¹ú	11	¹ú¼Ò¼ä¡¢¹ú¼Ê×éÖ¯ÎÞ³¥Ô®ÖúºÍÔùËÍµÄÎï×Ê	940	Ç§¿Ë	200000	?	640,000
202005	63079000	6301ÖÁ6307µÄÎ´ÁÐÃûÖÆ³ÉÆ·,°üÀ¨·þ×°²Ã¼ôÑù	502	ÃÀ¹ú	12	ÆäËû¾èÔùÎï×Ê	13571	Ç§¿Ë	2840342	?	16,762,144
202005	63079000	6301ÖÁ6307µÄÎ´ÁÐÃûÖÆ³ÉÆ·,°üÀ¨·þ×°²Ã¼ôÑù	504	°ÙÄ½´ó	10	Ò»°ãÃ³Ò×	4373	Ç§¿Ë	775960	?	5,313,061
202005	63079000	6301ÖÁ6307µÄÎ´ÁÐÃûÖÆ³ÉÆ·,°üÀ¨·þ×°²Ã¼ôÑù	601	°Ä´óÀûÑÇ	10	Ò»°ãÃ³Ò×	3906397	Ç§¿Ë	407095338	?	1,502,446,630
202005	63079000	6301ÖÁ6307µÄÎ´ÁÐÃûÖÆ³ÉÆ·,°üÀ¨·þ×°²Ã¼ôÑù	603	ì³¼Ã	10	Ò»°ãÃ³Ò×	2380	Ç§¿Ë	217812	?	468,127
202005	63079000	6301ÖÁ6307µÄÎ´ÁÐÃûÖÆ³ÉÆ·,°üÀ¨·þ×°²Ã¼ôÑù	607	ÐÂ¿¦Àï¶àÄáÑÇ	10	Ò»°ãÃ³Ò×	14021	Ç§¿Ë	2707444	?	6,575,697
202005	63079000	6301ÖÁ6307µÄÎ´ÁÐÃûÖÆ³ÉÆ·,°üÀ¨·þ×°²Ã¼ôÑù	608	ÍßÅ¬°¢Í¼	10	Ò»°ãÃ³Ò×	186	Ç§¿Ë	4905	?	15,691
202005	63079000	6301ÖÁ6307µÄÎ´ÁÐÃûÖÆ³ÉÆ·,°üÀ¨·þ×°²Ã¼ôÑù	609	ÐÂÎ÷À¼	10	Ò»°ãÃ³Ò×	563844	Ç§¿Ë	100741774	?	312,522,960
202005	63079000	6301ÖÁ6307µÄÎ´ÁÐÃûÖÆ³ÉÆ·,°üÀ¨·þ×°²Ã¼ôÑù	611	°Í²¼ÑÇÐÂ¼¸ÄÚÑÇ	10	Ò»°ãÃ³Ò×	27104	Ç§¿Ë	5942930	?	13,772,811
202005	63079000	6301ÖÁ6307µÄÎ´ÁÐÃûÖÆ³ÉÆ·,°üÀ¨·þ×°²Ã¼ôÑù	611	°Í²¼ÑÇÐÂ¼¸ÄÚÑÇ	11	¹ú¼Ò¼ä¡¢¹ú¼Ê×éÖ¯ÎÞ³¥Ô®ÖúºÍÔùËÍµÄÎï×Ê	96	Ç§¿Ë	10000	?	140,000
202005	63079000	6301ÖÁ6307µÄÎ´ÁÐÃûÖÆ³ÉÆ·,°üÀ¨·þ×°²Ã¼ôÑù	611	°Í²¼ÑÇÐÂ¼¸ÄÚÑÇ	12	ÆäËû¾èÔùÎï×Ê	379	Ç§¿Ë	80000	?	377,665
202005	63079000	6301ÖÁ6307µÄÎ´ÁÐÃûÖÆ³ÉÆ·,°üÀ¨·þ×°²Ã¼ôÑù	613	ËùÂÞÃÅÈºµº	10	Ò»°ãÃ³Ò×	235	Ç§¿Ë	45200	?	128,132
202005	63079000	6301ÖÁ6307µÄÎ´ÁÐÃûÖÆ³ÉÆ·,°üÀ¨·þ×°²Ã¼ôÑù	613	ËùÂÞÃÅÈºµº	11	¹ú¼Ò¼ä¡¢¹ú¼Ê×éÖ¯ÎÞ³¥Ô®ÖúºÍÔùËÍµÄÎï×Ê	24	Ç§¿Ë	5000	?	15,000
202005	63079000	6301ÖÁ6307µÄÎ´ÁÐÃûÖÆ³ÉÆ·,°üÀ¨·þ×°²Ã¼ôÑù	614	ÌÀ¼Ó	10	Ò»°ãÃ³Ò×	104	Ç§¿Ë	864	?	6,149
202005	63079000	6301ÖÁ6307µÄÎ´ÁÐÃûÖÆ³ÉÆ·,°üÀ¨·þ×°²Ã¼ôÑù	614	ÌÀ¼Ó	11	¹ú¼Ò¼ä¡¢¹ú¼Ê×éÖ¯ÎÞ³¥Ô®ÖúºÍÔùËÍµÄÎï×Ê	37	Ç§¿Ë	2000	?	9,000
202005	63079000	6301ÖÁ6307µÄÎ´ÁÐÃûÖÆ³ÉÆ·,°üÀ¨·þ×°²Ã¼ôÑù	620	ÃÜ¿ËÂÞÄáÎ÷ÑÇÁª°î	10	Ò»°ãÃ³Ò×	105	Ç§¿Ë	30000	?	66,896
202005	63079000	6301ÖÁ6307µÄÎ´ÁÐÃûÖÆ³ÉÆ·,°üÀ¨·þ×°²Ã¼ôÑù	620	ÃÜ¿ËÂÞÄáÎ÷ÑÇÁª°î	12	ÆäËû¾èÔùÎï×Ê	33	Ç§¿Ë	10000	?	15,000
202005	63079000	6301ÖÁ6307µÄÎ´ÁÐÃûÖÆ³ÉÆ·,°üÀ¨·þ×°²Ã¼ôÑù	622	ÅÁÀÍ	12	ÆäËû¾èÔùÎï×Ê	11	Ç§¿Ë	2000	?	4,000
202005	63079000	6301ÖÁ6307µÄÎ´ÁÐÃûÖÆ³ÉÆ·,°üÀ¨·þ×°²Ã¼ôÑù	623	·¨Êô²¨ÀûÄáÎ÷ÑÇ	10	Ò»°ãÃ³Ò×	13689	Ç§¿Ë	3449130	?	8,980,423
202005	63079000	6301ÖÁ6307µÄÎ´ÁÐÃûÖÆ³ÉÆ·,°üÀ¨·þ×°²Ã¼ôÑù	623	·¨Êô²¨ÀûÄáÎ÷ÑÇ	12	ÆäËû¾èÔùÎï×Ê	751	Ç§¿Ë	182000	?	352,000
202005	63079000	6301ÖÁ6307µÄÎ´ÁÐÃûÖÆ³ÉÆ·,°üÀ¨·þ×°²Ã¼ôÑù	699	´óÑóÖÞÆäËû¹ú¼Ò(µØÇø)	10	Ò»°ãÃ³Ò×	2403	Ç§¿Ë	591208	?	900,596
202006	63079000	6301ÖÁ6307µÄÎ´ÁÐÃûÖÆ³ÉÆ·,°üÀ¨·þ×°²Ã¼ôÑù	101	°¢¸»º¹	10	Ò»°ãÃ³Ò×	23894	Ç§¿Ë	6051500	?	14,278,125
202006	63079000	6301ÖÁ6307µÄÎ´ÁÐÃûÖÆ³ÉÆ·,°üÀ¨·þ×°²Ã¼ôÑù	101	°¢¸»º¹	11	¹ú¼Ò¼ä¡¢¹ú¼Ê×éÖ¯ÎÞ³¥Ô®ÖúºÍÔùËÍµÄÎï×Ê	1799	Ç§¿Ë	510000	?	1,580,000
202006	63079000	6301ÖÁ6307µÄÎ´ÁÐÃûÖÆ³ÉÆ·,°üÀ¨·þ×°²Ã¼ôÑù	101	°¢¸»º¹	12	ÆäËû¾èÔùÎï×Ê	156	Ç§¿Ë	35000	?	181,000
202006	63079000	6301ÖÁ6307µÄÎ´ÁÐÃûÖÆ³ÉÆ·,°üÀ¨·þ×°²Ã¼ôÑù	102	°ÍÁÖ	10	Ò»°ãÃ³Ò×	56182	Ç§¿Ë	12546233	?	22,627,344
202006	63079000	6301ÖÁ6307µÄÎ´ÁÐÃûÖÆ³ÉÆ·,°üÀ¨·þ×°²Ã¼ôÑù	102	°ÍÁÖ	12	ÆäËû¾èÔùÎï×Ê	105	Ç§¿Ë	25000	?	44,090
202006	63079000	6301ÖÁ6307µÄÎ´ÁÐÃûÖÆ³ÉÆ·,°üÀ¨·þ×°²Ã¼ôÑù	103	ÃÏ¼ÓÀ­¹ú	10	Ò»°ãÃ³Ò×	440652	Ç§¿Ë	102195328	?	166,091,693
202006	63079000	6301ÖÁ6307µÄÎ´ÁÐÃûÖÆ³ÉÆ·,°üÀ¨·þ×°²Ã¼ôÑù	103	ÃÏ¼ÓÀ­¹ú	11	¹ú¼Ò¼ä¡¢¹ú¼Ê×éÖ¯ÎÞ³¥Ô®ÖúºÍÔùËÍµÄÎï×Ê	5200	Ç§¿Ë	1438000	?	4,664,882
202006	63079000	6301ÖÁ6307µÄÎ´ÁÐÃûÖÆ³ÉÆ·,°üÀ¨·þ×°²Ã¼ôÑù	103	ÃÏ¼ÓÀ­¹ú	12	ÆäËû¾èÔùÎï×Ê	1005	Ç§¿Ë	211000	?	941,713
202006	63079000	6301ÖÁ6307µÄÎ´ÁÐÃûÖÆ³ÉÆ·,°üÀ¨·þ×°²Ã¼ôÑù	104	²»µ¤	10	Ò»°ãÃ³Ò×	1	Ç§¿Ë	100	?	1,135
202006	63079000	6301ÖÁ6307µÄÎ´ÁÐÃûÖÆ³ÉÆ·,°üÀ¨·þ×°²Ã¼ôÑù	105	ÎÄÀ³	10	Ò»°ãÃ³Ò×	7031	Ç§¿Ë	1904841	?	3,708,167
202006	63079000	6301ÖÁ6307µÄÎ´ÁÐÃûÖÆ³ÉÆ·,°üÀ¨·þ×°²Ã¼ôÑù	106	Ãåµé	10	Ò»°ãÃ³Ò×	41384	Ç§¿Ë	6476286	?	7,337,084
202006	63079000	6301ÖÁ6307µÄÎ´ÁÐÃûÖÆ³ÉÆ·,°üÀ¨·þ×°²Ã¼ôÑù	106	Ãåµé	11	¹ú¼Ò¼ä¡¢¹ú¼Ê×éÖ¯ÎÞ³¥Ô®ÖúºÍÔùËÍµÄÎï×Ê	4885	Ç§¿Ë	1430000	?	4,460,000
202006	63079000	6301ÖÁ6307µÄÎ´ÁÐÃûÖÆ³ÉÆ·,°üÀ¨·þ×°²Ã¼ôÑù	106	Ãåµé	12	ÆäËû¾èÔùÎï×Ê	342	Ç§¿Ë	100000	?	175,000
202006	63079000	6301ÖÁ6307µÄÎ´ÁÐÃûÖÆ³ÉÆ·,°üÀ¨·þ×°²Ã¼ôÑù	107	¼íÆÒÕ¯	10	Ò»°ãÃ³Ò×	34362	Ç§¿Ë	3757229	?	3,674,844
202006	63079000	6301ÖÁ6307µÄÎ´ÁÐÃûÖÆ³ÉÆ·,°üÀ¨·þ×°²Ã¼ôÑù	107	¼íÆÒÕ¯	11	¹ú¼Ò¼ä¡¢¹ú¼Ê×éÖ¯ÎÞ³¥Ô®ÖúºÍÔùËÍµÄÎï×Ê	5209	Ç§¿Ë	1530000	?	4,740,000
202006	63079000	6301ÖÁ6307µÄÎ´ÁÐÃûÖÆ³ÉÆ·,°üÀ¨·þ×°²Ã¼ôÑù	107	¼íÆÒÕ¯	12	ÆäËû¾èÔùÎï×Ê	1375	Ç§¿Ë	300000	?	609,218
202006	63079000	6301ÖÁ6307µÄÎ´ÁÐÃûÖÆ³ÉÆ·,°üÀ¨·þ×°²Ã¼ôÑù	108	ÈûÆÖÂ·Ë¹	10	Ò»°ãÃ³Ò×	16627	Ç§¿Ë	2937538	?	4,963,212
202006	63079000	6301ÖÁ6307µÄÎ´ÁÐÃûÖÆ³ÉÆ·,°üÀ¨·þ×°²Ã¼ôÑù	109	³¯ÏÊ	10	Ò»°ãÃ³Ò×	1636	Ç§¿Ë	403536	?	256,375
202006	63079000	6301ÖÁ6307µÄÎ´ÁÐÃûÖÆ³ÉÆ·,°üÀ¨·þ×°²Ã¼ôÑù	110	ÖÐ¹úÏã¸Û	10	Ò»°ãÃ³Ò×	205400	Ç§¿Ë	23247535	?	27,119,539
202006	63079000	6301ÖÁ6307µÄÎ´ÁÐÃûÖÆ³ÉÆ·,°üÀ¨·þ×°²Ã¼ôÑù	110	ÖÐ¹úÏã¸Û	12	ÆäËû¾èÔùÎï×Ê	34	Ç§¿Ë	10000	?	25,000
202006	63079000	6301ÖÁ6307µÄÎ´ÁÐÃûÖÆ³ÉÆ·,°üÀ¨·þ×°²Ã¼ôÑù	111	Ó¡¶È	10	Ò»°ãÃ³Ò×	399231	Ç§¿Ë	46568349	?	219,065,725
202006	63079000	6301ÖÁ6307µÄÎ´ÁÐÃûÖÆ³ÉÆ·,°üÀ¨·þ×°²Ã¼ôÑù	112	Ó¡¶ÈÄáÎ÷ÑÇ	10	Ò»°ãÃ³Ò×	284058	Ç§¿Ë	52022142	?	57,946,517
202006	63079000	6301ÖÁ6307µÄÎ´ÁÐÃûÖÆ³ÉÆ·,°üÀ¨·þ×°²Ã¼ôÑù	112	Ó¡¶ÈÄáÎ÷ÑÇ	11	¹ú¼Ò¼ä¡¢¹ú¼Ê×éÖ¯ÎÞ³¥Ô®ÖúºÍÔùËÍµÄÎï×Ê	4778	Ç§¿Ë	1370000	?	4,900,000
202006	63079000	6301ÖÁ6307µÄÎ´ÁÐÃûÖÆ³ÉÆ·,°üÀ¨·þ×°²Ã¼ôÑù	112	Ó¡¶ÈÄáÎ÷ÑÇ	12	ÆäËû¾èÔùÎï×Ê	786	Ç§¿Ë	140000	?	357,449
202006	63079000	6301ÖÁ6307µÄÎ´ÁÐÃûÖÆ³ÉÆ·,°üÀ¨·þ×°²Ã¼ôÑù	113	ÒÁÀÊ	10	Ò»°ãÃ³Ò×	46772	Ç§¿Ë	3753550	?	9,984,264
202006	63079000	6301ÖÁ6307µÄÎ´ÁÐÃûÖÆ³ÉÆ·,°üÀ¨·þ×°²Ã¼ôÑù	113	ÒÁÀÊ	11	¹ú¼Ò¼ä¡¢¹ú¼Ê×éÖ¯ÎÞ³¥Ô®ÖúºÍÔùËÍµÄÎï×Ê	401	Ç§¿Ë	50000	?	750,000
202006	63079000	6301ÖÁ6307µÄÎ´ÁÐÃûÖÆ³ÉÆ·,°üÀ¨·þ×°²Ã¼ôÑù	114	ÒÁÀ­¿Ë	10	Ò»°ãÃ³Ò×	934899	Ç§¿Ë	185291652	?	145,855,136
202006	63079000	6301ÖÁ6307µÄÎ´ÁÐÃûÖÆ³ÉÆ·,°üÀ¨·þ×°²Ã¼ôÑù	115	ÒÔÉ«ÁÐ	10	Ò»°ãÃ³Ò×	491561	Ç§¿Ë	104058982	?	93,178,193
202006	63079000	6301ÖÁ6307µÄÎ´ÁÐÃûÖÆ³ÉÆ·,°üÀ¨·þ×°²Ã¼ôÑù	115	ÒÔÉ«ÁÐ	12	ÆäËû¾èÔùÎï×Ê	68	Ç§¿Ë	11120	?	97,408
202006	63079000	6301ÖÁ6307µÄÎ´ÁÐÃûÖÆ³ÉÆ·,°üÀ¨·þ×°²Ã¼ôÑù	116	ÈÕ±¾	10	Ò»°ãÃ³Ò×	8770547	Ç§¿Ë	1588004897	?	2,064,362,857
202006	63079000	6301ÖÁ6307µÄÎ´ÁÐÃûÖÆ³ÉÆ·,°üÀ¨·þ×°²Ã¼ôÑù	116	ÈÕ±¾	12	ÆäËû¾èÔùÎï×Ê	2734	Ç§¿Ë	648380	?	1,730,454
202006	63079000	6301ÖÁ6307µÄÎ´ÁÐÃûÖÆ³ÉÆ·,°üÀ¨·þ×°²Ã¼ôÑù	117	Ô¼µ©	10	Ò»°ãÃ³Ò×	48245	Ç§¿Ë	3913568	?	5,536,105
202006	63079000	6301ÖÁ6307µÄÎ´ÁÐÃûÖÆ³ÉÆ·,°üÀ¨·þ×°²Ã¼ôÑù	118	¿ÆÍþÌØ	10	Ò»°ãÃ³Ò×	1836441	Ç§¿Ë	519308208	?	769,155,649
202006	63079000	6301ÖÁ6307µÄÎ´ÁÐÃûÖÆ³ÉÆ·,°üÀ¨·þ×°²Ã¼ôÑù	119	ÀÏÎÎ	10	Ò»°ãÃ³Ò×	875	Ç§¿Ë	197520	?	1,399,413
202006	63079000	6301ÖÁ6307µÄÎ´ÁÐÃûÖÆ³ÉÆ·,°üÀ¨·þ×°²Ã¼ôÑù	119	ÀÏÎÎ	12	ÆäËû¾èÔùÎï×Ê	1165	Ç§¿Ë	325000	?	875,000
202006	63079000	6301ÖÁ6307µÄÎ´ÁÐÃûÖÆ³ÉÆ·,°üÀ¨·þ×°²Ã¼ôÑù	120	Àè°ÍÄÛ	10	Ò»°ãÃ³Ò×	22446	Ç§¿Ë	5034737	?	7,838,452
202006	63079000	6301ÖÁ6307µÄÎ´ÁÐÃûÖÆ³ÉÆ·,°üÀ¨·þ×°²Ã¼ôÑù	121	ÖÐ¹ú°ÄÃÅ	10	Ò»°ãÃ³Ò×	77042	Ç§¿Ë	17500661	?	34,871,055
202006	63079000	6301ÖÁ6307µÄÎ´ÁÐÃûÖÆ³ÉÆ·,°üÀ¨·þ×°²Ã¼ôÑù	122	ÂíÀ´Î÷ÑÇ	10	Ò»°ãÃ³Ò×	1587863	Ç§¿Ë	242226075	?	204,225,576
202006	63079000	6301ÖÁ6307µÄÎ´ÁÐÃûÖÆ³ÉÆ·,°üÀ¨·þ×°²Ã¼ôÑù	122	ÂíÀ´Î÷ÑÇ	11	¹ú¼Ò¼ä¡¢¹ú¼Ê×éÖ¯ÎÞ³¥Ô®ÖúºÍÔùËÍµÄÎï×Ê	5035	Ç§¿Ë	1370000	?	4,900,000
202006	63079000	6301ÖÁ6307µÄÎ´ÁÐÃûÖÆ³ÉÆ·,°üÀ¨·þ×°²Ã¼ôÑù	122	ÂíÀ´Î÷ÑÇ	12	ÆäËû¾èÔùÎï×Ê	4566	Ç§¿Ë	1384000	?	2,921,520
202006	63079000	6301ÖÁ6307µÄÎ´ÁÐÃûÖÆ³ÉÆ·,°üÀ¨·þ×°²Ã¼ôÑù	123	Âí¶û´ú·ò	10	Ò»°ãÃ³Ò×	3258	Ç§¿Ë	644045	?	968,030
202006	63079000	6301ÖÁ6307µÄÎ´ÁÐÃûÖÆ³ÉÆ·,°üÀ¨·þ×°²Ã¼ôÑù	123	Âí¶û´ú·ò	11	¹ú¼Ò¼ä¡¢¹ú¼Ê×éÖ¯ÎÞ³¥Ô®ÖúºÍÔùËÍµÄÎï×Ê	220	Ç§¿Ë	55000	?	230,000
202006	63079000	6301ÖÁ6307µÄÎ´ÁÐÃûÖÆ³ÉÆ·,°üÀ¨·þ×°²Ã¼ôÑù	123	Âí¶û´ú·ò	12	ÆäËû¾èÔùÎï×Ê	16	Ç§¿Ë	6000	?	18,000
202006	63079000	6301ÖÁ6307µÄÎ´ÁÐÃûÖÆ³ÉÆ·,°üÀ¨·þ×°²Ã¼ôÑù	124	ÃÉ¹Å	10	Ò»°ãÃ³Ò×	2552	Ç§¿Ë	281063	?	330,241
202006	63079000	6301ÖÁ6307µÄÎ´ÁÐÃûÖÆ³ÉÆ·,°üÀ¨·þ×°²Ã¼ôÑù	124	ÃÉ¹Å	12	ÆäËû¾èÔùÎï×Ê	537	Ç§¿Ë	150000	?	425,737
202006	63079000	6301ÖÁ6307µÄÎ´ÁÐÃûÖÆ³ÉÆ·,°üÀ¨·þ×°²Ã¼ôÑù	125	Äá²´¶ûÁª°îÃñÖ÷¹²ºÍ¹ú	10	Ò»°ãÃ³Ò×	31405	Ç§¿Ë	6460892	?	13,176,936
202006	63079000	6301ÖÁ6307µÄÎ´ÁÐÃûÖÆ³ÉÆ·,°üÀ¨·þ×°²Ã¼ôÑù	125	Äá²´¶ûÁª°îÃñÖ÷¹²ºÍ¹ú	12	ÆäËû¾èÔùÎï×Ê	105	Ç§¿Ë	30000	?	75,000
202006	63079000	6301ÖÁ6307µÄÎ´ÁÐÃûÖÆ³ÉÆ·,°üÀ¨·þ×°²Ã¼ôÑù	126	°¢Âü	10	Ò»°ãÃ³Ò×	233664	Ç§¿Ë	55129063	?	44,708,535
202006	63079000	6301ÖÁ6307µÄÎ´ÁÐÃûÖÆ³ÉÆ·,°üÀ¨·þ×°²Ã¼ôÑù	126	°¢Âü	11	¹ú¼Ò¼ä¡¢¹ú¼Ê×éÖ¯ÎÞ³¥Ô®ÖúºÍÔùËÍµÄÎï×Ê	201	Ç§¿Ë	40000	?	281,000
202006	63079000	6301ÖÁ6307µÄÎ´ÁÐÃûÖÆ³ÉÆ·,°üÀ¨·þ×°²Ã¼ôÑù	126	°¢Âü	12	ÆäËû¾èÔùÎï×Ê	377	Ç§¿Ë	59400	?	121,610
202006	63079000	6301ÖÁ6307µÄÎ´ÁÐÃûÖÆ³ÉÆ·,°üÀ¨·þ×°²Ã¼ôÑù	127	°Í»ùË¹Ì¹	10	Ò»°ãÃ³Ò×	136095	Ç§¿Ë	16066674	?	40,502,690
202006	63079000	6301ÖÁ6307µÄÎ´ÁÐÃûÖÆ³ÉÆ·,°üÀ¨·þ×°²Ã¼ôÑù	127	°Í»ùË¹Ì¹	12	ÆäËû¾èÔùÎï×Ê	8377	Ç§¿Ë	1663935	?	5,740,582
202006	63079000	6301ÖÁ6307µÄÎ´ÁÐÃûÖÆ³ÉÆ·,°üÀ¨·þ×°²Ã¼ôÑù	128	°ÍÀÕË¹Ì¹	10	Ò»°ãÃ³Ò×	3984	Ç§¿Ë	1020000	?	771,490
202006	63079000	6301ÖÁ6307µÄÎ´ÁÐÃûÖÆ³ÉÆ·,°üÀ¨·þ×°²Ã¼ôÑù	128	°ÍÀÕË¹Ì¹	11	¹ú¼Ò¼ä¡¢¹ú¼Ê×éÖ¯ÎÞ³¥Ô®ÖúºÍÔùËÍµÄÎï×Ê	165	Ç§¿Ë	30000	?	230,000
202006	63079000	6301ÖÁ6307µÄÎ´ÁÐÃûÖÆ³ÉÆ·,°üÀ¨·þ×°²Ã¼ôÑù	128	°ÍÀÕË¹Ì¹	12	ÆäËû¾èÔùÎï×Ê	204	Ç§¿Ë	50000	?	150,000
202006	63079000	6301ÖÁ6307µÄÎ´ÁÐÃûÖÆ³ÉÆ·,°üÀ¨·þ×°²Ã¼ôÑù	129	·ÆÂÉ±ö	10	Ò»°ãÃ³Ò×	701166	Ç§¿Ë	141903865	?	145,640,723
202006	63079000	6301ÖÁ6307µÄÎ´ÁÐÃûÖÆ³ÉÆ·,°üÀ¨·þ×°²Ã¼ôÑù	129	·ÆÂÉ±ö	11	¹ú¼Ò¼ä¡¢¹ú¼Ê×éÖ¯ÎÞ³¥Ô®ÖúºÍÔùËÍµÄÎï×Ê	4778	Ç§¿Ë	1370000	?	4,900,000
202006	63079000	6301ÖÁ6307µÄÎ´ÁÐÃûÖÆ³ÉÆ·,°üÀ¨·þ×°²Ã¼ôÑù	129	·ÆÂÉ±ö	12	ÆäËû¾èÔùÎï×Ê	4023	Ç§¿Ë	1262600	?	3,217,901
202006	63079000	6301ÖÁ6307µÄÎ´ÁÐÃûÖÆ³ÉÆ·,°üÀ¨·þ×°²Ã¼ôÑù	130	¿¨Ëþ¶û	10	Ò»°ãÃ³Ò×	413747	Ç§¿Ë	100256416	?	123,020,913
202006	63079000	6301ÖÁ6307µÄÎ´ÁÐÃûÖÆ³ÉÆ·,°üÀ¨·þ×°²Ã¼ôÑù	131	É³ÌØ°¢À­²®	10	Ò»°ãÃ³Ò×	8835410	Ç§¿Ë	2178360629	?	1,711,426,235
202006	63079000	6301ÖÁ6307µÄÎ´ÁÐÃûÖÆ³ÉÆ·,°üÀ¨·þ×°²Ã¼ôÑù	131	É³ÌØ°¢À­²®	11	¹ú¼Ò¼ä¡¢¹ú¼Ê×éÖ¯ÎÞ³¥Ô®ÖúºÍÔùËÍµÄÎï×Ê	1000	Ç§¿Ë	200000	?	352,010
202006	63079000	6301ÖÁ6307µÄÎ´ÁÐÃûÖÆ³ÉÆ·,°üÀ¨·þ×°²Ã¼ôÑù	132	ÐÂ¼ÓÆÂ	10	Ò»°ãÃ³Ò×	2047391	Ç§¿Ë	337645901	?	1,703,135,984
202006	63079000	6301ÖÁ6307µÄÎ´ÁÐÃûÖÆ³ÉÆ·,°üÀ¨·þ×°²Ã¼ôÑù	132	ÐÂ¼ÓÆÂ	12	ÆäËû¾èÔùÎï×Ê	240	Ç§¿Ë	67000	?	132,000
202006	63079000	6301ÖÁ6307µÄÎ´ÁÐÃûÖÆ³ÉÆ·,°üÀ¨·þ×°²Ã¼ôÑù	133	º«¹ú	10	Ò»°ãÃ³Ò×	6330983	Ç§¿Ë	1387708421	?	1,301,581,959
202006	63079000	6301ÖÁ6307µÄÎ´ÁÐÃûÖÆ³ÉÆ·,°üÀ¨·þ×°²Ã¼ôÑù	133	º«¹ú	12	ÆäËû¾èÔùÎï×Ê	552	Ç§¿Ë	121120	?	461,045
202006	63079000	6301ÖÁ6307µÄÎ´ÁÐÃûÖÆ³ÉÆ·,°üÀ¨·þ×°²Ã¼ôÑù	134	Ë¹ÀïÀ¼¿¨	10	Ò»°ãÃ³Ò×	165166	Ç§¿Ë	40147480	?	32,023,417
202006	63079000	6301ÖÁ6307µÄÎ´ÁÐÃûÖÆ³ÉÆ·,°üÀ¨·þ×°²Ã¼ôÑù	134	Ë¹ÀïÀ¼¿¨	11	¹ú¼Ò¼ä¡¢¹ú¼Ê×éÖ¯ÎÞ³¥Ô®ÖúºÍÔùËÍµÄÎï×Ê	2191	Ç§¿Ë	630000	?	2,220,000
202006	63079000	6301ÖÁ6307µÄÎ´ÁÐÃûÖÆ³ÉÆ·,°üÀ¨·þ×°²Ã¼ôÑù	134	Ë¹ÀïÀ¼¿¨	12	ÆäËû¾èÔùÎï×Ê	136	Ç§¿Ë	51000	?	150,000
202006	63079000	6301ÖÁ6307µÄÎ´ÁÐÃûÖÆ³ÉÆ·,°üÀ¨·þ×°²Ã¼ôÑù	135	ÐðÀûÑÇ	10	Ò»°ãÃ³Ò×	7	Ç§¿Ë	2100	?	5,464
202006	63079000	6301ÖÁ6307µÄÎ´ÁÐÃûÖÆ³ÉÆ·,°üÀ¨·þ×°²Ã¼ôÑù	136	Ì©¹ú	10	Ò»°ãÃ³Ò×	437454	Ç§¿Ë	50313566	?	54,581,763
202006	63079000	6301ÖÁ6307µÄÎ´ÁÐÃûÖÆ³ÉÆ·,°üÀ¨·þ×°²Ã¼ôÑù	136	Ì©¹ú	11	¹ú¼Ò¼ä¡¢¹ú¼Ê×éÖ¯ÎÞ³¥Ô®ÖúºÍÔùËÍµÄÎï×Ê	4216	Ç§¿Ë	1300000	?	3,640,000
202006	63079000	6301ÖÁ6307µÄÎ´ÁÐÃûÖÆ³ÉÆ·,°üÀ¨·þ×°²Ã¼ôÑù	136	Ì©¹ú	12	ÆäËû¾èÔùÎï×Ê	351	Ç§¿Ë	92000	?	204,000
202006	63079000	6301ÖÁ6307µÄÎ´ÁÐÃûÖÆ³ÉÆ·,°üÀ¨·þ×°²Ã¼ôÑù	137	ÍÁ¶úÆä	10	Ò»°ãÃ³Ò×	54663	Ç§¿Ë	11124379	?	8,610,151
202006	63079000	6301ÖÁ6307µÄÎ´ÁÐÃûÖÆ³ÉÆ·,°üÀ¨·þ×°²Ã¼ôÑù	137	ÍÁ¶úÆä	12	ÆäËû¾èÔùÎï×Ê	126	Ç§¿Ë	30000	?	54,400
202006	63079000	6301ÖÁ6307µÄÎ´ÁÐÃûÖÆ³ÉÆ·,°üÀ¨·þ×°²Ã¼ôÑù	138	°¢ÁªÇõ	10	Ò»°ãÃ³Ò×	2277446	Ç§¿Ë	527364871	?	416,455,024
202006	63079000	6301ÖÁ6307µÄÎ´ÁÐÃûÖÆ³ÉÆ·,°üÀ¨·þ×°²Ã¼ôÑù	138	°¢ÁªÇõ	12	ÆäËû¾èÔùÎï×Ê	71	Ç§¿Ë	20000	?	25,000
202006	63079000	6301ÖÁ6307µÄÎ´ÁÐÃûÖÆ³ÉÆ·,°üÀ¨·þ×°²Ã¼ôÑù	139	Ò²ÃÅ	10	Ò»°ãÃ³Ò×	105821	Ç§¿Ë	19556429	?	13,310,751
202006	63079000	6301ÖÁ6307µÄÎ´ÁÐÃûÖÆ³ÉÆ·,°üÀ¨·þ×°²Ã¼ôÑù	141	Ô½ÄÏ	10	Ò»°ãÃ³Ò×	581472	Ç§¿Ë	19381773	?	52,063,062
202006	63079000	6301ÖÁ6307µÄÎ´ÁÐÃûÖÆ³ÉÆ·,°üÀ¨·þ×°²Ã¼ôÑù	141	Ô½ÄÏ	12	ÆäËû¾èÔùÎï×Ê	669	Ç§¿Ë	130000	?	350,800
202006	63079000	6301ÖÁ6307µÄÎ´ÁÐÃûÖÆ³ÉÆ·,°üÀ¨·þ×°²Ã¼ôÑù	143	ÖÐ¹úÌ¨Íå	10	Ò»°ãÃ³Ò×	311888	Ç§¿Ë	25727661	?	20,405,123
202006	63079000	6301ÖÁ6307µÄÎ´ÁÐÃûÖÆ³ÉÆ·,°üÀ¨·þ×°²Ã¼ôÑù	144	¶«µÛãë	10	Ò»°ãÃ³Ò×	1149	Ç§¿Ë	305100	?	1,183,993
202006	63079000	6301ÖÁ6307µÄÎ´ÁÐÃûÖÆ³ÉÆ·,°üÀ¨·þ×°²Ã¼ôÑù	145	¹þÈø¿ËË¹Ì¹	10	Ò»°ãÃ³Ò×	33181	Ç§¿Ë	6271199	?	9,483,612
202006	63079000	6301ÖÁ6307µÄÎ´ÁÐÃûÖÆ³ÉÆ·,°üÀ¨·þ×°²Ã¼ôÑù	146	¼ª¶û¼ªË¹Ë¹Ì¹	10	Ò»°ãÃ³Ò×	2358	Ç§¿Ë	299210	?	2,098,931
202006	63079000	6301ÖÁ6307µÄÎ´ÁÐÃûÖÆ³ÉÆ·,°üÀ¨·þ×°²Ã¼ôÑù	146	¼ª¶û¼ªË¹Ë¹Ì¹	12	ÆäËû¾èÔùÎï×Ê	1078	Ç§¿Ë	276600	?	850,850
202006	63079000	6301ÖÁ6307µÄÎ´ÁÐÃûÖÆ³ÉÆ·,°üÀ¨·þ×°²Ã¼ôÑù	147	Ëþ¼ª¿ËË¹Ì¹	10	Ò»°ãÃ³Ò×	3937	Ç§¿Ë	694630	?	1,926,727
202006	63079000	6301ÖÁ6307µÄÎ´ÁÐÃûÖÆ³ÉÆ·,°üÀ¨·þ×°²Ã¼ôÑù	147	Ëþ¼ª¿ËË¹Ì¹	11	¹ú¼Ò¼ä¡¢¹ú¼Ê×éÖ¯ÎÞ³¥Ô®ÖúºÍÔùËÍµÄÎï×Ê	2431	Ç§¿Ë	580000	?	2,840,000
202006	63079000	6301ÖÁ6307µÄÎ´ÁÐÃûÖÆ³ÉÆ·,°üÀ¨·þ×°²Ã¼ôÑù	147	Ëþ¼ª¿ËË¹Ì¹	12	ÆäËû¾èÔùÎï×Ê	1751	Ç§¿Ë	496000	?	1,023,960
202006	63079000	6301ÖÁ6307µÄÎ´ÁÐÃûÖÆ³ÉÆ·,°üÀ¨·þ×°²Ã¼ôÑù	149	ÎÚ×È±ð¿ËË¹Ì¹	10	Ò»°ãÃ³Ò×	1061	Ç§¿Ë	121729	?	178,969
202006	63079000	6301ÖÁ6307µÄÎ´ÁÐÃûÖÆ³ÉÆ·,°üÀ¨·þ×°²Ã¼ôÑù	149	ÎÚ×È±ð¿ËË¹Ì¹	12	ÆäËû¾èÔùÎï×Ê	320	Ç§¿Ë	100000	?	176,005
202006	63079000	6301ÖÁ6307µÄÎ´ÁÐÃûÖÆ³ÉÆ·,°üÀ¨·þ×°²Ã¼ôÑù	201	°¢¶û¼°ÀûÑÇ	10	Ò»°ãÃ³Ò×	39377	Ç§¿Ë	10446367	?	13,322,476
202006	63079000	6301ÖÁ6307µÄÎ´ÁÐÃûÖÆ³ÉÆ·,°üÀ¨·þ×°²Ã¼ôÑù	202	°²¸çÀ­	10	Ò»°ãÃ³Ò×	55907	Ç§¿Ë	11522675	?	25,185,843
202006	63079000	6301ÖÁ6307µÄÎ´ÁÐÃûÖÆ³ÉÆ·,°üÀ¨·þ×°²Ã¼ôÑù	202	°²¸çÀ­	12	ÆäËû¾èÔùÎï×Ê	53	Ç§¿Ë	15000	?	39,000
202006	63079000	6301ÖÁ6307µÄÎ´ÁÐÃûÖÆ³ÉÆ·,°üÀ¨·þ×°²Ã¼ôÑù	203	±´Äþ	10	Ò»°ãÃ³Ò×	22942	Ç§¿Ë	5325180	?	7,478,372
202006	63079000	6301ÖÁ6307µÄÎ´ÁÐÃûÖÆ³ÉÆ·,°üÀ¨·þ×°²Ã¼ôÑù	204	²©´ÄÍßÄÉ	10	Ò»°ãÃ³Ò×	7126	Ç§¿Ë	1288600	?	5,492,040
202006	63079000	6301ÖÁ6307µÄÎ´ÁÐÃûÖÆ³ÉÆ·,°üÀ¨·þ×°²Ã¼ôÑù	204	²©´ÄÍßÄÉ	12	ÆäËû¾èÔùÎï×Ê	50	Ç§¿Ë	10000	?	20,000
202006	63079000	6301ÖÁ6307µÄÎ´ÁÐÃûÖÆ³ÉÆ·,°üÀ¨·þ×°²Ã¼ôÑù	205	²¼Â¡µÏ	10	Ò»°ãÃ³Ò×	3200	Ç§¿Ë	731173	?	2,231,301
202006	63079000	6301ÖÁ6307µÄÎ´ÁÐÃûÖÆ³ÉÆ·,°üÀ¨·þ×°²Ã¼ôÑù	206	¿¦ÂóÂ¡	10	Ò»°ãÃ³Ò×	25574	Ç§¿Ë	5882725	?	13,401,139
202006	63079000	6301ÖÁ6307µÄÎ´ÁÐÃûÖÆ³ÉÆ·,°üÀ¨·þ×°²Ã¼ôÑù	206	¿¦ÂóÂ¡	11	¹ú¼Ò¼ä¡¢¹ú¼Ê×éÖ¯ÎÞ³¥Ô®ÖúºÍÔùËÍµÄÎï×Ê	1296	Ç§¿Ë	326000	?	1,230,000
202006	63079000	6301ÖÁ6307µÄÎ´ÁÐÃûÖÆ³ÉÆ·,°üÀ¨·þ×°²Ã¼ôÑù	207	¼ÓÄÇÀûÈºµº	10	Ò»°ãÃ³Ò×	38	Ç§¿Ë	7299	?	10,687
202006	63079000	6301ÖÁ6307µÄÎ´ÁÐÃûÖÆ³ÉÆ·,°üÀ¨·þ×°²Ã¼ôÑù	208	·ðµÃ½Ç	10	Ò»°ãÃ³Ò×	5676	Ç§¿Ë	1118900	?	1,566,677
202006	63079000	6301ÖÁ6307µÄÎ´ÁÐÃûÖÆ³ÉÆ·,°üÀ¨·þ×°²Ã¼ôÑù	208	·ðµÃ½Ç	11	¹ú¼Ò¼ä¡¢¹ú¼Ê×éÖ¯ÎÞ³¥Ô®ÖúºÍÔùËÍµÄÎï×Ê	516	Ç§¿Ë	116000	?	490,000
202006	63079000	6301ÖÁ6307µÄÎ´ÁÐÃûÖÆ³ÉÆ·,°üÀ¨·þ×°²Ã¼ôÑù	209	ÖÐ·Ç	10	Ò»°ãÃ³Ò×	2265	Ç§¿Ë	419500	?	1,733,657
202006	63079000	6301ÖÁ6307µÄÎ´ÁÐÃûÖÆ³ÉÆ·,°üÀ¨·þ×°²Ã¼ôÑù	211	Õ§µÃ	10	Ò»°ãÃ³Ò×	10718	Ç§¿Ë	1936250	?	3,695,169
202006	63079000	6301ÖÁ6307µÄÎ´ÁÐÃûÖÆ³ÉÆ·,°üÀ¨·þ×°²Ã¼ôÑù	211	Õ§µÃ	11	¹ú¼Ò¼ä¡¢¹ú¼Ê×éÖ¯ÎÞ³¥Ô®ÖúºÍÔùËÍµÄÎï×Ê	759	Ç§¿Ë	171000	?	720,000
202006	63079000	6301ÖÁ6307µÄÎ´ÁÐÃûÖÆ³ÉÆ·,°üÀ¨·þ×°²Ã¼ôÑù	212	¿ÆÄ¦ÂÞ	10	Ò»°ãÃ³Ò×	113	Ç§¿Ë	12500	?	70,402
202006	63079000	6301ÖÁ6307µÄÎ´ÁÐÃûÖÆ³ÉÆ·,°üÀ¨·þ×°²Ã¼ôÑù	213	¸Õ¹û(²¼)	10	Ò»°ãÃ³Ò×	12998	Ç§¿Ë	3124900	?	2,873,737
202006	63079000	6301ÖÁ6307µÄÎ´ÁÐÃûÖÆ³ÉÆ·,°üÀ¨·þ×°²Ã¼ôÑù	213	¸Õ¹û(²¼)	11	¹ú¼Ò¼ä¡¢¹ú¼Ê×éÖ¯ÎÞ³¥Ô®ÖúºÍÔùËÍµÄÎï×Ê	759	Ç§¿Ë	171000	?	720,000
202006	63079000	6301ÖÁ6307µÄÎ´ÁÐÃûÖÆ³ÉÆ·,°üÀ¨·þ×°²Ã¼ôÑù	213	¸Õ¹û(²¼)	12	ÆäËû¾èÔùÎï×Ê	972	Ç§¿Ë	199800	?	241,606
202006	63079000	6301ÖÁ6307µÄÎ´ÁÐÃûÖÆ³ÉÆ·,°üÀ¨·þ×°²Ã¼ôÑù	214	¼ª²¼Ìá	10	Ò»°ãÃ³Ò×	14603	Ç§¿Ë	2562418	?	2,162,498
202006	63079000	6301ÖÁ6307µÄÎ´ÁÐÃûÖÆ³ÉÆ·,°üÀ¨·þ×°²Ã¼ôÑù	215	°£¼°	10	Ò»°ãÃ³Ò×	486990	Ç§¿Ë	79065324	?	101,140,369
202006	63079000	6301ÖÁ6307µÄÎ´ÁÐÃûÖÆ³ÉÆ·,°üÀ¨·þ×°²Ã¼ôÑù	215	°£¼°	12	ÆäËû¾èÔùÎï×Ê	501	Ç§¿Ë	72040	?	429,147
202006	63079000	6301ÖÁ6307µÄÎ´ÁÐÃûÖÆ³ÉÆ·,°üÀ¨·þ×°²Ã¼ôÑù	216	³àµÀ¼¸ÄÚÑÇ	10	Ò»°ãÃ³Ò×	529	Ç§¿Ë	129700	?	214,466
202006	63079000	6301ÖÁ6307µÄÎ´ÁÐÃûÖÆ³ÉÆ·,°üÀ¨·þ×°²Ã¼ôÑù	216	³àµÀ¼¸ÄÚÑÇ	11	¹ú¼Ò¼ä¡¢¹ú¼Ê×éÖ¯ÎÞ³¥Ô®ÖúºÍÔùËÍµÄÎï×Ê	1133	Ç§¿Ë	283000	?	1,128,000
202006	63079000	6301ÖÁ6307µÄÎ´ÁÐÃûÖÆ³ÉÆ·,°üÀ¨·þ×°²Ã¼ôÑù	217	°£Èû¶í±ÈÑÇ	10	Ò»°ãÃ³Ò×	160852	Ç§¿Ë	25271014	?	42,842,068
202006	63079000	6301ÖÁ6307µÄÎ´ÁÐÃûÖÆ³ÉÆ·,°üÀ¨·þ×°²Ã¼ôÑù	217	°£Èû¶í±ÈÑÇ	12	ÆäËû¾èÔùÎï×Ê	98	Ç§¿Ë	20000	?	36,000
202006	63079000	6301ÖÁ6307µÄÎ´ÁÐÃûÖÆ³ÉÆ·,°üÀ¨·þ×°²Ã¼ôÑù	218	¼ÓÅî	10	Ò»°ãÃ³Ò×	15486	Ç§¿Ë	3892600	?	4,535,484
202006	63079000	6301ÖÁ6307µÄÎ´ÁÐÃûÖÆ³ÉÆ·,°üÀ¨·þ×°²Ã¼ôÑù	219	¸Ô±ÈÑÇ	10	Ò»°ãÃ³Ò×	917	Ç§¿Ë	80080	?	560,466
202006	63079000	6301ÖÁ6307µÄÎ´ÁÐÃûÖÆ³ÉÆ·,°üÀ¨·þ×°²Ã¼ôÑù	219	¸Ô±ÈÑÇ	11	¹ú¼Ò¼ä¡¢¹ú¼Ê×éÖ¯ÎÞ³¥Ô®ÖúºÍÔùËÍµÄÎï×Ê	516	Ç§¿Ë	116000	?	490,000
202006	63079000	6301ÖÁ6307µÄÎ´ÁÐÃûÖÆ³ÉÆ·,°üÀ¨·þ×°²Ã¼ôÑù	220	¼ÓÄÉ	10	Ò»°ãÃ³Ò×	75582	Ç§¿Ë	11278200	?	21,011,478
202006	63079000	6301ÖÁ6307µÄÎ´ÁÐÃûÖÆ³ÉÆ·,°üÀ¨·þ×°²Ã¼ôÑù	220	¼ÓÄÉ	12	ÆäËû¾èÔùÎï×Ê	250	Ç§¿Ë	50000	?	161,000
202006	63079000	6301ÖÁ6307µÄÎ´ÁÐÃûÖÆ³ÉÆ·,°üÀ¨·þ×°²Ã¼ôÑù	221	¼¸ÄÚÑÇ	10	Ò»°ãÃ³Ò×	7266	Ç§¿Ë	188380	?	870,333
202006	63079000	6301ÖÁ6307µÄÎ´ÁÐÃûÖÆ³ÉÆ·,°üÀ¨·þ×°²Ã¼ôÑù	221	¼¸ÄÚÑÇ	11	¹ú¼Ò¼ä¡¢¹ú¼Ê×éÖ¯ÎÞ³¥Ô®ÖúºÍÔùËÍµÄÎï×Ê	1458	Ç§¿Ë	376200	?	1,373,600
202006	63079000	6301ÖÁ6307µÄÎ´ÁÐÃûÖÆ³ÉÆ·,°üÀ¨·þ×°²Ã¼ôÑù	221	¼¸ÄÚÑÇ	12	ÆäËû¾èÔùÎï×Ê	1322	Ç§¿Ë	253400	?	1,193,090
202006	63079000	6301ÖÁ6307µÄÎ´ÁÐÃûÖÆ³ÉÆ·,°üÀ¨·þ×°²Ã¼ôÑù	222	¼¸ÄÚÑÇ±ÈÉÜ	10	Ò»°ãÃ³Ò×	471	Ç§¿Ë	30100	?	123,156
202006	63079000	6301ÖÁ6307µÄÎ´ÁÐÃûÖÆ³ÉÆ·,°üÀ¨·þ×°²Ã¼ôÑù	222	¼¸ÄÚÑÇ±ÈÉÜ	11	¹ú¼Ò¼ä¡¢¹ú¼Ê×éÖ¯ÎÞ³¥Ô®ÖúºÍÔùËÍµÄÎï×Ê	759	Ç§¿Ë	171000	?	720,000
202006	63079000	6301ÖÁ6307µÄÎ´ÁÐÃûÖÆ³ÉÆ·,°üÀ¨·þ×°²Ã¼ôÑù	223	¿ÆÌØµÏÍß	10	Ò»°ãÃ³Ò×	142865	Ç§¿Ë	37881855	?	59,943,057
202006	63079000	6301ÖÁ6307µÄÎ´ÁÐÃûÖÆ³ÉÆ·,°üÀ¨·þ×°²Ã¼ôÑù	224	¿ÏÄáÑÇ	10	Ò»°ãÃ³Ò×	53142	Ç§¿Ë	11590014	?	34,143,468
202006	63079000	6301ÖÁ6307µÄÎ´ÁÐÃûÖÆ³ÉÆ·,°üÀ¨·þ×°²Ã¼ôÑù	224	¿ÏÄáÑÇ	12	ÆäËû¾èÔùÎï×Ê	33	Ç§¿Ë	10000	?	5,000
202006	63079000	6301ÖÁ6307µÄÎ´ÁÐÃûÖÆ³ÉÆ·,°üÀ¨·þ×°²Ã¼ôÑù	225	Àû±ÈÀïÑÇ	10	Ò»°ãÃ³Ò×	202	Ç§¿Ë	33010	?	108,298
202006	63079000	6301ÖÁ6307µÄÎ´ÁÐÃûÖÆ³ÉÆ·,°üÀ¨·þ×°²Ã¼ôÑù	226	Àû±ÈÑÇ	10	Ò»°ãÃ³Ò×	29040	Ç§¿Ë	3488442	?	5,143,521
202006	63079000	6301ÖÁ6307µÄÎ´ÁÐÃûÖÆ³ÉÆ·,°üÀ¨·þ×°²Ã¼ôÑù	227	Âí´ï¼ÓË¹¼Ó	10	Ò»°ãÃ³Ò×	3388	Ç§¿Ë	846410	?	1,890,273
202006	63079000	6301ÖÁ6307µÄÎ´ÁÐÃûÖÆ³ÉÆ·,°üÀ¨·þ×°²Ã¼ôÑù	227	Âí´ï¼ÓË¹¼Ó	11	¹ú¼Ò¼ä¡¢¹ú¼Ê×éÖ¯ÎÞ³¥Ô®ÖúºÍÔùËÍµÄÎï×Ê	551	Ç§¿Ë	116000	?	454,000
202006	63079000	6301ÖÁ6307µÄÎ´ÁÐÃûÖÆ³ÉÆ·,°üÀ¨·þ×°²Ã¼ôÑù	228	ÂíÀ­Î¬	10	Ò»°ãÃ³Ò×	4914	Ç§¿Ë	1201400	?	1,420,730
202006	63079000	6301ÖÁ6307µÄÎ´ÁÐÃûÖÆ³ÉÆ·,°üÀ¨·þ×°²Ã¼ôÑù	229	ÂíÀï	10	Ò»°ãÃ³Ò×	56296	Ç§¿Ë	5655414	?	11,389,808
202006	63079000	6301ÖÁ6307µÄÎ´ÁÐÃûÖÆ³ÉÆ·,°üÀ¨·þ×°²Ã¼ôÑù	229	ÂíÀï	12	ÆäËû¾èÔùÎï×Ê	271	Ç§¿Ë	50000	?	161,000
202006	63079000	6301ÖÁ6307µÄÎ´ÁÐÃûÖÆ³ÉÆ·,°üÀ¨·þ×°²Ã¼ôÑù	230	Ã«ÀïËþÄáÑÇ	10	Ò»°ãÃ³Ò×	7268	Ç§¿Ë	1546812	?	2,399,519
202006	63079000	6301ÖÁ6307µÄÎ´ÁÐÃûÖÆ³ÉÆ·,°üÀ¨·þ×°²Ã¼ôÑù	231	Ã«ÀïÇóË¹	10	Ò»°ãÃ³Ò×	9659	Ç§¿Ë	1805995	?	4,466,449
202006	63079000	6301ÖÁ6307µÄÎ´ÁÐÃûÖÆ³ÉÆ·,°üÀ¨·þ×°²Ã¼ôÑù	231	Ã«ÀïÇóË¹	11	¹ú¼Ò¼ä¡¢¹ú¼Ê×éÖ¯ÎÞ³¥Ô®ÖúºÍÔùËÍµÄÎï×Ê	1226	Ç§¿Ë	148000	?	651,500
202006	63079000	6301ÖÁ6307µÄÎ´ÁÐÃûÖÆ³ÉÆ·,°üÀ¨·þ×°²Ã¼ôÑù	231	Ã«ÀïÇóË¹	12	ÆäËû¾èÔùÎï×Ê	175	Ç§¿Ë	20500	?	79,048
202006	63079000	6301ÖÁ6307µÄÎ´ÁÐÃûÖÆ³ÉÆ·,°üÀ¨·þ×°²Ã¼ôÑù	232	Ä¦Âå¸ç	10	Ò»°ãÃ³Ò×	99689	Ç§¿Ë	21832269	?	28,744,758
202006	63079000	6301ÖÁ6307µÄÎ´ÁÐÃûÖÆ³ÉÆ·,°üÀ¨·þ×°²Ã¼ôÑù	232	Ä¦Âå¸ç	11	¹ú¼Ò¼ä¡¢¹ú¼Ê×éÖ¯ÎÞ³¥Ô®ÖúºÍÔùËÍµÄÎï×Ê	211	Ç§¿Ë	62000	?	85,400
202006	63079000	6301ÖÁ6307µÄÎ´ÁÐÃûÖÆ³ÉÆ·,°üÀ¨·þ×°²Ã¼ôÑù	233	ÄªÉ£±È¿Ë	10	Ò»°ãÃ³Ò×	8807	Ç§¿Ë	2105171	?	3,767,064
202006	63079000	6301ÖÁ6307µÄÎ´ÁÐÃûÖÆ³ÉÆ·,°üÀ¨·þ×°²Ã¼ôÑù	233	ÄªÉ£±È¿Ë	12	ÆäËû¾èÔùÎï×Ê	70	Ç§¿Ë	20000	?	32,200
202006	63079000	6301ÖÁ6307µÄÎ´ÁÐÃûÖÆ³ÉÆ·,°üÀ¨·þ×°²Ã¼ôÑù	234	ÄÉÃ×±ÈÑÇ	10	Ò»°ãÃ³Ò×	18293	Ç§¿Ë	2169400	?	6,684,046
202006	63079000	6301ÖÁ6307µÄÎ´ÁÐÃûÖÆ³ÉÆ·,°üÀ¨·þ×°²Ã¼ôÑù	235	ÄáÈÕ¶û	10	Ò»°ãÃ³Ò×	809	Ç§¿Ë	151650	?	743,615
202006	63079000	6301ÖÁ6307µÄÎ´ÁÐÃûÖÆ³ÉÆ·,°üÀ¨·þ×°²Ã¼ôÑù	236	ÄáÈÕÀûÑÇ	10	Ò»°ãÃ³Ò×	147023	Ç§¿Ë	16959340	?	36,695,390
202006	63079000	6301ÖÁ6307µÄÎ´ÁÐÃûÖÆ³ÉÆ·,°üÀ¨·þ×°²Ã¼ôÑù	236	ÄáÈÕÀûÑÇ	12	ÆäËû¾èÔùÎï×Ê	528	Ç§¿Ë	118000	?	219,374
202006	63079000	6301ÖÁ6307µÄÎ´ÁÐÃûÖÆ³ÉÆ·,°üÀ¨·þ×°²Ã¼ôÑù	237	ÁôÄáÍô	10	Ò»°ãÃ³Ò×	13966	Ç§¿Ë	3533425	?	7,780,129
202006	63079000	6301ÖÁ6307µÄÎ´ÁÐÃûÖÆ³ÉÆ·,°üÀ¨·þ×°²Ã¼ôÑù	238	Â¬Íú´ï	10	Ò»°ãÃ³Ò×	4082	Ç§¿Ë	929230	?	1,468,229
202006	63079000	6301ÖÁ6307µÄÎ´ÁÐÃûÖÆ³ÉÆ·,°üÀ¨·þ×°²Ã¼ôÑù	238	Â¬Íú´ï	11	¹ú¼Ò¼ä¡¢¹ú¼Ê×éÖ¯ÎÞ³¥Ô®ÖúºÍÔùËÍµÄÎï×Ê	589	Ç§¿Ë	113000	?	557,000
202006	63079000	6301ÖÁ6307µÄÎ´ÁÐÃûÖÆ³ÉÆ·,°üÀ¨·þ×°²Ã¼ôÑù	240	ÈûÄÚ¼Ó¶û	10	Ò»°ãÃ³Ò×	37686	Ç§¿Ë	7784230	?	12,971,380
202006	63079000	6301ÖÁ6307µÄÎ´ÁÐÃûÖÆ³ÉÆ·,°üÀ¨·þ×°²Ã¼ôÑù	240	ÈûÄÚ¼Ó¶û	11	¹ú¼Ò¼ä¡¢¹ú¼Ê×éÖ¯ÎÞ³¥Ô®ÖúºÍÔùËÍµÄÎï×Ê	1458	Ç§¿Ë	376000	?	1,370,000
202006	63079000	6301ÖÁ6307µÄÎ´ÁÐÃûÖÆ³ÉÆ·,°üÀ¨·þ×°²Ã¼ôÑù	240	ÈûÄÚ¼Ó¶û	12	ÆäËû¾èÔùÎï×Ê	271	Ç§¿Ë	50000	?	161,000
202006	63079000	6301ÖÁ6307µÄÎ´ÁÐÃûÖÆ³ÉÆ·,°üÀ¨·þ×°²Ã¼ôÑù	241	ÈûÉà¶û	10	Ò»°ãÃ³Ò×	105	Ç§¿Ë	11000	?	63,613
202006	63079000	6301ÖÁ6307µÄÎ´ÁÐÃûÖÆ³ÉÆ·,°üÀ¨·þ×°²Ã¼ôÑù	241	ÈûÉà¶û	11	¹ú¼Ò¼ä¡¢¹ú¼Ê×éÖ¯ÎÞ³¥Ô®ÖúºÍÔùËÍµÄÎï×Ê	606	Ç§¿Ë	116000	?	557,000
202006	63079000	6301ÖÁ6307µÄÎ´ÁÐÃûÖÆ³ÉÆ·,°üÀ¨·þ×°²Ã¼ôÑù	241	ÈûÉà¶û	12	ÆäËû¾èÔùÎï×Ê	213	Ç§¿Ë	50000	?	161,343
202006	63079000	6301ÖÁ6307µÄÎ´ÁÐÃûÖÆ³ÉÆ·,°üÀ¨·þ×°²Ã¼ôÑù	242	ÈûÀ­Àû°º	10	Ò»°ãÃ³Ò×	661	Ç§¿Ë	152350	?	420,237
202006	63079000	6301ÖÁ6307µÄÎ´ÁÐÃûÖÆ³ÉÆ·,°üÀ¨·þ×°²Ã¼ôÑù	242	ÈûÀ­Àû°º	11	¹ú¼Ò¼ä¡¢¹ú¼Ê×éÖ¯ÎÞ³¥Ô®ÖúºÍÔùËÍµÄÎï×Ê	995	Ç§¿Ë	238920	?	807,780
202006	63079000	6301ÖÁ6307µÄÎ´ÁÐÃûÖÆ³ÉÆ·,°üÀ¨·þ×°²Ã¼ôÑù	243	Ë÷ÂíÀï	10	Ò»°ãÃ³Ò×	5784	Ç§¿Ë	1379850	?	1,157,822
202006	63079000	6301ÖÁ6307µÄÎ´ÁÐÃûÖÆ³ÉÆ·,°üÀ¨·þ×°²Ã¼ôÑù	244	ÄÏ·Ç	10	Ò»°ãÃ³Ò×	585310	Ç§¿Ë	82831774	?	210,874,869
202006	63079000	6301ÖÁ6307µÄÎ´ÁÐÃûÖÆ³ÉÆ·,°üÀ¨·þ×°²Ã¼ôÑù	244	ÄÏ·Ç	12	ÆäËû¾èÔùÎï×Ê	271	Ç§¿Ë	50000	?	161,000
202006	63079000	6301ÖÁ6307µÄÎ´ÁÐÃûÖÆ³ÉÆ·,°üÀ¨·þ×°²Ã¼ôÑù	246	ËÕµ¤	10	Ò»°ãÃ³Ò×	116255	Ç§¿Ë	18080326	?	16,964,732
202006	63079000	6301ÖÁ6307µÄÎ´ÁÐÃûÖÆ³ÉÆ·,°üÀ¨·þ×°²Ã¼ôÑù	246	ËÕµ¤	11	¹ú¼Ò¼ä¡¢¹ú¼Ê×éÖ¯ÎÞ³¥Ô®ÖúºÍÔùËÍµÄÎï×Ê	615	Ç§¿Ë	129000	?	802,000
202006	63079000	6301ÖÁ6307µÄÎ´ÁÐÃûÖÆ³ÉÆ·,°üÀ¨·þ×°²Ã¼ôÑù	246	ËÕµ¤	12	ÆäËû¾èÔùÎï×Ê	854	Ç§¿Ë	220000	?	501,000
202006	63079000	6301ÖÁ6307µÄÎ´ÁÐÃûÖÆ³ÉÆ·,°üÀ¨·þ×°²Ã¼ôÑù	247	Ì¹É£ÄáÑÇ	10	Ò»°ãÃ³Ò×	18648	Ç§¿Ë	3691969	?	5,519,128
202006	63079000	6301ÖÁ6307µÄÎ´ÁÐÃûÖÆ³ÉÆ·,°üÀ¨·þ×°²Ã¼ôÑù	247	Ì¹É£ÄáÑÇ	12	ÆäËû¾èÔùÎï×Ê	33	Ç§¿Ë	10000	?	5,000
202006	63079000	6301ÖÁ6307µÄÎ´ÁÐÃûÖÆ³ÉÆ·,°üÀ¨·þ×°²Ã¼ôÑù	248	¶à¸ç	10	Ò»°ãÃ³Ò×	9328	Ç§¿Ë	1935650	?	3,332,938
202006	63079000	6301ÖÁ6307µÄÎ´ÁÐÃûÖÆ³ÉÆ·,°üÀ¨·þ×°²Ã¼ôÑù	249	Í»ÄáË¹	10	Ò»°ãÃ³Ò×	31309	Ç§¿Ë	7279937	?	3,351,637
202006	63079000	6301ÖÁ6307µÄÎ´ÁÐÃûÖÆ³ÉÆ·,°üÀ¨·þ×°²Ã¼ôÑù	249	Í»ÄáË¹	11	¹ú¼Ò¼ä¡¢¹ú¼Ê×éÖ¯ÎÞ³¥Ô®ÖúºÍÔùËÍµÄÎï×Ê	211	Ç§¿Ë	62000	?	85,400
202006	63079000	6301ÖÁ6307µÄÎ´ÁÐÃûÖÆ³ÉÆ·,°üÀ¨·þ×°²Ã¼ôÑù	250	ÎÚ¸É´ï	10	Ò»°ãÃ³Ò×	38785	Ç§¿Ë	7718370	?	19,533,227
202006	63079000	6301ÖÁ6307µÄÎ´ÁÐÃûÖÆ³ÉÆ·,°üÀ¨·þ×°²Ã¼ôÑù	250	ÎÚ¸É´ï	11	¹ú¼Ò¼ä¡¢¹ú¼Ê×éÖ¯ÎÞ³¥Ô®ÖúºÍÔùËÍµÄÎï×Ê	487	Ç§¿Ë	107930	?	221,891
202006	63079000	6301ÖÁ6307µÄÎ´ÁÐÃûÖÆ³ÉÆ·,°üÀ¨·þ×°²Ã¼ôÑù	250	ÎÚ¸É´ï	12	ÆäËû¾èÔùÎï×Ê	300	Ç§¿Ë	64000	?	180,868
202006	63079000	6301ÖÁ6307µÄÎ´ÁÐÃûÖÆ³ÉÆ·,°üÀ¨·þ×°²Ã¼ôÑù	251	²¼»ùÄÉ·¨Ë÷	10	Ò»°ãÃ³Ò×	23672	Ç§¿Ë	3989270	?	5,965,496
202006	63079000	6301ÖÁ6307µÄÎ´ÁÐÃûÖÆ³ÉÆ·,°üÀ¨·þ×°²Ã¼ôÑù	252	¸Õ¹û(½ð)	10	Ò»°ãÃ³Ò×	4443	Ç§¿Ë	957380	?	2,078,863
202006	63079000	6301ÖÁ6307µÄÎ´ÁÐÃûÖÆ³ÉÆ·,°üÀ¨·þ×°²Ã¼ôÑù	253	ÔÞ±ÈÑÇ	10	Ò»°ãÃ³Ò×	25604	Ç§¿Ë	5763770	?	10,370,173
202006	63079000	6301ÖÁ6307µÄÎ´ÁÐÃûÖÆ³ÉÆ·,°üÀ¨·þ×°²Ã¼ôÑù	253	ÔÞ±ÈÑÇ	11	¹ú¼Ò¼ä¡¢¹ú¼Ê×éÖ¯ÎÞ³¥Ô®ÖúºÍÔùËÍµÄÎï×Ê	830	Ç§¿Ë	171000	?	822,000
202006	63079000	6301ÖÁ6307µÄÎ´ÁÐÃûÖÆ³ÉÆ·,°üÀ¨·þ×°²Ã¼ôÑù	253	ÔÞ±ÈÑÇ	12	ÆäËû¾èÔùÎï×Ê	250	Ç§¿Ë	50000	?	161,000
202006	63079000	6301ÖÁ6307µÄÎ´ÁÐÃûÖÆ³ÉÆ·,°üÀ¨·þ×°²Ã¼ôÑù	254	½ò°Í²¼Î¤	10	Ò»°ãÃ³Ò×	7999	Ç§¿Ë	1934980	?	3,045,886
202006	63079000	6301ÖÁ6307µÄÎ´ÁÐÃûÖÆ³ÉÆ·,°üÀ¨·þ×°²Ã¼ôÑù	254	½ò°Í²¼Î¤	12	ÆäËû¾èÔùÎï×Ê	271	Ç§¿Ë	50000	?	161,000
202006	63079000	6301ÖÁ6307µÄÎ´ÁÐÃûÖÆ³ÉÆ·,°üÀ¨·þ×°²Ã¼ôÑù	255	À³Ë÷ÍÐ	10	Ò»°ãÃ³Ò×	440	Ç§¿Ë	105000	?	283,114
202006	63079000	6301ÖÁ6307µÄÎ´ÁÐÃûÖÆ³ÉÆ·,°üÀ¨·þ×°²Ã¼ôÑù	257	Ë¹ÍþÊ¿À¼	10	Ò»°ãÃ³Ò×	572	Ç§¿Ë	127000	?	479,320
202006	63079000	6301ÖÁ6307µÄÎ´ÁÐÃûÖÆ³ÉÆ·,°üÀ¨·þ×°²Ã¼ôÑù	258	¶òÁ¢ÌØÀïÑÇ	10	Ò»°ãÃ³Ò×	1034	Ç§¿Ë	152320	?	337,513
202006	63079000	6301ÖÁ6307µÄÎ´ÁÐÃûÖÆ³ÉÆ·,°üÀ¨·þ×°²Ã¼ôÑù	258	¶òÁ¢ÌØÀïÑÇ	11	¹ú¼Ò¼ä¡¢¹ú¼Ê×éÖ¯ÎÞ³¥Ô®ÖúºÍÔùËÍµÄÎï×Ê	551	Ç§¿Ë	116000	?	454,000
202006	63079000	6301ÖÁ6307µÄÎ´ÁÐÃûÖÆ³ÉÆ·,°üÀ¨·þ×°²Ã¼ôÑù	259	ÂíÔ¼ÌØ	10	Ò»°ãÃ³Ò×	6662	Ç§¿Ë	1782400	?	2,960,832
202006	63079000	6301ÖÁ6307µÄÎ´ÁÐÃûÖÆ³ÉÆ·,°üÀ¨·þ×°²Ã¼ôÑù	260	ÄÏËÕµ¤¹²ºÍ¹ú	10	Ò»°ãÃ³Ò×	9653	Ç§¿Ë	707920	?	2,601,500
202006	63079000	6301ÖÁ6307µÄÎ´ÁÐÃûÖÆ³ÉÆ·,°üÀ¨·þ×°²Ã¼ôÑù	301	±ÈÀûÊ±	10	Ò»°ãÃ³Ò×	1708617	Ç§¿Ë	245871152	?	682,953,264
202006	63079000	6301ÖÁ6307µÄÎ´ÁÐÃûÖÆ³ÉÆ·,°üÀ¨·þ×°²Ã¼ôÑù	301	±ÈÀûÊ±	12	ÆäËû¾èÔùÎï×Ê	158	Ç§¿Ë	40000	?	79,603
202006	63079000	6301ÖÁ6307µÄÎ´ÁÐÃûÖÆ³ÉÆ·,°üÀ¨·þ×°²Ã¼ôÑù	302	µ¤Âó	10	Ò»°ãÃ³Ò×	510086	Ç§¿Ë	64460642	?	277,507,606
202006	63079000	6301ÖÁ6307µÄÎ´ÁÐÃûÖÆ³ÉÆ·,°üÀ¨·þ×°²Ã¼ôÑù	302	µ¤Âó	12	ÆäËû¾èÔùÎï×Ê	36	Ç§¿Ë	10240	?	34,816
202006	63079000	6301ÖÁ6307µÄÎ´ÁÐÃûÖÆ³ÉÆ·,°üÀ¨·þ×°²Ã¼ôÑù	303	Ó¢¹ú	10	Ò»°ãÃ³Ò×	10670129	Ç§¿Ë	1939530629	?	5,118,499,998
202006	63079000	6301ÖÁ6307µÄÎ´ÁÐÃûÖÆ³ÉÆ·,°üÀ¨·þ×°²Ã¼ôÑù	303	Ó¢¹ú	12	ÆäËû¾èÔùÎï×Ê	1922	Ç§¿Ë	500000	?	1,169,863
202006	63079000	6301ÖÁ6307µÄÎ´ÁÐÃûÖÆ³ÉÆ·,°üÀ¨·þ×°²Ã¼ôÑù	304	µÂ¹ú	10	Ò»°ãÃ³Ò×	9950791	Ç§¿Ë	1435719841	?	4,488,495,456
202006	63079000	6301ÖÁ6307µÄÎ´ÁÐÃûÖÆ³ÉÆ·,°üÀ¨·þ×°²Ã¼ôÑù	304	µÂ¹ú	12	ÆäËû¾èÔùÎï×Ê	628	Ç§¿Ë	145282	?	420,919
202006	63079000	6301ÖÁ6307µÄÎ´ÁÐÃûÖÆ³ÉÆ·,°üÀ¨·þ×°²Ã¼ôÑù	305	·¨¹ú	10	Ò»°ãÃ³Ò×	9197500	Ç§¿Ë	1830714322	?	5,831,139,076
202006	63079000	6301ÖÁ6307µÄÎ´ÁÐÃûÖÆ³ÉÆ·,°üÀ¨·þ×°²Ã¼ôÑù	305	·¨¹ú	12	ÆäËû¾èÔùÎï×Ê	2594	Ç§¿Ë	704680	?	1,586,209
202006	63079000	6301ÖÁ6307µÄÎ´ÁÐÃûÖÆ³ÉÆ·,°üÀ¨·þ×°²Ã¼ôÑù	306	°®¶ûÀ¼	10	Ò»°ãÃ³Ò×	498412	Ç§¿Ë	116849588	?	229,245,995
202006	63079000	6301ÖÁ6307µÄÎ´ÁÐÃûÖÆ³ÉÆ·,°üÀ¨·þ×°²Ã¼ôÑù	306	°®¶ûÀ¼	12	ÆäËû¾èÔùÎï×Ê	265	Ç§¿Ë	60000	?	93,104
202006	63079000	6301ÖÁ6307µÄÎ´ÁÐÃûÖÆ³ÉÆ·,°üÀ¨·þ×°²Ã¼ôÑù	307	Òâ´óÀû	10	Ò»°ãÃ³Ò×	4119716	Ç§¿Ë	679750005	?	3,406,319,892
202006	63079000	6301ÖÁ6307µÄÎ´ÁÐÃûÖÆ³ÉÆ·,°üÀ¨·þ×°²Ã¼ôÑù	307	Òâ´óÀû	12	ÆäËû¾èÔùÎï×Ê	16743	Ç§¿Ë	4476293	?	12,487,203
202006	63079000	6301ÖÁ6307µÄÎ´ÁÐÃûÖÆ³ÉÆ·,°üÀ¨·þ×°²Ã¼ôÑù	308	Â¬É­±¤	10	Ò»°ãÃ³Ò×	28097	Ç§¿Ë	6364246	?	10,571,093
202006	63079000	6301ÖÁ6307µÄÎ´ÁÐÃûÖÆ³ÉÆ·,°üÀ¨·þ×°²Ã¼ôÑù	309	ºÉÀ¼	10	Ò»°ãÃ³Ò×	5509613	Ç§¿Ë	713074845	?	1,802,017,431
202006	63079000	6301ÖÁ6307µÄÎ´ÁÐÃûÖÆ³ÉÆ·,°üÀ¨·þ×°²Ã¼ôÑù	309	ºÉÀ¼	12	ÆäËû¾èÔùÎï×Ê	197	Ç§¿Ë	33600	?	209,700
202006	63079000	6301ÖÁ6307µÄÎ´ÁÐÃûÖÆ³ÉÆ·,°üÀ¨·þ×°²Ã¼ôÑù	310	Ï£À°	10	Ò»°ãÃ³Ò×	187587	Ç§¿Ë	29148868	?	47,283,664
202006	63079000	6301ÖÁ6307µÄÎ´ÁÐÃûÖÆ³ÉÆ·,°üÀ¨·þ×°²Ã¼ôÑù	310	Ï£À°	12	ÆäËû¾èÔùÎï×Ê	166	Ç§¿Ë	37120	?	74,572
202006	63079000	6301ÖÁ6307µÄÎ´ÁÐÃûÖÆ³ÉÆ·,°üÀ¨·þ×°²Ã¼ôÑù	311	ÆÏÌÑÑÀ	10	Ò»°ãÃ³Ò×	471466	Ç§¿Ë	105853996	?	176,168,977
202006	63079000	6301ÖÁ6307µÄÎ´ÁÐÃûÖÆ³ÉÆ·,°üÀ¨·þ×°²Ã¼ôÑù	311	ÆÏÌÑÑÀ	12	ÆäËû¾èÔùÎï×Ê	8555	Ç§¿Ë	1632800	?	5,263,414
202006	63079000	6301ÖÁ6307µÄÎ´ÁÐÃûÖÆ³ÉÆ·,°üÀ¨·þ×°²Ã¼ôÑù	312	Î÷°àÑÀ	10	Ò»°ãÃ³Ò×	3467127	Ç§¿Ë	605928456	?	1,326,577,634
202006	63079000	6301ÖÁ6307µÄÎ´ÁÐÃûÖÆ³ÉÆ·,°üÀ¨·þ×°²Ã¼ôÑù	312	Î÷°àÑÀ	12	ÆäËû¾èÔùÎï×Ê	276	Ç§¿Ë	61240	?	174,792
202006	63079000	6301ÖÁ6307µÄÎ´ÁÐÃûÖÆ³ÉÆ·,°üÀ¨·þ×°²Ã¼ôÑù	313	°¢¶û°ÍÄáÑÇ	10	Ò»°ãÃ³Ò×	13084	Ç§¿Ë	2906480	?	1,767,431
202006	63079000	6301ÖÁ6307µÄÎ´ÁÐÃûÖÆ³ÉÆ·,°üÀ¨·þ×°²Ã¼ôÑù	313	°¢¶û°ÍÄáÑÇ	12	ÆäËû¾èÔùÎï×Ê	280	Ç§¿Ë	65000	?	277,483
202006	63079000	6301ÖÁ6307µÄÎ´ÁÐÃûÖÆ³ÉÆ·,°üÀ¨·þ×°²Ã¼ôÑù	314	°²µÀ¶û	10	Ò»°ãÃ³Ò×	180	Ç§¿Ë	48880	?	122,469
202006	63079000	6301ÖÁ6307µÄÎ´ÁÐÃûÖÆ³ÉÆ·,°üÀ¨·þ×°²Ã¼ôÑù	315	°ÂµØÀû	10	Ò»°ãÃ³Ò×	394089	Ç§¿Ë	79441383	?	184,963,400
202006	63079000	6301ÖÁ6307µÄÎ´ÁÐÃûÖÆ³ÉÆ·,°üÀ¨·þ×°²Ã¼ôÑù	316	±£¼ÓÀûÑÇ	10	Ò»°ãÃ³Ò×	60213	Ç§¿Ë	5849763	?	20,825,465
202006	63079000	6301ÖÁ6307µÄÎ´ÁÐÃûÖÆ³ÉÆ·,°üÀ¨·þ×°²Ã¼ôÑù	316	±£¼ÓÀûÑÇ	11	¹ú¼Ò¼ä¡¢¹ú¼Ê×éÖ¯ÎÞ³¥Ô®ÖúºÍÔùËÍµÄÎï×Ê	431	Ç§¿Ë	74000	?	251,800
202006	63079000	6301ÖÁ6307µÄÎ´ÁÐÃûÖÆ³ÉÆ·,°üÀ¨·þ×°²Ã¼ôÑù	318	·ÒÀ¼	10	Ò»°ãÃ³Ò×	403976	Ç§¿Ë	55394321	?	155,913,852
202006	63079000	6301ÖÁ6307µÄÎ´ÁÐÃûÖÆ³ÉÆ·,°üÀ¨·þ×°²Ã¼ôÑù	318	·ÒÀ¼	12	ÆäËû¾èÔùÎï×Ê	36	Ç§¿Ë	3000	?	7,800
202006	63079000	6301ÖÁ6307µÄÎ´ÁÐÃûÖÆ³ÉÆ·,°üÀ¨·þ×°²Ã¼ôÑù	320	Ö±²¼ÂÞÍÓ	10	Ò»°ãÃ³Ò×	93	Ç§¿Ë	5200	?	46,409
202006	63079000	6301ÖÁ6307µÄÎ´ÁÐÃûÖÆ³ÉÆ·,°üÀ¨·þ×°²Ã¼ôÑù	321	ÐÙÑÀÀû	10	Ò»°ãÃ³Ò×	220687	Ç§¿Ë	37575963	?	94,944,855
202006	63079000	6301ÖÁ6307µÄÎ´ÁÐÃûÖÆ³ÉÆ·,°üÀ¨·þ×°²Ã¼ôÑù	321	ÐÙÑÀÀû	11	¹ú¼Ò¼ä¡¢¹ú¼Ê×éÖ¯ÎÞ³¥Ô®ÖúºÍÔùËÍµÄÎï×Ê	431	Ç§¿Ë	74000	?	251,800
202006	63079000	6301ÖÁ6307µÄÎ´ÁÐÃûÖÆ³ÉÆ·,°üÀ¨·þ×°²Ã¼ôÑù	321	ÐÙÑÀÀû	12	ÆäËû¾èÔùÎï×Ê	191	Ç§¿Ë	60000	?	80,000
202006	63079000	6301ÖÁ6307µÄÎ´ÁÐÃûÖÆ³ÉÆ·,°üÀ¨·þ×°²Ã¼ôÑù	322	±ùµº	10	Ò»°ãÃ³Ò×	2339	Ç§¿Ë	394700	?	2,603,631
202006	63079000	6301ÖÁ6307µÄÎ´ÁÐÃûÖÆ³ÉÆ·,°üÀ¨·þ×°²Ã¼ôÑù	323	ÁÐÖ§¶ØÊ¿µÇ	10	Ò»°ãÃ³Ò×	1985	Ç§¿Ë	600000	?	1,226,432
202006	63079000	6301ÖÁ6307µÄÎ´ÁÐÃûÖÆ³ÉÆ·,°üÀ¨·þ×°²Ã¼ôÑù	324	Âí¶úËû	10	Ò»°ãÃ³Ò×	15586	Ç§¿Ë	2882975	?	4,480,082
202006	63079000	6301ÖÁ6307µÄÎ´ÁÐÃûÖÆ³ÉÆ·,°üÀ¨·þ×°²Ã¼ôÑù	324	Âí¶úËû	12	ÆäËû¾èÔùÎï×Ê	135	Ç§¿Ë	40000	?	59,650
202006	63079000	6301ÖÁ6307µÄÎ´ÁÐÃûÖÆ³ÉÆ·,°üÀ¨·þ×°²Ã¼ôÑù	325	Ä¦ÄÉ¸ç	10	Ò»°ãÃ³Ò×	352	Ç§¿Ë	95000	?	193,449
202006	63079000	6301ÖÁ6307µÄÎ´ÁÐÃûÖÆ³ÉÆ·,°üÀ¨·þ×°²Ã¼ôÑù	326	Å²Íþ	10	Ò»°ãÃ³Ò×	199187	Ç§¿Ë	27235207	?	77,445,720
202006	63079000	6301ÖÁ6307µÄÎ´ÁÐÃûÖÆ³ÉÆ·,°üÀ¨·þ×°²Ã¼ôÑù	327	²¨À¼	10	Ò»°ãÃ³Ò×	963935	Ç§¿Ë	127572655	?	240,314,249
202006	63079000	6301ÖÁ6307µÄÎ´ÁÐÃûÖÆ³ÉÆ·,°üÀ¨·þ×°²Ã¼ôÑù	327	²¨À¼	12	ÆäËû¾èÔùÎï×Ê	34	Ç§¿Ë	10000	?	19,158
202006	63079000	6301ÖÁ6307µÄÎ´ÁÐÃûÖÆ³ÉÆ·,°üÀ¨·þ×°²Ã¼ôÑù	328	ÂÞÂíÄáÑÇ	10	Ò»°ãÃ³Ò×	224658	Ç§¿Ë	46289642	?	67,474,569
202006	63079000	6301ÖÁ6307µÄÎ´ÁÐÃûÖÆ³ÉÆ·,°üÀ¨·þ×°²Ã¼ôÑù	328	ÂÞÂíÄáÑÇ	12	ÆäËû¾èÔùÎï×Ê	813	Ç§¿Ë	168000	?	380,542
202006	63079000	6301ÖÁ6307µÄÎ´ÁÐÃûÖÆ³ÉÆ·,°üÀ¨·þ×°²Ã¼ôÑù	329	Ê¥ÂíÁ¦Åµ	10	Ò»°ãÃ³Ò×	82	Ç§¿Ë	18500	?	135,700
202006	63079000	6301ÖÁ6307µÄÎ´ÁÐÃûÖÆ³ÉÆ·,°üÀ¨·þ×°²Ã¼ôÑù	330	Èðµä	10	Ò»°ãÃ³Ò×	654731	Ç§¿Ë	32616306	?	212,394,039
202006	63079000	6301ÖÁ6307µÄÎ´ÁÐÃûÖÆ³ÉÆ·,°üÀ¨·þ×°²Ã¼ôÑù	331	ÈðÊ¿	10	Ò»°ãÃ³Ò×	867016	Ç§¿Ë	194886333	?	411,192,826
202006	63079000	6301ÖÁ6307µÄÎ´ÁÐÃûÖÆ³ÉÆ·,°üÀ¨·þ×°²Ã¼ôÑù	331	ÈðÊ¿	12	ÆäËû¾èÔùÎï×Ê	18	Ç§¿Ë	5120	?	17,408
202006	63079000	6301ÖÁ6307µÄÎ´ÁÐÃûÖÆ³ÉÆ·,°üÀ¨·þ×°²Ã¼ôÑù	334	°®É³ÄáÑÇ	10	Ò»°ãÃ³Ò×	54758	Ç§¿Ë	8045573	?	31,643,023
202006	63079000	6301ÖÁ6307µÄÎ´ÁÐÃûÖÆ³ÉÆ·,°üÀ¨·þ×°²Ã¼ôÑù	335	À­ÍÑÎ¬ÑÇ	10	Ò»°ãÃ³Ò×	178441	Ç§¿Ë	15046687	?	26,143,871
202006	63079000	6301ÖÁ6307µÄÎ´ÁÐÃûÖÆ³ÉÆ·,°üÀ¨·þ×°²Ã¼ôÑù	336	Á¢ÌÕÍð	10	Ò»°ãÃ³Ò×	124389	Ç§¿Ë	18292837	?	41,046,363
202006	63079000	6301ÖÁ6307µÄÎ´ÁÐÃûÖÆ³ÉÆ·,°üÀ¨·þ×°²Ã¼ôÑù	337	¸ñÂ³¼ªÑÇ	10	Ò»°ãÃ³Ò×	21553	Ç§¿Ë	3996721	?	4,243,707
202006	63079000	6301ÖÁ6307µÄÎ´ÁÐÃûÖÆ³ÉÆ·,°üÀ¨·þ×°²Ã¼ôÑù	337	¸ñÂ³¼ªÑÇ	12	ÆäËû¾èÔùÎï×Ê	490	Ç§¿Ë	120000	?	489,090
202006	63079000	6301ÖÁ6307µÄÎ´ÁÐÃûÖÆ³ÉÆ·,°üÀ¨·þ×°²Ã¼ôÑù	338	ÑÇÃÀÄáÑÇ	10	Ò»°ãÃ³Ò×	2662	Ç§¿Ë	472571	?	811,497
202006	63079000	6301ÖÁ6307µÄÎ´ÁÐÃûÖÆ³ÉÆ·,°üÀ¨·þ×°²Ã¼ôÑù	339	°¢Èû°Ý½®	10	Ò»°ãÃ³Ò×	110358	Ç§¿Ë	26468200	?	21,359,134
202006	63079000	6301ÖÁ6307µÄÎ´ÁÐÃûÖÆ³ÉÆ·,°üÀ¨·þ×°²Ã¼ôÑù	339	°¢Èû°Ý½®	12	ÆäËû¾èÔùÎï×Ê	223	Ç§¿Ë	47120	?	109,008
202006	63079000	6301ÖÁ6307µÄÎ´ÁÐÃûÖÆ³ÉÆ·,°üÀ¨·þ×°²Ã¼ôÑù	340	°×¶íÂÞË¹	10	Ò»°ãÃ³Ò×	119750	Ç§¿Ë	33664694	?	49,381,078
202006	63079000	6301ÖÁ6307µÄÎ´ÁÐÃûÖÆ³ÉÆ·,°üÀ¨·þ×°²Ã¼ôÑù	340	°×¶íÂÞË¹	11	¹ú¼Ò¼ä¡¢¹ú¼Ê×éÖ¯ÎÞ³¥Ô®ÖúºÍÔùËÍµÄÎï×Ê	431	Ç§¿Ë	74000	?	251,800
202006	63079000	6301ÖÁ6307µÄÎ´ÁÐÃûÖÆ³ÉÆ·,°üÀ¨·þ×°²Ã¼ôÑù	340	°×¶íÂÞË¹	12	ÆäËû¾èÔùÎï×Ê	117	Ç§¿Ë	42000	?	60,765
202006	63079000	6301ÖÁ6307µÄÎ´ÁÐÃûÖÆ³ÉÆ·,°üÀ¨·þ×°²Ã¼ôÑù	343	Ä¦¶û¶àÍß	10	Ò»°ãÃ³Ò×	18473	Ç§¿Ë	4297935	?	4,811,762
202006	63079000	6301ÖÁ6307µÄÎ´ÁÐÃûÖÆ³ÉÆ·,°üÀ¨·þ×°²Ã¼ôÑù	344	¶íÂÞË¹Áª°î	10	Ò»°ãÃ³Ò×	1278416	Ç§¿Ë	189218407	?	312,501,254
202006	63079000	6301ÖÁ6307µÄÎ´ÁÐÃûÖÆ³ÉÆ·,°üÀ¨·þ×°²Ã¼ôÑù	344	¶íÂÞË¹Áª°î	12	ÆäËû¾èÔùÎï×Ê	768	Ç§¿Ë	165200	?	577,913
202006	63079000	6301ÖÁ6307µÄÎ´ÁÐÃûÖÆ³ÉÆ·,°üÀ¨·þ×°²Ã¼ôÑù	347	ÎÚ¿ËÀ¼	10	Ò»°ãÃ³Ò×	72266	Ç§¿Ë	9491996	?	11,914,295
202006	63079000	6301ÖÁ6307µÄÎ´ÁÐÃûÖÆ³ÉÆ·,°üÀ¨·þ×°²Ã¼ôÑù	347	ÎÚ¿ËÀ¼	11	¹ú¼Ò¼ä¡¢¹ú¼Ê×éÖ¯ÎÞ³¥Ô®ÖúºÍÔùËÍµÄÎï×Ê	648	Ç§¿Ë	200000	?	560,000
202006	63079000	6301ÖÁ6307µÄÎ´ÁÐÃûÖÆ³ÉÆ·,°üÀ¨·þ×°²Ã¼ôÑù	347	ÎÚ¿ËÀ¼	12	ÆäËû¾èÔùÎï×Ê	84	Ç§¿Ë	20000	?	28,893
202006	63079000	6301ÖÁ6307µÄÎ´ÁÐÃûÖÆ³ÉÆ·,°üÀ¨·þ×°²Ã¼ôÑù	350	Ë¹ÂåÎÄÄáÑÇ	10	Ò»°ãÃ³Ò×	240482	Ç§¿Ë	9743294	?	36,803,930
202006	63079000	6301ÖÁ6307µÄÎ´ÁÐÃûÖÆ³ÉÆ·,°üÀ¨·þ×°²Ã¼ôÑù	350	Ë¹ÂåÎÄÄáÑÇ	12	ÆäËû¾èÔùÎï×Ê	79	Ç§¿Ë	11700	?	48,560
202006	63079000	6301ÖÁ6307µÄÎ´ÁÐÃûÖÆ³ÉÆ·,°üÀ¨·þ×°²Ã¼ôÑù	351	¿ËÂÞµØÑÇ	10	Ò»°ãÃ³Ò×	42985	Ç§¿Ë	9392176	?	10,093,543
202006	63079000	6301ÖÁ6307µÄÎ´ÁÐÃûÖÆ³ÉÆ·,°üÀ¨·þ×°²Ã¼ôÑù	352	½Ý¿Ë	10	Ò»°ãÃ³Ò×	577698	Ç§¿Ë	109794976	?	407,906,294
202006	63079000	6301ÖÁ6307µÄÎ´ÁÐÃûÖÆ³ÉÆ·,°üÀ¨·þ×°²Ã¼ôÑù	353	Ë¹Âå·¥¿Ë	10	Ò»°ãÃ³Ò×	59159	Ç§¿Ë	9402711	?	16,695,252
202006	63079000	6301ÖÁ6307µÄÎ´ÁÐÃûÖÆ³ÉÆ·,°üÀ¨·þ×°²Ã¼ôÑù	354	±±ÂíÆä¶Ù¹²ºÍ¹ú	10	Ò»°ãÃ³Ò×	9164	Ç§¿Ë	1755584	?	3,546,016
202006	63079000	6301ÖÁ6307µÄÎ´ÁÐÃûÖÆ³ÉÆ·,°üÀ¨·þ×°²Ã¼ôÑù	354	±±ÂíÆä¶Ù¹²ºÍ¹ú	11	¹ú¼Ò¼ä¡¢¹ú¼Ê×éÖ¯ÎÞ³¥Ô®ÖúºÍÔùËÍµÄÎï×Ê	431	Ç§¿Ë	74000	?	251,800
202006	63079000	6301ÖÁ6307µÄÎ´ÁÐÃûÖÆ³ÉÆ·,°üÀ¨·þ×°²Ã¼ôÑù	355	²¨ºÚ	10	Ò»°ãÃ³Ò×	2340	Ç§¿Ë	620100	?	472,681
202006	63079000	6301ÖÁ6307µÄÎ´ÁÐÃûÖÆ³ÉÆ·,°üÀ¨·þ×°²Ã¼ôÑù	355	²¨ºÚ	12	ÆäËû¾èÔùÎï×Ê	11	Ç§¿Ë	1000	?	18,000
202006	63079000	6301ÖÁ6307µÄÎ´ÁÐÃûÖÆ³ÉÆ·,°üÀ¨·þ×°²Ã¼ôÑù	358	Èû¶ûÎ¬ÑÇ	10	Ò»°ãÃ³Ò×	72002	Ç§¿Ë	14115998	?	28,400,558
202006	63079000	6301ÖÁ6307µÄÎ´ÁÐÃûÖÆ³ÉÆ·,°üÀ¨·þ×°²Ã¼ôÑù	359	ºÚÉ½	10	Ò»°ãÃ³Ò×	1937	Ç§¿Ë	5538	?	78,109
202006	63079000	6301ÖÁ6307µÄÎ´ÁÐÃûÖÆ³ÉÆ·,°üÀ¨·þ×°²Ã¼ôÑù	359	ºÚÉ½	12	ÆäËû¾èÔùÎï×Ê	280	Ç§¿Ë	65000	?	277,483
202006	63079000	6301ÖÁ6307µÄÎ´ÁÐÃûÖÆ³ÉÆ·,°üÀ¨·þ×°²Ã¼ôÑù	401	°²Ìá¹ÏºÍ°Í²¼´ï	10	Ò»°ãÃ³Ò×	182	Ç§¿Ë	43640	?	83,788
202006	63079000	6301ÖÁ6307µÄÎ´ÁÐÃûÖÆ³ÉÆ·,°üÀ¨·þ×°²Ã¼ôÑù	402	°¢¸ùÍ¢	10	Ò»°ãÃ³Ò×	245841	Ç§¿Ë	51197304	?	97,360,242
202006	63079000	6301ÖÁ6307µÄÎ´ÁÐÃûÖÆ³ÉÆ·,°üÀ¨·þ×°²Ã¼ôÑù	402	°¢¸ùÍ¢	12	ÆäËû¾èÔùÎï×Ê	1198	Ç§¿Ë	274900	?	828,406
202006	63079000	6301ÖÁ6307µÄÎ´ÁÐÃûÖÆ³ÉÆ·,°üÀ¨·þ×°²Ã¼ôÑù	403	°¢Â³°Í	10	Ò»°ãÃ³Ò×	799	Ç§¿Ë	181400	?	359,749
202006	63079000	6301ÖÁ6307µÄÎ´ÁÐÃûÖÆ³ÉÆ·,°üÀ¨·þ×°²Ã¼ôÑù	404	°Í¹þÂí	10	Ò»°ãÃ³Ò×	2183	Ç§¿Ë	380060	?	2,840,276
202006	63079000	6301ÖÁ6307µÄÎ´ÁÐÃûÖÆ³ÉÆ·,°üÀ¨·þ×°²Ã¼ôÑù	405	°Í°Í¶àË¹	10	Ò»°ãÃ³Ò×	1372	Ç§¿Ë	318010	?	817,158
202006	63079000	6301ÖÁ6307µÄÎ´ÁÐÃûÖÆ³ÉÆ·,°üÀ¨·þ×°²Ã¼ôÑù	406	²®Àû×È	10	Ò»°ãÃ³Ò×	1946	Ç§¿Ë	372542	?	731,039
202006	63079000	6301ÖÁ6307µÄÎ´ÁÐÃûÖÆ³ÉÆ·,°üÀ¨·þ×°²Ã¼ôÑù	408	¶àÃñ×å²£ÀûÎ¬ÑÇ¹ú	10	Ò»°ãÃ³Ò×	651141	Ç§¿Ë	145347933	?	174,891,746
202006	63079000	6301ÖÁ6307µÄÎ´ÁÐÃûÖÆ³ÉÆ·,°üÀ¨·þ×°²Ã¼ôÑù	410	°ÍÎ÷	10	Ò»°ãÃ³Ò×	1292672	Ç§¿Ë	281488920	?	588,320,828
202006	63079000	6301ÖÁ6307µÄÎ´ÁÐÃûÖÆ³ÉÆ·,°üÀ¨·þ×°²Ã¼ôÑù	410	°ÍÎ÷	12	ÆäËû¾èÔùÎï×Ê	641	Ç§¿Ë	193800	?	426,999
202006	63079000	6301ÖÁ6307µÄÎ´ÁÐÃûÖÆ³ÉÆ·,°üÀ¨·þ×°²Ã¼ôÑù	411	¿ªÂüÈºµº	10	Ò»°ãÃ³Ò×	1191	Ç§¿Ë	271436	?	1,019,661
202006	63079000	6301ÖÁ6307µÄÎ´ÁÐÃûÖÆ³ÉÆ·,°üÀ¨·þ×°²Ã¼ôÑù	412	ÖÇÀû	10	Ò»°ãÃ³Ò×	1430498	Ç§¿Ë	295016345	?	385,409,517
202006	63079000	6301ÖÁ6307µÄÎ´ÁÐÃûÖÆ³ÉÆ·,°üÀ¨·þ×°²Ã¼ôÑù	412	ÖÇÀû	12	ÆäËû¾èÔùÎï×Ê	1185	Ç§¿Ë	250000	?	841,304
202006	63079000	6301ÖÁ6307µÄÎ´ÁÐÃûÖÆ³ÉÆ·,°üÀ¨·þ×°²Ã¼ôÑù	413	¸çÂ×±ÈÑÇ	10	Ò»°ãÃ³Ò×	4474278	Ç§¿Ë	1114967225	?	882,838,618
202006	63079000	6301ÖÁ6307µÄÎ´ÁÐÃûÖÆ³ÉÆ·,°üÀ¨·þ×°²Ã¼ôÑù	413	¸çÂ×±ÈÑÇ	12	ÆäËû¾èÔùÎï×Ê	33	Ç§¿Ë	10000	?	5,000
202006	63079000	6301ÖÁ6307µÄÎ´ÁÐÃûÖÆ³ÉÆ·,°üÀ¨·þ×°²Ã¼ôÑù	414	¶àÃ×Äá¿Ë	10	Ò»°ãÃ³Ò×	8	Ç§¿Ë	2000	?	2,816
202006	63079000	6301ÖÁ6307µÄÎ´ÁÐÃûÖÆ³ÉÆ·,°üÀ¨·þ×°²Ã¼ôÑù	415	¸çË¹´ïÀè¼Ó	10	Ò»°ãÃ³Ò×	191068	Ç§¿Ë	38200595	?	37,039,206
202006	63079000	6301ÖÁ6307µÄÎ´ÁÐÃûÖÆ³ÉÆ·,°üÀ¨·þ×°²Ã¼ôÑù	415	¸çË¹´ïÀè¼Ó	11	¹ú¼Ò¼ä¡¢¹ú¼Ê×éÖ¯ÎÞ³¥Ô®ÖúºÍÔùËÍµÄÎï×Ê	373	Ç§¿Ë	100000	?	257,500
202006	63079000	6301ÖÁ6307µÄÎ´ÁÐÃûÖÆ³ÉÆ·,°üÀ¨·þ×°²Ã¼ôÑù	416	¹Å°Í	10	Ò»°ãÃ³Ò×	8327	Ç§¿Ë	1496660	?	7,008,551
202006	63079000	6301ÖÁ6307µÄÎ´ÁÐÃûÖÆ³ÉÆ·,°üÀ¨·þ×°²Ã¼ôÑù	416	¹Å°Í	11	¹ú¼Ò¼ä¡¢¹ú¼Ê×éÖ¯ÎÞ³¥Ô®ÖúºÍÔùËÍµÄÎï×Ê	1577	Ç§¿Ë	142000	?	1,905,000
202006	63079000	6301ÖÁ6307µÄÎ´ÁÐÃûÖÆ³ÉÆ·,°üÀ¨·þ×°²Ã¼ôÑù	417	¿âÀ°Ë÷µº	10	Ò»°ãÃ³Ò×	785	Ç§¿Ë	174942	?	437,828
202006	63079000	6301ÖÁ6307µÄÎ´ÁÐÃûÖÆ³ÉÆ·,°üÀ¨·þ×°²Ã¼ôÑù	418	¶àÃ×Äá¼Ó¹²ºÍ¹ú	10	Ò»°ãÃ³Ò×	155781	Ç§¿Ë	33519684	?	57,137,141
202006	63079000	6301ÖÁ6307µÄÎ´ÁÐÃûÖÆ³ÉÆ·,°üÀ¨·þ×°²Ã¼ôÑù	418	¶àÃ×Äá¼Ó¹²ºÍ¹ú	12	ÆäËû¾èÔùÎï×Ê	23	Ç§¿Ë	2160	?	34,128
202006	63079000	6301ÖÁ6307µÄÎ´ÁÐÃûÖÆ³ÉÆ·,°üÀ¨·þ×°²Ã¼ôÑù	419	¶ò¹Ï¶à¶û	10	Ò»°ãÃ³Ò×	342459	Ç§¿Ë	68482065	?	134,037,427
202006	63079000	6301ÖÁ6307µÄÎ´ÁÐÃûÖÆ³ÉÆ·,°üÀ¨·þ×°²Ã¼ôÑù	420	·¨Êô¹çÑÇÄÇ	10	Ò»°ãÃ³Ò×	4650	Ç§¿Ë	1143800	?	1,267,540
202006	63079000	6301ÖÁ6307µÄÎ´ÁÐÃûÖÆ³ÉÆ·,°üÀ¨·þ×°²Ã¼ôÑù	420	·¨Êô¹çÑÇÄÇ	12	ÆäËû¾èÔùÎï×Ê	36	Ç§¿Ë	10000	?	19,868
202006	63079000	6301ÖÁ6307µÄÎ´ÁÐÃûÖÆ³ÉÆ·,°üÀ¨·þ×°²Ã¼ôÑù	421	¸ñÁÖÄÉ´ï	10	Ò»°ãÃ³Ò×	8	Ç§¿Ë	500	?	2,838
202006	63079000	6301ÖÁ6307µÄÎ´ÁÐÃûÖÆ³ÉÆ·,°üÀ¨·þ×°²Ã¼ôÑù	422	¹ÏµÂÂÞÆÕ	10	Ò»°ãÃ³Ò×	1861	Ç§¿Ë	377823	?	1,039,578
202006	63079000	6301ÖÁ6307µÄÎ´ÁÐÃûÖÆ³ÉÆ·,°üÀ¨·þ×°²Ã¼ôÑù	423	Î£µØÂíÀ­	10	Ò»°ãÃ³Ò×	168130	Ç§¿Ë	29593260	?	68,680,109
202006	63079000	6301ÖÁ6307µÄÎ´ÁÐÃûÖÆ³ÉÆ·,°üÀ¨·þ×°²Ã¼ôÑù	424	¹çÑÇÄÇ	10	Ò»°ãÃ³Ò×	5074	Ç§¿Ë	622412	?	2,442,466
202006	63079000	6301ÖÁ6307µÄÎ´ÁÐÃûÖÆ³ÉÆ·,°üÀ¨·þ×°²Ã¼ôÑù	425	º£µØ	10	Ò»°ãÃ³Ò×	6148	Ç§¿Ë	1498200	?	3,424,924
202006	63079000	6301ÖÁ6307µÄÎ´ÁÐÃûÖÆ³ÉÆ·,°üÀ¨·þ×°²Ã¼ôÑù	425	º£µØ	12	ÆäËû¾èÔùÎï×Ê	245	Ç§¿Ë	60000	?	191,092
202006	63079000	6301ÖÁ6307µÄÎ´ÁÐÃûÖÆ³ÉÆ·,°üÀ¨·þ×°²Ã¼ôÑù	426	ºé¶¼À­Ë¹	10	Ò»°ãÃ³Ò×	192266	Ç§¿Ë	44533140	?	57,531,032
202006	63079000	6301ÖÁ6307µÄÎ´ÁÐÃûÖÆ³ÉÆ·,°üÀ¨·þ×°²Ã¼ôÑù	427	ÑÀÂò¼Ó	10	Ò»°ãÃ³Ò×	23167	Ç§¿Ë	5737192	?	5,635,384
202006	63079000	6301ÖÁ6307µÄÎ´ÁÐÃûÖÆ³ÉÆ·,°üÀ¨·þ×°²Ã¼ôÑù	428	ÂíÌáÄá¿Ë	10	Ò»°ãÃ³Ò×	104	Ç§¿Ë	27685	?	52,490
202006	63079000	6301ÖÁ6307µÄÎ´ÁÐÃûÖÆ³ÉÆ·,°üÀ¨·þ×°²Ã¼ôÑù	429	Ä«Î÷¸ç	10	Ò»°ãÃ³Ò×	1982249	Ç§¿Ë	235334441	?	393,102,458
202006	63079000	6301ÖÁ6307µÄÎ´ÁÐÃûÖÆ³ÉÆ·,°üÀ¨·þ×°²Ã¼ôÑù	429	Ä«Î÷¸ç	11	¹ú¼Ò¼ä¡¢¹ú¼Ê×éÖ¯ÎÞ³¥Ô®ÖúºÍÔùËÍµÄÎï×Ê	607	Ç§¿Ë	120000	?	550,000
202006	63079000	6301ÖÁ6307µÄÎ´ÁÐÃûÖÆ³ÉÆ·,°üÀ¨·þ×°²Ã¼ôÑù	429	Ä«Î÷¸ç	12	ÆäËû¾èÔùÎï×Ê	359	Ç§¿Ë	90000	?	144,598
202006	63079000	6301ÖÁ6307µÄÎ´ÁÐÃûÖÆ³ÉÆ·,°üÀ¨·þ×°²Ã¼ôÑù	431	Äá¼ÓÀ­¹Ï	10	Ò»°ãÃ³Ò×	43417	Ç§¿Ë	10503892	?	12,707,714
202006	63079000	6301ÖÁ6307µÄÎ´ÁÐÃûÖÆ³ÉÆ·,°üÀ¨·þ×°²Ã¼ôÑù	432	°ÍÄÃÂí	10	Ò»°ãÃ³Ò×	864334	Ç§¿Ë	201049756	?	170,280,935
202006	63079000	6301ÖÁ6307µÄÎ´ÁÐÃûÖÆ³ÉÆ·,°üÀ¨·þ×°²Ã¼ôÑù	432	°ÍÄÃÂí	12	ÆäËû¾èÔùÎï×Ê	36	Ç§¿Ë	10000	?	19,868
202006	63079000	6301ÖÁ6307µÄÎ´ÁÐÃûÖÆ³ÉÆ·,°üÀ¨·þ×°²Ã¼ôÑù	433	°ÍÀ­¹ç	10	Ò»°ãÃ³Ò×	16918	Ç§¿Ë	3737320	?	9,702,936
202006	63079000	6301ÖÁ6307µÄÎ´ÁÐÃûÖÆ³ÉÆ·,°üÀ¨·þ×°²Ã¼ôÑù	434	ÃØÂ³	10	Ò»°ãÃ³Ò×	1255610	Ç§¿Ë	221736765	?	514,954,397
202006	63079000	6301ÖÁ6307µÄÎ´ÁÐÃûÖÆ³ÉÆ·,°üÀ¨·þ×°²Ã¼ôÑù	434	ÃØÂ³	12	ÆäËû¾èÔùÎï×Ê	500	Ç§¿Ë	100000	?	322,000
202006	63079000	6301ÖÁ6307µÄÎ´ÁÐÃûÖÆ³ÉÆ·,°üÀ¨·þ×°²Ã¼ôÑù	435	²¨¶àÀè¸÷	10	Ò»°ãÃ³Ò×	63321	Ç§¿Ë	9874689	?	17,356,437
202006	63079000	6301ÖÁ6307µÄÎ´ÁÐÃûÖÆ³ÉÆ·,°üÀ¨·þ×°²Ã¼ôÑù	437	Ê¥Â¬Î÷ÑÇ	10	Ò»°ãÃ³Ò×	885	Ç§¿Ë	150011	?	1,231,991
202006	63079000	6301ÖÁ6307µÄÎ´ÁÐÃûÖÆ³ÉÆ·,°üÀ¨·þ×°²Ã¼ôÑù	438	Ê¥Âí¶¡µº	10	Ò»°ãÃ³Ò×	234	Ç§¿Ë	46400	?	172,636
202006	63079000	6301ÖÁ6307µÄÎ´ÁÐÃûÖÆ³ÉÆ·,°üÀ¨·þ×°²Ã¼ôÑù	439	Ê¥ÎÄÉ­ÌØºÍ¸ñÁÖÄÉ¶¡Ë¹	10	Ò»°ãÃ³Ò×	6	Ç§¿Ë	1500	?	1,618
202006	63079000	6301ÖÁ6307µÄÎ´ÁÐÃûÖÆ³ÉÆ·,°üÀ¨·þ×°²Ã¼ôÑù	440	Èø¶ûÍß¶à	10	Ò»°ãÃ³Ò×	274556	Ç§¿Ë	58470001	?	81,353,896
202006	63079000	6301ÖÁ6307µÄÎ´ÁÐÃûÖÆ³ÉÆ·,°üÀ¨·þ×°²Ã¼ôÑù	440	Èø¶ûÍß¶à	11	¹ú¼Ò¼ä¡¢¹ú¼Ê×éÖ¯ÎÞ³¥Ô®ÖúºÍÔùËÍµÄÎï×Ê	2260	Ç§¿Ë	450000	?	1,750,000
202006	63079000	6301ÖÁ6307µÄÎ´ÁÐÃûÖÆ³ÉÆ·,°üÀ¨·þ×°²Ã¼ôÑù	441	ËÕÀïÄÏ	10	Ò»°ãÃ³Ò×	3227	Ç§¿Ë	859800	?	703,347
202006	63079000	6301ÖÁ6307µÄÎ´ÁÐÃûÖÆ³ÉÆ·,°üÀ¨·þ×°²Ã¼ôÑù	441	ËÕÀïÄÏ	12	ÆäËû¾èÔùÎï×Ê	102	Ç§¿Ë	20000	?	38,000
202006	63079000	6301ÖÁ6307µÄÎ´ÁÐÃûÖÆ³ÉÆ·,°üÀ¨·þ×°²Ã¼ôÑù	442	ÌØÁ¢Äá´ïºÍ¶à°Í¸ç	10	Ò»°ãÃ³Ò×	11908	Ç§¿Ë	2987131	?	6,448,253
202006	63079000	6301ÖÁ6307µÄÎ´ÁÐÃûÖÆ³ÉÆ·,°üÀ¨·þ×°²Ã¼ôÑù	443	ÌØ¿ËË¹ºÍ¿­¿ÆË¹Èºµº	10	Ò»°ãÃ³Ò×	528	Ç§¿Ë	112000	?	195,024
202006	63079000	6301ÖÁ6307µÄÎ´ÁÐÃûÖÆ³ÉÆ·,°üÀ¨·þ×°²Ã¼ôÑù	444	ÎÚÀ­¹ç	10	Ò»°ãÃ³Ò×	64248	Ç§¿Ë	7029130	?	11,514,530
202006	63079000	6301ÖÁ6307µÄÎ´ÁÐÃûÖÆ³ÉÆ·,°üÀ¨·þ×°²Ã¼ôÑù	445	Î¯ÄÚÈðÀ­	10	Ò»°ãÃ³Ò×	27202	Ç§¿Ë	5638730	?	36,047,605
202006	63079000	6301ÖÁ6307µÄÎ´ÁÐÃûÖÆ³ÉÆ·,°üÀ¨·þ×°²Ã¼ôÑù	446	Ó¢ÊôÎ¬¶û¾©Èºµº	10	Ò»°ãÃ³Ò×	274	Ç§¿Ë	79000	?	116,268
202006	63079000	6301ÖÁ6307µÄÎ´ÁÐÃûÖÆ³ÉÆ·,°üÀ¨·þ×°²Ã¼ôÑù	447	Ê¥Æä´ÄºÍÄáÎ¬Ë¹	10	Ò»°ãÃ³Ò×	864	Ç§¿Ë	140400	?	472,141
202006	63079000	6301ÖÁ6307µÄÎ´ÁÐÃûÖÆ³ÉÆ·,°üÀ¨·þ×°²Ã¼ôÑù	449	ºÉÊô°²µØÁÐË¹	10	Ò»°ãÃ³Ò×	216	Ç§¿Ë	54000	?	134,462
202006	63079000	6301ÖÁ6307µÄÎ´ÁÐÃûÖÆ³ÉÆ·,°üÀ¨·þ×°²Ã¼ôÑù	499	À­¶¡ÃÀÖÞÆäËû¹ú¼Ò(µØÇø)	10	Ò»°ãÃ³Ò×	59	Ç§¿Ë	18000	?	12,772
202006	63079000	6301ÖÁ6307µÄÎ´ÁÐÃûÖÆ³ÉÆ·,°üÀ¨·þ×°²Ã¼ôÑù	501	¼ÓÄÃ´ó	10	Ò»°ãÃ³Ò×	7139937	Ç§¿Ë	1323794065	?	2,970,108,919
202006	63079000	6301ÖÁ6307µÄÎ´ÁÐÃûÖÆ³ÉÆ·,°üÀ¨·þ×°²Ã¼ôÑù	501	¼ÓÄÃ´ó	12	ÆäËû¾èÔùÎï×Ê	101	Ç§¿Ë	25120	?	35,408
202006	63079000	6301ÖÁ6307µÄÎ´ÁÐÃûÖÆ³ÉÆ·,°üÀ¨·þ×°²Ã¼ôÑù	502	ÃÀ¹ú	10	Ò»°ãÃ³Ò×	54283368	Ç§¿Ë	5777669037	?	14,289,549,932
202006	63079000	6301ÖÁ6307µÄÎ´ÁÐÃûÖÆ³ÉÆ·,°üÀ¨·þ×°²Ã¼ôÑù	502	ÃÀ¹ú	12	ÆäËû¾èÔùÎï×Ê	2146	Ç§¿Ë	528900	?	1,539,262
202006	63079000	6301ÖÁ6307µÄÎ´ÁÐÃûÖÆ³ÉÆ·,°üÀ¨·þ×°²Ã¼ôÑù	504	°ÙÄ½´ó	10	Ò»°ãÃ³Ò×	1244	Ç§¿Ë	305000	?	888,971
202006	63079000	6301ÖÁ6307µÄÎ´ÁÐÃûÖÆ³ÉÆ·,°üÀ¨·þ×°²Ã¼ôÑù	601	°Ä´óÀûÑÇ	10	Ò»°ãÃ³Ò×	2988381	Ç§¿Ë	193542962	?	749,149,909
202006	63079000	6301ÖÁ6307µÄÎ´ÁÐÃûÖÆ³ÉÆ·,°üÀ¨·þ×°²Ã¼ôÑù	602	¿â¿ËÈºµº	10	Ò»°ãÃ³Ò×	16	Ç§¿Ë	84	?	487
202006	63079000	6301ÖÁ6307µÄÎ´ÁÐÃûÖÆ³ÉÆ·,°üÀ¨·þ×°²Ã¼ôÑù	603	ì³¼Ã	10	Ò»°ãÃ³Ò×	1471	Ç§¿Ë	331310	?	484,692
202006	63079000	6301ÖÁ6307µÄÎ´ÁÐÃûÖÆ³ÉÆ·,°üÀ¨·þ×°²Ã¼ôÑù	603	ì³¼Ã	12	ÆäËû¾èÔùÎï×Ê	1387	Ç§¿Ë	349620	?	870,312
202006	63079000	6301ÖÁ6307µÄÎ´ÁÐÃûÖÆ³ÉÆ·,°üÀ¨·þ×°²Ã¼ôÑù	607	ÐÂ¿¦Àï¶àÄáÑÇ	10	Ò»°ãÃ³Ò×	1060	Ç§¿Ë	113226	?	271,737
202006	63079000	6301ÖÁ6307µÄÎ´ÁÐÃûÖÆ³ÉÆ·,°üÀ¨·þ×°²Ã¼ôÑù	608	ÍßÅ¬°¢Í¼	10	Ò»°ãÃ³Ò×	714	Ç§¿Ë	83644	?	74,395
202006	63079000	6301ÖÁ6307µÄÎ´ÁÐÃûÖÆ³ÉÆ·,°üÀ¨·þ×°²Ã¼ôÑù	609	ÐÂÎ÷À¼	10	Ò»°ãÃ³Ò×	440192	Ç§¿Ë	66872047	?	120,874,448
202006	63079000	6301ÖÁ6307µÄÎ´ÁÐÃûÖÆ³ÉÆ·,°üÀ¨·þ×°²Ã¼ôÑù	609	ÐÂÎ÷À¼	12	ÆäËû¾èÔùÎï×Ê	18	Ç§¿Ë	5120	?	17,408
202006	63079000	6301ÖÁ6307µÄÎ´ÁÐÃûÖÆ³ÉÆ·,°üÀ¨·þ×°²Ã¼ôÑù	611	°Í²¼ÑÇÐÂ¼¸ÄÚÑÇ	10	Ò»°ãÃ³Ò×	22346	Ç§¿Ë	5234092	?	11,839,615
202006	63079000	6301ÖÁ6307µÄÎ´ÁÐÃûÖÆ³ÉÆ·,°üÀ¨·þ×°²Ã¼ôÑù	611	°Í²¼ÑÇÐÂ¼¸ÄÚÑÇ	11	¹ú¼Ò¼ä¡¢¹ú¼Ê×éÖ¯ÎÞ³¥Ô®ÖúºÍÔùËÍµÄÎï×Ê	4	Ç§¿Ë	8	?	360
202006	63079000	6301ÖÁ6307µÄÎ´ÁÐÃûÖÆ³ÉÆ·,°üÀ¨·þ×°²Ã¼ôÑù	611	°Í²¼ÑÇÐÂ¼¸ÄÚÑÇ	12	ÆäËû¾èÔùÎï×Ê	73	Ç§¿Ë	22000	?	33,000
202006	63079000	6301ÖÁ6307µÄÎ´ÁÐÃûÖÆ³ÉÆ·,°üÀ¨·þ×°²Ã¼ôÑù	613	ËùÂÞÃÅÈºµº	10	Ò»°ãÃ³Ò×	284	Ç§¿Ë	106000	?	189,651
202006	63079000	6301ÖÁ6307µÄÎ´ÁÐÃûÖÆ³ÉÆ·,°üÀ¨·þ×°²Ã¼ôÑù	614	ÌÀ¼Ó	10	Ò»°ãÃ³Ò×	18	Ç§¿Ë	6000	?	13,940
202006	63079000	6301ÖÁ6307µÄÎ´ÁÐÃûÖÆ³ÉÆ·,°üÀ¨·þ×°²Ã¼ôÑù	614	ÌÀ¼Ó	12	ÆäËû¾èÔùÎï×Ê	292	Ç§¿Ë	70800	?	96,167
202006	63079000	6301ÖÁ6307µÄÎ´ÁÐÃûÖÆ³ÉÆ·,°üÀ¨·þ×°²Ã¼ôÑù	617	ÈøÄ¦ÑÇ	12	ÆäËû¾èÔùÎï×Ê	58	Ç§¿Ë	17900	?	26,118
202006	63079000	6301ÖÁ6307µÄÎ´ÁÐÃûÖÆ³ÉÆ·,°üÀ¨·þ×°²Ã¼ôÑù	620	ÃÜ¿ËÂÞÄáÎ÷ÑÇÁª°î	10	Ò»°ãÃ³Ò×	841	Ç§¿Ë	200000	?	170,295
202006	63079000	6301ÖÁ6307µÄÎ´ÁÐÃûÖÆ³ÉÆ·,°üÀ¨·þ×°²Ã¼ôÑù	623	·¨Êô²¨ÀûÄáÎ÷ÑÇ	10	Ò»°ãÃ³Ò×	3330	Ç§¿Ë	778490	?	3,877,578
202006	63079000	6301ÖÁ6307µÄÎ´ÁÐÃûÖÆ³ÉÆ·,°üÀ¨·þ×°²Ã¼ôÑù	699	´óÑóÖÞÆäËû¹ú¼Ò(µØÇø)	10	Ò»°ãÃ³Ò×	3967	Ç§¿Ë	616050	?	1,110,695
202007	63079000	6301ÖÁ6307µÄÎ´ÁÐÃûÖÆ³ÉÆ·,°üÀ¨·þ×°²Ã¼ôÑù	101	°¢¸»º¹	10	Ò»°ãÃ³Ò×	26560	Ç§¿Ë	6110420	?	6,866,612
202007	63079000	6301ÖÁ6307µÄÎ´ÁÐÃûÖÆ³ÉÆ·,°üÀ¨·þ×°²Ã¼ôÑù	101	°¢¸»º¹	12	ÆäËû¾èÔùÎï×Ê	274	Ç§¿Ë	55000	?	190,000
202007	63079000	6301ÖÁ6307µÄÎ´ÁÐÃûÖÆ³ÉÆ·,°üÀ¨·þ×°²Ã¼ôÑù	102	°ÍÁÖ	10	Ò»°ãÃ³Ò×	45361	Ç§¿Ë	10530064	?	4,867,028
202007	63079000	6301ÖÁ6307µÄÎ´ÁÐÃûÖÆ³ÉÆ·,°üÀ¨·þ×°²Ã¼ôÑù	103	ÃÏ¼ÓÀ­¹ú	10	Ò»°ãÃ³Ò×	139121	Ç§¿Ë	21459424	?	28,312,248
202007	63079000	6301ÖÁ6307µÄÎ´ÁÐÃûÖÆ³ÉÆ·,°üÀ¨·þ×°²Ã¼ôÑù	103	ÃÏ¼ÓÀ­¹ú	12	ÆäËû¾èÔùÎï×Ê	958	Ç§¿Ë	133300	?	425,200
202007	63079000	6301ÖÁ6307µÄÎ´ÁÐÃûÖÆ³ÉÆ·,°üÀ¨·þ×°²Ã¼ôÑù	104	²»µ¤	10	Ò»°ãÃ³Ò×	365	Ç§¿Ë	100480	?	533,385
202007	63079000	6301ÖÁ6307µÄÎ´ÁÐÃûÖÆ³ÉÆ·,°üÀ¨·þ×°²Ã¼ôÑù	105	ÎÄÀ³	10	Ò»°ãÃ³Ò×	21452	Ç§¿Ë	4980800	?	10,764,596
202007	63079000	6301ÖÁ6307µÄÎ´ÁÐÃûÖÆ³ÉÆ·,°üÀ¨·þ×°²Ã¼ôÑù	106	Ãåµé	10	Ò»°ãÃ³Ò×	21028	Ç§¿Ë	2545898	?	8,938,777
202007	63079000	6301ÖÁ6307µÄÎ´ÁÐÃûÖÆ³ÉÆ·,°üÀ¨·þ×°²Ã¼ôÑù	106	Ãåµé	12	ÆäËû¾èÔùÎï×Ê	315	Ç§¿Ë	70000	?	510,837
202007	63079000	6301ÖÁ6307µÄÎ´ÁÐÃûÖÆ³ÉÆ·,°üÀ¨·þ×°²Ã¼ôÑù	107	¼íÆÒÕ¯	10	Ò»°ãÃ³Ò×	52305	Ç§¿Ë	4581845	?	2,457,755
202007	63079000	6301ÖÁ6307µÄÎ´ÁÐÃûÖÆ³ÉÆ·,°üÀ¨·þ×°²Ã¼ôÑù	108	ÈûÆÖÂ·Ë¹	10	Ò»°ãÃ³Ò×	13534	Ç§¿Ë	1651555	?	2,946,410
202007	63079000	6301ÖÁ6307µÄÎ´ÁÐÃûÖÆ³ÉÆ·,°üÀ¨·þ×°²Ã¼ôÑù	109	³¯ÏÊ	10	Ò»°ãÃ³Ò×	350	Ç§¿Ë	82500	?	215,541
202007	63079000	6301ÖÁ6307µÄÎ´ÁÐÃûÖÆ³ÉÆ·,°üÀ¨·þ×°²Ã¼ôÑù	110	ÖÐ¹úÏã¸Û	10	Ò»°ãÃ³Ò×	313972	Ç§¿Ë	39042533	?	50,514,207
202007	63079000	6301ÖÁ6307µÄÎ´ÁÐÃûÖÆ³ÉÆ·,°üÀ¨·þ×°²Ã¼ôÑù	111	Ó¡¶È	10	Ò»°ãÃ³Ò×	274697	Ç§¿Ë	22078957	?	38,180,521
202007	63079000	6301ÖÁ6307µÄÎ´ÁÐÃûÖÆ³ÉÆ·,°üÀ¨·þ×°²Ã¼ôÑù	111	Ó¡¶È	12	ÆäËû¾èÔùÎï×Ê	100	Ç§¿Ë	10080	?	17,136
202007	63079000	6301ÖÁ6307µÄÎ´ÁÐÃûÖÆ³ÉÆ·,°üÀ¨·þ×°²Ã¼ôÑù	112	Ó¡¶ÈÄáÎ÷ÑÇ	10	Ò»°ãÃ³Ò×	374404	Ç§¿Ë	58924613	?	35,005,178
202007	63079000	6301ÖÁ6307µÄÎ´ÁÐÃûÖÆ³ÉÆ·,°üÀ¨·þ×°²Ã¼ôÑù	112	Ó¡¶ÈÄáÎ÷ÑÇ	12	ÆäËû¾èÔùÎï×Ê	470	Ç§¿Ë	135000	?	177,502
202007	63079000	6301ÖÁ6307µÄÎ´ÁÐÃûÖÆ³ÉÆ·,°üÀ¨·þ×°²Ã¼ôÑù	113	ÒÁÀÊ	10	Ò»°ãÃ³Ò×	60107	Ç§¿Ë	9090475	?	5,903,567
202007	63079000	6301ÖÁ6307µÄÎ´ÁÐÃûÖÆ³ÉÆ·,°üÀ¨·þ×°²Ã¼ôÑù	113	ÒÁÀÊ	12	ÆäËû¾èÔùÎï×Ê	2383	Ç§¿Ë	242500	?	308,748
202007	63079000	6301ÖÁ6307µÄÎ´ÁÐÃûÖÆ³ÉÆ·,°üÀ¨·þ×°²Ã¼ôÑù	114	ÒÁÀ­¿Ë	10	Ò»°ãÃ³Ò×	1219688	Ç§¿Ë	268144089	?	153,834,112
202007	63079000	6301ÖÁ6307µÄÎ´ÁÐÃûÖÆ³ÉÆ·,°üÀ¨·þ×°²Ã¼ôÑù	115	ÒÔÉ«ÁÐ	10	Ò»°ãÃ³Ò×	1721502	Ç§¿Ë	439852342	?	160,947,795
202007	63079000	6301ÖÁ6307µÄÎ´ÁÐÃûÖÆ³ÉÆ·,°üÀ¨·þ×°²Ã¼ôÑù	116	ÈÕ±¾	10	Ò»°ãÃ³Ò×	9337352	Ç§¿Ë	1611864970	?	1,607,677,384
202007	63079000	6301ÖÁ6307µÄÎ´ÁÐÃûÖÆ³ÉÆ·,°üÀ¨·þ×°²Ã¼ôÑù	116	ÈÕ±¾	12	ÆäËû¾èÔùÎï×Ê	1190	Ç§¿Ë	265300	?	685,721
202007	63079000	6301ÖÁ6307µÄÎ´ÁÐÃûÖÆ³ÉÆ·,°üÀ¨·þ×°²Ã¼ôÑù	117	Ô¼µ©	10	Ò»°ãÃ³Ò×	72295	Ç§¿Ë	17204596	?	9,252,171
202007	63079000	6301ÖÁ6307µÄÎ´ÁÐÃûÖÆ³ÉÆ·,°üÀ¨·þ×°²Ã¼ôÑù	118	¿ÆÍþÌØ	10	Ò»°ãÃ³Ò×	699288	Ç§¿Ë	231152635	?	323,392,633
202007	63079000	6301ÖÁ6307µÄÎ´ÁÐÃûÖÆ³ÉÆ·,°üÀ¨·þ×°²Ã¼ôÑù	119	ÀÏÎÎ	10	Ò»°ãÃ³Ò×	3370	Ç§¿Ë	179411	?	1,791,919
202007	63079000	6301ÖÁ6307µÄÎ´ÁÐÃûÖÆ³ÉÆ·,°üÀ¨·þ×°²Ã¼ôÑù	120	Àè°ÍÄÛ	10	Ò»°ãÃ³Ò×	19983	Ç§¿Ë	3007786	?	2,551,606
202007	63079000	6301ÖÁ6307µÄÎ´ÁÐÃûÖÆ³ÉÆ·,°üÀ¨·þ×°²Ã¼ôÑù	121	ÖÐ¹ú°ÄÃÅ	10	Ò»°ãÃ³Ò×	76444	Ç§¿Ë	17744594	?	26,106,053
202007	63079000	6301ÖÁ6307µÄÎ´ÁÐÃûÖÆ³ÉÆ·,°üÀ¨·þ×°²Ã¼ôÑù	122	ÂíÀ´Î÷ÑÇ	10	Ò»°ãÃ³Ò×	1844942	Ç§¿Ë	329929833	?	209,770,583
202007	63079000	6301ÖÁ6307µÄÎ´ÁÐÃûÖÆ³ÉÆ·,°üÀ¨·þ×°²Ã¼ôÑù	123	Âí¶û´ú·ò	10	Ò»°ãÃ³Ò×	1125	Ç§¿Ë	239694	?	245,468
202007	63079000	6301ÖÁ6307µÄÎ´ÁÐÃûÖÆ³ÉÆ·,°üÀ¨·þ×°²Ã¼ôÑù	124	ÃÉ¹Å	10	Ò»°ãÃ³Ò×	5561	Ç§¿Ë	462712	?	373,573
202007	63079000	6301ÖÁ6307µÄÎ´ÁÐÃûÖÆ³ÉÆ·,°üÀ¨·þ×°²Ã¼ôÑù	125	Äá²´¶ûÁª°îÃñÖ÷¹²ºÍ¹ú	10	Ò»°ãÃ³Ò×	39030	Ç§¿Ë	5184050	?	5,685,133
202007	63079000	6301ÖÁ6307µÄÎ´ÁÐÃûÖÆ³ÉÆ·,°üÀ¨·þ×°²Ã¼ôÑù	126	°¢Âü	10	Ò»°ãÃ³Ò×	157238	Ç§¿Ë	36779307	?	20,806,155
202007	63079000	6301ÖÁ6307µÄÎ´ÁÐÃûÖÆ³ÉÆ·,°üÀ¨·þ×°²Ã¼ôÑù	127	°Í»ùË¹Ì¹	10	Ò»°ãÃ³Ò×	142942	Ç§¿Ë	32030279	?	39,996,533
202007	63079000	6301ÖÁ6307µÄÎ´ÁÐÃûÖÆ³ÉÆ·,°üÀ¨·þ×°²Ã¼ôÑù	127	°Í»ùË¹Ì¹	11	¹ú¼Ò¼ä¡¢¹ú¼Ê×éÖ¯ÎÞ³¥Ô®ÖúºÍÔùËÍµÄÎï×Ê	6589	Ç§¿Ë	1650000	?	6,900,000
202007	63079000	6301ÖÁ6307µÄÎ´ÁÐÃûÖÆ³ÉÆ·,°üÀ¨·þ×°²Ã¼ôÑù	127	°Í»ùË¹Ì¹	12	ÆäËû¾èÔùÎï×Ê	323	Ç§¿Ë	77300	?	177,002
202007	63079000	6301ÖÁ6307µÄÎ´ÁÐÃûÖÆ³ÉÆ·,°üÀ¨·þ×°²Ã¼ôÑù	128	°ÍÀÕË¹Ì¹	10	Ò»°ãÃ³Ò×	17816	Ç§¿Ë	4203850	?	1,184,694
202007	63079000	6301ÖÁ6307µÄÎ´ÁÐÃûÖÆ³ÉÆ·,°üÀ¨·þ×°²Ã¼ôÑù	129	·ÆÂÉ±ö	10	Ò»°ãÃ³Ò×	657884	Ç§¿Ë	159109707	?	110,768,177
202007	63079000	6301ÖÁ6307µÄÎ´ÁÐÃûÖÆ³ÉÆ·,°üÀ¨·þ×°²Ã¼ôÑù	130	¿¨Ëþ¶û	10	Ò»°ãÃ³Ò×	227628	Ç§¿Ë	48631585	?	61,947,181
202007	63079000	6301ÖÁ6307µÄÎ´ÁÐÃûÖÆ³ÉÆ·,°üÀ¨·þ×°²Ã¼ôÑù	131	É³ÌØ°¢À­²®	10	Ò»°ãÃ³Ò×	4060862	Ç§¿Ë	950826767	?	614,458,531
202007	63079000	6301ÖÁ6307µÄÎ´ÁÐÃûÖÆ³ÉÆ·,°üÀ¨·þ×°²Ã¼ôÑù	132	ÐÂ¼ÓÆÂ	10	Ò»°ãÃ³Ò×	1206319	Ç§¿Ë	198750289	?	507,761,935
202007	63079000	6301ÖÁ6307µÄÎ´ÁÐÃûÖÆ³ÉÆ·,°üÀ¨·þ×°²Ã¼ôÑù	132	ÐÂ¼ÓÆÂ	12	ÆäËû¾èÔùÎï×Ê	15	Ç§¿Ë	5000	?	7,500
202007	63079000	6301ÖÁ6307µÄÎ´ÁÐÃûÖÆ³ÉÆ·,°üÀ¨·þ×°²Ã¼ôÑù	133	º«¹ú	10	Ò»°ãÃ³Ò×	5536355	Ç§¿Ë	1082897485	?	826,517,808
202007	63079000	6301ÖÁ6307µÄÎ´ÁÐÃûÖÆ³ÉÆ·,°üÀ¨·þ×°²Ã¼ôÑù	133	º«¹ú	12	ÆäËû¾èÔùÎï×Ê	200	Ç§¿Ë	50000	?	147,500
202007	63079000	6301ÖÁ6307µÄÎ´ÁÐÃûÖÆ³ÉÆ·,°üÀ¨·þ×°²Ã¼ôÑù	134	Ë¹ÀïÀ¼¿¨	10	Ò»°ãÃ³Ò×	50374	Ç§¿Ë	11909111	?	7,425,900
202007	63079000	6301ÖÁ6307µÄÎ´ÁÐÃûÖÆ³ÉÆ·,°üÀ¨·þ×°²Ã¼ôÑù	134	Ë¹ÀïÀ¼¿¨	12	ÆäËû¾èÔùÎï×Ê	27	Ç§¿Ë	7680	?	9,216
202007	63079000	6301ÖÁ6307µÄÎ´ÁÐÃûÖÆ³ÉÆ·,°üÀ¨·þ×°²Ã¼ôÑù	135	ÐðÀûÑÇ	10	Ò»°ãÃ³Ò×	6089	Ç§¿Ë	5370	?	200,125
202007	63079000	6301ÖÁ6307µÄÎ´ÁÐÃûÖÆ³ÉÆ·,°üÀ¨·þ×°²Ã¼ôÑù	136	Ì©¹ú	10	Ò»°ãÃ³Ò×	541409	Ç§¿Ë	71046782	?	43,490,089
202007	63079000	6301ÖÁ6307µÄÎ´ÁÐÃûÖÆ³ÉÆ·,°üÀ¨·þ×°²Ã¼ôÑù	137	ÍÁ¶úÆä	10	Ò»°ãÃ³Ò×	120910	Ç§¿Ë	22811041	?	12,711,634
202007	63079000	6301ÖÁ6307µÄÎ´ÁÐÃûÖÆ³ÉÆ·,°üÀ¨·þ×°²Ã¼ôÑù	137	ÍÁ¶úÆä	12	ÆäËû¾èÔùÎï×Ê	210	Ç§¿Ë	61000	?	163,000
202007	63079000	6301ÖÁ6307µÄÎ´ÁÐÃûÖÆ³ÉÆ·,°üÀ¨·þ×°²Ã¼ôÑù	138	°¢ÁªÇõ	10	Ò»°ãÃ³Ò×	2715258	Ç§¿Ë	647174295	?	425,617,310
202007	63079000	6301ÖÁ6307µÄÎ´ÁÐÃûÖÆ³ÉÆ·,°üÀ¨·þ×°²Ã¼ôÑù	139	Ò²ÃÅ	10	Ò»°ãÃ³Ò×	72966	Ç§¿Ë	11267501	?	6,955,458
202007	63079000	6301ÖÁ6307µÄÎ´ÁÐÃûÖÆ³ÉÆ·,°üÀ¨·þ×°²Ã¼ôÑù	141	Ô½ÄÏ	10	Ò»°ãÃ³Ò×	747555	Ç§¿Ë	40609178	?	76,877,625
202007	63079000	6301ÖÁ6307µÄÎ´ÁÐÃûÖÆ³ÉÆ·,°üÀ¨·þ×°²Ã¼ôÑù	141	Ô½ÄÏ	12	ÆäËû¾èÔùÎï×Ê	108	Ç§¿Ë	26500	?	76,250
202007	63079000	6301ÖÁ6307µÄÎ´ÁÐÃûÖÆ³ÉÆ·,°üÀ¨·þ×°²Ã¼ôÑù	143	ÖÐ¹úÌ¨Íå	10	Ò»°ãÃ³Ò×	306425	Ç§¿Ë	65126730	?	28,414,502
202007	63079000	6301ÖÁ6307µÄÎ´ÁÐÃûÖÆ³ÉÆ·,°üÀ¨·þ×°²Ã¼ôÑù	144	¶«µÛãë	10	Ò»°ãÃ³Ò×	9899	Ç§¿Ë	2560128	?	569,689
202007	63079000	6301ÖÁ6307µÄÎ´ÁÐÃûÖÆ³ÉÆ·,°üÀ¨·þ×°²Ã¼ôÑù	144	¶«µÛãë	12	ÆäËû¾èÔùÎï×Ê	1534	Ç§¿Ë	470800	?	1,164,080
202007	63079000	6301ÖÁ6307µÄÎ´ÁÐÃûÖÆ³ÉÆ·,°üÀ¨·þ×°²Ã¼ôÑù	145	¹þÈø¿ËË¹Ì¹	10	Ò»°ãÃ³Ò×	161014	Ç§¿Ë	31115828	?	13,833,010
202007	63079000	6301ÖÁ6307µÄÎ´ÁÐÃûÖÆ³ÉÆ·,°üÀ¨·þ×°²Ã¼ôÑù	145	¹þÈø¿ËË¹Ì¹	11	¹ú¼Ò¼ä¡¢¹ú¼Ê×éÖ¯ÎÞ³¥Ô®ÖúºÍÔùËÍµÄÎï×Ê	2771	Ç§¿Ë	600000	?	3,200,000
202007	63079000	6301ÖÁ6307µÄÎ´ÁÐÃûÖÆ³ÉÆ·,°üÀ¨·þ×°²Ã¼ôÑù	145	¹þÈø¿ËË¹Ì¹	12	ÆäËû¾èÔùÎï×Ê	61	Ç§¿Ë	6600	?	79,200
202007	63079000	6301ÖÁ6307µÄÎ´ÁÐÃûÖÆ³ÉÆ·,°üÀ¨·þ×°²Ã¼ôÑù	146	¼ª¶û¼ªË¹Ë¹Ì¹	10	Ò»°ãÃ³Ò×	25513	Ç§¿Ë	2794747	?	17,660,023
202007	63079000	6301ÖÁ6307µÄÎ´ÁÐÃûÖÆ³ÉÆ·,°üÀ¨·þ×°²Ã¼ôÑù	146	¼ª¶û¼ªË¹Ë¹Ì¹	12	ÆäËû¾èÔùÎï×Ê	292	Ç§¿Ë	90000	?	134,229
202007	63079000	6301ÖÁ6307µÄÎ´ÁÐÃûÖÆ³ÉÆ·,°üÀ¨·þ×°²Ã¼ôÑù	147	Ëþ¼ª¿ËË¹Ì¹	10	Ò»°ãÃ³Ò×	1006	Ç§¿Ë	219400	?	478,409
202007	63079000	6301ÖÁ6307µÄÎ´ÁÐÃûÖÆ³ÉÆ·,°üÀ¨·þ×°²Ã¼ôÑù	147	Ëþ¼ª¿ËË¹Ì¹	11	¹ú¼Ò¼ä¡¢¹ú¼Ê×éÖ¯ÎÞ³¥Ô®ÖúºÍÔùËÍµÄÎï×Ê	45	Ç§¿Ë	5000	?	43,047
202007	63079000	6301ÖÁ6307µÄÎ´ÁÐÃûÖÆ³ÉÆ·,°üÀ¨·þ×°²Ã¼ôÑù	147	Ëþ¼ª¿ËË¹Ì¹	12	ÆäËû¾èÔùÎï×Ê	120	Ç§¿Ë	30000	?	68,118
202007	63079000	6301ÖÁ6307µÄÎ´ÁÐÃûÖÆ³ÉÆ·,°üÀ¨·þ×°²Ã¼ôÑù	149	ÎÚ×È±ð¿ËË¹Ì¹	10	Ò»°ãÃ³Ò×	16910	Ç§¿Ë	1544928	?	978,242
202007	63079000	6301ÖÁ6307µÄÎ´ÁÐÃûÖÆ³ÉÆ·,°üÀ¨·þ×°²Ã¼ôÑù	149	ÎÚ×È±ð¿ËË¹Ì¹	11	¹ú¼Ò¼ä¡¢¹ú¼Ê×éÖ¯ÎÞ³¥Ô®ÖúºÍÔùËÍµÄÎï×Ê	1750	Ç§¿Ë	150000	?	2,700,000
202007	63079000	6301ÖÁ6307µÄÎ´ÁÐÃûÖÆ³ÉÆ·,°üÀ¨·þ×°²Ã¼ôÑù	149	ÎÚ×È±ð¿ËË¹Ì¹	12	ÆäËû¾èÔùÎï×Ê	400	Ç§¿Ë	100000	?	170,294
202007	63079000	6301ÖÁ6307µÄÎ´ÁÐÃûÖÆ³ÉÆ·,°üÀ¨·þ×°²Ã¼ôÑù	201	°¢¶û¼°ÀûÑÇ	10	Ò»°ãÃ³Ò×	79789	Ç§¿Ë	16006937	?	33,628,424
202007	63079000	6301ÖÁ6307µÄÎ´ÁÐÃûÖÆ³ÉÆ·,°üÀ¨·þ×°²Ã¼ôÑù	201	°¢¶û¼°ÀûÑÇ	12	ÆäËû¾èÔùÎï×Ê	2622	Ç§¿Ë	642000	?	2,034,405
202007	63079000	6301ÖÁ6307µÄÎ´ÁÐÃûÖÆ³ÉÆ·,°üÀ¨·þ×°²Ã¼ôÑù	202	°²¸çÀ­	10	Ò»°ãÃ³Ò×	28051	Ç§¿Ë	6781137	?	6,014,253
202007	63079000	6301ÖÁ6307µÄÎ´ÁÐÃûÖÆ³ÉÆ·,°üÀ¨·þ×°²Ã¼ôÑù	202	°²¸çÀ­	12	ÆäËû¾èÔùÎï×Ê	131	Ç§¿Ë	25000	?	61,000
202007	63079000	6301ÖÁ6307µÄÎ´ÁÐÃûÖÆ³ÉÆ·,°üÀ¨·þ×°²Ã¼ôÑù	203	±´Äþ	10	Ò»°ãÃ³Ò×	14399	Ç§¿Ë	3234600	?	3,582,887
202007	63079000	6301ÖÁ6307µÄÎ´ÁÐÃûÖÆ³ÉÆ·,°üÀ¨·þ×°²Ã¼ôÑù	204	²©´ÄÍßÄÉ	10	Ò»°ãÃ³Ò×	453	Ç§¿Ë	69960	?	162,735
202007	63079000	6301ÖÁ6307µÄÎ´ÁÐÃûÖÆ³ÉÆ·,°üÀ¨·þ×°²Ã¼ôÑù	205	²¼Â¡µÏ	10	Ò»°ãÃ³Ò×	300	Ç§¿Ë	62960	?	153,117
202007	63079000	6301ÖÁ6307µÄÎ´ÁÐÃûÖÆ³ÉÆ·,°üÀ¨·þ×°²Ã¼ôÑù	206	¿¦ÂóÂ¡	10	Ò»°ãÃ³Ò×	10387	Ç§¿Ë	1356375	?	1,840,252
202007	63079000	6301ÖÁ6307µÄÎ´ÁÐÃûÖÆ³ÉÆ·,°üÀ¨·þ×°²Ã¼ôÑù	206	¿¦ÂóÂ¡	12	ÆäËû¾èÔùÎï×Ê	187	Ç§¿Ë	52000	?	98,800
202007	63079000	6301ÖÁ6307µÄÎ´ÁÐÃûÖÆ³ÉÆ·,°üÀ¨·þ×°²Ã¼ôÑù	207	¼ÓÄÇÀûÈºµº	10	Ò»°ãÃ³Ò×	84	Ç§¿Ë	10000	?	19,844
202007	63079000	6301ÖÁ6307µÄÎ´ÁÐÃûÖÆ³ÉÆ·,°üÀ¨·þ×°²Ã¼ôÑù	208	·ðµÃ½Ç	10	Ò»°ãÃ³Ò×	474	Ç§¿Ë	142480	?	120,194
202007	63079000	6301ÖÁ6307µÄÎ´ÁÐÃûÖÆ³ÉÆ·,°üÀ¨·þ×°²Ã¼ôÑù	208	·ðµÃ½Ç	12	ÆäËû¾èÔùÎï×Ê	65	Ç§¿Ë	5000	?	55,000
202007	63079000	6301ÖÁ6307µÄÎ´ÁÐÃûÖÆ³ÉÆ·,°üÀ¨·þ×°²Ã¼ôÑù	209	ÖÐ·Ç	10	Ò»°ãÃ³Ò×	870	Ç§¿Ë	200500	?	513,279
202007	63079000	6301ÖÁ6307µÄÎ´ÁÐÃûÖÆ³ÉÆ·,°üÀ¨·þ×°²Ã¼ôÑù	211	Õ§µÃ	10	Ò»°ãÃ³Ò×	977	Ç§¿Ë	269580	?	449,751
202007	63079000	6301ÖÁ6307µÄÎ´ÁÐÃûÖÆ³ÉÆ·,°üÀ¨·þ×°²Ã¼ôÑù	211	Õ§µÃ	12	ÆäËû¾èÔùÎï×Ê	56	Ç§¿Ë	15000	?	31,893
202007	63079000	6301ÖÁ6307µÄÎ´ÁÐÃûÖÆ³ÉÆ·,°üÀ¨·þ×°²Ã¼ôÑù	212	¿ÆÄ¦ÂÞ	10	Ò»°ãÃ³Ò×	575	Ç§¿Ë	123060	?	292,111
202007	63079000	6301ÖÁ6307µÄÎ´ÁÐÃûÖÆ³ÉÆ·,°üÀ¨·þ×°²Ã¼ôÑù	212	¿ÆÄ¦ÂÞ	12	ÆäËû¾èÔùÎï×Ê	187	Ç§¿Ë	52000	?	98,800
202007	63079000	6301ÖÁ6307µÄÎ´ÁÐÃûÖÆ³ÉÆ·,°üÀ¨·þ×°²Ã¼ôÑù	213	¸Õ¹û(²¼)	10	Ò»°ãÃ³Ò×	16847	Ç§¿Ë	4561020	?	19,909,820
202007	63079000	6301ÖÁ6307µÄÎ´ÁÐÃûÖÆ³ÉÆ·,°üÀ¨·þ×°²Ã¼ôÑù	214	¼ª²¼Ìá	10	Ò»°ãÃ³Ò×	6020	Ç§¿Ë	1345631	?	942,203
202007	63079000	6301ÖÁ6307µÄÎ´ÁÐÃûÖÆ³ÉÆ·,°üÀ¨·þ×°²Ã¼ôÑù	215	°£¼°	10	Ò»°ãÃ³Ò×	596901	Ç§¿Ë	86003090	?	62,521,500
202007	63079000	6301ÖÁ6307µÄÎ´ÁÐÃûÖÆ³ÉÆ·,°üÀ¨·þ×°²Ã¼ôÑù	215	°£¼°	12	ÆäËû¾èÔùÎï×Ê	213	Ç§¿Ë	50000	?	161,155
202007	63079000	6301ÖÁ6307µÄÎ´ÁÐÃûÖÆ³ÉÆ·,°üÀ¨·þ×°²Ã¼ôÑù	216	³àµÀ¼¸ÄÚÑÇ	10	Ò»°ãÃ³Ò×	2387	Ç§¿Ë	589760	?	693,715
202007	63079000	6301ÖÁ6307µÄÎ´ÁÐÃûÖÆ³ÉÆ·,°üÀ¨·þ×°²Ã¼ôÑù	217	°£Èû¶í±ÈÑÇ	10	Ò»°ãÃ³Ò×	45505	Ç§¿Ë	8051554	?	17,964,396
202007	63079000	6301ÖÁ6307µÄÎ´ÁÐÃûÖÆ³ÉÆ·,°üÀ¨·þ×°²Ã¼ôÑù	217	°£Èû¶í±ÈÑÇ	12	ÆäËû¾èÔùÎï×Ê	502	Ç§¿Ë	138500	?	285,827
202007	63079000	6301ÖÁ6307µÄÎ´ÁÐÃûÖÆ³ÉÆ·,°üÀ¨·þ×°²Ã¼ôÑù	218	¼ÓÅî	10	Ò»°ãÃ³Ò×	5455	Ç§¿Ë	1281025	?	889,264
202007	63079000	6301ÖÁ6307µÄÎ´ÁÐÃûÖÆ³ÉÆ·,°üÀ¨·þ×°²Ã¼ôÑù	219	¸Ô±ÈÑÇ	10	Ò»°ãÃ³Ò×	6663	Ç§¿Ë	28010	?	373,802
202007	63079000	6301ÖÁ6307µÄÎ´ÁÐÃûÖÆ³ÉÆ·,°üÀ¨·þ×°²Ã¼ôÑù	220	¼ÓÄÉ	10	Ò»°ãÃ³Ò×	111118	Ç§¿Ë	16585060	?	22,965,270
202007	63079000	6301ÖÁ6307µÄÎ´ÁÐÃûÖÆ³ÉÆ·,°üÀ¨·þ×°²Ã¼ôÑù	221	¼¸ÄÚÑÇ	10	Ò»°ãÃ³Ò×	480	Ç§¿Ë	58564	?	137,020
202007	63079000	6301ÖÁ6307µÄÎ´ÁÐÃûÖÆ³ÉÆ·,°üÀ¨·þ×°²Ã¼ôÑù	223	¿ÆÌØµÏÍß	10	Ò»°ãÃ³Ò×	186723	Ç§¿Ë	48863590	?	30,371,409
202007	63079000	6301ÖÁ6307µÄÎ´ÁÐÃûÖÆ³ÉÆ·,°üÀ¨·þ×°²Ã¼ôÑù	224	¿ÏÄáÑÇ	10	Ò»°ãÃ³Ò×	21609	Ç§¿Ë	4329416	?	11,839,336
202007	63079000	6301ÖÁ6307µÄÎ´ÁÐÃûÖÆ³ÉÆ·,°üÀ¨·þ×°²Ã¼ôÑù	224	¿ÏÄáÑÇ	12	ÆäËû¾èÔùÎï×Ê	108	Ç§¿Ë	30000	?	57,000
202007	63079000	6301ÖÁ6307µÄÎ´ÁÐÃûÖÆ³ÉÆ·,°üÀ¨·þ×°²Ã¼ôÑù	225	Àû±ÈÀïÑÇ	10	Ò»°ãÃ³Ò×	102	Ç§¿Ë	25480	?	21,842
202007	63079000	6301ÖÁ6307µÄÎ´ÁÐÃûÖÆ³ÉÆ·,°üÀ¨·þ×°²Ã¼ôÑù	226	Àû±ÈÑÇ	10	Ò»°ãÃ³Ò×	85519	Ç§¿Ë	18970612	?	11,969,313
202007	63079000	6301ÖÁ6307µÄÎ´ÁÐÃûÖÆ³ÉÆ·,°üÀ¨·þ×°²Ã¼ôÑù	226	Àû±ÈÑÇ	12	ÆäËû¾èÔùÎï×Ê	508	Ç§¿Ë	110000	?	193,838
202007	63079000	6301ÖÁ6307µÄÎ´ÁÐÃûÖÆ³ÉÆ·,°üÀ¨·þ×°²Ã¼ôÑù	227	Âí´ï¼ÓË¹¼Ó	10	Ò»°ãÃ³Ò×	8100	Ç§¿Ë	1887300	?	1,290,703
202007	63079000	6301ÖÁ6307µÄÎ´ÁÐÃûÖÆ³ÉÆ·,°üÀ¨·þ×°²Ã¼ôÑù	227	Âí´ï¼ÓË¹¼Ó	12	ÆäËû¾èÔùÎï×Ê	1591	Ç§¿Ë	380000	?	204,511
202007	63079000	6301ÖÁ6307µÄÎ´ÁÐÃûÖÆ³ÉÆ·,°üÀ¨·þ×°²Ã¼ôÑù	228	ÂíÀ­Î¬	10	Ò»°ãÃ³Ò×	7828	Ç§¿Ë	1937500	?	1,705,807
202007	63079000	6301ÖÁ6307µÄÎ´ÁÐÃûÖÆ³ÉÆ·,°üÀ¨·þ×°²Ã¼ôÑù	229	ÂíÀï	10	Ò»°ãÃ³Ò×	109292	Ç§¿Ë	8058362	?	15,632,832
202007	63079000	6301ÖÁ6307µÄÎ´ÁÐÃûÖÆ³ÉÆ·,°üÀ¨·þ×°²Ã¼ôÑù	230	Ã«ÀïËþÄáÑÇ	10	Ò»°ãÃ³Ò×	9004	Ç§¿Ë	1545390	?	681,186
202007	63079000	6301ÖÁ6307µÄÎ´ÁÐÃûÖÆ³ÉÆ·,°üÀ¨·þ×°²Ã¼ôÑù	231	Ã«ÀïÇóË¹	10	Ò»°ãÃ³Ò×	4778	Ç§¿Ë	478207	?	838,181
202007	63079000	6301ÖÁ6307µÄÎ´ÁÐÃûÖÆ³ÉÆ·,°üÀ¨·þ×°²Ã¼ôÑù	232	Ä¦Âå¸ç	10	Ò»°ãÃ³Ò×	18163	Ç§¿Ë	2687675	?	1,045,405
202007	63079000	6301ÖÁ6307µÄÎ´ÁÐÃûÖÆ³ÉÆ·,°üÀ¨·þ×°²Ã¼ôÑù	233	ÄªÉ£±È¿Ë	10	Ò»°ãÃ³Ò×	13486	Ç§¿Ë	3452380	?	1,234,766
202007	63079000	6301ÖÁ6307µÄÎ´ÁÐÃûÖÆ³ÉÆ·,°üÀ¨·þ×°²Ã¼ôÑù	233	ÄªÉ£±È¿Ë	12	ÆäËû¾èÔùÎï×Ê	238	Ç§¿Ë	56000	?	100,060
202007	63079000	6301ÖÁ6307µÄÎ´ÁÐÃûÖÆ³ÉÆ·,°üÀ¨·þ×°²Ã¼ôÑù	234	ÄÉÃ×±ÈÑÇ	10	Ò»°ãÃ³Ò×	8508	Ç§¿Ë	1987650	?	2,576,648
202007	63079000	6301ÖÁ6307µÄÎ´ÁÐÃûÖÆ³ÉÆ·,°üÀ¨·þ×°²Ã¼ôÑù	235	ÄáÈÕ¶û	10	Ò»°ãÃ³Ò×	422	Ç§¿Ë	83840	?	261,234
202007	63079000	6301ÖÁ6307µÄÎ´ÁÐÃûÖÆ³ÉÆ·,°üÀ¨·þ×°²Ã¼ôÑù	236	ÄáÈÕÀûÑÇ	10	Ò»°ãÃ³Ò×	118525	Ç§¿Ë	11872925	?	11,748,336
202007	63079000	6301ÖÁ6307µÄÎ´ÁÐÃûÖÆ³ÉÆ·,°üÀ¨·þ×°²Ã¼ôÑù	236	ÄáÈÕÀûÑÇ	12	ÆäËû¾èÔùÎï×Ê	1633	Ç§¿Ë	385000	?	620,870
202007	63079000	6301ÖÁ6307µÄÎ´ÁÐÃûÖÆ³ÉÆ·,°üÀ¨·þ×°²Ã¼ôÑù	237	ÁôÄáÍô	10	Ò»°ãÃ³Ò×	4768	Ç§¿Ë	714363	?	1,063,584
202007	63079000	6301ÖÁ6307µÄÎ´ÁÐÃûÖÆ³ÉÆ·,°üÀ¨·þ×°²Ã¼ôÑù	238	Â¬Íú´ï	10	Ò»°ãÃ³Ò×	2384	Ç§¿Ë	478005	?	1,437,154
202007	63079000	6301ÖÁ6307µÄÎ´ÁÐÃûÖÆ³ÉÆ·,°üÀ¨·þ×°²Ã¼ôÑù	239	Ê¥¶àÃÀºÍÆÕÁÖÎ÷±È	10	Ò»°ãÃ³Ò×	13	Ç§¿Ë	1200	?	3,572
202007	63079000	6301ÖÁ6307µÄÎ´ÁÐÃûÖÆ³ÉÆ·,°üÀ¨·þ×°²Ã¼ôÑù	240	ÈûÄÚ¼Ó¶û	10	Ò»°ãÃ³Ò×	39354	Ç§¿Ë	8420862	?	11,235,548
202007	63079000	6301ÖÁ6307µÄÎ´ÁÐÃûÖÆ³ÉÆ·,°üÀ¨·þ×°²Ã¼ôÑù	240	ÈûÄÚ¼Ó¶û	12	ÆäËû¾èÔùÎï×Ê	37	Ç§¿Ë	3960	?	55,010
202007	63079000	6301ÖÁ6307µÄÎ´ÁÐÃûÖÆ³ÉÆ·,°üÀ¨·þ×°²Ã¼ôÑù	241	ÈûÉà¶û	10	Ò»°ãÃ³Ò×	333	Ç§¿Ë	62515	?	109,681
202007	63079000	6301ÖÁ6307µÄÎ´ÁÐÃûÖÆ³ÉÆ·,°üÀ¨·þ×°²Ã¼ôÑù	242	ÈûÀ­Àû°º	10	Ò»°ãÃ³Ò×	226	Ç§¿Ë	43400	?	52,129
202007	63079000	6301ÖÁ6307µÄÎ´ÁÐÃûÖÆ³ÉÆ·,°üÀ¨·þ×°²Ã¼ôÑù	243	Ë÷ÂíÀï	10	Ò»°ãÃ³Ò×	3528	Ç§¿Ë	3413200	?	265,329
202007	63079000	6301ÖÁ6307µÄÎ´ÁÐÃûÖÆ³ÉÆ·,°üÀ¨·þ×°²Ã¼ôÑù	244	ÄÏ·Ç	10	Ò»°ãÃ³Ò×	474832	Ç§¿Ë	36886782	?	69,492,964
202007	63079000	6301ÖÁ6307µÄÎ´ÁÐÃûÖÆ³ÉÆ·,°üÀ¨·þ×°²Ã¼ôÑù	244	ÄÏ·Ç	12	ÆäËû¾èÔùÎï×Ê	44	Ç§¿Ë	10000	?	25,338
202007	63079000	6301ÖÁ6307µÄÎ´ÁÐÃûÖÆ³ÉÆ·,°üÀ¨·þ×°²Ã¼ôÑù	246	ËÕµ¤	10	Ò»°ãÃ³Ò×	110335	Ç§¿Ë	20248802	?	13,238,549
202007	63079000	6301ÖÁ6307µÄÎ´ÁÐÃûÖÆ³ÉÆ·,°üÀ¨·þ×°²Ã¼ôÑù	247	Ì¹É£ÄáÑÇ	10	Ò»°ãÃ³Ò×	7762	Ç§¿Ë	335868	?	925,633
202007	63079000	6301ÖÁ6307µÄÎ´ÁÐÃûÖÆ³ÉÆ·,°üÀ¨·þ×°²Ã¼ôÑù	248	¶à¸ç	10	Ò»°ãÃ³Ò×	7817	Ç§¿Ë	1807845	?	1,247,239
202007	63079000	6301ÖÁ6307µÄÎ´ÁÐÃûÖÆ³ÉÆ·,°üÀ¨·þ×°²Ã¼ôÑù	248	¶à¸ç	12	ÆäËû¾èÔùÎï×Ê	220	Ç§¿Ë	60000	?	150,000
202007	63079000	6301ÖÁ6307µÄÎ´ÁÐÃûÖÆ³ÉÆ·,°üÀ¨·þ×°²Ã¼ôÑù	249	Í»ÄáË¹	10	Ò»°ãÃ³Ò×	6152	Ç§¿Ë	1525814	?	1,256,131
202007	63079000	6301ÖÁ6307µÄÎ´ÁÐÃûÖÆ³ÉÆ·,°üÀ¨·þ×°²Ã¼ôÑù	250	ÎÚ¸É´ï	10	Ò»°ãÃ³Ò×	12254	Ç§¿Ë	2647378	?	2,552,253
202007	63079000	6301ÖÁ6307µÄÎ´ÁÐÃûÖÆ³ÉÆ·,°üÀ¨·þ×°²Ã¼ôÑù	251	²¼»ùÄÉ·¨Ë÷	10	Ò»°ãÃ³Ò×	6718	Ç§¿Ë	669620	?	1,725,451
202007	63079000	6301ÖÁ6307µÄÎ´ÁÐÃûÖÆ³ÉÆ·,°üÀ¨·þ×°²Ã¼ôÑù	252	¸Õ¹û(½ð)	10	Ò»°ãÃ³Ò×	3993	Ç§¿Ë	758574	?	2,094,788
202007	63079000	6301ÖÁ6307µÄÎ´ÁÐÃûÖÆ³ÉÆ·,°üÀ¨·þ×°²Ã¼ôÑù	252	¸Õ¹û(½ð)	12	ÆäËû¾èÔùÎï×Ê	271	Ç§¿Ë	50000	?	161,000
202007	63079000	6301ÖÁ6307µÄÎ´ÁÐÃûÖÆ³ÉÆ·,°üÀ¨·þ×°²Ã¼ôÑù	253	ÔÞ±ÈÑÇ	10	Ò»°ãÃ³Ò×	42427	Ç§¿Ë	9053420	?	12,496,826
202007	63079000	6301ÖÁ6307µÄÎ´ÁÐÃûÖÆ³ÉÆ·,°üÀ¨·þ×°²Ã¼ôÑù	253	ÔÞ±ÈÑÇ	12	ÆäËû¾èÔùÎï×Ê	187	Ç§¿Ë	52000	?	98,800
202007	63079000	6301ÖÁ6307µÄÎ´ÁÐÃûÖÆ³ÉÆ·,°üÀ¨·þ×°²Ã¼ôÑù	254	½ò°Í²¼Î¤	10	Ò»°ãÃ³Ò×	4445	Ç§¿Ë	1132460	?	2,045,683
202007	63079000	6301ÖÁ6307µÄÎ´ÁÐÃûÖÆ³ÉÆ·,°üÀ¨·þ×°²Ã¼ôÑù	254	½ò°Í²¼Î¤	12	ÆäËû¾èÔùÎï×Ê	16	Ç§¿Ë	5000	?	8,859
202007	63079000	6301ÖÁ6307µÄÎ´ÁÐÃûÖÆ³ÉÆ·,°üÀ¨·þ×°²Ã¼ôÑù	255	À³Ë÷ÍÐ	10	Ò»°ãÃ³Ò×	663	Ç§¿Ë	181200	?	534,940
202007	63079000	6301ÖÁ6307µÄÎ´ÁÐÃûÖÆ³ÉÆ·,°üÀ¨·þ×°²Ã¼ôÑù	257	Ë¹ÍþÊ¿À¼	10	Ò»°ãÃ³Ò×	1318	Ç§¿Ë	330000	?	119,561
202007	63079000	6301ÖÁ6307µÄÎ´ÁÐÃûÖÆ³ÉÆ·,°üÀ¨·þ×°²Ã¼ôÑù	258	¶òÁ¢ÌØÀïÑÇ	10	Ò»°ãÃ³Ò×	326	Ç§¿Ë	50900	?	298,043
202007	63079000	6301ÖÁ6307µÄÎ´ÁÐÃûÖÆ³ÉÆ·,°üÀ¨·þ×°²Ã¼ôÑù	260	ÄÏËÕµ¤¹²ºÍ¹ú	10	Ò»°ãÃ³Ò×	1127	Ç§¿Ë	258175	?	378,046
202007	63079000	6301ÖÁ6307µÄÎ´ÁÐÃûÖÆ³ÉÆ·,°üÀ¨·þ×°²Ã¼ôÑù	301	±ÈÀûÊ±	10	Ò»°ãÃ³Ò×	2080131	Ç§¿Ë	278132492	?	680,943,609
202007	63079000	6301ÖÁ6307µÄÎ´ÁÐÃûÖÆ³ÉÆ·,°üÀ¨·þ×°²Ã¼ôÑù	301	±ÈÀûÊ±	12	ÆäËû¾èÔùÎï×Ê	271	Ç§¿Ë	66000	?	151,800
202007	63079000	6301ÖÁ6307µÄÎ´ÁÐÃûÖÆ³ÉÆ·,°üÀ¨·þ×°²Ã¼ôÑù	302	µ¤Âó	10	Ò»°ãÃ³Ò×	429649	Ç§¿Ë	41697304	?	115,674,558
202007	63079000	6301ÖÁ6307µÄÎ´ÁÐÃûÖÆ³ÉÆ·,°üÀ¨·þ×°²Ã¼ôÑù	303	Ó¢¹ú	10	Ò»°ãÃ³Ò×	15617989	Ç§¿Ë	3044821612	?	6,839,015,345
202007	63079000	6301ÖÁ6307µÄÎ´ÁÐÃûÖÆ³ÉÆ·,°üÀ¨·þ×°²Ã¼ôÑù	303	Ó¢¹ú	12	ÆäËû¾èÔùÎï×Ê	564	Ç§¿Ë	216000	?	227,200
202007	63079000	6301ÖÁ6307µÄÎ´ÁÐÃûÖÆ³ÉÆ·,°üÀ¨·þ×°²Ã¼ôÑù	304	µÂ¹ú	10	Ò»°ãÃ³Ò×	7783994	Ç§¿Ë	721153439	?	2,311,251,417
202007	63079000	6301ÖÁ6307µÄÎ´ÁÐÃûÖÆ³ÉÆ·,°üÀ¨·þ×°²Ã¼ôÑù	304	µÂ¹ú	12	ÆäËû¾èÔùÎï×Ê	2276	Ç§¿Ë	630000	?	1,045,158
202007	63079000	6301ÖÁ6307µÄÎ´ÁÐÃûÖÆ³ÉÆ·,°üÀ¨·þ×°²Ã¼ôÑù	305	·¨¹ú	10	Ò»°ãÃ³Ò×	5484292	Ç§¿Ë	939026158	?	3,559,285,943
202007	63079000	6301ÖÁ6307µÄÎ´ÁÐÃûÖÆ³ÉÆ·,°üÀ¨·þ×°²Ã¼ôÑù	305	·¨¹ú	12	ÆäËû¾èÔùÎï×Ê	973	Ç§¿Ë	243500	?	760,214
202007	63079000	6301ÖÁ6307µÄÎ´ÁÐÃûÖÆ³ÉÆ·,°üÀ¨·þ×°²Ã¼ôÑù	306	°®¶ûÀ¼	10	Ò»°ãÃ³Ò×	404013	Ç§¿Ë	64239482	?	63,615,050
202007	63079000	6301ÖÁ6307µÄÎ´ÁÐÃûÖÆ³ÉÆ·,°üÀ¨·þ×°²Ã¼ôÑù	307	Òâ´óÀû	10	Ò»°ãÃ³Ò×	3288958	Ç§¿Ë	422356579	?	4,182,273,443
202007	63079000	6301ÖÁ6307µÄÎ´ÁÐÃûÖÆ³ÉÆ·,°üÀ¨·þ×°²Ã¼ôÑù	307	Òâ´óÀû	12	ÆäËû¾èÔùÎï×Ê	4156	Ç§¿Ë	15000	?	2,390,000
202007	63079000	6301ÖÁ6307µÄÎ´ÁÐÃûÖÆ³ÉÆ·,°üÀ¨·þ×°²Ã¼ôÑù	308	Â¬É­±¤	10	Ò»°ãÃ³Ò×	3192	Ç§¿Ë	710440	?	1,509,523
202007	63079000	6301ÖÁ6307µÄÎ´ÁÐÃûÖÆ³ÉÆ·,°üÀ¨·þ×°²Ã¼ôÑù	309	ºÉÀ¼	10	Ò»°ãÃ³Ò×	6493777	Ç§¿Ë	672274692	?	1,228,719,307
202007	63079000	6301ÖÁ6307µÄÎ´ÁÐÃûÖÆ³ÉÆ·,°üÀ¨·þ×°²Ã¼ôÑù	309	ºÉÀ¼	12	ÆäËû¾èÔùÎï×Ê	183	Ç§¿Ë	25620	?	87,773
202007	63079000	6301ÖÁ6307µÄÎ´ÁÐÃûÖÆ³ÉÆ·,°üÀ¨·þ×°²Ã¼ôÑù	310	Ï£À°	10	Ò»°ãÃ³Ò×	185253	Ç§¿Ë	30779404	?	39,095,612
202007	63079000	6301ÖÁ6307µÄÎ´ÁÐÃûÖÆ³ÉÆ·,°üÀ¨·þ×°²Ã¼ôÑù	310	Ï£À°	12	ÆäËû¾èÔùÎï×Ê	192	Ç§¿Ë	48000	?	141,600
202007	63079000	6301ÖÁ6307µÄÎ´ÁÐÃûÖÆ³ÉÆ·,°üÀ¨·þ×°²Ã¼ôÑù	311	ÆÏÌÑÑÀ	10	Ò»°ãÃ³Ò×	208097	Ç§¿Ë	42673758	?	37,288,582
202007	63079000	6301ÖÁ6307µÄÎ´ÁÐÃûÖÆ³ÉÆ·,°üÀ¨·þ×°²Ã¼ôÑù	312	Î÷°àÑÀ	10	Ò»°ãÃ³Ò×	2901102	Ç§¿Ë	577174527	?	1,122,106,117
202007	63079000	6301ÖÁ6307µÄÎ´ÁÐÃûÖÆ³ÉÆ·,°üÀ¨·þ×°²Ã¼ôÑù	312	Î÷°àÑÀ	12	ÆäËû¾èÔùÎï×Ê	2300	Ç§¿Ë	500000	?	829,525
202007	63079000	6301ÖÁ6307µÄÎ´ÁÐÃûÖÆ³ÉÆ·,°üÀ¨·þ×°²Ã¼ôÑù	313	°¢¶û°ÍÄáÑÇ	10	Ò»°ãÃ³Ò×	43220	Ç§¿Ë	10016684	?	3,420,694
202007	63079000	6301ÖÁ6307µÄÎ´ÁÐÃûÖÆ³ÉÆ·,°üÀ¨·þ×°²Ã¼ôÑù	315	°ÂµØÀû	10	Ò»°ãÃ³Ò×	101403	Ç§¿Ë	7420612	?	37,414,683
202007	63079000	6301ÖÁ6307µÄÎ´ÁÐÃûÖÆ³ÉÆ·,°üÀ¨·þ×°²Ã¼ôÑù	315	°ÂµØÀû	12	ÆäËû¾èÔùÎï×Ê	136	Ç§¿Ë	20010	?	66,033
202007	63079000	6301ÖÁ6307µÄÎ´ÁÐÃûÖÆ³ÉÆ·,°üÀ¨·þ×°²Ã¼ôÑù	316	±£¼ÓÀûÑÇ	10	Ò»°ãÃ³Ò×	65242	Ç§¿Ë	5793956	?	3,940,084
202007	63079000	6301ÖÁ6307µÄÎ´ÁÐÃûÖÆ³ÉÆ·,°üÀ¨·þ×°²Ã¼ôÑù	318	·ÒÀ¼	10	Ò»°ãÃ³Ò×	311304	Ç§¿Ë	28683777	?	68,775,150
202007	63079000	6301ÖÁ6307µÄÎ´ÁÐÃûÖÆ³ÉÆ·,°üÀ¨·þ×°²Ã¼ôÑù	321	ÐÙÑÀÀû	10	Ò»°ãÃ³Ò×	114425	Ç§¿Ë	15399364	?	43,730,708
202007	63079000	6301ÖÁ6307µÄÎ´ÁÐÃûÖÆ³ÉÆ·,°üÀ¨·þ×°²Ã¼ôÑù	321	ÐÙÑÀÀû	12	ÆäËû¾èÔùÎï×Ê	701	Ç§¿Ë	200800	?	484,560
202007	63079000	6301ÖÁ6307µÄÎ´ÁÐÃûÖÆ³ÉÆ·,°üÀ¨·þ×°²Ã¼ôÑù	322	±ùµº	10	Ò»°ãÃ³Ò×	546	Ç§¿Ë	74840	?	83,648
202007	63079000	6301ÖÁ6307µÄÎ´ÁÐÃûÖÆ³ÉÆ·,°üÀ¨·þ×°²Ã¼ôÑù	323	ÁÐÖ§¶ØÊ¿µÇ	10	Ò»°ãÃ³Ò×	3270	Ç§¿Ë	305400	?	422,913
202007	63079000	6301ÖÁ6307µÄÎ´ÁÐÃûÖÆ³ÉÆ·,°üÀ¨·þ×°²Ã¼ôÑù	324	Âí¶úËû	10	Ò»°ãÃ³Ò×	6328	Ç§¿Ë	595263	?	1,081,994
202007	63079000	6301ÖÁ6307µÄÎ´ÁÐÃûÖÆ³ÉÆ·,°üÀ¨·þ×°²Ã¼ôÑù	325	Ä¦ÄÉ¸ç	10	Ò»°ãÃ³Ò×	505	Ç§¿Ë	112000	?	184,667
202007	63079000	6301ÖÁ6307µÄÎ´ÁÐÃûÖÆ³ÉÆ·,°üÀ¨·þ×°²Ã¼ôÑù	326	Å²Íþ	10	Ò»°ãÃ³Ò×	300242	Ç§¿Ë	35215240	?	70,340,111
202007	63079000	6301ÖÁ6307µÄÎ´ÁÐÃûÖÆ³ÉÆ·,°üÀ¨·þ×°²Ã¼ôÑù	327	²¨À¼	10	Ò»°ãÃ³Ò×	780276	Ç§¿Ë	55911778	?	101,629,557
202007	63079000	6301ÖÁ6307µÄÎ´ÁÐÃûÖÆ³ÉÆ·,°üÀ¨·þ×°²Ã¼ôÑù	327	²¨À¼	12	ÆäËû¾èÔùÎï×Ê	19	Ç§¿Ë	5000	?	3,544
202007	63079000	6301ÖÁ6307µÄÎ´ÁÐÃûÖÆ³ÉÆ·,°üÀ¨·þ×°²Ã¼ôÑù	328	ÂÞÂíÄáÑÇ	10	Ò»°ãÃ³Ò×	217009	Ç§¿Ë	43759053	?	80,621,047
202007	63079000	6301ÖÁ6307µÄÎ´ÁÐÃûÖÆ³ÉÆ·,°üÀ¨·þ×°²Ã¼ôÑù	328	ÂÞÂíÄáÑÇ	12	ÆäËû¾èÔùÎï×Ê	205	Ç§¿Ë	50000	?	115,000
202007	63079000	6301ÖÁ6307µÄÎ´ÁÐÃûÖÆ³ÉÆ·,°üÀ¨·þ×°²Ã¼ôÑù	330	Èðµä	10	Ò»°ãÃ³Ò×	776273	Ç§¿Ë	31922350	?	109,984,186
202007	63079000	6301ÖÁ6307µÄÎ´ÁÐÃûÖÆ³ÉÆ·,°üÀ¨·þ×°²Ã¼ôÑù	331	ÈðÊ¿	10	Ò»°ãÃ³Ò×	617997	Ç§¿Ë	119904339	?	128,308,480
202007	63079000	6301ÖÁ6307µÄÎ´ÁÐÃûÖÆ³ÉÆ·,°üÀ¨·þ×°²Ã¼ôÑù	334	°®É³ÄáÑÇ	10	Ò»°ãÃ³Ò×	21652	Ç§¿Ë	798834	?	2,180,389
202007	63079000	6301ÖÁ6307µÄÎ´ÁÐÃûÖÆ³ÉÆ·,°üÀ¨·þ×°²Ã¼ôÑù	335	À­ÍÑÎ¬ÑÇ	10	Ò»°ãÃ³Ò×	65409	Ç§¿Ë	2063020	?	5,574,346
202007	63079000	6301ÖÁ6307µÄÎ´ÁÐÃûÖÆ³ÉÆ·,°üÀ¨·þ×°²Ã¼ôÑù	336	Á¢ÌÕÍð	10	Ò»°ãÃ³Ò×	88580	Ç§¿Ë	7224265	?	18,941,937
202007	63079000	6301ÖÁ6307µÄÎ´ÁÐÃûÖÆ³ÉÆ·,°üÀ¨·þ×°²Ã¼ôÑù	337	¸ñÂ³¼ªÑÇ	10	Ò»°ãÃ³Ò×	37384	Ç§¿Ë	8478740	?	3,668,761
202007	63079000	6301ÖÁ6307µÄÎ´ÁÐÃûÖÆ³ÉÆ·,°üÀ¨·þ×°²Ã¼ôÑù	338	ÑÇÃÀÄáÑÇ	10	Ò»°ãÃ³Ò×	2695	Ç§¿Ë	656849	?	363,157
202007	63079000	6301ÖÁ6307µÄÎ´ÁÐÃûÖÆ³ÉÆ·,°üÀ¨·þ×°²Ã¼ôÑù	339	°¢Èû°Ý½®	10	Ò»°ãÃ³Ò×	112584	Ç§¿Ë	31393400	?	8,119,844
202007	63079000	6301ÖÁ6307µÄÎ´ÁÐÃûÖÆ³ÉÆ·,°üÀ¨·þ×°²Ã¼ôÑù	340	°×¶íÂÞË¹	10	Ò»°ãÃ³Ò×	74113	Ç§¿Ë	23791099	?	34,766,335
202007	63079000	6301ÖÁ6307µÄÎ´ÁÐÃûÖÆ³ÉÆ·,°üÀ¨·þ×°²Ã¼ôÑù	343	Ä¦¶û¶àÍß	10	Ò»°ãÃ³Ò×	4614	Ç§¿Ë	1227220	?	643,311
202007	63079000	6301ÖÁ6307µÄÎ´ÁÐÃûÖÆ³ÉÆ·,°üÀ¨·þ×°²Ã¼ôÑù	344	¶íÂÞË¹Áª°î	10	Ò»°ãÃ³Ò×	1024085	Ç§¿Ë	116494326	?	116,043,840
202007	63079000	6301ÖÁ6307µÄÎ´ÁÐÃûÖÆ³ÉÆ·,°üÀ¨·þ×°²Ã¼ôÑù	344	¶íÂÞË¹Áª°î	12	ÆäËû¾èÔùÎï×Ê	4200	Ç§¿Ë	900000	?	1,800,000
202007	63079000	6301ÖÁ6307µÄÎ´ÁÐÃûÖÆ³ÉÆ·,°üÀ¨·þ×°²Ã¼ôÑù	347	ÎÚ¿ËÀ¼	10	Ò»°ãÃ³Ò×	187049	Ç§¿Ë	42302165	?	20,711,208
202007	63079000	6301ÖÁ6307µÄÎ´ÁÐÃûÖÆ³ÉÆ·,°üÀ¨·þ×°²Ã¼ôÑù	347	ÎÚ¿ËÀ¼	12	ÆäËû¾èÔùÎï×Ê	6519	Ç§¿Ë	1182750	?	3,635,881
202007	63079000	6301ÖÁ6307µÄÎ´ÁÐÃûÖÆ³ÉÆ·,°üÀ¨·þ×°²Ã¼ôÑù	350	Ë¹ÂåÎÄÄáÑÇ	10	Ò»°ãÃ³Ò×	322854	Ç§¿Ë	12307686	?	42,955,006
202007	63079000	6301ÖÁ6307µÄÎ´ÁÐÃûÖÆ³ÉÆ·,°üÀ¨·þ×°²Ã¼ôÑù	351	¿ËÂÞµØÑÇ	10	Ò»°ãÃ³Ò×	38950	Ç§¿Ë	6560741	?	7,440,044
202007	63079000	6301ÖÁ6307µÄÎ´ÁÐÃûÖÆ³ÉÆ·,°üÀ¨·þ×°²Ã¼ôÑù	351	¿ËÂÞµØÑÇ	12	ÆäËû¾èÔùÎï×Ê	44	Ç§¿Ë	10000	?	25,338
202007	63079000	6301ÖÁ6307µÄÎ´ÁÐÃûÖÆ³ÉÆ·,°üÀ¨·þ×°²Ã¼ôÑù	352	½Ý¿Ë	10	Ò»°ãÃ³Ò×	177820	Ç§¿Ë	22467498	?	72,372,807
202007	63079000	6301ÖÁ6307µÄÎ´ÁÐÃûÖÆ³ÉÆ·,°üÀ¨·þ×°²Ã¼ôÑù	353	Ë¹Âå·¥¿Ë	10	Ò»°ãÃ³Ò×	57646	Ç§¿Ë	4063470	?	2,772,701
202007	63079000	6301ÖÁ6307µÄÎ´ÁÐÃûÖÆ³ÉÆ·,°üÀ¨·þ×°²Ã¼ôÑù	354	±±ÂíÆä¶Ù¹²ºÍ¹ú	10	Ò»°ãÃ³Ò×	1087	Ç§¿Ë	185352	?	347,764
202007	63079000	6301ÖÁ6307µÄÎ´ÁÐÃûÖÆ³ÉÆ·,°üÀ¨·þ×°²Ã¼ôÑù	355	²¨ºÚ	10	Ò»°ãÃ³Ò×	14662	Ç§¿Ë	4099782	?	1,547,408
202007	63079000	6301ÖÁ6307µÄÎ´ÁÐÃûÖÆ³ÉÆ·,°üÀ¨·þ×°²Ã¼ôÑù	358	Èû¶ûÎ¬ÑÇ	10	Ò»°ãÃ³Ò×	200299	Ç§¿Ë	48714349	?	53,691,550
202007	63079000	6301ÖÁ6307µÄÎ´ÁÐÃûÖÆ³ÉÆ·,°üÀ¨·þ×°²Ã¼ôÑù	358	Èû¶ûÎ¬ÑÇ	12	ÆäËû¾èÔùÎï×Ê	9593	Ç§¿Ë	2147590	?	2,280,551
202007	63079000	6301ÖÁ6307µÄÎ´ÁÐÃûÖÆ³ÉÆ·,°üÀ¨·þ×°²Ã¼ôÑù	359	ºÚÉ½	10	Ò»°ãÃ³Ò×	2769	Ç§¿Ë	644750	?	278,220
202007	63079000	6301ÖÁ6307µÄÎ´ÁÐÃûÖÆ³ÉÆ·,°üÀ¨·þ×°²Ã¼ôÑù	401	°²Ìá¹ÏºÍ°Í²¼´ï	10	Ò»°ãÃ³Ò×	465	Ç§¿Ë	115000	?	407,918
202007	63079000	6301ÖÁ6307µÄÎ´ÁÐÃûÖÆ³ÉÆ·,°üÀ¨·þ×°²Ã¼ôÑù	402	°¢¸ùÍ¢	10	Ò»°ãÃ³Ò×	175657	Ç§¿Ë	22212335	?	41,489,044
202007	63079000	6301ÖÁ6307µÄÎ´ÁÐÃûÖÆ³ÉÆ·,°üÀ¨·þ×°²Ã¼ôÑù	402	°¢¸ùÍ¢	12	ÆäËû¾èÔùÎï×Ê	74	Ç§¿Ë	20000	?	48,000
202007	63079000	6301ÖÁ6307µÄÎ´ÁÐÃûÖÆ³ÉÆ·,°üÀ¨·þ×°²Ã¼ôÑù	403	°¢Â³°Í	10	Ò»°ãÃ³Ò×	829	Ç§¿Ë	189400	?	293,391
202007	63079000	6301ÖÁ6307µÄÎ´ÁÐÃûÖÆ³ÉÆ·,°üÀ¨·þ×°²Ã¼ôÑù	404	°Í¹þÂí	10	Ò»°ãÃ³Ò×	204	Ç§¿Ë	16560	?	18,774
202007	63079000	6301ÖÁ6307µÄÎ´ÁÐÃûÖÆ³ÉÆ·,°üÀ¨·þ×°²Ã¼ôÑù	405	°Í°Í¶àË¹	10	Ò»°ãÃ³Ò×	1441	Ç§¿Ë	325184	?	541,468
202007	63079000	6301ÖÁ6307µÄÎ´ÁÐÃûÖÆ³ÉÆ·,°üÀ¨·þ×°²Ã¼ôÑù	406	²®Àû×È	10	Ò»°ãÃ³Ò×	1100	Ç§¿Ë	301400	?	496,050
202007	63079000	6301ÖÁ6307µÄÎ´ÁÐÃûÖÆ³ÉÆ·,°üÀ¨·þ×°²Ã¼ôÑù	408	¶àÃñ×å²£ÀûÎ¬ÑÇ¹ú	10	Ò»°ãÃ³Ò×	390941	Ç§¿Ë	89599587	?	60,558,460
202007	63079000	6301ÖÁ6307µÄÎ´ÁÐÃûÖÆ³ÉÆ·,°üÀ¨·þ×°²Ã¼ôÑù	410	°ÍÎ÷	10	Ò»°ãÃ³Ò×	1148067	Ç§¿Ë	193072324	?	327,181,270
202007	63079000	6301ÖÁ6307µÄÎ´ÁÐÃûÖÆ³ÉÆ·,°üÀ¨·þ×°²Ã¼ôÑù	410	°ÍÎ÷	12	ÆäËû¾èÔùÎï×Ê	1020	Ç§¿Ë	222100	?	1,785,191
202007	63079000	6301ÖÁ6307µÄÎ´ÁÐÃûÖÆ³ÉÆ·,°üÀ¨·þ×°²Ã¼ôÑù	411	¿ªÂüÈºµº	10	Ò»°ãÃ³Ò×	854	Ç§¿Ë	120043	?	1,108,884
202007	63079000	6301ÖÁ6307µÄÎ´ÁÐÃûÖÆ³ÉÆ·,°üÀ¨·þ×°²Ã¼ôÑù	412	ÖÇÀû	10	Ò»°ãÃ³Ò×	1110367	Ç§¿Ë	188356727	?	160,228,866
202007	63079000	6301ÖÁ6307µÄÎ´ÁÐÃûÖÆ³ÉÆ·,°üÀ¨·þ×°²Ã¼ôÑù	412	ÖÇÀû	12	ÆäËû¾èÔùÎï×Ê	720	Ç§¿Ë	126960	?	618,295
202007	63079000	6301ÖÁ6307µÄÎ´ÁÐÃûÖÆ³ÉÆ·,°üÀ¨·þ×°²Ã¼ôÑù	413	¸çÂ×±ÈÑÇ	10	Ò»°ãÃ³Ò×	2789524	Ç§¿Ë	681821021	?	369,133,091
202007	63079000	6301ÖÁ6307µÄÎ´ÁÐÃûÖÆ³ÉÆ·,°üÀ¨·þ×°²Ã¼ôÑù	414	¶àÃ×Äá¿Ë	10	Ò»°ãÃ³Ò×	95	Ç§¿Ë	25000	?	10,643
202007	63079000	6301ÖÁ6307µÄÎ´ÁÐÃûÖÆ³ÉÆ·,°üÀ¨·þ×°²Ã¼ôÑù	415	¸çË¹´ïÀè¼Ó	10	Ò»°ãÃ³Ò×	271274	Ç§¿Ë	63476969	?	37,019,119
202007	63079000	6301ÖÁ6307µÄÎ´ÁÐÃûÖÆ³ÉÆ·,°üÀ¨·þ×°²Ã¼ôÑù	415	¸çË¹´ïÀè¼Ó	12	ÆäËû¾èÔùÎï×Ê	525	Ç§¿Ë	110000	?	243,667
202007	63079000	6301ÖÁ6307µÄÎ´ÁÐÃûÖÆ³ÉÆ·,°üÀ¨·þ×°²Ã¼ôÑù	416	¹Å°Í	10	Ò»°ãÃ³Ò×	1932	Ç§¿Ë	257446	?	3,138,142
202007	63079000	6301ÖÁ6307µÄÎ´ÁÐÃûÖÆ³ÉÆ·,°üÀ¨·þ×°²Ã¼ôÑù	416	¹Å°Í	12	ÆäËû¾èÔùÎï×Ê	401	Ç§¿Ë	100000	?	145,000
202007	63079000	6301ÖÁ6307µÄÎ´ÁÐÃûÖÆ³ÉÆ·,°üÀ¨·þ×°²Ã¼ôÑù	417	¿âÀ°Ë÷µº	10	Ò»°ãÃ³Ò×	702	Ç§¿Ë	174000	?	82,873
202007	63079000	6301ÖÁ6307µÄÎ´ÁÐÃûÖÆ³ÉÆ·,°üÀ¨·þ×°²Ã¼ôÑù	418	¶àÃ×Äá¼Ó¹²ºÍ¹ú	10	Ò»°ãÃ³Ò×	97677	Ç§¿Ë	16665002	?	16,015,594
202007	63079000	6301ÖÁ6307µÄÎ´ÁÐÃûÖÆ³ÉÆ·,°üÀ¨·þ×°²Ã¼ôÑù	418	¶àÃ×Äá¼Ó¹²ºÍ¹ú	12	ÆäËû¾èÔùÎï×Ê	17837	Ç§¿Ë	5324800	?	14,621,280
202007	63079000	6301ÖÁ6307µÄÎ´ÁÐÃûÖÆ³ÉÆ·,°üÀ¨·þ×°²Ã¼ôÑù	419	¶ò¹Ï¶à¶û	10	Ò»°ãÃ³Ò×	198242	Ç§¿Ë	44685299	?	70,524,916
202007	63079000	6301ÖÁ6307µÄÎ´ÁÐÃûÖÆ³ÉÆ·,°üÀ¨·þ×°²Ã¼ôÑù	419	¶ò¹Ï¶à¶û	12	ÆäËû¾èÔùÎï×Ê	251	Ç§¿Ë	50000	?	236,900
202007	63079000	6301ÖÁ6307µÄÎ´ÁÐÃûÖÆ³ÉÆ·,°üÀ¨·þ×°²Ã¼ôÑù	420	·¨Êô¹çÑÇÄÇ	10	Ò»°ãÃ³Ò×	222	Ç§¿Ë	60150	?	42,546
202007	63079000	6301ÖÁ6307µÄÎ´ÁÐÃûÖÆ³ÉÆ·,°üÀ¨·þ×°²Ã¼ôÑù	422	¹ÏµÂÂÞÆÕ	10	Ò»°ãÃ³Ò×	957	Ç§¿Ë	191387	?	549,552
202007	63079000	6301ÖÁ6307µÄÎ´ÁÐÃûÖÆ³ÉÆ·,°üÀ¨·þ×°²Ã¼ôÑù	423	Î£µØÂíÀ­	10	Ò»°ãÃ³Ò×	164731	Ç§¿Ë	24998750	?	35,345,490
202007	63079000	6301ÖÁ6307µÄÎ´ÁÐÃûÖÆ³ÉÆ·,°üÀ¨·þ×°²Ã¼ôÑù	424	¹çÑÇÄÇ	10	Ò»°ãÃ³Ò×	10807	Ç§¿Ë	2552100	?	1,176,233
202007	63079000	6301ÖÁ6307µÄÎ´ÁÐÃûÖÆ³ÉÆ·,°üÀ¨·þ×°²Ã¼ôÑù	425	º£µØ	10	Ò»°ãÃ³Ò×	1071	Ç§¿Ë	301900	?	395,955
202007	63079000	6301ÖÁ6307µÄÎ´ÁÐÃûÖÆ³ÉÆ·,°üÀ¨·þ×°²Ã¼ôÑù	426	ºé¶¼À­Ë¹	10	Ò»°ãÃ³Ò×	230602	Ç§¿Ë	45603494	?	26,434,085
202007	63079000	6301ÖÁ6307µÄÎ´ÁÐÃûÖÆ³ÉÆ·,°üÀ¨·þ×°²Ã¼ôÑù	427	ÑÀÂò¼Ó	10	Ò»°ãÃ³Ò×	16629	Ç§¿Ë	3244406	?	2,742,011
202007	63079000	6301ÖÁ6307µÄÎ´ÁÐÃûÖÆ³ÉÆ·,°üÀ¨·þ×°²Ã¼ôÑù	428	ÂíÌáÄá¿Ë	10	Ò»°ãÃ³Ò×	140	Ç§¿Ë	1732	?	4,627
202007	63079000	6301ÖÁ6307µÄÎ´ÁÐÃûÖÆ³ÉÆ·,°üÀ¨·þ×°²Ã¼ôÑù	429	Ä«Î÷¸ç	10	Ò»°ãÃ³Ò×	2217613	Ç§¿Ë	306641286	?	284,062,524
202007	63079000	6301ÖÁ6307µÄÎ´ÁÐÃûÖÆ³ÉÆ·,°üÀ¨·þ×°²Ã¼ôÑù	429	Ä«Î÷¸ç	12	ÆäËû¾èÔùÎï×Ê	165	Ç§¿Ë	40000	?	48,000
202007	63079000	6301ÖÁ6307µÄÎ´ÁÐÃûÖÆ³ÉÆ·,°üÀ¨·þ×°²Ã¼ôÑù	431	Äá¼ÓÀ­¹Ï	10	Ò»°ãÃ³Ò×	25455	Ç§¿Ë	6896320	?	4,482,263
202007	63079000	6301ÖÁ6307µÄÎ´ÁÐÃûÖÆ³ÉÆ·,°üÀ¨·þ×°²Ã¼ôÑù	432	°ÍÄÃÂí	10	Ò»°ãÃ³Ò×	952396	Ç§¿Ë	223461373	?	107,338,852
202007	63079000	6301ÖÁ6307µÄÎ´ÁÐÃûÖÆ³ÉÆ·,°üÀ¨·þ×°²Ã¼ôÑù	432	°ÍÄÃÂí	12	ÆäËû¾èÔùÎï×Ê	33164	Ç§¿Ë	10217600	?	24,876,560
202007	63079000	6301ÖÁ6307µÄÎ´ÁÐÃûÖÆ³ÉÆ·,°üÀ¨·þ×°²Ã¼ôÑù	433	°ÍÀ­¹ç	10	Ò»°ãÃ³Ò×	16293	Ç§¿Ë	2642590	?	3,406,551
202007	63079000	6301ÖÁ6307µÄÎ´ÁÐÃûÖÆ³ÉÆ·,°üÀ¨·þ×°²Ã¼ôÑù	434	ÃØÂ³	10	Ò»°ãÃ³Ò×	504020	Ç§¿Ë	85898253	?	124,729,084
202007	63079000	6301ÖÁ6307µÄÎ´ÁÐÃûÖÆ³ÉÆ·,°üÀ¨·þ×°²Ã¼ôÑù	435	²¨¶àÀè¸÷	10	Ò»°ãÃ³Ò×	13622	Ç§¿Ë	2726153	?	2,030,355
202007	63079000	6301ÖÁ6307µÄÎ´ÁÐÃûÖÆ³ÉÆ·,°üÀ¨·þ×°²Ã¼ôÑù	437	Ê¥Â¬Î÷ÑÇ	10	Ò»°ãÃ³Ò×	10	Ç§¿Ë	6	?	85
202007	63079000	6301ÖÁ6307µÄÎ´ÁÐÃûÖÆ³ÉÆ·,°üÀ¨·þ×°²Ã¼ôÑù	440	Èø¶ûÍß¶à	10	Ò»°ãÃ³Ò×	214197	Ç§¿Ë	40369484	?	32,110,971
202007	63079000	6301ÖÁ6307µÄÎ´ÁÐÃûÖÆ³ÉÆ·,°üÀ¨·þ×°²Ã¼ôÑù	441	ËÕÀïÄÏ	10	Ò»°ãÃ³Ò×	9501	Ç§¿Ë	2137940	?	1,612,764
202007	63079000	6301ÖÁ6307µÄÎ´ÁÐÃûÖÆ³ÉÆ·,°üÀ¨·þ×°²Ã¼ôÑù	442	ÌØÁ¢Äá´ïºÍ¶à°Í¸ç	10	Ò»°ãÃ³Ò×	8827	Ç§¿Ë	1772683	?	1,678,650
202007	63079000	6301ÖÁ6307µÄÎ´ÁÐÃûÖÆ³ÉÆ·,°üÀ¨·þ×°²Ã¼ôÑù	443	ÌØ¿ËË¹ºÍ¿­¿ÆË¹Èºµº	10	Ò»°ãÃ³Ò×	39	Ç§¿Ë	5000	?	4,093
202007	63079000	6301ÖÁ6307µÄÎ´ÁÐÃûÖÆ³ÉÆ·,°üÀ¨·þ×°²Ã¼ôÑù	444	ÎÚÀ­¹ç	10	Ò»°ãÃ³Ò×	58268	Ç§¿Ë	2151008	?	1,959,195
202007	63079000	6301ÖÁ6307µÄÎ´ÁÐÃûÖÆ³ÉÆ·,°üÀ¨·þ×°²Ã¼ôÑù	445	Î¯ÄÚÈðÀ­	10	Ò»°ãÃ³Ò×	33502	Ç§¿Ë	6137591	?	10,849,956
202007	63079000	6301ÖÁ6307µÄÎ´ÁÐÃûÖÆ³ÉÆ·,°üÀ¨·þ×°²Ã¼ôÑù	447	Ê¥Æä´ÄºÍÄáÎ¬Ë¹	10	Ò»°ãÃ³Ò×	44	Ç§¿Ë	5500	?	40,793
202007	63079000	6301ÖÁ6307µÄÎ´ÁÐÃûÖÆ³ÉÆ·,°üÀ¨·þ×°²Ã¼ôÑù	449	ºÉÊô°²µØÁÐË¹	10	Ò»°ãÃ³Ò×	230	Ç§¿Ë	12080	?	38,782
202007	63079000	6301ÖÁ6307µÄÎ´ÁÐÃûÖÆ³ÉÆ·,°üÀ¨·þ×°²Ã¼ôÑù	501	¼ÓÄÃ´ó	10	Ò»°ãÃ³Ò×	5224515	Ç§¿Ë	713594308	?	939,133,348
202007	63079000	6301ÖÁ6307µÄÎ´ÁÐÃûÖÆ³ÉÆ·,°üÀ¨·þ×°²Ã¼ôÑù	501	¼ÓÄÃ´ó	12	ÆäËû¾èÔùÎï×Ê	263	Ç§¿Ë	43200	?	394,649
202007	63079000	6301ÖÁ6307µÄÎ´ÁÐÃûÖÆ³ÉÆ·,°üÀ¨·þ×°²Ã¼ôÑù	502	ÃÀ¹ú	10	Ò»°ãÃ³Ò×	60484283	Ç§¿Ë	5268866845	?	15,326,542,965
[truncated: 1,252 more rows]
