# Supplementary material for: Research on optimization of emergency supplies customs clearance strategy from the perspective of public health security based on Chinese trade data
Source: Front Public Health. 2025 Jan 24;13:1520705. doi: 10.3389/fpubh.2025.1520705 (PMC11802811; doi:10.3389/fpubh.2025.1520705)
Supplement: Supplementary file 2 [file Data_Sheet_2.ZIP › Paper Code-Part2/2-Export/2020/2020∩╝ê1-12∩╝ë-μèùσÄƒΦ»òσëé-σç║σÅú.csv]

Êý¾ÝÄêÔÂ	ÉÌÆ·±àÂë	ÉÌÆ·Ãû³Æ	Ã³Ò×»ï°é±àÂë	Ã³Ò×»ï°éÃû³Æ	Ã³Ò×·½Ê½±àÂë	Ã³Ò×·½Ê½Ãû³Æ	µÚÒ»ÊýÁ¿	µÚÒ»¼ÆÁ¿µ¥Î»	µÚ¶þÊýÁ¿	µÚ¶þ¼ÆÁ¿µ¥Î»	ÈËÃñ±Ò
202001	30021500	ÃâÒßÖÆÆ·,ÒÑÅä¶¨¼ÁÁ¿»òÖÆ³ÉÁãÊÛ°ü×°	101	°¢¸»º¹	10	Ò»°ãÃ³Ò×	1159	Ç§¿Ë	0	?	161,867
202001	30021500	ÃâÒßÖÆÆ·,ÒÑÅä¶¨¼ÁÁ¿»òÖÆ³ÉÁãÊÛ°ü×°	103	ÃÏ¼ÓÀ­¹ú	10	Ò»°ãÃ³Ò×	6186	Ç§¿Ë	0	?	1,272,204
202001	30021500	ÃâÒßÖÆÆ·,ÒÑÅä¶¨¼ÁÁ¿»òÖÆ³ÉÁãÊÛ°ü×°	105	ÎÄÀ³	10	Ò»°ãÃ³Ò×	5	Ç§¿Ë	0	?	1,994
202001	30021500	ÃâÒßÖÆÆ·,ÒÑÅä¶¨¼ÁÁ¿»òÖÆ³ÉÁãÊÛ°ü×°	106	Ãåµé	10	Ò»°ãÃ³Ò×	4030	Ç§¿Ë	0	?	568,811
202001	30021500	ÃâÒßÖÆÆ·,ÒÑÅä¶¨¼ÁÁ¿»òÖÆ³ÉÁãÊÛ°ü×°	107	¼íÆÒÕ¯	10	Ò»°ãÃ³Ò×	1612	Ç§¿Ë	0	?	208,543
202001	30021500	ÃâÒßÖÆÆ·,ÒÑÅä¶¨¼ÁÁ¿»òÖÆ³ÉÁãÊÛ°ü×°	110	ÖÐ¹úÏã¸Û	10	Ò»°ãÃ³Ò×	219	Ç§¿Ë	0	?	176,788
202001	30021500	ÃâÒßÖÆÆ·,ÒÑÅä¶¨¼ÁÁ¿»òÖÆ³ÉÁãÊÛ°ü×°	111	Ó¡¶È	10	Ò»°ãÃ³Ò×	5520	Ç§¿Ë	0	?	2,163,916
202001	30021500	ÃâÒßÖÆÆ·,ÒÑÅä¶¨¼ÁÁ¿»òÖÆ³ÉÁãÊÛ°ü×°	112	Ó¡¶ÈÄáÎ÷ÑÇ	10	Ò»°ãÃ³Ò×	8149	Ç§¿Ë	0	?	2,945,917
202001	30021500	ÃâÒßÖÆÆ·,ÒÑÅä¶¨¼ÁÁ¿»òÖÆ³ÉÁãÊÛ°ü×°	114	ÒÁÀ­¿Ë	10	Ò»°ãÃ³Ò×	1533	Ç§¿Ë	0	?	577,480
202001	30021500	ÃâÒßÖÆÆ·,ÒÑÅä¶¨¼ÁÁ¿»òÖÆ³ÉÁãÊÛ°ü×°	115	ÒÔÉ«ÁÐ	10	Ò»°ãÃ³Ò×	2245	Ç§¿Ë	0	?	304,008
202001	30021500	ÃâÒßÖÆÆ·,ÒÑÅä¶¨¼ÁÁ¿»òÖÆ³ÉÁãÊÛ°ü×°	116	ÈÕ±¾	10	Ò»°ãÃ³Ò×	794	Ç§¿Ë	0	?	645,354
202001	30021500	ÃâÒßÖÆÆ·,ÒÑÅä¶¨¼ÁÁ¿»òÖÆ³ÉÁãÊÛ°ü×°	117	Ô¼µ©	10	Ò»°ãÃ³Ò×	1481	Ç§¿Ë	0	?	519,776
202001	30021500	ÃâÒßÖÆÆ·,ÒÑÅä¶¨¼ÁÁ¿»òÖÆ³ÉÁãÊÛ°ü×°	118	¿ÆÍþÌØ	10	Ò»°ãÃ³Ò×	145	Ç§¿Ë	0	?	33,383
202001	30021500	ÃâÒßÖÆÆ·,ÒÑÅä¶¨¼ÁÁ¿»òÖÆ³ÉÁãÊÛ°ü×°	119	ÀÏÎÎ	10	Ò»°ãÃ³Ò×	698	Ç§¿Ë	0	?	136,089
202001	30021500	ÃâÒßÖÆÆ·,ÒÑÅä¶¨¼ÁÁ¿»òÖÆ³ÉÁãÊÛ°ü×°	120	Àè°ÍÄÛ	10	Ò»°ãÃ³Ò×	374	Ç§¿Ë	0	?	113,031
202001	30021500	ÃâÒßÖÆÆ·,ÒÑÅä¶¨¼ÁÁ¿»òÖÆ³ÉÁãÊÛ°ü×°	122	ÂíÀ´Î÷ÑÇ	10	Ò»°ãÃ³Ò×	834	Ç§¿Ë	0	?	363,441
202001	30021500	ÃâÒßÖÆÆ·,ÒÑÅä¶¨¼ÁÁ¿»òÖÆ³ÉÁãÊÛ°ü×°	124	ÃÉ¹Å	10	Ò»°ãÃ³Ò×	736	Ç§¿Ë	0	?	71,870
202001	30021500	ÃâÒßÖÆÆ·,ÒÑÅä¶¨¼ÁÁ¿»òÖÆ³ÉÁãÊÛ°ü×°	125	Äá²´¶ûÁª°îÃñÖ÷¹²ºÍ¹ú	10	Ò»°ãÃ³Ò×	993	Ç§¿Ë	0	?	120,478
202001	30021500	ÃâÒßÖÆÆ·,ÒÑÅä¶¨¼ÁÁ¿»òÖÆ³ÉÁãÊÛ°ü×°	126	°¢Âü	10	Ò»°ãÃ³Ò×	812	Ç§¿Ë	0	?	46,694
202001	30021500	ÃâÒßÖÆÆ·,ÒÑÅä¶¨¼ÁÁ¿»òÖÆ³ÉÁãÊÛ°ü×°	127	°Í»ùË¹Ì¹	10	Ò»°ãÃ³Ò×	47027	Ç§¿Ë	0	?	3,751,865
202001	30021500	ÃâÒßÖÆÆ·,ÒÑÅä¶¨¼ÁÁ¿»òÖÆ³ÉÁãÊÛ°ü×°	129	·ÆÂÉ±ö	10	Ò»°ãÃ³Ò×	6503	Ç§¿Ë	0	?	950,092
202001	30021500	ÃâÒßÖÆÆ·,ÒÑÅä¶¨¼ÁÁ¿»òÖÆ³ÉÁãÊÛ°ü×°	130	¿¨Ëþ¶û	10	Ò»°ãÃ³Ò×	335	Ç§¿Ë	0	?	362,589
202001	30021500	ÃâÒßÖÆÆ·,ÒÑÅä¶¨¼ÁÁ¿»òÖÆ³ÉÁãÊÛ°ü×°	131	É³ÌØ°¢À­²®	10	Ò»°ãÃ³Ò×	1082	Ç§¿Ë	0	?	641,699
202001	30021500	ÃâÒßÖÆÆ·,ÒÑÅä¶¨¼ÁÁ¿»òÖÆ³ÉÁãÊÛ°ü×°	132	ÐÂ¼ÓÆÂ	10	Ò»°ãÃ³Ò×	473	Ç§¿Ë	0	?	332,860
202001	30021500	ÃâÒßÖÆÆ·,ÒÑÅä¶¨¼ÁÁ¿»òÖÆ³ÉÁãÊÛ°ü×°	133	º«¹ú	10	Ò»°ãÃ³Ò×	20	Ç§¿Ë	0	?	116,400
202001	30021500	ÃâÒßÖÆÆ·,ÒÑÅä¶¨¼ÁÁ¿»òÖÆ³ÉÁãÊÛ°ü×°	134	Ë¹ÀïÀ¼¿¨	10	Ò»°ãÃ³Ò×	197	Ç§¿Ë	0	?	43,030
202001	30021500	ÃâÒßÖÆÆ·,ÒÑÅä¶¨¼ÁÁ¿»òÖÆ³ÉÁãÊÛ°ü×°	135	ÐðÀûÑÇ	10	Ò»°ãÃ³Ò×	2626	Ç§¿Ë	0	?	202,711
202001	30021500	ÃâÒßÖÆÆ·,ÒÑÅä¶¨¼ÁÁ¿»òÖÆ³ÉÁãÊÛ°ü×°	136	Ì©¹ú	10	Ò»°ãÃ³Ò×	7081	Ç§¿Ë	0	?	936,281
202001	30021500	ÃâÒßÖÆÆ·,ÒÑÅä¶¨¼ÁÁ¿»òÖÆ³ÉÁãÊÛ°ü×°	137	ÍÁ¶úÆä	10	Ò»°ãÃ³Ò×	11114	Ç§¿Ë	0	?	2,084,981
202001	30021500	ÃâÒßÖÆÆ·,ÒÑÅä¶¨¼ÁÁ¿»òÖÆ³ÉÁãÊÛ°ü×°	138	°¢ÁªÇõ	10	Ò»°ãÃ³Ò×	3011	Ç§¿Ë	0	?	811,661
202001	30021500	ÃâÒßÖÆÆ·,ÒÑÅä¶¨¼ÁÁ¿»òÖÆ³ÉÁãÊÛ°ü×°	139	Ò²ÃÅ	10	Ò»°ãÃ³Ò×	339	Ç§¿Ë	0	?	215,971
202001	30021500	ÃâÒßÖÆÆ·,ÒÑÅä¶¨¼ÁÁ¿»òÖÆ³ÉÁãÊÛ°ü×°	141	Ô½ÄÏ	10	Ò»°ãÃ³Ò×	615	Ç§¿Ë	0	?	644,533
202001	30021500	ÃâÒßÖÆÆ·,ÒÑÅä¶¨¼ÁÁ¿»òÖÆ³ÉÁãÊÛ°ü×°	143	ÖÐ¹úÌ¨Íå	10	Ò»°ãÃ³Ò×	584	Ç§¿Ë	0	?	460,536
202001	30021500	ÃâÒßÖÆÆ·,ÒÑÅä¶¨¼ÁÁ¿»òÖÆ³ÉÁãÊÛ°ü×°	145	¹þÈø¿ËË¹Ì¹	10	Ò»°ãÃ³Ò×	3168	Ç§¿Ë	0	?	219,342
202001	30021500	ÃâÒßÖÆÆ·,ÒÑÅä¶¨¼ÁÁ¿»òÖÆ³ÉÁãÊÛ°ü×°	147	Ëþ¼ª¿ËË¹Ì¹	10	Ò»°ãÃ³Ò×	65	Ç§¿Ë	0	?	34,883
202001	30021500	ÃâÒßÖÆÆ·,ÒÑÅä¶¨¼ÁÁ¿»òÖÆ³ÉÁãÊÛ°ü×°	201	°¢¶û¼°ÀûÑÇ	10	Ò»°ãÃ³Ò×	13	Ç§¿Ë	0	?	15,575
202001	30021500	ÃâÒßÖÆÆ·,ÒÑÅä¶¨¼ÁÁ¿»òÖÆ³ÉÁãÊÛ°ü×°	206	¿¦ÂóÂ¡	10	Ò»°ãÃ³Ò×	533	Ç§¿Ë	0	?	123,103
202001	30021500	ÃâÒßÖÆÆ·,ÒÑÅä¶¨¼ÁÁ¿»òÖÆ³ÉÁãÊÛ°ü×°	211	Õ§µÃ	10	Ò»°ãÃ³Ò×	149	Ç§¿Ë	0	?	37,993
202001	30021500	ÃâÒßÖÆÆ·,ÒÑÅä¶¨¼ÁÁ¿»òÖÆ³ÉÁãÊÛ°ü×°	213	¸Õ¹û(²¼)	10	Ò»°ãÃ³Ò×	2	Ç§¿Ë	0	?	140
202001	30021500	ÃâÒßÖÆÆ·,ÒÑÅä¶¨¼ÁÁ¿»òÖÆ³ÉÁãÊÛ°ü×°	214	¼ª²¼Ìá	10	Ò»°ãÃ³Ò×	1803	Ç§¿Ë	0	?	490,132
202001	30021500	ÃâÒßÖÆÆ·,ÒÑÅä¶¨¼ÁÁ¿»òÖÆ³ÉÁãÊÛ°ü×°	215	°£¼°	10	Ò»°ãÃ³Ò×	19573	Ç§¿Ë	0	?	2,318,188
202001	30021500	ÃâÒßÖÆÆ·,ÒÑÅä¶¨¼ÁÁ¿»òÖÆ³ÉÁãÊÛ°ü×°	217	°£Èû¶í±ÈÑÇ	10	Ò»°ãÃ³Ò×	600	Ç§¿Ë	0	?	107,480
202001	30021500	ÃâÒßÖÆÆ·,ÒÑÅä¶¨¼ÁÁ¿»òÖÆ³ÉÁãÊÛ°ü×°	218	¼ÓÅî	10	Ò»°ãÃ³Ò×	485	Ç§¿Ë	0	?	109,117
202001	30021500	ÃâÒßÖÆÆ·,ÒÑÅä¶¨¼ÁÁ¿»òÖÆ³ÉÁãÊÛ°ü×°	220	¼ÓÄÉ	10	Ò»°ãÃ³Ò×	6066	Ç§¿Ë	0	?	463,762
202001	30021500	ÃâÒßÖÆÆ·,ÒÑÅä¶¨¼ÁÁ¿»òÖÆ³ÉÁãÊÛ°ü×°	221	¼¸ÄÚÑÇ	10	Ò»°ãÃ³Ò×	3750	Ç§¿Ë	0	?	194,514
202001	30021500	ÃâÒßÖÆÆ·,ÒÑÅä¶¨¼ÁÁ¿»òÖÆ³ÉÁãÊÛ°ü×°	223	¿ÆÌØµÏÍß	10	Ò»°ãÃ³Ò×	40	Ç§¿Ë	0	?	37,490
202001	30021500	ÃâÒßÖÆÆ·,ÒÑÅä¶¨¼ÁÁ¿»òÖÆ³ÉÁãÊÛ°ü×°	224	¿ÏÄáÑÇ	10	Ò»°ãÃ³Ò×	1016	Ç§¿Ë	0	?	286,877
202001	30021500	ÃâÒßÖÆÆ·,ÒÑÅä¶¨¼ÁÁ¿»òÖÆ³ÉÁãÊÛ°ü×°	226	Àû±ÈÑÇ	10	Ò»°ãÃ³Ò×	4437	Ç§¿Ë	0	?	1,009,982
202001	30021500	ÃâÒßÖÆÆ·,ÒÑÅä¶¨¼ÁÁ¿»òÖÆ³ÉÁãÊÛ°ü×°	229	ÂíÀï	10	Ò»°ãÃ³Ò×	48	Ç§¿Ë	0	?	14,883
202001	30021500	ÃâÒßÖÆÆ·,ÒÑÅä¶¨¼ÁÁ¿»òÖÆ³ÉÁãÊÛ°ü×°	231	Ã«ÀïÇóË¹	10	Ò»°ãÃ³Ò×	217	Ç§¿Ë	0	?	19,206
202001	30021500	ÃâÒßÖÆÆ·,ÒÑÅä¶¨¼ÁÁ¿»òÖÆ³ÉÁãÊÛ°ü×°	232	Ä¦Âå¸ç	10	Ò»°ãÃ³Ò×	3350	Ç§¿Ë	0	?	172,064
202001	30021500	ÃâÒßÖÆÆ·,ÒÑÅä¶¨¼ÁÁ¿»òÖÆ³ÉÁãÊÛ°ü×°	233	ÄªÉ£±È¿Ë	10	Ò»°ãÃ³Ò×	375	Ç§¿Ë	0	?	66,821
202001	30021500	ÃâÒßÖÆÆ·,ÒÑÅä¶¨¼ÁÁ¿»òÖÆ³ÉÁãÊÛ°ü×°	236	ÄáÈÕÀûÑÇ	10	Ò»°ãÃ³Ò×	3336	Ç§¿Ë	0	?	709,590
202001	30021500	ÃâÒßÖÆÆ·,ÒÑÅä¶¨¼ÁÁ¿»òÖÆ³ÉÁãÊÛ°ü×°	238	Â¬Íú´ï	10	Ò»°ãÃ³Ò×	232	Ç§¿Ë	0	?	69,857
202001	30021500	ÃâÒßÖÆÆ·,ÒÑÅä¶¨¼ÁÁ¿»òÖÆ³ÉÁãÊÛ°ü×°	240	ÈûÄÚ¼Ó¶û	10	Ò»°ãÃ³Ò×	627	Ç§¿Ë	0	?	44,019
202001	30021500	ÃâÒßÖÆÆ·,ÒÑÅä¶¨¼ÁÁ¿»òÖÆ³ÉÁãÊÛ°ü×°	243	Ë÷ÂíÀï	10	Ò»°ãÃ³Ò×	4328	Ç§¿Ë	0	?	704,862
202001	30021500	ÃâÒßÖÆÆ·,ÒÑÅä¶¨¼ÁÁ¿»òÖÆ³ÉÁãÊÛ°ü×°	244	ÄÏ·Ç	10	Ò»°ãÃ³Ò×	23885	Ç§¿Ë	0	?	2,928,721
202001	30021500	ÃâÒßÖÆÆ·,ÒÑÅä¶¨¼ÁÁ¿»òÖÆ³ÉÁãÊÛ°ü×°	246	ËÕµ¤	10	Ò»°ãÃ³Ò×	301	Ç§¿Ë	0	?	33,613
202001	30021500	ÃâÒßÖÆÆ·,ÒÑÅä¶¨¼ÁÁ¿»òÖÆ³ÉÁãÊÛ°ü×°	247	Ì¹É£ÄáÑÇ	10	Ò»°ãÃ³Ò×	975	Ç§¿Ë	0	?	36,209
202001	30021500	ÃâÒßÖÆÆ·,ÒÑÅä¶¨¼ÁÁ¿»òÖÆ³ÉÁãÊÛ°ü×°	249	Í»ÄáË¹	10	Ò»°ãÃ³Ò×	29	Ç§¿Ë	0	?	4,268
202001	30021500	ÃâÒßÖÆÆ·,ÒÑÅä¶¨¼ÁÁ¿»òÖÆ³ÉÁãÊÛ°ü×°	250	ÎÚ¸É´ï	10	Ò»°ãÃ³Ò×	4563	Ç§¿Ë	0	?	1,066,261
202001	30021500	ÃâÒßÖÆÆ·,ÒÑÅä¶¨¼ÁÁ¿»òÖÆ³ÉÁãÊÛ°ü×°	251	²¼»ùÄÉ·¨Ë÷	10	Ò»°ãÃ³Ò×	219	Ç§¿Ë	0	?	36,008
202001	30021500	ÃâÒßÖÆÆ·,ÒÑÅä¶¨¼ÁÁ¿»òÖÆ³ÉÁãÊÛ°ü×°	252	¸Õ¹û(½ð)	10	Ò»°ãÃ³Ò×	1345	Ç§¿Ë	0	?	97,641
202001	30021500	ÃâÒßÖÆÆ·,ÒÑÅä¶¨¼ÁÁ¿»òÖÆ³ÉÁãÊÛ°ü×°	257	Ë¹ÍþÊ¿À¼	10	Ò»°ãÃ³Ò×	121	Ç§¿Ë	0	?	13,119
202001	30021500	ÃâÒßÖÆÆ·,ÒÑÅä¶¨¼ÁÁ¿»òÖÆ³ÉÁãÊÛ°ü×°	301	±ÈÀûÊ±	10	Ò»°ãÃ³Ò×	47	Ç§¿Ë	0	?	1,029,206
202001	30021500	ÃâÒßÖÆÆ·,ÒÑÅä¶¨¼ÁÁ¿»òÖÆ³ÉÁãÊÛ°ü×°	302	µ¤Âó	10	Ò»°ãÃ³Ò×	1266	Ç§¿Ë	0	?	306,114
202001	30021500	ÃâÒßÖÆÆ·,ÒÑÅä¶¨¼ÁÁ¿»òÖÆ³ÉÁãÊÛ°ü×°	303	Ó¢¹ú	10	Ò»°ãÃ³Ò×	26989	Ç§¿Ë	0	?	4,528,441
202001	30021500	ÃâÒßÖÆÆ·,ÒÑÅä¶¨¼ÁÁ¿»òÖÆ³ÉÁãÊÛ°ü×°	304	µÂ¹ú	10	Ò»°ãÃ³Ò×	21832	Ç§¿Ë	0	?	5,570,941
202001	30021500	ÃâÒßÖÆÆ·,ÒÑÅä¶¨¼ÁÁ¿»òÖÆ³ÉÁãÊÛ°ü×°	305	·¨¹ú	10	Ò»°ãÃ³Ò×	9898	Ç§¿Ë	0	?	2,263,744
202001	30021500	ÃâÒßÖÆÆ·,ÒÑÅä¶¨¼ÁÁ¿»òÖÆ³ÉÁãÊÛ°ü×°	307	Òâ´óÀû	10	Ò»°ãÃ³Ò×	5583	Ç§¿Ë	0	?	1,166,184
202001	30021500	ÃâÒßÖÆÆ·,ÒÑÅä¶¨¼ÁÁ¿»òÖÆ³ÉÁãÊÛ°ü×°	309	ºÉÀ¼	10	Ò»°ãÃ³Ò×	807	Ç§¿Ë	0	?	203,882
202001	30021500	ÃâÒßÖÆÆ·,ÒÑÅä¶¨¼ÁÁ¿»òÖÆ³ÉÁãÊÛ°ü×°	310	Ï£À°	10	Ò»°ãÃ³Ò×	903	Ç§¿Ë	0	?	76,285
202001	30021500	ÃâÒßÖÆÆ·,ÒÑÅä¶¨¼ÁÁ¿»òÖÆ³ÉÁãÊÛ°ü×°	311	ÆÏÌÑÑÀ	10	Ò»°ãÃ³Ò×	2	Ç§¿Ë	0	?	14
202001	30021500	ÃâÒßÖÆÆ·,ÒÑÅä¶¨¼ÁÁ¿»òÖÆ³ÉÁãÊÛ°ü×°	312	Î÷°àÑÀ	10	Ò»°ãÃ³Ò×	1720	Ç§¿Ë	0	?	151,273
202001	30021500	ÃâÒßÖÆÆ·,ÒÑÅä¶¨¼ÁÁ¿»òÖÆ³ÉÁãÊÛ°ü×°	313	°¢¶û°ÍÄáÑÇ	10	Ò»°ãÃ³Ò×	68	Ç§¿Ë	0	?	8,816
202001	30021500	ÃâÒßÖÆÆ·,ÒÑÅä¶¨¼ÁÁ¿»òÖÆ³ÉÁãÊÛ°ü×°	315	°ÂµØÀû	10	Ò»°ãÃ³Ò×	1212	Ç§¿Ë	0	?	417,397
202001	30021500	ÃâÒßÖÆÆ·,ÒÑÅä¶¨¼ÁÁ¿»òÖÆ³ÉÁãÊÛ°ü×°	316	±£¼ÓÀûÑÇ	10	Ò»°ãÃ³Ò×	235	Ç§¿Ë	0	?	88,800
202001	30021500	ÃâÒßÖÆÆ·,ÒÑÅä¶¨¼ÁÁ¿»òÖÆ³ÉÁãÊÛ°ü×°	318	·ÒÀ¼	10	Ò»°ãÃ³Ò×	0	Ç§¿Ë	0	?	175
202001	30021500	ÃâÒßÖÆÆ·,ÒÑÅä¶¨¼ÁÁ¿»òÖÆ³ÉÁãÊÛ°ü×°	321	ÐÙÑÀÀû	10	Ò»°ãÃ³Ò×	21	Ç§¿Ë	0	?	16,232
202001	30021500	ÃâÒßÖÆÆ·,ÒÑÅä¶¨¼ÁÁ¿»òÖÆ³ÉÁãÊÛ°ü×°	326	Å²Íþ	10	Ò»°ãÃ³Ò×	117	Ç§¿Ë	0	?	131,815
202001	30021500	ÃâÒßÖÆÆ·,ÒÑÅä¶¨¼ÁÁ¿»òÖÆ³ÉÁãÊÛ°ü×°	327	²¨À¼	10	Ò»°ãÃ³Ò×	5190	Ç§¿Ë	0	?	525,230
202001	30021500	ÃâÒßÖÆÆ·,ÒÑÅä¶¨¼ÁÁ¿»òÖÆ³ÉÁãÊÛ°ü×°	328	ÂÞÂíÄáÑÇ	10	Ò»°ãÃ³Ò×	1021	Ç§¿Ë	0	?	342,496
202001	30021500	ÃâÒßÖÆÆ·,ÒÑÅä¶¨¼ÁÁ¿»òÖÆ³ÉÁãÊÛ°ü×°	330	Èðµä	10	Ò»°ãÃ³Ò×	3342	Ç§¿Ë	0	?	1,200,475
202001	30021500	ÃâÒßÖÆÆ·,ÒÑÅä¶¨¼ÁÁ¿»òÖÆ³ÉÁãÊÛ°ü×°	331	ÈðÊ¿	10	Ò»°ãÃ³Ò×	50	Ç§¿Ë	0	?	332,450
202001	30021500	ÃâÒßÖÆÆ·,ÒÑÅä¶¨¼ÁÁ¿»òÖÆ³ÉÁãÊÛ°ü×°	334	°®É³ÄáÑÇ	10	Ò»°ãÃ³Ò×	895	Ç§¿Ë	0	?	115,377
202001	30021500	ÃâÒßÖÆÆ·,ÒÑÅä¶¨¼ÁÁ¿»òÖÆ³ÉÁãÊÛ°ü×°	336	Á¢ÌÕÍð	10	Ò»°ãÃ³Ò×	1859	Ç§¿Ë	0	?	257,869
202001	30021500	ÃâÒßÖÆÆ·,ÒÑÅä¶¨¼ÁÁ¿»òÖÆ³ÉÁãÊÛ°ü×°	337	¸ñÂ³¼ªÑÇ	10	Ò»°ãÃ³Ò×	91	Ç§¿Ë	0	?	16,617
202001	30021500	ÃâÒßÖÆÆ·,ÒÑÅä¶¨¼ÁÁ¿»òÖÆ³ÉÁãÊÛ°ü×°	338	ÑÇÃÀÄáÑÇ	10	Ò»°ãÃ³Ò×	486	Ç§¿Ë	0	?	47,119
202001	30021500	ÃâÒßÖÆÆ·,ÒÑÅä¶¨¼ÁÁ¿»òÖÆ³ÉÁãÊÛ°ü×°	339	°¢Èû°Ý½®	10	Ò»°ãÃ³Ò×	80	Ç§¿Ë	0	?	56,828
202001	30021500	ÃâÒßÖÆÆ·,ÒÑÅä¶¨¼ÁÁ¿»òÖÆ³ÉÁãÊÛ°ü×°	340	°×¶íÂÞË¹	10	Ò»°ãÃ³Ò×	1	Ç§¿Ë	0	?	369,436
202001	30021500	ÃâÒßÖÆÆ·,ÒÑÅä¶¨¼ÁÁ¿»òÖÆ³ÉÁãÊÛ°ü×°	343	Ä¦¶û¶àÍß	10	Ò»°ãÃ³Ò×	85	Ç§¿Ë	0	?	65,001
202001	30021500	ÃâÒßÖÆÆ·,ÒÑÅä¶¨¼ÁÁ¿»òÖÆ³ÉÁãÊÛ°ü×°	344	¶íÂÞË¹Áª°î	10	Ò»°ãÃ³Ò×	4171	Ç§¿Ë	0	?	1,117,105
202001	30021500	ÃâÒßÖÆÆ·,ÒÑÅä¶¨¼ÁÁ¿»òÖÆ³ÉÁãÊÛ°ü×°	347	ÎÚ¿ËÀ¼	10	Ò»°ãÃ³Ò×	3098	Ç§¿Ë	0	?	550,294
202001	30021500	ÃâÒßÖÆÆ·,ÒÑÅä¶¨¼ÁÁ¿»òÖÆ³ÉÁãÊÛ°ü×°	350	Ë¹ÂåÎÄÄáÑÇ	10	Ò»°ãÃ³Ò×	139	Ç§¿Ë	0	?	48,399
202001	30021500	ÃâÒßÖÆÆ·,ÒÑÅä¶¨¼ÁÁ¿»òÖÆ³ÉÁãÊÛ°ü×°	351	¿ËÂÞµØÑÇ	10	Ò»°ãÃ³Ò×	1103	Ç§¿Ë	0	?	85,628
202001	30021500	ÃâÒßÖÆÆ·,ÒÑÅä¶¨¼ÁÁ¿»òÖÆ³ÉÁãÊÛ°ü×°	352	½Ý¿Ë	10	Ò»°ãÃ³Ò×	1269	Ç§¿Ë	0	?	138,562
202001	30021500	ÃâÒßÖÆÆ·,ÒÑÅä¶¨¼ÁÁ¿»òÖÆ³ÉÁãÊÛ°ü×°	353	Ë¹Âå·¥¿Ë	10	Ò»°ãÃ³Ò×	119	Ç§¿Ë	0	?	43,276
202001	30021500	ÃâÒßÖÆÆ·,ÒÑÅä¶¨¼ÁÁ¿»òÖÆ³ÉÁãÊÛ°ü×°	354	±±ÂíÆä¶Ù¹²ºÍ¹ú	10	Ò»°ãÃ³Ò×	264	Ç§¿Ë	0	?	93,429
202001	30021500	ÃâÒßÖÆÆ·,ÒÑÅä¶¨¼ÁÁ¿»òÖÆ³ÉÁãÊÛ°ü×°	358	Èû¶ûÎ¬ÑÇ	10	Ò»°ãÃ³Ò×	762	Ç§¿Ë	0	?	90,522
202001	30021500	ÃâÒßÖÆÆ·,ÒÑÅä¶¨¼ÁÁ¿»òÖÆ³ÉÁãÊÛ°ü×°	402	°¢¸ùÍ¢	10	Ò»°ãÃ³Ò×	285	Ç§¿Ë	0	?	88,439
202001	30021500	ÃâÒßÖÆÆ·,ÒÑÅä¶¨¼ÁÁ¿»òÖÆ³ÉÁãÊÛ°ü×°	408	¶àÃñ×å²£ÀûÎ¬ÑÇ¹ú	10	Ò»°ãÃ³Ò×	110	Ç§¿Ë	0	?	27,589
202001	30021500	ÃâÒßÖÆÆ·,ÒÑÅä¶¨¼ÁÁ¿»òÖÆ³ÉÁãÊÛ°ü×°	410	°ÍÎ÷	10	Ò»°ãÃ³Ò×	12962	Ç§¿Ë	0	?	2,540,798
202001	30021500	ÃâÒßÖÆÆ·,ÒÑÅä¶¨¼ÁÁ¿»òÖÆ³ÉÁãÊÛ°ü×°	412	ÖÇÀû	10	Ò»°ãÃ³Ò×	11999	Ç§¿Ë	0	?	738,813
202001	30021500	ÃâÒßÖÆÆ·,ÒÑÅä¶¨¼ÁÁ¿»òÖÆ³ÉÁãÊÛ°ü×°	413	¸çÂ×±ÈÑÇ	10	Ò»°ãÃ³Ò×	4328	Ç§¿Ë	0	?	313,114
202001	30021500	ÃâÒßÖÆÆ·,ÒÑÅä¶¨¼ÁÁ¿»òÖÆ³ÉÁãÊÛ°ü×°	418	¶àÃ×Äá¼Ó¹²ºÍ¹ú	10	Ò»°ãÃ³Ò×	7126	Ç§¿Ë	0	?	476,113
202001	30021500	ÃâÒßÖÆÆ·,ÒÑÅä¶¨¼ÁÁ¿»òÖÆ³ÉÁãÊÛ°ü×°	419	¶ò¹Ï¶à¶û	10	Ò»°ãÃ³Ò×	319	Ç§¿Ë	0	?	182,705
202001	30021500	ÃâÒßÖÆÆ·,ÒÑÅä¶¨¼ÁÁ¿»òÖÆ³ÉÁãÊÛ°ü×°	422	¹ÏµÂÂÞÆÕ	10	Ò»°ãÃ³Ò×	5	Ç§¿Ë	0	?	5,318
202001	30021500	ÃâÒßÖÆÆ·,ÒÑÅä¶¨¼ÁÁ¿»òÖÆ³ÉÁãÊÛ°ü×°	423	Î£µØÂíÀ­	10	Ò»°ãÃ³Ò×	991	Ç§¿Ë	0	?	247,704
202001	30021500	ÃâÒßÖÆÆ·,ÒÑÅä¶¨¼ÁÁ¿»òÖÆ³ÉÁãÊÛ°ü×°	424	¹çÑÇÄÇ	10	Ò»°ãÃ³Ò×	50	Ç§¿Ë	0	?	11,930
202001	30021500	ÃâÒßÖÆÆ·,ÒÑÅä¶¨¼ÁÁ¿»òÖÆ³ÉÁãÊÛ°ü×°	425	º£µØ	10	Ò»°ãÃ³Ò×	1150	Ç§¿Ë	0	?	42,517
202001	30021500	ÃâÒßÖÆÆ·,ÒÑÅä¶¨¼ÁÁ¿»òÖÆ³ÉÁãÊÛ°ü×°	426	ºé¶¼À­Ë¹	10	Ò»°ãÃ³Ò×	759	Ç§¿Ë	0	?	188,785
202001	30021500	ÃâÒßÖÆÆ·,ÒÑÅä¶¨¼ÁÁ¿»òÖÆ³ÉÁãÊÛ°ü×°	427	ÑÀÂò¼Ó	10	Ò»°ãÃ³Ò×	300	Ç§¿Ë	0	?	23,090
202001	30021500	ÃâÒßÖÆÆ·,ÒÑÅä¶¨¼ÁÁ¿»òÖÆ³ÉÁãÊÛ°ü×°	429	Ä«Î÷¸ç	10	Ò»°ãÃ³Ò×	6657	Ç§¿Ë	0	?	1,021,844
202001	30021500	ÃâÒßÖÆÆ·,ÒÑÅä¶¨¼ÁÁ¿»òÖÆ³ÉÁãÊÛ°ü×°	431	Äá¼ÓÀ­¹Ï	10	Ò»°ãÃ³Ò×	69	Ç§¿Ë	0	?	11,534
202001	30021500	ÃâÒßÖÆÆ·,ÒÑÅä¶¨¼ÁÁ¿»òÖÆ³ÉÁãÊÛ°ü×°	432	°ÍÄÃÂí	10	Ò»°ãÃ³Ò×	42	Ç§¿Ë	0	?	8,589
202001	30021500	ÃâÒßÖÆÆ·,ÒÑÅä¶¨¼ÁÁ¿»òÖÆ³ÉÁãÊÛ°ü×°	433	°ÍÀ­¹ç	10	Ò»°ãÃ³Ò×	1293	Ç§¿Ë	0	?	271,230
202001	30021500	ÃâÒßÖÆÆ·,ÒÑÅä¶¨¼ÁÁ¿»òÖÆ³ÉÁãÊÛ°ü×°	434	ÃØÂ³	10	Ò»°ãÃ³Ò×	10153	Ç§¿Ë	0	?	1,014,243
202001	30021500	ÃâÒßÖÆÆ·,ÒÑÅä¶¨¼ÁÁ¿»òÖÆ³ÉÁãÊÛ°ü×°	441	ËÕÀïÄÏ	10	Ò»°ãÃ³Ò×	2	Ç§¿Ë	0	?	2,757
202001	30021500	ÃâÒßÖÆÆ·,ÒÑÅä¶¨¼ÁÁ¿»òÖÆ³ÉÁãÊÛ°ü×°	442	ÌØÁ¢Äá´ïºÍ¶à°Í¸ç	10	Ò»°ãÃ³Ò×	24	Ç§¿Ë	0	?	23,545
202001	30021500	ÃâÒßÖÆÆ·,ÒÑÅä¶¨¼ÁÁ¿»òÖÆ³ÉÁãÊÛ°ü×°	444	ÎÚÀ­¹ç	10	Ò»°ãÃ³Ò×	100	Ç§¿Ë	0	?	26,974
202001	30021500	ÃâÒßÖÆÆ·,ÒÑÅä¶¨¼ÁÁ¿»òÖÆ³ÉÁãÊÛ°ü×°	445	Î¯ÄÚÈðÀ­	10	Ò»°ãÃ³Ò×	88	Ç§¿Ë	0	?	17,725
202001	30021500	ÃâÒßÖÆÆ·,ÒÑÅä¶¨¼ÁÁ¿»òÖÆ³ÉÁãÊÛ°ü×°	501	¼ÓÄÃ´ó	10	Ò»°ãÃ³Ò×	12416	Ç§¿Ë	0	?	1,890,072
202001	30021500	ÃâÒßÖÆÆ·,ÒÑÅä¶¨¼ÁÁ¿»òÖÆ³ÉÁãÊÛ°ü×°	502	ÃÀ¹ú	10	Ò»°ãÃ³Ò×	170652	Ç§¿Ë	0	?	42,026,028
202001	30021500	ÃâÒßÖÆÆ·,ÒÑÅä¶¨¼ÁÁ¿»òÖÆ³ÉÁãÊÛ°ü×°	601	°Ä´óÀûÑÇ	10	Ò»°ãÃ³Ò×	4034	Ç§¿Ë	0	?	1,375,742
202001	30021500	ÃâÒßÖÆÆ·,ÒÑÅä¶¨¼ÁÁ¿»òÖÆ³ÉÁãÊÛ°ü×°	609	ÐÂÎ÷À¼	10	Ò»°ãÃ³Ò×	2	Ç§¿Ë	0	?	4,191
202002	30021500	ÃâÒßÖÆÆ·,ÒÑÅä¶¨¼ÁÁ¿»òÖÆ³ÉÁãÊÛ°ü×°	103	ÃÏ¼ÓÀ­¹ú	10	Ò»°ãÃ³Ò×	456	Ç§¿Ë	0	?	115,437
202002	30021500	ÃâÒßÖÆÆ·,ÒÑÅä¶¨¼ÁÁ¿»òÖÆ³ÉÁãÊÛ°ü×°	106	Ãåµé	10	Ò»°ãÃ³Ò×	47	Ç§¿Ë	0	?	23,973
202002	30021500	ÃâÒßÖÆÆ·,ÒÑÅä¶¨¼ÁÁ¿»òÖÆ³ÉÁãÊÛ°ü×°	108	ÈûÆÖÂ·Ë¹	10	Ò»°ãÃ³Ò×	14	Ç§¿Ë	0	?	12,392
202002	30021500	ÃâÒßÖÆÆ·,ÒÑÅä¶¨¼ÁÁ¿»òÖÆ³ÉÁãÊÛ°ü×°	110	ÖÐ¹úÏã¸Û	10	Ò»°ãÃ³Ò×	219	Ç§¿Ë	0	?	1,583,232
202002	30021500	ÃâÒßÖÆÆ·,ÒÑÅä¶¨¼ÁÁ¿»òÖÆ³ÉÁãÊÛ°ü×°	111	Ó¡¶È	10	Ò»°ãÃ³Ò×	445	Ç§¿Ë	0	?	218,346
202002	30021500	ÃâÒßÖÆÆ·,ÒÑÅä¶¨¼ÁÁ¿»òÖÆ³ÉÁãÊÛ°ü×°	112	Ó¡¶ÈÄáÎ÷ÑÇ	10	Ò»°ãÃ³Ò×	3116	Ç§¿Ë	0	?	758,029
202002	30021500	ÃâÒßÖÆÆ·,ÒÑÅä¶¨¼ÁÁ¿»òÖÆ³ÉÁãÊÛ°ü×°	114	ÒÁÀ­¿Ë	10	Ò»°ãÃ³Ò×	50	Ç§¿Ë	0	?	7,229
202002	30021500	ÃâÒßÖÆÆ·,ÒÑÅä¶¨¼ÁÁ¿»òÖÆ³ÉÁãÊÛ°ü×°	115	ÒÔÉ«ÁÐ	10	Ò»°ãÃ³Ò×	275	Ç§¿Ë	0	?	53,677
202002	30021500	ÃâÒßÖÆÆ·,ÒÑÅä¶¨¼ÁÁ¿»òÖÆ³ÉÁãÊÛ°ü×°	116	ÈÕ±¾	10	Ò»°ãÃ³Ò×	2	Ç§¿Ë	0	?	157,778
202002	30021500	ÃâÒßÖÆÆ·,ÒÑÅä¶¨¼ÁÁ¿»òÖÆ³ÉÁãÊÛ°ü×°	119	ÀÏÎÎ	10	Ò»°ãÃ³Ò×	31	Ç§¿Ë	0	?	13,136
202002	30021500	ÃâÒßÖÆÆ·,ÒÑÅä¶¨¼ÁÁ¿»òÖÆ³ÉÁãÊÛ°ü×°	120	Àè°ÍÄÛ	10	Ò»°ãÃ³Ò×	422	Ç§¿Ë	0	?	98,631
202002	30021500	ÃâÒßÖÆÆ·,ÒÑÅä¶¨¼ÁÁ¿»òÖÆ³ÉÁãÊÛ°ü×°	122	ÂíÀ´Î÷ÑÇ	10	Ò»°ãÃ³Ò×	476	Ç§¿Ë	0	?	161,112
202002	30021500	ÃâÒßÖÆÆ·,ÒÑÅä¶¨¼ÁÁ¿»òÖÆ³ÉÁãÊÛ°ü×°	124	ÃÉ¹Å	10	Ò»°ãÃ³Ò×	348	Ç§¿Ë	0	?	60,498
202002	30021500	ÃâÒßÖÆÆ·,ÒÑÅä¶¨¼ÁÁ¿»òÖÆ³ÉÁãÊÛ°ü×°	125	Äá²´¶ûÁª°îÃñÖ÷¹²ºÍ¹ú	10	Ò»°ãÃ³Ò×	192	Ç§¿Ë	0	?	82,876
202002	30021500	ÃâÒßÖÆÆ·,ÒÑÅä¶¨¼ÁÁ¿»òÖÆ³ÉÁãÊÛ°ü×°	127	°Í»ùË¹Ì¹	10	Ò»°ãÃ³Ò×	8298	Ç§¿Ë	0	?	1,036,658
202002	30021500	ÃâÒßÖÆÆ·,ÒÑÅä¶¨¼ÁÁ¿»òÖÆ³ÉÁãÊÛ°ü×°	129	·ÆÂÉ±ö	10	Ò»°ãÃ³Ò×	145	Ç§¿Ë	0	?	33,070
202002	30021500	ÃâÒßÖÆÆ·,ÒÑÅä¶¨¼ÁÁ¿»òÖÆ³ÉÁãÊÛ°ü×°	130	¿¨Ëþ¶û	10	Ò»°ãÃ³Ò×	90	Ç§¿Ë	0	?	28,817
202002	30021500	ÃâÒßÖÆÆ·,ÒÑÅä¶¨¼ÁÁ¿»òÖÆ³ÉÁãÊÛ°ü×°	132	ÐÂ¼ÓÆÂ	10	Ò»°ãÃ³Ò×	443	Ç§¿Ë	0	?	1,367,578
202002	30021500	ÃâÒßÖÆÆ·,ÒÑÅä¶¨¼ÁÁ¿»òÖÆ³ÉÁãÊÛ°ü×°	133	º«¹ú	10	Ò»°ãÃ³Ò×	2	Ç§¿Ë	0	?	440,984
202002	30021500	ÃâÒßÖÆÆ·,ÒÑÅä¶¨¼ÁÁ¿»òÖÆ³ÉÁãÊÛ°ü×°	134	Ë¹ÀïÀ¼¿¨	10	Ò»°ãÃ³Ò×	18	Ç§¿Ë	0	?	21,055
202002	30021500	ÃâÒßÖÆÆ·,ÒÑÅä¶¨¼ÁÁ¿»òÖÆ³ÉÁãÊÛ°ü×°	136	Ì©¹ú	10	Ò»°ãÃ³Ò×	7173	Ç§¿Ë	0	?	1,031,135
202002	30021500	ÃâÒßÖÆÆ·,ÒÑÅä¶¨¼ÁÁ¿»òÖÆ³ÉÁãÊÛ°ü×°	137	ÍÁ¶úÆä	10	Ò»°ãÃ³Ò×	450	Ç§¿Ë	0	?	198,635
202002	30021500	ÃâÒßÖÆÆ·,ÒÑÅä¶¨¼ÁÁ¿»òÖÆ³ÉÁãÊÛ°ü×°	138	°¢ÁªÇõ	10	Ò»°ãÃ³Ò×	1	Ç§¿Ë	0	?	30,247
202002	30021500	ÃâÒßÖÆÆ·,ÒÑÅä¶¨¼ÁÁ¿»òÖÆ³ÉÁãÊÛ°ü×°	139	Ò²ÃÅ	10	Ò»°ãÃ³Ò×	286	Ç§¿Ë	0	?	98,875
202002	30021500	ÃâÒßÖÆÆ·,ÒÑÅä¶¨¼ÁÁ¿»òÖÆ³ÉÁãÊÛ°ü×°	141	Ô½ÄÏ	10	Ò»°ãÃ³Ò×	2152	Ç§¿Ë	0	?	892,325
202002	30021500	ÃâÒßÖÆÆ·,ÒÑÅä¶¨¼ÁÁ¿»òÖÆ³ÉÁãÊÛ°ü×°	143	ÖÐ¹úÌ¨Íå	10	Ò»°ãÃ³Ò×	5	Ç§¿Ë	0	?	35,826
202002	30021500	ÃâÒßÖÆÆ·,ÒÑÅä¶¨¼ÁÁ¿»òÖÆ³ÉÁãÊÛ°ü×°	224	¿ÏÄáÑÇ	10	Ò»°ãÃ³Ò×	420	Ç§¿Ë	0	?	59,678
202002	30021500	ÃâÒßÖÆÆ·,ÒÑÅä¶¨¼ÁÁ¿»òÖÆ³ÉÁãÊÛ°ü×°	227	Âí´ï¼ÓË¹¼Ó	10	Ò»°ãÃ³Ò×	187	Ç§¿Ë	0	?	34,565
202002	30021500	ÃâÒßÖÆÆ·,ÒÑÅä¶¨¼ÁÁ¿»òÖÆ³ÉÁãÊÛ°ü×°	228	ÂíÀ­Î¬	10	Ò»°ãÃ³Ò×	27	Ç§¿Ë	0	?	5,931
202002	30021500	ÃâÒßÖÆÆ·,ÒÑÅä¶¨¼ÁÁ¿»òÖÆ³ÉÁãÊÛ°ü×°	234	ÄÉÃ×±ÈÑÇ	10	Ò»°ãÃ³Ò×	48	Ç§¿Ë	0	?	25,616
202002	30021500	ÃâÒßÖÆÆ·,ÒÑÅä¶¨¼ÁÁ¿»òÖÆ³ÉÁãÊÛ°ü×°	236	ÄáÈÕÀûÑÇ	10	Ò»°ãÃ³Ò×	612	Ç§¿Ë	0	?	68,605
202002	30021500	ÃâÒßÖÆÆ·,ÒÑÅä¶¨¼ÁÁ¿»òÖÆ³ÉÁãÊÛ°ü×°	243	Ë÷ÂíÀï	10	Ò»°ãÃ³Ò×	26	Ç§¿Ë	0	?	9,638
202002	30021500	ÃâÒßÖÆÆ·,ÒÑÅä¶¨¼ÁÁ¿»òÖÆ³ÉÁãÊÛ°ü×°	244	ÄÏ·Ç	10	Ò»°ãÃ³Ò×	0	Ç§¿Ë	0	?	7,598
202002	30021500	ÃâÒßÖÆÆ·,ÒÑÅä¶¨¼ÁÁ¿»òÖÆ³ÉÁãÊÛ°ü×°	249	Í»ÄáË¹	10	Ò»°ãÃ³Ò×	1411	Ç§¿Ë	0	?	129,948
202002	30021500	ÃâÒßÖÆÆ·,ÒÑÅä¶¨¼ÁÁ¿»òÖÆ³ÉÁãÊÛ°ü×°	250	ÎÚ¸É´ï	10	Ò»°ãÃ³Ò×	6	Ç§¿Ë	0	?	4,511
202002	30021500	ÃâÒßÖÆÆ·,ÒÑÅä¶¨¼ÁÁ¿»òÖÆ³ÉÁãÊÛ°ü×°	301	±ÈÀûÊ±	10	Ò»°ãÃ³Ò×	705	Ç§¿Ë	0	?	689,344
202002	30021500	ÃâÒßÖÆÆ·,ÒÑÅä¶¨¼ÁÁ¿»òÖÆ³ÉÁãÊÛ°ü×°	302	µ¤Âó	10	Ò»°ãÃ³Ò×	318	Ç§¿Ë	0	?	38,471
202002	30021500	ÃâÒßÖÆÆ·,ÒÑÅä¶¨¼ÁÁ¿»òÖÆ³ÉÁãÊÛ°ü×°	303	Ó¢¹ú	10	Ò»°ãÃ³Ò×	597	Ç§¿Ë	0	?	107,778
202002	30021500	ÃâÒßÖÆÆ·,ÒÑÅä¶¨¼ÁÁ¿»òÖÆ³ÉÁãÊÛ°ü×°	304	µÂ¹ú	10	Ò»°ãÃ³Ò×	1301	Ç§¿Ë	0	?	1,345,721
202002	30021500	ÃâÒßÖÆÆ·,ÒÑÅä¶¨¼ÁÁ¿»òÖÆ³ÉÁãÊÛ°ü×°	305	·¨¹ú	10	Ò»°ãÃ³Ò×	2056	Ç§¿Ë	0	?	632,632
202002	30021500	ÃâÒßÖÆÆ·,ÒÑÅä¶¨¼ÁÁ¿»òÖÆ³ÉÁãÊÛ°ü×°	307	Òâ´óÀû	10	Ò»°ãÃ³Ò×	1153	Ç§¿Ë	0	?	213,438
202002	30021500	ÃâÒßÖÆÆ·,ÒÑÅä¶¨¼ÁÁ¿»òÖÆ³ÉÁãÊÛ°ü×°	309	ºÉÀ¼	10	Ò»°ãÃ³Ò×	502	Ç§¿Ë	0	?	87,475
202002	30021500	ÃâÒßÖÆÆ·,ÒÑÅä¶¨¼ÁÁ¿»òÖÆ³ÉÁãÊÛ°ü×°	310	Ï£À°	10	Ò»°ãÃ³Ò×	179	Ç§¿Ë	0	?	146,454
202002	30021500	ÃâÒßÖÆÆ·,ÒÑÅä¶¨¼ÁÁ¿»òÖÆ³ÉÁãÊÛ°ü×°	311	ÆÏÌÑÑÀ	10	Ò»°ãÃ³Ò×	85	Ç§¿Ë	0	?	13,081
202002	30021500	ÃâÒßÖÆÆ·,ÒÑÅä¶¨¼ÁÁ¿»òÖÆ³ÉÁãÊÛ°ü×°	312	Î÷°àÑÀ	10	Ò»°ãÃ³Ò×	15	Ç§¿Ë	0	?	18,973
202002	30021500	ÃâÒßÖÆÆ·,ÒÑÅä¶¨¼ÁÁ¿»òÖÆ³ÉÁãÊÛ°ü×°	315	°ÂµØÀû	10	Ò»°ãÃ³Ò×	126	Ç§¿Ë	0	?	67,192
202002	30021500	ÃâÒßÖÆÆ·,ÒÑÅä¶¨¼ÁÁ¿»òÖÆ³ÉÁãÊÛ°ü×°	316	±£¼ÓÀûÑÇ	10	Ò»°ãÃ³Ò×	196	Ç§¿Ë	0	?	17,103
202002	30021500	ÃâÒßÖÆÆ·,ÒÑÅä¶¨¼ÁÁ¿»òÖÆ³ÉÁãÊÛ°ü×°	321	ÐÙÑÀÀû	10	Ò»°ãÃ³Ò×	60	Ç§¿Ë	0	?	20,703
202002	30021500	ÃâÒßÖÆÆ·,ÒÑÅä¶¨¼ÁÁ¿»òÖÆ³ÉÁãÊÛ°ü×°	326	Å²Íþ	10	Ò»°ãÃ³Ò×	15	Ç§¿Ë	0	?	22,375
202002	30021500	ÃâÒßÖÆÆ·,ÒÑÅä¶¨¼ÁÁ¿»òÖÆ³ÉÁãÊÛ°ü×°	327	²¨À¼	10	Ò»°ãÃ³Ò×	763	Ç§¿Ë	0	?	142,709
202002	30021500	ÃâÒßÖÆÆ·,ÒÑÅä¶¨¼ÁÁ¿»òÖÆ³ÉÁãÊÛ°ü×°	328	ÂÞÂíÄáÑÇ	10	Ò»°ãÃ³Ò×	536	Ç§¿Ë	0	?	127,969
202002	30021500	ÃâÒßÖÆÆ·,ÒÑÅä¶¨¼ÁÁ¿»òÖÆ³ÉÁãÊÛ°ü×°	330	Èðµä	10	Ò»°ãÃ³Ò×	3079	Ç§¿Ë	0	?	231,952
202002	30021500	ÃâÒßÖÆÆ·,ÒÑÅä¶¨¼ÁÁ¿»òÖÆ³ÉÁãÊÛ°ü×°	331	ÈðÊ¿	10	Ò»°ãÃ³Ò×	0	Ç§¿Ë	0	?	11,841
202002	30021500	ÃâÒßÖÆÆ·,ÒÑÅä¶¨¼ÁÁ¿»òÖÆ³ÉÁãÊÛ°ü×°	335	À­ÍÑÎ¬ÑÇ	10	Ò»°ãÃ³Ò×	2047	Ç§¿Ë	0	?	337,950
202002	30021500	ÃâÒßÖÆÆ·,ÒÑÅä¶¨¼ÁÁ¿»òÖÆ³ÉÁãÊÛ°ü×°	336	Á¢ÌÕÍð	10	Ò»°ãÃ³Ò×	526	Ç§¿Ë	0	?	390,076
202002	30021500	ÃâÒßÖÆÆ·,ÒÑÅä¶¨¼ÁÁ¿»òÖÆ³ÉÁãÊÛ°ü×°	337	¸ñÂ³¼ªÑÇ	10	Ò»°ãÃ³Ò×	105	Ç§¿Ë	0	?	46,704
202002	30021500	ÃâÒßÖÆÆ·,ÒÑÅä¶¨¼ÁÁ¿»òÖÆ³ÉÁãÊÛ°ü×°	338	ÑÇÃÀÄáÑÇ	10	Ò»°ãÃ³Ò×	278	Ç§¿Ë	0	?	21,830
202002	30021500	ÃâÒßÖÆÆ·,ÒÑÅä¶¨¼ÁÁ¿»òÖÆ³ÉÁãÊÛ°ü×°	339	°¢Èû°Ý½®	10	Ò»°ãÃ³Ò×	34	Ç§¿Ë	0	?	23,565
202002	30021500	ÃâÒßÖÆÆ·,ÒÑÅä¶¨¼ÁÁ¿»òÖÆ³ÉÁãÊÛ°ü×°	343	Ä¦¶û¶àÍß	10	Ò»°ãÃ³Ò×	76	Ç§¿Ë	0	?	25,507
202002	30021500	ÃâÒßÖÆÆ·,ÒÑÅä¶¨¼ÁÁ¿»òÖÆ³ÉÁãÊÛ°ü×°	344	¶íÂÞË¹Áª°î	10	Ò»°ãÃ³Ò×	3674	Ç§¿Ë	0	?	460,524
202002	30021500	ÃâÒßÖÆÆ·,ÒÑÅä¶¨¼ÁÁ¿»òÖÆ³ÉÁãÊÛ°ü×°	351	¿ËÂÞµØÑÇ	10	Ò»°ãÃ³Ò×	984	Ç§¿Ë	0	?	55,997
202002	30021500	ÃâÒßÖÆÆ·,ÒÑÅä¶¨¼ÁÁ¿»òÖÆ³ÉÁãÊÛ°ü×°	353	Ë¹Âå·¥¿Ë	10	Ò»°ãÃ³Ò×	39	Ç§¿Ë	0	?	40,135
202002	30021500	ÃâÒßÖÆÆ·,ÒÑÅä¶¨¼ÁÁ¿»òÖÆ³ÉÁãÊÛ°ü×°	354	±±ÂíÆä¶Ù¹²ºÍ¹ú	10	Ò»°ãÃ³Ò×	72	Ç§¿Ë	0	?	9,879
202002	30021500	ÃâÒßÖÆÆ·,ÒÑÅä¶¨¼ÁÁ¿»òÖÆ³ÉÁãÊÛ°ü×°	408	¶àÃñ×å²£ÀûÎ¬ÑÇ¹ú	10	Ò»°ãÃ³Ò×	87	Ç§¿Ë	0	?	63,997
202002	30021500	ÃâÒßÖÆÆ·,ÒÑÅä¶¨¼ÁÁ¿»òÖÆ³ÉÁãÊÛ°ü×°	410	°ÍÎ÷	10	Ò»°ãÃ³Ò×	738	Ç§¿Ë	0	?	510,041
202002	30021500	ÃâÒßÖÆÆ·,ÒÑÅä¶¨¼ÁÁ¿»òÖÆ³ÉÁãÊÛ°ü×°	412	ÖÇÀû	10	Ò»°ãÃ³Ò×	59	Ç§¿Ë	0	?	22,863
202002	30021500	ÃâÒßÖÆÆ·,ÒÑÅä¶¨¼ÁÁ¿»òÖÆ³ÉÁãÊÛ°ü×°	413	¸çÂ×±ÈÑÇ	10	Ò»°ãÃ³Ò×	1	Ç§¿Ë	0	?	3,300
202002	30021500	ÃâÒßÖÆÆ·,ÒÑÅä¶¨¼ÁÁ¿»òÖÆ³ÉÁãÊÛ°ü×°	418	¶àÃ×Äá¼Ó¹²ºÍ¹ú	10	Ò»°ãÃ³Ò×	518	Ç§¿Ë	0	?	132,187
202002	30021500	ÃâÒßÖÆÆ·,ÒÑÅä¶¨¼ÁÁ¿»òÖÆ³ÉÁãÊÛ°ü×°	419	¶ò¹Ï¶à¶û	10	Ò»°ãÃ³Ò×	122	Ç§¿Ë	0	?	50,811
202002	30021500	ÃâÒßÖÆÆ·,ÒÑÅä¶¨¼ÁÁ¿»òÖÆ³ÉÁãÊÛ°ü×°	422	¹ÏµÂÂÞÆÕ	10	Ò»°ãÃ³Ò×	6	Ç§¿Ë	0	?	6,816
202002	30021500	ÃâÒßÖÆÆ·,ÒÑÅä¶¨¼ÁÁ¿»òÖÆ³ÉÁãÊÛ°ü×°	423	Î£µØÂíÀ­	10	Ò»°ãÃ³Ò×	2800	Ç§¿Ë	0	?	276,357
202002	30021500	ÃâÒßÖÆÆ·,ÒÑÅä¶¨¼ÁÁ¿»òÖÆ³ÉÁãÊÛ°ü×°	425	º£µØ	10	Ò»°ãÃ³Ò×	25	Ç§¿Ë	0	?	11,944
202002	30021500	ÃâÒßÖÆÆ·,ÒÑÅä¶¨¼ÁÁ¿»òÖÆ³ÉÁãÊÛ°ü×°	429	Ä«Î÷¸ç	10	Ò»°ãÃ³Ò×	350	Ç§¿Ë	0	?	37,176
202002	30021500	ÃâÒßÖÆÆ·,ÒÑÅä¶¨¼ÁÁ¿»òÖÆ³ÉÁãÊÛ°ü×°	431	Äá¼ÓÀ­¹Ï	10	Ò»°ãÃ³Ò×	980	Ç§¿Ë	0	?	89,037
202002	30021500	ÃâÒßÖÆÆ·,ÒÑÅä¶¨¼ÁÁ¿»òÖÆ³ÉÁãÊÛ°ü×°	432	°ÍÄÃÂí	10	Ò»°ãÃ³Ò×	236	Ç§¿Ë	0	?	35,091
202002	30021500	ÃâÒßÖÆÆ·,ÒÑÅä¶¨¼ÁÁ¿»òÖÆ³ÉÁãÊÛ°ü×°	433	°ÍÀ­¹ç	10	Ò»°ãÃ³Ò×	4189	Ç§¿Ë	0	?	162,517
202002	30021500	ÃâÒßÖÆÆ·,ÒÑÅä¶¨¼ÁÁ¿»òÖÆ³ÉÁãÊÛ°ü×°	434	ÃØÂ³	10	Ò»°ãÃ³Ò×	796	Ç§¿Ë	0	?	166,856
202002	30021500	ÃâÒßÖÆÆ·,ÒÑÅä¶¨¼ÁÁ¿»òÖÆ³ÉÁãÊÛ°ü×°	437	Ê¥Â¬Î÷ÑÇ	10	Ò»°ãÃ³Ò×	7	Ç§¿Ë	0	?	8,427
202002	30021500	ÃâÒßÖÆÆ·,ÒÑÅä¶¨¼ÁÁ¿»òÖÆ³ÉÁãÊÛ°ü×°	440	Èø¶ûÍß¶à	10	Ò»°ãÃ³Ò×	727	Ç§¿Ë	0	?	92,738
202002	30021500	ÃâÒßÖÆÆ·,ÒÑÅä¶¨¼ÁÁ¿»òÖÆ³ÉÁãÊÛ°ü×°	445	Î¯ÄÚÈðÀ­	10	Ò»°ãÃ³Ò×	1	Ç§¿Ë	0	?	14
202002	30021500	ÃâÒßÖÆÆ·,ÒÑÅä¶¨¼ÁÁ¿»òÖÆ³ÉÁãÊÛ°ü×°	501	¼ÓÄÃ´ó	10	Ò»°ãÃ³Ò×	315	Ç§¿Ë	0	?	341,796
202002	30021500	ÃâÒßÖÆÆ·,ÒÑÅä¶¨¼ÁÁ¿»òÖÆ³ÉÁãÊÛ°ü×°	502	ÃÀ¹ú	10	Ò»°ãÃ³Ò×	29618	Ç§¿Ë	0	?	7,240,092
202002	30021500	ÃâÒßÖÆÆ·,ÒÑÅä¶¨¼ÁÁ¿»òÖÆ³ÉÁãÊÛ°ü×°	601	°Ä´óÀûÑÇ	10	Ò»°ãÃ³Ò×	2839	Ç§¿Ë	0	?	2,045,483
202002	30021500	ÃâÒßÖÆÆ·,ÒÑÅä¶¨¼ÁÁ¿»òÖÆ³ÉÁãÊÛ°ü×°	603	ì³¼Ã	10	Ò»°ãÃ³Ò×	55	Ç§¿Ë	0	?	6,885
202002	30021500	ÃâÒßÖÆÆ·,ÒÑÅä¶¨¼ÁÁ¿»òÖÆ³ÉÁãÊÛ°ü×°	609	ÐÂÎ÷À¼	10	Ò»°ãÃ³Ò×	2	Ç§¿Ë	0	?	8,743
202002	30021500	ÃâÒßÖÆÆ·,ÒÑÅä¶¨¼ÁÁ¿»òÖÆ³ÉÁãÊÛ°ü×°	611	°Í²¼ÑÇÐÂ¼¸ÄÚÑÇ	10	Ò»°ãÃ³Ò×	66	Ç§¿Ë	0	?	12,245
202002	30021500	ÃâÒßÖÆÆ·,ÒÑÅä¶¨¼ÁÁ¿»òÖÆ³ÉÁãÊÛ°ü×°	620	ÃÜ¿ËÂÞÄáÎ÷ÑÇÁª°î	10	Ò»°ãÃ³Ò×	26	Ç§¿Ë	0	?	9,206
202003	30021500	ÃâÒßÖÆÆ·,ÒÑÅä¶¨¼ÁÁ¿»òÖÆ³ÉÁãÊÛ°ü×°	102	°ÍÁÖ	10	Ò»°ãÃ³Ò×	79	Ç§¿Ë	0	?	308,277
202003	30021500	ÃâÒßÖÆÆ·,ÒÑÅä¶¨¼ÁÁ¿»òÖÆ³ÉÁãÊÛ°ü×°	103	ÃÏ¼ÓÀ­¹ú	10	Ò»°ãÃ³Ò×	8495	Ç§¿Ë	0	?	1,005,665
202003	30021500	ÃâÒßÖÆÆ·,ÒÑÅä¶¨¼ÁÁ¿»òÖÆ³ÉÁãÊÛ°ü×°	106	Ãåµé	10	Ò»°ãÃ³Ò×	3137	Ç§¿Ë	0	?	986,955
202003	30021500	ÃâÒßÖÆÆ·,ÒÑÅä¶¨¼ÁÁ¿»òÖÆ³ÉÁãÊÛ°ü×°	107	¼íÆÒÕ¯	10	Ò»°ãÃ³Ò×	482	Ç§¿Ë	0	?	193,180
202003	30021500	ÃâÒßÖÆÆ·,ÒÑÅä¶¨¼ÁÁ¿»òÖÆ³ÉÁãÊÛ°ü×°	108	ÈûÆÖÂ·Ë¹	10	Ò»°ãÃ³Ò×	150	Ç§¿Ë	0	?	96,617
202003	30021500	ÃâÒßÖÆÆ·,ÒÑÅä¶¨¼ÁÁ¿»òÖÆ³ÉÁãÊÛ°ü×°	110	ÖÐ¹úÏã¸Û	10	Ò»°ãÃ³Ò×	5403	Ç§¿Ë	0	?	17,233,737
202003	30021500	ÃâÒßÖÆÆ·,ÒÑÅä¶¨¼ÁÁ¿»òÖÆ³ÉÁãÊÛ°ü×°	111	Ó¡¶È	10	Ò»°ãÃ³Ò×	11932	Ç§¿Ë	0	?	1,722,965
202003	30021500	ÃâÒßÖÆÆ·,ÒÑÅä¶¨¼ÁÁ¿»òÖÆ³ÉÁãÊÛ°ü×°	112	Ó¡¶ÈÄáÎ÷ÑÇ	10	Ò»°ãÃ³Ò×	7288	Ç§¿Ë	0	?	4,678,713
202003	30021500	ÃâÒßÖÆÆ·,ÒÑÅä¶¨¼ÁÁ¿»òÖÆ³ÉÁãÊÛ°ü×°	113	ÒÁÀÊ	12	ÆäËû¾èÔùÎï×Ê	1	Ç§¿Ë	0	?	7,701
202003	30021500	ÃâÒßÖÆÆ·,ÒÑÅä¶¨¼ÁÁ¿»òÖÆ³ÉÁãÊÛ°ü×°	114	ÒÁÀ­¿Ë	10	Ò»°ãÃ³Ò×	1970	Ç§¿Ë	0	?	1,169,249
202003	30021500	ÃâÒßÖÆÆ·,ÒÑÅä¶¨¼ÁÁ¿»òÖÆ³ÉÁãÊÛ°ü×°	115	ÒÔÉ«ÁÐ	10	Ò»°ãÃ³Ò×	2636	Ç§¿Ë	0	?	687,033
202003	30021500	ÃâÒßÖÆÆ·,ÒÑÅä¶¨¼ÁÁ¿»òÖÆ³ÉÁãÊÛ°ü×°	116	ÈÕ±¾	10	Ò»°ãÃ³Ò×	590	Ç§¿Ë	0	?	691,271
202003	30021500	ÃâÒßÖÆÆ·,ÒÑÅä¶¨¼ÁÁ¿»òÖÆ³ÉÁãÊÛ°ü×°	117	Ô¼µ©	10	Ò»°ãÃ³Ò×	15	Ç§¿Ë	0	?	2,520
202003	30021500	ÃâÒßÖÆÆ·,ÒÑÅä¶¨¼ÁÁ¿»òÖÆ³ÉÁãÊÛ°ü×°	118	¿ÆÍþÌØ	10	Ò»°ãÃ³Ò×	1610	Ç§¿Ë	0	?	765,344
202003	30021500	ÃâÒßÖÆÆ·,ÒÑÅä¶¨¼ÁÁ¿»òÖÆ³ÉÁãÊÛ°ü×°	120	Àè°ÍÄÛ	10	Ò»°ãÃ³Ò×	16	Ç§¿Ë	0	?	39,907
202003	30021500	ÃâÒßÖÆÆ·,ÒÑÅä¶¨¼ÁÁ¿»òÖÆ³ÉÁãÊÛ°ü×°	122	ÂíÀ´Î÷ÑÇ	10	Ò»°ãÃ³Ò×	1828	Ç§¿Ë	0	?	848,682
202003	30021500	ÃâÒßÖÆÆ·,ÒÑÅä¶¨¼ÁÁ¿»òÖÆ³ÉÁãÊÛ°ü×°	123	Âí¶û´ú·ò	10	Ò»°ãÃ³Ò×	10	Ç§¿Ë	0	?	21,004
202003	30021500	ÃâÒßÖÆÆ·,ÒÑÅä¶¨¼ÁÁ¿»òÖÆ³ÉÁãÊÛ°ü×°	124	ÃÉ¹Å	10	Ò»°ãÃ³Ò×	1612	Ç§¿Ë	0	?	403,948
202003	30021500	ÃâÒßÖÆÆ·,ÒÑÅä¶¨¼ÁÁ¿»òÖÆ³ÉÁãÊÛ°ü×°	125	Äá²´¶ûÁª°îÃñÖ÷¹²ºÍ¹ú	10	Ò»°ãÃ³Ò×	421	Ç§¿Ë	0	?	144,999
202003	30021500	ÃâÒßÖÆÆ·,ÒÑÅä¶¨¼ÁÁ¿»òÖÆ³ÉÁãÊÛ°ü×°	126	°¢Âü	10	Ò»°ãÃ³Ò×	40	Ç§¿Ë	0	?	19,050
202003	30021500	ÃâÒßÖÆÆ·,ÒÑÅä¶¨¼ÁÁ¿»òÖÆ³ÉÁãÊÛ°ü×°	127	°Í»ùË¹Ì¹	10	Ò»°ãÃ³Ò×	43413	Ç§¿Ë	0	?	4,797,459
202003	30021500	ÃâÒßÖÆÆ·,ÒÑÅä¶¨¼ÁÁ¿»òÖÆ³ÉÁãÊÛ°ü×°	129	·ÆÂÉ±ö	10	Ò»°ãÃ³Ò×	9476	Ç§¿Ë	0	?	4,891,045
202003	30021500	ÃâÒßÖÆÆ·,ÒÑÅä¶¨¼ÁÁ¿»òÖÆ³ÉÁãÊÛ°ü×°	130	¿¨Ëþ¶û	10	Ò»°ãÃ³Ò×	55	Ç§¿Ë	0	?	104,077
202003	30021500	ÃâÒßÖÆÆ·,ÒÑÅä¶¨¼ÁÁ¿»òÖÆ³ÉÁãÊÛ°ü×°	131	É³ÌØ°¢À­²®	10	Ò»°ãÃ³Ò×	7091	Ç§¿Ë	0	?	2,442,213
202003	30021500	ÃâÒßÖÆÆ·,ÒÑÅä¶¨¼ÁÁ¿»òÖÆ³ÉÁãÊÛ°ü×°	132	ÐÂ¼ÓÆÂ	10	Ò»°ãÃ³Ò×	1183	Ç§¿Ë	0	?	1,951,412
202003	30021500	ÃâÒßÖÆÆ·,ÒÑÅä¶¨¼ÁÁ¿»òÖÆ³ÉÁãÊÛ°ü×°	133	º«¹ú	10	Ò»°ãÃ³Ò×	4317	Ç§¿Ë	0	?	903,976
202003	30021500	ÃâÒßÖÆÆ·,ÒÑÅä¶¨¼ÁÁ¿»òÖÆ³ÉÁãÊÛ°ü×°	134	Ë¹ÀïÀ¼¿¨	10	Ò»°ãÃ³Ò×	6	Ç§¿Ë	0	?	3,758
202003	30021500	ÃâÒßÖÆÆ·,ÒÑÅä¶¨¼ÁÁ¿»òÖÆ³ÉÁãÊÛ°ü×°	136	Ì©¹ú	10	Ò»°ãÃ³Ò×	22321	Ç§¿Ë	0	?	2,552,255
202003	30021500	ÃâÒßÖÆÆ·,ÒÑÅä¶¨¼ÁÁ¿»òÖÆ³ÉÁãÊÛ°ü×°	137	ÍÁ¶úÆä	10	Ò»°ãÃ³Ò×	7884	Ç§¿Ë	0	?	4,748,672
202003	30021500	ÃâÒßÖÆÆ·,ÒÑÅä¶¨¼ÁÁ¿»òÖÆ³ÉÁãÊÛ°ü×°	138	°¢ÁªÇõ	10	Ò»°ãÃ³Ò×	2551	Ç§¿Ë	0	?	1,950,707
202003	30021500	ÃâÒßÖÆÆ·,ÒÑÅä¶¨¼ÁÁ¿»òÖÆ³ÉÁãÊÛ°ü×°	139	Ò²ÃÅ	10	Ò»°ãÃ³Ò×	15786	Ç§¿Ë	0	?	2,641,890
202003	30021500	ÃâÒßÖÆÆ·,ÒÑÅä¶¨¼ÁÁ¿»òÖÆ³ÉÁãÊÛ°ü×°	141	Ô½ÄÏ	10	Ò»°ãÃ³Ò×	660	Ç§¿Ë	0	?	124,433
202003	30021500	ÃâÒßÖÆÆ·,ÒÑÅä¶¨¼ÁÁ¿»òÖÆ³ÉÁãÊÛ°ü×°	143	ÖÐ¹úÌ¨Íå	10	Ò»°ãÃ³Ò×	579	Ç§¿Ë	0	?	499,711
202003	30021500	ÃâÒßÖÆÆ·,ÒÑÅä¶¨¼ÁÁ¿»òÖÆ³ÉÁãÊÛ°ü×°	145	¹þÈø¿ËË¹Ì¹	10	Ò»°ãÃ³Ò×	3733	Ç§¿Ë	0	?	340,554
202003	30021500	ÃâÒßÖÆÆ·,ÒÑÅä¶¨¼ÁÁ¿»òÖÆ³ÉÁãÊÛ°ü×°	201	°¢¶û¼°ÀûÑÇ	10	Ò»°ãÃ³Ò×	256	Ç§¿Ë	0	?	515,471
202003	30021500	ÃâÒßÖÆÆ·,ÒÑÅä¶¨¼ÁÁ¿»òÖÆ³ÉÁãÊÛ°ü×°	202	°²¸çÀ­	10	Ò»°ãÃ³Ò×	20	Ç§¿Ë	0	?	7,194
202003	30021500	ÃâÒßÖÆÆ·,ÒÑÅä¶¨¼ÁÁ¿»òÖÆ³ÉÁãÊÛ°ü×°	204	²©´ÄÍßÄÉ	10	Ò»°ãÃ³Ò×	3	Ç§¿Ë	0	?	6,616
202003	30021500	ÃâÒßÖÆÆ·,ÒÑÅä¶¨¼ÁÁ¿»òÖÆ³ÉÁãÊÛ°ü×°	212	¿ÆÄ¦ÂÞ	10	Ò»°ãÃ³Ò×	48	Ç§¿Ë	0	?	8,394
202003	30021500	ÃâÒßÖÆÆ·,ÒÑÅä¶¨¼ÁÁ¿»òÖÆ³ÉÁãÊÛ°ü×°	215	°£¼°	10	Ò»°ãÃ³Ò×	2793	Ç§¿Ë	0	?	854,511
202003	30021500	ÃâÒßÖÆÆ·,ÒÑÅä¶¨¼ÁÁ¿»òÖÆ³ÉÁãÊÛ°ü×°	217	°£Èû¶í±ÈÑÇ	10	Ò»°ãÃ³Ò×	1496	Ç§¿Ë	0	?	232,766
202003	30021500	ÃâÒßÖÆÆ·,ÒÑÅä¶¨¼ÁÁ¿»òÖÆ³ÉÁãÊÛ°ü×°	218	¼ÓÅî	10	Ò»°ãÃ³Ò×	47	Ç§¿Ë	0	?	35,809
202003	30021500	ÃâÒßÖÆÆ·,ÒÑÅä¶¨¼ÁÁ¿»òÖÆ³ÉÁãÊÛ°ü×°	220	¼ÓÄÉ	10	Ò»°ãÃ³Ò×	2094	Ç§¿Ë	0	?	467,552
202003	30021500	ÃâÒßÖÆÆ·,ÒÑÅä¶¨¼ÁÁ¿»òÖÆ³ÉÁãÊÛ°ü×°	223	¿ÆÌØµÏÍß	10	Ò»°ãÃ³Ò×	139	Ç§¿Ë	0	?	47,158
202003	30021500	ÃâÒßÖÆÆ·,ÒÑÅä¶¨¼ÁÁ¿»òÖÆ³ÉÁãÊÛ°ü×°	224	¿ÏÄáÑÇ	10	Ò»°ãÃ³Ò×	994	Ç§¿Ë	0	?	128,432
202003	30021500	ÃâÒßÖÆÆ·,ÒÑÅä¶¨¼ÁÁ¿»òÖÆ³ÉÁãÊÛ°ü×°	226	Àû±ÈÑÇ	10	Ò»°ãÃ³Ò×	4679	Ç§¿Ë	0	?	2,451,688
202003	30021500	ÃâÒßÖÆÆ·,ÒÑÅä¶¨¼ÁÁ¿»òÖÆ³ÉÁãÊÛ°ü×°	227	Âí´ï¼ÓË¹¼Ó	10	Ò»°ãÃ³Ò×	103	Ç§¿Ë	0	?	44,816
202003	30021500	ÃâÒßÖÆÆ·,ÒÑÅä¶¨¼ÁÁ¿»òÖÆ³ÉÁãÊÛ°ü×°	229	ÂíÀï	10	Ò»°ãÃ³Ò×	377	Ç§¿Ë	0	?	84,715
202003	30021500	ÃâÒßÖÆÆ·,ÒÑÅä¶¨¼ÁÁ¿»òÖÆ³ÉÁãÊÛ°ü×°	231	Ã«ÀïÇóË¹	10	Ò»°ãÃ³Ò×	262	Ç§¿Ë	0	?	34,081
202003	30021500	ÃâÒßÖÆÆ·,ÒÑÅä¶¨¼ÁÁ¿»òÖÆ³ÉÁãÊÛ°ü×°	232	Ä¦Âå¸ç	10	Ò»°ãÃ³Ò×	2473	Ç§¿Ë	0	?	8,987,577
202003	30021500	ÃâÒßÖÆÆ·,ÒÑÅä¶¨¼ÁÁ¿»òÖÆ³ÉÁãÊÛ°ü×°	233	ÄªÉ£±È¿Ë	10	Ò»°ãÃ³Ò×	214	Ç§¿Ë	0	?	44,260
202003	30021500	ÃâÒßÖÆÆ·,ÒÑÅä¶¨¼ÁÁ¿»òÖÆ³ÉÁãÊÛ°ü×°	234	ÄÉÃ×±ÈÑÇ	10	Ò»°ãÃ³Ò×	103	Ç§¿Ë	0	?	82,554
202003	30021500	ÃâÒßÖÆÆ·,ÒÑÅä¶¨¼ÁÁ¿»òÖÆ³ÉÁãÊÛ°ü×°	236	ÄáÈÕÀûÑÇ	10	Ò»°ãÃ³Ò×	3102	Ç§¿Ë	0	?	308,660
202003	30021500	ÃâÒßÖÆÆ·,ÒÑÅä¶¨¼ÁÁ¿»òÖÆ³ÉÁãÊÛ°ü×°	238	Â¬Íú´ï	10	Ò»°ãÃ³Ò×	58	Ç§¿Ë	0	?	113,522
202003	30021500	ÃâÒßÖÆÆ·,ÒÑÅä¶¨¼ÁÁ¿»òÖÆ³ÉÁãÊÛ°ü×°	240	ÈûÄÚ¼Ó¶û	10	Ò»°ãÃ³Ò×	759	Ç§¿Ë	0	?	105,846
202003	30021500	ÃâÒßÖÆÆ·,ÒÑÅä¶¨¼ÁÁ¿»òÖÆ³ÉÁãÊÛ°ü×°	244	ÄÏ·Ç	10	Ò»°ãÃ³Ò×	21432	Ç§¿Ë	0	?	2,762,766
202003	30021500	ÃâÒßÖÆÆ·,ÒÑÅä¶¨¼ÁÁ¿»òÖÆ³ÉÁãÊÛ°ü×°	246	ËÕµ¤	10	Ò»°ãÃ³Ò×	10631	Ç§¿Ë	0	?	1,047,147
202003	30021500	ÃâÒßÖÆÆ·,ÒÑÅä¶¨¼ÁÁ¿»òÖÆ³ÉÁãÊÛ°ü×°	247	Ì¹É£ÄáÑÇ	10	Ò»°ãÃ³Ò×	70	Ç§¿Ë	0	?	37,431
202003	30021500	ÃâÒßÖÆÆ·,ÒÑÅä¶¨¼ÁÁ¿»òÖÆ³ÉÁãÊÛ°ü×°	250	ÎÚ¸É´ï	10	Ò»°ãÃ³Ò×	3633	Ç§¿Ë	0	?	560,328
202003	30021500	ÃâÒßÖÆÆ·,ÒÑÅä¶¨¼ÁÁ¿»òÖÆ³ÉÁãÊÛ°ü×°	251	²¼»ùÄÉ·¨Ë÷	10	Ò»°ãÃ³Ò×	362	Ç§¿Ë	0	?	64,676
202003	30021500	ÃâÒßÖÆÆ·,ÒÑÅä¶¨¼ÁÁ¿»òÖÆ³ÉÁãÊÛ°ü×°	252	¸Õ¹û(½ð)	10	Ò»°ãÃ³Ò×	1996	Ç§¿Ë	0	?	195,165
202003	30021500	ÃâÒßÖÆÆ·,ÒÑÅä¶¨¼ÁÁ¿»òÖÆ³ÉÁãÊÛ°ü×°	253	ÔÞ±ÈÑÇ	10	Ò»°ãÃ³Ò×	245	Ç§¿Ë	0	?	81,056
202003	30021500	ÃâÒßÖÆÆ·,ÒÑÅä¶¨¼ÁÁ¿»òÖÆ³ÉÁãÊÛ°ü×°	301	±ÈÀûÊ±	10	Ò»°ãÃ³Ò×	915	Ç§¿Ë	0	?	3,208,067
202003	30021500	ÃâÒßÖÆÆ·,ÒÑÅä¶¨¼ÁÁ¿»òÖÆ³ÉÁãÊÛ°ü×°	302	µ¤Âó	10	Ò»°ãÃ³Ò×	894	Ç§¿Ë	0	?	1,610,919
202003	30021500	ÃâÒßÖÆÆ·,ÒÑÅä¶¨¼ÁÁ¿»òÖÆ³ÉÁãÊÛ°ü×°	303	Ó¢¹ú	10	Ò»°ãÃ³Ò×	30810	Ç§¿Ë	0	?	6,616,966
202003	30021500	ÃâÒßÖÆÆ·,ÒÑÅä¶¨¼ÁÁ¿»òÖÆ³ÉÁãÊÛ°ü×°	304	µÂ¹ú	10	Ò»°ãÃ³Ò×	16281	Ç§¿Ë	0	?	10,549,885
202003	30021500	ÃâÒßÖÆÆ·,ÒÑÅä¶¨¼ÁÁ¿»òÖÆ³ÉÁãÊÛ°ü×°	305	·¨¹ú	10	Ò»°ãÃ³Ò×	8383	Ç§¿Ë	0	?	2,861,956
202003	30021500	ÃâÒßÖÆÆ·,ÒÑÅä¶¨¼ÁÁ¿»òÖÆ³ÉÁãÊÛ°ü×°	306	°®¶ûÀ¼	10	Ò»°ãÃ³Ò×	23	Ç§¿Ë	0	?	8,159,379
202003	30021500	ÃâÒßÖÆÆ·,ÒÑÅä¶¨¼ÁÁ¿»òÖÆ³ÉÁãÊÛ°ü×°	307	Òâ´óÀû	10	Ò»°ãÃ³Ò×	7182	Ç§¿Ë	0	?	10,430,059
202003	30021500	ÃâÒßÖÆÆ·,ÒÑÅä¶¨¼ÁÁ¿»òÖÆ³ÉÁãÊÛ°ü×°	307	Òâ´óÀû	12	ÆäËû¾èÔùÎï×Ê	223	Ç§¿Ë	0	?	1,240,706
202003	30021500	ÃâÒßÖÆÆ·,ÒÑÅä¶¨¼ÁÁ¿»òÖÆ³ÉÁãÊÛ°ü×°	309	ºÉÀ¼	10	Ò»°ãÃ³Ò×	919	Ç§¿Ë	0	?	859,001
202003	30021500	ÃâÒßÖÆÆ·,ÒÑÅä¶¨¼ÁÁ¿»òÖÆ³ÉÁãÊÛ°ü×°	310	Ï£À°	10	Ò»°ãÃ³Ò×	425	Ç§¿Ë	0	?	647,952
202003	30021500	ÃâÒßÖÆÆ·,ÒÑÅä¶¨¼ÁÁ¿»òÖÆ³ÉÁãÊÛ°ü×°	311	ÆÏÌÑÑÀ	10	Ò»°ãÃ³Ò×	1356	Ç§¿Ë	0	?	198,614
202003	30021500	ÃâÒßÖÆÆ·,ÒÑÅä¶¨¼ÁÁ¿»òÖÆ³ÉÁãÊÛ°ü×°	312	Î÷°àÑÀ	10	Ò»°ãÃ³Ò×	15831	Ç§¿Ë	0	?	28,293,475
202003	30021500	ÃâÒßÖÆÆ·,ÒÑÅä¶¨¼ÁÁ¿»òÖÆ³ÉÁãÊÛ°ü×°	313	°¢¶û°ÍÄáÑÇ	10	Ò»°ãÃ³Ò×	16	Ç§¿Ë	0	?	4,186
202003	30021500	ÃâÒßÖÆÆ·,ÒÑÅä¶¨¼ÁÁ¿»òÖÆ³ÉÁãÊÛ°ü×°	315	°ÂµØÀû	10	Ò»°ãÃ³Ò×	1619	Ç§¿Ë	0	?	658,553
202003	30021500	ÃâÒßÖÆÆ·,ÒÑÅä¶¨¼ÁÁ¿»òÖÆ³ÉÁãÊÛ°ü×°	316	±£¼ÓÀûÑÇ	10	Ò»°ãÃ³Ò×	639	Ç§¿Ë	0	?	781,513
202003	30021500	ÃâÒßÖÆÆ·,ÒÑÅä¶¨¼ÁÁ¿»òÖÆ³ÉÁãÊÛ°ü×°	318	·ÒÀ¼	10	Ò»°ãÃ³Ò×	61	Ç§¿Ë	0	?	165,771
202003	30021500	ÃâÒßÖÆÆ·,ÒÑÅä¶¨¼ÁÁ¿»òÖÆ³ÉÁãÊÛ°ü×°	321	ÐÙÑÀÀû	10	Ò»°ãÃ³Ò×	1450	Ç§¿Ë	0	?	1,615,874
202003	30021500	ÃâÒßÖÆÆ·,ÒÑÅä¶¨¼ÁÁ¿»òÖÆ³ÉÁãÊÛ°ü×°	324	Âí¶úËû	10	Ò»°ãÃ³Ò×	20	Ç§¿Ë	0	?	8,489
202003	30021500	ÃâÒßÖÆÆ·,ÒÑÅä¶¨¼ÁÁ¿»òÖÆ³ÉÁãÊÛ°ü×°	326	Å²Íþ	10	Ò»°ãÃ³Ò×	3	Ç§¿Ë	0	?	11,412
202003	30021500	ÃâÒßÖÆÆ·,ÒÑÅä¶¨¼ÁÁ¿»òÖÆ³ÉÁãÊÛ°ü×°	327	²¨À¼	10	Ò»°ãÃ³Ò×	8175	Ç§¿Ë	0	?	1,359,113
202003	30021500	ÃâÒßÖÆÆ·,ÒÑÅä¶¨¼ÁÁ¿»òÖÆ³ÉÁãÊÛ°ü×°	328	ÂÞÂíÄáÑÇ	10	Ò»°ãÃ³Ò×	1427	Ç§¿Ë	0	?	2,028,976
202003	30021500	ÃâÒßÖÆÆ·,ÒÑÅä¶¨¼ÁÁ¿»òÖÆ³ÉÁãÊÛ°ü×°	330	Èðµä	10	Ò»°ãÃ³Ò×	1196	Ç§¿Ë	0	?	524,892
202003	30021500	ÃâÒßÖÆÆ·,ÒÑÅä¶¨¼ÁÁ¿»òÖÆ³ÉÁãÊÛ°ü×°	331	ÈðÊ¿	10	Ò»°ãÃ³Ò×	71	Ç§¿Ë	0	?	62,943
202003	30021500	ÃâÒßÖÆÆ·,ÒÑÅä¶¨¼ÁÁ¿»òÖÆ³ÉÁãÊÛ°ü×°	334	°®É³ÄáÑÇ	10	Ò»°ãÃ³Ò×	135	Ç§¿Ë	0	?	191,589
202003	30021500	ÃâÒßÖÆÆ·,ÒÑÅä¶¨¼ÁÁ¿»òÖÆ³ÉÁãÊÛ°ü×°	336	Á¢ÌÕÍð	10	Ò»°ãÃ³Ò×	894	Ç§¿Ë	0	?	1,349,516
202003	30021500	ÃâÒßÖÆÆ·,ÒÑÅä¶¨¼ÁÁ¿»òÖÆ³ÉÁãÊÛ°ü×°	337	¸ñÂ³¼ªÑÇ	10	Ò»°ãÃ³Ò×	190	Ç§¿Ë	0	?	114,905
202003	30021500	ÃâÒßÖÆÆ·,ÒÑÅä¶¨¼ÁÁ¿»òÖÆ³ÉÁãÊÛ°ü×°	339	°¢Èû°Ý½®	10	Ò»°ãÃ³Ò×	615	Ç§¿Ë	0	?	123,352
202003	30021500	ÃâÒßÖÆÆ·,ÒÑÅä¶¨¼ÁÁ¿»òÖÆ³ÉÁãÊÛ°ü×°	340	°×¶íÂÞË¹	10	Ò»°ãÃ³Ò×	0	Ç§¿Ë	0	?	145,625
202003	30021500	ÃâÒßÖÆÆ·,ÒÑÅä¶¨¼ÁÁ¿»òÖÆ³ÉÁãÊÛ°ü×°	343	Ä¦¶û¶àÍß	10	Ò»°ãÃ³Ò×	54	Ç§¿Ë	0	?	61,050
202003	30021500	ÃâÒßÖÆÆ·,ÒÑÅä¶¨¼ÁÁ¿»òÖÆ³ÉÁãÊÛ°ü×°	344	¶íÂÞË¹Áª°î	10	Ò»°ãÃ³Ò×	18295	Ç§¿Ë	0	?	3,419,436
202003	30021500	ÃâÒßÖÆÆ·,ÒÑÅä¶¨¼ÁÁ¿»òÖÆ³ÉÁãÊÛ°ü×°	347	ÎÚ¿ËÀ¼	10	Ò»°ãÃ³Ò×	5855	Ç§¿Ë	0	?	2,780,163
202003	30021500	ÃâÒßÖÆÆ·,ÒÑÅä¶¨¼ÁÁ¿»òÖÆ³ÉÁãÊÛ°ü×°	350	Ë¹ÂåÎÄÄáÑÇ	10	Ò»°ãÃ³Ò×	175	Ç§¿Ë	0	?	73,714
202003	30021500	ÃâÒßÖÆÆ·,ÒÑÅä¶¨¼ÁÁ¿»òÖÆ³ÉÁãÊÛ°ü×°	351	¿ËÂÞµØÑÇ	10	Ò»°ãÃ³Ò×	40	Ç§¿Ë	0	?	26,367
202003	30021500	ÃâÒßÖÆÆ·,ÒÑÅä¶¨¼ÁÁ¿»òÖÆ³ÉÁãÊÛ°ü×°	352	½Ý¿Ë	10	Ò»°ãÃ³Ò×	21038	Ç§¿Ë	0	?	45,607,386
202003	30021500	ÃâÒßÖÆÆ·,ÒÑÅä¶¨¼ÁÁ¿»òÖÆ³ÉÁãÊÛ°ü×°	353	Ë¹Âå·¥¿Ë	10	Ò»°ãÃ³Ò×	10193	Ç§¿Ë	0	?	60,719,687
202003	30021500	ÃâÒßÖÆÆ·,ÒÑÅä¶¨¼ÁÁ¿»òÖÆ³ÉÁãÊÛ°ü×°	358	Èû¶ûÎ¬ÑÇ	10	Ò»°ãÃ³Ò×	273	Ç§¿Ë	0	?	58,296
202003	30021500	ÃâÒßÖÆÆ·,ÒÑÅä¶¨¼ÁÁ¿»òÖÆ³ÉÁãÊÛ°ü×°	402	°¢¸ùÍ¢	10	Ò»°ãÃ³Ò×	257	Ç§¿Ë	0	?	162,589
202003	30021500	ÃâÒßÖÆÆ·,ÒÑÅä¶¨¼ÁÁ¿»òÖÆ³ÉÁãÊÛ°ü×°	408	¶àÃñ×å²£ÀûÎ¬ÑÇ¹ú	10	Ò»°ãÃ³Ò×	621	Ç§¿Ë	0	?	143,455
202003	30021500	ÃâÒßÖÆÆ·,ÒÑÅä¶¨¼ÁÁ¿»òÖÆ³ÉÁãÊÛ°ü×°	410	°ÍÎ÷	10	Ò»°ãÃ³Ò×	3325	Ç§¿Ë	0	?	820,396
202003	30021500	ÃâÒßÖÆÆ·,ÒÑÅä¶¨¼ÁÁ¿»òÖÆ³ÉÁãÊÛ°ü×°	411	¿ªÂüÈºµº	10	Ò»°ãÃ³Ò×	6	Ç§¿Ë	0	?	4,315
202003	30021500	ÃâÒßÖÆÆ·,ÒÑÅä¶¨¼ÁÁ¿»òÖÆ³ÉÁãÊÛ°ü×°	412	ÖÇÀû	10	Ò»°ãÃ³Ò×	2980	Ç§¿Ë	0	?	599,164
202003	30021500	ÃâÒßÖÆÆ·,ÒÑÅä¶¨¼ÁÁ¿»òÖÆ³ÉÁãÊÛ°ü×°	413	¸çÂ×±ÈÑÇ	10	Ò»°ãÃ³Ò×	1709	Ç§¿Ë	0	?	268,601
202003	30021500	ÃâÒßÖÆÆ·,ÒÑÅä¶¨¼ÁÁ¿»òÖÆ³ÉÁãÊÛ°ü×°	414	¶àÃ×Äá¿Ë	10	Ò»°ãÃ³Ò×	20	Ç§¿Ë	0	?	22,862
202003	30021500	ÃâÒßÖÆÆ·,ÒÑÅä¶¨¼ÁÁ¿»òÖÆ³ÉÁãÊÛ°ü×°	415	¸çË¹´ïÀè¼Ó	10	Ò»°ãÃ³Ò×	24	Ç§¿Ë	0	?	11,153
202003	30021500	ÃâÒßÖÆÆ·,ÒÑÅä¶¨¼ÁÁ¿»òÖÆ³ÉÁãÊÛ°ü×°	418	¶àÃ×Äá¼Ó¹²ºÍ¹ú	10	Ò»°ãÃ³Ò×	2721	Ç§¿Ë	0	?	1,262,445
202003	30021500	ÃâÒßÖÆÆ·,ÒÑÅä¶¨¼ÁÁ¿»òÖÆ³ÉÁãÊÛ°ü×°	419	¶ò¹Ï¶à¶û	10	Ò»°ãÃ³Ò×	306	Ç§¿Ë	0	?	616,519
202003	30021500	ÃâÒßÖÆÆ·,ÒÑÅä¶¨¼ÁÁ¿»òÖÆ³ÉÁãÊÛ°ü×°	422	¹ÏµÂÂÞÆÕ	10	Ò»°ãÃ³Ò×	21	Ç§¿Ë	0	?	24,129
202003	30021500	ÃâÒßÖÆÆ·,ÒÑÅä¶¨¼ÁÁ¿»òÖÆ³ÉÁãÊÛ°ü×°	423	Î£µØÂíÀ­	10	Ò»°ãÃ³Ò×	1911	Ç§¿Ë	0	?	508,033
202003	30021500	ÃâÒßÖÆÆ·,ÒÑÅä¶¨¼ÁÁ¿»òÖÆ³ÉÁãÊÛ°ü×°	424	¹çÑÇÄÇ	10	Ò»°ãÃ³Ò×	37	Ç§¿Ë	0	?	28,119
202003	30021500	ÃâÒßÖÆÆ·,ÒÑÅä¶¨¼ÁÁ¿»òÖÆ³ÉÁãÊÛ°ü×°	426	ºé¶¼À­Ë¹	10	Ò»°ãÃ³Ò×	47	Ç§¿Ë	0	?	28,145
202003	30021500	ÃâÒßÖÆÆ·,ÒÑÅä¶¨¼ÁÁ¿»òÖÆ³ÉÁãÊÛ°ü×°	427	ÑÀÂò¼Ó	10	Ò»°ãÃ³Ò×	350	Ç§¿Ë	0	?	9,802
202003	30021500	ÃâÒßÖÆÆ·,ÒÑÅä¶¨¼ÁÁ¿»òÖÆ³ÉÁãÊÛ°ü×°	429	Ä«Î÷¸ç	10	Ò»°ãÃ³Ò×	15335	Ç§¿Ë	0	?	2,070,056
202003	30021500	ÃâÒßÖÆÆ·,ÒÑÅä¶¨¼ÁÁ¿»òÖÆ³ÉÁãÊÛ°ü×°	431	Äá¼ÓÀ­¹Ï	10	Ò»°ãÃ³Ò×	1336	Ç§¿Ë	0	?	115,940
202003	30021500	ÃâÒßÖÆÆ·,ÒÑÅä¶¨¼ÁÁ¿»òÖÆ³ÉÁãÊÛ°ü×°	432	°ÍÄÃÂí	10	Ò»°ãÃ³Ò×	404	Ç§¿Ë	0	?	267,252
202003	30021500	ÃâÒßÖÆÆ·,ÒÑÅä¶¨¼ÁÁ¿»òÖÆ³ÉÁãÊÛ°ü×°	433	°ÍÀ­¹ç	10	Ò»°ãÃ³Ò×	79	Ç§¿Ë	0	?	24,592
202003	30021500	ÃâÒßÖÆÆ·,ÒÑÅä¶¨¼ÁÁ¿»òÖÆ³ÉÁãÊÛ°ü×°	434	ÃØÂ³	10	Ò»°ãÃ³Ò×	4375	Ç§¿Ë	0	?	5,902,064
202003	30021500	ÃâÒßÖÆÆ·,ÒÑÅä¶¨¼ÁÁ¿»òÖÆ³ÉÁãÊÛ°ü×°	439	Ê¥ÎÄÉ­ÌØºÍ¸ñÁÖÄÉ¶¡Ë¹	10	Ò»°ãÃ³Ò×	5	Ç§¿Ë	0	?	8,862
202003	30021500	ÃâÒßÖÆÆ·,ÒÑÅä¶¨¼ÁÁ¿»òÖÆ³ÉÁãÊÛ°ü×°	440	Èø¶ûÍß¶à	10	Ò»°ãÃ³Ò×	1848	Ç§¿Ë	0	?	323,596
202003	30021500	ÃâÒßÖÆÆ·,ÒÑÅä¶¨¼ÁÁ¿»òÖÆ³ÉÁãÊÛ°ü×°	441	ËÕÀïÄÏ	10	Ò»°ãÃ³Ò×	9	Ç§¿Ë	0	?	16,019
202003	30021500	ÃâÒßÖÆÆ·,ÒÑÅä¶¨¼ÁÁ¿»òÖÆ³ÉÁãÊÛ°ü×°	442	ÌØÁ¢Äá´ïºÍ¶à°Í¸ç	10	Ò»°ãÃ³Ò×	343	Ç§¿Ë	0	?	59,305
202003	30021500	ÃâÒßÖÆÆ·,ÒÑÅä¶¨¼ÁÁ¿»òÖÆ³ÉÁãÊÛ°ü×°	444	ÎÚÀ­¹ç	10	Ò»°ãÃ³Ò×	3272	Ç§¿Ë	0	?	780,452
202003	30021500	ÃâÒßÖÆÆ·,ÒÑÅä¶¨¼ÁÁ¿»òÖÆ³ÉÁãÊÛ°ü×°	445	Î¯ÄÚÈðÀ­	10	Ò»°ãÃ³Ò×	401	Ç§¿Ë	0	?	96,814
202003	30021500	ÃâÒßÖÆÆ·,ÒÑÅä¶¨¼ÁÁ¿»òÖÆ³ÉÁãÊÛ°ü×°	501	¼ÓÄÃ´ó	10	Ò»°ãÃ³Ò×	10897	Ç§¿Ë	0	?	1,986,233
202003	30021500	ÃâÒßÖÆÆ·,ÒÑÅä¶¨¼ÁÁ¿»òÖÆ³ÉÁãÊÛ°ü×°	502	ÃÀ¹ú	10	Ò»°ãÃ³Ò×	182981	Ç§¿Ë	0	?	46,340,937
202003	30021500	ÃâÒßÖÆÆ·,ÒÑÅä¶¨¼ÁÁ¿»òÖÆ³ÉÁãÊÛ°ü×°	601	°Ä´óÀûÑÇ	10	Ò»°ãÃ³Ò×	3125	Ç§¿Ë	0	?	9,247,602
202003	30021500	ÃâÒßÖÆÆ·,ÒÑÅä¶¨¼ÁÁ¿»òÖÆ³ÉÁãÊÛ°ü×°	603	ì³¼Ã	10	Ò»°ãÃ³Ò×	17	Ç§¿Ë	0	?	20,163
202003	30021500	ÃâÒßÖÆÆ·,ÒÑÅä¶¨¼ÁÁ¿»òÖÆ³ÉÁãÊÛ°ü×°	609	ÐÂÎ÷À¼	10	Ò»°ãÃ³Ò×	9	Ç§¿Ë	0	?	3,847
202003	30021500	ÃâÒßÖÆÆ·,ÒÑÅä¶¨¼ÁÁ¿»òÖÆ³ÉÁãÊÛ°ü×°	611	°Í²¼ÑÇÐÂ¼¸ÄÚÑÇ	10	Ò»°ãÃ³Ò×	24	Ç§¿Ë	0	?	19,323
202004	30021500	ÃâÒßÖÆÆ·,ÒÑÅä¶¨¼ÁÁ¿»òÖÆ³ÉÁãÊÛ°ü×°	101	°¢¸»º¹	10	Ò»°ãÃ³Ò×	1	Ç§¿Ë	0	?	15,472
202004	30021500	ÃâÒßÖÆÆ·,ÒÑÅä¶¨¼ÁÁ¿»òÖÆ³ÉÁãÊÛ°ü×°	103	ÃÏ¼ÓÀ­¹ú	10	Ò»°ãÃ³Ò×	8775	Ç§¿Ë	0	?	1,409,355
202004	30021500	ÃâÒßÖÆÆ·,ÒÑÅä¶¨¼ÁÁ¿»òÖÆ³ÉÁãÊÛ°ü×°	106	Ãåµé	10	Ò»°ãÃ³Ò×	8511	Ç§¿Ë	0	?	692,073
202004	30021500	ÃâÒßÖÆÆ·,ÒÑÅä¶¨¼ÁÁ¿»òÖÆ³ÉÁãÊÛ°ü×°	106	Ãåµé	12	ÆäËû¾èÔùÎï×Ê	3	Ç§¿Ë	0	?	70,000
202004	30021500	ÃâÒßÖÆÆ·,ÒÑÅä¶¨¼ÁÁ¿»òÖÆ³ÉÁãÊÛ°ü×°	107	¼íÆÒÕ¯	10	Ò»°ãÃ³Ò×	831	Ç§¿Ë	0	?	786,852
202004	30021500	ÃâÒßÖÆÆ·,ÒÑÅä¶¨¼ÁÁ¿»òÖÆ³ÉÁãÊÛ°ü×°	108	ÈûÆÖÂ·Ë¹	10	Ò»°ãÃ³Ò×	11	Ç§¿Ë	0	?	52,043
202004	30021500	ÃâÒßÖÆÆ·,ÒÑÅä¶¨¼ÁÁ¿»òÖÆ³ÉÁãÊÛ°ü×°	110	ÖÐ¹úÏã¸Û	10	Ò»°ãÃ³Ò×	31674	Ç§¿Ë	0	?	67,507,356
202004	30021500	ÃâÒßÖÆÆ·,ÒÑÅä¶¨¼ÁÁ¿»òÖÆ³ÉÁãÊÛ°ü×°	111	Ó¡¶È	10	Ò»°ãÃ³Ò×	36458	Ç§¿Ë	0	?	48,655,720
202004	30021500	ÃâÒßÖÆÆ·,ÒÑÅä¶¨¼ÁÁ¿»òÖÆ³ÉÁãÊÛ°ü×°	112	Ó¡¶ÈÄáÎ÷ÑÇ	10	Ò»°ãÃ³Ò×	38995	Ç§¿Ë	0	?	89,277,778
202004	30021500	ÃâÒßÖÆÆ·,ÒÑÅä¶¨¼ÁÁ¿»òÖÆ³ÉÁãÊÛ°ü×°	113	ÒÁÀÊ	10	Ò»°ãÃ³Ò×	270	Ç§¿Ë	0	?	43,520
202004	30021500	ÃâÒßÖÆÆ·,ÒÑÅä¶¨¼ÁÁ¿»òÖÆ³ÉÁãÊÛ°ü×°	114	ÒÁÀ­¿Ë	10	Ò»°ãÃ³Ò×	638	Ç§¿Ë	0	?	1,866,403
202004	30021500	ÃâÒßÖÆÆ·,ÒÑÅä¶¨¼ÁÁ¿»òÖÆ³ÉÁãÊÛ°ü×°	115	ÒÔÉ«ÁÐ	10	Ò»°ãÃ³Ò×	2435	Ç§¿Ë	0	?	1,163,918
202004	30021500	ÃâÒßÖÆÆ·,ÒÑÅä¶¨¼ÁÁ¿»òÖÆ³ÉÁãÊÛ°ü×°	116	ÈÕ±¾	10	Ò»°ãÃ³Ò×	3548	Ç§¿Ë	0	?	18,075,109
202004	30021500	ÃâÒßÖÆÆ·,ÒÑÅä¶¨¼ÁÁ¿»òÖÆ³ÉÁãÊÛ°ü×°	117	Ô¼µ©	10	Ò»°ãÃ³Ò×	1480	Ç§¿Ë	0	?	658,175
202004	30021500	ÃâÒßÖÆÆ·,ÒÑÅä¶¨¼ÁÁ¿»òÖÆ³ÉÁãÊÛ°ü×°	118	¿ÆÍþÌØ	10	Ò»°ãÃ³Ò×	557	Ç§¿Ë	0	?	77,582
202004	30021500	ÃâÒßÖÆÆ·,ÒÑÅä¶¨¼ÁÁ¿»òÖÆ³ÉÁãÊÛ°ü×°	119	ÀÏÎÎ	10	Ò»°ãÃ³Ò×	318	Ç§¿Ë	0	?	138,637
202004	30021500	ÃâÒßÖÆÆ·,ÒÑÅä¶¨¼ÁÁ¿»òÖÆ³ÉÁãÊÛ°ü×°	119	ÀÏÎÎ	12	ÆäËû¾èÔùÎï×Ê	3	Ç§¿Ë	0	?	39,600
202004	30021500	ÃâÒßÖÆÆ·,ÒÑÅä¶¨¼ÁÁ¿»òÖÆ³ÉÁãÊÛ°ü×°	120	Àè°ÍÄÛ	10	Ò»°ãÃ³Ò×	14	Ç§¿Ë	0	?	37,572
202004	30021500	ÃâÒßÖÆÆ·,ÒÑÅä¶¨¼ÁÁ¿»òÖÆ³ÉÁãÊÛ°ü×°	122	ÂíÀ´Î÷ÑÇ	10	Ò»°ãÃ³Ò×	2722	Ç§¿Ë	0	?	2,458,438
202004	30021500	ÃâÒßÖÆÆ·,ÒÑÅä¶¨¼ÁÁ¿»òÖÆ³ÉÁãÊÛ°ü×°	124	ÃÉ¹Å	10	Ò»°ãÃ³Ò×	1489	Ç§¿Ë	0	?	411,998
202004	30021500	ÃâÒßÖÆÆ·,ÒÑÅä¶¨¼ÁÁ¿»òÖÆ³ÉÁãÊÛ°ü×°	125	Äá²´¶ûÁª°îÃñÖ÷¹²ºÍ¹ú	10	Ò»°ãÃ³Ò×	82	Ç§¿Ë	0	?	58,777
202004	30021500	ÃâÒßÖÆÆ·,ÒÑÅä¶¨¼ÁÁ¿»òÖÆ³ÉÁãÊÛ°ü×°	126	°¢Âü	10	Ò»°ãÃ³Ò×	98	Ç§¿Ë	0	?	167,715
202004	30021500	ÃâÒßÖÆÆ·,ÒÑÅä¶¨¼ÁÁ¿»òÖÆ³ÉÁãÊÛ°ü×°	127	°Í»ùË¹Ì¹	10	Ò»°ãÃ³Ò×	73881	Ç§¿Ë	0	?	7,979,170
202004	30021500	ÃâÒßÖÆÆ·,ÒÑÅä¶¨¼ÁÁ¿»òÖÆ³ÉÁãÊÛ°ü×°	127	°Í»ùË¹Ì¹	12	ÆäËû¾èÔùÎï×Ê	490	Ç§¿Ë	0	?	558,600
202004	30021500	ÃâÒßÖÆÆ·,ÒÑÅä¶¨¼ÁÁ¿»òÖÆ³ÉÁãÊÛ°ü×°	129	·ÆÂÉ±ö	10	Ò»°ãÃ³Ò×	22536	Ç§¿Ë	0	?	37,655,659
202004	30021500	ÃâÒßÖÆÆ·,ÒÑÅä¶¨¼ÁÁ¿»òÖÆ³ÉÁãÊÛ°ü×°	130	¿¨Ëþ¶û	10	Ò»°ãÃ³Ò×	1116	Ç§¿Ë	0	?	649,966
202004	30021500	ÃâÒßÖÆÆ·,ÒÑÅä¶¨¼ÁÁ¿»òÖÆ³ÉÁãÊÛ°ü×°	131	É³ÌØ°¢À­²®	10	Ò»°ãÃ³Ò×	1418	Ç§¿Ë	0	?	833,651
202004	30021500	ÃâÒßÖÆÆ·,ÒÑÅä¶¨¼ÁÁ¿»òÖÆ³ÉÁãÊÛ°ü×°	132	ÐÂ¼ÓÆÂ	10	Ò»°ãÃ³Ò×	4357	Ç§¿Ë	0	?	8,681,986
202004	30021500	ÃâÒßÖÆÆ·,ÒÑÅä¶¨¼ÁÁ¿»òÖÆ³ÉÁãÊÛ°ü×°	133	º«¹ú	10	Ò»°ãÃ³Ò×	2331	Ç§¿Ë	0	?	1,306,721
202004	30021500	ÃâÒßÖÆÆ·,ÒÑÅä¶¨¼ÁÁ¿»òÖÆ³ÉÁãÊÛ°ü×°	134	Ë¹ÀïÀ¼¿¨	10	Ò»°ãÃ³Ò×	1	Ç§¿Ë	0	?	1,406
202004	30021500	ÃâÒßÖÆÆ·,ÒÑÅä¶¨¼ÁÁ¿»òÖÆ³ÉÁãÊÛ°ü×°	136	Ì©¹ú	10	Ò»°ãÃ³Ò×	10987	Ç§¿Ë	0	?	12,116,061
202004	30021500	ÃâÒßÖÆÆ·,ÒÑÅä¶¨¼ÁÁ¿»òÖÆ³ÉÁãÊÛ°ü×°	137	ÍÁ¶úÆä	10	Ò»°ãÃ³Ò×	25471	Ç§¿Ë	0	?	7,958,628
202004	30021500	ÃâÒßÖÆÆ·,ÒÑÅä¶¨¼ÁÁ¿»òÖÆ³ÉÁãÊÛ°ü×°	138	°¢ÁªÇõ	10	Ò»°ãÃ³Ò×	11483	Ç§¿Ë	0	?	12,597,967
202004	30021500	ÃâÒßÖÆÆ·,ÒÑÅä¶¨¼ÁÁ¿»òÖÆ³ÉÁãÊÛ°ü×°	141	Ô½ÄÏ	10	Ò»°ãÃ³Ò×	7136	Ç§¿Ë	0	?	1,854,313
202004	30021500	ÃâÒßÖÆÆ·,ÒÑÅä¶¨¼ÁÁ¿»òÖÆ³ÉÁãÊÛ°ü×°	143	ÖÐ¹úÌ¨Íå	10	Ò»°ãÃ³Ò×	92	Ç§¿Ë	0	?	510,346
202004	30021500	ÃâÒßÖÆÆ·,ÒÑÅä¶¨¼ÁÁ¿»òÖÆ³ÉÁãÊÛ°ü×°	145	¹þÈø¿ËË¹Ì¹	10	Ò»°ãÃ³Ò×	682	Ç§¿Ë	0	?	233,445
202004	30021500	ÃâÒßÖÆÆ·,ÒÑÅä¶¨¼ÁÁ¿»òÖÆ³ÉÁãÊÛ°ü×°	146	¼ª¶û¼ªË¹Ë¹Ì¹	10	Ò»°ãÃ³Ò×	66	Ç§¿Ë	0	?	168,436
202004	30021500	ÃâÒßÖÆÆ·,ÒÑÅä¶¨¼ÁÁ¿»òÖÆ³ÉÁãÊÛ°ü×°	149	ÎÚ×È±ð¿ËË¹Ì¹	10	Ò»°ãÃ³Ò×	977	Ç§¿Ë	0	?	87,430
202004	30021500	ÃâÒßÖÆÆ·,ÒÑÅä¶¨¼ÁÁ¿»òÖÆ³ÉÁãÊÛ°ü×°	201	°¢¶û¼°ÀûÑÇ	10	Ò»°ãÃ³Ò×	238	Ç§¿Ë	0	?	434,331
202004	30021500	ÃâÒßÖÆÆ·,ÒÑÅä¶¨¼ÁÁ¿»òÖÆ³ÉÁãÊÛ°ü×°	202	°²¸çÀ­	10	Ò»°ãÃ³Ò×	50	Ç§¿Ë	0	?	105,492
202004	30021500	ÃâÒßÖÆÆ·,ÒÑÅä¶¨¼ÁÁ¿»òÖÆ³ÉÁãÊÛ°ü×°	203	±´Äþ	10	Ò»°ãÃ³Ò×	1	Ç§¿Ë	0	?	3,376
202004	30021500	ÃâÒßÖÆÆ·,ÒÑÅä¶¨¼ÁÁ¿»òÖÆ³ÉÁãÊÛ°ü×°	206	¿¦ÂóÂ¡	10	Ò»°ãÃ³Ò×	70	Ç§¿Ë	0	?	15,916
202004	30021500	ÃâÒßÖÆÆ·,ÒÑÅä¶¨¼ÁÁ¿»òÖÆ³ÉÁãÊÛ°ü×°	214	¼ª²¼Ìá	10	Ò»°ãÃ³Ò×	2982	Ç§¿Ë	0	?	472,734
202004	30021500	ÃâÒßÖÆÆ·,ÒÑÅä¶¨¼ÁÁ¿»òÖÆ³ÉÁãÊÛ°ü×°	215	°£¼°	10	Ò»°ãÃ³Ò×	6151	Ç§¿Ë	0	?	980,531
202004	30021500	ÃâÒßÖÆÆ·,ÒÑÅä¶¨¼ÁÁ¿»òÖÆ³ÉÁãÊÛ°ü×°	217	°£Èû¶í±ÈÑÇ	10	Ò»°ãÃ³Ò×	2969	Ç§¿Ë	0	?	1,427,055
202004	30021500	ÃâÒßÖÆÆ·,ÒÑÅä¶¨¼ÁÁ¿»òÖÆ³ÉÁãÊÛ°ü×°	218	¼ÓÅî	10	Ò»°ãÃ³Ò×	61	Ç§¿Ë	0	?	145,227
202004	30021500	ÃâÒßÖÆÆ·,ÒÑÅä¶¨¼ÁÁ¿»òÖÆ³ÉÁãÊÛ°ü×°	219	¸Ô±ÈÑÇ	10	Ò»°ãÃ³Ò×	5	Ç§¿Ë	0	?	7,001
202004	30021500	ÃâÒßÖÆÆ·,ÒÑÅä¶¨¼ÁÁ¿»òÖÆ³ÉÁãÊÛ°ü×°	220	¼ÓÄÉ	10	Ò»°ãÃ³Ò×	1575	Ç§¿Ë	0	?	144,704
202004	30021500	ÃâÒßÖÆÆ·,ÒÑÅä¶¨¼ÁÁ¿»òÖÆ³ÉÁãÊÛ°ü×°	221	¼¸ÄÚÑÇ	10	Ò»°ãÃ³Ò×	3642	Ç§¿Ë	0	?	1,812,818
202004	30021500	ÃâÒßÖÆÆ·,ÒÑÅä¶¨¼ÁÁ¿»òÖÆ³ÉÁãÊÛ°ü×°	223	¿ÆÌØµÏÍß	10	Ò»°ãÃ³Ò×	200	Ç§¿Ë	0	?	94,519
202004	30021500	ÃâÒßÖÆÆ·,ÒÑÅä¶¨¼ÁÁ¿»òÖÆ³ÉÁãÊÛ°ü×°	224	¿ÏÄáÑÇ	10	Ò»°ãÃ³Ò×	2181	Ç§¿Ë	0	?	361,247
202004	30021500	ÃâÒßÖÆÆ·,ÒÑÅä¶¨¼ÁÁ¿»òÖÆ³ÉÁãÊÛ°ü×°	225	Àû±ÈÀïÑÇ	10	Ò»°ãÃ³Ò×	22	Ç§¿Ë	0	?	10,551
202004	30021500	ÃâÒßÖÆÆ·,ÒÑÅä¶¨¼ÁÁ¿»òÖÆ³ÉÁãÊÛ°ü×°	226	Àû±ÈÑÇ	10	Ò»°ãÃ³Ò×	349	Ç§¿Ë	0	?	1,072,439
202004	30021500	ÃâÒßÖÆÆ·,ÒÑÅä¶¨¼ÁÁ¿»òÖÆ³ÉÁãÊÛ°ü×°	228	ÂíÀ­Î¬	10	Ò»°ãÃ³Ò×	146	Ç§¿Ë	0	?	19,902
202004	30021500	ÃâÒßÖÆÆ·,ÒÑÅä¶¨¼ÁÁ¿»òÖÆ³ÉÁãÊÛ°ü×°	229	ÂíÀï	10	Ò»°ãÃ³Ò×	65	Ç§¿Ë	0	?	28,369
202004	30021500	ÃâÒßÖÆÆ·,ÒÑÅä¶¨¼ÁÁ¿»òÖÆ³ÉÁãÊÛ°ü×°	232	Ä¦Âå¸ç	10	Ò»°ãÃ³Ò×	864	Ç§¿Ë	0	?	2,029,778
202004	30021500	ÃâÒßÖÆÆ·,ÒÑÅä¶¨¼ÁÁ¿»òÖÆ³ÉÁãÊÛ°ü×°	233	ÄªÉ£±È¿Ë	10	Ò»°ãÃ³Ò×	100	Ç§¿Ë	0	?	210,984
202004	30021500	ÃâÒßÖÆÆ·,ÒÑÅä¶¨¼ÁÁ¿»òÖÆ³ÉÁãÊÛ°ü×°	234	ÄÉÃ×±ÈÑÇ	10	Ò»°ãÃ³Ò×	543	Ç§¿Ë	0	?	152,173
202004	30021500	ÃâÒßÖÆÆ·,ÒÑÅä¶¨¼ÁÁ¿»òÖÆ³ÉÁãÊÛ°ü×°	236	ÄáÈÕÀûÑÇ	10	Ò»°ãÃ³Ò×	17805	Ç§¿Ë	0	?	4,033,839
202004	30021500	ÃâÒßÖÆÆ·,ÒÑÅä¶¨¼ÁÁ¿»òÖÆ³ÉÁãÊÛ°ü×°	238	Â¬Íú´ï	10	Ò»°ãÃ³Ò×	896	Ç§¿Ë	0	?	177,517
202004	30021500	ÃâÒßÖÆÆ·,ÒÑÅä¶¨¼ÁÁ¿»òÖÆ³ÉÁãÊÛ°ü×°	240	ÈûÄÚ¼Ó¶û	10	Ò»°ãÃ³Ò×	461	Ç§¿Ë	0	?	59,795
202004	30021500	ÃâÒßÖÆÆ·,ÒÑÅä¶¨¼ÁÁ¿»òÖÆ³ÉÁãÊÛ°ü×°	243	Ë÷ÂíÀï	10	Ò»°ãÃ³Ò×	801	Ç§¿Ë	0	?	56,684
202004	30021500	ÃâÒßÖÆÆ·,ÒÑÅä¶¨¼ÁÁ¿»òÖÆ³ÉÁãÊÛ°ü×°	244	ÄÏ·Ç	10	Ò»°ãÃ³Ò×	27082	Ç§¿Ë	0	?	9,321,044
202004	30021500	ÃâÒßÖÆÆ·,ÒÑÅä¶¨¼ÁÁ¿»òÖÆ³ÉÁãÊÛ°ü×°	246	ËÕµ¤	10	Ò»°ãÃ³Ò×	450	Ç§¿Ë	0	?	197,434
202004	30021500	ÃâÒßÖÆÆ·,ÒÑÅä¶¨¼ÁÁ¿»òÖÆ³ÉÁãÊÛ°ü×°	247	Ì¹É£ÄáÑÇ	10	Ò»°ãÃ³Ò×	1146	Ç§¿Ë	0	?	253,193
202004	30021500	ÃâÒßÖÆÆ·,ÒÑÅä¶¨¼ÁÁ¿»òÖÆ³ÉÁãÊÛ°ü×°	248	¶à¸ç	10	Ò»°ãÃ³Ò×	1768	Ç§¿Ë	0	?	583,156
202004	30021500	ÃâÒßÖÆÆ·,ÒÑÅä¶¨¼ÁÁ¿»òÖÆ³ÉÁãÊÛ°ü×°	249	Í»ÄáË¹	10	Ò»°ãÃ³Ò×	75	Ç§¿Ë	0	?	11,604
202004	30021500	ÃâÒßÖÆÆ·,ÒÑÅä¶¨¼ÁÁ¿»òÖÆ³ÉÁãÊÛ°ü×°	250	ÎÚ¸É´ï	10	Ò»°ãÃ³Ò×	2783	Ç§¿Ë	0	?	473,090
202004	30021500	ÃâÒßÖÆÆ·,ÒÑÅä¶¨¼ÁÁ¿»òÖÆ³ÉÁãÊÛ°ü×°	251	²¼»ùÄÉ·¨Ë÷	10	Ò»°ãÃ³Ò×	141	Ç§¿Ë	0	?	60,585
202004	30021500	ÃâÒßÖÆÆ·,ÒÑÅä¶¨¼ÁÁ¿»òÖÆ³ÉÁãÊÛ°ü×°	252	¸Õ¹û(½ð)	12	ÆäËû¾èÔùÎï×Ê	20	Ç§¿Ë	0	?	42,197
202004	30021500	ÃâÒßÖÆÆ·,ÒÑÅä¶¨¼ÁÁ¿»òÖÆ³ÉÁãÊÛ°ü×°	253	ÔÞ±ÈÑÇ	10	Ò»°ãÃ³Ò×	35	Ç§¿Ë	0	?	5,538
202004	30021500	ÃâÒßÖÆÆ·,ÒÑÅä¶¨¼ÁÁ¿»òÖÆ³ÉÁãÊÛ°ü×°	254	½ò°Í²¼Î¤	10	Ò»°ãÃ³Ò×	142	Ç§¿Ë	0	?	549,665
202004	30021500	ÃâÒßÖÆÆ·,ÒÑÅä¶¨¼ÁÁ¿»òÖÆ³ÉÁãÊÛ°ü×°	301	±ÈÀûÊ±	10	Ò»°ãÃ³Ò×	1442	Ç§¿Ë	0	?	918,098
202004	30021500	ÃâÒßÖÆÆ·,ÒÑÅä¶¨¼ÁÁ¿»òÖÆ³ÉÁãÊÛ°ü×°	302	µ¤Âó	10	Ò»°ãÃ³Ò×	1121	Ç§¿Ë	0	?	2,162,970
202004	30021500	ÃâÒßÖÆÆ·,ÒÑÅä¶¨¼ÁÁ¿»òÖÆ³ÉÁãÊÛ°ü×°	303	Ó¢¹ú	10	Ò»°ãÃ³Ò×	17495	Ç§¿Ë	0	?	23,263,745
202004	30021500	ÃâÒßÖÆÆ·,ÒÑÅä¶¨¼ÁÁ¿»òÖÆ³ÉÁãÊÛ°ü×°	304	µÂ¹ú	10	Ò»°ãÃ³Ò×	18805	Ç§¿Ë	0	?	9,108,539
202004	30021500	ÃâÒßÖÆÆ·,ÒÑÅä¶¨¼ÁÁ¿»òÖÆ³ÉÁãÊÛ°ü×°	305	·¨¹ú	10	Ò»°ãÃ³Ò×	8564	Ç§¿Ë	0	?	13,619,494
202004	30021500	ÃâÒßÖÆÆ·,ÒÑÅä¶¨¼ÁÁ¿»òÖÆ³ÉÁãÊÛ°ü×°	306	°®¶ûÀ¼	10	Ò»°ãÃ³Ò×	9	Ç§¿Ë	0	?	16,039
202004	30021500	ÃâÒßÖÆÆ·,ÒÑÅä¶¨¼ÁÁ¿»òÖÆ³ÉÁãÊÛ°ü×°	307	Òâ´óÀû	10	Ò»°ãÃ³Ò×	11369	Ç§¿Ë	0	?	20,846,793
202004	30021500	ÃâÒßÖÆÆ·,ÒÑÅä¶¨¼ÁÁ¿»òÖÆ³ÉÁãÊÛ°ü×°	309	ºÉÀ¼	10	Ò»°ãÃ³Ò×	4041	Ç§¿Ë	0	?	2,628,989
202004	30021500	ÃâÒßÖÆÆ·,ÒÑÅä¶¨¼ÁÁ¿»òÖÆ³ÉÁãÊÛ°ü×°	310	Ï£À°	10	Ò»°ãÃ³Ò×	563	Ç§¿Ë	0	?	1,293,228
202004	30021500	ÃâÒßÖÆÆ·,ÒÑÅä¶¨¼ÁÁ¿»òÖÆ³ÉÁãÊÛ°ü×°	311	ÆÏÌÑÑÀ	10	Ò»°ãÃ³Ò×	192	Ç§¿Ë	0	?	226,207
202004	30021500	ÃâÒßÖÆÆ·,ÒÑÅä¶¨¼ÁÁ¿»òÖÆ³ÉÁãÊÛ°ü×°	312	Î÷°àÑÀ	10	Ò»°ãÃ³Ò×	19240	Ç§¿Ë	0	?	38,627,309
202004	30021500	ÃâÒßÖÆÆ·,ÒÑÅä¶¨¼ÁÁ¿»òÖÆ³ÉÁãÊÛ°ü×°	313	°¢¶û°ÍÄáÑÇ	10	Ò»°ãÃ³Ò×	32	Ç§¿Ë	0	?	60,210
202004	30021500	ÃâÒßÖÆÆ·,ÒÑÅä¶¨¼ÁÁ¿»òÖÆ³ÉÁãÊÛ°ü×°	314	°²µÀ¶û	10	Ò»°ãÃ³Ò×	3231	Ç§¿Ë	0	?	6,126,975
202004	30021500	ÃâÒßÖÆÆ·,ÒÑÅä¶¨¼ÁÁ¿»òÖÆ³ÉÁãÊÛ°ü×°	315	°ÂµØÀû	10	Ò»°ãÃ³Ò×	4307	Ç§¿Ë	0	?	4,737,071
202004	30021500	ÃâÒßÖÆÆ·,ÒÑÅä¶¨¼ÁÁ¿»òÖÆ³ÉÁãÊÛ°ü×°	316	±£¼ÓÀûÑÇ	10	Ò»°ãÃ³Ò×	1868	Ç§¿Ë	0	?	2,794,465
202004	30021500	ÃâÒßÖÆÆ·,ÒÑÅä¶¨¼ÁÁ¿»òÖÆ³ÉÁãÊÛ°ü×°	318	·ÒÀ¼	10	Ò»°ãÃ³Ò×	165	Ç§¿Ë	0	?	510,374
202004	30021500	ÃâÒßÖÆÆ·,ÒÑÅä¶¨¼ÁÁ¿»òÖÆ³ÉÁãÊÛ°ü×°	321	ÐÙÑÀÀû	10	Ò»°ãÃ³Ò×	3882	Ç§¿Ë	0	?	10,554,720
202004	30021500	ÃâÒßÖÆÆ·,ÒÑÅä¶¨¼ÁÁ¿»òÖÆ³ÉÁãÊÛ°ü×°	326	Å²Íþ	10	Ò»°ãÃ³Ò×	2	Ç§¿Ë	0	?	141
202004	30021500	ÃâÒßÖÆÆ·,ÒÑÅä¶¨¼ÁÁ¿»òÖÆ³ÉÁãÊÛ°ü×°	327	²¨À¼	10	Ò»°ãÃ³Ò×	5757	Ç§¿Ë	0	?	5,240,947
202004	30021500	ÃâÒßÖÆÆ·,ÒÑÅä¶¨¼ÁÁ¿»òÖÆ³ÉÁãÊÛ°ü×°	328	ÂÞÂíÄáÑÇ	10	Ò»°ãÃ³Ò×	812	Ç§¿Ë	0	?	1,113,983
202004	30021500	ÃâÒßÖÆÆ·,ÒÑÅä¶¨¼ÁÁ¿»òÖÆ³ÉÁãÊÛ°ü×°	330	Èðµä	10	Ò»°ãÃ³Ò×	2897	Ç§¿Ë	0	?	980,497
202004	30021500	ÃâÒßÖÆÆ·,ÒÑÅä¶¨¼ÁÁ¿»òÖÆ³ÉÁãÊÛ°ü×°	331	ÈðÊ¿	10	Ò»°ãÃ³Ò×	1914	Ç§¿Ë	0	?	2,206,333
202004	30021500	ÃâÒßÖÆÆ·,ÒÑÅä¶¨¼ÁÁ¿»òÖÆ³ÉÁãÊÛ°ü×°	335	À­ÍÑÎ¬ÑÇ	10	Ò»°ãÃ³Ò×	1774	Ç§¿Ë	0	?	328,784
202004	30021500	ÃâÒßÖÆÆ·,ÒÑÅä¶¨¼ÁÁ¿»òÖÆ³ÉÁãÊÛ°ü×°	336	Á¢ÌÕÍð	10	Ò»°ãÃ³Ò×	1003	Ç§¿Ë	0	?	696,767
202004	30021500	ÃâÒßÖÆÆ·,ÒÑÅä¶¨¼ÁÁ¿»òÖÆ³ÉÁãÊÛ°ü×°	337	¸ñÂ³¼ªÑÇ	10	Ò»°ãÃ³Ò×	349	Ç§¿Ë	0	?	453,260
202004	30021500	ÃâÒßÖÆÆ·,ÒÑÅä¶¨¼ÁÁ¿»òÖÆ³ÉÁãÊÛ°ü×°	338	ÑÇÃÀÄáÑÇ	10	Ò»°ãÃ³Ò×	339	Ç§¿Ë	0	?	970,596
202004	30021500	ÃâÒßÖÆÆ·,ÒÑÅä¶¨¼ÁÁ¿»òÖÆ³ÉÁãÊÛ°ü×°	339	°¢Èû°Ý½®	10	Ò»°ãÃ³Ò×	4179	Ç§¿Ë	0	?	667,554
202004	30021500	ÃâÒßÖÆÆ·,ÒÑÅä¶¨¼ÁÁ¿»òÖÆ³ÉÁãÊÛ°ü×°	343	Ä¦¶û¶àÍß	10	Ò»°ãÃ³Ò×	79	Ç§¿Ë	0	?	105,018
202004	30021500	ÃâÒßÖÆÆ·,ÒÑÅä¶¨¼ÁÁ¿»òÖÆ³ÉÁãÊÛ°ü×°	344	¶íÂÞË¹Áª°î	10	Ò»°ãÃ³Ò×	38299	Ç§¿Ë	0	?	91,729,390
202004	30021500	ÃâÒßÖÆÆ·,ÒÑÅä¶¨¼ÁÁ¿»òÖÆ³ÉÁãÊÛ°ü×°	347	ÎÚ¿ËÀ¼	10	Ò»°ãÃ³Ò×	2537	Ç§¿Ë	0	?	2,615,229
202004	30021500	ÃâÒßÖÆÆ·,ÒÑÅä¶¨¼ÁÁ¿»òÖÆ³ÉÁãÊÛ°ü×°	351	¿ËÂÞµØÑÇ	10	Ò»°ãÃ³Ò×	108	Ç§¿Ë	0	?	28,181
202004	30021500	ÃâÒßÖÆÆ·,ÒÑÅä¶¨¼ÁÁ¿»òÖÆ³ÉÁãÊÛ°ü×°	352	½Ý¿Ë	10	Ò»°ãÃ³Ò×	6568	Ç§¿Ë	0	?	18,157,788
202004	30021500	ÃâÒßÖÆÆ·,ÒÑÅä¶¨¼ÁÁ¿»òÖÆ³ÉÁãÊÛ°ü×°	353	Ë¹Âå·¥¿Ë	10	Ò»°ãÃ³Ò×	137	Ç§¿Ë	0	?	178,095
202004	30021500	ÃâÒßÖÆÆ·,ÒÑÅä¶¨¼ÁÁ¿»òÖÆ³ÉÁãÊÛ°ü×°	354	±±ÂíÆä¶Ù¹²ºÍ¹ú	10	Ò»°ãÃ³Ò×	66	Ç§¿Ë	0	?	39,305
202004	30021500	ÃâÒßÖÆÆ·,ÒÑÅä¶¨¼ÁÁ¿»òÖÆ³ÉÁãÊÛ°ü×°	358	Èû¶ûÎ¬ÑÇ	10	Ò»°ãÃ³Ò×	1650	Ç§¿Ë	0	?	127,702
202004	30021500	ÃâÒßÖÆÆ·,ÒÑÅä¶¨¼ÁÁ¿»òÖÆ³ÉÁãÊÛ°ü×°	402	°¢¸ùÍ¢	10	Ò»°ãÃ³Ò×	3662	Ç§¿Ë	0	?	5,822,755
202004	30021500	ÃâÒßÖÆÆ·,ÒÑÅä¶¨¼ÁÁ¿»òÖÆ³ÉÁãÊÛ°ü×°	404	°Í¹þÂí	10	Ò»°ãÃ³Ò×	30	Ç§¿Ë	0	?	59,510
202004	30021500	ÃâÒßÖÆÆ·,ÒÑÅä¶¨¼ÁÁ¿»òÖÆ³ÉÁãÊÛ°ü×°	406	²®Àû×È	10	Ò»°ãÃ³Ò×	8	Ç§¿Ë	0	?	4,444
202004	30021500	ÃâÒßÖÆÆ·,ÒÑÅä¶¨¼ÁÁ¿»òÖÆ³ÉÁãÊÛ°ü×°	408	¶àÃñ×å²£ÀûÎ¬ÑÇ¹ú	10	Ò»°ãÃ³Ò×	223	Ç§¿Ë	0	?	151,098
202004	30021500	ÃâÒßÖÆÆ·,ÒÑÅä¶¨¼ÁÁ¿»òÖÆ³ÉÁãÊÛ°ü×°	410	°ÍÎ÷	10	Ò»°ãÃ³Ò×	105180	Ç§¿Ë	0	?	192,023,749
202004	30021500	ÃâÒßÖÆÆ·,ÒÑÅä¶¨¼ÁÁ¿»òÖÆ³ÉÁãÊÛ°ü×°	412	ÖÇÀû	10	Ò»°ãÃ³Ò×	3836	Ç§¿Ë	0	?	1,186,127
202004	30021500	ÃâÒßÖÆÆ·,ÒÑÅä¶¨¼ÁÁ¿»òÖÆ³ÉÁãÊÛ°ü×°	413	¸çÂ×±ÈÑÇ	10	Ò»°ãÃ³Ò×	3100	Ç§¿Ë	0	?	3,857,429
202004	30021500	ÃâÒßÖÆÆ·,ÒÑÅä¶¨¼ÁÁ¿»òÖÆ³ÉÁãÊÛ°ü×°	415	¸çË¹´ïÀè¼Ó	10	Ò»°ãÃ³Ò×	913	Ç§¿Ë	0	?	239,467
202004	30021500	ÃâÒßÖÆÆ·,ÒÑÅä¶¨¼ÁÁ¿»òÖÆ³ÉÁãÊÛ°ü×°	416	¹Å°Í	10	Ò»°ãÃ³Ò×	93	Ç§¿Ë	0	?	316,476
202004	30021500	ÃâÒßÖÆÆ·,ÒÑÅä¶¨¼ÁÁ¿»òÖÆ³ÉÁãÊÛ°ü×°	418	¶àÃ×Äá¼Ó¹²ºÍ¹ú	10	Ò»°ãÃ³Ò×	5938	Ç§¿Ë	0	?	6,472,444
202004	30021500	ÃâÒßÖÆÆ·,ÒÑÅä¶¨¼ÁÁ¿»òÖÆ³ÉÁãÊÛ°ü×°	419	¶ò¹Ï¶à¶û	10	Ò»°ãÃ³Ò×	2132	Ç§¿Ë	0	?	3,421,378
202004	30021500	ÃâÒßÖÆÆ·,ÒÑÅä¶¨¼ÁÁ¿»òÖÆ³ÉÁãÊÛ°ü×°	423	Î£µØÂíÀ­	10	Ò»°ãÃ³Ò×	1101	Ç§¿Ë	0	?	161,861
202004	30021500	ÃâÒßÖÆÆ·,ÒÑÅä¶¨¼ÁÁ¿»òÖÆ³ÉÁãÊÛ°ü×°	424	¹çÑÇÄÇ	10	Ò»°ãÃ³Ò×	9	Ç§¿Ë	0	?	19,780
202004	30021500	ÃâÒßÖÆÆ·,ÒÑÅä¶¨¼ÁÁ¿»òÖÆ³ÉÁãÊÛ°ü×°	425	º£µØ	10	Ò»°ãÃ³Ò×	8	Ç§¿Ë	0	?	88,613
202004	30021500	ÃâÒßÖÆÆ·,ÒÑÅä¶¨¼ÁÁ¿»òÖÆ³ÉÁãÊÛ°ü×°	426	ºé¶¼À­Ë¹	10	Ò»°ãÃ³Ò×	956	Ç§¿Ë	0	?	384,419
202004	30021500	ÃâÒßÖÆÆ·,ÒÑÅä¶¨¼ÁÁ¿»òÖÆ³ÉÁãÊÛ°ü×°	427	ÑÀÂò¼Ó	10	Ò»°ãÃ³Ò×	400	Ç§¿Ë	0	?	11,252
202004	30021500	ÃâÒßÖÆÆ·,ÒÑÅä¶¨¼ÁÁ¿»òÖÆ³ÉÁãÊÛ°ü×°	429	Ä«Î÷¸ç	10	Ò»°ãÃ³Ò×	3850	Ç§¿Ë	0	?	4,134,903
202004	30021500	ÃâÒßÖÆÆ·,ÒÑÅä¶¨¼ÁÁ¿»òÖÆ³ÉÁãÊÛ°ü×°	431	Äá¼ÓÀ­¹Ï	10	Ò»°ãÃ³Ò×	2027	Ç§¿Ë	0	?	166,918
202004	30021500	ÃâÒßÖÆÆ·,ÒÑÅä¶¨¼ÁÁ¿»òÖÆ³ÉÁãÊÛ°ü×°	432	°ÍÄÃÂí	10	Ò»°ãÃ³Ò×	20	Ç§¿Ë	0	?	11,615
202004	30021500	ÃâÒßÖÆÆ·,ÒÑÅä¶¨¼ÁÁ¿»òÖÆ³ÉÁãÊÛ°ü×°	433	°ÍÀ­¹ç	10	Ò»°ãÃ³Ò×	446	Ç§¿Ë	0	?	294,617
202004	30021500	ÃâÒßÖÆÆ·,ÒÑÅä¶¨¼ÁÁ¿»òÖÆ³ÉÁãÊÛ°ü×°	434	ÃØÂ³	10	Ò»°ãÃ³Ò×	10147	Ç§¿Ë	0	?	6,542,009
202004	30021500	ÃâÒßÖÆÆ·,ÒÑÅä¶¨¼ÁÁ¿»òÖÆ³ÉÁãÊÛ°ü×°	435	²¨¶àÀè¸÷	10	Ò»°ãÃ³Ò×	2280	Ç§¿Ë	0	?	13,372,608
202004	30021500	ÃâÒßÖÆÆ·,ÒÑÅä¶¨¼ÁÁ¿»òÖÆ³ÉÁãÊÛ°ü×°	440	Èø¶ûÍß¶à	10	Ò»°ãÃ³Ò×	554	Ç§¿Ë	0	?	180,087
202004	30021500	ÃâÒßÖÆÆ·,ÒÑÅä¶¨¼ÁÁ¿»òÖÆ³ÉÁãÊÛ°ü×°	444	ÎÚÀ­¹ç	10	Ò»°ãÃ³Ò×	245	Ç§¿Ë	0	?	53,832
202004	30021500	ÃâÒßÖÆÆ·,ÒÑÅä¶¨¼ÁÁ¿»òÖÆ³ÉÁãÊÛ°ü×°	445	Î¯ÄÚÈðÀ­	10	Ò»°ãÃ³Ò×	1566	Ç§¿Ë	0	?	252,125
202004	30021500	ÃâÒßÖÆÆ·,ÒÑÅä¶¨¼ÁÁ¿»òÖÆ³ÉÁãÊÛ°ü×°	501	¼ÓÄÃ´ó	10	Ò»°ãÃ³Ò×	12321	Ç§¿Ë	0	?	3,200,417
202004	30021500	ÃâÒßÖÆÆ·,ÒÑÅä¶¨¼ÁÁ¿»òÖÆ³ÉÁãÊÛ°ü×°	502	ÃÀ¹ú	10	Ò»°ãÃ³Ò×	249393	Ç§¿Ë	0	?	98,506,660
202004	30021500	ÃâÒßÖÆÆ·,ÒÑÅä¶¨¼ÁÁ¿»òÖÆ³ÉÁãÊÛ°ü×°	601	°Ä´óÀûÑÇ	10	Ò»°ãÃ³Ò×	18180	Ç§¿Ë	0	?	50,952,443
202004	30021500	ÃâÒßÖÆÆ·,ÒÑÅä¶¨¼ÁÁ¿»òÖÆ³ÉÁãÊÛ°ü×°	609	ÐÂÎ÷À¼	10	Ò»°ãÃ³Ò×	52	Ç§¿Ë	0	?	173,500
202004	30021500	ÃâÒßÖÆÆ·,ÒÑÅä¶¨¼ÁÁ¿»òÖÆ³ÉÁãÊÛ°ü×°	611	°Í²¼ÑÇÐÂ¼¸ÄÚÑÇ	10	Ò»°ãÃ³Ò×	10	Ç§¿Ë	0	?	53,309
202004	30021500	ÃâÒßÖÆÆ·,ÒÑÅä¶¨¼ÁÁ¿»òÖÆ³ÉÁãÊÛ°ü×°	613	ËùÂÞÃÅÈºµº	10	Ò»°ãÃ³Ò×	78	Ç§¿Ë	0	?	6,890
202005	30021500	ÃâÒßÖÆÆ·,ÒÑÅä¶¨¼ÁÁ¿»òÖÆ³ÉÁãÊÛ°ü×°	101	°¢¸»º¹	10	Ò»°ãÃ³Ò×	7	Ç§¿Ë	0	?	634
202005	30021500	ÃâÒßÖÆÆ·,ÒÑÅä¶¨¼ÁÁ¿»òÖÆ³ÉÁãÊÛ°ü×°	102	°ÍÁÖ	10	Ò»°ãÃ³Ò×	31	Ç§¿Ë	0	?	43,334
202005	30021500	ÃâÒßÖÆÆ·,ÒÑÅä¶¨¼ÁÁ¿»òÖÆ³ÉÁãÊÛ°ü×°	103	ÃÏ¼ÓÀ­¹ú	10	Ò»°ãÃ³Ò×	11704	Ç§¿Ë	0	?	1,602,292
202005	30021500	ÃâÒßÖÆÆ·,ÒÑÅä¶¨¼ÁÁ¿»òÖÆ³ÉÁãÊÛ°ü×°	104	²»µ¤	10	Ò»°ãÃ³Ò×	1	Ç§¿Ë	0	?	21
202005	30021500	ÃâÒßÖÆÆ·,ÒÑÅä¶¨¼ÁÁ¿»òÖÆ³ÉÁãÊÛ°ü×°	105	ÎÄÀ³	10	Ò»°ãÃ³Ò×	11	Ç§¿Ë	0	?	2,926
202005	30021500	ÃâÒßÖÆÆ·,ÒÑÅä¶¨¼ÁÁ¿»òÖÆ³ÉÁãÊÛ°ü×°	106	Ãåµé	10	Ò»°ãÃ³Ò×	9961	Ç§¿Ë	0	?	2,100,255
202005	30021500	ÃâÒßÖÆÆ·,ÒÑÅä¶¨¼ÁÁ¿»òÖÆ³ÉÁãÊÛ°ü×°	107	¼íÆÒÕ¯	10	Ò»°ãÃ³Ò×	1015	Ç§¿Ë	0	?	353,023
202005	30021500	ÃâÒßÖÆÆ·,ÒÑÅä¶¨¼ÁÁ¿»òÖÆ³ÉÁãÊÛ°ü×°	110	ÖÐ¹úÏã¸Û	10	Ò»°ãÃ³Ò×	171837	Ç§¿Ë	0	?	355,459,645
202005	30021500	ÃâÒßÖÆÆ·,ÒÑÅä¶¨¼ÁÁ¿»òÖÆ³ÉÁãÊÛ°ü×°	111	Ó¡¶È	10	Ò»°ãÃ³Ò×	7909	Ç§¿Ë	0	?	15,123,444
202005	30021500	ÃâÒßÖÆÆ·,ÒÑÅä¶¨¼ÁÁ¿»òÖÆ³ÉÁãÊÛ°ü×°	112	Ó¡¶ÈÄáÎ÷ÑÇ	10	Ò»°ãÃ³Ò×	50224	Ç§¿Ë	0	?	93,006,559
202005	30021500	ÃâÒßÖÆÆ·,ÒÑÅä¶¨¼ÁÁ¿»òÖÆ³ÉÁãÊÛ°ü×°	113	ÒÁÀÊ	10	Ò»°ãÃ³Ò×	0	Ç§¿Ë	0	?	704
202005	30021500	ÃâÒßÖÆÆ·,ÒÑÅä¶¨¼ÁÁ¿»òÖÆ³ÉÁãÊÛ°ü×°	114	ÒÁÀ­¿Ë	10	Ò»°ãÃ³Ò×	2360	Ç§¿Ë	0	?	980,685
202005	30021500	ÃâÒßÖÆÆ·,ÒÑÅä¶¨¼ÁÁ¿»òÖÆ³ÉÁãÊÛ°ü×°	115	ÒÔÉ«ÁÐ	10	Ò»°ãÃ³Ò×	3143	Ç§¿Ë	0	?	580,991
202005	30021500	ÃâÒßÖÆÆ·,ÒÑÅä¶¨¼ÁÁ¿»òÖÆ³ÉÁãÊÛ°ü×°	116	ÈÕ±¾	10	Ò»°ãÃ³Ò×	12318	Ç§¿Ë	0	?	52,949,206
202005	30021500	ÃâÒßÖÆÆ·,ÒÑÅä¶¨¼ÁÁ¿»òÖÆ³ÉÁãÊÛ°ü×°	117	Ô¼µ©	10	Ò»°ãÃ³Ò×	2840	Ç§¿Ë	0	?	3,723,988
202005	30021500	ÃâÒßÖÆÆ·,ÒÑÅä¶¨¼ÁÁ¿»òÖÆ³ÉÁãÊÛ°ü×°	118	¿ÆÍþÌØ	10	Ò»°ãÃ³Ò×	3784	Ç§¿Ë	0	?	11,372,471
202005	30021500	ÃâÒßÖÆÆ·,ÒÑÅä¶¨¼ÁÁ¿»òÖÆ³ÉÁãÊÛ°ü×°	119	ÀÏÎÎ	10	Ò»°ãÃ³Ò×	88	Ç§¿Ë	0	?	111,074
202005	30021500	ÃâÒßÖÆÆ·,ÒÑÅä¶¨¼ÁÁ¿»òÖÆ³ÉÁãÊÛ°ü×°	120	Àè°ÍÄÛ	10	Ò»°ãÃ³Ò×	333	Ç§¿Ë	0	?	401,130
202005	30021500	ÃâÒßÖÆÆ·,ÒÑÅä¶¨¼ÁÁ¿»òÖÆ³ÉÁãÊÛ°ü×°	122	ÂíÀ´Î÷ÑÇ	10	Ò»°ãÃ³Ò×	16563	Ç§¿Ë	0	?	30,946,514
202005	30021500	ÃâÒßÖÆÆ·,ÒÑÅä¶¨¼ÁÁ¿»òÖÆ³ÉÁãÊÛ°ü×°	124	ÃÉ¹Å	10	Ò»°ãÃ³Ò×	2480	Ç§¿Ë	0	?	424,575
202005	30021500	ÃâÒßÖÆÆ·,ÒÑÅä¶¨¼ÁÁ¿»òÖÆ³ÉÁãÊÛ°ü×°	125	Äá²´¶ûÁª°îÃñÖ÷¹²ºÍ¹ú	10	Ò»°ãÃ³Ò×	318	Ç§¿Ë	0	?	818,423
202005	30021500	ÃâÒßÖÆÆ·,ÒÑÅä¶¨¼ÁÁ¿»òÖÆ³ÉÁãÊÛ°ü×°	125	Äá²´¶ûÁª°îÃñÖ÷¹²ºÍ¹ú	11	¹ú¼Ò¼ä¡¢¹ú¼Ê×éÖ¯ÎÞ³¥Ô®ÖúºÍÔùËÍµÄÎï×Ê	15	Ç§¿Ë	0	?	111,713
202005	30021500	ÃâÒßÖÆÆ·,ÒÑÅä¶¨¼ÁÁ¿»òÖÆ³ÉÁãÊÛ°ü×°	126	°¢Âü	10	Ò»°ãÃ³Ò×	766	Ç§¿Ë	0	?	215,428
202005	30021500	ÃâÒßÖÆÆ·,ÒÑÅä¶¨¼ÁÁ¿»òÖÆ³ÉÁãÊÛ°ü×°	127	°Í»ùË¹Ì¹	10	Ò»°ãÃ³Ò×	26084	Ç§¿Ë	0	?	9,344,062
202005	30021500	ÃâÒßÖÆÆ·,ÒÑÅä¶¨¼ÁÁ¿»òÖÆ³ÉÁãÊÛ°ü×°	128	°ÍÀÕË¹Ì¹	10	Ò»°ãÃ³Ò×	1220	Ç§¿Ë	0	?	71,176
202005	30021500	ÃâÒßÖÆÆ·,ÒÑÅä¶¨¼ÁÁ¿»òÖÆ³ÉÁãÊÛ°ü×°	129	·ÆÂÉ±ö	10	Ò»°ãÃ³Ò×	62466	Ç§¿Ë	0	?	134,609,634
202005	30021500	ÃâÒßÖÆÆ·,ÒÑÅä¶¨¼ÁÁ¿»òÖÆ³ÉÁãÊÛ°ü×°	130	¿¨Ëþ¶û	10	Ò»°ãÃ³Ò×	276	Ç§¿Ë	0	?	108,944
202005	30021500	ÃâÒßÖÆÆ·,ÒÑÅä¶¨¼ÁÁ¿»òÖÆ³ÉÁãÊÛ°ü×°	131	É³ÌØ°¢À­²®	10	Ò»°ãÃ³Ò×	10475	Ç§¿Ë	0	?	1,688,446
202005	30021500	ÃâÒßÖÆÆ·,ÒÑÅä¶¨¼ÁÁ¿»òÖÆ³ÉÁãÊÛ°ü×°	132	ÐÂ¼ÓÆÂ	10	Ò»°ãÃ³Ò×	4532	Ç§¿Ë	0	?	7,424,980
202005	30021500	ÃâÒßÖÆÆ·,ÒÑÅä¶¨¼ÁÁ¿»òÖÆ³ÉÁãÊÛ°ü×°	133	º«¹ú	10	Ò»°ãÃ³Ò×	11195	Ç§¿Ë	0	?	15,124,181
202005	30021500	ÃâÒßÖÆÆ·,ÒÑÅä¶¨¼ÁÁ¿»òÖÆ³ÉÁãÊÛ°ü×°	134	Ë¹ÀïÀ¼¿¨	10	Ò»°ãÃ³Ò×	51	Ç§¿Ë	0	?	106,462
202005	30021500	ÃâÒßÖÆÆ·,ÒÑÅä¶¨¼ÁÁ¿»òÖÆ³ÉÁãÊÛ°ü×°	135	ÐðÀûÑÇ	10	Ò»°ãÃ³Ò×	2	Ç§¿Ë	0	?	21,431
202005	30021500	ÃâÒßÖÆÆ·,ÒÑÅä¶¨¼ÁÁ¿»òÖÆ³ÉÁãÊÛ°ü×°	136	Ì©¹ú	10	Ò»°ãÃ³Ò×	2110	Ç§¿Ë	0	?	2,525,294
202005	30021500	ÃâÒßÖÆÆ·,ÒÑÅä¶¨¼ÁÁ¿»òÖÆ³ÉÁãÊÛ°ü×°	137	ÍÁ¶úÆä	10	Ò»°ãÃ³Ò×	12233	Ç§¿Ë	0	?	9,080,881
202005	30021500	ÃâÒßÖÆÆ·,ÒÑÅä¶¨¼ÁÁ¿»òÖÆ³ÉÁãÊÛ°ü×°	138	°¢ÁªÇõ	10	Ò»°ãÃ³Ò×	45710	Ç§¿Ë	0	?	67,295,372
202005	30021500	ÃâÒßÖÆÆ·,ÒÑÅä¶¨¼ÁÁ¿»òÖÆ³ÉÁãÊÛ°ü×°	139	Ò²ÃÅ	10	Ò»°ãÃ³Ò×	1107	Ç§¿Ë	0	?	446,541
202005	30021500	ÃâÒßÖÆÆ·,ÒÑÅä¶¨¼ÁÁ¿»òÖÆ³ÉÁãÊÛ°ü×°	141	Ô½ÄÏ	10	Ò»°ãÃ³Ò×	3324	Ç§¿Ë	0	?	683,299
202005	30021500	ÃâÒßÖÆÆ·,ÒÑÅä¶¨¼ÁÁ¿»òÖÆ³ÉÁãÊÛ°ü×°	143	ÖÐ¹úÌ¨Íå	10	Ò»°ãÃ³Ò×	111	Ç§¿Ë	0	?	434,926
202005	30021500	ÃâÒßÖÆÆ·,ÒÑÅä¶¨¼ÁÁ¿»òÖÆ³ÉÁãÊÛ°ü×°	145	¹þÈø¿ËË¹Ì¹	10	Ò»°ãÃ³Ò×	13948	Ç§¿Ë	0	?	16,680,908
202005	30021500	ÃâÒßÖÆÆ·,ÒÑÅä¶¨¼ÁÁ¿»òÖÆ³ÉÁãÊÛ°ü×°	146	¼ª¶û¼ªË¹Ë¹Ì¹	10	Ò»°ãÃ³Ò×	350	Ç§¿Ë	0	?	945,000
202005	30021500	ÃâÒßÖÆÆ·,ÒÑÅä¶¨¼ÁÁ¿»òÖÆ³ÉÁãÊÛ°ü×°	147	Ëþ¼ª¿ËË¹Ì¹	10	Ò»°ãÃ³Ò×	6896	Ç§¿Ë	0	?	1,063,785
202005	30021500	ÃâÒßÖÆÆ·,ÒÑÅä¶¨¼ÁÁ¿»òÖÆ³ÉÁãÊÛ°ü×°	149	ÎÚ×È±ð¿ËË¹Ì¹	10	Ò»°ãÃ³Ò×	757	Ç§¿Ë	0	?	78,609
202005	30021500	ÃâÒßÖÆÆ·,ÒÑÅä¶¨¼ÁÁ¿»òÖÆ³ÉÁãÊÛ°ü×°	201	°¢¶û¼°ÀûÑÇ	10	Ò»°ãÃ³Ò×	4472	Ç§¿Ë	0	?	4,857,802
202005	30021500	ÃâÒßÖÆÆ·,ÒÑÅä¶¨¼ÁÁ¿»òÖÆ³ÉÁãÊÛ°ü×°	202	°²¸çÀ­	10	Ò»°ãÃ³Ò×	1524	Ç§¿Ë	0	?	2,007,621
202005	30021500	ÃâÒßÖÆÆ·,ÒÑÅä¶¨¼ÁÁ¿»òÖÆ³ÉÁãÊÛ°ü×°	204	²©´ÄÍßÄÉ	10	Ò»°ãÃ³Ò×	5	Ç§¿Ë	0	?	9,884
202005	30021500	ÃâÒßÖÆÆ·,ÒÑÅä¶¨¼ÁÁ¿»òÖÆ³ÉÁãÊÛ°ü×°	205	²¼Â¡µÏ	10	Ò»°ãÃ³Ò×	413	Ç§¿Ë	0	?	68,913
202005	30021500	ÃâÒßÖÆÆ·,ÒÑÅä¶¨¼ÁÁ¿»òÖÆ³ÉÁãÊÛ°ü×°	206	¿¦ÂóÂ¡	10	Ò»°ãÃ³Ò×	1650	Ç§¿Ë	0	?	2,831,862
202005	30021500	ÃâÒßÖÆÆ·,ÒÑÅä¶¨¼ÁÁ¿»òÖÆ³ÉÁãÊÛ°ü×°	213	¸Õ¹û(²¼)	10	Ò»°ãÃ³Ò×	1056	Ç§¿Ë	0	?	2,014,010
202005	30021500	ÃâÒßÖÆÆ·,ÒÑÅä¶¨¼ÁÁ¿»òÖÆ³ÉÁãÊÛ°ü×°	214	¼ª²¼Ìá	10	Ò»°ãÃ³Ò×	66	Ç§¿Ë	0	?	40,833
202005	30021500	ÃâÒßÖÆÆ·,ÒÑÅä¶¨¼ÁÁ¿»òÖÆ³ÉÁãÊÛ°ü×°	215	°£¼°	10	Ò»°ãÃ³Ò×	9404	Ç§¿Ë	0	?	1,839,594
202005	30021500	ÃâÒßÖÆÆ·,ÒÑÅä¶¨¼ÁÁ¿»òÖÆ³ÉÁãÊÛ°ü×°	217	°£Èû¶í±ÈÑÇ	10	Ò»°ãÃ³Ò×	23	Ç§¿Ë	0	?	113,135
202005	30021500	ÃâÒßÖÆÆ·,ÒÑÅä¶¨¼ÁÁ¿»òÖÆ³ÉÁãÊÛ°ü×°	218	¼ÓÅî	10	Ò»°ãÃ³Ò×	24	Ç§¿Ë	0	?	12,624
202005	30021500	ÃâÒßÖÆÆ·,ÒÑÅä¶¨¼ÁÁ¿»òÖÆ³ÉÁãÊÛ°ü×°	220	¼ÓÄÉ	10	Ò»°ãÃ³Ò×	1453	Ç§¿Ë	0	?	630,222
202005	30021500	ÃâÒßÖÆÆ·,ÒÑÅä¶¨¼ÁÁ¿»òÖÆ³ÉÁãÊÛ°ü×°	221	¼¸ÄÚÑÇ	10	Ò»°ãÃ³Ò×	2713	Ç§¿Ë	0	?	2,164,023
202005	30021500	ÃâÒßÖÆÆ·,ÒÑÅä¶¨¼ÁÁ¿»òÖÆ³ÉÁãÊÛ°ü×°	222	¼¸ÄÚÑÇ±ÈÉÜ	10	Ò»°ãÃ³Ò×	210	Ç§¿Ë	0	?	126,283
202005	30021500	ÃâÒßÖÆÆ·,ÒÑÅä¶¨¼ÁÁ¿»òÖÆ³ÉÁãÊÛ°ü×°	223	¿ÆÌØµÏÍß	10	Ò»°ãÃ³Ò×	156	Ç§¿Ë	0	?	232,968
202005	30021500	ÃâÒßÖÆÆ·,ÒÑÅä¶¨¼ÁÁ¿»òÖÆ³ÉÁãÊÛ°ü×°	224	¿ÏÄáÑÇ	10	Ò»°ãÃ³Ò×	2121	Ç§¿Ë	0	?	460,200
202005	30021500	ÃâÒßÖÆÆ·,ÒÑÅä¶¨¼ÁÁ¿»òÖÆ³ÉÁãÊÛ°ü×°	226	Àû±ÈÑÇ	10	Ò»°ãÃ³Ò×	277	Ç§¿Ë	0	?	450,925
202005	30021500	ÃâÒßÖÆÆ·,ÒÑÅä¶¨¼ÁÁ¿»òÖÆ³ÉÁãÊÛ°ü×°	227	Âí´ï¼ÓË¹¼Ó	10	Ò»°ãÃ³Ò×	27	Ç§¿Ë	0	?	17,255
202005	30021500	ÃâÒßÖÆÆ·,ÒÑÅä¶¨¼ÁÁ¿»òÖÆ³ÉÁãÊÛ°ü×°	229	ÂíÀï	10	Ò»°ãÃ³Ò×	296	Ç§¿Ë	0	?	99,646
202005	30021500	ÃâÒßÖÆÆ·,ÒÑÅä¶¨¼ÁÁ¿»òÖÆ³ÉÁãÊÛ°ü×°	230	Ã«ÀïËþÄáÑÇ	10	Ò»°ãÃ³Ò×	8	Ç§¿Ë	0	?	10,278
202005	30021500	ÃâÒßÖÆÆ·,ÒÑÅä¶¨¼ÁÁ¿»òÖÆ³ÉÁãÊÛ°ü×°	232	Ä¦Âå¸ç	10	Ò»°ãÃ³Ò×	6928	Ç§¿Ë	0	?	330,404
202005	30021500	ÃâÒßÖÆÆ·,ÒÑÅä¶¨¼ÁÁ¿»òÖÆ³ÉÁãÊÛ°ü×°	233	ÄªÉ£±È¿Ë	10	Ò»°ãÃ³Ò×	2800	Ç§¿Ë	0	?	3,123,619
202005	30021500	ÃâÒßÖÆÆ·,ÒÑÅä¶¨¼ÁÁ¿»òÖÆ³ÉÁãÊÛ°ü×°	234	ÄÉÃ×±ÈÑÇ	10	Ò»°ãÃ³Ò×	32	Ç§¿Ë	0	?	26,612
202005	30021500	ÃâÒßÖÆÆ·,ÒÑÅä¶¨¼ÁÁ¿»òÖÆ³ÉÁãÊÛ°ü×°	235	ÄáÈÕ¶û	10	Ò»°ãÃ³Ò×	1	Ç§¿Ë	0	?	8,938
202005	30021500	ÃâÒßÖÆÆ·,ÒÑÅä¶¨¼ÁÁ¿»òÖÆ³ÉÁãÊÛ°ü×°	236	ÄáÈÕÀûÑÇ	10	Ò»°ãÃ³Ò×	9181	Ç§¿Ë	0	?	6,150,846
202005	30021500	ÃâÒßÖÆÆ·,ÒÑÅä¶¨¼ÁÁ¿»òÖÆ³ÉÁãÊÛ°ü×°	238	Â¬Íú´ï	10	Ò»°ãÃ³Ò×	86	Ç§¿Ë	0	?	18,847
202005	30021500	ÃâÒßÖÆÆ·,ÒÑÅä¶¨¼ÁÁ¿»òÖÆ³ÉÁãÊÛ°ü×°	240	ÈûÄÚ¼Ó¶û	10	Ò»°ãÃ³Ò×	16	Ç§¿Ë	0	?	281,608
202005	30021500	ÃâÒßÖÆÆ·,ÒÑÅä¶¨¼ÁÁ¿»òÖÆ³ÉÁãÊÛ°ü×°	242	ÈûÀ­Àû°º	10	Ò»°ãÃ³Ò×	2390	Ç§¿Ë	0	?	380,863
202005	30021500	ÃâÒßÖÆÆ·,ÒÑÅä¶¨¼ÁÁ¿»òÖÆ³ÉÁãÊÛ°ü×°	243	Ë÷ÂíÀï	10	Ò»°ãÃ³Ò×	4	Ç§¿Ë	0	?	20,276
202005	30021500	ÃâÒßÖÆÆ·,ÒÑÅä¶¨¼ÁÁ¿»òÖÆ³ÉÁãÊÛ°ü×°	244	ÄÏ·Ç	10	Ò»°ãÃ³Ò×	11824	Ç§¿Ë	0	?	3,158,591
202005	30021500	ÃâÒßÖÆÆ·,ÒÑÅä¶¨¼ÁÁ¿»òÖÆ³ÉÁãÊÛ°ü×°	246	ËÕµ¤	10	Ò»°ãÃ³Ò×	1097	Ç§¿Ë	0	?	124,058
202005	30021500	ÃâÒßÖÆÆ·,ÒÑÅä¶¨¼ÁÁ¿»òÖÆ³ÉÁãÊÛ°ü×°	247	Ì¹É£ÄáÑÇ	10	Ò»°ãÃ³Ò×	396	Ç§¿Ë	0	?	40,939
202005	30021500	ÃâÒßÖÆÆ·,ÒÑÅä¶¨¼ÁÁ¿»òÖÆ³ÉÁãÊÛ°ü×°	248	¶à¸ç	10	Ò»°ãÃ³Ò×	22	Ç§¿Ë	0	?	168,965
202005	30021500	ÃâÒßÖÆÆ·,ÒÑÅä¶¨¼ÁÁ¿»òÖÆ³ÉÁãÊÛ°ü×°	249	Í»ÄáË¹	10	Ò»°ãÃ³Ò×	94	Ç§¿Ë	0	?	180,933
202005	30021500	ÃâÒßÖÆÆ·,ÒÑÅä¶¨¼ÁÁ¿»òÖÆ³ÉÁãÊÛ°ü×°	250	ÎÚ¸É´ï	10	Ò»°ãÃ³Ò×	1773	Ç§¿Ë	0	?	4,207,310
202005	30021500	ÃâÒßÖÆÆ·,ÒÑÅä¶¨¼ÁÁ¿»òÖÆ³ÉÁãÊÛ°ü×°	251	²¼»ùÄÉ·¨Ë÷	10	Ò»°ãÃ³Ò×	939	Ç§¿Ë	0	?	124,969
202005	30021500	ÃâÒßÖÆÆ·,ÒÑÅä¶¨¼ÁÁ¿»òÖÆ³ÉÁãÊÛ°ü×°	252	¸Õ¹û(½ð)	10	Ò»°ãÃ³Ò×	90	Ç§¿Ë	0	?	56,121
202005	30021500	ÃâÒßÖÆÆ·,ÒÑÅä¶¨¼ÁÁ¿»òÖÆ³ÉÁãÊÛ°ü×°	253	ÔÞ±ÈÑÇ	10	Ò»°ãÃ³Ò×	329	Ç§¿Ë	0	?	445,026
202005	30021500	ÃâÒßÖÆÆ·,ÒÑÅä¶¨¼ÁÁ¿»òÖÆ³ÉÁãÊÛ°ü×°	254	½ò°Í²¼Î¤	10	Ò»°ãÃ³Ò×	666	Ç§¿Ë	0	?	1,716,933
202005	30021500	ÃâÒßÖÆÆ·,ÒÑÅä¶¨¼ÁÁ¿»òÖÆ³ÉÁãÊÛ°ü×°	301	±ÈÀûÊ±	10	Ò»°ãÃ³Ò×	5192	Ç§¿Ë	0	?	9,127,779
202005	30021500	ÃâÒßÖÆÆ·,ÒÑÅä¶¨¼ÁÁ¿»òÖÆ³ÉÁãÊÛ°ü×°	302	µ¤Âó	10	Ò»°ãÃ³Ò×	10786	Ç§¿Ë	0	?	19,047,869
202005	30021500	ÃâÒßÖÆÆ·,ÒÑÅä¶¨¼ÁÁ¿»òÖÆ³ÉÁãÊÛ°ü×°	303	Ó¢¹ú	10	Ò»°ãÃ³Ò×	59447	Ç§¿Ë	0	?	85,454,822
202005	30021500	ÃâÒßÖÆÆ·,ÒÑÅä¶¨¼ÁÁ¿»òÖÆ³ÉÁãÊÛ°ü×°	304	µÂ¹ú	10	Ò»°ãÃ³Ò×	85278	Ç§¿Ë	0	?	142,635,389
202005	30021500	ÃâÒßÖÆÆ·,ÒÑÅä¶¨¼ÁÁ¿»òÖÆ³ÉÁãÊÛ°ü×°	305	·¨¹ú	10	Ò»°ãÃ³Ò×	56251	Ç§¿Ë	0	?	180,569,870
202005	30021500	ÃâÒßÖÆÆ·,ÒÑÅä¶¨¼ÁÁ¿»òÖÆ³ÉÁãÊÛ°ü×°	306	°®¶ûÀ¼	10	Ò»°ãÃ³Ò×	987	Ç§¿Ë	0	?	435,342
202005	30021500	ÃâÒßÖÆÆ·,ÒÑÅä¶¨¼ÁÁ¿»òÖÆ³ÉÁãÊÛ°ü×°	307	Òâ´óÀû	10	Ò»°ãÃ³Ò×	76195	Ç§¿Ë	0	?	235,727,227
202005	30021500	ÃâÒßÖÆÆ·,ÒÑÅä¶¨¼ÁÁ¿»òÖÆ³ÉÁãÊÛ°ü×°	308	Â¬É­±¤	10	Ò»°ãÃ³Ò×	116	Ç§¿Ë	0	?	207,686
202005	30021500	ÃâÒßÖÆÆ·,ÒÑÅä¶¨¼ÁÁ¿»òÖÆ³ÉÁãÊÛ°ü×°	309	ºÉÀ¼	10	Ò»°ãÃ³Ò×	26070	Ç§¿Ë	0	?	29,923,003
202005	30021500	ÃâÒßÖÆÆ·,ÒÑÅä¶¨¼ÁÁ¿»òÖÆ³ÉÁãÊÛ°ü×°	310	Ï£À°	10	Ò»°ãÃ³Ò×	1843	Ç§¿Ë	0	?	3,728,204
202005	30021500	ÃâÒßÖÆÆ·,ÒÑÅä¶¨¼ÁÁ¿»òÖÆ³ÉÁãÊÛ°ü×°	311	ÆÏÌÑÑÀ	10	Ò»°ãÃ³Ò×	4248	Ç§¿Ë	0	?	10,636,438
202005	30021500	ÃâÒßÖÆÆ·,ÒÑÅä¶¨¼ÁÁ¿»òÖÆ³ÉÁãÊÛ°ü×°	312	Î÷°àÑÀ	10	Ò»°ãÃ³Ò×	92118	Ç§¿Ë	0	?	186,535,564
202005	30021500	ÃâÒßÖÆÆ·,ÒÑÅä¶¨¼ÁÁ¿»òÖÆ³ÉÁãÊÛ°ü×°	313	°¢¶û°ÍÄáÑÇ	10	Ò»°ãÃ³Ò×	31	Ç§¿Ë	0	?	116,816
202005	30021500	ÃâÒßÖÆÆ·,ÒÑÅä¶¨¼ÁÁ¿»òÖÆ³ÉÁãÊÛ°ü×°	314	°²µÀ¶û	10	Ò»°ãÃ³Ò×	1	Ç§¿Ë	0	?	703
202005	30021500	ÃâÒßÖÆÆ·,ÒÑÅä¶¨¼ÁÁ¿»òÖÆ³ÉÁãÊÛ°ü×°	315	°ÂµØÀû	10	Ò»°ãÃ³Ò×	12673	Ç§¿Ë	0	?	43,476,967
202005	30021500	ÃâÒßÖÆÆ·,ÒÑÅä¶¨¼ÁÁ¿»òÖÆ³ÉÁãÊÛ°ü×°	316	±£¼ÓÀûÑÇ	10	Ò»°ãÃ³Ò×	798	Ç§¿Ë	0	?	1,587,571
202005	30021500	ÃâÒßÖÆÆ·,ÒÑÅä¶¨¼ÁÁ¿»òÖÆ³ÉÁãÊÛ°ü×°	318	·ÒÀ¼	10	Ò»°ãÃ³Ò×	7450	Ç§¿Ë	0	?	20,272,065
202005	30021500	ÃâÒßÖÆÆ·,ÒÑÅä¶¨¼ÁÁ¿»òÖÆ³ÉÁãÊÛ°ü×°	321	ÐÙÑÀÀû	10	Ò»°ãÃ³Ò×	9150	Ç§¿Ë	0	?	22,336,881
202005	30021500	ÃâÒßÖÆÆ·,ÒÑÅä¶¨¼ÁÁ¿»òÖÆ³ÉÁãÊÛ°ü×°	326	Å²Íþ	10	Ò»°ãÃ³Ò×	54	Ç§¿Ë	0	?	50,689
202005	30021500	ÃâÒßÖÆÆ·,ÒÑÅä¶¨¼ÁÁ¿»òÖÆ³ÉÁãÊÛ°ü×°	327	²¨À¼	10	Ò»°ãÃ³Ò×	24695	Ç§¿Ë	0	?	24,556,483
202005	30021500	ÃâÒßÖÆÆ·,ÒÑÅä¶¨¼ÁÁ¿»òÖÆ³ÉÁãÊÛ°ü×°	328	ÂÞÂíÄáÑÇ	10	Ò»°ãÃ³Ò×	4320	Ç§¿Ë	0	?	8,196,253
202005	30021500	ÃâÒßÖÆÆ·,ÒÑÅä¶¨¼ÁÁ¿»òÖÆ³ÉÁãÊÛ°ü×°	330	Èðµä	10	Ò»°ãÃ³Ò×	12512	Ç§¿Ë	0	?	11,726,007
202005	30021500	ÃâÒßÖÆÆ·,ÒÑÅä¶¨¼ÁÁ¿»òÖÆ³ÉÁãÊÛ°ü×°	331	ÈðÊ¿	10	Ò»°ãÃ³Ò×	8359	Ç§¿Ë	0	?	13,797,265
202005	30021500	ÃâÒßÖÆÆ·,ÒÑÅä¶¨¼ÁÁ¿»òÖÆ³ÉÁãÊÛ°ü×°	334	°®É³ÄáÑÇ	10	Ò»°ãÃ³Ò×	740	Ç§¿Ë	0	?	87,066
202005	30021500	ÃâÒßÖÆÆ·,ÒÑÅä¶¨¼ÁÁ¿»òÖÆ³ÉÁãÊÛ°ü×°	335	À­ÍÑÎ¬ÑÇ	10	Ò»°ãÃ³Ò×	164	Ç§¿Ë	0	?	509,651
202005	30021500	ÃâÒßÖÆÆ·,ÒÑÅä¶¨¼ÁÁ¿»òÖÆ³ÉÁãÊÛ°ü×°	336	Á¢ÌÕÍð	10	Ò»°ãÃ³Ò×	775	Ç§¿Ë	0	?	2,460,453
202005	30021500	ÃâÒßÖÆÆ·,ÒÑÅä¶¨¼ÁÁ¿»òÖÆ³ÉÁãÊÛ°ü×°	337	¸ñÂ³¼ªÑÇ	10	Ò»°ãÃ³Ò×	2311	Ç§¿Ë	0	?	1,431,123
202005	30021500	ÃâÒßÖÆÆ·,ÒÑÅä¶¨¼ÁÁ¿»òÖÆ³ÉÁãÊÛ°ü×°	338	ÑÇÃÀÄáÑÇ	10	Ò»°ãÃ³Ò×	362	Ç§¿Ë	0	?	100,708
202005	30021500	ÃâÒßÖÆÆ·,ÒÑÅä¶¨¼ÁÁ¿»òÖÆ³ÉÁãÊÛ°ü×°	339	°¢Èû°Ý½®	10	Ò»°ãÃ³Ò×	5577	Ç§¿Ë	0	?	617,851
202005	30021500	ÃâÒßÖÆÆ·,ÒÑÅä¶¨¼ÁÁ¿»òÖÆ³ÉÁãÊÛ°ü×°	340	°×¶íÂÞË¹	10	Ò»°ãÃ³Ò×	2571	Ç§¿Ë	0	?	4,428,430
202005	30021500	ÃâÒßÖÆÆ·,ÒÑÅä¶¨¼ÁÁ¿»òÖÆ³ÉÁãÊÛ°ü×°	343	Ä¦¶û¶àÍß	10	Ò»°ãÃ³Ò×	132	Ç§¿Ë	0	?	103,829
202005	30021500	ÃâÒßÖÆÆ·,ÒÑÅä¶¨¼ÁÁ¿»òÖÆ³ÉÁãÊÛ°ü×°	344	¶íÂÞË¹Áª°î	10	Ò»°ãÃ³Ò×	44897	Ç§¿Ë	0	?	97,904,032
202005	30021500	ÃâÒßÖÆÆ·,ÒÑÅä¶¨¼ÁÁ¿»òÖÆ³ÉÁãÊÛ°ü×°	347	ÎÚ¿ËÀ¼	10	Ò»°ãÃ³Ò×	10034	Ç§¿Ë	0	?	15,287,824
202005	30021500	ÃâÒßÖÆÆ·,ÒÑÅä¶¨¼ÁÁ¿»òÖÆ³ÉÁãÊÛ°ü×°	350	Ë¹ÂåÎÄÄáÑÇ	10	Ò»°ãÃ³Ò×	349	Ç§¿Ë	0	?	479,669
202005	30021500	ÃâÒßÖÆÆ·,ÒÑÅä¶¨¼ÁÁ¿»òÖÆ³ÉÁãÊÛ°ü×°	351	¿ËÂÞµØÑÇ	10	Ò»°ãÃ³Ò×	17	Ç§¿Ë	0	?	76,414
202005	30021500	ÃâÒßÖÆÆ·,ÒÑÅä¶¨¼ÁÁ¿»òÖÆ³ÉÁãÊÛ°ü×°	352	½Ý¿Ë	10	Ò»°ãÃ³Ò×	1381	Ç§¿Ë	0	?	1,174,893
202005	30021500	ÃâÒßÖÆÆ·,ÒÑÅä¶¨¼ÁÁ¿»òÖÆ³ÉÁãÊÛ°ü×°	353	Ë¹Âå·¥¿Ë	10	Ò»°ãÃ³Ò×	1065	Ç§¿Ë	0	?	2,341,840
202005	30021500	ÃâÒßÖÆÆ·,ÒÑÅä¶¨¼ÁÁ¿»òÖÆ³ÉÁãÊÛ°ü×°	354	±±ÂíÆä¶Ù¹²ºÍ¹ú	10	Ò»°ãÃ³Ò×	121	Ç§¿Ë	0	?	308,409
202005	30021500	ÃâÒßÖÆÆ·,ÒÑÅä¶¨¼ÁÁ¿»òÖÆ³ÉÁãÊÛ°ü×°	355	²¨ºÚ	10	Ò»°ãÃ³Ò×	367	Ç§¿Ë	0	?	91,177
202005	30021500	ÃâÒßÖÆÆ·,ÒÑÅä¶¨¼ÁÁ¿»òÖÆ³ÉÁãÊÛ°ü×°	358	Èû¶ûÎ¬ÑÇ	10	Ò»°ãÃ³Ò×	6630	Ç§¿Ë	0	?	17,902,407
202005	30021500	ÃâÒßÖÆÆ·,ÒÑÅä¶¨¼ÁÁ¿»òÖÆ³ÉÁãÊÛ°ü×°	402	°¢¸ùÍ¢	10	Ò»°ãÃ³Ò×	1609	Ç§¿Ë	0	?	5,045,762
202005	30021500	ÃâÒßÖÆÆ·,ÒÑÅä¶¨¼ÁÁ¿»òÖÆ³ÉÁãÊÛ°ü×°	408	¶àÃñ×å²£ÀûÎ¬ÑÇ¹ú	10	Ò»°ãÃ³Ò×	1454	Ç§¿Ë	0	?	1,908,857
202005	30021500	ÃâÒßÖÆÆ·,ÒÑÅä¶¨¼ÁÁ¿»òÖÆ³ÉÁãÊÛ°ü×°	410	°ÍÎ÷	10	Ò»°ãÃ³Ò×	217289	Ç§¿Ë	0	?	469,187,460
202005	30021500	ÃâÒßÖÆÆ·,ÒÑÅä¶¨¼ÁÁ¿»òÖÆ³ÉÁãÊÛ°ü×°	412	ÖÇÀû	10	Ò»°ãÃ³Ò×	31008	Ç§¿Ë	0	?	49,121,960
202005	30021500	ÃâÒßÖÆÆ·,ÒÑÅä¶¨¼ÁÁ¿»òÖÆ³ÉÁãÊÛ°ü×°	413	¸çÂ×±ÈÑÇ	10	Ò»°ãÃ³Ò×	26300	Ç§¿Ë	0	?	24,135,407
202005	30021500	ÃâÒßÖÆÆ·,ÒÑÅä¶¨¼ÁÁ¿»òÖÆ³ÉÁãÊÛ°ü×°	415	¸çË¹´ïÀè¼Ó	10	Ò»°ãÃ³Ò×	215	Ç§¿Ë	0	?	144,180
202005	30021500	ÃâÒßÖÆÆ·,ÒÑÅä¶¨¼ÁÁ¿»òÖÆ³ÉÁãÊÛ°ü×°	418	¶àÃ×Äá¼Ó¹²ºÍ¹ú	10	Ò»°ãÃ³Ò×	8991	Ç§¿Ë	0	?	5,263,304
202005	30021500	ÃâÒßÖÆÆ·,ÒÑÅä¶¨¼ÁÁ¿»òÖÆ³ÉÁãÊÛ°ü×°	419	¶ò¹Ï¶à¶û	10	Ò»°ãÃ³Ò×	99308	Ç§¿Ë	0	?	197,375,238
202005	30021500	ÃâÒßÖÆÆ·,ÒÑÅä¶¨¼ÁÁ¿»òÖÆ³ÉÁãÊÛ°ü×°	422	¹ÏµÂÂÞÆÕ	10	Ò»°ãÃ³Ò×	5	Ç§¿Ë	0	?	9,252
202005	30021500	ÃâÒßÖÆÆ·,ÒÑÅä¶¨¼ÁÁ¿»òÖÆ³ÉÁãÊÛ°ü×°	423	Î£µØÂíÀ­	10	Ò»°ãÃ³Ò×	561	Ç§¿Ë	0	?	755,220
202005	30021500	ÃâÒßÖÆÆ·,ÒÑÅä¶¨¼ÁÁ¿»òÖÆ³ÉÁãÊÛ°ü×°	425	º£µØ	10	Ò»°ãÃ³Ò×	7	Ç§¿Ë	0	?	5,554
202005	30021500	ÃâÒßÖÆÆ·,ÒÑÅä¶¨¼ÁÁ¿»òÖÆ³ÉÁãÊÛ°ü×°	426	ºé¶¼À­Ë¹	10	Ò»°ãÃ³Ò×	3565	Ç§¿Ë	0	?	1,816,714
202005	30021500	ÃâÒßÖÆÆ·,ÒÑÅä¶¨¼ÁÁ¿»òÖÆ³ÉÁãÊÛ°ü×°	429	Ä«Î÷¸ç	10	Ò»°ãÃ³Ò×	20627	Ç§¿Ë	0	?	14,194,622
202005	30021500	ÃâÒßÖÆÆ·,ÒÑÅä¶¨¼ÁÁ¿»òÖÆ³ÉÁãÊÛ°ü×°	431	Äá¼ÓÀ­¹Ï	10	Ò»°ãÃ³Ò×	941	Ç§¿Ë	0	?	104,315
202005	30021500	ÃâÒßÖÆÆ·,ÒÑÅä¶¨¼ÁÁ¿»òÖÆ³ÉÁãÊÛ°ü×°	432	°ÍÄÃÂí	10	Ò»°ãÃ³Ò×	392	Ç§¿Ë	0	?	1,058,154
202005	30021500	ÃâÒßÖÆÆ·,ÒÑÅä¶¨¼ÁÁ¿»òÖÆ³ÉÁãÊÛ°ü×°	433	°ÍÀ­¹ç	10	Ò»°ãÃ³Ò×	366	Ç§¿Ë	0	?	438,339
202005	30021500	ÃâÒßÖÆÆ·,ÒÑÅä¶¨¼ÁÁ¿»òÖÆ³ÉÁãÊÛ°ü×°	434	ÃØÂ³	10	Ò»°ãÃ³Ò×	47126	Ç§¿Ë	0	?	98,371,278
202005	30021500	ÃâÒßÖÆÆ·,ÒÑÅä¶¨¼ÁÁ¿»òÖÆ³ÉÁãÊÛ°ü×°	435	²¨¶àÀè¸÷	10	Ò»°ãÃ³Ò×	184	Ç§¿Ë	0	?	493,095
202005	30021500	ÃâÒßÖÆÆ·,ÒÑÅä¶¨¼ÁÁ¿»òÖÆ³ÉÁãÊÛ°ü×°	437	Ê¥Â¬Î÷ÑÇ	10	Ò»°ãÃ³Ò×	6	Ç§¿Ë	0	?	15,840
202005	30021500	ÃâÒßÖÆÆ·,ÒÑÅä¶¨¼ÁÁ¿»òÖÆ³ÉÁãÊÛ°ü×°	439	Ê¥ÎÄÉ­ÌØºÍ¸ñÁÖÄÉ¶¡Ë¹	10	Ò»°ãÃ³Ò×	1	Ç§¿Ë	0	?	3,960
202005	30021500	ÃâÒßÖÆÆ·,ÒÑÅä¶¨¼ÁÁ¿»òÖÆ³ÉÁãÊÛ°ü×°	440	Èø¶ûÍß¶à	10	Ò»°ãÃ³Ò×	668	Ç§¿Ë	0	?	113,693
202005	30021500	ÃâÒßÖÆÆ·,ÒÑÅä¶¨¼ÁÁ¿»òÖÆ³ÉÁãÊÛ°ü×°	442	ÌØÁ¢Äá´ïºÍ¶à°Í¸ç	10	Ò»°ãÃ³Ò×	265	Ç§¿Ë	0	?	55,385
202005	30021500	ÃâÒßÖÆÆ·,ÒÑÅä¶¨¼ÁÁ¿»òÖÆ³ÉÁãÊÛ°ü×°	444	ÎÚÀ­¹ç	10	Ò»°ãÃ³Ò×	0	Ç§¿Ë	0	?	141
202005	30021500	ÃâÒßÖÆÆ·,ÒÑÅä¶¨¼ÁÁ¿»òÖÆ³ÉÁãÊÛ°ü×°	445	Î¯ÄÚÈðÀ­	10	Ò»°ãÃ³Ò×	5304	Ç§¿Ë	0	?	7,905,633
202005	30021500	ÃâÒßÖÆÆ·,ÒÑÅä¶¨¼ÁÁ¿»òÖÆ³ÉÁãÊÛ°ü×°	501	¼ÓÄÃ´ó	10	Ò»°ãÃ³Ò×	18299	Ç§¿Ë	0	?	5,717,291
202005	30021500	ÃâÒßÖÆÆ·,ÒÑÅä¶¨¼ÁÁ¿»òÖÆ³ÉÁãÊÛ°ü×°	502	ÃÀ¹ú	10	Ò»°ãÃ³Ò×	285652	Ç§¿Ë	0	?	507,333,684
202005	30021500	ÃâÒßÖÆÆ·,ÒÑÅä¶¨¼ÁÁ¿»òÖÆ³ÉÁãÊÛ°ü×°	601	°Ä´óÀûÑÇ	10	Ò»°ãÃ³Ò×	15926	Ç§¿Ë	0	?	24,982,505
202005	30021500	ÃâÒßÖÆÆ·,ÒÑÅä¶¨¼ÁÁ¿»òÖÆ³ÉÁãÊÛ°ü×°	609	ÐÂÎ÷À¼	10	Ò»°ãÃ³Ò×	0	Ç§¿Ë	0	?	2,018
202005	30021500	ÃâÒßÖÆÆ·,ÒÑÅä¶¨¼ÁÁ¿»òÖÆ³ÉÁãÊÛ°ü×°	611	°Í²¼ÑÇÐÂ¼¸ÄÚÑÇ	10	Ò»°ãÃ³Ò×	4	Ç§¿Ë	0	?	26,048
202006	30021500	ÃâÒßÖÆÆ·,ÒÑÅä¶¨¼ÁÁ¿»òÖÆ³ÉÁãÊÛ°ü×°	101	°¢¸»º¹	10	Ò»°ãÃ³Ò×	1243	Ç§¿Ë	0	?	2,538,326
202006	30021500	ÃâÒßÖÆÆ·,ÒÑÅä¶¨¼ÁÁ¿»òÖÆ³ÉÁãÊÛ°ü×°	103	ÃÏ¼ÓÀ­¹ú	10	Ò»°ãÃ³Ò×	1853	Ç§¿Ë	0	?	1,923,923
202006	30021500	ÃâÒßÖÆÆ·,ÒÑÅä¶¨¼ÁÁ¿»òÖÆ³ÉÁãÊÛ°ü×°	104	²»µ¤	10	Ò»°ãÃ³Ò×	130	Ç§¿Ë	0	?	138,690
202006	30021500	ÃâÒßÖÆÆ·,ÒÑÅä¶¨¼ÁÁ¿»òÖÆ³ÉÁãÊÛ°ü×°	106	Ãåµé	10	Ò»°ãÃ³Ò×	9297	Ç§¿Ë	0	?	1,861,521
202006	30021500	ÃâÒßÖÆÆ·,ÒÑÅä¶¨¼ÁÁ¿»òÖÆ³ÉÁãÊÛ°ü×°	107	¼íÆÒÕ¯	10	Ò»°ãÃ³Ò×	2034	Ç§¿Ë	0	?	463,137
202006	30021500	ÃâÒßÖÆÆ·,ÒÑÅä¶¨¼ÁÁ¿»òÖÆ³ÉÁãÊÛ°ü×°	108	ÈûÆÖÂ·Ë¹	10	Ò»°ãÃ³Ò×	35	Ç§¿Ë	0	?	158,523
202006	30021500	ÃâÒßÖÆÆ·,ÒÑÅä¶¨¼ÁÁ¿»òÖÆ³ÉÁãÊÛ°ü×°	110	ÖÐ¹úÏã¸Û	10	Ò»°ãÃ³Ò×	31172	Ç§¿Ë	0	?	65,759,353
202006	30021500	ÃâÒßÖÆÆ·,ÒÑÅä¶¨¼ÁÁ¿»òÖÆ³ÉÁãÊÛ°ü×°	111	Ó¡¶È	10	Ò»°ãÃ³Ò×	21643	Ç§¿Ë	0	?	7,348,039
202006	30021500	ÃâÒßÖÆÆ·,ÒÑÅä¶¨¼ÁÁ¿»òÖÆ³ÉÁãÊÛ°ü×°	112	Ó¡¶ÈÄáÎ÷ÑÇ	10	Ò»°ãÃ³Ò×	62754	Ç§¿Ë	0	?	96,031,765
202006	30021500	ÃâÒßÖÆÆ·,ÒÑÅä¶¨¼ÁÁ¿»òÖÆ³ÉÁãÊÛ°ü×°	113	ÒÁÀÊ	10	Ò»°ãÃ³Ò×	950	Ç§¿Ë	0	?	2,549,099
202006	30021500	ÃâÒßÖÆÆ·,ÒÑÅä¶¨¼ÁÁ¿»òÖÆ³ÉÁãÊÛ°ü×°	114	ÒÁÀ­¿Ë	10	Ò»°ãÃ³Ò×	2030	Ç§¿Ë	0	?	2,044,517
202006	30021500	ÃâÒßÖÆÆ·,ÒÑÅä¶¨¼ÁÁ¿»òÖÆ³ÉÁãÊÛ°ü×°	115	ÒÔÉ«ÁÐ	10	Ò»°ãÃ³Ò×	3224	Ç§¿Ë	0	?	677,463
202006	30021500	ÃâÒßÖÆÆ·,ÒÑÅä¶¨¼ÁÁ¿»òÖÆ³ÉÁãÊÛ°ü×°	116	ÈÕ±¾	10	Ò»°ãÃ³Ò×	19451	Ç§¿Ë	0	?	58,006,223
202006	30021500	ÃâÒßÖÆÆ·,ÒÑÅä¶¨¼ÁÁ¿»òÖÆ³ÉÁãÊÛ°ü×°	117	Ô¼µ©	10	Ò»°ãÃ³Ò×	1882	Ç§¿Ë	0	?	794,582
202006	30021500	ÃâÒßÖÆÆ·,ÒÑÅä¶¨¼ÁÁ¿»òÖÆ³ÉÁãÊÛ°ü×°	118	¿ÆÍþÌØ	10	Ò»°ãÃ³Ò×	935	Ç§¿Ë	0	?	176,178
202006	30021500	ÃâÒßÖÆÆ·,ÒÑÅä¶¨¼ÁÁ¿»òÖÆ³ÉÁãÊÛ°ü×°	119	ÀÏÎÎ	10	Ò»°ãÃ³Ò×	599	Ç§¿Ë	0	?	209,691
202006	30021500	ÃâÒßÖÆÆ·,ÒÑÅä¶¨¼ÁÁ¿»òÖÆ³ÉÁãÊÛ°ü×°	120	Àè°ÍÄÛ	10	Ò»°ãÃ³Ò×	36	Ç§¿Ë	0	?	45,441
202006	30021500	ÃâÒßÖÆÆ·,ÒÑÅä¶¨¼ÁÁ¿»òÖÆ³ÉÁãÊÛ°ü×°	122	ÂíÀ´Î÷ÑÇ	10	Ò»°ãÃ³Ò×	4382	Ç§¿Ë	0	?	3,483,610
202006	30021500	ÃâÒßÖÆÆ·,ÒÑÅä¶¨¼ÁÁ¿»òÖÆ³ÉÁãÊÛ°ü×°	123	Âí¶û´ú·ò	10	Ò»°ãÃ³Ò×	100	Ç§¿Ë	0	?	75,229
202006	30021500	ÃâÒßÖÆÆ·,ÒÑÅä¶¨¼ÁÁ¿»òÖÆ³ÉÁãÊÛ°ü×°	124	ÃÉ¹Å	10	Ò»°ãÃ³Ò×	1309	Ç§¿Ë	0	?	255,699
202006	30021500	ÃâÒßÖÆÆ·,ÒÑÅä¶¨¼ÁÁ¿»òÖÆ³ÉÁãÊÛ°ü×°	125	Äá²´¶ûÁª°îÃñÖ÷¹²ºÍ¹ú	10	Ò»°ãÃ³Ò×	6163	Ç§¿Ë	0	?	8,993,381
202006	30021500	ÃâÒßÖÆÆ·,ÒÑÅä¶¨¼ÁÁ¿»òÖÆ³ÉÁãÊÛ°ü×°	126	°¢Âü	10	Ò»°ãÃ³Ò×	677	Ç§¿Ë	0	?	414,975
202006	30021500	ÃâÒßÖÆÆ·,ÒÑÅä¶¨¼ÁÁ¿»òÖÆ³ÉÁãÊÛ°ü×°	127	°Í»ùË¹Ì¹	10	Ò»°ãÃ³Ò×	89661	Ç§¿Ë	0	?	10,635,207
202006	30021500	ÃâÒßÖÆÆ·,ÒÑÅä¶¨¼ÁÁ¿»òÖÆ³ÉÁãÊÛ°ü×°	128	°ÍÀÕË¹Ì¹	10	Ò»°ãÃ³Ò×	565	Ç§¿Ë	0	?	88,446
202006	30021500	ÃâÒßÖÆÆ·,ÒÑÅä¶¨¼ÁÁ¿»òÖÆ³ÉÁãÊÛ°ü×°	129	·ÆÂÉ±ö	10	Ò»°ãÃ³Ò×	39344	Ç§¿Ë	0	?	55,257,567
202006	30021500	ÃâÒßÖÆÆ·,ÒÑÅä¶¨¼ÁÁ¿»òÖÆ³ÉÁãÊÛ°ü×°	130	¿¨Ëþ¶û	10	Ò»°ãÃ³Ò×	366	Ç§¿Ë	0	?	1,152,042
202006	30021500	ÃâÒßÖÆÆ·,ÒÑÅä¶¨¼ÁÁ¿»òÖÆ³ÉÁãÊÛ°ü×°	131	É³ÌØ°¢À­²®	10	Ò»°ãÃ³Ò×	7431	Ç§¿Ë	0	?	9,849,599
202006	30021500	ÃâÒßÖÆÆ·,ÒÑÅä¶¨¼ÁÁ¿»òÖÆ³ÉÁãÊÛ°ü×°	132	ÐÂ¼ÓÆÂ	10	Ò»°ãÃ³Ò×	16150	Ç§¿Ë	0	?	44,780,597
202006	30021500	ÃâÒßÖÆÆ·,ÒÑÅä¶¨¼ÁÁ¿»òÖÆ³ÉÁãÊÛ°ü×°	133	º«¹ú	10	Ò»°ãÃ³Ò×	28125	Ç§¿Ë	0	?	48,553,582
202006	30021500	ÃâÒßÖÆÆ·,ÒÑÅä¶¨¼ÁÁ¿»òÖÆ³ÉÁãÊÛ°ü×°	134	Ë¹ÀïÀ¼¿¨	10	Ò»°ãÃ³Ò×	2639	Ç§¿Ë	0	?	507,110
202006	30021500	ÃâÒßÖÆÆ·,ÒÑÅä¶¨¼ÁÁ¿»òÖÆ³ÉÁãÊÛ°ü×°	135	ÐðÀûÑÇ	10	Ò»°ãÃ³Ò×	3882	Ç§¿Ë	0	?	106,434
202006	30021500	ÃâÒßÖÆÆ·,ÒÑÅä¶¨¼ÁÁ¿»òÖÆ³ÉÁãÊÛ°ü×°	136	Ì©¹ú	10	Ò»°ãÃ³Ò×	9172	Ç§¿Ë	0	?	1,717,601
202006	30021500	ÃâÒßÖÆÆ·,ÒÑÅä¶¨¼ÁÁ¿»òÖÆ³ÉÁãÊÛ°ü×°	137	ÍÁ¶úÆä	10	Ò»°ãÃ³Ò×	3994	Ç§¿Ë	0	?	3,430,919
202006	30021500	ÃâÒßÖÆÆ·,ÒÑÅä¶¨¼ÁÁ¿»òÖÆ³ÉÁãÊÛ°ü×°	138	°¢ÁªÇõ	10	Ò»°ãÃ³Ò×	21225	Ç§¿Ë	0	?	27,105,878
202006	30021500	ÃâÒßÖÆÆ·,ÒÑÅä¶¨¼ÁÁ¿»òÖÆ³ÉÁãÊÛ°ü×°	139	Ò²ÃÅ	10	Ò»°ãÃ³Ò×	3324	Ç§¿Ë	0	?	1,094,057
202006	30021500	ÃâÒßÖÆÆ·,ÒÑÅä¶¨¼ÁÁ¿»òÖÆ³ÉÁãÊÛ°ü×°	141	Ô½ÄÏ	10	Ò»°ãÃ³Ò×	111	Ç§¿Ë	0	?	406,255
202006	30021500	ÃâÒßÖÆÆ·,ÒÑÅä¶¨¼ÁÁ¿»òÖÆ³ÉÁãÊÛ°ü×°	143	ÖÐ¹úÌ¨Íå	10	Ò»°ãÃ³Ò×	142	Ç§¿Ë	0	?	507,755
202006	30021500	ÃâÒßÖÆÆ·,ÒÑÅä¶¨¼ÁÁ¿»òÖÆ³ÉÁãÊÛ°ü×°	145	¹þÈø¿ËË¹Ì¹	10	Ò»°ãÃ³Ò×	2022	Ç§¿Ë	0	?	2,742,504
202006	30021500	ÃâÒßÖÆÆ·,ÒÑÅä¶¨¼ÁÁ¿»òÖÆ³ÉÁãÊÛ°ü×°	146	¼ª¶û¼ªË¹Ë¹Ì¹	10	Ò»°ãÃ³Ò×	367	Ç§¿Ë	0	?	1,107,767
202006	30021500	ÃâÒßÖÆÆ·,ÒÑÅä¶¨¼ÁÁ¿»òÖÆ³ÉÁãÊÛ°ü×°	146	¼ª¶û¼ªË¹Ë¹Ì¹	12	ÆäËû¾èÔùÎï×Ê	65	Ç§¿Ë	0	?	331,875
202006	30021500	ÃâÒßÖÆÆ·,ÒÑÅä¶¨¼ÁÁ¿»òÖÆ³ÉÁãÊÛ°ü×°	147	Ëþ¼ª¿ËË¹Ì¹	10	Ò»°ãÃ³Ò×	1143	Ç§¿Ë	0	?	2,509,593
202006	30021500	ÃâÒßÖÆÆ·,ÒÑÅä¶¨¼ÁÁ¿»òÖÆ³ÉÁãÊÛ°ü×°	148	ÍÁ¿âÂüË¹Ì¹	10	Ò»°ãÃ³Ò×	465	Ç§¿Ë	0	?	506,894
202006	30021500	ÃâÒßÖÆÆ·,ÒÑÅä¶¨¼ÁÁ¿»òÖÆ³ÉÁãÊÛ°ü×°	149	ÎÚ×È±ð¿ËË¹Ì¹	10	Ò»°ãÃ³Ò×	1151	Ç§¿Ë	0	?	1,044,726
202006	30021500	ÃâÒßÖÆÆ·,ÒÑÅä¶¨¼ÁÁ¿»òÖÆ³ÉÁãÊÛ°ü×°	201	°¢¶û¼°ÀûÑÇ	10	Ò»°ãÃ³Ò×	3599	Ç§¿Ë	0	?	1,364,101
202006	30021500	ÃâÒßÖÆÆ·,ÒÑÅä¶¨¼ÁÁ¿»òÖÆ³ÉÁãÊÛ°ü×°	202	°²¸çÀ­	10	Ò»°ãÃ³Ò×	4566	Ç§¿Ë	0	?	922,555
202006	30021500	ÃâÒßÖÆÆ·,ÒÑÅä¶¨¼ÁÁ¿»òÖÆ³ÉÁãÊÛ°ü×°	204	²©´ÄÍßÄÉ	10	Ò»°ãÃ³Ò×	900	Ç§¿Ë	0	?	2,838,240
202006	30021500	ÃâÒßÖÆÆ·,ÒÑÅä¶¨¼ÁÁ¿»òÖÆ³ÉÁãÊÛ°ü×°	205	²¼Â¡µÏ	10	Ò»°ãÃ³Ò×	287	Ç§¿Ë	0	?	43,824
202006	30021500	ÃâÒßÖÆÆ·,ÒÑÅä¶¨¼ÁÁ¿»òÖÆ³ÉÁãÊÛ°ü×°	206	¿¦ÂóÂ¡	10	Ò»°ãÃ³Ò×	346	Ç§¿Ë	0	?	495,547
202006	30021500	ÃâÒßÖÆÆ·,ÒÑÅä¶¨¼ÁÁ¿»òÖÆ³ÉÁãÊÛ°ü×°	213	¸Õ¹û(²¼)	10	Ò»°ãÃ³Ò×	40	Ç§¿Ë	0	?	177,390
202006	30021500	ÃâÒßÖÆÆ·,ÒÑÅä¶¨¼ÁÁ¿»òÖÆ³ÉÁãÊÛ°ü×°	215	°£¼°	10	Ò»°ãÃ³Ò×	9907	Ç§¿Ë	0	?	2,342,156
202006	30021500	ÃâÒßÖÆÆ·,ÒÑÅä¶¨¼ÁÁ¿»òÖÆ³ÉÁãÊÛ°ü×°	217	°£Èû¶í±ÈÑÇ	10	Ò»°ãÃ³Ò×	1684	Ç§¿Ë	0	?	1,484,507
202006	30021500	ÃâÒßÖÆÆ·,ÒÑÅä¶¨¼ÁÁ¿»òÖÆ³ÉÁãÊÛ°ü×°	218	¼ÓÅî	10	Ò»°ãÃ³Ò×	53	Ç§¿Ë	0	?	13,469
202006	30021500	ÃâÒßÖÆÆ·,ÒÑÅä¶¨¼ÁÁ¿»òÖÆ³ÉÁãÊÛ°ü×°	220	¼ÓÄÉ	10	Ò»°ãÃ³Ò×	6375	Ç§¿Ë	0	?	1,309,652
202006	30021500	ÃâÒßÖÆÆ·,ÒÑÅä¶¨¼ÁÁ¿»òÖÆ³ÉÁãÊÛ°ü×°	221	¼¸ÄÚÑÇ	10	Ò»°ãÃ³Ò×	311	Ç§¿Ë	0	?	1,171,507
202006	30021500	ÃâÒßÖÆÆ·,ÒÑÅä¶¨¼ÁÁ¿»òÖÆ³ÉÁãÊÛ°ü×°	221	¼¸ÄÚÑÇ	12	ÆäËû¾èÔùÎï×Ê	378	Ç§¿Ë	0	?	1,532,650
202006	30021500	ÃâÒßÖÆÆ·,ÒÑÅä¶¨¼ÁÁ¿»òÖÆ³ÉÁãÊÛ°ü×°	223	¿ÆÌØµÏÍß	10	Ò»°ãÃ³Ò×	259	Ç§¿Ë	0	?	427,275
202006	30021500	ÃâÒßÖÆÆ·,ÒÑÅä¶¨¼ÁÁ¿»òÖÆ³ÉÁãÊÛ°ü×°	224	¿ÏÄáÑÇ	10	Ò»°ãÃ³Ò×	1594	Ç§¿Ë	0	?	626,301
202006	30021500	ÃâÒßÖÆÆ·,ÒÑÅä¶¨¼ÁÁ¿»òÖÆ³ÉÁãÊÛ°ü×°	225	Àû±ÈÀïÑÇ	10	Ò»°ãÃ³Ò×	118	Ç§¿Ë	0	?	335,646
202006	30021500	ÃâÒßÖÆÆ·,ÒÑÅä¶¨¼ÁÁ¿»òÖÆ³ÉÁãÊÛ°ü×°	227	Âí´ï¼ÓË¹¼Ó	10	Ò»°ãÃ³Ò×	247	Ç§¿Ë	0	?	48,261
202006	30021500	ÃâÒßÖÆÆ·,ÒÑÅä¶¨¼ÁÁ¿»òÖÆ³ÉÁãÊÛ°ü×°	229	ÂíÀï	10	Ò»°ãÃ³Ò×	212	Ç§¿Ë	0	?	162,310
202006	30021500	ÃâÒßÖÆÆ·,ÒÑÅä¶¨¼ÁÁ¿»òÖÆ³ÉÁãÊÛ°ü×°	231	Ã«ÀïÇóË¹	10	Ò»°ãÃ³Ò×	55	Ç§¿Ë	0	?	7,623
202006	30021500	ÃâÒßÖÆÆ·,ÒÑÅä¶¨¼ÁÁ¿»òÖÆ³ÉÁãÊÛ°ü×°	232	Ä¦Âå¸ç	10	Ò»°ãÃ³Ò×	1074	Ç§¿Ë	0	?	800,844
202006	30021500	ÃâÒßÖÆÆ·,ÒÑÅä¶¨¼ÁÁ¿»òÖÆ³ÉÁãÊÛ°ü×°	233	ÄªÉ£±È¿Ë	10	Ò»°ãÃ³Ò×	3293	Ç§¿Ë	0	?	241,694
202006	30021500	ÃâÒßÖÆÆ·,ÒÑÅä¶¨¼ÁÁ¿»òÖÆ³ÉÁãÊÛ°ü×°	234	ÄÉÃ×±ÈÑÇ	10	Ò»°ãÃ³Ò×	991	Ç§¿Ë	0	?	210,748
202006	30021500	ÃâÒßÖÆÆ·,ÒÑÅä¶¨¼ÁÁ¿»òÖÆ³ÉÁãÊÛ°ü×°	235	ÄáÈÕ¶û	10	Ò»°ãÃ³Ò×	25	Ç§¿Ë	0	?	87,815
202006	30021500	ÃâÒßÖÆÆ·,ÒÑÅä¶¨¼ÁÁ¿»òÖÆ³ÉÁãÊÛ°ü×°	236	ÄáÈÕÀûÑÇ	10	Ò»°ãÃ³Ò×	5833	Ç§¿Ë	0	?	850,727
202006	30021500	ÃâÒßÖÆÆ·,ÒÑÅä¶¨¼ÁÁ¿»òÖÆ³ÉÁãÊÛ°ü×°	238	Â¬Íú´ï	10	Ò»°ãÃ³Ò×	428	Ç§¿Ë	0	?	76,250
202006	30021500	ÃâÒßÖÆÆ·,ÒÑÅä¶¨¼ÁÁ¿»òÖÆ³ÉÁãÊÛ°ü×°	240	ÈûÄÚ¼Ó¶û	10	Ò»°ãÃ³Ò×	49	Ç§¿Ë	0	?	50,924
202006	30021500	ÃâÒßÖÆÆ·,ÒÑÅä¶¨¼ÁÁ¿»òÖÆ³ÉÁãÊÛ°ü×°	243	Ë÷ÂíÀï	10	Ò»°ãÃ³Ò×	2199	Ç§¿Ë	0	?	1,675,449
202006	30021500	ÃâÒßÖÆÆ·,ÒÑÅä¶¨¼ÁÁ¿»òÖÆ³ÉÁãÊÛ°ü×°	244	ÄÏ·Ç	10	Ò»°ãÃ³Ò×	9506	Ç§¿Ë	0	?	1,760,129
202006	30021500	ÃâÒßÖÆÆ·,ÒÑÅä¶¨¼ÁÁ¿»òÖÆ³ÉÁãÊÛ°ü×°	246	ËÕµ¤	10	Ò»°ãÃ³Ò×	9885	Ç§¿Ë	0	?	2,685,024
202006	30021500	ÃâÒßÖÆÆ·,ÒÑÅä¶¨¼ÁÁ¿»òÖÆ³ÉÁãÊÛ°ü×°	247	Ì¹É£ÄáÑÇ	10	Ò»°ãÃ³Ò×	3139	Ç§¿Ë	0	?	601,096
202006	30021500	ÃâÒßÖÆÆ·,ÒÑÅä¶¨¼ÁÁ¿»òÖÆ³ÉÁãÊÛ°ü×°	248	¶à¸ç	10	Ò»°ãÃ³Ò×	1166	Ç§¿Ë	0	?	460,085
202006	30021500	ÃâÒßÖÆÆ·,ÒÑÅä¶¨¼ÁÁ¿»òÖÆ³ÉÁãÊÛ°ü×°	249	Í»ÄáË¹	10	Ò»°ãÃ³Ò×	1289	Ç§¿Ë	0	?	309,368
202006	30021500	ÃâÒßÖÆÆ·,ÒÑÅä¶¨¼ÁÁ¿»òÖÆ³ÉÁãÊÛ°ü×°	250	ÎÚ¸É´ï	10	Ò»°ãÃ³Ò×	921	Ç§¿Ë	0	?	350,703
202006	30021500	ÃâÒßÖÆÆ·,ÒÑÅä¶¨¼ÁÁ¿»òÖÆ³ÉÁãÊÛ°ü×°	251	²¼»ùÄÉ·¨Ë÷	10	Ò»°ãÃ³Ò×	230	Ç§¿Ë	0	?	153,977
202006	30021500	ÃâÒßÖÆÆ·,ÒÑÅä¶¨¼ÁÁ¿»òÖÆ³ÉÁãÊÛ°ü×°	252	¸Õ¹û(½ð)	10	Ò»°ãÃ³Ò×	126	Ç§¿Ë	0	?	239,565
202006	30021500	ÃâÒßÖÆÆ·,ÒÑÅä¶¨¼ÁÁ¿»òÖÆ³ÉÁãÊÛ°ü×°	253	ÔÞ±ÈÑÇ	10	Ò»°ãÃ³Ò×	1200	Ç§¿Ë	0	?	277,000
202006	30021500	ÃâÒßÖÆÆ·,ÒÑÅä¶¨¼ÁÁ¿»òÖÆ³ÉÁãÊÛ°ü×°	254	½ò°Í²¼Î¤	10	Ò»°ãÃ³Ò×	379	Ç§¿Ë	0	?	736,906
202006	30021500	ÃâÒßÖÆÆ·,ÒÑÅä¶¨¼ÁÁ¿»òÖÆ³ÉÁãÊÛ°ü×°	301	±ÈÀûÊ±	10	Ò»°ãÃ³Ò×	1304	Ç§¿Ë	0	?	2,138,018
202006	30021500	ÃâÒßÖÆÆ·,ÒÑÅä¶¨¼ÁÁ¿»òÖÆ³ÉÁãÊÛ°ü×°	302	µ¤Âó	10	Ò»°ãÃ³Ò×	4162	Ç§¿Ë	0	?	11,593,230
202006	30021500	ÃâÒßÖÆÆ·,ÒÑÅä¶¨¼ÁÁ¿»òÖÆ³ÉÁãÊÛ°ü×°	303	Ó¢¹ú	10	Ò»°ãÃ³Ò×	40088	Ç§¿Ë	0	?	66,329,802
202006	30021500	ÃâÒßÖÆÆ·,ÒÑÅä¶¨¼ÁÁ¿»òÖÆ³ÉÁãÊÛ°ü×°	304	µÂ¹ú	10	Ò»°ãÃ³Ò×	69959	Ç§¿Ë	0	?	70,100,864
202006	30021500	ÃâÒßÖÆÆ·,ÒÑÅä¶¨¼ÁÁ¿»òÖÆ³ÉÁãÊÛ°ü×°	305	·¨¹ú	10	Ò»°ãÃ³Ò×	25194	Ç§¿Ë	0	?	53,200,500
202006	30021500	ÃâÒßÖÆÆ·,ÒÑÅä¶¨¼ÁÁ¿»òÖÆ³ÉÁãÊÛ°ü×°	306	°®¶ûÀ¼	10	Ò»°ãÃ³Ò×	34	Ç§¿Ë	0	?	58,167
202006	30021500	ÃâÒßÖÆÆ·,ÒÑÅä¶¨¼ÁÁ¿»òÖÆ³ÉÁãÊÛ°ü×°	307	Òâ´óÀû	10	Ò»°ãÃ³Ò×	9594	Ç§¿Ë	0	?	15,468,357
202006	30021500	ÃâÒßÖÆÆ·,ÒÑÅä¶¨¼ÁÁ¿»òÖÆ³ÉÁãÊÛ°ü×°	309	ºÉÀ¼	10	Ò»°ãÃ³Ò×	17386	Ç§¿Ë	0	?	31,290,049
202006	30021500	ÃâÒßÖÆÆ·,ÒÑÅä¶¨¼ÁÁ¿»òÖÆ³ÉÁãÊÛ°ü×°	310	Ï£À°	10	Ò»°ãÃ³Ò×	514	Ç§¿Ë	0	?	992,374
202006	30021500	ÃâÒßÖÆÆ·,ÒÑÅä¶¨¼ÁÁ¿»òÖÆ³ÉÁãÊÛ°ü×°	311	ÆÏÌÑÑÀ	10	Ò»°ãÃ³Ò×	231	Ç§¿Ë	0	?	684,017
202006	30021500	ÃâÒßÖÆÆ·,ÒÑÅä¶¨¼ÁÁ¿»òÖÆ³ÉÁãÊÛ°ü×°	312	Î÷°àÑÀ	10	Ò»°ãÃ³Ò×	34392	Ç§¿Ë	0	?	78,109,453
202006	30021500	ÃâÒßÖÆÆ·,ÒÑÅä¶¨¼ÁÁ¿»òÖÆ³ÉÁãÊÛ°ü×°	313	°¢¶û°ÍÄáÑÇ	10	Ò»°ãÃ³Ò×	932	Ç§¿Ë	0	?	337,927
202006	30021500	ÃâÒßÖÆÆ·,ÒÑÅä¶¨¼ÁÁ¿»òÖÆ³ÉÁãÊÛ°ü×°	314	°²µÀ¶û	10	Ò»°ãÃ³Ò×	3	Ç§¿Ë	0	?	8,589
202006	30021500	ÃâÒßÖÆÆ·,ÒÑÅä¶¨¼ÁÁ¿»òÖÆ³ÉÁãÊÛ°ü×°	315	°ÂµØÀû	10	Ò»°ãÃ³Ò×	8762	Ç§¿Ë	0	?	26,748,451
202006	30021500	ÃâÒßÖÆÆ·,ÒÑÅä¶¨¼ÁÁ¿»òÖÆ³ÉÁãÊÛ°ü×°	316	±£¼ÓÀûÑÇ	10	Ò»°ãÃ³Ò×	390	Ç§¿Ë	0	?	809,677
202006	30021500	ÃâÒßÖÆÆ·,ÒÑÅä¶¨¼ÁÁ¿»òÖÆ³ÉÁãÊÛ°ü×°	318	·ÒÀ¼	10	Ò»°ãÃ³Ò×	9423	Ç§¿Ë	0	?	18,565,805
202006	30021500	ÃâÒßÖÆÆ·,ÒÑÅä¶¨¼ÁÁ¿»òÖÆ³ÉÁãÊÛ°ü×°	321	ÐÙÑÀÀû	10	Ò»°ãÃ³Ò×	3366	Ç§¿Ë	0	?	2,106,572
202006	30021500	ÃâÒßÖÆÆ·,ÒÑÅä¶¨¼ÁÁ¿»òÖÆ³ÉÁãÊÛ°ü×°	322	±ùµº	10	Ò»°ãÃ³Ò×	4	Ç§¿Ë	0	?	12,920
202006	30021500	ÃâÒßÖÆÆ·,ÒÑÅä¶¨¼ÁÁ¿»òÖÆ³ÉÁãÊÛ°ü×°	325	Ä¦ÄÉ¸ç	10	Ò»°ãÃ³Ò×	214	Ç§¿Ë	0	?	858,284
202006	30021500	ÃâÒßÖÆÆ·,ÒÑÅä¶¨¼ÁÁ¿»òÖÆ³ÉÁãÊÛ°ü×°	327	²¨À¼	10	Ò»°ãÃ³Ò×	17572	Ç§¿Ë	0	?	13,800,341
202006	30021500	ÃâÒßÖÆÆ·,ÒÑÅä¶¨¼ÁÁ¿»òÖÆ³ÉÁãÊÛ°ü×°	328	ÂÞÂíÄáÑÇ	10	Ò»°ãÃ³Ò×	1511	Ç§¿Ë	0	?	2,164,232
202006	30021500	ÃâÒßÖÆÆ·,ÒÑÅä¶¨¼ÁÁ¿»òÖÆ³ÉÁãÊÛ°ü×°	330	Èðµä	10	Ò»°ãÃ³Ò×	3394	Ç§¿Ë	0	?	2,086,201
202006	30021500	ÃâÒßÖÆÆ·,ÒÑÅä¶¨¼ÁÁ¿»òÖÆ³ÉÁãÊÛ°ü×°	331	ÈðÊ¿	10	Ò»°ãÃ³Ò×	4226	Ç§¿Ë	0	?	6,361,032
202006	30021500	ÃâÒßÖÆÆ·,ÒÑÅä¶¨¼ÁÁ¿»òÖÆ³ÉÁãÊÛ°ü×°	334	°®É³ÄáÑÇ	10	Ò»°ãÃ³Ò×	35	Ç§¿Ë	0	?	43,096
202006	30021500	ÃâÒßÖÆÆ·,ÒÑÅä¶¨¼ÁÁ¿»òÖÆ³ÉÁãÊÛ°ü×°	335	À­ÍÑÎ¬ÑÇ	10	Ò»°ãÃ³Ò×	32	Ç§¿Ë	0	?	16,448
202006	30021500	ÃâÒßÖÆÆ·,ÒÑÅä¶¨¼ÁÁ¿»òÖÆ³ÉÁãÊÛ°ü×°	336	Á¢ÌÕÍð	10	Ò»°ãÃ³Ò×	3969	Ç§¿Ë	0	?	3,518,362
202006	30021500	ÃâÒßÖÆÆ·,ÒÑÅä¶¨¼ÁÁ¿»òÖÆ³ÉÁãÊÛ°ü×°	337	¸ñÂ³¼ªÑÇ	10	Ò»°ãÃ³Ò×	3310	Ç§¿Ë	0	?	1,715,197
202006	30021500	ÃâÒßÖÆÆ·,ÒÑÅä¶¨¼ÁÁ¿»òÖÆ³ÉÁãÊÛ°ü×°	338	ÑÇÃÀÄáÑÇ	10	Ò»°ãÃ³Ò×	84	Ç§¿Ë	0	?	212,868
202006	30021500	ÃâÒßÖÆÆ·,ÒÑÅä¶¨¼ÁÁ¿»òÖÆ³ÉÁãÊÛ°ü×°	339	°¢Èû°Ý½®	10	Ò»°ãÃ³Ò×	105	Ç§¿Ë	0	?	54,394
202006	30021500	ÃâÒßÖÆÆ·,ÒÑÅä¶¨¼ÁÁ¿»òÖÆ³ÉÁãÊÛ°ü×°	340	°×¶íÂÞË¹	10	Ò»°ãÃ³Ò×	1666	Ç§¿Ë	0	?	2,767,628
202006	30021500	ÃâÒßÖÆÆ·,ÒÑÅä¶¨¼ÁÁ¿»òÖÆ³ÉÁãÊÛ°ü×°	343	Ä¦¶û¶àÍß	10	Ò»°ãÃ³Ò×	167	Ç§¿Ë	0	?	204,542
202006	30021500	ÃâÒßÖÆÆ·,ÒÑÅä¶¨¼ÁÁ¿»òÖÆ³ÉÁãÊÛ°ü×°	344	¶íÂÞË¹Áª°î	10	Ò»°ãÃ³Ò×	58888	Ç§¿Ë	0	?	109,344,415
202006	30021500	ÃâÒßÖÆÆ·,ÒÑÅä¶¨¼ÁÁ¿»òÖÆ³ÉÁãÊÛ°ü×°	347	ÎÚ¿ËÀ¼	10	Ò»°ãÃ³Ò×	3593	Ç§¿Ë	0	?	2,410,051
202006	30021500	ÃâÒßÖÆÆ·,ÒÑÅä¶¨¼ÁÁ¿»òÖÆ³ÉÁãÊÛ°ü×°	350	Ë¹ÂåÎÄÄáÑÇ	10	Ò»°ãÃ³Ò×	92	Ç§¿Ë	0	?	151,384
202006	30021500	ÃâÒßÖÆÆ·,ÒÑÅä¶¨¼ÁÁ¿»òÖÆ³ÉÁãÊÛ°ü×°	351	¿ËÂÞµØÑÇ	10	Ò»°ãÃ³Ò×	2225	Ç§¿Ë	0	?	227,224
202006	30021500	ÃâÒßÖÆÆ·,ÒÑÅä¶¨¼ÁÁ¿»òÖÆ³ÉÁãÊÛ°ü×°	352	½Ý¿Ë	10	Ò»°ãÃ³Ò×	387	Ç§¿Ë	0	?	240,231
202006	30021500	ÃâÒßÖÆÆ·,ÒÑÅä¶¨¼ÁÁ¿»òÖÆ³ÉÁãÊÛ°ü×°	353	Ë¹Âå·¥¿Ë	10	Ò»°ãÃ³Ò×	1605	Ç§¿Ë	0	?	1,249,548
202006	30021500	ÃâÒßÖÆÆ·,ÒÑÅä¶¨¼ÁÁ¿»òÖÆ³ÉÁãÊÛ°ü×°	354	±±ÂíÆä¶Ù¹²ºÍ¹ú	10	Ò»°ãÃ³Ò×	4	Ç§¿Ë	0	?	21,965
202006	30021500	ÃâÒßÖÆÆ·,ÒÑÅä¶¨¼ÁÁ¿»òÖÆ³ÉÁãÊÛ°ü×°	355	²¨ºÚ	10	Ò»°ãÃ³Ò×	8	Ç§¿Ë	0	?	19,009
202006	30021500	ÃâÒßÖÆÆ·,ÒÑÅä¶¨¼ÁÁ¿»òÖÆ³ÉÁãÊÛ°ü×°	358	Èû¶ûÎ¬ÑÇ	10	Ò»°ãÃ³Ò×	1793	Ç§¿Ë	0	?	192,068
202006	30021500	ÃâÒßÖÆÆ·,ÒÑÅä¶¨¼ÁÁ¿»òÖÆ³ÉÁãÊÛ°ü×°	402	°¢¸ùÍ¢	10	Ò»°ãÃ³Ò×	7518	Ç§¿Ë	0	?	14,351,861
202006	30021500	ÃâÒßÖÆÆ·,ÒÑÅä¶¨¼ÁÁ¿»òÖÆ³ÉÁãÊÛ°ü×°	404	°Í¹þÂí	10	Ò»°ãÃ³Ò×	11	Ç§¿Ë	0	?	22,723
202006	30021500	ÃâÒßÖÆÆ·,ÒÑÅä¶¨¼ÁÁ¿»òÖÆ³ÉÁãÊÛ°ü×°	408	¶àÃñ×å²£ÀûÎ¬ÑÇ¹ú	10	Ò»°ãÃ³Ò×	4823	Ç§¿Ë	0	?	8,560,992
202006	30021500	ÃâÒßÖÆÆ·,ÒÑÅä¶¨¼ÁÁ¿»òÖÆ³ÉÁãÊÛ°ü×°	410	°ÍÎ÷	10	Ò»°ãÃ³Ò×	178895	Ç§¿Ë	0	?	344,254,941
202006	30021500	ÃâÒßÖÆÆ·,ÒÑÅä¶¨¼ÁÁ¿»òÖÆ³ÉÁãÊÛ°ü×°	412	ÖÇÀû	10	Ò»°ãÃ³Ò×	67314	Ç§¿Ë	0	?	120,782,551
202006	30021500	ÃâÒßÖÆÆ·,ÒÑÅä¶¨¼ÁÁ¿»òÖÆ³ÉÁãÊÛ°ü×°	413	¸çÂ×±ÈÑÇ	10	Ò»°ãÃ³Ò×	5399	Ç§¿Ë	0	?	7,800,387
202006	30021500	ÃâÒßÖÆÆ·,ÒÑÅä¶¨¼ÁÁ¿»òÖÆ³ÉÁãÊÛ°ü×°	415	¸çË¹´ïÀè¼Ó	10	Ò»°ãÃ³Ò×	1550	Ç§¿Ë	0	?	438,274
202006	30021500	ÃâÒßÖÆÆ·,ÒÑÅä¶¨¼ÁÁ¿»òÖÆ³ÉÁãÊÛ°ü×°	416	¹Å°Í	10	Ò»°ãÃ³Ò×	37	Ç§¿Ë	0	?	90,824
202006	30021500	ÃâÒßÖÆÆ·,ÒÑÅä¶¨¼ÁÁ¿»òÖÆ³ÉÁãÊÛ°ü×°	418	¶àÃ×Äá¼Ó¹²ºÍ¹ú	10	Ò»°ãÃ³Ò×	4462	Ç§¿Ë	0	?	1,609,338
202006	30021500	ÃâÒßÖÆÆ·,ÒÑÅä¶¨¼ÁÁ¿»òÖÆ³ÉÁãÊÛ°ü×°	419	¶ò¹Ï¶à¶û	10	Ò»°ãÃ³Ò×	87916	Ç§¿Ë	0	?	180,056,580
202006	30021500	ÃâÒßÖÆÆ·,ÒÑÅä¶¨¼ÁÁ¿»òÖÆ³ÉÁãÊÛ°ü×°	423	Î£µØÂíÀ­	10	Ò»°ãÃ³Ò×	1500	Ç§¿Ë	0	?	907,823
202006	30021500	ÃâÒßÖÆÆ·,ÒÑÅä¶¨¼ÁÁ¿»òÖÆ³ÉÁãÊÛ°ü×°	424	¹çÑÇÄÇ	10	Ò»°ãÃ³Ò×	105	Ç§¿Ë	0	?	17,029
202006	30021500	ÃâÒßÖÆÆ·,ÒÑÅä¶¨¼ÁÁ¿»òÖÆ³ÉÁãÊÛ°ü×°	425	º£µØ	10	Ò»°ãÃ³Ò×	54	Ç§¿Ë	0	?	136,712
202006	30021500	ÃâÒßÖÆÆ·,ÒÑÅä¶¨¼ÁÁ¿»òÖÆ³ÉÁãÊÛ°ü×°	426	ºé¶¼À­Ë¹	10	Ò»°ãÃ³Ò×	3267	Ç§¿Ë	0	?	5,509,125
202006	30021500	ÃâÒßÖÆÆ·,ÒÑÅä¶¨¼ÁÁ¿»òÖÆ³ÉÁãÊÛ°ü×°	427	ÑÀÂò¼Ó	10	Ò»°ãÃ³Ò×	0	Ç§¿Ë	0	?	1,419
202006	30021500	ÃâÒßÖÆÆ·,ÒÑÅä¶¨¼ÁÁ¿»òÖÆ³ÉÁãÊÛ°ü×°	429	Ä«Î÷¸ç	10	Ò»°ãÃ³Ò×	27175	Ç§¿Ë	0	?	48,243,405
202006	30021500	ÃâÒßÖÆÆ·,ÒÑÅä¶¨¼ÁÁ¿»òÖÆ³ÉÁãÊÛ°ü×°	431	Äá¼ÓÀ­¹Ï	10	Ò»°ãÃ³Ò×	1680	Ç§¿Ë	0	?	204,870
202006	30021500	ÃâÒßÖÆÆ·,ÒÑÅä¶¨¼ÁÁ¿»òÖÆ³ÉÁãÊÛ°ü×°	432	°ÍÄÃÂí	10	Ò»°ãÃ³Ò×	913	Ç§¿Ë	0	?	2,653,601
202006	30021500	ÃâÒßÖÆÆ·,ÒÑÅä¶¨¼ÁÁ¿»òÖÆ³ÉÁãÊÛ°ü×°	433	°ÍÀ­¹ç	10	Ò»°ãÃ³Ò×	523	Ç§¿Ë	0	?	285,550
202006	30021500	ÃâÒßÖÆÆ·,ÒÑÅä¶¨¼ÁÁ¿»òÖÆ³ÉÁãÊÛ°ü×°	434	ÃØÂ³	10	Ò»°ãÃ³Ò×	63889	Ç§¿Ë	0	?	120,460,102
202006	30021500	ÃâÒßÖÆÆ·,ÒÑÅä¶¨¼ÁÁ¿»òÖÆ³ÉÁãÊÛ°ü×°	435	²¨¶àÀè¸÷	10	Ò»°ãÃ³Ò×	66	Ç§¿Ë	0	?	165,972
202006	30021500	ÃâÒßÖÆÆ·,ÒÑÅä¶¨¼ÁÁ¿»òÖÆ³ÉÁãÊÛ°ü×°	437	Ê¥Â¬Î÷ÑÇ	10	Ò»°ãÃ³Ò×	5	Ç§¿Ë	0	?	9,366
202006	30021500	ÃâÒßÖÆÆ·,ÒÑÅä¶¨¼ÁÁ¿»òÖÆ³ÉÁãÊÛ°ü×°	440	Èø¶ûÍß¶à	10	Ò»°ãÃ³Ò×	708	Ç§¿Ë	0	?	95,280
202006	30021500	ÃâÒßÖÆÆ·,ÒÑÅä¶¨¼ÁÁ¿»òÖÆ³ÉÁãÊÛ°ü×°	441	ËÕÀïÄÏ	10	Ò»°ãÃ³Ò×	48	Ç§¿Ë	0	?	21,996
202006	30021500	ÃâÒßÖÆÆ·,ÒÑÅä¶¨¼ÁÁ¿»òÖÆ³ÉÁãÊÛ°ü×°	442	ÌØÁ¢Äá´ïºÍ¶à°Í¸ç	10	Ò»°ãÃ³Ò×	140	Ç§¿Ë	0	?	516,947
202006	30021500	ÃâÒßÖÆÆ·,ÒÑÅä¶¨¼ÁÁ¿»òÖÆ³ÉÁãÊÛ°ü×°	444	ÎÚÀ­¹ç	10	Ò»°ãÃ³Ò×	1489	Ç§¿Ë	0	?	1,183,909
202006	30021500	ÃâÒßÖÆÆ·,ÒÑÅä¶¨¼ÁÁ¿»òÖÆ³ÉÁãÊÛ°ü×°	445	Î¯ÄÚÈðÀ­	10	Ò»°ãÃ³Ò×	12842	Ç§¿Ë	0	?	42,275,681
202006	30021500	ÃâÒßÖÆÆ·,ÒÑÅä¶¨¼ÁÁ¿»òÖÆ³ÉÁãÊÛ°ü×°	447	Ê¥Æä´ÄºÍÄáÎ¬Ë¹	10	Ò»°ãÃ³Ò×	130	Ç§¿Ë	0	?	286,536
202006	30021500	ÃâÒßÖÆÆ·,ÒÑÅä¶¨¼ÁÁ¿»òÖÆ³ÉÁãÊÛ°ü×°	501	¼ÓÄÃ´ó	10	Ò»°ãÃ³Ò×	26895	Ç§¿Ë	0	?	7,120,137
202006	30021500	ÃâÒßÖÆÆ·,ÒÑÅä¶¨¼ÁÁ¿»òÖÆ³ÉÁãÊÛ°ü×°	502	ÃÀ¹ú	10	Ò»°ãÃ³Ò×	273531	Ç§¿Ë	0	?	327,579,394
202006	30021500	ÃâÒßÖÆÆ·,ÒÑÅä¶¨¼ÁÁ¿»òÖÆ³ÉÁãÊÛ°ü×°	601	°Ä´óÀûÑÇ	10	Ò»°ãÃ³Ò×	2891	Ç§¿Ë	0	?	1,844,898
202006	30021500	ÃâÒßÖÆÆ·,ÒÑÅä¶¨¼ÁÁ¿»òÖÆ³ÉÁãÊÛ°ü×°	609	ÐÂÎ÷À¼	10	Ò»°ãÃ³Ò×	222	Ç§¿Ë	0	?	53,673
202007	30021500	ÃâÒßÖÆÆ·,ÒÑÅä¶¨¼ÁÁ¿»òÖÆ³ÉÁãÊÛ°ü×°	101	°¢¸»º¹	10	Ò»°ãÃ³Ò×	367	Ç§¿Ë	0	?	188,452
202007	30021500	ÃâÒßÖÆÆ·,ÒÑÅä¶¨¼ÁÁ¿»òÖÆ³ÉÁãÊÛ°ü×°	102	°ÍÁÖ	10	Ò»°ãÃ³Ò×	1073	Ç§¿Ë	0	?	362,347
202007	30021500	ÃâÒßÖÆÆ·,ÒÑÅä¶¨¼ÁÁ¿»òÖÆ³ÉÁãÊÛ°ü×°	103	ÃÏ¼ÓÀ­¹ú	10	Ò»°ãÃ³Ò×	1851	Ç§¿Ë	0	?	1,195,957
202007	30021500	ÃâÒßÖÆÆ·,ÒÑÅä¶¨¼ÁÁ¿»òÖÆ³ÉÁãÊÛ°ü×°	104	²»µ¤	10	Ò»°ãÃ³Ò×	46	Ç§¿Ë	0	?	21,606
202007	30021500	ÃâÒßÖÆÆ·,ÒÑÅä¶¨¼ÁÁ¿»òÖÆ³ÉÁãÊÛ°ü×°	104	²»µ¤	12	ÆäËû¾èÔùÎï×Ê	192	Ç§¿Ë	0	?	708,730
202007	30021500	ÃâÒßÖÆÆ·,ÒÑÅä¶¨¼ÁÁ¿»òÖÆ³ÉÁãÊÛ°ü×°	106	Ãåµé	10	Ò»°ãÃ³Ò×	10367	Ç§¿Ë	0	?	1,793,116
202007	30021500	ÃâÒßÖÆÆ·,ÒÑÅä¶¨¼ÁÁ¿»òÖÆ³ÉÁãÊÛ°ü×°	107	¼íÆÒÕ¯	10	Ò»°ãÃ³Ò×	1363	Ç§¿Ë	0	?	686,224
202007	30021500	ÃâÒßÖÆÆ·,ÒÑÅä¶¨¼ÁÁ¿»òÖÆ³ÉÁãÊÛ°ü×°	108	ÈûÆÖÂ·Ë¹	10	Ò»°ãÃ³Ò×	137	Ç§¿Ë	0	?	147,623
202007	30021500	ÃâÒßÖÆÆ·,ÒÑÅä¶¨¼ÁÁ¿»òÖÆ³ÉÁãÊÛ°ü×°	110	ÖÐ¹úÏã¸Û	10	Ò»°ãÃ³Ò×	32207	Ç§¿Ë	0	?	55,414,592
202007	30021500	ÃâÒßÖÆÆ·,ÒÑÅä¶¨¼ÁÁ¿»òÖÆ³ÉÁãÊÛ°ü×°	111	Ó¡¶È	10	Ò»°ãÃ³Ò×	29850	Ç§¿Ë	0	?	5,722,504
202007	30021500	ÃâÒßÖÆÆ·,ÒÑÅä¶¨¼ÁÁ¿»òÖÆ³ÉÁãÊÛ°ü×°	112	Ó¡¶ÈÄáÎ÷ÑÇ	10	Ò»°ãÃ³Ò×	51975	Ç§¿Ë	0	?	66,227,496
202007	30021500	ÃâÒßÖÆÆ·,ÒÑÅä¶¨¼ÁÁ¿»òÖÆ³ÉÁãÊÛ°ü×°	112	Ó¡¶ÈÄáÎ÷ÑÇ	12	ÆäËû¾èÔùÎï×Ê	135	Ç§¿Ë	0	?	85,048
202007	30021500	ÃâÒßÖÆÆ·,ÒÑÅä¶¨¼ÁÁ¿»òÖÆ³ÉÁãÊÛ°ü×°	113	ÒÁÀÊ	10	Ò»°ãÃ³Ò×	4012	Ç§¿Ë	0	?	5,380,009
202007	30021500	ÃâÒßÖÆÆ·,ÒÑÅä¶¨¼ÁÁ¿»òÖÆ³ÉÁãÊÛ°ü×°	114	ÒÁÀ­¿Ë	10	Ò»°ãÃ³Ò×	5698	Ç§¿Ë	0	?	6,283,879
202007	30021500	ÃâÒßÖÆÆ·,ÒÑÅä¶¨¼ÁÁ¿»òÖÆ³ÉÁãÊÛ°ü×°	115	ÒÔÉ«ÁÐ	10	Ò»°ãÃ³Ò×	5706	Ç§¿Ë	0	?	1,024,257
202007	30021500	ÃâÒßÖÆÆ·,ÒÑÅä¶¨¼ÁÁ¿»òÖÆ³ÉÁãÊÛ°ü×°	116	ÈÕ±¾	10	Ò»°ãÃ³Ò×	3717	Ç§¿Ë	0	?	8,356,452
202007	30021500	ÃâÒßÖÆÆ·,ÒÑÅä¶¨¼ÁÁ¿»òÖÆ³ÉÁãÊÛ°ü×°	117	Ô¼µ©	10	Ò»°ãÃ³Ò×	5157	Ç§¿Ë	0	?	4,445,392
202007	30021500	ÃâÒßÖÆÆ·,ÒÑÅä¶¨¼ÁÁ¿»òÖÆ³ÉÁãÊÛ°ü×°	118	¿ÆÍþÌØ	10	Ò»°ãÃ³Ò×	21	Ç§¿Ë	0	?	12,297
202007	30021500	ÃâÒßÖÆÆ·,ÒÑÅä¶¨¼ÁÁ¿»òÖÆ³ÉÁãÊÛ°ü×°	119	ÀÏÎÎ	10	Ò»°ãÃ³Ò×	377	Ç§¿Ë	0	?	110,339
202007	30021500	ÃâÒßÖÆÆ·,ÒÑÅä¶¨¼ÁÁ¿»òÖÆ³ÉÁãÊÛ°ü×°	120	Àè°ÍÄÛ	10	Ò»°ãÃ³Ò×	27	Ç§¿Ë	0	?	20,971
202007	30021500	ÃâÒßÖÆÆ·,ÒÑÅä¶¨¼ÁÁ¿»òÖÆ³ÉÁãÊÛ°ü×°	121	ÖÐ¹ú°ÄÃÅ	10	Ò»°ãÃ³Ò×	2	Ç§¿Ë	0	?	856
202007	30021500	ÃâÒßÖÆÆ·,ÒÑÅä¶¨¼ÁÁ¿»òÖÆ³ÉÁãÊÛ°ü×°	122	ÂíÀ´Î÷ÑÇ	10	Ò»°ãÃ³Ò×	884	Ç§¿Ë	0	?	227,263
202007	30021500	ÃâÒßÖÆÆ·,ÒÑÅä¶¨¼ÁÁ¿»òÖÆ³ÉÁãÊÛ°ü×°	123	Âí¶û´ú·ò	10	Ò»°ãÃ³Ò×	69	Ç§¿Ë	0	?	129,717
202007	30021500	ÃâÒßÖÆÆ·,ÒÑÅä¶¨¼ÁÁ¿»òÖÆ³ÉÁãÊÛ°ü×°	124	ÃÉ¹Å	10	Ò»°ãÃ³Ò×	1238	Ç§¿Ë	0	?	455,790
202007	30021500	ÃâÒßÖÆÆ·,ÒÑÅä¶¨¼ÁÁ¿»òÖÆ³ÉÁãÊÛ°ü×°	125	Äá²´¶ûÁª°îÃñÖ÷¹²ºÍ¹ú	10	Ò»°ãÃ³Ò×	1047	Ç§¿Ë	0	?	1,686,101
202007	30021500	ÃâÒßÖÆÆ·,ÒÑÅä¶¨¼ÁÁ¿»òÖÆ³ÉÁãÊÛ°ü×°	126	°¢Âü	10	Ò»°ãÃ³Ò×	5806	Ç§¿Ë	0	?	1,195,620
202007	30021500	ÃâÒßÖÆÆ·,ÒÑÅä¶¨¼ÁÁ¿»òÖÆ³ÉÁãÊÛ°ü×°	127	°Í»ùË¹Ì¹	10	Ò»°ãÃ³Ò×	54128	Ç§¿Ë	0	?	10,421,729
202007	30021500	ÃâÒßÖÆÆ·,ÒÑÅä¶¨¼ÁÁ¿»òÖÆ³ÉÁãÊÛ°ü×°	128	°ÍÀÕË¹Ì¹	10	Ò»°ãÃ³Ò×	201	Ç§¿Ë	0	?	135,790
202007	30021500	ÃâÒßÖÆÆ·,ÒÑÅä¶¨¼ÁÁ¿»òÖÆ³ÉÁãÊÛ°ü×°	129	·ÆÂÉ±ö	10	Ò»°ãÃ³Ò×	15725	Ç§¿Ë	0	?	18,423,981
202007	30021500	ÃâÒßÖÆÆ·,ÒÑÅä¶¨¼ÁÁ¿»òÖÆ³ÉÁãÊÛ°ü×°	129	·ÆÂÉ±ö	12	ÆäËû¾èÔùÎï×Ê	65	Ç§¿Ë	0	?	74,913
202007	30021500	ÃâÒßÖÆÆ·,ÒÑÅä¶¨¼ÁÁ¿»òÖÆ³ÉÁãÊÛ°ü×°	130	¿¨Ëþ¶û	10	Ò»°ãÃ³Ò×	65	Ç§¿Ë	0	?	44,460
202007	30021500	ÃâÒßÖÆÆ·,ÒÑÅä¶¨¼ÁÁ¿»òÖÆ³ÉÁãÊÛ°ü×°	131	É³ÌØ°¢À­²®	10	Ò»°ãÃ³Ò×	11519	Ç§¿Ë	0	?	2,508,882
202007	30021500	ÃâÒßÖÆÆ·,ÒÑÅä¶¨¼ÁÁ¿»òÖÆ³ÉÁãÊÛ°ü×°	132	ÐÂ¼ÓÆÂ	10	Ò»°ãÃ³Ò×	3550	Ç§¿Ë	0	?	13,072,625
202007	30021500	ÃâÒßÖÆÆ·,ÒÑÅä¶¨¼ÁÁ¿»òÖÆ³ÉÁãÊÛ°ü×°	133	º«¹ú	10	Ò»°ãÃ³Ò×	38454	Ç§¿Ë	0	?	59,264,515
202007	30021500	ÃâÒßÖÆÆ·,ÒÑÅä¶¨¼ÁÁ¿»òÖÆ³ÉÁãÊÛ°ü×°	134	Ë¹ÀïÀ¼¿¨	10	Ò»°ãÃ³Ò×	1559	Ç§¿Ë	0	?	420,769
202007	30021500	ÃâÒßÖÆÆ·,ÒÑÅä¶¨¼ÁÁ¿»òÖÆ³ÉÁãÊÛ°ü×°	136	Ì©¹ú	10	Ò»°ãÃ³Ò×	19937	Ç§¿Ë	0	?	2,663,200
202007	30021500	ÃâÒßÖÆÆ·,ÒÑÅä¶¨¼ÁÁ¿»òÖÆ³ÉÁãÊÛ°ü×°	137	ÍÁ¶úÆä	10	Ò»°ãÃ³Ò×	4357	Ç§¿Ë	0	?	4,560,525
202007	30021500	ÃâÒßÖÆÆ·,ÒÑÅä¶¨¼ÁÁ¿»òÖÆ³ÉÁãÊÛ°ü×°	138	°¢ÁªÇõ	10	Ò»°ãÃ³Ò×	2054	Ç§¿Ë	0	?	2,847,058
202007	30021500	ÃâÒßÖÆÆ·,ÒÑÅä¶¨¼ÁÁ¿»òÖÆ³ÉÁãÊÛ°ü×°	139	Ò²ÃÅ	10	Ò»°ãÃ³Ò×	21039	Ç§¿Ë	0	?	3,391,382
202007	30021500	ÃâÒßÖÆÆ·,ÒÑÅä¶¨¼ÁÁ¿»òÖÆ³ÉÁãÊÛ°ü×°	141	Ô½ÄÏ	10	Ò»°ãÃ³Ò×	3174	Ç§¿Ë	0	?	1,284,385
202007	30021500	ÃâÒßÖÆÆ·,ÒÑÅä¶¨¼ÁÁ¿»òÖÆ³ÉÁãÊÛ°ü×°	143	ÖÐ¹úÌ¨Íå	10	Ò»°ãÃ³Ò×	144	Ç§¿Ë	0	?	708,375
202007	30021500	ÃâÒßÖÆÆ·,ÒÑÅä¶¨¼ÁÁ¿»òÖÆ³ÉÁãÊÛ°ü×°	145	¹þÈø¿ËË¹Ì¹	10	Ò»°ãÃ³Ò×	3077	Ç§¿Ë	0	?	3,302,591
202007	30021500	ÃâÒßÖÆÆ·,ÒÑÅä¶¨¼ÁÁ¿»òÖÆ³ÉÁãÊÛ°ü×°	146	¼ª¶û¼ªË¹Ë¹Ì¹	10	Ò»°ãÃ³Ò×	318	Ç§¿Ë	0	?	298,000
202007	30021500	ÃâÒßÖÆÆ·,ÒÑÅä¶¨¼ÁÁ¿»òÖÆ³ÉÁãÊÛ°ü×°	147	Ëþ¼ª¿ËË¹Ì¹	10	Ò»°ãÃ³Ò×	70	Ç§¿Ë	0	?	50,961
202007	30021500	ÃâÒßÖÆÆ·,ÒÑÅä¶¨¼ÁÁ¿»òÖÆ³ÉÁãÊÛ°ü×°	149	ÎÚ×È±ð¿ËË¹Ì¹	10	Ò»°ãÃ³Ò×	773	Ç§¿Ë	0	?	1,259,692
202007	30021500	ÃâÒßÖÆÆ·,ÒÑÅä¶¨¼ÁÁ¿»òÖÆ³ÉÁãÊÛ°ü×°	201	°¢¶û¼°ÀûÑÇ	10	Ò»°ãÃ³Ò×	1153	Ç§¿Ë	0	?	2,315,817
202007	30021500	ÃâÒßÖÆÆ·,ÒÑÅä¶¨¼ÁÁ¿»òÖÆ³ÉÁãÊÛ°ü×°	202	°²¸çÀ­	10	Ò»°ãÃ³Ò×	11219	Ç§¿Ë	0	?	533,915
202007	30021500	ÃâÒßÖÆÆ·,ÒÑÅä¶¨¼ÁÁ¿»òÖÆ³ÉÁãÊÛ°ü×°	204	²©´ÄÍßÄÉ	10	Ò»°ãÃ³Ò×	4	Ç§¿Ë	0	?	850
202007	30021500	ÃâÒßÖÆÆ·,ÒÑÅä¶¨¼ÁÁ¿»òÖÆ³ÉÁãÊÛ°ü×°	205	²¼Â¡µÏ	10	Ò»°ãÃ³Ò×	243	Ç§¿Ë	0	?	18,256
202007	30021500	ÃâÒßÖÆÆ·,ÒÑÅä¶¨¼ÁÁ¿»òÖÆ³ÉÁãÊÛ°ü×°	206	¿¦ÂóÂ¡	10	Ò»°ãÃ³Ò×	2526	Ç§¿Ë	0	?	986,374
202007	30021500	ÃâÒßÖÆÆ·,ÒÑÅä¶¨¼ÁÁ¿»òÖÆ³ÉÁãÊÛ°ü×°	213	¸Õ¹û(²¼)	10	Ò»°ãÃ³Ò×	182	Ç§¿Ë	0	?	753,737
202007	30021500	ÃâÒßÖÆÆ·,ÒÑÅä¶¨¼ÁÁ¿»òÖÆ³ÉÁãÊÛ°ü×°	215	°£¼°	10	Ò»°ãÃ³Ò×	2255	Ç§¿Ë	0	?	1,579,553
202007	30021500	ÃâÒßÖÆÆ·,ÒÑÅä¶¨¼ÁÁ¿»òÖÆ³ÉÁãÊÛ°ü×°	216	³àµÀ¼¸ÄÚÑÇ	10	Ò»°ãÃ³Ò×	28	Ç§¿Ë	0	?	46,882
202007	30021500	ÃâÒßÖÆÆ·,ÒÑÅä¶¨¼ÁÁ¿»òÖÆ³ÉÁãÊÛ°ü×°	217	°£Èû¶í±ÈÑÇ	10	Ò»°ãÃ³Ò×	11660	Ç§¿Ë	0	?	591,024
202007	30021500	ÃâÒßÖÆÆ·,ÒÑÅä¶¨¼ÁÁ¿»òÖÆ³ÉÁãÊÛ°ü×°	218	¼ÓÅî	10	Ò»°ãÃ³Ò×	32	Ç§¿Ë	0	?	83,630
202007	30021500	ÃâÒßÖÆÆ·,ÒÑÅä¶¨¼ÁÁ¿»òÖÆ³ÉÁãÊÛ°ü×°	220	¼ÓÄÉ	10	Ò»°ãÃ³Ò×	4655	Ç§¿Ë	0	?	852,155
202007	30021500	ÃâÒßÖÆÆ·,ÒÑÅä¶¨¼ÁÁ¿»òÖÆ³ÉÁãÊÛ°ü×°	221	¼¸ÄÚÑÇ	10	Ò»°ãÃ³Ò×	18	Ç§¿Ë	0	?	49,546
202007	30021500	ÃâÒßÖÆÆ·,ÒÑÅä¶¨¼ÁÁ¿»òÖÆ³ÉÁãÊÛ°ü×°	223	¿ÆÌØµÏÍß	10	Ò»°ãÃ³Ò×	177	Ç§¿Ë	0	?	153,203
202007	30021500	ÃâÒßÖÆÆ·,ÒÑÅä¶¨¼ÁÁ¿»òÖÆ³ÉÁãÊÛ°ü×°	224	¿ÏÄáÑÇ	10	Ò»°ãÃ³Ò×	8058	Ç§¿Ë	0	?	1,099,658
202007	30021500	ÃâÒßÖÆÆ·,ÒÑÅä¶¨¼ÁÁ¿»òÖÆ³ÉÁãÊÛ°ü×°	225	Àû±ÈÀïÑÇ	10	Ò»°ãÃ³Ò×	52	Ç§¿Ë	0	?	8,883
202007	30021500	ÃâÒßÖÆÆ·,ÒÑÅä¶¨¼ÁÁ¿»òÖÆ³ÉÁãÊÛ°ü×°	226	Àû±ÈÑÇ	10	Ò»°ãÃ³Ò×	135	Ç§¿Ë	0	?	419,705
202007	30021500	ÃâÒßÖÆÆ·,ÒÑÅä¶¨¼ÁÁ¿»òÖÆ³ÉÁãÊÛ°ü×°	227	Âí´ï¼ÓË¹¼Ó	10	Ò»°ãÃ³Ò×	1211	Ç§¿Ë	0	?	1,508,401
202007	30021500	ÃâÒßÖÆÆ·,ÒÑÅä¶¨¼ÁÁ¿»òÖÆ³ÉÁãÊÛ°ü×°	228	ÂíÀ­Î¬	10	Ò»°ãÃ³Ò×	1105	Ç§¿Ë	0	?	191,570
202007	30021500	ÃâÒßÖÆÆ·,ÒÑÅä¶¨¼ÁÁ¿»òÖÆ³ÉÁãÊÛ°ü×°	229	ÂíÀï	10	Ò»°ãÃ³Ò×	100	Ç§¿Ë	0	?	131,787
202007	30021500	ÃâÒßÖÆÆ·,ÒÑÅä¶¨¼ÁÁ¿»òÖÆ³ÉÁãÊÛ°ü×°	230	Ã«ÀïËþÄáÑÇ	10	Ò»°ãÃ³Ò×	32	Ç§¿Ë	0	?	74,417
202007	30021500	ÃâÒßÖÆÆ·,ÒÑÅä¶¨¼ÁÁ¿»òÖÆ³ÉÁãÊÛ°ü×°	231	Ã«ÀïÇóË¹	10	Ò»°ãÃ³Ò×	46	Ç§¿Ë	0	?	123,677
202007	30021500	ÃâÒßÖÆÆ·,ÒÑÅä¶¨¼ÁÁ¿»òÖÆ³ÉÁãÊÛ°ü×°	232	Ä¦Âå¸ç	10	Ò»°ãÃ³Ò×	32	Ç§¿Ë	0	?	13,914
202007	30021500	ÃâÒßÖÆÆ·,ÒÑÅä¶¨¼ÁÁ¿»òÖÆ³ÉÁãÊÛ°ü×°	233	ÄªÉ£±È¿Ë	10	Ò»°ãÃ³Ò×	73	Ç§¿Ë	0	?	19,781
202007	30021500	ÃâÒßÖÆÆ·,ÒÑÅä¶¨¼ÁÁ¿»òÖÆ³ÉÁãÊÛ°ü×°	234	ÄÉÃ×±ÈÑÇ	10	Ò»°ãÃ³Ò×	155	Ç§¿Ë	0	?	60,109
202007	30021500	ÃâÒßÖÆÆ·,ÒÑÅä¶¨¼ÁÁ¿»òÖÆ³ÉÁãÊÛ°ü×°	235	ÄáÈÕ¶û	10	Ò»°ãÃ³Ò×	18	Ç§¿Ë	0	?	102,701
202007	30021500	ÃâÒßÖÆÆ·,ÒÑÅä¶¨¼ÁÁ¿»òÖÆ³ÉÁãÊÛ°ü×°	236	ÄáÈÕÀûÑÇ	10	Ò»°ãÃ³Ò×	25075	Ç§¿Ë	0	?	4,523,722
202007	30021500	ÃâÒßÖÆÆ·,ÒÑÅä¶¨¼ÁÁ¿»òÖÆ³ÉÁãÊÛ°ü×°	238	Â¬Íú´ï	10	Ò»°ãÃ³Ò×	1408	Ç§¿Ë	0	?	283,156
202007	30021500	ÃâÒßÖÆÆ·,ÒÑÅä¶¨¼ÁÁ¿»òÖÆ³ÉÁãÊÛ°ü×°	240	ÈûÄÚ¼Ó¶û	10	Ò»°ãÃ³Ò×	962	Ç§¿Ë	0	?	148,430
202007	30021500	ÃâÒßÖÆÆ·,ÒÑÅä¶¨¼ÁÁ¿»òÖÆ³ÉÁãÊÛ°ü×°	242	ÈûÀ­Àû°º	10	Ò»°ãÃ³Ò×	7524	Ç§¿Ë	0	?	389,484
202007	30021500	ÃâÒßÖÆÆ·,ÒÑÅä¶¨¼ÁÁ¿»òÖÆ³ÉÁãÊÛ°ü×°	243	Ë÷ÂíÀï	10	Ò»°ãÃ³Ò×	1688	Ç§¿Ë	0	?	558,871
202007	30021500	ÃâÒßÖÆÆ·,ÒÑÅä¶¨¼ÁÁ¿»òÖÆ³ÉÁãÊÛ°ü×°	244	ÄÏ·Ç	10	Ò»°ãÃ³Ò×	4698	Ç§¿Ë	0	?	1,520,101
202007	30021500	ÃâÒßÖÆÆ·,ÒÑÅä¶¨¼ÁÁ¿»òÖÆ³ÉÁãÊÛ°ü×°	246	ËÕµ¤	10	Ò»°ãÃ³Ò×	1	Ç§¿Ë	0	?	850
202007	30021500	ÃâÒßÖÆÆ·,ÒÑÅä¶¨¼ÁÁ¿»òÖÆ³ÉÁãÊÛ°ü×°	247	Ì¹É£ÄáÑÇ	10	Ò»°ãÃ³Ò×	726	Ç§¿Ë	0	?	419,053
202007	30021500	ÃâÒßÖÆÆ·,ÒÑÅä¶¨¼ÁÁ¿»òÖÆ³ÉÁãÊÛ°ü×°	249	Í»ÄáË¹	10	Ò»°ãÃ³Ò×	1391	Ç§¿Ë	0	?	470,225
202007	30021500	ÃâÒßÖÆÆ·,ÒÑÅä¶¨¼ÁÁ¿»òÖÆ³ÉÁãÊÛ°ü×°	250	ÎÚ¸É´ï	10	Ò»°ãÃ³Ò×	10177	Ç§¿Ë	0	?	1,892,946
202007	30021500	ÃâÒßÖÆÆ·,ÒÑÅä¶¨¼ÁÁ¿»òÖÆ³ÉÁãÊÛ°ü×°	251	²¼»ùÄÉ·¨Ë÷	10	Ò»°ãÃ³Ò×	9	Ç§¿Ë	0	?	10,418
202007	30021500	ÃâÒßÖÆÆ·,ÒÑÅä¶¨¼ÁÁ¿»òÖÆ³ÉÁãÊÛ°ü×°	252	¸Õ¹û(½ð)	10	Ò»°ãÃ³Ò×	8265	Ç§¿Ë	0	?	617,828
202007	30021500	ÃâÒßÖÆÆ·,ÒÑÅä¶¨¼ÁÁ¿»òÖÆ³ÉÁãÊÛ°ü×°	253	ÔÞ±ÈÑÇ	10	Ò»°ãÃ³Ò×	1258	Ç§¿Ë	0	?	2,547,179
202007	30021500	ÃâÒßÖÆÆ·,ÒÑÅä¶¨¼ÁÁ¿»òÖÆ³ÉÁãÊÛ°ü×°	254	½ò°Í²¼Î¤	10	Ò»°ãÃ³Ò×	146	Ç§¿Ë	0	?	225,198
202007	30021500	ÃâÒßÖÆÆ·,ÒÑÅä¶¨¼ÁÁ¿»òÖÆ³ÉÁãÊÛ°ü×°	260	ÄÏËÕµ¤¹²ºÍ¹ú	10	Ò»°ãÃ³Ò×	27	Ç§¿Ë	0	?	120,484
202007	30021500	ÃâÒßÖÆÆ·,ÒÑÅä¶¨¼ÁÁ¿»òÖÆ³ÉÁãÊÛ°ü×°	301	±ÈÀûÊ±	10	Ò»°ãÃ³Ò×	359	Ç§¿Ë	0	?	2,326,832
202007	30021500	ÃâÒßÖÆÆ·,ÒÑÅä¶¨¼ÁÁ¿»òÖÆ³ÉÁãÊÛ°ü×°	302	µ¤Âó	10	Ò»°ãÃ³Ò×	2681	Ç§¿Ë	0	?	4,649,310
202007	30021500	ÃâÒßÖÆÆ·,ÒÑÅä¶¨¼ÁÁ¿»òÖÆ³ÉÁãÊÛ°ü×°	303	Ó¢¹ú	10	Ò»°ãÃ³Ò×	25679	Ç§¿Ë	0	?	18,596,291
202007	30021500	ÃâÒßÖÆÆ·,ÒÑÅä¶¨¼ÁÁ¿»òÖÆ³ÉÁãÊÛ°ü×°	304	µÂ¹ú	10	Ò»°ãÃ³Ò×	41839	Ç§¿Ë	0	?	53,463,777
202007	30021500	ÃâÒßÖÆÆ·,ÒÑÅä¶¨¼ÁÁ¿»òÖÆ³ÉÁãÊÛ°ü×°	305	·¨¹ú	10	Ò»°ãÃ³Ò×	24709	Ç§¿Ë	0	?	30,616,242
202007	30021500	ÃâÒßÖÆÆ·,ÒÑÅä¶¨¼ÁÁ¿»òÖÆ³ÉÁãÊÛ°ü×°	306	°®¶ûÀ¼	10	Ò»°ãÃ³Ò×	1782	Ç§¿Ë	0	?	11,284,282
202007	30021500	ÃâÒßÖÆÆ·,ÒÑÅä¶¨¼ÁÁ¿»òÖÆ³ÉÁãÊÛ°ü×°	307	Òâ´óÀû	10	Ò»°ãÃ³Ò×	10940	Ç§¿Ë	0	?	8,445,339
202007	30021500	ÃâÒßÖÆÆ·,ÒÑÅä¶¨¼ÁÁ¿»òÖÆ³ÉÁãÊÛ°ü×°	309	ºÉÀ¼	10	Ò»°ãÃ³Ò×	2538	Ç§¿Ë	0	?	2,720,184
202007	30021500	ÃâÒßÖÆÆ·,ÒÑÅä¶¨¼ÁÁ¿»òÖÆ³ÉÁãÊÛ°ü×°	310	Ï£À°	10	Ò»°ãÃ³Ò×	673	Ç§¿Ë	0	?	1,313,909
202007	30021500	ÃâÒßÖÆÆ·,ÒÑÅä¶¨¼ÁÁ¿»òÖÆ³ÉÁãÊÛ°ü×°	311	ÆÏÌÑÑÀ	10	Ò»°ãÃ³Ò×	222	Ç§¿Ë	0	?	466,200
202007	30021500	ÃâÒßÖÆÆ·,ÒÑÅä¶¨¼ÁÁ¿»òÖÆ³ÉÁãÊÛ°ü×°	312	Î÷°àÑÀ	10	Ò»°ãÃ³Ò×	8157	Ç§¿Ë	0	?	12,233,523
202007	30021500	ÃâÒßÖÆÆ·,ÒÑÅä¶¨¼ÁÁ¿»òÖÆ³ÉÁãÊÛ°ü×°	313	°¢¶û°ÍÄáÑÇ	10	Ò»°ãÃ³Ò×	87	Ç§¿Ë	0	?	382,116
202007	30021500	ÃâÒßÖÆÆ·,ÒÑÅä¶¨¼ÁÁ¿»òÖÆ³ÉÁãÊÛ°ü×°	315	°ÂµØÀû	10	Ò»°ãÃ³Ò×	2598	Ç§¿Ë	0	?	1,592,481
202007	30021500	ÃâÒßÖÆÆ·,ÒÑÅä¶¨¼ÁÁ¿»òÖÆ³ÉÁãÊÛ°ü×°	316	±£¼ÓÀûÑÇ	10	Ò»°ãÃ³Ò×	481	Ç§¿Ë	0	?	692,525
202007	30021500	ÃâÒßÖÆÆ·,ÒÑÅä¶¨¼ÁÁ¿»òÖÆ³ÉÁãÊÛ°ü×°	318	·ÒÀ¼	10	Ò»°ãÃ³Ò×	8909	Ç§¿Ë	0	?	15,405,964
202007	30021500	ÃâÒßÖÆÆ·,ÒÑÅä¶¨¼ÁÁ¿»òÖÆ³ÉÁãÊÛ°ü×°	321	ÐÙÑÀÀû	10	Ò»°ãÃ³Ò×	482	Ç§¿Ë	0	?	216,230
202007	30021500	ÃâÒßÖÆÆ·,ÒÑÅä¶¨¼ÁÁ¿»òÖÆ³ÉÁãÊÛ°ü×°	326	Å²Íþ	10	Ò»°ãÃ³Ò×	8	Ç§¿Ë	0	?	9,450
202007	30021500	ÃâÒßÖÆÆ·,ÒÑÅä¶¨¼ÁÁ¿»òÖÆ³ÉÁãÊÛ°ü×°	327	²¨À¼	10	Ò»°ãÃ³Ò×	2749	Ç§¿Ë	0	?	981,448
202007	30021500	ÃâÒßÖÆÆ·,ÒÑÅä¶¨¼ÁÁ¿»òÖÆ³ÉÁãÊÛ°ü×°	328	ÂÞÂíÄáÑÇ	10	Ò»°ãÃ³Ò×	3202	Ç§¿Ë	0	?	2,943,163
202007	30021500	ÃâÒßÖÆÆ·,ÒÑÅä¶¨¼ÁÁ¿»òÖÆ³ÉÁãÊÛ°ü×°	330	Èðµä	10	Ò»°ãÃ³Ò×	10199	Ç§¿Ë	0	?	7,998,714
202007	30021500	ÃâÒßÖÆÆ·,ÒÑÅä¶¨¼ÁÁ¿»òÖÆ³ÉÁãÊÛ°ü×°	331	ÈðÊ¿	10	Ò»°ãÃ³Ò×	528	Ç§¿Ë	0	?	941,655
202007	30021500	ÃâÒßÖÆÆ·,ÒÑÅä¶¨¼ÁÁ¿»òÖÆ³ÉÁãÊÛ°ü×°	334	°®É³ÄáÑÇ	10	Ò»°ãÃ³Ò×	1200	Ç§¿Ë	0	?	116,356
202007	30021500	ÃâÒßÖÆÆ·,ÒÑÅä¶¨¼ÁÁ¿»òÖÆ³ÉÁãÊÛ°ü×°	336	Á¢ÌÕÍð	10	Ò»°ãÃ³Ò×	1207	Ç§¿Ë	0	?	2,437,033
202007	30021500	ÃâÒßÖÆÆ·,ÒÑÅä¶¨¼ÁÁ¿»òÖÆ³ÉÁãÊÛ°ü×°	337	¸ñÂ³¼ªÑÇ	10	Ò»°ãÃ³Ò×	620	Ç§¿Ë	0	?	357,115
202007	30021500	ÃâÒßÖÆÆ·,ÒÑÅä¶¨¼ÁÁ¿»òÖÆ³ÉÁãÊÛ°ü×°	338	ÑÇÃÀÄáÑÇ	10	Ò»°ãÃ³Ò×	137	Ç§¿Ë	0	?	176,049
202007	30021500	ÃâÒßÖÆÆ·,ÒÑÅä¶¨¼ÁÁ¿»òÖÆ³ÉÁãÊÛ°ü×°	339	°¢Èû°Ý½®	10	Ò»°ãÃ³Ò×	522	Ç§¿Ë	0	?	440,811
202007	30021500	ÃâÒßÖÆÆ·,ÒÑÅä¶¨¼ÁÁ¿»òÖÆ³ÉÁãÊÛ°ü×°	340	°×¶íÂÞË¹	10	Ò»°ãÃ³Ò×	5241	Ç§¿Ë	0	?	7,598,617
202007	30021500	ÃâÒßÖÆÆ·,ÒÑÅä¶¨¼ÁÁ¿»òÖÆ³ÉÁãÊÛ°ü×°	343	Ä¦¶û¶àÍß	10	Ò»°ãÃ³Ò×	258	Ç§¿Ë	0	?	86,531
202007	30021500	ÃâÒßÖÆÆ·,ÒÑÅä¶¨¼ÁÁ¿»òÖÆ³ÉÁãÊÛ°ü×°	344	¶íÂÞË¹Áª°î	10	Ò»°ãÃ³Ò×	30006	Ç§¿Ë	0	?	34,246,305
202007	30021500	ÃâÒßÖÆÆ·,ÒÑÅä¶¨¼ÁÁ¿»òÖÆ³ÉÁãÊÛ°ü×°	347	ÎÚ¿ËÀ¼	10	Ò»°ãÃ³Ò×	2679	Ç§¿Ë	0	?	2,719,901
202007	30021500	ÃâÒßÖÆÆ·,ÒÑÅä¶¨¼ÁÁ¿»òÖÆ³ÉÁãÊÛ°ü×°	350	Ë¹ÂåÎÄÄáÑÇ	10	Ò»°ãÃ³Ò×	17	Ç§¿Ë	0	?	49,835
202007	30021500	ÃâÒßÖÆÆ·,ÒÑÅä¶¨¼ÁÁ¿»òÖÆ³ÉÁãÊÛ°ü×°	351	¿ËÂÞµØÑÇ	10	Ò»°ãÃ³Ò×	2261	Ç§¿Ë	0	?	426,825
202007	30021500	ÃâÒßÖÆÆ·,ÒÑÅä¶¨¼ÁÁ¿»òÖÆ³ÉÁãÊÛ°ü×°	352	½Ý¿Ë	10	Ò»°ãÃ³Ò×	1754	Ç§¿Ë	0	?	202,469
202007	30021500	ÃâÒßÖÆÆ·,ÒÑÅä¶¨¼ÁÁ¿»òÖÆ³ÉÁãÊÛ°ü×°	353	Ë¹Âå·¥¿Ë	10	Ò»°ãÃ³Ò×	283	Ç§¿Ë	0	?	194,460
202007	30021500	ÃâÒßÖÆÆ·,ÒÑÅä¶¨¼ÁÁ¿»òÖÆ³ÉÁãÊÛ°ü×°	354	±±ÂíÆä¶Ù¹²ºÍ¹ú	10	Ò»°ãÃ³Ò×	48	Ç§¿Ë	0	?	252,181
202007	30021500	ÃâÒßÖÆÆ·,ÒÑÅä¶¨¼ÁÁ¿»òÖÆ³ÉÁãÊÛ°ü×°	355	²¨ºÚ	10	Ò»°ãÃ³Ò×	20	Ç§¿Ë	0	?	39,810
202007	30021500	ÃâÒßÖÆÆ·,ÒÑÅä¶¨¼ÁÁ¿»òÖÆ³ÉÁãÊÛ°ü×°	358	Èû¶ûÎ¬ÑÇ	10	Ò»°ãÃ³Ò×	1490	Ç§¿Ë	0	?	2,707,271
202007	30021500	ÃâÒßÖÆÆ·,ÒÑÅä¶¨¼ÁÁ¿»òÖÆ³ÉÁãÊÛ°ü×°	402	°¢¸ùÍ¢	10	Ò»°ãÃ³Ò×	3433	Ç§¿Ë	0	?	5,575,678
202007	30021500	ÃâÒßÖÆÆ·,ÒÑÅä¶¨¼ÁÁ¿»òÖÆ³ÉÁãÊÛ°ü×°	406	²®Àû×È	10	Ò»°ãÃ³Ò×	66	Ç§¿Ë	0	?	31,666
202007	30021500	ÃâÒßÖÆÆ·,ÒÑÅä¶¨¼ÁÁ¿»òÖÆ³ÉÁãÊÛ°ü×°	408	¶àÃñ×å²£ÀûÎ¬ÑÇ¹ú	10	Ò»°ãÃ³Ò×	10250	Ç§¿Ë	0	?	17,735,551
202007	30021500	ÃâÒßÖÆÆ·,ÒÑÅä¶¨¼ÁÁ¿»òÖÆ³ÉÁãÊÛ°ü×°	410	°ÍÎ÷	10	Ò»°ãÃ³Ò×	64658	Ç§¿Ë	0	?	68,471,235
202007	30021500	ÃâÒßÖÆÆ·,ÒÑÅä¶¨¼ÁÁ¿»òÖÆ³ÉÁãÊÛ°ü×°	411	¿ªÂüÈºµº	10	Ò»°ãÃ³Ò×	6	Ç§¿Ë	0	?	5,948
202007	30021500	ÃâÒßÖÆÆ·,ÒÑÅä¶¨¼ÁÁ¿»òÖÆ³ÉÁãÊÛ°ü×°	412	ÖÇÀû	10	Ò»°ãÃ³Ò×	11378	Ç§¿Ë	0	?	8,304,016
202007	30021500	ÃâÒßÖÆÆ·,ÒÑÅä¶¨¼ÁÁ¿»òÖÆ³ÉÁãÊÛ°ü×°	413	¸çÂ×±ÈÑÇ	10	Ò»°ãÃ³Ò×	16524	Ç§¿Ë	0	?	10,501,288
202007	30021500	ÃâÒßÖÆÆ·,ÒÑÅä¶¨¼ÁÁ¿»òÖÆ³ÉÁãÊÛ°ü×°	415	¸çË¹´ïÀè¼Ó	10	Ò»°ãÃ³Ò×	54	Ç§¿Ë	0	?	139,098
202007	30021500	ÃâÒßÖÆÆ·,ÒÑÅä¶¨¼ÁÁ¿»òÖÆ³ÉÁãÊÛ°ü×°	416	¹Å°Í	10	Ò»°ãÃ³Ò×	5800	Ç§¿Ë	0	?	6,732,935
202007	30021500	ÃâÒßÖÆÆ·,ÒÑÅä¶¨¼ÁÁ¿»òÖÆ³ÉÁãÊÛ°ü×°	418	¶àÃ×Äá¼Ó¹²ºÍ¹ú	10	Ò»°ãÃ³Ò×	5090	Ç§¿Ë	0	?	2,021,628
202007	30021500	ÃâÒßÖÆÆ·,ÒÑÅä¶¨¼ÁÁ¿»òÖÆ³ÉÁãÊÛ°ü×°	419	¶ò¹Ï¶à¶û	10	Ò»°ãÃ³Ò×	3888	Ç§¿Ë	0	?	6,075,335
202007	30021500	ÃâÒßÖÆÆ·,ÒÑÅä¶¨¼ÁÁ¿»òÖÆ³ÉÁãÊÛ°ü×°	423	Î£µØÂíÀ­	10	Ò»°ãÃ³Ò×	4123	Ç§¿Ë	0	?	1,009,138
202007	30021500	ÃâÒßÖÆÆ·,ÒÑÅä¶¨¼ÁÁ¿»òÖÆ³ÉÁãÊÛ°ü×°	424	¹çÑÇÄÇ	10	Ò»°ãÃ³Ò×	135	Ç§¿Ë	0	?	21,178
202007	30021500	ÃâÒßÖÆÆ·,ÒÑÅä¶¨¼ÁÁ¿»òÖÆ³ÉÁãÊÛ°ü×°	425	º£µØ	10	Ò»°ãÃ³Ò×	7	Ç§¿Ë	0	?	36,974
202007	30021500	ÃâÒßÖÆÆ·,ÒÑÅä¶¨¼ÁÁ¿»òÖÆ³ÉÁãÊÛ°ü×°	426	ºé¶¼À­Ë¹	10	Ò»°ãÃ³Ò×	3386	Ç§¿Ë	0	?	5,126,896
202007	30021500	ÃâÒßÖÆÆ·,ÒÑÅä¶¨¼ÁÁ¿»òÖÆ³ÉÁãÊÛ°ü×°	427	ÑÀÂò¼Ó	10	Ò»°ãÃ³Ò×	11	Ç§¿Ë	0	?	17,718
202007	30021500	ÃâÒßÖÆÆ·,ÒÑÅä¶¨¼ÁÁ¿»òÖÆ³ÉÁãÊÛ°ü×°	429	Ä«Î÷¸ç	10	Ò»°ãÃ³Ò×	20905	Ç§¿Ë	0	?	24,342,714
202007	30021500	ÃâÒßÖÆÆ·,ÒÑÅä¶¨¼ÁÁ¿»òÖÆ³ÉÁãÊÛ°ü×°	431	Äá¼ÓÀ­¹Ï	10	Ò»°ãÃ³Ò×	1032	Ç§¿Ë	0	?	299,164
202007	30021500	ÃâÒßÖÆÆ·,ÒÑÅä¶¨¼ÁÁ¿»òÖÆ³ÉÁãÊÛ°ü×°	432	°ÍÄÃÂí	10	Ò»°ãÃ³Ò×	352	Ç§¿Ë	0	?	762,644
202007	30021500	ÃâÒßÖÆÆ·,ÒÑÅä¶¨¼ÁÁ¿»òÖÆ³ÉÁãÊÛ°ü×°	433	°ÍÀ­¹ç	10	Ò»°ãÃ³Ò×	1891	Ç§¿Ë	0	?	250,463
202007	30021500	ÃâÒßÖÆÆ·,ÒÑÅä¶¨¼ÁÁ¿»òÖÆ³ÉÁãÊÛ°ü×°	434	ÃØÂ³	10	Ò»°ãÃ³Ò×	50869	Ç§¿Ë	0	?	58,339,984
202007	30021500	ÃâÒßÖÆÆ·,ÒÑÅä¶¨¼ÁÁ¿»òÖÆ³ÉÁãÊÛ°ü×°	435	²¨¶àÀè¸÷	10	Ò»°ãÃ³Ò×	90	Ç§¿Ë	0	?	21,971
202007	30021500	ÃâÒßÖÆÆ·,ÒÑÅä¶¨¼ÁÁ¿»òÖÆ³ÉÁãÊÛ°ü×°	437	Ê¥Â¬Î÷ÑÇ	10	Ò»°ãÃ³Ò×	1	Ç§¿Ë	0	?	142
202007	30021500	ÃâÒßÖÆÆ·,ÒÑÅä¶¨¼ÁÁ¿»òÖÆ³ÉÁãÊÛ°ü×°	439	Ê¥ÎÄÉ­ÌØºÍ¸ñÁÖÄÉ¶¡Ë¹	10	Ò»°ãÃ³Ò×	5	Ç§¿Ë	0	?	6,173
202007	30021500	ÃâÒßÖÆÆ·,ÒÑÅä¶¨¼ÁÁ¿»òÖÆ³ÉÁãÊÛ°ü×°	440	Èø¶ûÍß¶à	10	Ò»°ãÃ³Ò×	135	Ç§¿Ë	0	?	40,505
202007	30021500	ÃâÒßÖÆÆ·,ÒÑÅä¶¨¼ÁÁ¿»òÖÆ³ÉÁãÊÛ°ü×°	442	ÌØÁ¢Äá´ïºÍ¶à°Í¸ç	10	Ò»°ãÃ³Ò×	172	Ç§¿Ë	0	?	778,444
202007	30021500	ÃâÒßÖÆÆ·,ÒÑÅä¶¨¼ÁÁ¿»òÖÆ³ÉÁãÊÛ°ü×°	444	ÎÚÀ­¹ç	10	Ò»°ãÃ³Ò×	169	Ç§¿Ë	0	?	55,315
202007	30021500	ÃâÒßÖÆÆ·,ÒÑÅä¶¨¼ÁÁ¿»òÖÆ³ÉÁãÊÛ°ü×°	445	Î¯ÄÚÈðÀ­	10	Ò»°ãÃ³Ò×	12995	Ç§¿Ë	0	?	22,473,768
202007	30021500	ÃâÒßÖÆÆ·,ÒÑÅä¶¨¼ÁÁ¿»òÖÆ³ÉÁãÊÛ°ü×°	447	Ê¥Æä´ÄºÍÄáÎ¬Ë¹	10	Ò»°ãÃ³Ò×	1	Ç§¿Ë	0	?	985
202007	30021500	ÃâÒßÖÆÆ·,ÒÑÅä¶¨¼ÁÁ¿»òÖÆ³ÉÁãÊÛ°ü×°	501	¼ÓÄÃ´ó	10	Ò»°ãÃ³Ò×	6002	Ç§¿Ë	0	?	5,588,678
202007	30021500	ÃâÒßÖÆÆ·,ÒÑÅä¶¨¼ÁÁ¿»òÖÆ³ÉÁãÊÛ°ü×°	502	ÃÀ¹ú	10	Ò»°ãÃ³Ò×	177854	Ç§¿Ë	0	?	285,022,304
202007	30021500	ÃâÒßÖÆÆ·,ÒÑÅä¶¨¼ÁÁ¿»òÖÆ³ÉÁãÊÛ°ü×°	504	°ÙÄ½´ó	10	Ò»°ãÃ³Ò×	70	Ç§¿Ë	0	?	229,188
202007	30021500	ÃâÒßÖÆÆ·,ÒÑÅä¶¨¼ÁÁ¿»òÖÆ³ÉÁãÊÛ°ü×°	601	°Ä´óÀûÑÇ	10	Ò»°ãÃ³Ò×	9077	Ç§¿Ë	0	?	2,639,821
202007	30021500	ÃâÒßÖÆÆ·,ÒÑÅä¶¨¼ÁÁ¿»òÖÆ³ÉÁãÊÛ°ü×°	603	ì³¼Ã	10	Ò»°ãÃ³Ò×	7	Ç§¿Ë	0	?	30,126
202007	30021500	ÃâÒßÖÆÆ·,ÒÑÅä¶¨¼ÁÁ¿»òÖÆ³ÉÁãÊÛ°ü×°	609	ÐÂÎ÷À¼	10	Ò»°ãÃ³Ò×	147	Ç§¿Ë	0	?	31,283
202007	30021500	ÃâÒßÖÆÆ·,ÒÑÅä¶¨¼ÁÁ¿»òÖÆ³ÉÁãÊÛ°ü×°	611	°Í²¼ÑÇÐÂ¼¸ÄÚÑÇ	10	Ò»°ãÃ³Ò×	20	Ç§¿Ë	0	?	7,119
202007	30021500	ÃâÒßÖÆÆ·,ÒÑÅä¶¨¼ÁÁ¿»òÖÆ³ÉÁãÊÛ°ü×°	620	ÃÜ¿ËÂÞÄáÎ÷ÑÇÁª°î	10	Ò»°ãÃ³Ò×	15	Ç§¿Ë	0	?	8,521
202008	30021500	ÃâÒßÖÆÆ·,ÒÑÅä¶¨¼ÁÁ¿»òÖÆ³ÉÁãÊÛ°ü×°	101	°¢¸»º¹	10	Ò»°ãÃ³Ò×	1654	Ç§¿Ë	0	?	196,144
202008	30021500	ÃâÒßÖÆÆ·,ÒÑÅä¶¨¼ÁÁ¿»òÖÆ³ÉÁãÊÛ°ü×°	102	°ÍÁÖ	10	Ò»°ãÃ³Ò×	116	Ç§¿Ë	0	?	315,479
202008	30021500	ÃâÒßÖÆÆ·,ÒÑÅä¶¨¼ÁÁ¿»òÖÆ³ÉÁãÊÛ°ü×°	103	ÃÏ¼ÓÀ­¹ú	10	Ò»°ãÃ³Ò×	4993	Ç§¿Ë	0	?	1,432,772
202008	30021500	ÃâÒßÖÆÆ·,ÒÑÅä¶¨¼ÁÁ¿»òÖÆ³ÉÁãÊÛ°ü×°	104	²»µ¤	10	Ò»°ãÃ³Ò×	34	Ç§¿Ë	0	?	39,831
202008	30021500	ÃâÒßÖÆÆ·,ÒÑÅä¶¨¼ÁÁ¿»òÖÆ³ÉÁãÊÛ°ü×°	105	ÎÄÀ³	10	Ò»°ãÃ³Ò×	0	Ç§¿Ë	0	?	21
202008	30021500	ÃâÒßÖÆÆ·,ÒÑÅä¶¨¼ÁÁ¿»òÖÆ³ÉÁãÊÛ°ü×°	106	Ãåµé	10	Ò»°ãÃ³Ò×	4804	Ç§¿Ë	0	?	1,321,088
202008	30021500	ÃâÒßÖÆÆ·,ÒÑÅä¶¨¼ÁÁ¿»òÖÆ³ÉÁãÊÛ°ü×°	107	¼íÆÒÕ¯	10	Ò»°ãÃ³Ò×	1266	Ç§¿Ë	0	?	251,804
202008	30021500	ÃâÒßÖÆÆ·,ÒÑÅä¶¨¼ÁÁ¿»òÖÆ³ÉÁãÊÛ°ü×°	108	ÈûÆÖÂ·Ë¹	10	Ò»°ãÃ³Ò×	18	Ç§¿Ë	0	?	84,328
202008	30021500	ÃâÒßÖÆÆ·,ÒÑÅä¶¨¼ÁÁ¿»òÖÆ³ÉÁãÊÛ°ü×°	110	ÖÐ¹úÏã¸Û	10	Ò»°ãÃ³Ò×	23742	Ç§¿Ë	0	?	27,501,037
202008	30021500	ÃâÒßÖÆÆ·,ÒÑÅä¶¨¼ÁÁ¿»òÖÆ³ÉÁãÊÛ°ü×°	111	Ó¡¶È	10	Ò»°ãÃ³Ò×	34374	Ç§¿Ë	0	?	7,435,234
202008	30021500	ÃâÒßÖÆÆ·,ÒÑÅä¶¨¼ÁÁ¿»òÖÆ³ÉÁãÊÛ°ü×°	112	Ó¡¶ÈÄáÎ÷ÑÇ	10	Ò»°ãÃ³Ò×	44142	Ç§¿Ë	0	?	46,248,410
202008	30021500	ÃâÒßÖÆÆ·,ÒÑÅä¶¨¼ÁÁ¿»òÖÆ³ÉÁãÊÛ°ü×°	113	ÒÁÀÊ	10	Ò»°ãÃ³Ò×	2400	Ç§¿Ë	0	?	711,835
202008	30021500	ÃâÒßÖÆÆ·,ÒÑÅä¶¨¼ÁÁ¿»òÖÆ³ÉÁãÊÛ°ü×°	114	ÒÁÀ­¿Ë	10	Ò»°ãÃ³Ò×	3245	Ç§¿Ë	0	?	3,775,698
202008	30021500	ÃâÒßÖÆÆ·,ÒÑÅä¶¨¼ÁÁ¿»òÖÆ³ÉÁãÊÛ°ü×°	115	ÒÔÉ«ÁÐ	10	Ò»°ãÃ³Ò×	432	Ç§¿Ë	0	?	403,588
202008	30021500	ÃâÒßÖÆÆ·,ÒÑÅä¶¨¼ÁÁ¿»òÖÆ³ÉÁãÊÛ°ü×°	116	ÈÕ±¾	10	Ò»°ãÃ³Ò×	6267	Ç§¿Ë	0	?	13,211,680
202008	30021500	ÃâÒßÖÆÆ·,ÒÑÅä¶¨¼ÁÁ¿»òÖÆ³ÉÁãÊÛ°ü×°	117	Ô¼µ©	10	Ò»°ãÃ³Ò×	669	Ç§¿Ë	0	?	3,459,753
202008	30021500	ÃâÒßÖÆÆ·,ÒÑÅä¶¨¼ÁÁ¿»òÖÆ³ÉÁãÊÛ°ü×°	118	¿ÆÍþÌØ	10	Ò»°ãÃ³Ò×	2065	Ç§¿Ë	0	?	364,845
202008	30021500	ÃâÒßÖÆÆ·,ÒÑÅä¶¨¼ÁÁ¿»òÖÆ³ÉÁãÊÛ°ü×°	119	ÀÏÎÎ	10	Ò»°ãÃ³Ò×	671	Ç§¿Ë	0	?	231,471
202008	30021500	ÃâÒßÖÆÆ·,ÒÑÅä¶¨¼ÁÁ¿»òÖÆ³ÉÁãÊÛ°ü×°	120	Àè°ÍÄÛ	10	Ò»°ãÃ³Ò×	341	Ç§¿Ë	0	?	872,482
202008	30021500	ÃâÒßÖÆÆ·,ÒÑÅä¶¨¼ÁÁ¿»òÖÆ³ÉÁãÊÛ°ü×°	121	ÖÐ¹ú°ÄÃÅ	10	Ò»°ãÃ³Ò×	3	Ç§¿Ë	0	?	2,799
202008	30021500	ÃâÒßÖÆÆ·,ÒÑÅä¶¨¼ÁÁ¿»òÖÆ³ÉÁãÊÛ°ü×°	122	ÂíÀ´Î÷ÑÇ	10	Ò»°ãÃ³Ò×	1471	Ç§¿Ë	0	?	950,519
202008	30021500	ÃâÒßÖÆÆ·,ÒÑÅä¶¨¼ÁÁ¿»òÖÆ³ÉÁãÊÛ°ü×°	123	Âí¶û´ú·ò	10	Ò»°ãÃ³Ò×	23	Ç§¿Ë	0	?	49,183
202008	30021500	ÃâÒßÖÆÆ·,ÒÑÅä¶¨¼ÁÁ¿»òÖÆ³ÉÁãÊÛ°ü×°	124	ÃÉ¹Å	10	Ò»°ãÃ³Ò×	368	Ç§¿Ë	0	?	93,449
202008	30021500	ÃâÒßÖÆÆ·,ÒÑÅä¶¨¼ÁÁ¿»òÖÆ³ÉÁãÊÛ°ü×°	125	Äá²´¶ûÁª°îÃñÖ÷¹²ºÍ¹ú	10	Ò»°ãÃ³Ò×	178	Ç§¿Ë	0	?	127,362
202008	30021500	ÃâÒßÖÆÆ·,ÒÑÅä¶¨¼ÁÁ¿»òÖÆ³ÉÁãÊÛ°ü×°	126	°¢Âü	10	Ò»°ãÃ³Ò×	327	Ç§¿Ë	0	?	51,712
202008	30021500	ÃâÒßÖÆÆ·,ÒÑÅä¶¨¼ÁÁ¿»òÖÆ³ÉÁãÊÛ°ü×°	127	°Í»ùË¹Ì¹	10	Ò»°ãÃ³Ò×	83151	Ç§¿Ë	0	?	11,050,483
202008	30021500	ÃâÒßÖÆÆ·,ÒÑÅä¶¨¼ÁÁ¿»òÖÆ³ÉÁãÊÛ°ü×°	127	°Í»ùË¹Ì¹	12	ÆäËû¾èÔùÎï×Ê	1141	Ç§¿Ë	0	?	2,738,816
202008	30021500	ÃâÒßÖÆÆ·,ÒÑÅä¶¨¼ÁÁ¿»òÖÆ³ÉÁãÊÛ°ü×°	128	°ÍÀÕË¹Ì¹	10	Ò»°ãÃ³Ò×	113	Ç§¿Ë	0	?	26,664
202008	30021500	ÃâÒßÖÆÆ·,ÒÑÅä¶¨¼ÁÁ¿»òÖÆ³ÉÁãÊÛ°ü×°	129	·ÆÂÉ±ö	10	Ò»°ãÃ³Ò×	10802	Ç§¿Ë	0	?	10,968,716
202008	30021500	ÃâÒßÖÆÆ·,ÒÑÅä¶¨¼ÁÁ¿»òÖÆ³ÉÁãÊÛ°ü×°	130	¿¨Ëþ¶û	10	Ò»°ãÃ³Ò×	390	Ç§¿Ë	0	?	1,091,269
202008	30021500	ÃâÒßÖÆÆ·,ÒÑÅä¶¨¼ÁÁ¿»òÖÆ³ÉÁãÊÛ°ü×°	131	É³ÌØ°¢À­²®	10	Ò»°ãÃ³Ò×	3204	Ç§¿Ë	0	?	3,838,021
202008	30021500	ÃâÒßÖÆÆ·,ÒÑÅä¶¨¼ÁÁ¿»òÖÆ³ÉÁãÊÛ°ü×°	132	ÐÂ¼ÓÆÂ	10	Ò»°ãÃ³Ò×	1538	Ç§¿Ë	0	?	2,222,802
202008	30021500	ÃâÒßÖÆÆ·,ÒÑÅä¶¨¼ÁÁ¿»òÖÆ³ÉÁãÊÛ°ü×°	133	º«¹ú	10	Ò»°ãÃ³Ò×	9286	Ç§¿Ë	0	?	13,801,455
202008	30021500	ÃâÒßÖÆÆ·,ÒÑÅä¶¨¼ÁÁ¿»òÖÆ³ÉÁãÊÛ°ü×°	134	Ë¹ÀïÀ¼¿¨	10	Ò»°ãÃ³Ò×	217	Ç§¿Ë	0	?	167,059
202008	30021500	ÃâÒßÖÆÆ·,ÒÑÅä¶¨¼ÁÁ¿»òÖÆ³ÉÁãÊÛ°ü×°	135	ÐðÀûÑÇ	10	Ò»°ãÃ³Ò×	38	Ç§¿Ë	0	?	117,485
202008	30021500	ÃâÒßÖÆÆ·,ÒÑÅä¶¨¼ÁÁ¿»òÖÆ³ÉÁãÊÛ°ü×°	136	Ì©¹ú	10	Ò»°ãÃ³Ò×	13783	Ç§¿Ë	0	?	2,452,906
202008	30021500	ÃâÒßÖÆÆ·,ÒÑÅä¶¨¼ÁÁ¿»òÖÆ³ÉÁãÊÛ°ü×°	137	ÍÁ¶úÆä	10	Ò»°ãÃ³Ò×	10887	Ç§¿Ë	0	?	6,376,564
202008	30021500	ÃâÒßÖÆÆ·,ÒÑÅä¶¨¼ÁÁ¿»òÖÆ³ÉÁãÊÛ°ü×°	138	°¢ÁªÇõ	10	Ò»°ãÃ³Ò×	12225	Ç§¿Ë	0	?	1,846,754
202008	30021500	ÃâÒßÖÆÆ·,ÒÑÅä¶¨¼ÁÁ¿»òÖÆ³ÉÁãÊÛ°ü×°	139	Ò²ÃÅ	10	Ò»°ãÃ³Ò×	16654	Ç§¿Ë	0	?	2,806,616
202008	30021500	ÃâÒßÖÆÆ·,ÒÑÅä¶¨¼ÁÁ¿»òÖÆ³ÉÁãÊÛ°ü×°	141	Ô½ÄÏ	10	Ò»°ãÃ³Ò×	76	Ç§¿Ë	0	?	126,280
202008	30021500	ÃâÒßÖÆÆ·,ÒÑÅä¶¨¼ÁÁ¿»òÖÆ³ÉÁãÊÛ°ü×°	143	ÖÐ¹úÌ¨Íå	10	Ò»°ãÃ³Ò×	502	Ç§¿Ë	0	?	485,320
202008	30021500	ÃâÒßÖÆÆ·,ÒÑÅä¶¨¼ÁÁ¿»òÖÆ³ÉÁãÊÛ°ü×°	145	¹þÈø¿ËË¹Ì¹	10	Ò»°ãÃ³Ò×	3145	Ç§¿Ë	0	?	1,731,445
202008	30021500	ÃâÒßÖÆÆ·,ÒÑÅä¶¨¼ÁÁ¿»òÖÆ³ÉÁãÊÛ°ü×°	146	¼ª¶û¼ªË¹Ë¹Ì¹	10	Ò»°ãÃ³Ò×	474	Ç§¿Ë	0	?	94,385
202008	30021500	ÃâÒßÖÆÆ·,ÒÑÅä¶¨¼ÁÁ¿»òÖÆ³ÉÁãÊÛ°ü×°	149	ÎÚ×È±ð¿ËË¹Ì¹	10	Ò»°ãÃ³Ò×	17230	Ç§¿Ë	0	?	5,522,014
202008	30021500	ÃâÒßÖÆÆ·,ÒÑÅä¶¨¼ÁÁ¿»òÖÆ³ÉÁãÊÛ°ü×°	201	°¢¶û¼°ÀûÑÇ	10	Ò»°ãÃ³Ò×	3870	Ç§¿Ë	0	?	9,078,171
202008	30021500	ÃâÒßÖÆÆ·,ÒÑÅä¶¨¼ÁÁ¿»òÖÆ³ÉÁãÊÛ°ü×°	202	°²¸çÀ­	10	Ò»°ãÃ³Ò×	3565	Ç§¿Ë	0	?	611,673
202008	30021500	ÃâÒßÖÆÆ·,ÒÑÅä¶¨¼ÁÁ¿»òÖÆ³ÉÁãÊÛ°ü×°	204	²©´ÄÍßÄÉ	10	Ò»°ãÃ³Ò×	6	Ç§¿Ë	0	?	7,698
202008	30021500	ÃâÒßÖÆÆ·,ÒÑÅä¶¨¼ÁÁ¿»òÖÆ³ÉÁãÊÛ°ü×°	205	²¼Â¡µÏ	10	Ò»°ãÃ³Ò×	53	Ç§¿Ë	0	?	100,982
202008	30021500	ÃâÒßÖÆÆ·,ÒÑÅä¶¨¼ÁÁ¿»òÖÆ³ÉÁãÊÛ°ü×°	206	¿¦ÂóÂ¡	10	Ò»°ãÃ³Ò×	108	Ç§¿Ë	0	?	186,450
202008	30021500	ÃâÒßÖÆÆ·,ÒÑÅä¶¨¼ÁÁ¿»òÖÆ³ÉÁãÊÛ°ü×°	214	¼ª²¼Ìá	10	Ò»°ãÃ³Ò×	3030	Ç§¿Ë	0	?	358,336
202008	30021500	ÃâÒßÖÆÆ·,ÒÑÅä¶¨¼ÁÁ¿»òÖÆ³ÉÁãÊÛ°ü×°	215	°£¼°	10	Ò»°ãÃ³Ò×	4578	Ç§¿Ë	0	?	1,208,350
202008	30021500	ÃâÒßÖÆÆ·,ÒÑÅä¶¨¼ÁÁ¿»òÖÆ³ÉÁãÊÛ°ü×°	216	³àµÀ¼¸ÄÚÑÇ	10	Ò»°ãÃ³Ò×	90	Ç§¿Ë	0	?	26,072
202008	30021500	ÃâÒßÖÆÆ·,ÒÑÅä¶¨¼ÁÁ¿»òÖÆ³ÉÁãÊÛ°ü×°	217	°£Èû¶í±ÈÑÇ	10	Ò»°ãÃ³Ò×	25	Ç§¿Ë	0	?	77,035
202008	30021500	ÃâÒßÖÆÆ·,ÒÑÅä¶¨¼ÁÁ¿»òÖÆ³ÉÁãÊÛ°ü×°	220	¼ÓÄÉ	10	Ò»°ãÃ³Ò×	5600	Ç§¿Ë	0	?	1,246,473
202008	30021500	ÃâÒßÖÆÆ·,ÒÑÅä¶¨¼ÁÁ¿»òÖÆ³ÉÁãÊÛ°ü×°	221	¼¸ÄÚÑÇ	10	Ò»°ãÃ³Ò×	4406	Ç§¿Ë	0	?	255,617
202008	30021500	ÃâÒßÖÆÆ·,ÒÑÅä¶¨¼ÁÁ¿»òÖÆ³ÉÁãÊÛ°ü×°	223	¿ÆÌØµÏÍß	10	Ò»°ãÃ³Ò×	914	Ç§¿Ë	0	?	287,213
202008	30021500	ÃâÒßÖÆÆ·,ÒÑÅä¶¨¼ÁÁ¿»òÖÆ³ÉÁãÊÛ°ü×°	224	¿ÏÄáÑÇ	10	Ò»°ãÃ³Ò×	11535	Ç§¿Ë	0	?	2,126,839
202008	30021500	ÃâÒßÖÆÆ·,ÒÑÅä¶¨¼ÁÁ¿»òÖÆ³ÉÁãÊÛ°ü×°	225	Àû±ÈÀïÑÇ	10	Ò»°ãÃ³Ò×	1572	Ç§¿Ë	0	?	137,971
202008	30021500	ÃâÒßÖÆÆ·,ÒÑÅä¶¨¼ÁÁ¿»òÖÆ³ÉÁãÊÛ°ü×°	226	Àû±ÈÑÇ	10	Ò»°ãÃ³Ò×	9252	Ç§¿Ë	0	?	813,752
202008	30021500	ÃâÒßÖÆÆ·,ÒÑÅä¶¨¼ÁÁ¿»òÖÆ³ÉÁãÊÛ°ü×°	227	Âí´ï¼ÓË¹¼Ó	10	Ò»°ãÃ³Ò×	141	Ç§¿Ë	0	?	134,436
202008	30021500	ÃâÒßÖÆÆ·,ÒÑÅä¶¨¼ÁÁ¿»òÖÆ³ÉÁãÊÛ°ü×°	229	ÂíÀï	10	Ò»°ãÃ³Ò×	691	Ç§¿Ë	0	?	459,884
202008	30021500	ÃâÒßÖÆÆ·,ÒÑÅä¶¨¼ÁÁ¿»òÖÆ³ÉÁãÊÛ°ü×°	230	Ã«ÀïËþÄáÑÇ	10	Ò»°ãÃ³Ò×	157	Ç§¿Ë	0	?	74,520
202008	30021500	ÃâÒßÖÆÆ·,ÒÑÅä¶¨¼ÁÁ¿»òÖÆ³ÉÁãÊÛ°ü×°	232	Ä¦Âå¸ç	10	Ò»°ãÃ³Ò×	4778	Ç§¿Ë	0	?	640,918
202008	30021500	ÃâÒßÖÆÆ·,ÒÑÅä¶¨¼ÁÁ¿»òÖÆ³ÉÁãÊÛ°ü×°	233	ÄªÉ£±È¿Ë	10	Ò»°ãÃ³Ò×	992	Ç§¿Ë	0	?	175,829
202008	30021500	ÃâÒßÖÆÆ·,ÒÑÅä¶¨¼ÁÁ¿»òÖÆ³ÉÁãÊÛ°ü×°	235	ÄáÈÕ¶û	10	Ò»°ãÃ³Ò×	13	Ç§¿Ë	0	?	82,080
202008	30021500	ÃâÒßÖÆÆ·,ÒÑÅä¶¨¼ÁÁ¿»òÖÆ³ÉÁãÊÛ°ü×°	236	ÄáÈÕÀûÑÇ	10	Ò»°ãÃ³Ò×	18185	Ç§¿Ë	0	?	1,528,518
202008	30021500	ÃâÒßÖÆÆ·,ÒÑÅä¶¨¼ÁÁ¿»òÖÆ³ÉÁãÊÛ°ü×°	237	ÁôÄáÍô	10	Ò»°ãÃ³Ò×	0	Ç§¿Ë	0	?	462
202008	30021500	ÃâÒßÖÆÆ·,ÒÑÅä¶¨¼ÁÁ¿»òÖÆ³ÉÁãÊÛ°ü×°	238	Â¬Íú´ï	10	Ò»°ãÃ³Ò×	47	Ç§¿Ë	0	?	11,741
202008	30021500	ÃâÒßÖÆÆ·,ÒÑÅä¶¨¼ÁÁ¿»òÖÆ³ÉÁãÊÛ°ü×°	240	ÈûÄÚ¼Ó¶û	10	Ò»°ãÃ³Ò×	468	Ç§¿Ë	0	?	307,039
202008	30021500	ÃâÒßÖÆÆ·,ÒÑÅä¶¨¼ÁÁ¿»òÖÆ³ÉÁãÊÛ°ü×°	243	Ë÷ÂíÀï	10	Ò»°ãÃ³Ò×	3698	Ç§¿Ë	0	?	754,849
202008	30021500	ÃâÒßÖÆÆ·,ÒÑÅä¶¨¼ÁÁ¿»òÖÆ³ÉÁãÊÛ°ü×°	244	ÄÏ·Ç	10	Ò»°ãÃ³Ò×	4806	Ç§¿Ë	0	?	1,747,327
202008	30021500	ÃâÒßÖÆÆ·,ÒÑÅä¶¨¼ÁÁ¿»òÖÆ³ÉÁãÊÛ°ü×°	246	ËÕµ¤	10	Ò»°ãÃ³Ò×	10897	Ç§¿Ë	0	?	1,285,854
202008	30021500	ÃâÒßÖÆÆ·,ÒÑÅä¶¨¼ÁÁ¿»òÖÆ³ÉÁãÊÛ°ü×°	247	Ì¹É£ÄáÑÇ	10	Ò»°ãÃ³Ò×	438	Ç§¿Ë	0	?	100,164
202008	30021500	ÃâÒßÖÆÆ·,ÒÑÅä¶¨¼ÁÁ¿»òÖÆ³ÉÁãÊÛ°ü×°	248	¶à¸ç	10	Ò»°ãÃ³Ò×	1512	Ç§¿Ë	0	?	511,291
202008	30021500	ÃâÒßÖÆÆ·,ÒÑÅä¶¨¼ÁÁ¿»òÖÆ³ÉÁãÊÛ°ü×°	249	Í»ÄáË¹	10	Ò»°ãÃ³Ò×	3346	Ç§¿Ë	0	?	334,240
202008	30021500	ÃâÒßÖÆÆ·,ÒÑÅä¶¨¼ÁÁ¿»òÖÆ³ÉÁãÊÛ°ü×°	250	ÎÚ¸É´ï	10	Ò»°ãÃ³Ò×	16103	Ç§¿Ë	0	?	2,332,354
202008	30021500	ÃâÒßÖÆÆ·,ÒÑÅä¶¨¼ÁÁ¿»òÖÆ³ÉÁãÊÛ°ü×°	251	²¼»ùÄÉ·¨Ë÷	10	Ò»°ãÃ³Ò×	380	Ç§¿Ë	0	?	54,108
202008	30021500	ÃâÒßÖÆÆ·,ÒÑÅä¶¨¼ÁÁ¿»òÖÆ³ÉÁãÊÛ°ü×°	253	ÔÞ±ÈÑÇ	10	Ò»°ãÃ³Ò×	752	Ç§¿Ë	0	?	98,144
202008	30021500	ÃâÒßÖÆÆ·,ÒÑÅä¶¨¼ÁÁ¿»òÖÆ³ÉÁãÊÛ°ü×°	254	½ò°Í²¼Î¤	10	Ò»°ãÃ³Ò×	713	Ç§¿Ë	0	?	1,081,071
202008	30021500	ÃâÒßÖÆÆ·,ÒÑÅä¶¨¼ÁÁ¿»òÖÆ³ÉÁãÊÛ°ü×°	260	ÄÏËÕµ¤¹²ºÍ¹ú	10	Ò»°ãÃ³Ò×	5	Ç§¿Ë	0	?	9,406
202008	30021500	ÃâÒßÖÆÆ·,ÒÑÅä¶¨¼ÁÁ¿»òÖÆ³ÉÁãÊÛ°ü×°	301	±ÈÀûÊ±	10	Ò»°ãÃ³Ò×	2347	Ç§¿Ë	0	?	2,717,258
202008	30021500	ÃâÒßÖÆÆ·,ÒÑÅä¶¨¼ÁÁ¿»òÖÆ³ÉÁãÊÛ°ü×°	302	µ¤Âó	10	Ò»°ãÃ³Ò×	3663	Ç§¿Ë	0	?	463,634
202008	30021500	ÃâÒßÖÆÆ·,ÒÑÅä¶¨¼ÁÁ¿»òÖÆ³ÉÁãÊÛ°ü×°	303	Ó¢¹ú	10	Ò»°ãÃ³Ò×	58014	Ç§¿Ë	0	?	39,154,000
202008	30021500	ÃâÒßÖÆÆ·,ÒÑÅä¶¨¼ÁÁ¿»òÖÆ³ÉÁãÊÛ°ü×°	304	µÂ¹ú	10	Ò»°ãÃ³Ò×	9197	Ç§¿Ë	0	?	7,566,845
202008	30021500	ÃâÒßÖÆÆ·,ÒÑÅä¶¨¼ÁÁ¿»òÖÆ³ÉÁãÊÛ°ü×°	305	·¨¹ú	10	Ò»°ãÃ³Ò×	12702	Ç§¿Ë	0	?	11,082,028
202008	30021500	ÃâÒßÖÆÆ·,ÒÑÅä¶¨¼ÁÁ¿»òÖÆ³ÉÁãÊÛ°ü×°	306	°®¶ûÀ¼	10	Ò»°ãÃ³Ò×	801	Ç§¿Ë	0	?	79,911
202008	30021500	ÃâÒßÖÆÆ·,ÒÑÅä¶¨¼ÁÁ¿»òÖÆ³ÉÁãÊÛ°ü×°	307	Òâ´óÀû	10	Ò»°ãÃ³Ò×	10939	Ç§¿Ë	0	?	2,940,830
202008	30021500	ÃâÒßÖÆÆ·,ÒÑÅä¶¨¼ÁÁ¿»òÖÆ³ÉÁãÊÛ°ü×°	309	ºÉÀ¼	10	Ò»°ãÃ³Ò×	2369	Ç§¿Ë	0	?	698,630
202008	30021500	ÃâÒßÖÆÆ·,ÒÑÅä¶¨¼ÁÁ¿»òÖÆ³ÉÁãÊÛ°ü×°	310	Ï£À°	10	Ò»°ãÃ³Ò×	1158	Ç§¿Ë	0	?	396,786
202008	30021500	ÃâÒßÖÆÆ·,ÒÑÅä¶¨¼ÁÁ¿»òÖÆ³ÉÁãÊÛ°ü×°	311	ÆÏÌÑÑÀ	10	Ò»°ãÃ³Ò×	797	Ç§¿Ë	0	?	485,931
202008	30021500	ÃâÒßÖÆÆ·,ÒÑÅä¶¨¼ÁÁ¿»òÖÆ³ÉÁãÊÛ°ü×°	312	Î÷°àÑÀ	10	Ò»°ãÃ³Ò×	3635	Ç§¿Ë	0	?	4,035,437
202008	30021500	ÃâÒßÖÆÆ·,ÒÑÅä¶¨¼ÁÁ¿»òÖÆ³ÉÁãÊÛ°ü×°	313	°¢¶û°ÍÄáÑÇ	10	Ò»°ãÃ³Ò×	114	Ç§¿Ë	0	?	424,072
202008	30021500	ÃâÒßÖÆÆ·,ÒÑÅä¶¨¼ÁÁ¿»òÖÆ³ÉÁãÊÛ°ü×°	315	°ÂµØÀû	10	Ò»°ãÃ³Ò×	8782	Ç§¿Ë	0	?	20,879,360
202008	30021500	ÃâÒßÖÆÆ·,ÒÑÅä¶¨¼ÁÁ¿»òÖÆ³ÉÁãÊÛ°ü×°	316	±£¼ÓÀûÑÇ	10	Ò»°ãÃ³Ò×	1090	Ç§¿Ë	0	?	655,912
202008	30021500	ÃâÒßÖÆÆ·,ÒÑÅä¶¨¼ÁÁ¿»òÖÆ³ÉÁãÊÛ°ü×°	318	·ÒÀ¼	10	Ò»°ãÃ³Ò×	47	Ç§¿Ë	0	?	998,535
202008	30021500	ÃâÒßÖÆÆ·,ÒÑÅä¶¨¼ÁÁ¿»òÖÆ³ÉÁãÊÛ°ü×°	321	ÐÙÑÀÀû	10	Ò»°ãÃ³Ò×	201	Ç§¿Ë	0	?	465,535
202008	30021500	ÃâÒßÖÆÆ·,ÒÑÅä¶¨¼ÁÁ¿»òÖÆ³ÉÁãÊÛ°ü×°	322	±ùµº	10	Ò»°ãÃ³Ò×	4	Ç§¿Ë	0	?	17,738
202008	30021500	ÃâÒßÖÆÆ·,ÒÑÅä¶¨¼ÁÁ¿»òÖÆ³ÉÁãÊÛ°ü×°	324	Âí¶úËû	10	Ò»°ãÃ³Ò×	10	Ç§¿Ë	0	?	22,750
202008	30021500	ÃâÒßÖÆÆ·,ÒÑÅä¶¨¼ÁÁ¿»òÖÆ³ÉÁãÊÛ°ü×°	326	Å²Íþ	10	Ò»°ãÃ³Ò×	10	Ç§¿Ë	0	?	9,325
202008	30021500	ÃâÒßÖÆÆ·,ÒÑÅä¶¨¼ÁÁ¿»òÖÆ³ÉÁãÊÛ°ü×°	327	²¨À¼	10	Ò»°ãÃ³Ò×	5862	Ç§¿Ë	0	?	1,319,225
202008	30021500	ÃâÒßÖÆÆ·,ÒÑÅä¶¨¼ÁÁ¿»òÖÆ³ÉÁãÊÛ°ü×°	328	ÂÞÂíÄáÑÇ	10	Ò»°ãÃ³Ò×	1673	Ç§¿Ë	0	?	2,873,117
202008	30021500	ÃâÒßÖÆÆ·,ÒÑÅä¶¨¼ÁÁ¿»òÖÆ³ÉÁãÊÛ°ü×°	330	Èðµä	10	Ò»°ãÃ³Ò×	1399	Ç§¿Ë	0	?	394,041
202008	30021500	ÃâÒßÖÆÆ·,ÒÑÅä¶¨¼ÁÁ¿»òÖÆ³ÉÁãÊÛ°ü×°	331	ÈðÊ¿	10	Ò»°ãÃ³Ò×	270	Ç§¿Ë	0	?	291,632
202008	30021500	ÃâÒßÖÆÆ·,ÒÑÅä¶¨¼ÁÁ¿»òÖÆ³ÉÁãÊÛ°ü×°	334	°®É³ÄáÑÇ	10	Ò»°ãÃ³Ò×	8	Ç§¿Ë	0	?	6,254
202008	30021500	ÃâÒßÖÆÆ·,ÒÑÅä¶¨¼ÁÁ¿»òÖÆ³ÉÁãÊÛ°ü×°	335	À­ÍÑÎ¬ÑÇ	10	Ò»°ãÃ³Ò×	1713	Ç§¿Ë	0	?	311,070
202008	30021500	ÃâÒßÖÆÆ·,ÒÑÅä¶¨¼ÁÁ¿»òÖÆ³ÉÁãÊÛ°ü×°	336	Á¢ÌÕÍð	10	Ò»°ãÃ³Ò×	906	Ç§¿Ë	0	?	905,144
202008	30021500	ÃâÒßÖÆÆ·,ÒÑÅä¶¨¼ÁÁ¿»òÖÆ³ÉÁãÊÛ°ü×°	337	¸ñÂ³¼ªÑÇ	10	Ò»°ãÃ³Ò×	5804	Ç§¿Ë	0	?	2,293,189
202008	30021500	ÃâÒßÖÆÆ·,ÒÑÅä¶¨¼ÁÁ¿»òÖÆ³ÉÁãÊÛ°ü×°	338	ÑÇÃÀÄáÑÇ	10	Ò»°ãÃ³Ò×	23	Ç§¿Ë	0	?	87,747
202008	30021500	ÃâÒßÖÆÆ·,ÒÑÅä¶¨¼ÁÁ¿»òÖÆ³ÉÁãÊÛ°ü×°	339	°¢Èû°Ý½®	10	Ò»°ãÃ³Ò×	93	Ç§¿Ë	0	?	112,812
202008	30021500	ÃâÒßÖÆÆ·,ÒÑÅä¶¨¼ÁÁ¿»òÖÆ³ÉÁãÊÛ°ü×°	340	°×¶íÂÞË¹	10	Ò»°ãÃ³Ò×	21	Ç§¿Ë	0	?	40,450
202008	30021500	ÃâÒßÖÆÆ·,ÒÑÅä¶¨¼ÁÁ¿»òÖÆ³ÉÁãÊÛ°ü×°	343	Ä¦¶û¶àÍß	10	Ò»°ãÃ³Ò×	1264	Ç§¿Ë	0	?	411,320
202008	30021500	ÃâÒßÖÆÆ·,ÒÑÅä¶¨¼ÁÁ¿»òÖÆ³ÉÁãÊÛ°ü×°	344	¶íÂÞË¹Áª°î	10	Ò»°ãÃ³Ò×	9755	Ç§¿Ë	0	?	5,857,912
202008	30021500	ÃâÒßÖÆÆ·,ÒÑÅä¶¨¼ÁÁ¿»òÖÆ³ÉÁãÊÛ°ü×°	347	ÎÚ¿ËÀ¼	10	Ò»°ãÃ³Ò×	1649	Ç§¿Ë	0	?	2,058,421
202008	30021500	ÃâÒßÖÆÆ·,ÒÑÅä¶¨¼ÁÁ¿»òÖÆ³ÉÁãÊÛ°ü×°	351	¿ËÂÞµØÑÇ	10	Ò»°ãÃ³Ò×	28	Ç§¿Ë	0	?	15,849
202008	30021500	ÃâÒßÖÆÆ·,ÒÑÅä¶¨¼ÁÁ¿»òÖÆ³ÉÁãÊÛ°ü×°	352	½Ý¿Ë	10	Ò»°ãÃ³Ò×	2174	Ç§¿Ë	0	?	260,265
202008	30021500	ÃâÒßÖÆÆ·,ÒÑÅä¶¨¼ÁÁ¿»òÖÆ³ÉÁãÊÛ°ü×°	353	Ë¹Âå·¥¿Ë	10	Ò»°ãÃ³Ò×	566	Ç§¿Ë	0	?	378,498
202008	30021500	ÃâÒßÖÆÆ·,ÒÑÅä¶¨¼ÁÁ¿»òÖÆ³ÉÁãÊÛ°ü×°	354	±±ÂíÆä¶Ù¹²ºÍ¹ú	10	Ò»°ãÃ³Ò×	107	Ç§¿Ë	0	?	48,363
202008	30021500	ÃâÒßÖÆÆ·,ÒÑÅä¶¨¼ÁÁ¿»òÖÆ³ÉÁãÊÛ°ü×°	355	²¨ºÚ	10	Ò»°ãÃ³Ò×	133	Ç§¿Ë	0	?	531,662
202008	30021500	ÃâÒßÖÆÆ·,ÒÑÅä¶¨¼ÁÁ¿»òÖÆ³ÉÁãÊÛ°ü×°	358	Èû¶ûÎ¬ÑÇ	10	Ò»°ãÃ³Ò×	1176	Ç§¿Ë	0	?	2,393,463
202008	30021500	ÃâÒßÖÆÆ·,ÒÑÅä¶¨¼ÁÁ¿»òÖÆ³ÉÁãÊÛ°ü×°	402	°¢¸ùÍ¢	10	Ò»°ãÃ³Ò×	1920	Ç§¿Ë	0	?	2,888,983
202008	30021500	ÃâÒßÖÆÆ·,ÒÑÅä¶¨¼ÁÁ¿»òÖÆ³ÉÁãÊÛ°ü×°	406	²®Àû×È	10	Ò»°ãÃ³Ò×	30	Ç§¿Ë	0	?	5,498
202008	30021500	ÃâÒßÖÆÆ·,ÒÑÅä¶¨¼ÁÁ¿»òÖÆ³ÉÁãÊÛ°ü×°	408	¶àÃñ×å²£ÀûÎ¬ÑÇ¹ú	10	Ò»°ãÃ³Ò×	3365	Ç§¿Ë	0	?	4,114,015
202008	30021500	ÃâÒßÖÆÆ·,ÒÑÅä¶¨¼ÁÁ¿»òÖÆ³ÉÁãÊÛ°ü×°	410	°ÍÎ÷	10	Ò»°ãÃ³Ò×	20569	Ç§¿Ë	0	?	14,860,789
202008	30021500	ÃâÒßÖÆÆ·,ÒÑÅä¶¨¼ÁÁ¿»òÖÆ³ÉÁãÊÛ°ü×°	412	ÖÇÀû	10	Ò»°ãÃ³Ò×	3573	Ç§¿Ë	0	?	2,942,007
202008	30021500	ÃâÒßÖÆÆ·,ÒÑÅä¶¨¼ÁÁ¿»òÖÆ³ÉÁãÊÛ°ü×°	413	¸çÂ×±ÈÑÇ	10	Ò»°ãÃ³Ò×	5094	Ç§¿Ë	0	?	1,517,752
202008	30021500	ÃâÒßÖÆÆ·,ÒÑÅä¶¨¼ÁÁ¿»òÖÆ³ÉÁãÊÛ°ü×°	415	¸çË¹´ïÀè¼Ó	10	Ò»°ãÃ³Ò×	211	Ç§¿Ë	0	?	178,900
202008	30021500	ÃâÒßÖÆÆ·,ÒÑÅä¶¨¼ÁÁ¿»òÖÆ³ÉÁãÊÛ°ü×°	418	¶àÃ×Äá¼Ó¹²ºÍ¹ú	10	Ò»°ãÃ³Ò×	4048	Ç§¿Ë	0	?	2,593,058
202008	30021500	ÃâÒßÖÆÆ·,ÒÑÅä¶¨¼ÁÁ¿»òÖÆ³ÉÁãÊÛ°ü×°	419	¶ò¹Ï¶à¶û	10	Ò»°ãÃ³Ò×	1898	Ç§¿Ë	0	?	1,698,178
202008	30021500	ÃâÒßÖÆÆ·,ÒÑÅä¶¨¼ÁÁ¿»òÖÆ³ÉÁãÊÛ°ü×°	422	¹ÏµÂÂÞÆÕ	10	Ò»°ãÃ³Ò×	30	Ç§¿Ë	0	?	38,845
202008	30021500	ÃâÒßÖÆÆ·,ÒÑÅä¶¨¼ÁÁ¿»òÖÆ³ÉÁãÊÛ°ü×°	423	Î£µØÂíÀ­	10	Ò»°ãÃ³Ò×	770	Ç§¿Ë	0	?	368,889
202008	30021500	ÃâÒßÖÆÆ·,ÒÑÅä¶¨¼ÁÁ¿»òÖÆ³ÉÁãÊÛ°ü×°	424	¹çÑÇÄÇ	10	Ò»°ãÃ³Ò×	107	Ç§¿Ë	0	?	60,737
202008	30021500	ÃâÒßÖÆÆ·,ÒÑÅä¶¨¼ÁÁ¿»òÖÆ³ÉÁãÊÛ°ü×°	425	º£µØ	10	Ò»°ãÃ³Ò×	2	Ç§¿Ë	0	?	1,340
202008	30021500	ÃâÒßÖÆÆ·,ÒÑÅä¶¨¼ÁÁ¿»òÖÆ³ÉÁãÊÛ°ü×°	426	ºé¶¼À­Ë¹	10	Ò»°ãÃ³Ò×	8266	Ç§¿Ë	0	?	4,379,527
202008	30021500	ÃâÒßÖÆÆ·,ÒÑÅä¶¨¼ÁÁ¿»òÖÆ³ÉÁãÊÛ°ü×°	427	ÑÀÂò¼Ó	10	Ò»°ãÃ³Ò×	360	Ç§¿Ë	0	?	23,794
202008	30021500	ÃâÒßÖÆÆ·,ÒÑÅä¶¨¼ÁÁ¿»òÖÆ³ÉÁãÊÛ°ü×°	429	Ä«Î÷¸ç	10	Ò»°ãÃ³Ò×	16042	Ç§¿Ë	0	?	8,822,679
202008	30021500	ÃâÒßÖÆÆ·,ÒÑÅä¶¨¼ÁÁ¿»òÖÆ³ÉÁãÊÛ°ü×°	431	Äá¼ÓÀ­¹Ï	10	Ò»°ãÃ³Ò×	215	Ç§¿Ë	0	?	108,542
202008	30021500	ÃâÒßÖÆÆ·,ÒÑÅä¶¨¼ÁÁ¿»òÖÆ³ÉÁãÊÛ°ü×°	432	°ÍÄÃÂí	10	Ò»°ãÃ³Ò×	2007	Ç§¿Ë	0	?	3,947,044
202008	30021500	ÃâÒßÖÆÆ·,ÒÑÅä¶¨¼ÁÁ¿»òÖÆ³ÉÁãÊÛ°ü×°	433	°ÍÀ­¹ç	10	Ò»°ãÃ³Ò×	17	Ç§¿Ë	0	?	52,963
202008	30021500	ÃâÒßÖÆÆ·,ÒÑÅä¶¨¼ÁÁ¿»òÖÆ³ÉÁãÊÛ°ü×°	434	ÃØÂ³	10	Ò»°ãÃ³Ò×	18324	Ç§¿Ë	0	?	14,903,492
202008	30021500	ÃâÒßÖÆÆ·,ÒÑÅä¶¨¼ÁÁ¿»òÖÆ³ÉÁãÊÛ°ü×°	435	²¨¶àÀè¸÷	10	Ò»°ãÃ³Ò×	280	Ç§¿Ë	0	?	251,935
202008	30021500	ÃâÒßÖÆÆ·,ÒÑÅä¶¨¼ÁÁ¿»òÖÆ³ÉÁãÊÛ°ü×°	439	Ê¥ÎÄÉ­ÌØºÍ¸ñÁÖÄÉ¶¡Ë¹	10	Ò»°ãÃ³Ò×	2	Ç§¿Ë	0	?	1,385
202008	30021500	ÃâÒßÖÆÆ·,ÒÑÅä¶¨¼ÁÁ¿»òÖÆ³ÉÁãÊÛ°ü×°	440	Èø¶ûÍß¶à	10	Ò»°ãÃ³Ò×	2246	Ç§¿Ë	0	?	822,457
202008	30021500	ÃâÒßÖÆÆ·,ÒÑÅä¶¨¼ÁÁ¿»òÖÆ³ÉÁãÊÛ°ü×°	442	ÌØÁ¢Äá´ïºÍ¶à°Í¸ç	10	Ò»°ãÃ³Ò×	35	Ç§¿Ë	0	?	109,310
202008	30021500	ÃâÒßÖÆÆ·,ÒÑÅä¶¨¼ÁÁ¿»òÖÆ³ÉÁãÊÛ°ü×°	444	ÎÚÀ­¹ç	10	Ò»°ãÃ³Ò×	947	Ç§¿Ë	0	?	421,470
202008	30021500	ÃâÒßÖÆÆ·,ÒÑÅä¶¨¼ÁÁ¿»òÖÆ³ÉÁãÊÛ°ü×°	445	Î¯ÄÚÈðÀ­	10	Ò»°ãÃ³Ò×	3764	Ç§¿Ë	0	?	5,050,175
202008	30021500	ÃâÒßÖÆÆ·,ÒÑÅä¶¨¼ÁÁ¿»òÖÆ³ÉÁãÊÛ°ü×°	501	¼ÓÄÃ´ó	10	Ò»°ãÃ³Ò×	10896	Ç§¿Ë	0	?	2,077,625
202008	30021500	ÃâÒßÖÆÆ·,ÒÑÅä¶¨¼ÁÁ¿»òÖÆ³ÉÁãÊÛ°ü×°	502	ÃÀ¹ú	10	Ò»°ãÃ³Ò×	187832	Ç§¿Ë	0	?	131,791,034
202008	30021500	ÃâÒßÖÆÆ·,ÒÑÅä¶¨¼ÁÁ¿»òÖÆ³ÉÁãÊÛ°ü×°	601	°Ä´óÀûÑÇ	10	Ò»°ãÃ³Ò×	3930	Ç§¿Ë	0	?	1,955,406
202008	30021500	ÃâÒßÖÆÆ·,ÒÑÅä¶¨¼ÁÁ¿»òÖÆ³ÉÁãÊÛ°ü×°	603	ì³¼Ã	10	Ò»°ãÃ³Ò×	19	Ç§¿Ë	0	?	22,944
202008	30021500	ÃâÒßÖÆÆ·,ÒÑÅä¶¨¼ÁÁ¿»òÖÆ³ÉÁãÊÛ°ü×°	609	ÐÂÎ÷À¼	10	Ò»°ãÃ³Ò×	324	Ç§¿Ë	0	?	147,837
202008	30021500	ÃâÒßÖÆÆ·,ÒÑÅä¶¨¼ÁÁ¿»òÖÆ³ÉÁãÊÛ°ü×°	611	°Í²¼ÑÇÐÂ¼¸ÄÚÑÇ	10	Ò»°ãÃ³Ò×	125	Ç§¿Ë	0	?	77,446
202009	30021500	ÃâÒßÖÆÆ·,ÒÑÅä¶¨¼ÁÁ¿»òÖÆ³ÉÁãÊÛ°ü×°	101	°¢¸»º¹	10	Ò»°ãÃ³Ò×	36	Ç§¿Ë	0	?	114,495
202009	30021500	ÃâÒßÖÆÆ·,ÒÑÅä¶¨¼ÁÁ¿»òÖÆ³ÉÁãÊÛ°ü×°	102	°ÍÁÖ	10	Ò»°ãÃ³Ò×	41	Ç§¿Ë	0	?	358,182
202009	30021500	ÃâÒßÖÆÆ·,ÒÑÅä¶¨¼ÁÁ¿»òÖÆ³ÉÁãÊÛ°ü×°	103	ÃÏ¼ÓÀ­¹ú	10	Ò»°ãÃ³Ò×	8664	Ç§¿Ë	0	?	2,481,902
202009	30021500	ÃâÒßÖÆÆ·,ÒÑÅä¶¨¼ÁÁ¿»òÖÆ³ÉÁãÊÛ°ü×°	104	²»µ¤	10	Ò»°ãÃ³Ò×	128	Ç§¿Ë	0	?	50,719
202009	30021500	ÃâÒßÖÆÆ·,ÒÑÅä¶¨¼ÁÁ¿»òÖÆ³ÉÁãÊÛ°ü×°	105	ÎÄÀ³	10	Ò»°ãÃ³Ò×	0	Ç§¿Ë	0	?	11
202009	30021500	ÃâÒßÖÆÆ·,ÒÑÅä¶¨¼ÁÁ¿»òÖÆ³ÉÁãÊÛ°ü×°	106	Ãåµé	10	Ò»°ãÃ³Ò×	3667	Ç§¿Ë	0	?	645,818
202009	30021500	ÃâÒßÖÆÆ·,ÒÑÅä¶¨¼ÁÁ¿»òÖÆ³ÉÁãÊÛ°ü×°	107	¼íÆÒÕ¯	10	Ò»°ãÃ³Ò×	1659	Ç§¿Ë	0	?	566,922
202009	30021500	ÃâÒßÖÆÆ·,ÒÑÅä¶¨¼ÁÁ¿»òÖÆ³ÉÁãÊÛ°ü×°	108	ÈûÆÖÂ·Ë¹	10	Ò»°ãÃ³Ò×	166	Ç§¿Ë	0	?	156,695
202009	30021500	ÃâÒßÖÆÆ·,ÒÑÅä¶¨¼ÁÁ¿»òÖÆ³ÉÁãÊÛ°ü×°	110	ÖÐ¹úÏã¸Û	10	Ò»°ãÃ³Ò×	72904	Ç§¿Ë	0	?	54,165,750
202009	30021500	ÃâÒßÖÆÆ·,ÒÑÅä¶¨¼ÁÁ¿»òÖÆ³ÉÁãÊÛ°ü×°	111	Ó¡¶È	10	Ò»°ãÃ³Ò×	22602	Ç§¿Ë	0	?	8,495,813
202009	30021500	ÃâÒßÖÆÆ·,ÒÑÅä¶¨¼ÁÁ¿»òÖÆ³ÉÁãÊÛ°ü×°	112	Ó¡¶ÈÄáÎ÷ÑÇ	10	Ò»°ãÃ³Ò×	50959	Ç§¿Ë	0	?	41,828,975
202009	30021500	ÃâÒßÖÆÆ·,ÒÑÅä¶¨¼ÁÁ¿»òÖÆ³ÉÁãÊÛ°ü×°	113	ÒÁÀÊ	10	Ò»°ãÃ³Ò×	1407	Ç§¿Ë	0	?	1,435,830
202009	30021500	ÃâÒßÖÆÆ·,ÒÑÅä¶¨¼ÁÁ¿»òÖÆ³ÉÁãÊÛ°ü×°	114	ÒÁÀ­¿Ë	10	Ò»°ãÃ³Ò×	8903	Ç§¿Ë	0	?	4,890,583
202009	30021500	ÃâÒßÖÆÆ·,ÒÑÅä¶¨¼ÁÁ¿»òÖÆ³ÉÁãÊÛ°ü×°	115	ÒÔÉ«ÁÐ	10	Ò»°ãÃ³Ò×	2498	Ç§¿Ë	0	?	853,148
202009	30021500	ÃâÒßÖÆÆ·,ÒÑÅä¶¨¼ÁÁ¿»òÖÆ³ÉÁãÊÛ°ü×°	116	ÈÕ±¾	10	Ò»°ãÃ³Ò×	3203	Ç§¿Ë	0	?	6,594,088
202009	30021500	ÃâÒßÖÆÆ·,ÒÑÅä¶¨¼ÁÁ¿»òÖÆ³ÉÁãÊÛ°ü×°	117	Ô¼µ©	10	Ò»°ãÃ³Ò×	429	Ç§¿Ë	0	?	347,138
202009	30021500	ÃâÒßÖÆÆ·,ÒÑÅä¶¨¼ÁÁ¿»òÖÆ³ÉÁãÊÛ°ü×°	118	¿ÆÍþÌØ	10	Ò»°ãÃ³Ò×	44	Ç§¿Ë	0	?	34,310
202009	30021500	ÃâÒßÖÆÆ·,ÒÑÅä¶¨¼ÁÁ¿»òÖÆ³ÉÁãÊÛ°ü×°	120	Àè°ÍÄÛ	10	Ò»°ãÃ³Ò×	210	Ç§¿Ë	0	?	96,856
202009	30021500	ÃâÒßÖÆÆ·,ÒÑÅä¶¨¼ÁÁ¿»òÖÆ³ÉÁãÊÛ°ü×°	122	ÂíÀ´Î÷ÑÇ	10	Ò»°ãÃ³Ò×	1989	Ç§¿Ë	0	?	2,059,089
202009	30021500	ÃâÒßÖÆÆ·,ÒÑÅä¶¨¼ÁÁ¿»òÖÆ³ÉÁãÊÛ°ü×°	123	Âí¶û´ú·ò	10	Ò»°ãÃ³Ò×	1	Ç§¿Ë	0	?	3,247
202009	30021500	ÃâÒßÖÆÆ·,ÒÑÅä¶¨¼ÁÁ¿»òÖÆ³ÉÁãÊÛ°ü×°	124	ÃÉ¹Å	10	Ò»°ãÃ³Ò×	1955	Ç§¿Ë	0	?	618,664
202009	30021500	ÃâÒßÖÆÆ·,ÒÑÅä¶¨¼ÁÁ¿»òÖÆ³ÉÁãÊÛ°ü×°	125	Äá²´¶ûÁª°îÃñÖ÷¹²ºÍ¹ú	10	Ò»°ãÃ³Ò×	547	Ç§¿Ë	0	?	250,030
202009	30021500	ÃâÒßÖÆÆ·,ÒÑÅä¶¨¼ÁÁ¿»òÖÆ³ÉÁãÊÛ°ü×°	126	°¢Âü	10	Ò»°ãÃ³Ò×	689	Ç§¿Ë	0	?	98,538
202009	30021500	ÃâÒßÖÆÆ·,ÒÑÅä¶¨¼ÁÁ¿»òÖÆ³ÉÁãÊÛ°ü×°	127	°Í»ùË¹Ì¹	10	Ò»°ãÃ³Ò×	99321	Ç§¿Ë	0	?	9,172,912
202009	30021500	ÃâÒßÖÆÆ·,ÒÑÅä¶¨¼ÁÁ¿»òÖÆ³ÉÁãÊÛ°ü×°	127	°Í»ùË¹Ì¹	12	ÆäËû¾èÔùÎï×Ê	170	Ç§¿Ë	0	?	559,856
202009	30021500	ÃâÒßÖÆÆ·,ÒÑÅä¶¨¼ÁÁ¿»òÖÆ³ÉÁãÊÛ°ü×°	129	·ÆÂÉ±ö	10	Ò»°ãÃ³Ò×	13488	Ç§¿Ë	0	?	5,005,489
202009	30021500	ÃâÒßÖÆÆ·,ÒÑÅä¶¨¼ÁÁ¿»òÖÆ³ÉÁãÊÛ°ü×°	130	¿¨Ëþ¶û	10	Ò»°ãÃ³Ò×	405	Ç§¿Ë	0	?	1,153,350
202009	30021500	ÃâÒßÖÆÆ·,ÒÑÅä¶¨¼ÁÁ¿»òÖÆ³ÉÁãÊÛ°ü×°	131	É³ÌØ°¢À­²®	10	Ò»°ãÃ³Ò×	10645	Ç§¿Ë	0	?	6,803,893
202009	30021500	ÃâÒßÖÆÆ·,ÒÑÅä¶¨¼ÁÁ¿»òÖÆ³ÉÁãÊÛ°ü×°	132	ÐÂ¼ÓÆÂ	10	Ò»°ãÃ³Ò×	1305	Ç§¿Ë	0	?	1,975,607
202009	30021500	ÃâÒßÖÆÆ·,ÒÑÅä¶¨¼ÁÁ¿»òÖÆ³ÉÁãÊÛ°ü×°	133	º«¹ú	10	Ò»°ãÃ³Ò×	7277	Ç§¿Ë	0	?	1,827,628
202009	30021500	ÃâÒßÖÆÆ·,ÒÑÅä¶¨¼ÁÁ¿»òÖÆ³ÉÁãÊÛ°ü×°	134	Ë¹ÀïÀ¼¿¨	10	Ò»°ãÃ³Ò×	54	Ç§¿Ë	0	?	141,966
202009	30021500	ÃâÒßÖÆÆ·,ÒÑÅä¶¨¼ÁÁ¿»òÖÆ³ÉÁãÊÛ°ü×°	135	ÐðÀûÑÇ	10	Ò»°ãÃ³Ò×	16	Ç§¿Ë	0	?	118,836
202009	30021500	ÃâÒßÖÆÆ·,ÒÑÅä¶¨¼ÁÁ¿»òÖÆ³ÉÁãÊÛ°ü×°	136	Ì©¹ú	10	Ò»°ãÃ³Ò×	11349	Ç§¿Ë	0	?	2,060,600
202009	30021500	ÃâÒßÖÆÆ·,ÒÑÅä¶¨¼ÁÁ¿»òÖÆ³ÉÁãÊÛ°ü×°	136	Ì©¹ú	12	ÆäËû¾èÔùÎï×Ê	22	Ç§¿Ë	0	?	95,120
202009	30021500	ÃâÒßÖÆÆ·,ÒÑÅä¶¨¼ÁÁ¿»òÖÆ³ÉÁãÊÛ°ü×°	137	ÍÁ¶úÆä	10	Ò»°ãÃ³Ò×	12598	Ç§¿Ë	0	?	8,706,987
202009	30021500	ÃâÒßÖÆÆ·,ÒÑÅä¶¨¼ÁÁ¿»òÖÆ³ÉÁãÊÛ°ü×°	138	°¢ÁªÇõ	10	Ò»°ãÃ³Ò×	3584	Ç§¿Ë	0	?	287,051
202009	30021500	ÃâÒßÖÆÆ·,ÒÑÅä¶¨¼ÁÁ¿»òÖÆ³ÉÁãÊÛ°ü×°	139	Ò²ÃÅ	10	Ò»°ãÃ³Ò×	4743	Ç§¿Ë	0	?	1,027,898
202009	30021500	ÃâÒßÖÆÆ·,ÒÑÅä¶¨¼ÁÁ¿»òÖÆ³ÉÁãÊÛ°ü×°	141	Ô½ÄÏ	10	Ò»°ãÃ³Ò×	1414	Ç§¿Ë	0	?	470,636
202009	30021500	ÃâÒßÖÆÆ·,ÒÑÅä¶¨¼ÁÁ¿»òÖÆ³ÉÁãÊÛ°ü×°	143	ÖÐ¹úÌ¨Íå	10	Ò»°ãÃ³Ò×	121	Ç§¿Ë	0	?	400,962
202009	30021500	ÃâÒßÖÆÆ·,ÒÑÅä¶¨¼ÁÁ¿»òÖÆ³ÉÁãÊÛ°ü×°	145	¹þÈø¿ËË¹Ì¹	10	Ò»°ãÃ³Ò×	5680	Ç§¿Ë	0	?	2,875,498
202009	30021500	ÃâÒßÖÆÆ·,ÒÑÅä¶¨¼ÁÁ¿»òÖÆ³ÉÁãÊÛ°ü×°	146	¼ª¶û¼ªË¹Ë¹Ì¹	10	Ò»°ãÃ³Ò×	457	Ç§¿Ë	0	?	183,376
202009	30021500	ÃâÒßÖÆÆ·,ÒÑÅä¶¨¼ÁÁ¿»òÖÆ³ÉÁãÊÛ°ü×°	147	Ëþ¼ª¿ËË¹Ì¹	10	Ò»°ãÃ³Ò×	160	Ç§¿Ë	0	?	43,144
202009	30021500	ÃâÒßÖÆÆ·,ÒÑÅä¶¨¼ÁÁ¿»òÖÆ³ÉÁãÊÛ°ü×°	149	ÎÚ×È±ð¿ËË¹Ì¹	10	Ò»°ãÃ³Ò×	815	Ç§¿Ë	0	?	2,220,898
202009	30021500	ÃâÒßÖÆÆ·,ÒÑÅä¶¨¼ÁÁ¿»òÖÆ³ÉÁãÊÛ°ü×°	149	ÎÚ×È±ð¿ËË¹Ì¹	12	ÆäËû¾èÔùÎï×Ê	20	Ç§¿Ë	0	?	77,814
202009	30021500	ÃâÒßÖÆÆ·,ÒÑÅä¶¨¼ÁÁ¿»òÖÆ³ÉÁãÊÛ°ü×°	201	°¢¶û¼°ÀûÑÇ	10	Ò»°ãÃ³Ò×	3028	Ç§¿Ë	0	?	1,295,807
202009	30021500	ÃâÒßÖÆÆ·,ÒÑÅä¶¨¼ÁÁ¿»òÖÆ³ÉÁãÊÛ°ü×°	202	°²¸çÀ­	10	Ò»°ãÃ³Ò×	8486	Ç§¿Ë	0	?	524,208
202009	30021500	ÃâÒßÖÆÆ·,ÒÑÅä¶¨¼ÁÁ¿»òÖÆ³ÉÁãÊÛ°ü×°	204	²©´ÄÍßÄÉ	10	Ò»°ãÃ³Ò×	42	Ç§¿Ë	0	?	25,176
202009	30021500	ÃâÒßÖÆÆ·,ÒÑÅä¶¨¼ÁÁ¿»òÖÆ³ÉÁãÊÛ°ü×°	206	¿¦ÂóÂ¡	10	Ò»°ãÃ³Ò×	345	Ç§¿Ë	0	?	125,256
202009	30021500	ÃâÒßÖÆÆ·,ÒÑÅä¶¨¼ÁÁ¿»òÖÆ³ÉÁãÊÛ°ü×°	211	Õ§µÃ	10	Ò»°ãÃ³Ò×	11	Ç§¿Ë	0	?	22,134
202009	30021500	ÃâÒßÖÆÆ·,ÒÑÅä¶¨¼ÁÁ¿»òÖÆ³ÉÁãÊÛ°ü×°	212	¿ÆÄ¦ÂÞ	10	Ò»°ãÃ³Ò×	16	Ç§¿Ë	0	?	2,906
202009	30021500	ÃâÒßÖÆÆ·,ÒÑÅä¶¨¼ÁÁ¿»òÖÆ³ÉÁãÊÛ°ü×°	214	¼ª²¼Ìá	10	Ò»°ãÃ³Ò×	19	Ç§¿Ë	0	?	83,504
202009	30021500	ÃâÒßÖÆÆ·,ÒÑÅä¶¨¼ÁÁ¿»òÖÆ³ÉÁãÊÛ°ü×°	215	°£¼°	10	Ò»°ãÃ³Ò×	1240	Ç§¿Ë	0	?	739,686
202009	30021500	ÃâÒßÖÆÆ·,ÒÑÅä¶¨¼ÁÁ¿»òÖÆ³ÉÁãÊÛ°ü×°	217	°£Èû¶í±ÈÑÇ	10	Ò»°ãÃ³Ò×	411	Ç§¿Ë	0	?	696,306
202009	30021500	ÃâÒßÖÆÆ·,ÒÑÅä¶¨¼ÁÁ¿»òÖÆ³ÉÁãÊÛ°ü×°	218	¼ÓÅî	10	Ò»°ãÃ³Ò×	14	Ç§¿Ë	0	?	13,961
202009	30021500	ÃâÒßÖÆÆ·,ÒÑÅä¶¨¼ÁÁ¿»òÖÆ³ÉÁãÊÛ°ü×°	219	¸Ô±ÈÑÇ	10	Ò»°ãÃ³Ò×	500	Ç§¿Ë	0	?	38,819
202009	30021500	ÃâÒßÖÆÆ·,ÒÑÅä¶¨¼ÁÁ¿»òÖÆ³ÉÁãÊÛ°ü×°	220	¼ÓÄÉ	10	Ò»°ãÃ³Ò×	4347	Ç§¿Ë	0	?	671,024
202009	30021500	ÃâÒßÖÆÆ·,ÒÑÅä¶¨¼ÁÁ¿»òÖÆ³ÉÁãÊÛ°ü×°	223	¿ÆÌØµÏÍß	10	Ò»°ãÃ³Ò×	64	Ç§¿Ë	0	?	165,342
202009	30021500	ÃâÒßÖÆÆ·,ÒÑÅä¶¨¼ÁÁ¿»òÖÆ³ÉÁãÊÛ°ü×°	224	¿ÏÄáÑÇ	10	Ò»°ãÃ³Ò×	1878	Ç§¿Ë	0	?	1,371,592
202009	30021500	ÃâÒßÖÆÆ·,ÒÑÅä¶¨¼ÁÁ¿»òÖÆ³ÉÁãÊÛ°ü×°	225	Àû±ÈÀïÑÇ	10	Ò»°ãÃ³Ò×	52	Ç§¿Ë	0	?	18,389
202009	30021500	ÃâÒßÖÆÆ·,ÒÑÅä¶¨¼ÁÁ¿»òÖÆ³ÉÁãÊÛ°ü×°	226	Àû±ÈÑÇ	10	Ò»°ãÃ³Ò×	593	Ç§¿Ë	0	?	1,030,735
202009	30021500	ÃâÒßÖÆÆ·,ÒÑÅä¶¨¼ÁÁ¿»òÖÆ³ÉÁãÊÛ°ü×°	227	Âí´ï¼ÓË¹¼Ó	10	Ò»°ãÃ³Ò×	246	Ç§¿Ë	0	?	203,340
202009	30021500	ÃâÒßÖÆÆ·,ÒÑÅä¶¨¼ÁÁ¿»òÖÆ³ÉÁãÊÛ°ü×°	228	ÂíÀ­Î¬	10	Ò»°ãÃ³Ò×	98	Ç§¿Ë	0	?	16,487
202009	30021500	ÃâÒßÖÆÆ·,ÒÑÅä¶¨¼ÁÁ¿»òÖÆ³ÉÁãÊÛ°ü×°	229	ÂíÀï	10	Ò»°ãÃ³Ò×	53	Ç§¿Ë	0	?	48,093
202009	30021500	ÃâÒßÖÆÆ·,ÒÑÅä¶¨¼ÁÁ¿»òÖÆ³ÉÁãÊÛ°ü×°	231	Ã«ÀïÇóË¹	10	Ò»°ãÃ³Ò×	259	Ç§¿Ë	0	?	18,687
202009	30021500	ÃâÒßÖÆÆ·,ÒÑÅä¶¨¼ÁÁ¿»òÖÆ³ÉÁãÊÛ°ü×°	232	Ä¦Âå¸ç	10	Ò»°ãÃ³Ò×	779	Ç§¿Ë	0	?	182,546
202009	30021500	ÃâÒßÖÆÆ·,ÒÑÅä¶¨¼ÁÁ¿»òÖÆ³ÉÁãÊÛ°ü×°	233	ÄªÉ£±È¿Ë	10	Ò»°ãÃ³Ò×	2396	Ç§¿Ë	0	?	625,856
202009	30021500	ÃâÒßÖÆÆ·,ÒÑÅä¶¨¼ÁÁ¿»òÖÆ³ÉÁãÊÛ°ü×°	234	ÄÉÃ×±ÈÑÇ	10	Ò»°ãÃ³Ò×	2255	Ç§¿Ë	0	?	501,758
202009	30021500	ÃâÒßÖÆÆ·,ÒÑÅä¶¨¼ÁÁ¿»òÖÆ³ÉÁãÊÛ°ü×°	235	ÄáÈÕ¶û	10	Ò»°ãÃ³Ò×	8	Ç§¿Ë	0	?	61,005
202009	30021500	ÃâÒßÖÆÆ·,ÒÑÅä¶¨¼ÁÁ¿»òÖÆ³ÉÁãÊÛ°ü×°	236	ÄáÈÕÀûÑÇ	10	Ò»°ãÃ³Ò×	13177	Ç§¿Ë	0	?	1,600,256
202009	30021500	ÃâÒßÖÆÆ·,ÒÑÅä¶¨¼ÁÁ¿»òÖÆ³ÉÁãÊÛ°ü×°	237	ÁôÄáÍô	10	Ò»°ãÃ³Ò×	243	Ç§¿Ë	0	?	13,733
202009	30021500	ÃâÒßÖÆÆ·,ÒÑÅä¶¨¼ÁÁ¿»òÖÆ³ÉÁãÊÛ°ü×°	238	Â¬Íú´ï	10	Ò»°ãÃ³Ò×	983	Ç§¿Ë	0	?	139,084
202009	30021500	ÃâÒßÖÆÆ·,ÒÑÅä¶¨¼ÁÁ¿»òÖÆ³ÉÁãÊÛ°ü×°	240	ÈûÄÚ¼Ó¶û	10	Ò»°ãÃ³Ò×	2729	Ç§¿Ë	0	?	265,957
202009	30021500	ÃâÒßÖÆÆ·,ÒÑÅä¶¨¼ÁÁ¿»òÖÆ³ÉÁãÊÛ°ü×°	242	ÈûÀ­Àû°º	10	Ò»°ãÃ³Ò×	255	Ç§¿Ë	0	?	90,364
202009	30021500	ÃâÒßÖÆÆ·,ÒÑÅä¶¨¼ÁÁ¿»òÖÆ³ÉÁãÊÛ°ü×°	243	Ë÷ÂíÀï	10	Ò»°ãÃ³Ò×	8816	Ç§¿Ë	0	?	1,851,197
202009	30021500	ÃâÒßÖÆÆ·,ÒÑÅä¶¨¼ÁÁ¿»òÖÆ³ÉÁãÊÛ°ü×°	244	ÄÏ·Ç	10	Ò»°ãÃ³Ò×	41965	Ç§¿Ë	0	?	11,484,669
202009	30021500	ÃâÒßÖÆÆ·,ÒÑÅä¶¨¼ÁÁ¿»òÖÆ³ÉÁãÊÛ°ü×°	246	ËÕµ¤	10	Ò»°ãÃ³Ò×	26	Ç§¿Ë	0	?	3,389
202009	30021500	ÃâÒßÖÆÆ·,ÒÑÅä¶¨¼ÁÁ¿»òÖÆ³ÉÁãÊÛ°ü×°	247	Ì¹É£ÄáÑÇ	10	Ò»°ãÃ³Ò×	3596	Ç§¿Ë	0	?	684,751
202009	30021500	ÃâÒßÖÆÆ·,ÒÑÅä¶¨¼ÁÁ¿»òÖÆ³ÉÁãÊÛ°ü×°	248	¶à¸ç	10	Ò»°ãÃ³Ò×	55	Ç§¿Ë	0	?	19,367
202009	30021500	ÃâÒßÖÆÆ·,ÒÑÅä¶¨¼ÁÁ¿»òÖÆ³ÉÁãÊÛ°ü×°	249	Í»ÄáË¹	10	Ò»°ãÃ³Ò×	517	Ç§¿Ë	0	?	74,277
202009	30021500	ÃâÒßÖÆÆ·,ÒÑÅä¶¨¼ÁÁ¿»òÖÆ³ÉÁãÊÛ°ü×°	250	ÎÚ¸É´ï	10	Ò»°ãÃ³Ò×	6585	Ç§¿Ë	0	?	930,342
202009	30021500	ÃâÒßÖÆÆ·,ÒÑÅä¶¨¼ÁÁ¿»òÖÆ³ÉÁãÊÛ°ü×°	251	²¼»ùÄÉ·¨Ë÷	10	Ò»°ãÃ³Ò×	313	Ç§¿Ë	0	?	48,275
202009	30021500	ÃâÒßÖÆÆ·,ÒÑÅä¶¨¼ÁÁ¿»òÖÆ³ÉÁãÊÛ°ü×°	252	¸Õ¹û(½ð)	10	Ò»°ãÃ³Ò×	82	Ç§¿Ë	0	?	76,579
202009	30021500	ÃâÒßÖÆÆ·,ÒÑÅä¶¨¼ÁÁ¿»òÖÆ³ÉÁãÊÛ°ü×°	253	ÔÞ±ÈÑÇ	10	Ò»°ãÃ³Ò×	745	Ç§¿Ë	0	?	752,132
202009	30021500	ÃâÒßÖÆÆ·,ÒÑÅä¶¨¼ÁÁ¿»òÖÆ³ÉÁãÊÛ°ü×°	254	½ò°Í²¼Î¤	10	Ò»°ãÃ³Ò×	739	Ç§¿Ë	0	?	797,506
202009	30021500	ÃâÒßÖÆÆ·,ÒÑÅä¶¨¼ÁÁ¿»òÖÆ³ÉÁãÊÛ°ü×°	257	Ë¹ÍþÊ¿À¼	10	Ò»°ãÃ³Ò×	3	Ç§¿Ë	0	?	10,341
202009	30021500	ÃâÒßÖÆÆ·,ÒÑÅä¶¨¼ÁÁ¿»òÖÆ³ÉÁãÊÛ°ü×°	301	±ÈÀûÊ±	10	Ò»°ãÃ³Ò×	802	Ç§¿Ë	0	?	3,428,105
202009	30021500	ÃâÒßÖÆÆ·,ÒÑÅä¶¨¼ÁÁ¿»òÖÆ³ÉÁãÊÛ°ü×°	302	µ¤Âó	10	Ò»°ãÃ³Ò×	1720	Ç§¿Ë	0	?	235,656
202009	30021500	ÃâÒßÖÆÆ·,ÒÑÅä¶¨¼ÁÁ¿»òÖÆ³ÉÁãÊÛ°ü×°	303	Ó¢¹ú	10	Ò»°ãÃ³Ò×	35383	Ç§¿Ë	0	?	32,784,862
202009	30021500	ÃâÒßÖÆÆ·,ÒÑÅä¶¨¼ÁÁ¿»òÖÆ³ÉÁãÊÛ°ü×°	304	µÂ¹ú	10	Ò»°ãÃ³Ò×	35477	Ç§¿Ë	0	?	26,964,811
202009	30021500	ÃâÒßÖÆÆ·,ÒÑÅä¶¨¼ÁÁ¿»òÖÆ³ÉÁãÊÛ°ü×°	305	·¨¹ú	10	Ò»°ãÃ³Ò×	10915	Ç§¿Ë	0	?	12,377,310
202009	30021500	ÃâÒßÖÆÆ·,ÒÑÅä¶¨¼ÁÁ¿»òÖÆ³ÉÁãÊÛ°ü×°	306	°®¶ûÀ¼	10	Ò»°ãÃ³Ò×	12	Ç§¿Ë	0	?	41,946
202009	30021500	ÃâÒßÖÆÆ·,ÒÑÅä¶¨¼ÁÁ¿»òÖÆ³ÉÁãÊÛ°ü×°	307	Òâ´óÀû	10	Ò»°ãÃ³Ò×	11432	Ç§¿Ë	0	?	10,970,915
202009	30021500	ÃâÒßÖÆÆ·,ÒÑÅä¶¨¼ÁÁ¿»òÖÆ³ÉÁãÊÛ°ü×°	309	ºÉÀ¼	10	Ò»°ãÃ³Ò×	3677	Ç§¿Ë	0	?	5,164,488
202009	30021500	ÃâÒßÖÆÆ·,ÒÑÅä¶¨¼ÁÁ¿»òÖÆ³ÉÁãÊÛ°ü×°	310	Ï£À°	10	Ò»°ãÃ³Ò×	608	Ç§¿Ë	0	?	1,132,288
202009	30021500	ÃâÒßÖÆÆ·,ÒÑÅä¶¨¼ÁÁ¿»òÖÆ³ÉÁãÊÛ°ü×°	311	ÆÏÌÑÑÀ	10	Ò»°ãÃ³Ò×	1063	Ç§¿Ë	0	?	197,185
202009	30021500	ÃâÒßÖÆÆ·,ÒÑÅä¶¨¼ÁÁ¿»òÖÆ³ÉÁãÊÛ°ü×°	312	Î÷°àÑÀ	10	Ò»°ãÃ³Ò×	3438	Ç§¿Ë	0	?	3,631,737
202009	30021500	ÃâÒßÖÆÆ·,ÒÑÅä¶¨¼ÁÁ¿»òÖÆ³ÉÁãÊÛ°ü×°	313	°¢¶û°ÍÄáÑÇ	10	Ò»°ãÃ³Ò×	102	Ç§¿Ë	0	?	172,330
202009	30021500	ÃâÒßÖÆÆ·,ÒÑÅä¶¨¼ÁÁ¿»òÖÆ³ÉÁãÊÛ°ü×°	314	°²µÀ¶û	10	Ò»°ãÃ³Ò×	18	Ç§¿Ë	0	?	41,501
202009	30021500	ÃâÒßÖÆÆ·,ÒÑÅä¶¨¼ÁÁ¿»òÖÆ³ÉÁãÊÛ°ü×°	315	°ÂµØÀû	10	Ò»°ãÃ³Ò×	1453	Ç§¿Ë	0	?	4,854,426
202009	30021500	ÃâÒßÖÆÆ·,ÒÑÅä¶¨¼ÁÁ¿»òÖÆ³ÉÁãÊÛ°ü×°	316	±£¼ÓÀûÑÇ	10	Ò»°ãÃ³Ò×	802	Ç§¿Ë	0	?	539,155
202009	30021500	ÃâÒßÖÆÆ·,ÒÑÅä¶¨¼ÁÁ¿»òÖÆ³ÉÁãÊÛ°ü×°	318	·ÒÀ¼	10	Ò»°ãÃ³Ò×	2	Ç§¿Ë	0	?	4,025
202009	30021500	ÃâÒßÖÆÆ·,ÒÑÅä¶¨¼ÁÁ¿»òÖÆ³ÉÁãÊÛ°ü×°	321	ÐÙÑÀÀû	10	Ò»°ãÃ³Ò×	1252	Ç§¿Ë	0	?	572,617
202009	30021500	ÃâÒßÖÆÆ·,ÒÑÅä¶¨¼ÁÁ¿»òÖÆ³ÉÁãÊÛ°ü×°	322	±ùµº	10	Ò»°ãÃ³Ò×	3	Ç§¿Ë	0	?	14,439
202009	30021500	ÃâÒßÖÆÆ·,ÒÑÅä¶¨¼ÁÁ¿»òÖÆ³ÉÁãÊÛ°ü×°	326	Å²Íþ	10	Ò»°ãÃ³Ò×	13	Ç§¿Ë	0	?	15,263
202009	30021500	ÃâÒßÖÆÆ·,ÒÑÅä¶¨¼ÁÁ¿»òÖÆ³ÉÁãÊÛ°ü×°	327	²¨À¼	10	Ò»°ãÃ³Ò×	4493	Ç§¿Ë	0	?	2,176,478
202009	30021500	ÃâÒßÖÆÆ·,ÒÑÅä¶¨¼ÁÁ¿»òÖÆ³ÉÁãÊÛ°ü×°	328	ÂÞÂíÄáÑÇ	10	Ò»°ãÃ³Ò×	2022	Ç§¿Ë	0	?	1,996,462
202009	30021500	ÃâÒßÖÆÆ·,ÒÑÅä¶¨¼ÁÁ¿»òÖÆ³ÉÁãÊÛ°ü×°	330	Èðµä	10	Ò»°ãÃ³Ò×	2204	Ç§¿Ë	0	?	972,064
202009	30021500	ÃâÒßÖÆÆ·,ÒÑÅä¶¨¼ÁÁ¿»òÖÆ³ÉÁãÊÛ°ü×°	331	ÈðÊ¿	10	Ò»°ãÃ³Ò×	480	Ç§¿Ë	0	?	428,592
202009	30021500	ÃâÒßÖÆÆ·,ÒÑÅä¶¨¼ÁÁ¿»òÖÆ³ÉÁãÊÛ°ü×°	334	°®É³ÄáÑÇ	10	Ò»°ãÃ³Ò×	196	Ç§¿Ë	0	?	31,689
202009	30021500	ÃâÒßÖÆÆ·,ÒÑÅä¶¨¼ÁÁ¿»òÖÆ³ÉÁãÊÛ°ü×°	335	À­ÍÑÎ¬ÑÇ	10	Ò»°ãÃ³Ò×	62	Ç§¿Ë	0	?	19,713
202009	30021500	ÃâÒßÖÆÆ·,ÒÑÅä¶¨¼ÁÁ¿»òÖÆ³ÉÁãÊÛ°ü×°	336	Á¢ÌÕÍð	10	Ò»°ãÃ³Ò×	309	Ç§¿Ë	0	?	1,086,687
202009	30021500	ÃâÒßÖÆÆ·,ÒÑÅä¶¨¼ÁÁ¿»òÖÆ³ÉÁãÊÛ°ü×°	337	¸ñÂ³¼ªÑÇ	10	Ò»°ãÃ³Ò×	1630	Ç§¿Ë	0	?	455,498
202009	30021500	ÃâÒßÖÆÆ·,ÒÑÅä¶¨¼ÁÁ¿»òÖÆ³ÉÁãÊÛ°ü×°	338	ÑÇÃÀÄáÑÇ	10	Ò»°ãÃ³Ò×	184	Ç§¿Ë	0	?	226,038
202009	30021500	ÃâÒßÖÆÆ·,ÒÑÅä¶¨¼ÁÁ¿»òÖÆ³ÉÁãÊÛ°ü×°	339	°¢Èû°Ý½®	10	Ò»°ãÃ³Ò×	215	Ç§¿Ë	0	?	137,223
202009	30021500	ÃâÒßÖÆÆ·,ÒÑÅä¶¨¼ÁÁ¿»òÖÆ³ÉÁãÊÛ°ü×°	340	°×¶íÂÞË¹	10	Ò»°ãÃ³Ò×	1	Ç§¿Ë	0	?	636
202009	30021500	ÃâÒßÖÆÆ·,ÒÑÅä¶¨¼ÁÁ¿»òÖÆ³ÉÁãÊÛ°ü×°	343	Ä¦¶û¶àÍß	10	Ò»°ãÃ³Ò×	263	Ç§¿Ë	0	?	199,479
202009	30021500	ÃâÒßÖÆÆ·,ÒÑÅä¶¨¼ÁÁ¿»òÖÆ³ÉÁãÊÛ°ü×°	344	¶íÂÞË¹Áª°î	10	Ò»°ãÃ³Ò×	14127	Ç§¿Ë	0	?	4,704,612
202009	30021500	ÃâÒßÖÆÆ·,ÒÑÅä¶¨¼ÁÁ¿»òÖÆ³ÉÁãÊÛ°ü×°	347	ÎÚ¿ËÀ¼	10	Ò»°ãÃ³Ò×	3444	Ç§¿Ë	0	?	3,796,664
202009	30021500	ÃâÒßÖÆÆ·,ÒÑÅä¶¨¼ÁÁ¿»òÖÆ³ÉÁãÊÛ°ü×°	350	Ë¹ÂåÎÄÄáÑÇ	10	Ò»°ãÃ³Ò×	4	Ç§¿Ë	0	?	13,789
202009	30021500	ÃâÒßÖÆÆ·,ÒÑÅä¶¨¼ÁÁ¿»òÖÆ³ÉÁãÊÛ°ü×°	351	¿ËÂÞµØÑÇ	10	Ò»°ãÃ³Ò×	235	Ç§¿Ë	0	?	118,844
202009	30021500	ÃâÒßÖÆÆ·,ÒÑÅä¶¨¼ÁÁ¿»òÖÆ³ÉÁãÊÛ°ü×°	352	½Ý¿Ë	10	Ò»°ãÃ³Ò×	2672	Ç§¿Ë	0	?	223,368
202009	30021500	ÃâÒßÖÆÆ·,ÒÑÅä¶¨¼ÁÁ¿»òÖÆ³ÉÁãÊÛ°ü×°	353	Ë¹Âå·¥¿Ë	10	Ò»°ãÃ³Ò×	143	Ç§¿Ë	0	?	141,914
202009	30021500	ÃâÒßÖÆÆ·,ÒÑÅä¶¨¼ÁÁ¿»òÖÆ³ÉÁãÊÛ°ü×°	354	±±ÂíÆä¶Ù¹²ºÍ¹ú	10	Ò»°ãÃ³Ò×	2	Ç§¿Ë	0	?	44,098
202009	30021500	ÃâÒßÖÆÆ·,ÒÑÅä¶¨¼ÁÁ¿»òÖÆ³ÉÁãÊÛ°ü×°	355	²¨ºÚ	10	Ò»°ãÃ³Ò×	16	Ç§¿Ë	0	?	20,750
202009	30021500	ÃâÒßÖÆÆ·,ÒÑÅä¶¨¼ÁÁ¿»òÖÆ³ÉÁãÊÛ°ü×°	358	Èû¶ûÎ¬ÑÇ	10	Ò»°ãÃ³Ò×	133	Ç§¿Ë	0	?	274,924
202009	30021500	ÃâÒßÖÆÆ·,ÒÑÅä¶¨¼ÁÁ¿»òÖÆ³ÉÁãÊÛ°ü×°	359	ºÚÉ½	10	Ò»°ãÃ³Ò×	6	Ç§¿Ë	0	?	1,307
202009	30021500	ÃâÒßÖÆÆ·,ÒÑÅä¶¨¼ÁÁ¿»òÖÆ³ÉÁãÊÛ°ü×°	402	°¢¸ùÍ¢	10	Ò»°ãÃ³Ò×	1296	Ç§¿Ë	0	?	1,809,753
202009	30021500	ÃâÒßÖÆÆ·,ÒÑÅä¶¨¼ÁÁ¿»òÖÆ³ÉÁãÊÛ°ü×°	404	°Í¹þÂí	10	Ò»°ãÃ³Ò×	13	Ç§¿Ë	0	?	27,667
202009	30021500	ÃâÒßÖÆÆ·,ÒÑÅä¶¨¼ÁÁ¿»òÖÆ³ÉÁãÊÛ°ü×°	408	¶àÃñ×å²£ÀûÎ¬ÑÇ¹ú	10	Ò»°ãÃ³Ò×	3304	Ç§¿Ë	0	?	3,926,026
202009	30021500	ÃâÒßÖÆÆ·,ÒÑÅä¶¨¼ÁÁ¿»òÖÆ³ÉÁãÊÛ°ü×°	410	°ÍÎ÷	10	Ò»°ãÃ³Ò×	16253	Ç§¿Ë	0	?	10,917,237
202009	30021500	ÃâÒßÖÆÆ·,ÒÑÅä¶¨¼ÁÁ¿»òÖÆ³ÉÁãÊÛ°ü×°	411	¿ªÂüÈºµº	10	Ò»°ãÃ³Ò×	19	Ç§¿Ë	0	?	16,463
202009	30021500	ÃâÒßÖÆÆ·,ÒÑÅä¶¨¼ÁÁ¿»òÖÆ³ÉÁãÊÛ°ü×°	412	ÖÇÀû	10	Ò»°ãÃ³Ò×	9912	Ç§¿Ë	0	?	2,319,125
202009	30021500	ÃâÒßÖÆÆ·,ÒÑÅä¶¨¼ÁÁ¿»òÖÆ³ÉÁãÊÛ°ü×°	412	ÖÇÀû	12	ÆäËû¾èÔùÎï×Ê	87	Ç§¿Ë	0	?	276,672
202009	30021500	ÃâÒßÖÆÆ·,ÒÑÅä¶¨¼ÁÁ¿»òÖÆ³ÉÁãÊÛ°ü×°	413	¸çÂ×±ÈÑÇ	10	Ò»°ãÃ³Ò×	2308	Ç§¿Ë	0	?	1,772,208
202009	30021500	ÃâÒßÖÆÆ·,ÒÑÅä¶¨¼ÁÁ¿»òÖÆ³ÉÁãÊÛ°ü×°	414	¶àÃ×Äá¿Ë	10	Ò»°ãÃ³Ò×	6	Ç§¿Ë	0	?	4,927
202009	30021500	ÃâÒßÖÆÆ·,ÒÑÅä¶¨¼ÁÁ¿»òÖÆ³ÉÁãÊÛ°ü×°	415	¸çË¹´ïÀè¼Ó	10	Ò»°ãÃ³Ò×	704	Ç§¿Ë	0	?	220,284
202009	30021500	ÃâÒßÖÆÆ·,ÒÑÅä¶¨¼ÁÁ¿»òÖÆ³ÉÁãÊÛ°ü×°	418	¶àÃ×Äá¼Ó¹²ºÍ¹ú	10	Ò»°ãÃ³Ò×	352	Ç§¿Ë	0	?	422,822
202009	30021500	ÃâÒßÖÆÆ·,ÒÑÅä¶¨¼ÁÁ¿»òÖÆ³ÉÁãÊÛ°ü×°	419	¶ò¹Ï¶à¶û	10	Ò»°ãÃ³Ò×	4449	Ç§¿Ë	0	?	2,451,529
202009	30021500	ÃâÒßÖÆÆ·,ÒÑÅä¶¨¼ÁÁ¿»òÖÆ³ÉÁãÊÛ°ü×°	422	¹ÏµÂÂÞÆÕ	10	Ò»°ãÃ³Ò×	15	Ç§¿Ë	0	?	17,465
202009	30021500	ÃâÒßÖÆÆ·,ÒÑÅä¶¨¼ÁÁ¿»òÖÆ³ÉÁãÊÛ°ü×°	423	Î£µØÂíÀ­	10	Ò»°ãÃ³Ò×	435	Ç§¿Ë	0	?	191,526
202009	30021500	ÃâÒßÖÆÆ·,ÒÑÅä¶¨¼ÁÁ¿»òÖÆ³ÉÁãÊÛ°ü×°	424	¹çÑÇÄÇ	10	Ò»°ãÃ³Ò×	5	Ç§¿Ë	0	?	59,484
202009	30021500	ÃâÒßÖÆÆ·,ÒÑÅä¶¨¼ÁÁ¿»òÖÆ³ÉÁãÊÛ°ü×°	425	º£µØ	10	Ò»°ãÃ³Ò×	2348	Ç§¿Ë	0	?	274,249
202009	30021500	ÃâÒßÖÆÆ·,ÒÑÅä¶¨¼ÁÁ¿»òÖÆ³ÉÁãÊÛ°ü×°	426	ºé¶¼À­Ë¹	10	Ò»°ãÃ³Ò×	1177	Ç§¿Ë	0	?	1,327,940
202009	30021500	ÃâÒßÖÆÆ·,ÒÑÅä¶¨¼ÁÁ¿»òÖÆ³ÉÁãÊÛ°ü×°	427	ÑÀÂò¼Ó	10	Ò»°ãÃ³Ò×	200	Ç§¿Ë	0	?	5,533
202009	30021500	ÃâÒßÖÆÆ·,ÒÑÅä¶¨¼ÁÁ¿»òÖÆ³ÉÁãÊÛ°ü×°	429	Ä«Î÷¸ç	10	Ò»°ãÃ³Ò×	3537	Ç§¿Ë	0	?	2,978,748
202009	30021500	ÃâÒßÖÆÆ·,ÒÑÅä¶¨¼ÁÁ¿»òÖÆ³ÉÁãÊÛ°ü×°	431	Äá¼ÓÀ­¹Ï	10	Ò»°ãÃ³Ò×	418	Ç§¿Ë	0	?	80,609
202009	30021500	ÃâÒßÖÆÆ·,ÒÑÅä¶¨¼ÁÁ¿»òÖÆ³ÉÁãÊÛ°ü×°	432	°ÍÄÃÂí	10	Ò»°ãÃ³Ò×	1586	Ç§¿Ë	0	?	370,960
202009	30021500	ÃâÒßÖÆÆ·,ÒÑÅä¶¨¼ÁÁ¿»òÖÆ³ÉÁãÊÛ°ü×°	433	°ÍÀ­¹ç	10	Ò»°ãÃ³Ò×	651	Ç§¿Ë	0	?	625,407
202009	30021500	ÃâÒßÖÆÆ·,ÒÑÅä¶¨¼ÁÁ¿»òÖÆ³ÉÁãÊÛ°ü×°	434	ÃØÂ³	10	Ò»°ãÃ³Ò×	9393	Ç§¿Ë	0	?	4,157,214
202009	30021500	ÃâÒßÖÆÆ·,ÒÑÅä¶¨¼ÁÁ¿»òÖÆ³ÉÁãÊÛ°ü×°	435	²¨¶àÀè¸÷	10	Ò»°ãÃ³Ò×	380	Ç§¿Ë	0	?	69,168
202009	30021500	ÃâÒßÖÆÆ·,ÒÑÅä¶¨¼ÁÁ¿»òÖÆ³ÉÁãÊÛ°ü×°	439	Ê¥ÎÄÉ­ÌØºÍ¸ñÁÖÄÉ¶¡Ë¹	10	Ò»°ãÃ³Ò×	2	Ç§¿Ë	0	?	1,244
202009	30021500	ÃâÒßÖÆÆ·,ÒÑÅä¶¨¼ÁÁ¿»òÖÆ³ÉÁãÊÛ°ü×°	440	Èø¶ûÍß¶à	10	Ò»°ãÃ³Ò×	127	Ç§¿Ë	0	?	202,530
202009	30021500	ÃâÒßÖÆÆ·,ÒÑÅä¶¨¼ÁÁ¿»òÖÆ³ÉÁãÊÛ°ü×°	442	ÌØÁ¢Äá´ïºÍ¶à°Í¸ç	10	Ò»°ãÃ³Ò×	266	Ç§¿Ë	0	?	550,289
202009	30021500	ÃâÒßÖÆÆ·,ÒÑÅä¶¨¼ÁÁ¿»òÖÆ³ÉÁãÊÛ°ü×°	444	ÎÚÀ­¹ç	10	Ò»°ãÃ³Ò×	965	Ç§¿Ë	0	?	282,721
202009	30021500	ÃâÒßÖÆÆ·,ÒÑÅä¶¨¼ÁÁ¿»òÖÆ³ÉÁãÊÛ°ü×°	445	Î¯ÄÚÈðÀ­	10	Ò»°ãÃ³Ò×	4983	Ç§¿Ë	0	?	15,560,266
202009	30021500	ÃâÒßÖÆÆ·,ÒÑÅä¶¨¼ÁÁ¿»òÖÆ³ÉÁãÊÛ°ü×°	501	¼ÓÄÃ´ó	10	Ò»°ãÃ³Ò×	13504	Ç§¿Ë	0	?	2,858,996
202009	30021500	ÃâÒßÖÆÆ·,ÒÑÅä¶¨¼ÁÁ¿»òÖÆ³ÉÁãÊÛ°ü×°	502	ÃÀ¹ú	10	Ò»°ãÃ³Ò×	121860	Ç§¿Ë	0	?	42,738,927
202009	30021500	ÃâÒßÖÆÆ·,ÒÑÅä¶¨¼ÁÁ¿»òÖÆ³ÉÁãÊÛ°ü×°	601	°Ä´óÀûÑÇ	10	Ò»°ãÃ³Ò×	2394	Ç§¿Ë	0	?	1,538,412
202009	30021500	ÃâÒßÖÆÆ·,ÒÑÅä¶¨¼ÁÁ¿»òÖÆ³ÉÁãÊÛ°ü×°	603	ì³¼Ã	10	Ò»°ãÃ³Ò×	7	Ç§¿Ë	0	?	25,434
202009	30021500	ÃâÒßÖÆÆ·,ÒÑÅä¶¨¼ÁÁ¿»òÖÆ³ÉÁãÊÛ°ü×°	609	ÐÂÎ÷À¼	10	Ò»°ãÃ³Ò×	1244	Ç§¿Ë	0	?	133,161
202010	30021500	ÃâÒßÖÆÆ·,ÒÑÅä¶¨¼ÁÁ¿»òÖÆ³ÉÁãÊÛ°ü×°	101	°¢¸»º¹	10	Ò»°ãÃ³Ò×	10	Ç§¿Ë	0	?	3,788
202010	30021500	ÃâÒßÖÆÆ·,ÒÑÅä¶¨¼ÁÁ¿»òÖÆ³ÉÁãÊÛ°ü×°	102	°ÍÁÖ	10	Ò»°ãÃ³Ò×	130	Ç§¿Ë	0	?	522,569
202010	30021500	ÃâÒßÖÆÆ·,ÒÑÅä¶¨¼ÁÁ¿»òÖÆ³ÉÁãÊÛ°ü×°	103	ÃÏ¼ÓÀ­¹ú	10	Ò»°ãÃ³Ò×	3134	Ç§¿Ë	0	?	2,314,181
202010	30021500	ÃâÒßÖÆÆ·,ÒÑÅä¶¨¼ÁÁ¿»òÖÆ³ÉÁãÊÛ°ü×°	106	Ãåµé	10	Ò»°ãÃ³Ò×	8544	Ç§¿Ë	0	?	996,976
202010	30021500	ÃâÒßÖÆÆ·,ÒÑÅä¶¨¼ÁÁ¿»òÖÆ³ÉÁãÊÛ°ü×°	107	¼íÆÒÕ¯	10	Ò»°ãÃ³Ò×	1493	Ç§¿Ë	0	?	694,836
202010	30021500	ÃâÒßÖÆÆ·,ÒÑÅä¶¨¼ÁÁ¿»òÖÆ³ÉÁãÊÛ°ü×°	108	ÈûÆÖÂ·Ë¹	10	Ò»°ãÃ³Ò×	42	Ç§¿Ë	0	?	108,747
202010	30021500	ÃâÒßÖÆÆ·,ÒÑÅä¶¨¼ÁÁ¿»òÖÆ³ÉÁãÊÛ°ü×°	110	ÖÐ¹úÏã¸Û	10	Ò»°ãÃ³Ò×	26282	Ç§¿Ë	0	?	20,988,376
202010	30021500	ÃâÒßÖÆÆ·,ÒÑÅä¶¨¼ÁÁ¿»òÖÆ³ÉÁãÊÛ°ü×°	111	Ó¡¶È	10	Ò»°ãÃ³Ò×	12275	Ç§¿Ë	0	?	6,324,719
202010	30021500	ÃâÒßÖÆÆ·,ÒÑÅä¶¨¼ÁÁ¿»òÖÆ³ÉÁãÊÛ°ü×°	112	Ó¡¶ÈÄáÎ÷ÑÇ	10	Ò»°ãÃ³Ò×	49688	Ç§¿Ë	0	?	39,744,936
202010	30021500	ÃâÒßÖÆÆ·,ÒÑÅä¶¨¼ÁÁ¿»òÖÆ³ÉÁãÊÛ°ü×°	114	ÒÁÀ­¿Ë	10	Ò»°ãÃ³Ò×	12892	Ç§¿Ë	0	?	15,102,082
202010	30021500	ÃâÒßÖÆÆ·,ÒÑÅä¶¨¼ÁÁ¿»òÖÆ³ÉÁãÊÛ°ü×°	115	ÒÔÉ«ÁÐ	10	Ò»°ãÃ³Ò×	7554	Ç§¿Ë	0	?	4,966,027
202010	30021500	ÃâÒßÖÆÆ·,ÒÑÅä¶¨¼ÁÁ¿»òÖÆ³ÉÁãÊÛ°ü×°	116	ÈÕ±¾	10	Ò»°ãÃ³Ò×	681	Ç§¿Ë	0	?	1,312,425
202010	30021500	ÃâÒßÖÆÆ·,ÒÑÅä¶¨¼ÁÁ¿»òÖÆ³ÉÁãÊÛ°ü×°	117	Ô¼µ©	10	Ò»°ãÃ³Ò×	1267	Ç§¿Ë	0	?	628,984
202010	30021500	ÃâÒßÖÆÆ·,ÒÑÅä¶¨¼ÁÁ¿»òÖÆ³ÉÁãÊÛ°ü×°	118	¿ÆÍþÌØ	10	Ò»°ãÃ³Ò×	498	Ç§¿Ë	0	?	201,013
202010	30021500	ÃâÒßÖÆÆ·,ÒÑÅä¶¨¼ÁÁ¿»òÖÆ³ÉÁãÊÛ°ü×°	119	ÀÏÎÎ	10	Ò»°ãÃ³Ò×	182	Ç§¿Ë	0	?	113,283
202010	30021500	ÃâÒßÖÆÆ·,ÒÑÅä¶¨¼ÁÁ¿»òÖÆ³ÉÁãÊÛ°ü×°	120	Àè°ÍÄÛ	10	Ò»°ãÃ³Ò×	576	Ç§¿Ë	0	?	213,185
202010	30021500	ÃâÒßÖÆÆ·,ÒÑÅä¶¨¼ÁÁ¿»òÖÆ³ÉÁãÊÛ°ü×°	121	ÖÐ¹ú°ÄÃÅ	10	Ò»°ãÃ³Ò×	2	Ç§¿Ë	0	?	868
202010	30021500	ÃâÒßÖÆÆ·,ÒÑÅä¶¨¼ÁÁ¿»òÖÆ³ÉÁãÊÛ°ü×°	122	ÂíÀ´Î÷ÑÇ	10	Ò»°ãÃ³Ò×	1585	Ç§¿Ë	0	?	846,239
202010	30021500	ÃâÒßÖÆÆ·,ÒÑÅä¶¨¼ÁÁ¿»òÖÆ³ÉÁãÊÛ°ü×°	123	Âí¶û´ú·ò	10	Ò»°ãÃ³Ò×	16	Ç§¿Ë	0	?	12,002
202010	30021500	ÃâÒßÖÆÆ·,ÒÑÅä¶¨¼ÁÁ¿»òÖÆ³ÉÁãÊÛ°ü×°	124	ÃÉ¹Å	10	Ò»°ãÃ³Ò×	937	Ç§¿Ë	0	?	213,080
202010	30021500	ÃâÒßÖÆÆ·,ÒÑÅä¶¨¼ÁÁ¿»òÖÆ³ÉÁãÊÛ°ü×°	125	Äá²´¶ûÁª°îÃñÖ÷¹²ºÍ¹ú	10	Ò»°ãÃ³Ò×	2444	Ç§¿Ë	0	?	657,755
202010	30021500	ÃâÒßÖÆÆ·,ÒÑÅä¶¨¼ÁÁ¿»òÖÆ³ÉÁãÊÛ°ü×°	126	°¢Âü	10	Ò»°ãÃ³Ò×	356	Ç§¿Ë	0	?	67,742
202010	30021500	ÃâÒßÖÆÆ·,ÒÑÅä¶¨¼ÁÁ¿»òÖÆ³ÉÁãÊÛ°ü×°	127	°Í»ùË¹Ì¹	10	Ò»°ãÃ³Ò×	11136	Ç§¿Ë	0	?	1,833,433
202010	30021500	ÃâÒßÖÆÆ·,ÒÑÅä¶¨¼ÁÁ¿»òÖÆ³ÉÁãÊÛ°ü×°	128	°ÍÀÕË¹Ì¹	10	Ò»°ãÃ³Ò×	74	Ç§¿Ë	0	?	221,123
202010	30021500	ÃâÒßÖÆÆ·,ÒÑÅä¶¨¼ÁÁ¿»òÖÆ³ÉÁãÊÛ°ü×°	129	·ÆÂÉ±ö	10	Ò»°ãÃ³Ò×	3782	Ç§¿Ë	0	?	5,103,230
202010	30021500	ÃâÒßÖÆÆ·,ÒÑÅä¶¨¼ÁÁ¿»òÖÆ³ÉÁãÊÛ°ü×°	130	¿¨Ëþ¶û	10	Ò»°ãÃ³Ò×	108	Ç§¿Ë	0	?	22,323
202010	30021500	ÃâÒßÖÆÆ·,ÒÑÅä¶¨¼ÁÁ¿»òÖÆ³ÉÁãÊÛ°ü×°	131	É³ÌØ°¢À­²®	10	Ò»°ãÃ³Ò×	10174	Ç§¿Ë	0	?	4,104,972
202010	30021500	ÃâÒßÖÆÆ·,ÒÑÅä¶¨¼ÁÁ¿»òÖÆ³ÉÁãÊÛ°ü×°	132	ÐÂ¼ÓÆÂ	10	Ò»°ãÃ³Ò×	1959	Ç§¿Ë	0	?	4,121,337
202010	30021500	ÃâÒßÖÆÆ·,ÒÑÅä¶¨¼ÁÁ¿»òÖÆ³ÉÁãÊÛ°ü×°	133	º«¹ú	10	Ò»°ãÃ³Ò×	63	Ç§¿Ë	0	?	387,781
202010	30021500	ÃâÒßÖÆÆ·,ÒÑÅä¶¨¼ÁÁ¿»òÖÆ³ÉÁãÊÛ°ü×°	134	Ë¹ÀïÀ¼¿¨	10	Ò»°ãÃ³Ò×	1843	Ç§¿Ë	0	?	269,568
202010	30021500	ÃâÒßÖÆÆ·,ÒÑÅä¶¨¼ÁÁ¿»òÖÆ³ÉÁãÊÛ°ü×°	136	Ì©¹ú	10	Ò»°ãÃ³Ò×	3876	Ç§¿Ë	0	?	1,109,044
202010	30021500	ÃâÒßÖÆÆ·,ÒÑÅä¶¨¼ÁÁ¿»òÖÆ³ÉÁãÊÛ°ü×°	137	ÍÁ¶úÆä	10	Ò»°ãÃ³Ò×	24847	Ç§¿Ë	0	?	7,075,320
202010	30021500	ÃâÒßÖÆÆ·,ÒÑÅä¶¨¼ÁÁ¿»òÖÆ³ÉÁãÊÛ°ü×°	138	°¢ÁªÇõ	10	Ò»°ãÃ³Ò×	2454	Ç§¿Ë	0	?	304,378
202010	30021500	ÃâÒßÖÆÆ·,ÒÑÅä¶¨¼ÁÁ¿»òÖÆ³ÉÁãÊÛ°ü×°	139	Ò²ÃÅ	10	Ò»°ãÃ³Ò×	1084	Ç§¿Ë	0	?	249,491
202010	30021500	ÃâÒßÖÆÆ·,ÒÑÅä¶¨¼ÁÁ¿»òÖÆ³ÉÁãÊÛ°ü×°	141	Ô½ÄÏ	10	Ò»°ãÃ³Ò×	1418	Ç§¿Ë	0	?	471,286
202010	30021500	ÃâÒßÖÆÆ·,ÒÑÅä¶¨¼ÁÁ¿»òÖÆ³ÉÁãÊÛ°ü×°	143	ÖÐ¹úÌ¨Íå	10	Ò»°ãÃ³Ò×	52	Ç§¿Ë	0	?	475,805
202010	30021500	ÃâÒßÖÆÆ·,ÒÑÅä¶¨¼ÁÁ¿»òÖÆ³ÉÁãÊÛ°ü×°	145	¹þÈø¿ËË¹Ì¹	10	Ò»°ãÃ³Ò×	4144	Ç§¿Ë	0	?	817,900
202010	30021500	ÃâÒßÖÆÆ·,ÒÑÅä¶¨¼ÁÁ¿»òÖÆ³ÉÁãÊÛ°ü×°	146	¼ª¶û¼ªË¹Ë¹Ì¹	10	Ò»°ãÃ³Ò×	8	Ç§¿Ë	0	?	45,645
202010	30021500	ÃâÒßÖÆÆ·,ÒÑÅä¶¨¼ÁÁ¿»òÖÆ³ÉÁãÊÛ°ü×°	148	ÍÁ¿âÂüË¹Ì¹	10	Ò»°ãÃ³Ò×	110	Ç§¿Ë	0	?	24,417
202010	30021500	ÃâÒßÖÆÆ·,ÒÑÅä¶¨¼ÁÁ¿»òÖÆ³ÉÁãÊÛ°ü×°	149	ÎÚ×È±ð¿ËË¹Ì¹	10	Ò»°ãÃ³Ò×	3394	Ç§¿Ë	0	?	5,590,158
202010	30021500	ÃâÒßÖÆÆ·,ÒÑÅä¶¨¼ÁÁ¿»òÖÆ³ÉÁãÊÛ°ü×°	201	°¢¶û¼°ÀûÑÇ	10	Ò»°ãÃ³Ò×	1351	Ç§¿Ë	0	?	550,441
202010	30021500	ÃâÒßÖÆÆ·,ÒÑÅä¶¨¼ÁÁ¿»òÖÆ³ÉÁãÊÛ°ü×°	202	°²¸çÀ­	10	Ò»°ãÃ³Ò×	2	Ç§¿Ë	0	?	1,446
202010	30021500	ÃâÒßÖÆÆ·,ÒÑÅä¶¨¼ÁÁ¿»òÖÆ³ÉÁãÊÛ°ü×°	203	±´Äþ	10	Ò»°ãÃ³Ò×	3	Ç§¿Ë	0	?	16,515
202010	30021500	ÃâÒßÖÆÆ·,ÒÑÅä¶¨¼ÁÁ¿»òÖÆ³ÉÁãÊÛ°ü×°	204	²©´ÄÍßÄÉ	10	Ò»°ãÃ³Ò×	0	Ç§¿Ë	0	?	7
202010	30021500	ÃâÒßÖÆÆ·,ÒÑÅä¶¨¼ÁÁ¿»òÖÆ³ÉÁãÊÛ°ü×°	206	¿¦ÂóÂ¡	10	Ò»°ãÃ³Ò×	1154	Ç§¿Ë	0	?	337,342
202010	30021500	ÃâÒßÖÆÆ·,ÒÑÅä¶¨¼ÁÁ¿»òÖÆ³ÉÁãÊÛ°ü×°	209	ÖÐ·Ç	10	Ò»°ãÃ³Ò×	4	Ç§¿Ë	0	?	244
202010	30021500	ÃâÒßÖÆÆ·,ÒÑÅä¶¨¼ÁÁ¿»òÖÆ³ÉÁãÊÛ°ü×°	215	°£¼°	10	Ò»°ãÃ³Ò×	10661	Ç§¿Ë	0	?	1,668,689
202010	30021500	ÃâÒßÖÆÆ·,ÒÑÅä¶¨¼ÁÁ¿»òÖÆ³ÉÁãÊÛ°ü×°	217	°£Èû¶í±ÈÑÇ	10	Ò»°ãÃ³Ò×	1	Ç§¿Ë	0	?	1,214
202010	30021500	ÃâÒßÖÆÆ·,ÒÑÅä¶¨¼ÁÁ¿»òÖÆ³ÉÁãÊÛ°ü×°	218	¼ÓÅî	10	Ò»°ãÃ³Ò×	365	Ç§¿Ë	0	?	84,577
202010	30021500	ÃâÒßÖÆÆ·,ÒÑÅä¶¨¼ÁÁ¿»òÖÆ³ÉÁãÊÛ°ü×°	219	¸Ô±ÈÑÇ	10	Ò»°ãÃ³Ò×	205	Ç§¿Ë	0	?	28,358
202010	30021500	ÃâÒßÖÆÆ·,ÒÑÅä¶¨¼ÁÁ¿»òÖÆ³ÉÁãÊÛ°ü×°	220	¼ÓÄÉ	10	Ò»°ãÃ³Ò×	2159	Ç§¿Ë	0	?	542,261
202010	30021500	ÃâÒßÖÆÆ·,ÒÑÅä¶¨¼ÁÁ¿»òÖÆ³ÉÁãÊÛ°ü×°	221	¼¸ÄÚÑÇ	10	Ò»°ãÃ³Ò×	855	Ç§¿Ë	0	?	96,940
202010	30021500	ÃâÒßÖÆÆ·,ÒÑÅä¶¨¼ÁÁ¿»òÖÆ³ÉÁãÊÛ°ü×°	223	¿ÆÌØµÏÍß	10	Ò»°ãÃ³Ò×	127	Ç§¿Ë	0	?	59,230
202010	30021500	ÃâÒßÖÆÆ·,ÒÑÅä¶¨¼ÁÁ¿»òÖÆ³ÉÁãÊÛ°ü×°	224	¿ÏÄáÑÇ	10	Ò»°ãÃ³Ò×	8705	Ç§¿Ë	0	?	1,281,617
202010	30021500	ÃâÒßÖÆÆ·,ÒÑÅä¶¨¼ÁÁ¿»òÖÆ³ÉÁãÊÛ°ü×°	226	Àû±ÈÑÇ	10	Ò»°ãÃ³Ò×	45	Ç§¿Ë	0	?	64,094
202010	30021500	ÃâÒßÖÆÆ·,ÒÑÅä¶¨¼ÁÁ¿»òÖÆ³ÉÁãÊÛ°ü×°	228	ÂíÀ­Î¬	10	Ò»°ãÃ³Ò×	6	Ç§¿Ë	0	?	6,363
202010	30021500	ÃâÒßÖÆÆ·,ÒÑÅä¶¨¼ÁÁ¿»òÖÆ³ÉÁãÊÛ°ü×°	229	ÂíÀï	10	Ò»°ãÃ³Ò×	164	Ç§¿Ë	0	?	198,509
202010	30021500	ÃâÒßÖÆÆ·,ÒÑÅä¶¨¼ÁÁ¿»òÖÆ³ÉÁãÊÛ°ü×°	231	Ã«ÀïÇóË¹	10	Ò»°ãÃ³Ò×	325	Ç§¿Ë	0	?	21,874
202010	30021500	ÃâÒßÖÆÆ·,ÒÑÅä¶¨¼ÁÁ¿»òÖÆ³ÉÁãÊÛ°ü×°	232	Ä¦Âå¸ç	10	Ò»°ãÃ³Ò×	87	Ç§¿Ë	0	?	178,679
202010	30021500	ÃâÒßÖÆÆ·,ÒÑÅä¶¨¼ÁÁ¿»òÖÆ³ÉÁãÊÛ°ü×°	233	ÄªÉ£±È¿Ë	10	Ò»°ãÃ³Ò×	1030	Ç§¿Ë	0	?	68,384
202010	30021500	ÃâÒßÖÆÆ·,ÒÑÅä¶¨¼ÁÁ¿»òÖÆ³ÉÁãÊÛ°ü×°	234	ÄÉÃ×±ÈÑÇ	10	Ò»°ãÃ³Ò×	11	Ç§¿Ë	0	?	10,241
202010	30021500	ÃâÒßÖÆÆ·,ÒÑÅä¶¨¼ÁÁ¿»òÖÆ³ÉÁãÊÛ°ü×°	236	ÄáÈÕÀûÑÇ	10	Ò»°ãÃ³Ò×	16087	Ç§¿Ë	0	?	1,626,851
202010	30021500	ÃâÒßÖÆÆ·,ÒÑÅä¶¨¼ÁÁ¿»òÖÆ³ÉÁãÊÛ°ü×°	238	Â¬Íú´ï	10	Ò»°ãÃ³Ò×	90	Ç§¿Ë	0	?	58,177
202010	30021500	ÃâÒßÖÆÆ·,ÒÑÅä¶¨¼ÁÁ¿»òÖÆ³ÉÁãÊÛ°ü×°	240	ÈûÄÚ¼Ó¶û	10	Ò»°ãÃ³Ò×	531	Ç§¿Ë	0	?	174,311
202010	30021500	ÃâÒßÖÆÆ·,ÒÑÅä¶¨¼ÁÁ¿»òÖÆ³ÉÁãÊÛ°ü×°	242	ÈûÀ­Àû°º	10	Ò»°ãÃ³Ò×	104	Ç§¿Ë	0	?	4,150
202010	30021500	ÃâÒßÖÆÆ·,ÒÑÅä¶¨¼ÁÁ¿»òÖÆ³ÉÁãÊÛ°ü×°	243	Ë÷ÂíÀï	10	Ò»°ãÃ³Ò×	1829	Ç§¿Ë	0	?	236,647
202010	30021500	ÃâÒßÖÆÆ·,ÒÑÅä¶¨¼ÁÁ¿»òÖÆ³ÉÁãÊÛ°ü×°	244	ÄÏ·Ç	10	Ò»°ãÃ³Ò×	19191	Ç§¿Ë	0	?	5,031,507
202010	30021500	ÃâÒßÖÆÆ·,ÒÑÅä¶¨¼ÁÁ¿»òÖÆ³ÉÁãÊÛ°ü×°	246	ËÕµ¤	10	Ò»°ãÃ³Ò×	3577	Ç§¿Ë	0	?	645,324
202010	30021500	ÃâÒßÖÆÆ·,ÒÑÅä¶¨¼ÁÁ¿»òÖÆ³ÉÁãÊÛ°ü×°	247	Ì¹É£ÄáÑÇ	10	Ò»°ãÃ³Ò×	1025	Ç§¿Ë	0	?	318,256
202010	30021500	ÃâÒßÖÆÆ·,ÒÑÅä¶¨¼ÁÁ¿»òÖÆ³ÉÁãÊÛ°ü×°	248	¶à¸ç	10	Ò»°ãÃ³Ò×	394	Ç§¿Ë	0	?	67,023
202010	30021500	ÃâÒßÖÆÆ·,ÒÑÅä¶¨¼ÁÁ¿»òÖÆ³ÉÁãÊÛ°ü×°	249	Í»ÄáË¹	10	Ò»°ãÃ³Ò×	2608	Ç§¿Ë	0	?	321,185
202010	30021500	ÃâÒßÖÆÆ·,ÒÑÅä¶¨¼ÁÁ¿»òÖÆ³ÉÁãÊÛ°ü×°	250	ÎÚ¸É´ï	10	Ò»°ãÃ³Ò×	1482	Ç§¿Ë	0	?	195,325
202010	30021500	ÃâÒßÖÆÆ·,ÒÑÅä¶¨¼ÁÁ¿»òÖÆ³ÉÁãÊÛ°ü×°	251	²¼»ùÄÉ·¨Ë÷	10	Ò»°ãÃ³Ò×	1917	Ç§¿Ë	0	?	163,825
202010	30021500	ÃâÒßÖÆÆ·,ÒÑÅä¶¨¼ÁÁ¿»òÖÆ³ÉÁãÊÛ°ü×°	252	¸Õ¹û(½ð)	10	Ò»°ãÃ³Ò×	3	Ç§¿Ë	0	?	1,798
202010	30021500	ÃâÒßÖÆÆ·,ÒÑÅä¶¨¼ÁÁ¿»òÖÆ³ÉÁãÊÛ°ü×°	253	ÔÞ±ÈÑÇ	10	Ò»°ãÃ³Ò×	6	Ç§¿Ë	0	?	517
202010	30021500	ÃâÒßÖÆÆ·,ÒÑÅä¶¨¼ÁÁ¿»òÖÆ³ÉÁãÊÛ°ü×°	254	½ò°Í²¼Î¤	10	Ò»°ãÃ³Ò×	2	Ç§¿Ë	0	?	3,458
202010	30021500	ÃâÒßÖÆÆ·,ÒÑÅä¶¨¼ÁÁ¿»òÖÆ³ÉÁãÊÛ°ü×°	258	¶òÁ¢ÌØÀïÑÇ	10	Ò»°ãÃ³Ò×	358	Ç§¿Ë	0	?	116,829
202010	30021500	ÃâÒßÖÆÆ·,ÒÑÅä¶¨¼ÁÁ¿»òÖÆ³ÉÁãÊÛ°ü×°	301	±ÈÀûÊ±	10	Ò»°ãÃ³Ò×	2498	Ç§¿Ë	0	?	1,874,388
202010	30021500	ÃâÒßÖÆÆ·,ÒÑÅä¶¨¼ÁÁ¿»òÖÆ³ÉÁãÊÛ°ü×°	302	µ¤Âó	10	Ò»°ãÃ³Ò×	1121	Ç§¿Ë	0	?	523,543
202010	30021500	ÃâÒßÖÆÆ·,ÒÑÅä¶¨¼ÁÁ¿»òÖÆ³ÉÁãÊÛ°ü×°	303	Ó¢¹ú	10	Ò»°ãÃ³Ò×	448463	Ç§¿Ë	0	?	711,492,435
202010	30021500	ÃâÒßÖÆÆ·,ÒÑÅä¶¨¼ÁÁ¿»òÖÆ³ÉÁãÊÛ°ü×°	304	µÂ¹ú	10	Ò»°ãÃ³Ò×	147342	Ç§¿Ë	0	?	152,580,955
202010	30021500	ÃâÒßÖÆÆ·,ÒÑÅä¶¨¼ÁÁ¿»òÖÆ³ÉÁãÊÛ°ü×°	305	·¨¹ú	10	Ò»°ãÃ³Ò×	34981	Ç§¿Ë	0	?	36,750,434
202010	30021500	ÃâÒßÖÆÆ·,ÒÑÅä¶¨¼ÁÁ¿»òÖÆ³ÉÁãÊÛ°ü×°	306	°®¶ûÀ¼	10	Ò»°ãÃ³Ò×	125	Ç§¿Ë	0	?	58,584
202010	30021500	ÃâÒßÖÆÆ·,ÒÑÅä¶¨¼ÁÁ¿»òÖÆ³ÉÁãÊÛ°ü×°	307	Òâ´óÀû	10	Ò»°ãÃ³Ò×	34655	Ç§¿Ë	0	?	38,746,588
202010	30021500	ÃâÒßÖÆÆ·,ÒÑÅä¶¨¼ÁÁ¿»òÖÆ³ÉÁãÊÛ°ü×°	308	Â¬É­±¤	10	Ò»°ãÃ³Ò×	314	Ç§¿Ë	0	?	47,097
202010	30021500	ÃâÒßÖÆÆ·,ÒÑÅä¶¨¼ÁÁ¿»òÖÆ³ÉÁãÊÛ°ü×°	309	ºÉÀ¼	10	Ò»°ãÃ³Ò×	14819	Ç§¿Ë	0	?	15,559,987
202010	30021500	ÃâÒßÖÆÆ·,ÒÑÅä¶¨¼ÁÁ¿»òÖÆ³ÉÁãÊÛ°ü×°	310	Ï£À°	10	Ò»°ãÃ³Ò×	6978	Ç§¿Ë	0	?	7,225,754
202010	30021500	ÃâÒßÖÆÆ·,ÒÑÅä¶¨¼ÁÁ¿»òÖÆ³ÉÁãÊÛ°ü×°	311	ÆÏÌÑÑÀ	10	Ò»°ãÃ³Ò×	796	Ç§¿Ë	0	?	472,215
202010	30021500	ÃâÒßÖÆÆ·,ÒÑÅä¶¨¼ÁÁ¿»òÖÆ³ÉÁãÊÛ°ü×°	312	Î÷°àÑÀ	10	Ò»°ãÃ³Ò×	7908	Ç§¿Ë	0	?	8,213,881
202010	30021500	ÃâÒßÖÆÆ·,ÒÑÅä¶¨¼ÁÁ¿»òÖÆ³ÉÁãÊÛ°ü×°	313	°¢¶û°ÍÄáÑÇ	10	Ò»°ãÃ³Ò×	18	Ç§¿Ë	0	?	92,489
202010	30021500	ÃâÒßÖÆÆ·,ÒÑÅä¶¨¼ÁÁ¿»òÖÆ³ÉÁãÊÛ°ü×°	315	°ÂµØÀû	10	Ò»°ãÃ³Ò×	4188	Ç§¿Ë	0	?	5,880,036
202010	30021500	ÃâÒßÖÆÆ·,ÒÑÅä¶¨¼ÁÁ¿»òÖÆ³ÉÁãÊÛ°ü×°	316	±£¼ÓÀûÑÇ	10	Ò»°ãÃ³Ò×	1499	Ç§¿Ë	0	?	1,365,085
202010	30021500	ÃâÒßÖÆÆ·,ÒÑÅä¶¨¼ÁÁ¿»òÖÆ³ÉÁãÊÛ°ü×°	318	·ÒÀ¼	10	Ò»°ãÃ³Ò×	488	Ç§¿Ë	0	?	854,088
202010	30021500	ÃâÒßÖÆÆ·,ÒÑÅä¶¨¼ÁÁ¿»òÖÆ³ÉÁãÊÛ°ü×°	321	ÐÙÑÀÀû	10	Ò»°ãÃ³Ò×	738	Ç§¿Ë	0	?	821,515
202010	30021500	ÃâÒßÖÆÆ·,ÒÑÅä¶¨¼ÁÁ¿»òÖÆ³ÉÁãÊÛ°ü×°	322	±ùµº	10	Ò»°ãÃ³Ò×	4	Ç§¿Ë	0	?	16,052
202010	30021500	ÃâÒßÖÆÆ·,ÒÑÅä¶¨¼ÁÁ¿»òÖÆ³ÉÁãÊÛ°ü×°	324	Âí¶úËû	10	Ò»°ãÃ³Ò×	13	Ç§¿Ë	0	?	23,739
202010	30021500	ÃâÒßÖÆÆ·,ÒÑÅä¶¨¼ÁÁ¿»òÖÆ³ÉÁãÊÛ°ü×°	325	Ä¦ÄÉ¸ç	10	Ò»°ãÃ³Ò×	14	Ç§¿Ë	0	?	23,942
202010	30021500	ÃâÒßÖÆÆ·,ÒÑÅä¶¨¼ÁÁ¿»òÖÆ³ÉÁãÊÛ°ü×°	326	Å²Íþ	10	Ò»°ãÃ³Ò×	2	Ç§¿Ë	0	?	440
202010	30021500	ÃâÒßÖÆÆ·,ÒÑÅä¶¨¼ÁÁ¿»òÖÆ³ÉÁãÊÛ°ü×°	327	²¨À¼	10	Ò»°ãÃ³Ò×	11864	Ç§¿Ë	0	?	1,976,287
202010	30021500	ÃâÒßÖÆÆ·,ÒÑÅä¶¨¼ÁÁ¿»òÖÆ³ÉÁãÊÛ°ü×°	328	ÂÞÂíÄáÑÇ	10	Ò»°ãÃ³Ò×	3587	Ç§¿Ë	0	?	4,152,254
202010	30021500	ÃâÒßÖÆÆ·,ÒÑÅä¶¨¼ÁÁ¿»òÖÆ³ÉÁãÊÛ°ü×°	330	Èðµä	10	Ò»°ãÃ³Ò×	1357	Ç§¿Ë	0	?	1,671,950
202010	30021500	ÃâÒßÖÆÆ·,ÒÑÅä¶¨¼ÁÁ¿»òÖÆ³ÉÁãÊÛ°ü×°	331	ÈðÊ¿	10	Ò»°ãÃ³Ò×	1232	Ç§¿Ë	0	?	1,324,033
202010	30021500	ÃâÒßÖÆÆ·,ÒÑÅä¶¨¼ÁÁ¿»òÖÆ³ÉÁãÊÛ°ü×°	334	°®É³ÄáÑÇ	10	Ò»°ãÃ³Ò×	0	Ç§¿Ë	0	?	678
202010	30021500	ÃâÒßÖÆÆ·,ÒÑÅä¶¨¼ÁÁ¿»òÖÆ³ÉÁãÊÛ°ü×°	336	Á¢ÌÕÍð	10	Ò»°ãÃ³Ò×	438	Ç§¿Ë	0	?	728,735
202010	30021500	ÃâÒßÖÆÆ·,ÒÑÅä¶¨¼ÁÁ¿»òÖÆ³ÉÁãÊÛ°ü×°	337	¸ñÂ³¼ªÑÇ	10	Ò»°ãÃ³Ò×	1825	Ç§¿Ë	0	?	589,936
202010	30021500	ÃâÒßÖÆÆ·,ÒÑÅä¶¨¼ÁÁ¿»òÖÆ³ÉÁãÊÛ°ü×°	338	ÑÇÃÀÄáÑÇ	10	Ò»°ãÃ³Ò×	16	Ç§¿Ë	0	?	55,054
202010	30021500	ÃâÒßÖÆÆ·,ÒÑÅä¶¨¼ÁÁ¿»òÖÆ³ÉÁãÊÛ°ü×°	339	°¢Èû°Ý½®	10	Ò»°ãÃ³Ò×	20	Ç§¿Ë	0	?	45,236
202010	30021500	ÃâÒßÖÆÆ·,ÒÑÅä¶¨¼ÁÁ¿»òÖÆ³ÉÁãÊÛ°ü×°	340	°×¶íÂÞË¹	10	Ò»°ãÃ³Ò×	29	Ç§¿Ë	0	?	70,286
202010	30021500	ÃâÒßÖÆÆ·,ÒÑÅä¶¨¼ÁÁ¿»òÖÆ³ÉÁãÊÛ°ü×°	343	Ä¦¶û¶àÍß	10	Ò»°ãÃ³Ò×	793	Ç§¿Ë	0	?	299,598
202010	30021500	ÃâÒßÖÆÆ·,ÒÑÅä¶¨¼ÁÁ¿»òÖÆ³ÉÁãÊÛ°ü×°	344	¶íÂÞË¹Áª°î	10	Ò»°ãÃ³Ò×	10434	Ç§¿Ë	0	?	6,746,275
202010	30021500	ÃâÒßÖÆÆ·,ÒÑÅä¶¨¼ÁÁ¿»òÖÆ³ÉÁãÊÛ°ü×°	347	ÎÚ¿ËÀ¼	10	Ò»°ãÃ³Ò×	4529	Ç§¿Ë	0	?	3,407,658
202010	30021500	ÃâÒßÖÆÆ·,ÒÑÅä¶¨¼ÁÁ¿»òÖÆ³ÉÁãÊÛ°ü×°	350	Ë¹ÂåÎÄÄáÑÇ	10	Ò»°ãÃ³Ò×	84	Ç§¿Ë	0	?	132,149
202010	30021500	ÃâÒßÖÆÆ·,ÒÑÅä¶¨¼ÁÁ¿»òÖÆ³ÉÁãÊÛ°ü×°	351	¿ËÂÞµØÑÇ	10	Ò»°ãÃ³Ò×	88	Ç§¿Ë	0	?	83,101
202010	30021500	ÃâÒßÖÆÆ·,ÒÑÅä¶¨¼ÁÁ¿»òÖÆ³ÉÁãÊÛ°ü×°	352	½Ý¿Ë	10	Ò»°ãÃ³Ò×	5802	Ç§¿Ë	0	?	2,376,768
202010	30021500	ÃâÒßÖÆÆ·,ÒÑÅä¶¨¼ÁÁ¿»òÖÆ³ÉÁãÊÛ°ü×°	353	Ë¹Âå·¥¿Ë	10	Ò»°ãÃ³Ò×	5045	Ç§¿Ë	0	?	24,763,962
202010	30021500	ÃâÒßÖÆÆ·,ÒÑÅä¶¨¼ÁÁ¿»òÖÆ³ÉÁãÊÛ°ü×°	354	±±ÂíÆä¶Ù¹²ºÍ¹ú	10	Ò»°ãÃ³Ò×	33	Ç§¿Ë	0	?	4,432
202010	30021500	ÃâÒßÖÆÆ·,ÒÑÅä¶¨¼ÁÁ¿»òÖÆ³ÉÁãÊÛ°ü×°	355	²¨ºÚ	10	Ò»°ãÃ³Ò×	260	Ç§¿Ë	0	?	50,067
202010	30021500	ÃâÒßÖÆÆ·,ÒÑÅä¶¨¼ÁÁ¿»òÖÆ³ÉÁãÊÛ°ü×°	358	Èû¶ûÎ¬ÑÇ	10	Ò»°ãÃ³Ò×	2337	Ç§¿Ë	0	?	2,464,764
202010	30021500	ÃâÒßÖÆÆ·,ÒÑÅä¶¨¼ÁÁ¿»òÖÆ³ÉÁãÊÛ°ü×°	402	°¢¸ùÍ¢	10	Ò»°ãÃ³Ò×	2083	Ç§¿Ë	0	?	1,604,954
202010	30021500	ÃâÒßÖÆÆ·,ÒÑÅä¶¨¼ÁÁ¿»òÖÆ³ÉÁãÊÛ°ü×°	403	°¢Â³°Í	10	Ò»°ãÃ³Ò×	8	Ç§¿Ë	0	?	16,278
202010	30021500	ÃâÒßÖÆÆ·,ÒÑÅä¶¨¼ÁÁ¿»òÖÆ³ÉÁãÊÛ°ü×°	404	°Í¹þÂí	10	Ò»°ãÃ³Ò×	64	Ç§¿Ë	0	?	135,650
202010	30021500	ÃâÒßÖÆÆ·,ÒÑÅä¶¨¼ÁÁ¿»òÖÆ³ÉÁãÊÛ°ü×°	408	¶àÃñ×å²£ÀûÎ¬ÑÇ¹ú	10	Ò»°ãÃ³Ò×	966	Ç§¿Ë	0	?	1,169,419
202010	30021500	ÃâÒßÖÆÆ·,ÒÑÅä¶¨¼ÁÁ¿»òÖÆ³ÉÁãÊÛ°ü×°	410	°ÍÎ÷	10	Ò»°ãÃ³Ò×	18118	Ç§¿Ë	0	?	6,258,592
202010	30021500	ÃâÒßÖÆÆ·,ÒÑÅä¶¨¼ÁÁ¿»òÖÆ³ÉÁãÊÛ°ü×°	412	ÖÇÀû	10	Ò»°ãÃ³Ò×	20304	Ç§¿Ë	0	?	5,447,337
202010	30021500	ÃâÒßÖÆÆ·,ÒÑÅä¶¨¼ÁÁ¿»òÖÆ³ÉÁãÊÛ°ü×°	413	¸çÂ×±ÈÑÇ	10	Ò»°ãÃ³Ò×	3891	Ç§¿Ë	0	?	1,776,907
202010	30021500	ÃâÒßÖÆÆ·,ÒÑÅä¶¨¼ÁÁ¿»òÖÆ³ÉÁãÊÛ°ü×°	414	¶àÃ×Äá¿Ë	10	Ò»°ãÃ³Ò×	3	Ç§¿Ë	0	?	21,760
202010	30021500	ÃâÒßÖÆÆ·,ÒÑÅä¶¨¼ÁÁ¿»òÖÆ³ÉÁãÊÛ°ü×°	415	¸çË¹´ïÀè¼Ó	10	Ò»°ãÃ³Ò×	166	Ç§¿Ë	0	?	251,187
202010	30021500	ÃâÒßÖÆÆ·,ÒÑÅä¶¨¼ÁÁ¿»òÖÆ³ÉÁãÊÛ°ü×°	418	¶àÃ×Äá¼Ó¹²ºÍ¹ú	10	Ò»°ãÃ³Ò×	4673	Ç§¿Ë	0	?	967,797
202010	30021500	ÃâÒßÖÆÆ·,ÒÑÅä¶¨¼ÁÁ¿»òÖÆ³ÉÁãÊÛ°ü×°	419	¶ò¹Ï¶à¶û	10	Ò»°ãÃ³Ò×	2698	Ç§¿Ë	0	?	683,266
202010	30021500	ÃâÒßÖÆÆ·,ÒÑÅä¶¨¼ÁÁ¿»òÖÆ³ÉÁãÊÛ°ü×°	422	¹ÏµÂÂÞÆÕ	10	Ò»°ãÃ³Ò×	28	Ç§¿Ë	0	?	32,556
202010	30021500	ÃâÒßÖÆÆ·,ÒÑÅä¶¨¼ÁÁ¿»òÖÆ³ÉÁãÊÛ°ü×°	423	Î£µØÂíÀ­	10	Ò»°ãÃ³Ò×	434	Ç§¿Ë	0	?	343,396
202010	30021500	ÃâÒßÖÆÆ·,ÒÑÅä¶¨¼ÁÁ¿»òÖÆ³ÉÁãÊÛ°ü×°	424	¹çÑÇÄÇ	10	Ò»°ãÃ³Ò×	39	Ç§¿Ë	0	?	31,060
202010	30021500	ÃâÒßÖÆÆ·,ÒÑÅä¶¨¼ÁÁ¿»òÖÆ³ÉÁãÊÛ°ü×°	425	º£µØ	10	Ò»°ãÃ³Ò×	11	Ç§¿Ë	0	?	4,684
202010	30021500	ÃâÒßÖÆÆ·,ÒÑÅä¶¨¼ÁÁ¿»òÖÆ³ÉÁãÊÛ°ü×°	426	ºé¶¼À­Ë¹	10	Ò»°ãÃ³Ò×	4702	Ç§¿Ë	0	?	1,961,965
202010	30021500	ÃâÒßÖÆÆ·,ÒÑÅä¶¨¼ÁÁ¿»òÖÆ³ÉÁãÊÛ°ü×°	427	ÑÀÂò¼Ó	10	Ò»°ãÃ³Ò×	1	Ç§¿Ë	0	?	173
202010	30021500	ÃâÒßÖÆÆ·,ÒÑÅä¶¨¼ÁÁ¿»òÖÆ³ÉÁãÊÛ°ü×°	429	Ä«Î÷¸ç	10	Ò»°ãÃ³Ò×	4329	Ç§¿Ë	0	?	1,832,309
202010	30021500	ÃâÒßÖÆÆ·,ÒÑÅä¶¨¼ÁÁ¿»òÖÆ³ÉÁãÊÛ°ü×°	431	Äá¼ÓÀ­¹Ï	10	Ò»°ãÃ³Ò×	364	Ç§¿Ë	0	?	113,268
202010	30021500	ÃâÒßÖÆÆ·,ÒÑÅä¶¨¼ÁÁ¿»òÖÆ³ÉÁãÊÛ°ü×°	432	°ÍÄÃÂí	10	Ò»°ãÃ³Ò×	404	Ç§¿Ë	0	?	216,839
202010	30021500	ÃâÒßÖÆÆ·,ÒÑÅä¶¨¼ÁÁ¿»òÖÆ³ÉÁãÊÛ°ü×°	433	°ÍÀ­¹ç	10	Ò»°ãÃ³Ò×	46	Ç§¿Ë	0	?	35,608
202010	30021500	ÃâÒßÖÆÆ·,ÒÑÅä¶¨¼ÁÁ¿»òÖÆ³ÉÁãÊÛ°ü×°	434	ÃØÂ³	10	Ò»°ãÃ³Ò×	8617	Ç§¿Ë	0	?	2,615,291
202010	30021500	ÃâÒßÖÆÆ·,ÒÑÅä¶¨¼ÁÁ¿»òÖÆ³ÉÁãÊÛ°ü×°	435	²¨¶àÀè¸÷	10	Ò»°ãÃ³Ò×	2575	Ç§¿Ë	0	?	176,514
202010	30021500	ÃâÒßÖÆÆ·,ÒÑÅä¶¨¼ÁÁ¿»òÖÆ³ÉÁãÊÛ°ü×°	439	Ê¥ÎÄÉ­ÌØºÍ¸ñÁÖÄÉ¶¡Ë¹	10	Ò»°ãÃ³Ò×	33	Ç§¿Ë	0	?	58,354
202010	30021500	ÃâÒßÖÆÆ·,ÒÑÅä¶¨¼ÁÁ¿»òÖÆ³ÉÁãÊÛ°ü×°	440	Èø¶ûÍß¶à	10	Ò»°ãÃ³Ò×	146	Ç§¿Ë	0	?	192,781
202010	30021500	ÃâÒßÖÆÆ·,ÒÑÅä¶¨¼ÁÁ¿»òÖÆ³ÉÁãÊÛ°ü×°	442	ÌØÁ¢Äá´ïºÍ¶à°Í¸ç	10	Ò»°ãÃ³Ò×	233	Ç§¿Ë	0	?	373,371
202010	30021500	ÃâÒßÖÆÆ·,ÒÑÅä¶¨¼ÁÁ¿»òÖÆ³ÉÁãÊÛ°ü×°	444	ÎÚÀ­¹ç	10	Ò»°ãÃ³Ò×	199	Ç§¿Ë	0	?	436,155
202010	30021500	ÃâÒßÖÆÆ·,ÒÑÅä¶¨¼ÁÁ¿»òÖÆ³ÉÁãÊÛ°ü×°	445	Î¯ÄÚÈðÀ­	10	Ò»°ãÃ³Ò×	9613	Ç§¿Ë	0	?	5,533,828
202010	30021500	ÃâÒßÖÆÆ·,ÒÑÅä¶¨¼ÁÁ¿»òÖÆ³ÉÁãÊÛ°ü×°	501	¼ÓÄÃ´ó	10	Ò»°ãÃ³Ò×	11133	Ç§¿Ë	0	?	1,652,290
202010	30021500	ÃâÒßÖÆÆ·,ÒÑÅä¶¨¼ÁÁ¿»òÖÆ³ÉÁãÊÛ°ü×°	502	ÃÀ¹ú	10	Ò»°ãÃ³Ò×	130947	Ç§¿Ë	0	?	96,883,482
202010	30021500	ÃâÒßÖÆÆ·,ÒÑÅä¶¨¼ÁÁ¿»òÖÆ³ÉÁãÊÛ°ü×°	601	°Ä´óÀûÑÇ	10	Ò»°ãÃ³Ò×	5689	Ç§¿Ë	0	?	2,525,581
202010	30021500	ÃâÒßÖÆÆ·,ÒÑÅä¶¨¼ÁÁ¿»òÖÆ³ÉÁãÊÛ°ü×°	603	ì³¼Ã	10	Ò»°ãÃ³Ò×	3	Ç§¿Ë	0	?	13,269
202010	30021500	ÃâÒßÖÆÆ·,ÒÑÅä¶¨¼ÁÁ¿»òÖÆ³ÉÁãÊÛ°ü×°	609	ÐÂÎ÷À¼	10	Ò»°ãÃ³Ò×	329	Ç§¿Ë	0	?	29,327
202010	30021500	ÃâÒßÖÆÆ·,ÒÑÅä¶¨¼ÁÁ¿»òÖÆ³ÉÁãÊÛ°ü×°	611	°Í²¼ÑÇÐÂ¼¸ÄÚÑÇ	10	Ò»°ãÃ³Ò×	3	Ç§¿Ë	0	?	13,518
202011	30021500	ÃâÒßÖÆÆ·,ÒÑÅä¶¨¼ÁÁ¿»òÖÆ³ÉÁãÊÛ°ü×°	101	°¢¸»º¹	10	Ò»°ãÃ³Ò×	46	Ç§¿Ë	0	?	96,581
202011	30021500	ÃâÒßÖÆÆ·,ÒÑÅä¶¨¼ÁÁ¿»òÖÆ³ÉÁãÊÛ°ü×°	102	°ÍÁÖ	10	Ò»°ãÃ³Ò×	54	Ç§¿Ë	0	?	68,819
202011	30021500	ÃâÒßÖÆÆ·,ÒÑÅä¶¨¼ÁÁ¿»òÖÆ³ÉÁãÊÛ°ü×°	103	ÃÏ¼ÓÀ­¹ú	10	Ò»°ãÃ³Ò×	7756	Ç§¿Ë	0	?	2,803,570
202011	30021500	ÃâÒßÖÆÆ·,ÒÑÅä¶¨¼ÁÁ¿»òÖÆ³ÉÁãÊÛ°ü×°	106	Ãåµé	10	Ò»°ãÃ³Ò×	2481	Ç§¿Ë	0	?	1,390,911
202011	30021500	ÃâÒßÖÆÆ·,ÒÑÅä¶¨¼ÁÁ¿»òÖÆ³ÉÁãÊÛ°ü×°	107	¼íÆÒÕ¯	10	Ò»°ãÃ³Ò×	793	Ç§¿Ë	0	?	412,117
202011	30021500	ÃâÒßÖÆÆ·,ÒÑÅä¶¨¼ÁÁ¿»òÖÆ³ÉÁãÊÛ°ü×°	108	ÈûÆÖÂ·Ë¹	10	Ò»°ãÃ³Ò×	959	Ç§¿Ë	0	?	486,460
202011	30021500	ÃâÒßÖÆÆ·,ÒÑÅä¶¨¼ÁÁ¿»òÖÆ³ÉÁãÊÛ°ü×°	110	ÖÐ¹úÏã¸Û	10	Ò»°ãÃ³Ò×	29963	Ç§¿Ë	0	?	35,447,457
202011	30021500	ÃâÒßÖÆÆ·,ÒÑÅä¶¨¼ÁÁ¿»òÖÆ³ÉÁãÊÛ°ü×°	111	Ó¡¶È	10	Ò»°ãÃ³Ò×	21837	Ç§¿Ë	0	?	5,455,215
202011	30021500	ÃâÒßÖÆÆ·,ÒÑÅä¶¨¼ÁÁ¿»òÖÆ³ÉÁãÊÛ°ü×°	112	Ó¡¶ÈÄáÎ÷ÑÇ	10	Ò»°ãÃ³Ò×	68467	Ç§¿Ë	0	?	37,798,833
202011	30021500	ÃâÒßÖÆÆ·,ÒÑÅä¶¨¼ÁÁ¿»òÖÆ³ÉÁãÊÛ°ü×°	113	ÒÁÀÊ	10	Ò»°ãÃ³Ò×	73	Ç§¿Ë	0	?	70,894
202011	30021500	ÃâÒßÖÆÆ·,ÒÑÅä¶¨¼ÁÁ¿»òÖÆ³ÉÁãÊÛ°ü×°	114	ÒÁÀ­¿Ë	10	Ò»°ãÃ³Ò×	7033	Ç§¿Ë	0	?	1,679,013
202011	30021500	ÃâÒßÖÆÆ·,ÒÑÅä¶¨¼ÁÁ¿»òÖÆ³ÉÁãÊÛ°ü×°	115	ÒÔÉ«ÁÐ	10	Ò»°ãÃ³Ò×	3922	Ç§¿Ë	0	?	800,245
202011	30021500	ÃâÒßÖÆÆ·,ÒÑÅä¶¨¼ÁÁ¿»òÖÆ³ÉÁãÊÛ°ü×°	116	ÈÕ±¾	10	Ò»°ãÃ³Ò×	993	Ç§¿Ë	0	?	3,382,316
202011	30021500	ÃâÒßÖÆÆ·,ÒÑÅä¶¨¼ÁÁ¿»òÖÆ³ÉÁãÊÛ°ü×°	117	Ô¼µ©	10	Ò»°ãÃ³Ò×	222	Ç§¿Ë	0	?	219,359
202011	30021500	ÃâÒßÖÆÆ·,ÒÑÅä¶¨¼ÁÁ¿»òÖÆ³ÉÁãÊÛ°ü×°	118	¿ÆÍþÌØ	10	Ò»°ãÃ³Ò×	99	Ç§¿Ë	0	?	61,668
202011	30021500	ÃâÒßÖÆÆ·,ÒÑÅä¶¨¼ÁÁ¿»òÖÆ³ÉÁãÊÛ°ü×°	119	ÀÏÎÎ	10	Ò»°ãÃ³Ò×	165	Ç§¿Ë	0	?	76,222
202011	30021500	ÃâÒßÖÆÆ·,ÒÑÅä¶¨¼ÁÁ¿»òÖÆ³ÉÁãÊÛ°ü×°	120	Àè°ÍÄÛ	10	Ò»°ãÃ³Ò×	326	Ç§¿Ë	0	?	501,806
202011	30021500	ÃâÒßÖÆÆ·,ÒÑÅä¶¨¼ÁÁ¿»òÖÆ³ÉÁãÊÛ°ü×°	122	ÂíÀ´Î÷ÑÇ	10	Ò»°ãÃ³Ò×	2556	Ç§¿Ë	0	?	2,135,512
202011	30021500	ÃâÒßÖÆÆ·,ÒÑÅä¶¨¼ÁÁ¿»òÖÆ³ÉÁãÊÛ°ü×°	123	Âí¶û´ú·ò	10	Ò»°ãÃ³Ò×	10	Ç§¿Ë	0	?	24,041
202011	30021500	ÃâÒßÖÆÆ·,ÒÑÅä¶¨¼ÁÁ¿»òÖÆ³ÉÁãÊÛ°ü×°	124	ÃÉ¹Å	10	Ò»°ãÃ³Ò×	3875	Ç§¿Ë	0	?	1,233,141
202011	30021500	ÃâÒßÖÆÆ·,ÒÑÅä¶¨¼ÁÁ¿»òÖÆ³ÉÁãÊÛ°ü×°	125	Äá²´¶ûÁª°îÃñÖ÷¹²ºÍ¹ú	10	Ò»°ãÃ³Ò×	1291	Ç§¿Ë	0	?	800,066
202011	30021500	ÃâÒßÖÆÆ·,ÒÑÅä¶¨¼ÁÁ¿»òÖÆ³ÉÁãÊÛ°ü×°	126	°¢Âü	10	Ò»°ãÃ³Ò×	105	Ç§¿Ë	0	?	40,029
202011	30021500	ÃâÒßÖÆÆ·,ÒÑÅä¶¨¼ÁÁ¿»òÖÆ³ÉÁãÊÛ°ü×°	127	°Í»ùË¹Ì¹	10	Ò»°ãÃ³Ò×	30910	Ç§¿Ë	0	?	3,952,913
202011	30021500	ÃâÒßÖÆÆ·,ÒÑÅä¶¨¼ÁÁ¿»òÖÆ³ÉÁãÊÛ°ü×°	128	°ÍÀÕË¹Ì¹	10	Ò»°ãÃ³Ò×	193	Ç§¿Ë	0	?	56,707
202011	30021500	ÃâÒßÖÆÆ·,ÒÑÅä¶¨¼ÁÁ¿»òÖÆ³ÉÁãÊÛ°ü×°	129	·ÆÂÉ±ö	10	Ò»°ãÃ³Ò×	3993	Ç§¿Ë	0	?	4,620,669
202011	30021500	ÃâÒßÖÆÆ·,ÒÑÅä¶¨¼ÁÁ¿»òÖÆ³ÉÁãÊÛ°ü×°	129	·ÆÂÉ±ö	11	¹ú¼Ò¼ä¡¢¹ú¼Ê×éÖ¯ÎÞ³¥Ô®ÖúºÍÔùËÍµÄÎï×Ê	163	Ç§¿Ë	0	?	293,740
202011	30021500	ÃâÒßÖÆÆ·,ÒÑÅä¶¨¼ÁÁ¿»òÖÆ³ÉÁãÊÛ°ü×°	130	¿¨Ëþ¶û	10	Ò»°ãÃ³Ò×	85	Ç§¿Ë	0	?	61,036
202011	30021500	ÃâÒßÖÆÆ·,ÒÑÅä¶¨¼ÁÁ¿»òÖÆ³ÉÁãÊÛ°ü×°	131	É³ÌØ°¢À­²®	10	Ò»°ãÃ³Ò×	626	Ç§¿Ë	0	?	608,464
202011	30021500	ÃâÒßÖÆÆ·,ÒÑÅä¶¨¼ÁÁ¿»òÖÆ³ÉÁãÊÛ°ü×°	132	ÐÂ¼ÓÆÂ	10	Ò»°ãÃ³Ò×	9082	Ç§¿Ë	0	?	6,930,217
202011	30021500	ÃâÒßÖÆÆ·,ÒÑÅä¶¨¼ÁÁ¿»òÖÆ³ÉÁãÊÛ°ü×°	133	º«¹ú	10	Ò»°ãÃ³Ò×	157	Ç§¿Ë	0	?	3,342,901
202011	30021500	ÃâÒßÖÆÆ·,ÒÑÅä¶¨¼ÁÁ¿»òÖÆ³ÉÁãÊÛ°ü×°	134	Ë¹ÀïÀ¼¿¨	10	Ò»°ãÃ³Ò×	98	Ç§¿Ë	0	?	176,386
202011	30021500	ÃâÒßÖÆÆ·,ÒÑÅä¶¨¼ÁÁ¿»òÖÆ³ÉÁãÊÛ°ü×°	135	ÐðÀûÑÇ	10	Ò»°ãÃ³Ò×	16	Ç§¿Ë	0	?	47,143
202011	30021500	ÃâÒßÖÆÆ·,ÒÑÅä¶¨¼ÁÁ¿»òÖÆ³ÉÁãÊÛ°ü×°	136	Ì©¹ú	10	Ò»°ãÃ³Ò×	1762	Ç§¿Ë	0	?	1,181,903
202011	30021500	ÃâÒßÖÆÆ·,ÒÑÅä¶¨¼ÁÁ¿»òÖÆ³ÉÁãÊÛ°ü×°	137	ÍÁ¶úÆä	10	Ò»°ãÃ³Ò×	13772	Ç§¿Ë	0	?	8,645,974
202011	30021500	ÃâÒßÖÆÆ·,ÒÑÅä¶¨¼ÁÁ¿»òÖÆ³ÉÁãÊÛ°ü×°	138	°¢ÁªÇõ	10	Ò»°ãÃ³Ò×	2138	Ç§¿Ë	0	?	224,117
202011	30021500	ÃâÒßÖÆÆ·,ÒÑÅä¶¨¼ÁÁ¿»òÖÆ³ÉÁãÊÛ°ü×°	139	Ò²ÃÅ	10	Ò»°ãÃ³Ò×	21510	Ç§¿Ë	0	?	2,573,681
202011	30021500	ÃâÒßÖÆÆ·,ÒÑÅä¶¨¼ÁÁ¿»òÖÆ³ÉÁãÊÛ°ü×°	141	Ô½ÄÏ	10	Ò»°ãÃ³Ò×	105	Ç§¿Ë	0	?	290,846
202011	30021500	ÃâÒßÖÆÆ·,ÒÑÅä¶¨¼ÁÁ¿»òÖÆ³ÉÁãÊÛ°ü×°	143	ÖÐ¹úÌ¨Íå	10	Ò»°ãÃ³Ò×	1027	Ç§¿Ë	0	?	509,010
202011	30021500	ÃâÒßÖÆÆ·,ÒÑÅä¶¨¼ÁÁ¿»òÖÆ³ÉÁãÊÛ°ü×°	145	¹þÈø¿ËË¹Ì¹	10	Ò»°ãÃ³Ò×	645	Ç§¿Ë	0	?	716,631
202011	30021500	ÃâÒßÖÆÆ·,ÒÑÅä¶¨¼ÁÁ¿»òÖÆ³ÉÁãÊÛ°ü×°	146	¼ª¶û¼ªË¹Ë¹Ì¹	10	Ò»°ãÃ³Ò×	11	Ç§¿Ë	0	?	61,620
202011	30021500	ÃâÒßÖÆÆ·,ÒÑÅä¶¨¼ÁÁ¿»òÖÆ³ÉÁãÊÛ°ü×°	147	Ëþ¼ª¿ËË¹Ì¹	10	Ò»°ãÃ³Ò×	1071	Ç§¿Ë	0	?	810,454
202011	30021500	ÃâÒßÖÆÆ·,ÒÑÅä¶¨¼ÁÁ¿»òÖÆ³ÉÁãÊÛ°ü×°	149	ÎÚ×È±ð¿ËË¹Ì¹	10	Ò»°ãÃ³Ò×	2754	Ç§¿Ë	0	?	3,611,245
202011	30021500	ÃâÒßÖÆÆ·,ÒÑÅä¶¨¼ÁÁ¿»òÖÆ³ÉÁãÊÛ°ü×°	201	°¢¶û¼°ÀûÑÇ	10	Ò»°ãÃ³Ò×	1801	Ç§¿Ë	0	?	2,550,174
202011	30021500	ÃâÒßÖÆÆ·,ÒÑÅä¶¨¼ÁÁ¿»òÖÆ³ÉÁãÊÛ°ü×°	202	°²¸çÀ­	10	Ò»°ãÃ³Ò×	2253	Ç§¿Ë	0	?	80,416
202011	30021500	ÃâÒßÖÆÆ·,ÒÑÅä¶¨¼ÁÁ¿»òÖÆ³ÉÁãÊÛ°ü×°	205	²¼Â¡µÏ	10	Ò»°ãÃ³Ò×	1242	Ç§¿Ë	0	?	1,307,886
202011	30021500	ÃâÒßÖÆÆ·,ÒÑÅä¶¨¼ÁÁ¿»òÖÆ³ÉÁãÊÛ°ü×°	206	¿¦ÂóÂ¡	10	Ò»°ãÃ³Ò×	340	Ç§¿Ë	0	?	63,847
202011	30021500	ÃâÒßÖÆÆ·,ÒÑÅä¶¨¼ÁÁ¿»òÖÆ³ÉÁãÊÛ°ü×°	215	°£¼°	10	Ò»°ãÃ³Ò×	7315	Ç§¿Ë	0	?	2,018,762
202011	30021500	ÃâÒßÖÆÆ·,ÒÑÅä¶¨¼ÁÁ¿»òÖÆ³ÉÁãÊÛ°ü×°	216	³àµÀ¼¸ÄÚÑÇ	10	Ò»°ãÃ³Ò×	1	Ç§¿Ë	0	?	1,009
202011	30021500	ÃâÒßÖÆÆ·,ÒÑÅä¶¨¼ÁÁ¿»òÖÆ³ÉÁãÊÛ°ü×°	217	°£Èû¶í±ÈÑÇ	10	Ò»°ãÃ³Ò×	333	Ç§¿Ë	0	?	492,884
202011	30021500	ÃâÒßÖÆÆ·,ÒÑÅä¶¨¼ÁÁ¿»òÖÆ³ÉÁãÊÛ°ü×°	218	¼ÓÅî	10	Ò»°ãÃ³Ò×	106	Ç§¿Ë	0	?	116,542
202011	30021500	ÃâÒßÖÆÆ·,ÒÑÅä¶¨¼ÁÁ¿»òÖÆ³ÉÁãÊÛ°ü×°	220	¼ÓÄÉ	10	Ò»°ãÃ³Ò×	10817	Ç§¿Ë	0	?	860,672
202011	30021500	ÃâÒßÖÆÆ·,ÒÑÅä¶¨¼ÁÁ¿»òÖÆ³ÉÁãÊÛ°ü×°	221	¼¸ÄÚÑÇ	10	Ò»°ãÃ³Ò×	550	Ç§¿Ë	0	?	39,641
202011	30021500	ÃâÒßÖÆÆ·,ÒÑÅä¶¨¼ÁÁ¿»òÖÆ³ÉÁãÊÛ°ü×°	223	¿ÆÌØµÏÍß	10	Ò»°ãÃ³Ò×	287	Ç§¿Ë	0	?	181,952
202011	30021500	ÃâÒßÖÆÆ·,ÒÑÅä¶¨¼ÁÁ¿»òÖÆ³ÉÁãÊÛ°ü×°	224	¿ÏÄáÑÇ	10	Ò»°ãÃ³Ò×	3472	Ç§¿Ë	0	?	637,161
202011	30021500	ÃâÒßÖÆÆ·,ÒÑÅä¶¨¼ÁÁ¿»òÖÆ³ÉÁãÊÛ°ü×°	225	Àû±ÈÀïÑÇ	10	Ò»°ãÃ³Ò×	331	Ç§¿Ë	0	?	111,113
202011	30021500	ÃâÒßÖÆÆ·,ÒÑÅä¶¨¼ÁÁ¿»òÖÆ³ÉÁãÊÛ°ü×°	226	Àû±ÈÑÇ	10	Ò»°ãÃ³Ò×	4044	Ç§¿Ë	0	?	1,778,333
202011	30021500	ÃâÒßÖÆÆ·,ÒÑÅä¶¨¼ÁÁ¿»òÖÆ³ÉÁãÊÛ°ü×°	228	ÂíÀ­Î¬	10	Ò»°ãÃ³Ò×	222	Ç§¿Ë	0	?	22,157
202011	30021500	ÃâÒßÖÆÆ·,ÒÑÅä¶¨¼ÁÁ¿»òÖÆ³ÉÁãÊÛ°ü×°	229	ÂíÀï	10	Ò»°ãÃ³Ò×	1183	Ç§¿Ë	0	?	516,977
202011	30021500	ÃâÒßÖÆÆ·,ÒÑÅä¶¨¼ÁÁ¿»òÖÆ³ÉÁãÊÛ°ü×°	230	Ã«ÀïËþÄáÑÇ	10	Ò»°ãÃ³Ò×	17	Ç§¿Ë	0	?	30,740
202011	30021500	ÃâÒßÖÆÆ·,ÒÑÅä¶¨¼ÁÁ¿»òÖÆ³ÉÁãÊÛ°ü×°	231	Ã«ÀïÇóË¹	10	Ò»°ãÃ³Ò×	51	Ç§¿Ë	0	?	26,750
202011	30021500	ÃâÒßÖÆÆ·,ÒÑÅä¶¨¼ÁÁ¿»òÖÆ³ÉÁãÊÛ°ü×°	232	Ä¦Âå¸ç	10	Ò»°ãÃ³Ò×	22	Ç§¿Ë	0	?	96,414
202011	30021500	ÃâÒßÖÆÆ·,ÒÑÅä¶¨¼ÁÁ¿»òÖÆ³ÉÁãÊÛ°ü×°	233	ÄªÉ£±È¿Ë	10	Ò»°ãÃ³Ò×	1	Ç§¿Ë	0	?	801
202011	30021500	ÃâÒßÖÆÆ·,ÒÑÅä¶¨¼ÁÁ¿»òÖÆ³ÉÁãÊÛ°ü×°	234	ÄÉÃ×±ÈÑÇ	10	Ò»°ãÃ³Ò×	79	Ç§¿Ë	0	?	38,810
202011	30021500	ÃâÒßÖÆÆ·,ÒÑÅä¶¨¼ÁÁ¿»òÖÆ³ÉÁãÊÛ°ü×°	236	ÄáÈÕÀûÑÇ	10	Ò»°ãÃ³Ò×	12161	Ç§¿Ë	0	?	864,817
202011	30021500	ÃâÒßÖÆÆ·,ÒÑÅä¶¨¼ÁÁ¿»òÖÆ³ÉÁãÊÛ°ü×°	238	Â¬Íú´ï	10	Ò»°ãÃ³Ò×	1	Ç§¿Ë	0	?	601
202011	30021500	ÃâÒßÖÆÆ·,ÒÑÅä¶¨¼ÁÁ¿»òÖÆ³ÉÁãÊÛ°ü×°	240	ÈûÄÚ¼Ó¶û	10	Ò»°ãÃ³Ò×	316	Ç§¿Ë	0	?	45,264
202011	30021500	ÃâÒßÖÆÆ·,ÒÑÅä¶¨¼ÁÁ¿»òÖÆ³ÉÁãÊÛ°ü×°	242	ÈûÀ­Àû°º	10	Ò»°ãÃ³Ò×	419	Ç§¿Ë	0	?	121,034
202011	30021500	ÃâÒßÖÆÆ·,ÒÑÅä¶¨¼ÁÁ¿»òÖÆ³ÉÁãÊÛ°ü×°	243	Ë÷ÂíÀï	10	Ò»°ãÃ³Ò×	842	Ç§¿Ë	0	?	188,864
202011	30021500	ÃâÒßÖÆÆ·,ÒÑÅä¶¨¼ÁÁ¿»òÖÆ³ÉÁãÊÛ°ü×°	244	ÄÏ·Ç	10	Ò»°ãÃ³Ò×	5105	Ç§¿Ë	0	?	1,253,419
202011	30021500	ÃâÒßÖÆÆ·,ÒÑÅä¶¨¼ÁÁ¿»òÖÆ³ÉÁãÊÛ°ü×°	246	ËÕµ¤	10	Ò»°ãÃ³Ò×	6255	Ç§¿Ë	0	?	600,361
202011	30021500	ÃâÒßÖÆÆ·,ÒÑÅä¶¨¼ÁÁ¿»òÖÆ³ÉÁãÊÛ°ü×°	247	Ì¹É£ÄáÑÇ	10	Ò»°ãÃ³Ò×	57	Ç§¿Ë	0	?	13,757
202011	30021500	ÃâÒßÖÆÆ·,ÒÑÅä¶¨¼ÁÁ¿»òÖÆ³ÉÁãÊÛ°ü×°	248	¶à¸ç	10	Ò»°ãÃ³Ò×	25	Ç§¿Ë	0	?	20,034
202011	30021500	ÃâÒßÖÆÆ·,ÒÑÅä¶¨¼ÁÁ¿»òÖÆ³ÉÁãÊÛ°ü×°	249	Í»ÄáË¹	10	Ò»°ãÃ³Ò×	39	Ç§¿Ë	0	?	22,475
202011	30021500	ÃâÒßÖÆÆ·,ÒÑÅä¶¨¼ÁÁ¿»òÖÆ³ÉÁãÊÛ°ü×°	250	ÎÚ¸É´ï	10	Ò»°ãÃ³Ò×	11208	Ç§¿Ë	0	?	1,548,309
202011	30021500	ÃâÒßÖÆÆ·,ÒÑÅä¶¨¼ÁÁ¿»òÖÆ³ÉÁãÊÛ°ü×°	251	²¼»ùÄÉ·¨Ë÷	10	Ò»°ãÃ³Ò×	444	Ç§¿Ë	0	?	87,308
202011	30021500	ÃâÒßÖÆÆ·,ÒÑÅä¶¨¼ÁÁ¿»òÖÆ³ÉÁãÊÛ°ü×°	252	¸Õ¹û(½ð)	10	Ò»°ãÃ³Ò×	605	Ç§¿Ë	0	?	38,951
202011	30021500	ÃâÒßÖÆÆ·,ÒÑÅä¶¨¼ÁÁ¿»òÖÆ³ÉÁãÊÛ°ü×°	253	ÔÞ±ÈÑÇ	10	Ò»°ãÃ³Ò×	601	Ç§¿Ë	0	?	154,974
202011	30021500	ÃâÒßÖÆÆ·,ÒÑÅä¶¨¼ÁÁ¿»òÖÆ³ÉÁãÊÛ°ü×°	254	½ò°Í²¼Î¤	10	Ò»°ãÃ³Ò×	147	Ç§¿Ë	0	?	306,493
202011	30021500	ÃâÒßÖÆÆ·,ÒÑÅä¶¨¼ÁÁ¿»òÖÆ³ÉÁãÊÛ°ü×°	260	ÄÏËÕµ¤¹²ºÍ¹ú	10	Ò»°ãÃ³Ò×	4	Ç§¿Ë	0	?	8,742
202011	30021500	ÃâÒßÖÆÆ·,ÒÑÅä¶¨¼ÁÁ¿»òÖÆ³ÉÁãÊÛ°ü×°	301	±ÈÀûÊ±	10	Ò»°ãÃ³Ò×	5193	Ç§¿Ë	0	?	6,128,877
202011	30021500	ÃâÒßÖÆÆ·,ÒÑÅä¶¨¼ÁÁ¿»òÖÆ³ÉÁãÊÛ°ü×°	302	µ¤Âó	10	Ò»°ãÃ³Ò×	2057	Ç§¿Ë	0	?	3,091,837
202011	30021500	ÃâÒßÖÆÆ·,ÒÑÅä¶¨¼ÁÁ¿»òÖÆ³ÉÁãÊÛ°ü×°	303	Ó¢¹ú	10	Ò»°ãÃ³Ò×	1025090	Ç§¿Ë	0	?	1,447,197,981
202011	30021500	ÃâÒßÖÆÆ·,ÒÑÅä¶¨¼ÁÁ¿»òÖÆ³ÉÁãÊÛ°ü×°	304	µÂ¹ú	10	Ò»°ãÃ³Ò×	689203	Ç§¿Ë	0	?	737,718,072
202011	30021500	ÃâÒßÖÆÆ·,ÒÑÅä¶¨¼ÁÁ¿»òÖÆ³ÉÁãÊÛ°ü×°	305	·¨¹ú	10	Ò»°ãÃ³Ò×	165730	Ç§¿Ë	0	?	189,395,913
202011	30021500	ÃâÒßÖÆÆ·,ÒÑÅä¶¨¼ÁÁ¿»òÖÆ³ÉÁãÊÛ°ü×°	306	°®¶ûÀ¼	10	Ò»°ãÃ³Ò×	197	Ç§¿Ë	0	?	98,166
202011	30021500	ÃâÒßÖÆÆ·,ÒÑÅä¶¨¼ÁÁ¿»òÖÆ³ÉÁãÊÛ°ü×°	307	Òâ´óÀû	10	Ò»°ãÃ³Ò×	148727	Ç§¿Ë	0	?	158,219,188
202011	30021500	ÃâÒßÖÆÆ·,ÒÑÅä¶¨¼ÁÁ¿»òÖÆ³ÉÁãÊÛ°ü×°	308	Â¬É­±¤	10	Ò»°ãÃ³Ò×	42	Ç§¿Ë	0	?	68,891
202011	30021500	ÃâÒßÖÆÆ·,ÒÑÅä¶¨¼ÁÁ¿»òÖÆ³ÉÁãÊÛ°ü×°	309	ºÉÀ¼	10	Ò»°ãÃ³Ò×	32218	Ç§¿Ë	0	?	31,046,669
202011	30021500	ÃâÒßÖÆÆ·,ÒÑÅä¶¨¼ÁÁ¿»òÖÆ³ÉÁãÊÛ°ü×°	310	Ï£À°	10	Ò»°ãÃ³Ò×	4464	Ç§¿Ë	0	?	4,407,242
202011	30021500	ÃâÒßÖÆÆ·,ÒÑÅä¶¨¼ÁÁ¿»òÖÆ³ÉÁãÊÛ°ü×°	311	ÆÏÌÑÑÀ	10	Ò»°ãÃ³Ò×	4204	Ç§¿Ë	0	?	4,428,297
202011	30021500	ÃâÒßÖÆÆ·,ÒÑÅä¶¨¼ÁÁ¿»òÖÆ³ÉÁãÊÛ°ü×°	312	Î÷°àÑÀ	10	Ò»°ãÃ³Ò×	25772	Ç§¿Ë	0	?	28,736,746
202011	30021500	ÃâÒßÖÆÆ·,ÒÑÅä¶¨¼ÁÁ¿»òÖÆ³ÉÁãÊÛ°ü×°	313	°¢¶û°ÍÄáÑÇ	10	Ò»°ãÃ³Ò×	369	Ç§¿Ë	0	?	1,038,764
202011	30021500	ÃâÒßÖÆÆ·,ÒÑÅä¶¨¼ÁÁ¿»òÖÆ³ÉÁãÊÛ°ü×°	315	°ÂµØÀû	10	Ò»°ãÃ³Ò×	92902	Ç§¿Ë	0	?	120,189,878
202011	30021500	ÃâÒßÖÆÆ·,ÒÑÅä¶¨¼ÁÁ¿»òÖÆ³ÉÁãÊÛ°ü×°	316	±£¼ÓÀûÑÇ	10	Ò»°ãÃ³Ò×	3572	Ç§¿Ë	0	?	3,550,095
202011	30021500	ÃâÒßÖÆÆ·,ÒÑÅä¶¨¼ÁÁ¿»òÖÆ³ÉÁãÊÛ°ü×°	318	·ÒÀ¼	10	Ò»°ãÃ³Ò×	8486	Ç§¿Ë	0	?	10,962,694
202011	30021500	ÃâÒßÖÆÆ·,ÒÑÅä¶¨¼ÁÁ¿»òÖÆ³ÉÁãÊÛ°ü×°	321	ÐÙÑÀÀû	10	Ò»°ãÃ³Ò×	5095	Ç§¿Ë	0	?	5,998,824
202011	30021500	ÃâÒßÖÆÆ·,ÒÑÅä¶¨¼ÁÁ¿»òÖÆ³ÉÁãÊÛ°ü×°	322	±ùµº	10	Ò»°ãÃ³Ò×	127	Ç§¿Ë	0	?	63,789
202011	30021500	ÃâÒßÖÆÆ·,ÒÑÅä¶¨¼ÁÁ¿»òÖÆ³ÉÁãÊÛ°ü×°	324	Âí¶úËû	10	Ò»°ãÃ³Ò×	76	Ç§¿Ë	0	?	113,284
202011	30021500	ÃâÒßÖÆÆ·,ÒÑÅä¶¨¼ÁÁ¿»òÖÆ³ÉÁãÊÛ°ü×°	325	Ä¦ÄÉ¸ç	10	Ò»°ãÃ³Ò×	432	Ç§¿Ë	0	?	646,846
202011	30021500	ÃâÒßÖÆÆ·,ÒÑÅä¶¨¼ÁÁ¿»òÖÆ³ÉÁãÊÛ°ü×°	326	Å²Íþ	10	Ò»°ãÃ³Ò×	11	Ç§¿Ë	0	?	16,466
202011	30021500	ÃâÒßÖÆÆ·,ÒÑÅä¶¨¼ÁÁ¿»òÖÆ³ÉÁãÊÛ°ü×°	327	²¨À¼	10	Ò»°ãÃ³Ò×	10931	Ç§¿Ë	0	?	10,223,860
202011	30021500	ÃâÒßÖÆÆ·,ÒÑÅä¶¨¼ÁÁ¿»òÖÆ³ÉÁãÊÛ°ü×°	328	ÂÞÂíÄáÑÇ	10	Ò»°ãÃ³Ò×	18097	Ç§¿Ë	0	?	17,419,248
202011	30021500	ÃâÒßÖÆÆ·,ÒÑÅä¶¨¼ÁÁ¿»òÖÆ³ÉÁãÊÛ°ü×°	329	Ê¥ÂíÁ¦Åµ	10	Ò»°ãÃ³Ò×	32	Ç§¿Ë	0	?	26,712
202011	30021500	ÃâÒßÖÆÆ·,ÒÑÅä¶¨¼ÁÁ¿»òÖÆ³ÉÁãÊÛ°ü×°	330	Èðµä	10	Ò»°ãÃ³Ò×	9420	Ç§¿Ë	0	?	9,817,898
202011	30021500	ÃâÒßÖÆÆ·,ÒÑÅä¶¨¼ÁÁ¿»òÖÆ³ÉÁãÊÛ°ü×°	331	ÈðÊ¿	10	Ò»°ãÃ³Ò×	1894	Ç§¿Ë	0	?	2,024,720
202011	30021500	ÃâÒßÖÆÆ·,ÒÑÅä¶¨¼ÁÁ¿»òÖÆ³ÉÁãÊÛ°ü×°	334	°®É³ÄáÑÇ	10	Ò»°ãÃ³Ò×	823	Ç§¿Ë	0	?	206,517
202011	30021500	ÃâÒßÖÆÆ·,ÒÑÅä¶¨¼ÁÁ¿»òÖÆ³ÉÁãÊÛ°ü×°	335	À­ÍÑÎ¬ÑÇ	10	Ò»°ãÃ³Ò×	24	Ç§¿Ë	0	?	79,323
202011	30021500	ÃâÒßÖÆÆ·,ÒÑÅä¶¨¼ÁÁ¿»òÖÆ³ÉÁãÊÛ°ü×°	336	Á¢ÌÕÍð	10	Ò»°ãÃ³Ò×	2215	Ç§¿Ë	0	?	2,898,417
202011	30021500	ÃâÒßÖÆÆ·,ÒÑÅä¶¨¼ÁÁ¿»òÖÆ³ÉÁãÊÛ°ü×°	337	¸ñÂ³¼ªÑÇ	10	Ò»°ãÃ³Ò×	2880	Ç§¿Ë	0	?	1,612,534
202011	30021500	ÃâÒßÖÆÆ·,ÒÑÅä¶¨¼ÁÁ¿»òÖÆ³ÉÁãÊÛ°ü×°	338	ÑÇÃÀÄáÑÇ	10	Ò»°ãÃ³Ò×	194	Ç§¿Ë	0	?	170,097
202011	30021500	ÃâÒßÖÆÆ·,ÒÑÅä¶¨¼ÁÁ¿»òÖÆ³ÉÁãÊÛ°ü×°	339	°¢Èû°Ý½®	10	Ò»°ãÃ³Ò×	116	Ç§¿Ë	0	?	75,420
202011	30021500	ÃâÒßÖÆÆ·,ÒÑÅä¶¨¼ÁÁ¿»òÖÆ³ÉÁãÊÛ°ü×°	340	°×¶íÂÞË¹	10	Ò»°ãÃ³Ò×	91	Ç§¿Ë	0	?	107,570
202011	30021500	ÃâÒßÖÆÆ·,ÒÑÅä¶¨¼ÁÁ¿»òÖÆ³ÉÁãÊÛ°ü×°	343	Ä¦¶û¶àÍß	10	Ò»°ãÃ³Ò×	463	Ç§¿Ë	0	?	468,614
202011	30021500	ÃâÒßÖÆÆ·,ÒÑÅä¶¨¼ÁÁ¿»òÖÆ³ÉÁãÊÛ°ü×°	344	¶íÂÞË¹Áª°î	10	Ò»°ãÃ³Ò×	9923	Ç§¿Ë	0	?	6,328,800
202011	30021500	ÃâÒßÖÆÆ·,ÒÑÅä¶¨¼ÁÁ¿»òÖÆ³ÉÁãÊÛ°ü×°	347	ÎÚ¿ËÀ¼	10	Ò»°ãÃ³Ò×	4175	Ç§¿Ë	0	?	5,291,170
202011	30021500	ÃâÒßÖÆÆ·,ÒÑÅä¶¨¼ÁÁ¿»òÖÆ³ÉÁãÊÛ°ü×°	350	Ë¹ÂåÎÄÄáÑÇ	10	Ò»°ãÃ³Ò×	2704	Ç§¿Ë	0	?	3,164,442
202011	30021500	ÃâÒßÖÆÆ·,ÒÑÅä¶¨¼ÁÁ¿»òÖÆ³ÉÁãÊÛ°ü×°	351	¿ËÂÞµØÑÇ	10	Ò»°ãÃ³Ò×	527	Ç§¿Ë	0	?	795,683
202011	30021500	ÃâÒßÖÆÆ·,ÒÑÅä¶¨¼ÁÁ¿»òÖÆ³ÉÁãÊÛ°ü×°	352	½Ý¿Ë	10	Ò»°ãÃ³Ò×	16403	Ç§¿Ë	0	?	24,467,363
202011	30021500	ÃâÒßÖÆÆ·,ÒÑÅä¶¨¼ÁÁ¿»òÖÆ³ÉÁãÊÛ°ü×°	353	Ë¹Âå·¥¿Ë	10	Ò»°ãÃ³Ò×	3056	Ç§¿Ë	0	?	4,029,877
202011	30021500	ÃâÒßÖÆÆ·,ÒÑÅä¶¨¼ÁÁ¿»òÖÆ³ÉÁãÊÛ°ü×°	354	±±ÂíÆä¶Ù¹²ºÍ¹ú	10	Ò»°ãÃ³Ò×	123	Ç§¿Ë	0	?	324,368
202011	30021500	ÃâÒßÖÆÆ·,ÒÑÅä¶¨¼ÁÁ¿»òÖÆ³ÉÁãÊÛ°ü×°	355	²¨ºÚ	10	Ò»°ãÃ³Ò×	100	Ç§¿Ë	0	?	106,182
202011	30021500	ÃâÒßÖÆÆ·,ÒÑÅä¶¨¼ÁÁ¿»òÖÆ³ÉÁãÊÛ°ü×°	358	Èû¶ûÎ¬ÑÇ	10	Ò»°ãÃ³Ò×	1666	Ç§¿Ë	0	?	813,607
202011	30021500	ÃâÒßÖÆÆ·,ÒÑÅä¶¨¼ÁÁ¿»òÖÆ³ÉÁãÊÛ°ü×°	359	ºÚÉ½	10	Ò»°ãÃ³Ò×	61	Ç§¿Ë	0	?	35,474
202011	30021500	ÃâÒßÖÆÆ·,ÒÑÅä¶¨¼ÁÁ¿»òÖÆ³ÉÁãÊÛ°ü×°	402	°¢¸ùÍ¢	10	Ò»°ãÃ³Ò×	7664	Ç§¿Ë	0	?	5,617,432
202011	30021500	ÃâÒßÖÆÆ·,ÒÑÅä¶¨¼ÁÁ¿»òÖÆ³ÉÁãÊÛ°ü×°	403	°¢Â³°Í	10	Ò»°ãÃ³Ò×	10	Ç§¿Ë	0	?	18,118
202011	30021500	ÃâÒßÖÆÆ·,ÒÑÅä¶¨¼ÁÁ¿»òÖÆ³ÉÁãÊÛ°ü×°	404	°Í¹þÂí	10	Ò»°ãÃ³Ò×	82	Ç§¿Ë	0	?	147,037
202011	30021500	ÃâÒßÖÆÆ·,ÒÑÅä¶¨¼ÁÁ¿»òÖÆ³ÉÁãÊÛ°ü×°	406	²®Àû×È	10	Ò»°ãÃ³Ò×	16	Ç§¿Ë	0	?	7,493
202011	30021500	ÃâÒßÖÆÆ·,ÒÑÅä¶¨¼ÁÁ¿»òÖÆ³ÉÁãÊÛ°ü×°	408	¶àÃñ×å²£ÀûÎ¬ÑÇ¹ú	10	Ò»°ãÃ³Ò×	1213	Ç§¿Ë	0	?	553,551
202011	30021500	ÃâÒßÖÆÆ·,ÒÑÅä¶¨¼ÁÁ¿»òÖÆ³ÉÁãÊÛ°ü×°	410	°ÍÎ÷	10	Ò»°ãÃ³Ò×	16494	Ç§¿Ë	0	?	13,693,636
202011	30021500	ÃâÒßÖÆÆ·,ÒÑÅä¶¨¼ÁÁ¿»òÖÆ³ÉÁãÊÛ°ü×°	412	ÖÇÀû	10	Ò»°ãÃ³Ò×	4522	Ç§¿Ë	0	?	3,792,216
202011	30021500	ÃâÒßÖÆÆ·,ÒÑÅä¶¨¼ÁÁ¿»òÖÆ³ÉÁãÊÛ°ü×°	413	¸çÂ×±ÈÑÇ	10	Ò»°ãÃ³Ò×	3250	Ç§¿Ë	0	?	1,145,725
202011	30021500	ÃâÒßÖÆÆ·,ÒÑÅä¶¨¼ÁÁ¿»òÖÆ³ÉÁãÊÛ°ü×°	414	¶àÃ×Äá¿Ë	10	Ò»°ãÃ³Ò×	15	Ç§¿Ë	0	?	5,209
202011	30021500	ÃâÒßÖÆÆ·,ÒÑÅä¶¨¼ÁÁ¿»òÖÆ³ÉÁãÊÛ°ü×°	415	¸çË¹´ïÀè¼Ó	10	Ò»°ãÃ³Ò×	790	Ç§¿Ë	0	?	308,669
202011	30021500	ÃâÒßÖÆÆ·,ÒÑÅä¶¨¼ÁÁ¿»òÖÆ³ÉÁãÊÛ°ü×°	418	¶àÃ×Äá¼Ó¹²ºÍ¹ú	10	Ò»°ãÃ³Ò×	2763	Ç§¿Ë	0	?	720,924
202011	30021500	ÃâÒßÖÆÆ·,ÒÑÅä¶¨¼ÁÁ¿»òÖÆ³ÉÁãÊÛ°ü×°	419	¶ò¹Ï¶à¶û	10	Ò»°ãÃ³Ò×	3120	Ç§¿Ë	0	?	2,305,095
202011	30021500	ÃâÒßÖÆÆ·,ÒÑÅä¶¨¼ÁÁ¿»òÖÆ³ÉÁãÊÛ°ü×°	422	¹ÏµÂÂÞÆÕ	10	Ò»°ãÃ³Ò×	35	Ç§¿Ë	0	?	44,383
202011	30021500	ÃâÒßÖÆÆ·,ÒÑÅä¶¨¼ÁÁ¿»òÖÆ³ÉÁãÊÛ°ü×°	423	Î£µØÂíÀ­	10	Ò»°ãÃ³Ò×	1315	Ç§¿Ë	0	?	348,097
202011	30021500	ÃâÒßÖÆÆ·,ÒÑÅä¶¨¼ÁÁ¿»òÖÆ³ÉÁãÊÛ°ü×°	424	¹çÑÇÄÇ	10	Ò»°ãÃ³Ò×	36	Ç§¿Ë	0	?	16,412
202011	30021500	ÃâÒßÖÆÆ·,ÒÑÅä¶¨¼ÁÁ¿»òÖÆ³ÉÁãÊÛ°ü×°	426	ºé¶¼À­Ë¹	10	Ò»°ãÃ³Ò×	2363	Ç§¿Ë	0	?	1,048,714
202011	30021500	ÃâÒßÖÆÆ·,ÒÑÅä¶¨¼ÁÁ¿»òÖÆ³ÉÁãÊÛ°ü×°	427	ÑÀÂò¼Ó	10	Ò»°ãÃ³Ò×	2	Ç§¿Ë	0	?	230
202011	30021500	ÃâÒßÖÆÆ·,ÒÑÅä¶¨¼ÁÁ¿»òÖÆ³ÉÁãÊÛ°ü×°	429	Ä«Î÷¸ç	10	Ò»°ãÃ³Ò×	5584	Ç§¿Ë	0	?	5,091,404
202011	30021500	ÃâÒßÖÆÆ·,ÒÑÅä¶¨¼ÁÁ¿»òÖÆ³ÉÁãÊÛ°ü×°	431	Äá¼ÓÀ­¹Ï	10	Ò»°ãÃ³Ò×	2741	Ç§¿Ë	0	?	247,691
202011	30021500	ÃâÒßÖÆÆ·,ÒÑÅä¶¨¼ÁÁ¿»òÖÆ³ÉÁãÊÛ°ü×°	432	°ÍÄÃÂí	10	Ò»°ãÃ³Ò×	254	Ç§¿Ë	0	?	706,606
202011	30021500	ÃâÒßÖÆÆ·,ÒÑÅä¶¨¼ÁÁ¿»òÖÆ³ÉÁãÊÛ°ü×°	433	°ÍÀ­¹ç	10	Ò»°ãÃ³Ò×	1217	Ç§¿Ë	0	?	366,479
202011	30021500	ÃâÒßÖÆÆ·,ÒÑÅä¶¨¼ÁÁ¿»òÖÆ³ÉÁãÊÛ°ü×°	434	ÃØÂ³	10	Ò»°ãÃ³Ò×	12884	Ç§¿Ë	0	?	5,454,794
202011	30021500	ÃâÒßÖÆÆ·,ÒÑÅä¶¨¼ÁÁ¿»òÖÆ³ÉÁãÊÛ°ü×°	439	Ê¥ÎÄÉ­ÌØºÍ¸ñÁÖÄÉ¶¡Ë¹	10	Ò»°ãÃ³Ò×	10	Ç§¿Ë	0	?	7,579
202011	30021500	ÃâÒßÖÆÆ·,ÒÑÅä¶¨¼ÁÁ¿»òÖÆ³ÉÁãÊÛ°ü×°	440	Èø¶ûÍß¶à	10	Ò»°ãÃ³Ò×	783	Ç§¿Ë	0	?	87,554
202011	30021500	ÃâÒßÖÆÆ·,ÒÑÅä¶¨¼ÁÁ¿»òÖÆ³ÉÁãÊÛ°ü×°	442	ÌØÁ¢Äá´ïºÍ¶à°Í¸ç	10	Ò»°ãÃ³Ò×	1386	Ç§¿Ë	0	?	732,552
202011	30021500	ÃâÒßÖÆÆ·,ÒÑÅä¶¨¼ÁÁ¿»òÖÆ³ÉÁãÊÛ°ü×°	445	Î¯ÄÚÈðÀ­	10	Ò»°ãÃ³Ò×	246	Ç§¿Ë	0	?	232,474
202011	30021500	ÃâÒßÖÆÆ·,ÒÑÅä¶¨¼ÁÁ¿»òÖÆ³ÉÁãÊÛ°ü×°	501	¼ÓÄÃ´ó	10	Ò»°ãÃ³Ò×	10950	Ç§¿Ë	0	?	2,189,275
202011	30021500	ÃâÒßÖÆÆ·,ÒÑÅä¶¨¼ÁÁ¿»òÖÆ³ÉÁãÊÛ°ü×°	502	ÃÀ¹ú	10	Ò»°ãÃ³Ò×	144493	Ç§¿Ë	0	?	74,179,935
202011	30021500	ÃâÒßÖÆÆ·,ÒÑÅä¶¨¼ÁÁ¿»òÖÆ³ÉÁãÊÛ°ü×°	601	°Ä´óÀûÑÇ	10	Ò»°ãÃ³Ò×	2056	Ç§¿Ë	0	?	5,795,518
202011	30021500	ÃâÒßÖÆÆ·,ÒÑÅä¶¨¼ÁÁ¿»òÖÆ³ÉÁãÊÛ°ü×°	603	ì³¼Ã	10	Ò»°ãÃ³Ò×	2	Ç§¿Ë	0	?	19,111
202011	30021500	ÃâÒßÖÆÆ·,ÒÑÅä¶¨¼ÁÁ¿»òÖÆ³ÉÁãÊÛ°ü×°	609	ÐÂÎ÷À¼	10	Ò»°ãÃ³Ò×	758	Ç§¿Ë	0	?	136,813
202012	30021500	ÃâÒßÖÆÆ·,ÒÑÅä¶¨¼ÁÁ¿»òÖÆ³ÉÁãÊÛ°ü×°	101	°¢¸»º¹	10	Ò»°ãÃ³Ò×	2	Ç§¿Ë	0	?	256
202012	30021500	ÃâÒßÖÆÆ·,ÒÑÅä¶¨¼ÁÁ¿»òÖÆ³ÉÁãÊÛ°ü×°	102	°ÍÁÖ	10	Ò»°ãÃ³Ò×	93	Ç§¿Ë	0	?	204,886
202012	30021500	ÃâÒßÖÆÆ·,ÒÑÅä¶¨¼ÁÁ¿»òÖÆ³ÉÁãÊÛ°ü×°	103	ÃÏ¼ÓÀ­¹ú	10	Ò»°ãÃ³Ò×	3478	Ç§¿Ë	0	?	2,400,808
202012	30021500	ÃâÒßÖÆÆ·,ÒÑÅä¶¨¼ÁÁ¿»òÖÆ³ÉÁãÊÛ°ü×°	105	ÎÄÀ³	10	Ò»°ãÃ³Ò×	8	Ç§¿Ë	0	?	19,882
202012	30021500	ÃâÒßÖÆÆ·,ÒÑÅä¶¨¼ÁÁ¿»òÖÆ³ÉÁãÊÛ°ü×°	106	Ãåµé	10	Ò»°ãÃ³Ò×	2167	Ç§¿Ë	0	?	552,158
202012	30021500	ÃâÒßÖÆÆ·,ÒÑÅä¶¨¼ÁÁ¿»òÖÆ³ÉÁãÊÛ°ü×°	107	¼íÆÒÕ¯	10	Ò»°ãÃ³Ò×	1713	Ç§¿Ë	0	?	606,332
202012	30021500	ÃâÒßÖÆÆ·,ÒÑÅä¶¨¼ÁÁ¿»òÖÆ³ÉÁãÊÛ°ü×°	108	ÈûÆÖÂ·Ë¹	10	Ò»°ãÃ³Ò×	7543	Ç§¿Ë	0	?	7,059,153
202012	30021500	ÃâÒßÖÆÆ·,ÒÑÅä¶¨¼ÁÁ¿»òÖÆ³ÉÁãÊÛ°ü×°	110	ÖÐ¹úÏã¸Û	10	Ò»°ãÃ³Ò×	53382	Ç§¿Ë	0	?	64,718,848
202012	30021500	ÃâÒßÖÆÆ·,ÒÑÅä¶¨¼ÁÁ¿»òÖÆ³ÉÁãÊÛ°ü×°	111	Ó¡¶È	10	Ò»°ãÃ³Ò×	9074	Ç§¿Ë	0	?	4,457,939
202012	30021500	ÃâÒßÖÆÆ·,ÒÑÅä¶¨¼ÁÁ¿»òÖÆ³ÉÁãÊÛ°ü×°	112	Ó¡¶ÈÄáÎ÷ÑÇ	10	Ò»°ãÃ³Ò×	91918	Ç§¿Ë	0	?	57,958,980
202012	30021500	ÃâÒßÖÆÆ·,ÒÑÅä¶¨¼ÁÁ¿»òÖÆ³ÉÁãÊÛ°ü×°	113	ÒÁÀÊ	10	Ò»°ãÃ³Ò×	1986	Ç§¿Ë	0	?	3,417,246
202012	30021500	ÃâÒßÖÆÆ·,ÒÑÅä¶¨¼ÁÁ¿»òÖÆ³ÉÁãÊÛ°ü×°	114	ÒÁÀ­¿Ë	10	Ò»°ãÃ³Ò×	4546	Ç§¿Ë	0	?	3,778,319
202012	30021500	ÃâÒßÖÆÆ·,ÒÑÅä¶¨¼ÁÁ¿»òÖÆ³ÉÁãÊÛ°ü×°	115	ÒÔÉ«ÁÐ	10	Ò»°ãÃ³Ò×	4035	Ç§¿Ë	0	?	433,555
202012	30021500	ÃâÒßÖÆÆ·,ÒÑÅä¶¨¼ÁÁ¿»òÖÆ³ÉÁãÊÛ°ü×°	116	ÈÕ±¾	10	Ò»°ãÃ³Ò×	5186	Ç§¿Ë	0	?	6,361,128
202012	30021500	ÃâÒßÖÆÆ·,ÒÑÅä¶¨¼ÁÁ¿»òÖÆ³ÉÁãÊÛ°ü×°	117	Ô¼µ©	10	Ò»°ãÃ³Ò×	227	Ç§¿Ë	0	?	512,866
202012	30021500	ÃâÒßÖÆÆ·,ÒÑÅä¶¨¼ÁÁ¿»òÖÆ³ÉÁãÊÛ°ü×°	118	¿ÆÍþÌØ	10	Ò»°ãÃ³Ò×	176	Ç§¿Ë	0	?	40,871
202012	30021500	ÃâÒßÖÆÆ·,ÒÑÅä¶¨¼ÁÁ¿»òÖÆ³ÉÁãÊÛ°ü×°	119	ÀÏÎÎ	10	Ò»°ãÃ³Ò×	860	Ç§¿Ë	0	?	43,553
202012	30021500	ÃâÒßÖÆÆ·,ÒÑÅä¶¨¼ÁÁ¿»òÖÆ³ÉÁãÊÛ°ü×°	120	Àè°ÍÄÛ	10	Ò»°ãÃ³Ò×	542	Ç§¿Ë	0	?	1,643,736
202012	30021500	ÃâÒßÖÆÆ·,ÒÑÅä¶¨¼ÁÁ¿»òÖÆ³ÉÁãÊÛ°ü×°	122	ÂíÀ´Î÷ÑÇ	10	Ò»°ãÃ³Ò×	13855	Ç§¿Ë	0	?	10,456,680
202012	30021500	ÃâÒßÖÆÆ·,ÒÑÅä¶¨¼ÁÁ¿»òÖÆ³ÉÁãÊÛ°ü×°	123	Âí¶û´ú·ò	10	Ò»°ãÃ³Ò×	84	Ç§¿Ë	0	?	200,990
202012	30021500	ÃâÒßÖÆÆ·,ÒÑÅä¶¨¼ÁÁ¿»òÖÆ³ÉÁãÊÛ°ü×°	124	ÃÉ¹Å	10	Ò»°ãÃ³Ò×	2554	Ç§¿Ë	0	?	996,706
202012	30021500	ÃâÒßÖÆÆ·,ÒÑÅä¶¨¼ÁÁ¿»òÖÆ³ÉÁãÊÛ°ü×°	125	Äá²´¶ûÁª°îÃñÖ÷¹²ºÍ¹ú	10	Ò»°ãÃ³Ò×	1592	Ç§¿Ë	0	?	595,319
202012	30021500	ÃâÒßÖÆÆ·,ÒÑÅä¶¨¼ÁÁ¿»òÖÆ³ÉÁãÊÛ°ü×°	126	°¢Âü	10	Ò»°ãÃ³Ò×	646	Ç§¿Ë	0	?	88,431
202012	30021500	ÃâÒßÖÆÆ·,ÒÑÅä¶¨¼ÁÁ¿»òÖÆ³ÉÁãÊÛ°ü×°	127	°Í»ùË¹Ì¹	10	Ò»°ãÃ³Ò×	9895	Ç§¿Ë	0	?	1,471,333
202012	30021500	ÃâÒßÖÆÆ·,ÒÑÅä¶¨¼ÁÁ¿»òÖÆ³ÉÁãÊÛ°ü×°	128	°ÍÀÕË¹Ì¹	10	Ò»°ãÃ³Ò×	20	Ç§¿Ë	0	?	11,807
202012	30021500	ÃâÒßÖÆÆ·,ÒÑÅä¶¨¼ÁÁ¿»òÖÆ³ÉÁãÊÛ°ü×°	129	·ÆÂÉ±ö	10	Ò»°ãÃ³Ò×	5944	Ç§¿Ë	0	?	2,684,660
202012	30021500	ÃâÒßÖÆÆ·,ÒÑÅä¶¨¼ÁÁ¿»òÖÆ³ÉÁãÊÛ°ü×°	130	¿¨Ëþ¶û	10	Ò»°ãÃ³Ò×	9	Ç§¿Ë	0	?	18,002
202012	30021500	ÃâÒßÖÆÆ·,ÒÑÅä¶¨¼ÁÁ¿»òÖÆ³ÉÁãÊÛ°ü×°	131	É³ÌØ°¢À­²®	10	Ò»°ãÃ³Ò×	3524	Ç§¿Ë	0	?	1,563,410
202012	30021500	ÃâÒßÖÆÆ·,ÒÑÅä¶¨¼ÁÁ¿»òÖÆ³ÉÁãÊÛ°ü×°	132	ÐÂ¼ÓÆÂ	10	Ò»°ãÃ³Ò×	18995	Ç§¿Ë	0	?	12,072,721
202012	30021500	ÃâÒßÖÆÆ·,ÒÑÅä¶¨¼ÁÁ¿»òÖÆ³ÉÁãÊÛ°ü×°	133	º«¹ú	10	Ò»°ãÃ³Ò×	8866	Ç§¿Ë	0	?	10,982,407
202012	30021500	ÃâÒßÖÆÆ·,ÒÑÅä¶¨¼ÁÁ¿»òÖÆ³ÉÁãÊÛ°ü×°	134	Ë¹ÀïÀ¼¿¨	10	Ò»°ãÃ³Ò×	245	Ç§¿Ë	0	?	199,519
202012	30021500	ÃâÒßÖÆÆ·,ÒÑÅä¶¨¼ÁÁ¿»òÖÆ³ÉÁãÊÛ°ü×°	136	Ì©¹ú	10	Ò»°ãÃ³Ò×	2085	Ç§¿Ë	0	?	1,207,061
202012	30021500	ÃâÒßÖÆÆ·,ÒÑÅä¶¨¼ÁÁ¿»òÖÆ³ÉÁãÊÛ°ü×°	137	ÍÁ¶úÆä	10	Ò»°ãÃ³Ò×	12275	Ç§¿Ë	0	?	9,076,467
202012	30021500	ÃâÒßÖÆÆ·,ÒÑÅä¶¨¼ÁÁ¿»òÖÆ³ÉÁãÊÛ°ü×°	138	°¢ÁªÇõ	10	Ò»°ãÃ³Ò×	2699	Ç§¿Ë	0	?	1,649,612
202012	30021500	ÃâÒßÖÆÆ·,ÒÑÅä¶¨¼ÁÁ¿»òÖÆ³ÉÁãÊÛ°ü×°	139	Ò²ÃÅ	10	Ò»°ãÃ³Ò×	183	Ç§¿Ë	0	?	315,507
202012	30021500	ÃâÒßÖÆÆ·,ÒÑÅä¶¨¼ÁÁ¿»òÖÆ³ÉÁãÊÛ°ü×°	141	Ô½ÄÏ	10	Ò»°ãÃ³Ò×	2497	Ç§¿Ë	0	?	853,972
202012	30021500	ÃâÒßÖÆÆ·,ÒÑÅä¶¨¼ÁÁ¿»òÖÆ³ÉÁãÊÛ°ü×°	143	ÖÐ¹úÌ¨Íå	10	Ò»°ãÃ³Ò×	219	Ç§¿Ë	0	?	731,714
202012	30021500	ÃâÒßÖÆÆ·,ÒÑÅä¶¨¼ÁÁ¿»òÖÆ³ÉÁãÊÛ°ü×°	145	¹þÈø¿ËË¹Ì¹	10	Ò»°ãÃ³Ò×	1146	Ç§¿Ë	0	?	1,056,351
202012	30021500	ÃâÒßÖÆÆ·,ÒÑÅä¶¨¼ÁÁ¿»òÖÆ³ÉÁãÊÛ°ü×°	146	¼ª¶û¼ªË¹Ë¹Ì¹	10	Ò»°ãÃ³Ò×	228	Ç§¿Ë	0	?	137,091
202012	30021500	ÃâÒßÖÆÆ·,ÒÑÅä¶¨¼ÁÁ¿»òÖÆ³ÉÁãÊÛ°ü×°	147	Ëþ¼ª¿ËË¹Ì¹	10	Ò»°ãÃ³Ò×	887	Ç§¿Ë	0	?	393,822
202012	30021500	ÃâÒßÖÆÆ·,ÒÑÅä¶¨¼ÁÁ¿»òÖÆ³ÉÁãÊÛ°ü×°	149	ÎÚ×È±ð¿ËË¹Ì¹	10	Ò»°ãÃ³Ò×	473	Ç§¿Ë	0	?	649,299
202012	30021500	ÃâÒßÖÆÆ·,ÒÑÅä¶¨¼ÁÁ¿»òÖÆ³ÉÁãÊÛ°ü×°	201	°¢¶û¼°ÀûÑÇ	10	Ò»°ãÃ³Ò×	13651	Ç§¿Ë	0	?	7,889,639
202012	30021500	ÃâÒßÖÆÆ·,ÒÑÅä¶¨¼ÁÁ¿»òÖÆ³ÉÁãÊÛ°ü×°	202	°²¸çÀ­	10	Ò»°ãÃ³Ò×	3821	Ç§¿Ë	0	?	698,608
202012	30021500	ÃâÒßÖÆÆ·,ÒÑÅä¶¨¼ÁÁ¿»òÖÆ³ÉÁãÊÛ°ü×°	205	²¼Â¡µÏ	10	Ò»°ãÃ³Ò×	192	Ç§¿Ë	0	?	67,517
202012	30021500	ÃâÒßÖÆÆ·,ÒÑÅä¶¨¼ÁÁ¿»òÖÆ³ÉÁãÊÛ°ü×°	206	¿¦ÂóÂ¡	10	Ò»°ãÃ³Ò×	201	Ç§¿Ë	0	?	131,569
202012	30021500	ÃâÒßÖÆÆ·,ÒÑÅä¶¨¼ÁÁ¿»òÖÆ³ÉÁãÊÛ°ü×°	212	¿ÆÄ¦ÂÞ	10	Ò»°ãÃ³Ò×	28	Ç§¿Ë	0	?	80,679
202012	30021500	ÃâÒßÖÆÆ·,ÒÑÅä¶¨¼ÁÁ¿»òÖÆ³ÉÁãÊÛ°ü×°	213	¸Õ¹û(²¼)	10	Ò»°ãÃ³Ò×	3	Ç§¿Ë	0	?	9,511
202012	30021500	ÃâÒßÖÆÆ·,ÒÑÅä¶¨¼ÁÁ¿»òÖÆ³ÉÁãÊÛ°ü×°	215	°£¼°	10	Ò»°ãÃ³Ò×	6708	Ç§¿Ë	0	?	1,493,228
202012	30021500	ÃâÒßÖÆÆ·,ÒÑÅä¶¨¼ÁÁ¿»òÖÆ³ÉÁãÊÛ°ü×°	217	°£Èû¶í±ÈÑÇ	10	Ò»°ãÃ³Ò×	2188	Ç§¿Ë	0	?	807,610
202012	30021500	ÃâÒßÖÆÆ·,ÒÑÅä¶¨¼ÁÁ¿»òÖÆ³ÉÁãÊÛ°ü×°	218	¼ÓÅî	10	Ò»°ãÃ³Ò×	101	Ç§¿Ë	0	?	24,768
202012	30021500	ÃâÒßÖÆÆ·,ÒÑÅä¶¨¼ÁÁ¿»òÖÆ³ÉÁãÊÛ°ü×°	220	¼ÓÄÉ	10	Ò»°ãÃ³Ò×	12949	Ç§¿Ë	0	?	1,088,098
202012	30021500	ÃâÒßÖÆÆ·,ÒÑÅä¶¨¼ÁÁ¿»òÖÆ³ÉÁãÊÛ°ü×°	221	¼¸ÄÚÑÇ	10	Ò»°ãÃ³Ò×	557	Ç§¿Ë	0	?	59,545
202012	30021500	ÃâÒßÖÆÆ·,ÒÑÅä¶¨¼ÁÁ¿»òÖÆ³ÉÁãÊÛ°ü×°	223	¿ÆÌØµÏÍß	10	Ò»°ãÃ³Ò×	1802	Ç§¿Ë	0	?	247,220
202012	30021500	ÃâÒßÖÆÆ·,ÒÑÅä¶¨¼ÁÁ¿»òÖÆ³ÉÁãÊÛ°ü×°	224	¿ÏÄáÑÇ	10	Ò»°ãÃ³Ò×	562	Ç§¿Ë	0	?	370,597
202012	30021500	ÃâÒßÖÆÆ·,ÒÑÅä¶¨¼ÁÁ¿»òÖÆ³ÉÁãÊÛ°ü×°	225	Àû±ÈÀïÑÇ	10	Ò»°ãÃ³Ò×	153	Ç§¿Ë	0	?	41,441
202012	30021500	ÃâÒßÖÆÆ·,ÒÑÅä¶¨¼ÁÁ¿»òÖÆ³ÉÁãÊÛ°ü×°	226	Àû±ÈÑÇ	10	Ò»°ãÃ³Ò×	8901	Ç§¿Ë	0	?	1,174,452
202012	30021500	ÃâÒßÖÆÆ·,ÒÑÅä¶¨¼ÁÁ¿»òÖÆ³ÉÁãÊÛ°ü×°	227	Âí´ï¼ÓË¹¼Ó	10	Ò»°ãÃ³Ò×	1	Ç§¿Ë	0	?	66
202012	30021500	ÃâÒßÖÆÆ·,ÒÑÅä¶¨¼ÁÁ¿»òÖÆ³ÉÁãÊÛ°ü×°	228	ÂíÀ­Î¬	10	Ò»°ãÃ³Ò×	130	Ç§¿Ë	0	?	7,009
202012	30021500	ÃâÒßÖÆÆ·,ÒÑÅä¶¨¼ÁÁ¿»òÖÆ³ÉÁãÊÛ°ü×°	229	ÂíÀï	10	Ò»°ãÃ³Ò×	196	Ç§¿Ë	0	?	114,342
202012	30021500	ÃâÒßÖÆÆ·,ÒÑÅä¶¨¼ÁÁ¿»òÖÆ³ÉÁãÊÛ°ü×°	231	Ã«ÀïÇóË¹	10	Ò»°ãÃ³Ò×	1	Ç§¿Ë	0	?	8
202012	30021500	ÃâÒßÖÆÆ·,ÒÑÅä¶¨¼ÁÁ¿»òÖÆ³ÉÁãÊÛ°ü×°	232	Ä¦Âå¸ç	10	Ò»°ãÃ³Ò×	92	Ç§¿Ë	0	?	162,879
202012	30021500	ÃâÒßÖÆÆ·,ÒÑÅä¶¨¼ÁÁ¿»òÖÆ³ÉÁãÊÛ°ü×°	233	ÄªÉ£±È¿Ë	10	Ò»°ãÃ³Ò×	40	Ç§¿Ë	0	?	5,245
202012	30021500	ÃâÒßÖÆÆ·,ÒÑÅä¶¨¼ÁÁ¿»òÖÆ³ÉÁãÊÛ°ü×°	234	ÄÉÃ×±ÈÑÇ	10	Ò»°ãÃ³Ò×	3613	Ç§¿Ë	0	?	700,255
202012	30021500	ÃâÒßÖÆÆ·,ÒÑÅä¶¨¼ÁÁ¿»òÖÆ³ÉÁãÊÛ°ü×°	235	ÄáÈÕ¶û	10	Ò»°ãÃ³Ò×	17	Ç§¿Ë	0	?	19,843
202012	30021500	ÃâÒßÖÆÆ·,ÒÑÅä¶¨¼ÁÁ¿»òÖÆ³ÉÁãÊÛ°ü×°	236	ÄáÈÕÀûÑÇ	10	Ò»°ãÃ³Ò×	21538	Ç§¿Ë	0	?	2,570,693
202012	30021500	ÃâÒßÖÆÆ·,ÒÑÅä¶¨¼ÁÁ¿»òÖÆ³ÉÁãÊÛ°ü×°	238	Â¬Íú´ï	10	Ò»°ãÃ³Ò×	57	Ç§¿Ë	0	?	44,275
202012	30021500	ÃâÒßÖÆÆ·,ÒÑÅä¶¨¼ÁÁ¿»òÖÆ³ÉÁãÊÛ°ü×°	240	ÈûÄÚ¼Ó¶û	10	Ò»°ãÃ³Ò×	1812	Ç§¿Ë	0	?	125,254
202012	30021500	ÃâÒßÖÆÆ·,ÒÑÅä¶¨¼ÁÁ¿»òÖÆ³ÉÁãÊÛ°ü×°	243	Ë÷ÂíÀï	10	Ò»°ãÃ³Ò×	48	Ç§¿Ë	0	?	51,626
202012	30021500	ÃâÒßÖÆÆ·,ÒÑÅä¶¨¼ÁÁ¿»òÖÆ³ÉÁãÊÛ°ü×°	244	ÄÏ·Ç	10	Ò»°ãÃ³Ò×	17588	Ç§¿Ë	0	?	4,016,112
202012	30021500	ÃâÒßÖÆÆ·,ÒÑÅä¶¨¼ÁÁ¿»òÖÆ³ÉÁãÊÛ°ü×°	246	ËÕµ¤	10	Ò»°ãÃ³Ò×	4537	Ç§¿Ë	0	?	676,186
202012	30021500	ÃâÒßÖÆÆ·,ÒÑÅä¶¨¼ÁÁ¿»òÖÆ³ÉÁãÊÛ°ü×°	247	Ì¹É£ÄáÑÇ	10	Ò»°ãÃ³Ò×	1792	Ç§¿Ë	0	?	659,936
202012	30021500	ÃâÒßÖÆÆ·,ÒÑÅä¶¨¼ÁÁ¿»òÖÆ³ÉÁãÊÛ°ü×°	248	¶à¸ç	10	Ò»°ãÃ³Ò×	75	Ç§¿Ë	0	?	12,317
202012	30021500	ÃâÒßÖÆÆ·,ÒÑÅä¶¨¼ÁÁ¿»òÖÆ³ÉÁãÊÛ°ü×°	249	Í»ÄáË¹	10	Ò»°ãÃ³Ò×	439	Ç§¿Ë	0	?	97,591
202012	30021500	ÃâÒßÖÆÆ·,ÒÑÅä¶¨¼ÁÁ¿»òÖÆ³ÉÁãÊÛ°ü×°	250	ÎÚ¸É´ï	10	Ò»°ãÃ³Ò×	407	Ç§¿Ë	0	?	196,382
202012	30021500	ÃâÒßÖÆÆ·,ÒÑÅä¶¨¼ÁÁ¿»òÖÆ³ÉÁãÊÛ°ü×°	251	²¼»ùÄÉ·¨Ë÷	10	Ò»°ãÃ³Ò×	3076	Ç§¿Ë	0	?	761,005
202012	30021500	ÃâÒßÖÆÆ·,ÒÑÅä¶¨¼ÁÁ¿»òÖÆ³ÉÁãÊÛ°ü×°	252	¸Õ¹û(½ð)	10	Ò»°ãÃ³Ò×	52	Ç§¿Ë	0	?	57,772
202012	30021500	ÃâÒßÖÆÆ·,ÒÑÅä¶¨¼ÁÁ¿»òÖÆ³ÉÁãÊÛ°ü×°	253	ÔÞ±ÈÑÇ	10	Ò»°ãÃ³Ò×	20	Ç§¿Ë	0	?	8,173
202012	30021500	ÃâÒßÖÆÆ·,ÒÑÅä¶¨¼ÁÁ¿»òÖÆ³ÉÁãÊÛ°ü×°	254	½ò°Í²¼Î¤	10	Ò»°ãÃ³Ò×	185	Ç§¿Ë	0	?	165,015
202012	30021500	ÃâÒßÖÆÆ·,ÒÑÅä¶¨¼ÁÁ¿»òÖÆ³ÉÁãÊÛ°ü×°	301	±ÈÀûÊ±	10	Ò»°ãÃ³Ò×	17418	Ç§¿Ë	0	?	12,025,650
202012	30021500	ÃâÒßÖÆÆ·,ÒÑÅä¶¨¼ÁÁ¿»òÖÆ³ÉÁãÊÛ°ü×°	302	µ¤Âó	10	Ò»°ãÃ³Ò×	4672	Ç§¿Ë	0	?	3,907,027
202012	30021500	ÃâÒßÖÆÆ·,ÒÑÅä¶¨¼ÁÁ¿»òÖÆ³ÉÁãÊÛ°ü×°	303	Ó¢¹ú	10	Ò»°ãÃ³Ò×	2353047	Ç§¿Ë	0	?	2,390,762,977
202012	30021500	ÃâÒßÖÆÆ·,ÒÑÅä¶¨¼ÁÁ¿»òÖÆ³ÉÁãÊÛ°ü×°	304	µÂ¹ú	10	Ò»°ãÃ³Ò×	1741575	Ç§¿Ë	0	?	1,776,707,843
202012	30021500	ÃâÒßÖÆÆ·,ÒÑÅä¶¨¼ÁÁ¿»òÖÆ³ÉÁãÊÛ°ü×°	305	·¨¹ú	10	Ò»°ãÃ³Ò×	188761	Ç§¿Ë	0	?	232,501,622
202012	30021500	ÃâÒßÖÆÆ·,ÒÑÅä¶¨¼ÁÁ¿»òÖÆ³ÉÁãÊÛ°ü×°	306	°®¶ûÀ¼	10	Ò»°ãÃ³Ò×	792	Ç§¿Ë	0	?	798,872
202012	30021500	ÃâÒßÖÆÆ·,ÒÑÅä¶¨¼ÁÁ¿»òÖÆ³ÉÁãÊÛ°ü×°	307	Òâ´óÀû	10	Ò»°ãÃ³Ò×	194166	Ç§¿Ë	0	?	173,712,009
202012	30021500	ÃâÒßÖÆÆ·,ÒÑÅä¶¨¼ÁÁ¿»òÖÆ³ÉÁãÊÛ°ü×°	308	Â¬É­±¤	10	Ò»°ãÃ³Ò×	22337	Ç§¿Ë	0	?	18,129,907
202012	30021500	ÃâÒßÖÆÆ·,ÒÑÅä¶¨¼ÁÁ¿»òÖÆ³ÉÁãÊÛ°ü×°	309	ºÉÀ¼	10	Ò»°ãÃ³Ò×	104576	Ç§¿Ë	0	?	65,799,381
202012	30021500	ÃâÒßÖÆÆ·,ÒÑÅä¶¨¼ÁÁ¿»òÖÆ³ÉÁãÊÛ°ü×°	310	Ï£À°	10	Ò»°ãÃ³Ò×	2676	Ç§¿Ë	0	?	3,022,412
202012	30021500	ÃâÒßÖÆÆ·,ÒÑÅä¶¨¼ÁÁ¿»òÖÆ³ÉÁãÊÛ°ü×°	311	ÆÏÌÑÑÀ	10	Ò»°ãÃ³Ò×	2493	Ç§¿Ë	0	?	2,410,599
202012	30021500	ÃâÒßÖÆÆ·,ÒÑÅä¶¨¼ÁÁ¿»òÖÆ³ÉÁãÊÛ°ü×°	312	Î÷°àÑÀ	10	Ò»°ãÃ³Ò×	43237	Ç§¿Ë	0	?	37,924,309
202012	30021500	ÃâÒßÖÆÆ·,ÒÑÅä¶¨¼ÁÁ¿»òÖÆ³ÉÁãÊÛ°ü×°	313	°¢¶û°ÍÄáÑÇ	10	Ò»°ãÃ³Ò×	375	Ç§¿Ë	0	?	551,168
202012	30021500	ÃâÒßÖÆÆ·,ÒÑÅä¶¨¼ÁÁ¿»òÖÆ³ÉÁãÊÛ°ü×°	315	°ÂµØÀû	10	Ò»°ãÃ³Ò×	125135	Ç§¿Ë	0	?	123,485,670
202012	30021500	ÃâÒßÖÆÆ·,ÒÑÅä¶¨¼ÁÁ¿»òÖÆ³ÉÁãÊÛ°ü×°	316	±£¼ÓÀûÑÇ	10	Ò»°ãÃ³Ò×	6939	Ç§¿Ë	0	?	7,567,670
202012	30021500	ÃâÒßÖÆÆ·,ÒÑÅä¶¨¼ÁÁ¿»òÖÆ³ÉÁãÊÛ°ü×°	318	·ÒÀ¼	10	Ò»°ãÃ³Ò×	18574	Ç§¿Ë	0	?	17,964,802
202012	30021500	ÃâÒßÖÆÆ·,ÒÑÅä¶¨¼ÁÁ¿»òÖÆ³ÉÁãÊÛ°ü×°	321	ÐÙÑÀÀû	10	Ò»°ãÃ³Ò×	116652	Ç§¿Ë	0	?	118,566,694
202012	30021500	ÃâÒßÖÆÆ·,ÒÑÅä¶¨¼ÁÁ¿»òÖÆ³ÉÁãÊÛ°ü×°	322	±ùµº	10	Ò»°ãÃ³Ò×	1	Ç§¿Ë	0	?	200
202012	30021500	ÃâÒßÖÆÆ·,ÒÑÅä¶¨¼ÁÁ¿»òÖÆ³ÉÁãÊÛ°ü×°	324	Âí¶úËû	10	Ò»°ãÃ³Ò×	74	Ç§¿Ë	0	?	1,968
202012	30021500	ÃâÒßÖÆÆ·,ÒÑÅä¶¨¼ÁÁ¿»òÖÆ³ÉÁãÊÛ°ü×°	326	Å²Íþ	10	Ò»°ãÃ³Ò×	27	Ç§¿Ë	0	?	38,758
202012	30021500	ÃâÒßÖÆÆ·,ÒÑÅä¶¨¼ÁÁ¿»òÖÆ³ÉÁãÊÛ°ü×°	327	²¨À¼	10	Ò»°ãÃ³Ò×	8654	Ç§¿Ë	0	?	3,384,104
202012	30021500	ÃâÒßÖÆÆ·,ÒÑÅä¶¨¼ÁÁ¿»òÖÆ³ÉÁãÊÛ°ü×°	328	ÂÞÂíÄáÑÇ	10	Ò»°ãÃ³Ò×	11622	Ç§¿Ë	0	?	10,783,264
202012	30021500	ÃâÒßÖÆÆ·,ÒÑÅä¶¨¼ÁÁ¿»òÖÆ³ÉÁãÊÛ°ü×°	330	Èðµä	10	Ò»°ãÃ³Ò×	3234	Ç§¿Ë	0	?	2,354,807
202012	30021500	ÃâÒßÖÆÆ·,ÒÑÅä¶¨¼ÁÁ¿»òÖÆ³ÉÁãÊÛ°ü×°	331	ÈðÊ¿	10	Ò»°ãÃ³Ò×	20319	Ç§¿Ë	0	?	20,082,083
202012	30021500	ÃâÒßÖÆÆ·,ÒÑÅä¶¨¼ÁÁ¿»òÖÆ³ÉÁãÊÛ°ü×°	334	°®É³ÄáÑÇ	10	Ò»°ãÃ³Ò×	458	Ç§¿Ë	0	?	296,822
202012	30021500	ÃâÒßÖÆÆ·,ÒÑÅä¶¨¼ÁÁ¿»òÖÆ³ÉÁãÊÛ°ü×°	335	À­ÍÑÎ¬ÑÇ	10	Ò»°ãÃ³Ò×	4825	Ç§¿Ë	0	?	656,588
202012	30021500	ÃâÒßÖÆÆ·,ÒÑÅä¶¨¼ÁÁ¿»òÖÆ³ÉÁãÊÛ°ü×°	336	Á¢ÌÕÍð	10	Ò»°ãÃ³Ò×	2482	Ç§¿Ë	0	?	2,969,057
202012	30021500	ÃâÒßÖÆÆ·,ÒÑÅä¶¨¼ÁÁ¿»òÖÆ³ÉÁãÊÛ°ü×°	337	¸ñÂ³¼ªÑÇ	10	Ò»°ãÃ³Ò×	1540	Ç§¿Ë	0	?	1,117,862
202012	30021500	ÃâÒßÖÆÆ·,ÒÑÅä¶¨¼ÁÁ¿»òÖÆ³ÉÁãÊÛ°ü×°	338	ÑÇÃÀÄáÑÇ	10	Ò»°ãÃ³Ò×	451	Ç§¿Ë	0	?	233,934
202012	30021500	ÃâÒßÖÆÆ·,ÒÑÅä¶¨¼ÁÁ¿»òÖÆ³ÉÁãÊÛ°ü×°	339	°¢Èû°Ý½®	10	Ò»°ãÃ³Ò×	1114	Ç§¿Ë	0	?	752,582
202012	30021500	ÃâÒßÖÆÆ·,ÒÑÅä¶¨¼ÁÁ¿»òÖÆ³ÉÁãÊÛ°ü×°	340	°×¶íÂÞË¹	10	Ò»°ãÃ³Ò×	900	Ç§¿Ë	0	?	869,885
202012	30021500	ÃâÒßÖÆÆ·,ÒÑÅä¶¨¼ÁÁ¿»òÖÆ³ÉÁãÊÛ°ü×°	343	Ä¦¶û¶àÍß	10	Ò»°ãÃ³Ò×	390	Ç§¿Ë	0	?	530,578
202012	30021500	ÃâÒßÖÆÆ·,ÒÑÅä¶¨¼ÁÁ¿»òÖÆ³ÉÁãÊÛ°ü×°	344	¶íÂÞË¹Áª°î	10	Ò»°ãÃ³Ò×	23898	Ç§¿Ë	0	?	11,131,623
202012	30021500	ÃâÒßÖÆÆ·,ÒÑÅä¶¨¼ÁÁ¿»òÖÆ³ÉÁãÊÛ°ü×°	347	ÎÚ¿ËÀ¼	10	Ò»°ãÃ³Ò×	10738	Ç§¿Ë	0	?	10,616,262
202012	30021500	ÃâÒßÖÆÆ·,ÒÑÅä¶¨¼ÁÁ¿»òÖÆ³ÉÁãÊÛ°ü×°	350	Ë¹ÂåÎÄÄáÑÇ	10	Ò»°ãÃ³Ò×	8588	Ç§¿Ë	0	?	7,582,076
202012	30021500	ÃâÒßÖÆÆ·,ÒÑÅä¶¨¼ÁÁ¿»òÖÆ³ÉÁãÊÛ°ü×°	351	¿ËÂÞµØÑÇ	10	Ò»°ãÃ³Ò×	251	Ç§¿Ë	0	?	162,372
202012	30021500	ÃâÒßÖÆÆ·,ÒÑÅä¶¨¼ÁÁ¿»òÖÆ³ÉÁãÊÛ°ü×°	352	½Ý¿Ë	10	Ò»°ãÃ³Ò×	14106	Ç§¿Ë	0	?	11,856,372
202012	30021500	ÃâÒßÖÆÆ·,ÒÑÅä¶¨¼ÁÁ¿»òÖÆ³ÉÁãÊÛ°ü×°	353	Ë¹Âå·¥¿Ë	10	Ò»°ãÃ³Ò×	5970	Ç§¿Ë	0	?	5,203,312
202012	30021500	ÃâÒßÖÆÆ·,ÒÑÅä¶¨¼ÁÁ¿»òÖÆ³ÉÁãÊÛ°ü×°	354	±±ÂíÆä¶Ù¹²ºÍ¹ú	10	Ò»°ãÃ³Ò×	170	Ç§¿Ë	0	?	75,246
202012	30021500	ÃâÒßÖÆÆ·,ÒÑÅä¶¨¼ÁÁ¿»òÖÆ³ÉÁãÊÛ°ü×°	358	Èû¶ûÎ¬ÑÇ	10	Ò»°ãÃ³Ò×	995	Ç§¿Ë	0	?	525,085
202012	30021500	ÃâÒßÖÆÆ·,ÒÑÅä¶¨¼ÁÁ¿»òÖÆ³ÉÁãÊÛ°ü×°	402	°¢¸ùÍ¢	10	Ò»°ãÃ³Ò×	920	Ç§¿Ë	0	?	1,155,773
202012	30021500	ÃâÒßÖÆÆ·,ÒÑÅä¶¨¼ÁÁ¿»òÖÆ³ÉÁãÊÛ°ü×°	404	°Í¹þÂí	10	Ò»°ãÃ³Ò×	14	Ç§¿Ë	0	?	18,366
202012	30021500	ÃâÒßÖÆÆ·,ÒÑÅä¶¨¼ÁÁ¿»òÖÆ³ÉÁãÊÛ°ü×°	408	¶àÃñ×å²£ÀûÎ¬ÑÇ¹ú	10	Ò»°ãÃ³Ò×	1360	Ç§¿Ë	0	?	1,071,959
202012	30021500	ÃâÒßÖÆÆ·,ÒÑÅä¶¨¼ÁÁ¿»òÖÆ³ÉÁãÊÛ°ü×°	410	°ÍÎ÷	10	Ò»°ãÃ³Ò×	13239	Ç§¿Ë	0	?	8,226,621
202012	30021500	ÃâÒßÖÆÆ·,ÒÑÅä¶¨¼ÁÁ¿»òÖÆ³ÉÁãÊÛ°ü×°	411	¿ªÂüÈºµº	10	Ò»°ãÃ³Ò×	3	Ç§¿Ë	0	?	2,622
202012	30021500	ÃâÒßÖÆÆ·,ÒÑÅä¶¨¼ÁÁ¿»òÖÆ³ÉÁãÊÛ°ü×°	412	ÖÇÀû	10	Ò»°ãÃ³Ò×	5954	Ç§¿Ë	0	?	5,298,488
202012	30021500	ÃâÒßÖÆÆ·,ÒÑÅä¶¨¼ÁÁ¿»òÖÆ³ÉÁãÊÛ°ü×°	413	¸çÂ×±ÈÑÇ	10	Ò»°ãÃ³Ò×	9829	Ç§¿Ë	0	?	5,796,456
202012	30021500	ÃâÒßÖÆÆ·,ÒÑÅä¶¨¼ÁÁ¿»òÖÆ³ÉÁãÊÛ°ü×°	415	¸çË¹´ïÀè¼Ó	10	Ò»°ãÃ³Ò×	117	Ç§¿Ë	0	?	71,979
202012	30021500	ÃâÒßÖÆÆ·,ÒÑÅä¶¨¼ÁÁ¿»òÖÆ³ÉÁãÊÛ°ü×°	418	¶àÃ×Äá¼Ó¹²ºÍ¹ú	10	Ò»°ãÃ³Ò×	2915	Ç§¿Ë	0	?	1,060,708
202012	30021500	ÃâÒßÖÆÆ·,ÒÑÅä¶¨¼ÁÁ¿»òÖÆ³ÉÁãÊÛ°ü×°	419	¶ò¹Ï¶à¶û	10	Ò»°ãÃ³Ò×	4976	Ç§¿Ë	0	?	4,527,060
202012	30021500	ÃâÒßÖÆÆ·,ÒÑÅä¶¨¼ÁÁ¿»òÖÆ³ÉÁãÊÛ°ü×°	422	¹ÏµÂÂÞÆÕ	10	Ò»°ãÃ³Ò×	10	Ç§¿Ë	0	?	9,170
202012	30021500	ÃâÒßÖÆÆ·,ÒÑÅä¶¨¼ÁÁ¿»òÖÆ³ÉÁãÊÛ°ü×°	423	Î£µØÂíÀ­	10	Ò»°ãÃ³Ò×	4292	Ç§¿Ë	0	?	519,807
202012	30021500	ÃâÒßÖÆÆ·,ÒÑÅä¶¨¼ÁÁ¿»òÖÆ³ÉÁãÊÛ°ü×°	424	¹çÑÇÄÇ	10	Ò»°ãÃ³Ò×	118	Ç§¿Ë	0	?	109,577
202012	30021500	ÃâÒßÖÆÆ·,ÒÑÅä¶¨¼ÁÁ¿»òÖÆ³ÉÁãÊÛ°ü×°	425	º£µØ	10	Ò»°ãÃ³Ò×	160	Ç§¿Ë	0	?	31,813
202012	30021500	ÃâÒßÖÆÆ·,ÒÑÅä¶¨¼ÁÁ¿»òÖÆ³ÉÁãÊÛ°ü×°	426	ºé¶¼À­Ë¹	10	Ò»°ãÃ³Ò×	1811	Ç§¿Ë	0	?	1,727,776
202012	30021500	ÃâÒßÖÆÆ·,ÒÑÅä¶¨¼ÁÁ¿»òÖÆ³ÉÁãÊÛ°ü×°	427	ÑÀÂò¼Ó	10	Ò»°ãÃ³Ò×	14	Ç§¿Ë	0	?	15,086
202012	30021500	ÃâÒßÖÆÆ·,ÒÑÅä¶¨¼ÁÁ¿»òÖÆ³ÉÁãÊÛ°ü×°	429	Ä«Î÷¸ç	10	Ò»°ãÃ³Ò×	23340	Ç§¿Ë	0	?	7,463,704
202012	30021500	ÃâÒßÖÆÆ·,ÒÑÅä¶¨¼ÁÁ¿»òÖÆ³ÉÁãÊÛ°ü×°	431	Äá¼ÓÀ­¹Ï	10	Ò»°ãÃ³Ò×	308	Ç§¿Ë	0	?	37,771
202012	30021500	ÃâÒßÖÆÆ·,ÒÑÅä¶¨¼ÁÁ¿»òÖÆ³ÉÁãÊÛ°ü×°	432	°ÍÄÃÂí	10	Ò»°ãÃ³Ò×	1500	Ç§¿Ë	0	?	2,343,452
202012	30021500	ÃâÒßÖÆÆ·,ÒÑÅä¶¨¼ÁÁ¿»òÖÆ³ÉÁãÊÛ°ü×°	433	°ÍÀ­¹ç	10	Ò»°ãÃ³Ò×	20	Ç§¿Ë	0	?	41,185
202012	30021500	ÃâÒßÖÆÆ·,ÒÑÅä¶¨¼ÁÁ¿»òÖÆ³ÉÁãÊÛ°ü×°	434	ÃØÂ³	10	Ò»°ãÃ³Ò×	13797	Ç§¿Ë	0	?	8,229,163
202012	30021500	ÃâÒßÖÆÆ·,ÒÑÅä¶¨¼ÁÁ¿»òÖÆ³ÉÁãÊÛ°ü×°	435	²¨¶àÀè¸÷	10	Ò»°ãÃ³Ò×	119	Ç§¿Ë	0	?	32,391
202012	30021500	ÃâÒßÖÆÆ·,ÒÑÅä¶¨¼ÁÁ¿»òÖÆ³ÉÁãÊÛ°ü×°	439	Ê¥ÎÄÉ­ÌØºÍ¸ñÁÖÄÉ¶¡Ë¹	10	Ò»°ãÃ³Ò×	48	Ç§¿Ë	0	?	4,919
202012	30021500	ÃâÒßÖÆÆ·,ÒÑÅä¶¨¼ÁÁ¿»òÖÆ³ÉÁãÊÛ°ü×°	440	Èø¶ûÍß¶à	10	Ò»°ãÃ³Ò×	280	Ç§¿Ë	0	?	59,806
202012	30021500	ÃâÒßÖÆÆ·,ÒÑÅä¶¨¼ÁÁ¿»òÖÆ³ÉÁãÊÛ°ü×°	441	ËÕÀïÄÏ	10	Ò»°ãÃ³Ò×	6	Ç§¿Ë	0	?	5,234
202012	30021500	ÃâÒßÖÆÆ·,ÒÑÅä¶¨¼ÁÁ¿»òÖÆ³ÉÁãÊÛ°ü×°	442	ÌØÁ¢Äá´ïºÍ¶à°Í¸ç	10	Ò»°ãÃ³Ò×	7	Ç§¿Ë	0	?	3,542
202012	30021500	ÃâÒßÖÆÆ·,ÒÑÅä¶¨¼ÁÁ¿»òÖÆ³ÉÁãÊÛ°ü×°	444	ÎÚÀ­¹ç	10	Ò»°ãÃ³Ò×	860	Ç§¿Ë	0	?	163,057
202012	30021500	ÃâÒßÖÆÆ·,ÒÑÅä¶¨¼ÁÁ¿»òÖÆ³ÉÁãÊÛ°ü×°	445	Î¯ÄÚÈðÀ­	10	Ò»°ãÃ³Ò×	8160	Ç§¿Ë	0	?	13,415,720
202012	30021500	ÃâÒßÖÆÆ·,ÒÑÅä¶¨¼ÁÁ¿»òÖÆ³ÉÁãÊÛ°ü×°	445	Î¯ÄÚÈðÀ­	12	ÆäËû¾èÔùÎï×Ê	231	Ç§¿Ë	0	?	619,573
202012	30021500	ÃâÒßÖÆÆ·,ÒÑÅä¶¨¼ÁÁ¿»òÖÆ³ÉÁãÊÛ°ü×°	501	¼ÓÄÃ´ó	10	Ò»°ãÃ³Ò×	14609	Ç§¿Ë	0	?	3,502,584
202012	30021500	ÃâÒßÖÆÆ·,ÒÑÅä¶¨¼ÁÁ¿»òÖÆ³ÉÁãÊÛ°ü×°	502	ÃÀ¹ú	10	Ò»°ãÃ³Ò×	80037	Ç§¿Ë	0	?	113,243,490
202012	30021500	ÃâÒßÖÆÆ·,ÒÑÅä¶¨¼ÁÁ¿»òÖÆ³ÉÁãÊÛ°ü×°	601	°Ä´óÀûÑÇ	10	Ò»°ãÃ³Ò×	5012	Ç§¿Ë	0	?	12,715,721
202012	30021500	ÃâÒßÖÆÆ·,ÒÑÅä¶¨¼ÁÁ¿»òÖÆ³ÉÁãÊÛ°ü×°	603	ì³¼Ã	10	Ò»°ãÃ³Ò×	28	Ç§¿Ë	0	?	42,418
202012	30021500	ÃâÒßÖÆÆ·,ÒÑÅä¶¨¼ÁÁ¿»òÖÆ³ÉÁãÊÛ°ü×°	609	ÐÂÎ÷À¼	10	Ò»°ãÃ³Ò×	3522	Ç§¿Ë	0	?	478,206
202012	30021500	ÃâÒßÖÆÆ·,ÒÑÅä¶¨¼ÁÁ¿»òÖÆ³ÉÁãÊÛ°ü×°	611	°Í²¼ÑÇÐÂ¼¸ÄÚÑÇ	10	Ò»°ãÃ³Ò×	97	Ç§¿Ë	0	?	180,451
