# Supplementary material for: Research on optimization of emergency supplies customs clearance strategy from the perspective of public health security based on Chinese trade data
Source: Front Public Health. 2025 Jan 24;13:1520705. doi: 10.3389/fpubh.2025.1520705 (PMC11802811; doi:10.3389/fpubh.2025.1520705)
Supplement: Supplementary file 2 [file Data_Sheet_2.ZIP › Paper Code-Part2/2-Export/2020/2020∩╝ê1-12∩╝ë-Θó¥μ╕⌐μ₧¬-σç║σÅú.csv]

Êý¾ÝÄêÔÂ	ÉÌÆ·±àÂë	ÉÌÆ·Ãû³Æ	Ã³Ò×»ï°é±àÂë	Ã³Ò×»ï°éÃû³Æ	Ã³Ò×·½Ê½±àÂë	Ã³Ò×·½Ê½Ãû³Æ	µÚÒ»ÊýÁ¿	µÚÒ»¼ÆÁ¿µ¥Î»	µÚ¶þÊýÁ¿	µÚ¶þ¼ÆÁ¿µ¥Î»	ÈËÃñ±Ò
202001	90251990	Î´ÁÐÃûÎÂ¶È¼Æ¼°¸ßÎÂ¼Æ,Î´ÓëÆäËûÒÇÆ÷×éºÏ	102	°ÍÁÖ	10	Ò»°ãÃ³Ò×	2200	¸ö	47	Ç§¿Ë	4,569
202001	90251990	Î´ÁÐÃûÎÂ¶È¼Æ¼°¸ßÎÂ¼Æ,Î´ÓëÆäËûÒÇÆ÷×éºÏ	103	ÃÏ¼ÓÀ­¹ú	10	Ò»°ãÃ³Ò×	17308	¸ö	603	Ç§¿Ë	93,766
202001	90251990	Î´ÁÐÃûÎÂ¶È¼Æ¼°¸ßÎÂ¼Æ,Î´ÓëÆäËûÒÇÆ÷×éºÏ	105	ÎÄÀ³	10	Ò»°ãÃ³Ò×	1	¸ö	30	Ç§¿Ë	3,225
202001	90251990	Î´ÁÐÃûÎÂ¶È¼Æ¼°¸ßÎÂ¼Æ,Î´ÓëÆäËûÒÇÆ÷×éºÏ	106	Ãåµé	10	Ò»°ãÃ³Ò×	504	¸ö	250	Ç§¿Ë	40,907
202001	90251990	Î´ÁÐÃûÎÂ¶È¼Æ¼°¸ßÎÂ¼Æ,Î´ÓëÆäËûÒÇÆ÷×éºÏ	107	¼íÆÒÕ¯	10	Ò»°ãÃ³Ò×	531	¸ö	130	Ç§¿Ë	41,372
202001	90251990	Î´ÁÐÃûÎÂ¶È¼Æ¼°¸ßÎÂ¼Æ,Î´ÓëÆäËûÒÇÆ÷×éºÏ	108	ÈûÆÖÂ·Ë¹	10	Ò»°ãÃ³Ò×	3516	¸ö	405	Ç§¿Ë	32,535
202001	90251990	Î´ÁÐÃûÎÂ¶È¼Æ¼°¸ßÎÂ¼Æ,Î´ÓëÆäËûÒÇÆ÷×éºÏ	110	ÖÐ¹úÏã¸Û	10	Ò»°ãÃ³Ò×	357825	¸ö	18862	Ç§¿Ë	5,842,506
202001	90251990	Î´ÁÐÃûÎÂ¶È¼Æ¼°¸ßÎÂ¼Æ,Î´ÓëÆäËûÒÇÆ÷×éºÏ	111	Ó¡¶È	10	Ò»°ãÃ³Ò×	1668765	¸ö	28249	Ç§¿Ë	6,869,953
202001	90251990	Î´ÁÐÃûÎÂ¶È¼Æ¼°¸ßÎÂ¼Æ,Î´ÓëÆäËûÒÇÆ÷×éºÏ	112	Ó¡¶ÈÄáÎ÷ÑÇ	10	Ò»°ãÃ³Ò×	509913	¸ö	8135	Ç§¿Ë	1,747,129
202001	90251990	Î´ÁÐÃûÎÂ¶È¼Æ¼°¸ßÎÂ¼Æ,Î´ÓëÆäËûÒÇÆ÷×éºÏ	113	ÒÁÀÊ	10	Ò»°ãÃ³Ò×	1106	¸ö	157	Ç§¿Ë	166,942
202001	90251990	Î´ÁÐÃûÎÂ¶È¼Æ¼°¸ßÎÂ¼Æ,Î´ÓëÆäËûÒÇÆ÷×éºÏ	114	ÒÁÀ­¿Ë	10	Ò»°ãÃ³Ò×	44	¸ö	59	Ç§¿Ë	24,509
202001	90251990	Î´ÁÐÃûÎÂ¶È¼Æ¼°¸ßÎÂ¼Æ,Î´ÓëÆäËûÒÇÆ÷×éºÏ	115	ÒÔÉ«ÁÐ	10	Ò»°ãÃ³Ò×	75279	¸ö	3147	Ç§¿Ë	432,770
202001	90251990	Î´ÁÐÃûÎÂ¶È¼Æ¼°¸ßÎÂ¼Æ,Î´ÓëÆäËûÒÇÆ÷×éºÏ	116	ÈÕ±¾	10	Ò»°ãÃ³Ò×	253156	¸ö	13900	Ç§¿Ë	6,185,607
202001	90251990	Î´ÁÐÃûÎÂ¶È¼Æ¼°¸ßÎÂ¼Æ,Î´ÓëÆäËûÒÇÆ÷×éºÏ	117	Ô¼µ©	10	Ò»°ãÃ³Ò×	505	¸ö	42	Ç§¿Ë	11,353
202001	90251990	Î´ÁÐÃûÎÂ¶È¼Æ¼°¸ßÎÂ¼Æ,Î´ÓëÆäËûÒÇÆ÷×éºÏ	119	ÀÏÎÎ	10	Ò»°ãÃ³Ò×	1	¸ö	1	Ç§¿Ë	1,933
202001	90251990	Î´ÁÐÃûÎÂ¶È¼Æ¼°¸ßÎÂ¼Æ,Î´ÓëÆäËûÒÇÆ÷×éºÏ	120	Àè°ÍÄÛ	10	Ò»°ãÃ³Ò×	2650	¸ö	300	Ç§¿Ë	78,763
202001	90251990	Î´ÁÐÃûÎÂ¶È¼Æ¼°¸ßÎÂ¼Æ,Î´ÓëÆäËûÒÇÆ÷×éºÏ	121	ÖÐ¹ú°ÄÃÅ	10	Ò»°ãÃ³Ò×	192	¸ö	80	Ç§¿Ë	26,868
202001	90251990	Î´ÁÐÃûÎÂ¶È¼Æ¼°¸ßÎÂ¼Æ,Î´ÓëÆäËûÒÇÆ÷×éºÏ	122	ÂíÀ´Î÷ÑÇ	10	Ò»°ãÃ³Ò×	117217	¸ö	1232	Ç§¿Ë	532,583
202001	90251990	Î´ÁÐÃûÎÂ¶È¼Æ¼°¸ßÎÂ¼Æ,Î´ÓëÆäËûÒÇÆ÷×éºÏ	123	Âí¶û´ú·ò	10	Ò»°ãÃ³Ò×	280	¸ö	19	Ç§¿Ë	5,419
202001	90251990	Î´ÁÐÃûÎÂ¶È¼Æ¼°¸ßÎÂ¼Æ,Î´ÓëÆäËûÒÇÆ÷×éºÏ	124	ÃÉ¹Å	10	Ò»°ãÃ³Ò×	640	¸ö	17	Ç§¿Ë	6,912
202001	90251990	Î´ÁÐÃûÎÂ¶È¼Æ¼°¸ßÎÂ¼Æ,Î´ÓëÆäËûÒÇÆ÷×éºÏ	126	°¢Âü	10	Ò»°ãÃ³Ò×	640	¸ö	75	Ç§¿Ë	6,635
202001	90251990	Î´ÁÐÃûÎÂ¶È¼Æ¼°¸ßÎÂ¼Æ,Î´ÓëÆäËûÒÇÆ÷×éºÏ	127	°Í»ùË¹Ì¹	10	Ò»°ãÃ³Ò×	43793	¸ö	1858	Ç§¿Ë	280,356
202001	90251990	Î´ÁÐÃûÎÂ¶È¼Æ¼°¸ßÎÂ¼Æ,Î´ÓëÆäËûÒÇÆ÷×éºÏ	128	°ÍÀÕË¹Ì¹	10	Ò»°ãÃ³Ò×	2400	¸ö	70	Ç§¿Ë	22,166
202001	90251990	Î´ÁÐÃûÎÂ¶È¼Æ¼°¸ßÎÂ¼Æ,Î´ÓëÆäËûÒÇÆ÷×éºÏ	129	·ÆÂÉ±ö	10	Ò»°ãÃ³Ò×	412990	¸ö	12904	Ç§¿Ë	1,992,184
202001	90251990	Î´ÁÐÃûÎÂ¶È¼Æ¼°¸ßÎÂ¼Æ,Î´ÓëÆäËûÒÇÆ÷×éºÏ	130	¿¨Ëþ¶û	10	Ò»°ãÃ³Ò×	2	¸ö	0	Ç§¿Ë	11
202001	90251990	Î´ÁÐÃûÎÂ¶È¼Æ¼°¸ßÎÂ¼Æ,Î´ÓëÆäËûÒÇÆ÷×éºÏ	131	É³ÌØ°¢À­²®	10	Ò»°ãÃ³Ò×	50968	¸ö	1223	Ç§¿Ë	105,539
202001	90251990	Î´ÁÐÃûÎÂ¶È¼Æ¼°¸ßÎÂ¼Æ,Î´ÓëÆäËûÒÇÆ÷×éºÏ	132	ÐÂ¼ÓÆÂ	10	Ò»°ãÃ³Ò×	232511	¸ö	2327	Ç§¿Ë	3,142,829
202001	90251990	Î´ÁÐÃûÎÂ¶È¼Æ¼°¸ßÎÂ¼Æ,Î´ÓëÆäËûÒÇÆ÷×éºÏ	133	º«¹ú	10	Ò»°ãÃ³Ò×	1240110	¸ö	26429	Ç§¿Ë	5,472,742
202001	90251990	Î´ÁÐÃûÎÂ¶È¼Æ¼°¸ßÎÂ¼Æ,Î´ÓëÆäËûÒÇÆ÷×éºÏ	134	Ë¹ÀïÀ¼¿¨	10	Ò»°ãÃ³Ò×	12594	¸ö	725	Ç§¿Ë	109,265
202001	90251990	Î´ÁÐÃûÎÂ¶È¼Æ¼°¸ßÎÂ¼Æ,Î´ÓëÆäËûÒÇÆ÷×éºÏ	135	ÐðÀûÑÇ	10	Ò»°ãÃ³Ò×	4000	¸ö	159	Ç§¿Ë	12,704
202001	90251990	Î´ÁÐÃûÎÂ¶È¼Æ¼°¸ßÎÂ¼Æ,Î´ÓëÆäËûÒÇÆ÷×éºÏ	136	Ì©¹ú	10	Ò»°ãÃ³Ò×	646312	¸ö	7281	Ç§¿Ë	2,079,888
202001	90251990	Î´ÁÐÃûÎÂ¶È¼Æ¼°¸ßÎÂ¼Æ,Î´ÓëÆäËûÒÇÆ÷×éºÏ	137	ÍÁ¶úÆä	10	Ò»°ãÃ³Ò×	368703	¸ö	13251	Ç§¿Ë	2,259,883
202001	90251990	Î´ÁÐÃûÎÂ¶È¼Æ¼°¸ßÎÂ¼Æ,Î´ÓëÆäËûÒÇÆ÷×éºÏ	138	°¢ÁªÇõ	10	Ò»°ãÃ³Ò×	81152	¸ö	2720	Ç§¿Ë	486,827
202001	90251990	Î´ÁÐÃûÎÂ¶È¼Æ¼°¸ßÎÂ¼Æ,Î´ÓëÆäËûÒÇÆ÷×éºÏ	139	Ò²ÃÅ	10	Ò»°ãÃ³Ò×	1350	¸ö	72	Ç§¿Ë	10,733
202001	90251990	Î´ÁÐÃûÎÂ¶È¼Æ¼°¸ßÎÂ¼Æ,Î´ÓëÆäËûÒÇÆ÷×éºÏ	141	Ô½ÄÏ	10	Ò»°ãÃ³Ò×	138151	¸ö	1495	Ç§¿Ë	398,565
202001	90251990	Î´ÁÐÃûÎÂ¶È¼Æ¼°¸ßÎÂ¼Æ,Î´ÓëÆäËûÒÇÆ÷×éºÏ	143	ÖÐ¹úÌ¨Íå	10	Ò»°ãÃ³Ò×	26194	¸ö	1798	Ç§¿Ë	338,774
202001	90251990	Î´ÁÐÃûÎÂ¶È¼Æ¼°¸ßÎÂ¼Æ,Î´ÓëÆäËûÒÇÆ÷×éºÏ	144	¶«µÛãë	10	Ò»°ãÃ³Ò×	29	¸ö	40	Ç§¿Ë	2,454
202001	90251990	Î´ÁÐÃûÎÂ¶È¼Æ¼°¸ßÎÂ¼Æ,Î´ÓëÆäËûÒÇÆ÷×éºÏ	145	¹þÈø¿ËË¹Ì¹	10	Ò»°ãÃ³Ò×	59759	¸ö	2509	Ç§¿Ë	504,630
202001	90251990	Î´ÁÐÃûÎÂ¶È¼Æ¼°¸ßÎÂ¼Æ,Î´ÓëÆäËûÒÇÆ÷×éºÏ	146	¼ª¶û¼ªË¹Ë¹Ì¹	10	Ò»°ãÃ³Ò×	250	¸ö	22	Ç§¿Ë	3,500
202001	90251990	Î´ÁÐÃûÎÂ¶È¼Æ¼°¸ßÎÂ¼Æ,Î´ÓëÆäËûÒÇÆ÷×éºÏ	147	Ëþ¼ª¿ËË¹Ì¹	10	Ò»°ãÃ³Ò×	10	¸ö	4	Ç§¿Ë	350
202001	90251990	Î´ÁÐÃûÎÂ¶È¼Æ¼°¸ßÎÂ¼Æ,Î´ÓëÆäËûÒÇÆ÷×éºÏ	149	ÎÚ×È±ð¿ËË¹Ì¹	10	Ò»°ãÃ³Ò×	15000	¸ö	789	Ç§¿Ë	57,749
202001	90251990	Î´ÁÐÃûÎÂ¶È¼Æ¼°¸ßÎÂ¼Æ,Î´ÓëÆäËûÒÇÆ÷×éºÏ	201	°¢¶û¼°ÀûÑÇ	10	Ò»°ãÃ³Ò×	50931	¸ö	2170	Ç§¿Ë	444,455
202001	90251990	Î´ÁÐÃûÎÂ¶È¼Æ¼°¸ßÎÂ¼Æ,Î´ÓëÆäËûÒÇÆ÷×éºÏ	202	°²¸çÀ­	10	Ò»°ãÃ³Ò×	1020	¸ö	39	Ç§¿Ë	8,513
202001	90251990	Î´ÁÐÃûÎÂ¶È¼Æ¼°¸ßÎÂ¼Æ,Î´ÓëÆäËûÒÇÆ÷×éºÏ	214	¼ª²¼Ìá	10	Ò»°ãÃ³Ò×	3	¸ö	1	Ç§¿Ë	672
202001	90251990	Î´ÁÐÃûÎÂ¶È¼Æ¼°¸ßÎÂ¼Æ,Î´ÓëÆäËûÒÇÆ÷×éºÏ	215	°£¼°	10	Ò»°ãÃ³Ò×	287840	¸ö	9193	Ç§¿Ë	996,331
202001	90251990	Î´ÁÐÃûÎÂ¶È¼Æ¼°¸ßÎÂ¼Æ,Î´ÓëÆäËûÒÇÆ÷×éºÏ	217	°£Èû¶í±ÈÑÇ	10	Ò»°ãÃ³Ò×	4000	¸ö	184	Ç§¿Ë	27,988
202001	90251990	Î´ÁÐÃûÎÂ¶È¼Æ¼°¸ßÎÂ¼Æ,Î´ÓëÆäËûÒÇÆ÷×éºÏ	221	¼¸ÄÚÑÇ	10	Ò»°ãÃ³Ò×	9	¸ö	12	Ç§¿Ë	7,155
202001	90251990	Î´ÁÐÃûÎÂ¶È¼Æ¼°¸ßÎÂ¼Æ,Î´ÓëÆäËûÒÇÆ÷×éºÏ	223	¿ÆÌØµÏÍß	10	Ò»°ãÃ³Ò×	72002	¸ö	1300	Ç§¿Ë	154,441
202001	90251990	Î´ÁÐÃûÎÂ¶È¼Æ¼°¸ßÎÂ¼Æ,Î´ÓëÆäËûÒÇÆ÷×éºÏ	224	¿ÏÄáÑÇ	10	Ò»°ãÃ³Ò×	152	¸ö	3	Ç§¿Ë	13,965
202001	90251990	Î´ÁÐÃûÎÂ¶È¼Æ¼°¸ßÎÂ¼Æ,Î´ÓëÆäËûÒÇÆ÷×éºÏ	226	Àû±ÈÑÇ	10	Ò»°ãÃ³Ò×	58	¸ö	3	Ç§¿Ë	413
202001	90251990	Î´ÁÐÃûÎÂ¶È¼Æ¼°¸ßÎÂ¼Æ,Î´ÓëÆäËûÒÇÆ÷×éºÏ	227	Âí´ï¼ÓË¹¼Ó	10	Ò»°ãÃ³Ò×	1	¸ö	0	Ç§¿Ë	210
202001	90251990	Î´ÁÐÃûÎÂ¶È¼Æ¼°¸ßÎÂ¼Æ,Î´ÓëÆäËûÒÇÆ÷×éºÏ	228	ÂíÀ­Î¬	10	Ò»°ãÃ³Ò×	270	¸ö	14	Ç§¿Ë	2,147
202001	90251990	Î´ÁÐÃûÎÂ¶È¼Æ¼°¸ßÎÂ¼Æ,Î´ÓëÆäËûÒÇÆ÷×éºÏ	231	Ã«ÀïÇóË¹	10	Ò»°ãÃ³Ò×	2	¸ö	1	Ç§¿Ë	97
202001	90251990	Î´ÁÐÃûÎÂ¶È¼Æ¼°¸ßÎÂ¼Æ,Î´ÓëÆäËûÒÇÆ÷×éºÏ	232	Ä¦Âå¸ç	10	Ò»°ãÃ³Ò×	56100	¸ö	2087	Ç§¿Ë	223,000
202001	90251990	Î´ÁÐÃûÎÂ¶È¼Æ¼°¸ßÎÂ¼Æ,Î´ÓëÆäËûÒÇÆ÷×éºÏ	233	ÄªÉ£±È¿Ë	10	Ò»°ãÃ³Ò×	200	¸ö	16	Ç§¿Ë	4,798
202001	90251990	Î´ÁÐÃûÎÂ¶È¼Æ¼°¸ßÎÂ¼Æ,Î´ÓëÆäËûÒÇÆ÷×éºÏ	234	ÄÉÃ×±ÈÑÇ	10	Ò»°ãÃ³Ò×	10	¸ö	25	Ç§¿Ë	9,531
202001	90251990	Î´ÁÐÃûÎÂ¶È¼Æ¼°¸ßÎÂ¼Æ,Î´ÓëÆäËûÒÇÆ÷×éºÏ	236	ÄáÈÕÀûÑÇ	10	Ò»°ãÃ³Ò×	72003	¸ö	2362	Ç§¿Ë	219,196
202001	90251990	Î´ÁÐÃûÎÂ¶È¼Æ¼°¸ßÎÂ¼Æ,Î´ÓëÆäËûÒÇÆ÷×éºÏ	237	ÁôÄáÍô	10	Ò»°ãÃ³Ò×	12	¸ö	0	Ç§¿Ë	126
202001	90251990	Î´ÁÐÃûÎÂ¶È¼Æ¼°¸ßÎÂ¼Æ,Î´ÓëÆäËûÒÇÆ÷×éºÏ	238	Â¬Íú´ï	10	Ò»°ãÃ³Ò×	7	¸ö	0	Ç§¿Ë	1,023
202001	90251990	Î´ÁÐÃûÎÂ¶È¼Æ¼°¸ßÎÂ¼Æ,Î´ÓëÆäËûÒÇÆ÷×éºÏ	240	ÈûÄÚ¼Ó¶û	10	Ò»°ãÃ³Ò×	5220	¸ö	228	Ç§¿Ë	38,035
202001	90251990	Î´ÁÐÃûÎÂ¶È¼Æ¼°¸ßÎÂ¼Æ,Î´ÓëÆäËûÒÇÆ÷×éºÏ	244	ÄÏ·Ç	10	Ò»°ãÃ³Ò×	76695	¸ö	3315	Ç§¿Ë	642,726
202001	90251990	Î´ÁÐÃûÎÂ¶È¼Æ¼°¸ßÎÂ¼Æ,Î´ÓëÆäËûÒÇÆ÷×éºÏ	247	Ì¹É£ÄáÑÇ	10	Ò»°ãÃ³Ò×	5	¸ö	1	Ç§¿Ë	351
202001	90251990	Î´ÁÐÃûÎÂ¶È¼Æ¼°¸ßÎÂ¼Æ,Î´ÓëÆäËûÒÇÆ÷×éºÏ	249	Í»ÄáË¹	10	Ò»°ãÃ³Ò×	63500	¸ö	2061	Ç§¿Ë	289,489
202001	90251990	Î´ÁÐÃûÎÂ¶È¼Æ¼°¸ßÎÂ¼Æ,Î´ÓëÆäËûÒÇÆ÷×éºÏ	250	ÎÚ¸É´ï	10	Ò»°ãÃ³Ò×	10	¸ö	9	Ç§¿Ë	4,310
202001	90251990	Î´ÁÐÃûÎÂ¶È¼Æ¼°¸ßÎÂ¼Æ,Î´ÓëÆäËûÒÇÆ÷×éºÏ	252	¸Õ¹û(½ð)	10	Ò»°ãÃ³Ò×	14765	¸ö	463	Ç§¿Ë	56,080
202001	90251990	Î´ÁÐÃûÎÂ¶È¼Æ¼°¸ßÎÂ¼Æ,Î´ÓëÆäËûÒÇÆ÷×éºÏ	252	¸Õ¹û(½ð)	11	¹ú¼Ò¼ä¡¢¹ú¼Ê×éÖ¯ÎÞ³¥Ô®ÖúºÍÔùËÍµÄÎï×Ê	3	¸ö	0	Ç§¿Ë	105
202001	90251990	Î´ÁÐÃûÎÂ¶È¼Æ¼°¸ßÎÂ¼Æ,Î´ÓëÆäËûÒÇÆ÷×éºÏ	253	ÔÞ±ÈÑÇ	10	Ò»°ãÃ³Ò×	20	¸ö	0	Ç§¿Ë	2,503
202001	90251990	Î´ÁÐÃûÎÂ¶È¼Æ¼°¸ßÎÂ¼Æ,Î´ÓëÆäËûÒÇÆ÷×éºÏ	254	½ò°Í²¼Î¤	10	Ò»°ãÃ³Ò×	2	¸ö	0	Ç§¿Ë	14
202001	90251990	Î´ÁÐÃûÎÂ¶È¼Æ¼°¸ßÎÂ¼Æ,Î´ÓëÆäËûÒÇÆ÷×éºÏ	258	¶òÁ¢ÌØÀïÑÇ	10	Ò»°ãÃ³Ò×	22	¸ö	5	Ç§¿Ë	1,195
202001	90251990	Î´ÁÐÃûÎÂ¶È¼Æ¼°¸ßÎÂ¼Æ,Î´ÓëÆäËûÒÇÆ÷×éºÏ	301	±ÈÀûÊ±	10	Ò»°ãÃ³Ò×	40106	¸ö	2797	Ç§¿Ë	1,344,608
202001	90251990	Î´ÁÐÃûÎÂ¶È¼Æ¼°¸ßÎÂ¼Æ,Î´ÓëÆäËûÒÇÆ÷×éºÏ	302	µ¤Âó	10	Ò»°ãÃ³Ò×	42284	¸ö	5846	Ç§¿Ë	1,364,425
202001	90251990	Î´ÁÐÃûÎÂ¶È¼Æ¼°¸ßÎÂ¼Æ,Î´ÓëÆäËûÒÇÆ÷×éºÏ	303	Ó¢¹ú	10	Ò»°ãÃ³Ò×	369079	¸ö	31975	Ç§¿Ë	7,308,587
202001	90251990	Î´ÁÐÃûÎÂ¶È¼Æ¼°¸ßÎÂ¼Æ,Î´ÓëÆäËûÒÇÆ÷×éºÏ	304	µÂ¹ú	10	Ò»°ãÃ³Ò×	1572371	¸ö	85722	Ç§¿Ë	17,187,261
202001	90251990	Î´ÁÐÃûÎÂ¶È¼Æ¼°¸ßÎÂ¼Æ,Î´ÓëÆäËûÒÇÆ÷×éºÏ	305	·¨¹ú	10	Ò»°ãÃ³Ò×	614464	¸ö	30936	Ç§¿Ë	6,282,644
202001	90251990	Î´ÁÐÃûÎÂ¶È¼Æ¼°¸ßÎÂ¼Æ,Î´ÓëÆäËûÒÇÆ÷×éºÏ	306	°®¶ûÀ¼	10	Ò»°ãÃ³Ò×	8344	¸ö	234	Ç§¿Ë	601,180
202001	90251990	Î´ÁÐÃûÎÂ¶È¼Æ¼°¸ßÎÂ¼Æ,Î´ÓëÆäËûÒÇÆ÷×éºÏ	307	Òâ´óÀû	10	Ò»°ãÃ³Ò×	739303	¸ö	39847	Ç§¿Ë	5,216,228
202001	90251990	Î´ÁÐÃûÎÂ¶È¼Æ¼°¸ßÎÂ¼Æ,Î´ÓëÆäËûÒÇÆ÷×éºÏ	308	Â¬É­±¤	10	Ò»°ãÃ³Ò×	14	¸ö	0	Ç§¿Ë	170
202001	90251990	Î´ÁÐÃûÎÂ¶È¼Æ¼°¸ßÎÂ¼Æ,Î´ÓëÆäËûÒÇÆ÷×éºÏ	309	ºÉÀ¼	10	Ò»°ãÃ³Ò×	198781	¸ö	19535	Ç§¿Ë	3,297,150
202001	90251990	Î´ÁÐÃûÎÂ¶È¼Æ¼°¸ßÎÂ¼Æ,Î´ÓëÆäËûÒÇÆ÷×éºÏ	310	Ï£À°	10	Ò»°ãÃ³Ò×	35061	¸ö	1390	Ç§¿Ë	290,014
202001	90251990	Î´ÁÐÃûÎÂ¶È¼Æ¼°¸ßÎÂ¼Æ,Î´ÓëÆäËûÒÇÆ÷×éºÏ	311	ÆÏÌÑÑÀ	10	Ò»°ãÃ³Ò×	42172	¸ö	779	Ç§¿Ë	266,816
202001	90251990	Î´ÁÐÃûÎÂ¶È¼Æ¼°¸ßÎÂ¼Æ,Î´ÓëÆäËûÒÇÆ÷×éºÏ	312	Î÷°àÑÀ	10	Ò»°ãÃ³Ò×	147578	¸ö	7699	Ç§¿Ë	1,082,571
202001	90251990	Î´ÁÐÃûÎÂ¶È¼Æ¼°¸ßÎÂ¼Æ,Î´ÓëÆäËûÒÇÆ÷×éºÏ	313	°¢¶û°ÍÄáÑÇ	10	Ò»°ãÃ³Ò×	30	¸ö	10	Ç§¿Ë	1,802
202001	90251990	Î´ÁÐÃûÎÂ¶È¼Æ¼°¸ßÎÂ¼Æ,Î´ÓëÆäËûÒÇÆ÷×éºÏ	315	°ÂµØÀû	10	Ò»°ãÃ³Ò×	1880	¸ö	284	Ç§¿Ë	80,495
202001	90251990	Î´ÁÐÃûÎÂ¶È¼Æ¼°¸ßÎÂ¼Æ,Î´ÓëÆäËûÒÇÆ÷×éºÏ	316	±£¼ÓÀûÑÇ	10	Ò»°ãÃ³Ò×	175	¸ö	25	Ç§¿Ë	12,096
202001	90251990	Î´ÁÐÃûÎÂ¶È¼Æ¼°¸ßÎÂ¼Æ,Î´ÓëÆäËûÒÇÆ÷×éºÏ	318	·ÒÀ¼	10	Ò»°ãÃ³Ò×	26382	¸ö	2401	Ç§¿Ë	311,688
202001	90251990	Î´ÁÐÃûÎÂ¶È¼Æ¼°¸ßÎÂ¼Æ,Î´ÓëÆäËûÒÇÆ÷×éºÏ	320	Ö±²¼ÂÞÍÓ	10	Ò»°ãÃ³Ò×	5	¸ö	5	Ç§¿Ë	5,845
202001	90251990	Î´ÁÐÃûÎÂ¶È¼Æ¼°¸ßÎÂ¼Æ,Î´ÓëÆäËûÒÇÆ÷×éºÏ	321	ÐÙÑÀÀû	10	Ò»°ãÃ³Ò×	5329	¸ö	776	Ç§¿Ë	197,533
202001	90251990	Î´ÁÐÃûÎÂ¶È¼Æ¼°¸ßÎÂ¼Æ,Î´ÓëÆäËûÒÇÆ÷×éºÏ	326	Å²Íþ	10	Ò»°ãÃ³Ò×	13896	¸ö	1837	Ç§¿Ë	199,364
202001	90251990	Î´ÁÐÃûÎÂ¶È¼Æ¼°¸ßÎÂ¼Æ,Î´ÓëÆäËûÒÇÆ÷×éºÏ	327	²¨À¼	10	Ò»°ãÃ³Ò×	642718	¸ö	15551	Ç§¿Ë	3,184,365
202001	90251990	Î´ÁÐÃûÎÂ¶È¼Æ¼°¸ßÎÂ¼Æ,Î´ÓëÆäËûÒÇÆ÷×éºÏ	328	ÂÞÂíÄáÑÇ	10	Ò»°ãÃ³Ò×	36872	¸ö	2091	Ç§¿Ë	262,246
202001	90251990	Î´ÁÐÃûÎÂ¶È¼Æ¼°¸ßÎÂ¼Æ,Î´ÓëÆäËûÒÇÆ÷×éºÏ	330	Èðµä	10	Ò»°ãÃ³Ò×	10559	¸ö	1281	Ç§¿Ë	298,457
202001	90251990	Î´ÁÐÃûÎÂ¶È¼Æ¼°¸ßÎÂ¼Æ,Î´ÓëÆäËûÒÇÆ÷×éºÏ	331	ÈðÊ¿	10	Ò»°ãÃ³Ò×	2367	¸ö	372	Ç§¿Ë	74,689
202001	90251990	Î´ÁÐÃûÎÂ¶È¼Æ¼°¸ßÎÂ¼Æ,Î´ÓëÆäËûÒÇÆ÷×éºÏ	334	°®É³ÄáÑÇ	10	Ò»°ãÃ³Ò×	66465	¸ö	2241	Ç§¿Ë	2,324,564
202001	90251990	Î´ÁÐÃûÎÂ¶È¼Æ¼°¸ßÎÂ¼Æ,Î´ÓëÆäËûÒÇÆ÷×éºÏ	335	À­ÍÑÎ¬ÑÇ	10	Ò»°ãÃ³Ò×	100	¸ö	6	Ç§¿Ë	7,853
202001	90251990	Î´ÁÐÃûÎÂ¶È¼Æ¼°¸ßÎÂ¼Æ,Î´ÓëÆäËûÒÇÆ÷×éºÏ	336	Á¢ÌÕÍð	10	Ò»°ãÃ³Ò×	22391	¸ö	1518	Ç§¿Ë	498,912
202001	90251990	Î´ÁÐÃûÎÂ¶È¼Æ¼°¸ßÎÂ¼Æ,Î´ÓëÆäËûÒÇÆ÷×éºÏ	337	¸ñÂ³¼ªÑÇ	10	Ò»°ãÃ³Ò×	610	¸ö	165	Ç§¿Ë	12,709
202001	90251990	Î´ÁÐÃûÎÂ¶È¼Æ¼°¸ßÎÂ¼Æ,Î´ÓëÆäËûÒÇÆ÷×éºÏ	338	ÑÇÃÀÄáÑÇ	10	Ò»°ãÃ³Ò×	25200	¸ö	440	Ç§¿Ë	60,077
202001	90251990	Î´ÁÐÃûÎÂ¶È¼Æ¼°¸ßÎÂ¼Æ,Î´ÓëÆäËûÒÇÆ÷×éºÏ	339	°¢Èû°Ý½®	10	Ò»°ãÃ³Ò×	155	¸ö	19	Ç§¿Ë	4,512
202001	90251990	Î´ÁÐÃûÎÂ¶È¼Æ¼°¸ßÎÂ¼Æ,Î´ÓëÆäËûÒÇÆ÷×éºÏ	340	°×¶íÂÞË¹	10	Ò»°ãÃ³Ò×	961	¸ö	78	Ç§¿Ë	28,035
202001	90251990	Î´ÁÐÃûÎÂ¶È¼Æ¼°¸ßÎÂ¼Æ,Î´ÓëÆäËûÒÇÆ÷×éºÏ	343	Ä¦¶û¶àÍß	10	Ò»°ãÃ³Ò×	910	¸ö	41	Ç§¿Ë	9,802
202001	90251990	Î´ÁÐÃûÎÂ¶È¼Æ¼°¸ßÎÂ¼Æ,Î´ÓëÆäËûÒÇÆ÷×éºÏ	344	¶íÂÞË¹Áª°î	10	Ò»°ãÃ³Ò×	429906	¸ö	19570	Ç§¿Ë	3,351,200
202001	90251990	Î´ÁÐÃûÎÂ¶È¼Æ¼°¸ßÎÂ¼Æ,Î´ÓëÆäËûÒÇÆ÷×éºÏ	347	ÎÚ¿ËÀ¼	10	Ò»°ãÃ³Ò×	67162	¸ö	2622	Ç§¿Ë	446,747
202001	90251990	Î´ÁÐÃûÎÂ¶È¼Æ¼°¸ßÎÂ¼Æ,Î´ÓëÆäËûÒÇÆ÷×éºÏ	350	Ë¹ÂåÎÄÄáÑÇ	10	Ò»°ãÃ³Ò×	151658	¸ö	6353	Ç§¿Ë	1,134,471
202001	90251990	Î´ÁÐÃûÎÂ¶È¼Æ¼°¸ßÎÂ¼Æ,Î´ÓëÆäËûÒÇÆ÷×éºÏ	352	½Ý¿Ë	10	Ò»°ãÃ³Ò×	113061	¸ö	5426	Ç§¿Ë	1,438,746
202001	90251990	Î´ÁÐÃûÎÂ¶È¼Æ¼°¸ßÎÂ¼Æ,Î´ÓëÆäËûÒÇÆ÷×éºÏ	353	Ë¹Âå·¥¿Ë	10	Ò»°ãÃ³Ò×	888	¸ö	244	Ç§¿Ë	33,241
202001	90251990	Î´ÁÐÃûÎÂ¶È¼Æ¼°¸ßÎÂ¼Æ,Î´ÓëÆäËûÒÇÆ÷×éºÏ	358	Èû¶ûÎ¬ÑÇ	10	Ò»°ãÃ³Ò×	2000	¸ö	500	Ç§¿Ë	41,981
202001	90251990	Î´ÁÐÃûÎÂ¶È¼Æ¼°¸ßÎÂ¼Æ,Î´ÓëÆäËûÒÇÆ÷×éºÏ	402	°¢¸ùÍ¢	10	Ò»°ãÃ³Ò×	99221	¸ö	4000	Ç§¿Ë	827,033
202001	90251990	Î´ÁÐÃûÎÂ¶È¼Æ¼°¸ßÎÂ¼Æ,Î´ÓëÆäËûÒÇÆ÷×éºÏ	408	¶àÃñ×å²£ÀûÎ¬ÑÇ¹ú	10	Ò»°ãÃ³Ò×	21	¸ö	2	Ç§¿Ë	1,063
202001	90251990	Î´ÁÐÃûÎÂ¶È¼Æ¼°¸ßÎÂ¼Æ,Î´ÓëÆäËûÒÇÆ÷×éºÏ	410	°ÍÎ÷	10	Ò»°ãÃ³Ò×	806404	¸ö	30393	Ç§¿Ë	3,953,609
202001	90251990	Î´ÁÐÃûÎÂ¶È¼Æ¼°¸ßÎÂ¼Æ,Î´ÓëÆäËûÒÇÆ÷×éºÏ	412	ÖÇÀû	10	Ò»°ãÃ³Ò×	120132	¸ö	5652	Ç§¿Ë	1,193,860
202001	90251990	Î´ÁÐÃûÎÂ¶È¼Æ¼°¸ßÎÂ¼Æ,Î´ÓëÆäËûÒÇÆ÷×éºÏ	413	¸çÂ×±ÈÑÇ	10	Ò»°ãÃ³Ò×	64708	¸ö	2015	Ç§¿Ë	353,587
202001	90251990	Î´ÁÐÃûÎÂ¶È¼Æ¼°¸ßÎÂ¼Æ,Î´ÓëÆäËûÒÇÆ÷×éºÏ	415	¸çË¹´ïÀè¼Ó	10	Ò»°ãÃ³Ò×	1024	¸ö	76	Ç§¿Ë	47,124
202001	90251990	Î´ÁÐÃûÎÂ¶È¼Æ¼°¸ßÎÂ¼Æ,Î´ÓëÆäËûÒÇÆ÷×éºÏ	418	¶àÃ×Äá¼Ó¹²ºÍ¹ú	10	Ò»°ãÃ³Ò×	36	¸ö	12	Ç§¿Ë	4,358
202001	90251990	Î´ÁÐÃûÎÂ¶È¼Æ¼°¸ßÎÂ¼Æ,Î´ÓëÆäËûÒÇÆ÷×éºÏ	419	¶ò¹Ï¶à¶û	10	Ò»°ãÃ³Ò×	29201	¸ö	679	Ç§¿Ë	144,130
202001	90251990	Î´ÁÐÃûÎÂ¶È¼Æ¼°¸ßÎÂ¼Æ,Î´ÓëÆäËûÒÇÆ÷×éºÏ	423	Î£µØÂíÀ­	10	Ò»°ãÃ³Ò×	17980	¸ö	70	Ç§¿Ë	51,523
202001	90251990	Î´ÁÐÃûÎÂ¶È¼Æ¼°¸ßÎÂ¼Æ,Î´ÓëÆäËûÒÇÆ÷×éºÏ	426	ºé¶¼À­Ë¹	10	Ò»°ãÃ³Ò×	500	¸ö	110	Ç§¿Ë	19,282
202001	90251990	Î´ÁÐÃûÎÂ¶È¼Æ¼°¸ßÎÂ¼Æ,Î´ÓëÆäËûÒÇÆ÷×éºÏ	427	ÑÀÂò¼Ó	10	Ò»°ãÃ³Ò×	3	¸ö	1	Ç§¿Ë	525
202001	90251990	Î´ÁÐÃûÎÂ¶È¼Æ¼°¸ßÎÂ¼Æ,Î´ÓëÆäËûÒÇÆ÷×éºÏ	429	Ä«Î÷¸ç	10	Ò»°ãÃ³Ò×	504849	¸ö	10833	Ç§¿Ë	2,540,980
202001	90251990	Î´ÁÐÃûÎÂ¶È¼Æ¼°¸ßÎÂ¼Æ,Î´ÓëÆäËûÒÇÆ÷×éºÏ	431	Äá¼ÓÀ­¹Ï	10	Ò»°ãÃ³Ò×	101	¸ö	3	Ç§¿Ë	622
202001	90251990	Î´ÁÐÃûÎÂ¶È¼Æ¼°¸ßÎÂ¼Æ,Î´ÓëÆäËûÒÇÆ÷×éºÏ	432	°ÍÄÃÂí	10	Ò»°ãÃ³Ò×	1626	¸ö	668	Ç§¿Ë	62,978
202001	90251990	Î´ÁÐÃûÎÂ¶È¼Æ¼°¸ßÎÂ¼Æ,Î´ÓëÆäËûÒÇÆ÷×éºÏ	434	ÃØÂ³	10	Ò»°ãÃ³Ò×	23602	¸ö	793	Ç§¿Ë	134,314
202001	90251990	Î´ÁÐÃûÎÂ¶È¼Æ¼°¸ßÎÂ¼Æ,Î´ÓëÆäËûÒÇÆ÷×éºÏ	440	Èø¶ûÍß¶à	10	Ò»°ãÃ³Ò×	3000	¸ö	75	Ç§¿Ë	13,014
202001	90251990	Î´ÁÐÃûÎÂ¶È¼Æ¼°¸ßÎÂ¼Æ,Î´ÓëÆäËûÒÇÆ÷×éºÏ	444	ÎÚÀ­¹ç	10	Ò»°ãÃ³Ò×	672	¸ö	114	Ç§¿Ë	12,384
202001	90251990	Î´ÁÐÃûÎÂ¶È¼Æ¼°¸ßÎÂ¼Æ,Î´ÓëÆäËûÒÇÆ÷×éºÏ	445	Î¯ÄÚÈðÀ­	10	Ò»°ãÃ³Ò×	15870	¸ö	620	Ç§¿Ë	76,215
202001	90251990	Î´ÁÐÃûÎÂ¶È¼Æ¼°¸ßÎÂ¼Æ,Î´ÓëÆäËûÒÇÆ÷×éºÏ	501	¼ÓÄÃ´ó	10	Ò»°ãÃ³Ò×	215127	¸ö	17841	Ç§¿Ë	2,362,013
202001	90251990	Î´ÁÐÃûÎÂ¶È¼Æ¼°¸ßÎÂ¼Æ,Î´ÓëÆäËûÒÇÆ÷×éºÏ	502	ÃÀ¹ú	10	Ò»°ãÃ³Ò×	3704665	¸ö	257197	Ç§¿Ë	51,856,989
202001	90251990	Î´ÁÐÃûÎÂ¶È¼Æ¼°¸ßÎÂ¼Æ,Î´ÓëÆäËûÒÇÆ÷×éºÏ	601	°Ä´óÀûÑÇ	10	Ò»°ãÃ³Ò×	201360	¸ö	14542	Ç§¿Ë	3,181,739
202001	90251990	Î´ÁÐÃûÎÂ¶È¼Æ¼°¸ßÎÂ¼Æ,Î´ÓëÆäËûÒÇÆ÷×éºÏ	609	ÐÂÎ÷À¼	10	Ò»°ãÃ³Ò×	40144	¸ö	901	Ç§¿Ë	272,884
202002	90251990	Î´ÁÐÃûÎÂ¶È¼Æ¼°¸ßÎÂ¼Æ,Î´ÓëÆäËûÒÇÆ÷×éºÏ	107	¼íÆÒÕ¯	10	Ò»°ãÃ³Ò×	1	¸ö	0	Ç§¿Ë	64
202002	90251990	Î´ÁÐÃûÎÂ¶È¼Æ¼°¸ßÎÂ¼Æ,Î´ÓëÆäËûÒÇÆ÷×éºÏ	108	ÈûÆÖÂ·Ë¹	10	Ò»°ãÃ³Ò×	1	¸ö	0	Ç§¿Ë	14
202002	90251990	Î´ÁÐÃûÎÂ¶È¼Æ¼°¸ßÎÂ¼Æ,Î´ÓëÆäËûÒÇÆ÷×éºÏ	110	ÖÐ¹úÏã¸Û	10	Ò»°ãÃ³Ò×	193064	¸ö	8025	Ç§¿Ë	2,524,752
202002	90251990	Î´ÁÐÃûÎÂ¶È¼Æ¼°¸ßÎÂ¼Æ,Î´ÓëÆäËûÒÇÆ÷×éºÏ	111	Ó¡¶È	10	Ò»°ãÃ³Ò×	204013	¸ö	9004	Ç§¿Ë	5,716,182
202002	90251990	Î´ÁÐÃûÎÂ¶È¼Æ¼°¸ßÎÂ¼Æ,Î´ÓëÆäËûÒÇÆ÷×éºÏ	112	Ó¡¶ÈÄáÎ÷ÑÇ	10	Ò»°ãÃ³Ò×	252809	¸ö	716	Ç§¿Ë	863,438
202002	90251990	Î´ÁÐÃûÎÂ¶È¼Æ¼°¸ßÎÂ¼Æ,Î´ÓëÆäËûÒÇÆ÷×éºÏ	113	ÒÁÀÊ	10	Ò»°ãÃ³Ò×	5102	¸ö	204	Ç§¿Ë	178,871
202002	90251990	Î´ÁÐÃûÎÂ¶È¼Æ¼°¸ßÎÂ¼Æ,Î´ÓëÆäËûÒÇÆ÷×éºÏ	114	ÒÁÀ­¿Ë	10	Ò»°ãÃ³Ò×	72000	¸ö	1236	Ç§¿Ë	103,274
202002	90251990	Î´ÁÐÃûÎÂ¶È¼Æ¼°¸ßÎÂ¼Æ,Î´ÓëÆäËûÒÇÆ÷×éºÏ	115	ÒÔÉ«ÁÐ	10	Ò»°ãÃ³Ò×	200	¸ö	7	Ç§¿Ë	14,169
202002	90251990	Î´ÁÐÃûÎÂ¶È¼Æ¼°¸ßÎÂ¼Æ,Î´ÓëÆäËûÒÇÆ÷×éºÏ	116	ÈÕ±¾	10	Ò»°ãÃ³Ò×	45099	¸ö	1893	Ç§¿Ë	2,636,477
202002	90251990	Î´ÁÐÃûÎÂ¶È¼Æ¼°¸ßÎÂ¼Æ,Î´ÓëÆäËûÒÇÆ÷×éºÏ	118	¿ÆÍþÌØ	10	Ò»°ãÃ³Ò×	902	¸ö	70	Ç§¿Ë	22,877
202002	90251990	Î´ÁÐÃûÎÂ¶È¼Æ¼°¸ßÎÂ¼Æ,Î´ÓëÆäËûÒÇÆ÷×éºÏ	120	Àè°ÍÄÛ	10	Ò»°ãÃ³Ò×	20000	¸ö	546	Ç§¿Ë	137,690
202002	90251990	Î´ÁÐÃûÎÂ¶È¼Æ¼°¸ßÎÂ¼Æ,Î´ÓëÆäËûÒÇÆ÷×éºÏ	121	ÖÐ¹ú°ÄÃÅ	10	Ò»°ãÃ³Ò×	42	¸ö	80	Ç§¿Ë	1,030
202002	90251990	Î´ÁÐÃûÎÂ¶È¼Æ¼°¸ßÎÂ¼Æ,Î´ÓëÆäËûÒÇÆ÷×éºÏ	122	ÂíÀ´Î÷ÑÇ	10	Ò»°ãÃ³Ò×	48684	¸ö	533	Ç§¿Ë	221,595
202002	90251990	Î´ÁÐÃûÎÂ¶È¼Æ¼°¸ßÎÂ¼Æ,Î´ÓëÆäËûÒÇÆ÷×éºÏ	125	Äá²´¶ûÁª°îÃñÖ÷¹²ºÍ¹ú	10	Ò»°ãÃ³Ò×	50	¸ö	9	Ç§¿Ë	2,754
202002	90251990	Î´ÁÐÃûÎÂ¶È¼Æ¼°¸ßÎÂ¼Æ,Î´ÓëÆäËûÒÇÆ÷×éºÏ	127	°Í»ùË¹Ì¹	10	Ò»°ãÃ³Ò×	1304	¸ö	130	Ç§¿Ë	10,310
202002	90251990	Î´ÁÐÃûÎÂ¶È¼Æ¼°¸ßÎÂ¼Æ,Î´ÓëÆäËûÒÇÆ÷×éºÏ	129	·ÆÂÉ±ö	10	Ò»°ãÃ³Ò×	140038	¸ö	3740	Ç§¿Ë	451,888
202002	90251990	Î´ÁÐÃûÎÂ¶È¼Æ¼°¸ßÎÂ¼Æ,Î´ÓëÆäËûÒÇÆ÷×éºÏ	131	É³ÌØ°¢À­²®	10	Ò»°ãÃ³Ò×	6012	¸ö	822	Ç§¿Ë	284,137
202002	90251990	Î´ÁÐÃûÎÂ¶È¼Æ¼°¸ßÎÂ¼Æ,Î´ÓëÆäËûÒÇÆ÷×éºÏ	132	ÐÂ¼ÓÆÂ	10	Ò»°ãÃ³Ò×	468210	¸ö	3423	Ç§¿Ë	4,308,460
202002	90251990	Î´ÁÐÃûÎÂ¶È¼Æ¼°¸ßÎÂ¼Æ,Î´ÓëÆäËûÒÇÆ÷×éºÏ	133	º«¹ú	10	Ò»°ãÃ³Ò×	222972	¸ö	3353	Ç§¿Ë	1,119,765
202002	90251990	Î´ÁÐÃûÎÂ¶È¼Æ¼°¸ßÎÂ¼Æ,Î´ÓëÆäËûÒÇÆ÷×éºÏ	136	Ì©¹ú	10	Ò»°ãÃ³Ò×	209229	¸ö	2017	Ç§¿Ë	542,821
202002	90251990	Î´ÁÐÃûÎÂ¶È¼Æ¼°¸ßÎÂ¼Æ,Î´ÓëÆäËûÒÇÆ÷×éºÏ	137	ÍÁ¶úÆä	10	Ò»°ãÃ³Ò×	39996	¸ö	2184	Ç§¿Ë	409,668
202002	90251990	Î´ÁÐÃûÎÂ¶È¼Æ¼°¸ßÎÂ¼Æ,Î´ÓëÆäËûÒÇÆ÷×éºÏ	138	°¢ÁªÇõ	10	Ò»°ãÃ³Ò×	107	¸ö	12	Ç§¿Ë	1,072
202002	90251990	Î´ÁÐÃûÎÂ¶È¼Æ¼°¸ßÎÂ¼Æ,Î´ÓëÆäËûÒÇÆ÷×éºÏ	141	Ô½ÄÏ	10	Ò»°ãÃ³Ò×	2027	¸ö	82	Ç§¿Ë	65,052
202002	90251990	Î´ÁÐÃûÎÂ¶È¼Æ¼°¸ßÎÂ¼Æ,Î´ÓëÆäËûÒÇÆ÷×éºÏ	143	ÖÐ¹úÌ¨Íå	10	Ò»°ãÃ³Ò×	9488	¸ö	1450	Ç§¿Ë	635,202
202002	90251990	Î´ÁÐÃûÎÂ¶È¼Æ¼°¸ßÎÂ¼Æ,Î´ÓëÆäËûÒÇÆ÷×éºÏ	145	¹þÈø¿ËË¹Ì¹	10	Ò»°ãÃ³Ò×	1	¸ö	0	Ç§¿Ë	11
202002	90251990	Î´ÁÐÃûÎÂ¶È¼Æ¼°¸ßÎÂ¼Æ,Î´ÓëÆäËûÒÇÆ÷×éºÏ	149	ÎÚ×È±ð¿ËË¹Ì¹	10	Ò»°ãÃ³Ò×	13000	¸ö	387	Ç§¿Ë	53,376
202002	90251990	Î´ÁÐÃûÎÂ¶È¼Æ¼°¸ßÎÂ¼Æ,Î´ÓëÆäËûÒÇÆ÷×éºÏ	201	°¢¶û¼°ÀûÑÇ	10	Ò»°ãÃ³Ò×	109	¸ö	252	Ç§¿Ë	42,091
202002	90251990	Î´ÁÐÃûÎÂ¶È¼Æ¼°¸ßÎÂ¼Æ,Î´ÓëÆäËûÒÇÆ÷×éºÏ	203	±´Äþ	10	Ò»°ãÃ³Ò×	15	¸ö	1	Ç§¿Ë	631
202002	90251990	Î´ÁÐÃûÎÂ¶È¼Æ¼°¸ßÎÂ¼Æ,Î´ÓëÆäËûÒÇÆ÷×éºÏ	206	¿¦ÂóÂ¡	10	Ò»°ãÃ³Ò×	4	¸ö	8	Ç§¿Ë	1,610
202002	90251990	Î´ÁÐÃûÎÂ¶È¼Æ¼°¸ßÎÂ¼Æ,Î´ÓëÆäËûÒÇÆ÷×éºÏ	213	¸Õ¹û(²¼)	10	Ò»°ãÃ³Ò×	147	¸ö	270	Ç§¿Ë	58,584
202002	90251990	Î´ÁÐÃûÎÂ¶È¼Æ¼°¸ßÎÂ¼Æ,Î´ÓëÆäËûÒÇÆ÷×éºÏ	215	°£¼°	10	Ò»°ãÃ³Ò×	26510	¸ö	619	Ç§¿Ë	159,207
202002	90251990	Î´ÁÐÃûÎÂ¶È¼Æ¼°¸ßÎÂ¼Æ,Î´ÓëÆäËûÒÇÆ÷×éºÏ	217	°£Èû¶í±ÈÑÇ	10	Ò»°ãÃ³Ò×	100	¸ö	6	Ç§¿Ë	2,431
202002	90251990	Î´ÁÐÃûÎÂ¶È¼Æ¼°¸ßÎÂ¼Æ,Î´ÓëÆäËûÒÇÆ÷×éºÏ	221	¼¸ÄÚÑÇ	10	Ò»°ãÃ³Ò×	20	¸ö	7	Ç§¿Ë	18,000
202002	90251990	Î´ÁÐÃûÎÂ¶È¼Æ¼°¸ßÎÂ¼Æ,Î´ÓëÆäËûÒÇÆ÷×éºÏ	223	¿ÆÌØµÏÍß	10	Ò»°ãÃ³Ò×	303	¸ö	40	Ç§¿Ë	17,202
202002	90251990	Î´ÁÐÃûÎÂ¶È¼Æ¼°¸ßÎÂ¼Æ,Î´ÓëÆäËûÒÇÆ÷×éºÏ	228	ÂíÀ­Î¬	10	Ò»°ãÃ³Ò×	20	¸ö	3	Ç§¿Ë	7,972
202002	90251990	Î´ÁÐÃûÎÂ¶È¼Æ¼°¸ßÎÂ¼Æ,Î´ÓëÆäËûÒÇÆ÷×éºÏ	233	ÄªÉ£±È¿Ë	10	Ò»°ãÃ³Ò×	10	¸ö	1	Ç§¿Ë	1,291
202002	90251990	Î´ÁÐÃûÎÂ¶È¼Æ¼°¸ßÎÂ¼Æ,Î´ÓëÆäËûÒÇÆ÷×éºÏ	235	ÄáÈÕ¶û	10	Ò»°ãÃ³Ò×	5	¸ö	5	Ç§¿Ë	53,057
202002	90251990	Î´ÁÐÃûÎÂ¶È¼Æ¼°¸ßÎÂ¼Æ,Î´ÓëÆäËûÒÇÆ÷×éºÏ	236	ÄáÈÕÀûÑÇ	10	Ò»°ãÃ³Ò×	600	¸ö	199	Ç§¿Ë	22,835
202002	90251990	Î´ÁÐÃûÎÂ¶È¼Æ¼°¸ßÎÂ¼Æ,Î´ÓëÆäËûÒÇÆ÷×éºÏ	243	Ë÷ÂíÀï	10	Ò»°ãÃ³Ò×	100	¸ö	8	Ç§¿Ë	2,848
202002	90251990	Î´ÁÐÃûÎÂ¶È¼Æ¼°¸ßÎÂ¼Æ,Î´ÓëÆäËûÒÇÆ÷×éºÏ	244	ÄÏ·Ç	10	Ò»°ãÃ³Ò×	1100	¸ö	199	Ç§¿Ë	55,564
202002	90251990	Î´ÁÐÃûÎÂ¶È¼Æ¼°¸ßÎÂ¼Æ,Î´ÓëÆäËûÒÇÆ÷×éºÏ	247	Ì¹É£ÄáÑÇ	10	Ò»°ãÃ³Ò×	2720	¸ö	123	Ç§¿Ë	45,504
202002	90251990	Î´ÁÐÃûÎÂ¶È¼Æ¼°¸ßÎÂ¼Æ,Î´ÓëÆäËûÒÇÆ÷×éºÏ	301	±ÈÀûÊ±	10	Ò»°ãÃ³Ò×	28045	¸ö	1774	Ç§¿Ë	1,314,379
202002	90251990	Î´ÁÐÃûÎÂ¶È¼Æ¼°¸ßÎÂ¼Æ,Î´ÓëÆäËûÒÇÆ÷×éºÏ	302	µ¤Âó	10	Ò»°ãÃ³Ò×	1008	¸ö	50	Ç§¿Ë	5,501
202002	90251990	Î´ÁÐÃûÎÂ¶È¼Æ¼°¸ßÎÂ¼Æ,Î´ÓëÆäËûÒÇÆ÷×éºÏ	303	Ó¢¹ú	10	Ò»°ãÃ³Ò×	45585	¸ö	2948	Ç§¿Ë	1,303,098
202002	90251990	Î´ÁÐÃûÎÂ¶È¼Æ¼°¸ßÎÂ¼Æ,Î´ÓëÆäËûÒÇÆ÷×éºÏ	304	µÂ¹ú	10	Ò»°ãÃ³Ò×	183782	¸ö	22045	Ç§¿Ë	4,247,891
202002	90251990	Î´ÁÐÃûÎÂ¶È¼Æ¼°¸ßÎÂ¼Æ,Î´ÓëÆäËûÒÇÆ÷×éºÏ	305	·¨¹ú	10	Ò»°ãÃ³Ò×	50095	¸ö	3771	Ç§¿Ë	925,892
202002	90251990	Î´ÁÐÃûÎÂ¶È¼Æ¼°¸ßÎÂ¼Æ,Î´ÓëÆäËûÒÇÆ÷×éºÏ	306	°®¶ûÀ¼	10	Ò»°ãÃ³Ò×	2500	¸ö	130	Ç§¿Ë	25,481
202002	90251990	Î´ÁÐÃûÎÂ¶È¼Æ¼°¸ßÎÂ¼Æ,Î´ÓëÆäËûÒÇÆ÷×éºÏ	307	Òâ´óÀû	10	Ò»°ãÃ³Ò×	49940	¸ö	2165	Ç§¿Ë	404,096
202002	90251990	Î´ÁÐÃûÎÂ¶È¼Æ¼°¸ßÎÂ¼Æ,Î´ÓëÆäËûÒÇÆ÷×éºÏ	309	ºÉÀ¼	10	Ò»°ãÃ³Ò×	43563	¸ö	2147	Ç§¿Ë	367,738
202002	90251990	Î´ÁÐÃûÎÂ¶È¼Æ¼°¸ßÎÂ¼Æ,Î´ÓëÆäËûÒÇÆ÷×éºÏ	312	Î÷°àÑÀ	10	Ò»°ãÃ³Ò×	32142	¸ö	2768	Ç§¿Ë	553,330
202002	90251990	Î´ÁÐÃûÎÂ¶È¼Æ¼°¸ßÎÂ¼Æ,Î´ÓëÆäËûÒÇÆ÷×éºÏ	315	°ÂµØÀû	10	Ò»°ãÃ³Ò×	65	¸ö	2	Ç§¿Ë	3,642
202002	90251990	Î´ÁÐÃûÎÂ¶È¼Æ¼°¸ßÎÂ¼Æ,Î´ÓëÆäËûÒÇÆ÷×éºÏ	316	±£¼ÓÀûÑÇ	10	Ò»°ãÃ³Ò×	3014	¸ö	21	Ç§¿Ë	15,745
202002	90251990	Î´ÁÐÃûÎÂ¶È¼Æ¼°¸ßÎÂ¼Æ,Î´ÓëÆäËûÒÇÆ÷×éºÏ	318	·ÒÀ¼	10	Ò»°ãÃ³Ò×	27840	¸ö	2109	Ç§¿Ë	229,678
202002	90251990	Î´ÁÐÃûÎÂ¶È¼Æ¼°¸ßÎÂ¼Æ,Î´ÓëÆäËûÒÇÆ÷×éºÏ	321	ÐÙÑÀÀû	10	Ò»°ãÃ³Ò×	240	¸ö	12	Ç§¿Ë	3,433
202002	90251990	Î´ÁÐÃûÎÂ¶È¼Æ¼°¸ßÎÂ¼Æ,Î´ÓëÆäËûÒÇÆ÷×éºÏ	327	²¨À¼	10	Ò»°ãÃ³Ò×	158835	¸ö	4553	Ç§¿Ë	539,429
202002	90251990	Î´ÁÐÃûÎÂ¶È¼Æ¼°¸ßÎÂ¼Æ,Î´ÓëÆäËûÒÇÆ÷×éºÏ	328	ÂÞÂíÄáÑÇ	10	Ò»°ãÃ³Ò×	18400	¸ö	412	Ç§¿Ë	107,737
202002	90251990	Î´ÁÐÃûÎÂ¶È¼Æ¼°¸ßÎÂ¼Æ,Î´ÓëÆäËûÒÇÆ÷×éºÏ	330	Èðµä	10	Ò»°ãÃ³Ò×	2462	¸ö	239	Ç§¿Ë	71,383
202002	90251990	Î´ÁÐÃûÎÂ¶È¼Æ¼°¸ßÎÂ¼Æ,Î´ÓëÆäËûÒÇÆ÷×éºÏ	331	ÈðÊ¿	10	Ò»°ãÃ³Ò×	13900	¸ö	106	Ç§¿Ë	50,773
202002	90251990	Î´ÁÐÃûÎÂ¶È¼Æ¼°¸ßÎÂ¼Æ,Î´ÓëÆäËûÒÇÆ÷×éºÏ	334	°®É³ÄáÑÇ	10	Ò»°ãÃ³Ò×	24290	¸ö	780	Ç§¿Ë	895,143
202002	90251990	Î´ÁÐÃûÎÂ¶È¼Æ¼°¸ßÎÂ¼Æ,Î´ÓëÆäËûÒÇÆ÷×éºÏ	335	À­ÍÑÎ¬ÑÇ	10	Ò»°ãÃ³Ò×	63	¸ö	5	Ç§¿Ë	1,012
202002	90251990	Î´ÁÐÃûÎÂ¶È¼Æ¼°¸ßÎÂ¼Æ,Î´ÓëÆäËûÒÇÆ÷×éºÏ	336	Á¢ÌÕÍð	10	Ò»°ãÃ³Ò×	2443	¸ö	488	Ç§¿Ë	142,960
202002	90251990	Î´ÁÐÃûÎÂ¶È¼Æ¼°¸ßÎÂ¼Æ,Î´ÓëÆäËûÒÇÆ÷×éºÏ	344	¶íÂÞË¹Áª°î	10	Ò»°ãÃ³Ò×	19823	¸ö	1792	Ç§¿Ë	356,386
202002	90251990	Î´ÁÐÃûÎÂ¶È¼Æ¼°¸ßÎÂ¼Æ,Î´ÓëÆäËûÒÇÆ÷×éºÏ	347	ÎÚ¿ËÀ¼	10	Ò»°ãÃ³Ò×	1701	¸ö	68	Ç§¿Ë	18,339
202002	90251990	Î´ÁÐÃûÎÂ¶È¼Æ¼°¸ßÎÂ¼Æ,Î´ÓëÆäËûÒÇÆ÷×éºÏ	350	Ë¹ÂåÎÄÄáÑÇ	10	Ò»°ãÃ³Ò×	2500	¸ö	117	Ç§¿Ë	20,991
202002	90251990	Î´ÁÐÃûÎÂ¶È¼Æ¼°¸ßÎÂ¼Æ,Î´ÓëÆäËûÒÇÆ÷×éºÏ	351	¿ËÂÞµØÑÇ	10	Ò»°ãÃ³Ò×	580	¸ö	87	Ç§¿Ë	34,241
202002	90251990	Î´ÁÐÃûÎÂ¶È¼Æ¼°¸ßÎÂ¼Æ,Î´ÓëÆäËûÒÇÆ÷×éºÏ	352	½Ý¿Ë	10	Ò»°ãÃ³Ò×	19512	¸ö	399	Ç§¿Ë	106,422
202002	90251990	Î´ÁÐÃûÎÂ¶È¼Æ¼°¸ßÎÂ¼Æ,Î´ÓëÆäËûÒÇÆ÷×éºÏ	353	Ë¹Âå·¥¿Ë	10	Ò»°ãÃ³Ò×	1380	¸ö	113	Ç§¿Ë	9,291
202002	90251990	Î´ÁÐÃûÎÂ¶È¼Æ¼°¸ßÎÂ¼Æ,Î´ÓëÆäËûÒÇÆ÷×éºÏ	402	°¢¸ùÍ¢	10	Ò»°ãÃ³Ò×	9410	¸ö	529	Ç§¿Ë	98,341
202002	90251990	Î´ÁÐÃûÎÂ¶È¼Æ¼°¸ßÎÂ¼Æ,Î´ÓëÆäËûÒÇÆ÷×éºÏ	410	°ÍÎ÷	10	Ò»°ãÃ³Ò×	173360	¸ö	6798	Ç§¿Ë	814,492
202002	90251990	Î´ÁÐÃûÎÂ¶È¼Æ¼°¸ßÎÂ¼Æ,Î´ÓëÆäËûÒÇÆ÷×éºÏ	412	ÖÇÀû	10	Ò»°ãÃ³Ò×	8224	¸ö	974	Ç§¿Ë	94,841
202002	90251990	Î´ÁÐÃûÎÂ¶È¼Æ¼°¸ßÎÂ¼Æ,Î´ÓëÆäËûÒÇÆ÷×éºÏ	413	¸çÂ×±ÈÑÇ	10	Ò»°ãÃ³Ò×	1420	¸ö	241	Ç§¿Ë	45,353
202002	90251990	Î´ÁÐÃûÎÂ¶È¼Æ¼°¸ßÎÂ¼Æ,Î´ÓëÆäËûÒÇÆ÷×éºÏ	415	¸çË¹´ïÀè¼Ó	10	Ò»°ãÃ³Ò×	156	¸ö	10	Ç§¿Ë	43,207
202002	90251990	Î´ÁÐÃûÎÂ¶È¼Æ¼°¸ßÎÂ¼Æ,Î´ÓëÆäËûÒÇÆ÷×éºÏ	419	¶ò¹Ï¶à¶û	10	Ò»°ãÃ³Ò×	9264	¸ö	288	Ç§¿Ë	92,208
202002	90251990	Î´ÁÐÃûÎÂ¶È¼Æ¼°¸ßÎÂ¼Æ,Î´ÓëÆäËûÒÇÆ÷×éºÏ	429	Ä«Î÷¸ç	10	Ò»°ãÃ³Ò×	11569	¸ö	1584	Ç§¿Ë	338,255
202002	90251990	Î´ÁÐÃûÎÂ¶È¼Æ¼°¸ßÎÂ¼Æ,Î´ÓëÆäËûÒÇÆ÷×éºÏ	431	Äá¼ÓÀ­¹Ï	10	Ò»°ãÃ³Ò×	19800	¸ö	683	Ç§¿Ë	92,016
202002	90251990	Î´ÁÐÃûÎÂ¶È¼Æ¼°¸ßÎÂ¼Æ,Î´ÓëÆäËûÒÇÆ÷×éºÏ	432	°ÍÄÃÂí	10	Ò»°ãÃ³Ò×	30	¸ö	2	Ç§¿Ë	121
202002	90251990	Î´ÁÐÃûÎÂ¶È¼Æ¼°¸ßÎÂ¼Æ,Î´ÓëÆäËûÒÇÆ÷×éºÏ	440	Èø¶ûÍß¶à	10	Ò»°ãÃ³Ò×	2160	¸ö	198	Ç§¿Ë	21,860
202002	90251990	Î´ÁÐÃûÎÂ¶È¼Æ¼°¸ßÎÂ¼Æ,Î´ÓëÆäËûÒÇÆ÷×éºÏ	501	¼ÓÄÃ´ó	10	Ò»°ãÃ³Ò×	57644	¸ö	6605	Ç§¿Ë	736,311
202002	90251990	Î´ÁÐÃûÎÂ¶È¼Æ¼°¸ßÎÂ¼Æ,Î´ÓëÆäËûÒÇÆ÷×éºÏ	502	ÃÀ¹ú	10	Ò»°ãÃ³Ò×	570915	¸ö	50060	Ç§¿Ë	8,126,318
202002	90251990	Î´ÁÐÃûÎÂ¶È¼Æ¼°¸ßÎÂ¼Æ,Î´ÓëÆäËûÒÇÆ÷×éºÏ	601	°Ä´óÀûÑÇ	10	Ò»°ãÃ³Ò×	14810	¸ö	711	Ç§¿Ë	166,079
202002	90251990	Î´ÁÐÃûÎÂ¶È¼Æ¼°¸ßÎÂ¼Æ,Î´ÓëÆäËûÒÇÆ÷×éºÏ	609	ÐÂÎ÷À¼	10	Ò»°ãÃ³Ò×	20358	¸ö	380	Ç§¿Ë	72,779
202003	90251990	Î´ÁÐÃûÎÂ¶È¼Æ¼°¸ßÎÂ¼Æ,Î´ÓëÆäËûÒÇÆ÷×éºÏ	102	°ÍÁÖ	10	Ò»°ãÃ³Ò×	2826	¸ö	286	Ç§¿Ë	554,921
202003	90251990	Î´ÁÐÃûÎÂ¶È¼Æ¼°¸ßÎÂ¼Æ,Î´ÓëÆäËûÒÇÆ÷×éºÏ	103	ÃÏ¼ÓÀ­¹ú	10	Ò»°ãÃ³Ò×	1756	¸ö	276	Ç§¿Ë	429,847
202003	90251990	Î´ÁÐÃûÎÂ¶È¼Æ¼°¸ßÎÂ¼Æ,Î´ÓëÆäËûÒÇÆ÷×éºÏ	103	ÃÏ¼ÓÀ­¹ú	11	¹ú¼Ò¼ä¡¢¹ú¼Ê×éÖ¯ÎÞ³¥Ô®ÖúºÍÔùËÍµÄÎï×Ê	1000	¸ö	150	Ç§¿Ë	265,000
202003	90251990	Î´ÁÐÃûÎÂ¶È¼Æ¼°¸ßÎÂ¼Æ,Î´ÓëÆäËûÒÇÆ÷×éºÏ	103	ÃÏ¼ÓÀ­¹ú	12	ÆäËû¾èÔùÎï×Ê	5	¸ö	3	Ç§¿Ë	540
202003	90251990	Î´ÁÐÃûÎÂ¶È¼Æ¼°¸ßÎÂ¼Æ,Î´ÓëÆäËûÒÇÆ÷×éºÏ	105	ÎÄÀ³	10	Ò»°ãÃ³Ò×	1070	¸ö	212	Ç§¿Ë	302,553
202003	90251990	Î´ÁÐÃûÎÂ¶È¼Æ¼°¸ßÎÂ¼Æ,Î´ÓëÆäËûÒÇÆ÷×éºÏ	106	Ãåµé	10	Ò»°ãÃ³Ò×	28124	¸ö	2063	Ç§¿Ë	1,126,037
202003	90251990	Î´ÁÐÃûÎÂ¶È¼Æ¼°¸ßÎÂ¼Æ,Î´ÓëÆäËûÒÇÆ÷×éºÏ	107	¼íÆÒÕ¯	10	Ò»°ãÃ³Ò×	14398	¸ö	1986	Ç§¿Ë	1,272,105
202003	90251990	Î´ÁÐÃûÎÂ¶È¼Æ¼°¸ßÎÂ¼Æ,Î´ÓëÆäËûÒÇÆ÷×éºÏ	107	¼íÆÒÕ¯	12	ÆäËû¾èÔùÎï×Ê	2000	¸ö	295	Ç§¿Ë	604,200
202003	90251990	Î´ÁÐÃûÎÂ¶È¼Æ¼°¸ßÎÂ¼Æ,Î´ÓëÆäËûÒÇÆ÷×éºÏ	108	ÈûÆÖÂ·Ë¹	10	Ò»°ãÃ³Ò×	1460	¸ö	97	Ç§¿Ë	17,542
202003	90251990	Î´ÁÐÃûÎÂ¶È¼Æ¼°¸ßÎÂ¼Æ,Î´ÓëÆäËûÒÇÆ÷×éºÏ	110	ÖÐ¹úÏã¸Û	10	Ò»°ãÃ³Ò×	412366	¸ö	27722	Ç§¿Ë	20,769,160
202003	90251990	Î´ÁÐÃûÎÂ¶È¼Æ¼°¸ßÎÂ¼Æ,Î´ÓëÆäËûÒÇÆ÷×éºÏ	111	Ó¡¶È	10	Ò»°ãÃ³Ò×	640668	¸ö	21974	Ç§¿Ë	10,017,215
202003	90251990	Î´ÁÐÃûÎÂ¶È¼Æ¼°¸ßÎÂ¼Æ,Î´ÓëÆäËûÒÇÆ÷×éºÏ	111	Ó¡¶È	12	ÆäËû¾èÔùÎï×Ê	50	¸ö	6	Ç§¿Ë	10,000
202003	90251990	Î´ÁÐÃûÎÂ¶È¼Æ¼°¸ßÎÂ¼Æ,Î´ÓëÆäËûÒÇÆ÷×éºÏ	112	Ó¡¶ÈÄáÎ÷ÑÇ	10	Ò»°ãÃ³Ò×	520660	¸ö	9576	Ç§¿Ë	7,253,431
202003	90251990	Î´ÁÐÃûÎÂ¶È¼Æ¼°¸ßÎÂ¼Æ,Î´ÓëÆäËûÒÇÆ÷×éºÏ	112	Ó¡¶ÈÄáÎ÷ÑÇ	12	ÆäËû¾èÔùÎï×Ê	200	¸ö	39	Ç§¿Ë	21,736
202003	90251990	Î´ÁÐÃûÎÂ¶È¼Æ¼°¸ßÎÂ¼Æ,Î´ÓëÆäËûÒÇÆ÷×éºÏ	113	ÒÁÀÊ	10	Ò»°ãÃ³Ò×	6427	¸ö	1436	Ç§¿Ë	776,172
202003	90251990	Î´ÁÐÃûÎÂ¶È¼Æ¼°¸ßÎÂ¼Æ,Î´ÓëÆäËûÒÇÆ÷×éºÏ	113	ÒÁÀÊ	11	¹ú¼Ò¼ä¡¢¹ú¼Ê×éÖ¯ÎÞ³¥Ô®ÖúºÍÔùËÍµÄÎï×Ê	520	¸ö	78	Ç§¿Ë	200,200
202003	90251990	Î´ÁÐÃûÎÂ¶È¼Æ¼°¸ßÎÂ¼Æ,Î´ÓëÆäËûÒÇÆ÷×éºÏ	114	ÒÁÀ­¿Ë	10	Ò»°ãÃ³Ò×	7945	¸ö	2230	Ç§¿Ë	155,561
202003	90251990	Î´ÁÐÃûÎÂ¶È¼Æ¼°¸ßÎÂ¼Æ,Î´ÓëÆäËûÒÇÆ÷×éºÏ	115	ÒÔÉ«ÁÐ	10	Ò»°ãÃ³Ò×	20835	¸ö	2097	Ç§¿Ë	1,351,287
202003	90251990	Î´ÁÐÃûÎÂ¶È¼Æ¼°¸ßÎÂ¼Æ,Î´ÓëÆäËûÒÇÆ÷×éºÏ	116	ÈÕ±¾	10	Ò»°ãÃ³Ò×	71074	¸ö	13056	Ç§¿Ë	8,710,737
202003	90251990	Î´ÁÐÃûÎÂ¶È¼Æ¼°¸ßÎÂ¼Æ,Î´ÓëÆäËûÒÇÆ÷×éºÏ	116	ÈÕ±¾	11	¹ú¼Ò¼ä¡¢¹ú¼Ê×éÖ¯ÎÞ³¥Ô®ÖúºÍÔùËÍµÄÎï×Ê	200	¸ö	17	Ç§¿Ë	48,600
202003	90251990	Î´ÁÐÃûÎÂ¶È¼Æ¼°¸ßÎÂ¼Æ,Î´ÓëÆäËûÒÇÆ÷×éºÏ	116	ÈÕ±¾	12	ÆäËû¾èÔùÎï×Ê	10	¸ö	98	Ç§¿Ë	634,000
202003	90251990	Î´ÁÐÃûÎÂ¶È¼Æ¼°¸ßÎÂ¼Æ,Î´ÓëÆäËûÒÇÆ÷×éºÏ	117	Ô¼µ©	10	Ò»°ãÃ³Ò×	1600	¸ö	87	Ç§¿Ë	141,828
202003	90251990	Î´ÁÐÃûÎÂ¶È¼Æ¼°¸ßÎÂ¼Æ,Î´ÓëÆäËûÒÇÆ÷×éºÏ	118	¿ÆÍþÌØ	10	Ò»°ãÃ³Ò×	52500	¸ö	1165	Ç§¿Ë	513,538
202003	90251990	Î´ÁÐÃûÎÂ¶È¼Æ¼°¸ßÎÂ¼Æ,Î´ÓëÆäËûÒÇÆ÷×éºÏ	119	ÀÏÎÎ	10	Ò»°ãÃ³Ò×	7250	¸ö	1386	Ç§¿Ë	1,173,039
202003	90251990	Î´ÁÐÃûÎÂ¶È¼Æ¼°¸ßÎÂ¼Æ,Î´ÓëÆäËûÒÇÆ÷×éºÏ	120	Àè°ÍÄÛ	10	Ò»°ãÃ³Ò×	50	¸ö	7	Ç§¿Ë	11,750
202003	90251990	Î´ÁÐÃûÎÂ¶È¼Æ¼°¸ßÎÂ¼Æ,Î´ÓëÆäËûÒÇÆ÷×éºÏ	121	ÖÐ¹ú°ÄÃÅ	10	Ò»°ãÃ³Ò×	2042	¸ö	4074	Ç§¿Ë	604,094
202003	90251990	Î´ÁÐÃûÎÂ¶È¼Æ¼°¸ßÎÂ¼Æ,Î´ÓëÆäËûÒÇÆ÷×éºÏ	122	ÂíÀ´Î÷ÑÇ	10	Ò»°ãÃ³Ò×	257566	¸ö	17778	Ç§¿Ë	14,801,966
202003	90251990	Î´ÁÐÃûÎÂ¶È¼Æ¼°¸ßÎÂ¼Æ,Î´ÓëÆäËûÒÇÆ÷×éºÏ	123	Âí¶û´ú·ò	10	Ò»°ãÃ³Ò×	320	¸ö	43	Ç§¿Ë	94,446
202003	90251990	Î´ÁÐÃûÎÂ¶È¼Æ¼°¸ßÎÂ¼Æ,Î´ÓëÆäËûÒÇÆ÷×éºÏ	124	ÃÉ¹Å	10	Ò»°ãÃ³Ò×	188	¸ö	39	Ç§¿Ë	62,550
202003	90251990	Î´ÁÐÃûÎÂ¶È¼Æ¼°¸ßÎÂ¼Æ,Î´ÓëÆäËûÒÇÆ÷×éºÏ	125	Äá²´¶ûÁª°îÃñÖ÷¹²ºÍ¹ú	10	Ò»°ãÃ³Ò×	12580	¸ö	530	Ç§¿Ë	295,297
202003	90251990	Î´ÁÐÃûÎÂ¶È¼Æ¼°¸ßÎÂ¼Æ,Î´ÓëÆäËûÒÇÆ÷×éºÏ	126	°¢Âü	10	Ò»°ãÃ³Ò×	1056	¸ö	132	Ç§¿Ë	214,059
202003	90251990	Î´ÁÐÃûÎÂ¶È¼Æ¼°¸ßÎÂ¼Æ,Î´ÓëÆäËûÒÇÆ÷×éºÏ	127	°Í»ùË¹Ì¹	10	Ò»°ãÃ³Ò×	23880	¸ö	1151	Ç§¿Ë	317,417
202003	90251990	Î´ÁÐÃûÎÂ¶È¼Æ¼°¸ßÎÂ¼Æ,Î´ÓëÆäËûÒÇÆ÷×éºÏ	129	·ÆÂÉ±ö	10	Ò»°ãÃ³Ò×	152102	¸ö	26412	Ç§¿Ë	21,229,588
202003	90251990	Î´ÁÐÃûÎÂ¶È¼Æ¼°¸ßÎÂ¼Æ,Î´ÓëÆäËûÒÇÆ÷×éºÏ	129	·ÆÂÉ±ö	12	ÆäËû¾èÔùÎï×Ê	2000	¸ö	168	Ç§¿Ë	486,000
202003	90251990	Î´ÁÐÃûÎÂ¶È¼Æ¼°¸ßÎÂ¼Æ,Î´ÓëÆäËûÒÇÆ÷×éºÏ	130	¿¨Ëþ¶û	10	Ò»°ãÃ³Ò×	2477	¸ö	362	Ç§¿Ë	545,650
202003	90251990	Î´ÁÐÃûÎÂ¶È¼Æ¼°¸ßÎÂ¼Æ,Î´ÓëÆäËûÒÇÆ÷×éºÏ	131	É³ÌØ°¢À­²®	10	Ò»°ãÃ³Ò×	23727	¸ö	5928	Ç§¿Ë	1,296,505
202003	90251990	Î´ÁÐÃûÎÂ¶È¼Æ¼°¸ßÎÂ¼Æ,Î´ÓëÆäËûÒÇÆ÷×éºÏ	132	ÐÂ¼ÓÆÂ	10	Ò»°ãÃ³Ò×	572092	¸ö	25673	Ç§¿Ë	18,426,339
202003	90251990	Î´ÁÐÃûÎÂ¶È¼Æ¼°¸ßÎÂ¼Æ,Î´ÓëÆäËûÒÇÆ÷×éºÏ	133	º«¹ú	10	Ò»°ãÃ³Ò×	525358	¸ö	21617	Ç§¿Ë	8,247,652
202003	90251990	Î´ÁÐÃûÎÂ¶È¼Æ¼°¸ßÎÂ¼Æ,Î´ÓëÆäËûÒÇÆ÷×éºÏ	133	º«¹ú	11	¹ú¼Ò¼ä¡¢¹ú¼Ê×éÖ¯ÎÞ³¥Ô®ÖúºÍÔùËÍµÄÎï×Ê	600	¸ö	50	Ç§¿Ë	145,800
202003	90251990	Î´ÁÐÃûÎÂ¶È¼Æ¼°¸ßÎÂ¼Æ,Î´ÓëÆäËûÒÇÆ÷×éºÏ	133	º«¹ú	12	ÆäËû¾èÔùÎï×Ê	206	¸ö	58	Ç§¿Ë	123,145
202003	90251990	Î´ÁÐÃûÎÂ¶È¼Æ¼°¸ßÎÂ¼Æ,Î´ÓëÆäËûÒÇÆ÷×éºÏ	134	Ë¹ÀïÀ¼¿¨	10	Ò»°ãÃ³Ò×	17533	¸ö	838	Ç§¿Ë	353,699
202003	90251990	Î´ÁÐÃûÎÂ¶È¼Æ¼°¸ßÎÂ¼Æ,Î´ÓëÆäËûÒÇÆ÷×éºÏ	136	Ì©¹ú	10	Ò»°ãÃ³Ò×	685134	¸ö	19030	Ç§¿Ë	13,101,290
202003	90251990	Î´ÁÐÃûÎÂ¶È¼Æ¼°¸ßÎÂ¼Æ,Î´ÓëÆäËûÒÇÆ÷×éºÏ	137	ÍÁ¶úÆä	10	Ò»°ãÃ³Ò×	252884	¸ö	9072	Ç§¿Ë	4,019,823
202003	90251990	Î´ÁÐÃûÎÂ¶È¼Æ¼°¸ßÎÂ¼Æ,Î´ÓëÆäËûÒÇÆ÷×éºÏ	138	°¢ÁªÇõ	10	Ò»°ãÃ³Ò×	97021	¸ö	9007	Ç§¿Ë	6,424,491
202003	90251990	Î´ÁÐÃûÎÂ¶È¼Æ¼°¸ßÎÂ¼Æ,Î´ÓëÆäËûÒÇÆ÷×éºÏ	141	Ô½ÄÏ	10	Ò»°ãÃ³Ò×	666349	¸ö	4768	Ç§¿Ë	4,531,970
202003	90251990	Î´ÁÐÃûÎÂ¶È¼Æ¼°¸ßÎÂ¼Æ,Î´ÓëÆäËûÒÇÆ÷×éºÏ	143	ÖÐ¹úÌ¨Íå	10	Ò»°ãÃ³Ò×	61287	¸ö	7158	Ç§¿Ë	7,040,759
202003	90251990	Î´ÁÐÃûÎÂ¶È¼Æ¼°¸ßÎÂ¼Æ,Î´ÓëÆäËûÒÇÆ÷×éºÏ	145	¹þÈø¿ËË¹Ì¹	10	Ò»°ãÃ³Ò×	114238	¸ö	4052	Ç§¿Ë	738,317
202003	90251990	Î´ÁÐÃûÎÂ¶È¼Æ¼°¸ßÎÂ¼Æ,Î´ÓëÆäËûÒÇÆ÷×éºÏ	145	¹þÈø¿ËË¹Ì¹	11	¹ú¼Ò¼ä¡¢¹ú¼Ê×éÖ¯ÎÞ³¥Ô®ÖúºÍÔùËÍµÄÎï×Ê	500	¸ö	88	Ç§¿Ë	132,500
202003	90251990	Î´ÁÐÃûÎÂ¶È¼Æ¼°¸ßÎÂ¼Æ,Î´ÓëÆäËûÒÇÆ÷×éºÏ	147	Ëþ¼ª¿ËË¹Ì¹	11	¹ú¼Ò¼ä¡¢¹ú¼Ê×éÖ¯ÎÞ³¥Ô®ÖúºÍÔùËÍµÄÎï×Ê	500	¸ö	90	Ç§¿Ë	132,500
202003	90251990	Î´ÁÐÃûÎÂ¶È¼Æ¼°¸ßÎÂ¼Æ,Î´ÓëÆäËûÒÇÆ÷×éºÏ	149	ÎÚ×È±ð¿ËË¹Ì¹	10	Ò»°ãÃ³Ò×	750	¸ö	263	Ç§¿Ë	664,134
202003	90251990	Î´ÁÐÃûÎÂ¶È¼Æ¼°¸ßÎÂ¼Æ,Î´ÓëÆäËûÒÇÆ÷×éºÏ	201	°¢¶û¼°ÀûÑÇ	10	Ò»°ãÃ³Ò×	521	¸ö	49	Ç§¿Ë	16,229
202003	90251990	Î´ÁÐÃûÎÂ¶È¼Æ¼°¸ßÎÂ¼Æ,Î´ÓëÆäËûÒÇÆ÷×éºÏ	201	°¢¶û¼°ÀûÑÇ	11	¹ú¼Ò¼ä¡¢¹ú¼Ê×éÖ¯ÎÞ³¥Ô®ÖúºÍÔùËÍµÄÎï×Ê	4	¸ö	1	Ç§¿Ë	1,353
202003	90251990	Î´ÁÐÃûÎÂ¶È¼Æ¼°¸ßÎÂ¼Æ,Î´ÓëÆäËûÒÇÆ÷×éºÏ	201	°¢¶û¼°ÀûÑÇ	12	ÆäËû¾èÔùÎï×Ê	110	¸ö	25	Ç§¿Ë	52,345
202003	90251990	Î´ÁÐÃûÎÂ¶È¼Æ¼°¸ßÎÂ¼Æ,Î´ÓëÆäËûÒÇÆ÷×éºÏ	202	°²¸çÀ­	10	Ò»°ãÃ³Ò×	10	¸ö	10	Ç§¿Ë	2,100
202003	90251990	Î´ÁÐÃûÎÂ¶È¼Æ¼°¸ßÎÂ¼Æ,Î´ÓëÆäËûÒÇÆ÷×éºÏ	202	°²¸çÀ­	11	¹ú¼Ò¼ä¡¢¹ú¼Ê×éÖ¯ÎÞ³¥Ô®ÖúºÍÔùËÍµÄÎï×Ê	2	¸ö	1	Ç§¿Ë	665
202003	90251990	Î´ÁÐÃûÎÂ¶È¼Æ¼°¸ßÎÂ¼Æ,Î´ÓëÆäËûÒÇÆ÷×éºÏ	203	±´Äþ	11	¹ú¼Ò¼ä¡¢¹ú¼Ê×éÖ¯ÎÞ³¥Ô®ÖúºÍÔùËÍµÄÎï×Ê	3	¸ö	2	Ç§¿Ë	1,518
202003	90251990	Î´ÁÐÃûÎÂ¶È¼Æ¼°¸ßÎÂ¼Æ,Î´ÓëÆäËûÒÇÆ÷×éºÏ	204	²©´ÄÍßÄÉ	10	Ò»°ãÃ³Ò×	200	¸ö	30	Ç§¿Ë	59,510
202003	90251990	Î´ÁÐÃûÎÂ¶È¼Æ¼°¸ßÎÂ¼Æ,Î´ÓëÆäËûÒÇÆ÷×éºÏ	204	²©´ÄÍßÄÉ	11	¹ú¼Ò¼ä¡¢¹ú¼Ê×éÖ¯ÎÞ³¥Ô®ÖúºÍÔùËÍµÄÎï×Ê	303	¸ö	25	Ç§¿Ë	117,018
202003	90251990	Î´ÁÐÃûÎÂ¶È¼Æ¼°¸ßÎÂ¼Æ,Î´ÓëÆäËûÒÇÆ÷×éºÏ	206	¿¦ÂóÂ¡	10	Ò»°ãÃ³Ò×	2580	¸ö	218	Ç§¿Ë	49,652
202003	90251990	Î´ÁÐÃûÎÂ¶È¼Æ¼°¸ßÎÂ¼Æ,Î´ÓëÆäËûÒÇÆ÷×éºÏ	208	·ðµÃ½Ç	10	Ò»°ãÃ³Ò×	100	¸ö	7	Ç§¿Ë	14,002
202003	90251990	Î´ÁÐÃûÎÂ¶È¼Æ¼°¸ßÎÂ¼Æ,Î´ÓëÆäËûÒÇÆ÷×éºÏ	209	ÖÐ·Ç	11	¹ú¼Ò¼ä¡¢¹ú¼Ê×éÖ¯ÎÞ³¥Ô®ÖúºÍÔùËÍµÄÎï×Ê	15	¸ö	4	Ç§¿Ë	3,851
202003	90251990	Î´ÁÐÃûÎÂ¶È¼Æ¼°¸ßÎÂ¼Æ,Î´ÓëÆäËûÒÇÆ÷×éºÏ	211	Õ§µÃ	10	Ò»°ãÃ³Ò×	22	¸ö	173	Ç§¿Ë	61,544
202003	90251990	Î´ÁÐÃûÎÂ¶È¼Æ¼°¸ßÎÂ¼Æ,Î´ÓëÆäËûÒÇÆ÷×éºÏ	211	Õ§µÃ	11	¹ú¼Ò¼ä¡¢¹ú¼Ê×éÖ¯ÎÞ³¥Ô®ÖúºÍÔùËÍµÄÎï×Ê	4	¸ö	1	Ç§¿Ë	2,024
202003	90251990	Î´ÁÐÃûÎÂ¶È¼Æ¼°¸ßÎÂ¼Æ,Î´ÓëÆäËûÒÇÆ÷×éºÏ	212	¿ÆÄ¦ÂÞ	11	¹ú¼Ò¼ä¡¢¹ú¼Ê×éÖ¯ÎÞ³¥Ô®ÖúºÍÔùËÍµÄÎï×Ê	300	¸ö	24	Ç§¿Ë	115,500
202003	90251990	Î´ÁÐÃûÎÂ¶È¼Æ¼°¸ßÎÂ¼Æ,Î´ÓëÆäËûÒÇÆ÷×éºÏ	214	¼ª²¼Ìá	11	¹ú¼Ò¼ä¡¢¹ú¼Ê×éÖ¯ÎÞ³¥Ô®ÖúºÍÔùËÍµÄÎï×Ê	2	¸ö	1	Ç§¿Ë	1,012
202003	90251990	Î´ÁÐÃûÎÂ¶È¼Æ¼°¸ßÎÂ¼Æ,Î´ÓëÆäËûÒÇÆ÷×éºÏ	215	°£¼°	10	Ò»°ãÃ³Ò×	155450	¸ö	4308	Ç§¿Ë	464,337
202003	90251990	Î´ÁÐÃûÎÂ¶È¼Æ¼°¸ßÎÂ¼Æ,Î´ÓëÆäËûÒÇÆ÷×éºÏ	215	°£¼°	12	ÆäËû¾èÔùÎï×Ê	29	¸ö	5	Ç§¿Ë	9,826
202003	90251990	Î´ÁÐÃûÎÂ¶È¼Æ¼°¸ßÎÂ¼Æ,Î´ÓëÆäËûÒÇÆ÷×éºÏ	217	°£Èû¶í±ÈÑÇ	10	Ò»°ãÃ³Ò×	342	¸ö	54	Ç§¿Ë	80,518
202003	90251990	Î´ÁÐÃûÎÂ¶È¼Æ¼°¸ßÎÂ¼Æ,Î´ÓëÆäËûÒÇÆ÷×éºÏ	217	°£Èû¶í±ÈÑÇ	11	¹ú¼Ò¼ä¡¢¹ú¼Ê×éÖ¯ÎÞ³¥Ô®ÖúºÍÔùËÍµÄÎï×Ê	500	¸ö	40	Ç§¿Ë	256,183
202003	90251990	Î´ÁÐÃûÎÂ¶È¼Æ¼°¸ßÎÂ¼Æ,Î´ÓëÆäËûÒÇÆ÷×éºÏ	218	¼ÓÅî	10	Ò»°ãÃ³Ò×	17000	¸ö	2589	Ç§¿Ë	3,801,932
202003	90251990	Î´ÁÐÃûÎÂ¶È¼Æ¼°¸ßÎÂ¼Æ,Î´ÓëÆäËûÒÇÆ÷×éºÏ	219	¸Ô±ÈÑÇ	11	¹ú¼Ò¼ä¡¢¹ú¼Ê×éÖ¯ÎÞ³¥Ô®ÖúºÍÔùËÍµÄÎï×Ê	2	¸ö	2	Ç§¿Ë	677
202003	90251990	Î´ÁÐÃûÎÂ¶È¼Æ¼°¸ßÎÂ¼Æ,Î´ÓëÆäËûÒÇÆ÷×éºÏ	220	¼ÓÄÉ	10	Ò»°ãÃ³Ò×	40	¸ö	12	Ç§¿Ë	13,162
202003	90251990	Î´ÁÐÃûÎÂ¶È¼Æ¼°¸ßÎÂ¼Æ,Î´ÓëÆäËûÒÇÆ÷×éºÏ	221	¼¸ÄÚÑÇ	10	Ò»°ãÃ³Ò×	11	¸ö	4	Ç§¿Ë	348
202003	90251990	Î´ÁÐÃûÎÂ¶È¼Æ¼°¸ßÎÂ¼Æ,Î´ÓëÆäËûÒÇÆ÷×éºÏ	223	¿ÆÌØµÏÍß	10	Ò»°ãÃ³Ò×	3381	¸ö	494	Ç§¿Ë	233,750
202003	90251990	Î´ÁÐÃûÎÂ¶È¼Æ¼°¸ßÎÂ¼Æ,Î´ÓëÆäËûÒÇÆ÷×éºÏ	224	¿ÏÄáÑÇ	10	Ò»°ãÃ³Ò×	2760	¸ö	299	Ç§¿Ë	597,957
202003	90251990	Î´ÁÐÃûÎÂ¶È¼Æ¼°¸ßÎÂ¼Æ,Î´ÓëÆäËûÒÇÆ÷×éºÏ	226	Àû±ÈÑÇ	10	Ò»°ãÃ³Ò×	2900	¸ö	136	Ç§¿Ë	170,463
202003	90251990	Î´ÁÐÃûÎÂ¶È¼Æ¼°¸ßÎÂ¼Æ,Î´ÓëÆäËûÒÇÆ÷×éºÏ	227	Âí´ï¼ÓË¹¼Ó	10	Ò»°ãÃ³Ò×	16	¸ö	33	Ç§¿Ë	3,557
202003	90251990	Î´ÁÐÃûÎÂ¶È¼Æ¼°¸ßÎÂ¼Æ,Î´ÓëÆäËûÒÇÆ÷×éºÏ	227	Âí´ï¼ÓË¹¼Ó	11	¹ú¼Ò¼ä¡¢¹ú¼Ê×éÖ¯ÎÞ³¥Ô®ÖúºÍÔùËÍµÄÎï×Ê	15	¸ö	8	Ç§¿Ë	4,991
202003	90251990	Î´ÁÐÃûÎÂ¶È¼Æ¼°¸ßÎÂ¼Æ,Î´ÓëÆäËûÒÇÆ÷×éºÏ	228	ÂíÀ­Î¬	10	Ò»°ãÃ³Ò×	4	¸ö	1	Ç§¿Ë	84
202003	90251990	Î´ÁÐÃûÎÂ¶È¼Æ¼°¸ßÎÂ¼Æ,Î´ÓëÆäËûÒÇÆ÷×éºÏ	228	ÂíÀ­Î¬	11	¹ú¼Ò¼ä¡¢¹ú¼Ê×éÖ¯ÎÞ³¥Ô®ÖúºÍÔùËÍµÄÎï×Ê	300	¸ö	24	Ç§¿Ë	115,500
202003	90251990	Î´ÁÐÃûÎÂ¶È¼Æ¼°¸ßÎÂ¼Æ,Î´ÓëÆäËûÒÇÆ÷×éºÏ	231	Ã«ÀïÇóË¹	10	Ò»°ãÃ³Ò×	5577	¸ö	296	Ç§¿Ë	75,644
202003	90251990	Î´ÁÐÃûÎÂ¶È¼Æ¼°¸ßÎÂ¼Æ,Î´ÓëÆäËûÒÇÆ÷×éºÏ	232	Ä¦Âå¸ç	10	Ò»°ãÃ³Ò×	20020	¸ö	413	Ç§¿Ë	8,904
202003	90251990	Î´ÁÐÃûÎÂ¶È¼Æ¼°¸ßÎÂ¼Æ,Î´ÓëÆäËûÒÇÆ÷×éºÏ	233	ÄªÉ£±È¿Ë	11	¹ú¼Ò¼ä¡¢¹ú¼Ê×éÖ¯ÎÞ³¥Ô®ÖúºÍÔùËÍµÄÎï×Ê	300	¸ö	24	Ç§¿Ë	115,500
202003	90251990	Î´ÁÐÃûÎÂ¶È¼Æ¼°¸ßÎÂ¼Æ,Î´ÓëÆäËûÒÇÆ÷×éºÏ	234	ÄÉÃ×±ÈÑÇ	10	Ò»°ãÃ³Ò×	103	¸ö	2	Ç§¿Ë	5,691
202003	90251990	Î´ÁÐÃûÎÂ¶È¼Æ¼°¸ßÎÂ¼Æ,Î´ÓëÆäËûÒÇÆ÷×éºÏ	234	ÄÉÃ×±ÈÑÇ	11	¹ú¼Ò¼ä¡¢¹ú¼Ê×éÖ¯ÎÞ³¥Ô®ÖúºÍÔùËÍµÄÎï×Ê	4	¸ö	2	Ç§¿Ë	2,024
202003	90251990	Î´ÁÐÃûÎÂ¶È¼Æ¼°¸ßÎÂ¼Æ,Î´ÓëÆäËûÒÇÆ÷×éºÏ	236	ÄáÈÕÀûÑÇ	10	Ò»°ãÃ³Ò×	49171	¸ö	2058	Ç§¿Ë	955,645
202003	90251990	Î´ÁÐÃûÎÂ¶È¼Æ¼°¸ßÎÂ¼Æ,Î´ÓëÆäËûÒÇÆ÷×éºÏ	236	ÄáÈÕÀûÑÇ	11	¹ú¼Ò¼ä¡¢¹ú¼Ê×éÖ¯ÎÞ³¥Ô®ÖúºÍÔùËÍµÄÎï×Ê	500	¸ö	40	Ç§¿Ë	179,000
202003	90251990	Î´ÁÐÃûÎÂ¶È¼Æ¼°¸ßÎÂ¼Æ,Î´ÓëÆäËûÒÇÆ÷×éºÏ	238	Â¬Íú´ï	11	¹ú¼Ò¼ä¡¢¹ú¼Ê×éÖ¯ÎÞ³¥Ô®ÖúºÍÔùËÍµÄÎï×Ê	2	¸ö	1	Ç§¿Ë	1,012
202003	90251990	Î´ÁÐÃûÎÂ¶È¼Æ¼°¸ßÎÂ¼Æ,Î´ÓëÆäËûÒÇÆ÷×éºÏ	240	ÈûÄÚ¼Ó¶û	11	¹ú¼Ò¼ä¡¢¹ú¼Ê×éÖ¯ÎÞ³¥Ô®ÖúºÍÔùËÍµÄÎï×Ê	500	¸ö	40	Ç§¿Ë	179,000
202003	90251990	Î´ÁÐÃûÎÂ¶È¼Æ¼°¸ßÎÂ¼Æ,Î´ÓëÆäËûÒÇÆ÷×éºÏ	241	ÈûÉà¶û	11	¹ú¼Ò¼ä¡¢¹ú¼Ê×éÖ¯ÎÞ³¥Ô®ÖúºÍÔùËÍµÄÎï×Ê	11	¸ö	17	Ç§¿Ë	4,283
202003	90251990	Î´ÁÐÃûÎÂ¶È¼Æ¼°¸ßÎÂ¼Æ,Î´ÓëÆäËûÒÇÆ÷×éºÏ	243	Ë÷ÂíÀï	10	Ò»°ãÃ³Ò×	200	¸ö	10	Ç§¿Ë	13,176
202003	90251990	Î´ÁÐÃûÎÂ¶È¼Æ¼°¸ßÎÂ¼Æ,Î´ÓëÆäËûÒÇÆ÷×éºÏ	244	ÄÏ·Ç	10	Ò»°ãÃ³Ò×	54313	¸ö	1629	Ç§¿Ë	1,135,879
202003	90251990	Î´ÁÐÃûÎÂ¶È¼Æ¼°¸ßÎÂ¼Æ,Î´ÓëÆäËûÒÇÆ÷×éºÏ	247	Ì¹É£ÄáÑÇ	10	Ò»°ãÃ³Ò×	1057	¸ö	112	Ç§¿Ë	250,679
202003	90251990	Î´ÁÐÃûÎÂ¶È¼Æ¼°¸ßÎÂ¼Æ,Î´ÓëÆäËûÒÇÆ÷×éºÏ	247	Ì¹É£ÄáÑÇ	11	¹ú¼Ò¼ä¡¢¹ú¼Ê×éÖ¯ÎÞ³¥Ô®ÖúºÍÔùËÍµÄÎï×Ê	13	¸ö	20	Ç§¿Ë	3,798
202003	90251990	Î´ÁÐÃûÎÂ¶È¼Æ¼°¸ßÎÂ¼Æ,Î´ÓëÆäËûÒÇÆ÷×éºÏ	248	¶à¸ç	10	Ò»°ãÃ³Ò×	17	¸ö	9	Ç§¿Ë	595
202003	90251990	Î´ÁÐÃûÎÂ¶È¼Æ¼°¸ßÎÂ¼Æ,Î´ÓëÆäËûÒÇÆ÷×éºÏ	248	¶à¸ç	11	¹ú¼Ò¼ä¡¢¹ú¼Ê×éÖ¯ÎÞ³¥Ô®ÖúºÍÔùËÍµÄÎï×Ê	4	¸ö	1	Ç§¿Ë	2,024
202003	90251990	Î´ÁÐÃûÎÂ¶È¼Æ¼°¸ßÎÂ¼Æ,Î´ÓëÆäËûÒÇÆ÷×éºÏ	249	Í»ÄáË¹	10	Ò»°ãÃ³Ò×	120	¸ö	21	Ç§¿Ë	24,504
202003	90251990	Î´ÁÐÃûÎÂ¶È¼Æ¼°¸ßÎÂ¼Æ,Î´ÓëÆäËûÒÇÆ÷×éºÏ	249	Í»ÄáË¹	11	¹ú¼Ò¼ä¡¢¹ú¼Ê×éÖ¯ÎÞ³¥Ô®ÖúºÍÔùËÍµÄÎï×Ê	3	¸ö	2	Ç§¿Ë	1,015
202003	90251990	Î´ÁÐÃûÎÂ¶È¼Æ¼°¸ßÎÂ¼Æ,Î´ÓëÆäËûÒÇÆ÷×éºÏ	250	ÎÚ¸É´ï	10	Ò»°ãÃ³Ò×	2790	¸ö	559	Ç§¿Ë	157,800
202003	90251990	Î´ÁÐÃûÎÂ¶È¼Æ¼°¸ßÎÂ¼Æ,Î´ÓëÆäËûÒÇÆ÷×éºÏ	250	ÎÚ¸É´ï	11	¹ú¼Ò¼ä¡¢¹ú¼Ê×éÖ¯ÎÞ³¥Ô®ÖúºÍÔùËÍµÄÎï×Ê	5	¸ö	1	Ç§¿Ë	2,531
202003	90251990	Î´ÁÐÃûÎÂ¶È¼Æ¼°¸ßÎÂ¼Æ,Î´ÓëÆäËûÒÇÆ÷×éºÏ	251	²¼»ùÄÉ·¨Ë÷	10	Ò»°ãÃ³Ò×	100	¸ö	30	Ç§¿Ë	33,186
202003	90251990	Î´ÁÐÃûÎÂ¶È¼Æ¼°¸ßÎÂ¼Æ,Î´ÓëÆäËûÒÇÆ÷×éºÏ	252	¸Õ¹û(½ð)	10	Ò»°ãÃ³Ò×	803	¸ö	250	Ç§¿Ë	118,301
202003	90251990	Î´ÁÐÃûÎÂ¶È¼Æ¼°¸ßÎÂ¼Æ,Î´ÓëÆäËûÒÇÆ÷×éºÏ	253	ÔÞ±ÈÑÇ	10	Ò»°ãÃ³Ò×	2070	¸ö	256	Ç§¿Ë	2,967,372
202003	90251990	Î´ÁÐÃûÎÂ¶È¼Æ¼°¸ßÎÂ¼Æ,Î´ÓëÆäËûÒÇÆ÷×éºÏ	254	½ò°Í²¼Î¤	10	Ò»°ãÃ³Ò×	250	¸ö	37	Ç§¿Ë	18,650
202003	90251990	Î´ÁÐÃûÎÂ¶È¼Æ¼°¸ßÎÂ¼Æ,Î´ÓëÆäËûÒÇÆ÷×éºÏ	254	½ò°Í²¼Î¤	11	¹ú¼Ò¼ä¡¢¹ú¼Ê×éÖ¯ÎÞ³¥Ô®ÖúºÍÔùËÍµÄÎï×Ê	502	¸ö	40	Ç§¿Ë	193,512
202003	90251990	Î´ÁÐÃûÎÂ¶È¼Æ¼°¸ßÎÂ¼Æ,Î´ÓëÆäËûÒÇÆ÷×éºÏ	255	À³Ë÷ÍÐ	11	¹ú¼Ò¼ä¡¢¹ú¼Ê×éÖ¯ÎÞ³¥Ô®ÖúºÍÔùËÍµÄÎï×Ê	5	¸ö	1	Ç§¿Ë	2,531
202003	90251990	Î´ÁÐÃûÎÂ¶È¼Æ¼°¸ßÎÂ¼Æ,Î´ÓëÆäËûÒÇÆ÷×éºÏ	258	¶òÁ¢ÌØÀïÑÇ	11	¹ú¼Ò¼ä¡¢¹ú¼Ê×éÖ¯ÎÞ³¥Ô®ÖúºÍÔùËÍµÄÎï×Ê	300	¸ö	24	Ç§¿Ë	115,500
202003	90251990	Î´ÁÐÃûÎÂ¶È¼Æ¼°¸ßÎÂ¼Æ,Î´ÓëÆäËûÒÇÆ÷×éºÏ	260	ÄÏËÕµ¤¹²ºÍ¹ú	10	Ò»°ãÃ³Ò×	25	¸ö	20	Ç§¿Ë	7,044
202003	90251990	Î´ÁÐÃûÎÂ¶È¼Æ¼°¸ßÎÂ¼Æ,Î´ÓëÆäËûÒÇÆ÷×éºÏ	260	ÄÏËÕµ¤¹²ºÍ¹ú	11	¹ú¼Ò¼ä¡¢¹ú¼Ê×éÖ¯ÎÞ³¥Ô®ÖúºÍÔùËÍµÄÎï×Ê	2	¸ö	1	Ç§¿Ë	1,012
202003	90251990	Î´ÁÐÃûÎÂ¶È¼Æ¼°¸ßÎÂ¼Æ,Î´ÓëÆäËûÒÇÆ÷×éºÏ	301	±ÈÀûÊ±	10	Ò»°ãÃ³Ò×	9259	¸ö	1090	Ç§¿Ë	1,313,826
202003	90251990	Î´ÁÐÃûÎÂ¶È¼Æ¼°¸ßÎÂ¼Æ,Î´ÓëÆäËûÒÇÆ÷×éºÏ	302	µ¤Âó	10	Ò»°ãÃ³Ò×	33228	¸ö	1601	Ç§¿Ë	557,910
202003	90251990	Î´ÁÐÃûÎÂ¶È¼Æ¼°¸ßÎÂ¼Æ,Î´ÓëÆäËûÒÇÆ÷×éºÏ	303	Ó¢¹ú	10	Ò»°ãÃ³Ò×	216619	¸ö	13050	Ç§¿Ë	5,604,897
202003	90251990	Î´ÁÐÃûÎÂ¶È¼Æ¼°¸ßÎÂ¼Æ,Î´ÓëÆäËûÒÇÆ÷×éºÏ	304	µÂ¹ú	10	Ò»°ãÃ³Ò×	657791	¸ö	33963	Ç§¿Ë	11,261,061
202003	90251990	Î´ÁÐÃûÎÂ¶È¼Æ¼°¸ßÎÂ¼Æ,Î´ÓëÆäËûÒÇÆ÷×éºÏ	305	·¨¹ú	10	Ò»°ãÃ³Ò×	162320	¸ö	8562	Ç§¿Ë	4,512,451
202003	90251990	Î´ÁÐÃûÎÂ¶È¼Æ¼°¸ßÎÂ¼Æ,Î´ÓëÆäËûÒÇÆ÷×éºÏ	305	·¨¹ú	11	¹ú¼Ò¼ä¡¢¹ú¼Ê×éÖ¯ÎÞ³¥Ô®ÖúºÍÔùËÍµÄÎï×Ê	200	¸ö	17	Ç§¿Ë	48,600
202003	90251990	Î´ÁÐÃûÎÂ¶È¼Æ¼°¸ßÎÂ¼Æ,Î´ÓëÆäËûÒÇÆ÷×éºÏ	306	°®¶ûÀ¼	10	Ò»°ãÃ³Ò×	17798	¸ö	798	Ç§¿Ë	828,534
202003	90251990	Î´ÁÐÃûÎÂ¶È¼Æ¼°¸ßÎÂ¼Æ,Î´ÓëÆäËûÒÇÆ÷×éºÏ	307	Òâ´óÀû	10	Ò»°ãÃ³Ò×	187486	¸ö	8743	Ç§¿Ë	4,706,055
202003	90251990	Î´ÁÐÃûÎÂ¶È¼Æ¼°¸ßÎÂ¼Æ,Î´ÓëÆäËûÒÇÆ÷×éºÏ	307	Òâ´óÀû	11	¹ú¼Ò¼ä¡¢¹ú¼Ê×éÖ¯ÎÞ³¥Ô®ÖúºÍÔùËÍµÄÎï×Ê	1000	¸ö	85	Ç§¿Ë	243,000
202003	90251990	Î´ÁÐÃûÎÂ¶È¼Æ¼°¸ßÎÂ¼Æ,Î´ÓëÆäËûÒÇÆ÷×éºÏ	307	Òâ´óÀû	12	ÆäËû¾èÔùÎï×Ê	400	¸ö	32	Ç§¿Ë	127,517
202003	90251990	Î´ÁÐÃûÎÂ¶È¼Æ¼°¸ßÎÂ¼Æ,Î´ÓëÆäËûÒÇÆ÷×éºÏ	308	Â¬É­±¤	10	Ò»°ãÃ³Ò×	2789	¸ö	511	Ç§¿Ë	178,929
202003	90251990	Î´ÁÐÃûÎÂ¶È¼Æ¼°¸ßÎÂ¼Æ,Î´ÓëÆäËûÒÇÆ÷×éºÏ	309	ºÉÀ¼	10	Ò»°ãÃ³Ò×	84453	¸ö	3178	Ç§¿Ë	1,142,322
202003	90251990	Î´ÁÐÃûÎÂ¶È¼Æ¼°¸ßÎÂ¼Æ,Î´ÓëÆäËûÒÇÆ÷×éºÏ	310	Ï£À°	10	Ò»°ãÃ³Ò×	13679	¸ö	501	Ç§¿Ë	57,239
202003	90251990	Î´ÁÐÃûÎÂ¶È¼Æ¼°¸ßÎÂ¼Æ,Î´ÓëÆäËûÒÇÆ÷×éºÏ	311	ÆÏÌÑÑÀ	10	Ò»°ãÃ³Ò×	14825	¸ö	551	Ç§¿Ë	404,035
202003	90251990	Î´ÁÐÃûÎÂ¶È¼Æ¼°¸ßÎÂ¼Æ,Î´ÓëÆäËûÒÇÆ÷×éºÏ	312	Î÷°àÑÀ	10	Ò»°ãÃ³Ò×	20939	¸ö	1999	Ç§¿Ë	1,905,193
202003	90251990	Î´ÁÐÃûÎÂ¶È¼Æ¼°¸ßÎÂ¼Æ,Î´ÓëÆäËûÒÇÆ÷×éºÏ	315	°ÂµØÀû	10	Ò»°ãÃ³Ò×	2147	¸ö	77	Ç§¿Ë	32,948
202003	90251990	Î´ÁÐÃûÎÂ¶È¼Æ¼°¸ßÎÂ¼Æ,Î´ÓëÆäËûÒÇÆ÷×éºÏ	316	±£¼ÓÀûÑÇ	10	Ò»°ãÃ³Ò×	3270	¸ö	154	Ç§¿Ë	17,177
202003	90251990	Î´ÁÐÃûÎÂ¶È¼Æ¼°¸ßÎÂ¼Æ,Î´ÓëÆäËûÒÇÆ÷×éºÏ	318	·ÒÀ¼	10	Ò»°ãÃ³Ò×	48	¸ö	1	Ç§¿Ë	3,712
202003	90251990	Î´ÁÐÃûÎÂ¶È¼Æ¼°¸ßÎÂ¼Æ,Î´ÓëÆäËûÒÇÆ÷×éºÏ	321	ÐÙÑÀÀû	10	Ò»°ãÃ³Ò×	6074	¸ö	594	Ç§¿Ë	854,984
202003	90251990	Î´ÁÐÃûÎÂ¶È¼Æ¼°¸ßÎÂ¼Æ,Î´ÓëÆäËûÒÇÆ÷×éºÏ	322	±ùµº	10	Ò»°ãÃ³Ò×	140	¸ö	3	Ç§¿Ë	9,147
202003	90251990	Î´ÁÐÃûÎÂ¶È¼Æ¼°¸ßÎÂ¼Æ,Î´ÓëÆäËûÒÇÆ÷×éºÏ	324	Âí¶úËû	10	Ò»°ãÃ³Ò×	49	¸ö	175	Ç§¿Ë	48,033
202003	90251990	Î´ÁÐÃûÎÂ¶È¼Æ¼°¸ßÎÂ¼Æ,Î´ÓëÆäËûÒÇÆ÷×éºÏ	324	Âí¶úËû	11	¹ú¼Ò¼ä¡¢¹ú¼Ê×éÖ¯ÎÞ³¥Ô®ÖúºÍÔùËÍµÄÎï×Ê	5	¸ö	1	Ç§¿Ë	2,051
202003	90251990	Î´ÁÐÃûÎÂ¶È¼Æ¼°¸ßÎÂ¼Æ,Î´ÓëÆäËûÒÇÆ÷×éºÏ	326	Å²Íþ	10	Ò»°ãÃ³Ò×	1000	¸ö	6	Ç§¿Ë	5,251
202003	90251990	Î´ÁÐÃûÎÂ¶È¼Æ¼°¸ßÎÂ¼Æ,Î´ÓëÆäËûÒÇÆ÷×éºÏ	326	Å²Íþ	12	ÆäËû¾èÔùÎï×Ê	1000	¸ö	84	Ç§¿Ë	260,000
202003	90251990	Î´ÁÐÃûÎÂ¶È¼Æ¼°¸ßÎÂ¼Æ,Î´ÓëÆäËûÒÇÆ÷×éºÏ	327	²¨À¼	10	Ò»°ãÃ³Ò×	208290	¸ö	4620	Ç§¿Ë	4,548,267
202003	90251990	Î´ÁÐÃûÎÂ¶È¼Æ¼°¸ßÎÂ¼Æ,Î´ÓëÆäËûÒÇÆ÷×éºÏ	328	ÂÞÂíÄáÑÇ	10	Ò»°ãÃ³Ò×	6809	¸ö	361	Ç§¿Ë	212,987
202003	90251990	Î´ÁÐÃûÎÂ¶È¼Æ¼°¸ßÎÂ¼Æ,Î´ÓëÆäËûÒÇÆ÷×éºÏ	330	Èðµä	10	Ò»°ãÃ³Ò×	49648	¸ö	5356	Ç§¿Ë	650,167
202003	90251990	Î´ÁÐÃûÎÂ¶È¼Æ¼°¸ßÎÂ¼Æ,Î´ÓëÆäËûÒÇÆ÷×éºÏ	331	ÈðÊ¿	10	Ò»°ãÃ³Ò×	43547	¸ö	1867	Ç§¿Ë	504,863
202003	90251990	Î´ÁÐÃûÎÂ¶È¼Æ¼°¸ßÎÂ¼Æ,Î´ÓëÆäËûÒÇÆ÷×éºÏ	334	°®É³ÄáÑÇ	10	Ò»°ãÃ³Ò×	23950	¸ö	806	Ç§¿Ë	880,871
202003	90251990	Î´ÁÐÃûÎÂ¶È¼Æ¼°¸ßÎÂ¼Æ,Î´ÓëÆäËûÒÇÆ÷×éºÏ	335	À­ÍÑÎ¬ÑÇ	10	Ò»°ãÃ³Ò×	332	¸ö	15	Ç§¿Ë	3,449
202003	90251990	Î´ÁÐÃûÎÂ¶È¼Æ¼°¸ßÎÂ¼Æ,Î´ÓëÆäËûÒÇÆ÷×éºÏ	336	Á¢ÌÕÍð	10	Ò»°ãÃ³Ò×	5060	¸ö	254	Ç§¿Ë	34,090
202003	90251990	Î´ÁÐÃûÎÂ¶È¼Æ¼°¸ßÎÂ¼Æ,Î´ÓëÆäËûÒÇÆ÷×éºÏ	337	¸ñÂ³¼ªÑÇ	10	Ò»°ãÃ³Ò×	60	¸ö	13	Ç§¿Ë	15,246
202003	90251990	Î´ÁÐÃûÎÂ¶È¼Æ¼°¸ßÎÂ¼Æ,Î´ÓëÆäËûÒÇÆ÷×éºÏ	338	ÑÇÃÀÄáÑÇ	10	Ò»°ãÃ³Ò×	1720	¸ö	102	Ç§¿Ë	32,443
202003	90251990	Î´ÁÐÃûÎÂ¶È¼Æ¼°¸ßÎÂ¼Æ,Î´ÓëÆäËûÒÇÆ÷×éºÏ	339	°¢Èû°Ý½®	10	Ò»°ãÃ³Ò×	769	¸ö	289	Ç§¿Ë	354,989
202003	90251990	Î´ÁÐÃûÎÂ¶È¼Æ¼°¸ßÎÂ¼Æ,Î´ÓëÆäËûÒÇÆ÷×éºÏ	340	°×¶íÂÞË¹	10	Ò»°ãÃ³Ò×	4250	¸ö	200	Ç§¿Ë	8,927
202003	90251990	Î´ÁÐÃûÎÂ¶È¼Æ¼°¸ßÎÂ¼Æ,Î´ÓëÆäËûÒÇÆ÷×éºÏ	340	°×¶íÂÞË¹	11	¹ú¼Ò¼ä¡¢¹ú¼Ê×éÖ¯ÎÞ³¥Ô®ÖúºÍÔùËÍµÄÎï×Ê	500	¸ö	93	Ç§¿Ë	132,500
202003	90251990	Î´ÁÐÃûÎÂ¶È¼Æ¼°¸ßÎÂ¼Æ,Î´ÓëÆäËûÒÇÆ÷×éºÏ	344	¶íÂÞË¹Áª°î	10	Ò»°ãÃ³Ò×	291855	¸ö	10140	Ç§¿Ë	10,388,441
202003	90251990	Î´ÁÐÃûÎÂ¶È¼Æ¼°¸ßÎÂ¼Æ,Î´ÓëÆäËûÒÇÆ÷×éºÏ	347	ÎÚ¿ËÀ¼	10	Ò»°ãÃ³Ò×	2120	¸ö	324	Ç§¿Ë	752,391
202003	90251990	Î´ÁÐÃûÎÂ¶È¼Æ¼°¸ßÎÂ¼Æ,Î´ÓëÆäËûÒÇÆ÷×éºÏ	347	ÎÚ¿ËÀ¼	11	¹ú¼Ò¼ä¡¢¹ú¼Ê×éÖ¯ÎÞ³¥Ô®ÖúºÍÔùËÍµÄÎï×Ê	500	¸ö	93	Ç§¿Ë	132,500
202003	90251990	Î´ÁÐÃûÎÂ¶È¼Æ¼°¸ßÎÂ¼Æ,Î´ÓëÆäËûÒÇÆ÷×éºÏ	350	Ë¹ÂåÎÄÄáÑÇ	10	Ò»°ãÃ³Ò×	821	¸ö	36	Ç§¿Ë	138,293
202003	90251990	Î´ÁÐÃûÎÂ¶È¼Æ¼°¸ßÎÂ¼Æ,Î´ÓëÆäËûÒÇÆ÷×éºÏ	351	¿ËÂÞµØÑÇ	10	Ò»°ãÃ³Ò×	1000	¸ö	180	Ç§¿Ë	46,720
202003	90251990	Î´ÁÐÃûÎÂ¶È¼Æ¼°¸ßÎÂ¼Æ,Î´ÓëÆäËûÒÇÆ÷×éºÏ	352	½Ý¿Ë	10	Ò»°ãÃ³Ò×	26757	¸ö	760	Ç§¿Ë	779,438
202003	90251990	Î´ÁÐÃûÎÂ¶È¼Æ¼°¸ßÎÂ¼Æ,Î´ÓëÆäËûÒÇÆ÷×éºÏ	353	Ë¹Âå·¥¿Ë	10	Ò»°ãÃ³Ò×	100	¸ö	10	Ç§¿Ë	19,165
202003	90251990	Î´ÁÐÃûÎÂ¶È¼Æ¼°¸ßÎÂ¼Æ,Î´ÓëÆäËûÒÇÆ÷×éºÏ	354	±±ÂíÆä¶Ù¹²ºÍ¹ú	10	Ò»°ãÃ³Ò×	30002	¸ö	45	Ç§¿Ë	62,556
202003	90251990	Î´ÁÐÃûÎÂ¶È¼Æ¼°¸ßÎÂ¼Æ,Î´ÓëÆäËûÒÇÆ÷×éºÏ	358	Èû¶ûÎ¬ÑÇ	10	Ò»°ãÃ³Ò×	102	¸ö	16	Ç§¿Ë	4,392
202003	90251990	Î´ÁÐÃûÎÂ¶È¼Æ¼°¸ßÎÂ¼Æ,Î´ÓëÆäËûÒÇÆ÷×éºÏ	402	°¢¸ùÍ¢	10	Ò»°ãÃ³Ò×	15708	¸ö	691	Ç§¿Ë	153,953
202003	90251990	Î´ÁÐÃûÎÂ¶È¼Æ¼°¸ßÎÂ¼Æ,Î´ÓëÆäËûÒÇÆ÷×éºÏ	402	°¢¸ùÍ¢	12	ÆäËû¾èÔùÎï×Ê	50	¸ö	10	Ç§¿Ë	19,000
202003	90251990	Î´ÁÐÃûÎÂ¶È¼Æ¼°¸ßÎÂ¼Æ,Î´ÓëÆäËûÒÇÆ÷×éºÏ	405	°Í°Í¶àË¹	11	¹ú¼Ò¼ä¡¢¹ú¼Ê×éÖ¯ÎÞ³¥Ô®ÖúºÍÔùËÍµÄÎï×Ê	4	¸ö	2	Ç§¿Ë	1,249
202003	90251990	Î´ÁÐÃûÎÂ¶È¼Æ¼°¸ßÎÂ¼Æ,Î´ÓëÆäËûÒÇÆ÷×éºÏ	408	¶àÃñ×å²£ÀûÎ¬ÑÇ¹ú	10	Ò»°ãÃ³Ò×	330	¸ö	91	Ç§¿Ë	105,424
202003	90251990	Î´ÁÐÃûÎÂ¶È¼Æ¼°¸ßÎÂ¼Æ,Î´ÓëÆäËûÒÇÆ÷×éºÏ	410	°ÍÎ÷	10	Ò»°ãÃ³Ò×	615961	¸ö	22568	Ç§¿Ë	2,717,134
202003	90251990	Î´ÁÐÃûÎÂ¶È¼Æ¼°¸ßÎÂ¼Æ,Î´ÓëÆäËûÒÇÆ÷×éºÏ	412	ÖÇÀû	10	Ò»°ãÃ³Ò×	103057	¸ö	2182	Ç§¿Ë	907,302
202003	90251990	Î´ÁÐÃûÎÂ¶È¼Æ¼°¸ßÎÂ¼Æ,Î´ÓëÆäËûÒÇÆ÷×éºÏ	413	¸çÂ×±ÈÑÇ	10	Ò»°ãÃ³Ò×	5141	¸ö	291	Ç§¿Ë	78,183
202003	90251990	Î´ÁÐÃûÎÂ¶È¼Æ¼°¸ßÎÂ¼Æ,Î´ÓëÆäËûÒÇÆ÷×éºÏ	414	¶àÃ×Äá¿Ë	11	¹ú¼Ò¼ä¡¢¹ú¼Ê×éÖ¯ÎÞ³¥Ô®ÖúºÍÔùËÍµÄÎï×Ê	6	¸ö	3	Ç§¿Ë	1,782
202003	90251990	Î´ÁÐÃûÎÂ¶È¼Æ¼°¸ßÎÂ¼Æ,Î´ÓëÆäËûÒÇÆ÷×éºÏ	415	¸çË¹´ïÀè¼Ó	10	Ò»°ãÃ³Ò×	2028	¸ö	57	Ç§¿Ë	61,417
202003	90251990	Î´ÁÐÃûÎÂ¶È¼Æ¼°¸ßÎÂ¼Æ,Î´ÓëÆäËûÒÇÆ÷×éºÏ	416	¹Å°Í	10	Ò»°ãÃ³Ò×	130	¸ö	12	Ç§¿Ë	40,957
202003	90251990	Î´ÁÐÃûÎÂ¶È¼Æ¼°¸ßÎÂ¼Æ,Î´ÓëÆäËûÒÇÆ÷×éºÏ	418	¶àÃ×Äá¼Ó¹²ºÍ¹ú	10	Ò»°ãÃ³Ò×	25620	¸ö	943	Ç§¿Ë	123,909
202003	90251990	Î´ÁÐÃûÎÂ¶È¼Æ¼°¸ßÎÂ¼Æ,Î´ÓëÆäËûÒÇÆ÷×éºÏ	419	¶ò¹Ï¶à¶û	10	Ò»°ãÃ³Ò×	15103	¸ö	589	Ç§¿Ë	99,544
202003	90251990	Î´ÁÐÃûÎÂ¶È¼Æ¼°¸ßÎÂ¼Æ,Î´ÓëÆäËûÒÇÆ÷×éºÏ	421	¸ñÁÖÄÉ´ï	10	Ò»°ãÃ³Ò×	100	¸ö	20	Ç§¿Ë	19,603
202003	90251990	Î´ÁÐÃûÎÂ¶È¼Æ¼°¸ßÎÂ¼Æ,Î´ÓëÆäËûÒÇÆ÷×éºÏ	423	Î£µØÂíÀ­	10	Ò»°ãÃ³Ò×	1722	¸ö	294	Ç§¿Ë	358,186
202003	90251990	Î´ÁÐÃûÎÂ¶È¼Æ¼°¸ßÎÂ¼Æ,Î´ÓëÆäËûÒÇÆ÷×éºÏ	424	¹çÑÇÄÇ	10	Ò»°ãÃ³Ò×	40	¸ö	12	Ç§¿Ë	13,302
202003	90251990	Î´ÁÐÃûÎÂ¶È¼Æ¼°¸ßÎÂ¼Æ,Î´ÓëÆäËûÒÇÆ÷×éºÏ	424	¹çÑÇÄÇ	11	¹ú¼Ò¼ä¡¢¹ú¼Ê×éÖ¯ÎÞ³¥Ô®ÖúºÍÔùËÍµÄÎï×Ê	100	¸ö	9	Ç§¿Ë	38,500
202003	90251990	Î´ÁÐÃûÎÂ¶È¼Æ¼°¸ßÎÂ¼Æ,Î´ÓëÆäËûÒÇÆ÷×éºÏ	425	º£µØ	10	Ò»°ãÃ³Ò×	200	¸ö	12	Ç§¿Ë	16,803
202003	90251990	Î´ÁÐÃûÎÂ¶È¼Æ¼°¸ßÎÂ¼Æ,Î´ÓëÆäËûÒÇÆ÷×éºÏ	426	ºé¶¼À­Ë¹	10	Ò»°ãÃ³Ò×	550	¸ö	11	Ç§¿Ë	44,458
202003	90251990	Î´ÁÐÃûÎÂ¶È¼Æ¼°¸ßÎÂ¼Æ,Î´ÓëÆäËûÒÇÆ÷×éºÏ	427	ÑÀÂò¼Ó	10	Ò»°ãÃ³Ò×	240	¸ö	42	Ç§¿Ë	6,357
202003	90251990	Î´ÁÐÃûÎÂ¶È¼Æ¼°¸ßÎÂ¼Æ,Î´ÓëÆäËûÒÇÆ÷×éºÏ	429	Ä«Î÷¸ç	10	Ò»°ãÃ³Ò×	283102	¸ö	5633	Ç§¿Ë	1,064,089
202003	90251990	Î´ÁÐÃûÎÂ¶È¼Æ¼°¸ßÎÂ¼Æ,Î´ÓëÆäËûÒÇÆ÷×éºÏ	431	Äá¼ÓÀ­¹Ï	10	Ò»°ãÃ³Ò×	12000	¸ö	450	Ç§¿Ë	61,330
202003	90251990	Î´ÁÐÃûÎÂ¶È¼Æ¼°¸ßÎÂ¼Æ,Î´ÓëÆäËûÒÇÆ÷×éºÏ	432	°ÍÄÃÂí	10	Ò»°ãÃ³Ò×	14	¸ö	9	Ç§¿Ë	1,627
202003	90251990	Î´ÁÐÃûÎÂ¶È¼Æ¼°¸ßÎÂ¼Æ,Î´ÓëÆäËûÒÇÆ÷×éºÏ	434	ÃØÂ³	10	Ò»°ãÃ³Ò×	647	¸ö	216	Ç§¿Ë	20,906
202003	90251990	Î´ÁÐÃûÎÂ¶È¼Æ¼°¸ßÎÂ¼Æ,Î´ÓëÆäËûÒÇÆ÷×éºÏ	440	Èø¶ûÍß¶à	10	Ò»°ãÃ³Ò×	12	¸ö	1	Ç§¿Ë	1,937
202003	90251990	Î´ÁÐÃûÎÂ¶È¼Æ¼°¸ßÎÂ¼Æ,Î´ÓëÆäËûÒÇÆ÷×éºÏ	442	ÌØÁ¢Äá´ïºÍ¶à°Í¸ç	10	Ò»°ãÃ³Ò×	20	¸ö	2	Ç§¿Ë	6,301
202003	90251990	Î´ÁÐÃûÎÂ¶È¼Æ¼°¸ßÎÂ¼Æ,Î´ÓëÆäËûÒÇÆ÷×éºÏ	444	ÎÚÀ­¹ç	10	Ò»°ãÃ³Ò×	6	¸ö	0	Ç§¿Ë	126
202003	90251990	Î´ÁÐÃûÎÂ¶È¼Æ¼°¸ßÎÂ¼Æ,Î´ÓëÆäËûÒÇÆ÷×éºÏ	445	Î¯ÄÚÈðÀ­	10	Ò»°ãÃ³Ò×	20065	¸ö	3208	Ç§¿Ë	7,801,157
202003	90251990	Î´ÁÐÃûÎÂ¶È¼Æ¼°¸ßÎÂ¼Æ,Î´ÓëÆäËûÒÇÆ÷×éºÏ	445	Î¯ÄÚÈðÀ­	11	¹ú¼Ò¼ä¡¢¹ú¼Ê×éÖ¯ÎÞ³¥Ô®ÖúºÍÔùËÍµÄÎï×Ê	1508	¸ö	177	Ç§¿Ë	575,989
202003	90251990	Î´ÁÐÃûÎÂ¶È¼Æ¼°¸ßÎÂ¼Æ,Î´ÓëÆäËûÒÇÆ÷×éºÏ	501	¼ÓÄÃ´ó	10	Ò»°ãÃ³Ò×	70403	¸ö	6727	Ç§¿Ë	893,379
202003	90251990	Î´ÁÐÃûÎÂ¶È¼Æ¼°¸ßÎÂ¼Æ,Î´ÓëÆäËûÒÇÆ÷×éºÏ	502	ÃÀ¹ú	10	Ò»°ãÃ³Ò×	2867134	¸ö	193459	Ç§¿Ë	54,892,816
202003	90251990	Î´ÁÐÃûÎÂ¶È¼Æ¼°¸ßÎÂ¼Æ,Î´ÓëÆäËûÒÇÆ÷×éºÏ	601	°Ä´óÀûÑÇ	10	Ò»°ãÃ³Ò×	114320	¸ö	16821	Ç§¿Ë	3,416,015
202003	90251990	Î´ÁÐÃûÎÂ¶È¼Æ¼°¸ßÎÂ¼Æ,Î´ÓëÆäËûÒÇÆ÷×éºÏ	609	ÐÂÎ÷À¼	10	Ò»°ãÃ³Ò×	3114	¸ö	1085	Ç§¿Ë	1,699,779
202003	90251990	Î´ÁÐÃûÎÂ¶È¼Æ¼°¸ßÎÂ¼Æ,Î´ÓëÆäËûÒÇÆ÷×éºÏ	611	°Í²¼ÑÇÐÂ¼¸ÄÚÑÇ	10	Ò»°ãÃ³Ò×	37	¸ö	5	Ç§¿Ë	17,771
202003	90251990	Î´ÁÐÃûÎÂ¶È¼Æ¼°¸ßÎÂ¼Æ,Î´ÓëÆäËûÒÇÆ÷×éºÏ	614	ÌÀ¼Ó	11	¹ú¼Ò¼ä¡¢¹ú¼Ê×éÖ¯ÎÞ³¥Ô®ÖúºÍÔùËÍµÄÎï×Ê	8	¸ö	34	Ç§¿Ë	2,765
202004	90251990	Î´ÁÐÃûÎÂ¶È¼Æ¼°¸ßÎÂ¼Æ,Î´ÓëÆäËûÒÇÆ÷×éºÏ	101	°¢¸»º¹	10	Ò»°ãÃ³Ò×	8160	¸ö	1331	Ç§¿Ë	1,305,968
202004	90251990	Î´ÁÐÃûÎÂ¶È¼Æ¼°¸ßÎÂ¼Æ,Î´ÓëÆäËûÒÇÆ÷×éºÏ	102	°ÍÁÖ	10	Ò»°ãÃ³Ò×	48145	¸ö	2682	Ç§¿Ë	3,440,985
202004	90251990	Î´ÁÐÃûÎÂ¶È¼Æ¼°¸ßÎÂ¼Æ,Î´ÓëÆäËûÒÇÆ÷×éºÏ	103	ÃÏ¼ÓÀ­¹ú	10	Ò»°ãÃ³Ò×	11515	¸ö	1566	Ç§¿Ë	1,140,084
202004	90251990	Î´ÁÐÃûÎÂ¶È¼Æ¼°¸ßÎÂ¼Æ,Î´ÓëÆäËûÒÇÆ÷×éºÏ	103	ÃÏ¼ÓÀ­¹ú	12	ÆäËû¾èÔùÎï×Ê	225	¸ö	62	Ç§¿Ë	66,500
202004	90251990	Î´ÁÐÃûÎÂ¶È¼Æ¼°¸ßÎÂ¼Æ,Î´ÓëÆäËûÒÇÆ÷×éºÏ	104	²»µ¤	10	Ò»°ãÃ³Ò×	200	¸ö	42	Ç§¿Ë	49,230
202004	90251990	Î´ÁÐÃûÎÂ¶È¼Æ¼°¸ßÎÂ¼Æ,Î´ÓëÆäËûÒÇÆ÷×éºÏ	105	ÎÄÀ³	10	Ò»°ãÃ³Ò×	3552	¸ö	460	Ç§¿Ë	920,930
202004	90251990	Î´ÁÐÃûÎÂ¶È¼Æ¼°¸ßÎÂ¼Æ,Î´ÓëÆäËûÒÇÆ÷×éºÏ	106	Ãåµé	10	Ò»°ãÃ³Ò×	12790	¸ö	2062	Ç§¿Ë	1,783,417
202004	90251990	Î´ÁÐÃûÎÂ¶È¼Æ¼°¸ßÎÂ¼Æ,Î´ÓëÆäËûÒÇÆ÷×éºÏ	106	Ãåµé	12	ÆäËû¾èÔùÎï×Ê	1733	¸ö	649	Ç§¿Ë	371,198
202004	90251990	Î´ÁÐÃûÎÂ¶È¼Æ¼°¸ßÎÂ¼Æ,Î´ÓëÆäËûÒÇÆ÷×éºÏ	107	¼íÆÒÕ¯	10	Ò»°ãÃ³Ò×	2631	¸ö	393	Ç§¿Ë	255,357
202004	90251990	Î´ÁÐÃûÎÂ¶È¼Æ¼°¸ßÎÂ¼Æ,Î´ÓëÆäËûÒÇÆ÷×éºÏ	107	¼íÆÒÕ¯	12	ÆäËû¾èÔùÎï×Ê	106	¸ö	17	Ç§¿Ë	30,420
202004	90251990	Î´ÁÐÃûÎÂ¶È¼Æ¼°¸ßÎÂ¼Æ,Î´ÓëÆäËûÒÇÆ÷×éºÏ	108	ÈûÆÖÂ·Ë¹	10	Ò»°ãÃ³Ò×	1600	¸ö	104	Ç§¿Ë	125,423
202004	90251990	Î´ÁÐÃûÎÂ¶È¼Æ¼°¸ßÎÂ¼Æ,Î´ÓëÆäËûÒÇÆ÷×éºÏ	110	ÖÐ¹úÏã¸Û	10	Ò»°ãÃ³Ò×	2241628	¸ö	171281	Ç§¿Ë	139,782,760
202004	90251990	Î´ÁÐÃûÎÂ¶È¼Æ¼°¸ßÎÂ¼Æ,Î´ÓëÆäËûÒÇÆ÷×éºÏ	111	Ó¡¶È	10	Ò»°ãÃ³Ò×	2482121	¸ö	277169	Ç§¿Ë	258,291,258
202004	90251990	Î´ÁÐÃûÎÂ¶È¼Æ¼°¸ßÎÂ¼Æ,Î´ÓëÆäËûÒÇÆ÷×éºÏ	112	Ó¡¶ÈÄáÎ÷ÑÇ	10	Ò»°ãÃ³Ò×	715559	¸ö	64607	Ç§¿Ë	57,031,988
202004	90251990	Î´ÁÐÃûÎÂ¶È¼Æ¼°¸ßÎÂ¼Æ,Î´ÓëÆäËûÒÇÆ÷×éºÏ	112	Ó¡¶ÈÄáÎ÷ÑÇ	11	¹ú¼Ò¼ä¡¢¹ú¼Ê×éÖ¯ÎÞ³¥Ô®ÖúºÍÔùËÍµÄÎï×Ê	35	¸ö	6	Ç§¿Ë	9,275
202004	90251990	Î´ÁÐÃûÎÂ¶È¼Æ¼°¸ßÎÂ¼Æ,Î´ÓëÆäËûÒÇÆ÷×éºÏ	112	Ó¡¶ÈÄáÎ÷ÑÇ	12	ÆäËû¾èÔùÎï×Ê	110	¸ö	16	Ç§¿Ë	33,725
202004	90251990	Î´ÁÐÃûÎÂ¶È¼Æ¼°¸ßÎÂ¼Æ,Î´ÓëÆäËûÒÇÆ÷×éºÏ	113	ÒÁÀÊ	10	Ò»°ãÃ³Ò×	63689	¸ö	10915	Ç§¿Ë	8,551,372
202004	90251990	Î´ÁÐÃûÎÂ¶È¼Æ¼°¸ßÎÂ¼Æ,Î´ÓëÆäËûÒÇÆ÷×éºÏ	113	ÒÁÀÊ	12	ÆäËû¾èÔùÎï×Ê	30	¸ö	6	Ç§¿Ë	7,200
202004	90251990	Î´ÁÐÃûÎÂ¶È¼Æ¼°¸ßÎÂ¼Æ,Î´ÓëÆäËûÒÇÆ÷×éºÏ	114	ÒÁÀ­¿Ë	10	Ò»°ãÃ³Ò×	11747	¸ö	1699	Ç§¿Ë	2,330,504
202004	90251990	Î´ÁÐÃûÎÂ¶È¼Æ¼°¸ßÎÂ¼Æ,Î´ÓëÆäËûÒÇÆ÷×éºÏ	114	ÒÁÀ­¿Ë	11	¹ú¼Ò¼ä¡¢¹ú¼Ê×éÖ¯ÎÞ³¥Ô®ÖúºÍÔùËÍµÄÎï×Ê	500	¸ö	130	Ç§¿Ë	149,500
202004	90251990	Î´ÁÐÃûÎÂ¶È¼Æ¼°¸ßÎÂ¼Æ,Î´ÓëÆäËûÒÇÆ÷×éºÏ	115	ÒÔÉ«ÁÐ	10	Ò»°ãÃ³Ò×	270375	¸ö	32993	Ç§¿Ë	44,928,574
202004	90251990	Î´ÁÐÃûÎÂ¶È¼Æ¼°¸ßÎÂ¼Æ,Î´ÓëÆäËûÒÇÆ÷×éºÏ	116	ÈÕ±¾	10	Ò»°ãÃ³Ò×	214722	¸ö	19129	Ç§¿Ë	10,923,077
202004	90251990	Î´ÁÐÃûÎÂ¶È¼Æ¼°¸ßÎÂ¼Æ,Î´ÓëÆäËûÒÇÆ÷×éºÏ	117	Ô¼µ©	10	Ò»°ãÃ³Ò×	36046	¸ö	4616	Ç§¿Ë	6,332,235
202004	90251990	Î´ÁÐÃûÎÂ¶È¼Æ¼°¸ßÎÂ¼Æ,Î´ÓëÆäËûÒÇÆ÷×éºÏ	118	¿ÆÍþÌØ	10	Ò»°ãÃ³Ò×	31081	¸ö	4357	Ç§¿Ë	4,087,700
202004	90251990	Î´ÁÐÃûÎÂ¶È¼Æ¼°¸ßÎÂ¼Æ,Î´ÓëÆäËûÒÇÆ÷×éºÏ	119	ÀÏÎÎ	10	Ò»°ãÃ³Ò×	5692	¸ö	848	Ç§¿Ë	1,297,904
202004	90251990	Î´ÁÐÃûÎÂ¶È¼Æ¼°¸ßÎÂ¼Æ,Î´ÓëÆäËûÒÇÆ÷×éºÏ	119	ÀÏÎÎ	12	ÆäËû¾èÔùÎï×Ê	91	¸ö	11	Ç§¿Ë	30,202
202004	90251990	Î´ÁÐÃûÎÂ¶È¼Æ¼°¸ßÎÂ¼Æ,Î´ÓëÆäËûÒÇÆ÷×éºÏ	120	Àè°ÍÄÛ	10	Ò»°ãÃ³Ò×	6778	¸ö	866	Ç§¿Ë	984,208
202004	90251990	Î´ÁÐÃûÎÂ¶È¼Æ¼°¸ßÎÂ¼Æ,Î´ÓëÆäËûÒÇÆ÷×éºÏ	120	Àè°ÍÄÛ	11	¹ú¼Ò¼ä¡¢¹ú¼Ê×éÖ¯ÎÞ³¥Ô®ÖúºÍÔùËÍµÄÎï×Ê	200	¸ö	25	Ç§¿Ë	71,600
202004	90251990	Î´ÁÐÃûÎÂ¶È¼Æ¼°¸ßÎÂ¼Æ,Î´ÓëÆäËûÒÇÆ÷×éºÏ	121	ÖÐ¹ú°ÄÃÅ	10	Ò»°ãÃ³Ò×	1203	¸ö	163	Ç§¿Ë	138,505
202004	90251990	Î´ÁÐÃûÎÂ¶È¼Æ¼°¸ßÎÂ¼Æ,Î´ÓëÆäËûÒÇÆ÷×éºÏ	122	ÂíÀ´Î÷ÑÇ	10	Ò»°ãÃ³Ò×	139267	¸ö	19738	Ç§¿Ë	17,042,280
202004	90251990	Î´ÁÐÃûÎÂ¶È¼Æ¼°¸ßÎÂ¼Æ,Î´ÓëÆäËûÒÇÆ÷×éºÏ	122	ÂíÀ´Î÷ÑÇ	12	ÆäËû¾èÔùÎï×Ê	25	¸ö	3	Ç§¿Ë	5,224
202004	90251990	Î´ÁÐÃûÎÂ¶È¼Æ¼°¸ßÎÂ¼Æ,Î´ÓëÆäËûÒÇÆ÷×éºÏ	123	Âí¶û´ú·ò	10	Ò»°ãÃ³Ò×	220	¸ö	31	Ç§¿Ë	51,832
202004	90251990	Î´ÁÐÃûÎÂ¶È¼Æ¼°¸ßÎÂ¼Æ,Î´ÓëÆäËûÒÇÆ÷×éºÏ	124	ÃÉ¹Å	10	Ò»°ãÃ³Ò×	500	¸ö	78	Ç§¿Ë	149,793
202004	90251990	Î´ÁÐÃûÎÂ¶È¼Æ¼°¸ßÎÂ¼Æ,Î´ÓëÆäËûÒÇÆ÷×éºÏ	125	Äá²´¶ûÁª°îÃñÖ÷¹²ºÍ¹ú	10	Ò»°ãÃ³Ò×	12651	¸ö	1705	Ç§¿Ë	2,463,907
202004	90251990	Î´ÁÐÃûÎÂ¶È¼Æ¼°¸ßÎÂ¼Æ,Î´ÓëÆäËûÒÇÆ÷×éºÏ	125	Äá²´¶ûÁª°îÃñÖ÷¹²ºÍ¹ú	12	ÆäËû¾èÔùÎï×Ê	1200	¸ö	151	Ç§¿Ë	218,000
202004	90251990	Î´ÁÐÃûÎÂ¶È¼Æ¼°¸ßÎÂ¼Æ,Î´ÓëÆäËûÒÇÆ÷×éºÏ	126	°¢Âü	10	Ò»°ãÃ³Ò×	9923	¸ö	997	Ç§¿Ë	1,292,032
202004	90251990	Î´ÁÐÃûÎÂ¶È¼Æ¼°¸ßÎÂ¼Æ,Î´ÓëÆäËûÒÇÆ÷×éºÏ	127	°Í»ùË¹Ì¹	10	Ò»°ãÃ³Ò×	136091	¸ö	16265	Ç§¿Ë	17,174,303
202004	90251990	Î´ÁÐÃûÎÂ¶È¼Æ¼°¸ßÎÂ¼Æ,Î´ÓëÆäËûÒÇÆ÷×éºÏ	127	°Í»ùË¹Ì¹	12	ÆäËû¾èÔùÎï×Ê	688	¸ö	96	Ç§¿Ë	137,918
202004	90251990	Î´ÁÐÃûÎÂ¶È¼Æ¼°¸ßÎÂ¼Æ,Î´ÓëÆäËûÒÇÆ÷×éºÏ	129	·ÆÂÉ±ö	10	Ò»°ãÃ³Ò×	617646	¸ö	35966	Ç§¿Ë	28,814,149
202004	90251990	Î´ÁÐÃûÎÂ¶È¼Æ¼°¸ßÎÂ¼Æ,Î´ÓëÆäËûÒÇÆ÷×éºÏ	129	·ÆÂÉ±ö	12	ÆäËû¾èÔùÎï×Ê	160	¸ö	34	Ç§¿Ë	45,062
202004	90251990	Î´ÁÐÃûÎÂ¶È¼Æ¼°¸ßÎÂ¼Æ,Î´ÓëÆäËûÒÇÆ÷×éºÏ	130	¿¨Ëþ¶û	10	Ò»°ãÃ³Ò×	20404	¸ö	2885	Ç§¿Ë	4,437,419
202004	90251990	Î´ÁÐÃûÎÂ¶È¼Æ¼°¸ßÎÂ¼Æ,Î´ÓëÆäËûÒÇÆ÷×éºÏ	131	É³ÌØ°¢À­²®	10	Ò»°ãÃ³Ò×	296868	¸ö	24929	Ç§¿Ë	21,893,022
202004	90251990	Î´ÁÐÃûÎÂ¶È¼Æ¼°¸ßÎÂ¼Æ,Î´ÓëÆäËûÒÇÆ÷×éºÏ	131	É³ÌØ°¢À­²®	12	ÆäËû¾èÔùÎï×Ê	10	¸ö	1	Ç§¿Ë	2,600
202004	90251990	Î´ÁÐÃûÎÂ¶È¼Æ¼°¸ßÎÂ¼Æ,Î´ÓëÆäËûÒÇÆ÷×éºÏ	132	ÐÂ¼ÓÆÂ	10	Ò»°ãÃ³Ò×	2272662	¸ö	114292	Ç§¿Ë	94,485,291
202004	90251990	Î´ÁÐÃûÎÂ¶È¼Æ¼°¸ßÎÂ¼Æ,Î´ÓëÆäËûÒÇÆ÷×éºÏ	133	º«¹ú	10	Ò»°ãÃ³Ò×	1487161	¸ö	67641	Ç§¿Ë	79,799,490
202004	90251990	Î´ÁÐÃûÎÂ¶È¼Æ¼°¸ßÎÂ¼Æ,Î´ÓëÆäËûÒÇÆ÷×éºÏ	133	º«¹ú	12	ÆäËû¾èÔùÎï×Ê	101	¸ö	31	Ç§¿Ë	26,700
202004	90251990	Î´ÁÐÃûÎÂ¶È¼Æ¼°¸ßÎÂ¼Æ,Î´ÓëÆäËûÒÇÆ÷×éºÏ	134	Ë¹ÀïÀ¼¿¨	10	Ò»°ãÃ³Ò×	13419	¸ö	2269	Ç§¿Ë	2,623,749
202004	90251990	Î´ÁÐÃûÎÂ¶È¼Æ¼°¸ßÎÂ¼Æ,Î´ÓëÆäËûÒÇÆ÷×éºÏ	135	ÐðÀûÑÇ	10	Ò»°ãÃ³Ò×	3	¸ö	2	Ç§¿Ë	648
202004	90251990	Î´ÁÐÃûÎÂ¶È¼Æ¼°¸ßÎÂ¼Æ,Î´ÓëÆäËûÒÇÆ÷×éºÏ	136	Ì©¹ú	10	Ò»°ãÃ³Ò×	864537	¸ö	38782	Ç§¿Ë	52,708,908
202004	90251990	Î´ÁÐÃûÎÂ¶È¼Æ¼°¸ßÎÂ¼Æ,Î´ÓëÆäËûÒÇÆ÷×éºÏ	136	Ì©¹ú	12	ÆäËû¾èÔùÎï×Ê	10	¸ö	1	Ç§¿Ë	1,862
202004	90251990	Î´ÁÐÃûÎÂ¶È¼Æ¼°¸ßÎÂ¼Æ,Î´ÓëÆäËûÒÇÆ÷×éºÏ	137	ÍÁ¶úÆä	10	Ò»°ãÃ³Ò×	951211	¸ö	111994	Ç§¿Ë	110,679,158
202004	90251990	Î´ÁÐÃûÎÂ¶È¼Æ¼°¸ßÎÂ¼Æ,Î´ÓëÆäËûÒÇÆ÷×éºÏ	137	ÍÁ¶úÆä	12	ÆäËû¾èÔùÎï×Ê	2	¸ö	0	Ç§¿Ë	489
202004	90251990	Î´ÁÐÃûÎÂ¶È¼Æ¼°¸ßÎÂ¼Æ,Î´ÓëÆäËûÒÇÆ÷×éºÏ	138	°¢ÁªÇõ	10	Ò»°ãÃ³Ò×	263720	¸ö	33081	Ç§¿Ë	48,469,513
202004	90251990	Î´ÁÐÃûÎÂ¶È¼Æ¼°¸ßÎÂ¼Æ,Î´ÓëÆäËûÒÇÆ÷×éºÏ	138	°¢ÁªÇõ	12	ÆäËû¾èÔùÎï×Ê	60	¸ö	9	Ç§¿Ë	11,862
202004	90251990	Î´ÁÐÃûÎÂ¶È¼Æ¼°¸ßÎÂ¼Æ,Î´ÓëÆäËûÒÇÆ÷×éºÏ	139	Ò²ÃÅ	10	Ò»°ãÃ³Ò×	35	¸ö	6	Ç§¿Ë	4,923
202004	90251990	Î´ÁÐÃûÎÂ¶È¼Æ¼°¸ßÎÂ¼Æ,Î´ÓëÆäËûÒÇÆ÷×éºÏ	141	Ô½ÄÏ	10	Ò»°ãÃ³Ò×	365566	¸ö	7911	Ç§¿Ë	7,223,605
202004	90251990	Î´ÁÐÃûÎÂ¶È¼Æ¼°¸ßÎÂ¼Æ,Î´ÓëÆäËûÒÇÆ÷×éºÏ	141	Ô½ÄÏ	12	ÆäËû¾èÔùÎï×Ê	10	¸ö	1	Ç§¿Ë	1,862
202004	90251990	Î´ÁÐÃûÎÂ¶È¼Æ¼°¸ßÎÂ¼Æ,Î´ÓëÆäËûÒÇÆ÷×éºÏ	143	ÖÐ¹úÌ¨Íå	10	Ò»°ãÃ³Ò×	98483	¸ö	12874	Ç§¿Ë	10,851,689
202004	90251990	Î´ÁÐÃûÎÂ¶È¼Æ¼°¸ßÎÂ¼Æ,Î´ÓëÆäËûÒÇÆ÷×éºÏ	145	¹þÈø¿ËË¹Ì¹	10	Ò»°ãÃ³Ò×	42180	¸ö	4807	Ç§¿Ë	5,322,648
202004	90251990	Î´ÁÐÃûÎÂ¶È¼Æ¼°¸ßÎÂ¼Æ,Î´ÓëÆäËûÒÇÆ÷×éºÏ	146	¼ª¶û¼ªË¹Ë¹Ì¹	10	Ò»°ãÃ³Ò×	1930	¸ö	385	Ç§¿Ë	677,351
202004	90251990	Î´ÁÐÃûÎÂ¶È¼Æ¼°¸ßÎÂ¼Æ,Î´ÓëÆäËûÒÇÆ÷×éºÏ	146	¼ª¶û¼ªË¹Ë¹Ì¹	11	¹ú¼Ò¼ä¡¢¹ú¼Ê×éÖ¯ÎÞ³¥Ô®ÖúºÍÔùËÍµÄÎï×Ê	500	¸ö	93	Ç§¿Ë	132,500
202004	90251990	Î´ÁÐÃûÎÂ¶È¼Æ¼°¸ßÎÂ¼Æ,Î´ÓëÆäËûÒÇÆ÷×éºÏ	146	¼ª¶û¼ªË¹Ë¹Ì¹	12	ÆäËû¾èÔùÎï×Ê	250	¸ö	37	Ç§¿Ë	76,650
202004	90251990	Î´ÁÐÃûÎÂ¶È¼Æ¼°¸ßÎÂ¼Æ,Î´ÓëÆäËûÒÇÆ÷×éºÏ	147	Ëþ¼ª¿ËË¹Ì¹	10	Ò»°ãÃ³Ò×	10004	¸ö	309	Ç§¿Ë	48,199
202004	90251990	Î´ÁÐÃûÎÂ¶È¼Æ¼°¸ßÎÂ¼Æ,Î´ÓëÆäËûÒÇÆ÷×éºÏ	147	Ëþ¼ª¿ËË¹Ì¹	12	ÆäËû¾èÔùÎï×Ê	360	¸ö	85	Ç§¿Ë	155,500
202004	90251990	Î´ÁÐÃûÎÂ¶È¼Æ¼°¸ßÎÂ¼Æ,Î´ÓëÆäËûÒÇÆ÷×éºÏ	149	ÎÚ×È±ð¿ËË¹Ì¹	10	Ò»°ãÃ³Ò×	22519	¸ö	3655	Ç§¿Ë	2,884,511
202004	90251990	Î´ÁÐÃûÎÂ¶È¼Æ¼°¸ßÎÂ¼Æ,Î´ÓëÆäËûÒÇÆ÷×éºÏ	149	ÎÚ×È±ð¿ËË¹Ì¹	11	¹ú¼Ò¼ä¡¢¹ú¼Ê×éÖ¯ÎÞ³¥Ô®ÖúºÍÔùËÍµÄÎï×Ê	500	¸ö	83	Ç§¿Ë	132,500
202004	90251990	Î´ÁÐÃûÎÂ¶È¼Æ¼°¸ßÎÂ¼Æ,Î´ÓëÆäËûÒÇÆ÷×éºÏ	149	ÎÚ×È±ð¿ËË¹Ì¹	12	ÆäËû¾èÔùÎï×Ê	460	¸ö	97	Ç§¿Ë	175,500
202004	90251990	Î´ÁÐÃûÎÂ¶È¼Æ¼°¸ßÎÂ¼Æ,Î´ÓëÆäËûÒÇÆ÷×éºÏ	201	°¢¶û¼°ÀûÑÇ	10	Ò»°ãÃ³Ò×	901	¸ö	220	Ç§¿Ë	214,399
202004	90251990	Î´ÁÐÃûÎÂ¶È¼Æ¼°¸ßÎÂ¼Æ,Î´ÓëÆäËûÒÇÆ÷×éºÏ	201	°¢¶û¼°ÀûÑÇ	12	ÆäËû¾èÔùÎï×Ê	150	¸ö	15	Ç§¿Ë	57,510
202004	90251990	Î´ÁÐÃûÎÂ¶È¼Æ¼°¸ßÎÂ¼Æ,Î´ÓëÆäËûÒÇÆ÷×éºÏ	202	°²¸çÀ­	10	Ò»°ãÃ³Ò×	20720	¸ö	3830	Ç§¿Ë	200,245
202004	90251990	Î´ÁÐÃûÎÂ¶È¼Æ¼°¸ßÎÂ¼Æ,Î´ÓëÆäËûÒÇÆ÷×éºÏ	202	°²¸çÀ­	11	¹ú¼Ò¼ä¡¢¹ú¼Ê×éÖ¯ÎÞ³¥Ô®ÖúºÍÔùËÍµÄÎï×Ê	500	¸ö	42	Ç§¿Ë	165,000
202004	90251990	Î´ÁÐÃûÎÂ¶È¼Æ¼°¸ßÎÂ¼Æ,Î´ÓëÆäËûÒÇÆ÷×éºÏ	203	±´Äþ	10	Ò»°ãÃ³Ò×	1518	¸ö	58	Ç§¿Ë	25,192
202004	90251990	Î´ÁÐÃûÎÂ¶È¼Æ¼°¸ßÎÂ¼Æ,Î´ÓëÆäËûÒÇÆ÷×éºÏ	203	±´Äþ	11	¹ú¼Ò¼ä¡¢¹ú¼Ê×éÖ¯ÎÞ³¥Ô®ÖúºÍÔùËÍµÄÎï×Ê	500	¸ö	79	Ç§¿Ë	132,500
202004	90251990	Î´ÁÐÃûÎÂ¶È¼Æ¼°¸ßÎÂ¼Æ,Î´ÓëÆäËûÒÇÆ÷×éºÏ	203	±´Äþ	12	ÆäËû¾èÔùÎï×Ê	6	¸ö	1	Ç§¿Ë	3,050
202004	90251990	Î´ÁÐÃûÎÂ¶È¼Æ¼°¸ßÎÂ¼Æ,Î´ÓëÆäËûÒÇÆ÷×éºÏ	204	²©´ÄÍßÄÉ	10	Ò»°ãÃ³Ò×	346	¸ö	50	Ç§¿Ë	98,564
202004	90251990	Î´ÁÐÃûÎÂ¶È¼Æ¼°¸ßÎÂ¼Æ,Î´ÓëÆäËûÒÇÆ÷×éºÏ	205	²¼Â¡µÏ	11	¹ú¼Ò¼ä¡¢¹ú¼Ê×éÖ¯ÎÞ³¥Ô®ÖúºÍÔùËÍµÄÎï×Ê	500	¸ö	46	Ç§¿Ë	150,000
202004	90251990	Î´ÁÐÃûÎÂ¶È¼Æ¼°¸ßÎÂ¼Æ,Î´ÓëÆäËûÒÇÆ÷×éºÏ	206	¿¦ÂóÂ¡	10	Ò»°ãÃ³Ò×	4226	¸ö	674	Ç§¿Ë	856,677
202004	90251990	Î´ÁÐÃûÎÂ¶È¼Æ¼°¸ßÎÂ¼Æ,Î´ÓëÆäËûÒÇÆ÷×éºÏ	206	¿¦ÂóÂ¡	11	¹ú¼Ò¼ä¡¢¹ú¼Ê×éÖ¯ÎÞ³¥Ô®ÖúºÍÔùËÍµÄÎï×Ê	510	¸ö	48	Ç§¿Ë	165,200
202004	90251990	Î´ÁÐÃûÎÂ¶È¼Æ¼°¸ßÎÂ¼Æ,Î´ÓëÆäËûÒÇÆ÷×éºÏ	208	·ðµÃ½Ç	11	¹ú¼Ò¼ä¡¢¹ú¼Ê×éÖ¯ÎÞ³¥Ô®ÖúºÍÔùËÍµÄÎï×Ê	500	¸ö	79	Ç§¿Ë	132,500
202004	90251990	Î´ÁÐÃûÎÂ¶È¼Æ¼°¸ßÎÂ¼Æ,Î´ÓëÆäËûÒÇÆ÷×éºÏ	208	·ðµÃ½Ç	12	ÆäËû¾èÔùÎï×Ê	4	¸ö	2	Ç§¿Ë	2,034
202004	90251990	Î´ÁÐÃûÎÂ¶È¼Æ¼°¸ßÎÂ¼Æ,Î´ÓëÆäËûÒÇÆ÷×éºÏ	209	ÖÐ·Ç	11	¹ú¼Ò¼ä¡¢¹ú¼Ê×éÖ¯ÎÞ³¥Ô®ÖúºÍÔùËÍµÄÎï×Ê	500	¸ö	46	Ç§¿Ë	165,000
202004	90251990	Î´ÁÐÃûÎÂ¶È¼Æ¼°¸ßÎÂ¼Æ,Î´ÓëÆäËûÒÇÆ÷×éºÏ	211	Õ§µÃ	10	Ò»°ãÃ³Ò×	600	¸ö	60	Ç§¿Ë	143,762
202004	90251990	Î´ÁÐÃûÎÂ¶È¼Æ¼°¸ßÎÂ¼Æ,Î´ÓëÆäËûÒÇÆ÷×éºÏ	211	Õ§µÃ	11	¹ú¼Ò¼ä¡¢¹ú¼Ê×éÖ¯ÎÞ³¥Ô®ÖúºÍÔùËÍµÄÎï×Ê	500	¸ö	46	Ç§¿Ë	165,000
202004	90251990	Î´ÁÐÃûÎÂ¶È¼Æ¼°¸ßÎÂ¼Æ,Î´ÓëÆäËûÒÇÆ÷×éºÏ	213	¸Õ¹û(²¼)	10	Ò»°ãÃ³Ò×	470	¸ö	67	Ç§¿Ë	84,994
202004	90251990	Î´ÁÐÃûÎÂ¶È¼Æ¼°¸ßÎÂ¼Æ,Î´ÓëÆäËûÒÇÆ÷×éºÏ	213	¸Õ¹û(²¼)	11	¹ú¼Ò¼ä¡¢¹ú¼Ê×éÖ¯ÎÞ³¥Ô®ÖúºÍÔùËÍµÄÎï×Ê	500	¸ö	79	Ç§¿Ë	132,500
202004	90251990	Î´ÁÐÃûÎÂ¶È¼Æ¼°¸ßÎÂ¼Æ,Î´ÓëÆäËûÒÇÆ÷×éºÏ	213	¸Õ¹û(²¼)	12	ÆäËû¾èÔùÎï×Ê	5	¸ö	40	Ç§¿Ë	2,542
202004	90251990	Î´ÁÐÃûÎÂ¶È¼Æ¼°¸ßÎÂ¼Æ,Î´ÓëÆäËûÒÇÆ÷×éºÏ	214	¼ª²¼Ìá	11	¹ú¼Ò¼ä¡¢¹ú¼Ê×éÖ¯ÎÞ³¥Ô®ÖúºÍÔùËÍµÄÎï×Ê	500	¸ö	46	Ç§¿Ë	165,000
202004	90251990	Î´ÁÐÃûÎÂ¶È¼Æ¼°¸ßÎÂ¼Æ,Î´ÓëÆäËûÒÇÆ÷×éºÏ	215	°£¼°	10	Ò»°ãÃ³Ò×	291051	¸ö	12579	Ç§¿Ë	6,309,199
202004	90251990	Î´ÁÐÃûÎÂ¶È¼Æ¼°¸ßÎÂ¼Æ,Î´ÓëÆäËûÒÇÆ÷×éºÏ	216	³àµÀ¼¸ÄÚÑÇ	11	¹ú¼Ò¼ä¡¢¹ú¼Ê×éÖ¯ÎÞ³¥Ô®ÖúºÍÔùËÍµÄÎï×Ê	500	¸ö	79	Ç§¿Ë	132,500
202004	90251990	Î´ÁÐÃûÎÂ¶È¼Æ¼°¸ßÎÂ¼Æ,Î´ÓëÆäËûÒÇÆ÷×éºÏ	217	°£Èû¶í±ÈÑÇ	10	Ò»°ãÃ³Ò×	11456	¸ö	1382	Ç§¿Ë	1,971,136
202004	90251990	Î´ÁÐÃûÎÂ¶È¼Æ¼°¸ßÎÂ¼Æ,Î´ÓëÆäËûÒÇÆ÷×éºÏ	217	°£Èû¶í±ÈÑÇ	11	¹ú¼Ò¼ä¡¢¹ú¼Ê×éÖ¯ÎÞ³¥Ô®ÖúºÍÔùËÍµÄÎï×Ê	500	¸ö	46	Ç§¿Ë	150,000
202004	90251990	Î´ÁÐÃûÎÂ¶È¼Æ¼°¸ßÎÂ¼Æ,Î´ÓëÆäËûÒÇÆ÷×éºÏ	217	°£Èû¶í±ÈÑÇ	12	ÆäËû¾èÔùÎï×Ê	2416	¸ö	496	Ç§¿Ë	498,559
202004	90251990	Î´ÁÐÃûÎÂ¶È¼Æ¼°¸ßÎÂ¼Æ,Î´ÓëÆäËûÒÇÆ÷×éºÏ	218	¼ÓÅî	10	Ò»°ãÃ³Ò×	3170	¸ö	376	Ç§¿Ë	701,803
202004	90251990	Î´ÁÐÃûÎÂ¶È¼Æ¼°¸ßÎÂ¼Æ,Î´ÓëÆäËûÒÇÆ÷×éºÏ	218	¼ÓÅî	11	¹ú¼Ò¼ä¡¢¹ú¼Ê×éÖ¯ÎÞ³¥Ô®ÖúºÍÔùËÍµÄÎï×Ê	500	¸ö	79	Ç§¿Ë	132,500
202004	90251990	Î´ÁÐÃûÎÂ¶È¼Æ¼°¸ßÎÂ¼Æ,Î´ÓëÆäËûÒÇÆ÷×éºÏ	218	¼ÓÅî	12	ÆäËû¾èÔùÎï×Ê	5	¸ö	1	Ç§¿Ë	2,542
202004	90251990	Î´ÁÐÃûÎÂ¶È¼Æ¼°¸ßÎÂ¼Æ,Î´ÓëÆäËûÒÇÆ÷×éºÏ	219	¸Ô±ÈÑÇ	11	¹ú¼Ò¼ä¡¢¹ú¼Ê×éÖ¯ÎÞ³¥Ô®ÖúºÍÔùËÍµÄÎï×Ê	500	¸ö	79	Ç§¿Ë	132,500
202004	90251990	Î´ÁÐÃûÎÂ¶È¼Æ¼°¸ßÎÂ¼Æ,Î´ÓëÆäËûÒÇÆ÷×éºÏ	219	¸Ô±ÈÑÇ	12	ÆäËû¾èÔùÎï×Ê	10	¸ö	18	Ç§¿Ë	5,084
202004	90251990	Î´ÁÐÃûÎÂ¶È¼Æ¼°¸ßÎÂ¼Æ,Î´ÓëÆäËûÒÇÆ÷×éºÏ	220	¼ÓÄÉ	10	Ò»°ãÃ³Ò×	11466	¸ö	1295	Ç§¿Ë	1,747,119
202004	90251990	Î´ÁÐÃûÎÂ¶È¼Æ¼°¸ßÎÂ¼Æ,Î´ÓëÆäËûÒÇÆ÷×éºÏ	220	¼ÓÄÉ	11	¹ú¼Ò¼ä¡¢¹ú¼Ê×éÖ¯ÎÞ³¥Ô®ÖúºÍÔùËÍµÄÎï×Ê	803	¸ö	129	Ç§¿Ë	213,518
202004	90251990	Î´ÁÐÃûÎÂ¶È¼Æ¼°¸ßÎÂ¼Æ,Î´ÓëÆäËûÒÇÆ÷×éºÏ	220	¼ÓÄÉ	12	ÆäËû¾èÔùÎï×Ê	2	¸ö	39	Ç§¿Ë	59,076
202004	90251990	Î´ÁÐÃûÎÂ¶È¼Æ¼°¸ßÎÂ¼Æ,Î´ÓëÆäËûÒÇÆ÷×éºÏ	221	¼¸ÄÚÑÇ	10	Ò»°ãÃ³Ò×	2020	¸ö	265	Ç§¿Ë	404,298
202004	90251990	Î´ÁÐÃûÎÂ¶È¼Æ¼°¸ßÎÂ¼Æ,Î´ÓëÆäËûÒÇÆ÷×éºÏ	221	¼¸ÄÚÑÇ	11	¹ú¼Ò¼ä¡¢¹ú¼Ê×éÖ¯ÎÞ³¥Ô®ÖúºÍÔùËÍµÄÎï×Ê	500	¸ö	79	Ç§¿Ë	132,500
202004	90251990	Î´ÁÐÃûÎÂ¶È¼Æ¼°¸ßÎÂ¼Æ,Î´ÓëÆäËûÒÇÆ÷×éºÏ	222	¼¸ÄÚÑÇ±ÈÉÜ	11	¹ú¼Ò¼ä¡¢¹ú¼Ê×éÖ¯ÎÞ³¥Ô®ÖúºÍÔùËÍµÄÎï×Ê	500	¸ö	79	Ç§¿Ë	132,500
202004	90251990	Î´ÁÐÃûÎÂ¶È¼Æ¼°¸ßÎÂ¼Æ,Î´ÓëÆäËûÒÇÆ÷×éºÏ	223	¿ÆÌØµÏÍß	10	Ò»°ãÃ³Ò×	2151	¸ö	247	Ç§¿Ë	401,814
202004	90251990	Î´ÁÐÃûÎÂ¶È¼Æ¼°¸ßÎÂ¼Æ,Î´ÓëÆäËûÒÇÆ÷×éºÏ	223	¿ÆÌØµÏÍß	11	¹ú¼Ò¼ä¡¢¹ú¼Ê×éÖ¯ÎÞ³¥Ô®ÖúºÍÔùËÍµÄÎï×Ê	500	¸ö	79	Ç§¿Ë	132,500
202004	90251990	Î´ÁÐÃûÎÂ¶È¼Æ¼°¸ßÎÂ¼Æ,Î´ÓëÆäËûÒÇÆ÷×éºÏ	224	¿ÏÄáÑÇ	10	Ò»°ãÃ³Ò×	49390	¸ö	7625	Ç§¿Ë	8,860,603
202004	90251990	Î´ÁÐÃûÎÂ¶È¼Æ¼°¸ßÎÂ¼Æ,Î´ÓëÆäËûÒÇÆ÷×éºÏ	224	¿ÏÄáÑÇ	11	¹ú¼Ò¼ä¡¢¹ú¼Ê×éÖ¯ÎÞ³¥Ô®ÖúºÍÔùËÍµÄÎï×Ê	500	¸ö	46	Ç§¿Ë	150,000
202004	90251990	Î´ÁÐÃûÎÂ¶È¼Æ¼°¸ßÎÂ¼Æ,Î´ÓëÆäËûÒÇÆ÷×éºÏ	225	Àû±ÈÀïÑÇ	11	¹ú¼Ò¼ä¡¢¹ú¼Ê×éÖ¯ÎÞ³¥Ô®ÖúºÍÔùËÍµÄÎï×Ê	510	¸ö	83	Ç§¿Ë	137,561
202004	90251990	Î´ÁÐÃûÎÂ¶È¼Æ¼°¸ßÎÂ¼Æ,Î´ÓëÆäËûÒÇÆ÷×éºÏ	226	Àû±ÈÑÇ	10	Ò»°ãÃ³Ò×	2001	¸ö	128	Ç§¿Ë	281,341
202004	90251990	Î´ÁÐÃûÎÂ¶È¼Æ¼°¸ßÎÂ¼Æ,Î´ÓëÆäËûÒÇÆ÷×éºÏ	227	Âí´ï¼ÓË¹¼Ó	10	Ò»°ãÃ³Ò×	1400	¸ö	139	Ç§¿Ë	284,828
202004	90251990	Î´ÁÐÃûÎÂ¶È¼Æ¼°¸ßÎÂ¼Æ,Î´ÓëÆäËûÒÇÆ÷×éºÏ	227	Âí´ï¼ÓË¹¼Ó	11	¹ú¼Ò¼ä¡¢¹ú¼Ê×éÖ¯ÎÞ³¥Ô®ÖúºÍÔùËÍµÄÎï×Ê	500	¸ö	46	Ç§¿Ë	165,000
202004	90251990	Î´ÁÐÃûÎÂ¶È¼Æ¼°¸ßÎÂ¼Æ,Î´ÓëÆäËûÒÇÆ÷×éºÏ	228	ÂíÀ­Î¬	10	Ò»°ãÃ³Ò×	1880	¸ö	295	Ç§¿Ë	396,007
202004	90251990	Î´ÁÐÃûÎÂ¶È¼Æ¼°¸ßÎÂ¼Æ,Î´ÓëÆäËûÒÇÆ÷×éºÏ	228	ÂíÀ­Î¬	11	¹ú¼Ò¼ä¡¢¹ú¼Ê×éÖ¯ÎÞ³¥Ô®ÖúºÍÔùËÍµÄÎï×Ê	4	¸ö	1	Ç§¿Ë	2,024
202004	90251990	Î´ÁÐÃûÎÂ¶È¼Æ¼°¸ßÎÂ¼Æ,Î´ÓëÆäËûÒÇÆ÷×éºÏ	229	ÂíÀï	10	Ò»°ãÃ³Ò×	204	¸ö	101	Ç§¿Ë	31,985
202004	90251990	Î´ÁÐÃûÎÂ¶È¼Æ¼°¸ßÎÂ¼Æ,Î´ÓëÆäËûÒÇÆ÷×éºÏ	229	ÂíÀï	11	¹ú¼Ò¼ä¡¢¹ú¼Ê×éÖ¯ÎÞ³¥Ô®ÖúºÍÔùËÍµÄÎï×Ê	505	¸ö	83	Ç§¿Ë	135,031
202004	90251990	Î´ÁÐÃûÎÂ¶È¼Æ¼°¸ßÎÂ¼Æ,Î´ÓëÆäËûÒÇÆ÷×éºÏ	231	Ã«ÀïÇóË¹	10	Ò»°ãÃ³Ò×	1660	¸ö	201	Ç§¿Ë	362,021
202004	90251990	Î´ÁÐÃûÎÂ¶È¼Æ¼°¸ßÎÂ¼Æ,Î´ÓëÆäËûÒÇÆ÷×éºÏ	232	Ä¦Âå¸ç	10	Ò»°ãÃ³Ò×	19151	¸ö	1160	Ç§¿Ë	1,107,531
202004	90251990	Î´ÁÐÃûÎÂ¶È¼Æ¼°¸ßÎÂ¼Æ,Î´ÓëÆäËûÒÇÆ÷×éºÏ	232	Ä¦Âå¸ç	12	ÆäËû¾èÔùÎï×Ê	2	¸ö	0	Ç§¿Ë	489
202004	90251990	Î´ÁÐÃûÎÂ¶È¼Æ¼°¸ßÎÂ¼Æ,Î´ÓëÆäËûÒÇÆ÷×éºÏ	233	ÄªÉ£±È¿Ë	10	Ò»°ãÃ³Ò×	6180	¸ö	543	Ç§¿Ë	1,003,044
202004	90251990	Î´ÁÐÃûÎÂ¶È¼Æ¼°¸ßÎÂ¼Æ,Î´ÓëÆäËûÒÇÆ÷×éºÏ	234	ÄÉÃ×±ÈÑÇ	11	¹ú¼Ò¼ä¡¢¹ú¼Ê×éÖ¯ÎÞ³¥Ô®ÖúºÍÔùËÍµÄÎï×Ê	500	¸ö	46	Ç§¿Ë	165,000
202004	90251990	Î´ÁÐÃûÎÂ¶È¼Æ¼°¸ßÎÂ¼Æ,Î´ÓëÆäËûÒÇÆ÷×éºÏ	235	ÄáÈÕ¶û	11	¹ú¼Ò¼ä¡¢¹ú¼Ê×éÖ¯ÎÞ³¥Ô®ÖúºÍÔùËÍµÄÎï×Ê	500	¸ö	46	Ç§¿Ë	165,000
202004	90251990	Î´ÁÐÃûÎÂ¶È¼Æ¼°¸ßÎÂ¼Æ,Î´ÓëÆäËûÒÇÆ÷×éºÏ	236	ÄáÈÕÀûÑÇ	10	Ò»°ãÃ³Ò×	30170	¸ö	3456	Ç§¿Ë	3,915,922
202004	90251990	Î´ÁÐÃûÎÂ¶È¼Æ¼°¸ßÎÂ¼Æ,Î´ÓëÆäËûÒÇÆ÷×éºÏ	236	ÄáÈÕÀûÑÇ	11	¹ú¼Ò¼ä¡¢¹ú¼Ê×éÖ¯ÎÞ³¥Ô®ÖúºÍÔùËÍµÄÎï×Ê	350	¸ö	55	Ç§¿Ë	92,750
202004	90251990	Î´ÁÐÃûÎÂ¶È¼Æ¼°¸ßÎÂ¼Æ,Î´ÓëÆäËûÒÇÆ÷×éºÏ	236	ÄáÈÕÀûÑÇ	12	ÆäËû¾èÔùÎï×Ê	10	¸ö	1	Ç§¿Ë	1,862
202004	90251990	Î´ÁÐÃûÎÂ¶È¼Æ¼°¸ßÎÂ¼Æ,Î´ÓëÆäËûÒÇÆ÷×éºÏ	238	Â¬Íú´ï	10	Ò»°ãÃ³Ò×	2560	¸ö	212	Ç§¿Ë	449,256
202004	90251990	Î´ÁÐÃûÎÂ¶È¼Æ¼°¸ßÎÂ¼Æ,Î´ÓëÆäËûÒÇÆ÷×éºÏ	238	Â¬Íú´ï	11	¹ú¼Ò¼ä¡¢¹ú¼Ê×éÖ¯ÎÞ³¥Ô®ÖúºÍÔùËÍµÄÎï×Ê	500	¸ö	46	Ç§¿Ë	165,000
202004	90251990	Î´ÁÐÃûÎÂ¶È¼Æ¼°¸ßÎÂ¼Æ,Î´ÓëÆäËûÒÇÆ÷×éºÏ	239	Ê¥¶àÃÀºÍÆÕÁÖÎ÷±È	11	¹ú¼Ò¼ä¡¢¹ú¼Ê×éÖ¯ÎÞ³¥Ô®ÖúºÍÔùËÍµÄÎï×Ê	500	¸ö	79	Ç§¿Ë	132,500
202004	90251990	Î´ÁÐÃûÎÂ¶È¼Æ¼°¸ßÎÂ¼Æ,Î´ÓëÆäËûÒÇÆ÷×éºÏ	239	Ê¥¶àÃÀºÍÆÕÁÖÎ÷±È	12	ÆäËû¾èÔùÎï×Ê	10	¸ö	6	Ç§¿Ë	5,084
202004	90251990	Î´ÁÐÃûÎÂ¶È¼Æ¼°¸ßÎÂ¼Æ,Î´ÓëÆäËûÒÇÆ÷×éºÏ	240	ÈûÄÚ¼Ó¶û	10	Ò»°ãÃ³Ò×	23588	¸ö	3266	Ç§¿Ë	3,369,349
202004	90251990	Î´ÁÐÃûÎÂ¶È¼Æ¼°¸ßÎÂ¼Æ,Î´ÓëÆäËûÒÇÆ÷×éºÏ	240	ÈûÄÚ¼Ó¶û	11	¹ú¼Ò¼ä¡¢¹ú¼Ê×éÖ¯ÎÞ³¥Ô®ÖúºÍÔùËÍµÄÎï×Ê	350	¸ö	55	Ç§¿Ë	92,750
202004	90251990	Î´ÁÐÃûÎÂ¶È¼Æ¼°¸ßÎÂ¼Æ,Î´ÓëÆäËûÒÇÆ÷×éºÏ	240	ÈûÄÚ¼Ó¶û	12	ÆäËû¾èÔùÎï×Ê	295	¸ö	58	Ç§¿Ë	62,856
202004	90251990	Î´ÁÐÃûÎÂ¶È¼Æ¼°¸ßÎÂ¼Æ,Î´ÓëÆäËûÒÇÆ÷×éºÏ	241	ÈûÉà¶û	10	Ò»°ãÃ³Ò×	10	¸ö	2	Ç§¿Ë	4,220
202004	90251990	Î´ÁÐÃûÎÂ¶È¼Æ¼°¸ßÎÂ¼Æ,Î´ÓëÆäËûÒÇÆ÷×éºÏ	241	ÈûÉà¶û	11	¹ú¼Ò¼ä¡¢¹ú¼Ê×éÖ¯ÎÞ³¥Ô®ÖúºÍÔùËÍµÄÎï×Ê	500	¸ö	46	Ç§¿Ë	150,000
202004	90251990	Î´ÁÐÃûÎÂ¶È¼Æ¼°¸ßÎÂ¼Æ,Î´ÓëÆäËûÒÇÆ÷×éºÏ	242	ÈûÀ­Àû°º	11	¹ú¼Ò¼ä¡¢¹ú¼Ê×éÖ¯ÎÞ³¥Ô®ÖúºÍÔùËÍµÄÎï×Ê	500	¸ö	79	Ç§¿Ë	132,500
202004	90251990	Î´ÁÐÃûÎÂ¶È¼Æ¼°¸ßÎÂ¼Æ,Î´ÓëÆäËûÒÇÆ÷×éºÏ	242	ÈûÀ­Àû°º	12	ÆäËû¾èÔùÎï×Ê	20	¸ö	18	Ç§¿Ë	10,168
202004	90251990	Î´ÁÐÃûÎÂ¶È¼Æ¼°¸ßÎÂ¼Æ,Î´ÓëÆäËûÒÇÆ÷×éºÏ	243	Ë÷ÂíÀï	11	¹ú¼Ò¼ä¡¢¹ú¼Ê×éÖ¯ÎÞ³¥Ô®ÖúºÍÔùËÍµÄÎï×Ê	700	¸ö	64	Ç§¿Ë	225,000
202004	90251990	Î´ÁÐÃûÎÂ¶È¼Æ¼°¸ßÎÂ¼Æ,Î´ÓëÆäËûÒÇÆ÷×éºÏ	244	ÄÏ·Ç	10	Ò»°ãÃ³Ò×	366439	¸ö	37740	Ç§¿Ë	31,733,213
202004	90251990	Î´ÁÐÃûÎÂ¶È¼Æ¼°¸ßÎÂ¼Æ,Î´ÓëÆäËûÒÇÆ÷×éºÏ	244	ÄÏ·Ç	11	¹ú¼Ò¼ä¡¢¹ú¼Ê×éÖ¯ÎÞ³¥Ô®ÖúºÍÔùËÍµÄÎï×Ê	500	¸ö	46	Ç§¿Ë	150,000
202004	90251990	Î´ÁÐÃûÎÂ¶È¼Æ¼°¸ßÎÂ¼Æ,Î´ÓëÆäËûÒÇÆ÷×éºÏ	244	ÄÏ·Ç	12	ÆäËû¾èÔùÎï×Ê	10	¸ö	1	Ç§¿Ë	1,862
202004	90251990	Î´ÁÐÃûÎÂ¶È¼Æ¼°¸ßÎÂ¼Æ,Î´ÓëÆäËûÒÇÆ÷×éºÏ	246	ËÕµ¤	10	Ò»°ãÃ³Ò×	200	¸ö	25	Ç§¿Ë	49,230
202004	90251990	Î´ÁÐÃûÎÂ¶È¼Æ¼°¸ßÎÂ¼Æ,Î´ÓëÆäËûÒÇÆ÷×éºÏ	246	ËÕµ¤	11	¹ú¼Ò¼ä¡¢¹ú¼Ê×éÖ¯ÎÞ³¥Ô®ÖúºÍÔùËÍµÄÎï×Ê	6	¸ö	1	Ç§¿Ë	3,037
202004	90251990	Î´ÁÐÃûÎÂ¶È¼Æ¼°¸ßÎÂ¼Æ,Î´ÓëÆäËûÒÇÆ÷×éºÏ	247	Ì¹É£ÄáÑÇ	10	Ò»°ãÃ³Ò×	4370	¸ö	662	Ç§¿Ë	899,016
202004	90251990	Î´ÁÐÃûÎÂ¶È¼Æ¼°¸ßÎÂ¼Æ,Î´ÓëÆäËûÒÇÆ÷×éºÏ	247	Ì¹É£ÄáÑÇ	11	¹ú¼Ò¼ä¡¢¹ú¼Ê×éÖ¯ÎÞ³¥Ô®ÖúºÍÔùËÍµÄÎï×Ê	1005	¸ö	94	Ç§¿Ë	317,531
202004	90251990	Î´ÁÐÃûÎÂ¶È¼Æ¼°¸ßÎÂ¼Æ,Î´ÓëÆäËûÒÇÆ÷×éºÏ	248	¶à¸ç	10	Ò»°ãÃ³Ò×	851	¸ö	135	Ç§¿Ë	206,847
202004	90251990	Î´ÁÐÃûÎÂ¶È¼Æ¼°¸ßÎÂ¼Æ,Î´ÓëÆäËûÒÇÆ÷×éºÏ	248	¶à¸ç	11	¹ú¼Ò¼ä¡¢¹ú¼Ê×éÖ¯ÎÞ³¥Ô®ÖúºÍÔùËÍµÄÎï×Ê	500	¸ö	79	Ç§¿Ë	132,500
202004	90251990	Î´ÁÐÃûÎÂ¶È¼Æ¼°¸ßÎÂ¼Æ,Î´ÓëÆäËûÒÇÆ÷×éºÏ	248	¶à¸ç	12	ÆäËû¾èÔùÎï×Ê	2	¸ö	18	Ç§¿Ë	1,017
202004	90251990	Î´ÁÐÃûÎÂ¶È¼Æ¼°¸ßÎÂ¼Æ,Î´ÓëÆäËûÒÇÆ÷×éºÏ	249	Í»ÄáË¹	10	Ò»°ãÃ³Ò×	37327	¸ö	2289	Ç§¿Ë	1,358,099
202004	90251990	Î´ÁÐÃûÎÂ¶È¼Æ¼°¸ßÎÂ¼Æ,Î´ÓëÆäËûÒÇÆ÷×éºÏ	250	ÎÚ¸É´ï	10	Ò»°ãÃ³Ò×	29249	¸ö	2247	Ç§¿Ë	1,570,152
202004	90251990	Î´ÁÐÃûÎÂ¶È¼Æ¼°¸ßÎÂ¼Æ,Î´ÓëÆäËûÒÇÆ÷×éºÏ	250	ÎÚ¸É´ï	11	¹ú¼Ò¼ä¡¢¹ú¼Ê×éÖ¯ÎÞ³¥Ô®ÖúºÍÔùËÍµÄÎï×Ê	500	¸ö	46	Ç§¿Ë	150,000
202004	90251990	Î´ÁÐÃûÎÂ¶È¼Æ¼°¸ßÎÂ¼Æ,Î´ÓëÆäËûÒÇÆ÷×éºÏ	251	²¼»ùÄÉ·¨Ë÷	10	Ò»°ãÃ³Ò×	200	¸ö	38	Ç§¿Ë	30,944
202004	90251990	Î´ÁÐÃûÎÂ¶È¼Æ¼°¸ßÎÂ¼Æ,Î´ÓëÆäËûÒÇÆ÷×éºÏ	251	²¼»ùÄÉ·¨Ë÷	11	¹ú¼Ò¼ä¡¢¹ú¼Ê×éÖ¯ÎÞ³¥Ô®ÖúºÍÔùËÍµÄÎï×Ê	540	¸ö	87	Ç§¿Ë	139,500
202004	90251990	Î´ÁÐÃûÎÂ¶È¼Æ¼°¸ßÎÂ¼Æ,Î´ÓëÆäËûÒÇÆ÷×éºÏ	252	¸Õ¹û(½ð)	10	Ò»°ãÃ³Ò×	545	¸ö	102	Ç§¿Ë	68,739
202004	90251990	Î´ÁÐÃûÎÂ¶È¼Æ¼°¸ßÎÂ¼Æ,Î´ÓëÆäËûÒÇÆ÷×éºÏ	253	ÔÞ±ÈÑÇ	10	Ò»°ãÃ³Ò×	4032	¸ö	499	Ç§¿Ë	3,926,402
202004	90251990	Î´ÁÐÃûÎÂ¶È¼Æ¼°¸ßÎÂ¼Æ,Î´ÓëÆäËûÒÇÆ÷×éºÏ	253	ÔÞ±ÈÑÇ	11	¹ú¼Ò¼ä¡¢¹ú¼Ê×éÖ¯ÎÞ³¥Ô®ÖúºÍÔùËÍµÄÎï×Ê	500	¸ö	46	Ç§¿Ë	150,000
202004	90251990	Î´ÁÐÃûÎÂ¶È¼Æ¼°¸ßÎÂ¼Æ,Î´ÓëÆäËûÒÇÆ÷×éºÏ	253	ÔÞ±ÈÑÇ	12	ÆäËû¾èÔùÎï×Ê	20	¸ö	2	Ç§¿Ë	3,724
202004	90251990	Î´ÁÐÃûÎÂ¶È¼Æ¼°¸ßÎÂ¼Æ,Î´ÓëÆäËûÒÇÆ÷×éºÏ	254	½ò°Í²¼Î¤	10	Ò»°ãÃ³Ò×	918	¸ö	138	Ç§¿Ë	124,522
202004	90251990	Î´ÁÐÃûÎÂ¶È¼Æ¼°¸ßÎÂ¼Æ,Î´ÓëÆäËûÒÇÆ÷×éºÏ	254	½ò°Í²¼Î¤	12	ÆäËû¾èÔùÎï×Ê	1440	¸ö	235	Ç§¿Ë	425,344
202004	90251990	Î´ÁÐÃûÎÂ¶È¼Æ¼°¸ßÎÂ¼Æ,Î´ÓëÆäËûÒÇÆ÷×éºÏ	255	À³Ë÷ÍÐ	11	¹ú¼Ò¼ä¡¢¹ú¼Ê×éÖ¯ÎÞ³¥Ô®ÖúºÍÔùËÍµÄÎï×Ê	500	¸ö	46	Ç§¿Ë	165,000
202004	90251990	Î´ÁÐÃûÎÂ¶È¼Æ¼°¸ßÎÂ¼Æ,Î´ÓëÆäËûÒÇÆ÷×éºÏ	257	Ë¹ÍþÊ¿À¼	10	Ò»°ãÃ³Ò×	120	¸ö	17	Ç§¿Ë	75,701
202004	90251990	Î´ÁÐÃûÎÂ¶È¼Æ¼°¸ßÎÂ¼Æ,Î´ÓëÆäËûÒÇÆ÷×éºÏ	258	¶òÁ¢ÌØÀïÑÇ	10	Ò»°ãÃ³Ò×	1	¸ö	1	Ç§¿Ë	1,333
202004	90251990	Î´ÁÐÃûÎÂ¶È¼Æ¼°¸ßÎÂ¼Æ,Î´ÓëÆäËûÒÇÆ÷×éºÏ	258	¶òÁ¢ÌØÀïÑÇ	11	¹ú¼Ò¼ä¡¢¹ú¼Ê×éÖ¯ÎÞ³¥Ô®ÖúºÍÔùËÍµÄÎï×Ê	4	¸ö	1	Ç§¿Ë	2,024
202004	90251990	Î´ÁÐÃûÎÂ¶È¼Æ¼°¸ßÎÂ¼Æ,Î´ÓëÆäËûÒÇÆ÷×éºÏ	260	ÄÏËÕµ¤¹²ºÍ¹ú	10	Ò»°ãÃ³Ò×	220	¸ö	47	Ç§¿Ë	54,626
202004	90251990	Î´ÁÐÃûÎÂ¶È¼Æ¼°¸ßÎÂ¼Æ,Î´ÓëÆäËûÒÇÆ÷×éºÏ	301	±ÈÀûÊ±	10	Ò»°ãÃ³Ò×	69980	¸ö	6754	Ç§¿Ë	7,251,125
202004	90251990	Î´ÁÐÃûÎÂ¶È¼Æ¼°¸ßÎÂ¼Æ,Î´ÓëÆäËûÒÇÆ÷×éºÏ	301	±ÈÀûÊ±	12	ÆäËû¾èÔùÎï×Ê	2050	¸ö	406	Ç§¿Ë	410,000
202004	90251990	Î´ÁÐÃûÎÂ¶È¼Æ¼°¸ßÎÂ¼Æ,Î´ÓëÆäËûÒÇÆ÷×éºÏ	302	µ¤Âó	10	Ò»°ãÃ³Ò×	92238	¸ö	7443	Ç§¿Ë	2,383,478
202004	90251990	Î´ÁÐÃûÎÂ¶È¼Æ¼°¸ßÎÂ¼Æ,Î´ÓëÆäËûÒÇÆ÷×éºÏ	303	Ó¢¹ú	10	Ò»°ãÃ³Ò×	1182045	¸ö	51724	Ç§¿Ë	33,376,436
202004	90251990	Î´ÁÐÃûÎÂ¶È¼Æ¼°¸ßÎÂ¼Æ,Î´ÓëÆäËûÒÇÆ÷×éºÏ	303	Ó¢¹ú	12	ÆäËû¾èÔùÎï×Ê	10862	¸ö	118	Ç§¿Ë	109,089
202004	90251990	Î´ÁÐÃûÎÂ¶È¼Æ¼°¸ßÎÂ¼Æ,Î´ÓëÆäËûÒÇÆ÷×éºÏ	304	µÂ¹ú	10	Ò»°ãÃ³Ò×	1228837	¸ö	64055	Ç§¿Ë	38,033,226
202004	90251990	Î´ÁÐÃûÎÂ¶È¼Æ¼°¸ßÎÂ¼Æ,Î´ÓëÆäËûÒÇÆ÷×éºÏ	304	µÂ¹ú	12	ÆäËû¾èÔùÎï×Ê	605	¸ö	139	Ç§¿Ë	140,289
202004	90251990	Î´ÁÐÃûÎÂ¶È¼Æ¼°¸ßÎÂ¼Æ,Î´ÓëÆäËûÒÇÆ÷×éºÏ	305	·¨¹ú	10	Ò»°ãÃ³Ò×	443742	¸ö	45412	Ç§¿Ë	42,270,774
202004	90251990	Î´ÁÐÃûÎÂ¶È¼Æ¼°¸ßÎÂ¼Æ,Î´ÓëÆäËûÒÇÆ÷×éºÏ	305	·¨¹ú	12	ÆäËû¾èÔùÎï×Ê	488	¸ö	107	Ç§¿Ë	115,097
202004	90251990	Î´ÁÐÃûÎÂ¶È¼Æ¼°¸ßÎÂ¼Æ,Î´ÓëÆäËûÒÇÆ÷×éºÏ	306	°®¶ûÀ¼	10	Ò»°ãÃ³Ò×	22514	¸ö	2479	Ç§¿Ë	2,932,244
202004	90251990	Î´ÁÐÃûÎÂ¶È¼Æ¼°¸ßÎÂ¼Æ,Î´ÓëÆäËûÒÇÆ÷×éºÏ	307	Òâ´óÀû	10	Ò»°ãÃ³Ò×	412830	¸ö	44041	Ç§¿Ë	46,628,396
202004	90251990	Î´ÁÐÃûÎÂ¶È¼Æ¼°¸ßÎÂ¼Æ,Î´ÓëÆäËûÒÇÆ÷×éºÏ	307	Òâ´óÀû	12	ÆäËû¾èÔùÎï×Ê	3	¸ö	1	Ç§¿Ë	789
202004	90251990	Î´ÁÐÃûÎÂ¶È¼Æ¼°¸ßÎÂ¼Æ,Î´ÓëÆäËûÒÇÆ÷×éºÏ	308	Â¬É­±¤	10	Ò»°ãÃ³Ò×	1801	¸ö	264	Ç§¿Ë	417,516
202004	90251990	Î´ÁÐÃûÎÂ¶È¼Æ¼°¸ßÎÂ¼Æ,Î´ÓëÆäËûÒÇÆ÷×éºÏ	309	ºÉÀ¼	10	Ò»°ãÃ³Ò×	274030	¸ö	19217	Ç§¿Ë	8,334,708
202004	90251990	Î´ÁÐÃûÎÂ¶È¼Æ¼°¸ßÎÂ¼Æ,Î´ÓëÆäËûÒÇÆ÷×éºÏ	309	ºÉÀ¼	12	ÆäËû¾èÔùÎï×Ê	10	¸ö	1	Ç§¿Ë	1,862
202004	90251990	Î´ÁÐÃûÎÂ¶È¼Æ¼°¸ßÎÂ¼Æ,Î´ÓëÆäËûÒÇÆ÷×éºÏ	310	Ï£À°	10	Ò»°ãÃ³Ò×	11031	¸ö	697	Ç§¿Ë	1,047,606
202004	90251990	Î´ÁÐÃûÎÂ¶È¼Æ¼°¸ßÎÂ¼Æ,Î´ÓëÆäËûÒÇÆ÷×éºÏ	311	ÆÏÌÑÑÀ	10	Ò»°ãÃ³Ò×	42337	¸ö	2406	Ç§¿Ë	3,061,521
202004	90251990	Î´ÁÐÃûÎÂ¶È¼Æ¼°¸ßÎÂ¼Æ,Î´ÓëÆäËûÒÇÆ÷×éºÏ	311	ÆÏÌÑÑÀ	12	ÆäËû¾èÔùÎï×Ê	6	¸ö	0	Ç§¿Ë	1,467
202004	90251990	Î´ÁÐÃûÎÂ¶È¼Æ¼°¸ßÎÂ¼Æ,Î´ÓëÆäËûÒÇÆ÷×éºÏ	312	Î÷°àÑÀ	10	Ò»°ãÃ³Ò×	221303	¸ö	25323	Ç§¿Ë	33,374,086
202004	90251990	Î´ÁÐÃûÎÂ¶È¼Æ¼°¸ßÎÂ¼Æ,Î´ÓëÆäËûÒÇÆ÷×éºÏ	312	Î÷°àÑÀ	12	ÆäËû¾èÔùÎï×Ê	416	¸ö	90	Ç§¿Ë	86,240
202004	90251990	Î´ÁÐÃûÎÂ¶È¼Æ¼°¸ßÎÂ¼Æ,Î´ÓëÆäËûÒÇÆ÷×éºÏ	315	°ÂµØÀû	10	Ò»°ãÃ³Ò×	38636	¸ö	9229	Ç§¿Ë	4,626,356
202004	90251990	Î´ÁÐÃûÎÂ¶È¼Æ¼°¸ßÎÂ¼Æ,Î´ÓëÆäËûÒÇÆ÷×éºÏ	315	°ÂµØÀû	12	ÆäËû¾èÔùÎï×Ê	10	¸ö	1	Ç§¿Ë	1,862
202004	90251990	Î´ÁÐÃûÎÂ¶È¼Æ¼°¸ßÎÂ¼Æ,Î´ÓëÆäËûÒÇÆ÷×éºÏ	316	±£¼ÓÀûÑÇ	10	Ò»°ãÃ³Ò×	29708	¸ö	1014	Ç§¿Ë	584,045
202004	90251990	Î´ÁÐÃûÎÂ¶È¼Æ¼°¸ßÎÂ¼Æ,Î´ÓëÆäËûÒÇÆ÷×éºÏ	318	·ÒÀ¼	10	Ò»°ãÃ³Ò×	11062	¸ö	1923	Ç§¿Ë	259,943
202004	90251990	Î´ÁÐÃûÎÂ¶È¼Æ¼°¸ßÎÂ¼Æ,Î´ÓëÆäËûÒÇÆ÷×éºÏ	321	ÐÙÑÀÀû	10	Ò»°ãÃ³Ò×	1522	¸ö	210	Ç§¿Ë	287,941
202004	90251990	Î´ÁÐÃûÎÂ¶È¼Æ¼°¸ßÎÂ¼Æ,Î´ÓëÆäËûÒÇÆ÷×éºÏ	322	±ùµº	10	Ò»°ãÃ³Ò×	400	¸ö	66	Ç§¿Ë	109,219
202004	90251990	Î´ÁÐÃûÎÂ¶È¼Æ¼°¸ßÎÂ¼Æ,Î´ÓëÆäËûÒÇÆ÷×éºÏ	324	Âí¶úËû	10	Ò»°ãÃ³Ò×	2220	¸ö	316	Ç§¿Ë	355,607
202004	90251990	Î´ÁÐÃûÎÂ¶È¼Æ¼°¸ßÎÂ¼Æ,Î´ÓëÆäËûÒÇÆ÷×éºÏ	325	Ä¦ÄÉ¸ç	10	Ò»°ãÃ³Ò×	410	¸ö	47	Ç§¿Ë	86,503
202004	90251990	Î´ÁÐÃûÎÂ¶È¼Æ¼°¸ßÎÂ¼Æ,Î´ÓëÆäËûÒÇÆ÷×éºÏ	325	Ä¦ÄÉ¸ç	12	ÆäËû¾èÔùÎï×Ê	2	¸ö	1	Ç§¿Ë	496
202004	90251990	Î´ÁÐÃûÎÂ¶È¼Æ¼°¸ßÎÂ¼Æ,Î´ÓëÆäËûÒÇÆ÷×éºÏ	326	Å²Íþ	10	Ò»°ãÃ³Ò×	11516	¸ö	2260	Ç§¿Ë	1,949,804
202004	90251990	Î´ÁÐÃûÎÂ¶È¼Æ¼°¸ßÎÂ¼Æ,Î´ÓëÆäËûÒÇÆ÷×éºÏ	327	²¨À¼	10	Ò»°ãÃ³Ò×	442577	¸ö	18570	Ç§¿Ë	18,964,987
202004	90251990	Î´ÁÐÃûÎÂ¶È¼Æ¼°¸ßÎÂ¼Æ,Î´ÓëÆäËûÒÇÆ÷×éºÏ	328	ÂÞÂíÄáÑÇ	10	Ò»°ãÃ³Ò×	74706	¸ö	7306	Ç§¿Ë	10,390,438
202004	90251990	Î´ÁÐÃûÎÂ¶È¼Æ¼°¸ßÎÂ¼Æ,Î´ÓëÆäËûÒÇÆ÷×éºÏ	328	ÂÞÂíÄáÑÇ	12	ÆäËû¾èÔùÎï×Ê	2	¸ö	0	Ç§¿Ë	489
202004	90251990	Î´ÁÐÃûÎÂ¶È¼Æ¼°¸ßÎÂ¼Æ,Î´ÓëÆäËûÒÇÆ÷×éºÏ	329	Ê¥ÂíÁ¦Åµ	10	Ò»°ãÃ³Ò×	10	¸ö	1	Ç§¿Ë	3,802
202004	90251990	Î´ÁÐÃûÎÂ¶È¼Æ¼°¸ßÎÂ¼Æ,Î´ÓëÆäËûÒÇÆ÷×éºÏ	330	Èðµä	10	Ò»°ãÃ³Ò×	75217	¸ö	6438	Ç§¿Ë	2,912,535
202004	90251990	Î´ÁÐÃûÎÂ¶È¼Æ¼°¸ßÎÂ¼Æ,Î´ÓëÆäËûÒÇÆ÷×éºÏ	330	Èðµä	12	ÆäËû¾èÔùÎï×Ê	10	¸ö	1	Ç§¿Ë	1,907
202004	90251990	Î´ÁÐÃûÎÂ¶È¼Æ¼°¸ßÎÂ¼Æ,Î´ÓëÆäËûÒÇÆ÷×éºÏ	331	ÈðÊ¿	10	Ò»°ãÃ³Ò×	14937	¸ö	1662	Ç§¿Ë	2,244,005
202004	90251990	Î´ÁÐÃûÎÂ¶È¼Æ¼°¸ßÎÂ¼Æ,Î´ÓëÆäËûÒÇÆ÷×éºÏ	334	°®É³ÄáÑÇ	10	Ò»°ãÃ³Ò×	2965	¸ö	214	Ç§¿Ë	50,075
202004	90251990	Î´ÁÐÃûÎÂ¶È¼Æ¼°¸ßÎÂ¼Æ,Î´ÓëÆäËûÒÇÆ÷×éºÏ	335	À­ÍÑÎ¬ÑÇ	10	Ò»°ãÃ³Ò×	2705	¸ö	787	Ç§¿Ë	227,148
202004	90251990	Î´ÁÐÃûÎÂ¶È¼Æ¼°¸ßÎÂ¼Æ,Î´ÓëÆäËûÒÇÆ÷×éºÏ	336	Á¢ÌÕÍð	10	Ò»°ãÃ³Ò×	4616	¸ö	981	Ç§¿Ë	766,566
202004	90251990	Î´ÁÐÃûÎÂ¶È¼Æ¼°¸ßÎÂ¼Æ,Î´ÓëÆäËûÒÇÆ÷×éºÏ	337	¸ñÂ³¼ªÑÇ	10	Ò»°ãÃ³Ò×	7655	¸ö	1310	Ç§¿Ë	1,249,369
202004	90251990	Î´ÁÐÃûÎÂ¶È¼Æ¼°¸ßÎÂ¼Æ,Î´ÓëÆäËûÒÇÆ÷×éºÏ	337	¸ñÂ³¼ªÑÇ	12	ÆäËû¾èÔùÎï×Ê	10	¸ö	1	Ç§¿Ë	1,862
202004	90251990	Î´ÁÐÃûÎÂ¶È¼Æ¼°¸ßÎÂ¼Æ,Î´ÓëÆäËûÒÇÆ÷×éºÏ	338	ÑÇÃÀÄáÑÇ	10	Ò»°ãÃ³Ò×	831	¸ö	105	Ç§¿Ë	232,401
202004	90251990	Î´ÁÐÃûÎÂ¶È¼Æ¼°¸ßÎÂ¼Æ,Î´ÓëÆäËûÒÇÆ÷×éºÏ	339	°¢Èû°Ý½®	10	Ò»°ãÃ³Ò×	5962	¸ö	904	Ç§¿Ë	1,900,816
202004	90251990	Î´ÁÐÃûÎÂ¶È¼Æ¼°¸ßÎÂ¼Æ,Î´ÓëÆäËûÒÇÆ÷×éºÏ	339	°¢Èû°Ý½®	12	ÆäËû¾èÔùÎï×Ê	400	¸ö	68	Ç§¿Ë	104,000
202004	90251990	Î´ÁÐÃûÎÂ¶È¼Æ¼°¸ßÎÂ¼Æ,Î´ÓëÆäËûÒÇÆ÷×éºÏ	340	°×¶íÂÞË¹	10	Ò»°ãÃ³Ò×	8633	¸ö	783	Ç§¿Ë	493,540
202004	90251990	Î´ÁÐÃûÎÂ¶È¼Æ¼°¸ßÎÂ¼Æ,Î´ÓëÆäËûÒÇÆ÷×éºÏ	340	°×¶íÂÞË¹	11	¹ú¼Ò¼ä¡¢¹ú¼Ê×éÖ¯ÎÞ³¥Ô®ÖúºÍÔùËÍµÄÎï×Ê	700	¸ö	70	Ç§¿Ë	84,000
202004	90251990	Î´ÁÐÃûÎÂ¶È¼Æ¼°¸ßÎÂ¼Æ,Î´ÓëÆäËûÒÇÆ÷×éºÏ	340	°×¶íÂÞË¹	12	ÆäËû¾èÔùÎï×Ê	750	¸ö	164	Ç§¿Ë	225,000
202004	90251990	Î´ÁÐÃûÎÂ¶È¼Æ¼°¸ßÎÂ¼Æ,Î´ÓëÆäËûÒÇÆ÷×éºÏ	343	Ä¦¶û¶àÍß	10	Ò»°ãÃ³Ò×	2360	¸ö	297	Ç§¿Ë	474,923
202004	90251990	Î´ÁÐÃûÎÂ¶È¼Æ¼°¸ßÎÂ¼Æ,Î´ÓëÆäËûÒÇÆ÷×éºÏ	343	Ä¦¶û¶àÍß	11	¹ú¼Ò¼ä¡¢¹ú¼Ê×éÖ¯ÎÞ³¥Ô®ÖúºÍÔùËÍµÄÎï×Ê	500	¸ö	78	Ç§¿Ë	132,500
202004	90251990	Î´ÁÐÃûÎÂ¶È¼Æ¼°¸ßÎÂ¼Æ,Î´ÓëÆäËûÒÇÆ÷×éºÏ	344	¶íÂÞË¹Áª°î	10	Ò»°ãÃ³Ò×	272735	¸ö	27230	Ç§¿Ë	26,748,728
202004	90251990	Î´ÁÐÃûÎÂ¶È¼Æ¼°¸ßÎÂ¼Æ,Î´ÓëÆäËûÒÇÆ÷×éºÏ	344	¶íÂÞË¹Áª°î	11	¹ú¼Ò¼ä¡¢¹ú¼Ê×éÖ¯ÎÞ³¥Ô®ÖúºÍÔùËÍµÄÎï×Ê	1000	¸ö	75	Ç§¿Ë	358,000
202004	90251990	Î´ÁÐÃûÎÂ¶È¼Æ¼°¸ßÎÂ¼Æ,Î´ÓëÆäËûÒÇÆ÷×éºÏ	344	¶íÂÞË¹Áª°î	12	ÆäËû¾èÔùÎï×Ê	400	¸ö	46	Ç§¿Ë	94,000
202004	90251990	Î´ÁÐÃûÎÂ¶È¼Æ¼°¸ßÎÂ¼Æ,Î´ÓëÆäËûÒÇÆ÷×éºÏ	347	ÎÚ¿ËÀ¼	10	Ò»°ãÃ³Ò×	38882	¸ö	3269	Ç§¿Ë	4,157,037
202004	90251990	Î´ÁÐÃûÎÂ¶È¼Æ¼°¸ßÎÂ¼Æ,Î´ÓëÆäËûÒÇÆ÷×éºÏ	350	Ë¹ÂåÎÄÄáÑÇ	10	Ò»°ãÃ³Ò×	4180	¸ö	498	Ç§¿Ë	865,523
202004	90251990	Î´ÁÐÃûÎÂ¶È¼Æ¼°¸ßÎÂ¼Æ,Î´ÓëÆäËûÒÇÆ÷×éºÏ	351	¿ËÂÞµØÑÇ	10	Ò»°ãÃ³Ò×	20102	¸ö	3090	Ç§¿Ë	3,354,648
202004	90251990	Î´ÁÐÃûÎÂ¶È¼Æ¼°¸ßÎÂ¼Æ,Î´ÓëÆäËûÒÇÆ÷×éºÏ	352	½Ý¿Ë	10	Ò»°ãÃ³Ò×	111943	¸ö	8064	Ç§¿Ë	12,010,878
202004	90251990	Î´ÁÐÃûÎÂ¶È¼Æ¼°¸ßÎÂ¼Æ,Î´ÓëÆäËûÒÇÆ÷×éºÏ	352	½Ý¿Ë	12	ÆäËû¾èÔùÎï×Ê	14	¸ö	1	Ç§¿Ë	2,840
202004	90251990	Î´ÁÐÃûÎÂ¶È¼Æ¼°¸ßÎÂ¼Æ,Î´ÓëÆäËûÒÇÆ÷×éºÏ	353	Ë¹Âå·¥¿Ë	10	Ò»°ãÃ³Ò×	33487	¸ö	4196	Ç§¿Ë	5,725,109
202004	90251990	Î´ÁÐÃûÎÂ¶È¼Æ¼°¸ßÎÂ¼Æ,Î´ÓëÆäËûÒÇÆ÷×éºÏ	353	Ë¹Âå·¥¿Ë	12	ÆäËû¾èÔùÎï×Ê	64	¸ö	5	Ç§¿Ë	20,329
202004	90251990	Î´ÁÐÃûÎÂ¶È¼Æ¼°¸ßÎÂ¼Æ,Î´ÓëÆäËûÒÇÆ÷×éºÏ	354	±±ÂíÆä¶Ù¹²ºÍ¹ú	10	Ò»°ãÃ³Ò×	502	¸ö	100	Ç§¿Ë	116,457
202004	90251990	Î´ÁÐÃûÎÂ¶È¼Æ¼°¸ßÎÂ¼Æ,Î´ÓëÆäËûÒÇÆ÷×éºÏ	355	²¨ºÚ	10	Ò»°ãÃ³Ò×	1391	¸ö	225	Ç§¿Ë	349,791
202004	90251990	Î´ÁÐÃûÎÂ¶È¼Æ¼°¸ßÎÂ¼Æ,Î´ÓëÆäËûÒÇÆ÷×éºÏ	358	Èû¶ûÎ¬ÑÇ	10	Ò»°ãÃ³Ò×	604	¸ö	60	Ç§¿Ë	145,945
202004	90251990	Î´ÁÐÃûÎÂ¶È¼Æ¼°¸ßÎÂ¼Æ,Î´ÓëÆäËûÒÇÆ÷×éºÏ	358	Èû¶ûÎ¬ÑÇ	11	¹ú¼Ò¼ä¡¢¹ú¼Ê×éÖ¯ÎÞ³¥Ô®ÖúºÍÔùËÍµÄÎï×Ê	2000	¸ö	340	Ç§¿Ë	530,000
202004	90251990	Î´ÁÐÃûÎÂ¶È¼Æ¼°¸ßÎÂ¼Æ,Î´ÓëÆäËûÒÇÆ÷×éºÏ	358	Èû¶ûÎ¬ÑÇ	12	ÆäËû¾èÔùÎï×Ê	387	¸ö	45	Ç§¿Ë	115,604
202004	90251990	Î´ÁÐÃûÎÂ¶È¼Æ¼°¸ßÎÂ¼Æ,Î´ÓëÆäËûÒÇÆ÷×éºÏ	359	ºÚÉ½	10	Ò»°ãÃ³Ò×	355	¸ö	48	Ç§¿Ë	104,632
202004	90251990	Î´ÁÐÃûÎÂ¶È¼Æ¼°¸ßÎÂ¼Æ,Î´ÓëÆäËûÒÇÆ÷×éºÏ	401	°²Ìá¹ÏºÍ°Í²¼´ï	11	¹ú¼Ò¼ä¡¢¹ú¼Ê×éÖ¯ÎÞ³¥Ô®ÖúºÍÔùËÍµÄÎï×Ê	100	¸ö	14	Ç§¿Ë	38,500
202004	90251990	Î´ÁÐÃûÎÂ¶È¼Æ¼°¸ßÎÂ¼Æ,Î´ÓëÆäËûÒÇÆ÷×éºÏ	402	°¢¸ùÍ¢	10	Ò»°ãÃ³Ò×	10582	¸ö	1090	Ç§¿Ë	1,061,234
202004	90251990	Î´ÁÐÃûÎÂ¶È¼Æ¼°¸ßÎÂ¼Æ,Î´ÓëÆäËûÒÇÆ÷×éºÏ	402	°¢¸ùÍ¢	11	¹ú¼Ò¼ä¡¢¹ú¼Ê×éÖ¯ÎÞ³¥Ô®ÖúºÍÔùËÍµÄÎï×Ê	200	¸ö	32	Ç§¿Ë	66,000
202004	90251990	Î´ÁÐÃûÎÂ¶È¼Æ¼°¸ßÎÂ¼Æ,Î´ÓëÆäËûÒÇÆ÷×éºÏ	402	°¢¸ùÍ¢	12	ÆäËû¾èÔùÎï×Ê	510	¸ö	186	Ç§¿Ë	141,886
202004	90251990	Î´ÁÐÃûÎÂ¶È¼Æ¼°¸ßÎÂ¼Æ,Î´ÓëÆäËûÒÇÆ÷×éºÏ	404	°Í¹þÂí	11	¹ú¼Ò¼ä¡¢¹ú¼Ê×éÖ¯ÎÞ³¥Ô®ÖúºÍÔùËÍµÄÎï×Ê	100	¸ö	19	Ç§¿Ë	33,000
202004	90251990	Î´ÁÐÃûÎÂ¶È¼Æ¼°¸ßÎÂ¼Æ,Î´ÓëÆäËûÒÇÆ÷×éºÏ	405	°Í°Í¶àË¹	10	Ò»°ãÃ³Ò×	60	¸ö	14	Ç§¿Ë	14,385
202004	90251990	Î´ÁÐÃûÎÂ¶È¼Æ¼°¸ßÎÂ¼Æ,Î´ÓëÆäËûÒÇÆ÷×éºÏ	405	°Í°Í¶àË¹	11	¹ú¼Ò¼ä¡¢¹ú¼Ê×éÖ¯ÎÞ³¥Ô®ÖúºÍÔùËÍµÄÎï×Ê	200	¸ö	32	Ç§¿Ë	66,000
202004	90251990	Î´ÁÐÃûÎÂ¶È¼Æ¼°¸ßÎÂ¼Æ,Î´ÓëÆäËûÒÇÆ÷×éºÏ	408	¶àÃñ×å²£ÀûÎ¬ÑÇ¹ú	10	Ò»°ãÃ³Ò×	10695	¸ö	2009	Ç§¿Ë	2,138,041
202004	90251990	Î´ÁÐÃûÎÂ¶È¼Æ¼°¸ßÎÂ¼Æ,Î´ÓëÆäËûÒÇÆ÷×éºÏ	408	¶àÃñ×å²£ÀûÎ¬ÑÇ¹ú	11	¹ú¼Ò¼ä¡¢¹ú¼Ê×éÖ¯ÎÞ³¥Ô®ÖúºÍÔùËÍµÄÎï×Ê	500	¸ö	82	Ç§¿Ë	165,000
202004	90251990	Î´ÁÐÃûÎÂ¶È¼Æ¼°¸ßÎÂ¼Æ,Î´ÓëÆäËûÒÇÆ÷×éºÏ	410	°ÍÎ÷	10	Ò»°ãÃ³Ò×	194125	¸ö	5394	Ç§¿Ë	2,731,866
202004	90251990	Î´ÁÐÃûÎÂ¶È¼Æ¼°¸ßÎÂ¼Æ,Î´ÓëÆäËûÒÇÆ÷×éºÏ	412	ÖÇÀû	10	Ò»°ãÃ³Ò×	171654	¸ö	9129	Ç§¿Ë	7,818,884
202004	90251990	Î´ÁÐÃûÎÂ¶È¼Æ¼°¸ßÎÂ¼Æ,Î´ÓëÆäËûÒÇÆ÷×éºÏ	412	ÖÇÀû	11	¹ú¼Ò¼ä¡¢¹ú¼Ê×éÖ¯ÎÞ³¥Ô®ÖúºÍÔùËÍµÄÎï×Ê	200	¸ö	18	Ç§¿Ë	77,000
202004	90251990	Î´ÁÐÃûÎÂ¶È¼Æ¼°¸ßÎÂ¼Æ,Î´ÓëÆäËûÒÇÆ÷×éºÏ	413	¸çÂ×±ÈÑÇ	10	Ò»°ãÃ³Ò×	38854	¸ö	5091	Ç§¿Ë	5,207,599
202004	90251990	Î´ÁÐÃûÎÂ¶È¼Æ¼°¸ßÎÂ¼Æ,Î´ÓëÆäËûÒÇÆ÷×éºÏ	414	¶àÃ×Äá¿Ë	11	¹ú¼Ò¼ä¡¢¹ú¼Ê×éÖ¯ÎÞ³¥Ô®ÖúºÍÔùËÍµÄÎï×Ê	100	¸ö	19	Ç§¿Ë	33,000
202004	90251990	Î´ÁÐÃûÎÂ¶È¼Æ¼°¸ßÎÂ¼Æ,Î´ÓëÆäËûÒÇÆ÷×éºÏ	415	¸çË¹´ïÀè¼Ó	10	Ò»°ãÃ³Ò×	6311	¸ö	518	Ç§¿Ë	880,066
202004	90251990	Î´ÁÐÃûÎÂ¶È¼Æ¼°¸ßÎÂ¼Æ,Î´ÓëÆäËûÒÇÆ÷×éºÏ	416	¹Å°Í	10	Ò»°ãÃ³Ò×	2290	¸ö	270	Ç§¿Ë	1,112,692
202004	90251990	Î´ÁÐÃûÎÂ¶È¼Æ¼°¸ßÎÂ¼Æ,Î´ÓëÆäËûÒÇÆ÷×éºÏ	418	¶àÃ×Äá¼Ó¹²ºÍ¹ú	10	Ò»°ãÃ³Ò×	5943	¸ö	361	Ç§¿Ë	359,262
202004	90251990	Î´ÁÐÃûÎÂ¶È¼Æ¼°¸ßÎÂ¼Æ,Î´ÓëÆäËûÒÇÆ÷×éºÏ	418	¶àÃ×Äá¼Ó¹²ºÍ¹ú	11	¹ú¼Ò¼ä¡¢¹ú¼Ê×éÖ¯ÎÞ³¥Ô®ÖúºÍÔùËÍµÄÎï×Ê	100	¸ö	9	Ç§¿Ë	38,500
202004	90251990	Î´ÁÐÃûÎÂ¶È¼Æ¼°¸ßÎÂ¼Æ,Î´ÓëÆäËûÒÇÆ÷×éºÏ	419	¶ò¹Ï¶à¶û	10	Ò»°ãÃ³Ò×	40629	¸ö	2700	Ç§¿Ë	2,107,297
202004	90251990	Î´ÁÐÃûÎÂ¶È¼Æ¼°¸ßÎÂ¼Æ,Î´ÓëÆäËûÒÇÆ÷×éºÏ	419	¶ò¹Ï¶à¶û	11	¹ú¼Ò¼ä¡¢¹ú¼Ê×éÖ¯ÎÞ³¥Ô®ÖúºÍÔùËÍµÄÎï×Ê	500	¸ö	82	Ç§¿Ë	165,000
202004	90251990	Î´ÁÐÃûÎÂ¶È¼Æ¼°¸ßÎÂ¼Æ,Î´ÓëÆäËûÒÇÆ÷×éºÏ	421	¸ñÁÖÄÉ´ï	11	¹ú¼Ò¼ä¡¢¹ú¼Ê×éÖ¯ÎÞ³¥Ô®ÖúºÍÔùËÍµÄÎï×Ê	100	¸ö	14	Ç§¿Ë	38,500
202004	90251990	Î´ÁÐÃûÎÂ¶È¼Æ¼°¸ßÎÂ¼Æ,Î´ÓëÆäËûÒÇÆ÷×éºÏ	423	Î£µØÂíÀ­	10	Ò»°ãÃ³Ò×	14883	¸ö	1668	Ç§¿Ë	2,190,486
202004	90251990	Î´ÁÐÃûÎÂ¶È¼Æ¼°¸ßÎÂ¼Æ,Î´ÓëÆäËûÒÇÆ÷×éºÏ	424	¹çÑÇÄÇ	10	Ò»°ãÃ³Ò×	608	¸ö	81	Ç§¿Ë	87,573
202004	90251990	Î´ÁÐÃûÎÂ¶È¼Æ¼°¸ßÎÂ¼Æ,Î´ÓëÆäËûÒÇÆ÷×éºÏ	425	º£µØ	10	Ò»°ãÃ³Ò×	1100	¸ö	111	Ç§¿Ë	225,936
202004	90251990	Î´ÁÐÃûÎÂ¶È¼Æ¼°¸ßÎÂ¼Æ,Î´ÓëÆäËûÒÇÆ÷×éºÏ	426	ºé¶¼À­Ë¹	10	Ò»°ãÃ³Ò×	6612	¸ö	902	Ç§¿Ë	1,456,960
202004	90251990	Î´ÁÐÃûÎÂ¶È¼Æ¼°¸ßÎÂ¼Æ,Î´ÓëÆäËûÒÇÆ÷×éºÏ	427	ÑÀÂò¼Ó	10	Ò»°ãÃ³Ò×	1282	¸ö	164	Ç§¿Ë	274,753
202004	90251990	Î´ÁÐÃûÎÂ¶È¼Æ¼°¸ßÎÂ¼Æ,Î´ÓëÆäËûÒÇÆ÷×éºÏ	427	ÑÀÂò¼Ó	11	¹ú¼Ò¼ä¡¢¹ú¼Ê×éÖ¯ÎÞ³¥Ô®ÖúºÍÔùËÍµÄÎï×Ê	200	¸ö	30	Ç§¿Ë	77,000
202004	90251990	Î´ÁÐÃûÎÂ¶È¼Æ¼°¸ßÎÂ¼Æ,Î´ÓëÆäËûÒÇÆ÷×éºÏ	429	Ä«Î÷¸ç	10	Ò»°ãÃ³Ò×	537875	¸ö	47104	Ç§¿Ë	45,357,889
202004	90251990	Î´ÁÐÃûÎÂ¶È¼Æ¼°¸ßÎÂ¼Æ,Î´ÓëÆäËûÒÇÆ÷×éºÏ	431	Äá¼ÓÀ­¹Ï	10	Ò»°ãÃ³Ò×	2410	¸ö	338	Ç§¿Ë	605,107
202004	90251990	Î´ÁÐÃûÎÂ¶È¼Æ¼°¸ßÎÂ¼Æ,Î´ÓëÆäËûÒÇÆ÷×éºÏ	432	°ÍÄÃÂí	10	Ò»°ãÃ³Ò×	24848	¸ö	1922	Ç§¿Ë	2,058,492
202004	90251990	Î´ÁÐÃûÎÂ¶È¼Æ¼°¸ßÎÂ¼Æ,Î´ÓëÆäËûÒÇÆ÷×éºÏ	432	°ÍÄÃÂí	11	¹ú¼Ò¼ä¡¢¹ú¼Ê×éÖ¯ÎÞ³¥Ô®ÖúºÍÔùËÍµÄÎï×Ê	500	¸ö	82	Ç§¿Ë	165,000
202004	90251990	Î´ÁÐÃûÎÂ¶È¼Æ¼°¸ßÎÂ¼Æ,Î´ÓëÆäËûÒÇÆ÷×éºÏ	433	°ÍÀ­¹ç	10	Ò»°ãÃ³Ò×	20705	¸ö	1154	Ç§¿Ë	1,069,319
202004	90251990	Î´ÁÐÃûÎÂ¶È¼Æ¼°¸ßÎÂ¼Æ,Î´ÓëÆäËûÒÇÆ÷×éºÏ	434	ÃØÂ³	10	Ò»°ãÃ³Ò×	47662	¸ö	5936	Ç§¿Ë	7,098,399
202004	90251990	Î´ÁÐÃûÎÂ¶È¼Æ¼°¸ßÎÂ¼Æ,Î´ÓëÆäËûÒÇÆ÷×éºÏ	434	ÃØÂ³	11	¹ú¼Ò¼ä¡¢¹ú¼Ê×éÖ¯ÎÞ³¥Ô®ÖúºÍÔùËÍµÄÎï×Ê	500	¸ö	78	Ç§¿Ë	165,000
202004	90251990	Î´ÁÐÃûÎÂ¶È¼Æ¼°¸ßÎÂ¼Æ,Î´ÓëÆäËûÒÇÆ÷×éºÏ	435	²¨¶àÀè¸÷	10	Ò»°ãÃ³Ò×	1021	¸ö	170	Ç§¿Ë	311,186
202004	90251990	Î´ÁÐÃûÎÂ¶È¼Æ¼°¸ßÎÂ¼Æ,Î´ÓëÆäËûÒÇÆ÷×éºÏ	440	Èø¶ûÍß¶à	10	Ò»°ãÃ³Ò×	2272	¸ö	352	Ç§¿Ë	513,119
202004	90251990	Î´ÁÐÃûÎÂ¶È¼Æ¼°¸ßÎÂ¼Æ,Î´ÓëÆäËûÒÇÆ÷×éºÏ	440	Èø¶ûÍß¶à	11	¹ú¼Ò¼ä¡¢¹ú¼Ê×éÖ¯ÎÞ³¥Ô®ÖúºÍÔùËÍµÄÎï×Ê	300	¸ö	50	Ç§¿Ë	99,000
202004	90251990	Î´ÁÐÃûÎÂ¶È¼Æ¼°¸ßÎÂ¼Æ,Î´ÓëÆäËûÒÇÆ÷×éºÏ	441	ËÕÀïÄÏ	11	¹ú¼Ò¼ä¡¢¹ú¼Ê×éÖ¯ÎÞ³¥Ô®ÖúºÍÔùËÍµÄÎï×Ê	200	¸ö	32	Ç§¿Ë	66,000
202004	90251990	Î´ÁÐÃûÎÂ¶È¼Æ¼°¸ßÎÂ¼Æ,Î´ÓëÆäËûÒÇÆ÷×éºÏ	442	ÌØÁ¢Äá´ïºÍ¶à°Í¸ç	11	¹ú¼Ò¼ä¡¢¹ú¼Ê×éÖ¯ÎÞ³¥Ô®ÖúºÍÔùËÍµÄÎï×Ê	200	¸ö	30	Ç§¿Ë	77,000
202004	90251990	Î´ÁÐÃûÎÂ¶È¼Æ¼°¸ßÎÂ¼Æ,Î´ÓëÆäËûÒÇÆ÷×éºÏ	444	ÎÚÀ­¹ç	10	Ò»°ãÃ³Ò×	610	¸ö	55	Ç§¿Ë	35,268
202004	90251990	Î´ÁÐÃûÎÂ¶È¼Æ¼°¸ßÎÂ¼Æ,Î´ÓëÆäËûÒÇÆ÷×éºÏ	444	ÎÚÀ­¹ç	11	¹ú¼Ò¼ä¡¢¹ú¼Ê×éÖ¯ÎÞ³¥Ô®ÖúºÍÔùËÍµÄÎï×Ê	150	¸ö	25	Ç§¿Ë	49,500
202004	90251990	Î´ÁÐÃûÎÂ¶È¼Æ¼°¸ßÎÂ¼Æ,Î´ÓëÆäËûÒÇÆ÷×éºÏ	501	¼ÓÄÃ´ó	10	Ò»°ãÃ³Ò×	356810	¸ö	26006	Ç§¿Ë	11,426,465
202004	90251990	Î´ÁÐÃûÎÂ¶È¼Æ¼°¸ßÎÂ¼Æ,Î´ÓëÆäËûÒÇÆ÷×éºÏ	501	¼ÓÄÃ´ó	12	ÆäËû¾èÔùÎï×Ê	25	¸ö	3	Ç§¿Ë	4,655
202004	90251990	Î´ÁÐÃûÎÂ¶È¼Æ¼°¸ßÎÂ¼Æ,Î´ÓëÆäËûÒÇÆ÷×éºÏ	502	ÃÀ¹ú	10	Ò»°ãÃ³Ò×	4988884	¸ö	516261	Ç§¿Ë	380,734,853
202004	90251990	Î´ÁÐÃûÎÂ¶È¼Æ¼°¸ßÎÂ¼Æ,Î´ÓëÆäËûÒÇÆ÷×éºÏ	502	ÃÀ¹ú	12	ÆäËû¾èÔùÎï×Ê	645	¸ö	137	Ç§¿Ë	183,690
202004	90251990	Î´ÁÐÃûÎÂ¶È¼Æ¼°¸ßÎÂ¼Æ,Î´ÓëÆäËûÒÇÆ÷×éºÏ	601	°Ä´óÀûÑÇ	10	Ò»°ãÃ³Ò×	269327	¸ö	36042	Ç§¿Ë	31,809,532
202004	90251990	Î´ÁÐÃûÎÂ¶È¼Æ¼°¸ßÎÂ¼Æ,Î´ÓëÆäËûÒÇÆ÷×éºÏ	601	°Ä´óÀûÑÇ	12	ÆäËû¾èÔùÎï×Ê	20	¸ö	2	Ç§¿Ë	3,724
202004	90251990	Î´ÁÐÃûÎÂ¶È¼Æ¼°¸ßÎÂ¼Æ,Î´ÓëÆäËûÒÇÆ÷×éºÏ	602	¿â¿ËÈºµº	11	¹ú¼Ò¼ä¡¢¹ú¼Ê×éÖ¯ÎÞ³¥Ô®ÖúºÍÔùËÍµÄÎï×Ê	100	¸ö	9	Ç§¿Ë	38,500
202004	90251990	Î´ÁÐÃûÎÂ¶È¼Æ¼°¸ßÎÂ¼Æ,Î´ÓëÆäËûÒÇÆ÷×éºÏ	603	ì³¼Ã	10	Ò»°ãÃ³Ò×	100	¸ö	50	Ç§¿Ë	29,800
202004	90251990	Î´ÁÐÃûÎÂ¶È¼Æ¼°¸ßÎÂ¼Æ,Î´ÓëÆäËûÒÇÆ÷×éºÏ	603	ì³¼Ã	11	¹ú¼Ò¼ä¡¢¹ú¼Ê×éÖ¯ÎÞ³¥Ô®ÖúºÍÔùËÍµÄÎï×Ê	100	¸ö	9	Ç§¿Ë	38,500
202004	90251990	Î´ÁÐÃûÎÂ¶È¼Æ¼°¸ßÎÂ¼Æ,Î´ÓëÆäËûÒÇÆ÷×éºÏ	603	ì³¼Ã	12	ÆäËû¾èÔùÎï×Ê	300	¸ö	38	Ç§¿Ë	60,000
202004	90251990	Î´ÁÐÃûÎÂ¶È¼Æ¼°¸ßÎÂ¼Æ,Î´ÓëÆäËûÒÇÆ÷×éºÏ	608	ÍßÅ¬°¢Í¼	11	¹ú¼Ò¼ä¡¢¹ú¼Ê×éÖ¯ÎÞ³¥Ô®ÖúºÍÔùËÍµÄÎï×Ê	100	¸ö	9	Ç§¿Ë	38,500
202004	90251990	Î´ÁÐÃûÎÂ¶È¼Æ¼°¸ßÎÂ¼Æ,Î´ÓëÆäËûÒÇÆ÷×éºÏ	609	ÐÂÎ÷À¼	10	Ò»°ãÃ³Ò×	21055	¸ö	3776	Ç§¿Ë	3,770,593
202004	90251990	Î´ÁÐÃûÎÂ¶È¼Æ¼°¸ßÎÂ¼Æ,Î´ÓëÆäËûÒÇÆ÷×éºÏ	609	ÐÂÎ÷À¼	12	ÆäËû¾èÔùÎï×Ê	10	¸ö	1	Ç§¿Ë	1,862
202004	90251990	Î´ÁÐÃûÎÂ¶È¼Æ¼°¸ßÎÂ¼Æ,Î´ÓëÆäËûÒÇÆ÷×éºÏ	611	°Í²¼ÑÇÐÂ¼¸ÄÚÑÇ	10	Ò»°ãÃ³Ò×	581	¸ö	90	Ç§¿Ë	149,198
202004	90251990	Î´ÁÐÃûÎÂ¶È¼Æ¼°¸ßÎÂ¼Æ,Î´ÓëÆäËûÒÇÆ÷×éºÏ	611	°Í²¼ÑÇÐÂ¼¸ÄÚÑÇ	11	¹ú¼Ò¼ä¡¢¹ú¼Ê×éÖ¯ÎÞ³¥Ô®ÖúºÍÔùËÍµÄÎï×Ê	205	¸ö	19	Ç§¿Ë	78,560
202004	90251990	Î´ÁÐÃûÎÂ¶È¼Æ¼°¸ßÎÂ¼Æ,Î´ÓëÆäËûÒÇÆ÷×éºÏ	613	ËùÂÞÃÅÈºµº	11	¹ú¼Ò¼ä¡¢¹ú¼Ê×éÖ¯ÎÞ³¥Ô®ÖúºÍÔùËÍµÄÎï×Ê	100	¸ö	9	Ç§¿Ë	38,500
202004	90251990	Î´ÁÐÃûÎÂ¶È¼Æ¼°¸ßÎÂ¼Æ,Î´ÓëÆäËûÒÇÆ÷×éºÏ	613	ËùÂÞÃÅÈºµº	12	ÆäËû¾èÔùÎï×Ê	200	¸ö	18	Ç§¿Ë	41,662
202004	90251990	Î´ÁÐÃûÎÂ¶È¼Æ¼°¸ßÎÂ¼Æ,Î´ÓëÆäËûÒÇÆ÷×éºÏ	614	ÌÀ¼Ó	11	¹ú¼Ò¼ä¡¢¹ú¼Ê×éÖ¯ÎÞ³¥Ô®ÖúºÍÔùËÍµÄÎï×Ê	100	¸ö	10	Ç§¿Ë	38,500
202004	90251990	Î´ÁÐÃûÎÂ¶È¼Æ¼°¸ßÎÂ¼Æ,Î´ÓëÆäËûÒÇÆ÷×éºÏ	617	ÈøÄ¦ÑÇ	11	¹ú¼Ò¼ä¡¢¹ú¼Ê×éÖ¯ÎÞ³¥Ô®ÖúºÍÔùËÍµÄÎï×Ê	100	¸ö	9	Ç§¿Ë	38,500
202004	90251990	Î´ÁÐÃûÎÂ¶È¼Æ¼°¸ßÎÂ¼Æ,Î´ÓëÆäËûÒÇÆ÷×éºÏ	618	»ùÀï°ÍË¹	11	¹ú¼Ò¼ä¡¢¹ú¼Ê×éÖ¯ÎÞ³¥Ô®ÖúºÍÔùËÍµÄÎï×Ê	100	¸ö	9	Ç§¿Ë	38,500
202004	90251990	Î´ÁÐÃûÎÂ¶È¼Æ¼°¸ßÎÂ¼Æ,Î´ÓëÆäËûÒÇÆ÷×éºÏ	620	ÃÜ¿ËÂÞÄáÎ÷ÑÇÁª°î	11	¹ú¼Ò¼ä¡¢¹ú¼Ê×éÖ¯ÎÞ³¥Ô®ÖúºÍÔùËÍµÄÎï×Ê	100	¸ö	5	Ç§¿Ë	38,500
202004	90251990	Î´ÁÐÃûÎÂ¶È¼Æ¼°¸ßÎÂ¼Æ,Î´ÓëÆäËûÒÇÆ÷×éºÏ	699	´óÑóÖÞÆäËû¹ú¼Ò(µØÇø)	10	Ò»°ãÃ³Ò×	100	¸ö	11	Ç§¿Ë	32,280
202004	90251990	Î´ÁÐÃûÎÂ¶È¼Æ¼°¸ßÎÂ¼Æ,Î´ÓëÆäËûÒÇÆ÷×éºÏ	699	´óÑóÖÞÆäËû¹ú¼Ò(µØÇø)	11	¹ú¼Ò¼ä¡¢¹ú¼Ê×éÖ¯ÎÞ³¥Ô®ÖúºÍÔùËÍµÄÎï×Ê	100	¸ö	9	Ç§¿Ë	38,500
202005	90251990	Î´ÁÐÃûÎÂ¶È¼Æ¼°¸ßÎÂ¼Æ,Î´ÓëÆäËûÒÇÆ÷×éºÏ	101	°¢¸»º¹	10	Ò»°ãÃ³Ò×	750	¸ö	100	Ç§¿Ë	53,206
202005	90251990	Î´ÁÐÃûÎÂ¶È¼Æ¼°¸ßÎÂ¼Æ,Î´ÓëÆäËûÒÇÆ÷×éºÏ	102	°ÍÁÖ	10	Ò»°ãÃ³Ò×	5304	¸ö	728	Ç§¿Ë	1,145,804
202005	90251990	Î´ÁÐÃûÎÂ¶È¼Æ¼°¸ßÎÂ¼Æ,Î´ÓëÆäËûÒÇÆ÷×éºÏ	103	ÃÏ¼ÓÀ­¹ú	10	Ò»°ãÃ³Ò×	8932	¸ö	1478	Ç§¿Ë	1,224,641
202005	90251990	Î´ÁÐÃûÎÂ¶È¼Æ¼°¸ßÎÂ¼Æ,Î´ÓëÆäËûÒÇÆ÷×éºÏ	103	ÃÏ¼ÓÀ­¹ú	12	ÆäËû¾èÔùÎï×Ê	80	¸ö	8	Ç§¿Ë	16,000
202005	90251990	Î´ÁÐÃûÎÂ¶È¼Æ¼°¸ßÎÂ¼Æ,Î´ÓëÆäËûÒÇÆ÷×éºÏ	104	²»µ¤	10	Ò»°ãÃ³Ò×	160	¸ö	20	Ç§¿Ë	45,010
202005	90251990	Î´ÁÐÃûÎÂ¶È¼Æ¼°¸ßÎÂ¼Æ,Î´ÓëÆäËûÒÇÆ÷×éºÏ	105	ÎÄÀ³	10	Ò»°ãÃ³Ò×	34	¸ö	7	Ç§¿Ë	2,933
202005	90251990	Î´ÁÐÃûÎÂ¶È¼Æ¼°¸ßÎÂ¼Æ,Î´ÓëÆäËûÒÇÆ÷×éºÏ	105	ÎÄÀ³	11	¹ú¼Ò¼ä¡¢¹ú¼Ê×éÖ¯ÎÞ³¥Ô®ÖúºÍÔùËÍµÄÎï×Ê	20	¸ö	9	Ç§¿Ë	1,408
202005	90251990	Î´ÁÐÃûÎÂ¶È¼Æ¼°¸ßÎÂ¼Æ,Î´ÓëÆäËûÒÇÆ÷×éºÏ	106	Ãåµé	10	Ò»°ãÃ³Ò×	8232	¸ö	971	Ç§¿Ë	1,544,540
202005	90251990	Î´ÁÐÃûÎÂ¶È¼Æ¼°¸ßÎÂ¼Æ,Î´ÓëÆäËûÒÇÆ÷×éºÏ	106	Ãåµé	12	ÆäËû¾èÔùÎï×Ê	820	¸ö	96	Ç§¿Ë	236,090
202005	90251990	Î´ÁÐÃûÎÂ¶È¼Æ¼°¸ßÎÂ¼Æ,Î´ÓëÆäËûÒÇÆ÷×éºÏ	107	¼íÆÒÕ¯	10	Ò»°ãÃ³Ò×	1129	¸ö	146	Ç§¿Ë	75,254
202005	90251990	Î´ÁÐÃûÎÂ¶È¼Æ¼°¸ßÎÂ¼Æ,Î´ÓëÆäËûÒÇÆ÷×éºÏ	107	¼íÆÒÕ¯	12	ÆäËû¾èÔùÎï×Ê	295	¸ö	39	Ç§¿Ë	90,097
202005	90251990	Î´ÁÐÃûÎÂ¶È¼Æ¼°¸ßÎÂ¼Æ,Î´ÓëÆäËûÒÇÆ÷×éºÏ	108	ÈûÆÖÂ·Ë¹	10	Ò»°ãÃ³Ò×	5830	¸ö	974	Ç§¿Ë	902,244
202005	90251990	Î´ÁÐÃûÎÂ¶È¼Æ¼°¸ßÎÂ¼Æ,Î´ÓëÆäËûÒÇÆ÷×éºÏ	110	ÖÐ¹úÏã¸Û	10	Ò»°ãÃ³Ò×	4983321	¸ö	395668	Ç§¿Ë	298,072,614
202005	90251990	Î´ÁÐÃûÎÂ¶È¼Æ¼°¸ßÎÂ¼Æ,Î´ÓëÆäËûÒÇÆ÷×éºÏ	111	Ó¡¶È	10	Ò»°ãÃ³Ò×	2799449	¸ö	337876	Ç§¿Ë	287,018,221
202005	90251990	Î´ÁÐÃûÎÂ¶È¼Æ¼°¸ßÎÂ¼Æ,Î´ÓëÆäËûÒÇÆ÷×éºÏ	111	Ó¡¶È	12	ÆäËû¾èÔùÎï×Ê	160	¸ö	16	Ç§¿Ë	32,000
202005	90251990	Î´ÁÐÃûÎÂ¶È¼Æ¼°¸ßÎÂ¼Æ,Î´ÓëÆäËûÒÇÆ÷×éºÏ	112	Ó¡¶ÈÄáÎ÷ÑÇ	10	Ò»°ãÃ³Ò×	1165091	¸ö	78739	Ç§¿Ë	68,774,247
202005	90251990	Î´ÁÐÃûÎÂ¶È¼Æ¼°¸ßÎÂ¼Æ,Î´ÓëÆäËûÒÇÆ÷×éºÏ	112	Ó¡¶ÈÄáÎ÷ÑÇ	11	¹ú¼Ò¼ä¡¢¹ú¼Ê×éÖ¯ÎÞ³¥Ô®ÖúºÍÔùËÍµÄÎï×Ê	70	¸ö	11	Ç§¿Ë	4,928
202005	90251990	Î´ÁÐÃûÎÂ¶È¼Æ¼°¸ßÎÂ¼Æ,Î´ÓëÆäËûÒÇÆ÷×éºÏ	112	Ó¡¶ÈÄáÎ÷ÑÇ	12	ÆäËû¾èÔùÎï×Ê	370	¸ö	62	Ç§¿Ë	97,200
202005	90251990	Î´ÁÐÃûÎÂ¶È¼Æ¼°¸ßÎÂ¼Æ,Î´ÓëÆäËûÒÇÆ÷×éºÏ	113	ÒÁÀÊ	10	Ò»°ãÃ³Ò×	54622	¸ö	5486	Ç§¿Ë	3,925,060
202005	90251990	Î´ÁÐÃûÎÂ¶È¼Æ¼°¸ßÎÂ¼Æ,Î´ÓëÆäËûÒÇÆ÷×éºÏ	114	ÒÁÀ­¿Ë	10	Ò»°ãÃ³Ò×	102620	¸ö	4530	Ç§¿Ë	719,451
202005	90251990	Î´ÁÐÃûÎÂ¶È¼Æ¼°¸ßÎÂ¼Æ,Î´ÓëÆäËûÒÇÆ÷×éºÏ	115	ÒÔÉ«ÁÐ	10	Ò»°ãÃ³Ò×	210537	¸ö	14649	Ç§¿Ë	13,612,741
202005	90251990	Î´ÁÐÃûÎÂ¶È¼Æ¼°¸ßÎÂ¼Æ,Î´ÓëÆäËûÒÇÆ÷×éºÏ	116	ÈÕ±¾	10	Ò»°ãÃ³Ò×	341226	¸ö	38947	Ç§¿Ë	28,156,453
202005	90251990	Î´ÁÐÃûÎÂ¶È¼Æ¼°¸ßÎÂ¼Æ,Î´ÓëÆäËûÒÇÆ÷×éºÏ	116	ÈÕ±¾	12	ÆäËû¾èÔùÎï×Ê	380	¸ö	40	Ç§¿Ë	150,214
202005	90251990	Î´ÁÐÃûÎÂ¶È¼Æ¼°¸ßÎÂ¼Æ,Î´ÓëÆäËûÒÇÆ÷×éºÏ	117	Ô¼µ©	10	Ò»°ãÃ³Ò×	3057	¸ö	446	Ç§¿Ë	542,657
202005	90251990	Î´ÁÐÃûÎÂ¶È¼Æ¼°¸ßÎÂ¼Æ,Î´ÓëÆäËûÒÇÆ÷×éºÏ	117	Ô¼µ©	11	¹ú¼Ò¼ä¡¢¹ú¼Ê×éÖ¯ÎÞ³¥Ô®ÖúºÍÔùËÍµÄÎï×Ê	200	¸ö	16	Ç§¿Ë	49,000
202005	90251990	Î´ÁÐÃûÎÂ¶È¼Æ¼°¸ßÎÂ¼Æ,Î´ÓëÆäËûÒÇÆ÷×éºÏ	118	¿ÆÍþÌØ	10	Ò»°ãÃ³Ò×	30127	¸ö	3978	Ç§¿Ë	4,197,570
202005	90251990	Î´ÁÐÃûÎÂ¶È¼Æ¼°¸ßÎÂ¼Æ,Î´ÓëÆäËûÒÇÆ÷×éºÏ	119	ÀÏÎÎ	10	Ò»°ãÃ³Ò×	1701	¸ö	570	Ç§¿Ë	321,140
202005	90251990	Î´ÁÐÃûÎÂ¶È¼Æ¼°¸ßÎÂ¼Æ,Î´ÓëÆäËûÒÇÆ÷×éºÏ	119	ÀÏÎÎ	11	¹ú¼Ò¼ä¡¢¹ú¼Ê×éÖ¯ÎÞ³¥Ô®ÖúºÍÔùËÍµÄÎï×Ê	1200	¸ö	183	Ç§¿Ë	318,000
202005	90251990	Î´ÁÐÃûÎÂ¶È¼Æ¼°¸ßÎÂ¼Æ,Î´ÓëÆäËûÒÇÆ÷×éºÏ	119	ÀÏÎÎ	12	ÆäËû¾èÔùÎï×Ê	1522	¸ö	213	Ç§¿Ë	396,393
202005	90251990	Î´ÁÐÃûÎÂ¶È¼Æ¼°¸ßÎÂ¼Æ,Î´ÓëÆäËûÒÇÆ÷×éºÏ	120	Àè°ÍÄÛ	10	Ò»°ãÃ³Ò×	16031	¸ö	1391	Ç§¿Ë	964,606
202005	90251990	Î´ÁÐÃûÎÂ¶È¼Æ¼°¸ßÎÂ¼Æ,Î´ÓëÆäËûÒÇÆ÷×éºÏ	122	ÂíÀ´Î÷ÑÇ	10	Ò»°ãÃ³Ò×	438391	¸ö	30961	Ç§¿Ë	20,921,631
202005	90251990	Î´ÁÐÃûÎÂ¶È¼Æ¼°¸ßÎÂ¼Æ,Î´ÓëÆäËûÒÇÆ÷×éºÏ	122	ÂíÀ´Î÷ÑÇ	11	¹ú¼Ò¼ä¡¢¹ú¼Ê×éÖ¯ÎÞ³¥Ô®ÖúºÍÔùËÍµÄÎï×Ê	50	¸ö	9	Ç§¿Ë	3,520
202005	90251990	Î´ÁÐÃûÎÂ¶È¼Æ¼°¸ßÎÂ¼Æ,Î´ÓëÆäËûÒÇÆ÷×éºÏ	122	ÂíÀ´Î÷ÑÇ	12	ÆäËû¾èÔùÎï×Ê	110	¸ö	16	Ç§¿Ë	23,200
202005	90251990	Î´ÁÐÃûÎÂ¶È¼Æ¼°¸ßÎÂ¼Æ,Î´ÓëÆäËûÒÇÆ÷×éºÏ	123	Âí¶û´ú·ò	10	Ò»°ãÃ³Ò×	276	¸ö	45	Ç§¿Ë	106,845
202005	90251990	Î´ÁÐÃûÎÂ¶È¼Æ¼°¸ßÎÂ¼Æ,Î´ÓëÆäËûÒÇÆ÷×éºÏ	123	Âí¶û´ú·ò	11	¹ú¼Ò¼ä¡¢¹ú¼Ê×éÖ¯ÎÞ³¥Ô®ÖúºÍÔùËÍµÄÎï×Ê	90	¸ö	12	Ç§¿Ë	30,605
202005	90251990	Î´ÁÐÃûÎÂ¶È¼Æ¼°¸ßÎÂ¼Æ,Î´ÓëÆäËûÒÇÆ÷×éºÏ	124	ÃÉ¹Å	10	Ò»°ãÃ³Ò×	427	¸ö	32	Ç§¿Ë	68,131
202005	90251990	Î´ÁÐÃûÎÂ¶È¼Æ¼°¸ßÎÂ¼Æ,Î´ÓëÆäËûÒÇÆ÷×éºÏ	125	Äá²´¶ûÁª°îÃñÖ÷¹²ºÍ¹ú	10	Ò»°ãÃ³Ò×	40247	¸ö	11399	Ç§¿Ë	6,791,519
202005	90251990	Î´ÁÐÃûÎÂ¶È¼Æ¼°¸ßÎÂ¼Æ,Î´ÓëÆäËûÒÇÆ÷×éºÏ	125	Äá²´¶ûÁª°îÃñÖ÷¹²ºÍ¹ú	11	¹ú¼Ò¼ä¡¢¹ú¼Ê×éÖ¯ÎÞ³¥Ô®ÖúºÍÔùËÍµÄÎï×Ê	218	¸ö	99	Ç§¿Ë	44,036
202005	90251990	Î´ÁÐÃûÎÂ¶È¼Æ¼°¸ßÎÂ¼Æ,Î´ÓëÆäËûÒÇÆ÷×éºÏ	126	°¢Âü	10	Ò»°ãÃ³Ò×	8682	¸ö	1292	Ç§¿Ë	873,745
202005	90251990	Î´ÁÐÃûÎÂ¶È¼Æ¼°¸ßÎÂ¼Æ,Î´ÓëÆäËûÒÇÆ÷×éºÏ	127	°Í»ùË¹Ì¹	10	Ò»°ãÃ³Ò×	79787	¸ö	11610	Ç§¿Ë	10,570,177
202005	90251990	Î´ÁÐÃûÎÂ¶È¼Æ¼°¸ßÎÂ¼Æ,Î´ÓëÆäËûÒÇÆ÷×éºÏ	127	°Í»ùË¹Ì¹	11	¹ú¼Ò¼ä¡¢¹ú¼Ê×éÖ¯ÎÞ³¥Ô®ÖúºÍÔùËÍµÄÎï×Ê	2000	¸ö	305	Ç§¿Ë	530,000
202005	90251990	Î´ÁÐÃûÎÂ¶È¼Æ¼°¸ßÎÂ¼Æ,Î´ÓëÆäËûÒÇÆ÷×éºÏ	127	°Í»ùË¹Ì¹	12	ÆäËû¾èÔùÎï×Ê	200	¸ö	26	Ç§¿Ë	24,500
202005	90251990	Î´ÁÐÃûÎÂ¶È¼Æ¼°¸ßÎÂ¼Æ,Î´ÓëÆäËûÒÇÆ÷×éºÏ	128	°ÍÀÕË¹Ì¹	10	Ò»°ãÃ³Ò×	2337	¸ö	371	Ç§¿Ë	377,325
202005	90251990	Î´ÁÐÃûÎÂ¶È¼Æ¼°¸ßÎÂ¼Æ,Î´ÓëÆäËûÒÇÆ÷×éºÏ	129	·ÆÂÉ±ö	10	Ò»°ãÃ³Ò×	943737	¸ö	47412	Ç§¿Ë	30,837,375
202005	90251990	Î´ÁÐÃûÎÂ¶È¼Æ¼°¸ßÎÂ¼Æ,Î´ÓëÆäËûÒÇÆ÷×éºÏ	129	·ÆÂÉ±ö	11	¹ú¼Ò¼ä¡¢¹ú¼Ê×éÖ¯ÎÞ³¥Ô®ÖúºÍÔùËÍµÄÎï×Ê	50	¸ö	9	Ç§¿Ë	3,520
202005	90251990	Î´ÁÐÃûÎÂ¶È¼Æ¼°¸ßÎÂ¼Æ,Î´ÓëÆäËûÒÇÆ÷×éºÏ	129	·ÆÂÉ±ö	12	ÆäËû¾èÔùÎï×Ê	130	¸ö	14	Ç§¿Ë	25,962
202005	90251990	Î´ÁÐÃûÎÂ¶È¼Æ¼°¸ßÎÂ¼Æ,Î´ÓëÆäËûÒÇÆ÷×éºÏ	130	¿¨Ëþ¶û	10	Ò»°ãÃ³Ò×	11574	¸ö	1362	Ç§¿Ë	1,907,405
202005	90251990	Î´ÁÐÃûÎÂ¶È¼Æ¼°¸ßÎÂ¼Æ,Î´ÓëÆäËûÒÇÆ÷×éºÏ	131	É³ÌØ°¢À­²®	10	Ò»°ãÃ³Ò×	121696	¸ö	9382	Ç§¿Ë	7,293,888
202005	90251990	Î´ÁÐÃûÎÂ¶È¼Æ¼°¸ßÎÂ¼Æ,Î´ÓëÆäËûÒÇÆ÷×éºÏ	132	ÐÂ¼ÓÆÂ	10	Ò»°ãÃ³Ò×	1048241	¸ö	40833	Ç§¿Ë	28,143,931
202005	90251990	Î´ÁÐÃûÎÂ¶È¼Æ¼°¸ßÎÂ¼Æ,Î´ÓëÆäËûÒÇÆ÷×éºÏ	133	º«¹ú	10	Ò»°ãÃ³Ò×	1469856	¸ö	44883	Ç§¿Ë	34,377,844
202005	90251990	Î´ÁÐÃûÎÂ¶È¼Æ¼°¸ßÎÂ¼Æ,Î´ÓëÆäËûÒÇÆ÷×éºÏ	134	Ë¹ÀïÀ¼¿¨	10	Ò»°ãÃ³Ò×	121322	¸ö	16871	Ç§¿Ë	15,427,303
202005	90251990	Î´ÁÐÃûÎÂ¶È¼Æ¼°¸ßÎÂ¼Æ,Î´ÓëÆäËûÒÇÆ÷×éºÏ	134	Ë¹ÀïÀ¼¿¨	12	ÆäËû¾èÔùÎï×Ê	70	¸ö	17	Ç§¿Ë	11,060
202005	90251990	Î´ÁÐÃûÎÂ¶È¼Æ¼°¸ßÎÂ¼Æ,Î´ÓëÆäËûÒÇÆ÷×éºÏ	135	ÐðÀûÑÇ	10	Ò»°ãÃ³Ò×	1800	¸ö	176	Ç§¿Ë	189,196
202005	90251990	Î´ÁÐÃûÎÂ¶È¼Æ¼°¸ßÎÂ¼Æ,Î´ÓëÆäËûÒÇÆ÷×éºÏ	135	ÐðÀûÑÇ	11	¹ú¼Ò¼ä¡¢¹ú¼Ê×éÖ¯ÎÞ³¥Ô®ÖúºÍÔùËÍµÄÎï×Ê	200	¸ö	32	Ç§¿Ë	62,000
202005	90251990	Î´ÁÐÃûÎÂ¶È¼Æ¼°¸ßÎÂ¼Æ,Î´ÓëÆäËûÒÇÆ÷×éºÏ	136	Ì©¹ú	10	Ò»°ãÃ³Ò×	573162	¸ö	9302	Ç§¿Ë	5,991,194
202005	90251990	Î´ÁÐÃûÎÂ¶È¼Æ¼°¸ßÎÂ¼Æ,Î´ÓëÆäËûÒÇÆ÷×éºÏ	136	Ì©¹ú	12	ÆäËû¾èÔùÎï×Ê	483	¸ö	121	Ç§¿Ë	339,821
202005	90251990	Î´ÁÐÃûÎÂ¶È¼Æ¼°¸ßÎÂ¼Æ,Î´ÓëÆäËûÒÇÆ÷×éºÏ	137	ÍÁ¶úÆä	10	Ò»°ãÃ³Ò×	313723	¸ö	41584	Ç§¿Ë	35,404,796
202005	90251990	Î´ÁÐÃûÎÂ¶È¼Æ¼°¸ßÎÂ¼Æ,Î´ÓëÆäËûÒÇÆ÷×éºÏ	138	°¢ÁªÇõ	10	Ò»°ãÃ³Ò×	118980	¸ö	11672	Ç§¿Ë	9,985,388
202005	90251990	Î´ÁÐÃûÎÂ¶È¼Æ¼°¸ßÎÂ¼Æ,Î´ÓëÆäËûÒÇÆ÷×éºÏ	139	Ò²ÃÅ	10	Ò»°ãÃ³Ò×	4000	¸ö	671	Ç§¿Ë	595,842
202005	90251990	Î´ÁÐÃûÎÂ¶È¼Æ¼°¸ßÎÂ¼Æ,Î´ÓëÆäËûÒÇÆ÷×éºÏ	141	Ô½ÄÏ	10	Ò»°ãÃ³Ò×	206740	¸ö	1932	Ç§¿Ë	1,543,893
202005	90251990	Î´ÁÐÃûÎÂ¶È¼Æ¼°¸ßÎÂ¼Æ,Î´ÓëÆäËûÒÇÆ÷×éºÏ	141	Ô½ÄÏ	12	ÆäËû¾èÔùÎï×Ê	212	¸ö	22	Ç§¿Ë	49,000
202005	90251990	Î´ÁÐÃûÎÂ¶È¼Æ¼°¸ßÎÂ¼Æ,Î´ÓëÆäËûÒÇÆ÷×éºÏ	143	ÖÐ¹úÌ¨Íå	10	Ò»°ãÃ³Ò×	72872	¸ö	9727	Ç§¿Ë	5,487,570
202005	90251990	Î´ÁÐÃûÎÂ¶È¼Æ¼°¸ßÎÂ¼Æ,Î´ÓëÆäËûÒÇÆ÷×éºÏ	144	¶«µÛãë	10	Ò»°ãÃ³Ò×	1	¸ö	0	Ç§¿Ë	388
202005	90251990	Î´ÁÐÃûÎÂ¶È¼Æ¼°¸ßÎÂ¼Æ,Î´ÓëÆäËûÒÇÆ÷×éºÏ	144	¶«µÛãë	12	ÆäËû¾èÔùÎï×Ê	39	¸ö	4	Ç§¿Ë	7,800
202005	90251990	Î´ÁÐÃûÎÂ¶È¼Æ¼°¸ßÎÂ¼Æ,Î´ÓëÆäËûÒÇÆ÷×éºÏ	145	¹þÈø¿ËË¹Ì¹	10	Ò»°ãÃ³Ò×	21055	¸ö	2357	Ç§¿Ë	1,416,225
202005	90251990	Î´ÁÐÃûÎÂ¶È¼Æ¼°¸ßÎÂ¼Æ,Î´ÓëÆäËûÒÇÆ÷×éºÏ	145	¹þÈø¿ËË¹Ì¹	12	ÆäËû¾èÔùÎï×Ê	100	¸ö	9	Ç§¿Ë	32,000
202005	90251990	Î´ÁÐÃûÎÂ¶È¼Æ¼°¸ßÎÂ¼Æ,Î´ÓëÆäËûÒÇÆ÷×éºÏ	146	¼ª¶û¼ªË¹Ë¹Ì¹	10	Ò»°ãÃ³Ò×	885	¸ö	132	Ç§¿Ë	123,878
202005	90251990	Î´ÁÐÃûÎÂ¶È¼Æ¼°¸ßÎÂ¼Æ,Î´ÓëÆäËûÒÇÆ÷×éºÏ	146	¼ª¶û¼ªË¹Ë¹Ì¹	11	¹ú¼Ò¼ä¡¢¹ú¼Ê×éÖ¯ÎÞ³¥Ô®ÖúºÍÔùËÍµÄÎï×Ê	1200	¸ö	179	Ç§¿Ë	325,035
202005	90251990	Î´ÁÐÃûÎÂ¶È¼Æ¼°¸ßÎÂ¼Æ,Î´ÓëÆäËûÒÇÆ÷×éºÏ	146	¼ª¶û¼ªË¹Ë¹Ì¹	12	ÆäËû¾èÔùÎï×Ê	1030	¸ö	243	Ç§¿Ë	291,200
202005	90251990	Î´ÁÐÃûÎÂ¶È¼Æ¼°¸ßÎÂ¼Æ,Î´ÓëÆäËûÒÇÆ÷×éºÏ	147	Ëþ¼ª¿ËË¹Ì¹	10	Ò»°ãÃ³Ò×	1265	¸ö	181	Ç§¿Ë	303,225
202005	90251990	Î´ÁÐÃûÎÂ¶È¼Æ¼°¸ßÎÂ¼Æ,Î´ÓëÆäËûÒÇÆ÷×éºÏ	147	Ëþ¼ª¿ËË¹Ì¹	11	¹ú¼Ò¼ä¡¢¹ú¼Ê×éÖ¯ÎÞ³¥Ô®ÖúºÍÔùËÍµÄÎï×Ê	1050	¸ö	159	Ç§¿Ë	290,000
202005	90251990	Î´ÁÐÃûÎÂ¶È¼Æ¼°¸ßÎÂ¼Æ,Î´ÓëÆäËûÒÇÆ÷×éºÏ	148	ÍÁ¿âÂüË¹Ì¹	10	Ò»°ãÃ³Ò×	10000	¸ö	1520	Ç§¿Ë	1,723,863
202005	90251990	Î´ÁÐÃûÎÂ¶È¼Æ¼°¸ßÎÂ¼Æ,Î´ÓëÆäËûÒÇÆ÷×éºÏ	149	ÎÚ×È±ð¿ËË¹Ì¹	10	Ò»°ãÃ³Ò×	12634	¸ö	1947	Ç§¿Ë	1,982,158
202005	90251990	Î´ÁÐÃûÎÂ¶È¼Æ¼°¸ßÎÂ¼Æ,Î´ÓëÆäËûÒÇÆ÷×éºÏ	149	ÎÚ×È±ð¿ËË¹Ì¹	11	¹ú¼Ò¼ä¡¢¹ú¼Ê×éÖ¯ÎÞ³¥Ô®ÖúºÍÔùËÍµÄÎï×Ê	1050	¸ö	159	Ç§¿Ë	290,000
202005	90251990	Î´ÁÐÃûÎÂ¶È¼Æ¼°¸ßÎÂ¼Æ,Î´ÓëÆäËûÒÇÆ÷×éºÏ	201	°¢¶û¼°ÀûÑÇ	10	Ò»°ãÃ³Ò×	277716	¸ö	13638	Ç§¿Ë	2,730,742
202005	90251990	Î´ÁÐÃûÎÂ¶È¼Æ¼°¸ßÎÂ¼Æ,Î´ÓëÆäËûÒÇÆ÷×éºÏ	202	°²¸çÀ­	10	Ò»°ãÃ³Ò×	45884	¸ö	6347	Ç§¿Ë	6,010,339
202005	90251990	Î´ÁÐÃûÎÂ¶È¼Æ¼°¸ßÎÂ¼Æ,Î´ÓëÆäËûÒÇÆ÷×éºÏ	203	±´Äþ	10	Ò»°ãÃ³Ò×	362	¸ö	77	Ç§¿Ë	76,425
202005	90251990	Î´ÁÐÃûÎÂ¶È¼Æ¼°¸ßÎÂ¼Æ,Î´ÓëÆäËûÒÇÆ÷×éºÏ	204	²©´ÄÍßÄÉ	10	Ò»°ãÃ³Ò×	44374	¸ö	5523	Ç§¿Ë	5,200,172
202005	90251990	Î´ÁÐÃûÎÂ¶È¼Æ¼°¸ßÎÂ¼Æ,Î´ÓëÆäËûÒÇÆ÷×éºÏ	205	²¼Â¡µÏ	10	Ò»°ãÃ³Ò×	775	¸ö	98	Ç§¿Ë	180,967
202005	90251990	Î´ÁÐÃûÎÂ¶È¼Æ¼°¸ßÎÂ¼Æ,Î´ÓëÆäËûÒÇÆ÷×éºÏ	206	¿¦ÂóÂ¡	10	Ò»°ãÃ³Ò×	10436	¸ö	1527	Ç§¿Ë	1,839,744
202005	90251990	Î´ÁÐÃûÎÂ¶È¼Æ¼°¸ßÎÂ¼Æ,Î´ÓëÆäËûÒÇÆ÷×éºÏ	208	·ðµÃ½Ç	10	Ò»°ãÃ³Ò×	200	¸ö	24	Ç§¿Ë	47,873
202005	90251990	Î´ÁÐÃûÎÂ¶È¼Æ¼°¸ßÎÂ¼Æ,Î´ÓëÆäËûÒÇÆ÷×éºÏ	209	ÖÐ·Ç	10	Ò»°ãÃ³Ò×	40	¸ö	4	Ç§¿Ë	5,351
202005	90251990	Î´ÁÐÃûÎÂ¶È¼Æ¼°¸ßÎÂ¼Æ,Î´ÓëÆäËûÒÇÆ÷×éºÏ	211	Õ§µÃ	10	Ò»°ãÃ³Ò×	17	¸ö	7	Ç§¿Ë	7,181
202005	90251990	Î´ÁÐÃûÎÂ¶È¼Æ¼°¸ßÎÂ¼Æ,Î´ÓëÆäËûÒÇÆ÷×éºÏ	213	¸Õ¹û(²¼)	10	Ò»°ãÃ³Ò×	1082	¸ö	150	Ç§¿Ë	165,441
202005	90251990	Î´ÁÐÃûÎÂ¶È¼Æ¼°¸ßÎÂ¼Æ,Î´ÓëÆäËûÒÇÆ÷×éºÏ	214	¼ª²¼Ìá	10	Ò»°ãÃ³Ò×	355	¸ö	54	Ç§¿Ë	112,467
202005	90251990	Î´ÁÐÃûÎÂ¶È¼Æ¼°¸ßÎÂ¼Æ,Î´ÓëÆäËûÒÇÆ÷×éºÏ	214	¼ª²¼Ìá	12	ÆäËû¾èÔùÎï×Ê	200	¸ö	28	Ç§¿Ë	56,800
202005	90251990	Î´ÁÐÃûÎÂ¶È¼Æ¼°¸ßÎÂ¼Æ,Î´ÓëÆäËûÒÇÆ÷×éºÏ	215	°£¼°	10	Ò»°ãÃ³Ò×	282119	¸ö	12955	Ç§¿Ë	7,741,013
202005	90251990	Î´ÁÐÃûÎÂ¶È¼Æ¼°¸ßÎÂ¼Æ,Î´ÓëÆäËûÒÇÆ÷×éºÏ	215	°£¼°	11	¹ú¼Ò¼ä¡¢¹ú¼Ê×éÖ¯ÎÞ³¥Ô®ÖúºÍÔùËÍµÄÎï×Ê	1000	¸ö	158	Ç§¿Ë	310,000
202005	90251990	Î´ÁÐÃûÎÂ¶È¼Æ¼°¸ßÎÂ¼Æ,Î´ÓëÆäËûÒÇÆ÷×éºÏ	215	°£¼°	12	ÆäËû¾èÔùÎï×Ê	50	¸ö	7	Ç§¿Ë	10,000
202005	90251990	Î´ÁÐÃûÎÂ¶È¼Æ¼°¸ßÎÂ¼Æ,Î´ÓëÆäËûÒÇÆ÷×éºÏ	216	³àµÀ¼¸ÄÚÑÇ	10	Ò»°ãÃ³Ò×	458	¸ö	63	Ç§¿Ë	78,459
202005	90251990	Î´ÁÐÃûÎÂ¶È¼Æ¼°¸ßÎÂ¼Æ,Î´ÓëÆäËûÒÇÆ÷×éºÏ	217	°£Èû¶í±ÈÑÇ	10	Ò»°ãÃ³Ò×	30074	¸ö	4401	Ç§¿Ë	4,151,692
202005	90251990	Î´ÁÐÃûÎÂ¶È¼Æ¼°¸ßÎÂ¼Æ,Î´ÓëÆäËûÒÇÆ÷×éºÏ	217	°£Èû¶í±ÈÑÇ	12	ÆäËû¾èÔùÎï×Ê	2458	¸ö	361	Ç§¿Ë	457,228
202005	90251990	Î´ÁÐÃûÎÂ¶È¼Æ¼°¸ßÎÂ¼Æ,Î´ÓëÆäËûÒÇÆ÷×éºÏ	218	¼ÓÅî	10	Ò»°ãÃ³Ò×	832	¸ö	125	Ç§¿Ë	125,314
202005	90251990	Î´ÁÐÃûÎÂ¶È¼Æ¼°¸ßÎÂ¼Æ,Î´ÓëÆäËûÒÇÆ÷×éºÏ	219	¸Ô±ÈÑÇ	10	Ò»°ãÃ³Ò×	250	¸ö	42	Ç§¿Ë	10,560
202005	90251990	Î´ÁÐÃûÎÂ¶È¼Æ¼°¸ßÎÂ¼Æ,Î´ÓëÆäËûÒÇÆ÷×éºÏ	220	¼ÓÄÉ	10	Ò»°ãÃ³Ò×	47927	¸ö	6310	Ç§¿Ë	6,084,947
202005	90251990	Î´ÁÐÃûÎÂ¶È¼Æ¼°¸ßÎÂ¼Æ,Î´ÓëÆäËûÒÇÆ÷×éºÏ	221	¼¸ÄÚÑÇ	10	Ò»°ãÃ³Ò×	7005	¸ö	821	Ç§¿Ë	793,459
202005	90251990	Î´ÁÐÃûÎÂ¶È¼Æ¼°¸ßÎÂ¼Æ,Î´ÓëÆäËûÒÇÆ÷×éºÏ	223	¿ÆÌØµÏÍß	10	Ò»°ãÃ³Ò×	70787	¸ö	8915	Ç§¿Ë	9,767,035
202005	90251990	Î´ÁÐÃûÎÂ¶È¼Æ¼°¸ßÎÂ¼Æ,Î´ÓëÆäËûÒÇÆ÷×éºÏ	223	¿ÆÌØµÏÍß	12	ÆäËû¾èÔùÎï×Ê	240	¸ö	26	Ç§¿Ë	47,570
202005	90251990	Î´ÁÐÃûÎÂ¶È¼Æ¼°¸ßÎÂ¼Æ,Î´ÓëÆäËûÒÇÆ÷×éºÏ	224	¿ÏÄáÑÇ	10	Ò»°ãÃ³Ò×	57309	¸ö	6760	Ç§¿Ë	6,059,500
202005	90251990	Î´ÁÐÃûÎÂ¶È¼Æ¼°¸ßÎÂ¼Æ,Î´ÓëÆäËûÒÇÆ÷×éºÏ	224	¿ÏÄáÑÇ	12	ÆäËû¾èÔùÎï×Ê	220	¸ö	26	Ç§¿Ë	52,120
202005	90251990	Î´ÁÐÃûÎÂ¶È¼Æ¼°¸ßÎÂ¼Æ,Î´ÓëÆäËûÒÇÆ÷×éºÏ	226	Àû±ÈÑÇ	10	Ò»°ãÃ³Ò×	4100	¸ö	378	Ç§¿Ë	739,221
202005	90251990	Î´ÁÐÃûÎÂ¶È¼Æ¼°¸ßÎÂ¼Æ,Î´ÓëÆäËûÒÇÆ÷×éºÏ	227	Âí´ï¼ÓË¹¼Ó	10	Ò»°ãÃ³Ò×	8777	¸ö	1435	Ç§¿Ë	1,211,005
202005	90251990	Î´ÁÐÃûÎÂ¶È¼Æ¼°¸ßÎÂ¼Æ,Î´ÓëÆäËûÒÇÆ÷×éºÏ	228	ÂíÀ­Î¬	10	Ò»°ãÃ³Ò×	2905	¸ö	345	Ç§¿Ë	515,411
202005	90251990	Î´ÁÐÃûÎÂ¶È¼Æ¼°¸ßÎÂ¼Æ,Î´ÓëÆäËûÒÇÆ÷×éºÏ	229	ÂíÀï	10	Ò»°ãÃ³Ò×	2120	¸ö	243	Ç§¿Ë	329,338
202005	90251990	Î´ÁÐÃûÎÂ¶È¼Æ¼°¸ßÎÂ¼Æ,Î´ÓëÆäËûÒÇÆ÷×éºÏ	229	ÂíÀï	12	ÆäËû¾èÔùÎï×Ê	120	¸ö	13	Ç§¿Ë	17,735
202005	90251990	Î´ÁÐÃûÎÂ¶È¼Æ¼°¸ßÎÂ¼Æ,Î´ÓëÆäËûÒÇÆ÷×éºÏ	230	Ã«ÀïËþÄáÑÇ	10	Ò»°ãÃ³Ò×	550	¸ö	86	Ç§¿Ë	90,118
202005	90251990	Î´ÁÐÃûÎÂ¶È¼Æ¼°¸ßÎÂ¼Æ,Î´ÓëÆäËûÒÇÆ÷×éºÏ	231	Ã«ÀïÇóË¹	10	Ò»°ãÃ³Ò×	20268	¸ö	3199	Ç§¿Ë	2,694,438
202005	90251990	Î´ÁÐÃûÎÂ¶È¼Æ¼°¸ßÎÂ¼Æ,Î´ÓëÆäËûÒÇÆ÷×éºÏ	232	Ä¦Âå¸ç	10	Ò»°ãÃ³Ò×	86927	¸ö	10937	Ç§¿Ë	10,069,291
202005	90251990	Î´ÁÐÃûÎÂ¶È¼Æ¼°¸ßÎÂ¼Æ,Î´ÓëÆäËûÒÇÆ÷×éºÏ	232	Ä¦Âå¸ç	11	¹ú¼Ò¼ä¡¢¹ú¼Ê×éÖ¯ÎÞ³¥Ô®ÖúºÍÔùËÍµÄÎï×Ê	80	¸ö	30	Ç§¿Ë	39,619
202005	90251990	Î´ÁÐÃûÎÂ¶È¼Æ¼°¸ßÎÂ¼Æ,Î´ÓëÆäËûÒÇÆ÷×éºÏ	232	Ä¦Âå¸ç	12	ÆäËû¾èÔùÎï×Ê	40	¸ö	6	Ç§¿Ë	7,600
202005	90251990	Î´ÁÐÃûÎÂ¶È¼Æ¼°¸ßÎÂ¼Æ,Î´ÓëÆäËûÒÇÆ÷×éºÏ	233	ÄªÉ£±È¿Ë	10	Ò»°ãÃ³Ò×	4137	¸ö	702	Ç§¿Ë	788,593
202005	90251990	Î´ÁÐÃûÎÂ¶È¼Æ¼°¸ßÎÂ¼Æ,Î´ÓëÆäËûÒÇÆ÷×éºÏ	234	ÄÉÃ×±ÈÑÇ	10	Ò»°ãÃ³Ò×	3180	¸ö	404	Ç§¿Ë	612,767
202005	90251990	Î´ÁÐÃûÎÂ¶È¼Æ¼°¸ßÎÂ¼Æ,Î´ÓëÆäËûÒÇÆ÷×éºÏ	235	ÄáÈÕ¶û	10	Ò»°ãÃ³Ò×	101	¸ö	23	Ç§¿Ë	20,697
202005	90251990	Î´ÁÐÃûÎÂ¶È¼Æ¼°¸ßÎÂ¼Æ,Î´ÓëÆäËûÒÇÆ÷×éºÏ	235	ÄáÈÕ¶û	11	¹ú¼Ò¼ä¡¢¹ú¼Ê×éÖ¯ÎÞ³¥Ô®ÖúºÍÔùËÍµÄÎï×Ê	20	¸ö	8	Ç§¿Ë	10,168
202005	90251990	Î´ÁÐÃûÎÂ¶È¼Æ¼°¸ßÎÂ¼Æ,Î´ÓëÆäËûÒÇÆ÷×éºÏ	236	ÄáÈÕÀûÑÇ	10	Ò»°ãÃ³Ò×	42150	¸ö	6522	Ç§¿Ë	6,160,527
202005	90251990	Î´ÁÐÃûÎÂ¶È¼Æ¼°¸ßÎÂ¼Æ,Î´ÓëÆäËûÒÇÆ÷×éºÏ	238	Â¬Íú´ï	10	Ò»°ãÃ³Ò×	1905	¸ö	225	Ç§¿Ë	461,636
202005	90251990	Î´ÁÐÃûÎÂ¶È¼Æ¼°¸ßÎÂ¼Æ,Î´ÓëÆäËûÒÇÆ÷×éºÏ	240	ÈûÄÚ¼Ó¶û	10	Ò»°ãÃ³Ò×	19331	¸ö	2880	Ç§¿Ë	2,488,150
202005	90251990	Î´ÁÐÃûÎÂ¶È¼Æ¼°¸ßÎÂ¼Æ,Î´ÓëÆäËûÒÇÆ÷×éºÏ	242	ÈûÀ­Àû°º	10	Ò»°ãÃ³Ò×	500	¸ö	64	Ç§¿Ë	117,167
202005	90251990	Î´ÁÐÃûÎÂ¶È¼Æ¼°¸ßÎÂ¼Æ,Î´ÓëÆäËûÒÇÆ÷×éºÏ	244	ÄÏ·Ç	10	Ò»°ãÃ³Ò×	2269967	¸ö	255983	Ç§¿Ë	236,727,625
202005	90251990	Î´ÁÐÃûÎÂ¶È¼Æ¼°¸ßÎÂ¼Æ,Î´ÓëÆäËûÒÇÆ÷×éºÏ	246	ËÕµ¤	10	Ò»°ãÃ³Ò×	2273	¸ö	343	Ç§¿Ë	362,712
202005	90251990	Î´ÁÐÃûÎÂ¶È¼Æ¼°¸ßÎÂ¼Æ,Î´ÓëÆäËûÒÇÆ÷×éºÏ	247	Ì¹É£ÄáÑÇ	10	Ò»°ãÃ³Ò×	11646	¸ö	1645	Ç§¿Ë	1,978,953
202005	90251990	Î´ÁÐÃûÎÂ¶È¼Æ¼°¸ßÎÂ¼Æ,Î´ÓëÆäËûÒÇÆ÷×éºÏ	247	Ì¹É£ÄáÑÇ	11	¹ú¼Ò¼ä¡¢¹ú¼Ê×éÖ¯ÎÞ³¥Ô®ÖúºÍÔùËÍµÄÎï×Ê	10	¸ö	2	Ç§¿Ë	5,084
202005	90251990	Î´ÁÐÃûÎÂ¶È¼Æ¼°¸ßÎÂ¼Æ,Î´ÓëÆäËûÒÇÆ÷×éºÏ	247	Ì¹É£ÄáÑÇ	12	ÆäËû¾èÔùÎï×Ê	240	¸ö	26	Ç§¿Ë	47,570
202005	90251990	Î´ÁÐÃûÎÂ¶È¼Æ¼°¸ßÎÂ¼Æ,Î´ÓëÆäËûÒÇÆ÷×éºÏ	248	¶à¸ç	10	Ò»°ãÃ³Ò×	2600	¸ö	312	Ç§¿Ë	492,156
202005	90251990	Î´ÁÐÃûÎÂ¶È¼Æ¼°¸ßÎÂ¼Æ,Î´ÓëÆäËûÒÇÆ÷×éºÏ	249	Í»ÄáË¹	10	Ò»°ãÃ³Ò×	51087	¸ö	4181	Ç§¿Ë	4,056,566
202005	90251990	Î´ÁÐÃûÎÂ¶È¼Æ¼°¸ßÎÂ¼Æ,Î´ÓëÆäËûÒÇÆ÷×éºÏ	250	ÎÚ¸É´ï	10	Ò»°ãÃ³Ò×	5470	¸ö	836	Ç§¿Ë	878,750
202005	90251990	Î´ÁÐÃûÎÂ¶È¼Æ¼°¸ßÎÂ¼Æ,Î´ÓëÆäËûÒÇÆ÷×éºÏ	250	ÎÚ¸É´ï	12	ÆäËû¾èÔùÎï×Ê	120	¸ö	13	Ç§¿Ë	17,735
202005	90251990	Î´ÁÐÃûÎÂ¶È¼Æ¼°¸ßÎÂ¼Æ,Î´ÓëÆäËûÒÇÆ÷×éºÏ	251	²¼»ùÄÉ·¨Ë÷	10	Ò»°ãÃ³Ò×	11740	¸ö	1578	Ç§¿Ë	2,246,000
202005	90251990	Î´ÁÐÃûÎÂ¶È¼Æ¼°¸ßÎÂ¼Æ,Î´ÓëÆäËûÒÇÆ÷×éºÏ	251	²¼»ùÄÉ·¨Ë÷	12	ÆäËû¾èÔùÎï×Ê	120	¸ö	13	Ç§¿Ë	17,570
202005	90251990	Î´ÁÐÃûÎÂ¶È¼Æ¼°¸ßÎÂ¼Æ,Î´ÓëÆäËûÒÇÆ÷×éºÏ	252	¸Õ¹û(½ð)	10	Ò»°ãÃ³Ò×	7507	¸ö	1473	Ç§¿Ë	1,037,257
202005	90251990	Î´ÁÐÃûÎÂ¶È¼Æ¼°¸ßÎÂ¼Æ,Î´ÓëÆäËûÒÇÆ÷×éºÏ	252	¸Õ¹û(½ð)	12	ÆäËû¾èÔùÎï×Ê	240	¸ö	26	Ç§¿Ë	47,570
202005	90251990	Î´ÁÐÃûÎÂ¶È¼Æ¼°¸ßÎÂ¼Æ,Î´ÓëÆäËûÒÇÆ÷×éºÏ	253	ÔÞ±ÈÑÇ	10	Ò»°ãÃ³Ò×	12856	¸ö	1467	Ç§¿Ë	2,092,533
202005	90251990	Î´ÁÐÃûÎÂ¶È¼Æ¼°¸ßÎÂ¼Æ,Î´ÓëÆäËûÒÇÆ÷×éºÏ	254	½ò°Í²¼Î¤	10	Ò»°ãÃ³Ò×	49788	¸ö	7170	Ç§¿Ë	6,277,223
202005	90251990	Î´ÁÐÃûÎÂ¶È¼Æ¼°¸ßÎÂ¼Æ,Î´ÓëÆäËûÒÇÆ÷×éºÏ	254	½ò°Í²¼Î¤	12	ÆäËû¾èÔùÎï×Ê	100	¸ö	13	Ç§¿Ë	30,000
202005	90251990	Î´ÁÐÃûÎÂ¶È¼Æ¼°¸ßÎÂ¼Æ,Î´ÓëÆäËûÒÇÆ÷×éºÏ	255	À³Ë÷ÍÐ	10	Ò»°ãÃ³Ò×	5	¸ö	1	Ç§¿Ë	908
202005	90251990	Î´ÁÐÃûÎÂ¶È¼Æ¼°¸ßÎÂ¼Æ,Î´ÓëÆäËûÒÇÆ÷×éºÏ	257	Ë¹ÍþÊ¿À¼	10	Ò»°ãÃ³Ò×	1378	¸ö	167	Ç§¿Ë	218,669
202005	90251990	Î´ÁÐÃûÎÂ¶È¼Æ¼°¸ßÎÂ¼Æ,Î´ÓëÆäËûÒÇÆ÷×éºÏ	258	¶òÁ¢ÌØÀïÑÇ	10	Ò»°ãÃ³Ò×	500	¸ö	65	Ç§¿Ë	126,724
202005	90251990	Î´ÁÐÃûÎÂ¶È¼Æ¼°¸ßÎÂ¼Æ,Î´ÓëÆäËûÒÇÆ÷×éºÏ	260	ÄÏËÕµ¤¹²ºÍ¹ú	10	Ò»°ãÃ³Ò×	1610	¸ö	238	Ç§¿Ë	191,255
202005	90251990	Î´ÁÐÃûÎÂ¶È¼Æ¼°¸ßÎÂ¼Æ,Î´ÓëÆäËûÒÇÆ÷×éºÏ	260	ÄÏËÕµ¤¹²ºÍ¹ú	11	¹ú¼Ò¼ä¡¢¹ú¼Ê×éÖ¯ÎÞ³¥Ô®ÖúºÍÔùËÍµÄÎï×Ê	50	¸ö	4	Ç§¿Ë	25,142
202005	90251990	Î´ÁÐÃûÎÂ¶È¼Æ¼°¸ßÎÂ¼Æ,Î´ÓëÆäËûÒÇÆ÷×éºÏ	301	±ÈÀûÊ±	10	Ò»°ãÃ³Ò×	284827	¸ö	32521	Ç§¿Ë	38,077,887
202005	90251990	Î´ÁÐÃûÎÂ¶È¼Æ¼°¸ßÎÂ¼Æ,Î´ÓëÆäËûÒÇÆ÷×éºÏ	302	µ¤Âó	10	Ò»°ãÃ³Ò×	97892	¸ö	7702	Ç§¿Ë	2,243,563
202005	90251990	Î´ÁÐÃûÎÂ¶È¼Æ¼°¸ßÎÂ¼Æ,Î´ÓëÆäËûÒÇÆ÷×éºÏ	303	Ó¢¹ú	10	Ò»°ãÃ³Ò×	1727384	¸ö	119682	Ç§¿Ë	98,322,257
202005	90251990	Î´ÁÐÃûÎÂ¶È¼Æ¼°¸ßÎÂ¼Æ,Î´ÓëÆäËûÒÇÆ÷×éºÏ	304	µÂ¹ú	10	Ò»°ãÃ³Ò×	1334587	¸ö	76917	Ç§¿Ë	37,896,663
202005	90251990	Î´ÁÐÃûÎÂ¶È¼Æ¼°¸ßÎÂ¼Æ,Î´ÓëÆäËûÒÇÆ÷×éºÏ	305	·¨¹ú	10	Ò»°ãÃ³Ò×	1471152	¸ö	181523	Ç§¿Ë	179,321,800
202005	90251990	Î´ÁÐÃûÎÂ¶È¼Æ¼°¸ßÎÂ¼Æ,Î´ÓëÆäËûÒÇÆ÷×éºÏ	306	°®¶ûÀ¼	10	Ò»°ãÃ³Ò×	100942	¸ö	8694	Ç§¿Ë	8,922,794
202005	90251990	Î´ÁÐÃûÎÂ¶È¼Æ¼°¸ßÎÂ¼Æ,Î´ÓëÆäËûÒÇÆ÷×éºÏ	307	Òâ´óÀû	10	Ò»°ãÃ³Ò×	2112546	¸ö	229580	Ç§¿Ë	214,345,240
202005	90251990	Î´ÁÐÃûÎÂ¶È¼Æ¼°¸ßÎÂ¼Æ,Î´ÓëÆäËûÒÇÆ÷×éºÏ	308	Â¬É­±¤	10	Ò»°ãÃ³Ò×	1120	¸ö	180	Ç§¿Ë	164,707
202005	90251990	Î´ÁÐÃûÎÂ¶È¼Æ¼°¸ßÎÂ¼Æ,Î´ÓëÆäËûÒÇÆ÷×éºÏ	309	ºÉÀ¼	10	Ò»°ãÃ³Ò×	323259	¸ö	21554	Ç§¿Ë	16,343,264
202005	90251990	Î´ÁÐÃûÎÂ¶È¼Æ¼°¸ßÎÂ¼Æ,Î´ÓëÆäËûÒÇÆ÷×éºÏ	310	Ï£À°	10	Ò»°ãÃ³Ò×	156712	¸ö	12051	Ç§¿Ë	7,481,476
202005	90251990	Î´ÁÐÃûÎÂ¶È¼Æ¼°¸ßÎÂ¼Æ,Î´ÓëÆäËûÒÇÆ÷×éºÏ	311	ÆÏÌÑÑÀ	10	Ò»°ãÃ³Ò×	154342	¸ö	13341	Ç§¿Ë	13,727,312
202005	90251990	Î´ÁÐÃûÎÂ¶È¼Æ¼°¸ßÎÂ¼Æ,Î´ÓëÆäËûÒÇÆ÷×éºÏ	311	ÆÏÌÑÑÀ	12	ÆäËû¾èÔùÎï×Ê	130	¸ö	14	Ç§¿Ë	19,800
202005	90251990	Î´ÁÐÃûÎÂ¶È¼Æ¼°¸ßÎÂ¼Æ,Î´ÓëÆäËûÒÇÆ÷×éºÏ	312	Î÷°àÑÀ	10	Ò»°ãÃ³Ò×	815868	¸ö	97613	Ç§¿Ë	86,407,797
202005	90251990	Î´ÁÐÃûÎÂ¶È¼Æ¼°¸ßÎÂ¼Æ,Î´ÓëÆäËûÒÇÆ÷×éºÏ	313	°¢¶û°ÍÄáÑÇ	10	Ò»°ãÃ³Ò×	3050	¸ö	499	Ç§¿Ë	587,555
202005	90251990	Î´ÁÐÃûÎÂ¶È¼Æ¼°¸ßÎÂ¼Æ,Î´ÓëÆäËûÒÇÆ÷×éºÏ	315	°ÂµØÀû	10	Ò»°ãÃ³Ò×	3208	¸ö	479	Ç§¿Ë	430,965
202005	90251990	Î´ÁÐÃûÎÂ¶È¼Æ¼°¸ßÎÂ¼Æ,Î´ÓëÆäËûÒÇÆ÷×éºÏ	316	±£¼ÓÀûÑÇ	10	Ò»°ãÃ³Ò×	14552	¸ö	728	Ç§¿Ë	402,352
202005	90251990	Î´ÁÐÃûÎÂ¶È¼Æ¼°¸ßÎÂ¼Æ,Î´ÓëÆäËûÒÇÆ÷×éºÏ	318	·ÒÀ¼	10	Ò»°ãÃ³Ò×	50620	¸ö	3935	Ç§¿Ë	465,994
202005	90251990	Î´ÁÐÃûÎÂ¶È¼Æ¼°¸ßÎÂ¼Æ,Î´ÓëÆäËûÒÇÆ÷×éºÏ	320	Ö±²¼ÂÞÍÓ	10	Ò»°ãÃ³Ò×	120	¸ö	28	Ç§¿Ë	12,672
202005	90251990	Î´ÁÐÃûÎÂ¶È¼Æ¼°¸ßÎÂ¼Æ,Î´ÓëÆäËûÒÇÆ÷×éºÏ	321	ÐÙÑÀÀû	10	Ò»°ãÃ³Ò×	35097	¸ö	4277	Ç§¿Ë	3,753,585
202005	90251990	Î´ÁÐÃûÎÂ¶È¼Æ¼°¸ßÎÂ¼Æ,Î´ÓëÆäËûÒÇÆ÷×éºÏ	321	ÐÙÑÀÀû	12	ÆäËû¾èÔùÎï×Ê	1000	¸ö	140	Ç§¿Ë	228,850
202005	90251990	Î´ÁÐÃûÎÂ¶È¼Æ¼°¸ßÎÂ¼Æ,Î´ÓëÆäËûÒÇÆ÷×éºÏ	322	±ùµº	10	Ò»°ãÃ³Ò×	300	¸ö	30	Ç§¿Ë	28,865
202005	90251990	Î´ÁÐÃûÎÂ¶È¼Æ¼°¸ßÎÂ¼Æ,Î´ÓëÆäËûÒÇÆ÷×éºÏ	324	Âí¶úËû	10	Ò»°ãÃ³Ò×	1720	¸ö	104	Ç§¿Ë	323,196
202005	90251990	Î´ÁÐÃûÎÂ¶È¼Æ¼°¸ßÎÂ¼Æ,Î´ÓëÆäËûÒÇÆ÷×éºÏ	325	Ä¦ÄÉ¸ç	10	Ò»°ãÃ³Ò×	21	¸ö	4	Ç§¿Ë	3,214
202005	90251990	Î´ÁÐÃûÎÂ¶È¼Æ¼°¸ßÎÂ¼Æ,Î´ÓëÆäËûÒÇÆ÷×éºÏ	326	Å²Íþ	10	Ò»°ãÃ³Ò×	6403	¸ö	1063	Ç§¿Ë	1,082,352
202005	90251990	Î´ÁÐÃûÎÂ¶È¼Æ¼°¸ßÎÂ¼Æ,Î´ÓëÆäËûÒÇÆ÷×éºÏ	327	²¨À¼	10	Ò»°ãÃ³Ò×	507169	¸ö	24070	Ç§¿Ë	22,627,057
202005	90251990	Î´ÁÐÃûÎÂ¶È¼Æ¼°¸ßÎÂ¼Æ,Î´ÓëÆäËûÒÇÆ÷×éºÏ	328	ÂÞÂíÄáÑÇ	10	Ò»°ãÃ³Ò×	124467	¸ö	16238	Ç§¿Ë	15,255,367
202005	90251990	Î´ÁÐÃûÎÂ¶È¼Æ¼°¸ßÎÂ¼Æ,Î´ÓëÆäËûÒÇÆ÷×éºÏ	330	Èðµä	10	Ò»°ãÃ³Ò×	65152	¸ö	3276	Ç§¿Ë	750,927
202005	90251990	Î´ÁÐÃûÎÂ¶È¼Æ¼°¸ßÎÂ¼Æ,Î´ÓëÆäËûÒÇÆ÷×éºÏ	331	ÈðÊ¿	10	Ò»°ãÃ³Ò×	69486	¸ö	4174	Ç§¿Ë	3,775,279
202005	90251990	Î´ÁÐÃûÎÂ¶È¼Æ¼°¸ßÎÂ¼Æ,Î´ÓëÆäËûÒÇÆ÷×éºÏ	334	°®É³ÄáÑÇ	10	Ò»°ãÃ³Ò×	4095	¸ö	603	Ç§¿Ë	357,063
202005	90251990	Î´ÁÐÃûÎÂ¶È¼Æ¼°¸ßÎÂ¼Æ,Î´ÓëÆäËûÒÇÆ÷×éºÏ	335	À­ÍÑÎ¬ÑÇ	10	Ò»°ãÃ³Ò×	698	¸ö	71	Ç§¿Ë	29,771
202005	90251990	Î´ÁÐÃûÎÂ¶È¼Æ¼°¸ßÎÂ¼Æ,Î´ÓëÆäËûÒÇÆ÷×éºÏ	336	Á¢ÌÕÍð	10	Ò»°ãÃ³Ò×	34420	¸ö	3896	Ç§¿Ë	4,032,866
202005	90251990	Î´ÁÐÃûÎÂ¶È¼Æ¼°¸ßÎÂ¼Æ,Î´ÓëÆäËûÒÇÆ÷×éºÏ	337	¸ñÂ³¼ªÑÇ	10	Ò»°ãÃ³Ò×	19734	¸ö	2127	Ç§¿Ë	2,270,264
202005	90251990	Î´ÁÐÃûÎÂ¶È¼Æ¼°¸ßÎÂ¼Æ,Î´ÓëÆäËûÒÇÆ÷×éºÏ	338	ÑÇÃÀÄáÑÇ	10	Ò»°ãÃ³Ò×	1230	¸ö	168	Ç§¿Ë	250,794
202005	90251990	Î´ÁÐÃûÎÂ¶È¼Æ¼°¸ßÎÂ¼Æ,Î´ÓëÆäËûÒÇÆ÷×éºÏ	339	°¢Èû°Ý½®	10	Ò»°ãÃ³Ò×	2550	¸ö	291	Ç§¿Ë	416,901
202005	90251990	Î´ÁÐÃûÎÂ¶È¼Æ¼°¸ßÎÂ¼Æ,Î´ÓëÆäËûÒÇÆ÷×éºÏ	339	°¢Èû°Ý½®	12	ÆäËû¾èÔùÎï×Ê	150	¸ö	37	Ç§¿Ë	39,000
202005	90251990	Î´ÁÐÃûÎÂ¶È¼Æ¼°¸ßÎÂ¼Æ,Î´ÓëÆäËûÒÇÆ÷×éºÏ	340	°×¶íÂÞË¹	10	Ò»°ãÃ³Ò×	731	¸ö	97	Ç§¿Ë	117,880
202005	90251990	Î´ÁÐÃûÎÂ¶È¼Æ¼°¸ßÎÂ¼Æ,Î´ÓëÆäËûÒÇÆ÷×éºÏ	340	°×¶íÂÞË¹	12	ÆäËû¾èÔùÎï×Ê	300	¸ö	48	Ç§¿Ë	44,000
202005	90251990	Î´ÁÐÃûÎÂ¶È¼Æ¼°¸ßÎÂ¼Æ,Î´ÓëÆäËûÒÇÆ÷×éºÏ	343	Ä¦¶û¶àÍß	10	Ò»°ãÃ³Ò×	3720	¸ö	414	Ç§¿Ë	556,128
202005	90251990	Î´ÁÐÃûÎÂ¶È¼Æ¼°¸ßÎÂ¼Æ,Î´ÓëÆäËûÒÇÆ÷×éºÏ	344	¶íÂÞË¹Áª°î	10	Ò»°ãÃ³Ò×	492186	¸ö	48436	Ç§¿Ë	34,744,174
202005	90251990	Î´ÁÐÃûÎÂ¶È¼Æ¼°¸ßÎÂ¼Æ,Î´ÓëÆäËûÒÇÆ÷×éºÏ	344	¶íÂÞË¹Áª°î	11	¹ú¼Ò¼ä¡¢¹ú¼Ê×éÖ¯ÎÞ³¥Ô®ÖúºÍÔùËÍµÄÎï×Ê	10000	¸ö	1575	Ç§¿Ë	3,100,000
202005	90251990	Î´ÁÐÃûÎÂ¶È¼Æ¼°¸ßÎÂ¼Æ,Î´ÓëÆäËûÒÇÆ÷×éºÏ	347	ÎÚ¿ËÀ¼	10	Ò»°ãÃ³Ò×	47497	¸ö	4843	Ç§¿Ë	4,037,030
202005	90251990	Î´ÁÐÃûÎÂ¶È¼Æ¼°¸ßÎÂ¼Æ,Î´ÓëÆäËûÒÇÆ÷×éºÏ	347	ÎÚ¿ËÀ¼	11	¹ú¼Ò¼ä¡¢¹ú¼Ê×éÖ¯ÎÞ³¥Ô®ÖúºÍÔùËÍµÄÎï×Ê	1000	¸ö	153	Ç§¿Ë	265,000
202005	90251990	Î´ÁÐÃûÎÂ¶È¼Æ¼°¸ßÎÂ¼Æ,Î´ÓëÆäËûÒÇÆ÷×éºÏ	350	Ë¹ÂåÎÄÄáÑÇ	10	Ò»°ãÃ³Ò×	127614	¸ö	4435	Ç§¿Ë	1,754,889
202005	90251990	Î´ÁÐÃûÎÂ¶È¼Æ¼°¸ßÎÂ¼Æ,Î´ÓëÆäËûÒÇÆ÷×éºÏ	351	¿ËÂÞµØÑÇ	10	Ò»°ãÃ³Ò×	30849	¸ö	3247	Ç§¿Ë	3,020,141
202005	90251990	Î´ÁÐÃûÎÂ¶È¼Æ¼°¸ßÎÂ¼Æ,Î´ÓëÆäËûÒÇÆ÷×éºÏ	352	½Ý¿Ë	10	Ò»°ãÃ³Ò×	176822	¸ö	11051	Ç§¿Ë	9,750,104
202005	90251990	Î´ÁÐÃûÎÂ¶È¼Æ¼°¸ßÎÂ¼Æ,Î´ÓëÆäËûÒÇÆ÷×éºÏ	353	Ë¹Âå·¥¿Ë	10	Ò»°ãÃ³Ò×	15452	¸ö	1822	Ç§¿Ë	1,870,068
202005	90251990	Î´ÁÐÃûÎÂ¶È¼Æ¼°¸ßÎÂ¼Æ,Î´ÓëÆäËûÒÇÆ÷×éºÏ	354	±±ÂíÆä¶Ù¹²ºÍ¹ú	10	Ò»°ãÃ³Ò×	70160	¸ö	112	Ç§¿Ë	175,556
202005	90251990	Î´ÁÐÃûÎÂ¶È¼Æ¼°¸ßÎÂ¼Æ,Î´ÓëÆäËûÒÇÆ÷×éºÏ	355	²¨ºÚ	10	Ò»°ãÃ³Ò×	4780	¸ö	706	Ç§¿Ë	1,004,238
202005	90251990	Î´ÁÐÃûÎÂ¶È¼Æ¼°¸ßÎÂ¼Æ,Î´ÓëÆäËûÒÇÆ÷×éºÏ	355	²¨ºÚ	12	ÆäËû¾èÔùÎï×Ê	40	¸ö	5	Ç§¿Ë	3,709
202005	90251990	Î´ÁÐÃûÎÂ¶È¼Æ¼°¸ßÎÂ¼Æ,Î´ÓëÆäËûÒÇÆ÷×éºÏ	358	Èû¶ûÎ¬ÑÇ	10	Ò»°ãÃ³Ò×	9626	¸ö	1700	Ç§¿Ë	1,635,510
202005	90251990	Î´ÁÐÃûÎÂ¶È¼Æ¼°¸ßÎÂ¼Æ,Î´ÓëÆäËûÒÇÆ÷×éºÏ	401	°²Ìá¹ÏºÍ°Í²¼´ï	10	Ò»°ãÃ³Ò×	30	¸ö	7	Ç§¿Ë	7,279
202005	90251990	Î´ÁÐÃûÎÂ¶È¼Æ¼°¸ßÎÂ¼Æ,Î´ÓëÆäËûÒÇÆ÷×éºÏ	402	°¢¸ùÍ¢	10	Ò»°ãÃ³Ò×	224272	¸ö	21984	Ç§¿Ë	19,817,764
202005	90251990	Î´ÁÐÃûÎÂ¶È¼Æ¼°¸ßÎÂ¼Æ,Î´ÓëÆäËûÒÇÆ÷×éºÏ	403	°¢Â³°Í	10	Ò»°ãÃ³Ò×	30	¸ö	7	Ç§¿Ë	7,279
202005	90251990	Î´ÁÐÃûÎÂ¶È¼Æ¼°¸ßÎÂ¼Æ,Î´ÓëÆäËûÒÇÆ÷×éºÏ	405	°Í°Í¶àË¹	10	Ò»°ãÃ³Ò×	255	¸ö	39	Ç§¿Ë	54,907
202005	90251990	Î´ÁÐÃûÎÂ¶È¼Æ¼°¸ßÎÂ¼Æ,Î´ÓëÆäËûÒÇÆ÷×éºÏ	406	²®Àû×È	10	Ò»°ãÃ³Ò×	300	¸ö	48	Ç§¿Ë	68,389
202005	90251990	Î´ÁÐÃûÎÂ¶È¼Æ¼°¸ßÎÂ¼Æ,Î´ÓëÆäËûÒÇÆ÷×éºÏ	408	¶àÃñ×å²£ÀûÎ¬ÑÇ¹ú	10	Ò»°ãÃ³Ò×	42187	¸ö	6370	Ç§¿Ë	6,565,110
202005	90251990	Î´ÁÐÃûÎÂ¶È¼Æ¼°¸ßÎÂ¼Æ,Î´ÓëÆäËûÒÇÆ÷×éºÏ	410	°ÍÎ÷	10	Ò»°ãÃ³Ò×	1166131	¸ö	63083	Ç§¿Ë	32,556,484
202005	90251990	Î´ÁÐÃûÎÂ¶È¼Æ¼°¸ßÎÂ¼Æ,Î´ÓëÆäËûÒÇÆ÷×éºÏ	410	°ÍÎ÷	11	¹ú¼Ò¼ä¡¢¹ú¼Ê×éÖ¯ÎÞ³¥Ô®ÖúºÍÔùËÍµÄÎï×Ê	500	¸ö	78	Ç§¿Ë	165,000
202005	90251990	Î´ÁÐÃûÎÂ¶È¼Æ¼°¸ßÎÂ¼Æ,Î´ÓëÆäËûÒÇÆ÷×éºÏ	412	ÖÇÀû	10	Ò»°ãÃ³Ò×	357766	¸ö	41133	Ç§¿Ë	33,972,060
202005	90251990	Î´ÁÐÃûÎÂ¶È¼Æ¼°¸ßÎÂ¼Æ,Î´ÓëÆäËûÒÇÆ÷×éºÏ	412	ÖÇÀû	12	ÆäËû¾èÔùÎï×Ê	20280	¸ö	8064	Ç§¿Ë	4,460,800
202005	90251990	Î´ÁÐÃûÎÂ¶È¼Æ¼°¸ßÎÂ¼Æ,Î´ÓëÆäËûÒÇÆ÷×éºÏ	413	¸çÂ×±ÈÑÇ	10	Ò»°ãÃ³Ò×	988475	¸ö	122594	Ç§¿Ë	112,035,253
202005	90251990	Î´ÁÐÃûÎÂ¶È¼Æ¼°¸ßÎÂ¼Æ,Î´ÓëÆäËûÒÇÆ÷×éºÏ	413	¸çÂ×±ÈÑÇ	11	¹ú¼Ò¼ä¡¢¹ú¼Ê×éÖ¯ÎÞ³¥Ô®ÖúºÍÔùËÍµÄÎï×Ê	500	¸ö	72	Ç§¿Ë	165,000
202005	90251990	Î´ÁÐÃûÎÂ¶È¼Æ¼°¸ßÎÂ¼Æ,Î´ÓëÆäËûÒÇÆ÷×éºÏ	415	¸çË¹´ïÀè¼Ó	10	Ò»°ãÃ³Ò×	16617	¸ö	1661	Ç§¿Ë	2,546,622
202005	90251990	Î´ÁÐÃûÎÂ¶È¼Æ¼°¸ßÎÂ¼Æ,Î´ÓëÆäËûÒÇÆ÷×éºÏ	415	¸çË¹´ïÀè¼Ó	12	ÆäËû¾èÔùÎï×Ê	50	¸ö	15	Ç§¿Ë	15,000
202005	90251990	Î´ÁÐÃûÎÂ¶È¼Æ¼°¸ßÎÂ¼Æ,Î´ÓëÆäËûÒÇÆ÷×éºÏ	416	¹Å°Í	10	Ò»°ãÃ³Ò×	111	¸ö	8	Ç§¿Ë	31,076
202005	90251990	Î´ÁÐÃûÎÂ¶È¼Æ¼°¸ßÎÂ¼Æ,Î´ÓëÆäËûÒÇÆ÷×éºÏ	418	¶àÃ×Äá¼Ó¹²ºÍ¹ú	10	Ò»°ãÃ³Ò×	29730	¸ö	4153	Ç§¿Ë	4,448,504
202005	90251990	Î´ÁÐÃûÎÂ¶È¼Æ¼°¸ßÎÂ¼Æ,Î´ÓëÆäËûÒÇÆ÷×éºÏ	419	¶ò¹Ï¶à¶û	10	Ò»°ãÃ³Ò×	90503	¸ö	12703	Ç§¿Ë	14,015,445
202005	90251990	Î´ÁÐÃûÎÂ¶È¼Æ¼°¸ßÎÂ¼Æ,Î´ÓëÆäËûÒÇÆ÷×éºÏ	421	¸ñÁÖÄÉ´ï	10	Ò»°ãÃ³Ò×	30	¸ö	7	Ç§¿Ë	7,279
202005	90251990	Î´ÁÐÃûÎÂ¶È¼Æ¼°¸ßÎÂ¼Æ,Î´ÓëÆäËûÒÇÆ÷×éºÏ	422	¹ÏµÂÂÞÆÕ	10	Ò»°ãÃ³Ò×	399	¸ö	61	Ç§¿Ë	70,191
202005	90251990	Î´ÁÐÃûÎÂ¶È¼Æ¼°¸ßÎÂ¼Æ,Î´ÓëÆäËûÒÇÆ÷×éºÏ	423	Î£µØÂíÀ­	10	Ò»°ãÃ³Ò×	54700	¸ö	7603	Ç§¿Ë	9,057,665
202005	90251990	Î´ÁÐÃûÎÂ¶È¼Æ¼°¸ßÎÂ¼Æ,Î´ÓëÆäËûÒÇÆ÷×éºÏ	424	¹çÑÇÄÇ	10	Ò»°ãÃ³Ò×	110	¸ö	21	Ç§¿Ë	25,118
202005	90251990	Î´ÁÐÃûÎÂ¶È¼Æ¼°¸ßÎÂ¼Æ,Î´ÓëÆäËûÒÇÆ÷×éºÏ	425	º£µØ	10	Ò»°ãÃ³Ò×	1543	¸ö	179	Ç§¿Ë	281,285
202005	90251990	Î´ÁÐÃûÎÂ¶È¼Æ¼°¸ßÎÂ¼Æ,Î´ÓëÆäËûÒÇÆ÷×éºÏ	426	ºé¶¼À­Ë¹	10	Ò»°ãÃ³Ò×	25096	¸ö	3699	Ç§¿Ë	4,947,506
202005	90251990	Î´ÁÐÃûÎÂ¶È¼Æ¼°¸ßÎÂ¼Æ,Î´ÓëÆäËûÒÇÆ÷×éºÏ	427	ÑÀÂò¼Ó	10	Ò»°ãÃ³Ò×	13542	¸ö	1968	Ç§¿Ë	1,625,314
202005	90251990	Î´ÁÐÃûÎÂ¶È¼Æ¼°¸ßÎÂ¼Æ,Î´ÓëÆäËûÒÇÆ÷×éºÏ	429	Ä«Î÷¸ç	10	Ò»°ãÃ³Ò×	441460	¸ö	42758	Ç§¿Ë	39,057,820
202005	90251990	Î´ÁÐÃûÎÂ¶È¼Æ¼°¸ßÎÂ¼Æ,Î´ÓëÆäËûÒÇÆ÷×éºÏ	431	Äá¼ÓÀ­¹Ï	10	Ò»°ãÃ³Ò×	24428	¸ö	1569	Ç§¿Ë	1,297,063
202005	90251990	Î´ÁÐÃûÎÂ¶È¼Æ¼°¸ßÎÂ¼Æ,Î´ÓëÆäËûÒÇÆ÷×éºÏ	432	°ÍÄÃÂí	10	Ò»°ãÃ³Ò×	60405	¸ö	9071	Ç§¿Ë	7,658,524
202005	90251990	Î´ÁÐÃûÎÂ¶È¼Æ¼°¸ßÎÂ¼Æ,Î´ÓëÆäËûÒÇÆ÷×éºÏ	433	°ÍÀ­¹ç	10	Ò»°ãÃ³Ò×	19924	¸ö	2917	Ç§¿Ë	3,089,896
202005	90251990	Î´ÁÐÃûÎÂ¶È¼Æ¼°¸ßÎÂ¼Æ,Î´ÓëÆäËûÒÇÆ÷×éºÏ	434	ÃØÂ³	10	Ò»°ãÃ³Ò×	554113	¸ö	80584	Ç§¿Ë	84,869,910
202005	90251990	Î´ÁÐÃûÎÂ¶È¼Æ¼°¸ßÎÂ¼Æ,Î´ÓëÆäËûÒÇÆ÷×éºÏ	435	²¨¶àÀè¸÷	10	Ò»°ãÃ³Ò×	43697	¸ö	1979	Ç§¿Ë	2,662,867
202005	90251990	Î´ÁÐÃûÎÂ¶È¼Æ¼°¸ßÎÂ¼Æ,Î´ÓëÆäËûÒÇÆ÷×éºÏ	437	Ê¥Â¬Î÷ÑÇ	10	Ò»°ãÃ³Ò×	60	¸ö	14	Ç§¿Ë	14,558
202005	90251990	Î´ÁÐÃûÎÂ¶È¼Æ¼°¸ßÎÂ¼Æ,Î´ÓëÆäËûÒÇÆ÷×éºÏ	439	Ê¥ÎÄÉ­ÌØºÍ¸ñÁÖÄÉ¶¡Ë¹	10	Ò»°ãÃ³Ò×	30	¸ö	7	Ç§¿Ë	7,279
202005	90251990	Î´ÁÐÃûÎÂ¶È¼Æ¼°¸ßÎÂ¼Æ,Î´ÓëÆäËûÒÇÆ÷×éºÏ	440	Èø¶ûÍß¶à	10	Ò»°ãÃ³Ò×	38370	¸ö	5497	Ç§¿Ë	5,939,229
202005	90251990	Î´ÁÐÃûÎÂ¶È¼Æ¼°¸ßÎÂ¼Æ,Î´ÓëÆäËûÒÇÆ÷×éºÏ	441	ËÕÀïÄÏ	10	Ò»°ãÃ³Ò×	360	¸ö	54	Ç§¿Ë	65,896
202005	90251990	Î´ÁÐÃûÎÂ¶È¼Æ¼°¸ßÎÂ¼Æ,Î´ÓëÆäËûÒÇÆ÷×éºÏ	442	ÌØÁ¢Äá´ïºÍ¶à°Í¸ç	10	Ò»°ãÃ³Ò×	182	¸ö	38	Ç§¿Ë	36,888
202005	90251990	Î´ÁÐÃûÎÂ¶È¼Æ¼°¸ßÎÂ¼Æ,Î´ÓëÆäËûÒÇÆ÷×éºÏ	444	ÎÚÀ­¹ç	10	Ò»°ãÃ³Ò×	25316	¸ö	1578	Ç§¿Ë	1,387,076
202005	90251990	Î´ÁÐÃûÎÂ¶È¼Æ¼°¸ßÎÂ¼Æ,Î´ÓëÆäËûÒÇÆ÷×éºÏ	445	Î¯ÄÚÈðÀ­	10	Ò»°ãÃ³Ò×	752	¸ö	102	Ç§¿Ë	69,188
202005	90251990	Î´ÁÐÃûÎÂ¶È¼Æ¼°¸ßÎÂ¼Æ,Î´ÓëÆäËûÒÇÆ÷×éºÏ	445	Î¯ÄÚÈðÀ­	11	¹ú¼Ò¼ä¡¢¹ú¼Ê×éÖ¯ÎÞ³¥Ô®ÖúºÍÔùËÍµÄÎï×Ê	500	¸ö	85	Ç§¿Ë	165,000
202005	90251990	Î´ÁÐÃûÎÂ¶È¼Æ¼°¸ßÎÂ¼Æ,Î´ÓëÆäËûÒÇÆ÷×éºÏ	447	Ê¥Æä´ÄºÍÄáÎ¬Ë¹	10	Ò»°ãÃ³Ò×	30	¸ö	7	Ç§¿Ë	7,279
202005	90251990	Î´ÁÐÃûÎÂ¶È¼Æ¼°¸ßÎÂ¼Æ,Î´ÓëÆäËûÒÇÆ÷×éºÏ	449	ºÉÊô°²µØÁÐË¹	10	Ò»°ãÃ³Ò×	105	¸ö	10	Ç§¿Ë	39,719
202005	90251990	Î´ÁÐÃûÎÂ¶È¼Æ¼°¸ßÎÂ¼Æ,Î´ÓëÆäËûÒÇÆ÷×éºÏ	501	¼ÓÄÃ´ó	10	Ò»°ãÃ³Ò×	875381	¸ö	86345	Ç§¿Ë	63,729,086
202005	90251990	Î´ÁÐÃûÎÂ¶È¼Æ¼°¸ßÎÂ¼Æ,Î´ÓëÆäËûÒÇÆ÷×éºÏ	502	ÃÀ¹ú	10	Ò»°ãÃ³Ò×	14476921	¸ö	1382387	Ç§¿Ë	1,179,305,610
202005	90251990	Î´ÁÐÃûÎÂ¶È¼Æ¼°¸ßÎÂ¼Æ,Î´ÓëÆäËûÒÇÆ÷×éºÏ	504	°ÙÄ½´ó	10	Ò»°ãÃ³Ò×	550	¸ö	112	Ç§¿Ë	140,465
202005	90251990	Î´ÁÐÃûÎÂ¶È¼Æ¼°¸ßÎÂ¼Æ,Î´ÓëÆäËûÒÇÆ÷×éºÏ	601	°Ä´óÀûÑÇ	10	Ò»°ãÃ³Ò×	315903	¸ö	34127	Ç§¿Ë	37,990,352
202005	90251990	Î´ÁÐÃûÎÂ¶È¼Æ¼°¸ßÎÂ¼Æ,Î´ÓëÆäËûÒÇÆ÷×éºÏ	603	ì³¼Ã	10	Ò»°ãÃ³Ò×	5	¸ö	1	Ç§¿Ë	1,774
202005	90251990	Î´ÁÐÃûÎÂ¶È¼Æ¼°¸ßÎÂ¼Æ,Î´ÓëÆäËûÒÇÆ÷×éºÏ	607	ÐÂ¿¦Àï¶àÄáÑÇ	10	Ò»°ãÃ³Ò×	112	¸ö	15	Ç§¿Ë	21,111
202005	90251990	Î´ÁÐÃûÎÂ¶È¼Æ¼°¸ßÎÂ¼Æ,Î´ÓëÆäËûÒÇÆ÷×éºÏ	609	ÐÂÎ÷À¼	10	Ò»°ãÃ³Ò×	99740	¸ö	3269	Ç§¿Ë	2,458,637
202005	90251990	Î´ÁÐÃûÎÂ¶È¼Æ¼°¸ßÎÂ¼Æ,Î´ÓëÆäËûÒÇÆ÷×éºÏ	611	°Í²¼ÑÇÐÂ¼¸ÄÚÑÇ	10	Ò»°ãÃ³Ò×	3370	¸ö	536	Ç§¿Ë	618,436
202005	90251990	Î´ÁÐÃûÎÂ¶È¼Æ¼°¸ßÎÂ¼Æ,Î´ÓëÆäËûÒÇÆ÷×éºÏ	622	ÅÁÀÍ	12	ÆäËû¾èÔùÎï×Ê	20	¸ö	3	Ç§¿Ë	3,000
202005	90251990	Î´ÁÐÃûÎÂ¶È¼Æ¼°¸ßÎÂ¼Æ,Î´ÓëÆäËûÒÇÆ÷×éºÏ	699	´óÑóÖÞÆäËû¹ú¼Ò(µØÇø)	10	Ò»°ãÃ³Ò×	75	¸ö	9	Ç§¿Ë	25,345
202006	90251990	Î´ÁÐÃûÎÂ¶È¼Æ¼°¸ßÎÂ¼Æ,Î´ÓëÆäËûÒÇÆ÷×éºÏ	101	°¢¸»º¹	10	Ò»°ãÃ³Ò×	4191	¸ö	603	Ç§¿Ë	752,330
202006	90251990	Î´ÁÐÃûÎÂ¶È¼Æ¼°¸ßÎÂ¼Æ,Î´ÓëÆäËûÒÇÆ÷×éºÏ	101	°¢¸»º¹	11	¹ú¼Ò¼ä¡¢¹ú¼Ê×éÖ¯ÎÞ³¥Ô®ÖúºÍÔùËÍµÄÎï×Ê	1000	¸ö	153	Ç§¿Ë	265,000
202006	90251990	Î´ÁÐÃûÎÂ¶È¼Æ¼°¸ßÎÂ¼Æ,Î´ÓëÆäËûÒÇÆ÷×éºÏ	101	°¢¸»º¹	12	ÆäËû¾èÔùÎï×Ê	200	¸ö	30	Ç§¿Ë	39,800
202006	90251990	Î´ÁÐÃûÎÂ¶È¼Æ¼°¸ßÎÂ¼Æ,Î´ÓëÆäËûÒÇÆ÷×éºÏ	102	°ÍÁÖ	10	Ò»°ãÃ³Ò×	1082	¸ö	199	Ç§¿Ë	87,234
202006	90251990	Î´ÁÐÃûÎÂ¶È¼Æ¼°¸ßÎÂ¼Æ,Î´ÓëÆäËûÒÇÆ÷×éºÏ	103	ÃÏ¼ÓÀ­¹ú	10	Ò»°ãÃ³Ò×	44173	¸ö	2835	Ç§¿Ë	1,473,475
202006	90251990	Î´ÁÐÃûÎÂ¶È¼Æ¼°¸ßÎÂ¼Æ,Î´ÓëÆäËûÒÇÆ÷×éºÏ	103	ÃÏ¼ÓÀ­¹ú	11	¹ú¼Ò¼ä¡¢¹ú¼Ê×éÖ¯ÎÞ³¥Ô®ÖúºÍÔùËÍµÄÎï×Ê	70	¸ö	11	Ç§¿Ë	4,967
202006	90251990	Î´ÁÐÃûÎÂ¶È¼Æ¼°¸ßÎÂ¼Æ,Î´ÓëÆäËûÒÇÆ÷×éºÏ	104	²»µ¤	10	Ò»°ãÃ³Ò×	1006	¸ö	103	Ç§¿Ë	121,367
202006	90251990	Î´ÁÐÃûÎÂ¶È¼Æ¼°¸ßÎÂ¼Æ,Î´ÓëÆäËûÒÇÆ÷×éºÏ	105	ÎÄÀ³	10	Ò»°ãÃ³Ò×	1	¸ö	25	Ç§¿Ë	4,700
202006	90251990	Î´ÁÐÃûÎÂ¶È¼Æ¼°¸ßÎÂ¼Æ,Î´ÓëÆäËûÒÇÆ÷×éºÏ	106	Ãåµé	10	Ò»°ãÃ³Ò×	1128	¸ö	172	Ç§¿Ë	125,003
202006	90251990	Î´ÁÐÃûÎÂ¶È¼Æ¼°¸ßÎÂ¼Æ,Î´ÓëÆäËûÒÇÆ÷×éºÏ	107	¼íÆÒÕ¯	10	Ò»°ãÃ³Ò×	3205	¸ö	338	Ç§¿Ë	233,330
202006	90251990	Î´ÁÐÃûÎÂ¶È¼Æ¼°¸ßÎÂ¼Æ,Î´ÓëÆäËûÒÇÆ÷×éºÏ	107	¼íÆÒÕ¯	11	¹ú¼Ò¼ä¡¢¹ú¼Ê×éÖ¯ÎÞ³¥Ô®ÖúºÍÔùËÍµÄÎï×Ê	200	¸ö	31	Ç§¿Ë	53,000
202006	90251990	Î´ÁÐÃûÎÂ¶È¼Æ¼°¸ßÎÂ¼Æ,Î´ÓëÆäËûÒÇÆ÷×éºÏ	108	ÈûÆÖÂ·Ë¹	10	Ò»°ãÃ³Ò×	9982	¸ö	1066	Ç§¿Ë	1,263,632
202006	90251990	Î´ÁÐÃûÎÂ¶È¼Æ¼°¸ßÎÂ¼Æ,Î´ÓëÆäËûÒÇÆ÷×éºÏ	110	ÖÐ¹úÏã¸Û	10	Ò»°ãÃ³Ò×	2338451	¸ö	147205	Ç§¿Ë	77,818,068
202006	90251990	Î´ÁÐÃûÎÂ¶È¼Æ¼°¸ßÎÂ¼Æ,Î´ÓëÆäËûÒÇÆ÷×éºÏ	111	Ó¡¶È	10	Ò»°ãÃ³Ò×	1817593	¸ö	78633	Ç§¿Ë	26,946,737
202006	90251990	Î´ÁÐÃûÎÂ¶È¼Æ¼°¸ßÎÂ¼Æ,Î´ÓëÆäËûÒÇÆ÷×éºÏ	112	Ó¡¶ÈÄáÎ÷ÑÇ	10	Ò»°ãÃ³Ò×	641614	¸ö	19344	Ç§¿Ë	9,171,751
202006	90251990	Î´ÁÐÃûÎÂ¶È¼Æ¼°¸ßÎÂ¼Æ,Î´ÓëÆäËûÒÇÆ÷×éºÏ	113	ÒÁÀÊ	10	Ò»°ãÃ³Ò×	24073	¸ö	3203	Ç§¿Ë	1,211,898
202006	90251990	Î´ÁÐÃûÎÂ¶È¼Æ¼°¸ßÎÂ¼Æ,Î´ÓëÆäËûÒÇÆ÷×éºÏ	114	ÒÁÀ­¿Ë	10	Ò»°ãÃ³Ò×	2726	¸ö	567	Ç§¿Ë	443,389
202006	90251990	Î´ÁÐÃûÎÂ¶È¼Æ¼°¸ßÎÂ¼Æ,Î´ÓëÆäËûÒÇÆ÷×éºÏ	115	ÒÔÉ«ÁÐ	10	Ò»°ãÃ³Ò×	198788	¸ö	8532	Ç§¿Ë	3,100,745
202006	90251990	Î´ÁÐÃûÎÂ¶È¼Æ¼°¸ßÎÂ¼Æ,Î´ÓëÆäËûÒÇÆ÷×éºÏ	116	ÈÕ±¾	10	Ò»°ãÃ³Ò×	273558	¸ö	35713	Ç§¿Ë	23,303,292
202006	90251990	Î´ÁÐÃûÎÂ¶È¼Æ¼°¸ßÎÂ¼Æ,Î´ÓëÆäËûÒÇÆ÷×éºÏ	116	ÈÕ±¾	12	ÆäËû¾èÔùÎï×Ê	330	¸ö	35	Ç§¿Ë	139,022
202006	90251990	Î´ÁÐÃûÎÂ¶È¼Æ¼°¸ßÎÂ¼Æ,Î´ÓëÆäËûÒÇÆ÷×éºÏ	117	Ô¼µ©	10	Ò»°ãÃ³Ò×	3898	¸ö	645	Ç§¿Ë	525,096
202006	90251990	Î´ÁÐÃûÎÂ¶È¼Æ¼°¸ßÎÂ¼Æ,Î´ÓëÆäËûÒÇÆ÷×éºÏ	118	¿ÆÍþÌØ	10	Ò»°ãÃ³Ò×	18369	¸ö	2296	Ç§¿Ë	1,605,485
202006	90251990	Î´ÁÐÃûÎÂ¶È¼Æ¼°¸ßÎÂ¼Æ,Î´ÓëÆäËûÒÇÆ÷×éºÏ	119	ÀÏÎÎ	10	Ò»°ãÃ³Ò×	125	¸ö	27	Ç§¿Ë	8,555
202006	90251990	Î´ÁÐÃûÎÂ¶È¼Æ¼°¸ßÎÂ¼Æ,Î´ÓëÆäËûÒÇÆ÷×éºÏ	120	Àè°ÍÄÛ	10	Ò»°ãÃ³Ò×	32667	¸ö	1394	Ç§¿Ë	741,499
202006	90251990	Î´ÁÐÃûÎÂ¶È¼Æ¼°¸ßÎÂ¼Æ,Î´ÓëÆäËûÒÇÆ÷×éºÏ	121	ÖÐ¹ú°ÄÃÅ	10	Ò»°ãÃ³Ò×	1	¸ö	0	Ç§¿Ë	34
202006	90251990	Î´ÁÐÃûÎÂ¶È¼Æ¼°¸ßÎÂ¼Æ,Î´ÓëÆäËûÒÇÆ÷×éºÏ	122	ÂíÀ´Î÷ÑÇ	10	Ò»°ãÃ³Ò×	417123	¸ö	16937	Ç§¿Ë	8,796,243
202006	90251990	Î´ÁÐÃûÎÂ¶È¼Æ¼°¸ßÎÂ¼Æ,Î´ÓëÆäËûÒÇÆ÷×éºÏ	123	Âí¶û´ú·ò	10	Ò»°ãÃ³Ò×	1260	¸ö	191	Ç§¿Ë	108,562
202006	90251990	Î´ÁÐÃûÎÂ¶È¼Æ¼°¸ßÎÂ¼Æ,Î´ÓëÆäËûÒÇÆ÷×éºÏ	123	Âí¶û´ú·ò	12	ÆäËû¾èÔùÎï×Ê	20	¸ö	2	Ç§¿Ë	4,400
202006	90251990	Î´ÁÐÃûÎÂ¶È¼Æ¼°¸ßÎÂ¼Æ,Î´ÓëÆäËûÒÇÆ÷×éºÏ	124	ÃÉ¹Å	10	Ò»°ãÃ³Ò×	420	¸ö	32	Ç§¿Ë	65,280
202006	90251990	Î´ÁÐÃûÎÂ¶È¼Æ¼°¸ßÎÂ¼Æ,Î´ÓëÆäËûÒÇÆ÷×éºÏ	125	Äá²´¶ûÁª°îÃñÖ÷¹²ºÍ¹ú	10	Ò»°ãÃ³Ò×	2960	¸ö	342	Ç§¿Ë	447,329
202006	90251990	Î´ÁÐÃûÎÂ¶È¼Æ¼°¸ßÎÂ¼Æ,Î´ÓëÆäËûÒÇÆ÷×éºÏ	125	Äá²´¶ûÁª°îÃñÖ÷¹²ºÍ¹ú	12	ÆäËû¾èÔùÎï×Ê	30	¸ö	8	Ç§¿Ë	7,200
202006	90251990	Î´ÁÐÃûÎÂ¶È¼Æ¼°¸ßÎÂ¼Æ,Î´ÓëÆäËûÒÇÆ÷×éºÏ	126	°¢Âü	10	Ò»°ãÃ³Ò×	20921	¸ö	3102	Ç§¿Ë	1,794,802
202006	90251990	Î´ÁÐÃûÎÂ¶È¼Æ¼°¸ßÎÂ¼Æ,Î´ÓëÆäËûÒÇÆ÷×éºÏ	127	°Í»ùË¹Ì¹	10	Ò»°ãÃ³Ò×	87897	¸ö	5246	Ç§¿Ë	2,276,725
202006	90251990	Î´ÁÐÃûÎÂ¶È¼Æ¼°¸ßÎÂ¼Æ,Î´ÓëÆäËûÒÇÆ÷×éºÏ	127	°Í»ùË¹Ì¹	12	ÆäËû¾èÔùÎï×Ê	410	¸ö	50	Ç§¿Ë	55,547
202006	90251990	Î´ÁÐÃûÎÂ¶È¼Æ¼°¸ßÎÂ¼Æ,Î´ÓëÆäËûÒÇÆ÷×éºÏ	128	°ÍÀÕË¹Ì¹	11	¹ú¼Ò¼ä¡¢¹ú¼Ê×éÖ¯ÎÞ³¥Ô®ÖúºÍÔùËÍµÄÎï×Ê	300	¸ö	47	Ç§¿Ë	90,000
202006	90251990	Î´ÁÐÃûÎÂ¶È¼Æ¼°¸ßÎÂ¼Æ,Î´ÓëÆäËûÒÇÆ÷×éºÏ	128	°ÍÀÕË¹Ì¹	12	ÆäËû¾èÔùÎï×Ê	200	¸ö	41	Ç§¿Ë	56,800
202006	90251990	Î´ÁÐÃûÎÂ¶È¼Æ¼°¸ßÎÂ¼Æ,Î´ÓëÆäËûÒÇÆ÷×éºÏ	129	·ÆÂÉ±ö	10	Ò»°ãÃ³Ò×	185470	¸ö	12279	Ç§¿Ë	7,128,465
202006	90251990	Î´ÁÐÃûÎÂ¶È¼Æ¼°¸ßÎÂ¼Æ,Î´ÓëÆäËûÒÇÆ÷×éºÏ	129	·ÆÂÉ±ö	12	ÆäËû¾èÔùÎï×Ê	300	¸ö	38	Ç§¿Ë	103,155
202006	90251990	Î´ÁÐÃûÎÂ¶È¼Æ¼°¸ßÎÂ¼Æ,Î´ÓëÆäËûÒÇÆ÷×éºÏ	130	¿¨Ëþ¶û	10	Ò»°ãÃ³Ò×	9227	¸ö	927	Ç§¿Ë	872,200
202006	90251990	Î´ÁÐÃûÎÂ¶È¼Æ¼°¸ßÎÂ¼Æ,Î´ÓëÆäËûÒÇÆ÷×éºÏ	131	É³ÌØ°¢À­²®	10	Ò»°ãÃ³Ò×	389818	¸ö	36089	Ç§¿Ë	31,199,953
202006	90251990	Î´ÁÐÃûÎÂ¶È¼Æ¼°¸ßÎÂ¼Æ,Î´ÓëÆäËûÒÇÆ÷×éºÏ	132	ÐÂ¼ÓÆÂ	10	Ò»°ãÃ³Ò×	1510153	¸ö	39606	Ç§¿Ë	13,468,560
202006	90251990	Î´ÁÐÃûÎÂ¶È¼Æ¼°¸ßÎÂ¼Æ,Î´ÓëÆäËûÒÇÆ÷×éºÏ	132	ÐÂ¼ÓÆÂ	12	ÆäËû¾èÔùÎï×Ê	100	¸ö	15	Ç§¿Ë	15,000
202006	90251990	Î´ÁÐÃûÎÂ¶È¼Æ¼°¸ßÎÂ¼Æ,Î´ÓëÆäËûÒÇÆ÷×éºÏ	133	º«¹ú	10	Ò»°ãÃ³Ò×	1512361	¸ö	23494	Ç§¿Ë	12,897,797
202006	90251990	Î´ÁÐÃûÎÂ¶È¼Æ¼°¸ßÎÂ¼Æ,Î´ÓëÆäËûÒÇÆ÷×éºÏ	134	Ë¹ÀïÀ¼¿¨	10	Ò»°ãÃ³Ò×	16531	¸ö	1272	Ç§¿Ë	888,415
202006	90251990	Î´ÁÐÃûÎÂ¶È¼Æ¼°¸ßÎÂ¼Æ,Î´ÓëÆäËûÒÇÆ÷×éºÏ	135	ÐðÀûÑÇ	10	Ò»°ãÃ³Ò×	500	¸ö	95	Ç§¿Ë	8,143
202006	90251990	Î´ÁÐÃûÎÂ¶È¼Æ¼°¸ßÎÂ¼Æ,Î´ÓëÆäËûÒÇÆ÷×éºÏ	136	Ì©¹ú	10	Ò»°ãÃ³Ò×	875208	¸ö	8631	Ç§¿Ë	5,662,699
202006	90251990	Î´ÁÐÃûÎÂ¶È¼Æ¼°¸ßÎÂ¼Æ,Î´ÓëÆäËûÒÇÆ÷×éºÏ	136	Ì©¹ú	12	ÆäËû¾èÔùÎï×Ê	100	¸ö	15	Ç§¿Ë	15,000
202006	90251990	Î´ÁÐÃûÎÂ¶È¼Æ¼°¸ßÎÂ¼Æ,Î´ÓëÆäËûÒÇÆ÷×éºÏ	137	ÍÁ¶úÆä	10	Ò»°ãÃ³Ò×	426192	¸ö	33242	Ç§¿Ë	16,204,597
202006	90251990	Î´ÁÐÃûÎÂ¶È¼Æ¼°¸ßÎÂ¼Æ,Î´ÓëÆäËûÒÇÆ÷×éºÏ	138	°¢ÁªÇõ	10	Ò»°ãÃ³Ò×	74929	¸ö	8436	Ç§¿Ë	5,803,190
202006	90251990	Î´ÁÐÃûÎÂ¶È¼Æ¼°¸ßÎÂ¼Æ,Î´ÓëÆäËûÒÇÆ÷×éºÏ	139	Ò²ÃÅ	10	Ò»°ãÃ³Ò×	6136	¸ö	1068	Ç§¿Ë	649,283
202006	90251990	Î´ÁÐÃûÎÂ¶È¼Æ¼°¸ßÎÂ¼Æ,Î´ÓëÆäËûÒÇÆ÷×éºÏ	141	Ô½ÄÏ	10	Ò»°ãÃ³Ò×	120439	¸ö	2120	Ç§¿Ë	849,634
202006	90251990	Î´ÁÐÃûÎÂ¶È¼Æ¼°¸ßÎÂ¼Æ,Î´ÓëÆäËûÒÇÆ÷×éºÏ	141	Ô½ÄÏ	12	ÆäËû¾èÔùÎï×Ê	120	¸ö	15	Ç§¿Ë	37,300
202006	90251990	Î´ÁÐÃûÎÂ¶È¼Æ¼°¸ßÎÂ¼Æ,Î´ÓëÆäËûÒÇÆ÷×éºÏ	143	ÖÐ¹úÌ¨Íå	10	Ò»°ãÃ³Ò×	27224	¸ö	2032	Ç§¿Ë	1,411,899
202006	90251990	Î´ÁÐÃûÎÂ¶È¼Æ¼°¸ßÎÂ¼Æ,Î´ÓëÆäËûÒÇÆ÷×éºÏ	144	¶«µÛãë	10	Ò»°ãÃ³Ò×	158	¸ö	26	Ç§¿Ë	50,024
202006	90251990	Î´ÁÐÃûÎÂ¶È¼Æ¼°¸ßÎÂ¼Æ,Î´ÓëÆäËûÒÇÆ÷×éºÏ	145	¹þÈø¿ËË¹Ì¹	10	Ò»°ãÃ³Ò×	22923	¸ö	1683	Ç§¿Ë	801,699
202006	90251990	Î´ÁÐÃûÎÂ¶È¼Æ¼°¸ßÎÂ¼Æ,Î´ÓëÆäËûÒÇÆ÷×éºÏ	146	¼ª¶û¼ªË¹Ë¹Ì¹	10	Ò»°ãÃ³Ò×	14543	¸ö	657	Ç§¿Ë	314,268
202006	90251990	Î´ÁÐÃûÎÂ¶È¼Æ¼°¸ßÎÂ¼Æ,Î´ÓëÆäËûÒÇÆ÷×éºÏ	146	¼ª¶û¼ªË¹Ë¹Ì¹	12	ÆäËû¾èÔùÎï×Ê	40	¸ö	20	Ç§¿Ë	14,400
202006	90251990	Î´ÁÐÃûÎÂ¶È¼Æ¼°¸ßÎÂ¼Æ,Î´ÓëÆäËûÒÇÆ÷×éºÏ	147	Ëþ¼ª¿ËË¹Ì¹	10	Ò»°ãÃ³Ò×	699	¸ö	88	Ç§¿Ë	136,402
202006	90251990	Î´ÁÐÃûÎÂ¶È¼Æ¼°¸ßÎÂ¼Æ,Î´ÓëÆäËûÒÇÆ÷×éºÏ	147	Ëþ¼ª¿ËË¹Ì¹	12	ÆäËû¾èÔùÎï×Ê	900	¸ö	116	Ç§¿Ë	140,804
202006	90251990	Î´ÁÐÃûÎÂ¶È¼Æ¼°¸ßÎÂ¼Æ,Î´ÓëÆäËûÒÇÆ÷×éºÏ	149	ÎÚ×È±ð¿ËË¹Ì¹	10	Ò»°ãÃ³Ò×	11630	¸ö	1648	Ç§¿Ë	1,296,252
202006	90251990	Î´ÁÐÃûÎÂ¶È¼Æ¼°¸ßÎÂ¼Æ,Î´ÓëÆäËûÒÇÆ÷×éºÏ	149	ÎÚ×È±ð¿ËË¹Ì¹	12	ÆäËû¾èÔùÎï×Ê	2297	¸ö	380	Ç§¿Ë	242,570
202006	90251990	Î´ÁÐÃûÎÂ¶È¼Æ¼°¸ßÎÂ¼Æ,Î´ÓëÆäËûÒÇÆ÷×éºÏ	201	°¢¶û¼°ÀûÑÇ	10	Ò»°ãÃ³Ò×	46489	¸ö	8308	Ç§¿Ë	5,026,691
202006	90251990	Î´ÁÐÃûÎÂ¶È¼Æ¼°¸ßÎÂ¼Æ,Î´ÓëÆäËûÒÇÆ÷×éºÏ	202	°²¸çÀ­	10	Ò»°ãÃ³Ò×	8609	¸ö	1335	Ç§¿Ë	1,599,781
202006	90251990	Î´ÁÐÃûÎÂ¶È¼Æ¼°¸ßÎÂ¼Æ,Î´ÓëÆäËûÒÇÆ÷×éºÏ	202	°²¸çÀ­	12	ÆäËû¾èÔùÎï×Ê	500	¸ö	50	Ç§¿Ë	100,000
202006	90251990	Î´ÁÐÃûÎÂ¶È¼Æ¼°¸ßÎÂ¼Æ,Î´ÓëÆäËûÒÇÆ÷×éºÏ	203	±´Äþ	10	Ò»°ãÃ³Ò×	721	¸ö	103	Ç§¿Ë	115,928
202006	90251990	Î´ÁÐÃûÎÂ¶È¼Æ¼°¸ßÎÂ¼Æ,Î´ÓëÆäËûÒÇÆ÷×éºÏ	204	²©´ÄÍßÄÉ	10	Ò»°ãÃ³Ò×	7549	¸ö	1003	Ç§¿Ë	995,872
202006	90251990	Î´ÁÐÃûÎÂ¶È¼Æ¼°¸ßÎÂ¼Æ,Î´ÓëÆäËûÒÇÆ÷×éºÏ	205	²¼Â¡µÏ	10	Ò»°ãÃ³Ò×	894	¸ö	174	Ç§¿Ë	221,950
202006	90251990	Î´ÁÐÃûÎÂ¶È¼Æ¼°¸ßÎÂ¼Æ,Î´ÓëÆäËûÒÇÆ÷×éºÏ	206	¿¦ÂóÂ¡	10	Ò»°ãÃ³Ò×	4853	¸ö	595	Ç§¿Ë	866,372
202006	90251990	Î´ÁÐÃûÎÂ¶È¼Æ¼°¸ßÎÂ¼Æ,Î´ÓëÆäËûÒÇÆ÷×éºÏ	207	¼ÓÄÇÀûÈºµº	10	Ò»°ãÃ³Ò×	500	¸ö	96	Ç§¿Ë	123,204
202006	90251990	Î´ÁÐÃûÎÂ¶È¼Æ¼°¸ßÎÂ¼Æ,Î´ÓëÆäËûÒÇÆ÷×éºÏ	208	·ðµÃ½Ç	10	Ò»°ãÃ³Ò×	90	¸ö	13	Ç§¿Ë	18,320
202006	90251990	Î´ÁÐÃûÎÂ¶È¼Æ¼°¸ßÎÂ¼Æ,Î´ÓëÆäËûÒÇÆ÷×éºÏ	209	ÖÐ·Ç	10	Ò»°ãÃ³Ò×	4627	¸ö	694	Ç§¿Ë	1,297,242
202006	90251990	Î´ÁÐÃûÎÂ¶È¼Æ¼°¸ßÎÂ¼Æ,Î´ÓëÆäËûÒÇÆ÷×éºÏ	211	Õ§µÃ	10	Ò»°ãÃ³Ò×	400	¸ö	43	Ç§¿Ë	45,912
202006	90251990	Î´ÁÐÃûÎÂ¶È¼Æ¼°¸ßÎÂ¼Æ,Î´ÓëÆäËûÒÇÆ÷×éºÏ	211	Õ§µÃ	12	ÆäËû¾èÔùÎï×Ê	400	¸ö	66	Ç§¿Ë	49,744
202006	90251990	Î´ÁÐÃûÎÂ¶È¼Æ¼°¸ßÎÂ¼Æ,Î´ÓëÆäËûÒÇÆ÷×éºÏ	213	¸Õ¹û(²¼)	10	Ò»°ãÃ³Ò×	1298	¸ö	330	Ç§¿Ë	161,089
202006	90251990	Î´ÁÐÃûÎÂ¶È¼Æ¼°¸ßÎÂ¼Æ,Î´ÓëÆäËûÒÇÆ÷×éºÏ	213	¸Õ¹û(²¼)	12	ÆäËû¾èÔùÎï×Ê	200	¸ö	25	Ç§¿Ë	68,770
202006	90251990	Î´ÁÐÃûÎÂ¶È¼Æ¼°¸ßÎÂ¼Æ,Î´ÓëÆäËûÒÇÆ÷×éºÏ	214	¼ª²¼Ìá	10	Ò»°ãÃ³Ò×	60	¸ö	13	Ç§¿Ë	8,515
202006	90251990	Î´ÁÐÃûÎÂ¶È¼Æ¼°¸ßÎÂ¼Æ,Î´ÓëÆäËûÒÇÆ÷×éºÏ	215	°£¼°	10	Ò»°ãÃ³Ò×	290285	¸ö	13642	Ç§¿Ë	7,505,507
202006	90251990	Î´ÁÐÃûÎÂ¶È¼Æ¼°¸ßÎÂ¼Æ,Î´ÓëÆäËûÒÇÆ÷×éºÏ	215	°£¼°	12	ÆäËû¾èÔùÎï×Ê	110	¸ö	12	Ç§¿Ë	41,448
202006	90251990	Î´ÁÐÃûÎÂ¶È¼Æ¼°¸ßÎÂ¼Æ,Î´ÓëÆäËûÒÇÆ÷×éºÏ	216	³àµÀ¼¸ÄÚÑÇ	11	¹ú¼Ò¼ä¡¢¹ú¼Ê×éÖ¯ÎÞ³¥Ô®ÖúºÍÔùËÍµÄÎï×Ê	50	¸ö	6	Ç§¿Ë	25,000
202006	90251990	Î´ÁÐÃûÎÂ¶È¼Æ¼°¸ßÎÂ¼Æ,Î´ÓëÆäËûÒÇÆ÷×éºÏ	217	°£Èû¶í±ÈÑÇ	10	Ò»°ãÃ³Ò×	13958	¸ö	2099	Ç§¿Ë	1,885,448
202006	90251990	Î´ÁÐÃûÎÂ¶È¼Æ¼°¸ßÎÂ¼Æ,Î´ÓëÆäËûÒÇÆ÷×éºÏ	218	¼ÓÅî	10	Ò»°ãÃ³Ò×	1025	¸ö	167	Ç§¿Ë	172,592
202006	90251990	Î´ÁÐÃûÎÂ¶È¼Æ¼°¸ßÎÂ¼Æ,Î´ÓëÆäËûÒÇÆ÷×éºÏ	220	¼ÓÄÉ	10	Ò»°ãÃ³Ò×	84108	¸ö	12643	Ç§¿Ë	6,038,274
202006	90251990	Î´ÁÐÃûÎÂ¶È¼Æ¼°¸ßÎÂ¼Æ,Î´ÓëÆäËûÒÇÆ÷×éºÏ	220	¼ÓÄÉ	12	ÆäËû¾èÔùÎï×Ê	100	¸ö	13	Ç§¿Ë	34,385
202006	90251990	Î´ÁÐÃûÎÂ¶È¼Æ¼°¸ßÎÂ¼Æ,Î´ÓëÆäËûÒÇÆ÷×éºÏ	221	¼¸ÄÚÑÇ	10	Ò»°ãÃ³Ò×	147	¸ö	21	Ç§¿Ë	28,062
202006	90251990	Î´ÁÐÃûÎÂ¶È¼Æ¼°¸ßÎÂ¼Æ,Î´ÓëÆäËûÒÇÆ÷×éºÏ	221	¼¸ÄÚÑÇ	12	ÆäËû¾èÔùÎï×Ê	500	¸ö	80	Ç§¿Ë	76,125
202006	90251990	Î´ÁÐÃûÎÂ¶È¼Æ¼°¸ßÎÂ¼Æ,Î´ÓëÆäËûÒÇÆ÷×éºÏ	222	¼¸ÄÚÑÇ±ÈÉÜ	10	Ò»°ãÃ³Ò×	540	¸ö	75	Ç§¿Ë	105,370
202006	90251990	Î´ÁÐÃûÎÂ¶È¼Æ¼°¸ßÎÂ¼Æ,Î´ÓëÆäËûÒÇÆ÷×éºÏ	223	¿ÆÌØµÏÍß	10	Ò»°ãÃ³Ò×	6331	¸ö	680	Ç§¿Ë	1,187,646
202006	90251990	Î´ÁÐÃûÎÂ¶È¼Æ¼°¸ßÎÂ¼Æ,Î´ÓëÆäËûÒÇÆ÷×éºÏ	223	¿ÆÌØµÏÍß	11	¹ú¼Ò¼ä¡¢¹ú¼Ê×éÖ¯ÎÞ³¥Ô®ÖúºÍÔùËÍµÄÎï×Ê	200	¸ö	24	Ç§¿Ë	25,470
202006	90251990	Î´ÁÐÃûÎÂ¶È¼Æ¼°¸ßÎÂ¼Æ,Î´ÓëÆäËûÒÇÆ÷×éºÏ	224	¿ÏÄáÑÇ	10	Ò»°ãÃ³Ò×	15044	¸ö	1994	Ç§¿Ë	1,160,199
202006	90251990	Î´ÁÐÃûÎÂ¶È¼Æ¼°¸ßÎÂ¼Æ,Î´ÓëÆäËûÒÇÆ÷×éºÏ	225	Àû±ÈÀïÑÇ	10	Ò»°ãÃ³Ò×	1040	¸ö	129	Ç§¿Ë	219,144
202006	90251990	Î´ÁÐÃûÎÂ¶È¼Æ¼°¸ßÎÂ¼Æ,Î´ÓëÆäËûÒÇÆ÷×éºÏ	227	Âí´ï¼ÓË¹¼Ó	10	Ò»°ãÃ³Ò×	2159	¸ö	369	Ç§¿Ë	309,204
202006	90251990	Î´ÁÐÃûÎÂ¶È¼Æ¼°¸ßÎÂ¼Æ,Î´ÓëÆäËûÒÇÆ÷×éºÏ	228	ÂíÀ­Î¬	10	Ò»°ãÃ³Ò×	1275	¸ö	99	Ç§¿Ë	37,653
202006	90251990	Î´ÁÐÃûÎÂ¶È¼Æ¼°¸ßÎÂ¼Æ,Î´ÓëÆäËûÒÇÆ÷×éºÏ	229	ÂíÀï	10	Ò»°ãÃ³Ò×	711	¸ö	103	Ç§¿Ë	94,503
202006	90251990	Î´ÁÐÃûÎÂ¶È¼Æ¼°¸ßÎÂ¼Æ,Î´ÓëÆäËûÒÇÆ÷×éºÏ	229	ÂíÀï	12	ÆäËû¾èÔùÎï×Ê	100	¸ö	16	Ç§¿Ë	34,385
202006	90251990	Î´ÁÐÃûÎÂ¶È¼Æ¼°¸ßÎÂ¼Æ,Î´ÓëÆäËûÒÇÆ÷×éºÏ	230	Ã«ÀïËþÄáÑÇ	10	Ò»°ãÃ³Ò×	123	¸ö	17	Ç§¿Ë	34,489
202006	90251990	Î´ÁÐÃûÎÂ¶È¼Æ¼°¸ßÎÂ¼Æ,Î´ÓëÆäËûÒÇÆ÷×éºÏ	231	Ã«ÀïÇóË¹	10	Ò»°ãÃ³Ò×	4998	¸ö	651	Ç§¿Ë	922,955
202006	90251990	Î´ÁÐÃûÎÂ¶È¼Æ¼°¸ßÎÂ¼Æ,Î´ÓëÆäËûÒÇÆ÷×éºÏ	231	Ã«ÀïÇóË¹	11	¹ú¼Ò¼ä¡¢¹ú¼Ê×éÖ¯ÎÞ³¥Ô®ÖúºÍÔùËÍµÄÎï×Ê	500	¸ö	46	Ç§¿Ë	150,000
202006	90251990	Î´ÁÐÃûÎÂ¶È¼Æ¼°¸ßÎÂ¼Æ,Î´ÓëÆäËûÒÇÆ÷×éºÏ	232	Ä¦Âå¸ç	10	Ò»°ãÃ³Ò×	116611	¸ö	14756	Ç§¿Ë	11,057,190
202006	90251990	Î´ÁÐÃûÎÂ¶È¼Æ¼°¸ßÎÂ¼Æ,Î´ÓëÆäËûÒÇÆ÷×éºÏ	233	ÄªÉ£±È¿Ë	10	Ò»°ãÃ³Ò×	4180	¸ö	494	Ç§¿Ë	719,714
202006	90251990	Î´ÁÐÃûÎÂ¶È¼Æ¼°¸ßÎÂ¼Æ,Î´ÓëÆäËûÒÇÆ÷×éºÏ	234	ÄÉÃ×±ÈÑÇ	10	Ò»°ãÃ³Ò×	3338	¸ö	471	Ç§¿Ë	368,266
202006	90251990	Î´ÁÐÃûÎÂ¶È¼Æ¼°¸ßÎÂ¼Æ,Î´ÓëÆäËûÒÇÆ÷×éºÏ	235	ÄáÈÕ¶û	10	Ò»°ãÃ³Ò×	34	¸ö	5	Ç§¿Ë	9,791
202006	90251990	Î´ÁÐÃûÎÂ¶È¼Æ¼°¸ßÎÂ¼Æ,Î´ÓëÆäËûÒÇÆ÷×éºÏ	236	ÄáÈÕÀûÑÇ	10	Ò»°ãÃ³Ò×	61934	¸ö	8213	Ç§¿Ë	9,256,615
202006	90251990	Î´ÁÐÃûÎÂ¶È¼Æ¼°¸ßÎÂ¼Æ,Î´ÓëÆäËûÒÇÆ÷×éºÏ	236	ÄáÈÕÀûÑÇ	12	ÆäËû¾èÔùÎï×Ê	439	¸ö	51	Ç§¿Ë	70,929
202006	90251990	Î´ÁÐÃûÎÂ¶È¼Æ¼°¸ßÎÂ¼Æ,Î´ÓëÆäËûÒÇÆ÷×éºÏ	237	ÁôÄáÍô	10	Ò»°ãÃ³Ò×	350	¸ö	41	Ç§¿Ë	27,318
202006	90251990	Î´ÁÐÃûÎÂ¶È¼Æ¼°¸ßÎÂ¼Æ,Î´ÓëÆäËûÒÇÆ÷×éºÏ	238	Â¬Íú´ï	10	Ò»°ãÃ³Ò×	2440	¸ö	306	Ç§¿Ë	308,786
202006	90251990	Î´ÁÐÃûÎÂ¶È¼Æ¼°¸ßÎÂ¼Æ,Î´ÓëÆäËûÒÇÆ÷×éºÏ	240	ÈûÄÚ¼Ó¶û	10	Ò»°ãÃ³Ò×	9131	¸ö	1283	Ç§¿Ë	1,564,258
202006	90251990	Î´ÁÐÃûÎÂ¶È¼Æ¼°¸ßÎÂ¼Æ,Î´ÓëÆäËûÒÇÆ÷×éºÏ	240	ÈûÄÚ¼Ó¶û	12	ÆäËû¾èÔùÎï×Ê	100	¸ö	13	Ç§¿Ë	34,385
202006	90251990	Î´ÁÐÃûÎÂ¶È¼Æ¼°¸ßÎÂ¼Æ,Î´ÓëÆäËûÒÇÆ÷×éºÏ	241	ÈûÉà¶û	10	Ò»°ãÃ³Ò×	436	¸ö	101	Ç§¿Ë	78,903
202006	90251990	Î´ÁÐÃûÎÂ¶È¼Æ¼°¸ßÎÂ¼Æ,Î´ÓëÆäËûÒÇÆ÷×éºÏ	241	ÈûÉà¶û	12	ÆäËû¾èÔùÎï×Ê	200	¸ö	31	Ç§¿Ë	69,707
202006	90251990	Î´ÁÐÃûÎÂ¶È¼Æ¼°¸ßÎÂ¼Æ,Î´ÓëÆäËûÒÇÆ÷×éºÏ	242	ÈûÀ­Àû°º	10	Ò»°ãÃ³Ò×	76	¸ö	12	Ç§¿Ë	15,358
202006	90251990	Î´ÁÐÃûÎÂ¶È¼Æ¼°¸ßÎÂ¼Æ,Î´ÓëÆäËûÒÇÆ÷×éºÏ	243	Ë÷ÂíÀï	10	Ò»°ãÃ³Ò×	500	¸ö	62	Ç§¿Ë	35,201
202006	90251990	Î´ÁÐÃûÎÂ¶È¼Æ¼°¸ßÎÂ¼Æ,Î´ÓëÆäËûÒÇÆ÷×éºÏ	244	ÄÏ·Ç	10	Ò»°ãÃ³Ò×	528934	¸ö	47196	Ç§¿Ë	34,361,338
202006	90251990	Î´ÁÐÃûÎÂ¶È¼Æ¼°¸ßÎÂ¼Æ,Î´ÓëÆäËûÒÇÆ÷×éºÏ	244	ÄÏ·Ç	12	ÆäËû¾èÔùÎï×Ê	100	¸ö	16	Ç§¿Ë	34,385
202006	90251990	Î´ÁÐÃûÎÂ¶È¼Æ¼°¸ßÎÂ¼Æ,Î´ÓëÆäËûÒÇÆ÷×éºÏ	246	ËÕµ¤	10	Ò»°ãÃ³Ò×	1744	¸ö	266	Ç§¿Ë	173,975
202006	90251990	Î´ÁÐÃûÎÂ¶È¼Æ¼°¸ßÎÂ¼Æ,Î´ÓëÆäËûÒÇÆ÷×éºÏ	247	Ì¹É£ÄáÑÇ	10	Ò»°ãÃ³Ò×	1223	¸ö	149	Ç§¿Ë	206,947
202006	90251990	Î´ÁÐÃûÎÂ¶È¼Æ¼°¸ßÎÂ¼Æ,Î´ÓëÆäËûÒÇÆ÷×éºÏ	248	¶à¸ç	10	Ò»°ãÃ³Ò×	2100	¸ö	335	Ç§¿Ë	329,062
202006	90251990	Î´ÁÐÃûÎÂ¶È¼Æ¼°¸ßÎÂ¼Æ,Î´ÓëÆäËûÒÇÆ÷×éºÏ	249	Í»ÄáË¹	10	Ò»°ãÃ³Ò×	62422	¸ö	3361	Ç§¿Ë	793,234
202006	90251990	Î´ÁÐÃûÎÂ¶È¼Æ¼°¸ßÎÂ¼Æ,Î´ÓëÆäËûÒÇÆ÷×éºÏ	250	ÎÚ¸É´ï	10	Ò»°ãÃ³Ò×	36852	¸ö	1703	Ç§¿Ë	1,201,842
202006	90251990	Î´ÁÐÃûÎÂ¶È¼Æ¼°¸ßÎÂ¼Æ,Î´ÓëÆäËûÒÇÆ÷×éºÏ	250	ÎÚ¸É´ï	11	¹ú¼Ò¼ä¡¢¹ú¼Ê×éÖ¯ÎÞ³¥Ô®ÖúºÍÔùËÍµÄÎï×Ê	20	¸ö	2	Ç§¿Ë	10,179
202006	90251990	Î´ÁÐÃûÎÂ¶È¼Æ¼°¸ßÎÂ¼Æ,Î´ÓëÆäËûÒÇÆ÷×éºÏ	250	ÎÚ¸É´ï	12	ÆäËû¾èÔùÎï×Ê	100	¸ö	13	Ç§¿Ë	34,385
202006	90251990	Î´ÁÐÃûÎÂ¶È¼Æ¼°¸ßÎÂ¼Æ,Î´ÓëÆäËûÒÇÆ÷×éºÏ	251	²¼»ùÄÉ·¨Ë÷	10	Ò»°ãÃ³Ò×	4606	¸ö	555	Ç§¿Ë	1,085,000
202006	90251990	Î´ÁÐÃûÎÂ¶È¼Æ¼°¸ßÎÂ¼Æ,Î´ÓëÆäËûÒÇÆ÷×éºÏ	252	¸Õ¹û(½ð)	10	Ò»°ãÃ³Ò×	21447	¸ö	1401	Ç§¿Ë	936,293
202006	90251990	Î´ÁÐÃûÎÂ¶È¼Æ¼°¸ßÎÂ¼Æ,Î´ÓëÆäËûÒÇÆ÷×éºÏ	253	ÔÞ±ÈÑÇ	10	Ò»°ãÃ³Ò×	3026	¸ö	453	Ç§¿Ë	407,366
202006	90251990	Î´ÁÐÃûÎÂ¶È¼Æ¼°¸ßÎÂ¼Æ,Î´ÓëÆäËûÒÇÆ÷×éºÏ	253	ÔÞ±ÈÑÇ	12	ÆäËû¾èÔùÎï×Ê	100	¸ö	13	Ç§¿Ë	34,385
202006	90251990	Î´ÁÐÃûÎÂ¶È¼Æ¼°¸ßÎÂ¼Æ,Î´ÓëÆäËûÒÇÆ÷×éºÏ	254	½ò°Í²¼Î¤	10	Ò»°ãÃ³Ò×	6218	¸ö	687	Ç§¿Ë	824,273
202006	90251990	Î´ÁÐÃûÎÂ¶È¼Æ¼°¸ßÎÂ¼Æ,Î´ÓëÆäËûÒÇÆ÷×éºÏ	254	½ò°Í²¼Î¤	12	ÆäËû¾èÔùÎï×Ê	100	¸ö	16	Ç§¿Ë	34,385
202006	90251990	Î´ÁÐÃûÎÂ¶È¼Æ¼°¸ßÎÂ¼Æ,Î´ÓëÆäËûÒÇÆ÷×éºÏ	255	À³Ë÷ÍÐ	10	Ò»°ãÃ³Ò×	31	¸ö	7	Ç§¿Ë	7,094
202006	90251990	Î´ÁÐÃûÎÂ¶È¼Æ¼°¸ßÎÂ¼Æ,Î´ÓëÆäËûÒÇÆ÷×éºÏ	258	¶òÁ¢ÌØÀïÑÇ	10	Ò»°ãÃ³Ò×	5	¸ö	1	Ç§¿Ë	1,419
202006	90251990	Î´ÁÐÃûÎÂ¶È¼Æ¼°¸ßÎÂ¼Æ,Î´ÓëÆäËûÒÇÆ÷×éºÏ	260	ÄÏËÕµ¤¹²ºÍ¹ú	10	Ò»°ãÃ³Ò×	1797	¸ö	227	Ç§¿Ë	287,251
202006	90251990	Î´ÁÐÃûÎÂ¶È¼Æ¼°¸ßÎÂ¼Æ,Î´ÓëÆäËûÒÇÆ÷×éºÏ	301	±ÈÀûÊ±	10	Ò»°ãÃ³Ò×	174786	¸ö	14024	Ç§¿Ë	14,240,787
202006	90251990	Î´ÁÐÃûÎÂ¶È¼Æ¼°¸ßÎÂ¼Æ,Î´ÓëÆäËûÒÇÆ÷×éºÏ	302	µ¤Âó	10	Ò»°ãÃ³Ò×	78493	¸ö	5323	Ç§¿Ë	2,401,700
202006	90251990	Î´ÁÐÃûÎÂ¶È¼Æ¼°¸ßÎÂ¼Æ,Î´ÓëÆäËûÒÇÆ÷×éºÏ	303	Ó¢¹ú	10	Ò»°ãÃ³Ò×	946321	¸ö	64428	Ç§¿Ë	35,698,416
202006	90251990	Î´ÁÐÃûÎÂ¶È¼Æ¼°¸ßÎÂ¼Æ,Î´ÓëÆäËûÒÇÆ÷×éºÏ	304	µÂ¹ú	10	Ò»°ãÃ³Ò×	1234786	¸ö	59271	Ç§¿Ë	23,529,184
202006	90251990	Î´ÁÐÃûÎÂ¶È¼Æ¼°¸ßÎÂ¼Æ,Î´ÓëÆäËûÒÇÆ÷×éºÏ	305	·¨¹ú	10	Ò»°ãÃ³Ò×	690503	¸ö	79394	Ç§¿Ë	50,687,149
202006	90251990	Î´ÁÐÃûÎÂ¶È¼Æ¼°¸ßÎÂ¼Æ,Î´ÓëÆäËûÒÇÆ÷×éºÏ	306	°®¶ûÀ¼	10	Ò»°ãÃ³Ò×	142065	¸ö	4240	Ç§¿Ë	2,913,718
202006	90251990	Î´ÁÐÃûÎÂ¶È¼Æ¼°¸ßÎÂ¼Æ,Î´ÓëÆäËûÒÇÆ÷×éºÏ	307	Òâ´óÀû	10	Ò»°ãÃ³Ò×	850315	¸ö	63400	Ç§¿Ë	45,966,901
202006	90251990	Î´ÁÐÃûÎÂ¶È¼Æ¼°¸ßÎÂ¼Æ,Î´ÓëÆäËûÒÇÆ÷×éºÏ	308	Â¬É­±¤	10	Ò»°ãÃ³Ò×	580	¸ö	117	Ç§¿Ë	99,912
202006	90251990	Î´ÁÐÃûÎÂ¶È¼Æ¼°¸ßÎÂ¼Æ,Î´ÓëÆäËûÒÇÆ÷×éºÏ	309	ºÉÀ¼	10	Ò»°ãÃ³Ò×	466258	¸ö	32476	Ç§¿Ë	17,046,659
202006	90251990	Î´ÁÐÃûÎÂ¶È¼Æ¼°¸ßÎÂ¼Æ,Î´ÓëÆäËûÒÇÆ÷×éºÏ	310	Ï£À°	10	Ò»°ãÃ³Ò×	137307	¸ö	12419	Ç§¿Ë	8,406,533
202006	90251990	Î´ÁÐÃûÎÂ¶È¼Æ¼°¸ßÎÂ¼Æ,Î´ÓëÆäËûÒÇÆ÷×éºÏ	311	ÆÏÌÑÑÀ	10	Ò»°ãÃ³Ò×	130065	¸ö	4618	Ç§¿Ë	2,825,505
202006	90251990	Î´ÁÐÃûÎÂ¶È¼Æ¼°¸ßÎÂ¼Æ,Î´ÓëÆäËûÒÇÆ÷×éºÏ	311	ÆÏÌÑÑÀ	12	ÆäËû¾èÔùÎï×Ê	793	¸ö	128	Ç§¿Ë	161,100
202006	90251990	Î´ÁÐÃûÎÂ¶È¼Æ¼°¸ßÎÂ¼Æ,Î´ÓëÆäËûÒÇÆ÷×éºÏ	312	Î÷°àÑÀ	10	Ò»°ãÃ³Ò×	466284	¸ö	32143	Ç§¿Ë	22,512,419
202006	90251990	Î´ÁÐÃûÎÂ¶È¼Æ¼°¸ßÎÂ¼Æ,Î´ÓëÆäËûÒÇÆ÷×éºÏ	313	°¢¶û°ÍÄáÑÇ	10	Ò»°ãÃ³Ò×	4294	¸ö	626	Ç§¿Ë	633,883
202006	90251990	Î´ÁÐÃûÎÂ¶È¼Æ¼°¸ßÎÂ¼Æ,Î´ÓëÆäËûÒÇÆ÷×éºÏ	314	°²µÀ¶û	10	Ò»°ãÃ³Ò×	650	¸ö	93	Ç§¿Ë	90,894
202006	90251990	Î´ÁÐÃûÎÂ¶È¼Æ¼°¸ßÎÂ¼Æ,Î´ÓëÆäËûÒÇÆ÷×éºÏ	315	°ÂµØÀû	10	Ò»°ãÃ³Ò×	5910	¸ö	854	Ç§¿Ë	458,649
202006	90251990	Î´ÁÐÃûÎÂ¶È¼Æ¼°¸ßÎÂ¼Æ,Î´ÓëÆäËûÒÇÆ÷×éºÏ	316	±£¼ÓÀûÑÇ	10	Ò»°ãÃ³Ò×	19147	¸ö	1333	Ç§¿Ë	1,078,705
202006	90251990	Î´ÁÐÃûÎÂ¶È¼Æ¼°¸ßÎÂ¼Æ,Î´ÓëÆäËûÒÇÆ÷×éºÏ	316	±£¼ÓÀûÑÇ	11	¹ú¼Ò¼ä¡¢¹ú¼Ê×éÖ¯ÎÞ³¥Ô®ÖúºÍÔùËÍµÄÎï×Ê	50	¸ö	39	Ç§¿Ë	7,650
202006	90251990	Î´ÁÐÃûÎÂ¶È¼Æ¼°¸ßÎÂ¼Æ,Î´ÓëÆäËûÒÇÆ÷×éºÏ	318	·ÒÀ¼	10	Ò»°ãÃ³Ò×	26701	¸ö	2353	Ç§¿Ë	483,106
202006	90251990	Î´ÁÐÃûÎÂ¶È¼Æ¼°¸ßÎÂ¼Æ,Î´ÓëÆäËûÒÇÆ÷×éºÏ	320	Ö±²¼ÂÞÍÓ	10	Ò»°ãÃ³Ò×	6	¸ö	2	Ç§¿Ë	1,477
202006	90251990	Î´ÁÐÃûÎÂ¶È¼Æ¼°¸ßÎÂ¼Æ,Î´ÓëÆäËûÒÇÆ÷×éºÏ	321	ÐÙÑÀÀû	10	Ò»°ãÃ³Ò×	24395	¸ö	1361	Ç§¿Ë	552,956
202006	90251990	Î´ÁÐÃûÎÂ¶È¼Æ¼°¸ßÎÂ¼Æ,Î´ÓëÆäËûÒÇÆ÷×éºÏ	321	ÐÙÑÀÀû	11	¹ú¼Ò¼ä¡¢¹ú¼Ê×éÖ¯ÎÞ³¥Ô®ÖúºÍÔùËÍµÄÎï×Ê	50	¸ö	39	Ç§¿Ë	7,650
202006	90251990	Î´ÁÐÃûÎÂ¶È¼Æ¼°¸ßÎÂ¼Æ,Î´ÓëÆäËûÒÇÆ÷×éºÏ	324	Âí¶úËû	10	Ò»°ãÃ³Ò×	5910	¸ö	862	Ç§¿Ë	757,307
202006	90251990	Î´ÁÐÃûÎÂ¶È¼Æ¼°¸ßÎÂ¼Æ,Î´ÓëÆäËûÒÇÆ÷×éºÏ	325	Ä¦ÄÉ¸ç	10	Ò»°ãÃ³Ò×	645	¸ö	86	Ç§¿Ë	121,754
202006	90251990	Î´ÁÐÃûÎÂ¶È¼Æ¼°¸ßÎÂ¼Æ,Î´ÓëÆäËûÒÇÆ÷×éºÏ	326	Å²Íþ	10	Ò»°ãÃ³Ò×	37274	¸ö	1484	Ç§¿Ë	453,968
202006	90251990	Î´ÁÐÃûÎÂ¶È¼Æ¼°¸ßÎÂ¼Æ,Î´ÓëÆäËûÒÇÆ÷×éºÏ	327	²¨À¼	10	Ò»°ãÃ³Ò×	571038	¸ö	20614	Ç§¿Ë	9,829,079
202006	90251990	Î´ÁÐÃûÎÂ¶È¼Æ¼°¸ßÎÂ¼Æ,Î´ÓëÆäËûÒÇÆ÷×éºÏ	328	ÂÞÂíÄáÑÇ	10	Ò»°ãÃ³Ò×	81087	¸ö	7473	Ç§¿Ë	5,912,985
202006	90251990	Î´ÁÐÃûÎÂ¶È¼Æ¼°¸ßÎÂ¼Æ,Î´ÓëÆäËûÒÇÆ÷×éºÏ	330	Èðµä	10	Ò»°ãÃ³Ò×	56481	¸ö	5222	Ç§¿Ë	1,960,573
202006	90251990	Î´ÁÐÃûÎÂ¶È¼Æ¼°¸ßÎÂ¼Æ,Î´ÓëÆäËûÒÇÆ÷×éºÏ	331	ÈðÊ¿	10	Ò»°ãÃ³Ò×	66971	¸ö	3119	Ç§¿Ë	1,097,682
202006	90251990	Î´ÁÐÃûÎÂ¶È¼Æ¼°¸ßÎÂ¼Æ,Î´ÓëÆäËûÒÇÆ÷×éºÏ	334	°®É³ÄáÑÇ	10	Ò»°ãÃ³Ò×	12050	¸ö	1830	Ç§¿Ë	545,112
202006	90251990	Î´ÁÐÃûÎÂ¶È¼Æ¼°¸ßÎÂ¼Æ,Î´ÓëÆäËûÒÇÆ÷×éºÏ	335	À­ÍÑÎ¬ÑÇ	10	Ò»°ãÃ³Ò×	250	¸ö	30	Ç§¿Ë	66,741
202006	90251990	Î´ÁÐÃûÎÂ¶È¼Æ¼°¸ßÎÂ¼Æ,Î´ÓëÆäËûÒÇÆ÷×éºÏ	336	Á¢ÌÕÍð	10	Ò»°ãÃ³Ò×	13794	¸ö	2897	Ç§¿Ë	1,469,211
202006	90251990	Î´ÁÐÃûÎÂ¶È¼Æ¼°¸ßÎÂ¼Æ,Î´ÓëÆäËûÒÇÆ÷×éºÏ	337	¸ñÂ³¼ªÑÇ	10	Ò»°ãÃ³Ò×	25360	¸ö	847	Ç§¿Ë	332,595
202006	90251990	Î´ÁÐÃûÎÂ¶È¼Æ¼°¸ßÎÂ¼Æ,Î´ÓëÆäËûÒÇÆ÷×éºÏ	338	ÑÇÃÀÄáÑÇ	10	Ò»°ãÃ³Ò×	3494	¸ö	467	Ç§¿Ë	523,345
202006	90251990	Î´ÁÐÃûÎÂ¶È¼Æ¼°¸ßÎÂ¼Æ,Î´ÓëÆäËûÒÇÆ÷×éºÏ	339	°¢Èû°Ý½®	12	ÆäËû¾èÔùÎï×Ê	100	¸ö	14	Ç§¿Ë	7,000
202006	90251990	Î´ÁÐÃûÎÂ¶È¼Æ¼°¸ßÎÂ¼Æ,Î´ÓëÆäËûÒÇÆ÷×éºÏ	340	°×¶íÂÞË¹	10	Ò»°ãÃ³Ò×	24557	¸ö	673	Ç§¿Ë	366,408
202006	90251990	Î´ÁÐÃûÎÂ¶È¼Æ¼°¸ßÎÂ¼Æ,Î´ÓëÆäËûÒÇÆ÷×éºÏ	340	°×¶íÂÞË¹	11	¹ú¼Ò¼ä¡¢¹ú¼Ê×éÖ¯ÎÞ³¥Ô®ÖúºÍÔùËÍµÄÎï×Ê	3050	¸ö	497	Ç§¿Ë	802,650
202006	90251990	Î´ÁÐÃûÎÂ¶È¼Æ¼°¸ßÎÂ¼Æ,Î´ÓëÆäËûÒÇÆ÷×éºÏ	343	Ä¦¶û¶àÍß	10	Ò»°ãÃ³Ò×	3233	¸ö	405	Ç§¿Ë	473,277
202006	90251990	Î´ÁÐÃûÎÂ¶È¼Æ¼°¸ßÎÂ¼Æ,Î´ÓëÆäËûÒÇÆ÷×éºÏ	344	¶íÂÞË¹Áª°î	10	Ò»°ãÃ³Ò×	600062	¸ö	50102	Ç§¿Ë	25,555,571
202006	90251990	Î´ÁÐÃûÎÂ¶È¼Æ¼°¸ßÎÂ¼Æ,Î´ÓëÆäËûÒÇÆ÷×éºÏ	347	ÎÚ¿ËÀ¼	10	Ò»°ãÃ³Ò×	106537	¸ö	6366	Ç§¿Ë	3,358,640
202006	90251990	Î´ÁÐÃûÎÂ¶È¼Æ¼°¸ßÎÂ¼Æ,Î´ÓëÆäËûÒÇÆ÷×éºÏ	350	Ë¹ÂåÎÄÄáÑÇ	10	Ò»°ãÃ³Ò×	37764	¸ö	2175	Ç§¿Ë	988,277
202006	90251990	Î´ÁÐÃûÎÂ¶È¼Æ¼°¸ßÎÂ¼Æ,Î´ÓëÆäËûÒÇÆ÷×éºÏ	351	¿ËÂÞµØÑÇ	10	Ò»°ãÃ³Ò×	13435	¸ö	1332	Ç§¿Ë	1,220,207
202006	90251990	Î´ÁÐÃûÎÂ¶È¼Æ¼°¸ßÎÂ¼Æ,Î´ÓëÆäËûÒÇÆ÷×éºÏ	352	½Ý¿Ë	10	Ò»°ãÃ³Ò×	67506	¸ö	3560	Ç§¿Ë	1,912,811
202006	90251990	Î´ÁÐÃûÎÂ¶È¼Æ¼°¸ßÎÂ¼Æ,Î´ÓëÆäËûÒÇÆ÷×éºÏ	353	Ë¹Âå·¥¿Ë	10	Ò»°ãÃ³Ò×	10080	¸ö	1065	Ç§¿Ë	1,659,844
202006	90251990	Î´ÁÐÃûÎÂ¶È¼Æ¼°¸ßÎÂ¼Æ,Î´ÓëÆäËûÒÇÆ÷×éºÏ	354	±±ÂíÆä¶Ù¹²ºÍ¹ú	10	Ò»°ãÃ³Ò×	1050	¸ö	208	Ç§¿Ë	148,475
202006	90251990	Î´ÁÐÃûÎÂ¶È¼Æ¼°¸ßÎÂ¼Æ,Î´ÓëÆäËûÒÇÆ÷×éºÏ	354	±±ÂíÆä¶Ù¹²ºÍ¹ú	11	¹ú¼Ò¼ä¡¢¹ú¼Ê×éÖ¯ÎÞ³¥Ô®ÖúºÍÔùËÍµÄÎï×Ê	50	¸ö	39	Ç§¿Ë	7,650
202006	90251990	Î´ÁÐÃûÎÂ¶È¼Æ¼°¸ßÎÂ¼Æ,Î´ÓëÆäËûÒÇÆ÷×éºÏ	355	²¨ºÚ	10	Ò»°ãÃ³Ò×	2100	¸ö	83	Ç§¿Ë	30,511
202006	90251990	Î´ÁÐÃûÎÂ¶È¼Æ¼°¸ßÎÂ¼Æ,Î´ÓëÆäËûÒÇÆ÷×éºÏ	358	Èû¶ûÎ¬ÑÇ	10	Ò»°ãÃ³Ò×	14035	¸ö	826	Ç§¿Ë	514,217
202006	90251990	Î´ÁÐÃûÎÂ¶È¼Æ¼°¸ßÎÂ¼Æ,Î´ÓëÆäËûÒÇÆ÷×éºÏ	358	Èû¶ûÎ¬ÑÇ	11	¹ú¼Ò¼ä¡¢¹ú¼Ê×éÖ¯ÎÞ³¥Ô®ÖúºÍÔùËÍµÄÎï×Ê	5	¸ö	150	Ç§¿Ë	400,000
202006	90251990	Î´ÁÐÃûÎÂ¶È¼Æ¼°¸ßÎÂ¼Æ,Î´ÓëÆäËûÒÇÆ÷×éºÏ	359	ºÚÉ½	10	Ò»°ãÃ³Ò×	24	¸ö	4	Ç§¿Ë	9,078
202006	90251990	Î´ÁÐÃûÎÂ¶È¼Æ¼°¸ßÎÂ¼Æ,Î´ÓëÆäËûÒÇÆ÷×éºÏ	402	°¢¸ùÍ¢	10	Ò»°ãÃ³Ò×	375744	¸ö	29713	Ç§¿Ë	20,132,589
202006	90251990	Î´ÁÐÃûÎÂ¶È¼Æ¼°¸ßÎÂ¼Æ,Î´ÓëÆäËûÒÇÆ÷×éºÏ	404	°Í¹þÂí	10	Ò»°ãÃ³Ò×	1	¸ö	0	Ç§¿Ë	71
202006	90251990	Î´ÁÐÃûÎÂ¶È¼Æ¼°¸ßÎÂ¼Æ,Î´ÓëÆäËûÒÇÆ÷×éºÏ	405	°Í°Í¶àË¹	10	Ò»°ãÃ³Ò×	467	¸ö	58	Ç§¿Ë	92,667
202006	90251990	Î´ÁÐÃûÎÂ¶È¼Æ¼°¸ßÎÂ¼Æ,Î´ÓëÆäËûÒÇÆ÷×éºÏ	408	¶àÃñ×å²£ÀûÎ¬ÑÇ¹ú	10	Ò»°ãÃ³Ò×	80334	¸ö	8938	Ç§¿Ë	7,641,472
202006	90251990	Î´ÁÐÃûÎÂ¶È¼Æ¼°¸ßÎÂ¼Æ,Î´ÓëÆäËûÒÇÆ÷×éºÏ	410	°ÍÎ÷	10	Ò»°ãÃ³Ò×	1420148	¸ö	161326	Ç§¿Ë	87,376,978
202006	90251990	Î´ÁÐÃûÎÂ¶È¼Æ¼°¸ßÎÂ¼Æ,Î´ÓëÆäËûÒÇÆ÷×éºÏ	412	ÖÇÀû	10	Ò»°ãÃ³Ò×	549079	¸ö	44497	Ç§¿Ë	22,502,176
202006	90251990	Î´ÁÐÃûÎÂ¶È¼Æ¼°¸ßÎÂ¼Æ,Î´ÓëÆäËûÒÇÆ÷×éºÏ	413	¸çÂ×±ÈÑÇ	10	Ò»°ãÃ³Ò×	404946	¸ö	52695	Ç§¿Ë	44,911,992
202006	90251990	Î´ÁÐÃûÎÂ¶È¼Æ¼°¸ßÎÂ¼Æ,Î´ÓëÆäËûÒÇÆ÷×éºÏ	415	¸çË¹´ïÀè¼Ó	10	Ò»°ãÃ³Ò×	36937	¸ö	4370	Ç§¿Ë	5,613,083
202006	90251990	Î´ÁÐÃûÎÂ¶È¼Æ¼°¸ßÎÂ¼Æ,Î´ÓëÆäËûÒÇÆ÷×éºÏ	415	¸çË¹´ïÀè¼Ó	11	¹ú¼Ò¼ä¡¢¹ú¼Ê×éÖ¯ÎÞ³¥Ô®ÖúºÍÔùËÍµÄÎï×Ê	200	¸ö	32	Ç§¿Ë	59,800
202006	90251990	Î´ÁÐÃûÎÂ¶È¼Æ¼°¸ßÎÂ¼Æ,Î´ÓëÆäËûÒÇÆ÷×éºÏ	416	¹Å°Í	10	Ò»°ãÃ³Ò×	128	¸ö	18	Ç§¿Ë	23,231
202006	90251990	Î´ÁÐÃûÎÂ¶È¼Æ¼°¸ßÎÂ¼Æ,Î´ÓëÆäËûÒÇÆ÷×éºÏ	418	¶àÃ×Äá¼Ó¹²ºÍ¹ú	10	Ò»°ãÃ³Ò×	29534	¸ö	3000	Ç§¿Ë	2,067,831
202006	90251990	Î´ÁÐÃûÎÂ¶È¼Æ¼°¸ßÎÂ¼Æ,Î´ÓëÆäËûÒÇÆ÷×éºÏ	419	¶ò¹Ï¶à¶û	10	Ò»°ãÃ³Ò×	123684	¸ö	16647	Ç§¿Ë	13,215,554
202006	90251990	Î´ÁÐÃûÎÂ¶È¼Æ¼°¸ßÎÂ¼Æ,Î´ÓëÆäËûÒÇÆ÷×éºÏ	422	¹ÏµÂÂÞÆÕ	10	Ò»°ãÃ³Ò×	280	¸ö	47	Ç§¿Ë	40,155
202006	90251990	Î´ÁÐÃûÎÂ¶È¼Æ¼°¸ßÎÂ¼Æ,Î´ÓëÆäËûÒÇÆ÷×éºÏ	423	Î£µØÂíÀ­	10	Ò»°ãÃ³Ò×	44969	¸ö	6137	Ç§¿Ë	5,857,100
202006	90251990	Î´ÁÐÃûÎÂ¶È¼Æ¼°¸ßÎÂ¼Æ,Î´ÓëÆäËûÒÇÆ÷×éºÏ	424	¹çÑÇÄÇ	10	Ò»°ãÃ³Ò×	5290	¸ö	563	Ç§¿Ë	241,537
202006	90251990	Î´ÁÐÃûÎÂ¶È¼Æ¼°¸ßÎÂ¼Æ,Î´ÓëÆäËûÒÇÆ÷×éºÏ	425	º£µØ	10	Ò»°ãÃ³Ò×	1202	¸ö	154	Ç§¿Ë	256,128
202006	90251990	Î´ÁÐÃûÎÂ¶È¼Æ¼°¸ßÎÂ¼Æ,Î´ÓëÆäËûÒÇÆ÷×éºÏ	426	ºé¶¼À­Ë¹	10	Ò»°ãÃ³Ò×	15264	¸ö	1822	Ç§¿Ë	1,967,392
202006	90251990	Î´ÁÐÃûÎÂ¶È¼Æ¼°¸ßÎÂ¼Æ,Î´ÓëÆäËûÒÇÆ÷×éºÏ	427	ÑÀÂò¼Ó	10	Ò»°ãÃ³Ò×	2850	¸ö	398	Ç§¿Ë	478,907
202006	90251990	Î´ÁÐÃûÎÂ¶È¼Æ¼°¸ßÎÂ¼Æ,Î´ÓëÆäËûÒÇÆ÷×éºÏ	428	ÂíÌáÄá¿Ë	10	Ò»°ãÃ³Ò×	180	¸ö	32	Ç§¿Ë	28,802
202006	90251990	Î´ÁÐÃûÎÂ¶È¼Æ¼°¸ßÎÂ¼Æ,Î´ÓëÆäËûÒÇÆ÷×éºÏ	429	Ä«Î÷¸ç	10	Ò»°ãÃ³Ò×	772832	¸ö	53121	Ç§¿Ë	27,724,301
202006	90251990	Î´ÁÐÃûÎÂ¶È¼Æ¼°¸ßÎÂ¼Æ,Î´ÓëÆäËûÒÇÆ÷×éºÏ	429	Ä«Î÷¸ç	11	¹ú¼Ò¼ä¡¢¹ú¼Ê×éÖ¯ÎÞ³¥Ô®ÖúºÍÔùËÍµÄÎï×Ê	2000	¸ö	315	Ç§¿Ë	598,000
202006	90251990	Î´ÁÐÃûÎÂ¶È¼Æ¼°¸ßÎÂ¼Æ,Î´ÓëÆäËûÒÇÆ÷×éºÏ	431	Äá¼ÓÀ­¹Ï	10	Ò»°ãÃ³Ò×	22629	¸ö	2222	Ç§¿Ë	1,900,709
202006	90251990	Î´ÁÐÃûÎÂ¶È¼Æ¼°¸ßÎÂ¼Æ,Î´ÓëÆäËûÒÇÆ÷×éºÏ	432	°ÍÄÃÂí	10	Ò»°ãÃ³Ò×	50034	¸ö	6824	Ç§¿Ë	4,723,600
202006	90251990	Î´ÁÐÃûÎÂ¶È¼Æ¼°¸ßÎÂ¼Æ,Î´ÓëÆäËûÒÇÆ÷×éºÏ	433	°ÍÀ­¹ç	10	Ò»°ãÃ³Ò×	31080	¸ö	4749	Ç§¿Ë	2,273,568
202006	90251990	Î´ÁÐÃûÎÂ¶È¼Æ¼°¸ßÎÂ¼Æ,Î´ÓëÆäËûÒÇÆ÷×éºÏ	434	ÃØÂ³	10	Ò»°ãÃ³Ò×	746376	¸ö	97902	Ç§¿Ë	81,223,006
202006	90251990	Î´ÁÐÃûÎÂ¶È¼Æ¼°¸ßÎÂ¼Æ,Î´ÓëÆäËûÒÇÆ÷×éºÏ	434	ÃØÂ³	12	ÆäËû¾èÔùÎï×Ê	200	¸ö	25	Ç§¿Ë	68,770
202006	90251990	Î´ÁÐÃûÎÂ¶È¼Æ¼°¸ßÎÂ¼Æ,Î´ÓëÆäËûÒÇÆ÷×éºÏ	435	²¨¶àÀè¸÷	10	Ò»°ãÃ³Ò×	4045	¸ö	524	Ç§¿Ë	707,120
202006	90251990	Î´ÁÐÃûÎÂ¶È¼Æ¼°¸ßÎÂ¼Æ,Î´ÓëÆäËûÒÇÆ÷×éºÏ	437	Ê¥Â¬Î÷ÑÇ	10	Ò»°ãÃ³Ò×	100	¸ö	13	Ç§¿Ë	19,924
202006	90251990	Î´ÁÐÃûÎÂ¶È¼Æ¼°¸ßÎÂ¼Æ,Î´ÓëÆäËûÒÇÆ÷×éºÏ	440	Èø¶ûÍß¶à	10	Ò»°ãÃ³Ò×	29485	¸ö	4371	Ç§¿Ë	2,994,436
202006	90251990	Î´ÁÐÃûÎÂ¶È¼Æ¼°¸ßÎÂ¼Æ,Î´ÓëÆäËûÒÇÆ÷×éºÏ	442	ÌØÁ¢Äá´ïºÍ¶à°Í¸ç	10	Ò»°ãÃ³Ò×	1664	¸ö	300	Ç§¿Ë	293,819
202006	90251990	Î´ÁÐÃûÎÂ¶È¼Æ¼°¸ßÎÂ¼Æ,Î´ÓëÆäËûÒÇÆ÷×éºÏ	444	ÎÚÀ­¹ç	10	Ò»°ãÃ³Ò×	47066	¸ö	6707	Ç§¿Ë	3,870,378
202006	90251990	Î´ÁÐÃûÎÂ¶È¼Æ¼°¸ßÎÂ¼Æ,Î´ÓëÆäËûÒÇÆ÷×éºÏ	444	ÎÚÀ­¹ç	12	ÆäËû¾èÔùÎï×Ê	300	¸ö	69	Ç§¿Ë	73,782
202006	90251990	Î´ÁÐÃûÎÂ¶È¼Æ¼°¸ßÎÂ¼Æ,Î´ÓëÆäËûÒÇÆ÷×éºÏ	445	Î¯ÄÚÈðÀ­	10	Ò»°ãÃ³Ò×	9722	¸ö	1239	Ç§¿Ë	1,423,268
202006	90251990	Î´ÁÐÃûÎÂ¶È¼Æ¼°¸ßÎÂ¼Æ,Î´ÓëÆäËûÒÇÆ÷×éºÏ	501	¼ÓÄÃ´ó	10	Ò»°ãÃ³Ò×	659285	¸ö	49641	Ç§¿Ë	30,105,680
202006	90251990	Î´ÁÐÃûÎÂ¶È¼Æ¼°¸ßÎÂ¼Æ,Î´ÓëÆäËûÒÇÆ÷×éºÏ	502	ÃÀ¹ú	10	Ò»°ãÃ³Ò×	14861388	¸ö	1028087	Ç§¿Ë	626,593,945
202006	90251990	Î´ÁÐÃûÎÂ¶È¼Æ¼°¸ßÎÂ¼Æ,Î´ÓëÆäËûÒÇÆ÷×éºÏ	601	°Ä´óÀûÑÇ	10	Ò»°ãÃ³Ò×	282803	¸ö	30098	Ç§¿Ë	13,199,411
202006	90251990	Î´ÁÐÃûÎÂ¶È¼Æ¼°¸ßÎÂ¼Æ,Î´ÓëÆäËûÒÇÆ÷×éºÏ	603	ì³¼Ã	12	ÆäËû¾èÔùÎï×Ê	105	¸ö	32	Ç§¿Ë	24,204
202006	90251990	Î´ÁÐÃûÎÂ¶È¼Æ¼°¸ßÎÂ¼Æ,Î´ÓëÆäËûÒÇÆ÷×éºÏ	607	ÐÂ¿¦Àï¶àÄáÑÇ	10	Ò»°ãÃ³Ò×	30	¸ö	6	Ç§¿Ë	3,193
202006	90251990	Î´ÁÐÃûÎÂ¶È¼Æ¼°¸ßÎÂ¼Æ,Î´ÓëÆäËûÒÇÆ÷×éºÏ	609	ÐÂÎ÷À¼	10	Ò»°ãÃ³Ò×	9031	¸ö	734	Ç§¿Ë	405,330
202006	90251990	Î´ÁÐÃûÎÂ¶È¼Æ¼°¸ßÎÂ¼Æ,Î´ÓëÆäËûÒÇÆ÷×éºÏ	611	°Í²¼ÑÇÐÂ¼¸ÄÚÑÇ	10	Ò»°ãÃ³Ò×	528	¸ö	74	Ç§¿Ë	89,588
202006	90251990	Î´ÁÐÃûÎÂ¶È¼Æ¼°¸ßÎÂ¼Æ,Î´ÓëÆäËûÒÇÆ÷×éºÏ	613	ËùÂÞÃÅÈºµº	10	Ò»°ãÃ³Ò×	15	¸ö	6	Ç§¿Ë	2,559
202006	90251990	Î´ÁÐÃûÎÂ¶È¼Æ¼°¸ßÎÂ¼Æ,Î´ÓëÆäËûÒÇÆ÷×éºÏ	614	ÌÀ¼Ó	12	ÆäËû¾èÔùÎï×Ê	50	¸ö	5	Ç§¿Ë	10,500
202006	90251990	Î´ÁÐÃûÎÂ¶È¼Æ¼°¸ßÎÂ¼Æ,Î´ÓëÆäËûÒÇÆ÷×éºÏ	617	ÈøÄ¦ÑÇ	12	ÆäËû¾èÔùÎï×Ê	50	¸ö	6	Ç§¿Ë	10,500
202006	90251990	Î´ÁÐÃûÎÂ¶È¼Æ¼°¸ßÎÂ¼Æ,Î´ÓëÆäËûÒÇÆ÷×éºÏ	699	´óÑóÖÞÆäËû¹ú¼Ò(µØÇø)	10	Ò»°ãÃ³Ò×	300	¸ö	36	Ç§¿Ë	73,922
202007	90251990	Î´ÁÐÃûÎÂ¶È¼Æ¼°¸ßÎÂ¼Æ,Î´ÓëÆäËûÒÇÆ÷×éºÏ	101	°¢¸»º¹	10	Ò»°ãÃ³Ò×	784	¸ö	104	Ç§¿Ë	179,301
202007	90251990	Î´ÁÐÃûÎÂ¶È¼Æ¼°¸ßÎÂ¼Æ,Î´ÓëÆäËûÒÇÆ÷×éºÏ	102	°ÍÁÖ	10	Ò»°ãÃ³Ò×	347	¸ö	76	Ç§¿Ë	34,676
202007	90251990	Î´ÁÐÃûÎÂ¶È¼Æ¼°¸ßÎÂ¼Æ,Î´ÓëÆäËûÒÇÆ÷×éºÏ	103	ÃÏ¼ÓÀ­¹ú	10	Ò»°ãÃ³Ò×	32131	¸ö	1858	Ç§¿Ë	615,205
202007	90251990	Î´ÁÐÃûÎÂ¶È¼Æ¼°¸ßÎÂ¼Æ,Î´ÓëÆäËûÒÇÆ÷×éºÏ	106	Ãåµé	10	Ò»°ãÃ³Ò×	76745	¸ö	9216	Ç§¿Ë	2,728,661
202007	90251990	Î´ÁÐÃûÎÂ¶È¼Æ¼°¸ßÎÂ¼Æ,Î´ÓëÆäËûÒÇÆ÷×éºÏ	107	¼íÆÒÕ¯	10	Ò»°ãÃ³Ò×	14300	¸ö	834	Ç§¿Ë	125,321
202007	90251990	Î´ÁÐÃûÎÂ¶È¼Æ¼°¸ßÎÂ¼Æ,Î´ÓëÆäËûÒÇÆ÷×éºÏ	108	ÈûÆÖÂ·Ë¹	10	Ò»°ãÃ³Ò×	1552	¸ö	202	Ç§¿Ë	176,140
202007	90251990	Î´ÁÐÃûÎÂ¶È¼Æ¼°¸ßÎÂ¼Æ,Î´ÓëÆäËûÒÇÆ÷×éºÏ	109	³¯ÏÊ	10	Ò»°ãÃ³Ò×	100	¸ö	10	Ç§¿Ë	27,000
202007	90251990	Î´ÁÐÃûÎÂ¶È¼Æ¼°¸ßÎÂ¼Æ,Î´ÓëÆäËûÒÇÆ÷×éºÏ	110	ÖÐ¹úÏã¸Û	10	Ò»°ãÃ³Ò×	2379770	¸ö	146778	Ç§¿Ë	56,028,416
202007	90251990	Î´ÁÐÃûÎÂ¶È¼Æ¼°¸ßÎÂ¼Æ,Î´ÓëÆäËûÒÇÆ÷×éºÏ	111	Ó¡¶È	10	Ò»°ãÃ³Ò×	1108446	¸ö	43645	Ç§¿Ë	11,143,044
202007	90251990	Î´ÁÐÃûÎÂ¶È¼Æ¼°¸ßÎÂ¼Æ,Î´ÓëÆäËûÒÇÆ÷×éºÏ	112	Ó¡¶ÈÄáÎ÷ÑÇ	10	Ò»°ãÃ³Ò×	567292	¸ö	25772	Ç§¿Ë	11,212,428
202007	90251990	Î´ÁÐÃûÎÂ¶È¼Æ¼°¸ßÎÂ¼Æ,Î´ÓëÆäËûÒÇÆ÷×éºÏ	113	ÒÁÀÊ	10	Ò»°ãÃ³Ò×	36510	¸ö	2135	Ç§¿Ë	1,695,848
202007	90251990	Î´ÁÐÃûÎÂ¶È¼Æ¼°¸ßÎÂ¼Æ,Î´ÓëÆäËûÒÇÆ÷×éºÏ	114	ÒÁÀ­¿Ë	10	Ò»°ãÃ³Ò×	47317	¸ö	3871	Ç§¿Ë	969,275
202007	90251990	Î´ÁÐÃûÎÂ¶È¼Æ¼°¸ßÎÂ¼Æ,Î´ÓëÆäËûÒÇÆ÷×éºÏ	115	ÒÔÉ«ÁÐ	10	Ò»°ãÃ³Ò×	503832	¸ö	12816	Ç§¿Ë	4,267,514
202007	90251990	Î´ÁÐÃûÎÂ¶È¼Æ¼°¸ßÎÂ¼Æ,Î´ÓëÆäËûÒÇÆ÷×éºÏ	116	ÈÕ±¾	10	Ò»°ãÃ³Ò×	391168	¸ö	36056	Ç§¿Ë	27,686,921
202007	90251990	Î´ÁÐÃûÎÂ¶È¼Æ¼°¸ßÎÂ¼Æ,Î´ÓëÆäËûÒÇÆ÷×éºÏ	117	Ô¼µ©	10	Ò»°ãÃ³Ò×	32782	¸ö	2302	Ç§¿Ë	1,509,282
202007	90251990	Î´ÁÐÃûÎÂ¶È¼Æ¼°¸ßÎÂ¼Æ,Î´ÓëÆäËûÒÇÆ÷×éºÏ	118	¿ÆÍþÌØ	10	Ò»°ãÃ³Ò×	22240	¸ö	3816	Ç§¿Ë	1,535,906
202007	90251990	Î´ÁÐÃûÎÂ¶È¼Æ¼°¸ßÎÂ¼Æ,Î´ÓëÆäËûÒÇÆ÷×éºÏ	119	ÀÏÎÎ	10	Ò»°ãÃ³Ò×	6	¸ö	6	Ç§¿Ë	589
202007	90251990	Î´ÁÐÃûÎÂ¶È¼Æ¼°¸ßÎÂ¼Æ,Î´ÓëÆäËûÒÇÆ÷×éºÏ	120	Àè°ÍÄÛ	10	Ò»°ãÃ³Ò×	741	¸ö	126	Ç§¿Ë	152,452
202007	90251990	Î´ÁÐÃûÎÂ¶È¼Æ¼°¸ßÎÂ¼Æ,Î´ÓëÆäËûÒÇÆ÷×éºÏ	122	ÂíÀ´Î÷ÑÇ	10	Ò»°ãÃ³Ò×	533105	¸ö	23233	Ç§¿Ë	8,008,757
202007	90251990	Î´ÁÐÃûÎÂ¶È¼Æ¼°¸ßÎÂ¼Æ,Î´ÓëÆäËûÒÇÆ÷×éºÏ	123	Âí¶û´ú·ò	10	Ò»°ãÃ³Ò×	72	¸ö	12	Ç§¿Ë	9,032
202007	90251990	Î´ÁÐÃûÎÂ¶È¼Æ¼°¸ßÎÂ¼Æ,Î´ÓëÆäËûÒÇÆ÷×éºÏ	124	ÃÉ¹Å	10	Ò»°ãÃ³Ò×	505	¸ö	90	Ç§¿Ë	61,339
202007	90251990	Î´ÁÐÃûÎÂ¶È¼Æ¼°¸ßÎÂ¼Æ,Î´ÓëÆäËûÒÇÆ÷×éºÏ	125	Äá²´¶ûÁª°îÃñÖ÷¹²ºÍ¹ú	10	Ò»°ãÃ³Ò×	120	¸ö	27	Ç§¿Ë	27,240
202007	90251990	Î´ÁÐÃûÎÂ¶È¼Æ¼°¸ßÎÂ¼Æ,Î´ÓëÆäËûÒÇÆ÷×éºÏ	126	°¢Âü	10	Ò»°ãÃ³Ò×	3828	¸ö	460	Ç§¿Ë	154,749
202007	90251990	Î´ÁÐÃûÎÂ¶È¼Æ¼°¸ßÎÂ¼Æ,Î´ÓëÆäËûÒÇÆ÷×éºÏ	127	°Í»ùË¹Ì¹	10	Ò»°ãÃ³Ò×	107732	¸ö	8001	Ç§¿Ë	1,184,861
202007	90251990	Î´ÁÐÃûÎÂ¶È¼Æ¼°¸ßÎÂ¼Æ,Î´ÓëÆäËûÒÇÆ÷×éºÏ	127	°Í»ùË¹Ì¹	12	ÆäËû¾èÔùÎï×Ê	110	¸ö	19	Ç§¿Ë	28,700
202007	90251990	Î´ÁÐÃûÎÂ¶È¼Æ¼°¸ßÎÂ¼Æ,Î´ÓëÆäËûÒÇÆ÷×éºÏ	128	°ÍÀÕË¹Ì¹	10	Ò»°ãÃ³Ò×	1900	¸ö	294	Ç§¿Ë	80,476
202007	90251990	Î´ÁÐÃûÎÂ¶È¼Æ¼°¸ßÎÂ¼Æ,Î´ÓëÆäËûÒÇÆ÷×éºÏ	129	·ÆÂÉ±ö	10	Ò»°ãÃ³Ò×	523208	¸ö	19996	Ç§¿Ë	6,082,807
202007	90251990	Î´ÁÐÃûÎÂ¶È¼Æ¼°¸ßÎÂ¼Æ,Î´ÓëÆäËûÒÇÆ÷×éºÏ	130	¿¨Ëþ¶û	10	Ò»°ãÃ³Ò×	6300	¸ö	523	Ç§¿Ë	219,327
202007	90251990	Î´ÁÐÃûÎÂ¶È¼Æ¼°¸ßÎÂ¼Æ,Î´ÓëÆäËûÒÇÆ÷×éºÏ	131	É³ÌØ°¢À­²®	10	Ò»°ãÃ³Ò×	245427	¸ö	16303	Ç§¿Ë	18,062,702
202007	90251990	Î´ÁÐÃûÎÂ¶È¼Æ¼°¸ßÎÂ¼Æ,Î´ÓëÆäËûÒÇÆ÷×éºÏ	132	ÐÂ¼ÓÆÂ	10	Ò»°ãÃ³Ò×	552699	¸ö	14761	Ç§¿Ë	9,963,118
202007	90251990	Î´ÁÐÃûÎÂ¶È¼Æ¼°¸ßÎÂ¼Æ,Î´ÓëÆäËûÒÇÆ÷×éºÏ	133	º«¹ú	10	Ò»°ãÃ³Ò×	1924298	¸ö	30890	Ç§¿Ë	17,654,168
202007	90251990	Î´ÁÐÃûÎÂ¶È¼Æ¼°¸ßÎÂ¼Æ,Î´ÓëÆäËûÒÇÆ÷×éºÏ	134	Ë¹ÀïÀ¼¿¨	10	Ò»°ãÃ³Ò×	10715	¸ö	521	Ç§¿Ë	117,397
202007	90251990	Î´ÁÐÃûÎÂ¶È¼Æ¼°¸ßÎÂ¼Æ,Î´ÓëÆäËûÒÇÆ÷×éºÏ	136	Ì©¹ú	10	Ò»°ãÃ³Ò×	1536092	¸ö	12704	Ç§¿Ë	5,932,379
202007	90251990	Î´ÁÐÃûÎÂ¶È¼Æ¼°¸ßÎÂ¼Æ,Î´ÓëÆäËûÒÇÆ÷×éºÏ	137	ÍÁ¶úÆä	10	Ò»°ãÃ³Ò×	353723	¸ö	34261	Ç§¿Ë	8,796,647
202007	90251990	Î´ÁÐÃûÎÂ¶È¼Æ¼°¸ßÎÂ¼Æ,Î´ÓëÆäËûÒÇÆ÷×éºÏ	138	°¢ÁªÇõ	10	Ò»°ãÃ³Ò×	103378	¸ö	11441	Ç§¿Ë	4,622,663
202007	90251990	Î´ÁÐÃûÎÂ¶È¼Æ¼°¸ßÎÂ¼Æ,Î´ÓëÆäËûÒÇÆ÷×éºÏ	139	Ò²ÃÅ	10	Ò»°ãÃ³Ò×	2752	¸ö	405	Ç§¿Ë	273,770
202007	90251990	Î´ÁÐÃûÎÂ¶È¼Æ¼°¸ßÎÂ¼Æ,Î´ÓëÆäËûÒÇÆ÷×éºÏ	141	Ô½ÄÏ	10	Ò»°ãÃ³Ò×	608633	¸ö	10262	Ç§¿Ë	1,623,696
202007	90251990	Î´ÁÐÃûÎÂ¶È¼Æ¼°¸ßÎÂ¼Æ,Î´ÓëÆäËûÒÇÆ÷×éºÏ	143	ÖÐ¹úÌ¨Íå	10	Ò»°ãÃ³Ò×	51184	¸ö	3324	Ç§¿Ë	2,483,891
202007	90251990	Î´ÁÐÃûÎÂ¶È¼Æ¼°¸ßÎÂ¼Æ,Î´ÓëÆäËûÒÇÆ÷×éºÏ	145	¹þÈø¿ËË¹Ì¹	10	Ò»°ãÃ³Ò×	40464	¸ö	2966	Ç§¿Ë	1,235,470
202007	90251990	Î´ÁÐÃûÎÂ¶È¼Æ¼°¸ßÎÂ¼Æ,Î´ÓëÆäËûÒÇÆ÷×éºÏ	145	¹þÈø¿ËË¹Ì¹	11	¹ú¼Ò¼ä¡¢¹ú¼Ê×éÖ¯ÎÞ³¥Ô®ÖúºÍÔùËÍµÄÎï×Ê	1000	¸ö	153	Ç§¿Ë	265,000
202007	90251990	Î´ÁÐÃûÎÂ¶È¼Æ¼°¸ßÎÂ¼Æ,Î´ÓëÆäËûÒÇÆ÷×éºÏ	146	¼ª¶û¼ªË¹Ë¹Ì¹	10	Ò»°ãÃ³Ò×	3166	¸ö	425	Ç§¿Ë	475,715
202007	90251990	Î´ÁÐÃûÎÂ¶È¼Æ¼°¸ßÎÂ¼Æ,Î´ÓëÆäËûÒÇÆ÷×éºÏ	147	Ëþ¼ª¿ËË¹Ì¹	10	Ò»°ãÃ³Ò×	1937	¸ö	290	Ç§¿Ë	233,527
202007	90251990	Î´ÁÐÃûÎÂ¶È¼Æ¼°¸ßÎÂ¼Æ,Î´ÓëÆäËûÒÇÆ÷×éºÏ	149	ÎÚ×È±ð¿ËË¹Ì¹	10	Ò»°ãÃ³Ò×	24905	¸ö	2265	Ç§¿Ë	1,266,956
202007	90251990	Î´ÁÐÃûÎÂ¶È¼Æ¼°¸ßÎÂ¼Æ,Î´ÓëÆäËûÒÇÆ÷×éºÏ	201	°¢¶û¼°ÀûÑÇ	10	Ò»°ãÃ³Ò×	30425	¸ö	4383	Ç§¿Ë	5,869,941
202007	90251990	Î´ÁÐÃûÎÂ¶È¼Æ¼°¸ßÎÂ¼Æ,Î´ÓëÆäËûÒÇÆ÷×éºÏ	201	°¢¶û¼°ÀûÑÇ	12	ÆäËû¾èÔùÎï×Ê	400	¸ö	70	Ç§¿Ë	130,000
202007	90251990	Î´ÁÐÃûÎÂ¶È¼Æ¼°¸ßÎÂ¼Æ,Î´ÓëÆäËûÒÇÆ÷×éºÏ	202	°²¸çÀ­	10	Ò»°ãÃ³Ò×	8010	¸ö	1371	Ç§¿Ë	841,268
202007	90251990	Î´ÁÐÃûÎÂ¶È¼Æ¼°¸ßÎÂ¼Æ,Î´ÓëÆäËûÒÇÆ÷×éºÏ	203	±´Äþ	10	Ò»°ãÃ³Ò×	350	¸ö	49	Ç§¿Ë	25,397
202007	90251990	Î´ÁÐÃûÎÂ¶È¼Æ¼°¸ßÎÂ¼Æ,Î´ÓëÆäËûÒÇÆ÷×éºÏ	204	²©´ÄÍßÄÉ	10	Ò»°ãÃ³Ò×	1781	¸ö	159	Ç§¿Ë	132,339
202007	90251990	Î´ÁÐÃûÎÂ¶È¼Æ¼°¸ßÎÂ¼Æ,Î´ÓëÆäËûÒÇÆ÷×éºÏ	205	²¼Â¡µÏ	10	Ò»°ãÃ³Ò×	266	¸ö	58	Ç§¿Ë	48,810
202007	90251990	Î´ÁÐÃûÎÂ¶È¼Æ¼°¸ßÎÂ¼Æ,Î´ÓëÆäËûÒÇÆ÷×éºÏ	206	¿¦ÂóÂ¡	10	Ò»°ãÃ³Ò×	650	¸ö	115	Ç§¿Ë	36,996
202007	90251990	Î´ÁÐÃûÎÂ¶È¼Æ¼°¸ßÎÂ¼Æ,Î´ÓëÆäËûÒÇÆ÷×éºÏ	208	·ðµÃ½Ç	10	Ò»°ãÃ³Ò×	220	¸ö	32	Ç§¿Ë	61,052
202007	90251990	Î´ÁÐÃûÎÂ¶È¼Æ¼°¸ßÎÂ¼Æ,Î´ÓëÆäËûÒÇÆ÷×éºÏ	209	ÖÐ·Ç	10	Ò»°ãÃ³Ò×	1180	¸ö	140	Ç§¿Ë	165,092
202007	90251990	Î´ÁÐÃûÎÂ¶È¼Æ¼°¸ßÎÂ¼Æ,Î´ÓëÆäËûÒÇÆ÷×éºÏ	211	Õ§µÃ	10	Ò»°ãÃ³Ò×	450	¸ö	74	Ç§¿Ë	87,909
202007	90251990	Î´ÁÐÃûÎÂ¶È¼Æ¼°¸ßÎÂ¼Æ,Î´ÓëÆäËûÒÇÆ÷×éºÏ	212	¿ÆÄ¦ÂÞ	10	Ò»°ãÃ³Ò×	56	¸ö	13	Ç§¿Ë	10,716
202007	90251990	Î´ÁÐÃûÎÂ¶È¼Æ¼°¸ßÎÂ¼Æ,Î´ÓëÆäËûÒÇÆ÷×éºÏ	213	¸Õ¹û(²¼)	10	Ò»°ãÃ³Ò×	7660	¸ö	965	Ç§¿Ë	1,344,009
202007	90251990	Î´ÁÐÃûÎÂ¶È¼Æ¼°¸ßÎÂ¼Æ,Î´ÓëÆäËûÒÇÆ÷×éºÏ	214	¼ª²¼Ìá	10	Ò»°ãÃ³Ò×	168	¸ö	28	Ç§¿Ë	11,158
202007	90251990	Î´ÁÐÃûÎÂ¶È¼Æ¼°¸ßÎÂ¼Æ,Î´ÓëÆäËûÒÇÆ÷×éºÏ	215	°£¼°	10	Ò»°ãÃ³Ò×	407566	¸ö	26794	Ç§¿Ë	10,121,173
202007	90251990	Î´ÁÐÃûÎÂ¶È¼Æ¼°¸ßÎÂ¼Æ,Î´ÓëÆäËûÒÇÆ÷×éºÏ	215	°£¼°	12	ÆäËû¾èÔùÎï×Ê	200	¸ö	31	Ç§¿Ë	69,626
202007	90251990	Î´ÁÐÃûÎÂ¶È¼Æ¼°¸ßÎÂ¼Æ,Î´ÓëÆäËûÒÇÆ÷×éºÏ	216	³àµÀ¼¸ÄÚÑÇ	10	Ò»°ãÃ³Ò×	920	¸ö	152	Ç§¿Ë	67,350
202007	90251990	Î´ÁÐÃûÎÂ¶È¼Æ¼°¸ßÎÂ¼Æ,Î´ÓëÆäËûÒÇÆ÷×éºÏ	217	°£Èû¶í±ÈÑÇ	10	Ò»°ãÃ³Ò×	5851	¸ö	685	Ç§¿Ë	674,677
202007	90251990	Î´ÁÐÃûÎÂ¶È¼Æ¼°¸ßÎÂ¼Æ,Î´ÓëÆäËûÒÇÆ÷×éºÏ	218	¼ÓÅî	10	Ò»°ãÃ³Ò×	60	¸ö	15	Ç§¿Ë	11,495
202007	90251990	Î´ÁÐÃûÎÂ¶È¼Æ¼°¸ßÎÂ¼Æ,Î´ÓëÆäËûÒÇÆ÷×éºÏ	219	¸Ô±ÈÑÇ	10	Ò»°ãÃ³Ò×	110	¸ö	23	Ç§¿Ë	20,861
202007	90251990	Î´ÁÐÃûÎÂ¶È¼Æ¼°¸ßÎÂ¼Æ,Î´ÓëÆäËûÒÇÆ÷×éºÏ	220	¼ÓÄÉ	10	Ò»°ãÃ³Ò×	77917	¸ö	11776	Ç§¿Ë	6,190,645
202007	90251990	Î´ÁÐÃûÎÂ¶È¼Æ¼°¸ßÎÂ¼Æ,Î´ÓëÆäËûÒÇÆ÷×éºÏ	221	¼¸ÄÚÑÇ	10	Ò»°ãÃ³Ò×	15	¸ö	3	Ç§¿Ë	2,874
202007	90251990	Î´ÁÐÃûÎÂ¶È¼Æ¼°¸ßÎÂ¼Æ,Î´ÓëÆäËûÒÇÆ÷×éºÏ	223	¿ÆÌØµÏÍß	10	Ò»°ãÃ³Ò×	504	¸ö	71	Ç§¿Ë	138,754
202007	90251990	Î´ÁÐÃûÎÂ¶È¼Æ¼°¸ßÎÂ¼Æ,Î´ÓëÆäËûÒÇÆ÷×éºÏ	224	¿ÏÄáÑÇ	10	Ò»°ãÃ³Ò×	29095	¸ö	3782	Ç§¿Ë	2,110,353
202007	90251990	Î´ÁÐÃûÎÂ¶È¼Æ¼°¸ßÎÂ¼Æ,Î´ÓëÆäËûÒÇÆ÷×éºÏ	225	Àû±ÈÀïÑÇ	10	Ò»°ãÃ³Ò×	500	¸ö	95	Ç§¿Ë	29,000
202007	90251990	Î´ÁÐÃûÎÂ¶È¼Æ¼°¸ßÎÂ¼Æ,Î´ÓëÆäËûÒÇÆ÷×éºÏ	226	Àû±ÈÑÇ	10	Ò»°ãÃ³Ò×	1190	¸ö	117	Ç§¿Ë	50,128
202007	90251990	Î´ÁÐÃûÎÂ¶È¼Æ¼°¸ßÎÂ¼Æ,Î´ÓëÆäËûÒÇÆ÷×éºÏ	227	Âí´ï¼ÓË¹¼Ó	10	Ò»°ãÃ³Ò×	1620	¸ö	191	Ç§¿Ë	188,343
202007	90251990	Î´ÁÐÃûÎÂ¶È¼Æ¼°¸ßÎÂ¼Æ,Î´ÓëÆäËûÒÇÆ÷×éºÏ	228	ÂíÀ­Î¬	10	Ò»°ãÃ³Ò×	695	¸ö	128	Ç§¿Ë	55,812
202007	90251990	Î´ÁÐÃûÎÂ¶È¼Æ¼°¸ßÎÂ¼Æ,Î´ÓëÆäËûÒÇÆ÷×éºÏ	229	ÂíÀï	10	Ò»°ãÃ³Ò×	70	¸ö	17	Ç§¿Ë	13,411
202007	90251990	Î´ÁÐÃûÎÂ¶È¼Æ¼°¸ßÎÂ¼Æ,Î´ÓëÆäËûÒÇÆ÷×éºÏ	231	Ã«ÀïÇóË¹	10	Ò»°ãÃ³Ò×	3340	¸ö	105	Ç§¿Ë	38,803
202007	90251990	Î´ÁÐÃûÎÂ¶È¼Æ¼°¸ßÎÂ¼Æ,Î´ÓëÆäËûÒÇÆ÷×éºÏ	232	Ä¦Âå¸ç	10	Ò»°ãÃ³Ò×	113318	¸ö	5573	Ç§¿Ë	1,561,387
202007	90251990	Î´ÁÐÃûÎÂ¶È¼Æ¼°¸ßÎÂ¼Æ,Î´ÓëÆäËûÒÇÆ÷×éºÏ	233	ÄªÉ£±È¿Ë	10	Ò»°ãÃ³Ò×	434	¸ö	61	Ç§¿Ë	87,002
202007	90251990	Î´ÁÐÃûÎÂ¶È¼Æ¼°¸ßÎÂ¼Æ,Î´ÓëÆäËûÒÇÆ÷×éºÏ	235	ÄáÈÕ¶û	10	Ò»°ãÃ³Ò×	3540	¸ö	792	Ç§¿Ë	655,551
202007	90251990	Î´ÁÐÃûÎÂ¶È¼Æ¼°¸ßÎÂ¼Æ,Î´ÓëÆäËûÒÇÆ÷×éºÏ	236	ÄáÈÕÀûÑÇ	10	Ò»°ãÃ³Ò×	19106	¸ö	2939	Ç§¿Ë	1,410,693
202007	90251990	Î´ÁÐÃûÎÂ¶È¼Æ¼°¸ßÎÂ¼Æ,Î´ÓëÆäËûÒÇÆ÷×éºÏ	236	ÄáÈÕÀûÑÇ	12	ÆäËû¾èÔùÎï×Ê	150	¸ö	24	Ç§¿Ë	24,250
202007	90251990	Î´ÁÐÃûÎÂ¶È¼Æ¼°¸ßÎÂ¼Æ,Î´ÓëÆäËûÒÇÆ÷×éºÏ	238	Â¬Íú´ï	10	Ò»°ãÃ³Ò×	7575	¸ö	980	Ç§¿Ë	933,067
202007	90251990	Î´ÁÐÃûÎÂ¶È¼Æ¼°¸ßÎÂ¼Æ,Î´ÓëÆäËûÒÇÆ÷×éºÏ	240	ÈûÄÚ¼Ó¶û	10	Ò»°ãÃ³Ò×	1660	¸ö	335	Ç§¿Ë	269,368
202007	90251990	Î´ÁÐÃûÎÂ¶È¼Æ¼°¸ßÎÂ¼Æ,Î´ÓëÆäËûÒÇÆ÷×éºÏ	241	ÈûÉà¶û	10	Ò»°ãÃ³Ò×	800	¸ö	110	Ç§¿Ë	100,853
202007	90251990	Î´ÁÐÃûÎÂ¶È¼Æ¼°¸ßÎÂ¼Æ,Î´ÓëÆäËûÒÇÆ÷×éºÏ	242	ÈûÀ­Àû°º	10	Ò»°ãÃ³Ò×	5200	¸ö	622	Ç§¿Ë	230,338
202007	90251990	Î´ÁÐÃûÎÂ¶È¼Æ¼°¸ßÎÂ¼Æ,Î´ÓëÆäËûÒÇÆ÷×éºÏ	244	ÄÏ·Ç	10	Ò»°ãÃ³Ò×	89979	¸ö	10270	Ç§¿Ë	7,050,179
202007	90251990	Î´ÁÐÃûÎÂ¶È¼Æ¼°¸ßÎÂ¼Æ,Î´ÓëÆäËûÒÇÆ÷×éºÏ	246	ËÕµ¤	10	Ò»°ãÃ³Ò×	405	¸ö	79	Ç§¿Ë	53,451
202007	90251990	Î´ÁÐÃûÎÂ¶È¼Æ¼°¸ßÎÂ¼Æ,Î´ÓëÆäËûÒÇÆ÷×éºÏ	247	Ì¹É£ÄáÑÇ	10	Ò»°ãÃ³Ò×	5750	¸ö	408	Ç§¿Ë	297,409
202007	90251990	Î´ÁÐÃûÎÂ¶È¼Æ¼°¸ßÎÂ¼Æ,Î´ÓëÆäËûÒÇÆ÷×éºÏ	248	¶à¸ç	10	Ò»°ãÃ³Ò×	300	¸ö	72	Ç§¿Ë	57,474
202007	90251990	Î´ÁÐÃûÎÂ¶È¼Æ¼°¸ßÎÂ¼Æ,Î´ÓëÆäËûÒÇÆ÷×éºÏ	248	¶à¸ç	12	ÆäËû¾èÔùÎï×Ê	100	¸ö	15	Ç§¿Ë	15,000
202007	90251990	Î´ÁÐÃûÎÂ¶È¼Æ¼°¸ßÎÂ¼Æ,Î´ÓëÆäËûÒÇÆ÷×éºÏ	249	Í»ÄáË¹	10	Ò»°ãÃ³Ò×	40601	¸ö	1313	Ç§¿Ë	231,116
202007	90251990	Î´ÁÐÃûÎÂ¶È¼Æ¼°¸ßÎÂ¼Æ,Î´ÓëÆäËûÒÇÆ÷×éºÏ	250	ÎÚ¸É´ï	10	Ò»°ãÃ³Ò×	700	¸ö	109	Ç§¿Ë	92,855
202007	90251990	Î´ÁÐÃûÎÂ¶È¼Æ¼°¸ßÎÂ¼Æ,Î´ÓëÆäËûÒÇÆ÷×éºÏ	251	²¼»ùÄÉ·¨Ë÷	10	Ò»°ãÃ³Ò×	40	¸ö	8	Ç§¿Ë	9,922
202007	90251990	Î´ÁÐÃûÎÂ¶È¼Æ¼°¸ßÎÂ¼Æ,Î´ÓëÆäËûÒÇÆ÷×éºÏ	252	¸Õ¹û(½ð)	10	Ò»°ãÃ³Ò×	964	¸ö	172	Ç§¿Ë	74,032
202007	90251990	Î´ÁÐÃûÎÂ¶È¼Æ¼°¸ßÎÂ¼Æ,Î´ÓëÆäËûÒÇÆ÷×éºÏ	252	¸Õ¹û(½ð)	12	ÆäËû¾èÔùÎï×Ê	200	¸ö	30	Ç§¿Ë	68,770
202007	90251990	Î´ÁÐÃûÎÂ¶È¼Æ¼°¸ßÎÂ¼Æ,Î´ÓëÆäËûÒÇÆ÷×éºÏ	253	ÔÞ±ÈÑÇ	10	Ò»°ãÃ³Ò×	121	¸ö	23	Ç§¿Ë	26,493
202007	90251990	Î´ÁÐÃûÎÂ¶È¼Æ¼°¸ßÎÂ¼Æ,Î´ÓëÆäËûÒÇÆ÷×éºÏ	254	½ò°Í²¼Î¤	10	Ò»°ãÃ³Ò×	11849	¸ö	1660	Ç§¿Ë	1,132,492
202007	90251990	Î´ÁÐÃûÎÂ¶È¼Æ¼°¸ßÎÂ¼Æ,Î´ÓëÆäËûÒÇÆ÷×éºÏ	258	¶òÁ¢ÌØÀïÑÇ	10	Ò»°ãÃ³Ò×	10	¸ö	1	Ç§¿Ë	2,632
202007	90251990	Î´ÁÐÃûÎÂ¶È¼Æ¼°¸ßÎÂ¼Æ,Î´ÓëÆäËûÒÇÆ÷×éºÏ	260	ÄÏËÕµ¤¹²ºÍ¹ú	10	Ò»°ãÃ³Ò×	630	¸ö	111	Ç§¿Ë	110,631
202007	90251990	Î´ÁÐÃûÎÂ¶È¼Æ¼°¸ßÎÂ¼Æ,Î´ÓëÆäËûÒÇÆ÷×éºÏ	301	±ÈÀûÊ±	10	Ò»°ãÃ³Ò×	241125	¸ö	13825	Ç§¿Ë	6,783,679
202007	90251990	Î´ÁÐÃûÎÂ¶È¼Æ¼°¸ßÎÂ¼Æ,Î´ÓëÆäËûÒÇÆ÷×éºÏ	302	µ¤Âó	10	Ò»°ãÃ³Ò×	148373	¸ö	13100	Ç§¿Ë	6,816,148
202007	90251990	Î´ÁÐÃûÎÂ¶È¼Æ¼°¸ßÎÂ¼Æ,Î´ÓëÆäËûÒÇÆ÷×éºÏ	303	Ó¢¹ú	10	Ò»°ãÃ³Ò×	756759	¸ö	54416	Ç§¿Ë	22,202,341
202007	90251990	Î´ÁÐÃûÎÂ¶È¼Æ¼°¸ßÎÂ¼Æ,Î´ÓëÆäËûÒÇÆ÷×éºÏ	304	µÂ¹ú	10	Ò»°ãÃ³Ò×	2299178	¸ö	91051	Ç§¿Ë	32,851,108
202007	90251990	Î´ÁÐÃûÎÂ¶È¼Æ¼°¸ßÎÂ¼Æ,Î´ÓëÆäËûÒÇÆ÷×éºÏ	305	·¨¹ú	10	Ò»°ãÃ³Ò×	583458	¸ö	32688	Ç§¿Ë	10,147,909
202007	90251990	Î´ÁÐÃûÎÂ¶È¼Æ¼°¸ßÎÂ¼Æ,Î´ÓëÆäËûÒÇÆ÷×éºÏ	306	°®¶ûÀ¼	10	Ò»°ãÃ³Ò×	54366	¸ö	3146	Ç§¿Ë	1,604,367
202007	90251990	Î´ÁÐÃûÎÂ¶È¼Æ¼°¸ßÎÂ¼Æ,Î´ÓëÆäËûÒÇÆ÷×éºÏ	307	Òâ´óÀû	10	Ò»°ãÃ³Ò×	936322	¸ö	35317	Ç§¿Ë	20,449,104
202007	90251990	Î´ÁÐÃûÎÂ¶È¼Æ¼°¸ßÎÂ¼Æ,Î´ÓëÆäËûÒÇÆ÷×éºÏ	308	Â¬É­±¤	10	Ò»°ãÃ³Ò×	200	¸ö	5	Ç§¿Ë	1,573
202007	90251990	Î´ÁÐÃûÎÂ¶È¼Æ¼°¸ßÎÂ¼Æ,Î´ÓëÆäËûÒÇÆ÷×éºÏ	309	ºÉÀ¼	10	Ò»°ãÃ³Ò×	324663	¸ö	30037	Ç§¿Ë	11,162,948
202007	90251990	Î´ÁÐÃûÎÂ¶È¼Æ¼°¸ßÎÂ¼Æ,Î´ÓëÆäËûÒÇÆ÷×éºÏ	310	Ï£À°	10	Ò»°ãÃ³Ò×	138016	¸ö	8124	Ç§¿Ë	3,429,296
202007	90251990	Î´ÁÐÃûÎÂ¶È¼Æ¼°¸ßÎÂ¼Æ,Î´ÓëÆäËûÒÇÆ÷×éºÏ	311	ÆÏÌÑÑÀ	10	Ò»°ãÃ³Ò×	34580	¸ö	2493	Ç§¿Ë	1,616,441
202007	90251990	Î´ÁÐÃûÎÂ¶È¼Æ¼°¸ßÎÂ¼Æ,Î´ÓëÆäËûÒÇÆ÷×éºÏ	312	Î÷°àÑÀ	10	Ò»°ãÃ³Ò×	210988	¸ö	18584	Ç§¿Ë	7,834,457
202007	90251990	Î´ÁÐÃûÎÂ¶È¼Æ¼°¸ßÎÂ¼Æ,Î´ÓëÆäËûÒÇÆ÷×éºÏ	313	°¢¶û°ÍÄáÑÇ	10	Ò»°ãÃ³Ò×	1200	¸ö	38	Ç§¿Ë	6,208
202007	90251990	Î´ÁÐÃûÎÂ¶È¼Æ¼°¸ßÎÂ¼Æ,Î´ÓëÆäËûÒÇÆ÷×éºÏ	315	°ÂµØÀû	10	Ò»°ãÃ³Ò×	17959	¸ö	4895	Ç§¿Ë	1,268,355
202007	90251990	Î´ÁÐÃûÎÂ¶È¼Æ¼°¸ßÎÂ¼Æ,Î´ÓëÆäËûÒÇÆ÷×éºÏ	316	±£¼ÓÀûÑÇ	10	Ò»°ãÃ³Ò×	19630	¸ö	1384	Ç§¿Ë	866,068
202007	90251990	Î´ÁÐÃûÎÂ¶È¼Æ¼°¸ßÎÂ¼Æ,Î´ÓëÆäËûÒÇÆ÷×éºÏ	318	·ÒÀ¼	10	Ò»°ãÃ³Ò×	26739	¸ö	1552	Ç§¿Ë	235,986
202007	90251990	Î´ÁÐÃûÎÂ¶È¼Æ¼°¸ßÎÂ¼Æ,Î´ÓëÆäËûÒÇÆ÷×éºÏ	321	ÐÙÑÀÀû	10	Ò»°ãÃ³Ò×	5138	¸ö	734	Ç§¿Ë	406,263
202007	90251990	Î´ÁÐÃûÎÂ¶È¼Æ¼°¸ßÎÂ¼Æ,Î´ÓëÆäËûÒÇÆ÷×éºÏ	322	±ùµº	10	Ò»°ãÃ³Ò×	305	¸ö	34	Ç§¿Ë	17,111
202007	90251990	Î´ÁÐÃûÎÂ¶È¼Æ¼°¸ßÎÂ¼Æ,Î´ÓëÆäËûÒÇÆ÷×éºÏ	324	Âí¶úËû	10	Ò»°ãÃ³Ò×	1120	¸ö	114	Ç§¿Ë	181,164
202007	90251990	Î´ÁÐÃûÎÂ¶È¼Æ¼°¸ßÎÂ¼Æ,Î´ÓëÆäËûÒÇÆ÷×éºÏ	326	Å²Íþ	10	Ò»°ãÃ³Ò×	4031	¸ö	524	Ç§¿Ë	211,250
202007	90251990	Î´ÁÐÃûÎÂ¶È¼Æ¼°¸ßÎÂ¼Æ,Î´ÓëÆäËûÒÇÆ÷×éºÏ	327	²¨À¼	10	Ò»°ãÃ³Ò×	705463	¸ö	22416	Ç§¿Ë	7,615,299
202007	90251990	Î´ÁÐÃûÎÂ¶È¼Æ¼°¸ßÎÂ¼Æ,Î´ÓëÆäËûÒÇÆ÷×éºÏ	328	ÂÞÂíÄáÑÇ	10	Ò»°ãÃ³Ò×	42840	¸ö	3220	Ç§¿Ë	2,414,358
202007	90251990	Î´ÁÐÃûÎÂ¶È¼Æ¼°¸ßÎÂ¼Æ,Î´ÓëÆäËûÒÇÆ÷×éºÏ	330	Èðµä	10	Ò»°ãÃ³Ò×	115431	¸ö	20780	Ç§¿Ë	3,450,105
202007	90251990	Î´ÁÐÃûÎÂ¶È¼Æ¼°¸ßÎÂ¼Æ,Î´ÓëÆäËûÒÇÆ÷×éºÏ	331	ÈðÊ¿	10	Ò»°ãÃ³Ò×	11238	¸ö	721	Ç§¿Ë	485,958
202007	90251990	Î´ÁÐÃûÎÂ¶È¼Æ¼°¸ßÎÂ¼Æ,Î´ÓëÆäËûÒÇÆ÷×éºÏ	334	°®É³ÄáÑÇ	10	Ò»°ãÃ³Ò×	21600	¸ö	1897	Ç§¿Ë	564,404
202007	90251990	Î´ÁÐÃûÎÂ¶È¼Æ¼°¸ßÎÂ¼Æ,Î´ÓëÆäËûÒÇÆ÷×éºÏ	335	À­ÍÑÎ¬ÑÇ	10	Ò»°ãÃ³Ò×	3	¸ö	1	Ç§¿Ë	45
202007	90251990	Î´ÁÐÃûÎÂ¶È¼Æ¼°¸ßÎÂ¼Æ,Î´ÓëÆäËûÒÇÆ÷×éºÏ	336	Á¢ÌÕÍð	10	Ò»°ãÃ³Ò×	28755	¸ö	2082	Ç§¿Ë	705,496
202007	90251990	Î´ÁÐÃûÎÂ¶È¼Æ¼°¸ßÎÂ¼Æ,Î´ÓëÆäËûÒÇÆ÷×éºÏ	337	¸ñÂ³¼ªÑÇ	10	Ò»°ãÃ³Ò×	8453	¸ö	601	Ç§¿Ë	149,147
202007	90251990	Î´ÁÐÃûÎÂ¶È¼Æ¼°¸ßÎÂ¼Æ,Î´ÓëÆäËûÒÇÆ÷×éºÏ	338	ÑÇÃÀÄáÑÇ	10	Ò»°ãÃ³Ò×	520	¸ö	82	Ç§¿Ë	95,820
202007	90251990	Î´ÁÐÃûÎÂ¶È¼Æ¼°¸ßÎÂ¼Æ,Î´ÓëÆäËûÒÇÆ÷×éºÏ	339	°¢Èû°Ý½®	10	Ò»°ãÃ³Ò×	2716	¸ö	393	Ç§¿Ë	207,347
202007	90251990	Î´ÁÐÃûÎÂ¶È¼Æ¼°¸ßÎÂ¼Æ,Î´ÓëÆäËûÒÇÆ÷×éºÏ	340	°×¶íÂÞË¹	10	Ò»°ãÃ³Ò×	3320	¸ö	288	Ç§¿Ë	50,928
202007	90251990	Î´ÁÐÃûÎÂ¶È¼Æ¼°¸ßÎÂ¼Æ,Î´ÓëÆäËûÒÇÆ÷×éºÏ	343	Ä¦¶û¶àÍß	10	Ò»°ãÃ³Ò×	3428	¸ö	457	Ç§¿Ë	241,292
202007	90251990	Î´ÁÐÃûÎÂ¶È¼Æ¼°¸ßÎÂ¼Æ,Î´ÓëÆäËûÒÇÆ÷×éºÏ	344	¶íÂÞË¹Áª°î	10	Ò»°ãÃ³Ò×	450795	¸ö	29253	Ç§¿Ë	11,286,103
202007	90251990	Î´ÁÐÃûÎÂ¶È¼Æ¼°¸ßÎÂ¼Æ,Î´ÓëÆäËûÒÇÆ÷×éºÏ	347	ÎÚ¿ËÀ¼	10	Ò»°ãÃ³Ò×	101123	¸ö	6614	Ç§¿Ë	2,165,980
202007	90251990	Î´ÁÐÃûÎÂ¶È¼Æ¼°¸ßÎÂ¼Æ,Î´ÓëÆäËûÒÇÆ÷×éºÏ	347	ÎÚ¿ËÀ¼	12	ÆäËû¾èÔùÎï×Ê	800	¸ö	120	Ç§¿Ë	95,989
202007	90251990	Î´ÁÐÃûÎÂ¶È¼Æ¼°¸ßÎÂ¼Æ,Î´ÓëÆäËûÒÇÆ÷×éºÏ	350	Ë¹ÂåÎÄÄáÑÇ	10	Ò»°ãÃ³Ò×	13025	¸ö	819	Ç§¿Ë	378,439
202007	90251990	Î´ÁÐÃûÎÂ¶È¼Æ¼°¸ßÎÂ¼Æ,Î´ÓëÆäËûÒÇÆ÷×éºÏ	351	¿ËÂÞµØÑÇ	10	Ò»°ãÃ³Ò×	1810	¸ö	346	Ç§¿Ë	138,599
202007	90251990	Î´ÁÐÃûÎÂ¶È¼Æ¼°¸ßÎÂ¼Æ,Î´ÓëÆäËûÒÇÆ÷×éºÏ	352	½Ý¿Ë	10	Ò»°ãÃ³Ò×	96781	¸ö	2247	Ç§¿Ë	1,991,741
202007	90251990	Î´ÁÐÃûÎÂ¶È¼Æ¼°¸ßÎÂ¼Æ,Î´ÓëÆäËûÒÇÆ÷×éºÏ	353	Ë¹Âå·¥¿Ë	10	Ò»°ãÃ³Ò×	120	¸ö	130	Ç§¿Ë	8,515
202007	90251990	Î´ÁÐÃûÎÂ¶È¼Æ¼°¸ßÎÂ¼Æ,Î´ÓëÆäËûÒÇÆ÷×éºÏ	354	±±ÂíÆä¶Ù¹²ºÍ¹ú	10	Ò»°ãÃ³Ò×	61100	¸ö	310	Ç§¿Ë	216,559
202007	90251990	Î´ÁÐÃûÎÂ¶È¼Æ¼°¸ßÎÂ¼Æ,Î´ÓëÆäËûÒÇÆ÷×éºÏ	358	Èû¶ûÎ¬ÑÇ	10	Ò»°ãÃ³Ò×	21473	¸ö	1730	Ç§¿Ë	868,174
202007	90251990	Î´ÁÐÃûÎÂ¶È¼Æ¼°¸ßÎÂ¼Æ,Î´ÓëÆäËûÒÇÆ÷×éºÏ	358	Èû¶ûÎ¬ÑÇ	12	ÆäËû¾èÔùÎï×Ê	401	¸ö	57	Ç§¿Ë	31,964
202007	90251990	Î´ÁÐÃûÎÂ¶È¼Æ¼°¸ßÎÂ¼Æ,Î´ÓëÆäËûÒÇÆ÷×éºÏ	359	ºÚÉ½	10	Ò»°ãÃ³Ò×	300	¸ö	36	Ç§¿Ë	21,262
202007	90251990	Î´ÁÐÃûÎÂ¶È¼Æ¼°¸ßÎÂ¼Æ,Î´ÓëÆäËûÒÇÆ÷×éºÏ	402	°¢¸ùÍ¢	10	Ò»°ãÃ³Ò×	86845	¸ö	7372	Ç§¿Ë	4,752,584
202007	90251990	Î´ÁÐÃûÎÂ¶È¼Æ¼°¸ßÎÂ¼Æ,Î´ÓëÆäËûÒÇÆ÷×éºÏ	404	°Í¹þÂí	10	Ò»°ãÃ³Ò×	100	¸ö	12	Ç§¿Ë	12,757
202007	90251990	Î´ÁÐÃûÎÂ¶È¼Æ¼°¸ßÎÂ¼Æ,Î´ÓëÆäËûÒÇÆ÷×éºÏ	405	°Í°Í¶àË¹	10	Ò»°ãÃ³Ò×	830	¸ö	123	Ç§¿Ë	90,958
202007	90251990	Î´ÁÐÃûÎÂ¶È¼Æ¼°¸ßÎÂ¼Æ,Î´ÓëÆäËûÒÇÆ÷×éºÏ	408	¶àÃñ×å²£ÀûÎ¬ÑÇ¹ú	10	Ò»°ãÃ³Ò×	36417	¸ö	3470	Ç§¿Ë	2,354,384
202007	90251990	Î´ÁÐÃûÎÂ¶È¼Æ¼°¸ßÎÂ¼Æ,Î´ÓëÆäËûÒÇÆ÷×éºÏ	410	°ÍÎ÷	10	Ò»°ãÃ³Ò×	1747980	¸ö	99713	Ç§¿Ë	32,539,515
202007	90251990	Î´ÁÐÃûÎÂ¶È¼Æ¼°¸ßÎÂ¼Æ,Î´ÓëÆäËûÒÇÆ÷×éºÏ	412	ÖÇÀû	10	Ò»°ãÃ³Ò×	293110	¸ö	20855	Ç§¿Ë	8,820,763
202007	90251990	Î´ÁÐÃûÎÂ¶È¼Æ¼°¸ßÎÂ¼Æ,Î´ÓëÆäËûÒÇÆ÷×éºÏ	413	¸çÂ×±ÈÑÇ	10	Ò»°ãÃ³Ò×	140312	¸ö	7289	Ç§¿Ë	2,740,930
202007	90251990	Î´ÁÐÃûÎÂ¶È¼Æ¼°¸ßÎÂ¼Æ,Î´ÓëÆäËûÒÇÆ÷×éºÏ	415	¸çË¹´ïÀè¼Ó	10	Ò»°ãÃ³Ò×	16690	¸ö	2245	Ç§¿Ë	1,298,483
202007	90251990	Î´ÁÐÃûÎÂ¶È¼Æ¼°¸ßÎÂ¼Æ,Î´ÓëÆäËûÒÇÆ÷×éºÏ	415	¸çË¹´ïÀè¼Ó	12	ÆäËû¾èÔùÎï×Ê	700	¸ö	80	Ç§¿Ë	120,069
202007	90251990	Î´ÁÐÃûÎÂ¶È¼Æ¼°¸ßÎÂ¼Æ,Î´ÓëÆäËûÒÇÆ÷×éºÏ	416	¹Å°Í	10	Ò»°ãÃ³Ò×	100	¸ö	14	Ç§¿Ë	21,287
202007	90251990	Î´ÁÐÃûÎÂ¶È¼Æ¼°¸ßÎÂ¼Æ,Î´ÓëÆäËûÒÇÆ÷×éºÏ	416	¹Å°Í	11	¹ú¼Ò¼ä¡¢¹ú¼Ê×éÖ¯ÎÞ³¥Ô®ÖúºÍÔùËÍµÄÎï×Ê	1000	¸ö	150	Ç§¿Ë	310,000
202007	90251990	Î´ÁÐÃûÎÂ¶È¼Æ¼°¸ßÎÂ¼Æ,Î´ÓëÆäËûÒÇÆ÷×éºÏ	417	¿âÀ°Ë÷µº	10	Ò»°ãÃ³Ò×	1500	¸ö	212	Ç§¿Ë	106,310
202007	90251990	Î´ÁÐÃûÎÂ¶È¼Æ¼°¸ßÎÂ¼Æ,Î´ÓëÆäËûÒÇÆ÷×éºÏ	418	¶àÃ×Äá¼Ó¹²ºÍ¹ú	10	Ò»°ãÃ³Ò×	17520	¸ö	1122	Ç§¿Ë	395,860
202007	90251990	Î´ÁÐÃûÎÂ¶È¼Æ¼°¸ßÎÂ¼Æ,Î´ÓëÆäËûÒÇÆ÷×éºÏ	419	¶ò¹Ï¶à¶û	10	Ò»°ãÃ³Ò×	47774	¸ö	3416	Ç§¿Ë	1,636,833
202007	90251990	Î´ÁÐÃûÎÂ¶È¼Æ¼°¸ßÎÂ¼Æ,Î´ÓëÆäËûÒÇÆ÷×éºÏ	422	¹ÏµÂÂÞÆÕ	10	Ò»°ãÃ³Ò×	300	¸ö	47	Ç§¿Ë	21,287
202007	90251990	Î´ÁÐÃûÎÂ¶È¼Æ¼°¸ßÎÂ¼Æ,Î´ÓëÆäËûÒÇÆ÷×éºÏ	423	Î£µØÂíÀ­	10	Ò»°ãÃ³Ò×	25488	¸ö	4140	Ç§¿Ë	1,963,558
202007	90251990	Î´ÁÐÃûÎÂ¶È¼Æ¼°¸ßÎÂ¼Æ,Î´ÓëÆäËûÒÇÆ÷×éºÏ	424	¹çÑÇÄÇ	10	Ò»°ãÃ³Ò×	285	¸ö	42	Ç§¿Ë	54,999
202007	90251990	Î´ÁÐÃûÎÂ¶È¼Æ¼°¸ßÎÂ¼Æ,Î´ÓëÆäËûÒÇÆ÷×éºÏ	425	º£µØ	10	Ò»°ãÃ³Ò×	100	¸ö	18	Ç§¿Ë	14,175
202007	90251990	Î´ÁÐÃûÎÂ¶È¼Æ¼°¸ßÎÂ¼Æ,Î´ÓëÆäËûÒÇÆ÷×éºÏ	426	ºé¶¼À­Ë¹	10	Ò»°ãÃ³Ò×	12057	¸ö	784	Ç§¿Ë	523,953
202007	90251990	Î´ÁÐÃûÎÂ¶È¼Æ¼°¸ßÎÂ¼Æ,Î´ÓëÆäËûÒÇÆ÷×éºÏ	427	ÑÀÂò¼Ó	10	Ò»°ãÃ³Ò×	20449	¸ö	682	Ç§¿Ë	167,398
202007	90251990	Î´ÁÐÃûÎÂ¶È¼Æ¼°¸ßÎÂ¼Æ,Î´ÓëÆäËûÒÇÆ÷×éºÏ	428	ÂíÌáÄá¿Ë	10	Ò»°ãÃ³Ò×	50	¸ö	5	Ç§¿Ë	6,031
202007	90251990	Î´ÁÐÃûÎÂ¶È¼Æ¼°¸ßÎÂ¼Æ,Î´ÓëÆäËûÒÇÆ÷×éºÏ	429	Ä«Î÷¸ç	10	Ò»°ãÃ³Ò×	1215393	¸ö	51082	Ç§¿Ë	16,993,218
202007	90251990	Î´ÁÐÃûÎÂ¶È¼Æ¼°¸ßÎÂ¼Æ,Î´ÓëÆäËûÒÇÆ÷×éºÏ	431	Äá¼ÓÀ­¹Ï	10	Ò»°ãÃ³Ò×	8502	¸ö	727	Ç§¿Ë	286,493
202007	90251990	Î´ÁÐÃûÎÂ¶È¼Æ¼°¸ßÎÂ¼Æ,Î´ÓëÆäËûÒÇÆ÷×éºÏ	432	°ÍÄÃÂí	10	Ò»°ãÃ³Ò×	20708	¸ö	2209	Ç§¿Ë	1,182,120
202007	90251990	Î´ÁÐÃûÎÂ¶È¼Æ¼°¸ßÎÂ¼Æ,Î´ÓëÆäËûÒÇÆ÷×éºÏ	433	°ÍÀ­¹ç	10	Ò»°ãÃ³Ò×	10097	¸ö	1094	Ç§¿Ë	379,911
202007	90251990	Î´ÁÐÃûÎÂ¶È¼Æ¼°¸ßÎÂ¼Æ,Î´ÓëÆäËûÒÇÆ÷×éºÏ	434	ÃØÂ³	10	Ò»°ãÃ³Ò×	71961	¸ö	9564	Ç§¿Ë	7,478,731
202007	90251990	Î´ÁÐÃûÎÂ¶È¼Æ¼°¸ßÎÂ¼Æ,Î´ÓëÆäËûÒÇÆ÷×éºÏ	435	²¨¶àÀè¸÷	10	Ò»°ãÃ³Ò×	198	¸ö	26	Ç§¿Ë	17,024
202007	90251990	Î´ÁÐÃûÎÂ¶È¼Æ¼°¸ßÎÂ¼Æ,Î´ÓëÆäËûÒÇÆ÷×éºÏ	437	Ê¥Â¬Î÷ÑÇ	10	Ò»°ãÃ³Ò×	1080	¸ö	57	Ç§¿Ë	55,919
202007	90251990	Î´ÁÐÃûÎÂ¶È¼Æ¼°¸ßÎÂ¼Æ,Î´ÓëÆäËûÒÇÆ÷×éºÏ	440	Èø¶ûÍß¶à	10	Ò»°ãÃ³Ò×	21574	¸ö	2795	Ç§¿Ë	1,555,768
202007	90251990	Î´ÁÐÃûÎÂ¶È¼Æ¼°¸ßÎÂ¼Æ,Î´ÓëÆäËûÒÇÆ÷×éºÏ	442	ÌØÁ¢Äá´ïºÍ¶à°Í¸ç	10	Ò»°ãÃ³Ò×	1000	¸ö	156	Ç§¿Ë	177,992
202007	90251990	Î´ÁÐÃûÎÂ¶È¼Æ¼°¸ßÎÂ¼Æ,Î´ÓëÆäËûÒÇÆ÷×éºÏ	443	ÌØ¿ËË¹ºÍ¿­¿ÆË¹Èºµº	10	Ò»°ãÃ³Ò×	60	¸ö	10	Ç§¿Ë	10,643
202007	90251990	Î´ÁÐÃûÎÂ¶È¼Æ¼°¸ßÎÂ¼Æ,Î´ÓëÆäËûÒÇÆ÷×éºÏ	444	ÎÚÀ­¹ç	10	Ò»°ãÃ³Ò×	4511	¸ö	567	Ç§¿Ë	271,298
202007	90251990	Î´ÁÐÃûÎÂ¶È¼Æ¼°¸ßÎÂ¼Æ,Î´ÓëÆäËûÒÇÆ÷×éºÏ	445	Î¯ÄÚÈðÀ­	10	Ò»°ãÃ³Ò×	5842	¸ö	844	Ç§¿Ë	347,905
202007	90251990	Î´ÁÐÃûÎÂ¶È¼Æ¼°¸ßÎÂ¼Æ,Î´ÓëÆäËûÒÇÆ÷×éºÏ	501	¼ÓÄÃ´ó	10	Ò»°ãÃ³Ò×	787581	¸ö	48236	Ç§¿Ë	18,032,437
202007	90251990	Î´ÁÐÃûÎÂ¶È¼Æ¼°¸ßÎÂ¼Æ,Î´ÓëÆäËûÒÇÆ÷×éºÏ	502	ÃÀ¹ú	10	Ò»°ãÃ³Ò×	20369578	¸ö	1289203	Ç§¿Ë	545,867,981
202007	90251990	Î´ÁÐÃûÎÂ¶È¼Æ¼°¸ßÎÂ¼Æ,Î´ÓëÆäËûÒÇÆ÷×éºÏ	601	°Ä´óÀûÑÇ	10	Ò»°ãÃ³Ò×	359794	¸ö	37267	Ç§¿Ë	18,328,945
202007	90251990	Î´ÁÐÃûÎÂ¶È¼Æ¼°¸ßÎÂ¼Æ,Î´ÓëÆäËûÒÇÆ÷×éºÏ	603	ì³¼Ã	10	Ò»°ãÃ³Ò×	558	¸ö	56	Ç§¿Ë	32,105
202007	90251990	Î´ÁÐÃûÎÂ¶È¼Æ¼°¸ßÎÂ¼Æ,Î´ÓëÆäËûÒÇÆ÷×éºÏ	607	ÐÂ¿¦Àï¶àÄáÑÇ	10	Ò»°ãÃ³Ò×	38	¸ö	12	Ç§¿Ë	14,163
202007	90251990	Î´ÁÐÃûÎÂ¶È¼Æ¼°¸ßÎÂ¼Æ,Î´ÓëÆäËûÒÇÆ÷×éºÏ	608	ÍßÅ¬°¢Í¼	10	Ò»°ãÃ³Ò×	30	¸ö	4	Ç§¿Ë	8,930
202007	90251990	Î´ÁÐÃûÎÂ¶È¼Æ¼°¸ßÎÂ¼Æ,Î´ÓëÆäËûÒÇÆ÷×éºÏ	609	ÐÂÎ÷À¼	10	Ò»°ãÃ³Ò×	44218	¸ö	380	Ç§¿Ë	186,629
202007	90251990	Î´ÁÐÃûÎÂ¶È¼Æ¼°¸ßÎÂ¼Æ,Î´ÓëÆäËûÒÇÆ÷×éºÏ	699	´óÑóÖÞÆäËû¹ú¼Ò(µØÇø)	10	Ò»°ãÃ³Ò×	1210	¸ö	154	Ç§¿Ë	178,024
202008	90251990	Î´ÁÐÃûÎÂ¶È¼Æ¼°¸ßÎÂ¼Æ,Î´ÓëÆäËûÒÇÆ÷×éºÏ	101	°¢¸»º¹	10	Ò»°ãÃ³Ò×	200	¸ö	14	Ç§¿Ë	46,623
202008	90251990	Î´ÁÐÃûÎÂ¶È¼Æ¼°¸ßÎÂ¼Æ,Î´ÓëÆäËûÒÇÆ÷×éºÏ	102	°ÍÁÖ	10	Ò»°ãÃ³Ò×	954	¸ö	158	Ç§¿Ë	72,229
202008	90251990	Î´ÁÐÃûÎÂ¶È¼Æ¼°¸ßÎÂ¼Æ,Î´ÓëÆäËûÒÇÆ÷×éºÏ	103	ÃÏ¼ÓÀ­¹ú	10	Ò»°ãÃ³Ò×	31725	¸ö	1030	Ç§¿Ë	319,421
202008	90251990	Î´ÁÐÃûÎÂ¶È¼Æ¼°¸ßÎÂ¼Æ,Î´ÓëÆäËûÒÇÆ÷×éºÏ	103	ÃÏ¼ÓÀ­¹ú	12	ÆäËû¾èÔùÎï×Ê	400	¸ö	48	Ç§¿Ë	56,000
202008	90251990	Î´ÁÐÃûÎÂ¶È¼Æ¼°¸ßÎÂ¼Æ,Î´ÓëÆäËûÒÇÆ÷×éºÏ	106	Ãåµé	10	Ò»°ãÃ³Ò×	5862	¸ö	847	Ç§¿Ë	316,799
202008	90251990	Î´ÁÐÃûÎÂ¶È¼Æ¼°¸ßÎÂ¼Æ,Î´ÓëÆäËûÒÇÆ÷×éºÏ	107	¼íÆÒÕ¯	10	Ò»°ãÃ³Ò×	2555	¸ö	460	Ç§¿Ë	161,941
202008	90251990	Î´ÁÐÃûÎÂ¶È¼Æ¼°¸ßÎÂ¼Æ,Î´ÓëÆäËûÒÇÆ÷×éºÏ	108	ÈûÆÖÂ·Ë¹	10	Ò»°ãÃ³Ò×	1492	¸ö	239	Ç§¿Ë	87,155
202008	90251990	Î´ÁÐÃûÎÂ¶È¼Æ¼°¸ßÎÂ¼Æ,Î´ÓëÆäËûÒÇÆ÷×éºÏ	109	³¯ÏÊ	10	Ò»°ãÃ³Ò×	181670	¸ö	28839	Ç§¿Ë	6,261,800
202008	90251990	Î´ÁÐÃûÎÂ¶È¼Æ¼°¸ßÎÂ¼Æ,Î´ÓëÆäËûÒÇÆ÷×éºÏ	110	ÖÐ¹úÏã¸Û	10	Ò»°ãÃ³Ò×	3695826	¸ö	106689	Ç§¿Ë	38,688,044
202008	90251990	Î´ÁÐÃûÎÂ¶È¼Æ¼°¸ßÎÂ¼Æ,Î´ÓëÆäËûÒÇÆ÷×éºÏ	111	Ó¡¶È	10	Ò»°ãÃ³Ò×	1687797	¸ö	49267	Ç§¿Ë	10,369,326
202008	90251990	Î´ÁÐÃûÎÂ¶È¼Æ¼°¸ßÎÂ¼Æ,Î´ÓëÆäËûÒÇÆ÷×éºÏ	112	Ó¡¶ÈÄáÎ÷ÑÇ	10	Ò»°ãÃ³Ò×	715035	¸ö	41345	Ç§¿Ë	14,343,445
202008	90251990	Î´ÁÐÃûÎÂ¶È¼Æ¼°¸ßÎÂ¼Æ,Î´ÓëÆäËûÒÇÆ÷×éºÏ	113	ÒÁÀÊ	10	Ò»°ãÃ³Ò×	89338	¸ö	3801	Ç§¿Ë	1,483,069
202008	90251990	Î´ÁÐÃûÎÂ¶È¼Æ¼°¸ßÎÂ¼Æ,Î´ÓëÆäËûÒÇÆ÷×éºÏ	114	ÒÁÀ­¿Ë	10	Ò»°ãÃ³Ò×	17338	¸ö	2490	Ç§¿Ë	1,113,308
202008	90251990	Î´ÁÐÃûÎÂ¶È¼Æ¼°¸ßÎÂ¼Æ,Î´ÓëÆäËûÒÇÆ÷×éºÏ	115	ÒÔÉ«ÁÐ	10	Ò»°ãÃ³Ò×	154724	¸ö	5387	Ç§¿Ë	2,067,697
202008	90251990	Î´ÁÐÃûÎÂ¶È¼Æ¼°¸ßÎÂ¼Æ,Î´ÓëÆäËûÒÇÆ÷×éºÏ	116	ÈÕ±¾	10	Ò»°ãÃ³Ò×	730753	¸ö	57408	Ç§¿Ë	31,659,252
202008	90251990	Î´ÁÐÃûÎÂ¶È¼Æ¼°¸ßÎÂ¼Æ,Î´ÓëÆäËûÒÇÆ÷×éºÏ	117	Ô¼µ©	10	Ò»°ãÃ³Ò×	2574	¸ö	489	Ç§¿Ë	194,372
202008	90251990	Î´ÁÐÃûÎÂ¶È¼Æ¼°¸ßÎÂ¼Æ,Î´ÓëÆäËûÒÇÆ÷×éºÏ	118	¿ÆÍþÌØ	10	Ò»°ãÃ³Ò×	10183	¸ö	1025	Ç§¿Ë	267,951
202008	90251990	Î´ÁÐÃûÎÂ¶È¼Æ¼°¸ßÎÂ¼Æ,Î´ÓëÆäËûÒÇÆ÷×éºÏ	120	Àè°ÍÄÛ	10	Ò»°ãÃ³Ò×	5076	¸ö	561	Ç§¿Ë	357,453
202008	90251990	Î´ÁÐÃûÎÂ¶È¼Æ¼°¸ßÎÂ¼Æ,Î´ÓëÆäËûÒÇÆ÷×éºÏ	122	ÂíÀ´Î÷ÑÇ	10	Ò»°ãÃ³Ò×	497762	¸ö	14408	Ç§¿Ë	7,473,059
202008	90251990	Î´ÁÐÃûÎÂ¶È¼Æ¼°¸ßÎÂ¼Æ,Î´ÓëÆäËûÒÇÆ÷×éºÏ	123	Âí¶û´ú·ò	10	Ò»°ãÃ³Ò×	419	¸ö	181	Ç§¿Ë	107,507
202008	90251990	Î´ÁÐÃûÎÂ¶È¼Æ¼°¸ßÎÂ¼Æ,Î´ÓëÆäËûÒÇÆ÷×éºÏ	124	ÃÉ¹Å	10	Ò»°ãÃ³Ò×	17508	¸ö	492	Ç§¿Ë	122,205
202008	90251990	Î´ÁÐÃûÎÂ¶È¼Æ¼°¸ßÎÂ¼Æ,Î´ÓëÆäËûÒÇÆ÷×éºÏ	125	Äá²´¶ûÁª°îÃñÖ÷¹²ºÍ¹ú	10	Ò»°ãÃ³Ò×	11510	¸ö	988	Ç§¿Ë	292,787
202008	90251990	Î´ÁÐÃûÎÂ¶È¼Æ¼°¸ßÎÂ¼Æ,Î´ÓëÆäËûÒÇÆ÷×éºÏ	126	°¢Âü	10	Ò»°ãÃ³Ò×	8348	¸ö	800	Ç§¿Ë	387,958
202008	90251990	Î´ÁÐÃûÎÂ¶È¼Æ¼°¸ßÎÂ¼Æ,Î´ÓëÆäËûÒÇÆ÷×éºÏ	126	°¢Âü	12	ÆäËû¾èÔùÎï×Ê	200	¸ö	31	Ç§¿Ë	68,750
202008	90251990	Î´ÁÐÃûÎÂ¶È¼Æ¼°¸ßÎÂ¼Æ,Î´ÓëÆäËûÒÇÆ÷×éºÏ	127	°Í»ùË¹Ì¹	10	Ò»°ãÃ³Ò×	20902	¸ö	1953	Ç§¿Ë	669,811
202008	90251990	Î´ÁÐÃûÎÂ¶È¼Æ¼°¸ßÎÂ¼Æ,Î´ÓëÆäËûÒÇÆ÷×éºÏ	129	·ÆÂÉ±ö	10	Ò»°ãÃ³Ò×	656951	¸ö	25754	Ç§¿Ë	3,221,023
202008	90251990	Î´ÁÐÃûÎÂ¶È¼Æ¼°¸ßÎÂ¼Æ,Î´ÓëÆäËûÒÇÆ÷×éºÏ	130	¿¨Ëþ¶û	10	Ò»°ãÃ³Ò×	661	¸ö	50	Ç§¿Ë	51,290
202008	90251990	Î´ÁÐÃûÎÂ¶È¼Æ¼°¸ßÎÂ¼Æ,Î´ÓëÆäËûÒÇÆ÷×éºÏ	131	É³ÌØ°¢À­²®	10	Ò»°ãÃ³Ò×	155279	¸ö	5255	Ç§¿Ë	2,764,978
202008	90251990	Î´ÁÐÃûÎÂ¶È¼Æ¼°¸ßÎÂ¼Æ,Î´ÓëÆäËûÒÇÆ÷×éºÏ	132	ÐÂ¼ÓÆÂ	10	Ò»°ãÃ³Ò×	245388	¸ö	2213	Ç§¿Ë	2,779,407
202008	90251990	Î´ÁÐÃûÎÂ¶È¼Æ¼°¸ßÎÂ¼Æ,Î´ÓëÆäËûÒÇÆ÷×éºÏ	133	º«¹ú	10	Ò»°ãÃ³Ò×	1567938	¸ö	17693	Ç§¿Ë	7,715,914
202008	90251990	Î´ÁÐÃûÎÂ¶È¼Æ¼°¸ßÎÂ¼Æ,Î´ÓëÆäËûÒÇÆ÷×éºÏ	134	Ë¹ÀïÀ¼¿¨	10	Ò»°ãÃ³Ò×	6314	¸ö	168	Ç§¿Ë	57,819
202008	90251990	Î´ÁÐÃûÎÂ¶È¼Æ¼°¸ßÎÂ¼Æ,Î´ÓëÆäËûÒÇÆ÷×éºÏ	135	ÐðÀûÑÇ	10	Ò»°ãÃ³Ò×	3039	¸ö	195	Ç§¿Ë	18,309
202008	90251990	Î´ÁÐÃûÎÂ¶È¼Æ¼°¸ßÎÂ¼Æ,Î´ÓëÆäËûÒÇÆ÷×éºÏ	136	Ì©¹ú	10	Ò»°ãÃ³Ò×	1506819	¸ö	15248	Ç§¿Ë	5,747,701
202008	90251990	Î´ÁÐÃûÎÂ¶È¼Æ¼°¸ßÎÂ¼Æ,Î´ÓëÆäËûÒÇÆ÷×éºÏ	137	ÍÁ¶úÆä	10	Ò»°ãÃ³Ò×	494064	¸ö	39085	Ç§¿Ë	12,130,707
202008	90251990	Î´ÁÐÃûÎÂ¶È¼Æ¼°¸ßÎÂ¼Æ,Î´ÓëÆäËûÒÇÆ÷×éºÏ	138	°¢ÁªÇõ	10	Ò»°ãÃ³Ò×	231252	¸ö	15393	Ç§¿Ë	4,513,412
202008	90251990	Î´ÁÐÃûÎÂ¶È¼Æ¼°¸ßÎÂ¼Æ,Î´ÓëÆäËûÒÇÆ÷×éºÏ	139	Ò²ÃÅ	10	Ò»°ãÃ³Ò×	5758	¸ö	342	Ç§¿Ë	109,710
202008	90251990	Î´ÁÐÃûÎÂ¶È¼Æ¼°¸ßÎÂ¼Æ,Î´ÓëÆäËûÒÇÆ÷×éºÏ	141	Ô½ÄÏ	10	Ò»°ãÃ³Ò×	1387142	¸ö	23711	Ç§¿Ë	3,052,227
202008	90251990	Î´ÁÐÃûÎÂ¶È¼Æ¼°¸ßÎÂ¼Æ,Î´ÓëÆäËûÒÇÆ÷×éºÏ	143	ÖÐ¹úÌ¨Íå	10	Ò»°ãÃ³Ò×	32334	¸ö	2165	Ç§¿Ë	698,727
202008	90251990	Î´ÁÐÃûÎÂ¶È¼Æ¼°¸ßÎÂ¼Æ,Î´ÓëÆäËûÒÇÆ÷×éºÏ	144	¶«µÛãë	10	Ò»°ãÃ³Ò×	110	¸ö	18	Ç§¿Ë	30,792
202008	90251990	Î´ÁÐÃûÎÂ¶È¼Æ¼°¸ßÎÂ¼Æ,Î´ÓëÆäËûÒÇÆ÷×éºÏ	145	¹þÈø¿ËË¹Ì¹	10	Ò»°ãÃ³Ò×	259568	¸ö	7385	Ç§¿Ë	1,793,728
202008	90251990	Î´ÁÐÃûÎÂ¶È¼Æ¼°¸ßÎÂ¼Æ,Î´ÓëÆäËûÒÇÆ÷×éºÏ	146	¼ª¶û¼ªË¹Ë¹Ì¹	10	Ò»°ãÃ³Ò×	7180	¸ö	1333	Ç§¿Ë	760,901
202008	90251990	Î´ÁÐÃûÎÂ¶È¼Æ¼°¸ßÎÂ¼Æ,Î´ÓëÆäËûÒÇÆ÷×éºÏ	147	Ëþ¼ª¿ËË¹Ì¹	10	Ò»°ãÃ³Ò×	241	¸ö	37	Ç§¿Ë	20,574
202008	90251990	Î´ÁÐÃûÎÂ¶È¼Æ¼°¸ßÎÂ¼Æ,Î´ÓëÆäËûÒÇÆ÷×éºÏ	147	Ëþ¼ª¿ËË¹Ì¹	12	ÆäËû¾èÔùÎï×Ê	100	¸ö	13	Ç§¿Ë	28,000
202008	90251990	Î´ÁÐÃûÎÂ¶È¼Æ¼°¸ßÎÂ¼Æ,Î´ÓëÆäËûÒÇÆ÷×éºÏ	149	ÎÚ×È±ð¿ËË¹Ì¹	10	Ò»°ãÃ³Ò×	144431	¸ö	13359	Ç§¿Ë	936,175
202008	90251990	Î´ÁÐÃûÎÂ¶È¼Æ¼°¸ßÎÂ¼Æ,Î´ÓëÆäËûÒÇÆ÷×éºÏ	149	ÎÚ×È±ð¿ËË¹Ì¹	11	¹ú¼Ò¼ä¡¢¹ú¼Ê×éÖ¯ÎÞ³¥Ô®ÖúºÍÔùËÍµÄÎï×Ê	150	¸ö	20	Ç§¿Ë	37,513
202008	90251990	Î´ÁÐÃûÎÂ¶È¼Æ¼°¸ßÎÂ¼Æ,Î´ÓëÆäËûÒÇÆ÷×éºÏ	201	°¢¶û¼°ÀûÑÇ	10	Ò»°ãÃ³Ò×	12950	¸ö	4432	Ç§¿Ë	1,026,089
202008	90251990	Î´ÁÐÃûÎÂ¶È¼Æ¼°¸ßÎÂ¼Æ,Î´ÓëÆäËûÒÇÆ÷×éºÏ	202	°²¸çÀ­	10	Ò»°ãÃ³Ò×	2160	¸ö	326	Ç§¿Ë	314,665
202008	90251990	Î´ÁÐÃûÎÂ¶È¼Æ¼°¸ßÎÂ¼Æ,Î´ÓëÆäËûÒÇÆ÷×éºÏ	202	°²¸çÀ­	12	ÆäËû¾èÔùÎï×Ê	100	¸ö	18	Ç§¿Ë	34,290
202008	90251990	Î´ÁÐÃûÎÂ¶È¼Æ¼°¸ßÎÂ¼Æ,Î´ÓëÆäËûÒÇÆ÷×éºÏ	204	²©´ÄÍßÄÉ	10	Ò»°ãÃ³Ò×	1114	¸ö	192	Ç§¿Ë	126,514
202008	90251990	Î´ÁÐÃûÎÂ¶È¼Æ¼°¸ßÎÂ¼Æ,Î´ÓëÆäËûÒÇÆ÷×éºÏ	205	²¼Â¡µÏ	10	Ò»°ãÃ³Ò×	4400	¸ö	170	Ç§¿Ë	34,866
202008	90251990	Î´ÁÐÃûÎÂ¶È¼Æ¼°¸ßÎÂ¼Æ,Î´ÓëÆäËûÒÇÆ÷×éºÏ	206	¿¦ÂóÂ¡	10	Ò»°ãÃ³Ò×	1450	¸ö	301	Ç§¿Ë	86,077
202008	90251990	Î´ÁÐÃûÎÂ¶È¼Æ¼°¸ßÎÂ¼Æ,Î´ÓëÆäËûÒÇÆ÷×éºÏ	209	ÖÐ·Ç	10	Ò»°ãÃ³Ò×	4	¸ö	1	Ç§¿Ë	850
202008	90251990	Î´ÁÐÃûÎÂ¶È¼Æ¼°¸ßÎÂ¼Æ,Î´ÓëÆäËûÒÇÆ÷×éºÏ	214	¼ª²¼Ìá	10	Ò»°ãÃ³Ò×	1156	¸ö	203	Ç§¿Ë	148,782
202008	90251990	Î´ÁÐÃûÎÂ¶È¼Æ¼°¸ßÎÂ¼Æ,Î´ÓëÆäËûÒÇÆ÷×éºÏ	215	°£¼°	10	Ò»°ãÃ³Ò×	414424	¸ö	13200	Ç§¿Ë	2,709,799
202008	90251990	Î´ÁÐÃûÎÂ¶È¼Æ¼°¸ßÎÂ¼Æ,Î´ÓëÆäËûÒÇÆ÷×éºÏ	217	°£Èû¶í±ÈÑÇ	10	Ò»°ãÃ³Ò×	2774	¸ö	647	Ç§¿Ë	164,560
202008	90251990	Î´ÁÐÃûÎÂ¶È¼Æ¼°¸ßÎÂ¼Æ,Î´ÓëÆäËûÒÇÆ÷×éºÏ	220	¼ÓÄÉ	10	Ò»°ãÃ³Ò×	9540	¸ö	1127	Ç§¿Ë	496,911
202008	90251990	Î´ÁÐÃûÎÂ¶È¼Æ¼°¸ßÎÂ¼Æ,Î´ÓëÆäËûÒÇÆ÷×éºÏ	221	¼¸ÄÚÑÇ	10	Ò»°ãÃ³Ò×	15	¸ö	2	Ç§¿Ë	3,296
202008	90251990	Î´ÁÐÃûÎÂ¶È¼Æ¼°¸ßÎÂ¼Æ,Î´ÓëÆäËûÒÇÆ÷×éºÏ	223	¿ÆÌØµÏÍß	10	Ò»°ãÃ³Ò×	760	¸ö	109	Ç§¿Ë	92,393
202008	90251990	Î´ÁÐÃûÎÂ¶È¼Æ¼°¸ßÎÂ¼Æ,Î´ÓëÆäËûÒÇÆ÷×éºÏ	224	¿ÏÄáÑÇ	10	Ò»°ãÃ³Ò×	94686	¸ö	12152	Ç§¿Ë	4,747,563
202008	90251990	Î´ÁÐÃûÎÂ¶È¼Æ¼°¸ßÎÂ¼Æ,Î´ÓëÆäËûÒÇÆ÷×éºÏ	225	Àû±ÈÀïÑÇ	10	Ò»°ãÃ³Ò×	240	¸ö	25	Ç§¿Ë	13,437
202008	90251990	Î´ÁÐÃûÎÂ¶È¼Æ¼°¸ßÎÂ¼Æ,Î´ÓëÆäËûÒÇÆ÷×éºÏ	226	Àû±ÈÑÇ	10	Ò»°ãÃ³Ò×	100	¸ö	27	Ç§¿Ë	8,398
202008	90251990	Î´ÁÐÃûÎÂ¶È¼Æ¼°¸ßÎÂ¼Æ,Î´ÓëÆäËûÒÇÆ÷×éºÏ	227	Âí´ï¼ÓË¹¼Ó	10	Ò»°ãÃ³Ò×	2524	¸ö	96	Ç§¿Ë	14,210
202008	90251990	Î´ÁÐÃûÎÂ¶È¼Æ¼°¸ßÎÂ¼Æ,Î´ÓëÆäËûÒÇÆ÷×éºÏ	228	ÂíÀ­Î¬	10	Ò»°ãÃ³Ò×	1000	¸ö	159	Ç§¿Ë	74,775
202008	90251990	Î´ÁÐÃûÎÂ¶È¼Æ¼°¸ßÎÂ¼Æ,Î´ÓëÆäËûÒÇÆ÷×éºÏ	230	Ã«ÀïËþÄáÑÇ	10	Ò»°ãÃ³Ò×	4	¸ö	1	Ç§¿Ë	850
202008	90251990	Î´ÁÐÃûÎÂ¶È¼Æ¼°¸ßÎÂ¼Æ,Î´ÓëÆäËûÒÇÆ÷×éºÏ	231	Ã«ÀïÇóË¹	10	Ò»°ãÃ³Ò×	5400	¸ö	264	Ç§¿Ë	30,132
202008	90251990	Î´ÁÐÃûÎÂ¶È¼Æ¼°¸ßÎÂ¼Æ,Î´ÓëÆäËûÒÇÆ÷×éºÏ	232	Ä¦Âå¸ç	10	Ò»°ãÃ³Ò×	4055	¸ö	473	Ç§¿Ë	315,544
202008	90251990	Î´ÁÐÃûÎÂ¶È¼Æ¼°¸ßÎÂ¼Æ,Î´ÓëÆäËûÒÇÆ÷×éºÏ	233	ÄªÉ£±È¿Ë	10	Ò»°ãÃ³Ò×	1790	¸ö	252	Ç§¿Ë	49,617
202008	90251990	Î´ÁÐÃûÎÂ¶È¼Æ¼°¸ßÎÂ¼Æ,Î´ÓëÆäËûÒÇÆ÷×éºÏ	234	ÄÉÃ×±ÈÑÇ	10	Ò»°ãÃ³Ò×	800	¸ö	145	Ç§¿Ë	14,906
202008	90251990	Î´ÁÐÃûÎÂ¶È¼Æ¼°¸ßÎÂ¼Æ,Î´ÓëÆäËûÒÇÆ÷×éºÏ	235	ÄáÈÕ¶û	10	Ò»°ãÃ³Ò×	50	¸ö	12	Ç§¿Ë	4,312
202008	90251990	Î´ÁÐÃûÎÂ¶È¼Æ¼°¸ßÎÂ¼Æ,Î´ÓëÆäËûÒÇÆ÷×éºÏ	236	ÄáÈÕÀûÑÇ	10	Ò»°ãÃ³Ò×	22723	¸ö	3319	Ç§¿Ë	1,383,135
202008	90251990	Î´ÁÐÃûÎÂ¶È¼Æ¼°¸ßÎÂ¼Æ,Î´ÓëÆäËûÒÇÆ÷×éºÏ	237	ÁôÄáÍô	10	Ò»°ãÃ³Ò×	180	¸ö	16	Ç§¿Ë	9,365
202008	90251990	Î´ÁÐÃûÎÂ¶È¼Æ¼°¸ßÎÂ¼Æ,Î´ÓëÆäËûÒÇÆ÷×éºÏ	238	Â¬Íú´ï	10	Ò»°ãÃ³Ò×	2081	¸ö	267	Ç§¿Ë	146,973
202008	90251990	Î´ÁÐÃûÎÂ¶È¼Æ¼°¸ßÎÂ¼Æ,Î´ÓëÆäËûÒÇÆ÷×éºÏ	240	ÈûÄÚ¼Ó¶û	10	Ò»°ãÃ³Ò×	1364	¸ö	39	Ç§¿Ë	43,578
202008	90251990	Î´ÁÐÃûÎÂ¶È¼Æ¼°¸ßÎÂ¼Æ,Î´ÓëÆäËûÒÇÆ÷×éºÏ	241	ÈûÉà¶û	10	Ò»°ãÃ³Ò×	200	¸ö	32	Ç§¿Ë	18,895
202008	90251990	Î´ÁÐÃûÎÂ¶È¼Æ¼°¸ßÎÂ¼Æ,Î´ÓëÆäËûÒÇÆ÷×éºÏ	244	ÄÏ·Ç	10	Ò»°ãÃ³Ò×	66764	¸ö	7669	Ç§¿Ë	4,018,662
202008	90251990	Î´ÁÐÃûÎÂ¶È¼Æ¼°¸ßÎÂ¼Æ,Î´ÓëÆäËûÒÇÆ÷×éºÏ	244	ÄÏ·Ç	12	ÆäËû¾èÔùÎï×Ê	550	¸ö	58	Ç§¿Ë	140,000
202008	90251990	Î´ÁÐÃûÎÂ¶È¼Æ¼°¸ßÎÂ¼Æ,Î´ÓëÆäËûÒÇÆ÷×éºÏ	246	ËÕµ¤	10	Ò»°ãÃ³Ò×	1390	¸ö	79	Ç§¿Ë	15,483
202008	90251990	Î´ÁÐÃûÎÂ¶È¼Æ¼°¸ßÎÂ¼Æ,Î´ÓëÆäËûÒÇÆ÷×éºÏ	247	Ì¹É£ÄáÑÇ	10	Ò»°ãÃ³Ò×	481	¸ö	72	Ç§¿Ë	33,739
202008	90251990	Î´ÁÐÃûÎÂ¶È¼Æ¼°¸ßÎÂ¼Æ,Î´ÓëÆäËûÒÇÆ÷×éºÏ	249	Í»ÄáË¹	10	Ò»°ãÃ³Ò×	50504	¸ö	1621	Ç§¿Ë	388,096
202008	90251990	Î´ÁÐÃûÎÂ¶È¼Æ¼°¸ßÎÂ¼Æ,Î´ÓëÆäËûÒÇÆ÷×éºÏ	250	ÎÚ¸É´ï	10	Ò»°ãÃ³Ò×	26264	¸ö	1480	Ç§¿Ë	540,796
202008	90251990	Î´ÁÐÃûÎÂ¶È¼Æ¼°¸ßÎÂ¼Æ,Î´ÓëÆäËûÒÇÆ÷×éºÏ	252	¸Õ¹û(½ð)	10	Ò»°ãÃ³Ò×	18872	¸ö	3136	Ç§¿Ë	1,515,742
202008	90251990	Î´ÁÐÃûÎÂ¶È¼Æ¼°¸ßÎÂ¼Æ,Î´ÓëÆäËûÒÇÆ÷×éºÏ	253	ÔÞ±ÈÑÇ	10	Ò»°ãÃ³Ò×	2591	¸ö	363	Ç§¿Ë	157,803
202008	90251990	Î´ÁÐÃûÎÂ¶È¼Æ¼°¸ßÎÂ¼Æ,Î´ÓëÆäËûÒÇÆ÷×éºÏ	254	½ò°Í²¼Î¤	10	Ò»°ãÃ³Ò×	2472	¸ö	360	Ç§¿Ë	257,030
202008	90251990	Î´ÁÐÃûÎÂ¶È¼Æ¼°¸ßÎÂ¼Æ,Î´ÓëÆäËûÒÇÆ÷×éºÏ	258	¶òÁ¢ÌØÀïÑÇ	10	Ò»°ãÃ³Ò×	4	¸ö	1	Ç§¿Ë	850
202008	90251990	Î´ÁÐÃûÎÂ¶È¼Æ¼°¸ßÎÂ¼Æ,Î´ÓëÆäËûÒÇÆ÷×éºÏ	260	ÄÏËÕµ¤¹²ºÍ¹ú	10	Ò»°ãÃ³Ò×	216	¸ö	72	Ç§¿Ë	80,857
202008	90251990	Î´ÁÐÃûÎÂ¶È¼Æ¼°¸ßÎÂ¼Æ,Î´ÓëÆäËûÒÇÆ÷×éºÏ	301	±ÈÀûÊ±	10	Ò»°ãÃ³Ò×	227712	¸ö	21368	Ç§¿Ë	7,482,776
202008	90251990	Î´ÁÐÃûÎÂ¶È¼Æ¼°¸ßÎÂ¼Æ,Î´ÓëÆäËûÒÇÆ÷×éºÏ	302	µ¤Âó	10	Ò»°ãÃ³Ò×	90181	¸ö	4630	Ç§¿Ë	1,574,402
202008	90251990	Î´ÁÐÃûÎÂ¶È¼Æ¼°¸ßÎÂ¼Æ,Î´ÓëÆäËûÒÇÆ÷×éºÏ	303	Ó¢¹ú	10	Ò»°ãÃ³Ò×	887479	¸ö	64298	Ç§¿Ë	25,200,321
202008	90251990	Î´ÁÐÃûÎÂ¶È¼Æ¼°¸ßÎÂ¼Æ,Î´ÓëÆäËûÒÇÆ÷×éºÏ	304	µÂ¹ú	10	Ò»°ãÃ³Ò×	1926029	¸ö	95861	Ç§¿Ë	26,455,107
202008	90251990	Î´ÁÐÃûÎÂ¶È¼Æ¼°¸ßÎÂ¼Æ,Î´ÓëÆäËûÒÇÆ÷×éºÏ	305	·¨¹ú	10	Ò»°ãÃ³Ò×	875192	¸ö	41852	Ç§¿Ë	12,299,757
202008	90251990	Î´ÁÐÃûÎÂ¶È¼Æ¼°¸ßÎÂ¼Æ,Î´ÓëÆäËûÒÇÆ÷×éºÏ	306	°®¶ûÀ¼	10	Ò»°ãÃ³Ò×	22155	¸ö	1266	Ç§¿Ë	481,077
202008	90251990	Î´ÁÐÃûÎÂ¶È¼Æ¼°¸ßÎÂ¼Æ,Î´ÓëÆäËûÒÇÆ÷×éºÏ	307	Òâ´óÀû	10	Ò»°ãÃ³Ò×	519845	¸ö	22915	Ç§¿Ë	8,045,697
202008	90251990	Î´ÁÐÃûÎÂ¶È¼Æ¼°¸ßÎÂ¼Æ,Î´ÓëÆäËûÒÇÆ÷×éºÏ	308	Â¬É­±¤	10	Ò»°ãÃ³Ò×	802	¸ö	190	Ç§¿Ë	114,515
202008	90251990	Î´ÁÐÃûÎÂ¶È¼Æ¼°¸ßÎÂ¼Æ,Î´ÓëÆäËûÒÇÆ÷×éºÏ	309	ºÉÀ¼	10	Ò»°ãÃ³Ò×	607951	¸ö	40333	Ç§¿Ë	12,557,394
202008	90251990	Î´ÁÐÃûÎÂ¶È¼Æ¼°¸ßÎÂ¼Æ,Î´ÓëÆäËûÒÇÆ÷×éºÏ	310	Ï£À°	10	Ò»°ãÃ³Ò×	45143	¸ö	4371	Ç§¿Ë	1,344,546
202008	90251990	Î´ÁÐÃûÎÂ¶È¼Æ¼°¸ßÎÂ¼Æ,Î´ÓëÆäËûÒÇÆ÷×éºÏ	311	ÆÏÌÑÑÀ	10	Ò»°ãÃ³Ò×	14780	¸ö	826	Ç§¿Ë	268,568
202008	90251990	Î´ÁÐÃûÎÂ¶È¼Æ¼°¸ßÎÂ¼Æ,Î´ÓëÆäËûÒÇÆ÷×éºÏ	312	Î÷°àÑÀ	10	Ò»°ãÃ³Ò×	279089	¸ö	14159	Ç§¿Ë	4,645,774
202008	90251990	Î´ÁÐÃûÎÂ¶È¼Æ¼°¸ßÎÂ¼Æ,Î´ÓëÆäËûÒÇÆ÷×éºÏ	313	°¢¶û°ÍÄáÑÇ	10	Ò»°ãÃ³Ò×	270	¸ö	40	Ç§¿Ë	23,034
202008	90251990	Î´ÁÐÃûÎÂ¶È¼Æ¼°¸ßÎÂ¼Æ,Î´ÓëÆäËûÒÇÆ÷×éºÏ	315	°ÂµØÀû	10	Ò»°ãÃ³Ò×	62146	¸ö	15522	Ç§¿Ë	4,223,757
202008	90251990	Î´ÁÐÃûÎÂ¶È¼Æ¼°¸ßÎÂ¼Æ,Î´ÓëÆäËûÒÇÆ÷×éºÏ	316	±£¼ÓÀûÑÇ	10	Ò»°ãÃ³Ò×	24667	¸ö	1385	Ç§¿Ë	794,674
202008	90251990	Î´ÁÐÃûÎÂ¶È¼Æ¼°¸ßÎÂ¼Æ,Î´ÓëÆäËûÒÇÆ÷×éºÏ	318	·ÒÀ¼	10	Ò»°ãÃ³Ò×	105362	¸ö	6607	Ç§¿Ë	926,524
202008	90251990	Î´ÁÐÃûÎÂ¶È¼Æ¼°¸ßÎÂ¼Æ,Î´ÓëÆäËûÒÇÆ÷×éºÏ	321	ÐÙÑÀÀû	10	Ò»°ãÃ³Ò×	17370	¸ö	1530	Ç§¿Ë	628,091
202008	90251990	Î´ÁÐÃûÎÂ¶È¼Æ¼°¸ßÎÂ¼Æ,Î´ÓëÆäËûÒÇÆ÷×éºÏ	322	±ùµº	10	Ò»°ãÃ³Ò×	306	¸ö	34	Ç§¿Ë	5,627
202008	90251990	Î´ÁÐÃûÎÂ¶È¼Æ¼°¸ßÎÂ¼Æ,Î´ÓëÆäËûÒÇÆ÷×éºÏ	324	Âí¶úËû	10	Ò»°ãÃ³Ò×	2180	¸ö	153	Ç§¿Ë	42,407
202008	90251990	Î´ÁÐÃûÎÂ¶È¼Æ¼°¸ßÎÂ¼Æ,Î´ÓëÆäËûÒÇÆ÷×éºÏ	326	Å²Íþ	10	Ò»°ãÃ³Ò×	44504	¸ö	3416	Ç§¿Ë	984,550
202008	90251990	Î´ÁÐÃûÎÂ¶È¼Æ¼°¸ßÎÂ¼Æ,Î´ÓëÆäËûÒÇÆ÷×éºÏ	327	²¨À¼	10	Ò»°ãÃ³Ò×	1132154	¸ö	34370	Ç§¿Ë	11,076,881
202008	90251990	Î´ÁÐÃûÎÂ¶È¼Æ¼°¸ßÎÂ¼Æ,Î´ÓëÆäËûÒÇÆ÷×éºÏ	327	²¨À¼	12	ÆäËû¾èÔùÎï×Ê	100	¸ö	15	Ç§¿Ë	15,000
202008	90251990	Î´ÁÐÃûÎÂ¶È¼Æ¼°¸ßÎÂ¼Æ,Î´ÓëÆäËûÒÇÆ÷×éºÏ	328	ÂÞÂíÄáÑÇ	10	Ò»°ãÃ³Ò×	80233	¸ö	2670	Ç§¿Ë	599,189
202008	90251990	Î´ÁÐÃûÎÂ¶È¼Æ¼°¸ßÎÂ¼Æ,Î´ÓëÆäËûÒÇÆ÷×éºÏ	330	Èðµä	10	Ò»°ãÃ³Ò×	90627	¸ö	6631	Ç§¿Ë	1,300,523
202008	90251990	Î´ÁÐÃûÎÂ¶È¼Æ¼°¸ßÎÂ¼Æ,Î´ÓëÆäËûÒÇÆ÷×éºÏ	331	ÈðÊ¿	10	Ò»°ãÃ³Ò×	13170	¸ö	1363	Ç§¿Ë	479,451
202008	90251990	Î´ÁÐÃûÎÂ¶È¼Æ¼°¸ßÎÂ¼Æ,Î´ÓëÆäËûÒÇÆ÷×éºÏ	334	°®É³ÄáÑÇ	10	Ò»°ãÃ³Ò×	18038	¸ö	3289	Ç§¿Ë	867,974
202008	90251990	Î´ÁÐÃûÎÂ¶È¼Æ¼°¸ßÎÂ¼Æ,Î´ÓëÆäËûÒÇÆ÷×éºÏ	335	À­ÍÑÎ¬ÑÇ	10	Ò»°ãÃ³Ò×	54092	¸ö	3714	Ç§¿Ë	368,164
202008	90251990	Î´ÁÐÃûÎÂ¶È¼Æ¼°¸ßÎÂ¼Æ,Î´ÓëÆäËûÒÇÆ÷×éºÏ	336	Á¢ÌÕÍð	10	Ò»°ãÃ³Ò×	76611	¸ö	7962	Ç§¿Ë	2,538,468
202008	90251990	Î´ÁÐÃûÎÂ¶È¼Æ¼°¸ßÎÂ¼Æ,Î´ÓëÆäËûÒÇÆ÷×éºÏ	337	¸ñÂ³¼ªÑÇ	10	Ò»°ãÃ³Ò×	59021	¸ö	3366	Ç§¿Ë	644,876
202008	90251990	Î´ÁÐÃûÎÂ¶È¼Æ¼°¸ßÎÂ¼Æ,Î´ÓëÆäËûÒÇÆ÷×éºÏ	338	ÑÇÃÀÄáÑÇ	10	Ò»°ãÃ³Ò×	585	¸ö	82	Ç§¿Ë	61,071
202008	90251990	Î´ÁÐÃûÎÂ¶È¼Æ¼°¸ßÎÂ¼Æ,Î´ÓëÆäËûÒÇÆ÷×éºÏ	339	°¢Èû°Ý½®	10	Ò»°ãÃ³Ò×	1130	¸ö	153	Ç§¿Ë	72,263
202008	90251990	Î´ÁÐÃûÎÂ¶È¼Æ¼°¸ßÎÂ¼Æ,Î´ÓëÆäËûÒÇÆ÷×éºÏ	340	°×¶íÂÞË¹	10	Ò»°ãÃ³Ò×	50	¸ö	7	Ç§¿Ë	8,748
202008	90251990	Î´ÁÐÃûÎÂ¶È¼Æ¼°¸ßÎÂ¼Æ,Î´ÓëÆäËûÒÇÆ÷×éºÏ	343	Ä¦¶û¶àÍß	10	Ò»°ãÃ³Ò×	14250	¸ö	1047	Ç§¿Ë	328,938
202008	90251990	Î´ÁÐÃûÎÂ¶È¼Æ¼°¸ßÎÂ¼Æ,Î´ÓëÆäËûÒÇÆ÷×éºÏ	344	¶íÂÞË¹Áª°î	10	Ò»°ãÃ³Ò×	586452	¸ö	37748	Ç§¿Ë	9,258,979
202008	90251990	Î´ÁÐÃûÎÂ¶È¼Æ¼°¸ßÎÂ¼Æ,Î´ÓëÆäËûÒÇÆ÷×éºÏ	344	¶íÂÞË¹Áª°î	12	ÆäËû¾èÔùÎï×Ê	500	¸ö	40	Ç§¿Ë	120,000
202008	90251990	Î´ÁÐÃûÎÂ¶È¼Æ¼°¸ßÎÂ¼Æ,Î´ÓëÆäËûÒÇÆ÷×éºÏ	347	ÎÚ¿ËÀ¼	10	Ò»°ãÃ³Ò×	74562	¸ö	8516	Ç§¿Ë	2,656,959
202008	90251990	Î´ÁÐÃûÎÂ¶È¼Æ¼°¸ßÎÂ¼Æ,Î´ÓëÆäËûÒÇÆ÷×éºÏ	347	ÎÚ¿ËÀ¼	12	ÆäËû¾èÔùÎï×Ê	200	¸ö	25	Ç§¿Ë	68,770
202008	90251990	Î´ÁÐÃûÎÂ¶È¼Æ¼°¸ßÎÂ¼Æ,Î´ÓëÆäËûÒÇÆ÷×éºÏ	350	Ë¹ÂåÎÄÄáÑÇ	10	Ò»°ãÃ³Ò×	7720	¸ö	663	Ç§¿Ë	169,713
202008	90251990	Î´ÁÐÃûÎÂ¶È¼Æ¼°¸ßÎÂ¼Æ,Î´ÓëÆäËûÒÇÆ÷×éºÏ	351	¿ËÂÞµØÑÇ	10	Ò»°ãÃ³Ò×	9730	¸ö	1910	Ç§¿Ë	745,846
202008	90251990	Î´ÁÐÃûÎÂ¶È¼Æ¼°¸ßÎÂ¼Æ,Î´ÓëÆäËûÒÇÆ÷×éºÏ	352	½Ý¿Ë	10	Ò»°ãÃ³Ò×	167716	¸ö	16213	Ç§¿Ë	5,667,204
202008	90251990	Î´ÁÐÃûÎÂ¶È¼Æ¼°¸ßÎÂ¼Æ,Î´ÓëÆäËûÒÇÆ÷×éºÏ	353	Ë¹Âå·¥¿Ë	10	Ò»°ãÃ³Ò×	638	¸ö	94	Ç§¿Ë	57,150
202008	90251990	Î´ÁÐÃûÎÂ¶È¼Æ¼°¸ßÎÂ¼Æ,Î´ÓëÆäËûÒÇÆ÷×éºÏ	354	±±ÂíÆä¶Ù¹²ºÍ¹ú	10	Ò»°ãÃ³Ò×	60300	¸ö	131	Ç§¿Ë	143,602
202008	90251990	Î´ÁÐÃûÎÂ¶È¼Æ¼°¸ßÎÂ¼Æ,Î´ÓëÆäËûÒÇÆ÷×éºÏ	355	²¨ºÚ	10	Ò»°ãÃ³Ò×	801	¸ö	93	Ç§¿Ë	42,607
202008	90251990	Î´ÁÐÃûÎÂ¶È¼Æ¼°¸ßÎÂ¼Æ,Î´ÓëÆäËûÒÇÆ÷×éºÏ	358	Èû¶ûÎ¬ÑÇ	10	Ò»°ãÃ³Ò×	28114	¸ö	1847	Ç§¿Ë	636,920
202008	90251990	Î´ÁÐÃûÎÂ¶È¼Æ¼°¸ßÎÂ¼Æ,Î´ÓëÆäËûÒÇÆ÷×éºÏ	359	ºÚÉ½	10	Ò»°ãÃ³Ò×	300	¸ö	36	Ç§¿Ë	22,114
202008	90251990	Î´ÁÐÃûÎÂ¶È¼Æ¼°¸ßÎÂ¼Æ,Î´ÓëÆäËûÒÇÆ÷×éºÏ	402	°¢¸ùÍ¢	10	Ò»°ãÃ³Ò×	286661	¸ö	11317	Ç§¿Ë	5,230,375
202008	90251990	Î´ÁÐÃûÎÂ¶È¼Æ¼°¸ßÎÂ¼Æ,Î´ÓëÆäËûÒÇÆ÷×éºÏ	405	°Í°Í¶àË¹	10	Ò»°ãÃ³Ò×	100	¸ö	15	Ç§¿Ë	3,499
202008	90251990	Î´ÁÐÃûÎÂ¶È¼Æ¼°¸ßÎÂ¼Æ,Î´ÓëÆäËûÒÇÆ÷×éºÏ	406	²®Àû×È	10	Ò»°ãÃ³Ò×	260	¸ö	35	Ç§¿Ë	29,885
202008	90251990	Î´ÁÐÃûÎÂ¶È¼Æ¼°¸ßÎÂ¼Æ,Î´ÓëÆäËûÒÇÆ÷×éºÏ	408	¶àÃñ×å²£ÀûÎ¬ÑÇ¹ú	10	Ò»°ãÃ³Ò×	13858	¸ö	2338	Ç§¿Ë	740,061
202008	90251990	Î´ÁÐÃûÎÂ¶È¼Æ¼°¸ßÎÂ¼Æ,Î´ÓëÆäËûÒÇÆ÷×éºÏ	410	°ÍÎ÷	10	Ò»°ãÃ³Ò×	1524941	¸ö	68905	Ç§¿Ë	14,680,599
202008	90251990	Î´ÁÐÃûÎÂ¶È¼Æ¼°¸ßÎÂ¼Æ,Î´ÓëÆäËûÒÇÆ÷×éºÏ	412	ÖÇÀû	10	Ò»°ãÃ³Ò×	469499	¸ö	8568	Ç§¿Ë	2,531,586
202008	90251990	Î´ÁÐÃûÎÂ¶È¼Æ¼°¸ßÎÂ¼Æ,Î´ÓëÆäËûÒÇÆ÷×éºÏ	413	¸çÂ×±ÈÑÇ	10	Ò»°ãÃ³Ò×	401878	¸ö	13043	Ç§¿Ë	2,970,143
202008	90251990	Î´ÁÐÃûÎÂ¶È¼Æ¼°¸ßÎÂ¼Æ,Î´ÓëÆäËûÒÇÆ÷×éºÏ	415	¸çË¹´ïÀè¼Ó	10	Ò»°ãÃ³Ò×	6800	¸ö	908	Ç§¿Ë	508,983
202008	90251990	Î´ÁÐÃûÎÂ¶È¼Æ¼°¸ßÎÂ¼Æ,Î´ÓëÆäËûÒÇÆ÷×éºÏ	416	¹Å°Í	10	Ò»°ãÃ³Ò×	10000	¸ö	1390	Ç§¿Ë	590,293
202008	90251990	Î´ÁÐÃûÎÂ¶È¼Æ¼°¸ßÎÂ¼Æ,Î´ÓëÆäËûÒÇÆ÷×éºÏ	416	¹Å°Í	11	¹ú¼Ò¼ä¡¢¹ú¼Ê×éÖ¯ÎÞ³¥Ô®ÖúºÍÔùËÍµÄÎï×Ê	500	¸ö	65	Ç§¿Ë	192,500
202008	90251990	Î´ÁÐÃûÎÂ¶È¼Æ¼°¸ßÎÂ¼Æ,Î´ÓëÆäËûÒÇÆ÷×éºÏ	418	¶àÃ×Äá¼Ó¹²ºÍ¹ú	10	Ò»°ãÃ³Ò×	16470	¸ö	690	Ç§¿Ë	133,740
202008	90251990	Î´ÁÐÃûÎÂ¶È¼Æ¼°¸ßÎÂ¼Æ,Î´ÓëÆäËûÒÇÆ÷×éºÏ	419	¶ò¹Ï¶à¶û	10	Ò»°ãÃ³Ò×	64021	¸ö	1606	Ç§¿Ë	551,498
202008	90251990	Î´ÁÐÃûÎÂ¶È¼Æ¼°¸ßÎÂ¼Æ,Î´ÓëÆäËûÒÇÆ÷×éºÏ	423	Î£µØÂíÀ­	10	Ò»°ãÃ³Ò×	52325	¸ö	3243	Ç§¿Ë	1,951,679
202008	90251990	Î´ÁÐÃûÎÂ¶È¼Æ¼°¸ßÎÂ¼Æ,Î´ÓëÆäËûÒÇÆ÷×éºÏ	424	¹çÑÇÄÇ	10	Ò»°ãÃ³Ò×	41	¸ö	6	Ç§¿Ë	6,854
202008	90251990	Î´ÁÐÃûÎÂ¶È¼Æ¼°¸ßÎÂ¼Æ,Î´ÓëÆäËûÒÇÆ÷×éºÏ	426	ºé¶¼À­Ë¹	10	Ò»°ãÃ³Ò×	741	¸ö	106	Ç§¿Ë	99,780
202008	90251990	Î´ÁÐÃûÎÂ¶È¼Æ¼°¸ßÎÂ¼Æ,Î´ÓëÆäËûÒÇÆ÷×éºÏ	429	Ä«Î÷¸ç	10	Ò»°ãÃ³Ò×	568594	¸ö	30137	Ç§¿Ë	9,318,587
202008	90251990	Î´ÁÐÃûÎÂ¶È¼Æ¼°¸ßÎÂ¼Æ,Î´ÓëÆäËûÒÇÆ÷×éºÏ	431	Äá¼ÓÀ­¹Ï	10	Ò»°ãÃ³Ò×	40310	¸ö	1417	Ç§¿Ë	387,319
202008	90251990	Î´ÁÐÃûÎÂ¶È¼Æ¼°¸ßÎÂ¼Æ,Î´ÓëÆäËûÒÇÆ÷×éºÏ	432	°ÍÄÃÂí	10	Ò»°ãÃ³Ò×	34695	¸ö	1719	Ç§¿Ë	441,388
202008	90251990	Î´ÁÐÃûÎÂ¶È¼Æ¼°¸ßÎÂ¼Æ,Î´ÓëÆäËûÒÇÆ÷×éºÏ	432	°ÍÄÃÂí	12	ÆäËû¾èÔùÎï×Ê	200	¸ö	26	Ç§¿Ë	68,770
202008	90251990	Î´ÁÐÃûÎÂ¶È¼Æ¼°¸ßÎÂ¼Æ,Î´ÓëÆäËûÒÇÆ÷×éºÏ	433	°ÍÀ­¹ç	10	Ò»°ãÃ³Ò×	6851	¸ö	932	Ç§¿Ë	394,834
202008	90251990	Î´ÁÐÃûÎÂ¶È¼Æ¼°¸ßÎÂ¼Æ,Î´ÓëÆäËûÒÇÆ÷×éºÏ	434	ÃØÂ³	10	Ò»°ãÃ³Ò×	241682	¸ö	11143	Ç§¿Ë	3,278,523
202008	90251990	Î´ÁÐÃûÎÂ¶È¼Æ¼°¸ßÎÂ¼Æ,Î´ÓëÆäËûÒÇÆ÷×éºÏ	435	²¨¶àÀè¸÷	10	Ò»°ãÃ³Ò×	3504	¸ö	370	Ç§¿Ë	133,744
202008	90251990	Î´ÁÐÃûÎÂ¶È¼Æ¼°¸ßÎÂ¼Æ,Î´ÓëÆäËûÒÇÆ÷×éºÏ	440	Èø¶ûÍß¶à	10	Ò»°ãÃ³Ò×	7229	¸ö	881	Ç§¿Ë	359,048
202008	90251990	Î´ÁÐÃûÎÂ¶È¼Æ¼°¸ßÎÂ¼Æ,Î´ÓëÆäËûÒÇÆ÷×éºÏ	442	ÌØÁ¢Äá´ïºÍ¶à°Í¸ç	10	Ò»°ãÃ³Ò×	3686	¸ö	534	Ç§¿Ë	309,936
202008	90251990	Î´ÁÐÃûÎÂ¶È¼Æ¼°¸ßÎÂ¼Æ,Î´ÓëÆäËûÒÇÆ÷×éºÏ	444	ÎÚÀ­¹ç	10	Ò»°ãÃ³Ò×	85930	¸ö	6945	Ç§¿Ë	2,001,344
202008	90251990	Î´ÁÐÃûÎÂ¶È¼Æ¼°¸ßÎÂ¼Æ,Î´ÓëÆäËûÒÇÆ÷×éºÏ	445	Î¯ÄÚÈðÀ­	10	Ò»°ãÃ³Ò×	5430	¸ö	677	Ç§¿Ë	250,358
202008	90251990	Î´ÁÐÃûÎÂ¶È¼Æ¼°¸ßÎÂ¼Æ,Î´ÓëÆäËûÒÇÆ÷×éºÏ	447	Ê¥Æä´ÄºÍÄáÎ¬Ë¹	10	Ò»°ãÃ³Ò×	100	¸ö	15	Ç§¿Ë	6,158
202008	90251990	Î´ÁÐÃûÎÂ¶È¼Æ¼°¸ßÎÂ¼Æ,Î´ÓëÆäËûÒÇÆ÷×éºÏ	501	¼ÓÄÃ´ó	10	Ò»°ãÃ³Ò×	696934	¸ö	62443	Ç§¿Ë	21,666,764
202008	90251990	Î´ÁÐÃûÎÂ¶È¼Æ¼°¸ßÎÂ¼Æ,Î´ÓëÆäËûÒÇÆ÷×éºÏ	502	ÃÀ¹ú	10	Ò»°ãÃ³Ò×	20551229	¸ö	1383408	Ç§¿Ë	484,731,693
202008	90251990	Î´ÁÐÃûÎÂ¶È¼Æ¼°¸ßÎÂ¼Æ,Î´ÓëÆäËûÒÇÆ÷×éºÏ	601	°Ä´óÀûÑÇ	10	Ò»°ãÃ³Ò×	450345	¸ö	42364	Ç§¿Ë	21,068,921
202008	90251990	Î´ÁÐÃûÎÂ¶È¼Æ¼°¸ßÎÂ¼Æ,Î´ÓëÆäËûÒÇÆ÷×éºÏ	603	ì³¼Ã	10	Ò»°ãÃ³Ò×	220	¸ö	52	Ç§¿Ë	44,831
202008	90251990	Î´ÁÐÃûÎÂ¶È¼Æ¼°¸ßÎÂ¼Æ,Î´ÓëÆäËûÒÇÆ÷×éºÏ	609	ÐÂÎ÷À¼	10	Ò»°ãÃ³Ò×	40450	¸ö	1198	Ç§¿Ë	512,386
202008	90251990	Î´ÁÐÃûÎÂ¶È¼Æ¼°¸ßÎÂ¼Æ,Î´ÓëÆäËûÒÇÆ÷×éºÏ	611	°Í²¼ÑÇÐÂ¼¸ÄÚÑÇ	10	Ò»°ãÃ³Ò×	10	¸ö	2	Ç§¿Ë	945
202008	90251990	Î´ÁÐÃûÎÂ¶È¼Æ¼°¸ßÎÂ¼Æ,Î´ÓëÆäËûÒÇÆ÷×éºÏ	613	ËùÂÞÃÅÈºµº	10	Ò»°ãÃ³Ò×	30	¸ö	4	Ç§¿Ë	8,930
202008	90251990	Î´ÁÐÃûÎÂ¶È¼Æ¼°¸ßÎÂ¼Æ,Î´ÓëÆäËûÒÇÆ÷×éºÏ	623	·¨Êô²¨ÀûÄáÎ÷ÑÇ	10	Ò»°ãÃ³Ò×	100	¸ö	12	Ç§¿Ë	8,748
202008	90251990	Î´ÁÐÃûÎÂ¶È¼Æ¼°¸ßÎÂ¼Æ,Î´ÓëÆäËûÒÇÆ÷×éºÏ	699	´óÑóÖÞÆäËû¹ú¼Ò(µØÇø)	10	Ò»°ãÃ³Ò×	1	¸ö	100	Ç§¿Ë	8
202009	90251990	Î´ÁÐÃûÎÂ¶È¼Æ¼°¸ßÎÂ¼Æ,Î´ÓëÆäËûÒÇÆ÷×éºÏ	102	°ÍÁÖ	10	Ò»°ãÃ³Ò×	1052	¸ö	179	Ç§¿Ë	66,902
202009	90251990	Î´ÁÐÃûÎÂ¶È¼Æ¼°¸ßÎÂ¼Æ,Î´ÓëÆäËûÒÇÆ÷×éºÏ	103	ÃÏ¼ÓÀ­¹ú	10	Ò»°ãÃ³Ò×	152	¸ö	21	Ç§¿Ë	19,497
202009	90251990	Î´ÁÐÃûÎÂ¶È¼Æ¼°¸ßÎÂ¼Æ,Î´ÓëÆäËûÒÇÆ÷×éºÏ	106	Ãåµé	10	Ò»°ãÃ³Ò×	11477	¸ö	2124	Ç§¿Ë	611,492
202009	90251990	Î´ÁÐÃûÎÂ¶È¼Æ¼°¸ßÎÂ¼Æ,Î´ÓëÆäËûÒÇÆ÷×éºÏ	107	¼íÆÒÕ¯	10	Ò»°ãÃ³Ò×	11773	¸ö	648	Ç§¿Ë	192,675
202009	90251990	Î´ÁÐÃûÎÂ¶È¼Æ¼°¸ßÎÂ¼Æ,Î´ÓëÆäËûÒÇÆ÷×éºÏ	107	¼íÆÒÕ¯	12	ÆäËû¾èÔùÎï×Ê	500	¸ö	60	Ç§¿Ë	70,000
202009	90251990	Î´ÁÐÃûÎÂ¶È¼Æ¼°¸ßÎÂ¼Æ,Î´ÓëÆäËûÒÇÆ÷×éºÏ	108	ÈûÆÖÂ·Ë¹	10	Ò»°ãÃ³Ò×	1720	¸ö	300	Ç§¿Ë	90,053
202009	90251990	Î´ÁÐÃûÎÂ¶È¼Æ¼°¸ßÎÂ¼Æ,Î´ÓëÆäËûÒÇÆ÷×éºÏ	109	³¯ÏÊ	10	Ò»°ãÃ³Ò×	33080	¸ö	5450	Ç§¿Ë	1,025,900
202009	90251990	Î´ÁÐÃûÎÂ¶È¼Æ¼°¸ßÎÂ¼Æ,Î´ÓëÆäËûÒÇÆ÷×éºÏ	110	ÖÐ¹úÏã¸Û	10	Ò»°ãÃ³Ò×	3972833	¸ö	107050	Ç§¿Ë	33,805,409
202009	90251990	Î´ÁÐÃûÎÂ¶È¼Æ¼°¸ßÎÂ¼Æ,Î´ÓëÆäËûÒÇÆ÷×éºÏ	111	Ó¡¶È	10	Ò»°ãÃ³Ò×	2205089	¸ö	66663	Ç§¿Ë	13,287,718
202009	90251990	Î´ÁÐÃûÎÂ¶È¼Æ¼°¸ßÎÂ¼Æ,Î´ÓëÆäËûÒÇÆ÷×éºÏ	112	Ó¡¶ÈÄáÎ÷ÑÇ	10	Ò»°ãÃ³Ò×	908952	¸ö	38844	Ç§¿Ë	12,171,173
202009	90251990	Î´ÁÐÃûÎÂ¶È¼Æ¼°¸ßÎÂ¼Æ,Î´ÓëÆäËûÒÇÆ÷×éºÏ	113	ÒÁÀÊ	10	Ò»°ãÃ³Ò×	26575	¸ö	1448	Ç§¿Ë	342,486
202009	90251990	Î´ÁÐÃûÎÂ¶È¼Æ¼°¸ßÎÂ¼Æ,Î´ÓëÆäËûÒÇÆ÷×éºÏ	114	ÒÁÀ­¿Ë	10	Ò»°ãÃ³Ò×	34260	¸ö	4013	Ç§¿Ë	1,661,548
202009	90251990	Î´ÁÐÃûÎÂ¶È¼Æ¼°¸ßÎÂ¼Æ,Î´ÓëÆäËûÒÇÆ÷×éºÏ	115	ÒÔÉ«ÁÐ	10	Ò»°ãÃ³Ò×	259401	¸ö	9244	Ç§¿Ë	3,094,629
202009	90251990	Î´ÁÐÃûÎÂ¶È¼Æ¼°¸ßÎÂ¼Æ,Î´ÓëÆäËûÒÇÆ÷×éºÏ	116	ÈÕ±¾	10	Ò»°ãÃ³Ò×	666176	¸ö	72468	Ç§¿Ë	32,316,015
202009	90251990	Î´ÁÐÃûÎÂ¶È¼Æ¼°¸ßÎÂ¼Æ,Î´ÓëÆäËûÒÇÆ÷×éºÏ	116	ÈÕ±¾	12	ÆäËû¾èÔùÎï×Ê	100	¸ö	12	Ç§¿Ë	14,000
202009	90251990	Î´ÁÐÃûÎÂ¶È¼Æ¼°¸ßÎÂ¼Æ,Î´ÓëÆäËûÒÇÆ÷×éºÏ	117	Ô¼µ©	10	Ò»°ãÃ³Ò×	7602	¸ö	1120	Ç§¿Ë	608,718
202009	90251990	Î´ÁÐÃûÎÂ¶È¼Æ¼°¸ßÎÂ¼Æ,Î´ÓëÆäËûÒÇÆ÷×éºÏ	118	¿ÆÍþÌØ	10	Ò»°ãÃ³Ò×	7941	¸ö	810	Ç§¿Ë	226,241
202009	90251990	Î´ÁÐÃûÎÂ¶È¼Æ¼°¸ßÎÂ¼Æ,Î´ÓëÆäËûÒÇÆ÷×éºÏ	119	ÀÏÎÎ	10	Ò»°ãÃ³Ò×	3	¸ö	1	Ç§¿Ë	852
202009	90251990	Î´ÁÐÃûÎÂ¶È¼Æ¼°¸ßÎÂ¼Æ,Î´ÓëÆäËûÒÇÆ÷×éºÏ	119	ÀÏÎÎ	12	ÆäËû¾èÔùÎï×Ê	200	¸ö	26	Ç§¿Ë	28,000
202009	90251990	Î´ÁÐÃûÎÂ¶È¼Æ¼°¸ßÎÂ¼Æ,Î´ÓëÆäËûÒÇÆ÷×éºÏ	120	Àè°ÍÄÛ	10	Ò»°ãÃ³Ò×	44381	¸ö	3714	Ç§¿Ë	989,229
202009	90251990	Î´ÁÐÃûÎÂ¶È¼Æ¼°¸ßÎÂ¼Æ,Î´ÓëÆäËûÒÇÆ÷×éºÏ	122	ÂíÀ´Î÷ÑÇ	10	Ò»°ãÃ³Ò×	719527	¸ö	8841	Ç§¿Ë	2,813,352
202009	90251990	Î´ÁÐÃûÎÂ¶È¼Æ¼°¸ßÎÂ¼Æ,Î´ÓëÆäËûÒÇÆ÷×éºÏ	123	Âí¶û´ú·ò	10	Ò»°ãÃ³Ò×	23	¸ö	4	Ç§¿Ë	1,207
202009	90251990	Î´ÁÐÃûÎÂ¶È¼Æ¼°¸ßÎÂ¼Æ,Î´ÓëÆäËûÒÇÆ÷×éºÏ	124	ÃÉ¹Å	10	Ò»°ãÃ³Ò×	2295	¸ö	282	Ç§¿Ë	118,614
202009	90251990	Î´ÁÐÃûÎÂ¶È¼Æ¼°¸ßÎÂ¼Æ,Î´ÓëÆäËûÒÇÆ÷×éºÏ	125	Äá²´¶ûÁª°îÃñÖ÷¹²ºÍ¹ú	10	Ò»°ãÃ³Ò×	12920	¸ö	961	Ç§¿Ë	109,908
202009	90251990	Î´ÁÐÃûÎÂ¶È¼Æ¼°¸ßÎÂ¼Æ,Î´ÓëÆäËûÒÇÆ÷×éºÏ	125	Äá²´¶ûÁª°îÃñÖ÷¹²ºÍ¹ú	12	ÆäËû¾èÔùÎï×Ê	400	¸ö	374	Ç§¿Ë	56,000
202009	90251990	Î´ÁÐÃûÎÂ¶È¼Æ¼°¸ßÎÂ¼Æ,Î´ÓëÆäËûÒÇÆ÷×éºÏ	126	°¢Âü	10	Ò»°ãÃ³Ò×	1370	¸ö	42	Ç§¿Ë	27,349
202009	90251990	Î´ÁÐÃûÎÂ¶È¼Æ¼°¸ßÎÂ¼Æ,Î´ÓëÆäËûÒÇÆ÷×éºÏ	127	°Í»ùË¹Ì¹	10	Ò»°ãÃ³Ò×	15043	¸ö	1448	Ç§¿Ë	433,076
202009	90251990	Î´ÁÐÃûÎÂ¶È¼Æ¼°¸ßÎÂ¼Æ,Î´ÓëÆäËûÒÇÆ÷×éºÏ	128	°ÍÀÕË¹Ì¹	10	Ò»°ãÃ³Ò×	19400	¸ö	1060	Ç§¿Ë	525,400
202009	90251990	Î´ÁÐÃûÎÂ¶È¼Æ¼°¸ßÎÂ¼Æ,Î´ÓëÆäËûÒÇÆ÷×éºÏ	129	·ÆÂÉ±ö	10	Ò»°ãÃ³Ò×	453470	¸ö	15654	Ç§¿Ë	2,690,869
202009	90251990	Î´ÁÐÃûÎÂ¶È¼Æ¼°¸ßÎÂ¼Æ,Î´ÓëÆäËûÒÇÆ÷×éºÏ	129	·ÆÂÉ±ö	12	ÆäËû¾èÔùÎï×Ê	40	¸ö	10	Ç§¿Ë	8,000
202009	90251990	Î´ÁÐÃûÎÂ¶È¼Æ¼°¸ßÎÂ¼Æ,Î´ÓëÆäËûÒÇÆ÷×éºÏ	130	¿¨Ëþ¶û	10	Ò»°ãÃ³Ò×	11490	¸ö	3729	Ç§¿Ë	1,851,142
202009	90251990	Î´ÁÐÃûÎÂ¶È¼Æ¼°¸ßÎÂ¼Æ,Î´ÓëÆäËûÒÇÆ÷×éºÏ	131	É³ÌØ°¢À­²®	10	Ò»°ãÃ³Ò×	148039	¸ö	6990	Ç§¿Ë	1,530,367
202009	90251990	Î´ÁÐÃûÎÂ¶È¼Æ¼°¸ßÎÂ¼Æ,Î´ÓëÆäËûÒÇÆ÷×éºÏ	132	ÐÂ¼ÓÆÂ	10	Ò»°ãÃ³Ò×	145123	¸ö	5932	Ç§¿Ë	1,784,426
202009	90251990	Î´ÁÐÃûÎÂ¶È¼Æ¼°¸ßÎÂ¼Æ,Î´ÓëÆäËûÒÇÆ÷×éºÏ	133	º«¹ú	10	Ò»°ãÃ³Ò×	1183619	¸ö	13232	Ç§¿Ë	5,695,022
202009	90251990	Î´ÁÐÃûÎÂ¶È¼Æ¼°¸ßÎÂ¼Æ,Î´ÓëÆäËûÒÇÆ÷×éºÏ	134	Ë¹ÀïÀ¼¿¨	10	Ò»°ãÃ³Ò×	7777	¸ö	356	Ç§¿Ë	70,115
202009	90251990	Î´ÁÐÃûÎÂ¶È¼Æ¼°¸ßÎÂ¼Æ,Î´ÓëÆäËûÒÇÆ÷×éºÏ	135	ÐðÀûÑÇ	10	Ò»°ãÃ³Ò×	200	¸ö	28	Ç§¿Ë	15,909
202009	90251990	Î´ÁÐÃûÎÂ¶È¼Æ¼°¸ßÎÂ¼Æ,Î´ÓëÆäËûÒÇÆ÷×éºÏ	136	Ì©¹ú	10	Ò»°ãÃ³Ò×	1260885	¸ö	8006	Ç§¿Ë	4,323,554
202009	90251990	Î´ÁÐÃûÎÂ¶È¼Æ¼°¸ßÎÂ¼Æ,Î´ÓëÆäËûÒÇÆ÷×éºÏ	137	ÍÁ¶úÆä	10	Ò»°ãÃ³Ò×	1018007	¸ö	88510	Ç§¿Ë	27,474,272
202009	90251990	Î´ÁÐÃûÎÂ¶È¼Æ¼°¸ßÎÂ¼Æ,Î´ÓëÆäËûÒÇÆ÷×éºÏ	138	°¢ÁªÇõ	10	Ò»°ãÃ³Ò×	424877	¸ö	3217	Ç§¿Ë	1,020,732
202009	90251990	Î´ÁÐÃûÎÂ¶È¼Æ¼°¸ßÎÂ¼Æ,Î´ÓëÆäËûÒÇÆ÷×éºÏ	141	Ô½ÄÏ	10	Ò»°ãÃ³Ò×	795226	¸ö	13133	Ç§¿Ë	2,551,293
202009	90251990	Î´ÁÐÃûÎÂ¶È¼Æ¼°¸ßÎÂ¼Æ,Î´ÓëÆäËûÒÇÆ÷×éºÏ	143	ÖÐ¹úÌ¨Íå	10	Ò»°ãÃ³Ò×	18288	¸ö	2476	Ç§¿Ë	653,447
202009	90251990	Î´ÁÐÃûÎÂ¶È¼Æ¼°¸ßÎÂ¼Æ,Î´ÓëÆäËûÒÇÆ÷×éºÏ	145	¹þÈø¿ËË¹Ì¹	10	Ò»°ãÃ³Ò×	290612	¸ö	8861	Ç§¿Ë	2,511,027
202009	90251990	Î´ÁÐÃûÎÂ¶È¼Æ¼°¸ßÎÂ¼Æ,Î´ÓëÆäËûÒÇÆ÷×éºÏ	146	¼ª¶û¼ªË¹Ë¹Ì¹	10	Ò»°ãÃ³Ò×	50	¸ö	6	Ç§¿Ë	10,497
202009	90251990	Î´ÁÐÃûÎÂ¶È¼Æ¼°¸ßÎÂ¼Æ,Î´ÓëÆäËûÒÇÆ÷×éºÏ	146	¼ª¶û¼ªË¹Ë¹Ì¹	12	ÆäËû¾èÔùÎï×Ê	200	¸ö	31	Ç§¿Ë	68,770
202009	90251990	Î´ÁÐÃûÎÂ¶È¼Æ¼°¸ßÎÂ¼Æ,Î´ÓëÆäËûÒÇÆ÷×éºÏ	147	Ëþ¼ª¿ËË¹Ì¹	10	Ò»°ãÃ³Ò×	500	¸ö	75	Ç§¿Ë	29,396
202009	90251990	Î´ÁÐÃûÎÂ¶È¼Æ¼°¸ßÎÂ¼Æ,Î´ÓëÆäËûÒÇÆ÷×éºÏ	149	ÎÚ×È±ð¿ËË¹Ì¹	10	Ò»°ãÃ³Ò×	99434	¸ö	8833	Ç§¿Ë	3,440,173
202009	90251990	Î´ÁÐÃûÎÂ¶È¼Æ¼°¸ßÎÂ¼Æ,Î´ÓëÆäËûÒÇÆ÷×éºÏ	201	°¢¶û¼°ÀûÑÇ	10	Ò»°ãÃ³Ò×	123600	¸ö	7980	Ç§¿Ë	2,951,381
202009	90251990	Î´ÁÐÃûÎÂ¶È¼Æ¼°¸ßÎÂ¼Æ,Î´ÓëÆäËûÒÇÆ÷×éºÏ	202	°²¸çÀ­	10	Ò»°ãÃ³Ò×	15	¸ö	2	Ç§¿Ë	7,781
202009	90251990	Î´ÁÐÃûÎÂ¶È¼Æ¼°¸ßÎÂ¼Æ,Î´ÓëÆäËûÒÇÆ÷×éºÏ	203	±´Äþ	10	Ò»°ãÃ³Ò×	1850	¸ö	277	Ç§¿Ë	58,322
202009	90251990	Î´ÁÐÃûÎÂ¶È¼Æ¼°¸ßÎÂ¼Æ,Î´ÓëÆäËûÒÇÆ÷×éºÏ	206	¿¦ÂóÂ¡	10	Ò»°ãÃ³Ò×	150	¸ö	19	Ç§¿Ë	5,084
202009	90251990	Î´ÁÐÃûÎÂ¶È¼Æ¼°¸ßÎÂ¼Æ,Î´ÓëÆäËûÒÇÆ÷×éºÏ	211	Õ§µÃ	10	Ò»°ãÃ³Ò×	320	¸ö	28	Ç§¿Ë	51,509
202009	90251990	Î´ÁÐÃûÎÂ¶È¼Æ¼°¸ßÎÂ¼Æ,Î´ÓëÆäËûÒÇÆ÷×éºÏ	213	¸Õ¹û(²¼)	10	Ò»°ãÃ³Ò×	4129	¸ö	680	Ç§¿Ë	260,955
202009	90251990	Î´ÁÐÃûÎÂ¶È¼Æ¼°¸ßÎÂ¼Æ,Î´ÓëÆäËûÒÇÆ÷×éºÏ	215	°£¼°	10	Ò»°ãÃ³Ò×	504545	¸ö	15275	Ç§¿Ë	2,801,253
202009	90251990	Î´ÁÐÃûÎÂ¶È¼Æ¼°¸ßÎÂ¼Æ,Î´ÓëÆäËûÒÇÆ÷×éºÏ	216	³àµÀ¼¸ÄÚÑÇ	10	Ò»°ãÃ³Ò×	200	¸ö	56	Ç§¿Ë	15,116
202009	90251990	Î´ÁÐÃûÎÂ¶È¼Æ¼°¸ßÎÂ¼Æ,Î´ÓëÆäËûÒÇÆ÷×éºÏ	217	°£Èû¶í±ÈÑÇ	10	Ò»°ãÃ³Ò×	4788	¸ö	632	Ç§¿Ë	354,347
202009	90251990	Î´ÁÐÃûÎÂ¶È¼Æ¼°¸ßÎÂ¼Æ,Î´ÓëÆäËûÒÇÆ÷×éºÏ	219	¸Ô±ÈÑÇ	10	Ò»°ãÃ³Ò×	150	¸ö	24	Ç§¿Ë	8,093
202009	90251990	Î´ÁÐÃûÎÂ¶È¼Æ¼°¸ßÎÂ¼Æ,Î´ÓëÆäËûÒÇÆ÷×éºÏ	220	¼ÓÄÉ	10	Ò»°ãÃ³Ò×	44955	¸ö	5972	Ç§¿Ë	2,630,107
202009	90251990	Î´ÁÐÃûÎÂ¶È¼Æ¼°¸ßÎÂ¼Æ,Î´ÓëÆäËûÒÇÆ÷×éºÏ	221	¼¸ÄÚÑÇ	10	Ò»°ãÃ³Ò×	50	¸ö	1	Ç§¿Ë	1,383
202009	90251990	Î´ÁÐÃûÎÂ¶È¼Æ¼°¸ßÎÂ¼Æ,Î´ÓëÆäËûÒÇÆ÷×éºÏ	223	¿ÆÌØµÏÍß	10	Ò»°ãÃ³Ò×	13	¸ö	52	Ç§¿Ë	3,818
202009	90251990	Î´ÁÐÃûÎÂ¶È¼Æ¼°¸ßÎÂ¼Æ,Î´ÓëÆäËûÒÇÆ÷×éºÏ	224	¿ÏÄáÑÇ	10	Ò»°ãÃ³Ò×	41120	¸ö	4333	Ç§¿Ë	814,288
202009	90251990	Î´ÁÐÃûÎÂ¶È¼Æ¼°¸ßÎÂ¼Æ,Î´ÓëÆäËûÒÇÆ÷×éºÏ	225	Àû±ÈÀïÑÇ	10	Ò»°ãÃ³Ò×	50006	¸ö	1626	Ç§¿Ë	512,628
202009	90251990	Î´ÁÐÃûÎÂ¶È¼Æ¼°¸ßÎÂ¼Æ,Î´ÓëÆäËûÒÇÆ÷×éºÏ	226	Àû±ÈÑÇ	10	Ò»°ãÃ³Ò×	10000	¸ö	1338	Ç§¿Ë	344,457
202009	90251990	Î´ÁÐÃûÎÂ¶È¼Æ¼°¸ßÎÂ¼Æ,Î´ÓëÆäËûÒÇÆ÷×éºÏ	227	Âí´ï¼ÓË¹¼Ó	10	Ò»°ãÃ³Ò×	200	¸ö	30	Ç§¿Ë	17,984
202009	90251990	Î´ÁÐÃûÎÂ¶È¼Æ¼°¸ßÎÂ¼Æ,Î´ÓëÆäËûÒÇÆ÷×éºÏ	228	ÂíÀ­Î¬	10	Ò»°ãÃ³Ò×	1000	¸ö	92	Ç§¿Ë	55,482
202009	90251990	Î´ÁÐÃûÎÂ¶È¼Æ¼°¸ßÎÂ¼Æ,Î´ÓëÆäËûÒÇÆ÷×éºÏ	229	ÂíÀï	10	Ò»°ãÃ³Ò×	15	¸ö	3	Ç§¿Ë	1,523
202009	90251990	Î´ÁÐÃûÎÂ¶È¼Æ¼°¸ßÎÂ¼Æ,Î´ÓëÆäËûÒÇÆ÷×éºÏ	229	ÂíÀï	12	ÆäËû¾èÔùÎï×Ê	300	¸ö	36	Ç§¿Ë	42,000
202009	90251990	Î´ÁÐÃûÎÂ¶È¼Æ¼°¸ßÎÂ¼Æ,Î´ÓëÆäËûÒÇÆ÷×éºÏ	231	Ã«ÀïÇóË¹	10	Ò»°ãÃ³Ò×	220	¸ö	26	Ç§¿Ë	3,995
202009	90251990	Î´ÁÐÃûÎÂ¶È¼Æ¼°¸ßÎÂ¼Æ,Î´ÓëÆäËûÒÇÆ÷×éºÏ	232	Ä¦Âå¸ç	10	Ò»°ãÃ³Ò×	64226	¸ö	4012	Ç§¿Ë	1,034,586
202009	90251990	Î´ÁÐÃûÎÂ¶È¼Æ¼°¸ßÎÂ¼Æ,Î´ÓëÆäËûÒÇÆ÷×éºÏ	232	Ä¦Âå¸ç	12	ÆäËû¾èÔùÎï×Ê	400	¸ö	48	Ç§¿Ë	56,000
202009	90251990	Î´ÁÐÃûÎÂ¶È¼Æ¼°¸ßÎÂ¼Æ,Î´ÓëÆäËûÒÇÆ÷×éºÏ	233	ÄªÉ£±È¿Ë	10	Ò»°ãÃ³Ò×	300	¸ö	39	Ç§¿Ë	11,509
202009	90251990	Î´ÁÐÃûÎÂ¶È¼Æ¼°¸ßÎÂ¼Æ,Î´ÓëÆäËûÒÇÆ÷×éºÏ	234	ÄÉÃ×±ÈÑÇ	10	Ò»°ãÃ³Ò×	16	¸ö	6	Ç§¿Ë	1,680
202009	90251990	Î´ÁÐÃûÎÂ¶È¼Æ¼°¸ßÎÂ¼Æ,Î´ÓëÆäËûÒÇÆ÷×éºÏ	235	ÄáÈÕ¶û	10	Ò»°ãÃ³Ò×	40	¸ö	7	Ç§¿Ë	4,060
202009	90251990	Î´ÁÐÃûÎÂ¶È¼Æ¼°¸ßÎÂ¼Æ,Î´ÓëÆäËûÒÇÆ÷×éºÏ	236	ÄáÈÕÀûÑÇ	10	Ò»°ãÃ³Ò×	14150	¸ö	2123	Ç§¿Ë	824,616
202009	90251990	Î´ÁÐÃûÎÂ¶È¼Æ¼°¸ßÎÂ¼Æ,Î´ÓëÆäËûÒÇÆ÷×éºÏ	237	ÁôÄáÍô	10	Ò»°ãÃ³Ò×	7	¸ö	0	Ç§¿Ë	101
202009	90251990	Î´ÁÐÃûÎÂ¶È¼Æ¼°¸ßÎÂ¼Æ,Î´ÓëÆäËûÒÇÆ÷×éºÏ	238	Â¬Íú´ï	10	Ò»°ãÃ³Ò×	1580	¸ö	199	Ç§¿Ë	82,074
202009	90251990	Î´ÁÐÃûÎÂ¶È¼Æ¼°¸ßÎÂ¼Æ,Î´ÓëÆäËûÒÇÆ÷×éºÏ	239	Ê¥¶àÃÀºÍÆÕÁÖÎ÷±È	10	Ò»°ãÃ³Ò×	2	¸ö	1	Ç§¿Ë	560
202009	90251990	Î´ÁÐÃûÎÂ¶È¼Æ¼°¸ßÎÂ¼Æ,Î´ÓëÆäËûÒÇÆ÷×éºÏ	240	ÈûÄÚ¼Ó¶û	10	Ò»°ãÃ³Ò×	3160	¸ö	114	Ç§¿Ë	40,969
202009	90251990	Î´ÁÐÃûÎÂ¶È¼Æ¼°¸ßÎÂ¼Æ,Î´ÓëÆäËûÒÇÆ÷×éºÏ	242	ÈûÀ­Àû°º	10	Ò»°ãÃ³Ò×	40	¸ö	9	Ç§¿Ë	9,797
202009	90251990	Î´ÁÐÃûÎÂ¶È¼Æ¼°¸ßÎÂ¼Æ,Î´ÓëÆäËûÒÇÆ÷×éºÏ	243	Ë÷ÂíÀï	10	Ò»°ãÃ³Ò×	264	¸ö	37	Ç§¿Ë	2,222
202009	90251990	Î´ÁÐÃûÎÂ¶È¼Æ¼°¸ßÎÂ¼Æ,Î´ÓëÆäËûÒÇÆ÷×éºÏ	244	ÄÏ·Ç	10	Ò»°ãÃ³Ò×	41980	¸ö	1460	Ç§¿Ë	500,131
202009	90251990	Î´ÁÐÃûÎÂ¶È¼Æ¼°¸ßÎÂ¼Æ,Î´ÓëÆäËûÒÇÆ÷×éºÏ	247	Ì¹É£ÄáÑÇ	10	Ò»°ãÃ³Ò×	8451	¸ö	376	Ç§¿Ë	96,318
202009	90251990	Î´ÁÐÃûÎÂ¶È¼Æ¼°¸ßÎÂ¼Æ,Î´ÓëÆäËûÒÇÆ÷×éºÏ	249	Í»ÄáË¹	10	Ò»°ãÃ³Ò×	6250	¸ö	1220	Ç§¿Ë	383,195
202009	90251990	Î´ÁÐÃûÎÂ¶È¼Æ¼°¸ßÎÂ¼Æ,Î´ÓëÆäËûÒÇÆ÷×éºÏ	250	ÎÚ¸É´ï	10	Ò»°ãÃ³Ò×	16030	¸ö	2438	Ç§¿Ë	922,845
202009	90251990	Î´ÁÐÃûÎÂ¶È¼Æ¼°¸ßÎÂ¼Æ,Î´ÓëÆäËûÒÇÆ÷×éºÏ	251	²¼»ùÄÉ·¨Ë÷	10	Ò»°ãÃ³Ò×	102	¸ö	16	Ç§¿Ë	6,242
202009	90251990	Î´ÁÐÃûÎÂ¶È¼Æ¼°¸ßÎÂ¼Æ,Î´ÓëÆäËûÒÇÆ÷×éºÏ	252	¸Õ¹û(½ð)	10	Ò»°ãÃ³Ò×	5746	¸ö	1026	Ç§¿Ë	316,561
202009	90251990	Î´ÁÐÃûÎÂ¶È¼Æ¼°¸ßÎÂ¼Æ,Î´ÓëÆäËûÒÇÆ÷×éºÏ	253	ÔÞ±ÈÑÇ	10	Ò»°ãÃ³Ò×	1750	¸ö	167	Ç§¿Ë	47,712
202009	90251990	Î´ÁÐÃûÎÂ¶È¼Æ¼°¸ßÎÂ¼Æ,Î´ÓëÆäËûÒÇÆ÷×éºÏ	254	½ò°Í²¼Î¤	10	Ò»°ãÃ³Ò×	2784	¸ö	468	Ç§¿Ë	188,416
202009	90251990	Î´ÁÐÃûÎÂ¶È¼Æ¼°¸ßÎÂ¼Æ,Î´ÓëÆäËûÒÇÆ÷×éºÏ	254	½ò°Í²¼Î¤	12	ÆäËû¾èÔùÎï×Ê	100	¸ö	15	Ç§¿Ë	15,000
202009	90251990	Î´ÁÐÃûÎÂ¶È¼Æ¼°¸ßÎÂ¼Æ,Î´ÓëÆäËûÒÇÆ÷×éºÏ	301	±ÈÀûÊ±	10	Ò»°ãÃ³Ò×	264096	¸ö	28396	Ç§¿Ë	12,956,121
202009	90251990	Î´ÁÐÃûÎÂ¶È¼Æ¼°¸ßÎÂ¼Æ,Î´ÓëÆäËûÒÇÆ÷×éºÏ	302	µ¤Âó	10	Ò»°ãÃ³Ò×	121550	¸ö	6697	Ç§¿Ë	1,545,930
202009	90251990	Î´ÁÐÃûÎÂ¶È¼Æ¼°¸ßÎÂ¼Æ,Î´ÓëÆäËûÒÇÆ÷×éºÏ	303	Ó¢¹ú	10	Ò»°ãÃ³Ò×	1249340	¸ö	93004	Ç§¿Ë	37,199,387
202009	90251990	Î´ÁÐÃûÎÂ¶È¼Æ¼°¸ßÎÂ¼Æ,Î´ÓëÆäËûÒÇÆ÷×éºÏ	304	µÂ¹ú	10	Ò»°ãÃ³Ò×	2239493	¸ö	129360	Ç§¿Ë	46,144,855
202009	90251990	Î´ÁÐÃûÎÂ¶È¼Æ¼°¸ßÎÂ¼Æ,Î´ÓëÆäËûÒÇÆ÷×éºÏ	305	·¨¹ú	10	Ò»°ãÃ³Ò×	673165	¸ö	62961	Ç§¿Ë	22,238,594
202009	90251990	Î´ÁÐÃûÎÂ¶È¼Æ¼°¸ßÎÂ¼Æ,Î´ÓëÆäËûÒÇÆ÷×éºÏ	306	°®¶ûÀ¼	10	Ò»°ãÃ³Ò×	15462	¸ö	1424	Ç§¿Ë	1,076,524
202009	90251990	Î´ÁÐÃûÎÂ¶È¼Æ¼°¸ßÎÂ¼Æ,Î´ÓëÆäËûÒÇÆ÷×éºÏ	307	Òâ´óÀû	10	Ò»°ãÃ³Ò×	563554	¸ö	31033	Ç§¿Ë	12,877,014
202009	90251990	Î´ÁÐÃûÎÂ¶È¼Æ¼°¸ßÎÂ¼Æ,Î´ÓëÆäËûÒÇÆ÷×éºÏ	308	Â¬É­±¤	10	Ò»°ãÃ³Ò×	2761	¸ö	449	Ç§¿Ë	22,585
202009	90251990	Î´ÁÐÃûÎÂ¶È¼Æ¼°¸ßÎÂ¼Æ,Î´ÓëÆäËûÒÇÆ÷×éºÏ	309	ºÉÀ¼	10	Ò»°ãÃ³Ò×	674846	¸ö	49693	Ç§¿Ë	12,830,161
202009	90251990	Î´ÁÐÃûÎÂ¶È¼Æ¼°¸ßÎÂ¼Æ,Î´ÓëÆäËûÒÇÆ÷×éºÏ	310	Ï£À°	10	Ò»°ãÃ³Ò×	73457	¸ö	8561	Ç§¿Ë	2,560,188
202009	90251990	Î´ÁÐÃûÎÂ¶È¼Æ¼°¸ßÎÂ¼Æ,Î´ÓëÆäËûÒÇÆ÷×éºÏ	311	ÆÏÌÑÑÀ	10	Ò»°ãÃ³Ò×	24568	¸ö	2205	Ç§¿Ë	714,926
202009	90251990	Î´ÁÐÃûÎÂ¶È¼Æ¼°¸ßÎÂ¼Æ,Î´ÓëÆäËûÒÇÆ÷×éºÏ	312	Î÷°àÑÀ	10	Ò»°ãÃ³Ò×	610147	¸ö	49968	Ç§¿Ë	17,035,129
202009	90251990	Î´ÁÐÃûÎÂ¶È¼Æ¼°¸ßÎÂ¼Æ,Î´ÓëÆäËûÒÇÆ÷×éºÏ	313	°¢¶û°ÍÄáÑÇ	10	Ò»°ãÃ³Ò×	3000	¸ö	494	Ç§¿Ë	175,146
202009	90251990	Î´ÁÐÃûÎÂ¶È¼Æ¼°¸ßÎÂ¼Æ,Î´ÓëÆäËûÒÇÆ÷×éºÏ	315	°ÂµØÀû	10	Ò»°ãÃ³Ò×	39883	¸ö	9699	Ç§¿Ë	2,759,409
202009	90251990	Î´ÁÐÃûÎÂ¶È¼Æ¼°¸ßÎÂ¼Æ,Î´ÓëÆäËûÒÇÆ÷×éºÏ	316	±£¼ÓÀûÑÇ	10	Ò»°ãÃ³Ò×	21232	¸ö	1523	Ç§¿Ë	396,660
202009	90251990	Î´ÁÐÃûÎÂ¶È¼Æ¼°¸ßÎÂ¼Æ,Î´ÓëÆäËûÒÇÆ÷×éºÏ	318	·ÒÀ¼	10	Ò»°ãÃ³Ò×	61195	¸ö	5499	Ç§¿Ë	692,753
202009	90251990	Î´ÁÐÃûÎÂ¶È¼Æ¼°¸ßÎÂ¼Æ,Î´ÓëÆäËûÒÇÆ÷×éºÏ	320	Ö±²¼ÂÞÍÓ	10	Ò»°ãÃ³Ò×	100	¸ö	20	Ç§¿Ë	10,375
202009	90251990	Î´ÁÐÃûÎÂ¶È¼Æ¼°¸ßÎÂ¼Æ,Î´ÓëÆäËûÒÇÆ÷×éºÏ	321	ÐÙÑÀÀû	10	Ò»°ãÃ³Ò×	143805	¸ö	10720	Ç§¿Ë	4,230,184
202009	90251990	Î´ÁÐÃûÎÂ¶È¼Æ¼°¸ßÎÂ¼Æ,Î´ÓëÆäËûÒÇÆ÷×éºÏ	322	±ùµº	10	Ò»°ãÃ³Ò×	100	¸ö	3	Ç§¿Ë	6,767
202009	90251990	Î´ÁÐÃûÎÂ¶È¼Æ¼°¸ßÎÂ¼Æ,Î´ÓëÆäËûÒÇÆ÷×éºÏ	324	Âí¶úËû	10	Ò»°ãÃ³Ò×	1700	¸ö	100	Ç§¿Ë	81,106
202009	90251990	Î´ÁÐÃûÎÂ¶È¼Æ¼°¸ßÎÂ¼Æ,Î´ÓëÆäËûÒÇÆ÷×éºÏ	326	Å²Íþ	10	Ò»°ãÃ³Ò×	1806	¸ö	239	Ç§¿Ë	43,949
202009	90251990	Î´ÁÐÃûÎÂ¶È¼Æ¼°¸ßÎÂ¼Æ,Î´ÓëÆäËûÒÇÆ÷×éºÏ	327	²¨À¼	10	Ò»°ãÃ³Ò×	803330	¸ö	45047	Ç§¿Ë	14,853,854
202009	90251990	Î´ÁÐÃûÎÂ¶È¼Æ¼°¸ßÎÂ¼Æ,Î´ÓëÆäËûÒÇÆ÷×éºÏ	328	ÂÞÂíÄáÑÇ	10	Ò»°ãÃ³Ò×	70797	¸ö	3890	Ç§¿Ë	973,447
202009	90251990	Î´ÁÐÃûÎÂ¶È¼Æ¼°¸ßÎÂ¼Æ,Î´ÓëÆäËûÒÇÆ÷×éºÏ	330	Èðµä	10	Ò»°ãÃ³Ò×	80159	¸ö	6565	Ç§¿Ë	1,661,844
202009	90251990	Î´ÁÐÃûÎÂ¶È¼Æ¼°¸ßÎÂ¼Æ,Î´ÓëÆäËûÒÇÆ÷×éºÏ	331	ÈðÊ¿	10	Ò»°ãÃ³Ò×	9765	¸ö	687	Ç§¿Ë	324,470
202009	90251990	Î´ÁÐÃûÎÂ¶È¼Æ¼°¸ßÎÂ¼Æ,Î´ÓëÆäËûÒÇÆ÷×éºÏ	334	°®É³ÄáÑÇ	10	Ò»°ãÃ³Ò×	66184	¸ö	11144	Ç§¿Ë	2,931,549
202009	90251990	Î´ÁÐÃûÎÂ¶È¼Æ¼°¸ßÎÂ¼Æ,Î´ÓëÆäËûÒÇÆ÷×éºÏ	335	À­ÍÑÎ¬ÑÇ	10	Ò»°ãÃ³Ò×	181	¸ö	46	Ç§¿Ë	45,237
202009	90251990	Î´ÁÐÃûÎÂ¶È¼Æ¼°¸ßÎÂ¼Æ,Î´ÓëÆäËûÒÇÆ÷×éºÏ	336	Á¢ÌÕÍð	10	Ò»°ãÃ³Ò×	15055	¸ö	2148	Ç§¿Ë	687,080
202009	90251990	Î´ÁÐÃûÎÂ¶È¼Æ¼°¸ßÎÂ¼Æ,Î´ÓëÆäËûÒÇÆ÷×éºÏ	337	¸ñÂ³¼ªÑÇ	10	Ò»°ãÃ³Ò×	14240	¸ö	2041	Ç§¿Ë	522,108
202009	90251990	Î´ÁÐÃûÎÂ¶È¼Æ¼°¸ßÎÂ¼Æ,Î´ÓëÆäËûÒÇÆ÷×éºÏ	338	ÑÇÃÀÄáÑÇ	10	Ò»°ãÃ³Ò×	110	¸ö	10	Ç§¿Ë	11,172
202009	90251990	Î´ÁÐÃûÎÂ¶È¼Æ¼°¸ßÎÂ¼Æ,Î´ÓëÆäËûÒÇÆ÷×éºÏ	339	°¢Èû°Ý½®	10	Ò»°ãÃ³Ò×	8918	¸ö	1113	Ç§¿Ë	423,437
202009	90251990	Î´ÁÐÃûÎÂ¶È¼Æ¼°¸ßÎÂ¼Æ,Î´ÓëÆäËûÒÇÆ÷×éºÏ	340	°×¶íÂÞË¹	10	Ò»°ãÃ³Ò×	10650	¸ö	991	Ç§¿Ë	240,313
202009	90251990	Î´ÁÐÃûÎÂ¶È¼Æ¼°¸ßÎÂ¼Æ,Î´ÓëÆäËûÒÇÆ÷×éºÏ	343	Ä¦¶û¶àÍß	10	Ò»°ãÃ³Ò×	3511	¸ö	706	Ç§¿Ë	220,435
202009	90251990	Î´ÁÐÃûÎÂ¶È¼Æ¼°¸ßÎÂ¼Æ,Î´ÓëÆäËûÒÇÆ÷×éºÏ	344	¶íÂÞË¹Áª°î	10	Ò»°ãÃ³Ò×	729063	¸ö	42058	Ç§¿Ë	9,968,976
202009	90251990	Î´ÁÐÃûÎÂ¶È¼Æ¼°¸ßÎÂ¼Æ,Î´ÓëÆäËûÒÇÆ÷×éºÏ	347	ÎÚ¿ËÀ¼	10	Ò»°ãÃ³Ò×	133121	¸ö	12823	Ç§¿Ë	3,705,612
202009	90251990	Î´ÁÐÃûÎÂ¶È¼Æ¼°¸ßÎÂ¼Æ,Î´ÓëÆäËûÒÇÆ÷×éºÏ	350	Ë¹ÂåÎÄÄáÑÇ	10	Ò»°ãÃ³Ò×	22580	¸ö	992	Ç§¿Ë	370,186
202009	90251990	Î´ÁÐÃûÎÂ¶È¼Æ¼°¸ßÎÂ¼Æ,Î´ÓëÆäËûÒÇÆ÷×éºÏ	351	¿ËÂÞµØÑÇ	10	Ò»°ãÃ³Ò×	26021	¸ö	2232	Ç§¿Ë	745,812
202009	90251990	Î´ÁÐÃûÎÂ¶È¼Æ¼°¸ßÎÂ¼Æ,Î´ÓëÆäËûÒÇÆ÷×éºÏ	352	½Ý¿Ë	10	Ò»°ãÃ³Ò×	98462	¸ö	10380	Ç§¿Ë	2,783,917
202009	90251990	Î´ÁÐÃûÎÂ¶È¼Æ¼°¸ßÎÂ¼Æ,Î´ÓëÆäËûÒÇÆ÷×éºÏ	353	Ë¹Âå·¥¿Ë	10	Ò»°ãÃ³Ò×	10250	¸ö	33	Ç§¿Ë	20,528
202009	90251990	Î´ÁÐÃûÎÂ¶È¼Æ¼°¸ßÎÂ¼Æ,Î´ÓëÆäËûÒÇÆ÷×éºÏ	354	±±ÂíÆä¶Ù¹²ºÍ¹ú	10	Ò»°ãÃ³Ò×	63500	¸ö	585	Ç§¿Ë	206,030
202009	90251990	Î´ÁÐÃûÎÂ¶È¼Æ¼°¸ßÎÂ¼Æ,Î´ÓëÆäËûÒÇÆ÷×éºÏ	355	²¨ºÚ	10	Ò»°ãÃ³Ò×	3000	¸ö	81	Ç§¿Ë	25,823
202009	90251990	Î´ÁÐÃûÎÂ¶È¼Æ¼°¸ßÎÂ¼Æ,Î´ÓëÆäËûÒÇÆ÷×éºÏ	358	Èû¶ûÎ¬ÑÇ	10	Ò»°ãÃ³Ò×	25320	¸ö	2457	Ç§¿Ë	1,349,574
202009	90251990	Î´ÁÐÃûÎÂ¶È¼Æ¼°¸ßÎÂ¼Æ,Î´ÓëÆäËûÒÇÆ÷×éºÏ	359	ºÚÉ½	10	Ò»°ãÃ³Ò×	300	¸ö	60	Ç§¿Ë	18,675
202009	90251990	Î´ÁÐÃûÎÂ¶È¼Æ¼°¸ßÎÂ¼Æ,Î´ÓëÆäËûÒÇÆ÷×éºÏ	401	°²Ìá¹ÏºÍ°Í²¼´ï	10	Ò»°ãÃ³Ò×	80	¸ö	12	Ç§¿Ë	14,836
202009	90251990	Î´ÁÐÃûÎÂ¶È¼Æ¼°¸ßÎÂ¼Æ,Î´ÓëÆäËûÒÇÆ÷×éºÏ	402	°¢¸ùÍ¢	10	Ò»°ãÃ³Ò×	109131	¸ö	7885	Ç§¿Ë	3,385,663
202009	90251990	Î´ÁÐÃûÎÂ¶È¼Æ¼°¸ßÎÂ¼Æ,Î´ÓëÆäËûÒÇÆ÷×éºÏ	405	°Í°Í¶àË¹	10	Ò»°ãÃ³Ò×	405	¸ö	82	Ç§¿Ë	17,674
202009	90251990	Î´ÁÐÃûÎÂ¶È¼Æ¼°¸ßÎÂ¼Æ,Î´ÓëÆäËûÒÇÆ÷×éºÏ	406	²®Àû×È	10	Ò»°ãÃ³Ò×	500	¸ö	79	Ç§¿Ë	23,130
202009	90251990	Î´ÁÐÃûÎÂ¶È¼Æ¼°¸ßÎÂ¼Æ,Î´ÓëÆäËûÒÇÆ÷×éºÏ	408	¶àÃñ×å²£ÀûÎ¬ÑÇ¹ú	10	Ò»°ãÃ³Ò×	332	¸ö	70	Ç§¿Ë	29,648
202009	90251990	Î´ÁÐÃûÎÂ¶È¼Æ¼°¸ßÎÂ¼Æ,Î´ÓëÆäËûÒÇÆ÷×éºÏ	408	¶àÃñ×å²£ÀûÎ¬ÑÇ¹ú	12	ÆäËû¾èÔùÎï×Ê	300	¸ö	36	Ç§¿Ë	42,000
202009	90251990	Î´ÁÐÃûÎÂ¶È¼Æ¼°¸ßÎÂ¼Æ,Î´ÓëÆäËûÒÇÆ÷×éºÏ	410	°ÍÎ÷	10	Ò»°ãÃ³Ò×	807491	¸ö	36843	Ç§¿Ë	7,364,075
202009	90251990	Î´ÁÐÃûÎÂ¶È¼Æ¼°¸ßÎÂ¼Æ,Î´ÓëÆäËûÒÇÆ÷×éºÏ	412	ÖÇÀû	10	Ò»°ãÃ³Ò×	125260	¸ö	7437	Ç§¿Ë	1,853,905
202009	90251990	Î´ÁÐÃûÎÂ¶È¼Æ¼°¸ßÎÂ¼Æ,Î´ÓëÆäËûÒÇÆ÷×éºÏ	413	¸çÂ×±ÈÑÇ	10	Ò»°ãÃ³Ò×	494683	¸ö	16956	Ç§¿Ë	3,008,682
202009	90251990	Î´ÁÐÃûÎÂ¶È¼Æ¼°¸ßÎÂ¼Æ,Î´ÓëÆäËûÒÇÆ÷×éºÏ	414	¶àÃ×Äá¿Ë	10	Ò»°ãÃ³Ò×	120	¸ö	10	Ç§¿Ë	41,127
202009	90251990	Î´ÁÐÃûÎÂ¶È¼Æ¼°¸ßÎÂ¼Æ,Î´ÓëÆäËûÒÇÆ÷×éºÏ	415	¸çË¹´ïÀè¼Ó	10	Ò»°ãÃ³Ò×	354	¸ö	52	Ç§¿Ë	36,239
202009	90251990	Î´ÁÐÃûÎÂ¶È¼Æ¼°¸ßÎÂ¼Æ,Î´ÓëÆäËûÒÇÆ÷×éºÏ	416	¹Å°Í	10	Ò»°ãÃ³Ò×	266	¸ö	64	Ç§¿Ë	45,469
202009	90251990	Î´ÁÐÃûÎÂ¶È¼Æ¼°¸ßÎÂ¼Æ,Î´ÓëÆäËûÒÇÆ÷×éºÏ	418	¶àÃ×Äá¼Ó¹²ºÍ¹ú	10	Ò»°ãÃ³Ò×	7500	¸ö	228	Ç§¿Ë	46,688
202009	90251990	Î´ÁÐÃûÎÂ¶È¼Æ¼°¸ßÎÂ¼Æ,Î´ÓëÆäËûÒÇÆ÷×éºÏ	419	¶ò¹Ï¶à¶û	10	Ò»°ãÃ³Ò×	52488	¸ö	5099	Ç§¿Ë	1,173,167
202009	90251990	Î´ÁÐÃûÎÂ¶È¼Æ¼°¸ßÎÂ¼Æ,Î´ÓëÆäËûÒÇÆ÷×éºÏ	422	¹ÏµÂÂÞÆÕ	10	Ò»°ãÃ³Ò×	1100	¸ö	200	Ç§¿Ë	38,042
202009	90251990	Î´ÁÐÃûÎÂ¶È¼Æ¼°¸ßÎÂ¼Æ,Î´ÓëÆäËûÒÇÆ÷×éºÏ	423	Î£µØÂíÀ­	10	Ò»°ãÃ³Ò×	16500	¸ö	1295	Ç§¿Ë	1,110,504
202009	90251990	Î´ÁÐÃûÎÂ¶È¼Æ¼°¸ßÎÂ¼Æ,Î´ÓëÆäËûÒÇÆ÷×éºÏ	424	¹çÑÇÄÇ	10	Ò»°ãÃ³Ò×	5006	¸ö	390	Ç§¿Ë	95,830
202009	90251990	Î´ÁÐÃûÎÂ¶È¼Æ¼°¸ßÎÂ¼Æ,Î´ÓëÆäËûÒÇÆ÷×éºÏ	426	ºé¶¼À­Ë¹	10	Ò»°ãÃ³Ò×	210	¸ö	6	Ç§¿Ë	14,560
202009	90251990	Î´ÁÐÃûÎÂ¶È¼Æ¼°¸ßÎÂ¼Æ,Î´ÓëÆäËûÒÇÆ÷×éºÏ	427	ÑÀÂò¼Ó	10	Ò»°ãÃ³Ò×	7040	¸ö	450	Ç§¿Ë	78,058
202009	90251990	Î´ÁÐÃûÎÂ¶È¼Æ¼°¸ßÎÂ¼Æ,Î´ÓëÆäËûÒÇÆ÷×éºÏ	429	Ä«Î÷¸ç	10	Ò»°ãÃ³Ò×	534298	¸ö	24608	Ç§¿Ë	4,589,819
202009	90251990	Î´ÁÐÃûÎÂ¶È¼Æ¼°¸ßÎÂ¼Æ,Î´ÓëÆäËûÒÇÆ÷×éºÏ	429	Ä«Î÷¸ç	12	ÆäËû¾èÔùÎï×Ê	200	¸ö	25	Ç§¿Ë	68,770
202009	90251990	Î´ÁÐÃûÎÂ¶È¼Æ¼°¸ßÎÂ¼Æ,Î´ÓëÆäËûÒÇÆ÷×éºÏ	431	Äá¼ÓÀ­¹Ï	10	Ò»°ãÃ³Ò×	5001	¸ö	147	Ç§¿Ë	27,008
202009	90251990	Î´ÁÐÃûÎÂ¶È¼Æ¼°¸ßÎÂ¼Æ,Î´ÓëÆäËûÒÇÆ÷×éºÏ	432	°ÍÄÃÂí	10	Ò»°ãÃ³Ò×	25390	¸ö	978	Ç§¿Ë	128,232
202009	90251990	Î´ÁÐÃûÎÂ¶È¼Æ¼°¸ßÎÂ¼Æ,Î´ÓëÆäËûÒÇÆ÷×éºÏ	433	°ÍÀ­¹ç	10	Ò»°ãÃ³Ò×	1300	¸ö	111	Ç§¿Ë	48,695
202009	90251990	Î´ÁÐÃûÎÂ¶È¼Æ¼°¸ßÎÂ¼Æ,Î´ÓëÆäËûÒÇÆ÷×éºÏ	434	ÃØÂ³	10	Ò»°ãÃ³Ò×	16023	¸ö	2109	Ç§¿Ë	567,281
202009	90251990	Î´ÁÐÃûÎÂ¶È¼Æ¼°¸ßÎÂ¼Æ,Î´ÓëÆäËûÒÇÆ÷×éºÏ	435	²¨¶àÀè¸÷	10	Ò»°ãÃ³Ò×	14	¸ö	0	Ç§¿Ë	2,309
202009	90251990	Î´ÁÐÃûÎÂ¶È¼Æ¼°¸ßÎÂ¼Æ,Î´ÓëÆäËûÒÇÆ÷×éºÏ	437	Ê¥Â¬Î÷ÑÇ	10	Ò»°ãÃ³Ò×	480	¸ö	60	Ç§¿Ë	36,969
202009	90251990	Î´ÁÐÃûÎÂ¶È¼Æ¼°¸ßÎÂ¼Æ,Î´ÓëÆäËûÒÇÆ÷×éºÏ	440	Èø¶ûÍß¶à	10	Ò»°ãÃ³Ò×	6140	¸ö	288	Ç§¿Ë	165,990
202009	90251990	Î´ÁÐÃûÎÂ¶È¼Æ¼°¸ßÎÂ¼Æ,Î´ÓëÆäËûÒÇÆ÷×éºÏ	441	ËÕÀïÄÏ	10	Ò»°ãÃ³Ò×	110	¸ö	26	Ç§¿Ë	9,130
202009	90251990	Î´ÁÐÃûÎÂ¶È¼Æ¼°¸ßÎÂ¼Æ,Î´ÓëÆäËûÒÇÆ÷×éºÏ	442	ÌØÁ¢Äá´ïºÍ¶à°Í¸ç	10	Ò»°ãÃ³Ò×	140	¸ö	32	Ç§¿Ë	12,540
202009	90251990	Î´ÁÐÃûÎÂ¶È¼Æ¼°¸ßÎÂ¼Æ,Î´ÓëÆäËûÒÇÆ÷×éºÏ	444	ÎÚÀ­¹ç	10	Ò»°ãÃ³Ò×	58594	¸ö	2356	Ç§¿Ë	446,444
202009	90251990	Î´ÁÐÃûÎÂ¶È¼Æ¼°¸ßÎÂ¼Æ,Î´ÓëÆäËûÒÇÆ÷×éºÏ	445	Î¯ÄÚÈðÀ­	10	Ò»°ãÃ³Ò×	1480	¸ö	231	Ç§¿Ë	81,826
202009	90251990	Î´ÁÐÃûÎÂ¶È¼Æ¼°¸ßÎÂ¼Æ,Î´ÓëÆäËûÒÇÆ÷×éºÏ	447	Ê¥Æä´ÄºÍÄáÎ¬Ë¹	10	Ò»°ãÃ³Ò×	2	¸ö	0	Ç§¿Ë	26
202009	90251990	Î´ÁÐÃûÎÂ¶È¼Æ¼°¸ßÎÂ¼Æ,Î´ÓëÆäËûÒÇÆ÷×éºÏ	501	¼ÓÄÃ´ó	10	Ò»°ãÃ³Ò×	672851	¸ö	64842	Ç§¿Ë	19,028,132
202009	90251990	Î´ÁÐÃûÎÂ¶È¼Æ¼°¸ßÎÂ¼Æ,Î´ÓëÆäËûÒÇÆ÷×éºÏ	502	ÃÀ¹ú	10	Ò»°ãÃ³Ò×	20544237	¸ö	1217776	Ç§¿Ë	384,301,506
202009	90251990	Î´ÁÐÃûÎÂ¶È¼Æ¼°¸ßÎÂ¼Æ,Î´ÓëÆäËûÒÇÆ÷×éºÏ	601	°Ä´óÀûÑÇ	10	Ò»°ãÃ³Ò×	416254	¸ö	34437	Ç§¿Ë	11,027,244
202009	90251990	Î´ÁÐÃûÎÂ¶È¼Æ¼°¸ßÎÂ¼Æ,Î´ÓëÆäËûÒÇÆ÷×éºÏ	603	ì³¼Ã	12	ÆäËû¾èÔùÎï×Ê	100	¸ö	15	Ç§¿Ë	15,000
202009	90251990	Î´ÁÐÃûÎÂ¶È¼Æ¼°¸ßÎÂ¼Æ,Î´ÓëÆäËûÒÇÆ÷×éºÏ	608	ÍßÅ¬°¢Í¼	12	ÆäËû¾èÔùÎï×Ê	50	¸ö	8	Ç§¿Ë	7,500
202009	90251990	Î´ÁÐÃûÎÂ¶È¼Æ¼°¸ßÎÂ¼Æ,Î´ÓëÆäËûÒÇÆ÷×éºÏ	609	ÐÂÎ÷À¼	10	Ò»°ãÃ³Ò×	89815	¸ö	983	Ç§¿Ë	468,942
202009	90251990	Î´ÁÐÃûÎÂ¶È¼Æ¼°¸ßÎÂ¼Æ,Î´ÓëÆäËûÒÇÆ÷×éºÏ	611	°Í²¼ÑÇÐÂ¼¸ÄÚÑÇ	12	ÆäËû¾èÔùÎï×Ê	100	¸ö	15	Ç§¿Ë	15,000
202009	90251990	Î´ÁÐÃûÎÂ¶È¼Æ¼°¸ßÎÂ¼Æ,Î´ÓëÆäËûÒÇÆ÷×éºÏ	613	ËùÂÞÃÅÈºµº	12	ÆäËû¾èÔùÎï×Ê	50	¸ö	8	Ç§¿Ë	7,500
202009	90251990	Î´ÁÐÃûÎÂ¶È¼Æ¼°¸ßÎÂ¼Æ,Î´ÓëÆäËûÒÇÆ÷×éºÏ	614	ÌÀ¼Ó	12	ÆäËû¾èÔùÎï×Ê	50	¸ö	8	Ç§¿Ë	7,500
202009	90251990	Î´ÁÐÃûÎÂ¶È¼Æ¼°¸ßÎÂ¼Æ,Î´ÓëÆäËûÒÇÆ÷×éºÏ	617	ÈøÄ¦ÑÇ	12	ÆäËû¾èÔùÎï×Ê	50	¸ö	8	Ç§¿Ë	7,500
202009	90251990	Î´ÁÐÃûÎÂ¶È¼Æ¼°¸ßÎÂ¼Æ,Î´ÓëÆäËûÒÇÆ÷×éºÏ	618	»ùÀï°ÍË¹	12	ÆäËû¾èÔùÎï×Ê	50	¸ö	8	Ç§¿Ë	7,500
202009	90251990	Î´ÁÐÃûÎÂ¶È¼Æ¼°¸ßÎÂ¼Æ,Î´ÓëÆäËûÒÇÆ÷×éºÏ	620	ÃÜ¿ËÂÞÄáÎ÷ÑÇÁª°î	12	ÆäËû¾èÔùÎï×Ê	50	¸ö	8	Ç§¿Ë	7,500
202009	90251990	Î´ÁÐÃûÎÂ¶È¼Æ¼°¸ßÎÂ¼Æ,Î´ÓëÆäËûÒÇÆ÷×éºÏ	699	´óÑóÖÞÆäËû¹ú¼Ò(µØÇø)	10	Ò»°ãÃ³Ò×	480	¸ö	53	Ç§¿Ë	38,161
202010	90251990	Î´ÁÐÃûÎÂ¶È¼Æ¼°¸ßÎÂ¼Æ,Î´ÓëÆäËûÒÇÆ÷×éºÏ	101	°¢¸»º¹	10	Ò»°ãÃ³Ò×	840	¸ö	121	Ç§¿Ë	133,882
202010	90251990	Î´ÁÐÃûÎÂ¶È¼Æ¼°¸ßÎÂ¼Æ,Î´ÓëÆäËûÒÇÆ÷×éºÏ	102	°ÍÁÖ	10	Ò»°ãÃ³Ò×	2076	¸ö	176	Ç§¿Ë	62,250
202010	90251990	Î´ÁÐÃûÎÂ¶È¼Æ¼°¸ßÎÂ¼Æ,Î´ÓëÆäËûÒÇÆ÷×éºÏ	103	ÃÏ¼ÓÀ­¹ú	10	Ò»°ãÃ³Ò×	79077	¸ö	2952	Ç§¿Ë	473,415
202010	90251990	Î´ÁÐÃûÎÂ¶È¼Æ¼°¸ßÎÂ¼Æ,Î´ÓëÆäËûÒÇÆ÷×éºÏ	103	ÃÏ¼ÓÀ­¹ú	12	ÆäËû¾èÔùÎï×Ê	200	¸ö	26	Ç§¿Ë	38,000
202010	90251990	Î´ÁÐÃûÎÂ¶È¼Æ¼°¸ßÎÂ¼Æ,Î´ÓëÆäËûÒÇÆ÷×éºÏ	106	Ãåµé	10	Ò»°ãÃ³Ò×	12812	¸ö	1571	Ç§¿Ë	685,161
202010	90251990	Î´ÁÐÃûÎÂ¶È¼Æ¼°¸ßÎÂ¼Æ,Î´ÓëÆäËûÒÇÆ÷×éºÏ	106	Ãåµé	11	¹ú¼Ò¼ä¡¢¹ú¼Ê×éÖ¯ÎÞ³¥Ô®ÖúºÍÔùËÍµÄÎï×Ê	60	¸ö	10	Ç§¿Ë	5,600
202010	90251990	Î´ÁÐÃûÎÂ¶È¼Æ¼°¸ßÎÂ¼Æ,Î´ÓëÆäËûÒÇÆ÷×éºÏ	106	Ãåµé	12	ÆäËû¾èÔùÎï×Ê	10	¸ö	2	Ç§¿Ë	4,545
202010	90251990	Î´ÁÐÃûÎÂ¶È¼Æ¼°¸ßÎÂ¼Æ,Î´ÓëÆäËûÒÇÆ÷×éºÏ	107	¼íÆÒÕ¯	10	Ò»°ãÃ³Ò×	8412	¸ö	787	Ç§¿Ë	318,711
202010	90251990	Î´ÁÐÃûÎÂ¶È¼Æ¼°¸ßÎÂ¼Æ,Î´ÓëÆäËûÒÇÆ÷×éºÏ	108	ÈûÆÖÂ·Ë¹	10	Ò»°ãÃ³Ò×	1480	¸ö	205	Ç§¿Ë	100,805
202010	90251990	Î´ÁÐÃûÎÂ¶È¼Æ¼°¸ßÎÂ¼Æ,Î´ÓëÆäËûÒÇÆ÷×éºÏ	110	ÖÐ¹úÏã¸Û	10	Ò»°ãÃ³Ò×	1802426	¸ö	48641	Ç§¿Ë	19,211,150
202010	90251990	Î´ÁÐÃûÎÂ¶È¼Æ¼°¸ßÎÂ¼Æ,Î´ÓëÆäËûÒÇÆ÷×éºÏ	111	Ó¡¶È	10	Ò»°ãÃ³Ò×	2258856	¸ö	62887	Ç§¿Ë	11,182,521
202010	90251990	Î´ÁÐÃûÎÂ¶È¼Æ¼°¸ßÎÂ¼Æ,Î´ÓëÆäËûÒÇÆ÷×éºÏ	112	Ó¡¶ÈÄáÎ÷ÑÇ	10	Ò»°ãÃ³Ò×	1124608	¸ö	14612	Ç§¿Ë	5,331,227
202010	90251990	Î´ÁÐÃûÎÂ¶È¼Æ¼°¸ßÎÂ¼Æ,Î´ÓëÆäËûÒÇÆ÷×éºÏ	113	ÒÁÀÊ	10	Ò»°ãÃ³Ò×	121538	¸ö	8986	Ç§¿Ë	1,802,786
202010	90251990	Î´ÁÐÃûÎÂ¶È¼Æ¼°¸ßÎÂ¼Æ,Î´ÓëÆäËûÒÇÆ÷×éºÏ	114	ÒÁÀ­¿Ë	10	Ò»°ãÃ³Ò×	55163	¸ö	1768	Ç§¿Ë	459,791
202010	90251990	Î´ÁÐÃûÎÂ¶È¼Æ¼°¸ßÎÂ¼Æ,Î´ÓëÆäËûÒÇÆ÷×éºÏ	115	ÒÔÉ«ÁÐ	10	Ò»°ãÃ³Ò×	170387	¸ö	4605	Ç§¿Ë	1,643,842
202010	90251990	Î´ÁÐÃûÎÂ¶È¼Æ¼°¸ßÎÂ¼Æ,Î´ÓëÆäËûÒÇÆ÷×éºÏ	116	ÈÕ±¾	10	Ò»°ãÃ³Ò×	619396	¸ö	71384	Ç§¿Ë	29,578,210
202010	90251990	Î´ÁÐÃûÎÂ¶È¼Æ¼°¸ßÎÂ¼Æ,Î´ÓëÆäËûÒÇÆ÷×éºÏ	117	Ô¼µ©	10	Ò»°ãÃ³Ò×	6801	¸ö	800	Ç§¿Ë	416,579
202010	90251990	Î´ÁÐÃûÎÂ¶È¼Æ¼°¸ßÎÂ¼Æ,Î´ÓëÆäËûÒÇÆ÷×éºÏ	118	¿ÆÍþÌØ	10	Ò»°ãÃ³Ò×	14564	¸ö	1058	Ç§¿Ë	287,349
202010	90251990	Î´ÁÐÃûÎÂ¶È¼Æ¼°¸ßÎÂ¼Æ,Î´ÓëÆäËûÒÇÆ÷×éºÏ	120	Àè°ÍÄÛ	10	Ò»°ãÃ³Ò×	84320	¸ö	3563	Ç§¿Ë	1,133,993
202010	90251990	Î´ÁÐÃûÎÂ¶È¼Æ¼°¸ßÎÂ¼Æ,Î´ÓëÆäËûÒÇÆ÷×éºÏ	121	ÖÐ¹ú°ÄÃÅ	10	Ò»°ãÃ³Ò×	50	¸ö	0	Ç§¿Ë	1,570
202010	90251990	Î´ÁÐÃûÎÂ¶È¼Æ¼°¸ßÎÂ¼Æ,Î´ÓëÆäËûÒÇÆ÷×éºÏ	122	ÂíÀ´Î÷ÑÇ	10	Ò»°ãÃ³Ò×	143724	¸ö	3867	Ç§¿Ë	1,337,718
202010	90251990	Î´ÁÐÃûÎÂ¶È¼Æ¼°¸ßÎÂ¼Æ,Î´ÓëÆäËûÒÇÆ÷×éºÏ	123	Âí¶û´ú·ò	10	Ò»°ãÃ³Ò×	77	¸ö	11	Ç§¿Ë	6,490
202010	90251990	Î´ÁÐÃûÎÂ¶È¼Æ¼°¸ßÎÂ¼Æ,Î´ÓëÆäËûÒÇÆ÷×éºÏ	124	ÃÉ¹Å	10	Ò»°ãÃ³Ò×	1	¸ö	2	Ç§¿Ë	576
202010	90251990	Î´ÁÐÃûÎÂ¶È¼Æ¼°¸ßÎÂ¼Æ,Î´ÓëÆäËûÒÇÆ÷×éºÏ	125	Äá²´¶ûÁª°îÃñÖ÷¹²ºÍ¹ú	10	Ò»°ãÃ³Ò×	2688	¸ö	380	Ç§¿Ë	166,950
202010	90251990	Î´ÁÐÃûÎÂ¶È¼Æ¼°¸ßÎÂ¼Æ,Î´ÓëÆäËûÒÇÆ÷×éºÏ	126	°¢Âü	10	Ò»°ãÃ³Ò×	611	¸ö	102	Ç§¿Ë	59,540
202010	90251990	Î´ÁÐÃûÎÂ¶È¼Æ¼°¸ßÎÂ¼Æ,Î´ÓëÆäËûÒÇÆ÷×éºÏ	127	°Í»ùË¹Ì¹	10	Ò»°ãÃ³Ò×	60392	¸ö	4337	Ç§¿Ë	1,388,229
202010	90251990	Î´ÁÐÃûÎÂ¶È¼Æ¼°¸ßÎÂ¼Æ,Î´ÓëÆäËûÒÇÆ÷×éºÏ	127	°Í»ùË¹Ì¹	12	ÆäËû¾èÔùÎï×Ê	50	¸ö	10	Ç§¿Ë	7,825
202010	90251990	Î´ÁÐÃûÎÂ¶È¼Æ¼°¸ßÎÂ¼Æ,Î´ÓëÆäËûÒÇÆ÷×éºÏ	128	°ÍÀÕË¹Ì¹	10	Ò»°ãÃ³Ò×	12000	¸ö	380	Ç§¿Ë	53,717
202010	90251990	Î´ÁÐÃûÎÂ¶È¼Æ¼°¸ßÎÂ¼Æ,Î´ÓëÆäËûÒÇÆ÷×éºÏ	129	·ÆÂÉ±ö	10	Ò»°ãÃ³Ò×	384474	¸ö	10284	Ç§¿Ë	2,184,732
202010	90251990	Î´ÁÐÃûÎÂ¶È¼Æ¼°¸ßÎÂ¼Æ,Î´ÓëÆäËûÒÇÆ÷×éºÏ	129	·ÆÂÉ±ö	12	ÆäËû¾èÔùÎï×Ê	200	¸ö	29	Ç§¿Ë	38,000
202010	90251990	Î´ÁÐÃûÎÂ¶È¼Æ¼°¸ßÎÂ¼Æ,Î´ÓëÆäËûÒÇÆ÷×éºÏ	130	¿¨Ëþ¶û	10	Ò»°ãÃ³Ò×	1800	¸ö	183	Ç§¿Ë	3,600
202010	90251990	Î´ÁÐÃûÎÂ¶È¼Æ¼°¸ßÎÂ¼Æ,Î´ÓëÆäËûÒÇÆ÷×éºÏ	131	É³ÌØ°¢À­²®	10	Ò»°ãÃ³Ò×	275509	¸ö	6928	Ç§¿Ë	992,369
202010	90251990	Î´ÁÐÃûÎÂ¶È¼Æ¼°¸ßÎÂ¼Æ,Î´ÓëÆäËûÒÇÆ÷×éºÏ	132	ÐÂ¼ÓÆÂ	10	Ò»°ãÃ³Ò×	162745	¸ö	4345	Ç§¿Ë	1,688,077
202010	90251990	Î´ÁÐÃûÎÂ¶È¼Æ¼°¸ßÎÂ¼Æ,Î´ÓëÆäËûÒÇÆ÷×éºÏ	133	º«¹ú	10	Ò»°ãÃ³Ò×	781710	¸ö	22009	Ç§¿Ë	6,777,786
202010	90251990	Î´ÁÐÃûÎÂ¶È¼Æ¼°¸ßÎÂ¼Æ,Î´ÓëÆäËûÒÇÆ÷×éºÏ	134	Ë¹ÀïÀ¼¿¨	10	Ò»°ãÃ³Ò×	1015	¸ö	157	Ç§¿Ë	71,373
202010	90251990	Î´ÁÐÃûÎÂ¶È¼Æ¼°¸ßÎÂ¼Æ,Î´ÓëÆäËûÒÇÆ÷×éºÏ	135	ÐðÀûÑÇ	10	Ò»°ãÃ³Ò×	300	¸ö	65	Ç§¿Ë	14,525
202010	90251990	Î´ÁÐÃûÎÂ¶È¼Æ¼°¸ßÎÂ¼Æ,Î´ÓëÆäËûÒÇÆ÷×éºÏ	136	Ì©¹ú	10	Ò»°ãÃ³Ò×	1208917	¸ö	8364	Ç§¿Ë	4,242,846
202010	90251990	Î´ÁÐÃûÎÂ¶È¼Æ¼°¸ßÎÂ¼Æ,Î´ÓëÆäËûÒÇÆ÷×éºÏ	137	ÍÁ¶úÆä	10	Ò»°ãÃ³Ò×	700660	¸ö	62223	Ç§¿Ë	19,755,372
202010	90251990	Î´ÁÐÃûÎÂ¶È¼Æ¼°¸ßÎÂ¼Æ,Î´ÓëÆäËûÒÇÆ÷×éºÏ	138	°¢ÁªÇõ	10	Ò»°ãÃ³Ò×	55660	¸ö	5937	Ç§¿Ë	1,366,429
202010	90251990	Î´ÁÐÃûÎÂ¶È¼Æ¼°¸ßÎÂ¼Æ,Î´ÓëÆäËûÒÇÆ÷×éºÏ	139	Ò²ÃÅ	10	Ò»°ãÃ³Ò×	2748	¸ö	63	Ç§¿Ë	11,792
202010	90251990	Î´ÁÐÃûÎÂ¶È¼Æ¼°¸ßÎÂ¼Æ,Î´ÓëÆäËûÒÇÆ÷×éºÏ	141	Ô½ÄÏ	10	Ò»°ãÃ³Ò×	377190	¸ö	10470	Ç§¿Ë	3,860,049
202010	90251990	Î´ÁÐÃûÎÂ¶È¼Æ¼°¸ßÎÂ¼Æ,Î´ÓëÆäËûÒÇÆ÷×éºÏ	141	Ô½ÄÏ	12	ÆäËû¾èÔùÎï×Ê	200	¸ö	30	Ç§¿Ë	30,000
202010	90251990	Î´ÁÐÃûÎÂ¶È¼Æ¼°¸ßÎÂ¼Æ,Î´ÓëÆäËûÒÇÆ÷×éºÏ	143	ÖÐ¹úÌ¨Íå	10	Ò»°ãÃ³Ò×	54387	¸ö	2844	Ç§¿Ë	699,044
202010	90251990	Î´ÁÐÃûÎÂ¶È¼Æ¼°¸ßÎÂ¼Æ,Î´ÓëÆäËûÒÇÆ÷×éºÏ	144	¶«µÛãë	10	Ò»°ãÃ³Ò×	50	¸ö	5	Ç§¿Ë	3,898
202010	90251990	Î´ÁÐÃûÎÂ¶È¼Æ¼°¸ßÎÂ¼Æ,Î´ÓëÆäËûÒÇÆ÷×éºÏ	145	¹þÈø¿ËË¹Ì¹	10	Ò»°ãÃ³Ò×	195245	¸ö	6777	Ç§¿Ë	1,575,351
202010	90251990	Î´ÁÐÃûÎÂ¶È¼Æ¼°¸ßÎÂ¼Æ,Î´ÓëÆäËûÒÇÆ÷×éºÏ	146	¼ª¶û¼ªË¹Ë¹Ì¹	10	Ò»°ãÃ³Ò×	3089	¸ö	429	Ç§¿Ë	200,238
202010	90251990	Î´ÁÐÃûÎÂ¶È¼Æ¼°¸ßÎÂ¼Æ,Î´ÓëÆäËûÒÇÆ÷×éºÏ	147	Ëþ¼ª¿ËË¹Ì¹	10	Ò»°ãÃ³Ò×	2020	¸ö	292	Ç§¿Ë	92,083
202010	90251990	Î´ÁÐÃûÎÂ¶È¼Æ¼°¸ßÎÂ¼Æ,Î´ÓëÆäËûÒÇÆ÷×éºÏ	147	Ëþ¼ª¿ËË¹Ì¹	11	¹ú¼Ò¼ä¡¢¹ú¼Ê×éÖ¯ÎÞ³¥Ô®ÖúºÍÔùËÍµÄÎï×Ê	152	¸ö	22	Ç§¿Ë	13,500
202010	90251990	Î´ÁÐÃûÎÂ¶È¼Æ¼°¸ßÎÂ¼Æ,Î´ÓëÆäËûÒÇÆ÷×éºÏ	148	ÍÁ¿âÂüË¹Ì¹	10	Ò»°ãÃ³Ò×	3000	¸ö	80	Ç§¿Ë	10,375
202010	90251990	Î´ÁÐÃûÎÂ¶È¼Æ¼°¸ßÎÂ¼Æ,Î´ÓëÆäËûÒÇÆ÷×éºÏ	149	ÎÚ×È±ð¿ËË¹Ì¹	10	Ò»°ãÃ³Ò×	180193	¸ö	9743	Ç§¿Ë	1,028,230
202010	90251990	Î´ÁÐÃûÎÂ¶È¼Æ¼°¸ßÎÂ¼Æ,Î´ÓëÆäËûÒÇÆ÷×éºÏ	201	°¢¶û¼°ÀûÑÇ	10	Ò»°ãÃ³Ò×	8770	¸ö	1325	Ç§¿Ë	401,589
202010	90251990	Î´ÁÐÃûÎÂ¶È¼Æ¼°¸ßÎÂ¼Æ,Î´ÓëÆäËûÒÇÆ÷×éºÏ	202	°²¸çÀ­	10	Ò»°ãÃ³Ò×	4800	¸ö	136	Ç§¿Ë	30,118
202010	90251990	Î´ÁÐÃûÎÂ¶È¼Æ¼°¸ßÎÂ¼Æ,Î´ÓëÆäËûÒÇÆ÷×éºÏ	203	±´Äþ	10	Ò»°ãÃ³Ò×	20	¸ö	3	Ç§¿Ë	277
202010	90251990	Î´ÁÐÃûÎÂ¶È¼Æ¼°¸ßÎÂ¼Æ,Î´ÓëÆäËûÒÇÆ÷×éºÏ	206	¿¦ÂóÂ¡	10	Ò»°ãÃ³Ò×	660	¸ö	138	Ç§¿Ë	68,604
202010	90251990	Î´ÁÐÃûÎÂ¶È¼Æ¼°¸ßÎÂ¼Æ,Î´ÓëÆäËûÒÇÆ÷×éºÏ	211	Õ§µÃ	10	Ò»°ãÃ³Ò×	671	¸ö	39	Ç§¿Ë	13,530
202010	90251990	Î´ÁÐÃûÎÂ¶È¼Æ¼°¸ßÎÂ¼Æ,Î´ÓëÆäËûÒÇÆ÷×éºÏ	213	¸Õ¹û(²¼)	10	Ò»°ãÃ³Ò×	600	¸ö	60	Ç§¿Ë	33,666
202010	90251990	Î´ÁÐÃûÎÂ¶È¼Æ¼°¸ßÎÂ¼Æ,Î´ÓëÆäËûÒÇÆ÷×éºÏ	215	°£¼°	10	Ò»°ãÃ³Ò×	333471	¸ö	24018	Ç§¿Ë	3,963,050
202010	90251990	Î´ÁÐÃûÎÂ¶È¼Æ¼°¸ßÎÂ¼Æ,Î´ÓëÆäËûÒÇÆ÷×éºÏ	215	°£¼°	12	ÆäËû¾èÔùÎï×Ê	350	¸ö	53	Ç§¿Ë	52,500
202010	90251990	Î´ÁÐÃûÎÂ¶È¼Æ¼°¸ßÎÂ¼Æ,Î´ÓëÆäËûÒÇÆ÷×éºÏ	216	³àµÀ¼¸ÄÚÑÇ	10	Ò»°ãÃ³Ò×	910	¸ö	235	Ç§¿Ë	29,065
202010	90251990	Î´ÁÐÃûÎÂ¶È¼Æ¼°¸ßÎÂ¼Æ,Î´ÓëÆäËûÒÇÆ÷×éºÏ	217	°£Èû¶í±ÈÑÇ	10	Ò»°ãÃ³Ò×	13432	¸ö	1646	Ç§¿Ë	962,705
202010	90251990	Î´ÁÐÃûÎÂ¶È¼Æ¼°¸ßÎÂ¼Æ,Î´ÓëÆäËûÒÇÆ÷×éºÏ	220	¼ÓÄÉ	10	Ò»°ãÃ³Ò×	6121	¸ö	820	Ç§¿Ë	241,940
202010	90251990	Î´ÁÐÃûÎÂ¶È¼Æ¼°¸ßÎÂ¼Æ,Î´ÓëÆäËûÒÇÆ÷×éºÏ	221	¼¸ÄÚÑÇ	10	Ò»°ãÃ³Ò×	5024	¸ö	334	Ç§¿Ë	124,013
202010	90251990	Î´ÁÐÃûÎÂ¶È¼Æ¼°¸ßÎÂ¼Æ,Î´ÓëÆäËûÒÇÆ÷×éºÏ	223	¿ÆÌØµÏÍß	10	Ò»°ãÃ³Ò×	100	¸ö	14	Ç§¿Ë	3,458
202010	90251990	Î´ÁÐÃûÎÂ¶È¼Æ¼°¸ßÎÂ¼Æ,Î´ÓëÆäËûÒÇÆ÷×éºÏ	224	¿ÏÄáÑÇ	10	Ò»°ãÃ³Ò×	22311	¸ö	1456	Ç§¿Ë	670,528
202010	90251990	Î´ÁÐÃûÎÂ¶È¼Æ¼°¸ßÎÂ¼Æ,Î´ÓëÆäËûÒÇÆ÷×éºÏ	225	Àû±ÈÀïÑÇ	10	Ò»°ãÃ³Ò×	3	¸ö	3	Ç§¿Ë	900
202010	90251990	Î´ÁÐÃûÎÂ¶È¼Æ¼°¸ßÎÂ¼Æ,Î´ÓëÆäËûÒÇÆ÷×éºÏ	226	Àû±ÈÑÇ	10	Ò»°ãÃ³Ò×	2500	¸ö	396	Ç§¿Ë	141,641
202010	90251990	Î´ÁÐÃûÎÂ¶È¼Æ¼°¸ßÎÂ¼Æ,Î´ÓëÆäËûÒÇÆ÷×éºÏ	228	ÂíÀ­Î¬	10	Ò»°ãÃ³Ò×	355	¸ö	56	Ç§¿Ë	13,586
202010	90251990	Î´ÁÐÃûÎÂ¶È¼Æ¼°¸ßÎÂ¼Æ,Î´ÓëÆäËûÒÇÆ÷×éºÏ	230	Ã«ÀïËþÄáÑÇ	10	Ò»°ãÃ³Ò×	240	¸ö	30	Ç§¿Ë	10,848
202010	90251990	Î´ÁÐÃûÎÂ¶È¼Æ¼°¸ßÎÂ¼Æ,Î´ÓëÆäËûÒÇÆ÷×éºÏ	231	Ã«ÀïÇóË¹	10	Ò»°ãÃ³Ò×	500	¸ö	19	Ç§¿Ë	3,327
202010	90251990	Î´ÁÐÃûÎÂ¶È¼Æ¼°¸ßÎÂ¼Æ,Î´ÓëÆäËûÒÇÆ÷×éºÏ	232	Ä¦Âå¸ç	10	Ò»°ãÃ³Ò×	344822	¸ö	12201	Ç§¿Ë	2,210,755
202010	90251990	Î´ÁÐÃûÎÂ¶È¼Æ¼°¸ßÎÂ¼Æ,Î´ÓëÆäËûÒÇÆ÷×éºÏ	233	ÄªÉ£±È¿Ë	10	Ò»°ãÃ³Ò×	42	¸ö	5	Ç§¿Ë	4,793
202010	90251990	Î´ÁÐÃûÎÂ¶È¼Æ¼°¸ßÎÂ¼Æ,Î´ÓëÆäËûÒÇÆ÷×éºÏ	234	ÄÉÃ×±ÈÑÇ	10	Ò»°ãÃ³Ò×	1049	¸ö	194	Ç§¿Ë	29,414
202010	90251990	Î´ÁÐÃûÎÂ¶È¼Æ¼°¸ßÎÂ¼Æ,Î´ÓëÆäËûÒÇÆ÷×éºÏ	236	ÄáÈÕÀûÑÇ	10	Ò»°ãÃ³Ò×	1210	¸ö	484	Ç§¿Ë	26,994
202010	90251990	Î´ÁÐÃûÎÂ¶È¼Æ¼°¸ßÎÂ¼Æ,Î´ÓëÆäËûÒÇÆ÷×éºÏ	237	ÁôÄáÍô	10	Ò»°ãÃ³Ò×	1840	¸ö	65	Ç§¿Ë	20,080
202010	90251990	Î´ÁÐÃûÎÂ¶È¼Æ¼°¸ßÎÂ¼Æ,Î´ÓëÆäËûÒÇÆ÷×éºÏ	238	Â¬Íú´ï	10	Ò»°ãÃ³Ò×	2380	¸ö	348	Ç§¿Ë	155,565
202010	90251990	Î´ÁÐÃûÎÂ¶È¼Æ¼°¸ßÎÂ¼Æ,Î´ÓëÆäËûÒÇÆ÷×éºÏ	240	ÈûÄÚ¼Ó¶û	10	Ò»°ãÃ³Ò×	3600	¸ö	146	Ç§¿Ë	20,226
202010	90251990	Î´ÁÐÃûÎÂ¶È¼Æ¼°¸ßÎÂ¼Æ,Î´ÓëÆäËûÒÇÆ÷×éºÏ	244	ÄÏ·Ç	10	Ò»°ãÃ³Ò×	29334	¸ö	1240	Ç§¿Ë	471,301
202010	90251990	Î´ÁÐÃûÎÂ¶È¼Æ¼°¸ßÎÂ¼Æ,Î´ÓëÆäËûÒÇÆ÷×éºÏ	246	ËÕµ¤	10	Ò»°ãÃ³Ò×	2500	¸ö	469	Ç§¿Ë	101,738
202010	90251990	Î´ÁÐÃûÎÂ¶È¼Æ¼°¸ßÎÂ¼Æ,Î´ÓëÆäËûÒÇÆ÷×éºÏ	247	Ì¹É£ÄáÑÇ	10	Ò»°ãÃ³Ò×	2000	¸ö	63	Ç§¿Ë	13,559
202010	90251990	Î´ÁÐÃûÎÂ¶È¼Æ¼°¸ßÎÂ¼Æ,Î´ÓëÆäËûÒÇÆ÷×éºÏ	248	¶à¸ç	10	Ò»°ãÃ³Ò×	600	¸ö	25	Ç§¿Ë	7,081
202010	90251990	Î´ÁÐÃûÎÂ¶È¼Æ¼°¸ßÎÂ¼Æ,Î´ÓëÆäËûÒÇÆ÷×éºÏ	249	Í»ÄáË¹	10	Ò»°ãÃ³Ò×	104151	¸ö	4096	Ç§¿Ë	896,690
202010	90251990	Î´ÁÐÃûÎÂ¶È¼Æ¼°¸ßÎÂ¼Æ,Î´ÓëÆäËûÒÇÆ÷×éºÏ	250	ÎÚ¸É´ï	10	Ò»°ãÃ³Ò×	38486	¸ö	6208	Ç§¿Ë	1,846,033
202010	90251990	Î´ÁÐÃûÎÂ¶È¼Æ¼°¸ßÎÂ¼Æ,Î´ÓëÆäËûÒÇÆ÷×éºÏ	251	²¼»ùÄÉ·¨Ë÷	10	Ò»°ãÃ³Ò×	1000	¸ö	195	Ç§¿Ë	75,964
202010	90251990	Î´ÁÐÃûÎÂ¶È¼Æ¼°¸ßÎÂ¼Æ,Î´ÓëÆäËûÒÇÆ÷×éºÏ	252	¸Õ¹û(½ð)	10	Ò»°ãÃ³Ò×	2312	¸ö	439	Ç§¿Ë	194,755
202010	90251990	Î´ÁÐÃûÎÂ¶È¼Æ¼°¸ßÎÂ¼Æ,Î´ÓëÆäËûÒÇÆ÷×éºÏ	253	ÔÞ±ÈÑÇ	10	Ò»°ãÃ³Ò×	1629	¸ö	273	Ç§¿Ë	141,488
202010	90251990	Î´ÁÐÃûÎÂ¶È¼Æ¼°¸ßÎÂ¼Æ,Î´ÓëÆäËûÒÇÆ÷×éºÏ	254	½ò°Í²¼Î¤	10	Ò»°ãÃ³Ò×	2000	¸ö	212	Ç§¿Ë	54,260
202010	90251990	Î´ÁÐÃûÎÂ¶È¼Æ¼°¸ßÎÂ¼Æ,Î´ÓëÆäËûÒÇÆ÷×éºÏ	255	À³Ë÷ÍÐ	10	Ò»°ãÃ³Ò×	42	¸ö	5	Ç§¿Ë	4,793
202010	90251990	Î´ÁÐÃûÎÂ¶È¼Æ¼°¸ßÎÂ¼Æ,Î´ÓëÆäËûÒÇÆ÷×éºÏ	257	Ë¹ÍþÊ¿À¼	10	Ò»°ãÃ³Ò×	1	¸ö	19	Ç§¿Ë	869
202010	90251990	Î´ÁÐÃûÎÂ¶È¼Æ¼°¸ßÎÂ¼Æ,Î´ÓëÆäËûÒÇÆ÷×éºÏ	301	±ÈÀûÊ±	10	Ò»°ãÃ³Ò×	258549	¸ö	23882	Ç§¿Ë	11,192,589
202010	90251990	Î´ÁÐÃûÎÂ¶È¼Æ¼°¸ßÎÂ¼Æ,Î´ÓëÆäËûÒÇÆ÷×éºÏ	302	µ¤Âó	10	Ò»°ãÃ³Ò×	24555	¸ö	3817	Ç§¿Ë	975,168
202010	90251990	Î´ÁÐÃûÎÂ¶È¼Æ¼°¸ßÎÂ¼Æ,Î´ÓëÆäËûÒÇÆ÷×éºÏ	303	Ó¢¹ú	10	Ò»°ãÃ³Ò×	954614	¸ö	106086	Ç§¿Ë	43,279,726
202010	90251990	Î´ÁÐÃûÎÂ¶È¼Æ¼°¸ßÎÂ¼Æ,Î´ÓëÆäËûÒÇÆ÷×éºÏ	304	µÂ¹ú	10	Ò»°ãÃ³Ò×	2518723	¸ö	147600	Ç§¿Ë	44,877,549
202010	90251990	Î´ÁÐÃûÎÂ¶È¼Æ¼°¸ßÎÂ¼Æ,Î´ÓëÆäËûÒÇÆ÷×éºÏ	305	·¨¹ú	10	Ò»°ãÃ³Ò×	1114202	¸ö	93009	Ç§¿Ë	29,687,212
202010	90251990	Î´ÁÐÃûÎÂ¶È¼Æ¼°¸ßÎÂ¼Æ,Î´ÓëÆäËûÒÇÆ÷×éºÏ	306	°®¶ûÀ¼	10	Ò»°ãÃ³Ò×	3101	¸ö	393	Ç§¿Ë	212,660
202010	90251990	Î´ÁÐÃûÎÂ¶È¼Æ¼°¸ßÎÂ¼Æ,Î´ÓëÆäËûÒÇÆ÷×éºÏ	307	Òâ´óÀû	10	Ò»°ãÃ³Ò×	1035192	¸ö	44791	Ç§¿Ë	14,408,200
202010	90251990	Î´ÁÐÃûÎÂ¶È¼Æ¼°¸ßÎÂ¼Æ,Î´ÓëÆäËûÒÇÆ÷×éºÏ	308	Â¬É­±¤	10	Ò»°ãÃ³Ò×	100	¸ö	13	Ç§¿Ë	6,783
202010	90251990	Î´ÁÐÃûÎÂ¶È¼Æ¼°¸ßÎÂ¼Æ,Î´ÓëÆäËûÒÇÆ÷×éºÏ	309	ºÉÀ¼	10	Ò»°ãÃ³Ò×	880119	¸ö	60147	Ç§¿Ë	15,217,783
202010	90251990	Î´ÁÐÃûÎÂ¶È¼Æ¼°¸ßÎÂ¼Æ,Î´ÓëÆäËûÒÇÆ÷×éºÏ	310	Ï£À°	10	Ò»°ãÃ³Ò×	74094	¸ö	5677	Ç§¿Ë	1,442,557
202010	90251990	Î´ÁÐÃûÎÂ¶È¼Æ¼°¸ßÎÂ¼Æ,Î´ÓëÆäËûÒÇÆ÷×éºÏ	311	ÆÏÌÑÑÀ	10	Ò»°ãÃ³Ò×	10789	¸ö	1299	Ç§¿Ë	653,325
202010	90251990	Î´ÁÐÃûÎÂ¶È¼Æ¼°¸ßÎÂ¼Æ,Î´ÓëÆäËûÒÇÆ÷×éºÏ	312	Î÷°àÑÀ	10	Ò»°ãÃ³Ò×	874037	¸ö	62525	Ç§¿Ë	16,612,448
202010	90251990	Î´ÁÐÃûÎÂ¶È¼Æ¼°¸ßÎÂ¼Æ,Î´ÓëÆäËûÒÇÆ÷×éºÏ	313	°¢¶û°ÍÄáÑÇ	10	Ò»°ãÃ³Ò×	666	¸ö	90	Ç§¿Ë	27,669
202010	90251990	Î´ÁÐÃûÎÂ¶È¼Æ¼°¸ßÎÂ¼Æ,Î´ÓëÆäËûÒÇÆ÷×éºÏ	315	°ÂµØÀû	10	Ò»°ãÃ³Ò×	80491	¸ö	19813	Ç§¿Ë	5,743,676
202010	90251990	Î´ÁÐÃûÎÂ¶È¼Æ¼°¸ßÎÂ¼Æ,Î´ÓëÆäËûÒÇÆ÷×éºÏ	316	±£¼ÓÀûÑÇ	10	Ò»°ãÃ³Ò×	133942	¸ö	6105	Ç§¿Ë	1,032,694
202010	90251990	Î´ÁÐÃûÎÂ¶È¼Æ¼°¸ßÎÂ¼Æ,Î´ÓëÆäËûÒÇÆ÷×éºÏ	318	·ÒÀ¼	10	Ò»°ãÃ³Ò×	22211	¸ö	1215	Ç§¿Ë	124,735
202010	90251990	Î´ÁÐÃûÎÂ¶È¼Æ¼°¸ßÎÂ¼Æ,Î´ÓëÆäËûÒÇÆ÷×éºÏ	321	ÐÙÑÀÀû	10	Ò»°ãÃ³Ò×	98610	¸ö	14825	Ç§¿Ë	4,139,466
202010	90251990	Î´ÁÐÃûÎÂ¶È¼Æ¼°¸ßÎÂ¼Æ,Î´ÓëÆäËûÒÇÆ÷×éºÏ	324	Âí¶úËû	10	Ò»°ãÃ³Ò×	1834	¸ö	127	Ç§¿Ë	51,347
202010	90251990	Î´ÁÐÃûÎÂ¶È¼Æ¼°¸ßÎÂ¼Æ,Î´ÓëÆäËûÒÇÆ÷×éºÏ	326	Å²Íþ	10	Ò»°ãÃ³Ò×	30975	¸ö	744	Ç§¿Ë	391,012
202010	90251990	Î´ÁÐÃûÎÂ¶È¼Æ¼°¸ßÎÂ¼Æ,Î´ÓëÆäËûÒÇÆ÷×éºÏ	327	²¨À¼	10	Ò»°ãÃ³Ò×	714767	¸ö	54633	Ç§¿Ë	14,913,131
202010	90251990	Î´ÁÐÃûÎÂ¶È¼Æ¼°¸ßÎÂ¼Æ,Î´ÓëÆäËûÒÇÆ÷×éºÏ	328	ÂÞÂíÄáÑÇ	10	Ò»°ãÃ³Ò×	96670	¸ö	7355	Ç§¿Ë	1,609,072
202010	90251990	Î´ÁÐÃûÎÂ¶È¼Æ¼°¸ßÎÂ¼Æ,Î´ÓëÆäËûÒÇÆ÷×éºÏ	330	Èðµä	10	Ò»°ãÃ³Ò×	98367	¸ö	7796	Ç§¿Ë	1,705,910
202010	90251990	Î´ÁÐÃûÎÂ¶È¼Æ¼°¸ßÎÂ¼Æ,Î´ÓëÆäËûÒÇÆ÷×éºÏ	331	ÈðÊ¿	10	Ò»°ãÃ³Ò×	27321	¸ö	2718	Ç§¿Ë	1,082,871
202010	90251990	Î´ÁÐÃûÎÂ¶È¼Æ¼°¸ßÎÂ¼Æ,Î´ÓëÆäËûÒÇÆ÷×éºÏ	334	°®É³ÄáÑÇ	10	Ò»°ãÃ³Ò×	6302	¸ö	695	Ç§¿Ë	211,578
202010	90251990	Î´ÁÐÃûÎÂ¶È¼Æ¼°¸ßÎÂ¼Æ,Î´ÓëÆäËûÒÇÆ÷×éºÏ	336	Á¢ÌÕÍð	10	Ò»°ãÃ³Ò×	16125	¸ö	1094	Ç§¿Ë	210,391
202010	90251990	Î´ÁÐÃûÎÂ¶È¼Æ¼°¸ßÎÂ¼Æ,Î´ÓëÆäËûÒÇÆ÷×éºÏ	337	¸ñÂ³¼ªÑÇ	10	Ò»°ãÃ³Ò×	19069	¸ö	744	Ç§¿Ë	145,944
202010	90251990	Î´ÁÐÃûÎÂ¶È¼Æ¼°¸ßÎÂ¼Æ,Î´ÓëÆäËûÒÇÆ÷×éºÏ	338	ÑÇÃÀÄáÑÇ	10	Ò»°ãÃ³Ò×	320	¸ö	56	Ç§¿Ë	18,774
202010	90251990	Î´ÁÐÃûÎÂ¶È¼Æ¼°¸ßÎÂ¼Æ,Î´ÓëÆäËûÒÇÆ÷×éºÏ	339	°¢Èû°Ý½®	10	Ò»°ãÃ³Ò×	1500	¸ö	238	Ç§¿Ë	47,817
202010	90251990	Î´ÁÐÃûÎÂ¶È¼Æ¼°¸ßÎÂ¼Æ,Î´ÓëÆäËûÒÇÆ÷×éºÏ	340	°×¶íÂÞË¹	10	Ò»°ãÃ³Ò×	28396	¸ö	866	Ç§¿Ë	232,000
202010	90251990	Î´ÁÐÃûÎÂ¶È¼Æ¼°¸ßÎÂ¼Æ,Î´ÓëÆäËûÒÇÆ÷×éºÏ	340	°×¶íÂÞË¹	11	¹ú¼Ò¼ä¡¢¹ú¼Ê×éÖ¯ÎÞ³¥Ô®ÖúºÍÔùËÍµÄÎï×Ê	4	¸ö	4	Ç§¿Ë	1,155
202010	90251990	Î´ÁÐÃûÎÂ¶È¼Æ¼°¸ßÎÂ¼Æ,Î´ÓëÆäËûÒÇÆ÷×éºÏ	343	Ä¦¶û¶àÍß	10	Ò»°ãÃ³Ò×	8138	¸ö	482	Ç§¿Ë	237,577
202010	90251990	Î´ÁÐÃûÎÂ¶È¼Æ¼°¸ßÎÂ¼Æ,Î´ÓëÆäËûÒÇÆ÷×éºÏ	344	¶íÂÞË¹Áª°î	10	Ò»°ãÃ³Ò×	1096578	¸ö	61948	Ç§¿Ë	16,426,417
202010	90251990	Î´ÁÐÃûÎÂ¶È¼Æ¼°¸ßÎÂ¼Æ,Î´ÓëÆäËûÒÇÆ÷×éºÏ	347	ÎÚ¿ËÀ¼	10	Ò»°ãÃ³Ò×	120601	¸ö	6616	Ç§¿Ë	1,797,650
202010	90251990	Î´ÁÐÃûÎÂ¶È¼Æ¼°¸ßÎÂ¼Æ,Î´ÓëÆäËûÒÇÆ÷×éºÏ	350	Ë¹ÂåÎÄÄáÑÇ	10	Ò»°ãÃ³Ò×	218268	¸ö	21326	Ç§¿Ë	2,727,610
202010	90251990	Î´ÁÐÃûÎÂ¶È¼Æ¼°¸ßÎÂ¼Æ,Î´ÓëÆäËûÒÇÆ÷×éºÏ	351	¿ËÂÞµØÑÇ	10	Ò»°ãÃ³Ò×	10525	¸ö	1237	Ç§¿Ë	489,552
202010	90251990	Î´ÁÐÃûÎÂ¶È¼Æ¼°¸ßÎÂ¼Æ,Î´ÓëÆäËûÒÇÆ÷×éºÏ	352	½Ý¿Ë	10	Ò»°ãÃ³Ò×	120359	¸ö	9328	Ç§¿Ë	3,303,505
202010	90251990	Î´ÁÐÃûÎÂ¶È¼Æ¼°¸ßÎÂ¼Æ,Î´ÓëÆäËûÒÇÆ÷×éºÏ	353	Ë¹Âå·¥¿Ë	10	Ò»°ãÃ³Ò×	8484	¸ö	1223	Ç§¿Ë	308,112
202010	90251990	Î´ÁÐÃûÎÂ¶È¼Æ¼°¸ßÎÂ¼Æ,Î´ÓëÆäËûÒÇÆ÷×éºÏ	354	±±ÂíÆä¶Ù¹²ºÍ¹ú	10	Ò»°ãÃ³Ò×	51215	¸ö	292	Ç§¿Ë	177,703
202010	90251990	Î´ÁÐÃûÎÂ¶È¼Æ¼°¸ßÎÂ¼Æ,Î´ÓëÆäËûÒÇÆ÷×éºÏ	355	²¨ºÚ	10	Ò»°ãÃ³Ò×	17200	¸ö	1251	Ç§¿Ë	411,359
202010	90251990	Î´ÁÐÃûÎÂ¶È¼Æ¼°¸ßÎÂ¼Æ,Î´ÓëÆäËûÒÇÆ÷×éºÏ	358	Èû¶ûÎ¬ÑÇ	10	Ò»°ãÃ³Ò×	49182	¸ö	2242	Ç§¿Ë	510,506
202010	90251990	Î´ÁÐÃûÎÂ¶È¼Æ¼°¸ßÎÂ¼Æ,Î´ÓëÆäËûÒÇÆ÷×éºÏ	359	ºÚÉ½	10	Ò»°ãÃ³Ò×	1300	¸ö	215	Ç§¿Ë	81,391
202010	90251990	Î´ÁÐÃûÎÂ¶È¼Æ¼°¸ßÎÂ¼Æ,Î´ÓëÆäËûÒÇÆ÷×éºÏ	402	°¢¸ùÍ¢	10	Ò»°ãÃ³Ò×	658606	¸ö	15778	Ç§¿Ë	5,001,403
202010	90251990	Î´ÁÐÃûÎÂ¶È¼Æ¼°¸ßÎÂ¼Æ,Î´ÓëÆäËûÒÇÆ÷×éºÏ	405	°Í°Í¶àË¹	10	Ò»°ãÃ³Ò×	120	¸ö	18	Ç§¿Ë	6,104
202010	90251990	Î´ÁÐÃûÎÂ¶È¼Æ¼°¸ßÎÂ¼Æ,Î´ÓëÆäËûÒÇÆ÷×éºÏ	406	²®Àû×È	10	Ò»°ãÃ³Ò×	100	¸ö	15	Ç§¿Ë	8,817
202010	90251990	Î´ÁÐÃûÎÂ¶È¼Æ¼°¸ßÎÂ¼Æ,Î´ÓëÆäËûÒÇÆ÷×éºÏ	408	¶àÃñ×å²£ÀûÎ¬ÑÇ¹ú	10	Ò»°ãÃ³Ò×	16900	¸ö	753	Ç§¿Ë	198,000
202010	90251990	Î´ÁÐÃûÎÂ¶È¼Æ¼°¸ßÎÂ¼Æ,Î´ÓëÆäËûÒÇÆ÷×éºÏ	410	°ÍÎ÷	10	Ò»°ãÃ³Ò×	157913	¸ö	9346	Ç§¿Ë	1,924,961
202010	90251990	Î´ÁÐÃûÎÂ¶È¼Æ¼°¸ßÎÂ¼Æ,Î´ÓëÆäËûÒÇÆ÷×éºÏ	412	ÖÇÀû	10	Ò»°ãÃ³Ò×	178163	¸ö	10375	Ç§¿Ë	2,149,234
202010	90251990	Î´ÁÐÃûÎÂ¶È¼Æ¼°¸ßÎÂ¼Æ,Î´ÓëÆäËûÒÇÆ÷×éºÏ	413	¸çÂ×±ÈÑÇ	10	Ò»°ãÃ³Ò×	379045	¸ö	12908	Ç§¿Ë	2,196,397
202010	90251990	Î´ÁÐÃûÎÂ¶È¼Æ¼°¸ßÎÂ¼Æ,Î´ÓëÆäËûÒÇÆ÷×éºÏ	415	¸çË¹´ïÀè¼Ó	10	Ò»°ãÃ³Ò×	19256	¸ö	1619	Ç§¿Ë	484,013
202010	90251990	Î´ÁÐÃûÎÂ¶È¼Æ¼°¸ßÎÂ¼Æ,Î´ÓëÆäËûÒÇÆ÷×éºÏ	415	¸çË¹´ïÀè¼Ó	12	ÆäËû¾èÔùÎï×Ê	100	¸ö	6	Ç§¿Ë	19,900
202010	90251990	Î´ÁÐÃûÎÂ¶È¼Æ¼°¸ßÎÂ¼Æ,Î´ÓëÆäËûÒÇÆ÷×éºÏ	416	¹Å°Í	10	Ò»°ãÃ³Ò×	9	¸ö	1	Ç§¿Ë	1,215
202010	90251990	Î´ÁÐÃûÎÂ¶È¼Æ¼°¸ßÎÂ¼Æ,Î´ÓëÆäËûÒÇÆ÷×éºÏ	418	¶àÃ×Äá¼Ó¹²ºÍ¹ú	10	Ò»°ãÃ³Ò×	482	¸ö	90	Ç§¿Ë	23,022
202010	90251990	Î´ÁÐÃûÎÂ¶È¼Æ¼°¸ßÎÂ¼Æ,Î´ÓëÆäËûÒÇÆ÷×éºÏ	419	¶ò¹Ï¶à¶û	10	Ò»°ãÃ³Ò×	65400	¸ö	2357	Ç§¿Ë	437,018
202010	90251990	Î´ÁÐÃûÎÂ¶È¼Æ¼°¸ßÎÂ¼Æ,Î´ÓëÆäËûÒÇÆ÷×éºÏ	422	¹ÏµÂÂÞÆÕ	10	Ò»°ãÃ³Ò×	320	¸ö	48	Ç§¿Ë	12,070
202010	90251990	Î´ÁÐÃûÎÂ¶È¼Æ¼°¸ßÎÂ¼Æ,Î´ÓëÆäËûÒÇÆ÷×éºÏ	423	Î£µØÂíÀ­	10	Ò»°ãÃ³Ò×	6000	¸ö	371	Ç§¿Ë	218,109
202010	90251990	Î´ÁÐÃûÎÂ¶È¼Æ¼°¸ßÎÂ¼Æ,Î´ÓëÆäËûÒÇÆ÷×éºÏ	424	¹çÑÇÄÇ	10	Ò»°ãÃ³Ò×	10	¸ö	2	Ç§¿Ë	1,734
202010	90251990	Î´ÁÐÃûÎÂ¶È¼Æ¼°¸ßÎÂ¼Æ,Î´ÓëÆäËûÒÇÆ÷×éºÏ	426	ºé¶¼À­Ë¹	10	Ò»°ãÃ³Ò×	10580	¸ö	301	Ç§¿Ë	72,840
202010	90251990	Î´ÁÐÃûÎÂ¶È¼Æ¼°¸ßÎÂ¼Æ,Î´ÓëÆäËûÒÇÆ÷×éºÏ	427	ÑÀÂò¼Ó	10	Ò»°ãÃ³Ò×	208	¸ö	78	Ç§¿Ë	11,991
202010	90251990	Î´ÁÐÃûÎÂ¶È¼Æ¼°¸ßÎÂ¼Æ,Î´ÓëÆäËûÒÇÆ÷×éºÏ	429	Ä«Î÷¸ç	10	Ò»°ãÃ³Ò×	624405	¸ö	21852	Ç§¿Ë	3,175,297
202010	90251990	Î´ÁÐÃûÎÂ¶È¼Æ¼°¸ßÎÂ¼Æ,Î´ÓëÆäËûÒÇÆ÷×éºÏ	431	Äá¼ÓÀ­¹Ï	10	Ò»°ãÃ³Ò×	49935	¸ö	1448	Ç§¿Ë	365,748
202010	90251990	Î´ÁÐÃûÎÂ¶È¼Æ¼°¸ßÎÂ¼Æ,Î´ÓëÆäËûÒÇÆ÷×éºÏ	432	°ÍÄÃÂí	10	Ò»°ãÃ³Ò×	69008	¸ö	1579	Ç§¿Ë	449,142
202010	90251990	Î´ÁÐÃûÎÂ¶È¼Æ¼°¸ßÎÂ¼Æ,Î´ÓëÆäËûÒÇÆ÷×éºÏ	433	°ÍÀ­¹ç	10	Ò»°ãÃ³Ò×	6000	¸ö	21	Ç§¿Ë	3,722
202010	90251990	Î´ÁÐÃûÎÂ¶È¼Æ¼°¸ßÎÂ¼Æ,Î´ÓëÆäËûÒÇÆ÷×éºÏ	434	ÃØÂ³	10	Ò»°ãÃ³Ò×	56275	¸ö	2427	Ç§¿Ë	553,000
202010	90251990	Î´ÁÐÃûÎÂ¶È¼Æ¼°¸ßÎÂ¼Æ,Î´ÓëÆäËûÒÇÆ÷×éºÏ	435	²¨¶àÀè¸÷	10	Ò»°ãÃ³Ò×	420	¸ö	76	Ç§¿Ë	10,574
202010	90251990	Î´ÁÐÃûÎÂ¶È¼Æ¼°¸ßÎÂ¼Æ,Î´ÓëÆäËûÒÇÆ÷×éºÏ	437	Ê¥Â¬Î÷ÑÇ	10	Ò»°ãÃ³Ò×	100	¸ö	10	Ç§¿Ë	5,426
202010	90251990	Î´ÁÐÃûÎÂ¶È¼Æ¼°¸ßÎÂ¼Æ,Î´ÓëÆäËûÒÇÆ÷×éºÏ	440	Èø¶ûÍß¶à	10	Ò»°ãÃ³Ò×	17018	¸ö	605	Ç§¿Ë	89,253
202010	90251990	Î´ÁÐÃûÎÂ¶È¼Æ¼°¸ßÎÂ¼Æ,Î´ÓëÆäËûÒÇÆ÷×éºÏ	442	ÌØÁ¢Äá´ïºÍ¶à°Í¸ç	10	Ò»°ãÃ³Ò×	4600	¸ö	435	Ç§¿Ë	151,046
202010	90251990	Î´ÁÐÃûÎÂ¶È¼Æ¼°¸ßÎÂ¼Æ,Î´ÓëÆäËûÒÇÆ÷×éºÏ	444	ÎÚÀ­¹ç	10	Ò»°ãÃ³Ò×	350	¸ö	50	Ç§¿Ë	16,698
202010	90251990	Î´ÁÐÃûÎÂ¶È¼Æ¼°¸ßÎÂ¼Æ,Î´ÓëÆäËûÒÇÆ÷×éºÏ	445	Î¯ÄÚÈðÀ­	10	Ò»°ãÃ³Ò×	700	¸ö	108	Ç§¿Ë	38,525
202010	90251990	Î´ÁÐÃûÎÂ¶È¼Æ¼°¸ßÎÂ¼Æ,Î´ÓëÆäËûÒÇÆ÷×éºÏ	501	¼ÓÄÃ´ó	10	Ò»°ãÃ³Ò×	688055	¸ö	49605	Ç§¿Ë	13,515,404
202010	90251990	Î´ÁÐÃûÎÂ¶È¼Æ¼°¸ßÎÂ¼Æ,Î´ÓëÆäËûÒÇÆ÷×éºÏ	502	ÃÀ¹ú	10	Ò»°ãÃ³Ò×	13492632	¸ö	753836	Ç§¿Ë	193,863,172
202010	90251990	Î´ÁÐÃûÎÂ¶È¼Æ¼°¸ßÎÂ¼Æ,Î´ÓëÆäËûÒÇÆ÷×éºÏ	504	°ÙÄ½´ó	10	Ò»°ãÃ³Ò×	30	¸ö	2	Ç§¿Ë	6,104
202010	90251990	Î´ÁÐÃûÎÂ¶È¼Æ¼°¸ßÎÂ¼Æ,Î´ÓëÆäËûÒÇÆ÷×éºÏ	601	°Ä´óÀûÑÇ	10	Ò»°ãÃ³Ò×	314023	¸ö	25443	Ç§¿Ë	10,679,502
202010	90251990	Î´ÁÐÃûÎÂ¶È¼Æ¼°¸ßÎÂ¼Æ,Î´ÓëÆäËûÒÇÆ÷×éºÏ	607	ÐÂ¿¦Àï¶àÄáÑÇ	10	Ò»°ãÃ³Ò×	28	¸ö	5	Ç§¿Ë	681
202010	90251990	Î´ÁÐÃûÎÂ¶È¼Æ¼°¸ßÎÂ¼Æ,Î´ÓëÆäËûÒÇÆ÷×éºÏ	609	ÐÂÎ÷À¼	10	Ò»°ãÃ³Ò×	50908	¸ö	1033	Ç§¿Ë	303,426
202010	90251990	Î´ÁÐÃûÎÂ¶È¼Æ¼°¸ßÎÂ¼Æ,Î´ÓëÆäËûÒÇÆ÷×éºÏ	699	´óÑóÖÞÆäËû¹ú¼Ò(µØÇø)	10	Ò»°ãÃ³Ò×	50	¸ö	6	Ç§¿Ë	1,458
202011	90251990	Î´ÁÐÃûÎÂ¶È¼Æ¼°¸ßÎÂ¼Æ,Î´ÓëÆäËûÒÇÆ÷×éºÏ	101	°¢¸»º¹	10	Ò»°ãÃ³Ò×	1001	¸ö	180	Ç§¿Ë	195,990
202011	90251990	Î´ÁÐÃûÎÂ¶È¼Æ¼°¸ßÎÂ¼Æ,Î´ÓëÆäËûÒÇÆ÷×éºÏ	102	°ÍÁÖ	10	Ò»°ãÃ³Ò×	27708	¸ö	732	Ç§¿Ë	129,470
202011	90251990	Î´ÁÐÃûÎÂ¶È¼Æ¼°¸ßÎÂ¼Æ,Î´ÓëÆäËûÒÇÆ÷×éºÏ	103	ÃÏ¼ÓÀ­¹ú	10	Ò»°ãÃ³Ò×	99824	¸ö	2507	Ç§¿Ë	473,469
202011	90251990	Î´ÁÐÃûÎÂ¶È¼Æ¼°¸ßÎÂ¼Æ,Î´ÓëÆäËûÒÇÆ÷×éºÏ	105	ÎÄÀ³	10	Ò»°ãÃ³Ò×	60	¸ö	116	Ç§¿Ë	43,800
202011	90251990	Î´ÁÐÃûÎÂ¶È¼Æ¼°¸ßÎÂ¼Æ,Î´ÓëÆäËûÒÇÆ÷×éºÏ	106	Ãåµé	10	Ò»°ãÃ³Ò×	52743	¸ö	6736	Ç§¿Ë	1,512,039
202011	90251990	Î´ÁÐÃûÎÂ¶È¼Æ¼°¸ßÎÂ¼Æ,Î´ÓëÆäËûÒÇÆ÷×éºÏ	106	Ãåµé	12	ÆäËû¾èÔùÎï×Ê	80	¸ö	9	Ç§¿Ë	15,200
202011	90251990	Î´ÁÐÃûÎÂ¶È¼Æ¼°¸ßÎÂ¼Æ,Î´ÓëÆäËûÒÇÆ÷×éºÏ	107	¼íÆÒÕ¯	10	Ò»°ãÃ³Ò×	24041	¸ö	1037	Ç§¿Ë	159,802
202011	90251990	Î´ÁÐÃûÎÂ¶È¼Æ¼°¸ßÎÂ¼Æ,Î´ÓëÆäËûÒÇÆ÷×éºÏ	108	ÈûÆÖÂ·Ë¹	10	Ò»°ãÃ³Ò×	1500	¸ö	281	Ç§¿Ë	85,611
202011	90251990	Î´ÁÐÃûÎÂ¶È¼Æ¼°¸ßÎÂ¼Æ,Î´ÓëÆäËûÒÇÆ÷×éºÏ	110	ÖÐ¹úÏã¸Û	10	Ò»°ãÃ³Ò×	1332072	¸ö	68458	Ç§¿Ë	20,125,791
202011	90251990	Î´ÁÐÃûÎÂ¶È¼Æ¼°¸ßÎÂ¼Æ,Î´ÓëÆäËûÒÇÆ÷×éºÏ	111	Ó¡¶È	10	Ò»°ãÃ³Ò×	2104637	¸ö	67712	Ç§¿Ë	13,867,754
202011	90251990	Î´ÁÐÃûÎÂ¶È¼Æ¼°¸ßÎÂ¼Æ,Î´ÓëÆäËûÒÇÆ÷×éºÏ	112	Ó¡¶ÈÄáÎ÷ÑÇ	10	Ò»°ãÃ³Ò×	965520	¸ö	33377	Ç§¿Ë	7,996,228
202011	90251990	Î´ÁÐÃûÎÂ¶È¼Æ¼°¸ßÎÂ¼Æ,Î´ÓëÆäËûÒÇÆ÷×éºÏ	112	Ó¡¶ÈÄáÎ÷ÑÇ	12	ÆäËû¾èÔùÎï×Ê	200	¸ö	25	Ç§¿Ë	38,000
202011	90251990	Î´ÁÐÃûÎÂ¶È¼Æ¼°¸ßÎÂ¼Æ,Î´ÓëÆäËûÒÇÆ÷×éºÏ	113	ÒÁÀÊ	10	Ò»°ãÃ³Ò×	33650	¸ö	4191	Ç§¿Ë	378,260
202011	90251990	Î´ÁÐÃûÎÂ¶È¼Æ¼°¸ßÎÂ¼Æ,Î´ÓëÆäËûÒÇÆ÷×éºÏ	114	ÒÁÀ­¿Ë	10	Ò»°ãÃ³Ò×	10314	¸ö	1847	Ç§¿Ë	838,106
202011	90251990	Î´ÁÐÃûÎÂ¶È¼Æ¼°¸ßÎÂ¼Æ,Î´ÓëÆäËûÒÇÆ÷×éºÏ	115	ÒÔÉ«ÁÐ	10	Ò»°ãÃ³Ò×	488011	¸ö	15931	Ç§¿Ë	4,167,813
202011	90251990	Î´ÁÐÃûÎÂ¶È¼Æ¼°¸ßÎÂ¼Æ,Î´ÓëÆäËûÒÇÆ÷×éºÏ	116	ÈÕ±¾	10	Ò»°ãÃ³Ò×	1002955	¸ö	81658	Ç§¿Ë	37,408,387
202011	90251990	Î´ÁÐÃûÎÂ¶È¼Æ¼°¸ßÎÂ¼Æ,Î´ÓëÆäËûÒÇÆ÷×éºÏ	117	Ô¼µ©	10	Ò»°ãÃ³Ò×	17754	¸ö	1491	Ç§¿Ë	435,878
202011	90251990	Î´ÁÐÃûÎÂ¶È¼Æ¼°¸ßÎÂ¼Æ,Î´ÓëÆäËûÒÇÆ÷×éºÏ	118	¿ÆÍþÌØ	10	Ò»°ãÃ³Ò×	3845	¸ö	389	Ç§¿Ë	156,444
202011	90251990	Î´ÁÐÃûÎÂ¶È¼Æ¼°¸ßÎÂ¼Æ,Î´ÓëÆäËûÒÇÆ÷×éºÏ	120	Àè°ÍÄÛ	10	Ò»°ãÃ³Ò×	32497	¸ö	2410	Ç§¿Ë	857,152
202011	90251990	Î´ÁÐÃûÎÂ¶È¼Æ¼°¸ßÎÂ¼Æ,Î´ÓëÆäËûÒÇÆ÷×éºÏ	122	ÂíÀ´Î÷ÑÇ	10	Ò»°ãÃ³Ò×	678664	¸ö	10977	Ç§¿Ë	4,352,248
202011	90251990	Î´ÁÐÃûÎÂ¶È¼Æ¼°¸ßÎÂ¼Æ,Î´ÓëÆäËûÒÇÆ÷×éºÏ	122	ÂíÀ´Î÷ÑÇ	12	ÆäËû¾èÔùÎï×Ê	80	¸ö	12	Ç§¿Ë	15,200
202011	90251990	Î´ÁÐÃûÎÂ¶È¼Æ¼°¸ßÎÂ¼Æ,Î´ÓëÆäËûÒÇÆ÷×éºÏ	123	Âí¶û´ú·ò	10	Ò»°ãÃ³Ò×	12	¸ö	3	Ç§¿Ë	1,371
202011	90251990	Î´ÁÐÃûÎÂ¶È¼Æ¼°¸ßÎÂ¼Æ,Î´ÓëÆäËûÒÇÆ÷×éºÏ	124	ÃÉ¹Å	10	Ò»°ãÃ³Ò×	20300	¸ö	496	Ç§¿Ë	120,612
202011	90251990	Î´ÁÐÃûÎÂ¶È¼Æ¼°¸ßÎÂ¼Æ,Î´ÓëÆäËûÒÇÆ÷×éºÏ	125	Äá²´¶ûÁª°îÃñÖ÷¹²ºÍ¹ú	10	Ò»°ãÃ³Ò×	19291	¸ö	825	Ç§¿Ë	103,064
202011	90251990	Î´ÁÐÃûÎÂ¶È¼Æ¼°¸ßÎÂ¼Æ,Î´ÓëÆäËûÒÇÆ÷×éºÏ	126	°¢Âü	10	Ò»°ãÃ³Ò×	1541	¸ö	187	Ç§¿Ë	78,521
202011	90251990	Î´ÁÐÃûÎÂ¶È¼Æ¼°¸ßÎÂ¼Æ,Î´ÓëÆäËûÒÇÆ÷×éºÏ	127	°Í»ùË¹Ì¹	10	Ò»°ãÃ³Ò×	366858	¸ö	6828	Ç§¿Ë	1,187,464
202011	90251990	Î´ÁÐÃûÎÂ¶È¼Æ¼°¸ßÎÂ¼Æ,Î´ÓëÆäËûÒÇÆ÷×éºÏ	127	°Í»ùË¹Ì¹	12	ÆäËû¾èÔùÎï×Ê	200	¸ö	26	Ç§¿Ë	38,000
202011	90251990	Î´ÁÐÃûÎÂ¶È¼Æ¼°¸ßÎÂ¼Æ,Î´ÓëÆäËûÒÇÆ÷×éºÏ	128	°ÍÀÕË¹Ì¹	10	Ò»°ãÃ³Ò×	224	¸ö	40	Ç§¿Ë	14,547
202011	90251990	Î´ÁÐÃûÎÂ¶È¼Æ¼°¸ßÎÂ¼Æ,Î´ÓëÆäËûÒÇÆ÷×éºÏ	129	·ÆÂÉ±ö	10	Ò»°ãÃ³Ò×	156532	¸ö	5793	Ç§¿Ë	1,259,116
202011	90251990	Î´ÁÐÃûÎÂ¶È¼Æ¼°¸ßÎÂ¼Æ,Î´ÓëÆäËûÒÇÆ÷×éºÏ	130	¿¨Ëþ¶û	10	Ò»°ãÃ³Ò×	700	¸ö	31	Ç§¿Ë	35,794
202011	90251990	Î´ÁÐÃûÎÂ¶È¼Æ¼°¸ßÎÂ¼Æ,Î´ÓëÆäËûÒÇÆ÷×éºÏ	131	É³ÌØ°¢À­²®	10	Ò»°ãÃ³Ò×	73580	¸ö	5038	Ç§¿Ë	1,177,224
202011	90251990	Î´ÁÐÃûÎÂ¶È¼Æ¼°¸ßÎÂ¼Æ,Î´ÓëÆäËûÒÇÆ÷×éºÏ	132	ÐÂ¼ÓÆÂ	10	Ò»°ãÃ³Ò×	195920	¸ö	2029	Ç§¿Ë	2,182,032
202011	90251990	Î´ÁÐÃûÎÂ¶È¼Æ¼°¸ßÎÂ¼Æ,Î´ÓëÆäËûÒÇÆ÷×éºÏ	133	º«¹ú	10	Ò»°ãÃ³Ò×	796304	¸ö	27070	Ç§¿Ë	6,905,090
202011	90251990	Î´ÁÐÃûÎÂ¶È¼Æ¼°¸ßÎÂ¼Æ,Î´ÓëÆäËûÒÇÆ÷×éºÏ	134	Ë¹ÀïÀ¼¿¨	10	Ò»°ãÃ³Ò×	3101	¸ö	377	Ç§¿Ë	106,048
202011	90251990	Î´ÁÐÃûÎÂ¶È¼Æ¼°¸ßÎÂ¼Æ,Î´ÓëÆäËûÒÇÆ÷×éºÏ	136	Ì©¹ú	10	Ò»°ãÃ³Ò×	799517	¸ö	8261	Ç§¿Ë	3,207,352
202011	90251990	Î´ÁÐÃûÎÂ¶È¼Æ¼°¸ßÎÂ¼Æ,Î´ÓëÆäËûÒÇÆ÷×éºÏ	136	Ì©¹ú	12	ÆäËû¾èÔùÎï×Ê	80	¸ö	12	Ç§¿Ë	15,200
202011	90251990	Î´ÁÐÃûÎÂ¶È¼Æ¼°¸ßÎÂ¼Æ,Î´ÓëÆäËûÒÇÆ÷×éºÏ	137	ÍÁ¶úÆä	10	Ò»°ãÃ³Ò×	934519	¸ö	56818	Ç§¿Ë	12,049,320
202011	90251990	Î´ÁÐÃûÎÂ¶È¼Æ¼°¸ßÎÂ¼Æ,Î´ÓëÆäËûÒÇÆ÷×éºÏ	138	°¢ÁªÇõ	10	Ò»°ãÃ³Ò×	87562	¸ö	8358	Ç§¿Ë	2,459,813
202011	90251990	Î´ÁÐÃûÎÂ¶È¼Æ¼°¸ßÎÂ¼Æ,Î´ÓëÆäËûÒÇÆ÷×éºÏ	141	Ô½ÄÏ	10	Ò»°ãÃ³Ò×	362199	¸ö	7367	Ç§¿Ë	2,511,034
202011	90251990	Î´ÁÐÃûÎÂ¶È¼Æ¼°¸ßÎÂ¼Æ,Î´ÓëÆäËûÒÇÆ÷×éºÏ	143	ÖÐ¹úÌ¨Íå	10	Ò»°ãÃ³Ò×	31435	¸ö	3253	Ç§¿Ë	849,937
202011	90251990	Î´ÁÐÃûÎÂ¶È¼Æ¼°¸ßÎÂ¼Æ,Î´ÓëÆäËûÒÇÆ÷×éºÏ	145	¹þÈø¿ËË¹Ì¹	10	Ò»°ãÃ³Ò×	170332	¸ö	6755	Ç§¿Ë	1,275,091
202011	90251990	Î´ÁÐÃûÎÂ¶È¼Æ¼°¸ßÎÂ¼Æ,Î´ÓëÆäËûÒÇÆ÷×éºÏ	146	¼ª¶û¼ªË¹Ë¹Ì¹	10	Ò»°ãÃ³Ò×	2010	¸ö	319	Ç§¿Ë	137,980
202011	90251990	Î´ÁÐÃûÎÂ¶È¼Æ¼°¸ßÎÂ¼Æ,Î´ÓëÆäËûÒÇÆ÷×éºÏ	149	ÎÚ×È±ð¿ËË¹Ì¹	10	Ò»°ãÃ³Ò×	79116	¸ö	2355	Ç§¿Ë	455,146
202011	90251990	Î´ÁÐÃûÎÂ¶È¼Æ¼°¸ßÎÂ¼Æ,Î´ÓëÆäËûÒÇÆ÷×éºÏ	201	°¢¶û¼°ÀûÑÇ	10	Ò»°ãÃ³Ò×	61490	¸ö	7232	Ç§¿Ë	3,957,729
202011	90251990	Î´ÁÐÃûÎÂ¶È¼Æ¼°¸ßÎÂ¼Æ,Î´ÓëÆäËûÒÇÆ÷×éºÏ	202	°²¸çÀ­	10	Ò»°ãÃ³Ò×	3500	¸ö	486	Ç§¿Ë	230,394
202011	90251990	Î´ÁÐÃûÎÂ¶È¼Æ¼°¸ßÎÂ¼Æ,Î´ÓëÆäËûÒÇÆ÷×éºÏ	204	²©´ÄÍßÄÉ	10	Ò»°ãÃ³Ò×	1234	¸ö	97	Ç§¿Ë	62,283
202011	90251990	Î´ÁÐÃûÎÂ¶È¼Æ¼°¸ßÎÂ¼Æ,Î´ÓëÆäËûÒÇÆ÷×éºÏ	205	²¼Â¡µÏ	10	Ò»°ãÃ³Ò×	2100	¸ö	504	Ç§¿Ë	147,252
202011	90251990	Î´ÁÐÃûÎÂ¶È¼Æ¼°¸ßÎÂ¼Æ,Î´ÓëÆäËûÒÇÆ÷×éºÏ	206	¿¦ÂóÂ¡	10	Ò»°ãÃ³Ò×	5000	¸ö	178	Ç§¿Ë	17,047
202011	90251990	Î´ÁÐÃûÎÂ¶È¼Æ¼°¸ßÎÂ¼Æ,Î´ÓëÆäËûÒÇÆ÷×éºÏ	211	Õ§µÃ	10	Ò»°ãÃ³Ò×	4500	¸ö	307	Ç§¿Ë	241,113
202011	90251990	Î´ÁÐÃûÎÂ¶È¼Æ¼°¸ßÎÂ¼Æ,Î´ÓëÆäËûÒÇÆ÷×éºÏ	215	°£¼°	10	Ò»°ãÃ³Ò×	481291	¸ö	17544	Ç§¿Ë	3,109,074
202011	90251990	Î´ÁÐÃûÎÂ¶È¼Æ¼°¸ßÎÂ¼Æ,Î´ÓëÆäËûÒÇÆ÷×éºÏ	217	°£Èû¶í±ÈÑÇ	10	Ò»°ãÃ³Ò×	2002	¸ö	266	Ç§¿Ë	152,597
202011	90251990	Î´ÁÐÃûÎÂ¶È¼Æ¼°¸ßÎÂ¼Æ,Î´ÓëÆäËûÒÇÆ÷×éºÏ	220	¼ÓÄÉ	10	Ò»°ãÃ³Ò×	5828	¸ö	485	Ç§¿Ë	203,023
202011	90251990	Î´ÁÐÃûÎÂ¶È¼Æ¼°¸ßÎÂ¼Æ,Î´ÓëÆäËûÒÇÆ÷×éºÏ	223	¿ÆÌØµÏÍß	10	Ò»°ãÃ³Ò×	72186	¸ö	1229	Ç§¿Ë	224,314
202011	90251990	Î´ÁÐÃûÎÂ¶È¼Æ¼°¸ßÎÂ¼Æ,Î´ÓëÆäËûÒÇÆ÷×éºÏ	224	¿ÏÄáÑÇ	10	Ò»°ãÃ³Ò×	4011	¸ö	372	Ç§¿Ë	200,830
202011	90251990	Î´ÁÐÃûÎÂ¶È¼Æ¼°¸ßÎÂ¼Æ,Î´ÓëÆäËûÒÇÆ÷×éºÏ	225	Àû±ÈÀïÑÇ	10	Ò»°ãÃ³Ò×	2400	¸ö	260	Ç§¿Ë	108,987
202011	90251990	Î´ÁÐÃûÎÂ¶È¼Æ¼°¸ßÎÂ¼Æ,Î´ÓëÆäËûÒÇÆ÷×éºÏ	226	Àû±ÈÑÇ	10	Ò»°ãÃ³Ò×	500	¸ö	55	Ç§¿Ë	114,770
202011	90251990	Î´ÁÐÃûÎÂ¶È¼Æ¼°¸ßÎÂ¼Æ,Î´ÓëÆäËûÒÇÆ÷×éºÏ	229	ÂíÀï	10	Ò»°ãÃ³Ò×	1120	¸ö	233	Ç§¿Ë	74,339
202011	90251990	Î´ÁÐÃûÎÂ¶È¼Æ¼°¸ßÎÂ¼Æ,Î´ÓëÆäËûÒÇÆ÷×éºÏ	231	Ã«ÀïÇóË¹	10	Ò»°ãÃ³Ò×	5910	¸ö	320	Ç§¿Ë	89,711
202011	90251990	Î´ÁÐÃûÎÂ¶È¼Æ¼°¸ßÎÂ¼Æ,Î´ÓëÆäËûÒÇÆ÷×éºÏ	232	Ä¦Âå¸ç	10	Ò»°ãÃ³Ò×	26800	¸ö	1070	Ç§¿Ë	258,153
202011	90251990	Î´ÁÐÃûÎÂ¶È¼Æ¼°¸ßÎÂ¼Æ,Î´ÓëÆäËûÒÇÆ÷×éºÏ	236	ÄáÈÕÀûÑÇ	10	Ò»°ãÃ³Ò×	21557	¸ö	1920	Ç§¿Ë	165,987
202011	90251990	Î´ÁÐÃûÎÂ¶È¼Æ¼°¸ßÎÂ¼Æ,Î´ÓëÆäËûÒÇÆ÷×éºÏ	238	Â¬Íú´ï	10	Ò»°ãÃ³Ò×	5440	¸ö	888	Ç§¿Ë	265,319
202011	90251990	Î´ÁÐÃûÎÂ¶È¼Æ¼°¸ßÎÂ¼Æ,Î´ÓëÆäËûÒÇÆ÷×éºÏ	240	ÈûÄÚ¼Ó¶û	10	Ò»°ãÃ³Ò×	1528	¸ö	114	Ç§¿Ë	42,357
202011	90251990	Î´ÁÐÃûÎÂ¶È¼Æ¼°¸ßÎÂ¼Æ,Î´ÓëÆäËûÒÇÆ÷×éºÏ	241	ÈûÉà¶û	10	Ò»°ãÃ³Ò×	400	¸ö	23	Ç§¿Ë	19,697
202011	90251990	Î´ÁÐÃûÎÂ¶È¼Æ¼°¸ßÎÂ¼Æ,Î´ÓëÆäËûÒÇÆ÷×éºÏ	243	Ë÷ÂíÀï	10	Ò»°ãÃ³Ò×	400	¸ö	28	Ç§¿Ë	22,973
202011	90251990	Î´ÁÐÃûÎÂ¶È¼Æ¼°¸ßÎÂ¼Æ,Î´ÓëÆäËûÒÇÆ÷×éºÏ	244	ÄÏ·Ç	10	Ò»°ãÃ³Ò×	70162	¸ö	4514	Ç§¿Ë	1,767,895
202011	90251990	Î´ÁÐÃûÎÂ¶È¼Æ¼°¸ßÎÂ¼Æ,Î´ÓëÆäËûÒÇÆ÷×éºÏ	246	ËÕµ¤	10	Ò»°ãÃ³Ò×	3000	¸ö	41	Ç§¿Ë	11,620
202011	90251990	Î´ÁÐÃûÎÂ¶È¼Æ¼°¸ßÎÂ¼Æ,Î´ÓëÆäËûÒÇÆ÷×éºÏ	249	Í»ÄáË¹	10	Ò»°ãÃ³Ò×	92427	¸ö	2866	Ç§¿Ë	634,305
202011	90251990	Î´ÁÐÃûÎÂ¶È¼Æ¼°¸ßÎÂ¼Æ,Î´ÓëÆäËûÒÇÆ÷×éºÏ	250	ÎÚ¸É´ï	10	Ò»°ãÃ³Ò×	8321	¸ö	646	Ç§¿Ë	214,506
202011	90251990	Î´ÁÐÃûÎÂ¶È¼Æ¼°¸ßÎÂ¼Æ,Î´ÓëÆäËûÒÇÆ÷×éºÏ	252	¸Õ¹û(½ð)	10	Ò»°ãÃ³Ò×	1500	¸ö	300	Ç§¿Ë	85,072
202011	90251990	Î´ÁÐÃûÎÂ¶È¼Æ¼°¸ßÎÂ¼Æ,Î´ÓëÆäËûÒÇÆ÷×éºÏ	254	½ò°Í²¼Î¤	10	Ò»°ãÃ³Ò×	3024	¸ö	461	Ç§¿Ë	83,183
202011	90251990	Î´ÁÐÃûÎÂ¶È¼Æ¼°¸ßÎÂ¼Æ,Î´ÓëÆäËûÒÇÆ÷×éºÏ	260	ÄÏËÕµ¤¹²ºÍ¹ú	10	Ò»°ãÃ³Ò×	13	¸ö	109	Ç§¿Ë	55,028
202011	90251990	Î´ÁÐÃûÎÂ¶È¼Æ¼°¸ßÎÂ¼Æ,Î´ÓëÆäËûÒÇÆ÷×éºÏ	301	±ÈÀûÊ±	10	Ò»°ãÃ³Ò×	356909	¸ö	28569	Ç§¿Ë	14,704,795
202011	90251990	Î´ÁÐÃûÎÂ¶È¼Æ¼°¸ßÎÂ¼Æ,Î´ÓëÆäËûÒÇÆ÷×éºÏ	302	µ¤Âó	10	Ò»°ãÃ³Ò×	161766	¸ö	10263	Ç§¿Ë	2,881,793
202011	90251990	Î´ÁÐÃûÎÂ¶È¼Æ¼°¸ßÎÂ¼Æ,Î´ÓëÆäËûÒÇÆ÷×éºÏ	303	Ó¢¹ú	10	Ò»°ãÃ³Ò×	1254371	¸ö	98859	Ç§¿Ë	28,794,590
202011	90251990	Î´ÁÐÃûÎÂ¶È¼Æ¼°¸ßÎÂ¼Æ,Î´ÓëÆäËûÒÇÆ÷×éºÏ	304	µÂ¹ú	10	Ò»°ãÃ³Ò×	2551443	¸ö	258148	Ç§¿Ë	60,628,418
202011	90251990	Î´ÁÐÃûÎÂ¶È¼Æ¼°¸ßÎÂ¼Æ,Î´ÓëÆäËûÒÇÆ÷×éºÏ	305	·¨¹ú	10	Ò»°ãÃ³Ò×	1566080	¸ö	138218	Ç§¿Ë	36,342,539
202011	90251990	Î´ÁÐÃûÎÂ¶È¼Æ¼°¸ßÎÂ¼Æ,Î´ÓëÆäËûÒÇÆ÷×éºÏ	306	°®¶ûÀ¼	10	Ò»°ãÃ³Ò×	55968	¸ö	2346	Ç§¿Ë	596,267
202011	90251990	Î´ÁÐÃûÎÂ¶È¼Æ¼°¸ßÎÂ¼Æ,Î´ÓëÆäËûÒÇÆ÷×éºÏ	307	Òâ´óÀû	10	Ò»°ãÃ³Ò×	1054311	¸ö	73509	Ç§¿Ë	23,079,323
202011	90251990	Î´ÁÐÃûÎÂ¶È¼Æ¼°¸ßÎÂ¼Æ,Î´ÓëÆäËûÒÇÆ÷×éºÏ	308	Â¬É­±¤	10	Ò»°ãÃ³Ò×	1800	¸ö	410	Ç§¿Ë	201,283
202011	90251990	Î´ÁÐÃûÎÂ¶È¼Æ¼°¸ßÎÂ¼Æ,Î´ÓëÆäËûÒÇÆ÷×éºÏ	309	ºÉÀ¼	10	Ò»°ãÃ³Ò×	619448	¸ö	52755	Ç§¿Ë	13,199,988
202011	90251990	Î´ÁÐÃûÎÂ¶È¼Æ¼°¸ßÎÂ¼Æ,Î´ÓëÆäËûÒÇÆ÷×éºÏ	310	Ï£À°	10	Ò»°ãÃ³Ò×	134543	¸ö	13656	Ç§¿Ë	2,940,191
202011	90251990	Î´ÁÐÃûÎÂ¶È¼Æ¼°¸ßÎÂ¼Æ,Î´ÓëÆäËûÒÇÆ÷×éºÏ	311	ÆÏÌÑÑÀ	10	Ò»°ãÃ³Ò×	57384	¸ö	3368	Ç§¿Ë	1,257,730
202011	90251990	Î´ÁÐÃûÎÂ¶È¼Æ¼°¸ßÎÂ¼Æ,Î´ÓëÆäËûÒÇÆ÷×éºÏ	312	Î÷°àÑÀ	10	Ò»°ãÃ³Ò×	562405	¸ö	36094	Ç§¿Ë	10,094,260
202011	90251990	Î´ÁÐÃûÎÂ¶È¼Æ¼°¸ßÎÂ¼Æ,Î´ÓëÆäËûÒÇÆ÷×éºÏ	313	°¢¶û°ÍÄáÑÇ	10	Ò»°ãÃ³Ò×	2600	¸ö	329	Ç§¿Ë	108,446
202011	90251990	Î´ÁÐÃûÎÂ¶È¼Æ¼°¸ßÎÂ¼Æ,Î´ÓëÆäËûÒÇÆ÷×éºÏ	315	°ÂµØÀû	10	Ò»°ãÃ³Ò×	109941	¸ö	26939	Ç§¿Ë	8,087,901
202011	90251990	Î´ÁÐÃûÎÂ¶È¼Æ¼°¸ßÎÂ¼Æ,Î´ÓëÆäËûÒÇÆ÷×éºÏ	316	±£¼ÓÀûÑÇ	10	Ò»°ãÃ³Ò×	24354	¸ö	2243	Ç§¿Ë	656,503
202011	90251990	Î´ÁÐÃûÎÂ¶È¼Æ¼°¸ßÎÂ¼Æ,Î´ÓëÆäËûÒÇÆ÷×éºÏ	318	·ÒÀ¼	10	Ò»°ãÃ³Ò×	33387	¸ö	3657	Ç§¿Ë	679,630
202011	90251990	Î´ÁÐÃûÎÂ¶È¼Æ¼°¸ßÎÂ¼Æ,Î´ÓëÆäËûÒÇÆ÷×éºÏ	321	ÐÙÑÀÀû	10	Ò»°ãÃ³Ò×	56655	¸ö	3135	Ç§¿Ë	932,445
202011	90251990	Î´ÁÐÃûÎÂ¶È¼Æ¼°¸ßÎÂ¼Æ,Î´ÓëÆäËûÒÇÆ÷×éºÏ	322	±ùµº	10	Ò»°ãÃ³Ò×	64	¸ö	1	Ç§¿Ë	5,719
202011	90251990	Î´ÁÐÃûÎÂ¶È¼Æ¼°¸ßÎÂ¼Æ,Î´ÓëÆäËûÒÇÆ÷×éºÏ	324	Âí¶úËû	10	Ò»°ãÃ³Ò×	1040	¸ö	71	Ç§¿Ë	91,699
202011	90251990	Î´ÁÐÃûÎÂ¶È¼Æ¼°¸ßÎÂ¼Æ,Î´ÓëÆäËûÒÇÆ÷×éºÏ	326	Å²Íþ	10	Ò»°ãÃ³Ò×	14240	¸ö	1051	Ç§¿Ë	110,630
202011	90251990	Î´ÁÐÃûÎÂ¶È¼Æ¼°¸ßÎÂ¼Æ,Î´ÓëÆäËûÒÇÆ÷×éºÏ	327	²¨À¼	10	Ò»°ãÃ³Ò×	796720	¸ö	57639	Ç§¿Ë	16,807,183
202011	90251990	Î´ÁÐÃûÎÂ¶È¼Æ¼°¸ßÎÂ¼Æ,Î´ÓëÆäËûÒÇÆ÷×éºÏ	328	ÂÞÂíÄáÑÇ	10	Ò»°ãÃ³Ò×	97714	¸ö	5601	Ç§¿Ë	1,480,798
202011	90251990	Î´ÁÐÃûÎÂ¶È¼Æ¼°¸ßÎÂ¼Æ,Î´ÓëÆäËûÒÇÆ÷×éºÏ	330	Èðµä	10	Ò»°ãÃ³Ò×	39597	¸ö	2519	Ç§¿Ë	794,874
202011	90251990	Î´ÁÐÃûÎÂ¶È¼Æ¼°¸ßÎÂ¼Æ,Î´ÓëÆäËûÒÇÆ÷×éºÏ	331	ÈðÊ¿	10	Ò»°ãÃ³Ò×	38444	¸ö	2957	Ç§¿Ë	1,001,676
202011	90251990	Î´ÁÐÃûÎÂ¶È¼Æ¼°¸ßÎÂ¼Æ,Î´ÓëÆäËûÒÇÆ÷×éºÏ	334	°®É³ÄáÑÇ	10	Ò»°ãÃ³Ò×	26248	¸ö	6071	Ç§¿Ë	1,537,539
202011	90251990	Î´ÁÐÃûÎÂ¶È¼Æ¼°¸ßÎÂ¼Æ,Î´ÓëÆäËûÒÇÆ÷×éºÏ	335	À­ÍÑÎ¬ÑÇ	10	Ò»°ãÃ³Ò×	958	¸ö	267	Ç§¿Ë	65,567
202011	90251990	Î´ÁÐÃûÎÂ¶È¼Æ¼°¸ßÎÂ¼Æ,Î´ÓëÆäËûÒÇÆ÷×éºÏ	336	Á¢ÌÕÍð	10	Ò»°ãÃ³Ò×	29695	¸ö	3756	Ç§¿Ë	977,503
202011	90251990	Î´ÁÐÃûÎÂ¶È¼Æ¼°¸ßÎÂ¼Æ,Î´ÓëÆäËûÒÇÆ÷×éºÏ	337	¸ñÂ³¼ªÑÇ	10	Ò»°ãÃ³Ò×	2384	¸ö	476	Ç§¿Ë	120,545
202011	90251990	Î´ÁÐÃûÎÂ¶È¼Æ¼°¸ßÎÂ¼Æ,Î´ÓëÆäËûÒÇÆ÷×éºÏ	338	ÑÇÃÀÄáÑÇ	10	Ò»°ãÃ³Ò×	2240	¸ö	129	Ç§¿Ë	17,105
202011	90251990	Î´ÁÐÃûÎÂ¶È¼Æ¼°¸ßÎÂ¼Æ,Î´ÓëÆäËûÒÇÆ÷×éºÏ	339	°¢Èû°Ý½®	10	Ò»°ãÃ³Ò×	1836	¸ö	370	Ç§¿Ë	134,107
202011	90251990	Î´ÁÐÃûÎÂ¶È¼Æ¼°¸ßÎÂ¼Æ,Î´ÓëÆäËûÒÇÆ÷×éºÏ	340	°×¶íÂÞË¹	10	Ò»°ãÃ³Ò×	900	¸ö	111	Ç§¿Ë	54,071
202011	90251990	Î´ÁÐÃûÎÂ¶È¼Æ¼°¸ßÎÂ¼Æ,Î´ÓëÆäËûÒÇÆ÷×éºÏ	343	Ä¦¶û¶àÍß	10	Ò»°ãÃ³Ò×	31270	¸ö	1160	Ç§¿Ë	234,631
202011	90251990	Î´ÁÐÃûÎÂ¶È¼Æ¼°¸ßÎÂ¼Æ,Î´ÓëÆäËûÒÇÆ÷×éºÏ	344	¶íÂÞË¹Áª°î	10	Ò»°ãÃ³Ò×	699402	¸ö	46235	Ç§¿Ë	10,104,041
202011	90251990	Î´ÁÐÃûÎÂ¶È¼Æ¼°¸ßÎÂ¼Æ,Î´ÓëÆäËûÒÇÆ÷×éºÏ	347	ÎÚ¿ËÀ¼	10	Ò»°ãÃ³Ò×	135755	¸ö	8835	Ç§¿Ë	1,968,132
202011	90251990	Î´ÁÐÃûÎÂ¶È¼Æ¼°¸ßÎÂ¼Æ,Î´ÓëÆäËûÒÇÆ÷×éºÏ	350	Ë¹ÂåÎÄÄáÑÇ	10	Ò»°ãÃ³Ò×	18453	¸ö	2944	Ç§¿Ë	892,521
202011	90251990	Î´ÁÐÃûÎÂ¶È¼Æ¼°¸ßÎÂ¼Æ,Î´ÓëÆäËûÒÇÆ÷×éºÏ	351	¿ËÂÞµØÑÇ	10	Ò»°ãÃ³Ò×	6445	¸ö	1248	Ç§¿Ë	402,008
202011	90251990	Î´ÁÐÃûÎÂ¶È¼Æ¼°¸ßÎÂ¼Æ,Î´ÓëÆäËûÒÇÆ÷×éºÏ	352	½Ý¿Ë	10	Ò»°ãÃ³Ò×	122640	¸ö	4410	Ç§¿Ë	1,924,380
202011	90251990	Î´ÁÐÃûÎÂ¶È¼Æ¼°¸ßÎÂ¼Æ,Î´ÓëÆäËûÒÇÆ÷×éºÏ	353	Ë¹Âå·¥¿Ë	10	Ò»°ãÃ³Ò×	1550	¸ö	119	Ç§¿Ë	29,993
202011	90251990	Î´ÁÐÃûÎÂ¶È¼Æ¼°¸ßÎÂ¼Æ,Î´ÓëÆäËûÒÇÆ÷×éºÏ	354	±±ÂíÆä¶Ù¹²ºÍ¹ú	10	Ò»°ãÃ³Ò×	112550	¸ö	503	Ç§¿Ë	341,029
202011	90251990	Î´ÁÐÃûÎÂ¶È¼Æ¼°¸ßÎÂ¼Æ,Î´ÓëÆäËûÒÇÆ÷×éºÏ	358	Èû¶ûÎ¬ÑÇ	10	Ò»°ãÃ³Ò×	8142	¸ö	2474	Ç§¿Ë	242,963
202011	90251990	Î´ÁÐÃûÎÂ¶È¼Æ¼°¸ßÎÂ¼Æ,Î´ÓëÆäËûÒÇÆ÷×éºÏ	402	°¢¸ùÍ¢	10	Ò»°ãÃ³Ò×	102157	¸ö	4789	Ç§¿Ë	1,345,428
202011	90251990	Î´ÁÐÃûÎÂ¶È¼Æ¼°¸ßÎÂ¼Æ,Î´ÓëÆäËûÒÇÆ÷×éºÏ	404	°Í¹þÂí	10	Ò»°ãÃ³Ò×	10	¸ö	2	Ç§¿Ë	1,357
202011	90251990	Î´ÁÐÃûÎÂ¶È¼Æ¼°¸ßÎÂ¼Æ,Î´ÓëÆäËûÒÇÆ÷×éºÏ	406	²®Àû×È	10	Ò»°ãÃ³Ò×	510	¸ö	99	Ç§¿Ë	18,741
202011	90251990	Î´ÁÐÃûÎÂ¶È¼Æ¼°¸ßÎÂ¼Æ,Î´ÓëÆäËûÒÇÆ÷×éºÏ	408	¶àÃñ×å²£ÀûÎ¬ÑÇ¹ú	10	Ò»°ãÃ³Ò×	25003	¸ö	777	Ç§¿Ë	213,445
202011	90251990	Î´ÁÐÃûÎÂ¶È¼Æ¼°¸ßÎÂ¼Æ,Î´ÓëÆäËûÒÇÆ÷×éºÏ	410	°ÍÎ÷	10	Ò»°ãÃ³Ò×	1597318	¸ö	56983	Ç§¿Ë	9,769,129
202011	90251990	Î´ÁÐÃûÎÂ¶È¼Æ¼°¸ßÎÂ¼Æ,Î´ÓëÆäËûÒÇÆ÷×éºÏ	412	ÖÇÀû	10	Ò»°ãÃ³Ò×	179798	¸ö	10229	Ç§¿Ë	2,282,423
202011	90251990	Î´ÁÐÃûÎÂ¶È¼Æ¼°¸ßÎÂ¼Æ,Î´ÓëÆäËûÒÇÆ÷×éºÏ	413	¸çÂ×±ÈÑÇ	10	Ò»°ãÃ³Ò×	342056	¸ö	11699	Ç§¿Ë	2,133,101
202011	90251990	Î´ÁÐÃûÎÂ¶È¼Æ¼°¸ßÎÂ¼Æ,Î´ÓëÆäËûÒÇÆ÷×éºÏ	415	¸çË¹´ïÀè¼Ó	10	Ò»°ãÃ³Ò×	6694	¸ö	372	Ç§¿Ë	103,035
202011	90251990	Î´ÁÐÃûÎÂ¶È¼Æ¼°¸ßÎÂ¼Æ,Î´ÓëÆäËûÒÇÆ÷×éºÏ	416	¹Å°Í	10	Ò»°ãÃ³Ò×	10	¸ö	3	Ç§¿Ë	859
202011	90251990	Î´ÁÐÃûÎÂ¶È¼Æ¼°¸ßÎÂ¼Æ,Î´ÓëÆäËûÒÇÆ÷×éºÏ	418	¶àÃ×Äá¼Ó¹²ºÍ¹ú	10	Ò»°ãÃ³Ò×	7119	¸ö	295	Ç§¿Ë	43,234
202011	90251990	Î´ÁÐÃûÎÂ¶È¼Æ¼°¸ßÎÂ¼Æ,Î´ÓëÆäËûÒÇÆ÷×éºÏ	419	¶ò¹Ï¶à¶û	10	Ò»°ãÃ³Ò×	96865	¸ö	2958	Ç§¿Ë	561,556
202011	90251990	Î´ÁÐÃûÎÂ¶È¼Æ¼°¸ßÎÂ¼Æ,Î´ÓëÆäËûÒÇÆ÷×éºÏ	422	¹ÏµÂÂÞÆÕ	10	Ò»°ãÃ³Ò×	300	¸ö	60	Ç§¿Ë	10,174
202011	90251990	Î´ÁÐÃûÎÂ¶È¼Æ¼°¸ßÎÂ¼Æ,Î´ÓëÆäËûÒÇÆ÷×éºÏ	423	Î£µØÂíÀ­	10	Ò»°ãÃ³Ò×	1700	¸ö	213	Ç§¿Ë	62,240
202011	90251990	Î´ÁÐÃûÎÂ¶È¼Æ¼°¸ßÎÂ¼Æ,Î´ÓëÆäËûÒÇÆ÷×éºÏ	424	¹çÑÇÄÇ	10	Ò»°ãÃ³Ò×	1800	¸ö	225	Ç§¿Ë	136,233
202011	90251990	Î´ÁÐÃûÎÂ¶È¼Æ¼°¸ßÎÂ¼Æ,Î´ÓëÆäËûÒÇÆ÷×éºÏ	426	ºé¶¼À­Ë¹	10	Ò»°ãÃ³Ò×	424	¸ö	74	Ç§¿Ë	19,635
202011	90251990	Î´ÁÐÃûÎÂ¶È¼Æ¼°¸ßÎÂ¼Æ,Î´ÓëÆäËûÒÇÆ÷×éºÏ	427	ÑÀÂò¼Ó	10	Ò»°ãÃ³Ò×	1000	¸ö	140	Ç§¿Ë	31,254
202011	90251990	Î´ÁÐÃûÎÂ¶È¼Æ¼°¸ßÎÂ¼Æ,Î´ÓëÆäËûÒÇÆ÷×éºÏ	429	Ä«Î÷¸ç	10	Ò»°ãÃ³Ò×	475783	¸ö	29564	Ç§¿Ë	6,266,882
202011	90251990	Î´ÁÐÃûÎÂ¶È¼Æ¼°¸ßÎÂ¼Æ,Î´ÓëÆäËûÒÇÆ÷×éºÏ	431	Äá¼ÓÀ­¹Ï	10	Ò»°ãÃ³Ò×	5130	¸ö	153	Ç§¿Ë	40,017
202011	90251990	Î´ÁÐÃûÎÂ¶È¼Æ¼°¸ßÎÂ¼Æ,Î´ÓëÆäËûÒÇÆ÷×éºÏ	432	°ÍÄÃÂí	10	Ò»°ãÃ³Ò×	28058	¸ö	2545	Ç§¿Ë	488,198
202011	90251990	Î´ÁÐÃûÎÂ¶È¼Æ¼°¸ßÎÂ¼Æ,Î´ÓëÆäËûÒÇÆ÷×éºÏ	433	°ÍÀ­¹ç	10	Ò»°ãÃ³Ò×	252	¸ö	50	Ç§¿Ë	13,507
202011	90251990	Î´ÁÐÃûÎÂ¶È¼Æ¼°¸ßÎÂ¼Æ,Î´ÓëÆäËûÒÇÆ÷×éºÏ	434	ÃØÂ³	10	Ò»°ãÃ³Ò×	72051	¸ö	3574	Ç§¿Ë	716,941
202011	90251990	Î´ÁÐÃûÎÂ¶È¼Æ¼°¸ßÎÂ¼Æ,Î´ÓëÆäËûÒÇÆ÷×éºÏ	435	²¨¶àÀè¸÷	10	Ò»°ãÃ³Ò×	22	¸ö	0	Ç§¿Ë	3,595
202011	90251990	Î´ÁÐÃûÎÂ¶È¼Æ¼°¸ßÎÂ¼Æ,Î´ÓëÆäËûÒÇÆ÷×éºÏ	438	Ê¥Âí¶¡µº	10	Ò»°ãÃ³Ò×	34	¸ö	3	Ç§¿Ë	295
202011	90251990	Î´ÁÐÃûÎÂ¶È¼Æ¼°¸ßÎÂ¼Æ,Î´ÓëÆäËûÒÇÆ÷×éºÏ	440	Èø¶ûÍß¶à	10	Ò»°ãÃ³Ò×	2500	¸ö	115	Ç§¿Ë	44,072
202011	90251990	Î´ÁÐÃûÎÂ¶È¼Æ¼°¸ßÎÂ¼Æ,Î´ÓëÆäËûÒÇÆ÷×éºÏ	441	ËÕÀïÄÏ	10	Ò»°ãÃ³Ò×	140	¸ö	24	Ç§¿Ë	5,648
202011	90251990	Î´ÁÐÃûÎÂ¶È¼Æ¼°¸ßÎÂ¼Æ,Î´ÓëÆäËûÒÇÆ÷×éºÏ	442	ÌØÁ¢Äá´ïºÍ¶à°Í¸ç	10	Ò»°ãÃ³Ò×	360	¸ö	66	Ç§¿Ë	7,613
202011	90251990	Î´ÁÐÃûÎÂ¶È¼Æ¼°¸ßÎÂ¼Æ,Î´ÓëÆäËûÒÇÆ÷×éºÏ	444	ÎÚÀ­¹ç	10	Ò»°ãÃ³Ò×	22270	¸ö	981	Ç§¿Ë	235,155
202011	90251990	Î´ÁÐÃûÎÂ¶È¼Æ¼°¸ßÎÂ¼Æ,Î´ÓëÆäËûÒÇÆ÷×éºÏ	449	ºÉÊô°²µØÁÐË¹	10	Ò»°ãÃ³Ò×	4	¸ö	2	Ç§¿Ë	102
202011	90251990	Î´ÁÐÃûÎÂ¶È¼Æ¼°¸ßÎÂ¼Æ,Î´ÓëÆäËûÒÇÆ÷×éºÏ	501	¼ÓÄÃ´ó	10	Ò»°ãÃ³Ò×	884172	¸ö	68809	Ç§¿Ë	20,939,980
202011	90251990	Î´ÁÐÃûÎÂ¶È¼Æ¼°¸ßÎÂ¼Æ,Î´ÓëÆäËûÒÇÆ÷×éºÏ	502	ÃÀ¹ú	10	Ò»°ãÃ³Ò×	13829056	¸ö	844681	Ç§¿Ë	248,757,353
202011	90251990	Î´ÁÐÃûÎÂ¶È¼Æ¼°¸ßÎÂ¼Æ,Î´ÓëÆäËûÒÇÆ÷×éºÏ	601	°Ä´óÀûÑÇ	10	Ò»°ãÃ³Ò×	365303	¸ö	25272	Ç§¿Ë	6,546,502
202011	90251990	Î´ÁÐÃûÎÂ¶È¼Æ¼°¸ßÎÂ¼Æ,Î´ÓëÆäËûÒÇÆ÷×éºÏ	607	ÐÂ¿¦Àï¶àÄáÑÇ	10	Ò»°ãÃ³Ò×	150	¸ö	20	Ç§¿Ë	8,515
202011	90251990	Î´ÁÐÃûÎÂ¶È¼Æ¼°¸ßÎÂ¼Æ,Î´ÓëÆäËûÒÇÆ÷×éºÏ	609	ÐÂÎ÷À¼	10	Ò»°ãÃ³Ò×	45882	¸ö	831	Ç§¿Ë	217,606
202011	90251990	Î´ÁÐÃûÎÂ¶È¼Æ¼°¸ßÎÂ¼Æ,Î´ÓëÆäËûÒÇÆ÷×éºÏ	611	°Í²¼ÑÇÐÂ¼¸ÄÚÑÇ	10	Ò»°ãÃ³Ò×	90	¸ö	16	Ç§¿Ë	30,111
202012	90251990	Î´ÁÐÃûÎÂ¶È¼Æ¼°¸ßÎÂ¼Æ,Î´ÓëÆäËûÒÇÆ÷×éºÏ	101	°¢¸»º¹	10	Ò»°ãÃ³Ò×	3125	¸ö	488	Ç§¿Ë	82,483
202012	90251990	Î´ÁÐÃûÎÂ¶È¼Æ¼°¸ßÎÂ¼Æ,Î´ÓëÆäËûÒÇÆ÷×éºÏ	102	°ÍÁÖ	10	Ò»°ãÃ³Ò×	30622	¸ö	652	Ç§¿Ë	116,727
202012	90251990	Î´ÁÐÃûÎÂ¶È¼Æ¼°¸ßÎÂ¼Æ,Î´ÓëÆäËûÒÇÆ÷×éºÏ	103	ÃÏ¼ÓÀ­¹ú	10	Ò»°ãÃ³Ò×	35549	¸ö	849	Ç§¿Ë	213,394
202012	90251990	Î´ÁÐÃûÎÂ¶È¼Æ¼°¸ßÎÂ¼Æ,Î´ÓëÆäËûÒÇÆ÷×éºÏ	104	²»µ¤	10	Ò»°ãÃ³Ò×	3	¸ö	0	Ç§¿Ë	963
202012	90251990	Î´ÁÐÃûÎÂ¶È¼Æ¼°¸ßÎÂ¼Æ,Î´ÓëÆäËûÒÇÆ÷×éºÏ	105	ÎÄÀ³	10	Ò»°ãÃ³Ò×	4	¸ö	6	Ç§¿Ë	1,056
202012	90251990	Î´ÁÐÃûÎÂ¶È¼Æ¼°¸ßÎÂ¼Æ,Î´ÓëÆäËûÒÇÆ÷×éºÏ	106	Ãåµé	10	Ò»°ãÃ³Ò×	70386	¸ö	7450	Ç§¿Ë	1,122,628
202012	90251990	Î´ÁÐÃûÎÂ¶È¼Æ¼°¸ßÎÂ¼Æ,Î´ÓëÆäËûÒÇÆ÷×éºÏ	106	Ãåµé	12	ÆäËû¾èÔùÎï×Ê	16	¸ö	10	Ç§¿Ë	2,165
202012	90251990	Î´ÁÐÃûÎÂ¶È¼Æ¼°¸ßÎÂ¼Æ,Î´ÓëÆäËûÒÇÆ÷×éºÏ	107	¼íÆÒÕ¯	10	Ò»°ãÃ³Ò×	1050	¸ö	79	Ç§¿Ë	81,656
202012	90251990	Î´ÁÐÃûÎÂ¶È¼Æ¼°¸ßÎÂ¼Æ,Î´ÓëÆäËûÒÇÆ÷×éºÏ	108	ÈûÆÖÂ·Ë¹	10	Ò»°ãÃ³Ò×	9340	¸ö	641	Ç§¿Ë	148,299
202012	90251990	Î´ÁÐÃûÎÂ¶È¼Æ¼°¸ßÎÂ¼Æ,Î´ÓëÆäËûÒÇÆ÷×éºÏ	110	ÖÐ¹úÏã¸Û	10	Ò»°ãÃ³Ò×	1981527	¸ö	59404	Ç§¿Ë	16,307,426
202012	90251990	Î´ÁÐÃûÎÂ¶È¼Æ¼°¸ßÎÂ¼Æ,Î´ÓëÆäËûÒÇÆ÷×éºÏ	111	Ó¡¶È	10	Ò»°ãÃ³Ò×	931102	¸ö	27113	Ç§¿Ë	10,379,983
202012	90251990	Î´ÁÐÃûÎÂ¶È¼Æ¼°¸ßÎÂ¼Æ,Î´ÓëÆäËûÒÇÆ÷×éºÏ	112	Ó¡¶ÈÄáÎ÷ÑÇ	10	Ò»°ãÃ³Ò×	1883176	¸ö	35079	Ç§¿Ë	12,811,709
202012	90251990	Î´ÁÐÃûÎÂ¶È¼Æ¼°¸ßÎÂ¼Æ,Î´ÓëÆäËûÒÇÆ÷×éºÏ	112	Ó¡¶ÈÄáÎ÷ÑÇ	12	ÆäËû¾èÔùÎï×Ê	500	¸ö	100	Ç§¿Ë	64,000
202012	90251990	Î´ÁÐÃûÎÂ¶È¼Æ¼°¸ßÎÂ¼Æ,Î´ÓëÆäËûÒÇÆ÷×éºÏ	113	ÒÁÀÊ	10	Ò»°ãÃ³Ò×	196491	¸ö	10755	Ç§¿Ë	3,193,888
202012	90251990	Î´ÁÐÃûÎÂ¶È¼Æ¼°¸ßÎÂ¼Æ,Î´ÓëÆäËûÒÇÆ÷×éºÏ	114	ÒÁÀ­¿Ë	10	Ò»°ãÃ³Ò×	488	¸ö	44	Ç§¿Ë	15,866
202012	90251990	Î´ÁÐÃûÎÂ¶È¼Æ¼°¸ßÎÂ¼Æ,Î´ÓëÆäËûÒÇÆ÷×éºÏ	115	ÒÔÉ«ÁÐ	10	Ò»°ãÃ³Ò×	477359	¸ö	17519	Ç§¿Ë	2,694,267
202012	90251990	Î´ÁÐÃûÎÂ¶È¼Æ¼°¸ßÎÂ¼Æ,Î´ÓëÆäËûÒÇÆ÷×éºÏ	116	ÈÕ±¾	10	Ò»°ãÃ³Ò×	1179944	¸ö	85638	Ç§¿Ë	34,003,072
[truncated: 134 more rows]
