# Supplementary material for: Research on optimization of emergency supplies customs clearance strategy from the perspective of public health security based on Chinese trade data
Source: Front Public Health. 2025 Jan 24;13:1520705. doi: 10.3389/fpubh.2025.1520705 (PMC11802811; doi:10.3389/fpubh.2025.1520705)
Supplement: Supplementary file 2 [file Data_Sheet_2.ZIP › Paper Code-Part2/2-Export/2020/2020∩╝ê1-12∩╝ë-τû1⁄2Φïù-σç║σÅú.csv]

Êý¾ÝÄêÔÂ	ÉÌÆ·±àÂë	ÉÌÆ·Ãû³Æ	Ã³Ò×»ï°é±àÂë	Ã³Ò×»ï°éÃû³Æ	Ã³Ò×·½Ê½±àÂë	Ã³Ò×·½Ê½Ãû³Æ	µÚÒ»ÊýÁ¿	µÚÒ»¼ÆÁ¿µ¥Î»	µÚ¶þÊýÁ¿	µÚ¶þ¼ÆÁ¿µ¥Î»	ÈËÃñ±Ò
202001	30022000	ÈËÓÃÒßÃç	103	ÃÏ¼ÓÀ­¹ú	10	Ò»°ãÃ³Ò×	2	Ç§¿Ë	0	?	42,487
202001	30022000	ÈËÓÃÒßÃç	110	ÖÐ¹úÏã¸Û	10	Ò»°ãÃ³Ò×	1532	Ç§¿Ë	0	?	2,770,398
202001	30022000	ÈËÓÃÒßÃç	111	Ó¡¶È	10	Ò»°ãÃ³Ò×	2111	Ç§¿Ë	0	?	9,837,146
202001	30022000	ÈËÓÃÒßÃç	112	Ó¡¶ÈÄáÎ÷ÑÇ	10	Ò»°ãÃ³Ò×	2	Ç§¿Ë	0	?	322,228
202001	30022000	ÈËÓÃÒßÃç	124	ÃÉ¹Å	10	Ò»°ãÃ³Ò×	125	Ç§¿Ë	0	?	78,715
202001	30022000	ÈËÓÃÒßÃç	127	°Í»ùË¹Ì¹	10	Ò»°ãÃ³Ò×	12	Ç§¿Ë	0	?	443,486
202001	30022000	ÈËÓÃÒßÃç	129	·ÆÂÉ±ö	10	Ò»°ãÃ³Ò×	83	Ç§¿Ë	0	?	3,578,837
202001	30022000	ÈËÓÃÒßÃç	131	É³ÌØ°¢À­²®	10	Ò»°ãÃ³Ò×	235	Ç§¿Ë	0	?	11,078,694
202001	30022000	ÈËÓÃÒßÃç	134	Ë¹ÀïÀ¼¿¨	10	Ò»°ãÃ³Ò×	60	Ç§¿Ë	0	?	1,712,595
202001	30022000	ÈËÓÃÒßÃç	136	Ì©¹ú	10	Ò»°ãÃ³Ò×	410	Ç§¿Ë	0	?	11,817,846
202001	30022000	ÈËÓÃÒßÃç	149	ÎÚ×È±ð¿ËË¹Ì¹	10	Ò»°ãÃ³Ò×	800	Ç§¿Ë	0	?	1,245,448
202001	30022000	ÈËÓÃÒßÃç	215	°£¼°	10	Ò»°ãÃ³Ò×	250	Ç§¿Ë	0	?	9,060,349
202001	30022000	ÈËÓÃÒßÃç	220	¼ÓÄÉ	10	Ò»°ãÃ³Ò×	10	Ç§¿Ë	0	?	437,883
202001	30022000	ÈËÓÃÒßÃç	221	¼¸ÄÚÑÇ	10	Ò»°ãÃ³Ò×	125	Ç§¿Ë	0	?	104,954
202001	30022000	ÈËÓÃÒßÃç	223	¿ÆÌØµÏÍß	10	Ò»°ãÃ³Ò×	452	Ç§¿Ë	0	?	2,014,642
202001	30022000	ÈËÓÃÒßÃç	338	ÑÇÃÀÄáÑÇ	10	Ò»°ãÃ³Ò×	4	Ç§¿Ë	0	?	430,393
202001	30022000	ÈËÓÃÒßÃç	339	°¢Èû°Ý½®	10	Ò»°ãÃ³Ò×	0	Ç§¿Ë	0	?	28
202001	30022000	ÈËÓÃÒßÃç	426	ºé¶¼À­Ë¹	10	Ò»°ãÃ³Ò×	77	Ç§¿Ë	0	?	3,756,893
202002	30022000	ÈËÓÃÒßÃç	103	ÃÏ¼ÓÀ­¹ú	10	Ò»°ãÃ³Ò×	134	Ç§¿Ë	0	?	3,019,005
202002	30022000	ÈËÓÃÒßÃç	111	Ó¡¶È	10	Ò»°ãÃ³Ò×	39	Ç§¿Ë	0	?	1,288,741
202002	30022000	ÈËÓÃÒßÃç	112	Ó¡¶ÈÄáÎ÷ÑÇ	10	Ò»°ãÃ³Ò×	1526	Ç§¿Ë	0	?	2,725,894
202002	30022000	ÈËÓÃÒßÃç	119	ÀÏÎÎ	10	Ò»°ãÃ³Ò×	0	Ç§¿Ë	0	?	69
202002	30022000	ÈËÓÃÒßÃç	129	·ÆÂÉ±ö	10	Ò»°ãÃ³Ò×	159	Ç§¿Ë	0	?	6,771,867
202002	30022000	ÈËÓÃÒßÃç	134	Ë¹ÀïÀ¼¿¨	10	Ò»°ãÃ³Ò×	28	Ç§¿Ë	0	?	786,103
202002	30022000	ÈËÓÃÒßÃç	136	Ì©¹ú	10	Ò»°ãÃ³Ò×	1334	Ç§¿Ë	0	?	6,348,644
202002	30022000	ÈËÓÃÒßÃç	149	ÎÚ×È±ð¿ËË¹Ì¹	10	Ò»°ãÃ³Ò×	310	Ç§¿Ë	0	?	1,199,142
202002	30022000	ÈËÓÃÒßÃç	211	Õ§µÃ	10	Ò»°ãÃ³Ò×	829	Ç§¿Ë	0	?	1,076,786
202002	30022000	ÈËÓÃÒßÃç	215	°£¼°	10	Ò»°ãÃ³Ò×	408	Ç§¿Ë	0	?	649,057
202002	30022000	ÈËÓÃÒßÃç	224	¿ÏÄáÑÇ	10	Ò»°ãÃ³Ò×	585	Ç§¿Ë	0	?	758,111
202002	30022000	ÈËÓÃÒßÃç	230	Ã«ÀïËþÄáÑÇ	10	Ò»°ãÃ³Ò×	50	Ç§¿Ë	0	?	145,458
202002	30022000	ÈËÓÃÒßÃç	423	Î£µØÂíÀ­	10	Ò»°ãÃ³Ò×	3	Ç§¿Ë	0	?	99,825
202003	30022000	ÈËÓÃÒßÃç	103	ÃÏ¼ÓÀ­¹ú	10	Ò»°ãÃ³Ò×	111	Ç§¿Ë	0	?	2,663,131
202003	30022000	ÈËÓÃÒßÃç	111	Ó¡¶È	10	Ò»°ãÃ³Ò×	4037	Ç§¿Ë	0	?	7,423,295
202003	30022000	ÈËÓÃÒßÃç	129	·ÆÂÉ±ö	10	Ò»°ãÃ³Ò×	198	Ç§¿Ë	0	?	8,716,741
202003	30022000	ÈËÓÃÒßÃç	136	Ì©¹ú	10	Ò»°ãÃ³Ò×	151	Ç§¿Ë	0	?	5,187,414
202003	30022000	ÈËÓÃÒßÃç	141	Ô½ÄÏ	10	Ò»°ãÃ³Ò×	15	Ç§¿Ë	0	?	492,855
202003	30022000	ÈËÓÃÒßÃç	149	ÎÚ×È±ð¿ËË¹Ì¹	10	Ò»°ãÃ³Ò×	145	Ç§¿Ë	0	?	2,588,564
202003	30022000	ÈËÓÃÒßÃç	215	°£¼°	10	Ò»°ãÃ³Ò×	8150	Ç§¿Ë	0	?	18,050,073
202003	30022000	ÈËÓÃÒßÃç	223	¿ÆÌØµÏÍß	10	Ò»°ãÃ³Ò×	200	Ç§¿Ë	0	?	463,359
202003	30022000	ÈËÓÃÒßÃç	231	Ã«ÀïÇóË¹	10	Ò»°ãÃ³Ò×	34	Ç§¿Ë	0	?	87,267
202003	30022000	ÈËÓÃÒßÃç	254	½ò°Í²¼Î¤	10	Ò»°ãÃ³Ò×	329	Ç§¿Ë	0	?	434,604
202003	30022000	ÈËÓÃÒßÃç	301	±ÈÀûÊ±	10	Ò»°ãÃ³Ò×	1	Ç§¿Ë	0	?	798
202003	30022000	ÈËÓÃÒßÃç	501	¼ÓÄÃ´ó	10	Ò»°ãÃ³Ò×	0	Ç§¿Ë	0	?	154
202003	30022000	ÈËÓÃÒßÃç	502	ÃÀ¹ú	10	Ò»°ãÃ³Ò×	0	Ç§¿Ë	0	?	551
202004	30022000	ÈËÓÃÒßÃç	103	ÃÏ¼ÓÀ­¹ú	10	Ò»°ãÃ³Ò×	108	Ç§¿Ë	0	?	2,468,386
202004	30022000	ÈËÓÃÒßÃç	111	Ó¡¶È	10	Ò»°ãÃ³Ò×	6296	Ç§¿Ë	0	?	10,821,269
202004	30022000	ÈËÓÃÒßÃç	112	Ó¡¶ÈÄáÎ÷ÑÇ	10	Ò»°ãÃ³Ò×	2440	Ç§¿Ë	0	?	4,517,166
202004	30022000	ÈËÓÃÒßÃç	113	ÒÁÀÊ	10	Ò»°ãÃ³Ò×	9	Ç§¿Ë	0	?	789,735
202004	30022000	ÈËÓÃÒßÃç	127	°Í»ùË¹Ì¹	10	Ò»°ãÃ³Ò×	45	Ç§¿Ë	0	?	1,658,291
202004	30022000	ÈËÓÃÒßÃç	133	º«¹ú	10	Ò»°ãÃ³Ò×	0	Ç§¿Ë	0	?	1,899
202004	30022000	ÈËÓÃÒßÃç	136	Ì©¹ú	10	Ò»°ãÃ³Ò×	233	Ç§¿Ë	0	?	7,484,642
202004	30022000	ÈËÓÃÒßÃç	215	°£¼°	10	Ò»°ãÃ³Ò×	8336	Ç§¿Ë	0	?	12,624,327
202004	30022000	ÈËÓÃÒßÃç	304	µÂ¹ú	10	Ò»°ãÃ³Ò×	13	Ç§¿Ë	0	?	49,988
202004	30022000	ÈËÓÃÒßÃç	502	ÃÀ¹ú	10	Ò»°ãÃ³Ò×	0	Ç§¿Ë	0	?	9,198,903
202005	30022000	ÈËÓÃÒßÃç	103	ÃÏ¼ÓÀ­¹ú	10	Ò»°ãÃ³Ò×	160	Ç§¿Ë	0	?	3,703,441
202005	30022000	ÈËÓÃÒßÃç	111	Ó¡¶È	10	Ò»°ãÃ³Ò×	23	Ç§¿Ë	0	?	462,598
202005	30022000	ÈËÓÃÒßÃç	112	Ó¡¶ÈÄáÎ÷ÑÇ	10	Ò»°ãÃ³Ò×	880	Ç§¿Ë	0	?	1,720,338
202005	30022000	ÈËÓÃÒßÃç	125	Äá²´¶ûÁª°îÃñÖ÷¹²ºÍ¹ú	10	Ò»°ãÃ³Ò×	11	Ç§¿Ë	0	?	2,107,273
202005	30022000	ÈËÓÃÒßÃç	127	°Í»ùË¹Ì¹	10	Ò»°ãÃ³Ò×	93	Ç§¿Ë	0	?	509,175
202005	30022000	ÈËÓÃÒßÃç	129	·ÆÂÉ±ö	10	Ò»°ãÃ³Ò×	46	Ç§¿Ë	0	?	2,102,708
202005	30022000	ÈËÓÃÒßÃç	131	É³ÌØ°¢À­²®	10	Ò»°ãÃ³Ò×	3	Ç§¿Ë	0	?	117,582
202005	30022000	ÈËÓÃÒßÃç	133	º«¹ú	10	Ò»°ãÃ³Ò×	4	Ç§¿Ë	0	?	979,816
202005	30022000	ÈËÓÃÒßÃç	136	Ì©¹ú	10	Ò»°ãÃ³Ò×	259	Ç§¿Ë	0	?	8,406,898
202005	30022000	ÈËÓÃÒßÃç	149	ÎÚ×È±ð¿ËË¹Ì¹	10	Ò»°ãÃ³Ò×	225	Ç§¿Ë	0	?	164,202
202005	30022000	ÈËÓÃÒßÃç	215	°£¼°	10	Ò»°ãÃ³Ò×	2206	Ç§¿Ë	0	?	8,381,602
202005	30022000	ÈËÓÃÒßÃç	228	ÂíÀ­Î¬	10	Ò»°ãÃ³Ò×	25	Ç§¿Ë	0	?	1,200,868
202005	30022000	ÈËÓÃÒßÃç	236	ÄáÈÕÀûÑÇ	10	Ò»°ãÃ³Ò×	400	Ç§¿Ë	0	?	774,422
202005	30022000	ÈËÓÃÒßÃç	238	Â¬Íú´ï	10	Ò»°ãÃ³Ò×	5	Ç§¿Ë	0	?	316,809
202005	30022000	ÈËÓÃÒßÃç	303	Ó¢¹ú	10	Ò»°ãÃ³Ò×	0	Ç§¿Ë	0	?	35
202006	30022000	ÈËÓÃÒßÃç	103	ÃÏ¼ÓÀ­¹ú	10	Ò»°ãÃ³Ò×	187	Ç§¿Ë	0	?	4,360,906
202006	30022000	ÈËÓÃÒßÃç	111	Ó¡¶È	10	Ò»°ãÃ³Ò×	44	Ç§¿Ë	0	?	875,195
202006	30022000	ÈËÓÃÒßÃç	119	ÀÏÎÎ	10	Ò»°ãÃ³Ò×	2	Ç§¿Ë	0	?	392,362
202006	30022000	ÈËÓÃÒßÃç	124	ÃÉ¹Å	10	Ò»°ãÃ³Ò×	126	Ç§¿Ë	0	?	2,482,183
202006	30022000	ÈËÓÃÒßÃç	127	°Í»ùË¹Ì¹	10	Ò»°ãÃ³Ò×	21	Ç§¿Ë	0	?	822,850
202006	30022000	ÈËÓÃÒßÃç	129	·ÆÂÉ±ö	10	Ò»°ãÃ³Ò×	376	Ç§¿Ë	0	?	6,450,328
202006	30022000	ÈËÓÃÒßÃç	133	º«¹ú	10	Ò»°ãÃ³Ò×	4	Ç§¿Ë	0	?	75
202006	30022000	ÈËÓÃÒßÃç	134	Ë¹ÀïÀ¼¿¨	10	Ò»°ãÃ³Ò×	4	Ç§¿Ë	0	?	758,520
202006	30022000	ÈËÓÃÒßÃç	136	Ì©¹ú	10	Ò»°ãÃ³Ò×	97	Ç§¿Ë	0	?	4,200,814
202006	30022000	ÈËÓÃÒßÃç	145	¹þÈø¿ËË¹Ì¹	10	Ò»°ãÃ³Ò×	120	Ç§¿Ë	0	?	11,876,052
202006	30022000	ÈËÓÃÒßÃç	149	ÎÚ×È±ð¿ËË¹Ì¹	10	Ò»°ãÃ³Ò×	235	Ç§¿Ë	0	?	170,232
202006	30022000	ÈËÓÃÒßÃç	215	°£¼°	10	Ò»°ãÃ³Ò×	9649	Ç§¿Ë	0	?	15,146,435
202006	30022000	ÈËÓÃÒßÃç	254	½ò°Í²¼Î¤	10	Ò»°ãÃ³Ò×	329	Ç§¿Ë	0	?	440,464
202006	30022000	ÈËÓÃÒßÃç	304	µÂ¹ú	10	Ò»°ãÃ³Ò×	7	Ç§¿Ë	0	?	42,209
202007	30022000	ÈËÓÃÒßÃç	106	Ãåµé	10	Ò»°ãÃ³Ò×	6	Ç§¿Ë	0	?	1,127,591
202007	30022000	ÈËÓÃÒßÃç	111	Ó¡¶È	10	Ò»°ãÃ³Ò×	2818	Ç§¿Ë	0	?	44,269,615
202007	30022000	ÈËÓÃÒßÃç	112	Ó¡¶ÈÄáÎ÷ÑÇ	10	Ò»°ãÃ³Ò×	1	Ç§¿Ë	0	?	1,701
202007	30022000	ÈËÓÃÒßÃç	125	Äá²´¶ûÁª°îÃñÖ÷¹²ºÍ¹ú	10	Ò»°ãÃ³Ò×	0	Ç§¿Ë	0	?	330
202007	30022000	ÈËÓÃÒßÃç	127	°Í»ùË¹Ì¹	10	Ò»°ãÃ³Ò×	229	Ç§¿Ë	0	?	1,541,722
202007	30022000	ÈËÓÃÒßÃç	129	·ÆÂÉ±ö	10	Ò»°ãÃ³Ò×	41	Ç§¿Ë	0	?	1,924,889
202007	30022000	ÈËÓÃÒßÃç	134	Ë¹ÀïÀ¼¿¨	10	Ò»°ãÃ³Ò×	60	Ç§¿Ë	0	?	1,784,214
202007	30022000	ÈËÓÃÒßÃç	138	°¢ÁªÇõ	10	Ò»°ãÃ³Ò×	1538	Ç§¿Ë	0	?	5,669,840
202007	30022000	ÈËÓÃÒßÃç	145	¹þÈø¿ËË¹Ì¹	10	Ò»°ãÃ³Ò×	283	Ç§¿Ë	0	?	27,940,044
202007	30022000	ÈËÓÃÒßÃç	215	°£¼°	10	Ò»°ãÃ³Ò×	225	Ç§¿Ë	0	?	8,141,302
202007	30022000	ÈËÓÃÒßÃç	250	ÎÚ¸É´ï	10	Ò»°ãÃ³Ò×	0	Ç§¿Ë	0	?	9
202007	30022000	ÈËÓÃÒßÃç	303	Ó¢¹ú	10	Ò»°ãÃ³Ò×	0	Ç§¿Ë	0	?	28
202007	30022000	ÈËÓÃÒßÃç	305	·¨¹ú	10	Ò»°ãÃ³Ò×	0	Ç§¿Ë	0	?	10,206
202007	30022000	ÈËÓÃÒßÃç	402	°¢¸ùÍ¢	10	Ò»°ãÃ³Ò×	1	Ç§¿Ë	0	?	104,630
202007	30022000	ÈËÓÃÒßÃç	410	°ÍÎ÷	10	Ò»°ãÃ³Ò×	18	Ç§¿Ë	0	?	2,524
202007	30022000	ÈËÓÃÒßÃç	501	¼ÓÄÃ´ó	10	Ò»°ãÃ³Ò×	0	Ç§¿Ë	0	?	50
202007	30022000	ÈËÓÃÒßÃç	502	ÃÀ¹ú	10	Ò»°ãÃ³Ò×	0	Ç§¿Ë	0	?	15,910,988
202008	30022000	ÈËÓÃÒßÃç	111	Ó¡¶È	10	Ò»°ãÃ³Ò×	1351	Ç§¿Ë	0	?	13,601,622
202008	30022000	ÈËÓÃÒßÃç	112	Ó¡¶ÈÄáÎ÷ÑÇ	10	Ò»°ãÃ³Ò×	11	Ç§¿Ë	0	?	1,260
202008	30022000	ÈËÓÃÒßÃç	127	°Í»ùË¹Ì¹	10	Ò»°ãÃ³Ò×	43	Ç§¿Ë	0	?	1,608,251
202008	30022000	ÈËÓÃÒßÃç	129	·ÆÂÉ±ö	10	Ò»°ãÃ³Ò×	215	Ç§¿Ë	0	?	9,372,861
202008	30022000	ÈËÓÃÒßÃç	131	É³ÌØ°¢À­²®	10	Ò»°ãÃ³Ò×	106	Ç§¿Ë	0	?	5,728,505
202008	30022000	ÈËÓÃÒßÃç	134	Ë¹ÀïÀ¼¿¨	10	Ò»°ãÃ³Ò×	30	Ç§¿Ë	0	?	910,850
202008	30022000	ÈËÓÃÒßÃç	136	Ì©¹ú	10	Ò»°ãÃ³Ò×	63	Ç§¿Ë	0	?	4,229,717
202008	30022000	ÈËÓÃÒßÃç	137	ÍÁ¶úÆä	10	Ò»°ãÃ³Ò×	302	Ç§¿Ë	0	?	14,402,296
202008	30022000	ÈËÓÃÒßÃç	138	°¢ÁªÇõ	10	Ò»°ãÃ³Ò×	490	Ç§¿Ë	0	?	1,889,514
202008	30022000	ÈËÓÃÒßÃç	148	ÍÁ¿âÂüË¹Ì¹	10	Ò»°ãÃ³Ò×	101	Ç§¿Ë	0	?	9,783,484
202008	30022000	ÈËÓÃÒßÃç	224	¿ÏÄáÑÇ	10	Ò»°ãÃ³Ò×	228	Ç§¿Ë	0	?	300,069
202008	30022000	ÈËÓÃÒßÃç	232	Ä¦Âå¸ç	10	Ò»°ãÃ³Ò×	34	Ç§¿Ë	0	?	142,763
202008	30022000	ÈËÓÃÒßÃç	236	ÄáÈÕÀûÑÇ	10	Ò»°ãÃ³Ò×	14	Ç§¿Ë	0	?	609,491
202008	30022000	ÈËÓÃÒßÃç	303	Ó¢¹ú	10	Ò»°ãÃ³Ò×	0	Ç§¿Ë	0	?	280
202008	30022000	ÈËÓÃÒßÃç	426	ºé¶¼À­Ë¹	10	Ò»°ãÃ³Ò×	46	Ç§¿Ë	0	?	4,468,419
202008	30022000	ÈËÓÃÒßÃç	502	ÃÀ¹ú	10	Ò»°ãÃ³Ò×	0	Ç§¿Ë	0	?	5,234,654
202009	30022000	ÈËÓÃÒßÃç	103	ÃÏ¼ÓÀ­¹ú	10	Ò»°ãÃ³Ò×	240	Ç§¿Ë	0	?	5,464,431
202009	30022000	ÈËÓÃÒßÃç	111	Ó¡¶È	10	Ò»°ãÃ³Ò×	1168	Ç§¿Ë	0	?	2,804,990
202009	30022000	ÈËÓÃÒßÃç	117	Ô¼µ©	10	Ò»°ãÃ³Ò×	0	Ç§¿Ë	0	?	7
202009	30022000	ÈËÓÃÒßÃç	119	ÀÏÎÎ	10	Ò»°ãÃ³Ò×	19	Ç§¿Ë	0	?	69,168
202009	30022000	ÈËÓÃÒßÃç	125	Äá²´¶ûÁª°îÃñÖ÷¹²ºÍ¹ú	10	Ò»°ãÃ³Ò×	9	Ç§¿Ë	0	?	1,626,693
202009	30022000	ÈËÓÃÒßÃç	127	°Í»ùË¹Ì¹	10	Ò»°ãÃ³Ò×	90	Ç§¿Ë	0	?	1,817,713
202009	30022000	ÈËÓÃÒßÃç	129	·ÆÂÉ±ö	10	Ò»°ãÃ³Ò×	332	Ç§¿Ë	0	?	4,527,663
202009	30022000	ÈËÓÃÒßÃç	131	É³ÌØ°¢À­²®	10	Ò»°ãÃ³Ò×	98	Ç§¿Ë	0	?	5,184,555
202009	30022000	ÈËÓÃÒßÃç	134	Ë¹ÀïÀ¼¿¨	10	Ò»°ãÃ³Ò×	33	Ç§¿Ë	0	?	1,518,533
202009	30022000	ÈËÓÃÒßÃç	136	Ì©¹ú	10	Ò»°ãÃ³Ò×	7	Ç§¿Ë	0	?	1,195,853
202009	30022000	ÈËÓÃÒßÃç	137	ÍÁ¶úÆä	10	Ò»°ãÃ³Ò×	22	Ç§¿Ë	0	?	2,919
202009	30022000	ÈËÓÃÒßÃç	138	°¢ÁªÇõ	10	Ò»°ãÃ³Ò×	19221	Ç§¿Ë	0	?	71,633,148
202009	30022000	ÈËÓÃÒßÃç	149	ÎÚ×È±ð¿ËË¹Ì¹	10	Ò»°ãÃ³Ò×	1772	Ç§¿Ë	0	?	2,268,743
202009	30022000	ÈËÓÃÒßÃç	223	¿ÆÌØµÏÍß	10	Ò»°ãÃ³Ò×	0	Ç§¿Ë	0	?	165
202009	30022000	ÈËÓÃÒßÃç	224	¿ÏÄáÑÇ	10	Ò»°ãÃ³Ò×	2336	Ç§¿Ë	0	?	3,668,219
202009	30022000	ÈËÓÃÒßÃç	236	ÄáÈÕÀûÑÇ	10	Ò»°ãÃ³Ò×	402	Ç§¿Ë	0	?	764,652
202009	30022000	ÈËÓÃÒßÃç	249	Í»ÄáË¹	10	Ò»°ãÃ³Ò×	59	Ç§¿Ë	0	?	6,664,517
202009	30022000	ÈËÓÃÒßÃç	309	ºÉÀ¼	10	Ò»°ãÃ³Ò×	0	Ç§¿Ë	0	?	208
202009	30022000	ÈËÓÃÒßÃç	338	ÑÇÃÀÄáÑÇ	10	Ò»°ãÃ³Ò×	13	Ç§¿Ë	0	?	1,257,059
202009	30022000	ÈËÓÃÒßÃç	402	°¢¸ùÍ¢	10	Ò»°ãÃ³Ò×	209	Ç§¿Ë	0	?	751,187
202009	30022000	ÈËÓÃÒßÃç	434	ÃØÂ³	10	Ò»°ãÃ³Ò×	536	Ç§¿Ë	0	?	1,945,499
202009	30022000	ÈËÓÃÒßÃç	502	ÃÀ¹ú	10	Ò»°ãÃ³Ò×	0	Ç§¿Ë	0	?	1,293,442
202010	30022000	ÈËÓÃÒßÃç	103	ÃÏ¼ÓÀ­¹ú	10	Ò»°ãÃ³Ò×	0	Ç§¿Ë	0	?	23,038
202010	30022000	ÈËÓÃÒßÃç	110	ÖÐ¹úÏã¸Û	10	Ò»°ãÃ³Ò×	0	Ç§¿Ë	0	?	678
202010	30022000	ÈËÓÃÒßÃç	112	Ó¡¶ÈÄáÎ÷ÑÇ	10	Ò»°ãÃ³Ò×	2159	Ç§¿Ë	0	?	4,391,848
202010	30022000	ÈËÓÃÒßÃç	127	°Í»ùË¹Ì¹	10	Ò»°ãÃ³Ò×	7	Ç§¿Ë	0	?	23,874
202010	30022000	ÈËÓÃÒßÃç	129	·ÆÂÉ±ö	10	Ò»°ãÃ³Ò×	178	Ç§¿Ë	0	?	7,592,135
202010	30022000	ÈËÓÃÒßÃç	136	Ì©¹ú	10	Ò»°ãÃ³Ò×	44	Ç§¿Ë	0	?	1,536,075
202010	30022000	ÈËÓÃÒßÃç	137	ÍÁ¶úÆä	10	Ò»°ãÃ³Ò×	303	Ç§¿Ë	0	?	13,958,385
202010	30022000	ÈËÓÃÒßÃç	149	ÎÚ×È±ð¿ËË¹Ì¹	10	Ò»°ãÃ³Ò×	4654	Ç§¿Ë	0	?	8,879,910
202010	30022000	ÈËÓÃÒßÃç	215	°£¼°	10	Ò»°ãÃ³Ò×	401	Ç§¿Ë	0	?	603,078
202010	30022000	ÈËÓÃÒßÃç	221	¼¸ÄÚÑÇ	10	Ò»°ãÃ³Ò×	188	Ç§¿Ë	0	?	152,606
202010	30022000	ÈËÓÃÒßÃç	228	ÂíÀ­Î¬	10	Ò»°ãÃ³Ò×	22	Ç§¿Ë	0	?	1,002,460
202010	30022000	ÈËÓÃÒßÃç	235	ÄáÈÕ¶û	10	Ò»°ãÃ³Ò×	185	Ç§¿Ë	0	?	130,495
202010	30022000	ÈËÓÃÒßÃç	247	Ì¹É£ÄáÑÇ	10	Ò»°ãÃ³Ò×	1	Ç§¿Ë	0	?	66,502
202010	30022000	ÈËÓÃÒßÃç	304	µÂ¹ú	10	Ò»°ãÃ³Ò×	1	Ç§¿Ë	0	?	81
202010	30022000	ÈËÓÃÒßÃç	309	ºÉÀ¼	10	Ò»°ãÃ³Ò×	1	Ç§¿Ë	0	?	68
202010	30022000	ÈËÓÃÒßÃç	344	¶íÂÞË¹Áª°î	10	Ò»°ãÃ³Ò×	1	Ç§¿Ë	0	?	678
202010	30022000	ÈËÓÃÒßÃç	423	Î£µØÂíÀ­	10	Ò»°ãÃ³Ò×	12	Ç§¿Ë	0	?	686,875
202010	30022000	ÈËÓÃÒßÃç	429	Ä«Î÷¸ç	10	Ò»°ãÃ³Ò×	2	Ç§¿Ë	0	?	6,782
202010	30022000	ÈËÓÃÒßÃç	432	°ÍÄÃÂí	10	Ò»°ãÃ³Ò×	0	Ç§¿Ë	0	?	733
202011	30022000	ÈËÓÃÒßÃç	103	ÃÏ¼ÓÀ­¹ú	10	Ò»°ãÃ³Ò×	9	Ç§¿Ë	0	?	239,017
202011	30022000	ÈËÓÃÒßÃç	107	¼íÆÒÕ¯	10	Ò»°ãÃ³Ò×	7	Ç§¿Ë	0	?	1,169,135
202011	30022000	ÈËÓÃÒßÃç	111	Ó¡¶È	10	Ò»°ãÃ³Ò×	3090	Ç§¿Ë	0	?	3,310,225
202011	30022000	ÈËÓÃÒßÃç	112	Ó¡¶ÈÄáÎ÷ÑÇ	10	Ò»°ãÃ³Ò×	600	Ç§¿Ë	0	?	1,662,263
202011	30022000	ÈËÓÃÒßÃç	119	ÀÏÎÎ	10	Ò»°ãÃ³Ò×	4	Ç§¿Ë	0	?	710,036
202011	30022000	ÈËÓÃÒßÃç	129	·ÆÂÉ±ö	10	Ò»°ãÃ³Ò×	199	Ç§¿Ë	0	?	5,572,724
202011	30022000	ÈËÓÃÒßÃç	134	Ë¹ÀïÀ¼¿¨	10	Ò»°ãÃ³Ò×	1	Ç§¿Ë	0	?	141,576
202011	30022000	ÈËÓÃÒßÃç	136	Ì©¹ú	10	Ò»°ãÃ³Ò×	144	Ç§¿Ë	0	?	6,270,477
202011	30022000	ÈËÓÃÒßÃç	137	ÍÁ¶úÆä	10	Ò»°ãÃ³Ò×	115	Ç§¿Ë	0	?	3,874,868
202011	30022000	ÈËÓÃÒßÃç	145	¹þÈø¿ËË¹Ì¹	10	Ò»°ãÃ³Ò×	12	Ç§¿Ë	0	?	1,077,933
202011	30022000	ÈËÓÃÒßÃç	146	¼ª¶û¼ªË¹Ë¹Ì¹	10	Ò»°ãÃ³Ò×	72	Ç§¿Ë	0	?	149,055
202011	30022000	ÈËÓÃÒßÃç	223	¿ÆÌØµÏÍß	10	Ò»°ãÃ³Ò×	144	Ç§¿Ë	0	?	442,651
202011	30022000	ÈËÓÃÒßÃç	224	¿ÏÄáÑÇ	10	Ò»°ãÃ³Ò×	10	Ç§¿Ë	0	?	478,221
202011	30022000	ÈËÓÃÒßÃç	236	ÄáÈÕÀûÑÇ	10	Ò»°ãÃ³Ò×	22	Ç§¿Ë	0	?	877,810
202011	30022000	ÈËÓÃÒßÃç	309	ºÉÀ¼	10	Ò»°ãÃ³Ò×	1	Ç§¿Ë	0	?	4,808
202011	30022000	ÈËÓÃÒßÃç	331	ÈðÊ¿	10	Ò»°ãÃ³Ò×	1	Ç§¿Ë	0	?	6,010
202011	30022000	ÈËÓÃÒßÃç	344	¶íÂÞË¹Áª°î	10	Ò»°ãÃ³Ò×	6	Ç§¿Ë	0	?	4,006
202011	30022000	ÈËÓÃÒßÃç	410	°ÍÎ÷	10	Ò»°ãÃ³Ò×	77	Ç§¿Ë	0	?	10,223
202011	30022000	ÈËÓÃÒßÃç	412	ÖÇÀû	10	Ò»°ãÃ³Ò×	11	Ç§¿Ë	0	?	14,628
202011	30022000	ÈËÓÃÒßÃç	423	Î£µØÂíÀ­	10	Ò»°ãÃ³Ò×	5	Ç§¿Ë	0	?	192,852
202011	30022000	ÈËÓÃÒßÃç	426	ºé¶¼À­Ë¹	10	Ò»°ãÃ³Ò×	46	Ç§¿Ë	0	?	4,123,197
202011	30022000	ÈËÓÃÒßÃç	429	Ä«Î÷¸ç	10	Ò»°ãÃ³Ò×	16	Ç§¿Ë	0	?	9,482
202011	30022000	ÈËÓÃÒßÃç	502	ÃÀ¹ú	10	Ò»°ãÃ³Ò×	0	Ç§¿Ë	0	?	50
202012	30022000	ÈËÓÃÒßÃç	106	Ãåµé	10	Ò»°ãÃ³Ò×	1	Ç§¿Ë	0	?	111,753
202012	30022000	ÈËÓÃÒßÃç	111	Ó¡¶È	10	Ò»°ãÃ³Ò×	1104	Ç§¿Ë	0	?	2,862,489
202012	30022000	ÈËÓÃÒßÃç	112	Ó¡¶ÈÄáÎ÷ÑÇ	10	Ò»°ãÃ³Ò×	2105	Ç§¿Ë	0	?	264,014,422
202012	30022000	ÈËÓÃÒßÃç	119	ÀÏÎÎ	10	Ò»°ãÃ³Ò×	19	Ç§¿Ë	0	?	65,593
202012	30022000	ÈËÓÃÒßÃç	127	°Í»ùË¹Ì¹	10	Ò»°ãÃ³Ò×	60	Ç§¿Ë	0	?	1,382,857
202012	30022000	ÈËÓÃÒßÃç	136	Ì©¹ú	10	Ò»°ãÃ³Ò×	2	Ç§¿Ë	0	?	1,490
202012	30022000	ÈËÓÃÒßÃç	137	ÍÁ¶úÆä	10	Ò»°ãÃ³Ò×	2108	Ç§¿Ë	0	?	184,103,853
202012	30022000	ÈËÓÃÒßÃç	138	°¢ÁªÇõ	10	Ò»°ãÃ³Ò×	36001	Ç§¿Ë	0	?	394,583,296
202012	30022000	ÈËÓÃÒßÃç	141	Ô½ÄÏ	10	Ò»°ãÃ³Ò×	25	Ç§¿Ë	0	?	826,878
202012	30022000	ÈËÓÃÒßÃç	145	¹þÈø¿ËË¹Ì¹	10	Ò»°ãÃ³Ò×	0	Ç§¿Ë	0	?	83
202012	30022000	ÈËÓÃÒßÃç	149	ÎÚ×È±ð¿ËË¹Ì¹	10	Ò»°ãÃ³Ò×	240	Ç§¿Ë	0	?	400,117
202012	30022000	ÈËÓÃÒßÃç	215	°£¼°	10	Ò»°ãÃ³Ò×	2511	Ç§¿Ë	0	?	11,879,892
202012	30022000	ÈËÓÃÒßÃç	220	¼ÓÄÉ	10	Ò»°ãÃ³Ò×	0	Ç§¿Ë	0	?	1,968
202012	30022000	ÈËÓÃÒßÃç	223	¿ÆÌØµÏÍß	10	Ò»°ãÃ³Ò×	0	Ç§¿Ë	0	?	7
202012	30022000	ÈËÓÃÒßÃç	344	¶íÂÞË¹Áª°î	10	Ò»°ãÃ³Ò×	10	Ç§¿Ë	0	?	5,248
202012	30022000	ÈËÓÃÒßÃç	402	°¢¸ùÍ¢	10	Ò»°ãÃ³Ò×	8	Ç§¿Ë	0	?	3,936
202012	30022000	ÈËÓÃÒßÃç	410	°ÍÎ÷	10	Ò»°ãÃ³Ò×	5706	Ç§¿Ë	0	?	393,562,180
202012	30022000	ÈËÓÃÒßÃç	412	ÖÇÀû	10	Ò»°ãÃ³Ò×	6	Ç§¿Ë	0	?	65,594
