# Supplementary material for: Research on optimization of emergency supplies customs clearance strategy from the perspective of public health security based on Chinese trade data
Source: Front Public Health. 2025 Jan 24;13:1520705. doi: 10.3389/fpubh.2025.1520705 (PMC11802811; doi:10.3389/fpubh.2025.1520705)
Supplement: Supplementary file 2 [file Data_Sheet_2.ZIP › Paper Code-Part2/2-Export/2020/2020(1-12)-ExportMerge.csv]

Êý¾ÝÄêÔÂ	ÉÌÆ·±àÂë	ÉÌÆ·Ãû³Æ	Ã³Ò×»ï°é±àÂë	Ã³Ò×»ï°éÃû³Æ	Ã³Ò×·½Ê½±àÂë	Ã³Ò×·½Ê½Ãû³Æ	µÚÒ»ÊýÁ¿	µÚÒ»¼ÆÁ¿µ¥Î»	µÚ¶þÊýÁ¿	µÚ¶þ¼ÆÁ¿µ¥Î»	ÈËÃñ±Ò
202001	84196011	ÖÆÑõÁ¿¡Ý15000Á¢·½Ã×/Ð¡Ê±µÄÖÆÑõ»ú	338	ÑÇÃÀÄáÑÇ	10	Ò»°ãÃ³Ò×	2	Ì¨	16	Ç§¿Ë	3,638
202001	84196011	ÖÆÑõÁ¿¡Ý15000Á¢·½Ã×/Ð¡Ê±µÄÖÆÑõ»ú	344	¶íÂÞË¹Áª°î	10	Ò»°ãÃ³Ò×	1	Ì¨	1256040	Ç§¿Ë	4,500,050
202001	84196011	ÖÆÑõÁ¿¡Ý15000Á¢·½Ã×/Ð¡Ê±µÄÖÆÑõ»ú	502	ÃÀ¹ú	10	Ò»°ãÃ³Ò×	100	Ì¨	236	Ç§¿Ë	46,879
202001	84196019	ÆäËûÖÆÑõ»ú	105	ÎÄÀ³	10	Ò»°ãÃ³Ò×	1	Ì¨	122	Ç§¿Ë	34,849
202001	84196019	ÆäËûÖÆÑõ»ú	111	Ó¡¶È	10	Ò»°ãÃ³Ò×	361	Ì¨	190539	Ç§¿Ë	17,322,485
202001	84196019	ÆäËûÖÆÑõ»ú	112	Ó¡¶ÈÄáÎ÷ÑÇ	10	Ò»°ãÃ³Ò×	159	Ì¨	11484	Ç§¿Ë	431,020
202001	84196019	ÆäËûÖÆÑõ»ú	113	ÒÁÀÊ	10	Ò»°ãÃ³Ò×	2	Ì¨	101200	Ç§¿Ë	8,034,784
202001	84196019	ÆäËûÖÆÑõ»ú	116	ÈÕ±¾	10	Ò»°ãÃ³Ò×	103	Ì¨	978	Ç§¿Ë	117,909
202001	84196019	ÆäËûÖÆÑõ»ú	122	ÂíÀ´Î÷ÑÇ	10	Ò»°ãÃ³Ò×	18	Ì¨	198	Ç§¿Ë	1,259
202001	84196019	ÆäËûÖÆÑõ»ú	125	Äá²´¶ûÁª°îÃñÖ÷¹²ºÍ¹ú	10	Ò»°ãÃ³Ò×	20	Ì¨	310	Ç§¿Ë	33,725
202001	84196019	ÆäËûÖÆÑõ»ú	126	°¢Âü	10	Ò»°ãÃ³Ò×	2	Ì¨	31624	Ç§¿Ë	1,098,514
202001	84196019	ÆäËûÖÆÑõ»ú	129	·ÆÂÉ±ö	10	Ò»°ãÃ³Ò×	24	Ì¨	493	Ç§¿Ë	66,453
202001	84196019	ÆäËûÖÆÑõ»ú	133	º«¹ú	10	Ò»°ãÃ³Ò×	1250	Ì¨	9080	Ç§¿Ë	1,013,917
202001	84196019	ÆäËûÖÆÑõ»ú	138	°¢ÁªÇõ	10	Ò»°ãÃ³Ò×	11	Ì¨	140	Ç§¿Ë	11,183
202001	84196019	ÆäËûÖÆÑõ»ú	139	Ò²ÃÅ	10	Ò»°ãÃ³Ò×	59	Ì¨	1366	Ç§¿Ë	120,129
202001	84196019	ÆäËûÖÆÑõ»ú	143	ÖÐ¹úÌ¨Íå	10	Ò»°ãÃ³Ò×	70	Ì¨	221	Ç§¿Ë	6,790
202001	84196019	ÆäËûÖÆÑõ»ú	145	¹þÈø¿ËË¹Ì¹	10	Ò»°ãÃ³Ò×	1	Ì¨	1	Ç§¿Ë	860
202001	84196019	ÆäËûÖÆÑõ»ú	149	ÎÚ×È±ð¿ËË¹Ì¹	10	Ò»°ãÃ³Ò×	1	Ì¨	14376	Ç§¿Ë	519,765
202001	84196019	ÆäËûÖÆÑõ»ú	217	°£Èû¶í±ÈÑÇ	10	Ò»°ãÃ³Ò×	10	Ì¨	180	Ç§¿Ë	11,755
202001	84196019	ÆäËûÖÆÑõ»ú	220	¼ÓÄÉ	10	Ò»°ãÃ³Ò×	6	Ì¨	360	Ç§¿Ë	15,642
202001	84196019	ÆäËûÖÆÑõ»ú	231	Ã«ÀïÇóË¹	10	Ò»°ãÃ³Ò×	1	Ì¨	18	Ç§¿Ë	2,379
202001	84196019	ÆäËûÖÆÑõ»ú	233	ÄªÉ£±È¿Ë	10	Ò»°ãÃ³Ò×	1	Ì¨	4705	Ç§¿Ë	181,918
202001	84196019	ÆäËûÖÆÑõ»ú	236	ÄáÈÕÀûÑÇ	10	Ò»°ãÃ³Ò×	41	Ì¨	1100	Ç§¿Ë	57,614
202001	84196019	ÆäËûÖÆÑõ»ú	244	ÄÏ·Ç	10	Ò»°ãÃ³Ò×	21	Ì¨	365	Ç§¿Ë	40,995
202001	84196019	ÆäËûÖÆÑõ»ú	247	Ì¹É£ÄáÑÇ	10	Ò»°ãÃ³Ò×	435	Ì¨	19100	Ç§¿Ë	212,913
202001	84196019	ÆäËûÖÆÑõ»ú	303	Ó¢¹ú	10	Ò»°ãÃ³Ò×	4	Ì¨	28	Ç§¿Ë	6,586
202001	84196019	ÆäËûÖÆÑõ»ú	304	µÂ¹ú	10	Ò»°ãÃ³Ò×	30	Ì¨	204	Ç§¿Ë	73,467
202001	84196019	ÆäËûÖÆÑõ»ú	305	·¨¹ú	10	Ò»°ãÃ³Ò×	2	Ì¨	33	Ç§¿Ë	6,684
202001	84196019	ÆäËûÖÆÑõ»ú	307	Òâ´óÀû	10	Ò»°ãÃ³Ò×	11	Ì¨	149	Ç§¿Ë	7,696
202001	84196019	ÆäËûÖÆÑõ»ú	309	ºÉÀ¼	10	Ò»°ãÃ³Ò×	20	Ì¨	100	Ç§¿Ë	2,099
202001	84196019	ÆäËûÖÆÑõ»ú	321	ÐÙÑÀÀû	10	Ò»°ãÃ³Ò×	60	Ì¨	304	Ç§¿Ë	25,982
202001	84196019	ÆäËûÖÆÑõ»ú	327	²¨À¼	10	Ò»°ãÃ³Ò×	48	Ì¨	96	Ç§¿Ë	66,737
202001	84196019	ÆäËûÖÆÑõ»ú	337	¸ñÂ³¼ªÑÇ	10	Ò»°ãÃ³Ò×	6	Ì¨	72	Ç§¿Ë	6,674
202001	84196019	ÆäËûÖÆÑõ»ú	344	¶íÂÞË¹Áª°î	10	Ò»°ãÃ³Ò×	20	Ì¨	13	Ç§¿Ë	2,715
202001	84196019	ÆäËûÖÆÑõ»ú	408	¶àÃñ×å²£ÀûÎ¬ÑÇ¹ú	10	Ò»°ãÃ³Ò×	1	Ì¨	2220	Ç§¿Ë	290,345
202001	84196019	ÆäËûÖÆÑõ»ú	501	¼ÓÄÃ´ó	10	Ò»°ãÃ³Ò×	36	Ì¨	264	Ç§¿Ë	41,766
202001	84196019	ÆäËûÖÆÑõ»ú	502	ÃÀ¹ú	10	Ò»°ãÃ³Ò×	2690	Ì¨	16971	Ç§¿Ë	2,888,508
202001	84196019	ÆäËûÖÆÑõ»ú	601	°Ä´óÀûÑÇ	10	Ò»°ãÃ³Ò×	13	Ì¨	234	Ç§¿Ë	43,945
202002	84196019	ÆäËûÖÆÑõ»ú	116	ÈÕ±¾	10	Ò»°ãÃ³Ò×	24	Ì¨	146	Ç§¿Ë	25,136
202002	84196019	ÆäËûÖÆÑõ»ú	124	ÃÉ¹Å	10	Ò»°ãÃ³Ò×	5	Ì¨	100	Ç§¿Ë	1,500
202002	84196019	ÆäËûÖÆÑõ»ú	126	°¢Âü	10	Ò»°ãÃ³Ò×	1	Ì¨	14000	Ç§¿Ë	873,549
202002	84196019	ÆäËûÖÆÑõ»ú	143	ÖÐ¹úÌ¨Íå	10	Ò»°ãÃ³Ò×	1	Ì¨	7	Ç§¿Ë	300
202002	84196019	ÆäËûÖÆÑõ»ú	243	Ë÷ÂíÀï	10	Ò»°ãÃ³Ò×	50	Ì¨	791	Ç§¿Ë	75,217
202002	84196019	ÆäËûÖÆÑõ»ú	321	ÐÙÑÀÀû	10	Ò»°ãÃ³Ò×	80	Ì¨	38	Ç§¿Ë	5,598
202002	84196019	ÆäËûÖÆÑõ»ú	331	ÈðÊ¿	10	Ò»°ãÃ³Ò×	2	Ì¨	40	Ç§¿Ë	7,641
202002	84196019	ÆäËûÖÆÑõ»ú	335	À­ÍÑÎ¬ÑÇ	10	Ò»°ãÃ³Ò×	1	Ì¨	0	Ç§¿Ë	7
202002	84196019	ÆäËûÖÆÑõ»ú	339	°¢Èû°Ý½®	10	Ò»°ãÃ³Ò×	1	Ì¨	1850	Ç§¿Ë	144,836
202002	84196019	ÆäËûÖÆÑõ»ú	501	¼ÓÄÃ´ó	10	Ò»°ãÃ³Ò×	8	Ì¨	58	Ç§¿Ë	9,340
202002	84196019	ÆäËûÖÆÑõ»ú	502	ÃÀ¹ú	10	Ò»°ãÃ³Ò×	1060	Ì¨	5045	Ç§¿Ë	1,217,185
202003	84196011	ÖÆÑõÁ¿¡Ý15000Á¢·½Ã×/Ð¡Ê±µÄÖÆÑõ»ú	611	°Í²¼ÑÇÐÂ¼¸ÄÚÑÇ	10	Ò»°ãÃ³Ò×	1	Ì¨	15	Ç§¿Ë	5,521
202003	84196019	ÆäËûÖÆÑõ»ú	105	ÎÄÀ³	10	Ò»°ãÃ³Ò×	4	Ì¨	100	Ç§¿Ë	9,942
202003	84196019	ÆäËûÖÆÑõ»ú	106	Ãåµé	10	Ò»°ãÃ³Ò×	5	Ì¨	75	Ç§¿Ë	516
202003	84196019	ÆäËûÖÆÑõ»ú	111	Ó¡¶È	10	Ò»°ãÃ³Ò×	10	Ì¨	155	Ç§¿Ë	11,552
202003	84196019	ÆäËûÖÆÑõ»ú	112	Ó¡¶ÈÄáÎ÷ÑÇ	10	Ò»°ãÃ³Ò×	6	Ì¨	22195	Ç§¿Ë	1,095,500
202003	84196019	ÆäËûÖÆÑõ»ú	113	ÒÁÀÊ	10	Ò»°ãÃ³Ò×	1	Ì¨	6000	Ç§¿Ë	350,060
202003	84196019	ÆäËûÖÆÑõ»ú	116	ÈÕ±¾	10	Ò»°ãÃ³Ò×	1	Ì¨	8	Ç§¿Ë	1,400
202003	84196019	ÆäËûÖÆÑõ»ú	124	ÃÉ¹Å	10	Ò»°ãÃ³Ò×	47	Ì¨	1083	Ç§¿Ë	70,610
202003	84196019	ÆäËûÖÆÑõ»ú	125	Äá²´¶ûÁª°îÃñÖ÷¹²ºÍ¹ú	10	Ò»°ãÃ³Ò×	15	Ì¨	157	Ç§¿Ë	18,693
202003	84196019	ÆäËûÖÆÑõ»ú	132	ÐÂ¼ÓÆÂ	10	Ò»°ãÃ³Ò×	360	Ì¨	630	Ç§¿Ë	306,578
202003	84196019	ÆäËûÖÆÑõ»ú	133	º«¹ú	10	Ò»°ãÃ³Ò×	252	Ì¨	3787	Ç§¿Ë	408,519
202003	84196019	ÆäËûÖÆÑõ»ú	141	Ô½ÄÏ	10	Ò»°ãÃ³Ò×	23	Ì¨	1335	Ç§¿Ë	83,733
202003	84196019	ÆäËûÖÆÑõ»ú	143	ÖÐ¹úÌ¨Íå	10	Ò»°ãÃ³Ò×	9	Ì¨	60	Ç§¿Ë	8,500
202003	84196019	ÆäËûÖÆÑõ»ú	201	°¢¶û¼°ÀûÑÇ	12	ÆäËû¾èÔùÎï×Ê	1	Ì¨	20	Ç§¿Ë	5,769
202003	84196019	ÆäËûÖÆÑõ»ú	204	²©´ÄÍßÄÉ	10	Ò»°ãÃ³Ò×	1	Ì¨	45	Ç§¿Ë	4,789
202003	84196019	ÆäËûÖÆÑõ»ú	215	°£¼°	10	Ò»°ãÃ³Ò×	15	Ì¨	532	Ç§¿Ë	25,526
202003	84196019	ÆäËûÖÆÑõ»ú	217	°£Èû¶í±ÈÑÇ	10	Ò»°ãÃ³Ò×	14	Ì¨	66600	Ç§¿Ë	2,240,425
202003	84196019	ÆäËûÖÆÑõ»ú	224	¿ÏÄáÑÇ	10	Ò»°ãÃ³Ò×	50	Ì¨	980	Ç§¿Ë	45,508
202003	84196019	ÆäËûÖÆÑõ»ú	238	Â¬Íú´ï	10	Ò»°ãÃ³Ò×	2	Ì¨	2048	Ç§¿Ë	136,453
202003	84196019	ÆäËûÖÆÑõ»ú	240	ÈûÄÚ¼Ó¶û	10	Ò»°ãÃ³Ò×	5	Ì¨	135	Ç§¿Ë	13,790
202003	84196019	ÆäËûÖÆÑõ»ú	244	ÄÏ·Ç	10	Ò»°ãÃ³Ò×	30	Ì¨	540	Ç§¿Ë	60,910
202003	84196019	ÆäËûÖÆÑõ»ú	303	Ó¢¹ú	10	Ò»°ãÃ³Ò×	267	Ì¨	2093	Ç§¿Ë	93,371
202003	84196019	ÆäËûÖÆÑõ»ú	304	µÂ¹ú	10	Ò»°ãÃ³Ò×	180	Ì¨	649	Ç§¿Ë	191,056
202003	84196019	ÆäËûÖÆÑõ»ú	306	°®¶ûÀ¼	10	Ò»°ãÃ³Ò×	3	Ì¨	18	Ç§¿Ë	2,520
202003	84196019	ÆäËûÖÆÑõ»ú	307	Òâ´óÀû	10	Ò»°ãÃ³Ò×	21	Ì¨	412	Ç§¿Ë	46,208
202003	84196019	ÆäËûÖÆÑõ»ú	309	ºÉÀ¼	10	Ò»°ãÃ³Ò×	350	Ì¨	399	Ç§¿Ë	22,024
202003	84196019	ÆäËûÖÆÑõ»ú	321	ÐÙÑÀÀû	10	Ò»°ãÃ³Ò×	200	Ì¨	858	Ç§¿Ë	50,408
202003	84196019	ÆäËûÖÆÑõ»ú	327	²¨À¼	10	Ò»°ãÃ³Ò×	48	Ì¨	150	Ç§¿Ë	60,490
202003	84196019	ÆäËûÖÆÑõ»ú	331	ÈðÊ¿	10	Ò»°ãÃ³Ò×	2	Ì¨	40	Ç§¿Ë	6,323
202003	84196019	ÆäËûÖÆÑõ»ú	344	¶íÂÞË¹Áª°î	10	Ò»°ãÃ³Ò×	1	Ì¨	35500	Ç§¿Ë	3,882,585
202003	84196019	ÆäËûÖÆÑõ»ú	408	¶àÃñ×å²£ÀûÎ¬ÑÇ¹ú	10	Ò»°ãÃ³Ò×	7	Ì¨	30635	Ç§¿Ë	1,305,987
202003	84196019	ÆäËûÖÆÑõ»ú	412	ÖÇÀû	10	Ò»°ãÃ³Ò×	24	Ì¨	432	Ç§¿Ë	16,803
202003	84196019	ÆäËûÖÆÑõ»ú	419	¶ò¹Ï¶à¶û	10	Ò»°ãÃ³Ò×	48	Ì¨	376	Ç§¿Ë	40,999
202003	84196019	ÆäËûÖÆÑõ»ú	435	²¨¶àÀè¸÷	10	Ò»°ãÃ³Ò×	1	Ì¨	8	Ç§¿Ë	840
202003	84196019	ÆäËûÖÆÑõ»ú	501	¼ÓÄÃ´ó	10	Ò»°ãÃ³Ò×	104	Ì¨	690	Ç§¿Ë	84,232
202003	84196019	ÆäËûÖÆÑõ»ú	502	ÃÀ¹ú	10	Ò»°ãÃ³Ò×	2275	Ì¨	12300	Ç§¿Ë	2,698,055
202003	84196019	ÆäËûÖÆÑõ»ú	601	°Ä´óÀûÑÇ	10	Ò»°ãÃ³Ò×	37	Ì¨	451	Ç§¿Ë	36,761
202004	84196011	ÖÆÑõÁ¿¡Ý15000Á¢·½Ã×/Ð¡Ê±µÄÖÆÑõ»ú	116	ÈÕ±¾	10	Ò»°ãÃ³Ò×	22	Ì¨	213	Ç§¿Ë	15,781
202004	84196011	ÖÆÑõÁ¿¡Ý15000Á¢·½Ã×/Ð¡Ê±µÄÖÆÑõ»ú	227	Âí´ï¼ÓË¹¼Ó	10	Ò»°ãÃ³Ò×	10	Ì¨	273	Ç§¿Ë	32,932
202004	84196011	ÖÆÑõÁ¿¡Ý15000Á¢·½Ã×/Ð¡Ê±µÄÖÆÑõ»ú	254	½ò°Í²¼Î¤	10	Ò»°ãÃ³Ò×	1	Ì¨	19	Ç§¿Ë	2,660
202004	84196011	ÖÆÑõÁ¿¡Ý15000Á¢·½Ã×/Ð¡Ê±µÄÖÆÑõ»ú	307	Òâ´óÀû	10	Ò»°ãÃ³Ò×	5	Ì¨	20	Ç§¿Ë	31,999
202004	84196011	ÖÆÑõÁ¿¡Ý15000Á¢·½Ã×/Ð¡Ê±µÄÖÆÑõ»ú	312	Î÷°àÑÀ	10	Ò»°ãÃ³Ò×	112	Ì¨	454	Ç§¿Ë	748,290
202004	84196011	ÖÆÑõÁ¿¡Ý15000Á¢·½Ã×/Ð¡Ê±µÄÖÆÑõ»ú	347	ÎÚ¿ËÀ¼	10	Ò»°ãÃ³Ò×	20	Ì¨	300	Ç§¿Ë	2,813
202004	84196011	ÖÆÑõÁ¿¡Ý15000Á¢·½Ã×/Ð¡Ê±µÄÖÆÑõ»ú	419	¶ò¹Ï¶à¶û	10	Ò»°ãÃ³Ò×	100	Ì¨	600	Ç§¿Ë	56,262
202004	84196011	ÖÆÑõÁ¿¡Ý15000Á¢·½Ã×/Ð¡Ê±µÄÖÆÑõ»ú	601	°Ä´óÀûÑÇ	10	Ò»°ãÃ³Ò×	18	Ì¨	130	Ç§¿Ë	835
202004	84196019	ÆäËûÖÆÑõ»ú	103	ÃÏ¼ÓÀ­¹ú	10	Ò»°ãÃ³Ò×	2	Ì¨	38	Ç§¿Ë	8,000
202004	84196019	ÆäËûÖÆÑõ»ú	107	¼íÆÒÕ¯	10	Ò»°ãÃ³Ò×	1	Ì¨	17940	Ç§¿Ë	220,103
202004	84196019	ÆäËûÖÆÑõ»ú	108	ÈûÆÖÂ·Ë¹	10	Ò»°ãÃ³Ò×	1	Ì¨	6	Ç§¿Ë	563
202004	84196019	ÆäËûÖÆÑõ»ú	110	ÖÐ¹úÏã¸Û	10	Ò»°ãÃ³Ò×	115	Ì¨	1270	Ç§¿Ë	36,900
202004	84196019	ÆäËûÖÆÑõ»ú	111	Ó¡¶È	10	Ò»°ãÃ³Ò×	927	Ì¨	15106	Ç§¿Ë	1,540,582
202004	84196019	ÆäËûÖÆÑõ»ú	112	Ó¡¶ÈÄáÎ÷ÑÇ	10	Ò»°ãÃ³Ò×	117	Ì¨	7160	Ç§¿Ë	768,535
202004	84196019	ÆäËûÖÆÑõ»ú	115	ÒÔÉ«ÁÐ	10	Ò»°ãÃ³Ò×	721	Ì¨	14079	Ç§¿Ë	1,622,678
202004	84196019	ÆäËûÖÆÑõ»ú	116	ÈÕ±¾	10	Ò»°ãÃ³Ò×	317	Ì¨	1979	Ç§¿Ë	131,906
202004	84196019	ÆäËûÖÆÑõ»ú	117	Ô¼µ©	10	Ò»°ãÃ³Ò×	254	Ì¨	3750	Ç§¿Ë	488,966
202004	84196019	ÆäËûÖÆÑõ»ú	120	Àè°ÍÄÛ	10	Ò»°ãÃ³Ò×	24	Ì¨	504	Ç§¿Ë	94,816
202004	84196019	ÆäËûÖÆÑõ»ú	121	ÖÐ¹ú°ÄÃÅ	10	Ò»°ãÃ³Ò×	1	Ì¨	10	Ç§¿Ë	703
202004	84196019	ÆäËûÖÆÑõ»ú	122	ÂíÀ´Î÷ÑÇ	10	Ò»°ãÃ³Ò×	112	Ì¨	1424	Ç§¿Ë	136,117
202004	84196019	ÆäËûÖÆÑõ»ú	122	ÂíÀ´Î÷ÑÇ	12	ÆäËû¾èÔùÎï×Ê	5	Ì¨	85	Ç§¿Ë	23,545
202004	84196019	ÆäËûÖÆÑõ»ú	127	°Í»ùË¹Ì¹	10	Ò»°ãÃ³Ò×	207	Ì¨	36200	Ç§¿Ë	4,418,127
202004	84196019	ÆäËûÖÆÑõ»ú	128	°ÍÀÕË¹Ì¹	10	Ò»°ãÃ³Ò×	20	Ì¨	89	Ç§¿Ë	133,623
202004	84196019	ÆäËûÖÆÑõ»ú	131	É³ÌØ°¢À­²®	10	Ò»°ãÃ³Ò×	12	Ì¨	188	Ç§¿Ë	1,155
202004	84196019	ÆäËûÖÆÑõ»ú	132	ÐÂ¼ÓÆÂ	10	Ò»°ãÃ³Ò×	8	Ì¨	52	Ç§¿Ë	12,096
202004	84196019	ÆäËûÖÆÑõ»ú	133	º«¹ú	10	Ò»°ãÃ³Ò×	1	Ì¨	34	Ç§¿Ë	60,572
202004	84196019	ÆäËûÖÆÑõ»ú	134	Ë¹ÀïÀ¼¿¨	10	Ò»°ãÃ³Ò×	50	Ì¨	750	Ç§¿Ë	95,294
202004	84196019	ÆäËûÖÆÑõ»ú	136	Ì©¹ú	10	Ò»°ãÃ³Ò×	13	Ì¨	2054	Ç§¿Ë	52,043
202004	84196019	ÆäËûÖÆÑõ»ú	137	ÍÁ¶úÆä	10	Ò»°ãÃ³Ò×	6	Ì¨	829	Ç§¿Ë	140,024
202004	84196019	ÆäËûÖÆÑõ»ú	138	°¢ÁªÇõ	10	Ò»°ãÃ³Ò×	120	Ì¨	640	Ç§¿Ë	193,824
202004	84196019	ÆäËûÖÆÑõ»ú	141	Ô½ÄÏ	10	Ò»°ãÃ³Ò×	2	Ì¨	12290	Ç§¿Ë	505,187
202004	84196019	ÆäËûÖÆÑõ»ú	143	ÖÐ¹úÌ¨Íå	10	Ò»°ãÃ³Ò×	13	Ì¨	494	Ç§¿Ë	10,926
202004	84196019	ÆäËûÖÆÑõ»ú	146	¼ª¶û¼ªË¹Ë¹Ì¹	10	Ò»°ãÃ³Ò×	85	Ì¨	2320	Ç§¿Ë	160,874
202004	84196019	ÆäËûÖÆÑõ»ú	149	ÎÚ×È±ð¿ËË¹Ì¹	10	Ò»°ãÃ³Ò×	1	Ì¨	8340	Ç§¿Ë	2,419,283
202004	84196019	ÆäËûÖÆÑõ»ú	206	¿¦ÂóÂ¡	10	Ò»°ãÃ³Ò×	10	Ì¨	153	Ç§¿Ë	63,295
202004	84196019	ÆäËûÖÆÑõ»ú	215	°£¼°	10	Ò»°ãÃ³Ò×	44	Ì¨	904	Ç§¿Ë	91,084
202004	84196019	ÆäËûÖÆÑõ»ú	217	°£Èû¶í±ÈÑÇ	10	Ò»°ãÃ³Ò×	41	Ì¨	737	Ç§¿Ë	77,783
202004	84196019	ÆäËûÖÆÑõ»ú	221	¼¸ÄÚÑÇ	10	Ò»°ãÃ³Ò×	6	Ì¨	120	Ç§¿Ë	12,014
202004	84196019	ÆäËûÖÆÑõ»ú	223	¿ÆÌØµÏÍß	10	Ò»°ãÃ³Ò×	28	Ì¨	448	Ç§¿Ë	51,199
202004	84196019	ÆäËûÖÆÑõ»ú	224	¿ÏÄáÑÇ	10	Ò»°ãÃ³Ò×	5	Ì¨	98	Ç§¿Ë	9,846
202004	84196019	ÆäËûÖÆÑõ»ú	227	Âí´ï¼ÓË¹¼Ó	10	Ò»°ãÃ³Ò×	20	Ì¨	335	Ç§¿Ë	36,163
202004	84196019	ÆäËûÖÆÑõ»ú	228	ÂíÀ­Î¬	10	Ò»°ãÃ³Ò×	34	Ì¨	614	Ç§¿Ë	108,264
202004	84196019	ÆäËûÖÆÑõ»ú	229	ÂíÀï	10	Ò»°ãÃ³Ò×	28	Ì¨	448	Ç§¿Ë	44,799
202004	84196019	ÆäËûÖÆÑõ»ú	238	Â¬Íú´ï	10	Ò»°ãÃ³Ò×	26	Ì¨	504	Ç§¿Ë	94,859
202004	84196019	ÆäËûÖÆÑõ»ú	244	ÄÏ·Ç	10	Ò»°ãÃ³Ò×	102	Ì¨	1170	Ç§¿Ë	479,362
202004	84196019	ÆäËûÖÆÑõ»ú	248	¶à¸ç	10	Ò»°ãÃ³Ò×	10	Ì¨	65	Ç§¿Ë	6,330
202004	84196019	ÆäËûÖÆÑõ»ú	251	²¼»ùÄÉ·¨Ë÷	10	Ò»°ãÃ³Ò×	5	Ì¨	110	Ç§¿Ë	10,022
202004	84196019	ÆäËûÖÆÑõ»ú	253	ÔÞ±ÈÑÇ	10	Ò»°ãÃ³Ò×	21	Ì¨	14320	Ç§¿Ë	135,719
202004	84196019	ÆäËûÖÆÑõ»ú	303	Ó¢¹ú	10	Ò»°ãÃ³Ò×	3827	Ì¨	30322	Ç§¿Ë	3,336,599
202004	84196019	ÆäËûÖÆÑõ»ú	304	µÂ¹ú	10	Ò»°ãÃ³Ò×	140	Ì¨	1111	Ç§¿Ë	108,295
202004	84196019	ÆäËûÖÆÑõ»ú	305	·¨¹ú	10	Ò»°ãÃ³Ò×	8	Ì¨	216	Ç§¿Ë	17,610
202004	84196019	ÆäËûÖÆÑõ»ú	306	°®¶ûÀ¼	10	Ò»°ãÃ³Ò×	9	Ì¨	54	Ç§¿Ë	5,061
202004	84196019	ÆäËûÖÆÑõ»ú	307	Òâ´óÀû	10	Ò»°ãÃ³Ò×	64	Ì¨	488	Ç§¿Ë	323,313
202004	84196019	ÆäËûÖÆÑõ»ú	312	Î÷°àÑÀ	10	Ò»°ãÃ³Ò×	542	Ì¨	7892	Ç§¿Ë	3,371,752
202004	84196019	ÆäËûÖÆÑõ»ú	313	°¢¶û°ÍÄáÑÇ	10	Ò»°ãÃ³Ò×	1	Ì¨	24	Ç§¿Ë	2,484
202004	84196019	ÆäËûÖÆÑõ»ú	318	·ÒÀ¼	10	Ò»°ãÃ³Ò×	1	Ì¨	6	Ç§¿Ë	563
202004	84196019	ÆäËûÖÆÑõ»ú	321	ÐÙÑÀÀû	10	Ò»°ãÃ³Ò×	13	Ì¨	92	Ç§¿Ë	77,276
202004	84196019	ÆäËûÖÆÑõ»ú	327	²¨À¼	10	Ò»°ãÃ³Ò×	36	Ì¨	600	Ç§¿Ë	63,042
202004	84196019	ÆäËûÖÆÑõ»ú	328	ÂÞÂíÄáÑÇ	10	Ò»°ãÃ³Ò×	116	Ì¨	1782	Ç§¿Ë	388,983
202004	84196019	ÆäËûÖÆÑõ»ú	331	ÈðÊ¿	10	Ò»°ãÃ³Ò×	11	Ì¨	197	Ç§¿Ë	24,126
202004	84196019	ÆäËûÖÆÑõ»ú	338	ÑÇÃÀÄáÑÇ	10	Ò»°ãÃ³Ò×	2	Ì¨	6450	Ç§¿Ë	399,696
202004	84196019	ÆäËûÖÆÑõ»ú	340	°×¶íÂÞË¹	10	Ò»°ãÃ³Ò×	6	Ì¨	99	Ç§¿Ë	11,815
202004	84196019	ÆäËûÖÆÑõ»ú	344	¶íÂÞË¹Áª°î	10	Ò»°ãÃ³Ò×	36	Ì¨	1670	Ç§¿Ë	258,880
202004	84196019	ÆäËûÖÆÑõ»ú	347	ÎÚ¿ËÀ¼	10	Ò»°ãÃ³Ò×	219	Ì¨	8292	Ç§¿Ë	760,667
202004	84196019	ÆäËûÖÆÑõ»ú	352	½Ý¿Ë	10	Ò»°ãÃ³Ò×	26	Ì¨	353	Ç§¿Ë	60,421
202004	84196019	ÆäËûÖÆÑõ»ú	353	Ë¹Âå·¥¿Ë	10	Ò»°ãÃ³Ò×	5	Ì¨	109	Ç§¿Ë	10,549
202004	84196019	ÆäËûÖÆÑõ»ú	358	Èû¶ûÎ¬ÑÇ	10	Ò»°ãÃ³Ò×	5	Ì¨	72	Ç§¿Ë	11,450
202004	84196019	ÆäËûÖÆÑõ»ú	408	¶àÃñ×å²£ÀûÎ¬ÑÇ¹ú	10	Ò»°ãÃ³Ò×	60	Ì¨	1100	Ç§¿Ë	125,887
202004	84196019	ÆäËûÖÆÑõ»ú	412	ÖÇÀû	10	Ò»°ãÃ³Ò×	624	Ì¨	4370	Ç§¿Ë	637,548
202004	84196019	ÆäËûÖÆÑõ»ú	413	¸çÂ×±ÈÑÇ	10	Ò»°ãÃ³Ò×	2	Ì¨	3535	Ç§¿Ë	206,944
202004	84196019	ÆäËûÖÆÑõ»ú	419	¶ò¹Ï¶à¶û	10	Ò»°ãÃ³Ò×	2	Ì¨	15	Ç§¿Ë	2,274
202004	84196019	ÆäËûÖÆÑõ»ú	429	Ä«Î÷¸ç	10	Ò»°ãÃ³Ò×	40	Ì¨	400	Ç§¿Ë	87,207
202004	84196019	ÆäËûÖÆÑõ»ú	432	°ÍÄÃÂí	10	Ò»°ãÃ³Ò×	5	Ì¨	86	Ç§¿Ë	9,424
202004	84196019	ÆäËûÖÆÑõ»ú	434	ÃØÂ³	10	Ò»°ãÃ³Ò×	10	Ì¨	260	Ç§¿Ë	37,232
202004	84196019	ÆäËûÖÆÑõ»ú	435	²¨¶àÀè¸÷	10	Ò»°ãÃ³Ò×	6	Ì¨	34	Ç§¿Ë	18,483
202004	84196019	ÆäËûÖÆÑõ»ú	442	ÌØÁ¢Äá´ïºÍ¶à°Í¸ç	10	Ò»°ãÃ³Ò×	2	Ì¨	25	Ç§¿Ë	5,521
202004	84196019	ÆäËûÖÆÑõ»ú	445	Î¯ÄÚÈðÀ­	10	Ò»°ãÃ³Ò×	12	Ì¨	48	Ç§¿Ë	10,549
202004	84196019	ÆäËûÖÆÑõ»ú	501	¼ÓÄÃ´ó	10	Ò»°ãÃ³Ò×	102	Ì¨	623	Ç§¿Ë	65,247
202004	84196019	ÆäËûÖÆÑõ»ú	502	ÃÀ¹ú	10	Ò»°ãÃ³Ò×	4762	Ì¨	26351	Ç§¿Ë	5,497,656
202004	84196019	ÆäËûÖÆÑõ»ú	601	°Ä´óÀûÑÇ	10	Ò»°ãÃ³Ò×	96	Ì¨	461	Ç§¿Ë	86,441
202005	84196011	ÖÆÑõÁ¿¡Ý15000Á¢·½Ã×/Ð¡Ê±µÄÖÆÑõ»ú	147	Ëþ¼ª¿ËË¹Ì¹	10	Ò»°ãÃ³Ò×	2	Ì¨	32	Ç§¿Ë	3,999
202005	84196011	ÖÆÑõÁ¿¡Ý15000Á¢·½Ã×/Ð¡Ê±µÄÖÆÑõ»ú	205	²¼Â¡µÏ	10	Ò»°ãÃ³Ò×	1	Ì¨	24	Ç§¿Ë	2,764
202005	84196011	ÖÆÑõÁ¿¡Ý15000Á¢·½Ã×/Ð¡Ê±µÄÖÆÑõ»ú	220	¼ÓÄÉ	10	Ò»°ãÃ³Ò×	25	Ì¨	850	Ç§¿Ë	16,761
202005	84196011	ÖÆÑõÁ¿¡Ý15000Á¢·½Ã×/Ð¡Ê±µÄÖÆÑõ»ú	224	¿ÏÄáÑÇ	10	Ò»°ãÃ³Ò×	120	Ì¨	1550	Ç§¿Ë	79,950
202005	84196011	ÖÆÑõÁ¿¡Ý15000Á¢·½Ã×/Ð¡Ê±µÄÖÆÑõ»ú	244	ÄÏ·Ç	10	Ò»°ãÃ³Ò×	10	Ì¨	85	Ç§¿Ë	29,649
202005	84196011	ÖÆÑõÁ¿¡Ý15000Á¢·½Ã×/Ð¡Ê±µÄÖÆÑõ»ú	248	¶à¸ç	10	Ò»°ãÃ³Ò×	200	Ì¨	3280	Ç§¿Ë	1,040,854
202005	84196011	ÖÆÑõÁ¿¡Ý15000Á¢·½Ã×/Ð¡Ê±µÄÖÆÑõ»ú	253	ÔÞ±ÈÑÇ	10	Ò»°ãÃ³Ò×	600	Ì¨	19334	Ç§¿Ë	2,978,928
202005	84196011	ÖÆÑõÁ¿¡Ý15000Á¢·½Ã×/Ð¡Ê±µÄÖÆÑõ»ú	338	ÑÇÃÀÄáÑÇ	10	Ò»°ãÃ³Ò×	10	Ì¨	200	Ç§¿Ë	20,536
202005	84196011	ÖÆÑõÁ¿¡Ý15000Á¢·½Ã×/Ð¡Ê±µÄÖÆÑõ»ú	343	Ä¦¶û¶àÍß	10	Ò»°ãÃ³Ò×	3	Ì¨	73	Ç§¿Ë	12,089
202005	84196011	ÖÆÑõÁ¿¡Ý15000Á¢·½Ã×/Ð¡Ê±µÄÖÆÑõ»ú	353	Ë¹Âå·¥¿Ë	10	Ò»°ãÃ³Ò×	14	Ì¨	157	Ç§¿Ë	47,753
202005	84196019	ÆäËûÖÆÑõ»ú	102	°ÍÁÖ	10	Ò»°ãÃ³Ò×	10	Ì¨	110	Ç§¿Ë	32,941
202005	84196019	ÆäËûÖÆÑõ»ú	103	ÃÏ¼ÓÀ­¹ú	10	Ò»°ãÃ³Ò×	175	Ì¨	80436	Ç§¿Ë	3,552,709
202005	84196019	ÆäËûÖÆÑõ»ú	104	²»µ¤	10	Ò»°ãÃ³Ò×	10	Ì¨	180	Ç§¿Ë	17,631
202005	84196019	ÆäËûÖÆÑõ»ú	107	¼íÆÒÕ¯	10	Ò»°ãÃ³Ò×	55	Ì¨	1019	Ç§¿Ë	123,027
202005	84196019	ÆäËûÖÆÑõ»ú	108	ÈûÆÖÂ·Ë¹	10	Ò»°ãÃ³Ò×	3	Ì¨	13	Ç§¿Ë	23,204
202005	84196019	ÆäËûÖÆÑõ»ú	110	ÖÐ¹úÏã¸Û	10	Ò»°ãÃ³Ò×	133	Ì¨	1850	Ç§¿Ë	197,871
202005	84196019	ÆäËûÖÆÑõ»ú	111	Ó¡¶È	10	Ò»°ãÃ³Ò×	2331	Ì¨	41285	Ç§¿Ë	3,806,226
202005	84196019	ÆäËûÖÆÑõ»ú	112	Ó¡¶ÈÄáÎ÷ÑÇ	10	Ò»°ãÃ³Ò×	64	Ì¨	27943	Ç§¿Ë	3,729,918
202005	84196019	ÆäËûÖÆÑõ»ú	114	ÒÁÀ­¿Ë	10	Ò»°ãÃ³Ò×	1	Ì¨	10300	Ç§¿Ë	412,903
202005	84196019	ÆäËûÖÆÑõ»ú	115	ÒÔÉ«ÁÐ	10	Ò»°ãÃ³Ò×	1794	Ì¨	32184	Ç§¿Ë	4,074,403
202005	84196019	ÆäËûÖÆÑõ»ú	116	ÈÕ±¾	10	Ò»°ãÃ³Ò×	991	Ì¨	11471	Ç§¿Ë	1,286,211
202005	84196019	ÆäËûÖÆÑõ»ú	117	Ô¼µ©	10	Ò»°ãÃ³Ò×	10	Ì¨	200	Ç§¿Ë	33,793
202005	84196019	ÆäËûÖÆÑõ»ú	118	¿ÆÍþÌØ	10	Ò»°ãÃ³Ò×	1	Ì¨	750	Ç§¿Ë	112,995
202005	84196019	ÆäËûÖÆÑõ»ú	119	ÀÏÎÎ	10	Ò»°ãÃ³Ò×	63	Ì¨	490	Ç§¿Ë	70,078
202005	84196019	ÆäËûÖÆÑõ»ú	120	Àè°ÍÄÛ	10	Ò»°ãÃ³Ò×	10	Ì¨	180	Ç§¿Ë	21,825
202005	84196019	ÆäËûÖÆÑõ»ú	122	ÂíÀ´Î÷ÑÇ	10	Ò»°ãÃ³Ò×	25	Ì¨	194	Ç§¿Ë	17,927
202005	84196019	ÆäËûÖÆÑõ»ú	123	Âí¶û´ú·ò	10	Ò»°ãÃ³Ò×	5	Ì¨	115	Ç§¿Ë	22,881
202005	84196019	ÆäËûÖÆÑõ»ú	127	°Í»ùË¹Ì¹	10	Ò»°ãÃ³Ò×	122	Ì¨	2094	Ç§¿Ë	72,585
202005	84196019	ÆäËûÖÆÑõ»ú	129	·ÆÂÉ±ö	10	Ò»°ãÃ³Ò×	635	Ì¨	30115	Ç§¿Ë	1,557,267
202005	84196019	ÆäËûÖÆÑõ»ú	131	É³ÌØ°¢À­²®	10	Ò»°ãÃ³Ò×	591	Ì¨	9722	Ç§¿Ë	1,201,352
202005	84196019	ÆäËûÖÆÑõ»ú	133	º«¹ú	10	Ò»°ãÃ³Ò×	106	Ì¨	2128	Ç§¿Ë	172,646
202005	84196019	ÆäËûÖÆÑõ»ú	136	Ì©¹ú	10	Ò»°ãÃ³Ò×	38	Ì¨	469	Ç§¿Ë	48,472
202005	84196019	ÆäËûÖÆÑõ»ú	137	ÍÁ¶úÆä	10	Ò»°ãÃ³Ò×	10	Ì¨	65	Ç§¿Ë	19,713
202005	84196019	ÆäËûÖÆÑõ»ú	138	°¢ÁªÇõ	10	Ò»°ãÃ³Ò×	52	Ì¨	796	Ç§¿Ë	113,043
202005	84196019	ÆäËûÖÆÑõ»ú	139	Ò²ÃÅ	10	Ò»°ãÃ³Ò×	20	Ì¨	260	Ç§¿Ë	33,793
202005	84196019	ÆäËûÖÆÑõ»ú	141	Ô½ÄÏ	10	Ò»°ãÃ³Ò×	2	Ì¨	19000	Ç§¿Ë	463,478
202005	84196019	ÆäËûÖÆÑõ»ú	143	ÖÐ¹úÌ¨Íå	10	Ò»°ãÃ³Ò×	244	Ì¨	3726	Ç§¿Ë	392,813
202005	84196019	ÆäËûÖÆÑõ»ú	145	¹þÈø¿ËË¹Ì¹	10	Ò»°ãÃ³Ò×	70	Ì¨	1692	Ç§¿Ë	86,164
202005	84196019	ÆäËûÖÆÑõ»ú	146	¼ª¶û¼ªË¹Ë¹Ì¹	10	Ò»°ãÃ³Ò×	135	Ì¨	2830	Ç§¿Ë	360,431
202005	84196019	ÆäËûÖÆÑõ»ú	147	Ëþ¼ª¿ËË¹Ì¹	12	ÆäËû¾èÔùÎï×Ê	2	Ì¨	22	Ç§¿Ë	5,200
202005	84196019	ÆäËûÖÆÑõ»ú	149	ÎÚ×È±ð¿ËË¹Ì¹	10	Ò»°ãÃ³Ò×	4	Ì¨	35302	Ç§¿Ë	8,803,553
202005	84196019	ÆäËûÖÆÑõ»ú	201	°¢¶û¼°ÀûÑÇ	10	Ò»°ãÃ³Ò×	381	Ì¨	6036	Ç§¿Ë	843,786
202005	84196019	ÆäËûÖÆÑõ»ú	203	±´Äþ	10	Ò»°ãÃ³Ò×	15	Ì¨	345	Ç§¿Ë	68,642
202005	84196019	ÆäËûÖÆÑõ»ú	213	¸Õ¹û(²¼)	10	Ò»°ãÃ³Ò×	18	Ì¨	388	Ç§¿Ë	84,984
202005	84196019	ÆäËûÖÆÑõ»ú	217	°£Èû¶í±ÈÑÇ	10	Ò»°ãÃ³Ò×	213	Ì¨	66500	Ç§¿Ë	2,489,707
202005	84196019	ÆäËûÖÆÑõ»ú	220	¼ÓÄÉ	10	Ò»°ãÃ³Ò×	31	Ì¨	950	Ç§¿Ë	71,142
202005	84196019	ÆäËûÖÆÑõ»ú	221	¼¸ÄÚÑÇ	10	Ò»°ãÃ³Ò×	20	Ì¨	16880	Ç§¿Ë	364,676
202005	84196019	ÆäËûÖÆÑõ»ú	223	¿ÆÌØµÏÍß	10	Ò»°ãÃ³Ò×	24	Ì¨	455	Ç§¿Ë	66,508
202005	84196019	ÆäËûÖÆÑõ»ú	224	¿ÏÄáÑÇ	10	Ò»°ãÃ³Ò×	762	Ì¨	11980	Ç§¿Ë	1,474,112
202005	84196019	ÆäËûÖÆÑõ»ú	227	Âí´ï¼ÓË¹¼Ó	10	Ò»°ãÃ³Ò×	75	Ì¨	1445	Ç§¿Ë	218,419
202005	84196019	ÆäËûÖÆÑõ»ú	228	ÂíÀ­Î¬	10	Ò»°ãÃ³Ò×	110	Ì¨	1700	Ç§¿Ë	195,985
202005	84196019	ÆäËûÖÆÑõ»ú	232	Ä¦Âå¸ç	10	Ò»°ãÃ³Ò×	265	Ì¨	6284	Ç§¿Ë	525,412
202005	84196019	ÆäËûÖÆÑõ»ú	233	ÄªÉ£±È¿Ë	10	Ò»°ãÃ³Ò×	9	Ì¨	18477	Ç§¿Ë	1,375,655
202005	84196019	ÆäËûÖÆÑõ»ú	236	ÄáÈÕÀûÑÇ	10	Ò»°ãÃ³Ò×	85	Ì¨	960	Ç§¿Ë	135,762
202005	84196019	ÆäËûÖÆÑõ»ú	238	Â¬Íú´ï	10	Ò»°ãÃ³Ò×	2	Ì¨	30	Ç§¿Ë	4,731
202005	84196019	ÆäËûÖÆÑõ»ú	240	ÈûÄÚ¼Ó¶û	10	Ò»°ãÃ³Ò×	46	Ì¨	950	Ç§¿Ë	124,753
202005	84196019	ÆäËûÖÆÑõ»ú	244	ÄÏ·Ç	10	Ò»°ãÃ³Ò×	159	Ì¨	2669	Ç§¿Ë	373,712
202005	84196019	ÆäËûÖÆÑõ»ú	246	ËÕµ¤	10	Ò»°ãÃ³Ò×	55	Ì¨	990	Ç§¿Ë	126,548
202005	84196019	ÆäËûÖÆÑõ»ú	247	Ì¹É£ÄáÑÇ	10	Ò»°ãÃ³Ò×	31	Ì¨	645	Ç§¿Ë	63,221
202005	84196019	ÆäËûÖÆÑõ»ú	248	¶à¸ç	10	Ò»°ãÃ³Ò×	1	Ì¨	8	Ç§¿Ë	704
202005	84196019	ÆäËûÖÆÑõ»ú	250	ÎÚ¸É´ï	10	Ò»°ãÃ³Ò×	50	Ì¨	1090	Ç§¿Ë	132,111
202005	84196019	ÆäËûÖÆÑõ»ú	252	¸Õ¹û(½ð)	10	Ò»°ãÃ³Ò×	10	Ì¨	153	Ç§¿Ë	126,724
202005	84196019	ÆäËûÖÆÑõ»ú	253	ÔÞ±ÈÑÇ	10	Ò»°ãÃ³Ò×	261	Ì¨	11150	Ç§¿Ë	1,569,547
202005	84196019	ÆäËûÖÆÑõ»ú	254	½ò°Í²¼Î¤	10	Ò»°ãÃ³Ò×	72	Ì¨	1220	Ç§¿Ë	131,250
202005	84196019	ÆäËûÖÆÑõ»ú	301	±ÈÀûÊ±	10	Ò»°ãÃ³Ò×	9	Ì¨	39	Ç§¿Ë	1,901
202005	84196019	ÆäËûÖÆÑõ»ú	303	Ó¢¹ú	10	Ò»°ãÃ³Ò×	550	Ì¨	3746	Ç§¿Ë	629,859
202005	84196019	ÆäËûÖÆÑõ»ú	304	µÂ¹ú	10	Ò»°ãÃ³Ò×	205	Ì¨	3712	Ç§¿Ë	388,619
202005	84196019	ÆäËûÖÆÑõ»ú	305	·¨¹ú	10	Ò»°ãÃ³Ò×	2	Ì¨	34	Ç§¿Ë	3,696
202005	84196019	ÆäËûÖÆÑõ»ú	306	°®¶ûÀ¼	10	Ò»°ãÃ³Ò×	300	Ì¨	200	Ç§¿Ë	19,713
202005	84196019	ÆäËûÖÆÑõ»ú	307	Òâ´óÀû	10	Ò»°ãÃ³Ò×	186	Ì¨	4374	Ç§¿Ë	485,982
202005	84196019	ÆäËûÖÆÑõ»ú	309	ºÉÀ¼	10	Ò»°ãÃ³Ò×	31	Ì¨	874	Ç§¿Ë	89,900
202005	84196019	ÆäËûÖÆÑõ»ú	310	Ï£À°	10	Ò»°ãÃ³Ò×	32	Ì¨	614	Ç§¿Ë	49,563
202005	84196019	ÆäËûÖÆÑõ»ú	311	ÆÏÌÑÑÀ	10	Ò»°ãÃ³Ò×	6	Ì¨	118	Ç§¿Ë	12,448
202005	84196019	ÆäËûÖÆÑõ»ú	312	Î÷°àÑÀ	10	Ò»°ãÃ³Ò×	153	Ì¨	3093	Ç§¿Ë	296,011
202005	84196019	ÆäËûÖÆÑõ»ú	313	°¢¶û°ÍÄáÑÇ	10	Ò»°ãÃ³Ò×	256	Ì¨	4475	Ç§¿Ë	469,657
202005	84196019	ÆäËûÖÆÑõ»ú	315	°ÂµØÀû	10	Ò»°ãÃ³Ò×	36	Ì¨	515	Ç§¿Ë	63,362
202005	84196019	ÆäËûÖÆÑõ»ú	316	±£¼ÓÀûÑÇ	10	Ò»°ãÃ³Ò×	16	Ì¨	220	Ç§¿Ë	45,265
202005	84196019	ÆäËûÖÆÑõ»ú	321	ÐÙÑÀÀû	10	Ò»°ãÃ³Ò×	18	Ì¨	274	Ç§¿Ë	59,420
202005	84196019	ÆäËûÖÆÑõ»ú	327	²¨À¼	10	Ò»°ãÃ³Ò×	1351	Ì¨	14998	Ç§¿Ë	2,040,132
202005	84196019	ÆäËûÖÆÑõ»ú	328	ÂÞÂíÄáÑÇ	10	Ò»°ãÃ³Ò×	73	Ì¨	1156	Ç§¿Ë	189,254
202005	84196019	ÆäËûÖÆÑõ»ú	334	°®É³ÄáÑÇ	10	Ò»°ãÃ³Ò×	3	Ì¨	67	Ç§¿Ë	10,117
202005	84196019	ÆäËûÖÆÑõ»ú	336	Á¢ÌÕÍð	10	Ò»°ãÃ³Ò×	22	Ì¨	384	Ç§¿Ë	50,725
202005	84196019	ÆäËûÖÆÑõ»ú	339	°¢Èû°Ý½®	10	Ò»°ãÃ³Ò×	13	Ì¨	210	Ç§¿Ë	24,685
202005	84196019	ÆäËûÖÆÑõ»ú	340	°×¶íÂÞË¹	10	Ò»°ãÃ³Ò×	1	Ì¨	36	Ç§¿Ë	704
202005	84196019	ÆäËûÖÆÑõ»ú	344	¶íÂÞË¹Áª°î	10	Ò»°ãÃ³Ò×	720	Ì¨	13520	Ç§¿Ë	1,551,033
202005	84196019	ÆäËûÖÆÑõ»ú	347	ÎÚ¿ËÀ¼	10	Ò»°ãÃ³Ò×	639	Ì¨	16630	Ç§¿Ë	2,431,221
202005	84196019	ÆäËûÖÆÑõ»ú	350	Ë¹ÂåÎÄÄáÑÇ	10	Ò»°ãÃ³Ò×	3	Ì¨	10	Ç§¿Ë	17,319
202005	84196019	ÆäËûÖÆÑõ»ú	351	¿ËÂÞµØÑÇ	10	Ò»°ãÃ³Ò×	203	Ì¨	3743	Ç§¿Ë	409,521
202005	84196019	ÆäËûÖÆÑõ»ú	352	½Ý¿Ë	10	Ò»°ãÃ³Ò×	22	Ì¨	149	Ç§¿Ë	70,620
202005	84196019	ÆäËûÖÆÑõ»ú	353	Ë¹Âå·¥¿Ë	10	Ò»°ãÃ³Ò×	11	Ì¨	149	Ç§¿Ë	35,951
202005	84196019	ÆäËûÖÆÑõ»ú	354	±±ÂíÆä¶Ù¹²ºÍ¹ú	10	Ò»°ãÃ³Ò×	44	Ì¨	850	Ç§¿Ë	230,078
202005	84196019	ÆäËûÖÆÑõ»ú	358	Èû¶ûÎ¬ÑÇ	10	Ò»°ãÃ³Ò×	1	Ì¨	58000	Ç§¿Ë	4,636,020
202005	84196019	ÆäËûÖÆÑõ»ú	408	¶àÃñ×å²£ÀûÎ¬ÑÇ¹ú	10	Ò»°ãÃ³Ò×	12	Ì¨	180	Ç§¿Ë	27,920
202005	84196019	ÆäËûÖÆÑõ»ú	412	ÖÇÀû	10	Ò»°ãÃ³Ò×	162	Ì¨	3182	Ç§¿Ë	297,768
202005	84196019	ÆäËûÖÆÑõ»ú	413	¸çÂ×±ÈÑÇ	10	Ò»°ãÃ³Ò×	210	Ì¨	3090	Ç§¿Ë	386,648
202005	84196019	ÆäËûÖÆÑõ»ú	418	¶àÃ×Äá¼Ó¹²ºÍ¹ú	10	Ò»°ãÃ³Ò×	5	Ì¨	78	Ç§¿Ë	21,079
202005	84196019	ÆäËûÖÆÑõ»ú	419	¶ò¹Ï¶à¶û	10	Ò»°ãÃ³Ò×	730	Ì¨	8975	Ç§¿Ë	1,156,653
202005	84196019	ÆäËûÖÆÑõ»ú	423	Î£µØÂíÀ­	10	Ò»°ãÃ³Ò×	16	Ì¨	212	Ç§¿Ë	40,502
202005	84196019	ÆäËûÖÆÑõ»ú	425	º£µØ	10	Ò»°ãÃ³Ò×	159	Ì¨	22173	Ç§¿Ë	1,225,566
202005	84196019	ÆäËûÖÆÑõ»ú	427	ÑÀÂò¼Ó	10	Ò»°ãÃ³Ò×	11	Ì¨	165	Ç§¿Ë	38,721
202005	84196019	ÆäËûÖÆÑõ»ú	429	Ä«Î÷¸ç	10	Ò»°ãÃ³Ò×	1018	Ì¨	16950	Ç§¿Ë	2,227,534
202005	84196019	ÆäËûÖÆÑõ»ú	433	°ÍÀ­¹ç	10	Ò»°ãÃ³Ò×	2	Ì¨	9	Ç§¿Ë	6,512
202005	84196019	ÆäËûÖÆÑõ»ú	434	ÃØÂ³	10	Ò»°ãÃ³Ò×	2	Ì¨	6	Ç§¿Ë	1,056
202005	84196019	ÆäËûÖÆÑõ»ú	444	ÎÚÀ­¹ç	10	Ò»°ãÃ³Ò×	20	Ì¨	320	Ç§¿Ë	48,000
202005	84196019	ÆäËûÖÆÑõ»ú	445	Î¯ÄÚÈðÀ­	10	Ò»°ãÃ³Ò×	1	Ì¨	630	Ç§¿Ë	124,612
202005	84196019	ÆäËûÖÆÑõ»ú	501	¼ÓÄÃ´ó	10	Ò»°ãÃ³Ò×	143	Ì¨	3175	Ç§¿Ë	337,917
202005	84196019	ÆäËûÖÆÑõ»ú	502	ÃÀ¹ú	10	Ò»°ãÃ³Ò×	5220	Ì¨	68589	Ç§¿Ë	9,760,947
202005	84196019	ÆäËûÖÆÑõ»ú	601	°Ä´óÀûÑÇ	10	Ò»°ãÃ³Ò×	27	Ì¨	349	Ç§¿Ë	41,175
202006	84196011	ÖÆÑõÁ¿¡Ý15000Á¢·½Ã×/Ð¡Ê±µÄÖÆÑõ»ú	101	°¢¸»º¹	11	¹ú¼Ò¼ä¡¢¹ú¼Ê×éÖ¯ÎÞ³¥Ô®ÖúºÍÔùËÍµÄÎï×Ê	2	Ì¨	40	Ç§¿Ë	8,600
202006	84196011	ÖÆÑõÁ¿¡Ý15000Á¢·½Ã×/Ð¡Ê±µÄÖÆÑõ»ú	103	ÃÏ¼ÓÀ­¹ú	10	Ò»°ãÃ³Ò×	20	Ì¨	318	Ç§¿Ë	42,655
202006	84196011	ÖÆÑõÁ¿¡Ý15000Á¢·½Ã×/Ð¡Ê±µÄÖÆÑõ»ú	110	ÖÐ¹úÏã¸Û	10	Ò»°ãÃ³Ò×	1	Ì¨	15	Ç§¿Ë	75
202006	84196011	ÖÆÑõÁ¿¡Ý15000Á¢·½Ã×/Ð¡Ê±µÄÖÆÑõ»ú	112	Ó¡¶ÈÄáÎ÷ÑÇ	10	Ò»°ãÃ³Ò×	5	Ì¨	30	Ç§¿Ë	7,040
202006	84196011	ÖÆÑõÁ¿¡Ý15000Á¢·½Ã×/Ð¡Ê±µÄÖÆÑõ»ú	139	Ò²ÃÅ	10	Ò»°ãÃ³Ò×	50	Ì¨	1100	Ç§¿Ë	30,681
202006	84196011	ÖÆÑõÁ¿¡Ý15000Á¢·½Ã×/Ð¡Ê±µÄÖÆÑõ»ú	143	ÖÐ¹úÌ¨Íå	10	Ò»°ãÃ³Ò×	2	Ì¨	16	Ç§¿Ë	735
202006	84196011	ÖÆÑõÁ¿¡Ý15000Á¢·½Ã×/Ð¡Ê±µÄÖÆÑõ»ú	149	ÎÚ×È±ð¿ËË¹Ì¹	10	Ò»°ãÃ³Ò×	1	Ì¨	14020	Ç§¿Ë	395,331
202006	84196011	ÖÆÑõÁ¿¡Ý15000Á¢·½Ã×/Ð¡Ê±µÄÖÆÑõ»ú	206	¿¦ÂóÂ¡	10	Ò»°ãÃ³Ò×	2	Ì¨	48	Ç§¿Ë	3,422
202006	84196011	ÖÆÑõÁ¿¡Ý15000Á¢·½Ã×/Ð¡Ê±µÄÖÆÑõ»ú	215	°£¼°	10	Ò»°ãÃ³Ò×	132	Ì¨	2568	Ç§¿Ë	274,175
202006	84196011	ÖÆÑõÁ¿¡Ý15000Á¢·½Ã×/Ð¡Ê±µÄÖÆÑõ»ú	217	°£Èû¶í±ÈÑÇ	10	Ò»°ãÃ³Ò×	4	Ì¨	3635	Ç§¿Ë	349,449
202006	84196011	ÖÆÑõÁ¿¡Ý15000Á¢·½Ã×/Ð¡Ê±µÄÖÆÑõ»ú	236	ÄáÈÕÀûÑÇ	10	Ò»°ãÃ³Ò×	162	Ì¨	2255	Ç§¿Ë	78,262
202006	84196011	ÖÆÑõÁ¿¡Ý15000Á¢·½Ã×/Ð¡Ê±µÄÖÆÑõ»ú	254	½ò°Í²¼Î¤	10	Ò»°ãÃ³Ò×	10	Ì¨	200	Ç§¿Ë	54,991
202006	84196011	ÖÆÑõÁ¿¡Ý15000Á¢·½Ã×/Ð¡Ê±µÄÖÆÑõ»ú	305	·¨¹ú	10	Ò»°ãÃ³Ò×	3	Ì¨	3	Ç§¿Ë	114
202006	84196011	ÖÆÑõÁ¿¡Ý15000Á¢·½Ã×/Ð¡Ê±µÄÖÆÑõ»ú	343	Ä¦¶û¶àÍß	10	Ò»°ãÃ³Ò×	4	Ì¨	72	Ç§¿Ë	16,263
202006	84196011	ÖÆÑõÁ¿¡Ý15000Á¢·½Ã×/Ð¡Ê±µÄÖÆÑõ»ú	344	¶íÂÞË¹Áª°î	10	Ò»°ãÃ³Ò×	1	Ì¨	49366	Ç§¿Ë	332,074
202006	84196011	ÖÆÑõÁ¿¡Ý15000Á¢·½Ã×/Ð¡Ê±µÄÖÆÑõ»ú	347	ÎÚ¿ËÀ¼	10	Ò»°ãÃ³Ò×	39	Ì¨	741	Ç§¿Ë	129,891
202006	84196011	ÖÆÑõÁ¿¡Ý15000Á¢·½Ã×/Ð¡Ê±µÄÖÆÑõ»ú	408	¶àÃñ×å²£ÀûÎ¬ÑÇ¹ú	10	Ò»°ãÃ³Ò×	1240	Ì¨	1983	Ç§¿Ë	74,970
202006	84196011	ÖÆÑõÁ¿¡Ý15000Á¢·½Ã×/Ð¡Ê±µÄÖÆÑõ»ú	426	ºé¶¼À­Ë¹	10	Ò»°ãÃ³Ò×	100	Ì¨	148	Ç§¿Ë	7,096
202006	84196011	ÖÆÑõÁ¿¡Ý15000Á¢·½Ã×/Ð¡Ê±µÄÖÆÑõ»ú	601	°Ä´óÀûÑÇ	10	Ò»°ãÃ³Ò×	17	Ì¨	124	Ç§¿Ë	739
202006	84196019	ÆäËûÖÆÑõ»ú	101	°¢¸»º¹	10	Ò»°ãÃ³Ò×	25	Ì¨	435	Ç§¿Ë	46,121
202006	84196019	ÆäËûÖÆÑõ»ú	103	ÃÏ¼ÓÀ­¹ú	10	Ò»°ãÃ³Ò×	740	Ì¨	91383	Ç§¿Ë	4,301,863
202006	84196019	ÆäËûÖÆÑõ»ú	104	²»µ¤	10	Ò»°ãÃ³Ò×	78	Ì¨	1542	Ç§¿Ë	152,272
202006	84196019	ÆäËûÖÆÑõ»ú	108	ÈûÆÖÂ·Ë¹	10	Ò»°ãÃ³Ò×	2	Ì¨	21	Ç§¿Ë	7,663
202006	84196019	ÆäËûÖÆÑõ»ú	110	ÖÐ¹úÏã¸Û	10	Ò»°ãÃ³Ò×	188	Ì¨	1413	Ç§¿Ë	285,131
202006	84196019	ÆäËûÖÆÑõ»ú	111	Ó¡¶È	10	Ò»°ãÃ³Ò×	1700	Ì¨	28459	Ç§¿Ë	2,611,234
202006	84196019	ÆäËûÖÆÑõ»ú	112	Ó¡¶ÈÄáÎ÷ÑÇ	10	Ò»°ãÃ³Ò×	522	Ì¨	11030	Ç§¿Ë	1,654,793
202006	84196019	ÆäËûÖÆÑõ»ú	114	ÒÁÀ­¿Ë	10	Ò»°ãÃ³Ò×	121	Ì¨	2285	Ç§¿Ë	330,080
202006	84196019	ÆäËûÖÆÑõ»ú	115	ÒÔÉ«ÁÐ	10	Ò»°ãÃ³Ò×	1800	Ì¨	34000	Ç§¿Ë	2,926,110
202006	84196019	ÆäËûÖÆÑõ»ú	116	ÈÕ±¾	10	Ò»°ãÃ³Ò×	561	Ì¨	5363	Ç§¿Ë	816,868
202006	84196019	ÆäËûÖÆÑõ»ú	118	¿ÆÍþÌØ	10	Ò»°ãÃ³Ò×	3	Ì¨	1810	Ç§¿Ë	127,615
202006	84196019	ÆäËûÖÆÑõ»ú	120	Àè°ÍÄÛ	10	Ò»°ãÃ³Ò×	3	Ì¨	36	Ç§¿Ë	1,554
202006	84196019	ÆäËûÖÆÑõ»ú	121	ÖÐ¹ú°ÄÃÅ	10	Ò»°ãÃ³Ò×	2	Ì¨	40	Ç§¿Ë	710
202006	84196019	ÆäËûÖÆÑõ»ú	122	ÂíÀ´Î÷ÑÇ	10	Ò»°ãÃ³Ò×	67	Ì¨	875	Ç§¿Ë	144,831
202006	84196019	ÆäËûÖÆÑõ»ú	125	Äá²´¶ûÁª°îÃñÖ÷¹²ºÍ¹ú	10	Ò»°ãÃ³Ò×	348	Ì¨	3919	Ç§¿Ë	381,279
202006	84196019	ÆäËûÖÆÑõ»ú	127	°Í»ùË¹Ì¹	10	Ò»°ãÃ³Ò×	127	Ì¨	2200	Ç§¿Ë	206,210
202006	84196019	ÆäËûÖÆÑõ»ú	129	·ÆÂÉ±ö	10	Ò»°ãÃ³Ò×	4	Ì¨	61	Ç§¿Ë	30,709
202006	84196019	ÆäËûÖÆÑõ»ú	130	¿¨Ëþ¶û	10	Ò»°ãÃ³Ò×	74	Ì¨	1353	Ç§¿Ë	154,074
202006	84196019	ÆäËûÖÆÑõ»ú	131	É³ÌØ°¢À­²®	10	Ò»°ãÃ³Ò×	2	Ì¨	15	Ç§¿Ë	9,472
202006	84196019	ÆäËûÖÆÑõ»ú	132	ÐÂ¼ÓÆÂ	10	Ò»°ãÃ³Ò×	3	Ì¨	360	Ç§¿Ë	12,269
202006	84196019	ÆäËûÖÆÑõ»ú	133	º«¹ú	10	Ò»°ãÃ³Ò×	1	Ì¨	1230	Ç§¿Ë	30,000
202006	84196019	ÆäËûÖÆÑõ»ú	136	Ì©¹ú	10	Ò»°ãÃ³Ò×	255	Ì¨	5019	Ç§¿Ë	424,313
202006	84196019	ÆäËûÖÆÑõ»ú	137	ÍÁ¶úÆä	10	Ò»°ãÃ³Ò×	12	Ì¨	231	Ç§¿Ë	21,026
202006	84196019	ÆäËûÖÆÑõ»ú	138	°¢ÁªÇõ	10	Ò»°ãÃ³Ò×	6	Ì¨	100	Ç§¿Ë	10,069
202006	84196019	ÆäËûÖÆÑõ»ú	139	Ò²ÃÅ	10	Ò»°ãÃ³Ò×	6	Ì¨	1346	Ç§¿Ë	10,643
202006	84196019	ÆäËûÖÆÑõ»ú	141	Ô½ÄÏ	10	Ò»°ãÃ³Ò×	121	Ì¨	2730	Ç§¿Ë	201,146
202006	84196019	ÆäËûÖÆÑõ»ú	143	ÖÐ¹úÌ¨Íå	10	Ò»°ãÃ³Ò×	36	Ì¨	115	Ç§¿Ë	3,426
202006	84196019	ÆäËûÖÆÑõ»ú	147	Ëþ¼ª¿ËË¹Ì¹	10	Ò»°ãÃ³Ò×	270	Ì¨	5305	Ç§¿Ë	819,684
202006	84196019	ÆäËûÖÆÑõ»ú	149	ÎÚ×È±ð¿ËË¹Ì¹	10	Ò»°ãÃ³Ò×	2	Ì¨	24854	Ç§¿Ë	3,117,198
202006	84196019	ÆäËûÖÆÑõ»ú	201	°¢¶û¼°ÀûÑÇ	10	Ò»°ãÃ³Ò×	389	Ì¨	8810	Ç§¿Ë	831,736
202006	84196019	ÆäËûÖÆÑõ»ú	206	¿¦ÂóÂ¡	10	Ò»°ãÃ³Ò×	49	Ì¨	880	Ç§¿Ë	115,454
202006	84196019	ÆäËûÖÆÑõ»ú	209	ÖÐ·Ç	10	Ò»°ãÃ³Ò×	5	Ì¨	115	Ç§¿Ë	23,061
202006	84196019	ÆäËûÖÆÑõ»ú	215	°£¼°	10	Ò»°ãÃ³Ò×	270	Ì¨	5240	Ç§¿Ë	416,282
202006	84196019	ÆäËûÖÆÑõ»ú	215	°£¼°	12	ÆäËû¾èÔùÎï×Ê	8	Ì¨	115	Ç§¿Ë	1,190
202006	84196019	ÆäËûÖÆÑõ»ú	217	°£Èû¶í±ÈÑÇ	10	Ò»°ãÃ³Ò×	38	Ì¨	610	Ç§¿Ë	95,157
202006	84196019	ÆäËûÖÆÑõ»ú	220	¼ÓÄÉ	10	Ò»°ãÃ³Ò×	35	Ì¨	510	Ç§¿Ë	71,666
202006	84196019	ÆäËûÖÆÑõ»ú	221	¼¸ÄÚÑÇ	10	Ò»°ãÃ³Ò×	55	Ì¨	1185	Ç§¿Ë	144,006
202006	84196019	ÆäËûÖÆÑõ»ú	223	¿ÆÌØµÏÍß	10	Ò»°ãÃ³Ò×	38	Ì¨	25457	Ç§¿Ë	1,122,422
202006	84196019	ÆäËûÖÆÑõ»ú	224	¿ÏÄáÑÇ	10	Ò»°ãÃ³Ò×	332	Ì¨	5283	Ç§¿Ë	756,682
202006	84196019	ÆäËûÖÆÑõ»ú	227	Âí´ï¼ÓË¹¼Ó	10	Ò»°ãÃ³Ò×	95	Ì¨	1946	Ç§¿Ë	394,799
202006	84196019	ÆäËûÖÆÑõ»ú	228	ÂíÀ­Î¬	10	Ò»°ãÃ³Ò×	50	Ì¨	835	Ç§¿Ë	133,433
202006	84196019	ÆäËûÖÆÑõ»ú	232	Ä¦Âå¸ç	10	Ò»°ãÃ³Ò×	212	Ì¨	3444	Ç§¿Ë	396,466
202006	84196019	ÆäËûÖÆÑõ»ú	236	ÄáÈÕÀûÑÇ	10	Ò»°ãÃ³Ò×	47	Ì¨	1027	Ç§¿Ë	186,049
202006	84196019	ÆäËûÖÆÑõ»ú	240	ÈûÄÚ¼Ó¶û	10	Ò»°ãÃ³Ò×	9	Ì¨	162	Ç§¿Ë	17,242
202006	84196019	ÆäËûÖÆÑõ»ú	243	Ë÷ÂíÀï	10	Ò»°ãÃ³Ò×	1	Ì¨	5850	Ç§¿Ë	640,371
202006	84196019	ÆäËûÖÆÑõ»ú	244	ÄÏ·Ç	10	Ò»°ãÃ³Ò×	173	Ì¨	2069	Ç§¿Ë	514,007
202006	84196019	ÆäËûÖÆÑõ»ú	249	Í»ÄáË¹	10	Ò»°ãÃ³Ò×	232	Ì¨	4612	Ç§¿Ë	469,852
202006	84196019	ÆäËûÖÆÑõ»ú	250	ÎÚ¸É´ï	10	Ò»°ãÃ³Ò×	113	Ì¨	2725	Ç§¿Ë	244,643
202006	84196019	ÆäËûÖÆÑõ»ú	251	²¼»ùÄÉ·¨Ë÷	10	Ò»°ãÃ³Ò×	21	Ì¨	852	Ç§¿Ë	135,469
202006	84196019	ÆäËûÖÆÑõ»ú	252	¸Õ¹û(½ð)	10	Ò»°ãÃ³Ò×	170	Ì¨	2652	Ç§¿Ë	382,382
202006	84196019	ÆäËûÖÆÑõ»ú	253	ÔÞ±ÈÑÇ	10	Ò»°ãÃ³Ò×	27	Ì¨	486	Ç§¿Ë	44,277
202006	84196019	ÆäËûÖÆÑõ»ú	254	½ò°Í²¼Î¤	10	Ò»°ãÃ³Ò×	10	Ì¨	180	Ç§¿Ë	20,577
202006	84196019	ÆäËûÖÆÑõ»ú	260	ÄÏËÕµ¤¹²ºÍ¹ú	10	Ò»°ãÃ³Ò×	10	Ì¨	280	Ç§¿Ë	45,234
202006	84196019	ÆäËûÖÆÑõ»ú	301	±ÈÀûÊ±	10	Ò»°ãÃ³Ò×	60	Ì¨	210	Ç§¿Ë	70,825
202006	84196019	ÆäËûÖÆÑõ»ú	302	µ¤Âó	10	Ò»°ãÃ³Ò×	4	Ì¨	84	Ç§¿Ë	9,430
202006	84196019	ÆäËûÖÆÑõ»ú	303	Ó¢¹ú	10	Ò»°ãÃ³Ò×	39	Ì¨	508	Ç§¿Ë	84,080
202006	84196019	ÆäËûÖÆÑõ»ú	304	µÂ¹ú	10	Ò»°ãÃ³Ò×	256	Ì¨	3813	Ç§¿Ë	551,035
202006	84196019	ÆäËûÖÆÑõ»ú	305	·¨¹ú	10	Ò»°ãÃ³Ò×	2	Ì¨	140	Ç§¿Ë	35,201
202006	84196019	ÆäËûÖÆÑõ»ú	307	Òâ´óÀû	10	Ò»°ãÃ³Ò×	63	Ì¨	1158	Ç§¿Ë	100,816
202006	84196019	ÆäËûÖÆÑõ»ú	309	ºÉÀ¼	10	Ò»°ãÃ³Ò×	50	Ì¨	778	Ç§¿Ë	50,207
202006	84196019	ÆäËûÖÆÑõ»ú	310	Ï£À°	10	Ò»°ãÃ³Ò×	1	Ì¨	5	Ç§¿Ë	710
202006	84196019	ÆäËûÖÆÑõ»ú	311	ÆÏÌÑÑÀ	10	Ò»°ãÃ³Ò×	390	Ì¨	8500	Ç§¿Ë	1,079,847
202006	84196019	ÆäËûÖÆÑõ»ú	312	Î÷°àÑÀ	10	Ò»°ãÃ³Ò×	117	Ì¨	1325	Ç§¿Ë	429,030
202006	84196019	ÆäËûÖÆÑõ»ú	321	ÐÙÑÀÀû	10	Ò»°ãÃ³Ò×	515	Ì¨	190635	Ç§¿Ë	12,582,051
202006	84196019	ÆäËûÖÆÑõ»ú	326	Å²Íþ	10	Ò»°ãÃ³Ò×	1	Ì¨	5	Ç§¿Ë	6,918
202006	84196019	ÆäËûÖÆÑõ»ú	327	²¨À¼	10	Ò»°ãÃ³Ò×	111	Ì¨	1860	Ç§¿Ë	309,755
202006	84196019	ÆäËûÖÆÑõ»ú	328	ÂÞÂíÄáÑÇ	10	Ò»°ãÃ³Ò×	2	Ì¨	115	Ç§¿Ë	28,028
202006	84196019	ÆäËûÖÆÑõ»ú	336	Á¢ÌÕÍð	10	Ò»°ãÃ³Ò×	15	Ì¨	277	Ç§¿Ë	48,214
202006	84196019	ÆäËûÖÆÑõ»ú	337	¸ñÂ³¼ªÑÇ	10	Ò»°ãÃ³Ò×	10	Ì¨	120	Ç§¿Ë	13,728
202006	84196019	ÆäËûÖÆÑõ»ú	338	ÑÇÃÀÄáÑÇ	10	Ò»°ãÃ³Ò×	757	Ì¨	28077	Ç§¿Ë	3,396,471
202006	84196019	ÆäËûÖÆÑõ»ú	344	¶íÂÞË¹Áª°î	10	Ò»°ãÃ³Ò×	1301	Ì¨	31340	Ç§¿Ë	3,562,967
202006	84196019	ÆäËûÖÆÑõ»ú	347	ÎÚ¿ËÀ¼	10	Ò»°ãÃ³Ò×	716	Ì¨	19445	Ç§¿Ë	2,482,463
202006	84196019	ÆäËûÖÆÑõ»ú	351	¿ËÂÞµØÑÇ	10	Ò»°ãÃ³Ò×	4	Ì¨	84	Ç§¿Ë	13,799
202006	84196019	ÆäËûÖÆÑõ»ú	352	½Ý¿Ë	10	Ò»°ãÃ³Ò×	35	Ì¨	359	Ç§¿Ë	112,608
202006	84196019	ÆäËûÖÆÑõ»ú	353	Ë¹Âå·¥¿Ë	10	Ò»°ãÃ³Ò×	5	Ì¨	85	Ç§¿Ë	18,069
202006	84196019	ÆäËûÖÆÑõ»ú	408	¶àÃñ×å²£ÀûÎ¬ÑÇ¹ú	10	Ò»°ãÃ³Ò×	84	Ì¨	1522	Ç§¿Ë	169,736
202006	84196019	ÆäËûÖÆÑõ»ú	412	ÖÇÀû	10	Ò»°ãÃ³Ò×	45	Ì¨	1043	Ç§¿Ë	135,841
202006	84196019	ÆäËûÖÆÑõ»ú	413	¸çÂ×±ÈÑÇ	10	Ò»°ãÃ³Ò×	134	Ì¨	2261	Ç§¿Ë	235,254
202006	84196019	ÆäËûÖÆÑõ»ú	418	¶àÃ×Äá¼Ó¹²ºÍ¹ú	10	Ò»°ãÃ³Ò×	20	Ì¨	416	Ç§¿Ë	29,844
202006	84196019	ÆäËûÖÆÑõ»ú	419	¶ò¹Ï¶à¶û	10	Ò»°ãÃ³Ò×	466	Ì¨	8173	Ç§¿Ë	911,216
202006	84196019	ÆäËûÖÆÑõ»ú	426	ºé¶¼À­Ë¹	10	Ò»°ãÃ³Ò×	8	Ì¨	32	Ç§¿Ë	8,944
202006	84196019	ÆäËûÖÆÑõ»ú	429	Ä«Î÷¸ç	10	Ò»°ãÃ³Ò×	714	Ì¨	3488	Ç§¿Ë	317,672
202006	84196019	ÆäËûÖÆÑõ»ú	431	Äá¼ÓÀ­¹Ï	10	Ò»°ãÃ³Ò×	12	Ì¨	272	Ç§¿Ë	46,845
202006	84196019	ÆäËûÖÆÑõ»ú	434	ÃØÂ³	10	Ò»°ãÃ³Ò×	290	Ì¨	5898	Ç§¿Ë	764,028
202006	84196019	ÆäËûÖÆÑõ»ú	435	²¨¶àÀè¸÷	10	Ò»°ãÃ³Ò×	31	Ì¨	141	Ç§¿Ë	193,248
202006	84196019	ÆäËûÖÆÑõ»ú	501	¼ÓÄÃ´ó	10	Ò»°ãÃ³Ò×	14	Ì¨	65	Ç§¿Ë	3,934
202006	84196019	ÆäËûÖÆÑõ»ú	502	ÃÀ¹ú	10	Ò»°ãÃ³Ò×	1059	Ì¨	13402	Ç§¿Ë	1,849,290
202006	84196019	ÆäËûÖÆÑõ»ú	601	°Ä´óÀûÑÇ	10	Ò»°ãÃ³Ò×	15	Ì¨	134	Ç§¿Ë	88,585
202007	84196011	ÖÆÑõÁ¿¡Ý15000Á¢·½Ã×/Ð¡Ê±µÄÖÆÑõ»ú	103	ÃÏ¼ÓÀ­¹ú	10	Ò»°ãÃ³Ò×	10	Ì¨	190	Ç§¿Ë	25,337
202007	84196011	ÖÆÑõÁ¿¡Ý15000Á¢·½Ã×/Ð¡Ê±µÄÖÆÑõ»ú	107	¼íÆÒÕ¯	10	Ò»°ãÃ³Ò×	1	Ì¨	42828	Ç§¿Ë	324,978
202007	84196011	ÖÆÑõÁ¿¡Ý15000Á¢·½Ã×/Ð¡Ê±µÄÖÆÑõ»ú	112	Ó¡¶ÈÄáÎ÷ÑÇ	10	Ò»°ãÃ³Ò×	1	Ì¨	3679	Ç§¿Ë	174,687
202007	84196011	ÖÆÑõÁ¿¡Ý15000Á¢·½Ã×/Ð¡Ê±µÄÖÆÑõ»ú	146	¼ª¶û¼ªË¹Ë¹Ì¹	10	Ò»°ãÃ³Ò×	51	Ì¨	9200	Ç§¿Ë	542,718
202007	84196011	ÖÆÑõÁ¿¡Ý15000Á¢·½Ã×/Ð¡Ê±µÄÖÆÑõ»ú	149	ÎÚ×È±ð¿ËË¹Ì¹	10	Ò»°ãÃ³Ò×	500	Ì¨	9750	Ç§¿Ë	2,106,346
202007	84196011	ÖÆÑõÁ¿¡Ý15000Á¢·½Ã×/Ð¡Ê±µÄÖÆÑõ»ú	203	±´Äþ	10	Ò»°ãÃ³Ò×	10	Ì¨	180	Ç§¿Ë	32,602
202007	84196011	ÖÆÑõÁ¿¡Ý15000Á¢·½Ã×/Ð¡Ê±µÄÖÆÑõ»ú	224	¿ÏÄáÑÇ	10	Ò»°ãÃ³Ò×	1	Ì¨	3000	Ç§¿Ë	155,407
202007	84196011	ÖÆÑõÁ¿¡Ý15000Á¢·½Ã×/Ð¡Ê±µÄÖÆÑõ»ú	244	ÄÏ·Ç	10	Ò»°ãÃ³Ò×	11	Ì¨	108	Ç§¿Ë	11,092
202007	84196011	ÖÆÑõÁ¿¡Ý15000Á¢·½Ã×/Ð¡Ê±µÄÖÆÑõ»ú	252	¸Õ¹û(½ð)	10	Ò»°ãÃ³Ò×	15	Ì¨	180	Ç§¿Ë	12,150
202007	84196011	ÖÆÑõÁ¿¡Ý15000Á¢·½Ã×/Ð¡Ê±µÄÖÆÑõ»ú	303	Ó¢¹ú	10	Ò»°ãÃ³Ò×	2	Ì¨	52	Ç§¿Ë	6,558
202007	84196011	ÖÆÑõÁ¿¡Ý15000Á¢·½Ã×/Ð¡Ê±µÄÖÆÑõ»ú	316	±£¼ÓÀûÑÇ	10	Ò»°ãÃ³Ò×	200	Ì¨	184	Ç§¿Ë	13,891
202007	84196011	ÖÆÑõÁ¿¡Ý15000Á¢·½Ã×/Ð¡Ê±µÄÖÆÑõ»ú	327	²¨À¼	10	Ò»°ãÃ³Ò×	18	Ì¨	342	Ç§¿Ë	34,891
202007	84196011	ÖÆÑõÁ¿¡Ý15000Á¢·½Ã×/Ð¡Ê±µÄÖÆÑõ»ú	408	¶àÃñ×å²£ÀûÎ¬ÑÇ¹ú	10	Ò»°ãÃ³Ò×	300	Ì¨	330	Ç§¿Ë	10,643
202007	84196011	ÖÆÑõÁ¿¡Ý15000Á¢·½Ã×/Ð¡Ê±µÄÖÆÑõ»ú	426	ºé¶¼À­Ë¹	10	Ò»°ãÃ³Ò×	60	Ì¨	109	Ç§¿Ë	5,109
202007	84196011	ÖÆÑõÁ¿¡Ý15000Á¢·½Ã×/Ð¡Ê±µÄÖÆÑõ»ú	433	°ÍÀ­¹ç	10	Ò»°ãÃ³Ò×	6	Ì¨	150	Ç§¿Ë	13,080
202007	84196019	ÆäËûÖÆÑõ»ú	103	ÃÏ¼ÓÀ­¹ú	10	Ò»°ãÃ³Ò×	1414	Ì¨	25984	Ç§¿Ë	2,510,970
202007	84196019	ÆäËûÖÆÑõ»ú	106	Ãåµé	10	Ò»°ãÃ³Ò×	16	Ì¨	17620	Ç§¿Ë	1,183,497
202007	84196019	ÆäËûÖÆÑõ»ú	108	ÈûÆÖÂ·Ë¹	10	Ò»°ãÃ³Ò×	2	Ì¨	18	Ç§¿Ë	7,654
202007	84196019	ÆäËûÖÆÑõ»ú	110	ÖÐ¹úÏã¸Û	10	Ò»°ãÃ³Ò×	952	Ì¨	7497	Ç§¿Ë	1,260,236
202007	84196019	ÆäËûÖÆÑõ»ú	111	Ó¡¶È	10	Ò»°ãÃ³Ò×	2408	Ì¨	35347	Ç§¿Ë	3,283,270
202007	84196019	ÆäËûÖÆÑõ»ú	112	Ó¡¶ÈÄáÎ÷ÑÇ	10	Ò»°ãÃ³Ò×	70	Ì¨	2287	Ç§¿Ë	384,722
202007	84196019	ÆäËûÖÆÑõ»ú	114	ÒÁÀ­¿Ë	10	Ò»°ãÃ³Ò×	1867	Ì¨	29412	Ç§¿Ë	3,590,674
202007	84196019	ÆäËûÖÆÑõ»ú	115	ÒÔÉ«ÁÐ	10	Ò»°ãÃ³Ò×	430	Ì¨	7029	Ç§¿Ë	1,580,962
202007	84196019	ÆäËûÖÆÑõ»ú	116	ÈÕ±¾	10	Ò»°ãÃ³Ò×	73	Ì¨	1038	Ç§¿Ë	141,674
202007	84196019	ÆäËûÖÆÑõ»ú	122	ÂíÀ´Î÷ÑÇ	10	Ò»°ãÃ³Ò×	199	Ì¨	3611	Ç§¿Ë	474,559
202007	84196019	ÆäËûÖÆÑõ»ú	125	Äá²´¶ûÁª°îÃñÖ÷¹²ºÍ¹ú	10	Ò»°ãÃ³Ò×	2	Ì¨	29	Ç§¿Ë	9,710
202007	84196019	ÆäËûÖÆÑõ»ú	126	°¢Âü	10	Ò»°ãÃ³Ò×	33	Ì¨	554	Ç§¿Ë	77,245
202007	84196019	ÆäËûÖÆÑõ»ú	127	°Í»ùË¹Ì¹	10	Ò»°ãÃ³Ò×	712	Ì¨	12530	Ç§¿Ë	1,149,766
202007	84196019	ÆäËûÖÆÑõ»ú	129	·ÆÂÉ±ö	10	Ò»°ãÃ³Ò×	1001	Ì¨	1260	Ç§¿Ë	87,167
202007	84196019	ÆäËûÖÆÑõ»ú	132	ÐÂ¼ÓÆÂ	10	Ò»°ãÃ³Ò×	12	Ì¨	59668	Ç§¿Ë	3,244,267
202007	84196019	ÆäËûÖÆÑõ»ú	133	º«¹ú	10	Ò»°ãÃ³Ò×	100	Ì¨	220	Ç§¿Ë	407,520
202007	84196019	ÆäËûÖÆÑõ»ú	136	Ì©¹ú	10	Ò»°ãÃ³Ò×	80	Ì¨	10687	Ç§¿Ë	448,165
202007	84196019	ÆäËûÖÆÑõ»ú	137	ÍÁ¶úÆä	10	Ò»°ãÃ³Ò×	275	Ì¨	5536	Ç§¿Ë	876,762
202007	84196019	ÆäËûÖÆÑõ»ú	138	°¢ÁªÇõ	10	Ò»°ãÃ³Ò×	889	Ì¨	13196	Ç§¿Ë	1,440,825
202007	84196019	ÆäËûÖÆÑõ»ú	141	Ô½ÄÏ	10	Ò»°ãÃ³Ò×	805	Ì¨	22150	Ç§¿Ë	968,452
202007	84196019	ÆäËûÖÆÑõ»ú	143	ÖÐ¹úÌ¨Íå	10	Ò»°ãÃ³Ò×	3	Ì¨	24	Ç§¿Ë	1,500
202007	84196019	ÆäËûÖÆÑõ»ú	145	¹þÈø¿ËË¹Ì¹	10	Ò»°ãÃ³Ò×	4220	Ì¨	81717	Ç§¿Ë	8,677,749
202007	84196019	ÆäËûÖÆÑõ»ú	146	¼ª¶û¼ªË¹Ë¹Ì¹	10	Ò»°ãÃ³Ò×	5829	Ì¨	111189	Ç§¿Ë	14,971,605
202007	84196019	ÆäËûÖÆÑõ»ú	146	¼ª¶û¼ªË¹Ë¹Ì¹	12	ÆäËû¾èÔùÎï×Ê	30	Ì¨	540	Ç§¿Ë	177,000
202007	84196019	ÆäËûÖÆÑõ»ú	149	ÎÚ×È±ð¿ËË¹Ì¹	10	Ò»°ãÃ³Ò×	1179	Ì¨	25745	Ç§¿Ë	1,776,515
202007	84196019	ÆäËûÖÆÑõ»ú	201	°¢¶û¼°ÀûÑÇ	10	Ò»°ãÃ³Ò×	750	Ì¨	13044	Ç§¿Ë	2,202,158
202007	84196019	ÆäËûÖÆÑõ»ú	203	±´Äþ	10	Ò»°ãÃ³Ò×	1	Ì¨	22	Ç§¿Ë	1,836
202007	84196019	ÆäËûÖÆÑõ»ú	206	¿¦ÂóÂ¡	10	Ò»°ãÃ³Ò×	80	Ì¨	1468	Ç§¿Ë	169,160
202007	84196019	ÆäËûÖÆÑõ»ú	213	¸Õ¹û(²¼)	10	Ò»°ãÃ³Ò×	61	Ì¨	1434	Ç§¿Ë	184,603
202007	84196019	ÆäËûÖÆÑõ»ú	217	°£Èû¶í±ÈÑÇ	10	Ò»°ãÃ³Ò×	1158	Ì¨	20336	Ç§¿Ë	2,534,337
202007	84196019	ÆäËûÖÆÑõ»ú	223	¿ÆÌØµÏÍß	10	Ò»°ãÃ³Ò×	100	Ì¨	1500	Ç§¿Ë	147,416
202007	84196019	ÆäËûÖÆÑõ»ú	224	¿ÏÄáÑÇ	10	Ò»°ãÃ³Ò×	89	Ì¨	1744	Ç§¿Ë	258,364
202007	84196019	ÆäËûÖÆÑõ»ú	227	Âí´ï¼ÓË¹¼Ó	10	Ò»°ãÃ³Ò×	130	Ì¨	5460	Ç§¿Ë	506,742
202007	84196019	ÆäËûÖÆÑõ»ú	228	ÂíÀ­Î¬	10	Ò»°ãÃ³Ò×	17	Ì¨	280	Ç§¿Ë	54,577
202007	84196019	ÆäËûÖÆÑõ»ú	235	ÄáÈÕ¶û	10	Ò»°ãÃ³Ò×	61	Ì¨	970	Ç§¿Ë	108,208
202007	84196019	ÆäËûÖÆÑõ»ú	236	ÄáÈÕÀûÑÇ	10	Ò»°ãÃ³Ò×	79	Ì¨	736	Ç§¿Ë	119,657
202007	84196019	ÆäËûÖÆÑõ»ú	242	ÈûÀ­Àû°º	10	Ò»°ãÃ³Ò×	1	Ì¨	16	Ç§¿Ë	5,542
202007	84196019	ÆäËûÖÆÑõ»ú	243	Ë÷ÂíÀï	10	Ò»°ãÃ³Ò×	36	Ì¨	8715	Ç§¿Ë	350,184
202007	84196019	ÆäËûÖÆÑõ»ú	244	ÄÏ·Ç	10	Ò»°ãÃ³Ò×	775	Ì¨	8321	Ç§¿Ë	1,282,272
202007	84196019	ÆäËûÖÆÑõ»ú	247	Ì¹É£ÄáÑÇ	10	Ò»°ãÃ³Ò×	210	Ì¨	3600	Ç§¿Ë	661,147
202007	84196019	ÆäËûÖÆÑõ»ú	250	ÎÚ¸É´ï	10	Ò»°ãÃ³Ò×	5	Ì¨	105	Ç§¿Ë	9,579
202007	84196019	ÆäËûÖÆÑõ»ú	252	¸Õ¹û(½ð)	10	Ò»°ãÃ³Ò×	12	Ì¨	244965	Ç§¿Ë	15,279,585
202007	84196019	ÆäËûÖÆÑõ»ú	253	ÔÞ±ÈÑÇ	10	Ò»°ãÃ³Ò×	5	Ì¨	108	Ç§¿Ë	9,407
202007	84196019	ÆäËûÖÆÑõ»ú	301	±ÈÀûÊ±	10	Ò»°ãÃ³Ò×	41	Ì¨	63	Ç§¿Ë	4,479
202007	84196019	ÆäËûÖÆÑõ»ú	302	µ¤Âó	10	Ò»°ãÃ³Ò×	1	Ì¨	19	Ç§¿Ë	2,055
202007	84196019	ÆäËûÖÆÑõ»ú	303	Ó¢¹ú	10	Ò»°ãÃ³Ò×	172	Ì¨	1796	Ç§¿Ë	2,151,796
202007	84196019	ÆäËûÖÆÑõ»ú	304	µÂ¹ú	10	Ò»°ãÃ³Ò×	299	Ì¨	5461	Ç§¿Ë	746,948
202007	84196019	ÆäËûÖÆÑõ»ú	307	Òâ´óÀû	10	Ò»°ãÃ³Ò×	177	Ì¨	2471	Ç§¿Ë	322,418
202007	84196019	ÆäËûÖÆÑõ»ú	309	ºÉÀ¼	10	Ò»°ãÃ³Ò×	711	Ì¨	999	Ç§¿Ë	95,868
202007	84196019	ÆäËûÖÆÑõ»ú	311	ÆÏÌÑÑÀ	10	Ò»°ãÃ³Ò×	29	Ì¨	581	Ç§¿Ë	58,867
202007	84196019	ÆäËûÖÆÑõ»ú	312	Î÷°àÑÀ	10	Ò»°ãÃ³Ò×	30	Ì¨	7100	Ç§¿Ë	254,790
202007	84196019	ÆäËûÖÆÑõ»ú	316	±£¼ÓÀûÑÇ	10	Ò»°ãÃ³Ò×	5	Ì¨	60	Ç§¿Ë	18,640
202007	84196019	ÆäËûÖÆÑõ»ú	321	ÐÙÑÀÀû	10	Ò»°ãÃ³Ò×	301	Ì¨	814	Ç§¿Ë	61,611
202007	84196019	ÆäËûÖÆÑõ»ú	327	²¨À¼	10	Ò»°ãÃ³Ò×	303	Ì¨	4789	Ç§¿Ë	545,909
202007	84196019	ÆäËûÖÆÑõ»ú	328	ÂÞÂíÄáÑÇ	10	Ò»°ãÃ³Ò×	63	Ì¨	930	Ç§¿Ë	133,613
202007	84196019	ÆäËûÖÆÑõ»ú	336	Á¢ÌÕÍð	10	Ò»°ãÃ³Ò×	1	Ì¨	3534	Ç§¿Ë	212,151
202007	84196019	ÆäËûÖÆÑõ»ú	337	¸ñÂ³¼ªÑÇ	10	Ò»°ãÃ³Ò×	72	Ì¨	1528	Ç§¿Ë	140,536
202007	84196019	ÆäËûÖÆÑõ»ú	339	°¢Èû°Ý½®	10	Ò»°ãÃ³Ò×	50	Ì¨	766	Ç§¿Ë	101,915
202007	84196019	ÆäËûÖÆÑõ»ú	340	°×¶íÂÞË¹	10	Ò»°ãÃ³Ò×	2	Ì¨	36	Ç§¿Ë	4,399
202007	84196019	ÆäËûÖÆÑõ»ú	344	¶íÂÞË¹Áª°î	10	Ò»°ãÃ³Ò×	1893	Ì¨	26388	Ç§¿Ë	3,096,716
202007	84196019	ÆäËûÖÆÑõ»ú	347	ÎÚ¿ËÀ¼	10	Ò»°ãÃ³Ò×	557	Ì¨	17714	Ç§¿Ë	2,057,557
202007	84196019	ÆäËûÖÆÑõ»ú	350	Ë¹ÂåÎÄÄáÑÇ	10	Ò»°ãÃ³Ò×	6	Ì¨	28	Ç§¿Ë	39,101
202007	84196019	ÆäËûÖÆÑõ»ú	352	½Ý¿Ë	10	Ò»°ãÃ³Ò×	9	Ì¨	87	Ç§¿Ë	26,408
202007	84196019	ÆäËûÖÆÑõ»ú	353	Ë¹Âå·¥¿Ë	10	Ò»°ãÃ³Ò×	8	Ì¨	60	Ç§¿Ë	26,025
202007	84196019	ÆäËûÖÆÑõ»ú	408	¶àÃñ×å²£ÀûÎ¬ÑÇ¹ú	10	Ò»°ãÃ³Ò×	495	Ì¨	6706	Ç§¿Ë	835,027
202007	84196019	ÆäËûÖÆÑõ»ú	412	ÖÇÀû	10	Ò»°ãÃ³Ò×	286	Ì¨	4722	Ç§¿Ë	699,749
202007	84196019	ÆäËûÖÆÑõ»ú	413	¸çÂ×±ÈÑÇ	10	Ò»°ãÃ³Ò×	261	Ì¨	4300	Ç§¿Ë	481,322
202007	84196019	ÆäËûÖÆÑõ»ú	419	¶ò¹Ï¶à¶û	10	Ò»°ãÃ³Ò×	342	Ì¨	12146	Ç§¿Ë	921,769
202007	84196019	ÆäËûÖÆÑõ»ú	423	Î£µØÂíÀ­	10	Ò»°ãÃ³Ò×	513	Ì¨	5530	Ç§¿Ë	782,730
202007	84196019	ÆäËûÖÆÑõ»ú	425	º£µØ	10	Ò»°ãÃ³Ò×	750	Ì¨	23250	Ç§¿Ë	4,082,285
202007	84196019	ÆäËûÖÆÑõ»ú	426	ºé¶¼À­Ë¹	10	Ò»°ãÃ³Ò×	62	Ì¨	867	Ç§¿Ë	146,662
202007	84196019	ÆäËûÖÆÑõ»ú	429	Ä«Î÷¸ç	10	Ò»°ãÃ³Ò×	942	Ì¨	6945	Ç§¿Ë	99,220
202007	84196019	ÆäËûÖÆÑõ»ú	433	°ÍÀ­¹ç	10	Ò»°ãÃ³Ò×	100	Ì¨	2220	Ç§¿Ë	173,700
202007	84196019	ÆäËûÖÆÑõ»ú	434	ÃØÂ³	10	Ò»°ãÃ³Ò×	2095	Ì¨	59616	Ç§¿Ë	6,453,266
202007	84196019	ÆäËûÖÆÑõ»ú	437	Ê¥Â¬Î÷ÑÇ	10	Ò»°ãÃ³Ò×	4	Ì¨	365	Ç§¿Ë	10,914
202007	84196019	ÆäËûÖÆÑõ»ú	440	Èø¶ûÍß¶à	10	Ò»°ãÃ³Ò×	298	Ì¨	4996	Ç§¿Ë	565,460
202007	84196019	ÆäËûÖÆÑõ»ú	501	¼ÓÄÃ´ó	10	Ò»°ãÃ³Ò×	133	Ì¨	2952	Ç§¿Ë	338,954
202007	84196019	ÆäËûÖÆÑõ»ú	502	ÃÀ¹ú	10	Ò»°ãÃ³Ò×	1756	Ì¨	27858	Ç§¿Ë	3,697,102
202007	84196019	ÆäËûÖÆÑõ»ú	601	°Ä´óÀûÑÇ	10	Ò»°ãÃ³Ò×	9	Ì¨	165	Ç§¿Ë	31,042
202007	84196019	ÆäËûÖÆÑõ»ú	609	ÐÂÎ÷À¼	10	Ò»°ãÃ³Ò×	1	Ì¨	3000	Ç§¿Ë	342,476
202008	84196011	ÖÆÑõÁ¿¡Ý15000Á¢·½Ã×/Ð¡Ê±µÄÖÆÑõ»ú	111	Ó¡¶È	10	Ò»°ãÃ³Ò×	100	Ì¨	825	Ç§¿Ë	20,995
202008	84196011	ÖÆÑõÁ¿¡Ý15000Á¢·½Ã×/Ð¡Ê±µÄÖÆÑõ»ú	132	ÐÂ¼ÓÆÂ	10	Ò»°ãÃ³Ò×	2	Ì¨	65	Ç§¿Ë	167,957
202008	84196011	ÖÆÑõÁ¿¡Ý15000Á¢·½Ã×/Ð¡Ê±µÄÖÆÑõ»ú	135	ÐðÀûÑÇ	10	Ò»°ãÃ³Ò×	307	Ì¨	7388	Ç§¿Ë	472,924
202008	84196011	ÖÆÑõÁ¿¡Ý15000Á¢·½Ã×/Ð¡Ê±µÄÖÆÑõ»ú	145	¹þÈø¿ËË¹Ì¹	10	Ò»°ãÃ³Ò×	7	Ì¨	137	Ç§¿Ë	29,118
202008	84196011	ÖÆÑõÁ¿¡Ý15000Á¢·½Ã×/Ð¡Ê±µÄÖÆÑõ»ú	149	ÎÚ×È±ð¿ËË¹Ì¹	10	Ò»°ãÃ³Ò×	303	Ì¨	8050	Ç§¿Ë	1,977,692
202008	84196011	ÖÆÑõÁ¿¡Ý15000Á¢·½Ã×/Ð¡Ê±µÄÖÆÑõ»ú	224	¿ÏÄáÑÇ	10	Ò»°ãÃ³Ò×	30	Ì¨	650	Ç§¿Ë	15,983
202008	84196011	ÖÆÑõÁ¿¡Ý15000Á¢·½Ã×/Ð¡Ê±µÄÖÆÑõ»ú	244	ÄÏ·Ç	10	Ò»°ãÃ³Ò×	5	Ì¨	80	Ç§¿Ë	5,774
202008	84196011	ÖÆÑõÁ¿¡Ý15000Á¢·½Ã×/Ð¡Ê±µÄÖÆÑõ»ú	303	Ó¢¹ú	10	Ò»°ãÃ³Ò×	14	Ì¨	399	Ç§¿Ë	49,085
202008	84196011	ÖÆÑõÁ¿¡Ý15000Á¢·½Ã×/Ð¡Ê±µÄÖÆÑõ»ú	408	¶àÃñ×å²£ÀûÎ¬ÑÇ¹ú	10	Ò»°ãÃ³Ò×	3	Ì¨	69	Ç§¿Ë	20,407
202008	84196011	ÖÆÑõÁ¿¡Ý15000Á¢·½Ã×/Ð¡Ê±µÄÖÆÑõ»ú	423	Î£µØÂíÀ­	10	Ò»°ãÃ³Ò×	30	Ì¨	450	Ç§¿Ë	57,210
202008	84196011	ÖÆÑõÁ¿¡Ý15000Á¢·½Ã×/Ð¡Ê±µÄÖÆÑõ»ú	426	ºé¶¼À­Ë¹	10	Ò»°ãÃ³Ò×	20	Ì¨	22	Ç§¿Ë	420
202008	84196011	ÖÆÑõÁ¿¡Ý15000Á¢·½Ã×/Ð¡Ê±µÄÖÆÑõ»ú	434	ÃØÂ³	10	Ò»°ãÃ³Ò×	10	Ì¨	230	Ç§¿Ë	38,490
202008	84196011	ÖÆÑõÁ¿¡Ý15000Á¢·½Ã×/Ð¡Ê±µÄÖÆÑõ»ú	502	ÃÀ¹ú	10	Ò»°ãÃ³Ò×	60	Ì¨	384	Ç§¿Ë	105,682
202008	84196019	ÆäËûÖÆÑõ»ú	101	°¢¸»º¹	10	Ò»°ãÃ³Ò×	56	Ì¨	954	Ç§¿Ë	130,912
202008	84196019	ÆäËûÖÆÑõ»ú	103	ÃÏ¼ÓÀ­¹ú	10	Ò»°ãÃ³Ò×	151	Ì¨	2655	Ç§¿Ë	382,669
202008	84196019	ÆäËûÖÆÑõ»ú	110	ÖÐ¹úÏã¸Û	10	Ò»°ãÃ³Ò×	2225	Ì¨	14900	Ç§¿Ë	1,797,025
202008	84196019	ÆäËûÖÆÑõ»ú	111	Ó¡¶È	10	Ò»°ãÃ³Ò×	4634	Ì¨	77715	Ç§¿Ë	7,072,315
202008	84196019	ÆäËûÖÆÑõ»ú	112	Ó¡¶ÈÄáÎ÷ÑÇ	10	Ò»°ãÃ³Ò×	3	Ì¨	8785	Ç§¿Ë	409,167
202008	84196019	ÆäËûÖÆÑõ»ú	113	ÒÁÀÊ	10	Ò»°ãÃ³Ò×	400	Ì¨	7200	Ç§¿Ë	623,682
202008	84196019	ÆäËûÖÆÑõ»ú	114	ÒÁÀ­¿Ë	10	Ò»°ãÃ³Ò×	271	Ì¨	15946	Ç§¿Ë	1,688,653
202008	84196019	ÆäËûÖÆÑõ»ú	115	ÒÔÉ«ÁÐ	10	Ò»°ãÃ³Ò×	434	Ì¨	5345	Ç§¿Ë	1,092,999
202008	84196019	ÆäËûÖÆÑõ»ú	116	ÈÕ±¾	10	Ò»°ãÃ³Ò×	366	Ì¨	6529	Ç§¿Ë	769,505
202008	84196019	ÆäËûÖÆÑõ»ú	118	¿ÆÍþÌØ	10	Ò»°ãÃ³Ò×	1	Ì¨	1500	Ç§¿Ë	119,775
202008	84196019	ÆäËûÖÆÑõ»ú	120	Àè°ÍÄÛ	10	Ò»°ãÃ³Ò×	235	Ì¨	5350	Ç§¿Ë	472,379
202008	84196019	ÆäËûÖÆÑõ»ú	122	ÂíÀ´Î÷ÑÇ	10	Ò»°ãÃ³Ò×	107	Ì¨	433	Ç§¿Ë	166,551
202008	84196019	ÆäËûÖÆÑõ»ú	124	ÃÉ¹Å	10	Ò»°ãÃ³Ò×	1	Ì¨	20	Ç§¿Ë	1,899
202008	84196019	ÆäËûÖÆÑõ»ú	125	Äá²´¶ûÁª°îÃñÖ÷¹²ºÍ¹ú	10	Ò»°ãÃ³Ò×	40	Ì¨	623	Ç§¿Ë	56,475
202008	84196019	ÆäËûÖÆÑõ»ú	126	°¢Âü	10	Ò»°ãÃ³Ò×	5	Ì¨	11	Ç§¿Ë	19,945
202008	84196019	ÆäËûÖÆÑõ»ú	127	°Í»ùË¹Ì¹	10	Ò»°ãÃ³Ò×	762	Ì¨	13222	Ç§¿Ë	1,326,639
202008	84196019	ÆäËûÖÆÑõ»ú	129	·ÆÂÉ±ö	10	Ò»°ãÃ³Ò×	85	Ì¨	4812	Ç§¿Ë	145,738
202008	84196019	ÆäËûÖÆÑõ»ú	131	É³ÌØ°¢À­²®	10	Ò»°ãÃ³Ò×	2	Ì¨	143505	Ç§¿Ë	9,285,892
202008	84196019	ÆäËûÖÆÑõ»ú	132	ÐÂ¼ÓÆÂ	10	Ò»°ãÃ³Ò×	59	Ì¨	336	Ç§¿Ë	112,869
202008	84196019	ÆäËûÖÆÑõ»ú	133	º«¹ú	10	Ò»°ãÃ³Ò×	1152	Ì¨	7111	Ç§¿Ë	493,296
202008	84196019	ÆäËûÖÆÑõ»ú	136	Ì©¹ú	10	Ò»°ãÃ³Ò×	80	Ì¨	552	Ç§¿Ë	85,048
202008	84196019	ÆäËûÖÆÑõ»ú	137	ÍÁ¶úÆä	10	Ò»°ãÃ³Ò×	171	Ì¨	2476	Ç§¿Ë	244,448
202008	84196019	ÆäËûÖÆÑõ»ú	138	°¢ÁªÇõ	10	Ò»°ãÃ³Ò×	60	Ì¨	1148	Ç§¿Ë	71,731
202008	84196019	ÆäËûÖÆÑõ»ú	143	ÖÐ¹úÌ¨Íå	10	Ò»°ãÃ³Ò×	1	Ì¨	1500	Ç§¿Ë	97,975
202008	84196019	ÆäËûÖÆÑõ»ú	145	¹þÈø¿ËË¹Ì¹	10	Ò»°ãÃ³Ò×	4068	Ì¨	150494	Ç§¿Ë	12,426,157
202008	84196019	ÆäËûÖÆÑõ»ú	146	¼ª¶û¼ªË¹Ë¹Ì¹	10	Ò»°ãÃ³Ò×	1254	Ì¨	30319	Ç§¿Ë	3,342,908
202008	84196019	ÆäËûÖÆÑõ»ú	147	Ëþ¼ª¿ËË¹Ì¹	10	Ò»°ãÃ³Ò×	30	Ì¨	540	Ç§¿Ë	56,557
202008	84196019	ÆäËûÖÆÑõ»ú	149	ÎÚ×È±ð¿ËË¹Ì¹	10	Ò»°ãÃ³Ò×	14552	Ì¨	219634	Ç§¿Ë	22,464,886
202008	84196019	ÆäËûÖÆÑõ»ú	201	°¢¶û¼°ÀûÑÇ	10	Ò»°ãÃ³Ò×	2103	Ì¨	40326	Ç§¿Ë	6,895,844
202008	84196019	ÆäËûÖÆÑõ»ú	202	°²¸çÀ­	10	Ò»°ãÃ³Ò×	1	Ì¨	56	Ç§¿Ë	14,546
202008	84196019	ÆäËûÖÆÑõ»ú	206	¿¦ÂóÂ¡	10	Ò»°ãÃ³Ò×	52	Ì¨	844	Ç§¿Ë	84,065
202008	84196019	ÆäËûÖÆÑõ»ú	215	°£¼°	10	Ò»°ãÃ³Ò×	75	Ì¨	1237	Ç§¿Ë	142,999
202008	84196019	ÆäËûÖÆÑõ»ú	217	°£Èû¶í±ÈÑÇ	10	Ò»°ãÃ³Ò×	80	Ì¨	1440	Ç§¿Ë	153,260
202008	84196019	ÆäËûÖÆÑõ»ú	220	¼ÓÄÉ	10	Ò»°ãÃ³Ò×	31	Ì¨	645	Ç§¿Ë	62,845
202008	84196019	ÆäËûÖÆÑõ»ú	221	¼¸ÄÚÑÇ	10	Ò»°ãÃ³Ò×	69	Ì¨	1187	Ç§¿Ë	140,886
202008	84196019	ÆäËûÖÆÑõ»ú	223	¿ÆÌØµÏÍß	10	Ò»°ãÃ³Ò×	15	Ì¨	280	Ç§¿Ë	108,718
202008	84196019	ÆäËûÖÆÑõ»ú	224	¿ÏÄáÑÇ	10	Ò»°ãÃ³Ò×	155	Ì¨	3633	Ç§¿Ë	611,766
202008	84196019	ÆäËûÖÆÑõ»ú	225	Àû±ÈÀïÑÇ	10	Ò»°ãÃ³Ò×	30	Ì¨	600	Ç§¿Ë	56,001
202008	84196019	ÆäËûÖÆÑõ»ú	227	Âí´ï¼ÓË¹¼Ó	10	Ò»°ãÃ³Ò×	899	Ì¨	26172	Ç§¿Ë	3,126,181
202008	84196019	ÆäËûÖÆÑõ»ú	228	ÂíÀ­Î¬	10	Ò»°ãÃ³Ò×	42	Ì¨	793	Ç§¿Ë	81,320
202008	84196019	ÆäËûÖÆÑõ»ú	232	Ä¦Âå¸ç	10	Ò»°ãÃ³Ò×	170	Ì¨	3388	Ç§¿Ë	350,917
202008	84196019	ÆäËûÖÆÑõ»ú	233	ÄªÉ£±È¿Ë	10	Ò»°ãÃ³Ò×	2	Ì¨	19565	Ç§¿Ë	2,084,537
202008	84196019	ÆäËûÖÆÑõ»ú	236	ÄáÈÕÀûÑÇ	10	Ò»°ãÃ³Ò×	11	Ì¨	216	Ç§¿Ë	31,531
202008	84196019	ÆäËûÖÆÑõ»ú	238	Â¬Íú´ï	10	Ò»°ãÃ³Ò×	70	Ì¨	1620	Ç§¿Ë	228,534
202008	84196019	ÆäËûÖÆÑõ»ú	240	ÈûÄÚ¼Ó¶û	10	Ò»°ãÃ³Ò×	2	Ì¨	22	Ç§¿Ë	2,449
202008	84196019	ÆäËûÖÆÑõ»ú	243	Ë÷ÂíÀï	10	Ò»°ãÃ³Ò×	40	Ì¨	1090	Ç§¿Ë	134,839
202008	84196019	ÆäËûÖÆÑõ»ú	244	ÄÏ·Ç	10	Ò»°ãÃ³Ò×	1424	Ì¨	17222	Ç§¿Ë	2,695,217
202008	84196019	ÆäËûÖÆÑõ»ú	247	Ì¹É£ÄáÑÇ	10	Ò»°ãÃ³Ò×	3	Ì¨	100	Ç§¿Ë	6,298
202008	84196019	ÆäËûÖÆÑõ»ú	251	²¼»ùÄÉ·¨Ë÷	10	Ò»°ãÃ³Ò×	2	Ì¨	30	Ç§¿Ë	5,368
202008	84196019	ÆäËûÖÆÑõ»ú	252	¸Õ¹û(½ð)	10	Ò»°ãÃ³Ò×	10	Ì¨	200	Ç§¿Ë	8,505
202008	84196019	ÆäËûÖÆÑõ»ú	253	ÔÞ±ÈÑÇ	10	Ò»°ãÃ³Ò×	10	Ì¨	187	Ç§¿Ë	19,560
202008	84196019	ÆäËûÖÆÑõ»ú	254	½ò°Í²¼Î¤	10	Ò»°ãÃ³Ò×	30	Ì¨	630	Ç§¿Ë	54,586
202008	84196019	ÆäËûÖÆÑõ»ú	303	Ó¢¹ú	10	Ò»°ãÃ³Ò×	123	Ì¨	2311	Ç§¿Ë	217,880
202008	84196019	ÆäËûÖÆÑõ»ú	305	·¨¹ú	10	Ò»°ãÃ³Ò×	64	Ì¨	995	Ç§¿Ë	186,474
202008	84196019	ÆäËûÖÆÑõ»ú	307	Òâ´óÀû	10	Ò»°ãÃ³Ò×	9	Ì¨	358	Ç§¿Ë	41,402
202008	84196019	ÆäËûÖÆÑõ»ú	309	ºÉÀ¼	10	Ò»°ãÃ³Ò×	108	Ì¨	1841	Ç§¿Ë	141,854
202008	84196019	ÆäËûÖÆÑõ»ú	310	Ï£À°	10	Ò»°ãÃ³Ò×	15	Ì¨	100	Ç§¿Ë	72,675
202008	84196019	ÆäËûÖÆÑõ»ú	311	ÆÏÌÑÑÀ	10	Ò»°ãÃ³Ò×	824	Ì¨	17150	Ç§¿Ë	2,680,736
202008	84196019	ÆäËûÖÆÑõ»ú	312	Î÷°àÑÀ	10	Ò»°ãÃ³Ò×	20	Ì¨	859	Ç§¿Ë	70,943
202008	84196019	ÆäËûÖÆÑõ»ú	313	°¢¶û°ÍÄáÑÇ	10	Ò»°ãÃ³Ò×	12	Ì¨	230	Ç§¿Ë	40,897
202008	84196019	ÆäËûÖÆÑõ»ú	316	±£¼ÓÀûÑÇ	10	Ò»°ãÃ³Ò×	16	Ì¨	158	Ç§¿Ë	38,230
202008	84196019	ÆäËûÖÆÑõ»ú	324	Âí¶úËû	10	Ò»°ãÃ³Ò×	11	Ì¨	163	Ç§¿Ë	26,478
202008	84196019	ÆäËûÖÆÑõ»ú	327	²¨À¼	10	Ò»°ãÃ³Ò×	109	Ì¨	1037	Ç§¿Ë	160,220
202008	84196019	ÆäËûÖÆÑõ»ú	328	ÂÞÂíÄáÑÇ	10	Ò»°ãÃ³Ò×	2	Ì¨	10	Ç§¿Ë	15,018
202008	84196019	ÆäËûÖÆÑõ»ú	336	Á¢ÌÕÍð	10	Ò»°ãÃ³Ò×	28	Ì¨	224	Ç§¿Ë	73,831
202008	84196019	ÆäËûÖÆÑõ»ú	338	ÑÇÃÀÄáÑÇ	10	Ò»°ãÃ³Ò×	3	Ì¨	54	Ç§¿Ë	8,398
202008	84196019	ÆäËûÖÆÑõ»ú	339	°¢Èû°Ý½®	10	Ò»°ãÃ³Ò×	40	Ì¨	156	Ç§¿Ë	235,298
202008	84196019	ÆäËûÖÆÑõ»ú	340	°×¶íÂÞË¹	10	Ò»°ãÃ³Ò×	1	Ì¨	18	Ç§¿Ë	2,345
202008	84196019	ÆäËûÖÆÑõ»ú	344	¶íÂÞË¹Áª°î	10	Ò»°ãÃ³Ò×	1105	Ì¨	31307	Ç§¿Ë	3,683,212
202008	84196019	ÆäËûÖÆÑõ»ú	347	ÎÚ¿ËÀ¼	10	Ò»°ãÃ³Ò×	1	Ì¨	110	Ç§¿Ë	20,295
202008	84196019	ÆäËûÖÆÑõ»ú	352	½Ý¿Ë	10	Ò»°ãÃ³Ò×	116	Ì¨	741	Ç§¿Ë	180,540
202008	84196019	ÆäËûÖÆÑõ»ú	353	Ë¹Âå·¥¿Ë	10	Ò»°ãÃ³Ò×	4	Ì¨	68	Ç§¿Ë	14,171
202008	84196019	ÆäËûÖÆÑõ»ú	358	Èû¶ûÎ¬ÑÇ	10	Ò»°ãÃ³Ò×	1	Ì¨	10	Ç§¿Ë	945
202008	84196019	ÆäËûÖÆÑõ»ú	408	¶àÃñ×å²£ÀûÎ¬ÑÇ¹ú	10	Ò»°ãÃ³Ò×	2509	Ì¨	34859	Ç§¿Ë	4,625,016
202008	84196019	ÆäËûÖÆÑõ»ú	410	°ÍÎ÷	10	Ò»°ãÃ³Ò×	1	Ì¨	900	Ç§¿Ë	72,081
202008	84196019	ÆäËûÖÆÑõ»ú	412	ÖÇÀû	10	Ò»°ãÃ³Ò×	1045	Ì¨	12245	Ç§¿Ë	1,584,558
202008	84196019	ÆäËûÖÆÑõ»ú	413	¸çÂ×±ÈÑÇ	10	Ò»°ãÃ³Ò×	6	Ì¨	3491	Ç§¿Ë	264,601
202008	84196019	ÆäËûÖÆÑõ»ú	418	¶àÃ×Äá¼Ó¹²ºÍ¹ú	10	Ò»°ãÃ³Ò×	5	Ì¨	73	Ç§¿Ë	9,485
202008	84196019	ÆäËûÖÆÑõ»ú	419	¶ò¹Ï¶à¶û	10	Ò»°ãÃ³Ò×	150	Ì¨	1001	Ç§¿Ë	133,811
202008	84196019	ÆäËûÖÆÑõ»ú	423	Î£µØÂíÀ­	10	Ò»°ãÃ³Ò×	620	Ì¨	11117	Ç§¿Ë	1,637,725
202008	84196019	ÆäËûÖÆÑõ»ú	424	¹çÑÇÄÇ	10	Ò»°ãÃ³Ò×	9	Ì¨	57	Ç§¿Ë	56,125
202008	84196019	ÆäËûÖÆÑõ»ú	425	º£µØ	10	Ò»°ãÃ³Ò×	35	Ì¨	1053	Ç§¿Ë	190,828
202008	84196019	ÆäËûÖÆÑõ»ú	426	ºé¶¼À­Ë¹	10	Ò»°ãÃ³Ò×	84	Ì¨	1267	Ç§¿Ë	180,671
202008	84196019	ÆäËûÖÆÑõ»ú	429	Ä«Î÷¸ç	10	Ò»°ãÃ³Ò×	833	Ì¨	10496	Ç§¿Ë	1,695,732
202008	84196019	ÆäËûÖÆÑõ»ú	431	Äá¼ÓÀ­¹Ï	10	Ò»°ãÃ³Ò×	44	Ì¨	894	Ç§¿Ë	206,513
202008	84196019	ÆäËûÖÆÑõ»ú	432	°ÍÄÃÂí	10	Ò»°ãÃ³Ò×	12	Ì¨	9401	Ç§¿Ë	584,783
202008	84196019	ÆäËûÖÆÑõ»ú	434	ÃØÂ³	10	Ò»°ãÃ³Ò×	4800	Ì¨	103284	Ç§¿Ë	13,409,317
202008	84196019	ÆäËûÖÆÑõ»ú	440	Èø¶ûÍß¶à	10	Ò»°ãÃ³Ò×	223	Ì¨	3384	Ç§¿Ë	373,211
202008	84196019	ÆäËûÖÆÑõ»ú	445	Î¯ÄÚÈðÀ­	10	Ò»°ãÃ³Ò×	10	Ì¨	50	Ç§¿Ë	8,048
202008	84196019	ÆäËûÖÆÑõ»ú	501	¼ÓÄÃ´ó	10	Ò»°ãÃ³Ò×	6	Ì¨	90	Ç§¿Ë	4,343
202008	84196019	ÆäËûÖÆÑõ»ú	502	ÃÀ¹ú	10	Ò»°ãÃ³Ò×	8585	Ì¨	222148	Ç§¿Ë	15,988,738
202008	84196019	ÆäËûÖÆÑõ»ú	601	°Ä´óÀûÑÇ	10	Ò»°ãÃ³Ò×	44	Ì¨	194	Ç§¿Ë	26,821
202008	84196019	ÆäËûÖÆÑõ»ú	611	°Í²¼ÑÇÐÂ¼¸ÄÚÑÇ	10	Ò»°ãÃ³Ò×	10	Ì¨	423	Ç§¿Ë	49,101
202009	84196011	ÖÆÑõÁ¿¡Ý15000Á¢·½Ã×/Ð¡Ê±µÄÖÆÑõ»ú	106	Ãåµé	10	Ò»°ãÃ³Ò×	1	Ì¨	25898	Ç§¿Ë	1,850,567
202009	84196011	ÖÆÑõÁ¿¡Ý15000Á¢·½Ã×/Ð¡Ê±µÄÖÆÑõ»ú	111	Ó¡¶È	10	Ò»°ãÃ³Ò×	5	Ì¨	75	Ç§¿Ë	7,401
202009	84196011	ÖÆÑõÁ¿¡Ý15000Á¢·½Ã×/Ð¡Ê±µÄÖÆÑõ»ú	137	ÍÁ¶úÆä	10	Ò»°ãÃ³Ò×	1	Ì¨	5210	Ç§¿Ë	400,297
202009	84196011	ÖÆÑõÁ¿¡Ý15000Á¢·½Ã×/Ð¡Ê±µÄÖÆÑõ»ú	138	°¢ÁªÇõ	10	Ò»°ãÃ³Ò×	1	Ì¨	552883	Ç§¿Ë	37,014,203
202009	84196011	ÖÆÑõÁ¿¡Ý15000Á¢·½Ã×/Ð¡Ê±µÄÖÆÑõ»ú	145	¹þÈø¿ËË¹Ì¹	10	Ò»°ãÃ³Ò×	1	Ì¨	9785	Ç§¿Ë	237,470
202009	84196011	ÖÆÑõÁ¿¡Ý15000Á¢·½Ã×/Ð¡Ê±µÄÖÆÑõ»ú	146	¼ª¶û¼ªË¹Ë¹Ì¹	10	Ò»°ãÃ³Ò×	1	Ì¨	6950	Ç§¿Ë	525,000
202009	84196011	ÖÆÑõÁ¿¡Ý15000Á¢·½Ã×/Ð¡Ê±µÄÖÆÑõ»ú	211	Õ§µÃ	10	Ò»°ãÃ³Ò×	1	Ì¨	10	Ç§¿Ë	992
202009	84196011	ÖÆÑõÁ¿¡Ý15000Á¢·½Ã×/Ð¡Ê±µÄÖÆÑõ»ú	227	Âí´ï¼ÓË¹¼Ó	10	Ò»°ãÃ³Ò×	11	Ì¨	313	Ç§¿Ë	42,939
202009	84196011	ÖÆÑõÁ¿¡Ý15000Á¢·½Ã×/Ð¡Ê±µÄÖÆÑõ»ú	228	ÂíÀ­Î¬	10	Ò»°ãÃ³Ò×	10	Ì¨	200	Ç§¿Ë	36,555
202009	84196011	ÖÆÑõÁ¿¡Ý15000Á¢·½Ã×/Ð¡Ê±µÄÖÆÑõ»ú	236	ÄáÈÕÀûÑÇ	10	Ò»°ãÃ³Ò×	20	Ì¨	340	Ç§¿Ë	35,414
202009	84196011	ÖÆÑõÁ¿¡Ý15000Á¢·½Ã×/Ð¡Ê±µÄÖÆÑõ»ú	237	ÁôÄáÍô	10	Ò»°ãÃ³Ò×	244	Ì¨	1	Ç§¿Ë	128
202009	84196011	ÖÆÑõÁ¿¡Ý15000Á¢·½Ã×/Ð¡Ê±µÄÖÆÑõ»ú	301	±ÈÀûÊ±	10	Ò»°ãÃ³Ò×	331	Ì¨	0	Ç§¿Ë	5,513
202009	84196011	ÖÆÑõÁ¿¡Ý15000Á¢·½Ã×/Ð¡Ê±µÄÖÆÑõ»ú	344	¶íÂÞË¹Áª°î	10	Ò»°ãÃ³Ò×	2	Ì¨	12	Ç§¿Ë	415
202009	84196011	ÖÆÑõÁ¿¡Ý15000Á¢·½Ã×/Ð¡Ê±µÄÖÆÑõ»ú	351	¿ËÂÞµØÑÇ	10	Ò»°ãÃ³Ò×	506	Ì¨	1	Ç§¿Ë	263
202009	84196011	ÖÆÑõÁ¿¡Ý15000Á¢·½Ã×/Ð¡Ê±µÄÖÆÑõ»ú	352	½Ý¿Ë	10	Ò»°ãÃ³Ò×	382	Ì¨	2	Ç§¿Ë	136
202009	84196011	ÖÆÑõÁ¿¡Ý15000Á¢·½Ã×/Ð¡Ê±µÄÖÆÑõ»ú	408	¶àÃñ×å²£ÀûÎ¬ÑÇ¹ú	10	Ò»°ãÃ³Ò×	2	Ì¨	43	Ç§¿Ë	6,158
202009	84196011	ÖÆÑõÁ¿¡Ý15000Á¢·½Ã×/Ð¡Ê±µÄÖÆÑõ»ú	412	ÖÇÀû	10	Ò»°ãÃ³Ò×	9	Ì¨	153	Ç§¿Ë	23,131
202009	84196011	ÖÆÑõÁ¿¡Ý15000Á¢·½Ã×/Ð¡Ê±µÄÖÆÑõ»ú	413	¸çÂ×±ÈÑÇ	10	Ò»°ãÃ³Ò×	1	Ì¨	20	Ç§¿Ë	9,338
202009	84196011	ÖÆÑõÁ¿¡Ý15000Á¢·½Ã×/Ð¡Ê±µÄÖÆÑõ»ú	423	Î£µØÂíÀ­	10	Ò»°ãÃ³Ò×	5	Ì¨	92	Ç§¿Ë	14,871
202009	84196011	ÖÆÑõÁ¿¡Ý15000Á¢·½Ã×/Ð¡Ê±µÄÖÆÑõ»ú	434	ÃØÂ³	10	Ò»°ãÃ³Ò×	165	Ì¨	3343	Ç§¿Ë	272,481
202009	84196011	ÖÆÑõÁ¿¡Ý15000Á¢·½Ã×/Ð¡Ê±µÄÖÆÑõ»ú	444	ÎÚÀ­¹ç	10	Ò»°ãÃ³Ò×	15	Ì¨	230	Ç§¿Ë	76,776
202009	84196011	ÖÆÑõÁ¿¡Ý15000Á¢·½Ã×/Ð¡Ê±µÄÖÆÑõ»ú	447	Ê¥Æä´ÄºÍÄáÎ¬Ë¹	10	Ò»°ãÃ³Ò×	1	Ì¨	0	Ç§¿Ë	10
202009	84196019	ÆäËûÖÆÑõ»ú	101	°¢¸»º¹	10	Ò»°ãÃ³Ò×	50	Ì¨	900	Ç§¿Ë	134,878
202009	84196019	ÆäËûÖÆÑõ»ú	102	°ÍÁÖ	10	Ò»°ãÃ³Ò×	2	Ì¨	36	Ç§¿Ë	6,508
202009	84196019	ÆäËûÖÆÑõ»ú	103	ÃÏ¼ÓÀ­¹ú	10	Ò»°ãÃ³Ò×	27	Ì¨	540	Ç§¿Ë	26,239
202009	84196019	ÆäËûÖÆÑõ»ú	106	Ãåµé	10	Ò»°ãÃ³Ò×	53	Ì¨	960	Ç§¿Ë	88,476
202009	84196019	ÆäËûÖÆÑõ»ú	108	ÈûÆÖÂ·Ë¹	10	Ò»°ãÃ³Ò×	2	Ì¨	42	Ç§¿Ë	3,833
202009	84196019	ÆäËûÖÆÑõ»ú	110	ÖÐ¹úÏã¸Û	10	Ò»°ãÃ³Ò×	2278	Ì¨	16497	Ç§¿Ë	1,696,762
202009	84196019	ÆäËûÖÆÑõ»ú	111	Ó¡¶È	10	Ò»°ãÃ³Ò×	3582	Ì¨	51294	Ç§¿Ë	4,414,996
202009	84196019	ÆäËûÖÆÑõ»ú	112	Ó¡¶ÈÄáÎ÷ÑÇ	10	Ò»°ãÃ³Ò×	62	Ì¨	5289	Ç§¿Ë	582,936
202009	84196019	ÆäËûÖÆÑõ»ú	114	ÒÁÀ­¿Ë	10	Ò»°ãÃ³Ò×	460	Ì¨	8380	Ç§¿Ë	1,065,537
202009	84196019	ÆäËûÖÆÑõ»ú	115	ÒÔÉ«ÁÐ	10	Ò»°ãÃ³Ò×	211	Ì¨	3377	Ç§¿Ë	372,648
202009	84196019	ÆäËûÖÆÑõ»ú	116	ÈÕ±¾	10	Ò»°ãÃ³Ò×	139	Ì¨	2999	Ç§¿Ë	256,737
202009	84196019	ÆäËûÖÆÑõ»ú	121	ÖÐ¹ú°ÄÃÅ	10	Ò»°ãÃ³Ò×	17	Ì¨	1150	Ç§¿Ë	11,067
202009	84196019	ÆäËûÖÆÑõ»ú	122	ÂíÀ´Î÷ÑÇ	10	Ò»°ãÃ³Ò×	91	Ì¨	2208	Ç§¿Ë	133,381
202009	84196019	ÆäËûÖÆÑõ»ú	124	ÃÉ¹Å	10	Ò»°ãÃ³Ò×	2	Ì¨	34	Ç§¿Ë	4,261
202009	84196019	ÆäËûÖÆÑõ»ú	125	Äá²´¶ûÁª°îÃñÖ÷¹²ºÍ¹ú	10	Ò»°ãÃ³Ò×	131	Ì¨	2345	Ç§¿Ë	166,072
202009	84196019	ÆäËûÖÆÑõ»ú	126	°¢Âü	10	Ò»°ãÃ³Ò×	3	Ì¨	63	Ç§¿Ë	9,130
202009	84196019	ÆäËûÖÆÑõ»ú	127	°Í»ùË¹Ì¹	10	Ò»°ãÃ³Ò×	151	Ì¨	237638	Ç§¿Ë	9,147,280
202009	84196019	ÆäËûÖÆÑõ»ú	129	·ÆÂÉ±ö	10	Ò»°ãÃ³Ò×	540	Ì¨	4952	Ç§¿Ë	467,609
202009	84196019	ÆäËûÖÆÑõ»ú	130	¿¨Ëþ¶û	10	Ò»°ãÃ³Ò×	55	Ì¨	908	Ç§¿Ë	111,621
202009	84196019	ÆäËûÖÆÑõ»ú	131	É³ÌØ°¢À­²®	10	Ò»°ãÃ³Ò×	303	Ì¨	5294	Ç§¿Ë	571,883
202009	84196019	ÆäËûÖÆÑõ»ú	132	ÐÂ¼ÓÆÂ	10	Ò»°ãÃ³Ò×	4	Ì¨	15	Ç§¿Ë	6,073
202009	84196019	ÆäËûÖÆÑõ»ú	133	º«¹ú	10	Ò»°ãÃ³Ò×	2453	Ì¨	21610	Ç§¿Ë	2,792,894
202009	84196019	ÆäËûÖÆÑõ»ú	134	Ë¹ÀïÀ¼¿¨	10	Ò»°ãÃ³Ò×	90	Ì¨	1980	Ç§¿Ë	153,000
202009	84196019	ÆäËûÖÆÑõ»ú	136	Ì©¹ú	10	Ò»°ãÃ³Ò×	202	Ì¨	4041	Ç§¿Ë	335,473
202009	84196019	ÆäËûÖÆÑõ»ú	137	ÍÁ¶úÆä	10	Ò»°ãÃ³Ò×	1196	Ì¨	18745	Ç§¿Ë	1,764,552
202009	84196019	ÆäËûÖÆÑõ»ú	138	°¢ÁªÇõ	10	Ò»°ãÃ³Ò×	1259	Ì¨	16332	Ç§¿Ë	1,921,266
202009	84196019	ÆäËûÖÆÑõ»ú	141	Ô½ÄÏ	10	Ò»°ãÃ³Ò×	254	Ì¨	4222	Ç§¿Ë	329,198
202009	84196019	ÆäËûÖÆÑõ»ú	145	¹þÈø¿ËË¹Ì¹	10	Ò»°ãÃ³Ò×	783	Ì¨	28024	Ç§¿Ë	1,460,924
202009	84196019	ÆäËûÖÆÑõ»ú	146	¼ª¶û¼ªË¹Ë¹Ì¹	10	Ò»°ãÃ³Ò×	102	Ì¨	2040	Ç§¿Ë	117,586
202009	84196019	ÆäËûÖÆÑõ»ú	147	Ëþ¼ª¿ËË¹Ì¹	10	Ò»°ãÃ³Ò×	20	Ì¨	350	Ç§¿Ë	59,484
202009	84196019	ÆäËûÖÆÑõ»ú	149	ÎÚ×È±ð¿ËË¹Ì¹	10	Ò»°ãÃ³Ò×	1892	Ì¨	35551	Ç§¿Ë	3,348,897
202009	84196019	ÆäËûÖÆÑõ»ú	201	°¢¶û¼°ÀûÑÇ	10	Ò»°ãÃ³Ò×	1346	Ì¨	28487	Ç§¿Ë	3,365,407
202009	84196019	ÆäËûÖÆÑõ»ú	203	±´Äþ	10	Ò»°ãÃ³Ò×	15	Ì¨	300	Ç§¿Ë	38,582
202009	84196019	ÆäËûÖÆÑõ»ú	204	²©´ÄÍßÄÉ	10	Ò»°ãÃ³Ò×	1	Ì¨	24	Ç§¿Ë	1,985
202009	84196019	ÆäËûÖÆÑõ»ú	206	¿¦ÂóÂ¡	10	Ò»°ãÃ³Ò×	29	Ì¨	677	Ç§¿Ë	63,935
202009	84196019	ÆäËûÖÆÑõ»ú	215	°£¼°	10	Ò»°ãÃ³Ò×	7	Ì¨	108	Ç§¿Ë	7,299
202009	84196019	ÆäËûÖÆÑõ»ú	220	¼ÓÄÉ	10	Ò»°ãÃ³Ò×	30	Ì¨	855	Ç§¿Ë	76,465
202009	84196019	ÆäËûÖÆÑõ»ú	221	¼¸ÄÚÑÇ	10	Ò»°ãÃ³Ò×	6	Ì¨	40	Ç§¿Ë	12,450
202009	84196019	ÆäËûÖÆÑõ»ú	223	¿ÆÌØµÏÍß	10	Ò»°ãÃ³Ò×	6	Ì¨	48	Ç§¿Ë	8,715
202009	84196019	ÆäËûÖÆÑõ»ú	224	¿ÏÄáÑÇ	10	Ò»°ãÃ³Ò×	76	Ì¨	1718	Ç§¿Ë	172,142
202009	84196019	ÆäËûÖÆÑõ»ú	227	Âí´ï¼ÓË¹¼Ó	10	Ò»°ãÃ³Ò×	375	Ì¨	13187	Ç§¿Ë	1,443,378
202009	84196019	ÆäËûÖÆÑõ»ú	228	ÂíÀ­Î¬	10	Ò»°ãÃ³Ò×	29	Ì¨	514	Ç§¿Ë	57,640
202009	84196019	ÆäËûÖÆÑõ»ú	232	Ä¦Âå¸ç	10	Ò»°ãÃ³Ò×	220	Ì¨	5020	Ç§¿Ë	372,614
202009	84196019	ÆäËûÖÆÑõ»ú	233	ÄªÉ£±È¿Ë	10	Ò»°ãÃ³Ò×	1	Ì¨	7030	Ç§¿Ë	443,644
202009	84196019	ÆäËûÖÆÑõ»ú	236	ÄáÈÕÀûÑÇ	10	Ò»°ãÃ³Ò×	88	Ì¨	6594	Ç§¿Ë	301,084
202009	84196019	ÆäËûÖÆÑõ»ú	238	Â¬Íú´ï	10	Ò»°ãÃ³Ò×	7	Ì¨	158	Ç§¿Ë	21,207
202009	84196019	ÆäËûÖÆÑõ»ú	240	ÈûÄÚ¼Ó¶û	10	Ò»°ãÃ³Ò×	12	Ì¨	198	Ç§¿Ë	20,750
202009	84196019	ÆäËûÖÆÑõ»ú	244	ÄÏ·Ç	10	Ò»°ãÃ³Ò×	286	Ì¨	4164	Ç§¿Ë	686,511
202009	84196019	ÆäËûÖÆÑõ»ú	250	ÎÚ¸É´ï	10	Ò»°ãÃ³Ò×	78	Ì¨	1569	Ç§¿Ë	175,963
202009	84196019	ÆäËûÖÆÑõ»ú	251	²¼»ùÄÉ·¨Ë÷	10	Ò»°ãÃ³Ò×	1	Ì¨	25	Ç§¿Ë	2,628
202009	84196019	ÆäËûÖÆÑõ»ú	253	ÔÞ±ÈÑÇ	10	Ò»°ãÃ³Ò×	20	Ì¨	260	Ç§¿Ë	67,307
202009	84196019	ÆäËûÖÆÑõ»ú	254	½ò°Í²¼Î¤	10	Ò»°ãÃ³Ò×	30	Ì¨	663	Ç§¿Ë	76,659
202009	84196019	ÆäËûÖÆÑõ»ú	258	¶òÁ¢ÌØÀïÑÇ	10	Ò»°ãÃ³Ò×	50	Ì¨	750	Ç§¿Ë	89,704
202009	84196019	ÆäËûÖÆÑõ»ú	301	±ÈÀûÊ±	10	Ò»°ãÃ³Ò×	3	Ì¨	0	Ç§¿Ë	159
202009	84196019	ÆäËûÖÆÑõ»ú	303	Ó¢¹ú	10	Ò»°ãÃ³Ò×	123	Ì¨	3771	Ç§¿Ë	274,713
202009	84196019	ÆäËûÖÆÑõ»ú	304	µÂ¹ú	10	Ò»°ãÃ³Ò×	71	Ì¨	2773	Ç§¿Ë	432,234
202009	84196019	ÆäËûÖÆÑõ»ú	305	·¨¹ú	10	Ò»°ãÃ³Ò×	55	Ì¨	1072	Ç§¿Ë	112,808
202009	84196019	ÆäËûÖÆÑõ»ú	306	°®¶ûÀ¼	10	Ò»°ãÃ³Ò×	12	Ì¨	300	Ç§¿Ë	46,580
202009	84196019	ÆäËûÖÆÑõ»ú	307	Òâ´óÀû	10	Ò»°ãÃ³Ò×	30	Ì¨	540	Ç§¿Ë	56,685
202009	84196019	ÆäËûÖÆÑõ»ú	309	ºÉÀ¼	10	Ò»°ãÃ³Ò×	37	Ì¨	599	Ç§¿Ë	72,147
202009	84196019	ÆäËûÖÆÑõ»ú	310	Ï£À°	10	Ò»°ãÃ³Ò×	106	Ì¨	2958	Ç§¿Ë	2,025,530
202009	84196019	ÆäËûÖÆÑõ»ú	311	ÆÏÌÑÑÀ	10	Ò»°ãÃ³Ò×	400	Ì¨	8300	Ç§¿Ë	1,257,716
202009	84196019	ÆäËûÖÆÑõ»ú	312	Î÷°àÑÀ	10	Ò»°ãÃ³Ò×	100	Ì¨	2160	Ç§¿Ë	215,750
202009	84196019	ÆäËûÖÆÑõ»ú	313	°¢¶û°ÍÄáÑÇ	10	Ò»°ãÃ³Ò×	223	Ì¨	4251	Ç§¿Ë	429,142
202009	84196019	ÆäËûÖÆÑõ»ú	316	±£¼ÓÀûÑÇ	10	Ò»°ãÃ³Ò×	4	Ì¨	32	Ç§¿Ë	11,413
202009	84196019	ÆäËûÖÆÑõ»ú	321	ÐÙÑÀÀû	10	Ò»°ãÃ³Ò×	36	Ì¨	278	Ç§¿Ë	41,833
202009	84196019	ÆäËûÖÆÑõ»ú	327	²¨À¼	10	Ò»°ãÃ³Ò×	260	Ì¨	3714	Ç§¿Ë	542,450
202009	84196019	ÆäËûÖÆÑõ»ú	328	ÂÞÂíÄáÑÇ	10	Ò»°ãÃ³Ò×	15	Ì¨	90	Ç§¿Ë	23,863
202009	84196019	ÆäËûÖÆÑõ»ú	330	Èðµä	10	Ò»°ãÃ³Ò×	1	Ì¨	18	Ç§¿Ë	2,323
202009	84196019	ÆäËûÖÆÑõ»ú	338	ÑÇÃÀÄáÑÇ	10	Ò»°ãÃ³Ò×	10	Ì¨	202	Ç§¿Ë	25,592
202009	84196019	ÆäËûÖÆÑõ»ú	339	°¢Èû°Ý½®	10	Ò»°ãÃ³Ò×	20	Ì¨	362	Ç§¿Ë	37,524
202009	84196019	ÆäËûÖÆÑõ»ú	344	¶íÂÞË¹Áª°î	10	Ò»°ãÃ³Ò×	1317	Ì¨	20987	Ç§¿Ë	2,369,581
202009	84196019	ÆäËûÖÆÑõ»ú	347	ÎÚ¿ËÀ¼	10	Ò»°ãÃ³Ò×	2	Ì¨	203	Ç§¿Ë	25,800
202009	84196019	ÆäËûÖÆÑõ»ú	350	Ë¹ÂåÎÄÄáÑÇ	10	Ò»°ãÃ³Ò×	12	Ì¨	222	Ç§¿Ë	14,940
202009	84196019	ÆäËûÖÆÑõ»ú	352	½Ý¿Ë	10	Ò»°ãÃ³Ò×	13	Ì¨	144	Ç§¿Ë	46,342
202009	84196019	ÆäËûÖÆÑõ»ú	354	±±ÂíÆä¶Ù¹²ºÍ¹ú	10	Ò»°ãÃ³Ò×	20	Ì¨	300	Ç§¿Ë	36,391
202009	84196019	ÆäËûÖÆÑõ»ú	358	Èû¶ûÎ¬ÑÇ	10	Ò»°ãÃ³Ò×	60	Ì¨	1100	Ç§¿Ë	119,856
202009	84196019	ÆäËûÖÆÑõ»ú	402	°¢¸ùÍ¢	10	Ò»°ãÃ³Ò×	56	Ì¨	261	Ç§¿Ë	422,565
202009	84196019	ÆäËûÖÆÑõ»ú	408	¶àÃñ×å²£ÀûÎ¬ÑÇ¹ú	10	Ò»°ãÃ³Ò×	1437	Ì¨	30608	Ç§¿Ë	2,817,967
202009	84196019	ÆäËûÖÆÑõ»ú	410	°ÍÎ÷	10	Ò»°ãÃ³Ò×	50	Ì¨	210	Ç§¿Ë	12,450
202009	84196019	ÆäËûÖÆÑõ»ú	412	ÖÇÀû	10	Ò»°ãÃ³Ò×	135	Ì¨	64942	Ç§¿Ë	2,051,264
202009	84196019	ÆäËûÖÆÑõ»ú	413	¸çÂ×±ÈÑÇ	10	Ò»°ãÃ³Ò×	16	Ì¨	260	Ç§¿Ë	39,426
202009	84196019	ÆäËûÖÆÑõ»ú	418	¶àÃ×Äá¼Ó¹²ºÍ¹ú	10	Ò»°ãÃ³Ò×	2	Ì¨	32	Ç§¿Ë	4,911
202009	84196019	ÆäËûÖÆÑõ»ú	419	¶ò¹Ï¶à¶û	10	Ò»°ãÃ³Ò×	152	Ì¨	1313	Ç§¿Ë	106,598
202009	84196019	ÆäËûÖÆÑõ»ú	423	Î£µØÂíÀ­	10	Ò»°ãÃ³Ò×	274	Ì¨	2648	Ç§¿Ë	443,204
202009	84196019	ÆäËûÖÆÑõ»ú	426	ºé¶¼À­Ë¹	10	Ò»°ãÃ³Ò×	2	Ì¨	42	Ç§¿Ë	7,429
202009	84196019	ÆäËûÖÆÑõ»ú	427	ÑÀÂò¼Ó	10	Ò»°ãÃ³Ò×	2	Ì¨	6	Ç§¿Ë	1,072
202009	84196019	ÆäËûÖÆÑõ»ú	429	Ä«Î÷¸ç	10	Ò»°ãÃ³Ò×	1365	Ì¨	22422	Ç§¿Ë	2,959,098
202009	84196019	ÆäËûÖÆÑõ»ú	434	ÃØÂ³	10	Ò»°ãÃ³Ò×	8672	Ì¨	204094	Ç§¿Ë	27,562,981
202009	84196019	ÆäËûÖÆÑõ»ú	440	Èø¶ûÍß¶à	10	Ò»°ãÃ³Ò×	244	Ì¨	4222	Ç§¿Ë	391,556
202009	84196019	ÆäËûÖÆÑõ»ú	445	Î¯ÄÚÈðÀ­	10	Ò»°ãÃ³Ò×	60	Ì¨	1182	Ç§¿Ë	562,380
202009	84196019	ÆäËûÖÆÑõ»ú	501	¼ÓÄÃ´ó	10	Ò»°ãÃ³Ò×	4	Ì¨	44	Ç§¿Ë	4,061
202009	84196019	ÆäËûÖÆÑõ»ú	502	ÃÀ¹ú	10	Ò»°ãÃ³Ò×	8105	Ì¨	104166	Ç§¿Ë	12,816,351
202009	84196019	ÆäËûÖÆÑõ»ú	601	°Ä´óÀûÑÇ	10	Ò»°ãÃ³Ò×	53	Ì¨	510	Ç§¿Ë	114,954
202010	84196011	ÖÆÑõÁ¿¡Ý15000Á¢·½Ã×/Ð¡Ê±µÄÖÆÑõ»ú	139	Ò²ÃÅ	10	Ò»°ãÃ³Ò×	10	Ì¨	260	Ç§¿Ë	14,010
202010	84196011	ÖÆÑõÁ¿¡Ý15000Á¢·½Ã×/Ð¡Ê±µÄÖÆÑõ»ú	149	ÎÚ×È±ð¿ËË¹Ì¹	10	Ò»°ãÃ³Ò×	1	Ì¨	80	Ç§¿Ë	830
202010	84196011	ÖÆÑõÁ¿¡Ý15000Á¢·½Ã×/Ð¡Ê±µÄÖÆÑõ»ú	249	Í»ÄáË¹	10	Ò»°ãÃ³Ò×	24	Ì¨	168	Ç§¿Ë	32,556
202010	84196011	ÖÆÑõÁ¿¡Ý15000Á¢·½Ã×/Ð¡Ê±µÄÖÆÑõ»ú	301	±ÈÀûÊ±	10	Ò»°ãÃ³Ò×	2	Ì¨	0	Ç§¿Ë	14
202010	84196011	ÖÆÑõÁ¿¡Ý15000Á¢·½Ã×/Ð¡Ê±µÄÖÆÑõ»ú	305	·¨¹ú	10	Ò»°ãÃ³Ò×	6	Ì¨	29	Ç§¿Ë	609
202010	84196011	ÖÆÑõÁ¿¡Ý15000Á¢·½Ã×/Ð¡Ê±µÄÖÆÑõ»ú	343	Ä¦¶û¶àÍß	10	Ò»°ãÃ³Ò×	13	Ì¨	321	Ç§¿Ë	50,421
202010	84196011	ÖÆÑõÁ¿¡Ý15000Á¢·½Ã×/Ð¡Ê±µÄÖÆÑõ»ú	423	Î£µØÂíÀ­	10	Ò»°ãÃ³Ò×	30	Ì¨	450	Ç§¿Ë	56,973
202010	84196011	ÖÆÑõÁ¿¡Ý15000Á¢·½Ã×/Ð¡Ê±µÄÖÆÑõ»ú	434	ÃØÂ³	10	Ò»°ãÃ³Ò×	16	Ì¨	259	Ç§¿Ë	193,676
202010	84196019	ÆäËûÖÆÑõ»ú	102	°ÍÁÖ	10	Ò»°ãÃ³Ò×	1	Ì¨	30	Ç§¿Ë	13,742
202010	84196019	ÆäËûÖÆÑõ»ú	103	ÃÏ¼ÓÀ­¹ú	10	Ò»°ãÃ³Ò×	20	Ì¨	460	Ç§¿Ë	59,347
202010	84196019	ÆäËûÖÆÑõ»ú	106	Ãåµé	10	Ò»°ãÃ³Ò×	129	Ì¨	2549	Ç§¿Ë	252,714
202010	84196019	ÆäËûÖÆÑõ»ú	108	ÈûÆÖÂ·Ë¹	10	Ò»°ãÃ³Ò×	100	Ì¨	34	Ç§¿Ë	10,852
202010	84196019	ÆäËûÖÆÑõ»ú	110	ÖÐ¹úÏã¸Û	10	Ò»°ãÃ³Ò×	1012	Ì¨	7915	Ç§¿Ë	690,858
202010	84196019	ÆäËûÖÆÑõ»ú	111	Ó¡¶È	10	Ò»°ãÃ³Ò×	2686	Ì¨	41353	Ç§¿Ë	3,901,441
202010	84196019	ÆäËûÖÆÑõ»ú	112	Ó¡¶ÈÄáÎ÷ÑÇ	10	Ò»°ãÃ³Ò×	171	Ì¨	11342	Ç§¿Ë	1,136,157
202010	84196019	ÆäËûÖÆÑõ»ú	114	ÒÁÀ­¿Ë	10	Ò»°ãÃ³Ò×	250	Ì¨	4920	Ç§¿Ë	703,902
202010	84196019	ÆäËûÖÆÑõ»ú	115	ÒÔÉ«ÁÐ	10	Ò»°ãÃ³Ò×	350	Ì¨	6300	Ç§¿Ë	545,991
202010	84196019	ÆäËûÖÆÑõ»ú	116	ÈÕ±¾	10	Ò»°ãÃ³Ò×	232	Ì¨	2041	Ç§¿Ë	481,023
202010	84196019	ÆäËûÖÆÑõ»ú	117	Ô¼µ©	10	Ò»°ãÃ³Ò×	13	Ì¨	155	Ç§¿Ë	23,704
202010	84196019	ÆäËûÖÆÑõ»ú	118	¿ÆÍþÌØ	10	Ò»°ãÃ³Ò×	1	Ì¨	8	Ç§¿Ë	2,035
202010	84196019	ÆäËûÖÆÑõ»ú	122	ÂíÀ´Î÷ÑÇ	10	Ò»°ãÃ³Ò×	147	Ì¨	18440	Ç§¿Ë	975,188
202010	84196019	ÆäËûÖÆÑõ»ú	124	ÃÉ¹Å	11	¹ú¼Ò¼ä¡¢¹ú¼Ê×éÖ¯ÎÞ³¥Ô®ÖúºÍÔùËÍµÄÎï×Ê	5	Ì¨	85	Ç§¿Ë	19,890
202010	84196019	ÆäËûÖÆÑõ»ú	125	Äá²´¶ûÁª°îÃñÖ÷¹²ºÍ¹ú	10	Ò»°ãÃ³Ò×	100	Ì¨	2100	Ç§¿Ë	195,054
202010	84196019	ÆäËûÖÆÑõ»ú	126	°¢Âü	10	Ò»°ãÃ³Ò×	15	Ì¨	293	Ç§¿Ë	43,188
202010	84196019	ÆäËûÖÆÑõ»ú	129	·ÆÂÉ±ö	10	Ò»°ãÃ³Ò×	7	Ì¨	140	Ç§¿Ë	18,839
202010	84196019	ÆäËûÖÆÑõ»ú	131	É³ÌØ°¢À­²®	10	Ò»°ãÃ³Ò×	2	Ì¨	14	Ç§¿Ë	27,941
202010	84196019	ÆäËûÖÆÑõ»ú	132	ÐÂ¼ÓÆÂ	10	Ò»°ãÃ³Ò×	408	Ì¨	3419	Ç§¿Ë	1,164,899
202010	84196019	ÆäËûÖÆÑõ»ú	136	Ì©¹ú	10	Ò»°ãÃ³Ò×	1	Ì¨	32	Ç§¿Ë	16,956
202010	84196019	ÆäËûÖÆÑõ»ú	137	ÍÁ¶úÆä	10	Ò»°ãÃ³Ò×	1446	Ì¨	33484	Ç§¿Ë	2,380,762
202010	84196019	ÆäËûÖÆÑõ»ú	138	°¢ÁªÇõ	10	Ò»°ãÃ³Ò×	750	Ì¨	10040	Ç§¿Ë	1,064,063
202010	84196019	ÆäËûÖÆÑõ»ú	141	Ô½ÄÏ	10	Ò»°ãÃ³Ò×	1	Ì¨	26	Ç§¿Ë	1,899
202010	84196019	ÆäËûÖÆÑõ»ú	145	¹þÈø¿ËË¹Ì¹	10	Ò»°ãÃ³Ò×	201	Ì¨	6790	Ç§¿Ë	691,901
202010	84196019	ÆäËûÖÆÑõ»ú	146	¼ª¶û¼ªË¹Ë¹Ì¹	10	Ò»°ãÃ³Ò×	108	Ì¨	2280	Ç§¿Ë	216,862
202010	84196019	ÆäËûÖÆÑõ»ú	149	ÎÚ×È±ð¿ËË¹Ì¹	10	Ò»°ãÃ³Ò×	580	Ì¨	41684	Ç§¿Ë	3,392,541
202010	84196019	ÆäËûÖÆÑõ»ú	201	°¢¶û¼°ÀûÑÇ	10	Ò»°ãÃ³Ò×	719	Ì¨	20008	Ç§¿Ë	1,923,833
202010	84196019	ÆäËûÖÆÑõ»ú	205	²¼Â¡µÏ	10	Ò»°ãÃ³Ò×	7	Ì¨	112	Ç§¿Ë	11,245
202010	84196019	ÆäËûÖÆÑõ»ú	215	°£¼°	10	Ò»°ãÃ³Ò×	130	Ì¨	2185	Ç§¿Ë	202,418
202010	84196019	ÆäËûÖÆÑõ»ú	217	°£Èû¶í±ÈÑÇ	10	Ò»°ãÃ³Ò×	640	Ì¨	9630	Ç§¿Ë	1,217,115
202010	84196019	ÆäËûÖÆÑõ»ú	219	¸Ô±ÈÑÇ	10	Ò»°ãÃ³Ò×	1	Ì¨	22	Ç§¿Ë	1,579
202010	84196019	ÆäËûÖÆÑõ»ú	220	¼ÓÄÉ	10	Ò»°ãÃ³Ò×	70	Ì¨	1920	Ç§¿Ë	194,462
202010	84196019	ÆäËûÖÆÑõ»ú	223	¿ÆÌØµÏÍß	10	Ò»°ãÃ³Ò×	150	Ì¨	38588	Ç§¿Ë	2,965,309
202010	84196019	ÆäËûÖÆÑõ»ú	224	¿ÏÄáÑÇ	10	Ò»°ãÃ³Ò×	37	Ì¨	645	Ç§¿Ë	71,103
202010	84196019	ÆäËûÖÆÑõ»ú	232	Ä¦Âå¸ç	10	Ò»°ãÃ³Ò×	396	Ì¨	7160	Ç§¿Ë	711,729
202010	84196019	ÆäËûÖÆÑõ»ú	233	ÄªÉ£±È¿Ë	10	Ò»°ãÃ³Ò×	5	Ì¨	115	Ç§¿Ë	9,089
202010	84196019	ÆäËûÖÆÑõ»ú	235	ÄáÈÕ¶û	10	Ò»°ãÃ³Ò×	34	Ì¨	884	Ç§¿Ë	104,859
202010	84196019	ÆäËûÖÆÑõ»ú	236	ÄáÈÕÀûÑÇ	10	Ò»°ãÃ³Ò×	247	Ì¨	4359	Ç§¿Ë	363,144
202010	84196019	ÆäËûÖÆÑõ»ú	240	ÈûÄÚ¼Ó¶û	10	Ò»°ãÃ³Ò×	5	Ì¨	125	Ç§¿Ë	10,540
202010	84196019	ÆäËûÖÆÑõ»ú	244	ÄÏ·Ç	10	Ò»°ãÃ³Ò×	56	Ì¨	295	Ç§¿Ë	279,913
202010	84196019	ÆäËûÖÆÑõ»ú	247	Ì¹É£ÄáÑÇ	10	Ò»°ãÃ³Ò×	650	Ì¨	18500	Ç§¿Ë	207,070
202010	84196019	ÆäËûÖÆÑõ»ú	249	Í»ÄáË¹	10	Ò»°ãÃ³Ò×	125	Ì¨	2294	Ç§¿Ë	232,007
202010	84196019	ÆäËûÖÆÑõ»ú	250	ÎÚ¸É´ï	10	Ò»°ãÃ³Ò×	70	Ì¨	1550	Ç§¿Ë	127,511
202010	84196019	ÆäËûÖÆÑõ»ú	251	²¼»ùÄÉ·¨Ë÷	10	Ò»°ãÃ³Ò×	17	Ì¨	354	Ç§¿Ë	16,210
202010	84196019	ÆäËûÖÆÑõ»ú	252	¸Õ¹û(½ð)	10	Ò»°ãÃ³Ò×	3	Ì¨	108	Ç§¿Ë	10,789
202010	84196019	ÆäËûÖÆÑõ»ú	253	ÔÞ±ÈÑÇ	10	Ò»°ãÃ³Ò×	20	Ì¨	535	Ç§¿Ë	110,669
202010	84196019	ÆäËûÖÆÑõ»ú	301	±ÈÀûÊ±	10	Ò»°ãÃ³Ò×	29	Ì¨	272	Ç§¿Ë	35,994
202010	84196019	ÆäËûÖÆÑõ»ú	303	Ó¢¹ú	10	Ò»°ãÃ³Ò×	13	Ì¨	19	Ç§¿Ë	5,151
202010	84196019	ÆäËûÖÆÑõ»ú	304	µÂ¹ú	10	Ò»°ãÃ³Ò×	11	Ì¨	16280	Ç§¿Ë	1,148,413
202010	84196019	ÆäËûÖÆÑõ»ú	307	Òâ´óÀû	10	Ò»°ãÃ³Ò×	189	Ì¨	4502	Ç§¿Ë	482,965
202010	84196019	ÆäËûÖÆÑõ»ú	309	ºÉÀ¼	10	Ò»°ãÃ³Ò×	36	Ì¨	594	Ç§¿Ë	63,617
202010	84196019	ÆäËûÖÆÑõ»ú	310	Ï£À°	10	Ò»°ãÃ³Ò×	5	Ì¨	26	Ç§¿Ë	31,817
202010	84196019	ÆäËûÖÆÑõ»ú	312	Î÷°àÑÀ	10	Ò»°ãÃ³Ò×	27	Ì¨	585	Ç§¿Ë	51,771
202010	84196019	ÆäËûÖÆÑõ»ú	313	°¢¶û°ÍÄáÑÇ	10	Ò»°ãÃ³Ò×	230	Ì¨	4300	Ç§¿Ë	546,634
202010	84196019	ÆäËûÖÆÑõ»ú	321	ÐÙÑÀÀû	10	Ò»°ãÃ³Ò×	300	Ì¨	144	Ç§¿Ë	20,348
202010	84196019	ÆäËûÖÆÑõ»ú	327	²¨À¼	10	Ò»°ãÃ³Ò×	532	Ì¨	9101	Ç§¿Ë	1,245,976
202010	84196019	ÆäËûÖÆÑõ»ú	328	ÂÞÂíÄáÑÇ	10	Ò»°ãÃ³Ò×	27	Ì¨	332	Ç§¿Ë	51,387
202010	84196019	ÆäËûÖÆÑõ»ú	336	Á¢ÌÕÍð	10	Ò»°ãÃ³Ò×	2	Ì¨	30	Ç§¿Ë	5,188
202010	84196019	ÆäËûÖÆÑõ»ú	338	ÑÇÃÀÄáÑÇ	10	Ò»°ãÃ³Ò×	11	Ì¨	75320	Ç§¿Ë	2,255,182
202010	84196019	ÆäËûÖÆÑõ»ú	344	¶íÂÞË¹Áª°î	10	Ò»°ãÃ³Ò×	372	Ì¨	16000	Ç§¿Ë	2,193,321
202010	84196019	ÆäËûÖÆÑõ»ú	347	ÎÚ¿ËÀ¼	10	Ò»°ãÃ³Ò×	462	Ì¨	11991	Ç§¿Ë	1,646,766
202010	84196019	ÆäËûÖÆÑõ»ú	350	Ë¹ÂåÎÄÄáÑÇ	10	Ò»°ãÃ³Ò×	51	Ì¨	65030	Ç§¿Ë	4,324,494
202010	84196019	ÆäËûÖÆÑõ»ú	352	½Ý¿Ë	10	Ò»°ãÃ³Ò×	3	Ì¨	527358	Ç§¿Ë	35,678,316
202010	84196019	ÆäËûÖÆÑõ»ú	353	Ë¹Âå·¥¿Ë	10	Ò»°ãÃ³Ò×	7	Ì¨	102190	Ç§¿Ë	9,541,057
202010	84196019	ÆäËûÖÆÑõ»ú	408	¶àÃñ×å²£ÀûÎ¬ÑÇ¹ú	10	Ò»°ãÃ³Ò×	2	Ì¨	4500	Ç§¿Ë	364,899
202010	84196019	ÆäËûÖÆÑõ»ú	410	°ÍÎ÷	10	Ò»°ãÃ³Ò×	400	Ì¨	8350	Ç§¿Ë	842,570
202010	84196019	ÆäËûÖÆÑõ»ú	412	ÖÇÀû	10	Ò»°ãÃ³Ò×	36	Ì¨	3526	Ç§¿Ë	355,812
202010	84196019	ÆäËûÖÆÑõ»ú	413	¸çÂ×±ÈÑÇ	10	Ò»°ãÃ³Ò×	621	Ì¨	9649	Ç§¿Ë	1,067,958
202010	84196019	ÆäËûÖÆÑõ»ú	419	¶ò¹Ï¶à¶û	10	Ò»°ãÃ³Ò×	155	Ì¨	1564	Ç§¿Ë	151,194
202010	84196019	ÆäËûÖÆÑõ»ú	423	Î£µØÂíÀ­	10	Ò»°ãÃ³Ò×	93	Ì¨	1225	Ç§¿Ë	215,532
202010	84196019	ÆäËûÖÆÑõ»ú	429	Ä«Î÷¸ç	10	Ò»°ãÃ³Ò×	10	Ì¨	185	Ç§¿Ë	22,382
202010	84196019	ÆäËûÖÆÑõ»ú	432	°ÍÄÃÂí	10	Ò»°ãÃ³Ò×	37	Ì¨	740	Ç§¿Ë	91,060
202010	84196019	ÆäËûÖÆÑõ»ú	434	ÃØÂ³	10	Ò»°ãÃ³Ò×	2354	Ì¨	165232	Ç§¿Ë	16,660,154
202010	84196019	ÆäËûÖÆÑõ»ú	440	Èø¶ûÍß¶à	10	Ò»°ãÃ³Ò×	4	Ì¨	61	Ç§¿Ë	11,232
202010	84196019	ÆäËûÖÆÑõ»ú	445	Î¯ÄÚÈðÀ­	10	Ò»°ãÃ³Ò×	59	Ì¨	733	Ç§¿Ë	71,420
202010	84196019	ÆäËûÖÆÑõ»ú	501	¼ÓÄÃ´ó	10	Ò»°ãÃ³Ò×	4	Ì¨	51	Ç§¿Ë	6,565
202010	84196019	ÆäËûÖÆÑõ»ú	502	ÃÀ¹ú	10	Ò»°ãÃ³Ò×	2892	Ì¨	37139	Ç§¿Ë	4,579,172
202010	84196019	ÆäËûÖÆÑõ»ú	601	°Ä´óÀûÑÇ	10	Ò»°ãÃ³Ò×	19	Ì¨	361	Ç§¿Ë	64,298
202010	84196019	ÆäËûÖÆÑõ»ú	623	·¨Êô²¨ÀûÄáÎ÷ÑÇ	10	Ò»°ãÃ³Ò×	1	Ì¨	21	Ç§¿Ë	2,849
202011	84196011	ÖÆÑõÁ¿¡Ý15000Á¢·½Ã×/Ð¡Ê±µÄÖÆÑõ»ú	113	ÒÁÀÊ	10	Ò»°ãÃ³Ò×	150	Ì¨	2325	Ç§¿Ë	248,425
202011	84196011	ÖÆÑõÁ¿¡Ý15000Á¢·½Ã×/Ð¡Ê±µÄÖÆÑõ»ú	117	Ô¼µ©	10	Ò»°ãÃ³Ò×	1	Ì¨	22	Ç§¿Ë	4,280
202011	84196011	ÖÆÑõÁ¿¡Ý15000Á¢·½Ã×/Ð¡Ê±µÄÖÆÑõ»ú	125	Äá²´¶ûÁª°îÃñÖ÷¹²ºÍ¹ú	10	Ò»°ãÃ³Ò×	100	Ì¨	800	Ç§¿Ë	73,459
202011	84196011	ÖÆÑõÁ¿¡Ý15000Á¢·½Ã×/Ð¡Ê±µÄÖÆÑõ»ú	129	·ÆÂÉ±ö	10	Ò»°ãÃ³Ò×	1	Ì¨	7	Ç§¿Ë	591
202011	84196011	ÖÆÑõÁ¿¡Ý15000Á¢·½Ã×/Ð¡Ê±µÄÖÆÑõ»ú	149	ÎÚ×È±ð¿ËË¹Ì¹	10	Ò»°ãÃ³Ò×	100	Ì¨	2000	Ç§¿Ë	192,091
202011	84196011	ÖÆÑõÁ¿¡Ý15000Á¢·½Ã×/Ð¡Ê±µÄÖÆÑõ»ú	206	¿¦ÂóÂ¡	10	Ò»°ãÃ³Ò×	2	Ì¨	54	Ç§¿Ë	5,600
202011	84196011	ÖÆÑõÁ¿¡Ý15000Á¢·½Ã×/Ð¡Ê±µÄÖÆÑõ»ú	344	¶íÂÞË¹Áª°î	10	Ò»°ãÃ³Ò×	10	Ì¨	124	Ç§¿Ë	12,420
202011	84196019	ÆäËûÖÆÑõ»ú	103	ÃÏ¼ÓÀ­¹ú	10	Ò»°ãÃ³Ò×	83	Ì¨	94580	Ç§¿Ë	6,095,066
202011	84196019	ÆäËûÖÆÑõ»ú	106	Ãåµé	10	Ò»°ãÃ³Ò×	290	Ì¨	9045	Ç§¿Ë	987,178
202011	84196019	ÆäËûÖÆÑõ»ú	107	¼íÆÒÕ¯	10	Ò»°ãÃ³Ò×	1	Ì¨	25605	Ç§¿Ë	861,378
202011	84196019	ÆäËûÖÆÑõ»ú	110	ÖÐ¹úÏã¸Û	10	Ò»°ãÃ³Ò×	4	Ì¨	78	Ç§¿Ë	14,732
202011	84196019	ÆäËûÖÆÑõ»ú	111	Ó¡¶È	10	Ò»°ãÃ³Ò×	2919	Ì¨	264707	Ç§¿Ë	20,080,048
202011	84196019	ÆäËûÖÆÑõ»ú	112	Ó¡¶ÈÄáÎ÷ÑÇ	10	Ò»°ãÃ³Ò×	2	Ì¨	0	Ç§¿Ë	24
202011	84196019	ÆäËûÖÆÑõ»ú	114	ÒÁÀ­¿Ë	10	Ò»°ãÃ³Ò×	175	Ì¨	3612	Ç§¿Ë	514,474
202011	84196019	ÆäËûÖÆÑõ»ú	115	ÒÔÉ«ÁÐ	10	Ò»°ãÃ³Ò×	301	Ì¨	5425	Ç§¿Ë	466,143
202011	84196019	ÆäËûÖÆÑõ»ú	116	ÈÕ±¾	10	Ò»°ãÃ³Ò×	301	Ì¨	5490	Ç§¿Ë	696,880
202011	84196019	ÆäËûÖÆÑõ»ú	117	Ô¼µ©	10	Ò»°ãÃ³Ò×	1446	Ì¨	26661	Ç§¿Ë	3,089,210
202011	84196019	ÆäËûÖÆÑõ»ú	120	Àè°ÍÄÛ	10	Ò»°ãÃ³Ò×	10	Ì¨	80	Ç§¿Ë	38,065
202011	84196019	ÆäËûÖÆÑõ»ú	121	ÖÐ¹ú°ÄÃÅ	10	Ò»°ãÃ³Ò×	3	Ì¨	300	Ç§¿Ë	6,010
202011	84196019	ÆäËûÖÆÑõ»ú	122	ÂíÀ´Î÷ÑÇ	10	Ò»°ãÃ³Ò×	195	Ì¨	2918	Ç§¿Ë	301,413
202011	84196019	ÆäËûÖÆÑõ»ú	123	Âí¶û´ú·ò	10	Ò»°ãÃ³Ò×	2	Ì¨	38	Ç§¿Ë	3,339
202011	84196019	ÆäËûÖÆÑõ»ú	125	Äá²´¶ûÁª°îÃñÖ÷¹²ºÍ¹ú	10	Ò»°ãÃ³Ò×	234	Ì¨	4181	Ç§¿Ë	480,525
202011	84196019	ÆäËûÖÆÑõ»ú	127	°Í»ùË¹Ì¹	10	Ò»°ãÃ³Ò×	24	Ì¨	528	Ç§¿Ë	6,411
202011	84196019	ÆäËûÖÆÑõ»ú	129	·ÆÂÉ±ö	10	Ò»°ãÃ³Ò×	878	Ì¨	9854	Ç§¿Ë	831,705
202011	84196019	ÆäËûÖÆÑõ»ú	132	ÐÂ¼ÓÆÂ	10	Ò»°ãÃ³Ò×	1177	Ì¨	11741	Ç§¿Ë	1,694,608
202011	84196019	ÆäËûÖÆÑõ»ú	134	Ë¹ÀïÀ¼¿¨	10	Ò»°ãÃ³Ò×	2	Ì¨	34	Ç§¿Ë	3,272
202011	84196019	ÆäËûÖÆÑõ»ú	136	Ì©¹ú	10	Ò»°ãÃ³Ò×	315	Ì¨	6779	Ç§¿Ë	514,725
202011	84196019	ÆäËûÖÆÑõ»ú	137	ÍÁ¶úÆä	10	Ò»°ãÃ³Ò×	352	Ì¨	6961	Ç§¿Ë	603,037
202011	84196019	ÆäËûÖÆÑõ»ú	138	°¢ÁªÇõ	10	Ò»°ãÃ³Ò×	132	Ì¨	936	Ç§¿Ë	514,682
202011	84196019	ÆäËûÖÆÑõ»ú	139	Ò²ÃÅ	10	Ò»°ãÃ³Ò×	21	Ì¨	11800	Ç§¿Ë	477,150
202011	84196019	ÆäËûÖÆÑõ»ú	141	Ô½ÄÏ	10	Ò»°ãÃ³Ò×	605	Ì¨	6900	Ç§¿Ë	1,548,620
202011	84196019	ÆäËûÖÆÑõ»ú	143	ÖÐ¹úÌ¨Íå	10	Ò»°ãÃ³Ò×	1	Ì¨	13	Ç§¿Ë	66
202011	84196019	ÆäËûÖÆÑõ»ú	145	¹þÈø¿ËË¹Ì¹	10	Ò»°ãÃ³Ò×	48	Ì¨	3416	Ç§¿Ë	240,508
202011	84196019	ÆäËûÖÆÑõ»ú	146	¼ª¶û¼ªË¹Ë¹Ì¹	10	Ò»°ãÃ³Ò×	514	Ì¨	9492	Ç§¿Ë	937,904
202011	84196019	ÆäËûÖÆÑõ»ú	149	ÎÚ×È±ð¿ËË¹Ì¹	10	Ò»°ãÃ³Ò×	1010	Ì¨	34243	Ç§¿Ë	2,311,082
202011	84196019	ÆäËûÖÆÑõ»ú	201	°¢¶û¼°ÀûÑÇ	10	Ò»°ãÃ³Ò×	749	Ì¨	13971	Ç§¿Ë	1,754,395
202011	84196019	ÆäËûÖÆÑõ»ú	205	²¼Â¡µÏ	10	Ò»°ãÃ³Ò×	30	Ì¨	490	Ç§¿Ë	50,707
202011	84196019	ÆäËûÖÆÑõ»ú	206	¿¦ÂóÂ¡	10	Ò»°ãÃ³Ò×	5	Ì¨	135	Ç§¿Ë	14,209
202011	84196019	ÆäËûÖÆÑõ»ú	211	Õ§µÃ	10	Ò»°ãÃ³Ò×	2	Ì¨	27	Ç§¿Ë	5,260
202011	84196019	ÆäËûÖÆÑõ»ú	215	°£¼°	10	Ò»°ãÃ³Ò×	50	Ì¨	390	Ç§¿Ë	76,812
202011	84196019	ÆäËûÖÆÑõ»ú	217	°£Èû¶í±ÈÑÇ	10	Ò»°ãÃ³Ò×	1	Ì¨	17730	Ç§¿Ë	901,544
202011	84196019	ÆäËûÖÆÑõ»ú	224	¿ÏÄáÑÇ	10	Ò»°ãÃ³Ò×	218	Ì¨	3825	Ç§¿Ë	534,989
202011	84196019	ÆäËûÖÆÑõ»ú	228	ÂíÀ­Î¬	10	Ò»°ãÃ³Ò×	40	Ì¨	990	Ç§¿Ë	88,588
202011	84196019	ÆäËûÖÆÑõ»ú	232	Ä¦Âå¸ç	10	Ò»°ãÃ³Ò×	294	Ì¨	5610	Ç§¿Ë	470,754
202011	84196019	ÆäËûÖÆÑõ»ú	235	ÄáÈÕ¶û	10	Ò»°ãÃ³Ò×	86	Ì¨	1523	Ç§¿Ë	288,799
202011	84196019	ÆäËûÖÆÑõ»ú	236	ÄáÈÕÀûÑÇ	10	Ò»°ãÃ³Ò×	370	Ì¨	6295	Ç§¿Ë	614,827
202011	84196019	ÆäËûÖÆÑõ»ú	238	Â¬Íú´ï	10	Ò»°ãÃ³Ò×	13	Ì¨	195	Ç§¿Ë	31,742
202011	84196019	ÆäËûÖÆÑõ»ú	240	ÈûÄÚ¼Ó¶û	10	Ò»°ãÃ³Ò×	10	Ì¨	220	Ç§¿Ë	18,102
202011	84196019	ÆäËûÖÆÑõ»ú	244	ÄÏ·Ç	10	Ò»°ãÃ³Ò×	43	Ì¨	441	Ç§¿Ë	122,525
202011	84196019	ÆäËûÖÆÑõ»ú	247	Ì¹É£ÄáÑÇ	10	Ò»°ãÃ³Ò×	1	Ì¨	11000	Ç§¿Ë	402,645
202011	84196019	ÆäËûÖÆÑõ»ú	249	Í»ÄáË¹	10	Ò»°ãÃ³Ò×	65	Ì¨	1353	Ç§¿Ë	190,147
202011	84196019	ÆäËûÖÆÑõ»ú	251	²¼»ùÄÉ·¨Ë÷	10	Ò»°ãÃ³Ò×	7	Ì¨	182	Ç§¿Ë	31,517
202011	84196019	ÆäËûÖÆÑõ»ú	254	½ò°Í²¼Î¤	10	Ò»°ãÃ³Ò×	9	Ì¨	17	Ç§¿Ë	22,100
202011	84196019	ÆäËûÖÆÑõ»ú	260	ÄÏËÕµ¤¹²ºÍ¹ú	10	Ò»°ãÃ³Ò×	14	Ì¨	223	Ç§¿Ë	32,055
202011	84196019	ÆäËûÖÆÑõ»ú	301	±ÈÀûÊ±	10	Ò»°ãÃ³Ò×	70	Ì¨	560	Ç§¿Ë	64,482
202011	84196019	ÆäËûÖÆÑõ»ú	302	µ¤Âó	10	Ò»°ãÃ³Ò×	1	Ì¨	0	Ç§¿Ë	7
202011	84196019	ÆäËûÖÆÑõ»ú	303	Ó¢¹ú	10	Ò»°ãÃ³Ò×	1674	Ì¨	13694	Ç§¿Ë	1,617,054
202011	84196019	ÆäËûÖÆÑõ»ú	304	µÂ¹ú	10	Ò»°ãÃ³Ò×	1019	Ì¨	7806	Ç§¿Ë	176,067
202011	84196019	ÆäËûÖÆÑõ»ú	305	·¨¹ú	10	Ò»°ãÃ³Ò×	3	Ì¨	48	Ç§¿Ë	6,511
202011	84196019	ÆäËûÖÆÑõ»ú	307	Òâ´óÀû	10	Ò»°ãÃ³Ò×	135	Ì¨	2492	Ç§¿Ë	251,127
202011	84196019	ÆäËûÖÆÑõ»ú	309	ºÉÀ¼	10	Ò»°ãÃ³Ò×	67	Ì¨	1291	Ç§¿Ë	112,825
202011	84196019	ÆäËûÖÆÑõ»ú	310	Ï£À°	10	Ò»°ãÃ³Ò×	37	Ì¨	664	Ç§¿Ë	64,129
202011	84196019	ÆäËûÖÆÑõ»ú	312	Î÷°àÑÀ	10	Ò»°ãÃ³Ò×	124	Ì¨	2224	Ç§¿Ë	207,804
202011	84196019	ÆäËûÖÆÑõ»ú	313	°¢¶û°ÍÄáÑÇ	10	Ò»°ãÃ³Ò×	18	Ì¨	355	Ç§¿Ë	40,904
202011	84196019	ÆäËûÖÆÑõ»ú	315	°ÂµØÀû	10	Ò»°ãÃ³Ò×	10	Ì¨	270	Ç§¿Ë	38,733
202011	84196019	ÆäËûÖÆÑõ»ú	316	±£¼ÓÀûÑÇ	10	Ò»°ãÃ³Ò×	8	Ì¨	64	Ç§¿Ë	22,038
202011	84196019	ÆäËûÖÆÑõ»ú	318	·ÒÀ¼	10	Ò»°ãÃ³Ò×	1	Ì¨	20	Ç§¿Ë	4,441
202011	84196019	ÆäËûÖÆÑõ»ú	321	ÐÙÑÀÀû	10	Ò»°ãÃ³Ò×	1	Ì¨	20	Ç§¿Ë	3,956
202011	84196019	ÆäËûÖÆÑõ»ú	327	²¨À¼	10	Ò»°ãÃ³Ò×	3170	Ì¨	42990	Ç§¿Ë	5,226,540
202011	84196019	ÆäËûÖÆÑõ»ú	328	ÂÞÂíÄáÑÇ	10	Ò»°ãÃ³Ò×	143	Ì¨	2304	Ç§¿Ë	248,860
202011	84196019	ÆäËûÖÆÑõ»ú	331	ÈðÊ¿	10	Ò»°ãÃ³Ò×	1	Ì¨	8	Ç§¿Ë	2,671
202011	84196019	ÆäËûÖÆÑõ»ú	337	¸ñÂ³¼ªÑÇ	10	Ò»°ãÃ³Ò×	105	Ì¨	1890	Ç§¿Ë	315,540
202011	84196019	ÆäËûÖÆÑõ»ú	338	ÑÇÃÀÄáÑÇ	10	Ò»°ãÃ³Ò×	125	Ì¨	2235	Ç§¿Ë	198,473
202011	84196019	ÆäËûÖÆÑõ»ú	343	Ä¦¶û¶àÍß	10	Ò»°ãÃ³Ò×	41	Ì¨	1094	Ç§¿Ë	125,007
202011	84196019	ÆäËûÖÆÑõ»ú	344	¶íÂÞË¹Áª°î	10	Ò»°ãÃ³Ò×	5168	Ì¨	109156	Ç§¿Ë	12,282,724
202011	84196019	ÆäËûÖÆÑõ»ú	347	ÎÚ¿ËÀ¼	10	Ò»°ãÃ³Ò×	7208	Ì¨	150081	Ç§¿Ë	21,663,081
202011	84196019	ÆäËûÖÆÑõ»ú	352	½Ý¿Ë	10	Ò»°ãÃ³Ò×	27	Ì¨	384	Ç§¿Ë	59,086
202011	84196019	ÆäËûÖÆÑõ»ú	353	Ë¹Âå·¥¿Ë	10	Ò»°ãÃ³Ò×	7	Ì¨	112	Ç§¿Ë	27,253
202011	84196019	ÆäËûÖÆÑõ»ú	358	Èû¶ûÎ¬ÑÇ	10	Ò»°ãÃ³Ò×	39	Ì¨	772	Ç§¿Ë	122,446
202011	84196019	ÆäËûÖÆÑõ»ú	402	°¢¸ùÍ¢	10	Ò»°ãÃ³Ò×	148	Ì¨	266294	Ç§¿Ë	17,274,561
202011	84196019	ÆäËûÖÆÑõ»ú	406	²®Àû×È	10	Ò»°ãÃ³Ò×	5	Ì¨	120	Ç§¿Ë	15,600
202011	84196019	ÆäËûÖÆÑõ»ú	408	¶àÃñ×å²£ÀûÎ¬ÑÇ¹ú	10	Ò»°ãÃ³Ò×	72	Ì¨	9408	Ç§¿Ë	670,767
202011	84196019	ÆäËûÖÆÑõ»ú	412	ÖÇÀû	10	Ò»°ãÃ³Ò×	126	Ì¨	10570	Ç§¿Ë	842,422
202011	84196019	ÆäËûÖÆÑõ»ú	413	¸çÂ×±ÈÑÇ	10	Ò»°ãÃ³Ò×	60	Ì¨	900	Ç§¿Ë	105,441
202011	84196019	ÆäËûÖÆÑõ»ú	419	¶ò¹Ï¶à¶û	10	Ò»°ãÃ³Ò×	20	Ì¨	110	Ç§¿Ë	17,931
202011	84196019	ÆäËûÖÆÑõ»ú	423	Î£µØÂíÀ­	10	Ò»°ãÃ³Ò×	58	Ì¨	917	Ç§¿Ë	142,331
202011	84196019	ÆäËûÖÆÑõ»ú	426	ºé¶¼À­Ë¹	10	Ò»°ãÃ³Ò×	1	Ì¨	10	Ç§¿Ë	2,337
202011	84196019	ÆäËûÖÆÑõ»ú	429	Ä«Î÷¸ç	10	Ò»°ãÃ³Ò×	1256	Ì¨	10907	Ç§¿Ë	1,212,473
202011	84196019	ÆäËûÖÆÑõ»ú	431	Äá¼ÓÀ­¹Ï	10	Ò»°ãÃ³Ò×	8	Ì¨	167	Ç§¿Ë	28,075
202011	84196019	ÆäËûÖÆÑõ»ú	434	ÃØÂ³	10	Ò»°ãÃ³Ò×	390	Ì¨	43438	Ç§¿Ë	3,334,122
202011	84196019	ÆäËûÖÆÑõ»ú	442	ÌØÁ¢Äá´ïºÍ¶à°Í¸ç	10	Ò»°ãÃ³Ò×	1	Ì¨	19	Ç§¿Ë	1,963
202011	84196019	ÆäËûÖÆÑõ»ú	445	Î¯ÄÚÈðÀ­	10	Ò»°ãÃ³Ò×	22	Ì¨	44	Ç§¿Ë	17,600
202011	84196019	ÆäËûÖÆÑõ»ú	501	¼ÓÄÃ´ó	10	Ò»°ãÃ³Ò×	153	Ì¨	424	Ç§¿Ë	35,549
202011	84196019	ÆäËûÖÆÑõ»ú	502	ÃÀ¹ú	10	Ò»°ãÃ³Ò×	942	Ì¨	8638	Ç§¿Ë	1,254,180
202011	84196019	ÆäËûÖÆÑõ»ú	601	°Ä´óÀûÑÇ	10	Ò»°ãÃ³Ò×	9	Ì¨	184	Ç§¿Ë	51,566
202011	84196019	ÆäËûÖÆÑõ»ú	611	°Í²¼ÑÇÐÂ¼¸ÄÚÑÇ	10	Ò»°ãÃ³Ò×	51	Ì¨	4544	Ç§¿Ë	1,349,025
202012	84196011	ÖÆÑõÁ¿¡Ý15000Á¢·½Ã×/Ð¡Ê±µÄÖÆÑõ»ú	117	Ô¼µ©	10	Ò»°ãÃ³Ò×	60	Ì¨	1490	Ç§¿Ë	104,293
202012	84196011	ÖÆÑõÁ¿¡Ý15000Á¢·½Ã×/Ð¡Ê±µÄÖÆÑõ»ú	122	ÂíÀ´Î÷ÑÇ	10	Ò»°ãÃ³Ò×	1	Ì¨	8	Ç§¿Ë	7
202012	84196011	ÖÆÑõÁ¿¡Ý15000Á¢·½Ã×/Ð¡Ê±µÄÖÆÑõ»ú	125	Äá²´¶ûÁª°îÃñÖ÷¹²ºÍ¹ú	10	Ò»°ãÃ³Ò×	20	Ì¨	140	Ç§¿Ë	14,491
202012	84196011	ÖÆÑõÁ¿¡Ý15000Á¢·½Ã×/Ð¡Ê±µÄÖÆÑõ»ú	131	É³ÌØ°¢À­²®	10	Ò»°ãÃ³Ò×	1	Ì¨	40	Ç§¿Ë	30,719
202012	84196011	ÖÆÑõÁ¿¡Ý15000Á¢·½Ã×/Ð¡Ê±µÄÖÆÑõ»ú	135	ÐðÀûÑÇ	10	Ò»°ãÃ³Ò×	121	Ì¨	3541	Ç§¿Ë	151,996
202012	84196011	ÖÆÑõÁ¿¡Ý15000Á¢·½Ã×/Ð¡Ê±µÄÖÆÑõ»ú	138	°¢ÁªÇõ	10	Ò»°ãÃ³Ò×	2	Ì¨	432671	Ç§¿Ë	49,204,221
202012	84196011	ÖÆÑõÁ¿¡Ý15000Á¢·½Ã×/Ð¡Ê±µÄÖÆÑõ»ú	201	°¢¶û¼°ÀûÑÇ	10	Ò»°ãÃ³Ò×	60	Ì¨	960	Ç§¿Ë	107,244
202012	84196011	ÖÆÑõÁ¿¡Ý15000Á¢·½Ã×/Ð¡Ê±µÄÖÆÑõ»ú	244	ÄÏ·Ç	10	Ò»°ãÃ³Ò×	10	Ì¨	120	Ç§¿Ë	28,795
202012	84196011	ÖÆÑõÁ¿¡Ý15000Á¢·½Ã×/Ð¡Ê±µÄÖÆÑõ»ú	249	Í»ÄáË¹	10	Ò»°ãÃ³Ò×	10	Ì¨	250	Ç§¿Ë	41,061
202012	84196011	ÖÆÑõÁ¿¡Ý15000Á¢·½Ã×/Ð¡Ê±µÄÖÆÑõ»ú	305	·¨¹ú	10	Ò»°ãÃ³Ò×	4	Ì¨	1	Ç§¿Ë	381
202012	84196011	ÖÆÑõÁ¿¡Ý15000Á¢·½Ã×/Ð¡Ê±µÄÖÆÑõ»ú	347	ÎÚ¿ËÀ¼	10	Ò»°ãÃ³Ò×	20	Ì¨	482	Ç§¿Ë	31,616
202012	84196011	ÖÆÑõÁ¿¡Ý15000Á¢·½Ã×/Ð¡Ê±µÄÖÆÑõ»ú	358	Èû¶ûÎ¬ÑÇ	10	Ò»°ãÃ³Ò×	2	Ì¨	47	Ç§¿Ë	1,660
202012	84196011	ÖÆÑõÁ¿¡Ý15000Á¢·½Ã×/Ð¡Ê±µÄÖÆÑõ»ú	429	Ä«Î÷¸ç	10	Ò»°ãÃ³Ò×	13	Ì¨	237	Ç§¿Ë	6,013
202012	84196019	ÆäËûÖÆÑõ»ú	102	°ÍÁÖ	10	Ò»°ãÃ³Ò×	5	Ì¨	110	Ç§¿Ë	9,675
202012	84196019	ÆäËûÖÆÑõ»ú	103	ÃÏ¼ÓÀ­¹ú	10	Ò»°ãÃ³Ò×	1	Ì¨	118330	Ç§¿Ë	7,261,766
202012	84196019	ÆäËûÖÆÑõ»ú	105	ÎÄÀ³	10	Ò»°ãÃ³Ò×	20	Ì¨	200	Ç§¿Ë	40,405
202012	84196019	ÆäËûÖÆÑõ»ú	106	Ãåµé	10	Ò»°ãÃ³Ò×	61	Ì¨	14195	Ç§¿Ë	917,063
202012	84196019	ÆäËûÖÆÑõ»ú	108	ÈûÆÖÂ·Ë¹	10	Ò»°ãÃ³Ò×	1	Ì¨	19	Ç§¿Ë	2,361
202012	84196019	ÆäËûÖÆÑõ»ú	110	ÖÐ¹úÏã¸Û	10	Ò»°ãÃ³Ò×	47	Ì¨	352	Ç§¿Ë	111,677
202012	84196019	ÆäËûÖÆÑõ»ú	111	Ó¡¶È	10	Ò»°ãÃ³Ò×	172	Ì¨	3453	Ç§¿Ë	287,236
202012	84196019	ÆäËûÖÆÑõ»ú	112	Ó¡¶ÈÄáÎ÷ÑÇ	10	Ò»°ãÃ³Ò×	1	Ì¨	18	Ç§¿Ë	3,608
202012	84196019	ÆäËûÖÆÑõ»ú	113	ÒÁÀÊ	10	Ò»°ãÃ³Ò×	5	Ì¨	3232	Ç§¿Ë	146,464
202012	84196019	ÆäËûÖÆÑõ»ú	115	ÒÔÉ«ÁÐ	10	Ò»°ãÃ³Ò×	321	Ì¨	4038	Ç§¿Ë	850,343
202012	84196019	ÆäËûÖÆÑõ»ú	116	ÈÕ±¾	10	Ò»°ãÃ³Ò×	68	Ì¨	1236	Ç§¿Ë	130,091
202012	84196019	ÆäËûÖÆÑõ»ú	117	Ô¼µ©	10	Ò»°ãÃ³Ò×	1005	Ì¨	21058	Ç§¿Ë	2,594,131
202012	84196019	ÆäËûÖÆÑõ»ú	119	ÀÏÎÎ	10	Ò»°ãÃ³Ò×	61	Ì¨	5065	Ç§¿Ë	390,646
202012	84196019	ÆäËûÖÆÑõ»ú	120	Àè°ÍÄÛ	10	Ò»°ãÃ³Ò×	30	Ì¨	645	Ç§¿Ë	33,057
202012	84196019	ÆäËûÖÆÑõ»ú	121	ÖÐ¹ú°ÄÃÅ	10	Ò»°ãÃ³Ò×	2	Ì¨	40	Ç§¿Ë	6,100
202012	84196019	ÆäËûÖÆÑõ»ú	122	ÂíÀ´Î÷ÑÇ	10	Ò»°ãÃ³Ò×	105	Ì¨	366	Ç§¿Ë	62,002
202012	84196019	ÆäËûÖÆÑõ»ú	125	Äá²´¶ûÁª°îÃñÖ÷¹²ºÍ¹ú	10	Ò»°ãÃ³Ò×	689	Ì¨	14622	Ç§¿Ë	1,445,781
202012	84196019	ÆäËûÖÆÑõ»ú	126	°¢Âü	10	Ò»°ãÃ³Ò×	84	Ì¨	1530	Ç§¿Ë	162,422
202012	84196019	ÆäËûÖÆÑõ»ú	127	°Í»ùË¹Ì¹	10	Ò»°ãÃ³Ò×	331	Ì¨	6226	Ç§¿Ë	298,880
202012	84196019	ÆäËûÖÆÑõ»ú	129	·ÆÂÉ±ö	10	Ò»°ãÃ³Ò×	940	Ì¨	10670	Ç§¿Ë	888,869
202012	84196019	ÆäËûÖÆÑõ»ú	131	É³ÌØ°¢À­²®	10	Ò»°ãÃ³Ò×	2	Ì¨	9	Ç§¿Ë	3,387
202012	84196019	ÆäËûÖÆÑõ»ú	132	ÐÂ¼ÓÆÂ	10	Ò»°ãÃ³Ò×	126	Ì¨	337	Ç§¿Ë	68,688
202012	84196019	ÆäËûÖÆÑõ»ú	133	º«¹ú	10	Ò»°ãÃ³Ò×	209	Ì¨	1708	Ç§¿Ë	203,776
202012	84196019	ÆäËûÖÆÑõ»ú	135	ÐðÀûÑÇ	10	Ò»°ãÃ³Ò×	1	Ì¨	132	Ç§¿Ë	10,010
202012	84196019	ÆäËûÖÆÑõ»ú	136	Ì©¹ú	10	Ò»°ãÃ³Ò×	511	Ì¨	9512	Ç§¿Ë	1,143,474
202012	84196019	ÆäËûÖÆÑõ»ú	137	ÍÁ¶úÆä	10	Ò»°ãÃ³Ò×	742	Ì¨	13138	Ç§¿Ë	1,193,418
202012	84196019	ÆäËûÖÆÑõ»ú	138	°¢ÁªÇõ	10	Ò»°ãÃ³Ò×	816	Ì¨	17988	Ç§¿Ë	2,235,264
202012	84196019	ÆäËûÖÆÑõ»ú	139	Ò²ÃÅ	10	Ò»°ãÃ³Ò×	30	Ì¨	620	Ç§¿Ë	62,314
202012	84196019	ÆäËûÖÆÑõ»ú	141	Ô½ÄÏ	10	Ò»°ãÃ³Ò×	256	Ì¨	36930	Ç§¿Ë	3,246,828
202012	84196019	ÆäËûÖÆÑõ»ú	143	ÖÐ¹úÌ¨Íå	10	Ò»°ãÃ³Ò×	8	Ì¨	24	Ç§¿Ë	6,798
202012	84196019	ÆäËûÖÆÑõ»ú	145	¹þÈø¿ËË¹Ì¹	10	Ò»°ãÃ³Ò×	5	Ì¨	15186	Ç§¿Ë	810,237
202012	84196019	ÆäËûÖÆÑõ»ú	147	Ëþ¼ª¿ËË¹Ì¹	10	Ò»°ãÃ³Ò×	1	Ì¨	13230	Ç§¿Ë	648,184
202012	84196019	ÆäËûÖÆÑõ»ú	149	ÎÚ×È±ð¿ËË¹Ì¹	10	Ò»°ãÃ³Ò×	607	Ì¨	55852	Ç§¿Ë	3,270,651
202012	84196019	ÆäËûÖÆÑõ»ú	201	°¢¶û¼°ÀûÑÇ	10	Ò»°ãÃ³Ò×	3168	Ì¨	66871	Ç§¿Ë	8,567,756
202012	84196019	ÆäËûÖÆÑõ»ú	203	±´Äþ	10	Ò»°ãÃ³Ò×	4	Ì¨	89	Ç§¿Ë	15,034
202012	84196019	ÆäËûÖÆÑõ»ú	206	¿¦ÂóÂ¡	10	Ò»°ãÃ³Ò×	20	Ì¨	240	Ç§¿Ë	59,034
202012	84196019	ÆäËûÖÆÑõ»ú	211	Õ§µÃ	10	Ò»°ãÃ³Ò×	1	Ì¨	13	Ç§¿Ë	2,630
202012	84196019	ÆäËûÖÆÑõ»ú	214	¼ª²¼Ìá	10	Ò»°ãÃ³Ò×	1	Ì¨	12962	Ç§¿Ë	950,000
202012	84196019	ÆäËûÖÆÑõ»ú	215	°£¼°	10	Ò»°ãÃ³Ò×	65	Ì¨	1165	Ç§¿Ë	123,708
202012	84196019	ÆäËûÖÆÑõ»ú	217	°£Èû¶í±ÈÑÇ	10	Ò»°ãÃ³Ò×	115	Ì¨	2150	Ç§¿Ë	203,666
202012	84196019	ÆäËûÖÆÑõ»ú	218	¼ÓÅî	10	Ò»°ãÃ³Ò×	1	Ì¨	13	Ç§¿Ë	1,877
202012	84196019	ÆäËûÖÆÑõ»ú	220	¼ÓÄÉ	10	Ò»°ãÃ³Ò×	52	Ì¨	2056	Ç§¿Ë	166,998
202012	84196019	ÆäËûÖÆÑõ»ú	224	¿ÏÄáÑÇ	10	Ò»°ãÃ³Ò×	84	Ì¨	2251	Ç§¿Ë	240,885
202012	84196019	ÆäËûÖÆÑõ»ú	226	Àû±ÈÑÇ	10	Ò»°ãÃ³Ò×	2	Ì¨	46869	Ç§¿Ë	2,695,872
202012	84196019	ÆäËûÖÆÑõ»ú	227	Âí´ï¼ÓË¹¼Ó	10	Ò»°ãÃ³Ò×	10	Ì¨	220	Ç§¿Ë	29,631
202012	84196019	ÆäËûÖÆÑõ»ú	232	Ä¦Âå¸ç	10	Ò»°ãÃ³Ò×	663	Ì¨	13580	Ç§¿Ë	1,401,601
202012	84196019	ÆäËûÖÆÑõ»ú	236	ÄáÈÕÀûÑÇ	10	Ò»°ãÃ³Ò×	300	Ì¨	6085	Ç§¿Ë	442,383
202012	84196019	ÆäËûÖÆÑõ»ú	240	ÈûÄÚ¼Ó¶û	10	Ò»°ãÃ³Ò×	1	Ì¨	20	Ç§¿Ë	1,311
202012	84196019	ÆäËûÖÆÑõ»ú	244	ÄÏ·Ç	10	Ò»°ãÃ³Ò×	340	Ì¨	2173	Ç§¿Ë	775,999
202012	84196019	ÆäËûÖÆÑõ»ú	247	Ì¹É£ÄáÑÇ	10	Ò»°ãÃ³Ò×	15	Ì¨	1000	Ç§¿Ë	45,417
202012	84196019	ÆäËûÖÆÑõ»ú	249	Í»ÄáË¹	10	Ò»°ãÃ³Ò×	110	Ì¨	1962	Ç§¿Ë	201,359
202012	84196019	ÆäËûÖÆÑõ»ú	250	ÎÚ¸É´ï	10	Ò»°ãÃ³Ò×	17	Ì¨	335	Ç§¿Ë	32,086
202012	84196019	ÆäËûÖÆÑõ»ú	251	²¼»ùÄÉ·¨Ë÷	10	Ò»°ãÃ³Ò×	9	Ì¨	114	Ç§¿Ë	22,826
202012	84196019	ÆäËûÖÆÑõ»ú	253	ÔÞ±ÈÑÇ	10	Ò»°ãÃ³Ò×	10	Ì¨	198	Ç§¿Ë	18,858
202012	84196019	ÆäËûÖÆÑõ»ú	254	½ò°Í²¼Î¤	10	Ò»°ãÃ³Ò×	10	Ì¨	180	Ç§¿Ë	19,366
202012	84196019	ÆäËûÖÆÑõ»ú	301	±ÈÀûÊ±	10	Ò»°ãÃ³Ò×	691	Ì¨	2866	Ç§¿Ë	368,384
202012	84196019	ÆäËûÖÆÑõ»ú	303	Ó¢¹ú	10	Ò»°ãÃ³Ò×	3914	Ì¨	10007	Ç§¿Ë	1,195,365
202012	84196019	ÆäËûÖÆÑõ»ú	304	µÂ¹ú	10	Ò»°ãÃ³Ò×	754	Ì¨	7600	Ç§¿Ë	1,048,958
202012	84196019	ÆäËûÖÆÑõ»ú	305	·¨¹ú	10	Ò»°ãÃ³Ò×	3	Ì¨	0	Ç§¿Ë	118
202012	84196019	ÆäËûÖÆÑõ»ú	307	Òâ´óÀû	10	Ò»°ãÃ³Ò×	17	Ì¨	386	Ç§¿Ë	33,575
202012	84196019	ÆäËûÖÆÑõ»ú	309	ºÉÀ¼	10	Ò»°ãÃ³Ò×	40	Ì¨	695	Ç§¿Ë	70,635
202012	84196019	ÆäËûÖÆÑõ»ú	310	Ï£À°	10	Ò»°ãÃ³Ò×	209	Ì¨	4514	Ç§¿Ë	443,377
202012	84196019	ÆäËûÖÆÑõ»ú	311	ÆÏÌÑÑÀ	10	Ò»°ãÃ³Ò×	24	Ì¨	550	Ç§¿Ë	45,436
202012	84196019	ÆäËûÖÆÑõ»ú	312	Î÷°àÑÀ	10	Ò»°ãÃ³Ò×	126	Ì¨	6773	Ç§¿Ë	371,786
202012	84196019	ÆäËûÖÆÑõ»ú	313	°¢¶û°ÍÄáÑÇ	10	Ò»°ãÃ³Ò×	130	Ì¨	2673	Ç§¿Ë	209,102
202012	84196019	ÆäËûÖÆÑõ»ú	315	°ÂµØÀû	10	Ò»°ãÃ³Ò×	15	Ì¨	405	Ç§¿Ë	57,066
202012	84196019	ÆäËûÖÆÑõ»ú	316	±£¼ÓÀûÑÇ	10	Ò»°ãÃ³Ò×	140	Ì¨	2681	Ç§¿Ë	272,408
202012	84196019	ÆäËûÖÆÑõ»ú	318	·ÒÀ¼	10	Ò»°ãÃ³Ò×	1	Ì¨	95	Ç§¿Ë	9,183
202012	84196019	ÆäËûÖÆÑõ»ú	321	ÐÙÑÀÀû	10	Ò»°ãÃ³Ò×	30	Ì¨	226	Ç§¿Ë	4,615
202012	84196019	ÆäËûÖÆÑõ»ú	327	²¨À¼	10	Ò»°ãÃ³Ò×	2762	Ì¨	39369	Ç§¿Ë	4,306,871
202012	84196019	ÆäËûÖÆÑõ»ú	328	ÂÞÂíÄáÑÇ	10	Ò»°ãÃ³Ò×	439	Ì¨	7980	Ç§¿Ë	943,115
202012	84196019	ÆäËûÖÆÑõ»ú	335	À­ÍÑÎ¬ÑÇ	10	Ò»°ãÃ³Ò×	10	Ì¨	200	Ç§¿Ë	39,979
202012	84196019	ÆäËûÖÆÑõ»ú	336	Á¢ÌÕÍð	10	Ò»°ãÃ³Ò×	8	Ì¨	135	Ç§¿Ë	30,068
202012	84196019	ÆäËûÖÆÑõ»ú	337	¸ñÂ³¼ªÑÇ	10	Ò»°ãÃ³Ò×	902	Ì¨	16238	Ç§¿Ë	2,680,634
202012	84196019	ÆäËûÖÆÑõ»ú	338	ÑÇÃÀÄáÑÇ	10	Ò»°ãÃ³Ò×	78	Ì¨	1202	Ç§¿Ë	113,274
202012	84196019	ÆäËûÖÆÑõ»ú	339	°¢Èû°Ý½®	10	Ò»°ãÃ³Ò×	7	Ì¨	58	Ç§¿Ë	6,658
202012	84196019	ÆäËûÖÆÑõ»ú	343	Ä¦¶û¶àÍß	10	Ò»°ãÃ³Ò×	5	Ì¨	44	Ç§¿Ë	4,403
202012	84196019	ÆäËûÖÆÑõ»ú	344	¶íÂÞË¹Áª°î	10	Ò»°ãÃ³Ò×	10936	Ì¨	284888	Ç§¿Ë	35,031,385
202012	84196019	ÆäËûÖÆÑõ»ú	347	ÎÚ¿ËÀ¼	10	Ò»°ãÃ³Ò×	14391	Ì¨	306483	Ç§¿Ë	41,603,616
202012	84196019	ÆäËûÖÆÑõ»ú	351	¿ËÂÞµØÑÇ	10	Ò»°ãÃ³Ò×	1	Ì¨	1120	Ç§¿Ë	96,432
202012	84196019	ÆäËûÖÆÑõ»ú	352	½Ý¿Ë	10	Ò»°ãÃ³Ò×	2	Ì¨	38	Ç§¿Ë	3,842
202012	84196019	ÆäËûÖÆÑõ»ú	358	Èû¶ûÎ¬ÑÇ	10	Ò»°ãÃ³Ò×	50	Ì¨	1160	Ç§¿Ë	101,014
202012	84196019	ÆäËûÖÆÑõ»ú	402	°¢¸ùÍ¢	10	Ò»°ãÃ³Ò×	38	Ì¨	545	Ç§¿Ë	127,952
202012	84196019	ÆäËûÖÆÑõ»ú	408	¶àÃñ×å²£ÀûÎ¬ÑÇ¹ú	10	Ò»°ãÃ³Ò×	23	Ì¨	410	Ç§¿Ë	113,368
202012	84196019	ÆäËûÖÆÑõ»ú	410	°ÍÎ÷	10	Ò»°ãÃ³Ò×	1	Ì¨	21	Ç§¿Ë	1,705
202012	84196019	ÆäËûÖÆÑõ»ú	412	ÖÇÀû	10	Ò»°ãÃ³Ò×	13	Ì¨	56	Ç§¿Ë	69,063
202012	84196019	ÆäËûÖÆÑõ»ú	413	¸çÂ×±ÈÑÇ	10	Ò»°ãÃ³Ò×	117	Ì¨	2299	Ç§¿Ë	196,536
202012	84196019	ÆäËûÖÆÑõ»ú	418	¶àÃ×Äá¼Ó¹²ºÍ¹ú	10	Ò»°ãÃ³Ò×	1	Ì¨	160	Ç§¿Ë	14,758
202012	84196019	ÆäËûÖÆÑõ»ú	419	¶ò¹Ï¶à¶û	10	Ò»°ãÃ³Ò×	44	Ì¨	1294	Ç§¿Ë	118,051
202012	84196019	ÆäËûÖÆÑõ»ú	423	Î£µØÂíÀ­	10	Ò»°ãÃ³Ò×	35	Ì¨	610	Ç§¿Ë	117,909
202012	84196019	ÆäËûÖÆÑõ»ú	429	Ä«Î÷¸ç	10	Ò»°ãÃ³Ò×	1250	Ì¨	17839	Ç§¿Ë	1,481,486
202012	84196019	ÆäËûÖÆÑõ»ú	432	°ÍÄÃÂí	10	Ò»°ãÃ³Ò×	30	Ì¨	495	Ç§¿Ë	47,817
202012	84196019	ÆäËûÖÆÑõ»ú	434	ÃØÂ³	10	Ò»°ãÃ³Ò×	58	Ì¨	22120	Ç§¿Ë	1,625,259
202012	84196019	ÆäËûÖÆÑõ»ú	444	ÎÚÀ­¹ç	10	Ò»°ãÃ³Ò×	10	Ì¨	77	Ç§¿Ë	3,300
202012	84196019	ÆäËûÖÆÑõ»ú	501	¼ÓÄÃ´ó	10	Ò»°ãÃ³Ò×	81	Ì¨	103	Ç§¿Ë	11,908
202012	84196019	ÆäËûÖÆÑõ»ú	502	ÃÀ¹ú	10	Ò»°ãÃ³Ò×	8107	Ì¨	111790	Ç§¿Ë	15,786,525
202012	84196019	ÆäËûÖÆÑõ»ú	601	°Ä´óÀûÑÇ	10	Ò»°ãÃ³Ò×	27	Ì¨	360	Ç§¿Ë	60,776
202012	84196019	ÆäËûÖÆÑõ»ú	611	°Í²¼ÑÇÐÂ¼¸ÄÚÑÇ	10	Ò»°ãÃ³Ò×	19	Ì¨	398	Ç§¿Ë	72,205
202012	84196019	ÆäËûÖÆÑõ»ú	617	ÈøÄ¦ÑÇ	10	Ò»°ãÃ³Ò×	1	Ì¨	1	Ç§¿Ë	3,936
Êý¾ÝÄêÔÂ	ÉÌÆ·±àÂë	ÉÌÆ·Ãû³Æ	Ã³Ò×»ï°é±àÂë	Ã³Ò×»ï°éÃû³Æ	Ã³Ò×·½Ê½±àÂë	Ã³Ò×·½Ê½Ãû³Æ	µÚÒ»ÊýÁ¿	µÚÒ»¼ÆÁ¿µ¥Î»	µÚ¶þÊýÁ¿	µÚ¶þ¼ÆÁ¿µ¥Î»	ÈËÃñ±Ò
202001	63079000	6301ÖÁ6307µÄÎ´ÁÐÃûÖÆ³ÉÆ·,°üÀ¨·þ×°²Ã¼ôÑù	101	°¢¸»º¹	10	Ò»°ãÃ³Ò×	50	Ç§¿Ë	5000	?	5,979
202001	63079000	6301ÖÁ6307µÄÎ´ÁÐÃûÖÆ³ÉÆ·,°üÀ¨·þ×°²Ã¼ôÑù	102	°ÍÁÖ	10	Ò»°ãÃ³Ò×	9996	Ç§¿Ë	2166730	?	222,146
202001	63079000	6301ÖÁ6307µÄÎ´ÁÐÃûÖÆ³ÉÆ·,°üÀ¨·þ×°²Ã¼ôÑù	103	ÃÏ¼ÓÀ­¹ú	10	Ò»°ãÃ³Ò×	198713	Ç§¿Ë	41219520	?	8,378,187
202001	63079000	6301ÖÁ6307µÄÎ´ÁÐÃûÖÆ³ÉÆ·,°üÀ¨·þ×°²Ã¼ôÑù	105	ÎÄÀ³	10	Ò»°ãÃ³Ò×	1722	Ç§¿Ë	113712	?	62,537
202001	63079000	6301ÖÁ6307µÄÎ´ÁÐÃûÖÆ³ÉÆ·,°üÀ¨·þ×°²Ã¼ôÑù	106	Ãåµé	10	Ò»°ãÃ³Ò×	69918	Ç§¿Ë	28692384	?	3,813,062
202001	63079000	6301ÖÁ6307µÄÎ´ÁÐÃûÖÆ³ÉÆ·,°üÀ¨·þ×°²Ã¼ôÑù	107	¼íÆÒÕ¯	10	Ò»°ãÃ³Ò×	55453	Ç§¿Ë	19950592	?	3,089,460
202001	63079000	6301ÖÁ6307µÄÎ´ÁÐÃûÖÆ³ÉÆ·,°üÀ¨·þ×°²Ã¼ôÑù	107	¼íÆÒÕ¯	11	¹ú¼Ò¼ä¡¢¹ú¼Ê×éÖ¯ÎÞ³¥Ô®ÖúºÍÔùËÍµÄÎï×Ê	45	Ç§¿Ë	3100	?	3,748
202001	63079000	6301ÖÁ6307µÄÎ´ÁÐÃûÖÆ³ÉÆ·,°üÀ¨·þ×°²Ã¼ôÑù	108	ÈûÆÖÂ·Ë¹	10	Ò»°ãÃ³Ò×	7175	Ç§¿Ë	221340	?	482,603
202001	63079000	6301ÖÁ6307µÄÎ´ÁÐÃûÖÆ³ÉÆ·,°üÀ¨·þ×°²Ã¼ôÑù	109	³¯ÏÊ	10	Ò»°ãÃ³Ò×	77406	Ç§¿Ë	11615480	?	1,436,682
202001	63079000	6301ÖÁ6307µÄÎ´ÁÐÃûÖÆ³ÉÆ·,°üÀ¨·þ×°²Ã¼ôÑù	110	ÖÐ¹úÏã¸Û	10	Ò»°ãÃ³Ò×	367770	Ç§¿Ë	29321290	?	21,258,231
202001	63079000	6301ÖÁ6307µÄÎ´ÁÐÃûÖÆ³ÉÆ·,°üÀ¨·þ×°²Ã¼ôÑù	111	Ó¡¶È	10	Ò»°ãÃ³Ò×	668216	Ç§¿Ë	70781598	?	31,242,818
202001	63079000	6301ÖÁ6307µÄÎ´ÁÐÃûÖÆ³ÉÆ·,°üÀ¨·þ×°²Ã¼ôÑù	112	Ó¡¶ÈÄáÎ÷ÑÇ	10	Ò»°ãÃ³Ò×	310438	Ç§¿Ë	87461320	?	13,146,351
202001	63079000	6301ÖÁ6307µÄÎ´ÁÐÃûÖÆ³ÉÆ·,°üÀ¨·þ×°²Ã¼ôÑù	113	ÒÁÀÊ	10	Ò»°ãÃ³Ò×	126418	Ç§¿Ë	695040	?	4,801,313
202001	63079000	6301ÖÁ6307µÄÎ´ÁÐÃûÖÆ³ÉÆ·,°üÀ¨·þ×°²Ã¼ôÑù	114	ÒÁÀ­¿Ë	10	Ò»°ãÃ³Ò×	122093	Ç§¿Ë	2559492	?	5,186,476
202001	63079000	6301ÖÁ6307µÄÎ´ÁÐÃûÖÆ³ÉÆ·,°üÀ¨·þ×°²Ã¼ôÑù	115	ÒÔÉ«ÁÐ	10	Ò»°ãÃ³Ò×	242157	Ç§¿Ë	28758760	?	10,635,076
202001	63079000	6301ÖÁ6307µÄÎ´ÁÐÃûÖÆ³ÉÆ·,°üÀ¨·þ×°²Ã¼ôÑù	116	ÈÕ±¾	10	Ò»°ãÃ³Ò×	7115769	Ç§¿Ë	897182532	?	340,949,746
202001	63079000	6301ÖÁ6307µÄÎ´ÁÐÃûÖÆ³ÉÆ·,°üÀ¨·þ×°²Ã¼ôÑù	117	Ô¼µ©	10	Ò»°ãÃ³Ò×	44766	Ç§¿Ë	11622984	?	1,583,509
202001	63079000	6301ÖÁ6307µÄÎ´ÁÐÃûÖÆ³ÉÆ·,°üÀ¨·þ×°²Ã¼ôÑù	118	¿ÆÍþÌØ	10	Ò»°ãÃ³Ò×	26983	Ç§¿Ë	2716240	?	1,473,493
202001	63079000	6301ÖÁ6307µÄÎ´ÁÐÃûÖÆ³ÉÆ·,°üÀ¨·þ×°²Ã¼ôÑù	119	ÀÏÎÎ	10	Ò»°ãÃ³Ò×	235	Ç§¿Ë	5000	?	4,423
202001	63079000	6301ÖÁ6307µÄÎ´ÁÐÃûÖÆ³ÉÆ·,°üÀ¨·þ×°²Ã¼ôÑù	120	Àè°ÍÄÛ	10	Ò»°ãÃ³Ò×	8851	Ç§¿Ë	869140	?	475,003
202001	63079000	6301ÖÁ6307µÄÎ´ÁÐÃûÖÆ³ÉÆ·,°üÀ¨·þ×°²Ã¼ôÑù	121	ÖÐ¹ú°ÄÃÅ	10	Ò»°ãÃ³Ò×	48815	Ç§¿Ë	11865540	?	4,904,687
202001	63079000	6301ÖÁ6307µÄÎ´ÁÐÃûÖÆ³ÉÆ·,°üÀ¨·þ×°²Ã¼ôÑù	122	ÂíÀ´Î÷ÑÇ	10	Ò»°ãÃ³Ò×	672779	Ç§¿Ë	34915432	?	38,512,923
202001	63079000	6301ÖÁ6307µÄÎ´ÁÐÃûÖÆ³ÉÆ·,°üÀ¨·þ×°²Ã¼ôÑù	123	Âí¶û´ú·ò	10	Ò»°ãÃ³Ò×	3285	Ç§¿Ë	39260	?	104,974
202001	63079000	6301ÖÁ6307µÄÎ´ÁÐÃûÖÆ³ÉÆ·,°üÀ¨·þ×°²Ã¼ôÑù	124	ÃÉ¹Å	10	Ò»°ãÃ³Ò×	4500	Ç§¿Ë	271428	?	101,178
202001	63079000	6301ÖÁ6307µÄÎ´ÁÐÃûÖÆ³ÉÆ·,°üÀ¨·þ×°²Ã¼ôÑù	125	Äá²´¶ûÁª°îÃñÖ÷¹²ºÍ¹ú	10	Ò»°ãÃ³Ò×	15667	Ç§¿Ë	2985750	?	276,329
202001	63079000	6301ÖÁ6307µÄÎ´ÁÐÃûÖÆ³ÉÆ·,°üÀ¨·þ×°²Ã¼ôÑù	126	°¢Âü	10	Ò»°ãÃ³Ò×	36066	Ç§¿Ë	2354160	?	1,331,138
202001	63079000	6301ÖÁ6307µÄÎ´ÁÐÃûÖÆ³ÉÆ·,°üÀ¨·þ×°²Ã¼ôÑù	127	°Í»ùË¹Ì¹	10	Ò»°ãÃ³Ò×	50291	Ç§¿Ë	11995310	?	1,445,101
202001	63079000	6301ÖÁ6307µÄÎ´ÁÐÃûÖÆ³ÉÆ·,°üÀ¨·þ×°²Ã¼ôÑù	129	·ÆÂÉ±ö	10	Ò»°ãÃ³Ò×	373090	Ç§¿Ë	26330079	?	15,905,208
202001	63079000	6301ÖÁ6307µÄÎ´ÁÐÃûÖÆ³ÉÆ·,°üÀ¨·þ×°²Ã¼ôÑù	130	¿¨Ëþ¶û	10	Ò»°ãÃ³Ò×	26599	Ç§¿Ë	21789380	?	1,450,821
202001	63079000	6301ÖÁ6307µÄÎ´ÁÐÃûÖÆ³ÉÆ·,°üÀ¨·þ×°²Ã¼ôÑù	131	É³ÌØ°¢À­²®	10	Ò»°ãÃ³Ò×	1089498	Ç§¿Ë	121352170	?	31,640,381
202001	63079000	6301ÖÁ6307µÄÎ´ÁÐÃûÖÆ³ÉÆ·,°üÀ¨·þ×°²Ã¼ôÑù	132	ÐÂ¼ÓÆÂ	10	Ò»°ãÃ³Ò×	325644	Ç§¿Ë	87049540	?	24,412,372
202001	63079000	6301ÖÁ6307µÄÎ´ÁÐÃûÖÆ³ÉÆ·,°üÀ¨·þ×°²Ã¼ôÑù	133	º«¹ú	10	Ò»°ãÃ³Ò×	1734475	Ç§¿Ë	608048700	?	79,491,857
202001	63079000	6301ÖÁ6307µÄÎ´ÁÐÃûÖÆ³ÉÆ·,°üÀ¨·þ×°²Ã¼ôÑù	134	Ë¹ÀïÀ¼¿¨	10	Ò»°ãÃ³Ò×	8949	Ç§¿Ë	1708440	?	297,830
202001	63079000	6301ÖÁ6307µÄÎ´ÁÐÃûÖÆ³ÉÆ·,°üÀ¨·þ×°²Ã¼ôÑù	135	ÐðÀûÑÇ	10	Ò»°ãÃ³Ò×	1953	Ç§¿Ë	209100	?	48,966
202001	63079000	6301ÖÁ6307µÄÎ´ÁÐÃûÖÆ³ÉÆ·,°üÀ¨·þ×°²Ã¼ôÑù	136	Ì©¹ú	10	Ò»°ãÃ³Ò×	411606	Ç§¿Ë	80470940	?	14,689,707
202001	63079000	6301ÖÁ6307µÄÎ´ÁÐÃûÖÆ³ÉÆ·,°üÀ¨·þ×°²Ã¼ôÑù	137	ÍÁ¶úÆä	10	Ò»°ãÃ³Ò×	103769	Ç§¿Ë	24396315	?	7,832,261
202001	63079000	6301ÖÁ6307µÄÎ´ÁÐÃûÖÆ³ÉÆ·,°üÀ¨·þ×°²Ã¼ôÑù	138	°¢ÁªÇõ	10	Ò»°ãÃ³Ò×	293976	Ç§¿Ë	138986295	?	9,700,273
202001	63079000	6301ÖÁ6307µÄÎ´ÁÐÃûÖÆ³ÉÆ·,°üÀ¨·þ×°²Ã¼ôÑù	139	Ò²ÃÅ	10	Ò»°ãÃ³Ò×	49105	Ç§¿Ë	226660	?	2,568,426
202001	63079000	6301ÖÁ6307µÄÎ´ÁÐÃûÖÆ³ÉÆ·,°üÀ¨·þ×°²Ã¼ôÑù	141	Ô½ÄÏ	10	Ò»°ãÃ³Ò×	279341	Ç§¿Ë	113875571	?	16,182,927
202001	63079000	6301ÖÁ6307µÄÎ´ÁÐÃûÖÆ³ÉÆ·,°üÀ¨·þ×°²Ã¼ôÑù	143	ÖÐ¹úÌ¨Íå	10	Ò»°ãÃ³Ò×	345144	Ç§¿Ë	44456815	?	13,917,367
202001	63079000	6301ÖÁ6307µÄÎ´ÁÐÃûÖÆ³ÉÆ·,°üÀ¨·þ×°²Ã¼ôÑù	144	¶«µÛãë	10	Ò»°ãÃ³Ò×	1700	Ç§¿Ë	510000	?	31,759
202001	63079000	6301ÖÁ6307µÄÎ´ÁÐÃûÖÆ³ÉÆ·,°üÀ¨·þ×°²Ã¼ôÑù	145	¹þÈø¿ËË¹Ì¹	10	Ò»°ãÃ³Ò×	2828	Ç§¿Ë	114210	?	232,867
202001	63079000	6301ÖÁ6307µÄÎ´ÁÐÃûÖÆ³ÉÆ·,°üÀ¨·þ×°²Ã¼ôÑù	148	ÍÁ¿âÂüË¹Ì¹	10	Ò»°ãÃ³Ò×	27	Ç§¿Ë	100	?	1,059
202001	63079000	6301ÖÁ6307µÄÎ´ÁÐÃûÖÆ³ÉÆ·,°üÀ¨·þ×°²Ã¼ôÑù	149	ÎÚ×È±ð¿ËË¹Ì¹	10	Ò»°ãÃ³Ò×	30151	Ç§¿Ë	3734310	?	703,243
202001	63079000	6301ÖÁ6307µÄÎ´ÁÐÃûÖÆ³ÉÆ·,°üÀ¨·þ×°²Ã¼ôÑù	201	°¢¶û¼°ÀûÑÇ	10	Ò»°ãÃ³Ò×	32494	Ç§¿Ë	1139750	?	949,418
202001	63079000	6301ÖÁ6307µÄÎ´ÁÐÃûÖÆ³ÉÆ·,°üÀ¨·þ×°²Ã¼ôÑù	202	°²¸çÀ­	10	Ò»°ãÃ³Ò×	2708	Ç§¿Ë	209220	?	88,316
202001	63079000	6301ÖÁ6307µÄÎ´ÁÐÃûÖÆ³ÉÆ·,°üÀ¨·þ×°²Ã¼ôÑù	203	±´Äþ	10	Ò»°ãÃ³Ò×	2931	Ç§¿Ë	25940	?	325,761
202001	63079000	6301ÖÁ6307µÄÎ´ÁÐÃûÖÆ³ÉÆ·,°üÀ¨·þ×°²Ã¼ôÑù	204	²©´ÄÍßÄÉ	10	Ò»°ãÃ³Ò×	929	Ç§¿Ë	63350	?	73,233
202001	63079000	6301ÖÁ6307µÄÎ´ÁÐÃûÖÆ³ÉÆ·,°üÀ¨·þ×°²Ã¼ôÑù	205	²¼Â¡µÏ	11	¹ú¼Ò¼ä¡¢¹ú¼Ê×éÖ¯ÎÞ³¥Ô®ÖúºÍÔùËÍµÄÎï×Ê	3640	Ç§¿Ë	48000	?	151,133
202001	63079000	6301ÖÁ6307µÄÎ´ÁÐÃûÖÆ³ÉÆ·,°üÀ¨·þ×°²Ã¼ôÑù	206	¿¦ÂóÂ¡	10	Ò»°ãÃ³Ò×	4688	Ç§¿Ë	633570	?	188,222
202001	63079000	6301ÖÁ6307µÄÎ´ÁÐÃûÖÆ³ÉÆ·,°üÀ¨·þ×°²Ã¼ôÑù	208	·ðµÃ½Ç	10	Ò»°ãÃ³Ò×	28	Ç§¿Ë	5000	?	3,498
202001	63079000	6301ÖÁ6307µÄÎ´ÁÐÃûÖÆ³ÉÆ·,°üÀ¨·þ×°²Ã¼ôÑù	209	ÖÐ·Ç	10	Ò»°ãÃ³Ò×	27	Ç§¿Ë	100	?	1,066
202001	63079000	6301ÖÁ6307µÄÎ´ÁÐÃûÖÆ³ÉÆ·,°üÀ¨·þ×°²Ã¼ôÑù	212	¿ÆÄ¦ÂÞ	10	Ò»°ãÃ³Ò×	2492	Ç§¿Ë	40000	?	13,250
202001	63079000	6301ÖÁ6307µÄÎ´ÁÐÃûÖÆ³ÉÆ·,°üÀ¨·þ×°²Ã¼ôÑù	213	¸Õ¹û(²¼)	10	Ò»°ãÃ³Ò×	391	Ç§¿Ë	1150	?	4,925
202001	63079000	6301ÖÁ6307µÄÎ´ÁÐÃûÖÆ³ÉÆ·,°üÀ¨·þ×°²Ã¼ôÑù	214	¼ª²¼Ìá	10	Ò»°ãÃ³Ò×	6059	Ç§¿Ë	358480	?	40,598
202001	63079000	6301ÖÁ6307µÄÎ´ÁÐÃûÖÆ³ÉÆ·,°üÀ¨·þ×°²Ã¼ôÑù	215	°£¼°	10	Ò»°ãÃ³Ò×	301879	Ç§¿Ë	9412272	?	19,865,004
202001	63079000	6301ÖÁ6307µÄÎ´ÁÐÃûÖÆ³ÉÆ·,°üÀ¨·þ×°²Ã¼ôÑù	217	°£Èû¶í±ÈÑÇ	10	Ò»°ãÃ³Ò×	6104	Ç§¿Ë	6114490	?	336,065
202001	63079000	6301ÖÁ6307µÄÎ´ÁÐÃûÖÆ³ÉÆ·,°üÀ¨·þ×°²Ã¼ôÑù	218	¼ÓÅî	10	Ò»°ãÃ³Ò×	775	Ç§¿Ë	-	?	56,359
202001	63079000	6301ÖÁ6307µÄÎ´ÁÐÃûÖÆ³ÉÆ·,°üÀ¨·þ×°²Ã¼ôÑù	219	¸Ô±ÈÑÇ	10	Ò»°ãÃ³Ò×	630	Ç§¿Ë	8980	?	22,482
202001	63079000	6301ÖÁ6307µÄÎ´ÁÐÃûÖÆ³ÉÆ·,°üÀ¨·þ×°²Ã¼ôÑù	220	¼ÓÄÉ	10	Ò»°ãÃ³Ò×	31587	Ç§¿Ë	857680	?	1,037,987
202001	63079000	6301ÖÁ6307µÄÎ´ÁÐÃûÖÆ³ÉÆ·,°üÀ¨·þ×°²Ã¼ôÑù	221	¼¸ÄÚÑÇ	10	Ò»°ãÃ³Ò×	3854	Ç§¿Ë	40210	?	113,349
202001	63079000	6301ÖÁ6307µÄÎ´ÁÐÃûÖÆ³ÉÆ·,°üÀ¨·þ×°²Ã¼ôÑù	223	¿ÆÌØµÏÍß	10	Ò»°ãÃ³Ò×	3899	Ç§¿Ë	67600	?	126,659
202001	63079000	6301ÖÁ6307µÄÎ´ÁÐÃûÖÆ³ÉÆ·,°üÀ¨·þ×°²Ã¼ôÑù	224	¿ÏÄáÑÇ	10	Ò»°ãÃ³Ò×	11330	Ç§¿Ë	1131640	?	430,008
202001	63079000	6301ÖÁ6307µÄÎ´ÁÐÃûÖÆ³ÉÆ·,°üÀ¨·þ×°²Ã¼ôÑù	226	Àû±ÈÑÇ	10	Ò»°ãÃ³Ò×	55093	Ç§¿Ë	10037660	?	1,788,020
202001	63079000	6301ÖÁ6307µÄÎ´ÁÐÃûÖÆ³ÉÆ·,°üÀ¨·þ×°²Ã¼ôÑù	227	Âí´ï¼ÓË¹¼Ó	10	Ò»°ãÃ³Ò×	585	Ç§¿Ë	22900	?	72,198
202001	63079000	6301ÖÁ6307µÄÎ´ÁÐÃûÖÆ³ÉÆ·,°üÀ¨·þ×°²Ã¼ôÑù	228	ÂíÀ­Î¬	10	Ò»°ãÃ³Ò×	3207	Ç§¿Ë	8810	?	411,621
202001	63079000	6301ÖÁ6307µÄÎ´ÁÐÃûÖÆ³ÉÆ·,°üÀ¨·þ×°²Ã¼ôÑù	231	Ã«ÀïÇóË¹	10	Ò»°ãÃ³Ò×	1192	Ç§¿Ë	580880	?	32,606
202001	63079000	6301ÖÁ6307µÄÎ´ÁÐÃûÖÆ³ÉÆ·,°üÀ¨·þ×°²Ã¼ôÑù	232	Ä¦Âå¸ç	10	Ò»°ãÃ³Ò×	19967	Ç§¿Ë	7453890	?	1,025,975
202001	63079000	6301ÖÁ6307µÄÎ´ÁÐÃûÖÆ³ÉÆ·,°üÀ¨·þ×°²Ã¼ôÑù	233	ÄªÉ£±È¿Ë	10	Ò»°ãÃ³Ò×	48834	Ç§¿Ë	3137440	?	1,148,052
202001	63079000	6301ÖÁ6307µÄÎ´ÁÐÃûÖÆ³ÉÆ·,°üÀ¨·þ×°²Ã¼ôÑù	233	ÄªÉ£±È¿Ë	11	¹ú¼Ò¼ä¡¢¹ú¼Ê×éÖ¯ÎÞ³¥Ô®ÖúºÍÔùËÍµÄÎï×Ê	668	Ç§¿Ë	1410	?	13,195
202001	63079000	6301ÖÁ6307µÄÎ´ÁÐÃûÖÆ³ÉÆ·,°üÀ¨·þ×°²Ã¼ôÑù	234	ÄÉÃ×±ÈÑÇ	10	Ò»°ãÃ³Ò×	475	Ç§¿Ë	4750	?	11,965
202001	63079000	6301ÖÁ6307µÄÎ´ÁÐÃûÖÆ³ÉÆ·,°üÀ¨·þ×°²Ã¼ôÑù	236	ÄáÈÕÀûÑÇ	10	Ò»°ãÃ³Ò×	158279	Ç§¿Ë	33304490	?	3,818,037
202001	63079000	6301ÖÁ6307µÄÎ´ÁÐÃûÖÆ³ÉÆ·,°üÀ¨·þ×°²Ã¼ôÑù	237	ÁôÄáÍô	10	Ò»°ãÃ³Ò×	1305	Ç§¿Ë	100010	?	69,330
202001	63079000	6301ÖÁ6307µÄÎ´ÁÐÃûÖÆ³ÉÆ·,°üÀ¨·þ×°²Ã¼ôÑù	238	Â¬Íú´ï	10	Ò»°ãÃ³Ò×	625	Ç§¿Ë	6400	?	38,024
202001	63079000	6301ÖÁ6307µÄÎ´ÁÐÃûÖÆ³ÉÆ·,°üÀ¨·þ×°²Ã¼ôÑù	240	ÈûÄÚ¼Ó¶û	10	Ò»°ãÃ³Ò×	2112	Ç§¿Ë	247520	?	167,642
202001	63079000	6301ÖÁ6307µÄÎ´ÁÐÃûÖÆ³ÉÆ·,°üÀ¨·þ×°²Ã¼ôÑù	241	ÈûÉà¶û	10	Ò»°ãÃ³Ò×	453	Ç§¿Ë	150020	?	21,858
202001	63079000	6301ÖÁ6307µÄÎ´ÁÐÃûÖÆ³ÉÆ·,°üÀ¨·þ×°²Ã¼ôÑù	242	ÈûÀ­Àû°º	10	Ò»°ãÃ³Ò×	2235	Ç§¿Ë	4500	?	49,684
202001	63079000	6301ÖÁ6307µÄÎ´ÁÐÃûÖÆ³ÉÆ·,°üÀ¨·þ×°²Ã¼ôÑù	243	Ë÷ÂíÀï	10	Ò»°ãÃ³Ò×	978	Ç§¿Ë	10260	?	70,705
202001	63079000	6301ÖÁ6307µÄÎ´ÁÐÃûÖÆ³ÉÆ·,°üÀ¨·þ×°²Ã¼ôÑù	244	ÄÏ·Ç	10	Ò»°ãÃ³Ò×	414058	Ç§¿Ë	57900418	?	15,538,925
202001	63079000	6301ÖÁ6307µÄÎ´ÁÐÃûÖÆ³ÉÆ·,°üÀ¨·þ×°²Ã¼ôÑù	246	ËÕµ¤	10	Ò»°ãÃ³Ò×	140378	Ç§¿Ë	831540	?	7,239,306
202001	63079000	6301ÖÁ6307µÄÎ´ÁÐÃûÖÆ³ÉÆ·,°üÀ¨·þ×°²Ã¼ôÑù	247	Ì¹É£ÄáÑÇ	10	Ò»°ãÃ³Ò×	74730	Ç§¿Ë	9397420	?	2,119,468
202001	63079000	6301ÖÁ6307µÄÎ´ÁÐÃûÖÆ³ÉÆ·,°üÀ¨·þ×°²Ã¼ôÑù	248	¶à¸ç	10	Ò»°ãÃ³Ò×	843	Ç§¿Ë	1200	?	41,680
202001	63079000	6301ÖÁ6307µÄÎ´ÁÐÃûÖÆ³ÉÆ·,°üÀ¨·þ×°²Ã¼ôÑù	248	¶à¸ç	11	¹ú¼Ò¼ä¡¢¹ú¼Ê×éÖ¯ÎÞ³¥Ô®ÖúºÍÔùËÍµÄÎï×Ê	840	Ç§¿Ë	48000	?	151,133
202001	63079000	6301ÖÁ6307µÄÎ´ÁÐÃûÖÆ³ÉÆ·,°üÀ¨·þ×°²Ã¼ôÑù	249	Í»ÄáË¹	10	Ò»°ãÃ³Ò×	26047	Ç§¿Ë	10125430	?	594,831
202001	63079000	6301ÖÁ6307µÄÎ´ÁÐÃûÖÆ³ÉÆ·,°üÀ¨·þ×°²Ã¼ôÑù	250	ÎÚ¸É´ï	10	Ò»°ãÃ³Ò×	329	Ç§¿Ë	2480	?	8,939
202001	63079000	6301ÖÁ6307µÄÎ´ÁÐÃûÖÆ³ÉÆ·,°üÀ¨·þ×°²Ã¼ôÑù	251	²¼»ùÄÉ·¨Ë÷	10	Ò»°ãÃ³Ò×	14	Ç§¿Ë	-	?	2,254
202001	63079000	6301ÖÁ6307µÄÎ´ÁÐÃûÖÆ³ÉÆ·,°üÀ¨·þ×°²Ã¼ôÑù	252	¸Õ¹û(½ð)	10	Ò»°ãÃ³Ò×	7239	Ç§¿Ë	815020	?	1,183,426
202001	63079000	6301ÖÁ6307µÄÎ´ÁÐÃûÖÆ³ÉÆ·,°üÀ¨·þ×°²Ã¼ôÑù	253	ÔÞ±ÈÑÇ	10	Ò»°ãÃ³Ò×	6625	Ç§¿Ë	1155670	?	328,143
202001	63079000	6301ÖÁ6307µÄÎ´ÁÐÃûÖÆ³ÉÆ·,°üÀ¨·þ×°²Ã¼ôÑù	254	½ò°Í²¼Î¤	10	Ò»°ãÃ³Ò×	1029	Ç§¿Ë	947560	?	423,661
202001	63079000	6301ÖÁ6307µÄÎ´ÁÐÃûÖÆ³ÉÆ·,°üÀ¨·þ×°²Ã¼ôÑù	260	ÄÏËÕµ¤¹²ºÍ¹ú	10	Ò»°ãÃ³Ò×	4	Ç§¿Ë	880	?	985
202001	63079000	6301ÖÁ6307µÄÎ´ÁÐÃûÖÆ³ÉÆ·,°üÀ¨·þ×°²Ã¼ôÑù	301	±ÈÀûÊ±	10	Ò»°ãÃ³Ò×	798009	Ç§¿Ë	49799573	?	33,421,576
202001	63079000	6301ÖÁ6307µÄÎ´ÁÐÃûÖÆ³ÉÆ·,°üÀ¨·þ×°²Ã¼ôÑù	302	µ¤Âó	10	Ò»°ãÃ³Ò×	311871	Ç§¿Ë	11397500	?	14,932,433
202001	63079000	6301ÖÁ6307µÄÎ´ÁÐÃûÖÆ³ÉÆ·,°üÀ¨·þ×°²Ã¼ôÑù	303	Ó¢¹ú	10	Ò»°ãÃ³Ò×	3554969	Ç§¿Ë	177518021	?	147,814,947
202001	63079000	6301ÖÁ6307µÄÎ´ÁÐÃûÖÆ³ÉÆ·,°üÀ¨·þ×°²Ã¼ôÑù	304	µÂ¹ú	10	Ò»°ãÃ³Ò×	3796324	Ç§¿Ë	270268976	?	153,886,057
202001	63079000	6301ÖÁ6307µÄÎ´ÁÐÃûÖÆ³ÉÆ·,°üÀ¨·þ×°²Ã¼ôÑù	305	·¨¹ú	10	Ò»°ãÃ³Ò×	1819766	Ç§¿Ë	147150834	?	72,706,729
202001	63079000	6301ÖÁ6307µÄÎ´ÁÐÃûÖÆ³ÉÆ·,°üÀ¨·þ×°²Ã¼ôÑù	306	°®¶ûÀ¼	10	Ò»°ãÃ³Ò×	128668	Ç§¿Ë	18978100	?	4,469,585
202001	63079000	6301ÖÁ6307µÄÎ´ÁÐÃûÖÆ³ÉÆ·,°üÀ¨·þ×°²Ã¼ôÑù	307	Òâ´óÀû	10	Ò»°ãÃ³Ò×	1059412	Ç§¿Ë	74354232	?	36,878,549
202001	63079000	6301ÖÁ6307µÄÎ´ÁÐÃûÖÆ³ÉÆ·,°üÀ¨·þ×°²Ã¼ôÑù	309	ºÉÀ¼	10	Ò»°ãÃ³Ò×	3036658	Ç§¿Ë	153427942	?	109,501,900
202001	63079000	6301ÖÁ6307µÄÎ´ÁÐÃûÖÆ³ÉÆ·,°üÀ¨·þ×°²Ã¼ôÑù	310	Ï£À°	10	Ò»°ãÃ³Ò×	253544	Ç§¿Ë	18278422	?	8,566,894
202001	63079000	6301ÖÁ6307µÄÎ´ÁÐÃûÖÆ³ÉÆ·,°üÀ¨·þ×°²Ã¼ôÑù	311	ÆÏÌÑÑÀ	10	Ò»°ãÃ³Ò×	74397	Ç§¿Ë	14738030	?	3,732,390
202001	63079000	6301ÖÁ6307µÄÎ´ÁÐÃûÖÆ³ÉÆ·,°üÀ¨·þ×°²Ã¼ôÑù	312	Î÷°àÑÀ	10	Ò»°ãÃ³Ò×	984993	Ç§¿Ë	95764883	?	43,231,057
202001	63079000	6301ÖÁ6307µÄÎ´ÁÐÃûÖÆ³ÉÆ·,°üÀ¨·þ×°²Ã¼ôÑù	313	°¢¶û°ÍÄáÑÇ	10	Ò»°ãÃ³Ò×	15585	Ç§¿Ë	156170	?	135,518
202001	63079000	6301ÖÁ6307µÄÎ´ÁÐÃûÖÆ³ÉÆ·,°üÀ¨·þ×°²Ã¼ôÑù	315	°ÂµØÀû	10	Ò»°ãÃ³Ò×	90133	Ç§¿Ë	4177254	?	4,123,063
202001	63079000	6301ÖÁ6307µÄÎ´ÁÐÃûÖÆ³ÉÆ·,°üÀ¨·þ×°²Ã¼ôÑù	316	±£¼ÓÀûÑÇ	10	Ò»°ãÃ³Ò×	76044	Ç§¿Ë	5231044	?	2,272,871
202001	63079000	6301ÖÁ6307µÄÎ´ÁÐÃûÖÆ³ÉÆ·,°üÀ¨·þ×°²Ã¼ôÑù	318	·ÒÀ¼	10	Ò»°ãÃ³Ò×	251438	Ç§¿Ë	65843480	?	7,250,440
202001	63079000	6301ÖÁ6307µÄÎ´ÁÐÃûÖÆ³ÉÆ·,°üÀ¨·þ×°²Ã¼ôÑù	321	ÐÙÑÀÀû	10	Ò»°ãÃ³Ò×	77717	Ç§¿Ë	11195820	?	2,205,987
202001	63079000	6301ÖÁ6307µÄÎ´ÁÐÃûÖÆ³ÉÆ·,°üÀ¨·þ×°²Ã¼ôÑù	322	±ùµº	10	Ò»°ãÃ³Ò×	266	Ç§¿Ë	48470	?	55,053
202001	63079000	6301ÖÁ6307µÄÎ´ÁÐÃûÖÆ³ÉÆ·,°üÀ¨·þ×°²Ã¼ôÑù	323	ÁÐÖ§¶ØÊ¿µÇ	10	Ò»°ãÃ³Ò×	4533	Ç§¿Ë	190100	?	637,146
202001	63079000	6301ÖÁ6307µÄÎ´ÁÐÃûÖÆ³ÉÆ·,°üÀ¨·þ×°²Ã¼ôÑù	324	Âí¶úËû	10	Ò»°ãÃ³Ò×	39281	Ç§¿Ë	393540	?	2,827,630
202001	63079000	6301ÖÁ6307µÄÎ´ÁÐÃûÖÆ³ÉÆ·,°üÀ¨·þ×°²Ã¼ôÑù	326	Å²Íþ	10	Ò»°ãÃ³Ò×	267770	Ç§¿Ë	11211370	?	9,727,214
202001	63079000	6301ÖÁ6307µÄÎ´ÁÐÃûÖÆ³ÉÆ·,°üÀ¨·þ×°²Ã¼ôÑù	327	²¨À¼	10	Ò»°ãÃ³Ò×	1083389	Ç§¿Ë	79627813	?	40,921,909
202001	63079000	6301ÖÁ6307µÄÎ´ÁÐÃûÖÆ³ÉÆ·,°üÀ¨·þ×°²Ã¼ôÑù	328	ÂÞÂíÄáÑÇ	10	Ò»°ãÃ³Ò×	65887	Ç§¿Ë	11155820	?	1,970,234
202001	63079000	6301ÖÁ6307µÄÎ´ÁÐÃûÖÆ³ÉÆ·,°üÀ¨·þ×°²Ã¼ôÑù	329	Ê¥ÂíÁ¦Åµ	10	Ò»°ãÃ³Ò×	135	Ç§¿Ë	6000	?	28,187
202001	63079000	6301ÖÁ6307µÄÎ´ÁÐÃûÖÆ³ÉÆ·,°üÀ¨·þ×°²Ã¼ôÑù	330	Èðµä	10	Ò»°ãÃ³Ò×	673404	Ç§¿Ë	24997630	?	25,411,131
202001	63079000	6301ÖÁ6307µÄÎ´ÁÐÃûÖÆ³ÉÆ·,°üÀ¨·þ×°²Ã¼ôÑù	331	ÈðÊ¿	10	Ò»°ãÃ³Ò×	208364	Ç§¿Ë	18950690	?	9,900,072
202001	63079000	6301ÖÁ6307µÄÎ´ÁÐÃûÖÆ³ÉÆ·,°üÀ¨·þ×°²Ã¼ôÑù	334	°®É³ÄáÑÇ	10	Ò»°ãÃ³Ò×	23884	Ç§¿Ë	1520490	?	1,160,425
202001	63079000	6301ÖÁ6307µÄÎ´ÁÐÃûÖÆ³ÉÆ·,°üÀ¨·þ×°²Ã¼ôÑù	335	À­ÍÑÎ¬ÑÇ	10	Ò»°ãÃ³Ò×	21840	Ç§¿Ë	261880	?	685,341
202001	63079000	6301ÖÁ6307µÄÎ´ÁÐÃûÖÆ³ÉÆ·,°üÀ¨·þ×°²Ã¼ôÑù	336	Á¢ÌÕÍð	10	Ò»°ãÃ³Ò×	125670	Ç§¿Ë	3616580	?	3,145,115
202001	63079000	6301ÖÁ6307µÄÎ´ÁÐÃûÖÆ³ÉÆ·,°üÀ¨·þ×°²Ã¼ôÑù	337	¸ñÂ³¼ªÑÇ	10	Ò»°ãÃ³Ò×	34084	Ç§¿Ë	375040	?	765,370
202001	63079000	6301ÖÁ6307µÄÎ´ÁÐÃûÖÆ³ÉÆ·,°üÀ¨·þ×°²Ã¼ôÑù	338	ÑÇÃÀÄáÑÇ	10	Ò»°ãÃ³Ò×	12202	Ç§¿Ë	2281570	?	176,830
202001	63079000	6301ÖÁ6307µÄÎ´ÁÐÃûÖÆ³ÉÆ·,°üÀ¨·þ×°²Ã¼ôÑù	339	°¢Èû°Ý½®	10	Ò»°ãÃ³Ò×	2608	Ç§¿Ë	31890	?	140,432
202001	63079000	6301ÖÁ6307µÄÎ´ÁÐÃûÖÆ³ÉÆ·,°üÀ¨·þ×°²Ã¼ôÑù	340	°×¶íÂÞË¹	10	Ò»°ãÃ³Ò×	1563	Ç§¿Ë	178910	?	119,500
202001	63079000	6301ÖÁ6307µÄÎ´ÁÐÃûÖÆ³ÉÆ·,°üÀ¨·þ×°²Ã¼ôÑù	343	Ä¦¶û¶àÍß	10	Ò»°ãÃ³Ò×	93	Ç§¿Ë	21240	?	3,907
202001	63079000	6301ÖÁ6307µÄÎ´ÁÐÃûÖÆ³ÉÆ·,°üÀ¨·þ×°²Ã¼ôÑù	344	¶íÂÞË¹Áª°î	10	Ò»°ãÃ³Ò×	618381	Ç§¿Ë	113317585	?	22,648,105
202001	63079000	6301ÖÁ6307µÄÎ´ÁÐÃûÖÆ³ÉÆ·,°üÀ¨·þ×°²Ã¼ôÑù	347	ÎÚ¿ËÀ¼	10	Ò»°ãÃ³Ò×	108989	Ç§¿Ë	24822566	?	3,091,275
202001	63079000	6301ÖÁ6307µÄÎ´ÁÐÃûÖÆ³ÉÆ·,°üÀ¨·þ×°²Ã¼ôÑù	350	Ë¹ÂåÎÄÄáÑÇ	10	Ò»°ãÃ³Ò×	113413	Ç§¿Ë	6347480	?	4,633,075
202001	63079000	6301ÖÁ6307µÄÎ´ÁÐÃûÖÆ³ÉÆ·,°üÀ¨·þ×°²Ã¼ôÑù	351	¿ËÂÞµØÑÇ	10	Ò»°ãÃ³Ò×	39780	Ç§¿Ë	6850960	?	1,177,915
202001	63079000	6301ÖÁ6307µÄÎ´ÁÐÃûÖÆ³ÉÆ·,°üÀ¨·þ×°²Ã¼ôÑù	352	½Ý¿Ë	10	Ò»°ãÃ³Ò×	160720	Ç§¿Ë	10330700	?	8,288,859
202001	63079000	6301ÖÁ6307µÄÎ´ÁÐÃûÖÆ³ÉÆ·,°üÀ¨·þ×°²Ã¼ôÑù	353	Ë¹Âå·¥¿Ë	10	Ò»°ãÃ³Ò×	47282	Ç§¿Ë	16104050	?	2,131,265
202001	63079000	6301ÖÁ6307µÄÎ´ÁÐÃûÖÆ³ÉÆ·,°üÀ¨·þ×°²Ã¼ôÑù	354	±±ÂíÆä¶Ù¹²ºÍ¹ú	10	Ò»°ãÃ³Ò×	9519	Ç§¿Ë	482960	?	531,939
202001	63079000	6301ÖÁ6307µÄÎ´ÁÐÃûÖÆ³ÉÆ·,°üÀ¨·þ×°²Ã¼ôÑù	355	²¨ºÚ	10	Ò»°ãÃ³Ò×	263	Ç§¿Ë	10800	?	19,993
202001	63079000	6301ÖÁ6307µÄÎ´ÁÐÃûÖÆ³ÉÆ·,°üÀ¨·þ×°²Ã¼ôÑù	358	Èû¶ûÎ¬ÑÇ	10	Ò»°ãÃ³Ò×	6291	Ç§¿Ë	934460	?	390,232
202001	63079000	6301ÖÁ6307µÄÎ´ÁÐÃûÖÆ³ÉÆ·,°üÀ¨·þ×°²Ã¼ôÑù	359	ºÚÉ½	10	Ò»°ãÃ³Ò×	840	Ç§¿Ë	150000	?	35,684
202001	63079000	6301ÖÁ6307µÄÎ´ÁÐÃûÖÆ³ÉÆ·,°üÀ¨·þ×°²Ã¼ôÑù	402	°¢¸ùÍ¢	10	Ò»°ãÃ³Ò×	88796	Ç§¿Ë	15394420	?	3,095,750
202001	63079000	6301ÖÁ6307µÄÎ´ÁÐÃûÖÆ³ÉÆ·,°üÀ¨·þ×°²Ã¼ôÑù	403	°¢Â³°Í	10	Ò»°ãÃ³Ò×	119	Ç§¿Ë	15210	?	8,423
202001	63079000	6301ÖÁ6307µÄÎ´ÁÐÃûÖÆ³ÉÆ·,°üÀ¨·þ×°²Ã¼ôÑù	404	°Í¹þÂí	10	Ò»°ãÃ³Ò×	27	Ç§¿Ë	100	?	1,056
202001	63079000	6301ÖÁ6307µÄÎ´ÁÐÃûÖÆ³ÉÆ·,°üÀ¨·þ×°²Ã¼ôÑù	405	°Í°Í¶àË¹	10	Ò»°ãÃ³Ò×	862	Ç§¿Ë	50180	?	21,122
202001	63079000	6301ÖÁ6307µÄÎ´ÁÐÃûÖÆ³ÉÆ·,°üÀ¨·þ×°²Ã¼ôÑù	408	¶àÃñ×å²£ÀûÎ¬ÑÇ¹ú	10	Ò»°ãÃ³Ò×	6202	Ç§¿Ë	2221460	?	192,839
202001	63079000	6301ÖÁ6307µÄÎ´ÁÐÃûÖÆ³ÉÆ·,°üÀ¨·þ×°²Ã¼ôÑù	410	°ÍÎ÷	10	Ò»°ãÃ³Ò×	675833	Ç§¿Ë	64668330	?	19,556,181
202001	63079000	6301ÖÁ6307µÄÎ´ÁÐÃûÖÆ³ÉÆ·,°üÀ¨·þ×°²Ã¼ôÑù	412	ÖÇÀû	10	Ò»°ãÃ³Ò×	622276	Ç§¿Ë	33305908	?	19,768,301
202001	63079000	6301ÖÁ6307µÄÎ´ÁÐÃûÖÆ³ÉÆ·,°üÀ¨·þ×°²Ã¼ôÑù	413	¸çÂ×±ÈÑÇ	10	Ò»°ãÃ³Ò×	251455	Ç§¿Ë	51846860	?	7,746,211
202001	63079000	6301ÖÁ6307µÄÎ´ÁÐÃûÖÆ³ÉÆ·,°üÀ¨·þ×°²Ã¼ôÑù	415	¸çË¹´ïÀè¼Ó	10	Ò»°ãÃ³Ò×	63418	Ç§¿Ë	35778020	?	2,115,670
202001	63079000	6301ÖÁ6307µÄÎ´ÁÐÃûÖÆ³ÉÆ·,°üÀ¨·þ×°²Ã¼ôÑù	416	¹Å°Í	10	Ò»°ãÃ³Ò×	3206	Ç§¿Ë	293410	?	151,609
202001	63079000	6301ÖÁ6307µÄÎ´ÁÐÃûÖÆ³ÉÆ·,°üÀ¨·þ×°²Ã¼ôÑù	418	¶àÃ×Äá¼Ó¹²ºÍ¹ú	10	Ò»°ãÃ³Ò×	35860	Ç§¿Ë	22625650	?	1,033,425
202001	63079000	6301ÖÁ6307µÄÎ´ÁÐÃûÖÆ³ÉÆ·,°üÀ¨·þ×°²Ã¼ôÑù	419	¶ò¹Ï¶à¶û	10	Ò»°ãÃ³Ò×	33953	Ç§¿Ë	11235380	?	1,313,034
202001	63079000	6301ÖÁ6307µÄÎ´ÁÐÃûÖÆ³ÉÆ·,°üÀ¨·þ×°²Ã¼ôÑù	421	¸ñÁÖÄÉ´ï	11	¹ú¼Ò¼ä¡¢¹ú¼Ê×éÖ¯ÎÞ³¥Ô®ÖúºÍÔùËÍµÄÎï×Ê	1	Ç§¿Ë	60	?	1,430
202001	63079000	6301ÖÁ6307µÄÎ´ÁÐÃûÖÆ³ÉÆ·,°üÀ¨·þ×°²Ã¼ôÑù	422	¹ÏµÂÂÞÆÕ	10	Ò»°ãÃ³Ò×	1	Ç§¿Ë	60	?	21
202001	63079000	6301ÖÁ6307µÄÎ´ÁÐÃûÖÆ³ÉÆ·,°üÀ¨·þ×°²Ã¼ôÑù	423	Î£µØÂíÀ­	10	Ò»°ãÃ³Ò×	22793	Ç§¿Ë	2650230	?	863,316
202001	63079000	6301ÖÁ6307µÄÎ´ÁÐÃûÖÆ³ÉÆ·,°üÀ¨·þ×°²Ã¼ôÑù	424	¹çÑÇÄÇ	10	Ò»°ãÃ³Ò×	192	Ç§¿Ë	4400	?	11,653
202001	63079000	6301ÖÁ6307µÄÎ´ÁÐÃûÖÆ³ÉÆ·,°üÀ¨·þ×°²Ã¼ôÑù	426	ºé¶¼À­Ë¹	10	Ò»°ãÃ³Ò×	3516	Ç§¿Ë	137150	?	122,451
202001	63079000	6301ÖÁ6307µÄÎ´ÁÐÃûÖÆ³ÉÆ·,°üÀ¨·þ×°²Ã¼ôÑù	427	ÑÀÂò¼Ó	10	Ò»°ãÃ³Ò×	1242	Ç§¿Ë	44320	?	70,086
202001	63079000	6301ÖÁ6307µÄÎ´ÁÐÃûÖÆ³ÉÆ·,°üÀ¨·þ×°²Ã¼ôÑù	427	ÑÀÂò¼Ó	11	¹ú¼Ò¼ä¡¢¹ú¼Ê×éÖ¯ÎÞ³¥Ô®ÖúºÍÔùËÍµÄÎï×Ê	3	Ç§¿Ë	300	?	600
202001	63079000	6301ÖÁ6307µÄÎ´ÁÐÃûÖÆ³ÉÆ·,°üÀ¨·þ×°²Ã¼ôÑù	428	ÂíÌáÄá¿Ë	10	Ò»°ãÃ³Ò×	65	Ç§¿Ë	10240	?	1,916
202001	63079000	6301ÖÁ6307µÄÎ´ÁÐÃûÖÆ³ÉÆ·,°üÀ¨·þ×°²Ã¼ôÑù	429	Ä«Î÷¸ç	10	Ò»°ãÃ³Ò×	815866	Ç§¿Ë	81266718	?	26,946,030
202001	63079000	6301ÖÁ6307µÄÎ´ÁÐÃûÖÆ³ÉÆ·,°üÀ¨·þ×°²Ã¼ôÑù	431	Äá¼ÓÀ­¹Ï	10	Ò»°ãÃ³Ò×	7082	Ç§¿Ë	2415120	?	157,510
202001	63079000	6301ÖÁ6307µÄÎ´ÁÐÃûÖÆ³ÉÆ·,°üÀ¨·þ×°²Ã¼ôÑù	432	°ÍÄÃÂí	10	Ò»°ãÃ³Ò×	29984	Ç§¿Ë	3059288	?	1,589,765
202001	63079000	6301ÖÁ6307µÄÎ´ÁÐÃûÖÆ³ÉÆ·,°üÀ¨·þ×°²Ã¼ôÑù	433	°ÍÀ­¹ç	10	Ò»°ãÃ³Ò×	4251	Ç§¿Ë	963630	?	101,119
202001	63079000	6301ÖÁ6307µÄÎ´ÁÐÃûÖÆ³ÉÆ·,°üÀ¨·þ×°²Ã¼ôÑù	434	ÃØÂ³	10	Ò»°ãÃ³Ò×	125602	Ç§¿Ë	34875824	?	3,285,152
202001	63079000	6301ÖÁ6307µÄÎ´ÁÐÃûÖÆ³ÉÆ·,°üÀ¨·þ×°²Ã¼ôÑù	435	²¨¶àÀè¸÷	10	Ò»°ãÃ³Ò×	14974	Ç§¿Ë	1459280	?	343,536
202001	63079000	6301ÖÁ6307µÄÎ´ÁÐÃûÖÆ³ÉÆ·,°üÀ¨·þ×°²Ã¼ôÑù	440	Èø¶ûÍß¶à	10	Ò»°ãÃ³Ò×	29440	Ç§¿Ë	8948100	?	1,037,020
202001	63079000	6301ÖÁ6307µÄÎ´ÁÐÃûÖÆ³ÉÆ·,°üÀ¨·þ×°²Ã¼ôÑù	441	ËÕÀïÄÏ	10	Ò»°ãÃ³Ò×	212	Ç§¿Ë	14042	?	9,938
202001	63079000	6301ÖÁ6307µÄÎ´ÁÐÃûÖÆ³ÉÆ·,°üÀ¨·þ×°²Ã¼ôÑù	442	ÌØÁ¢Äá´ïºÍ¶à°Í¸ç	10	Ò»°ãÃ³Ò×	6706	Ç§¿Ë	599560	?	325,471
202001	63079000	6301ÖÁ6307µÄÎ´ÁÐÃûÖÆ³ÉÆ·,°üÀ¨·þ×°²Ã¼ôÑù	444	ÎÚÀ­¹ç	10	Ò»°ãÃ³Ò×	54183	Ç§¿Ë	7724800	?	1,300,795
202001	63079000	6301ÖÁ6307µÄÎ´ÁÐÃûÖÆ³ÉÆ·,°üÀ¨·þ×°²Ã¼ôÑù	445	Î¯ÄÚÈðÀ­	10	Ò»°ãÃ³Ò×	4885	Ç§¿Ë	175650	?	212,444
202001	63079000	6301ÖÁ6307µÄÎ´ÁÐÃûÖÆ³ÉÆ·,°üÀ¨·þ×°²Ã¼ôÑù	501	¼ÓÄÃ´ó	10	Ò»°ãÃ³Ò×	2629808	Ç§¿Ë	129404121	?	93,439,801
202001	63079000	6301ÖÁ6307µÄÎ´ÁÐÃûÖÆ³ÉÆ·,°üÀ¨·þ×°²Ã¼ôÑù	502	ÃÀ¹ú	10	Ò»°ãÃ³Ò×	29949853	Ç§¿Ë	2338810812	?	1,224,690,066
202001	63079000	6301ÖÁ6307µÄÎ´ÁÐÃûÖÆ³ÉÆ·,°üÀ¨·þ×°²Ã¼ôÑù	504	°ÙÄ½´ó	10	Ò»°ãÃ³Ò×	16	Ç§¿Ë	4040	?	3,777
202001	63079000	6301ÖÁ6307µÄÎ´ÁÐÃûÖÆ³ÉÆ·,°üÀ¨·þ×°²Ã¼ôÑù	601	°Ä´óÀûÑÇ	10	Ò»°ãÃ³Ò×	2367160	Ç§¿Ë	135215890	?	80,897,218
202001	63079000	6301ÖÁ6307µÄÎ´ÁÐÃûÖÆ³ÉÆ·,°üÀ¨·þ×°²Ã¼ôÑù	603	ì³¼Ã	10	Ò»°ãÃ³Ò×	239	Ç§¿Ë	48220	?	41,094
202001	63079000	6301ÖÁ6307µÄÎ´ÁÐÃûÖÆ³ÉÆ·,°üÀ¨·þ×°²Ã¼ôÑù	607	ÐÂ¿¦Àï¶àÄáÑÇ	10	Ò»°ãÃ³Ò×	1588	Ç§¿Ë	94600	?	107,027
202001	63079000	6301ÖÁ6307µÄÎ´ÁÐÃûÖÆ³ÉÆ·,°üÀ¨·þ×°²Ã¼ôÑù	608	ÍßÅ¬°¢Í¼	10	Ò»°ãÃ³Ò×	102	Ç§¿Ë	6800	?	3,140
202001	63079000	6301ÖÁ6307µÄÎ´ÁÐÃûÖÆ³ÉÆ·,°üÀ¨·þ×°²Ã¼ôÑù	609	ÐÂÎ÷À¼	10	Ò»°ãÃ³Ò×	273573	Ç§¿Ë	17728530	?	9,342,202
202001	63079000	6301ÖÁ6307µÄÎ´ÁÐÃûÖÆ³ÉÆ·,°üÀ¨·þ×°²Ã¼ôÑù	611	°Í²¼ÑÇÐÂ¼¸ÄÚÑÇ	10	Ò»°ãÃ³Ò×	2591	Ç§¿Ë	478150	?	148,008
202001	63079000	6301ÖÁ6307µÄÎ´ÁÐÃûÖÆ³ÉÆ·,°üÀ¨·þ×°²Ã¼ôÑù	613	ËùÂÞÃÅÈºµº	10	Ò»°ãÃ³Ò×	48	Ç§¿Ë	320	?	2,754
202001	63079000	6301ÖÁ6307µÄÎ´ÁÐÃûÖÆ³ÉÆ·,°üÀ¨·þ×°²Ã¼ôÑù	623	·¨Êô²¨ÀûÄáÎ÷ÑÇ	10	Ò»°ãÃ³Ò×	119	Ç§¿Ë	8100	?	12,529
202001	63079000	6301ÖÁ6307µÄÎ´ÁÐÃûÖÆ³ÉÆ·,°üÀ¨·þ×°²Ã¼ôÑù	699	´óÑóÖÞÆäËû¹ú¼Ò(µØÇø)	10	Ò»°ãÃ³Ò×	1944	Ç§¿Ë	1960	?	318,086
202002	63079000	6301ÖÁ6307µÄÎ´ÁÐÃûÖÆ³ÉÆ·,°üÀ¨·þ×°²Ã¼ôÑù	101	°¢¸»º¹	10	Ò»°ãÃ³Ò×	95	Ç§¿Ë	900	?	1,239
202002	63079000	6301ÖÁ6307µÄÎ´ÁÐÃûÖÆ³ÉÆ·,°üÀ¨·þ×°²Ã¼ôÑù	102	°ÍÁÖ	10	Ò»°ãÃ³Ò×	79	Ç§¿Ë	500100	?	9,245
202002	63079000	6301ÖÁ6307µÄÎ´ÁÐÃûÖÆ³ÉÆ·,°üÀ¨·þ×°²Ã¼ôÑù	103	ÃÏ¼ÓÀ­¹ú	10	Ò»°ãÃ³Ò×	39998	Ç§¿Ë	2466640	?	1,625,515
202002	63079000	6301ÖÁ6307µÄÎ´ÁÐÃûÖÆ³ÉÆ·,°üÀ¨·þ×°²Ã¼ôÑù	105	ÎÄÀ³	10	Ò»°ãÃ³Ò×	3077	Ç§¿Ë	53200	?	103,431
202002	63079000	6301ÖÁ6307µÄÎ´ÁÐÃûÖÆ³ÉÆ·,°üÀ¨·þ×°²Ã¼ôÑù	106	Ãåµé	10	Ò»°ãÃ³Ò×	15574	Ç§¿Ë	5881930	?	447,371
202002	63079000	6301ÖÁ6307µÄÎ´ÁÐÃûÖÆ³ÉÆ·,°üÀ¨·þ×°²Ã¼ôÑù	107	¼íÆÒÕ¯	10	Ò»°ãÃ³Ò×	10090	Ç§¿Ë	1732280	?	836,211
202002	63079000	6301ÖÁ6307µÄÎ´ÁÐÃûÖÆ³ÉÆ·,°üÀ¨·þ×°²Ã¼ôÑù	108	ÈûÆÖÂ·Ë¹	10	Ò»°ãÃ³Ò×	3385	Ç§¿Ë	366150	?	137,278
202002	63079000	6301ÖÁ6307µÄÎ´ÁÐÃûÖÆ³ÉÆ·,°üÀ¨·þ×°²Ã¼ôÑù	110	ÖÐ¹úÏã¸Û	10	Ò»°ãÃ³Ò×	234814	Ç§¿Ë	23623460	?	22,581,578
202002	63079000	6301ÖÁ6307µÄÎ´ÁÐÃûÖÆ³ÉÆ·,°üÀ¨·þ×°²Ã¼ôÑù	111	Ó¡¶È	10	Ò»°ãÃ³Ò×	171914	Ç§¿Ë	14665770	?	7,089,554
202002	63079000	6301ÖÁ6307µÄÎ´ÁÐÃûÖÆ³ÉÆ·,°üÀ¨·þ×°²Ã¼ôÑù	112	Ó¡¶ÈÄáÎ÷ÑÇ	10	Ò»°ãÃ³Ò×	32565	Ç§¿Ë	5557900	?	1,832,495
202002	63079000	6301ÖÁ6307µÄÎ´ÁÐÃûÖÆ³ÉÆ·,°üÀ¨·þ×°²Ã¼ôÑù	113	ÒÁÀÊ	10	Ò»°ãÃ³Ò×	2834	Ç§¿Ë	33050	?	55,636
202002	63079000	6301ÖÁ6307µÄÎ´ÁÐÃûÖÆ³ÉÆ·,°üÀ¨·þ×°²Ã¼ôÑù	114	ÒÁÀ­¿Ë	10	Ò»°ãÃ³Ò×	31358	Ç§¿Ë	1020270	?	1,183,590
202002	63079000	6301ÖÁ6307µÄÎ´ÁÐÃûÖÆ³ÉÆ·,°üÀ¨·þ×°²Ã¼ôÑù	115	ÒÔÉ«ÁÐ	10	Ò»°ãÃ³Ò×	33247	Ç§¿Ë	9479360	?	1,344,808
202002	63079000	6301ÖÁ6307µÄÎ´ÁÐÃûÖÆ³ÉÆ·,°üÀ¨·þ×°²Ã¼ôÑù	116	ÈÕ±¾	10	Ò»°ãÃ³Ò×	1513066	Ç§¿Ë	239692428	?	72,972,025
202002	63079000	6301ÖÁ6307µÄÎ´ÁÐÃûÖÆ³ÉÆ·,°üÀ¨·þ×°²Ã¼ôÑù	117	Ô¼µ©	10	Ò»°ãÃ³Ò×	653	Ç§¿Ë	5070	?	70,511
202002	63079000	6301ÖÁ6307µÄÎ´ÁÐÃûÖÆ³ÉÆ·,°üÀ¨·þ×°²Ã¼ôÑù	118	¿ÆÍþÌØ	10	Ò»°ãÃ³Ò×	9664	Ç§¿Ë	647590	?	338,175
202002	63079000	6301ÖÁ6307µÄÎ´ÁÐÃûÖÆ³ÉÆ·,°üÀ¨·þ×°²Ã¼ôÑù	120	Àè°ÍÄÛ	11	¹ú¼Ò¼ä¡¢¹ú¼Ê×éÖ¯ÎÞ³¥Ô®ÖúºÍÔùËÍµÄÎï×Ê	2	Ç§¿Ë	80	?	535
202002	63079000	6301ÖÁ6307µÄÎ´ÁÐÃûÖÆ³ÉÆ·,°üÀ¨·þ×°²Ã¼ôÑù	121	ÖÐ¹ú°ÄÃÅ	10	Ò»°ãÃ³Ò×	23005	Ç§¿Ë	3969993	?	24,006,576
202002	63079000	6301ÖÁ6307µÄÎ´ÁÐÃûÖÆ³ÉÆ·,°üÀ¨·þ×°²Ã¼ôÑù	122	ÂíÀ´Î÷ÑÇ	10	Ò»°ãÃ³Ò×	107819	Ç§¿Ë	14816248	?	5,479,902
202002	63079000	6301ÖÁ6307µÄÎ´ÁÐÃûÖÆ³ÉÆ·,°üÀ¨·þ×°²Ã¼ôÑù	123	Âí¶û´ú·ò	10	Ò»°ãÃ³Ò×	12	Ç§¿Ë	20	?	2,065
202002	63079000	6301ÖÁ6307µÄÎ´ÁÐÃûÖÆ³ÉÆ·,°üÀ¨·þ×°²Ã¼ôÑù	124	ÃÉ¹Å	10	Ò»°ãÃ³Ò×	4464	Ç§¿Ë	50000	?	32,584
202002	63079000	6301ÖÁ6307µÄÎ´ÁÐÃûÖÆ³ÉÆ·,°üÀ¨·þ×°²Ã¼ôÑù	125	Äá²´¶ûÁª°îÃñÖ÷¹²ºÍ¹ú	10	Ò»°ãÃ³Ò×	890	Ç§¿Ë	-	?	5,038
202002	63079000	6301ÖÁ6307µÄÎ´ÁÐÃûÖÆ³ÉÆ·,°üÀ¨·þ×°²Ã¼ôÑù	126	°¢Âü	10	Ò»°ãÃ³Ò×	2949	Ç§¿Ë	28000	?	71,268
202002	63079000	6301ÖÁ6307µÄÎ´ÁÐÃûÖÆ³ÉÆ·,°üÀ¨·þ×°²Ã¼ôÑù	127	°Í»ùË¹Ì¹	10	Ò»°ãÃ³Ò×	21610	Ç§¿Ë	3158160	?	649,356
202002	63079000	6301ÖÁ6307µÄÎ´ÁÐÃûÖÆ³ÉÆ·,°üÀ¨·þ×°²Ã¼ôÑù	129	·ÆÂÉ±ö	10	Ò»°ãÃ³Ò×	89490	Ç§¿Ë	7270460	?	2,829,023
202002	63079000	6301ÖÁ6307µÄÎ´ÁÐÃûÖÆ³ÉÆ·,°üÀ¨·þ×°²Ã¼ôÑù	130	¿¨Ëþ¶û	10	Ò»°ãÃ³Ò×	7534	Ç§¿Ë	2875890	?	285,756
202002	63079000	6301ÖÁ6307µÄÎ´ÁÐÃûÖÆ³ÉÆ·,°üÀ¨·þ×°²Ã¼ôÑù	131	É³ÌØ°¢À­²®	10	Ò»°ãÃ³Ò×	209173	Ç§¿Ë	28828860	?	5,391,364
202002	63079000	6301ÖÁ6307µÄÎ´ÁÐÃûÖÆ³ÉÆ·,°üÀ¨·þ×°²Ã¼ôÑù	132	ÐÂ¼ÓÆÂ	10	Ò»°ãÃ³Ò×	31595	Ç§¿Ë	2177940	?	3,425,948
202002	63079000	6301ÖÁ6307µÄÎ´ÁÐÃûÖÆ³ÉÆ·,°üÀ¨·þ×°²Ã¼ôÑù	133	º«¹ú	10	Ò»°ãÃ³Ò×	192989	Ç§¿Ë	226439480	?	10,189,722
202002	63079000	6301ÖÁ6307µÄÎ´ÁÐÃûÖÆ³ÉÆ·,°üÀ¨·þ×°²Ã¼ôÑù	133	º«¹ú	12	ÆäËû¾èÔùÎï×Ê	894	Ç§¿Ë	262700	?	165,723
202002	63079000	6301ÖÁ6307µÄÎ´ÁÐÃûÖÆ³ÉÆ·,°üÀ¨·þ×°²Ã¼ôÑù	134	Ë¹ÀïÀ¼¿¨	10	Ò»°ãÃ³Ò×	408	Ç§¿Ë	8880	?	19,141
202002	63079000	6301ÖÁ6307µÄÎ´ÁÐÃûÖÆ³ÉÆ·,°üÀ¨·þ×°²Ã¼ôÑù	136	Ì©¹ú	10	Ò»°ãÃ³Ò×	88870	Ç§¿Ë	56001530	?	2,909,101
202002	63079000	6301ÖÁ6307µÄÎ´ÁÐÃûÖÆ³ÉÆ·,°üÀ¨·þ×°²Ã¼ôÑù	137	ÍÁ¶úÆä	10	Ò»°ãÃ³Ò×	34292	Ç§¿Ë	1780580	?	938,812
202002	63079000	6301ÖÁ6307µÄÎ´ÁÐÃûÖÆ³ÉÆ·,°üÀ¨·þ×°²Ã¼ôÑù	138	°¢ÁªÇõ	10	Ò»°ãÃ³Ò×	57676	Ç§¿Ë	60701640	?	2,375,203
202002	63079000	6301ÖÁ6307µÄÎ´ÁÐÃûÖÆ³ÉÆ·,°üÀ¨·þ×°²Ã¼ôÑù	139	Ò²ÃÅ	10	Ò»°ãÃ³Ò×	1688	Ç§¿Ë	-	?	39,771
202002	63079000	6301ÖÁ6307µÄÎ´ÁÐÃûÖÆ³ÉÆ·,°üÀ¨·þ×°²Ã¼ôÑù	141	Ô½ÄÏ	10	Ò»°ãÃ³Ò×	331476	Ç§¿Ë	35714450	?	18,731,755
202002	63079000	6301ÖÁ6307µÄÎ´ÁÐÃûÖÆ³ÉÆ·,°üÀ¨·þ×°²Ã¼ôÑù	143	ÖÐ¹úÌ¨Íå	10	Ò»°ãÃ³Ò×	80667	Ç§¿Ë	34683705	?	2,591,926
202002	63079000	6301ÖÁ6307µÄÎ´ÁÐÃûÖÆ³ÉÆ·,°üÀ¨·þ×°²Ã¼ôÑù	145	¹þÈø¿ËË¹Ì¹	10	Ò»°ãÃ³Ò×	2392	Ç§¿Ë	774250	?	63,264
202002	63079000	6301ÖÁ6307µÄÎ´ÁÐÃûÖÆ³ÉÆ·,°üÀ¨·þ×°²Ã¼ôÑù	149	ÎÚ×È±ð¿ËË¹Ì¹	10	Ò»°ãÃ³Ò×	4968	Ç§¿Ë	2654880	?	294,592
202002	63079000	6301ÖÁ6307µÄÎ´ÁÐÃûÖÆ³ÉÆ·,°üÀ¨·þ×°²Ã¼ôÑù	201	°¢¶û¼°ÀûÑÇ	10	Ò»°ãÃ³Ò×	67	Ç§¿Ë	3020	?	4,706
202002	63079000	6301ÖÁ6307µÄÎ´ÁÐÃûÖÆ³ÉÆ·,°üÀ¨·þ×°²Ã¼ôÑù	202	°²¸çÀ­	10	Ò»°ãÃ³Ò×	2252	Ç§¿Ë	7400	?	62,213
202002	63079000	6301ÖÁ6307µÄÎ´ÁÐÃûÖÆ³ÉÆ·,°üÀ¨·þ×°²Ã¼ôÑù	203	±´Äþ	10	Ò»°ãÃ³Ò×	100	Ç§¿Ë	10000	?	14,024
202002	63079000	6301ÖÁ6307µÄÎ´ÁÐÃûÖÆ³ÉÆ·,°üÀ¨·þ×°²Ã¼ôÑù	206	¿¦ÂóÂ¡	10	Ò»°ãÃ³Ò×	390	Ç§¿Ë	0	?	8,425
202002	63079000	6301ÖÁ6307µÄÎ´ÁÐÃûÖÆ³ÉÆ·,°üÀ¨·þ×°²Ã¼ôÑù	208	·ðµÃ½Ç	10	Ò»°ãÃ³Ò×	26	Ç§¿Ë	9960	?	1,029
202002	63079000	6301ÖÁ6307µÄÎ´ÁÐÃûÖÆ³ÉÆ·,°üÀ¨·þ×°²Ã¼ôÑù	213	¸Õ¹û(²¼)	11	¹ú¼Ò¼ä¡¢¹ú¼Ê×éÖ¯ÎÞ³¥Ô®ÖúºÍÔùËÍµÄÎï×Ê	280	Ç§¿Ë	8120	?	98,000
202002	63079000	6301ÖÁ6307µÄÎ´ÁÐÃûÖÆ³ÉÆ·,°üÀ¨·þ×°²Ã¼ôÑù	215	°£¼°	10	Ò»°ãÃ³Ò×	333702	Ç§¿Ë	3814180	?	19,461,744
202002	63079000	6301ÖÁ6307µÄÎ´ÁÐÃûÖÆ³ÉÆ·,°üÀ¨·þ×°²Ã¼ôÑù	217	°£Èû¶í±ÈÑÇ	10	Ò»°ãÃ³Ò×	1382	Ç§¿Ë	2560400	?	185,013
202002	63079000	6301ÖÁ6307µÄÎ´ÁÐÃûÖÆ³ÉÆ·,°üÀ¨·þ×°²Ã¼ôÑù	218	¼ÓÅî	10	Ò»°ãÃ³Ò×	150	Ç§¿Ë	48000	?	1,959
202002	63079000	6301ÖÁ6307µÄÎ´ÁÐÃûÖÆ³ÉÆ·,°üÀ¨·þ×°²Ã¼ôÑù	220	¼ÓÄÉ	10	Ò»°ãÃ³Ò×	5799	Ç§¿Ë	34400	?	274,010
202002	63079000	6301ÖÁ6307µÄÎ´ÁÐÃûÖÆ³ÉÆ·,°üÀ¨·þ×°²Ã¼ôÑù	223	¿ÆÌØµÏÍß	10	Ò»°ãÃ³Ò×	160	Ç§¿Ë	16000	?	16,437
202002	63079000	6301ÖÁ6307µÄÎ´ÁÐÃûÖÆ³ÉÆ·,°üÀ¨·þ×°²Ã¼ôÑù	224	¿ÏÄáÑÇ	10	Ò»°ãÃ³Ò×	7587	Ç§¿Ë	5000	?	157,140
202002	63079000	6301ÖÁ6307µÄÎ´ÁÐÃûÖÆ³ÉÆ·,°üÀ¨·þ×°²Ã¼ôÑù	226	Àû±ÈÑÇ	10	Ò»°ãÃ³Ò×	3262	Ç§¿Ë	16200	?	61,251
202002	63079000	6301ÖÁ6307µÄÎ´ÁÐÃûÖÆ³ÉÆ·,°üÀ¨·þ×°²Ã¼ôÑù	227	Âí´ï¼ÓË¹¼Ó	10	Ò»°ãÃ³Ò×	407	Ç§¿Ë	-	?	20,781
202002	63079000	6301ÖÁ6307µÄÎ´ÁÐÃûÖÆ³ÉÆ·,°üÀ¨·þ×°²Ã¼ôÑù	228	ÂíÀ­Î¬	10	Ò»°ãÃ³Ò×	527	Ç§¿Ë	100	?	14,901
202002	63079000	6301ÖÁ6307µÄÎ´ÁÐÃûÖÆ³ÉÆ·,°üÀ¨·þ×°²Ã¼ôÑù	229	ÂíÀï	10	Ò»°ãÃ³Ò×	54	Ç§¿Ë	200	?	2,079
202002	63079000	6301ÖÁ6307µÄÎ´ÁÐÃûÖÆ³ÉÆ·,°üÀ¨·þ×°²Ã¼ôÑù	231	Ã«ÀïÇóË¹	10	Ò»°ãÃ³Ò×	3088	Ç§¿Ë	1317460	?	277,859
202002	63079000	6301ÖÁ6307µÄÎ´ÁÐÃûÖÆ³ÉÆ·,°üÀ¨·þ×°²Ã¼ôÑù	232	Ä¦Âå¸ç	10	Ò»°ãÃ³Ò×	5055	Ç§¿Ë	5772590	?	250,086
202002	63079000	6301ÖÁ6307µÄÎ´ÁÐÃûÖÆ³ÉÆ·,°üÀ¨·þ×°²Ã¼ôÑù	233	ÄªÉ£±È¿Ë	10	Ò»°ãÃ³Ò×	585	Ç§¿Ë	60	?	13,952
202002	63079000	6301ÖÁ6307µÄÎ´ÁÐÃûÖÆ³ÉÆ·,°üÀ¨·þ×°²Ã¼ôÑù	235	ÄáÈÕ¶û	10	Ò»°ãÃ³Ò×	65	Ç§¿Ë	11200	?	4,319
202002	63079000	6301ÖÁ6307µÄÎ´ÁÐÃûÖÆ³ÉÆ·,°üÀ¨·þ×°²Ã¼ôÑù	236	ÄáÈÕÀûÑÇ	10	Ò»°ãÃ³Ò×	17068	Ç§¿Ë	3235430	?	494,138
202002	63079000	6301ÖÁ6307µÄÎ´ÁÐÃûÖÆ³ÉÆ·,°üÀ¨·þ×°²Ã¼ôÑù	237	ÁôÄáÍô	10	Ò»°ãÃ³Ò×	15	Ç§¿Ë	2280	?	1,317
202002	63079000	6301ÖÁ6307µÄÎ´ÁÐÃûÖÆ³ÉÆ·,°üÀ¨·þ×°²Ã¼ôÑù	238	Â¬Íú´ï	10	Ò»°ãÃ³Ò×	6	Ç§¿Ë	-	?	982
202002	63079000	6301ÖÁ6307µÄÎ´ÁÐÃûÖÆ³ÉÆ·,°üÀ¨·þ×°²Ã¼ôÑù	240	ÈûÄÚ¼Ó¶û	10	Ò»°ãÃ³Ò×	10	Ç§¿Ë	500	?	1,749
202002	63079000	6301ÖÁ6307µÄÎ´ÁÐÃûÖÆ³ÉÆ·,°üÀ¨·þ×°²Ã¼ôÑù	244	ÄÏ·Ç	10	Ò»°ãÃ³Ò×	56469	Ç§¿Ë	20588510	?	2,100,613
202002	63079000	6301ÖÁ6307µÄÎ´ÁÐÃûÖÆ³ÉÆ·,°üÀ¨·þ×°²Ã¼ôÑù	246	ËÕµ¤	10	Ò»°ãÃ³Ò×	38765	Ç§¿Ë	264910	?	1,832,431
202002	63079000	6301ÖÁ6307µÄÎ´ÁÐÃûÖÆ³ÉÆ·,°üÀ¨·þ×°²Ã¼ôÑù	247	Ì¹É£ÄáÑÇ	10	Ò»°ãÃ³Ò×	1230	Ç§¿Ë	5760	?	22,993
202002	63079000	6301ÖÁ6307µÄÎ´ÁÐÃûÖÆ³ÉÆ·,°üÀ¨·þ×°²Ã¼ôÑù	249	Í»ÄáË¹	10	Ò»°ãÃ³Ò×	8546	Ç§¿Ë	106830	?	200,153
202002	63079000	6301ÖÁ6307µÄÎ´ÁÐÃûÖÆ³ÉÆ·,°üÀ¨·þ×°²Ã¼ôÑù	252	¸Õ¹û(½ð)	10	Ò»°ãÃ³Ò×	740	Ç§¿Ë	124900	?	35,290
202002	63079000	6301ÖÁ6307µÄÎ´ÁÐÃûÖÆ³ÉÆ·,°üÀ¨·þ×°²Ã¼ôÑù	253	ÔÞ±ÈÑÇ	10	Ò»°ãÃ³Ò×	27	Ç§¿Ë	100	?	1,039
202002	63079000	6301ÖÁ6307µÄÎ´ÁÐÃûÖÆ³ÉÆ·,°üÀ¨·þ×°²Ã¼ôÑù	254	½ò°Í²¼Î¤	10	Ò»°ãÃ³Ò×	177	Ç§¿Ë	60100	?	4,877
202002	63079000	6301ÖÁ6307µÄÎ´ÁÐÃûÖÆ³ÉÆ·,°üÀ¨·þ×°²Ã¼ôÑù	259	ÂíÔ¼ÌØ	10	Ò»°ãÃ³Ò×	143	Ç§¿Ë	10400	?	13,826
202002	63079000	6301ÖÁ6307µÄÎ´ÁÐÃûÖÆ³ÉÆ·,°üÀ¨·þ×°²Ã¼ôÑù	301	±ÈÀûÊ±	10	Ò»°ãÃ³Ò×	141462	Ç§¿Ë	15285680	?	6,648,689
202002	63079000	6301ÖÁ6307µÄÎ´ÁÐÃûÖÆ³ÉÆ·,°üÀ¨·þ×°²Ã¼ôÑù	302	µ¤Âó	10	Ò»°ãÃ³Ò×	23809	Ç§¿Ë	4397190	?	1,510,565
202002	63079000	6301ÖÁ6307µÄÎ´ÁÐÃûÖÆ³ÉÆ·,°üÀ¨·þ×°²Ã¼ôÑù	303	Ó¢¹ú	10	Ò»°ãÃ³Ò×	633559	Ç§¿Ë	60878938	?	22,644,321
202002	63079000	6301ÖÁ6307µÄÎ´ÁÐÃûÖÆ³ÉÆ·,°üÀ¨·þ×°²Ã¼ôÑù	304	µÂ¹ú	10	Ò»°ãÃ³Ò×	720574	Ç§¿Ë	74905990	?	26,758,913
202002	63079000	6301ÖÁ6307µÄÎ´ÁÐÃûÖÆ³ÉÆ·,°üÀ¨·þ×°²Ã¼ôÑù	305	·¨¹ú	10	Ò»°ãÃ³Ò×	276708	Ç§¿Ë	46851568	?	13,397,037
202002	63079000	6301ÖÁ6307µÄÎ´ÁÐÃûÖÆ³ÉÆ·,°üÀ¨·þ×°²Ã¼ôÑù	306	°®¶ûÀ¼	10	Ò»°ãÃ³Ò×	54409	Ç§¿Ë	1791860	?	1,521,725
202002	63079000	6301ÖÁ6307µÄÎ´ÁÐÃûÖÆ³ÉÆ·,°üÀ¨·þ×°²Ã¼ôÑù	307	Òâ´óÀû	10	Ò»°ãÃ³Ò×	120051	Ç§¿Ë	51009726	?	6,246,390
202002	63079000	6301ÖÁ6307µÄÎ´ÁÐÃûÖÆ³ÉÆ·,°üÀ¨·þ×°²Ã¼ôÑù	308	Â¬É­±¤	10	Ò»°ãÃ³Ò×	172	Ç§¿Ë	10370	?	48,277
202002	63079000	6301ÖÁ6307µÄÎ´ÁÐÃûÖÆ³ÉÆ·,°üÀ¨·þ×°²Ã¼ôÑù	309	ºÉÀ¼	10	Ò»°ãÃ³Ò×	641166	Ç§¿Ë	30088728	?	21,728,728
202002	63079000	6301ÖÁ6307µÄÎ´ÁÐÃûÖÆ³ÉÆ·,°üÀ¨·þ×°²Ã¼ôÑù	310	Ï£À°	10	Ò»°ãÃ³Ò×	13716	Ç§¿Ë	1109570	?	686,983
202002	63079000	6301ÖÁ6307µÄÎ´ÁÐÃûÖÆ³ÉÆ·,°üÀ¨·þ×°²Ã¼ôÑù	311	ÆÏÌÑÑÀ	10	Ò»°ãÃ³Ò×	12732	Ç§¿Ë	2850400	?	503,505
202002	63079000	6301ÖÁ6307µÄÎ´ÁÐÃûÖÆ³ÉÆ·,°üÀ¨·þ×°²Ã¼ôÑù	312	Î÷°àÑÀ	10	Ò»°ãÃ³Ò×	257415	Ç§¿Ë	36728608	?	10,289,993
202002	63079000	6301ÖÁ6307µÄÎ´ÁÐÃûÖÆ³ÉÆ·,°üÀ¨·þ×°²Ã¼ôÑù	315	°ÂµØÀû	10	Ò»°ãÃ³Ò×	26557	Ç§¿Ë	2986750	?	1,373,027
202002	63079000	6301ÖÁ6307µÄÎ´ÁÐÃûÖÆ³ÉÆ·,°üÀ¨·þ×°²Ã¼ôÑù	316	±£¼ÓÀûÑÇ	10	Ò»°ãÃ³Ò×	7172	Ç§¿Ë	8166426	?	507,630
202002	63079000	6301ÖÁ6307µÄÎ´ÁÐÃûÖÆ³ÉÆ·,°üÀ¨·þ×°²Ã¼ôÑù	318	·ÒÀ¼	10	Ò»°ãÃ³Ò×	73215	Ç§¿Ë	26533820	?	1,341,472
202002	63079000	6301ÖÁ6307µÄÎ´ÁÐÃûÖÆ³ÉÆ·,°üÀ¨·þ×°²Ã¼ôÑù	321	ÐÙÑÀÀû	10	Ò»°ãÃ³Ò×	29504	Ç§¿Ë	2299630	?	1,486,891
202002	63079000	6301ÖÁ6307µÄÎ´ÁÐÃûÖÆ³ÉÆ·,°üÀ¨·þ×°²Ã¼ôÑù	322	±ùµº	10	Ò»°ãÃ³Ò×	12	Ç§¿Ë	10000	?	5,852
202002	63079000	6301ÖÁ6307µÄÎ´ÁÐÃûÖÆ³ÉÆ·,°üÀ¨·þ×°²Ã¼ôÑù	324	Âí¶úËû	10	Ò»°ãÃ³Ò×	8	Ç§¿Ë	310	?	855
202002	63079000	6301ÖÁ6307µÄÎ´ÁÐÃûÖÆ³ÉÆ·,°üÀ¨·þ×°²Ã¼ôÑù	326	Å²Íþ	10	Ò»°ãÃ³Ò×	46063	Ç§¿Ë	638640	?	1,578,074
202002	63079000	6301ÖÁ6307µÄÎ´ÁÐÃûÖÆ³ÉÆ·,°üÀ¨·þ×°²Ã¼ôÑù	327	²¨À¼	10	Ò»°ãÃ³Ò×	291300	Ç§¿Ë	19287430	?	10,314,029
202002	63079000	6301ÖÁ6307µÄÎ´ÁÐÃûÖÆ³ÉÆ·,°üÀ¨·þ×°²Ã¼ôÑù	328	ÂÞÂíÄáÑÇ	10	Ò»°ãÃ³Ò×	7187	Ç§¿Ë	2027920	?	340,527
202002	63079000	6301ÖÁ6307µÄÎ´ÁÐÃûÖÆ³ÉÆ·,°üÀ¨·þ×°²Ã¼ôÑù	330	Èðµä	10	Ò»°ãÃ³Ò×	122969	Ç§¿Ë	7570110	?	4,384,764
202002	63079000	6301ÖÁ6307µÄÎ´ÁÐÃûÖÆ³ÉÆ·,°üÀ¨·þ×°²Ã¼ôÑù	331	ÈðÊ¿	10	Ò»°ãÃ³Ò×	4994	Ç§¿Ë	165190	?	607,766
202002	63079000	6301ÖÁ6307µÄÎ´ÁÐÃûÖÆ³ÉÆ·,°üÀ¨·þ×°²Ã¼ôÑù	334	°®É³ÄáÑÇ	10	Ò»°ãÃ³Ò×	4490	Ç§¿Ë	817140	?	443,532
202002	63079000	6301ÖÁ6307µÄÎ´ÁÐÃûÖÆ³ÉÆ·,°üÀ¨·þ×°²Ã¼ôÑù	335	À­ÍÑÎ¬ÑÇ	10	Ò»°ãÃ³Ò×	495	Ç§¿Ë	221920	?	101,754
202002	63079000	6301ÖÁ6307µÄÎ´ÁÐÃûÖÆ³ÉÆ·,°üÀ¨·þ×°²Ã¼ôÑù	336	Á¢ÌÕÍð	10	Ò»°ãÃ³Ò×	807	Ç§¿Ë	166920	?	11,641
202002	63079000	6301ÖÁ6307µÄÎ´ÁÐÃûÖÆ³ÉÆ·,°üÀ¨·þ×°²Ã¼ôÑù	337	¸ñÂ³¼ªÑÇ	10	Ò»°ãÃ³Ò×	660	Ç§¿Ë	200000	?	11,475
202002	63079000	6301ÖÁ6307µÄÎ´ÁÐÃûÖÆ³ÉÆ·,°üÀ¨·þ×°²Ã¼ôÑù	338	ÑÇÃÀÄáÑÇ	10	Ò»°ãÃ³Ò×	350	Ç§¿Ë	200	?	9,046
202002	63079000	6301ÖÁ6307µÄÎ´ÁÐÃûÖÆ³ÉÆ·,°üÀ¨·þ×°²Ã¼ôÑù	339	°¢Èû°Ý½®	10	Ò»°ãÃ³Ò×	160	Ç§¿Ë	1240	?	19,228
202002	63079000	6301ÖÁ6307µÄÎ´ÁÐÃûÖÆ³ÉÆ·,°üÀ¨·þ×°²Ã¼ôÑù	340	°×¶íÂÞË¹	10	Ò»°ãÃ³Ò×	6269	Ç§¿Ë	734120	?	294,940
202002	63079000	6301ÖÁ6307µÄÎ´ÁÐÃûÖÆ³ÉÆ·,°üÀ¨·þ×°²Ã¼ôÑù	344	¶íÂÞË¹Áª°î	10	Ò»°ãÃ³Ò×	179095	Ç§¿Ë	17351460	?	5,784,618
202002	63079000	6301ÖÁ6307µÄÎ´ÁÐÃûÖÆ³ÉÆ·,°üÀ¨·þ×°²Ã¼ôÑù	347	ÎÚ¿ËÀ¼	10	Ò»°ãÃ³Ò×	14390	Ç§¿Ë	3437160	?	382,914
202002	63079000	6301ÖÁ6307µÄÎ´ÁÐÃûÖÆ³ÉÆ·,°üÀ¨·þ×°²Ã¼ôÑù	350	Ë¹ÂåÎÄÄáÑÇ	10	Ò»°ãÃ³Ò×	5210	Ç§¿Ë	2553410	?	303,519
202002	63079000	6301ÖÁ6307µÄÎ´ÁÐÃûÖÆ³ÉÆ·,°üÀ¨·þ×°²Ã¼ôÑù	351	¿ËÂÞµØÑÇ	10	Ò»°ãÃ³Ò×	2365	Ç§¿Ë	300380	?	117,669
202002	63079000	6301ÖÁ6307µÄÎ´ÁÐÃûÖÆ³ÉÆ·,°üÀ¨·þ×°²Ã¼ôÑù	352	½Ý¿Ë	10	Ò»°ãÃ³Ò×	24424	Ç§¿Ë	1986530	?	711,439
202002	63079000	6301ÖÁ6307µÄÎ´ÁÐÃûÖÆ³ÉÆ·,°üÀ¨·þ×°²Ã¼ôÑù	353	Ë¹Âå·¥¿Ë	10	Ò»°ãÃ³Ò×	6401	Ç§¿Ë	98070	?	231,861
202002	63079000	6301ÖÁ6307µÄÎ´ÁÐÃûÖÆ³ÉÆ·,°üÀ¨·þ×°²Ã¼ôÑù	354	±±ÂíÆä¶Ù¹²ºÍ¹ú	10	Ò»°ãÃ³Ò×	24	Ç§¿Ë	6180	?	5,006
202002	63079000	6301ÖÁ6307µÄÎ´ÁÐÃûÖÆ³ÉÆ·,°üÀ¨·þ×°²Ã¼ôÑù	358	Èû¶ûÎ¬ÑÇ	10	Ò»°ãÃ³Ò×	1305	Ç§¿Ë	10520	?	57,458
202002	63079000	6301ÖÁ6307µÄÎ´ÁÐÃûÖÆ³ÉÆ·,°üÀ¨·þ×°²Ã¼ôÑù	359	ºÚÉ½	10	Ò»°ãÃ³Ò×	12	Ç§¿Ë	-	?	849
202002	63079000	6301ÖÁ6307µÄÎ´ÁÐÃûÖÆ³ÉÆ·,°üÀ¨·þ×°²Ã¼ôÑù	402	°¢¸ùÍ¢	10	Ò»°ãÃ³Ò×	5127	Ç§¿Ë	1088540	?	399,072
202002	63079000	6301ÖÁ6307µÄÎ´ÁÐÃûÖÆ³ÉÆ·,°üÀ¨·þ×°²Ã¼ôÑù	410	°ÍÎ÷	10	Ò»°ãÃ³Ò×	113761	Ç§¿Ë	11422530	?	2,803,171
202002	63079000	6301ÖÁ6307µÄÎ´ÁÐÃûÖÆ³ÉÆ·,°üÀ¨·þ×°²Ã¼ôÑù	412	ÖÇÀû	10	Ò»°ãÃ³Ò×	184684	Ç§¿Ë	25010800	?	7,526,657
202002	63079000	6301ÖÁ6307µÄÎ´ÁÐÃûÖÆ³ÉÆ·,°üÀ¨·þ×°²Ã¼ôÑù	413	¸çÂ×±ÈÑÇ	10	Ò»°ãÃ³Ò×	113838	Ç§¿Ë	29870120	?	3,221,062
202002	63079000	6301ÖÁ6307µÄÎ´ÁÐÃûÖÆ³ÉÆ·,°üÀ¨·þ×°²Ã¼ôÑù	415	¸çË¹´ïÀè¼Ó	10	Ò»°ãÃ³Ò×	16300	Ç§¿Ë	26996920	?	598,418
202002	63079000	6301ÖÁ6307µÄÎ´ÁÐÃûÖÆ³ÉÆ·,°üÀ¨·þ×°²Ã¼ôÑù	416	¹Å°Í	10	Ò»°ãÃ³Ò×	3192	Ç§¿Ë	290930	?	148,002
202002	63079000	6301ÖÁ6307µÄÎ´ÁÐÃûÖÆ³ÉÆ·,°üÀ¨·þ×°²Ã¼ôÑù	417	¿âÀ°Ë÷µº	10	Ò»°ãÃ³Ò×	6	Ç§¿Ë	120	?	971
202002	63079000	6301ÖÁ6307µÄÎ´ÁÐÃûÖÆ³ÉÆ·,°üÀ¨·þ×°²Ã¼ôÑù	418	¶àÃ×Äá¼Ó¹²ºÍ¹ú	10	Ò»°ãÃ³Ò×	13807	Ç§¿Ë	19323070	?	582,182
202002	63079000	6301ÖÁ6307µÄÎ´ÁÐÃûÖÆ³ÉÆ·,°üÀ¨·þ×°²Ã¼ôÑù	419	¶ò¹Ï¶à¶û	10	Ò»°ãÃ³Ò×	1504	Ç§¿Ë	643400	?	78,236
202002	63079000	6301ÖÁ6307µÄÎ´ÁÐÃûÖÆ³ÉÆ·,°üÀ¨·þ×°²Ã¼ôÑù	423	Î£µØÂíÀ­	10	Ò»°ãÃ³Ò×	346	Ç§¿Ë	17610	?	23,638
202002	63079000	6301ÖÁ6307µÄÎ´ÁÐÃûÖÆ³ÉÆ·,°üÀ¨·þ×°²Ã¼ôÑù	426	ºé¶¼À­Ë¹	10	Ò»°ãÃ³Ò×	207	Ç§¿Ë	-	?	4,377
202002	63079000	6301ÖÁ6307µÄÎ´ÁÐÃûÖÆ³ÉÆ·,°üÀ¨·þ×°²Ã¼ôÑù	429	Ä«Î÷¸ç	10	Ò»°ãÃ³Ò×	221622	Ç§¿Ë	26016240	?	6,160,192
202002	63079000	6301ÖÁ6307µÄÎ´ÁÐÃûÖÆ³ÉÆ·,°üÀ¨·þ×°²Ã¼ôÑù	431	Äá¼ÓÀ­¹Ï	10	Ò»°ãÃ³Ò×	900	Ç§¿Ë	-	?	26,445
202002	63079000	6301ÖÁ6307µÄÎ´ÁÐÃûÖÆ³ÉÆ·,°üÀ¨·þ×°²Ã¼ôÑù	432	°ÍÄÃÂí	10	Ò»°ãÃ³Ò×	30931	Ç§¿Ë	1261380	?	1,394,284
202002	63079000	6301ÖÁ6307µÄÎ´ÁÐÃûÖÆ³ÉÆ·,°üÀ¨·þ×°²Ã¼ôÑù	433	°ÍÀ­¹ç	10	Ò»°ãÃ³Ò×	1651	Ç§¿Ë	16510	?	102,700
202002	63079000	6301ÖÁ6307µÄÎ´ÁÐÃûÖÆ³ÉÆ·,°üÀ¨·þ×°²Ã¼ôÑù	434	ÃØÂ³	10	Ò»°ãÃ³Ò×	74967	Ç§¿Ë	47214610	?	1,745,695
202002	63079000	6301ÖÁ6307µÄÎ´ÁÐÃûÖÆ³ÉÆ·,°üÀ¨·þ×°²Ã¼ôÑù	435	²¨¶àÀè¸÷	10	Ò»°ãÃ³Ò×	14404	Ç§¿Ë	8063010	?	326,197
202002	63079000	6301ÖÁ6307µÄÎ´ÁÐÃûÖÆ³ÉÆ·,°üÀ¨·þ×°²Ã¼ôÑù	437	Ê¥Â¬Î÷ÑÇ	10	Ò»°ãÃ³Ò×	79	Ç§¿Ë	280	?	38,416
202002	63079000	6301ÖÁ6307µÄÎ´ÁÐÃûÖÆ³ÉÆ·,°üÀ¨·þ×°²Ã¼ôÑù	440	Èø¶ûÍß¶à	10	Ò»°ãÃ³Ò×	9647	Ç§¿Ë	1224190	?	226,016
202002	63079000	6301ÖÁ6307µÄÎ´ÁÐÃûÖÆ³ÉÆ·,°üÀ¨·þ×°²Ã¼ôÑù	444	ÎÚÀ­¹ç	10	Ò»°ãÃ³Ò×	14251	Ç§¿Ë	6398580	?	512,000
202002	63079000	6301ÖÁ6307µÄÎ´ÁÐÃûÖÆ³ÉÆ·,°üÀ¨·þ×°²Ã¼ôÑù	445	Î¯ÄÚÈðÀ­	10	Ò»°ãÃ³Ò×	1476	Ç§¿Ë	174320	?	81,389
202002	63079000	6301ÖÁ6307µÄÎ´ÁÐÃûÖÆ³ÉÆ·,°üÀ¨·þ×°²Ã¼ôÑù	449	ºÉÊô°²µØÁÐË¹	10	Ò»°ãÃ³Ò×	2	Ç§¿Ë	3000	?	1,819
202002	63079000	6301ÖÁ6307µÄÎ´ÁÐÃûÖÆ³ÉÆ·,°üÀ¨·þ×°²Ã¼ôÑù	501	¼ÓÄÃ´ó	10	Ò»°ãÃ³Ò×	343078	Ç§¿Ë	18600422	?	11,717,020
202002	63079000	6301ÖÁ6307µÄÎ´ÁÐÃûÖÆ³ÉÆ·,°üÀ¨·þ×°²Ã¼ôÑù	502	ÃÀ¹ú	10	Ò»°ãÃ³Ò×	5855234	Ç§¿Ë	524820268	?	221,528,567
202002	63079000	6301ÖÁ6307µÄÎ´ÁÐÃûÖÆ³ÉÆ·,°üÀ¨·þ×°²Ã¼ôÑù	601	°Ä´óÀûÑÇ	10	Ò»°ãÃ³Ò×	647969	Ç§¿Ë	42441138	?	23,844,843
202002	63079000	6301ÖÁ6307µÄÎ´ÁÐÃûÖÆ³ÉÆ·,°üÀ¨·þ×°²Ã¼ôÑù	603	ì³¼Ã	10	Ò»°ãÃ³Ò×	33	Ç§¿Ë	7200	?	1,487
202002	63079000	6301ÖÁ6307µÄÎ´ÁÐÃûÖÆ³ÉÆ·,°üÀ¨·þ×°²Ã¼ôÑù	607	ÐÂ¿¦Àï¶àÄáÑÇ	10	Ò»°ãÃ³Ò×	2058	Ç§¿Ë	58810	?	60,941
202002	63079000	6301ÖÁ6307µÄÎ´ÁÐÃûÖÆ³ÉÆ·,°üÀ¨·þ×°²Ã¼ôÑù	608	ÍßÅ¬°¢Í¼	10	Ò»°ãÃ³Ò×	6	Ç§¿Ë	60	?	3,676
202002	63079000	6301ÖÁ6307µÄÎ´ÁÐÃûÖÆ³ÉÆ·,°üÀ¨·þ×°²Ã¼ôÑù	609	ÐÂÎ÷À¼	10	Ò»°ãÃ³Ò×	45796	Ç§¿Ë	5170420	?	1,990,734
202002	63079000	6301ÖÁ6307µÄÎ´ÁÐÃûÖÆ³ÉÆ·,°üÀ¨·þ×°²Ã¼ôÑù	611	°Í²¼ÑÇÐÂ¼¸ÄÚÑÇ	10	Ò»°ãÃ³Ò×	20	Ç§¿Ë	5000	?	1,219
202002	63079000	6301ÖÁ6307µÄÎ´ÁÐÃûÖÆ³ÉÆ·,°üÀ¨·þ×°²Ã¼ôÑù	623	·¨Êô²¨ÀûÄáÎ÷ÑÇ	10	Ò»°ãÃ³Ò×	90	Ç§¿Ë	11000	?	10,189
202003	63079000	6301ÖÁ6307µÄÎ´ÁÐÃûÖÆ³ÉÆ·,°üÀ¨·þ×°²Ã¼ôÑù	102	°ÍÁÖ	10	Ò»°ãÃ³Ò×	20121	Ç§¿Ë	285800	?	431,991
202003	63079000	6301ÖÁ6307µÄÎ´ÁÐÃûÖÆ³ÉÆ·,°üÀ¨·þ×°²Ã¼ôÑù	103	ÃÏ¼ÓÀ­¹ú	10	Ò»°ãÃ³Ò×	57293	Ç§¿Ë	12960223	?	6,146,162
202003	63079000	6301ÖÁ6307µÄÎ´ÁÐÃûÖÆ³ÉÆ·,°üÀ¨·þ×°²Ã¼ôÑù	103	ÃÏ¼ÓÀ­¹ú	11	¹ú¼Ò¼ä¡¢¹ú¼Ê×éÖ¯ÎÞ³¥Ô®ÖúºÍÔùËÍµÄÎï×Ê	120	Ç§¿Ë	15000	?	225,000
202003	63079000	6301ÖÁ6307µÄÎ´ÁÐÃûÖÆ³ÉÆ·,°üÀ¨·þ×°²Ã¼ôÑù	103	ÃÏ¼ÓÀ­¹ú	12	ÆäËû¾èÔùÎï×Ê	2514	Ç§¿Ë	333000	?	2,947,500
202003	63079000	6301ÖÁ6307µÄÎ´ÁÐÃûÖÆ³ÉÆ·,°üÀ¨·þ×°²Ã¼ôÑù	104	²»µ¤	10	Ò»°ãÃ³Ò×	2	Ç§¿Ë	240	?	135
202003	63079000	6301ÖÁ6307µÄÎ´ÁÐÃûÖÆ³ÉÆ·,°üÀ¨·þ×°²Ã¼ôÑù	105	ÎÄÀ³	10	Ò»°ãÃ³Ò×	12480	Ç§¿Ë	3851794	?	9,742,912
202003	63079000	6301ÖÁ6307µÄÎ´ÁÐÃûÖÆ³ÉÆ·,°üÀ¨·þ×°²Ã¼ôÑù	106	Ãåµé	10	Ò»°ãÃ³Ò×	40861	Ç§¿Ë	17944097	?	4,841,718
202003	63079000	6301ÖÁ6307µÄÎ´ÁÐÃûÖÆ³ÉÆ·,°üÀ¨·þ×°²Ã¼ôÑù	106	Ãåµé	11	¹ú¼Ò¼ä¡¢¹ú¼Ê×éÖ¯ÎÞ³¥Ô®ÖúºÍÔùËÍµÄÎï×Ê	880	Ç§¿Ë	205000	?	575,000
202003	63079000	6301ÖÁ6307µÄÎ´ÁÐÃûÖÆ³ÉÆ·,°üÀ¨·þ×°²Ã¼ôÑù	106	Ãåµé	12	ÆäËû¾èÔùÎï×Ê	800	Ç§¿Ë	100000	?	969,000
202003	63079000	6301ÖÁ6307µÄÎ´ÁÐÃûÖÆ³ÉÆ·,°üÀ¨·þ×°²Ã¼ôÑù	107	¼íÆÒÕ¯	10	Ò»°ãÃ³Ò×	51228	Ç§¿Ë	18193161	?	6,954,916
202003	63079000	6301ÖÁ6307µÄÎ´ÁÐÃûÖÆ³ÉÆ·,°üÀ¨·þ×°²Ã¼ôÑù	107	¼íÆÒÕ¯	12	ÆäËû¾èÔùÎï×Ê	1564	Ç§¿Ë	349000	?	1,014,600
202003	63079000	6301ÖÁ6307µÄÎ´ÁÐÃûÖÆ³ÉÆ·,°üÀ¨·þ×°²Ã¼ôÑù	108	ÈûÆÖÂ·Ë¹	10	Ò»°ãÃ³Ò×	686	Ç§¿Ë	63480	?	295,984
202003	63079000	6301ÖÁ6307µÄÎ´ÁÐÃûÖÆ³ÉÆ·,°üÀ¨·þ×°²Ã¼ôÑù	110	ÖÐ¹úÏã¸Û	10	Ò»°ãÃ³Ò×	353120	Ç§¿Ë	36233567	?	42,778,033
202003	63079000	6301ÖÁ6307µÄÎ´ÁÐÃûÖÆ³ÉÆ·,°üÀ¨·þ×°²Ã¼ôÑù	110	ÖÐ¹úÏã¸Û	12	ÆäËû¾èÔùÎï×Ê	1522	Ç§¿Ë	426000	?	842,462
202003	63079000	6301ÖÁ6307µÄÎ´ÁÐÃûÖÆ³ÉÆ·,°üÀ¨·þ×°²Ã¼ôÑù	111	Ó¡¶È	10	Ò»°ãÃ³Ò×	381397	Ç§¿Ë	43866037	?	19,540,272
202003	63079000	6301ÖÁ6307µÄÎ´ÁÐÃûÖÆ³ÉÆ·,°üÀ¨·þ×°²Ã¼ôÑù	112	Ó¡¶ÈÄáÎ÷ÑÇ	10	Ò»°ãÃ³Ò×	126627	Ç§¿Ë	26921899	?	12,365,340
202003	63079000	6301ÖÁ6307µÄÎ´ÁÐÃûÖÆ³ÉÆ·,°üÀ¨·þ×°²Ã¼ôÑù	112	Ó¡¶ÈÄáÎ÷ÑÇ	11	¹ú¼Ò¼ä¡¢¹ú¼Ê×éÖ¯ÎÞ³¥Ô®ÖúºÍÔùËÍµÄÎï×Ê	510	Ç§¿Ë	110000	?	400,000
202003	63079000	6301ÖÁ6307µÄÎ´ÁÐÃûÖÆ³ÉÆ·,°üÀ¨·þ×°²Ã¼ôÑù	112	Ó¡¶ÈÄáÎ÷ÑÇ	12	ÆäËû¾èÔùÎï×Ê	5533	Ç§¿Ë	1382334	?	3,600,281
202003	63079000	6301ÖÁ6307µÄÎ´ÁÐÃûÖÆ³ÉÆ·,°üÀ¨·þ×°²Ã¼ôÑù	113	ÒÁÀÊ	10	Ò»°ãÃ³Ò×	96066	Ç§¿Ë	19089959	?	41,293,391
202003	63079000	6301ÖÁ6307µÄÎ´ÁÐÃûÖÆ³ÉÆ·,°üÀ¨·þ×°²Ã¼ôÑù	113	ÒÁÀÊ	11	¹ú¼Ò¼ä¡¢¹ú¼Ê×éÖ¯ÎÞ³¥Ô®ÖúºÍÔùËÍµÄÎï×Ê	5950	Ç§¿Ë	938800	?	4,040,945
202003	63079000	6301ÖÁ6307µÄÎ´ÁÐÃûÖÆ³ÉÆ·,°üÀ¨·þ×°²Ã¼ôÑù	113	ÒÁÀÊ	12	ÆäËû¾èÔùÎï×Ê	59	Ç§¿Ë	13000	?	42,800
202003	63079000	6301ÖÁ6307µÄÎ´ÁÐÃûÖÆ³ÉÆ·,°üÀ¨·þ×°²Ã¼ôÑù	114	ÒÁÀ­¿Ë	10	Ò»°ãÃ³Ò×	64276	Ç§¿Ë	2457503	?	8,380,744
202003	63079000	6301ÖÁ6307µÄÎ´ÁÐÃûÖÆ³ÉÆ·,°üÀ¨·þ×°²Ã¼ôÑù	114	ÒÁÀ­¿Ë	11	¹ú¼Ò¼ä¡¢¹ú¼Ê×éÖ¯ÎÞ³¥Ô®ÖúºÍÔùËÍµÄÎï×Ê	536	Ç§¿Ë	134000	?	418,000
202003	63079000	6301ÖÁ6307µÄÎ´ÁÐÃûÖÆ³ÉÆ·,°üÀ¨·þ×°²Ã¼ôÑù	115	ÒÔÉ«ÁÐ	10	Ò»°ãÃ³Ò×	264230	Ç§¿Ë	54587170	?	96,392,633
202003	63079000	6301ÖÁ6307µÄÎ´ÁÐÃûÖÆ³ÉÆ·,°üÀ¨·þ×°²Ã¼ôÑù	115	ÒÔÉ«ÁÐ	12	ÆäËû¾èÔùÎï×Ê	1185	Ç§¿Ë	100000	?	966,166
202003	63079000	6301ÖÁ6307µÄÎ´ÁÐÃûÖÆ³ÉÆ·,°üÀ¨·þ×°²Ã¼ôÑù	116	ÈÕ±¾	10	Ò»°ãÃ³Ò×	4191682	Ç§¿Ë	662907764	?	576,353,669
202003	63079000	6301ÖÁ6307µÄÎ´ÁÐÃûÖÆ³ÉÆ·,°üÀ¨·þ×°²Ã¼ôÑù	116	ÈÕ±¾	11	¹ú¼Ò¼ä¡¢¹ú¼Ê×éÖ¯ÎÞ³¥Ô®ÖúºÍÔùËÍµÄÎï×Ê	2419	Ç§¿Ë	450000	?	1,209,149
202003	63079000	6301ÖÁ6307µÄÎ´ÁÐÃûÖÆ³ÉÆ·,°üÀ¨·þ×°²Ã¼ôÑù	116	ÈÕ±¾	12	ÆäËû¾èÔùÎï×Ê	14586	Ç§¿Ë	3854645	?	10,670,278
202003	63079000	6301ÖÁ6307µÄÎ´ÁÐÃûÖÆ³ÉÆ·,°üÀ¨·þ×°²Ã¼ôÑù	117	Ô¼µ©	10	Ò»°ãÃ³Ò×	13507	Ç§¿Ë	671018	?	1,079,793
202003	63079000	6301ÖÁ6307µÄÎ´ÁÐÃûÖÆ³ÉÆ·,°üÀ¨·þ×°²Ã¼ôÑù	118	¿ÆÍþÌØ	10	Ò»°ãÃ³Ò×	17557	Ç§¿Ë	3043035	?	2,626,685
202003	63079000	6301ÖÁ6307µÄÎ´ÁÐÃûÖÆ³ÉÆ·,°üÀ¨·þ×°²Ã¼ôÑù	119	ÀÏÎÎ	10	Ò»°ãÃ³Ò×	5449	Ç§¿Ë	1160534	?	1,335,369
202003	63079000	6301ÖÁ6307µÄÎ´ÁÐÃûÖÆ³ÉÆ·,°üÀ¨·þ×°²Ã¼ôÑù	119	ÀÏÎÎ	11	¹ú¼Ò¼ä¡¢¹ú¼Ê×éÖ¯ÎÞ³¥Ô®ÖúºÍÔùËÍµÄÎï×Ê	1703	Ç§¿Ë	405000	?	1,075,000
202003	63079000	6301ÖÁ6307µÄÎ´ÁÐÃûÖÆ³ÉÆ·,°üÀ¨·þ×°²Ã¼ôÑù	119	ÀÏÎÎ	12	ÆäËû¾èÔùÎï×Ê	560	Ç§¿Ë	200000	?	300,000
202003	63079000	6301ÖÁ6307µÄÎ´ÁÐÃûÖÆ³ÉÆ·,°üÀ¨·þ×°²Ã¼ôÑù	120	Àè°ÍÄÛ	10	Ò»°ãÃ³Ò×	677	Ç§¿Ë	133251	?	274,080
202003	63079000	6301ÖÁ6307µÄÎ´ÁÐÃûÖÆ³ÉÆ·,°üÀ¨·þ×°²Ã¼ôÑù	121	ÖÐ¹ú°ÄÃÅ	10	Ò»°ãÃ³Ò×	63865	Ç§¿Ë	15916713	?	36,142,418
202003	63079000	6301ÖÁ6307µÄÎ´ÁÐÃûÖÆ³ÉÆ·,°üÀ¨·þ×°²Ã¼ôÑù	121	ÖÐ¹ú°ÄÃÅ	12	ÆäËû¾èÔùÎï×Ê	411	Ç§¿Ë	100000	?	380,500
202003	63079000	6301ÖÁ6307µÄÎ´ÁÐÃûÖÆ³ÉÆ·,°üÀ¨·þ×°²Ã¼ôÑù	122	ÂíÀ´Î÷ÑÇ	10	Ò»°ãÃ³Ò×	1264016	Ç§¿Ë	128676428	?	172,903,628
202003	63079000	6301ÖÁ6307µÄÎ´ÁÐÃûÖÆ³ÉÆ·,°üÀ¨·þ×°²Ã¼ôÑù	122	ÂíÀ´Î÷ÑÇ	11	¹ú¼Ò¼ä¡¢¹ú¼Ê×éÖ¯ÎÞ³¥Ô®ÖúºÍÔùËÍµÄÎï×Ê	2828	Ç§¿Ë	600000	?	2,800,000
202003	63079000	6301ÖÁ6307µÄÎ´ÁÐÃûÖÆ³ÉÆ·,°üÀ¨·þ×°²Ã¼ôÑù	122	ÂíÀ´Î÷ÑÇ	12	ÆäËû¾èÔùÎï×Ê	11054	Ç§¿Ë	1650800	?	10,297,511
202003	63079000	6301ÖÁ6307µÄÎ´ÁÐÃûÖÆ³ÉÆ·,°üÀ¨·þ×°²Ã¼ôÑù	123	Âí¶û´ú·ò	10	Ò»°ãÃ³Ò×	301	Ç§¿Ë	42600	?	87,536
202003	63079000	6301ÖÁ6307µÄÎ´ÁÐÃûÖÆ³ÉÆ·,°üÀ¨·þ×°²Ã¼ôÑù	123	Âí¶û´ú·ò	12	ÆäËû¾èÔùÎï×Ê	378	Ç§¿Ë	40080	?	124,464
202003	63079000	6301ÖÁ6307µÄÎ´ÁÐÃûÖÆ³ÉÆ·,°üÀ¨·þ×°²Ã¼ôÑù	124	ÃÉ¹Å	10	Ò»°ãÃ³Ò×	30246	Ç§¿Ë	4887610	?	7,403,981
202003	63079000	6301ÖÁ6307µÄÎ´ÁÐÃûÖÆ³ÉÆ·,°üÀ¨·þ×°²Ã¼ôÑù	124	ÃÉ¹Å	11	¹ú¼Ò¼ä¡¢¹ú¼Ê×éÖ¯ÎÞ³¥Ô®ÖúºÍÔùËÍµÄÎï×Ê	42	Ç§¿Ë	10000	?	87,500
202003	63079000	6301ÖÁ6307µÄÎ´ÁÐÃûÖÆ³ÉÆ·,°üÀ¨·þ×°²Ã¼ôÑù	124	ÃÉ¹Å	12	ÆäËû¾èÔùÎï×Ê	4000	Ç§¿Ë	500000	?	4,845,000
202003	63079000	6301ÖÁ6307µÄÎ´ÁÐÃûÖÆ³ÉÆ·,°üÀ¨·þ×°²Ã¼ôÑù	125	Äá²´¶ûÁª°îÃñÖ÷¹²ºÍ¹ú	10	Ò»°ãÃ³Ò×	65	Ç§¿Ë	9840	?	6,449
202003	63079000	6301ÖÁ6307µÄÎ´ÁÐÃûÖÆ³ÉÆ·,°üÀ¨·þ×°²Ã¼ôÑù	126	°¢Âü	10	Ò»°ãÃ³Ò×	20757	Ç§¿Ë	3093426	?	5,560,673
202003	63079000	6301ÖÁ6307µÄÎ´ÁÐÃûÖÆ³ÉÆ·,°üÀ¨·þ×°²Ã¼ôÑù	127	°Í»ùË¹Ì¹	10	Ò»°ãÃ³Ò×	38669	Ç§¿Ë	1451851	?	2,379,136
202003	63079000	6301ÖÁ6307µÄÎ´ÁÐÃûÖÆ³ÉÆ·,°üÀ¨·þ×°²Ã¼ôÑù	127	°Í»ùË¹Ì¹	11	¹ú¼Ò¼ä¡¢¹ú¼Ê×éÖ¯ÎÞ³¥Ô®ÖúºÍÔùËÍµÄÎï×Ê	1040	Ç§¿Ë	202000	?	458,000
202003	63079000	6301ÖÁ6307µÄÎ´ÁÐÃûÖÆ³ÉÆ·,°üÀ¨·þ×°²Ã¼ôÑù	127	°Í»ùË¹Ì¹	12	ÆäËû¾èÔùÎï×Ê	4042	Ç§¿Ë	505280	?	4,880,904
202003	63079000	6301ÖÁ6307µÄÎ´ÁÐÃûÖÆ³ÉÆ·,°üÀ¨·þ×°²Ã¼ôÑù	128	°ÍÀÕË¹Ì¹	10	Ò»°ãÃ³Ò×	85	Ç§¿Ë	1300	?	3,444
202003	63079000	6301ÖÁ6307µÄÎ´ÁÐÃûÖÆ³ÉÆ·,°üÀ¨·þ×°²Ã¼ôÑù	129	·ÆÂÉ±ö	10	Ò»°ãÃ³Ò×	449368	Ç§¿Ë	80191384	?	75,862,765
202003	63079000	6301ÖÁ6307µÄÎ´ÁÐÃûÖÆ³ÉÆ·,°üÀ¨·þ×°²Ã¼ôÑù	129	·ÆÂÉ±ö	11	¹ú¼Ò¼ä¡¢¹ú¼Ê×éÖ¯ÎÞ³¥Ô®ÖúºÍÔùËÍµÄÎï×Ê	533	Ç§¿Ë	110000	?	400,000
202003	63079000	6301ÖÁ6307µÄÎ´ÁÐÃûÖÆ³ÉÆ·,°üÀ¨·þ×°²Ã¼ôÑù	129	·ÆÂÉ±ö	12	ÆäËû¾èÔùÎï×Ê	1992	Ç§¿Ë	353000	?	1,495,908
202003	63079000	6301ÖÁ6307µÄÎ´ÁÐÃûÖÆ³ÉÆ·,°üÀ¨·þ×°²Ã¼ôÑù	130	¿¨Ëþ¶û	10	Ò»°ãÃ³Ò×	54232	Ç§¿Ë	10239483	?	16,844,504
202003	63079000	6301ÖÁ6307µÄÎ´ÁÐÃûÖÆ³ÉÆ·,°üÀ¨·þ×°²Ã¼ôÑù	131	É³ÌØ°¢À­²®	10	Ò»°ãÃ³Ò×	571905	Ç§¿Ë	9216795	?	17,027,434
202003	63079000	6301ÖÁ6307µÄÎ´ÁÐÃûÖÆ³ÉÆ·,°üÀ¨·þ×°²Ã¼ôÑù	132	ÐÂ¼ÓÆÂ	10	Ò»°ãÃ³Ò×	297624	Ç§¿Ë	41498190	?	72,023,352
202003	63079000	6301ÖÁ6307µÄÎ´ÁÐÃûÖÆ³ÉÆ·,°üÀ¨·þ×°²Ã¼ôÑù	132	ÐÂ¼ÓÆÂ	12	ÆäËû¾èÔùÎï×Ê	111	Ç§¿Ë	30000	?	50,400
202003	63079000	6301ÖÁ6307µÄÎ´ÁÐÃûÖÆ³ÉÆ·,°üÀ¨·þ×°²Ã¼ôÑù	133	º«¹ú	10	Ò»°ãÃ³Ò×	1955333	Ç§¿Ë	1065991080	?	346,250,365
202003	63079000	6301ÖÁ6307µÄÎ´ÁÐÃûÖÆ³ÉÆ·,°üÀ¨·þ×°²Ã¼ôÑù	133	º«¹ú	11	¹ú¼Ò¼ä¡¢¹ú¼Ê×éÖ¯ÎÞ³¥Ô®ÖúºÍÔùËÍµÄÎï×Ê	13855	Ç§¿Ë	3100000	?	12,599,945
202003	63079000	6301ÖÁ6307µÄÎ´ÁÐÃûÖÆ³ÉÆ·,°üÀ¨·þ×°²Ã¼ôÑù	133	º«¹ú	12	ÆäËû¾èÔùÎï×Ê	24996	Ç§¿Ë	3916002	?	22,442,541
202003	63079000	6301ÖÁ6307µÄÎ´ÁÐÃûÖÆ³ÉÆ·,°üÀ¨·þ×°²Ã¼ôÑù	134	Ë¹ÀïÀ¼¿¨	10	Ò»°ãÃ³Ò×	32063	Ç§¿Ë	21928075	?	6,204,792
202003	63079000	6301ÖÁ6307µÄÎ´ÁÐÃûÖÆ³ÉÆ·,°üÀ¨·þ×°²Ã¼ôÑù	134	Ë¹ÀïÀ¼¿¨	11	¹ú¼Ò¼ä¡¢¹ú¼Ê×éÖ¯ÎÞ³¥Ô®ÖúºÍÔùËÍµÄÎï×Ê	210	Ç§¿Ë	50000	?	125,000
202003	63079000	6301ÖÁ6307µÄÎ´ÁÐÃûÖÆ³ÉÆ·,°üÀ¨·þ×°²Ã¼ôÑù	134	Ë¹ÀïÀ¼¿¨	12	ÆäËû¾èÔùÎï×Ê	842	Ç§¿Ë	110000	?	988,364
202003	63079000	6301ÖÁ6307µÄÎ´ÁÐÃûÖÆ³ÉÆ·,°üÀ¨·þ×°²Ã¼ôÑù	135	ÐðÀûÑÇ	10	Ò»°ãÃ³Ò×	81	Ç§¿Ë	300	?	3,200
202003	63079000	6301ÖÁ6307µÄÎ´ÁÐÃûÖÆ³ÉÆ·,°üÀ¨·þ×°²Ã¼ôÑù	136	Ì©¹ú	10	Ò»°ãÃ³Ò×	199099	Ç§¿Ë	41793235	?	17,012,915
202003	63079000	6301ÖÁ6307µÄÎ´ÁÐÃûÖÆ³ÉÆ·,°üÀ¨·þ×°²Ã¼ôÑù	136	Ì©¹ú	12	ÆäËû¾èÔùÎï×Ê	2777	Ç§¿Ë	510800	?	2,090,239
202003	63079000	6301ÖÁ6307µÄÎ´ÁÐÃûÖÆ³ÉÆ·,°üÀ¨·þ×°²Ã¼ôÑù	137	ÍÁ¶úÆä	10	Ò»°ãÃ³Ò×	24526	Ç§¿Ë	2503057	?	4,587,602
202003	63079000	6301ÖÁ6307µÄÎ´ÁÐÃûÖÆ³ÉÆ·,°üÀ¨·þ×°²Ã¼ôÑù	137	ÍÁ¶úÆä	12	ÆäËû¾èÔùÎï×Ê	4004	Ç§¿Ë	500400	?	5,539,280
202003	63079000	6301ÖÁ6307µÄÎ´ÁÐÃûÖÆ³ÉÆ·,°üÀ¨·þ×°²Ã¼ôÑù	138	°¢ÁªÇõ	10	Ò»°ãÃ³Ò×	328795	Ç§¿Ë	96080410	?	62,309,939
202003	63079000	6301ÖÁ6307µÄÎ´ÁÐÃûÖÆ³ÉÆ·,°üÀ¨·þ×°²Ã¼ôÑù	139	Ò²ÃÅ	10	Ò»°ãÃ³Ò×	2105	Ç§¿Ë	61950	?	212,004
202003	63079000	6301ÖÁ6307µÄÎ´ÁÐÃûÖÆ³ÉÆ·,°üÀ¨·þ×°²Ã¼ôÑù	141	Ô½ÄÏ	10	Ò»°ãÃ³Ò×	502919	Ç§¿Ë	69680389	?	41,133,558
202003	63079000	6301ÖÁ6307µÄÎ´ÁÐÃûÖÆ³ÉÆ·,°üÀ¨·þ×°²Ã¼ôÑù	143	ÖÐ¹úÌ¨Íå	10	Ò»°ãÃ³Ò×	229494	Ç§¿Ë	30128009	?	11,619,854
202003	63079000	6301ÖÁ6307µÄÎ´ÁÐÃûÖÆ³ÉÆ·,°üÀ¨·þ×°²Ã¼ôÑù	144	¶«µÛãë	11	¹ú¼Ò¼ä¡¢¹ú¼Ê×éÖ¯ÎÞ³¥Ô®ÖúºÍÔùËÍµÄÎï×Ê	16	Ç§¿Ë	1830	?	1,922
202003	63079000	6301ÖÁ6307µÄÎ´ÁÐÃûÖÆ³ÉÆ·,°üÀ¨·þ×°²Ã¼ôÑù	145	¹þÈø¿ËË¹Ì¹	10	Ò»°ãÃ³Ò×	6682	Ç§¿Ë	254973	?	766,786
202003	63079000	6301ÖÁ6307µÄÎ´ÁÐÃûÖÆ³ÉÆ·,°üÀ¨·þ×°²Ã¼ôÑù	145	¹þÈø¿ËË¹Ì¹	11	¹ú¼Ò¼ä¡¢¹ú¼Ê×éÖ¯ÎÞ³¥Ô®ÖúºÍÔùËÍµÄÎï×Ê	59	Ç§¿Ë	2000	?	10,000
202003	63079000	6301ÖÁ6307µÄÎ´ÁÐÃûÖÆ³ÉÆ·,°üÀ¨·þ×°²Ã¼ôÑù	145	¹þÈø¿ËË¹Ì¹	12	ÆäËû¾èÔùÎï×Ê	1870	Ç§¿Ë	180000	?	396,000
202003	63079000	6301ÖÁ6307µÄÎ´ÁÐÃûÖÆ³ÉÆ·,°üÀ¨·þ×°²Ã¼ôÑù	146	¼ª¶û¼ªË¹Ë¹Ì¹	10	Ò»°ãÃ³Ò×	1290	Ç§¿Ë	31800	?	31,169
202003	63079000	6301ÖÁ6307µÄÎ´ÁÐÃûÖÆ³ÉÆ·,°üÀ¨·þ×°²Ã¼ôÑù	146	¼ª¶û¼ªË¹Ë¹Ì¹	11	¹ú¼Ò¼ä¡¢¹ú¼Ê×éÖ¯ÎÞ³¥Ô®ÖúºÍÔùËÍµÄÎï×Ê	450	Ç§¿Ë	110000	?	290,000
202003	63079000	6301ÖÁ6307µÄÎ´ÁÐÃûÖÆ³ÉÆ·,°üÀ¨·þ×°²Ã¼ôÑù	147	Ëþ¼ª¿ËË¹Ì¹	11	¹ú¼Ò¼ä¡¢¹ú¼Ê×éÖ¯ÎÞ³¥Ô®ÖúºÍÔùËÍµÄÎï×Ê	61	Ç§¿Ë	2000	?	10,000
202003	63079000	6301ÖÁ6307µÄÎ´ÁÐÃûÖÆ³ÉÆ·,°üÀ¨·þ×°²Ã¼ôÑù	148	ÍÁ¿âÂüË¹Ì¹	10	Ò»°ãÃ³Ò×	135	Ç§¿Ë	500	?	5,508
202003	63079000	6301ÖÁ6307µÄÎ´ÁÐÃûÖÆ³ÉÆ·,°üÀ¨·þ×°²Ã¼ôÑù	149	ÎÚ×È±ð¿ËË¹Ì¹	10	Ò»°ãÃ³Ò×	27	Ç§¿Ë	100	?	1,610
202003	63079000	6301ÖÁ6307µÄÎ´ÁÐÃûÖÆ³ÉÆ·,°üÀ¨·þ×°²Ã¼ôÑù	201	°¢¶û¼°ÀûÑÇ	10	Ò»°ãÃ³Ò×	2892	Ç§¿Ë	761180	?	1,561,627
202003	63079000	6301ÖÁ6307µÄÎ´ÁÐÃûÖÆ³ÉÆ·,°üÀ¨·þ×°²Ã¼ôÑù	201	°¢¶û¼°ÀûÑÇ	11	¹ú¼Ò¼ä¡¢¹ú¼Ê×éÖ¯ÎÞ³¥Ô®ÖúºÍÔùËÍµÄÎï×Ê	16	Ç§¿Ë	2000	?	2,100
202003	63079000	6301ÖÁ6307µÄÎ´ÁÐÃûÖÆ³ÉÆ·,°üÀ¨·þ×°²Ã¼ôÑù	201	°¢¶û¼°ÀûÑÇ	12	ÆäËû¾èÔùÎï×Ê	3112	Ç§¿Ë	776720	?	3,209,785
202003	63079000	6301ÖÁ6307µÄÎ´ÁÐÃûÖÆ³ÉÆ·,°üÀ¨·þ×°²Ã¼ôÑù	202	°²¸çÀ­	10	Ò»°ãÃ³Ò×	14578	Ç§¿Ë	690500	?	176,554
202003	63079000	6301ÖÁ6307µÄÎ´ÁÐÃûÖÆ³ÉÆ·,°üÀ¨·þ×°²Ã¼ôÑù	203	±´Äþ	10	Ò»°ãÃ³Ò×	215	Ç§¿Ë	53500	?	44,107
202003	63079000	6301ÖÁ6307µÄÎ´ÁÐÃûÖÆ³ÉÆ·,°üÀ¨·þ×°²Ã¼ôÑù	203	±´Äþ	11	¹ú¼Ò¼ä¡¢¹ú¼Ê×éÖ¯ÎÞ³¥Ô®ÖúºÍÔùËÍµÄÎï×Ê	29	Ç§¿Ë	3090	?	11,920
202003	63079000	6301ÖÁ6307µÄÎ´ÁÐÃûÖÆ³ÉÆ·,°üÀ¨·þ×°²Ã¼ôÑù	204	²©´ÄÍßÄÉ	10	Ò»°ãÃ³Ò×	27	Ç§¿Ë	100	?	1,039
202003	63079000	6301ÖÁ6307µÄÎ´ÁÐÃûÖÆ³ÉÆ·,°üÀ¨·þ×°²Ã¼ôÑù	204	²©´ÄÍßÄÉ	11	¹ú¼Ò¼ä¡¢¹ú¼Ê×éÖ¯ÎÞ³¥Ô®ÖúºÍÔùËÍµÄÎï×Ê	60	Ç§¿Ë	8420	?	43,757
202003	63079000	6301ÖÁ6307µÄÎ´ÁÐÃûÖÆ³ÉÆ·,°üÀ¨·þ×°²Ã¼ôÑù	206	¿¦ÂóÂ¡	10	Ò»°ãÃ³Ò×	2352	Ç§¿Ë	435966	?	419,502
202003	63079000	6301ÖÁ6307µÄÎ´ÁÐÃûÖÆ³ÉÆ·,°üÀ¨·þ×°²Ã¼ôÑù	208	·ðµÃ½Ç	10	Ò»°ãÃ³Ò×	99	Ç§¿Ë	20012	?	25,465
202003	63079000	6301ÖÁ6307µÄÎ´ÁÐÃûÖÆ³ÉÆ·,°üÀ¨·þ×°²Ã¼ôÑù	208	·ðµÃ½Ç	11	¹ú¼Ò¼ä¡¢¹ú¼Ê×éÖ¯ÎÞ³¥Ô®ÖúºÍÔùËÍµÄÎï×Ê	4	Ç§¿Ë	210	?	1,897
202003	63079000	6301ÖÁ6307µÄÎ´ÁÐÃûÖÆ³ÉÆ·,°üÀ¨·þ×°²Ã¼ôÑù	209	ÖÐ·Ç	10	Ò»°ãÃ³Ò×	12	Ç§¿Ë	5000	?	1,015
202003	63079000	6301ÖÁ6307µÄÎ´ÁÐÃûÖÆ³ÉÆ·,°üÀ¨·þ×°²Ã¼ôÑù	209	ÖÐ·Ç	11	¹ú¼Ò¼ä¡¢¹ú¼Ê×éÖ¯ÎÞ³¥Ô®ÖúºÍÔùËÍµÄÎï×Ê	30	Ç§¿Ë	4270	?	11,128
202003	63079000	6301ÖÁ6307µÄÎ´ÁÐÃûÖÆ³ÉÆ·,°üÀ¨·þ×°²Ã¼ôÑù	211	Õ§µÃ	11	¹ú¼Ò¼ä¡¢¹ú¼Ê×éÖ¯ÎÞ³¥Ô®ÖúºÍÔùËÍµÄÎï×Ê	10	Ç§¿Ë	390	?	3,522
202003	63079000	6301ÖÁ6307µÄÎ´ÁÐÃûÖÆ³ÉÆ·,°üÀ¨·þ×°²Ã¼ôÑù	212	¿ÆÄ¦ÂÞ	11	¹ú¼Ò¼ä¡¢¹ú¼Ê×éÖ¯ÎÞ³¥Ô®ÖúºÍÔùËÍµÄÎï×Ê	47	Ç§¿Ë	2000	?	26,000
202003	63079000	6301ÖÁ6307µÄÎ´ÁÐÃûÖÆ³ÉÆ·,°üÀ¨·þ×°²Ã¼ôÑù	213	¸Õ¹û(²¼)	10	Ò»°ãÃ³Ò×	74	Ç§¿Ë	20000	?	30,805
202003	63079000	6301ÖÁ6307µÄÎ´ÁÐÃûÖÆ³ÉÆ·,°üÀ¨·þ×°²Ã¼ôÑù	214	¼ª²¼Ìá	10	Ò»°ãÃ³Ò×	1165	Ç§¿Ë	55030	?	24,268
202003	63079000	6301ÖÁ6307µÄÎ´ÁÐÃûÖÆ³ÉÆ·,°üÀ¨·þ×°²Ã¼ôÑù	214	¼ª²¼Ìá	11	¹ú¼Ò¼ä¡¢¹ú¼Ê×éÖ¯ÎÞ³¥Ô®ÖúºÍÔùËÍµÄÎï×Ê	1	Ç§¿Ë	180	?	1,626
202003	63079000	6301ÖÁ6307µÄÎ´ÁÐÃûÖÆ³ÉÆ·,°üÀ¨·þ×°²Ã¼ôÑù	215	°£¼°	10	Ò»°ãÃ³Ò×	95801	Ç§¿Ë	10535816	?	8,916,011
202003	63079000	6301ÖÁ6307µÄÎ´ÁÐÃûÖÆ³ÉÆ·,°üÀ¨·þ×°²Ã¼ôÑù	215	°£¼°	12	ÆäËû¾èÔùÎï×Ê	1273	Ç§¿Ë	346126	?	1,141,182
202003	63079000	6301ÖÁ6307µÄÎ´ÁÐÃûÖÆ³ÉÆ·,°üÀ¨·þ×°²Ã¼ôÑù	216	³àµÀ¼¸ÄÚÑÇ	10	Ò»°ãÃ³Ò×	27	Ç§¿Ë	100	?	1,039
202003	63079000	6301ÖÁ6307µÄÎ´ÁÐÃûÖÆ³ÉÆ·,°üÀ¨·þ×°²Ã¼ôÑù	217	°£Èû¶í±ÈÑÇ	10	Ò»°ãÃ³Ò×	47885	Ç§¿Ë	4582090	?	3,706,905
202003	63079000	6301ÖÁ6307µÄÎ´ÁÐÃûÖÆ³ÉÆ·,°üÀ¨·þ×°²Ã¼ôÑù	217	°£Èû¶í±ÈÑÇ	11	¹ú¼Ò¼ä¡¢¹ú¼Ê×éÖ¯ÎÞ³¥Ô®ÖúºÍÔùËÍµÄÎï×Ê	50	Ç§¿Ë	3000	?	84,540
202003	63079000	6301ÖÁ6307µÄÎ´ÁÐÃûÖÆ³ÉÆ·,°üÀ¨·þ×°²Ã¼ôÑù	217	°£Èû¶í±ÈÑÇ	12	ÆäËû¾èÔùÎï×Ê	28692	Ç§¿Ë	5841268	?	46,265,068
202003	63079000	6301ÖÁ6307µÄÎ´ÁÐÃûÖÆ³ÉÆ·,°üÀ¨·þ×°²Ã¼ôÑù	218	¼ÓÅî	10	Ò»°ãÃ³Ò×	25838	Ç§¿Ë	7360100	?	9,644,115
202003	63079000	6301ÖÁ6307µÄÎ´ÁÐÃûÖÆ³ÉÆ·,°üÀ¨·þ×°²Ã¼ôÑù	219	¸Ô±ÈÑÇ	11	¹ú¼Ò¼ä¡¢¹ú¼Ê×éÖ¯ÎÞ³¥Ô®ÖúºÍÔùËÍµÄÎï×Ê	7	Ç§¿Ë	500	?	525
202003	63079000	6301ÖÁ6307µÄÎ´ÁÐÃûÖÆ³ÉÆ·,°üÀ¨·þ×°²Ã¼ôÑù	220	¼ÓÄÉ	10	Ò»°ãÃ³Ò×	16470	Ç§¿Ë	391670	?	695,959
202003	63079000	6301ÖÁ6307µÄÎ´ÁÐÃûÖÆ³ÉÆ·,°üÀ¨·þ×°²Ã¼ôÑù	221	¼¸ÄÚÑÇ	10	Ò»°ãÃ³Ò×	26	Ç§¿Ë	40	?	6,220
202003	63079000	6301ÖÁ6307µÄÎ´ÁÐÃûÖÆ³ÉÆ·,°üÀ¨·þ×°²Ã¼ôÑù	223	¿ÆÌØµÏÍß	10	Ò»°ãÃ³Ò×	1185	Ç§¿Ë	114020	?	252,673
202003	63079000	6301ÖÁ6307µÄÎ´ÁÐÃûÖÆ³ÉÆ·,°üÀ¨·þ×°²Ã¼ôÑù	224	¿ÏÄáÑÇ	10	Ò»°ãÃ³Ò×	9251	Ç§¿Ë	315688	?	341,313
202003	63079000	6301ÖÁ6307µÄÎ´ÁÐÃûÖÆ³ÉÆ·,°üÀ¨·þ×°²Ã¼ôÑù	225	Àû±ÈÀïÑÇ	10	Ò»°ãÃ³Ò×	18	Ç§¿Ë	5300	?	5,111
202003	63079000	6301ÖÁ6307µÄÎ´ÁÐÃûÖÆ³ÉÆ·,°üÀ¨·þ×°²Ã¼ôÑù	226	Àû±ÈÑÇ	10	Ò»°ãÃ³Ò×	1748	Ç§¿Ë	12240	?	67,220
202003	63079000	6301ÖÁ6307µÄÎ´ÁÐÃûÖÆ³ÉÆ·,°üÀ¨·þ×°²Ã¼ôÑù	227	Âí´ï¼ÓË¹¼Ó	10	Ò»°ãÃ³Ò×	49	Ç§¿Ë	14285	?	15,045
202003	63079000	6301ÖÁ6307µÄÎ´ÁÐÃûÖÆ³ÉÆ·,°üÀ¨·þ×°²Ã¼ôÑù	228	ÂíÀ­Î¬	10	Ò»°ãÃ³Ò×	202	Ç§¿Ë	58215	?	52,903
202003	63079000	6301ÖÁ6307µÄÎ´ÁÐÃûÖÆ³ÉÆ·,°üÀ¨·þ×°²Ã¼ôÑù	228	ÂíÀ­Î¬	11	¹ú¼Ò¼ä¡¢¹ú¼Ê×éÖ¯ÎÞ³¥Ô®ÖúºÍÔùËÍµÄÎï×Ê	85	Ç§¿Ë	5000	?	54,355
202003	63079000	6301ÖÁ6307µÄÎ´ÁÐÃûÖÆ³ÉÆ·,°üÀ¨·þ×°²Ã¼ôÑù	230	Ã«ÀïËþÄáÑÇ	10	Ò»°ãÃ³Ò×	9	Ç§¿Ë	40	?	112
202003	63079000	6301ÖÁ6307µÄÎ´ÁÐÃûÖÆ³ÉÆ·,°üÀ¨·þ×°²Ã¼ôÑù	231	Ã«ÀïÇóË¹	10	Ò»°ãÃ³Ò×	564	Ç§¿Ë	90910	?	267,497
202003	63079000	6301ÖÁ6307µÄÎ´ÁÐÃûÖÆ³ÉÆ·,°üÀ¨·þ×°²Ã¼ôÑù	232	Ä¦Âå¸ç	10	Ò»°ãÃ³Ò×	11230	Ç§¿Ë	835493	?	1,560,731
202003	63079000	6301ÖÁ6307µÄÎ´ÁÐÃûÖÆ³ÉÆ·,°üÀ¨·þ×°²Ã¼ôÑù	232	Ä¦Âå¸ç	11	¹ú¼Ò¼ä¡¢¹ú¼Ê×éÖ¯ÎÞ³¥Ô®ÖúºÍÔùËÍµÄÎï×Ê	1056	Ç§¿Ë	6800	?	16,385
202003	63079000	6301ÖÁ6307µÄÎ´ÁÐÃûÖÆ³ÉÆ·,°üÀ¨·þ×°²Ã¼ôÑù	233	ÄªÉ£±È¿Ë	10	Ò»°ãÃ³Ò×	642	Ç§¿Ë	136840	?	167,538
202003	63079000	6301ÖÁ6307µÄÎ´ÁÐÃûÖÆ³ÉÆ·,°üÀ¨·þ×°²Ã¼ôÑù	233	ÄªÉ£±È¿Ë	11	¹ú¼Ò¼ä¡¢¹ú¼Ê×éÖ¯ÎÞ³¥Ô®ÖúºÍÔùËÍµÄÎï×Ê	47	Ç§¿Ë	2000	?	26,000
202003	63079000	6301ÖÁ6307µÄÎ´ÁÐÃûÖÆ³ÉÆ·,°üÀ¨·þ×°²Ã¼ôÑù	234	ÄÉÃ×±ÈÑÇ	10	Ò»°ãÃ³Ò×	366	Ç§¿Ë	104000	?	183,430
202003	63079000	6301ÖÁ6307µÄÎ´ÁÐÃûÖÆ³ÉÆ·,°üÀ¨·þ×°²Ã¼ôÑù	234	ÄÉÃ×±ÈÑÇ	11	¹ú¼Ò¼ä¡¢¹ú¼Ê×éÖ¯ÎÞ³¥Ô®ÖúºÍÔùËÍµÄÎï×Ê	31	Ç§¿Ë	6120	?	7,385
202003	63079000	6301ÖÁ6307µÄÎ´ÁÐÃûÖÆ³ÉÆ·,°üÀ¨·þ×°²Ã¼ôÑù	235	ÄáÈÕ¶û	10	Ò»°ãÃ³Ò×	163	Ç§¿Ë	50000	?	87,515
202003	63079000	6301ÖÁ6307µÄÎ´ÁÐÃûÖÆ³ÉÆ·,°üÀ¨·þ×°²Ã¼ôÑù	236	ÄáÈÕÀûÑÇ	10	Ò»°ãÃ³Ò×	197446	Ç§¿Ë	9634013	?	6,139,334
202003	63079000	6301ÖÁ6307µÄÎ´ÁÐÃûÖÆ³ÉÆ·,°üÀ¨·þ×°²Ã¼ôÑù	236	ÄáÈÕÀûÑÇ	11	¹ú¼Ò¼ä¡¢¹ú¼Ê×éÖ¯ÎÞ³¥Ô®ÖúºÍÔùËÍµÄÎï×Ê	50	Ç§¿Ë	3000	?	81,000
202003	63079000	6301ÖÁ6307µÄÎ´ÁÐÃûÖÆ³ÉÆ·,°üÀ¨·þ×°²Ã¼ôÑù	237	ÁôÄáÍô	10	Ò»°ãÃ³Ò×	1285	Ç§¿Ë	38960	?	349,394
202003	63079000	6301ÖÁ6307µÄÎ´ÁÐÃûÖÆ³ÉÆ·,°üÀ¨·þ×°²Ã¼ôÑù	238	Â¬Íú´ï	10	Ò»°ãÃ³Ò×	340	Ç§¿Ë	178220	?	59,945
202003	63079000	6301ÖÁ6307µÄÎ´ÁÐÃûÖÆ³ÉÆ·,°üÀ¨·þ×°²Ã¼ôÑù	238	Â¬Íú´ï	11	¹ú¼Ò¼ä¡¢¹ú¼Ê×éÖ¯ÎÞ³¥Ô®ÖúºÍÔùËÍµÄÎï×Ê	36	Ç§¿Ë	5490	?	9,357
202003	63079000	6301ÖÁ6307µÄÎ´ÁÐÃûÖÆ³ÉÆ·,°üÀ¨·þ×°²Ã¼ôÑù	239	Ê¥¶àÃÀºÍÆÕÁÖÎ÷±È	11	¹ú¼Ò¼ä¡¢¹ú¼Ê×éÖ¯ÎÞ³¥Ô®ÖúºÍÔùËÍµÄÎï×Ê	10	Ç§¿Ë	2760	?	2,898
202003	63079000	6301ÖÁ6307µÄÎ´ÁÐÃûÖÆ³ÉÆ·,°üÀ¨·þ×°²Ã¼ôÑù	240	ÈûÄÚ¼Ó¶û	10	Ò»°ãÃ³Ò×	212	Ç§¿Ë	47220	?	112,173
202003	63079000	6301ÖÁ6307µÄÎ´ÁÐÃûÖÆ³ÉÆ·,°üÀ¨·þ×°²Ã¼ôÑù	240	ÈûÄÚ¼Ó¶û	11	¹ú¼Ò¼ä¡¢¹ú¼Ê×éÖ¯ÎÞ³¥Ô®ÖúºÍÔùËÍµÄÎï×Ê	50	Ç§¿Ë	3000	?	81,000
202003	63079000	6301ÖÁ6307µÄÎ´ÁÐÃûÖÆ³ÉÆ·,°üÀ¨·þ×°²Ã¼ôÑù	241	ÈûÉà¶û	11	¹ú¼Ò¼ä¡¢¹ú¼Ê×éÖ¯ÎÞ³¥Ô®ÖúºÍÔùËÍµÄÎï×Ê	141	Ç§¿Ë	7020	?	13,794
202003	63079000	6301ÖÁ6307µÄÎ´ÁÐÃûÖÆ³ÉÆ·,°üÀ¨·þ×°²Ã¼ôÑù	242	ÈûÀ­Àû°º	11	¹ú¼Ò¼ä¡¢¹ú¼Ê×éÖ¯ÎÞ³¥Ô®ÖúºÍÔùËÍµÄÎï×Ê	28	Ç§¿Ë	570	?	11,148
202003	63079000	6301ÖÁ6307µÄÎ´ÁÐÃûÖÆ³ÉÆ·,°üÀ¨·þ×°²Ã¼ôÑù	243	Ë÷ÂíÀï	10	Ò»°ãÃ³Ò×	1	Ç§¿Ë	50	?	75
202003	63079000	6301ÖÁ6307µÄÎ´ÁÐÃûÖÆ³ÉÆ·,°üÀ¨·þ×°²Ã¼ôÑù	244	ÄÏ·Ç	10	Ò»°ãÃ³Ò×	218218	Ç§¿Ë	36224444	?	45,290,357
202003	63079000	6301ÖÁ6307µÄÎ´ÁÐÃûÖÆ³ÉÆ·,°üÀ¨·þ×°²Ã¼ôÑù	246	ËÕµ¤	10	Ò»°ãÃ³Ò×	4616	Ç§¿Ë	25601	?	170,016
202003	63079000	6301ÖÁ6307µÄÎ´ÁÐÃûÖÆ³ÉÆ·,°üÀ¨·þ×°²Ã¼ôÑù	247	Ì¹É£ÄáÑÇ	10	Ò»°ãÃ³Ò×	4070	Ç§¿Ë	625600	?	952,279
202003	63079000	6301ÖÁ6307µÄÎ´ÁÐÃûÖÆ³ÉÆ·,°üÀ¨·þ×°²Ã¼ôÑù	247	Ì¹É£ÄáÑÇ	11	¹ú¼Ò¼ä¡¢¹ú¼Ê×éÖ¯ÎÞ³¥Ô®ÖúºÍÔùËÍµÄÎï×Ê	100	Ç§¿Ë	2200	?	7,053
202003	63079000	6301ÖÁ6307µÄÎ´ÁÐÃûÖÆ³ÉÆ·,°üÀ¨·þ×°²Ã¼ôÑù	248	¶à¸ç	11	¹ú¼Ò¼ä¡¢¹ú¼Ê×éÖ¯ÎÞ³¥Ô®ÖúºÍÔùËÍµÄÎï×Ê	100	Ç§¿Ë	5640	?	5,923
202003	63079000	6301ÖÁ6307µÄÎ´ÁÐÃûÖÆ³ÉÆ·,°üÀ¨·þ×°²Ã¼ôÑù	249	Í»ÄáË¹	10	Ò»°ãÃ³Ò×	3753	Ç§¿Ë	9028380	?	243,513
202003	63079000	6301ÖÁ6307µÄÎ´ÁÐÃûÖÆ³ÉÆ·,°üÀ¨·þ×°²Ã¼ôÑù	249	Í»ÄáË¹	11	¹ú¼Ò¼ä¡¢¹ú¼Ê×éÖ¯ÎÞ³¥Ô®ÖúºÍÔùËÍµÄÎï×Ê	849	Ç§¿Ë	8500	?	11,616
202003	63079000	6301ÖÁ6307µÄÎ´ÁÐÃûÖÆ³ÉÆ·,°üÀ¨·þ×°²Ã¼ôÑù	250	ÎÚ¸É´ï	10	Ò»°ãÃ³Ò×	896	Ç§¿Ë	278460	?	423,540
202003	63079000	6301ÖÁ6307µÄÎ´ÁÐÃûÖÆ³ÉÆ·,°üÀ¨·þ×°²Ã¼ôÑù	250	ÎÚ¸É´ï	11	¹ú¼Ò¼ä¡¢¹ú¼Ê×éÖ¯ÎÞ³¥Ô®ÖúºÍÔùËÍµÄÎï×Ê	24	Ç§¿Ë	2790	?	5,085
202003	63079000	6301ÖÁ6307µÄÎ´ÁÐÃûÖÆ³ÉÆ·,°üÀ¨·þ×°²Ã¼ôÑù	251	²¼»ùÄÉ·¨Ë÷	10	Ò»°ãÃ³Ò×	419	Ç§¿Ë	71400	?	97,814
202003	63079000	6301ÖÁ6307µÄÎ´ÁÐÃûÖÆ³ÉÆ·,°üÀ¨·þ×°²Ã¼ôÑù	251	²¼»ùÄÉ·¨Ë÷	11	¹ú¼Ò¼ä¡¢¹ú¼Ê×éÖ¯ÎÞ³¥Ô®ÖúºÍÔùËÍµÄÎï×Ê	36	Ç§¿Ë	2790	?	5,085
202003	63079000	6301ÖÁ6307µÄÎ´ÁÐÃûÖÆ³ÉÆ·,°üÀ¨·þ×°²Ã¼ôÑù	252	¸Õ¹û(½ð)	10	Ò»°ãÃ³Ò×	1492	Ç§¿Ë	138350	?	290,802
202003	63079000	6301ÖÁ6307µÄÎ´ÁÐÃûÖÆ³ÉÆ·,°üÀ¨·þ×°²Ã¼ôÑù	253	ÔÞ±ÈÑÇ	10	Ò»°ãÃ³Ò×	3508	Ç§¿Ë	703430	?	1,030,705
202003	63079000	6301ÖÁ6307µÄÎ´ÁÐÃûÖÆ³ÉÆ·,°üÀ¨·þ×°²Ã¼ôÑù	254	½ò°Í²¼Î¤	10	Ò»°ãÃ³Ò×	1652	Ç§¿Ë	433254	?	575,995
202003	63079000	6301ÖÁ6307µÄÎ´ÁÐÃûÖÆ³ÉÆ·,°üÀ¨·þ×°²Ã¼ôÑù	254	½ò°Í²¼Î¤	11	¹ú¼Ò¼ä¡¢¹ú¼Ê×éÖ¯ÎÞ³¥Ô®ÖúºÍÔùËÍµÄÎï×Ê	155	Ç§¿Ë	6270	?	62,420
202003	63079000	6301ÖÁ6307µÄÎ´ÁÐÃûÖÆ³ÉÆ·,°üÀ¨·þ×°²Ã¼ôÑù	255	À³Ë÷ÍÐ	11	¹ú¼Ò¼ä¡¢¹ú¼Ê×éÖ¯ÎÞ³¥Ô®ÖúºÍÔùËÍµÄÎï×Ê	4	Ç§¿Ë	70	?	632
202003	63079000	6301ÖÁ6307µÄÎ´ÁÐÃûÖÆ³ÉÆ·,°üÀ¨·þ×°²Ã¼ôÑù	258	¶òÁ¢ÌØÀïÑÇ	11	¹ú¼Ò¼ä¡¢¹ú¼Ê×éÖ¯ÎÞ³¥Ô®ÖúºÍÔùËÍµÄÎï×Ê	47	Ç§¿Ë	2000	?	26,000
202003	63079000	6301ÖÁ6307µÄÎ´ÁÐÃûÖÆ³ÉÆ·,°üÀ¨·þ×°²Ã¼ôÑù	260	ÄÏËÕµ¤¹²ºÍ¹ú	10	Ò»°ãÃ³Ò×	8	Ç§¿Ë	6000	?	18,095
202003	63079000	6301ÖÁ6307µÄÎ´ÁÐÃûÖÆ³ÉÆ·,°üÀ¨·þ×°²Ã¼ôÑù	260	ÄÏËÕµ¤¹²ºÍ¹ú	11	¹ú¼Ò¼ä¡¢¹ú¼Ê×éÖ¯ÎÞ³¥Ô®ÖúºÍÔùËÍµÄÎï×Ê	45	Ç§¿Ë	10470	?	14,587
202003	63079000	6301ÖÁ6307µÄÎ´ÁÐÃûÖÆ³ÉÆ·,°üÀ¨·þ×°²Ã¼ôÑù	301	±ÈÀûÊ±	10	Ò»°ãÃ³Ò×	880241	Ç§¿Ë	93353172	?	200,114,702
202003	63079000	6301ÖÁ6307µÄÎ´ÁÐÃûÖÆ³ÉÆ·,°üÀ¨·þ×°²Ã¼ôÑù	301	±ÈÀûÊ±	12	ÆäËû¾èÔùÎï×Ê	17468	Ç§¿Ë	4860200	?	12,821,209
202003	63079000	6301ÖÁ6307µÄÎ´ÁÐÃûÖÆ³ÉÆ·,°üÀ¨·þ×°²Ã¼ôÑù	302	µ¤Âó	10	Ò»°ãÃ³Ò×	179086	Ç§¿Ë	9748849	?	10,205,292
202003	63079000	6301ÖÁ6307µÄÎ´ÁÐÃûÖÆ³ÉÆ·,°üÀ¨·þ×°²Ã¼ôÑù	302	µ¤Âó	12	ÆäËû¾èÔùÎï×Ê	2081	Ç§¿Ë	500880	?	1,843,200
202003	63079000	6301ÖÁ6307µÄÎ´ÁÐÃûÖÆ³ÉÆ·,°üÀ¨·þ×°²Ã¼ôÑù	303	Ó¢¹ú	10	Ò»°ãÃ³Ò×	2625685	Ç§¿Ë	113903906	?	144,111,341
202003	63079000	6301ÖÁ6307µÄÎ´ÁÐÃûÖÆ³ÉÆ·,°üÀ¨·þ×°²Ã¼ôÑù	303	Ó¢¹ú	12	ÆäËû¾èÔùÎï×Ê	67	Ç§¿Ë	20000	?	30,000
202003	63079000	6301ÖÁ6307µÄÎ´ÁÐÃûÖÆ³ÉÆ·,°üÀ¨·þ×°²Ã¼ôÑù	304	µÂ¹ú	10	Ò»°ãÃ³Ò×	2666381	Ç§¿Ë	194506901	?	428,898,086
202003	63079000	6301ÖÁ6307µÄÎ´ÁÐÃûÖÆ³ÉÆ·,°üÀ¨·þ×°²Ã¼ôÑù	304	µÂ¹ú	12	ÆäËû¾èÔùÎï×Ê	245	Ç§¿Ë	32000	?	88,707
202003	63079000	6301ÖÁ6307µÄÎ´ÁÐÃûÖÆ³ÉÆ·,°üÀ¨·þ×°²Ã¼ôÑù	305	·¨¹ú	10	Ò»°ãÃ³Ò×	918098	Ç§¿Ë	81303454	?	131,395,845
202003	63079000	6301ÖÁ6307µÄÎ´ÁÐÃûÖÆ³ÉÆ·,°üÀ¨·þ×°²Ã¼ôÑù	305	·¨¹ú	11	¹ú¼Ò¼ä¡¢¹ú¼Ê×éÖ¯ÎÞ³¥Ô®ÖúºÍÔùËÍµÄÎï×Ê	3035	Ç§¿Ë	650000	?	2,230,000
202003	63079000	6301ÖÁ6307µÄÎ´ÁÐÃûÖÆ³ÉÆ·,°üÀ¨·þ×°²Ã¼ôÑù	305	·¨¹ú	12	ÆäËû¾èÔùÎï×Ê	8939	Ç§¿Ë	2553600	?	6,483,493
202003	63079000	6301ÖÁ6307µÄÎ´ÁÐÃûÖÆ³ÉÆ·,°üÀ¨·þ×°²Ã¼ôÑù	306	°®¶ûÀ¼	10	Ò»°ãÃ³Ò×	130438	Ç§¿Ë	6924846	?	24,747,748
202003	63079000	6301ÖÁ6307µÄÎ´ÁÐÃûÖÆ³ÉÆ·,°üÀ¨·þ×°²Ã¼ôÑù	306	°®¶ûÀ¼	12	ÆäËû¾èÔùÎï×Ê	1176	Ç§¿Ë	300000	?	863,000
202003	63079000	6301ÖÁ6307µÄÎ´ÁÐÃûÖÆ³ÉÆ·,°üÀ¨·þ×°²Ã¼ôÑù	307	Òâ´óÀû	10	Ò»°ãÃ³Ò×	903377	Ç§¿Ë	134177084	?	462,452,704
202003	63079000	6301ÖÁ6307µÄÎ´ÁÐÃûÖÆ³ÉÆ·,°üÀ¨·þ×°²Ã¼ôÑù	307	Òâ´óÀû	11	¹ú¼Ò¼ä¡¢¹ú¼Ê×éÖ¯ÎÞ³¥Ô®ÖúºÍÔùËÍµÄÎï×Ê	5311	Ç§¿Ë	1000000	?	4,670,000
202003	63079000	6301ÖÁ6307µÄÎ´ÁÐÃûÖÆ³ÉÆ·,°üÀ¨·þ×°²Ã¼ôÑù	307	Òâ´óÀû	12	ÆäËû¾èÔùÎï×Ê	38511	Ç§¿Ë	18727225	?	20,942,191
202003	63079000	6301ÖÁ6307µÄÎ´ÁÐÃûÖÆ³ÉÆ·,°üÀ¨·þ×°²Ã¼ôÑù	308	Â¬É­±¤	10	Ò»°ãÃ³Ò×	11365	Ç§¿Ë	1556644	?	4,483,033
202003	63079000	6301ÖÁ6307µÄÎ´ÁÐÃûÖÆ³ÉÆ·,°üÀ¨·þ×°²Ã¼ôÑù	309	ºÉÀ¼	10	Ò»°ãÃ³Ò×	1867412	Ç§¿Ë	92110794	?	214,570,067
202003	63079000	6301ÖÁ6307µÄÎ´ÁÐÃûÖÆ³ÉÆ·,°üÀ¨·þ×°²Ã¼ôÑù	309	ºÉÀ¼	12	ÆäËû¾èÔùÎï×Ê	1121	Ç§¿Ë	239000	?	863,587
202003	63079000	6301ÖÁ6307µÄÎ´ÁÐÃûÖÆ³ÉÆ·,°üÀ¨·þ×°²Ã¼ôÑù	310	Ï£À°	10	Ò»°ãÃ³Ò×	172631	Ç§¿Ë	13198985	?	26,531,908
202003	63079000	6301ÖÁ6307µÄÎ´ÁÐÃûÖÆ³ÉÆ·,°üÀ¨·þ×°²Ã¼ôÑù	310	Ï£À°	11	¹ú¼Ò¼ä¡¢¹ú¼Ê×éÖ¯ÎÞ³¥Ô®ÖúºÍÔùËÍµÄÎï×Ê	12244	Ç§¿Ë	653600	?	3,000,000
202003	63079000	6301ÖÁ6307µÄÎ´ÁÐÃûÖÆ³ÉÆ·,°üÀ¨·þ×°²Ã¼ôÑù	310	Ï£À°	12	ÆäËû¾èÔùÎï×Ê	1750	Ç§¿Ë	500000	?	1,610,276
202003	63079000	6301ÖÁ6307µÄÎ´ÁÐÃûÖÆ³ÉÆ·,°üÀ¨·þ×°²Ã¼ôÑù	311	ÆÏÌÑÑÀ	10	Ò»°ãÃ³Ò×	128731	Ç§¿Ë	18401688	?	47,877,757
202003	63079000	6301ÖÁ6307µÄÎ´ÁÐÃûÖÆ³ÉÆ·,°üÀ¨·þ×°²Ã¼ôÑù	311	ÆÏÌÑÑÀ	12	ÆäËû¾èÔùÎï×Ê	1078	Ç§¿Ë	169940	?	1,832,925
202003	63079000	6301ÖÁ6307µÄÎ´ÁÐÃûÖÆ³ÉÆ·,°üÀ¨·þ×°²Ã¼ôÑù	312	Î÷°àÑÀ	10	Ò»°ãÃ³Ò×	724783	Ç§¿Ë	97035734	?	199,062,956
202003	63079000	6301ÖÁ6307µÄÎ´ÁÐÃûÖÆ³ÉÆ·,°üÀ¨·þ×°²Ã¼ôÑù	312	Î÷°àÑÀ	11	¹ú¼Ò¼ä¡¢¹ú¼Ê×éÖ¯ÎÞ³¥Ô®ÖúºÍÔùËÍµÄÎï×Ê	923	Ç§¿Ë	70000	?	850,000
202003	63079000	6301ÖÁ6307µÄÎ´ÁÐÃûÖÆ³ÉÆ·,°üÀ¨·þ×°²Ã¼ôÑù	312	Î÷°àÑÀ	12	ÆäËû¾èÔùÎï×Ê	4605	Ç§¿Ë	890200	?	2,688,725
202003	63079000	6301ÖÁ6307µÄÎ´ÁÐÃûÖÆ³ÉÆ·,°üÀ¨·þ×°²Ã¼ôÑù	313	°¢¶û°ÍÄáÑÇ	10	Ò»°ãÃ³Ò×	1178	Ç§¿Ë	30720	?	40,153
202003	63079000	6301ÖÁ6307µÄÎ´ÁÐÃûÖÆ³ÉÆ·,°üÀ¨·þ×°²Ã¼ôÑù	315	°ÂµØÀû	10	Ò»°ãÃ³Ò×	107707	Ç§¿Ë	14750227	?	43,625,505
202003	63079000	6301ÖÁ6307µÄÎ´ÁÐÃûÖÆ³ÉÆ·,°üÀ¨·þ×°²Ã¼ôÑù	315	°ÂµØÀû	12	ÆäËû¾èÔùÎï×Ê	398	Ç§¿Ë	50880	?	763,200
202003	63079000	6301ÖÁ6307µÄÎ´ÁÐÃûÖÆ³ÉÆ·,°üÀ¨·þ×°²Ã¼ôÑù	316	±£¼ÓÀûÑÇ	10	Ò»°ãÃ³Ò×	19003	Ç§¿Ë	3371192	?	4,755,920
202003	63079000	6301ÖÁ6307µÄÎ´ÁÐÃûÖÆ³ÉÆ·,°üÀ¨·þ×°²Ã¼ôÑù	318	·ÒÀ¼	10	Ò»°ãÃ³Ò×	147921	Ç§¿Ë	4965868	?	6,918,489
202003	63079000	6301ÖÁ6307µÄÎ´ÁÐÃûÖÆ³ÉÆ·,°üÀ¨·þ×°²Ã¼ôÑù	321	ÐÙÑÀÀû	10	Ò»°ãÃ³Ò×	149180	Ç§¿Ë	21770000	?	63,869,599
202003	63079000	6301ÖÁ6307µÄÎ´ÁÐÃûÖÆ³ÉÆ·,°üÀ¨·þ×°²Ã¼ôÑù	321	ÐÙÑÀÀû	12	ÆäËû¾èÔùÎï×Ê	11410	Ç§¿Ë	3271000	?	8,406,570
202003	63079000	6301ÖÁ6307µÄÎ´ÁÐÃûÖÆ³ÉÆ·,°üÀ¨·þ×°²Ã¼ôÑù	322	±ùµº	10	Ò»°ãÃ³Ò×	320	Ç§¿Ë	11260	?	198,362
202003	63079000	6301ÖÁ6307µÄÎ´ÁÐÃûÖÆ³ÉÆ·,°üÀ¨·þ×°²Ã¼ôÑù	323	ÁÐÖ§¶ØÊ¿µÇ	10	Ò»°ãÃ³Ò×	3448	Ç§¿Ë	52500	?	938,895
202003	63079000	6301ÖÁ6307µÄÎ´ÁÐÃûÖÆ³ÉÆ·,°üÀ¨·þ×°²Ã¼ôÑù	324	Âí¶úËû	10	Ò»°ãÃ³Ò×	5494	Ç§¿Ë	476030	?	1,167,179
202003	63079000	6301ÖÁ6307µÄÎ´ÁÐÃûÖÆ³ÉÆ·,°üÀ¨·þ×°²Ã¼ôÑù	324	Âí¶úËû	11	¹ú¼Ò¼ä¡¢¹ú¼Ê×éÖ¯ÎÞ³¥Ô®ÖúºÍÔùËÍµÄÎï×Ê	68	Ç§¿Ë	6390	?	11,751
202003	63079000	6301ÖÁ6307µÄÎ´ÁÐÃûÖÆ³ÉÆ·,°üÀ¨·þ×°²Ã¼ôÑù	325	Ä¦ÄÉ¸ç	10	Ò»°ãÃ³Ò×	273	Ç§¿Ë	70000	?	147,025
202003	63079000	6301ÖÁ6307µÄÎ´ÁÐÃûÖÆ³ÉÆ·,°üÀ¨·þ×°²Ã¼ôÑù	326	Å²Íþ	10	Ò»°ãÃ³Ò×	157558	Ç§¿Ë	11906316	?	26,449,566
202003	63079000	6301ÖÁ6307µÄÎ´ÁÐÃûÖÆ³ÉÆ·,°üÀ¨·þ×°²Ã¼ôÑù	326	Å²Íþ	12	ÆäËû¾èÔùÎï×Ê	1734	Ç§¿Ë	510000	?	1,315,000
202003	63079000	6301ÖÁ6307µÄÎ´ÁÐÃûÖÆ³ÉÆ·,°üÀ¨·þ×°²Ã¼ôÑù	327	²¨À¼	10	Ò»°ãÃ³Ò×	767787	Ç§¿Ë	62779451	?	85,166,520
202003	63079000	6301ÖÁ6307µÄÎ´ÁÐÃûÖÆ³ÉÆ·,°üÀ¨·þ×°²Ã¼ôÑù	327	²¨À¼	11	¹ú¼Ò¼ä¡¢¹ú¼Ê×éÖ¯ÎÞ³¥Ô®ÖúºÍÔùËÍµÄÎï×Ê	802	Ç§¿Ë	40000	?	400,000
202003	63079000	6301ÖÁ6307µÄÎ´ÁÐÃûÖÆ³ÉÆ·,°üÀ¨·þ×°²Ã¼ôÑù	327	²¨À¼	12	ÆäËû¾èÔùÎï×Ê	319	Ç§¿Ë	78000	?	264,720
202003	63079000	6301ÖÁ6307µÄÎ´ÁÐÃûÖÆ³ÉÆ·,°üÀ¨·þ×°²Ã¼ôÑù	328	ÂÞÂíÄáÑÇ	10	Ò»°ãÃ³Ò×	69263	Ç§¿Ë	15443448	?	30,013,803
202003	63079000	6301ÖÁ6307µÄÎ´ÁÐÃûÖÆ³ÉÆ·,°üÀ¨·þ×°²Ã¼ôÑù	328	ÂÞÂíÄáÑÇ	12	ÆäËû¾èÔùÎï×Ê	236	Ç§¿Ë	62800	?	128,598
202003	63079000	6301ÖÁ6307µÄÎ´ÁÐÃûÖÆ³ÉÆ·,°üÀ¨·þ×°²Ã¼ôÑù	330	Èðµä	10	Ò»°ãÃ³Ò×	346021	Ç§¿Ë	10249374	?	19,330,550
202003	63079000	6301ÖÁ6307µÄÎ´ÁÐÃûÖÆ³ÉÆ·,°üÀ¨·þ×°²Ã¼ôÑù	330	Èðµä	12	ÆäËû¾èÔùÎï×Ê	2266	Ç§¿Ë	575900	?	2,368,340
202003	63079000	6301ÖÁ6307µÄÎ´ÁÐÃûÖÆ³ÉÆ·,°üÀ¨·þ×°²Ã¼ôÑù	331	ÈðÊ¿	10	Ò»°ãÃ³Ò×	169289	Ç§¿Ë	31918995	?	42,802,969
202003	63079000	6301ÖÁ6307µÄÎ´ÁÐÃûÖÆ³ÉÆ·,°üÀ¨·þ×°²Ã¼ôÑù	331	ÈðÊ¿	12	ÆäËû¾èÔùÎï×Ê	2322	Ç§¿Ë	605680	?	2,613,113
202003	63079000	6301ÖÁ6307µÄÎ´ÁÐÃûÖÆ³ÉÆ·,°üÀ¨·þ×°²Ã¼ôÑù	334	°®É³ÄáÑÇ	10	Ò»°ãÃ³Ò×	3883	Ç§¿Ë	681532	?	1,290,713
202003	63079000	6301ÖÁ6307µÄÎ´ÁÐÃûÖÆ³ÉÆ·,°üÀ¨·þ×°²Ã¼ôÑù	335	À­ÍÑÎ¬ÑÇ	10	Ò»°ãÃ³Ò×	17785	Ç§¿Ë	627670	?	1,284,950
202003	63079000	6301ÖÁ6307µÄÎ´ÁÐÃûÖÆ³ÉÆ·,°üÀ¨·þ×°²Ã¼ôÑù	336	Á¢ÌÕÍð	10	Ò»°ãÃ³Ò×	25890	Ç§¿Ë	5863360	?	18,592,458
202003	63079000	6301ÖÁ6307µÄÎ´ÁÐÃûÖÆ³ÉÆ·,°üÀ¨·þ×°²Ã¼ôÑù	337	¸ñÂ³¼ªÑÇ	10	Ò»°ãÃ³Ò×	27711	Ç§¿Ë	956804	?	1,627,727
202003	63079000	6301ÖÁ6307µÄÎ´ÁÐÃûÖÆ³ÉÆ·,°üÀ¨·þ×°²Ã¼ôÑù	338	ÑÇÃÀÄáÑÇ	10	Ò»°ãÃ³Ò×	574	Ç§¿Ë	17780	?	40,364
202003	63079000	6301ÖÁ6307µÄÎ´ÁÐÃûÖÆ³ÉÆ·,°üÀ¨·þ×°²Ã¼ôÑù	339	°¢Èû°Ý½®	10	Ò»°ãÃ³Ò×	4137	Ç§¿Ë	1153898	?	2,565,469
202003	63079000	6301ÖÁ6307µÄÎ´ÁÐÃûÖÆ³ÉÆ·,°üÀ¨·þ×°²Ã¼ôÑù	340	°×¶íÂÞË¹	10	Ò»°ãÃ³Ò×	882	Ç§¿Ë	307858	?	64,218
202003	63079000	6301ÖÁ6307µÄÎ´ÁÐÃûÖÆ³ÉÆ·,°üÀ¨·þ×°²Ã¼ôÑù	340	°×¶íÂÞË¹	11	¹ú¼Ò¼ä¡¢¹ú¼Ê×éÖ¯ÎÞ³¥Ô®ÖúºÍÔùËÍµÄÎï×Ê	55	Ç§¿Ë	2000	?	10,000
202003	63079000	6301ÖÁ6307µÄÎ´ÁÐÃûÖÆ³ÉÆ·,°üÀ¨·þ×°²Ã¼ôÑù	343	Ä¦¶û¶àÍß	10	Ò»°ãÃ³Ò×	300	Ç§¿Ë	300	?	4,201
202003	63079000	6301ÖÁ6307µÄÎ´ÁÐÃûÖÆ³ÉÆ·,°üÀ¨·þ×°²Ã¼ôÑù	344	¶íÂÞË¹Áª°î	10	Ò»°ãÃ³Ò×	409205	Ç§¿Ë	61324586	?	66,600,290
202003	63079000	6301ÖÁ6307µÄÎ´ÁÐÃûÖÆ³ÉÆ·,°üÀ¨·þ×°²Ã¼ôÑù	344	¶íÂÞË¹Áª°î	12	ÆäËû¾èÔùÎï×Ê	6988	Ç§¿Ë	520400	?	5,150,077
202003	63079000	6301ÖÁ6307µÄÎ´ÁÐÃûÖÆ³ÉÆ·,°üÀ¨·þ×°²Ã¼ôÑù	347	ÎÚ¿ËÀ¼	10	Ò»°ãÃ³Ò×	53716	Ç§¿Ë	9349242	?	10,813,814
202003	63079000	6301ÖÁ6307µÄÎ´ÁÐÃûÖÆ³ÉÆ·,°üÀ¨·þ×°²Ã¼ôÑù	347	ÎÚ¿ËÀ¼	11	¹ú¼Ò¼ä¡¢¹ú¼Ê×éÖ¯ÎÞ³¥Ô®ÖúºÍÔùËÍµÄÎï×Ê	55	Ç§¿Ë	2000	?	10,000
202003	63079000	6301ÖÁ6307µÄÎ´ÁÐÃûÖÆ³ÉÆ·,°üÀ¨·þ×°²Ã¼ôÑù	350	Ë¹ÂåÎÄÄáÑÇ	10	Ò»°ãÃ³Ò×	216240	Ç§¿Ë	10422850	?	18,864,068
202003	63079000	6301ÖÁ6307µÄÎ´ÁÐÃûÖÆ³ÉÆ·,°üÀ¨·þ×°²Ã¼ôÑù	351	¿ËÂÞµØÑÇ	10	Ò»°ãÃ³Ò×	40786	Ç§¿Ë	1765280	?	2,441,207
202003	63079000	6301ÖÁ6307µÄÎ´ÁÐÃûÖÆ³ÉÆ·,°üÀ¨·þ×°²Ã¼ôÑù	352	½Ý¿Ë	10	Ò»°ãÃ³Ò×	351916	Ç§¿Ë	59705594	?	257,581,077
202003	63079000	6301ÖÁ6307µÄÎ´ÁÐÃûÖÆ³ÉÆ·,°üÀ¨·þ×°²Ã¼ôÑù	352	½Ý¿Ë	12	ÆäËû¾èÔùÎï×Ê	1621	Ç§¿Ë	221800	?	463,508
202003	63079000	6301ÖÁ6307µÄÎ´ÁÐÃûÖÆ³ÉÆ·,°üÀ¨·þ×°²Ã¼ôÑù	353	Ë¹Âå·¥¿Ë	10	Ò»°ãÃ³Ò×	118220	Ç§¿Ë	45437857	?	59,154,456
202003	63079000	6301ÖÁ6307µÄÎ´ÁÐÃûÖÆ³ÉÆ·,°üÀ¨·þ×°²Ã¼ôÑù	354	±±ÂíÆä¶Ù¹²ºÍ¹ú	10	Ò»°ãÃ³Ò×	430	Ç§¿Ë	75100	?	464,197
202003	63079000	6301ÖÁ6307µÄÎ´ÁÐÃûÖÆ³ÉÆ·,°üÀ¨·þ×°²Ã¼ôÑù	355	²¨ºÚ	10	Ò»°ãÃ³Ò×	890	Ç§¿Ë	62240	?	79,031
202003	63079000	6301ÖÁ6307µÄÎ´ÁÐÃûÖÆ³ÉÆ·,°üÀ¨·þ×°²Ã¼ôÑù	358	Èû¶ûÎ¬ÑÇ	10	Ò»°ãÃ³Ò×	43926	Ç§¿Ë	11310400	?	27,863,640
202003	63079000	6301ÖÁ6307µÄÎ´ÁÐÃûÖÆ³ÉÆ·,°üÀ¨·þ×°²Ã¼ôÑù	358	Èû¶ûÎ¬ÑÇ	11	¹ú¼Ò¼ä¡¢¹ú¼Ê×éÖ¯ÎÞ³¥Ô®ÖúºÍÔùËÍµÄÎï×Ê	2300	Ç§¿Ë	270000	?	1,350,000
202003	63079000	6301ÖÁ6307µÄÎ´ÁÐÃûÖÆ³ÉÆ·,°üÀ¨·þ×°²Ã¼ôÑù	358	Èû¶ûÎ¬ÑÇ	12	ÆäËû¾èÔùÎï×Ê	1457	Ç§¿Ë	348000	?	3,657,600
202003	63079000	6301ÖÁ6307µÄÎ´ÁÐÃûÖÆ³ÉÆ·,°üÀ¨·þ×°²Ã¼ôÑù	359	ºÚÉ½	10	Ò»°ãÃ³Ò×	404	Ç§¿Ë	68060	?	231,019
202003	63079000	6301ÖÁ6307µÄÎ´ÁÐÃûÖÆ³ÉÆ·,°üÀ¨·þ×°²Ã¼ôÑù	401	°²Ìá¹ÏºÍ°Í²¼´ï	12	ÆäËû¾èÔùÎï×Ê	100	Ç§¿Ë	30000	?	45,900
202003	63079000	6301ÖÁ6307µÄÎ´ÁÐÃûÖÆ³ÉÆ·,°üÀ¨·þ×°²Ã¼ôÑù	402	°¢¸ùÍ¢	10	Ò»°ãÃ³Ò×	27956	Ç§¿Ë	7450041	?	2,422,637
202003	63079000	6301ÖÁ6307µÄÎ´ÁÐÃûÖÆ³ÉÆ·,°üÀ¨·þ×°²Ã¼ôÑù	402	°¢¸ùÍ¢	12	ÆäËû¾èÔùÎï×Ê	535	Ç§¿Ë	140000	?	360,000
202003	63079000	6301ÖÁ6307µÄÎ´ÁÐÃûÖÆ³ÉÆ·,°üÀ¨·þ×°²Ã¼ôÑù	403	°¢Â³°Í	10	Ò»°ãÃ³Ò×	108	Ç§¿Ë	35000	?	25,205
202003	63079000	6301ÖÁ6307µÄÎ´ÁÐÃûÖÆ³ÉÆ·,°üÀ¨·þ×°²Ã¼ôÑù	405	°Í°Í¶àË¹	10	Ò»°ãÃ³Ò×	14	Ç§¿Ë	20	?	1,458
202003	63079000	6301ÖÁ6307µÄÎ´ÁÐÃûÖÆ³ÉÆ·,°üÀ¨·þ×°²Ã¼ôÑù	405	°Í°Í¶àË¹	11	¹ú¼Ò¼ä¡¢¹ú¼Ê×éÖ¯ÎÞ³¥Ô®ÖúºÍÔùËÍµÄÎï×Ê	43	Ç§¿Ë	1950	?	39,204
202003	63079000	6301ÖÁ6307µÄÎ´ÁÐÃûÖÆ³ÉÆ·,°üÀ¨·þ×°²Ã¼ôÑù	405	°Í°Í¶àË¹	12	ÆäËû¾èÔùÎï×Ê	100	Ç§¿Ë	30000	?	45,900
202003	63079000	6301ÖÁ6307µÄÎ´ÁÐÃûÖÆ³ÉÆ·,°üÀ¨·þ×°²Ã¼ôÑù	408	¶àÃñ×å²£ÀûÎ¬ÑÇ¹ú	10	Ò»°ãÃ³Ò×	3535	Ç§¿Ë	273980	?	265,031
202003	63079000	6301ÖÁ6307µÄÎ´ÁÐÃûÖÆ³ÉÆ·,°üÀ¨·þ×°²Ã¼ôÑù	408	¶àÃñ×å²£ÀûÎ¬ÑÇ¹ú	12	ÆäËû¾èÔùÎï×Ê	250	Ç§¿Ë	100000	?	250,000
202003	63079000	6301ÖÁ6307µÄÎ´ÁÐÃûÖÆ³ÉÆ·,°üÀ¨·þ×°²Ã¼ôÑù	410	°ÍÎ÷	10	Ò»°ãÃ³Ò×	240758	Ç§¿Ë	31162267	?	14,180,028
202003	63079000	6301ÖÁ6307µÄÎ´ÁÐÃûÖÆ³ÉÆ·,°üÀ¨·þ×°²Ã¼ôÑù	412	ÖÇÀû	10	Ò»°ãÃ³Ò×	353753	Ç§¿Ë	20120291	?	24,874,431
202003	63079000	6301ÖÁ6307µÄÎ´ÁÐÃûÖÆ³ÉÆ·,°üÀ¨·þ×°²Ã¼ôÑù	412	ÖÇÀû	12	ÆäËû¾èÔùÎï×Ê	25	Ç§¿Ë	15000	?	31,505
202003	63079000	6301ÖÁ6307µÄÎ´ÁÐÃûÖÆ³ÉÆ·,°üÀ¨·þ×°²Ã¼ôÑù	413	¸çÂ×±ÈÑÇ	10	Ò»°ãÃ³Ò×	47082	Ç§¿Ë	11664898	?	3,752,906
202003	63079000	6301ÖÁ6307µÄÎ´ÁÐÃûÖÆ³ÉÆ·,°üÀ¨·þ×°²Ã¼ôÑù	414	¶àÃ×Äá¿Ë	10	Ò»°ãÃ³Ò×	29	Ç§¿Ë	50	?	140
202003	63079000	6301ÖÁ6307µÄÎ´ÁÐÃûÖÆ³ÉÆ·,°üÀ¨·þ×°²Ã¼ôÑù	414	¶àÃ×Äá¿Ë	11	¹ú¼Ò¼ä¡¢¹ú¼Ê×éÖ¯ÎÞ³¥Ô®ÖúºÍÔùËÍµÄÎï×Ê	6	Ç§¿Ë	520	?	1,393
202003	63079000	6301ÖÁ6307µÄÎ´ÁÐÃûÖÆ³ÉÆ·,°üÀ¨·þ×°²Ã¼ôÑù	414	¶àÃ×Äá¿Ë	12	ÆäËû¾èÔùÎï×Ê	105	Ç§¿Ë	30000	?	45,900
202003	63079000	6301ÖÁ6307µÄÎ´ÁÐÃûÖÆ³ÉÆ·,°üÀ¨·þ×°²Ã¼ôÑù	415	¸çË¹´ïÀè¼Ó	10	Ò»°ãÃ³Ò×	12884	Ç§¿Ë	744269	?	2,680,380
202003	63079000	6301ÖÁ6307µÄÎ´ÁÐÃûÖÆ³ÉÆ·,°üÀ¨·þ×°²Ã¼ôÑù	415	¸çË¹´ïÀè¼Ó	12	ÆäËû¾èÔùÎï×Ê	350	Ç§¿Ë	100000	?	330,000
202003	63079000	6301ÖÁ6307µÄÎ´ÁÐÃûÖÆ³ÉÆ·,°üÀ¨·þ×°²Ã¼ôÑù	416	¹Å°Í	10	Ò»°ãÃ³Ò×	1473	Ç§¿Ë	425250	?	326,574
202003	63079000	6301ÖÁ6307µÄÎ´ÁÐÃûÖÆ³ÉÆ·,°üÀ¨·þ×°²Ã¼ôÑù	417	¿âÀ°Ë÷µº	10	Ò»°ãÃ³Ò×	161	Ç§¿Ë	45550	?	82,492
202003	63079000	6301ÖÁ6307µÄÎ´ÁÐÃûÖÆ³ÉÆ·,°üÀ¨·þ×°²Ã¼ôÑù	418	¶àÃ×Äá¼Ó¹²ºÍ¹ú	10	Ò»°ãÃ³Ò×	12949	Ç§¿Ë	12682323	?	571,189
202003	63079000	6301ÖÁ6307µÄÎ´ÁÐÃûÖÆ³ÉÆ·,°üÀ¨·þ×°²Ã¼ôÑù	418	¶àÃ×Äá¼Ó¹²ºÍ¹ú	12	ÆäËû¾èÔùÎï×Ê	175	Ç§¿Ë	50000	?	76,500
202003	63079000	6301ÖÁ6307µÄÎ´ÁÐÃûÖÆ³ÉÆ·,°üÀ¨·þ×°²Ã¼ôÑù	419	¶ò¹Ï¶à¶û	10	Ò»°ãÃ³Ò×	2493	Ç§¿Ë	1565348	?	230,967
202003	63079000	6301ÖÁ6307µÄÎ´ÁÐÃûÖÆ³ÉÆ·,°üÀ¨·þ×°²Ã¼ôÑù	419	¶ò¹Ï¶à¶û	12	ÆäËû¾èÔùÎï×Ê	470	Ç§¿Ë	120000	?	382,800
202003	63079000	6301ÖÁ6307µÄÎ´ÁÐÃûÖÆ³ÉÆ·,°üÀ¨·þ×°²Ã¼ôÑù	421	¸ñÁÖÄÉ´ï	10	Ò»°ãÃ³Ò×	1	Ç§¿Ë	0	?	259
202003	63079000	6301ÖÁ6307µÄÎ´ÁÐÃûÖÆ³ÉÆ·,°üÀ¨·þ×°²Ã¼ôÑù	423	Î£µØÂíÀ­	10	Ò»°ãÃ³Ò×	8831	Ç§¿Ë	1079426	?	2,161,159
202003	63079000	6301ÖÁ6307µÄÎ´ÁÐÃûÖÆ³ÉÆ·,°üÀ¨·þ×°²Ã¼ôÑù	424	¹çÑÇÄÇ	10	Ò»°ãÃ³Ò×	259	Ç§¿Ë	121700	?	56,532
202003	63079000	6301ÖÁ6307µÄÎ´ÁÐÃûÖÆ³ÉÆ·,°üÀ¨·þ×°²Ã¼ôÑù	424	¹çÑÇÄÇ	11	¹ú¼Ò¼ä¡¢¹ú¼Ê×éÖ¯ÎÞ³¥Ô®ÖúºÍÔùËÍµÄÎï×Ê	29	Ç§¿Ë	1500	?	15,000
202003	63079000	6301ÖÁ6307µÄÎ´ÁÐÃûÖÆ³ÉÆ·,°üÀ¨·þ×°²Ã¼ôÑù	425	º£µØ	10	Ò»°ãÃ³Ò×	400	Ç§¿Ë	100000	?	150,526
202003	63079000	6301ÖÁ6307µÄÎ´ÁÐÃûÖÆ³ÉÆ·,°üÀ¨·þ×°²Ã¼ôÑù	426	ºé¶¼À­Ë¹	10	Ò»°ãÃ³Ò×	573	Ç§¿Ë	107900	?	222,866
202003	63079000	6301ÖÁ6307µÄÎ´ÁÐÃûÖÆ³ÉÆ·,°üÀ¨·þ×°²Ã¼ôÑù	427	ÑÀÂò¼Ó	10	Ò»°ãÃ³Ò×	6973	Ç§¿Ë	527129	?	15,536,878
202003	63079000	6301ÖÁ6307µÄÎ´ÁÐÃûÖÆ³ÉÆ·,°üÀ¨·þ×°²Ã¼ôÑù	429	Ä«Î÷¸ç	10	Ò»°ãÃ³Ò×	505971	Ç§¿Ë	14186031	?	19,122,456
202003	63079000	6301ÖÁ6307µÄÎ´ÁÐÃûÖÆ³ÉÆ·,°üÀ¨·þ×°²Ã¼ôÑù	429	Ä«Î÷¸ç	12	ÆäËû¾èÔùÎï×Ê	285	Ç§¿Ë	110000	?	285,000
202003	63079000	6301ÖÁ6307µÄÎ´ÁÐÃûÖÆ³ÉÆ·,°üÀ¨·þ×°²Ã¼ôÑù	432	°ÍÄÃÂí	10	Ò»°ãÃ³Ò×	17950	Ç§¿Ë	1965781	?	4,177,794
202003	63079000	6301ÖÁ6307µÄÎ´ÁÐÃûÖÆ³ÉÆ·,°üÀ¨·þ×°²Ã¼ôÑù	432	°ÍÄÃÂí	12	ÆäËû¾èÔùÎï×Ê	453	Ç§¿Ë	122100	?	304,888
202003	63079000	6301ÖÁ6307µÄÎ´ÁÐÃûÖÆ³ÉÆ·,°üÀ¨·þ×°²Ã¼ôÑù	433	°ÍÀ­¹ç	10	Ò»°ãÃ³Ò×	5827	Ç§¿Ë	101900	?	360,949
202003	63079000	6301ÖÁ6307µÄÎ´ÁÐÃûÖÆ³ÉÆ·,°üÀ¨·þ×°²Ã¼ôÑù	434	ÃØÂ³	10	Ò»°ãÃ³Ò×	52255	Ç§¿Ë	4014002	?	3,349,243
202003	63079000	6301ÖÁ6307µÄÎ´ÁÐÃûÖÆ³ÉÆ·,°üÀ¨·þ×°²Ã¼ôÑù	434	ÃØÂ³	12	ÆäËû¾èÔùÎï×Ê	353	Ç§¿Ë	100800	?	252,000
202003	63079000	6301ÖÁ6307µÄÎ´ÁÐÃûÖÆ³ÉÆ·,°üÀ¨·þ×°²Ã¼ôÑù	435	²¨¶àÀè¸÷	10	Ò»°ãÃ³Ò×	8298	Ç§¿Ë	1337910	?	444,718
202003	63079000	6301ÖÁ6307µÄÎ´ÁÐÃûÖÆ³ÉÆ·,°üÀ¨·þ×°²Ã¼ôÑù	440	Èø¶ûÍß¶à	10	Ò»°ãÃ³Ò×	5995	Ç§¿Ë	199142	?	259,137
202003	63079000	6301ÖÁ6307µÄÎ´ÁÐÃûÖÆ³ÉÆ·,°üÀ¨·þ×°²Ã¼ôÑù	440	Èø¶ûÍß¶à	12	ÆäËû¾èÔùÎï×Ê	350	Ç§¿Ë	100000	?	333,000
202003	63079000	6301ÖÁ6307µÄÎ´ÁÐÃûÖÆ³ÉÆ·,°üÀ¨·þ×°²Ã¼ôÑù	441	ËÕÀïÄÏ	10	Ò»°ãÃ³Ò×	74	Ç§¿Ë	4418	?	9,272
202003	63079000	6301ÖÁ6307µÄÎ´ÁÐÃûÖÆ³ÉÆ·,°üÀ¨·þ×°²Ã¼ôÑù	441	ËÕÀïÄÏ	12	ÆäËû¾èÔùÎï×Ê	105	Ç§¿Ë	30000	?	45,900
202003	63079000	6301ÖÁ6307µÄÎ´ÁÐÃûÖÆ³ÉÆ·,°üÀ¨·þ×°²Ã¼ôÑù	442	ÌØÁ¢Äá´ïºÍ¶à°Í¸ç	10	Ò»°ãÃ³Ò×	1779	Ç§¿Ë	12370	?	47,235
202003	63079000	6301ÖÁ6307µÄÎ´ÁÐÃûÖÆ³ÉÆ·,°üÀ¨·þ×°²Ã¼ôÑù	442	ÌØÁ¢Äá´ïºÍ¶à°Í¸ç	12	ÆäËû¾èÔùÎï×Ê	105	Ç§¿Ë	30000	?	45,900
202003	63079000	6301ÖÁ6307µÄÎ´ÁÐÃûÖÆ³ÉÆ·,°üÀ¨·þ×°²Ã¼ôÑù	444	ÎÚÀ­¹ç	10	Ò»°ãÃ³Ò×	20243	Ç§¿Ë	2770440	?	1,831,660
202003	63079000	6301ÖÁ6307µÄÎ´ÁÐÃûÖÆ³ÉÆ·,°üÀ¨·þ×°²Ã¼ôÑù	445	Î¯ÄÚÈðÀ­	10	Ò»°ãÃ³Ò×	21200	Ç§¿Ë	4472878	?	18,901,763
202003	63079000	6301ÖÁ6307µÄÎ´ÁÐÃûÖÆ³ÉÆ·,°üÀ¨·þ×°²Ã¼ôÑù	445	Î¯ÄÚÈðÀ­	11	¹ú¼Ò¼ä¡¢¹ú¼Ê×éÖ¯ÎÞ³¥Ô®ÖúºÍÔùËÍµÄÎï×Ê	299	Ç§¿Ë	58900	?	199,044
202003	63079000	6301ÖÁ6307µÄÎ´ÁÐÃûÖÆ³ÉÆ·,°üÀ¨·þ×°²Ã¼ôÑù	447	Ê¥Æä´ÄºÍÄáÎ¬Ë¹	10	Ò»°ãÃ³Ò×	70	Ç§¿Ë	7000	?	40,199
202003	63079000	6301ÖÁ6307µÄÎ´ÁÐÃûÖÆ³ÉÆ·,°üÀ¨·þ×°²Ã¼ôÑù	449	ºÉÊô°²µØÁÐË¹	10	Ò»°ãÃ³Ò×	102	Ç§¿Ë	34000	?	99,977
202003	63079000	6301ÖÁ6307µÄÎ´ÁÐÃûÖÆ³ÉÆ·,°üÀ¨·þ×°²Ã¼ôÑù	501	¼ÓÄÃ´ó	10	Ò»°ãÃ³Ò×	1787803	Ç§¿Ë	67376241	?	99,534,265
202003	63079000	6301ÖÁ6307µÄÎ´ÁÐÃûÖÆ³ÉÆ·,°üÀ¨·þ×°²Ã¼ôÑù	501	¼ÓÄÃ´ó	12	ÆäËû¾èÔùÎï×Ê	2903	Ç§¿Ë	549120	?	3,069,002
202003	63079000	6301ÖÁ6307µÄÎ´ÁÐÃûÖÆ³ÉÆ·,°üÀ¨·þ×°²Ã¼ôÑù	502	ÃÀ¹ú	10	Ò»°ãÃ³Ò×	19792236	Ç§¿Ë	819991650	?	1,193,485,853
202003	63079000	6301ÖÁ6307µÄÎ´ÁÐÃûÖÆ³ÉÆ·,°üÀ¨·þ×°²Ã¼ôÑù	502	ÃÀ¹ú	12	ÆäËû¾èÔùÎï×Ê	13169	Ç§¿Ë	1138750	?	11,197,193
202003	63079000	6301ÖÁ6307µÄÎ´ÁÐÃûÖÆ³ÉÆ·,°üÀ¨·þ×°²Ã¼ôÑù	504	°ÙÄ½´ó	10	Ò»°ãÃ³Ò×	89	Ç§¿Ë	15380	?	17,076
202003	63079000	6301ÖÁ6307µÄÎ´ÁÐÃûÖÆ³ÉÆ·,°üÀ¨·þ×°²Ã¼ôÑù	599	±±ÃÀÖÞÆäËû¹ú¼Ò(µØÇø)	10	Ò»°ãÃ³Ò×	130	Ç§¿Ë	30000	?	2,100
202003	63079000	6301ÖÁ6307µÄÎ´ÁÐÃûÖÆ³ÉÆ·,°üÀ¨·þ×°²Ã¼ôÑù	601	°Ä´óÀûÑÇ	10	Ò»°ãÃ³Ò×	1847045	Ç§¿Ë	109094953	?	206,495,879
202003	63079000	6301ÖÁ6307µÄÎ´ÁÐÃûÖÆ³ÉÆ·,°üÀ¨·þ×°²Ã¼ôÑù	602	¿â¿ËÈºµº	10	Ò»°ãÃ³Ò×	271	Ç§¿Ë	11100	?	7,595
202003	63079000	6301ÖÁ6307µÄÎ´ÁÐÃûÖÆ³ÉÆ·,°üÀ¨·þ×°²Ã¼ôÑù	603	ì³¼Ã	10	Ò»°ãÃ³Ò×	259	Ç§¿Ë	66570	?	28,243
202003	63079000	6301ÖÁ6307µÄÎ´ÁÐÃûÖÆ³ÉÆ·,°üÀ¨·þ×°²Ã¼ôÑù	607	ÐÂ¿¦Àï¶àÄáÑÇ	10	Ò»°ãÃ³Ò×	402	Ç§¿Ë	197350	?	75,060
202003	63079000	6301ÖÁ6307µÄÎ´ÁÐÃûÖÆ³ÉÆ·,°üÀ¨·þ×°²Ã¼ôÑù	608	ÍßÅ¬°¢Í¼	10	Ò»°ãÃ³Ò×	400	Ç§¿Ë	15000	?	22,925
202003	63079000	6301ÖÁ6307µÄÎ´ÁÐÃûÖÆ³ÉÆ·,°üÀ¨·þ×°²Ã¼ôÑù	609	ÐÂÎ÷À¼	10	Ò»°ãÃ³Ò×	164078	Ç§¿Ë	8320288	?	12,656,235
202003	63079000	6301ÖÁ6307µÄÎ´ÁÐÃûÖÆ³ÉÆ·,°üÀ¨·þ×°²Ã¼ôÑù	609	ÐÂÎ÷À¼	12	ÆäËû¾èÔùÎï×Ê	1348	Ç§¿Ë	300000	?	667,914
202003	63079000	6301ÖÁ6307µÄÎ´ÁÐÃûÖÆ³ÉÆ·,°üÀ¨·þ×°²Ã¼ôÑù	611	°Í²¼ÑÇÐÂ¼¸ÄÚÑÇ	10	Ò»°ãÃ³Ò×	2064	Ç§¿Ë	425850	?	785,180
202003	63079000	6301ÖÁ6307µÄÎ´ÁÐÃûÖÆ³ÉÆ·,°üÀ¨·þ×°²Ã¼ôÑù	613	ËùÂÞÃÅÈºµº	10	Ò»°ãÃ³Ò×	23	Ç§¿Ë	5900	?	4,665
202003	63079000	6301ÖÁ6307µÄÎ´ÁÐÃûÖÆ³ÉÆ·,°üÀ¨·þ×°²Ã¼ôÑù	614	ÌÀ¼Ó	10	Ò»°ãÃ³Ò×	250	Ç§¿Ë	60140	?	108,377
202003	63079000	6301ÖÁ6307µÄÎ´ÁÐÃûÖÆ³ÉÆ·,°üÀ¨·þ×°²Ã¼ôÑù	614	ÌÀ¼Ó	11	¹ú¼Ò¼ä¡¢¹ú¼Ê×éÖ¯ÎÞ³¥Ô®ÖúºÍÔùËÍµÄÎï×Ê	113	Ç§¿Ë	3680	?	25,555
202003	63079000	6301ÖÁ6307µÄÎ´ÁÐÃûÖÆ³ÉÆ·,°üÀ¨·þ×°²Ã¼ôÑù	614	ÌÀ¼Ó	12	ÆäËû¾èÔùÎï×Ê	20	Ç§¿Ë	3600	?	40,680
202003	63079000	6301ÖÁ6307µÄÎ´ÁÐÃûÖÆ³ÉÆ·,°üÀ¨·þ×°²Ã¼ôÑù	617	ÈøÄ¦ÑÇ	10	Ò»°ãÃ³Ò×	120	Ç§¿Ë	3240	?	1,815
202003	63079000	6301ÖÁ6307µÄÎ´ÁÐÃûÖÆ³ÉÆ·,°üÀ¨·þ×°²Ã¼ôÑù	623	·¨Êô²¨ÀûÄáÎ÷ÑÇ	10	Ò»°ãÃ³Ò×	2307	Ç§¿Ë	294920	?	448,897
202003	63079000	6301ÖÁ6307µÄÎ´ÁÐÃûÖÆ³ÉÆ·,°üÀ¨·þ×°²Ã¼ôÑù	699	´óÑóÖÞÆäËû¹ú¼Ò(µØÇø)	10	Ò»°ãÃ³Ò×	376	Ç§¿Ë	87000	?	172,650
202004	63079000	6301ÖÁ6307µÄÎ´ÁÐÃûÖÆ³ÉÆ·,°üÀ¨·þ×°²Ã¼ôÑù	101	°¢¸»º¹	10	Ò»°ãÃ³Ò×	13212	Ç§¿Ë	619460	?	3,394,527
202004	63079000	6301ÖÁ6307µÄÎ´ÁÐÃûÖÆ³ÉÆ·,°üÀ¨·þ×°²Ã¼ôÑù	102	°ÍÁÖ	10	Ò»°ãÃ³Ò×	127878	Ç§¿Ë	28113510	?	63,246,039
202004	63079000	6301ÖÁ6307µÄÎ´ÁÐÃûÖÆ³ÉÆ·,°üÀ¨·þ×°²Ã¼ôÑù	103	ÃÏ¼ÓÀ­¹ú	10	Ò»°ãÃ³Ò×	61575	Ç§¿Ë	10777472	?	19,969,510
202004	63079000	6301ÖÁ6307µÄÎ´ÁÐÃûÖÆ³ÉÆ·,°üÀ¨·þ×°²Ã¼ôÑù	103	ÃÏ¼ÓÀ­¹ú	12	ÆäËû¾èÔùÎï×Ê	1589	Ç§¿Ë	349700	?	1,190,526
202004	63079000	6301ÖÁ6307µÄÎ´ÁÐÃûÖÆ³ÉÆ·,°üÀ¨·þ×°²Ã¼ôÑù	104	²»µ¤	12	ÆäËû¾èÔùÎï×Ê	833	Ç§¿Ë	120000	?	1,092,100
202004	63079000	6301ÖÁ6307µÄÎ´ÁÐÃûÖÆ³ÉÆ·,°üÀ¨·þ×°²Ã¼ôÑù	105	ÎÄÀ³	10	Ò»°ãÃ³Ò×	41690	Ç§¿Ë	9876329	?	20,933,971
202004	63079000	6301ÖÁ6307µÄÎ´ÁÐÃûÖÆ³ÉÆ·,°üÀ¨·þ×°²Ã¼ôÑù	105	ÎÄÀ³	11	¹ú¼Ò¼ä¡¢¹ú¼Ê×éÖ¯ÎÞ³¥Ô®ÖúºÍÔùËÍµÄÎï×Ê	173	Ç§¿Ë	51000	?	127,500
202004	63079000	6301ÖÁ6307µÄÎ´ÁÐÃûÖÆ³ÉÆ·,°üÀ¨·þ×°²Ã¼ôÑù	106	Ãåµé	10	Ò»°ãÃ³Ò×	205118	Ç§¿Ë	45051049	?	62,726,636
202004	63079000	6301ÖÁ6307µÄÎ´ÁÐÃûÖÆ³ÉÆ·,°üÀ¨·þ×°²Ã¼ôÑù	106	Ãåµé	12	ÆäËû¾èÔùÎï×Ê	13080	Ç§¿Ë	3118400	?	7,505,571
202004	63079000	6301ÖÁ6307µÄÎ´ÁÐÃûÖÆ³ÉÆ·,°üÀ¨·þ×°²Ã¼ôÑù	107	¼íÆÒÕ¯	10	Ò»°ãÃ³Ò×	106007	Ç§¿Ë	23067135	?	36,773,591
202004	63079000	6301ÖÁ6307µÄÎ´ÁÐÃûÖÆ³ÉÆ·,°üÀ¨·þ×°²Ã¼ôÑù	107	¼íÆÒÕ¯	11	¹ú¼Ò¼ä¡¢¹ú¼Ê×éÖ¯ÎÞ³¥Ô®ÖúºÍÔùËÍµÄÎï×Ê	1731	Ç§¿Ë	405000	?	1,075,000
202004	63079000	6301ÖÁ6307µÄÎ´ÁÐÃûÖÆ³ÉÆ·,°üÀ¨·þ×°²Ã¼ôÑù	107	¼íÆÒÕ¯	12	ÆäËû¾èÔùÎï×Ê	952	Ç§¿Ë	340000	?	960,801
202004	63079000	6301ÖÁ6307µÄÎ´ÁÐÃûÖÆ³ÉÆ·,°üÀ¨·þ×°²Ã¼ôÑù	108	ÈûÆÖÂ·Ë¹	10	Ò»°ãÃ³Ò×	13606	Ç§¿Ë	2053320	?	6,008,388
202004	63079000	6301ÖÁ6307µÄÎ´ÁÐÃûÖÆ³ÉÆ·,°üÀ¨·þ×°²Ã¼ôÑù	108	ÈûÆÖÂ·Ë¹	11	¹ú¼Ò¼ä¡¢¹ú¼Ê×éÖ¯ÎÞ³¥Ô®ÖúºÍÔùËÍµÄÎï×Ê	80	Ç§¿Ë	10000	?	180,000
202004	63079000	6301ÖÁ6307µÄÎ´ÁÐÃûÖÆ³ÉÆ·,°üÀ¨·þ×°²Ã¼ôÑù	110	ÖÐ¹úÏã¸Û	10	Ò»°ãÃ³Ò×	555416	Ç§¿Ë	67773404	?	93,082,113
202004	63079000	6301ÖÁ6307µÄÎ´ÁÐÃûÖÆ³ÉÆ·,°üÀ¨·þ×°²Ã¼ôÑù	110	ÖÐ¹úÏã¸Û	12	ÆäËû¾èÔùÎï×Ê	971	Ç§¿Ë	290000	?	865,000
202004	63079000	6301ÖÁ6307µÄÎ´ÁÐÃûÖÆ³ÉÆ·,°üÀ¨·þ×°²Ã¼ôÑù	111	Ó¡¶È	10	Ò»°ãÃ³Ò×	222579	Ç§¿Ë	26218606	?	84,873,150
202004	63079000	6301ÖÁ6307µÄÎ´ÁÐÃûÖÆ³ÉÆ·,°üÀ¨·þ×°²Ã¼ôÑù	111	Ó¡¶È	12	ÆäËû¾èÔùÎï×Ê	4500	Ç§¿Ë	1000040	?	4,284,140
202004	63079000	6301ÖÁ6307µÄÎ´ÁÐÃûÖÆ³ÉÆ·,°üÀ¨·þ×°²Ã¼ôÑù	112	Ó¡¶ÈÄáÎ÷ÑÇ	10	Ò»°ãÃ³Ò×	802509	Ç§¿Ë	189948137	?	241,801,021
202004	63079000	6301ÖÁ6307µÄÎ´ÁÐÃûÖÆ³ÉÆ·,°üÀ¨·þ×°²Ã¼ôÑù	112	Ó¡¶ÈÄáÎ÷ÑÇ	11	¹ú¼Ò¼ä¡¢¹ú¼Ê×éÖ¯ÎÞ³¥Ô®ÖúºÍÔùËÍµÄÎï×Ê	319	Ç§¿Ë	75000	?	187,500
202004	63079000	6301ÖÁ6307µÄÎ´ÁÐÃûÖÆ³ÉÆ·,°üÀ¨·þ×°²Ã¼ôÑù	112	Ó¡¶ÈÄáÎ÷ÑÇ	12	ÆäËû¾èÔùÎï×Ê	3914	Ç§¿Ë	942050	?	3,106,592
202004	63079000	6301ÖÁ6307µÄÎ´ÁÐÃûÖÆ³ÉÆ·,°üÀ¨·þ×°²Ã¼ôÑù	113	ÒÁÀÊ	10	Ò»°ãÃ³Ò×	192118	Ç§¿Ë	50074157	?	101,431,813
202004	63079000	6301ÖÁ6307µÄÎ´ÁÐÃûÖÆ³ÉÆ·,°üÀ¨·þ×°²Ã¼ôÑù	113	ÒÁÀÊ	12	ÆäËû¾èÔùÎï×Ê	2153	Ç§¿Ë	462700	?	816,099
202004	63079000	6301ÖÁ6307µÄÎ´ÁÐÃûÖÆ³ÉÆ·,°üÀ¨·þ×°²Ã¼ôÑù	114	ÒÁÀ­¿Ë	10	Ò»°ãÃ³Ò×	196823	Ç§¿Ë	20268873	?	32,915,038
202004	63079000	6301ÖÁ6307µÄÎ´ÁÐÃûÖÆ³ÉÆ·,°üÀ¨·þ×°²Ã¼ôÑù	114	ÒÁÀ­¿Ë	11	¹ú¼Ò¼ä¡¢¹ú¼Ê×éÖ¯ÎÞ³¥Ô®ÖúºÍÔùËÍµÄÎï×Ê	5569	Ç§¿Ë	765000	?	2,050,500
202004	63079000	6301ÖÁ6307µÄÎ´ÁÐÃûÖÆ³ÉÆ·,°üÀ¨·þ×°²Ã¼ôÑù	114	ÒÁÀ­¿Ë	12	ÆäËû¾èÔùÎï×Ê	3562	Ç§¿Ë	520250	?	1,536,190
202004	63079000	6301ÖÁ6307µÄÎ´ÁÐÃûÖÆ³ÉÆ·,°üÀ¨·þ×°²Ã¼ôÑù	115	ÒÔÉ«ÁÐ	10	Ò»°ãÃ³Ò×	1450512	Ç§¿Ë	356832669	?	671,702,480
202004	63079000	6301ÖÁ6307µÄÎ´ÁÐÃûÖÆ³ÉÆ·,°üÀ¨·þ×°²Ã¼ôÑù	115	ÒÔÉ«ÁÐ	12	ÆäËû¾èÔùÎï×Ê	315	Ç§¿Ë	93000	?	186,185
202004	63079000	6301ÖÁ6307µÄÎ´ÁÐÃûÖÆ³ÉÆ·,°üÀ¨·þ×°²Ã¼ôÑù	116	ÈÕ±¾	10	Ò»°ãÃ³Ò×	18703503	Ç§¿Ë	4033827777	?	6,056,417,832
202004	63079000	6301ÖÁ6307µÄÎ´ÁÐÃûÖÆ³ÉÆ·,°üÀ¨·þ×°²Ã¼ôÑù	116	ÈÕ±¾	11	¹ú¼Ò¼ä¡¢¹ú¼Ê×éÖ¯ÎÞ³¥Ô®ÖúºÍÔùËÍµÄÎï×Ê	2868	Ç§¿Ë	600000	?	3,200,000
202004	63079000	6301ÖÁ6307µÄÎ´ÁÐÃûÖÆ³ÉÆ·,°üÀ¨·þ×°²Ã¼ôÑù	116	ÈÕ±¾	12	ÆäËû¾èÔùÎï×Ê	10679	Ç§¿Ë	2730280	?	6,039,840
202004	63079000	6301ÖÁ6307µÄÎ´ÁÐÃûÖÆ³ÉÆ·,°üÀ¨·þ×°²Ã¼ôÑù	117	Ô¼µ©	10	Ò»°ãÃ³Ò×	26348	Ç§¿Ë	4743226	?	25,305,553
202004	63079000	6301ÖÁ6307µÄÎ´ÁÐÃûÖÆ³ÉÆ·,°üÀ¨·þ×°²Ã¼ôÑù	118	¿ÆÍþÌØ	10	Ò»°ãÃ³Ò×	313898	Ç§¿Ë	73703702	?	131,141,402
202004	63079000	6301ÖÁ6307µÄÎ´ÁÐÃûÖÆ³ÉÆ·,°üÀ¨·þ×°²Ã¼ôÑù	119	ÀÏÎÎ	10	Ò»°ãÃ³Ò×	12367	Ç§¿Ë	2821775	?	5,086,445
202004	63079000	6301ÖÁ6307µÄÎ´ÁÐÃûÖÆ³ÉÆ·,°üÀ¨·þ×°²Ã¼ôÑù	119	ÀÏÎÎ	12	ÆäËû¾èÔùÎï×Ê	409	Ç§¿Ë	110070	?	578,496
202004	63079000	6301ÖÁ6307µÄÎ´ÁÐÃûÖÆ³ÉÆ·,°üÀ¨·þ×°²Ã¼ôÑù	120	Àè°ÍÄÛ	10	Ò»°ãÃ³Ò×	69014	Ç§¿Ë	18235753	?	21,872,575
202004	63079000	6301ÖÁ6307µÄÎ´ÁÐÃûÖÆ³ÉÆ·,°üÀ¨·þ×°²Ã¼ôÑù	121	ÖÐ¹ú°ÄÃÅ	10	Ò»°ãÃ³Ò×	37121	Ç§¿Ë	9372526	?	21,742,452
202004	63079000	6301ÖÁ6307µÄÎ´ÁÐÃûÖÆ³ÉÆ·,°üÀ¨·þ×°²Ã¼ôÑù	121	ÖÐ¹ú°ÄÃÅ	12	ÆäËû¾èÔùÎï×Ê	942	Ç§¿Ë	238000	?	167,381
202004	63079000	6301ÖÁ6307µÄÎ´ÁÐÃûÖÆ³ÉÆ·,°üÀ¨·þ×°²Ã¼ôÑù	122	ÂíÀ´Î÷ÑÇ	10	Ò»°ãÃ³Ò×	2626567	Ç§¿Ë	647256134	?	759,081,918
202004	63079000	6301ÖÁ6307µÄÎ´ÁÐÃûÖÆ³ÉÆ·,°üÀ¨·þ×°²Ã¼ôÑù	122	ÂíÀ´Î÷ÑÇ	12	ÆäËû¾èÔùÎï×Ê	4340	Ç§¿Ë	963200	?	2,685,419
202004	63079000	6301ÖÁ6307µÄÎ´ÁÐÃûÖÆ³ÉÆ·,°üÀ¨·þ×°²Ã¼ôÑù	123	Âí¶û´ú·ò	10	Ò»°ãÃ³Ò×	4666	Ç§¿Ë	726680	?	2,140,182
202004	63079000	6301ÖÁ6307µÄÎ´ÁÐÃûÖÆ³ÉÆ·,°üÀ¨·þ×°²Ã¼ôÑù	124	ÃÉ¹Å	10	Ò»°ãÃ³Ò×	14450	Ç§¿Ë	3256312	?	4,629,998
202004	63079000	6301ÖÁ6307µÄÎ´ÁÐÃûÖÆ³ÉÆ·,°üÀ¨·þ×°²Ã¼ôÑù	124	ÃÉ¹Å	11	¹ú¼Ò¼ä¡¢¹ú¼Ê×éÖ¯ÎÞ³¥Ô®ÖúºÍÔùËÍµÄÎï×Ê	1733	Ç§¿Ë	490000	?	1,372,000
202004	63079000	6301ÖÁ6307µÄÎ´ÁÐÃûÖÆ³ÉÆ·,°üÀ¨·þ×°²Ã¼ôÑù	124	ÃÉ¹Å	12	ÆäËû¾èÔùÎï×Ê	904	Ç§¿Ë	252000	?	529,096
202004	63079000	6301ÖÁ6307µÄÎ´ÁÐÃûÖÆ³ÉÆ·,°üÀ¨·þ×°²Ã¼ôÑù	125	Äá²´¶ûÁª°îÃñÖ÷¹²ºÍ¹ú	10	Ò»°ãÃ³Ò×	2948	Ç§¿Ë	320944	?	1,322,224
202004	63079000	6301ÖÁ6307µÄÎ´ÁÐÃûÖÆ³ÉÆ·,°üÀ¨·þ×°²Ã¼ôÑù	125	Äá²´¶ûÁª°îÃñÖ÷¹²ºÍ¹ú	12	ÆäËû¾èÔùÎï×Ê	1113	Ç§¿Ë	156200	?	1,608,564
202004	63079000	6301ÖÁ6307µÄÎ´ÁÐÃûÖÆ³ÉÆ·,°üÀ¨·þ×°²Ã¼ôÑù	126	°¢Âü	10	Ò»°ãÃ³Ò×	118047	Ç§¿Ë	30637265	?	58,875,502
202004	63079000	6301ÖÁ6307µÄÎ´ÁÐÃûÖÆ³ÉÆ·,°üÀ¨·þ×°²Ã¼ôÑù	127	°Í»ùË¹Ì¹	10	Ò»°ãÃ³Ò×	131310	Ç§¿Ë	30791543	?	63,866,335
202004	63079000	6301ÖÁ6307µÄÎ´ÁÐÃûÖÆ³ÉÆ·,°üÀ¨·þ×°²Ã¼ôÑù	127	°Í»ùË¹Ì¹	12	ÆäËû¾èÔùÎï×Ê	8951	Ç§¿Ë	2299838	?	8,842,870
202004	63079000	6301ÖÁ6307µÄÎ´ÁÐÃûÖÆ³ÉÆ·,°üÀ¨·þ×°²Ã¼ôÑù	128	°ÍÀÕË¹Ì¹	10	Ò»°ãÃ³Ò×	13	Ç§¿Ë	3000	?	711
202004	63079000	6301ÖÁ6307µÄÎ´ÁÐÃûÖÆ³ÉÆ·,°üÀ¨·þ×°²Ã¼ôÑù	128	°ÍÀÕË¹Ì¹	11	¹ú¼Ò¼ä¡¢¹ú¼Ê×éÖ¯ÎÞ³¥Ô®ÖúºÍÔùËÍµÄÎï×Ê	20	Ç§¿Ë	1000	?	27,000
202004	63079000	6301ÖÁ6307µÄÎ´ÁÐÃûÖÆ³ÉÆ·,°üÀ¨·þ×°²Ã¼ôÑù	129	·ÆÂÉ±ö	10	Ò»°ãÃ³Ò×	902891	Ç§¿Ë	223384431	?	376,350,599
202004	63079000	6301ÖÁ6307µÄÎ´ÁÐÃûÖÆ³ÉÆ·,°üÀ¨·þ×°²Ã¼ôÑù	129	·ÆÂÉ±ö	12	ÆäËû¾èÔùÎï×Ê	7902	Ç§¿Ë	1650800	?	5,135,299
202004	63079000	6301ÖÁ6307µÄÎ´ÁÐÃûÖÆ³ÉÆ·,°üÀ¨·þ×°²Ã¼ôÑù	130	¿¨Ëþ¶û	10	Ò»°ãÃ³Ò×	412869	Ç§¿Ë	109680189	?	160,624,505
202004	63079000	6301ÖÁ6307µÄÎ´ÁÐÃûÖÆ³ÉÆ·,°üÀ¨·þ×°²Ã¼ôÑù	130	¿¨Ëþ¶û	12	ÆäËû¾èÔùÎï×Ê	880	Ç§¿Ë	170000	?	432,517
202004	63079000	6301ÖÁ6307µÄÎ´ÁÐÃûÖÆ³ÉÆ·,°üÀ¨·þ×°²Ã¼ôÑù	131	É³ÌØ°¢À­²®	10	Ò»°ãÃ³Ò×	311588	Ç§¿Ë	22656852	?	33,749,071
202004	63079000	6301ÖÁ6307µÄÎ´ÁÐÃûÖÆ³ÉÆ·,°üÀ¨·þ×°²Ã¼ôÑù	131	É³ÌØ°¢À­²®	11	¹ú¼Ò¼ä¡¢¹ú¼Ê×éÖ¯ÎÞ³¥Ô®ÖúºÍÔùËÍµÄÎï×Ê	5911	Ç§¿Ë	1200000	?	8,000,000
202004	63079000	6301ÖÁ6307µÄÎ´ÁÐÃûÖÆ³ÉÆ·,°üÀ¨·þ×°²Ã¼ôÑù	131	É³ÌØ°¢À­²®	12	ÆäËû¾èÔùÎï×Ê	3171	Ç§¿Ë	677700	?	3,468,575
202004	63079000	6301ÖÁ6307µÄÎ´ÁÐÃûÖÆ³ÉÆ·,°üÀ¨·þ×°²Ã¼ôÑù	132	ÐÂ¼ÓÆÂ	10	Ò»°ãÃ³Ò×	1886074	Ç§¿Ë	428119382	?	715,881,840
202004	63079000	6301ÖÁ6307µÄÎ´ÁÐÃûÖÆ³ÉÆ·,°üÀ¨·þ×°²Ã¼ôÑù	132	ÐÂ¼ÓÆÂ	12	ÆäËû¾èÔùÎï×Ê	544	Ç§¿Ë	166000	?	434,852
202004	63079000	6301ÖÁ6307µÄÎ´ÁÐÃûÖÆ³ÉÆ·,°üÀ¨·þ×°²Ã¼ôÑù	133	º«¹ú	10	Ò»°ãÃ³Ò×	2775627	Ç§¿Ë	505168793	?	579,228,705
202004	63079000	6301ÖÁ6307µÄÎ´ÁÐÃûÖÆ³ÉÆ·,°üÀ¨·þ×°²Ã¼ôÑù	133	º«¹ú	12	ÆäËû¾èÔùÎï×Ê	6488	Ç§¿Ë	1417285	?	3,553,399
202004	63079000	6301ÖÁ6307µÄÎ´ÁÐÃûÖÆ³ÉÆ·,°üÀ¨·þ×°²Ã¼ôÑù	134	Ë¹ÀïÀ¼¿¨	10	Ò»°ãÃ³Ò×	28286	Ç§¿Ë	6560328	?	10,510,757
202004	63079000	6301ÖÁ6307µÄÎ´ÁÐÃûÖÆ³ÉÆ·,°üÀ¨·þ×°²Ã¼ôÑù	134	Ë¹ÀïÀ¼¿¨	11	¹ú¼Ò¼ä¡¢¹ú¼Ê×éÖ¯ÎÞ³¥Ô®ÖúºÍÔùËÍµÄÎï×Ê	414	Ç§¿Ë	110000	?	460,000
202004	63079000	6301ÖÁ6307µÄÎ´ÁÐÃûÖÆ³ÉÆ·,°üÀ¨·þ×°²Ã¼ôÑù	135	ÐðÀûÑÇ	10	Ò»°ãÃ³Ò×	8	Ç§¿Ë	2000	?	464
202004	63079000	6301ÖÁ6307µÄÎ´ÁÐÃûÖÆ³ÉÆ·,°üÀ¨·þ×°²Ã¼ôÑù	136	Ì©¹ú	10	Ò»°ãÃ³Ò×	381640	Ç§¿Ë	44665892	?	63,985,449
202004	63079000	6301ÖÁ6307µÄÎ´ÁÐÃûÖÆ³ÉÆ·,°üÀ¨·þ×°²Ã¼ôÑù	136	Ì©¹ú	11	¹ú¼Ò¼ä¡¢¹ú¼Ê×éÖ¯ÎÞ³¥Ô®ÖúºÍÔùËÍµÄÎï×Ê	508	Ç§¿Ë	110000	?	400,000
202004	63079000	6301ÖÁ6307µÄÎ´ÁÐÃûÖÆ³ÉÆ·,°üÀ¨·þ×°²Ã¼ôÑù	136	Ì©¹ú	12	ÆäËû¾èÔùÎï×Ê	1342	Ç§¿Ë	343350	?	842,422
202004	63079000	6301ÖÁ6307µÄÎ´ÁÐÃûÖÆ³ÉÆ·,°üÀ¨·þ×°²Ã¼ôÑù	137	ÍÁ¶úÆä	10	Ò»°ãÃ³Ò×	39261	Ç§¿Ë	8634097	?	15,649,342
202004	63079000	6301ÖÁ6307µÄÎ´ÁÐÃûÖÆ³ÉÆ·,°üÀ¨·þ×°²Ã¼ôÑù	137	ÍÁ¶úÆä	12	ÆäËû¾èÔùÎï×Ê	967	Ç§¿Ë	281750	?	570,854
202004	63079000	6301ÖÁ6307µÄÎ´ÁÐÃûÖÆ³ÉÆ·,°üÀ¨·þ×°²Ã¼ôÑù	138	°¢ÁªÇõ	10	Ò»°ãÃ³Ò×	1476435	Ç§¿Ë	357254135	?	482,917,620
202004	63079000	6301ÖÁ6307µÄÎ´ÁÐÃûÖÆ³ÉÆ·,°üÀ¨·þ×°²Ã¼ôÑù	138	°¢ÁªÇõ	12	ÆäËû¾èÔùÎï×Ê	18633	Ç§¿Ë	2541560	?	15,175,635
202004	63079000	6301ÖÁ6307µÄÎ´ÁÐÃûÖÆ³ÉÆ·,°üÀ¨·þ×°²Ã¼ôÑù	139	Ò²ÃÅ	10	Ò»°ãÃ³Ò×	3970	Ç§¿Ë	5900	?	42,157
202004	63079000	6301ÖÁ6307µÄÎ´ÁÐÃûÖÆ³ÉÆ·,°üÀ¨·þ×°²Ã¼ôÑù	141	Ô½ÄÏ	10	Ò»°ãÃ³Ò×	505740	Ç§¿Ë	19817083	?	56,620,868
202004	63079000	6301ÖÁ6307µÄÎ´ÁÐÃûÖÆ³ÉÆ·,°üÀ¨·þ×°²Ã¼ôÑù	141	Ô½ÄÏ	12	ÆäËû¾èÔùÎï×Ê	399	Ç§¿Ë	120000	?	425,441
202004	63079000	6301ÖÁ6307µÄÎ´ÁÐÃûÖÆ³ÉÆ·,°üÀ¨·þ×°²Ã¼ôÑù	143	ÖÐ¹úÌ¨Íå	10	Ò»°ãÃ³Ò×	281383	Ç§¿Ë	33337951	?	25,583,964
202004	63079000	6301ÖÁ6307µÄÎ´ÁÐÃûÖÆ³ÉÆ·,°üÀ¨·þ×°²Ã¼ôÑù	144	¶«µÛãë	10	Ò»°ãÃ³Ò×	29	Ç§¿Ë	1004	?	6,823
202004	63079000	6301ÖÁ6307µÄÎ´ÁÐÃûÖÆ³ÉÆ·,°üÀ¨·þ×°²Ã¼ôÑù	145	¹þÈø¿ËË¹Ì¹	10	Ò»°ãÃ³Ò×	107162	Ç§¿Ë	32642453	?	38,105,448
202004	63079000	6301ÖÁ6307µÄÎ´ÁÐÃûÖÆ³ÉÆ·,°üÀ¨·þ×°²Ã¼ôÑù	145	¹þÈø¿ËË¹Ì¹	12	ÆäËû¾èÔùÎï×Ê	3460	Ç§¿Ë	617040	?	1,692,424
202004	63079000	6301ÖÁ6307µÄÎ´ÁÐÃûÖÆ³ÉÆ·,°üÀ¨·þ×°²Ã¼ôÑù	146	¼ª¶û¼ªË¹Ë¹Ì¹	10	Ò»°ãÃ³Ò×	4795	Ç§¿Ë	1176560	?	3,342,969
202004	63079000	6301ÖÁ6307µÄÎ´ÁÐÃûÖÆ³ÉÆ·,°üÀ¨·þ×°²Ã¼ôÑù	146	¼ª¶û¼ªË¹Ë¹Ì¹	11	¹ú¼Ò¼ä¡¢¹ú¼Ê×éÖ¯ÎÞ³¥Ô®ÖúºÍÔùËÍµÄÎï×Ê	55	Ç§¿Ë	2000	?	10,000
202004	63079000	6301ÖÁ6307µÄÎ´ÁÐÃûÖÆ³ÉÆ·,°üÀ¨·þ×°²Ã¼ôÑù	146	¼ª¶û¼ªË¹Ë¹Ì¹	12	ÆäËû¾èÔùÎï×Ê	1045	Ç§¿Ë	151800	?	495,550
202004	63079000	6301ÖÁ6307µÄÎ´ÁÐÃûÖÆ³ÉÆ·,°üÀ¨·þ×°²Ã¼ôÑù	147	Ëþ¼ª¿ËË¹Ì¹	10	Ò»°ãÃ³Ò×	1543	Ç§¿Ë	102228	?	176,992
202004	63079000	6301ÖÁ6307µÄÎ´ÁÐÃûÖÆ³ÉÆ·,°üÀ¨·þ×°²Ã¼ôÑù	147	Ëþ¼ª¿ËË¹Ì¹	12	ÆäËû¾èÔùÎï×Ê	280	Ç§¿Ë	100000	?	195,000
202004	63079000	6301ÖÁ6307µÄÎ´ÁÐÃûÖÆ³ÉÆ·,°üÀ¨·þ×°²Ã¼ôÑù	148	ÍÁ¿âÂüË¹Ì¹	10	Ò»°ãÃ³Ò×	18	Ç§¿Ë	10	?	352
202004	63079000	6301ÖÁ6307µÄÎ´ÁÐÃûÖÆ³ÉÆ·,°üÀ¨·þ×°²Ã¼ôÑù	149	ÎÚ×È±ð¿ËË¹Ì¹	10	Ò»°ãÃ³Ò×	6934	Ç§¿Ë	1710560	?	5,985,806
202004	63079000	6301ÖÁ6307µÄÎ´ÁÐÃûÖÆ³ÉÆ·,°üÀ¨·þ×°²Ã¼ôÑù	149	ÎÚ×È±ð¿ËË¹Ì¹	11	¹ú¼Ò¼ä¡¢¹ú¼Ê×éÖ¯ÎÞ³¥Ô®ÖúºÍÔùËÍµÄÎï×Ê	52	Ç§¿Ë	1000	?	10,000
202004	63079000	6301ÖÁ6307µÄÎ´ÁÐÃûÖÆ³ÉÆ·,°üÀ¨·þ×°²Ã¼ôÑù	149	ÎÚ×È±ð¿ËË¹Ì¹	12	ÆäËû¾èÔùÎï×Ê	6421	Ç§¿Ë	1279620	?	1,747,149
202004	63079000	6301ÖÁ6307µÄÎ´ÁÐÃûÖÆ³ÉÆ·,°üÀ¨·þ×°²Ã¼ôÑù	201	°¢¶û¼°ÀûÑÇ	10	Ò»°ãÃ³Ò×	106489	Ç§¿Ë	27537159	?	73,681,423
202004	63079000	6301ÖÁ6307µÄÎ´ÁÐÃûÖÆ³ÉÆ·,°üÀ¨·þ×°²Ã¼ôÑù	201	°¢¶û¼°ÀûÑÇ	11	¹ú¼Ò¼ä¡¢¹ú¼Ê×éÖ¯ÎÞ³¥Ô®ÖúºÍÔùËÍµÄÎï×Ê	5055	Ç§¿Ë	1005000	?	6,535,000
202004	63079000	6301ÖÁ6307µÄÎ´ÁÐÃûÖÆ³ÉÆ·,°üÀ¨·þ×°²Ã¼ôÑù	201	°¢¶û¼°ÀûÑÇ	12	ÆäËû¾èÔùÎï×Ê	4823	Ç§¿Ë	1205500	?	3,834,344
202004	63079000	6301ÖÁ6307µÄÎ´ÁÐÃûÖÆ³ÉÆ·,°üÀ¨·þ×°²Ã¼ôÑù	202	°²¸çÀ­	10	Ò»°ãÃ³Ò×	5077	Ç§¿Ë	1011950	?	2,349,589
202004	63079000	6301ÖÁ6307µÄÎ´ÁÐÃûÖÆ³ÉÆ·,°üÀ¨·þ×°²Ã¼ôÑù	202	°²¸çÀ­	11	¹ú¼Ò¼ä¡¢¹ú¼Ê×éÖ¯ÎÞ³¥Ô®ÖúºÍÔùËÍµÄÎï×Ê	675	Ç§¿Ë	32000	?	180,000
202004	63079000	6301ÖÁ6307µÄÎ´ÁÐÃûÖÆ³ÉÆ·,°üÀ¨·þ×°²Ã¼ôÑù	203	±´Äþ	10	Ò»°ãÃ³Ò×	121538	Ç§¿Ë	34668500	?	57,140,137
202004	63079000	6301ÖÁ6307µÄÎ´ÁÐÃûÖÆ³ÉÆ·,°üÀ¨·þ×°²Ã¼ôÑù	203	±´Äþ	11	¹ú¼Ò¼ä¡¢¹ú¼Ê×éÖ¯ÎÞ³¥Ô®ÖúºÍÔùËÍµÄÎï×Ê	616	Ç§¿Ë	32000	?	139,000
202004	63079000	6301ÖÁ6307µÄÎ´ÁÐÃûÖÆ³ÉÆ·,°üÀ¨·þ×°²Ã¼ôÑù	203	±´Äþ	12	ÆäËû¾èÔùÎï×Ê	3591	Ç§¿Ë	1004300	?	2,019,966
202004	63079000	6301ÖÁ6307µÄÎ´ÁÐÃûÖÆ³ÉÆ·,°üÀ¨·þ×°²Ã¼ôÑù	204	²©´ÄÍßÄÉ	10	Ò»°ãÃ³Ò×	1695	Ç§¿Ë	622300	?	1,370,016
202004	63079000	6301ÖÁ6307µÄÎ´ÁÐÃûÖÆ³ÉÆ·,°üÀ¨·þ×°²Ã¼ôÑù	205	²¼Â¡µÏ	10	Ò»°ãÃ³Ò×	903	Ç§¿Ë	259105	?	306,907
202004	63079000	6301ÖÁ6307µÄÎ´ÁÐÃûÖÆ³ÉÆ·,°üÀ¨·þ×°²Ã¼ôÑù	205	²¼Â¡µÏ	11	¹ú¼Ò¼ä¡¢¹ú¼Ê×éÖ¯ÎÞ³¥Ô®ÖúºÍÔùËÍµÄÎï×Ê	675	Ç§¿Ë	32000	?	149,000
202004	63079000	6301ÖÁ6307µÄÎ´ÁÐÃûÖÆ³ÉÆ·,°üÀ¨·þ×°²Ã¼ôÑù	206	¿¦ÂóÂ¡	10	Ò»°ãÃ³Ò×	9382	Ç§¿Ë	2160687	?	7,288,036
202004	63079000	6301ÖÁ6307µÄÎ´ÁÐÃûÖÆ³ÉÆ·,°üÀ¨·þ×°²Ã¼ôÑù	206	¿¦ÂóÂ¡	11	¹ú¼Ò¼ä¡¢¹ú¼Ê×éÖ¯ÎÞ³¥Ô®ÖúºÍÔùËÍµÄÎï×Ê	675	Ç§¿Ë	32000	?	180,000
202004	63079000	6301ÖÁ6307µÄÎ´ÁÐÃûÖÆ³ÉÆ·,°üÀ¨·þ×°²Ã¼ôÑù	207	¼ÓÄÇÀûÈºµº	10	Ò»°ãÃ³Ò×	94	Ç§¿Ë	28140	?	36,022
202004	63079000	6301ÖÁ6307µÄÎ´ÁÐÃûÖÆ³ÉÆ·,°üÀ¨·þ×°²Ã¼ôÑù	208	·ðµÃ½Ç	10	Ò»°ãÃ³Ò×	101	Ç§¿Ë	30000	?	70,624
202004	63079000	6301ÖÁ6307µÄÎ´ÁÐÃûÖÆ³ÉÆ·,°üÀ¨·þ×°²Ã¼ôÑù	208	·ðµÃ½Ç	11	¹ú¼Ò¼ä¡¢¹ú¼Ê×éÖ¯ÎÞ³¥Ô®ÖúºÍÔùËÍµÄÎï×Ê	616	Ç§¿Ë	32000	?	139,000
202004	63079000	6301ÖÁ6307µÄÎ´ÁÐÃûÖÆ³ÉÆ·,°üÀ¨·þ×°²Ã¼ôÑù	208	·ðµÃ½Ç	12	ÆäËû¾èÔùÎï×Ê	9	Ç§¿Ë	690	?	1,450
202004	63079000	6301ÖÁ6307µÄÎ´ÁÐÃûÖÆ³ÉÆ·,°üÀ¨·þ×°²Ã¼ôÑù	209	ÖÐ·Ç	10	Ò»°ãÃ³Ò×	16	Ç§¿Ë	4000	?	5,908
202004	63079000	6301ÖÁ6307µÄÎ´ÁÐÃûÖÆ³ÉÆ·,°üÀ¨·þ×°²Ã¼ôÑù	209	ÖÐ·Ç	11	¹ú¼Ò¼ä¡¢¹ú¼Ê×éÖ¯ÎÞ³¥Ô®ÖúºÍÔùËÍµÄÎï×Ê	675	Ç§¿Ë	32000	?	180,000
202004	63079000	6301ÖÁ6307µÄÎ´ÁÐÃûÖÆ³ÉÆ·,°üÀ¨·þ×°²Ã¼ôÑù	211	Õ§µÃ	10	Ò»°ãÃ³Ò×	68	Ç§¿Ë	14940	?	74,821
202004	63079000	6301ÖÁ6307µÄÎ´ÁÐÃûÖÆ³ÉÆ·,°üÀ¨·þ×°²Ã¼ôÑù	211	Õ§µÃ	11	¹ú¼Ò¼ä¡¢¹ú¼Ê×éÖ¯ÎÞ³¥Ô®ÖúºÍÔùËÍµÄÎï×Ê	675	Ç§¿Ë	32000	?	180,000
202004	63079000	6301ÖÁ6307µÄÎ´ÁÐÃûÖÆ³ÉÆ·,°üÀ¨·þ×°²Ã¼ôÑù	212	¿ÆÄ¦ÂÞ	10	Ò»°ãÃ³Ò×	40	Ç§¿Ë	10000	?	14,769
202004	63079000	6301ÖÁ6307µÄÎ´ÁÐÃûÖÆ³ÉÆ·,°üÀ¨·þ×°²Ã¼ôÑù	213	¸Õ¹û(²¼)	10	Ò»°ãÃ³Ò×	2086	Ç§¿Ë	552330	?	936,702
202004	63079000	6301ÖÁ6307µÄÎ´ÁÐÃûÖÆ³ÉÆ·,°üÀ¨·þ×°²Ã¼ôÑù	213	¸Õ¹û(²¼)	11	¹ú¼Ò¼ä¡¢¹ú¼Ê×éÖ¯ÎÞ³¥Ô®ÖúºÍÔùËÍµÄÎï×Ê	616	Ç§¿Ë	32000	?	139,000
202004	63079000	6301ÖÁ6307µÄÎ´ÁÐÃûÖÆ³ÉÆ·,°üÀ¨·þ×°²Ã¼ôÑù	213	¸Õ¹û(²¼)	12	ÆäËû¾èÔùÎï×Ê	323	Ç§¿Ë	2200	?	3,924
202004	63079000	6301ÖÁ6307µÄÎ´ÁÐÃûÖÆ³ÉÆ·,°üÀ¨·þ×°²Ã¼ôÑù	214	¼ª²¼Ìá	10	Ò»°ãÃ³Ò×	4750	Ç§¿Ë	1151272	?	1,746,916
202004	63079000	6301ÖÁ6307µÄÎ´ÁÐÃûÖÆ³ÉÆ·,°üÀ¨·þ×°²Ã¼ôÑù	214	¼ª²¼Ìá	11	¹ú¼Ò¼ä¡¢¹ú¼Ê×éÖ¯ÎÞ³¥Ô®ÖúºÍÔùËÍµÄÎï×Ê	675	Ç§¿Ë	32000	?	180,000
202004	63079000	6301ÖÁ6307µÄÎ´ÁÐÃûÖÆ³ÉÆ·,°üÀ¨·þ×°²Ã¼ôÑù	215	°£¼°	10	Ò»°ãÃ³Ò×	127014	Ç§¿Ë	6400726	?	15,639,508
202004	63079000	6301ÖÁ6307µÄÎ´ÁÐÃûÖÆ³ÉÆ·,°üÀ¨·þ×°²Ã¼ôÑù	215	°£¼°	11	¹ú¼Ò¼ä¡¢¹ú¼Ê×éÖ¯ÎÞ³¥Ô®ÖúºÍÔùËÍµÄÎï×Ê	335	Ç§¿Ë	20000	?	540,000
202004	63079000	6301ÖÁ6307µÄÎ´ÁÐÃûÖÆ³ÉÆ·,°üÀ¨·þ×°²Ã¼ôÑù	215	°£¼°	12	ÆäËû¾èÔùÎï×Ê	2830	Ç§¿Ë	550000	?	2,176,504
202004	63079000	6301ÖÁ6307µÄÎ´ÁÐÃûÖÆ³ÉÆ·,°üÀ¨·þ×°²Ã¼ôÑù	216	³àµÀ¼¸ÄÚÑÇ	10	Ò»°ãÃ³Ò×	354	Ç§¿Ë	67140	?	313,520
202004	63079000	6301ÖÁ6307µÄÎ´ÁÐÃûÖÆ³ÉÆ·,°üÀ¨·þ×°²Ã¼ôÑù	216	³àµÀ¼¸ÄÚÑÇ	11	¹ú¼Ò¼ä¡¢¹ú¼Ê×éÖ¯ÎÞ³¥Ô®ÖúºÍÔùËÍµÄÎï×Ê	642	Ç§¿Ë	36670	?	149,092
202004	63079000	6301ÖÁ6307µÄÎ´ÁÐÃûÖÆ³ÉÆ·,°üÀ¨·þ×°²Ã¼ôÑù	216	³àµÀ¼¸ÄÚÑÇ	12	ÆäËû¾èÔùÎï×Ê	6	Ç§¿Ë	480	?	1,080
202004	63079000	6301ÖÁ6307µÄÎ´ÁÐÃûÖÆ³ÉÆ·,°üÀ¨·þ×°²Ã¼ôÑù	217	°£Èû¶í±ÈÑÇ	10	Ò»°ãÃ³Ò×	80475	Ç§¿Ë	14776139	?	22,733,547
202004	63079000	6301ÖÁ6307µÄÎ´ÁÐÃûÖÆ³ÉÆ·,°üÀ¨·þ×°²Ã¼ôÑù	217	°£Èû¶í±ÈÑÇ	11	¹ú¼Ò¼ä¡¢¹ú¼Ê×éÖ¯ÎÞ³¥Ô®ÖúºÍÔùËÍµÄÎï×Ê	2366	Ç§¿Ë	319510	?	1,563,732
202004	63079000	6301ÖÁ6307µÄÎ´ÁÐÃûÖÆ³ÉÆ·,°üÀ¨·þ×°²Ã¼ôÑù	217	°£Èû¶í±ÈÑÇ	12	ÆäËû¾èÔùÎï×Ê	2059	Ç§¿Ë	606200	?	1,426,457
202004	63079000	6301ÖÁ6307µÄÎ´ÁÐÃûÖÆ³ÉÆ·,°üÀ¨·þ×°²Ã¼ôÑù	218	¼ÓÅî	10	Ò»°ãÃ³Ò×	13667	Ç§¿Ë	3811630	?	5,831,674
202004	63079000	6301ÖÁ6307µÄÎ´ÁÐÃûÖÆ³ÉÆ·,°üÀ¨·þ×°²Ã¼ôÑù	218	¼ÓÅî	11	¹ú¼Ò¼ä¡¢¹ú¼Ê×éÖ¯ÎÞ³¥Ô®ÖúºÍÔùËÍµÄÎï×Ê	616	Ç§¿Ë	32000	?	139,000
202004	63079000	6301ÖÁ6307µÄÎ´ÁÐÃûÖÆ³ÉÆ·,°üÀ¨·þ×°²Ã¼ôÑù	218	¼ÓÅî	12	ÆäËû¾èÔùÎï×Ê	10	Ç§¿Ë	1700	?	3,396
202004	63079000	6301ÖÁ6307µÄÎ´ÁÐÃûÖÆ³ÉÆ·,°üÀ¨·þ×°²Ã¼ôÑù	219	¸Ô±ÈÑÇ	10	Ò»°ãÃ³Ò×	48	Ç§¿Ë	12000	?	24,082
202004	63079000	6301ÖÁ6307µÄÎ´ÁÐÃûÖÆ³ÉÆ·,°üÀ¨·þ×°²Ã¼ôÑù	219	¸Ô±ÈÑÇ	11	¹ú¼Ò¼ä¡¢¹ú¼Ê×éÖ¯ÎÞ³¥Ô®ÖúºÍÔùËÍµÄÎï×Ê	616	Ç§¿Ë	32000	?	139,000
202004	63079000	6301ÖÁ6307µÄÎ´ÁÐÃûÖÆ³ÉÆ·,°üÀ¨·þ×°²Ã¼ôÑù	219	¸Ô±ÈÑÇ	12	ÆäËû¾èÔùÎï×Ê	184	Ç§¿Ë	6000	?	14,347
202004	63079000	6301ÖÁ6307µÄÎ´ÁÐÃûÖÆ³ÉÆ·,°üÀ¨·þ×°²Ã¼ôÑù	220	¼ÓÄÉ	10	Ò»°ãÃ³Ò×	59348	Ç§¿Ë	13187732	?	15,663,519
202004	63079000	6301ÖÁ6307µÄÎ´ÁÐÃûÖÆ³ÉÆ·,°üÀ¨·þ×°²Ã¼ôÑù	220	¼ÓÄÉ	11	¹ú¼Ò¼ä¡¢¹ú¼Ê×éÖ¯ÎÞ³¥Ô®ÖúºÍÔùËÍµÄÎï×Ê	658	Ç§¿Ë	35170	?	165,091
202004	63079000	6301ÖÁ6307µÄÎ´ÁÐÃûÖÆ³ÉÆ·,°üÀ¨·þ×°²Ã¼ôÑù	220	¼ÓÄÉ	12	ÆäËû¾èÔùÎï×Ê	52	Ç§¿Ë	15100	?	33,501
202004	63079000	6301ÖÁ6307µÄÎ´ÁÐÃûÖÆ³ÉÆ·,°üÀ¨·þ×°²Ã¼ôÑù	221	¼¸ÄÚÑÇ	10	Ò»°ãÃ³Ò×	6554	Ç§¿Ë	1906705	?	2,965,959
202004	63079000	6301ÖÁ6307µÄÎ´ÁÐÃûÖÆ³ÉÆ·,°üÀ¨·þ×°²Ã¼ôÑù	221	¼¸ÄÚÑÇ	11	¹ú¼Ò¼ä¡¢¹ú¼Ê×éÖ¯ÎÞ³¥Ô®ÖúºÍÔùËÍµÄÎï×Ê	616	Ç§¿Ë	32000	?	139,000
202004	63079000	6301ÖÁ6307µÄÎ´ÁÐÃûÖÆ³ÉÆ·,°üÀ¨·þ×°²Ã¼ôÑù	221	¼¸ÄÚÑÇ	12	ÆäËû¾èÔùÎï×Ê	16	Ç§¿Ë	900	?	8,165
202004	63079000	6301ÖÁ6307µÄÎ´ÁÐÃûÖÆ³ÉÆ·,°üÀ¨·þ×°²Ã¼ôÑù	222	¼¸ÄÚÑÇ±ÈÉÜ	11	¹ú¼Ò¼ä¡¢¹ú¼Ê×éÖ¯ÎÞ³¥Ô®ÖúºÍÔùËÍµÄÎï×Ê	616	Ç§¿Ë	32000	?	139,000
202004	63079000	6301ÖÁ6307µÄÎ´ÁÐÃûÖÆ³ÉÆ·,°üÀ¨·þ×°²Ã¼ôÑù	223	¿ÆÌØµÏÍß	10	Ò»°ãÃ³Ò×	102003	Ç§¿Ë	31468394	?	35,390,245
202004	63079000	6301ÖÁ6307µÄÎ´ÁÐÃûÖÆ³ÉÆ·,°üÀ¨·þ×°²Ã¼ôÑù	223	¿ÆÌØµÏÍß	11	¹ú¼Ò¼ä¡¢¹ú¼Ê×éÖ¯ÎÞ³¥Ô®ÖúºÍÔùËÍµÄÎï×Ê	616	Ç§¿Ë	32000	?	139,000
202004	63079000	6301ÖÁ6307µÄÎ´ÁÐÃûÖÆ³ÉÆ·,°üÀ¨·þ×°²Ã¼ôÑù	224	¿ÏÄáÑÇ	10	Ò»°ãÃ³Ò×	92604	Ç§¿Ë	23757039	?	34,015,480
202004	63079000	6301ÖÁ6307µÄÎ´ÁÐÃûÖÆ³ÉÆ·,°üÀ¨·þ×°²Ã¼ôÑù	224	¿ÏÄáÑÇ	11	¹ú¼Ò¼ä¡¢¹ú¼Ê×éÖ¯ÎÞ³¥Ô®ÖúºÍÔùËÍµÄÎï×Ê	675	Ç§¿Ë	32000	?	149,000
202004	63079000	6301ÖÁ6307µÄÎ´ÁÐÃûÖÆ³ÉÆ·,°üÀ¨·þ×°²Ã¼ôÑù	224	¿ÏÄáÑÇ	12	ÆäËû¾èÔùÎï×Ê	32	Ç§¿Ë	2000	?	32,000
202004	63079000	6301ÖÁ6307µÄÎ´ÁÐÃûÖÆ³ÉÆ·,°üÀ¨·þ×°²Ã¼ôÑù	225	Àû±ÈÀïÑÇ	10	Ò»°ãÃ³Ò×	32	Ç§¿Ë	4550	?	6,541
202004	63079000	6301ÖÁ6307µÄÎ´ÁÐÃûÖÆ³ÉÆ·,°üÀ¨·þ×°²Ã¼ôÑù	225	Àû±ÈÀïÑÇ	11	¹ú¼Ò¼ä¡¢¹ú¼Ê×éÖ¯ÎÞ³¥Ô®ÖúºÍÔùËÍµÄÎï×Ê	654	Ç§¿Ë	36770	?	146,165
202004	63079000	6301ÖÁ6307µÄÎ´ÁÐÃûÖÆ³ÉÆ·,°üÀ¨·þ×°²Ã¼ôÑù	225	Àû±ÈÀïÑÇ	12	ÆäËû¾èÔùÎï×Ê	8	Ç§¿Ë	1500	?	5,591
202004	63079000	6301ÖÁ6307µÄÎ´ÁÐÃûÖÆ³ÉÆ·,°üÀ¨·þ×°²Ã¼ôÑù	226	Àû±ÈÑÇ	10	Ò»°ãÃ³Ò×	10100	Ç§¿Ë	113839	?	201,462
202004	63079000	6301ÖÁ6307µÄÎ´ÁÐÃûÖÆ³ÉÆ·,°üÀ¨·þ×°²Ã¼ôÑù	227	Âí´ï¼ÓË¹¼Ó	10	Ò»°ãÃ³Ò×	2218	Ç§¿Ë	496387	?	841,265
202004	63079000	6301ÖÁ6307µÄÎ´ÁÐÃûÖÆ³ÉÆ·,°üÀ¨·þ×°²Ã¼ôÑù	227	Âí´ï¼ÓË¹¼Ó	11	¹ú¼Ò¼ä¡¢¹ú¼Ê×éÖ¯ÎÞ³¥Ô®ÖúºÍÔùËÍµÄÎï×Ê	675	Ç§¿Ë	32000	?	180,000
202004	63079000	6301ÖÁ6307µÄÎ´ÁÐÃûÖÆ³ÉÆ·,°üÀ¨·þ×°²Ã¼ôÑù	228	ÂíÀ­Î¬	10	Ò»°ãÃ³Ò×	3751	Ç§¿Ë	1081500	?	2,556,479
202004	63079000	6301ÖÁ6307µÄÎ´ÁÐÃûÖÆ³ÉÆ·,°üÀ¨·þ×°²Ã¼ôÑù	228	ÂíÀ­Î¬	11	¹ú¼Ò¼ä¡¢¹ú¼Ê×éÖ¯ÎÞ³¥Ô®ÖúºÍÔùËÍµÄÎï×Ê	25	Ç§¿Ë	3030	?	7,252
202004	63079000	6301ÖÁ6307µÄÎ´ÁÐÃûÖÆ³ÉÆ·,°üÀ¨·þ×°²Ã¼ôÑù	229	ÂíÀï	10	Ò»°ãÃ³Ò×	35466	Ç§¿Ë	11213450	?	7,098,435
202004	63079000	6301ÖÁ6307µÄÎ´ÁÐÃûÖÆ³ÉÆ·,°üÀ¨·þ×°²Ã¼ôÑù	229	ÂíÀï	11	¹ú¼Ò¼ä¡¢¹ú¼Ê×éÖ¯ÎÞ³¥Ô®ÖúºÍÔùËÍµÄÎï×Ê	688	Ç§¿Ë	42740	?	156,026
202004	63079000	6301ÖÁ6307µÄÎ´ÁÐÃûÖÆ³ÉÆ·,°üÀ¨·þ×°²Ã¼ôÑù	229	ÂíÀï	12	ÆäËû¾èÔùÎï×Ê	106	Ç§¿Ë	6000	?	18,355
202004	63079000	6301ÖÁ6307µÄÎ´ÁÐÃûÖÆ³ÉÆ·,°üÀ¨·þ×°²Ã¼ôÑù	230	Ã«ÀïËþÄáÑÇ	10	Ò»°ãÃ³Ò×	3501	Ç§¿Ë	48260	?	237,248
202004	63079000	6301ÖÁ6307µÄÎ´ÁÐÃûÖÆ³ÉÆ·,°üÀ¨·þ×°²Ã¼ôÑù	231	Ã«ÀïÇóË¹	10	Ò»°ãÃ³Ò×	38433	Ç§¿Ë	9262779	?	25,681,884
202004	63079000	6301ÖÁ6307µÄÎ´ÁÐÃûÖÆ³ÉÆ·,°üÀ¨·þ×°²Ã¼ôÑù	232	Ä¦Âå¸ç	10	Ò»°ãÃ³Ò×	44315	Ç§¿Ë	8309397	?	22,281,308
202004	63079000	6301ÖÁ6307µÄÎ´ÁÐÃûÖÆ³ÉÆ·,°üÀ¨·þ×°²Ã¼ôÑù	232	Ä¦Âå¸ç	11	¹ú¼Ò¼ä¡¢¹ú¼Ê×éÖ¯ÎÞ³¥Ô®ÖúºÍÔùËÍµÄÎï×Ê	349	Ç§¿Ë	19940	?	153,522
202004	63079000	6301ÖÁ6307µÄÎ´ÁÐÃûÖÆ³ÉÆ·,°üÀ¨·þ×°²Ã¼ôÑù	232	Ä¦Âå¸ç	12	ÆäËû¾èÔùÎï×Ê	477	Ç§¿Ë	99750	?	248,606
202004	63079000	6301ÖÁ6307µÄÎ´ÁÐÃûÖÆ³ÉÆ·,°üÀ¨·þ×°²Ã¼ôÑù	233	ÄªÉ£±È¿Ë	10	Ò»°ãÃ³Ò×	8370	Ç§¿Ë	2253350	?	3,180,409
202004	63079000	6301ÖÁ6307µÄÎ´ÁÐÃûÖÆ³ÉÆ·,°üÀ¨·þ×°²Ã¼ôÑù	233	ÄªÉ£±È¿Ë	12	ÆäËû¾èÔùÎï×Ê	126	Ç§¿Ë	30000	?	52,746
202004	63079000	6301ÖÁ6307µÄÎ´ÁÐÃûÖÆ³ÉÆ·,°üÀ¨·þ×°²Ã¼ôÑù	234	ÄÉÃ×±ÈÑÇ	10	Ò»°ãÃ³Ò×	2482	Ç§¿Ë	474400	?	1,006,115
202004	63079000	6301ÖÁ6307µÄÎ´ÁÐÃûÖÆ³ÉÆ·,°üÀ¨·þ×°²Ã¼ôÑù	234	ÄÉÃ×±ÈÑÇ	11	¹ú¼Ò¼ä¡¢¹ú¼Ê×éÖ¯ÎÞ³¥Ô®ÖúºÍÔùËÍµÄÎï×Ê	775	Ç§¿Ë	50000	?	630,000
202004	63079000	6301ÖÁ6307µÄÎ´ÁÐÃûÖÆ³ÉÆ·,°üÀ¨·þ×°²Ã¼ôÑù	235	ÄáÈÕ¶û	10	Ò»°ãÃ³Ò×	12356	Ç§¿Ë	3002800	?	6,119,848
202004	63079000	6301ÖÁ6307µÄÎ´ÁÐÃûÖÆ³ÉÆ·,°üÀ¨·þ×°²Ã¼ôÑù	235	ÄáÈÕ¶û	11	¹ú¼Ò¼ä¡¢¹ú¼Ê×éÖ¯ÎÞ³¥Ô®ÖúºÍÔùËÍµÄÎï×Ê	675	Ç§¿Ë	32000	?	180,000
202004	63079000	6301ÖÁ6307µÄÎ´ÁÐÃûÖÆ³ÉÆ·,°üÀ¨·þ×°²Ã¼ôÑù	236	ÄáÈÕÀûÑÇ	10	Ò»°ãÃ³Ò×	119901	Ç§¿Ë	12870455	?	12,331,024
202004	63079000	6301ÖÁ6307µÄÎ´ÁÐÃûÖÆ³ÉÆ·,°üÀ¨·þ×°²Ã¼ôÑù	236	ÄáÈÕÀûÑÇ	11	¹ú¼Ò¼ä¡¢¹ú¼Ê×éÖ¯ÎÞ³¥Ô®ÖúºÍÔùËÍµÄÎï×Ê	599	Ç§¿Ë	31000	?	128,125
202004	63079000	6301ÖÁ6307µÄÎ´ÁÐÃûÖÆ³ÉÆ·,°üÀ¨·þ×°²Ã¼ôÑù	236	ÄáÈÕÀûÑÇ	12	ÆäËû¾èÔùÎï×Ê	69	Ç§¿Ë	20000	?	24,441
202004	63079000	6301ÖÁ6307µÄÎ´ÁÐÃûÖÆ³ÉÆ·,°üÀ¨·þ×°²Ã¼ôÑù	237	ÁôÄáÍô	10	Ò»°ãÃ³Ò×	6979	Ç§¿Ë	1148339	?	4,127,026
202004	63079000	6301ÖÁ6307µÄÎ´ÁÐÃûÖÆ³ÉÆ·,°üÀ¨·þ×°²Ã¼ôÑù	238	Â¬Íú´ï	10	Ò»°ãÃ³Ò×	19584	Ç§¿Ë	5239241	?	4,419,967
202004	63079000	6301ÖÁ6307µÄÎ´ÁÐÃûÖÆ³ÉÆ·,°üÀ¨·þ×°²Ã¼ôÑù	238	Â¬Íú´ï	11	¹ú¼Ò¼ä¡¢¹ú¼Ê×éÖ¯ÎÞ³¥Ô®ÖúºÍÔùËÍµÄÎï×Ê	675	Ç§¿Ë	32000	?	180,000
202004	63079000	6301ÖÁ6307µÄÎ´ÁÐÃûÖÆ³ÉÆ·,°üÀ¨·þ×°²Ã¼ôÑù	239	Ê¥¶àÃÀºÍÆÕÁÖÎ÷±È	11	¹ú¼Ò¼ä¡¢¹ú¼Ê×éÖ¯ÎÞ³¥Ô®ÖúºÍÔùËÍµÄÎï×Ê	616	Ç§¿Ë	32000	?	139,000
202004	63079000	6301ÖÁ6307µÄÎ´ÁÐÃûÖÆ³ÉÆ·,°üÀ¨·þ×°²Ã¼ôÑù	239	Ê¥¶àÃÀºÍÆÕÁÖÎ÷±È	12	ÆäËû¾èÔùÎï×Ê	11	Ç§¿Ë	2240	?	4,287
202004	63079000	6301ÖÁ6307µÄÎ´ÁÐÃûÖÆ³ÉÆ·,°üÀ¨·þ×°²Ã¼ôÑù	240	ÈûÄÚ¼Ó¶û	10	Ò»°ãÃ³Ò×	20654	Ç§¿Ë	4276590	?	6,551,361
202004	63079000	6301ÖÁ6307µÄÎ´ÁÐÃûÖÆ³ÉÆ·,°üÀ¨·þ×°²Ã¼ôÑù	240	ÈûÄÚ¼Ó¶û	11	¹ú¼Ò¼ä¡¢¹ú¼Ê×éÖ¯ÎÞ³¥Ô®ÖúºÍÔùËÍµÄÎï×Ê	599	Ç§¿Ë	31000	?	128,125
202004	63079000	6301ÖÁ6307µÄÎ´ÁÐÃûÖÆ³ÉÆ·,°üÀ¨·þ×°²Ã¼ôÑù	240	ÈûÄÚ¼Ó¶û	12	ÆäËû¾èÔùÎï×Ê	376	Ç§¿Ë	29800	?	48,553
202004	63079000	6301ÖÁ6307µÄÎ´ÁÐÃûÖÆ³ÉÆ·,°üÀ¨·þ×°²Ã¼ôÑù	241	ÈûÉà¶û	10	Ò»°ãÃ³Ò×	80	Ç§¿Ë	17000	?	65,194
202004	63079000	6301ÖÁ6307µÄÎ´ÁÐÃûÖÆ³ÉÆ·,°üÀ¨·þ×°²Ã¼ôÑù	241	ÈûÉà¶û	11	¹ú¼Ò¼ä¡¢¹ú¼Ê×éÖ¯ÎÞ³¥Ô®ÖúºÍÔùËÍµÄÎï×Ê	675	Ç§¿Ë	32000	?	149,000
202004	63079000	6301ÖÁ6307µÄÎ´ÁÐÃûÖÆ³ÉÆ·,°üÀ¨·þ×°²Ã¼ôÑù	242	ÈûÀ­Àû°º	10	Ò»°ãÃ³Ò×	106	Ç§¿Ë	29000	?	52,676
202004	63079000	6301ÖÁ6307µÄÎ´ÁÐÃûÖÆ³ÉÆ·,°üÀ¨·þ×°²Ã¼ôÑù	242	ÈûÀ­Àû°º	11	¹ú¼Ò¼ä¡¢¹ú¼Ê×éÖ¯ÎÞ³¥Ô®ÖúºÍÔùËÍµÄÎï×Ê	616	Ç§¿Ë	32000	?	139,000
202004	63079000	6301ÖÁ6307µÄÎ´ÁÐÃûÖÆ³ÉÆ·,°üÀ¨·þ×°²Ã¼ôÑù	242	ÈûÀ­Àû°º	12	ÆäËû¾èÔùÎï×Ê	320	Ç§¿Ë	3000	?	15,190
202004	63079000	6301ÖÁ6307µÄÎ´ÁÐÃûÖÆ³ÉÆ·,°üÀ¨·þ×°²Ã¼ôÑù	243	Ë÷ÂíÀï	10	Ò»°ãÃ³Ò×	663	Ç§¿Ë	108120	?	142,221
202004	63079000	6301ÖÁ6307µÄÎ´ÁÐÃûÖÆ³ÉÆ·,°üÀ¨·þ×°²Ã¼ôÑù	243	Ë÷ÂíÀï	11	¹ú¼Ò¼ä¡¢¹ú¼Ê×éÖ¯ÎÞ³¥Ô®ÖúºÍÔùËÍµÄÎï×Ê	1305	Ç§¿Ë	62000	?	303,000
202004	63079000	6301ÖÁ6307µÄÎ´ÁÐÃûÖÆ³ÉÆ·,°üÀ¨·þ×°²Ã¼ôÑù	244	ÄÏ·Ç	10	Ò»°ãÃ³Ò×	2448026	Ç§¿Ë	637947622	?	1,008,961,238
202004	63079000	6301ÖÁ6307µÄÎ´ÁÐÃûÖÆ³ÉÆ·,°üÀ¨·þ×°²Ã¼ôÑù	244	ÄÏ·Ç	11	¹ú¼Ò¼ä¡¢¹ú¼Ê×éÖ¯ÎÞ³¥Ô®ÖúºÍÔùËÍµÄÎï×Ê	1045	Ç§¿Ë	83000	?	455,000
202004	63079000	6301ÖÁ6307µÄÎ´ÁÐÃûÖÆ³ÉÆ·,°üÀ¨·þ×°²Ã¼ôÑù	244	ÄÏ·Ç	12	ÆäËû¾èÔùÎï×Ê	2555	Ç§¿Ë	434000	?	1,250,841
202004	63079000	6301ÖÁ6307µÄÎ´ÁÐÃûÖÆ³ÉÆ·,°üÀ¨·þ×°²Ã¼ôÑù	246	ËÕµ¤	10	Ò»°ãÃ³Ò×	3577	Ç§¿Ë	650520	?	1,179,222
202004	63079000	6301ÖÁ6307µÄÎ´ÁÐÃûÖÆ³ÉÆ·,°üÀ¨·þ×°²Ã¼ôÑù	246	ËÕµ¤	11	¹ú¼Ò¼ä¡¢¹ú¼Ê×éÖ¯ÎÞ³¥Ô®ÖúºÍÔùËÍµÄÎï×Ê	81	Ç§¿Ë	4260	?	16,211
202004	63079000	6301ÖÁ6307µÄÎ´ÁÐÃûÖÆ³ÉÆ·,°üÀ¨·þ×°²Ã¼ôÑù	247	Ì¹É£ÄáÑÇ	10	Ò»°ãÃ³Ò×	23465	Ç§¿Ë	4669160	?	7,907,410
202004	63079000	6301ÖÁ6307µÄÎ´ÁÐÃûÖÆ³ÉÆ·,°üÀ¨·þ×°²Ã¼ôÑù	247	Ì¹É£ÄáÑÇ	11	¹ú¼Ò¼ä¡¢¹ú¼Ê×éÖ¯ÎÞ³¥Ô®ÖúºÍÔùËÍµÄÎï×Ê	1537	Ç§¿Ë	126310	?	414,540
202004	63079000	6301ÖÁ6307µÄÎ´ÁÐÃûÖÆ³ÉÆ·,°üÀ¨·þ×°²Ã¼ôÑù	248	¶à¸ç	10	Ò»°ãÃ³Ò×	53968	Ç§¿Ë	6757150	?	11,365,083
202004	63079000	6301ÖÁ6307µÄÎ´ÁÐÃûÖÆ³ÉÆ·,°üÀ¨·þ×°²Ã¼ôÑù	248	¶à¸ç	11	¹ú¼Ò¼ä¡¢¹ú¼Ê×éÖ¯ÎÞ³¥Ô®ÖúºÍÔùËÍµÄÎï×Ê	616	Ç§¿Ë	32000	?	139,000
202004	63079000	6301ÖÁ6307µÄÎ´ÁÐÃûÖÆ³ÉÆ·,°üÀ¨·þ×°²Ã¼ôÑù	248	¶à¸ç	12	ÆäËû¾èÔùÎï×Ê	97	Ç§¿Ë	6310	?	13,149
202004	63079000	6301ÖÁ6307µÄÎ´ÁÐÃûÖÆ³ÉÆ·,°üÀ¨·þ×°²Ã¼ôÑù	249	Í»ÄáË¹	10	Ò»°ãÃ³Ò×	69371	Ç§¿Ë	18691438	?	34,109,379
202004	63079000	6301ÖÁ6307µÄÎ´ÁÐÃûÖÆ³ÉÆ·,°üÀ¨·þ×°²Ã¼ôÑù	249	Í»ÄáË¹	11	¹ú¼Ò¼ä¡¢¹ú¼Ê×éÖ¯ÎÞ³¥Ô®ÖúºÍÔùËÍµÄÎï×Ê	20	Ç§¿Ë	1000	?	27,000
202004	63079000	6301ÖÁ6307µÄÎ´ÁÐÃûÖÆ³ÉÆ·,°üÀ¨·þ×°²Ã¼ôÑù	250	ÎÚ¸É´ï	10	Ò»°ãÃ³Ò×	19287	Ç§¿Ë	5478725	?	10,204,352
202004	63079000	6301ÖÁ6307µÄÎ´ÁÐÃûÖÆ³ÉÆ·,°üÀ¨·þ×°²Ã¼ôÑù	250	ÎÚ¸É´ï	11	¹ú¼Ò¼ä¡¢¹ú¼Ê×éÖ¯ÎÞ³¥Ô®ÖúºÍÔùËÍµÄÎï×Ê	675	Ç§¿Ë	32000	?	149,000
202004	63079000	6301ÖÁ6307µÄÎ´ÁÐÃûÖÆ³ÉÆ·,°üÀ¨·þ×°²Ã¼ôÑù	251	²¼»ùÄÉ·¨Ë÷	10	Ò»°ãÃ³Ò×	3549	Ç§¿Ë	1024021	?	1,870,035
202004	63079000	6301ÖÁ6307µÄÎ´ÁÐÃûÖÆ³ÉÆ·,°üÀ¨·þ×°²Ã¼ôÑù	251	²¼»ùÄÉ·¨Ë÷	11	¹ú¼Ò¼ä¡¢¹ú¼Ê×éÖ¯ÎÞ³¥Ô®ÖúºÍÔùËÍµÄÎï×Ê	2624	Ç§¿Ë	490000	?	1,919,000
202004	63079000	6301ÖÁ6307µÄÎ´ÁÐÃûÖÆ³ÉÆ·,°üÀ¨·þ×°²Ã¼ôÑù	251	²¼»ùÄÉ·¨Ë÷	12	ÆäËû¾èÔùÎï×Ê	261	Ç§¿Ë	37560	?	430,329
202004	63079000	6301ÖÁ6307µÄÎ´ÁÐÃûÖÆ³ÉÆ·,°üÀ¨·þ×°²Ã¼ôÑù	252	¸Õ¹û(½ð)	10	Ò»°ãÃ³Ò×	10920	Ç§¿Ë	2616745	?	5,548,024
202004	63079000	6301ÖÁ6307µÄÎ´ÁÐÃûÖÆ³ÉÆ·,°üÀ¨·þ×°²Ã¼ôÑù	253	ÔÞ±ÈÑÇ	10	Ò»°ãÃ³Ò×	19206	Ç§¿Ë	4890451	?	10,864,678
202004	63079000	6301ÖÁ6307µÄÎ´ÁÐÃûÖÆ³ÉÆ·,°üÀ¨·þ×°²Ã¼ôÑù	253	ÔÞ±ÈÑÇ	11	¹ú¼Ò¼ä¡¢¹ú¼Ê×éÖ¯ÎÞ³¥Ô®ÖúºÍÔùËÍµÄÎï×Ê	690	Ç§¿Ë	32840	?	156,587
202004	63079000	6301ÖÁ6307µÄÎ´ÁÐÃûÖÆ³ÉÆ·,°üÀ¨·þ×°²Ã¼ôÑù	253	ÔÞ±ÈÑÇ	12	ÆäËû¾èÔùÎï×Ê	138	Ç§¿Ë	40000	?	48,882
202004	63079000	6301ÖÁ6307µÄÎ´ÁÐÃûÖÆ³ÉÆ·,°üÀ¨·þ×°²Ã¼ôÑù	254	½ò°Í²¼Î¤	10	Ò»°ãÃ³Ò×	20769	Ç§¿Ë	5315080	?	9,683,107
202004	63079000	6301ÖÁ6307µÄÎ´ÁÐÃûÖÆ³ÉÆ·,°üÀ¨·þ×°²Ã¼ôÑù	254	½ò°Í²¼Î¤	12	ÆäËû¾èÔùÎï×Ê	2652	Ç§¿Ë	431000	?	2,441,506
202004	63079000	6301ÖÁ6307µÄÎ´ÁÐÃûÖÆ³ÉÆ·,°üÀ¨·þ×°²Ã¼ôÑù	255	À³Ë÷ÍÐ	11	¹ú¼Ò¼ä¡¢¹ú¼Ê×éÖ¯ÎÞ³¥Ô®ÖúºÍÔùËÍµÄÎï×Ê	1059	Ç§¿Ë	32003	?	223,303
202004	63079000	6301ÖÁ6307µÄÎ´ÁÐÃûÖÆ³ÉÆ·,°üÀ¨·þ×°²Ã¼ôÑù	257	Ë¹ÍþÊ¿À¼	10	Ò»°ãÃ³Ò×	352	Ç§¿Ë	100000	?	168,787
202004	63079000	6301ÖÁ6307µÄÎ´ÁÐÃûÖÆ³ÉÆ·,°üÀ¨·þ×°²Ã¼ôÑù	258	¶òÁ¢ÌØÀïÑÇ	10	Ò»°ãÃ³Ò×	78	Ç§¿Ë	5000	?	109,008
202004	63079000	6301ÖÁ6307µÄÎ´ÁÐÃûÖÆ³ÉÆ·,°üÀ¨·þ×°²Ã¼ôÑù	258	¶òÁ¢ÌØÀïÑÇ	11	¹ú¼Ò¼ä¡¢¹ú¼Ê×éÖ¯ÎÞ³¥Ô®ÖúºÍÔùËÍµÄÎï×Ê	10	Ç§¿Ë	5460	?	10,044
202004	63079000	6301ÖÁ6307µÄÎ´ÁÐÃûÖÆ³ÉÆ·,°üÀ¨·þ×°²Ã¼ôÑù	260	ÄÏËÕµ¤¹²ºÍ¹ú	10	Ò»°ãÃ³Ò×	1037	Ç§¿Ë	223000	?	600,249
202004	63079000	6301ÖÁ6307µÄÎ´ÁÐÃûÖÆ³ÉÆ·,°üÀ¨·þ×°²Ã¼ôÑù	260	ÄÏËÕµ¤¹²ºÍ¹ú	11	¹ú¼Ò¼ä¡¢¹ú¼Ê×éÖ¯ÎÞ³¥Ô®ÖúºÍÔùËÍµÄÎï×Ê	80	Ç§¿Ë	20000	?	47,823
202004	63079000	6301ÖÁ6307µÄÎ´ÁÐÃûÖÆ³ÉÆ·,°üÀ¨·þ×°²Ã¼ôÑù	301	±ÈÀûÊ±	10	Ò»°ãÃ³Ò×	1971866	Ç§¿Ë	323168606	?	935,384,754
202004	63079000	6301ÖÁ6307µÄÎ´ÁÐÃûÖÆ³ÉÆ·,°üÀ¨·þ×°²Ã¼ôÑù	301	±ÈÀûÊ±	12	ÆäËû¾èÔùÎï×Ê	19077	Ç§¿Ë	1666380	?	11,493,001
202004	63079000	6301ÖÁ6307µÄÎ´ÁÐÃûÖÆ³ÉÆ·,°üÀ¨·þ×°²Ã¼ôÑù	302	µ¤Âó	10	Ò»°ãÃ³Ò×	361432	Ç§¿Ë	49484125	?	152,011,367
202004	63079000	6301ÖÁ6307µÄÎ´ÁÐÃûÖÆ³ÉÆ·,°üÀ¨·þ×°²Ã¼ôÑù	303	Ó¢¹ú	10	Ò»°ãÃ³Ò×	4699000	Ç§¿Ë	558885599	?	1,262,427,401
202004	63079000	6301ÖÁ6307µÄÎ´ÁÐÃûÖÆ³ÉÆ·,°üÀ¨·þ×°²Ã¼ôÑù	303	Ó¢¹ú	12	ÆäËû¾èÔùÎï×Ê	34239	Ç§¿Ë	8986255	?	23,061,676
202004	63079000	6301ÖÁ6307µÄÎ´ÁÐÃûÖÆ³ÉÆ·,°üÀ¨·þ×°²Ã¼ôÑù	304	µÂ¹ú	10	Ò»°ãÃ³Ò×	11746319	Ç§¿Ë	1993792180	?	7,176,094,740
202004	63079000	6301ÖÁ6307µÄÎ´ÁÐÃûÖÆ³ÉÆ·,°üÀ¨·þ×°²Ã¼ôÑù	304	µÂ¹ú	11	¹ú¼Ò¼ä¡¢¹ú¼Ê×éÖ¯ÎÞ³¥Ô®ÖúºÍÔùËÍµÄÎï×Ê	418	Ç§¿Ë	110000	?	460,000
202004	63079000	6301ÖÁ6307µÄÎ´ÁÐÃûÖÆ³ÉÆ·,°üÀ¨·þ×°²Ã¼ôÑù	304	µÂ¹ú	12	ÆäËû¾èÔùÎï×Ê	12207	Ç§¿Ë	2960787	?	6,821,525
202004	63079000	6301ÖÁ6307µÄÎ´ÁÐÃûÖÆ³ÉÆ·,°üÀ¨·þ×°²Ã¼ôÑù	305	·¨¹ú	10	Ò»°ãÃ³Ò×	5305359	Ç§¿Ë	1223558498	?	3,303,208,679
202004	63079000	6301ÖÁ6307µÄÎ´ÁÐÃûÖÆ³ÉÆ·,°üÀ¨·þ×°²Ã¼ôÑù	305	·¨¹ú	11	¹ú¼Ò¼ä¡¢¹ú¼Ê×éÖ¯ÎÞ³¥Ô®ÖúºÍÔùËÍµÄÎï×Ê	1550	Ç§¿Ë	500000	?	1,250,000
202004	63079000	6301ÖÁ6307µÄÎ´ÁÐÃûÖÆ³ÉÆ·,°üÀ¨·þ×°²Ã¼ôÑù	305	·¨¹ú	12	ÆäËû¾èÔùÎï×Ê	13126	Ç§¿Ë	3374624	?	9,515,311
202004	63079000	6301ÖÁ6307µÄÎ´ÁÐÃûÖÆ³ÉÆ·,°üÀ¨·þ×°²Ã¼ôÑù	306	°®¶ûÀ¼	10	Ò»°ãÃ³Ò×	194416	Ç§¿Ë	36215888	?	96,938,237
202004	63079000	6301ÖÁ6307µÄÎ´ÁÐÃûÖÆ³ÉÆ·,°üÀ¨·þ×°²Ã¼ôÑù	306	°®¶ûÀ¼	12	ÆäËû¾èÔùÎï×Ê	716	Ç§¿Ë	240000	?	520,132
202004	63079000	6301ÖÁ6307µÄÎ´ÁÐÃûÖÆ³ÉÆ·,°üÀ¨·þ×°²Ã¼ôÑù	307	Òâ´óÀû	10	Ò»°ãÃ³Ò×	3508928	Ç§¿Ë	691192755	?	2,631,670,942
202004	63079000	6301ÖÁ6307µÄÎ´ÁÐÃûÖÆ³ÉÆ·,°üÀ¨·þ×°²Ã¼ôÑù	307	Òâ´óÀû	11	¹ú¼Ò¼ä¡¢¹ú¼Ê×éÖ¯ÎÞ³¥Ô®ÖúºÍÔùËÍµÄÎï×Ê	8441	Ç§¿Ë	2208000	?	8,242,000
202004	63079000	6301ÖÁ6307µÄÎ´ÁÐÃûÖÆ³ÉÆ·,°üÀ¨·þ×°²Ã¼ôÑù	307	Òâ´óÀû	12	ÆäËû¾èÔùÎï×Ê	22632	Ç§¿Ë	5485751	?	14,921,207
202004	63079000	6301ÖÁ6307µÄÎ´ÁÐÃûÖÆ³ÉÆ·,°üÀ¨·þ×°²Ã¼ôÑù	308	Â¬É­±¤	10	Ò»°ãÃ³Ò×	234770	Ç§¿Ë	60640774	?	143,859,225
202004	63079000	6301ÖÁ6307µÄÎ´ÁÐÃûÖÆ³ÉÆ·,°üÀ¨·þ×°²Ã¼ôÑù	308	Â¬É­±¤	12	ÆäËû¾èÔùÎï×Ê	33543	Ç§¿Ë	6812004	?	41,033,030
202004	63079000	6301ÖÁ6307µÄÎ´ÁÐÃûÖÆ³ÉÆ·,°üÀ¨·þ×°²Ã¼ôÑù	309	ºÉÀ¼	10	Ò»°ãÃ³Ò×	4231088	Ç§¿Ë	487376297	?	1,298,362,439
202004	63079000	6301ÖÁ6307µÄÎ´ÁÐÃûÖÆ³ÉÆ·,°üÀ¨·þ×°²Ã¼ôÑù	309	ºÉÀ¼	12	ÆäËû¾èÔùÎï×Ê	688	Ç§¿Ë	134180	?	329,070
202004	63079000	6301ÖÁ6307µÄÎ´ÁÐÃûÖÆ³ÉÆ·,°üÀ¨·þ×°²Ã¼ôÑù	310	Ï£À°	10	Ò»°ãÃ³Ò×	344266	Ç§¿Ë	70738363	?	160,870,954
202004	63079000	6301ÖÁ6307µÄÎ´ÁÐÃûÖÆ³ÉÆ·,°üÀ¨·þ×°²Ã¼ôÑù	311	ÆÏÌÑÑÀ	10	Ò»°ãÃ³Ò×	634203	Ç§¿Ë	152299436	?	313,413,692
202004	63079000	6301ÖÁ6307µÄÎ´ÁÐÃûÖÆ³ÉÆ·,°üÀ¨·þ×°²Ã¼ôÑù	311	ÆÏÌÑÑÀ	12	ÆäËû¾èÔùÎï×Ê	18901	Ç§¿Ë	2520150	?	3,234,489
202004	63079000	6301ÖÁ6307µÄÎ´ÁÐÃûÖÆ³ÉÆ·,°üÀ¨·þ×°²Ã¼ôÑù	312	Î÷°àÑÀ	10	Ò»°ãÃ³Ò×	2789744	Ç§¿Ë	591440433	?	1,716,747,385
202004	63079000	6301ÖÁ6307µÄÎ´ÁÐÃûÖÆ³ÉÆ·,°üÀ¨·þ×°²Ã¼ôÑù	312	Î÷°àÑÀ	12	ÆäËû¾èÔùÎï×Ê	3278	Ç§¿Ë	850875	?	2,371,769
202004	63079000	6301ÖÁ6307µÄÎ´ÁÐÃûÖÆ³ÉÆ·,°üÀ¨·þ×°²Ã¼ôÑù	313	°¢¶û°ÍÄáÑÇ	10	Ò»°ãÃ³Ò×	14821	Ç§¿Ë	2628114	?	4,892,760
202004	63079000	6301ÖÁ6307µÄÎ´ÁÐÃûÖÆ³ÉÆ·,°üÀ¨·þ×°²Ã¼ôÑù	313	°¢¶û°ÍÄáÑÇ	11	¹ú¼Ò¼ä¡¢¹ú¼Ê×éÖ¯ÎÞ³¥Ô®ÖúºÍÔùËÍµÄÎï×Ê	148	Ç§¿Ë	30000	?	236,000
202004	63079000	6301ÖÁ6307µÄÎ´ÁÐÃûÖÆ³ÉÆ·,°üÀ¨·þ×°²Ã¼ôÑù	314	°²µÀ¶û	10	Ò»°ãÃ³Ò×	1564	Ç§¿Ë	264050	?	1,056,186
202004	63079000	6301ÖÁ6307µÄÎ´ÁÐÃûÖÆ³ÉÆ·,°üÀ¨·þ×°²Ã¼ôÑù	315	°ÂµØÀû	10	Ò»°ãÃ³Ò×	1245861	Ç§¿Ë	308863148	?	725,028,959
202004	63079000	6301ÖÁ6307µÄÎ´ÁÐÃûÖÆ³ÉÆ·,°üÀ¨·þ×°²Ã¼ôÑù	315	°ÂµØÀû	11	¹ú¼Ò¼ä¡¢¹ú¼Ê×éÖ¯ÎÞ³¥Ô®ÖúºÍÔùËÍµÄÎï×Ê	414	Ç§¿Ë	110000	?	460,000
202004	63079000	6301ÖÁ6307µÄÎ´ÁÐÃûÖÆ³ÉÆ·,°üÀ¨·þ×°²Ã¼ôÑù	315	°ÂµØÀû	12	ÆäËû¾èÔùÎï×Ê	1650	Ç§¿Ë	346650	?	767,785
202004	63079000	6301ÖÁ6307µÄÎ´ÁÐÃûÖÆ³ÉÆ·,°üÀ¨·þ×°²Ã¼ôÑù	316	±£¼ÓÀûÑÇ	10	Ò»°ãÃ³Ò×	71374	Ç§¿Ë	11277411	?	29,015,511
202004	63079000	6301ÖÁ6307µÄÎ´ÁÐÃûÖÆ³ÉÆ·,°üÀ¨·þ×°²Ã¼ôÑù	316	±£¼ÓÀûÑÇ	11	¹ú¼Ò¼ä¡¢¹ú¼Ê×éÖ¯ÎÞ³¥Ô®ÖúºÍÔùËÍµÄÎï×Ê	640	Ç§¿Ë	90000	?	600,000
202004	63079000	6301ÖÁ6307µÄÎ´ÁÐÃûÖÆ³ÉÆ·,°üÀ¨·þ×°²Ã¼ôÑù	318	·ÒÀ¼	10	Ò»°ãÃ³Ò×	280353	Ç§¿Ë	54821955	?	134,514,421
202004	63079000	6301ÖÁ6307µÄÎ´ÁÐÃûÖÆ³ÉÆ·,°üÀ¨·þ×°²Ã¼ôÑù	318	·ÒÀ¼	12	ÆäËû¾èÔùÎï×Ê	56	Ç§¿Ë	20000	?	26,512
202004	63079000	6301ÖÁ6307µÄÎ´ÁÐÃûÖÆ³ÉÆ·,°üÀ¨·þ×°²Ã¼ôÑù	320	Ö±²¼ÂÞÍÓ	10	Ò»°ãÃ³Ò×	298	Ç§¿Ë	41660	?	333,552
202004	63079000	6301ÖÁ6307µÄÎ´ÁÐÃûÖÆ³ÉÆ·,°üÀ¨·þ×°²Ã¼ôÑù	321	ÐÙÑÀÀû	10	Ò»°ãÃ³Ò×	737961	Ç§¿Ë	171080725	?	464,064,388
202004	63079000	6301ÖÁ6307µÄÎ´ÁÐÃûÖÆ³ÉÆ·,°üÀ¨·þ×°²Ã¼ôÑù	321	ÐÙÑÀÀû	11	¹ú¼Ò¼ä¡¢¹ú¼Ê×éÖ¯ÎÞ³¥Ô®ÖúºÍÔùËÍµÄÎï×Ê	1035	Ç§¿Ë	170000	?	1,280,000
202004	63079000	6301ÖÁ6307µÄÎ´ÁÐÃûÖÆ³ÉÆ·,°üÀ¨·þ×°²Ã¼ôÑù	321	ÐÙÑÀÀû	12	ÆäËû¾èÔùÎï×Ê	35323	Ç§¿Ë	8998660	?	36,567,837
202004	63079000	6301ÖÁ6307µÄÎ´ÁÐÃûÖÆ³ÉÆ·,°üÀ¨·þ×°²Ã¼ôÑù	322	±ùµº	10	Ò»°ãÃ³Ò×	7445	Ç§¿Ë	1241050	?	9,341,960
202004	63079000	6301ÖÁ6307µÄÎ´ÁÐÃûÖÆ³ÉÆ·,°üÀ¨·þ×°²Ã¼ôÑù	322	±ùµº	12	ÆäËû¾èÔùÎï×Ê	1092	Ç§¿Ë	242000	?	469,600
202004	63079000	6301ÖÁ6307µÄÎ´ÁÐÃûÖÆ³ÉÆ·,°üÀ¨·þ×°²Ã¼ôÑù	323	ÁÐÖ§¶ØÊ¿µÇ	10	Ò»°ãÃ³Ò×	366	Ç§¿Ë	104000	?	496,159
202004	63079000	6301ÖÁ6307µÄÎ´ÁÐÃûÖÆ³ÉÆ·,°üÀ¨·þ×°²Ã¼ôÑù	324	Âí¶úËû	10	Ò»°ãÃ³Ò×	20190	Ç§¿Ë	4506360	?	10,534,205
202004	63079000	6301ÖÁ6307µÄÎ´ÁÐÃûÖÆ³ÉÆ·,°üÀ¨·þ×°²Ã¼ôÑù	324	Âí¶úËû	11	¹ú¼Ò¼ä¡¢¹ú¼Ê×éÖ¯ÎÞ³¥Ô®ÖúºÍÔùËÍµÄÎï×Ê	23	Ç§¿Ë	2000	?	30,000
202004	63079000	6301ÖÁ6307µÄÎ´ÁÐÃûÖÆ³ÉÆ·,°üÀ¨·þ×°²Ã¼ôÑù	324	Âí¶úËû	12	ÆäËû¾èÔùÎï×Ê	1076	Ç§¿Ë	90000	?	277,178
202004	63079000	6301ÖÁ6307µÄÎ´ÁÐÃûÖÆ³ÉÆ·,°üÀ¨·þ×°²Ã¼ôÑù	325	Ä¦ÄÉ¸ç	10	Ò»°ãÃ³Ò×	5062	Ç§¿Ë	747920	?	4,594,017
202004	63079000	6301ÖÁ6307µÄÎ´ÁÐÃûÖÆ³ÉÆ·,°üÀ¨·þ×°²Ã¼ôÑù	325	Ä¦ÄÉ¸ç	12	ÆäËû¾èÔùÎï×Ê	1	Ç§¿Ë	300	?	2,261
202004	63079000	6301ÖÁ6307µÄÎ´ÁÐÃûÖÆ³ÉÆ·,°üÀ¨·þ×°²Ã¼ôÑù	326	Å²Íþ	10	Ò»°ãÃ³Ò×	181009	Ç§¿Ë	22125831	?	61,716,460
202004	63079000	6301ÖÁ6307µÄÎ´ÁÐÃûÖÆ³ÉÆ·,°üÀ¨·þ×°²Ã¼ôÑù	326	Å²Íþ	12	ÆäËû¾èÔùÎï×Ê	122	Ç§¿Ë	13000	?	44,470
202004	63079000	6301ÖÁ6307µÄÎ´ÁÐÃûÖÆ³ÉÆ·,°üÀ¨·þ×°²Ã¼ôÑù	327	²¨À¼	10	Ò»°ãÃ³Ò×	1927031	Ç§¿Ë	350476657	?	744,755,008
202004	63079000	6301ÖÁ6307µÄÎ´ÁÐÃûÖÆ³ÉÆ·,°üÀ¨·þ×°²Ã¼ôÑù	327	²¨À¼	12	ÆäËû¾èÔùÎï×Ê	423	Ç§¿Ë	70000	?	160,000
202004	63079000	6301ÖÁ6307µÄÎ´ÁÐÃûÖÆ³ÉÆ·,°üÀ¨·þ×°²Ã¼ôÑù	328	ÂÞÂíÄáÑÇ	10	Ò»°ãÃ³Ò×	1419537	Ç§¿Ë	360617686	?	788,418,866
202004	63079000	6301ÖÁ6307µÄÎ´ÁÐÃûÖÆ³ÉÆ·,°üÀ¨·þ×°²Ã¼ôÑù	328	ÂÞÂíÄáÑÇ	12	ÆäËû¾èÔùÎï×Ê	293	Ç§¿Ë	65650	?	238,050
202004	63079000	6301ÖÁ6307µÄÎ´ÁÐÃûÖÆ³ÉÆ·,°üÀ¨·þ×°²Ã¼ôÑù	329	Ê¥ÂíÁ¦Åµ	10	Ò»°ãÃ³Ò×	6899	Ç§¿Ë	2225875	?	3,631,283
202004	63079000	6301ÖÁ6307µÄÎ´ÁÐÃûÖÆ³ÉÆ·,°üÀ¨·þ×°²Ã¼ôÑù	330	Èðµä	10	Ò»°ãÃ³Ò×	877225	Ç§¿Ë	43188071	?	156,090,530
202004	63079000	6301ÖÁ6307µÄÎ´ÁÐÃûÖÆ³ÉÆ·,°üÀ¨·þ×°²Ã¼ôÑù	330	Èðµä	12	ÆäËû¾èÔùÎï×Ê	326	Ç§¿Ë	90000	?	118,601
202004	63079000	6301ÖÁ6307µÄÎ´ÁÐÃûÖÆ³ÉÆ·,°üÀ¨·þ×°²Ã¼ôÑù	331	ÈðÊ¿	10	Ò»°ãÃ³Ò×	1094369	Ç§¿Ë	249727982	?	648,698,343
202004	63079000	6301ÖÁ6307µÄÎ´ÁÐÃûÖÆ³ÉÆ·,°üÀ¨·þ×°²Ã¼ôÑù	331	ÈðÊ¿	12	ÆäËû¾èÔùÎï×Ê	353	Ç§¿Ë	104000	?	268,012
202004	63079000	6301ÖÁ6307µÄÎ´ÁÐÃûÖÆ³ÉÆ·,°üÀ¨·þ×°²Ã¼ôÑù	334	°®É³ÄáÑÇ	10	Ò»°ãÃ³Ò×	127136	Ç§¿Ë	29301422	?	84,038,728
202004	63079000	6301ÖÁ6307µÄÎ´ÁÐÃûÖÆ³ÉÆ·,°üÀ¨·þ×°²Ã¼ôÑù	334	°®É³ÄáÑÇ	12	ÆäËû¾èÔùÎï×Ê	28	Ç§¿Ë	10000	?	14,066
202004	63079000	6301ÖÁ6307µÄÎ´ÁÐÃûÖÆ³ÉÆ·,°üÀ¨·þ×°²Ã¼ôÑù	335	À­ÍÑÎ¬ÑÇ	10	Ò»°ãÃ³Ò×	51489	Ç§¿Ë	14000715	?	44,133,290
202004	63079000	6301ÖÁ6307µÄÎ´ÁÐÃûÖÆ³ÉÆ·,°üÀ¨·þ×°²Ã¼ôÑù	335	À­ÍÑÎ¬ÑÇ	12	ÆäËû¾èÔùÎï×Ê	52	Ç§¿Ë	11900	?	23,800
202004	63079000	6301ÖÁ6307µÄÎ´ÁÐÃûÖÆ³ÉÆ·,°üÀ¨·þ×°²Ã¼ôÑù	336	Á¢ÌÕÍð	10	Ò»°ãÃ³Ò×	388846	Ç§¿Ë	87058155	?	198,801,979
202004	63079000	6301ÖÁ6307µÄÎ´ÁÐÃûÖÆ³ÉÆ·,°üÀ¨·þ×°²Ã¼ôÑù	336	Á¢ÌÕÍð	12	ÆäËû¾èÔùÎï×Ê	91	Ç§¿Ë	26800	?	32,944
202004	63079000	6301ÖÁ6307µÄÎ´ÁÐÃûÖÆ³ÉÆ·,°üÀ¨·þ×°²Ã¼ôÑù	337	¸ñÂ³¼ªÑÇ	10	Ò»°ãÃ³Ò×	47414	Ç§¿Ë	11359373	?	17,770,717
202004	63079000	6301ÖÁ6307µÄÎ´ÁÐÃûÖÆ³ÉÆ·,°üÀ¨·þ×°²Ã¼ôÑù	337	¸ñÂ³¼ªÑÇ	12	ÆäËû¾èÔùÎï×Ê	69	Ç§¿Ë	20000	?	24,441
202004	63079000	6301ÖÁ6307µÄÎ´ÁÐÃûÖÆ³ÉÆ·,°üÀ¨·þ×°²Ã¼ôÑù	338	ÑÇÃÀÄáÑÇ	10	Ò»°ãÃ³Ò×	7818	Ç§¿Ë	2027448	?	4,540,816
202004	63079000	6301ÖÁ6307µÄÎ´ÁÐÃûÖÆ³ÉÆ·,°üÀ¨·þ×°²Ã¼ôÑù	338	ÑÇÃÀÄáÑÇ	12	ÆäËû¾èÔùÎï×Ê	70	Ç§¿Ë	9600	?	20,163
202004	63079000	6301ÖÁ6307µÄÎ´ÁÐÃûÖÆ³ÉÆ·,°üÀ¨·þ×°²Ã¼ôÑù	339	°¢Èû°Ý½®	10	Ò»°ãÃ³Ò×	66182	Ç§¿Ë	15672010	?	40,020,916
202004	63079000	6301ÖÁ6307µÄÎ´ÁÐÃûÖÆ³ÉÆ·,°üÀ¨·þ×°²Ã¼ôÑù	339	°¢Èû°Ý½®	12	ÆäËû¾èÔùÎï×Ê	1045	Ç§¿Ë	250160	?	825,560
202004	63079000	6301ÖÁ6307µÄÎ´ÁÐÃûÖÆ³ÉÆ·,°üÀ¨·þ×°²Ã¼ôÑù	340	°×¶íÂÞË¹	10	Ò»°ãÃ³Ò×	90611	Ç§¿Ë	25725144	?	55,132,120
202004	63079000	6301ÖÁ6307µÄÎ´ÁÐÃûÖÆ³ÉÆ·,°üÀ¨·þ×°²Ã¼ôÑù	340	°×¶íÂÞË¹	11	¹ú¼Ò¼ä¡¢¹ú¼Ê×éÖ¯ÎÞ³¥Ô®ÖúºÍÔùËÍµÄÎï×Ê	698	Ç§¿Ë	203600	?	596,400
202004	63079000	6301ÖÁ6307µÄÎ´ÁÐÃûÖÆ³ÉÆ·,°üÀ¨·þ×°²Ã¼ôÑù	340	°×¶íÂÞË¹	12	ÆäËû¾èÔùÎï×Ê	2672	Ç§¿Ë	454025	?	6,150,885
202004	63079000	6301ÖÁ6307µÄÎ´ÁÐÃûÖÆ³ÉÆ·,°üÀ¨·þ×°²Ã¼ôÑù	343	Ä¦¶û¶àÍß	10	Ò»°ãÃ³Ò×	10866	Ç§¿Ë	2422300	?	6,393,341
202004	63079000	6301ÖÁ6307µÄÎ´ÁÐÃûÖÆ³ÉÆ·,°üÀ¨·þ×°²Ã¼ôÑù	343	Ä¦¶û¶àÍß	11	¹ú¼Ò¼ä¡¢¹ú¼Ê×éÖ¯ÎÞ³¥Ô®ÖúºÍÔùËÍµÄÎï×Ê	2245	Ç§¿Ë	102000	?	1,510,000
202004	63079000	6301ÖÁ6307µÄÎ´ÁÐÃûÖÆ³ÉÆ·,°üÀ¨·þ×°²Ã¼ôÑù	344	¶íÂÞË¹Áª°î	10	Ò»°ãÃ³Ò×	3462608	Ç§¿Ë	860893805	?	1,309,456,637
202004	63079000	6301ÖÁ6307µÄÎ´ÁÐÃûÖÆ³ÉÆ·,°üÀ¨·þ×°²Ã¼ôÑù	344	¶íÂÞË¹Áª°î	11	¹ú¼Ò¼ä¡¢¹ú¼Ê×éÖ¯ÎÞ³¥Ô®ÖúºÍÔùËÍµÄÎï×Ê	3510	Ç§¿Ë	610000	?	5,250,000
202004	63079000	6301ÖÁ6307µÄÎ´ÁÐÃûÖÆ³ÉÆ·,°üÀ¨·þ×°²Ã¼ôÑù	344	¶íÂÞË¹Áª°î	12	ÆäËû¾èÔùÎï×Ê	5035	Ç§¿Ë	1182010	?	3,679,855
202004	63079000	6301ÖÁ6307µÄÎ´ÁÐÃûÖÆ³ÉÆ·,°üÀ¨·þ×°²Ã¼ôÑù	347	ÎÚ¿ËÀ¼	10	Ò»°ãÃ³Ò×	389746	Ç§¿Ë	90993976	?	155,616,156
202004	63079000	6301ÖÁ6307µÄÎ´ÁÐÃûÖÆ³ÉÆ·,°üÀ¨·þ×°²Ã¼ôÑù	350	Ë¹ÂåÎÄÄáÑÇ	10	Ò»°ãÃ³Ò×	388839	Ç§¿Ë	79538164	?	195,024,754
202004	63079000	6301ÖÁ6307µÄÎ´ÁÐÃûÖÆ³ÉÆ·,°üÀ¨·þ×°²Ã¼ôÑù	350	Ë¹ÂåÎÄÄáÑÇ	12	ÆäËû¾èÔùÎï×Ê	77	Ç§¿Ë	4800	?	72,578
202004	63079000	6301ÖÁ6307µÄÎ´ÁÐÃûÖÆ³ÉÆ·,°üÀ¨·þ×°²Ã¼ôÑù	351	¿ËÂÞµØÑÇ	10	Ò»°ãÃ³Ò×	156377	Ç§¿Ë	22674355	?	103,728,938
202004	63079000	6301ÖÁ6307µÄÎ´ÁÐÃûÖÆ³ÉÆ·,°üÀ¨·þ×°²Ã¼ôÑù	351	¿ËÂÞµØÑÇ	11	¹ú¼Ò¼ä¡¢¹ú¼Ê×éÖ¯ÎÞ³¥Ô®ÖúºÍÔùËÍµÄÎï×Ê	329	Ç§¿Ë	70000	?	500,000
202004	63079000	6301ÖÁ6307µÄÎ´ÁÐÃûÖÆ³ÉÆ·,°üÀ¨·þ×°²Ã¼ôÑù	351	¿ËÂÞµØÑÇ	12	ÆäËû¾èÔùÎï×Ê	3772	Ç§¿Ë	629315	?	6,762,327
202004	63079000	6301ÖÁ6307µÄÎ´ÁÐÃûÖÆ³ÉÆ·,°üÀ¨·þ×°²Ã¼ôÑù	352	½Ý¿Ë	10	Ò»°ãÃ³Ò×	731428	Ç§¿Ë	131394239	?	600,027,039
202004	63079000	6301ÖÁ6307µÄÎ´ÁÐÃûÖÆ³ÉÆ·,°üÀ¨·þ×°²Ã¼ôÑù	352	½Ý¿Ë	12	ÆäËû¾èÔùÎï×Ê	460	Ç§¿Ë	128840	?	374,635
202004	63079000	6301ÖÁ6307µÄÎ´ÁÐÃûÖÆ³ÉÆ·,°üÀ¨·þ×°²Ã¼ôÑù	353	Ë¹Âå·¥¿Ë	10	Ò»°ãÃ³Ò×	283120	Ç§¿Ë	67358386	?	201,646,995
202004	63079000	6301ÖÁ6307µÄÎ´ÁÐÃûÖÆ³ÉÆ·,°üÀ¨·þ×°²Ã¼ôÑù	353	Ë¹Âå·¥¿Ë	12	ÆäËû¾èÔùÎï×Ê	1052	Ç§¿Ë	192050	?	811,841
202004	63079000	6301ÖÁ6307µÄÎ´ÁÐÃûÖÆ³ÉÆ·,°üÀ¨·þ×°²Ã¼ôÑù	354	±±ÂíÆä¶Ù¹²ºÍ¹ú	10	Ò»°ãÃ³Ò×	9850	Ç§¿Ë	2264310	?	5,043,165
202004	63079000	6301ÖÁ6307µÄÎ´ÁÐÃûÖÆ³ÉÆ·,°üÀ¨·þ×°²Ã¼ôÑù	354	±±ÂíÆä¶Ù¹²ºÍ¹ú	11	¹ú¼Ò¼ä¡¢¹ú¼Ê×éÖ¯ÎÞ³¥Ô®ÖúºÍÔùËÍµÄÎï×Ê	508	Ç§¿Ë	50000	?	336,000
202004	63079000	6301ÖÁ6307µÄÎ´ÁÐÃûÖÆ³ÉÆ·,°üÀ¨·þ×°²Ã¼ôÑù	355	²¨ºÚ	10	Ò»°ãÃ³Ò×	38627	Ç§¿Ë	10547864	?	17,724,735
202004	63079000	6301ÖÁ6307µÄÎ´ÁÐÃûÖÆ³ÉÆ·,°üÀ¨·þ×°²Ã¼ôÑù	355	²¨ºÚ	11	¹ú¼Ò¼ä¡¢¹ú¼Ê×éÖ¯ÎÞ³¥Ô®ÖúºÍÔùËÍµÄÎï×Ê	53	Ç§¿Ë	3000	?	25,000
202004	63079000	6301ÖÁ6307µÄÎ´ÁÐÃûÖÆ³ÉÆ·,°üÀ¨·þ×°²Ã¼ôÑù	355	²¨ºÚ	12	ÆäËû¾èÔùÎï×Ê	243	Ç§¿Ë	37000	?	69,411
202004	63079000	6301ÖÁ6307µÄÎ´ÁÐÃûÖÆ³ÉÆ·,°üÀ¨·þ×°²Ã¼ôÑù	357	·¨ÂÞÈºµº	10	Ò»°ãÃ³Ò×	203	Ç§¿Ë	50000	?	175,031
202004	63079000	6301ÖÁ6307µÄÎ´ÁÐÃûÖÆ³ÉÆ·,°üÀ¨·þ×°²Ã¼ôÑù	358	Èû¶ûÎ¬ÑÇ	10	Ò»°ãÃ³Ò×	291130	Ç§¿Ë	66466385	?	191,957,716
202004	63079000	6301ÖÁ6307µÄÎ´ÁÐÃûÖÆ³ÉÆ·,°üÀ¨·þ×°²Ã¼ôÑù	358	Èû¶ûÎ¬ÑÇ	12	ÆäËû¾èÔùÎï×Ê	16732	Ç§¿Ë	3674840	?	20,599,712
202004	63079000	6301ÖÁ6307µÄÎ´ÁÐÃûÖÆ³ÉÆ·,°üÀ¨·þ×°²Ã¼ôÑù	359	ºÚÉ½	10	Ò»°ãÃ³Ò×	8806	Ç§¿Ë	1825000	?	8,193,512
202004	63079000	6301ÖÁ6307µÄÎ´ÁÐÃûÖÆ³ÉÆ·,°üÀ¨·þ×°²Ã¼ôÑù	359	ºÚÉ½	11	¹ú¼Ò¼ä¡¢¹ú¼Ê×éÖ¯ÎÞ³¥Ô®ÖúºÍÔùËÍµÄÎï×Ê	89	Ç§¿Ë	4000	?	40,000
202004	63079000	6301ÖÁ6307µÄÎ´ÁÐÃûÖÆ³ÉÆ·,°üÀ¨·þ×°²Ã¼ôÑù	359	ºÚÉ½	12	ÆäËû¾èÔùÎï×Ê	1210	Ç§¿Ë	300800	?	1,027,013
202004	63079000	6301ÖÁ6307µÄÎ´ÁÐÃûÖÆ³ÉÆ·,°üÀ¨·þ×°²Ã¼ôÑù	401	°²Ìá¹ÏºÍ°Í²¼´ï	11	¹ú¼Ò¼ä¡¢¹ú¼Ê×éÖ¯ÎÞ³¥Ô®ÖúºÍÔùËÍµÄÎï×Ê	34	Ç§¿Ë	1500	?	15,000
202004	63079000	6301ÖÁ6307µÄÎ´ÁÐÃûÖÆ³ÉÆ·,°üÀ¨·þ×°²Ã¼ôÑù	402	°¢¸ùÍ¢	10	Ò»°ãÃ³Ò×	184002	Ç§¿Ë	32010448	?	65,320,096
202004	63079000	6301ÖÁ6307µÄÎ´ÁÐÃûÖÆ³ÉÆ·,°üÀ¨·þ×°²Ã¼ôÑù	402	°¢¸ùÍ¢	11	¹ú¼Ò¼ä¡¢¹ú¼Ê×éÖ¯ÎÞ³¥Ô®ÖúºÍÔùËÍµÄÎï×Ê	495	Ç§¿Ë	62000	?	409,000
202004	63079000	6301ÖÁ6307µÄÎ´ÁÐÃûÖÆ³ÉÆ·,°üÀ¨·þ×°²Ã¼ôÑù	402	°¢¸ùÍ¢	12	ÆäËû¾èÔùÎï×Ê	1466	Ç§¿Ë	365000	?	683,026
202004	63079000	6301ÖÁ6307µÄÎ´ÁÐÃûÖÆ³ÉÆ·,°üÀ¨·þ×°²Ã¼ôÑù	403	°¢Â³°Í	10	Ò»°ãÃ³Ò×	317	Ç§¿Ë	105100	?	205,443
202004	63079000	6301ÖÁ6307µÄÎ´ÁÐÃûÖÆ³ÉÆ·,°üÀ¨·þ×°²Ã¼ôÑù	404	°Í¹þÂí	10	Ò»°ãÃ³Ò×	3454	Ç§¿Ë	103669	?	787,507
202004	63079000	6301ÖÁ6307µÄÎ´ÁÐÃûÖÆ³ÉÆ·,°üÀ¨·þ×°²Ã¼ôÑù	404	°Í¹þÂí	11	¹ú¼Ò¼ä¡¢¹ú¼Ê×éÖ¯ÎÞ³¥Ô®ÖúºÍÔùËÍµÄÎï×Ê	27	Ç§¿Ë	1500	?	17,000
202004	63079000	6301ÖÁ6307µÄÎ´ÁÐÃûÖÆ³ÉÆ·,°üÀ¨·þ×°²Ã¼ôÑù	405	°Í°Í¶àË¹	10	Ò»°ãÃ³Ò×	825	Ç§¿Ë	82600	?	260,190
202004	63079000	6301ÖÁ6307µÄÎ´ÁÐÃûÖÆ³ÉÆ·,°üÀ¨·þ×°²Ã¼ôÑù	405	°Í°Í¶àË¹	11	¹ú¼Ò¼ä¡¢¹ú¼Ê×éÖ¯ÎÞ³¥Ô®ÖúºÍÔùËÍµÄÎï×Ê	57	Ç§¿Ë	3000	?	34,000
202004	63079000	6301ÖÁ6307µÄÎ´ÁÐÃûÖÆ³ÉÆ·,°üÀ¨·þ×°²Ã¼ôÑù	406	²®Àû×È	10	Ò»°ãÃ³Ò×	222	Ç§¿Ë	58050	?	104,272
202004	63079000	6301ÖÁ6307µÄÎ´ÁÐÃûÖÆ³ÉÆ·,°üÀ¨·þ×°²Ã¼ôÑù	408	¶àÃñ×å²£ÀûÎ¬ÑÇ¹ú	10	Ò»°ãÃ³Ò×	5939	Ç§¿Ë	1356756	?	2,700,882
202004	63079000	6301ÖÁ6307µÄÎ´ÁÐÃûÖÆ³ÉÆ·,°üÀ¨·þ×°²Ã¼ôÑù	408	¶àÃñ×å²£ÀûÎ¬ÑÇ¹ú	11	¹ú¼Ò¼ä¡¢¹ú¼Ê×éÖ¯ÎÞ³¥Ô®ÖúºÍÔùËÍµÄÎï×Ê	126	Ç§¿Ë	30000	?	90,000
202004	63079000	6301ÖÁ6307µÄÎ´ÁÐÃûÖÆ³ÉÆ·,°üÀ¨·þ×°²Ã¼ôÑù	410	°ÍÎ÷	10	Ò»°ãÃ³Ò×	1331676	Ç§¿Ë	301468915	?	681,512,513
202004	63079000	6301ÖÁ6307µÄÎ´ÁÐÃûÖÆ³ÉÆ·,°üÀ¨·þ×°²Ã¼ôÑù	410	°ÍÎ÷	12	ÆäËû¾èÔùÎï×Ê	1180	Ç§¿Ë	258950	?	577,882
202004	63079000	6301ÖÁ6307µÄÎ´ÁÐÃûÖÆ³ÉÆ·,°üÀ¨·þ×°²Ã¼ôÑù	411	¿ªÂüÈºµº	10	Ò»°ãÃ³Ò×	2808	Ç§¿Ë	689940	?	2,020,978
202004	63079000	6301ÖÁ6307µÄÎ´ÁÐÃûÖÆ³ÉÆ·,°üÀ¨·þ×°²Ã¼ôÑù	412	ÖÇÀû	10	Ò»°ãÃ³Ò×	973590	Ç§¿Ë	183372396	?	349,274,228
202004	63079000	6301ÖÁ6307µÄÎ´ÁÐÃûÖÆ³ÉÆ·,°üÀ¨·þ×°²Ã¼ôÑù	412	ÖÇÀû	11	¹ú¼Ò¼ä¡¢¹ú¼Ê×éÖ¯ÎÞ³¥Ô®ÖúºÍÔùËÍµÄÎï×Ê	100	Ç§¿Ë	8000	?	39,000
202004	63079000	6301ÖÁ6307µÄÎ´ÁÐÃûÖÆ³ÉÆ·,°üÀ¨·þ×°²Ã¼ôÑù	412	ÖÇÀû	12	ÆäËû¾èÔùÎï×Ê	55	Ç§¿Ë	11000	?	11,605
202004	63079000	6301ÖÁ6307µÄÎ´ÁÐÃûÖÆ³ÉÆ·,°üÀ¨·þ×°²Ã¼ôÑù	413	¸çÂ×±ÈÑÇ	10	Ò»°ãÃ³Ò×	142131	Ç§¿Ë	30865307	?	55,735,811
202004	63079000	6301ÖÁ6307µÄÎ´ÁÐÃûÖÆ³ÉÆ·,°üÀ¨·þ×°²Ã¼ôÑù	413	¸çÂ×±ÈÑÇ	12	ÆäËû¾èÔùÎï×Ê	450	Ç§¿Ë	100000	?	210,000
202004	63079000	6301ÖÁ6307µÄÎ´ÁÐÃûÖÆ³ÉÆ·,°üÀ¨·þ×°²Ã¼ôÑù	414	¶àÃ×Äá¿Ë	10	Ò»°ãÃ³Ò×	2087	Ç§¿Ë	609200	?	793,202
202004	63079000	6301ÖÁ6307µÄÎ´ÁÐÃûÖÆ³ÉÆ·,°üÀ¨·þ×°²Ã¼ôÑù	414	¶àÃ×Äá¿Ë	11	¹ú¼Ò¼ä¡¢¹ú¼Ê×éÖ¯ÎÞ³¥Ô®ÖúºÍÔùËÍµÄÎï×Ê	29	Ç§¿Ë	1500	?	17,000
202004	63079000	6301ÖÁ6307µÄÎ´ÁÐÃûÖÆ³ÉÆ·,°üÀ¨·þ×°²Ã¼ôÑù	415	¸çË¹´ïÀè¼Ó	10	Ò»°ãÃ³Ò×	86500	Ç§¿Ë	14990391	?	24,649,778
202004	63079000	6301ÖÁ6307µÄÎ´ÁÐÃûÖÆ³ÉÆ·,°üÀ¨·þ×°²Ã¼ôÑù	415	¸çË¹´ïÀè¼Ó	11	¹ú¼Ò¼ä¡¢¹ú¼Ê×éÖ¯ÎÞ³¥Ô®ÖúºÍÔùËÍµÄÎï×Ê	4290	Ç§¿Ë	310000	?	1,450,000
202004	63079000	6301ÖÁ6307µÄÎ´ÁÐÃûÖÆ³ÉÆ·,°üÀ¨·þ×°²Ã¼ôÑù	415	¸çË¹´ïÀè¼Ó	12	ÆäËû¾èÔùÎï×Ê	331	Ç§¿Ë	38600	?	231,380
202004	63079000	6301ÖÁ6307µÄÎ´ÁÐÃûÖÆ³ÉÆ·,°üÀ¨·þ×°²Ã¼ôÑù	416	¹Å°Í	10	Ò»°ãÃ³Ò×	5484	Ç§¿Ë	1283160	?	5,874,500
202004	63079000	6301ÖÁ6307µÄÎ´ÁÐÃûÖÆ³ÉÆ·,°üÀ¨·þ×°²Ã¼ôÑù	417	¿âÀ°Ë÷µº	10	Ò»°ãÃ³Ò×	694	Ç§¿Ë	175697	?	495,145
202004	63079000	6301ÖÁ6307µÄÎ´ÁÐÃûÖÆ³ÉÆ·,°üÀ¨·þ×°²Ã¼ôÑù	418	¶àÃ×Äá¼Ó¹²ºÍ¹ú	10	Ò»°ãÃ³Ò×	187720	Ç§¿Ë	45455689	?	80,781,778
202004	63079000	6301ÖÁ6307µÄÎ´ÁÐÃûÖÆ³ÉÆ·,°üÀ¨·þ×°²Ã¼ôÑù	418	¶àÃ×Äá¼Ó¹²ºÍ¹ú	11	¹ú¼Ò¼ä¡¢¹ú¼Ê×éÖ¯ÎÞ³¥Ô®ÖúºÍÔùËÍµÄÎï×Ê	48	Ç§¿Ë	2000	?	25,750
202004	63079000	6301ÖÁ6307µÄÎ´ÁÐÃûÖÆ³ÉÆ·,°üÀ¨·þ×°²Ã¼ôÑù	419	¶ò¹Ï¶à¶û	10	Ò»°ãÃ³Ò×	78932	Ç§¿Ë	19419223	?	46,785,428
202004	63079000	6301ÖÁ6307µÄÎ´ÁÐÃûÖÆ³ÉÆ·,°üÀ¨·þ×°²Ã¼ôÑù	419	¶ò¹Ï¶à¶û	11	¹ú¼Ò¼ä¡¢¹ú¼Ê×éÖ¯ÎÞ³¥Ô®ÖúºÍÔùËÍµÄÎï×Ê	25	Ç§¿Ë	5000	?	15,000
202004	63079000	6301ÖÁ6307µÄÎ´ÁÐÃûÖÆ³ÉÆ·,°üÀ¨·þ×°²Ã¼ôÑù	419	¶ò¹Ï¶à¶û	12	ÆäËû¾èÔùÎï×Ê	233	Ç§¿Ë	54000	?	101,600
202004	63079000	6301ÖÁ6307µÄÎ´ÁÐÃûÖÆ³ÉÆ·,°üÀ¨·þ×°²Ã¼ôÑù	420	·¨Êô¹çÑÇÄÇ	10	Ò»°ãÃ³Ò×	55	Ç§¿Ë	11000	?	11,605
202004	63079000	6301ÖÁ6307µÄÎ´ÁÐÃûÖÆ³ÉÆ·,°üÀ¨·þ×°²Ã¼ôÑù	420	·¨Êô¹çÑÇÄÇ	12	ÆäËû¾èÔùÎï×Ê	20	Ç§¿Ë	4000	?	4,220
202004	63079000	6301ÖÁ6307µÄÎ´ÁÐÃûÖÆ³ÉÆ·,°üÀ¨·þ×°²Ã¼ôÑù	421	¸ñÁÖÄÉ´ï	10	Ò»°ãÃ³Ò×	150	Ç§¿Ë	19108	?	129,937
202004	63079000	6301ÖÁ6307µÄÎ´ÁÐÃûÖÆ³ÉÆ·,°üÀ¨·þ×°²Ã¼ôÑù	421	¸ñÁÖÄÉ´ï	11	¹ú¼Ò¼ä¡¢¹ú¼Ê×éÖ¯ÎÞ³¥Ô®ÖúºÍÔùËÍµÄÎï×Ê	34	Ç§¿Ë	1500	?	15,000
202004	63079000	6301ÖÁ6307µÄÎ´ÁÐÃûÖÆ³ÉÆ·,°üÀ¨·þ×°²Ã¼ôÑù	421	¸ñÁÖÄÉ´ï	12	ÆäËû¾èÔùÎï×Ê	130	Ç§¿Ë	30000	?	63,000
202004	63079000	6301ÖÁ6307µÄÎ´ÁÐÃûÖÆ³ÉÆ·,°üÀ¨·þ×°²Ã¼ôÑù	422	¹ÏµÂÂÞÆÕ	10	Ò»°ãÃ³Ò×	1301	Ç§¿Ë	331700	?	818,984
202004	63079000	6301ÖÁ6307µÄÎ´ÁÐÃûÖÆ³ÉÆ·,°üÀ¨·þ×°²Ã¼ôÑù	423	Î£µØÂíÀ­	10	Ò»°ãÃ³Ò×	135665	Ç§¿Ë	26702066	?	51,071,303
202004	63079000	6301ÖÁ6307µÄÎ´ÁÐÃûÖÆ³ÉÆ·,°üÀ¨·þ×°²Ã¼ôÑù	424	¹çÑÇÄÇ	10	Ò»°ãÃ³Ò×	5256	Ç§¿Ë	1352600	?	2,870,503
202004	63079000	6301ÖÁ6307µÄÎ´ÁÐÃûÖÆ³ÉÆ·,°üÀ¨·þ×°²Ã¼ôÑù	424	¹çÑÇÄÇ	12	ÆäËû¾èÔùÎï×Ê	130	Ç§¿Ë	30000	?	63,000
202004	63079000	6301ÖÁ6307µÄÎ´ÁÐÃûÖÆ³ÉÆ·,°üÀ¨·þ×°²Ã¼ôÑù	425	º£µØ	10	Ò»°ãÃ³Ò×	3633	Ç§¿Ë	774550	?	1,329,587
202004	63079000	6301ÖÁ6307µÄÎ´ÁÐÃûÖÆ³ÉÆ·,°üÀ¨·þ×°²Ã¼ôÑù	426	ºé¶¼À­Ë¹	10	Ò»°ãÃ³Ò×	45027	Ç§¿Ë	9032560	?	23,983,427
202004	63079000	6301ÖÁ6307µÄÎ´ÁÐÃûÖÆ³ÉÆ·,°üÀ¨·þ×°²Ã¼ôÑù	427	ÑÀÂò¼Ó	10	Ò»°ãÃ³Ò×	22783	Ç§¿Ë	2632010	?	5,314,442
202004	63079000	6301ÖÁ6307µÄÎ´ÁÐÃûÖÆ³ÉÆ·,°üÀ¨·þ×°²Ã¼ôÑù	427	ÑÀÂò¼Ó	11	¹ú¼Ò¼ä¡¢¹ú¼Ê×éÖ¯ÎÞ³¥Ô®ÖúºÍÔùËÍµÄÎï×Ê	72	Ç§¿Ë	3000	?	30,000
202004	63079000	6301ÖÁ6307µÄÎ´ÁÐÃûÖÆ³ÉÆ·,°üÀ¨·þ×°²Ã¼ôÑù	427	ÑÀÂò¼Ó	12	ÆäËû¾èÔùÎï×Ê	148	Ç§¿Ë	34400	?	79,598
202004	63079000	6301ÖÁ6307µÄÎ´ÁÐÃûÖÆ³ÉÆ·,°üÀ¨·þ×°²Ã¼ôÑù	428	ÂíÌáÄá¿Ë	10	Ò»°ãÃ³Ò×	301	Ç§¿Ë	61000	?	249,256
202004	63079000	6301ÖÁ6307µÄÎ´ÁÐÃûÖÆ³ÉÆ·,°üÀ¨·þ×°²Ã¼ôÑù	429	Ä«Î÷¸ç	10	Ò»°ãÃ³Ò×	1588110	Ç§¿Ë	95802151	?	353,590,618
202004	63079000	6301ÖÁ6307µÄÎ´ÁÐÃûÖÆ³ÉÆ·,°üÀ¨·þ×°²Ã¼ôÑù	429	Ä«Î÷¸ç	12	ÆäËû¾èÔùÎï×Ê	191	Ç§¿Ë	20000	?	416,000
202004	63079000	6301ÖÁ6307µÄÎ´ÁÐÃûÖÆ³ÉÆ·,°üÀ¨·þ×°²Ã¼ôÑù	431	Äá¼ÓÀ­¹Ï	10	Ò»°ãÃ³Ò×	7343	Ç§¿Ë	1912760	?	2,603,781
202004	63079000	6301ÖÁ6307µÄÎ´ÁÐÃûÖÆ³ÉÆ·,°üÀ¨·þ×°²Ã¼ôÑù	432	°ÍÄÃÂí	10	Ò»°ãÃ³Ò×	211004	Ç§¿Ë	50283273	?	73,661,361
202004	63079000	6301ÖÁ6307µÄÎ´ÁÐÃûÖÆ³ÉÆ·,°üÀ¨·þ×°²Ã¼ôÑù	432	°ÍÄÃÂí	11	¹ú¼Ò¼ä¡¢¹ú¼Ê×éÖ¯ÎÞ³¥Ô®ÖúºÍÔùËÍµÄÎï×Ê	373	Ç§¿Ë	55000	?	275,000
202004	63079000	6301ÖÁ6307µÄÎ´ÁÐÃûÖÆ³ÉÆ·,°üÀ¨·þ×°²Ã¼ôÑù	432	°ÍÄÃÂí	12	ÆäËû¾èÔùÎï×Ê	578	Ç§¿Ë	170000	?	348,638
202004	63079000	6301ÖÁ6307µÄÎ´ÁÐÃûÖÆ³ÉÆ·,°üÀ¨·þ×°²Ã¼ôÑù	433	°ÍÀ­¹ç	10	Ò»°ãÃ³Ò×	16780	Ç§¿Ë	4012506	?	8,466,161
202004	63079000	6301ÖÁ6307µÄÎ´ÁÐÃûÖÆ³ÉÆ·,°üÀ¨·þ×°²Ã¼ôÑù	434	ÃØÂ³	10	Ò»°ãÃ³Ò×	356852	Ç§¿Ë	74099528	?	122,887,486
202004	63079000	6301ÖÁ6307µÄÎ´ÁÐÃûÖÆ³ÉÆ·,°üÀ¨·þ×°²Ã¼ôÑù	434	ÃØÂ³	11	¹ú¼Ò¼ä¡¢¹ú¼Ê×éÖ¯ÎÞ³¥Ô®ÖúºÍÔùËÍµÄÎï×Ê	40	Ç§¿Ë	10000	?	30,000
202004	63079000	6301ÖÁ6307µÄÎ´ÁÐÃûÖÆ³ÉÆ·,°üÀ¨·þ×°²Ã¼ôÑù	435	²¨¶àÀè¸÷	10	Ò»°ãÃ³Ò×	50974	Ç§¿Ë	10899930	?	32,349,657
202004	63079000	6301ÖÁ6307µÄÎ´ÁÐÃûÖÆ³ÉÆ·,°üÀ¨·þ×°²Ã¼ôÑù	437	Ê¥Â¬Î÷ÑÇ	10	Ò»°ãÃ³Ò×	215	Ç§¿Ë	66000	?	46,417
202004	63079000	6301ÖÁ6307µÄÎ´ÁÐÃûÖÆ³ÉÆ·,°üÀ¨·þ×°²Ã¼ôÑù	438	Ê¥Âí¶¡µº	10	Ò»°ãÃ³Ò×	61	Ç§¿Ë	11200	?	63,013
202004	63079000	6301ÖÁ6307µÄÎ´ÁÐÃûÖÆ³ÉÆ·,°üÀ¨·þ×°²Ã¼ôÑù	439	Ê¥ÎÄÉ­ÌØºÍ¸ñÁÖÄÉ¶¡Ë¹	10	Ò»°ãÃ³Ò×	63	Ç§¿Ë	12200	?	16,432
202004	63079000	6301ÖÁ6307µÄÎ´ÁÐÃûÖÆ³ÉÆ·,°üÀ¨·þ×°²Ã¼ôÑù	440	Èø¶ûÍß¶à	10	Ò»°ãÃ³Ò×	58981	Ç§¿Ë	11836873	?	23,262,722
202004	63079000	6301ÖÁ6307µÄÎ´ÁÐÃûÖÆ³ÉÆ·,°üÀ¨·þ×°²Ã¼ôÑù	440	Èø¶ûÍß¶à	11	¹ú¼Ò¼ä¡¢¹ú¼Ê×éÖ¯ÎÞ³¥Ô®ÖúºÍÔùËÍµÄÎï×Ê	244	Ç§¿Ë	14000	?	268,000
202004	63079000	6301ÖÁ6307µÄÎ´ÁÐÃûÖÆ³ÉÆ·,°üÀ¨·þ×°²Ã¼ôÑù	441	ËÕÀïÄÏ	10	Ò»°ãÃ³Ò×	901	Ç§¿Ë	103305	?	183,236
202004	63079000	6301ÖÁ6307µÄÎ´ÁÐÃûÖÆ³ÉÆ·,°üÀ¨·þ×°²Ã¼ôÑù	441	ËÕÀïÄÏ	11	¹ú¼Ò¼ä¡¢¹ú¼Ê×éÖ¯ÎÞ³¥Ô®ÖúºÍÔùËÍµÄÎï×Ê	57	Ç§¿Ë	3000	?	34,000
202004	63079000	6301ÖÁ6307µÄÎ´ÁÐÃûÖÆ³ÉÆ·,°üÀ¨·þ×°²Ã¼ôÑù	441	ËÕÀïÄÏ	12	ÆäËû¾èÔùÎï×Ê	100	Ç§¿Ë	10000	?	10,550
202004	63079000	6301ÖÁ6307µÄÎ´ÁÐÃûÖÆ³ÉÆ·,°üÀ¨·þ×°²Ã¼ôÑù	442	ÌØÁ¢Äá´ïºÍ¶à°Í¸ç	10	Ò»°ãÃ³Ò×	8741	Ç§¿Ë	2381663	?	5,294,235
202004	63079000	6301ÖÁ6307µÄÎ´ÁÐÃûÖÆ³ÉÆ·,°üÀ¨·þ×°²Ã¼ôÑù	442	ÌØÁ¢Äá´ïºÍ¶à°Í¸ç	11	¹ú¼Ò¼ä¡¢¹ú¼Ê×éÖ¯ÎÞ³¥Ô®ÖúºÍÔùËÍµÄÎï×Ê	72	Ç§¿Ë	3000	?	30,000
202004	63079000	6301ÖÁ6307µÄÎ´ÁÐÃûÖÆ³ÉÆ·,°üÀ¨·þ×°²Ã¼ôÑù	442	ÌØÁ¢Äá´ïºÍ¶à°Í¸ç	12	ÆäËû¾èÔùÎï×Ê	196	Ç§¿Ë	28900	?	94,788
202004	63079000	6301ÖÁ6307µÄÎ´ÁÐÃûÖÆ³ÉÆ·,°üÀ¨·þ×°²Ã¼ôÑù	444	ÎÚÀ­¹ç	10	Ò»°ãÃ³Ò×	58245	Ç§¿Ë	8432592	?	9,865,639
202004	63079000	6301ÖÁ6307µÄÎ´ÁÐÃûÖÆ³ÉÆ·,°üÀ¨·þ×°²Ã¼ôÑù	444	ÎÚÀ­¹ç	11	¹ú¼Ò¼ä¡¢¹ú¼Ê×éÖ¯ÎÞ³¥Ô®ÖúºÍÔùËÍµÄÎï×Ê	82	Ç§¿Ë	9000	?	52,000
202004	63079000	6301ÖÁ6307µÄÎ´ÁÐÃûÖÆ³ÉÆ·,°üÀ¨·þ×°²Ã¼ôÑù	444	ÎÚÀ­¹ç	12	ÆäËû¾èÔùÎï×Ê	350	Ç§¿Ë	100000	?	330,000
202004	63079000	6301ÖÁ6307µÄÎ´ÁÐÃûÖÆ³ÉÆ·,°üÀ¨·þ×°²Ã¼ôÑù	445	Î¯ÄÚÈðÀ­	10	Ò»°ãÃ³Ò×	33401	Ç§¿Ë	8922680	?	12,682,824
202004	63079000	6301ÖÁ6307µÄÎ´ÁÐÃûÖÆ³ÉÆ·,°üÀ¨·þ×°²Ã¼ôÑù	447	Ê¥Æä´ÄºÍÄáÎ¬Ë¹	10	Ò»°ãÃ³Ò×	634	Ç§¿Ë	171400	?	1,238,914
202004	63079000	6301ÖÁ6307µÄÎ´ÁÐÃûÖÆ³ÉÆ·,°üÀ¨·þ×°²Ã¼ôÑù	449	ºÉÊô°²µØÁÐË¹	10	Ò»°ãÃ³Ò×	603	Ç§¿Ë	158050	?	313,010
202004	63079000	6301ÖÁ6307µÄÎ´ÁÐÃûÖÆ³ÉÆ·,°üÀ¨·þ×°²Ã¼ôÑù	501	¼ÓÄÃ´ó	10	Ò»°ãÃ³Ò×	3810661	Ç§¿Ë	530940832	?	1,253,221,221
202004	63079000	6301ÖÁ6307µÄÎ´ÁÐÃûÖÆ³ÉÆ·,°üÀ¨·þ×°²Ã¼ôÑù	501	¼ÓÄÃ´ó	12	ÆäËû¾èÔùÎï×Ê	1424	Ç§¿Ë	375500	?	645,323
202004	63079000	6301ÖÁ6307µÄÎ´ÁÐÃûÖÆ³ÉÆ·,°üÀ¨·þ×°²Ã¼ôÑù	502	ÃÀ¹ú	10	Ò»°ãÃ³Ò×	43886384	Ç§¿Ë	5190856302	?	11,936,182,619
202004	63079000	6301ÖÁ6307µÄÎ´ÁÐÃûÖÆ³ÉÆ·,°üÀ¨·þ×°²Ã¼ôÑù	502	ÃÀ¹ú	12	ÆäËû¾èÔùÎï×Ê	30543	Ç§¿Ë	4191591	?	33,658,617
[truncated: 18,466 more rows]
