# Supplementary material for: Research on optimization of emergency supplies customs clearance strategy from the perspective of public health security based on Chinese trade data
Source: Front Public Health. 2025 Jan 24;13:1520705. doi: 10.3389/fpubh.2025.1520705 (PMC11802811; doi:10.3389/fpubh.2025.1520705)
Supplement: Supplementary file 2 [file Data_Sheet_2.ZIP › Paper Code-Part2/2-Export/2020/2020∩╝ê1-12∩╝ë-μá╕Θà╕Φ»òσëé-σç║σÅú.csv]

Êý¾ÝÄêÔÂ	ÉÌÆ·±àÂë	ÉÌÆ·Ãû³Æ	Ã³Ò×»ï°é±àÂë	Ã³Ò×»ï°éÃû³Æ	Ã³Ò×·½Ê½±àÂë	Ã³Ò×·½Ê½Ãû³Æ	µÚÒ»ÊýÁ¿	µÚÒ»¼ÆÁ¿µ¥Î»	µÚ¶þÊýÁ¿	µÚ¶þ¼ÆÁ¿µ¥Î»	ÈËÃñ±Ò
202001	38220090	ÆäËûÕï¶Ï»òÊµÑéÓÃÊÔ¼Á¼°ÅäÖÆÊÔ¼Á£»¼ì¶¨²ÎÕÕÎï	102	°ÍÁÖ	10	Ò»°ãÃ³Ò×	452	Ç§¿Ë	0	?	13,837
202001	38220090	ÆäËûÕï¶Ï»òÊµÑéÓÃÊÔ¼Á¼°ÅäÖÆÊÔ¼Á£»¼ì¶¨²ÎÕÕÎï	103	ÃÏ¼ÓÀ­¹ú	10	Ò»°ãÃ³Ò×	11421	Ç§¿Ë	0	?	884,110
202001	38220090	ÆäËûÕï¶Ï»òÊµÑéÓÃÊÔ¼Á¼°ÅäÖÆÊÔ¼Á£»¼ì¶¨²ÎÕÕÎï	105	ÎÄÀ³	10	Ò»°ãÃ³Ò×	1	Ç§¿Ë	0	?	8,369
202001	38220090	ÆäËûÕï¶Ï»òÊµÑéÓÃÊÔ¼Á¼°ÅäÖÆÊÔ¼Á£»¼ì¶¨²ÎÕÕÎï	106	Ãåµé	10	Ò»°ãÃ³Ò×	9839	Ç§¿Ë	0	?	240,960
202001	38220090	ÆäËûÕï¶Ï»òÊµÑéÓÃÊÔ¼Á¼°ÅäÖÆÊÔ¼Á£»¼ì¶¨²ÎÕÕÎï	107	¼íÆÒÕ¯	10	Ò»°ãÃ³Ò×	11726	Ç§¿Ë	0	?	115,474
202001	38220090	ÆäËûÕï¶Ï»òÊµÑéÓÃÊÔ¼Á¼°ÅäÖÆÊÔ¼Á£»¼ì¶¨²ÎÕÕÎï	110	ÖÐ¹úÏã¸Û	10	Ò»°ãÃ³Ò×	20537	Ç§¿Ë	0	?	2,651,923
202001	38220090	ÆäËûÕï¶Ï»òÊµÑéÓÃÊÔ¼Á¼°ÅäÖÆÊÔ¼Á£»¼ì¶¨²ÎÕÕÎï	111	Ó¡¶È	10	Ò»°ãÃ³Ò×	201945	Ç§¿Ë	0	?	3,557,836
202001	38220090	ÆäËûÕï¶Ï»òÊµÑéÓÃÊÔ¼Á¼°ÅäÖÆÊÔ¼Á£»¼ì¶¨²ÎÕÕÎï	112	Ó¡¶ÈÄáÎ÷ÑÇ	10	Ò»°ãÃ³Ò×	77729	Ç§¿Ë	0	?	1,941,569
202001	38220090	ÆäËûÕï¶Ï»òÊµÑéÓÃÊÔ¼Á¼°ÅäÖÆÊÔ¼Á£»¼ì¶¨²ÎÕÕÎï	113	ÒÁÀÊ	10	Ò»°ãÃ³Ò×	51750	Ç§¿Ë	0	?	583,825
202001	38220090	ÆäËûÕï¶Ï»òÊµÑéÓÃÊÔ¼Á¼°ÅäÖÆÊÔ¼Á£»¼ì¶¨²ÎÕÕÎï	114	ÒÁÀ­¿Ë	10	Ò»°ãÃ³Ò×	180	Ç§¿Ë	0	?	92,852
202001	38220090	ÆäËûÕï¶Ï»òÊµÑéÓÃÊÔ¼Á¼°ÅäÖÆÊÔ¼Á£»¼ì¶¨²ÎÕÕÎï	115	ÒÔÉ«ÁÐ	10	Ò»°ãÃ³Ò×	92	Ç§¿Ë	0	?	156,792
202001	38220090	ÆäËûÕï¶Ï»òÊµÑéÓÃÊÔ¼Á¼°ÅäÖÆÊÔ¼Á£»¼ì¶¨²ÎÕÕÎï	116	ÈÕ±¾	10	Ò»°ãÃ³Ò×	65475	Ç§¿Ë	0	?	6,651,293
202001	38220090	ÆäËûÕï¶Ï»òÊµÑéÓÃÊÔ¼Á¼°ÅäÖÆÊÔ¼Á£»¼ì¶¨²ÎÕÕÎï	117	Ô¼µ©	10	Ò»°ãÃ³Ò×	80	Ç§¿Ë	0	?	88,821
202001	38220090	ÆäËûÕï¶Ï»òÊµÑéÓÃÊÔ¼Á¼°ÅäÖÆÊÔ¼Á£»¼ì¶¨²ÎÕÕÎï	118	¿ÆÍþÌØ	10	Ò»°ãÃ³Ò×	4303	Ç§¿Ë	0	?	54,114
202001	38220090	ÆäËûÕï¶Ï»òÊµÑéÓÃÊÔ¼Á¼°ÅäÖÆÊÔ¼Á£»¼ì¶¨²ÎÕÕÎï	119	ÀÏÎÎ	10	Ò»°ãÃ³Ò×	0	Ç§¿Ë	0	?	11,810
202001	38220090	ÆäËûÕï¶Ï»òÊµÑéÓÃÊÔ¼Á¼°ÅäÖÆÊÔ¼Á£»¼ì¶¨²ÎÕÕÎï	120	Àè°ÍÄÛ	10	Ò»°ãÃ³Ò×	20	Ç§¿Ë	0	?	7,699
202001	38220090	ÆäËûÕï¶Ï»òÊµÑéÓÃÊÔ¼Á¼°ÅäÖÆÊÔ¼Á£»¼ì¶¨²ÎÕÕÎï	122	ÂíÀ´Î÷ÑÇ	10	Ò»°ãÃ³Ò×	44066	Ç§¿Ë	0	?	866,619
202001	38220090	ÆäËûÕï¶Ï»òÊµÑéÓÃÊÔ¼Á¼°ÅäÖÆÊÔ¼Á£»¼ì¶¨²ÎÕÕÎï	124	ÃÉ¹Å	10	Ò»°ãÃ³Ò×	3676	Ç§¿Ë	0	?	207,227
202001	38220090	ÆäËûÕï¶Ï»òÊµÑéÓÃÊÔ¼Á¼°ÅäÖÆÊÔ¼Á£»¼ì¶¨²ÎÕÕÎï	125	Äá²´¶ûÁª°îÃñÖ÷¹²ºÍ¹ú	10	Ò»°ãÃ³Ò×	8326	Ç§¿Ë	0	?	111,127
202001	38220090	ÆäËûÕï¶Ï»òÊµÑéÓÃÊÔ¼Á¼°ÅäÖÆÊÔ¼Á£»¼ì¶¨²ÎÕÕÎï	126	°¢Âü	10	Ò»°ãÃ³Ò×	22348	Ç§¿Ë	0	?	631,989
202001	38220090	ÆäËûÕï¶Ï»òÊµÑéÓÃÊÔ¼Á¼°ÅäÖÆÊÔ¼Á£»¼ì¶¨²ÎÕÕÎï	127	°Í»ùË¹Ì¹	10	Ò»°ãÃ³Ò×	78369	Ç§¿Ë	0	?	863,522
202001	38220090	ÆäËûÕï¶Ï»òÊµÑéÓÃÊÔ¼Á¼°ÅäÖÆÊÔ¼Á£»¼ì¶¨²ÎÕÕÎï	129	·ÆÂÉ±ö	10	Ò»°ãÃ³Ò×	64808	Ç§¿Ë	0	?	1,438,628
202001	38220090	ÆäËûÕï¶Ï»òÊµÑéÓÃÊÔ¼Á¼°ÅäÖÆÊÔ¼Á£»¼ì¶¨²ÎÕÕÎï	130	¿¨Ëþ¶û	10	Ò»°ãÃ³Ò×	13	Ç§¿Ë	0	?	49,624
202001	38220090	ÆäËûÕï¶Ï»òÊµÑéÓÃÊÔ¼Á¼°ÅäÖÆÊÔ¼Á£»¼ì¶¨²ÎÕÕÎï	131	É³ÌØ°¢À­²®	10	Ò»°ãÃ³Ò×	825	Ç§¿Ë	0	?	40,997
202001	38220090	ÆäËûÕï¶Ï»òÊµÑéÓÃÊÔ¼Á¼°ÅäÖÆÊÔ¼Á£»¼ì¶¨²ÎÕÕÎï	132	ÐÂ¼ÓÆÂ	10	Ò»°ãÃ³Ò×	10187	Ç§¿Ë	0	?	340,687
202001	38220090	ÆäËûÕï¶Ï»òÊµÑéÓÃÊÔ¼Á¼°ÅäÖÆÊÔ¼Á£»¼ì¶¨²ÎÕÕÎï	133	º«¹ú	10	Ò»°ãÃ³Ò×	90658	Ç§¿Ë	0	?	3,346,842
202001	38220090	ÆäËûÕï¶Ï»òÊµÑéÓÃÊÔ¼Á¼°ÅäÖÆÊÔ¼Á£»¼ì¶¨²ÎÕÕÎï	134	Ë¹ÀïÀ¼¿¨	10	Ò»°ãÃ³Ò×	112098	Ç§¿Ë	0	?	2,695,092
202001	38220090	ÆäËûÕï¶Ï»òÊµÑéÓÃÊÔ¼Á¼°ÅäÖÆÊÔ¼Á£»¼ì¶¨²ÎÕÕÎï	135	ÐðÀûÑÇ	10	Ò»°ãÃ³Ò×	79	Ç§¿Ë	0	?	45,101
202001	38220090	ÆäËûÕï¶Ï»òÊµÑéÓÃÊÔ¼Á¼°ÅäÖÆÊÔ¼Á£»¼ì¶¨²ÎÕÕÎï	136	Ì©¹ú	10	Ò»°ãÃ³Ò×	138942	Ç§¿Ë	0	?	2,573,103
202001	38220090	ÆäËûÕï¶Ï»òÊµÑéÓÃÊÔ¼Á¼°ÅäÖÆÊÔ¼Á£»¼ì¶¨²ÎÕÕÎï	137	ÍÁ¶úÆä	10	Ò»°ãÃ³Ò×	144130	Ç§¿Ë	0	?	2,946,200
202001	38220090	ÆäËûÕï¶Ï»òÊµÑéÓÃÊÔ¼Á¼°ÅäÖÆÊÔ¼Á£»¼ì¶¨²ÎÕÕÎï	138	°¢ÁªÇõ	10	Ò»°ãÃ³Ò×	87	Ç§¿Ë	0	?	101,178
202001	38220090	ÆäËûÕï¶Ï»òÊµÑéÓÃÊÔ¼Á¼°ÅäÖÆÊÔ¼Á£»¼ì¶¨²ÎÕÕÎï	139	Ò²ÃÅ	10	Ò»°ãÃ³Ò×	37600	Ç§¿Ë	0	?	262,905
202001	38220090	ÆäËûÕï¶Ï»òÊµÑéÓÃÊÔ¼Á¼°ÅäÖÆÊÔ¼Á£»¼ì¶¨²ÎÕÕÎï	141	Ô½ÄÏ	10	Ò»°ãÃ³Ò×	93146	Ç§¿Ë	0	?	2,501,493
202001	38220090	ÆäËûÕï¶Ï»òÊµÑéÓÃÊÔ¼Á¼°ÅäÖÆÊÔ¼Á£»¼ì¶¨²ÎÕÕÎï	143	ÖÐ¹úÌ¨Íå	10	Ò»°ãÃ³Ò×	486	Ç§¿Ë	0	?	404,764
202001	38220090	ÆäËûÕï¶Ï»òÊµÑéÓÃÊÔ¼Á¼°ÅäÖÆÊÔ¼Á£»¼ì¶¨²ÎÕÕÎï	145	¹þÈø¿ËË¹Ì¹	10	Ò»°ãÃ³Ò×	10168	Ç§¿Ë	0	?	242,846
202001	38220090	ÆäËûÕï¶Ï»òÊµÑéÓÃÊÔ¼Á¼°ÅäÖÆÊÔ¼Á£»¼ì¶¨²ÎÕÕÎï	146	¼ª¶û¼ªË¹Ë¹Ì¹	10	Ò»°ãÃ³Ò×	13099	Ç§¿Ë	0	?	157,549
202001	38220090	ÆäËûÕï¶Ï»òÊµÑéÓÃÊÔ¼Á¼°ÅäÖÆÊÔ¼Á£»¼ì¶¨²ÎÕÕÎï	149	ÎÚ×È±ð¿ËË¹Ì¹	10	Ò»°ãÃ³Ò×	2841	Ç§¿Ë	0	?	51,138
202001	38220090	ÆäËûÕï¶Ï»òÊµÑéÓÃÊÔ¼Á¼°ÅäÖÆÊÔ¼Á£»¼ì¶¨²ÎÕÕÎï	201	°¢¶û¼°ÀûÑÇ	10	Ò»°ãÃ³Ò×	1323	Ç§¿Ë	0	?	12,698
202001	38220090	ÆäËûÕï¶Ï»òÊµÑéÓÃÊÔ¼Á¼°ÅäÖÆÊÔ¼Á£»¼ì¶¨²ÎÕÕÎï	202	°²¸çÀ­	10	Ò»°ãÃ³Ò×	1754	Ç§¿Ë	0	?	39,035
202001	38220090	ÆäËûÕï¶Ï»òÊµÑéÓÃÊÔ¼Á¼°ÅäÖÆÊÔ¼Á£»¼ì¶¨²ÎÕÕÎï	206	¿¦ÂóÂ¡	10	Ò»°ãÃ³Ò×	18081	Ç§¿Ë	0	?	91,646
202001	38220090	ÆäËûÕï¶Ï»òÊµÑéÓÃÊÔ¼Á¼°ÅäÖÆÊÔ¼Á£»¼ì¶¨²ÎÕÕÎï	213	¸Õ¹û(²¼)	10	Ò»°ãÃ³Ò×	18	Ç§¿Ë	0	?	52,897
202001	38220090	ÆäËûÕï¶Ï»òÊµÑéÓÃÊÔ¼Á¼°ÅäÖÆÊÔ¼Á£»¼ì¶¨²ÎÕÕÎï	214	¼ª²¼Ìá	10	Ò»°ãÃ³Ò×	1	Ç§¿Ë	0	?	546
202001	38220090	ÆäËûÕï¶Ï»òÊµÑéÓÃÊÔ¼Á¼°ÅäÖÆÊÔ¼Á£»¼ì¶¨²ÎÕÕÎï	215	°£¼°	10	Ò»°ãÃ³Ò×	45162	Ç§¿Ë	0	?	754,134
202001	38220090	ÆäËûÕï¶Ï»òÊµÑéÓÃÊÔ¼Á¼°ÅäÖÆÊÔ¼Á£»¼ì¶¨²ÎÕÕÎï	217	°£Èû¶í±ÈÑÇ	10	Ò»°ãÃ³Ò×	18375	Ç§¿Ë	0	?	208,981
202001	38220090	ÆäËûÕï¶Ï»òÊµÑéÓÃÊÔ¼Á¼°ÅäÖÆÊÔ¼Á£»¼ì¶¨²ÎÕÕÎï	218	¼ÓÅî	10	Ò»°ãÃ³Ò×	58	Ç§¿Ë	0	?	24,712
202001	38220090	ÆäËûÕï¶Ï»òÊµÑéÓÃÊÔ¼Á¼°ÅäÖÆÊÔ¼Á£»¼ì¶¨²ÎÕÕÎï	220	¼ÓÄÉ	10	Ò»°ãÃ³Ò×	16027	Ç§¿Ë	0	?	51,239
202001	38220090	ÆäËûÕï¶Ï»òÊµÑéÓÃÊÔ¼Á¼°ÅäÖÆÊÔ¼Á£»¼ì¶¨²ÎÕÕÎï	221	¼¸ÄÚÑÇ	10	Ò»°ãÃ³Ò×	3	Ç§¿Ë	0	?	5,406
202001	38220090	ÆäËûÕï¶Ï»òÊµÑéÓÃÊÔ¼Á¼°ÅäÖÆÊÔ¼Á£»¼ì¶¨²ÎÕÕÎï	223	¿ÆÌØµÏÍß	10	Ò»°ãÃ³Ò×	26580	Ç§¿Ë	0	?	167,825
202001	38220090	ÆäËûÕï¶Ï»òÊµÑéÓÃÊÔ¼Á¼°ÅäÖÆÊÔ¼Á£»¼ì¶¨²ÎÕÕÎï	224	¿ÏÄáÑÇ	10	Ò»°ãÃ³Ò×	40750	Ç§¿Ë	0	?	602,122
202001	38220090	ÆäËûÕï¶Ï»òÊµÑéÓÃÊÔ¼Á¼°ÅäÖÆÊÔ¼Á£»¼ì¶¨²ÎÕÕÎï	226	Àû±ÈÑÇ	10	Ò»°ãÃ³Ò×	8017	Ç§¿Ë	0	?	95,122
202001	38220090	ÆäËûÕï¶Ï»òÊµÑéÓÃÊÔ¼Á¼°ÅäÖÆÊÔ¼Á£»¼ì¶¨²ÎÕÕÎï	229	ÂíÀï	10	Ò»°ãÃ³Ò×	1	Ç§¿Ë	0	?	134
202001	38220090	ÆäËûÕï¶Ï»òÊµÑéÓÃÊÔ¼Á¼°ÅäÖÆÊÔ¼Á£»¼ì¶¨²ÎÕÕÎï	232	Ä¦Âå¸ç	10	Ò»°ãÃ³Ò×	16	Ç§¿Ë	0	?	58,575
202001	38220090	ÆäËûÕï¶Ï»òÊµÑéÓÃÊÔ¼Á¼°ÅäÖÆÊÔ¼Á£»¼ì¶¨²ÎÕÕÎï	233	ÄªÉ£±È¿Ë	10	Ò»°ãÃ³Ò×	100	Ç§¿Ë	0	?	1,016
202001	38220090	ÆäËûÕï¶Ï»òÊµÑéÓÃÊÔ¼Á¼°ÅäÖÆÊÔ¼Á£»¼ì¶¨²ÎÕÕÎï	235	ÄáÈÕ¶û	10	Ò»°ãÃ³Ò×	5507	Ç§¿Ë	0	?	27,270
202001	38220090	ÆäËûÕï¶Ï»òÊµÑéÓÃÊÔ¼Á¼°ÅäÖÆÊÔ¼Á£»¼ì¶¨²ÎÕÕÎï	236	ÄáÈÕÀûÑÇ	10	Ò»°ãÃ³Ò×	700	Ç§¿Ë	0	?	98,313
202001	38220090	ÆäËûÕï¶Ï»òÊµÑéÓÃÊÔ¼Á¼°ÅäÖÆÊÔ¼Á£»¼ì¶¨²ÎÕÕÎï	238	Â¬Íú´ï	10	Ò»°ãÃ³Ò×	14	Ç§¿Ë	0	?	98
202001	38220090	ÆäËûÕï¶Ï»òÊµÑéÓÃÊÔ¼Á¼°ÅäÖÆÊÔ¼Á£»¼ì¶¨²ÎÕÕÎï	240	ÈûÄÚ¼Ó¶û	10	Ò»°ãÃ³Ò×	16338	Ç§¿Ë	0	?	108,169
202001	38220090	ÆäËûÕï¶Ï»òÊµÑéÓÃÊÔ¼Á¼°ÅäÖÆÊÔ¼Á£»¼ì¶¨²ÎÕÕÎï	243	Ë÷ÂíÀï	10	Ò»°ãÃ³Ò×	25	Ç§¿Ë	0	?	27,915
202001	38220090	ÆäËûÕï¶Ï»òÊµÑéÓÃÊÔ¼Á¼°ÅäÖÆÊÔ¼Á£»¼ì¶¨²ÎÕÕÎï	244	ÄÏ·Ç	10	Ò»°ãÃ³Ò×	927	Ç§¿Ë	0	?	142,203
202001	38220090	ÆäËûÕï¶Ï»òÊµÑéÓÃÊÔ¼Á¼°ÅäÖÆÊÔ¼Á£»¼ì¶¨²ÎÕÕÎï	246	ËÕµ¤	10	Ò»°ãÃ³Ò×	17354	Ç§¿Ë	0	?	334,375
202001	38220090	ÆäËûÕï¶Ï»òÊµÑéÓÃÊÔ¼Á¼°ÅäÖÆÊÔ¼Á£»¼ì¶¨²ÎÕÕÎï	248	¶à¸ç	10	Ò»°ãÃ³Ò×	1377	Ç§¿Ë	0	?	30,918
202001	38220090	ÆäËûÕï¶Ï»òÊµÑéÓÃÊÔ¼Á¼°ÅäÖÆÊÔ¼Á£»¼ì¶¨²ÎÕÕÎï	250	ÎÚ¸É´ï	10	Ò»°ãÃ³Ò×	27	Ç§¿Ë	0	?	5,328
202001	38220090	ÆäËûÕï¶Ï»òÊµÑéÓÃÊÔ¼Á¼°ÅäÖÆÊÔ¼Á£»¼ì¶¨²ÎÕÕÎï	251	²¼»ùÄÉ·¨Ë÷	10	Ò»°ãÃ³Ò×	10716	Ç§¿Ë	0	?	47,243
202001	38220090	ÆäËûÕï¶Ï»òÊµÑéÓÃÊÔ¼Á¼°ÅäÖÆÊÔ¼Á£»¼ì¶¨²ÎÕÕÎï	252	¸Õ¹û(½ð)	10	Ò»°ãÃ³Ò×	2	Ç§¿Ë	0	?	14
202001	38220090	ÆäËûÕï¶Ï»òÊµÑéÓÃÊÔ¼Á¼°ÅäÖÆÊÔ¼Á£»¼ì¶¨²ÎÕÕÎï	253	ÔÞ±ÈÑÇ	10	Ò»°ãÃ³Ò×	6	Ç§¿Ë	0	?	4,758
202001	38220090	ÆäËûÕï¶Ï»òÊµÑéÓÃÊÔ¼Á¼°ÅäÖÆÊÔ¼Á£»¼ì¶¨²ÎÕÕÎï	254	½ò°Í²¼Î¤	10	Ò»°ãÃ³Ò×	718	Ç§¿Ë	0	?	111,554
202001	38220090	ÆäËûÕï¶Ï»òÊµÑéÓÃÊÔ¼Á¼°ÅäÖÆÊÔ¼Á£»¼ì¶¨²ÎÕÕÎï	260	ÄÏËÕµ¤¹²ºÍ¹ú	10	Ò»°ãÃ³Ò×	8	Ç§¿Ë	0	?	25,444
202001	38220090	ÆäËûÕï¶Ï»òÊµÑéÓÃÊÔ¼Á¼°ÅäÖÆÊÔ¼Á£»¼ì¶¨²ÎÕÕÎï	301	±ÈÀûÊ±	10	Ò»°ãÃ³Ò×	5361	Ç§¿Ë	0	?	456,091
202001	38220090	ÆäËûÕï¶Ï»òÊµÑéÓÃÊÔ¼Á¼°ÅäÖÆÊÔ¼Á£»¼ì¶¨²ÎÕÕÎï	302	µ¤Âó	10	Ò»°ãÃ³Ò×	2	Ç§¿Ë	0	?	700
202001	38220090	ÆäËûÕï¶Ï»òÊµÑéÓÃÊÔ¼Á¼°ÅäÖÆÊÔ¼Á£»¼ì¶¨²ÎÕÕÎï	303	Ó¢¹ú	10	Ò»°ãÃ³Ò×	218	Ç§¿Ë	0	?	1,511,843
202001	38220090	ÆäËûÕï¶Ï»òÊµÑéÓÃÊÔ¼Á¼°ÅäÖÆÊÔ¼Á£»¼ì¶¨²ÎÕÕÎï	304	µÂ¹ú	10	Ò»°ãÃ³Ò×	24355	Ç§¿Ë	0	?	2,546,020
202001	38220090	ÆäËûÕï¶Ï»òÊµÑéÓÃÊÔ¼Á¼°ÅäÖÆÊÔ¼Á£»¼ì¶¨²ÎÕÕÎï	305	·¨¹ú	10	Ò»°ãÃ³Ò×	13935	Ç§¿Ë	0	?	1,399,635
202001	38220090	ÆäËûÕï¶Ï»òÊµÑéÓÃÊÔ¼Á¼°ÅäÖÆÊÔ¼Á£»¼ì¶¨²ÎÕÕÎï	306	°®¶ûÀ¼	10	Ò»°ãÃ³Ò×	20	Ç§¿Ë	0	?	57,009
202001	38220090	ÆäËûÕï¶Ï»òÊµÑéÓÃÊÔ¼Á¼°ÅäÖÆÊÔ¼Á£»¼ì¶¨²ÎÕÕÎï	307	Òâ´óÀû	10	Ò»°ãÃ³Ò×	42675	Ç§¿Ë	0	?	2,179,867
202001	38220090	ÆäËûÕï¶Ï»òÊµÑéÓÃÊÔ¼Á¼°ÅäÖÆÊÔ¼Á£»¼ì¶¨²ÎÕÕÎï	309	ºÉÀ¼	10	Ò»°ãÃ³Ò×	23306	Ç§¿Ë	0	?	1,011,285
202001	38220090	ÆäËûÕï¶Ï»òÊµÑéÓÃÊÔ¼Á¼°ÅäÖÆÊÔ¼Á£»¼ì¶¨²ÎÕÕÎï	310	Ï£À°	10	Ò»°ãÃ³Ò×	1971	Ç§¿Ë	0	?	66,958
202001	38220090	ÆäËûÕï¶Ï»òÊµÑéÓÃÊÔ¼Á¼°ÅäÖÆÊÔ¼Á£»¼ì¶¨²ÎÕÕÎï	311	ÆÏÌÑÑÀ	10	Ò»°ãÃ³Ò×	2	Ç§¿Ë	0	?	4,429
202001	38220090	ÆäËûÕï¶Ï»òÊµÑéÓÃÊÔ¼Á¼°ÅäÖÆÊÔ¼Á£»¼ì¶¨²ÎÕÕÎï	312	Î÷°àÑÀ	10	Ò»°ãÃ³Ò×	86303	Ç§¿Ë	0	?	2,880,671
202001	38220090	ÆäËûÕï¶Ï»òÊµÑéÓÃÊÔ¼Á¼°ÅäÖÆÊÔ¼Á£»¼ì¶¨²ÎÕÕÎï	315	°ÂµØÀû	10	Ò»°ãÃ³Ò×	440	Ç§¿Ë	0	?	144,755
202001	38220090	ÆäËûÕï¶Ï»òÊµÑéÓÃÊÔ¼Á¼°ÅäÖÆÊÔ¼Á£»¼ì¶¨²ÎÕÕÎï	316	±£¼ÓÀûÑÇ	10	Ò»°ãÃ³Ò×	95	Ç§¿Ë	0	?	66,945
202001	38220090	ÆäËûÕï¶Ï»òÊµÑéÓÃÊÔ¼Á¼°ÅäÖÆÊÔ¼Á£»¼ì¶¨²ÎÕÕÎï	318	·ÒÀ¼	10	Ò»°ãÃ³Ò×	634	Ç§¿Ë	0	?	331,578
202001	38220090	ÆäËûÕï¶Ï»òÊµÑéÓÃÊÔ¼Á¼°ÅäÖÆÊÔ¼Á£»¼ì¶¨²ÎÕÕÎï	321	ÐÙÑÀÀû	10	Ò»°ãÃ³Ò×	396	Ç§¿Ë	0	?	70,599
202001	38220090	ÆäËûÕï¶Ï»òÊµÑéÓÃÊÔ¼Á¼°ÅäÖÆÊÔ¼Á£»¼ì¶¨²ÎÕÕÎï	327	²¨À¼	10	Ò»°ãÃ³Ò×	337	Ç§¿Ë	0	?	505,487
202001	38220090	ÆäËûÕï¶Ï»òÊµÑéÓÃÊÔ¼Á¼°ÅäÖÆÊÔ¼Á£»¼ì¶¨²ÎÕÕÎï	328	ÂÞÂíÄáÑÇ	10	Ò»°ãÃ³Ò×	1792	Ç§¿Ë	0	?	116,536
202001	38220090	ÆäËûÕï¶Ï»òÊµÑéÓÃÊÔ¼Á¼°ÅäÖÆÊÔ¼Á£»¼ì¶¨²ÎÕÕÎï	330	Èðµä	10	Ò»°ãÃ³Ò×	64	Ç§¿Ë	0	?	462,950
202001	38220090	ÆäËûÕï¶Ï»òÊµÑéÓÃÊÔ¼Á¼°ÅäÖÆÊÔ¼Á£»¼ì¶¨²ÎÕÕÎï	331	ÈðÊ¿	10	Ò»°ãÃ³Ò×	323	Ç§¿Ë	0	?	136,494
202001	38220090	ÆäËûÕï¶Ï»òÊµÑéÓÃÊÔ¼Á¼°ÅäÖÆÊÔ¼Á£»¼ì¶¨²ÎÕÕÎï	334	°®É³ÄáÑÇ	10	Ò»°ãÃ³Ò×	0	Ç§¿Ë	0	?	903
202001	38220090	ÆäËûÕï¶Ï»òÊµÑéÓÃÊÔ¼Á¼°ÅäÖÆÊÔ¼Á£»¼ì¶¨²ÎÕÕÎï	335	À­ÍÑÎ¬ÑÇ	10	Ò»°ãÃ³Ò×	5	Ç§¿Ë	0	?	79,210
202001	38220090	ÆäËûÕï¶Ï»òÊµÑéÓÃÊÔ¼Á¼°ÅäÖÆÊÔ¼Á£»¼ì¶¨²ÎÕÕÎï	337	¸ñÂ³¼ªÑÇ	10	Ò»°ãÃ³Ò×	5438	Ç§¿Ë	0	?	119,808
202001	38220090	ÆäËûÕï¶Ï»òÊµÑéÓÃÊÔ¼Á¼°ÅäÖÆÊÔ¼Á£»¼ì¶¨²ÎÕÕÎï	338	ÑÇÃÀÄáÑÇ	10	Ò»°ãÃ³Ò×	62	Ç§¿Ë	0	?	1,889
202001	38220090	ÆäËûÕï¶Ï»òÊµÑéÓÃÊÔ¼Á¼°ÅäÖÆÊÔ¼Á£»¼ì¶¨²ÎÕÕÎï	339	°¢Èû°Ý½®	10	Ò»°ãÃ³Ò×	3	Ç§¿Ë	0	?	1,330
202001	38220090	ÆäËûÕï¶Ï»òÊµÑéÓÃÊÔ¼Á¼°ÅäÖÆÊÔ¼Á£»¼ì¶¨²ÎÕÕÎï	340	°×¶íÂÞË¹	10	Ò»°ãÃ³Ò×	6629	Ç§¿Ë	0	?	190,769
202001	38220090	ÆäËûÕï¶Ï»òÊµÑéÓÃÊÔ¼Á¼°ÅäÖÆÊÔ¼Á£»¼ì¶¨²ÎÕÕÎï	343	Ä¦¶û¶àÍß	10	Ò»°ãÃ³Ò×	1	Ç§¿Ë	0	?	14,526
202001	38220090	ÆäËûÕï¶Ï»òÊµÑéÓÃÊÔ¼Á¼°ÅäÖÆÊÔ¼Á£»¼ì¶¨²ÎÕÕÎï	344	¶íÂÞË¹Áª°î	10	Ò»°ãÃ³Ò×	147569	Ç§¿Ë	0	?	2,775,980
202001	38220090	ÆäËûÕï¶Ï»òÊµÑéÓÃÊÔ¼Á¼°ÅäÖÆÊÔ¼Á£»¼ì¶¨²ÎÕÕÎï	347	ÎÚ¿ËÀ¼	10	Ò»°ãÃ³Ò×	12172	Ç§¿Ë	0	?	302,558
202001	38220090	ÆäËûÕï¶Ï»òÊµÑéÓÃÊÔ¼Á¼°ÅäÖÆÊÔ¼Á£»¼ì¶¨²ÎÕÕÎï	351	¿ËÂÞµØÑÇ	10	Ò»°ãÃ³Ò×	9	Ç§¿Ë	0	?	26,868
202001	38220090	ÆäËûÕï¶Ï»òÊµÑéÓÃÊÔ¼Á¼°ÅäÖÆÊÔ¼Á£»¼ì¶¨²ÎÕÕÎï	352	½Ý¿Ë	10	Ò»°ãÃ³Ò×	33086	Ç§¿Ë	0	?	239,329
202001	38220090	ÆäËûÕï¶Ï»òÊµÑéÓÃÊÔ¼Á¼°ÅäÖÆÊÔ¼Á£»¼ì¶¨²ÎÕÕÎï	358	Èû¶ûÎ¬ÑÇ	10	Ò»°ãÃ³Ò×	13	Ç§¿Ë	0	?	36,530
202001	38220090	ÆäËûÕï¶Ï»òÊµÑéÓÃÊÔ¼Á¼°ÅäÖÆÊÔ¼Á£»¼ì¶¨²ÎÕÕÎï	402	°¢¸ùÍ¢	10	Ò»°ãÃ³Ò×	12865	Ç§¿Ë	0	?	592,018
202001	38220090	ÆäËûÕï¶Ï»òÊµÑéÓÃÊÔ¼Á¼°ÅäÖÆÊÔ¼Á£»¼ì¶¨²ÎÕÕÎï	410	°ÍÎ÷	10	Ò»°ãÃ³Ò×	67420	Ç§¿Ë	0	?	2,544,660
202001	38220090	ÆäËûÕï¶Ï»òÊµÑéÓÃÊÔ¼Á¼°ÅäÖÆÊÔ¼Á£»¼ì¶¨²ÎÕÕÎï	412	ÖÇÀû	10	Ò»°ãÃ³Ò×	263	Ç§¿Ë	0	?	346,556
202001	38220090	ÆäËûÕï¶Ï»òÊµÑéÓÃÊÔ¼Á¼°ÅäÖÆÊÔ¼Á£»¼ì¶¨²ÎÕÕÎï	413	¸çÂ×±ÈÑÇ	10	Ò»°ãÃ³Ò×	5324	Ç§¿Ë	0	?	229,172
202001	38220090	ÆäËûÕï¶Ï»òÊµÑéÓÃÊÔ¼Á¼°ÅäÖÆÊÔ¼Á£»¼ì¶¨²ÎÕÕÎï	415	¸çË¹´ïÀè¼Ó	10	Ò»°ãÃ³Ò×	1106	Ç§¿Ë	0	?	28,817
202001	38220090	ÆäËûÕï¶Ï»òÊµÑéÓÃÊÔ¼Á¼°ÅäÖÆÊÔ¼Á£»¼ì¶¨²ÎÕÕÎï	418	¶àÃ×Äá¼Ó¹²ºÍ¹ú	10	Ò»°ãÃ³Ò×	27348	Ç§¿Ë	0	?	224,069
202001	38220090	ÆäËûÕï¶Ï»òÊµÑéÓÃÊÔ¼Á¼°ÅäÖÆÊÔ¼Á£»¼ì¶¨²ÎÕÕÎï	419	¶ò¹Ï¶à¶û	10	Ò»°ãÃ³Ò×	2880	Ç§¿Ë	0	?	514,067
202001	38220090	ÆäËûÕï¶Ï»òÊµÑéÓÃÊÔ¼Á¼°ÅäÖÆÊÔ¼Á£»¼ì¶¨²ÎÕÕÎï	423	Î£µØÂíÀ­	10	Ò»°ãÃ³Ò×	44188	Ç§¿Ë	0	?	252,430
202001	38220090	ÆäËûÕï¶Ï»òÊµÑéÓÃÊÔ¼Á¼°ÅäÖÆÊÔ¼Á£»¼ì¶¨²ÎÕÕÎï	424	¹çÑÇÄÇ	10	Ò»°ãÃ³Ò×	38	Ç§¿Ë	0	?	6,832
202001	38220090	ÆäËûÕï¶Ï»òÊµÑéÓÃÊÔ¼Á¼°ÅäÖÆÊÔ¼Á£»¼ì¶¨²ÎÕÕÎï	426	ºé¶¼À­Ë¹	10	Ò»°ãÃ³Ò×	12111	Ç§¿Ë	0	?	257,546
202001	38220090	ÆäËûÕï¶Ï»òÊµÑéÓÃÊÔ¼Á¼°ÅäÖÆÊÔ¼Á£»¼ì¶¨²ÎÕÕÎï	429	Ä«Î÷¸ç	10	Ò»°ãÃ³Ò×	338	Ç§¿Ë	0	?	20,376
202001	38220090	ÆäËûÕï¶Ï»òÊµÑéÓÃÊÔ¼Á¼°ÅäÖÆÊÔ¼Á£»¼ì¶¨²ÎÕÕÎï	432	°ÍÄÃÂí	10	Ò»°ãÃ³Ò×	19663	Ç§¿Ë	0	?	384,952
202001	38220090	ÆäËûÕï¶Ï»òÊµÑéÓÃÊÔ¼Á¼°ÅäÖÆÊÔ¼Á£»¼ì¶¨²ÎÕÕÎï	433	°ÍÀ­¹ç	10	Ò»°ãÃ³Ò×	16142	Ç§¿Ë	0	?	220,445
202001	38220090	ÆäËûÕï¶Ï»òÊµÑéÓÃÊÔ¼Á¼°ÅäÖÆÊÔ¼Á£»¼ì¶¨²ÎÕÕÎï	434	ÃØÂ³	10	Ò»°ãÃ³Ò×	7189	Ç§¿Ë	0	?	199,650
202001	38220090	ÆäËûÕï¶Ï»òÊµÑéÓÃÊÔ¼Á¼°ÅäÖÆÊÔ¼Á£»¼ì¶¨²ÎÕÕÎï	440	Èø¶ûÍß¶à	10	Ò»°ãÃ³Ò×	19818	Ç§¿Ë	0	?	83,074
202001	38220090	ÆäËûÕï¶Ï»òÊµÑéÓÃÊÔ¼Á¼°ÅäÖÆÊÔ¼Á£»¼ì¶¨²ÎÕÕÎï	442	ÌØÁ¢Äá´ïºÍ¶à°Í¸ç	10	Ò»°ãÃ³Ò×	20	Ç§¿Ë	0	?	27,106
202001	38220090	ÆäËûÕï¶Ï»òÊµÑéÓÃÊÔ¼Á¼°ÅäÖÆÊÔ¼Á£»¼ì¶¨²ÎÕÕÎï	444	ÎÚÀ­¹ç	10	Ò»°ãÃ³Ò×	2808	Ç§¿Ë	0	?	36,968
202001	38220090	ÆäËûÕï¶Ï»òÊµÑéÓÃÊÔ¼Á¼°ÅäÖÆÊÔ¼Á£»¼ì¶¨²ÎÕÕÎï	501	¼ÓÄÃ´ó	10	Ò»°ãÃ³Ò×	3712	Ç§¿Ë	0	?	495,053
202001	38220090	ÆäËûÕï¶Ï»òÊµÑéÓÃÊÔ¼Á¼°ÅäÖÆÊÔ¼Á£»¼ì¶¨²ÎÕÕÎï	502	ÃÀ¹ú	10	Ò»°ãÃ³Ò×	45516	Ç§¿Ë	0	?	21,264,105
202001	38220090	ÆäËûÕï¶Ï»òÊµÑéÓÃÊÔ¼Á¼°ÅäÖÆÊÔ¼Á£»¼ì¶¨²ÎÕÕÎï	601	°Ä´óÀûÑÇ	10	Ò»°ãÃ³Ò×	26533	Ç§¿Ë	0	?	399,988
202001	38220090	ÆäËûÕï¶Ï»òÊµÑéÓÃÊÔ¼Á¼°ÅäÖÆÊÔ¼Á£»¼ì¶¨²ÎÕÕÎï	603	ì³¼Ã	10	Ò»°ãÃ³Ò×	0	Ç§¿Ë	0	?	7
202001	38220090	ÆäËûÕï¶Ï»òÊµÑéÓÃÊÔ¼Á¼°ÅäÖÆÊÔ¼Á£»¼ì¶¨²ÎÕÕÎï	609	ÐÂÎ÷À¼	10	Ò»°ãÃ³Ò×	6671	Ç§¿Ë	0	?	114,600
202001	38220090	ÆäËûÕï¶Ï»òÊµÑéÓÃÊÔ¼Á¼°ÅäÖÆÊÔ¼Á£»¼ì¶¨²ÎÕÕÎï	611	°Í²¼ÑÇÐÂ¼¸ÄÚÑÇ	10	Ò»°ãÃ³Ò×	552	Ç§¿Ë	0	?	4,090
202002	38220090	ÆäËûÕï¶Ï»òÊµÑéÓÃÊÔ¼Á¼°ÅäÖÆÊÔ¼Á£»¼ì¶¨²ÎÕÕÎï	102	°ÍÁÖ	10	Ò»°ãÃ³Ò×	944	Ç§¿Ë	0	?	10,528
202002	38220090	ÆäËûÕï¶Ï»òÊµÑéÓÃÊÔ¼Á¼°ÅäÖÆÊÔ¼Á£»¼ì¶¨²ÎÕÕÎï	103	ÃÏ¼ÓÀ­¹ú	10	Ò»°ãÃ³Ò×	16384	Ç§¿Ë	0	?	874,412
202002	38220090	ÆäËûÕï¶Ï»òÊµÑéÓÃÊÔ¼Á¼°ÅäÖÆÊÔ¼Á£»¼ì¶¨²ÎÕÕÎï	106	Ãåµé	10	Ò»°ãÃ³Ò×	26	Ç§¿Ë	0	?	13,378
202002	38220090	ÆäËûÕï¶Ï»òÊµÑéÓÃÊÔ¼Á¼°ÅäÖÆÊÔ¼Á£»¼ì¶¨²ÎÕÕÎï	107	¼íÆÒÕ¯	10	Ò»°ãÃ³Ò×	2176	Ç§¿Ë	0	?	117,533
202002	38220090	ÆäËûÕï¶Ï»òÊµÑéÓÃÊÔ¼Á¼°ÅäÖÆÊÔ¼Á£»¼ì¶¨²ÎÕÕÎï	108	ÈûÆÖÂ·Ë¹	10	Ò»°ãÃ³Ò×	4	Ç§¿Ë	0	?	13,753
202002	38220090	ÆäËûÕï¶Ï»òÊµÑéÓÃÊÔ¼Á¼°ÅäÖÆÊÔ¼Á£»¼ì¶¨²ÎÕÕÎï	110	ÖÐ¹úÏã¸Û	10	Ò»°ãÃ³Ò×	20310	Ç§¿Ë	0	?	34,110,867
202002	38220090	ÆäËûÕï¶Ï»òÊµÑéÓÃÊÔ¼Á¼°ÅäÖÆÊÔ¼Á£»¼ì¶¨²ÎÕÕÎï	111	Ó¡¶È	10	Ò»°ãÃ³Ò×	59859	Ç§¿Ë	0	?	2,945,457
202002	38220090	ÆäËûÕï¶Ï»òÊµÑéÓÃÊÔ¼Á¼°ÅäÖÆÊÔ¼Á£»¼ì¶¨²ÎÕÕÎï	112	Ó¡¶ÈÄáÎ÷ÑÇ	10	Ò»°ãÃ³Ò×	57222	Ç§¿Ë	0	?	1,821,481
202002	38220090	ÆäËûÕï¶Ï»òÊµÑéÓÃÊÔ¼Á¼°ÅäÖÆÊÔ¼Á£»¼ì¶¨²ÎÕÕÎï	113	ÒÁÀÊ	10	Ò»°ãÃ³Ò×	4	Ç§¿Ë	0	?	134,163
202002	38220090	ÆäËûÕï¶Ï»òÊµÑéÓÃÊÔ¼Á¼°ÅäÖÆÊÔ¼Á£»¼ì¶¨²ÎÕÕÎï	114	ÒÁÀ­¿Ë	10	Ò»°ãÃ³Ò×	12	Ç§¿Ë	0	?	70,153
202002	38220090	ÆäËûÕï¶Ï»òÊµÑéÓÃÊÔ¼Á¼°ÅäÖÆÊÔ¼Á£»¼ì¶¨²ÎÕÕÎï	115	ÒÔÉ«ÁÐ	10	Ò»°ãÃ³Ò×	706	Ç§¿Ë	0	?	43,478
202002	38220090	ÆäËûÕï¶Ï»òÊµÑéÓÃÊÔ¼Á¼°ÅäÖÆÊÔ¼Á£»¼ì¶¨²ÎÕÕÎï	116	ÈÕ±¾	10	Ò»°ãÃ³Ò×	187664	Ç§¿Ë	0	?	5,507,679
202002	38220090	ÆäËûÕï¶Ï»òÊµÑéÓÃÊÔ¼Á¼°ÅäÖÆÊÔ¼Á£»¼ì¶¨²ÎÕÕÎï	117	Ô¼µ©	10	Ò»°ãÃ³Ò×	108	Ç§¿Ë	0	?	66,381
202002	38220090	ÆäËûÕï¶Ï»òÊµÑéÓÃÊÔ¼Á¼°ÅäÖÆÊÔ¼Á£»¼ì¶¨²ÎÕÕÎï	119	ÀÏÎÎ	10	Ò»°ãÃ³Ò×	6	Ç§¿Ë	0	?	314,759
202002	38220090	ÆäËûÕï¶Ï»òÊµÑéÓÃÊÔ¼Á¼°ÅäÖÆÊÔ¼Á£»¼ì¶¨²ÎÕÕÎï	120	Àè°ÍÄÛ	10	Ò»°ãÃ³Ò×	851	Ç§¿Ë	0	?	468,378
202002	38220090	ÆäËûÕï¶Ï»òÊµÑéÓÃÊÔ¼Á¼°ÅäÖÆÊÔ¼Á£»¼ì¶¨²ÎÕÕÎï	122	ÂíÀ´Î÷ÑÇ	10	Ò»°ãÃ³Ò×	11392	Ç§¿Ë	0	?	350,502
202002	38220090	ÆäËûÕï¶Ï»òÊµÑéÓÃÊÔ¼Á¼°ÅäÖÆÊÔ¼Á£»¼ì¶¨²ÎÕÕÎï	124	ÃÉ¹Å	10	Ò»°ãÃ³Ò×	32	Ç§¿Ë	0	?	271,921
202002	38220090	ÆäËûÕï¶Ï»òÊµÑéÓÃÊÔ¼Á¼°ÅäÖÆÊÔ¼Á£»¼ì¶¨²ÎÕÕÎï	125	Äá²´¶ûÁª°îÃñÖ÷¹²ºÍ¹ú	10	Ò»°ãÃ³Ò×	191	Ç§¿Ë	0	?	65,788
202002	38220090	ÆäËûÕï¶Ï»òÊµÑéÓÃÊÔ¼Á¼°ÅäÖÆÊÔ¼Á£»¼ì¶¨²ÎÕÕÎï	126	°¢Âü	10	Ò»°ãÃ³Ò×	9630	Ç§¿Ë	0	?	248,392
202002	38220090	ÆäËûÕï¶Ï»òÊµÑéÓÃÊÔ¼Á¼°ÅäÖÆÊÔ¼Á£»¼ì¶¨²ÎÕÕÎï	127	°Í»ùË¹Ì¹	10	Ò»°ãÃ³Ò×	75	Ç§¿Ë	0	?	225,106
202002	38220090	ÆäËûÕï¶Ï»òÊµÑéÓÃÊÔ¼Á¼°ÅäÖÆÊÔ¼Á£»¼ì¶¨²ÎÕÕÎï	128	°ÍÀÕË¹Ì¹	10	Ò»°ãÃ³Ò×	0	Ç§¿Ë	0	?	1,146
202002	38220090	ÆäËûÕï¶Ï»òÊµÑéÓÃÊÔ¼Á¼°ÅäÖÆÊÔ¼Á£»¼ì¶¨²ÎÕÕÎï	129	·ÆÂÉ±ö	10	Ò»°ãÃ³Ò×	62270	Ç§¿Ë	0	?	1,035,511
202002	38220090	ÆäËûÕï¶Ï»òÊµÑéÓÃÊÔ¼Á¼°ÅäÖÆÊÔ¼Á£»¼ì¶¨²ÎÕÕÎï	130	¿¨Ëþ¶û	10	Ò»°ãÃ³Ò×	178	Ç§¿Ë	0	?	39,011
202002	38220090	ÆäËûÕï¶Ï»òÊµÑéÓÃÊÔ¼Á¼°ÅäÖÆÊÔ¼Á£»¼ì¶¨²ÎÕÕÎï	131	É³ÌØ°¢À­²®	10	Ò»°ãÃ³Ò×	363	Ç§¿Ë	0	?	926,709
202002	38220090	ÆäËûÕï¶Ï»òÊµÑéÓÃÊÔ¼Á¼°ÅäÖÆÊÔ¼Á£»¼ì¶¨²ÎÕÕÎï	132	ÐÂ¼ÓÆÂ	10	Ò»°ãÃ³Ò×	67	Ç§¿Ë	0	?	185,207
202002	38220090	ÆäËûÕï¶Ï»òÊµÑéÓÃÊÔ¼Á¼°ÅäÖÆÊÔ¼Á£»¼ì¶¨²ÎÕÕÎï	133	º«¹ú	10	Ò»°ãÃ³Ò×	11317	Ç§¿Ë	0	?	1,655,787
202002	38220090	ÆäËûÕï¶Ï»òÊµÑéÓÃÊÔ¼Á¼°ÅäÖÆÊÔ¼Á£»¼ì¶¨²ÎÕÕÎï	134	Ë¹ÀïÀ¼¿¨	10	Ò»°ãÃ³Ò×	125779	Ç§¿Ë	0	?	2,952,429
202002	38220090	ÆäËûÕï¶Ï»òÊµÑéÓÃÊÔ¼Á¼°ÅäÖÆÊÔ¼Á£»¼ì¶¨²ÎÕÕÎï	136	Ì©¹ú	10	Ò»°ãÃ³Ò×	8491	Ç§¿Ë	0	?	2,797,587
202002	38220090	ÆäËûÕï¶Ï»òÊµÑéÓÃÊÔ¼Á¼°ÅäÖÆÊÔ¼Á£»¼ì¶¨²ÎÕÕÎï	137	ÍÁ¶úÆä	10	Ò»°ãÃ³Ò×	105030	Ç§¿Ë	0	?	2,926,224
202002	38220090	ÆäËûÕï¶Ï»òÊµÑéÓÃÊÔ¼Á¼°ÅäÖÆÊÔ¼Á£»¼ì¶¨²ÎÕÕÎï	138	°¢ÁªÇõ	10	Ò»°ãÃ³Ò×	1518	Ç§¿Ë	0	?	90,497
202002	38220090	ÆäËûÕï¶Ï»òÊµÑéÓÃÊÔ¼Á¼°ÅäÖÆÊÔ¼Á£»¼ì¶¨²ÎÕÕÎï	141	Ô½ÄÏ	10	Ò»°ãÃ³Ò×	20390	Ç§¿Ë	0	?	2,123,217
202002	38220090	ÆäËûÕï¶Ï»òÊµÑéÓÃÊÔ¼Á¼°ÅäÖÆÊÔ¼Á£»¼ì¶¨²ÎÕÕÎï	143	ÖÐ¹úÌ¨Íå	10	Ò»°ãÃ³Ò×	71	Ç§¿Ë	0	?	880,864
202002	38220090	ÆäËûÕï¶Ï»òÊµÑéÓÃÊÔ¼Á¼°ÅäÖÆÊÔ¼Á£»¼ì¶¨²ÎÕÕÎï	144	¶«µÛãë	10	Ò»°ãÃ³Ò×	284	Ç§¿Ë	0	?	1,493
202002	38220090	ÆäËûÕï¶Ï»òÊµÑéÓÃÊÔ¼Á¼°ÅäÖÆÊÔ¼Á£»¼ì¶¨²ÎÕÕÎï	145	¹þÈø¿ËË¹Ì¹	10	Ò»°ãÃ³Ò×	37	Ç§¿Ë	0	?	64,959
202002	38220090	ÆäËûÕï¶Ï»òÊµÑéÓÃÊÔ¼Á¼°ÅäÖÆÊÔ¼Á£»¼ì¶¨²ÎÕÕÎï	149	ÎÚ×È±ð¿ËË¹Ì¹	10	Ò»°ãÃ³Ò×	88	Ç§¿Ë	0	?	269,959
202002	38220090	ÆäËûÕï¶Ï»òÊµÑéÓÃÊÔ¼Á¼°ÅäÖÆÊÔ¼Á£»¼ì¶¨²ÎÕÕÎï	201	°¢¶û¼°ÀûÑÇ	10	Ò»°ãÃ³Ò×	30	Ç§¿Ë	0	?	70,711
202002	38220090	ÆäËûÕï¶Ï»òÊµÑéÓÃÊÔ¼Á¼°ÅäÖÆÊÔ¼Á£»¼ì¶¨²ÎÕÕÎï	204	²©´ÄÍßÄÉ	10	Ò»°ãÃ³Ò×	1	Ç§¿Ë	0	?	4,234
202002	38220090	ÆäËûÕï¶Ï»òÊµÑéÓÃÊÔ¼Á¼°ÅäÖÆÊÔ¼Á£»¼ì¶¨²ÎÕÕÎï	206	¿¦ÂóÂ¡	10	Ò»°ãÃ³Ò×	214	Ç§¿Ë	0	?	68,528
202002	38220090	ÆäËûÕï¶Ï»òÊµÑéÓÃÊÔ¼Á¼°ÅäÖÆÊÔ¼Á£»¼ì¶¨²ÎÕÕÎï	215	°£¼°	10	Ò»°ãÃ³Ò×	1313	Ç§¿Ë	0	?	275,828
202002	38220090	ÆäËûÕï¶Ï»òÊµÑéÓÃÊÔ¼Á¼°ÅäÖÆÊÔ¼Á£»¼ì¶¨²ÎÕÕÎï	217	°£Èû¶í±ÈÑÇ	10	Ò»°ãÃ³Ò×	18660	Ç§¿Ë	0	?	196,665
202002	38220090	ÆäËûÕï¶Ï»òÊµÑéÓÃÊÔ¼Á¼°ÅäÖÆÊÔ¼Á£»¼ì¶¨²ÎÕÕÎï	217	°£Èû¶í±ÈÑÇ	11	¹ú¼Ò¼ä¡¢¹ú¼Ê×éÖ¯ÎÞ³¥Ô®ÖúºÍÔùËÍµÄÎï×Ê	26	Ç§¿Ë	0	?	638,000
202002	38220090	ÆäËûÕï¶Ï»òÊµÑéÓÃÊÔ¼Á¼°ÅäÖÆÊÔ¼Á£»¼ì¶¨²ÎÕÕÎï	218	¼ÓÅî	10	Ò»°ãÃ³Ò×	30	Ç§¿Ë	0	?	320
202002	38220090	ÆäËûÕï¶Ï»òÊµÑéÓÃÊÔ¼Á¼°ÅäÖÆÊÔ¼Á£»¼ì¶¨²ÎÕÕÎï	220	¼ÓÄÉ	10	Ò»°ãÃ³Ò×	645	Ç§¿Ë	0	?	24,107
202002	38220090	ÆäËûÕï¶Ï»òÊµÑéÓÃÊÔ¼Á¼°ÅäÖÆÊÔ¼Á£»¼ì¶¨²ÎÕÕÎï	223	¿ÆÌØµÏÍß	10	Ò»°ãÃ³Ò×	5	Ç§¿Ë	0	?	33,187
202002	38220090	ÆäËûÕï¶Ï»òÊµÑéÓÃÊÔ¼Á¼°ÅäÖÆÊÔ¼Á£»¼ì¶¨²ÎÕÕÎï	224	¿ÏÄáÑÇ	10	Ò»°ãÃ³Ò×	11753	Ç§¿Ë	0	?	292,454
202002	38220090	ÆäËûÕï¶Ï»òÊµÑéÓÃÊÔ¼Á¼°ÅäÖÆÊÔ¼Á£»¼ì¶¨²ÎÕÕÎï	225	Àû±ÈÀïÑÇ	10	Ò»°ãÃ³Ò×	21	Ç§¿Ë	0	?	5,782
202002	38220090	ÆäËûÕï¶Ï»òÊµÑéÓÃÊÔ¼Á¼°ÅäÖÆÊÔ¼Á£»¼ì¶¨²ÎÕÕÎï	227	Âí´ï¼ÓË¹¼Ó	10	Ò»°ãÃ³Ò×	20	Ç§¿Ë	0	?	446
202002	38220090	ÆäËûÕï¶Ï»òÊµÑéÓÃÊÔ¼Á¼°ÅäÖÆÊÔ¼Á£»¼ì¶¨²ÎÕÕÎï	229	ÂíÀï	10	Ò»°ãÃ³Ò×	38	Ç§¿Ë	0	?	142,846
202002	38220090	ÆäËûÕï¶Ï»òÊµÑéÓÃÊÔ¼Á¼°ÅäÖÆÊÔ¼Á£»¼ì¶¨²ÎÕÕÎï	231	Ã«ÀïÇóË¹	10	Ò»°ãÃ³Ò×	7	Ç§¿Ë	0	?	34,525
202002	38220090	ÆäËûÕï¶Ï»òÊµÑéÓÃÊÔ¼Á¼°ÅäÖÆÊÔ¼Á£»¼ì¶¨²ÎÕÕÎï	232	Ä¦Âå¸ç	10	Ò»°ãÃ³Ò×	5786	Ç§¿Ë	0	?	434,991
202002	38220090	ÆäËûÕï¶Ï»òÊµÑéÓÃÊÔ¼Á¼°ÅäÖÆÊÔ¼Á£»¼ì¶¨²ÎÕÕÎï	235	ÄáÈÕ¶û	10	Ò»°ãÃ³Ò×	533	Ç§¿Ë	0	?	11,013
202002	38220090	ÆäËûÕï¶Ï»òÊµÑéÓÃÊÔ¼Á¼°ÅäÖÆÊÔ¼Á£»¼ì¶¨²ÎÕÕÎï	236	ÄáÈÕÀûÑÇ	10	Ò»°ãÃ³Ò×	5673	Ç§¿Ë	0	?	227,294
202002	38220090	ÆäËûÕï¶Ï»òÊµÑéÓÃÊÔ¼Á¼°ÅäÖÆÊÔ¼Á£»¼ì¶¨²ÎÕÕÎï	238	Â¬Íú´ï	10	Ò»°ãÃ³Ò×	100	Ç§¿Ë	0	?	929
202002	38220090	ÆäËûÕï¶Ï»òÊµÑéÓÃÊÔ¼Á¼°ÅäÖÆÊÔ¼Á£»¼ì¶¨²ÎÕÕÎï	242	ÈûÀ­Àû°º	10	Ò»°ãÃ³Ò×	1	Ç§¿Ë	0	?	7,676
202002	38220090	ÆäËûÕï¶Ï»òÊµÑéÓÃÊÔ¼Á¼°ÅäÖÆÊÔ¼Á£»¼ì¶¨²ÎÕÕÎï	244	ÄÏ·Ç	10	Ò»°ãÃ³Ò×	38	Ç§¿Ë	0	?	60,021
202002	38220090	ÆäËûÕï¶Ï»òÊµÑéÓÃÊÔ¼Á¼°ÅäÖÆÊÔ¼Á£»¼ì¶¨²ÎÕÕÎï	246	ËÕµ¤	10	Ò»°ãÃ³Ò×	21621	Ç§¿Ë	0	?	409,023
202002	38220090	ÆäËûÕï¶Ï»òÊµÑéÓÃÊÔ¼Á¼°ÅäÖÆÊÔ¼Á£»¼ì¶¨²ÎÕÕÎï	247	Ì¹É£ÄáÑÇ	10	Ò»°ãÃ³Ò×	6856	Ç§¿Ë	0	?	361,618
202002	38220090	ÆäËûÕï¶Ï»òÊµÑéÓÃÊÔ¼Á¼°ÅäÖÆÊÔ¼Á£»¼ì¶¨²ÎÕÕÎï	248	¶à¸ç	10	Ò»°ãÃ³Ò×	7863	Ç§¿Ë	0	?	77,838
202002	38220090	ÆäËûÕï¶Ï»òÊµÑéÓÃÊÔ¼Á¼°ÅäÖÆÊÔ¼Á£»¼ì¶¨²ÎÕÕÎï	249	Í»ÄáË¹	10	Ò»°ãÃ³Ò×	39	Ç§¿Ë	0	?	2,486
202002	38220090	ÆäËûÕï¶Ï»òÊµÑéÓÃÊÔ¼Á¼°ÅäÖÆÊÔ¼Á£»¼ì¶¨²ÎÕÕÎï	250	ÎÚ¸É´ï	10	Ò»°ãÃ³Ò×	13	Ç§¿Ë	0	?	3,442
202002	38220090	ÆäËûÕï¶Ï»òÊµÑéÓÃÊÔ¼Á¼°ÅäÖÆÊÔ¼Á£»¼ì¶¨²ÎÕÕÎï	251	²¼»ùÄÉ·¨Ë÷	10	Ò»°ãÃ³Ò×	3785	Ç§¿Ë	0	?	35,650
202002	38220090	ÆäËûÕï¶Ï»òÊµÑéÓÃÊÔ¼Á¼°ÅäÖÆÊÔ¼Á£»¼ì¶¨²ÎÕÕÎï	252	¸Õ¹û(½ð)	10	Ò»°ãÃ³Ò×	17	Ç§¿Ë	0	?	20,002
202002	38220090	ÆäËûÕï¶Ï»òÊµÑéÓÃÊÔ¼Á¼°ÅäÖÆÊÔ¼Á£»¼ì¶¨²ÎÕÕÎï	254	½ò°Í²¼Î¤	10	Ò»°ãÃ³Ò×	3	Ç§¿Ë	0	?	24,509
202002	38220090	ÆäËûÕï¶Ï»òÊµÑéÓÃÊÔ¼Á¼°ÅäÖÆÊÔ¼Á£»¼ì¶¨²ÎÕÕÎï	260	ÄÏËÕµ¤¹²ºÍ¹ú	10	Ò»°ãÃ³Ò×	0	Ç§¿Ë	0	?	6,453
202002	38220090	ÆäËûÕï¶Ï»òÊµÑéÓÃÊÔ¼Á¼°ÅäÖÆÊÔ¼Á£»¼ì¶¨²ÎÕÕÎï	301	±ÈÀûÊ±	10	Ò»°ãÃ³Ò×	133	Ç§¿Ë	0	?	47,072
202002	38220090	ÆäËûÕï¶Ï»òÊµÑéÓÃÊÔ¼Á¼°ÅäÖÆÊÔ¼Á£»¼ì¶¨²ÎÕÕÎï	303	Ó¢¹ú	10	Ò»°ãÃ³Ò×	150	Ç§¿Ë	0	?	751,164
202002	38220090	ÆäËûÕï¶Ï»òÊµÑéÓÃÊÔ¼Á¼°ÅäÖÆÊÔ¼Á£»¼ì¶¨²ÎÕÕÎï	304	µÂ¹ú	10	Ò»°ãÃ³Ò×	8098	Ç§¿Ë	0	?	2,930,068
202002	38220090	ÆäËûÕï¶Ï»òÊµÑéÓÃÊÔ¼Á¼°ÅäÖÆÊÔ¼Á£»¼ì¶¨²ÎÕÕÎï	305	·¨¹ú	10	Ò»°ãÃ³Ò×	3098	Ç§¿Ë	0	?	489,453
202002	38220090	ÆäËûÕï¶Ï»òÊµÑéÓÃÊÔ¼Á¼°ÅäÖÆÊÔ¼Á£»¼ì¶¨²ÎÕÕÎï	306	°®¶ûÀ¼	10	Ò»°ãÃ³Ò×	1	Ç§¿Ë	0	?	119,790
202002	38220090	ÆäËûÕï¶Ï»òÊµÑéÓÃÊÔ¼Á¼°ÅäÖÆÊÔ¼Á£»¼ì¶¨²ÎÕÕÎï	307	Òâ´óÀû	10	Ò»°ãÃ³Ò×	9616	Ç§¿Ë	0	?	2,945,755
202002	38220090	ÆäËûÕï¶Ï»òÊµÑéÓÃÊÔ¼Á¼°ÅäÖÆÊÔ¼Á£»¼ì¶¨²ÎÕÕÎï	308	Â¬É­±¤	10	Ò»°ãÃ³Ò×	2	Ç§¿Ë	0	?	15,903
202002	38220090	ÆäËûÕï¶Ï»òÊµÑéÓÃÊÔ¼Á¼°ÅäÖÆÊÔ¼Á£»¼ì¶¨²ÎÕÕÎï	309	ºÉÀ¼	10	Ò»°ãÃ³Ò×	49411	Ç§¿Ë	0	?	1,959,878
202002	38220090	ÆäËûÕï¶Ï»òÊµÑéÓÃÊÔ¼Á¼°ÅäÖÆÊÔ¼Á£»¼ì¶¨²ÎÕÕÎï	310	Ï£À°	10	Ò»°ãÃ³Ò×	162	Ç§¿Ë	0	?	582,959
202002	38220090	ÆäËûÕï¶Ï»òÊµÑéÓÃÊÔ¼Á¼°ÅäÖÆÊÔ¼Á£»¼ì¶¨²ÎÕÕÎï	311	ÆÏÌÑÑÀ	10	Ò»°ãÃ³Ò×	687	Ç§¿Ë	0	?	169,486
202002	38220090	ÆäËûÕï¶Ï»òÊµÑéÓÃÊÔ¼Á¼°ÅäÖÆÊÔ¼Á£»¼ì¶¨²ÎÕÕÎï	312	Î÷°àÑÀ	10	Ò»°ãÃ³Ò×	163	Ç§¿Ë	0	?	500,433
202002	38220090	ÆäËûÕï¶Ï»òÊµÑéÓÃÊÔ¼Á¼°ÅäÖÆÊÔ¼Á£»¼ì¶¨²ÎÕÕÎï	313	°¢¶û°ÍÄáÑÇ	10	Ò»°ãÃ³Ò×	47	Ç§¿Ë	0	?	160,857
202002	38220090	ÆäËûÕï¶Ï»òÊµÑéÓÃÊÔ¼Á¼°ÅäÖÆÊÔ¼Á£»¼ì¶¨²ÎÕÕÎï	315	°ÂµØÀû	10	Ò»°ãÃ³Ò×	62	Ç§¿Ë	0	?	97,552
202002	38220090	ÆäËûÕï¶Ï»òÊµÑéÓÃÊÔ¼Á¼°ÅäÖÆÊÔ¼Á£»¼ì¶¨²ÎÕÕÎï	316	±£¼ÓÀûÑÇ	10	Ò»°ãÃ³Ò×	96	Ç§¿Ë	0	?	253,838
202002	38220090	ÆäËûÕï¶Ï»òÊµÑéÓÃÊÔ¼Á¼°ÅäÖÆÊÔ¼Á£»¼ì¶¨²ÎÕÕÎï	321	ÐÙÑÀÀû	10	Ò»°ãÃ³Ò×	8	Ç§¿Ë	0	?	9,995
202002	38220090	ÆäËûÕï¶Ï»òÊµÑéÓÃÊÔ¼Á¼°ÅäÖÆÊÔ¼Á£»¼ì¶¨²ÎÕÕÎï	322	±ùµº	10	Ò»°ãÃ³Ò×	3	Ç§¿Ë	0	?	11,869
202002	38220090	ÆäËûÕï¶Ï»òÊµÑéÓÃÊÔ¼Á¼°ÅäÖÆÊÔ¼Á£»¼ì¶¨²ÎÕÕÎï	327	²¨À¼	10	Ò»°ãÃ³Ò×	116	Ç§¿Ë	0	?	299,537
202002	38220090	ÆäËûÕï¶Ï»òÊµÑéÓÃÊÔ¼Á¼°ÅäÖÆÊÔ¼Á£»¼ì¶¨²ÎÕÕÎï	328	ÂÞÂíÄáÑÇ	10	Ò»°ãÃ³Ò×	444	Ç§¿Ë	0	?	851,939
202002	38220090	ÆäËûÕï¶Ï»òÊµÑéÓÃÊÔ¼Á¼°ÅäÖÆÊÔ¼Á£»¼ì¶¨²ÎÕÕÎï	330	Èðµä	10	Ò»°ãÃ³Ò×	27	Ç§¿Ë	0	?	193,939
202002	38220090	ÆäËûÕï¶Ï»òÊµÑéÓÃÊÔ¼Á¼°ÅäÖÆÊÔ¼Á£»¼ì¶¨²ÎÕÕÎï	331	ÈðÊ¿	10	Ò»°ãÃ³Ò×	4	Ç§¿Ë	0	?	52,396
202002	38220090	ÆäËûÕï¶Ï»òÊµÑéÓÃÊÔ¼Á¼°ÅäÖÆÊÔ¼Á£»¼ì¶¨²ÎÕÕÎï	335	À­ÍÑÎ¬ÑÇ	10	Ò»°ãÃ³Ò×	131	Ç§¿Ë	0	?	496,730
202002	38220090	ÆäËûÕï¶Ï»òÊµÑéÓÃÊÔ¼Á¼°ÅäÖÆÊÔ¼Á£»¼ì¶¨²ÎÕÕÎï	336	Á¢ÌÕÍð	10	Ò»°ãÃ³Ò×	170	Ç§¿Ë	0	?	688,916
202002	38220090	ÆäËûÕï¶Ï»òÊµÑéÓÃÊÔ¼Á¼°ÅäÖÆÊÔ¼Á£»¼ì¶¨²ÎÕÕÎï	337	¸ñÂ³¼ªÑÇ	10	Ò»°ãÃ³Ò×	44	Ç§¿Ë	0	?	180,607
202002	38220090	ÆäËûÕï¶Ï»òÊµÑéÓÃÊÔ¼Á¼°ÅäÖÆÊÔ¼Á£»¼ì¶¨²ÎÕÕÎï	338	ÑÇÃÀÄáÑÇ	10	Ò»°ãÃ³Ò×	21	Ç§¿Ë	0	?	70,494
202002	38220090	ÆäËûÕï¶Ï»òÊµÑéÓÃÊÔ¼Á¼°ÅäÖÆÊÔ¼Á£»¼ì¶¨²ÎÕÕÎï	339	°¢Èû°Ý½®	10	Ò»°ãÃ³Ò×	464	Ç§¿Ë	0	?	7,894
202002	38220090	ÆäËûÕï¶Ï»òÊµÑéÓÃÊÔ¼Á¼°ÅäÖÆÊÔ¼Á£»¼ì¶¨²ÎÕÕÎï	340	°×¶íÂÞË¹	10	Ò»°ãÃ³Ò×	5	Ç§¿Ë	0	?	6,116
202002	38220090	ÆäËûÕï¶Ï»òÊµÑéÓÃÊÔ¼Á¼°ÅäÖÆÊÔ¼Á£»¼ì¶¨²ÎÕÕÎï	344	¶íÂÞË¹Áª°î	10	Ò»°ãÃ³Ò×	11576	Ç§¿Ë	0	?	1,413,061
202002	38220090	ÆäËûÕï¶Ï»òÊµÑéÓÃÊÔ¼Á¼°ÅäÖÆÊÔ¼Á£»¼ì¶¨²ÎÕÕÎï	347	ÎÚ¿ËÀ¼	10	Ò»°ãÃ³Ò×	2224	Ç§¿Ë	0	?	385,946
202002	38220090	ÆäËûÕï¶Ï»òÊµÑéÓÃÊÔ¼Á¼°ÅäÖÆÊÔ¼Á£»¼ì¶¨²ÎÕÕÎï	351	¿ËÂÞµØÑÇ	10	Ò»°ãÃ³Ò×	27	Ç§¿Ë	0	?	101,322
202002	38220090	ÆäËûÕï¶Ï»òÊµÑéÓÃÊÔ¼Á¼°ÅäÖÆÊÔ¼Á£»¼ì¶¨²ÎÕÕÎï	352	½Ý¿Ë	10	Ò»°ãÃ³Ò×	82	Ç§¿Ë	0	?	136,112
202002	38220090	ÆäËûÕï¶Ï»òÊµÑéÓÃÊÔ¼Á¼°ÅäÖÆÊÔ¼Á£»¼ì¶¨²ÎÕÕÎï	353	Ë¹Âå·¥¿Ë	10	Ò»°ãÃ³Ò×	1010	Ç§¿Ë	0	?	134,860
202002	38220090	ÆäËûÕï¶Ï»òÊµÑéÓÃÊÔ¼Á¼°ÅäÖÆÊÔ¼Á£»¼ì¶¨²ÎÕÕÎï	354	±±ÂíÆä¶Ù¹²ºÍ¹ú	10	Ò»°ãÃ³Ò×	18	Ç§¿Ë	0	?	24,590
202002	38220090	ÆäËûÕï¶Ï»òÊµÑéÓÃÊÔ¼Á¼°ÅäÖÆÊÔ¼Á£»¼ì¶¨²ÎÕÕÎï	355	²¨ºÚ	10	Ò»°ãÃ³Ò×	5	Ç§¿Ë	0	?	17,867
202002	38220090	ÆäËûÕï¶Ï»òÊµÑéÓÃÊÔ¼Á¼°ÅäÖÆÊÔ¼Á£»¼ì¶¨²ÎÕÕÎï	358	Èû¶ûÎ¬ÑÇ	10	Ò»°ãÃ³Ò×	10	Ç§¿Ë	0	?	63,823
202002	38220090	ÆäËûÕï¶Ï»òÊµÑéÓÃÊÔ¼Á¼°ÅäÖÆÊÔ¼Á£»¼ì¶¨²ÎÕÕÎï	402	°¢¸ùÍ¢	10	Ò»°ãÃ³Ò×	22932	Ç§¿Ë	0	?	317,313
202002	38220090	ÆäËûÕï¶Ï»òÊµÑéÓÃÊÔ¼Á¼°ÅäÖÆÊÔ¼Á£»¼ì¶¨²ÎÕÕÎï	408	¶àÃñ×å²£ÀûÎ¬ÑÇ¹ú	10	Ò»°ãÃ³Ò×	89	Ç§¿Ë	0	?	294,852
202002	38220090	ÆäËûÕï¶Ï»òÊµÑéÓÃÊÔ¼Á¼°ÅäÖÆÊÔ¼Á£»¼ì¶¨²ÎÕÕÎï	410	°ÍÎ÷	10	Ò»°ãÃ³Ò×	9666	Ç§¿Ë	0	?	1,264,533
202002	38220090	ÆäËûÕï¶Ï»òÊµÑéÓÃÊÔ¼Á¼°ÅäÖÆÊÔ¼Á£»¼ì¶¨²ÎÕÕÎï	412	ÖÇÀû	10	Ò»°ãÃ³Ò×	7791	Ç§¿Ë	0	?	936,557
202002	38220090	ÆäËûÕï¶Ï»òÊµÑéÓÃÊÔ¼Á¼°ÅäÖÆÊÔ¼Á£»¼ì¶¨²ÎÕÕÎï	413	¸çÂ×±ÈÑÇ	10	Ò»°ãÃ³Ò×	32132	Ç§¿Ë	0	?	540,671
202002	38220090	ÆäËûÕï¶Ï»òÊµÑéÓÃÊÔ¼Á¼°ÅäÖÆÊÔ¼Á£»¼ì¶¨²ÎÕÕÎï	415	¸çË¹´ïÀè¼Ó	10	Ò»°ãÃ³Ò×	37	Ç§¿Ë	0	?	120,337
202002	38220090	ÆäËûÕï¶Ï»òÊµÑéÓÃÊÔ¼Á¼°ÅäÖÆÊÔ¼Á£»¼ì¶¨²ÎÕÕÎï	418	¶àÃ×Äá¼Ó¹²ºÍ¹ú	10	Ò»°ãÃ³Ò×	14950	Ç§¿Ë	0	?	527,428
202002	38220090	ÆäËûÕï¶Ï»òÊµÑéÓÃÊÔ¼Á¼°ÅäÖÆÊÔ¼Á£»¼ì¶¨²ÎÕÕÎï	419	¶ò¹Ï¶à¶û	10	Ò»°ãÃ³Ò×	18760	Ç§¿Ë	0	?	395,216
202002	38220090	ÆäËûÕï¶Ï»òÊµÑéÓÃÊÔ¼Á¼°ÅäÖÆÊÔ¼Á£»¼ì¶¨²ÎÕÕÎï	422	¹ÏµÂÂÞÆÕ	10	Ò»°ãÃ³Ò×	0	Ç§¿Ë	0	?	1,759
202002	38220090	ÆäËûÕï¶Ï»òÊµÑéÓÃÊÔ¼Á¼°ÅäÖÆÊÔ¼Á£»¼ì¶¨²ÎÕÕÎï	423	Î£µØÂíÀ­	10	Ò»°ãÃ³Ò×	6093	Ç§¿Ë	0	?	155,972
202002	38220090	ÆäËûÕï¶Ï»òÊµÑéÓÃÊÔ¼Á¼°ÅäÖÆÊÔ¼Á£»¼ì¶¨²ÎÕÕÎï	424	¹çÑÇÄÇ	10	Ò»°ãÃ³Ò×	136	Ç§¿Ë	0	?	2,014
202002	38220090	ÆäËûÕï¶Ï»òÊµÑéÓÃÊÔ¼Á¼°ÅäÖÆÊÔ¼Á£»¼ì¶¨²ÎÕÕÎï	426	ºé¶¼À­Ë¹	10	Ò»°ãÃ³Ò×	61	Ç§¿Ë	0	?	4,599
202002	38220090	ÆäËûÕï¶Ï»òÊµÑéÓÃÊÔ¼Á¼°ÅäÖÆÊÔ¼Á£»¼ì¶¨²ÎÕÕÎï	427	ÑÀÂò¼Ó	10	Ò»°ãÃ³Ò×	40	Ç§¿Ë	0	?	35,579
202002	38220090	ÆäËûÕï¶Ï»òÊµÑéÓÃÊÔ¼Á¼°ÅäÖÆÊÔ¼Á£»¼ì¶¨²ÎÕÕÎï	429	Ä«Î÷¸ç	10	Ò»°ãÃ³Ò×	10713	Ç§¿Ë	0	?	110,428
202002	38220090	ÆäËûÕï¶Ï»òÊµÑéÓÃÊÔ¼Á¼°ÅäÖÆÊÔ¼Á£»¼ì¶¨²ÎÕÕÎï	431	Äá¼ÓÀ­¹Ï	10	Ò»°ãÃ³Ò×	1841	Ç§¿Ë	0	?	30,412
202002	38220090	ÆäËûÕï¶Ï»òÊµÑéÓÃÊÔ¼Á¼°ÅäÖÆÊÔ¼Á£»¼ì¶¨²ÎÕÕÎï	432	°ÍÄÃÂí	10	Ò»°ãÃ³Ò×	25734	Ç§¿Ë	0	?	475,829
202002	38220090	ÆäËûÕï¶Ï»òÊµÑéÓÃÊÔ¼Á¼°ÅäÖÆÊÔ¼Á£»¼ì¶¨²ÎÕÕÎï	434	ÃØÂ³	10	Ò»°ãÃ³Ò×	19751	Ç§¿Ë	0	?	540,420
202002	38220090	ÆäËûÕï¶Ï»òÊµÑéÓÃÊÔ¼Á¼°ÅäÖÆÊÔ¼Á£»¼ì¶¨²ÎÕÕÎï	440	Èø¶ûÍß¶à	10	Ò»°ãÃ³Ò×	9333	Ç§¿Ë	0	?	2,293,172
202002	38220090	ÆäËûÕï¶Ï»òÊµÑéÓÃÊÔ¼Á¼°ÅäÖÆÊÔ¼Á£»¼ì¶¨²ÎÕÕÎï	444	ÎÚÀ­¹ç	10	Ò»°ãÃ³Ò×	15	Ç§¿Ë	0	?	161,957
202002	38220090	ÆäËûÕï¶Ï»òÊµÑéÓÃÊÔ¼Á¼°ÅäÖÆÊÔ¼Á£»¼ì¶¨²ÎÕÕÎï	501	¼ÓÄÃ´ó	10	Ò»°ãÃ³Ò×	527	Ç§¿Ë	0	?	358,327
202002	38220090	ÆäËûÕï¶Ï»òÊµÑéÓÃÊÔ¼Á¼°ÅäÖÆÊÔ¼Á£»¼ì¶¨²ÎÕÕÎï	502	ÃÀ¹ú	10	Ò»°ãÃ³Ò×	2297	Ç§¿Ë	0	?	14,871,103
202002	38220090	ÆäËûÕï¶Ï»òÊµÑéÓÃÊÔ¼Á¼°ÅäÖÆÊÔ¼Á£»¼ì¶¨²ÎÕÕÎï	601	°Ä´óÀûÑÇ	10	Ò»°ãÃ³Ò×	15112	Ç§¿Ë	0	?	324,006
202002	38220090	ÆäËûÕï¶Ï»òÊµÑéÓÃÊÔ¼Á¼°ÅäÖÆÊÔ¼Á£»¼ì¶¨²ÎÕÕÎï	609	ÐÂÎ÷À¼	10	Ò»°ãÃ³Ò×	43	Ç§¿Ë	0	?	42,681
202003	38220090	ÆäËûÕï¶Ï»òÊµÑéÓÃÊÔ¼Á¼°ÅäÖÆÊÔ¼Á£»¼ì¶¨²ÎÕÕÎï	102	°ÍÁÖ	10	Ò»°ãÃ³Ò×	1450	Ç§¿Ë	0	?	59,349
202003	38220090	ÆäËûÕï¶Ï»òÊµÑéÓÃÊÔ¼Á¼°ÅäÖÆÊÔ¼Á£»¼ì¶¨²ÎÕÕÎï	103	ÃÏ¼ÓÀ­¹ú	10	Ò»°ãÃ³Ò×	459	Ç§¿Ë	0	?	1,012,776
202003	38220090	ÆäËûÕï¶Ï»òÊµÑéÓÃÊÔ¼Á¼°ÅäÖÆÊÔ¼Á£»¼ì¶¨²ÎÕÕÎï	103	ÃÏ¼ÓÀ­¹ú	11	¹ú¼Ò¼ä¡¢¹ú¼Ê×éÖ¯ÎÞ³¥Ô®ÖúºÍÔùËÍµÄÎï×Ê	13	Ç§¿Ë	0	?	1,000,800
202003	38220090	ÆäËûÕï¶Ï»òÊµÑéÓÃÊÔ¼Á¼°ÅäÖÆÊÔ¼Á£»¼ì¶¨²ÎÕÕÎï	104	²»µ¤	10	Ò»°ãÃ³Ò×	8	Ç§¿Ë	0	?	2,730
202003	38220090	ÆäËûÕï¶Ï»òÊµÑéÓÃÊÔ¼Á¼°ÅäÖÆÊÔ¼Á£»¼ì¶¨²ÎÕÕÎï	106	Ãåµé	10	Ò»°ãÃ³Ò×	20777	Ç§¿Ë	0	?	179,527
202003	38220090	ÆäËûÕï¶Ï»òÊµÑéÓÃÊÔ¼Á¼°ÅäÖÆÊÔ¼Á£»¼ì¶¨²ÎÕÕÎï	106	Ãåµé	11	¹ú¼Ò¼ä¡¢¹ú¼Ê×éÖ¯ÎÞ³¥Ô®ÖúºÍÔùËÍµÄÎï×Ê	3	Ç§¿Ë	0	?	201,600
202003	38220090	ÆäËûÕï¶Ï»òÊµÑéÓÃÊÔ¼Á¼°ÅäÖÆÊÔ¼Á£»¼ì¶¨²ÎÕÕÎï	107	¼íÆÒÕ¯	10	Ò»°ãÃ³Ò×	22050	Ç§¿Ë	0	?	214,199
202003	38220090	ÆäËûÕï¶Ï»òÊµÑéÓÃÊÔ¼Á¼°ÅäÖÆÊÔ¼Á£»¼ì¶¨²ÎÕÕÎï	107	¼íÆÒÕ¯	11	¹ú¼Ò¼ä¡¢¹ú¼Ê×éÖ¯ÎÞ³¥Ô®ÖúºÍÔùËÍµÄÎï×Ê	3	Ç§¿Ë	0	?	201,600
202003	38220090	ÆäËûÕï¶Ï»òÊµÑéÓÃÊÔ¼Á¼°ÅäÖÆÊÔ¼Á£»¼ì¶¨²ÎÕÕÎï	108	ÈûÆÖÂ·Ë¹	10	Ò»°ãÃ³Ò×	1087	Ç§¿Ë	0	?	20,843
202003	38220090	ÆäËûÕï¶Ï»òÊµÑéÓÃÊÔ¼Á¼°ÅäÖÆÊÔ¼Á£»¼ì¶¨²ÎÕÕÎï	110	ÖÐ¹úÏã¸Û	10	Ò»°ãÃ³Ò×	37888	Ç§¿Ë	0	?	251,035,393
202003	38220090	ÆäËûÕï¶Ï»òÊµÑéÓÃÊÔ¼Á¼°ÅäÖÆÊÔ¼Á£»¼ì¶¨²ÎÕÕÎï	111	Ó¡¶È	10	Ò»°ãÃ³Ò×	301956	Ç§¿Ë	0	?	5,464,637
202003	38220090	ÆäËûÕï¶Ï»òÊµÑéÓÃÊÔ¼Á¼°ÅäÖÆÊÔ¼Á£»¼ì¶¨²ÎÕÕÎï	112	Ó¡¶ÈÄáÎ÷ÑÇ	10	Ò»°ãÃ³Ò×	148656	Ç§¿Ë	0	?	4,579,558
202003	38220090	ÆäËûÕï¶Ï»òÊµÑéÓÃÊÔ¼Á¼°ÅäÖÆÊÔ¼Á£»¼ì¶¨²ÎÕÕÎï	112	Ó¡¶ÈÄáÎ÷ÑÇ	11	¹ú¼Ò¼ä¡¢¹ú¼Ê×éÖ¯ÎÞ³¥Ô®ÖúºÍÔùËÍµÄÎï×Ê	63	Ç§¿Ë	0	?	5,001,600
202003	38220090	ÆäËûÕï¶Ï»òÊµÑéÓÃÊÔ¼Á¼°ÅäÖÆÊÔ¼Á£»¼ì¶¨²ÎÕÕÎï	112	Ó¡¶ÈÄáÎ÷ÑÇ	12	ÆäËû¾èÔùÎï×Ê	33	Ç§¿Ë	0	?	661,894
202003	38220090	ÆäËûÕï¶Ï»òÊµÑéÓÃÊÔ¼Á¼°ÅäÖÆÊÔ¼Á£»¼ì¶¨²ÎÕÕÎï	113	ÒÁÀÊ	10	Ò»°ãÃ³Ò×	241506	Ç§¿Ë	0	?	8,772,716
202003	38220090	ÆäËûÕï¶Ï»òÊµÑéÓÃÊÔ¼Á¼°ÅäÖÆÊÔ¼Á£»¼ì¶¨²ÎÕÕÎï	113	ÒÁÀÊ	11	¹ú¼Ò¼ä¡¢¹ú¼Ê×éÖ¯ÎÞ³¥Ô®ÖúºÍÔùËÍµÄÎï×Ê	25	Ç§¿Ë	0	?	1,502,400
202003	38220090	ÆäËûÕï¶Ï»òÊµÑéÓÃÊÔ¼Á¼°ÅäÖÆÊÔ¼Á£»¼ì¶¨²ÎÕÕÎï	113	ÒÁÀÊ	12	ÆäËû¾èÔùÎï×Ê	2	Ç§¿Ë	0	?	1,540
202003	38220090	ÆäËûÕï¶Ï»òÊµÑéÓÃÊÔ¼Á¼°ÅäÖÆÊÔ¼Á£»¼ì¶¨²ÎÕÕÎï	114	ÒÁÀ­¿Ë	10	Ò»°ãÃ³Ò×	36322	Ç§¿Ë	0	?	1,277,429
202003	38220090	ÆäËûÕï¶Ï»òÊµÑéÓÃÊÔ¼Á¼°ÅäÖÆÊÔ¼Á£»¼ì¶¨²ÎÕÕÎï	114	ÒÁÀ­¿Ë	11	¹ú¼Ò¼ä¡¢¹ú¼Ê×éÖ¯ÎÞ³¥Ô®ÖúºÍÔùËÍµÄÎï×Ê	1202	Ç§¿Ë	0	?	7,600,800
202003	38220090	ÆäËûÕï¶Ï»òÊµÑéÓÃÊÔ¼Á¼°ÅäÖÆÊÔ¼Á£»¼ì¶¨²ÎÕÕÎï	115	ÒÔÉ«ÁÐ	10	Ò»°ãÃ³Ò×	13	Ç§¿Ë	0	?	133,962
202003	38220090	ÆäËûÕï¶Ï»òÊµÑéÓÃÊÔ¼Á¼°ÅäÖÆÊÔ¼Á£»¼ì¶¨²ÎÕÕÎï	116	ÈÕ±¾	10	Ò»°ãÃ³Ò×	318332	Ç§¿Ë	0	?	18,636,794
202003	38220090	ÆäËûÕï¶Ï»òÊµÑéÓÃÊÔ¼Á¼°ÅäÖÆÊÔ¼Á£»¼ì¶¨²ÎÕÕÎï	117	Ô¼µ©	10	Ò»°ãÃ³Ò×	10980	Ç§¿Ë	0	?	452,979
202003	38220090	ÆäËûÕï¶Ï»òÊµÑéÓÃÊÔ¼Á¼°ÅäÖÆÊÔ¼Á£»¼ì¶¨²ÎÕÕÎï	118	¿ÆÍþÌØ	10	Ò»°ãÃ³Ò×	1	Ç§¿Ë	0	?	16,803
202003	38220090	ÆäËûÕï¶Ï»òÊµÑéÓÃÊÔ¼Á¼°ÅäÖÆÊÔ¼Á£»¼ì¶¨²ÎÕÕÎï	119	ÀÏÎÎ	10	Ò»°ãÃ³Ò×	1070	Ç§¿Ë	0	?	23,854
202003	38220090	ÆäËûÕï¶Ï»òÊµÑéÓÃÊÔ¼Á¼°ÅäÖÆÊÔ¼Á£»¼ì¶¨²ÎÕÕÎï	119	ÀÏÎÎ	11	¹ú¼Ò¼ä¡¢¹ú¼Ê×éÖ¯ÎÞ³¥Ô®ÖúºÍÔùËÍµÄÎï×Ê	3	Ç§¿Ë	0	?	201,600
202003	38220090	ÆäËûÕï¶Ï»òÊµÑéÓÃÊÔ¼Á¼°ÅäÖÆÊÔ¼Á£»¼ì¶¨²ÎÕÕÎï	120	Àè°ÍÄÛ	10	Ò»°ãÃ³Ò×	7793	Ç§¿Ë	0	?	155,987
202003	38220090	ÆäËûÕï¶Ï»òÊµÑéÓÃÊÔ¼Á¼°ÅäÖÆÊÔ¼Á£»¼ì¶¨²ÎÕÕÎï	121	ÖÐ¹ú°ÄÃÅ	10	Ò»°ãÃ³Ò×	14	Ç§¿Ë	0	?	6,098
202003	38220090	ÆäËûÕï¶Ï»òÊµÑéÓÃÊÔ¼Á¼°ÅäÖÆÊÔ¼Á£»¼ì¶¨²ÎÕÕÎï	122	ÂíÀ´Î÷ÑÇ	10	Ò»°ãÃ³Ò×	26113	Ç§¿Ë	0	?	736,100
202003	38220090	ÆäËûÕï¶Ï»òÊµÑéÓÃÊÔ¼Á¼°ÅäÖÆÊÔ¼Á£»¼ì¶¨²ÎÕÕÎï	122	ÂíÀ´Î÷ÑÇ	11	¹ú¼Ò¼ä¡¢¹ú¼Ê×éÖ¯ÎÞ³¥Ô®ÖúºÍÔùËÍµÄÎï×Ê	125	Ç§¿Ë	0	?	10,000,800
202003	38220090	ÆäËûÕï¶Ï»òÊµÑéÓÃÊÔ¼Á¼°ÅäÖÆÊÔ¼Á£»¼ì¶¨²ÎÕÕÎï	124	ÃÉ¹Å	10	Ò»°ãÃ³Ò×	7532	Ç§¿Ë	0	?	68,662
202003	38220090	ÆäËûÕï¶Ï»òÊµÑéÓÃÊÔ¼Á¼°ÅäÖÆÊÔ¼Á£»¼ì¶¨²ÎÕÕÎï	124	ÃÉ¹Å	11	¹ú¼Ò¼ä¡¢¹ú¼Ê×éÖ¯ÎÞ³¥Ô®ÖúºÍÔùËÍµÄÎï×Ê	6	Ç§¿Ë	0	?	501,600
202003	38220090	ÆäËûÕï¶Ï»òÊµÑéÓÃÊÔ¼Á¼°ÅäÖÆÊÔ¼Á£»¼ì¶¨²ÎÕÕÎï	125	Äá²´¶ûÁª°îÃñÖ÷¹²ºÍ¹ú	10	Ò»°ãÃ³Ò×	453	Ç§¿Ë	0	?	616,095
202003	38220090	ÆäËûÕï¶Ï»òÊµÑéÓÃÊÔ¼Á¼°ÅäÖÆÊÔ¼Á£»¼ì¶¨²ÎÕÕÎï	126	°¢Âü	10	Ò»°ãÃ³Ò×	44533	Ç§¿Ë	0	?	3,249,101
202003	38220090	ÆäËûÕï¶Ï»òÊµÑéÓÃÊÔ¼Á¼°ÅäÖÆÊÔ¼Á£»¼ì¶¨²ÎÕÕÎï	127	°Í»ùË¹Ì¹	10	Ò»°ãÃ³Ò×	166055	Ç§¿Ë	0	?	1,129,907
202003	38220090	ÆäËûÕï¶Ï»òÊµÑéÓÃÊÔ¼Á¼°ÅäÖÆÊÔ¼Á£»¼ì¶¨²ÎÕÕÎï	127	°Í»ùË¹Ì¹	11	¹ú¼Ò¼ä¡¢¹ú¼Ê×éÖ¯ÎÞ³¥Ô®ÖúºÍÔùËÍµÄÎï×Ê	20	Ç§¿Ë	0	?	1,202,400
202003	38220090	ÆäËûÕï¶Ï»òÊµÑéÓÃÊÔ¼Á¼°ÅäÖÆÊÔ¼Á£»¼ì¶¨²ÎÕÕÎï	128	°ÍÀÕË¹Ì¹	10	Ò»°ãÃ³Ò×	842	Ç§¿Ë	0	?	7,613
202003	38220090	ÆäËûÕï¶Ï»òÊµÑéÓÃÊÔ¼Á¼°ÅäÖÆÊÔ¼Á£»¼ì¶¨²ÎÕÕÎï	129	·ÆÂÉ±ö	10	Ò»°ãÃ³Ò×	115621	Ç§¿Ë	0	?	2,734,511
202003	38220090	ÆäËûÕï¶Ï»òÊµÑéÓÃÊÔ¼Á¼°ÅäÖÆÊÔ¼Á£»¼ì¶¨²ÎÕÕÎï	129	·ÆÂÉ±ö	11	¹ú¼Ò¼ä¡¢¹ú¼Ê×éÖ¯ÎÞ³¥Ô®ÖúºÍÔùËÍµÄÎï×Ê	125	Ç§¿Ë	0	?	10,000,800
202003	38220090	ÆäËûÕï¶Ï»òÊµÑéÓÃÊÔ¼Á¼°ÅäÖÆÊÔ¼Á£»¼ì¶¨²ÎÕÕÎï	130	¿¨Ëþ¶û	10	Ò»°ãÃ³Ò×	1000	Ç§¿Ë	0	?	2,450,420
202003	38220090	ÆäËûÕï¶Ï»òÊµÑéÓÃÊÔ¼Á¼°ÅäÖÆÊÔ¼Á£»¼ì¶¨²ÎÕÕÎï	131	É³ÌØ°¢À­²®	10	Ò»°ãÃ³Ò×	432	Ç§¿Ë	0	?	1,091,919
202003	38220090	ÆäËûÕï¶Ï»òÊµÑéÓÃÊÔ¼Á¼°ÅäÖÆÊÔ¼Á£»¼ì¶¨²ÎÕÕÎï	132	ÐÂ¼ÓÆÂ	10	Ò»°ãÃ³Ò×	24912	Ç§¿Ë	0	?	1,228,061
202003	38220090	ÆäËûÕï¶Ï»òÊµÑéÓÃÊÔ¼Á¼°ÅäÖÆÊÔ¼Á£»¼ì¶¨²ÎÕÕÎï	133	º«¹ú	10	Ò»°ãÃ³Ò×	313276	Ç§¿Ë	0	?	11,100,638
202003	38220090	ÆäËûÕï¶Ï»òÊµÑéÓÃÊÔ¼Á¼°ÅäÖÆÊÔ¼Á£»¼ì¶¨²ÎÕÕÎï	133	º«¹ú	12	ÆäËû¾èÔùÎï×Ê	1	Ç§¿Ë	0	?	120,000
202003	38220090	ÆäËûÕï¶Ï»òÊµÑéÓÃÊÔ¼Á¼°ÅäÖÆÊÔ¼Á£»¼ì¶¨²ÎÕÕÎï	134	Ë¹ÀïÀ¼¿¨	10	Ò»°ãÃ³Ò×	1572	Ç§¿Ë	0	?	586,438
202003	38220090	ÆäËûÕï¶Ï»òÊµÑéÓÃÊÔ¼Á¼°ÅäÖÆÊÔ¼Á£»¼ì¶¨²ÎÕÕÎï	134	Ë¹ÀïÀ¼¿¨	11	¹ú¼Ò¼ä¡¢¹ú¼Ê×éÖ¯ÎÞ³¥Ô®ÖúºÍÔùËÍµÄÎï×Ê	2	Ç§¿Ë	0	?	100,800
202003	38220090	ÆäËûÕï¶Ï»òÊµÑéÓÃÊÔ¼Á¼°ÅäÖÆÊÔ¼Á£»¼ì¶¨²ÎÕÕÎï	136	Ì©¹ú	10	Ò»°ãÃ³Ò×	192406	Ç§¿Ë	0	?	8,639,365
202003	38220090	ÆäËûÕï¶Ï»òÊµÑéÓÃÊÔ¼Á¼°ÅäÖÆÊÔ¼Á£»¼ì¶¨²ÎÕÕÎï	137	ÍÁ¶úÆä	10	Ò»°ãÃ³Ò×	123479	Ç§¿Ë	0	?	23,744,580
202003	38220090	ÆäËûÕï¶Ï»òÊµÑéÓÃÊÔ¼Á¼°ÅäÖÆÊÔ¼Á£»¼ì¶¨²ÎÕÕÎï	138	°¢ÁªÇõ	10	Ò»°ãÃ³Ò×	17755	Ç§¿Ë	0	?	1,504,684
202003	38220090	ÆäËûÕï¶Ï»òÊµÑéÓÃÊÔ¼Á¼°ÅäÖÆÊÔ¼Á£»¼ì¶¨²ÎÕÕÎï	139	Ò²ÃÅ	10	Ò»°ãÃ³Ò×	67380	Ç§¿Ë	0	?	692,237
202003	38220090	ÆäËûÕï¶Ï»òÊµÑéÓÃÊÔ¼Á¼°ÅäÖÆÊÔ¼Á£»¼ì¶¨²ÎÕÕÎï	141	Ô½ÄÏ	10	Ò»°ãÃ³Ò×	216924	Ç§¿Ë	0	?	4,720,427
202003	38220090	ÆäËûÕï¶Ï»òÊµÑéÓÃÊÔ¼Á¼°ÅäÖÆÊÔ¼Á£»¼ì¶¨²ÎÕÕÎï	143	ÖÐ¹úÌ¨Íå	10	Ò»°ãÃ³Ò×	4926	Ç§¿Ë	0	?	2,558,279
202003	38220090	ÆäËûÕï¶Ï»òÊµÑéÓÃÊÔ¼Á¼°ÅäÖÆÊÔ¼Á£»¼ì¶¨²ÎÕÕÎï	145	¹þÈø¿ËË¹Ì¹	10	Ò»°ãÃ³Ò×	451	Ç§¿Ë	0	?	211,391
202003	38220090	ÆäËûÕï¶Ï»òÊµÑéÓÃÊÔ¼Á¼°ÅäÖÆÊÔ¼Á£»¼ì¶¨²ÎÕÕÎï	145	¹þÈø¿ËË¹Ì¹	11	¹ú¼Ò¼ä¡¢¹ú¼Ê×éÖ¯ÎÞ³¥Ô®ÖúºÍÔùËÍµÄÎï×Ê	3	Ç§¿Ë	0	?	201,600
202003	38220090	ÆäËûÕï¶Ï»òÊµÑéÓÃÊÔ¼Á¼°ÅäÖÆÊÔ¼Á£»¼ì¶¨²ÎÕÕÎï	146	¼ª¶û¼ªË¹Ë¹Ì¹	10	Ò»°ãÃ³Ò×	90	Ç§¿Ë	0	?	57,101
202003	38220090	ÆäËûÕï¶Ï»òÊµÑéÓÃÊÔ¼Á¼°ÅäÖÆÊÔ¼Á£»¼ì¶¨²ÎÕÕÎï	147	Ëþ¼ª¿ËË¹Ì¹	11	¹ú¼Ò¼ä¡¢¹ú¼Ê×éÖ¯ÎÞ³¥Ô®ÖúºÍÔùËÍµÄÎï×Ê	3	Ç§¿Ë	0	?	201,600
202003	38220090	ÆäËûÕï¶Ï»òÊµÑéÓÃÊÔ¼Á¼°ÅäÖÆÊÔ¼Á£»¼ì¶¨²ÎÕÕÎï	149	ÎÚ×È±ð¿ËË¹Ì¹	10	Ò»°ãÃ³Ò×	21882	Ç§¿Ë	0	?	14,957,029
202003	38220090	ÆäËûÕï¶Ï»òÊµÑéÓÃÊÔ¼Á¼°ÅäÖÆÊÔ¼Á£»¼ì¶¨²ÎÕÕÎï	201	°¢¶û¼°ÀûÑÇ	10	Ò»°ãÃ³Ò×	399	Ç§¿Ë	0	?	934,193
202003	38220090	ÆäËûÕï¶Ï»òÊµÑéÓÃÊÔ¼Á¼°ÅäÖÆÊÔ¼Á£»¼ì¶¨²ÎÕÕÎï	202	°²¸çÀ­	10	Ò»°ãÃ³Ò×	4948	Ç§¿Ë	0	?	52,575
202003	38220090	ÆäËûÕï¶Ï»òÊµÑéÓÃÊÔ¼Á¼°ÅäÖÆÊÔ¼Á£»¼ì¶¨²ÎÕÕÎï	203	±´Äþ	10	Ò»°ãÃ³Ò×	6493	Ç§¿Ë	0	?	41,506
202003	38220090	ÆäËûÕï¶Ï»òÊµÑéÓÃÊÔ¼Á¼°ÅäÖÆÊÔ¼Á£»¼ì¶¨²ÎÕÕÎï	205	²¼Â¡µÏ	10	Ò»°ãÃ³Ò×	20	Ç§¿Ë	0	?	45
202003	38220090	ÆäËûÕï¶Ï»òÊµÑéÓÃÊÔ¼Á¼°ÅäÖÆÊÔ¼Á£»¼ì¶¨²ÎÕÕÎï	206	¿¦ÂóÂ¡	10	Ò»°ãÃ³Ò×	113	Ç§¿Ë	0	?	9,604
202003	38220090	ÆäËûÕï¶Ï»òÊµÑéÓÃÊÔ¼Á¼°ÅäÖÆÊÔ¼Á£»¼ì¶¨²ÎÕÕÎï	213	¸Õ¹û(²¼)	10	Ò»°ãÃ³Ò×	19	Ç§¿Ë	0	?	27,038
202003	38220090	ÆäËûÕï¶Ï»òÊµÑéÓÃÊÔ¼Á¼°ÅäÖÆÊÔ¼Á£»¼ì¶¨²ÎÕÕÎï	214	¼ª²¼Ìá	10	Ò»°ãÃ³Ò×	63	Ç§¿Ë	0	?	4,902,408
202003	38220090	ÆäËûÕï¶Ï»òÊµÑéÓÃÊÔ¼Á¼°ÅäÖÆÊÔ¼Á£»¼ì¶¨²ÎÕÕÎï	215	°£¼°	10	Ò»°ãÃ³Ò×	18193	Ç§¿Ë	0	?	1,248,966
202003	38220090	ÆäËûÕï¶Ï»òÊµÑéÓÃÊÔ¼Á¼°ÅäÖÆÊÔ¼Á£»¼ì¶¨²ÎÕÕÎï	217	°£Èû¶í±ÈÑÇ	10	Ò»°ãÃ³Ò×	184850	Ç§¿Ë	0	?	2,730,128
202003	38220090	ÆäËûÕï¶Ï»òÊµÑéÓÃÊÔ¼Á¼°ÅäÖÆÊÔ¼Á£»¼ì¶¨²ÎÕÕÎï	217	°£Èû¶í±ÈÑÇ	11	¹ú¼Ò¼ä¡¢¹ú¼Ê×éÖ¯ÎÞ³¥Ô®ÖúºÍÔùËÍµÄÎï×Ê	70	Ç§¿Ë	0	?	1,208,464
202003	38220090	ÆäËûÕï¶Ï»òÊµÑéÓÃÊÔ¼Á¼°ÅäÖÆÊÔ¼Á£»¼ì¶¨²ÎÕÕÎï	218	¼ÓÅî	10	Ò»°ãÃ³Ò×	130	Ç§¿Ë	0	?	3,494,649
202003	38220090	ÆäËûÕï¶Ï»òÊµÑéÓÃÊÔ¼Á¼°ÅäÖÆÊÔ¼Á£»¼ì¶¨²ÎÕÕÎï	220	¼ÓÄÉ	10	Ò»°ãÃ³Ò×	31430	Ç§¿Ë	0	?	194,349
202003	38220090	ÆäËûÕï¶Ï»òÊµÑéÓÃÊÔ¼Á¼°ÅäÖÆÊÔ¼Á£»¼ì¶¨²ÎÕÕÎï	221	¼¸ÄÚÑÇ	10	Ò»°ãÃ³Ò×	123	Ç§¿Ë	0	?	871
202003	38220090	ÆäËûÕï¶Ï»òÊµÑéÓÃÊÔ¼Á¼°ÅäÖÆÊÔ¼Á£»¼ì¶¨²ÎÕÕÎï	223	¿ÆÌØµÏÍß	10	Ò»°ãÃ³Ò×	90	Ç§¿Ë	0	?	80,467
202003	38220090	ÆäËûÕï¶Ï»òÊµÑéÓÃÊÔ¼Á¼°ÅäÖÆÊÔ¼Á£»¼ì¶¨²ÎÕÕÎï	224	¿ÏÄáÑÇ	10	Ò»°ãÃ³Ò×	11015	Ç§¿Ë	0	?	418,408
202003	38220090	ÆäËûÕï¶Ï»òÊµÑéÓÃÊÔ¼Á¼°ÅäÖÆÊÔ¼Á£»¼ì¶¨²ÎÕÕÎï	226	Àû±ÈÑÇ	10	Ò»°ãÃ³Ò×	657	Ç§¿Ë	0	?	2,742,565
202003	38220090	ÆäËûÕï¶Ï»òÊµÑéÓÃÊÔ¼Á¼°ÅäÖÆÊÔ¼Á£»¼ì¶¨²ÎÕÕÎï	227	Âí´ï¼ÓË¹¼Ó	10	Ò»°ãÃ³Ò×	60	Ç§¿Ë	0	?	595
202003	38220090	ÆäËûÕï¶Ï»òÊµÑéÓÃÊÔ¼Á¼°ÅäÖÆÊÔ¼Á£»¼ì¶¨²ÎÕÕÎï	228	ÂíÀ­Î¬	10	Ò»°ãÃ³Ò×	126	Ç§¿Ë	0	?	18,470
202003	38220090	ÆäËûÕï¶Ï»òÊµÑéÓÃÊÔ¼Á¼°ÅäÖÆÊÔ¼Á£»¼ì¶¨²ÎÕÕÎï	232	Ä¦Âå¸ç	10	Ò»°ãÃ³Ò×	4998	Ç§¿Ë	0	?	251,221
202003	38220090	ÆäËûÕï¶Ï»òÊµÑéÓÃÊÔ¼Á¼°ÅäÖÆÊÔ¼Á£»¼ì¶¨²ÎÕÕÎï	233	ÄªÉ£±È¿Ë	10	Ò»°ãÃ³Ò×	2	Ç§¿Ë	0	?	9,041
202003	38220090	ÆäËûÕï¶Ï»òÊµÑéÓÃÊÔ¼Á¼°ÅäÖÆÊÔ¼Á£»¼ì¶¨²ÎÕÕÎï	236	ÄáÈÕÀûÑÇ	10	Ò»°ãÃ³Ò×	52443	Ç§¿Ë	0	?	798,414
202003	38220090	ÆäËûÕï¶Ï»òÊµÑéÓÃÊÔ¼Á¼°ÅäÖÆÊÔ¼Á£»¼ì¶¨²ÎÕÕÎï	240	ÈûÄÚ¼Ó¶û	10	Ò»°ãÃ³Ò×	2253	Ç§¿Ë	0	?	15,681
202003	38220090	ÆäËûÕï¶Ï»òÊµÑéÓÃÊÔ¼Á¼°ÅäÖÆÊÔ¼Á£»¼ì¶¨²ÎÕÕÎï	243	Ë÷ÂíÀï	10	Ò»°ãÃ³Ò×	13068	Ç§¿Ë	0	?	188,446
202003	38220090	ÆäËûÕï¶Ï»òÊµÑéÓÃÊÔ¼Á¼°ÅäÖÆÊÔ¼Á£»¼ì¶¨²ÎÕÕÎï	244	ÄÏ·Ç	10	Ò»°ãÃ³Ò×	43	Ç§¿Ë	0	?	204,607
202003	38220090	ÆäËûÕï¶Ï»òÊµÑéÓÃÊÔ¼Á¼°ÅäÖÆÊÔ¼Á£»¼ì¶¨²ÎÕÕÎï	244	ÄÏ·Ç	11	¹ú¼Ò¼ä¡¢¹ú¼Ê×éÖ¯ÎÞ³¥Ô®ÖúºÍÔùËÍµÄÎï×Ê	35	Ç§¿Ë	0	?	501,600
202003	38220090	ÆäËûÕï¶Ï»òÊµÑéÓÃÊÔ¼Á¼°ÅäÖÆÊÔ¼Á£»¼ì¶¨²ÎÕÕÎï	246	ËÕµ¤	10	Ò»°ãÃ³Ò×	60906	Ç§¿Ë	0	?	867,622
202003	38220090	ÆäËûÕï¶Ï»òÊµÑéÓÃÊÔ¼Á¼°ÅäÖÆÊÔ¼Á£»¼ì¶¨²ÎÕÕÎï	247	Ì¹É£ÄáÑÇ	10	Ò»°ãÃ³Ò×	103	Ç§¿Ë	0	?	347,457
202003	38220090	ÆäËûÕï¶Ï»òÊµÑéÓÃÊÔ¼Á¼°ÅäÖÆÊÔ¼Á£»¼ì¶¨²ÎÕÕÎï	248	¶à¸ç	10	Ò»°ãÃ³Ò×	15	Ç§¿Ë	0	?	15,276
202003	38220090	ÆäËûÕï¶Ï»òÊµÑéÓÃÊÔ¼Á¼°ÅäÖÆÊÔ¼Á£»¼ì¶¨²ÎÕÕÎï	249	Í»ÄáË¹	10	Ò»°ãÃ³Ò×	17528	Ç§¿Ë	0	?	186,589
202003	38220090	ÆäËûÕï¶Ï»òÊµÑéÓÃÊÔ¼Á¼°ÅäÖÆÊÔ¼Á£»¼ì¶¨²ÎÕÕÎï	250	ÎÚ¸É´ï	10	Ò»°ãÃ³Ò×	12688	Ç§¿Ë	0	?	93,963
202003	38220090	ÆäËûÕï¶Ï»òÊµÑéÓÃÊÔ¼Á¼°ÅäÖÆÊÔ¼Á£»¼ì¶¨²ÎÕÕÎï	252	¸Õ¹û(½ð)	10	Ò»°ãÃ³Ò×	2	Ç§¿Ë	0	?	1,295
202003	38220090	ÆäËûÕï¶Ï»òÊµÑéÓÃÊÔ¼Á¼°ÅäÖÆÊÔ¼Á£»¼ì¶¨²ÎÕÕÎï	253	ÔÞ±ÈÑÇ	10	Ò»°ãÃ³Ò×	1	Ç§¿Ë	0	?	123
202003	38220090	ÆäËûÕï¶Ï»òÊµÑéÓÃÊÔ¼Á¼°ÅäÖÆÊÔ¼Á£»¼ì¶¨²ÎÕÕÎï	254	½ò°Í²¼Î¤	10	Ò»°ãÃ³Ò×	40	Ç§¿Ë	0	?	52,110
202003	38220090	ÆäËûÕï¶Ï»òÊµÑéÓÃÊÔ¼Á¼°ÅäÖÆÊÔ¼Á£»¼ì¶¨²ÎÕÕÎï	260	ÄÏËÕµ¤¹²ºÍ¹ú	10	Ò»°ãÃ³Ò×	374	Ç§¿Ë	0	?	98,626
202003	38220090	ÆäËûÕï¶Ï»òÊµÑéÓÃÊÔ¼Á¼°ÅäÖÆÊÔ¼Á£»¼ì¶¨²ÎÕÕÎï	301	±ÈÀûÊ±	10	Ò»°ãÃ³Ò×	2738	Ç§¿Ë	0	?	267,399
202003	38220090	ÆäËûÕï¶Ï»òÊµÑéÓÃÊÔ¼Á¼°ÅäÖÆÊÔ¼Á£»¼ì¶¨²ÎÕÕÎï	302	µ¤Âó	10	Ò»°ãÃ³Ò×	143	Ç§¿Ë	0	?	8,979
202003	38220090	ÆäËûÕï¶Ï»òÊµÑéÓÃÊÔ¼Á¼°ÅäÖÆÊÔ¼Á£»¼ì¶¨²ÎÕÕÎï	303	Ó¢¹ú	10	Ò»°ãÃ³Ò×	449	Ç§¿Ë	0	?	3,794,817
202003	38220090	ÆäËûÕï¶Ï»òÊµÑéÓÃÊÔ¼Á¼°ÅäÖÆÊÔ¼Á£»¼ì¶¨²ÎÕÕÎï	304	µÂ¹ú	10	Ò»°ãÃ³Ò×	24106	Ç§¿Ë	0	?	3,689,349
202003	38220090	ÆäËûÕï¶Ï»òÊµÑéÓÃÊÔ¼Á¼°ÅäÖÆÊÔ¼Á£»¼ì¶¨²ÎÕÕÎï	305	·¨¹ú	10	Ò»°ãÃ³Ò×	7899	Ç§¿Ë	0	?	2,871,814
202003	38220090	ÆäËûÕï¶Ï»òÊµÑéÓÃÊÔ¼Á¼°ÅäÖÆÊÔ¼Á£»¼ì¶¨²ÎÕÕÎï	306	°®¶ûÀ¼	10	Ò»°ãÃ³Ò×	7	Ç§¿Ë	0	?	28,925
202003	38220090	ÆäËûÕï¶Ï»òÊµÑéÓÃÊÔ¼Á¼°ÅäÖÆÊÔ¼Á£»¼ì¶¨²ÎÕÕÎï	307	Òâ´óÀû	10	Ò»°ãÃ³Ò×	33340	Ç§¿Ë	0	?	9,346,852
202003	38220090	ÆäËûÕï¶Ï»òÊµÑéÓÃÊÔ¼Á¼°ÅäÖÆÊÔ¼Á£»¼ì¶¨²ÎÕÕÎï	307	Òâ´óÀû	11	¹ú¼Ò¼ä¡¢¹ú¼Ê×éÖ¯ÎÞ³¥Ô®ÖúºÍÔùËÍµÄÎï×Ê	26	Ç§¿Ë	0	?	3,250,000
202003	38220090	ÆäËûÕï¶Ï»òÊµÑéÓÃÊÔ¼Á¼°ÅäÖÆÊÔ¼Á£»¼ì¶¨²ÎÕÕÎï	307	Òâ´óÀû	12	ÆäËû¾èÔùÎï×Ê	15	Ç§¿Ë	0	?	1,210,311
202003	38220090	ÆäËûÕï¶Ï»òÊµÑéÓÃÊÔ¼Á¼°ÅäÖÆÊÔ¼Á£»¼ì¶¨²ÎÕÕÎï	308	Â¬É­±¤	10	Ò»°ãÃ³Ò×	2	Ç§¿Ë	0	?	13,253
202003	38220090	ÆäËûÕï¶Ï»òÊµÑéÓÃÊÔ¼Á¼°ÅäÖÆÊÔ¼Á£»¼ì¶¨²ÎÕÕÎï	309	ºÉÀ¼	10	Ò»°ãÃ³Ò×	58289	Ç§¿Ë	0	?	2,469,151
202003	38220090	ÆäËûÕï¶Ï»òÊµÑéÓÃÊÔ¼Á¼°ÅäÖÆÊÔ¼Á£»¼ì¶¨²ÎÕÕÎï	310	Ï£À°	10	Ò»°ãÃ³Ò×	302	Ç§¿Ë	0	?	631,248
202003	38220090	ÆäËûÕï¶Ï»òÊµÑéÓÃÊÔ¼Á¼°ÅäÖÆÊÔ¼Á£»¼ì¶¨²ÎÕÕÎï	311	ÆÏÌÑÑÀ	10	Ò»°ãÃ³Ò×	586	Ç§¿Ë	0	?	12,697,230
202003	38220090	ÆäËûÕï¶Ï»òÊµÑéÓÃÊÔ¼Á¼°ÅäÖÆÊÔ¼Á£»¼ì¶¨²ÎÕÕÎï	312	Î÷°àÑÀ	10	Ò»°ãÃ³Ò×	48747	Ç§¿Ë	0	?	8,448,714
202003	38220090	ÆäËûÕï¶Ï»òÊµÑéÓÃÊÔ¼Á¼°ÅäÖÆÊÔ¼Á£»¼ì¶¨²ÎÕÕÎï	312	Î÷°àÑÀ	11	¹ú¼Ò¼ä¡¢¹ú¼Ê×éÖ¯ÎÞ³¥Ô®ÖúºÍÔùËÍµÄÎï×Ê	25	Ç§¿Ë	0	?	2,001,600
202003	38220090	ÆäËûÕï¶Ï»òÊµÑéÓÃÊÔ¼Á¼°ÅäÖÆÊÔ¼Á£»¼ì¶¨²ÎÕÕÎï	313	°¢¶û°ÍÄáÑÇ	10	Ò»°ãÃ³Ò×	22	Ç§¿Ë	0	?	141,319
202003	38220090	ÆäËûÕï¶Ï»òÊµÑéÓÃÊÔ¼Á¼°ÅäÖÆÊÔ¼Á£»¼ì¶¨²ÎÕÕÎï	315	°ÂµØÀû	10	Ò»°ãÃ³Ò×	746	Ç§¿Ë	0	?	176,329
202003	38220090	ÆäËûÕï¶Ï»òÊµÑéÓÃÊÔ¼Á¼°ÅäÖÆÊÔ¼Á£»¼ì¶¨²ÎÕÕÎï	316	±£¼ÓÀûÑÇ	10	Ò»°ãÃ³Ò×	27808	Ç§¿Ë	0	?	383,345
202003	38220090	ÆäËûÕï¶Ï»òÊµÑéÓÃÊÔ¼Á¼°ÅäÖÆÊÔ¼Á£»¼ì¶¨²ÎÕÕÎï	318	·ÒÀ¼	10	Ò»°ãÃ³Ò×	494	Ç§¿Ë	0	?	144,742
202003	38220090	ÆäËûÕï¶Ï»òÊµÑéÓÃÊÔ¼Á¼°ÅäÖÆÊÔ¼Á£»¼ì¶¨²ÎÕÕÎï	321	ÐÙÑÀÀû	10	Ò»°ãÃ³Ò×	210	Ç§¿Ë	0	?	1,724,676
202003	38220090	ÆäËûÕï¶Ï»òÊµÑéÓÃÊÔ¼Á¼°ÅäÖÆÊÔ¼Á£»¼ì¶¨²ÎÕÕÎï	322	±ùµº	10	Ò»°ãÃ³Ò×	0	Ç§¿Ë	0	?	1,297
202003	38220090	ÆäËûÕï¶Ï»òÊµÑéÓÃÊÔ¼Á¼°ÅäÖÆÊÔ¼Á£»¼ì¶¨²ÎÕÕÎï	324	Âí¶úËû	10	Ò»°ãÃ³Ò×	30	Ç§¿Ë	0	?	4,043
202003	38220090	ÆäËûÕï¶Ï»òÊµÑéÓÃÊÔ¼Á¼°ÅäÖÆÊÔ¼Á£»¼ì¶¨²ÎÕÕÎï	326	Å²Íþ	10	Ò»°ãÃ³Ò×	0	Ç§¿Ë	0	?	11,447
202003	38220090	ÆäËûÕï¶Ï»òÊµÑéÓÃÊÔ¼Á¼°ÅäÖÆÊÔ¼Á£»¼ì¶¨²ÎÕÕÎï	327	²¨À¼	10	Ò»°ãÃ³Ò×	1692	Ç§¿Ë	0	?	1,677,786
202003	38220090	ÆäËûÕï¶Ï»òÊµÑéÓÃÊÔ¼Á¼°ÅäÖÆÊÔ¼Á£»¼ì¶¨²ÎÕÕÎï	327	²¨À¼	11	¹ú¼Ò¼ä¡¢¹ú¼Ê×éÖ¯ÎÞ³¥Ô®ÖúºÍÔùËÍµÄÎï×Ê	13	Ç§¿Ë	0	?	1,000,800
202003	38220090	ÆäËûÕï¶Ï»òÊµÑéÓÃÊÔ¼Á¼°ÅäÖÆÊÔ¼Á£»¼ì¶¨²ÎÕÕÎï	328	ÂÞÂíÄáÑÇ	10	Ò»°ãÃ³Ò×	429	Ç§¿Ë	0	?	934,438
202003	38220090	ÆäËûÕï¶Ï»òÊµÑéÓÃÊÔ¼Á¼°ÅäÖÆÊÔ¼Á£»¼ì¶¨²ÎÕÕÎï	330	Èðµä	10	Ò»°ãÃ³Ò×	17314	Ç§¿Ë	0	?	967,017
202003	38220090	ÆäËûÕï¶Ï»òÊµÑéÓÃÊÔ¼Á¼°ÅäÖÆÊÔ¼Á£»¼ì¶¨²ÎÕÕÎï	331	ÈðÊ¿	10	Ò»°ãÃ³Ò×	24	Ç§¿Ë	0	?	1,524,148
202003	38220090	ÆäËûÕï¶Ï»òÊµÑéÓÃÊÔ¼Á¼°ÅäÖÆÊÔ¼Á£»¼ì¶¨²ÎÕÕÎï	334	°®É³ÄáÑÇ	10	Ò»°ãÃ³Ò×	2	Ç§¿Ë	0	?	12,845
202003	38220090	ÆäËûÕï¶Ï»òÊµÑéÓÃÊÔ¼Á¼°ÅäÖÆÊÔ¼Á£»¼ì¶¨²ÎÕÕÎï	335	À­ÍÑÎ¬ÑÇ	10	Ò»°ãÃ³Ò×	47	Ç§¿Ë	0	?	32,969
202003	38220090	ÆäËûÕï¶Ï»òÊµÑéÓÃÊÔ¼Á¼°ÅäÖÆÊÔ¼Á£»¼ì¶¨²ÎÕÕÎï	336	Á¢ÌÕÍð	10	Ò»°ãÃ³Ò×	1017	Ç§¿Ë	0	?	21,671,362
202003	38220090	ÆäËûÕï¶Ï»òÊµÑéÓÃÊÔ¼Á¼°ÅäÖÆÊÔ¼Á£»¼ì¶¨²ÎÕÕÎï	337	¸ñÂ³¼ªÑÇ	10	Ò»°ãÃ³Ò×	85	Ç§¿Ë	0	?	263,722
202003	38220090	ÆäËûÕï¶Ï»òÊµÑéÓÃÊÔ¼Á¼°ÅäÖÆÊÔ¼Á£»¼ì¶¨²ÎÕÕÎï	337	¸ñÂ³¼ªÑÇ	11	¹ú¼Ò¼ä¡¢¹ú¼Ê×éÖ¯ÎÞ³¥Ô®ÖúºÍÔùËÍµÄÎï×Ê	1	Ç§¿Ë	0	?	100,800
202003	38220090	ÆäËûÕï¶Ï»òÊµÑéÓÃÊÔ¼Á¼°ÅäÖÆÊÔ¼Á£»¼ì¶¨²ÎÕÕÎï	338	ÑÇÃÀÄáÑÇ	10	Ò»°ãÃ³Ò×	598	Ç§¿Ë	0	?	119,688
202003	38220090	ÆäËûÕï¶Ï»òÊµÑéÓÃÊÔ¼Á¼°ÅäÖÆÊÔ¼Á£»¼ì¶¨²ÎÕÕÎï	338	ÑÇÃÀÄáÑÇ	11	¹ú¼Ò¼ä¡¢¹ú¼Ê×éÖ¯ÎÞ³¥Ô®ÖúºÍÔùËÍµÄÎï×Ê	2	Ç§¿Ë	0	?	100,800
202003	38220090	ÆäËûÕï¶Ï»òÊµÑéÓÃÊÔ¼Á¼°ÅäÖÆÊÔ¼Á£»¼ì¶¨²ÎÕÕÎï	339	°¢Èû°Ý½®	10	Ò»°ãÃ³Ò×	92	Ç§¿Ë	0	?	121,228
202003	38220090	ÆäËûÕï¶Ï»òÊµÑéÓÃÊÔ¼Á¼°ÅäÖÆÊÔ¼Á£»¼ì¶¨²ÎÕÕÎï	339	°¢Èû°Ý½®	11	¹ú¼Ò¼ä¡¢¹ú¼Ê×éÖ¯ÎÞ³¥Ô®ÖúºÍÔùËÍµÄÎï×Ê	2	Ç§¿Ë	0	?	100,800
202003	38220090	ÆäËûÕï¶Ï»òÊµÑéÓÃÊÔ¼Á¼°ÅäÖÆÊÔ¼Á£»¼ì¶¨²ÎÕÕÎï	340	°×¶íÂÞË¹	10	Ò»°ãÃ³Ò×	13	Ç§¿Ë	0	?	28,992
202003	38220090	ÆäËûÕï¶Ï»òÊµÑéÓÃÊÔ¼Á¼°ÅäÖÆÊÔ¼Á£»¼ì¶¨²ÎÕÕÎï	340	°×¶íÂÞË¹	11	¹ú¼Ò¼ä¡¢¹ú¼Ê×éÖ¯ÎÞ³¥Ô®ÖúºÍÔùËÍµÄÎï×Ê	3	Ç§¿Ë	0	?	201,600
202003	38220090	ÆäËûÕï¶Ï»òÊµÑéÓÃÊÔ¼Á¼°ÅäÖÆÊÔ¼Á£»¼ì¶¨²ÎÕÕÎï	343	Ä¦¶û¶àÍß	11	¹ú¼Ò¼ä¡¢¹ú¼Ê×éÖ¯ÎÞ³¥Ô®ÖúºÍÔùËÍµÄÎï×Ê	1	Ç§¿Ë	0	?	100,800
202003	38220090	ÆäËûÕï¶Ï»òÊµÑéÓÃÊÔ¼Á¼°ÅäÖÆÊÔ¼Á£»¼ì¶¨²ÎÕÕÎï	344	¶íÂÞË¹Áª°î	10	Ò»°ãÃ³Ò×	103036	Ç§¿Ë	0	?	3,818,360
202003	38220090	ÆäËûÕï¶Ï»òÊµÑéÓÃÊÔ¼Á¼°ÅäÖÆÊÔ¼Á£»¼ì¶¨²ÎÕÕÎï	347	ÎÚ¿ËÀ¼	10	Ò»°ãÃ³Ò×	2245	Ç§¿Ë	0	?	446,058
202003	38220090	ÆäËûÕï¶Ï»òÊµÑéÓÃÊÔ¼Á¼°ÅäÖÆÊÔ¼Á£»¼ì¶¨²ÎÕÕÎï	347	ÎÚ¿ËÀ¼	11	¹ú¼Ò¼ä¡¢¹ú¼Ê×éÖ¯ÎÞ³¥Ô®ÖúºÍÔùËÍµÄÎï×Ê	1	Ç§¿Ë	0	?	100,800
202003	38220090	ÆäËûÕï¶Ï»òÊµÑéÓÃÊÔ¼Á¼°ÅäÖÆÊÔ¼Á£»¼ì¶¨²ÎÕÕÎï	350	Ë¹ÂåÎÄÄáÑÇ	10	Ò»°ãÃ³Ò×	41	Ç§¿Ë	0	?	133,902
202003	38220090	ÆäËûÕï¶Ï»òÊµÑéÓÃÊÔ¼Á¼°ÅäÖÆÊÔ¼Á£»¼ì¶¨²ÎÕÕÎï	351	¿ËÂÞµØÑÇ	10	Ò»°ãÃ³Ò×	37	Ç§¿Ë	0	?	87,337
202003	38220090	ÆäËûÕï¶Ï»òÊµÑéÓÃÊÔ¼Á¼°ÅäÖÆÊÔ¼Á£»¼ì¶¨²ÎÕÕÎï	352	½Ý¿Ë	10	Ò»°ãÃ³Ò×	60832	Ç§¿Ë	0	?	5,334,729
202003	38220090	ÆäËûÕï¶Ï»òÊµÑéÓÃÊÔ¼Á¼°ÅäÖÆÊÔ¼Á£»¼ì¶¨²ÎÕÕÎï	353	Ë¹Âå·¥¿Ë	10	Ò»°ãÃ³Ò×	34267	Ç§¿Ë	0	?	6,449,023
202003	38220090	ÆäËûÕï¶Ï»òÊµÑéÓÃÊÔ¼Á¼°ÅäÖÆÊÔ¼Á£»¼ì¶¨²ÎÕÕÎï	354	±±ÂíÆä¶Ù¹²ºÍ¹ú	10	Ò»°ãÃ³Ò×	26	Ç§¿Ë	0	?	71,609
202003	38220090	ÆäËûÕï¶Ï»òÊµÑéÓÃÊÔ¼Á¼°ÅäÖÆÊÔ¼Á£»¼ì¶¨²ÎÕÕÎï	358	Èû¶ûÎ¬ÑÇ	10	Ò»°ãÃ³Ò×	1851	Ç§¿Ë	0	?	155,273
202003	38220090	ÆäËûÕï¶Ï»òÊµÑéÓÃÊÔ¼Á¼°ÅäÖÆÊÔ¼Á£»¼ì¶¨²ÎÕÕÎï	358	Èû¶ûÎ¬ÑÇ	11	¹ú¼Ò¼ä¡¢¹ú¼Ê×éÖ¯ÎÞ³¥Ô®ÖúºÍÔùËÍµÄÎï×Ê	25	Ç§¿Ë	0	?	2,001,600
202003	38220090	ÆäËûÕï¶Ï»òÊµÑéÓÃÊÔ¼Á¼°ÅäÖÆÊÔ¼Á£»¼ì¶¨²ÎÕÕÎï	358	Èû¶ûÎ¬ÑÇ	12	ÆäËû¾èÔùÎï×Ê	13	Ç§¿Ë	0	?	1,781,000
202003	38220090	ÆäËûÕï¶Ï»òÊµÑéÓÃÊÔ¼Á¼°ÅäÖÆÊÔ¼Á£»¼ì¶¨²ÎÕÕÎï	359	ºÚÉ½	11	¹ú¼Ò¼ä¡¢¹ú¼Ê×éÖ¯ÎÞ³¥Ô®ÖúºÍÔùËÍµÄÎï×Ê	2	Ç§¿Ë	0	?	100,800
202003	38220090	ÆäËûÕï¶Ï»òÊµÑéÓÃÊÔ¼Á¼°ÅäÖÆÊÔ¼Á£»¼ì¶¨²ÎÕÕÎï	402	°¢¸ùÍ¢	10	Ò»°ãÃ³Ò×	19846	Ç§¿Ë	0	?	999,129
202003	38220090	ÆäËûÕï¶Ï»òÊµÑéÓÃÊÔ¼Á¼°ÅäÖÆÊÔ¼Á£»¼ì¶¨²ÎÕÕÎï	408	¶àÃñ×å²£ÀûÎ¬ÑÇ¹ú	10	Ò»°ãÃ³Ò×	241	Ç§¿Ë	0	?	531,956
202003	38220090	ÆäËûÕï¶Ï»òÊµÑéÓÃÊÔ¼Á¼°ÅäÖÆÊÔ¼Á£»¼ì¶¨²ÎÕÕÎï	410	°ÍÎ÷	10	Ò»°ãÃ³Ò×	26231	Ç§¿Ë	0	?	3,626,101
202003	38220090	ÆäËûÕï¶Ï»òÊµÑéÓÃÊÔ¼Á¼°ÅäÖÆÊÔ¼Á£»¼ì¶¨²ÎÕÕÎï	412	ÖÇÀû	10	Ò»°ãÃ³Ò×	1471	Ç§¿Ë	0	?	1,931,169
202003	38220090	ÆäËûÕï¶Ï»òÊµÑéÓÃÊÔ¼Á¼°ÅäÖÆÊÔ¼Á£»¼ì¶¨²ÎÕÕÎï	413	¸çÂ×±ÈÑÇ	10	Ò»°ãÃ³Ò×	44176	Ç§¿Ë	0	?	546,011
202003	38220090	ÆäËûÕï¶Ï»òÊµÑéÓÃÊÔ¼Á¼°ÅäÖÆÊÔ¼Á£»¼ì¶¨²ÎÕÕÎï	415	¸çË¹´ïÀè¼Ó	10	Ò»°ãÃ³Ò×	164	Ç§¿Ë	0	?	1,619
202003	38220090	ÆäËûÕï¶Ï»òÊµÑéÓÃÊÔ¼Á¼°ÅäÖÆÊÔ¼Á£»¼ì¶¨²ÎÕÕÎï	418	¶àÃ×Äá¼Ó¹²ºÍ¹ú	10	Ò»°ãÃ³Ò×	4878	Ç§¿Ë	0	?	300,954
202003	38220090	ÆäËûÕï¶Ï»òÊµÑéÓÃÊÔ¼Á¼°ÅäÖÆÊÔ¼Á£»¼ì¶¨²ÎÕÕÎï	419	¶ò¹Ï¶à¶û	10	Ò»°ãÃ³Ò×	2244	Ç§¿Ë	0	?	54,155
202003	38220090	ÆäËûÕï¶Ï»òÊµÑéÓÃÊÔ¼Á¼°ÅäÖÆÊÔ¼Á£»¼ì¶¨²ÎÕÕÎï	423	Î£µØÂíÀ­	10	Ò»°ãÃ³Ò×	29526	Ç§¿Ë	0	?	408,458
202003	38220090	ÆäËûÕï¶Ï»òÊµÑéÓÃÊÔ¼Á¼°ÅäÖÆÊÔ¼Á£»¼ì¶¨²ÎÕÕÎï	424	¹çÑÇÄÇ	10	Ò»°ãÃ³Ò×	18	Ç§¿Ë	0	?	49,648
202003	38220090	ÆäËûÕï¶Ï»òÊµÑéÓÃÊÔ¼Á¼°ÅäÖÆÊÔ¼Á£»¼ì¶¨²ÎÕÕÎï	425	º£µØ	10	Ò»°ãÃ³Ò×	3817	Ç§¿Ë	0	?	35,399
202003	38220090	ÆäËûÕï¶Ï»òÊµÑéÓÃÊÔ¼Á¼°ÅäÖÆÊÔ¼Á£»¼ì¶¨²ÎÕÕÎï	426	ºé¶¼À­Ë¹	10	Ò»°ãÃ³Ò×	18893	Ç§¿Ë	0	?	180,205
202003	38220090	ÆäËûÕï¶Ï»òÊµÑéÓÃÊÔ¼Á¼°ÅäÖÆÊÔ¼Á£»¼ì¶¨²ÎÕÕÎï	429	Ä«Î÷¸ç	10	Ò»°ãÃ³Ò×	53255	Ç§¿Ë	0	?	1,206,113
202003	38220090	ÆäËûÕï¶Ï»òÊµÑéÓÃÊÔ¼Á¼°ÅäÖÆÊÔ¼Á£»¼ì¶¨²ÎÕÕÎï	432	°ÍÄÃÂí	10	Ò»°ãÃ³Ò×	162	Ç§¿Ë	0	?	7,834
202003	38220090	ÆäËûÕï¶Ï»òÊµÑéÓÃÊÔ¼Á¼°ÅäÖÆÊÔ¼Á£»¼ì¶¨²ÎÕÕÎï	433	°ÍÀ­¹ç	10	Ò»°ãÃ³Ò×	350	Ç§¿Ë	0	?	4,539
202003	38220090	ÆäËûÕï¶Ï»òÊµÑéÓÃÊÔ¼Á¼°ÅäÖÆÊÔ¼Á£»¼ì¶¨²ÎÕÕÎï	434	ÃØÂ³	10	Ò»°ãÃ³Ò×	9162	Ç§¿Ë	0	?	1,464,110
202003	38220090	ÆäËûÕï¶Ï»òÊµÑéÓÃÊÔ¼Á¼°ÅäÖÆÊÔ¼Á£»¼ì¶¨²ÎÕÕÎï	440	Èø¶ûÍß¶à	10	Ò»°ãÃ³Ò×	79	Ç§¿Ë	0	?	28,833
202003	38220090	ÆäËûÕï¶Ï»òÊµÑéÓÃÊÔ¼Á¼°ÅäÖÆÊÔ¼Á£»¼ì¶¨²ÎÕÕÎï	441	ËÕÀïÄÏ	10	Ò»°ãÃ³Ò×	42	Ç§¿Ë	0	?	7,404
202003	38220090	ÆäËûÕï¶Ï»òÊµÑéÓÃÊÔ¼Á¼°ÅäÖÆÊÔ¼Á£»¼ì¶¨²ÎÕÕÎï	442	ÌØÁ¢Äá´ïºÍ¶à°Í¸ç	10	Ò»°ãÃ³Ò×	58	Ç§¿Ë	0	?	239,277
202003	38220090	ÆäËûÕï¶Ï»òÊµÑéÓÃÊÔ¼Á¼°ÅäÖÆÊÔ¼Á£»¼ì¶¨²ÎÕÕÎï	444	ÎÚÀ­¹ç	10	Ò»°ãÃ³Ò×	3981	Ç§¿Ë	0	?	90,656
202003	38220090	ÆäËûÕï¶Ï»òÊµÑéÓÃÊÔ¼Á¼°ÅäÖÆÊÔ¼Á£»¼ì¶¨²ÎÕÕÎï	445	Î¯ÄÚÈðÀ­	10	Ò»°ãÃ³Ò×	50	Ç§¿Ë	0	?	1,518,372
202003	38220090	ÆäËûÕï¶Ï»òÊµÑéÓÃÊÔ¼Á¼°ÅäÖÆÊÔ¼Á£»¼ì¶¨²ÎÕÕÎï	445	Î¯ÄÚÈðÀ­	11	¹ú¼Ò¼ä¡¢¹ú¼Ê×éÖ¯ÎÞ³¥Ô®ÖúºÍÔùËÍµÄÎï×Ê	80	Ç§¿Ë	0	?	2,821,459
202003	38220090	ÆäËûÕï¶Ï»òÊµÑéÓÃÊÔ¼Á¼°ÅäÖÆÊÔ¼Á£»¼ì¶¨²ÎÕÕÎï	501	¼ÓÄÃ´ó	10	Ò»°ãÃ³Ò×	2652	Ç§¿Ë	0	?	1,056,162
202003	38220090	ÆäËûÕï¶Ï»òÊµÑéÓÃÊÔ¼Á¼°ÅäÖÆÊÔ¼Á£»¼ì¶¨²ÎÕÕÎï	502	ÃÀ¹ú	10	Ò»°ãÃ³Ò×	57765	Ç§¿Ë	0	?	25,736,967
202003	38220090	ÆäËûÕï¶Ï»òÊµÑéÓÃÊÔ¼Á¼°ÅäÖÆÊÔ¼Á£»¼ì¶¨²ÎÕÕÎï	601	°Ä´óÀûÑÇ	10	Ò»°ãÃ³Ò×	11625	Ç§¿Ë	0	?	633,045
202003	38220090	ÆäËûÕï¶Ï»òÊµÑéÓÃÊÔ¼Á¼°ÅäÖÆÊÔ¼Á£»¼ì¶¨²ÎÕÕÎï	603	ì³¼Ã	10	Ò»°ãÃ³Ò×	2	Ç§¿Ë	0	?	12,952
202003	38220090	ÆäËûÕï¶Ï»òÊµÑéÓÃÊÔ¼Á¼°ÅäÖÆÊÔ¼Á£»¼ì¶¨²ÎÕÕÎï	609	ÐÂÎ÷À¼	10	Ò»°ãÃ³Ò×	6656	Ç§¿Ë	0	?	47,223
202003	38220090	ÆäËûÕï¶Ï»òÊµÑéÓÃÊÔ¼Á¼°ÅäÖÆÊÔ¼Á£»¼ì¶¨²ÎÕÕÎï	611	°Í²¼ÑÇÐÂ¼¸ÄÚÑÇ	10	Ò»°ãÃ³Ò×	76	Ç§¿Ë	0	?	3,633
202003	38220090	ÆäËûÕï¶Ï»òÊµÑéÓÃÊÔ¼Á¼°ÅäÖÆÊÔ¼Á£»¼ì¶¨²ÎÕÕÎï	623	·¨Êô²¨ÀûÄáÎ÷ÑÇ	10	Ò»°ãÃ³Ò×	72	Ç§¿Ë	0	?	5,081
202004	38220090	ÆäËûÕï¶Ï»òÊµÑéÓÃÊÔ¼Á¼°ÅäÖÆÊÔ¼Á£»¼ì¶¨²ÎÕÕÎï	102	°ÍÁÖ	10	Ò»°ãÃ³Ò×	146	Ç§¿Ë	0	?	361,517
202004	38220090	ÆäËûÕï¶Ï»òÊµÑéÓÃÊÔ¼Á¼°ÅäÖÆÊÔ¼Á£»¼ì¶¨²ÎÕÕÎï	103	ÃÏ¼ÓÀ­¹ú	10	Ò»°ãÃ³Ò×	7155	Ç§¿Ë	0	?	19,009,519
202004	38220090	ÆäËûÕï¶Ï»òÊµÑéÓÃÊÔ¼Á¼°ÅäÖÆÊÔ¼Á£»¼ì¶¨²ÎÕÕÎï	104	²»µ¤	12	ÆäËû¾èÔùÎï×Ê	16	Ç§¿Ë	0	?	1,358,798
202004	38220090	ÆäËûÕï¶Ï»òÊµÑéÓÃÊÔ¼Á¼°ÅäÖÆÊÔ¼Á£»¼ì¶¨²ÎÕÕÎï	105	ÎÄÀ³	10	Ò»°ãÃ³Ò×	1412	Ç§¿Ë	0	?	40,427
202004	38220090	ÆäËûÕï¶Ï»òÊµÑéÓÃÊÔ¼Á¼°ÅäÖÆÊÔ¼Á£»¼ì¶¨²ÎÕÕÎï	106	Ãåµé	10	Ò»°ãÃ³Ò×	14556	Ç§¿Ë	0	?	2,997,238
202004	38220090	ÆäËûÕï¶Ï»òÊµÑéÓÃÊÔ¼Á¼°ÅäÖÆÊÔ¼Á£»¼ì¶¨²ÎÕÕÎï	106	Ãåµé	12	ÆäËû¾èÔùÎï×Ê	31	Ç§¿Ë	0	?	911,300
202004	38220090	ÆäËûÕï¶Ï»òÊµÑéÓÃÊÔ¼Á¼°ÅäÖÆÊÔ¼Á£»¼ì¶¨²ÎÕÕÎï	107	¼íÆÒÕ¯	10	Ò»°ãÃ³Ò×	14059	Ç§¿Ë	0	?	324,088
202004	38220090	ÆäËûÕï¶Ï»òÊµÑéÓÃÊÔ¼Á¼°ÅäÖÆÊÔ¼Á£»¼ì¶¨²ÎÕÕÎï	107	¼íÆÒÕ¯	12	ÆäËû¾èÔùÎï×Ê	100	Ç§¿Ë	0	?	371,776
202004	38220090	ÆäËûÕï¶Ï»òÊµÑéÓÃÊÔ¼Á¼°ÅäÖÆÊÔ¼Á£»¼ì¶¨²ÎÕÕÎï	108	ÈûÆÖÂ·Ë¹	10	Ò»°ãÃ³Ò×	429	Ç§¿Ë	0	?	53,917
202004	38220090	ÆäËûÕï¶Ï»òÊµÑéÓÃÊÔ¼Á¼°ÅäÖÆÊÔ¼Á£»¼ì¶¨²ÎÕÕÎï	108	ÈûÆÖÂ·Ë¹	11	¹ú¼Ò¼ä¡¢¹ú¼Ê×éÖ¯ÎÞ³¥Ô®ÖúºÍÔùËÍµÄÎï×Ê	13	Ç§¿Ë	0	?	1,000,800
202004	38220090	ÆäËûÕï¶Ï»òÊµÑéÓÃÊÔ¼Á¼°ÅäÖÆÊÔ¼Á£»¼ì¶¨²ÎÕÕÎï	110	ÖÐ¹úÏã¸Û	10	Ò»°ãÃ³Ò×	58345	Ç§¿Ë	0	?	718,829,836
202004	38220090	ÆäËûÕï¶Ï»òÊµÑéÓÃÊÔ¼Á¼°ÅäÖÆÊÔ¼Á£»¼ì¶¨²ÎÕÕÎï	111	Ó¡¶È	10	Ò»°ãÃ³Ò×	72501	Ç§¿Ë	0	?	13,259,879
202004	38220090	ÆäËûÕï¶Ï»òÊµÑéÓÃÊÔ¼Á¼°ÅäÖÆÊÔ¼Á£»¼ì¶¨²ÎÕÕÎï	111	Ó¡¶È	12	ÆäËû¾èÔùÎï×Ê	41	Ç§¿Ë	0	?	983,017
202004	38220090	ÆäËûÕï¶Ï»òÊµÑéÓÃÊÔ¼Á¼°ÅäÖÆÊÔ¼Á£»¼ì¶¨²ÎÕÕÎï	112	Ó¡¶ÈÄáÎ÷ÑÇ	10	Ò»°ãÃ³Ò×	252832	Ç§¿Ë	0	?	33,685,619
202004	38220090	ÆäËûÕï¶Ï»òÊµÑéÓÃÊÔ¼Á¼°ÅäÖÆÊÔ¼Á£»¼ì¶¨²ÎÕÕÎï	112	Ó¡¶ÈÄáÎ÷ÑÇ	12	ÆäËû¾èÔùÎï×Ê	104	Ç§¿Ë	0	?	670,960
202004	38220090	ÆäËûÕï¶Ï»òÊµÑéÓÃÊÔ¼Á¼°ÅäÖÆÊÔ¼Á£»¼ì¶¨²ÎÕÕÎï	113	ÒÁÀÊ	10	Ò»°ãÃ³Ò×	1094	Ç§¿Ë	0	?	7,299,956
202004	38220090	ÆäËûÕï¶Ï»òÊµÑéÓÃÊÔ¼Á¼°ÅäÖÆÊÔ¼Á£»¼ì¶¨²ÎÕÕÎï	113	ÒÁÀÊ	11	¹ú¼Ò¼ä¡¢¹ú¼Ê×éÖ¯ÎÞ³¥Ô®ÖúºÍÔùËÍµÄÎï×Ê	63	Ç§¿Ë	0	?	5,001,600
202004	38220090	ÆäËûÕï¶Ï»òÊµÑéÓÃÊÔ¼Á¼°ÅäÖÆÊÔ¼Á£»¼ì¶¨²ÎÕÕÎï	114	ÒÁÀ­¿Ë	10	Ò»°ãÃ³Ò×	33938	Ç§¿Ë	0	?	1,412,263
202004	38220090	ÆäËûÕï¶Ï»òÊµÑéÓÃÊÔ¼Á¼°ÅäÖÆÊÔ¼Á£»¼ì¶¨²ÎÕÕÎï	114	ÒÁÀ­¿Ë	11	¹ú¼Ò¼ä¡¢¹ú¼Ê×éÖ¯ÎÞ³¥Ô®ÖúºÍÔùËÍµÄÎï×Ê	21	Ç§¿Ë	0	?	100,800
202004	38220090	ÆäËûÕï¶Ï»òÊµÑéÓÃÊÔ¼Á¼°ÅäÖÆÊÔ¼Á£»¼ì¶¨²ÎÕÕÎï	115	ÒÔÉ«ÁÐ	10	Ò»°ãÃ³Ò×	517	Ç§¿Ë	0	?	123,787
202004	38220090	ÆäËûÕï¶Ï»òÊµÑéÓÃÊÔ¼Á¼°ÅäÖÆÊÔ¼Á£»¼ì¶¨²ÎÕÕÎï	116	ÈÕ±¾	10	Ò»°ãÃ³Ò×	62113	Ç§¿Ë	0	?	26,032,793
202004	38220090	ÆäËûÕï¶Ï»òÊµÑéÓÃÊÔ¼Á¼°ÅäÖÆÊÔ¼Á£»¼ì¶¨²ÎÕÕÎï	116	ÈÕ±¾	12	ÆäËû¾èÔùÎï×Ê	0	Ç§¿Ë	0	?	13,024
202004	38220090	ÆäËûÕï¶Ï»òÊµÑéÓÃÊÔ¼Á¼°ÅäÖÆÊÔ¼Á£»¼ì¶¨²ÎÕÕÎï	117	Ô¼µ©	10	Ò»°ãÃ³Ò×	1052	Ç§¿Ë	0	?	1,897,975
202004	38220090	ÆäËûÕï¶Ï»òÊµÑéÓÃÊÔ¼Á¼°ÅäÖÆÊÔ¼Á£»¼ì¶¨²ÎÕÕÎï	117	Ô¼µ©	12	ÆäËû¾èÔùÎï×Ê	3	Ç§¿Ë	0	?	421,293
202004	38220090	ÆäËûÕï¶Ï»òÊµÑéÓÃÊÔ¼Á¼°ÅäÖÆÊÔ¼Á£»¼ì¶¨²ÎÕÕÎï	118	¿ÆÍþÌØ	10	Ò»°ãÃ³Ò×	22	Ç§¿Ë	0	?	38,719
202004	38220090	ÆäËûÕï¶Ï»òÊµÑéÓÃÊÔ¼Á¼°ÅäÖÆÊÔ¼Á£»¼ì¶¨²ÎÕÕÎï	119	ÀÏÎÎ	10	Ò»°ãÃ³Ò×	1893	Ç§¿Ë	0	?	36,087
202004	38220090	ÆäËûÕï¶Ï»òÊµÑéÓÃÊÔ¼Á¼°ÅäÖÆÊÔ¼Á£»¼ì¶¨²ÎÕÕÎï	119	ÀÏÎÎ	12	ÆäËû¾èÔùÎï×Ê	12	Ç§¿Ë	0	?	317,300
202004	38220090	ÆäËûÕï¶Ï»òÊµÑéÓÃÊÔ¼Á¼°ÅäÖÆÊÔ¼Á£»¼ì¶¨²ÎÕÕÎï	120	Àè°ÍÄÛ	10	Ò»°ãÃ³Ò×	1313	Ç§¿Ë	0	?	9,010
202004	38220090	ÆäËûÕï¶Ï»òÊµÑéÓÃÊÔ¼Á¼°ÅäÖÆÊÔ¼Á£»¼ì¶¨²ÎÕÕÎï	120	Àè°ÍÄÛ	11	¹ú¼Ò¼ä¡¢¹ú¼Ê×éÖ¯ÎÞ³¥Ô®ÖúºÍÔùËÍµÄÎï×Ê	10	Ç§¿Ë	0	?	302,400
202004	38220090	ÆäËûÕï¶Ï»òÊµÑéÓÃÊÔ¼Á¼°ÅäÖÆÊÔ¼Á£»¼ì¶¨²ÎÕÕÎï	121	ÖÐ¹ú°ÄÃÅ	10	Ò»°ãÃ³Ò×	31	Ç§¿Ë	0	?	1,457,540
202004	38220090	ÆäËûÕï¶Ï»òÊµÑéÓÃÊÔ¼Á¼°ÅäÖÆÊÔ¼Á£»¼ì¶¨²ÎÕÕÎï	122	ÂíÀ´Î÷ÑÇ	10	Ò»°ãÃ³Ò×	61600	Ç§¿Ë	0	?	7,275,160
202004	38220090	ÆäËûÕï¶Ï»òÊµÑéÓÃÊÔ¼Á¼°ÅäÖÆÊÔ¼Á£»¼ì¶¨²ÎÕÕÎï	124	ÃÉ¹Å	10	Ò»°ãÃ³Ò×	292	Ç§¿Ë	0	?	188,873
202004	38220090	ÆäËûÕï¶Ï»òÊµÑéÓÃÊÔ¼Á¼°ÅäÖÆÊÔ¼Á£»¼ì¶¨²ÎÕÕÎï	124	ÃÉ¹Å	12	ÆäËû¾èÔùÎï×Ê	5	Ç§¿Ë	0	?	820,000
202004	38220090	ÆäËûÕï¶Ï»òÊµÑéÓÃÊÔ¼Á¼°ÅäÖÆÊÔ¼Á£»¼ì¶¨²ÎÕÕÎï	125	Äá²´¶ûÁª°îÃñÖ÷¹²ºÍ¹ú	10	Ò»°ãÃ³Ò×	744	Ç§¿Ë	0	?	24,755
202004	38220090	ÆäËûÕï¶Ï»òÊµÑéÓÃÊÔ¼Á¼°ÅäÖÆÊÔ¼Á£»¼ì¶¨²ÎÕÕÎï	125	Äá²´¶ûÁª°îÃñÖ÷¹²ºÍ¹ú	12	ÆäËû¾èÔùÎï×Ê	488	Ç§¿Ë	0	?	3,307,312
202004	38220090	ÆäËûÕï¶Ï»òÊµÑéÓÃÊÔ¼Á¼°ÅäÖÆÊÔ¼Á£»¼ì¶¨²ÎÕÕÎï	126	°¢Âü	10	Ò»°ãÃ³Ò×	788	Ç§¿Ë	0	?	4,470,110
202004	38220090	ÆäËûÕï¶Ï»òÊµÑéÓÃÊÔ¼Á¼°ÅäÖÆÊÔ¼Á£»¼ì¶¨²ÎÕÕÎï	127	°Í»ùË¹Ì¹	10	Ò»°ãÃ³Ò×	79800	Ç§¿Ë	0	?	52,972,142
202004	38220090	ÆäËûÕï¶Ï»òÊµÑéÓÃÊÔ¼Á¼°ÅäÖÆÊÔ¼Á£»¼ì¶¨²ÎÕÕÎï	127	°Í»ùË¹Ì¹	11	¹ú¼Ò¼ä¡¢¹ú¼Ê×éÖ¯ÎÞ³¥Ô®ÖúºÍÔùËÍµÄÎï×Ê	94	Ç§¿Ë	0	?	2,360,660
202004	38220090	ÆäËûÕï¶Ï»òÊµÑéÓÃÊÔ¼Á¼°ÅäÖÆÊÔ¼Á£»¼ì¶¨²ÎÕÕÎï	127	°Í»ùË¹Ì¹	12	ÆäËû¾èÔùÎï×Ê	40	Ç§¿Ë	0	?	1,100,000
202004	38220090	ÆäËûÕï¶Ï»òÊµÑéÓÃÊÔ¼Á¼°ÅäÖÆÊÔ¼Á£»¼ì¶¨²ÎÕÕÎï	128	°ÍÀÕË¹Ì¹	10	Ò»°ãÃ³Ò×	135	Ç§¿Ë	0	?	98,459
202004	38220090	ÆäËûÕï¶Ï»òÊµÑéÓÃÊÔ¼Á¼°ÅäÖÆÊÔ¼Á£»¼ì¶¨²ÎÕÕÎï	128	°ÍÀÕË¹Ì¹	11	¹ú¼Ò¼ä¡¢¹ú¼Ê×éÖ¯ÎÞ³¥Ô®ÖúºÍÔùËÍµÄÎï×Ê	3	Ç§¿Ë	0	?	201,600
202004	38220090	ÆäËûÕï¶Ï»òÊµÑéÓÃÊÔ¼Á¼°ÅäÖÆÊÔ¼Á£»¼ì¶¨²ÎÕÕÎï	128	°ÍÀÕË¹Ì¹	12	ÆäËû¾èÔùÎï×Ê	26	Ç§¿Ë	0	?	2,261,769
202004	38220090	ÆäËûÕï¶Ï»òÊµÑéÓÃÊÔ¼Á¼°ÅäÖÆÊÔ¼Á£»¼ì¶¨²ÎÕÕÎï	129	·ÆÂÉ±ö	10	Ò»°ãÃ³Ò×	192059	Ç§¿Ë	0	?	85,707,503
202004	38220090	ÆäËûÕï¶Ï»òÊµÑéÓÃÊÔ¼Á¼°ÅäÖÆÊÔ¼Á£»¼ì¶¨²ÎÕÕÎï	130	¿¨Ëþ¶û	10	Ò»°ãÃ³Ò×	5063	Ç§¿Ë	0	?	148,787
202004	38220090	ÆäËûÕï¶Ï»òÊµÑéÓÃÊÔ¼Á¼°ÅäÖÆÊÔ¼Á£»¼ì¶¨²ÎÕÕÎï	131	É³ÌØ°¢À­²®	10	Ò»°ãÃ³Ò×	6355	Ç§¿Ë	0	?	5,115,231
202004	38220090	ÆäËûÕï¶Ï»òÊµÑéÓÃÊÔ¼Á¼°ÅäÖÆÊÔ¼Á£»¼ì¶¨²ÎÕÕÎï	131	É³ÌØ°¢À­²®	11	¹ú¼Ò¼ä¡¢¹ú¼Ê×éÖ¯ÎÞ³¥Ô®ÖúºÍÔùËÍµÄÎï×Ê	125	Ç§¿Ë	0	?	10,000,800
202004	38220090	ÆäËûÕï¶Ï»òÊµÑéÓÃÊÔ¼Á¼°ÅäÖÆÊÔ¼Á£»¼ì¶¨²ÎÕÕÎï	131	É³ÌØ°¢À­²®	12	ÆäËû¾èÔùÎï×Ê	62	Ç§¿Ë	0	?	654,308
202004	38220090	ÆäËûÕï¶Ï»òÊµÑéÓÃÊÔ¼Á¼°ÅäÖÆÊÔ¼Á£»¼ì¶¨²ÎÕÕÎï	132	ÐÂ¼ÓÆÂ	10	Ò»°ãÃ³Ò×	38062	Ç§¿Ë	0	?	4,897,692
202004	38220090	ÆäËûÕï¶Ï»òÊµÑéÓÃÊÔ¼Á¼°ÅäÖÆÊÔ¼Á£»¼ì¶¨²ÎÕÕÎï	133	º«¹ú	10	Ò»°ãÃ³Ò×	50923	Ç§¿Ë	0	?	4,148,270
202004	38220090	ÆäËûÕï¶Ï»òÊµÑéÓÃÊÔ¼Á¼°ÅäÖÆÊÔ¼Á£»¼ì¶¨²ÎÕÕÎï	134	Ë¹ÀïÀ¼¿¨	10	Ò»°ãÃ³Ò×	924	Ç§¿Ë	0	?	430,993
202004	38220090	ÆäËûÕï¶Ï»òÊµÑéÓÃÊÔ¼Á¼°ÅäÖÆÊÔ¼Á£»¼ì¶¨²ÎÕÕÎï	134	Ë¹ÀïÀ¼¿¨	11	¹ú¼Ò¼ä¡¢¹ú¼Ê×éÖ¯ÎÞ³¥Ô®ÖúºÍÔùËÍµÄÎï×Ê	25	Ç§¿Ë	0	?	2,001,600
202004	38220090	ÆäËûÕï¶Ï»òÊµÑéÓÃÊÔ¼Á¼°ÅäÖÆÊÔ¼Á£»¼ì¶¨²ÎÕÕÎï	135	ÐðÀûÑÇ	10	Ò»°ãÃ³Ò×	3341	Ç§¿Ë	0	?	44,878
202004	38220090	ÆäËûÕï¶Ï»òÊµÑéÓÃÊÔ¼Á¼°ÅäÖÆÊÔ¼Á£»¼ì¶¨²ÎÕÕÎï	135	ÐðÀûÑÇ	11	¹ú¼Ò¼ä¡¢¹ú¼Ê×éÖ¯ÎÞ³¥Ô®ÖúºÍÔùËÍµÄÎï×Ê	3	Ç§¿Ë	0	?	201,600
202004	38220090	ÆäËûÕï¶Ï»òÊµÑéÓÃÊÔ¼Á¼°ÅäÖÆÊÔ¼Á£»¼ì¶¨²ÎÕÕÎï	136	Ì©¹ú	10	Ò»°ãÃ³Ò×	73527	Ç§¿Ë	0	?	14,793,268
202004	38220090	ÆäËûÕï¶Ï»òÊµÑéÓÃÊÔ¼Á¼°ÅäÖÆÊÔ¼Á£»¼ì¶¨²ÎÕÕÎï	136	Ì©¹ú	11	¹ú¼Ò¼ä¡¢¹ú¼Ê×éÖ¯ÎÞ³¥Ô®ÖúºÍÔùËÍµÄÎï×Ê	25	Ç§¿Ë	0	?	2,001,600
202004	38220090	ÆäËûÕï¶Ï»òÊµÑéÓÃÊÔ¼Á¼°ÅäÖÆÊÔ¼Á£»¼ì¶¨²ÎÕÕÎï	137	ÍÁ¶úÆä	10	Ò»°ãÃ³Ò×	288653	Ç§¿Ë	0	?	5,334,583
202004	38220090	ÆäËûÕï¶Ï»òÊµÑéÓÃÊÔ¼Á¼°ÅäÖÆÊÔ¼Á£»¼ì¶¨²ÎÕÕÎï	138	°¢ÁªÇõ	10	Ò»°ãÃ³Ò×	10638	Ç§¿Ë	0	?	39,002,110
202004	38220090	ÆäËûÕï¶Ï»òÊµÑéÓÃÊÔ¼Á¼°ÅäÖÆÊÔ¼Á£»¼ì¶¨²ÎÕÕÎï	139	Ò²ÃÅ	10	Ò»°ãÃ³Ò×	47191	Ç§¿Ë	0	?	235,008
202004	38220090	ÆäËûÕï¶Ï»òÊµÑéÓÃÊÔ¼Á¼°ÅäÖÆÊÔ¼Á£»¼ì¶¨²ÎÕÕÎï	141	Ô½ÄÏ	10	Ò»°ãÃ³Ò×	69988	Ç§¿Ë	0	?	2,087,767
202004	38220090	ÆäËûÕï¶Ï»òÊµÑéÓÃÊÔ¼Á¼°ÅäÖÆÊÔ¼Á£»¼ì¶¨²ÎÕÕÎï	143	ÖÐ¹úÌ¨Íå	10	Ò»°ãÃ³Ò×	1222	Ç§¿Ë	0	?	688,988
202004	38220090	ÆäËûÕï¶Ï»òÊµÑéÓÃÊÔ¼Á¼°ÅäÖÆÊÔ¼Á£»¼ì¶¨²ÎÕÕÎï	144	¶«µÛãë	10	Ò»°ãÃ³Ò×	21	Ç§¿Ë	0	?	80,273
202004	38220090	ÆäËûÕï¶Ï»òÊµÑéÓÃÊÔ¼Á¼°ÅäÖÆÊÔ¼Á£»¼ì¶¨²ÎÕÕÎï	145	¹þÈø¿ËË¹Ì¹	10	Ò»°ãÃ³Ò×	67153	Ç§¿Ë	0	?	12,118,494
202004	38220090	ÆäËûÕï¶Ï»òÊµÑéÓÃÊÔ¼Á¼°ÅäÖÆÊÔ¼Á£»¼ì¶¨²ÎÕÕÎï	146	¼ª¶û¼ªË¹Ë¹Ì¹	10	Ò»°ãÃ³Ò×	0	Ç§¿Ë	0	?	1,042
202004	38220090	ÆäËûÕï¶Ï»òÊµÑéÓÃÊÔ¼Á¼°ÅäÖÆÊÔ¼Á£»¼ì¶¨²ÎÕÕÎï	146	¼ª¶û¼ªË¹Ë¹Ì¹	11	¹ú¼Ò¼ä¡¢¹ú¼Ê×éÖ¯ÎÞ³¥Ô®ÖúºÍÔùËÍµÄÎï×Ê	3	Ç§¿Ë	0	?	201,600
202004	38220090	ÆäËûÕï¶Ï»òÊµÑéÓÃÊÔ¼Á¼°ÅäÖÆÊÔ¼Á£»¼ì¶¨²ÎÕÕÎï	147	Ëþ¼ª¿ËË¹Ì¹	10	Ò»°ãÃ³Ò×	213	Ç§¿Ë	0	?	1,406,560
202004	38220090	ÆäËûÕï¶Ï»òÊµÑéÓÃÊÔ¼Á¼°ÅäÖÆÊÔ¼Á£»¼ì¶¨²ÎÕÕÎï	149	ÎÚ×È±ð¿ËË¹Ì¹	10	Ò»°ãÃ³Ò×	28382	Ç§¿Ë	0	?	19,024,506
202004	38220090	ÆäËûÕï¶Ï»òÊµÑéÓÃÊÔ¼Á¼°ÅäÖÆÊÔ¼Á£»¼ì¶¨²ÎÕÕÎï	149	ÎÚ×È±ð¿ËË¹Ì¹	11	¹ú¼Ò¼ä¡¢¹ú¼Ê×éÖ¯ÎÞ³¥Ô®ÖúºÍÔùËÍµÄÎï×Ê	128	Ç§¿Ë	0	?	10,202,400
202004	38220090	ÆäËûÕï¶Ï»òÊµÑéÓÃÊÔ¼Á¼°ÅäÖÆÊÔ¼Á£»¼ì¶¨²ÎÕÕÎï	149	ÎÚ×È±ð¿ËË¹Ì¹	12	ÆäËû¾èÔùÎï×Ê	5	Ç§¿Ë	0	?	455,827
202004	38220090	ÆäËûÕï¶Ï»òÊµÑéÓÃÊÔ¼Á¼°ÅäÖÆÊÔ¼Á£»¼ì¶¨²ÎÕÕÎï	201	°¢¶û¼°ÀûÑÇ	10	Ò»°ãÃ³Ò×	193086	Ç§¿Ë	0	?	9,094,308
202004	38220090	ÆäËûÕï¶Ï»òÊµÑéÓÃÊÔ¼Á¼°ÅäÖÆÊÔ¼Á£»¼ì¶¨²ÎÕÕÎï	201	°¢¶û¼°ÀûÑÇ	11	¹ú¼Ò¼ä¡¢¹ú¼Ê×éÖ¯ÎÞ³¥Ô®ÖúºÍÔùËÍµÄÎï×Ê	537	Ç§¿Ë	0	?	10,502,400
202004	38220090	ÆäËûÕï¶Ï»òÊµÑéÓÃÊÔ¼Á¼°ÅäÖÆÊÔ¼Á£»¼ì¶¨²ÎÕÕÎï	201	°¢¶û¼°ÀûÑÇ	12	ÆäËû¾èÔùÎï×Ê	3	Ç§¿Ë	0	?	703,280
202004	38220090	ÆäËûÕï¶Ï»òÊµÑéÓÃÊÔ¼Á¼°ÅäÖÆÊÔ¼Á£»¼ì¶¨²ÎÕÕÎï	202	°²¸çÀ­	10	Ò»°ãÃ³Ò×	8628	Ç§¿Ë	0	?	197,578
202004	38220090	ÆäËûÕï¶Ï»òÊµÑéÓÃÊÔ¼Á¼°ÅäÖÆÊÔ¼Á£»¼ì¶¨²ÎÕÕÎï	203	±´Äþ	10	Ò»°ãÃ³Ò×	1634	Ç§¿Ë	0	?	2,481,432
202004	38220090	ÆäËûÕï¶Ï»òÊµÑéÓÃÊÔ¼Á¼°ÅäÖÆÊÔ¼Á£»¼ì¶¨²ÎÕÕÎï	204	²©´ÄÍßÄÉ	10	Ò»°ãÃ³Ò×	3	Ç§¿Ë	0	?	430
202004	38220090	ÆäËûÕï¶Ï»òÊµÑéÓÃÊÔ¼Á¼°ÅäÖÆÊÔ¼Á£»¼ì¶¨²ÎÕÕÎï	206	¿¦ÂóÂ¡	10	Ò»°ãÃ³Ò×	155	Ç§¿Ë	0	?	30,267
202004	38220090	ÆäËûÕï¶Ï»òÊµÑéÓÃÊÔ¼Á¼°ÅäÖÆÊÔ¼Á£»¼ì¶¨²ÎÕÕÎï	214	¼ª²¼Ìá	10	Ò»°ãÃ³Ò×	168	Ç§¿Ë	0	?	102,919
202004	38220090	ÆäËûÕï¶Ï»òÊµÑéÓÃÊÔ¼Á¼°ÅäÖÆÊÔ¼Á£»¼ì¶¨²ÎÕÕÎï	215	°£¼°	10	Ò»°ãÃ³Ò×	89000	Ç§¿Ë	0	?	727,269
202004	38220090	ÆäËûÕï¶Ï»òÊµÑéÓÃÊÔ¼Á¼°ÅäÖÆÊÔ¼Á£»¼ì¶¨²ÎÕÕÎï	215	°£¼°	11	¹ú¼Ò¼ä¡¢¹ú¼Ê×éÖ¯ÎÞ³¥Ô®ÖúºÍÔùËÍµÄÎï×Ê	13	Ç§¿Ë	0	?	1,000,800
202004	38220090	ÆäËûÕï¶Ï»òÊµÑéÓÃÊÔ¼Á¼°ÅäÖÆÊÔ¼Á£»¼ì¶¨²ÎÕÕÎï	217	°£Èû¶í±ÈÑÇ	10	Ò»°ãÃ³Ò×	26733	Ç§¿Ë	0	?	260,327
202004	38220090	ÆäËûÕï¶Ï»òÊµÑéÓÃÊÔ¼Á¼°ÅäÖÆÊÔ¼Á£»¼ì¶¨²ÎÕÕÎï	220	¼ÓÄÉ	10	Ò»°ãÃ³Ò×	17700	Ç§¿Ë	0	?	1,605,793
202004	38220090	ÆäËûÕï¶Ï»òÊµÑéÓÃÊÔ¼Á¼°ÅäÖÆÊÔ¼Á£»¼ì¶¨²ÎÕÕÎï	221	¼¸ÄÚÑÇ	10	Ò»°ãÃ³Ò×	293	Ç§¿Ë	0	?	934,860
202004	38220090	ÆäËûÕï¶Ï»òÊµÑéÓÃÊÔ¼Á¼°ÅäÖÆÊÔ¼Á£»¼ì¶¨²ÎÕÕÎï	223	¿ÆÌØµÏÍß	10	Ò»°ãÃ³Ò×	10804	Ç§¿Ë	0	?	57,038
202004	38220090	ÆäËûÕï¶Ï»òÊµÑéÓÃÊÔ¼Á¼°ÅäÖÆÊÔ¼Á£»¼ì¶¨²ÎÕÕÎï	224	¿ÏÄáÑÇ	10	Ò»°ãÃ³Ò×	33869	Ç§¿Ë	0	?	5,067,379
202004	38220090	ÆäËûÕï¶Ï»òÊµÑéÓÃÊÔ¼Á¼°ÅäÖÆÊÔ¼Á£»¼ì¶¨²ÎÕÕÎï	226	Àû±ÈÑÇ	10	Ò»°ãÃ³Ò×	615	Ç§¿Ë	0	?	1,534,552
202004	38220090	ÆäËûÕï¶Ï»òÊµÑéÓÃÊÔ¼Á¼°ÅäÖÆÊÔ¼Á£»¼ì¶¨²ÎÕÕÎï	227	Âí´ï¼ÓË¹¼Ó	10	Ò»°ãÃ³Ò×	5626	Ç§¿Ë	0	?	66,238
202004	38220090	ÆäËûÕï¶Ï»òÊµÑéÓÃÊÔ¼Á¼°ÅäÖÆÊÔ¼Á£»¼ì¶¨²ÎÕÕÎï	228	ÂíÀ­Î¬	10	Ò»°ãÃ³Ò×	18202	Ç§¿Ë	0	?	119,509
202004	38220090	ÆäËûÕï¶Ï»òÊµÑéÓÃÊÔ¼Á¼°ÅäÖÆÊÔ¼Á£»¼ì¶¨²ÎÕÕÎï	230	Ã«ÀïËþÄáÑÇ	10	Ò»°ãÃ³Ò×	6050	Ç§¿Ë	0	?	26,535
202004	38220090	ÆäËûÕï¶Ï»òÊµÑéÓÃÊÔ¼Á¼°ÅäÖÆÊÔ¼Á£»¼ì¶¨²ÎÕÕÎï	231	Ã«ÀïÇóË¹	10	Ò»°ãÃ³Ò×	163	Ç§¿Ë	0	?	19,836
202004	38220090	ÆäËûÕï¶Ï»òÊµÑéÓÃÊÔ¼Á¼°ÅäÖÆÊÔ¼Á£»¼ì¶¨²ÎÕÕÎï	231	Ã«ÀïÇóË¹	11	¹ú¼Ò¼ä¡¢¹ú¼Ê×éÖ¯ÎÞ³¥Ô®ÖúºÍÔùËÍµÄÎï×Ê	6	Ç§¿Ë	0	?	501,600
202004	38220090	ÆäËûÕï¶Ï»òÊµÑéÓÃÊÔ¼Á¼°ÅäÖÆÊÔ¼Á£»¼ì¶¨²ÎÕÕÎï	232	Ä¦Âå¸ç	10	Ò»°ãÃ³Ò×	109	Ç§¿Ë	0	?	981,745
202004	38220090	ÆäËûÕï¶Ï»òÊµÑéÓÃÊÔ¼Á¼°ÅäÖÆÊÔ¼Á£»¼ì¶¨²ÎÕÕÎï	232	Ä¦Âå¸ç	11	¹ú¼Ò¼ä¡¢¹ú¼Ê×éÖ¯ÎÞ³¥Ô®ÖúºÍÔùËÍµÄÎï×Ê	35	Ç§¿Ë	0	?	501,600
202004	38220090	ÆäËûÕï¶Ï»òÊµÑéÓÃÊÔ¼Á¼°ÅäÖÆÊÔ¼Á£»¼ì¶¨²ÎÕÕÎï	233	ÄªÉ£±È¿Ë	10	Ò»°ãÃ³Ò×	11284	Ç§¿Ë	0	?	88,389
202004	38220090	ÆäËûÕï¶Ï»òÊµÑéÓÃÊÔ¼Á¼°ÅäÖÆÊÔ¼Á£»¼ì¶¨²ÎÕÕÎï	235	ÄáÈÕ¶û	10	Ò»°ãÃ³Ò×	11	Ç§¿Ë	0	?	43,360
202004	38220090	ÆäËûÕï¶Ï»òÊµÑéÓÃÊÔ¼Á¼°ÅäÖÆÊÔ¼Á£»¼ì¶¨²ÎÕÕÎï	236	ÄáÈÕÀûÑÇ	10	Ò»°ãÃ³Ò×	628	Ç§¿Ë	0	?	2,653,257
202004	38220090	ÆäËûÕï¶Ï»òÊµÑéÓÃÊÔ¼Á¼°ÅäÖÆÊÔ¼Á£»¼ì¶¨²ÎÕÕÎï	238	Â¬Íú´ï	10	Ò»°ãÃ³Ò×	51	Ç§¿Ë	0	?	359
202004	38220090	ÆäËûÕï¶Ï»òÊµÑéÓÃÊÔ¼Á¼°ÅäÖÆÊÔ¼Á£»¼ì¶¨²ÎÕÕÎï	240	ÈûÄÚ¼Ó¶û	10	Ò»°ãÃ³Ò×	59	Ç§¿Ë	0	?	104,238
202004	38220090	ÆäËûÕï¶Ï»òÊµÑéÓÃÊÔ¼Á¼°ÅäÖÆÊÔ¼Á£»¼ì¶¨²ÎÕÕÎï	241	ÈûÉà¶û	10	Ò»°ãÃ³Ò×	0	Ç§¿Ë	0	?	765
202004	38220090	ÆäËûÕï¶Ï»òÊµÑéÓÃÊÔ¼Á¼°ÅäÖÆÊÔ¼Á£»¼ì¶¨²ÎÕÕÎï	244	ÄÏ·Ç	10	Ò»°ãÃ³Ò×	1733	Ç§¿Ë	0	?	2,527,813
202004	38220090	ÆäËûÕï¶Ï»òÊµÑéÓÃÊÔ¼Á¼°ÅäÖÆÊÔ¼Á£»¼ì¶¨²ÎÕÕÎï	246	ËÕµ¤	10	Ò»°ãÃ³Ò×	248	Ç§¿Ë	0	?	55,398
202004	38220090	ÆäËûÕï¶Ï»òÊµÑéÓÃÊÔ¼Á¼°ÅäÖÆÊÔ¼Á£»¼ì¶¨²ÎÕÕÎï	247	Ì¹É£ÄáÑÇ	10	Ò»°ãÃ³Ò×	3975	Ç§¿Ë	0	?	471,775
202004	38220090	ÆäËûÕï¶Ï»òÊµÑéÓÃÊÔ¼Á¼°ÅäÖÆÊÔ¼Á£»¼ì¶¨²ÎÕÕÎï	248	¶à¸ç	10	Ò»°ãÃ³Ò×	18590	Ç§¿Ë	0	?	218,381
202004	38220090	ÆäËûÕï¶Ï»òÊµÑéÓÃÊÔ¼Á¼°ÅäÖÆÊÔ¼Á£»¼ì¶¨²ÎÕÕÎï	249	Í»ÄáË¹	10	Ò»°ãÃ³Ò×	88	Ç§¿Ë	0	?	209,960
202004	38220090	ÆäËûÕï¶Ï»òÊµÑéÓÃÊÔ¼Á¼°ÅäÖÆÊÔ¼Á£»¼ì¶¨²ÎÕÕÎï	249	Í»ÄáË¹	11	¹ú¼Ò¼ä¡¢¹ú¼Ê×éÖ¯ÎÞ³¥Ô®ÖúºÍÔùËÍµÄÎï×Ê	1	Ç§¿Ë	0	?	100,800
202004	38220090	ÆäËûÕï¶Ï»òÊµÑéÓÃÊÔ¼Á¼°ÅäÖÆÊÔ¼Á£»¼ì¶¨²ÎÕÕÎï	250	ÎÚ¸É´ï	10	Ò»°ãÃ³Ò×	91	Ç§¿Ë	0	?	87,153
202004	38220090	ÆäËûÕï¶Ï»òÊµÑéÓÃÊÔ¼Á¼°ÅäÖÆÊÔ¼Á£»¼ì¶¨²ÎÕÕÎï	251	²¼»ùÄÉ·¨Ë÷	10	Ò»°ãÃ³Ò×	4	Ç§¿Ë	0	?	3,372
202004	38220090	ÆäËûÕï¶Ï»òÊµÑéÓÃÊÔ¼Á¼°ÅäÖÆÊÔ¼Á£»¼ì¶¨²ÎÕÕÎï	252	¸Õ¹û(½ð)	10	Ò»°ãÃ³Ò×	2	Ç§¿Ë	0	?	11,801
202004	38220090	ÆäËûÕï¶Ï»òÊµÑéÓÃÊÔ¼Á¼°ÅäÖÆÊÔ¼Á£»¼ì¶¨²ÎÕÕÎï	253	ÔÞ±ÈÑÇ	10	Ò»°ãÃ³Ò×	8	Ç§¿Ë	0	?	9,348
202004	38220090	ÆäËûÕï¶Ï»òÊµÑéÓÃÊÔ¼Á¼°ÅäÖÆÊÔ¼Á£»¼ì¶¨²ÎÕÕÎï	254	½ò°Í²¼Î¤	10	Ò»°ãÃ³Ò×	14066	Ç§¿Ë	0	?	1,098,091
202004	38220090	ÆäËûÕï¶Ï»òÊµÑéÓÃÊÔ¼Á¼°ÅäÖÆÊÔ¼Á£»¼ì¶¨²ÎÕÕÎï	260	ÄÏËÕµ¤¹²ºÍ¹ú	10	Ò»°ãÃ³Ò×	472	Ç§¿Ë	0	?	144,225
202004	38220090	ÆäËûÕï¶Ï»òÊµÑéÓÃÊÔ¼Á¼°ÅäÖÆÊÔ¼Á£»¼ì¶¨²ÎÕÕÎï	301	±ÈÀûÊ±	10	Ò»°ãÃ³Ò×	1263	Ç§¿Ë	0	?	223,935
202004	38220090	ÆäËûÕï¶Ï»òÊµÑéÓÃÊÔ¼Á¼°ÅäÖÆÊÔ¼Á£»¼ì¶¨²ÎÕÕÎï	302	µ¤Âó	10	Ò»°ãÃ³Ò×	326	Ç§¿Ë	0	?	452,273
202004	38220090	ÆäËûÕï¶Ï»òÊµÑéÓÃÊÔ¼Á¼°ÅäÖÆÊÔ¼Á£»¼ì¶¨²ÎÕÕÎï	303	Ó¢¹ú	10	Ò»°ãÃ³Ò×	5045	Ç§¿Ë	0	?	3,591,242
202004	38220090	ÆäËûÕï¶Ï»òÊµÑéÓÃÊÔ¼Á¼°ÅäÖÆÊÔ¼Á£»¼ì¶¨²ÎÕÕÎï	304	µÂ¹ú	10	Ò»°ãÃ³Ò×	10242	Ç§¿Ë	0	?	8,277,946
202004	38220090	ÆäËûÕï¶Ï»òÊµÑéÓÃÊÔ¼Á¼°ÅäÖÆÊÔ¼Á£»¼ì¶¨²ÎÕÕÎï	304	µÂ¹ú	11	¹ú¼Ò¼ä¡¢¹ú¼Ê×éÖ¯ÎÞ³¥Ô®ÖúºÍÔùËÍµÄÎï×Ê	13	Ç§¿Ë	0	?	1,000,800
202004	38220090	ÆäËûÕï¶Ï»òÊµÑéÓÃÊÔ¼Á¼°ÅäÖÆÊÔ¼Á£»¼ì¶¨²ÎÕÕÎï	305	·¨¹ú	10	Ò»°ãÃ³Ò×	4991	Ç§¿Ë	0	?	69,296,807
202004	38220090	ÆäËûÕï¶Ï»òÊµÑéÓÃÊÔ¼Á¼°ÅäÖÆÊÔ¼Á£»¼ì¶¨²ÎÕÕÎï	305	·¨¹ú	12	ÆäËû¾èÔùÎï×Ê	13	Ç§¿Ë	0	?	1,208,560
202004	38220090	ÆäËûÕï¶Ï»òÊµÑéÓÃÊÔ¼Á¼°ÅäÖÆÊÔ¼Á£»¼ì¶¨²ÎÕÕÎï	306	°®¶ûÀ¼	10	Ò»°ãÃ³Ò×	2300	Ç§¿Ë	0	?	3,358,602
202004	38220090	ÆäËûÕï¶Ï»òÊµÑéÓÃÊÔ¼Á¼°ÅäÖÆÊÔ¼Á£»¼ì¶¨²ÎÕÕÎï	307	Òâ´óÀû	10	Ò»°ãÃ³Ò×	73955	Ç§¿Ë	0	?	13,014,543
202004	38220090	ÆäËûÕï¶Ï»òÊµÑéÓÃÊÔ¼Á¼°ÅäÖÆÊÔ¼Á£»¼ì¶¨²ÎÕÕÎï	307	Òâ´óÀû	11	¹ú¼Ò¼ä¡¢¹ú¼Ê×éÖ¯ÎÞ³¥Ô®ÖúºÍÔùËÍµÄÎï×Ê	64	Ç§¿Ë	0	?	5,052,000
202004	38220090	ÆäËûÕï¶Ï»òÊµÑéÓÃÊÔ¼Á¼°ÅäÖÆÊÔ¼Á£»¼ì¶¨²ÎÕÕÎï	309	ºÉÀ¼	10	Ò»°ãÃ³Ò×	148141	Ç§¿Ë	0	?	15,866,742
202004	38220090	ÆäËûÕï¶Ï»òÊµÑéÓÃÊÔ¼Á¼°ÅäÖÆÊÔ¼Á£»¼ì¶¨²ÎÕÕÎï	309	ºÉÀ¼	12	ÆäËû¾èÔùÎï×Ê	2	Ç§¿Ë	0	?	588,101
202004	38220090	ÆäËûÕï¶Ï»òÊµÑéÓÃÊÔ¼Á¼°ÅäÖÆÊÔ¼Á£»¼ì¶¨²ÎÕÕÎï	310	Ï£À°	10	Ò»°ãÃ³Ò×	270	Ç§¿Ë	0	?	231,531
202004	38220090	ÆäËûÕï¶Ï»òÊµÑéÓÃÊÔ¼Á¼°ÅäÖÆÊÔ¼Á£»¼ì¶¨²ÎÕÕÎï	311	ÆÏÌÑÑÀ	10	Ò»°ãÃ³Ò×	4495	Ç§¿Ë	0	?	46,887,202
202004	38220090	ÆäËûÕï¶Ï»òÊµÑéÓÃÊÔ¼Á¼°ÅäÖÆÊÔ¼Á£»¼ì¶¨²ÎÕÕÎï	312	Î÷°àÑÀ	10	Ò»°ãÃ³Ò×	71370	Ç§¿Ë	0	?	25,126,164
202004	38220090	ÆäËûÕï¶Ï»òÊµÑéÓÃÊÔ¼Á¼°ÅäÖÆÊÔ¼Á£»¼ì¶¨²ÎÕÕÎï	313	°¢¶û°ÍÄáÑÇ	10	Ò»°ãÃ³Ò×	36	Ç§¿Ë	0	?	124,418
202004	38220090	ÆäËûÕï¶Ï»òÊµÑéÓÃÊÔ¼Á¼°ÅäÖÆÊÔ¼Á£»¼ì¶¨²ÎÕÕÎï	313	°¢¶û°ÍÄáÑÇ	11	¹ú¼Ò¼ä¡¢¹ú¼Ê×éÖ¯ÎÞ³¥Ô®ÖúºÍÔùËÍµÄÎï×Ê	6	Ç§¿Ë	0	?	501,600
202004	38220090	ÆäËûÕï¶Ï»òÊµÑéÓÃÊÔ¼Á¼°ÅäÖÆÊÔ¼Á£»¼ì¶¨²ÎÕÕÎï	315	°ÂµØÀû	10	Ò»°ãÃ³Ò×	4399	Ç§¿Ë	0	?	906,209
202004	38220090	ÆäËûÕï¶Ï»òÊµÑéÓÃÊÔ¼Á¼°ÅäÖÆÊÔ¼Á£»¼ì¶¨²ÎÕÕÎï	316	±£¼ÓÀûÑÇ	10	Ò»°ãÃ³Ò×	251	Ç§¿Ë	0	?	600,503
202004	38220090	ÆäËûÕï¶Ï»òÊµÑéÓÃÊÔ¼Á¼°ÅäÖÆÊÔ¼Á£»¼ì¶¨²ÎÕÕÎï	316	±£¼ÓÀûÑÇ	11	¹ú¼Ò¼ä¡¢¹ú¼Ê×éÖ¯ÎÞ³¥Ô®ÖúºÍÔùËÍµÄÎï×Ê	13	Ç§¿Ë	0	?	1,000,800
202004	38220090	ÆäËûÕï¶Ï»òÊµÑéÓÃÊÔ¼Á¼°ÅäÖÆÊÔ¼Á£»¼ì¶¨²ÎÕÕÎï	318	·ÒÀ¼	10	Ò»°ãÃ³Ò×	2859	Ç§¿Ë	0	?	960,987
202004	38220090	ÆäËûÕï¶Ï»òÊµÑéÓÃÊÔ¼Á¼°ÅäÖÆÊÔ¼Á£»¼ì¶¨²ÎÕÕÎï	321	ÐÙÑÀÀû	10	Ò»°ãÃ³Ò×	895	Ç§¿Ë	0	?	121,485,573
202004	38220090	ÆäËûÕï¶Ï»òÊµÑéÓÃÊÔ¼Á¼°ÅäÖÆÊÔ¼Á£»¼ì¶¨²ÎÕÕÎï	321	ÐÙÑÀÀû	11	¹ú¼Ò¼ä¡¢¹ú¼Ê×éÖ¯ÎÞ³¥Ô®ÖúºÍÔùËÍµÄÎï×Ê	13	Ç§¿Ë	0	?	1,000,800
202004	38220090	ÆäËûÕï¶Ï»òÊµÑéÓÃÊÔ¼Á¼°ÅäÖÆÊÔ¼Á£»¼ì¶¨²ÎÕÕÎï	324	Âí¶úËû	11	¹ú¼Ò¼ä¡¢¹ú¼Ê×éÖ¯ÎÞ³¥Ô®ÖúºÍÔùËÍµÄÎï×Ê	1	Ç§¿Ë	0	?	100,800
202004	38220090	ÆäËûÕï¶Ï»òÊµÑéÓÃÊÔ¼Á¼°ÅäÖÆÊÔ¼Á£»¼ì¶¨²ÎÕÕÎï	326	Å²Íþ	10	Ò»°ãÃ³Ò×	38	Ç§¿Ë	0	?	588,364
202004	38220090	ÆäËûÕï¶Ï»òÊµÑéÓÃÊÔ¼Á¼°ÅäÖÆÊÔ¼Á£»¼ì¶¨²ÎÕÕÎï	326	Å²Íþ	12	ÆäËû¾èÔùÎï×Ê	26	Ç§¿Ë	0	?	2,261,769
202004	38220090	ÆäËûÕï¶Ï»òÊµÑéÓÃÊÔ¼Á¼°ÅäÖÆÊÔ¼Á£»¼ì¶¨²ÎÕÕÎï	327	²¨À¼	10	Ò»°ãÃ³Ò×	5810	Ç§¿Ë	0	?	12,199,016
202004	38220090	ÆäËûÕï¶Ï»òÊµÑéÓÃÊÔ¼Á¼°ÅäÖÆÊÔ¼Á£»¼ì¶¨²ÎÕÕÎï	328	ÂÞÂíÄáÑÇ	10	Ò»°ãÃ³Ò×	990	Ç§¿Ë	0	?	8,233,959
202004	38220090	ÆäËûÕï¶Ï»òÊµÑéÓÃÊÔ¼Á¼°ÅäÖÆÊÔ¼Á£»¼ì¶¨²ÎÕÕÎï	330	Èðµä	10	Ò»°ãÃ³Ò×	33810	Ç§¿Ë	0	?	2,519,632
202004	38220090	ÆäËûÕï¶Ï»òÊµÑéÓÃÊÔ¼Á¼°ÅäÖÆÊÔ¼Á£»¼ì¶¨²ÎÕÕÎï	331	ÈðÊ¿	10	Ò»°ãÃ³Ò×	265	Ç§¿Ë	0	?	20,479,016
202004	38220090	ÆäËûÕï¶Ï»òÊµÑéÓÃÊÔ¼Á¼°ÅäÖÆÊÔ¼Á£»¼ì¶¨²ÎÕÕÎï	335	À­ÍÑÎ¬ÑÇ	10	Ò»°ãÃ³Ò×	281	Ç§¿Ë	0	?	1,039,340
202004	38220090	ÆäËûÕï¶Ï»òÊµÑéÓÃÊÔ¼Á¼°ÅäÖÆÊÔ¼Á£»¼ì¶¨²ÎÕÕÎï	336	Á¢ÌÕÍð	10	Ò»°ãÃ³Ò×	496	Ç§¿Ë	0	?	1,664,877
202004	38220090	ÆäËûÕï¶Ï»òÊµÑéÓÃÊÔ¼Á¼°ÅäÖÆÊÔ¼Á£»¼ì¶¨²ÎÕÕÎï	337	¸ñÂ³¼ªÑÇ	10	Ò»°ãÃ³Ò×	286	Ç§¿Ë	0	?	4,173,542
202004	38220090	ÆäËûÕï¶Ï»òÊµÑéÓÃÊÔ¼Á¼°ÅäÖÆÊÔ¼Á£»¼ì¶¨²ÎÕÕÎï	338	ÑÇÃÀÄáÑÇ	10	Ò»°ãÃ³Ò×	4298	Ç§¿Ë	0	?	5,530,726
202004	38220090	ÆäËûÕï¶Ï»òÊµÑéÓÃÊÔ¼Á¼°ÅäÖÆÊÔ¼Á£»¼ì¶¨²ÎÕÕÎï	339	°¢Èû°Ý½®	10	Ò»°ãÃ³Ò×	52	Ç§¿Ë	0	?	159,525
202004	38220090	ÆäËûÕï¶Ï»òÊµÑéÓÃÊÔ¼Á¼°ÅäÖÆÊÔ¼Á£»¼ì¶¨²ÎÕÕÎï	339	°¢Èû°Ý½®	12	ÆäËû¾èÔùÎï×Ê	5	Ç§¿Ë	0	?	455,827
202004	38220090	ÆäËûÕï¶Ï»òÊµÑéÓÃÊÔ¼Á¼°ÅäÖÆÊÔ¼Á£»¼ì¶¨²ÎÕÕÎï	340	°×¶íÂÞË¹	10	Ò»°ãÃ³Ò×	125	Ç§¿Ë	0	?	3,518,170
202004	38220090	ÆäËûÕï¶Ï»òÊµÑéÓÃÊÔ¼Á¼°ÅäÖÆÊÔ¼Á£»¼ì¶¨²ÎÕÕÎï	343	Ä¦¶û¶àÍß	10	Ò»°ãÃ³Ò×	1159	Ç§¿Ë	0	?	3,867,032
202004	38220090	ÆäËûÕï¶Ï»òÊµÑéÓÃÊÔ¼Á¼°ÅäÖÆÊÔ¼Á£»¼ì¶¨²ÎÕÕÎï	344	¶íÂÞË¹Áª°î	10	Ò»°ãÃ³Ò×	142812	Ç§¿Ë	0	?	16,235,348
202004	38220090	ÆäËûÕï¶Ï»òÊµÑéÓÃÊÔ¼Á¼°ÅäÖÆÊÔ¼Á£»¼ì¶¨²ÎÕÕÎï	344	¶íÂÞË¹Áª°î	12	ÆäËû¾èÔùÎï×Ê	14	Ç§¿Ë	0	?	500,000
202004	38220090	ÆäËûÕï¶Ï»òÊµÑéÓÃÊÔ¼Á¼°ÅäÖÆÊÔ¼Á£»¼ì¶¨²ÎÕÕÎï	347	ÎÚ¿ËÀ¼	10	Ò»°ãÃ³Ò×	20077	Ç§¿Ë	0	?	13,153,724
202004	38220090	ÆäËûÕï¶Ï»òÊµÑéÓÃÊÔ¼Á¼°ÅäÖÆÊÔ¼Á£»¼ì¶¨²ÎÕÕÎï	350	Ë¹ÂåÎÄÄáÑÇ	10	Ò»°ãÃ³Ò×	2	Ç§¿Ë	0	?	49,230
202004	38220090	ÆäËûÕï¶Ï»òÊµÑéÓÃÊÔ¼Á¼°ÅäÖÆÊÔ¼Á£»¼ì¶¨²ÎÕÕÎï	351	¿ËÂÞµØÑÇ	10	Ò»°ãÃ³Ò×	5	Ç§¿Ë	0	?	2,828
202004	38220090	ÆäËûÕï¶Ï»òÊµÑéÓÃÊÔ¼Á¼°ÅäÖÆÊÔ¼Á£»¼ì¶¨²ÎÕÕÎï	352	½Ý¿Ë	10	Ò»°ãÃ³Ò×	10990	Ç§¿Ë	0	?	9,149,555
202004	38220090	ÆäËûÕï¶Ï»òÊµÑéÓÃÊÔ¼Á¼°ÅäÖÆÊÔ¼Á£»¼ì¶¨²ÎÕÕÎï	353	Ë¹Âå·¥¿Ë	10	Ò»°ãÃ³Ò×	217	Ç§¿Ë	0	?	4,806,460
202004	38220090	ÆäËûÕï¶Ï»òÊµÑéÓÃÊÔ¼Á¼°ÅäÖÆÊÔ¼Á£»¼ì¶¨²ÎÕÕÎï	354	±±ÂíÆä¶Ù¹²ºÍ¹ú	10	Ò»°ãÃ³Ò×	22	Ç§¿Ë	0	?	5,837
202004	38220090	ÆäËûÕï¶Ï»òÊµÑéÓÃÊÔ¼Á¼°ÅäÖÆÊÔ¼Á£»¼ì¶¨²ÎÕÕÎï	354	±±ÂíÆä¶Ù¹²ºÍ¹ú	11	¹ú¼Ò¼ä¡¢¹ú¼Ê×éÖ¯ÎÞ³¥Ô®ÖúºÍÔùËÍµÄÎï×Ê	6	Ç§¿Ë	0	?	501,600
202004	38220090	ÆäËûÕï¶Ï»òÊµÑéÓÃÊÔ¼Á¼°ÅäÖÆÊÔ¼Á£»¼ì¶¨²ÎÕÕÎï	355	²¨ºÚ	11	¹ú¼Ò¼ä¡¢¹ú¼Ê×éÖ¯ÎÞ³¥Ô®ÖúºÍÔùËÍµÄÎï×Ê	1	Ç§¿Ë	0	?	100,800
202004	38220090	ÆäËûÕï¶Ï»òÊµÑéÓÃÊÔ¼Á¼°ÅäÖÆÊÔ¼Á£»¼ì¶¨²ÎÕÕÎï	358	Èû¶ûÎ¬ÑÇ	10	Ò»°ãÃ³Ò×	1606	Ç§¿Ë	0	?	11,395,771
202004	38220090	ÆäËûÕï¶Ï»òÊµÑéÓÃÊÔ¼Á¼°ÅäÖÆÊÔ¼Á£»¼ì¶¨²ÎÕÕÎï	359	ºÚÉ½	10	Ò»°ãÃ³Ò×	36	Ç§¿Ë	0	?	634,166
202004	38220090	ÆäËûÕï¶Ï»òÊµÑéÓÃÊÔ¼Á¼°ÅäÖÆÊÔ¼Á£»¼ì¶¨²ÎÕÕÎï	359	ºÚÉ½	12	ÆäËû¾èÔùÎï×Ê	3	Ç§¿Ë	0	?	230,032
202004	38220090	ÆäËûÕï¶Ï»òÊµÑéÓÃÊÔ¼Á¼°ÅäÖÆÊÔ¼Á£»¼ì¶¨²ÎÕÕÎï	402	°¢¸ùÍ¢	10	Ò»°ãÃ³Ò×	16347	Ç§¿Ë	0	?	13,826,372
202004	38220090	ÆäËûÕï¶Ï»òÊµÑéÓÃÊÔ¼Á¼°ÅäÖÆÊÔ¼Á£»¼ì¶¨²ÎÕÕÎï	408	¶àÃñ×å²£ÀûÎ¬ÑÇ¹ú	10	Ò»°ãÃ³Ò×	17834	Ç§¿Ë	0	?	877,988
202004	38220090	ÆäËûÕï¶Ï»òÊµÑéÓÃÊÔ¼Á¼°ÅäÖÆÊÔ¼Á£»¼ì¶¨²ÎÕÕÎï	410	°ÍÎ÷	10	Ò»°ãÃ³Ò×	13597	Ç§¿Ë	0	?	14,593,680
202004	38220090	ÆäËûÕï¶Ï»òÊµÑéÓÃÊÔ¼Á¼°ÅäÖÆÊÔ¼Á£»¼ì¶¨²ÎÕÕÎï	410	°ÍÎ÷	12	ÆäËû¾èÔùÎï×Ê	26	Ç§¿Ë	0	?	2,261,769
202004	38220090	ÆäËûÕï¶Ï»òÊµÑéÓÃÊÔ¼Á¼°ÅäÖÆÊÔ¼Á£»¼ì¶¨²ÎÕÕÎï	412	ÖÇÀû	10	Ò»°ãÃ³Ò×	34232	Ç§¿Ë	0	?	6,700,085
202004	38220090	ÆäËûÕï¶Ï»òÊµÑéÓÃÊÔ¼Á¼°ÅäÖÆÊÔ¼Á£»¼ì¶¨²ÎÕÕÎï	412	ÖÇÀû	12	ÆäËû¾èÔùÎï×Ê	16	Ç§¿Ë	0	?	1,358,798
202004	38220090	ÆäËûÕï¶Ï»òÊµÑéÓÃÊÔ¼Á¼°ÅäÖÆÊÔ¼Á£»¼ì¶¨²ÎÕÕÎï	413	¸çÂ×±ÈÑÇ	10	Ò»°ãÃ³Ò×	123437	Ç§¿Ë	0	?	3,223,899
202004	38220090	ÆäËûÕï¶Ï»òÊµÑéÓÃÊÔ¼Á¼°ÅäÖÆÊÔ¼Á£»¼ì¶¨²ÎÕÕÎï	413	¸çÂ×±ÈÑÇ	11	¹ú¼Ò¼ä¡¢¹ú¼Ê×éÖ¯ÎÞ³¥Ô®ÖúºÍÔùËÍµÄÎï×Ê	80	Ç§¿Ë	0	?	1,003,200
202004	38220090	ÆäËûÕï¶Ï»òÊµÑéÓÃÊÔ¼Á¼°ÅäÖÆÊÔ¼Á£»¼ì¶¨²ÎÕÕÎï	413	¸çÂ×±ÈÑÇ	12	ÆäËû¾èÔùÎï×Ê	10	Ç§¿Ë	0	?	907,312
202004	38220090	ÆäËûÕï¶Ï»òÊµÑéÓÃÊÔ¼Á¼°ÅäÖÆÊÔ¼Á£»¼ì¶¨²ÎÕÕÎï	415	¸çË¹´ïÀè¼Ó	10	Ò»°ãÃ³Ò×	2196	Ç§¿Ë	0	?	19,193
202004	38220090	ÆäËûÕï¶Ï»òÊµÑéÓÃÊÔ¼Á¼°ÅäÖÆÊÔ¼Á£»¼ì¶¨²ÎÕÕÎï	418	¶àÃ×Äá¼Ó¹²ºÍ¹ú	10	Ò»°ãÃ³Ò×	1290	Ç§¿Ë	0	?	589,441
202004	38220090	ÆäËûÕï¶Ï»òÊµÑéÓÃÊÔ¼Á¼°ÅäÖÆÊÔ¼Á£»¼ì¶¨²ÎÕÕÎï	419	¶ò¹Ï¶à¶û	10	Ò»°ãÃ³Ò×	43344	Ç§¿Ë	0	?	2,984,063
202004	38220090	ÆäËûÕï¶Ï»òÊµÑéÓÃÊÔ¼Á¼°ÅäÖÆÊÔ¼Á£»¼ì¶¨²ÎÕÕÎï	421	¸ñÁÖÄÉ´ï	12	ÆäËû¾èÔùÎï×Ê	1	Ç§¿Ë	0	?	69,459
202004	38220090	ÆäËûÕï¶Ï»òÊµÑéÓÃÊÔ¼Á¼°ÅäÖÆÊÔ¼Á£»¼ì¶¨²ÎÕÕÎï	423	Î£µØÂíÀ­	10	Ò»°ãÃ³Ò×	785	Ç§¿Ë	0	?	144,453
202004	38220090	ÆäËûÕï¶Ï»òÊµÑéÓÃÊÔ¼Á¼°ÅäÖÆÊÔ¼Á£»¼ì¶¨²ÎÕÕÎï	424	¹çÑÇÄÇ	10	Ò»°ãÃ³Ò×	237	Ç§¿Ë	0	?	76,745
202004	38220090	ÆäËûÕï¶Ï»òÊµÑéÓÃÊÔ¼Á¼°ÅäÖÆÊÔ¼Á£»¼ì¶¨²ÎÕÕÎï	424	¹çÑÇÄÇ	12	ÆäËû¾èÔùÎï×Ê	1	Ç§¿Ë	0	?	69,459
202004	38220090	ÆäËûÕï¶Ï»òÊµÑéÓÃÊÔ¼Á¼°ÅäÖÆÊÔ¼Á£»¼ì¶¨²ÎÕÕÎï	425	º£µØ	10	Ò»°ãÃ³Ò×	69	Ç§¿Ë	0	?	37,928
202004	38220090	ÆäËûÕï¶Ï»òÊµÑéÓÃÊÔ¼Á¼°ÅäÖÆÊÔ¼Á£»¼ì¶¨²ÎÕÕÎï	426	ºé¶¼À­Ë¹	10	Ò»°ãÃ³Ò×	3052	Ç§¿Ë	0	?	25,391
202004	38220090	ÆäËûÕï¶Ï»òÊµÑéÓÃÊÔ¼Á¼°ÅäÖÆÊÔ¼Á£»¼ì¶¨²ÎÕÕÎï	427	ÑÀÂò¼Ó	12	ÆäËû¾èÔùÎï×Ê	2	Ç§¿Ë	0	?	138,919
202004	38220090	ÆäËûÕï¶Ï»òÊµÑéÓÃÊÔ¼Á¼°ÅäÖÆÊÔ¼Á£»¼ì¶¨²ÎÕÕÎï	429	Ä«Î÷¸ç	10	Ò»°ãÃ³Ò×	21445	Ç§¿Ë	0	?	867,649
202004	38220090	ÆäËûÕï¶Ï»òÊµÑéÓÃÊÔ¼Á¼°ÅäÖÆÊÔ¼Á£»¼ì¶¨²ÎÕÕÎï	431	Äá¼ÓÀ­¹Ï	10	Ò»°ãÃ³Ò×	4004	Ç§¿Ë	0	?	32,482
202004	38220090	ÆäËûÕï¶Ï»òÊµÑéÓÃÊÔ¼Á¼°ÅäÖÆÊÔ¼Á£»¼ì¶¨²ÎÕÕÎï	432	°ÍÄÃÂí	10	Ò»°ãÃ³Ò×	190	Ç§¿Ë	0	?	4,043
202004	38220090	ÆäËûÕï¶Ï»òÊµÑéÓÃÊÔ¼Á¼°ÅäÖÆÊÔ¼Á£»¼ì¶¨²ÎÕÕÎï	433	°ÍÀ­¹ç	10	Ò»°ãÃ³Ò×	31607	Ç§¿Ë	0	?	314,481
202004	38220090	ÆäËûÕï¶Ï»òÊµÑéÓÃÊÔ¼Á¼°ÅäÖÆÊÔ¼Á£»¼ì¶¨²ÎÕÕÎï	434	ÃØÂ³	10	Ò»°ãÃ³Ò×	24743	Ç§¿Ë	0	?	388,985
202004	38220090	ÆäËûÕï¶Ï»òÊµÑéÓÃÊÔ¼Á¼°ÅäÖÆÊÔ¼Á£»¼ì¶¨²ÎÕÕÎï	434	ÃØÂ³	11	¹ú¼Ò¼ä¡¢¹ú¼Ê×éÖ¯ÎÞ³¥Ô®ÖúºÍÔùËÍµÄÎï×Ê	70	Ç§¿Ë	0	?	1,000,800
202004	38220090	ÆäËûÕï¶Ï»òÊµÑéÓÃÊÔ¼Á¼°ÅäÖÆÊÔ¼Á£»¼ì¶¨²ÎÕÕÎï	440	Èø¶ûÍß¶à	10	Ò»°ãÃ³Ò×	19097	Ç§¿Ë	0	?	137,714
202004	38220090	ÆäËûÕï¶Ï»òÊµÑéÓÃÊÔ¼Á¼°ÅäÖÆÊÔ¼Á£»¼ì¶¨²ÎÕÕÎï	442	ÌØÁ¢Äá´ïºÍ¶à°Í¸ç	10	Ò»°ãÃ³Ò×	13	Ç§¿Ë	0	?	25,536
202004	38220090	ÆäËûÕï¶Ï»òÊµÑéÓÃÊÔ¼Á¼°ÅäÖÆÊÔ¼Á£»¼ì¶¨²ÎÕÕÎï	444	ÎÚÀ­¹ç	10	Ò»°ãÃ³Ò×	1	Ç§¿Ë	0	?	11,065
202004	38220090	ÆäËûÕï¶Ï»òÊµÑéÓÃÊÔ¼Á¼°ÅäÖÆÊÔ¼Á£»¼ì¶¨²ÎÕÕÎï	444	ÎÚÀ­¹ç	12	ÆäËû¾èÔùÎï×Ê	10	Ç§¿Ë	0	?	907,312
202004	38220090	ÆäËûÕï¶Ï»òÊµÑéÓÃÊÔ¼Á¼°ÅäÖÆÊÔ¼Á£»¼ì¶¨²ÎÕÕÎï	445	Î¯ÄÚÈðÀ­	10	Ò»°ãÃ³Ò×	21	Ç§¿Ë	0	?	1,644,248
202004	38220090	ÆäËûÕï¶Ï»òÊµÑéÓÃÊÔ¼Á¼°ÅäÖÆÊÔ¼Á£»¼ì¶¨²ÎÕÕÎï	501	¼ÓÄÃ´ó	10	Ò»°ãÃ³Ò×	1445	Ç§¿Ë	0	?	570,761
202004	38220090	ÆäËûÕï¶Ï»òÊµÑéÓÃÊÔ¼Á¼°ÅäÖÆÊÔ¼Á£»¼ì¶¨²ÎÕÕÎï	502	ÃÀ¹ú	10	Ò»°ãÃ³Ò×	26452	Ç§¿Ë	0	?	33,488,734
202004	38220090	ÆäËûÕï¶Ï»òÊµÑéÓÃÊÔ¼Á¼°ÅäÖÆÊÔ¼Á£»¼ì¶¨²ÎÕÕÎï	601	°Ä´óÀûÑÇ	10	Ò»°ãÃ³Ò×	17528	Ç§¿Ë	0	?	14,602,300
202004	38220090	ÆäËûÕï¶Ï»òÊµÑéÓÃÊÔ¼Á¼°ÅäÖÆÊÔ¼Á£»¼ì¶¨²ÎÕÕÎï	603	ì³¼Ã	10	Ò»°ãÃ³Ò×	2971	Ç§¿Ë	0	?	652,381
202004	38220090	ÆäËûÕï¶Ï»òÊµÑéÓÃÊÔ¼Á¼°ÅäÖÆÊÔ¼Á£»¼ì¶¨²ÎÕÕÎï	608	ÍßÅ¬°¢Í¼	11	¹ú¼Ò¼ä¡¢¹ú¼Ê×éÖ¯ÎÞ³¥Ô®ÖúºÍÔùËÍµÄÎï×Ê	1	Ç§¿Ë	0	?	50,400
202004	38220090	ÆäËûÕï¶Ï»òÊµÑéÓÃÊÔ¼Á¼°ÅäÖÆÊÔ¼Á£»¼ì¶¨²ÎÕÕÎï	609	ÐÂÎ÷À¼	10	Ò»°ãÃ³Ò×	2	Ç§¿Ë	0	?	16
202004	38220090	ÆäËûÕï¶Ï»òÊµÑéÓÃÊÔ¼Á¼°ÅäÖÆÊÔ¼Á£»¼ì¶¨²ÎÕÕÎï	611	°Í²¼ÑÇÐÂ¼¸ÄÚÑÇ	10	Ò»°ãÃ³Ò×	201	Ç§¿Ë	0	?	2,402
202005	38220090	ÆäËûÕï¶Ï»òÊµÑéÓÃÊÔ¼Á¼°ÅäÖÆÊÔ¼Á£»¼ì¶¨²ÎÕÕÎï	102	°ÍÁÖ	10	Ò»°ãÃ³Ò×	21	Ç§¿Ë	0	?	140,007
202005	38220090	ÆäËûÕï¶Ï»òÊµÑéÓÃÊÔ¼Á¼°ÅäÖÆÊÔ¼Á£»¼ì¶¨²ÎÕÕÎï	103	ÃÏ¼ÓÀ­¹ú	10	Ò»°ãÃ³Ò×	5196	Ç§¿Ë	0	?	10,034,461
202005	38220090	ÆäËûÕï¶Ï»òÊµÑéÓÃÊÔ¼Á¼°ÅäÖÆÊÔ¼Á£»¼ì¶¨²ÎÕÕÎï	103	ÃÏ¼ÓÀ­¹ú	11	¹ú¼Ò¼ä¡¢¹ú¼Ê×éÖ¯ÎÞ³¥Ô®ÖúºÍÔùËÍµÄÎï×Ê	38	Ç§¿Ë	0	?	3,000,000
202005	38220090	ÆäËûÕï¶Ï»òÊµÑéÓÃÊÔ¼Á¼°ÅäÖÆÊÔ¼Á£»¼ì¶¨²ÎÕÕÎï	103	ÃÏ¼ÓÀ­¹ú	12	ÆäËû¾èÔùÎï×Ê	202	Ç§¿Ë	0	?	1,068,912
202005	38220090	ÆäËûÕï¶Ï»òÊµÑéÓÃÊÔ¼Á¼°ÅäÖÆÊÔ¼Á£»¼ì¶¨²ÎÕÕÎï	104	²»µ¤	11	¹ú¼Ò¼ä¡¢¹ú¼Ê×éÖ¯ÎÞ³¥Ô®ÖúºÍÔùËÍµÄÎï×Ê	13	Ç§¿Ë	0	?	1,000,800
202005	38220090	ÆäËûÕï¶Ï»òÊµÑéÓÃÊÔ¼Á¼°ÅäÖÆÊÔ¼Á£»¼ì¶¨²ÎÕÕÎï	105	ÎÄÀ³	10	Ò»°ãÃ³Ò×	1	Ç§¿Ë	0	?	8,730
202005	38220090	ÆäËûÕï¶Ï»òÊµÑéÓÃÊÔ¼Á¼°ÅäÖÆÊÔ¼Á£»¼ì¶¨²ÎÕÕÎï	106	Ãåµé	10	Ò»°ãÃ³Ò×	5872	Ç§¿Ë	0	?	2,176,009
202005	38220090	ÆäËûÕï¶Ï»òÊµÑéÓÃÊÔ¼Á¼°ÅäÖÆÊÔ¼Á£»¼ì¶¨²ÎÕÕÎï	106	Ãåµé	11	¹ú¼Ò¼ä¡¢¹ú¼Ê×éÖ¯ÎÞ³¥Ô®ÖúºÍÔùËÍµÄÎï×Ê	188	Ç§¿Ë	0	?	15,000,000
202005	38220090	ÆäËûÕï¶Ï»òÊµÑéÓÃÊÔ¼Á¼°ÅäÖÆÊÔ¼Á£»¼ì¶¨²ÎÕÕÎï	106	Ãåµé	12	ÆäËû¾èÔùÎï×Ê	149	Ç§¿Ë	0	?	800,000
202005	38220090	ÆäËûÕï¶Ï»òÊµÑéÓÃÊÔ¼Á¼°ÅäÖÆÊÔ¼Á£»¼ì¶¨²ÎÕÕÎï	107	¼íÆÒÕ¯	10	Ò»°ãÃ³Ò×	6803	Ç§¿Ë	0	?	172,231
202005	38220090	ÆäËûÕï¶Ï»òÊµÑéÓÃÊÔ¼Á¼°ÅäÖÆÊÔ¼Á£»¼ì¶¨²ÎÕÕÎï	107	¼íÆÒÕ¯	11	¹ú¼Ò¼ä¡¢¹ú¼Ê×éÖ¯ÎÞ³¥Ô®ÖúºÍÔùËÍµÄÎï×Ê	63	Ç§¿Ë	0	?	5,001,600
202005	38220090	ÆäËûÕï¶Ï»òÊµÑéÓÃÊÔ¼Á¼°ÅäÖÆÊÔ¼Á£»¼ì¶¨²ÎÕÕÎï	107	¼íÆÒÕ¯	12	ÆäËû¾èÔùÎï×Ê	285	Ç§¿Ë	0	?	1,600,000
202005	38220090	ÆäËûÕï¶Ï»òÊµÑéÓÃÊÔ¼Á¼°ÅäÖÆÊÔ¼Á£»¼ì¶¨²ÎÕÕÎï	108	ÈûÆÖÂ·Ë¹	10	Ò»°ãÃ³Ò×	2292	Ç§¿Ë	0	?	116,713
202005	38220090	ÆäËûÕï¶Ï»òÊµÑéÓÃÊÔ¼Á¼°ÅäÖÆÊÔ¼Á£»¼ì¶¨²ÎÕÕÎï	110	ÖÐ¹úÏã¸Û	10	Ò»°ãÃ³Ò×	27970	Ç§¿Ë	0	?	270,763,767
202005	38220090	ÆäËûÕï¶Ï»òÊµÑéÓÃÊÔ¼Á¼°ÅäÖÆÊÔ¼Á£»¼ì¶¨²ÎÕÕÎï	111	Ó¡¶È	10	Ò»°ãÃ³Ò×	79252	Ç§¿Ë	0	?	18,292,092
202005	38220090	ÆäËûÕï¶Ï»òÊµÑéÓÃÊÔ¼Á¼°ÅäÖÆÊÔ¼Á£»¼ì¶¨²ÎÕÕÎï	111	Ó¡¶È	12	ÆäËû¾èÔùÎï×Ê	52	Ç§¿Ë	0	?	4,528,297
202005	38220090	ÆäËûÕï¶Ï»òÊµÑéÓÃÊÔ¼Á¼°ÅäÖÆÊÔ¼Á£»¼ì¶¨²ÎÕÕÎï	112	Ó¡¶ÈÄáÎ÷ÑÇ	10	Ò»°ãÃ³Ò×	87437	Ç§¿Ë	0	?	53,324,943
202005	38220090	ÆäËûÕï¶Ï»òÊµÑéÓÃÊÔ¼Á¼°ÅäÖÆÊÔ¼Á£»¼ì¶¨²ÎÕÕÎï	112	Ó¡¶ÈÄáÎ÷ÑÇ	11	¹ú¼Ò¼ä¡¢¹ú¼Ê×éÖ¯ÎÞ³¥Ô®ÖúºÍÔùËÍµÄÎï×Ê	125	Ç§¿Ë	0	?	10,000,800
202005	38220090	ÆäËûÕï¶Ï»òÊµÑéÓÃÊÔ¼Á¼°ÅäÖÆÊÔ¼Á£»¼ì¶¨²ÎÕÕÎï	112	Ó¡¶ÈÄáÎ÷ÑÇ	12	ÆäËû¾èÔùÎï×Ê	440	Ç§¿Ë	0	?	5,245,311
202005	38220090	ÆäËûÕï¶Ï»òÊµÑéÓÃÊÔ¼Á¼°ÅäÖÆÊÔ¼Á£»¼ì¶¨²ÎÕÕÎï	113	ÒÁÀÊ	10	Ò»°ãÃ³Ò×	8112	Ç§¿Ë	0	?	22,014,545
202005	38220090	ÆäËûÕï¶Ï»òÊµÑéÓÃÊÔ¼Á¼°ÅäÖÆÊÔ¼Á£»¼ì¶¨²ÎÕÕÎï	114	ÒÁÀ­¿Ë	10	Ò»°ãÃ³Ò×	7529	Ç§¿Ë	0	?	5,674,311
202005	38220090	ÆäËûÕï¶Ï»òÊµÑéÓÃÊÔ¼Á¼°ÅäÖÆÊÔ¼Á£»¼ì¶¨²ÎÕÕÎï	115	ÒÔÉ«ÁÐ	10	Ò»°ãÃ³Ò×	290	Ç§¿Ë	0	?	6,363,237
202005	38220090	ÆäËûÕï¶Ï»òÊµÑéÓÃÊÔ¼Á¼°ÅäÖÆÊÔ¼Á£»¼ì¶¨²ÎÕÕÎï	116	ÈÕ±¾	10	Ò»°ãÃ³Ò×	133424	Ç§¿Ë	0	?	32,566,628
202005	38220090	ÆäËûÕï¶Ï»òÊµÑéÓÃÊÔ¼Á¼°ÅäÖÆÊÔ¼Á£»¼ì¶¨²ÎÕÕÎï	117	Ô¼µ©	10	Ò»°ãÃ³Ò×	1626	Ç§¿Ë	0	?	1,875,546
202005	38220090	ÆäËûÕï¶Ï»òÊµÑéÓÃÊÔ¼Á¼°ÅäÖÆÊÔ¼Á£»¼ì¶¨²ÎÕÕÎï	117	Ô¼µ©	11	¹ú¼Ò¼ä¡¢¹ú¼Ê×éÖ¯ÎÞ³¥Ô®ÖúºÍÔùËÍµÄÎï×Ê	169	Ç§¿Ë	0	?	2,001,600
202005	38220090	ÆäËûÕï¶Ï»òÊµÑéÓÃÊÔ¼Á¼°ÅäÖÆÊÔ¼Á£»¼ì¶¨²ÎÕÕÎï	118	¿ÆÍþÌØ	10	Ò»°ãÃ³Ò×	5470	Ç§¿Ë	0	?	2,804,878
202005	38220090	ÆäËûÕï¶Ï»òÊµÑéÓÃÊÔ¼Á¼°ÅäÖÆÊÔ¼Á£»¼ì¶¨²ÎÕÕÎï	119	ÀÏÎÎ	10	Ò»°ãÃ³Ò×	6327	Ç§¿Ë	0	?	476,379
202005	38220090	ÆäËûÕï¶Ï»òÊµÑéÓÃÊÔ¼Á¼°ÅäÖÆÊÔ¼Á£»¼ì¶¨²ÎÕÕÎï	119	ÀÏÎÎ	11	¹ú¼Ò¼ä¡¢¹ú¼Ê×éÖ¯ÎÞ³¥Ô®ÖúºÍÔùËÍµÄÎï×Ê	63	Ç§¿Ë	0	?	5,001,600
202005	38220090	ÆäËûÕï¶Ï»òÊµÑéÓÃÊÔ¼Á¼°ÅäÖÆÊÔ¼Á£»¼ì¶¨²ÎÕÕÎï	119	ÀÏÎÎ	12	ÆäËû¾èÔùÎï×Ê	149	Ç§¿Ë	0	?	800,000
202005	38220090	ÆäËûÕï¶Ï»òÊµÑéÓÃÊÔ¼Á¼°ÅäÖÆÊÔ¼Á£»¼ì¶¨²ÎÕÕÎï	120	Àè°ÍÄÛ	10	Ò»°ãÃ³Ò×	284	Ç§¿Ë	0	?	565,814
202005	38220090	ÆäËûÕï¶Ï»òÊµÑéÓÃÊÔ¼Á¼°ÅäÖÆÊÔ¼Á£»¼ì¶¨²ÎÕÕÎï	121	ÖÐ¹ú°ÄÃÅ	10	Ò»°ãÃ³Ò×	30	Ç§¿Ë	0	?	1,433,216
202005	38220090	ÆäËûÕï¶Ï»òÊµÑéÓÃÊÔ¼Á¼°ÅäÖÆÊÔ¼Á£»¼ì¶¨²ÎÕÕÎï	122	ÂíÀ´Î÷ÑÇ	10	Ò»°ãÃ³Ò×	18590	Ç§¿Ë	0	?	17,097,352
202005	38220090	ÆäËûÕï¶Ï»òÊµÑéÓÃÊÔ¼Á¼°ÅäÖÆÊÔ¼Á£»¼ì¶¨²ÎÕÕÎï	122	ÂíÀ´Î÷ÑÇ	11	¹ú¼Ò¼ä¡¢¹ú¼Ê×éÖ¯ÎÞ³¥Ô®ÖúºÍÔùËÍµÄÎï×Ê	188	Ç§¿Ë	0	?	15,000,000
202005	38220090	ÆäËûÕï¶Ï»òÊµÑéÓÃÊÔ¼Á¼°ÅäÖÆÊÔ¼Á£»¼ì¶¨²ÎÕÕÎï	122	ÂíÀ´Î÷ÑÇ	12	ÆäËû¾èÔùÎï×Ê	26	Ç§¿Ë	0	?	2,264,149
202005	38220090	ÆäËûÕï¶Ï»òÊµÑéÓÃÊÔ¼Á¼°ÅäÖÆÊÔ¼Á£»¼ì¶¨²ÎÕÕÎï	123	Âí¶û´ú·ò	12	ÆäËû¾èÔùÎï×Ê	101	Ç§¿Ë	0	?	536,257
202005	38220090	ÆäËûÕï¶Ï»òÊµÑéÓÃÊÔ¼Á¼°ÅäÖÆÊÔ¼Á£»¼ì¶¨²ÎÕÕÎï	124	ÃÉ¹Å	10	Ò»°ãÃ³Ò×	1240	Ç§¿Ë	0	?	297,036
202005	38220090	ÆäËûÕï¶Ï»òÊµÑéÓÃÊÔ¼Á¼°ÅäÖÆÊÔ¼Á£»¼ì¶¨²ÎÕÕÎï	124	ÃÉ¹Å	11	¹ú¼Ò¼ä¡¢¹ú¼Ê×éÖ¯ÎÞ³¥Ô®ÖúºÍÔùËÍµÄÎï×Ê	10	Ç§¿Ë	0	?	801,600
202005	38220090	ÆäËûÕï¶Ï»òÊµÑéÓÃÊÔ¼Á¼°ÅäÖÆÊÔ¼Á£»¼ì¶¨²ÎÕÕÎï	125	Äá²´¶ûÁª°îÃñÖ÷¹²ºÍ¹ú	10	Ò»°ãÃ³Ò×	438	Ç§¿Ë	0	?	5,794,089
202005	38220090	ÆäËûÕï¶Ï»òÊµÑéÓÃÊÔ¼Á¼°ÅäÖÆÊÔ¼Á£»¼ì¶¨²ÎÕÕÎï	125	Äá²´¶ûÁª°îÃñÖ÷¹²ºÍ¹ú	11	¹ú¼Ò¼ä¡¢¹ú¼Ê×éÖ¯ÎÞ³¥Ô®ÖúºÍÔùËÍµÄÎï×Ê	51	Ç§¿Ë	0	?	4,000,800
202005	38220090	ÆäËûÕï¶Ï»òÊµÑéÓÃÊÔ¼Á¼°ÅäÖÆÊÔ¼Á£»¼ì¶¨²ÎÕÕÎï	126	°¢Âü	10	Ò»°ãÃ³Ò×	7457	Ç§¿Ë	0	?	4,176,638
202005	38220090	ÆäËûÕï¶Ï»òÊµÑéÓÃÊÔ¼Á¼°ÅäÖÆÊÔ¼Á£»¼ì¶¨²ÎÕÕÎï	127	°Í»ùË¹Ì¹	10	Ò»°ãÃ³Ò×	22448	Ç§¿Ë	0	?	34,139,979
202005	38220090	ÆäËûÕï¶Ï»òÊµÑéÓÃÊÔ¼Á¼°ÅäÖÆÊÔ¼Á£»¼ì¶¨²ÎÕÕÎï	127	°Í»ùË¹Ì¹	11	¹ú¼Ò¼ä¡¢¹ú¼Ê×éÖ¯ÎÞ³¥Ô®ÖúºÍÔùËÍµÄÎï×Ê	213	Ç§¿Ë	0	?	17,001,600
202005	38220090	ÆäËûÕï¶Ï»òÊµÑéÓÃÊÔ¼Á¼°ÅäÖÆÊÔ¼Á£»¼ì¶¨²ÎÕÕÎï	127	°Í»ùË¹Ì¹	12	ÆäËû¾èÔùÎï×Ê	5	Ç§¿Ë	0	?	1,408,040
202005	38220090	ÆäËûÕï¶Ï»òÊµÑéÓÃÊÔ¼Á¼°ÅäÖÆÊÔ¼Á£»¼ì¶¨²ÎÕÕÎï	128	°ÍÀÕË¹Ì¹	10	Ò»°ãÃ³Ò×	37	Ç§¿Ë	0	?	123,365
202005	38220090	ÆäËûÕï¶Ï»òÊµÑéÓÃÊÔ¼Á¼°ÅäÖÆÊÔ¼Á£»¼ì¶¨²ÎÕÕÎï	129	·ÆÂÉ±ö	10	Ò»°ãÃ³Ò×	22871	Ç§¿Ë	0	?	17,237,225
202005	38220090	ÆäËûÕï¶Ï»òÊµÑéÓÃÊÔ¼Á¼°ÅäÖÆÊÔ¼Á£»¼ì¶¨²ÎÕÕÎï	129	·ÆÂÉ±ö	11	¹ú¼Ò¼ä¡¢¹ú¼Ê×éÖ¯ÎÞ³¥Ô®ÖúºÍÔùËÍµÄÎï×Ê	188	Ç§¿Ë	0	?	15,000,000
202005	38220090	ÆäËûÕï¶Ï»òÊµÑéÓÃÊÔ¼Á¼°ÅäÖÆÊÔ¼Á£»¼ì¶¨²ÎÕÕÎï	129	·ÆÂÉ±ö	12	ÆäËû¾èÔùÎï×Ê	989	Ç§¿Ë	0	?	3,367,949
202005	38220090	ÆäËûÕï¶Ï»òÊµÑéÓÃÊÔ¼Á¼°ÅäÖÆÊÔ¼Á£»¼ì¶¨²ÎÕÕÎï	130	¿¨Ëþ¶û	10	Ò»°ãÃ³Ò×	710	Ç§¿Ë	0	?	1,587,527
202005	38220090	ÆäËûÕï¶Ï»òÊµÑéÓÃÊÔ¼Á¼°ÅäÖÆÊÔ¼Á£»¼ì¶¨²ÎÕÕÎï	131	É³ÌØ°¢À­²®	10	Ò»°ãÃ³Ò×	1389	Ç§¿Ë	0	?	1,603,543
202005	38220090	ÆäËûÕï¶Ï»òÊµÑéÓÃÊÔ¼Á¼°ÅäÖÆÊÔ¼Á£»¼ì¶¨²ÎÕÕÎï	132	ÐÂ¼ÓÆÂ	10	Ò»°ãÃ³Ò×	51913	Ç§¿Ë	0	?	32,438,709
202005	38220090	ÆäËûÕï¶Ï»òÊµÑéÓÃÊÔ¼Á¼°ÅäÖÆÊÔ¼Á£»¼ì¶¨²ÎÕÕÎï	133	º«¹ú	10	Ò»°ãÃ³Ò×	97563	Ç§¿Ë	0	?	9,887,112
202005	38220090	ÆäËûÕï¶Ï»òÊµÑéÓÃÊÔ¼Á¼°ÅäÖÆÊÔ¼Á£»¼ì¶¨²ÎÕÕÎï	134	Ë¹ÀïÀ¼¿¨	10	Ò»°ãÃ³Ò×	12415	Ç§¿Ë	0	?	880,021
202005	38220090	ÆäËûÕï¶Ï»òÊµÑéÓÃÊÔ¼Á¼°ÅäÖÆÊÔ¼Á£»¼ì¶¨²ÎÕÕÎï	134	Ë¹ÀïÀ¼¿¨	11	¹ú¼Ò¼ä¡¢¹ú¼Ê×éÖ¯ÎÞ³¥Ô®ÖúºÍÔùËÍµÄÎï×Ê	38	Ç§¿Ë	0	?	3,000,000
202005	38220090	ÆäËûÕï¶Ï»òÊµÑéÓÃÊÔ¼Á¼°ÅäÖÆÊÔ¼Á£»¼ì¶¨²ÎÕÕÎï	135	ÐðÀûÑÇ	10	Ò»°ãÃ³Ò×	146	Ç§¿Ë	0	?	458,388
202005	38220090	ÆäËûÕï¶Ï»òÊµÑéÓÃÊÔ¼Á¼°ÅäÖÆÊÔ¼Á£»¼ì¶¨²ÎÕÕÎï	135	ÐðÀûÑÇ	11	¹ú¼Ò¼ä¡¢¹ú¼Ê×éÖ¯ÎÞ³¥Ô®ÖúºÍÔùËÍµÄÎï×Ê	456	Ç§¿Ë	0	?	5,001,600
202005	38220090	ÆäËûÕï¶Ï»òÊµÑéÓÃÊÔ¼Á¼°ÅäÖÆÊÔ¼Á£»¼ì¶¨²ÎÕÕÎï	136	Ì©¹ú	10	Ò»°ãÃ³Ò×	58497	Ç§¿Ë	0	?	15,264,771
202005	38220090	ÆäËûÕï¶Ï»òÊµÑéÓÃÊÔ¼Á¼°ÅäÖÆÊÔ¼Á£»¼ì¶¨²ÎÕÕÎï	136	Ì©¹ú	12	ÆäËû¾èÔùÎï×Ê	81	Ç§¿Ë	0	?	480,000
202005	38220090	ÆäËûÕï¶Ï»òÊµÑéÓÃÊÔ¼Á¼°ÅäÖÆÊÔ¼Á£»¼ì¶¨²ÎÕÕÎï	137	ÍÁ¶úÆä	10	Ò»°ãÃ³Ò×	230298	Ç§¿Ë	0	?	5,199,535
202005	38220090	ÆäËûÕï¶Ï»òÊµÑéÓÃÊÔ¼Á¼°ÅäÖÆÊÔ¼Á£»¼ì¶¨²ÎÕÕÎï	138	°¢ÁªÇõ	10	Ò»°ãÃ³Ò×	11269	Ç§¿Ë	0	?	21,221,683
202005	38220090	ÆäËûÕï¶Ï»òÊµÑéÓÃÊÔ¼Á¼°ÅäÖÆÊÔ¼Á£»¼ì¶¨²ÎÕÕÎï	139	Ò²ÃÅ	10	Ò»°ãÃ³Ò×	2531	Ç§¿Ë	0	?	1,042,628
202005	38220090	ÆäËûÕï¶Ï»òÊµÑéÓÃÊÔ¼Á¼°ÅäÖÆÊÔ¼Á£»¼ì¶¨²ÎÕÕÎï	139	Ò²ÃÅ	11	¹ú¼Ò¼ä¡¢¹ú¼Ê×éÖ¯ÎÞ³¥Ô®ÖúºÍÔùËÍµÄÎï×Ê	169	Ç§¿Ë	0	?	2,001,600
202005	38220090	ÆäËûÕï¶Ï»òÊµÑéÓÃÊÔ¼Á¼°ÅäÖÆÊÔ¼Á£»¼ì¶¨²ÎÕÕÎï	141	Ô½ÄÏ	10	Ò»°ãÃ³Ò×	33450	Ç§¿Ë	0	?	2,123,714
202005	38220090	ÆäËûÕï¶Ï»òÊµÑéÓÃÊÔ¼Á¼°ÅäÖÆÊÔ¼Á£»¼ì¶¨²ÎÕÕÎï	141	Ô½ÄÏ	12	ÆäËû¾èÔùÎï×Ê	1	Ç§¿Ë	0	?	43,458
202005	38220090	ÆäËûÕï¶Ï»òÊµÑéÓÃÊÔ¼Á¼°ÅäÖÆÊÔ¼Á£»¼ì¶¨²ÎÕÕÎï	143	ÖÐ¹úÌ¨Íå	10	Ò»°ãÃ³Ò×	355	Ç§¿Ë	0	?	3,925,586
202005	38220090	ÆäËûÕï¶Ï»òÊµÑéÓÃÊÔ¼Á¼°ÅäÖÆÊÔ¼Á£»¼ì¶¨²ÎÕÕÎï	144	¶«µÛãë	12	ÆäËû¾èÔùÎï×Ê	51	Ç§¿Ë	0	?	270,776
202005	38220090	ÆäËûÕï¶Ï»òÊµÑéÓÃÊÔ¼Á¼°ÅäÖÆÊÔ¼Á£»¼ì¶¨²ÎÕÕÎï	145	¹þÈø¿ËË¹Ì¹	10	Ò»°ãÃ³Ò×	25147	Ç§¿Ë	0	?	5,449,238
202005	38220090	ÆäËûÕï¶Ï»òÊµÑéÓÃÊÔ¼Á¼°ÅäÖÆÊÔ¼Á£»¼ì¶¨²ÎÕÕÎï	145	¹þÈø¿ËË¹Ì¹	12	ÆäËû¾èÔùÎï×Ê	26	Ç§¿Ë	0	?	2,261,769
202005	38220090	ÆäËûÕï¶Ï»òÊµÑéÓÃÊÔ¼Á¼°ÅäÖÆÊÔ¼Á£»¼ì¶¨²ÎÕÕÎï	146	¼ª¶û¼ªË¹Ë¹Ì¹	10	Ò»°ãÃ³Ò×	9164	Ç§¿Ë	0	?	104,612
202005	38220090	ÆäËûÕï¶Ï»òÊµÑéÓÃÊÔ¼Á¼°ÅäÖÆÊÔ¼Á£»¼ì¶¨²ÎÕÕÎï	146	¼ª¶û¼ªË¹Ë¹Ì¹	11	¹ú¼Ò¼ä¡¢¹ú¼Ê×éÖ¯ÎÞ³¥Ô®ÖúºÍÔùËÍµÄÎï×Ê	125	Ç§¿Ë	0	?	10,000,800
202005	38220090	ÆäËûÕï¶Ï»òÊµÑéÓÃÊÔ¼Á¼°ÅäÖÆÊÔ¼Á£»¼ì¶¨²ÎÕÕÎï	146	¼ª¶û¼ªË¹Ë¹Ì¹	12	ÆäËû¾èÔùÎï×Ê	5	Ç§¿Ë	0	?	455,827
202005	38220090	ÆäËûÕï¶Ï»òÊµÑéÓÃÊÔ¼Á¼°ÅäÖÆÊÔ¼Á£»¼ì¶¨²ÎÕÕÎï	147	Ëþ¼ª¿ËË¹Ì¹	10	Ò»°ãÃ³Ò×	55	Ç§¿Ë	0	?	8,711
202005	38220090	ÆäËûÕï¶Ï»òÊµÑéÓÃÊÔ¼Á¼°ÅäÖÆÊÔ¼Á£»¼ì¶¨²ÎÕÕÎï	147	Ëþ¼ª¿ËË¹Ì¹	11	¹ú¼Ò¼ä¡¢¹ú¼Ê×éÖ¯ÎÞ³¥Ô®ÖúºÍÔùËÍµÄÎï×Ê	63	Ç§¿Ë	0	?	5,001,600
202005	38220090	ÆäËûÕï¶Ï»òÊµÑéÓÃÊÔ¼Á¼°ÅäÖÆÊÔ¼Á£»¼ì¶¨²ÎÕÕÎï	147	Ëþ¼ª¿ËË¹Ì¹	12	ÆäËû¾èÔùÎï×Ê	2	Ç§¿Ë	0	?	191,606
202005	38220090	ÆäËûÕï¶Ï»òÊµÑéÓÃÊÔ¼Á¼°ÅäÖÆÊÔ¼Á£»¼ì¶¨²ÎÕÕÎï	149	ÎÚ×È±ð¿ËË¹Ì¹	10	Ò»°ãÃ³Ò×	1703	Ç§¿Ë	0	?	21,346,101
202005	38220090	ÆäËûÕï¶Ï»òÊµÑéÓÃÊÔ¼Á¼°ÅäÖÆÊÔ¼Á£»¼ì¶¨²ÎÕÕÎï	201	°¢¶û¼°ÀûÑÇ	10	Ò»°ãÃ³Ò×	1998	Ç§¿Ë	0	?	402,491
202005	38220090	ÆäËûÕï¶Ï»òÊµÑéÓÃÊÔ¼Á¼°ÅäÖÆÊÔ¼Á£»¼ì¶¨²ÎÕÕÎï	202	°²¸çÀ­	10	Ò»°ãÃ³Ò×	726	Ç§¿Ë	0	?	1,607,318
202005	38220090	ÆäËûÕï¶Ï»òÊµÑéÓÃÊÔ¼Á¼°ÅäÖÆÊÔ¼Á£»¼ì¶¨²ÎÕÕÎï	203	±´Äþ	10	Ò»°ãÃ³Ò×	1895	Ç§¿Ë	0	?	37,953,406
202005	38220090	ÆäËûÕï¶Ï»òÊµÑéÓÃÊÔ¼Á¼°ÅäÖÆÊÔ¼Á£»¼ì¶¨²ÎÕÕÎï	204	²©´ÄÍßÄÉ	10	Ò»°ãÃ³Ò×	117	Ç§¿Ë	0	?	11,618,470
202005	38220090	ÆäËûÕï¶Ï»òÊµÑéÓÃÊÔ¼Á¼°ÅäÖÆÊÔ¼Á£»¼ì¶¨²ÎÕÕÎï	204	²©´ÄÍßÄÉ	12	ÆäËû¾èÔùÎï×Ê	5	Ç§¿Ë	0	?	344,970
202005	38220090	ÆäËûÕï¶Ï»òÊµÑéÓÃÊÔ¼Á¼°ÅäÖÆÊÔ¼Á£»¼ì¶¨²ÎÕÕÎï	205	²¼Â¡µÏ	10	Ò»°ãÃ³Ò×	21	Ç§¿Ë	0	?	84
202005	38220090	ÆäËûÕï¶Ï»òÊµÑéÓÃÊÔ¼Á¼°ÅäÖÆÊÔ¼Á£»¼ì¶¨²ÎÕÕÎï	206	¿¦ÂóÂ¡	10	Ò»°ãÃ³Ò×	11094	Ç§¿Ë	0	?	594,682
202005	38220090	ÆäËûÕï¶Ï»òÊµÑéÓÃÊÔ¼Á¼°ÅäÖÆÊÔ¼Á£»¼ì¶¨²ÎÕÕÎï	206	¿¦ÂóÂ¡	12	ÆäËû¾èÔùÎï×Ê	148	Ç§¿Ë	0	?	3,751,200
202005	38220090	ÆäËûÕï¶Ï»òÊµÑéÓÃÊÔ¼Á¼°ÅäÖÆÊÔ¼Á£»¼ì¶¨²ÎÕÕÎï	213	¸Õ¹û(²¼)	10	Ò»°ãÃ³Ò×	26	Ç§¿Ë	0	?	459,285
202005	38220090	ÆäËûÕï¶Ï»òÊµÑéÓÃÊÔ¼Á¼°ÅäÖÆÊÔ¼Á£»¼ì¶¨²ÎÕÕÎï	215	°£¼°	10	Ò»°ãÃ³Ò×	52314	Ç§¿Ë	0	?	7,423,953
202005	38220090	ÆäËûÕï¶Ï»òÊµÑéÓÃÊÔ¼Á¼°ÅäÖÆÊÔ¼Á£»¼ì¶¨²ÎÕÕÎï	215	°£¼°	11	¹ú¼Ò¼ä¡¢¹ú¼Ê×éÖ¯ÎÞ³¥Ô®ÖúºÍÔùËÍµÄÎï×Ê	588	Ç§¿Ë	0	?	7,000,800
202005	38220090	ÆäËûÕï¶Ï»òÊµÑéÓÃÊÔ¼Á¼°ÅäÖÆÊÔ¼Á£»¼ì¶¨²ÎÕÕÎï	215	°£¼°	12	ÆäËû¾èÔùÎï×Ê	505	Ç§¿Ë	0	?	2,665,569
202005	38220090	ÆäËûÕï¶Ï»òÊµÑéÓÃÊÔ¼Á¼°ÅäÖÆÊÔ¼Á£»¼ì¶¨²ÎÕÕÎï	217	°£Èû¶í±ÈÑÇ	10	Ò»°ãÃ³Ò×	97357	Ç§¿Ë	0	?	7,941,423
202005	38220090	ÆäËûÕï¶Ï»òÊµÑéÓÃÊÔ¼Á¼°ÅäÖÆÊÔ¼Á£»¼ì¶¨²ÎÕÕÎï	217	°£Èû¶í±ÈÑÇ	12	ÆäËû¾èÔùÎï×Ê	5685	Ç§¿Ë	0	?	27,151,318
202005	38220090	ÆäËûÕï¶Ï»òÊµÑéÓÃÊÔ¼Á¼°ÅäÖÆÊÔ¼Á£»¼ì¶¨²ÎÕÕÎï	218	¼ÓÅî	10	Ò»°ãÃ³Ò×	238	Ç§¿Ë	0	?	1,238,200
202005	38220090	ÆäËûÕï¶Ï»òÊµÑéÓÃÊÔ¼Á¼°ÅäÖÆÊÔ¼Á£»¼ì¶¨²ÎÕÕÎï	220	¼ÓÄÉ	10	Ò»°ãÃ³Ò×	1282	Ç§¿Ë	0	?	5,196,493
202005	38220090	ÆäËûÕï¶Ï»òÊµÑéÓÃÊÔ¼Á¼°ÅäÖÆÊÔ¼Á£»¼ì¶¨²ÎÕÕÎï	221	¼¸ÄÚÑÇ	10	Ò»°ãÃ³Ò×	1211	Ç§¿Ë	0	?	8,027,297
202005	38220090	ÆäËûÕï¶Ï»òÊµÑéÓÃÊÔ¼Á¼°ÅäÖÆÊÔ¼Á£»¼ì¶¨²ÎÕÕÎï	223	¿ÆÌØµÏÍß	10	Ò»°ãÃ³Ò×	9586	Ç§¿Ë	0	?	2,047,805
202005	38220090	ÆäËûÕï¶Ï»òÊµÑéÓÃÊÔ¼Á¼°ÅäÖÆÊÔ¼Á£»¼ì¶¨²ÎÕÕÎï	224	¿ÏÄáÑÇ	10	Ò»°ãÃ³Ò×	12007	Ç§¿Ë	0	?	803,584
202005	38220090	ÆäËûÕï¶Ï»òÊµÑéÓÃÊÔ¼Á¼°ÅäÖÆÊÔ¼Á£»¼ì¶¨²ÎÕÕÎï	228	ÂíÀ­Î¬	10	Ò»°ãÃ³Ò×	0	Ç§¿Ë	0	?	8,315
202005	38220090	ÆäËûÕï¶Ï»òÊµÑéÓÃÊÔ¼Á¼°ÅäÖÆÊÔ¼Á£»¼ì¶¨²ÎÕÕÎï	229	ÂíÀï	10	Ò»°ãÃ³Ò×	13	Ç§¿Ë	0	?	40,071
202005	38220090	ÆäËûÕï¶Ï»òÊµÑéÓÃÊÔ¼Á¼°ÅäÖÆÊÔ¼Á£»¼ì¶¨²ÎÕÕÎï	230	Ã«ÀïËþÄáÑÇ	10	Ò»°ãÃ³Ò×	15	Ç§¿Ë	0	?	35,103
202005	38220090	ÆäËûÕï¶Ï»òÊµÑéÓÃÊÔ¼Á¼°ÅäÖÆÊÔ¼Á£»¼ì¶¨²ÎÕÕÎï	231	Ã«ÀïÇóË¹	10	Ò»°ãÃ³Ò×	1800	Ç§¿Ë	0	?	1,723,036
202005	38220090	ÆäËûÕï¶Ï»òÊµÑéÓÃÊÔ¼Á¼°ÅäÖÆÊÔ¼Á£»¼ì¶¨²ÎÕÕÎï	232	Ä¦Âå¸ç	10	Ò»°ãÃ³Ò×	32022	Ç§¿Ë	0	?	1,553,197
202005	38220090	ÆäËûÕï¶Ï»òÊµÑéÓÃÊÔ¼Á¼°ÅäÖÆÊÔ¼Á£»¼ì¶¨²ÎÕÕÎï	233	ÄªÉ£±È¿Ë	10	Ò»°ãÃ³Ò×	89	Ç§¿Ë	0	?	77,590
202005	38220090	ÆäËûÕï¶Ï»òÊµÑéÓÃÊÔ¼Á¼°ÅäÖÆÊÔ¼Á£»¼ì¶¨²ÎÕÕÎï	235	ÄáÈÕ¶û	10	Ò»°ãÃ³Ò×	22	Ç§¿Ë	0	?	44,824
202005	38220090	ÆäËûÕï¶Ï»òÊµÑéÓÃÊÔ¼Á¼°ÅäÖÆÊÔ¼Á£»¼ì¶¨²ÎÕÕÎï	236	ÄáÈÕÀûÑÇ	10	Ò»°ãÃ³Ò×	8305	Ç§¿Ë	0	?	6,287,724
202005	38220090	ÆäËûÕï¶Ï»òÊµÑéÓÃÊÔ¼Á¼°ÅäÖÆÊÔ¼Á£»¼ì¶¨²ÎÕÕÎï	236	ÄáÈÕÀûÑÇ	12	ÆäËû¾èÔùÎï×Ê	92	Ç§¿Ë	0	?	2,250,000
202005	38220090	ÆäËûÕï¶Ï»òÊµÑéÓÃÊÔ¼Á¼°ÅäÖÆÊÔ¼Á£»¼ì¶¨²ÎÕÕÎï	238	Â¬Íú´ï	10	Ò»°ãÃ³Ò×	659	Ç§¿Ë	0	?	3,164,781
202005	38220090	ÆäËûÕï¶Ï»òÊµÑéÓÃÊÔ¼Á¼°ÅäÖÆÊÔ¼Á£»¼ì¶¨²ÎÕÕÎï	240	ÈûÄÚ¼Ó¶û	10	Ò»°ãÃ³Ò×	15682	Ç§¿Ë	0	?	88,578
202005	38220090	ÆäËûÕï¶Ï»òÊµÑéÓÃÊÔ¼Á¼°ÅäÖÆÊÔ¼Á£»¼ì¶¨²ÎÕÕÎï	243	Ë÷ÂíÀï	10	Ò»°ãÃ³Ò×	899	Ç§¿Ë	0	?	116,622
202005	38220090	ÆäËûÕï¶Ï»òÊµÑéÓÃÊÔ¼Á¼°ÅäÖÆÊÔ¼Á£»¼ì¶¨²ÎÕÕÎï	244	ÄÏ·Ç	10	Ò»°ãÃ³Ò×	10622	Ç§¿Ë	0	?	14,545,056
202005	38220090	ÆäËûÕï¶Ï»òÊµÑéÓÃÊÔ¼Á¼°ÅäÖÆÊÔ¼Á£»¼ì¶¨²ÎÕÕÎï	246	ËÕµ¤	10	Ò»°ãÃ³Ò×	65400	Ç§¿Ë	0	?	413,326
202005	38220090	ÆäËûÕï¶Ï»òÊµÑéÓÃÊÔ¼Á¼°ÅäÖÆÊÔ¼Á£»¼ì¶¨²ÎÕÕÎï	247	Ì¹É£ÄáÑÇ	10	Ò»°ãÃ³Ò×	52050	Ç§¿Ë	0	?	764,405
202005	38220090	ÆäËûÕï¶Ï»òÊµÑéÓÃÊÔ¼Á¼°ÅäÖÆÊÔ¼Á£»¼ì¶¨²ÎÕÕÎï	248	¶à¸ç	10	Ò»°ãÃ³Ò×	42	Ç§¿Ë	0	?	6,007
202005	38220090	ÆäËûÕï¶Ï»òÊµÑéÓÃÊÔ¼Á¼°ÅäÖÆÊÔ¼Á£»¼ì¶¨²ÎÕÕÎï	249	Í»ÄáË¹	10	Ò»°ãÃ³Ò×	1291	Ç§¿Ë	0	?	2,207,026
202005	38220090	ÆäËûÕï¶Ï»òÊµÑéÓÃÊÔ¼Á¼°ÅäÖÆÊÔ¼Á£»¼ì¶¨²ÎÕÕÎï	250	ÎÚ¸É´ï	10	Ò»°ãÃ³Ò×	11500	Ç§¿Ë	0	?	36,631
202005	38220090	ÆäËûÕï¶Ï»òÊµÑéÓÃÊÔ¼Á¼°ÅäÖÆÊÔ¼Á£»¼ì¶¨²ÎÕÕÎï	251	²¼»ùÄÉ·¨Ë÷	10	Ò»°ãÃ³Ò×	16	Ç§¿Ë	0	?	6,760
202005	38220090	ÆäËûÕï¶Ï»òÊµÑéÓÃÊÔ¼Á¼°ÅäÖÆÊÔ¼Á£»¼ì¶¨²ÎÕÕÎï	252	¸Õ¹û(½ð)	10	Ò»°ãÃ³Ò×	9930	Ç§¿Ë	0	?	94,507
202005	38220090	ÆäËûÕï¶Ï»òÊµÑéÓÃÊÔ¼Á¼°ÅäÖÆÊÔ¼Á£»¼ì¶¨²ÎÕÕÎï	253	ÔÞ±ÈÑÇ	10	Ò»°ãÃ³Ò×	5	Ç§¿Ë	0	?	1,972,295
202005	38220090	ÆäËûÕï¶Ï»òÊµÑéÓÃÊÔ¼Á¼°ÅäÖÆÊÔ¼Á£»¼ì¶¨²ÎÕÕÎï	254	½ò°Í²¼Î¤	10	Ò»°ãÃ³Ò×	678	Ç§¿Ë	0	?	512,270
202005	38220090	ÆäËûÕï¶Ï»òÊµÑéÓÃÊÔ¼Á¼°ÅäÖÆÊÔ¼Á£»¼ì¶¨²ÎÕÕÎï	258	¶òÁ¢ÌØÀïÑÇ	10	Ò»°ãÃ³Ò×	52	Ç§¿Ë	0	?	2,735,539
202005	38220090	ÆäËûÕï¶Ï»òÊµÑéÓÃÊÔ¼Á¼°ÅäÖÆÊÔ¼Á£»¼ì¶¨²ÎÕÕÎï	301	±ÈÀûÊ±	10	Ò»°ãÃ³Ò×	8243	Ç§¿Ë	0	?	16,370,736
202005	38220090	ÆäËûÕï¶Ï»òÊµÑéÓÃÊÔ¼Á¼°ÅäÖÆÊÔ¼Á£»¼ì¶¨²ÎÕÕÎï	302	µ¤Âó	10	Ò»°ãÃ³Ò×	4470	Ç§¿Ë	0	?	3,758,413
202005	38220090	ÆäËûÕï¶Ï»òÊµÑéÓÃÊÔ¼Á¼°ÅäÖÆÊÔ¼Á£»¼ì¶¨²ÎÕÕÎï	303	Ó¢¹ú	10	Ò»°ãÃ³Ò×	16649	Ç§¿Ë	0	?	22,041,716
202005	38220090	ÆäËûÕï¶Ï»òÊµÑéÓÃÊÔ¼Á¼°ÅäÖÆÊÔ¼Á£»¼ì¶¨²ÎÕÕÎï	304	µÂ¹ú	10	Ò»°ãÃ³Ò×	26704	Ç§¿Ë	0	?	23,032,883
202005	38220090	ÆäËûÕï¶Ï»òÊµÑéÓÃÊÔ¼Á¼°ÅäÖÆÊÔ¼Á£»¼ì¶¨²ÎÕÕÎï	305	·¨¹ú	10	Ò»°ãÃ³Ò×	12223	Ç§¿Ë	0	?	53,731,563
202005	38220090	ÆäËûÕï¶Ï»òÊµÑéÓÃÊÔ¼Á¼°ÅäÖÆÊÔ¼Á£»¼ì¶¨²ÎÕÕÎï	306	°®¶ûÀ¼	10	Ò»°ãÃ³Ò×	1704	Ç§¿Ë	0	?	2,050,594
202005	38220090	ÆäËûÕï¶Ï»òÊµÑéÓÃÊÔ¼Á¼°ÅäÖÆÊÔ¼Á£»¼ì¶¨²ÎÕÕÎï	307	Òâ´óÀû	10	Ò»°ãÃ³Ò×	43890	Ç§¿Ë	0	?	45,944,861
202005	38220090	ÆäËûÕï¶Ï»òÊµÑéÓÃÊÔ¼Á¼°ÅäÖÆÊÔ¼Á£»¼ì¶¨²ÎÕÕÎï	307	Òâ´óÀû	12	ÆäËû¾èÔùÎï×Ê	3	Ç§¿Ë	0	?	791,904
202005	38220090	ÆäËûÕï¶Ï»òÊµÑéÓÃÊÔ¼Á¼°ÅäÖÆÊÔ¼Á£»¼ì¶¨²ÎÕÕÎï	308	Â¬É­±¤	10	Ò»°ãÃ³Ò×	1050	Ç§¿Ë	0	?	591,376
202005	38220090	ÆäËûÕï¶Ï»òÊµÑéÓÃÊÔ¼Á¼°ÅäÖÆÊÔ¼Á£»¼ì¶¨²ÎÕÕÎï	309	ºÉÀ¼	10	Ò»°ãÃ³Ò×	77466	Ç§¿Ë	0	?	69,664,547
202005	38220090	ÆäËûÕï¶Ï»òÊµÑéÓÃÊÔ¼Á¼°ÅäÖÆÊÔ¼Á£»¼ì¶¨²ÎÕÕÎï	310	Ï£À°	10	Ò»°ãÃ³Ò×	1266	Ç§¿Ë	0	?	1,053,528
202005	38220090	ÆäËûÕï¶Ï»òÊµÑéÓÃÊÔ¼Á¼°ÅäÖÆÊÔ¼Á£»¼ì¶¨²ÎÕÕÎï	311	ÆÏÌÑÑÀ	10	Ò»°ãÃ³Ò×	4771	Ç§¿Ë	0	?	12,953,979
202005	38220090	ÆäËûÕï¶Ï»òÊµÑéÓÃÊÔ¼Á¼°ÅäÖÆÊÔ¼Á£»¼ì¶¨²ÎÕÕÎï	311	ÆÏÌÑÑÀ	12	ÆäËû¾èÔùÎï×Ê	28	Ç§¿Ë	0	?	328,848
202005	38220090	ÆäËûÕï¶Ï»òÊµÑéÓÃÊÔ¼Á¼°ÅäÖÆÊÔ¼Á£»¼ì¶¨²ÎÕÕÎï	312	Î÷°àÑÀ	10	Ò»°ãÃ³Ò×	83491	Ç§¿Ë	0	?	7,780,267
202005	38220090	ÆäËûÕï¶Ï»òÊµÑéÓÃÊÔ¼Á¼°ÅäÖÆÊÔ¼Á£»¼ì¶¨²ÎÕÕÎï	315	°ÂµØÀû	10	Ò»°ãÃ³Ò×	18116	Ç§¿Ë	0	?	22,222,712
202005	38220090	ÆäËûÕï¶Ï»òÊµÑéÓÃÊÔ¼Á¼°ÅäÖÆÊÔ¼Á£»¼ì¶¨²ÎÕÕÎï	316	±£¼ÓÀûÑÇ	10	Ò»°ãÃ³Ò×	334	Ç§¿Ë	0	?	345,308
202005	38220090	ÆäËûÕï¶Ï»òÊµÑéÓÃÊÔ¼Á¼°ÅäÖÆÊÔ¼Á£»¼ì¶¨²ÎÕÕÎï	318	·ÒÀ¼	10	Ò»°ãÃ³Ò×	595	Ç§¿Ë	0	?	597,445
202005	38220090	ÆäËûÕï¶Ï»òÊµÑéÓÃÊÔ¼Á¼°ÅäÖÆÊÔ¼Á£»¼ì¶¨²ÎÕÕÎï	321	ÐÙÑÀÀû	10	Ò»°ãÃ³Ò×	404	Ç§¿Ë	0	?	6,454,442
202005	38220090	ÆäËûÕï¶Ï»òÊµÑéÓÃÊÔ¼Á¼°ÅäÖÆÊÔ¼Á£»¼ì¶¨²ÎÕÕÎï	326	Å²Íþ	10	Ò»°ãÃ³Ò×	18	Ç§¿Ë	0	?	274,113
202005	38220090	ÆäËûÕï¶Ï»òÊµÑéÓÃÊÔ¼Á¼°ÅäÖÆÊÔ¼Á£»¼ì¶¨²ÎÕÕÎï	327	²¨À¼	10	Ò»°ãÃ³Ò×	4640	Ç§¿Ë	0	?	10,704,143
202005	38220090	ÆäËûÕï¶Ï»òÊµÑéÓÃÊÔ¼Á¼°ÅäÖÆÊÔ¼Á£»¼ì¶¨²ÎÕÕÎï	328	ÂÞÂíÄáÑÇ	10	Ò»°ãÃ³Ò×	9359	Ç§¿Ë	0	?	635,590
202005	38220090	ÆäËûÕï¶Ï»òÊµÑéÓÃÊÔ¼Á¼°ÅäÖÆÊÔ¼Á£»¼ì¶¨²ÎÕÕÎï	330	Èðµä	10	Ò»°ãÃ³Ò×	2994	Ç§¿Ë	0	?	22,937,376
202005	38220090	ÆäËûÕï¶Ï»òÊµÑéÓÃÊÔ¼Á¼°ÅäÖÆÊÔ¼Á£»¼ì¶¨²ÎÕÕÎï	331	ÈðÊ¿	10	Ò»°ãÃ³Ò×	2168	Ç§¿Ë	0	?	1,597,680
202005	38220090	ÆäËûÕï¶Ï»òÊµÑéÓÃÊÔ¼Á¼°ÅäÖÆÊÔ¼Á£»¼ì¶¨²ÎÕÕÎï	334	°®É³ÄáÑÇ	10	Ò»°ãÃ³Ò×	1	Ç§¿Ë	0	?	227
202005	38220090	ÆäËûÕï¶Ï»òÊµÑéÓÃÊÔ¼Á¼°ÅäÖÆÊÔ¼Á£»¼ì¶¨²ÎÕÕÎï	335	À­ÍÑÎ¬ÑÇ	10	Ò»°ãÃ³Ò×	441	Ç§¿Ë	0	?	1,504,145
202005	38220090	ÆäËûÕï¶Ï»òÊµÑéÓÃÊÔ¼Á¼°ÅäÖÆÊÔ¼Á£»¼ì¶¨²ÎÕÕÎï	336	Á¢ÌÕÍð	10	Ò»°ãÃ³Ò×	1459	Ç§¿Ë	0	?	2,377,440
202005	38220090	ÆäËûÕï¶Ï»òÊµÑéÓÃÊÔ¼Á¼°ÅäÖÆÊÔ¼Á£»¼ì¶¨²ÎÕÕÎï	337	¸ñÂ³¼ªÑÇ	10	Ò»°ãÃ³Ò×	2	Ç§¿Ë	0	?	162
202005	38220090	ÆäËûÕï¶Ï»òÊµÑéÓÃÊÔ¼Á¼°ÅäÖÆÊÔ¼Á£»¼ì¶¨²ÎÕÕÎï	338	ÑÇÃÀÄáÑÇ	10	Ò»°ãÃ³Ò×	39	Ç§¿Ë	0	?	1,351,176
202005	38220090	ÆäËûÕï¶Ï»òÊµÑéÓÃÊÔ¼Á¼°ÅäÖÆÊÔ¼Á£»¼ì¶¨²ÎÕÕÎï	339	°¢Èû°Ý½®	10	Ò»°ãÃ³Ò×	6	Ç§¿Ë	0	?	17,582
202005	38220090	ÆäËûÕï¶Ï»òÊµÑéÓÃÊÔ¼Á¼°ÅäÖÆÊÔ¼Á£»¼ì¶¨²ÎÕÕÎï	339	°¢Èû°Ý½®	12	ÆäËû¾èÔùÎï×Ê	150	Ç§¿Ë	0	?	150,543
202005	38220090	ÆäËûÕï¶Ï»òÊµÑéÓÃÊÔ¼Á¼°ÅäÖÆÊÔ¼Á£»¼ì¶¨²ÎÕÕÎï	340	°×¶íÂÞË¹	10	Ò»°ãÃ³Ò×	58	Ç§¿Ë	0	?	380,430
202005	38220090	ÆäËûÕï¶Ï»òÊµÑéÓÃÊÔ¼Á¼°ÅäÖÆÊÔ¼Á£»¼ì¶¨²ÎÕÕÎï	340	°×¶íÂÞË¹	11	¹ú¼Ò¼ä¡¢¹ú¼Ê×éÖ¯ÎÞ³¥Ô®ÖúºÍÔùËÍµÄÎï×Ê	188	Ç§¿Ë	0	?	15,000,000
202005	38220090	ÆäËûÕï¶Ï»òÊµÑéÓÃÊÔ¼Á¼°ÅäÖÆÊÔ¼Á£»¼ì¶¨²ÎÕÕÎï	343	Ä¦¶û¶àÍß	10	Ò»°ãÃ³Ò×	0	Ç§¿Ë	0	?	6,430
202005	38220090	ÆäËûÕï¶Ï»òÊµÑéÓÃÊÔ¼Á¼°ÅäÖÆÊÔ¼Á£»¼ì¶¨²ÎÕÕÎï	344	¶íÂÞË¹Áª°î	10	Ò»°ãÃ³Ò×	131284	Ç§¿Ë	0	?	38,775,973
202005	38220090	ÆäËûÕï¶Ï»òÊµÑéÓÃÊÔ¼Á¼°ÅäÖÆÊÔ¼Á£»¼ì¶¨²ÎÕÕÎï	344	¶íÂÞË¹Áª°î	11	¹ú¼Ò¼ä¡¢¹ú¼Ê×éÖ¯ÎÞ³¥Ô®ÖúºÍÔùËÍµÄÎï×Ê	1655	Ç§¿Ë	0	?	20,001,600
202005	38220090	ÆäËûÕï¶Ï»òÊµÑéÓÃÊÔ¼Á¼°ÅäÖÆÊÔ¼Á£»¼ì¶¨²ÎÕÕÎï	347	ÎÚ¿ËÀ¼	10	Ò»°ãÃ³Ò×	84245	Ç§¿Ë	0	?	2,194,814
202005	38220090	ÆäËûÕï¶Ï»òÊµÑéÓÃÊÔ¼Á¼°ÅäÖÆÊÔ¼Á£»¼ì¶¨²ÎÕÕÎï	347	ÎÚ¿ËÀ¼	11	¹ú¼Ò¼ä¡¢¹ú¼Ê×éÖ¯ÎÞ³¥Ô®ÖúºÍÔùËÍµÄÎï×Ê	63	Ç§¿Ë	0	?	5,001,600
202005	38220090	ÆäËûÕï¶Ï»òÊµÑéÓÃÊÔ¼Á¼°ÅäÖÆÊÔ¼Á£»¼ì¶¨²ÎÕÕÎï	350	Ë¹ÂåÎÄÄáÑÇ	10	Ò»°ãÃ³Ò×	311	Ç§¿Ë	0	?	206,159
202005	38220090	ÆäËûÕï¶Ï»òÊµÑéÓÃÊÔ¼Á¼°ÅäÖÆÊÔ¼Á£»¼ì¶¨²ÎÕÕÎï	351	¿ËÂÞµØÑÇ	10	Ò»°ãÃ³Ò×	11	Ç§¿Ë	0	?	50,580
202005	38220090	ÆäËûÕï¶Ï»òÊµÑéÓÃÊÔ¼Á¼°ÅäÖÆÊÔ¼Á£»¼ì¶¨²ÎÕÕÎï	351	¿ËÂÞµØÑÇ	12	ÆäËû¾èÔùÎï×Ê	20	Ç§¿Ë	0	?	1,610,227
202005	38220090	ÆäËûÕï¶Ï»òÊµÑéÓÃÊÔ¼Á¼°ÅäÖÆÊÔ¼Á£»¼ì¶¨²ÎÕÕÎï	352	½Ý¿Ë	10	Ò»°ãÃ³Ò×	2270	Ç§¿Ë	0	?	5,444,914
202005	38220090	ÆäËûÕï¶Ï»òÊµÑéÓÃÊÔ¼Á¼°ÅäÖÆÊÔ¼Á£»¼ì¶¨²ÎÕÕÎï	353	Ë¹Âå·¥¿Ë	10	Ò»°ãÃ³Ò×	31615	Ç§¿Ë	0	?	1,807,466
202005	38220090	ÆäËûÕï¶Ï»òÊµÑéÓÃÊÔ¼Á¼°ÅäÖÆÊÔ¼Á£»¼ì¶¨²ÎÕÕÎï	354	±±ÂíÆä¶Ù¹²ºÍ¹ú	10	Ò»°ãÃ³Ò×	95	Ç§¿Ë	0	?	100,060
202005	38220090	ÆäËûÕï¶Ï»òÊµÑéÓÃÊÔ¼Á¼°ÅäÖÆÊÔ¼Á£»¼ì¶¨²ÎÕÕÎï	358	Èû¶ûÎ¬ÑÇ	10	Ò»°ãÃ³Ò×	1048	Ç§¿Ë	0	?	10,997,988
202005	38220090	ÆäËûÕï¶Ï»òÊµÑéÓÃÊÔ¼Á¼°ÅäÖÆÊÔ¼Á£»¼ì¶¨²ÎÕÕÎï	358	Èû¶ûÎ¬ÑÇ	12	ÆäËû¾èÔùÎï×Ê	16	Ç§¿Ë	0	?	1,358,798
202005	38220090	ÆäËûÕï¶Ï»òÊµÑéÓÃÊÔ¼Á¼°ÅäÖÆÊÔ¼Á£»¼ì¶¨²ÎÕÕÎï	401	°²Ìá¹ÏºÍ°Í²¼´ï	10	Ò»°ãÃ³Ò×	0	Ç§¿Ë	0	?	2,638
202005	38220090	ÆäËûÕï¶Ï»òÊµÑéÓÃÊÔ¼Á¼°ÅäÖÆÊÔ¼Á£»¼ì¶¨²ÎÕÕÎï	402	°¢¸ùÍ¢	10	Ò»°ãÃ³Ò×	43623	Ç§¿Ë	0	?	1,330,744
202005	38220090	ÆäËûÕï¶Ï»òÊµÑéÓÃÊÔ¼Á¼°ÅäÖÆÊÔ¼Á£»¼ì¶¨²ÎÕÕÎï	408	¶àÃñ×å²£ÀûÎ¬ÑÇ¹ú	10	Ò»°ãÃ³Ò×	1682	Ç§¿Ë	0	?	671,900
202005	38220090	ÆäËûÕï¶Ï»òÊµÑéÓÃÊÔ¼Á¼°ÅäÖÆÊÔ¼Á£»¼ì¶¨²ÎÕÕÎï	410	°ÍÎ÷	10	Ò»°ãÃ³Ò×	11661	Ç§¿Ë	0	?	11,592,403
202005	38220090	ÆäËûÕï¶Ï»òÊµÑéÓÃÊÔ¼Á¼°ÅäÖÆÊÔ¼Á£»¼ì¶¨²ÎÕÕÎï	410	°ÍÎ÷	12	ÆäËû¾èÔùÎï×Ê	5	Ç§¿Ë	0	?	639,941
202005	38220090	ÆäËûÕï¶Ï»òÊµÑéÓÃÊÔ¼Á¼°ÅäÖÆÊÔ¼Á£»¼ì¶¨²ÎÕÕÎï	412	ÖÇÀû	10	Ò»°ãÃ³Ò×	12535	Ç§¿Ë	0	?	13,070,942
202005	38220090	ÆäËûÕï¶Ï»òÊµÑéÓÃÊÔ¼Á¼°ÅäÖÆÊÔ¼Á£»¼ì¶¨²ÎÕÕÎï	412	ÖÇÀû	12	ÆäËû¾èÔùÎï×Ê	2	Ç§¿Ë	0	?	181,440
202005	38220090	ÆäËûÕï¶Ï»òÊµÑéÓÃÊÔ¼Á¼°ÅäÖÆÊÔ¼Á£»¼ì¶¨²ÎÕÕÎï	413	¸çÂ×±ÈÑÇ	10	Ò»°ãÃ³Ò×	9151	Ç§¿Ë	0	?	2,968,969
202005	38220090	ÆäËûÕï¶Ï»òÊµÑéÓÃÊÔ¼Á¼°ÅäÖÆÊÔ¼Á£»¼ì¶¨²ÎÕÕÎï	414	¶àÃ×Äá¿Ë	12	ÆäËû¾èÔùÎï×Ê	24	Ç§¿Ë	0	?	17,910
202005	38220090	ÆäËûÕï¶Ï»òÊµÑéÓÃÊÔ¼Á¼°ÅäÖÆÊÔ¼Á£»¼ì¶¨²ÎÕÕÎï	415	¸çË¹´ïÀè¼Ó	10	Ò»°ãÃ³Ò×	43	Ç§¿Ë	0	?	52,597
202005	38220090	ÆäËûÕï¶Ï»òÊµÑéÓÃÊÔ¼Á¼°ÅäÖÆÊÔ¼Á£»¼ì¶¨²ÎÕÕÎï	416	¹Å°Í	10	Ò»°ãÃ³Ò×	458	Ç§¿Ë	0	?	3,162,948
202005	38220090	ÆäËûÕï¶Ï»òÊµÑéÓÃÊÔ¼Á¼°ÅäÖÆÊÔ¼Á£»¼ì¶¨²ÎÕÕÎï	416	¹Å°Í	11	¹ú¼Ò¼ä¡¢¹ú¼Ê×éÖ¯ÎÞ³¥Ô®ÖúºÍÔùËÍµÄÎï×Ê	877	Ç§¿Ë	0	?	10,000,800
202005	38220090	ÆäËûÕï¶Ï»òÊµÑéÓÃÊÔ¼Á¼°ÅäÖÆÊÔ¼Á£»¼ì¶¨²ÎÕÕÎï	418	¶àÃ×Äá¼Ó¹²ºÍ¹ú	10	Ò»°ãÃ³Ò×	134	Ç§¿Ë	0	?	2,775,502
202005	38220090	ÆäËûÕï¶Ï»òÊµÑéÓÃÊÔ¼Á¼°ÅäÖÆÊÔ¼Á£»¼ì¶¨²ÎÕÕÎï	419	¶ò¹Ï¶à¶û	10	Ò»°ãÃ³Ò×	20545	Ç§¿Ë	0	?	2,884,748
202005	38220090	ÆäËûÕï¶Ï»òÊµÑéÓÃÊÔ¼Á¼°ÅäÖÆÊÔ¼Á£»¼ì¶¨²ÎÕÕÎï	421	¸ñÁÖÄÉ´ï	10	Ò»°ãÃ³Ò×	1	Ç§¿Ë	0	?	108,137
202005	38220090	ÆäËûÕï¶Ï»òÊµÑéÓÃÊÔ¼Á¼°ÅäÖÆÊÔ¼Á£»¼ì¶¨²ÎÕÕÎï	423	Î£µØÂíÀ­	10	Ò»°ãÃ³Ò×	19329	Ç§¿Ë	0	?	293,274
202005	38220090	ÆäËûÕï¶Ï»òÊµÑéÓÃÊÔ¼Á¼°ÅäÖÆÊÔ¼Á£»¼ì¶¨²ÎÕÕÎï	424	¹çÑÇÄÇ	10	Ò»°ãÃ³Ò×	6398	Ç§¿Ë	0	?	92,294
202005	38220090	ÆäËûÕï¶Ï»òÊµÑéÓÃÊÔ¼Á¼°ÅäÖÆÊÔ¼Á£»¼ì¶¨²ÎÕÕÎï	425	º£µØ	10	Ò»°ãÃ³Ò×	32	Ç§¿Ë	0	?	146,668
202005	38220090	ÆäËûÕï¶Ï»òÊµÑéÓÃÊÔ¼Á¼°ÅäÖÆÊÔ¼Á£»¼ì¶¨²ÎÕÕÎï	426	ºé¶¼À­Ë¹	10	Ò»°ãÃ³Ò×	843	Ç§¿Ë	0	?	377,093
202005	38220090	ÆäËûÕï¶Ï»òÊµÑéÓÃÊÔ¼Á¼°ÅäÖÆÊÔ¼Á£»¼ì¶¨²ÎÕÕÎï	429	Ä«Î÷¸ç	10	Ò»°ãÃ³Ò×	126290	Ç§¿Ë	0	?	22,841,353
202005	38220090	ÆäËûÕï¶Ï»òÊµÑéÓÃÊÔ¼Á¼°ÅäÖÆÊÔ¼Á£»¼ì¶¨²ÎÕÕÎï	431	Äá¼ÓÀ­¹Ï	10	Ò»°ãÃ³Ò×	2	Ç§¿Ë	0	?	27
202005	38220090	ÆäËûÕï¶Ï»òÊµÑéÓÃÊÔ¼Á¼°ÅäÖÆÊÔ¼Á£»¼ì¶¨²ÎÕÕÎï	432	°ÍÄÃÂí	10	Ò»°ãÃ³Ò×	584	Ç§¿Ë	0	?	391,828
202005	38220090	ÆäËûÕï¶Ï»òÊµÑéÓÃÊÔ¼Á¼°ÅäÖÆÊÔ¼Á£»¼ì¶¨²ÎÕÕÎï	433	°ÍÀ­¹ç	10	Ò»°ãÃ³Ò×	94	Ç§¿Ë	0	?	143,755
202005	38220090	ÆäËûÕï¶Ï»òÊµÑéÓÃÊÔ¼Á¼°ÅäÖÆÊÔ¼Á£»¼ì¶¨²ÎÕÕÎï	434	ÃØÂ³	10	Ò»°ãÃ³Ò×	1954	Ç§¿Ë	0	?	2,680,105
202005	38220090	ÆäËûÕï¶Ï»òÊµÑéÓÃÊÔ¼Á¼°ÅäÖÆÊÔ¼Á£»¼ì¶¨²ÎÕÕÎï	435	²¨¶àÀè¸÷	10	Ò»°ãÃ³Ò×	4	Ç§¿Ë	0	?	1,421
202005	38220090	ÆäËûÕï¶Ï»òÊµÑéÓÃÊÔ¼Á¼°ÅäÖÆÊÔ¼Á£»¼ì¶¨²ÎÕÕÎï	437	Ê¥Â¬Î÷ÑÇ	10	Ò»°ãÃ³Ò×	0	Ç§¿Ë	0	?	1,438
202005	38220090	ÆäËûÕï¶Ï»òÊµÑéÓÃÊÔ¼Á¼°ÅäÖÆÊÔ¼Á£»¼ì¶¨²ÎÕÕÎï	440	Èø¶ûÍß¶à	10	Ò»°ãÃ³Ò×	18506	Ç§¿Ë	0	?	619,571
202005	38220090	ÆäËûÕï¶Ï»òÊµÑéÓÃÊÔ¼Á¼°ÅäÖÆÊÔ¼Á£»¼ì¶¨²ÎÕÕÎï	442	ÌØÁ¢Äá´ïºÍ¶à°Í¸ç	10	Ò»°ãÃ³Ò×	10365	Ç§¿Ë	0	?	171,372
202005	38220090	ÆäËûÕï¶Ï»òÊµÑéÓÃÊÔ¼Á¼°ÅäÖÆÊÔ¼Á£»¼ì¶¨²ÎÕÕÎï	444	ÎÚÀ­¹ç	10	Ò»°ãÃ³Ò×	240	Ç§¿Ë	0	?	316,816
202005	38220090	ÆäËûÕï¶Ï»òÊµÑéÓÃÊÔ¼Á¼°ÅäÖÆÊÔ¼Á£»¼ì¶¨²ÎÕÕÎï	445	Î¯ÄÚÈðÀ­	10	Ò»°ãÃ³Ò×	185	Ç§¿Ë	0	?	1,338,061
202005	38220090	ÆäËûÕï¶Ï»òÊµÑéÓÃÊÔ¼Á¼°ÅäÖÆÊÔ¼Á£»¼ì¶¨²ÎÕÕÎï	445	Î¯ÄÚÈðÀ­	11	¹ú¼Ò¼ä¡¢¹ú¼Ê×éÖ¯ÎÞ³¥Ô®ÖúºÍÔùËÍµÄÎï×Ê	256	Ç§¿Ë	0	?	4,000,800
202005	38220090	ÆäËûÕï¶Ï»òÊµÑéÓÃÊÔ¼Á¼°ÅäÖÆÊÔ¼Á£»¼ì¶¨²ÎÕÕÎï	501	¼ÓÄÃ´ó	10	Ò»°ãÃ³Ò×	2300	Ç§¿Ë	0	?	1,229,496
202005	38220090	ÆäËûÕï¶Ï»òÊµÑéÓÃÊÔ¼Á¼°ÅäÖÆÊÔ¼Á£»¼ì¶¨²ÎÕÕÎï	502	ÃÀ¹ú	10	Ò»°ãÃ³Ò×	21178	Ç§¿Ë	0	?	56,987,145
202005	38220090	ÆäËûÕï¶Ï»òÊµÑéÓÃÊÔ¼Á¼°ÅäÖÆÊÔ¼Á£»¼ì¶¨²ÎÕÕÎï	601	°Ä´óÀûÑÇ	10	Ò»°ãÃ³Ò×	37274	Ç§¿Ë	0	?	8,272,640
202005	38220090	ÆäËûÕï¶Ï»òÊµÑéÓÃÊÔ¼Á¼°ÅäÖÆÊÔ¼Á£»¼ì¶¨²ÎÕÕÎï	603	ì³¼Ã	10	Ò»°ãÃ³Ò×	4	Ç§¿Ë	0	?	14,676
202005	38220090	ÆäËûÕï¶Ï»òÊµÑéÓÃÊÔ¼Á¼°ÅäÖÆÊÔ¼Á£»¼ì¶¨²ÎÕÕÎï	603	ì³¼Ã	11	¹ú¼Ò¼ä¡¢¹ú¼Ê×éÖ¯ÎÞ³¥Ô®ÖúºÍÔùËÍµÄÎï×Ê	11	Ç§¿Ë	0	?	100,800
202005	38220090	ÆäËûÕï¶Ï»òÊµÑéÓÃÊÔ¼Á¼°ÅäÖÆÊÔ¼Á£»¼ì¶¨²ÎÕÕÎï	609	ÐÂÎ÷À¼	10	Ò»°ãÃ³Ò×	6742	Ç§¿Ë	0	?	223,034
202005	38220090	ÆäËûÕï¶Ï»òÊµÑéÓÃÊÔ¼Á¼°ÅäÖÆÊÔ¼Á£»¼ì¶¨²ÎÕÕÎï	611	°Í²¼ÑÇÐÂ¼¸ÄÚÑÇ	10	Ò»°ãÃ³Ò×	42	Ç§¿Ë	0	?	2,192,347
202005	38220090	ÆäËûÕï¶Ï»òÊµÑéÓÃÊÔ¼Á¼°ÅäÖÆÊÔ¼Á£»¼ì¶¨²ÎÕÕÎï	611	°Í²¼ÑÇÐÂ¼¸ÄÚÑÇ	11	¹ú¼Ò¼ä¡¢¹ú¼Ê×éÖ¯ÎÞ³¥Ô®ÖúºÍÔùËÍµÄÎï×Ê	11	Ç§¿Ë	0	?	201,600
202005	38220090	ÆäËûÕï¶Ï»òÊµÑéÓÃÊÔ¼Á¼°ÅäÖÆÊÔ¼Á£»¼ì¶¨²ÎÕÕÎï	611	°Í²¼ÑÇÐÂ¼¸ÄÚÑÇ	12	ÆäËû¾èÔùÎï×Ê	1	Ç§¿Ë	0	?	211,206
202005	38220090	ÆäËûÕï¶Ï»òÊµÑéÓÃÊÔ¼Á¼°ÅäÖÆÊÔ¼Á£»¼ì¶¨²ÎÕÕÎï	614	ÌÀ¼Ó	11	¹ú¼Ò¼ä¡¢¹ú¼Ê×éÖ¯ÎÞ³¥Ô®ÖúºÍÔùËÍµÄÎï×Ê	9	Ç§¿Ë	0	?	50,400
202005	38220090	ÆäËûÕï¶Ï»òÊµÑéÓÃÊÔ¼Á¼°ÅäÖÆÊÔ¼Á£»¼ì¶¨²ÎÕÕÎï	617	ÈøÄ¦ÑÇ	11	¹ú¼Ò¼ä¡¢¹ú¼Ê×éÖ¯ÎÞ³¥Ô®ÖúºÍÔùËÍµÄÎï×Ê	9	Ç§¿Ë	0	?	50,400
202005	38220090	ÆäËûÕï¶Ï»òÊµÑéÓÃÊÔ¼Á¼°ÅäÖÆÊÔ¼Á£»¼ì¶¨²ÎÕÕÎï	618	»ùÀï°ÍË¹	10	Ò»°ãÃ³Ò×	1032	Ç§¿Ë	0	?	11,029
202006	38220090	ÆäËûÕï¶Ï»òÊµÑéÓÃÊÔ¼Á¼°ÅäÖÆÊÔ¼Á£»¼ì¶¨²ÎÕÕÎï	101	°¢¸»º¹	10	Ò»°ãÃ³Ò×	400	Ç§¿Ë	0	?	24,835
202006	38220090	ÆäËûÕï¶Ï»òÊµÑéÓÃÊÔ¼Á¼°ÅäÖÆÊÔ¼Á£»¼ì¶¨²ÎÕÕÎï	101	°¢¸»º¹	11	¹ú¼Ò¼ä¡¢¹ú¼Ê×éÖ¯ÎÞ³¥Ô®ÖúºÍÔùËÍµÄÎï×Ê	56	Ç§¿Ë	0	?	3,501,600
202006	38220090	ÆäËûÕï¶Ï»òÊµÑéÓÃÊÔ¼Á¼°ÅäÖÆÊÔ¼Á£»¼ì¶¨²ÎÕÕÎï	102	°ÍÁÖ	10	Ò»°ãÃ³Ò×	137	Ç§¿Ë	0	?	93,112
202006	38220090	ÆäËûÕï¶Ï»òÊµÑéÓÃÊÔ¼Á¼°ÅäÖÆÊÔ¼Á£»¼ì¶¨²ÎÕÕÎï	103	ÃÏ¼ÓÀ­¹ú	10	Ò»°ãÃ³Ò×	860	Ç§¿Ë	0	?	21,116,634
202006	38220090	ÆäËûÕï¶Ï»òÊµÑéÓÃÊÔ¼Á¼°ÅäÖÆÊÔ¼Á£»¼ì¶¨²ÎÕÕÎï	104	²»µ¤	10	Ò»°ãÃ³Ò×	124	Ç§¿Ë	0	?	100,169
202006	38220090	ÆäËûÕï¶Ï»òÊµÑéÓÃÊÔ¼Á¼°ÅäÖÆÊÔ¼Á£»¼ì¶¨²ÎÕÕÎï	105	ÎÄÀ³	10	Ò»°ãÃ³Ò×	1052	Ç§¿Ë	0	?	24,269
202006	38220090	ÆäËûÕï¶Ï»òÊµÑéÓÃÊÔ¼Á¼°ÅäÖÆÊÔ¼Á£»¼ì¶¨²ÎÕÕÎï	106	Ãåµé	10	Ò»°ãÃ³Ò×	7311	Ç§¿Ë	0	?	266,379
202006	38220090	ÆäËûÕï¶Ï»òÊµÑéÓÃÊÔ¼Á¼°ÅäÖÆÊÔ¼Á£»¼ì¶¨²ÎÕÕÎï	107	¼íÆÒÕ¯	10	Ò»°ãÃ³Ò×	508	Ç§¿Ë	0	?	90,423
202006	38220090	ÆäËûÕï¶Ï»òÊµÑéÓÃÊÔ¼Á¼°ÅäÖÆÊÔ¼Á£»¼ì¶¨²ÎÕÕÎï	107	¼íÆÒÕ¯	12	ÆäËû¾èÔùÎï×Ê	195	Ç§¿Ë	0	?	168,000
202006	38220090	ÆäËûÕï¶Ï»òÊµÑéÓÃÊÔ¼Á¼°ÅäÖÆÊÔ¼Á£»¼ì¶¨²ÎÕÕÎï	108	ÈûÆÖÂ·Ë¹	10	Ò»°ãÃ³Ò×	17	Ç§¿Ë	0	?	13,333
202006	38220090	ÆäËûÕï¶Ï»òÊµÑéÓÃÊÔ¼Á¼°ÅäÖÆÊÔ¼Á£»¼ì¶¨²ÎÕÕÎï	110	ÖÐ¹úÏã¸Û	10	Ò»°ãÃ³Ò×	23648	Ç§¿Ë	0	?	74,414,675
202006	38220090	ÆäËûÕï¶Ï»òÊµÑéÓÃÊÔ¼Á¼°ÅäÖÆÊÔ¼Á£»¼ì¶¨²ÎÕÕÎï	111	Ó¡¶È	10	Ò»°ãÃ³Ò×	32493	Ç§¿Ë	0	?	10,962,495
202006	38220090	ÆäËûÕï¶Ï»òÊµÑéÓÃÊÔ¼Á¼°ÅäÖÆÊÔ¼Á£»¼ì¶¨²ÎÕÕÎï	112	Ó¡¶ÈÄáÎ÷ÑÇ	10	Ò»°ãÃ³Ò×	42433	Ç§¿Ë	0	?	21,129,055
202006	38220090	ÆäËûÕï¶Ï»òÊµÑéÓÃÊÔ¼Á¼°ÅäÖÆÊÔ¼Á£»¼ì¶¨²ÎÕÕÎï	112	Ó¡¶ÈÄáÎ÷ÑÇ	12	ÆäËû¾èÔùÎï×Ê	53	Ç§¿Ë	0	?	141,259
202006	38220090	ÆäËûÕï¶Ï»òÊµÑéÓÃÊÔ¼Á¼°ÅäÖÆÊÔ¼Á£»¼ì¶¨²ÎÕÕÎï	113	ÒÁÀÊ	10	Ò»°ãÃ³Ò×	465	Ç§¿Ë	0	?	1,099,572
202006	38220090	ÆäËûÕï¶Ï»òÊµÑéÓÃÊÔ¼Á¼°ÅäÖÆÊÔ¼Á£»¼ì¶¨²ÎÕÕÎï	114	ÒÁÀ­¿Ë	10	Ò»°ãÃ³Ò×	9769	Ç§¿Ë	0	?	1,927,023
202006	38220090	ÆäËûÕï¶Ï»òÊµÑéÓÃÊÔ¼Á¼°ÅäÖÆÊÔ¼Á£»¼ì¶¨²ÎÕÕÎï	115	ÒÔÉ«ÁÐ	10	Ò»°ãÃ³Ò×	1100	Ç§¿Ë	0	?	276,910
202006	38220090	ÆäËûÕï¶Ï»òÊµÑéÓÃÊÔ¼Á¼°ÅäÖÆÊÔ¼Á£»¼ì¶¨²ÎÕÕÎï	116	ÈÕ±¾	10	Ò»°ãÃ³Ò×	118736	Ç§¿Ë	0	?	13,597,832
202006	38220090	ÆäËûÕï¶Ï»òÊµÑéÓÃÊÔ¼Á¼°ÅäÖÆÊÔ¼Á£»¼ì¶¨²ÎÕÕÎï	117	Ô¼µ©	10	Ò»°ãÃ³Ò×	264	Ç§¿Ë	0	?	721,265
202006	38220090	ÆäËûÕï¶Ï»òÊµÑéÓÃÊÔ¼Á¼°ÅäÖÆÊÔ¼Á£»¼ì¶¨²ÎÕÕÎï	118	¿ÆÍþÌØ	10	Ò»°ãÃ³Ò×	14876	Ç§¿Ë	0	?	4,296,994
202006	38220090	ÆäËûÕï¶Ï»òÊµÑéÓÃÊÔ¼Á¼°ÅäÖÆÊÔ¼Á£»¼ì¶¨²ÎÕÕÎï	119	ÀÏÎÎ	10	Ò»°ãÃ³Ò×	5105	Ç§¿Ë	0	?	112,539
202006	38220090	ÆäËûÕï¶Ï»òÊµÑéÓÃÊÔ¼Á¼°ÅäÖÆÊÔ¼Á£»¼ì¶¨²ÎÕÕÎï	119	ÀÏÎÎ	12	ÆäËû¾èÔùÎï×Ê	379	Ç§¿Ë	0	?	536,909
202006	38220090	ÆäËûÕï¶Ï»òÊµÑéÓÃÊÔ¼Á¼°ÅäÖÆÊÔ¼Á£»¼ì¶¨²ÎÕÕÎï	120	Àè°ÍÄÛ	10	Ò»°ãÃ³Ò×	0	Ç§¿Ë	0	?	13,419
202006	38220090	ÆäËûÕï¶Ï»òÊµÑéÓÃÊÔ¼Á¼°ÅäÖÆÊÔ¼Á£»¼ì¶¨²ÎÕÕÎï	122	ÂíÀ´Î÷ÑÇ	10	Ò»°ãÃ³Ò×	9048	Ç§¿Ë	0	?	8,541,973
202006	38220090	ÆäËûÕï¶Ï»òÊµÑéÓÃÊÔ¼Á¼°ÅäÖÆÊÔ¼Á£»¼ì¶¨²ÎÕÕÎï	123	Âí¶û´ú·ò	10	Ò»°ãÃ³Ò×	1	Ç§¿Ë	0	?	7
202006	38220090	ÆäËûÕï¶Ï»òÊµÑéÓÃÊÔ¼Á¼°ÅäÖÆÊÔ¼Á£»¼ì¶¨²ÎÕÕÎï	124	ÃÉ¹Å	10	Ò»°ãÃ³Ò×	0	Ç§¿Ë	0	?	2,609
202006	38220090	ÆäËûÕï¶Ï»òÊµÑéÓÃÊÔ¼Á¼°ÅäÖÆÊÔ¼Á£»¼ì¶¨²ÎÕÕÎï	125	Äá²´¶ûÁª°îÃñÖ÷¹²ºÍ¹ú	10	Ò»°ãÃ³Ò×	1699	Ç§¿Ë	0	?	2,405,297
202006	38220090	ÆäËûÕï¶Ï»òÊµÑéÓÃÊÔ¼Á¼°ÅäÖÆÊÔ¼Á£»¼ì¶¨²ÎÕÕÎï	126	°¢Âü	10	Ò»°ãÃ³Ò×	1718	Ç§¿Ë	0	?	5,080,042
202006	38220090	ÆäËûÕï¶Ï»òÊµÑéÓÃÊÔ¼Á¼°ÅäÖÆÊÔ¼Á£»¼ì¶¨²ÎÕÕÎï	127	°Í»ùË¹Ì¹	10	Ò»°ãÃ³Ò×	6753	Ç§¿Ë	0	?	29,085,236
202006	38220090	ÆäËûÕï¶Ï»òÊµÑéÓÃÊÔ¼Á¼°ÅäÖÆÊÔ¼Á£»¼ì¶¨²ÎÕÕÎï	127	°Í»ùË¹Ì¹	12	ÆäËû¾èÔùÎï×Ê	27	Ç§¿Ë	0	?	766,089
202006	38220090	ÆäËûÕï¶Ï»òÊµÑéÓÃÊÔ¼Á¼°ÅäÖÆÊÔ¼Á£»¼ì¶¨²ÎÕÕÎï	128	°ÍÀÕË¹Ì¹	10	Ò»°ãÃ³Ò×	17	Ç§¿Ë	0	?	35,478
202006	38220090	ÆäËûÕï¶Ï»òÊµÑéÓÃÊÔ¼Á¼°ÅäÖÆÊÔ¼Á£»¼ì¶¨²ÎÕÕÎï	128	°ÍÀÕË¹Ì¹	11	¹ú¼Ò¼ä¡¢¹ú¼Ê×éÖ¯ÎÞ³¥Ô®ÖúºÍÔùËÍµÄÎï×Ê	169	Ç§¿Ë	0	?	2,001,600
202006	38220090	ÆäËûÕï¶Ï»òÊµÑéÓÃÊÔ¼Á¼°ÅäÖÆÊÔ¼Á£»¼ì¶¨²ÎÕÕÎï	129	·ÆÂÉ±ö	10	Ò»°ãÃ³Ò×	8790	Ç§¿Ë	0	?	75,989,580
202006	38220090	ÆäËûÕï¶Ï»òÊµÑéÓÃÊÔ¼Á¼°ÅäÖÆÊÔ¼Á£»¼ì¶¨²ÎÕÕÎï	130	¿¨Ëþ¶û	10	Ò»°ãÃ³Ò×	4129	Ç§¿Ë	0	?	3,351,899
202006	38220090	ÆäËûÕï¶Ï»òÊµÑéÓÃÊÔ¼Á¼°ÅäÖÆÊÔ¼Á£»¼ì¶¨²ÎÕÕÎï	131	É³ÌØ°¢À­²®	10	Ò»°ãÃ³Ò×	16287	Ç§¿Ë	0	?	8,778,070
202006	38220090	ÆäËûÕï¶Ï»òÊµÑéÓÃÊÔ¼Á¼°ÅäÖÆÊÔ¼Á£»¼ì¶¨²ÎÕÕÎï	132	ÐÂ¼ÓÆÂ	10	Ò»°ãÃ³Ò×	94016	Ç§¿Ë	0	?	22,837,429
202006	38220090	ÆäËûÕï¶Ï»òÊµÑéÓÃÊÔ¼Á¼°ÅäÖÆÊÔ¼Á£»¼ì¶¨²ÎÕÕÎï	133	º«¹ú	10	Ò»°ãÃ³Ò×	97779	Ç§¿Ë	0	?	5,862,758
202006	38220090	ÆäËûÕï¶Ï»òÊµÑéÓÃÊÔ¼Á¼°ÅäÖÆÊÔ¼Á£»¼ì¶¨²ÎÕÕÎï	134	Ë¹ÀïÀ¼¿¨	10	Ò»°ãÃ³Ò×	682	Ç§¿Ë	0	?	205,099
202006	38220090	ÆäËûÕï¶Ï»òÊµÑéÓÃÊÔ¼Á¼°ÅäÖÆÊÔ¼Á£»¼ì¶¨²ÎÕÕÎï	135	ÐðÀûÑÇ	10	Ò»°ãÃ³Ò×	0	Ç§¿Ë	0	?	535
202006	38220090	ÆäËûÕï¶Ï»òÊµÑéÓÃÊÔ¼Á¼°ÅäÖÆÊÔ¼Á£»¼ì¶¨²ÎÕÕÎï	136	Ì©¹ú	10	Ò»°ãÃ³Ò×	21120	Ç§¿Ë	0	?	1,337,954
202006	38220090	ÆäËûÕï¶Ï»òÊµÑéÓÃÊÔ¼Á¼°ÅäÖÆÊÔ¼Á£»¼ì¶¨²ÎÕÕÎï	136	Ì©¹ú	11	¹ú¼Ò¼ä¡¢¹ú¼Ê×éÖ¯ÎÞ³¥Ô®ÖúºÍÔùËÍµÄÎï×Ê	188	Ç§¿Ë	0	?	15,000,000
202006	38220090	ÆäËûÕï¶Ï»òÊµÑéÓÃÊÔ¼Á¼°ÅäÖÆÊÔ¼Á£»¼ì¶¨²ÎÕÕÎï	137	ÍÁ¶úÆä	10	Ò»°ãÃ³Ò×	1819	Ç§¿Ë	0	?	9,379,476
202006	38220090	ÆäËûÕï¶Ï»òÊµÑéÓÃÊÔ¼Á¼°ÅäÖÆÊÔ¼Á£»¼ì¶¨²ÎÕÕÎï	138	°¢ÁªÇõ	10	Ò»°ãÃ³Ò×	23076	Ç§¿Ë	0	?	45,273,233
202006	38220090	ÆäËûÕï¶Ï»òÊµÑéÓÃÊÔ¼Á¼°ÅäÖÆÊÔ¼Á£»¼ì¶¨²ÎÕÕÎï	139	Ò²ÃÅ	10	Ò»°ãÃ³Ò×	26647	Ç§¿Ë	0	?	91,892
202006	38220090	ÆäËûÕï¶Ï»òÊµÑéÓÃÊÔ¼Á¼°ÅäÖÆÊÔ¼Á£»¼ì¶¨²ÎÕÕÎï	141	Ô½ÄÏ	10	Ò»°ãÃ³Ò×	40395	Ç§¿Ë	0	?	1,230,466
202006	38220090	ÆäËûÕï¶Ï»òÊµÑéÓÃÊÔ¼Á¼°ÅäÖÆÊÔ¼Á£»¼ì¶¨²ÎÕÕÎï	143	ÖÐ¹úÌ¨Íå	10	Ò»°ãÃ³Ò×	6501	Ç§¿Ë	0	?	892,741
202006	38220090	ÆäËûÕï¶Ï»òÊµÑéÓÃÊÔ¼Á¼°ÅäÖÆÊÔ¼Á£»¼ì¶¨²ÎÕÕÎï	144	¶«µÛãë	10	Ò»°ãÃ³Ò×	3342	Ç§¿Ë	0	?	50,852
202006	38220090	ÆäËûÕï¶Ï»òÊµÑéÓÃÊÔ¼Á¼°ÅäÖÆÊÔ¼Á£»¼ì¶¨²ÎÕÕÎï	145	¹þÈø¿ËË¹Ì¹	10	Ò»°ãÃ³Ò×	10642	Ç§¿Ë	0	?	3,633,787
202006	38220090	ÆäËûÕï¶Ï»òÊµÑéÓÃÊÔ¼Á¼°ÅäÖÆÊÔ¼Á£»¼ì¶¨²ÎÕÕÎï	146	¼ª¶û¼ªË¹Ë¹Ì¹	10	Ò»°ãÃ³Ò×	21602	Ç§¿Ë	0	?	70,328
202006	38220090	ÆäËûÕï¶Ï»òÊµÑéÓÃÊÔ¼Á¼°ÅäÖÆÊÔ¼Á£»¼ì¶¨²ÎÕÕÎï	147	Ëþ¼ª¿ËË¹Ì¹	11	¹ú¼Ò¼ä¡¢¹ú¼Ê×éÖ¯ÎÞ³¥Ô®ÖúºÍÔùËÍµÄÎï×Ê	63	Ç§¿Ë	0	?	5,001,600
202006	38220090	ÆäËûÕï¶Ï»òÊµÑéÓÃÊÔ¼Á¼°ÅäÖÆÊÔ¼Á£»¼ì¶¨²ÎÕÕÎï	149	ÎÚ×È±ð¿ËË¹Ì¹	10	Ò»°ãÃ³Ò×	7216	Ç§¿Ë	0	?	404,970
202006	38220090	ÆäËûÕï¶Ï»òÊµÑéÓÃÊÔ¼Á¼°ÅäÖÆÊÔ¼Á£»¼ì¶¨²ÎÕÕÎï	201	°¢¶û¼°ÀûÑÇ	10	Ò»°ãÃ³Ò×	218	Ç§¿Ë	0	?	453,524
202006	38220090	ÆäËûÕï¶Ï»òÊµÑéÓÃÊÔ¼Á¼°ÅäÖÆÊÔ¼Á£»¼ì¶¨²ÎÕÕÎï	202	°²¸çÀ­	10	Ò»°ãÃ³Ò×	1700	Ç§¿Ë	0	?	2,660,850
202006	38220090	ÆäËûÕï¶Ï»òÊµÑéÓÃÊÔ¼Á¼°ÅäÖÆÊÔ¼Á£»¼ì¶¨²ÎÕÕÎï	203	±´Äþ	10	Ò»°ãÃ³Ò×	66	Ç§¿Ë	0	?	30,243
202006	38220090	ÆäËûÕï¶Ï»òÊµÑéÓÃÊÔ¼Á¼°ÅäÖÆÊÔ¼Á£»¼ì¶¨²ÎÕÕÎï	204	²©´ÄÍßÄÉ	10	Ò»°ãÃ³Ò×	647	Ç§¿Ë	0	?	3,560,760
202006	38220090	ÆäËûÕï¶Ï»òÊµÑéÓÃÊÔ¼Á¼°ÅäÖÆÊÔ¼Á£»¼ì¶¨²ÎÕÕÎï	206	¿¦ÂóÂ¡	10	Ò»°ãÃ³Ò×	203	Ç§¿Ë	0	?	48,047
202006	38220090	ÆäËûÕï¶Ï»òÊµÑéÓÃÊÔ¼Á¼°ÅäÖÆÊÔ¼Á£»¼ì¶¨²ÎÕÕÎï	206	¿¦ÂóÂ¡	11	¹ú¼Ò¼ä¡¢¹ú¼Ê×éÖ¯ÎÞ³¥Ô®ÖúºÍÔùËÍµÄÎï×Ê	13	Ç§¿Ë	0	?	1,003,200
202006	38220090	ÆäËûÕï¶Ï»òÊµÑéÓÃÊÔ¼Á¼°ÅäÖÆÊÔ¼Á£»¼ì¶¨²ÎÕÕÎï	208	·ðµÃ½Ç	11	¹ú¼Ò¼ä¡¢¹ú¼Ê×éÖ¯ÎÞ³¥Ô®ÖúºÍÔùËÍµÄÎï×Ê	6	Ç§¿Ë	0	?	504,000
202006	38220090	ÆäËûÕï¶Ï»òÊµÑéÓÃÊÔ¼Á¼°ÅäÖÆÊÔ¼Á£»¼ì¶¨²ÎÕÕÎï	211	Õ§µÃ	11	¹ú¼Ò¼ä¡¢¹ú¼Ê×éÖ¯ÎÞ³¥Ô®ÖúºÍÔùËÍµÄÎï×Ê	13	Ç§¿Ë	0	?	1,003,200
202006	38220090	ÆäËûÕï¶Ï»òÊµÑéÓÃÊÔ¼Á¼°ÅäÖÆÊÔ¼Á£»¼ì¶¨²ÎÕÕÎï	213	¸Õ¹û(²¼)	10	Ò»°ãÃ³Ò×	38	Ç§¿Ë	0	?	58,816
202006	38220090	ÆäËûÕï¶Ï»òÊµÑéÓÃÊÔ¼Á¼°ÅäÖÆÊÔ¼Á£»¼ì¶¨²ÎÕÕÎï	213	¸Õ¹û(²¼)	11	¹ú¼Ò¼ä¡¢¹ú¼Ê×éÖ¯ÎÞ³¥Ô®ÖúºÍÔùËÍµÄÎï×Ê	13	Ç§¿Ë	0	?	1,003,200
202006	38220090	ÆäËûÕï¶Ï»òÊµÑéÓÃÊÔ¼Á¼°ÅäÖÆÊÔ¼Á£»¼ì¶¨²ÎÕÕÎï	215	°£¼°	10	Ò»°ãÃ³Ò×	55981	Ç§¿Ë	0	?	1,549,036
202006	38220090	ÆäËûÕï¶Ï»òÊµÑéÓÃÊÔ¼Á¼°ÅäÖÆÊÔ¼Á£»¼ì¶¨²ÎÕÕÎï	216	³àµÀ¼¸ÄÚÑÇ	11	¹ú¼Ò¼ä¡¢¹ú¼Ê×éÖ¯ÎÞ³¥Ô®ÖúºÍÔùËÍµÄÎï×Ê	13	Ç§¿Ë	0	?	1,003,200
202006	38220090	ÆäËûÕï¶Ï»òÊµÑéÓÃÊÔ¼Á¼°ÅäÖÆÊÔ¼Á£»¼ì¶¨²ÎÕÕÎï	217	°£Èû¶í±ÈÑÇ	10	Ò»°ãÃ³Ò×	2575	Ç§¿Ë	0	?	808,778
202006	38220090	ÆäËûÕï¶Ï»òÊµÑéÓÃÊÔ¼Á¼°ÅäÖÆÊÔ¼Á£»¼ì¶¨²ÎÕÕÎï	219	¸Ô±ÈÑÇ	11	¹ú¼Ò¼ä¡¢¹ú¼Ê×éÖ¯ÎÞ³¥Ô®ÖúºÍÔùËÍµÄÎï×Ê	13	Ç§¿Ë	0	?	1,003,200
202006	38220090	ÆäËûÕï¶Ï»òÊµÑéÓÃÊÔ¼Á¼°ÅäÖÆÊÔ¼Á£»¼ì¶¨²ÎÕÕÎï	220	¼ÓÄÉ	10	Ò»°ãÃ³Ò×	61	Ç§¿Ë	0	?	131,995
202006	38220090	ÆäËûÕï¶Ï»òÊµÑéÓÃÊÔ¼Á¼°ÅäÖÆÊÔ¼Á£»¼ì¶¨²ÎÕÕÎï	221	¼¸ÄÚÑÇ	10	Ò»°ãÃ³Ò×	1499	Ç§¿Ë	0	?	1,920,857
202006	38220090	ÆäËûÕï¶Ï»òÊµÑéÓÃÊÔ¼Á¼°ÅäÖÆÊÔ¼Á£»¼ì¶¨²ÎÕÕÎï	221	¼¸ÄÚÑÇ	11	¹ú¼Ò¼ä¡¢¹ú¼Ê×éÖ¯ÎÞ³¥Ô®ÖúºÍÔùËÍµÄÎï×Ê	13	Ç§¿Ë	0	?	1,003,200
202006	38220090	ÆäËûÕï¶Ï»òÊµÑéÓÃÊÔ¼Á¼°ÅäÖÆÊÔ¼Á£»¼ì¶¨²ÎÕÕÎï	221	¼¸ÄÚÑÇ	12	ÆäËû¾èÔùÎï×Ê	274	Ç§¿Ë	0	?	1,115,589
202006	38220090	ÆäËûÕï¶Ï»òÊµÑéÓÃÊÔ¼Á¼°ÅäÖÆÊÔ¼Á£»¼ì¶¨²ÎÕÕÎï	222	¼¸ÄÚÑÇ±ÈÉÜ	11	¹ú¼Ò¼ä¡¢¹ú¼Ê×éÖ¯ÎÞ³¥Ô®ÖúºÍÔùËÍµÄÎï×Ê	13	Ç§¿Ë	0	?	1,003,200
202006	38220090	ÆäËûÕï¶Ï»òÊµÑéÓÃÊÔ¼Á¼°ÅäÖÆÊÔ¼Á£»¼ì¶¨²ÎÕÕÎï	223	¿ÆÌØµÏÍß	10	Ò»°ãÃ³Ò×	325	Ç§¿Ë	0	?	360,811
202006	38220090	ÆäËûÕï¶Ï»òÊµÑéÓÃÊÔ¼Á¼°ÅäÖÆÊÔ¼Á£»¼ì¶¨²ÎÕÕÎï	224	¿ÏÄáÑÇ	10	Ò»°ãÃ³Ò×	1042	Ç§¿Ë	0	?	4,991,790
202006	38220090	ÆäËûÕï¶Ï»òÊµÑéÓÃÊÔ¼Á¼°ÅäÖÆÊÔ¼Á£»¼ì¶¨²ÎÕÕÎï	225	Àû±ÈÀïÑÇ	10	Ò»°ãÃ³Ò×	1	Ç§¿Ë	0	?	21
202006	38220090	ÆäËûÕï¶Ï»òÊµÑéÓÃÊÔ¼Á¼°ÅäÖÆÊÔ¼Á£»¼ì¶¨²ÎÕÕÎï	226	Àû±ÈÑÇ	10	Ò»°ãÃ³Ò×	271	Ç§¿Ë	0	?	780,021
202006	38220090	ÆäËûÕï¶Ï»òÊµÑéÓÃÊÔ¼Á¼°ÅäÖÆÊÔ¼Á£»¼ì¶¨²ÎÕÕÎï	228	ÂíÀ­Î¬	10	Ò»°ãÃ³Ò×	345	Ç§¿Ë	0	?	54,238
202006	38220090	ÆäËûÕï¶Ï»òÊµÑéÓÃÊÔ¼Á¼°ÅäÖÆÊÔ¼Á£»¼ì¶¨²ÎÕÕÎï	229	ÂíÀï	10	Ò»°ãÃ³Ò×	30	Ç§¿Ë	0	?	79,376
202006	38220090	ÆäËûÕï¶Ï»òÊµÑéÓÃÊÔ¼Á¼°ÅäÖÆÊÔ¼Á£»¼ì¶¨²ÎÕÕÎï	231	Ã«ÀïÇóË¹	10	Ò»°ãÃ³Ò×	140	Ç§¿Ë	0	?	23,207
202006	38220090	ÆäËûÕï¶Ï»òÊµÑéÓÃÊÔ¼Á¼°ÅäÖÆÊÔ¼Á£»¼ì¶¨²ÎÕÕÎï	232	Ä¦Âå¸ç	10	Ò»°ãÃ³Ò×	950	Ç§¿Ë	0	?	5,301,230
202006	38220090	ÆäËûÕï¶Ï»òÊµÑéÓÃÊÔ¼Á¼°ÅäÖÆÊÔ¼Á£»¼ì¶¨²ÎÕÕÎï	233	ÄªÉ£±È¿Ë	10	Ò»°ãÃ³Ò×	428	Ç§¿Ë	0	?	1,544,710
202006	38220090	ÆäËûÕï¶Ï»òÊµÑéÓÃÊÔ¼Á¼°ÅäÖÆÊÔ¼Á£»¼ì¶¨²ÎÕÕÎï	235	ÄáÈÕ¶û	10	Ò»°ãÃ³Ò×	33	Ç§¿Ë	0	?	7,394
202006	38220090	ÆäËûÕï¶Ï»òÊµÑéÓÃÊÔ¼Á¼°ÅäÖÆÊÔ¼Á£»¼ì¶¨²ÎÕÕÎï	236	ÄáÈÕÀûÑÇ	10	Ò»°ãÃ³Ò×	13399	Ç§¿Ë	0	?	28,375,186
202006	38220090	ÆäËûÕï¶Ï»òÊµÑéÓÃÊÔ¼Á¼°ÅäÖÆÊÔ¼Á£»¼ì¶¨²ÎÕÕÎï	236	ÄáÈÕÀûÑÇ	12	ÆäËû¾èÔùÎï×Ê	3	Ç§¿Ë	0	?	316,512
202006	38220090	ÆäËûÕï¶Ï»òÊµÑéÓÃÊÔ¼Á¼°ÅäÖÆÊÔ¼Á£»¼ì¶¨²ÎÕÕÎï	238	Â¬Íú´ï	10	Ò»°ãÃ³Ò×	930	Ç§¿Ë	0	?	1,618,186
202006	38220090	ÆäËûÕï¶Ï»òÊµÑéÓÃÊÔ¼Á¼°ÅäÖÆÊÔ¼Á£»¼ì¶¨²ÎÕÕÎï	240	ÈûÄÚ¼Ó¶û	11	¹ú¼Ò¼ä¡¢¹ú¼Ê×éÖ¯ÎÞ³¥Ô®ÖúºÍÔùËÍµÄÎï×Ê	13	Ç§¿Ë	0	?	1,003,200
202006	38220090	ÆäËûÕï¶Ï»òÊµÑéÓÃÊÔ¼Á¼°ÅäÖÆÊÔ¼Á£»¼ì¶¨²ÎÕÕÎï	242	ÈûÀ­Àû°º	10	Ò»°ãÃ³Ò×	1	Ç§¿Ë	0	?	1,887
202006	38220090	ÆäËûÕï¶Ï»òÊµÑéÓÃÊÔ¼Á¼°ÅäÖÆÊÔ¼Á£»¼ì¶¨²ÎÕÕÎï	242	ÈûÀ­Àû°º	11	¹ú¼Ò¼ä¡¢¹ú¼Ê×éÖ¯ÎÞ³¥Ô®ÖúºÍÔùËÍµÄÎï×Ê	13	Ç§¿Ë	0	?	1,003,200
202006	38220090	ÆäËûÕï¶Ï»òÊµÑéÓÃÊÔ¼Á¼°ÅäÖÆÊÔ¼Á£»¼ì¶¨²ÎÕÕÎï	244	ÄÏ·Ç	10	Ò»°ãÃ³Ò×	3670	Ç§¿Ë	0	?	2,685,204
202006	38220090	ÆäËûÕï¶Ï»òÊµÑéÓÃÊÔ¼Á¼°ÅäÖÆÊÔ¼Á£»¼ì¶¨²ÎÕÕÎï	246	ËÕµ¤	10	Ò»°ãÃ³Ò×	3	Ç§¿Ë	0	?	68,518
202006	38220090	ÆäËûÕï¶Ï»òÊµÑéÓÃÊÔ¼Á¼°ÅäÖÆÊÔ¼Á£»¼ì¶¨²ÎÕÕÎï	246	ËÕµ¤	11	¹ú¼Ò¼ä¡¢¹ú¼Ê×éÖ¯ÎÞ³¥Ô®ÖúºÍÔùËÍµÄÎï×Ê	169	Ç§¿Ë	0	?	2,001,600
202006	38220090	ÆäËûÕï¶Ï»òÊµÑéÓÃÊÔ¼Á¼°ÅäÖÆÊÔ¼Á£»¼ì¶¨²ÎÕÕÎï	247	Ì¹É£ÄáÑÇ	10	Ò»°ãÃ³Ò×	12522	Ç§¿Ë	0	?	1,233,946
202006	38220090	ÆäËûÕï¶Ï»òÊµÑéÓÃÊÔ¼Á¼°ÅäÖÆÊÔ¼Á£»¼ì¶¨²ÎÕÕÎï	248	¶à¸ç	10	Ò»°ãÃ³Ò×	0	Ç§¿Ë	0	?	7
202006	38220090	ÆäËûÕï¶Ï»òÊµÑéÓÃÊÔ¼Á¼°ÅäÖÆÊÔ¼Á£»¼ì¶¨²ÎÕÕÎï	250	ÎÚ¸É´ï	10	Ò»°ãÃ³Ò×	279	Ç§¿Ë	0	?	50,490
202006	38220090	ÆäËûÕï¶Ï»òÊµÑéÓÃÊÔ¼Á¼°ÅäÖÆÊÔ¼Á£»¼ì¶¨²ÎÕÕÎï	251	²¼»ùÄÉ·¨Ë÷	10	Ò»°ãÃ³Ò×	284	Ç§¿Ë	0	?	99,623
202006	38220090	ÆäËûÕï¶Ï»òÊµÑéÓÃÊÔ¼Á¼°ÅäÖÆÊÔ¼Á£»¼ì¶¨²ÎÕÕÎï	252	¸Õ¹û(½ð)	10	Ò»°ãÃ³Ò×	142	Ç§¿Ë	0	?	80,745
202006	38220090	ÆäËûÕï¶Ï»òÊµÑéÓÃÊÔ¼Á¼°ÅäÖÆÊÔ¼Á£»¼ì¶¨²ÎÕÕÎï	252	¸Õ¹û(½ð)	12	ÆäËû¾èÔùÎï×Ê	5	Ç§¿Ë	0	?	471,168
202006	38220090	ÆäËûÕï¶Ï»òÊµÑéÓÃÊÔ¼Á¼°ÅäÖÆÊÔ¼Á£»¼ì¶¨²ÎÕÕÎï	253	ÔÞ±ÈÑÇ	10	Ò»°ãÃ³Ò×	103	Ç§¿Ë	0	?	5,620
202006	38220090	ÆäËûÕï¶Ï»òÊµÑéÓÃÊÔ¼Á¼°ÅäÖÆÊÔ¼Á£»¼ì¶¨²ÎÕÕÎï	254	½ò°Í²¼Î¤	10	Ò»°ãÃ³Ò×	142	Ç§¿Ë	0	?	16,139
202006	38220090	ÆäËûÕï¶Ï»òÊµÑéÓÃÊÔ¼Á¼°ÅäÖÆÊÔ¼Á£»¼ì¶¨²ÎÕÕÎï	260	ÄÏËÕµ¤¹²ºÍ¹ú	10	Ò»°ãÃ³Ò×	512	Ç§¿Ë	0	?	109,240
202006	38220090	ÆäËûÕï¶Ï»òÊµÑéÓÃÊÔ¼Á¼°ÅäÖÆÊÔ¼Á£»¼ì¶¨²ÎÕÕÎï	301	±ÈÀûÊ±	10	Ò»°ãÃ³Ò×	28221	Ç§¿Ë	0	?	4,085,674
202006	38220090	ÆäËûÕï¶Ï»òÊµÑéÓÃÊÔ¼Á¼°ÅäÖÆÊÔ¼Á£»¼ì¶¨²ÎÕÕÎï	302	µ¤Âó	10	Ò»°ãÃ³Ò×	7321	Ç§¿Ë	0	?	5,923,258
202006	38220090	ÆäËûÕï¶Ï»òÊµÑéÓÃÊÔ¼Á¼°ÅäÖÆÊÔ¼Á£»¼ì¶¨²ÎÕÕÎï	303	Ó¢¹ú	10	Ò»°ãÃ³Ò×	10728	Ç§¿Ë	0	?	47,727,639
202006	38220090	ÆäËûÕï¶Ï»òÊµÑéÓÃÊÔ¼Á¼°ÅäÖÆÊÔ¼Á£»¼ì¶¨²ÎÕÕÎï	304	µÂ¹ú	10	Ò»°ãÃ³Ò×	16004	Ç§¿Ë	0	?	11,857,026
202006	38220090	ÆäËûÕï¶Ï»òÊµÑéÓÃÊÔ¼Á¼°ÅäÖÆÊÔ¼Á£»¼ì¶¨²ÎÕÕÎï	304	µÂ¹ú	12	ÆäËû¾èÔùÎï×Ê	4	Ç§¿Ë	0	?	334,428
202006	38220090	ÆäËûÕï¶Ï»òÊµÑéÓÃÊÔ¼Á¼°ÅäÖÆÊÔ¼Á£»¼ì¶¨²ÎÕÕÎï	305	·¨¹ú	10	Ò»°ãÃ³Ò×	13790	Ç§¿Ë	0	?	18,850,395
202006	38220090	ÆäËûÕï¶Ï»òÊµÑéÓÃÊÔ¼Á¼°ÅäÖÆÊÔ¼Á£»¼ì¶¨²ÎÕÕÎï	306	°®¶ûÀ¼	10	Ò»°ãÃ³Ò×	82	Ç§¿Ë	0	?	316,016
202006	38220090	ÆäËûÕï¶Ï»òÊµÑéÓÃÊÔ¼Á¼°ÅäÖÆÊÔ¼Á£»¼ì¶¨²ÎÕÕÎï	307	Òâ´óÀû	10	Ò»°ãÃ³Ò×	14671	Ç§¿Ë	0	?	19,662,085
202006	38220090	ÆäËûÕï¶Ï»òÊµÑéÓÃÊÔ¼Á¼°ÅäÖÆÊÔ¼Á£»¼ì¶¨²ÎÕÕÎï	308	Â¬É­±¤	10	Ò»°ãÃ³Ò×	2350	Ç§¿Ë	0	?	1,745,633
202006	38220090	ÆäËûÕï¶Ï»òÊµÑéÓÃÊÔ¼Á¼°ÅäÖÆÊÔ¼Á£»¼ì¶¨²ÎÕÕÎï	309	ºÉÀ¼	10	Ò»°ãÃ³Ò×	29836	Ç§¿Ë	0	?	18,220,540
202006	38220090	ÆäËûÕï¶Ï»òÊµÑéÓÃÊÔ¼Á¼°ÅäÖÆÊÔ¼Á£»¼ì¶¨²ÎÕÕÎï	310	Ï£À°	10	Ò»°ãÃ³Ò×	678	Ç§¿Ë	0	?	1,132,185
202006	38220090	ÆäËûÕï¶Ï»òÊµÑéÓÃÊÔ¼Á¼°ÅäÖÆÊÔ¼Á£»¼ì¶¨²ÎÕÕÎï	311	ÆÏÌÑÑÀ	10	Ò»°ãÃ³Ò×	596	Ç§¿Ë	0	?	1,937,610
202006	38220090	ÆäËûÕï¶Ï»òÊµÑéÓÃÊÔ¼Á¼°ÅäÖÆÊÔ¼Á£»¼ì¶¨²ÎÕÕÎï	312	Î÷°àÑÀ	10	Ò»°ãÃ³Ò×	21871	Ç§¿Ë	0	?	17,318,362
202006	38220090	ÆäËûÕï¶Ï»òÊµÑéÓÃÊÔ¼Á¼°ÅäÖÆÊÔ¼Á£»¼ì¶¨²ÎÕÕÎï	312	Î÷°àÑÀ	12	ÆäËû¾èÔùÎï×Ê	3	Ç§¿Ë	0	?	810,926
202006	38220090	ÆäËûÕï¶Ï»òÊµÑéÓÃÊÔ¼Á¼°ÅäÖÆÊÔ¼Á£»¼ì¶¨²ÎÕÕÎï	315	°ÂµØÀû	10	Ò»°ãÃ³Ò×	103	Ç§¿Ë	0	?	505,683
202006	38220090	ÆäËûÕï¶Ï»òÊµÑéÓÃÊÔ¼Á¼°ÅäÖÆÊÔ¼Á£»¼ì¶¨²ÎÕÕÎï	316	±£¼ÓÀûÑÇ	10	Ò»°ãÃ³Ò×	365	Ç§¿Ë	0	?	396,048
202006	38220090	ÆäËûÕï¶Ï»òÊµÑéÓÃÊÔ¼Á¼°ÅäÖÆÊÔ¼Á£»¼ì¶¨²ÎÕÕÎï	318	·ÒÀ¼	10	Ò»°ãÃ³Ò×	2295	Ç§¿Ë	0	?	1,258,754
202006	38220090	ÆäËûÕï¶Ï»òÊµÑéÓÃÊÔ¼Á¼°ÅäÖÆÊÔ¼Á£»¼ì¶¨²ÎÕÕÎï	321	ÐÙÑÀÀû	10	Ò»°ãÃ³Ò×	35	Ç§¿Ë	0	?	219,817
202006	38220090	ÆäËûÕï¶Ï»òÊµÑéÓÃÊÔ¼Á¼°ÅäÖÆÊÔ¼Á£»¼ì¶¨²ÎÕÕÎï	324	Âí¶úËû	10	Ò»°ãÃ³Ò×	2	Ç§¿Ë	0	?	710
202006	38220090	ÆäËûÕï¶Ï»òÊµÑéÓÃÊÔ¼Á¼°ÅäÖÆÊÔ¼Á£»¼ì¶¨²ÎÕÕÎï	326	Å²Íþ	10	Ò»°ãÃ³Ò×	51	Ç§¿Ë	0	?	723,689
202006	38220090	ÆäËûÕï¶Ï»òÊµÑéÓÃÊÔ¼Á¼°ÅäÖÆÊÔ¼Á£»¼ì¶¨²ÎÕÕÎï	327	²¨À¼	10	Ò»°ãÃ³Ò×	20494	Ç§¿Ë	0	?	17,454,667
202006	38220090	ÆäËûÕï¶Ï»òÊµÑéÓÃÊÔ¼Á¼°ÅäÖÆÊÔ¼Á£»¼ì¶¨²ÎÕÕÎï	328	ÂÞÂíÄáÑÇ	10	Ò»°ãÃ³Ò×	947	Ç§¿Ë	0	?	581,558
202006	38220090	ÆäËûÕï¶Ï»òÊµÑéÓÃÊÔ¼Á¼°ÅäÖÆÊÔ¼Á£»¼ì¶¨²ÎÕÕÎï	330	Èðµä	10	Ò»°ãÃ³Ò×	1844	Ç§¿Ë	0	?	2,362,248
202006	38220090	ÆäËûÕï¶Ï»òÊµÑéÓÃÊÔ¼Á¼°ÅäÖÆÊÔ¼Á£»¼ì¶¨²ÎÕÕÎï	331	ÈðÊ¿	10	Ò»°ãÃ³Ò×	627	Ç§¿Ë	0	?	572,897
202006	38220090	ÆäËûÕï¶Ï»òÊµÑéÓÃÊÔ¼Á¼°ÅäÖÆÊÔ¼Á£»¼ì¶¨²ÎÕÕÎï	335	À­ÍÑÎ¬ÑÇ	10	Ò»°ãÃ³Ò×	397	Ç§¿Ë	0	?	1,779,184
202006	38220090	ÆäËûÕï¶Ï»òÊµÑéÓÃÊÔ¼Á¼°ÅäÖÆÊÔ¼Á£»¼ì¶¨²ÎÕÕÎï	336	Á¢ÌÕÍð	10	Ò»°ãÃ³Ò×	675	Ç§¿Ë	0	?	857,808
202006	38220090	ÆäËûÕï¶Ï»òÊµÑéÓÃÊÔ¼Á¼°ÅäÖÆÊÔ¼Á£»¼ì¶¨²ÎÕÕÎï	337	¸ñÂ³¼ªÑÇ	10	Ò»°ãÃ³Ò×	1	Ç§¿Ë	0	?	2,058
202006	38220090	ÆäËûÕï¶Ï»òÊµÑéÓÃÊÔ¼Á¼°ÅäÖÆÊÔ¼Á£»¼ì¶¨²ÎÕÕÎï	338	ÑÇÃÀÄáÑÇ	10	Ò»°ãÃ³Ò×	1	Ç§¿Ë	0	?	45,131
202006	38220090	ÆäËûÕï¶Ï»òÊµÑéÓÃÊÔ¼Á¼°ÅäÖÆÊÔ¼Á£»¼ì¶¨²ÎÕÕÎï	339	°¢Èû°Ý½®	10	Ò»°ãÃ³Ò×	32	Ç§¿Ë	0	?	78,745
202006	38220090	ÆäËûÕï¶Ï»òÊµÑéÓÃÊÔ¼Á¼°ÅäÖÆÊÔ¼Á£»¼ì¶¨²ÎÕÕÎï	340	°×¶íÂÞË¹	10	Ò»°ãÃ³Ò×	261	Ç§¿Ë	0	?	103,611
202006	38220090	ÆäËûÕï¶Ï»òÊµÑéÓÃÊÔ¼Á¼°ÅäÖÆÊÔ¼Á£»¼ì¶¨²ÎÕÕÎï	343	Ä¦¶û¶àÍß	10	Ò»°ãÃ³Ò×	481	Ç§¿Ë	0	?	27,062
202006	38220090	ÆäËûÕï¶Ï»òÊµÑéÓÃÊÔ¼Á¼°ÅäÖÆÊÔ¼Á£»¼ì¶¨²ÎÕÕÎï	344	¶íÂÞË¹Áª°î	10	Ò»°ãÃ³Ò×	26880	Ç§¿Ë	0	?	49,640,484
202006	38220090	ÆäËûÕï¶Ï»òÊµÑéÓÃÊÔ¼Á¼°ÅäÖÆÊÔ¼Á£»¼ì¶¨²ÎÕÕÎï	347	ÎÚ¿ËÀ¼	10	Ò»°ãÃ³Ò×	441	Ç§¿Ë	0	?	330,527
202006	38220090	ÆäËûÕï¶Ï»òÊµÑéÓÃÊÔ¼Á¼°ÅäÖÆÊÔ¼Á£»¼ì¶¨²ÎÕÕÎï	350	Ë¹ÂåÎÄÄáÑÇ	10	Ò»°ãÃ³Ò×	0	Ç§¿Ë	0	?	7
202006	38220090	ÆäËûÕï¶Ï»òÊµÑéÓÃÊÔ¼Á¼°ÅäÖÆÊÔ¼Á£»¼ì¶¨²ÎÕÕÎï	351	¿ËÂÞµØÑÇ	10	Ò»°ãÃ³Ò×	194	Ç§¿Ë	0	?	40,769
202006	38220090	ÆäËûÕï¶Ï»òÊµÑéÓÃÊÔ¼Á¼°ÅäÖÆÊÔ¼Á£»¼ì¶¨²ÎÕÕÎï	352	½Ý¿Ë	10	Ò»°ãÃ³Ò×	970	Ç§¿Ë	0	?	1,247,008
202006	38220090	ÆäËûÕï¶Ï»òÊµÑéÓÃÊÔ¼Á¼°ÅäÖÆÊÔ¼Á£»¼ì¶¨²ÎÕÕÎï	353	Ë¹Âå·¥¿Ë	10	Ò»°ãÃ³Ò×	3	Ç§¿Ë	0	?	23,068
202006	38220090	ÆäËûÕï¶Ï»òÊµÑéÓÃÊÔ¼Á¼°ÅäÖÆÊÔ¼Á£»¼ì¶¨²ÎÕÕÎï	354	±±ÂíÆä¶Ù¹²ºÍ¹ú	10	Ò»°ãÃ³Ò×	0	Ç§¿Ë	0	?	3,370
202006	38220090	ÆäËûÕï¶Ï»òÊµÑéÓÃÊÔ¼Á¼°ÅäÖÆÊÔ¼Á£»¼ì¶¨²ÎÕÕÎï	355	²¨ºÚ	10	Ò»°ãÃ³Ò×	7	Ç§¿Ë	0	?	3,363
202006	38220090	ÆäËûÕï¶Ï»òÊµÑéÓÃÊÔ¼Á¼°ÅäÖÆÊÔ¼Á£»¼ì¶¨²ÎÕÕÎï	358	Èû¶ûÎ¬ÑÇ	10	Ò»°ãÃ³Ò×	2	Ç§¿Ë	0	?	402
202006	38220090	ÆäËûÕï¶Ï»òÊµÑéÓÃÊÔ¼Á¼°ÅäÖÆÊÔ¼Á£»¼ì¶¨²ÎÕÕÎï	401	°²Ìá¹ÏºÍ°Í²¼´ï	10	Ò»°ãÃ³Ò×	0	Ç§¿Ë	0	?	2,662
202006	38220090	ÆäËûÕï¶Ï»òÊµÑéÓÃÊÔ¼Á¼°ÅäÖÆÊÔ¼Á£»¼ì¶¨²ÎÕÕÎï	402	°¢¸ùÍ¢	10	Ò»°ãÃ³Ò×	4767	Ç§¿Ë	0	?	2,549,226
202006	38220090	ÆäËûÕï¶Ï»òÊµÑéÓÃÊÔ¼Á¼°ÅäÖÆÊÔ¼Á£»¼ì¶¨²ÎÕÕÎï	404	°Í¹þÂí	10	Ò»°ãÃ³Ò×	24	Ç§¿Ë	0	?	103,386
202006	38220090	ÆäËûÕï¶Ï»òÊµÑéÓÃÊÔ¼Á¼°ÅäÖÆÊÔ¼Á£»¼ì¶¨²ÎÕÕÎï	408	¶àÃñ×å²£ÀûÎ¬ÑÇ¹ú	10	Ò»°ãÃ³Ò×	598	Ç§¿Ë	0	?	1,389,836
202006	38220090	ÆäËûÕï¶Ï»òÊµÑéÓÃÊÔ¼Á¼°ÅäÖÆÊÔ¼Á£»¼ì¶¨²ÎÕÕÎï	410	°ÍÎ÷	10	Ò»°ãÃ³Ò×	3758	Ç§¿Ë	0	?	6,794,007
202006	38220090	ÆäËûÕï¶Ï»òÊµÑéÓÃÊÔ¼Á¼°ÅäÖÆÊÔ¼Á£»¼ì¶¨²ÎÕÕÎï	412	ÖÇÀû	10	Ò»°ãÃ³Ò×	861	Ç§¿Ë	0	?	5,594,720
202006	38220090	ÆäËûÕï¶Ï»òÊµÑéÓÃÊÔ¼Á¼°ÅäÖÆÊÔ¼Á£»¼ì¶¨²ÎÕÕÎï	413	¸çÂ×±ÈÑÇ	10	Ò»°ãÃ³Ò×	12167	Ç§¿Ë	0	?	2,493,392
202006	38220090	ÆäËûÕï¶Ï»òÊµÑéÓÃÊÔ¼Á¼°ÅäÖÆÊÔ¼Á£»¼ì¶¨²ÎÕÕÎï	415	¸çË¹´ïÀè¼Ó	10	Ò»°ãÃ³Ò×	73	Ç§¿Ë	0	?	19,333
202006	38220090	ÆäËûÕï¶Ï»òÊµÑéÓÃÊÔ¼Á¼°ÅäÖÆÊÔ¼Á£»¼ì¶¨²ÎÕÕÎï	416	¹Å°Í	10	Ò»°ãÃ³Ò×	27186	Ç§¿Ë	0	?	1,678,431
202006	38220090	ÆäËûÕï¶Ï»òÊµÑéÓÃÊÔ¼Á¼°ÅäÖÆÊÔ¼Á£»¼ì¶¨²ÎÕÕÎï	418	¶àÃ×Äá¼Ó¹²ºÍ¹ú	10	Ò»°ãÃ³Ò×	96	Ç§¿Ë	0	?	122,793
202006	38220090	ÆäËûÕï¶Ï»òÊµÑéÓÃÊÔ¼Á¼°ÅäÖÆÊÔ¼Á£»¼ì¶¨²ÎÕÕÎï	419	¶ò¹Ï¶à¶û	10	Ò»°ãÃ³Ò×	18050	Ç§¿Ë	0	?	1,694,168
202006	38220090	ÆäËûÕï¶Ï»òÊµÑéÓÃÊÔ¼Á¼°ÅäÖÆÊÔ¼Á£»¼ì¶¨²ÎÕÕÎï	423	Î£µØÂíÀ­	10	Ò»°ãÃ³Ò×	621	Ç§¿Ë	0	?	524,492
202006	38220090	ÆäËûÕï¶Ï»òÊµÑéÓÃÊÔ¼Á¼°ÅäÖÆÊÔ¼Á£»¼ì¶¨²ÎÕÕÎï	424	¹çÑÇÄÇ	10	Ò»°ãÃ³Ò×	9	Ç§¿Ë	0	?	20,933
202006	38220090	ÆäËûÕï¶Ï»òÊµÑéÓÃÊÔ¼Á¼°ÅäÖÆÊÔ¼Á£»¼ì¶¨²ÎÕÕÎï	426	ºé¶¼À­Ë¹	10	Ò»°ãÃ³Ò×	4131	Ç§¿Ë	0	?	176,766
202006	38220090	ÆäËûÕï¶Ï»òÊµÑéÓÃÊÔ¼Á¼°ÅäÖÆÊÔ¼Á£»¼ì¶¨²ÎÕÕÎï	427	ÑÀÂò¼Ó	10	Ò»°ãÃ³Ò×	37	Ç§¿Ë	0	?	35,550
202006	38220090	ÆäËûÕï¶Ï»òÊµÑéÓÃÊÔ¼Á¼°ÅäÖÆÊÔ¼Á£»¼ì¶¨²ÎÕÕÎï	429	Ä«Î÷¸ç	10	Ò»°ãÃ³Ò×	46817	Ç§¿Ë	0	?	1,292,272
202006	38220090	ÆäËûÕï¶Ï»òÊµÑéÓÃÊÔ¼Á¼°ÅäÖÆÊÔ¼Á£»¼ì¶¨²ÎÕÕÎï	432	°ÍÄÃÂí	10	Ò»°ãÃ³Ò×	25	Ç§¿Ë	0	?	83,561
202006	38220090	ÆäËûÕï¶Ï»òÊµÑéÓÃÊÔ¼Á¼°ÅäÖÆÊÔ¼Á£»¼ì¶¨²ÎÕÕÎï	433	°ÍÀ­¹ç	10	Ò»°ãÃ³Ò×	7	Ç§¿Ë	0	?	970
202006	38220090	ÆäËûÕï¶Ï»òÊµÑéÓÃÊÔ¼Á¼°ÅäÖÆÊÔ¼Á£»¼ì¶¨²ÎÕÕÎï	434	ÃØÂ³	10	Ò»°ãÃ³Ò×	2978	Ç§¿Ë	0	?	2,910,633
202006	38220090	ÆäËûÕï¶Ï»òÊµÑéÓÃÊÔ¼Á¼°ÅäÖÆÊÔ¼Á£»¼ì¶¨²ÎÕÕÎï	440	Èø¶ûÍß¶à	10	Ò»°ãÃ³Ò×	5	Ç§¿Ë	0	?	104
202006	38220090	ÆäËûÕï¶Ï»òÊµÑéÓÃÊÔ¼Á¼°ÅäÖÆÊÔ¼Á£»¼ì¶¨²ÎÕÕÎï	444	ÎÚÀ­¹ç	10	Ò»°ãÃ³Ò×	319	Ç§¿Ë	0	?	480,151
202006	38220090	ÆäËûÕï¶Ï»òÊµÑéÓÃÊÔ¼Á¼°ÅäÖÆÊÔ¼Á£»¼ì¶¨²ÎÕÕÎï	445	Î¯ÄÚÈðÀ­	10	Ò»°ãÃ³Ò×	4756	Ç§¿Ë	0	?	53,087,998
202006	38220090	ÆäËûÕï¶Ï»òÊµÑéÓÃÊÔ¼Á¼°ÅäÖÆÊÔ¼Á£»¼ì¶¨²ÎÕÕÎï	501	¼ÓÄÃ´ó	10	Ò»°ãÃ³Ò×	16848	Ç§¿Ë	0	?	7,548,345
202006	38220090	ÆäËûÕï¶Ï»òÊµÑéÓÃÊÔ¼Á¼°ÅäÖÆÊÔ¼Á£»¼ì¶¨²ÎÕÕÎï	501	¼ÓÄÃ´ó	11	¹ú¼Ò¼ä¡¢¹ú¼Ê×éÖ¯ÎÞ³¥Ô®ÖúºÍÔùËÍµÄÎï×Ê	696	Ç§¿Ë	0	?	10,000,800
202006	38220090	ÆäËûÕï¶Ï»òÊµÑéÓÃÊÔ¼Á¼°ÅäÖÆÊÔ¼Á£»¼ì¶¨²ÎÕÕÎï	502	ÃÀ¹ú	10	Ò»°ãÃ³Ò×	59798	Ç§¿Ë	0	?	68,299,884
202006	38220090	ÆäËûÕï¶Ï»òÊµÑéÓÃÊÔ¼Á¼°ÅäÖÆÊÔ¼Á£»¼ì¶¨²ÎÕÕÎï	601	°Ä´óÀûÑÇ	10	Ò»°ãÃ³Ò×	13166	Ç§¿Ë	0	?	8,285,146
202006	38220090	ÆäËûÕï¶Ï»òÊµÑéÓÃÊÔ¼Á¼°ÅäÖÆÊÔ¼Á£»¼ì¶¨²ÎÕÕÎï	603	ì³¼Ã	10	Ò»°ãÃ³Ò×	25	Ç§¿Ë	0	?	4,220
202006	38220090	ÆäËûÕï¶Ï»òÊµÑéÓÃÊÔ¼Á¼°ÅäÖÆÊÔ¼Á£»¼ì¶¨²ÎÕÕÎï	608	ÍßÅ¬°¢Í¼	10	Ò»°ãÃ³Ò×	41	Ç§¿Ë	0	?	295
202006	38220090	ÆäËûÕï¶Ï»òÊµÑéÓÃÊÔ¼Á¼°ÅäÖÆÊÔ¼Á£»¼ì¶¨²ÎÕÕÎï	609	ÐÂÎ÷À¼	10	Ò»°ãÃ³Ò×	37	Ç§¿Ë	0	?	119,428
202006	38220090	ÆäËûÕï¶Ï»òÊµÑéÓÃÊÔ¼Á¼°ÅäÖÆÊÔ¼Á£»¼ì¶¨²ÎÕÕÎï	611	°Í²¼ÑÇÐÂ¼¸ÄÚÑÇ	10	Ò»°ãÃ³Ò×	452	Ç§¿Ë	0	?	154,660
202007	38220090	ÆäËûÕï¶Ï»òÊµÑéÓÃÊÔ¼Á¼°ÅäÖÆÊÔ¼Á£»¼ì¶¨²ÎÕÕÎï	101	°¢¸»º¹	10	Ò»°ãÃ³Ò×	3134	Ç§¿Ë	0	?	155,857
202007	38220090	ÆäËûÕï¶Ï»òÊµÑéÓÃÊÔ¼Á¼°ÅäÖÆÊÔ¼Á£»¼ì¶¨²ÎÕÕÎï	102	°ÍÁÖ	10	Ò»°ãÃ³Ò×	30	Ç§¿Ë	0	?	188,319
202007	38220090	ÆäËûÕï¶Ï»òÊµÑéÓÃÊÔ¼Á¼°ÅäÖÆÊÔ¼Á£»¼ì¶¨²ÎÕÕÎï	103	ÃÏ¼ÓÀ­¹ú	10	Ò»°ãÃ³Ò×	8553	Ç§¿Ë	0	?	32,898,184
202007	38220090	ÆäËûÕï¶Ï»òÊµÑéÓÃÊÔ¼Á¼°ÅäÖÆÊÔ¼Á£»¼ì¶¨²ÎÕÕÎï	106	Ãåµé	10	Ò»°ãÃ³Ò×	18747	Ç§¿Ë	0	?	3,015,432
202007	38220090	ÆäËûÕï¶Ï»òÊµÑéÓÃÊÔ¼Á¼°ÅäÖÆÊÔ¼Á£»¼ì¶¨²ÎÕÕÎï	107	¼íÆÒÕ¯	10	Ò»°ãÃ³Ò×	11862	Ç§¿Ë	0	?	147,818
202007	38220090	ÆäËûÕï¶Ï»òÊµÑéÓÃÊÔ¼Á¼°ÅäÖÆÊÔ¼Á£»¼ì¶¨²ÎÕÕÎï	108	ÈûÆÖÂ·Ë¹	10	Ò»°ãÃ³Ò×	450	Ç§¿Ë	0	?	222,683
202007	38220090	ÆäËûÕï¶Ï»òÊµÑéÓÃÊÔ¼Á¼°ÅäÖÆÊÔ¼Á£»¼ì¶¨²ÎÕÕÎï	110	ÖÐ¹úÏã¸Û	10	Ò»°ãÃ³Ò×	35918	Ç§¿Ë	0	?	170,891,892
202007	38220090	ÆäËûÕï¶Ï»òÊµÑéÓÃÊÔ¼Á¼°ÅäÖÆÊÔ¼Á£»¼ì¶¨²ÎÕÕÎï	111	Ó¡¶È	10	Ò»°ãÃ³Ò×	40945	Ç§¿Ë	0	?	10,879,421
202007	38220090	ÆäËûÕï¶Ï»òÊµÑéÓÃÊÔ¼Á¼°ÅäÖÆÊÔ¼Á£»¼ì¶¨²ÎÕÕÎï	112	Ó¡¶ÈÄáÎ÷ÑÇ	10	Ò»°ãÃ³Ò×	68409	Ç§¿Ë	0	?	28,738,320
202007	38220090	ÆäËûÕï¶Ï»òÊµÑéÓÃÊÔ¼Á¼°ÅäÖÆÊÔ¼Á£»¼ì¶¨²ÎÕÕÎï	112	Ó¡¶ÈÄáÎ÷ÑÇ	12	ÆäËû¾èÔùÎï×Ê	89	Ç§¿Ë	0	?	554,959
202007	38220090	ÆäËûÕï¶Ï»òÊµÑéÓÃÊÔ¼Á¼°ÅäÖÆÊÔ¼Á£»¼ì¶¨²ÎÕÕÎï	113	ÒÁÀÊ	10	Ò»°ãÃ³Ò×	1461	Ç§¿Ë	0	?	3,935,727
202007	38220090	ÆäËûÕï¶Ï»òÊµÑéÓÃÊÔ¼Á¼°ÅäÖÆÊÔ¼Á£»¼ì¶¨²ÎÕÕÎï	114	ÒÁÀ­¿Ë	10	Ò»°ãÃ³Ò×	7029	Ç§¿Ë	0	?	13,391,773
202007	38220090	ÆäËûÕï¶Ï»òÊµÑéÓÃÊÔ¼Á¼°ÅäÖÆÊÔ¼Á£»¼ì¶¨²ÎÕÕÎï	115	ÒÔÉ«ÁÐ	10	Ò»°ãÃ³Ò×	5177	Ç§¿Ë	0	?	159,371
202007	38220090	ÆäËûÕï¶Ï»òÊµÑéÓÃÊÔ¼Á¼°ÅäÖÆÊÔ¼Á£»¼ì¶¨²ÎÕÕÎï	116	ÈÕ±¾	10	Ò»°ãÃ³Ò×	157435	Ç§¿Ë	0	?	10,858,396
202007	38220090	ÆäËûÕï¶Ï»òÊµÑéÓÃÊÔ¼Á¼°ÅäÖÆÊÔ¼Á£»¼ì¶¨²ÎÕÕÎï	116	ÈÕ±¾	12	ÆäËû¾èÔùÎï×Ê	44	Ç§¿Ë	0	?	3,034,335
202007	38220090	ÆäËûÕï¶Ï»òÊµÑéÓÃÊÔ¼Á¼°ÅäÖÆÊÔ¼Á£»¼ì¶¨²ÎÕÕÎï	117	Ô¼µ©	10	Ò»°ãÃ³Ò×	9420	Ç§¿Ë	0	?	6,349,938
202007	38220090	ÆäËûÕï¶Ï»òÊµÑéÓÃÊÔ¼Á¼°ÅäÖÆÊÔ¼Á£»¼ì¶¨²ÎÕÕÎï	118	¿ÆÍþÌØ	10	Ò»°ãÃ³Ò×	3681	Ç§¿Ë	0	?	868,010
202007	38220090	ÆäËûÕï¶Ï»òÊµÑéÓÃÊÔ¼Á¼°ÅäÖÆÊÔ¼Á£»¼ì¶¨²ÎÕÕÎï	119	ÀÏÎÎ	10	Ò»°ãÃ³Ò×	15366	Ç§¿Ë	0	?	130,228
202007	38220090	ÆäËûÕï¶Ï»òÊµÑéÓÃÊÔ¼Á¼°ÅäÖÆÊÔ¼Á£»¼ì¶¨²ÎÕÕÎï	120	Àè°ÍÄÛ	10	Ò»°ãÃ³Ò×	10401	Ç§¿Ë	0	?	913,331
202007	38220090	ÆäËûÕï¶Ï»òÊµÑéÓÃÊÔ¼Á¼°ÅäÖÆÊÔ¼Á£»¼ì¶¨²ÎÕÕÎï	121	ÖÐ¹ú°ÄÃÅ	10	Ò»°ãÃ³Ò×	489	Ç§¿Ë	0	?	454,962
202007	38220090	ÆäËûÕï¶Ï»òÊµÑéÓÃÊÔ¼Á¼°ÅäÖÆÊÔ¼Á£»¼ì¶¨²ÎÕÕÎï	122	ÂíÀ´Î÷ÑÇ	10	Ò»°ãÃ³Ò×	14577	Ç§¿Ë	0	?	1,724,127
202007	38220090	ÆäËûÕï¶Ï»òÊµÑéÓÃÊÔ¼Á¼°ÅäÖÆÊÔ¼Á£»¼ì¶¨²ÎÕÕÎï	123	Âí¶û´ú·ò	10	Ò»°ãÃ³Ò×	391	Ç§¿Ë	0	?	221,195
202007	38220090	ÆäËûÕï¶Ï»òÊµÑéÓÃÊÔ¼Á¼°ÅäÖÆÊÔ¼Á£»¼ì¶¨²ÎÕÕÎï	124	ÃÉ¹Å	10	Ò»°ãÃ³Ò×	2568	Ç§¿Ë	0	?	65,793
202007	38220090	ÆäËûÕï¶Ï»òÊµÑéÓÃÊÔ¼Á¼°ÅäÖÆÊÔ¼Á£»¼ì¶¨²ÎÕÕÎï	125	Äá²´¶ûÁª°îÃñÖ÷¹²ºÍ¹ú	10	Ò»°ãÃ³Ò×	4398	Ç§¿Ë	0	?	4,847,559
202007	38220090	ÆäËûÕï¶Ï»òÊµÑéÓÃÊÔ¼Á¼°ÅäÖÆÊÔ¼Á£»¼ì¶¨²ÎÕÕÎï	126	°¢Âü	10	Ò»°ãÃ³Ò×	2370	Ç§¿Ë	0	?	2,404,362
202007	38220090	ÆäËûÕï¶Ï»òÊµÑéÓÃÊÔ¼Á¼°ÅäÖÆÊÔ¼Á£»¼ì¶¨²ÎÕÕÎï	127	°Í»ùË¹Ì¹	10	Ò»°ãÃ³Ò×	59032	Ç§¿Ë	0	?	12,069,171
202007	38220090	ÆäËûÕï¶Ï»òÊµÑéÓÃÊÔ¼Á¼°ÅäÖÆÊÔ¼Á£»¼ì¶¨²ÎÕÕÎï	129	·ÆÂÉ±ö	10	Ò»°ãÃ³Ò×	12203	Ç§¿Ë	0	?	65,691,175
202007	38220090	ÆäËûÕï¶Ï»òÊµÑéÓÃÊÔ¼Á¼°ÅäÖÆÊÔ¼Á£»¼ì¶¨²ÎÕÕÎï	130	¿¨Ëþ¶û	10	Ò»°ãÃ³Ò×	1397	Ç§¿Ë	0	?	785,774
202007	38220090	ÆäËûÕï¶Ï»òÊµÑéÓÃÊÔ¼Á¼°ÅäÖÆÊÔ¼Á£»¼ì¶¨²ÎÕÕÎï	131	É³ÌØ°¢À­²®	10	Ò»°ãÃ³Ò×	38168	Ç§¿Ë	0	?	17,422,372
202007	38220090	ÆäËûÕï¶Ï»òÊµÑéÓÃÊÔ¼Á¼°ÅäÖÆÊÔ¼Á£»¼ì¶¨²ÎÕÕÎï	132	ÐÂ¼ÓÆÂ	10	Ò»°ãÃ³Ò×	67507	Ç§¿Ë	0	?	38,989,139
202007	38220090	ÆäËûÕï¶Ï»òÊµÑéÓÃÊÔ¼Á¼°ÅäÖÆÊÔ¼Á£»¼ì¶¨²ÎÕÕÎï	133	º«¹ú	10	Ò»°ãÃ³Ò×	57867	Ç§¿Ë	0	?	13,757,379
202007	38220090	ÆäËûÕï¶Ï»òÊµÑéÓÃÊÔ¼Á¼°ÅäÖÆÊÔ¼Á£»¼ì¶¨²ÎÕÕÎï	134	Ë¹ÀïÀ¼¿¨	10	Ò»°ãÃ³Ò×	35945	Ç§¿Ë	0	?	1,811,189
202007	38220090	ÆäËûÕï¶Ï»òÊµÑéÓÃÊÔ¼Á¼°ÅäÖÆÊÔ¼Á£»¼ì¶¨²ÎÕÕÎï	136	Ì©¹ú	10	Ò»°ãÃ³Ò×	73095	Ç§¿Ë	0	?	9,548,155
202007	38220090	ÆäËûÕï¶Ï»òÊµÑéÓÃÊÔ¼Á¼°ÅäÖÆÊÔ¼Á£»¼ì¶¨²ÎÕÕÎï	137	ÍÁ¶úÆä	10	Ò»°ãÃ³Ò×	172158	Ç§¿Ë	0	?	4,506,291
202007	38220090	ÆäËûÕï¶Ï»òÊµÑéÓÃÊÔ¼Á¼°ÅäÖÆÊÔ¼Á£»¼ì¶¨²ÎÕÕÎï	138	°¢ÁªÇõ	10	Ò»°ãÃ³Ò×	15928	Ç§¿Ë	0	?	34,507,980
202007	38220090	ÆäËûÕï¶Ï»òÊµÑéÓÃÊÔ¼Á¼°ÅäÖÆÊÔ¼Á£»¼ì¶¨²ÎÕÕÎï	139	Ò²ÃÅ	10	Ò»°ãÃ³Ò×	57910	Ç§¿Ë	0	?	468,446
202007	38220090	ÆäËûÕï¶Ï»òÊµÑéÓÃÊÔ¼Á¼°ÅäÖÆÊÔ¼Á£»¼ì¶¨²ÎÕÕÎï	141	Ô½ÄÏ	10	Ò»°ãÃ³Ò×	125421	Ç§¿Ë	0	?	3,875,927
202007	38220090	ÆäËûÕï¶Ï»òÊµÑéÓÃÊÔ¼Á¼°ÅäÖÆÊÔ¼Á£»¼ì¶¨²ÎÕÕÎï	143	ÖÐ¹úÌ¨Íå	10	Ò»°ãÃ³Ò×	227	Ç§¿Ë	0	?	847,080
202007	38220090	ÆäËûÕï¶Ï»òÊµÑéÓÃÊÔ¼Á¼°ÅäÖÆÊÔ¼Á£»¼ì¶¨²ÎÕÕÎï	144	¶«µÛãë	10	Ò»°ãÃ³Ò×	0	Ç§¿Ë	0	?	1,788
202007	38220090	ÆäËûÕï¶Ï»òÊµÑéÓÃÊÔ¼Á¼°ÅäÖÆÊÔ¼Á£»¼ì¶¨²ÎÕÕÎï	145	¹þÈø¿ËË¹Ì¹	10	Ò»°ãÃ³Ò×	6627	Ç§¿Ë	0	?	20,589,552
202007	38220090	ÆäËûÕï¶Ï»òÊµÑéÓÃÊÔ¼Á¼°ÅäÖÆÊÔ¼Á£»¼ì¶¨²ÎÕÕÎï	145	¹þÈø¿ËË¹Ì¹	11	¹ú¼Ò¼ä¡¢¹ú¼Ê×éÖ¯ÎÞ³¥Ô®ÖúºÍÔùËÍµÄÎï×Ê	63	Ç§¿Ë	0	?	5,001,600
202007	38220090	ÆäËûÕï¶Ï»òÊµÑéÓÃÊÔ¼Á¼°ÅäÖÆÊÔ¼Á£»¼ì¶¨²ÎÕÕÎï	146	¼ª¶û¼ªË¹Ë¹Ì¹	10	Ò»°ãÃ³Ò×	158	Ç§¿Ë	0	?	110,951
202007	38220090	ÆäËûÕï¶Ï»òÊµÑéÓÃÊÔ¼Á¼°ÅäÖÆÊÔ¼Á£»¼ì¶¨²ÎÕÕÎï	147	Ëþ¼ª¿ËË¹Ì¹	10	Ò»°ãÃ³Ò×	12522	Ç§¿Ë	0	?	97,854
202007	38220090	ÆäËûÕï¶Ï»òÊµÑéÓÃÊÔ¼Á¼°ÅäÖÆÊÔ¼Á£»¼ì¶¨²ÎÕÕÎï	149	ÎÚ×È±ð¿ËË¹Ì¹	10	Ò»°ãÃ³Ò×	15776	Ç§¿Ë	0	?	2,987,025
202007	38220090	ÆäËûÕï¶Ï»òÊµÑéÓÃÊÔ¼Á¼°ÅäÖÆÊÔ¼Á£»¼ì¶¨²ÎÕÕÎï	201	°¢¶û¼°ÀûÑÇ	10	Ò»°ãÃ³Ò×	44	Ç§¿Ë	0	?	40,110
202007	38220090	ÆäËûÕï¶Ï»òÊµÑéÓÃÊÔ¼Á¼°ÅäÖÆÊÔ¼Á£»¼ì¶¨²ÎÕÕÎï	202	°²¸çÀ­	10	Ò»°ãÃ³Ò×	13	Ç§¿Ë	0	?	40,004
202007	38220090	ÆäËûÕï¶Ï»òÊµÑéÓÃÊÔ¼Á¼°ÅäÖÆÊÔ¼Á£»¼ì¶¨²ÎÕÕÎï	203	±´Äþ	10	Ò»°ãÃ³Ò×	38	Ç§¿Ë	0	?	38,570
202007	38220090	ÆäËûÕï¶Ï»òÊµÑéÓÃÊÔ¼Á¼°ÅäÖÆÊÔ¼Á£»¼ì¶¨²ÎÕÕÎï	205	²¼Â¡µÏ	10	Ò»°ãÃ³Ò×	6000	Ç§¿Ë	0	?	53,586
202007	38220090	ÆäËûÕï¶Ï»òÊµÑéÓÃÊÔ¼Á¼°ÅäÖÆÊÔ¼Á£»¼ì¶¨²ÎÕÕÎï	206	¿¦ÂóÂ¡	10	Ò»°ãÃ³Ò×	1722	Ç§¿Ë	0	?	277,727
202007	38220090	ÆäËûÕï¶Ï»òÊµÑéÓÃÊÔ¼Á¼°ÅäÖÆÊÔ¼Á£»¼ì¶¨²ÎÕÕÎï	211	Õ§µÃ	10	Ò»°ãÃ³Ò×	0	Ç§¿Ë	0	?	1,447
202007	38220090	ÆäËûÕï¶Ï»òÊµÑéÓÃÊÔ¼Á¼°ÅäÖÆÊÔ¼Á£»¼ì¶¨²ÎÕÕÎï	214	¼ª²¼Ìá	10	Ò»°ãÃ³Ò×	18	Ç§¿Ë	0	?	87,293
202007	38220090	ÆäËûÕï¶Ï»òÊµÑéÓÃÊÔ¼Á¼°ÅäÖÆÊÔ¼Á£»¼ì¶¨²ÎÕÕÎï	215	°£¼°	10	Ò»°ãÃ³Ò×	65693	Ç§¿Ë	0	?	6,898,558
202007	38220090	ÆäËûÕï¶Ï»òÊµÑéÓÃÊÔ¼Á¼°ÅäÖÆÊÔ¼Á£»¼ì¶¨²ÎÕÕÎï	216	³àµÀ¼¸ÄÚÑÇ	10	Ò»°ãÃ³Ò×	32	Ç§¿Ë	0	?	51,029
202007	38220090	ÆäËûÕï¶Ï»òÊµÑéÓÃÊÔ¼Á¼°ÅäÖÆÊÔ¼Á£»¼ì¶¨²ÎÕÕÎï	217	°£Èû¶í±ÈÑÇ	10	Ò»°ãÃ³Ò×	2945	Ç§¿Ë	0	?	1,076,375
202007	38220090	ÆäËûÕï¶Ï»òÊµÑéÓÃÊÔ¼Á¼°ÅäÖÆÊÔ¼Á£»¼ì¶¨²ÎÕÕÎï	218	¼ÓÅî	10	Ò»°ãÃ³Ò×	197	Ç§¿Ë	0	?	41,141
202007	38220090	ÆäËûÕï¶Ï»òÊµÑéÓÃÊÔ¼Á¼°ÅäÖÆÊÔ¼Á£»¼ì¶¨²ÎÕÕÎï	220	¼ÓÄÉ	10	Ò»°ãÃ³Ò×	4519	Ç§¿Ë	0	?	54,917,714
202007	38220090	ÆäËûÕï¶Ï»òÊµÑéÓÃÊÔ¼Á¼°ÅäÖÆÊÔ¼Á£»¼ì¶¨²ÎÕÕÎï	223	¿ÆÌØµÏÍß	10	Ò»°ãÃ³Ò×	770	Ç§¿Ë	0	?	314,879
202007	38220090	ÆäËûÕï¶Ï»òÊµÑéÓÃÊÔ¼Á¼°ÅäÖÆÊÔ¼Á£»¼ì¶¨²ÎÕÕÎï	224	¿ÏÄáÑÇ	10	Ò»°ãÃ³Ò×	24464	Ç§¿Ë	0	?	4,600,437
202007	38220090	ÆäËûÕï¶Ï»òÊµÑéÓÃÊÔ¼Á¼°ÅäÖÆÊÔ¼Á£»¼ì¶¨²ÎÕÕÎï	226	Àû±ÈÑÇ	10	Ò»°ãÃ³Ò×	23457	Ç§¿Ë	0	?	108,906
202007	38220090	ÆäËûÕï¶Ï»òÊµÑéÓÃÊÔ¼Á¼°ÅäÖÆÊÔ¼Á£»¼ì¶¨²ÎÕÕÎï	227	Âí´ï¼ÓË¹¼Ó	10	Ò»°ãÃ³Ò×	44	Ç§¿Ë	0	?	16,025
202007	38220090	ÆäËûÕï¶Ï»òÊµÑéÓÃÊÔ¼Á¼°ÅäÖÆÊÔ¼Á£»¼ì¶¨²ÎÕÕÎï	228	ÂíÀ­Î¬	10	Ò»°ãÃ³Ò×	37	Ç§¿Ë	0	?	31,007
202007	38220090	ÆäËûÕï¶Ï»òÊµÑéÓÃÊÔ¼Á¼°ÅäÖÆÊÔ¼Á£»¼ì¶¨²ÎÕÕÎï	232	Ä¦Âå¸ç	10	Ò»°ãÃ³Ò×	17628	Ç§¿Ë	0	?	943,293
202007	38220090	ÆäËûÕï¶Ï»òÊµÑéÓÃÊÔ¼Á¼°ÅäÖÆÊÔ¼Á£»¼ì¶¨²ÎÕÕÎï	236	ÄáÈÕÀûÑÇ	10	Ò»°ãÃ³Ò×	27836	Ç§¿Ë	0	?	1,292,957
202007	38220090	ÆäËûÕï¶Ï»òÊµÑéÓÃÊÔ¼Á¼°ÅäÖÆÊÔ¼Á£»¼ì¶¨²ÎÕÕÎï	238	Â¬Íú´ï	10	Ò»°ãÃ³Ò×	39	Ç§¿Ë	0	?	21,481
202007	38220090	ÆäËûÕï¶Ï»òÊµÑéÓÃÊÔ¼Á¼°ÅäÖÆÊÔ¼Á£»¼ì¶¨²ÎÕÕÎï	239	Ê¥¶àÃÀºÍÆÕÁÖÎ÷±È	10	Ò»°ãÃ³Ò×	30	Ç§¿Ë	0	?	17,739
202007	38220090	ÆäËûÕï¶Ï»òÊµÑéÓÃÊÔ¼Á¼°ÅäÖÆÊÔ¼Á£»¼ì¶¨²ÎÕÕÎï	240	ÈûÄÚ¼Ó¶û	10	Ò»°ãÃ³Ò×	17	Ç§¿Ë	0	?	16,629
202007	38220090	ÆäËûÕï¶Ï»òÊµÑéÓÃÊÔ¼Á¼°ÅäÖÆÊÔ¼Á£»¼ì¶¨²ÎÕÕÎï	240	ÈûÄÚ¼Ó¶û	12	ÆäËû¾èÔùÎï×Ê	3	Ç§¿Ë	0	?	238,133
202007	38220090	ÆäËûÕï¶Ï»òÊµÑéÓÃÊÔ¼Á¼°ÅäÖÆÊÔ¼Á£»¼ì¶¨²ÎÕÕÎï	241	ÈûÉà¶û	10	Ò»°ãÃ³Ò×	1655	Ç§¿Ë	0	?	58,398
202007	38220090	ÆäËûÕï¶Ï»òÊµÑéÓÃÊÔ¼Á¼°ÅäÖÆÊÔ¼Á£»¼ì¶¨²ÎÕÕÎï	243	Ë÷ÂíÀï	10	Ò»°ãÃ³Ò×	14637	Ç§¿Ë	0	?	253,907
202007	38220090	ÆäËûÕï¶Ï»òÊµÑéÓÃÊÔ¼Á¼°ÅäÖÆÊÔ¼Á£»¼ì¶¨²ÎÕÕÎï	244	ÄÏ·Ç	10	Ò»°ãÃ³Ò×	4745	Ç§¿Ë	0	?	2,512,359
202007	38220090	ÆäËûÕï¶Ï»òÊµÑéÓÃÊÔ¼Á¼°ÅäÖÆÊÔ¼Á£»¼ì¶¨²ÎÕÕÎï	246	ËÕµ¤	10	Ò»°ãÃ³Ò×	17306	Ç§¿Ë	0	?	117,527
202007	38220090	ÆäËûÕï¶Ï»òÊµÑéÓÃÊÔ¼Á¼°ÅäÖÆÊÔ¼Á£»¼ì¶¨²ÎÕÕÎï	246	ËÕµ¤	12	ÆäËû¾èÔùÎï×Ê	2	Ç§¿Ë	0	?	237,552
202007	38220090	ÆäËûÕï¶Ï»òÊµÑéÓÃÊÔ¼Á¼°ÅäÖÆÊÔ¼Á£»¼ì¶¨²ÎÕÕÎï	247	Ì¹É£ÄáÑÇ	10	Ò»°ãÃ³Ò×	14567	Ç§¿Ë	0	?	7,559,301
202007	38220090	ÆäËûÕï¶Ï»òÊµÑéÓÃÊÔ¼Á¼°ÅäÖÆÊÔ¼Á£»¼ì¶¨²ÎÕÕÎï	248	¶à¸ç	10	Ò»°ãÃ³Ò×	78	Ç§¿Ë	0	?	39,086
202007	38220090	ÆäËûÕï¶Ï»òÊµÑéÓÃÊÔ¼Á¼°ÅäÖÆÊÔ¼Á£»¼ì¶¨²ÎÕÕÎï	249	Í»ÄáË¹	10	Ò»°ãÃ³Ò×	1717	Ç§¿Ë	0	?	215,919
202007	38220090	ÆäËûÕï¶Ï»òÊµÑéÓÃÊÔ¼Á¼°ÅäÖÆÊÔ¼Á£»¼ì¶¨²ÎÕÕÎï	250	ÎÚ¸É´ï	10	Ò»°ãÃ³Ò×	346	Ç§¿Ë	0	?	84,595
202007	38220090	ÆäËûÕï¶Ï»òÊµÑéÓÃÊÔ¼Á¼°ÅäÖÆÊÔ¼Á£»¼ì¶¨²ÎÕÕÎï	251	²¼»ùÄÉ·¨Ë÷	10	Ò»°ãÃ³Ò×	191	Ç§¿Ë	0	?	108,931
202007	38220090	ÆäËûÕï¶Ï»òÊµÑéÓÃÊÔ¼Á¼°ÅäÖÆÊÔ¼Á£»¼ì¶¨²ÎÕÕÎï	252	¸Õ¹û(½ð)	10	Ò»°ãÃ³Ò×	39	Ç§¿Ë	0	?	1,205,437
202007	38220090	ÆäËûÕï¶Ï»òÊµÑéÓÃÊÔ¼Á¼°ÅäÖÆÊÔ¼Á£»¼ì¶¨²ÎÕÕÎï	253	ÔÞ±ÈÑÇ	10	Ò»°ãÃ³Ò×	1642	Ç§¿Ë	0	?	2,019,130
202007	38220090	ÆäËûÕï¶Ï»òÊµÑéÓÃÊÔ¼Á¼°ÅäÖÆÊÔ¼Á£»¼ì¶¨²ÎÕÕÎï	254	½ò°Í²¼Î¤	10	Ò»°ãÃ³Ò×	13600	Ç§¿Ë	0	?	114,630
202007	38220090	ÆäËûÕï¶Ï»òÊµÑéÓÃÊÔ¼Á¼°ÅäÖÆÊÔ¼Á£»¼ì¶¨²ÎÕÕÎï	254	½ò°Í²¼Î¤	11	¹ú¼Ò¼ä¡¢¹ú¼Ê×éÖ¯ÎÞ³¥Ô®ÖúºÍÔùËÍµÄÎï×Ê	238	Ç§¿Ë	0	?	2,850,000
202007	38220090	ÆäËûÕï¶Ï»òÊµÑéÓÃÊÔ¼Á¼°ÅäÖÆÊÔ¼Á£»¼ì¶¨²ÎÕÕÎï	259	ÂíÔ¼ÌØ	10	Ò»°ãÃ³Ò×	833	Ç§¿Ë	0	?	438,562
202007	38220090	ÆäËûÕï¶Ï»òÊµÑéÓÃÊÔ¼Á¼°ÅäÖÆÊÔ¼Á£»¼ì¶¨²ÎÕÕÎï	260	ÄÏËÕµ¤¹²ºÍ¹ú	10	Ò»°ãÃ³Ò×	40	Ç§¿Ë	0	?	30,634
202007	38220090	ÆäËûÕï¶Ï»òÊµÑéÓÃÊÔ¼Á¼°ÅäÖÆÊÔ¼Á£»¼ì¶¨²ÎÕÕÎï	301	±ÈÀûÊ±	10	Ò»°ãÃ³Ò×	1465	Ç§¿Ë	0	?	474,289
202007	38220090	ÆäËûÕï¶Ï»òÊµÑéÓÃÊÔ¼Á¼°ÅäÖÆÊÔ¼Á£»¼ì¶¨²ÎÕÕÎï	302	µ¤Âó	10	Ò»°ãÃ³Ò×	4595	Ç§¿Ë	0	?	3,345,011
202007	38220090	ÆäËûÕï¶Ï»òÊµÑéÓÃÊÔ¼Á¼°ÅäÖÆÊÔ¼Á£»¼ì¶¨²ÎÕÕÎï	303	Ó¢¹ú	10	Ò»°ãÃ³Ò×	2408	Ç§¿Ë	0	?	2,365,966
202007	38220090	ÆäËûÕï¶Ï»òÊµÑéÓÃÊÔ¼Á¼°ÅäÖÆÊÔ¼Á£»¼ì¶¨²ÎÕÕÎï	304	µÂ¹ú	10	Ò»°ãÃ³Ò×	5006	Ç§¿Ë	0	?	4,563,607
202007	38220090	ÆäËûÕï¶Ï»òÊµÑéÓÃÊÔ¼Á¼°ÅäÖÆÊÔ¼Á£»¼ì¶¨²ÎÕÕÎï	305	·¨¹ú	10	Ò»°ãÃ³Ò×	19968	Ç§¿Ë	0	?	25,336,346
202007	38220090	ÆäËûÕï¶Ï»òÊµÑéÓÃÊÔ¼Á¼°ÅäÖÆÊÔ¼Á£»¼ì¶¨²ÎÕÕÎï	306	°®¶ûÀ¼	10	Ò»°ãÃ³Ò×	46	Ç§¿Ë	0	?	123,055
202007	38220090	ÆäËûÕï¶Ï»òÊµÑéÓÃÊÔ¼Á¼°ÅäÖÆÊÔ¼Á£»¼ì¶¨²ÎÕÕÎï	307	Òâ´óÀû	10	Ò»°ãÃ³Ò×	14857	Ç§¿Ë	0	?	6,495,219
202007	38220090	ÆäËûÕï¶Ï»òÊµÑéÓÃÊÔ¼Á¼°ÅäÖÆÊÔ¼Á£»¼ì¶¨²ÎÕÕÎï	308	Â¬É­±¤	10	Ò»°ãÃ³Ò×	1000	Ç§¿Ë	0	?	921,349
202007	38220090	ÆäËûÕï¶Ï»òÊµÑéÓÃÊÔ¼Á¼°ÅäÖÆÊÔ¼Á£»¼ì¶¨²ÎÕÕÎï	309	ºÉÀ¼	10	Ò»°ãÃ³Ò×	49229	Ç§¿Ë	0	?	7,719,855
202007	38220090	ÆäËûÕï¶Ï»òÊµÑéÓÃÊÔ¼Á¼°ÅäÖÆÊÔ¼Á£»¼ì¶¨²ÎÕÕÎï	310	Ï£À°	10	Ò»°ãÃ³Ò×	4834	Ç§¿Ë	0	?	1,739,656
202007	38220090	ÆäËûÕï¶Ï»òÊµÑéÓÃÊÔ¼Á¼°ÅäÖÆÊÔ¼Á£»¼ì¶¨²ÎÕÕÎï	311	ÆÏÌÑÑÀ	10	Ò»°ãÃ³Ò×	1243	Ç§¿Ë	0	?	5,280,322
202007	38220090	ÆäËûÕï¶Ï»òÊµÑéÓÃÊÔ¼Á¼°ÅäÖÆÊÔ¼Á£»¼ì¶¨²ÎÕÕÎï	312	Î÷°àÑÀ	10	Ò»°ãÃ³Ò×	17370	Ç§¿Ë	0	?	26,668,391
202007	38220090	ÆäËûÕï¶Ï»òÊµÑéÓÃÊÔ¼Á¼°ÅäÖÆÊÔ¼Á£»¼ì¶¨²ÎÕÕÎï	315	°ÂµØÀû	10	Ò»°ãÃ³Ò×	2099	Ç§¿Ë	0	?	267,169
202007	38220090	ÆäËûÕï¶Ï»òÊµÑéÓÃÊÔ¼Á¼°ÅäÖÆÊÔ¼Á£»¼ì¶¨²ÎÕÕÎï	316	±£¼ÓÀûÑÇ	10	Ò»°ãÃ³Ò×	52	Ç§¿Ë	0	?	451,453
202007	38220090	ÆäËûÕï¶Ï»òÊµÑéÓÃÊÔ¼Á¼°ÅäÖÆÊÔ¼Á£»¼ì¶¨²ÎÕÕÎï	318	·ÒÀ¼	10	Ò»°ãÃ³Ò×	20	Ç§¿Ë	0	?	22,232
202007	38220090	ÆäËûÕï¶Ï»òÊµÑéÓÃÊÔ¼Á¼°ÅäÖÆÊÔ¼Á£»¼ì¶¨²ÎÕÕÎï	321	ÐÙÑÀÀû	10	Ò»°ãÃ³Ò×	22	Ç§¿Ë	0	?	58,595
202007	38220090	ÆäËûÕï¶Ï»òÊµÑéÓÃÊÔ¼Á¼°ÅäÖÆÊÔ¼Á£»¼ì¶¨²ÎÕÕÎï	326	Å²Íþ	10	Ò»°ãÃ³Ò×	26	Ç§¿Ë	0	?	435,905
202007	38220090	ÆäËûÕï¶Ï»òÊµÑéÓÃÊÔ¼Á¼°ÅäÖÆÊÔ¼Á£»¼ì¶¨²ÎÕÕÎï	327	²¨À¼	10	Ò»°ãÃ³Ò×	6012	Ç§¿Ë	0	?	5,390,858
202007	38220090	ÆäËûÕï¶Ï»òÊµÑéÓÃÊÔ¼Á¼°ÅäÖÆÊÔ¼Á£»¼ì¶¨²ÎÕÕÎï	328	ÂÞÂíÄáÑÇ	10	Ò»°ãÃ³Ò×	365	Ç§¿Ë	0	?	1,044,481
202007	38220090	ÆäËûÕï¶Ï»òÊµÑéÓÃÊÔ¼Á¼°ÅäÖÆÊÔ¼Á£»¼ì¶¨²ÎÕÕÎï	330	Èðµä	10	Ò»°ãÃ³Ò×	896	Ç§¿Ë	0	?	1,230,322
202007	38220090	ÆäËûÕï¶Ï»òÊµÑéÓÃÊÔ¼Á¼°ÅäÖÆÊÔ¼Á£»¼ì¶¨²ÎÕÕÎï	331	ÈðÊ¿	10	Ò»°ãÃ³Ò×	542	Ç§¿Ë	0	?	385,364
202007	38220090	ÆäËûÕï¶Ï»òÊµÑéÓÃÊÔ¼Á¼°ÅäÖÆÊÔ¼Á£»¼ì¶¨²ÎÕÕÎï	334	°®É³ÄáÑÇ	10	Ò»°ãÃ³Ò×	44	Ç§¿Ë	0	?	16,325
202007	38220090	ÆäËûÕï¶Ï»òÊµÑéÓÃÊÔ¼Á¼°ÅäÖÆÊÔ¼Á£»¼ì¶¨²ÎÕÕÎï	335	À­ÍÑÎ¬ÑÇ	10	Ò»°ãÃ³Ò×	319	Ç§¿Ë	0	?	3,862,659
202007	38220090	ÆäËûÕï¶Ï»òÊµÑéÓÃÊÔ¼Á¼°ÅäÖÆÊÔ¼Á£»¼ì¶¨²ÎÕÕÎï	336	Á¢ÌÕÍð	10	Ò»°ãÃ³Ò×	879	Ç§¿Ë	0	?	905,622
202007	38220090	ÆäËûÕï¶Ï»òÊµÑéÓÃÊÔ¼Á¼°ÅäÖÆÊÔ¼Á£»¼ì¶¨²ÎÕÕÎï	337	¸ñÂ³¼ªÑÇ	10	Ò»°ãÃ³Ò×	3	Ç§¿Ë	0	?	1,698
202007	38220090	ÆäËûÕï¶Ï»òÊµÑéÓÃÊÔ¼Á¼°ÅäÖÆÊÔ¼Á£»¼ì¶¨²ÎÕÕÎï	338	ÑÇÃÀÄáÑÇ	10	Ò»°ãÃ³Ò×	0	Ç§¿Ë	0	?	332
202007	38220090	ÆäËûÕï¶Ï»òÊµÑéÓÃÊÔ¼Á¼°ÅäÖÆÊÔ¼Á£»¼ì¶¨²ÎÕÕÎï	339	°¢Èû°Ý½®	10	Ò»°ãÃ³Ò×	350	Ç§¿Ë	0	?	160,599
202007	38220090	ÆäËûÕï¶Ï»òÊµÑéÓÃÊÔ¼Á¼°ÅäÖÆÊÔ¼Á£»¼ì¶¨²ÎÕÕÎï	340	°×¶íÂÞË¹	10	Ò»°ãÃ³Ò×	105	Ç§¿Ë	0	?	44,846
202007	38220090	ÆäËûÕï¶Ï»òÊµÑéÓÃÊÔ¼Á¼°ÅäÖÆÊÔ¼Á£»¼ì¶¨²ÎÕÕÎï	343	Ä¦¶û¶àÍß	10	Ò»°ãÃ³Ò×	1	Ç§¿Ë	0	?	17,698
202007	38220090	ÆäËûÕï¶Ï»òÊµÑéÓÃÊÔ¼Á¼°ÅäÖÆÊÔ¼Á£»¼ì¶¨²ÎÕÕÎï	344	¶íÂÞË¹Áª°î	10	Ò»°ãÃ³Ò×	21315	Ç§¿Ë	0	?	53,428,169
202007	38220090	ÆäËûÕï¶Ï»òÊµÑéÓÃÊÔ¼Á¼°ÅäÖÆÊÔ¼Á£»¼ì¶¨²ÎÕÕÎï	347	ÎÚ¿ËÀ¼	10	Ò»°ãÃ³Ò×	2417	Ç§¿Ë	0	?	1,182,124
202007	38220090	ÆäËûÕï¶Ï»òÊµÑéÓÃÊÔ¼Á¼°ÅäÖÆÊÔ¼Á£»¼ì¶¨²ÎÕÕÎï	351	¿ËÂÞµØÑÇ	10	Ò»°ãÃ³Ò×	2	Ç§¿Ë	0	?	28,772
202007	38220090	ÆäËûÕï¶Ï»òÊµÑéÓÃÊÔ¼Á¼°ÅäÖÆÊÔ¼Á£»¼ì¶¨²ÎÕÕÎï	352	½Ý¿Ë	10	Ò»°ãÃ³Ò×	1738	Ç§¿Ë	0	?	154,505
202007	38220090	ÆäËûÕï¶Ï»òÊµÑéÓÃÊÔ¼Á¼°ÅäÖÆÊÔ¼Á£»¼ì¶¨²ÎÕÕÎï	353	Ë¹Âå·¥¿Ë	10	Ò»°ãÃ³Ò×	33	Ç§¿Ë	0	?	17,856
202007	38220090	ÆäËûÕï¶Ï»òÊµÑéÓÃÊÔ¼Á¼°ÅäÖÆÊÔ¼Á£»¼ì¶¨²ÎÕÕÎï	354	±±ÂíÆä¶Ù¹²ºÍ¹ú	10	Ò»°ãÃ³Ò×	0	Ç§¿Ë	0	?	385
202007	38220090	ÆäËûÕï¶Ï»òÊµÑéÓÃÊÔ¼Á¼°ÅäÖÆÊÔ¼Á£»¼ì¶¨²ÎÕÕÎï	355	²¨ºÚ	10	Ò»°ãÃ³Ò×	350	Ç§¿Ë	0	?	141,746
202007	38220090	ÆäËûÕï¶Ï»òÊµÑéÓÃÊÔ¼Á¼°ÅäÖÆÊÔ¼Á£»¼ì¶¨²ÎÕÕÎï	358	Èû¶ûÎ¬ÑÇ	10	Ò»°ãÃ³Ò×	4700	Ç§¿Ë	0	?	6,421,092
202007	38220090	ÆäËûÕï¶Ï»òÊµÑéÓÃÊÔ¼Á¼°ÅäÖÆÊÔ¼Á£»¼ì¶¨²ÎÕÕÎï	401	°²Ìá¹ÏºÍ°Í²¼´ï	10	Ò»°ãÃ³Ò×	12	Ç§¿Ë	0	?	1,156
202007	38220090	ÆäËûÕï¶Ï»òÊµÑéÓÃÊÔ¼Á¼°ÅäÖÆÊÔ¼Á£»¼ì¶¨²ÎÕÕÎï	402	°¢¸ùÍ¢	10	Ò»°ãÃ³Ò×	28720	Ç§¿Ë	0	?	3,198,025
202007	38220090	ÆäËûÕï¶Ï»òÊµÑéÓÃÊÔ¼Á¼°ÅäÖÆÊÔ¼Á£»¼ì¶¨²ÎÕÕÎï	406	²®Àû×È	10	Ò»°ãÃ³Ò×	0	Ç§¿Ë	0	?	1,021
202007	38220090	ÆäËûÕï¶Ï»òÊµÑéÓÃÊÔ¼Á¼°ÅäÖÆÊÔ¼Á£»¼ì¶¨²ÎÕÕÎï	408	¶àÃñ×å²£ÀûÎ¬ÑÇ¹ú	10	Ò»°ãÃ³Ò×	330	Ç§¿Ë	0	?	5,424,972
202007	38220090	ÆäËûÕï¶Ï»òÊµÑéÓÃÊÔ¼Á¼°ÅäÖÆÊÔ¼Á£»¼ì¶¨²ÎÕÕÎï	410	°ÍÎ÷	10	Ò»°ãÃ³Ò×	49719	Ç§¿Ë	0	?	8,379,377
202007	38220090	ÆäËûÕï¶Ï»òÊµÑéÓÃÊÔ¼Á¼°ÅäÖÆÊÔ¼Á£»¼ì¶¨²ÎÕÕÎï	412	ÖÇÀû	10	Ò»°ãÃ³Ò×	17867	Ç§¿Ë	0	?	6,284,572
202007	38220090	ÆäËûÕï¶Ï»òÊµÑéÓÃÊÔ¼Á¼°ÅäÖÆÊÔ¼Á£»¼ì¶¨²ÎÕÕÎï	413	¸çÂ×±ÈÑÇ	10	Ò»°ãÃ³Ò×	14277	Ç§¿Ë	0	?	4,023,593
202007	38220090	ÆäËûÕï¶Ï»òÊµÑéÓÃÊÔ¼Á¼°ÅäÖÆÊÔ¼Á£»¼ì¶¨²ÎÕÕÎï	415	¸çË¹´ïÀè¼Ó	10	Ò»°ãÃ³Ò×	1722	Ç§¿Ë	0	?	8,615
202007	38220090	ÆäËûÕï¶Ï»òÊµÑéÓÃÊÔ¼Á¼°ÅäÖÆÊÔ¼Á£»¼ì¶¨²ÎÕÕÎï	416	¹Å°Í	10	Ò»°ãÃ³Ò×	10	Ç§¿Ë	0	?	641,070
202007	38220090	ÆäËûÕï¶Ï»òÊµÑéÓÃÊÔ¼Á¼°ÅäÖÆÊÔ¼Á£»¼ì¶¨²ÎÕÕÎï	416	¹Å°Í	12	ÆäËû¾èÔùÎï×Ê	10	Ç§¿Ë	0	?	915,414
202007	38220090	ÆäËûÕï¶Ï»òÊµÑéÓÃÊÔ¼Á¼°ÅäÖÆÊÔ¼Á£»¼ì¶¨²ÎÕÕÎï	418	¶àÃ×Äá¼Ó¹²ºÍ¹ú	10	Ò»°ãÃ³Ò×	1009	Ç§¿Ë	0	?	132,916
202007	38220090	ÆäËûÕï¶Ï»òÊµÑéÓÃÊÔ¼Á¼°ÅäÖÆÊÔ¼Á£»¼ì¶¨²ÎÕÕÎï	419	¶ò¹Ï¶à¶û	10	Ò»°ãÃ³Ò×	8822	Ç§¿Ë	0	?	2,938,744
202007	38220090	ÆäËûÕï¶Ï»òÊµÑéÓÃÊÔ¼Á¼°ÅäÖÆÊÔ¼Á£»¼ì¶¨²ÎÕÕÎï	423	Î£µØÂíÀ­	10	Ò»°ãÃ³Ò×	591	Ç§¿Ë	0	?	235,301
202007	38220090	ÆäËûÕï¶Ï»òÊµÑéÓÃÊÔ¼Á¼°ÅäÖÆÊÔ¼Á£»¼ì¶¨²ÎÕÕÎï	424	¹çÑÇÄÇ	10	Ò»°ãÃ³Ò×	59	Ç§¿Ë	0	?	57,719
202007	38220090	ÆäËûÕï¶Ï»òÊµÑéÓÃÊÔ¼Á¼°ÅäÖÆÊÔ¼Á£»¼ì¶¨²ÎÕÕÎï	426	ºé¶¼À­Ë¹	10	Ò»°ãÃ³Ò×	74	Ç§¿Ë	0	?	76,802
202007	38220090	ÆäËûÕï¶Ï»òÊµÑéÓÃÊÔ¼Á¼°ÅäÖÆÊÔ¼Á£»¼ì¶¨²ÎÕÕÎï	427	ÑÀÂò¼Ó	10	Ò»°ãÃ³Ò×	1146	Ç§¿Ë	0	?	74,107
202007	38220090	ÆäËûÕï¶Ï»òÊµÑéÓÃÊÔ¼Á¼°ÅäÖÆÊÔ¼Á£»¼ì¶¨²ÎÕÕÎï	429	Ä«Î÷¸ç	10	Ò»°ãÃ³Ò×	17746	Ç§¿Ë	0	?	7,225,406
202007	38220090	ÆäËûÕï¶Ï»òÊµÑéÓÃÊÔ¼Á¼°ÅäÖÆÊÔ¼Á£»¼ì¶¨²ÎÕÕÎï	431	Äá¼ÓÀ­¹Ï	10	Ò»°ãÃ³Ò×	64	Ç§¿Ë	0	?	20,882
202007	38220090	ÆäËûÕï¶Ï»òÊµÑéÓÃÊÔ¼Á¼°ÅäÖÆÊÔ¼Á£»¼ì¶¨²ÎÕÕÎï	432	°ÍÄÃÂí	10	Ò»°ãÃ³Ò×	8349	Ç§¿Ë	0	?	608,517
202007	38220090	ÆäËûÕï¶Ï»òÊµÑéÓÃÊÔ¼Á¼°ÅäÖÆÊÔ¼Á£»¼ì¶¨²ÎÕÕÎï	433	°ÍÀ­¹ç	10	Ò»°ãÃ³Ò×	0	Ç§¿Ë	0	?	24,167
202007	38220090	ÆäËûÕï¶Ï»òÊµÑéÓÃÊÔ¼Á¼°ÅäÖÆÊÔ¼Á£»¼ì¶¨²ÎÕÕÎï	434	ÃØÂ³	10	Ò»°ãÃ³Ò×	11697	Ç§¿Ë	0	?	3,928,073
202007	38220090	ÆäËûÕï¶Ï»òÊµÑéÓÃÊÔ¼Á¼°ÅäÖÆÊÔ¼Á£»¼ì¶¨²ÎÕÕÎï	437	Ê¥Â¬Î÷ÑÇ	10	Ò»°ãÃ³Ò×	1	Ç§¿Ë	0	?	1,134
202007	38220090	ÆäËûÕï¶Ï»òÊµÑéÓÃÊÔ¼Á¼°ÅäÖÆÊÔ¼Á£»¼ì¶¨²ÎÕÕÎï	440	Èø¶ûÍß¶à	10	Ò»°ãÃ³Ò×	7392	Ç§¿Ë	0	?	344,391
202007	38220090	ÆäËûÕï¶Ï»òÊµÑéÓÃÊÔ¼Á¼°ÅäÖÆÊÔ¼Á£»¼ì¶¨²ÎÕÕÎï	441	ËÕÀïÄÏ	10	Ò»°ãÃ³Ò×	94	Ç§¿Ë	0	?	59,943
202007	38220090	ÆäËûÕï¶Ï»òÊµÑéÓÃÊÔ¼Á¼°ÅäÖÆÊÔ¼Á£»¼ì¶¨²ÎÕÕÎï	442	ÌØÁ¢Äá´ïºÍ¶à°Í¸ç	10	Ò»°ãÃ³Ò×	46	Ç§¿Ë	0	?	45,310
202007	38220090	ÆäËûÕï¶Ï»òÊµÑéÓÃÊÔ¼Á¼°ÅäÖÆÊÔ¼Á£»¼ì¶¨²ÎÕÕÎï	444	ÎÚÀ­¹ç	10	Ò»°ãÃ³Ò×	27	Ç§¿Ë	0	?	52,364
202007	38220090	ÆäËûÕï¶Ï»òÊµÑéÓÃÊÔ¼Á¼°ÅäÖÆÊÔ¼Á£»¼ì¶¨²ÎÕÕÎï	445	Î¯ÄÚÈðÀ­	10	Ò»°ãÃ³Ò×	107	Ç§¿Ë	0	?	369,253
202007	38220090	ÆäËûÕï¶Ï»òÊµÑéÓÃÊÔ¼Á¼°ÅäÖÆÊÔ¼Á£»¼ì¶¨²ÎÕÕÎï	501	¼ÓÄÃ´ó	10	Ò»°ãÃ³Ò×	225	Ç§¿Ë	0	?	457,476
202007	38220090	ÆäËûÕï¶Ï»òÊµÑéÓÃÊÔ¼Á¼°ÅäÖÆÊÔ¼Á£»¼ì¶¨²ÎÕÕÎï	502	ÃÀ¹ú	10	Ò»°ãÃ³Ò×	66502	Ç§¿Ë	0	?	70,514,576
202007	38220090	ÆäËûÕï¶Ï»òÊµÑéÓÃÊÔ¼Á¼°ÅäÖÆÊÔ¼Á£»¼ì¶¨²ÎÕÕÎï	601	°Ä´óÀûÑÇ	10	Ò»°ãÃ³Ò×	31084	Ç§¿Ë	0	?	3,149,714
202007	38220090	ÆäËûÕï¶Ï»òÊµÑéÓÃÊÔ¼Á¼°ÅäÖÆÊÔ¼Á£»¼ì¶¨²ÎÕÕÎï	603	ì³¼Ã	10	Ò»°ãÃ³Ò×	0	Ç§¿Ë	0	?	4,538
202007	38220090	ÆäËûÕï¶Ï»òÊµÑéÓÃÊÔ¼Á¼°ÅäÖÆÊÔ¼Á£»¼ì¶¨²ÎÕÕÎï	608	ÍßÅ¬°¢Í¼	10	Ò»°ãÃ³Ò×	0	Ç§¿Ë	0	?	635
202007	38220090	ÆäËûÕï¶Ï»òÊµÑéÓÃÊÔ¼Á¼°ÅäÖÆÊÔ¼Á£»¼ì¶¨²ÎÕÕÎï	611	°Í²¼ÑÇÐÂ¼¸ÄÚÑÇ	10	Ò»°ãÃ³Ò×	2049	Ç§¿Ë	0	?	42,039
202008	38220090	ÆäËûÕï¶Ï»òÊµÑéÓÃÊÔ¼Á¼°ÅäÖÆÊÔ¼Á£»¼ì¶¨²ÎÕÕÎï	101	°¢¸»º¹	10	Ò»°ãÃ³Ò×	4070	Ç§¿Ë	0	?	40,923
202008	38220090	ÆäËûÕï¶Ï»òÊµÑéÓÃÊÔ¼Á¼°ÅäÖÆÊÔ¼Á£»¼ì¶¨²ÎÕÕÎï	102	°ÍÁÖ	10	Ò»°ãÃ³Ò×	1106	Ç§¿Ë	0	?	94,285
202008	38220090	ÆäËûÕï¶Ï»òÊµÑéÓÃÊÔ¼Á¼°ÅäÖÆÊÔ¼Á£»¼ì¶¨²ÎÕÕÎï	103	ÃÏ¼ÓÀ­¹ú	10	Ò»°ãÃ³Ò×	39747	Ç§¿Ë	0	?	1,142,183
202008	38220090	ÆäËûÕï¶Ï»òÊµÑéÓÃÊÔ¼Á¼°ÅäÖÆÊÔ¼Á£»¼ì¶¨²ÎÕÕÎï	105	ÎÄÀ³	10	Ò»°ãÃ³Ò×	861	Ç§¿Ë	0	?	570,863
202008	38220090	ÆäËûÕï¶Ï»òÊµÑéÓÃÊÔ¼Á¼°ÅäÖÆÊÔ¼Á£»¼ì¶¨²ÎÕÕÎï	106	Ãåµé	10	Ò»°ãÃ³Ò×	2913	Ç§¿Ë	0	?	1,993,630
202008	38220090	ÆäËûÕï¶Ï»òÊµÑéÓÃÊÔ¼Á¼°ÅäÖÆÊÔ¼Á£»¼ì¶¨²ÎÕÕÎï	107	¼íÆÒÕ¯	10	Ò»°ãÃ³Ò×	10565	Ç§¿Ë	0	?	312,547
202008	38220090	ÆäËûÕï¶Ï»òÊµÑéÓÃÊÔ¼Á¼°ÅäÖÆÊÔ¼Á£»¼ì¶¨²ÎÕÕÎï	108	ÈûÆÖÂ·Ë¹	10	Ò»°ãÃ³Ò×	1840	Ç§¿Ë	0	?	117,624
202008	38220090	ÆäËûÕï¶Ï»òÊµÑéÓÃÊÔ¼Á¼°ÅäÖÆÊÔ¼Á£»¼ì¶¨²ÎÕÕÎï	110	ÖÐ¹úÏã¸Û	10	Ò»°ãÃ³Ò×	53997	Ç§¿Ë	0	?	190,311,128
202008	38220090	ÆäËûÕï¶Ï»òÊµÑéÓÃÊÔ¼Á¼°ÅäÖÆÊÔ¼Á£»¼ì¶¨²ÎÕÕÎï	111	Ó¡¶È	10	Ò»°ãÃ³Ò×	168396	Ç§¿Ë	0	?	18,628,854
202008	38220090	ÆäËûÕï¶Ï»òÊµÑéÓÃÊÔ¼Á¼°ÅäÖÆÊÔ¼Á£»¼ì¶¨²ÎÕÕÎï	112	Ó¡¶ÈÄáÎ÷ÑÇ	10	Ò»°ãÃ³Ò×	15637	Ç§¿Ë	0	?	15,973,368
202008	38220090	ÆäËûÕï¶Ï»òÊµÑéÓÃÊÔ¼Á¼°ÅäÖÆÊÔ¼Á£»¼ì¶¨²ÎÕÕÎï	113	ÒÁÀÊ	10	Ò»°ãÃ³Ò×	10485	Ç§¿Ë	0	?	1,121,010
202008	38220090	ÆäËûÕï¶Ï»òÊµÑéÓÃÊÔ¼Á¼°ÅäÖÆÊÔ¼Á£»¼ì¶¨²ÎÕÕÎï	114	ÒÁÀ­¿Ë	10	Ò»°ãÃ³Ò×	69095	Ç§¿Ë	0	?	3,351,964
202008	38220090	ÆäËûÕï¶Ï»òÊµÑéÓÃÊÔ¼Á¼°ÅäÖÆÊÔ¼Á£»¼ì¶¨²ÎÕÕÎï	115	ÒÔÉ«ÁÐ	10	Ò»°ãÃ³Ò×	759	Ç§¿Ë	0	?	1,320,811
202008	38220090	ÆäËûÕï¶Ï»òÊµÑéÓÃÊÔ¼Á¼°ÅäÖÆÊÔ¼Á£»¼ì¶¨²ÎÕÕÎï	116	ÈÕ±¾	10	Ò»°ãÃ³Ò×	158390	Ç§¿Ë	0	?	28,134,582
202008	38220090	ÆäËûÕï¶Ï»òÊµÑéÓÃÊÔ¼Á¼°ÅäÖÆÊÔ¼Á£»¼ì¶¨²ÎÕÕÎï	117	Ô¼µ©	10	Ò»°ãÃ³Ò×	4667	Ç§¿Ë	0	?	3,774,814
202008	38220090	ÆäËûÕï¶Ï»òÊµÑéÓÃÊÔ¼Á¼°ÅäÖÆÊÔ¼Á£»¼ì¶¨²ÎÕÕÎï	118	¿ÆÍþÌØ	10	Ò»°ãÃ³Ò×	894	Ç§¿Ë	0	?	228,522
202008	38220090	ÆäËûÕï¶Ï»òÊµÑéÓÃÊÔ¼Á¼°ÅäÖÆÊÔ¼Á£»¼ì¶¨²ÎÕÕÎï	119	ÀÏÎÎ	10	Ò»°ãÃ³Ò×	15696	Ç§¿Ë	0	?	99,773
202008	38220090	ÆäËûÕï¶Ï»òÊµÑéÓÃÊÔ¼Á¼°ÅäÖÆÊÔ¼Á£»¼ì¶¨²ÎÕÕÎï	120	Àè°ÍÄÛ	10	Ò»°ãÃ³Ò×	1293	Ç§¿Ë	0	?	234,428
202008	38220090	ÆäËûÕï¶Ï»òÊµÑéÓÃÊÔ¼Á¼°ÅäÖÆÊÔ¼Á£»¼ì¶¨²ÎÕÕÎï	121	ÖÐ¹ú°ÄÃÅ	10	Ò»°ãÃ³Ò×	8	Ç§¿Ë	0	?	1,909
202008	38220090	ÆäËûÕï¶Ï»òÊµÑéÓÃÊÔ¼Á¼°ÅäÖÆÊÔ¼Á£»¼ì¶¨²ÎÕÕÎï	122	ÂíÀ´Î÷ÑÇ	10	Ò»°ãÃ³Ò×	5044	Ç§¿Ë	0	?	1,108,003
202008	38220090	ÆäËûÕï¶Ï»òÊµÑéÓÃÊÔ¼Á¼°ÅäÖÆÊÔ¼Á£»¼ì¶¨²ÎÕÕÎï	123	Âí¶û´ú·ò	10	Ò»°ãÃ³Ò×	1259	Ç§¿Ë	0	?	783,667
202008	38220090	ÆäËûÕï¶Ï»òÊµÑéÓÃÊÔ¼Á¼°ÅäÖÆÊÔ¼Á£»¼ì¶¨²ÎÕÕÎï	124	ÃÉ¹Å	10	Ò»°ãÃ³Ò×	2596	Ç§¿Ë	0	?	162,303
202008	38220090	ÆäËûÕï¶Ï»òÊµÑéÓÃÊÔ¼Á¼°ÅäÖÆÊÔ¼Á£»¼ì¶¨²ÎÕÕÎï	125	Äá²´¶ûÁª°îÃñÖ÷¹²ºÍ¹ú	10	Ò»°ãÃ³Ò×	1276	Ç§¿Ë	0	?	2,590,740
202008	38220090	ÆäËûÕï¶Ï»òÊµÑéÓÃÊÔ¼Á¼°ÅäÖÆÊÔ¼Á£»¼ì¶¨²ÎÕÕÎï	125	Äá²´¶ûÁª°îÃñÖ÷¹²ºÍ¹ú	12	ÆäËû¾èÔùÎï×Ê	88	Ç§¿Ë	0	?	7
202008	38220090	ÆäËûÕï¶Ï»òÊµÑéÓÃÊÔ¼Á¼°ÅäÖÆÊÔ¼Á£»¼ì¶¨²ÎÕÕÎï	126	°¢Âü	10	Ò»°ãÃ³Ò×	1826	Ç§¿Ë	0	?	1,716,566
202008	38220090	ÆäËûÕï¶Ï»òÊµÑéÓÃÊÔ¼Á¼°ÅäÖÆÊÔ¼Á£»¼ì¶¨²ÎÕÕÎï	127	°Í»ùË¹Ì¹	10	Ò»°ãÃ³Ò×	67491	Ç§¿Ë	0	?	1,334,765
202008	38220090	ÆäËûÕï¶Ï»òÊµÑéÓÃÊÔ¼Á¼°ÅäÖÆÊÔ¼Á£»¼ì¶¨²ÎÕÕÎï	128	°ÍÀÕË¹Ì¹	10	Ò»°ãÃ³Ò×	1440	Ç§¿Ë	0	?	23,670
202008	38220090	ÆäËûÕï¶Ï»òÊµÑéÓÃÊÔ¼Á¼°ÅäÖÆÊÔ¼Á£»¼ì¶¨²ÎÕÕÎï	129	·ÆÂÉ±ö	10	Ò»°ãÃ³Ò×	17619	Ç§¿Ë	0	?	50,106,906
202008	38220090	ÆäËûÕï¶Ï»òÊµÑéÓÃÊÔ¼Á¼°ÅäÖÆÊÔ¼Á£»¼ì¶¨²ÎÕÕÎï	130	¿¨Ëþ¶û	10	Ò»°ãÃ³Ò×	3511	Ç§¿Ë	0	?	1,280,676
202008	38220090	ÆäËûÕï¶Ï»òÊµÑéÓÃÊÔ¼Á¼°ÅäÖÆÊÔ¼Á£»¼ì¶¨²ÎÕÕÎï	131	É³ÌØ°¢À­²®	10	Ò»°ãÃ³Ò×	15598	Ç§¿Ë	0	?	3,092,164
202008	38220090	ÆäËûÕï¶Ï»òÊµÑéÓÃÊÔ¼Á¼°ÅäÖÆÊÔ¼Á£»¼ì¶¨²ÎÕÕÎï	132	ÐÂ¼ÓÆÂ	10	Ò»°ãÃ³Ò×	56684	Ç§¿Ë	0	?	75,983,309
202008	38220090	ÆäËûÕï¶Ï»òÊµÑéÓÃÊÔ¼Á¼°ÅäÖÆÊÔ¼Á£»¼ì¶¨²ÎÕÕÎï	133	º«¹ú	10	Ò»°ãÃ³Ò×	114442	Ç§¿Ë	0	?	7,932,773
202008	38220090	ÆäËûÕï¶Ï»òÊµÑéÓÃÊÔ¼Á¼°ÅäÖÆÊÔ¼Á£»¼ì¶¨²ÎÕÕÎï	134	Ë¹ÀïÀ¼¿¨	10	Ò»°ãÃ³Ò×	19920	Ç§¿Ë	0	?	1,206,782
202008	38220090	ÆäËûÕï¶Ï»òÊµÑéÓÃÊÔ¼Á¼°ÅäÖÆÊÔ¼Á£»¼ì¶¨²ÎÕÕÎï	135	ÐðÀûÑÇ	10	Ò»°ãÃ³Ò×	4100	Ç§¿Ë	0	?	43,229
202008	38220090	ÆäËûÕï¶Ï»òÊµÑéÓÃÊÔ¼Á¼°ÅäÖÆÊÔ¼Á£»¼ì¶¨²ÎÕÕÎï	136	Ì©¹ú	10	Ò»°ãÃ³Ò×	62948	Ç§¿Ë	0	?	11,767,534
202008	38220090	ÆäËûÕï¶Ï»òÊµÑéÓÃÊÔ¼Á¼°ÅäÖÆÊÔ¼Á£»¼ì¶¨²ÎÕÕÎï	137	ÍÁ¶úÆä	10	Ò»°ãÃ³Ò×	5945	Ç§¿Ë	0	?	888,221
202008	38220090	ÆäËûÕï¶Ï»òÊµÑéÓÃÊÔ¼Á¼°ÅäÖÆÊÔ¼Á£»¼ì¶¨²ÎÕÕÎï	138	°¢ÁªÇõ	10	Ò»°ãÃ³Ò×	5831	Ç§¿Ë	0	?	11,803,399
202008	38220090	ÆäËûÕï¶Ï»òÊµÑéÓÃÊÔ¼Á¼°ÅäÖÆÊÔ¼Á£»¼ì¶¨²ÎÕÕÎï	139	Ò²ÃÅ	10	Ò»°ãÃ³Ò×	22299	Ç§¿Ë	0	?	236,277
202008	38220090	ÆäËûÕï¶Ï»òÊµÑéÓÃÊÔ¼Á¼°ÅäÖÆÊÔ¼Á£»¼ì¶¨²ÎÕÕÎï	141	Ô½ÄÏ	10	Ò»°ãÃ³Ò×	127853	Ç§¿Ë	0	?	3,894,621
202008	38220090	ÆäËûÕï¶Ï»òÊµÑéÓÃÊÔ¼Á¼°ÅäÖÆÊÔ¼Á£»¼ì¶¨²ÎÕÕÎï	141	Ô½ÄÏ	12	ÆäËû¾èÔùÎï×Ê	21	Ç§¿Ë	0	?	2,207,443
202008	38220090	ÆäËûÕï¶Ï»òÊµÑéÓÃÊÔ¼Á¼°ÅäÖÆÊÔ¼Á£»¼ì¶¨²ÎÕÕÎï	143	ÖÐ¹úÌ¨Íå	10	Ò»°ãÃ³Ò×	1344	Ç§¿Ë	0	?	1,414,975
202008	38220090	ÆäËûÕï¶Ï»òÊµÑéÓÃÊÔ¼Á¼°ÅäÖÆÊÔ¼Á£»¼ì¶¨²ÎÕÕÎï	145	¹þÈø¿ËË¹Ì¹	10	Ò»°ãÃ³Ò×	11340	Ç§¿Ë	0	?	10,746,112
202008	38220090	ÆäËûÕï¶Ï»òÊµÑéÓÃÊÔ¼Á¼°ÅäÖÆÊÔ¼Á£»¼ì¶¨²ÎÕÕÎï	145	¹þÈø¿ËË¹Ì¹	12	ÆäËû¾èÔùÎï×Ê	2	Ç§¿Ë	0	?	151,147
202008	38220090	ÆäËûÕï¶Ï»òÊµÑéÓÃÊÔ¼Á¼°ÅäÖÆÊÔ¼Á£»¼ì¶¨²ÎÕÕÎï	146	¼ª¶û¼ªË¹Ë¹Ì¹	10	Ò»°ãÃ³Ò×	7335	Ç§¿Ë	0	?	183,919
202008	38220090	ÆäËûÕï¶Ï»òÊµÑéÓÃÊÔ¼Á¼°ÅäÖÆÊÔ¼Á£»¼ì¶¨²ÎÕÕÎï	146	¼ª¶û¼ªË¹Ë¹Ì¹	11	¹ú¼Ò¼ä¡¢¹ú¼Ê×éÖ¯ÎÞ³¥Ô®ÖúºÍÔùËÍµÄÎï×Ê	169	Ç§¿Ë	0	?	1,761,408
202008	38220090	ÆäËûÕï¶Ï»òÊµÑéÓÃÊÔ¼Á¼°ÅäÖÆÊÔ¼Á£»¼ì¶¨²ÎÕÕÎï	149	ÎÚ×È±ð¿ËË¹Ì¹	10	Ò»°ãÃ³Ò×	564	Ç§¿Ë	0	?	687,429
202008	38220090	ÆäËûÕï¶Ï»òÊµÑéÓÃÊÔ¼Á¼°ÅäÖÆÊÔ¼Á£»¼ì¶¨²ÎÕÕÎï	201	°¢¶û¼°ÀûÑÇ	10	Ò»°ãÃ³Ò×	4073	Ç§¿Ë	0	?	350,509
202008	38220090	ÆäËûÕï¶Ï»òÊµÑéÓÃÊÔ¼Á¼°ÅäÖÆÊÔ¼Á£»¼ì¶¨²ÎÕÕÎï	202	°²¸çÀ­	10	Ò»°ãÃ³Ò×	7699	Ç§¿Ë	0	?	70,827
202008	38220090	ÆäËûÕï¶Ï»òÊµÑéÓÃÊÔ¼Á¼°ÅäÖÆÊÔ¼Á£»¼ì¶¨²ÎÕÕÎï	203	±´Äþ	10	Ò»°ãÃ³Ò×	1165	Ç§¿Ë	0	?	57,498
202008	38220090	ÆäËûÕï¶Ï»òÊµÑéÓÃÊÔ¼Á¼°ÅäÖÆÊÔ¼Á£»¼ì¶¨²ÎÕÕÎï	206	¿¦ÂóÂ¡	10	Ò»°ãÃ³Ò×	2208	Ç§¿Ë	0	?	31,467
202008	38220090	ÆäËûÕï¶Ï»òÊµÑéÓÃÊÔ¼Á¼°ÅäÖÆÊÔ¼Á£»¼ì¶¨²ÎÕÕÎï	206	¿¦ÂóÂ¡	11	¹ú¼Ò¼ä¡¢¹ú¼Ê×éÖ¯ÎÞ³¥Ô®ÖúºÍÔùËÍµÄÎï×Ê	22	Ç§¿Ë	0	?	2,640,000
202008	38220090	ÆäËûÕï¶Ï»òÊµÑéÓÃÊÔ¼Á¼°ÅäÖÆÊÔ¼Á£»¼ì¶¨²ÎÕÕÎï	209	ÖÐ·Ç	11	¹ú¼Ò¼ä¡¢¹ú¼Ê×éÖ¯ÎÞ³¥Ô®ÖúºÍÔùËÍµÄÎï×Ê	13	Ç§¿Ë	0	?	1,003,200
202008	38220090	ÆäËûÕï¶Ï»òÊµÑéÓÃÊÔ¼Á¼°ÅäÖÆÊÔ¼Á£»¼ì¶¨²ÎÕÕÎï	211	Õ§µÃ	10	Ò»°ãÃ³Ò×	0	Ç§¿Ë	0	?	1,734
202008	38220090	ÆäËûÕï¶Ï»òÊµÑéÓÃÊÔ¼Á¼°ÅäÖÆÊÔ¼Á£»¼ì¶¨²ÎÕÕÎï	213	¸Õ¹û(²¼)	10	Ò»°ãÃ³Ò×	91	Ç§¿Ë	0	?	697,284
202008	38220090	ÆäËûÕï¶Ï»òÊµÑéÓÃÊÔ¼Á¼°ÅäÖÆÊÔ¼Á£»¼ì¶¨²ÎÕÕÎï	215	°£¼°	10	Ò»°ãÃ³Ò×	22843	Ç§¿Ë	0	?	534,834
202008	38220090	ÆäËûÕï¶Ï»òÊµÑéÓÃÊÔ¼Á¼°ÅäÖÆÊÔ¼Á£»¼ì¶¨²ÎÕÕÎï	217	°£Èû¶í±ÈÑÇ	10	Ò»°ãÃ³Ò×	41749	Ç§¿Ë	0	?	9,854,304
202008	38220090	ÆäËûÕï¶Ï»òÊµÑéÓÃÊÔ¼Á¼°ÅäÖÆÊÔ¼Á£»¼ì¶¨²ÎÕÕÎï	218	¼ÓÅî	11	¹ú¼Ò¼ä¡¢¹ú¼Ê×éÖ¯ÎÞ³¥Ô®ÖúºÍÔùËÍµÄÎï×Ê	13	Ç§¿Ë	0	?	1,003,200
202008	38220090	ÆäËûÕï¶Ï»òÊµÑéÓÃÊÔ¼Á¼°ÅäÖÆÊÔ¼Á£»¼ì¶¨²ÎÕÕÎï	220	¼ÓÄÉ	10	Ò»°ãÃ³Ò×	2361	Ç§¿Ë	0	?	1,209,852
202008	38220090	ÆäËûÕï¶Ï»òÊµÑéÓÃÊÔ¼Á¼°ÅäÖÆÊÔ¼Á£»¼ì¶¨²ÎÕÕÎï	221	¼¸ÄÚÑÇ	10	Ò»°ãÃ³Ò×	500	Ç§¿Ë	0	?	17,696
202008	38220090	ÆäËûÕï¶Ï»òÊµÑéÓÃÊÔ¼Á¼°ÅäÖÆÊÔ¼Á£»¼ì¶¨²ÎÕÕÎï	223	¿ÆÌØµÏÍß	10	Ò»°ãÃ³Ò×	8462	Ç§¿Ë	0	?	78,683
202008	38220090	ÆäËûÕï¶Ï»òÊµÑéÓÃÊÔ¼Á¼°ÅäÖÆÊÔ¼Á£»¼ì¶¨²ÎÕÕÎï	224	¿ÏÄáÑÇ	10	Ò»°ãÃ³Ò×	19200	Ç§¿Ë	0	?	9,138,176
202008	38220090	ÆäËûÕï¶Ï»òÊµÑéÓÃÊÔ¼Á¼°ÅäÖÆÊÔ¼Á£»¼ì¶¨²ÎÕÕÎï	225	Àû±ÈÀïÑÇ	10	Ò»°ãÃ³Ò×	43	Ç§¿Ë	0	?	23,605
202008	38220090	ÆäËûÕï¶Ï»òÊµÑéÓÃÊÔ¼Á¼°ÅäÖÆÊÔ¼Á£»¼ì¶¨²ÎÕÕÎï	225	Àû±ÈÀïÑÇ	11	¹ú¼Ò¼ä¡¢¹ú¼Ê×éÖ¯ÎÞ³¥Ô®ÖúºÍÔùËÍµÄÎï×Ê	13	Ç§¿Ë	0	?	1,003,200
202008	38220090	ÆäËûÕï¶Ï»òÊµÑéÓÃÊÔ¼Á¼°ÅäÖÆÊÔ¼Á£»¼ì¶¨²ÎÕÕÎï	226	Àû±ÈÑÇ	10	Ò»°ãÃ³Ò×	5726	Ç§¿Ë	0	?	1,875,146
202008	38220090	ÆäËûÕï¶Ï»òÊµÑéÓÃÊÔ¼Á¼°ÅäÖÆÊÔ¼Á£»¼ì¶¨²ÎÕÕÎï	226	Àû±ÈÑÇ	11	¹ú¼Ò¼ä¡¢¹ú¼Ê×éÖ¯ÎÞ³¥Ô®ÖúºÍÔùËÍµÄÎï×Ê	169	Ç§¿Ë	0	?	2,001,600
202008	38220090	ÆäËûÕï¶Ï»òÊµÑéÓÃÊÔ¼Á¼°ÅäÖÆÊÔ¼Á£»¼ì¶¨²ÎÕÕÎï	227	Âí´ï¼ÓË¹¼Ó	10	Ò»°ãÃ³Ò×	41	Ç§¿Ë	0	?	384
202008	38220090	ÆäËûÕï¶Ï»òÊµÑéÓÃÊÔ¼Á¼°ÅäÖÆÊÔ¼Á£»¼ì¶¨²ÎÕÕÎï	227	Âí´ï¼ÓË¹¼Ó	11	¹ú¼Ò¼ä¡¢¹ú¼Ê×éÖ¯ÎÞ³¥Ô®ÖúºÍÔùËÍµÄÎï×Ê	15	Ç§¿Ë	0	?	1,761,408
202008	38220090	ÆäËûÕï¶Ï»òÊµÑéÓÃÊÔ¼Á¼°ÅäÖÆÊÔ¼Á£»¼ì¶¨²ÎÕÕÎï	228	ÂíÀ­Î¬	10	Ò»°ãÃ³Ò×	2	Ç§¿Ë	0	?	288,886
202008	38220090	ÆäËûÕï¶Ï»òÊµÑéÓÃÊÔ¼Á¼°ÅäÖÆÊÔ¼Á£»¼ì¶¨²ÎÕÕÎï	229	ÂíÀï	11	¹ú¼Ò¼ä¡¢¹ú¼Ê×éÖ¯ÎÞ³¥Ô®ÖúºÍÔùËÍµÄÎï×Ê	13	Ç§¿Ë	0	?	1,003,200
202008	38220090	ÆäËûÕï¶Ï»òÊµÑéÓÃÊÔ¼Á¼°ÅäÖÆÊÔ¼Á£»¼ì¶¨²ÎÕÕÎï	230	Ã«ÀïËþÄáÑÇ	10	Ò»°ãÃ³Ò×	68	Ç§¿Ë	0	?	24,286
202008	38220090	ÆäËûÕï¶Ï»òÊµÑéÓÃÊÔ¼Á¼°ÅäÖÆÊÔ¼Á£»¼ì¶¨²ÎÕÕÎï	230	Ã«ÀïËþÄáÑÇ	11	¹ú¼Ò¼ä¡¢¹ú¼Ê×éÖ¯ÎÞ³¥Ô®ÖúºÍÔùËÍµÄÎï×Ê	169	Ç§¿Ë	0	?	2,001,600
202008	38220090	ÆäËûÕï¶Ï»òÊµÑéÓÃÊÔ¼Á¼°ÅäÖÆÊÔ¼Á£»¼ì¶¨²ÎÕÕÎï	231	Ã«ÀïÇóË¹	10	Ò»°ãÃ³Ò×	101	Ç§¿Ë	0	?	4,834
202008	38220090	ÆäËûÕï¶Ï»òÊµÑéÓÃÊÔ¼Á¼°ÅäÖÆÊÔ¼Á£»¼ì¶¨²ÎÕÕÎï	232	Ä¦Âå¸ç	10	Ò»°ãÃ³Ò×	1039	Ç§¿Ë	0	?	1,034,114
202008	38220090	ÆäËûÕï¶Ï»òÊµÑéÓÃÊÔ¼Á¼°ÅäÖÆÊÔ¼Á£»¼ì¶¨²ÎÕÕÎï	233	ÄªÉ£±È¿Ë	10	Ò»°ãÃ³Ò×	946	Ç§¿Ë	0	?	807,538
202008	38220090	ÆäËûÕï¶Ï»òÊµÑéÓÃÊÔ¼Á¼°ÅäÖÆÊÔ¼Á£»¼ì¶¨²ÎÕÕÎï	233	ÄªÉ£±È¿Ë	11	¹ú¼Ò¼ä¡¢¹ú¼Ê×éÖ¯ÎÞ³¥Ô®ÖúºÍÔùËÍµÄÎï×Ê	169	Ç§¿Ë	0	?	1,761,408
202008	38220090	ÆäËûÕï¶Ï»òÊµÑéÓÃÊÔ¼Á¼°ÅäÖÆÊÔ¼Á£»¼ì¶¨²ÎÕÕÎï	233	ÄªÉ£±È¿Ë	12	ÆäËû¾èÔùÎï×Ê	5	Ç§¿Ë	0	?	959,733
202008	38220090	ÆäËûÕï¶Ï»òÊµÑéÓÃÊÔ¼Á¼°ÅäÖÆÊÔ¼Á£»¼ì¶¨²ÎÕÕÎï	234	ÄÉÃ×±ÈÑÇ	10	Ò»°ãÃ³Ò×	371	Ç§¿Ë	0	?	28,423
202008	38220090	ÆäËûÕï¶Ï»òÊµÑéÓÃÊÔ¼Á¼°ÅäÖÆÊÔ¼Á£»¼ì¶¨²ÎÕÕÎï	235	ÄáÈÕ¶û	10	Ò»°ãÃ³Ò×	12	Ç§¿Ë	0	?	1,145
202008	38220090	ÆäËûÕï¶Ï»òÊµÑéÓÃÊÔ¼Á¼°ÅäÖÆÊÔ¼Á£»¼ì¶¨²ÎÕÕÎï	235	ÄáÈÕ¶û	11	¹ú¼Ò¼ä¡¢¹ú¼Ê×éÖ¯ÎÞ³¥Ô®ÖúºÍÔùËÍµÄÎï×Ê	13	Ç§¿Ë	0	?	1,003,200
202008	38220090	ÆäËûÕï¶Ï»òÊµÑéÓÃÊÔ¼Á¼°ÅäÖÆÊÔ¼Á£»¼ì¶¨²ÎÕÕÎï	236	ÄáÈÕÀûÑÇ	10	Ò»°ãÃ³Ò×	2093	Ç§¿Ë	0	?	2,177,288
202008	38220090	ÆäËûÕï¶Ï»òÊµÑéÓÃÊÔ¼Á¼°ÅäÖÆÊÔ¼Á£»¼ì¶¨²ÎÕÕÎï	238	Â¬Íú´ï	10	Ò»°ãÃ³Ò×	1856	Ç§¿Ë	0	?	8,581,719
202008	38220090	ÆäËûÕï¶Ï»òÊµÑéÓÃÊÔ¼Á¼°ÅäÖÆÊÔ¼Á£»¼ì¶¨²ÎÕÕÎï	239	Ê¥¶àÃÀºÍÆÕÁÖÎ÷±È	11	¹ú¼Ò¼ä¡¢¹ú¼Ê×éÖ¯ÎÞ³¥Ô®ÖúºÍÔùËÍµÄÎï×Ê	6	Ç§¿Ë	0	?	504,000
202008	38220090	ÆäËûÕï¶Ï»òÊµÑéÓÃÊÔ¼Á¼°ÅäÖÆÊÔ¼Á£»¼ì¶¨²ÎÕÕÎï	240	ÈûÄÚ¼Ó¶û	10	Ò»°ãÃ³Ò×	56	Ç§¿Ë	0	?	72,507
202008	38220090	ÆäËûÕï¶Ï»òÊµÑéÓÃÊÔ¼Á¼°ÅäÖÆÊÔ¼Á£»¼ì¶¨²ÎÕÕÎï	241	ÈûÉà¶û	10	Ò»°ãÃ³Ò×	1	Ç§¿Ë	0	?	55,057
202008	38220090	ÆäËûÕï¶Ï»òÊµÑéÓÃÊÔ¼Á¼°ÅäÖÆÊÔ¼Á£»¼ì¶¨²ÎÕÕÎï	243	Ë÷ÂíÀï	10	Ò»°ãÃ³Ò×	9128	Ç§¿Ë	0	?	111,097
202008	38220090	ÆäËûÕï¶Ï»òÊµÑéÓÃÊÔ¼Á¼°ÅäÖÆÊÔ¼Á£»¼ì¶¨²ÎÕÕÎï	244	ÄÏ·Ç	10	Ò»°ãÃ³Ò×	1448	Ç§¿Ë	0	?	3,535,286
202008	38220090	ÆäËûÕï¶Ï»òÊµÑéÓÃÊÔ¼Á¼°ÅäÖÆÊÔ¼Á£»¼ì¶¨²ÎÕÕÎï	244	ÄÏ·Ç	12	ÆäËû¾èÔùÎï×Ê	26	Ç§¿Ë	0	?	2,250,641
202008	38220090	ÆäËûÕï¶Ï»òÊµÑéÓÃÊÔ¼Á¼°ÅäÖÆÊÔ¼Á£»¼ì¶¨²ÎÕÕÎï	246	ËÕµ¤	10	Ò»°ãÃ³Ò×	9066	Ç§¿Ë	0	?	1,926,642
202008	38220090	ÆäËûÕï¶Ï»òÊµÑéÓÃÊÔ¼Á¼°ÅäÖÆÊÔ¼Á£»¼ì¶¨²ÎÕÕÎï	247	Ì¹É£ÄáÑÇ	10	Ò»°ãÃ³Ò×	3490	Ç§¿Ë	0	?	117,360
202008	38220090	ÆäËûÕï¶Ï»òÊµÑéÓÃÊÔ¼Á¼°ÅäÖÆÊÔ¼Á£»¼ì¶¨²ÎÕÕÎï	248	¶à¸ç	10	Ò»°ãÃ³Ò×	13	Ç§¿Ë	0	?	83,636
202008	38220090	ÆäËûÕï¶Ï»òÊµÑéÓÃÊÔ¼Á¼°ÅäÖÆÊÔ¼Á£»¼ì¶¨²ÎÕÕÎï	249	Í»ÄáË¹	10	Ò»°ãÃ³Ò×	207	Ç§¿Ë	0	?	69,328
202008	38220090	ÆäËûÕï¶Ï»òÊµÑéÓÃÊÔ¼Á¼°ÅäÖÆÊÔ¼Á£»¼ì¶¨²ÎÕÕÎï	249	Í»ÄáË¹	11	¹ú¼Ò¼ä¡¢¹ú¼Ê×éÖ¯ÎÞ³¥Ô®ÖúºÍÔùËÍµÄÎï×Ê	169	Ç§¿Ë	0	?	2,001,600
202008	38220090	ÆäËûÕï¶Ï»òÊµÑéÓÃÊÔ¼Á¼°ÅäÖÆÊÔ¼Á£»¼ì¶¨²ÎÕÕÎï	250	ÎÚ¸É´ï	10	Ò»°ãÃ³Ò×	2810	Ç§¿Ë	0	?	150,898
202008	38220090	ÆäËûÕï¶Ï»òÊµÑéÓÃÊÔ¼Á¼°ÅäÖÆÊÔ¼Á£»¼ì¶¨²ÎÕÕÎï	250	ÎÚ¸É´ï	11	¹ú¼Ò¼ä¡¢¹ú¼Ê×éÖ¯ÎÞ³¥Ô®ÖúºÍÔùËÍµÄÎï×Ê	7	Ç§¿Ë	0	?	882,816
202008	38220090	ÆäËûÕï¶Ï»òÊµÑéÓÃÊÔ¼Á¼°ÅäÖÆÊÔ¼Á£»¼ì¶¨²ÎÕÕÎï	251	²¼»ùÄÉ·¨Ë÷	10	Ò»°ãÃ³Ò×	20	Ç§¿Ë	0	?	177,371
202008	38220090	ÆäËûÕï¶Ï»òÊµÑéÓÃÊÔ¼Á¼°ÅäÖÆÊÔ¼Á£»¼ì¶¨²ÎÕÕÎï	252	¸Õ¹û(½ð)	10	Ò»°ãÃ³Ò×	145	Ç§¿Ë	0	?	1,043,829
202008	38220090	ÆäËûÕï¶Ï»òÊµÑéÓÃÊÔ¼Á¼°ÅäÖÆÊÔ¼Á£»¼ì¶¨²ÎÕÕÎï	253	ÔÞ±ÈÑÇ	10	Ò»°ãÃ³Ò×	4784	Ç§¿Ë	0	?	4,327,262
202008	38220090	ÆäËûÕï¶Ï»òÊµÑéÓÃÊÔ¼Á¼°ÅäÖÆÊÔ¼Á£»¼ì¶¨²ÎÕÕÎï	254	½ò°Í²¼Î¤	10	Ò»°ãÃ³Ò×	176	Ç§¿Ë	0	?	1,011,981
202008	38220090	ÆäËûÕï¶Ï»òÊµÑéÓÃÊÔ¼Á¼°ÅäÖÆÊÔ¼Á£»¼ì¶¨²ÎÕÕÎï	257	Ë¹ÍþÊ¿À¼	10	Ò»°ãÃ³Ò×	125	Ç§¿Ë	0	?	13,122
202008	38220090	ÆäËûÕï¶Ï»òÊµÑéÓÃÊÔ¼Á¼°ÅäÖÆÊÔ¼Á£»¼ì¶¨²ÎÕÕÎï	260	ÄÏËÕµ¤¹²ºÍ¹ú	10	Ò»°ãÃ³Ò×	595	Ç§¿Ë	0	?	249,143
202008	38220090	ÆäËûÕï¶Ï»òÊµÑéÓÃÊÔ¼Á¼°ÅäÖÆÊÔ¼Á£»¼ì¶¨²ÎÕÕÎï	260	ÄÏËÕµ¤¹²ºÍ¹ú	11	¹ú¼Ò¼ä¡¢¹ú¼Ê×éÖ¯ÎÞ³¥Ô®ÖúºÍÔùËÍµÄÎï×Ê	169	Ç§¿Ë	0	?	2,001,600
202008	38220090	ÆäËûÕï¶Ï»òÊµÑéÓÃÊÔ¼Á¼°ÅäÖÆÊÔ¼Á£»¼ì¶¨²ÎÕÕÎï	301	±ÈÀûÊ±	10	Ò»°ãÃ³Ò×	2682	Ç§¿Ë	0	?	1,715,820
202008	38220090	ÆäËûÕï¶Ï»òÊµÑéÓÃÊÔ¼Á¼°ÅäÖÆÊÔ¼Á£»¼ì¶¨²ÎÕÕÎï	302	µ¤Âó	10	Ò»°ãÃ³Ò×	3255	Ç§¿Ë	0	?	2,687,763
202008	38220090	ÆäËûÕï¶Ï»òÊµÑéÓÃÊÔ¼Á¼°ÅäÖÆÊÔ¼Á£»¼ì¶¨²ÎÕÕÎï	303	Ó¢¹ú	10	Ò»°ãÃ³Ò×	10362	Ç§¿Ë	0	?	6,024,743
202008	38220090	ÆäËûÕï¶Ï»òÊµÑéÓÃÊÔ¼Á¼°ÅäÖÆÊÔ¼Á£»¼ì¶¨²ÎÕÕÎï	304	µÂ¹ú	10	Ò»°ãÃ³Ò×	10261	Ç§¿Ë	0	?	5,682,545
202008	38220090	ÆäËûÕï¶Ï»òÊµÑéÓÃÊÔ¼Á¼°ÅäÖÆÊÔ¼Á£»¼ì¶¨²ÎÕÕÎï	305	·¨¹ú	10	Ò»°ãÃ³Ò×	13527	Ç§¿Ë	0	?	52,232,868
202008	38220090	ÆäËûÕï¶Ï»òÊµÑéÓÃÊÔ¼Á¼°ÅäÖÆÊÔ¼Á£»¼ì¶¨²ÎÕÕÎï	306	°®¶ûÀ¼	10	Ò»°ãÃ³Ò×	82	Ç§¿Ë	0	?	217,210
202008	38220090	ÆäËûÕï¶Ï»òÊµÑéÓÃÊÔ¼Á¼°ÅäÖÆÊÔ¼Á£»¼ì¶¨²ÎÕÕÎï	307	Òâ´óÀû	10	Ò»°ãÃ³Ò×	25649	Ç§¿Ë	0	?	6,625,855
202008	38220090	ÆäËûÕï¶Ï»òÊµÑéÓÃÊÔ¼Á¼°ÅäÖÆÊÔ¼Á£»¼ì¶¨²ÎÕÕÎï	308	Â¬É­±¤	10	Ò»°ãÃ³Ò×	656	Ç§¿Ë	0	?	595,267
202008	38220090	ÆäËûÕï¶Ï»òÊµÑéÓÃÊÔ¼Á¼°ÅäÖÆÊÔ¼Á£»¼ì¶¨²ÎÕÕÎï	309	ºÉÀ¼	10	Ò»°ãÃ³Ò×	1198	Ç§¿Ë	0	?	3,408,266
202008	38220090	ÆäËûÕï¶Ï»òÊµÑéÓÃÊÔ¼Á¼°ÅäÖÆÊÔ¼Á£»¼ì¶¨²ÎÕÕÎï	310	Ï£À°	10	Ò»°ãÃ³Ò×	4029	Ç§¿Ë	0	?	1,890,093
202008	38220090	ÆäËûÕï¶Ï»òÊµÑéÓÃÊÔ¼Á¼°ÅäÖÆÊÔ¼Á£»¼ì¶¨²ÎÕÕÎï	311	ÆÏÌÑÑÀ	10	Ò»°ãÃ³Ò×	1440	Ç§¿Ë	0	?	3,536,738
202008	38220090	ÆäËûÕï¶Ï»òÊµÑéÓÃÊÔ¼Á¼°ÅäÖÆÊÔ¼Á£»¼ì¶¨²ÎÕÕÎï	312	Î÷°àÑÀ	10	Ò»°ãÃ³Ò×	28009	Ç§¿Ë	0	?	10,167,953
202008	38220090	ÆäËûÕï¶Ï»òÊµÑéÓÃÊÔ¼Á¼°ÅäÖÆÊÔ¼Á£»¼ì¶¨²ÎÕÕÎï	313	°¢¶û°ÍÄáÑÇ	10	Ò»°ãÃ³Ò×	5	Ç§¿Ë	0	?	67,183
202008	38220090	ÆäËûÕï¶Ï»òÊµÑéÓÃÊÔ¼Á¼°ÅäÖÆÊÔ¼Á£»¼ì¶¨²ÎÕÕÎï	315	°ÂµØÀû	10	Ò»°ãÃ³Ò×	1014	Ç§¿Ë	0	?	859,115
202008	38220090	ÆäËûÕï¶Ï»òÊµÑéÓÃÊÔ¼Á¼°ÅäÖÆÊÔ¼Á£»¼ì¶¨²ÎÕÕÎï	316	±£¼ÓÀûÑÇ	10	Ò»°ãÃ³Ò×	784	Ç§¿Ë	0	?	1,158,900
202008	38220090	ÆäËûÕï¶Ï»òÊµÑéÓÃÊÔ¼Á¼°ÅäÖÆÊÔ¼Á£»¼ì¶¨²ÎÕÕÎï	318	·ÒÀ¼	10	Ò»°ãÃ³Ò×	571	Ç§¿Ë	0	?	76,940
202008	38220090	ÆäËûÕï¶Ï»òÊµÑéÓÃÊÔ¼Á¼°ÅäÖÆÊÔ¼Á£»¼ì¶¨²ÎÕÕÎï	321	ÐÙÑÀÀû	10	Ò»°ãÃ³Ò×	36	Ç§¿Ë	0	?	64,805
202008	38220090	ÆäËûÕï¶Ï»òÊµÑéÓÃÊÔ¼Á¼°ÅäÖÆÊÔ¼Á£»¼ì¶¨²ÎÕÕÎï	322	±ùµº	10	Ò»°ãÃ³Ò×	2004	Ç§¿Ë	0	?	658,531
202008	38220090	ÆäËûÕï¶Ï»òÊµÑéÓÃÊÔ¼Á¼°ÅäÖÆÊÔ¼Á£»¼ì¶¨²ÎÕÕÎï	326	Å²Íþ	10	Ò»°ãÃ³Ò×	60	Ç§¿Ë	0	?	1,101,889
202008	38220090	ÆäËûÕï¶Ï»òÊµÑéÓÃÊÔ¼Á¼°ÅäÖÆÊÔ¼Á£»¼ì¶¨²ÎÕÕÎï	327	²¨À¼	10	Ò»°ãÃ³Ò×	7488	Ç§¿Ë	0	?	13,530,501
202008	38220090	ÆäËûÕï¶Ï»òÊµÑéÓÃÊÔ¼Á¼°ÅäÖÆÊÔ¼Á£»¼ì¶¨²ÎÕÕÎï	328	ÂÞÂíÄáÑÇ	10	Ò»°ãÃ³Ò×	5584	Ç§¿Ë	0	?	5,230,174
202008	38220090	ÆäËûÕï¶Ï»òÊµÑéÓÃÊÔ¼Á¼°ÅäÖÆÊÔ¼Á£»¼ì¶¨²ÎÕÕÎï	330	Èðµä	10	Ò»°ãÃ³Ò×	16548	Ç§¿Ë	0	?	919,218
202008	38220090	ÆäËûÕï¶Ï»òÊµÑéÓÃÊÔ¼Á¼°ÅäÖÆÊÔ¼Á£»¼ì¶¨²ÎÕÕÎï	331	ÈðÊ¿	10	Ò»°ãÃ³Ò×	3	Ç§¿Ë	0	?	22,454
202008	38220090	ÆäËûÕï¶Ï»òÊµÑéÓÃÊÔ¼Á¼°ÅäÖÆÊÔ¼Á£»¼ì¶¨²ÎÕÕÎï	334	°®É³ÄáÑÇ	10	Ò»°ãÃ³Ò×	0	Ç§¿Ë	0	?	1,477
202008	38220090	ÆäËûÕï¶Ï»òÊµÑéÓÃÊÔ¼Á¼°ÅäÖÆÊÔ¼Á£»¼ì¶¨²ÎÕÕÎï	335	À­ÍÑÎ¬ÑÇ	10	Ò»°ãÃ³Ò×	185	Ç§¿Ë	0	?	1,307,824
202008	38220090	ÆäËûÕï¶Ï»òÊµÑéÓÃÊÔ¼Á¼°ÅäÖÆÊÔ¼Á£»¼ì¶¨²ÎÕÕÎï	336	Á¢ÌÕÍð	10	Ò»°ãÃ³Ò×	518	Ç§¿Ë	0	?	887,651
202008	38220090	ÆäËûÕï¶Ï»òÊµÑéÓÃÊÔ¼Á¼°ÅäÖÆÊÔ¼Á£»¼ì¶¨²ÎÕÕÎï	337	¸ñÂ³¼ªÑÇ	10	Ò»°ãÃ³Ò×	8026	Ç§¿Ë	0	?	56,988
202008	38220090	ÆäËûÕï¶Ï»òÊµÑéÓÃÊÔ¼Á¼°ÅäÖÆÊÔ¼Á£»¼ì¶¨²ÎÕÕÎï	340	°×¶íÂÞË¹	10	Ò»°ãÃ³Ò×	159	Ç§¿Ë	0	?	142,145
202008	38220090	ÆäËûÕï¶Ï»òÊµÑéÓÃÊÔ¼Á¼°ÅäÖÆÊÔ¼Á£»¼ì¶¨²ÎÕÕÎï	340	°×¶íÂÞË¹	12	ÆäËû¾èÔùÎï×Ê	7	Ç§¿Ë	0	?	344,375
202008	38220090	ÆäËûÕï¶Ï»òÊµÑéÓÃÊÔ¼Á¼°ÅäÖÆÊÔ¼Á£»¼ì¶¨²ÎÕÕÎï	344	¶íÂÞË¹Áª°î	10	Ò»°ãÃ³Ò×	67282	Ç§¿Ë	0	?	43,026,406
202008	38220090	ÆäËûÕï¶Ï»òÊµÑéÓÃÊÔ¼Á¼°ÅäÖÆÊÔ¼Á£»¼ì¶¨²ÎÕÕÎï	347	ÎÚ¿ËÀ¼	10	Ò»°ãÃ³Ò×	744	Ç§¿Ë	0	?	1,145,751
202008	38220090	ÆäËûÕï¶Ï»òÊµÑéÓÃÊÔ¼Á¼°ÅäÖÆÊÔ¼Á£»¼ì¶¨²ÎÕÕÎï	350	Ë¹ÂåÎÄÄáÑÇ	10	Ò»°ãÃ³Ò×	5	Ç§¿Ë	0	?	262,433
202008	38220090	ÆäËûÕï¶Ï»òÊµÑéÓÃÊÔ¼Á¼°ÅäÖÆÊÔ¼Á£»¼ì¶¨²ÎÕÕÎï	351	¿ËÂÞµØÑÇ	10	Ò»°ãÃ³Ò×	1	Ç§¿Ë	0	?	9,422
202008	38220090	ÆäËûÕï¶Ï»òÊµÑéÓÃÊÔ¼Á¼°ÅäÖÆÊÔ¼Á£»¼ì¶¨²ÎÕÕÎï	352	½Ý¿Ë	10	Ò»°ãÃ³Ò×	1553	Ç§¿Ë	0	?	2,275,880
202008	38220090	ÆäËûÕï¶Ï»òÊµÑéÓÃÊÔ¼Á¼°ÅäÖÆÊÔ¼Á£»¼ì¶¨²ÎÕÕÎï	353	Ë¹Âå·¥¿Ë	10	Ò»°ãÃ³Ò×	499	Ç§¿Ë	0	?	84,060
202008	38220090	ÆäËûÕï¶Ï»òÊµÑéÓÃÊÔ¼Á¼°ÅäÖÆÊÔ¼Á£»¼ì¶¨²ÎÕÕÎï	354	±±ÂíÆä¶Ù¹²ºÍ¹ú	10	Ò»°ãÃ³Ò×	0	Ç§¿Ë	0	?	364
202008	38220090	ÆäËûÕï¶Ï»òÊµÑéÓÃÊÔ¼Á¼°ÅäÖÆÊÔ¼Á£»¼ì¶¨²ÎÕÕÎï	355	²¨ºÚ	10	Ò»°ãÃ³Ò×	532	Ç§¿Ë	0	?	451,384
202008	38220090	ÆäËûÕï¶Ï»òÊµÑéÓÃÊÔ¼Á¼°ÅäÖÆÊÔ¼Á£»¼ì¶¨²ÎÕÕÎï	355	²¨ºÚ	12	ÆäËû¾èÔùÎï×Ê	3	Ç§¿Ë	0	?	219,324
202008	38220090	ÆäËûÕï¶Ï»òÊµÑéÓÃÊÔ¼Á¼°ÅäÖÆÊÔ¼Á£»¼ì¶¨²ÎÕÕÎï	358	Èû¶ûÎ¬ÑÇ	10	Ò»°ãÃ³Ò×	3695	Ç§¿Ë	0	?	16,559,415
202008	38220090	ÆäËûÕï¶Ï»òÊµÑéÓÃÊÔ¼Á¼°ÅäÖÆÊÔ¼Á£»¼ì¶¨²ÎÕÕÎï	402	°¢¸ùÍ¢	10	Ò»°ãÃ³Ò×	5547	Ç§¿Ë	0	?	3,104,595
202008	38220090	ÆäËûÕï¶Ï»òÊµÑéÓÃÊÔ¼Á¼°ÅäÖÆÊÔ¼Á£»¼ì¶¨²ÎÕÕÎï	405	°Í°Í¶àË¹	10	Ò»°ãÃ³Ò×	638	Ç§¿Ë	0	?	457,122
202008	38220090	ÆäËûÕï¶Ï»òÊµÑéÓÃÊÔ¼Á¼°ÅäÖÆÊÔ¼Á£»¼ì¶¨²ÎÕÕÎï	408	¶àÃñ×å²£ÀûÎ¬ÑÇ¹ú	10	Ò»°ãÃ³Ò×	2769	Ç§¿Ë	0	?	498,553
202008	38220090	ÆäËûÕï¶Ï»òÊµÑéÓÃÊÔ¼Á¼°ÅäÖÆÊÔ¼Á£»¼ì¶¨²ÎÕÕÎï	410	°ÍÎ÷	10	Ò»°ãÃ³Ò×	10313	Ç§¿Ë	0	?	7,384,799
202008	38220090	ÆäËûÕï¶Ï»òÊµÑéÓÃÊÔ¼Á¼°ÅäÖÆÊÔ¼Á£»¼ì¶¨²ÎÕÕÎï	412	ÖÇÀû	10	Ò»°ãÃ³Ò×	7591	Ç§¿Ë	0	?	8,891,884
202008	38220090	ÆäËûÕï¶Ï»òÊµÑéÓÃÊÔ¼Á¼°ÅäÖÆÊÔ¼Á£»¼ì¶¨²ÎÕÕÎï	413	¸çÂ×±ÈÑÇ	10	Ò»°ãÃ³Ò×	22838	Ç§¿Ë	0	?	6,773,205
202008	38220090	ÆäËûÕï¶Ï»òÊµÑéÓÃÊÔ¼Á¼°ÅäÖÆÊÔ¼Á£»¼ì¶¨²ÎÕÕÎï	415	¸çË¹´ïÀè¼Ó	10	Ò»°ãÃ³Ò×	691	Ç§¿Ë	0	?	52,165
202008	38220090	ÆäËûÕï¶Ï»òÊµÑéÓÃÊÔ¼Á¼°ÅäÖÆÊÔ¼Á£»¼ì¶¨²ÎÕÕÎï	416	¹Å°Í	10	Ò»°ãÃ³Ò×	589	Ç§¿Ë	0	?	1,376,439
202008	38220090	ÆäËûÕï¶Ï»òÊµÑéÓÃÊÔ¼Á¼°ÅäÖÆÊÔ¼Á£»¼ì¶¨²ÎÕÕÎï	418	¶àÃ×Äá¼Ó¹²ºÍ¹ú	10	Ò»°ãÃ³Ò×	1439	Ç§¿Ë	0	?	1,304,592
202008	38220090	ÆäËûÕï¶Ï»òÊµÑéÓÃÊÔ¼Á¼°ÅäÖÆÊÔ¼Á£»¼ì¶¨²ÎÕÕÎï	419	¶ò¹Ï¶à¶û	10	Ò»°ãÃ³Ò×	1329	Ç§¿Ë	0	?	1,428,683
202008	38220090	ÆäËûÕï¶Ï»òÊµÑéÓÃÊÔ¼Á¼°ÅäÖÆÊÔ¼Á£»¼ì¶¨²ÎÕÕÎï	423	Î£µØÂíÀ­	10	Ò»°ãÃ³Ò×	60	Ç§¿Ë	0	?	44,110
202008	38220090	ÆäËûÕï¶Ï»òÊµÑéÓÃÊÔ¼Á¼°ÅäÖÆÊÔ¼Á£»¼ì¶¨²ÎÕÕÎï	424	¹çÑÇÄÇ	10	Ò»°ãÃ³Ò×	21	Ç§¿Ë	0	?	15,812
202008	38220090	ÆäËûÕï¶Ï»òÊµÑéÓÃÊÔ¼Á¼°ÅäÖÆÊÔ¼Á£»¼ì¶¨²ÎÕÕÎï	426	ºé¶¼À­Ë¹	10	Ò»°ãÃ³Ò×	589	Ç§¿Ë	0	?	343,452
202008	38220090	ÆäËûÕï¶Ï»òÊµÑéÓÃÊÔ¼Á¼°ÅäÖÆÊÔ¼Á£»¼ì¶¨²ÎÕÕÎï	427	ÑÀÂò¼Ó	10	Ò»°ãÃ³Ò×	50	Ç§¿Ë	0	?	19,157
202008	38220090	ÆäËûÕï¶Ï»òÊµÑéÓÃÊÔ¼Á¼°ÅäÖÆÊÔ¼Á£»¼ì¶¨²ÎÕÕÎï	429	Ä«Î÷¸ç	10	Ò»°ãÃ³Ò×	4845	Ç§¿Ë	0	?	3,312,735
202008	38220090	ÆäËûÕï¶Ï»òÊµÑéÓÃÊÔ¼Á¼°ÅäÖÆÊÔ¼Á£»¼ì¶¨²ÎÕÕÎï	431	Äá¼ÓÀ­¹Ï	10	Ò»°ãÃ³Ò×	2418	Ç§¿Ë	0	?	19,918
202008	38220090	ÆäËûÕï¶Ï»òÊµÑéÓÃÊÔ¼Á¼°ÅäÖÆÊÔ¼Á£»¼ì¶¨²ÎÕÕÎï	432	°ÍÄÃÂí	10	Ò»°ãÃ³Ò×	5110	Ç§¿Ë	0	?	2,076,585
202008	38220090	ÆäËûÕï¶Ï»òÊµÑéÓÃÊÔ¼Á¼°ÅäÖÆÊÔ¼Á£»¼ì¶¨²ÎÕÕÎï	434	ÃØÂ³	10	Ò»°ãÃ³Ò×	5277	Ç§¿Ë	0	?	4,782,838
202008	38220090	ÆäËûÕï¶Ï»òÊµÑéÓÃÊÔ¼Á¼°ÅäÖÆÊÔ¼Á£»¼ì¶¨²ÎÕÕÎï	435	²¨¶àÀè¸÷	10	Ò»°ãÃ³Ò×	38	Ç§¿Ë	0	?	2,660
202008	38220090	ÆäËûÕï¶Ï»òÊµÑéÓÃÊÔ¼Á¼°ÅäÖÆÊÔ¼Á£»¼ì¶¨²ÎÕÕÎï	440	Èø¶ûÍß¶à	10	Ò»°ãÃ³Ò×	1421	Ç§¿Ë	0	?	656,755
202008	38220090	ÆäËûÕï¶Ï»òÊµÑéÓÃÊÔ¼Á¼°ÅäÖÆÊÔ¼Á£»¼ì¶¨²ÎÕÕÎï	442	ÌØÁ¢Äá´ïºÍ¶à°Í¸ç	10	Ò»°ãÃ³Ò×	448	Ç§¿Ë	0	?	81,534
202008	38220090	ÆäËûÕï¶Ï»òÊµÑéÓÃÊÔ¼Á¼°ÅäÖÆÊÔ¼Á£»¼ì¶¨²ÎÕÕÎï	444	ÎÚÀ­¹ç	10	Ò»°ãÃ³Ò×	10	Ç§¿Ë	0	?	11,704
202008	38220090	ÆäËûÕï¶Ï»òÊµÑéÓÃÊÔ¼Á¼°ÅäÖÆÊÔ¼Á£»¼ì¶¨²ÎÕÕÎï	445	Î¯ÄÚÈðÀ­	10	Ò»°ãÃ³Ò×	60167	Ç§¿Ë	0	?	377,836
202008	38220090	ÆäËûÕï¶Ï»òÊµÑéÓÃÊÔ¼Á¼°ÅäÖÆÊÔ¼Á£»¼ì¶¨²ÎÕÕÎï	501	¼ÓÄÃ´ó	10	Ò»°ãÃ³Ò×	3906	Ç§¿Ë	0	?	1,938,753
202008	38220090	ÆäËûÕï¶Ï»òÊµÑéÓÃÊÔ¼Á¼°ÅäÖÆÊÔ¼Á£»¼ì¶¨²ÎÕÕÎï	502	ÃÀ¹ú	10	Ò»°ãÃ³Ò×	95719	Ç§¿Ë	0	?	82,326,910
202008	38220090	ÆäËûÕï¶Ï»òÊµÑéÓÃÊÔ¼Á¼°ÅäÖÆÊÔ¼Á£»¼ì¶¨²ÎÕÕÎï	601	°Ä´óÀûÑÇ	10	Ò»°ãÃ³Ò×	17260	Ç§¿Ë	0	?	1,356,232
202008	38220090	ÆäËûÕï¶Ï»òÊµÑéÓÃÊÔ¼Á¼°ÅäÖÆÊÔ¼Á£»¼ì¶¨²ÎÕÕÎï	603	ì³¼Ã	10	Ò»°ãÃ³Ò×	615	Ç§¿Ë	0	?	7,614
202008	38220090	ÆäËûÕï¶Ï»òÊµÑéÓÃÊÔ¼Á¼°ÅäÖÆÊÔ¼Á£»¼ì¶¨²ÎÕÕÎï	609	ÐÂÎ÷À¼	10	Ò»°ãÃ³Ò×	12259	Ç§¿Ë	0	?	1,945,787
202008	38220090	ÆäËûÕï¶Ï»òÊµÑéÓÃÊÔ¼Á¼°ÅäÖÆÊÔ¼Á£»¼ì¶¨²ÎÕÕÎï	611	°Í²¼ÑÇÐÂ¼¸ÄÚÑÇ	10	Ò»°ãÃ³Ò×	222	Ç§¿Ë	0	?	22,339
202008	38220090	ÆäËûÕï¶Ï»òÊµÑéÓÃÊÔ¼Á¼°ÅäÖÆÊÔ¼Á£»¼ì¶¨²ÎÕÕÎï	623	·¨Êô²¨ÀûÄáÎ÷ÑÇ	10	Ò»°ãÃ³Ò×	44	Ç§¿Ë	0	?	2,021
202009	38220090	ÆäËûÕï¶Ï»òÊµÑéÓÃÊÔ¼Á¼°ÅäÖÆÊÔ¼Á£»¼ì¶¨²ÎÕÕÎï	101	°¢¸»º¹	10	Ò»°ãÃ³Ò×	502	Ç§¿Ë	0	?	1,149,821
202009	38220090	ÆäËûÕï¶Ï»òÊµÑéÓÃÊÔ¼Á¼°ÅäÖÆÊÔ¼Á£»¼ì¶¨²ÎÕÕÎï	102	°ÍÁÖ	10	Ò»°ãÃ³Ò×	1836	Ç§¿Ë	0	?	463,113
202009	38220090	ÆäËûÕï¶Ï»òÊµÑéÓÃÊÔ¼Á¼°ÅäÖÆÊÔ¼Á£»¼ì¶¨²ÎÕÕÎï	103	ÃÏ¼ÓÀ­¹ú	10	Ò»°ãÃ³Ò×	18756	Ç§¿Ë	0	?	1,218,223
202009	38220090	ÆäËûÕï¶Ï»òÊµÑéÓÃÊÔ¼Á¼°ÅäÖÆÊÔ¼Á£»¼ì¶¨²ÎÕÕÎï	104	²»µ¤	10	Ò»°ãÃ³Ò×	232	Ç§¿Ë	0	?	183,677
202009	38220090	ÆäËûÕï¶Ï»òÊµÑéÓÃÊÔ¼Á¼°ÅäÖÆÊÔ¼Á£»¼ì¶¨²ÎÕÕÎï	105	ÎÄÀ³	10	Ò»°ãÃ³Ò×	33	Ç§¿Ë	0	?	171,132
202009	38220090	ÆäËûÕï¶Ï»òÊµÑéÓÃÊÔ¼Á¼°ÅäÖÆÊÔ¼Á£»¼ì¶¨²ÎÕÕÎï	106	Ãåµé	10	Ò»°ãÃ³Ò×	31556	Ç§¿Ë	0	?	6,567,148
202009	38220090	ÆäËûÕï¶Ï»òÊµÑéÓÃÊÔ¼Á¼°ÅäÖÆÊÔ¼Á£»¼ì¶¨²ÎÕÕÎï	107	¼íÆÒÕ¯	10	Ò»°ãÃ³Ò×	1901	Ç§¿Ë	0	?	140,289
202009	38220090	ÆäËûÕï¶Ï»òÊµÑéÓÃÊÔ¼Á¼°ÅäÖÆÊÔ¼Á£»¼ì¶¨²ÎÕÕÎï	108	ÈûÆÖÂ·Ë¹	10	Ò»°ãÃ³Ò×	66	Ç§¿Ë	0	?	428,117
202009	38220090	ÆäËûÕï¶Ï»òÊµÑéÓÃÊÔ¼Á¼°ÅäÖÆÊÔ¼Á£»¼ì¶¨²ÎÕÕÎï	110	ÖÐ¹úÏã¸Û	10	Ò»°ãÃ³Ò×	51816	Ç§¿Ë	0	?	78,309,529
202009	38220090	ÆäËûÕï¶Ï»òÊµÑéÓÃÊÔ¼Á¼°ÅäÖÆÊÔ¼Á£»¼ì¶¨²ÎÕÕÎï	111	Ó¡¶È	10	Ò»°ãÃ³Ò×	51893	Ç§¿Ë	0	?	24,646,166
202009	38220090	ÆäËûÕï¶Ï»òÊµÑéÓÃÊÔ¼Á¼°ÅäÖÆÊÔ¼Á£»¼ì¶¨²ÎÕÕÎï	112	Ó¡¶ÈÄáÎ÷ÑÇ	10	Ò»°ãÃ³Ò×	50322	Ç§¿Ë	0	?	33,688,758
202009	38220090	ÆäËûÕï¶Ï»òÊµÑéÓÃÊÔ¼Á¼°ÅäÖÆÊÔ¼Á£»¼ì¶¨²ÎÕÕÎï	113	ÒÁÀÊ	10	Ò»°ãÃ³Ò×	952	Ç§¿Ë	0	?	2,007,907
202009	38220090	ÆäËûÕï¶Ï»òÊµÑéÓÃÊÔ¼Á¼°ÅäÖÆÊÔ¼Á£»¼ì¶¨²ÎÕÕÎï	114	ÒÁÀ­¿Ë	10	Ò»°ãÃ³Ò×	21774	Ç§¿Ë	0	?	9,691,032
202009	38220090	ÆäËûÕï¶Ï»òÊµÑéÓÃÊÔ¼Á¼°ÅäÖÆÊÔ¼Á£»¼ì¶¨²ÎÕÕÎï	115	ÒÔÉ«ÁÐ	10	Ò»°ãÃ³Ò×	11354	Ç§¿Ë	0	?	1,336,874
202009	38220090	ÆäËûÕï¶Ï»òÊµÑéÓÃÊÔ¼Á¼°ÅäÖÆÊÔ¼Á£»¼ì¶¨²ÎÕÕÎï	116	ÈÕ±¾	10	Ò»°ãÃ³Ò×	197926	Ç§¿Ë	0	?	17,448,705
202009	38220090	ÆäËûÕï¶Ï»òÊµÑéÓÃÊÔ¼Á¼°ÅäÖÆÊÔ¼Á£»¼ì¶¨²ÎÕÕÎï	117	Ô¼µ©	10	Ò»°ãÃ³Ò×	8774	Ç§¿Ë	0	?	7,220,693
202009	38220090	ÆäËûÕï¶Ï»òÊµÑéÓÃÊÔ¼Á¼°ÅäÖÆÊÔ¼Á£»¼ì¶¨²ÎÕÕÎï	118	¿ÆÍþÌØ	10	Ò»°ãÃ³Ò×	7749	Ç§¿Ë	0	?	3,128,232
202009	38220090	ÆäËûÕï¶Ï»òÊµÑéÓÃÊÔ¼Á¼°ÅäÖÆÊÔ¼Á£»¼ì¶¨²ÎÕÕÎï	119	ÀÏÎÎ	10	Ò»°ãÃ³Ò×	2504	Ç§¿Ë	0	?	154,916
202009	38220090	ÆäËûÕï¶Ï»òÊµÑéÓÃÊÔ¼Á¼°ÅäÖÆÊÔ¼Á£»¼ì¶¨²ÎÕÕÎï	120	Àè°ÍÄÛ	10	Ò»°ãÃ³Ò×	12894	Ç§¿Ë	0	?	492,089
202009	38220090	ÆäËûÕï¶Ï»òÊµÑéÓÃÊÔ¼Á¼°ÅäÖÆÊÔ¼Á£»¼ì¶¨²ÎÕÕÎï	121	ÖÐ¹ú°ÄÃÅ	10	Ò»°ãÃ³Ò×	296	Ç§¿Ë	0	?	926,537
202009	38220090	ÆäËûÕï¶Ï»òÊµÑéÓÃÊÔ¼Á¼°ÅäÖÆÊÔ¼Á£»¼ì¶¨²ÎÕÕÎï	122	ÂíÀ´Î÷ÑÇ	10	Ò»°ãÃ³Ò×	29759	Ç§¿Ë	0	?	1,006,766
202009	38220090	ÆäËûÕï¶Ï»òÊµÑéÓÃÊÔ¼Á¼°ÅäÖÆÊÔ¼Á£»¼ì¶¨²ÎÕÕÎï	123	Âí¶û´ú·ò	10	Ò»°ãÃ³Ò×	2684	Ç§¿Ë	0	?	2,085,840
202009	38220090	ÆäËûÕï¶Ï»òÊµÑéÓÃÊÔ¼Á¼°ÅäÖÆÊÔ¼Á£»¼ì¶¨²ÎÕÕÎï	124	ÃÉ¹Å	10	Ò»°ãÃ³Ò×	163	Ç§¿Ë	0	?	91,685
202009	38220090	ÆäËûÕï¶Ï»òÊµÑéÓÃÊÔ¼Á¼°ÅäÖÆÊÔ¼Á£»¼ì¶¨²ÎÕÕÎï	125	Äá²´¶ûÁª°îÃñÖ÷¹²ºÍ¹ú	10	Ò»°ãÃ³Ò×	5939	Ç§¿Ë	0	?	7,863,388
202009	38220090	ÆäËûÕï¶Ï»òÊµÑéÓÃÊÔ¼Á¼°ÅäÖÆÊÔ¼Á£»¼ì¶¨²ÎÕÕÎï	125	Äá²´¶ûÁª°îÃñÖ÷¹²ºÍ¹ú	11	¹ú¼Ò¼ä¡¢¹ú¼Ê×éÖ¯ÎÞ³¥Ô®ÖúºÍÔùËÍµÄÎï×Ê	437	Ç§¿Ë	0	?	3,020,160
202009	38220090	ÆäËûÕï¶Ï»òÊµÑéÓÃÊÔ¼Á¼°ÅäÖÆÊÔ¼Á£»¼ì¶¨²ÎÕÕÎï	126	°¢Âü	10	Ò»°ãÃ³Ò×	25267	Ç§¿Ë	0	?	1,321,495
202009	38220090	ÆäËûÕï¶Ï»òÊµÑéÓÃÊÔ¼Á¼°ÅäÖÆÊÔ¼Á£»¼ì¶¨²ÎÕÕÎï	127	°Í»ùË¹Ì¹	10	Ò»°ãÃ³Ò×	24701	Ç§¿Ë	0	?	2,449,324
202009	38220090	ÆäËûÕï¶Ï»òÊµÑéÓÃÊÔ¼Á¼°ÅäÖÆÊÔ¼Á£»¼ì¶¨²ÎÕÕÎï	129	·ÆÂÉ±ö	10	Ò»°ãÃ³Ò×	39435	Ç§¿Ë	0	?	83,246,319
202009	38220090	ÆäËûÕï¶Ï»òÊµÑéÓÃÊÔ¼Á¼°ÅäÖÆÊÔ¼Á£»¼ì¶¨²ÎÕÕÎï	130	¿¨Ëþ¶û	10	Ò»°ãÃ³Ò×	17	Ç§¿Ë	0	?	54,099
202009	38220090	ÆäËûÕï¶Ï»òÊµÑéÓÃÊÔ¼Á¼°ÅäÖÆÊÔ¼Á£»¼ì¶¨²ÎÕÕÎï	131	É³ÌØ°¢À­²®	10	Ò»°ãÃ³Ò×	44	Ç§¿Ë	0	?	607,132
202009	38220090	ÆäËûÕï¶Ï»òÊµÑéÓÃÊÔ¼Á¼°ÅäÖÆÊÔ¼Á£»¼ì¶¨²ÎÕÕÎï	132	ÐÂ¼ÓÆÂ	10	Ò»°ãÃ³Ò×	44623	Ç§¿Ë	0	?	18,179,470
202009	38220090	ÆäËûÕï¶Ï»òÊµÑéÓÃÊÔ¼Á¼°ÅäÖÆÊÔ¼Á£»¼ì¶¨²ÎÕÕÎï	133	º«¹ú	10	Ò»°ãÃ³Ò×	140136	Ç§¿Ë	0	?	5,829,073
202009	38220090	ÆäËûÕï¶Ï»òÊµÑéÓÃÊÔ¼Á¼°ÅäÖÆÊÔ¼Á£»¼ì¶¨²ÎÕÕÎï	134	Ë¹ÀïÀ¼¿¨	10	Ò»°ãÃ³Ò×	16881	Ç§¿Ë	0	?	1,121,447
202009	38220090	ÆäËûÕï¶Ï»òÊµÑéÓÃÊÔ¼Á¼°ÅäÖÆÊÔ¼Á£»¼ì¶¨²ÎÕÕÎï	136	Ì©¹ú	10	Ò»°ãÃ³Ò×	112304	Ç§¿Ë	0	?	8,832,663
202009	38220090	ÆäËûÕï¶Ï»òÊµÑéÓÃÊÔ¼Á¼°ÅäÖÆÊÔ¼Á£»¼ì¶¨²ÎÕÕÎï	137	ÍÁ¶úÆä	10	Ò»°ãÃ³Ò×	3148	Ç§¿Ë	0	?	2,510,884
202009	38220090	ÆäËûÕï¶Ï»òÊµÑéÓÃÊÔ¼Á¼°ÅäÖÆÊÔ¼Á£»¼ì¶¨²ÎÕÕÎï	138	°¢ÁªÇõ	10	Ò»°ãÃ³Ò×	4308	Ç§¿Ë	0	?	17,235,631
202009	38220090	ÆäËûÕï¶Ï»òÊµÑéÓÃÊÔ¼Á¼°ÅäÖÆÊÔ¼Á£»¼ì¶¨²ÎÕÕÎï	139	Ò²ÃÅ	10	Ò»°ãÃ³Ò×	392	Ç§¿Ë	0	?	221,493
202009	38220090	ÆäËûÕï¶Ï»òÊµÑéÓÃÊÔ¼Á¼°ÅäÖÆÊÔ¼Á£»¼ì¶¨²ÎÕÕÎï	141	Ô½ÄÏ	10	Ò»°ãÃ³Ò×	125865	Ç§¿Ë	0	?	3,017,255
202009	38220090	ÆäËûÕï¶Ï»òÊµÑéÓÃÊÔ¼Á¼°ÅäÖÆÊÔ¼Á£»¼ì¶¨²ÎÕÕÎï	143	ÖÐ¹úÌ¨Íå	10	Ò»°ãÃ³Ò×	167	Ç§¿Ë	0	?	1,660,643
202009	38220090	ÆäËûÕï¶Ï»òÊµÑéÓÃÊÔ¼Á¼°ÅäÖÆÊÔ¼Á£»¼ì¶¨²ÎÕÕÎï	145	¹þÈø¿ËË¹Ì¹	10	Ò»°ãÃ³Ò×	2103	Ç§¿Ë	0	?	2,822,678
202009	38220090	ÆäËûÕï¶Ï»òÊµÑéÓÃÊÔ¼Á¼°ÅäÖÆÊÔ¼Á£»¼ì¶¨²ÎÕÕÎï	146	¼ª¶û¼ªË¹Ë¹Ì¹	10	Ò»°ãÃ³Ò×	1055	Ç§¿Ë	0	?	11,144
202009	38220090	ÆäËûÕï¶Ï»òÊµÑéÓÃÊÔ¼Á¼°ÅäÖÆÊÔ¼Á£»¼ì¶¨²ÎÕÕÎï	147	Ëþ¼ª¿ËË¹Ì¹	10	Ò»°ãÃ³Ò×	631	Ç§¿Ë	0	?	1,241,513
202009	38220090	ÆäËûÕï¶Ï»òÊµÑéÓÃÊÔ¼Á¼°ÅäÖÆÊÔ¼Á£»¼ì¶¨²ÎÕÕÎï	148	ÍÁ¿âÂüË¹Ì¹	11	¹ú¼Ò¼ä¡¢¹ú¼Ê×éÖ¯ÎÞ³¥Ô®ÖúºÍÔùËÍµÄÎï×Ê	69	Ç§¿Ë	0	?	880,704
202009	38220090	ÆäËûÕï¶Ï»òÊµÑéÓÃÊÔ¼Á¼°ÅäÖÆÊÔ¼Á£»¼ì¶¨²ÎÕÕÎï	149	ÎÚ×È±ð¿ËË¹Ì¹	10	Ò»°ãÃ³Ò×	261	Ç§¿Ë	0	?	1,137,785
202009	38220090	ÆäËûÕï¶Ï»òÊµÑéÓÃÊÔ¼Á¼°ÅäÖÆÊÔ¼Á£»¼ì¶¨²ÎÕÕÎï	201	°¢¶û¼°ÀûÑÇ	10	Ò»°ãÃ³Ò×	1119	Ç§¿Ë	0	?	3,258,879
202009	38220090	ÆäËûÕï¶Ï»òÊµÑéÓÃÊÔ¼Á¼°ÅäÖÆÊÔ¼Á£»¼ì¶¨²ÎÕÕÎï	202	°²¸çÀ­	10	Ò»°ãÃ³Ò×	603	Ç§¿Ë	0	?	2,788,668
202009	38220090	ÆäËûÕï¶Ï»òÊµÑéÓÃÊÔ¼Á¼°ÅäÖÆÊÔ¼Á£»¼ì¶¨²ÎÕÕÎï	203	±´Äþ	10	Ò»°ãÃ³Ò×	500	Ç§¿Ë	0	?	5,466,890
202009	38220090	ÆäËûÕï¶Ï»òÊµÑéÓÃÊÔ¼Á¼°ÅäÖÆÊÔ¼Á£»¼ì¶¨²ÎÕÕÎï	204	²©´ÄÍßÄÉ	10	Ò»°ãÃ³Ò×	158	Ç§¿Ë	0	?	16,933,801
202009	38220090	ÆäËûÕï¶Ï»òÊµÑéÓÃÊÔ¼Á¼°ÅäÖÆÊÔ¼Á£»¼ì¶¨²ÎÕÕÎï	205	²¼Â¡µÏ	10	Ò»°ãÃ³Ò×	135	Ç§¿Ë	0	?	690,573
202009	38220090	ÆäËûÕï¶Ï»òÊµÑéÓÃÊÔ¼Á¼°ÅäÖÆÊÔ¼Á£»¼ì¶¨²ÎÕÕÎï	206	¿¦ÂóÂ¡	10	Ò»°ãÃ³Ò×	1356	Ç§¿Ë	0	?	4,086,013
202009	38220090	ÆäËûÕï¶Ï»òÊµÑéÓÃÊÔ¼Á¼°ÅäÖÆÊÔ¼Á£»¼ì¶¨²ÎÕÕÎï	208	·ðµÃ½Ç	10	Ò»°ãÃ³Ò×	6	Ç§¿Ë	0	?	31,872
202009	38220090	ÆäËûÕï¶Ï»òÊµÑéÓÃÊÔ¼Á¼°ÅäÖÆÊÔ¼Á£»¼ì¶¨²ÎÕÕÎï	209	ÖÐ·Ç	10	Ò»°ãÃ³Ò×	55	Ç§¿Ë	0	?	281,541
202009	38220090	ÆäËûÕï¶Ï»òÊµÑéÓÃÊÔ¼Á¼°ÅäÖÆÊÔ¼Á£»¼ì¶¨²ÎÕÕÎï	211	Õ§µÃ	10	Ò»°ãÃ³Ò×	505	Ç§¿Ë	0	?	955,896
202009	38220090	ÆäËûÕï¶Ï»òÊµÑéÓÃÊÔ¼Á¼°ÅäÖÆÊÔ¼Á£»¼ì¶¨²ÎÕÕÎï	212	¿ÆÄ¦ÂÞ	10	Ò»°ãÃ³Ò×	9	Ç§¿Ë	0	?	47,809
202009	38220090	ÆäËûÕï¶Ï»òÊµÑéÓÃÊÔ¼Á¼°ÅäÖÆÊÔ¼Á£»¼ì¶¨²ÎÕÕÎï	213	¸Õ¹û(²¼)	10	Ò»°ãÃ³Ò×	63	Ç§¿Ë	0	?	318,726
202009	38220090	ÆäËûÕï¶Ï»òÊµÑéÓÃÊÔ¼Á¼°ÅäÖÆÊÔ¼Á£»¼ì¶¨²ÎÕÕÎï	214	¼ª²¼Ìá	10	Ò»°ãÃ³Ò×	50	Ç§¿Ë	0	?	102,458
202009	38220090	ÆäËûÕï¶Ï»òÊµÑéÓÃÊÔ¼Á¼°ÅäÖÆÊÔ¼Á£»¼ì¶¨²ÎÕÕÎï	215	°£¼°	10	Ò»°ãÃ³Ò×	16328	Ç§¿Ë	0	?	6,487,722
202009	38220090	ÆäËûÕï¶Ï»òÊµÑéÓÃÊÔ¼Á¼°ÅäÖÆÊÔ¼Á£»¼ì¶¨²ÎÕÕÎï	216	³àµÀ¼¸ÄÚÑÇ	10	Ò»°ãÃ³Ò×	16	Ç§¿Ë	0	?	79,681
202009	38220090	ÆäËûÕï¶Ï»òÊµÑéÓÃÊÔ¼Á¼°ÅäÖÆÊÔ¼Á£»¼ì¶¨²ÎÕÕÎï	217	°£Èû¶í±ÈÑÇ	10	Ò»°ãÃ³Ò×	2486	Ç§¿Ë	0	?	11,026,289
202009	38220090	ÆäËûÕï¶Ï»òÊµÑéÓÃÊÔ¼Á¼°ÅäÖÆÊÔ¼Á£»¼ì¶¨²ÎÕÕÎï	218	¼ÓÅî	10	Ò»°ãÃ³Ò×	248	Ç§¿Ë	0	?	176,146
202009	38220090	ÆäËûÕï¶Ï»òÊµÑéÓÃÊÔ¼Á¼°ÅäÖÆÊÔ¼Á£»¼ì¶¨²ÎÕÕÎï	219	¸Ô±ÈÑÇ	10	Ò»°ãÃ³Ò×	27	Ç§¿Ë	0	?	138,114
202009	38220090	ÆäËûÕï¶Ï»òÊµÑéÓÃÊÔ¼Á¼°ÅäÖÆÊÔ¼Á£»¼ì¶¨²ÎÕÕÎï	220	¼ÓÄÉ	10	Ò»°ãÃ³Ò×	17562	Ç§¿Ë	0	?	1,993,386
202009	38220090	ÆäËûÕï¶Ï»òÊµÑéÓÃÊÔ¼Á¼°ÅäÖÆÊÔ¼Á£»¼ì¶¨²ÎÕÕÎï	221	¼¸ÄÚÑÇ	10	Ò»°ãÃ³Ò×	358	Ç§¿Ë	0	?	790,300
202009	38220090	ÆäËûÕï¶Ï»òÊµÑéÓÃÊÔ¼Á¼°ÅäÖÆÊÔ¼Á£»¼ì¶¨²ÎÕÕÎï	221	¼¸ÄÚÑÇ	11	¹ú¼Ò¼ä¡¢¹ú¼Ê×éÖ¯ÎÞ³¥Ô®ÖúºÍÔùËÍµÄÎï×Ê	15	Ç§¿Ë	0	?	1,761,408
202009	38220090	ÆäËûÕï¶Ï»òÊµÑéÓÃÊÔ¼Á¼°ÅäÖÆÊÔ¼Á£»¼ì¶¨²ÎÕÕÎï	222	¼¸ÄÚÑÇ±ÈÉÜ	10	Ò»°ãÃ³Ò×	22	Ç§¿Ë	0	?	111,554
202009	38220090	ÆäËûÕï¶Ï»òÊµÑéÓÃÊÔ¼Á¼°ÅäÖÆÊÔ¼Á£»¼ì¶¨²ÎÕÕÎï	223	¿ÆÌØµÏÍß	10	Ò»°ãÃ³Ò×	12785	Ç§¿Ë	0	?	3,914,792
202009	38220090	ÆäËûÕï¶Ï»òÊµÑéÓÃÊÔ¼Á¼°ÅäÖÆÊÔ¼Á£»¼ì¶¨²ÎÕÕÎï	223	¿ÆÌØµÏÍß	11	¹ú¼Ò¼ä¡¢¹ú¼Ê×éÖ¯ÎÞ³¥Ô®ÖúºÍÔùËÍµÄÎï×Ê	238	Ç§¿Ë	0	?	2,640,000
202009	38220090	ÆäËûÕï¶Ï»òÊµÑéÓÃÊÔ¼Á¼°ÅäÖÆÊÔ¼Á£»¼ì¶¨²ÎÕÕÎï	224	¿ÏÄáÑÇ	10	Ò»°ãÃ³Ò×	27757	Ç§¿Ë	0	?	8,263,139
202009	38220090	ÆäËûÕï¶Ï»òÊµÑéÓÃÊÔ¼Á¼°ÅäÖÆÊÔ¼Á£»¼ì¶¨²ÎÕÕÎï	225	Àû±ÈÀïÑÇ	10	Ò»°ãÃ³Ò×	59	Ç§¿Ë	0	?	292,996
202009	38220090	ÆäËûÕï¶Ï»òÊµÑéÓÃÊÔ¼Á¼°ÅäÖÆÊÔ¼Á£»¼ì¶¨²ÎÕÕÎï	226	Àû±ÈÑÇ	10	Ò»°ãÃ³Ò×	319	Ç§¿Ë	0	?	1,838,848
202009	38220090	ÆäËûÕï¶Ï»òÊµÑéÓÃÊÔ¼Á¼°ÅäÖÆÊÔ¼Á£»¼ì¶¨²ÎÕÕÎï	227	Âí´ï¼ÓË¹¼Ó	10	Ò»°ãÃ³Ò×	335	Ç§¿Ë	0	?	1,608,953
202009	38220090	ÆäËûÕï¶Ï»òÊµÑéÓÃÊÔ¼Á¼°ÅäÖÆÊÔ¼Á£»¼ì¶¨²ÎÕÕÎï	228	ÂíÀ­Î¬	10	Ò»°ãÃ³Ò×	514	Ç§¿Ë	0	?	1,432,049
202009	38220090	ÆäËûÕï¶Ï»òÊµÑéÓÃÊÔ¼Á¼°ÅäÖÆÊÔ¼Á£»¼ì¶¨²ÎÕÕÎï	228	ÂíÀ­Î¬	11	¹ú¼Ò¼ä¡¢¹ú¼Ê×éÖ¯ÎÞ³¥Ô®ÖúºÍÔùËÍµÄÎï×Ê	169	Ç§¿Ë	0	?	1,761,408
202009	38220090	ÆäËûÕï¶Ï»òÊµÑéÓÃÊÔ¼Á¼°ÅäÖÆÊÔ¼Á£»¼ì¶¨²ÎÕÕÎï	229	ÂíÀï	10	Ò»°ãÃ³Ò×	269	Ç§¿Ë	0	?	1,210,017
202009	38220090	ÆäËûÕï¶Ï»òÊµÑéÓÃÊÔ¼Á¼°ÅäÖÆÊÔ¼Á£»¼ì¶¨²ÎÕÕÎï	230	Ã«ÀïËþÄáÑÇ	10	Ò»°ãÃ³Ò×	75	Ç§¿Ë	0	?	298,427
202009	38220090	ÆäËûÕï¶Ï»òÊµÑéÓÃÊÔ¼Á¼°ÅäÖÆÊÔ¼Á£»¼ì¶¨²ÎÕÕÎï	231	Ã«ÀïÇóË¹	10	Ò»°ãÃ³Ò×	16	Ç§¿Ë	0	?	76,582
202009	38220090	ÆäËûÕï¶Ï»òÊµÑéÓÃÊÔ¼Á¼°ÅäÖÆÊÔ¼Á£»¼ì¶¨²ÎÕÕÎï	232	Ä¦Âå¸ç	10	Ò»°ãÃ³Ò×	16654	Ç§¿Ë	0	?	6,058,222
202009	38220090	ÆäËûÕï¶Ï»òÊµÑéÓÃÊÔ¼Á¼°ÅäÖÆÊÔ¼Á£»¼ì¶¨²ÎÕÕÎï	233	ÄªÉ£±È¿Ë	10	Ò»°ãÃ³Ò×	355	Ç§¿Ë	0	?	1,811,427
202009	38220090	ÆäËûÕï¶Ï»òÊµÑéÓÃÊÔ¼Á¼°ÅäÖÆÊÔ¼Á£»¼ì¶¨²ÎÕÕÎï	234	ÄÉÃ×±ÈÑÇ	10	Ò»°ãÃ³Ò×	35	Ç§¿Ë	0	?	156,486
202009	38220090	ÆäËûÕï¶Ï»òÊµÑéÓÃÊÔ¼Á¼°ÅäÖÆÊÔ¼Á£»¼ì¶¨²ÎÕÕÎï	235	ÄáÈÕ¶û	10	Ò»°ãÃ³Ò×	472	Ç§¿Ë	0	?	1,448,344
202009	38220090	ÆäËûÕï¶Ï»òÊµÑéÓÃÊÔ¼Á¼°ÅäÖÆÊÔ¼Á£»¼ì¶¨²ÎÕÕÎï	236	ÄáÈÕÀûÑÇ	10	Ò»°ãÃ³Ò×	40864	Ç§¿Ë	0	?	16,347,248
202009	38220090	ÆäËûÕï¶Ï»òÊµÑéÓÃÊÔ¼Á¼°ÅäÖÆÊÔ¼Á£»¼ì¶¨²ÎÕÕÎï	238	Â¬Íú´ï	10	Ò»°ãÃ³Ò×	178	Ç§¿Ë	0	?	787,195
202009	38220090	ÆäËûÕï¶Ï»òÊµÑéÓÃÊÔ¼Á¼°ÅäÖÆÊÔ¼Á£»¼ì¶¨²ÎÕÕÎï	240	ÈûÄÚ¼Ó¶û	10	Ò»°ãÃ³Ò×	334	Ç§¿Ë	0	?	1,490,969
202009	38220090	ÆäËûÕï¶Ï»òÊµÑéÓÃÊÔ¼Á¼°ÅäÖÆÊÔ¼Á£»¼ì¶¨²ÎÕÕÎï	241	ÈûÉà¶û	10	Ò»°ãÃ³Ò×	0	Ç§¿Ë	0	?	7,264
202009	38220090	ÆäËûÕï¶Ï»òÊµÑéÓÃÊÔ¼Á¼°ÅäÖÆÊÔ¼Á£»¼ì¶¨²ÎÕÕÎï	242	ÈûÀ­Àû°º	10	Ò»°ãÃ³Ò×	91	Ç§¿Ë	0	?	462,153
202009	38220090	ÆäËûÕï¶Ï»òÊµÑéÓÃÊÔ¼Á¼°ÅäÖÆÊÔ¼Á£»¼ì¶¨²ÎÕÕÎï	243	Ë÷ÂíÀï	10	Ò»°ãÃ³Ò×	8304	Ç§¿Ë	0	?	982,886
202009	38220090	ÆäËûÕï¶Ï»òÊµÑéÓÃÊÔ¼Á¼°ÅäÖÆÊÔ¼Á£»¼ì¶¨²ÎÕÕÎï	244	ÄÏ·Ç	10	Ò»°ãÃ³Ò×	3084	Ç§¿Ë	0	?	8,542,143
202009	38220090	ÆäËûÕï¶Ï»òÊµÑéÓÃÊÔ¼Á¼°ÅäÖÆÊÔ¼Á£»¼ì¶¨²ÎÕÕÎï	246	ËÕµ¤	10	Ò»°ãÃ³Ò×	122657	Ç§¿Ë	0	?	3,872,702
202009	38220090	ÆäËûÕï¶Ï»òÊµÑéÓÃÊÔ¼Á¼°ÅäÖÆÊÔ¼Á£»¼ì¶¨²ÎÕÕÎï	247	Ì¹É£ÄáÑÇ	10	Ò»°ãÃ³Ò×	1408	Ç§¿Ë	0	?	3,586,628
202009	38220090	ÆäËûÕï¶Ï»òÊµÑéÓÃÊÔ¼Á¼°ÅäÖÆÊÔ¼Á£»¼ì¶¨²ÎÕÕÎï	248	¶à¸ç	10	Ò»°ãÃ³Ò×	98	Ç§¿Ë	0	?	479,077
202009	38220090	ÆäËûÕï¶Ï»òÊµÑéÓÃÊÔ¼Á¼°ÅäÖÆÊÔ¼Á£»¼ì¶¨²ÎÕÕÎï	249	Í»ÄáË¹	10	Ò»°ãÃ³Ò×	15748	Ç§¿Ë	0	?	1,312,089
202009	38220090	ÆäËûÕï¶Ï»òÊµÑéÓÃÊÔ¼Á¼°ÅäÖÆÊÔ¼Á£»¼ì¶¨²ÎÕÕÎï	250	ÎÚ¸É´ï	10	Ò»°ãÃ³Ò×	1144	Ç§¿Ë	0	?	2,817,087
202009	38220090	ÆäËûÕï¶Ï»òÊµÑéÓÃÊÔ¼Á¼°ÅäÖÆÊÔ¼Á£»¼ì¶¨²ÎÕÕÎï	251	²¼»ùÄÉ·¨Ë÷	10	Ò»°ãÃ³Ò×	3655	Ç§¿Ë	0	?	1,320,940
202009	38220090	ÆäËûÕï¶Ï»òÊµÑéÓÃÊÔ¼Á¼°ÅäÖÆÊÔ¼Á£»¼ì¶¨²ÎÕÕÎï	252	¸Õ¹û(½ð)	10	Ò»°ãÃ³Ò×	1348	Ç§¿Ë	0	?	5,819,333
202009	38220090	ÆäËûÕï¶Ï»òÊµÑéÓÃÊÔ¼Á¼°ÅäÖÆÊÔ¼Á£»¼ì¶¨²ÎÕÕÎï	253	ÔÞ±ÈÑÇ	10	Ò»°ãÃ³Ò×	2494	Ç§¿Ë	0	?	5,413,723
202009	38220090	ÆäËûÕï¶Ï»òÊµÑéÓÃÊÔ¼Á¼°ÅäÖÆÊÔ¼Á£»¼ì¶¨²ÎÕÕÎï	254	½ò°Í²¼Î¤	10	Ò»°ãÃ³Ò×	13450	Ç§¿Ë	0	?	1,570,749
202009	38220090	ÆäËûÕï¶Ï»òÊµÑéÓÃÊÔ¼Á¼°ÅäÖÆÊÔ¼Á£»¼ì¶¨²ÎÕÕÎï	257	Ë¹ÍþÊ¿À¼	10	Ò»°ãÃ³Ò×	14	Ç§¿Ë	0	?	69,057
202009	38220090	ÆäËûÕï¶Ï»òÊµÑéÓÃÊÔ¼Á¼°ÅäÖÆÊÔ¼Á£»¼ì¶¨²ÎÕÕÎï	258	¶òÁ¢ÌØÀïÑÇ	10	Ò»°ãÃ³Ò×	41	Ç§¿Ë	0	?	207,172
202009	38220090	ÆäËûÕï¶Ï»òÊµÑéÓÃÊÔ¼Á¼°ÅäÖÆÊÔ¼Á£»¼ì¶¨²ÎÕÕÎï	260	ÄÏËÕµ¤¹²ºÍ¹ú	10	Ò»°ãÃ³Ò×	137	Ç§¿Ë	0	?	649,693
202009	38220090	ÆäËûÕï¶Ï»òÊµÑéÓÃÊÔ¼Á¼°ÅäÖÆÊÔ¼Á£»¼ì¶¨²ÎÕÕÎï	301	±ÈÀûÊ±	10	Ò»°ãÃ³Ò×	5018	Ç§¿Ë	0	?	797,272
202009	38220090	ÆäËûÕï¶Ï»òÊµÑéÓÃÊÔ¼Á¼°ÅäÖÆÊÔ¼Á£»¼ì¶¨²ÎÕÕÎï	302	µ¤Âó	10	Ò»°ãÃ³Ò×	2080	Ç§¿Ë	0	?	1,928,896
202009	38220090	ÆäËûÕï¶Ï»òÊµÑéÓÃÊÔ¼Á¼°ÅäÖÆÊÔ¼Á£»¼ì¶¨²ÎÕÕÎï	303	Ó¢¹ú	10	Ò»°ãÃ³Ò×	3446	Ç§¿Ë	0	?	6,070,120
202009	38220090	ÆäËûÕï¶Ï»òÊµÑéÓÃÊÔ¼Á¼°ÅäÖÆÊÔ¼Á£»¼ì¶¨²ÎÕÕÎï	304	µÂ¹ú	10	Ò»°ãÃ³Ò×	32853	Ç§¿Ë	0	?	11,199,092
202009	38220090	ÆäËûÕï¶Ï»òÊµÑéÓÃÊÔ¼Á¼°ÅäÖÆÊÔ¼Á£»¼ì¶¨²ÎÕÕÎï	305	·¨¹ú	10	Ò»°ãÃ³Ò×	22998	Ç§¿Ë	0	?	150,895,782
202009	38220090	ÆäËûÕï¶Ï»òÊµÑéÓÃÊÔ¼Á¼°ÅäÖÆÊÔ¼Á£»¼ì¶¨²ÎÕÕÎï	306	°®¶ûÀ¼	10	Ò»°ãÃ³Ò×	41	Ç§¿Ë	0	?	245,347
202009	38220090	ÆäËûÕï¶Ï»òÊµÑéÓÃÊÔ¼Á¼°ÅäÖÆÊÔ¼Á£»¼ì¶¨²ÎÕÕÎï	307	Òâ´óÀû	10	Ò»°ãÃ³Ò×	28958	Ç§¿Ë	0	?	9,699,619
202009	38220090	ÆäËûÕï¶Ï»òÊµÑéÓÃÊÔ¼Á¼°ÅäÖÆÊÔ¼Á£»¼ì¶¨²ÎÕÕÎï	308	Â¬É­±¤	10	Ò»°ãÃ³Ò×	7192	Ç§¿Ë	0	?	4,020,394
202009	38220090	ÆäËûÕï¶Ï»òÊµÑéÓÃÊÔ¼Á¼°ÅäÖÆÊÔ¼Á£»¼ì¶¨²ÎÕÕÎï	309	ºÉÀ¼	10	Ò»°ãÃ³Ò×	39430	Ç§¿Ë	0	?	9,682,472
202009	38220090	ÆäËûÕï¶Ï»òÊµÑéÓÃÊÔ¼Á¼°ÅäÖÆÊÔ¼Á£»¼ì¶¨²ÎÕÕÎï	310	Ï£À°	10	Ò»°ãÃ³Ò×	3848	Ç§¿Ë	0	?	2,491,543
202009	38220090	ÆäËûÕï¶Ï»òÊµÑéÓÃÊÔ¼Á¼°ÅäÖÆÊÔ¼Á£»¼ì¶¨²ÎÕÕÎï	311	ÆÏÌÑÑÀ	10	Ò»°ãÃ³Ò×	1871	Ç§¿Ë	0	?	3,848,422
202009	38220090	ÆäËûÕï¶Ï»òÊµÑéÓÃÊÔ¼Á¼°ÅäÖÆÊÔ¼Á£»¼ì¶¨²ÎÕÕÎï	312	Î÷°àÑÀ	10	Ò»°ãÃ³Ò×	84172	Ç§¿Ë	0	?	17,050,576
202009	38220090	ÆäËûÕï¶Ï»òÊµÑéÓÃÊÔ¼Á¼°ÅäÖÆÊÔ¼Á£»¼ì¶¨²ÎÕÕÎï	315	°ÂµØÀû	10	Ò»°ãÃ³Ò×	1137	Ç§¿Ë	0	?	1,246,380
202009	38220090	ÆäËûÕï¶Ï»òÊµÑéÓÃÊÔ¼Á¼°ÅäÖÆÊÔ¼Á£»¼ì¶¨²ÎÕÕÎï	316	±£¼ÓÀûÑÇ	10	Ò»°ãÃ³Ò×	360	Ç§¿Ë	0	?	414,501
202009	38220090	ÆäËûÕï¶Ï»òÊµÑéÓÃÊÔ¼Á¼°ÅäÖÆÊÔ¼Á£»¼ì¶¨²ÎÕÕÎï	318	·ÒÀ¼	10	Ò»°ãÃ³Ò×	6316	Ç§¿Ë	0	?	4,932,625
202009	38220090	ÆäËûÕï¶Ï»òÊµÑéÓÃÊÔ¼Á¼°ÅäÖÆÊÔ¼Á£»¼ì¶¨²ÎÕÕÎï	321	ÐÙÑÀÀû	10	Ò»°ãÃ³Ò×	263	Ç§¿Ë	0	?	157,765
202009	38220090	ÆäËûÕï¶Ï»òÊµÑéÓÃÊÔ¼Á¼°ÅäÖÆÊÔ¼Á£»¼ì¶¨²ÎÕÕÎï	322	±ùµº	10	Ò»°ãÃ³Ò×	8640	Ç§¿Ë	0	?	2,869,573
202009	38220090	ÆäËûÕï¶Ï»òÊµÑéÓÃÊÔ¼Á¼°ÅäÖÆÊÔ¼Á£»¼ì¶¨²ÎÕÕÎï	326	Å²Íþ	10	Ò»°ãÃ³Ò×	9	Ç§¿Ë	0	?	165,208
202009	38220090	ÆäËûÕï¶Ï»òÊµÑéÓÃÊÔ¼Á¼°ÅäÖÆÊÔ¼Á£»¼ì¶¨²ÎÕÕÎï	327	²¨À¼	10	Ò»°ãÃ³Ò×	8934	Ç§¿Ë	0	?	15,402,848
202009	38220090	ÆäËûÕï¶Ï»òÊµÑéÓÃÊÔ¼Á¼°ÅäÖÆÊÔ¼Á£»¼ì¶¨²ÎÕÕÎï	328	ÂÞÂíÄáÑÇ	10	Ò»°ãÃ³Ò×	1695	Ç§¿Ë	0	?	1,555,850
202009	38220090	ÆäËûÕï¶Ï»òÊµÑéÓÃÊÔ¼Á¼°ÅäÖÆÊÔ¼Á£»¼ì¶¨²ÎÕÕÎï	330	Èðµä	10	Ò»°ãÃ³Ò×	2325	Ç§¿Ë	0	?	1,144,978
202009	38220090	ÆäËûÕï¶Ï»òÊµÑéÓÃÊÔ¼Á¼°ÅäÖÆÊÔ¼Á£»¼ì¶¨²ÎÕÕÎï	331	ÈðÊ¿	10	Ò»°ãÃ³Ò×	705	Ç§¿Ë	0	?	238,572
202009	38220090	ÆäËûÕï¶Ï»òÊµÑéÓÃÊÔ¼Á¼°ÅäÖÆÊÔ¼Á£»¼ì¶¨²ÎÕÕÎï	334	°®É³ÄáÑÇ	10	Ò»°ãÃ³Ò×	2233	Ç§¿Ë	0	?	792,970
202009	38220090	ÆäËûÕï¶Ï»òÊµÑéÓÃÊÔ¼Á¼°ÅäÖÆÊÔ¼Á£»¼ì¶¨²ÎÕÕÎï	335	À­ÍÑÎ¬ÑÇ	10	Ò»°ãÃ³Ò×	892	Ç§¿Ë	0	?	2,961,066
202009	38220090	ÆäËûÕï¶Ï»òÊµÑéÓÃÊÔ¼Á¼°ÅäÖÆÊÔ¼Á£»¼ì¶¨²ÎÕÕÎï	336	Á¢ÌÕÍð	10	Ò»°ãÃ³Ò×	2376	Ç§¿Ë	0	?	1,869,654
202009	38220090	ÆäËûÕï¶Ï»òÊµÑéÓÃÊÔ¼Á¼°ÅäÖÆÊÔ¼Á£»¼ì¶¨²ÎÕÕÎï	337	¸ñÂ³¼ªÑÇ	10	Ò»°ãÃ³Ò×	417	Ç§¿Ë	0	?	24,097,179
202009	38220090	ÆäËûÕï¶Ï»òÊµÑéÓÃÊÔ¼Á¼°ÅäÖÆÊÔ¼Á£»¼ì¶¨²ÎÕÕÎï	338	ÑÇÃÀÄáÑÇ	10	Ò»°ãÃ³Ò×	16	Ç§¿Ë	0	?	5,167
202009	38220090	ÆäËûÕï¶Ï»òÊµÑéÓÃÊÔ¼Á¼°ÅäÖÆÊÔ¼Á£»¼ì¶¨²ÎÕÕÎï	339	°¢Èû°Ý½®	10	Ò»°ãÃ³Ò×	70	Ç§¿Ë	0	?	42,451
202009	38220090	ÆäËûÕï¶Ï»òÊµÑéÓÃÊÔ¼Á¼°ÅäÖÆÊÔ¼Á£»¼ì¶¨²ÎÕÕÎï	343	Ä¦¶û¶àÍß	10	Ò»°ãÃ³Ò×	13	Ç§¿Ë	0	?	73,325
202009	38220090	ÆäËûÕï¶Ï»òÊµÑéÓÃÊÔ¼Á¼°ÅäÖÆÊÔ¼Á£»¼ì¶¨²ÎÕÕÎï	344	¶íÂÞË¹Áª°î	10	Ò»°ãÃ³Ò×	497620	Ç§¿Ë	0	?	8,755,064
202009	38220090	ÆäËûÕï¶Ï»òÊµÑéÓÃÊÔ¼Á¼°ÅäÖÆÊÔ¼Á£»¼ì¶¨²ÎÕÕÎï	347	ÎÚ¿ËÀ¼	10	Ò»°ãÃ³Ò×	5339	Ç§¿Ë	0	?	2,522,175
202009	38220090	ÆäËûÕï¶Ï»òÊµÑéÓÃÊÔ¼Á¼°ÅäÖÆÊÔ¼Á£»¼ì¶¨²ÎÕÕÎï	350	Ë¹ÂåÎÄÄáÑÇ	10	Ò»°ãÃ³Ò×	10	Ç§¿Ë	0	?	518,774
202009	38220090	ÆäËûÕï¶Ï»òÊµÑéÓÃÊÔ¼Á¼°ÅäÖÆÊÔ¼Á£»¼ì¶¨²ÎÕÕÎï	351	¿ËÂÞµØÑÇ	10	Ò»°ãÃ³Ò×	177	Ç§¿Ë	0	?	39,095
202009	38220090	ÆäËûÕï¶Ï»òÊµÑéÓÃÊÔ¼Á¼°ÅäÖÆÊÔ¼Á£»¼ì¶¨²ÎÕÕÎï	352	½Ý¿Ë	10	Ò»°ãÃ³Ò×	15830	Ç§¿Ë	0	?	12,027,368
202009	38220090	ÆäËûÕï¶Ï»òÊµÑéÓÃÊÔ¼Á¼°ÅäÖÆÊÔ¼Á£»¼ì¶¨²ÎÕÕÎï	353	Ë¹Âå·¥¿Ë	10	Ò»°ãÃ³Ò×	162	Ç§¿Ë	0	?	1,977,325
202009	38220090	ÆäËûÕï¶Ï»òÊµÑéÓÃÊÔ¼Á¼°ÅäÖÆÊÔ¼Á£»¼ì¶¨²ÎÕÕÎï	354	±±ÂíÆä¶Ù¹²ºÍ¹ú	10	Ò»°ãÃ³Ò×	10	Ç§¿Ë	0	?	26,930
202009	38220090	ÆäËûÕï¶Ï»òÊµÑéÓÃÊÔ¼Á¼°ÅäÖÆÊÔ¼Á£»¼ì¶¨²ÎÕÕÎï	355	²¨ºÚ	10	Ò»°ãÃ³Ò×	791	Ç§¿Ë	0	?	426,727
202009	38220090	ÆäËûÕï¶Ï»òÊµÑéÓÃÊÔ¼Á¼°ÅäÖÆÊÔ¼Á£»¼ì¶¨²ÎÕÕÎï	358	Èû¶ûÎ¬ÑÇ	10	Ò»°ãÃ³Ò×	2310	Ç§¿Ë	0	?	9,637,365
202009	38220090	ÆäËûÕï¶Ï»òÊµÑéÓÃÊÔ¼Á¼°ÅäÖÆÊÔ¼Á£»¼ì¶¨²ÎÕÕÎï	359	ºÚÉ½	10	Ò»°ãÃ³Ò×	8	Ç§¿Ë	0	?	372,677
202009	38220090	ÆäËûÕï¶Ï»òÊµÑéÓÃÊÔ¼Á¼°ÅäÖÆÊÔ¼Á£»¼ì¶¨²ÎÕÕÎï	402	°¢¸ùÍ¢	10	Ò»°ãÃ³Ò×	21483	Ç§¿Ë	0	?	8,689,682
202009	38220090	ÆäËûÕï¶Ï»òÊµÑéÓÃÊÔ¼Á¼°ÅäÖÆÊÔ¼Á£»¼ì¶¨²ÎÕÕÎï	402	°¢¸ùÍ¢	12	ÆäËû¾èÔùÎï×Ê	91	Ç§¿Ë	0	?	6,345,990
202009	38220090	ÆäËûÕï¶Ï»òÊµÑéÓÃÊÔ¼Á¼°ÅäÖÆÊÔ¼Á£»¼ì¶¨²ÎÕÕÎï	408	¶àÃñ×å²£ÀûÎ¬ÑÇ¹ú	10	Ò»°ãÃ³Ò×	1390	Ç§¿Ë	0	?	409,393
202009	38220090	ÆäËûÕï¶Ï»òÊµÑéÓÃÊÔ¼Á¼°ÅäÖÆÊÔ¼Á£»¼ì¶¨²ÎÕÕÎï	410	°ÍÎ÷	10	Ò»°ãÃ³Ò×	31442	Ç§¿Ë	0	?	4,453,340
202009	38220090	ÆäËûÕï¶Ï»òÊµÑéÓÃÊÔ¼Á¼°ÅäÖÆÊÔ¼Á£»¼ì¶¨²ÎÕÕÎï	412	ÖÇÀû	10	Ò»°ãÃ³Ò×	15232	Ç§¿Ë	0	?	3,329,136
202009	38220090	ÆäËûÕï¶Ï»òÊµÑéÓÃÊÔ¼Á¼°ÅäÖÆÊÔ¼Á£»¼ì¶¨²ÎÕÕÎï	413	¸çÂ×±ÈÑÇ	10	Ò»°ãÃ³Ò×	17413	Ç§¿Ë	0	?	1,941,234
202009	38220090	ÆäËûÕï¶Ï»òÊµÑéÓÃÊÔ¼Á¼°ÅäÖÆÊÔ¼Á£»¼ì¶¨²ÎÕÕÎï	413	¸çÂ×±ÈÑÇ	12	ÆäËû¾èÔùÎï×Ê	46	Ç§¿Ë	0	?	3,206,518
202009	38220090	ÆäËûÕï¶Ï»òÊµÑéÓÃÊÔ¼Á¼°ÅäÖÆÊÔ¼Á£»¼ì¶¨²ÎÕÕÎï	415	¸çË¹´ïÀè¼Ó	10	Ò»°ãÃ³Ò×	989	Ç§¿Ë	0	?	13,824
202009	38220090	ÆäËûÕï¶Ï»òÊµÑéÓÃÊÔ¼Á¼°ÅäÖÆÊÔ¼Á£»¼ì¶¨²ÎÕÕÎï	416	¹Å°Í	10	Ò»°ãÃ³Ò×	4702	Ç§¿Ë	0	?	6,684,114
202009	38220090	ÆäËûÕï¶Ï»òÊµÑéÓÃÊÔ¼Á¼°ÅäÖÆÊÔ¼Á£»¼ì¶¨²ÎÕÕÎï	418	¶àÃ×Äá¼Ó¹²ºÍ¹ú	10	Ò»°ãÃ³Ò×	3943	Ç§¿Ë	0	?	872,596
202009	38220090	ÆäËûÕï¶Ï»òÊµÑéÓÃÊÔ¼Á¼°ÅäÖÆÊÔ¼Á£»¼ì¶¨²ÎÕÕÎï	418	¶àÃ×Äá¼Ó¹²ºÍ¹ú	11	¹ú¼Ò¼ä¡¢¹ú¼Ê×éÖ¯ÎÞ³¥Ô®ÖúºÍÔùËÍµÄÎï×Ê	70	Ç§¿Ë	0	?	950,760
202009	38220090	ÆäËûÕï¶Ï»òÊµÑéÓÃÊÔ¼Á¼°ÅäÖÆÊÔ¼Á£»¼ì¶¨²ÎÕÕÎï	419	¶ò¹Ï¶à¶û	10	Ò»°ãÃ³Ò×	58643	Ç§¿Ë	0	?	1,121,956
202009	38220090	ÆäËûÕï¶Ï»òÊµÑéÓÃÊÔ¼Á¼°ÅäÖÆÊÔ¼Á£»¼ì¶¨²ÎÕÕÎï	423	Î£µØÂíÀ­	10	Ò»°ãÃ³Ò×	467	Ç§¿Ë	0	?	280,508
202009	38220090	ÆäËûÕï¶Ï»òÊµÑéÓÃÊÔ¼Á¼°ÅäÖÆÊÔ¼Á£»¼ì¶¨²ÎÕÕÎï	424	¹çÑÇÄÇ	10	Ò»°ãÃ³Ò×	6	Ç§¿Ë	0	?	8,595
202009	38220090	ÆäËûÕï¶Ï»òÊµÑéÓÃÊÔ¼Á¼°ÅäÖÆÊÔ¼Á£»¼ì¶¨²ÎÕÕÎï	425	º£µØ	10	Ò»°ãÃ³Ò×	480	Ç§¿Ë	0	?	831,293
202009	38220090	ÆäËûÕï¶Ï»òÊµÑéÓÃÊÔ¼Á¼°ÅäÖÆÊÔ¼Á£»¼ì¶¨²ÎÕÕÎï	426	ºé¶¼À­Ë¹	10	Ò»°ãÃ³Ò×	6312	Ç§¿Ë	0	?	72,728
202009	38220090	ÆäËûÕï¶Ï»òÊµÑéÓÃÊÔ¼Á¼°ÅäÖÆÊÔ¼Á£»¼ì¶¨²ÎÕÕÎï	427	ÑÀÂò¼Ó	10	Ò»°ãÃ³Ò×	1295	Ç§¿Ë	0	?	108,034
202009	38220090	ÆäËûÕï¶Ï»òÊµÑéÓÃÊÔ¼Á¼°ÅäÖÆÊÔ¼Á£»¼ì¶¨²ÎÕÕÎï	429	Ä«Î÷¸ç	10	Ò»°ãÃ³Ò×	50709	Ç§¿Ë	0	?	2,519,435
202009	38220090	ÆäËûÕï¶Ï»òÊµÑéÓÃÊÔ¼Á¼°ÅäÖÆÊÔ¼Á£»¼ì¶¨²ÎÕÕÎï	429	Ä«Î÷¸ç	12	ÆäËû¾èÔùÎï×Ê	132	Ç§¿Ë	0	?	9,153,151
202009	38220090	ÆäËûÕï¶Ï»òÊµÑéÓÃÊÔ¼Á¼°ÅäÖÆÊÔ¼Á£»¼ì¶¨²ÎÕÕÎï	431	Äá¼ÓÀ­¹Ï	10	Ò»°ãÃ³Ò×	24	Ç§¿Ë	0	?	19,077
202009	38220090	ÆäËûÕï¶Ï»òÊµÑéÓÃÊÔ¼Á¼°ÅäÖÆÊÔ¼Á£»¼ì¶¨²ÎÕÕÎï	432	°ÍÄÃÂí	10	Ò»°ãÃ³Ò×	58161	Ç§¿Ë	0	?	1,186,732
202009	38220090	ÆäËûÕï¶Ï»òÊµÑéÓÃÊÔ¼Á¼°ÅäÖÆÊÔ¼Á£»¼ì¶¨²ÎÕÕÎï	432	°ÍÄÃÂí	12	ÆäËû¾èÔùÎï×Ê	168	Ç§¿Ë	0	?	11,660,064
202009	38220090	ÆäËûÕï¶Ï»òÊµÑéÓÃÊÔ¼Á¼°ÅäÖÆÊÔ¼Á£»¼ì¶¨²ÎÕÕÎï	433	°ÍÀ­¹ç	10	Ò»°ãÃ³Ò×	526	Ç§¿Ë	0	?	462,084
202009	38220090	ÆäËûÕï¶Ï»òÊµÑéÓÃÊÔ¼Á¼°ÅäÖÆÊÔ¼Á£»¼ì¶¨²ÎÕÕÎï	434	ÃØÂ³	10	Ò»°ãÃ³Ò×	21627	Ç§¿Ë	0	?	15,305,951
202009	38220090	ÆäËûÕï¶Ï»òÊµÑéÓÃÊÔ¼Á¼°ÅäÖÆÊÔ¼Á£»¼ì¶¨²ÎÕÕÎï	434	ÃØÂ³	11	¹ú¼Ò¼ä¡¢¹ú¼Ê×éÖ¯ÎÞ³¥Ô®ÖúºÍÔùËÍµÄÎï×Ê	169	Ç§¿Ë	0	?	1,901,520
202009	38220090	ÆäËûÕï¶Ï»òÊµÑéÓÃÊÔ¼Á¼°ÅäÖÆÊÔ¼Á£»¼ì¶¨²ÎÕÕÎï	435	²¨¶àÀè¸÷	10	Ò»°ãÃ³Ò×	353	Ç§¿Ë	0	?	29,751
202009	38220090	ÆäËûÕï¶Ï»òÊµÑéÓÃÊÔ¼Á¼°ÅäÖÆÊÔ¼Á£»¼ì¶¨²ÎÕÕÎï	437	Ê¥Â¬Î÷ÑÇ	10	Ò»°ãÃ³Ò×	17	Ç§¿Ë	0	?	10,411
202009	38220090	ÆäËûÕï¶Ï»òÊµÑéÓÃÊÔ¼Á¼°ÅäÖÆÊÔ¼Á£»¼ì¶¨²ÎÕÕÎï	440	Èø¶ûÍß¶à	10	Ò»°ãÃ³Ò×	126	Ç§¿Ë	0	?	15,067
202009	38220090	ÆäËûÕï¶Ï»òÊµÑéÓÃÊÔ¼Á¼°ÅäÖÆÊÔ¼Á£»¼ì¶¨²ÎÕÕÎï	441	ËÕÀïÄÏ	10	Ò»°ãÃ³Ò×	18	Ç§¿Ë	0	?	18,840
202009	38220090	ÆäËûÕï¶Ï»òÊµÑéÓÃÊÔ¼Á¼°ÅäÖÆÊÔ¼Á£»¼ì¶¨²ÎÕÕÎï	442	ÌØÁ¢Äá´ïºÍ¶à°Í¸ç	10	Ò»°ãÃ³Ò×	11749	Ç§¿Ë	0	?	234,994
202009	38220090	ÆäËûÕï¶Ï»òÊµÑéÓÃÊÔ¼Á¼°ÅäÖÆÊÔ¼Á£»¼ì¶¨²ÎÕÕÎï	444	ÎÚÀ­¹ç	10	Ò»°ãÃ³Ò×	2861	Ç§¿Ë	0	?	198,243
202009	38220090	ÆäËûÕï¶Ï»òÊµÑéÓÃÊÔ¼Á¼°ÅäÖÆÊÔ¼Á£»¼ì¶¨²ÎÕÕÎï	445	Î¯ÄÚÈðÀ­	10	Ò»°ãÃ³Ò×	2376	Ç§¿Ë	0	?	34,131,631
202009	38220090	ÆäËûÕï¶Ï»òÊµÑéÓÃÊÔ¼Á¼°ÅäÖÆÊÔ¼Á£»¼ì¶¨²ÎÕÕÎï	445	Î¯ÄÚÈðÀ­	11	¹ú¼Ò¼ä¡¢¹ú¼Ê×éÖ¯ÎÞ³¥Ô®ÖúºÍÔùËÍµÄÎï×Ê	36	Ç§¿Ë	0	?	4,401,408
202009	38220090	ÆäËûÕï¶Ï»òÊµÑéÓÃÊÔ¼Á¼°ÅäÖÆÊÔ¼Á£»¼ì¶¨²ÎÕÕÎï	501	¼ÓÄÃ´ó	10	Ò»°ãÃ³Ò×	6885	Ç§¿Ë	0	?	3,021,327
202009	38220090	ÆäËûÕï¶Ï»òÊµÑéÓÃÊÔ¼Á¼°ÅäÖÆÊÔ¼Á£»¼ì¶¨²ÎÕÕÎï	502	ÃÀ¹ú	10	Ò»°ãÃ³Ò×	129526	Ç§¿Ë	0	?	82,306,260
202009	38220090	ÆäËûÕï¶Ï»òÊµÑéÓÃÊÔ¼Á¼°ÅäÖÆÊÔ¼Á£»¼ì¶¨²ÎÕÕÎï	601	°Ä´óÀûÑÇ	10	Ò»°ãÃ³Ò×	28840	Ç§¿Ë	0	?	3,760,366
202009	38220090	ÆäËûÕï¶Ï»òÊµÑéÓÃÊÔ¼Á¼°ÅäÖÆÊÔ¼Á£»¼ì¶¨²ÎÕÕÎï	609	ÐÂÎ÷À¼	10	Ò»°ãÃ³Ò×	6668	Ç§¿Ë	0	?	77,332
202009	38220090	ÆäËûÕï¶Ï»òÊµÑéÓÃÊÔ¼Á¼°ÅäÖÆÊÔ¼Á£»¼ì¶¨²ÎÕÕÎï	611	°Í²¼ÑÇÐÂ¼¸ÄÚÑÇ	10	Ò»°ãÃ³Ò×	3369	Ç§¿Ë	0	?	76,928
202009	38220090	ÆäËûÕï¶Ï»òÊµÑéÓÃÊÔ¼Á¼°ÅäÖÆÊÔ¼Á£»¼ì¶¨²ÎÕÕÎï	613	ËùÂÞÃÅÈºµº	12	ÆäËû¾èÔùÎï×Ê	1	Ç§¿Ë	0	?	700
202010	38220090	ÆäËûÕï¶Ï»òÊµÑéÓÃÊÔ¼Á¼°ÅäÖÆÊÔ¼Á£»¼ì¶¨²ÎÕÕÎï	101	°¢¸»º¹	10	Ò»°ãÃ³Ò×	187	Ç§¿Ë	0	?	138,944
202010	38220090	ÆäËûÕï¶Ï»òÊµÑéÓÃÊÔ¼Á¼°ÅäÖÆÊÔ¼Á£»¼ì¶¨²ÎÕÕÎï	101	°¢¸»º¹	11	¹ú¼Ò¼ä¡¢¹ú¼Ê×éÖ¯ÎÞ³¥Ô®ÖúºÍÔùËÍµÄÎï×Ê	480	Ç§¿Ë	0	?	3,463,680
202010	38220090	ÆäËûÕï¶Ï»òÊµÑéÓÃÊÔ¼Á¼°ÅäÖÆÊÔ¼Á£»¼ì¶¨²ÎÕÕÎï	102	°ÍÁÖ	10	Ò»°ãÃ³Ò×	723	Ç§¿Ë	0	?	587,933
202010	38220090	ÆäËûÕï¶Ï»òÊµÑéÓÃÊÔ¼Á¼°ÅäÖÆÊÔ¼Á£»¼ì¶¨²ÎÕÕÎï	103	ÃÏ¼ÓÀ­¹ú	10	Ò»°ãÃ³Ò×	17834	Ç§¿Ë	0	?	2,199,371
202010	38220090	ÆäËûÕï¶Ï»òÊµÑéÓÃÊÔ¼Á¼°ÅäÖÆÊÔ¼Á£»¼ì¶¨²ÎÕÕÎï	105	ÎÄÀ³	10	Ò»°ãÃ³Ò×	1	Ç§¿Ë	0	?	8,860
202010	38220090	ÆäËûÕï¶Ï»òÊµÑéÓÃÊÔ¼Á¼°ÅäÖÆÊÔ¼Á£»¼ì¶¨²ÎÕÕÎï	106	Ãåµé	10	Ò»°ãÃ³Ò×	15139	Ç§¿Ë	0	?	2,223,634
202010	38220090	ÆäËûÕï¶Ï»òÊµÑéÓÃÊÔ¼Á¼°ÅäÖÆÊÔ¼Á£»¼ì¶¨²ÎÕÕÎï	107	¼íÆÒÕ¯	10	Ò»°ãÃ³Ò×	2007	Ç§¿Ë	0	?	610,817
202010	38220090	ÆäËûÕï¶Ï»òÊµÑéÓÃÊÔ¼Á¼°ÅäÖÆÊÔ¼Á£»¼ì¶¨²ÎÕÕÎï	108	ÈûÆÖÂ·Ë¹	10	Ò»°ãÃ³Ò×	311	Ç§¿Ë	0	?	358,034
202010	38220090	ÆäËûÕï¶Ï»òÊµÑéÓÃÊÔ¼Á¼°ÅäÖÆÊÔ¼Á£»¼ì¶¨²ÎÕÕÎï	110	ÖÐ¹úÏã¸Û	10	Ò»°ãÃ³Ò×	61299	Ç§¿Ë	0	?	59,934,417
202010	38220090	ÆäËûÕï¶Ï»òÊµÑéÓÃÊÔ¼Á¼°ÅäÖÆÊÔ¼Á£»¼ì¶¨²ÎÕÕÎï	111	Ó¡¶È	10	Ò»°ãÃ³Ò×	104219	Ç§¿Ë	0	?	19,335,295
202010	38220090	ÆäËûÕï¶Ï»òÊµÑéÓÃÊÔ¼Á¼°ÅäÖÆÊÔ¼Á£»¼ì¶¨²ÎÕÕÎï	112	Ó¡¶ÈÄáÎ÷ÑÇ	10	Ò»°ãÃ³Ò×	104799	Ç§¿Ë	0	?	53,864,777
202010	38220090	ÆäËûÕï¶Ï»òÊµÑéÓÃÊÔ¼Á¼°ÅäÖÆÊÔ¼Á£»¼ì¶¨²ÎÕÕÎï	113	ÒÁÀÊ	10	Ò»°ãÃ³Ò×	6	Ç§¿Ë	0	?	8,953
202010	38220090	ÆäËûÕï¶Ï»òÊµÑéÓÃÊÔ¼Á¼°ÅäÖÆÊÔ¼Á£»¼ì¶¨²ÎÕÕÎï	114	ÒÁÀ­¿Ë	10	Ò»°ãÃ³Ò×	20577	Ç§¿Ë	0	?	12,745,469
202010	38220090	ÆäËûÕï¶Ï»òÊµÑéÓÃÊÔ¼Á¼°ÅäÖÆÊÔ¼Á£»¼ì¶¨²ÎÕÕÎï	115	ÒÔÉ«ÁÐ	10	Ò»°ãÃ³Ò×	5616	Ç§¿Ë	0	?	1,334,322
202010	38220090	ÆäËûÕï¶Ï»òÊµÑéÓÃÊÔ¼Á¼°ÅäÖÆÊÔ¼Á£»¼ì¶¨²ÎÕÕÎï	116	ÈÕ±¾	10	Ò»°ãÃ³Ò×	167747	Ç§¿Ë	0	?	16,737,581
202010	38220090	ÆäËûÕï¶Ï»òÊµÑéÓÃÊÔ¼Á¼°ÅäÖÆÊÔ¼Á£»¼ì¶¨²ÎÕÕÎï	117	Ô¼µ©	10	Ò»°ãÃ³Ò×	15830	Ç§¿Ë	0	?	18,050,293
202010	38220090	ÆäËûÕï¶Ï»òÊµÑéÓÃÊÔ¼Á¼°ÅäÖÆÊÔ¼Á£»¼ì¶¨²ÎÕÕÎï	118	¿ÆÍþÌØ	10	Ò»°ãÃ³Ò×	4806	Ç§¿Ë	0	?	1,436,360
202010	38220090	ÆäËûÕï¶Ï»òÊµÑéÓÃÊÔ¼Á¼°ÅäÖÆÊÔ¼Á£»¼ì¶¨²ÎÕÕÎï	119	ÀÏÎÎ	10	Ò»°ãÃ³Ò×	8382	Ç§¿Ë	0	?	232,800
202010	38220090	ÆäËûÕï¶Ï»òÊµÑéÓÃÊÔ¼Á¼°ÅäÖÆÊÔ¼Á£»¼ì¶¨²ÎÕÕÎï	120	Àè°ÍÄÛ	10	Ò»°ãÃ³Ò×	1589	Ç§¿Ë	0	?	3,084,614
202010	38220090	ÆäËûÕï¶Ï»òÊµÑéÓÃÊÔ¼Á¼°ÅäÖÆÊÔ¼Á£»¼ì¶¨²ÎÕÕÎï	121	ÖÐ¹ú°ÄÃÅ	10	Ò»°ãÃ³Ò×	101	Ç§¿Ë	0	?	1,991
202010	38220090	ÆäËûÕï¶Ï»òÊµÑéÓÃÊÔ¼Á¼°ÅäÖÆÊÔ¼Á£»¼ì¶¨²ÎÕÕÎï	122	ÂíÀ´Î÷ÑÇ	10	Ò»°ãÃ³Ò×	36368	Ç§¿Ë	0	?	4,020,520
202010	38220090	ÆäËûÕï¶Ï»òÊµÑéÓÃÊÔ¼Á¼°ÅäÖÆÊÔ¼Á£»¼ì¶¨²ÎÕÕÎï	123	Âí¶û´ú·ò	10	Ò»°ãÃ³Ò×	240	Ç§¿Ë	0	?	1,338
202010	38220090	ÆäËûÕï¶Ï»òÊµÑéÓÃÊÔ¼Á¼°ÅäÖÆÊÔ¼Á£»¼ì¶¨²ÎÕÕÎï	124	ÃÉ¹Å	10	Ò»°ãÃ³Ò×	5905	Ç§¿Ë	0	?	69,856
202010	38220090	ÆäËûÕï¶Ï»òÊµÑéÓÃÊÔ¼Á¼°ÅäÖÆÊÔ¼Á£»¼ì¶¨²ÎÕÕÎï	125	Äá²´¶ûÁª°îÃñÖ÷¹²ºÍ¹ú	10	Ò»°ãÃ³Ò×	3312	Ç§¿Ë	0	?	4,245,418
202010	38220090	ÆäËûÕï¶Ï»òÊµÑéÓÃÊÔ¼Á¼°ÅäÖÆÊÔ¼Á£»¼ì¶¨²ÎÕÕÎï	126	°¢Âü	10	Ò»°ãÃ³Ò×	2550	Ç§¿Ë	0	?	1,246,773
202010	38220090	ÆäËûÕï¶Ï»òÊµÑéÓÃÊÔ¼Á¼°ÅäÖÆÊÔ¼Á£»¼ì¶¨²ÎÕÕÎï	127	°Í»ùË¹Ì¹	10	Ò»°ãÃ³Ò×	63615	Ç§¿Ë	0	?	12,876,535
202010	38220090	ÆäËûÕï¶Ï»òÊµÑéÓÃÊÔ¼Á¼°ÅäÖÆÊÔ¼Á£»¼ì¶¨²ÎÕÕÎï	128	°ÍÀÕË¹Ì¹	10	Ò»°ãÃ³Ò×	119	Ç§¿Ë	0	?	69,629
202010	38220090	ÆäËûÕï¶Ï»òÊµÑéÓÃÊÔ¼Á¼°ÅäÖÆÊÔ¼Á£»¼ì¶¨²ÎÕÕÎï	129	·ÆÂÉ±ö	10	Ò»°ãÃ³Ò×	35805	Ç§¿Ë	0	?	30,348,028
202010	38220090	ÆäËûÕï¶Ï»òÊµÑéÓÃÊÔ¼Á¼°ÅäÖÆÊÔ¼Á£»¼ì¶¨²ÎÕÕÎï	130	¿¨Ëþ¶û	10	Ò»°ãÃ³Ò×	3192	Ç§¿Ë	0	?	15,419,237
202010	38220090	ÆäËûÕï¶Ï»òÊµÑéÓÃÊÔ¼Á¼°ÅäÖÆÊÔ¼Á£»¼ì¶¨²ÎÕÕÎï	131	É³ÌØ°¢À­²®	10	Ò»°ãÃ³Ò×	342	Ç§¿Ë	0	?	1,071,675
202010	38220090	ÆäËûÕï¶Ï»òÊµÑéÓÃÊÔ¼Á¼°ÅäÖÆÊÔ¼Á£»¼ì¶¨²ÎÕÕÎï	132	ÐÂ¼ÓÆÂ	10	Ò»°ãÃ³Ò×	29861	Ç§¿Ë	0	?	13,406,331
202010	38220090	ÆäËûÕï¶Ï»òÊµÑéÓÃÊÔ¼Á¼°ÅäÖÆÊÔ¼Á£»¼ì¶¨²ÎÕÕÎï	133	º«¹ú	10	Ò»°ãÃ³Ò×	221496	Ç§¿Ë	0	?	4,960,976
202010	38220090	ÆäËûÕï¶Ï»òÊµÑéÓÃÊÔ¼Á¼°ÅäÖÆÊÔ¼Á£»¼ì¶¨²ÎÕÕÎï	134	Ë¹ÀïÀ¼¿¨	10	Ò»°ãÃ³Ò×	55454	Ç§¿Ë	0	?	1,687,566
202010	38220090	ÆäËûÕï¶Ï»òÊµÑéÓÃÊÔ¼Á¼°ÅäÖÆÊÔ¼Á£»¼ì¶¨²ÎÕÕÎï	135	ÐðÀûÑÇ	10	Ò»°ãÃ³Ò×	228	Ç§¿Ë	0	?	70,538
202010	38220090	ÆäËûÕï¶Ï»òÊµÑéÓÃÊÔ¼Á¼°ÅäÖÆÊÔ¼Á£»¼ì¶¨²ÎÕÕÎï	136	Ì©¹ú	10	Ò»°ãÃ³Ò×	84217	Ç§¿Ë	0	?	4,914,808
202010	38220090	ÆäËûÕï¶Ï»òÊµÑéÓÃÊÔ¼Á¼°ÅäÖÆÊÔ¼Á£»¼ì¶¨²ÎÕÕÎï	137	ÍÁ¶úÆä	10	Ò»°ãÃ³Ò×	55460	Ç§¿Ë	0	?	1,893,583
202010	38220090	ÆäËûÕï¶Ï»òÊµÑéÓÃÊÔ¼Á¼°ÅäÖÆÊÔ¼Á£»¼ì¶¨²ÎÕÕÎï	138	°¢ÁªÇõ	10	Ò»°ãÃ³Ò×	11957	Ç§¿Ë	0	?	16,505,250
202010	38220090	ÆäËûÕï¶Ï»òÊµÑéÓÃÊÔ¼Á¼°ÅäÖÆÊÔ¼Á£»¼ì¶¨²ÎÕÕÎï	141	Ô½ÄÏ	10	Ò»°ãÃ³Ò×	121584	Ç§¿Ë	0	?	2,188,471
202010	38220090	ÆäËûÕï¶Ï»òÊµÑéÓÃÊÔ¼Á¼°ÅäÖÆÊÔ¼Á£»¼ì¶¨²ÎÕÕÎï	143	ÖÐ¹úÌ¨Íå	10	Ò»°ãÃ³Ò×	5508	Ç§¿Ë	0	?	613,784
202010	38220090	ÆäËûÕï¶Ï»òÊµÑéÓÃÊÔ¼Á¼°ÅäÖÆÊÔ¼Á£»¼ì¶¨²ÎÕÕÎï	145	¹þÈø¿ËË¹Ì¹	10	Ò»°ãÃ³Ò×	43002	Ç§¿Ë	0	?	5,285,981
202010	38220090	ÆäËûÕï¶Ï»òÊµÑéÓÃÊÔ¼Á¼°ÅäÖÆÊÔ¼Á£»¼ì¶¨²ÎÕÕÎï	146	¼ª¶û¼ªË¹Ë¹Ì¹	10	Ò»°ãÃ³Ò×	20	Ç§¿Ë	0	?	5,454
202010	38220090	ÆäËûÕï¶Ï»òÊµÑéÓÃÊÔ¼Á¼°ÅäÖÆÊÔ¼Á£»¼ì¶¨²ÎÕÕÎï	148	ÍÁ¿âÂüË¹Ì¹	10	Ò»°ãÃ³Ò×	112	Ç§¿Ë	0	?	70,296
202010	38220090	ÆäËûÕï¶Ï»òÊµÑéÓÃÊÔ¼Á¼°ÅäÖÆÊÔ¼Á£»¼ì¶¨²ÎÕÕÎï	149	ÎÚ×È±ð¿ËË¹Ì¹	10	Ò»°ãÃ³Ò×	16713	Ç§¿Ë	0	?	2,719,500
202010	38220090	ÆäËûÕï¶Ï»òÊµÑéÓÃÊÔ¼Á¼°ÅäÖÆÊÔ¼Á£»¼ì¶¨²ÎÕÕÎï	201	°¢¶û¼°ÀûÑÇ	10	Ò»°ãÃ³Ò×	35537	Ç§¿Ë	0	?	1,703,839
202010	38220090	ÆäËûÕï¶Ï»òÊµÑéÓÃÊÔ¼Á¼°ÅäÖÆÊÔ¼Á£»¼ì¶¨²ÎÕÕÎï	202	°²¸çÀ­	10	Ò»°ãÃ³Ò×	13512	Ç§¿Ë	0	?	1,019,639
202010	38220090	ÆäËûÕï¶Ï»òÊµÑéÓÃÊÔ¼Á¼°ÅäÖÆÊÔ¼Á£»¼ì¶¨²ÎÕÕÎï	203	±´Äþ	10	Ò»°ãÃ³Ò×	9270	Ç§¿Ë	0	?	97,353
202010	38220090	ÆäËûÕï¶Ï»òÊµÑéÓÃÊÔ¼Á¼°ÅäÖÆÊÔ¼Á£»¼ì¶¨²ÎÕÕÎï	205	²¼Â¡µÏ	10	Ò»°ãÃ³Ò×	951	Ç§¿Ë	0	?	34,595
202010	38220090	ÆäËûÕï¶Ï»òÊµÑéÓÃÊÔ¼Á¼°ÅäÖÆÊÔ¼Á£»¼ì¶¨²ÎÕÕÎï	213	¸Õ¹û(²¼)	10	Ò»°ãÃ³Ò×	14	Ç§¿Ë	0	?	830,016
202010	38220090	ÆäËûÕï¶Ï»òÊµÑéÓÃÊÔ¼Á¼°ÅäÖÆÊÔ¼Á£»¼ì¶¨²ÎÕÕÎï	214	¼ª²¼Ìá	10	Ò»°ãÃ³Ò×	1271	Ç§¿Ë	0	?	23,194
202010	38220090	ÆäËûÕï¶Ï»òÊµÑéÓÃÊÔ¼Á¼°ÅäÖÆÊÔ¼Á£»¼ì¶¨²ÎÕÕÎï	215	°£¼°	10	Ò»°ãÃ³Ò×	158340	Ç§¿Ë	0	?	1,548,270
202010	38220090	ÆäËûÕï¶Ï»òÊµÑéÓÃÊÔ¼Á¼°ÅäÖÆÊÔ¼Á£»¼ì¶¨²ÎÕÕÎï	216	³àµÀ¼¸ÄÚÑÇ	10	Ò»°ãÃ³Ò×	139	Ç§¿Ë	0	?	1,380,687
202010	38220090	ÆäËûÕï¶Ï»òÊµÑéÓÃÊÔ¼Á¼°ÅäÖÆÊÔ¼Á£»¼ì¶¨²ÎÕÕÎï	217	°£Èû¶í±ÈÑÇ	10	Ò»°ãÃ³Ò×	454	Ç§¿Ë	0	?	927,440
202010	38220090	ÆäËûÕï¶Ï»òÊµÑéÓÃÊÔ¼Á¼°ÅäÖÆÊÔ¼Á£»¼ì¶¨²ÎÕÕÎï	218	¼ÓÅî	10	Ò»°ãÃ³Ò×	0	Ç§¿Ë	0	?	7
202010	38220090	ÆäËûÕï¶Ï»òÊµÑéÓÃÊÔ¼Á¼°ÅäÖÆÊÔ¼Á£»¼ì¶¨²ÎÕÕÎï	220	¼ÓÄÉ	10	Ò»°ãÃ³Ò×	24605	Ç§¿Ë	0	?	286,351
202010	38220090	ÆäËûÕï¶Ï»òÊµÑéÓÃÊÔ¼Á¼°ÅäÖÆÊÔ¼Á£»¼ì¶¨²ÎÕÕÎï	223	¿ÆÌØµÏÍß	10	Ò»°ãÃ³Ò×	15711	Ç§¿Ë	0	?	93,488
202010	38220090	ÆäËûÕï¶Ï»òÊµÑéÓÃÊÔ¼Á¼°ÅäÖÆÊÔ¼Á£»¼ì¶¨²ÎÕÕÎï	224	¿ÏÄáÑÇ	10	Ò»°ãÃ³Ò×	6211	Ç§¿Ë	0	?	459,084
202010	38220090	ÆäËûÕï¶Ï»òÊµÑéÓÃÊÔ¼Á¼°ÅäÖÆÊÔ¼Á£»¼ì¶¨²ÎÕÕÎï	226	Àû±ÈÑÇ	10	Ò»°ãÃ³Ò×	244	Ç§¿Ë	0	?	376,090
202010	38220090	ÆäËûÕï¶Ï»òÊµÑéÓÃÊÔ¼Á¼°ÅäÖÆÊÔ¼Á£»¼ì¶¨²ÎÕÕÎï	228	ÂíÀ­Î¬	10	Ò»°ãÃ³Ò×	453	Ç§¿Ë	0	?	40,763
202010	38220090	ÆäËûÕï¶Ï»òÊµÑéÓÃÊÔ¼Á¼°ÅäÖÆÊÔ¼Á£»¼ì¶¨²ÎÕÕÎï	229	ÂíÀï	10	Ò»°ãÃ³Ò×	0	Ç§¿Ë	0	?	72,732
202010	38220090	ÆäËûÕï¶Ï»òÊµÑéÓÃÊÔ¼Á¼°ÅäÖÆÊÔ¼Á£»¼ì¶¨²ÎÕÕÎï	230	Ã«ÀïËþÄáÑÇ	10	Ò»°ãÃ³Ò×	99	Ç§¿Ë	0	?	46,286
202010	38220090	ÆäËûÕï¶Ï»òÊµÑéÓÃÊÔ¼Á¼°ÅäÖÆÊÔ¼Á£»¼ì¶¨²ÎÕÕÎï	231	Ã«ÀïÇóË¹	10	Ò»°ãÃ³Ò×	2499	Ç§¿Ë	0	?	775,476
202010	38220090	ÆäËûÕï¶Ï»òÊµÑéÓÃÊÔ¼Á¼°ÅäÖÆÊÔ¼Á£»¼ì¶¨²ÎÕÕÎï	232	Ä¦Âå¸ç	10	Ò»°ãÃ³Ò×	2629	Ç§¿Ë	0	?	2,946,866
202010	38220090	ÆäËûÕï¶Ï»òÊµÑéÓÃÊÔ¼Á¼°ÅäÖÆÊÔ¼Á£»¼ì¶¨²ÎÕÕÎï	233	ÄªÉ£±È¿Ë	10	Ò»°ãÃ³Ò×	101	Ç§¿Ë	0	?	124,845
202010	38220090	ÆäËûÕï¶Ï»òÊµÑéÓÃÊÔ¼Á¼°ÅäÖÆÊÔ¼Á£»¼ì¶¨²ÎÕÕÎï	235	ÄáÈÕ¶û	10	Ò»°ãÃ³Ò×	7	Ç§¿Ë	0	?	5,641
202010	38220090	ÆäËûÕï¶Ï»òÊµÑéÓÃÊÔ¼Á¼°ÅäÖÆÊÔ¼Á£»¼ì¶¨²ÎÕÕÎï	236	ÄáÈÕÀûÑÇ	10	Ò»°ãÃ³Ò×	26617	Ç§¿Ë	0	?	1,668,934
202010	38220090	ÆäËûÕï¶Ï»òÊµÑéÓÃÊÔ¼Á¼°ÅäÖÆÊÔ¼Á£»¼ì¶¨²ÎÕÕÎï	238	Â¬Íú´ï	10	Ò»°ãÃ³Ò×	1521	Ç§¿Ë	0	?	6,415,424
202010	38220090	ÆäËûÕï¶Ï»òÊµÑéÓÃÊÔ¼Á¼°ÅäÖÆÊÔ¼Á£»¼ì¶¨²ÎÕÕÎï	240	ÈûÄÚ¼Ó¶û	10	Ò»°ãÃ³Ò×	22	Ç§¿Ë	0	?	6,742
202010	38220090	ÆäËûÕï¶Ï»òÊµÑéÓÃÊÔ¼Á¼°ÅäÖÆÊÔ¼Á£»¼ì¶¨²ÎÕÕÎï	243	Ë÷ÂíÀï	10	Ò»°ãÃ³Ò×	1	Ç§¿Ë	0	?	53,384
202010	38220090	ÆäËûÕï¶Ï»òÊµÑéÓÃÊÔ¼Á¼°ÅäÖÆÊÔ¼Á£»¼ì¶¨²ÎÕÕÎï	244	ÄÏ·Ç	10	Ò»°ãÃ³Ò×	614	Ç§¿Ë	0	?	483,821
202010	38220090	ÆäËûÕï¶Ï»òÊµÑéÓÃÊÔ¼Á¼°ÅäÖÆÊÔ¼Á£»¼ì¶¨²ÎÕÕÎï	246	ËÕµ¤	10	Ò»°ãÃ³Ò×	151	Ç§¿Ë	0	?	32,677
202010	38220090	ÆäËûÕï¶Ï»òÊµÑéÓÃÊÔ¼Á¼°ÅäÖÆÊÔ¼Á£»¼ì¶¨²ÎÕÕÎï	247	Ì¹É£ÄáÑÇ	10	Ò»°ãÃ³Ò×	14585	Ç§¿Ë	0	?	613,044
202010	38220090	ÆäËûÕï¶Ï»òÊµÑéÓÃÊÔ¼Á¼°ÅäÖÆÊÔ¼Á£»¼ì¶¨²ÎÕÕÎï	249	Í»ÄáË¹	10	Ò»°ãÃ³Ò×	5324	Ç§¿Ë	0	?	889,953
202010	38220090	ÆäËûÕï¶Ï»òÊµÑéÓÃÊÔ¼Á¼°ÅäÖÆÊÔ¼Á£»¼ì¶¨²ÎÕÕÎï	250	ÎÚ¸É´ï	10	Ò»°ãÃ³Ò×	689	Ç§¿Ë	0	?	488,009
202010	38220090	ÆäËûÕï¶Ï»òÊµÑéÓÃÊÔ¼Á¼°ÅäÖÆÊÔ¼Á£»¼ì¶¨²ÎÕÕÎï	252	¸Õ¹û(½ð)	10	Ò»°ãÃ³Ò×	114	Ç§¿Ë	0	?	58,443
202010	38220090	ÆäËûÕï¶Ï»òÊµÑéÓÃÊÔ¼Á¼°ÅäÖÆÊÔ¼Á£»¼ì¶¨²ÎÕÕÎï	253	ÔÞ±ÈÑÇ	10	Ò»°ãÃ³Ò×	112	Ç§¿Ë	0	?	2,829
202010	38220090	ÆäËûÕï¶Ï»òÊµÑéÓÃÊÔ¼Á¼°ÅäÖÆÊÔ¼Á£»¼ì¶¨²ÎÕÕÎï	254	½ò°Í²¼Î¤	10	Ò»°ãÃ³Ò×	85	Ç§¿Ë	0	?	148,068
202010	38220090	ÆäËûÕï¶Ï»òÊµÑéÓÃÊÔ¼Á¼°ÅäÖÆÊÔ¼Á£»¼ì¶¨²ÎÕÕÎï	301	±ÈÀûÊ±	10	Ò»°ãÃ³Ò×	23485	Ç§¿Ë	0	?	8,649,207
202010	38220090	ÆäËûÕï¶Ï»òÊµÑéÓÃÊÔ¼Á¼°ÅäÖÆÊÔ¼Á£»¼ì¶¨²ÎÕÕÎï	302	µ¤Âó	10	Ò»°ãÃ³Ò×	8756	Ç§¿Ë	0	?	7,077,278
202010	38220090	ÆäËûÕï¶Ï»òÊµÑéÓÃÊÔ¼Á¼°ÅäÖÆÊÔ¼Á£»¼ì¶¨²ÎÕÕÎï	303	Ó¢¹ú	10	Ò»°ãÃ³Ò×	15190	Ç§¿Ë	0	?	8,352,484
202010	38220090	ÆäËûÕï¶Ï»òÊµÑéÓÃÊÔ¼Á¼°ÅäÖÆÊÔ¼Á£»¼ì¶¨²ÎÕÕÎï	304	µÂ¹ú	10	Ò»°ãÃ³Ò×	7656	Ç§¿Ë	0	?	4,899,769
202010	38220090	ÆäËûÕï¶Ï»òÊµÑéÓÃÊÔ¼Á¼°ÅäÖÆÊÔ¼Á£»¼ì¶¨²ÎÕÕÎï	305	·¨¹ú	10	Ò»°ãÃ³Ò×	20254	Ç§¿Ë	0	?	156,832,637
202010	38220090	ÆäËûÕï¶Ï»òÊµÑéÓÃÊÔ¼Á¼°ÅäÖÆÊÔ¼Á£»¼ì¶¨²ÎÕÕÎï	306	°®¶ûÀ¼	10	Ò»°ãÃ³Ò×	410	Ç§¿Ë	0	?	230,883
202010	38220090	ÆäËûÕï¶Ï»òÊµÑéÓÃÊÔ¼Á¼°ÅäÖÆÊÔ¼Á£»¼ì¶¨²ÎÕÕÎï	307	Òâ´óÀû	10	Ò»°ãÃ³Ò×	17482	Ç§¿Ë	0	?	19,113,702
202010	38220090	ÆäËûÕï¶Ï»òÊµÑéÓÃÊÔ¼Á¼°ÅäÖÆÊÔ¼Á£»¼ì¶¨²ÎÕÕÎï	309	ºÉÀ¼	10	Ò»°ãÃ³Ò×	16281	Ç§¿Ë	0	?	4,988,892
202010	38220090	ÆäËûÕï¶Ï»òÊµÑéÓÃÊÔ¼Á¼°ÅäÖÆÊÔ¼Á£»¼ì¶¨²ÎÕÕÎï	310	Ï£À°	10	Ò»°ãÃ³Ò×	12778	Ç§¿Ë	0	?	3,314,755
202010	38220090	ÆäËûÕï¶Ï»òÊµÑéÓÃÊÔ¼Á¼°ÅäÖÆÊÔ¼Á£»¼ì¶¨²ÎÕÕÎï	311	ÆÏÌÑÑÀ	10	Ò»°ãÃ³Ò×	10224	Ç§¿Ë	0	?	5,861,876
202010	38220090	ÆäËûÕï¶Ï»òÊµÑéÓÃÊÔ¼Á¼°ÅäÖÆÊÔ¼Á£»¼ì¶¨²ÎÕÕÎï	312	Î÷°àÑÀ	10	Ò»°ãÃ³Ò×	83612	Ç§¿Ë	0	?	28,813,414
202010	38220090	ÆäËûÕï¶Ï»òÊµÑéÓÃÊÔ¼Á¼°ÅäÖÆÊÔ¼Á£»¼ì¶¨²ÎÕÕÎï	313	°¢¶û°ÍÄáÑÇ	10	Ò»°ãÃ³Ò×	0	Ç§¿Ë	0	?	82
202010	38220090	ÆäËûÕï¶Ï»òÊµÑéÓÃÊÔ¼Á¼°ÅäÖÆÊÔ¼Á£»¼ì¶¨²ÎÕÕÎï	315	°ÂµØÀû	10	Ò»°ãÃ³Ò×	1766	Ç§¿Ë	0	?	1,579,453
202010	38220090	ÆäËûÕï¶Ï»òÊµÑéÓÃÊÔ¼Á¼°ÅäÖÆÊÔ¼Á£»¼ì¶¨²ÎÕÕÎï	316	±£¼ÓÀûÑÇ	10	Ò»°ãÃ³Ò×	405	Ç§¿Ë	0	?	1,181,612
202010	38220090	ÆäËûÕï¶Ï»òÊµÑéÓÃÊÔ¼Á¼°ÅäÖÆÊÔ¼Á£»¼ì¶¨²ÎÕÕÎï	318	·ÒÀ¼	10	Ò»°ãÃ³Ò×	1941	Ç§¿Ë	0	?	58,281,835
202010	38220090	ÆäËûÕï¶Ï»òÊµÑéÓÃÊÔ¼Á¼°ÅäÖÆÊÔ¼Á£»¼ì¶¨²ÎÕÕÎï	321	ÐÙÑÀÀû	10	Ò»°ãÃ³Ò×	72	Ç§¿Ë	0	?	69,688
202010	38220090	ÆäËûÕï¶Ï»òÊµÑéÓÃÊÔ¼Á¼°ÅäÖÆÊÔ¼Á£»¼ì¶¨²ÎÕÕÎï	326	Å²Íþ	10	Ò»°ãÃ³Ò×	86	Ç§¿Ë	0	?	1,478,541
202010	38220090	ÆäËûÕï¶Ï»òÊµÑéÓÃÊÔ¼Á¼°ÅäÖÆÊÔ¼Á£»¼ì¶¨²ÎÕÕÎï	327	²¨À¼	10	Ò»°ãÃ³Ò×	12989	Ç§¿Ë	0	?	13,627,166
202010	38220090	ÆäËûÕï¶Ï»òÊµÑéÓÃÊÔ¼Á¼°ÅäÖÆÊÔ¼Á£»¼ì¶¨²ÎÕÕÎï	328	ÂÞÂíÄáÑÇ	10	Ò»°ãÃ³Ò×	3582	Ç§¿Ë	0	?	1,723,952
202010	38220090	ÆäËûÕï¶Ï»òÊµÑéÓÃÊÔ¼Á¼°ÅäÖÆÊÔ¼Á£»¼ì¶¨²ÎÕÕÎï	330	Èðµä	10	Ò»°ãÃ³Ò×	1384	Ç§¿Ë	0	?	1,851,687
202010	38220090	ÆäËûÕï¶Ï»òÊµÑéÓÃÊÔ¼Á¼°ÅäÖÆÊÔ¼Á£»¼ì¶¨²ÎÕÕÎï	331	ÈðÊ¿	10	Ò»°ãÃ³Ò×	2240	Ç§¿Ë	0	?	690,777
202010	38220090	ÆäËûÕï¶Ï»òÊµÑéÓÃÊÔ¼Á¼°ÅäÖÆÊÔ¼Á£»¼ì¶¨²ÎÕÕÎï	334	°®É³ÄáÑÇ	10	Ò»°ãÃ³Ò×	24856	Ç§¿Ë	0	?	7,808,769
202010	38220090	ÆäËûÕï¶Ï»òÊµÑéÓÃÊÔ¼Á¼°ÅäÖÆÊÔ¼Á£»¼ì¶¨²ÎÕÕÎï	335	À­ÍÑÎ¬ÑÇ	10	Ò»°ãÃ³Ò×	3464	Ç§¿Ë	0	?	15,925,487
202010	38220090	ÆäËûÕï¶Ï»òÊµÑéÓÃÊÔ¼Á¼°ÅäÖÆÊÔ¼Á£»¼ì¶¨²ÎÕÕÎï	336	Á¢ÌÕÍð	10	Ò»°ãÃ³Ò×	6183	Ç§¿Ë	0	?	2,147,677
202010	38220090	ÆäËûÕï¶Ï»òÊµÑéÓÃÊÔ¼Á¼°ÅäÖÆÊÔ¼Á£»¼ì¶¨²ÎÕÕÎï	337	¸ñÂ³¼ªÑÇ	10	Ò»°ãÃ³Ò×	1603	Ç§¿Ë	0	?	72,063
202010	38220090	ÆäËûÕï¶Ï»òÊµÑéÓÃÊÔ¼Á¼°ÅäÖÆÊÔ¼Á£»¼ì¶¨²ÎÕÕÎï	338	ÑÇÃÀÄáÑÇ	10	Ò»°ãÃ³Ò×	6118	Ç§¿Ë	0	?	39,073
202010	38220090	ÆäËûÕï¶Ï»òÊµÑéÓÃÊÔ¼Á¼°ÅäÖÆÊÔ¼Á£»¼ì¶¨²ÎÕÕÎï	339	°¢Èû°Ý½®	10	Ò»°ãÃ³Ò×	61	Ç§¿Ë	0	?	89,943
202010	38220090	ÆäËûÕï¶Ï»òÊµÑéÓÃÊÔ¼Á¼°ÅäÖÆÊÔ¼Á£»¼ì¶¨²ÎÕÕÎï	340	°×¶íÂÞË¹	10	Ò»°ãÃ³Ò×	30	Ç§¿Ë	0	?	40,229
202010	38220090	ÆäËûÕï¶Ï»òÊµÑéÓÃÊÔ¼Á¼°ÅäÖÆÊÔ¼Á£»¼ì¶¨²ÎÕÕÎï	343	Ä¦¶û¶àÍß	10	Ò»°ãÃ³Ò×	2286	Ç§¿Ë	0	?	4,347,629
202010	38220090	ÆäËûÕï¶Ï»òÊµÑéÓÃÊÔ¼Á¼°ÅäÖÆÊÔ¼Á£»¼ì¶¨²ÎÕÕÎï	344	¶íÂÞË¹Áª°î	10	Ò»°ãÃ³Ò×	15118	Ç§¿Ë	0	?	23,633,509
202010	38220090	ÆäËûÕï¶Ï»òÊµÑéÓÃÊÔ¼Á¼°ÅäÖÆÊÔ¼Á£»¼ì¶¨²ÎÕÕÎï	347	ÎÚ¿ËÀ¼	10	Ò»°ãÃ³Ò×	1626	Ç§¿Ë	0	?	4,139,000
202010	38220090	ÆäËûÕï¶Ï»òÊµÑéÓÃÊÔ¼Á¼°ÅäÖÆÊÔ¼Á£»¼ì¶¨²ÎÕÕÎï	350	Ë¹ÂåÎÄÄáÑÇ	10	Ò»°ãÃ³Ò×	7	Ç§¿Ë	0	?	12,209
202010	38220090	ÆäËûÕï¶Ï»òÊµÑéÓÃÊÔ¼Á¼°ÅäÖÆÊÔ¼Á£»¼ì¶¨²ÎÕÕÎï	351	¿ËÂÞµØÑÇ	10	Ò»°ãÃ³Ò×	1	Ç§¿Ë	0	?	7
202010	38220090	ÆäËûÕï¶Ï»òÊµÑéÓÃÊÔ¼Á¼°ÅäÖÆÊÔ¼Á£»¼ì¶¨²ÎÕÕÎï	352	½Ý¿Ë	10	Ò»°ãÃ³Ò×	14330	Ç§¿Ë	0	?	20,828,325
202010	38220090	ÆäËûÕï¶Ï»òÊµÑéÓÃÊÔ¼Á¼°ÅäÖÆÊÔ¼Á£»¼ì¶¨²ÎÕÕÎï	353	Ë¹Âå·¥¿Ë	10	Ò»°ãÃ³Ò×	6898	Ç§¿Ë	0	?	7,537,384
202010	38220090	ÆäËûÕï¶Ï»òÊµÑéÓÃÊÔ¼Á¼°ÅäÖÆÊÔ¼Á£»¼ì¶¨²ÎÕÕÎï	354	±±ÂíÆä¶Ù¹²ºÍ¹ú	10	Ò»°ãÃ³Ò×	9	Ç§¿Ë	0	?	25,828
202010	38220090	ÆäËûÕï¶Ï»òÊµÑéÓÃÊÔ¼Á¼°ÅäÖÆÊÔ¼Á£»¼ì¶¨²ÎÕÕÎï	355	²¨ºÚ	10	Ò»°ãÃ³Ò×	1230	Ç§¿Ë	0	?	665,552
202010	38220090	ÆäËûÕï¶Ï»òÊµÑéÓÃÊÔ¼Á¼°ÅäÖÆÊÔ¼Á£»¼ì¶¨²ÎÕÕÎï	358	Èû¶ûÎ¬ÑÇ	10	Ò»°ãÃ³Ò×	1741	Ç§¿Ë	0	?	9,342,521
202010	38220090	ÆäËûÕï¶Ï»òÊµÑéÓÃÊÔ¼Á¼°ÅäÖÆÊÔ¼Á£»¼ì¶¨²ÎÕÕÎï	402	°¢¸ùÍ¢	10	Ò»°ãÃ³Ò×	40375	Ç§¿Ë	0	?	13,362,521
202010	38220090	ÆäËûÕï¶Ï»òÊµÑéÓÃÊÔ¼Á¼°ÅäÖÆÊÔ¼Á£»¼ì¶¨²ÎÕÕÎï	404	°Í¹þÂí	10	Ò»°ãÃ³Ò×	0	Ç§¿Ë	0	?	33
202010	38220090	ÆäËûÕï¶Ï»òÊµÑéÓÃÊÔ¼Á¼°ÅäÖÆÊÔ¼Á£»¼ì¶¨²ÎÕÕÎï	408	¶àÃñ×å²£ÀûÎ¬ÑÇ¹ú	10	Ò»°ãÃ³Ò×	17460	Ç§¿Ë	0	?	301,691
202010	38220090	ÆäËûÕï¶Ï»òÊµÑéÓÃÊÔ¼Á¼°ÅäÖÆÊÔ¼Á£»¼ì¶¨²ÎÕÕÎï	410	°ÍÎ÷	10	Ò»°ãÃ³Ò×	51357	Ç§¿Ë	0	?	3,955,741
202010	38220090	ÆäËûÕï¶Ï»òÊµÑéÓÃÊÔ¼Á¼°ÅäÖÆÊÔ¼Á£»¼ì¶¨²ÎÕÕÎï	412	ÖÇÀû	10	Ò»°ãÃ³Ò×	14940	Ç§¿Ë	0	?	3,443,189
202010	38220090	ÆäËûÕï¶Ï»òÊµÑéÓÃÊÔ¼Á¼°ÅäÖÆÊÔ¼Á£»¼ì¶¨²ÎÕÕÎï	413	¸çÂ×±ÈÑÇ	10	Ò»°ãÃ³Ò×	19970	Ç§¿Ë	0	?	1,184,498
202010	38220090	ÆäËûÕï¶Ï»òÊµÑéÓÃÊÔ¼Á¼°ÅäÖÆÊÔ¼Á£»¼ì¶¨²ÎÕÕÎï	415	¸çË¹´ïÀè¼Ó	10	Ò»°ãÃ³Ò×	135	Ç§¿Ë	0	?	20,750
202010	38220090	ÆäËûÕï¶Ï»òÊµÑéÓÃÊÔ¼Á¼°ÅäÖÆÊÔ¼Á£»¼ì¶¨²ÎÕÕÎï	416	¹Å°Í	10	Ò»°ãÃ³Ò×	739	Ç§¿Ë	0	?	4,074,728
202010	38220090	ÆäËûÕï¶Ï»òÊµÑéÓÃÊÔ¼Á¼°ÅäÖÆÊÔ¼Á£»¼ì¶¨²ÎÕÕÎï	418	¶àÃ×Äá¼Ó¹²ºÍ¹ú	10	Ò»°ãÃ³Ò×	2179	Ç§¿Ë	0	?	561,629
202010	38220090	ÆäËûÕï¶Ï»òÊµÑéÓÃÊÔ¼Á¼°ÅäÖÆÊÔ¼Á£»¼ì¶¨²ÎÕÕÎï	419	¶ò¹Ï¶à¶û	10	Ò»°ãÃ³Ò×	13419	Ç§¿Ë	0	?	2,150,657
202010	38220090	ÆäËûÕï¶Ï»òÊµÑéÓÃÊÔ¼Á¼°ÅäÖÆÊÔ¼Á£»¼ì¶¨²ÎÕÕÎï	422	¹ÏµÂÂÞÆÕ	10	Ò»°ãÃ³Ò×	0	Ç§¿Ë	0	?	4,483
202010	38220090	ÆäËûÕï¶Ï»òÊµÑéÓÃÊÔ¼Á¼°ÅäÖÆÊÔ¼Á£»¼ì¶¨²ÎÕÕÎï	423	Î£µØÂíÀ­	10	Ò»°ãÃ³Ò×	13817	Ç§¿Ë	0	?	857,990
202010	38220090	ÆäËûÕï¶Ï»òÊµÑéÓÃÊÔ¼Á¼°ÅäÖÆÊÔ¼Á£»¼ì¶¨²ÎÕÕÎï	424	¹çÑÇÄÇ	10	Ò»°ãÃ³Ò×	53	Ç§¿Ë	0	?	15,909
202010	38220090	ÆäËûÕï¶Ï»òÊµÑéÓÃÊÔ¼Á¼°ÅäÖÆÊÔ¼Á£»¼ì¶¨²ÎÕÕÎï	426	ºé¶¼À­Ë¹	10	Ò»°ãÃ³Ò×	4390	Ç§¿Ë	0	?	662,840
202010	38220090	ÆäËûÕï¶Ï»òÊµÑéÓÃÊÔ¼Á¼°ÅäÖÆÊÔ¼Á£»¼ì¶¨²ÎÕÕÎï	429	Ä«Î÷¸ç	10	Ò»°ãÃ³Ò×	10192	Ç§¿Ë	0	?	3,741,045
202010	38220090	ÆäËûÕï¶Ï»òÊµÑéÓÃÊÔ¼Á¼°ÅäÖÆÊÔ¼Á£»¼ì¶¨²ÎÕÕÎï	432	°ÍÄÃÂí	10	Ò»°ãÃ³Ò×	2938	Ç§¿Ë	0	?	1,148,365
202010	38220090	ÆäËûÕï¶Ï»òÊµÑéÓÃÊÔ¼Á¼°ÅäÖÆÊÔ¼Á£»¼ì¶¨²ÎÕÕÎï	433	°ÍÀ­¹ç	10	Ò»°ãÃ³Ò×	18104	Ç§¿Ë	0	?	588,540
202010	38220090	ÆäËûÕï¶Ï»òÊµÑéÓÃÊÔ¼Á¼°ÅäÖÆÊÔ¼Á£»¼ì¶¨²ÎÕÕÎï	434	ÃØÂ³	10	Ò»°ãÃ³Ò×	74868	Ç§¿Ë	0	?	9,184,183
202010	38220090	ÆäËûÕï¶Ï»òÊµÑéÓÃÊÔ¼Á¼°ÅäÖÆÊÔ¼Á£»¼ì¶¨²ÎÕÕÎï	440	Èø¶ûÍß¶à	10	Ò»°ãÃ³Ò×	60	Ç§¿Ë	0	?	8,452
202010	38220090	ÆäËûÕï¶Ï»òÊµÑéÓÃÊÔ¼Á¼°ÅäÖÆÊÔ¼Á£»¼ì¶¨²ÎÕÕÎï	442	ÌØÁ¢Äá´ïºÍ¶à°Í¸ç	10	Ò»°ãÃ³Ò×	584	Ç§¿Ë	0	?	9,663
202010	38220090	ÆäËûÕï¶Ï»òÊµÑéÓÃÊÔ¼Á¼°ÅäÖÆÊÔ¼Á£»¼ì¶¨²ÎÕÕÎï	444	ÎÚÀ­¹ç	10	Ò»°ãÃ³Ò×	190	Ç§¿Ë	0	?	153,351
202010	38220090	ÆäËûÕï¶Ï»òÊµÑéÓÃÊÔ¼Á¼°ÅäÖÆÊÔ¼Á£»¼ì¶¨²ÎÕÕÎï	445	Î¯ÄÚÈðÀ­	10	Ò»°ãÃ³Ò×	3600	Ç§¿Ë	0	?	99,381
202010	38220090	ÆäËûÕï¶Ï»òÊµÑéÓÃÊÔ¼Á¼°ÅäÖÆÊÔ¼Á£»¼ì¶¨²ÎÕÕÎï	501	¼ÓÄÃ´ó	10	Ò»°ãÃ³Ò×	16642	Ç§¿Ë	0	?	7,293,433
202010	38220090	ÆäËûÕï¶Ï»òÊµÑéÓÃÊÔ¼Á¼°ÅäÖÆÊÔ¼Á£»¼ì¶¨²ÎÕÕÎï	502	ÃÀ¹ú	10	Ò»°ãÃ³Ò×	135841	Ç§¿Ë	0	?	81,887,986
202010	38220090	ÆäËûÕï¶Ï»òÊµÑéÓÃÊÔ¼Á¼°ÅäÖÆÊÔ¼Á£»¼ì¶¨²ÎÕÕÎï	601	°Ä´óÀûÑÇ	10	Ò»°ãÃ³Ò×	2136	Ç§¿Ë	0	?	657,329
202010	38220090	ÆäËûÕï¶Ï»òÊµÑéÓÃÊÔ¼Á¼°ÅäÖÆÊÔ¼Á£»¼ì¶¨²ÎÕÕÎï	603	ì³¼Ã	10	Ò»°ãÃ³Ò×	13	Ç§¿Ë	0	?	11,293
202010	38220090	ÆäËûÕï¶Ï»òÊµÑéÓÃÊÔ¼Á¼°ÅäÖÆÊÔ¼Á£»¼ì¶¨²ÎÕÕÎï	609	ÐÂÎ÷À¼	10	Ò»°ãÃ³Ò×	2742	Ç§¿Ë	0	?	831,697
202010	38220090	ÆäËûÕï¶Ï»òÊµÑéÓÃÊÔ¼Á¼°ÅäÖÆÊÔ¼Á£»¼ì¶¨²ÎÕÕÎï	611	°Í²¼ÑÇÐÂ¼¸ÄÚÑÇ	10	Ò»°ãÃ³Ò×	104	Ç§¿Ë	0	?	61,921
202010	38220090	ÆäËûÕï¶Ï»òÊµÑéÓÃÊÔ¼Á¼°ÅäÖÆÊÔ¼Á£»¼ì¶¨²ÎÕÕÎï	614	ÌÀ¼Ó	10	Ò»°ãÃ³Ò×	40	Ç§¿Ë	0	?	2,275
202011	38220090	ÆäËûÕï¶Ï»òÊµÑéÓÃÊÔ¼Á¼°ÅäÖÆÊÔ¼Á£»¼ì¶¨²ÎÕÕÎï	101	°¢¸»º¹	10	Ò»°ãÃ³Ò×	20	Ç§¿Ë	0	?	271,475
202011	38220090	ÆäËûÕï¶Ï»òÊµÑéÓÃÊÔ¼Á¼°ÅäÖÆÊÔ¼Á£»¼ì¶¨²ÎÕÕÎï	102	°ÍÁÖ	10	Ò»°ãÃ³Ò×	4035	Ç§¿Ë	0	?	1,356,623
202011	38220090	ÆäËûÕï¶Ï»òÊµÑéÓÃÊÔ¼Á¼°ÅäÖÆÊÔ¼Á£»¼ì¶¨²ÎÕÕÎï	103	ÃÏ¼ÓÀ­¹ú	10	Ò»°ãÃ³Ò×	10919	Ç§¿Ë	0	?	9,358,794
202011	38220090	ÆäËûÕï¶Ï»òÊµÑéÓÃÊÔ¼Á¼°ÅäÖÆÊÔ¼Á£»¼ì¶¨²ÎÕÕÎï	104	²»µ¤	10	Ò»°ãÃ³Ò×	63	Ç§¿Ë	0	?	30,519
202011	38220090	ÆäËûÕï¶Ï»òÊµÑéÓÃÊÔ¼Á¼°ÅäÖÆÊÔ¼Á£»¼ì¶¨²ÎÕÕÎï	105	ÎÄÀ³	10	Ò»°ãÃ³Ò×	625	Ç§¿Ë	0	?	286,375
202011	38220090	ÆäËûÕï¶Ï»òÊµÑéÓÃÊÔ¼Á¼°ÅäÖÆÊÔ¼Á£»¼ì¶¨²ÎÕÕÎï	106	Ãåµé	10	Ò»°ãÃ³Ò×	10152	Ç§¿Ë	0	?	6,026,581
202011	38220090	ÆäËûÕï¶Ï»òÊµÑéÓÃÊÔ¼Á¼°ÅäÖÆÊÔ¼Á£»¼ì¶¨²ÎÕÕÎï	107	¼íÆÒÕ¯	10	Ò»°ãÃ³Ò×	19669	Ç§¿Ë	0	?	913,485
202011	38220090	ÆäËûÕï¶Ï»òÊµÑéÓÃÊÔ¼Á¼°ÅäÖÆÊÔ¼Á£»¼ì¶¨²ÎÕÕÎï	108	ÈûÆÖÂ·Ë¹	10	Ò»°ãÃ³Ò×	174	Ç§¿Ë	0	?	119,384
202011	38220090	ÆäËûÕï¶Ï»òÊµÑéÓÃÊÔ¼Á¼°ÅäÖÆÊÔ¼Á£»¼ì¶¨²ÎÕÕÎï	110	ÖÐ¹úÏã¸Û	10	Ò»°ãÃ³Ò×	23939	Ç§¿Ë	0	?	149,522,624
202011	38220090	ÆäËûÕï¶Ï»òÊµÑéÓÃÊÔ¼Á¼°ÅäÖÆÊÔ¼Á£»¼ì¶¨²ÎÕÕÎï	111	Ó¡¶È	10	Ò»°ãÃ³Ò×	316023	Ç§¿Ë	0	?	14,754,851
202011	38220090	ÆäËûÕï¶Ï»òÊµÑéÓÃÊÔ¼Á¼°ÅäÖÆÊÔ¼Á£»¼ì¶¨²ÎÕÕÎï	112	Ó¡¶ÈÄáÎ÷ÑÇ	10	Ò»°ãÃ³Ò×	141584	Ç§¿Ë	0	?	72,130,435
202011	38220090	ÆäËûÕï¶Ï»òÊµÑéÓÃÊÔ¼Á¼°ÅäÖÆÊÔ¼Á£»¼ì¶¨²ÎÕÕÎï	113	ÒÁÀÊ	10	Ò»°ãÃ³Ò×	479	Ç§¿Ë	0	?	353,179
202011	38220090	ÆäËûÕï¶Ï»òÊµÑéÓÃÊÔ¼Á¼°ÅäÖÆÊÔ¼Á£»¼ì¶¨²ÎÕÕÎï	114	ÒÁÀ­¿Ë	10	Ò»°ãÃ³Ò×	22492	Ç§¿Ë	0	?	8,208,817
202011	38220090	ÆäËûÕï¶Ï»òÊµÑéÓÃÊÔ¼Á¼°ÅäÖÆÊÔ¼Á£»¼ì¶¨²ÎÕÕÎï	115	ÒÔÉ«ÁÐ	10	Ò»°ãÃ³Ò×	2270	Ç§¿Ë	0	?	725,006
202011	38220090	ÆäËûÕï¶Ï»òÊµÑéÓÃÊÔ¼Á¼°ÅäÖÆÊÔ¼Á£»¼ì¶¨²ÎÕÕÎï	116	ÈÕ±¾	10	Ò»°ãÃ³Ò×	186131	Ç§¿Ë	0	?	16,071,057
202011	38220090	ÆäËûÕï¶Ï»òÊµÑéÓÃÊÔ¼Á¼°ÅäÖÆÊÔ¼Á£»¼ì¶¨²ÎÕÕÎï	117	Ô¼µ©	10	Ò»°ãÃ³Ò×	43607	Ç§¿Ë	0	?	24,895,274
202011	38220090	ÆäËûÕï¶Ï»òÊµÑéÓÃÊÔ¼Á¼°ÅäÖÆÊÔ¼Á£»¼ì¶¨²ÎÕÕÎï	118	¿ÆÍþÌØ	10	Ò»°ãÃ³Ò×	6933	Ç§¿Ë	0	?	354,439
202011	38220090	ÆäËûÕï¶Ï»òÊµÑéÓÃÊÔ¼Á¼°ÅäÖÆÊÔ¼Á£»¼ì¶¨²ÎÕÕÎï	119	ÀÏÎÎ	10	Ò»°ãÃ³Ò×	10189	Ç§¿Ë	0	?	358,482
202011	38220090	ÆäËûÕï¶Ï»òÊµÑéÓÃÊÔ¼Á¼°ÅäÖÆÊÔ¼Á£»¼ì¶¨²ÎÕÕÎï	119	ÀÏÎÎ	11	¹ú¼Ò¼ä¡¢¹ú¼Ê×éÖ¯ÎÞ³¥Ô®ÖúºÍÔùËÍµÄÎï×Ê	10	Ç§¿Ë	0	?	772,464
202011	38220090	ÆäËûÕï¶Ï»òÊµÑéÓÃÊÔ¼Á¼°ÅäÖÆÊÔ¼Á£»¼ì¶¨²ÎÕÕÎï	120	Àè°ÍÄÛ	10	Ò»°ãÃ³Ò×	3149	Ç§¿Ë	0	?	2,741,760
202011	38220090	ÆäËûÕï¶Ï»òÊµÑéÓÃÊÔ¼Á¼°ÅäÖÆÊÔ¼Á£»¼ì¶¨²ÎÕÕÎï	121	ÖÐ¹ú°ÄÃÅ	10	Ò»°ãÃ³Ò×	21	Ç§¿Ë	0	?	14,291
202011	38220090	ÆäËûÕï¶Ï»òÊµÑéÓÃÊÔ¼Á¼°ÅäÖÆÊÔ¼Á£»¼ì¶¨²ÎÕÕÎï	122	ÂíÀ´Î÷ÑÇ	10	Ò»°ãÃ³Ò×	32883	Ç§¿Ë	0	?	8,291,850
202011	38220090	ÆäËûÕï¶Ï»òÊµÑéÓÃÊÔ¼Á¼°ÅäÖÆÊÔ¼Á£»¼ì¶¨²ÎÕÕÎï	123	Âí¶û´ú·ò	10	Ò»°ãÃ³Ò×	156	Ç§¿Ë	0	?	73,927
202011	38220090	ÆäËûÕï¶Ï»òÊµÑéÓÃÊÔ¼Á¼°ÅäÖÆÊÔ¼Á£»¼ì¶¨²ÎÕÕÎï	124	ÃÉ¹Å	10	Ò»°ãÃ³Ò×	1762	Ç§¿Ë	0	?	603,966
202011	38220090	ÆäËûÕï¶Ï»òÊµÑéÓÃÊÔ¼Á¼°ÅäÖÆÊÔ¼Á£»¼ì¶¨²ÎÕÕÎï	125	Äá²´¶ûÁª°îÃñÖ÷¹²ºÍ¹ú	10	Ò»°ãÃ³Ò×	14031	Ç§¿Ë	0	?	10,585,598
202011	38220090	ÆäËûÕï¶Ï»òÊµÑéÓÃÊÔ¼Á¼°ÅäÖÆÊÔ¼Á£»¼ì¶¨²ÎÕÕÎï	126	°¢Âü	10	Ò»°ãÃ³Ò×	11206	Ç§¿Ë	0	?	1,663,513
202011	38220090	ÆäËûÕï¶Ï»òÊµÑéÓÃÊÔ¼Á¼°ÅäÖÆÊÔ¼Á£»¼ì¶¨²ÎÕÕÎï	127	°Í»ùË¹Ì¹	10	Ò»°ãÃ³Ò×	45091	Ç§¿Ë	0	?	9,236,938
202011	38220090	ÆäËûÕï¶Ï»òÊµÑéÓÃÊÔ¼Á¼°ÅäÖÆÊÔ¼Á£»¼ì¶¨²ÎÕÕÎï	129	·ÆÂÉ±ö	10	Ò»°ãÃ³Ò×	40364	Ç§¿Ë	0	?	38,844,814
202011	38220090	ÆäËûÕï¶Ï»òÊµÑéÓÃÊÔ¼Á¼°ÅäÖÆÊÔ¼Á£»¼ì¶¨²ÎÕÕÎï	130	¿¨Ëþ¶û	10	Ò»°ãÃ³Ò×	5201	Ç§¿Ë	0	?	266,885
202011	38220090	ÆäËûÕï¶Ï»òÊµÑéÓÃÊÔ¼Á¼°ÅäÖÆÊÔ¼Á£»¼ì¶¨²ÎÕÕÎï	131	É³ÌØ°¢À­²®	10	Ò»°ãÃ³Ò×	3757	Ç§¿Ë	0	?	1,619,684
202011	38220090	ÆäËûÕï¶Ï»òÊµÑéÓÃÊÔ¼Á¼°ÅäÖÆÊÔ¼Á£»¼ì¶¨²ÎÕÕÎï	132	ÐÂ¼ÓÆÂ	10	Ò»°ãÃ³Ò×	14702	Ç§¿Ë	0	?	4,229,788
202011	38220090	ÆäËûÕï¶Ï»òÊµÑéÓÃÊÔ¼Á¼°ÅäÖÆÊÔ¼Á£»¼ì¶¨²ÎÕÕÎï	133	º«¹ú	10	Ò»°ãÃ³Ò×	198484	Ç§¿Ë	0	?	14,190,270
202011	38220090	ÆäËûÕï¶Ï»òÊµÑéÓÃÊÔ¼Á¼°ÅäÖÆÊÔ¼Á£»¼ì¶¨²ÎÕÕÎï	134	Ë¹ÀïÀ¼¿¨	10	Ò»°ãÃ³Ò×	55830	Ç§¿Ë	0	?	2,539,497
202011	38220090	ÆäËûÕï¶Ï»òÊµÑéÓÃÊÔ¼Á¼°ÅäÖÆÊÔ¼Á£»¼ì¶¨²ÎÕÕÎï	135	ÐðÀûÑÇ	10	Ò»°ãÃ³Ò×	1	Ç§¿Ë	0	?	507
202011	38220090	ÆäËûÕï¶Ï»òÊµÑéÓÃÊÔ¼Á¼°ÅäÖÆÊÔ¼Á£»¼ì¶¨²ÎÕÕÎï	136	Ì©¹ú	10	Ò»°ãÃ³Ò×	133087	Ç§¿Ë	0	?	5,296,433
202011	38220090	ÆäËûÕï¶Ï»òÊµÑéÓÃÊÔ¼Á¼°ÅäÖÆÊÔ¼Á£»¼ì¶¨²ÎÕÕÎï	137	ÍÁ¶úÆä	10	Ò»°ãÃ³Ò×	5251	Ç§¿Ë	0	?	1,446,715
202011	38220090	ÆäËûÕï¶Ï»òÊµÑéÓÃÊÔ¼Á¼°ÅäÖÆÊÔ¼Á£»¼ì¶¨²ÎÕÕÎï	138	°¢ÁªÇõ	10	Ò»°ãÃ³Ò×	26110	Ç§¿Ë	0	?	14,166,494
202011	38220090	ÆäËûÕï¶Ï»òÊµÑéÓÃÊÔ¼Á¼°ÅäÖÆÊÔ¼Á£»¼ì¶¨²ÎÕÕÎï	139	Ò²ÃÅ	10	Ò»°ãÃ³Ò×	9453	Ç§¿Ë	0	?	117,215
202011	38220090	ÆäËûÕï¶Ï»òÊµÑéÓÃÊÔ¼Á¼°ÅäÖÆÊÔ¼Á£»¼ì¶¨²ÎÕÕÎï	141	Ô½ÄÏ	10	Ò»°ãÃ³Ò×	139737	Ç§¿Ë	0	?	3,410,467
202011	38220090	ÆäËûÕï¶Ï»òÊµÑéÓÃÊÔ¼Á¼°ÅäÖÆÊÔ¼Á£»¼ì¶¨²ÎÕÕÎï	143	ÖÐ¹úÌ¨Íå	10	Ò»°ãÃ³Ò×	3767	Ç§¿Ë	0	?	1,672,109
202011	38220090	ÆäËûÕï¶Ï»òÊµÑéÓÃÊÔ¼Á¼°ÅäÖÆÊÔ¼Á£»¼ì¶¨²ÎÕÕÎï	144	¶«µÛãë	10	Ò»°ãÃ³Ò×	0	Ç§¿Ë	0	?	1,458
202011	38220090	ÆäËûÕï¶Ï»òÊµÑéÓÃÊÔ¼Á¼°ÅäÖÆÊÔ¼Á£»¼ì¶¨²ÎÕÕÎï	145	¹þÈø¿ËË¹Ì¹	10	Ò»°ãÃ³Ò×	56521	Ç§¿Ë	0	?	14,444,119
202011	38220090	ÆäËûÕï¶Ï»òÊµÑéÓÃÊÔ¼Á¼°ÅäÖÆÊÔ¼Á£»¼ì¶¨²ÎÕÕÎï	145	¹þÈø¿ËË¹Ì¹	11	¹ú¼Ò¼ä¡¢¹ú¼Ê×éÖ¯ÎÞ³¥Ô®ÖúºÍÔùËÍµÄÎï×Ê	70	Ç§¿Ë	0	?	880,704
202011	38220090	ÆäËûÕï¶Ï»òÊµÑéÓÃÊÔ¼Á¼°ÅäÖÆÊÔ¼Á£»¼ì¶¨²ÎÕÕÎï	146	¼ª¶û¼ªË¹Ë¹Ì¹	10	Ò»°ãÃ³Ò×	809	Ç§¿Ë	0	?	140,263
202011	38220090	ÆäËûÕï¶Ï»òÊµÑéÓÃÊÔ¼Á¼°ÅäÖÆÊÔ¼Á£»¼ì¶¨²ÎÕÕÎï	147	Ëþ¼ª¿ËË¹Ì¹	10	Ò»°ãÃ³Ò×	265	Ç§¿Ë	0	?	4,693
202011	38220090	ÆäËûÕï¶Ï»òÊµÑéÓÃÊÔ¼Á¼°ÅäÖÆÊÔ¼Á£»¼ì¶¨²ÎÕÕÎï	149	ÎÚ×È±ð¿ËË¹Ì¹	10	Ò»°ãÃ³Ò×	2054	Ç§¿Ë	0	?	1,130,565
202011	38220090	ÆäËûÕï¶Ï»òÊµÑéÓÃÊÔ¼Á¼°ÅäÖÆÊÔ¼Á£»¼ì¶¨²ÎÕÕÎï	149	ÎÚ×È±ð¿ËË¹Ì¹	11	¹ú¼Ò¼ä¡¢¹ú¼Ê×éÖ¯ÎÞ³¥Ô®ÖúºÍÔùËÍµÄÎï×Ê	70	Ç§¿Ë	0	?	880,704
202011	38220090	ÆäËûÕï¶Ï»òÊµÑéÓÃÊÔ¼Á¼°ÅäÖÆÊÔ¼Á£»¼ì¶¨²ÎÕÕÎï	201	°¢¶û¼°ÀûÑÇ	10	Ò»°ãÃ³Ò×	401	Ç§¿Ë	0	?	144,357
202011	38220090	ÆäËûÕï¶Ï»òÊµÑéÓÃÊÔ¼Á¼°ÅäÖÆÊÔ¼Á£»¼ì¶¨²ÎÕÕÎï	202	°²¸çÀ­	10	Ò»°ãÃ³Ò×	528	Ç§¿Ë	0	?	548,922
202011	38220090	ÆäËûÕï¶Ï»òÊµÑéÓÃÊÔ¼Á¼°ÅäÖÆÊÔ¼Á£»¼ì¶¨²ÎÕÕÎï	203	±´Äþ	10	Ò»°ãÃ³Ò×	108	Ç§¿Ë	0	?	2,471
202011	38220090	ÆäËûÕï¶Ï»òÊµÑéÓÃÊÔ¼Á¼°ÅäÖÆÊÔ¼Á£»¼ì¶¨²ÎÕÕÎï	204	²©´ÄÍßÄÉ	10	Ò»°ãÃ³Ò×	44	Ç§¿Ë	0	?	5,392,201
202011	38220090	ÆäËûÕï¶Ï»òÊµÑéÓÃÊÔ¼Á¼°ÅäÖÆÊÔ¼Á£»¼ì¶¨²ÎÕÕÎï	205	²¼Â¡µÏ	10	Ò»°ãÃ³Ò×	7	Ç§¿Ë	0	?	2,391
202011	38220090	ÆäËûÕï¶Ï»òÊµÑéÓÃÊÔ¼Á¼°ÅäÖÆÊÔ¼Á£»¼ì¶¨²ÎÕÕÎï	206	¿¦ÂóÂ¡	10	Ò»°ãÃ³Ò×	81	Ç§¿Ë	0	?	3,362,069
202011	38220090	ÆäËûÕï¶Ï»òÊµÑéÓÃÊÔ¼Á¼°ÅäÖÆÊÔ¼Á£»¼ì¶¨²ÎÕÕÎï	209	ÖÐ·Ç	10	Ò»°ãÃ³Ò×	2	Ç§¿Ë	0	?	244
202011	38220090	ÆäËûÕï¶Ï»òÊµÑéÓÃÊÔ¼Á¼°ÅäÖÆÊÔ¼Á£»¼ì¶¨²ÎÕÕÎï	213	¸Õ¹û(²¼)	10	Ò»°ãÃ³Ò×	35	Ç§¿Ë	0	?	26,976
202011	38220090	ÆäËûÕï¶Ï»òÊµÑéÓÃÊÔ¼Á¼°ÅäÖÆÊÔ¼Á£»¼ì¶¨²ÎÕÕÎï	214	¼ª²¼Ìá	10	Ò»°ãÃ³Ò×	24	Ç§¿Ë	0	?	450,576
202011	38220090	ÆäËûÕï¶Ï»òÊµÑéÓÃÊÔ¼Á¼°ÅäÖÆÊÔ¼Á£»¼ì¶¨²ÎÕÕÎï	215	°£¼°	10	Ò»°ãÃ³Ò×	73933	Ç§¿Ë	0	?	849,705
202011	38220090	ÆäËûÕï¶Ï»òÊµÑéÓÃÊÔ¼Á¼°ÅäÖÆÊÔ¼Á£»¼ì¶¨²ÎÕÕÎï	217	°£Èû¶í±ÈÑÇ	10	Ò»°ãÃ³Ò×	11938	Ç§¿Ë	0	?	3,585,552
202011	38220090	ÆäËûÕï¶Ï»òÊµÑéÓÃÊÔ¼Á¼°ÅäÖÆÊÔ¼Á£»¼ì¶¨²ÎÕÕÎï	218	¼ÓÅî	10	Ò»°ãÃ³Ò×	45	Ç§¿Ë	0	?	11,553
202011	38220090	ÆäËûÕï¶Ï»òÊµÑéÓÃÊÔ¼Á¼°ÅäÖÆÊÔ¼Á£»¼ì¶¨²ÎÕÕÎï	220	¼ÓÄÉ	10	Ò»°ãÃ³Ò×	15566	Ç§¿Ë	0	?	658,959
202011	38220090	ÆäËûÕï¶Ï»òÊµÑéÓÃÊÔ¼Á¼°ÅäÖÆÊÔ¼Á£»¼ì¶¨²ÎÕÕÎï	221	¼¸ÄÚÑÇ	10	Ò»°ãÃ³Ò×	32	Ç§¿Ë	0	?	32,391
202011	38220090	ÆäËûÕï¶Ï»òÊµÑéÓÃÊÔ¼Á¼°ÅäÖÆÊÔ¼Á£»¼ì¶¨²ÎÕÕÎï	223	¿ÆÌØµÏÍß	10	Ò»°ãÃ³Ò×	14124	Ç§¿Ë	0	?	136,509
202011	38220090	ÆäËûÕï¶Ï»òÊµÑéÓÃÊÔ¼Á¼°ÅäÖÆÊÔ¼Á£»¼ì¶¨²ÎÕÕÎï	224	¿ÏÄáÑÇ	10	Ò»°ãÃ³Ò×	24570	Ç§¿Ë	0	?	1,147,759
202011	38220090	ÆäËûÕï¶Ï»òÊµÑéÓÃÊÔ¼Á¼°ÅäÖÆÊÔ¼Á£»¼ì¶¨²ÎÕÕÎï	225	Àû±ÈÀïÑÇ	10	Ò»°ãÃ³Ò×	13	Ç§¿Ë	0	?	13,171
202011	38220090	ÆäËûÕï¶Ï»òÊµÑéÓÃÊÔ¼Á¼°ÅäÖÆÊÔ¼Á£»¼ì¶¨²ÎÕÕÎï	226	Àû±ÈÑÇ	10	Ò»°ãÃ³Ò×	2152	Ç§¿Ë	0	?	205,266
202011	38220090	ÆäËûÕï¶Ï»òÊµÑéÓÃÊÔ¼Á¼°ÅäÖÆÊÔ¼Á£»¼ì¶¨²ÎÕÕÎï	227	Âí´ï¼ÓË¹¼Ó	10	Ò»°ãÃ³Ò×	246	Ç§¿Ë	0	?	18,332
202011	38220090	ÆäËûÕï¶Ï»òÊµÑéÓÃÊÔ¼Á¼°ÅäÖÆÊÔ¼Á£»¼ì¶¨²ÎÕÕÎï	228	ÂíÀ­Î¬	10	Ò»°ãÃ³Ò×	11433	Ç§¿Ë	0	?	258,329
202011	38220090	ÆäËûÕï¶Ï»òÊµÑéÓÃÊÔ¼Á¼°ÅäÖÆÊÔ¼Á£»¼ì¶¨²ÎÕÕÎï	229	ÂíÀï	10	Ò»°ãÃ³Ò×	0	Ç§¿Ë	0	?	4,184
202011	38220090	ÆäËûÕï¶Ï»òÊµÑéÓÃÊÔ¼Á¼°ÅäÖÆÊÔ¼Á£»¼ì¶¨²ÎÕÕÎï	230	Ã«ÀïËþÄáÑÇ	10	Ò»°ãÃ³Ò×	0	Ç§¿Ë	0	?	49,370
202011	38220090	ÆäËûÕï¶Ï»òÊµÑéÓÃÊÔ¼Á¼°ÅäÖÆÊÔ¼Á£»¼ì¶¨²ÎÕÕÎï	231	Ã«ÀïÇóË¹	10	Ò»°ãÃ³Ò×	5	Ç§¿Ë	0	?	10,551
202011	38220090	ÆäËûÕï¶Ï»òÊµÑéÓÃÊÔ¼Á¼°ÅäÖÆÊÔ¼Á£»¼ì¶¨²ÎÕÕÎï	232	Ä¦Âå¸ç	10	Ò»°ãÃ³Ò×	2669	Ç§¿Ë	0	?	2,664,790
202011	38220090	ÆäËûÕï¶Ï»òÊµÑéÓÃÊÔ¼Á¼°ÅäÖÆÊÔ¼Á£»¼ì¶¨²ÎÕÕÎï	233	ÄªÉ£±È¿Ë	10	Ò»°ãÃ³Ò×	11777	Ç§¿Ë	0	?	540,652
202011	38220090	ÆäËûÕï¶Ï»òÊµÑéÓÃÊÔ¼Á¼°ÅäÖÆÊÔ¼Á£»¼ì¶¨²ÎÕÕÎï	234	ÄÉÃ×±ÈÑÇ	10	Ò»°ãÃ³Ò×	656	Ç§¿Ë	0	?	2,295,303
202011	38220090	ÆäËûÕï¶Ï»òÊµÑéÓÃÊÔ¼Á¼°ÅäÖÆÊÔ¼Á£»¼ì¶¨²ÎÕÕÎï	234	ÄÉÃ×±ÈÑÇ	12	ÆäËû¾èÔùÎï×Ê	4	Ç§¿Ë	0	?	202,236
202011	38220090	ÆäËûÕï¶Ï»òÊµÑéÓÃÊÔ¼Á¼°ÅäÖÆÊÔ¼Á£»¼ì¶¨²ÎÕÕÎï	235	ÄáÈÕ¶û	10	Ò»°ãÃ³Ò×	257	Ç§¿Ë	0	?	47,973
202011	38220090	ÆäËûÕï¶Ï»òÊµÑéÓÃÊÔ¼Á¼°ÅäÖÆÊÔ¼Á£»¼ì¶¨²ÎÕÕÎï	236	ÄáÈÕÀûÑÇ	10	Ò»°ãÃ³Ò×	38370	Ç§¿Ë	0	?	3,841,922
202011	38220090	ÆäËûÕï¶Ï»òÊµÑéÓÃÊÔ¼Á¼°ÅäÖÆÊÔ¼Á£»¼ì¶¨²ÎÕÕÎï	238	Â¬Íú´ï	10	Ò»°ãÃ³Ò×	3	Ç§¿Ë	0	?	8,682
202011	38220090	ÆäËûÕï¶Ï»òÊµÑéÓÃÊÔ¼Á¼°ÅäÖÆÊÔ¼Á£»¼ì¶¨²ÎÕÕÎï	240	ÈûÄÚ¼Ó¶û	10	Ò»°ãÃ³Ò×	103	Ç§¿Ë	0	?	39,402
202011	38220090	ÆäËûÕï¶Ï»òÊµÑéÓÃÊÔ¼Á¼°ÅäÖÆÊÔ¼Á£»¼ì¶¨²ÎÕÕÎï	242	ÈûÀ­Àû°º	11	¹ú¼Ò¼ä¡¢¹ú¼Ê×éÖ¯ÎÞ³¥Ô®ÖúºÍÔùËÍµÄÎï×Ê	118	Ç§¿Ë	0	?	1,902,477
202011	38220090	ÆäËûÕï¶Ï»òÊµÑéÓÃÊÔ¼Á¼°ÅäÖÆÊÔ¼Á£»¼ì¶¨²ÎÕÕÎï	243	Ë÷ÂíÀï	10	Ò»°ãÃ³Ò×	105	Ç§¿Ë	0	?	570,498
202011	38220090	ÆäËûÕï¶Ï»òÊµÑéÓÃÊÔ¼Á¼°ÅäÖÆÊÔ¼Á£»¼ì¶¨²ÎÕÕÎï	244	ÄÏ·Ç	10	Ò»°ãÃ³Ò×	11530	Ç§¿Ë	0	?	3,592,378
202011	38220090	ÆäËûÕï¶Ï»òÊµÑéÓÃÊÔ¼Á¼°ÅäÖÆÊÔ¼Á£»¼ì¶¨²ÎÕÕÎï	246	ËÕµ¤	10	Ò»°ãÃ³Ò×	1041	Ç§¿Ë	0	?	1,166,650
202011	38220090	ÆäËûÕï¶Ï»òÊµÑéÓÃÊÔ¼Á¼°ÅäÖÆÊÔ¼Á£»¼ì¶¨²ÎÕÕÎï	247	Ì¹É£ÄáÑÇ	10	Ò»°ãÃ³Ò×	804	Ç§¿Ë	0	?	4,914
202011	38220090	ÆäËûÕï¶Ï»òÊµÑéÓÃÊÔ¼Á¼°ÅäÖÆÊÔ¼Á£»¼ì¶¨²ÎÕÕÎï	248	¶à¸ç	10	Ò»°ãÃ³Ò×	21	Ç§¿Ë	0	?	11,811
202011	38220090	ÆäËûÕï¶Ï»òÊµÑéÓÃÊÔ¼Á¼°ÅäÖÆÊÔ¼Á£»¼ì¶¨²ÎÕÕÎï	249	Í»ÄáË¹	10	Ò»°ãÃ³Ò×	3850	Ç§¿Ë	0	?	1,869,127
202011	38220090	ÆäËûÕï¶Ï»òÊµÑéÓÃÊÔ¼Á¼°ÅäÖÆÊÔ¼Á£»¼ì¶¨²ÎÕÕÎï	250	ÎÚ¸É´ï	10	Ò»°ãÃ³Ò×	1238	Ç§¿Ë	0	?	296,745
202011	38220090	ÆäËûÕï¶Ï»òÊµÑéÓÃÊÔ¼Á¼°ÅäÖÆÊÔ¼Á£»¼ì¶¨²ÎÕÕÎï	251	²¼»ùÄÉ·¨Ë÷	10	Ò»°ãÃ³Ò×	40	Ç§¿Ë	0	?	199
202011	38220090	ÆäËûÕï¶Ï»òÊµÑéÓÃÊÔ¼Á¼°ÅäÖÆÊÔ¼Á£»¼ì¶¨²ÎÕÕÎï	252	¸Õ¹û(½ð)	10	Ò»°ãÃ³Ò×	1620	Ç§¿Ë	0	?	2,564,534
202011	38220090	ÆäËûÕï¶Ï»òÊµÑéÓÃÊÔ¼Á¼°ÅäÖÆÊÔ¼Á£»¼ì¶¨²ÎÕÕÎï	253	ÔÞ±ÈÑÇ	10	Ò»°ãÃ³Ò×	58	Ç§¿Ë	0	?	628,224
202011	38220090	ÆäËûÕï¶Ï»òÊµÑéÓÃÊÔ¼Á¼°ÅäÖÆÊÔ¼Á£»¼ì¶¨²ÎÕÕÎï	254	½ò°Í²¼Î¤	10	Ò»°ãÃ³Ò×	1532	Ç§¿Ë	0	?	1,131,476
202011	38220090	ÆäËûÕï¶Ï»òÊµÑéÓÃÊÔ¼Á¼°ÅäÖÆÊÔ¼Á£»¼ì¶¨²ÎÕÕÎï	260	ÄÏËÕµ¤¹²ºÍ¹ú	10	Ò»°ãÃ³Ò×	8	Ç§¿Ë	0	?	467,225
202011	38220090	ÆäËûÕï¶Ï»òÊµÑéÓÃÊÔ¼Á¼°ÅäÖÆÊÔ¼Á£»¼ì¶¨²ÎÕÕÎï	301	±ÈÀûÊ±	10	Ò»°ãÃ³Ò×	13638	Ç§¿Ë	0	?	4,300,048
202011	38220090	ÆäËûÕï¶Ï»òÊµÑéÓÃÊÔ¼Á¼°ÅäÖÆÊÔ¼Á£»¼ì¶¨²ÎÕÕÎï	302	µ¤Âó	10	Ò»°ãÃ³Ò×	13954	Ç§¿Ë	0	?	7,940,303
202011	38220090	ÆäËûÕï¶Ï»òÊµÑéÓÃÊÔ¼Á¼°ÅäÖÆÊÔ¼Á£»¼ì¶¨²ÎÕÕÎï	303	Ó¢¹ú	10	Ò»°ãÃ³Ò×	9594	Ç§¿Ë	0	?	6,875,687
202011	38220090	ÆäËûÕï¶Ï»òÊµÑéÓÃÊÔ¼Á¼°ÅäÖÆÊÔ¼Á£»¼ì¶¨²ÎÕÕÎï	304	µÂ¹ú	10	Ò»°ãÃ³Ò×	23532	Ç§¿Ë	0	?	17,386,829
202011	38220090	ÆäËûÕï¶Ï»òÊµÑéÓÃÊÔ¼Á¼°ÅäÖÆÊÔ¼Á£»¼ì¶¨²ÎÕÕÎï	305	·¨¹ú	10	Ò»°ãÃ³Ò×	29553	Ç§¿Ë	0	?	125,323,703
202011	38220090	ÆäËûÕï¶Ï»òÊµÑéÓÃÊÔ¼Á¼°ÅäÖÆÊÔ¼Á£»¼ì¶¨²ÎÕÕÎï	306	°®¶ûÀ¼	10	Ò»°ãÃ³Ò×	88	Ç§¿Ë	0	?	105,279
202011	38220090	ÆäËûÕï¶Ï»òÊµÑéÓÃÊÔ¼Á¼°ÅäÖÆÊÔ¼Á£»¼ì¶¨²ÎÕÕÎï	307	Òâ´óÀû	10	Ò»°ãÃ³Ò×	52520	Ç§¿Ë	0	?	37,629,191
202011	38220090	ÆäËûÕï¶Ï»òÊµÑéÓÃÊÔ¼Á¼°ÅäÖÆÊÔ¼Á£»¼ì¶¨²ÎÕÕÎï	308	Â¬É­±¤	10	Ò»°ãÃ³Ò×	0	Ç§¿Ë	0	?	34,292
202011	38220090	ÆäËûÕï¶Ï»òÊµÑéÓÃÊÔ¼Á¼°ÅäÖÆÊÔ¼Á£»¼ì¶¨²ÎÕÕÎï	309	ºÉÀ¼	10	Ò»°ãÃ³Ò×	86658	Ç§¿Ë	0	?	12,102,351
202011	38220090	ÆäËûÕï¶Ï»òÊµÑéÓÃÊÔ¼Á¼°ÅäÖÆÊÔ¼Á£»¼ì¶¨²ÎÕÕÎï	310	Ï£À°	10	Ò»°ãÃ³Ò×	7089	Ç§¿Ë	0	?	5,022,012
202011	38220090	ÆäËûÕï¶Ï»òÊµÑéÓÃÊÔ¼Á¼°ÅäÖÆÊÔ¼Á£»¼ì¶¨²ÎÕÕÎï	311	ÆÏÌÑÑÀ	10	Ò»°ãÃ³Ò×	9447	Ç§¿Ë	0	?	17,841,558
202011	38220090	ÆäËûÕï¶Ï»òÊµÑéÓÃÊÔ¼Á¼°ÅäÖÆÊÔ¼Á£»¼ì¶¨²ÎÕÕÎï	312	Î÷°àÑÀ	10	Ò»°ãÃ³Ò×	70608	Ç§¿Ë	0	?	23,175,036
202011	38220090	ÆäËûÕï¶Ï»òÊµÑéÓÃÊÔ¼Á¼°ÅäÖÆÊÔ¼Á£»¼ì¶¨²ÎÕÕÎï	313	°¢¶û°ÍÄáÑÇ	10	Ò»°ãÃ³Ò×	219	Ç§¿Ë	0	?	53,063
202011	38220090	ÆäËûÕï¶Ï»òÊµÑéÓÃÊÔ¼Á¼°ÅäÖÆÊÔ¼Á£»¼ì¶¨²ÎÕÕÎï	315	°ÂµØÀû	10	Ò»°ãÃ³Ò×	2704	Ç§¿Ë	0	?	979,567
202011	38220090	ÆäËûÕï¶Ï»òÊµÑéÓÃÊÔ¼Á¼°ÅäÖÆÊÔ¼Á£»¼ì¶¨²ÎÕÕÎï	316	±£¼ÓÀûÑÇ	10	Ò»°ãÃ³Ò×	2252	Ç§¿Ë	0	?	2,167,875
202011	38220090	ÆäËûÕï¶Ï»òÊµÑéÓÃÊÔ¼Á¼°ÅäÖÆÊÔ¼Á£»¼ì¶¨²ÎÕÕÎï	318	·ÒÀ¼	10	Ò»°ãÃ³Ò×	0	Ç§¿Ë	0	?	4,297
202011	38220090	ÆäËûÕï¶Ï»òÊµÑéÓÃÊÔ¼Á¼°ÅäÖÆÊÔ¼Á£»¼ì¶¨²ÎÕÕÎï	321	ÐÙÑÀÀû	10	Ò»°ãÃ³Ò×	482	Ç§¿Ë	0	?	345,337
202011	38220090	ÆäËûÕï¶Ï»òÊµÑéÓÃÊÔ¼Á¼°ÅäÖÆÊÔ¼Á£»¼ì¶¨²ÎÕÕÎï	326	Å²Íþ	10	Ò»°ãÃ³Ò×	7	Ç§¿Ë	0	?	24,770
202011	38220090	ÆäËûÕï¶Ï»òÊµÑéÓÃÊÔ¼Á¼°ÅäÖÆÊÔ¼Á£»¼ì¶¨²ÎÕÕÎï	327	²¨À¼	10	Ò»°ãÃ³Ò×	34707	Ç§¿Ë	0	?	36,136,723
202011	38220090	ÆäËûÕï¶Ï»òÊµÑéÓÃÊÔ¼Á¼°ÅäÖÆÊÔ¼Á£»¼ì¶¨²ÎÕÕÎï	328	ÂÞÂíÄáÑÇ	10	Ò»°ãÃ³Ò×	2026	Ç§¿Ë	0	?	2,759,586
202011	38220090	ÆäËûÕï¶Ï»òÊµÑéÓÃÊÔ¼Á¼°ÅäÖÆÊÔ¼Á£»¼ì¶¨²ÎÕÕÎï	330	Èðµä	10	Ò»°ãÃ³Ò×	383	Ç§¿Ë	0	?	644,045
202011	38220090	ÆäËûÕï¶Ï»òÊµÑéÓÃÊÔ¼Á¼°ÅäÖÆÊÔ¼Á£»¼ì¶¨²ÎÕÕÎï	331	ÈðÊ¿	10	Ò»°ãÃ³Ò×	7581	Ç§¿Ë	0	?	3,355,035
202011	38220090	ÆäËûÕï¶Ï»òÊµÑéÓÃÊÔ¼Á¼°ÅäÖÆÊÔ¼Á£»¼ì¶¨²ÎÕÕÎï	334	°®É³ÄáÑÇ	10	Ò»°ãÃ³Ò×	7175	Ç§¿Ë	0	?	2,069,753
202011	38220090	ÆäËûÕï¶Ï»òÊµÑéÓÃÊÔ¼Á¼°ÅäÖÆÊÔ¼Á£»¼ì¶¨²ÎÕÕÎï	335	À­ÍÑÎ¬ÑÇ	10	Ò»°ãÃ³Ò×	1498	Ç§¿Ë	0	?	8,704,293
202011	38220090	ÆäËûÕï¶Ï»òÊµÑéÓÃÊÔ¼Á¼°ÅäÖÆÊÔ¼Á£»¼ì¶¨²ÎÕÕÎï	336	Á¢ÌÕÍð	10	Ò»°ãÃ³Ò×	4767	Ç§¿Ë	0	?	8,201,038
202011	38220090	ÆäËûÕï¶Ï»òÊµÑéÓÃÊÔ¼Á¼°ÅäÖÆÊÔ¼Á£»¼ì¶¨²ÎÕÕÎï	337	¸ñÂ³¼ªÑÇ	10	Ò»°ãÃ³Ò×	8260	Ç§¿Ë	0	?	542,406
202011	38220090	ÆäËûÕï¶Ï»òÊµÑéÓÃÊÔ¼Á¼°ÅäÖÆÊÔ¼Á£»¼ì¶¨²ÎÕÕÎï	338	ÑÇÃÀÄáÑÇ	10	Ò»°ãÃ³Ò×	489	Ç§¿Ë	0	?	39,386
202011	38220090	ÆäËûÕï¶Ï»òÊµÑéÓÃÊÔ¼Á¼°ÅäÖÆÊÔ¼Á£»¼ì¶¨²ÎÕÕÎï	339	°¢Èû°Ý½®	10	Ò»°ãÃ³Ò×	99	Ç§¿Ë	0	?	173,866
202011	38220090	ÆäËûÕï¶Ï»òÊµÑéÓÃÊÔ¼Á¼°ÅäÖÆÊÔ¼Á£»¼ì¶¨²ÎÕÕÎï	340	°×¶íÂÞË¹	10	Ò»°ãÃ³Ò×	2433	Ç§¿Ë	0	?	232,639
202011	38220090	ÆäËûÕï¶Ï»òÊµÑéÓÃÊÔ¼Á¼°ÅäÖÆÊÔ¼Á£»¼ì¶¨²ÎÕÕÎï	343	Ä¦¶û¶àÍß	10	Ò»°ãÃ³Ò×	666	Ç§¿Ë	0	?	851,858
202011	38220090	ÆäËûÕï¶Ï»òÊµÑéÓÃÊÔ¼Á¼°ÅäÖÆÊÔ¼Á£»¼ì¶¨²ÎÕÕÎï	344	¶íÂÞË¹Áª°î	10	Ò»°ãÃ³Ò×	44900	Ç§¿Ë	0	?	5,278,873
202011	38220090	ÆäËûÕï¶Ï»òÊµÑéÓÃÊÔ¼Á¼°ÅäÖÆÊÔ¼Á£»¼ì¶¨²ÎÕÕÎï	347	ÎÚ¿ËÀ¼	10	Ò»°ãÃ³Ò×	2259	Ç§¿Ë	0	?	6,965,732
202011	38220090	ÆäËûÕï¶Ï»òÊµÑéÓÃÊÔ¼Á¼°ÅäÖÆÊÔ¼Á£»¼ì¶¨²ÎÕÕÎï	350	Ë¹ÂåÎÄÄáÑÇ	10	Ò»°ãÃ³Ò×	53	Ç§¿Ë	0	?	596,112
202011	38220090	ÆäËûÕï¶Ï»òÊµÑéÓÃÊÔ¼Á¼°ÅäÖÆÊÔ¼Á£»¼ì¶¨²ÎÕÕÎï	351	¿ËÂÞµØÑÇ	10	Ò»°ãÃ³Ò×	4	Ç§¿Ë	0	?	10,977
202011	38220090	ÆäËûÕï¶Ï»òÊµÑéÓÃÊÔ¼Á¼°ÅäÖÆÊÔ¼Á£»¼ì¶¨²ÎÕÕÎï	352	½Ý¿Ë	10	Ò»°ãÃ³Ò×	14984	Ç§¿Ë	0	?	9,191,664
202011	38220090	ÆäËûÕï¶Ï»òÊµÑéÓÃÊÔ¼Á¼°ÅäÖÆÊÔ¼Á£»¼ì¶¨²ÎÕÕÎï	353	Ë¹Âå·¥¿Ë	10	Ò»°ãÃ³Ò×	40153	Ç§¿Ë	0	?	968,207
202011	38220090	ÆäËûÕï¶Ï»òÊµÑéÓÃÊÔ¼Á¼°ÅäÖÆÊÔ¼Á£»¼ì¶¨²ÎÕÕÎï	354	±±ÂíÆä¶Ù¹²ºÍ¹ú	10	Ò»°ãÃ³Ò×	234	Ç§¿Ë	0	?	275,344
202011	38220090	ÆäËûÕï¶Ï»òÊµÑéÓÃÊÔ¼Á¼°ÅäÖÆÊÔ¼Á£»¼ì¶¨²ÎÕÕÎï	355	²¨ºÚ	10	Ò»°ãÃ³Ò×	1895	Ç§¿Ë	0	?	669,840
202011	38220090	ÆäËûÕï¶Ï»òÊµÑéÓÃÊÔ¼Á¼°ÅäÖÆÊÔ¼Á£»¼ì¶¨²ÎÕÕÎï	358	Èû¶ûÎ¬ÑÇ	10	Ò»°ãÃ³Ò×	1986	Ç§¿Ë	0	?	7,787,745
202011	38220090	ÆäËûÕï¶Ï»òÊµÑéÓÃÊÔ¼Á¼°ÅäÖÆÊÔ¼Á£»¼ì¶¨²ÎÕÕÎï	402	°¢¸ùÍ¢	10	Ò»°ãÃ³Ò×	19408	Ç§¿Ë	0	?	3,803,852
202011	38220090	ÆäËûÕï¶Ï»òÊµÑéÓÃÊÔ¼Á¼°ÅäÖÆÊÔ¼Á£»¼ì¶¨²ÎÕÕÎï	408	¶àÃñ×å²£ÀûÎ¬ÑÇ¹ú	10	Ò»°ãÃ³Ò×	19149	Ç§¿Ë	0	?	342,522
202011	38220090	ÆäËûÕï¶Ï»òÊµÑéÓÃÊÔ¼Á¼°ÅäÖÆÊÔ¼Á£»¼ì¶¨²ÎÕÕÎï	410	°ÍÎ÷	10	Ò»°ãÃ³Ò×	71840	Ç§¿Ë	0	?	4,437,468
202011	38220090	ÆäËûÕï¶Ï»òÊµÑéÓÃÊÔ¼Á¼°ÅäÖÆÊÔ¼Á£»¼ì¶¨²ÎÕÕÎï	412	ÖÇÀû	10	Ò»°ãÃ³Ò×	45372	Ç§¿Ë	0	?	9,994,693
202011	38220090	ÆäËûÕï¶Ï»òÊµÑéÓÃÊÔ¼Á¼°ÅäÖÆÊÔ¼Á£»¼ì¶¨²ÎÕÕÎï	413	¸çÂ×±ÈÑÇ	10	Ò»°ãÃ³Ò×	26948	Ç§¿Ë	0	?	3,925,479
202011	38220090	ÆäËûÕï¶Ï»òÊµÑéÓÃÊÔ¼Á¼°ÅäÖÆÊÔ¼Á£»¼ì¶¨²ÎÕÕÎï	415	¸çË¹´ïÀè¼Ó	10	Ò»°ãÃ³Ò×	1114	Ç§¿Ë	0	?	148,247
202011	38220090	ÆäËûÕï¶Ï»òÊµÑéÓÃÊÔ¼Á¼°ÅäÖÆÊÔ¼Á£»¼ì¶¨²ÎÕÕÎï	416	¹Å°Í	10	Ò»°ãÃ³Ò×	270	Ç§¿Ë	0	?	3,408,042
202011	38220090	ÆäËûÕï¶Ï»òÊµÑéÓÃÊÔ¼Á¼°ÅäÖÆÊÔ¼Á£»¼ì¶¨²ÎÕÕÎï	418	¶àÃ×Äá¼Ó¹²ºÍ¹ú	10	Ò»°ãÃ³Ò×	26100	Ç§¿Ë	0	?	1,988,515
202011	38220090	ÆäËûÕï¶Ï»òÊµÑéÓÃÊÔ¼Á¼°ÅäÖÆÊÔ¼Á£»¼ì¶¨²ÎÕÕÎï	419	¶ò¹Ï¶à¶û	10	Ò»°ãÃ³Ò×	27366	Ç§¿Ë	0	?	3,391,375
202011	38220090	ÆäËûÕï¶Ï»òÊµÑéÓÃÊÔ¼Á¼°ÅäÖÆÊÔ¼Á£»¼ì¶¨²ÎÕÕÎï	421	¸ñÁÖÄÉ´ï	10	Ò»°ãÃ³Ò×	0	Ç§¿Ë	0	?	1,305
202011	38220090	ÆäËûÕï¶Ï»òÊµÑéÓÃÊÔ¼Á¼°ÅäÖÆÊÔ¼Á£»¼ì¶¨²ÎÕÕÎï	423	Î£µØÂíÀ­	10	Ò»°ãÃ³Ò×	5706	Ç§¿Ë	0	?	333,726
202011	38220090	ÆäËûÕï¶Ï»òÊµÑéÓÃÊÔ¼Á¼°ÅäÖÆÊÔ¼Á£»¼ì¶¨²ÎÕÕÎï	424	¹çÑÇÄÇ	10	Ò»°ãÃ³Ò×	3053	Ç§¿Ë	0	?	133,578
202011	38220090	ÆäËûÕï¶Ï»òÊµÑéÓÃÊÔ¼Á¼°ÅäÖÆÊÔ¼Á£»¼ì¶¨²ÎÕÕÎï	425	º£µØ	10	Ò»°ãÃ³Ò×	4758	Ç§¿Ë	0	?	55,071
202011	38220090	ÆäËûÕï¶Ï»òÊµÑéÓÃÊÔ¼Á¼°ÅäÖÆÊÔ¼Á£»¼ì¶¨²ÎÕÕÎï	426	ºé¶¼À­Ë¹	10	Ò»°ãÃ³Ò×	4271	Ç§¿Ë	0	?	246,553
202011	38220090	ÆäËûÕï¶Ï»òÊµÑéÓÃÊÔ¼Á¼°ÅäÖÆÊÔ¼Á£»¼ì¶¨²ÎÕÕÎï	429	Ä«Î÷¸ç	10	Ò»°ãÃ³Ò×	43739	Ç§¿Ë	0	?	5,398,576
202011	38220090	ÆäËûÕï¶Ï»òÊµÑéÓÃÊÔ¼Á¼°ÅäÖÆÊÔ¼Á£»¼ì¶¨²ÎÕÕÎï	432	°ÍÄÃÂí	10	Ò»°ãÃ³Ò×	5347	Ç§¿Ë	0	?	1,234,614
202011	38220090	ÆäËûÕï¶Ï»òÊµÑéÓÃÊÔ¼Á¼°ÅäÖÆÊÔ¼Á£»¼ì¶¨²ÎÕÕÎï	433	°ÍÀ­¹ç	10	Ò»°ãÃ³Ò×	1	Ç§¿Ë	0	?	32,933
202011	38220090	ÆäËûÕï¶Ï»òÊµÑéÓÃÊÔ¼Á¼°ÅäÖÆÊÔ¼Á£»¼ì¶¨²ÎÕÕÎï	434	ÃØÂ³	10	Ò»°ãÃ³Ò×	23161	Ç§¿Ë	0	?	5,158,742
202011	38220090	ÆäËûÕï¶Ï»òÊµÑéÓÃÊÔ¼Á¼°ÅäÖÆÊÔ¼Á£»¼ì¶¨²ÎÕÕÎï	440	Èø¶ûÍß¶à	10	Ò»°ãÃ³Ò×	299	Ç§¿Ë	0	?	767,867
202011	38220090	ÆäËûÕï¶Ï»òÊµÑéÓÃÊÔ¼Á¼°ÅäÖÆÊÔ¼Á£»¼ì¶¨²ÎÕÕÎï	441	ËÕÀïÄÏ	10	Ò»°ãÃ³Ò×	3	Ç§¿Ë	0	?	3,072
202011	38220090	ÆäËûÕï¶Ï»òÊµÑéÓÃÊÔ¼Á¼°ÅäÖÆÊÔ¼Á£»¼ì¶¨²ÎÕÕÎï	442	ÌØÁ¢Äá´ïºÍ¶à°Í¸ç	10	Ò»°ãÃ³Ò×	104	Ç§¿Ë	0	?	145,271
202011	38220090	ÆäËûÕï¶Ï»òÊµÑéÓÃÊÔ¼Á¼°ÅäÖÆÊÔ¼Á£»¼ì¶¨²ÎÕÕÎï	444	ÎÚÀ­¹ç	10	Ò»°ãÃ³Ò×	337	Ç§¿Ë	0	?	416,475
202011	38220090	ÆäËûÕï¶Ï»òÊµÑéÓÃÊÔ¼Á¼°ÅäÖÆÊÔ¼Á£»¼ì¶¨²ÎÕÕÎï	445	Î¯ÄÚÈðÀ­	10	Ò»°ãÃ³Ò×	210	Ç§¿Ë	0	?	757,339
202011	38220090	ÆäËûÕï¶Ï»òÊµÑéÓÃÊÔ¼Á¼°ÅäÖÆÊÔ¼Á£»¼ì¶¨²ÎÕÕÎï	501	¼ÓÄÃ´ó	10	Ò»°ãÃ³Ò×	20412	Ç§¿Ë	0	?	9,942,945
202011	38220090	ÆäËûÕï¶Ï»òÊµÑéÓÃÊÔ¼Á¼°ÅäÖÆÊÔ¼Á£»¼ì¶¨²ÎÕÕÎï	502	ÃÀ¹ú	10	Ò»°ãÃ³Ò×	95208	Ç§¿Ë	0	?	79,851,876
202011	38220090	ÆäËûÕï¶Ï»òÊµÑéÓÃÊÔ¼Á¼°ÅäÖÆÊÔ¼Á£»¼ì¶¨²ÎÕÕÎï	601	°Ä´óÀûÑÇ	10	Ò»°ãÃ³Ò×	32474	Ç§¿Ë	0	?	2,208,054
202011	38220090	ÆäËûÕï¶Ï»òÊµÑéÓÃÊÔ¼Á¼°ÅäÖÆÊÔ¼Á£»¼ì¶¨²ÎÕÕÎï	603	ì³¼Ã	10	Ò»°ãÃ³Ò×	3404	Ç§¿Ë	0	?	156,168
202011	38220090	ÆäËûÕï¶Ï»òÊµÑéÓÃÊÔ¼Á¼°ÅäÖÆÊÔ¼Á£»¼ì¶¨²ÎÕÕÎï	607	ÐÂ¿¦Àï¶àÄáÑÇ	10	Ò»°ãÃ³Ò×	136	Ç§¿Ë	0	?	3,563
202011	38220090	ÆäËûÕï¶Ï»òÊµÑéÓÃÊÔ¼Á¼°ÅäÖÆÊÔ¼Á£»¼ì¶¨²ÎÕÕÎï	608	ÍßÅ¬°¢Í¼	10	Ò»°ãÃ³Ò×	5	Ç§¿Ë	0	?	1,619
202011	38220090	ÆäËûÕï¶Ï»òÊµÑéÓÃÊÔ¼Á¼°ÅäÖÆÊÔ¼Á£»¼ì¶¨²ÎÕÕÎï	609	ÐÂÎ÷À¼	10	Ò»°ãÃ³Ò×	6683	Ç§¿Ë	0	?	70,385
202011	38220090	ÆäËûÕï¶Ï»òÊµÑéÓÃÊÔ¼Á¼°ÅäÖÆÊÔ¼Á£»¼ì¶¨²ÎÕÕÎï	611	°Í²¼ÑÇÐÂ¼¸ÄÚÑÇ	10	Ò»°ãÃ³Ò×	224	Ç§¿Ë	0	?	21,383
202012	38220090	ÆäËûÕï¶Ï»òÊµÑéÓÃÊÔ¼Á¼°ÅäÖÆÊÔ¼Á£»¼ì¶¨²ÎÕÕÎï	101	°¢¸»º¹	10	Ò»°ãÃ³Ò×	317	Ç§¿Ë	0	?	628,848
202012	38220090	ÆäËûÕï¶Ï»òÊµÑéÓÃÊÔ¼Á¼°ÅäÖÆÊÔ¼Á£»¼ì¶¨²ÎÕÕÎï	102	°ÍÁÖ	10	Ò»°ãÃ³Ò×	4789	Ç§¿Ë	0	?	927,899
202012	38220090	ÆäËûÕï¶Ï»òÊµÑéÓÃÊÔ¼Á¼°ÅäÖÆÊÔ¼Á£»¼ì¶¨²ÎÕÕÎï	103	ÃÏ¼ÓÀ­¹ú	10	Ò»°ãÃ³Ò×	25496	Ç§¿Ë	0	?	12,694,234
202012	38220090	ÆäËûÕï¶Ï»òÊµÑéÓÃÊÔ¼Á¼°ÅäÖÆÊÔ¼Á£»¼ì¶¨²ÎÕÕÎï	106	Ãåµé	10	Ò»°ãÃ³Ò×	1571	Ç§¿Ë	0	?	5,422,357
202012	38220090	ÆäËûÕï¶Ï»òÊµÑéÓÃÊÔ¼Á¼°ÅäÖÆÊÔ¼Á£»¼ì¶¨²ÎÕÕÎï	107	¼íÆÒÕ¯	10	Ò»°ãÃ³Ò×	246	Ç§¿Ë	0	?	3,140,133
202012	38220090	ÆäËûÕï¶Ï»òÊµÑéÓÃÊÔ¼Á¼°ÅäÖÆÊÔ¼Á£»¼ì¶¨²ÎÕÕÎï	108	ÈûÆÖÂ·Ë¹	10	Ò»°ãÃ³Ò×	1076	Ç§¿Ë	0	?	496,658
202012	38220090	ÆäËûÕï¶Ï»òÊµÑéÓÃÊÔ¼Á¼°ÅäÖÆÊÔ¼Á£»¼ì¶¨²ÎÕÕÎï	110	ÖÐ¹úÏã¸Û	10	Ò»°ãÃ³Ò×	55767	Ç§¿Ë	0	?	154,220,971
202012	38220090	ÆäËûÕï¶Ï»òÊµÑéÓÃÊÔ¼Á¼°ÅäÖÆÊÔ¼Á£»¼ì¶¨²ÎÕÕÎï	111	Ó¡¶È	10	Ò»°ãÃ³Ò×	57172	Ç§¿Ë	0	?	11,634,910
202012	38220090	ÆäËûÕï¶Ï»òÊµÑéÓÃÊÔ¼Á¼°ÅäÖÆÊÔ¼Á£»¼ì¶¨²ÎÕÕÎï	112	Ó¡¶ÈÄáÎ÷ÑÇ	10	Ò»°ãÃ³Ò×	91435	Ç§¿Ë	0	?	67,468,815
202012	38220090	ÆäËûÕï¶Ï»òÊµÑéÓÃÊÔ¼Á¼°ÅäÖÆÊÔ¼Á£»¼ì¶¨²ÎÕÕÎï	113	ÒÁÀÊ	10	Ò»°ãÃ³Ò×	4142	Ç§¿Ë	0	?	2,496,020
202012	38220090	ÆäËûÕï¶Ï»òÊµÑéÓÃÊÔ¼Á¼°ÅäÖÆÊÔ¼Á£»¼ì¶¨²ÎÕÕÎï	114	ÒÁÀ­¿Ë	10	Ò»°ãÃ³Ò×	75028	Ç§¿Ë	0	?	10,993,370
202012	38220090	ÆäËûÕï¶Ï»òÊµÑéÓÃÊÔ¼Á¼°ÅäÖÆÊÔ¼Á£»¼ì¶¨²ÎÕÕÎï	115	ÒÔÉ«ÁÐ	10	Ò»°ãÃ³Ò×	4690	Ç§¿Ë	0	?	1,269,673
202012	38220090	ÆäËûÕï¶Ï»òÊµÑéÓÃÊÔ¼Á¼°ÅäÖÆÊÔ¼Á£»¼ì¶¨²ÎÕÕÎï	116	ÈÕ±¾	10	Ò»°ãÃ³Ò×	161113	Ç§¿Ë	0	?	24,651,465
202012	38220090	ÆäËûÕï¶Ï»òÊµÑéÓÃÊÔ¼Á¼°ÅäÖÆÊÔ¼Á£»¼ì¶¨²ÎÕÕÎï	117	Ô¼µ©	10	Ò»°ãÃ³Ò×	14148	Ç§¿Ë	0	?	13,427,822
202012	38220090	ÆäËûÕï¶Ï»òÊµÑéÓÃÊÔ¼Á¼°ÅäÖÆÊÔ¼Á£»¼ì¶¨²ÎÕÕÎï	118	¿ÆÍþÌØ	10	Ò»°ãÃ³Ò×	6522	Ç§¿Ë	0	?	1,552,103
202012	38220090	ÆäËûÕï¶Ï»òÊµÑéÓÃÊÔ¼Á¼°ÅäÖÆÊÔ¼Á£»¼ì¶¨²ÎÕÕÎï	119	ÀÏÎÎ	10	Ò»°ãÃ³Ò×	1	Ç§¿Ë	0	?	2,038
202012	38220090	ÆäËûÕï¶Ï»òÊµÑéÓÃÊÔ¼Á¼°ÅäÖÆÊÔ¼Á£»¼ì¶¨²ÎÕÕÎï	120	Àè°ÍÄÛ	10	Ò»°ãÃ³Ò×	3274	Ç§¿Ë	0	?	7,193,062
202012	38220090	ÆäËûÕï¶Ï»òÊµÑéÓÃÊÔ¼Á¼°ÅäÖÆÊÔ¼Á£»¼ì¶¨²ÎÕÕÎï	121	ÖÐ¹ú°ÄÃÅ	10	Ò»°ãÃ³Ò×	522	Ç§¿Ë	0	?	1,959,365
202012	38220090	ÆäËûÕï¶Ï»òÊµÑéÓÃÊÔ¼Á¼°ÅäÖÆÊÔ¼Á£»¼ì¶¨²ÎÕÕÎï	122	ÂíÀ´Î÷ÑÇ	10	Ò»°ãÃ³Ò×	32756	Ç§¿Ë	0	?	9,795,869
202012	38220090	ÆäËûÕï¶Ï»òÊµÑéÓÃÊÔ¼Á¼°ÅäÖÆÊÔ¼Á£»¼ì¶¨²ÎÕÕÎï	123	Âí¶û´ú·ò	10	Ò»°ãÃ³Ò×	1672	Ç§¿Ë	0	?	682,625
202012	38220090	ÆäËûÕï¶Ï»òÊµÑéÓÃÊÔ¼Á¼°ÅäÖÆÊÔ¼Á£»¼ì¶¨²ÎÕÕÎï	124	ÃÉ¹Å	10	Ò»°ãÃ³Ò×	2679	Ç§¿Ë	0	?	2,039,022
202012	38220090	ÆäËûÕï¶Ï»òÊµÑéÓÃÊÔ¼Á¼°ÅäÖÆÊÔ¼Á£»¼ì¶¨²ÎÕÕÎï	124	ÃÉ¹Å	12	ÆäËû¾èÔùÎï×Ê	48	Ç§¿Ë	0	?	2,483,040
202012	38220090	ÆäËûÕï¶Ï»òÊµÑéÓÃÊÔ¼Á¼°ÅäÖÆÊÔ¼Á£»¼ì¶¨²ÎÕÕÎï	125	Äá²´¶ûÁª°îÃñÖ÷¹²ºÍ¹ú	10	Ò»°ãÃ³Ò×	2312	Ç§¿Ë	0	?	4,768,812
202012	38220090	ÆäËûÕï¶Ï»òÊµÑéÓÃÊÔ¼Á¼°ÅäÖÆÊÔ¼Á£»¼ì¶¨²ÎÕÕÎï	126	°¢Âü	10	Ò»°ãÃ³Ò×	3028	Ç§¿Ë	0	?	2,058,834
202012	38220090	ÆäËûÕï¶Ï»òÊµÑéÓÃÊÔ¼Á¼°ÅäÖÆÊÔ¼Á£»¼ì¶¨²ÎÕÕÎï	127	°Í»ùË¹Ì¹	10	Ò»°ãÃ³Ò×	58403	Ç§¿Ë	0	?	15,306,015
202012	38220090	ÆäËûÕï¶Ï»òÊµÑéÓÃÊÔ¼Á¼°ÅäÖÆÊÔ¼Á£»¼ì¶¨²ÎÕÕÎï	128	°ÍÀÕË¹Ì¹	10	Ò»°ãÃ³Ò×	111	Ç§¿Ë	0	?	54,219
202012	38220090	ÆäËûÕï¶Ï»òÊµÑéÓÃÊÔ¼Á¼°ÅäÖÆÊÔ¼Á£»¼ì¶¨²ÎÕÕÎï	129	·ÆÂÉ±ö	10	Ò»°ãÃ³Ò×	47541	Ç§¿Ë	0	?	26,802,048
202012	38220090	ÆäËûÕï¶Ï»òÊµÑéÓÃÊÔ¼Á¼°ÅäÖÆÊÔ¼Á£»¼ì¶¨²ÎÕÕÎï	130	¿¨Ëþ¶û	10	Ò»°ãÃ³Ò×	12	Ç§¿Ë	0	?	9,117
202012	38220090	ÆäËûÕï¶Ï»òÊµÑéÓÃÊÔ¼Á¼°ÅäÖÆÊÔ¼Á£»¼ì¶¨²ÎÕÕÎï	131	É³ÌØ°¢À­²®	10	Ò»°ãÃ³Ò×	33999	Ç§¿Ë	0	?	7,148,077
202012	38220090	ÆäËûÕï¶Ï»òÊµÑéÓÃÊÔ¼Á¼°ÅäÖÆÊÔ¼Á£»¼ì¶¨²ÎÕÕÎï	132	ÐÂ¼ÓÆÂ	10	Ò»°ãÃ³Ò×	21419	Ç§¿Ë	0	?	17,417,026
202012	38220090	ÆäËûÕï¶Ï»òÊµÑéÓÃÊÔ¼Á¼°ÅäÖÆÊÔ¼Á£»¼ì¶¨²ÎÕÕÎï	133	º«¹ú	10	Ò»°ãÃ³Ò×	322563	Ç§¿Ë	0	?	8,985,472
202012	38220090	ÆäËûÕï¶Ï»òÊµÑéÓÃÊÔ¼Á¼°ÅäÖÆÊÔ¼Á£»¼ì¶¨²ÎÕÕÎï	134	Ë¹ÀïÀ¼¿¨	10	Ò»°ãÃ³Ò×	912	Ç§¿Ë	0	?	599,066
202012	38220090	ÆäËûÕï¶Ï»òÊµÑéÓÃÊÔ¼Á¼°ÅäÖÆÊÔ¼Á£»¼ì¶¨²ÎÕÕÎï	135	ÐðÀûÑÇ	10	Ò»°ãÃ³Ò×	88	Ç§¿Ë	0	?	28,566
202012	38220090	ÆäËûÕï¶Ï»òÊµÑéÓÃÊÔ¼Á¼°ÅäÖÆÊÔ¼Á£»¼ì¶¨²ÎÕÕÎï	136	Ì©¹ú	10	Ò»°ãÃ³Ò×	122986	Ç§¿Ë	0	?	21,017,896
202012	38220090	ÆäËûÕï¶Ï»òÊµÑéÓÃÊÔ¼Á¼°ÅäÖÆÊÔ¼Á£»¼ì¶¨²ÎÕÕÎï	137	ÍÁ¶úÆä	10	Ò»°ãÃ³Ò×	143454	Ç§¿Ë	0	?	6,585,369
202012	38220090	ÆäËûÕï¶Ï»òÊµÑéÓÃÊÔ¼Á¼°ÅäÖÆÊÔ¼Á£»¼ì¶¨²ÎÕÕÎï	138	°¢ÁªÇõ	10	Ò»°ãÃ³Ò×	21540	Ç§¿Ë	0	?	12,514,835
202012	38220090	ÆäËûÕï¶Ï»òÊµÑéÓÃÊÔ¼Á¼°ÅäÖÆÊÔ¼Á£»¼ì¶¨²ÎÕÕÎï	139	Ò²ÃÅ	10	Ò»°ãÃ³Ò×	222	Ç§¿Ë	0	?	256,135
202012	38220090	ÆäËûÕï¶Ï»òÊµÑéÓÃÊÔ¼Á¼°ÅäÖÆÊÔ¼Á£»¼ì¶¨²ÎÕÕÎï	141	Ô½ÄÏ	10	Ò»°ãÃ³Ò×	71168	Ç§¿Ë	0	?	3,210,465
202012	38220090	ÆäËûÕï¶Ï»òÊµÑéÓÃÊÔ¼Á¼°ÅäÖÆÊÔ¼Á£»¼ì¶¨²ÎÕÕÎï	143	ÖÐ¹úÌ¨Íå	10	Ò»°ãÃ³Ò×	339	Ç§¿Ë	0	?	894,589
202012	38220090	ÆäËûÕï¶Ï»òÊµÑéÓÃÊÔ¼Á¼°ÅäÖÆÊÔ¼Á£»¼ì¶¨²ÎÕÕÎï	144	¶«µÛãë	10	Ò»°ãÃ³Ò×	576	Ç§¿Ë	0	?	15,646
202012	38220090	ÆäËûÕï¶Ï»òÊµÑéÓÃÊÔ¼Á¼°ÅäÖÆÊÔ¼Á£»¼ì¶¨²ÎÕÕÎï	145	¹þÈø¿ËË¹Ì¹	10	Ò»°ãÃ³Ò×	14335	Ç§¿Ë	0	?	12,923,417
202012	38220090	ÆäËûÕï¶Ï»òÊµÑéÓÃÊÔ¼Á¼°ÅäÖÆÊÔ¼Á£»¼ì¶¨²ÎÕÕÎï	146	¼ª¶û¼ªË¹Ë¹Ì¹	10	Ò»°ãÃ³Ò×	182	Ç§¿Ë	0	?	539,373
202012	38220090	ÆäËûÕï¶Ï»òÊµÑéÓÃÊÔ¼Á¼°ÅäÖÆÊÔ¼Á£»¼ì¶¨²ÎÕÕÎï	149	ÎÚ×È±ð¿ËË¹Ì¹	10	Ò»°ãÃ³Ò×	481	Ç§¿Ë	0	?	212,166
202012	38220090	ÆäËûÕï¶Ï»òÊµÑéÓÃÊÔ¼Á¼°ÅäÖÆÊÔ¼Á£»¼ì¶¨²ÎÕÕÎï	201	°¢¶û¼°ÀûÑÇ	10	Ò»°ãÃ³Ò×	9464	Ç§¿Ë	0	?	5,232,749
202012	38220090	ÆäËûÕï¶Ï»òÊµÑéÓÃÊÔ¼Á¼°ÅäÖÆÊÔ¼Á£»¼ì¶¨²ÎÕÕÎï	202	°²¸çÀ­	10	Ò»°ãÃ³Ò×	16	Ç§¿Ë	0	?	469,627
202012	38220090	ÆäËûÕï¶Ï»òÊµÑéÓÃÊÔ¼Á¼°ÅäÖÆÊÔ¼Á£»¼ì¶¨²ÎÕÕÎï	203	±´Äþ	10	Ò»°ãÃ³Ò×	6845	Ç§¿Ë	0	?	2,131,261
202012	38220090	ÆäËûÕï¶Ï»òÊµÑéÓÃÊÔ¼Á¼°ÅäÖÆÊÔ¼Á£»¼ì¶¨²ÎÕÕÎï	204	²©´ÄÍßÄÉ	10	Ò»°ãÃ³Ò×	87	Ç§¿Ë	0	?	10,635,239
202012	38220090	ÆäËûÕï¶Ï»òÊµÑéÓÃÊÔ¼Á¼°ÅäÖÆÊÔ¼Á£»¼ì¶¨²ÎÕÕÎï	205	²¼Â¡µÏ	10	Ò»°ãÃ³Ò×	0	Ç§¿Ë	0	?	6,888
202012	38220090	ÆäËûÕï¶Ï»òÊµÑéÓÃÊÔ¼Á¼°ÅäÖÆÊÔ¼Á£»¼ì¶¨²ÎÕÕÎï	206	¿¦ÂóÂ¡	10	Ò»°ãÃ³Ò×	132	Ç§¿Ë	0	?	44,494
202012	38220090	ÆäËûÕï¶Ï»òÊµÑéÓÃÊÔ¼Á¼°ÅäÖÆÊÔ¼Á£»¼ì¶¨²ÎÕÕÎï	209	ÖÐ·Ç	10	Ò»°ãÃ³Ò×	20	Ç§¿Ë	0	?	5,903
202012	38220090	ÆäËûÕï¶Ï»òÊµÑéÓÃÊÔ¼Á¼°ÅäÖÆÊÔ¼Á£»¼ì¶¨²ÎÕÕÎï	211	Õ§µÃ	10	Ò»°ãÃ³Ò×	188	Ç§¿Ë	0	?	1,838
202012	38220090	ÆäËûÕï¶Ï»òÊµÑéÓÃÊÔ¼Á¼°ÅäÖÆÊÔ¼Á£»¼ì¶¨²ÎÕÕÎï	213	¸Õ¹û(²¼)	10	Ò»°ãÃ³Ò×	2615	Ç§¿Ë	0	?	63,068
202012	38220090	ÆäËûÕï¶Ï»òÊµÑéÓÃÊÔ¼Á¼°ÅäÖÆÊÔ¼Á£»¼ì¶¨²ÎÕÕÎï	215	°£¼°	10	Ò»°ãÃ³Ò×	81286	Ç§¿Ë	0	?	1,414,125
202012	38220090	ÆäËûÕï¶Ï»òÊµÑéÓÃÊÔ¼Á¼°ÅäÖÆÊÔ¼Á£»¼ì¶¨²ÎÕÕÎï	217	°£Èû¶í±ÈÑÇ	10	Ò»°ãÃ³Ò×	3887	Ç§¿Ë	0	?	3,502,571
202012	38220090	ÆäËûÕï¶Ï»òÊµÑéÓÃÊÔ¼Á¼°ÅäÖÆÊÔ¼Á£»¼ì¶¨²ÎÕÕÎï	218	¼ÓÅî	10	Ò»°ãÃ³Ò×	2226	Ç§¿Ë	0	?	21,856
202012	38220090	ÆäËûÕï¶Ï»òÊµÑéÓÃÊÔ¼Á¼°ÅäÖÆÊÔ¼Á£»¼ì¶¨²ÎÕÕÎï	220	¼ÓÄÉ	10	Ò»°ãÃ³Ò×	4680	Ç§¿Ë	0	?	1,472,614
202012	38220090	ÆäËûÕï¶Ï»òÊµÑéÓÃÊÔ¼Á¼°ÅäÖÆÊÔ¼Á£»¼ì¶¨²ÎÕÕÎï	223	¿ÆÌØµÏÍß	10	Ò»°ãÃ³Ò×	28	Ç§¿Ë	0	?	135,239
202012	38220090	ÆäËûÕï¶Ï»òÊµÑéÓÃÊÔ¼Á¼°ÅäÖÆÊÔ¼Á£»¼ì¶¨²ÎÕÕÎï	224	¿ÏÄáÑÇ	10	Ò»°ãÃ³Ò×	3233	Ç§¿Ë	0	?	3,733,180
202012	38220090	ÆäËûÕï¶Ï»òÊµÑéÓÃÊÔ¼Á¼°ÅäÖÆÊÔ¼Á£»¼ì¶¨²ÎÕÕÎï	225	Àû±ÈÀïÑÇ	10	Ò»°ãÃ³Ò×	19	Ç§¿Ë	0	?	12,704
202012	38220090	ÆäËûÕï¶Ï»òÊµÑéÓÃÊÔ¼Á¼°ÅäÖÆÊÔ¼Á£»¼ì¶¨²ÎÕÕÎï	226	Àû±ÈÑÇ	10	Ò»°ãÃ³Ò×	103	Ç§¿Ë	0	?	437,188
202012	38220090	ÆäËûÕï¶Ï»òÊµÑéÓÃÊÔ¼Á¼°ÅäÖÆÊÔ¼Á£»¼ì¶¨²ÎÕÕÎï	227	Âí´ï¼ÓË¹¼Ó	10	Ò»°ãÃ³Ò×	28	Ç§¿Ë	0	?	1,705
202012	38220090	ÆäËûÕï¶Ï»òÊµÑéÓÃÊÔ¼Á¼°ÅäÖÆÊÔ¼Á£»¼ì¶¨²ÎÕÕÎï	228	ÂíÀ­Î¬	10	Ò»°ãÃ³Ò×	7365	Ç§¿Ë	0	?	301,181
202012	38220090	ÆäËûÕï¶Ï»òÊµÑéÓÃÊÔ¼Á¼°ÅäÖÆÊÔ¼Á£»¼ì¶¨²ÎÕÕÎï	229	ÂíÀï	10	Ò»°ãÃ³Ò×	95	Ç§¿Ë	0	?	72,952
202012	38220090	ÆäËûÕï¶Ï»òÊµÑéÓÃÊÔ¼Á¼°ÅäÖÆÊÔ¼Á£»¼ì¶¨²ÎÕÕÎï	231	Ã«ÀïÇóË¹	10	Ò»°ãÃ³Ò×	0	Ç§¿Ë	0	?	4,916
202012	38220090	ÆäËûÕï¶Ï»òÊµÑéÓÃÊÔ¼Á¼°ÅäÖÆÊÔ¼Á£»¼ì¶¨²ÎÕÕÎï	232	Ä¦Âå¸ç	10	Ò»°ãÃ³Ò×	27023	Ç§¿Ë	0	?	6,898,754
202012	38220090	ÆäËûÕï¶Ï»òÊµÑéÓÃÊÔ¼Á¼°ÅäÖÆÊÔ¼Á£»¼ì¶¨²ÎÕÕÎï	233	ÄªÉ£±È¿Ë	10	Ò»°ãÃ³Ò×	498	Ç§¿Ë	0	?	863,728
202012	38220090	ÆäËûÕï¶Ï»òÊµÑéÓÃÊÔ¼Á¼°ÅäÖÆÊÔ¼Á£»¼ì¶¨²ÎÕÕÎï	234	ÄÉÃ×±ÈÑÇ	10	Ò»°ãÃ³Ò×	695	Ç§¿Ë	0	?	426,355
202012	38220090	ÆäËûÕï¶Ï»òÊµÑéÓÃÊÔ¼Á¼°ÅäÖÆÊÔ¼Á£»¼ì¶¨²ÎÕÕÎï	235	ÄáÈÕ¶û	10	Ò»°ãÃ³Ò×	19201	Ç§¿Ë	0	?	219,657
202012	38220090	ÆäËûÕï¶Ï»òÊµÑéÓÃÊÔ¼Á¼°ÅäÖÆÊÔ¼Á£»¼ì¶¨²ÎÕÕÎï	236	ÄáÈÕÀûÑÇ	10	Ò»°ãÃ³Ò×	23672	Ç§¿Ë	0	?	6,911,428
202012	38220090	ÆäËûÕï¶Ï»òÊµÑéÓÃÊÔ¼Á¼°ÅäÖÆÊÔ¼Á£»¼ì¶¨²ÎÕÕÎï	240	ÈûÄÚ¼Ó¶û	10	Ò»°ãÃ³Ò×	25	Ç§¿Ë	0	?	10,954
202012	38220090	ÆäËûÕï¶Ï»òÊµÑéÓÃÊÔ¼Á¼°ÅäÖÆÊÔ¼Á£»¼ì¶¨²ÎÕÕÎï	241	ÈûÉà¶û	10	Ò»°ãÃ³Ò×	0	Ç§¿Ë	0	?	682
202012	38220090	ÆäËûÕï¶Ï»òÊµÑéÓÃÊÔ¼Á¼°ÅäÖÆÊÔ¼Á£»¼ì¶¨²ÎÕÕÎï	242	ÈûÀ­Àû°º	10	Ò»°ãÃ³Ò×	16	Ç§¿Ë	0	?	10,582
202012	38220090	ÆäËûÕï¶Ï»òÊµÑéÓÃÊÔ¼Á¼°ÅäÖÆÊÔ¼Á£»¼ì¶¨²ÎÕÕÎï	243	Ë÷ÂíÀï	10	Ò»°ãÃ³Ò×	9269	Ç§¿Ë	0	?	186,505
202012	38220090	ÆäËûÕï¶Ï»òÊµÑéÓÃÊÔ¼Á¼°ÅäÖÆÊÔ¼Á£»¼ì¶¨²ÎÕÕÎï	244	ÄÏ·Ç	10	Ò»°ãÃ³Ò×	3966	Ç§¿Ë	0	?	3,986,711
202012	38220090	ÆäËûÕï¶Ï»òÊµÑéÓÃÊÔ¼Á¼°ÅäÖÆÊÔ¼Á£»¼ì¶¨²ÎÕÕÎï	246	ËÕµ¤	10	Ò»°ãÃ³Ò×	7290	Ç§¿Ë	0	?	838,643
202012	38220090	ÆäËûÕï¶Ï»òÊµÑéÓÃÊÔ¼Á¼°ÅäÖÆÊÔ¼Á£»¼ì¶¨²ÎÕÕÎï	247	Ì¹É£ÄáÑÇ	10	Ò»°ãÃ³Ò×	14135	Ç§¿Ë	0	?	247,807
202012	38220090	ÆäËûÕï¶Ï»òÊµÑéÓÃÊÔ¼Á¼°ÅäÖÆÊÔ¼Á£»¼ì¶¨²ÎÕÕÎï	248	¶à¸ç	10	Ò»°ãÃ³Ò×	11514	Ç§¿Ë	0	?	135,450
202012	38220090	ÆäËûÕï¶Ï»òÊµÑéÓÃÊÔ¼Á¼°ÅäÖÆÊÔ¼Á£»¼ì¶¨²ÎÕÕÎï	249	Í»ÄáË¹	10	Ò»°ãÃ³Ò×	3391	Ç§¿Ë	0	?	423,258
202012	38220090	ÆäËûÕï¶Ï»òÊµÑéÓÃÊÔ¼Á¼°ÅäÖÆÊÔ¼Á£»¼ì¶¨²ÎÕÕÎï	250	ÎÚ¸É´ï	10	Ò»°ãÃ³Ò×	2216	Ç§¿Ë	0	?	839,531
202012	38220090	ÆäËûÕï¶Ï»òÊµÑéÓÃÊÔ¼Á¼°ÅäÖÆÊÔ¼Á£»¼ì¶¨²ÎÕÕÎï	251	²¼»ùÄÉ·¨Ë÷	10	Ò»°ãÃ³Ò×	648	Ç§¿Ë	0	?	13,156
202012	38220090	ÆäËûÕï¶Ï»òÊµÑéÓÃÊÔ¼Á¼°ÅäÖÆÊÔ¼Á£»¼ì¶¨²ÎÕÕÎï	252	¸Õ¹û(½ð)	10	Ò»°ãÃ³Ò×	0	Ç§¿Ë	0	?	7
202012	38220090	ÆäËûÕï¶Ï»òÊµÑéÓÃÊÔ¼Á¼°ÅäÖÆÊÔ¼Á£»¼ì¶¨²ÎÕÕÎï	253	ÔÞ±ÈÑÇ	10	Ò»°ãÃ³Ò×	1600	Ç§¿Ë	0	?	69,052
202012	38220090	ÆäËûÕï¶Ï»òÊµÑéÓÃÊÔ¼Á¼°ÅäÖÆÊÔ¼Á£»¼ì¶¨²ÎÕÕÎï	254	½ò°Í²¼Î¤	10	Ò»°ãÃ³Ò×	92	Ç§¿Ë	0	?	154,149
202012	38220090	ÆäËûÕï¶Ï»òÊµÑéÓÃÊÔ¼Á¼°ÅäÖÆÊÔ¼Á£»¼ì¶¨²ÎÕÕÎï	258	¶òÁ¢ÌØÀïÑÇ	10	Ò»°ãÃ³Ò×	40	Ç§¿Ë	0	?	1,305,780
202012	38220090	ÆäËûÕï¶Ï»òÊµÑéÓÃÊÔ¼Á¼°ÅäÖÆÊÔ¼Á£»¼ì¶¨²ÎÕÕÎï	260	ÄÏËÕµ¤¹²ºÍ¹ú	10	Ò»°ãÃ³Ò×	60	Ç§¿Ë	0	?	23,926
202012	38220090	ÆäËûÕï¶Ï»òÊµÑéÓÃÊÔ¼Á¼°ÅäÖÆÊÔ¼Á£»¼ì¶¨²ÎÕÕÎï	301	±ÈÀûÊ±	10	Ò»°ãÃ³Ò×	17412	Ç§¿Ë	0	?	3,095,903
202012	38220090	ÆäËûÕï¶Ï»òÊµÑéÓÃÊÔ¼Á¼°ÅäÖÆÊÔ¼Á£»¼ì¶¨²ÎÕÕÎï	302	µ¤Âó	10	Ò»°ãÃ³Ò×	15991	Ç§¿Ë	0	?	9,120,849
202012	38220090	ÆäËûÕï¶Ï»òÊµÑéÓÃÊÔ¼Á¼°ÅäÖÆÊÔ¼Á£»¼ì¶¨²ÎÕÕÎï	303	Ó¢¹ú	10	Ò»°ãÃ³Ò×	5830	Ç§¿Ë	0	?	4,766,256
202012	38220090	ÆäËûÕï¶Ï»òÊµÑéÓÃÊÔ¼Á¼°ÅäÖÆÊÔ¼Á£»¼ì¶¨²ÎÕÕÎï	304	µÂ¹ú	10	Ò»°ãÃ³Ò×	69446	Ç§¿Ë	0	?	18,946,798
202012	38220090	ÆäËûÕï¶Ï»òÊµÑéÓÃÊÔ¼Á¼°ÅäÖÆÊÔ¼Á£»¼ì¶¨²ÎÕÕÎï	305	·¨¹ú	10	Ò»°ãÃ³Ò×	11939	Ç§¿Ë	0	?	22,917,671
202012	38220090	ÆäËûÕï¶Ï»òÊµÑéÓÃÊÔ¼Á¼°ÅäÖÆÊÔ¼Á£»¼ì¶¨²ÎÕÕÎï	306	°®¶ûÀ¼	10	Ò»°ãÃ³Ò×	2207	Ç§¿Ë	0	?	2,548,613
202012	38220090	ÆäËûÕï¶Ï»òÊµÑéÓÃÊÔ¼Á¼°ÅäÖÆÊÔ¼Á£»¼ì¶¨²ÎÕÕÎï	307	Òâ´óÀû	10	Ò»°ãÃ³Ò×	60899	Ç§¿Ë	0	?	33,321,936
202012	38220090	ÆäËûÕï¶Ï»òÊµÑéÓÃÊÔ¼Á¼°ÅäÖÆÊÔ¼Á£»¼ì¶¨²ÎÕÕÎï	308	Â¬É­±¤	10	Ò»°ãÃ³Ò×	4470	Ç§¿Ë	0	?	2,550,922
202012	38220090	ÆäËûÕï¶Ï»òÊµÑéÓÃÊÔ¼Á¼°ÅäÖÆÊÔ¼Á£»¼ì¶¨²ÎÕÕÎï	309	ºÉÀ¼	10	Ò»°ãÃ³Ò×	19526	Ç§¿Ë	0	?	17,661,841
202012	38220090	ÆäËûÕï¶Ï»òÊµÑéÓÃÊÔ¼Á¼°ÅäÖÆÊÔ¼Á£»¼ì¶¨²ÎÕÕÎï	310	Ï£À°	10	Ò»°ãÃ³Ò×	1718	Ç§¿Ë	0	?	3,471,955
202012	38220090	ÆäËûÕï¶Ï»òÊµÑéÓÃÊÔ¼Á¼°ÅäÖÆÊÔ¼Á£»¼ì¶¨²ÎÕÕÎï	311	ÆÏÌÑÑÀ	10	Ò»°ãÃ³Ò×	5070	Ç§¿Ë	0	?	5,329,148
202012	38220090	ÆäËûÕï¶Ï»òÊµÑéÓÃÊÔ¼Á¼°ÅäÖÆÊÔ¼Á£»¼ì¶¨²ÎÕÕÎï	312	Î÷°àÑÀ	10	Ò»°ãÃ³Ò×	83615	Ç§¿Ë	0	?	15,501,982
202012	38220090	ÆäËûÕï¶Ï»òÊµÑéÓÃÊÔ¼Á¼°ÅäÖÆÊÔ¼Á£»¼ì¶¨²ÎÕÕÎï	313	°¢¶û°ÍÄáÑÇ	10	Ò»°ãÃ³Ò×	3021	Ç§¿Ë	0	?	892,714
202012	38220090	ÆäËûÕï¶Ï»òÊµÑéÓÃÊÔ¼Á¼°ÅäÖÆÊÔ¼Á£»¼ì¶¨²ÎÕÕÎï	315	°ÂµØÀû	10	Ò»°ãÃ³Ò×	1444	Ç§¿Ë	0	?	1,962,376
202012	38220090	ÆäËûÕï¶Ï»òÊµÑéÓÃÊÔ¼Á¼°ÅäÖÆÊÔ¼Á£»¼ì¶¨²ÎÕÕÎï	316	±£¼ÓÀûÑÇ	10	Ò»°ãÃ³Ò×	1690	Ç§¿Ë	0	?	1,204,937
202012	38220090	ÆäËûÕï¶Ï»òÊµÑéÓÃÊÔ¼Á¼°ÅäÖÆÊÔ¼Á£»¼ì¶¨²ÎÕÕÎï	318	·ÒÀ¼	10	Ò»°ãÃ³Ò×	263	Ç§¿Ë	0	?	158,024
202012	38220090	ÆäËûÕï¶Ï»òÊµÑéÓÃÊÔ¼Á¼°ÅäÖÆÊÔ¼Á£»¼ì¶¨²ÎÕÕÎï	321	ÐÙÑÀÀû	10	Ò»°ãÃ³Ò×	1060	Ç§¿Ë	0	?	1,466,274
202012	38220090	ÆäËûÕï¶Ï»òÊµÑéÓÃÊÔ¼Á¼°ÅäÖÆÊÔ¼Á£»¼ì¶¨²ÎÕÕÎï	324	Âí¶úËû	10	Ò»°ãÃ³Ò×	13	Ç§¿Ë	0	?	7,871
202012	38220090	ÆäËûÕï¶Ï»òÊµÑéÓÃÊÔ¼Á¼°ÅäÖÆÊÔ¼Á£»¼ì¶¨²ÎÕÕÎï	325	Ä¦ÄÉ¸ç	10	Ò»°ãÃ³Ò×	1	Ç§¿Ë	0	?	2,003
202012	38220090	ÆäËûÕï¶Ï»òÊµÑéÓÃÊÔ¼Á¼°ÅäÖÆÊÔ¼Á£»¼ì¶¨²ÎÕÕÎï	326	Å²Íþ	10	Ò»°ãÃ³Ò×	7	Ç§¿Ë	0	?	143,421
202012	38220090	ÆäËûÕï¶Ï»òÊµÑéÓÃÊÔ¼Á¼°ÅäÖÆÊÔ¼Á£»¼ì¶¨²ÎÕÕÎï	327	²¨À¼	10	Ò»°ãÃ³Ò×	12878	Ç§¿Ë	0	?	22,578,458
202012	38220090	ÆäËûÕï¶Ï»òÊµÑéÓÃÊÔ¼Á¼°ÅäÖÆÊÔ¼Á£»¼ì¶¨²ÎÕÕÎï	328	ÂÞÂíÄáÑÇ	10	Ò»°ãÃ³Ò×	3362	Ç§¿Ë	0	?	2,410,568
202012	38220090	ÆäËûÕï¶Ï»òÊµÑéÓÃÊÔ¼Á¼°ÅäÖÆÊÔ¼Á£»¼ì¶¨²ÎÕÕÎï	330	Èðµä	10	Ò»°ãÃ³Ò×	1275	Ç§¿Ë	0	?	2,501,660
202012	38220090	ÆäËûÕï¶Ï»òÊµÑéÓÃÊÔ¼Á¼°ÅäÖÆÊÔ¼Á£»¼ì¶¨²ÎÕÕÎï	331	ÈðÊ¿	10	Ò»°ãÃ³Ò×	2535	Ç§¿Ë	0	?	882,444
202012	38220090	ÆäËûÕï¶Ï»òÊµÑéÓÃÊÔ¼Á¼°ÅäÖÆÊÔ¼Á£»¼ì¶¨²ÎÕÕÎï	334	°®É³ÄáÑÇ	10	Ò»°ãÃ³Ò×	1006	Ç§¿Ë	0	?	295,758
202012	38220090	ÆäËûÕï¶Ï»òÊµÑéÓÃÊÔ¼Á¼°ÅäÖÆÊÔ¼Á£»¼ì¶¨²ÎÕÕÎï	335	À­ÍÑÎ¬ÑÇ	10	Ò»°ãÃ³Ò×	6328	Ç§¿Ë	0	?	9,854,691
202012	38220090	ÆäËûÕï¶Ï»òÊµÑéÓÃÊÔ¼Á¼°ÅäÖÆÊÔ¼Á£»¼ì¶¨²ÎÕÕÎï	336	Á¢ÌÕÍð	10	Ò»°ãÃ³Ò×	4011	Ç§¿Ë	0	?	5,467,280
202012	38220090	ÆäËûÕï¶Ï»òÊµÑéÓÃÊÔ¼Á¼°ÅäÖÆÊÔ¼Á£»¼ì¶¨²ÎÕÕÎï	337	¸ñÂ³¼ªÑÇ	10	Ò»°ãÃ³Ò×	36	Ç§¿Ë	0	?	453,335
202012	38220090	ÆäËûÕï¶Ï»òÊµÑéÓÃÊÔ¼Á¼°ÅäÖÆÊÔ¼Á£»¼ì¶¨²ÎÕÕÎï	338	ÑÇÃÀÄáÑÇ	10	Ò»°ãÃ³Ò×	14	Ç§¿Ë	0	?	5,228
202012	38220090	ÆäËûÕï¶Ï»òÊµÑéÓÃÊÔ¼Á¼°ÅäÖÆÊÔ¼Á£»¼ì¶¨²ÎÕÕÎï	339	°¢Èû°Ý½®	10	Ò»°ãÃ³Ò×	188	Ç§¿Ë	0	?	283,088
202012	38220090	ÆäËûÕï¶Ï»òÊµÑéÓÃÊÔ¼Á¼°ÅäÖÆÊÔ¼Á£»¼ì¶¨²ÎÕÕÎï	340	°×¶íÂÞË¹	10	Ò»°ãÃ³Ò×	56	Ç§¿Ë	0	?	189,461
202012	38220090	ÆäËûÕï¶Ï»òÊµÑéÓÃÊÔ¼Á¼°ÅäÖÆÊÔ¼Á£»¼ì¶¨²ÎÕÕÎï	343	Ä¦¶û¶àÍß	10	Ò»°ãÃ³Ò×	1171	Ç§¿Ë	0	?	1,917,086
202012	38220090	ÆäËûÕï¶Ï»òÊµÑéÓÃÊÔ¼Á¼°ÅäÖÆÊÔ¼Á£»¼ì¶¨²ÎÕÕÎï	344	¶íÂÞË¹Áª°î	10	Ò»°ãÃ³Ò×	33204	Ç§¿Ë	0	?	22,590,907
202012	38220090	ÆäËûÕï¶Ï»òÊµÑéÓÃÊÔ¼Á¼°ÅäÖÆÊÔ¼Á£»¼ì¶¨²ÎÕÕÎï	347	ÎÚ¿ËÀ¼	10	Ò»°ãÃ³Ò×	6189	Ç§¿Ë	0	?	4,480,527
202012	38220090	ÆäËûÕï¶Ï»òÊµÑéÓÃÊÔ¼Á¼°ÅäÖÆÊÔ¼Á£»¼ì¶¨²ÎÕÕÎï	350	Ë¹ÂåÎÄÄáÑÇ	10	Ò»°ãÃ³Ò×	346	Ç§¿Ë	0	?	1,054,000
202012	38220090	ÆäËûÕï¶Ï»òÊµÑéÓÃÊÔ¼Á¼°ÅäÖÆÊÔ¼Á£»¼ì¶¨²ÎÕÕÎï	351	¿ËÂÞµØÑÇ	10	Ò»°ãÃ³Ò×	260	Ç§¿Ë	0	?	66,830
202012	38220090	ÆäËûÕï¶Ï»òÊµÑéÓÃÊÔ¼Á¼°ÅäÖÆÊÔ¼Á£»¼ì¶¨²ÎÕÕÎï	352	½Ý¿Ë	10	Ò»°ãÃ³Ò×	3427	Ç§¿Ë	0	?	6,272,473
202012	38220090	ÆäËûÕï¶Ï»òÊµÑéÓÃÊÔ¼Á¼°ÅäÖÆÊÔ¼Á£»¼ì¶¨²ÎÕÕÎï	353	Ë¹Âå·¥¿Ë	10	Ò»°ãÃ³Ò×	2113	Ç§¿Ë	0	?	1,256,103
202012	38220090	ÆäËûÕï¶Ï»òÊµÑéÓÃÊÔ¼Á¼°ÅäÖÆÊÔ¼Á£»¼ì¶¨²ÎÕÕÎï	354	±±ÂíÆä¶Ù¹²ºÍ¹ú	10	Ò»°ãÃ³Ò×	49	Ç§¿Ë	0	?	84,153
202012	38220090	ÆäËûÕï¶Ï»òÊµÑéÓÃÊÔ¼Á¼°ÅäÖÆÊÔ¼Á£»¼ì¶¨²ÎÕÕÎï	355	²¨ºÚ	10	Ò»°ãÃ³Ò×	1992	Ç§¿Ë	0	?	1,371,169
202012	38220090	ÆäËûÕï¶Ï»òÊµÑéÓÃÊÔ¼Á¼°ÅäÖÆÊÔ¼Á£»¼ì¶¨²ÎÕÕÎï	358	Èû¶ûÎ¬ÑÇ	10	Ò»°ãÃ³Ò×	1531	Ç§¿Ë	0	?	40,411,907
202012	38220090	ÆäËûÕï¶Ï»òÊµÑéÓÃÊÔ¼Á¼°ÅäÖÆÊÔ¼Á£»¼ì¶¨²ÎÕÕÎï	402	°¢¸ùÍ¢	10	Ò»°ãÃ³Ò×	16102	Ç§¿Ë	0	?	9,742,352
202012	38220090	ÆäËûÕï¶Ï»òÊµÑéÓÃÊÔ¼Á¼°ÅäÖÆÊÔ¼Á£»¼ì¶¨²ÎÕÕÎï	408	¶àÃñ×å²£ÀûÎ¬ÑÇ¹ú	10	Ò»°ãÃ³Ò×	613	Ç§¿Ë	0	?	283,814
202012	38220090	ÆäËûÕï¶Ï»òÊµÑéÓÃÊÔ¼Á¼°ÅäÖÆÊÔ¼Á£»¼ì¶¨²ÎÕÕÎï	410	°ÍÎ÷	10	Ò»°ãÃ³Ò×	22087	Ç§¿Ë	0	?	10,216,504
202012	38220090	ÆäËûÕï¶Ï»òÊµÑéÓÃÊÔ¼Á¼°ÅäÖÆÊÔ¼Á£»¼ì¶¨²ÎÕÕÎï	412	ÖÇÀû	10	Ò»°ãÃ³Ò×	45644	Ç§¿Ë	0	?	10,144,020
202012	38220090	ÆäËûÕï¶Ï»òÊµÑéÓÃÊÔ¼Á¼°ÅäÖÆÊÔ¼Á£»¼ì¶¨²ÎÕÕÎï	413	¸çÂ×±ÈÑÇ	10	Ò»°ãÃ³Ò×	23427	Ç§¿Ë	0	?	3,913,135
202012	38220090	ÆäËûÕï¶Ï»òÊµÑéÓÃÊÔ¼Á¼°ÅäÖÆÊÔ¼Á£»¼ì¶¨²ÎÕÕÎï	415	¸çË¹´ïÀè¼Ó	10	Ò»°ãÃ³Ò×	2	Ç§¿Ë	0	?	2,131
202012	38220090	ÆäËûÕï¶Ï»òÊµÑéÓÃÊÔ¼Á¼°ÅäÖÆÊÔ¼Á£»¼ì¶¨²ÎÕÕÎï	416	¹Å°Í	10	Ò»°ãÃ³Ò×	6646	Ç§¿Ë	0	?	6,033,915
202012	38220090	ÆäËûÕï¶Ï»òÊµÑéÓÃÊÔ¼Á¼°ÅäÖÆÊÔ¼Á£»¼ì¶¨²ÎÕÕÎï	418	¶àÃ×Äá¼Ó¹²ºÍ¹ú	10	Ò»°ãÃ³Ò×	5241	Ç§¿Ë	0	?	2,614,953
202012	38220090	ÆäËûÕï¶Ï»òÊµÑéÓÃÊÔ¼Á¼°ÅäÖÆÊÔ¼Á£»¼ì¶¨²ÎÕÕÎï	419	¶ò¹Ï¶à¶û	10	Ò»°ãÃ³Ò×	1747	Ç§¿Ë	0	?	1,806,168
202012	38220090	ÆäËûÕï¶Ï»òÊµÑéÓÃÊÔ¼Á¼°ÅäÖÆÊÔ¼Á£»¼ì¶¨²ÎÕÕÎï	423	Î£µØÂíÀ­	10	Ò»°ãÃ³Ò×	2489	Ç§¿Ë	0	?	11,019
202012	38220090	ÆäËûÕï¶Ï»òÊµÑéÓÃÊÔ¼Á¼°ÅäÖÆÊÔ¼Á£»¼ì¶¨²ÎÕÕÎï	424	¹çÑÇÄÇ	10	Ò»°ãÃ³Ò×	661	Ç§¿Ë	0	?	1,007,221
202012	38220090	ÆäËûÕï¶Ï»òÊµÑéÓÃÊÔ¼Á¼°ÅäÖÆÊÔ¼Á£»¼ì¶¨²ÎÕÕÎï	426	ºé¶¼À­Ë¹	10	Ò»°ãÃ³Ò×	20	Ç§¿Ë	0	?	35,339
202012	38220090	ÆäËûÕï¶Ï»òÊµÑéÓÃÊÔ¼Á¼°ÅäÖÆÊÔ¼Á£»¼ì¶¨²ÎÕÕÎï	427	ÑÀÂò¼Ó	10	Ò»°ãÃ³Ò×	3044	Ç§¿Ë	0	?	68,689
202012	38220090	ÆäËûÕï¶Ï»òÊµÑéÓÃÊÔ¼Á¼°ÅäÖÆÊÔ¼Á£»¼ì¶¨²ÎÕÕÎï	429	Ä«Î÷¸ç	10	Ò»°ãÃ³Ò×	23880	Ç§¿Ë	0	?	9,481,570
202012	38220090	ÆäËûÕï¶Ï»òÊµÑéÓÃÊÔ¼Á¼°ÅäÖÆÊÔ¼Á£»¼ì¶¨²ÎÕÕÎï	432	°ÍÄÃÂí	10	Ò»°ãÃ³Ò×	2671	Ç§¿Ë	0	?	804,531
202012	38220090	ÆäËûÕï¶Ï»òÊµÑéÓÃÊÔ¼Á¼°ÅäÖÆÊÔ¼Á£»¼ì¶¨²ÎÕÕÎï	432	°ÍÄÃÂí	12	ÆäËû¾èÔùÎï×Ê	2	Ç§¿Ë	0	?	108,811
202012	38220090	ÆäËûÕï¶Ï»òÊµÑéÓÃÊÔ¼Á¼°ÅäÖÆÊÔ¼Á£»¼ì¶¨²ÎÕÕÎï	433	°ÍÀ­¹ç	10	Ò»°ãÃ³Ò×	345	Ç§¿Ë	0	?	205,213
202012	38220090	ÆäËûÕï¶Ï»òÊµÑéÓÃÊÔ¼Á¼°ÅäÖÆÊÔ¼Á£»¼ì¶¨²ÎÕÕÎï	434	ÃØÂ³	10	Ò»°ãÃ³Ò×	35604	Ç§¿Ë	0	?	10,036,531
202012	38220090	ÆäËûÕï¶Ï»òÊµÑéÓÃÊÔ¼Á¼°ÅäÖÆÊÔ¼Á£»¼ì¶¨²ÎÕÕÎï	440	Èø¶ûÍß¶à	10	Ò»°ãÃ³Ò×	720	Ç§¿Ë	0	?	161,806
202012	38220090	ÆäËûÕï¶Ï»òÊµÑéÓÃÊÔ¼Á¼°ÅäÖÆÊÔ¼Á£»¼ì¶¨²ÎÕÕÎï	441	ËÕÀïÄÏ	10	Ò»°ãÃ³Ò×	3	Ç§¿Ë	0	?	1,705
202012	38220090	ÆäËûÕï¶Ï»òÊµÑéÓÃÊÔ¼Á¼°ÅäÖÆÊÔ¼Á£»¼ì¶¨²ÎÕÕÎï	442	ÌØÁ¢Äá´ïºÍ¶à°Í¸ç	10	Ò»°ãÃ³Ò×	274	Ç§¿Ë	0	?	108,582
202012	38220090	ÆäËûÕï¶Ï»òÊµÑéÓÃÊÔ¼Á¼°ÅäÖÆÊÔ¼Á£»¼ì¶¨²ÎÕÕÎï	444	ÎÚÀ­¹ç	10	Ò»°ãÃ³Ò×	10178	Ç§¿Ë	0	?	70,107
202012	38220090	ÆäËûÕï¶Ï»òÊµÑéÓÃÊÔ¼Á¼°ÅäÖÆÊÔ¼Á£»¼ì¶¨²ÎÕÕÎï	445	Î¯ÄÚÈðÀ­	10	Ò»°ãÃ³Ò×	429	Ç§¿Ë	0	?	12,499,401
202012	38220090	ÆäËûÕï¶Ï»òÊµÑéÓÃÊÔ¼Á¼°ÅäÖÆÊÔ¼Á£»¼ì¶¨²ÎÕÕÎï	501	¼ÓÄÃ´ó	10	Ò»°ãÃ³Ò×	15255	Ç§¿Ë	0	?	5,609,232
202012	38220090	ÆäËûÕï¶Ï»òÊµÑéÓÃÊÔ¼Á¼°ÅäÖÆÊÔ¼Á£»¼ì¶¨²ÎÕÕÎï	502	ÃÀ¹ú	10	Ò»°ãÃ³Ò×	177675	Ç§¿Ë	0	?	137,352,805
202012	38220090	ÆäËûÕï¶Ï»òÊµÑéÓÃÊÔ¼Á¼°ÅäÖÆÊÔ¼Á£»¼ì¶¨²ÎÕÕÎï	601	°Ä´óÀûÑÇ	10	Ò»°ãÃ³Ò×	15329	Ç§¿Ë	0	?	747,631
202012	38220090	ÆäËûÕï¶Ï»òÊµÑéÓÃÊÔ¼Á¼°ÅäÖÆÊÔ¼Á£»¼ì¶¨²ÎÕÕÎï	603	ì³¼Ã	10	Ò»°ãÃ³Ò×	1	Ç§¿Ë	0	?	1,803
202012	38220090	ÆäËûÕï¶Ï»òÊµÑéÓÃÊÔ¼Á¼°ÅäÖÆÊÔ¼Á£»¼ì¶¨²ÎÕÕÎï	609	ÐÂÎ÷À¼	10	Ò»°ãÃ³Ò×	2696	Ç§¿Ë	0	?	661,465
202012	38220090	ÆäËûÕï¶Ï»òÊµÑéÓÃÊÔ¼Á¼°ÅäÖÆÊÔ¼Á£»¼ì¶¨²ÎÕÕÎï	611	°Í²¼ÑÇÐÂ¼¸ÄÚÑÇ	10	Ò»°ãÃ³Ò×	445	Ç§¿Ë	0	?	119,566
